# Supplementary material for: Future weather dataset for fourteen UK sites
Source: Data Brief. 2016 Aug 3;8:1308–10. doi: 10.1016/j.dib.2016.07.057 (PMC4990658; doi:10.1016/j.dib.2016.07.057)
Supplement: Supplementary file 2 — Supplementary material [file mmc2.zip]

Archive with 168 entries (168 files):
- 01_10th_percentile_scen_a1fi_2040-2069_1300540_TRY.epw
- 01_10th_PET_2050s_01 Belfast.epw
- 01_10th_T_31_scen_a1fi_2040-2069_1300540_CIBSE_DSY.epw
- 01_10th_WCDH_2050s_01 Belfast.epw
- 01_50th_percentile_scen_a1fi_2040-2069_1300540_TRY.epw
- 01_50th_PET_2050s_01 Belfast.epw
- 01_50th_T_48_scen_a1fi_2040-2069_1300540_CIBSE_DSY.epw
- 01_50th_WCDH_2050s_01 Belfast.epw
- 01_90th_percentile_scen_a1fi_2040-2069_1300540_TRY.epw
- 01_90th_PET_2050s_01 Belfast.epw
- 01_90th_T_87_scen_a1fi_2040-2069_1300540_CIBSE_DSY.epw
- 01_90th_WCDH_2050s_01 Belfast.epw
- 02_10th_percentile_scen_a1fi_2040-2069_4200285_TRY.epw
- 02_10th_PET_2050s_02 Birmingham.epw
- 02_10th_T_69_scen_a1fi_2040-2069_4200285_CIBSE_DSY.epw
- 02_10th_WCDH_2050s_02 Birmingham.epw
- 02_50th_percentile_scen_a1fi_2040-2069_4200285_TRY.epw
- 02_50th_PET_2050s_02 Birmingham.epw
- 02_50th_T_15_scen_a1fi_2040-2069_4200285_CIBSE_DSY.epw
- 02_50th_WCDH_2050s_02 Birmingham.epw
- 02_90th_percentile_scen_a1fi_2040-2069_4200285_TRY.epw
- 02_90th_PET_2050s_02 Birmingham.epw
- 02_90th_T_72_scen_a1fi_2040-2069_4200285_CIBSE_DSY.epw
- 02_90th_WCDH_2050s_02 Birmingham.epw
- 03_10th_percentile_scen_a1fi_2040-2069_3000170_TRY.epw
- 03_10th_PET_2050s_03 Cardiff.epw
- 03_10th_T_12_scen_a1fi_2040-2069_3000170_CIBSE_DSY.epw
- 03_10th_WCDH_2050s_03 Cardiff.epw
- 03_50th_percentile_scen_a1fi_2040-2069_3000170_TRY.epw
- 03_50th_PET_2050s_03 Cardiff.epw
- 03_50th_T_83_scen_a1fi_2040-2069_3000170_CIBSE_DSY.epw
- 03_50th_WCDH_2050s_03 Cardiff.epw
- 03_90th_percentile_scen_a1fi_2040-2069_3000170_TRY.epw
- 03_90th_PET_2050s_03 Cardiff.epw
- 03_90th_T_65_scen_a1fi_2040-2069_3000170_CIBSE_DSY.epw
- 03_90th_WCDH_2050s_03 Cardiff.epw
- 04_10th_percentile_scen_a1fi_2040-2069_3200675_TRY.epw
- 04_10th_PET_2050s_04 Edinburgh.epw
- 04_10th_T_69_scen_a1fi_2040-2069_3200675_CIBSE_DSY.epw
- 04_10th_WCDH_2050s_04 Edinburgh.epw
- 04_50th_percentile_scen_a1fi_2040-2069_3200675_TRY.epw
- 04_50th_PET_2050s_04 Edinburgh.epw
- 04_50th_T_87_scen_a1fi_2040-2069_3200675_CIBSE_DSY.epw
- 04_50th_WCDH_2050s_04 Edinburgh.epw
- 04_90th_percentile_scen_a1fi_2040-2069_3200675_TRY.epw
- 04_90th_PET_2050s_04 Edinburgh.epw
- 04_90th_T_86_scen_a1fi_2040-2069_3200675_CIBSE_DSY.epw
- 04_90th_WCDH_2050s_04 Edinburgh.epw
- 05_10th_percentile_scen_a1fi_2040-2069_2500670_TRY.epw
- 05_10th_PET_2050s_05 Glasgow.epw
- 05_10th_T_70_scen_a1fi_2040-2069_2500670_CIBSE_DSY.epw
- 05_10th_WCDH_2050s_05 Glasgow.epw
- 05_50th_percentile_scen_a1fi_2040-2069_2500670_TRY.epw
- 05_50th_PET_2050s_05 Glasgow.epw
- 05_50th_T_6_scen_a1fi_2040-2069_2500670_CIBSE_DSY.epw
- 05_50th_WCDH_2050s_05 Glasgow.epw
- 05_90th_percentile_scen_a1fi_2040-2069_2500670_TRY.epw
- 05_90th_PET_2050s_05 Glasgow.epw
- 05_90th_T_44_scen_a1fi_2040-2069_2500670_CIBSE_DSY.epw
- 05_90th_WCDH_2050s_05 Glasgow.epw
- 06_10th_percentile_scen_a1fi_2040-2069_5100180_TRY.epw
- 06_10th_PET_2050s_06 Heathrow.epw
- 06_10th_T_13_scen_a1fi_2040-2069_5100180_CIBSE_DSY.epw
- 06_10th_WCDH_2050s_06 Heathrow.epw
- 06_50th_percentile_scen_a1fi_2040-2069_5100180_TRY.epw
- 06_50th_PET_2050s_06 Heathrow.epw
- 06_50th_T_21_scen_a1fi_2040-2069_5100180_CIBSE_DSY.epw
- 06_50th_WCDH_2050s_06 Heathrow.epw
- 06_90th_percentile_scen_a1fi_2040-2069_5100180_TRY.epw
- 06_90th_PET_2050s_06 Heathrow.epw
- 06_90th_T_96_scen_a1fi_2040-2069_5100180_CIBSE_DSY.epw
- 06_90th_WCDH_2050s_06 Heathrow.epw
- 07_10th_percentile_scen_a1fi_2040-2069_4300435_TRY.epw
- 07_10th_PET_2050s_07 Leeds.epw
- 07_10th_T_97_scen_a1fi_2040-2069_4300435_CIBSE_DSY.epw
- 07_10th_WCDH_2050s_07 Leeds.epw
- 07_50th_percentile_scen_a1fi_2040-2069_4300435_TRY.epw
- 07_50th_PET_2050s_07 Leeds.epw
- 07_50th_T_6_scen_a1fi_2040-2069_4300435_CIBSE_DSY.epw
- 07_50th_WCDH_2050s_07 Leeds.epw
- 07_90th_percentile_scen_a1fi_2040-2069_4300435_TRY.epw
- 07_90th_PET_2050s_07 Leeds.epw
- 07_90th_T_66_scen_a1fi_2040-2069_4300435_CIBSE_DSY.epw
- 07_90th_WCDH_2050s_07 Leeds.epw
- 08_10th_percentile_scen_a1fi_2040-2069_3850385_TRY.epw
- 08_10th_PET_2050s_08 Manchester.epw
- 08_10th_T_89_scen_a1fi_2040-2069_3850385_CIBSE_DSY.epw
- 08_10th_WCDH_2050s_08 Manchester.epw
- 08_50th_percentile_scen_a1fi_2040-2069_3850385_TRY.epw
- 08_50th_PET_2050s_08 Manchester.epw
- 08_50th_T_11_scen_a1fi_2040-2069_3850385_CIBSE_DSY.epw
- 08_50th_WCDH_2050s_08 Manchester.epw
- 08_90th_percentile_scen_a1fi_2040-2069_3850385_TRY.epw
- 08_90th_PET_2050s_08 Manchester.epw
- 08_90th_T_64_scen_a1fi_2040-2069_3850385_CIBSE_DSY.epw
- 08_90th_WCDH_2050s_08 Manchester.epw
- 09_10th_percentile_scen_a1fi_2040-2069_4300570_TRY.epw
- 09_10th_PET_2050s_09 Newcastle.epw
- 09_10th_T_6_scen_a1fi_2040-2069_4300570_CIBSE_DSY.epw
- 09_10th_WCDH_2050s_09 Newcastle.epw
- 09_50th_percentile_scen_a1fi_2040-2069_4300570_TRY.epw
- 09_50th_PET_2050s_09 Newcastle.epw
- 09_50th_T_47_scen_a1fi_2040-2069_4300570_CIBSE_DSY.epw
- 09_50th_WCDH_2050s_09 Newcastle.epw
- 09_90th_percentile_scen_a1fi_2040-2069_4300570_TRY.epw
- 09_90th_PET_2050s_09 Newcastle.epw
- 09_90th_T_36_scen_a1fi_2040-2069_4300570_CIBSE_DSY.epw
- 09_90th_WCDH_2050s_09 Newcastle.epw
- 10_10th_percentile_scen_a1fi_2040-2069_6300325_TRY.epw
- 10_10th_PET_2050s_Norwich seed.epw
- 10_10th_T_54_scen_a1fi_2040-2069_6300325_CIBSE_DSY.epw
- 10_10th_WCDH_2050s_Norwich seed.epw
- 10_50th_percentile_scen_a1fi_2040-2069_6300325_TRY.epw
- 10_50th_PET_2050s_Norwich seed.epw
- 10_50th_T_79_scen_a1fi_2040-2069_6300325_CIBSE_DSY.epw
- 10_50th_WCDH_2050s_Norwich seed.epw
- 10_90th_percentile_scen_a1fi_2040-2069_6300325_TRY.epw
- 10_90th_PET_2050s_Norwich seed.epw
- 10_90th_T_42_scen_a1fi_2040-2069_6300325_CIBSE_DSY.epw
- 10_90th_WCDH_2050s_Norwich seed.epw
- 11_10th_percentile_scen_a1fi_2040-2069_4550350_TRY.epw
- 11_10th_PET_2050s_11 Nottingham.epw
- 11_10th_T_58_scen_a1fi_2040-2069_4550350_CIBSE_DSY.epw
- 11_10th_WCDH_2050s_11 Nottingham.epw
- 11_50th_percentile_scen_a1fi_2040-2069_4550350_TRY.epw
- 11_50th_PET_2050s_11 Nottingham.epw
- 11_50th_T_71_scen_a1fi_2040-2069_4550350_CIBSE_DSY.epw
- 11_50th_WCDH_2050s_11 Nottingham.epw
- 11_90th_percentile_scen_a1fi_2040-2069_4550350_TRY.epw
- 11_90th_PET_2050s_11 Nottingham.epw
- 11_90th_T_15_scen_a1fi_2040-2069_4550350_CIBSE_DSY.epw
- 11_90th_WCDH_2050s_11 Nottingham.epw
- 12_10th_percentile_scen_a1fi_2040-2069_2500055_TRY.epw
- 12_10th_PET_2050s_12 Plymouth.epw
- 12_10th_T_73_scen_a1fi_2040-2069_2500055_CIBSE_DSY.epw
- 12_10th_WCDH_2050s_12 Plymouth.epw
- 12_50th_percentile_scen_a1fi_2040-2069_2500055_TRY.epw
- 12_50th_PET_2050s_12 Plymouth.epw
- 12_50th_T_3_scen_a1fi_2040-2069_2500055_CIBSE_DSY.epw
- 12_50th_WCDH_2050s_12 Plymouth.epw
- 12_90th_percentile_scen_a1fi_2040-2069_2500055_TRY.epw
- 12_90th_PET_2050s_12 Plymouth.epw
- 12_90th_T_6_scen_a1fi_2040-2069_2500055_CIBSE_DSY.epw
- 12_90th_WCDH_2050s_12 Plymouth.epw
- 13_10th_percentile_scen_a1fi_2040-2069_4450115_TRY.epw
- 13_10th_PET_2050s_13 Southampton.epw
- 13_10th_T_85_scen_a1fi_2040-2069_4450115_CIBSE_DSY.epw
- 13_10th_WCDH_2050s_13 Southampton.epw
- 13_50th_percentile_scen_a1fi_2040-2069_4450115_TRY.epw
- 13_50th_PET_2050s_13 Southampton.epw
- 13_50th_T_66_scen_a1fi_2040-2069_4450115_CIBSE_DSY.epw
- 13_50th_WCDH_2050s_13 Southampton.epw
- 13_90th_percentile_scen_a1fi_2040-2069_4450115_TRY.epw
- 13_90th_PET_2050s_13 Southampton.epw
- 13_90th_T_68_scen_a1fi_2040-2069_4450115_CIBSE_DSY.epw
- 13_90th_WCDH_2050s_13 Southampton.epw
- 14_10th_percentile_scen_a1fi_2040-2069_4200145_TRY.epw
- 14_10th_PET_2050s_14 Swindon.epw
- 14_10th_T_33_scen_a1fi_2040-2069_4200145_CIBSE_DSY.epw
- 14_10th_WCDH_2050s_14 Swindon.epw
- 14_50th_percentile_scen_a1fi_2040-2069_4200145_TRY.epw
- 14_50th_PET_2050s_14 Swindon.epw
- 14_50th_T_48_scen_a1fi_2040-2069_4200145_CIBSE_DSY.epw
- 14_50th_WCDH_2050s_14 Swindon.epw
- 14_90th_percentile_scen_a1fi_2040-2069_4200145_TRY.epw
- 14_90th_PET_2050s_14 Swindon.epw
- 14_90th_T_71_scen_a1fi_2040-2069_4200145_CIBSE_DSY.epw
- 14_90th_WCDH_2050s_14 Swindon.epw
