# Supplementary material for: Future weather dataset for fourteen UK sites
Source: Data Brief. 2016 Aug 3;8:1308–10. doi: 10.1016/j.dib.2016.07.057 (PMC4990658; doi:10.1016/j.dib.2016.07.057)
Supplement: Supplementary file 2 — Supplementary material [file mmc2.zip › 01_10th_PET_2050s_01 Belfast.epw]

LOCATION,1300540,-,UK,WG data,03917,54.66,-6.23,0,20
DESIGN CONDITIONS,0
TYPICAL/EXTREME PERIODS,0
GROUND TEMPERATURES,1,1.0,,,,6.4,9.0,11.9,13.9,16.5,16.7,15.4,12.8,9.7,7.0,5.2,5.0
HOLIDAYS/DAYLIGHT SAVINGS,No,0,0,0
COMMENTS 1,created by using UKCP09 weather generator outputs
COMMENTS 2,wind speed wind direction and pressure based on observations at station id 03917
DATA PERIODS,1,1,Data,Sunday,1/1,12/31
3013,1,1,1,0,*?*?*?*?*?*?*?*?*?*?*?*?*?*?*?*?*?*?*?*?*?*?,0.6,0.6,100,100569,0,-0,284,0.0,-0.0,0.0,0,0,0,0,227,6.7,10,5,9999,99999,9,999999999,0.4,999,999,99
3013,1,1,2,0,*?*?*?*?*?*?*?*?*?*?*?*?*?*?*?*?*?*?*?*?*?*?,1.7,1.0,100,100569,0,-0,288,0.0,-0.0,0.0,0,0,0,0,223,5.7,10,5,9999,99999,9,999999999,1.0,999,999,99
3013,1,1,3,0,*?*?*?*?*?*?*?*?*?*?*?*?*?*?*?*?*?*?*?*?*?*?,1.9,1.5,100,100569,0,-0,289,0.0,-0.0,0.0,0,0,0,0,220,5.7,10,5,9999,99999,9,999999999,0.9,999,999,99
3013,1,1,4,0,*?*?*?*?*?*?*?*?*?*?*?*?*?*?*?*?*?*?*?*?*?*?,1.6,1.7,100,100569,0,-0,288,0.0,-0.0,0.0,0,0,0,0,217,5.2,10,5,9999,99999,9,999999999,0.9,999,999,99
3013,1,1,5,0,*?*?*?*?*?*?*?*?*?*?*?*?*?*?*?*?*?*?*?*?*?*?,1.3,1.3,100,100569,0,-0,287,0.0,-0.0,0.0,0,0,0,0,213,5.7,10,5,9999,99999,9,999999999,0.0,999,999,99
3013,1,1,6,0,*?*?*?*?*?*?*?*?*?*?*?*?*?*?*?*?*?*?*?*?*?*?,1.2,1.3,100,100569,0,-0,286,0.0,-0.0,0.0,0,0,0,0,210,4.6,10,5,9999,99999,9,999999999,0.0,999,999,99
3013,1,1,7,0,*?*?*?*?*?*?*?*?*?*?*?*?*?*?*?*?*?*?*?*?*?*?,1.9,1.9,100,100569,0,-0,289,0.0,-0.0,0.0,0,0,0,0,215,4.6,10,5,9999,99999,9,999999999,0.0,999,999,99
3013,1,1,8,0,*?*?*?*?*?*?*?*?*?*?*?*?*?*?*?*?*?*?*?*?*?*?,1.0,0.2,100,100569,0,-0,281,0.0,-0.0,0.0,0,0,0,0,220,4.1,9,5,9999,99999,9,999999999,1.0,999,999,99
3013,1,1,9,0,*?*?*?*?*?*?*?*?*?*?*?*?*?*?*?*?*?*?*?*?*?*?,1.4,-1.1,100,100569,86,1419,287,2.5,0.0,2.5,323,-0,322,101,225,3.6,10,5,9999,99999,9,999999999,0.0,999,999,99
3013,1,1,10,0,*?*?*?*?*?*?*?*?*?*?*?*?*?*?*?*?*?*?*?*?*?*?,3.6,0.6,100,100569,204,1411,291,44.4,40.8,38.5,4937,2751,4587,812,230,4.1,9,5,9999,99999,9,999999999,0.3,999,999,99
3013,1,1,11,0,*?*?*?*?*?*?*?*?*?*?*?*?*?*?*?*?*?*?*?*?*?*?,4.6,1.5,100,100569,278,1411,296,69.4,46.9,60.2,7665,3642,7080,1292,235,6.2,9,5,9999,99999,9,999999999,0.5,999,999,99
3013,1,1,12,0,*?*?*?*?*?*?*?*?*?*?*?*?*?*?*?*?*?*?*?*?*?*?,6.7,3.6,100,100569,303,1414,305,77.7,48.2,67.4,8525,3977,7636,1759,240,5.7,9,5,9999,99999,9,999999999,0.0,999,999,99
3013,1,1,13,0,*?*?*?*?*?*?*?*?*?*?*?*?*?*?*?*?*?*?*?*?*?*?,6.7,3.4,100,100569,276,1412,305,68.6,46.7,59.5,7581,3630,6997,1277,245,6.2,9,5,9999,99999,9,999999999,0.0,999,999,99
3013,1,1,14,0,*?*?*?*?*?*?*?*?*?*?*?*?*?*?*?*?*?*?*?*?*?*?,6.8,2.7,98,100569,200,1413,305,42.9,40.3,37.2,4778,2696,4439,784,250,5.2,9,5,9999,99999,9,999999999,0.0,999,999,99
3013,1,1,15,0,*?*?*?*?*?*?*?*?*?*?*?*?*?*?*?*?*?*?*?*?*?*?,6.7,4.8,100,100569,80,1421,309,1.3,0.0,1.3,174,-0,174,53,255,3.6,10,5,9999,99999,9,999999999,0.0,999,999,99
3013,1,1,16,0,*?*?*?*?*?*?*?*?*?*?*?*?*?*?*?*?*?*?*?*?*?*?,6.3,6.2,100,100569,0,-0,307,0.0,-0.0,0.0,0,0,0,0,260,4.1,10,5,9999,99999,9,999999999,0.0,999,999,99
3013,1,1,17,0,*?*?*?*?*?*?*?*?*?*?*?*?*?*?*?*?*?*?*?*?*?*?,4.7,4.6,100,100569,0,-0,301,0.0,-0.0,0.0,0,0,0,0,265,4.6,10,5,9999,99999,9,999999999,0.0,999,999,99
3013,1,1,18,0,*?*?*?*?*?*?*?*?*?*?*?*?*?*?*?*?*?*?*?*?*?*?,3.5,3.6,100,100569,0,-0,296,0.0,-0.0,0.0,0,0,0,0,270,4.1,10,5,9999,99999,9,999999999,0.0,999,999,99
3013,1,1,19,0,*?*?*?*?*?*?*?*?*?*?*?*?*?*?*?*?*?*?*?*?*?*?,3.5,3.4,100,100569,0,-0,296,0.0,-0.0,0.0,0,0,0,0,260,3.6,10,5,9999,99999,9,999999999,0.0,999,999,99
3013,1,1,20,0,*?*?*?*?*?*?*?*?*?*?*?*?*?*?*?*?*?*?*?*?*?*?,3.0,3.0,100,100569,0,-0,294,0.0,-0.0,0.0,0,0,0,0,250,4.6,10,5,9999,99999,9,999999999,0.0,999,999,99
3013,1,1,21,0,*?*?*?*?*?*?*?*?*?*?*?*?*?*?*?*?*?*?*?*?*?*?,2.2,2.3,100,100569,0,-0,290,0.0,-0.0,0.0,0,0,0,0,240,3.6,10,5,9999,99999,9,999999999,0.0,999,999,99
3013,1,1,22,0,*?*?*?*?*?*?*?*?*?*?*?*?*?*?*?*?*?*?*?*?*?*?,2.3,2.3,100,100569,0,-0,291,0.0,-0.0,0.0,0,0,0,0,230,3.6,10,5,9999,99999,9,999999999,0.0,999,999,99
3013,1,1,23,0,*?*?*?*?*?*?*?*?*?*?*?*?*?*?*?*?*?*?*?*?*?*?,0.2,0.2,100,100569,0,-0,282,0.0,-0.0,0.0,0,0,0,0,220,3.6,10,5,9999,99999,9,999999999,0.9,999,999,99
3013,1,1,24,0,*?*?*?*?*?*?*?*?*?*?*?*?*?*?*?*?*?*?*?*?*?*?,-0.6,-0.6,100,100569,0,-0,279,0.0,-0.0,0.0,0,0,0,0,230,5.2,10,5,9999,99999,9,999999999,0.0,999,999,99
3013,1,2,1,0,*?*?*?*?*?*?*?*?*?*?*?*?*?*?*?*?*?*?*?*?*?*?,-1.3,-1.3,100,101773,0,-0,276,0.0,-0.0,0.0,0,0,0,0,207,6.7,10,5,9999,99999,9,999999999,0.0,999,999,99
3013,1,2,2,0,*?*?*?*?*?*?*?*?*?*?*?*?*?*?*?*?*?*?*?*?*?*?,-0.7,-0.8,100,101773,0,-0,279,0.0,-0.0,0.0,0,0,0,0,203,5.7,10,5,9999,99999,9,999999999,0.0,999,999,99
3013,1,2,3,0,*?*?*?*?*?*?*?*?*?*?*?*?*?*?*?*?*?*?*?*?*?*?,-0.3,-0.2,100,101773,0,-0,280,0.0,-0.0,0.0,0,0,0,0,200,5.7,10,5,9999,99999,9,999999999,0.0,999,999,99
3013,1,2,4,0,*?*?*?*?*?*?*?*?*?*?*?*?*?*?*?*?*?*?*?*?*?*?,-0.8,-0.8,100,101773,0,-0,278,0.0,-0.0,0.0,0,0,0,0,197,5.2,10,5,9999,99999,9,999999999,0.0,999,999,99
3013,1,2,5,0,*?*?*?*?*?*?*?*?*?*?*?*?*?*?*?*?*?*?*?*?*?*?,1.3,1.3,100,101773,0,-0,287,0.0,-0.0,0.0,0,0,0,0,193,5.7,10,5,9999,99999,9,999999999,0.0,999,999,99
3013,1,2,6,0,*?*?*?*?*?*?*?*?*?*?*?*?*?*?*?*?*?*?*?*?*?*?,0.3,0.4,100,101773,0,-0,283,0.0,-0.0,0.0,0,0,0,0,190,4.6,10,5,9999,99999,9,999999999,0.0,999,999,99
3013,1,2,7,0,*?*?*?*?*?*?*?*?*?*?*?*?*?*?*?*?*?*?*?*?*?*?,-0.7,-0.6,100,101773,0,-0,279,0.0,-0.0,0.0,0,0,0,0,195,4.6,10,5,9999,99999,9,999999999,0.0,999,999,99
3013,1,2,8,0,*?*?*?*?*?*?*?*?*?*?*?*?*?*?*?*?*?*?*?*?*?*?,-0.8,-0.8,100,101773,0,-0,278,0.0,-0.0,0.0,0,0,0,0,200,4.1,10,5,9999,99999,9,999999999,0.0,999,999,99
3013,1,2,9,0,*?*?*?*?*?*?*?*?*?*?*?*?*?*?*?*?*?*?*?*?*?*?,-0.5,-0.6,100,101773,87,1420,279,2.6,0.0,2.6,345,-0,344,108,205,3.6,10,5,9999,99999,9,999999999,0.0,999,999,99
3013,1,2,10,0,*?*?*?*?*?*?*?*?*?*?*?*?*?*?*?*?*?*?*?*?*?*?,-0.3,-0.2,100,101773,206,1416,280,25.8,0.0,25.8,3037,0,3041,1002,210,4.1,10,5,9999,99999,9,999999999,0.0,999,999,99
3013,1,2,11,0,*?*?*?*?*?*?*?*?*?*?*?*?*?*?*?*?*?*?*?*?*?*?,1.6,1.7,100,101773,280,1412,288,40.3,0.0,40.3,4710,0,4718,1582,215,6.2,10,5,9999,99999,9,999999999,0.1,999,999,99
3013,1,2,12,0,*?*?*?*?*?*?*?*?*?*?*?*?*?*?*?*?*?*?*?*?*?*?,3.3,2.3,100,101773,305,1413,290,78.4,48.3,68.0,8606,3995,7707,1777,220,5.7,9,5,9999,99999,9,999999999,0.0,999,999,99
3013,1,2,13,0,*?*?*?*?*?*?*?*?*?*?*?*?*?*?*?*?*?*?*?*?*?*?,3.3,2.3,100,101773,279,1415,290,69.5,46.9,60.3,7676,3657,7084,1294,220,6.2,9,5,9999,99999,9,999999999,0.0,999,999,99
3013,1,2,14,0,*?*?*?*?*?*?*?*?*?*?*?*?*?*?*?*?*?*?*?*?*?*?,3.3,1.5,100,101773,203,1414,295,25.3,0.0,25.3,2975,-0,2979,981,220,5.2,10,5,9999,99999,9,999999999,0.0,999,999,99
3013,1,2,15,0,*?*?*?*?*?*?*?*?*?*?*?*?*?*?*?*?*?*?*?*?*?*?,2.9,2.1,100,101773,83,1418,293,1.9,0.0,1.9,251,-0,251,78,220,3.6,10,5,9999,99999,9,999999999,0.0,999,999,99
3013,1,2,16,0,*?*?*?*?*?*?*?*?*?*?*?*?*?*?*?*?*?*?*?*?*?*?,3.1,3.0,100,101773,0,-0,294,0.0,-0.0,0.0,0,0,0,0,220,4.1,10,5,9999,99999,9,999999999,0.0,999,999,99
3013,1,2,17,0,*?*?*?*?*?*?*?*?*?*?*?*?*?*?*?*?*?*?*?*?*?*?,2.3,2.3,100,101773,0,-0,291,0.0,-0.0,0.0,0,0,0,0,220,4.6,10,5,9999,99999,9,999999999,0.0,999,999,99
3013,1,2,18,0,*?*?*?*?*?*?*?*?*?*?*?*?*?*?*?*?*?*?*?*?*?*?,0.8,0.2,100,101773,0,-0,285,0.0,-0.0,0.0,0,0,0,0,220,4.1,10,5,9999,99999,9,999999999,0.0,999,999,99
3013,1,2,19,0,*?*?*?*?*?*?*?*?*?*?*?*?*?*?*?*?*?*?*?*?*?*?,1.8,1.0,100,101773,0,-0,289,0.0,-0.0,0.0,0,0,0,0,218,3.6,10,5,9999,99999,9,999999999,0.0,999,999,99
3013,1,2,20,0,*?*?*?*?*?*?*?*?*?*?*?*?*?*?*?*?*?*?*?*?*?*?,0.4,0.4,100,101773,0,-0,283,0.0,-0.0,0.0,0,0,0,0,217,4.6,10,5,9999,99999,9,999999999,0.0,999,999,99
3013,1,2,21,0,*?*?*?*?*?*?*?*?*?*?*?*?*?*?*?*?*?*?*?*?*?*?,0.3,-1.1,100,101773,0,-0,283,0.0,-0.0,0.0,0,0,0,0,215,3.6,10,5,9999,99999,9,999999999,0.0,999,999,99
3013,1,2,22,0,*?*?*?*?*?*?*?*?*?*?*?*?*?*?*?*?*?*?*?*?*?*?,0.1,-3.7,98,101773,0,-0,282,0.0,-0.0,0.0,0,0,0,0,213,3.6,10,5,9999,99999,9,999999999,0.0,999,999,99
3013,1,2,23,0,*?*?*?*?*?*?*?*?*?*?*?*?*?*?*?*?*?*?*?*?*?*?,-1.9,-3.7,100,101773,0,-0,274,0.0,-0.0,0.0,0,0,0,0,212,3.6,10,5,9999,99999,9,999999999,0.0,999,999,99
3013,1,2,24,0,*?*?*?*?*?*?*?*?*?*?*?*?*?*?*?*?*?*?*?*?*?*?,-1.9,-1.9,100,101773,0,-0,274,0.0,-0.0,0.0,0,0,0,0,210,5.2,10,5,9999,99999,9,999999999,0.0,999,999,99
3013,1,3,1,0,*?*?*?*?*?*?*?*?*?*?*?*?*?*?*?*?*?*?*?*?*?*?,-3.5,-3.9,100,102759,0,-0,268,0.0,-0.0,0.0,0,0,0,0,213,6.7,10,5,9999,99999,9,999999999,0.0,999,999,99
3013,1,3,2,0,*?*?*?*?*?*?*?*?*?*?*?*?*?*?*?*?*?*?*?*?*?*?,-2.7,-3.9,100,102759,0,-0,271,0.0,-0.0,0.0,0,0,0,0,217,5.7,10,5,9999,99999,9,999999999,0.1,999,999,99
3013,1,3,3,0,*?*?*?*?*?*?*?*?*?*?*?*?*?*?*?*?*?*?*?*?*?*?,-3.4,-4.2,100,102759,0,-0,268,0.0,-0.0,0.0,0,0,0,0,220,5.7,10,5,9999,99999,9,999999999,0.0,999,999,99
3013,1,3,4,0,*?*?*?*?*?*?*?*?*?*?*?*?*?*?*?*?*?*?*?*?*?*?,-3.3,-3.4,100,102759,0,-0,269,0.0,-0.0,0.0,0,0,0,0,223,5.2,10,5,9999,99999,9,999999999,0.0,999,999,99
3013,1,3,5,0,*?*?*?*?*?*?*?*?*?*?*?*?*?*?*?*?*?*?*?*?*?*?,-2.3,-3.1,100,102759,0,-0,273,0.0,-0.0,0.0,0,0,0,0,227,5.7,10,5,9999,99999,9,999999999,0.0,999,999,99
3013,1,3,6,0,*?*?*?*?*?*?*?*?*?*?*?*?*?*?*?*?*?*?*?*?*?*?,-2.9,-4.5,100,102759,0,-0,270,0.0,-0.0,0.0,0,0,0,0,230,4.6,10,5,9999,99999,9,999999999,0.0,999,999,99
3013,1,3,7,0,*?*?*?*?*?*?*?*?*?*?*?*?*?*?*?*?*?*?*?*?*?*?,-2.7,-2.9,100,102759,0,-0,271,0.0,-0.0,0.0,0,0,0,0,228,4.6,10,5,9999,99999,9,999999999,0.0,999,999,99
3013,1,3,8,0,*?*?*?*?*?*?*?*?*?*?*?*?*?*?*?*?*?*?*?*?*?*?,-2.8,-2.9,100,102759,0,-0,270,0.0,-0.0,0.0,0,0,0,0,227,4.1,10,5,9999,99999,9,999999999,0.0,999,999,99
3013,1,3,9,0,*?*?*?*?*?*?*?*?*?*?*?*?*?*?*?*?*?*?*?*?*?*?,-2.4,-2.4,100,102759,88,1418,272,2.8,0.0,2.8,371,-0,370,117,225,3.6,10,5,9999,99999,9,999999999,0.0,999,999,99
3013,1,3,10,0,*?*?*?*?*?*?*?*?*?*?*?*?*?*?*?*?*?*?*?*?*?*?,-3.0,-3.1,100,102759,207,1412,270,26.1,0.0,26.1,3070,0,3074,1013,223,4.1,10,5,9999,99999,9,999999999,0.0,999,999,99
3013,1,3,11,0,*?*?*?*?*?*?*?*?*?*?*?*?*?*?*?*?*?*?*?*?*?*?,-0.7,-0.6,100,102759,282,1413,279,40.7,0.0,40.7,4754,0,4763,1597,222,6.2,10,5,9999,99999,9,999999999,0.0,999,999,99
3013,1,3,12,0,*?*?*?*?*?*?*?*?*?*?*?*?*?*?*?*?*?*?*?*?*?*?,0.9,-1.1,100,102759,307,1411,285,45.6,0.0,45.6,5325,0,5336,1802,220,5.7,10,5,9999,99999,9,999999999,0.0,999,999,99
3013,1,3,13,0,*?*?*?*?*?*?*?*?*?*?*?*?*?*?*?*?*?*?*?*?*?*?,0.8,-0.0,100,102759,281,1411,285,40.5,0.0,40.5,4739,0,4748,1592,218,6.2,10,5,9999,99999,9,999999999,0.0,999,999,99
3013,1,3,14,0,*?*?*?*?*?*?*?*?*?*?*?*?*?*?*?*?*?*?*?*?*?*?,1.0,-1.3,100,102759,206,1414,286,25.9,0.0,25.9,3043,0,3047,1004,217,5.2,10,5,9999,99999,9,999999999,0.0,999,999,99
3013,1,3,15,0,*?*?*?*?*?*?*?*?*?*?*?*?*?*?*?*?*?*?*?*?*?*?,0.6,0.6,100,102759,86,1414,284,2.5,0.0,2.5,331,-0,330,103,215,3.6,10,5,9999,99999,9,999999999,0.0,999,999,99
3013,1,3,16,0,*?*?*?*?*?*?*?*?*?*?*?*?*?*?*?*?*?*?*?*?*?*?,0.9,0.8,100,102759,0,-0,285,0.0,-0.0,0.0,0,0,0,0,213,4.1,10,5,9999,99999,9,999999999,0.0,999,999,99
3013,1,3,17,0,*?*?*?*?*?*?*?*?*?*?*?*?*?*?*?*?*?*?*?*?*?*?,0.2,-0.0,100,102759,0,-0,282,0.0,-0.0,0.0,0,0,0,0,212,4.6,10,5,9999,99999,9,999999999,0.0,999,999,99
3013,1,3,18,0,*?*?*?*?*?*?*?*?*?*?*?*?*?*?*?*?*?*?*?*?*?*?,-1.4,-1.3,100,102759,0,-0,276,0.0,-0.0,0.0,0,0,0,0,210,4.1,10,5,9999,99999,9,999999999,0.0,999,999,99
3013,1,3,19,0,*?*?*?*?*?*?*?*?*?*?*?*?*?*?*?*?*?*?*?*?*?*?,-1.1,-1.1,100,102759,0,-0,277,0.0,-0.0,0.0,0,0,0,0,212,3.6,10,5,9999,99999,9,999999999,0.0,999,999,99
3013,1,3,20,0,*?*?*?*?*?*?*?*?*?*?*?*?*?*?*?*?*?*?*?*?*?*?,-1.4,-1.3,100,102759,0,-0,276,0.0,-0.0,0.0,0,0,0,0,213,4.6,10,5,9999,99999,9,999999999,0.1,999,999,99
3013,1,3,21,0,*?*?*?*?*?*?*?*?*?*?*?*?*?*?*?*?*?*?*?*?*?*?,-1.9,-1.9,100,102759,0,-0,274,0.0,-0.0,0.0,0,0,0,0,215,3.6,10,5,9999,99999,9,999999999,0.0,999,999,99
3013,1,3,22,0,*?*?*?*?*?*?*?*?*?*?*?*?*?*?*?*?*?*?*?*?*?*?,-2.6,-6.6,98,102759,0,-0,272,0.0,-0.0,0.0,0,0,0,0,217,3.6,10,5,9999,99999,9,999999999,0.0,999,999,99
3013,1,3,23,0,*?*?*?*?*?*?*?*?*?*?*?*?*?*?*?*?*?*?*?*?*?*?,-2.3,-2.2,100,102759,0,-0,272,0.0,-0.0,0.0,0,0,0,0,218,3.6,10,5,9999,99999,9,999999999,0.0,999,999,99
3013,1,3,24,0,*?*?*?*?*?*?*?*?*?*?*?*?*?*?*?*?*?*?*?*?*?*?,-4.3,-4.2,100,102759,0,-0,265,0.0,-0.0,0.0,0,0,0,0,210,5.2,10,5,9999,99999,9,999999999,0.0,999,999,99
3013,1,4,1,0,*?*?*?*?*?*?*?*?*?*?*?*?*?*?*?*?*?*?*?*?*?*?,-1.5,-1.5,100,103237,0,-0,276,0.0,-0.0,0.0,0,0,0,0,220,6.7,10,5,9999,99999,9,999999999,0.2,999,999,99
3013,1,4,2,0,*?*?*?*?*?*?*?*?*?*?*?*?*?*?*?*?*?*?*?*?*?*?,-1.3,-1.5,100,103237,0,-0,276,0.0,-0.0,0.0,0,0,0,0,220,5.7,10,5,9999,99999,9,999999999,1.1,999,999,99
3013,1,4,3,0,*?*?*?*?*?*?*?*?*?*?*?*?*?*?*?*?*?*?*?*?*?*?,-1.7,-1.7,100,103237,0,-0,275,0.0,-0.0,0.0,0,0,0,0,220,5.7,10,5,9999,99999,9,999999999,0.8,999,999,99
3013,1,4,4,0,*?*?*?*?*?*?*?*?*?*?*?*?*?*?*?*?*?*?*?*?*?*?,-2.3,-2.2,100,103237,0,-0,272,0.0,-0.0,0.0,0,0,0,0,220,5.2,10,5,9999,99999,9,999999999,0.6,999,999,99
3013,1,4,5,0,*?*?*?*?*?*?*?*?*?*?*?*?*?*?*?*?*?*?*?*?*?*?,-2.9,-4.8,99,103237,0,-0,270,0.0,-0.0,0.0,0,0,0,0,220,5.7,10,5,9999,99999,9,999999999,0.2,999,999,99
3013,1,4,6,0,*?*?*?*?*?*?*?*?*?*?*?*?*?*?*?*?*?*?*?*?*?*?,-1.9,-3.9,96,103237,0,-0,274,0.0,-0.0,0.0,0,0,0,0,220,4.6,10,5,9999,99999,9,999999999,0.4,999,999,99
3013,1,4,7,0,*?*?*?*?*?*?*?*?*?*?*?*?*?*?*?*?*?*?*?*?*?*?,-1.0,-6.9,69,103237,0,-0,278,0.0,-0.0,0.0,0,0,0,0,217,4.6,10,5,9999,99999,9,999999999,0.2,999,999,99
3013,1,4,8,0,*?*?*?*?*?*?*?*?*?*?*?*?*?*?*?*?*?*?*?*?*?*?,-1.1,-6.9,69,103237,0,-0,278,0.0,-0.0,0.0,0,0,0,0,213,4.1,10,5,9999,99999,9,999999999,0.0,999,999,99
3013,1,4,9,0,*?*?*?*?*?*?*?*?*?*?*?*?*?*?*?*?*?*?*?*?*?*?,-1.6,-7.6,68,103237,89,1414,276,3.1,0.0,3.1,401,-0,401,127,210,3.6,10,5,9999,99999,9,999999999,0.0,999,999,99
3013,1,4,10,0,*?*?*?*?*?*?*?*?*?*?*?*?*?*?*?*?*?*?*?*?*?*?,-1.2,-6.0,77,103237,209,1414,277,26.4,0.0,26.4,3108,0,3112,1026,207,4.1,10,5,9999,99999,9,999999999,0.0,999,999,99
3013,1,4,11,0,*?*?*?*?*?*?*?*?*?*?*?*?*?*?*?*?*?*?*?*?*?*?,0.8,-6.3,64,103237,284,1412,286,41.1,0.0,41.1,4801,0,4810,1614,203,6.2,10,5,9999,99999,9,999999999,0.0,999,999,99
3013,1,4,12,0,*?*?*?*?*?*?*?*?*?*?*?*?*?*?*?*?*?*?*?*?*?*?,1.7,-1.7,88,103237,310,1413,289,46.1,0.0,46.1,5383,0,5394,1823,200,5.7,10,5,9999,99999,9,999999999,0.0,999,999,99
3013,1,4,13,0,*?*?*?*?*?*?*?*?*?*?*?*?*?*?*?*?*?*?*?*?*?*?,1.6,-2.9,81,103237,284,1411,289,41.1,0.0,41.1,4804,0,4813,1615,197,6.2,10,5,9999,99999,9,999999999,0.0,999,999,99
3013,1,4,14,0,*?*?*?*?*?*?*?*?*?*?*?*?*?*?*?*?*?*?*?*?*?*?,1.6,-2.9,80,103237,209,1412,289,26.5,0.0,26.5,3115,0,3119,1029,193,5.2,10,5,9999,99999,9,999999999,0.0,999,999,99
3013,1,4,15,0,*?*?*?*?*?*?*?*?*?*?*?*?*?*?*?*?*?*?*?*?*?*?,1.8,-1.5,89,103237,89,1407,289,3.2,0.0,3.2,412,-0,411,130,190,3.6,10,5,9999,99999,9,999999999,0.0,999,999,99
3013,1,4,16,0,*?*?*?*?*?*?*?*?*?*?*?*?*?*?*?*?*?*?*?*?*?*?,1.2,1.0,100,103237,0,-0,286,0.0,-0.0,0.0,0,0,0,0,187,4.1,10,5,9999,99999,9,999999999,0.0,999,999,99
3013,1,4,17,0,*?*?*?*?*?*?*?*?*?*?*?*?*?*?*?*?*?*?*?*?*?*?,0.3,0.2,100,103237,0,-0,283,0.0,-0.0,0.0,0,0,0,0,183,4.6,10,5,9999,99999,9,999999999,0.0,999,999,99
3013,1,4,18,0,*?*?*?*?*?*?*?*?*?*?*?*?*?*?*?*?*?*?*?*?*?*?,-0.5,-0.4,100,103237,0,-0,279,0.0,-0.0,0.0,0,0,0,0,180,4.1,10,5,9999,99999,9,999999999,0.0,999,999,99
3013,1,4,19,0,*?*?*?*?*?*?*?*?*?*?*?*?*?*?*?*?*?*?*?*?*?*?,-0.2,-0.2,100,103237,0,-0,281,0.0,-0.0,0.0,0,0,0,0,178,3.6,10,5,9999,99999,9,999999999,0.0,999,999,99
3013,1,4,20,0,*?*?*?*?*?*?*?*?*?*?*?*?*?*?*?*?*?*?*?*?*?*?,0.0,-0.0,100,103237,0,-0,281,0.0,-0.0,0.0,0,0,0,0,177,4.6,10,5,9999,99999,9,999999999,0.0,999,999,99
3013,1,4,21,0,*?*?*?*?*?*?*?*?*?*?*?*?*?*?*?*?*?*?*?*?*?*?,-1.1,-1.1,100,103237,0,-0,277,0.0,-0.0,0.0,0,0,0,0,175,3.6,10,5,9999,99999,9,999999999,0.0,999,999,99
3013,1,4,22,0,*?*?*?*?*?*?*?*?*?*?*?*?*?*?*?*?*?*?*?*?*?*?,-1.6,-2.2,100,103237,0,-0,275,0.0,-0.0,0.0,0,0,0,0,173,3.6,10,5,9999,99999,9,999999999,0.0,999,999,99
3013,1,4,23,0,*?*?*?*?*?*?*?*?*?*?*?*?*?*?*?*?*?*?*?*?*?*?,0.6,-0.0,100,103237,0,-0,284,0.0,-0.0,0.0,0,0,0,0,172,3.6,10,5,9999,99999,9,999999999,0.0,999,999,99
3013,1,4,24,0,*?*?*?*?*?*?*?*?*?*?*?*?*?*?*?*?*?*?*?*?*?*?,-2.0,-1.9,100,103237,0,-0,274,0.0,-0.0,0.0,0,0,0,0,220,5.2,10,5,9999,99999,9,999999999,0.1,999,999,99
3013,1,5,1,0,*?*?*?*?*?*?*?*?*?*?*?*?*?*?*?*?*?*?*?*?*?*?,3.6,3.4,100,102832,0,-0,296,0.0,-0.0,0.0,0,0,0,0,173,6.7,10,5,9999,99999,9,999999999,0.2,999,999,99
3013,1,5,2,0,*?*?*?*?*?*?*?*?*?*?*?*?*?*?*?*?*?*?*?*?*?*?,4.2,4.1,100,102832,0,-0,298,0.0,-0.0,0.0,0,0,0,0,177,5.7,10,5,9999,99999,9,999999999,0.1,999,999,99
3013,1,5,3,0,*?*?*?*?*?*?*?*?*?*?*?*?*?*?*?*?*?*?*?*?*?*?,3.9,3.9,100,102832,0,-0,297,0.0,-0.0,0.0,0,0,0,0,180,5.7,10,5,9999,99999,9,999999999,2.2,999,999,99
3013,1,5,4,0,*?*?*?*?*?*?*?*?*?*?*?*?*?*?*?*?*?*?*?*?*?*?,3.2,3.2,100,102832,0,-0,294,0.0,-0.0,0.0,0,0,0,0,183,5.2,10,5,9999,99999,9,999999999,1.4,999,999,99
3013,1,5,5,0,*?*?*?*?*?*?*?*?*?*?*?*?*?*?*?*?*?*?*?*?*?*?,3.1,3.0,100,102832,0,-0,294,0.0,-0.0,0.0,0,0,0,0,187,5.7,10,5,9999,99999,9,999999999,0.2,999,999,99
3013,1,5,6,0,*?*?*?*?*?*?*?*?*?*?*?*?*?*?*?*?*?*?*?*?*?*?,2.8,2.5,100,102832,0,-0,293,0.0,-0.0,0.0,0,0,0,0,190,4.6,10,5,9999,99999,9,999999999,0.0,999,999,99
3013,1,5,7,0,*?*?*?*?*?*?*?*?*?*?*?*?*?*?*?*?*?*?*?*?*?*?,3.3,3.2,100,102832,0,-0,295,0.0,-0.0,0.0,0,0,0,0,188,4.6,10,5,9999,99999,9,999999999,0.0,999,999,99
3013,1,5,8,0,*?*?*?*?*?*?*?*?*?*?*?*?*?*?*?*?*?*?*?*?*?*?,3.6,3.6,100,102832,0,-0,296,0.0,-0.0,0.0,0,0,0,0,187,4.1,10,5,9999,99999,9,999999999,0.0,999,999,99
3013,1,5,9,0,*?*?*?*?*?*?*?*?*?*?*?*?*?*?*?*?*?*?*?*?*?*?,3.2,3.2,100,102832,90,1407,294,3.4,0.0,3.4,436,-0,435,138,185,3.6,10,5,9999,99999,9,999999999,0.0,999,999,99
3013,1,5,10,0,*?*?*?*?*?*?*?*?*?*?*?*?*?*?*?*?*?*?*?*?*?*?,3.3,3.2,100,102832,211,1415,295,26.8,0.0,26.8,3150,0,3154,1041,183,4.1,10,5,9999,99999,9,999999999,0.0,999,999,99
3013,1,5,11,0,*?*?*?*?*?*?*?*?*?*?*?*?*?*?*?*?*?*?*?*?*?*?,4.3,3.6,100,102832,286,1411,299,41.5,0.0,41.5,4851,0,4861,1632,182,6.2,10,5,9999,99999,9,999999999,0.6,999,999,99
3013,1,5,12,0,*?*?*?*?*?*?*?*?*?*?*?*?*?*?*?*?*?*?*?*?*?*?,4.5,4.5,100,102832,313,1415,300,46.6,0.0,46.6,5445,0,5456,1845,180,5.7,10,5,9999,99999,9,999999999,0.2,999,999,99
3013,1,5,13,0,*?*?*?*?*?*?*?*?*?*?*?*?*?*?*?*?*?*?*?*?*?*?,4.8,4.3,100,102832,287,1411,297,72.5,47.4,62.8,7995,3745,7373,1352,185,6.2,9,5,9999,99999,9,999999999,0.0,999,999,99
3013,1,5,14,0,*?*?*?*?*?*?*?*?*?*?*?*?*?*?*?*?*?*?*?*?*?*?,4.9,2.7,99,102832,212,1410,297,47.1,41.7,40.9,5238,2866,4863,864,190,5.2,9,5,9999,99999,9,999999999,0.2,999,999,99
3013,1,5,15,0,*?*?*?*?*?*?*?*?*?*?*?*?*?*?*?*?*?*?*?*?*?*?,4.6,2.3,99,102832,93,1413,301,3.9,0.0,3.9,497,-0,496,158,195,3.6,10,5,9999,99999,9,999999999,0.8,999,999,99
3013,1,5,16,0,*?*?*?*?*?*?*?*?*?*?*?*?*?*?*?*?*?*?*?*?*?*?,4.8,3.2,100,102832,0,-0,301,0.0,-0.0,0.0,0,0,0,0,200,4.1,10,5,9999,99999,9,999999999,0.6,999,999,99
3013,1,5,17,0,*?*?*?*?*?*?*?*?*?*?*?*?*?*?*?*?*?*?*?*?*?*?,4.7,4.5,100,102832,0,-0,301,0.0,-0.0,0.0,0,0,0,0,205,4.6,10,5,9999,99999,9,999999999,0.5,999,999,99
3013,1,5,18,0,*?*?*?*?*?*?*?*?*?*?*?*?*?*?*?*?*?*?*?*?*?*?,3.8,3.8,100,102832,0,-0,297,0.0,-0.0,0.0,0,0,0,0,210,4.1,10,5,9999,99999,9,999999999,0.6,999,999,99
3013,1,5,19,0,*?*?*?*?*?*?*?*?*?*?*?*?*?*?*?*?*?*?*?*?*?*?,3.9,2.9,100,102832,0,-0,297,0.0,-0.0,0.0,0,0,0,0,208,3.6,10,5,9999,99999,9,999999999,0.0,999,999,99
3013,1,5,20,0,*?*?*?*?*?*?*?*?*?*?*?*?*?*?*?*?*?*?*?*?*?*?,3.7,2.7,100,102832,0,-0,297,0.0,-0.0,0.0,0,0,0,0,207,4.6,10,5,9999,99999,9,999999999,0.0,999,999,99
3013,1,5,21,0,*?*?*?*?*?*?*?*?*?*?*?*?*?*?*?*?*?*?*?*?*?*?,3.5,2.9,100,102832,0,-0,296,0.0,-0.0,0.0,0,0,0,0,205,3.6,10,5,9999,99999,9,999999999,0.2,999,999,99
3013,1,5,22,0,*?*?*?*?*?*?*?*?*?*?*?*?*?*?*?*?*?*?*?*?*?*?,3.6,3.6,100,102832,0,-0,296,0.0,-0.0,0.0,0,0,0,0,203,3.6,10,5,9999,99999,9,999999999,0.1,999,999,99
3013,1,5,23,0,*?*?*?*?*?*?*?*?*?*?*?*?*?*?*?*?*?*?*?*?*?*?,4.1,3.6,100,102832,0,-0,298,0.0,-0.0,0.0,0,0,0,0,202,3.6,10,5,9999,99999,9,999999999,0.7,999,999,99
3013,1,5,24,0,*?*?*?*?*?*?*?*?*?*?*?*?*?*?*?*?*?*?*?*?*?*?,2.8,1.7,100,102832,0,-0,293,0.0,-0.0,0.0,0,0,0,0,170,5.2,10,5,9999,99999,9,999999999,0.0,999,999,99
3013,1,6,1,0,*?*?*?*?*?*?*?*?*?*?*?*?*?*?*?*?*?*?*?*?*?*?,4.7,1.5,79,102562,0,-0,301,0.0,-0.0,0.0,0,0,0,0,187,6.7,10,5,9999,99999,9,999999999,0.0,999,999,99
3013,1,6,2,0,*?*?*?*?*?*?*?*?*?*?*?*?*?*?*?*?*?*?*?*?*?*?,4.8,0.4,73,102562,0,-0,302,0.0,-0.0,0.0,0,0,0,0,173,5.7,10,5,9999,99999,9,999999999,0.1,999,999,99
3013,1,6,3,0,*?*?*?*?*?*?*?*?*?*?*?*?*?*?*?*?*?*?*?*?*?*?,4.5,-0.8,67,102562,0,-0,301,0.0,-0.0,0.0,0,0,0,0,160,5.7,10,5,9999,99999,9,999999999,0.3,999,999,99
3013,1,6,4,0,*?*?*?*?*?*?*?*?*?*?*?*?*?*?*?*?*?*?*?*?*?*?,4.9,-0.0,70,102562,0,-0,302,0.0,-0.0,0.0,0,0,0,0,147,5.2,10,5,9999,99999,9,999999999,0.0,999,999,99
3013,1,6,5,0,*?*?*?*?*?*?*?*?*?*?*?*?*?*?*?*?*?*?*?*?*?*?,5.1,-1.1,63,102562,0,-0,303,0.0,-0.0,0.0,0,0,0,0,133,5.7,10,5,9999,99999,9,999999999,0.0,999,999,99
3013,1,6,6,0,*?*?*?*?*?*?*?*?*?*?*?*?*?*?*?*?*?*?*?*?*?*?,4.9,-2.4,58,102562,0,-0,303,0.0,-0.0,0.0,0,0,0,0,120,4.6,10,5,9999,99999,9,999999999,0.0,999,999,99
3013,1,6,7,0,*?*?*?*?*?*?*?*?*?*?*?*?*?*?*?*?*?*?*?*?*?*?,4.7,-2.2,59,102562,0,-0,302,0.0,-0.0,0.0,0,0,0,0,130,4.6,10,5,9999,99999,9,999999999,0.2,999,999,99
3013,1,6,8,0,*?*?*?*?*?*?*?*?*?*?*?*?*?*?*?*?*?*?*?*?*?*?,4.5,-1.5,64,102562,0,-0,301,0.0,-0.0,0.0,0,0,0,0,140,4.1,10,5,9999,99999,9,999999999,0.0,999,999,99
3013,1,6,9,0,*?*?*?*?*?*?*?*?*?*?*?*?*?*?*?*?*?*?*?*?*?*?,4.7,-1.9,61,102562,92,1412,296,6.4,13.1,5.6,758,463,795,85,150,3.6,9,5,9999,99999,9,999999999,0.0,999,999,99
3013,1,6,10,0,*?*?*?*?*?*?*?*?*?*?*?*?*?*?*?*?*?*?*?*?*?*?,4.9,-1.1,64,102562,213,1415,297,47.2,41.7,40.9,5247,2874,4869,865,160,4.1,9,5,9999,99999,9,999999999,0.0,999,999,99
3013,1,6,11,0,*?*?*?*?*?*?*?*?*?*?*?*?*?*?*?*?*?*?*?*?*?*?,4.9,-1.9,60,102562,289,1413,297,73.0,47.5,63.3,8052,3761,7425,1362,170,6.2,9,5,9999,99999,9,999999999,0.0,999,999,99
3013,1,6,12,0,*?*?*?*?*?*?*?*?*?*?*?*?*?*?*?*?*?*?*?*?*?*?,4.8,-1.3,64,102562,315,1411,296,82.0,48.8,71.1,8993,4078,8051,1862,180,5.7,9,5,9999,99999,9,999999999,0.0,999,999,99
3013,1,6,13,0,*?*?*?*?*?*?*?*?*?*?*?*?*?*?*?*?*?*?*?*?*?*?,5.2,1.5,77,102562,291,1415,298,73.5,47.6,63.8,8116,3778,7483,1373,178,6.2,9,5,9999,99999,9,999999999,0.0,999,999,99
3013,1,6,14,0,*?*?*?*?*?*?*?*?*?*?*?*?*?*?*?*?*?*?*?*?*?*?,5.3,0.8,72,102562,216,1413,299,48.3,42.0,41.9,5368,2918,4980,886,177,5.2,9,5,9999,99999,9,999999999,0.0,999,999,99
3013,1,6,15,0,*?*?*?*?*?*?*?*?*?*?*?*?*?*?*?*?*?*?*?*?*?*?,4.8,-0.6,67,102562,97,1417,302,4.6,0.0,4.6,584,-0,583,187,175,3.6,10,5,9999,99999,9,999999999,0.0,999,999,99
3013,1,6,16,0,*?*?*?*?*?*?*?*?*?*?*?*?*?*?*?*?*?*?*?*?*?*?,5.2,1.5,76,102562,0,-0,303,0.0,-0.0,0.0,0,0,0,0,173,4.1,10,5,9999,99999,9,999999999,0.3,999,999,99
3013,1,6,17,0,*?*?*?*?*?*?*?*?*?*?*?*?*?*?*?*?*?*?*?*?*?*?,5.3,2.5,81,102562,0,-0,304,0.0,-0.0,0.0,0,0,0,0,172,4.6,10,5,9999,99999,9,999999999,0.1,999,999,99
3013,1,6,18,0,*?*?*?*?*?*?*?*?*?*?*?*?*?*?*?*?*?*?*?*?*?*?,5.3,2.7,82,102562,0,-0,303,0.0,-0.0,0.0,0,0,0,0,170,4.1,10,5,9999,99999,9,999999999,0.0,999,999,99
3013,1,6,19,0,*?*?*?*?*?*?*?*?*?*?*?*?*?*?*?*?*?*?*?*?*?*?,5.3,4.1,92,102562,0,-0,303,0.0,-0.0,0.0,0,0,0,0,170,3.6,10,5,9999,99999,9,999999999,0.0,999,999,99
3013,1,6,20,0,*?*?*?*?*?*?*?*?*?*?*?*?*?*?*?*?*?*?*?*?*?*?,4.6,3.4,92,102562,0,-0,300,0.0,-0.0,0.0,0,0,0,0,170,4.6,10,5,9999,99999,9,999999999,0.0,999,999,99
3013,1,6,21,0,*?*?*?*?*?*?*?*?*?*?*?*?*?*?*?*?*?*?*?*?*?*?,4.7,3.9,94,102562,0,-0,301,0.0,-0.0,0.0,0,0,0,0,170,3.6,10,5,9999,99999,9,999999999,0.0,999,999,99
3013,1,6,22,0,*?*?*?*?*?*?*?*?*?*?*?*?*?*?*?*?*?*?*?*?*?*?,4.7,3.0,89,102562,0,-0,301,0.0,-0.0,0.0,0,0,0,0,170,3.6,10,5,9999,99999,9,999999999,0.0,999,999,99
3013,1,6,23,0,*?*?*?*?*?*?*?*?*?*?*?*?*?*?*?*?*?*?*?*?*?*?,4.5,2.5,87,102562,0,-0,300,0.0,-0.0,0.0,0,0,0,0,170,3.6,10,5,9999,99999,9,999999999,0.0,999,999,99
3013,1,6,24,0,*?*?*?*?*?*?*?*?*?*?*?*?*?*?*?*?*?*?*?*?*?*?,4.5,2.5,87,102562,0,-0,300,0.0,-0.0,0.0,0,0,0,0,200,5.2,10,5,9999,99999,9,999999999,0.0,999,999,99
3013,1,7,1,0,*?*?*?*?*?*?*?*?*?*?*?*?*?*?*?*?*?*?*?*?*?*?,2.9,1.9,96,101768,0,-0,293,0.0,-0.0,0.0,0,0,0,0,168,6.7,10,5,9999,99999,9,999999999,0.0,999,999,99
3013,1,7,2,0,*?*?*?*?*?*?*?*?*?*?*?*?*?*?*?*?*?*?*?*?*?*?,1.9,1.5,99,101768,0,-0,289,0.0,-0.0,0.0,0,0,0,0,167,5.7,10,5,9999,99999,9,999999999,0.0,999,999,99
3013,1,7,3,0,*?*?*?*?*?*?*?*?*?*?*?*?*?*?*?*?*?*?*?*?*?*?,2.5,2.5,100,101768,0,-0,291,0.0,-0.0,0.0,0,0,0,0,165,5.7,10,5,9999,99999,9,999999999,0.0,999,999,99
3013,1,7,4,0,*?*?*?*?*?*?*?*?*?*?*?*?*?*?*?*?*?*?*?*?*?*?,2.1,2.1,100,101768,0,-0,290,0.0,-0.0,0.0,0,0,0,0,163,5.2,10,5,9999,99999,9,999999999,0.0,999,999,99
3013,1,7,5,0,*?*?*?*?*?*?*?*?*?*?*?*?*?*?*?*?*?*?*?*?*?*?,1.7,1.7,100,101768,0,-0,288,0.0,-0.0,0.0,0,0,0,0,162,5.7,10,5,9999,99999,9,999999999,0.0,999,999,99
3013,1,7,6,0,*?*?*?*?*?*?*?*?*?*?*?*?*?*?*?*?*?*?*?*?*?*?,2.2,2.3,100,101768,0,-0,290,0.0,-0.0,0.0,0,0,0,0,160,4.6,10,5,9999,99999,9,999999999,0.0,999,999,99
3013,1,7,7,0,*?*?*?*?*?*?*?*?*?*?*?*?*?*?*?*?*?*?*?*?*?*?,2.8,2.7,100,101768,0,-0,293,0.0,-0.0,0.0,0,0,0,0,162,4.6,10,5,9999,99999,9,999999999,0.0,999,999,99
3013,1,7,8,0,*?*?*?*?*?*?*?*?*?*?*?*?*?*?*?*?*?*?*?*?*?*?,2.8,2.9,100,101768,0,-0,293,0.0,-0.0,0.0,0,0,0,0,163,4.1,10,5,9999,99999,9,999999999,0.0,999,999,99
3013,1,7,9,0,*?*?*?*?*?*?*?*?*?*?*?*?*?*?*?*?*?*?*?*?*?*?,2.5,2.5,100,101768,94,1415,287,7.0,14.1,6.1,826,505,865,94,165,3.6,9,5,9999,99999,9,999999999,0.0,999,999,99
3013,1,7,10,0,*?*?*?*?*?*?*?*?*?*?*?*?*?*?*?*?*?*?*?*?*?*?,2.7,1.5,95,101768,215,1413,273,83.3,245.3,46.0,8757,16006,6199,821,167,4.1,6,3,9999,99999,9,999999999,0.0,999,999,99
3013,1,7,11,0,*?*?*?*?*?*?*?*?*?*?*?*?*?*?*?*?*?*?*?*?*?*?,3.2,-0.2,80,101768,292,1415,274,128.3,278.5,70.8,13335,21124,9220,1294,168,6.2,6,3,9999,99999,9,999999999,0.0,999,999,99
3013,1,7,12,0,*?*?*?*?*?*?*?*?*?*?*?*?*?*?*?*?*?*?*?*?*?*?,4.5,-1.7,65,101768,318,1410,279,144.1,286.4,79.6,14946,22589,10257,1465,170,5.7,6,3,9999,99999,9,999999999,0.0,999,999,99
3013,1,7,13,0,*?*?*?*?*?*?*?*?*?*?*?*?*?*?*?*?*?*?*?*?*?*?,4.3,-1.1,69,101768,294,1413,294,74.7,47.7,64.8,8240,3811,7596,1396,172,6.2,9,5,9999,99999,9,999999999,0.0,999,999,99
3013,1,7,14,0,*?*?*?*?*?*?*?*?*?*?*?*?*?*?*?*?*?*?*?*?*?*?,4.6,-3.9,53,101768,220,1415,284,77.6,178.2,49.9,8280,11567,6058,910,173,5.2,7,4,9999,99999,9,999999999,0.0,999,999,99
3013,1,7,15,0,*?*?*?*?*?*?*?*?*?*?*?*?*?*?*?*?*?*?*?*?*?*?,4.5,-3.1,57,101768,101,1419,301,5.4,0.0,5.4,674,-0,673,216,175,3.6,10,5,9999,99999,9,999999999,0.0,999,999,99
3013,1,7,16,0,*?*?*?*?*?*?*?*?*?*?*?*?*?*?*?*?*?*?*?*?*?*?,4.3,-1.1,69,101768,0,-0,300,0.0,-0.0,0.0,0,0,0,0,177,4.1,10,5,9999,99999,9,999999999,0.0,999,999,99
3013,1,7,17,0,*?*?*?*?*?*?*?*?*?*?*?*?*?*?*?*?*?*?*?*?*?*?,3.4,-1.1,74,101768,0,-0,296,0.0,-0.0,0.0,0,0,0,0,178,4.6,10,5,9999,99999,9,999999999,0.0,999,999,99
3013,1,7,18,0,*?*?*?*?*?*?*?*?*?*?*?*?*?*?*?*?*?*?*?*?*?*?,3.9,2.5,93,101768,0,-0,297,0.0,-0.0,0.0,0,0,0,0,180,4.1,10,5,9999,99999,9,999999999,0.0,999,999,99
3013,1,7,19,0,*?*?*?*?*?*?*?*?*?*?*?*?*?*?*?*?*?*?*?*?*?*?,3.2,1.5,92,101768,0,-0,295,0.0,-0.0,0.0,0,0,0,0,178,3.6,10,5,9999,99999,9,999999999,0.0,999,999,99
3013,1,7,20,0,*?*?*?*?*?*?*?*?*?*?*?*?*?*?*?*?*?*?*?*?*?*?,3.5,2.1,93,101768,0,-0,296,0.0,-0.0,0.0,0,0,0,0,177,4.6,10,5,9999,99999,9,999999999,0.0,999,999,99
3013,1,7,21,0,*?*?*?*?*?*?*?*?*?*?*?*?*?*?*?*?*?*?*?*?*?*?,2.5,2.1,99,101768,0,-0,292,0.0,-0.0,0.0,0,0,0,0,175,3.6,10,5,9999,99999,9,999999999,0.0,999,999,99
3013,1,7,22,0,*?*?*?*?*?*?*?*?*?*?*?*?*?*?*?*?*?*?*?*?*?*?,2.6,1.0,92,101768,0,-0,292,0.0,-0.0,0.0,0,0,0,0,173,3.6,10,5,9999,99999,9,999999999,0.0,999,999,99
3013,1,7,23,0,*?*?*?*?*?*?*?*?*?*?*?*?*?*?*?*?*?*?*?*?*?*?,2.3,0.8,93,101768,0,-0,291,0.0,-0.0,0.0,0,0,0,0,172,3.6,10,5,9999,99999,9,999999999,0.0,999,999,99
3013,1,7,24,0,*?*?*?*?*?*?*?*?*?*?*?*?*?*?*?*?*?*?*?*?*?*?,4.1,2.3,90,101768,0,-0,298,0.0,-0.0,0.0,0,0,0,0,170,5.2,10,5,9999,99999,9,999999999,0.0,999,999,99
3013,1,8,1,0,*?*?*?*?*?*?*?*?*?*?*?*?*?*?*?*?*?*?*?*?*?*?,0.9,-0.2,92,101904,0,-0,285,0.0,-0.0,0.0,0,0,0,0,173,6.7,10,5,9999,99999,9,999999999,0.0,999,999,99
3013,1,8,2,0,*?*?*?*?*?*?*?*?*?*?*?*?*?*?*?*?*?*?*?*?*?*?,0.5,-0.6,91,101904,0,-0,284,0.0,-0.0,0.0,0,0,0,0,177,5.7,10,5,9999,99999,9,999999999,0.0,999,999,99
3013,1,8,3,0,*?*?*?*?*?*?*?*?*?*?*?*?*?*?*?*?*?*?*?*?*?*?,1.4,0.6,95,101904,0,-0,287,0.0,-0.0,0.0,0,0,0,0,180,5.7,10,5,9999,99999,9,999999999,0.0,999,999,99
3013,1,8,4,0,*?*?*?*?*?*?*?*?*?*?*?*?*?*?*?*?*?*?*?*?*?*?,0.3,-0.0,98,101904,0,-0,283,0.0,-0.0,0.0,0,0,0,0,183,5.2,10,5,9999,99999,9,999999999,0.0,999,999,99
3013,1,8,5,0,*?*?*?*?*?*?*?*?*?*?*?*?*?*?*?*?*?*?*?*?*?*?,-0.6,-0.6,100,101904,0,-0,279,0.0,-0.0,0.0,0,0,0,0,187,5.7,10,5,9999,99999,9,999999999,0.0,999,999,99
3013,1,8,6,0,*?*?*?*?*?*?*?*?*?*?*?*?*?*?*?*?*?*?*?*?*?*?,-1.4,-1.3,100,101904,0,-0,276,0.0,-0.0,0.0,0,0,0,0,190,4.6,10,5,9999,99999,9,999999999,0.0,999,999,99
3013,1,8,7,0,*?*?*?*?*?*?*?*?*?*?*?*?*?*?*?*?*?*?*?*?*?*?,-0.9,-0.8,100,101904,0,-0,273,0.0,-0.0,0.0,0,0,0,0,197,4.6,9,5,9999,99999,9,999999999,0.0,999,999,99
3013,1,8,8,0,*?*?*?*?*?*?*?*?*?*?*?*?*?*?*?*?*?*?*?*?*?*?,-0.4,-1.1,95,101904,0,-0,230,0.0,-0.0,0.0,0,0,0,0,203,4.1,0,0,9999,99999,9,999999999,0.0,999,999,99
3013,1,8,9,0,*?*?*?*?*?*?*?*?*?*?*?*?*?*?*?*?*?*?*?*?*?*?,0.9,-0.2,92,101904,96,1415,236,15.3,158.0,4.6,1675,9497,802,167,210,3.6,0,0,9999,99999,9,999999999,0.0,999,999,99
3013,1,8,10,0,*?*?*?*?*?*?*?*?*?*?*?*?*?*?*?*?*?*?*?*?*?*?,1.3,-2.4,74,101904,217,1411,233,96.8,440.6,29.0,9945,32124,4719,585,217,4.1,0,0,9999,99999,9,999999999,0.0,999,999,99
3013,1,8,11,0,*?*?*?*?*?*?*?*?*?*?*?*?*?*?*?*?*?*?*?*?*?*?,3.5,-2.4,63,101904,294,1411,241,148.5,499.0,44.6,15463,39144,6859,834,223,6.2,0,0,9999,99999,9,999999999,0.0,999,999,99
3013,1,8,12,0,*?*?*?*?*?*?*?*?*?*?*?*?*?*?*?*?*?*?*?*?*?*?,4.4,-1.9,62,101904,322,1414,245,166.9,513.0,50.1,17358,41549,7630,937,230,5.7,0,0,9999,99999,9,999999999,0.0,999,999,99
3013,1,8,13,0,*?*?*?*?*?*?*?*?*?*?*?*?*?*?*?*?*?*?*?*?*?*?,4.7,-0.4,69,101904,298,1415,249,150.7,500.8,45.2,15687,39444,6952,846,233,6.2,0,0,9999,99999,9,999999999,0.0,999,999,99
3013,1,8,14,0,*?*?*?*?*?*?*?*?*?*?*?*?*?*?*?*?*?*?*?*?*?*?,4.7,-0.6,68,101904,223,1410,248,101.0,446.8,30.3,10354,32859,4907,605,237,5.2,0,0,9999,99999,9,999999999,0.0,999,999,99
3013,1,8,15,0,*?*?*?*?*?*?*?*?*?*?*?*?*?*?*?*?*?*?*?*?*?*?,4.8,-0.0,70,101904,105,1418,276,19.8,140.1,9.4,2138,7168,1664,185,240,3.6,5,3,9999,99999,9,999999999,0.0,999,999,99
3013,1,8,16,0,*?*?*?*?*?*?*?*?*?*?*?*?*?*?*?*?*?*?*?*?*?*?,4.5,1.0,78,101904,0,-0,300,0.0,-0.0,0.0,0,0,0,0,243,4.1,10,5,9999,99999,9,999999999,0.0,999,999,99
3013,1,8,17,0,*?*?*?*?*?*?*?*?*?*?*?*?*?*?*?*?*?*?*?*?*?*?,3.7,-0.8,72,101904,0,-0,297,0.0,-0.0,0.0,0,0,0,0,247,4.6,10,5,9999,99999,9,999999999,0.0,999,999,99
3013,1,8,18,0,*?*?*?*?*?*?*?*?*?*?*?*?*?*?*?*?*?*?*?*?*?*?,2.2,-0.2,83,101904,0,-0,291,0.0,-0.0,0.0,0,0,0,0,250,4.1,10,5,9999,99999,9,999999999,0.0,999,999,99
3013,1,8,19,0,*?*?*?*?*?*?*?*?*?*?*?*?*?*?*?*?*?*?*?*?*?*?,1.7,-1.7,77,101904,0,-0,289,0.0,-0.0,0.0,0,0,0,0,240,3.6,10,5,9999,99999,9,999999999,0.0,999,999,99
3013,1,8,20,0,*?*?*?*?*?*?*?*?*?*?*?*?*?*?*?*?*?*?*?*?*?*?,1.2,-2.4,75,101904,0,-0,287,0.0,-0.0,0.0,0,0,0,0,230,4.6,10,5,9999,99999,9,999999999,0.0,999,999,99
3013,1,8,21,0,*?*?*?*?*?*?*?*?*?*?*?*?*?*?*?*?*?*?*?*?*?*?,1.3,-0.6,86,101904,0,-0,287,0.0,-0.0,0.0,0,0,0,0,220,3.6,10,5,9999,99999,9,999999999,0.0,999,999,99
3013,1,8,22,0,*?*?*?*?*?*?*?*?*?*?*?*?*?*?*?*?*?*?*?*?*?*?,1.0,-1.1,85,101904,0,-0,286,0.0,-0.0,0.0,0,0,0,0,210,3.6,10,5,9999,99999,9,999999999,0.0,999,999,99
3013,1,8,23,0,*?*?*?*?*?*?*?*?*?*?*?*?*?*?*?*?*?*?*?*?*?*?,-1.4,-1.3,100,101904,0,-0,276,0.0,-0.0,0.0,0,0,0,0,200,3.6,10,5,9999,99999,9,999999999,0.0,999,999,99
3013,1,8,24,0,*?*?*?*?*?*?*?*?*?*?*?*?*?*?*?*?*?*?*?*?*?*?,1.9,0.4,89,101904,0,-0,289,0.0,-0.0,0.0,0,0,0,0,170,5.2,10,5,9999,99999,9,999999999,0.0,999,999,99
3013,1,9,1,0,*?*?*?*?*?*?*?*?*?*?*?*?*?*?*?*?*?*?*?*?*?*?,-2.3,-2.7,95,102203,0,-0,272,0.0,-0.0,0.0,0,0,0,0,182,6.7,10,5,9999,99999,9,999999999,0.0,999,999,99
3013,1,9,2,0,*?*?*?*?*?*?*?*?*?*?*?*?*?*?*?*?*?*?*?*?*?*?,-0.9,-3.1,81,102203,0,-0,278,0.0,-0.0,0.0,0,0,0,0,173,5.7,10,5,9999,99999,9,999999999,0.0,999,999,99
3013,1,9,3,0,*?*?*?*?*?*?*?*?*?*?*?*?*?*?*?*?*?*?*?*?*?*?,-1.4,-3.7,81,102203,0,-0,276,0.0,-0.0,0.0,0,0,0,0,165,5.7,10,5,9999,99999,9,999999999,0.0,999,999,99
3013,1,9,4,0,*?*?*?*?*?*?*?*?*?*?*?*?*?*?*?*?*?*?*?*?*?*?,-2.2,-4.5,81,102203,0,-0,273,0.0,-0.0,0.0,0,0,0,0,157,5.2,10,5,9999,99999,9,999999999,0.0,999,999,99
3013,1,9,5,0,*?*?*?*?*?*?*?*?*?*?*?*?*?*?*?*?*?*?*?*?*?*?,-1.8,-4.5,78,102203,0,-0,275,0.0,-0.0,0.0,0,0,0,0,148,5.7,10,5,9999,99999,9,999999999,0.0,999,999,99
3013,1,9,6,0,*?*?*?*?*?*?*?*?*?*?*?*?*?*?*?*?*?*?*?*?*?*?,-1.9,-4.2,80,102203,0,-0,274,0.0,-0.0,0.0,0,0,0,0,140,4.6,10,5,9999,99999,9,999999999,0.0,999,999,99
3013,1,9,7,0,*?*?*?*?*?*?*?*?*?*?*?*?*?*?*?*?*?*?*?*?*?*?,-1.6,-4.2,78,102203,0,-0,275,0.0,-0.0,0.0,0,0,0,0,150,4.6,10,5,9999,99999,9,999999999,0.0,999,999,99
3013,1,9,8,0,*?*?*?*?*?*?*?*?*?*?*?*?*?*?*?*?*?*?*?*?*?*?,-2.5,-4.8,80,102203,0,-0,255,0.0,-0.0,0.0,0,0,0,0,160,4.1,7,4,9999,99999,9,999999999,0.0,999,999,99
3013,1,9,9,0,*?*?*?*?*?*?*?*?*?*?*?*?*?*?*?*?*?*?*?*?*?*?,-1.4,-3.9,79,102203,98,1413,222,16.8,169.2,5.0,1831,10228,875,180,170,3.6,0,0,9999,99999,9,999999999,0.0,999,999,99
3013,1,9,10,0,*?*?*?*?*?*?*?*?*?*?*?*?*?*?*?*?*?*?*?*?*?*?,0.0,-3.9,70,102203,220,1413,232,98.5,438.7,30.3,10089,32060,4900,601,180,4.1,1,0,9999,99999,9,999999999,0.0,999,999,99
3013,1,9,11,0,*?*?*?*?*?*?*?*?*?*?*?*?*?*?*?*?*?*?*?*?*?*?,2.7,-2.7,64,102203,297,1411,238,150.5,500.6,45.2,15671,39421,6943,845,190,6.2,0,0,9999,99999,9,999999999,0.0,999,999,99
3013,1,9,12,0,*?*?*?*?*?*?*?*?*?*?*?*?*?*?*?*?*?*?*?*?*?*?,4.3,-2.7,58,102203,325,1412,255,168.7,492.5,55.3,17428,39851,8280,1020,200,5.7,2,1,9999,99999,9,999999999,0.0,999,999,99
3013,1,9,13,0,*?*?*?*?*?*?*?*?*?*?*?*?*?*?*?*?*?*?*?*?*?*?,4.2,-2.4,59,102203,301,1411,266,148.3,409.0,61.1,15118,31820,8879,1085,183,6.2,4,2,9999,99999,9,999999999,0.0,999,999,99
3013,1,9,14,0,*?*?*?*?*?*?*?*?*?*?*?*?*?*?*?*?*?*?*?*?*?*?,4.4,-1.3,65,102203,227,1410,279,90.7,252.3,50.1,9506,16957,6698,898,167,5.2,6,3,9999,99999,9,999999999,0.0,999,999,99
3013,1,9,15,0,*?*?*?*?*?*?*?*?*?*?*?*?*?*?*?*?*?*?*?*?*?*?,4.3,-1.3,65,102203,109,1416,278,21.0,122.1,11.6,2241,6306,1992,225,150,3.6,6,3,9999,99999,9,999999999,0.0,999,999,99
3013,1,9,16,0,*?*?*?*?*?*?*?*?*?*?*?*?*?*?*?*?*?*?*?*?*?*?,4.2,-1.1,66,102203,0,-0,299,0.0,-0.0,0.0,0,0,0,0,133,4.1,10,5,9999,99999,9,999999999,0.0,999,999,99
3013,1,9,17,0,*?*?*?*?*?*?*?*?*?*?*?*?*?*?*?*?*?*?*?*?*?*?,1.9,-1.5,75,102203,0,-0,290,0.0,-0.0,0.0,0,0,0,0,117,4.6,10,5,9999,99999,9,999999999,0.0,999,999,99
3013,1,9,18,0,*?*?*?*?*?*?*?*?*?*?*?*?*?*?*?*?*?*?*?*?*?*?,0.7,-2.2,77,102203,0,-0,285,0.0,-0.0,0.0,0,0,0,0,100,4.1,10,5,9999,99999,9,999999999,0.0,999,999,99
3013,1,9,19,0,*?*?*?*?*?*?*?*?*?*?*?*?*?*?*?*?*?*?*?*?*?*?,1.5,-2.4,71,102203,0,-0,288,0.0,-0.0,0.0,0,0,0,0,98,3.6,10,5,9999,99999,9,999999999,0.0,999,999,99
3013,1,9,20,0,*?*?*?*?*?*?*?*?*?*?*?*?*?*?*?*?*?*?*?*?*?*?,-0.1,-2.9,77,102203,0,-0,281,0.0,-0.0,0.0,0,0,0,0,97,4.6,10,5,9999,99999,9,999999999,0.0,999,999,99
3013,1,9,21,0,*?*?*?*?*?*?*?*?*?*?*?*?*?*?*?*?*?*?*?*?*?*?,-0.1,-3.1,77,102203,0,-0,281,0.0,-0.0,0.0,0,0,0,0,95,3.6,10,5,9999,99999,9,999999999,0.0,999,999,99
3013,1,9,22,0,*?*?*?*?*?*?*?*?*?*?*?*?*?*?*?*?*?*?*?*?*?*?,-0.3,-3.9,72,102203,0,-0,281,0.0,-0.0,0.0,0,0,0,0,93,3.6,10,5,9999,99999,9,999999999,0.0,999,999,99
3013,1,9,23,0,*?*?*?*?*?*?*?*?*?*?*?*?*?*?*?*?*?*?*?*?*?*?,-0.4,-3.7,74,102203,0,-0,280,0.0,-0.0,0.0,0,0,0,0,92,3.6,10,5,9999,99999,9,999999999,0.0,999,999,99
3013,1,9,24,0,*?*?*?*?*?*?*?*?*?*?*?*?*?*?*?*?*?*?*?*?*?*?,-3.8,-3.9,98,102203,0,-0,267,0.0,-0.0,0.0,0,0,0,0,190,5.2,10,5,9999,99999,9,999999999,0.0,999,999,99
3013,1,10,1,0,*?*?*?*?*?*?*?*?*?*?*?*?*?*?*?*?*?*?*?*?*?*?,0.6,0.6,100,101496,0,-0,284,0.0,-0.0,0.0,0,0,0,0,87,6.7,10,5,9999,99999,9,999999999,0.0,999,999,99
3013,1,10,2,0,*?*?*?*?*?*?*?*?*?*?*?*?*?*?*?*?*?*?*?*?*?*?,1.8,1.9,100,101496,0,-0,289,0.0,-0.0,0.0,0,0,0,0,83,5.7,10,5,9999,99999,9,999999999,0.0,999,999,99
3013,1,10,3,0,*?*?*?*?*?*?*?*?*?*?*?*?*?*?*?*?*?*?*?*?*?*?,0.8,0.8,100,101496,0,-0,285,0.0,-0.0,0.0,0,0,0,0,80,5.7,10,5,9999,99999,9,999999999,0.0,999,999,99
3013,1,10,4,0,*?*?*?*?*?*?*?*?*?*?*?*?*?*?*?*?*?*?*?*?*?*?,0.9,0.8,100,101496,0,-0,285,0.0,-0.0,0.0,0,0,0,0,77,5.2,10,5,9999,99999,9,999999999,0.0,999,999,99
3013,1,10,5,0,*?*?*?*?*?*?*?*?*?*?*?*?*?*?*?*?*?*?*?*?*?*?,0.3,0.2,100,101496,0,-0,283,0.0,-0.0,0.0,0,0,0,0,73,5.7,10,5,9999,99999,9,999999999,0.0,999,999,99
3013,1,10,6,0,*?*?*?*?*?*?*?*?*?*?*?*?*?*?*?*?*?*?*?*?*?*?,-0.5,-0.4,100,101496,0,-0,279,0.0,-0.0,0.0,0,0,0,0,70,4.6,10,5,9999,99999,9,999999999,0.0,999,999,99
3013,1,10,7,0,*?*?*?*?*?*?*?*?*?*?*?*?*?*?*?*?*?*?*?*?*?*?,-1.5,-1.5,100,101496,0,-0,276,0.0,-0.0,0.0,0,0,0,0,77,4.6,10,5,9999,99999,9,999999999,0.0,999,999,99
3013,1,10,8,0,*?*?*?*?*?*?*?*?*?*?*?*?*?*?*?*?*?*?*?*?*?*?,-0.5,-0.4,100,101496,0,-0,279,0.0,-0.0,0.0,0,0,0,0,83,4.1,10,5,9999,99999,9,999999999,0.0,999,999,99
3013,1,10,9,0,*?*?*?*?*?*?*?*?*?*?*?*?*?*?*?*?*?*?*?*?*?*?,0.3,0.2,100,101496,100,1408,283,5.3,0.0,5.3,669,-0,668,215,90,3.6,10,5,9999,99999,9,999999999,0.0,999,999,99
3013,1,10,10,0,*?*?*?*?*?*?*?*?*?*?*?*?*?*?*?*?*?*?*?*?*?*?,1.7,1.7,100,101496,223,1415,288,29.1,0.0,29.1,3420,0,3425,1133,97,4.1,10,5,9999,99999,9,999999999,0.0,999,999,99
3013,1,10,11,0,*?*?*?*?*?*?*?*?*?*?*?*?*?*?*?*?*?*?*?*?*?*?,5.5,3.2,100,101496,300,1410,304,44.3,0.0,44.3,5171,0,5182,1746,103,6.2,10,5,9999,99999,9,999999999,0.0,999,999,99
3013,1,10,12,0,*?*?*?*?*?*?*?*?*?*?*?*?*?*?*?*?*?*?*?*?*?*?,6.4,3.8,97,101496,329,1414,308,49.8,0.0,49.8,5810,0,5822,1978,110,5.7,10,5,9999,99999,9,999999999,0.0,999,999,99
3013,1,10,13,0,*?*?*?*?*?*?*?*?*?*?*?*?*?*?*?*?*?*?*?*?*?*?,6.4,3.6,96,101496,305,1412,308,45.2,0.0,45.2,5277,0,5287,1784,117,6.2,10,5,9999,99999,9,999999999,0.0,999,999,99
3013,1,10,14,0,*?*?*?*?*?*?*?*?*?*?*?*?*?*?*?*?*?*?*?*?*?*?,6.5,2.9,91,101496,232,1415,309,30.9,0.0,30.9,3621,0,3626,1202,123,5.2,10,5,9999,99999,9,999999999,0.0,999,999,99
3013,1,10,15,0,*?*?*?*?*?*?*?*?*?*?*?*?*?*?*?*?*?*?*?*?*?*?,6.4,1.7,83,101496,113,1412,308,7.8,0.0,7.8,960,-0,959,311,130,3.6,10,5,9999,99999,9,999999999,0.0,999,999,99
3013,1,10,16,0,*?*?*?*?*?*?*?*?*?*?*?*?*?*?*?*?*?*?*?*?*?*?,6.4,2.5,89,101496,0,-0,308,0.0,-0.0,0.0,0,0,0,0,137,4.1,10,5,9999,99999,9,999999999,0.0,999,999,99
3013,1,10,17,0,*?*?*?*?*?*?*?*?*?*?*?*?*?*?*?*?*?*?*?*?*?*?,5.0,2.1,95,101496,0,-0,302,0.0,-0.0,0.0,0,0,0,0,143,4.6,10,5,9999,99999,9,999999999,0.0,999,999,99
3013,1,10,18,0,*?*?*?*?*?*?*?*?*?*?*?*?*?*?*?*?*?*?*?*?*?*?,3.2,2.1,100,101496,0,-0,295,0.0,-0.0,0.0,0,0,0,0,150,4.1,10,5,9999,99999,9,999999999,0.0,999,999,99
3013,1,10,19,0,*?*?*?*?*?*?*?*?*?*?*?*?*?*?*?*?*?*?*?*?*?*?,3.3,1.5,100,101496,0,-0,295,0.0,-0.0,0.0,0,0,0,0,157,3.6,10,5,9999,99999,9,999999999,0.0,999,999,99
3013,1,10,20,0,*?*?*?*?*?*?*?*?*?*?*?*?*?*?*?*?*?*?*?*?*?*?,3.2,3.2,100,101496,0,-0,294,0.0,-0.0,0.0,0,0,0,0,163,4.6,10,5,9999,99999,9,999999999,0.0,999,999,99
3013,1,10,21,0,*?*?*?*?*?*?*?*?*?*?*?*?*?*?*?*?*?*?*?*?*?*?,1.8,1.7,100,101496,0,-0,289,0.0,-0.0,0.0,0,0,0,0,170,3.6,10,5,9999,99999,9,999999999,0.0,999,999,99
3013,1,10,22,0,*?*?*?*?*?*?*?*?*?*?*?*?*?*?*?*?*?*?*?*?*?*?,1.6,1.7,100,101496,0,-0,288,0.0,-0.0,0.0,0,0,0,0,177,3.6,10,5,9999,99999,9,999999999,0.0,999,999,99
3013,1,10,23,0,*?*?*?*?*?*?*?*?*?*?*?*?*?*?*?*?*?*?*?*?*?*?,0.2,0.2,100,101496,0,-0,282,0.0,-0.0,0.0,0,0,0,0,183,3.6,10,5,9999,99999,9,999999999,0.0,999,999,99
3013,1,10,24,0,*?*?*?*?*?*?*?*?*?*?*?*?*?*?*?*?*?*?*?*?*?*?,-0.6,-1.1,100,101496,0,-0,279,0.0,-0.0,0.0,0,0,0,0,90,5.2,10,5,9999,99999,9,999999999,0.0,999,999,99
3013,1,11,1,0,*?*?*?*?*?*?*?*?*?*?*?*?*?*?*?*?*?*?*?*?*?*?,0.6,0.6,100,101426,0,-0,284,0.0,-0.0,0.0,0,0,0,0,185,6.7,10,5,9999,99999,9,999999999,0.0,999,999,99
3013,1,11,2,0,*?*?*?*?*?*?*?*?*?*?*?*?*?*?*?*?*?*?*?*?*?*?,2.3,2.3,100,101426,0,-0,291,0.0,-0.0,0.0,0,0,0,0,180,5.7,10,5,9999,99999,9,999999999,0.0,999,999,99
3013,1,11,3,0,*?*?*?*?*?*?*?*?*?*?*?*?*?*?*?*?*?*?*?*?*?*?,2.3,2.3,100,101426,0,-0,291,0.0,-0.0,0.0,0,0,0,0,175,5.7,10,5,9999,99999,9,999999999,0.0,999,999,99
3013,1,11,4,0,*?*?*?*?*?*?*?*?*?*?*?*?*?*?*?*?*?*?*?*?*?*?,2.1,2.1,100,101426,0,-0,290,0.0,-0.0,0.0,0,0,0,0,170,5.2,10,5,9999,99999,9,999999999,0.0,999,999,99
3013,1,11,5,0,*?*?*?*?*?*?*?*?*?*?*?*?*?*?*?*?*?*?*?*?*?*?,1.6,1.7,100,101426,0,-0,288,0.0,-0.0,0.0,0,0,0,0,165,5.7,10,5,9999,99999,9,999999999,0.0,999,999,99
3013,1,11,6,0,*?*?*?*?*?*?*?*?*?*?*?*?*?*?*?*?*?*?*?*?*?*?,1.3,0.6,98,101426,0,-0,287,0.0,-0.0,0.0,0,0,0,0,160,4.6,10,5,9999,99999,9,999999999,0.0,999,999,99
3013,1,11,7,0,*?*?*?*?*?*?*?*?*?*?*?*?*?*?*?*?*?*?*?*?*?*?,1.4,0.6,96,101426,0,-0,287,0.0,-0.0,0.0,0,0,0,0,157,4.6,10,5,9999,99999,9,999999999,0.0,999,999,99
3013,1,11,8,0,*?*?*?*?*?*?*?*?*?*?*?*?*?*?*?*?*?*?*?*?*?*?,2.1,1.0,95,101426,0,-0,290,0.0,-0.0,0.0,0,0,0,0,153,4.1,10,5,9999,99999,9,999999999,0.0,999,999,99
3013,1,11,9,0,*?*?*?*?*?*?*?*?*?*?*?*?*?*?*?*?*?*?*?*?*?*?,2.2,1.3,96,101426,103,1414,290,5.8,0.0,5.8,727,-0,727,234,150,3.6,10,5,9999,99999,9,999999999,0.0,999,999,99
3013,1,11,10,0,*?*?*?*?*?*?*?*?*?*?*?*?*?*?*?*?*?*?*?*?*?*?,2.8,1.0,90,101426,226,1415,283,68.4,107.9,51.1,7294,7116,6203,933,147,4.1,8,4,9999,99999,9,999999999,0.0,999,999,99
3013,1,11,11,0,*?*?*?*?*?*?*?*?*?*?*?*?*?*?*?*?*?*?*?*?*?*?,6.7,2.7,77,101426,304,1413,295,122.2,202.8,78.6,12946,15779,9310,1498,143,6.2,7,4,9999,99999,9,999999999,0.0,999,999,99
3013,1,11,12,0,*?*?*?*?*?*?*?*?*?*?*?*?*?*?*?*?*?*?*?*?*?*?,9.0,3.4,69,101426,332,1411,305,137.3,208.3,88.3,14532,16931,10397,1704,140,5.7,7,4,9999,99999,9,999999999,0.0,999,999,99
3013,1,11,13,0,*?*?*?*?*?*?*?*?*?*?*?*?*?*?*?*?*?*?*?*?*?*?,9.0,1.9,63,101426,309,1412,315,79.8,48.5,69.2,8762,4029,7846,1811,140,6.2,9,5,9999,99999,9,999999999,0.0,999,999,99
3013,1,11,14,0,*?*?*?*?*?*?*?*?*?*?*?*?*?*?*?*?*?*?*?*?*?*?,9.1,2.1,63,101426,236,1413,310,73.0,110.1,54.6,7776,7460,6598,1003,140,5.2,8,4,9999,99999,9,999999999,0.0,999,999,99
3013,1,11,15,0,*?*?*?*?*?*?*?*?*?*?*?*?*?*?*?*?*?*?*?*?*?*?,9.0,2.3,64,101426,117,1407,315,15.0,24.0,13.0,1731,1226,1626,270,140,3.6,9,5,9999,99999,9,999999999,0.0,999,999,99
3013,1,11,16,0,*?*?*?*?*?*?*?*?*?*?*?*?*?*?*?*?*?*?*?*?*?*?,7.8,3.4,75,101426,0,-0,314,0.0,-0.0,0.0,0,0,0,0,140,4.1,10,5,9999,99999,9,999999999,0.0,999,999,99
3013,1,11,17,0,*?*?*?*?*?*?*?*?*?*?*?*?*?*?*?*?*?*?*?*?*?*?,6.6,2.1,74,101426,0,-0,309,0.0,-0.0,0.0,0,0,0,0,140,4.6,10,5,9999,99999,9,999999999,0.0,999,999,99
3013,1,11,18,0,*?*?*?*?*?*?*?*?*?*?*?*?*?*?*?*?*?*?*?*?*?*?,5.1,3.4,91,101426,0,-0,302,0.0,-0.0,0.0,0,0,0,0,140,4.1,10,5,9999,99999,9,999999999,0.0,999,999,99
3013,1,11,19,0,*?*?*?*?*?*?*?*?*?*?*?*?*?*?*?*?*?*?*?*?*?*?,4.4,2.9,92,101426,0,-0,300,0.0,-0.0,0.0,0,0,0,0,133,3.6,10,5,9999,99999,9,999999999,0.0,999,999,99
3013,1,11,20,0,*?*?*?*?*?*?*?*?*?*?*?*?*?*?*?*?*?*?*?*?*?*?,3.5,3.0,98,101426,0,-0,296,0.0,-0.0,0.0,0,0,0,0,127,4.6,10,5,9999,99999,9,999999999,0.0,999,999,99
3013,1,11,21,0,*?*?*?*?*?*?*?*?*?*?*?*?*?*?*?*?*?*?*?*?*?*?,3.1,2.1,96,101426,0,-0,294,0.0,-0.0,0.0,0,0,0,0,120,3.6,10,5,9999,99999,9,999999999,0.0,999,999,99
3013,1,11,22,0,*?*?*?*?*?*?*?*?*?*?*?*?*?*?*?*?*?*?*?*?*?*?,2.8,1.9,96,101426,0,-0,293,0.0,-0.0,0.0,0,0,0,0,113,3.6,10,5,9999,99999,9,999999999,0.0,999,999,99
3013,1,11,23,0,*?*?*?*?*?*?*?*?*?*?*?*?*?*?*?*?*?*?*?*?*?*?,2.3,2.3,100,101426,0,-0,291,0.0,-0.0,0.0,0,0,0,0,107,3.6,10,5,9999,99999,9,999999999,0.0,999,999,99
3013,1,11,24,0,*?*?*?*?*?*?*?*?*?*?*?*?*?*?*?*?*?*?*?*?*?*?,-1.2,-1.3,100,101426,0,-0,277,0.0,-0.0,0.0,0,0,0,0,190,5.2,10,5,9999,99999,9,999999999,0.0,999,999,99
3013,1,12,1,0,*?*?*?*?*?*?*?*?*?*?*?*?*?*?*?*?*?*?*?*?*?*?,3.0,3.0,100,101384,0,-0,294,0.0,-0.0,0.0,0,0,0,0,98,6.7,10,5,9999,99999,9,999999999,0.0,999,999,99
3013,1,12,2,0,*?*?*?*?*?*?*?*?*?*?*?*?*?*?*?*?*?*?*?*?*?*?,4.1,4.1,100,101384,0,-0,298,0.0,-0.0,0.0,0,0,0,0,97,5.7,10,5,9999,99999,9,999999999,0.0,999,999,99
3013,1,12,3,0,*?*?*?*?*?*?*?*?*?*?*?*?*?*?*?*?*?*?*?*?*?*?,3.6,3.6,100,101384,0,-0,296,0.0,-0.0,0.0,0,0,0,0,95,5.7,10,5,9999,99999,9,999999999,0.0,999,999,99
3013,1,12,4,0,*?*?*?*?*?*?*?*?*?*?*?*?*?*?*?*?*?*?*?*?*?*?,2.8,2.7,100,101384,0,-0,293,0.0,-0.0,0.0,0,0,0,0,93,5.2,10,5,9999,99999,9,999999999,0.0,999,999,99
3013,1,12,5,0,*?*?*?*?*?*?*?*?*?*?*?*?*?*?*?*?*?*?*?*?*?*?,1.9,1.9,100,101384,0,-0,289,0.0,-0.0,0.0,0,0,0,0,92,5.7,10,5,9999,99999,9,999999999,0.0,999,999,99
3013,1,12,6,0,*?*?*?*?*?*?*?*?*?*?*?*?*?*?*?*?*?*?*?*?*?*?,0.9,0.8,100,101384,0,-0,285,0.0,-0.0,0.0,0,0,0,0,90,4.6,10,5,9999,99999,9,999999999,0.0,999,999,99
3013,1,12,7,0,*?*?*?*?*?*?*?*?*?*?*?*?*?*?*?*?*?*?*?*?*?*?,2.0,2.1,100,101384,0,-0,289,0.0,-0.0,0.0,0,0,0,0,90,4.6,10,5,9999,99999,9,999999999,0.0,999,999,99
3013,1,12,8,0,*?*?*?*?*?*?*?*?*?*?*?*?*?*?*?*?*?*?*?*?*?*?,3.0,3.0,100,101384,0,-0,294,0.0,-0.0,0.0,0,0,0,0,90,4.1,10,5,9999,99999,9,999999999,0.0,999,999,99
3013,1,12,9,0,*?*?*?*?*?*?*?*?*?*?*?*?*?*?*?*?*?*?*?*?*?*?,2.6,2.7,100,101384,106,1418,283,14.6,49.2,10.9,1658,2142,1705,182,90,3.6,8,4,9999,99999,9,999999999,0.0,999,999,99
3013,1,12,10,0,*?*?*?*?*?*?*?*?*?*?*?*?*?*?*?*?*?*?*?*?*?*?,5.0,4.8,100,101384,229,1414,298,52.6,43.2,45.6,5838,3085,5409,968,90,4.1,9,5,9999,99999,9,999999999,0.0,999,999,99
3013,1,12,11,0,*?*?*?*?*?*?*?*?*?*?*?*?*?*?*?*?*?*?*?*?*?*?,7.0,4.5,99,101384,307,1411,306,79.2,48.4,68.7,8695,4015,7786,1796,90,6.2,9,5,9999,99999,9,999999999,0.0,999,999,99
3013,1,12,12,0,*?*?*?*?*?*?*?*?*?*?*?*?*?*?*?*?*?*?*?*?*?*?,9.0,3.0,78,101384,336,1412,315,89.0,49.7,77.2,9767,4232,8738,2035,90,5.7,9,5,9999,99999,9,999999999,0.0,999,999,99
3013,1,12,13,0,*?*?*?*?*?*?*?*?*?*?*?*?*?*?*?*?*?*?*?*?*?*?,9.0,2.3,74,101384,313,1411,315,81.3,48.7,70.5,8918,4062,7984,1845,88,6.2,9,5,9999,99999,9,999999999,0.0,999,999,99
3013,1,12,14,0,*?*?*?*?*?*?*?*?*?*?*?*?*?*?*?*?*?*?*?*?*?*?,9.1,3.0,78,101384,240,1411,315,56.6,44.2,49.0,6264,3229,5799,1044,87,5.2,9,5,9999,99999,9,999999999,0.0,999,999,99
3013,1,12,15,0,*?*?*?*?*?*?*?*?*?*?*?*?*?*?*?*?*?*?*?*?*?*?,9.0,4.3,85,101384,122,1412,315,16.6,25.5,14.4,1902,1327,1785,298,85,3.6,9,5,9999,99999,9,999999999,0.0,999,999,99
3013,1,12,16,0,*?*?*?*?*?*?*?*?*?*?*?*?*?*?*?*?*?*?*?*?*?*?,8.9,3.6,82,101384,0,-0,319,0.0,-0.0,0.0,0,0,0,0,83,4.1,10,5,9999,99999,9,999999999,0.0,999,999,99
3013,1,12,17,0,*?*?*?*?*?*?*?*?*?*?*?*?*?*?*?*?*?*?*?*?*?*?,6.9,2.5,87,101384,0,-0,311,0.0,-0.0,0.0,0,0,0,0,82,4.6,10,5,9999,99999,9,999999999,0.0,999,999,99
3013,1,12,18,0,*?*?*?*?*?*?*?*?*?*?*?*?*?*?*?*?*?*?*?*?*?*?,5.7,1.3,86,101384,0,-0,305,0.0,-0.0,0.0,0,0,0,0,80,4.1,10,5,9999,99999,9,999999999,0.0,999,999,99
3013,1,12,19,0,*?*?*?*?*?*?*?*?*?*?*?*?*?*?*?*?*?*?*?*?*?*?,5.5,2.3,94,101384,0,-0,304,0.0,-0.0,0.0,0,0,0,0,80,3.6,10,5,9999,99999,9,999999999,0.0,999,999,99
3013,1,12,20,0,*?*?*?*?*?*?*?*?*?*?*?*?*?*?*?*?*?*?*?*?*?*?,5.7,1.9,91,101384,0,-0,305,0.0,-0.0,0.0,0,0,0,0,80,4.6,10,5,9999,99999,9,999999999,0.0,999,999,99
3013,1,12,21,0,*?*?*?*?*?*?*?*?*?*?*?*?*?*?*?*?*?*?*?*?*?*?,5.2,1.5,90,101384,0,-0,303,0.0,-0.0,0.0,0,0,0,0,80,3.6,10,5,9999,99999,9,999999999,0.0,999,999,99
3013,1,12,22,0,*?*?*?*?*?*?*?*?*?*?*?*?*?*?*?*?*?*?*?*?*?*?,3.9,-0.4,86,101384,0,-0,298,0.0,-0.0,0.0,0,0,0,0,80,3.6,10,5,9999,99999,9,999999999,0.1,999,999,99
3013,1,12,23,0,*?*?*?*?*?*?*?*?*?*?*?*?*?*?*?*?*?*?*?*?*?*?,3.7,1.5,100,101384,0,-0,297,0.0,-0.0,0.0,0,0,0,0,80,3.6,10,5,9999,99999,9,999999999,0.1,999,999,99
3013,1,12,24,0,*?*?*?*?*?*?*?*?*?*?*?*?*?*?*?*?*?*?*?*?*?*?,1.8,1.7,100,101384,0,-0,289,0.0,-0.0,0.0,0,0,0,0,100,5.2,10,5,9999,99999,9,999999999,0.0,999,999,99
3013,1,13,1,0,*?*?*?*?*?*?*?*?*?*?*?*?*?*?*?*?*?*?*?*?*?*?,4.3,2.7,100,101939,0,-0,299,0.0,-0.0,0.0,0,0,0,0,98,6.7,10,5,9999,99999,9,999999999,0.0,999,999,99
3013,1,13,2,0,*?*?*?*?*?*?*?*?*?*?*?*?*?*?*?*?*?*?*?*?*?*?,4.5,3.0,100,101939,0,-0,300,0.0,-0.0,0.0,0,0,0,0,117,5.7,10,5,9999,99999,9,999999999,0.8,999,999,99
3013,1,13,3,0,*?*?*?*?*?*?*?*?*?*?*?*?*?*?*?*?*?*?*?*?*?*?,4.6,2.9,100,101939,0,-0,300,0.0,-0.0,0.0,0,0,0,0,135,5.7,10,5,9999,99999,9,999999999,0.4,999,999,99
3013,1,13,4,0,*?*?*?*?*?*?*?*?*?*?*?*?*?*?*?*?*?*?*?*?*?*?,3.6,3.4,100,101939,0,-0,296,0.0,-0.0,0.0,0,0,0,0,153,5.2,10,5,9999,99999,9,999999999,0.3,999,999,99
3013,1,13,5,0,*?*?*?*?*?*?*?*?*?*?*?*?*?*?*?*?*?*?*?*?*?*?,2.4,2.5,100,101939,0,-0,291,0.0,-0.0,0.0,0,0,0,0,172,5.7,10,5,9999,99999,9,999999999,0.2,999,999,99
3013,1,13,6,0,*?*?*?*?*?*?*?*?*?*?*?*?*?*?*?*?*?*?*?*?*?*?,3.5,3.4,100,101939,0,-0,296,0.0,-0.0,0.0,0,0,0,0,190,4.6,10,5,9999,99999,9,999999999,0.1,999,999,99
3013,1,13,7,0,*?*?*?*?*?*?*?*?*?*?*?*?*?*?*?*?*?*?*?*?*?*?,4.4,4.3,100,101939,0,-0,299,0.0,-0.0,0.0,0,0,0,0,188,4.6,10,5,9999,99999,9,999999999,0.0,999,999,99
3013,1,13,8,0,*?*?*?*?*?*?*?*?*?*?*?*?*?*?*?*?*?*?*?*?*?*?,3.9,3.9,100,101939,0,-0,284,0.0,-0.0,0.0,0,0,0,0,187,4.1,7,4,9999,99999,9,999999999,0.3,999,999,99
3013,1,13,9,0,*?*?*?*?*?*?*?*?*?*?*?*?*?*?*?*?*?*?*?*?*?*?,5.1,4.1,100,101939,108,1406,294,15.9,52.1,11.9,1793,2306,1835,199,185,3.6,8,4,9999,99999,9,999999999,0.0,999,999,99
3013,1,13,10,0,*?*?*?*?*?*?*?*?*?*?*?*?*?*?*?*?*?*?*?*?*?*?,5.6,5.6,100,101939,232,1413,300,53.8,43.5,46.6,5958,3126,5520,990,183,4.1,9,5,9999,99999,9,999999999,0.0,999,999,99
3013,1,13,11,0,*?*?*?*?*?*?*?*?*?*?*?*?*?*?*?*?*?*?*?*?*?*?,7.7,6.4,100,101939,311,1412,313,46.3,0.0,46.3,5411,0,5422,1833,182,6.2,10,5,9999,99999,9,999999999,0.0,999,999,99
3013,1,13,12,0,*?*?*?*?*?*?*?*?*?*?*?*?*?*?*?*?*?*?*?*?*?*?,9.3,8.0,100,101939,340,1411,313,119.7,125.3,89.6,13073,10568,10343,1954,180,5.7,8,4,9999,99999,9,999999999,0.0,999,999,99
3013,1,13,13,0,*?*?*?*?*?*?*?*?*?*?*?*?*?*?*?*?*?*?*?*?*?*?,9.4,6.9,99,101939,318,1414,313,109.6,122.8,82.0,11980,10089,9495,1779,185,6.2,8,4,9999,99999,9,999999999,0.0,999,999,99
3013,1,13,14,0,*?*?*?*?*?*?*?*?*?*?*?*?*?*?*?*?*?*?*?*?*?*?,9.2,8.1,100,101939,245,1413,316,58.1,44.6,50.4,6433,3283,5953,1073,190,5.2,9,5,9999,99999,9,999999999,0.0,999,999,99
3013,1,13,15,0,*?*?*?*?*?*?*?*?*?*?*?*?*?*?*?*?*?*?*?*?*?*?,9.1,6.6,99,101939,127,1415,320,10.5,0.0,10.5,1270,-0,1270,413,195,3.6,10,5,9999,99999,9,999999999,0.0,999,999,99
3013,1,13,16,0,*?*?*?*?*?*?*?*?*?*?*?*?*?*?*?*?*?*?*?*?*?*?,8.5,6.9,100,101939,0,-0,317,0.0,-0.0,0.0,0,0,0,0,200,4.1,10,5,9999,99999,9,999999999,0.0,999,999,99
3013,1,13,17,0,*?*?*?*?*?*?*?*?*?*?*?*?*?*?*?*?*?*?*?*?*?*?,7.5,7.0,100,101939,0,-0,312,0.0,-0.0,0.0,0,0,0,0,205,4.6,10,5,9999,99999,9,999999999,0.0,999,999,99
3013,1,13,18,0,*?*?*?*?*?*?*?*?*?*?*?*?*?*?*?*?*?*?*?*?*?*?,6.3,6.2,100,101939,0,-0,307,0.0,-0.0,0.0,0,0,0,0,210,4.1,10,5,9999,99999,9,999999999,0.0,999,999,99
3013,1,13,19,0,*?*?*?*?*?*?*?*?*?*?*?*?*?*?*?*?*?*?*?*?*?*?,7.0,7.0,100,101939,0,-0,310,0.0,-0.0,0.0,0,0,0,0,213,3.6,10,5,9999,99999,9,999999999,0.0,999,999,99
3013,1,13,20,0,*?*?*?*?*?*?*?*?*?*?*?*?*?*?*?*?*?*?*?*?*?*?,6.3,6.2,100,101939,0,-0,307,0.0,-0.0,0.0,0,0,0,0,217,4.6,10,5,9999,99999,9,999999999,0.0,999,999,99
3013,1,13,21,0,*?*?*?*?*?*?*?*?*?*?*?*?*?*?*?*?*?*?*?*?*?*?,5.2,5.3,100,101939,0,-0,303,0.0,-0.0,0.0,0,0,0,0,220,3.6,10,5,9999,99999,9,999999999,0.0,999,999,99
3013,1,13,22,0,*?*?*?*?*?*?*?*?*?*?*?*?*?*?*?*?*?*?*?*?*?*?,5.3,5.3,100,101939,0,-0,303,0.0,-0.0,0.0,0,0,0,0,223,3.6,10,5,9999,99999,9,999999999,0.0,999,999,99
3013,1,13,23,0,*?*?*?*?*?*?*?*?*?*?*?*?*?*?*?*?*?*?*?*?*?*?,5.7,5.8,100,101939,0,-0,305,0.0,-0.0,0.0,0,0,0,0,227,3.6,10,5,9999,99999,9,999999999,0.0,999,999,99
3013,1,13,24,0,*?*?*?*?*?*?*?*?*?*?*?*?*?*?*?*?*?*?*?*?*?*?,3.5,2.1,100,101939,0,-0,296,0.0,-0.0,0.0,0,0,0,0,80,5.2,10,5,9999,99999,9,999999999,0.3,999,999,99
3013,1,14,1,0,*?*?*?*?*?*?*?*?*?*?*?*?*?*?*?*?*?*?*?*?*?*?,7.6,7.6,100,101262,0,-0,313,0.0,-0.0,0.0,0,0,0,0,243,6.7,10,5,9999,99999,9,999999999,0.9,999,999,99
3013,1,14,2,0,*?*?*?*?*?*?*?*?*?*?*?*?*?*?*?*?*?*?*?*?*?*?,8.6,8.7,100,101262,0,-0,317,0.0,-0.0,0.0,0,0,0,0,257,5.7,10,5,9999,99999,9,999999999,0.0,999,999,99
3013,1,14,3,0,*?*?*?*?*?*?*?*?*?*?*?*?*?*?*?*?*?*?*?*?*?*?,8.6,8.5,100,101262,0,-0,317,0.0,-0.0,0.0,0,0,0,0,270,5.7,10,5,9999,99999,9,999999999,0.0,999,999,99
3013,1,14,4,0,*?*?*?*?*?*?*?*?*?*?*?*?*?*?*?*?*?*?*?*?*?*?,8.5,8.4,100,101262,0,-0,317,0.0,-0.0,0.0,0,0,0,0,283,5.2,10,5,9999,99999,9,999999999,0.0,999,999,99
3013,1,14,5,0,*?*?*?*?*?*?*?*?*?*?*?*?*?*?*?*?*?*?*?*?*?*?,8.0,8.0,100,101262,0,-0,314,0.0,-0.0,0.0,0,0,0,0,297,5.7,10,5,9999,99999,9,999999999,0.0,999,999,99
3013,1,14,6,0,*?*?*?*?*?*?*?*?*?*?*?*?*?*?*?*?*?*?*?*?*?*?,8.8,8.8,100,101262,0,-0,318,0.0,-0.0,0.0,0,0,0,0,310,4.6,10,5,9999,99999,9,999999999,0.0,999,999,99
3013,1,14,7,0,*?*?*?*?*?*?*?*?*?*?*?*?*?*?*?*?*?*?*?*?*?*?,8.0,8.0,100,101262,0,-0,314,0.0,-0.0,0.0,0,0,0,0,307,4.6,10,5,9999,99999,9,999999999,0.0,999,999,99
3013,1,14,8,0,*?*?*?*?*?*?*?*?*?*?*?*?*?*?*?*?*?*?*?*?*?*?,8.4,8.4,100,101262,0,-0,313,0.0,-0.0,0.0,0,0,0,0,303,4.1,9,5,9999,99999,9,999999999,0.0,999,999,99
3013,1,14,9,0,*?*?*?*?*?*?*?*?*?*?*?*?*?*?*?*?*?*?*?*?*?*?,8.6,8.5,100,101262,111,1406,310,17.3,55.1,12.9,1936,2476,1975,217,300,3.6,8,4,9999,99999,9,999999999,0.0,999,999,99
3013,1,14,10,0,*?*?*?*?*?*?*?*?*?*?*?*?*?*?*?*?*?*?*?*?*?*?,9.2,8.0,98,101262,235,1410,316,54.9,43.8,47.6,6085,3169,5635,1012,297,4.1,9,5,9999,99999,9,999999999,0.0,999,999,99
3013,1,14,11,0,*?*?*?*?*?*?*?*?*?*?*?*?*?*?*?*?*?*?*?*?*?*?,11.7,8.7,87,101262,315,1413,327,81.8,48.8,70.9,8975,4074,8035,1858,293,6.2,9,5,9999,99999,9,999999999,0.0,999,999,99
3013,1,14,12,0,*?*?*?*?*?*?*?*?*?*?*?*?*?*?*?*?*?*?*?*?*?*?,13.4,9.7,83,101262,344,1410,335,91.8,50.1,79.6,10073,4290,9010,2104,290,5.7,9,5,9999,99999,9,999999999,0.0,999,999,99
3013,1,14,13,0,*?*?*?*?*?*?*?*?*?*?*?*?*?*?*?*?*?*?*?*?*?*?,13.5,9.7,83,101262,322,1412,336,84.3,49.1,73.1,9246,4130,8276,1918,288,6.2,9,5,9999,99999,9,999999999,0.0,999,999,99
3013,1,14,14,0,*?*?*?*?*?*?*?*?*?*?*?*?*?*?*?*?*?*?*?*?*?*?,13.4,10.2,86,101262,249,1409,335,59.7,44.9,51.8,6606,3339,6110,1104,287,5.2,9,5,9999,99999,9,999999999,0.0,999,999,99
3013,1,14,15,0,*?*?*?*?*?*?*?*?*?*?*?*?*?*?*?*?*?*?*?*?*?*?,13.4,11.0,92,101262,132,1417,339,11.4,0.0,11.4,1379,-0,1380,449,285,3.6,10,5,9999,99999,9,999999999,0.0,999,999,99
3013,1,14,16,0,*?*?*?*?*?*?*?*?*?*?*?*?*?*?*?*?*?*?*?*?*?*?,12.5,10.7,95,101262,0,-0,334,0.0,-0.0,0.0,0,0,0,0,283,4.1,10,5,9999,99999,9,999999999,0.0,999,999,99
3013,1,14,17,0,*?*?*?*?*?*?*?*?*?*?*?*?*?*?*?*?*?*?*?*?*?*?,11.4,9.7,96,101262,0,-0,330,0.0,-0.0,0.0,0,0,0,0,282,4.6,10,5,9999,99999,9,999999999,0.0,999,999,99
3013,1,14,18,0,*?*?*?*?*?*?*?*?*?*?*?*?*?*?*?*?*?*?*?*?*?*?,10.9,8.9,94,101262,0,-0,327,0.0,-0.0,0.0,0,0,0,0,280,4.1,10,5,9999,99999,9,999999999,0.0,999,999,99
3013,1,14,19,0,*?*?*?*?*?*?*?*?*?*?*?*?*?*?*?*?*?*?*?*?*?*?,10.0,8.9,99,101262,0,-0,323,0.0,-0.0,0.0,0,0,0,0,283,3.6,10,5,9999,99999,9,999999999,0.2,999,999,99
3013,1,14,20,0,*?*?*?*?*?*?*?*?*?*?*?*?*?*?*?*?*?*?*?*?*?*?,10.1,7.9,92,101262,0,-0,324,0.0,-0.0,0.0,0,0,0,0,287,4.6,10,5,9999,99999,9,999999999,0.0,999,999,99
3013,1,14,21,0,*?*?*?*?*?*?*?*?*?*?*?*?*?*?*?*?*?*?*?*?*?*?,9.8,8.1,96,101262,0,-0,323,0.0,-0.0,0.0,0,0,0,0,290,3.6,10,5,9999,99999,9,999999999,0.0,999,999,99
3013,1,14,22,0,*?*?*?*?*?*?*?*?*?*?*?*?*?*?*?*?*?*?*?*?*?*?,8.5,8.5,100,101262,0,-0,317,0.0,-0.0,0.0,0,0,0,0,293,3.6,10,5,9999,99999,9,999999999,0.0,999,999,99
3013,1,14,23,0,*?*?*?*?*?*?*?*?*?*?*?*?*?*?*?*?*?*?*?*?*?*?,8.0,8.0,100,101262,0,-0,314,0.0,-0.0,0.0,0,0,0,0,297,3.6,10,5,9999,99999,9,999999999,0.0,999,999,99
3013,1,14,24,0,*?*?*?*?*?*?*?*?*?*?*?*?*?*?*?*?*?*?*?*?*?*?,6.2,6.1,100,101262,0,-0,307,0.0,-0.0,0.0,0,0,0,0,230,5.2,10,5,9999,99999,9,999999999,0.0,999,999,99
3013,1,15,1,0,*?*?*?*?*?*?*?*?*?*?*?*?*?*?*?*?*?*?*?*?*?*?,7.6,7.0,96,101140,0,-0,313,0.0,-0.0,0.0,0,0,0,0,297,6.7,10,5,9999,99999,9,999999999,0.0,999,999,99
3013,1,15,2,0,*?*?*?*?*?*?*?*?*?*?*?*?*?*?*?*?*?*?*?*?*?*?,7.6,6.4,92,101140,0,-0,313,0.0,-0.0,0.0,0,0,0,0,293,5.7,10,5,9999,99999,9,999999999,0.1,999,999,99
3013,1,15,3,0,*?*?*?*?*?*?*?*?*?*?*?*?*?*?*?*?*?*?*?*?*?*?,8.3,7.3,93,101140,0,-0,316,0.0,-0.0,0.0,0,0,0,0,290,5.7,10,5,9999,99999,9,999999999,1.2,999,999,99
3013,1,15,4,0,*?*?*?*?*?*?*?*?*?*?*?*?*?*?*?*?*?*?*?*?*?*?,8.9,7.7,92,101140,0,-0,319,0.0,-0.0,0.0,0,0,0,0,287,5.2,10,5,9999,99999,9,999999999,0.4,999,999,99
3013,1,15,5,0,*?*?*?*?*?*?*?*?*?*?*?*?*?*?*?*?*?*?*?*?*?*?,8.7,7.1,89,101140,0,-0,318,0.0,-0.0,0.0,0,0,0,0,283,5.7,10,5,9999,99999,9,999999999,0.1,999,999,99
3013,1,15,6,0,*?*?*?*?*?*?*?*?*?*?*?*?*?*?*?*?*?*?*?*?*?*?,9.5,7.0,84,101140,0,-0,321,0.0,-0.0,0.0,0,0,0,0,280,4.6,10,5,9999,99999,9,999999999,0.0,999,999,99
3013,1,15,7,0,*?*?*?*?*?*?*?*?*?*?*?*?*?*?*?*?*?*?*?*?*?*?,9.3,7.3,87,101140,0,-0,320,0.0,-0.0,0.0,0,0,0,0,277,4.6,10,5,9999,99999,9,999999999,0.0,999,999,99
3013,1,15,8,0,*?*?*?*?*?*?*?*?*?*?*?*?*?*?*?*?*?*?*?*?*?*?,8.8,6.4,84,101140,0,-0,306,0.0,-0.0,0.0,0,0,0,0,273,4.1,7,4,9999,99999,9,999999999,0.3,999,999,99
3013,1,15,9,0,*?*?*?*?*?*?*?*?*?*?*?*?*?*?*?*?*?*?*?*?*?*?,8.9,6.2,83,101140,115,1415,311,18.7,58.0,14.0,2094,2409,1851,228,270,3.6,8,4,9999,99999,9,999999999,0.2,999,999,99
3013,1,15,10,0,*?*?*?*?*?*?*?*?*?*?*?*?*?*?*?*?*?*?*?*?*?*?,9.8,7.4,85,101140,239,1412,311,87.9,185.4,56.5,9354,12660,6814,1044,267,4.1,7,4,9999,99999,9,999999999,0.0,999,999,99
3013,1,15,11,0,*?*?*?*?*?*?*?*?*?*?*?*?*?*?*?*?*?*?*?*?*?*?,11.4,7.9,78,101140,319,1413,322,110.2,123.0,82.4,12038,10115,9540,1788,263,6.2,8,4,9999,99999,9,999999999,0.0,999,999,99
3013,1,15,12,0,*?*?*?*?*?*?*?*?*?*?*?*?*?*?*?*?*?*?*?*?*?*?,12.3,9.1,80,101140,349,1413,330,93.3,50.2,80.9,10235,4319,9154,2141,260,5.7,9,5,9999,99999,9,999999999,0.0,999,999,99
3013,1,15,13,0,*?*?*?*?*?*?*?*?*?*?*?*?*?*?*?*?*?*?*?*?*?*?,12.4,8.1,75,101140,327,1413,335,49.4,0.0,49.4,5770,0,5782,1963,235,6.2,10,5,9999,99999,9,999999999,0.0,999,999,99
3013,1,15,14,0,*?*?*?*?*?*?*?*?*?*?*?*?*?*?*?*?*?*?*?*?*?*?,12.3,8.0,75,101140,254,1410,322,96.1,190.4,61.8,10204,13470,7408,1151,210,5.2,7,4,9999,99999,9,999999999,0.0,999,999,99
3013,1,15,15,0,*?*?*?*?*?*?*?*?*?*?*?*?*?*?*?*?*?*?*?*?*?*?,12.3,7.1,70,101140,136,1407,322,33.6,124.2,21.6,3650,6281,3120,373,185,3.6,7,4,9999,99999,9,999999999,0.0,999,999,99
3013,1,15,16,0,*?*?*?*?*?*?*?*?*?*?*?*?*?*?*?*?*?*?*?*?*?*?,12.3,6.9,69,101140,0,-0,334,0.0,-0.0,0.0,0,0,0,0,160,4.1,10,5,9999,99999,9,999999999,0.0,999,999,99
3013,1,15,17,0,*?*?*?*?*?*?*?*?*?*?*?*?*?*?*?*?*?*?*?*?*?*?,11.5,6.2,70,101140,0,-0,331,0.0,-0.0,0.0,0,0,0,0,135,4.6,10,5,9999,99999,9,999999999,0.0,999,999,99
3013,1,15,18,0,*?*?*?*?*?*?*?*?*?*?*?*?*?*?*?*?*?*?*?*?*?*?,10.9,7.0,77,101140,0,-0,328,0.0,-0.0,0.0,0,0,0,0,110,4.1,10,5,9999,99999,9,999999999,0.0,999,999,99
3013,1,15,19,0,*?*?*?*?*?*?*?*?*?*?*?*?*?*?*?*?*?*?*?*?*?*?,10.3,6.4,77,101140,0,-0,325,0.0,-0.0,0.0,0,0,0,0,110,3.6,10,5,9999,99999,9,999999999,0.0,999,999,99
3013,1,15,20,0,*?*?*?*?*?*?*?*?*?*?*?*?*?*?*?*?*?*?*?*?*?*?,10.0,6.4,78,101140,0,-0,324,0.0,-0.0,0.0,0,0,0,0,110,4.6,10,5,9999,99999,9,999999999,0.0,999,999,99
3013,1,15,21,0,*?*?*?*?*?*?*?*?*?*?*?*?*?*?*?*?*?*?*?*?*?*?,10.0,7.0,81,101140,0,-0,324,0.0,-0.0,0.0,0,0,0,0,110,3.6,10,5,9999,99999,9,999999999,0.0,999,999,99
3013,1,15,22,0,*?*?*?*?*?*?*?*?*?*?*?*?*?*?*?*?*?*?*?*?*?*?,8.7,6.2,85,101140,0,-0,318,0.0,-0.0,0.0,0,0,0,0,110,3.6,10,5,9999,99999,9,999999999,0.0,999,999,99
3013,1,15,23,0,*?*?*?*?*?*?*?*?*?*?*?*?*?*?*?*?*?*?*?*?*?*?,8.5,7.6,93,101140,0,-0,317,0.0,-0.0,0.0,0,0,0,0,110,3.6,10,5,9999,99999,9,999999999,0.0,999,999,99
3013,1,15,24,0,*?*?*?*?*?*?*?*?*?*?*?*?*?*?*?*?*?*?*?*?*?*?,7.6,7.4,99,101140,0,-0,313,0.0,-0.0,0.0,0,0,0,0,300,5.2,10,5,9999,99999,9,999999999,0.0,999,999,99
3013,1,16,1,0,*?*?*?*?*?*?*?*?*?*?*?*?*?*?*?*?*?*?*?*?*?*?,7.6,7.6,100,100949,0,-0,313,0.0,-0.0,0.0,0,0,0,0,112,6.7,10,5,9999,99999,9,999999999,1.4,999,999,99
3013,1,16,2,0,*?*?*?*?*?*?*?*?*?*?*?*?*?*?*?*?*?*?*?*?*?*?,7.1,7.1,100,100949,0,-0,311,0.0,-0.0,0.0,0,0,0,0,113,5.7,10,5,9999,99999,9,999999999,1.0,999,999,99
3013,1,16,3,0,*?*?*?*?*?*?*?*?*?*?*?*?*?*?*?*?*?*?*?*?*?*?,6.8,6.7,100,100949,0,-0,309,0.0,-0.0,0.0,0,0,0,0,115,5.7,10,5,9999,99999,9,999999999,0.3,999,999,99
3013,1,16,4,0,*?*?*?*?*?*?*?*?*?*?*?*?*?*?*?*?*?*?*?*?*?*?,6.7,6.7,100,100949,0,-0,309,0.0,-0.0,0.0,0,0,0,0,117,5.2,10,5,9999,99999,9,999999999,0.0,999,999,99
3013,1,16,5,0,*?*?*?*?*?*?*?*?*?*?*?*?*?*?*?*?*?*?*?*?*?*?,6.5,6.6,100,100949,0,-0,308,0.0,-0.0,0.0,0,0,0,0,118,5.7,10,5,9999,99999,9,999999999,0.0,999,999,99
3013,1,16,6,0,*?*?*?*?*?*?*?*?*?*?*?*?*?*?*?*?*?*?*?*?*?*?,6.4,6.4,100,100949,0,-0,308,0.0,-0.0,0.0,0,0,0,0,120,4.6,10,5,9999,99999,9,999999999,0.0,999,999,99
3013,1,16,7,0,*?*?*?*?*?*?*?*?*?*?*?*?*?*?*?*?*?*?*?*?*?*?,6.0,5.9,100,100949,0,-0,306,0.0,-0.0,0.0,0,0,0,0,122,4.6,10,5,9999,99999,9,999999999,0.1,999,999,99
3013,1,16,8,0,*?*?*?*?*?*?*?*?*?*?*?*?*?*?*?*?*?*?*?*?*?*?,5.6,5.6,100,100949,0,-0,304,0.0,-0.0,0.0,0,0,0,0,123,4.1,10,5,9999,99999,9,999999999,0.0,999,999,99
3013,1,16,9,0,*?*?*?*?*?*?*?*?*?*?*?*?*?*?*?*?*?*?*?*?*?*?,6.8,6.9,100,100949,118,1410,309,8.8,0.0,8.8,1076,-0,1076,349,125,3.6,10,5,9999,99999,9,999999999,0.0,999,999,99
3013,1,16,10,0,*?*?*?*?*?*?*?*?*?*?*?*?*?*?*?*?*?*?*?*?*?*?,8.1,6.9,100,100949,243,1413,315,33.1,0.0,33.1,3874,0,3880,1289,127,4.1,10,5,9999,99999,9,999999999,0.0,999,999,99
3013,1,16,11,0,*?*?*?*?*?*?*?*?*?*?*?*?*?*?*?*?*?*?*?*?*?*?,9.6,6.6,93,100949,323,1412,322,48.7,0.0,48.7,5684,0,5696,1932,128,6.2,10,5,9999,99999,9,999999999,0.0,999,999,99
3013,1,16,12,0,*?*?*?*?*?*?*?*?*?*?*?*?*?*?*?*?*?*?*?*?*?*?,11.1,7.0,87,100949,353,1411,329,54.6,0.0,54.6,6371,0,6385,2184,130,5.7,10,5,9999,99999,9,999999999,0.1,999,999,99
3013,1,16,13,0,*?*?*?*?*?*?*?*?*?*?*?*?*?*?*?*?*?*?*?*?*?*?,11.0,6.4,84,100949,331,1410,328,50.3,0.0,50.3,5877,0,5890,2002,135,6.2,10,5,9999,99999,9,999999999,0.0,999,999,99
3013,1,16,14,0,*?*?*?*?*?*?*?*?*?*?*?*?*?*?*?*?*?*?*?*?*?*?,11.1,5.8,80,100949,259,1410,329,36.3,0.0,36.3,4245,0,4252,1418,140,5.2,10,5,9999,99999,9,999999999,0.3,999,999,99
3013,1,16,15,0,*?*?*?*?*?*?*?*?*?*?*?*?*?*?*?*?*?*?*?*?*?*?,11.2,6.9,86,100949,142,1416,329,13.4,0.0,13.4,1605,-0,1606,524,145,3.6,10,5,9999,99999,9,999999999,0.3,999,999,99
3013,1,16,16,0,*?*?*?*?*?*?*?*?*?*?*?*?*?*?*?*?*?*?*?*?*?*?,11.1,8.4,96,100949,0,-0,328,0.0,-0.0,0.0,0,0,0,0,150,4.1,10,5,9999,99999,9,999999999,0.0,999,999,99
3013,1,16,17,0,*?*?*?*?*?*?*?*?*?*?*?*?*?*?*?*?*?*?*?*?*?*?,9.9,7.9,100,100949,0,-0,323,0.0,-0.0,0.0,0,0,0,0,155,4.6,10,5,9999,99999,9,999999999,0.0,999,999,99
3013,1,16,18,0,*?*?*?*?*?*?*?*?*?*?*?*?*?*?*?*?*?*?*?*?*?*?,9.6,7.4,99,100949,0,-0,322,0.0,-0.0,0.0,0,0,0,0,160,4.1,10,5,9999,99999,9,999999999,0.0,999,999,99
3013,1,16,19,0,*?*?*?*?*?*?*?*?*?*?*?*?*?*?*?*?*?*?*?*?*?*?,8.5,8.5,100,100949,0,-0,317,0.0,-0.0,0.0,0,0,0,0,153,3.6,10,5,9999,99999,9,999999999,0.2,999,999,99
3013,1,16,20,0,*?*?*?*?*?*?*?*?*?*?*?*?*?*?*?*?*?*?*?*?*?*?,8.5,7.9,100,100949,0,-0,317,0.0,-0.0,0.0,0,0,0,0,147,4.6,10,5,9999,99999,9,999999999,0.0,999,999,99
3013,1,16,21,0,*?*?*?*?*?*?*?*?*?*?*?*?*?*?*?*?*?*?*?*?*?*?,8.2,7.6,100,100949,0,-0,315,0.0,-0.0,0.0,0,0,0,0,140,3.6,10,5,9999,99999,9,999999999,0.0,999,999,99
3013,1,16,22,0,*?*?*?*?*?*?*?*?*?*?*?*?*?*?*?*?*?*?*?*?*?*?,8.0,7.0,100,100949,0,-0,315,0.0,-0.0,0.0,0,0,0,0,133,3.6,10,5,9999,99999,9,999999999,0.0,999,999,99
3013,1,16,23,0,*?*?*?*?*?*?*?*?*?*?*?*?*?*?*?*?*?*?*?*?*?*?,7.2,6.4,100,100949,0,-0,311,0.0,-0.0,0.0,0,0,0,0,127,3.6,10,5,9999,99999,9,999999999,0.0,999,999,99
3013,1,16,24,0,*?*?*?*?*?*?*?*?*?*?*?*?*?*?*?*?*?*?*?*?*?*?,8.4,8.4,100,100949,0,-0,316,0.0,-0.0,0.0,0,0,0,0,110,5.2,10,5,9999,99999,9,999999999,0.5,999,999,99
3013,1,17,1,0,*?*?*?*?*?*?*?*?*?*?*?*?*?*?*?*?*?*?*?*?*?*?,5.3,4.6,95,100869,0,-0,303,0.0,-0.0,0.0,0,0,0,0,122,6.7,10,5,9999,99999,9,999999999,0.6,999,999,99
3013,1,17,2,0,*?*?*?*?*?*?*?*?*?*?*?*?*?*?*?*?*?*?*?*?*?*?,4.7,3.6,93,100869,0,-0,301,0.0,-0.0,0.0,0,0,0,0,123,5.7,10,5,9999,99999,9,999999999,0.0,999,999,99
3013,1,17,3,0,*?*?*?*?*?*?*?*?*?*?*?*?*?*?*?*?*?*?*?*?*?*?,4.9,3.4,90,100869,0,-0,302,0.0,-0.0,0.0,0,0,0,0,125,5.7,10,5,9999,99999,9,999999999,0.0,999,999,99
3013,1,17,4,0,*?*?*?*?*?*?*?*?*?*?*?*?*?*?*?*?*?*?*?*?*?*?,4.6,2.9,89,100869,0,-0,300,0.0,-0.0,0.0,0,0,0,0,127,5.2,10,5,9999,99999,9,999999999,0.0,999,999,99
3013,1,17,5,0,*?*?*?*?*?*?*?*?*?*?*?*?*?*?*?*?*?*?*?*?*?*?,4.5,2.9,89,100869,0,-0,300,0.0,-0.0,0.0,0,0,0,0,128,5.7,10,5,9999,99999,9,999999999,0.0,999,999,99
3013,1,17,6,0,*?*?*?*?*?*?*?*?*?*?*?*?*?*?*?*?*?*?*?*?*?*?,4.4,2.9,89,100869,0,-0,300,0.0,-0.0,0.0,0,0,0,0,130,4.6,10,5,9999,99999,9,999999999,0.0,999,999,99
3013,1,17,7,0,*?*?*?*?*?*?*?*?*?*?*?*?*?*?*?*?*?*?*?*?*?*?,4.5,2.9,89,100869,0,-0,300,0.0,-0.0,0.0,0,0,0,0,127,4.6,10,5,9999,99999,9,999999999,0.0,999,999,99
3013,1,17,8,0,*?*?*?*?*?*?*?*?*?*?*?*?*?*?*?*?*?*?*?*?*?*?,4.6,2.7,87,100869,0,-0,291,0.0,-0.0,0.0,0,0,0,0,123,4.1,8,4,9999,99999,9,999999999,0.0,999,999,99
3013,1,17,9,0,*?*?*?*?*?*?*?*?*?*?*?*?*?*?*?*?*?*?*?*?*?*?,5.0,2.9,86,100869,122,1415,293,21.8,63.8,16.3,2425,2776,2134,269,120,3.6,8,4,9999,99999,9,999999999,0.0,999,999,99
3013,1,17,10,0,*?*?*?*?*?*?*?*?*?*?*?*?*?*?*?*?*?*?*?*?*?*?,4.8,1.7,81,100869,247,1413,292,77.9,112.3,58.3,8290,7812,7018,1077,117,4.1,8,4,9999,99999,9,999999999,0.0,999,999,99
3013,1,17,11,0,*?*?*?*?*?*?*?*?*?*?*?*?*?*?*?*?*?*?*?*?*?*?,5.5,1.9,78,100869,327,1411,295,114.0,123.9,85.3,12450,10300,9860,1854,113,6.2,8,4,9999,99999,9,999999999,0.0,999,999,99
3013,1,17,12,0,*?*?*?*?*?*?*?*?*?*?*?*?*?*?*?*?*?*?*?*?*?*?,5.1,2.1,81,100869,358,1412,293,127.7,127.0,95.5,13937,10918,11013,2094,110,5.7,8,4,9999,99999,9,999999999,0.0,999,999,99
3013,1,17,13,0,*?*?*?*?*?*?*?*?*?*?*?*?*?*?*?*?*?*?*?*?*?*?,5.2,1.3,76,100869,336,1410,298,89.1,49.7,77.3,9780,4235,8750,2037,112,6.2,9,5,9999,99999,9,999999999,0.0,999,999,99
3013,1,17,14,0,*?*?*?*?*?*?*?*?*?*?*?*?*?*?*?*?*?*?*?*?*?*?,5.6,0.6,71,100869,264,1410,305,37.3,0.0,37.3,4361,0,4369,1459,113,5.2,10,5,9999,99999,9,999999999,0.0,999,999,99
3013,1,17,15,0,*?*?*?*?*?*?*?*?*?*?*?*?*?*?*?*?*?*?*?*?*?*?,5.5,-0.8,63,100869,147,1414,305,14.4,0.0,14.4,1722,-0,1723,562,115,3.6,10,5,9999,99999,9,999999999,0.0,999,999,99
3013,1,17,16,0,*?*?*?*?*?*?*?*?*?*?*?*?*?*?*?*?*?*?*?*?*?*?,5.2,-0.0,70,100869,0,-0,303,0.0,-0.0,0.0,0,0,0,0,117,4.1,10,5,9999,99999,9,999999999,0.0,999,999,99
3013,1,17,17,0,*?*?*?*?*?*?*?*?*?*?*?*?*?*?*?*?*?*?*?*?*?*?,5.2,-0.8,64,100869,0,-0,304,0.0,-0.0,0.0,0,0,0,0,118,4.6,10,5,9999,99999,9,999999999,0.0,999,999,99
3013,1,17,18,0,*?*?*?*?*?*?*?*?*?*?*?*?*?*?*?*?*?*?*?*?*?*?,5.0,-0.4,68,100869,0,-0,303,0.0,-0.0,0.0,0,0,0,0,120,4.1,10,5,9999,99999,9,999999999,0.0,999,999,99
3013,1,17,19,0,*?*?*?*?*?*?*?*?*?*?*?*?*?*?*?*?*?*?*?*?*?*?,5.0,0.2,71,100869,0,-0,303,0.0,-0.0,0.0,0,0,0,0,122,3.6,10,5,9999,99999,9,999999999,0.0,999,999,99
3013,1,17,20,0,*?*?*?*?*?*?*?*?*?*?*?*?*?*?*?*?*?*?*?*?*?*?,5.0,1.3,78,100869,0,-0,302,0.0,-0.0,0.0,0,0,0,0,123,4.6,10,5,9999,99999,9,999999999,0.0,999,999,99
3013,1,17,21,0,*?*?*?*?*?*?*?*?*?*?*?*?*?*?*?*?*?*?*?*?*?*?,5.1,1.9,80,100869,0,-0,303,0.0,-0.0,0.0,0,0,0,0,125,3.6,10,5,9999,99999,9,999999999,0.0,999,999,99
3013,1,17,22,0,*?*?*?*?*?*?*?*?*?*?*?*?*?*?*?*?*?*?*?*?*?*?,4.7,1.5,80,100869,0,-0,301,0.0,-0.0,0.0,0,0,0,0,127,3.6,10,5,9999,99999,9,999999999,0.0,999,999,99
3013,1,17,23,0,*?*?*?*?*?*?*?*?*?*?*?*?*?*?*?*?*?*?*?*?*?*?,4.4,1.0,80,100869,0,-0,300,0.0,-0.0,0.0,0,0,0,0,128,3.6,10,5,9999,99999,9,999999999,0.0,999,999,99
3013,1,17,24,0,*?*?*?*?*?*?*?*?*?*?*?*?*?*?*?*?*?*?*?*?*?*?,6.3,5.6,95,100869,0,-0,307,0.0,-0.0,0.0,0,0,0,0,120,5.2,10,5,9999,99999,9,999999999,0.1,999,999,99
3013,1,18,1,0,*?*?*?*?*?*?*?*?*?*?*?*?*?*?*?*?*?*?*?*?*?*?,2.4,-0.0,85,99625.8,0,-0,291,0.0,-0.0,0.0,0,0,0,0,127,6.7,10,5,9999,99999,9,999999999,0.0,999,999,99
3013,1,18,2,0,*?*?*?*?*?*?*?*?*?*?*?*?*?*?*?*?*?*?*?*?*?*?,1.6,-0.2,87,99625.8,0,-0,288,0.0,-0.0,0.0,0,0,0,0,123,5.7,10,5,9999,99999,9,999999999,0.0,999,999,99
3013,1,18,3,0,*?*?*?*?*?*?*?*?*?*?*?*?*?*?*?*?*?*?*?*?*?*?,1.6,-1.5,78,99625.8,0,-0,288,0.0,-0.0,0.0,0,0,0,0,120,5.7,10,5,9999,99999,9,999999999,0.0,999,999,99
3013,1,18,4,0,*?*?*?*?*?*?*?*?*?*?*?*?*?*?*?*?*?*?*?*?*?*?,1.2,-1.7,80,99625.8,0,-0,287,0.0,-0.0,0.0,0,0,0,0,117,5.2,10,5,9999,99999,9,999999999,0.0,999,999,99
3013,1,18,5,0,*?*?*?*?*?*?*?*?*?*?*?*?*?*?*?*?*?*?*?*?*?*?,1.0,-0.4,90,99625.8,0,-0,286,0.0,-0.0,0.0,0,0,0,0,113,5.7,10,5,9999,99999,9,999999999,0.0,999,999,99
3013,1,18,6,0,*?*?*?*?*?*?*?*?*?*?*?*?*?*?*?*?*?*?*?*?*?*?,0.8,-0.2,93,99625.8,0,-0,285,0.0,-0.0,0.0,0,0,0,0,110,4.6,10,5,9999,99999,9,999999999,0.0,999,999,99
3013,1,18,7,0,*?*?*?*?*?*?*?*?*?*?*?*?*?*?*?*?*?*?*?*?*?*?,0.6,-1.5,84,99625.8,0,-0,284,0.0,-0.0,0.0,0,0,0,0,110,4.6,10,5,9999,99999,9,999999999,0.0,999,999,99
3013,1,18,8,0,*?*?*?*?*?*?*?*?*?*?*?*?*?*?*?*?*?*?*?*?*?*?,1.0,-1.3,84,99625.8,0,-0,260,0.0,-0.0,0.0,0,0,0,0,110,4.1,5,3,9999,99999,9,999999999,0.0,999,999,99
3013,1,18,9,0,*?*?*?*?*?*?*?*?*?*?*?*?*?*?*?*?*?*?*?*?*?*?,1.4,-1.7,79,99625.8,125,1407,266,30.8,155.4,17.0,3231,8448,2785,321,110,3.6,6,3,9999,99999,9,999999999,0.0,999,999,99
3013,1,18,10,0,*?*?*?*?*?*?*?*?*?*?*?*?*?*?*?*?*?*?*?*?*?*?,1.8,-0.8,82,99625.8,251,1413,258,115.7,382.8,47.7,11832,27803,7091,853,110,4.1,4,2,9999,99999,9,999999999,0.0,999,999,99
3013,1,18,11,0,*?*?*?*?*?*?*?*?*?*?*?*?*?*?*?*?*?*?*?*?*?*?,3.3,1.0,86,99625.8,332,1413,266,168.3,421.1,69.3,17796,33918,9221,1254,110,6.2,4,2,9999,99999,9,999999999,0.0,999,999,99
3013,1,18,12,0,*?*?*?*?*?*?*?*?*?*?*?*?*?*?*?*?*?*?*?*?*?*?,3.8,1.5,85,99625.8,363,1413,263,192.3,476.7,69.8,19714,39808,10126,1267,110,5.7,3,2,9999,99999,9,999999999,0.0,999,999,99
3013,1,18,13,0,*?*?*?*?*?*?*?*?*?*?*?*?*?*?*?*?*?*?*?*?*?*?,3.8,1.5,85,99625.8,341,1410,263,178.2,469.2,64.7,18277,38411,9449,1173,108,6.2,3,2,9999,99999,9,999999999,0.0,999,999,99
3013,1,18,14,0,*?*?*?*?*?*?*?*?*?*?*?*?*?*?*?*?*?*?*?*?*?*?,3.7,1.0,83,99625.8,270,1414,267,127.9,393.8,52.7,13063,29409,7768,940,107,5.2,4,2,9999,99999,9,999999999,0.0,999,999,99
3013,1,18,15,0,*?*?*?*?*?*?*?*?*?*?*?*?*?*?*?*?*?*?*?*?*?*?,3.9,2.3,89,99625.8,152,1411,279,46.5,193.3,25.7,5008,10413,3649,445,105,3.6,6,3,9999,99999,9,999999999,0.0,999,999,99
3013,1,18,16,0,*?*?*?*?*?*?*?*?*?*?*?*?*?*?*?*?*?*?*?*?*?*?,3.6,1.5,86,99625.8,0,-0,296,0.0,-0.0,0.0,0,0,0,0,103,4.1,10,5,9999,99999,9,999999999,0.0,999,999,99
3013,1,18,17,0,*?*?*?*?*?*?*?*?*?*?*?*?*?*?*?*?*?*?*?*?*?*?,3.5,1.0,84,99625.8,0,-0,296,0.0,-0.0,0.0,0,0,0,0,102,4.6,10,5,9999,99999,9,999999999,0.0,999,999,99
3013,1,18,18,0,*?*?*?*?*?*?*?*?*?*?*?*?*?*?*?*?*?*?*?*?*?*?,2.7,0.4,84,99625.8,0,-0,293,0.0,-0.0,0.0,0,0,0,0,100,4.1,10,5,9999,99999,9,999999999,0.0,999,999,99
3013,1,18,19,0,*?*?*?*?*?*?*?*?*?*?*?*?*?*?*?*?*?*?*?*?*?*?,2.3,-0.4,81,99625.8,0,-0,291,0.0,-0.0,0.0,0,0,0,0,102,3.6,10,5,9999,99999,9,999999999,0.0,999,999,99
3013,1,18,20,0,*?*?*?*?*?*?*?*?*?*?*?*?*?*?*?*?*?*?*?*?*?*?,1.9,-0.4,84,99625.8,0,-0,289,0.0,-0.0,0.0,0,0,0,0,103,4.6,10,5,9999,99999,9,999999999,0.0,999,999,99
3013,1,18,21,0,*?*?*?*?*?*?*?*?*?*?*?*?*?*?*?*?*?*?*?*?*?*?,2.3,-1.3,75,99625.8,0,-0,291,0.0,-0.0,0.0,0,0,0,0,105,3.6,10,5,9999,99999,9,999999999,0.0,999,999,99
3013,1,18,22,0,*?*?*?*?*?*?*?*?*?*?*?*?*?*?*?*?*?*?*?*?*?*?,2.3,-1.1,78,99625.8,0,-0,291,0.0,-0.0,0.0,0,0,0,0,107,3.6,10,5,9999,99999,9,999999999,0.0,999,999,99
3013,1,18,23,0,*?*?*?*?*?*?*?*?*?*?*?*?*?*?*?*?*?*?*?*?*?*?,1.5,0.4,93,99625.8,0,-0,288,0.0,-0.0,0.0,0,0,0,0,108,3.6,10,5,9999,99999,9,999999999,0.0,999,999,99
3013,1,18,24,0,*?*?*?*?*?*?*?*?*?*?*?*?*?*?*?*?*?*?*?*?*?*?,3.6,0.6,81,99625.8,0,-0,296,0.0,-0.0,0.0,0,0,0,0,130,5.2,10,5,9999,99999,9,999999999,0.0,999,999,99
3013,1,19,1,0,*?*?*?*?*?*?*?*?*?*?*?*?*?*?*?*?*?*?*?*?*?*?,-0.1,-0.0,100,100020,0,-0,281,0.0,-0.0,0.0,0,0,0,0,110,6.7,10,5,9999,99999,9,999999999,0.0,999,999,99
3013,1,19,2,0,*?*?*?*?*?*?*?*?*?*?*?*?*?*?*?*?*?*?*?*?*?*?,-0.5,-0.6,100,100020,0,-0,279,0.0,-0.0,0.0,0,0,0,0,110,5.7,10,5,9999,99999,9,999999999,0.0,999,999,99
3013,1,19,3,0,*?*?*?*?*?*?*?*?*?*?*?*?*?*?*?*?*?*?*?*?*?*?,-1.2,-1.3,100,100020,0,-0,277,0.0,-0.0,0.0,0,0,0,0,110,5.7,10,5,9999,99999,9,999999999,0.0,999,999,99
3013,1,19,4,0,*?*?*?*?*?*?*?*?*?*?*?*?*?*?*?*?*?*?*?*?*?*?,-0.9,-0.8,100,100020,0,-0,278,0.0,-0.0,0.0,0,0,0,0,110,5.2,10,5,9999,99999,9,999999999,0.0,999,999,99
3013,1,19,5,0,*?*?*?*?*?*?*?*?*?*?*?*?*?*?*?*?*?*?*?*?*?*?,-1.1,-1.1,100,100020,0,-0,277,0.0,-0.0,0.0,0,0,0,0,110,5.7,10,5,9999,99999,9,999999999,0.0,999,999,99
3013,1,19,6,0,*?*?*?*?*?*?*?*?*?*?*?*?*?*?*?*?*?*?*?*?*?*?,-1.3,-1.3,100,100020,0,-0,276,0.0,-0.0,0.0,0,0,0,0,110,4.6,10,5,9999,99999,9,999999999,0.0,999,999,99
3013,1,19,7,0,*?*?*?*?*?*?*?*?*?*?*?*?*?*?*?*?*?*?*?*?*?*?,-1.8,-1.7,100,100020,0,-0,274,0.0,-0.0,0.0,0,0,0,0,108,4.6,10,5,9999,99999,9,999999999,0.0,999,999,99
3013,1,19,8,0,*?*?*?*?*?*?*?*?*?*?*?*?*?*?*?*?*?*?*?*?*?*?,-2.3,-2.4,100,100020,0,-0,237,0.0,-0.0,0.0,0,0,0,0,107,4.1,3,2,9999,99999,9,999999999,0.0,999,999,99
3013,1,19,9,0,*?*?*?*?*?*?*?*?*?*?*?*?*?*?*?*?*?*?*?*?*?*?,-1.0,-1.1,100,100020,129,1408,253,35.3,202.3,16.8,3713,11183,2763,318,105,3.6,5,3,9999,99999,9,999999999,0.0,999,999,99
3013,1,19,10,0,*?*?*?*?*?*?*?*?*?*?*?*?*?*?*?*?*?*?*?*?*?*?,0.4,0.4,100,100020,255,1411,254,118.5,385.5,48.8,12112,28178,7244,873,103,4.1,4,2,9999,99999,9,999999999,0.0,999,999,99
3013,1,19,11,0,*?*?*?*?*?*?*?*?*?*?*?*?*?*?*?*?*?*?*?*?*?*?,2.6,2.5,100,100020,336,1410,265,171.4,422.8,70.6,18108,34247,9371,1278,102,6.2,4,2,9999,99999,9,999999999,0.0,999,999,99
3013,1,19,12,0,*?*?*?*?*?*?*?*?*?*?*?*?*?*?*?*?*?*?*?*?*?*?,4.1,2.3,100,100020,367,1409,280,173.2,297.9,95.6,18388,25361,11246,1852,100,5.7,6,3,9999,99999,9,999999999,0.0,999,999,99
3013,1,19,13,0,*?*?*?*?*?*?*?*?*?*?*?*?*?*?*?*?*?*?*?*?*?*?,3.8,2.1,100,100020,347,1413,283,145.0,210.8,93.2,15347,17475,10952,1810,93,6.2,7,4,9999,99999,9,999999999,0.0,999,999,99
3013,1,19,14,0,*?*?*?*?*?*?*?*?*?*?*?*?*?*?*?*?*?*?*?*?*?*?,4.2,2.5,100,100020,275,1412,280,118.7,273.0,65.5,12357,20160,8581,1192,87,5.2,6,3,9999,99999,9,999999999,0.0,999,999,99
3013,1,19,15,0,*?*?*?*?*?*?*?*?*?*?*?*?*?*?*?*?*?*?*?*?*?*?,3.8,1.5,100,100020,157,1407,292,28.6,34.1,24.8,3217,2021,3003,518,80,3.6,9,5,9999,99999,9,999999999,0.0,999,999,99
3013,1,19,16,0,*?*?*?*?*?*?*?*?*?*?*?*?*?*?*?*?*?*?*?*?*?*?,3.9,1.9,100,100020,2,1345,298,0.0,0.0,0.0,0,0,0,0,73,4.1,10,5,9999,99999,9,999999999,0.0,999,999,99
3013,1,19,17,0,*?*?*?*?*?*?*?*?*?*?*?*?*?*?*?*?*?*?*?*?*?*?,2.9,2.5,100,100020,0,-0,293,0.0,-0.0,0.0,0,0,0,0,67,4.6,10,5,9999,99999,9,999999999,0.0,999,999,99
3013,1,19,18,0,*?*?*?*?*?*?*?*?*?*?*?*?*?*?*?*?*?*?*?*?*?*?,2.1,2.1,100,100020,0,-0,290,0.0,-0.0,0.0,0,0,0,0,60,4.1,10,5,9999,99999,9,999999999,0.0,999,999,99
3013,1,19,19,0,*?*?*?*?*?*?*?*?*?*?*?*?*?*?*?*?*?*?*?*?*?*?,1.6,1.5,100,100020,0,-0,288,0.0,-0.0,0.0,0,0,0,0,67,3.6,10,5,9999,99999,9,999999999,0.0,999,999,99
3013,1,19,20,0,*?*?*?*?*?*?*?*?*?*?*?*?*?*?*?*?*?*?*?*?*?*?,1.1,0.6,100,100020,0,-0,286,0.0,-0.0,0.0,0,0,0,0,73,4.6,10,5,9999,99999,9,999999999,0.0,999,999,99
3013,1,19,21,0,*?*?*?*?*?*?*?*?*?*?*?*?*?*?*?*?*?*?*?*?*?*?,1.1,-0.8,100,100020,0,-0,286,0.0,-0.0,0.0,0,0,0,0,80,3.6,10,5,9999,99999,9,999999999,0.0,999,999,99
3013,1,19,22,0,*?*?*?*?*?*?*?*?*?*?*?*?*?*?*?*?*?*?*?*?*?*?,0.7,-1.5,98,100020,0,-0,285,0.0,-0.0,0.0,0,0,0,0,87,3.6,10,5,9999,99999,9,999999999,0.0,999,999,99
3013,1,19,23,0,*?*?*?*?*?*?*?*?*?*?*?*?*?*?*?*?*?*?*?*?*?*?,-0.1,-1.3,100,100020,0,-0,281,0.0,-0.0,0.0,0,0,0,0,93,3.6,10,5,9999,99999,9,999999999,0.0,999,999,99
3013,1,19,24,0,*?*?*?*?*?*?*?*?*?*?*?*?*?*?*?*?*?*?*?*?*?*?,0.7,0.6,100,100020,0,-0,284,0.0,-0.0,0.0,0,0,0,0,110,5.2,10,5,9999,99999,9,999999999,0.0,999,999,99
3013,1,20,1,0,*?*?*?*?*?*?*?*?*?*?*?*?*?*?*?*?*?*?*?*?*?*?,-1.4,-2.7,89,100004,0,-0,276,0.0,-0.0,0.0,0,0,0,0,97,6.7,10,5,9999,99999,9,999999999,0.0,999,999,99
3013,1,20,2,0,*?*?*?*?*?*?*?*?*?*?*?*?*?*?*?*?*?*?*?*?*?*?,-1.8,-3.1,88,100004,0,-0,275,0.0,-0.0,0.0,0,0,0,0,93,5.7,10,5,9999,99999,9,999999999,0.0,999,999,99
3013,1,20,3,0,*?*?*?*?*?*?*?*?*?*?*?*?*?*?*?*?*?*?*?*?*?*?,-1.5,-3.9,81,100004,0,-0,276,0.0,-0.0,0.0,0,0,0,0,90,5.7,10,5,9999,99999,9,999999999,0.0,999,999,99
3013,1,20,4,0,*?*?*?*?*?*?*?*?*?*?*?*?*?*?*?*?*?*?*?*?*?*?,-1.7,-4.5,77,100004,0,-0,275,0.0,-0.0,0.0,0,0,0,0,87,5.2,10,5,9999,99999,9,999999999,0.0,999,999,99
3013,1,20,5,0,*?*?*?*?*?*?*?*?*?*?*?*?*?*?*?*?*?*?*?*?*?*?,-2.5,-4.5,83,100004,0,-0,272,0.0,-0.0,0.0,0,0,0,0,83,5.7,10,5,9999,99999,9,999999999,0.0,999,999,99
3013,1,20,6,0,*?*?*?*?*?*?*?*?*?*?*?*?*?*?*?*?*?*?*?*?*?*?,-3.0,-5.3,82,100004,0,-0,270,0.0,-0.0,0.0,0,0,0,0,80,4.6,10,5,9999,99999,9,999999999,0.0,999,999,99
3013,1,20,7,0,*?*?*?*?*?*?*?*?*?*?*?*?*?*?*?*?*?*?*?*?*?*?,-3.5,-5.3,84,100004,0,-0,268,0.0,-0.0,0.0,0,0,0,0,82,4.6,10,5,9999,99999,9,999999999,0.0,999,999,99
3013,1,20,8,0,*?*?*?*?*?*?*?*?*?*?*?*?*?*?*?*?*?*?*?*?*?*?,-2.6,-4.5,84,100004,0,-0,266,0.0,-0.0,0.0,0,0,0,0,83,4.1,9,5,9999,99999,9,999999999,0.0,999,999,99
3013,1,20,9,0,*?*?*?*?*?*?*?*?*?*?*?*?*?*?*?*?*?*?*?*?*?*?,-1.7,-4.2,80,100004,133,1407,270,20.5,28.8,17.7,2327,1567,2180,368,85,3.6,9,5,9999,99999,9,999999999,0.0,999,999,99
3013,1,20,10,0,*?*?*?*?*?*?*?*?*?*?*?*?*?*?*?*?*?*?*?*?*?*?,-0.3,-4.5,69,100004,259,1408,270,83.7,114.6,62.6,9170,8643,7300,1338,87,4.1,8,4,9999,99999,9,999999999,0.0,999,999,99
3013,1,20,11,0,*?*?*?*?*?*?*?*?*?*?*?*?*?*?*?*?*?*?*?*?*?*?,1.6,-2.9,69,100004,341,1411,278,120.3,125.4,90.0,13129,10592,10387,1963,88,6.2,8,4,9999,99999,9,999999999,0.0,999,999,99
3013,1,20,12,0,*?*?*?*?*?*?*?*?*?*?*?*?*?*?*?*?*?*?*?*?*?*?,3.3,-1.3,70,100004,373,1413,290,101.4,51.1,87.9,11131,4473,9949,2348,90,5.7,9,5,9999,99999,9,999999999,0.0,999,999,99
3013,1,20,13,0,*?*?*?*?*?*?*?*?*?*?*?*?*?*?*?*?*?*?*?*?*?*?,3.1,-1.7,68,100004,352,1411,284,125.1,126.4,93.6,13654,10806,10794,2048,90,6.2,8,4,9999,99999,9,999999999,0.0,999,999,99
3013,1,20,14,0,*?*?*?*?*?*?*?*?*?*?*?*?*?*?*?*?*?*?*?*?*?*?,3.5,-1.5,68,100004,280,1409,286,93.0,118.0,69.6,10183,9203,8093,1496,90,5.2,8,4,9999,99999,9,999999999,0.0,999,999,99
3013,1,20,15,0,*?*?*?*?*?*?*?*?*?*?*?*?*?*?*?*?*?*?*?*?*?*?,3.1,-0.2,78,100004,163,1411,289,30.5,35.1,26.4,3423,2118,3193,552,90,3.6,9,5,9999,99999,9,999999999,0.0,999,999,99
3013,1,20,16,0,*?*?*?*?*?*?*?*?*?*?*?*?*?*?*?*?*?*?*?*?*?*?,3.4,0.4,79,100004,8,1488,296,0.0,0.0,0.0,0,0,0,0,90,4.1,10,5,9999,99999,9,999999999,0.0,999,999,99
3013,1,20,17,0,*?*?*?*?*?*?*?*?*?*?*?*?*?*?*?*?*?*?*?*?*?*?,1.7,0.2,88,100004,0,-0,288,0.0,-0.0,0.0,0,0,0,0,90,4.6,10,5,9999,99999,9,999999999,0.0,999,999,99
3013,1,20,18,0,*?*?*?*?*?*?*?*?*?*?*?*?*?*?*?*?*?*?*?*?*?*?,1.3,-0.4,87,100004,0,-0,287,0.0,-0.0,0.0,0,0,0,0,90,4.1,10,5,9999,99999,9,999999999,0.0,999,999,99
3013,1,20,19,0,*?*?*?*?*?*?*?*?*?*?*?*?*?*?*?*?*?*?*?*?*?*?,0.5,-0.8,89,100004,0,-0,284,0.0,-0.0,0.0,0,0,0,0,88,3.6,10,5,9999,99999,9,999999999,0.0,999,999,99
3013,1,20,20,0,*?*?*?*?*?*?*?*?*?*?*?*?*?*?*?*?*?*?*?*?*?*?,-0.1,-1.1,91,100004,0,-0,281,0.0,-0.0,0.0,0,0,0,0,87,4.6,10,5,9999,99999,9,999999999,0.0,999,999,99
3013,1,20,21,0,*?*?*?*?*?*?*?*?*?*?*?*?*?*?*?*?*?*?*?*?*?*?,-0.1,-2.2,82,100004,0,-0,281,0.0,-0.0,0.0,0,0,0,0,85,3.6,10,5,9999,99999,9,999999999,0.0,999,999,99
3013,1,20,22,0,*?*?*?*?*?*?*?*?*?*?*?*?*?*?*?*?*?*?*?*?*?*?,-0.2,-1.9,85,100004,0,-0,281,0.0,-0.0,0.0,0,0,0,0,83,3.6,10,5,9999,99999,9,999999999,0.0,999,999,99
3013,1,20,23,0,*?*?*?*?*?*?*?*?*?*?*?*?*?*?*?*?*?*?*?*?*?*?,-0.8,-2.4,86,100004,0,-0,279,0.0,-0.0,0.0,0,0,0,0,82,3.6,10,5,9999,99999,9,999999999,0.0,999,999,99
3013,1,20,24,0,*?*?*?*?*?*?*?*?*?*?*?*?*?*?*?*?*?*?*?*?*?*?,-0.9,-1.9,91,100004,0,-0,278,0.0,-0.0,0.0,0,0,0,0,100,5.2,10,5,9999,99999,9,999999999,0.0,999,999,99
3013,1,21,1,0,*?*?*?*?*?*?*?*?*?*?*?*?*?*?*?*?*?*?*?*?*?*?,-1.2,-1.9,97,99553.3,0,-0,277,0.0,-0.0,0.0,0,0,0,0,80,6.7,10,5,9999,99999,9,999999999,0.0,999,999,99
3013,1,21,2,0,*?*?*?*?*?*?*?*?*?*?*?*?*?*?*?*?*?*?*?*?*?*?,-1.3,-1.7,99,99553.3,0,-0,276,0.0,-0.0,0.0,0,0,0,0,80,5.7,10,5,9999,99999,9,999999999,0.0,999,999,99
3013,1,21,3,0,*?*?*?*?*?*?*?*?*?*?*?*?*?*?*?*?*?*?*?*?*?*?,-1.3,-2.2,96,99553.3,0,-0,276,0.0,-0.0,0.0,0,0,0,0,80,5.7,10,5,9999,99999,9,999999999,0.0,999,999,99
3013,1,21,4,0,*?*?*?*?*?*?*?*?*?*?*?*?*?*?*?*?*?*?*?*?*?*?,-2.1,-2.2,100,99553.3,0,-0,273,0.0,-0.0,0.0,0,0,0,0,80,5.2,10,5,9999,99999,9,999999999,0.0,999,999,99
3013,1,21,5,0,*?*?*?*?*?*?*?*?*?*?*?*?*?*?*?*?*?*?*?*?*?*?,-1.6,-1.7,100,99553.3,0,-0,275,0.0,-0.0,0.0,0,0,0,0,80,5.7,10,5,9999,99999,9,999999999,0.0,999,999,99
3013,1,21,6,0,*?*?*?*?*?*?*?*?*?*?*?*?*?*?*?*?*?*?*?*?*?*?,-2.5,-2.4,100,99553.3,0,-0,272,0.0,-0.0,0.0,0,0,0,0,80,4.6,10,5,9999,99999,9,999999999,0.0,999,999,99
3013,1,21,7,0,*?*?*?*?*?*?*?*?*?*?*?*?*?*?*?*?*?*?*?*?*?*?,-3.4,-3.7,100,99553.3,0,-0,268,0.0,-0.0,0.0,0,0,0,0,75,4.6,10,5,9999,99999,9,999999999,0.0,999,999,99
3013,1,21,8,0,*?*?*?*?*?*?*?*?*?*?*?*?*?*?*?*?*?*?*?*?*?*?,-2.2,-3.1,96,99553.3,0,-0,262,0.0,-0.0,0.0,0,0,0,0,70,4.1,8,4,9999,99999,9,999999999,0.0,999,999,99
3013,1,21,9,0,*?*?*?*?*?*?*?*?*?*?*?*?*?*?*?*?*?*?*?*?*?*?,-1.2,-2.9,89,99553.3,138,1415,266,29.0,74.9,21.7,3180,3564,2776,366,65,3.6,8,4,9999,99999,9,999999999,0.0,999,999,99
3013,1,21,10,0,*?*?*?*?*?*?*?*?*?*?*?*?*?*?*?*?*?*?*?*?*?*?,-0.2,-2.2,88,99553.3,264,1410,265,101.3,193.2,65.1,10754,13968,7792,1220,60,4.1,7,4,9999,99999,9,999999999,0.0,999,999,99
3013,1,21,11,0,*?*?*?*?*?*?*?*?*?*?*?*?*?*?*?*?*?*?*?*?*?*?,2.6,1.0,92,99553.3,346,1411,278,144.7,210.7,93.1,15317,17456,10931,1807,55,6.2,7,4,9999,99999,9,999999999,0.0,999,999,99
3013,1,21,12,0,*?*?*?*?*?*?*?*?*?*?*?*?*?*?*?*?*?*?*?*?*?*?,4.0,1.0,84,99553.3,378,1412,288,136.8,128.7,102.3,14918,11288,11771,2255,50,5.7,8,4,9999,99999,9,999999999,0.0,999,999,99
3013,1,21,13,0,*?*?*?*?*?*?*?*?*?*?*?*?*?*?*?*?*?*?*?*?*?*?,4.4,2.1,88,99553.3,357,1410,300,55.4,0.0,55.4,6470,0,6485,2221,53,6.2,10,5,9999,99999,9,999999999,0.0,999,999,99
3013,1,21,14,0,*?*?*?*?*?*?*?*?*?*?*?*?*?*?*?*?*?*?*?*?*?*?,4.5,2.1,87,99553.3,286,1411,300,41.5,0.0,41.5,4851,0,4860,1632,57,5.2,10,5,9999,99999,9,999999999,0.0,999,999,99
3013,1,21,15,0,*?*?*?*?*?*?*?*?*?*?*?*?*?*?*?*?*?*?*?*?*?*?,4.4,2.3,88,99553.3,169,1414,295,32.4,36.0,28.1,3632,2214,3385,588,60,3.6,9,5,9999,99999,9,999999999,0.0,999,999,99
3013,1,21,16,0,*?*?*?*?*?*?*?*?*?*?*?*?*?*?*?*?*?*?*?*?*?*?,4.4,2.9,92,99553.3,13,1392,300,0.0,0.0,0.0,0,0,0,0,63,4.1,10,5,9999,99999,9,999999999,0.0,999,999,99
3013,1,21,17,0,*?*?*?*?*?*?*?*?*?*?*?*?*?*?*?*?*?*?*?*?*?*?,2.7,1.7,96,99553.3,0,-0,292,0.0,-0.0,0.0,0,0,0,0,67,4.6,10,5,9999,99999,9,999999999,0.0,999,999,99
3013,1,21,18,0,*?*?*?*?*?*?*?*?*?*?*?*?*?*?*?*?*?*?*?*?*?*?,2.0,0.6,93,99553.3,0,-0,290,0.0,-0.0,0.0,0,0,0,0,70,4.1,10,5,9999,99999,9,999999999,0.0,999,999,99
3013,1,21,19,0,*?*?*?*?*?*?*?*?*?*?*?*?*?*?*?*?*?*?*?*?*?*?,1.0,1.0,100,99553.3,0,-0,285,0.0,-0.0,0.0,0,0,0,0,118,3.6,10,5,9999,99999,9,999999999,0.0,999,999,99
3013,1,21,20,0,*?*?*?*?*?*?*?*?*?*?*?*?*?*?*?*?*?*?*?*?*?*?,0.8,0.8,100,99553.3,0,-0,285,0.0,-0.0,0.0,0,0,0,0,167,4.6,10,5,9999,99999,9,999999999,0.0,999,999,99
3013,1,21,21,0,*?*?*?*?*?*?*?*?*?*?*?*?*?*?*?*?*?*?*?*?*?*?,0.6,0.4,100,99553.3,0,-0,284,0.0,-0.0,0.0,0,0,0,0,215,3.6,10,5,9999,99999,9,999999999,0.0,999,999,99
3013,1,21,22,0,*?*?*?*?*?*?*?*?*?*?*?*?*?*?*?*?*?*?*?*?*?*?,0.1,0.2,100,99553.3,0,-0,282,0.0,-0.0,0.0,0,0,0,0,263,3.6,10,5,9999,99999,9,999999999,0.0,999,999,99
3013,1,21,23,0,*?*?*?*?*?*?*?*?*?*?*?*?*?*?*?*?*?*?*?*?*?*?,-0.4,-0.4,100,99553.3,0,-0,280,0.0,-0.0,0.0,0,0,0,0,312,3.6,10,5,9999,99999,9,999999999,0.0,999,999,99
3013,1,21,24,0,*?*?*?*?*?*?*?*?*?*?*?*?*?*?*?*?*?*?*?*?*?*?,-1.4,-2.2,96,99553.3,0,-0,276,0.0,-0.0,0.0,0,0,0,0,80,5.2,10,5,9999,99999,9,999999999,0.0,999,999,99
3013,1,22,1,0,*?*?*?*?*?*?*?*?*?*?*?*?*?*?*?*?*?*?*?*?*?*?,-0.9,-1.7,95,100131,0,-0,278,0.0,-0.0,0.0,0,0,0,0,325,6.7,10,5,9999,99999,9,999999999,0.0,999,999,99
3013,1,22,2,0,*?*?*?*?*?*?*?*?*?*?*?*?*?*?*?*?*?*?*?*?*?*?,-0.7,-2.2,89,100131,0,-0,279,0.0,-0.0,0.0,0,0,0,0,290,5.7,10,5,9999,99999,9,999999999,0.0,999,999,99
3013,1,22,3,0,*?*?*?*?*?*?*?*?*?*?*?*?*?*?*?*?*?*?*?*?*?*?,-0.9,-2.7,88,100131,0,-0,278,0.0,-0.0,0.0,0,0,0,0,255,5.7,10,5,9999,99999,9,999999999,0.0,999,999,99
3013,1,22,4,0,*?*?*?*?*?*?*?*?*?*?*?*?*?*?*?*?*?*?*?*?*?*?,-2.1,-3.7,87,100131,0,-0,273,0.0,-0.0,0.0,0,0,0,0,220,5.2,10,5,9999,99999,9,999999999,0.0,999,999,99
3013,1,22,5,0,*?*?*?*?*?*?*?*?*?*?*?*?*?*?*?*?*?*?*?*?*?*?,-3.2,-3.4,98,100131,0,-0,269,0.0,-0.0,0.0,0,0,0,0,185,5.7,10,5,9999,99999,9,999999999,0.0,999,999,99
3013,1,22,6,0,*?*?*?*?*?*?*?*?*?*?*?*?*?*?*?*?*?*?*?*?*?*?,-2.1,-2.9,93,100131,0,-0,273,0.0,-0.0,0.0,0,0,0,0,150,4.6,10,5,9999,99999,9,999999999,0.0,999,999,99
3013,1,22,7,0,*?*?*?*?*?*?*?*?*?*?*?*?*?*?*?*?*?*?*?*?*?*?,-1.0,-1.1,100,100131,0,-0,277,0.0,-0.0,0.0,0,0,0,0,142,4.6,10,5,9999,99999,9,999999999,0.0,999,999,99
3013,1,22,8,0,*?*?*?*?*?*?*?*?*?*?*?*?*?*?*?*?*?*?*?*?*?*?,-1.8,-1.9,100,100131,0,-0,274,0.0,-0.0,0.0,0,0,0,0,133,4.1,10,5,9999,99999,9,999999999,0.0,999,999,99
3013,1,22,9,0,*?*?*?*?*?*?*?*?*?*?*?*?*?*?*?*?*?*?*?*?*?*?,-0.9,-0.8,100,100131,142,1411,258,40.6,180.7,22.4,4207,10304,3550,414,125,3.6,6,3,9999,99999,9,999999999,0.0,999,999,99
3013,1,22,10,0,*?*?*?*?*?*?*?*?*?*?*?*?*?*?*?*?*?*?*?*?*?*?,0.1,-0.0,100,100131,269,1412,238,131.6,478.6,40.4,13701,36271,6261,755,117,4.1,1,0,9999,99999,9,999999999,0.0,999,999,99
3013,1,22,11,0,*?*?*?*?*?*?*?*?*?*?*?*?*?*?*?*?*?*?*?*?*?*?,3.0,2.1,94,100131,351,1410,247,186.9,525.8,56.1,19423,43882,8453,1050,108,6.2,0,0,9999,99999,9,999999999,0.0,999,999,99
3013,1,22,12,0,*?*?*?*?*?*?*?*?*?*?*?*?*?*?*?*?*?*?*?*?*?*?,4.9,2.7,85,100131,383,1410,255,208.5,537.3,62.5,21653,46115,9333,1175,100,5.7,0,0,9999,99999,9,999999999,0.0,999,999,99
3013,1,22,13,0,*?*?*?*?*?*?*?*?*?*?*?*?*?*?*?*?*?*?*?*?*?*?,5.0,3.0,88,100131,363,1411,256,194.9,530.3,58.5,20245,44738,8780,1096,98,6.2,0,0,9999,99999,9,999999999,0.0,999,999,99
3013,1,22,14,0,*?*?*?*?*?*?*?*?*?*?*?*?*?*?*?*?*?*?*?*?*?*?,5.1,2.7,85,100131,292,1412,265,146.6,476.4,48.1,15165,37095,7288,887,97,5.2,2,1,9999,99999,9,999999999,0.0,999,999,99
3013,1,22,15,0,*?*?*?*?*?*?*?*?*?*?*?*?*?*?*?*?*?*?*?*?*?*?,4.8,2.9,88,100131,174,1408,273,66.0,314.0,27.2,6840,19685,4273,502,95,3.6,4,2,9999,99999,9,999999999,0.0,999,999,99
3013,1,22,16,0,*?*?*?*?*?*?*?*?*?*?*?*?*?*?*?*?*?*?*?*?*?*?,5.0,3.2,89,100131,19,1421,302,0.0,0.0,0.0,0,0,0,0,93,4.1,10,5,9999,99999,9,999999999,0.0,999,999,99
3013,1,22,17,0,*?*?*?*?*?*?*?*?*?*?*?*?*?*?*?*?*?*?*?*?*?*?,3.8,3.4,97,100131,0,-0,297,0.0,-0.0,0.0,0,0,0,0,92,4.6,10,5,9999,99999,9,999999999,0.0,999,999,99
3013,1,22,18,0,*?*?*?*?*?*?*?*?*?*?*?*?*?*?*?*?*?*?*?*?*?*?,2.3,0.6,89,100131,0,-0,291,0.0,-0.0,0.0,0,0,0,0,90,4.1,10,5,9999,99999,9,999999999,0.0,999,999,99
3013,1,22,19,0,*?*?*?*?*?*?*?*?*?*?*?*?*?*?*?*?*?*?*?*?*?*?,1.7,-0.2,87,100131,0,-0,289,0.0,-0.0,0.0,0,0,0,0,87,3.6,10,5,9999,99999,9,999999999,0.0,999,999,99
3013,1,22,20,0,*?*?*?*?*?*?*?*?*?*?*?*?*?*?*?*?*?*?*?*?*?*?,1.3,-0.6,86,100131,0,-0,287,0.0,-0.0,0.0,0,0,0,0,83,4.6,10,5,9999,99999,9,999999999,0.0,999,999,99
3013,1,22,21,0,*?*?*?*?*?*?*?*?*?*?*?*?*?*?*?*?*?*?*?*?*?*?,0.5,-1.3,86,100131,0,-0,284,0.0,-0.0,0.0,0,0,0,0,80,3.6,10,5,9999,99999,9,999999999,0.0,999,999,99
3013,1,22,22,0,*?*?*?*?*?*?*?*?*?*?*?*?*?*?*?*?*?*?*?*?*?*?,0.2,-2.2,82,100131,0,-0,283,0.0,-0.0,0.0,0,0,0,0,77,3.6,10,5,9999,99999,9,999999999,0.0,999,999,99
3013,1,22,23,0,*?*?*?*?*?*?*?*?*?*?*?*?*?*?*?*?*?*?*?*?*?*?,-0.7,-4.2,75,100131,0,-0,279,0.0,-0.0,0.0,0,0,0,0,73,3.6,10,5,9999,99999,9,999999999,0.0,999,999,99
3013,1,22,24,0,*?*?*?*?*?*?*?*?*?*?*?*?*?*?*?*?*?*?*?*?*?*?,-0.9,-1.1,100,100131,0,-0,278,0.0,-0.0,0.0,0,0,0,0,360,5.2,10,5,9999,99999,9,999999999,0.0,999,999,99
3013,1,23,1,0,*?*?*?*?*?*?*?*?*?*?*?*?*?*?*?*?*?*?*?*?*?*?,-2.0,-2.4,100,100905,0,-0,274,0.0,-0.0,0.0,0,0,0,0,73,6.7,10,5,9999,99999,9,999999999,0.0,999,999,99
3013,1,23,2,0,*?*?*?*?*?*?*?*?*?*?*?*?*?*?*?*?*?*?*?*?*?*?,-2.3,-2.4,100,100905,0,-0,272,0.0,-0.0,0.0,0,0,0,0,77,5.7,10,5,9999,99999,9,999999999,0.0,999,999,99
3013,1,23,3,0,*?*?*?*?*?*?*?*?*?*?*?*?*?*?*?*?*?*?*?*?*?*?,-2.1,-2.2,100,100905,0,-0,273,0.0,-0.0,0.0,0,0,0,0,80,5.7,10,5,9999,99999,9,999999999,0.0,999,999,99
3013,1,23,4,0,*?*?*?*?*?*?*?*?*?*?*?*?*?*?*?*?*?*?*?*?*?*?,-2.7,-2.7,100,100905,0,-0,271,0.0,-0.0,0.0,0,0,0,0,83,5.2,10,5,9999,99999,9,999999999,0.0,999,999,99
3013,1,23,5,0,*?*?*?*?*?*?*?*?*?*?*?*?*?*?*?*?*?*?*?*?*?*?,-2.8,-2.9,100,100905,0,-0,270,0.0,-0.0,0.0,0,0,0,0,87,5.7,10,5,9999,99999,9,999999999,0.0,999,999,99
3013,1,23,6,0,*?*?*?*?*?*?*?*?*?*?*?*?*?*?*?*?*?*?*?*?*?*?,-3.5,-3.4,100,100905,0,-0,268,0.0,-0.0,0.0,0,0,0,0,90,4.6,10,5,9999,99999,9,999999999,0.0,999,999,99
3013,1,23,7,0,*?*?*?*?*?*?*?*?*?*?*?*?*?*?*?*?*?*?*?*?*?*?,-4.3,-4.2,100,100905,0,-0,265,0.0,-0.0,0.0,0,0,0,0,95,4.6,10,5,9999,99999,9,999999999,0.0,999,999,99
3013,1,23,8,0,*?*?*?*?*?*?*?*?*?*?*?*?*?*?*?*?*?*?*?*?*?*?,-3.0,-3.1,100,100905,0,-0,265,0.0,-0.0,0.0,0,0,0,0,100,4.1,9,5,9999,99999,9,999999999,0.0,999,999,99
3013,1,23,9,0,*?*?*?*?*?*?*?*?*?*?*?*?*?*?*?*?*?*?*?*?*?*?,-1.8,-1.7,100,100905,146,1406,269,24.9,31.9,21.6,2817,1824,2633,450,105,3.6,9,5,9999,99999,9,999999999,0.0,999,999,99
3013,1,23,10,0,*?*?*?*?*?*?*?*?*?*?*?*?*?*?*?*?*?*?*?*?*?*?,-0.7,-0.6,100,100905,274,1412,274,68.0,46.6,58.9,7508,3610,6932,1264,110,4.1,9,5,9999,99999,9,999999999,0.0,999,999,99
3013,1,23,11,0,*?*?*?*?*?*?*?*?*?*?*?*?*?*?*?*?*?*?*?*?*?*?,2.1,1.5,100,100905,356,1409,285,95.9,50.5,83.2,10529,4372,9414,2208,115,6.2,9,5,9999,99999,9,999999999,0.0,999,999,99
3013,1,23,12,0,*?*?*?*?*?*?*?*?*?*?*?*?*?*?*?*?*?*?*?*?*?*?,3.6,0.6,85,100905,389,1412,291,106.9,51.6,92.7,11733,4569,10483,2489,120,5.7,9,5,9999,99999,9,999999999,0.0,999,999,99
3013,1,23,13,0,*?*?*?*?*?*?*?*?*?*?*?*?*?*?*?*?*?*?*?*?*?*?,3.4,-0.0,83,100905,368,1408,296,57.6,0.0,57.6,6728,0,6744,2317,115,6.2,10,5,9999,99999,9,999999999,0.0,999,999,99
3013,1,23,14,0,*?*?*?*?*?*?*?*?*?*?*?*?*?*?*?*?*?*?*?*?*?*?,3.7,-0.0,81,100905,297,1408,297,43.8,0.0,43.8,5112,0,5122,1725,110,5.2,10,5,9999,99999,9,999999999,0.0,999,999,99
3013,1,23,15,0,*?*?*?*?*?*?*?*?*?*?*?*?*?*?*?*?*?*?*?*?*?*?,3.6,0.6,86,100905,180,1409,296,20.9,0.0,20.9,2473,-0,2476,812,105,3.6,10,5,9999,99999,9,999999999,0.0,999,999,99
3013,1,23,16,0,*?*?*?*?*?*?*?*?*?*?*?*?*?*?*?*?*?*?*?*?*?*?,3.6,-0.0,82,100905,25,1432,297,0.0,0.0,0.0,0,0,0,0,100,4.1,10,5,9999,99999,9,999999999,0.0,999,999,99
3013,1,23,17,0,*?*?*?*?*?*?*?*?*?*?*?*?*?*?*?*?*?*?*?*?*?*?,2.2,-1.7,79,100905,0,-0,291,0.0,-0.0,0.0,0,0,0,0,95,4.6,10,5,9999,99999,9,999999999,0.0,999,999,99
3013,1,23,18,0,*?*?*?*?*?*?*?*?*?*?*?*?*?*?*?*?*?*?*?*?*?*?,0.6,-1.5,88,100905,0,-0,284,0.0,-0.0,0.0,0,0,0,0,90,4.1,10,5,9999,99999,9,999999999,0.0,999,999,99
3013,1,23,19,0,*?*?*?*?*?*?*?*?*?*?*?*?*?*?*?*?*?*?*?*?*?*?,0.1,-1.9,90,100905,0,-0,282,0.0,-0.0,0.0,0,0,0,0,93,3.6,10,5,9999,99999,9,999999999,0.0,999,999,99
3013,1,23,20,0,*?*?*?*?*?*?*?*?*?*?*?*?*?*?*?*?*?*?*?*?*?*?,-0.1,-2.2,89,100905,0,-0,281,0.0,-0.0,0.0,0,0,0,0,97,4.6,10,5,9999,99999,9,999999999,0.0,999,999,99
3013,1,23,21,0,*?*?*?*?*?*?*?*?*?*?*?*?*?*?*?*?*?*?*?*?*?*?,-0.6,-1.5,98,100905,0,-0,279,0.0,-0.0,0.0,0,0,0,0,100,3.6,10,5,9999,99999,9,999999999,0.0,999,999,99
3013,1,23,22,0,*?*?*?*?*?*?*?*?*?*?*?*?*?*?*?*?*?*?*?*?*?*?,-1.2,-1.3,100,100905,0,-0,277,0.0,-0.0,0.0,0,0,0,0,103,3.6,10,5,9999,99999,9,999999999,0.0,999,999,99
3013,1,23,23,0,*?*?*?*?*?*?*?*?*?*?*?*?*?*?*?*?*?*?*?*?*?*?,-0.9,-0.8,100,100905,0,-0,278,0.0,-0.0,0.0,0,0,0,0,107,3.6,10,5,9999,99999,9,999999999,0.0,999,999,99
3013,1,23,24,0,*?*?*?*?*?*?*?*?*?*?*?*?*?*?*?*?*?*?*?*?*?*?,-1.7,-3.4,92,100905,0,-0,275,0.0,-0.0,0.0,0,0,0,0,70,5.2,10,5,9999,99999,9,999999999,0.0,999,999,99
3013,1,24,1,0,*?*?*?*?*?*?*?*?*?*?*?*?*?*?*?*?*?*?*?*?*?*?,0.8,-0.0,95,101443,0,-0,285,0.0,-0.0,0.0,0,0,0,0,107,6.7,10,5,9999,99999,9,999999999,0.0,999,999,99
3013,1,24,2,0,*?*?*?*?*?*?*?*?*?*?*?*?*?*?*?*?*?*?*?*?*?*?,1.4,0.6,94,101443,0,-0,287,0.0,-0.0,0.0,0,0,0,0,103,5.7,10,5,9999,99999,9,999999999,0.0,999,999,99
3013,1,24,3,0,*?*?*?*?*?*?*?*?*?*?*?*?*?*?*?*?*?*?*?*?*?*?,1.2,0.2,93,101443,0,-0,286,0.0,-0.0,0.0,0,0,0,0,100,5.7,10,5,9999,99999,9,999999999,0.0,999,999,99
3013,1,24,4,0,*?*?*?*?*?*?*?*?*?*?*?*?*?*?*?*?*?*?*?*?*?*?,0.8,0.6,98,101443,0,-0,285,0.0,-0.0,0.0,0,0,0,0,97,5.2,10,5,9999,99999,9,999999999,0.0,999,999,99
3013,1,24,5,0,*?*?*?*?*?*?*?*?*?*?*?*?*?*?*?*?*?*?*?*?*?*?,-0.0,-1.1,91,101443,0,-0,282,0.0,-0.0,0.0,0,0,0,0,93,5.7,10,5,9999,99999,9,999999999,0.0,999,999,99
3013,1,24,6,0,*?*?*?*?*?*?*?*?*?*?*?*?*?*?*?*?*?*?*?*?*?*?,-1.1,-1.7,94,101443,0,-0,277,0.0,-0.0,0.0,0,0,0,0,90,4.6,10,5,9999,99999,9,999999999,0.0,999,999,99
3013,1,24,7,0,*?*?*?*?*?*?*?*?*?*?*?*?*?*?*?*?*?*?*?*?*?*?,-0.0,-0.8,93,101443,0,-0,282,0.0,-0.0,0.0,0,0,0,0,97,4.6,10,5,9999,99999,9,999999999,0.0,999,999,99
3013,1,24,8,0,*?*?*?*?*?*?*?*?*?*?*?*?*?*?*?*?*?*?*?*?*?*?,0.8,0.2,96,101443,0,-0,285,0.0,-0.0,0.0,0,0,0,0,103,4.1,10,5,9999,99999,9,999999999,0.0,999,999,99
3013,1,24,9,0,*?*?*?*?*?*?*?*?*?*?*?*?*?*?*?*?*?*?*?*?*?*?,1.1,0.6,97,101443,151,1408,286,15.3,0.0,15.3,1825,-0,1826,596,110,3.6,10,5,9999,99999,9,999999999,0.0,999,999,99
3013,1,24,10,0,*?*?*?*?*?*?*?*?*?*?*?*?*?*?*?*?*?*?*?*?*?*?,2.6,1.9,96,101443,279,1412,292,40.1,0.0,40.1,4691,0,4699,1575,117,4.1,10,5,9999,99999,9,999999999,0.0,999,999,99
3013,1,24,11,0,*?*?*?*?*?*?*?*?*?*?*?*?*?*?*?*?*?*?*?*?*?*?,5.0,3.2,88,101443,361,1408,302,56.3,0.0,56.3,6571,0,6586,2258,123,6.2,10,5,9999,99999,9,999999999,0.0,999,999,99
3013,1,24,12,0,*?*?*?*?*?*?*?*?*?*?*?*?*?*?*?*?*?*?*?*?*?*?,7.3,4.5,82,101443,394,1409,312,62.6,0.0,62.6,7317,0,7335,2539,130,5.7,10,5,9999,99999,9,999999999,0.0,999,999,99
3013,1,24,13,0,*?*?*?*?*?*?*?*?*?*?*?*?*?*?*?*?*?*?*?*?*?*?,7.3,3.8,78,101443,374,1409,307,102.1,51.2,88.5,11205,4484,10014,2364,133,6.2,9,5,9999,99999,9,999999999,0.1,999,999,99
3013,1,24,14,0,*?*?*?*?*?*?*?*?*?*?*?*?*?*?*?*?*?*?*?*?*?*?,7.3,2.3,70,101443,303,1409,307,78.0,48.3,67.7,8565,3985,7671,1767,137,5.2,9,5,9999,99999,9,999999999,0.1,999,999,99
3013,1,24,15,0,*?*?*?*?*?*?*?*?*?*?*?*?*?*?*?*?*?*?*?*?*?*?,7.3,1.3,66,101443,186,1410,313,22.1,0.0,22.1,2607,-0,2610,857,140,3.6,10,5,9999,99999,9,999999999,0.1,999,999,99
3013,1,24,16,0,*?*?*?*?*?*?*?*?*?*?*?*?*?*?*?*?*?*?*?*?*?*?,7.3,1.9,68,101443,30,1387,312,0.0,0.0,0.0,0,0,0,0,143,4.1,10,5,9999,99999,9,999999999,0.3,999,999,99
3013,1,24,17,0,*?*?*?*?*?*?*?*?*?*?*?*?*?*?*?*?*?*?*?*?*?*?,6.1,1.5,72,101443,0,-0,307,0.0,-0.0,0.0,0,0,0,0,147,4.6,10,5,9999,99999,9,999999999,0.1,999,999,99
3013,1,24,18,0,*?*?*?*?*?*?*?*?*?*?*?*?*?*?*?*?*?*?*?*?*?*?,4.5,1.0,78,101443,0,-0,300,0.0,-0.0,0.0,0,0,0,0,150,4.1,10,5,9999,99999,9,999999999,0.2,999,999,99
3013,1,24,19,0,*?*?*?*?*?*?*?*?*?*?*?*?*?*?*?*?*?*?*?*?*?*?,3.9,1.0,82,101443,0,-0,298,0.0,-0.0,0.0,0,0,0,0,152,3.6,10,5,9999,99999,9,999999999,0.0,999,999,99
3013,1,24,20,0,*?*?*?*?*?*?*?*?*?*?*?*?*?*?*?*?*?*?*?*?*?*?,3.7,2.3,90,101443,0,-0,297,0.0,-0.0,0.0,0,0,0,0,153,4.6,10,5,9999,99999,9,999999999,0.0,999,999,99
3013,1,24,21,0,*?*?*?*?*?*?*?*?*?*?*?*?*?*?*?*?*?*?*?*?*?*?,3.5,3.0,96,101443,0,-0,296,0.0,-0.0,0.0,0,0,0,0,155,3.6,10,5,9999,99999,9,999999999,0.0,999,999,99
3013,1,24,22,0,*?*?*?*?*?*?*?*?*?*?*?*?*?*?*?*?*?*?*?*?*?*?,2.4,2.1,98,101443,0,-0,291,0.0,-0.0,0.0,0,0,0,0,157,3.6,10,5,9999,99999,9,999999999,0.0,999,999,99
3013,1,24,23,0,*?*?*?*?*?*?*?*?*?*?*?*?*?*?*?*?*?*?*?*?*?*?,2.4,2.1,97,101443,0,-0,291,0.0,-0.0,0.0,0,0,0,0,158,3.6,10,5,9999,99999,9,999999999,0.0,999,999,99
3013,1,24,24,0,*?*?*?*?*?*?*?*?*?*?*?*?*?*?*?*?*?*?*?*?*?*?,-0.6,-0.6,100,101443,0,-0,279,0.0,-0.0,0.0,0,0,0,0,110,5.2,10,5,9999,99999,9,999999999,0.0,999,999,99
3013,1,25,1,0,*?*?*?*?*?*?*?*?*?*?*?*?*?*?*?*?*?*?*?*?*?*?,3.5,3.4,100,100208,0,-0,296,0.0,-0.0,0.0,0,0,0,0,160,6.7,10,5,9999,99999,9,999999999,0.0,999,999,99
3013,1,25,2,0,*?*?*?*?*?*?*?*?*?*?*?*?*?*?*?*?*?*?*?*?*?*?,4.3,4.3,100,100208,0,-0,299,0.0,-0.0,0.0,0,0,0,0,160,5.7,10,5,9999,99999,9,999999999,0.5,999,999,99
3013,1,25,3,0,*?*?*?*?*?*?*?*?*?*?*?*?*?*?*?*?*?*?*?*?*?*?,3.9,3.8,100,100208,0,-0,297,0.0,-0.0,0.0,0,0,0,0,160,5.7,10,5,9999,99999,9,999999999,0.2,999,999,99
3013,1,25,4,0,*?*?*?*?*?*?*?*?*?*?*?*?*?*?*?*?*?*?*?*?*?*?,3.8,3.8,100,100208,0,-0,297,0.0,-0.0,0.0,0,0,0,0,160,5.2,10,5,9999,99999,9,999999999,0.1,999,999,99
3013,1,25,5,0,*?*?*?*?*?*?*?*?*?*?*?*?*?*?*?*?*?*?*?*?*?*?,3.3,3.4,100,100208,0,-0,295,0.0,-0.0,0.0,0,0,0,0,160,5.7,10,5,9999,99999,9,999999999,0.1,999,999,99
3013,1,25,6,0,*?*?*?*?*?*?*?*?*?*?*?*?*?*?*?*?*?*?*?*?*?*?,2.9,2.9,100,100208,0,-0,293,0.0,-0.0,0.0,0,0,0,0,160,4.6,10,5,9999,99999,9,999999999,0.1,999,999,99
3013,1,25,7,0,*?*?*?*?*?*?*?*?*?*?*?*?*?*?*?*?*?*?*?*?*?*?,2.3,2.3,100,100208,0,-0,291,0.0,-0.0,0.0,0,0,0,0,160,4.6,10,5,9999,99999,9,999999999,0.2,999,999,99
3013,1,25,8,0,*?*?*?*?*?*?*?*?*?*?*?*?*?*?*?*?*?*?*?*?*?*?,3.1,3.0,100,100208,0,-0,294,0.0,-0.0,0.0,0,0,0,0,160,4.1,10,5,9999,99999,9,999999999,0.0,999,999,99
3013,1,25,9,0,*?*?*?*?*?*?*?*?*?*?*?*?*?*?*?*?*?*?*?*?*?*?,3.7,2.5,100,100208,156,1409,292,28.2,33.9,24.4,3172,1999,2961,510,160,3.6,9,5,9999,99999,9,999999999,0.0,999,999,99
3013,1,25,10,0,*?*?*?*?*?*?*?*?*?*?*?*?*?*?*?*?*?*?*?*?*?*?,4.7,3.2,100,100208,284,1410,296,71.5,47.2,62.0,7888,3716,7276,1333,160,4.1,9,5,9999,99999,9,999999999,0.0,999,999,99
3013,1,25,11,0,*?*?*?*?*?*?*?*?*?*?*?*?*?*?*?*?*?*?*?*?*?*?,6.5,2.9,98,100208,367,1410,304,99.7,50.9,86.4,10937,4442,9776,2302,160,6.2,9,5,9999,99999,9,999999999,0.0,999,999,99
3013,1,25,12,0,*?*?*?*?*?*?*?*?*?*?*?*?*?*?*?*?*?*?*?*?*?*?,7.5,4.5,100,100208,400,1410,308,110.8,51.9,96.1,12162,4630,10863,2590,160,5.7,9,5,9999,99999,9,999999999,0.2,999,999,99
3013,1,25,13,0,*?*?*?*?*?*?*?*?*?*?*?*?*?*?*?*?*?*?*?*?*?*?,7.6,5.3,100,100208,380,1409,313,59.9,0.0,59.9,6998,0,7015,2419,162,6.2,10,5,9999,99999,9,999999999,0.3,999,999,99
3013,1,25,14,0,*?*?*?*?*?*?*?*?*?*?*?*?*?*?*?*?*?*?*?*?*?*?,7.7,5.9,100,100208,309,1408,314,46.1,0.0,46.1,5384,0,5395,1823,163,5.2,10,5,9999,99999,9,999999999,0.0,999,999,99
3013,1,25,15,0,*?*?*?*?*?*?*?*?*?*?*?*?*?*?*?*?*?*?*?*?*?*?,7.4,6.9,100,100208,192,1409,312,23.2,0.0,23.2,2742,-0,2746,903,165,3.6,10,5,9999,99999,9,999999999,0.0,999,999,99
3013,1,25,16,0,*?*?*?*?*?*?*?*?*?*?*?*?*?*?*?*?*?*?*?*?*?*?,7.4,7.4,100,100208,36,1393,312,0.0,0.0,0.0,0,0,0,0,167,4.1,10,5,9999,99999,9,999999999,0.0,999,999,99
3013,1,25,17,0,*?*?*?*?*?*?*?*?*?*?*?*?*?*?*?*?*?*?*?*?*?*?,6.5,6.6,100,100208,0,-0,308,0.0,-0.0,0.0,0,0,0,0,168,4.6,10,5,9999,99999,9,999999999,0.8,999,999,99
3013,1,25,18,0,*?*?*?*?*?*?*?*?*?*?*?*?*?*?*?*?*?*?*?*?*?*?,5.5,5.5,100,100208,0,-0,304,0.0,-0.0,0.0,0,0,0,0,170,4.1,10,5,9999,99999,9,999999999,0.0,999,999,99
3013,1,25,19,0,*?*?*?*?*?*?*?*?*?*?*?*?*?*?*?*?*?*?*?*?*?*?,5.6,5.6,100,100208,0,-0,304,0.0,-0.0,0.0,0,0,0,0,192,3.6,10,5,9999,99999,9,999999999,0.0,999,999,99
3013,1,25,20,0,*?*?*?*?*?*?*?*?*?*?*?*?*?*?*?*?*?*?*?*?*?*?,5.4,5.5,100,100208,0,-0,303,0.0,-0.0,0.0,0,0,0,0,213,4.6,10,5,9999,99999,9,999999999,0.0,999,999,99
3013,1,25,21,0,*?*?*?*?*?*?*?*?*?*?*?*?*?*?*?*?*?*?*?*?*?*?,4.7,4.5,100,100208,0,-0,301,0.0,-0.0,0.0,0,0,0,0,235,3.6,10,5,9999,99999,9,999999999,0.0,999,999,99
3013,1,25,22,0,*?*?*?*?*?*?*?*?*?*?*?*?*?*?*?*?*?*?*?*?*?*?,4.5,4.5,100,100208,0,-0,300,0.0,-0.0,0.0,0,0,0,0,257,3.6,10,5,9999,99999,9,999999999,0.0,999,999,99
3013,1,25,23,0,*?*?*?*?*?*?*?*?*?*?*?*?*?*?*?*?*?*?*?*?*?*?,4.5,4.5,100,100208,0,-0,300,0.0,-0.0,0.0,0,0,0,0,278,3.6,10,5,9999,99999,9,999999999,0.0,999,999,99
3013,1,25,24,0,*?*?*?*?*?*?*?*?*?*?*?*?*?*?*?*?*?*?*?*?*?*?,2.4,2.3,100,100208,0,-0,291,0.0,-0.0,0.0,0,0,0,0,160,5.2,10,5,9999,99999,9,999999999,0.0,999,999,99
3013,1,26,1,0,*?*?*?*?*?*?*?*?*?*?*?*?*?*?*?*?*?*?*?*?*?*?,4.6,4.6,100,99639.2,0,-0,300,0.0,-0.0,0.0,0,0,0,0,290,6.7,10,5,9999,99999,9,999999999,1.0,999,999,99
3013,1,26,2,0,*?*?*?*?*?*?*?*?*?*?*?*?*?*?*?*?*?*?*?*?*?*?,4.5,4.5,100,99639.2,0,-0,300,0.0,-0.0,0.0,0,0,0,0,280,5.7,10,5,9999,99999,9,999999999,0.2,999,999,99
3013,1,26,3,0,*?*?*?*?*?*?*?*?*?*?*?*?*?*?*?*?*?*?*?*?*?*?,4.8,4.6,100,99639.2,0,-0,301,0.0,-0.0,0.0,0,0,0,0,270,5.7,10,5,9999,99999,9,999999999,0.0,999,999,99
3013,1,26,4,0,*?*?*?*?*?*?*?*?*?*?*?*?*?*?*?*?*?*?*?*?*?*?,4.4,4.3,100,99639.2,0,-0,299,0.0,-0.0,0.0,0,0,0,0,260,5.2,10,5,9999,99999,9,999999999,0.0,999,999,99
3013,1,26,5,0,*?*?*?*?*?*?*?*?*?*?*?*?*?*?*?*?*?*?*?*?*?*?,4.4,4.5,100,99639.2,0,-0,299,0.0,-0.0,0.0,0,0,0,0,250,5.7,10,5,9999,99999,9,999999999,0.0,999,999,99
3013,1,26,6,0,*?*?*?*?*?*?*?*?*?*?*?*?*?*?*?*?*?*?*?*?*?*?,4.7,4.5,100,99639.2,0,-0,301,0.0,-0.0,0.0,0,0,0,0,240,4.6,10,5,9999,99999,9,999999999,0.5,999,999,99
3013,1,26,7,0,*?*?*?*?*?*?*?*?*?*?*?*?*?*?*?*?*?*?*?*?*?*?,4.2,4.1,100,99639.2,0,-0,298,0.0,-0.0,0.0,0,0,0,0,227,4.6,10,5,9999,99999,9,999999999,0.4,999,999,99
3013,1,26,8,0,*?*?*?*?*?*?*?*?*?*?*?*?*?*?*?*?*?*?*?*?*?*?,3.7,3.8,100,99639.2,0,-0,292,0.0,-0.0,0.0,0,0,0,0,213,4.1,9,5,9999,99999,9,999999999,1.0,999,999,99
3013,1,26,9,0,*?*?*?*?*?*?*?*?*?*?*?*?*?*?*?*?*?*?*?*?*?*?,4.3,2.7,100,99639.2,161,1409,295,29.9,34.8,25.9,3359,2078,3138,542,200,3.6,9,5,9999,99999,9,999999999,0.6,999,999,99
3013,1,26,10,0,*?*?*?*?*?*?*?*?*?*?*?*?*?*?*?*?*?*?*?*?*?*?,4.9,1.9,100,99639.2,289,1409,292,97.1,119.3,72.7,10631,9381,8458,1565,187,4.1,8,4,9999,99999,9,999999999,0.9,999,999,99
3013,1,26,11,0,*?*?*?*?*?*?*?*?*?*?*?*?*?*?*?*?*?*?*?*?*?*?,5.9,2.7,100,99639.2,373,1411,297,134.6,128.3,100.7,14690,11158,11611,2216,173,6.2,8,4,9999,99999,9,999999999,0.7,999,999,99
3013,1,26,12,0,*?*?*?*?*?*?*?*?*?*?*?*?*?*?*?*?*?*?*?*?*?*?,6.8,3.6,100,99639.2,406,1410,301,149.5,130.8,111.8,16303,11724,12853,2484,160,5.7,8,4,9999,99999,9,999999999,0.6,999,999,99
3013,1,26,13,0,*?*?*?*?*?*?*?*?*?*?*?*?*?*?*?*?*?*?*?*?*?*?,6.5,3.9,100,99639.2,386,1409,299,140.7,129.4,105.2,15344,11440,12099,2326,162,6.2,8,4,9999,99999,9,999999999,0.0,999,999,99
3013,1,26,14,0,*?*?*?*?*?*?*?*?*?*?*?*?*?*?*?*?*?*?*?*?*?*?,6.8,3.0,98,99639.2,315,1408,305,82.2,48.8,71.3,9020,4080,8075,1867,163,5.2,9,5,9999,99999,9,999999999,0.2,999,999,99
3013,1,26,15,0,*?*?*?*?*?*?*?*?*?*?*?*?*?*?*?*?*?*?*?*?*?*?,6.6,3.2,100,99639.2,198,1408,304,42.5,40.2,36.8,4729,2673,4396,776,165,3.6,9,5,9999,99999,9,999999999,0.2,999,999,99
3013,1,26,16,0,*?*?*?*?*?*?*?*?*?*?*?*?*?*?*?*?*?*?*?*?*?*?,6.8,5.6,100,99639.2,42,1394,310,0.0,0.0,0.0,0,0,0,0,167,4.1,10,5,9999,99999,9,999999999,0.0,999,999,99
3013,1,26,17,0,*?*?*?*?*?*?*?*?*?*?*?*?*?*?*?*?*?*?*?*?*?*?,6.3,6.2,100,99639.2,0,-0,307,0.0,-0.0,0.0,0,0,0,0,168,4.6,10,5,9999,99999,9,999999999,0.0,999,999,99
3013,1,26,18,0,*?*?*?*?*?*?*?*?*?*?*?*?*?*?*?*?*?*?*?*?*?*?,5.4,5.3,100,99639.2,0,-0,303,0.0,-0.0,0.0,0,0,0,0,170,4.1,10,5,9999,99999,9,999999999,0.2,999,999,99
3013,1,26,19,0,*?*?*?*?*?*?*?*?*?*?*?*?*?*?*?*?*?*?*?*?*?*?,5.4,5.5,100,99639.2,0,-0,303,0.0,-0.0,0.0,0,0,0,0,172,3.6,10,5,9999,99999,9,999999999,0.0,999,999,99
3013,1,26,20,0,*?*?*?*?*?*?*?*?*?*?*?*?*?*?*?*?*?*?*?*?*?*?,5.6,5.6,100,99639.2,0,-0,304,0.0,-0.0,0.0,0,0,0,0,173,4.6,10,5,9999,99999,9,999999999,0.0,999,999,99
3013,1,26,21,0,*?*?*?*?*?*?*?*?*?*?*?*?*?*?*?*?*?*?*?*?*?*?,5.4,5.3,100,99639.2,0,-0,303,0.0,-0.0,0.0,0,0,0,0,175,3.6,10,5,9999,99999,9,999999999,0.5,999,999,99
3013,1,26,22,0,*?*?*?*?*?*?*?*?*?*?*?*?*?*?*?*?*?*?*?*?*?*?,4.8,4.8,100,99639.2,0,-0,301,0.0,-0.0,0.0,0,0,0,0,177,3.6,10,5,9999,99999,9,999999999,0.8,999,999,99
3013,1,26,23,0,*?*?*?*?*?*?*?*?*?*?*?*?*?*?*?*?*?*?*?*?*?*?,4.4,4.5,100,99639.2,0,-0,299,0.0,-0.0,0.0,0,0,0,0,178,3.6,10,5,9999,99999,9,999999999,0.3,999,999,99
3013,1,26,24,0,*?*?*?*?*?*?*?*?*?*?*?*?*?*?*?*?*?*?*?*?*?*?,4.5,4.5,100,99639.2,0,-0,300,0.0,-0.0,0.0,0,0,0,0,300,5.2,10,5,9999,99999,9,999999999,0.3,999,999,99
3013,1,27,1,0,*?*?*?*?*?*?*?*?*?*?*?*?*?*?*?*?*?*?*?*?*?*?,3.6,3.6,100,98429.2,0,-0,296,0.0,-0.0,0.0,0,0,0,0,188,6.7,10,5,9999,99999,9,999999999,0.0,999,999,99
3013,1,27,2,0,*?*?*?*?*?*?*?*?*?*?*?*?*?*?*?*?*?*?*?*?*?*?,3.4,3.2,100,98429.2,0,-0,295,0.0,-0.0,0.0,0,0,0,0,197,5.7,10,5,9999,99999,9,999999999,0.1,999,999,99
3013,1,27,3,0,*?*?*?*?*?*?*?*?*?*?*?*?*?*?*?*?*?*?*?*?*?*?,2.6,2.7,100,98429.2,0,-0,292,0.0,-0.0,0.0,0,0,0,0,205,5.7,10,5,9999,99999,9,999999999,0.0,999,999,99
3013,1,27,4,0,*?*?*?*?*?*?*?*?*?*?*?*?*?*?*?*?*?*?*?*?*?*?,2.6,2.7,100,98429.2,0,-0,292,0.0,-0.0,0.0,0,0,0,0,213,5.2,10,5,9999,99999,9,999999999,0.0,999,999,99
3013,1,27,5,0,*?*?*?*?*?*?*?*?*?*?*?*?*?*?*?*?*?*?*?*?*?*?,2.4,2.5,100,98429.2,0,-0,291,0.0,-0.0,0.0,0,0,0,0,222,5.7,10,5,9999,99999,9,999999999,0.0,999,999,99
3013,1,27,6,0,*?*?*?*?*?*?*?*?*?*?*?*?*?*?*?*?*?*?*?*?*?*?,2.8,2.9,100,98429.2,0,-0,293,0.0,-0.0,0.0,0,0,0,0,230,4.6,10,5,9999,99999,9,999999999,0.0,999,999,99
3013,1,27,7,0,*?*?*?*?*?*?*?*?*?*?*?*?*?*?*?*?*?*?*?*?*?*?,2.3,2.3,100,98429.2,0,-0,291,0.0,-0.0,0.0,0,0,0,0,227,4.6,10,5,9999,99999,9,999999999,0.4,999,999,99
3013,1,27,8,0,*?*?*?*?*?*?*?*?*?*?*?*?*?*?*?*?*?*?*?*?*?*?,1.7,1.7,100,98429.2,2,1628,288,0.0,0.0,0.0,0,0,0,0,223,4.1,10,5,9999,99999,9,999999999,0.3,999,999,99
3013,1,27,9,0,*?*?*?*?*?*?*?*?*?*?*?*?*?*?*?*?*?*?*?*?*?*?,3.1,3.0,100,98429.2,166,1408,285,41.9,89.6,31.4,4531,4859,3915,547,220,3.6,8,4,9999,99999,9,999999999,0.1,999,999,99
3013,1,27,10,0,*?*?*?*?*?*?*?*?*?*?*?*?*?*?*?*?*?*?*?*?*?*?,4.5,4.5,100,98429.2,295,1411,291,99.6,120.0,74.5,10896,9551,8655,1607,217,4.1,8,4,9999,99999,9,999999999,0.3,999,999,99
3013,1,27,11,0,*?*?*?*?*?*?*?*?*?*?*?*?*?*?*?*?*?*?*?*?*?*?,5.5,5.5,100,98429.2,378,1408,300,103.6,51.3,89.8,11365,4510,10156,2401,213,6.2,9,5,9999,99999,9,999999999,0.1,999,999,99
3013,1,27,12,0,*?*?*?*?*?*?*?*?*?*?*?*?*?*?*?*?*?*?*?*?*?*?,6.5,6.6,100,98429.2,412,1410,304,114.8,52.3,99.6,12607,4696,11257,2697,210,5.7,9,5,9999,99999,9,999999999,0.1,999,999,99
3013,1,27,13,0,*?*?*?*?*?*?*?*?*?*?*?*?*?*?*?*?*?*?*?*?*?*?,6.8,6.4,100,98429.2,392,1408,305,108.3,51.7,93.9,11884,4593,10616,2523,210,6.2,9,5,9999,99999,9,999999999,0.0,999,999,99
3013,1,27,14,0,*?*?*?*?*?*?*?*?*?*?*?*?*?*?*?*?*?*?*?*?*?*?,6.9,5.6,100,98429.2,322,1411,306,84.3,49.1,73.1,9252,4131,8281,1919,210,5.2,9,5,9999,99999,9,999999999,0.0,999,999,99
3013,1,27,15,0,*?*?*?*?*?*?*?*?*?*?*?*?*?*?*?*?*?*?*?*?*?*?,6.7,3.9,99,98429.2,204,1407,309,25.7,0.0,25.7,3020,0,3024,996,210,3.6,10,5,9999,99999,9,999999999,0.0,999,999,99
3013,1,27,16,0,*?*?*?*?*?*?*?*?*?*?*?*?*?*?*?*?*?*?*?*?*?*?,6.8,3.8,98,98429.2,49,1422,310,0.0,0.0,0.0,0,0,0,0,210,4.1,10,5,9999,99999,9,999999999,0.0,999,999,99
3013,1,27,17,0,*?*?*?*?*?*?*?*?*?*?*?*?*?*?*?*?*?*?*?*?*?*?,5.8,5.8,100,98429.2,0,-0,305,0.0,-0.0,0.0,0,0,0,0,210,4.6,10,5,9999,99999,9,999999999,0.0,999,999,99
3013,1,27,18,0,*?*?*?*?*?*?*?*?*?*?*?*?*?*?*?*?*?*?*?*?*?*?,4.9,4.8,100,98429.2,0,-0,301,0.0,-0.0,0.0,0,0,0,0,210,4.1,10,5,9999,99999,9,999999999,0.0,999,999,99
3013,1,27,19,0,*?*?*?*?*?*?*?*?*?*?*?*?*?*?*?*?*?*?*?*?*?*?,4.8,4.8,100,98429.2,0,-0,301,0.0,-0.0,0.0,0,0,0,0,210,3.6,10,5,9999,99999,9,999999999,0.0,999,999,99
3013,1,27,20,0,*?*?*?*?*?*?*?*?*?*?*?*?*?*?*?*?*?*?*?*?*?*?,4.7,4.3,100,98429.2,0,-0,301,0.0,-0.0,0.0,0,0,0,0,210,4.6,10,5,9999,99999,9,999999999,0.0,999,999,99
3013,1,27,21,0,*?*?*?*?*?*?*?*?*?*?*?*?*?*?*?*?*?*?*?*?*?*?,4.3,4.3,100,98429.2,0,-0,299,0.0,-0.0,0.0,0,0,0,0,210,3.6,10,5,9999,99999,9,999999999,0.0,999,999,99
3013,1,27,22,0,*?*?*?*?*?*?*?*?*?*?*?*?*?*?*?*?*?*?*?*?*?*?,3.7,2.9,100,98429.2,0,-0,297,0.0,-0.0,0.0,0,0,0,0,210,3.6,10,5,9999,99999,9,999999999,0.0,999,999,99
3013,1,27,23,0,*?*?*?*?*?*?*?*?*?*?*?*?*?*?*?*?*?*?*?*?*?*?,3.3,2.3,100,98429.2,0,-0,295,0.0,-0.0,0.0,0,0,0,0,210,3.6,10,5,9999,99999,9,999999999,0.0,999,999,99
3013,1,27,24,0,*?*?*?*?*?*?*?*?*?*?*?*?*?*?*?*?*?*?*?*?*?*?,4.0,3.9,100,98429.2,0,-0,298,0.0,-0.0,0.0,0,0,0,0,180,5.2,10,5,9999,99999,9,999999999,0.0,999,999,99
3013,1,28,1,0,*?*?*?*?*?*?*?*?*?*?*?*?*?*?*?*?*?*?*?*?*?*?,2.5,2.5,100,98827.5,0,-0,291,0.0,-0.0,0.0,0,0,0,0,208,6.7,10,5,9999,99999,9,999999999,0.0,999,999,99
3013,1,28,2,0,*?*?*?*?*?*?*?*?*?*?*?*?*?*?*?*?*?*?*?*?*?*?,2.2,2.3,100,98827.5,0,-0,290,0.0,-0.0,0.0,0,0,0,0,207,5.7,10,5,9999,99999,9,999999999,0.0,999,999,99
3013,1,28,3,0,*?*?*?*?*?*?*?*?*?*?*?*?*?*?*?*?*?*?*?*?*?*?,1.6,1.7,100,98827.5,0,-0,288,0.0,-0.0,0.0,0,0,0,0,205,5.7,10,5,9999,99999,9,999999999,0.0,999,999,99
3013,1,28,4,0,*?*?*?*?*?*?*?*?*?*?*?*?*?*?*?*?*?*?*?*?*?*?,1.8,1.5,100,98827.5,0,-0,289,0.0,-0.0,0.0,0,0,0,0,203,5.2,10,5,9999,99999,9,999999999,0.0,999,999,99
3013,1,28,5,0,*?*?*?*?*?*?*?*?*?*?*?*?*?*?*?*?*?*?*?*?*?*?,1.2,1.3,100,98827.5,0,-0,286,0.0,-0.0,0.0,0,0,0,0,202,5.7,10,5,9999,99999,9,999999999,0.0,999,999,99
3013,1,28,6,0,*?*?*?*?*?*?*?*?*?*?*?*?*?*?*?*?*?*?*?*?*?*?,0.7,0.6,100,98827.5,0,-0,284,0.0,-0.0,0.0,0,0,0,0,200,4.6,10,5,9999,99999,9,999999999,0.0,999,999,99
3013,1,28,7,0,*?*?*?*?*?*?*?*?*?*?*?*?*?*?*?*?*?*?*?*?*?*?,1.3,1.3,100,98827.5,0,-0,258,0.0,-0.0,0.0,0,0,0,0,192,4.6,4,2,9999,99999,9,999999999,0.0,999,999,99
3013,1,28,8,0,*?*?*?*?*?*?*?*?*?*?*?*?*?*?*?*?*?*?*?*?*?*?,1.9,1.9,100,98827.5,7,1470,243,0.0,0.0,0.0,0,0,0,0,183,4.1,0,0,9999,99999,9,999999999,0.0,999,999,99
3013,1,28,9,0,*?*?*?*?*?*?*?*?*?*?*?*?*?*?*?*?*?*?*?*?*?*?,2.3,2.3,100,98827.5,171,1405,245,66.4,381.8,19.9,6928,25869,3314,429,175,3.6,0,0,9999,99999,9,999999999,0.0,999,999,99
3013,1,28,10,0,*?*?*?*?*?*?*?*?*?*?*?*?*?*?*?*?*?*?*?*?*?*?,3.0,3.0,100,98827.5,300,1408,249,153.0,502.6,45.9,15924,39752,7045,859,167,4.1,0,0,9999,99999,9,999999999,0.0,999,999,99
3013,1,28,11,0,*?*?*?*?*?*?*?*?*?*?*?*?*?*?*?*?*?*?*?*?*?*?,5.1,5.0,100,98827.5,384,1408,260,209.6,537.8,62.9,21761,46214,9374,1181,158,6.2,0,0,9999,99999,9,999999999,0.0,999,999,99
3013,1,28,12,0,*?*?*?*?*?*?*?*?*?*?*?*?*?*?*?*?*?*?*?*?*?*?,6.2,4.5,99,98827.5,418,1410,263,232.1,547.9,69.6,24104,48267,10285,1314,150,5.7,0,0,9999,99999,9,999999999,0.0,999,999,99
3013,1,28,13,0,*?*?*?*?*?*?*?*?*?*?*?*?*?*?*?*?*?*?*?*?*?*?,6.0,4.3,99,98827.5,398,1407,262,219.2,542.4,65.8,22758,47119,9762,1237,160,6.2,0,0,9999,99999,9,999999999,0.0,999,999,99
3013,1,28,14,0,*?*?*?*?*?*?*?*?*?*?*?*?*?*?*?*?*?*?*?*?*?*?,6.3,4.6,100,98827.5,328,1409,264,171.6,516.2,51.5,17843,42121,7822,963,170,5.2,0,0,9999,99999,9,999999999,0.0,999,999,99
3013,1,28,15,0,*?*?*?*?*?*?*?*?*?*?*?*?*?*?*?*?*?*?*?*?*?*?,6.2,4.8,100,98827.5,211,1411,264,92.7,434.2,27.8,9540,31374,4533,565,180,3.6,0,0,9999,99999,9,999999999,0.0,999,999,99
3013,1,28,16,0,*?*?*?*?*?*?*?*?*?*?*?*?*?*?*?*?*?*?*?*?*?*?,6.2,4.5,100,98827.5,55,1415,298,0.0,0.0,0.0,0,0,0,0,190,4.1,8,4,9999,99999,9,999999999,0.0,999,999,99
3013,1,28,17,0,*?*?*?*?*?*?*?*?*?*?*?*?*?*?*?*?*?*?*?*?*?*?,5.1,4.5,100,98827.5,0,-0,302,0.0,-0.0,0.0,0,0,0,0,200,4.6,10,5,9999,99999,9,999999999,0.0,999,999,99
3013,1,28,18,0,*?*?*?*?*?*?*?*?*?*?*?*?*?*?*?*?*?*?*?*?*?*?,4.5,4.1,100,98827.5,0,-0,300,0.0,-0.0,0.0,0,0,0,0,210,4.1,10,5,9999,99999,9,999999999,0.0,999,999,99
3013,1,28,19,0,*?*?*?*?*?*?*?*?*?*?*?*?*?*?*?*?*?*?*?*?*?*?,4.0,3.6,100,98827.5,0,-0,298,0.0,-0.0,0.0,0,0,0,0,217,3.6,10,5,9999,99999,9,999999999,0.0,999,999,99
3013,1,28,20,0,*?*?*?*?*?*?*?*?*?*?*?*?*?*?*?*?*?*?*?*?*?*?,3.7,3.4,100,98827.5,0,-0,296,0.0,-0.0,0.0,0,0,0,0,223,4.6,10,5,9999,99999,9,999999999,0.0,999,999,99
3013,1,28,21,0,*?*?*?*?*?*?*?*?*?*?*?*?*?*?*?*?*?*?*?*?*?*?,3.4,3.4,100,98827.5,0,-0,295,0.0,-0.0,0.0,0,0,0,0,230,3.6,10,5,9999,99999,9,999999999,0.0,999,999,99
3013,1,28,22,0,*?*?*?*?*?*?*?*?*?*?*?*?*?*?*?*?*?*?*?*?*?*?,3.1,3.0,100,98827.5,0,-0,294,0.0,-0.0,0.0,0,0,0,0,237,3.6,10,5,9999,99999,9,999999999,0.0,999,999,99
3013,1,28,23,0,*?*?*?*?*?*?*?*?*?*?*?*?*?*?*?*?*?*?*?*?*?*?,2.3,2.3,100,98827.5,0,-0,291,0.0,-0.0,0.0,0,0,0,0,243,3.6,10,5,9999,99999,9,999999999,0.0,999,999,99
3013,1,28,24,0,*?*?*?*?*?*?*?*?*?*?*?*?*?*?*?*?*?*?*?*?*?*?,2.9,2.5,100,98827.5,0,-0,293,0.0,-0.0,0.0,0,0,0,0,210,5.2,10,5,9999,99999,9,999999999,0.0,999,999,99
3013,1,29,1,0,*?*?*?*?*?*?*?*?*?*?*?*?*?*?*?*?*?*?*?*?*?*?,0.8,-3.7,69,98965,0,-0,285,0.0,-0.0,0.0,0,0,0,0,240,6.7,10,5,9999,99999,9,999999999,0.0,999,999,99
3013,1,29,2,0,*?*?*?*?*?*?*?*?*?*?*?*?*?*?*?*?*?*?*?*?*?*?,0.3,-7.6,50,98965,0,-0,284,0.0,-0.0,0.0,0,0,0,0,230,5.7,10,5,9999,99999,9,999999999,0.0,999,999,99
3013,1,29,3,0,*?*?*?*?*?*?*?*?*?*?*?*?*?*?*?*?*?*?*?*?*?*?,0.4,-6.9,54,98965,0,-0,284,0.0,-0.0,0.0,0,0,0,0,220,5.7,10,5,9999,99999,9,999999999,0.0,999,999,99
3013,1,29,4,0,*?*?*?*?*?*?*?*?*?*?*?*?*?*?*?*?*?*?*?*?*?*?,-0.7,-6.9,59,98965,0,-0,280,0.0,-0.0,0.0,0,0,0,0,210,5.2,10,5,9999,99999,9,999999999,0.0,999,999,99
3013,1,29,5,0,*?*?*?*?*?*?*?*?*?*?*?*?*?*?*?*?*?*?*?*?*?*?,-1.8,-6.0,69,98965,0,-0,275,0.0,-0.0,0.0,0,0,0,0,200,5.7,10,5,9999,99999,9,999999999,0.0,999,999,99
3013,1,29,6,0,*?*?*?*?*?*?*?*?*?*?*?*?*?*?*?*?*?*?*?*?*?*?,-1.2,-5.6,68,98965,0,-0,277,0.0,-0.0,0.0,0,0,0,0,190,4.6,10,5,9999,99999,9,999999999,0.0,999,999,99
3013,1,29,7,0,*?*?*?*?*?*?*?*?*?*?*?*?*?*?*?*?*?*?*?*?*?*?,-0.6,-5.0,68,98965,0,-0,280,0.0,-0.0,0.0,0,0,0,0,183,4.6,10,5,9999,99999,9,999999999,0.0,999,999,99
3013,1,29,8,0,*?*?*?*?*?*?*?*?*?*?*?*?*?*?*?*?*?*?*?*?*?*?,-0.6,-6.6,60,98965,12,1428,280,0.0,0.0,0.0,0,0,0,0,177,4.1,10,5,9999,99999,9,999999999,0.0,999,999,99
3013,1,29,9,0,*?*?*?*?*?*?*?*?*?*?*?*?*?*?*?*?*?*?*?*?*?*?,-0.1,-5.6,63,98965,177,1409,282,20.3,0.0,20.3,2406,-0,2409,790,170,3.6,10,5,9999,99999,9,999999999,0.0,999,999,99
3013,1,29,10,0,*?*?*?*?*?*?*?*?*?*?*?*?*?*?*?*?*?*?*?*?*?*?,1.0,-4.8,63,98965,306,1409,286,45.5,0.0,45.5,5314,0,5325,1798,163,4.1,10,5,9999,99999,9,999999999,0.0,999,999,99
3013,1,29,11,0,*?*?*?*?*?*?*?*?*?*?*?*?*?*?*?*?*?*?*?*?*?*?,3.2,-5.3,50,98965,390,1408,284,142.6,129.7,106.7,15551,11512,12259,2360,157,6.2,8,4,9999,99999,9,999999999,0.0,999,999,99
3013,1,29,12,0,*?*?*?*?*?*?*?*?*?*?*?*?*?*?*?*?*?*?*?*?*?*?,5.1,-3.9,50,98965,424,1409,280,206.8,307.8,114.2,21986,27514,13404,2261,150,5.7,6,3,9999,99999,9,999999999,1.5,999,999,99
3013,1,29,13,0,*?*?*?*?*?*?*?*?*?*?*?*?*?*?*?*?*?*?*?*?*?*?,5.3,-3.9,49,98965,405,1409,281,195.6,304.8,107.9,20782,26834,12688,2123,163,6.2,6,3,9999,99999,9,999999999,1.1,999,999,99
3013,1,29,14,0,*?*?*?*?*?*?*?*?*?*?*?*?*?*?*?*?*?*?*?*?*?*?,5.3,-2.7,55,98965,334,1407,287,138.8,208.8,89.3,14689,17040,10503,1726,177,5.2,7,4,9999,99999,9,999999999,0.0,999,999,99
3013,1,29,15,0,*?*?*?*?*?*?*?*?*?*?*?*?*?*?*?*?*?*?*?*?*?*?,5.1,-2.4,57,98965,217,1409,298,48.9,42.2,42.4,5428,2940,5035,897,190,3.6,9,5,9999,99999,9,999999999,0.0,999,999,99
3013,1,29,16,0,*?*?*?*?*?*?*?*?*?*?*?*?*?*?*?*?*?*?*?*?*?*?,5.2,-1.1,63,98965,61,1408,304,0.0,0.0,0.0,0,0,0,0,203,4.1,10,5,9999,99999,9,999999999,0.1,999,999,99
3013,1,29,17,0,*?*?*?*?*?*?*?*?*?*?*?*?*?*?*?*?*?*?*?*?*?*?,3.9,-1.7,65,98965,0,-0,298,0.0,-0.0,0.0,0,0,0,0,217,4.6,10,5,9999,99999,9,999999999,0.3,999,999,99
3013,1,29,18,0,*?*?*?*?*?*?*?*?*?*?*?*?*?*?*?*?*?*?*?*?*?*?,2.7,-3.9,59,98965,0,-0,293,0.0,-0.0,0.0,0,0,0,0,230,4.1,10,5,9999,99999,9,999999999,0.2,999,999,99
3013,1,29,19,0,*?*?*?*?*?*?*?*?*?*?*?*?*?*?*?*?*?*?*?*?*?*?,2.3,-3.4,64,98965,0,-0,292,0.0,-0.0,0.0,0,0,0,0,227,3.6,10,5,9999,99999,9,999999999,0.2,999,999,99
3013,1,29,20,0,*?*?*?*?*?*?*?*?*?*?*?*?*?*?*?*?*?*?*?*?*?*?,2.0,-3.7,63,98965,0,-0,290,0.0,-0.0,0.0,0,0,0,0,223,4.6,10,5,9999,99999,9,999999999,0.0,999,999,99
3013,1,29,21,0,*?*?*?*?*?*?*?*?*?*?*?*?*?*?*?*?*?*?*?*?*?*?,1.9,-6.3,51,98965,0,-0,290,0.0,-0.0,0.0,0,0,0,0,220,3.6,10,5,9999,99999,9,999999999,0.0,999,999,99
3013,1,29,22,0,*?*?*?*?*?*?*?*?*?*?*?*?*?*?*?*?*?*?*?*?*?*?,1.0,-4.5,64,98965,0,-0,286,0.0,-0.0,0.0,0,0,0,0,217,3.6,10,5,9999,99999,9,999999999,0.0,999,999,99
3013,1,29,23,0,*?*?*?*?*?*?*?*?*?*?*?*?*?*?*?*?*?*?*?*?*?*?,1.0,-3.4,69,98965,0,-0,286,0.0,-0.0,0.0,0,0,0,0,213,3.6,10,5,9999,99999,9,999999999,0.0,999,999,99
3013,1,29,24,0,*?*?*?*?*?*?*?*?*?*?*?*?*?*?*?*?*?*?*?*?*?*?,1.5,-0.6,85,98965,0,-0,288,0.0,-0.0,0.0,0,0,0,0,250,5.2,10,5,9999,99999,9,999999999,0.0,999,999,99
3013,1,30,1,0,*?*?*?*?*?*?*?*?*?*?*?*?*?*?*?*?*?*?*?*?*?*?,1.3,-0.6,86,99755.4,0,-0,287,0.0,-0.0,0.0,0,0,0,0,212,6.7,10,5,9999,99999,9,999999999,0.0,999,999,99
3013,1,30,2,0,*?*?*?*?*?*?*?*?*?*?*?*?*?*?*?*?*?*?*?*?*?*?,1.7,0.4,92,99755.4,0,-0,288,0.0,-0.0,0.0,0,0,0,0,213,5.7,10,5,9999,99999,9,999999999,0.0,999,999,99
3013,1,30,3,0,*?*?*?*?*?*?*?*?*?*?*?*?*?*?*?*?*?*?*?*?*?*?,1.2,-0.2,91,99755.4,0,-0,286,0.0,-0.0,0.0,0,0,0,0,215,5.7,10,5,9999,99999,9,999999999,0.0,999,999,99
3013,1,30,4,0,*?*?*?*?*?*?*?*?*?*?*?*?*?*?*?*?*?*?*?*?*?*?,1.7,-0.0,90,99755.4,0,-0,288,0.0,-0.0,0.0,0,0,0,0,217,5.2,10,5,9999,99999,9,999999999,0.1,999,999,99
3013,1,30,5,0,*?*?*?*?*?*?*?*?*?*?*?*?*?*?*?*?*?*?*?*?*?*?,1.5,-0.2,89,99755.4,0,-0,288,0.0,-0.0,0.0,0,0,0,0,218,5.7,10,5,9999,99999,9,999999999,0.1,999,999,99
3013,1,30,6,0,*?*?*?*?*?*?*?*?*?*?*?*?*?*?*?*?*?*?*?*?*?*?,0.9,-0.0,94,99755.4,0,-0,285,0.0,-0.0,0.0,0,0,0,0,220,4.6,10,5,9999,99999,9,999999999,0.1,999,999,99
3013,1,30,7,0,*?*?*?*?*?*?*?*?*?*?*?*?*?*?*?*?*?*?*?*?*?*?,0.8,-1.1,87,99755.4,0,-0,285,0.0,-0.0,0.0,0,0,0,0,220,4.6,10,5,9999,99999,9,999999999,0.0,999,999,99
3013,1,30,8,0,*?*?*?*?*?*?*?*?*?*?*?*?*?*?*?*?*?*?*?*?*?*?,0.6,-1.3,87,99755.4,17,1399,284,0.0,0.0,0.0,0,0,0,0,220,4.1,10,5,9999,99999,9,999999999,0.0,999,999,99
3013,1,30,9,0,*?*?*?*?*?*?*?*?*?*?*?*?*?*?*?*?*?*?*?*?*?*?,1.3,0.4,95,99755.4,182,1404,282,37.2,38.2,32.3,4156,2443,3867,678,220,3.6,9,5,9999,99999,9,999999999,0.0,999,999,99
3013,1,30,10,0,*?*?*?*?*?*?*?*?*?*?*?*?*?*?*?*?*?*?*?*?*?*?,1.8,1.0,95,99755.4,312,1409,284,81.1,48.7,70.3,8896,4058,7965,1840,220,4.1,9,5,9999,99999,9,999999999,0.0,999,999,99
3013,1,30,11,0,*?*?*?*?*?*?*?*?*?*?*?*?*?*?*?*?*?*?*?*?*?*?,3.0,1.7,92,99755.4,396,1407,289,109.7,51.9,95.1,12044,4615,10758,2561,220,6.2,9,5,9999,99999,9,999999999,0.1,999,999,99
3013,1,30,12,0,*?*?*?*?*?*?*?*?*?*?*?*?*?*?*?*?*?*?*?*?*?*?,3.6,1.3,86,99755.4,430,1407,291,121.2,52.8,105.1,13308,4793,11878,2867,220,5.7,9,5,9999,99999,9,999999999,0.0,999,999,99
3013,1,30,13,0,*?*?*?*?*?*?*?*?*?*?*?*?*?*?*?*?*?*?*?*?*?*?,3.5,0.6,82,99755.4,411,1407,291,114.8,52.3,99.5,12601,4697,11251,2695,222,6.2,9,5,9999,99999,9,999999999,0.0,999,999,99
3013,1,30,14,0,*?*?*?*?*?*?*?*?*?*?*?*?*?*?*?*?*?*?*?*?*?*?,3.8,-0.2,76,99755.4,341,1409,297,52.3,0.0,52.3,6107,0,6120,2086,223,5.2,10,5,9999,99999,9,999999999,0.0,999,999,99
3013,1,30,15,0,*?*?*?*?*?*?*?*?*?*?*?*?*?*?*?*?*?*?*?*?*?*?,3.7,0.6,81,99755.4,223,1405,297,29.4,0.0,29.4,3451,0,3456,1143,225,3.6,10,5,9999,99999,9,999999999,0.0,999,999,99
3013,1,30,16,0,*?*?*?*?*?*?*?*?*?*?*?*?*?*?*?*?*?*?*?*?*?*?,3.4,-0.2,77,99755.4,67,1401,296,0.0,0.0,0.0,0,0,0,0,227,4.1,10,5,9999,99999,9,999999999,0.0,999,999,99
3013,1,30,17,0,*?*?*?*?*?*?*?*?*?*?*?*?*?*?*?*?*?*?*?*?*?*?,3.1,-1.3,73,99755.4,0,-0,295,0.0,-0.0,0.0,0,0,0,0,228,4.6,10,5,9999,99999,9,999999999,0.0,999,999,99
3013,1,30,18,0,*?*?*?*?*?*?*?*?*?*?*?*?*?*?*?*?*?*?*?*?*?*?,2.9,-1.9,69,99755.4,0,-0,294,0.0,-0.0,0.0,0,0,0,0,230,4.1,10,5,9999,99999,9,999999999,0.0,999,999,99
3013,1,30,19,0,*?*?*?*?*?*?*?*?*?*?*?*?*?*?*?*?*?*?*?*?*?*?,2.1,-1.5,77,99755.4,0,-0,290,0.0,-0.0,0.0,0,0,0,0,215,3.6,10,5,9999,99999,9,999999999,0.0,999,999,99
3013,1,30,20,0,*?*?*?*?*?*?*?*?*?*?*?*?*?*?*?*?*?*?*?*?*?*?,2.3,-0.8,80,99755.4,0,-0,291,0.0,-0.0,0.0,0,0,0,0,200,4.6,10,5,9999,99999,9,999999999,0.1,999,999,99
3013,1,30,21,0,*?*?*?*?*?*?*?*?*?*?*?*?*?*?*?*?*?*?*?*?*?*?,2.4,-0.4,81,99755.4,0,-0,292,0.0,-0.0,0.0,0,0,0,0,185,3.6,10,5,9999,99999,9,999999999,0.0,999,999,99
3013,1,30,22,0,*?*?*?*?*?*?*?*?*?*?*?*?*?*?*?*?*?*?*?*?*?*?,2.1,-1.1,80,99755.4,0,-0,290,0.0,-0.0,0.0,0,0,0,0,170,3.6,10,5,9999,99999,9,999999999,0.1,999,999,99
3013,1,30,23,0,*?*?*?*?*?*?*?*?*?*?*?*?*?*?*?*?*?*?*?*?*?*?,1.7,-1.7,77,99755.4,0,-0,289,0.0,-0.0,0.0,0,0,0,0,155,3.6,10,5,9999,99999,9,999999999,0.1,999,999,99
3013,1,30,24,0,*?*?*?*?*?*?*?*?*?*?*?*?*?*?*?*?*?*?*?*?*?*?,0.9,-1.9,80,99755.4,0,-0,285,0.0,-0.0,0.0,0,0,0,0,210,5.2,10,5,9999,99999,9,999999999,0.0,999,999,99
3013,1,31,1,0,*?*?*?*?*?*?*?*?*?*?*?*?*?*?*?*?*?*?*?*?*?*?,0.9,0.2,97,99984.2,0,-0,285,0.0,-0.0,0.0,0,0,0,0,153,6.7,10,5,9999,99999,9,999999999,0.0,999,999,99
3013,1,31,2,0,*?*?*?*?*?*?*?*?*?*?*?*?*?*?*?*?*?*?*?*?*?*?,0.6,0.6,100,99984.2,0,-0,284,0.0,-0.0,0.0,0,0,0,0,167,5.7,10,5,9999,99999,9,999999999,0.0,999,999,99
3013,1,31,3,0,*?*?*?*?*?*?*?*?*?*?*?*?*?*?*?*?*?*?*?*?*?*?,0.8,0.6,100,99984.2,0,-0,285,0.0,-0.0,0.0,0,0,0,0,180,5.7,10,5,9999,99999,9,999999999,0.0,999,999,99
3013,1,31,4,0,*?*?*?*?*?*?*?*?*?*?*?*?*?*?*?*?*?*?*?*?*?*?,0.2,-0.2,100,99984.2,0,-0,282,0.0,-0.0,0.0,0,0,0,0,193,5.2,10,5,9999,99999,9,999999999,0.0,999,999,99
3013,1,31,5,0,*?*?*?*?*?*?*?*?*?*?*?*?*?*?*?*?*?*?*?*?*?*?,0.2,-1.5,89,99984.2,0,-0,282,0.0,-0.0,0.0,0,0,0,0,207,5.7,10,5,9999,99999,9,999999999,0.0,999,999,99
3013,1,31,6,0,*?*?*?*?*?*?*?*?*?*?*?*?*?*?*?*?*?*?*?*?*?*?,0.4,-0.6,95,99984.2,0,-0,283,0.0,-0.0,0.0,0,0,0,0,220,4.6,10,5,9999,99999,9,999999999,0.0,999,999,99
3013,1,31,7,0,*?*?*?*?*?*?*?*?*?*?*?*?*?*?*?*?*?*?*?*?*?*?,0.1,-1.9,87,99984.2,0,-0,282,0.0,-0.0,0.0,0,0,0,0,222,4.6,10,5,9999,99999,9,999999999,0.0,999,999,99
3013,1,31,8,0,*?*?*?*?*?*?*?*?*?*?*?*?*?*?*?*?*?*?*?*?*?*?,-0.2,-1.7,89,99984.2,23,1437,265,0.0,0.0,0.0,0,0,0,0,223,4.1,7,4,9999,99999,9,999999999,0.0,999,999,99
3013,1,31,9,0,*?*?*?*?*?*?*?*?*?*?*?*?*?*?*?*?*?*?*?*?*?*?,0.7,0.4,100,99984.2,188,1406,279,39.2,39.0,34.0,4369,2532,4063,714,225,3.6,9,5,9999,99999,9,999999999,0.0,999,999,99
3013,1,31,10,0,*?*?*?*?*?*?*?*?*?*?*?*?*?*?*?*?*?*?*?*?*?*?,1.6,0.8,97,99984.2,318,1409,274,130.2,205.8,83.7,13780,16401,9882,1607,227,4.1,7,4,9999,99999,9,999999999,0.0,999,999,99
3013,1,31,11,0,*?*?*?*?*?*?*?*?*?*?*?*?*?*?*?*?*?*?*?*?*?*?,2.4,0.8,91,99984.2,402,1406,272,194.3,304.4,107.3,20634,26942,12542,2108,228,6.2,6,3,9999,99999,9,999999999,0.0,999,999,99
3013,1,31,12,0,*?*?*?*?*?*?*?*?*?*?*?*?*?*?*?*?*?*?*?*?*?*?,3.2,2.1,94,99984.2,437,1409,285,163.6,132.9,122.3,17831,12233,14010,2744,230,5.7,8,4,9999,99999,9,999999999,0.0,999,999,99
3013,1,31,13,0,*?*?*?*?*?*?*?*?*?*?*?*?*?*?*?*?*?*?*?*?*?*?,3.1,2.1,95,99984.2,418,1408,289,117.0,52.5,101.5,12848,4732,11470,2755,230,6.2,9,5,9999,99999,9,999999999,0.0,999,999,99
3013,1,31,14,0,*?*?*?*?*?*?*?*?*?*?*?*?*?*?*?*?*?*?*?*?*?*?,3.1,2.3,97,99984.2,347,1407,289,93.1,50.2,80.7,10219,4317,9139,2136,230,5.2,9,5,9999,99999,9,999999999,0.0,999,999,99
3013,1,31,15,0,*?*?*?*?*?*?*?*?*?*?*?*?*?*?*?*?*?*?*?*?*?*?,3.4,2.1,93,99984.2,230,1408,291,53.3,43.4,46.2,5910,3110,5475,981,230,3.6,9,5,9999,99999,9,999999999,0.0,999,999,99
3013,1,31,16,0,*?*?*?*?*?*?*?*?*?*?*?*?*?*?*?*?*?*?*?*?*?*?,3.2,1.7,92,99984.2,74,1413,295,0.2,0.0,0.2,29,-0,29,8,230,4.1,10,5,9999,99999,9,999999999,0.0,999,999,99
3013,1,31,17,0,*?*?*?*?*?*?*?*?*?*?*?*?*?*?*?*?*?*?*?*?*?*?,2.7,2.3,100,99984.2,0,-0,292,0.0,-0.0,0.0,0,0,0,0,230,4.6,10,5,9999,99999,9,999999999,0.0,999,999,99
3013,1,31,18,0,*?*?*?*?*?*?*?*?*?*?*?*?*?*?*?*?*?*?*?*?*?*?,2.3,2.3,100,99984.2,0,-0,291,0.0,-0.0,0.0,0,0,0,0,230,4.1,10,5,9999,99999,9,999999999,0.0,999,999,99
3013,1,31,19,0,*?*?*?*?*?*?*?*?*?*?*?*?*?*?*?*?*?*?*?*?*?*?,1.7,1.7,100,99984.2,0,-0,288,0.0,-0.0,0.0,0,0,0,0,223,3.6,10,5,9999,99999,9,999999999,0.0,999,999,99
3013,1,31,20,0,*?*?*?*?*?*?*?*?*?*?*?*?*?*?*?*?*?*?*?*?*?*?,1.5,1.5,100,99984.2,0,-0,287,0.0,-0.0,0.0,0,0,0,0,217,4.6,10,5,9999,99999,9,999999999,0.0,999,999,99
3013,1,31,21,0,*?*?*?*?*?*?*?*?*?*?*?*?*?*?*?*?*?*?*?*?*?*?,1.5,1.5,100,99984.2,0,-0,287,0.0,-0.0,0.0,0,0,0,0,210,3.6,10,5,9999,99999,9,999999999,0.1,999,999,99
3013,1,31,22,0,*?*?*?*?*?*?*?*?*?*?*?*?*?*?*?*?*?*?*?*?*?*?,1.6,1.5,100,99984.2,0,-0,288,0.0,-0.0,0.0,0,0,0,0,203,3.6,10,5,9999,99999,9,999999999,0.0,999,999,99
3013,1,31,23,0,*?*?*?*?*?*?*?*?*?*?*?*?*?*?*?*?*?*?*?*?*?*?,-0.1,-0.0,100,99984.2,0,-0,281,0.0,-0.0,0.0,0,0,0,0,197,3.6,10,5,9999,99999,9,999999999,0.2,999,999,99
3013,1,31,24,0,*?*?*?*?*?*?*?*?*?*?*?*?*?*?*?*?*?*?*?*?*?*?,1.3,-0.8,87,99984.2,0,-0,287,0.0,-0.0,0.0,0,0,0,0,140,5.2,10,5,9999,99999,9,999999999,0.0,999,999,99
3013,2,1,1,0,*?*?*?*?*?*?*?*?*?*?*?*?*?*?*?*?*?*?*?*?*?*?,-0.7,-0.6,100,100108,0,-0,279,0.0,-0.0,0.0,0,0,0,0,193,6.7,10,5,9999,99999,9,999999999,0.0,999,999,99
3013,2,1,2,0,*?*?*?*?*?*?*?*?*?*?*?*?*?*?*?*?*?*?*?*?*?*?,0.4,0.4,100,100108,0,-0,283,0.0,-0.0,0.0,0,0,0,0,197,5.7,10,5,9999,99999,9,999999999,0.0,999,999,99
3013,2,1,3,0,*?*?*?*?*?*?*?*?*?*?*?*?*?*?*?*?*?*?*?*?*?*?,0.2,0.2,100,100108,0,-0,282,0.0,-0.0,0.0,0,0,0,0,200,5.7,10,5,9999,99999,9,999999999,0.0,999,999,99
3013,2,1,4,0,*?*?*?*?*?*?*?*?*?*?*?*?*?*?*?*?*?*?*?*?*?*?,-0.3,-0.2,100,100108,0,-0,280,0.0,-0.0,0.0,0,0,0,0,203,5.2,10,5,9999,99999,9,999999999,0.0,999,999,99
3013,2,1,5,0,*?*?*?*?*?*?*?*?*?*?*?*?*?*?*?*?*?*?*?*?*?*?,-0.1,-0.0,100,100108,0,-0,281,0.0,-0.0,0.0,0,0,0,0,207,5.7,10,5,9999,99999,9,999999999,0.0,999,999,99
3013,2,1,6,0,*?*?*?*?*?*?*?*?*?*?*?*?*?*?*?*?*?*?*?*?*?*?,-0.3,-1.5,100,100108,0,-0,280,0.0,-0.0,0.0,0,0,0,0,210,4.6,10,5,9999,99999,9,999999999,0.0,999,999,99
3013,2,1,7,0,*?*?*?*?*?*?*?*?*?*?*?*?*?*?*?*?*?*?*?*?*?*?,0.1,-0.6,100,100108,0,-0,282,0.0,-0.0,0.0,0,0,0,0,232,4.6,10,5,9999,99999,9,999999999,0.1,999,999,99
3013,2,1,8,0,*?*?*?*?*?*?*?*?*?*?*?*?*?*?*?*?*?*?*?*?*?*?,-0.1,-2.7,100,100108,28,1402,271,0.0,0.0,0.0,0,0,0,0,253,4.1,8,4,9999,99999,9,999999999,0.0,999,999,99
3013,2,1,9,0,*?*?*?*?*?*?*?*?*?*?*?*?*?*?*?*?*?*?*?*?*?*?,0.9,0.4,100,100108,194,1407,271,64.5,166.9,41.4,6775,10318,5610,738,275,3.6,7,4,9999,99999,9,999999999,0.0,999,999,99
3013,2,1,10,0,*?*?*?*?*?*?*?*?*?*?*?*?*?*?*?*?*?*?*?*?*?*?,1.7,1.3,100,100108,324,1408,274,133.5,207.0,85.8,14125,16648,10118,1652,297,4.1,7,4,9999,99999,9,999999999,0.0,999,999,99
3013,2,1,11,0,*?*?*?*?*?*?*?*?*?*?*?*?*?*?*?*?*?*?*?*?*?*?,3.7,1.9,100,100108,409,1408,287,151.1,131.1,113.0,16478,11821,12971,2515,318,6.2,8,4,9999,99999,9,999999999,0.0,999,999,99
3013,2,1,12,0,*?*?*?*?*?*?*?*?*?*?*?*?*?*?*?*?*?*?*?*?*?*?,5.4,2.5,100,100108,443,1407,290,196.8,223.1,126.6,20832,20464,14623,2553,340,5.7,7,4,9999,99999,9,999999999,0.0,999,999,99
3013,2,1,13,0,*?*?*?*?*?*?*?*?*?*?*?*?*?*?*?*?*?*?*?*?*?*?,5.4,3.4,100,100108,424,1406,299,119.3,52.6,103.5,13098,4766,11692,2815,340,6.2,9,5,9999,99999,9,999999999,0.0,999,999,99
3013,2,1,14,0,*?*?*?*?*?*?*?*?*?*?*?*?*?*?*?*?*?*?*?*?*?*?,5.5,2.1,100,100108,354,1408,295,126.4,126.7,94.6,13795,10862,10902,2071,340,5.2,8,4,9999,99999,9,999999999,0.0,999,999,99
3013,2,1,15,0,*?*?*?*?*?*?*?*?*?*?*?*?*?*?*?*?*?*?*?*?*?*?,5.3,1.3,98,100108,236,1404,299,55.6,44.0,48.2,6154,3192,5698,1024,340,3.6,9,5,9999,99999,9,999999999,0.0,999,999,99
3013,2,1,16,0,*?*?*?*?*?*?*?*?*?*?*?*?*?*?*?*?*?*?*?*?*?*?,5.4,3.2,100,100108,80,1404,295,3.3,14.8,2.5,426,551,467,40,340,4.1,8,4,9999,99999,9,999999999,0.0,999,999,99
3013,2,1,17,0,*?*?*?*?*?*?*?*?*?*?*?*?*?*?*?*?*?*?*?*?*?*?,3.9,3.4,100,100108,0,-0,297,0.0,-0.0,0.0,0,0,0,0,340,4.6,10,5,9999,99999,9,999999999,0.0,999,999,99
3013,2,1,18,0,*?*?*?*?*?*?*?*?*?*?*?*?*?*?*?*?*?*?*?*?*?*?,2.1,2.1,100,100108,0,-0,290,0.0,-0.0,0.0,0,0,0,0,340,4.1,10,5,9999,99999,9,999999999,0.0,999,999,99
3013,2,1,19,0,*?*?*?*?*?*?*?*?*?*?*?*?*?*?*?*?*?*?*?*?*?*?,2.7,2.7,100,100108,0,-0,292,0.0,-0.0,0.0,0,0,0,0,337,3.6,10,5,9999,99999,9,999999999,0.0,999,999,99
3013,2,1,20,0,*?*?*?*?*?*?*?*?*?*?*?*?*?*?*?*?*?*?*?*?*?*?,1.5,1.5,100,100108,0,-0,287,0.0,-0.0,0.0,0,0,0,0,333,4.6,10,5,9999,99999,9,999999999,0.0,999,999,99
3013,2,1,21,0,*?*?*?*?*?*?*?*?*?*?*?*?*?*?*?*?*?*?*?*?*?*?,1.0,1.0,100,100108,0,-0,285,0.0,-0.0,0.0,0,0,0,0,330,3.6,10,5,9999,99999,9,999999999,0.0,999,999,99
3013,2,1,22,0,*?*?*?*?*?*?*?*?*?*?*?*?*?*?*?*?*?*?*?*?*?*?,0.6,0.6,100,100108,0,-0,284,0.0,-0.0,0.0,0,0,0,0,327,3.6,10,5,9999,99999,9,999999999,0.0,999,999,99
3013,2,1,23,0,*?*?*?*?*?*?*?*?*?*?*?*?*?*?*?*?*?*?*?*?*?*?,1.1,1.0,100,100108,0,-0,286,0.0,-0.0,0.0,0,0,0,0,323,3.6,10,5,9999,99999,9,999999999,0.0,999,999,99
3013,2,1,24,0,*?*?*?*?*?*?*?*?*?*?*?*?*?*?*?*?*?*?*?*?*?*?,-1.8,-1.9,100,100108,0,-0,274,0.0,-0.0,0.0,0,0,0,0,190,5.2,10,5,9999,99999,9,999999999,0.0,999,999,99
3013,2,2,1,0,*?*?*?*?*?*?*?*?*?*?*?*?*?*?*?*?*?*?*?*?*?*?,2.7,1.3,91,102042,0,-0,293,0.0,-0.0,0.0,0,0,0,0,315,6.7,10,5,9999,99999,9,999999999,0.0,999,999,99
3013,2,2,2,0,*?*?*?*?*?*?*?*?*?*?*?*?*?*?*?*?*?*?*?*?*?*?,3.2,1.3,88,102042,0,-0,295,0.0,-0.0,0.0,0,0,0,0,310,5.7,10,5,9999,99999,9,999999999,0.0,999,999,99
3013,2,2,3,0,*?*?*?*?*?*?*?*?*?*?*?*?*?*?*?*?*?*?*?*?*?*?,3.2,0.8,85,102042,0,-0,295,0.0,-0.0,0.0,0,0,0,0,305,5.7,10,5,9999,99999,9,999999999,0.0,999,999,99
3013,2,2,4,0,*?*?*?*?*?*?*?*?*?*?*?*?*?*?*?*?*?*?*?*?*?*?,2.9,-0.6,78,102042,0,-0,294,0.0,-0.0,0.0,0,0,0,0,300,5.2,10,5,9999,99999,9,999999999,0.0,999,999,99
3013,2,2,5,0,*?*?*?*?*?*?*?*?*?*?*?*?*?*?*?*?*?*?*?*?*?*?,2.6,-1.1,77,102042,0,-0,292,0.0,-0.0,0.0,0,0,0,0,295,5.7,10,5,9999,99999,9,999999999,0.2,999,999,99
3013,2,2,6,0,*?*?*?*?*?*?*?*?*?*?*?*?*?*?*?*?*?*?*?*?*?*?,2.0,-1.3,79,102042,0,-0,290,0.0,-0.0,0.0,0,0,0,0,290,4.6,10,5,9999,99999,9,999999999,2.5,999,999,99
3013,2,2,7,0,*?*?*?*?*?*?*?*?*?*?*?*?*?*?*?*?*?*?*?*?*?*?,1.1,-1.7,81,102042,0,-0,286,0.0,-0.0,0.0,0,0,0,0,282,4.6,10,5,9999,99999,9,999999999,1.9,999,999,99
3013,2,2,8,0,*?*?*?*?*?*?*?*?*?*?*?*?*?*?*?*?*?*?*?*?*?*?,2.5,-0.0,85,102042,34,1415,292,0.0,0.0,0.0,0,0,0,0,273,4.1,10,5,9999,99999,9,999999999,0.7,999,999,99
3013,2,2,9,0,*?*?*?*?*?*?*?*?*?*?*?*?*?*?*?*?*?*?*?*?*?*?,3.6,0.8,83,102042,200,1407,296,24.9,0.0,24.9,2930,-0,2933,966,265,3.6,10,5,9999,99999,9,999999999,0.0,999,999,99
3013,2,2,10,0,*?*?*?*?*?*?*?*?*?*?*?*?*?*?*?*?*?*?*?*?*?*?,5.8,1.9,77,102042,330,1406,296,115.8,124.3,86.6,12641,10384,10008,1885,257,4.1,8,4,9999,99999,9,999999999,0.0,999,999,99
3013,2,2,11,0,*?*?*?*?*?*?*?*?*?*?*?*?*?*?*?*?*?*?*?*?*?*?,7.6,4.3,80,102042,415,1406,309,116.3,52.4,100.8,12768,4713,11400,2734,248,6.2,9,5,9999,99999,9,999999999,0.4,999,999,99
3013,2,2,12,0,*?*?*?*?*?*?*?*?*?*?*?*?*?*?*?*?*?*?*?*?*?*?,8.7,4.6,77,102042,450,1408,314,128.0,53.2,110.9,14051,4884,12536,3050,240,5.7,9,5,9999,99999,9,999999999,0.1,999,999,99
3013,2,2,13,0,*?*?*?*?*?*?*?*?*?*?*?*?*?*?*?*?*?*?*?*?*?*?,8.7,5.6,82,102042,431,1407,314,121.6,52.8,105.5,13376,4753,11947,2877,232,6.2,9,5,9999,99999,9,999999999,2.5,999,999,99
3013,2,2,14,0,*?*?*?*?*?*?*?*?*?*?*?*?*?*?*?*?*?*?*?*?*?*?,8.7,3.9,73,102042,361,1409,314,97.7,50.7,84.7,10730,4391,9594,2252,223,5.2,9,5,9999,99999,9,999999999,0.8,999,999,99
3013,2,2,15,0,*?*?*?*?*?*?*?*?*?*?*?*?*?*?*?*?*?*?*?*?*?*?,8.8,5.3,79,102042,243,1406,314,57.8,44.5,50.2,6402,3274,5925,1068,215,3.6,9,5,9999,99999,9,999999999,0.0,999,999,99
3013,2,2,16,0,*?*?*?*?*?*?*?*?*?*?*?*?*?*?*?*?*?*?*?*?*?*?,8.7,5.9,84,102042,87,1412,318,2.7,0.0,2.7,357,-0,356,112,207,4.1,10,5,9999,99999,9,999999999,0.0,999,999,99
3013,2,2,17,0,*?*?*?*?*?*?*?*?*?*?*?*?*?*?*?*?*?*?*?*?*?*?,7.6,5.9,90,102042,0,-0,313,0.0,-0.0,0.0,0,0,0,0,198,4.6,10,5,9999,99999,9,999999999,0.0,999,999,99
3013,2,2,18,0,*?*?*?*?*?*?*?*?*?*?*?*?*?*?*?*?*?*?*?*?*?*?,6.3,4.6,90,102042,0,-0,308,0.0,-0.0,0.0,0,0,0,0,190,4.1,10,5,9999,99999,9,999999999,0.5,999,999,99
3013,2,2,19,0,*?*?*?*?*?*?*?*?*?*?*?*?*?*?*?*?*?*?*?*?*?*?,5.4,2.7,84,102042,0,-0,304,0.0,-0.0,0.0,0,0,0,0,190,3.6,10,5,9999,99999,9,999999999,0.3,999,999,99
3013,2,2,20,0,*?*?*?*?*?*?*?*?*?*?*?*?*?*?*?*?*?*?*?*?*?*?,4.7,2.1,84,102042,0,-0,301,0.0,-0.0,0.0,0,0,0,0,190,4.6,10,5,9999,99999,9,999999999,0.1,999,999,99
3013,2,2,21,0,*?*?*?*?*?*?*?*?*?*?*?*?*?*?*?*?*?*?*?*?*?*?,4.2,1.3,82,102042,0,-0,299,0.0,-0.0,0.0,0,0,0,0,190,3.6,10,5,9999,99999,9,999999999,0.0,999,999,99
3013,2,2,22,0,*?*?*?*?*?*?*?*?*?*?*?*?*?*?*?*?*?*?*?*?*?*?,4.2,2.9,91,102042,0,-0,299,0.0,-0.0,0.0,0,0,0,0,190,3.6,10,5,9999,99999,9,999999999,0.0,999,999,99
3013,2,2,23,0,*?*?*?*?*?*?*?*?*?*?*?*?*?*?*?*?*?*?*?*?*?*?,4.2,3.6,98,102042,0,-0,299,0.0,-0.0,0.0,0,0,0,0,190,3.6,10,5,9999,99999,9,999999999,0.0,999,999,99
3013,2,2,24,0,*?*?*?*?*?*?*?*?*?*?*?*?*?*?*?*?*?*?*?*?*?*?,1.6,1.0,98,102042,0,-0,288,0.0,-0.0,0.0,0,0,0,0,320,5.2,10,5,9999,99999,9,999999999,0.0,999,999,99
3013,2,3,1,0,*?*?*?*?*?*?*?*?*?*?*?*?*?*?*?*?*?*?*?*?*?*?,4.9,4.8,100,101261,0,-0,301,0.0,-0.0,0.0,0,0,0,0,188,1.0,10,5,9999,99999,9,999999999,0.1,999,999,99
3013,2,3,2,0,*?*?*?*?*?*?*?*?*?*?*?*?*?*?*?*?*?*?*?*?*?*?,5.5,5.5,100,101261,0,-0,304,0.0,-0.0,0.0,0,0,0,0,187,0.5,10,5,9999,99999,9,999999999,0.1,999,999,99
3013,2,3,3,0,*?*?*?*?*?*?*?*?*?*?*?*?*?*?*?*?*?*?*?*?*?*?,5.4,5.3,100,101261,0,-0,303,0.0,-0.0,0.0,0,0,0,0,185,1.0,10,5,9999,99999,9,999999999,0.0,999,999,99
3013,2,3,4,0,*?*?*?*?*?*?*?*?*?*?*?*?*?*?*?*?*?*?*?*?*?*?,4.8,4.8,100,101261,0,-0,301,0.0,-0.0,0.0,0,0,0,0,183,0.5,10,5,9999,99999,9,999999999,0.0,999,999,99
3013,2,3,5,0,*?*?*?*?*?*?*?*?*?*?*?*?*?*?*?*?*?*?*?*?*?*?,4.1,4.1,100,101261,0,-0,298,0.0,-0.0,0.0,0,0,0,0,182,0.5,10,5,9999,99999,9,999999999,0.0,999,999,99
3013,2,3,6,0,*?*?*?*?*?*?*?*?*?*?*?*?*?*?*?*?*?*?*?*?*?*?,4.6,4.6,100,101261,0,-0,300,0.0,-0.0,0.0,0,0,0,0,180,0.5,10,5,9999,99999,9,999999999,0.0,999,999,99
3013,2,3,7,0,*?*?*?*?*?*?*?*?*?*?*?*?*?*?*?*?*?*?*?*?*?*?,5.0,5.0,100,101261,0,-0,302,0.0,-0.0,0.0,0,0,0,0,192,0.5,10,5,9999,99999,9,999999999,0.8,999,999,99
3013,2,3,8,0,*?*?*?*?*?*?*?*?*?*?*?*?*?*?*?*?*?*?*?*?*?*?,4.6,4.6,100,101261,40,1419,300,0.0,0.0,0.0,0,0,0,0,203,0.5,10,5,9999,99999,9,999999999,0.2,999,999,99
3013,2,3,9,0,*?*?*?*?*?*?*?*?*?*?*?*?*?*?*?*?*?*?*?*?*?*?,5.1,5.1,100,101261,206,1406,302,26.1,0.0,26.1,3068,0,3072,1013,215,1.0,10,5,9999,99999,9,999999999,0.0,999,999,99
3013,2,3,10,0,*?*?*?*?*?*?*?*?*?*?*?*?*?*?*?*?*?*?*?*?*?*?,5.7,5.8,100,101261,336,1404,305,51.6,0.0,51.6,6017,0,6030,2053,227,1.0,10,5,9999,99999,9,999999999,0.0,999,999,99
3013,2,3,11,0,*?*?*?*?*?*?*?*?*?*?*?*?*?*?*?*?*?*?*?*?*?*?,6.5,5.9,100,101261,422,1407,308,68.2,0.0,68.2,7975,0,7995,2792,238,0.5,10,5,9999,99999,9,999999999,0.2,999,999,99
3013,2,3,12,0,*?*?*?*?*?*?*?*?*?*?*?*?*?*?*?*?*?*?*?*?*?*?,7.3,5.6,100,101261,456,1405,312,75.0,0.0,75.0,8773,0,8797,3103,250,0.5,10,5,9999,99999,9,999999999,0.0,999,999,99
3013,2,3,13,0,*?*?*?*?*?*?*?*?*?*?*?*?*?*?*?*?*?*?*?*?*?*?,7.4,4.6,100,101261,438,1407,312,71.4,0.0,71.4,8344,0,8366,2935,247,1.5,10,5,9999,99999,9,999999999,0.0,999,999,99
3013,2,3,14,0,*?*?*?*?*?*?*?*?*?*?*?*?*?*?*?*?*?*?*?*?*?*?,7.3,4.5,100,101261,367,1405,312,57.6,0.0,57.6,6723,0,6739,2314,243,1.0,10,5,9999,99999,9,999999999,0.0,999,999,99
3013,2,3,15,0,*?*?*?*?*?*?*?*?*?*?*?*?*?*?*?*?*?*?*?*?*?*?,7.1,4.1,98,101261,250,1407,311,34.6,0.0,34.6,4052,0,4058,1351,240,1.0,10,5,9999,99999,9,999999999,0.9,999,999,99
3013,2,3,16,0,*?*?*?*?*?*?*?*?*?*?*?*?*?*?*?*?*?*?*?*?*?*?,7.2,4.8,100,101261,93,1402,311,4.0,0.0,4.0,513,-0,513,163,237,1.5,10,5,9999,99999,9,999999999,0.8,999,999,99
3013,2,3,17,0,*?*?*?*?*?*?*?*?*?*?*?*?*?*?*?*?*?*?*?*?*?*?,7.0,5.1,100,101261,0,-0,311,0.0,-0.0,0.0,0,0,0,0,233,1.0,10,5,9999,99999,9,999999999,0.0,999,999,99
3013,2,3,18,0,*?*?*?*?*?*?*?*?*?*?*?*?*?*?*?*?*?*?*?*?*?*?,6.1,4.8,100,101261,0,-0,307,0.0,-0.0,0.0,0,0,0,0,230,1.0,10,5,9999,99999,9,999999999,1.3,999,999,99
3013,2,3,19,0,*?*?*?*?*?*?*?*?*?*?*?*?*?*?*?*?*?*?*?*?*?*?,5.8,4.8,100,101261,0,-0,305,0.0,-0.0,0.0,0,0,0,0,235,1.0,10,5,9999,99999,9,999999999,0.5,999,999,99
3013,2,3,20,0,*?*?*?*?*?*?*?*?*?*?*?*?*?*?*?*?*?*?*?*?*?*?,5.8,5.5,100,101261,0,-0,305,0.0,-0.0,0.0,0,0,0,0,240,1.0,10,5,9999,99999,9,999999999,0.4,999,999,99
3013,2,3,21,0,*?*?*?*?*?*?*?*?*?*?*?*?*?*?*?*?*?*?*?*?*?*?,5.8,5.3,100,101261,0,-0,305,0.0,-0.0,0.0,0,0,0,0,245,0.5,10,5,9999,99999,9,999999999,0.3,999,999,99
3013,2,3,22,0,*?*?*?*?*?*?*?*?*?*?*?*?*?*?*?*?*?*?*?*?*?*?,5.3,4.5,100,101261,0,-0,303,0.0,-0.0,0.0,0,0,0,0,250,0.5,10,5,9999,99999,9,999999999,0.0,999,999,99
3013,2,3,23,0,*?*?*?*?*?*?*?*?*?*?*?*?*?*?*?*?*?*?*?*?*?*?,5.0,5.0,100,101261,0,-0,302,0.0,-0.0,0.0,0,0,0,0,255,1.0,10,5,9999,99999,9,999999999,0.0,999,999,99
3013,2,3,24,0,*?*?*?*?*?*?*?*?*?*?*?*?*?*?*?*?*?*?*?*?*?*?,4.1,4.1,100,101261,0,-0,298,0.0,-0.0,0.0,0,0,0,0,190,1.0,10,5,9999,99999,9,999999999,0.0,999,999,99
3013,2,4,1,0,*?*?*?*?*?*?*?*?*?*?*?*?*?*?*?*?*?*?*?*?*?*?,4.2,2.5,92,100615,0,-0,299,0.0,-0.0,0.0,0,0,0,0,260,0.5,10,5,9999,99999,9,999999999,0.0,999,999,99
3013,2,4,2,0,*?*?*?*?*?*?*?*?*?*?*?*?*?*?*?*?*?*?*?*?*?*?,4.1,1.3,85,100615,0,-0,299,0.0,-0.0,0.0,0,0,0,0,260,0.5,10,5,9999,99999,9,999999999,0.0,999,999,99
3013,2,4,3,0,*?*?*?*?*?*?*?*?*?*?*?*?*?*?*?*?*?*?*?*?*?*?,3.3,1.3,90,100615,0,-0,295,0.0,-0.0,0.0,0,0,0,0,260,0.5,10,5,9999,99999,9,999999999,0.0,999,999,99
3013,2,4,4,0,*?*?*?*?*?*?*?*?*?*?*?*?*?*?*?*?*?*?*?*?*?*?,2.6,1.9,99,100615,0,-0,292,0.0,-0.0,0.0,0,0,0,0,260,0.0,10,5,9999,99999,9,999999999,0.0,999,999,99
3013,2,4,5,0,*?*?*?*?*?*?*?*?*?*?*?*?*?*?*?*?*?*?*?*?*?*?,3.0,0.6,88,100615,0,-0,294,0.0,-0.0,0.0,0,0,0,0,260,0.5,10,5,9999,99999,9,999999999,0.0,999,999,99
3013,2,4,6,0,*?*?*?*?*?*?*?*?*?*?*?*?*?*?*?*?*?*?*?*?*?*?,3.4,0.6,85,100615,0,-0,296,0.0,-0.0,0.0,0,0,0,0,260,1.0,10,5,9999,99999,9,999999999,0.2,999,999,99
3013,2,4,7,0,*?*?*?*?*?*?*?*?*?*?*?*?*?*?*?*?*?*?*?*?*?*?,3.1,0.4,86,100615,0,-0,294,0.0,-0.0,0.0,0,0,0,0,258,1.0,10,5,9999,99999,9,999999999,0.3,999,999,99
3013,2,4,8,0,*?*?*?*?*?*?*?*?*?*?*?*?*?*?*?*?*?*?*?*?*?*?,2.9,1.3,93,100615,46,1418,293,0.0,0.0,0.0,0,0,0,0,257,0.5,10,5,9999,99999,9,999999999,0.0,999,999,99
3013,2,4,9,0,*?*?*?*?*?*?*?*?*?*?*?*?*?*?*?*?*?*?*?*?*?*?,3.9,3.8,100,100615,212,1404,288,62.9,104.9,47.0,6716,6688,5727,853,255,0.0,8,4,9999,99999,9,999999999,0.0,999,999,99
3013,2,4,10,0,*?*?*?*?*?*?*?*?*?*?*?*?*?*?*?*?*?*?*?*?*?*?,4.1,2.7,94,100615,343,1406,289,121.6,125.7,91.0,13275,10652,10500,1987,253,1.0,8,4,9999,99999,9,999999999,0.0,999,999,99
3013,2,4,11,0,*?*?*?*?*?*?*?*?*?*?*?*?*?*?*?*?*?*?*?*?*?*?,4.2,3.6,100,100615,428,1404,299,69.6,0.0,69.6,8131,0,8152,2851,252,1.0,10,5,9999,99999,9,999999999,0.0,999,999,99
3013,2,4,12,0,*?*?*?*?*?*?*?*?*?*?*?*?*?*?*?*?*?*?*?*?*?*?,5.3,3.4,91,100615,463,1406,299,132.6,53.6,115.0,14563,4947,12989,3178,250,1.0,9,5,9999,99999,9,999999999,0.0,999,999,99
3013,2,4,13,0,*?*?*?*?*?*?*?*?*?*?*?*?*?*?*?*?*?*?*?*?*?*?,5.3,3.2,90,100615,445,1407,294,167.4,133.4,125.2,18248,12352,14329,2816,250,2.1,8,4,9999,99999,9,999999999,0.0,999,999,99
3013,2,4,14,0,*?*?*?*?*?*?*?*?*?*?*?*?*?*?*?*?*?*?*?*?*?*?,5.2,2.5,85,100615,374,1405,298,102.4,51.2,88.8,11240,4490,10044,2371,250,2.6,9,5,9999,99999,9,999999999,0.1,999,999,99
3013,2,4,15,0,*?*?*?*?*?*?*?*?*?*?*?*?*?*?*?*?*?*?*?*?*?*?,5.4,3.0,87,100615,257,1408,299,62.5,45.5,54.2,6906,3432,6384,1157,250,1.5,9,5,9999,99999,9,999999999,0.0,999,999,99
3013,2,4,16,0,*?*?*?*?*?*?*?*?*?*?*?*?*?*?*?*?*?*?*?*?*?*?,5.1,3.6,93,100615,100,1407,302,5.3,0.0,5.3,669,-0,668,215,250,1.0,10,5,9999,99999,9,999999999,0.0,999,999,99
3013,2,4,17,0,*?*?*?*?*?*?*?*?*?*?*?*?*?*?*?*?*?*?*?*?*?*?,4.3,4.3,100,100615,0,-0,299,0.0,-0.0,0.0,0,0,0,0,250,1.0,10,5,9999,99999,9,999999999,0.2,999,999,99
3013,2,4,18,0,*?*?*?*?*?*?*?*?*?*?*?*?*?*?*?*?*?*?*?*?*?*?,4.9,4.8,100,100615,0,-0,301,0.0,-0.0,0.0,0,0,0,0,250,2.1,10,5,9999,99999,9,999999999,0.4,999,999,99
3013,2,4,19,0,*?*?*?*?*?*?*?*?*?*?*?*?*?*?*?*?*?*?*?*?*?*?,3.8,3.8,100,100615,0,-0,297,0.0,-0.0,0.0,0,0,0,0,248,0.5,10,5,9999,99999,9,999999999,0.1,999,999,99
3013,2,4,20,0,*?*?*?*?*?*?*?*?*?*?*?*?*?*?*?*?*?*?*?*?*?*?,3.5,3.4,100,100615,0,-0,296,0.0,-0.0,0.0,0,0,0,0,247,1.0,10,5,9999,99999,9,999999999,0.0,999,999,99
3013,2,4,21,0,*?*?*?*?*?*?*?*?*?*?*?*?*?*?*?*?*?*?*?*?*?*?,3.7,3.6,100,100615,0,-0,296,0.0,-0.0,0.0,0,0,0,0,245,1.5,10,5,9999,99999,9,999999999,0.0,999,999,99
3013,2,4,22,0,*?*?*?*?*?*?*?*?*?*?*?*?*?*?*?*?*?*?*?*?*?*?,3.1,3.0,100,100615,0,-0,294,0.0,-0.0,0.0,0,0,0,0,243,0.5,10,5,9999,99999,9,999999999,0.0,999,999,99
3013,2,4,23,0,*?*?*?*?*?*?*?*?*?*?*?*?*?*?*?*?*?*?*?*?*?*?,3.6,3.6,100,100615,0,-0,296,0.0,-0.0,0.0,0,0,0,0,242,0.5,10,5,9999,99999,9,999999999,0.7,999,999,99
3013,2,4,24,0,*?*?*?*?*?*?*?*?*?*?*?*?*?*?*?*?*?*?*?*?*?*?,4.7,3.8,97,100615,0,-0,301,0.0,-0.0,0.0,0,0,0,0,260,1.5,10,5,9999,99999,9,999999999,0.0,999,999,99
3013,2,5,1,0,*?*?*?*?*?*?*?*?*?*?*?*?*?*?*?*?*?*?*?*?*?*?,4.2,4.1,100,99716.3,0,-0,298,0.0,-0.0,0.0,0,0,0,0,237,0.5,10,5,9999,99999,9,999999999,0.4,999,999,99
3013,2,5,2,0,*?*?*?*?*?*?*?*?*?*?*?*?*?*?*?*?*?*?*?*?*?*?,4.4,4.5,100,99716.3,0,-0,299,0.0,-0.0,0.0,0,0,0,0,233,0.5,10,5,9999,99999,9,999999999,0.9,999,999,99
3013,2,5,3,0,*?*?*?*?*?*?*?*?*?*?*?*?*?*?*?*?*?*?*?*?*?*?,4.3,4.3,100,99716.3,0,-0,299,0.0,-0.0,0.0,0,0,0,0,230,0.5,10,5,9999,99999,9,999999999,0.1,999,999,99
3013,2,5,4,0,*?*?*?*?*?*?*?*?*?*?*?*?*?*?*?*?*?*?*?*?*?*?,4.1,4.1,100,99716.3,0,-0,298,0.0,-0.0,0.0,0,0,0,0,227,1.5,10,5,9999,99999,9,999999999,0.2,999,999,99
3013,2,5,5,0,*?*?*?*?*?*?*?*?*?*?*?*?*?*?*?*?*?*?*?*?*?*?,3.8,3.8,100,99716.3,0,-0,297,0.0,-0.0,0.0,0,0,0,0,223,0.5,10,5,9999,99999,9,999999999,0.7,999,999,99
3013,2,5,6,0,*?*?*?*?*?*?*?*?*?*?*?*?*?*?*?*?*?*?*?*?*?*?,4.0,3.0,100,99716.3,0,-0,298,0.0,-0.0,0.0,0,0,0,0,220,1.5,10,5,9999,99999,9,999999999,0.3,999,999,99
3013,2,5,7,0,*?*?*?*?*?*?*?*?*?*?*?*?*?*?*?*?*?*?*?*?*?*?,4.1,4.1,100,99716.3,0,-0,298,0.0,-0.0,0.0,0,0,0,0,225,1.5,10,5,9999,99999,9,999999999,0.9,999,999,99
3013,2,5,8,0,*?*?*?*?*?*?*?*?*?*?*?*?*?*?*?*?*?*?*?*?*?*?,3.9,3.2,100,99716.3,52,1413,297,0.0,0.0,0.0,0,0,0,0,230,0.5,10,5,9999,99999,9,999999999,0.3,999,999,99
3013,2,5,9,0,*?*?*?*?*?*?*?*?*?*?*?*?*?*?*?*?*?*?*?*?*?*?,4.0,2.7,100,99716.3,219,1407,298,28.6,0.0,28.6,3354,0,3359,1110,235,2.6,10,5,9999,99999,9,999999999,0.6,999,999,99
3013,2,5,10,0,*?*?*?*?*?*?*?*?*?*?*?*?*?*?*?*?*?*?*?*?*?*?,4.6,2.7,100,99716.3,349,1404,300,54.2,0.0,54.2,6319,0,6333,2164,240,2.6,10,5,9999,99999,9,999999999,0.2,999,999,99
3013,2,5,11,0,*?*?*?*?*?*?*?*?*?*?*?*?*?*?*?*?*?*?*?*?*?*?,5.5,3.6,100,99716.3,435,1405,304,70.9,0.0,70.9,8290,0,8312,2913,245,1.5,10,5,9999,99999,9,999999999,0.0,999,999,99
3013,2,5,12,0,*?*?*?*?*?*?*?*?*?*?*?*?*?*?*?*?*?*?*?*?*?*?,5.7,2.7,98,99716.3,470,1405,305,77.7,0.0,77.7,9096,0,9122,3231,250,2.6,10,5,9999,99999,9,999999999,0.0,999,999,99
3013,2,5,13,0,*?*?*?*?*?*?*?*?*?*?*?*?*?*?*?*?*?*?*?*?*?*?,5.6,4.1,100,99716.3,452,1407,305,74.1,0.0,74.1,8669,0,8692,3062,260,2.6,10,5,9999,99999,9,999999999,0.0,999,999,99
3013,2,5,14,0,*?*?*?*?*?*?*?*?*?*?*?*?*?*?*?*?*?*?*?*?*?*?,5.1,3.9,100,99716.3,381,1405,302,60.3,0.0,60.3,7043,0,7060,2435,270,1.0,10,5,9999,99999,9,999999999,0.0,999,999,99
3013,2,5,15,0,*?*?*?*?*?*?*?*?*?*?*?*?*?*?*?*?*?*?*?*?*?*?,5.7,4.5,100,99716.3,263,1403,305,37.3,0.0,37.3,4363,0,4370,1459,280,2.6,10,5,9999,99999,9,999999999,0.0,999,999,99
3013,2,5,16,0,*?*?*?*?*?*?*?*?*?*?*?*?*?*?*?*?*?*?*?*?*?*?,5.5,5.1,100,99716.3,107,1411,304,6.6,0.0,6.6,824,-0,824,266,290,2.1,10,5,9999,99999,9,999999999,1.2,999,999,99
3013,2,5,17,0,*?*?*?*?*?*?*?*?*?*?*?*?*?*?*?*?*?*?*?*?*?*?,5.5,5.5,100,99716.3,0,-0,304,0.0,-0.0,0.0,0,0,0,0,300,2.6,10,5,9999,99999,9,999999999,1.3,999,999,99
3013,2,5,18,0,*?*?*?*?*?*?*?*?*?*?*?*?*?*?*?*?*?*?*?*?*?*?,4.9,5.0,100,99716.3,0,-0,301,0.0,-0.0,0.0,0,0,0,0,310,2.1,10,5,9999,99999,9,999999999,0.7,999,999,99
3013,2,5,19,0,*?*?*?*?*?*?*?*?*?*?*?*?*?*?*?*?*?*?*?*?*?*?,5.1,5.1,100,99716.3,0,-0,302,0.0,-0.0,0.0,0,0,0,0,312,1.5,10,5,9999,99999,9,999999999,0.1,999,999,99
3013,2,5,20,0,*?*?*?*?*?*?*?*?*?*?*?*?*?*?*?*?*?*?*?*?*?*?,5.0,5.0,100,99716.3,0,-0,302,0.0,-0.0,0.0,0,0,0,0,313,2.1,10,5,9999,99999,9,999999999,0.1,999,999,99
3013,2,5,21,0,*?*?*?*?*?*?*?*?*?*?*?*?*?*?*?*?*?*?*?*?*?*?,4.5,4.5,100,99716.3,0,-0,300,0.0,-0.0,0.0,0,0,0,0,315,3.6,10,5,9999,99999,9,999999999,0.0,999,999,99
3013,2,5,22,0,*?*?*?*?*?*?*?*?*?*?*?*?*?*?*?*?*?*?*?*?*?*?,4.5,4.5,100,99716.3,0,-0,300,0.0,-0.0,0.0,0,0,0,0,317,4.1,10,5,9999,99999,9,999999999,0.3,999,999,99
3013,2,5,23,0,*?*?*?*?*?*?*?*?*?*?*?*?*?*?*?*?*?*?*?*?*?*?,4.6,4.6,100,99716.3,0,-0,300,0.0,-0.0,0.0,0,0,0,0,318,4.1,10,5,9999,99999,9,999999999,0.1,999,999,99
3013,2,5,24,0,*?*?*?*?*?*?*?*?*?*?*?*?*?*?*?*?*?*?*?*?*?*?,4.0,3.9,100,99716.3,0,-0,298,0.0,-0.0,0.0,0,0,0,0,240,0.5,10,5,9999,99999,9,999999999,0.5,999,999,99
3013,2,6,1,0,*?*?*?*?*?*?*?*?*?*?*?*?*?*?*?*?*?*?*?*?*?*?,4.7,4.8,100,101822,0,-0,301,0.0,-0.0,0.0,0,0,0,0,322,2.6,10,5,9999,99999,9,999999999,0.0,999,999,99
3013,2,6,2,0,*?*?*?*?*?*?*?*?*?*?*?*?*?*?*?*?*?*?*?*?*?*?,4.5,4.5,100,101822,0,-0,300,0.0,-0.0,0.0,0,0,0,0,323,3.1,10,5,9999,99999,9,999999999,0.0,999,999,99
3013,2,6,3,0,*?*?*?*?*?*?*?*?*?*?*?*?*?*?*?*?*?*?*?*?*?*?,4.7,4.6,100,101822,0,-0,301,0.0,-0.0,0.0,0,0,0,0,325,3.1,10,5,9999,99999,9,999999999,0.0,999,999,99
3013,2,6,4,0,*?*?*?*?*?*?*?*?*?*?*?*?*?*?*?*?*?*?*?*?*?*?,4.4,4.5,100,101822,0,-0,299,0.0,-0.0,0.0,0,0,0,0,327,2.6,10,5,9999,99999,9,999999999,0.0,999,999,99
3013,2,6,5,0,*?*?*?*?*?*?*?*?*?*?*?*?*?*?*?*?*?*?*?*?*?*?,3.9,3.8,100,101822,0,-0,297,0.0,-0.0,0.0,0,0,0,0,328,3.6,10,5,9999,99999,9,999999999,0.0,999,999,99
3013,2,6,6,0,*?*?*?*?*?*?*?*?*?*?*?*?*?*?*?*?*?*?*?*?*?*?,3.2,3.2,100,101822,0,-0,294,0.0,-0.0,0.0,0,0,0,0,330,3.1,10,5,9999,99999,9,999999999,0.2,999,999,99
3013,2,6,7,0,*?*?*?*?*?*?*?*?*?*?*?*?*?*?*?*?*?*?*?*?*?*?,3.9,3.9,100,101822,0,-0,297,0.0,-0.0,0.0,0,0,0,0,332,3.1,10,5,9999,99999,9,999999999,0.0,999,999,99
3013,2,6,8,0,*?*?*?*?*?*?*?*?*?*?*?*?*?*?*?*?*?*?*?*?*?*?,4.5,4.5,100,101822,58,1406,291,0.0,0.0,0.0,0,0,0,0,333,3.6,8,4,9999,99999,9,999999999,0.0,999,999,99
3013,2,6,9,0,*?*?*?*?*?*?*?*?*?*?*?*?*?*?*?*?*?*?*?*?*?*?,4.4,4.3,100,101822,225,1404,286,81.2,180.9,52.2,8648,11954,6316,958,335,3.1,7,4,9999,99999,9,999999999,0.0,999,999,99
3013,2,6,10,0,*?*?*?*?*?*?*?*?*?*?*?*?*?*?*?*?*?*?*?*?*?*?,6.3,3.9,100,101822,356,1404,299,127.7,127.0,95.5,13932,10917,11008,2094,337,4.1,8,4,9999,99999,9,999999999,0.0,999,999,99
3013,2,6,11,0,*?*?*?*?*?*?*?*?*?*?*?*?*?*?*?*?*?*?*?*?*?*?,7.6,4.5,100,101822,442,1405,286,241.4,451.2,99.5,25443,40457,12855,1856,338,3.1,4,2,9999,99999,9,999999999,0.1,999,999,99
3013,2,6,12,0,*?*?*?*?*?*?*?*?*?*?*?*?*?*?*?*?*?*?*?*?*?*?,8.8,4.3,100,101822,477,1405,291,264.2,457.7,108.9,27854,41970,13981,2054,340,2.6,4,2,9999,99999,9,999999999,0.3,999,999,99
3013,2,6,13,0,*?*?*?*?*?*?*?*?*?*?*?*?*?*?*?*?*?*?*?*?*?*?,8.7,4.1,100,101822,459,1407,291,252.2,454.4,103.9,26587,41178,13398,1949,333,2.6,4,2,9999,99999,9,999999999,0.3,999,999,99
3013,2,6,14,0,*?*?*?*?*?*?*?*?*?*?*?*?*?*?*?*?*?*?*?*?*?*?,8.7,3.2,98,101822,388,1405,290,206.1,438.8,84.9,21736,37629,11112,1560,327,2.6,4,2,9999,99999,9,999999999,0.1,999,999,99
3013,2,6,15,0,*?*?*?*?*?*?*?*?*?*?*?*?*?*?*?*?*?*?*?*?*?*?,8.8,4.5,100,101822,270,1404,300,116.7,271.8,64.4,12143,19945,8437,1171,320,3.6,6,3,9999,99999,9,999999999,0.0,999,999,99
3013,2,6,16,0,*?*?*?*?*?*?*?*?*?*?*?*?*?*?*?*?*?*?*?*?*?*?,8.6,7.1,100,101822,113,1401,313,13.8,22.8,12.0,1598,1145,1502,248,313,3.1,9,5,9999,99999,9,999999999,0.0,999,999,99
3013,2,6,17,0,*?*?*?*?*?*?*?*?*?*?*?*?*?*?*?*?*?*?*?*?*?*?,8.3,6.9,100,101822,0,-0,316,0.0,-0.0,0.0,0,0,0,0,307,2.6,10,5,9999,99999,9,999999999,0.0,999,999,99
3013,2,6,18,0,*?*?*?*?*?*?*?*?*?*?*?*?*?*?*?*?*?*?*?*?*?*?,6.8,6.1,100,101822,0,-0,309,0.0,-0.0,0.0,0,0,0,0,300,2.6,10,5,9999,99999,9,999999999,0.0,999,999,99
3013,2,6,19,0,*?*?*?*?*?*?*?*?*?*?*?*?*?*?*?*?*?*?*?*?*?*?,6.1,5.0,100,101822,0,-0,307,0.0,-0.0,0.0,0,0,0,0,303,1.5,10,5,9999,99999,9,999999999,0.0,999,999,99
3013,2,6,20,0,*?*?*?*?*?*?*?*?*?*?*?*?*?*?*?*?*?*?*?*?*?*?,6.3,5.6,100,101822,0,-0,307,0.0,-0.0,0.0,0,0,0,0,307,2.1,10,5,9999,99999,9,999999999,0.0,999,999,99
3013,2,6,21,0,*?*?*?*?*?*?*?*?*?*?*?*?*?*?*?*?*?*?*?*?*?*?,5.6,5.6,100,101822,0,-0,304,0.0,-0.0,0.0,0,0,0,0,310,1.5,10,5,9999,99999,9,999999999,0.0,999,999,99
3013,2,6,22,0,*?*?*?*?*?*?*?*?*?*?*?*?*?*?*?*?*?*?*?*?*?*?,4.8,4.8,100,101822,0,-0,301,0.0,-0.0,0.0,0,0,0,0,313,2.6,10,5,9999,99999,9,999999999,0.0,999,999,99
3013,2,6,23,0,*?*?*?*?*?*?*?*?*?*?*?*?*?*?*?*?*?*?*?*?*?*?,4.7,4.6,100,101822,0,-0,301,0.0,-0.0,0.0,0,0,0,0,317,1.5,10,5,9999,99999,9,999999999,0.0,999,999,99
3013,2,6,24,0,*?*?*?*?*?*?*?*?*?*?*?*?*?*?*?*?*?*?*?*?*?*?,4.8,4.8,100,101822,0,-0,301,0.0,-0.0,0.0,0,0,0,0,320,3.6,10,5,9999,99999,9,999999999,0.0,999,999,99
3013,2,7,1,0,*?*?*?*?*?*?*?*?*?*?*?*?*?*?*?*?*?*?*?*?*?*?,4.1,4.1,100,102024,0,-0,298,0.0,-0.0,0.0,0,0,0,0,302,4.1,10,5,9999,99999,9,999999999,0.0,999,999,99
3013,2,7,2,0,*?*?*?*?*?*?*?*?*?*?*?*?*?*?*?*?*?*?*?*?*?*?,4.1,3.8,100,102024,0,-0,298,0.0,-0.0,0.0,0,0,0,0,283,3.1,10,5,9999,99999,9,999999999,0.0,999,999,99
3013,2,7,3,0,*?*?*?*?*?*?*?*?*?*?*?*?*?*?*?*?*?*?*?*?*?*?,3.0,3.0,100,102024,0,-0,294,0.0,-0.0,0.0,0,0,0,0,265,3.6,10,5,9999,99999,9,999999999,0.0,999,999,99
3013,2,7,4,0,*?*?*?*?*?*?*?*?*?*?*?*?*?*?*?*?*?*?*?*?*?*?,4.2,2.7,91,102024,0,-0,299,0.0,-0.0,0.0,0,0,0,0,247,3.1,10,5,9999,99999,9,999999999,0.0,999,999,99
3013,2,7,5,0,*?*?*?*?*?*?*?*?*?*?*?*?*?*?*?*?*?*?*?*?*?*?,2.9,2.7,100,102024,0,-0,293,0.0,-0.0,0.0,0,0,0,0,228,2.6,10,5,9999,99999,9,999999999,0.0,999,999,99
3013,2,7,6,0,*?*?*?*?*?*?*?*?*?*?*?*?*?*?*?*?*?*?*?*?*?*?,1.6,1.7,100,102024,0,-0,288,0.0,-0.0,0.0,0,0,0,0,210,3.1,10,5,9999,99999,9,999999999,0.0,999,999,99
3013,2,7,7,0,*?*?*?*?*?*?*?*?*?*?*?*?*?*?*?*?*?*?*?*?*?*?,2.1,2.1,100,102024,0,-0,244,0.0,-0.0,0.0,0,0,0,0,208,4.1,0,0,9999,99999,9,999999999,0.0,999,999,99
3013,2,7,8,0,*?*?*?*?*?*?*?*?*?*?*?*?*?*?*?*?*?*?*?*?*?*?,2.6,2.5,100,102024,64,1397,246,0.0,0.0,0.0,0,0,0,0,207,4.6,0,0,9999,99999,9,999999999,0.0,999,999,99
3013,2,7,9,0,*?*?*?*?*?*?*?*?*?*?*?*?*?*?*?*?*?*?*?*?*?*?,4.1,4.1,100,102024,232,1406,255,107.4,455.7,32.2,10988,33953,5198,636,205,4.6,0,0,9999,99999,9,999999999,0.0,999,999,99
3013,2,7,10,0,*?*?*?*?*?*?*?*?*?*?*?*?*?*?*?*?*?*?*?*?*?*?,6.1,4.5,91,102024,363,1405,263,196.0,530.9,58.8,20353,44844,8818,1101,203,6.2,0,0,9999,99999,9,999999999,0.0,999,999,99
3013,2,7,11,0,*?*?*?*?*?*?*?*?*?*?*?*?*?*?*?*?*?*?*?*?*?*?,8.6,6.9,91,102024,449,1405,277,254.0,556.3,76.2,26376,50017,11148,1446,202,4.6,0,0,9999,99999,9,999999999,0.0,999,999,99
3013,2,7,12,0,*?*?*?*?*?*?*?*?*?*?*?*?*?*?*?*?*?*?*?*?*?*?,9.5,7.0,86,102024,484,1405,281,277.7,564.1,83.3,28839,51689,12073,1594,200,5.7,0,0,9999,99999,9,999999999,0.0,999,999,99
3013,2,7,13,0,*?*?*?*?*?*?*?*?*?*?*?*?*?*?*?*?*?*?*?*?*?*?,9.6,7.9,91,102024,466,1406,284,265.2,560.1,79.6,27545,50838,11590,1516,218,5.7,0,0,9999,99999,9,999999999,0.0,999,999,99
3013,2,7,14,0,*?*?*?*?*?*?*?*?*?*?*?*?*?*?*?*?*?*?*?*?*?*?,9.3,7.6,91,102024,395,1404,282,217.6,541.7,65.3,22594,46972,9695,1227,237,4.6,0,0,9999,99999,9,999999999,0.0,999,999,99
3013,2,7,15,0,*?*?*?*?*?*?*?*?*?*?*?*?*?*?*?*?*?*?*?*?*?*?,9.7,6.2,81,102024,277,1403,280,138.1,489.8,41.4,14385,37647,6412,775,255,4.6,0,0,9999,99999,9,999999999,0.0,999,999,99
3013,2,7,16,0,*?*?*?*?*?*?*?*?*?*?*?*?*?*?*?*?*?*?*?*?*?*?,9.5,5.8,79,102024,120,1403,296,31.1,213.5,12.8,3283,12877,2178,290,273,4.1,4,2,9999,99999,9,999999999,0.0,999,999,99
3013,2,7,17,0,*?*?*?*?*?*?*?*?*?*?*?*?*?*?*?*?*?*?*?*?*?*?,8.0,5.1,84,102024,0,-0,315,0.0,-0.0,0.0,0,0,0,0,292,4.1,10,5,9999,99999,9,999999999,0.0,999,999,99
3013,2,7,18,0,*?*?*?*?*?*?*?*?*?*?*?*?*?*?*?*?*?*?*?*?*?*?,6.4,5.3,94,102024,0,-0,308,0.0,-0.0,0.0,0,0,0,0,310,3.6,10,5,9999,99999,9,999999999,0.0,999,999,99
3013,2,7,19,0,*?*?*?*?*?*?*?*?*?*?*?*?*?*?*?*?*?*?*?*?*?*?,5.9,5.6,100,102024,0,-0,306,0.0,-0.0,0.0,0,0,0,0,312,2.6,10,5,9999,99999,9,999999999,0.0,999,999,99
3013,2,7,20,0,*?*?*?*?*?*?*?*?*?*?*?*?*?*?*?*?*?*?*?*?*?*?,5.4,5.1,100,102024,0,-0,303,0.0,-0.0,0.0,0,0,0,0,313,1.5,10,5,9999,99999,9,999999999,0.0,999,999,99
3013,2,7,21,0,*?*?*?*?*?*?*?*?*?*?*?*?*?*?*?*?*?*?*?*?*?*?,4.9,5.0,100,102024,0,-0,301,0.0,-0.0,0.0,0,0,0,0,315,1.5,10,5,9999,99999,9,999999999,0.0,999,999,99
3013,2,7,22,0,*?*?*?*?*?*?*?*?*?*?*?*?*?*?*?*?*?*?*?*?*?*?,4.3,4.3,100,102024,0,-0,299,0.0,-0.0,0.0,0,0,0,0,317,2.6,10,5,9999,99999,9,999999999,0.0,999,999,99
3013,2,7,23,0,*?*?*?*?*?*?*?*?*?*?*?*?*?*?*?*?*?*?*?*?*?*?,4.4,4.3,100,102024,0,-0,299,0.0,-0.0,0.0,0,0,0,0,318,2.1,10,5,9999,99999,9,999999999,0.0,999,999,99
3013,2,7,24,0,*?*?*?*?*?*?*?*?*?*?*?*?*?*?*?*?*?*?*?*?*?*?,4.6,4.5,100,102024,0,-0,300,0.0,-0.0,0.0,0,0,0,0,320,3.6,10,5,9999,99999,9,999999999,0.0,999,999,99
3013,2,8,1,0,*?*?*?*?*?*?*?*?*?*?*?*?*?*?*?*?*?*?*?*?*?*?,4.8,4.8,100,102308,0,-0,301,0.0,-0.0,0.0,0,0,0,0,313,2.6,10,5,9999,99999,9,999999999,0.0,999,999,99
3013,2,8,2,0,*?*?*?*?*?*?*?*?*?*?*?*?*?*?*?*?*?*?*?*?*?*?,4.8,4.8,100,102308,0,-0,301,0.0,-0.0,0.0,0,0,0,0,307,1.5,10,5,9999,99999,9,999999999,0.0,999,999,99
3013,2,8,3,0,*?*?*?*?*?*?*?*?*?*?*?*?*?*?*?*?*?*?*?*?*?*?,5.2,5.0,100,102308,0,-0,303,0.0,-0.0,0.0,0,0,0,0,300,1.5,10,5,9999,99999,9,999999999,0.0,999,999,99
3013,2,8,4,0,*?*?*?*?*?*?*?*?*?*?*?*?*?*?*?*?*?*?*?*?*?*?,4.5,4.5,100,102308,0,-0,300,0.0,-0.0,0.0,0,0,0,0,293,2.6,10,5,9999,99999,9,999999999,0.0,999,999,99
3013,2,8,5,0,*?*?*?*?*?*?*?*?*?*?*?*?*?*?*?*?*?*?*?*?*?*?,3.7,3.8,100,102308,0,-0,296,0.0,-0.0,0.0,0,0,0,0,287,2.6,10,5,9999,99999,9,999999999,0.0,999,999,99
3013,2,8,6,0,*?*?*?*?*?*?*?*?*?*?*?*?*?*?*?*?*?*?*?*?*?*?,2.9,2.9,100,102308,0,-0,293,0.0,-0.0,0.0,0,0,0,0,280,5.2,10,5,9999,99999,9,999999999,0.0,999,999,99
3013,2,8,7,0,*?*?*?*?*?*?*?*?*?*?*?*?*?*?*?*?*?*?*?*?*?*?,3.5,3.6,100,102308,0,-0,296,0.0,-0.0,0.0,0,0,0,0,275,5.2,10,5,9999,99999,9,999999999,0.0,999,999,99
3013,2,8,8,0,*?*?*?*?*?*?*?*?*?*?*?*?*?*?*?*?*?*?*?*?*?*?,4.1,4.1,100,102308,71,1408,298,0.0,0.0,0.0,0,0,0,0,270,5.7,10,5,9999,99999,9,999999999,0.0,999,999,99
3013,2,8,9,0,*?*?*?*?*?*?*?*?*?*?*?*?*?*?*?*?*?*?*?*?*?*?,5.3,4.3,96,102308,238,1401,303,32.5,0.0,32.5,3805,0,3811,1264,265,6.2,10,5,9999,99999,9,999999999,0.0,999,999,99
3013,2,8,10,0,*?*?*?*?*?*?*?*?*?*?*?*?*?*?*?*?*?*?*?*?*?*?,6.7,6.4,100,102308,370,1405,309,58.2,0.0,58.2,6794,0,6811,2341,260,6.2,10,5,9999,99999,9,999999999,0.0,999,999,99
3013,2,8,11,0,*?*?*?*?*?*?*?*?*?*?*?*?*?*?*?*?*?*?*?*?*?*?,8.6,6.7,90,102308,456,1404,317,75.1,0.0,75.1,8782,0,8806,3106,255,7.7,10,5,9999,99999,9,999999999,0.0,999,999,99
3013,2,8,12,0,*?*?*?*?*?*?*?*?*?*?*?*?*?*?*?*?*?*?*?*?*?*?,10.0,7.1,85,102308,491,1404,324,81.9,0.0,81.9,9597,0,9625,3431,250,7.2,10,5,9999,99999,9,999999999,0.1,999,999,99
3013,2,8,13,0,*?*?*?*?*?*?*?*?*?*?*?*?*?*?*?*?*?*?*?*?*?*?,9.9,8.0,90,102308,473,1405,323,78.3,0.0,78.3,9170,0,9195,3260,250,5.7,10,5,9999,99999,9,999999999,0.1,999,999,99
3013,2,8,14,0,*?*?*?*?*?*?*?*?*?*?*?*?*?*?*?*?*?*?*?*?*?*?,10.0,7.7,88,102308,402,1404,324,64.5,0.0,64.5,7533,0,7552,2622,250,5.7,10,5,9999,99999,9,999999999,1.2,999,999,99
3013,2,8,15,0,*?*?*?*?*?*?*?*?*?*?*?*?*?*?*?*?*?*?*?*?*?*?,10.1,8.0,90,102308,284,1403,324,41.4,0.0,41.4,4838,0,4847,1627,250,6.2,10,5,9999,99999,9,999999999,0.9,999,999,99
3013,2,8,16,0,*?*?*?*?*?*?*?*?*?*?*?*?*?*?*?*?*?*?*?*?*?*?,9.8,9.7,100,102308,127,1405,322,10.6,0.0,10.6,1290,-0,1290,420,250,5.2,10,5,9999,99999,9,999999999,1.1,999,999,99
3013,2,8,17,0,*?*?*?*?*?*?*?*?*?*?*?*?*?*?*?*?*?*?*?*?*?*?,8.9,7.3,92,102308,0,-0,319,0.0,-0.0,0.0,0,0,0,0,250,4.6,10,5,9999,99999,9,999999999,1.1,999,999,99
3013,2,8,18,0,*?*?*?*?*?*?*?*?*?*?*?*?*?*?*?*?*?*?*?*?*?*?,7.5,5.5,89,102308,0,-0,313,0.0,-0.0,0.0,0,0,0,0,250,6.2,10,5,9999,99999,9,999999999,1.2,999,999,99
3013,2,8,19,0,*?*?*?*?*?*?*?*?*?*?*?*?*?*?*?*?*?*?*?*?*?*?,6.6,4.8,90,102308,0,-0,309,0.0,-0.0,0.0,0,0,0,0,247,3.6,10,5,9999,99999,9,999999999,1.3,999,999,99
3013,2,8,20,0,*?*?*?*?*?*?*?*?*?*?*?*?*?*?*?*?*?*?*?*?*?*?,6.5,4.1,87,102308,0,-0,308,0.0,-0.0,0.0,0,0,0,0,243,5.2,10,5,9999,99999,9,999999999,0.2,999,999,99
3013,2,8,21,0,*?*?*?*?*?*?*?*?*?*?*?*?*?*?*?*?*?*?*?*?*?*?,6.0,3.0,83,102308,0,-0,306,0.0,-0.0,0.0,0,0,0,0,240,5.2,10,5,9999,99999,9,999999999,0.1,999,999,99
3013,2,8,22,0,*?*?*?*?*?*?*?*?*?*?*?*?*?*?*?*?*?*?*?*?*?*?,5.1,2.9,87,102308,0,-0,303,0.0,-0.0,0.0,0,0,0,0,237,4.6,10,5,9999,99999,9,999999999,0.1,999,999,99
3013,2,8,23,0,*?*?*?*?*?*?*?*?*?*?*?*?*?*?*?*?*?*?*?*?*?*?,5.2,2.7,86,102308,0,-0,303,0.0,-0.0,0.0,0,0,0,0,233,4.6,10,5,9999,99999,9,999999999,0.9,999,999,99
3013,2,8,24,0,*?*?*?*?*?*?*?*?*?*?*?*?*?*?*?*?*?*?*?*?*?*?,4.5,4.5,100,102308,0,-0,300,0.0,-0.0,0.0,0,0,0,0,320,2.6,10,5,9999,99999,9,999999999,0.0,999,999,99
3013,2,9,1,0,*?*?*?*?*?*?*?*?*?*?*?*?*?*?*?*?*?*?*?*?*?*?,5.7,3.9,93,101569,0,-0,305,0.0,-0.0,0.0,0,0,0,0,225,3.1,10,5,9999,99999,9,999999999,0.2,999,999,99
3013,2,9,2,0,*?*?*?*?*?*?*?*?*?*?*?*?*?*?*?*?*?*?*?*?*?*?,5.7,4.5,96,101569,0,-0,305,0.0,-0.0,0.0,0,0,0,0,220,3.1,10,5,9999,99999,9,999999999,0.1,999,999,99
3013,2,9,3,0,*?*?*?*?*?*?*?*?*?*?*?*?*?*?*?*?*?*?*?*?*?*?,6.0,4.1,92,101569,0,-0,306,0.0,-0.0,0.0,0,0,0,0,215,3.6,10,5,9999,99999,9,999999999,0.2,999,999,99
3013,2,9,4,0,*?*?*?*?*?*?*?*?*?*?*?*?*?*?*?*?*?*?*?*?*?*?,5.9,3.9,92,101569,0,-0,306,0.0,-0.0,0.0,0,0,0,0,210,3.1,10,5,9999,99999,9,999999999,0.0,999,999,99
3013,2,9,5,0,*?*?*?*?*?*?*?*?*?*?*?*?*?*?*?*?*?*?*?*?*?*?,6.1,4.8,95,101569,0,-0,307,0.0,-0.0,0.0,0,0,0,0,205,4.1,10,5,9999,99999,9,999999999,0.0,999,999,99
3013,2,9,6,0,*?*?*?*?*?*?*?*?*?*?*?*?*?*?*?*?*?*?*?*?*?*?,5.7,5.6,100,101569,0,-0,305,0.0,-0.0,0.0,0,0,0,0,200,5.7,10,5,9999,99999,9,999999999,0.0,999,999,99
3013,2,9,7,0,*?*?*?*?*?*?*?*?*?*?*?*?*?*?*?*?*?*?*?*?*?*?,5.3,5.3,100,101569,0,-0,303,0.0,-0.0,0.0,0,0,0,0,202,5.2,10,5,9999,99999,9,999999999,0.1,999,999,99
3013,2,9,8,0,*?*?*?*?*?*?*?*?*?*?*?*?*?*?*?*?*?*?*?*?*?*?,5.8,5.8,100,101569,77,1396,301,1.7,4.0,1.4,213,123,231,21,203,4.6,9,5,9999,99999,9,999999999,0.4,999,999,99
3013,2,9,9,0,*?*?*?*?*?*?*?*?*?*?*?*?*?*?*?*?*?*?*?*?*?*?,6.3,6.4,100,101569,245,1402,295,92.0,188.0,59.2,9779,13052,7116,1099,205,6.2,7,4,9999,99999,9,999999999,0.2,999,999,99
3013,2,9,10,0,*?*?*?*?*?*?*?*?*?*?*?*?*?*?*?*?*?*?*?*?*?*?,7.0,6.7,100,101569,377,1404,298,162.1,215.6,104.2,17147,18568,12171,2052,207,5.2,7,4,9999,99999,9,999999999,0.1,999,999,99
3013,2,9,11,0,*?*?*?*?*?*?*?*?*?*?*?*?*?*?*?*?*?*?*?*?*?*?,7.3,6.6,99,101569,463,1403,300,208.1,225.2,133.8,22030,20984,15409,2723,208,6.7,7,4,9999,99999,9,999999999,0.0,999,999,99
3013,2,9,12,0,*?*?*?*?*?*?*?*?*?*?*?*?*?*?*?*?*?*?*?*?*?*?,7.9,6.4,95,101569,498,1403,302,226.8,228.1,145.8,24033,21767,16716,3010,210,7.7,7,4,9999,99999,9,999999999,0.0,999,999,99
3013,2,9,13,0,*?*?*?*?*?*?*?*?*?*?*?*?*?*?*?*?*?*?*?*?*?*?,7.9,6.7,97,101569,480,1404,302,217.0,226.6,139.5,22987,21357,16043,2858,198,7.7,7,4,9999,99999,9,999999999,0.1,999,999,99
3013,2,9,14,0,*?*?*?*?*?*?*?*?*?*?*?*?*?*?*?*?*?*?*?*?*?*?,7.8,7.7,100,101569,409,1403,306,151.8,131.2,113.6,16547,11843,13024,2527,187,8.2,8,4,9999,99999,9,999999999,0.0,999,999,99
3013,2,9,15,0,*?*?*?*?*?*?*?*?*?*?*?*?*?*?*?*?*?*?*?*?*?*?,8.2,8.1,100,101569,291,1403,308,98.6,119.7,73.7,10779,9512,8558,1590,175,8.8,8,4,9999,99999,9,999999999,0.0,999,999,99
3013,2,9,16,0,*?*?*?*?*?*?*?*?*?*?*?*?*?*?*?*?*?*?*?*?*?*?,8.1,8.1,100,101569,134,1406,311,20.8,29.1,18.1,2369,1590,2219,375,163,8.2,9,5,9999,99999,9,999999999,0.0,999,999,99
3013,2,9,17,0,*?*?*?*?*?*?*?*?*?*?*?*?*?*?*?*?*?*?*?*?*?*?,7.8,7.9,100,101569,0,-0,314,0.0,-0.0,0.0,0,0,0,0,152,8.2,10,5,9999,99999,9,999999999,0.2,999,999,99
3013,2,9,18,0,*?*?*?*?*?*?*?*?*?*?*?*?*?*?*?*?*?*?*?*?*?*?,7.9,7.9,100,101569,0,-0,314,0.0,-0.0,0.0,0,0,0,0,140,6.7,10,5,9999,99999,9,999999999,0.2,999,999,99
3013,2,9,19,0,*?*?*?*?*?*?*?*?*?*?*?*?*?*?*?*?*?*?*?*?*?*?,6.9,6.2,100,101569,0,-0,310,0.0,-0.0,0.0,0,0,0,0,135,5.7,10,5,9999,99999,9,999999999,0.0,999,999,99
3013,2,9,20,0,*?*?*?*?*?*?*?*?*?*?*?*?*?*?*?*?*?*?*?*?*?*?,6.7,6.2,100,101569,0,-0,309,0.0,-0.0,0.0,0,0,0,0,130,6.2,10,5,9999,99999,9,999999999,0.1,999,999,99
3013,2,9,21,0,*?*?*?*?*?*?*?*?*?*?*?*?*?*?*?*?*?*?*?*?*?*?,6.4,6.1,100,101569,0,-0,308,0.0,-0.0,0.0,0,0,0,0,125,5.2,10,5,9999,99999,9,999999999,0.0,999,999,99
3013,2,9,22,0,*?*?*?*?*?*?*?*?*?*?*?*?*?*?*?*?*?*?*?*?*?*?,6.7,6.7,100,101569,0,-0,309,0.0,-0.0,0.0,0,0,0,0,120,4.1,10,5,9999,99999,9,999999999,0.2,999,999,99
3013,2,9,23,0,*?*?*?*?*?*?*?*?*?*?*?*?*?*?*?*?*?*?*?*?*?*?,6.7,6.2,100,101569,0,-0,309,0.0,-0.0,0.0,0,0,0,0,115,5.2,10,5,9999,99999,9,999999999,0.1,999,999,99
3013,2,9,24,0,*?*?*?*?*?*?*?*?*?*?*?*?*?*?*?*?*?*?*?*?*?*?,5.3,3.2,91,101569,0,-0,303,0.0,-0.0,0.0,0,0,0,0,230,2.1,10,5,9999,99999,9,999999999,0.7,999,999,99
3013,2,10,1,0,*?*?*?*?*?*?*?*?*?*?*?*?*?*?*?*?*?*?*?*?*?*?,7.3,5.9,90,99507.5,0,-0,312,0.0,-0.0,0.0,0,0,0,0,110,6.7,10,5,9999,99999,9,999999999,0.0,999,999,99
3013,2,10,2,0,*?*?*?*?*?*?*?*?*?*?*?*?*?*?*?*?*?*?*?*?*?*?,8.0,5.9,86,99507.5,0,-0,315,0.0,-0.0,0.0,0,0,0,0,110,5.7,10,5,9999,99999,9,999999999,0.0,999,999,99
3013,2,10,3,0,*?*?*?*?*?*?*?*?*?*?*?*?*?*?*?*?*?*?*?*?*?*?,7.7,6.2,89,99507.5,0,-0,313,0.0,-0.0,0.0,0,0,0,0,110,4.6,10,5,9999,99999,9,999999999,0.0,999,999,99
3013,2,10,4,0,*?*?*?*?*?*?*?*?*?*?*?*?*?*?*?*?*?*?*?*?*?*?,6.5,6.4,99,99507.5,0,-0,308,0.0,-0.0,0.0,0,0,0,0,110,5.2,10,5,9999,99999,9,999999999,0.0,999,999,99
3013,2,10,5,0,*?*?*?*?*?*?*?*?*?*?*?*?*?*?*?*?*?*?*?*?*?*?,7.7,6.2,89,99507.5,0,-0,313,0.0,-0.0,0.0,0,0,0,0,110,4.6,10,5,9999,99999,9,999999999,0.0,999,999,99
3013,2,10,6,0,*?*?*?*?*?*?*?*?*?*?*?*?*?*?*?*?*?*?*?*?*?*?,7.0,6.4,94,99507.5,0,-0,310,0.0,-0.0,0.0,0,0,0,0,110,8.2,10,5,9999,99999,9,999999999,0.0,999,999,99
3013,2,10,7,0,*?*?*?*?*?*?*?*?*?*?*?*?*?*?*?*?*?*?*?*?*?*?,6.3,5.5,93,99507.5,0,-0,307,0.0,-0.0,0.0,0,0,0,0,108,4.6,10,5,9999,99999,9,999999999,0.0,999,999,99
3013,2,10,8,0,*?*?*?*?*?*?*?*?*?*?*?*?*?*?*?*?*?*?*?*?*?*?,6.8,6.2,95,99507.5,84,1400,309,2.3,0.0,2.3,301,-0,300,94,107,6.2,10,5,9999,99999,9,999999999,0.0,999,999,99
3013,2,10,9,0,*?*?*?*?*?*?*?*?*?*?*?*?*?*?*?*?*?*?*?*?*?*?,7.3,7.3,98,99507.5,252,1402,311,35.2,0.0,35.2,4119,0,4126,1373,105,10.8,10,5,9999,99999,9,999999999,0.0,999,999,99
3013,2,10,10,0,*?*?*?*?*?*?*?*?*?*?*?*?*?*?*?*?*?*?*?*?*?*?,8.3,6.7,88,99507.5,384,1403,316,61.0,0.0,61.0,7123,0,7140,2465,103,12.9,10,5,9999,99999,9,999999999,0.0,999,999,99
3013,2,10,11,0,*?*?*?*?*?*?*?*?*?*?*?*?*?*?*?*?*?*?*?*?*?*?,9.4,5.6,76,99507.5,470,1402,321,77.9,0.0,77.9,9121,0,9146,3240,102,11.3,10,5,9999,99999,9,999999999,0.0,999,999,99
3013,2,10,12,0,*?*?*?*?*?*?*?*?*?*?*?*?*?*?*?*?*?*?*?*?*?*?,9.6,5.6,75,99507.5,506,1404,322,84.8,0.0,84.8,9943,0,9972,3570,100,11.3,10,5,9999,99999,9,999999999,0.0,999,999,99
3013,2,10,13,0,*?*?*?*?*?*?*?*?*?*?*?*?*?*?*?*?*?*?*?*?*?*?,10.0,5.1,70,99507.5,487,1403,324,81.2,0.0,81.2,9513,0,9540,3397,98,8.8,10,5,9999,99999,9,999999999,0.0,999,999,99
3013,2,10,14,0,*?*?*?*?*?*?*?*?*?*?*?*?*?*?*?*?*?*?*?*?*?*?,10.0,3.8,64,99507.5,416,1402,324,67.4,0.0,67.4,7872,0,7892,2751,97,7.7,10,5,9999,99999,9,999999999,0.0,999,999,99
3013,2,10,15,0,*?*?*?*?*?*?*?*?*?*?*?*?*?*?*?*?*?*?*?*?*?*?,10.1,3.8,64,99507.5,298,1402,325,44.2,0.0,44.2,5164,0,5174,1743,95,1.5,10,5,9999,99999,9,999999999,0.0,999,999,99
3013,2,10,16,0,*?*?*?*?*?*?*?*?*?*?*?*?*?*?*?*?*?*?*?*?*?*?,10.0,4.5,68,99507.5,141,1406,324,13.4,0.0,13.4,1605,-0,1605,524,93,4.1,10,5,9999,99999,9,999999999,0.0,999,999,99
3013,2,10,17,0,*?*?*?*?*?*?*?*?*?*?*?*?*?*?*?*?*?*?*?*?*?*?,9.5,5.0,73,99507.5,0,-0,322,0.0,-0.0,0.0,0,0,0,0,92,4.6,10,5,9999,99999,9,999999999,0.0,999,999,99
3013,2,10,18,0,*?*?*?*?*?*?*?*?*?*?*?*?*?*?*?*?*?*?*?*?*?*?,8.3,5.9,84,99507.5,0,-0,316,0.0,-0.0,0.0,0,0,0,0,90,4.6,10,5,9999,99999,9,999999999,0.0,999,999,99
3013,2,10,19,0,*?*?*?*?*?*?*?*?*?*?*?*?*?*?*?*?*?*?*?*?*?*?,8.7,6.1,82,99507.5,0,-0,318,0.0,-0.0,0.0,0,0,0,0,88,5.2,10,5,9999,99999,9,999999999,0.0,999,999,99
3013,2,10,20,0,*?*?*?*?*?*?*?*?*?*?*?*?*?*?*?*?*?*?*?*?*?*?,7.6,6.6,92,99507.5,0,-0,313,0.0,-0.0,0.0,0,0,0,0,87,4.6,10,5,9999,99999,9,999999999,0.0,999,999,99
3013,2,10,21,0,*?*?*?*?*?*?*?*?*?*?*?*?*?*?*?*?*?*?*?*?*?*?,8.0,6.7,90,99507.5,0,-0,315,0.0,-0.0,0.0,0,0,0,0,85,4.1,10,5,9999,99999,9,999999999,0.0,999,999,99
3013,2,10,22,0,*?*?*?*?*?*?*?*?*?*?*?*?*?*?*?*?*?*?*?*?*?*?,7.2,6.7,95,99507.5,0,-0,311,0.0,-0.0,0.0,0,0,0,0,83,4.6,10,5,9999,99999,9,999999999,0.0,999,999,99
3013,2,10,23,0,*?*?*?*?*?*?*?*?*?*?*?*?*?*?*?*?*?*?*?*?*?*?,6.8,5.8,92,99507.5,0,-0,310,0.0,-0.0,0.0,0,0,0,0,82,5.7,10,5,9999,99999,9,999999999,0.0,999,999,99
3013,2,10,24,0,*?*?*?*?*?*?*?*?*?*?*?*?*?*?*?*?*?*?*?*?*?*?,6.7,6.1,95,99507.5,0,-0,309,0.0,-0.0,0.0,0,0,0,0,110,9.3,10,5,9999,99999,9,999999999,0.0,999,999,99
3013,2,11,1,0,*?*?*?*?*?*?*?*?*?*?*?*?*?*?*?*?*?*?*?*?*?*?,5.9,3.8,85,100270,0,-0,306,0.0,-0.0,0.0,0,0,0,0,82,7.2,10,5,9999,99999,9,999999999,0.0,999,999,99
3013,2,11,2,0,*?*?*?*?*?*?*?*?*?*?*?*?*?*?*?*?*?*?*?*?*?*?,5.5,2.7,81,100270,0,-0,304,0.0,-0.0,0.0,0,0,0,0,83,4.6,10,5,9999,99999,9,999999999,0.0,999,999,99
3013,2,11,3,0,*?*?*?*?*?*?*?*?*?*?*?*?*?*?*?*?*?*?*?*?*?*?,5.5,3.8,88,100270,0,-0,304,0.0,-0.0,0.0,0,0,0,0,85,4.1,10,5,9999,99999,9,999999999,0.0,999,999,99
3013,2,11,4,0,*?*?*?*?*?*?*?*?*?*?*?*?*?*?*?*?*?*?*?*?*?*?,4.7,3.8,92,100270,0,-0,301,0.0,-0.0,0.0,0,0,0,0,87,4.1,10,5,9999,99999,9,999999999,0.0,999,999,99
3013,2,11,5,0,*?*?*?*?*?*?*?*?*?*?*?*?*?*?*?*?*?*?*?*?*?*?,4.3,3.4,93,100270,0,-0,299,0.0,-0.0,0.0,0,0,0,0,88,5.2,10,5,9999,99999,9,999999999,0.0,999,999,99
3013,2,11,6,0,*?*?*?*?*?*?*?*?*?*?*?*?*?*?*?*?*?*?*?*?*?*?,3.9,3.0,92,100270,0,-0,297,0.0,-0.0,0.0,0,0,0,0,90,3.1,10,5,9999,99999,9,999999999,0.0,999,999,99
3013,2,11,7,0,*?*?*?*?*?*?*?*?*?*?*?*?*?*?*?*?*?*?*?*?*?*?,4.3,2.1,85,100270,0,-0,299,0.0,-0.0,0.0,0,0,0,0,92,4.6,10,5,9999,99999,9,999999999,0.0,999,999,99
3013,2,11,8,0,*?*?*?*?*?*?*?*?*?*?*?*?*?*?*?*?*?*?*?*?*?*?,4.6,1.9,81,100270,91,1403,301,3.6,0.0,3.6,466,-0,465,148,93,7.2,10,5,9999,99999,9,999999999,0.0,999,999,99
3013,2,11,9,0,*?*?*?*?*?*?*?*?*?*?*?*?*?*?*?*?*?*?*?*?*?*?,4.9,1.3,76,100270,259,1401,302,36.6,0.0,36.6,4280,0,4288,1430,95,6.7,10,5,9999,99999,9,999999999,0.0,999,999,99
3013,2,11,10,0,*?*?*?*?*?*?*?*?*?*?*?*?*?*?*?*?*?*?*?*?*?*?,5.8,2.1,76,100270,391,1402,306,62.4,0.0,62.4,7291,0,7309,2528,97,5.7,10,5,9999,99999,9,999999999,0.0,999,999,99
3013,2,11,11,0,*?*?*?*?*?*?*?*?*?*?*?*?*?*?*?*?*?*?*?*?*?*?,7.0,3.0,75,100270,478,1404,311,79.4,0.0,79.4,9295,0,9321,3310,98,7.7,10,5,9999,99999,9,999999999,0.0,999,999,99
3013,2,11,12,0,*?*?*?*?*?*?*?*?*?*?*?*?*?*?*?*?*?*?*?*?*?*?,8.2,2.9,68,100270,513,1403,316,86.3,0.0,86.3,10118,0,10147,3641,100,7.7,10,5,9999,99999,9,999999999,0.0,999,999,99
3013,2,11,13,0,*?*?*?*?*?*?*?*?*?*?*?*?*?*?*?*?*?*?*?*?*?*?,8.1,2.5,67,100270,494,1401,316,82.7,0.0,82.7,9687,0,9714,3466,100,11.3,10,5,9999,99999,9,999999999,0.0,999,999,99
3013,2,11,14,0,*?*?*?*?*?*?*?*?*?*?*?*?*?*?*?*?*?*?*?*?*?*?,8.5,2.7,66,100270,424,1404,318,68.8,0.0,68.8,8044,0,8065,2817,100,9.3,10,5,9999,99999,9,999999999,0.0,999,999,99
3013,2,11,15,0,*?*?*?*?*?*?*?*?*?*?*?*?*?*?*?*?*?*?*?*?*?*?,8.3,2.3,65,100270,305,1401,317,45.6,0.0,45.6,5328,0,5339,1802,100,8.8,10,5,9999,99999,9,999999999,0.0,999,999,99
3013,2,11,16,0,*?*?*?*?*?*?*?*?*?*?*?*?*?*?*?*?*?*?*?*?*?*?,8.5,2.5,65,100270,148,1406,318,14.7,0.0,14.7,1762,-0,1763,576,100,9.8,10,5,9999,99999,9,999999999,0.0,999,999,99
3013,2,11,17,0,*?*?*?*?*?*?*?*?*?*?*?*?*?*?*?*?*?*?*?*?*?*?,8.0,3.0,70,100270,0,-0,315,0.0,-0.0,0.0,0,0,0,0,100,9.3,10,5,9999,99999,9,999999999,0.0,999,999,99
3013,2,11,18,0,*?*?*?*?*?*?*?*?*?*?*?*?*?*?*?*?*?*?*?*?*?*?,6.7,2.9,76,100270,0,-0,310,0.0,-0.0,0.0,0,0,0,0,100,9.3,10,5,9999,99999,9,999999999,0.0,999,999,99
3013,2,11,19,0,*?*?*?*?*?*?*?*?*?*?*?*?*?*?*?*?*?*?*?*?*?*?,6.5,3.6,80,100270,0,-0,309,0.0,-0.0,0.0,0,0,0,0,100,10.8,10,5,9999,99999,9,999999999,0.0,999,999,99
3013,2,11,20,0,*?*?*?*?*?*?*?*?*?*?*?*?*?*?*?*?*?*?*?*?*?*?,6.5,3.2,78,100270,0,-0,309,0.0,-0.0,0.0,0,0,0,0,100,9.3,10,5,9999,99999,9,999999999,0.0,999,999,99
3013,2,11,21,0,*?*?*?*?*?*?*?*?*?*?*?*?*?*?*?*?*?*?*?*?*?*?,5.3,2.1,79,100270,0,-0,304,0.0,-0.0,0.0,0,0,0,0,100,8.8,10,5,9999,99999,9,999999999,0.0,999,999,99
3013,2,11,22,0,*?*?*?*?*?*?*?*?*?*?*?*?*?*?*?*?*?*?*?*?*?*?,6.5,2.3,73,100270,0,-0,309,0.0,-0.0,0.0,0,0,0,0,100,8.8,10,5,9999,99999,9,999999999,0.0,999,999,99
3013,2,11,23,0,*?*?*?*?*?*?*?*?*?*?*?*?*?*?*?*?*?*?*?*?*?*?,5.8,1.7,74,100270,0,-0,306,0.0,-0.0,0.0,0,0,0,0,100,6.7,10,5,9999,99999,9,999999999,0.0,999,999,99
3013,2,11,24,0,*?*?*?*?*?*?*?*?*?*?*?*?*?*?*?*?*?*?*?*?*?*?,6.4,4.8,88,100270,0,-0,308,0.0,-0.0,0.0,0,0,0,0,80,9.3,10,5,9999,99999,9,999999999,0.0,999,999,99
3013,2,12,1,0,*?*?*?*?*?*?*?*?*?*?*?*?*?*?*?*?*?*?*?*?*?*?,5.0,2.5,84,101448,0,-0,302,0.0,-0.0,0.0,0,0,0,0,102,7.7,10,5,9999,99999,9,999999999,0.0,999,999,99
3013,2,12,2,0,*?*?*?*?*?*?*?*?*?*?*?*?*?*?*?*?*?*?*?*?*?*?,4.5,2.7,89,101448,0,-0,300,0.0,-0.0,0.0,0,0,0,0,103,6.7,10,5,9999,99999,9,999999999,0.0,999,999,99
3013,2,12,3,0,*?*?*?*?*?*?*?*?*?*?*?*?*?*?*?*?*?*?*?*?*?*?,4.1,2.7,91,101448,0,-0,298,0.0,-0.0,0.0,0,0,0,0,105,7.7,10,5,9999,99999,9,999999999,0.0,999,999,99
3013,2,12,4,0,*?*?*?*?*?*?*?*?*?*?*?*?*?*?*?*?*?*?*?*?*?*?,4.0,3.0,95,101448,0,-0,298,0.0,-0.0,0.0,0,0,0,0,107,7.2,10,5,9999,99999,9,999999999,0.0,999,999,99
3013,2,12,5,0,*?*?*?*?*?*?*?*?*?*?*?*?*?*?*?*?*?*?*?*?*?*?,4.7,3.6,94,101448,0,-0,301,0.0,-0.0,0.0,0,0,0,0,108,8.8,10,5,9999,99999,9,999999999,0.0,999,999,99
3013,2,12,6,0,*?*?*?*?*?*?*?*?*?*?*?*?*?*?*?*?*?*?*?*?*?*?,4.3,3.9,98,101448,0,-0,299,0.0,-0.0,0.0,0,0,0,0,110,9.3,10,5,9999,99999,9,999999999,0.0,999,999,99
3013,2,12,7,0,*?*?*?*?*?*?*?*?*?*?*?*?*?*?*?*?*?*?*?*?*?*?,3.7,3.8,100,101448,0,-0,292,0.0,-0.0,0.0,0,0,0,0,112,9.3,9,5,9999,99999,9,999999999,0.0,999,999,99
3013,2,12,8,0,*?*?*?*?*?*?*?*?*?*?*?*?*?*?*?*?*?*?*?*?*?*?,3.1,3.0,100,101448,98,1403,289,8.7,16.5,7.5,1023,771,966,155,113,9.8,9,5,9999,99999,9,999999999,0.0,999,999,99
3013,2,12,9,0,*?*?*?*?*?*?*?*?*?*?*?*?*?*?*?*?*?*?*?*?*?*?,4.5,4.5,100,101448,266,1400,295,66.0,46.2,57.3,7293,3548,6735,1227,115,7.7,9,5,9999,99999,9,999999999,0.0,999,999,99
3013,2,12,10,0,*?*?*?*?*?*?*?*?*?*?*?*?*?*?*?*?*?*?*?*?*?*?,5.9,5.6,100,101448,398,1401,297,147.1,130.5,110.0,16032,11675,12628,2441,117,11.3,8,4,9999,99999,9,999999999,0.0,999,999,99
3013,2,12,11,0,*?*?*?*?*?*?*?*?*?*?*?*?*?*?*?*?*?*?*?*?*?*?,8.5,6.6,88,101448,485,1402,309,186.2,135.6,139.2,20287,12882,15884,3174,118,8.2,8,4,9999,99999,9,999999999,0.0,999,999,99
3013,2,12,12,0,*?*?*?*?*?*?*?*?*?*?*?*?*?*?*?*?*?*?*?*?*?*?,9.0,6.9,87,101448,520,1402,311,202.1,137.3,151.2,22027,13273,17204,3487,120,8.2,8,4,9999,99999,9,999999999,0.0,999,999,99
3013,2,12,13,0,*?*?*?*?*?*?*?*?*?*?*?*?*?*?*?*?*?*?*?*?*?*?,9.0,7.1,89,101448,502,1403,311,193.8,136.4,144.9,21119,13075,16516,3322,120,9.8,8,4,9999,99999,9,999999999,0.0,999,999,99
3013,2,12,14,0,*?*?*?*?*?*?*?*?*?*?*?*?*?*?*?*?*?*?*?*?*?*?,9.2,5.9,81,101448,431,1402,312,161.8,132.7,121.0,17632,12175,13857,2711,120,8.8,8,4,9999,99999,9,999999999,0.0,999,999,99
3013,2,12,15,0,*?*?*?*?*?*?*?*?*?*?*?*?*?*?*?*?*?*?*?*?*?*?,8.9,5.9,82,101448,313,1404,310,108.3,122.5,81.0,11835,10023,9381,1757,120,8.2,8,4,9999,99999,9,999999999,0.0,999,999,99
3013,2,12,16,0,*?*?*?*?*?*?*?*?*?*?*?*?*?*?*?*?*?*?*?*?*?*?,8.9,6.2,84,101448,155,1406,311,37.1,84.7,27.7,4023,4393,3487,479,120,7.2,8,4,9999,99999,9,999999999,0.0,999,999,99
3013,2,12,17,0,*?*?*?*?*?*?*?*?*?*?*?*?*?*?*?*?*?*?*?*?*?*?,8.5,5.8,84,101448,0,-0,317,0.0,-0.0,0.0,0,0,0,0,120,7.7,10,5,9999,99999,9,999999999,0.0,999,999,99
3013,2,12,18,0,*?*?*?*?*?*?*?*?*?*?*?*?*?*?*?*?*?*?*?*?*?*?,7.1,5.1,89,101448,0,-0,311,0.0,-0.0,0.0,0,0,0,0,120,7.7,10,5,9999,99999,9,999999999,0.0,999,999,99
3013,2,12,19,0,*?*?*?*?*?*?*?*?*?*?*?*?*?*?*?*?*?*?*?*?*?*?,6.9,4.8,87,101448,0,-0,310,0.0,-0.0,0.0,0,0,0,0,122,8.2,10,5,9999,99999,9,999999999,0.0,999,999,99
3013,2,12,20,0,*?*?*?*?*?*?*?*?*?*?*?*?*?*?*?*?*?*?*?*?*?*?,6.5,5.0,91,101448,0,-0,308,0.0,-0.0,0.0,0,0,0,0,123,7.2,10,5,9999,99999,9,999999999,0.0,999,999,99
3013,2,12,21,0,*?*?*?*?*?*?*?*?*?*?*?*?*?*?*?*?*?*?*?*?*?*?,6.1,3.9,87,101448,0,-0,307,0.0,-0.0,0.0,0,0,0,0,125,8.2,10,5,9999,99999,9,999999999,0.0,999,999,99
3013,2,12,22,0,*?*?*?*?*?*?*?*?*?*?*?*?*?*?*?*?*?*?*?*?*?*?,5.0,3.8,93,101448,0,-0,302,0.0,-0.0,0.0,0,0,0,0,127,7.7,10,5,9999,99999,9,999999999,0.0,999,999,99
3013,2,12,23,0,*?*?*?*?*?*?*?*?*?*?*?*?*?*?*?*?*?*?*?*?*?*?,5.1,2.3,83,101448,0,-0,303,0.0,-0.0,0.0,0,0,0,0,128,8.8,10,5,9999,99999,9,999999999,0.0,999,999,99
3013,2,12,24,0,*?*?*?*?*?*?*?*?*?*?*?*?*?*?*?*?*?*?*?*?*?*?,5.2,2.1,82,101448,0,-0,303,0.0,-0.0,0.0,0,0,0,0,100,6.7,10,5,9999,99999,9,999999999,0.0,999,999,99
3013,2,13,1,0,*?*?*?*?*?*?*?*?*?*?*?*?*?*?*?*?*?*?*?*?*?*?,5.8,3.2,85,100688,0,-0,306,0.0,-0.0,0.0,0,0,0,0,130,11.8,10,5,9999,99999,9,999999999,0.0,999,999,99
3013,2,13,2,0,*?*?*?*?*?*?*?*?*?*?*?*?*?*?*?*?*?*?*?*?*?*?,6.2,3.6,85,100688,0,-0,307,0.0,-0.0,0.0,0,0,0,0,130,11.8,10,5,9999,99999,9,999999999,0.0,999,999,99
3013,2,13,3,0,*?*?*?*?*?*?*?*?*?*?*?*?*?*?*?*?*?*?*?*?*?*?,6.6,3.0,79,100688,0,-0,309,0.0,-0.0,0.0,0,0,0,0,130,10.3,10,5,9999,99999,9,999999999,0.0,999,999,99
3013,2,13,4,0,*?*?*?*?*?*?*?*?*?*?*?*?*?*?*?*?*?*?*?*?*?*?,6.4,1.9,74,100688,0,-0,308,0.0,-0.0,0.0,0,0,0,0,130,10.3,10,5,9999,99999,9,999999999,0.0,999,999,99
3013,2,13,5,0,*?*?*?*?*?*?*?*?*?*?*?*?*?*?*?*?*?*?*?*?*?*?,5.2,1.9,81,100688,0,-0,303,0.0,-0.0,0.0,0,0,0,0,130,9.3,10,5,9999,99999,9,999999999,0.0,999,999,99
3013,2,13,6,0,*?*?*?*?*?*?*?*?*?*?*?*?*?*?*?*?*?*?*?*?*?*?,4.6,2.5,87,100688,0,-0,300,0.0,-0.0,0.0,0,0,0,0,130,8.2,10,5,9999,99999,9,999999999,0.0,999,999,99
3013,2,13,7,0,*?*?*?*?*?*?*?*?*?*?*?*?*?*?*?*?*?*?*?*?*?*?,4.0,2.3,90,100688,0,-0,293,0.0,-0.0,0.0,0,0,0,0,135,6.2,9,5,9999,99999,9,999999999,0.0,999,999,99
3013,2,13,8,0,*?*?*?*?*?*?*?*?*?*?*?*?*?*?*?*?*?*?*?*?*?*?,5.2,3.0,87,100688,105,1402,298,11.1,19.7,9.6,1294,952,1219,199,140,6.2,9,5,9999,99999,9,999999999,0.0,999,999,99
3013,2,13,9,0,*?*?*?*?*?*?*?*?*?*?*?*?*?*?*?*?*?*?*?*?*?*?,6.3,4.1,88,100688,274,1404,303,68.5,46.7,59.4,7566,3627,6983,1275,145,6.2,9,5,9999,99999,9,999999999,0.0,999,999,99
3013,2,13,10,0,*?*?*?*?*?*?*?*?*?*?*?*?*?*?*?*?*?*?*?*?*?*?,8.4,4.6,78,100688,406,1403,308,150.5,131.0,112.6,16401,11796,12912,2503,150,4.6,8,4,9999,99999,9,999999999,0.0,999,999,99
3013,2,13,11,0,*?*?*?*?*?*?*?*?*?*?*?*?*?*?*?*?*?*?*?*?*?*?,10.5,6.2,76,100688,492,1401,318,189.6,136.0,141.8,20661,12970,16168,3240,155,5.7,8,4,9999,99999,9,999999999,0.0,999,999,99
3013,2,13,12,0,*?*?*?*?*?*?*?*?*?*?*?*?*?*?*?*?*?*?*?*?*?*?,12.0,7.0,72,100688,528,1402,329,155.1,54.8,134.5,17038,5199,15179,3822,160,7.2,9,5,9999,99999,9,999999999,0.0,999,999,99
3013,2,13,13,0,*?*?*?*?*?*?*?*?*?*?*?*?*?*?*?*?*?*?*?*?*?*?,12.0,7.7,76,100688,509,1401,329,148.8,54.5,129.0,16345,5135,14565,3637,168,8.8,9,5,9999,99999,9,999999999,0.0,999,999,99
3013,2,13,14,0,*?*?*?*?*?*?*?*?*?*?*?*?*?*?*?*?*?*?*?*?*?*?,12.1,8.1,78,100688,438,1401,329,124.6,53.0,108.1,13684,4842,12209,2957,177,9.8,9,5,9999,99999,9,999999999,0.0,999,999,99
3013,2,13,15,0,*?*?*?*?*?*?*?*?*?*?*?*?*?*?*?*?*?*?*?*?*?*?,12.0,7.3,74,100688,320,1403,325,111.6,123.3,83.5,12191,10185,9657,1813,185,8.8,8,4,9999,99999,9,999999999,0.0,999,999,99
3013,2,13,16,0,*?*?*?*?*?*?*?*?*?*?*?*?*?*?*?*?*?*?*?*?*?*?,12.0,7.4,74,100688,162,1405,329,30.4,35.0,26.3,3412,2113,3183,551,193,11.8,9,5,9999,99999,9,999999999,0.0,999,999,99
3013,2,13,17,0,*?*?*?*?*?*?*?*?*?*?*?*?*?*?*?*?*?*?*?*?*?*?,10.7,7.9,84,100688,0,-0,327,0.0,-0.0,0.0,0,0,0,0,202,12.9,10,5,9999,99999,9,999999999,0.0,999,999,99
3013,2,13,18,0,*?*?*?*?*?*?*?*?*?*?*?*?*?*?*?*?*?*?*?*?*?*?,9.9,8.1,90,100688,0,-0,323,0.0,-0.0,0.0,0,0,0,0,210,8.8,10,5,9999,99999,9,999999999,0.0,999,999,99
3013,2,13,19,0,*?*?*?*?*?*?*?*?*?*?*?*?*?*?*?*?*?*?*?*?*?*?,9.0,7.9,94,100688,0,-0,319,0.0,-0.0,0.0,0,0,0,0,212,7.2,10,5,9999,99999,9,999999999,0.0,999,999,99
3013,2,13,20,0,*?*?*?*?*?*?*?*?*?*?*?*?*?*?*?*?*?*?*?*?*?*?,7.8,7.9,100,100688,0,-0,314,0.0,-0.0,0.0,0,0,0,0,213,10.8,10,5,9999,99999,9,999999999,0.0,999,999,99
3013,2,13,21,0,*?*?*?*?*?*?*?*?*?*?*?*?*?*?*?*?*?*?*?*?*?*?,7.3,7.3,100,100688,0,-0,311,0.0,-0.0,0.0,0,0,0,0,215,11.3,10,5,9999,99999,9,999999999,0.0,999,999,99
3013,2,13,22,0,*?*?*?*?*?*?*?*?*?*?*?*?*?*?*?*?*?*?*?*?*?*?,6.5,6.6,100,100688,0,-0,308,0.0,-0.0,0.0,0,0,0,0,217,10.8,10,5,9999,99999,9,999999999,0.0,999,999,99
3013,2,13,23,0,*?*?*?*?*?*?*?*?*?*?*?*?*?*?*?*?*?*?*?*?*?*?,6.6,6.7,100,100688,0,-0,308,0.0,-0.0,0.0,0,0,0,0,218,12.9,10,5,9999,99999,9,999999999,0.0,999,999,99
3013,2,13,24,0,*?*?*?*?*?*?*?*?*?*?*?*?*?*?*?*?*?*?*?*?*?*?,5.1,2.9,86,100688,0,-0,303,0.0,-0.0,0.0,0,0,0,0,130,12.9,10,5,9999,99999,9,999999999,0.0,999,999,99
3013,2,14,1,0,*?*?*?*?*?*?*?*?*?*?*?*?*?*?*?*?*?*?*?*?*?*?,7.4,7.4,100,100813,0,-0,312,0.0,-0.0,0.0,0,0,0,0,217,10.8,10,5,9999,99999,9,999999999,0.0,999,999,99
3013,2,14,2,0,*?*?*?*?*?*?*?*?*?*?*?*?*?*?*?*?*?*?*?*?*?*?,7.8,7.9,100,100813,0,-0,314,0.0,-0.0,0.0,0,0,0,0,213,14.4,10,5,9999,99999,9,999999999,0.0,999,999,99
3013,2,14,3,0,*?*?*?*?*?*?*?*?*?*?*?*?*?*?*?*?*?*?*?*?*?*?,7.3,7.3,100,100813,0,-0,311,0.0,-0.0,0.0,0,0,0,0,210,10.8,10,5,9999,99999,9,999999999,0.0,999,999,99
3013,2,14,4,0,*?*?*?*?*?*?*?*?*?*?*?*?*?*?*?*?*?*?*?*?*?*?,6.9,7.0,100,100813,0,-0,310,0.0,-0.0,0.0,0,0,0,0,207,11.8,10,5,9999,99999,9,999999999,0.0,999,999,99
3013,2,14,5,0,*?*?*?*?*?*?*?*?*?*?*?*?*?*?*?*?*?*?*?*?*?*?,6.5,6.6,100,100813,0,-0,308,0.0,-0.0,0.0,0,0,0,0,203,9.8,10,5,9999,99999,9,999999999,0.0,999,999,99
3013,2,14,6,0,*?*?*?*?*?*?*?*?*?*?*?*?*?*?*?*?*?*?*?*?*?*?,6.3,6.2,100,100813,0,-0,307,0.0,-0.0,0.0,0,0,0,0,200,9.8,10,5,9999,99999,9,999999999,0.0,999,999,99
3013,2,14,7,0,*?*?*?*?*?*?*?*?*?*?*?*?*?*?*?*?*?*?*?*?*?*?,5.9,5.9,100,100813,0,-0,306,0.0,-0.0,0.0,0,0,0,0,203,8.2,10,5,9999,99999,9,999999999,0.0,999,999,99
3013,2,14,8,0,*?*?*?*?*?*?*?*?*?*?*?*?*?*?*?*?*?*?*?*?*?*?,6.7,6.7,100,100813,112,1399,309,7.8,0.0,7.8,960,-0,960,311,207,10.3,10,5,9999,99999,9,999999999,0.0,999,999,99
3013,2,14,9,0,*?*?*?*?*?*?*?*?*?*?*?*?*?*?*?*?*?*?*?*?*?*?,7.2,7.3,100,100813,281,1401,311,40.9,0.0,40.9,4779,0,4788,1605,210,13.4,10,5,9999,99999,9,999999999,0.0,999,999,99
3013,2,14,10,0,*?*?*?*?*?*?*?*?*?*?*?*?*?*?*?*?*?*?*?*?*?*?,8.7,7.4,98,100813,413,1401,318,66.9,0.0,66.9,7809,0,7829,2726,213,12.9,10,5,9999,99999,9,999999999,0.0,999,999,99
3013,2,14,11,0,*?*?*?*?*?*?*?*?*?*?*?*?*?*?*?*?*?*?*?*?*?*?,10.2,7.7,91,100813,500,1401,324,83.9,0.0,83.9,9826,0,9854,3522,217,13.4,10,5,9999,99999,9,999999999,0.0,999,999,99
3013,2,14,12,0,*?*?*?*?*?*?*?*?*?*?*?*?*?*?*?*?*?*?*?*?*?*?,11.0,8.0,88,100813,535,1401,328,90.8,0.0,90.8,10653,0,10685,3860,220,12.4,10,5,9999,99999,9,999999999,0.1,999,999,99
3013,2,14,13,0,*?*?*?*?*?*?*?*?*?*?*?*?*?*?*?*?*?*?*?*?*?*?,11.0,8.5,91,100813,517,1402,328,87.2,0.0,87.2,10219,0,10250,3683,225,10.8,10,5,9999,99999,9,999999999,0.1,999,999,99
3013,2,14,14,0,*?*?*?*?*?*?*?*?*?*?*?*?*?*?*?*?*?*?*?*?*?*?,11.0,8.3,90,100813,446,1402,328,73.2,0.0,73.2,8562,0,8585,3019,230,11.3,10,5,9999,99999,9,999999999,0.2,999,999,99
3013,2,14,15,0,*?*?*?*?*?*?*?*?*?*?*?*?*?*?*?*?*?*?*?*?*?*?,11.1,7.7,85,100813,327,1401,329,49.9,0.0,49.9,5827,0,5839,1983,235,9.3,10,5,9999,99999,9,999999999,0.1,999,999,99
3013,2,14,16,0,*?*?*?*?*?*?*?*?*?*?*?*?*?*?*?*?*?*?*?*?*?*?,11.0,5.0,72,100813,169,1404,329,18.9,0.0,18.9,2240,-0,2242,734,240,9.8,10,5,9999,99999,9,999999999,0.2,999,999,99
3013,2,14,17,0,*?*?*?*?*?*?*?*?*?*?*?*?*?*?*?*?*?*?*?*?*?*?,10.6,5.5,76,100813,0,-0,327,0.0,-0.0,0.0,0,0,0,0,245,10.3,10,5,9999,99999,9,999999999,0.1,999,999,99
3013,2,14,18,0,*?*?*?*?*?*?*?*?*?*?*?*?*?*?*?*?*?*?*?*?*?*?,9.2,5.3,82,100813,0,-0,320,0.0,-0.0,0.0,0,0,0,0,250,9.3,10,5,9999,99999,9,999999999,0.0,999,999,99
3013,2,14,19,0,*?*?*?*?*?*?*?*?*?*?*?*?*?*?*?*?*?*?*?*?*?*?,8.8,5.3,85,100813,0,-0,319,0.0,-0.0,0.0,0,0,0,0,248,9.3,10,5,9999,99999,9,999999999,0.2,999,999,99
3013,2,14,20,0,*?*?*?*?*?*?*?*?*?*?*?*?*?*?*?*?*?*?*?*?*?*?,8.7,5.9,89,100813,0,-0,318,0.0,-0.0,0.0,0,0,0,0,247,9.8,10,5,9999,99999,9,999999999,0.3,999,999,99
3013,2,14,21,0,*?*?*?*?*?*?*?*?*?*?*?*?*?*?*?*?*?*?*?*?*?*?,7.8,4.5,86,100813,0,-0,314,0.0,-0.0,0.0,0,0,0,0,245,8.2,10,5,9999,99999,9,999999999,0.2,999,999,99
3013,2,14,22,0,*?*?*?*?*?*?*?*?*?*?*?*?*?*?*?*?*?*?*?*?*?*?,7.6,4.3,86,100813,0,-0,313,0.0,-0.0,0.0,0,0,0,0,243,6.2,10,5,9999,99999,9,999999999,0.6,999,999,99
3013,2,14,23,0,*?*?*?*?*?*?*?*?*?*?*?*?*?*?*?*?*?*?*?*?*?*?,7.4,4.5,87,100813,0,-0,312,0.0,-0.0,0.0,0,0,0,0,242,5.2,10,5,9999,99999,9,999999999,0.0,999,999,99
3013,2,14,24,0,*?*?*?*?*?*?*?*?*?*?*?*?*?*?*?*?*?*?*?*?*?*?,6.7,6.7,100,100813,0,-0,309,0.0,-0.0,0.0,0,0,0,0,220,9.3,10,5,9999,99999,9,999999999,0.0,999,999,99
3013,2,15,1,0,*?*?*?*?*?*?*?*?*?*?*?*?*?*?*?*?*?*?*?*?*?*?,7.0,5.1,92,101813,0,-0,311,0.0,-0.0,0.0,0,0,0,0,237,10.3,10,5,9999,99999,9,999999999,0.1,999,999,99
3013,2,15,2,0,*?*?*?*?*?*?*?*?*?*?*?*?*?*?*?*?*?*?*?*?*?*?,6.6,5.5,96,101813,0,-0,309,0.0,-0.0,0.0,0,0,0,0,233,10.3,10,5,9999,99999,9,999999999,0.0,999,999,99
3013,2,15,3,0,*?*?*?*?*?*?*?*?*?*?*?*?*?*?*?*?*?*?*?*?*?*?,5.9,4.6,96,101813,0,-0,306,0.0,-0.0,0.0,0,0,0,0,230,9.3,10,5,9999,99999,9,999999999,0.0,999,999,99
3013,2,15,4,0,*?*?*?*?*?*?*?*?*?*?*?*?*?*?*?*?*?*?*?*?*?*?,5.1,5.0,100,101813,0,-0,302,0.0,-0.0,0.0,0,0,0,0,227,9.3,10,5,9999,99999,9,999999999,0.0,999,999,99
3013,2,15,5,0,*?*?*?*?*?*?*?*?*?*?*?*?*?*?*?*?*?*?*?*?*?*?,5.4,4.3,97,101813,0,-0,304,0.0,-0.0,0.0,0,0,0,0,223,8.2,10,5,9999,99999,9,999999999,0.0,999,999,99
3013,2,15,6,0,*?*?*?*?*?*?*?*?*?*?*?*?*?*?*?*?*?*?*?*?*?*?,5.7,4.6,97,101813,0,-0,305,0.0,-0.0,0.0,0,0,0,0,220,8.8,10,5,9999,99999,9,999999999,0.0,999,999,99
3013,2,15,7,0,*?*?*?*?*?*?*?*?*?*?*?*?*?*?*?*?*?*?*?*?*?*?,5.7,5.0,100,101813,0,-0,305,0.0,-0.0,0.0,0,0,0,0,218,8.2,10,5,9999,99999,9,999999999,0.0,999,999,99
3013,2,15,8,0,*?*?*?*?*?*?*?*?*?*?*?*?*?*?*?*?*?*?*?*?*?*?,6.1,4.6,94,101813,119,1396,307,9.2,0.0,9.2,1127,-0,1126,366,217,9.8,10,5,9999,99999,9,999999999,0.6,999,999,99
3013,2,15,9,0,*?*?*?*?*?*?*?*?*?*?*?*?*?*?*?*?*?*?*?*?*?*?,6.5,3.9,88,101813,288,1399,304,73.6,47.6,63.8,8122,3765,7496,1375,215,9.8,9,5,9999,99999,9,999999999,0.6,999,999,99
3013,2,15,10,0,*?*?*?*?*?*?*?*?*?*?*?*?*?*?*?*?*?*?*?*?*?*?,7.4,5.5,91,101813,421,1402,312,68.4,0.0,68.4,7987,0,8008,2795,213,10.3,10,5,9999,99999,9,999999999,0.0,999,999,99
3013,2,15,11,0,*?*?*?*?*?*?*?*?*?*?*?*?*?*?*?*?*?*?*?*?*?*?,8.6,7.1,94,101813,507,1399,313,148.3,54.5,128.6,16292,5130,14517,3622,212,10.3,9,5,9999,99999,9,999999999,0.0,999,999,99
3013,2,15,12,0,*?*?*?*?*?*?*?*?*?*?*?*?*?*?*?*?*?*?*?*?*?*?,9.5,7.9,93,101813,543,1401,314,212.5,138.2,159.0,23166,13503,18066,3697,210,11.3,8,4,9999,99999,9,999999999,0.0,999,999,99
3013,2,15,13,0,*?*?*?*?*?*?*?*?*?*?*?*?*?*?*?*?*?*?*?*?*?*?,9.2,7.9,95,101813,524,1400,308,241.2,230.1,155.1,25574,22303,17710,3238,205,11.3,7,4,9999,99999,9,999999999,0.0,999,999,99
3013,2,15,14,0,*?*?*?*?*?*?*?*?*?*?*?*?*?*?*?*?*?*?*?*?*?*?,9.6,8.0,93,101813,453,1401,314,172.0,134.0,128.6,18740,12487,14704,2902,200,11.8,8,4,9999,99999,9,999999999,0.0,999,999,99
3013,2,15,15,0,*?*?*?*?*?*?*?*?*?*?*?*?*?*?*?*?*?*?*?*?*?*?,9.4,8.4,97,101813,334,1400,313,118.3,124.9,88.5,12907,10498,10213,1928,195,11.3,8,4,9999,99999,9,999999999,0.0,999,999,99
3013,2,15,16,0,*?*?*?*?*?*?*?*?*?*?*?*?*?*?*?*?*?*?*?*?*?*?,9.5,7.7,93,101813,176,1403,317,35.2,37.3,30.5,3940,2349,3669,641,190,11.8,9,5,9999,99999,9,999999999,0.1,999,999,99
3013,2,15,17,0,*?*?*?*?*?*?*?*?*?*?*?*?*?*?*?*?*?*?*?*?*?*?,8.8,8.8,100,101813,0,-0,318,0.0,-0.0,0.0,0,0,0,0,185,12.4,10,5,9999,99999,9,999999999,0.3,999,999,99
3013,2,15,18,0,*?*?*?*?*?*?*?*?*?*?*?*?*?*?*?*?*?*?*?*?*?*?,7.8,7.9,100,101813,0,-0,314,0.0,-0.0,0.0,0,0,0,0,180,11.3,10,5,9999,99999,9,999999999,0.0,999,999,99
3013,2,15,19,0,*?*?*?*?*?*?*?*?*?*?*?*?*?*?*?*?*?*?*?*?*?*?,7.8,7.7,100,101813,0,-0,314,0.0,-0.0,0.0,0,0,0,0,177,11.3,10,5,9999,99999,9,999999999,0.0,999,999,99
3013,2,15,20,0,*?*?*?*?*?*?*?*?*?*?*?*?*?*?*?*?*?*?*?*?*?*?,6.8,6.7,100,101813,0,-0,309,0.0,-0.0,0.0,0,0,0,0,173,11.3,10,5,9999,99999,9,999999999,0.6,999,999,99
3013,2,15,21,0,*?*?*?*?*?*?*?*?*?*?*?*?*?*?*?*?*?*?*?*?*?*?,7.0,7.0,100,101813,0,-0,310,0.0,-0.0,0.0,0,0,0,0,170,10.8,10,5,9999,99999,9,999999999,0.6,999,999,99
3013,2,15,22,0,*?*?*?*?*?*?*?*?*?*?*?*?*?*?*?*?*?*?*?*?*?*?,6.4,6.4,100,101813,0,-0,308,0.0,-0.0,0.0,0,0,0,0,167,10.8,10,5,9999,99999,9,999999999,0.0,999,999,99
3013,2,15,23,0,*?*?*?*?*?*?*?*?*?*?*?*?*?*?*?*?*?*?*?*?*?*?,5.9,5.8,100,101813,0,-0,306,0.0,-0.0,0.0,0,0,0,0,163,11.3,10,5,9999,99999,9,999999999,0.0,999,999,99
3013,2,15,24,0,*?*?*?*?*?*?*?*?*?*?*?*?*?*?*?*?*?*?*?*?*?*?,7.3,4.8,87,101813,0,-0,312,0.0,-0.0,0.0,0,0,0,0,240,11.3,10,5,9999,99999,9,999999999,0.1,999,999,99
3013,2,16,1,0,*?*?*?*?*?*?*?*?*?*?*?*?*?*?*?*?*?*?*?*?*?*?,4.1,4.1,100,101778,0,-0,298,0.0,-0.0,0.0,0,0,0,0,162,10.3,10,5,9999,99999,9,999999999,0.3,999,999,99
3013,2,16,2,0,*?*?*?*?*?*?*?*?*?*?*?*?*?*?*?*?*?*?*?*?*?*?,3.0,3.0,100,101778,0,-0,294,0.0,-0.0,0.0,0,0,0,0,163,10.3,10,5,9999,99999,9,999999999,0.1,999,999,99
3013,2,16,3,0,*?*?*?*?*?*?*?*?*?*?*?*?*?*?*?*?*?*?*?*?*?*?,2.5,2.5,100,101778,0,-0,291,0.0,-0.0,0.0,0,0,0,0,165,9.3,10,5,9999,99999,9,999999999,0.0,999,999,99
3013,2,16,4,0,*?*?*?*?*?*?*?*?*?*?*?*?*?*?*?*?*?*?*?*?*?*?,1.9,1.9,100,101778,0,-0,289,0.0,-0.0,0.0,0,0,0,0,167,9.3,10,5,9999,99999,9,999999999,0.0,999,999,99
3013,2,16,5,0,*?*?*?*?*?*?*?*?*?*?*?*?*?*?*?*?*?*?*?*?*?*?,2.4,2.5,100,101778,0,-0,291,0.0,-0.0,0.0,0,0,0,0,168,8.2,10,5,9999,99999,9,999999999,0.0,999,999,99
3013,2,16,6,0,*?*?*?*?*?*?*?*?*?*?*?*?*?*?*?*?*?*?*?*?*?*?,2.9,2.9,100,101778,0,-0,293,0.0,-0.0,0.0,0,0,0,0,170,8.8,10,5,9999,99999,9,999999999,0.0,999,999,99
3013,2,16,7,0,*?*?*?*?*?*?*?*?*?*?*?*?*?*?*?*?*?*?*?*?*?*?,2.6,2.7,100,101778,0,-0,292,0.0,-0.0,0.0,0,0,0,0,172,8.2,10,5,9999,99999,9,999999999,0.0,999,999,99
3013,2,16,8,0,*?*?*?*?*?*?*?*?*?*?*?*?*?*?*?*?*?*?*?*?*?*?,3.0,3.0,100,101778,127,1402,289,18.6,27.3,16.1,2120,1452,1987,334,173,9.8,9,5,9999,99999,9,999999999,0.0,999,999,99
3013,2,16,9,0,*?*?*?*?*?*?*?*?*?*?*?*?*?*?*?*?*?*?*?*?*?*?,4.1,4.1,100,101778,296,1401,294,76.2,48.0,66.1,8364,3943,7491,1721,175,9.8,9,5,9999,99999,9,999999999,0.0,999,999,99
3013,2,16,10,0,*?*?*?*?*?*?*?*?*?*?*?*?*?*?*?*?*?*?*?*?*?*?,5.6,5.6,100,101778,428,1399,300,121.4,52.8,105.2,13325,4796,11891,2868,177,10.3,9,5,9999,99999,9,999999999,0.0,999,999,99
3013,2,16,11,0,*?*?*?*?*?*?*?*?*?*?*?*?*?*?*?*?*?*?*?*?*?*?,7.0,6.2,100,101778,515,1400,306,151.0,54.6,130.9,16586,5158,14778,3700,178,10.3,9,5,9999,99999,9,999999999,0.0,999,999,99
3013,2,16,12,0,*?*?*?*?*?*?*?*?*?*?*?*?*?*?*?*?*?*?*?*?*?*?,8.1,6.2,100,101778,550,1399,311,163.0,55.2,141.4,17914,5273,15952,4058,180,11.3,9,5,9999,99999,9,999999999,0.1,999,999,99
3013,2,16,13,0,*?*?*?*?*?*?*?*?*?*?*?*?*?*?*?*?*?*?*?*?*?*?,8.2,6.1,99,101778,532,1401,316,90.2,0.0,90.2,10581,0,10613,3830,173,11.3,10,5,9999,99999,9,999999999,0.0,999,999,99
3013,2,16,14,0,*?*?*?*?*?*?*?*?*?*?*?*?*?*?*?*?*?*?*?*?*?*?,8.2,6.1,99,101778,460,1399,312,132.4,53.5,114.8,14534,4944,12961,3168,167,11.8,9,5,9999,99999,9,999999999,0.0,999,999,99
3013,2,16,15,0,*?*?*?*?*?*?*?*?*?*?*?*?*?*?*?*?*?*?*?*?*?*?,8.3,6.4,100,101778,341,1398,312,91.8,50.1,79.6,10070,4291,9005,2100,160,11.3,9,5,9999,99999,9,999999999,0.0,999,999,99
3013,2,16,16,0,*?*?*?*?*?*?*?*?*?*?*?*?*?*?*?*?*?*?*?*?*?*?,8.2,6.1,99,101778,183,1402,307,49.9,96.3,37.3,5363,5586,4610,663,153,11.8,8,4,9999,99999,9,999999999,0.2,999,999,99
3013,2,16,17,0,*?*?*?*?*?*?*?*?*?*?*?*?*?*?*?*?*?*?*?*?*?*?,7.8,6.9,100,101778,0,-0,314,0.0,-0.0,0.0,0,0,0,0,147,12.4,10,5,9999,99999,9,999999999,0.0,999,999,99
3013,2,16,18,0,*?*?*?*?*?*?*?*?*?*?*?*?*?*?*?*?*?*?*?*?*?*?,6.6,6.6,100,101778,0,-0,309,0.0,-0.0,0.0,0,0,0,0,140,11.3,10,5,9999,99999,9,999999999,0.0,999,999,99
3013,2,16,19,0,*?*?*?*?*?*?*?*?*?*?*?*?*?*?*?*?*?*?*?*?*?*?,5.3,5.3,100,101778,0,-0,303,0.0,-0.0,0.0,0,0,0,0,142,11.3,10,5,9999,99999,9,999999999,0.0,999,999,99
3013,2,16,20,0,*?*?*?*?*?*?*?*?*?*?*?*?*?*?*?*?*?*?*?*?*?*?,4.6,4.5,100,101778,0,-0,300,0.0,-0.0,0.0,0,0,0,0,143,11.3,10,5,9999,99999,9,999999999,0.0,999,999,99
3013,2,16,21,0,*?*?*?*?*?*?*?*?*?*?*?*?*?*?*?*?*?*?*?*?*?*?,4.2,4.1,100,101778,0,-0,298,0.0,-0.0,0.0,0,0,0,0,145,10.8,10,5,9999,99999,9,999999999,0.0,999,999,99
3013,2,16,22,0,*?*?*?*?*?*?*?*?*?*?*?*?*?*?*?*?*?*?*?*?*?*?,4.4,4.3,100,101778,0,-0,299,0.0,-0.0,0.0,0,0,0,0,147,10.8,10,5,9999,99999,9,999999999,0.0,999,999,99
3013,2,16,23,0,*?*?*?*?*?*?*?*?*?*?*?*?*?*?*?*?*?*?*?*?*?*?,4.3,4.1,100,101778,0,-0,299,0.0,-0.0,0.0,0,0,0,0,148,11.3,10,5,9999,99999,9,999999999,0.0,999,999,99
3013,2,16,24,0,*?*?*?*?*?*?*?*?*?*?*?*?*?*?*?*?*?*?*?*?*?*?,5.3,5.3,100,101778,0,-0,303,0.0,-0.0,0.0,0,0,0,0,160,11.3,10,5,9999,99999,9,999999999,0.1,999,999,99
3013,2,17,1,0,*?*?*?*?*?*?*?*?*?*?*?*?*?*?*?*?*?*?*?*?*?*?,4.2,3.6,96,101598,0,-0,299,0.0,-0.0,0.0,0,0,0,0,148,10.3,10,5,9999,99999,9,999999999,0.0,999,999,99
3013,2,17,2,0,*?*?*?*?*?*?*?*?*?*?*?*?*?*?*?*?*?*?*?*?*?*?,4.0,3.4,95,101598,0,-0,298,0.0,-0.0,0.0,0,0,0,0,147,10.3,10,5,9999,99999,9,999999999,0.0,999,999,99
3013,2,17,3,0,*?*?*?*?*?*?*?*?*?*?*?*?*?*?*?*?*?*?*?*?*?*?,4.6,3.8,95,101598,0,-0,300,0.0,-0.0,0.0,0,0,0,0,145,9.3,10,5,9999,99999,9,999999999,0.0,999,999,99
3013,2,17,4,0,*?*?*?*?*?*?*?*?*?*?*?*?*?*?*?*?*?*?*?*?*?*?,4.0,3.8,99,101598,0,-0,298,0.0,-0.0,0.0,0,0,0,0,143,9.3,10,5,9999,99999,9,999999999,0.1,999,999,99
3013,2,17,5,0,*?*?*?*?*?*?*?*?*?*?*?*?*?*?*?*?*?*?*?*?*?*?,4.1,3.6,97,101598,0,-0,298,0.0,-0.0,0.0,0,0,0,0,142,8.2,10,5,9999,99999,9,999999999,0.0,999,999,99
3013,2,17,6,0,*?*?*?*?*?*?*?*?*?*?*?*?*?*?*?*?*?*?*?*?*?*?,3.7,3.4,98,101598,0,-0,296,0.0,-0.0,0.0,0,0,0,0,140,8.8,10,5,9999,99999,9,999999999,0.0,999,999,99
3013,2,17,7,0,*?*?*?*?*?*?*?*?*?*?*?*?*?*?*?*?*?*?*?*?*?*?,3.1,3.0,100,101598,0,-0,294,0.0,-0.0,0.0,0,0,0,0,138,8.2,10,5,9999,99999,9,999999999,0.6,999,999,99
3013,2,17,8,0,*?*?*?*?*?*?*?*?*?*?*?*?*?*?*?*?*?*?*?*?*?*?,4.2,2.5,89,101598,134,1397,275,39.1,214.1,18.6,4092,12038,3020,349,137,9.8,5,3,9999,99999,9,999999999,0.0,999,999,99
3013,2,17,9,0,*?*?*?*?*?*?*?*?*?*?*?*?*?*?*?*?*?*?*?*?*?*?,5.2,2.5,83,101598,303,1398,284,136.9,283.0,75.6,14200,21939,9769,1389,135,9.8,6,3,9999,99999,9,999999999,0.0,999,999,99
3013,2,17,10,0,*?*?*?*?*?*?*?*?*?*?*?*?*?*?*?*?*?*?*?*?*?*?,6.6,2.5,75,101598,436,1400,285,229.7,387.2,109.1,23936,34561,13829,2058,133,10.3,5,3,9999,99999,9,999999999,0.0,999,999,99
3013,2,17,11,0,*?*?*?*?*?*?*?*?*?*?*?*?*?*?*?*?*?*?*?*?*?*?,7.2,3.2,76,101598,523,1400,312,88.5,0.0,88.5,10375,0,10406,3745,132,10.3,10,5,9999,99999,9,999999999,0.0,999,999,99
3013,2,17,12,0,*?*?*?*?*?*?*?*?*?*?*?*?*?*?*?*?*?*?*?*?*?*?,8.8,3.4,69,101598,558,1400,309,219.6,138.8,164.3,23941,13649,18650,3843,130,11.3,8,4,9999,99999,9,999999999,0.0,999,999,99
3013,2,17,13,0,*?*?*?*?*?*?*?*?*?*?*?*?*?*?*?*?*?*?*?*?*?*?,8.8,3.6,70,101598,539,1399,300,276.7,321.8,152.8,29465,31463,17511,3177,130,11.3,6,3,9999,99999,9,999999999,0.0,999,999,99
3013,2,17,14,0,*?*?*?*?*?*?*?*?*?*?*?*?*?*?*?*?*?*?*?*?*?*?,8.6,4.1,73,101598,468,1400,309,178.8,134.8,133.8,19489,12677,15279,3033,130,11.8,8,4,9999,99999,9,999999999,0.1,999,999,99
3013,2,17,15,0,*?*?*?*?*?*?*?*?*?*?*?*?*?*?*?*?*?*?*?*?*?*?,8.9,4.3,73,101598,349,1401,310,125.0,126.4,93.5,13635,10773,10787,2046,130,11.3,8,4,9999,99999,9,999999999,0.4,999,999,99
3013,2,17,16,0,*?*?*?*?*?*?*?*?*?*?*?*?*?*?*?*?*?*?*?*?*?*?,8.6,3.2,69,101598,190,1401,313,40.1,39.3,34.8,4475,2541,4174,732,130,11.8,9,5,9999,99999,9,999999999,1.7,999,999,99
3013,2,17,17,0,*?*?*?*?*?*?*?*?*?*?*?*?*?*?*?*?*?*?*?*?*?*?,8.6,3.6,71,101598,2,1273,318,0.0,0.0,0.0,0,0,0,0,130,12.4,10,5,9999,99999,9,999999999,0.7,999,999,99
3013,2,17,18,0,*?*?*?*?*?*?*?*?*?*?*?*?*?*?*?*?*?*?*?*?*?*?,7.4,4.8,84,101598,0,-0,312,0.0,-0.0,0.0,0,0,0,0,130,11.3,10,5,9999,99999,9,999999999,0.5,999,999,99
3013,2,17,19,0,*?*?*?*?*?*?*?*?*?*?*?*?*?*?*?*?*?*?*?*?*?*?,6.6,2.9,77,101598,0,-0,309,0.0,-0.0,0.0,0,0,0,0,130,11.3,10,5,9999,99999,9,999999999,0.3,999,999,99
3013,2,17,20,0,*?*?*?*?*?*?*?*?*?*?*?*?*?*?*?*?*?*?*?*?*?*?,6.1,1.7,73,101598,0,-0,307,0.0,-0.0,0.0,0,0,0,0,130,11.3,10,5,9999,99999,9,999999999,0.0,999,999,99
3013,2,17,21,0,*?*?*?*?*?*?*?*?*?*?*?*?*?*?*?*?*?*?*?*?*?*?,6.3,1.7,72,101598,0,-0,308,0.0,-0.0,0.0,0,0,0,0,130,10.8,10,5,9999,99999,9,999999999,0.2,999,999,99
3013,2,17,22,0,*?*?*?*?*?*?*?*?*?*?*?*?*?*?*?*?*?*?*?*?*?*?,5.1,2.1,81,101598,0,-0,303,0.0,-0.0,0.0,0,0,0,0,130,10.8,10,5,9999,99999,9,999999999,0.9,999,999,99
3013,2,17,23,0,*?*?*?*?*?*?*?*?*?*?*?*?*?*?*?*?*?*?*?*?*?*?,5.3,2.5,82,101598,0,-0,304,0.0,-0.0,0.0,0,0,0,0,130,11.3,10,5,9999,99999,9,999999999,0.1,999,999,99
3013,2,17,24,0,*?*?*?*?*?*?*?*?*?*?*?*?*?*?*?*?*?*?*?*?*?*?,4.1,3.9,98,101598,0,-0,298,0.0,-0.0,0.0,0,0,0,0,150,11.3,10,5,9999,99999,9,999999999,0.0,999,999,99
3013,2,18,1,0,*?*?*?*?*?*?*?*?*?*?*?*?*?*?*?*?*?*?*?*?*?*?,6.2,5.1,100,101721,0,-0,307,0.0,-0.0,0.0,0,0,0,0,127,10.3,10,5,9999,99999,9,999999999,0.0,999,999,99
3013,2,18,2,0,*?*?*?*?*?*?*?*?*?*?*?*?*?*?*?*?*?*?*?*?*?*?,6.4,6.1,100,101721,0,-0,308,0.0,-0.0,0.0,0,0,0,0,123,10.3,10,5,9999,99999,9,999999999,0.0,999,999,99
3013,2,18,3,0,*?*?*?*?*?*?*?*?*?*?*?*?*?*?*?*?*?*?*?*?*?*?,6.5,6.4,100,101721,0,-0,308,0.0,-0.0,0.0,0,0,0,0,120,9.3,10,5,9999,99999,9,999999999,0.0,999,999,99
3013,2,18,4,0,*?*?*?*?*?*?*?*?*?*?*?*?*?*?*?*?*?*?*?*?*?*?,6.6,6.6,100,101721,0,-0,309,0.0,-0.0,0.0,0,0,0,0,117,9.3,10,5,9999,99999,9,999999999,0.0,999,999,99
3013,2,18,5,0,*?*?*?*?*?*?*?*?*?*?*?*?*?*?*?*?*?*?*?*?*?*?,6.6,6.6,100,101721,0,-0,309,0.0,-0.0,0.0,0,0,0,0,113,8.2,10,5,9999,99999,9,999999999,0.1,999,999,99
3013,2,18,6,0,*?*?*?*?*?*?*?*?*?*?*?*?*?*?*?*?*?*?*?*?*?*?,6.5,6.2,100,101721,0,-0,308,0.0,-0.0,0.0,0,0,0,0,110,8.8,10,5,9999,99999,9,999999999,0.4,999,999,99
3013,2,18,7,0,*?*?*?*?*?*?*?*?*?*?*?*?*?*?*?*?*?*?*?*?*?*?,6.1,6.1,100,101721,0,-0,306,0.0,-0.0,0.0,0,0,0,0,112,8.2,10,5,9999,99999,9,999999999,3.6,999,999,99
3013,2,18,8,0,*?*?*?*?*?*?*?*?*?*?*?*?*?*?*?*?*?*?*?*?*?*?,5.5,5.5,100,101721,142,1401,296,31.4,78.1,23.5,3434,3751,3008,400,113,9.8,8,4,9999,99999,9,999999999,1.5,999,999,99
3013,2,18,9,0,*?*?*?*?*?*?*?*?*?*?*?*?*?*?*?*?*?*?*?*?*?*?,7.0,7.0,100,101721,311,1399,299,127.6,204.9,82.1,13504,16203,9690,1575,115,9.8,7,4,9999,99999,9,999999999,0.0,999,999,99
3013,2,18,10,0,*?*?*?*?*?*?*?*?*?*?*?*?*?*?*?*?*?*?*?*?*?*?,8.4,8.4,100,101721,444,1400,305,198.5,223.5,127.6,21008,20464,14774,2581,117,10.3,7,4,9999,99999,9,999999999,0.6,999,999,99
3013,2,18,11,0,*?*?*?*?*?*?*?*?*?*?*?*?*?*?*?*?*?*?*?*?*?*?,10.3,9.7,100,101721,530,1398,308,289.6,400.9,137.5,30195,37847,17109,2684,118,10.3,5,3,9999,99999,9,999999999,0.2,999,999,99
3013,2,18,12,0,*?*?*?*?*?*?*?*?*?*?*?*?*?*?*?*?*?*?*?*?*?*?,10.6,9.8,100,101721,566,1400,312,292.5,324.1,161.5,31174,32098,18451,3397,120,11.3,6,3,9999,99999,9,999999999,0.0,999,999,99
3013,2,18,13,0,*?*?*?*?*?*?*?*?*?*?*?*?*?*?*?*?*?*?*?*?*?*?,10.8,10.2,100,101721,547,1399,314,281.4,322.5,155.3,29966,31656,17787,3241,120,11.3,6,3,9999,99999,9,999999999,0.0,999,999,99
3013,2,18,14,0,*?*?*?*?*?*?*?*?*?*?*?*?*?*?*?*?*?*?*?*?*?*?,10.6,10.1,100,101721,475,1398,313,239.0,315.1,131.9,25400,29616,15267,2673,120,11.8,6,3,9999,99999,9,999999999,0.3,999,999,99
3013,2,18,15,0,*?*?*?*?*?*?*?*?*?*?*?*?*?*?*?*?*?*?*?*?*?*?,10.9,9.8,100,101721,356,1399,317,151.6,212.7,97.5,16039,17843,11446,1906,120,11.3,7,4,9999,99999,9,999999999,0.6,999,999,99
3013,2,18,16,0,*?*?*?*?*?*?*?*?*?*?*?*?*?*?*?*?*?*?*?*?*?*?,10.8,8.5,99,101721,197,1399,316,66.6,169.0,42.8,6995,10531,5789,765,120,11.8,7,4,9999,99999,9,999999999,0.5,999,999,99
3013,2,18,17,0,*?*?*?*?*?*?*?*?*?*?*?*?*?*?*?*?*?*?*?*?*?*?,10.0,7.6,98,101721,9,1381,324,0.0,0.0,0.0,0,0,0,0,120,12.4,10,5,9999,99999,9,999999999,0.6,999,999,99
3013,2,18,18,0,*?*?*?*?*?*?*?*?*?*?*?*?*?*?*?*?*?*?*?*?*?*?,9.7,8.5,100,101721,0,-0,322,0.0,-0.0,0.0,0,0,0,0,120,11.3,10,5,9999,99999,9,999999999,0.2,999,999,99
3013,2,18,19,0,*?*?*?*?*?*?*?*?*?*?*?*?*?*?*?*?*?*?*?*?*?*?,8.5,8.5,100,101721,0,-0,317,0.0,-0.0,0.0,0,0,0,0,118,11.3,10,5,9999,99999,9,999999999,0.5,999,999,99
3013,2,18,20,0,*?*?*?*?*?*?*?*?*?*?*?*?*?*?*?*?*?*?*?*?*?*?,8.9,8.9,100,101721,0,-0,318,0.0,-0.0,0.0,0,0,0,0,117,11.3,10,5,9999,99999,9,999999999,0.5,999,999,99
3013,2,18,21,0,*?*?*?*?*?*?*?*?*?*?*?*?*?*?*?*?*?*?*?*?*?*?,7.9,7.9,100,101721,0,-0,314,0.0,-0.0,0.0,0,0,0,0,115,10.8,10,5,9999,99999,9,999999999,1.0,999,999,99
3013,2,18,22,0,*?*?*?*?*?*?*?*?*?*?*?*?*?*?*?*?*?*?*?*?*?*?,7.6,7.6,100,101721,0,-0,313,0.0,-0.0,0.0,0,0,0,0,113,10.8,10,5,9999,99999,9,999999999,0.4,999,999,99
3013,2,18,23,0,*?*?*?*?*?*?*?*?*?*?*?*?*?*?*?*?*?*?*?*?*?*?,7.3,7.3,100,101721,0,-0,311,0.0,-0.0,0.0,0,0,0,0,112,11.3,10,5,9999,99999,9,999999999,0.0,999,999,99
3013,2,18,24,0,*?*?*?*?*?*?*?*?*?*?*?*?*?*?*?*?*?*?*?*?*?*?,5.5,3.8,100,101721,0,-0,304,0.0,-0.0,0.0,0,0,0,0,130,11.3,10,5,9999,99999,9,999999999,0.0,999,999,99
3013,2,19,1,0,*?*?*?*?*?*?*?*?*?*?*?*?*?*?*?*?*?*?*?*?*?*?,6.6,6.6,100,101890,0,-0,309,0.0,-0.0,0.0,0,0,0,0,105,10.3,10,5,9999,99999,9,999999999,0.7,999,999,99
3013,2,19,2,0,*?*?*?*?*?*?*?*?*?*?*?*?*?*?*?*?*?*?*?*?*?*?,6.1,6.1,100,101890,0,-0,306,0.0,-0.0,0.0,0,0,0,0,100,10.3,10,5,9999,99999,9,999999999,0.4,999,999,99
3013,2,19,3,0,*?*?*?*?*?*?*?*?*?*?*?*?*?*?*?*?*?*?*?*?*?*?,5.9,5.8,100,101890,0,-0,306,0.0,-0.0,0.0,0,0,0,0,95,9.3,10,5,9999,99999,9,999999999,0.0,999,999,99
3013,2,19,4,0,*?*?*?*?*?*?*?*?*?*?*?*?*?*?*?*?*?*?*?*?*?*?,5.3,5.3,100,101890,0,-0,303,0.0,-0.0,0.0,0,0,0,0,90,9.3,10,5,9999,99999,9,999999999,0.0,999,999,99
3013,2,19,5,0,*?*?*?*?*?*?*?*?*?*?*?*?*?*?*?*?*?*?*?*?*?*?,4.6,4.5,100,101890,0,-0,300,0.0,-0.0,0.0,0,0,0,0,85,8.2,10,5,9999,99999,9,999999999,0.9,999,999,99
3013,2,19,6,0,*?*?*?*?*?*?*?*?*?*?*?*?*?*?*?*?*?*?*?*?*?*?,5.1,5.1,100,101890,0,-0,302,0.0,-0.0,0.0,0,0,0,0,80,8.8,10,5,9999,99999,9,999999999,0.8,999,999,99
3013,2,19,7,0,*?*?*?*?*?*?*?*?*?*?*?*?*?*?*?*?*?*?*?*?*?*?,5.5,5.1,97,101890,0,-0,304,0.0,-0.0,0.0,0,0,0,0,85,8.2,10,5,9999,99999,9,999999999,1.1,999,999,99
3013,2,19,8,0,*?*?*?*?*?*?*?*?*?*?*?*?*?*?*?*?*?*?*?*?*?*?,6.4,5.8,96,101890,149,1395,300,34.9,82.3,26.1,3795,4176,3294,449,90,9.8,8,4,9999,99999,9,999999999,0.0,999,999,99
3013,2,19,9,0,*?*?*?*?*?*?*?*?*?*?*?*?*?*?*?*?*?*?*?*?*?*?,7.0,6.4,96,101890,319,1399,302,111.5,123.3,83.4,12179,10180,9648,1812,95,9.8,8,4,9999,99999,9,999999999,0.0,999,999,99
3013,2,19,10,0,*?*?*?*?*?*?*?*?*?*?*?*?*?*?*?*?*?*?*?*?*?*?,9.2,5.9,80,101890,451,1397,316,129.5,53.3,112.3,14214,4907,12678,3087,100,10.3,9,5,9999,99999,9,999999999,0.0,999,999,99
3013,2,19,11,0,*?*?*?*?*?*?*?*?*?*?*?*?*?*?*?*?*?*?*?*?*?*?,11.9,5.6,65,101890,538,1398,319,249.2,231.1,160.2,26428,22565,18266,3367,105,10.3,7,4,9999,99999,9,999999999,0.1,999,999,99
3013,2,19,12,0,*?*?*?*?*?*?*?*?*?*?*?*?*?*?*?*?*?*?*?*?*?*?,13.1,5.1,58,101890,573,1397,329,226.8,139.4,169.6,24724,13788,19239,3993,110,11.3,8,4,9999,99999,9,999999999,0.0,999,999,99
3013,2,19,13,0,*?*?*?*?*?*?*?*?*?*?*?*?*?*?*?*?*?*?*?*?*?*?,13.2,4.3,55,101890,555,1400,334,164.7,55.2,142.8,18094,5290,16111,4108,103,11.3,9,5,9999,99999,9,999999999,0.0,999,999,99
3013,2,19,14,0,*?*?*?*?*?*?*?*?*?*?*?*?*?*?*?*?*?*?*?*?*?*?,13.3,3.9,53,101890,483,1399,340,80.7,0.0,80.7,9448,0,9475,3370,97,11.8,10,5,9999,99999,9,999999999,0.0,999,999,99
3013,2,19,15,0,*?*?*?*?*?*?*?*?*?*?*?*?*?*?*?*?*?*?*?*?*?*?,13.2,3.9,54,101890,363,1397,339,57.2,0.0,57.2,6675,0,6691,2295,90,11.3,10,5,9999,99999,9,999999999,0.0,999,999,99
3013,2,19,16,0,*?*?*?*?*?*?*?*?*?*?*?*?*?*?*?*?*?*?*?*?*?*?,13.2,3.0,50,101890,204,1398,339,25.9,0.0,25.9,3048,0,3052,1005,83,11.8,10,5,9999,99999,9,999999999,0.0,999,999,99
3013,2,19,17,0,*?*?*?*?*?*?*?*?*?*?*?*?*?*?*?*?*?*?*?*?*?*?,12.1,4.3,59,101890,16,1394,334,0.0,0.0,0.0,0,0,0,0,77,12.4,10,5,9999,99999,9,999999999,0.0,999,999,99
3013,2,19,18,0,*?*?*?*?*?*?*?*?*?*?*?*?*?*?*?*?*?*?*?*?*?*?,11.0,4.8,65,101890,0,-0,329,0.0,-0.0,0.0,0,0,0,0,70,11.3,10,5,9999,99999,9,999999999,0.0,999,999,99
3013,2,19,19,0,*?*?*?*?*?*?*?*?*?*?*?*?*?*?*?*?*?*?*?*?*?*?,10.1,5.5,73,101890,0,-0,324,0.0,-0.0,0.0,0,0,0,0,60,11.3,10,5,9999,99999,9,999999999,0.0,999,999,99
3013,2,19,20,0,*?*?*?*?*?*?*?*?*?*?*?*?*?*?*?*?*?*?*?*?*?*?,9.1,5.8,79,101890,0,-0,320,0.0,-0.0,0.0,0,0,0,0,50,11.3,10,5,9999,99999,9,999999999,0.0,999,999,99
3013,2,19,21,0,*?*?*?*?*?*?*?*?*?*?*?*?*?*?*?*?*?*?*?*?*?*?,8.9,6.2,84,101890,0,-0,319,0.0,-0.0,0.0,0,0,0,0,40,10.8,10,5,9999,99999,9,999999999,0.1,999,999,99
3013,2,19,22,0,*?*?*?*?*?*?*?*?*?*?*?*?*?*?*?*?*?*?*?*?*?*?,7.8,6.9,93,101890,0,-0,314,0.0,-0.0,0.0,0,0,0,0,30,10.8,10,5,9999,99999,9,999999999,0.0,999,999,99
3013,2,19,23,0,*?*?*?*?*?*?*?*?*?*?*?*?*?*?*?*?*?*?*?*?*?*?,7.8,6.4,90,101890,0,-0,314,0.0,-0.0,0.0,0,0,0,0,20,11.3,10,5,9999,99999,9,999999999,0.0,999,999,99
3013,2,19,24,0,*?*?*?*?*?*?*?*?*?*?*?*?*?*?*?*?*?*?*?*?*?*?,7.1,7.1,100,101890,0,-0,311,0.0,-0.0,0.0,0,0,0,0,110,11.3,10,5,9999,99999,9,999999999,4.9,999,999,99
3013,2,20,1,0,*?*?*?*?*?*?*?*?*?*?*?*?*?*?*?*?*?*?*?*?*?*?,7.8,7.3,99,102039,0,-0,314,0.0,-0.0,0.0,0,0,0,0,28,10.3,10,5,9999,99999,9,999999999,0.0,999,999,99
3013,2,20,2,0,*?*?*?*?*?*?*?*?*?*?*?*?*?*?*?*?*?*?*?*?*?*?,7.5,7.6,100,102039,0,-0,312,0.0,-0.0,0.0,0,0,0,0,47,10.3,10,5,9999,99999,9,999999999,0.0,999,999,99
3013,2,20,3,0,*?*?*?*?*?*?*?*?*?*?*?*?*?*?*?*?*?*?*?*?*?*?,7.6,7.6,100,102039,0,-0,313,0.0,-0.0,0.0,0,0,0,0,65,9.3,10,5,9999,99999,9,999999999,0.2,999,999,99
3013,2,20,4,0,*?*?*?*?*?*?*?*?*?*?*?*?*?*?*?*?*?*?*?*?*?*?,6.7,6.7,100,102039,0,-0,309,0.0,-0.0,0.0,0,0,0,0,83,9.3,10,5,9999,99999,9,999999999,0.1,999,999,99
3013,2,20,5,0,*?*?*?*?*?*?*?*?*?*?*?*?*?*?*?*?*?*?*?*?*?*?,5.7,5.8,100,102039,0,-0,305,0.0,-0.0,0.0,0,0,0,0,102,8.2,10,5,9999,99999,9,999999999,0.0,999,999,99
3013,2,20,6,0,*?*?*?*?*?*?*?*?*?*?*?*?*?*?*?*?*?*?*?*?*?*?,6.5,6.6,100,102039,0,-0,308,0.0,-0.0,0.0,0,0,0,0,120,8.8,10,5,9999,99999,9,999999999,0.0,999,999,99
3013,2,20,7,0,*?*?*?*?*?*?*?*?*?*?*?*?*?*?*?*?*?*?*?*?*?*?,7.2,7.1,100,102039,0,-0,311,0.0,-0.0,0.0,0,0,0,0,118,8.2,10,5,9999,99999,9,999999999,0.0,999,999,99
3013,2,20,8,0,*?*?*?*?*?*?*?*?*?*?*?*?*?*?*?*?*?*?*?*?*?*?,7.1,7.1,100,102039,157,1397,311,16.7,0.0,16.7,1988,-0,1989,650,117,9.8,10,5,9999,99999,9,999999999,0.3,999,999,99
3013,2,20,9,0,*?*?*?*?*?*?*?*?*?*?*?*?*?*?*?*?*?*?*?*?*?*?,8.4,8.4,100,102039,327,1400,316,50.0,0.0,50.0,5836,0,5848,1986,115,9.8,10,5,9999,99999,9,999999999,0.2,999,999,99
3013,2,20,10,0,*?*?*?*?*?*?*?*?*?*?*?*?*?*?*?*?*?*?*?*?*?*?,11.1,9.2,89,102039,459,1397,325,132.2,53.5,114.6,14515,4943,12944,3163,113,10.3,9,5,9999,99999,9,999999999,0.0,999,999,99
3013,2,20,11,0,*?*?*?*?*?*?*?*?*?*?*?*?*?*?*?*?*?*?*?*?*?*?,13.6,9.8,79,102039,546,1398,336,161.9,55.1,140.3,17784,5264,15837,4022,112,10.3,9,5,9999,99999,9,999999999,0.0,999,999,99
3013,2,20,12,0,*?*?*?*?*?*?*?*?*?*?*?*?*?*?*?*?*?*?*?*?*?*?,14.8,10.2,75,102039,581,1398,342,173.9,55.6,150.7,19107,5368,17006,4390,110,11.3,9,5,9999,99999,9,999999999,0.0,999,999,99
3013,2,20,13,0,*?*?*?*?*?*?*?*?*?*?*?*?*?*?*?*?*?*?*?*?*?*?,14.9,8.8,68,102039,562,1398,342,167.4,55.4,145.1,18390,5314,16372,4189,112,11.3,9,5,9999,99999,9,999999999,0.0,999,999,99
3013,2,20,14,0,*?*?*?*?*?*?*?*?*?*?*?*?*?*?*?*?*?*?*?*?*?*?,14.9,7.6,63,102039,490,1397,342,142.8,54.2,123.8,15685,5070,13980,3462,113,11.8,9,5,9999,99999,9,999999999,0.0,999,999,99
3013,2,20,15,0,*?*?*?*?*?*?*?*?*?*?*?*?*?*?*?*?*?*?*?*?*?*?,15.0,7.7,63,102039,371,1399,339,135.1,128.4,101.0,14728,11219,11623,2225,115,11.3,8,4,9999,99999,9,999999999,0.0,999,999,99
3013,2,20,16,0,*?*?*?*?*?*?*?*?*?*?*?*?*?*?*?*?*?*?*?*?*?*?,14.9,7.3,61,102039,211,1396,342,47.5,41.8,41.2,5272,2884,4892,871,117,11.8,9,5,9999,99999,9,999999999,0.0,999,999,99
3013,2,20,17,0,*?*?*?*?*?*?*?*?*?*?*?*?*?*?*?*?*?*?*?*?*?*?,14.2,6.6,61,102039,23,1398,343,0.0,0.0,0.0,0,0,0,0,118,12.4,10,5,9999,99999,9,999999999,0.1,999,999,99
3013,2,20,18,0,*?*?*?*?*?*?*?*?*?*?*?*?*?*?*?*?*?*?*?*?*?*?,12.3,7.3,73,102039,0,-0,334,0.0,-0.0,0.0,0,0,0,0,120,11.3,10,5,9999,99999,9,999999999,0.1,999,999,99
3013,2,20,19,0,*?*?*?*?*?*?*?*?*?*?*?*?*?*?*?*?*?*?*?*?*?*?,11.8,6.7,73,102039,0,-0,332,0.0,-0.0,0.0,0,0,0,0,120,11.3,10,5,9999,99999,9,999999999,0.0,999,999,99
3013,2,20,20,0,*?*?*?*?*?*?*?*?*?*?*?*?*?*?*?*?*?*?*?*?*?*?,10.7,6.7,77,102039,0,-0,327,0.0,-0.0,0.0,0,0,0,0,120,11.3,10,5,9999,99999,9,999999999,1.4,999,999,99
3013,2,20,21,0,*?*?*?*?*?*?*?*?*?*?*?*?*?*?*?*?*?*?*?*?*?*?,9.6,6.6,82,102039,0,-0,322,0.0,-0.0,0.0,0,0,0,0,120,10.8,10,5,9999,99999,9,999999999,2.4,999,999,99
3013,2,20,22,0,*?*?*?*?*?*?*?*?*?*?*?*?*?*?*?*?*?*?*?*?*?*?,9.4,7.6,90,102039,0,-0,321,0.0,-0.0,0.0,0,0,0,0,120,10.8,10,5,9999,99999,9,999999999,0.4,999,999,99
3013,2,20,23,0,*?*?*?*?*?*?*?*?*?*?*?*?*?*?*?*?*?*?*?*?*?*?,8.6,6.7,90,102039,0,-0,317,0.0,-0.0,0.0,0,0,0,0,120,11.3,10,5,9999,99999,9,999999999,0.6,999,999,99
3013,2,20,24,0,*?*?*?*?*?*?*?*?*?*?*?*?*?*?*?*?*?*?*?*?*?*?,7.8,6.9,95,102039,0,-0,314,0.0,-0.0,0.0,0,0,0,0,10,11.3,10,5,9999,99999,9,999999999,0.0,999,999,99
3013,2,21,1,0,*?*?*?*?*?*?*?*?*?*?*?*?*?*?*?*?*?*?*?*?*?*?,7.0,7.0,100,102294,0,-0,310,0.0,-0.0,0.0,0,0,0,0,120,10.3,10,5,9999,99999,9,999999999,0.2,999,999,99
3013,2,21,2,0,*?*?*?*?*?*?*?*?*?*?*?*?*?*?*?*?*?*?*?*?*?*?,6.4,6.4,100,102294,0,-0,308,0.0,-0.0,0.0,0,0,0,0,120,10.3,10,5,9999,99999,9,999999999,0.2,999,999,99
3013,2,21,3,0,*?*?*?*?*?*?*?*?*?*?*?*?*?*?*?*?*?*?*?*?*?*?,6.2,6.2,100,102294,0,-0,307,0.0,-0.0,0.0,0,0,0,0,120,9.3,10,5,9999,99999,9,999999999,0.2,999,999,99
3013,2,21,4,0,*?*?*?*?*?*?*?*?*?*?*?*?*?*?*?*?*?*?*?*?*?*?,6.0,5.9,100,102294,0,-0,306,0.0,-0.0,0.0,0,0,0,0,120,9.3,10,5,9999,99999,9,999999999,0.3,999,999,99
3013,2,21,5,0,*?*?*?*?*?*?*?*?*?*?*?*?*?*?*?*?*?*?*?*?*?*?,6.0,6.1,100,102294,0,-0,306,0.0,-0.0,0.0,0,0,0,0,120,8.2,10,5,9999,99999,9,999999999,0.0,999,999,99
3013,2,21,6,0,*?*?*?*?*?*?*?*?*?*?*?*?*?*?*?*?*?*?*?*?*?*?,5.5,5.5,100,102294,0,-0,304,0.0,-0.0,0.0,0,0,0,0,120,8.8,10,5,9999,99999,9,999999999,0.0,999,999,99
3013,2,21,7,0,*?*?*?*?*?*?*?*?*?*?*?*?*?*?*?*?*?*?*?*?*?*?,5.0,5.0,100,102294,0,-0,302,0.0,-0.0,0.0,0,0,0,0,122,8.2,10,5,9999,99999,9,999999999,0.0,999,999,99
3013,2,21,8,0,*?*?*?*?*?*?*?*?*?*?*?*?*?*?*?*?*?*?*?*?*?*?,6.1,6.1,100,102294,165,1398,306,18.2,0.0,18.2,2166,-0,2167,709,123,9.8,10,5,9999,99999,9,999999999,0.1,999,999,99
3013,2,21,9,0,*?*?*?*?*?*?*?*?*?*?*?*?*?*?*?*?*?*?*?*?*?*?,7.2,7.3,100,102294,334,1395,311,51.6,0.0,51.6,6017,0,6031,2052,125,9.8,10,5,9999,99999,9,999999999,0.2,999,999,99
3013,2,21,10,0,*?*?*?*?*?*?*?*?*?*?*?*?*?*?*?*?*?*?*?*?*?*?,9.0,8.7,100,102294,467,1397,319,77.7,0.0,77.7,9089,0,9114,3226,127,10.3,10,5,9999,99999,9,999999999,0.0,999,999,99
3013,2,21,11,0,*?*?*?*?*?*?*?*?*?*?*?*?*?*?*?*?*?*?*?*?*?*?,10.2,8.9,100,102294,554,1398,324,94.8,0.0,94.8,11128,0,11163,4056,128,10.3,10,5,9999,99999,9,999999999,0.0,999,999,99
3013,2,21,12,0,*?*?*?*?*?*?*?*?*?*?*?*?*?*?*?*?*?*?*?*?*?*?,11.7,8.0,90,102294,589,1397,331,101.7,0.0,101.7,11954,0,11993,4403,130,11.3,10,5,9999,99999,9,999999999,0.7,999,999,99
3013,2,21,13,0,*?*?*?*?*?*?*?*?*?*?*?*?*?*?*?*?*?*?*?*?*?*?,11.6,6.9,84,102294,570,1398,331,97.9,0.0,97.9,11504,0,11541,4212,128,11.3,10,5,9999,99999,9,999999999,0.0,999,999,99
3013,2,21,14,0,*?*?*?*?*?*?*?*?*?*?*?*?*?*?*?*?*?*?*?*?*?*?,12.0,5.5,74,102294,498,1398,333,83.7,0.0,83.7,9808,0,9837,3515,127,11.8,10,5,9999,99999,9,999999999,0.1,999,999,99
3013,2,21,15,0,*?*?*?*?*?*?*?*?*?*?*?*?*?*?*?*?*?*?*?*?*?*?,11.9,6.6,81,102294,378,1397,333,60.2,0.0,60.2,7018,0,7035,2425,125,11.3,10,5,9999,99999,9,999999999,0.8,999,999,99
3013,2,21,16,0,*?*?*?*?*?*?*?*?*?*?*?*?*?*?*?*?*?*?*?*?*?*?,11.9,6.7,82,102294,218,1395,333,28.8,0.0,28.8,3374,0,3379,1116,123,11.8,10,5,9999,99999,9,999999999,0.0,999,999,99
3013,2,21,17,0,*?*?*?*?*?*?*?*?*?*?*?*?*?*?*?*?*?*?*?*?*?*?,11.9,6.1,78,102294,30,1399,333,0.0,0.0,0.0,0,0,0,0,122,12.4,10,5,9999,99999,9,999999999,0.0,999,999,99
3013,2,21,18,0,*?*?*?*?*?*?*?*?*?*?*?*?*?*?*?*?*?*?*?*?*?*?,9.9,6.1,90,102294,0,-0,323,0.0,-0.0,0.0,0,0,0,0,120,11.3,10,5,9999,99999,9,999999999,0.0,999,999,99
3013,2,21,19,0,*?*?*?*?*?*?*?*?*?*?*?*?*?*?*?*?*?*?*?*?*?*?,9.3,7.0,99,102294,0,-0,321,0.0,-0.0,0.0,0,0,0,0,118,11.3,10,5,9999,99999,9,999999999,0.0,999,999,99
3013,2,21,20,0,*?*?*?*?*?*?*?*?*?*?*?*?*?*?*?*?*?*?*?*?*?*?,8.4,7.6,100,102294,0,-0,316,0.0,-0.0,0.0,0,0,0,0,117,11.3,10,5,9999,99999,9,999999999,0.0,999,999,99
3013,2,21,21,0,*?*?*?*?*?*?*?*?*?*?*?*?*?*?*?*?*?*?*?*?*?*?,7.5,7.4,100,102294,0,-0,312,0.0,-0.0,0.0,0,0,0,0,115,10.8,10,5,9999,99999,9,999999999,0.2,999,999,99
3013,2,21,22,0,*?*?*?*?*?*?*?*?*?*?*?*?*?*?*?*?*?*?*?*?*?*?,7.8,7.1,100,102294,0,-0,314,0.0,-0.0,0.0,0,0,0,0,113,10.8,10,5,9999,99999,9,999999999,0.2,999,999,99
3013,2,21,23,0,*?*?*?*?*?*?*?*?*?*?*?*?*?*?*?*?*?*?*?*?*?*?,7.5,7.4,100,102294,0,-0,312,0.0,-0.0,0.0,0,0,0,0,112,11.3,10,5,9999,99999,9,999999999,1.5,999,999,99
3013,2,21,24,0,*?*?*?*?*?*?*?*?*?*?*?*?*?*?*?*?*?*?*?*?*?*?,7.8,7.1,100,102294,0,-0,314,0.0,-0.0,0.0,0,0,0,0,120,11.3,10,5,9999,99999,9,999999999,0.2,999,999,99
3013,2,22,1,0,*?*?*?*?*?*?*?*?*?*?*?*?*?*?*?*?*?*?*?*?*?*?,6.8,6.7,100,102432,0,-0,309,0.0,-0.0,0.0,0,0,0,0,108,10.3,10,5,9999,99999,9,999999999,0.0,999,999,99
3013,2,22,2,0,*?*?*?*?*?*?*?*?*?*?*?*?*?*?*?*?*?*?*?*?*?*?,6.7,6.6,100,102432,0,-0,309,0.0,-0.0,0.0,0,0,0,0,107,10.3,10,5,9999,99999,9,999999999,0.8,999,999,99
3013,2,22,3,0,*?*?*?*?*?*?*?*?*?*?*?*?*?*?*?*?*?*?*?*?*?*?,6.9,7.0,100,102432,0,-0,310,0.0,-0.0,0.0,0,0,0,0,105,9.3,10,5,9999,99999,9,999999999,0.0,999,999,99
3013,2,22,4,0,*?*?*?*?*?*?*?*?*?*?*?*?*?*?*?*?*?*?*?*?*?*?,6.0,5.9,100,102432,0,-0,306,0.0,-0.0,0.0,0,0,0,0,103,9.3,10,5,9999,99999,9,999999999,0.1,999,999,99
3013,2,22,5,0,*?*?*?*?*?*?*?*?*?*?*?*?*?*?*?*?*?*?*?*?*?*?,5.4,5.3,100,102432,0,-0,303,0.0,-0.0,0.0,0,0,0,0,102,8.2,10,5,9999,99999,9,999999999,0.2,999,999,99
3013,2,22,6,0,*?*?*?*?*?*?*?*?*?*?*?*?*?*?*?*?*?*?*?*?*?*?,4.6,4.6,100,102432,0,-0,300,0.0,-0.0,0.0,0,0,0,0,100,8.8,10,5,9999,99999,9,999999999,0.1,999,999,99
3013,2,22,7,0,*?*?*?*?*?*?*?*?*?*?*?*?*?*?*?*?*?*?*?*?*?*?,5.4,5.5,100,102432,0,-0,303,0.0,-0.0,0.0,0,0,0,0,102,8.2,10,5,9999,99999,9,999999999,0.0,999,999,99
3013,2,22,8,0,*?*?*?*?*?*?*?*?*?*?*?*?*?*?*?*?*?*?*?*?*?*?,6.1,6.1,100,102432,173,1398,306,19.8,0.0,19.8,2345,-0,2347,769,103,9.8,10,5,9999,99999,9,999999999,0.0,999,999,99
3013,2,22,9,0,*?*?*?*?*?*?*?*?*?*?*?*?*?*?*?*?*?*?*?*?*?*?,7.7,7.7,100,102432,342,1395,313,53.2,0.0,53.2,6197,0,6211,2120,105,9.8,10,5,9999,99999,9,999999999,2.4,999,999,99
3013,2,22,10,0,*?*?*?*?*?*?*?*?*?*?*?*?*?*?*?*?*?*?*?*?*?*?,10.0,8.8,95,102432,475,1397,323,79.3,0.0,79.3,9272,0,9299,3302,107,10.3,10,5,9999,99999,9,999999999,1.8,999,999,99
3013,2,22,11,0,*?*?*?*?*?*?*?*?*?*?*?*?*?*?*?*?*?*?*?*?*?*?,12.3,8.8,81,102432,562,1397,334,96.4,0.0,96.4,11319,0,11355,4135,108,10.3,10,5,9999,99999,9,999999999,0.2,999,999,99
3013,2,22,12,0,*?*?*?*?*?*?*?*?*?*?*?*?*?*?*?*?*?*?*?*?*?*?,14.0,8.7,73,102432,597,1397,342,103.3,0.0,103.3,12148,0,12188,4484,110,11.3,10,5,9999,99999,9,999999999,0.1,999,999,99
3013,2,22,13,0,*?*?*?*?*?*?*?*?*?*?*?*?*?*?*?*?*?*?*?*?*?*?,14.0,8.3,70,102432,578,1398,342,99.5,0.0,99.5,11690,0,11727,4291,108,11.3,10,5,9999,99999,9,999999999,0.5,999,999,99
3013,2,22,14,0,*?*?*?*?*?*?*?*?*?*?*?*?*?*?*?*?*?*?*?*?*?*?,14.1,8.3,70,102432,505,1396,343,85.3,0.0,85.3,9984,0,10014,3587,107,11.8,10,5,9999,99999,9,999999999,1.2,999,999,99
3013,2,22,15,0,*?*?*?*?*?*?*?*?*?*?*?*?*?*?*?*?*?*?*?*?*?*?,13.8,8.8,74,102432,385,1396,341,61.6,0.0,61.6,7192,0,7209,2490,105,11.3,10,5,9999,99999,9,999999999,0.5,999,999,99
3013,2,22,16,0,*?*?*?*?*?*?*?*?*?*?*?*?*?*?*?*?*?*?*?*?*?*?,14.0,8.9,73,102432,226,1400,342,30.2,0.0,30.2,3539,0,3545,1173,103,11.8,10,5,9999,99999,9,999999999,0.0,999,999,99
3013,2,22,17,0,*?*?*?*?*?*?*?*?*?*?*?*?*?*?*?*?*?*?*?*?*?*?,12.9,9.6,82,102432,37,1399,337,0.0,0.0,0.0,0,0,0,0,102,12.4,10,5,9999,99999,9,999999999,0.0,999,999,99
3013,2,22,18,0,*?*?*?*?*?*?*?*?*?*?*?*?*?*?*?*?*?*?*?*?*?*?,11.9,10.4,93,102432,0,-0,332,0.0,-0.0,0.0,0,0,0,0,100,11.3,10,5,9999,99999,9,999999999,0.1,999,999,99
3013,2,22,19,0,*?*?*?*?*?*?*?*?*?*?*?*?*?*?*?*?*?*?*?*?*?*?,9.9,9.8,100,102432,0,-0,323,0.0,-0.0,0.0,0,0,0,0,87,11.3,10,5,9999,99999,9,999999999,0.0,999,999,99
3013,2,22,20,0,*?*?*?*?*?*?*?*?*?*?*?*?*?*?*?*?*?*?*?*?*?*?,9.5,8.5,96,102432,0,-0,321,0.0,-0.0,0.0,0,0,0,0,73,11.3,10,5,9999,99999,9,999999999,0.0,999,999,99
3013,2,22,21,0,*?*?*?*?*?*?*?*?*?*?*?*?*?*?*?*?*?*?*?*?*?*?,8.6,7.7,97,102432,0,-0,317,0.0,-0.0,0.0,0,0,0,0,60,10.8,10,5,9999,99999,9,999999999,0.2,999,999,99
3013,2,22,22,0,*?*?*?*?*?*?*?*?*?*?*?*?*?*?*?*?*?*?*?*?*?*?,8.2,7.9,100,102432,0,-0,315,0.0,-0.0,0.0,0,0,0,0,47,10.8,10,5,9999,99999,9,999999999,0.0,999,999,99
3013,2,22,23,0,*?*?*?*?*?*?*?*?*?*?*?*?*?*?*?*?*?*?*?*?*?*?,7.5,7.3,100,102432,0,-0,312,0.0,-0.0,0.0,0,0,0,0,33,11.3,10,5,9999,99999,9,999999999,0.0,999,999,99
3013,2,22,24,0,*?*?*?*?*?*?*?*?*?*?*?*?*?*?*?*?*?*?*?*?*?*?,7.1,7.1,100,102432,0,-0,311,0.0,-0.0,0.0,0,0,0,0,110,11.3,10,5,9999,99999,9,999999999,0.1,999,999,99
3013,2,23,1,0,*?*?*?*?*?*?*?*?*?*?*?*?*?*?*?*?*?*?*?*?*?*?,6.1,5.6,97,102624,0,-0,306,0.0,-0.0,0.0,0,0,0,0,75,10.3,10,5,9999,99999,9,999999999,0.0,999,999,99
3013,2,23,2,0,*?*?*?*?*?*?*?*?*?*?*?*?*?*?*?*?*?*?*?*?*?*?,5.6,5.0,95,102624,0,-0,304,0.0,-0.0,0.0,0,0,0,0,130,10.3,10,5,9999,99999,9,999999999,0.0,999,999,99
3013,2,23,3,0,*?*?*?*?*?*?*?*?*?*?*?*?*?*?*?*?*?*?*?*?*?*?,5.4,5.3,99,102624,0,-0,303,0.0,-0.0,0.0,0,0,0,0,185,9.3,10,5,9999,99999,9,999999999,0.2,999,999,99
3013,2,23,4,0,*?*?*?*?*?*?*?*?*?*?*?*?*?*?*?*?*?*?*?*?*?*?,5.3,4.6,95,102624,0,-0,303,0.0,-0.0,0.0,0,0,0,0,240,9.3,10,5,9999,99999,9,999999999,0.0,999,999,99
3013,2,23,5,0,*?*?*?*?*?*?*?*?*?*?*?*?*?*?*?*?*?*?*?*?*?*?,5.4,4.5,94,102624,0,-0,304,0.0,-0.0,0.0,0,0,0,0,295,8.2,10,5,9999,99999,9,999999999,0.0,999,999,99
3013,2,23,6,0,*?*?*?*?*?*?*?*?*?*?*?*?*?*?*?*?*?*?*?*?*?*?,5.4,4.6,95,102624,0,-0,304,0.0,-0.0,0.0,0,0,0,0,350,8.8,10,5,9999,99999,9,999999999,0.0,999,999,99
3013,2,23,7,0,*?*?*?*?*?*?*?*?*?*?*?*?*?*?*?*?*?*?*?*?*?*?,5.8,5.0,94,102624,0,-0,305,0.0,-0.0,0.0,0,0,0,0,347,8.2,10,5,9999,99999,9,999999999,0.0,999,999,99
3013,2,23,8,0,*?*?*?*?*?*?*?*?*?*?*?*?*?*?*?*?*?*?*?*?*?*?,6.3,5.8,95,102624,181,1398,291,64.5,223.2,35.6,6838,13342,4900,628,343,9.8,6,3,9999,99999,9,999999999,0.0,999,999,99
3013,2,23,9,0,*?*?*?*?*?*?*?*?*?*?*?*?*?*?*?*?*?*?*?*?*?*?,5.6,5.6,100,102624,350,1395,292,149.0,212.0,95.8,15753,17743,11221,1870,340,9.8,7,4,9999,99999,9,999999999,0.0,999,999,99
3013,2,23,10,0,*?*?*?*?*?*?*?*?*?*?*?*?*?*?*?*?*?*?*?*?*?*?,7.8,7.7,100,102624,483,1396,306,186.2,135.6,139.3,20290,12882,15885,3175,337,10.3,8,4,9999,99999,9,999999999,0.0,999,999,99
3013,2,23,11,0,*?*?*?*?*?*?*?*?*?*?*?*?*?*?*?*?*?*?*?*?*?*?,7.9,7.9,99,102624,570,1397,310,170.2,55.5,147.6,18704,5338,16649,4276,333,10.3,9,5,9999,99999,9,999999999,0.0,999,999,99
3013,2,23,12,0,*?*?*?*?*?*?*?*?*?*?*?*?*?*?*?*?*?*?*?*?*?*?,8.4,6.7,89,102624,605,1397,308,241.3,140.4,180.5,26323,14049,20439,4304,330,11.3,8,4,9999,99999,9,999999999,0.0,999,999,99
3013,2,23,13,0,*?*?*?*?*?*?*?*?*?*?*?*?*?*?*?*?*?*?*?*?*?*?,8.8,6.1,82,102624,585,1396,314,175.5,55.7,152.2,19287,5382,17164,4440,330,11.3,9,5,9999,99999,9,999999999,0.0,999,999,99
3013,2,23,14,0,*?*?*?*?*?*?*?*?*?*?*?*?*?*?*?*?*?*?*?*?*?*?,8.9,6.2,84,102624,513,1396,306,236.1,229.4,151.8,25017,22117,17349,3159,330,11.8,7,4,9999,99999,9,999999999,0.0,999,999,99
3013,2,23,15,0,*?*?*?*?*?*?*?*?*?*?*?*?*?*?*?*?*?*?*?*?*?*?,8.6,5.8,82,102624,393,1397,305,171.7,217.9,110.4,18151,19144,12837,2190,330,11.3,7,4,9999,99999,9,999999999,0.0,999,999,99
3013,2,23,16,0,*?*?*?*?*?*?*?*?*?*?*?*?*?*?*?*?*?*?*?*?*?*?,8.8,3.8,71,102624,233,1398,319,31.6,0.0,31.6,3704,0,3710,1229,330,11.8,10,5,9999,99999,9,999999999,0.0,999,999,99
3013,2,23,17,0,*?*?*?*?*?*?*?*?*?*?*?*?*?*?*?*?*?*?*?*?*?*?,8.7,3.0,67,102624,44,1399,319,0.0,0.0,0.0,0,0,0,0,330,12.4,10,5,9999,99999,9,999999999,0.0,999,999,99
3013,2,23,18,0,*?*?*?*?*?*?*?*?*?*?*?*?*?*?*?*?*?*?*?*?*?*?,8.1,3.8,74,102624,0,-0,316,0.0,-0.0,0.0,0,0,0,0,330,11.3,10,5,9999,99999,9,999999999,0.5,999,999,99
3013,2,23,19,0,*?*?*?*?*?*?*?*?*?*?*?*?*?*?*?*?*?*?*?*?*?*?,7.5,3.6,77,102624,0,-0,313,0.0,-0.0,0.0,0,0,0,0,287,11.3,10,5,9999,99999,9,999999999,0.1,999,999,99
3013,2,23,20,0,*?*?*?*?*?*?*?*?*?*?*?*?*?*?*?*?*?*?*?*?*?*?,7.6,4.6,82,102624,0,-0,313,0.0,-0.0,0.0,0,0,0,0,243,11.3,10,5,9999,99999,9,999999999,0.0,999,999,99
3013,2,23,21,0,*?*?*?*?*?*?*?*?*?*?*?*?*?*?*?*?*?*?*?*?*?*?,6.5,3.9,84,102624,0,-0,309,0.0,-0.0,0.0,0,0,0,0,200,10.8,10,5,9999,99999,9,999999999,0.0,999,999,99
3013,2,23,22,0,*?*?*?*?*?*?*?*?*?*?*?*?*?*?*?*?*?*?*?*?*?*?,6.7,3.4,79,102624,0,-0,310,0.0,-0.0,0.0,0,0,0,0,157,10.8,10,5,9999,99999,9,999999999,0.0,999,999,99
3013,2,23,23,0,*?*?*?*?*?*?*?*?*?*?*?*?*?*?*?*?*?*?*?*?*?*?,7.1,3.9,81,102624,0,-0,311,0.0,-0.0,0.0,0,0,0,0,113,11.3,10,5,9999,99999,9,999999999,0.0,999,999,99
3013,2,23,24,0,*?*?*?*?*?*?*?*?*?*?*?*?*?*?*?*?*?*?*?*?*?*?,6.7,6.4,98,102624,0,-0,309,0.0,-0.0,0.0,0,0,0,0,20,11.3,10,5,9999,99999,9,999999999,0.0,999,999,99
3013,2,24,1,0,*?*?*?*?*?*?*?*?*?*?*?*?*?*?*?*?*?*?*?*?*?*?,7.7,3.2,72,103035,0,-0,314,0.0,-0.0,0.0,0,0,0,0,70,10.3,10,5,9999,99999,9,999999999,0.0,999,999,99
3013,2,24,2,0,*?*?*?*?*?*?*?*?*?*?*?*?*?*?*?*?*?*?*?*?*?*?,7.5,2.7,71,103035,0,-0,313,0.0,-0.0,0.0,0,0,0,0,70,10.3,10,5,9999,99999,9,999999999,0.0,999,999,99
3013,2,24,3,0,*?*?*?*?*?*?*?*?*?*?*?*?*?*?*?*?*?*?*?*?*?*?,8.1,3.8,74,103035,0,-0,316,0.0,-0.0,0.0,0,0,0,0,70,9.3,10,5,9999,99999,9,999999999,0.0,999,999,99
3013,2,24,4,0,*?*?*?*?*?*?*?*?*?*?*?*?*?*?*?*?*?*?*?*?*?*?,7.4,3.8,78,103035,0,-0,313,0.0,-0.0,0.0,0,0,0,0,70,9.3,10,5,9999,99999,9,999999999,0.0,999,999,99
3013,2,24,5,0,*?*?*?*?*?*?*?*?*?*?*?*?*?*?*?*?*?*?*?*?*?*?,6.7,3.9,82,103035,0,-0,309,0.0,-0.0,0.0,0,0,0,0,70,8.2,10,5,9999,99999,9,999999999,0.0,999,999,99
3013,2,24,6,0,*?*?*?*?*?*?*?*?*?*?*?*?*?*?*?*?*?*?*?*?*?*?,5.8,3.0,82,103035,0,-0,278,0.0,-0.0,0.0,0,0,0,0,70,8.8,4,2,9999,99999,9,999999999,0.0,999,999,99
3013,2,24,7,0,*?*?*?*?*?*?*?*?*?*?*?*?*?*?*?*?*?*?*?*?*?*?,6.9,4.5,85,103035,0,-0,266,0.0,-0.0,0.0,0,0,0,0,67,8.2,0,0,9999,99999,9,999999999,0.0,999,999,99
3013,2,24,8,0,*?*?*?*?*?*?*?*?*?*?*?*?*?*?*?*?*?*?*?*?*?*?,7.9,5.5,85,103035,189,1398,272,79.2,410.0,23.8,8193,28694,3908,495,63,9.8,0,0,9999,99999,9,999999999,0.0,999,999,99
3013,2,24,9,0,*?*?*?*?*?*?*?*?*?*?*?*?*?*?*?*?*?*?*?*?*?*?,9.2,6.1,80,103035,358,1394,278,194.5,530.0,58.3,20185,44668,8743,1091,60,9.8,0,0,9999,99999,9,999999999,0.0,999,999,99
3013,2,24,10,0,*?*?*?*?*?*?*?*?*?*?*?*?*?*?*?*?*?*?*?*?*?*?,10.6,7.3,80,103035,491,1395,286,284.6,566.1,85.4,29547,52121,12324,1636,57,10.3,0,0,9999,99999,9,999999999,0.0,999,999,99
3013,2,24,11,0,*?*?*?*?*?*?*?*?*?*?*?*?*?*?*?*?*?*?*?*?*?*?,13.1,7.6,69,103035,578,1396,297,343.4,580.7,103.0,35717,55345,14561,2034,53,10.3,0,0,9999,99999,9,999999999,0.0,999,999,99
3013,2,24,12,0,*?*?*?*?*?*?*?*?*?*?*?*?*?*?*?*?*?*?*?*?*?*?,15.4,7.3,58,103035,612,1395,306,367.0,585.4,110.1,38200,56377,15433,2207,50,11.3,0,0,9999,99999,9,999999999,0.0,999,999,99
3013,2,24,13,0,*?*?*?*?*?*?*?*?*?*?*?*?*?*?*?*?*?*?*?*?*?*?,15.3,6.4,55,103035,593,1396,304,353.8,582.9,106.1,36803,55813,14945,2109,47,11.3,0,0,9999,99999,9,999999999,0.0,999,999,99
3013,2,24,14,0,*?*?*?*?*?*?*?*?*?*?*?*?*?*?*?*?*?*?*?*?*?*?,15.3,5.9,53,103035,520,1394,303,304.5,571.6,91.4,31632,53327,13089,1766,43,11.8,0,0,9999,99999,9,999999999,0.0,999,999,99
3013,2,24,15,0,*?*?*?*?*?*?*?*?*?*?*?*?*?*?*?*?*?*?*?*?*?*?,15.4,5.6,52,103035,400,1395,302,222.7,543.9,66.8,23113,47422,9888,1256,40,11.3,0,0,9999,99999,9,999999999,0.0,999,999,99
3013,2,24,16,0,*?*?*?*?*?*?*?*?*?*?*?*?*?*?*?*?*?*?*?*?*?*?,15.3,5.8,53,103035,240,1396,302,113.9,464.0,34.2,11622,34996,5487,665,37,11.8,0,0,9999,99999,9,999999999,0.0,999,999,99
3013,2,24,17,0,*?*?*?*?*?*?*?*?*?*?*?*?*?*?*?*?*?*?*?*?*?*?,14.8,7.1,60,103035,51,1398,342,0.0,0.0,0.0,0,0,0,0,33,12.4,9,5,9999,99999,9,999999999,0.0,999,999,99
3013,2,24,18,0,*?*?*?*?*?*?*?*?*?*?*?*?*?*?*?*?*?*?*?*?*?*?,12.6,6.7,67,103035,0,-0,336,0.0,-0.0,0.0,0,0,0,0,30,11.3,10,5,9999,99999,9,999999999,0.0,999,999,99
3013,2,24,19,0,*?*?*?*?*?*?*?*?*?*?*?*?*?*?*?*?*?*?*?*?*?*?,11.4,7.4,76,103035,0,-0,330,0.0,-0.0,0.0,0,0,0,0,40,11.3,10,5,9999,99999,9,999999999,0.0,999,999,99
3013,2,24,20,0,*?*?*?*?*?*?*?*?*?*?*?*?*?*?*?*?*?*?*?*?*?*?,11.0,7.7,80,103035,0,-0,328,0.0,-0.0,0.0,0,0,0,0,50,11.3,10,5,9999,99999,9,999999999,0.0,999,999,99
3013,2,24,21,0,*?*?*?*?*?*?*?*?*?*?*?*?*?*?*?*?*?*?*?*?*?*?,10.3,6.9,79,103035,0,-0,325,0.0,-0.0,0.0,0,0,0,0,60,10.8,10,5,9999,99999,9,999999999,0.0,999,999,99
3013,2,24,22,0,*?*?*?*?*?*?*?*?*?*?*?*?*?*?*?*?*?*?*?*?*?*?,9.4,6.4,81,103035,0,-0,321,0.0,-0.0,0.0,0,0,0,0,70,10.8,10,5,9999,99999,9,999999999,0.0,999,999,99
3013,2,24,23,0,*?*?*?*?*?*?*?*?*?*?*?*?*?*?*?*?*?*?*?*?*?*?,9.0,5.9,81,103035,0,-0,319,0.0,-0.0,0.0,0,0,0,0,80,11.3,10,5,9999,99999,9,999999999,0.0,999,999,99
3013,2,24,24,0,*?*?*?*?*?*?*?*?*?*?*?*?*?*?*?*?*?*?*?*?*?*?,7.5,3.6,76,103035,0,-0,313,0.0,-0.0,0.0,0,0,0,0,70,11.3,10,5,9999,99999,9,999999999,0.0,999,999,99
3013,2,25,1,0,*?*?*?*?*?*?*?*?*?*?*?*?*?*?*?*?*?*?*?*?*?*?,8.4,4.1,74,103453,0,-0,317,0.0,-0.0,0.0,0,0,0,0,88,10.3,10,5,9999,99999,9,999999999,0.0,999,999,99
3013,2,25,2,0,*?*?*?*?*?*?*?*?*?*?*?*?*?*?*?*?*?*?*?*?*?*?,8.1,3.4,71,103453,0,-0,316,0.0,-0.0,0.0,0,0,0,0,87,10.3,10,5,9999,99999,9,999999999,0.0,999,999,99
3013,2,25,3,0,*?*?*?*?*?*?*?*?*?*?*?*?*?*?*?*?*?*?*?*?*?*?,8.2,3.8,73,103453,0,-0,316,0.0,-0.0,0.0,0,0,0,0,85,9.3,10,5,9999,99999,9,999999999,0.0,999,999,99
3013,2,25,4,0,*?*?*?*?*?*?*?*?*?*?*?*?*?*?*?*?*?*?*?*?*?*?,8.2,3.8,73,103453,0,-0,316,0.0,-0.0,0.0,0,0,0,0,83,9.3,10,5,9999,99999,9,999999999,0.0,999,999,99
3013,2,25,5,0,*?*?*?*?*?*?*?*?*?*?*?*?*?*?*?*?*?*?*?*?*?*?,8.0,3.6,73,103453,0,-0,315,0.0,-0.0,0.0,0,0,0,0,82,8.2,10,5,9999,99999,9,999999999,0.0,999,999,99
3013,2,25,6,0,*?*?*?*?*?*?*?*?*?*?*?*?*?*?*?*?*?*?*?*?*?*?,7.5,3.4,74,103453,0,-0,313,0.0,-0.0,0.0,0,0,0,0,80,8.8,10,5,9999,99999,9,999999999,0.0,999,999,99
3013,2,25,7,0,*?*?*?*?*?*?*?*?*?*?*?*?*?*?*?*?*?*?*?*?*?*?,7.1,3.0,75,103453,2,1751,302,0.0,0.0,0.0,0,0,0,0,83,8.2,8,4,9999,99999,9,999999999,0.0,999,999,99
3013,2,25,8,0,*?*?*?*?*?*?*?*?*?*?*?*?*?*?*?*?*?*?*?*?*?*?,7.8,3.4,73,103453,197,1396,305,56.6,101.0,42.3,6056,6173,5181,761,87,9.8,8,4,9999,99999,9,999999999,0.0,999,999,99
3013,2,25,9,0,*?*?*?*?*?*?*?*?*?*?*?*?*?*?*?*?*?*?*?*?*?*?,8.6,4.1,73,103453,366,1393,309,133.5,128.1,99.9,14558,11156,11491,2198,90,9.8,8,4,9999,99999,9,999999999,0.0,999,999,99
3013,2,25,10,0,*?*?*?*?*?*?*?*?*?*?*?*?*?*?*?*?*?*?*?*?*?*?,11.1,5.6,68,103453,499,1395,320,193.7,136.4,144.9,21107,13072,16505,3321,93,10.3,8,4,9999,99999,9,999999999,0.0,999,999,99
3013,2,25,11,0,*?*?*?*?*?*?*?*?*?*?*?*?*?*?*?*?*?*?*?*?*?*?,12.7,6.4,65,103453,586,1396,328,233.0,139.8,174.3,25407,13903,19752,4125,97,10.3,8,4,9999,99999,9,999999999,0.0,999,999,99
3013,2,25,12,0,*?*?*?*?*?*?*?*?*?*?*?*?*?*?*?*?*?*?*?*?*?*?,13.8,7.0,63,103453,620,1394,333,248.7,140.9,186.0,27129,14169,21041,4466,100,11.3,8,4,9999,99999,9,999999999,0.0,999,999,99
3013,2,25,13,0,*?*?*?*?*?*?*?*?*?*?*?*?*?*?*?*?*?*?*?*?*?*?,13.8,6.4,60,103453,601,1396,337,180.9,55.9,156.9,19889,5424,17696,4612,92,11.3,9,5,9999,99999,9,999999999,0.0,999,999,99
3013,2,25,14,0,*?*?*?*?*?*?*?*?*?*?*?*?*?*?*?*?*?*?*?*?*?*?,13.9,6.4,60,103453,528,1395,342,89.8,0.0,89.8,10536,0,10568,3810,83,11.8,10,5,9999,99999,9,999999999,0.0,999,999,99
3013,2,25,15,0,*?*?*?*?*?*?*?*?*?*?*?*?*?*?*?*?*?*?*?*?*?*?,13.7,6.1,59,103453,407,1394,337,114.8,52.3,99.5,12598,4699,11246,2689,75,11.3,9,5,9999,99999,9,999999999,0.0,999,999,99
3013,2,25,16,0,*?*?*?*?*?*?*?*?*?*?*?*?*?*?*?*?*?*?*?*?*?*?,13.7,5.6,57,103453,247,1395,337,59.9,45.0,51.9,6622,3344,6124,1107,67,11.8,9,5,9999,99999,9,999999999,0.0,999,999,99
3013,2,25,17,0,*?*?*?*?*?*?*?*?*?*?*?*?*?*?*?*?*?*?*?*?*?*?,13.4,7.0,65,103453,58,1398,340,0.0,0.0,0.0,0,0,0,0,58,12.4,10,5,9999,99999,9,999999999,0.0,999,999,99
3013,2,25,18,0,*?*?*?*?*?*?*?*?*?*?*?*?*?*?*?*?*?*?*?*?*?*?,12.1,7.3,72,103453,0,-0,333,0.0,-0.0,0.0,0,0,0,0,50,11.3,10,5,9999,99999,9,999999999,0.0,999,999,99
3013,2,25,19,0,*?*?*?*?*?*?*?*?*?*?*?*?*?*?*?*?*?*?*?*?*?*?,11.4,7.4,75,103453,0,-0,330,0.0,-0.0,0.0,0,0,0,0,48,11.3,10,5,9999,99999,9,999999999,0.0,999,999,99
3013,2,25,20,0,*?*?*?*?*?*?*?*?*?*?*?*?*?*?*?*?*?*?*?*?*?*?,10.3,6.7,77,103453,0,-0,325,0.0,-0.0,0.0,0,0,0,0,47,11.3,10,5,9999,99999,9,999999999,0.0,999,999,99
3013,2,25,21,0,*?*?*?*?*?*?*?*?*?*?*?*?*?*?*?*?*?*?*?*?*?*?,9.8,6.1,77,103453,0,-0,323,0.0,-0.0,0.0,0,0,0,0,45,10.8,10,5,9999,99999,9,999999999,0.0,999,999,99
3013,2,25,22,0,*?*?*?*?*?*?*?*?*?*?*?*?*?*?*?*?*?*?*?*?*?*?,10.3,5.6,72,103453,0,-0,325,0.0,-0.0,0.0,0,0,0,0,43,10.8,10,5,9999,99999,9,999999999,0.0,999,999,99
3013,2,25,23,0,*?*?*?*?*?*?*?*?*?*?*?*?*?*?*?*?*?*?*?*?*?*?,9.9,5.9,76,103453,0,-0,323,0.0,-0.0,0.0,0,0,0,0,42,11.3,10,5,9999,99999,9,999999999,0.0,999,999,99
3013,2,25,24,0,*?*?*?*?*?*?*?*?*?*?*?*?*?*?*?*?*?*?*?*?*?*?,8.6,5.1,77,103453,0,-0,318,0.0,-0.0,0.0,0,0,0,0,90,11.3,10,5,9999,99999,9,999999999,0.0,999,999,99
3013,2,26,1,0,*?*?*?*?*?*?*?*?*?*?*?*?*?*?*?*?*?*?*?*?*?*?,9.3,7.9,90,103706,0,-0,320,0.0,-0.0,0.0,0,0,0,0,88,10.3,10,5,9999,99999,9,999999999,0.0,999,999,99
3013,2,26,2,0,*?*?*?*?*?*?*?*?*?*?*?*?*?*?*?*?*?*?*?*?*?*?,9.1,8.7,96,103706,0,-0,319,0.0,-0.0,0.0,0,0,0,0,137,10.3,10,5,9999,99999,9,999999999,0.0,999,999,99
3013,2,26,3,0,*?*?*?*?*?*?*?*?*?*?*?*?*?*?*?*?*?*?*?*?*?*?,8.9,8.7,97,103706,0,-0,318,0.0,-0.0,0.0,0,0,0,0,185,9.3,10,5,9999,99999,9,999999999,0.0,999,999,99
3013,2,26,4,0,*?*?*?*?*?*?*?*?*?*?*?*?*?*?*?*?*?*?*?*?*?*?,10.1,8.8,91,103706,0,-0,324,0.0,-0.0,0.0,0,0,0,0,233,9.3,10,5,9999,99999,9,999999999,0.0,999,999,99
3013,2,26,5,0,*?*?*?*?*?*?*?*?*?*?*?*?*?*?*?*?*?*?*?*?*?*?,8.2,7.6,95,103706,0,-0,315,0.0,-0.0,0.0,0,0,0,0,282,8.2,10,5,9999,99999,9,999999999,0.0,999,999,99
3013,2,26,6,0,*?*?*?*?*?*?*?*?*?*?*?*?*?*?*?*?*?*?*?*?*?*?,8.6,8.0,95,103706,0,-0,310,0.0,-0.0,0.0,0,0,0,0,330,8.8,8,4,9999,99999,9,999999999,0.0,999,999,99
3013,2,26,7,0,*?*?*?*?*?*?*?*?*?*?*?*?*?*?*?*?*?*?*?*?*?*?,8.2,7.0,91,103706,10,1444,276,0.0,0.0,0.0,0,0,0,0,290,8.2,0,0,9999,99999,9,999999999,0.0,999,999,99
3013,2,26,8,0,*?*?*?*?*?*?*?*?*?*?*?*?*?*?*?*?*?*?*?*?*?*?,7.8,7.1,94,103706,205,1395,294,84.2,301.0,40.0,8591,20092,5981,711,250,9.8,5,3,9999,99999,9,999999999,0.0,999,999,99
3013,2,26,9,0,*?*?*?*?*?*?*?*?*?*?*?*?*?*?*?*?*?*?*?*?*?*?,9.3,7.6,88,103706,375,1396,289,205.1,513.0,67.3,21152,43654,9864,1242,210,9.8,2,1,9999,99999,9,999999999,0.0,999,999,99
3013,2,26,10,0,*?*?*?*?*?*?*?*?*?*?*?*?*?*?*?*?*?*?*?*?*?*?,10.7,7.9,82,103706,507,1394,288,295.9,569.3,88.8,30725,52818,12757,1709,170,10.3,0,0,9999,99999,9,999999999,0.0,999,999,99
3013,2,26,11,0,*?*?*?*?*?*?*?*?*?*?*?*?*?*?*?*?*?*?*?*?*?*?,12.0,8.4,77,103706,594,1395,295,354.7,583.0,106.4,36896,55851,14976,2115,130,10.3,0,0,9999,99999,9,999999999,0.0,999,999,99
3013,2,26,12,0,*?*?*?*?*?*?*?*?*?*?*?*?*?*?*?*?*?*?*?*?*?*?,13.4,7.9,68,103706,628,1394,299,378.1,587.5,113.4,39366,56818,15836,2292,90,11.3,0,0,9999,99999,9,999999999,0.0,999,999,99
3013,2,26,13,0,*?*?*?*?*?*?*?*?*?*?*?*?*?*?*?*?*?*?*?*?*?*?,13.3,7.9,69,103706,608,1394,311,360.3,526.0,130.8,38443,51471,16661,2586,90,11.3,3,2,9999,99999,9,999999999,0.0,999,999,99
3013,2,26,14,0,*?*?*?*?*?*?*?*?*?*?*?*?*?*?*?*?*?*?*?*?*?*?,13.4,6.9,63,103706,536,1396,305,314.2,549.7,103.0,32438,51377,14454,1972,90,11.8,2,1,9999,99999,9,999999999,0.0,999,999,99
3013,2,26,15,0,*?*?*?*?*?*?*?*?*?*?*?*?*?*?*?*?*?*?*?*?*?*?,13.5,7.1,65,103706,415,1395,310,230.2,493.0,83.6,23575,43016,11882,1522,90,11.3,3,2,9999,99999,9,999999999,0.0,999,999,99
3013,2,26,16,0,*?*?*?*?*?*?*?*?*?*?*?*?*?*?*?*?*?*?*?*?*?*?,13.4,7.0,64,103706,254,1393,335,62.4,45.5,54.1,6892,3428,6370,1155,90,11.8,9,5,9999,99999,9,999999999,0.0,999,999,99
3013,2,26,17,0,*?*?*?*?*?*?*?*?*?*?*?*?*?*?*?*?*?*?*?*?*?*?,12.8,7.4,69,103706,65,1397,337,0.0,0.0,0.0,0,0,0,0,90,12.4,10,5,9999,99999,9,999999999,0.0,999,999,99
3013,2,26,18,0,*?*?*?*?*?*?*?*?*?*?*?*?*?*?*?*?*?*?*?*?*?*?,12.0,7.1,72,103706,0,-0,333,0.0,-0.0,0.0,0,0,0,0,90,11.3,10,5,9999,99999,9,999999999,0.0,999,999,99
3013,2,26,19,0,*?*?*?*?*?*?*?*?*?*?*?*?*?*?*?*?*?*?*?*?*?*?,11.6,7.4,75,103706,0,-0,331,0.0,-0.0,0.0,0,0,0,0,90,11.3,10,5,9999,99999,9,999999999,0.0,999,999,99
3013,2,26,20,0,*?*?*?*?*?*?*?*?*?*?*?*?*?*?*?*?*?*?*?*?*?*?,9.4,6.4,80,103706,0,-0,321,0.0,-0.0,0.0,0,0,0,0,90,11.3,10,5,9999,99999,9,999999999,0.0,999,999,99
3013,2,26,21,0,*?*?*?*?*?*?*?*?*?*?*?*?*?*?*?*?*?*?*?*?*?*?,10.6,7.0,78,103706,0,-0,326,0.0,-0.0,0.0,0,0,0,0,90,10.8,10,5,9999,99999,9,999999999,0.0,999,999,99
3013,2,26,22,0,*?*?*?*?*?*?*?*?*?*?*?*?*?*?*?*?*?*?*?*?*?*?,10.0,7.1,81,103706,0,-0,324,0.0,-0.0,0.0,0,0,0,0,90,10.8,10,5,9999,99999,9,999999999,0.0,999,999,99
3013,2,26,23,0,*?*?*?*?*?*?*?*?*?*?*?*?*?*?*?*?*?*?*?*?*?*?,10.1,7.4,82,103706,0,-0,324,0.0,-0.0,0.0,0,0,0,0,90,11.3,10,5,9999,99999,9,999999999,0.0,999,999,99
3013,2,26,24,0,*?*?*?*?*?*?*?*?*?*?*?*?*?*?*?*?*?*?*?*?*?*?,9.5,7.0,83,103706,0,-0,321,0.0,-0.0,0.0,0,0,0,0,40,11.3,10,5,9999,99999,9,999999999,0.0,999,999,99
3013,2,27,1,0,*?*?*?*?*?*?*?*?*?*?*?*?*?*?*?*?*?*?*?*?*?*?,10.7,10.2,96,103858,0,-0,326,0.0,-0.0,0.0,0,0,0,0,118,10.3,10,5,9999,99999,9,999999999,0.0,999,999,99
3013,2,27,2,0,*?*?*?*?*?*?*?*?*?*?*?*?*?*?*?*?*?*?*?*?*?*?,10.9,10.9,99,103858,0,-0,327,0.0,-0.0,0.0,0,0,0,0,147,10.3,10,5,9999,99999,9,999999999,0.0,999,999,99
3013,2,27,3,0,*?*?*?*?*?*?*?*?*?*?*?*?*?*?*?*?*?*?*?*?*?*?,10.5,10.5,99,103858,0,-0,325,0.0,-0.0,0.0,0,0,0,0,175,9.3,10,5,9999,99999,9,999999999,0.0,999,999,99
3013,2,27,4,0,*?*?*?*?*?*?*?*?*?*?*?*?*?*?*?*?*?*?*?*?*?*?,10.3,10.3,99,103858,0,-0,324,0.0,-0.0,0.0,0,0,0,0,203,9.3,10,5,9999,99999,9,999999999,0.1,999,999,99
3013,2,27,5,0,*?*?*?*?*?*?*?*?*?*?*?*?*?*?*?*?*?*?*?*?*?*?,10.3,10.3,99,103858,0,-0,324,0.0,-0.0,0.0,0,0,0,0,232,8.2,10,5,9999,99999,9,999999999,0.2,999,999,99
3013,2,27,6,0,*?*?*?*?*?*?*?*?*?*?*?*?*?*?*?*?*?*?*?*?*?*?,9.7,9.7,99,103858,0,-0,322,0.0,-0.0,0.0,0,0,0,0,260,8.8,10,5,9999,99999,9,999999999,0.1,999,999,99
3013,2,27,7,0,*?*?*?*?*?*?*?*?*?*?*?*?*?*?*?*?*?*?*?*?*?*?,9.1,9.1,99,103858,18,1410,319,0.0,0.0,0.0,0,0,0,0,265,8.2,10,5,9999,99999,9,999999999,0.0,999,999,99
3013,2,27,8,0,*?*?*?*?*?*?*?*?*?*?*?*?*?*?*?*?*?*?*?*?*?*?,10.8,10.7,99,103858,213,1393,323,48.3,42.0,41.9,5365,2912,4980,887,270,9.8,9,5,9999,99999,9,999999999,0.3,999,999,99
3013,2,27,9,0,*?*?*?*?*?*?*?*?*?*?*?*?*?*?*?*?*?*?*?*?*?*?,12.4,10.4,87,103858,383,1394,331,106.5,51.6,92.3,11700,4536,10455,2472,275,9.8,9,5,9999,99999,9,999999999,1.6,999,999,99
3013,2,27,10,0,*?*?*?*?*?*?*?*?*?*?*?*?*?*?*?*?*?*?*?*?*?*?,13.5,11.0,85,103858,515,1393,339,87.5,0.0,87.5,10248,0,10279,3692,280,10.3,10,5,9999,99999,9,999999999,0.0,999,999,99
3013,2,27,11,0,*?*?*?*?*?*?*?*?*?*?*?*?*?*?*?*?*?*?*?*?*?*?,15.1,11.0,76,103858,602,1394,343,181.5,55.9,157.4,19951,5429,17751,4629,285,10.3,9,5,9999,99999,9,999999999,0.0,999,999,99
3013,2,27,12,0,*?*?*?*?*?*?*?*?*?*?*?*?*?*?*?*?*?*?*?*?*?*?,16.3,10.8,69,103858,636,1393,349,193.3,56.3,167.6,21251,5512,18898,5011,290,11.3,9,5,9999,99999,9,999999999,0.0,999,999,99
3013,2,27,13,0,*?*?*?*?*?*?*?*?*?*?*?*?*?*?*?*?*?*?*?*?*?*?,16.4,9.3,62,103858,616,1394,353,107.3,0.0,107.3,12638,0,12681,4691,293,11.3,10,5,9999,99999,9,999999999,0.0,999,999,99
3013,2,27,14,0,*?*?*?*?*?*?*?*?*?*?*?*?*?*?*?*?*?*?*?*?*?*?,16.5,9.6,63,103858,543,1394,354,92.9,0.0,92.9,10903,0,10937,3961,297,11.8,10,5,9999,99999,9,999999999,0.0,999,999,99
3013,2,27,15,0,*?*?*?*?*?*?*?*?*?*?*?*?*?*?*?*?*?*?*?*?*?*?,16.3,8.5,60,103858,422,1393,353,69.0,0.0,69.0,8064,0,8085,2823,300,11.3,10,5,9999,99999,9,999999999,0.0,999,999,99
3013,2,27,16,0,*?*?*?*?*?*?*?*?*?*?*?*?*?*?*?*?*?*?*?*?*?*?,16.3,8.4,59,103858,261,1392,353,37.3,0.0,37.3,4364,0,4372,1458,303,11.8,10,5,9999,99999,9,999999999,0.0,999,999,99
3013,2,27,17,0,*?*?*?*?*?*?*?*?*?*?*?*?*?*?*?*?*?*?*?*?*?*?,15.2,9.8,70,103858,72,1396,348,0.0,0.0,0.0,0,0,0,0,307,12.4,10,5,9999,99999,9,999999999,0.0,999,999,99
3013,2,27,18,0,*?*?*?*?*?*?*?*?*?*?*?*?*?*?*?*?*?*?*?*?*?*?,14.0,10.2,77,103858,0,-0,342,0.0,-0.0,0.0,0,0,0,0,310,11.3,10,5,9999,99999,9,999999999,3.9,999,999,99
3013,2,27,19,0,*?*?*?*?*?*?*?*?*?*?*?*?*?*?*?*?*?*?*?*?*?*?,13.8,10.4,80,103858,0,-0,341,0.0,-0.0,0.0,0,0,0,0,313,11.3,10,5,9999,99999,9,999999999,0.1,999,999,99
3013,2,27,20,0,*?*?*?*?*?*?*?*?*?*?*?*?*?*?*?*?*?*?*?*?*?*?,13.2,9.4,78,103858,0,-0,338,0.0,-0.0,0.0,0,0,0,0,317,11.3,10,5,9999,99999,9,999999999,0.0,999,999,99
3013,2,27,21,0,*?*?*?*?*?*?*?*?*?*?*?*?*?*?*?*?*?*?*?*?*?*?,12.2,9.6,83,103858,0,-0,333,0.0,-0.0,0.0,0,0,0,0,320,10.8,10,5,9999,99999,9,999999999,0.0,999,999,99
3013,2,27,22,0,*?*?*?*?*?*?*?*?*?*?*?*?*?*?*?*?*?*?*?*?*?*?,11.3,9.4,88,103858,0,-0,329,0.0,-0.0,0.0,0,0,0,0,323,10.8,10,5,9999,99999,9,999999999,0.0,999,999,99
3013,2,27,23,0,*?*?*?*?*?*?*?*?*?*?*?*?*?*?*?*?*?*?*?*?*?*?,10.5,10.4,98,103858,0,-0,325,0.0,-0.0,0.0,0,0,0,0,327,11.3,10,5,9999,99999,9,999999999,0.0,999,999,99
3013,2,27,24,0,*?*?*?*?*?*?*?*?*?*?*?*?*?*?*?*?*?*?*?*?*?*?,10.2,8.8,91,103858,0,-0,324,0.0,-0.0,0.0,0,0,0,0,90,11.3,10,5,9999,99999,9,999999999,0.0,999,999,99
3013,2,28,1,0,*?*?*?*?*?*?*?*?*?*?*?*?*?*?*?*?*?*?*?*?*?*?,8.2,7.6,93,103499,0,-0,315,0.0,-0.0,0.0,0,0,0,0,335,10.3,10,5,9999,99999,9,999999999,0.0,999,999,99
3013,2,28,2,0,*?*?*?*?*?*?*?*?*?*?*?*?*?*?*?*?*?*?*?*?*?*?,7.2,6.1,90,103499,0,-0,311,0.0,-0.0,0.0,0,0,0,0,340,10.3,10,5,9999,99999,9,999999999,0.0,999,999,99
3013,2,28,3,0,*?*?*?*?*?*?*?*?*?*?*?*?*?*?*?*?*?*?*?*?*?*?,7.6,6.7,92,103499,0,-0,313,0.0,-0.0,0.0,0,0,0,0,345,9.3,10,5,9999,99999,9,999999999,0.0,999,999,99
3013,2,28,4,0,*?*?*?*?*?*?*?*?*?*?*?*?*?*?*?*?*?*?*?*?*?*?,6.5,5.8,93,103499,0,-0,308,0.0,-0.0,0.0,0,0,0,0,350,9.3,10,5,9999,99999,9,999999999,0.1,999,999,99
3013,2,28,5,0,*?*?*?*?*?*?*?*?*?*?*?*?*?*?*?*?*?*?*?*?*?*?,6.8,5.6,90,103499,0,-0,310,0.0,-0.0,0.0,0,0,0,0,355,8.2,10,5,9999,99999,9,999999999,0.0,999,999,99
3013,2,28,6,0,*?*?*?*?*?*?*?*?*?*?*?*?*?*?*?*?*?*?*?*?*?*?,6.4,5.5,92,103499,0,-0,308,0.0,-0.0,0.0,0,0,0,0,360,8.8,10,5,9999,99999,9,999999999,0.0,999,999,99
3013,2,28,7,0,*?*?*?*?*?*?*?*?*?*?*?*?*?*?*?*?*?*?*?*?*?*?,5.8,4.8,91,103499,26,1394,305,0.0,0.0,0.0,0,0,0,0,302,8.2,10,5,9999,99999,9,999999999,0.0,999,999,99
3013,2,28,8,0,*?*?*?*?*?*?*?*?*?*?*?*?*?*?*?*?*?*?*?*?*?*?,5.1,5.1,98,103499,221,1391,294,67.8,107.6,50.7,7230,7075,6147,929,243,9.8,8,4,9999,99999,9,999999999,0.0,999,999,99
3013,2,28,9,0,*?*?*?*?*?*?*?*?*?*?*?*?*?*?*?*?*?*?*?*?*?*?,7.7,5.9,86,103499,391,1393,305,144.9,130.1,108.4,15791,11595,12442,2402,185,9.8,8,4,9999,99999,9,999999999,0.0,999,999,99
3013,2,28,10,0,*?*?*?*?*?*?*?*?*?*?*?*?*?*?*?*?*?*?*?*?*?*?,10.2,6.7,77,103499,523,1392,316,205.1,137.5,153.4,22347,13339,17445,3548,127,10.3,8,4,9999,99999,9,999999999,0.0,999,999,99
3013,2,28,11,0,*?*?*?*?*?*?*?*?*?*?*?*?*?*?*?*?*?*?*?*?*?*?,13.0,7.7,69,103499,610,1394,329,244.3,140.6,182.7,26645,14097,20679,4369,68,10.3,8,4,9999,99999,9,999999999,0.0,999,999,99
3013,2,28,12,0,*?*?*?*?*?*?*?*?*?*?*?*?*?*?*?*?*?*?*?*?*?*?,14.8,7.4,60,103499,644,1393,338,259.8,141.6,194.4,28353,14338,21954,4716,10,11.3,8,4,9999,99999,9,999999999,0.0,999,999,99
3013,2,28,13,0,*?*?*?*?*?*?*?*?*?*?*?*?*?*?*?*?*?*?*?*?*?*?,14.7,6.6,57,103499,624,1394,337,250.7,141.1,187.5,27344,14200,21202,4510,65,11.3,8,4,9999,99999,9,999999999,0.0,999,999,99
3013,2,28,14,0,*?*?*?*?*?*?*?*?*?*?*?*?*?*?*?*?*?*?*?*?*?*?,14.6,6.4,56,103499,551,1394,336,217.4,138.6,162.6,23695,13604,18464,3798,120,11.8,8,4,9999,99999,9,999999999,0.0,999,999,99
3013,2,28,15,0,*?*?*?*?*?*?*?*?*?*?*?*?*?*?*?*?*?*?*?*?*?*?,14.9,6.6,56,103499,429,1392,342,122.5,52.9,106.2,13449,4813,11999,2896,175,11.3,9,5,9999,99999,9,999999999,0.0,999,999,99
3013,2,28,16,0,*?*?*?*?*?*?*?*?*?*?*?*?*?*?*?*?*?*?*?*?*?*?,14.8,6.2,55,103499,268,1390,342,67.4,46.5,58.4,7433,3589,6862,1252,230,11.8,9,5,9999,99999,9,999999999,0.0,999,999,99
3013,2,28,17,0,*?*?*?*?*?*?*?*?*?*?*?*?*?*?*?*?*?*?*?*?*?*?,13.7,7.3,64,103499,79,1395,341,1.4,0.0,1.4,185,-0,184,56,285,12.4,10,5,9999,99999,9,999999999,0.0,999,999,99
3013,2,28,18,0,*?*?*?*?*?*?*?*?*?*?*?*?*?*?*?*?*?*?*?*?*?*?,12.0,7.7,73,103499,0,-0,333,0.0,-0.0,0.0,0,0,0,0,340,11.3,10,5,9999,99999,9,999999999,0.0,999,999,99
3013,2,28,19,0,*?*?*?*?*?*?*?*?*?*?*?*?*?*?*?*?*?*?*?*?*?*?,11.0,6.9,74,103499,0,-0,328,0.0,-0.0,0.0,0,0,0,0,315,11.3,10,5,9999,99999,9,999999999,0.0,999,999,99
3013,2,28,20,0,*?*?*?*?*?*?*?*?*?*?*?*?*?*?*?*?*?*?*?*?*?*?,9.0,7.4,88,103499,0,-0,319,0.0,-0.0,0.0,0,0,0,0,290,11.3,10,5,9999,99999,9,999999999,0.0,999,999,99
3013,2,28,21,0,*?*?*?*?*?*?*?*?*?*?*?*?*?*?*?*?*?*?*?*?*?*?,9.7,8.0,88,103499,0,-0,322,0.0,-0.0,0.0,0,0,0,0,265,10.8,10,5,9999,99999,9,999999999,0.0,999,999,99
3013,2,28,22,0,*?*?*?*?*?*?*?*?*?*?*?*?*?*?*?*?*?*?*?*?*?*?,8.9,8.4,95,103499,0,-0,318,0.0,-0.0,0.0,0,0,0,0,240,10.8,10,5,9999,99999,9,999999999,0.0,999,999,99
3013,2,28,23,0,*?*?*?*?*?*?*?*?*?*?*?*?*?*?*?*?*?*?*?*?*?*?,8.5,7.6,91,103499,0,-0,317,0.0,-0.0,0.0,0,0,0,0,215,11.3,10,5,9999,99999,9,999999999,1.0,999,999,99
3013,2,28,24,0,*?*?*?*?*?*?*?*?*?*?*?*?*?*?*?*?*?*?*?*?*?*?,9.8,9.1,93,103499,0,-0,322,0.0,-0.0,0.0,0,0,0,0,330,11.3,10,5,9999,99999,9,999999999,0.0,999,999,99
3013,3,1,1,0,*?*?*?*?*?*?*?*?*?*?*?*?*?*?*?*?*?*?*?*?*?*?,7.5,7.6,100,99803.8,0,-0,312,0.0,-0.0,0.0,0,0,0,0,180,10.3,10,5,9999,99999,9,999999999,0.9,999,999,99
3013,3,1,2,0,*?*?*?*?*?*?*?*?*?*?*?*?*?*?*?*?*?*?*?*?*?*?,7.0,7.0,100,99803.8,0,-0,310,0.0,-0.0,0.0,0,0,0,0,170,10.3,10,5,9999,99999,9,999999999,0.0,999,999,99
3013,3,1,3,0,*?*?*?*?*?*?*?*?*?*?*?*?*?*?*?*?*?*?*?*?*?*?,6.8,6.9,100,99803.8,0,-0,309,0.0,-0.0,0.0,0,0,0,0,160,9.3,10,5,9999,99999,9,999999999,0.0,999,999,99
3013,3,1,4,0,*?*?*?*?*?*?*?*?*?*?*?*?*?*?*?*?*?*?*?*?*?*?,6.3,6.2,100,99803.8,0,-0,307,0.0,-0.0,0.0,0,0,0,0,150,9.3,10,5,9999,99999,9,999999999,0.3,999,999,99
3013,3,1,5,0,*?*?*?*?*?*?*?*?*?*?*?*?*?*?*?*?*?*?*?*?*?*?,5.9,5.9,100,99803.8,0,-0,306,0.0,-0.0,0.0,0,0,0,0,140,8.2,10,5,9999,99999,9,999999999,0.2,999,999,99
3013,3,1,6,0,*?*?*?*?*?*?*?*?*?*?*?*?*?*?*?*?*?*?*?*?*?*?,5.5,5.0,97,99803.8,0,-0,304,0.0,-0.0,0.0,0,0,0,0,130,8.8,10,5,9999,99999,9,999999999,0.0,999,999,99
3013,3,1,7,0,*?*?*?*?*?*?*?*?*?*?*?*?*?*?*?*?*?*?*?*?*?*?,6.1,5.8,98,99803.8,34,1383,286,0.0,0.0,0.0,0,0,0,0,140,8.2,5,3,9999,99999,9,999999999,0.1,999,999,99
3013,3,1,8,0,*?*?*?*?*?*?*?*?*?*?*?*?*?*?*?*?*?*?*?*?*?*?,6.7,5.8,94,99803.8,230,1395,268,107.3,455.6,32.2,10968,33919,5190,633,150,9.8,0,0,9999,99999,9,999999999,0.0,999,999,99
3013,3,1,9,0,*?*?*?*?*?*?*?*?*?*?*?*?*?*?*?*?*?*?*?*?*?*?,8.3,5.1,81,99803.8,399,1391,273,222.8,544.0,66.9,23124,47410,9892,1256,160,9.8,0,0,9999,99999,9,999999999,0.2,999,999,99
3013,3,1,10,0,*?*?*?*?*?*?*?*?*?*?*?*?*?*?*?*?*?*?*?*?*?*?,10.0,6.7,81,99803.8,532,1393,283,313.0,573.8,93.9,32541,53756,13430,1822,170,10.3,0,0,9999,99999,9,999999999,0.6,999,999,99
3013,3,1,11,0,*?*?*?*?*?*?*?*?*?*?*?*?*?*?*?*?*?*?*?*?*?*?,11.5,7.6,77,99803.8,618,1393,291,371.6,586.3,111.5,38682,56561,15597,2242,180,10.3,0,0,9999,99999,9,999999999,0.0,999,999,99
3013,3,1,12,0,*?*?*?*?*?*?*?*?*?*?*?*?*?*?*?*?*?*?*?*?*?*?,12.9,8.1,74,99803.8,652,1393,298,394.8,590.3,118.4,41130,57438,16440,2423,190,11.3,0,0,9999,99999,9,999999999,0.0,999,999,99
3013,3,1,13,0,*?*?*?*?*?*?*?*?*?*?*?*?*?*?*?*?*?*?*?*?*?*?,13.0,8.5,75,99803.8,631,1391,310,376.4,528.7,136.6,40182,52104,17337,2738,185,11.3,3,2,9999,99999,9,999999999,0.1,999,999,99
3013,3,1,14,0,*?*?*?*?*?*?*?*?*?*?*?*?*?*?*?*?*?*?*?*?*?*?,13.1,9.8,81,99803.8,558,1392,306,330.9,572.1,101.6,34347,54090,14356,1982,180,11.8,1,0,9999,99999,9,999999999,0.3,999,999,99
3013,3,1,15,0,*?*?*?*?*?*?*?*?*?*?*?*?*?*?*?*?*?*?*?*?*?*?,12.6,9.6,83,99803.8,437,1393,307,247.6,530.5,81.2,25528,47219,11685,1513,175,11.3,2,1,9999,99999,9,999999999,0.0,999,999,99
3013,3,1,16,0,*?*?*?*?*?*?*?*?*?*?*?*?*?*?*?*?*?*?*?*?*?*?,12.6,8.9,79,99803.8,276,1394,328,92.6,117.8,69.2,10125,9173,8047,1488,170,11.8,8,4,9999,99999,9,999999999,0.0,999,999,99
3013,3,1,17,0,*?*?*?*?*?*?*?*?*?*?*?*?*?*?*?*?*?*?*?*?*?*?,12.7,9.3,81,99803.8,86,1395,332,4.8,10.3,4.1,572,348,604,63,165,12.4,9,5,9999,99999,9,999999999,0.0,999,999,99
3013,3,1,18,0,*?*?*?*?*?*?*?*?*?*?*?*?*?*?*?*?*?*?*?*?*?*?,11.4,10.1,93,99803.8,0,-0,330,0.0,-0.0,0.0,0,0,0,0,160,11.3,10,5,9999,99999,9,999999999,0.0,999,999,99
3013,3,1,19,0,*?*?*?*?*?*?*?*?*?*?*?*?*?*?*?*?*?*?*?*?*?*?,9.9,9.7,100,99803.8,0,-0,323,0.0,-0.0,0.0,0,0,0,0,168,11.3,10,5,9999,99999,9,999999999,0.0,999,999,99
3013,3,1,20,0,*?*?*?*?*?*?*?*?*?*?*?*?*?*?*?*?*?*?*?*?*?*?,9.2,8.3,95,99803.8,0,-0,320,0.0,-0.0,0.0,0,0,0,0,177,11.3,10,5,9999,99999,9,999999999,0.0,999,999,99
3013,3,1,21,0,*?*?*?*?*?*?*?*?*?*?*?*?*?*?*?*?*?*?*?*?*?*?,9.1,7.7,92,99803.8,0,-0,319,0.0,-0.0,0.0,0,0,0,0,185,10.8,10,5,9999,99999,9,999999999,0.8,999,999,99
3013,3,1,22,0,*?*?*?*?*?*?*?*?*?*?*?*?*?*?*?*?*?*?*?*?*?*?,8.4,7.0,91,99803.8,0,-0,316,0.0,-0.0,0.0,0,0,0,0,193,10.8,10,5,9999,99999,9,999999999,0.0,999,999,99
3013,3,1,23,0,*?*?*?*?*?*?*?*?*?*?*?*?*?*?*?*?*?*?*?*?*?*?,8.2,6.6,90,99803.8,0,-0,316,0.0,-0.0,0.0,0,0,0,0,202,11.3,10,5,9999,99999,9,999999999,0.0,999,999,99
3013,3,1,24,0,*?*?*?*?*?*?*?*?*?*?*?*?*?*?*?*?*?*?*?*?*?*?,8.2,7.7,97,99803.8,0,-0,315,0.0,-0.0,0.0,0,0,0,0,190,11.3,10,5,9999,99999,9,999999999,0.5,999,999,99
3013,3,2,1,0,*?*?*?*?*?*?*?*?*?*?*?*?*?*?*?*?*?*?*?*?*?*?,7.8,7.9,100,98367.5,0,-0,314,0.0,-0.0,0.0,0,0,0,0,205,10.3,10,5,9999,99999,9,999999999,0.0,999,999,99
3013,3,2,2,0,*?*?*?*?*?*?*?*?*?*?*?*?*?*?*?*?*?*?*?*?*?*?,7.4,7.4,100,98367.5,0,-0,312,0.0,-0.0,0.0,0,0,0,0,200,10.3,10,5,9999,99999,9,999999999,0.0,999,999,99
3013,3,2,3,0,*?*?*?*?*?*?*?*?*?*?*?*?*?*?*?*?*?*?*?*?*?*?,7.2,7.1,100,98367.5,0,-0,311,0.0,-0.0,0.0,0,0,0,0,195,9.3,10,5,9999,99999,9,999999999,0.3,999,999,99
3013,3,2,4,0,*?*?*?*?*?*?*?*?*?*?*?*?*?*?*?*?*?*?*?*?*?*?,7.2,7.1,100,98367.5,0,-0,311,0.0,-0.0,0.0,0,0,0,0,190,9.3,10,5,9999,99999,9,999999999,0.0,999,999,99
3013,3,2,5,0,*?*?*?*?*?*?*?*?*?*?*?*?*?*?*?*?*?*?*?*?*?*?,7.2,7.1,100,98367.5,0,-0,311,0.0,-0.0,0.0,0,0,0,0,185,8.2,10,5,9999,99999,9,999999999,0.0,999,999,99
3013,3,2,6,0,*?*?*?*?*?*?*?*?*?*?*?*?*?*?*?*?*?*?*?*?*?*?,6.9,6.6,100,98367.5,0,-0,310,0.0,-0.0,0.0,0,0,0,0,180,8.8,10,5,9999,99999,9,999999999,0.0,999,999,99
3013,3,2,7,0,*?*?*?*?*?*?*?*?*?*?*?*?*?*?*?*?*?*?*?*?*?*?,6.5,6.6,100,98367.5,43,1406,308,0.0,0.0,0.0,0,0,0,0,173,8.2,10,5,9999,99999,9,999999999,0.0,999,999,99
3013,3,2,8,0,*?*?*?*?*?*?*?*?*?*?*?*?*?*?*?*?*?*?*?*?*?*?,7.3,7.3,100,98367.5,238,1392,311,32.8,0.0,32.8,3838,0,3844,1275,167,9.8,10,5,9999,99999,9,999999999,0.0,999,999,99
3013,3,2,9,0,*?*?*?*?*?*?*?*?*?*?*?*?*?*?*?*?*?*?*?*?*?*?,8.1,7.7,99,98367.5,408,1393,315,66.3,0.0,66.3,7740,0,7760,2698,160,9.8,10,5,9999,99999,9,999999999,0.0,999,999,99
3013,3,2,10,0,*?*?*?*?*?*?*?*?*?*?*?*?*?*?*?*?*?*?*?*?*?*?,9.1,8.1,95,98367.5,540,1392,319,92.4,0.0,92.4,10844,0,10878,3936,153,10.3,10,5,9999,99999,9,999999999,0.0,999,999,99
3013,3,2,11,0,*?*?*?*?*?*?*?*?*?*?*?*?*?*?*?*?*?*?*?*?*?*?,10.0,8.1,90,98367.5,626,1392,323,109.4,0.0,109.4,12893,0,12936,4800,147,10.3,10,5,9999,99999,9,999999999,0.0,999,999,99
3013,3,2,12,0,*?*?*?*?*?*?*?*?*?*?*?*?*?*?*?*?*?*?*?*?*?*?,11.0,7.3,80,98367.5,660,1392,328,116.1,0.0,116.1,13706,0,13754,5151,140,11.3,10,5,9999,99999,9,999999999,0.0,999,999,99
3013,3,2,13,0,*?*?*?*?*?*?*?*?*?*?*?*?*?*?*?*?*?*?*?*?*?*?,11.1,7.6,81,98367.5,639,1391,329,112.1,0.0,112.1,13207,0,13252,4936,155,11.3,10,5,9999,99999,9,999999999,0.8,999,999,99
3013,3,2,14,0,*?*?*?*?*?*?*?*?*?*?*?*?*?*?*?*?*?*?*?*?*?*?,10.9,8.0,84,98367.5,566,1393,328,97.5,0.0,97.5,11450,0,11487,4190,170,11.8,10,5,9999,99999,9,999999999,1.1,999,999,99
3013,3,2,15,0,*?*?*?*?*?*?*?*?*?*?*?*?*?*?*?*?*?*?*?*?*?*?,11.0,8.1,84,98367.5,444,1392,328,73.5,0.0,73.5,8590,0,8613,3028,185,11.3,10,5,9999,99999,9,999999999,0.0,999,999,99
3013,3,2,16,0,*?*?*?*?*?*?*?*?*?*?*?*?*?*?*?*?*?*?*?*?*?*?,11.2,8.0,83,98367.5,283,1393,329,41.6,0.0,41.6,4862,0,4871,1634,200,11.8,10,5,9999,99999,9,999999999,0.0,999,999,99
3013,3,2,17,0,*?*?*?*?*?*?*?*?*?*?*?*?*?*?*?*?*?*?*?*?*?*?,10.7,7.7,84,98367.5,93,1394,327,4.1,0.0,4.1,526,-0,526,168,215,12.4,10,5,9999,99999,9,999999999,0.0,999,999,99
3013,3,2,18,0,*?*?*?*?*?*?*?*?*?*?*?*?*?*?*?*?*?*?*?*?*?*?,10.4,7.3,83,98367.5,0,-0,325,0.0,-0.0,0.0,0,0,0,0,230,11.3,10,5,9999,99999,9,999999999,0.0,999,999,99
3013,3,2,19,0,*?*?*?*?*?*?*?*?*?*?*?*?*?*?*?*?*?*?*?*?*?*?,9.6,8.1,92,98367.5,0,-0,322,0.0,-0.0,0.0,0,0,0,0,222,11.3,10,5,9999,99999,9,999999999,0.0,999,999,99
3013,3,2,20,0,*?*?*?*?*?*?*?*?*?*?*?*?*?*?*?*?*?*?*?*?*?*?,8.9,8.7,100,98367.5,0,-0,318,0.0,-0.0,0.0,0,0,0,0,213,11.3,10,5,9999,99999,9,999999999,0.0,999,999,99
3013,3,2,21,0,*?*?*?*?*?*?*?*?*?*?*?*?*?*?*?*?*?*?*?*?*?*?,8.0,8.0,100,98367.5,0,-0,314,0.0,-0.0,0.0,0,0,0,0,205,10.8,10,5,9999,99999,9,999999999,0.0,999,999,99
3013,3,2,22,0,*?*?*?*?*?*?*?*?*?*?*?*?*?*?*?*?*?*?*?*?*?*?,8.1,7.9,100,98367.5,0,-0,315,0.0,-0.0,0.0,0,0,0,0,197,10.8,10,5,9999,99999,9,999999999,0.0,999,999,99
3013,3,2,23,0,*?*?*?*?*?*?*?*?*?*?*?*?*?*?*?*?*?*?*?*?*?*?,7.6,7.6,100,98367.5,0,-0,313,0.0,-0.0,0.0,0,0,0,0,188,11.3,10,5,9999,99999,9,999999999,0.0,999,999,99
3013,3,2,24,0,*?*?*?*?*?*?*?*?*?*?*?*?*?*?*?*?*?*?*?*?*?*?,7.9,7.3,98,98367.5,0,-0,314,0.0,-0.0,0.0,0,0,0,0,210,11.3,10,5,9999,99999,9,999999999,0.9,999,999,99
3013,3,3,1,0,*?*?*?*?*?*?*?*?*?*?*?*?*?*?*?*?*?*?*?*?*?*?,6.6,6.6,100,98512.1,0,-0,309,0.0,-0.0,0.0,0,0,0,0,157,10.8,10,5,9999,99999,9,999999999,0.0,999,999,99
3013,3,3,2,0,*?*?*?*?*?*?*?*?*?*?*?*?*?*?*?*?*?*?*?*?*?*?,6.3,6.4,100,98512.1,0,-0,307,0.0,-0.0,0.0,0,0,0,0,133,8.2,10,5,9999,99999,9,999999999,0.0,999,999,99
3013,3,3,3,0,*?*?*?*?*?*?*?*?*?*?*?*?*?*?*?*?*?*?*?*?*?*?,6.0,5.0,94,98512.1,0,-0,306,0.0,-0.0,0.0,0,0,0,0,110,8.8,10,5,9999,99999,9,999999999,0.0,999,999,99
3013,3,3,4,0,*?*?*?*?*?*?*?*?*?*?*?*?*?*?*?*?*?*?*?*?*?*?,5.6,3.9,90,98512.1,0,-0,305,0.0,-0.0,0.0,0,0,0,0,87,10.3,10,5,9999,99999,9,999999999,0.0,999,999,99
3013,3,3,5,0,*?*?*?*?*?*?*?*?*?*?*?*?*?*?*?*?*?*?*?*?*?*?,5.9,4.5,91,98512.1,0,-0,306,0.0,-0.0,0.0,0,0,0,0,63,9.8,10,5,9999,99999,9,999999999,0.0,999,999,99
3013,3,3,6,0,*?*?*?*?*?*?*?*?*?*?*?*?*?*?*?*?*?*?*?*?*?*?,5.6,3.6,88,98512.1,0,-0,296,0.0,-0.0,0.0,0,0,0,0,40,9.3,8,4,9999,99999,9,999999999,0.0,999,999,99
3013,3,3,7,0,*?*?*?*?*?*?*?*?*?*?*?*?*?*?*?*?*?*?*?*?*?*?,5.3,3.4,89,98512.1,51,1393,276,0.0,0.0,0.0,0,0,0,0,75,13.4,4,2,9999,99999,9,999999999,0.0,999,999,99
3013,3,3,8,0,*?*?*?*?*?*?*?*?*?*?*?*?*?*?*?*?*?*?*?*?*?*?,6.2,5.3,95,98512.1,246,1389,299,79.3,112.9,59.3,8695,8364,6927,1266,110,10.3,8,4,9999,99999,9,999999999,0.0,999,999,99
3013,3,3,9,0,*?*?*?*?*?*?*?*?*?*?*?*?*?*?*?*?*?*?*?*?*?*?,7.2,5.3,89,98512.1,416,1392,286,227.0,446.5,93.5,23906,39385,12122,1735,145,10.3,4,2,9999,99999,9,999999999,0.0,999,999,99
3013,3,3,10,0,*?*?*?*?*?*?*?*?*?*?*?*?*?*?*?*?*?*?*?*?*?*?,8.3,6.4,89,98512.1,548,1391,279,324.4,570.6,99.6,33654,53786,14094,1936,180,12.4,1,0,9999,99999,9,999999999,0.0,999,999,99
3013,3,3,11,0,*?*?*?*?*?*?*?*?*?*?*?*?*?*?*?*?*?*?*?*?*?*?,9.2,6.1,82,98512.1,634,1391,308,302.2,236.7,194.3,32148,24078,21864,4280,215,11.8,7,4,9999,99999,9,999999999,0.0,999,999,99
3013,3,3,12,0,*?*?*?*?*?*?*?*?*?*?*?*?*?*?*?*?*?*?*?*?*?*?,10.1,8.1,88,98512.1,668,1392,316,271.0,142.3,202.7,29583,14494,22869,4975,250,10.8,8,4,9999,99999,9,999999999,0.0,999,999,99
3013,3,3,13,0,*?*?*?*?*?*?*?*?*?*?*?*?*?*?*?*?*?*?*?*?*?*?,10.3,8.8,92,98512.1,647,1391,310,342.9,330.3,189.3,36637,33760,21395,4154,238,11.8,6,3,9999,99999,9,999999999,0.0,999,999,99
3013,3,3,14,0,*?*?*?*?*?*?*?*?*?*?*?*?*?*?*?*?*?*?*?*?*?*?,10.3,9.1,93,98512.1,573,1391,310,298.9,325.0,165.0,31846,32334,18811,3492,227,10.3,6,3,9999,99999,9,999999999,0.0,999,999,99
3013,3,3,15,0,*?*?*?*?*?*?*?*?*?*?*?*?*?*?*?*?*?*?*?*?*?*?,10.0,8.0,88,98512.1,451,1390,308,226.2,312.4,124.9,24023,28966,14467,2512,215,9.8,6,3,9999,99999,9,999999999,0.0,999,999,99
3013,3,3,16,0,*?*?*?*?*?*?*?*?*?*?*?*?*?*?*?*?*?*?*?*?*?*?,10.2,6.6,79,98512.1,290,1392,300,143.9,406.0,59.3,14655,31284,8616,1050,203,7.2,4,2,9999,99999,9,999999999,0.1,999,999,99
3013,3,3,17,0,*?*?*?*?*?*?*?*?*?*?*?*?*?*?*?*?*?*?*?*?*?*?,10.1,6.7,80,98512.1,100,1393,308,16.7,104.0,9.2,1799,5240,1625,181,192,6.2,6,3,9999,99999,9,999999999,0.0,999,999,99
3013,3,3,18,0,*?*?*?*?*?*?*?*?*?*?*?*?*?*?*?*?*?*?*?*?*?*?,9.1,6.6,85,98512.1,0,-0,320,0.0,-0.0,0.0,0,0,0,0,180,7.2,10,5,9999,99999,9,999999999,0.0,999,999,99
3013,3,3,19,0,*?*?*?*?*?*?*?*?*?*?*?*?*?*?*?*?*?*?*?*?*?*?,8.4,6.1,86,98512.1,0,-0,317,0.0,-0.0,0.0,0,0,0,0,193,8.2,10,5,9999,99999,9,999999999,0.0,999,999,99
3013,3,3,20,0,*?*?*?*?*?*?*?*?*?*?*?*?*?*?*?*?*?*?*?*?*?*?,7.8,6.1,90,98512.1,0,-0,314,0.0,-0.0,0.0,0,0,0,0,207,9.3,10,5,9999,99999,9,999999999,0.3,999,999,99
3013,3,3,21,0,*?*?*?*?*?*?*?*?*?*?*?*?*?*?*?*?*?*?*?*?*?*?,7.2,5.8,91,98512.1,0,-0,311,0.0,-0.0,0.0,0,0,0,0,220,10.3,10,5,9999,99999,9,999999999,0.3,999,999,99
3013,3,3,22,0,*?*?*?*?*?*?*?*?*?*?*?*?*?*?*?*?*?*?*?*?*?*?,6.9,5.5,91,98512.1,0,-0,310,0.0,-0.0,0.0,0,0,0,0,233,9.3,10,5,9999,99999,9,999999999,0.4,999,999,99
3013,3,3,23,0,*?*?*?*?*?*?*?*?*?*?*?*?*?*?*?*?*?*?*?*?*?*?,6.8,5.1,90,98512.1,0,-0,310,0.0,-0.0,0.0,0,0,0,0,247,8.2,10,5,9999,99999,9,999999999,0.3,999,999,99
3013,3,3,24,0,*?*?*?*?*?*?*?*?*?*?*?*?*?*?*?*?*?*?*?*?*?*?,7.1,7.1,100,98512.1,0,-0,311,0.0,-0.0,0.0,0,0,0,0,180,11.8,10,5,9999,99999,9,999999999,0.0,999,999,99
3013,3,4,1,0,*?*?*?*?*?*?*?*?*?*?*?*?*?*?*?*?*?*?*?*?*?*?,6.3,4.6,89,100009,0,-0,308,0.0,-0.0,0.0,0,0,0,0,252,6.7,10,5,9999,99999,9,999999999,2.7,999,999,99
3013,3,4,2,0,*?*?*?*?*?*?*?*?*?*?*?*?*?*?*?*?*?*?*?*?*?*?,5.8,4.1,90,100009,0,-0,305,0.0,-0.0,0.0,0,0,0,0,243,5.2,10,5,9999,99999,9,999999999,2.4,999,999,99
3013,3,4,3,0,*?*?*?*?*?*?*?*?*?*?*?*?*?*?*?*?*?*?*?*?*?*?,5.4,3.0,85,100009,0,-0,304,0.0,-0.0,0.0,0,0,0,0,235,5.2,10,5,9999,99999,9,999999999,0.0,999,999,99
3013,3,4,4,0,*?*?*?*?*?*?*?*?*?*?*?*?*?*?*?*?*?*?*?*?*?*?,5.5,1.7,77,100009,0,-0,305,0.0,-0.0,0.0,0,0,0,0,227,6.7,10,5,9999,99999,9,999999999,0.0,999,999,99
3013,3,4,5,0,*?*?*?*?*?*?*?*?*?*?*?*?*?*?*?*?*?*?*?*?*?*?,5.0,2.9,86,100009,0,-0,302,0.0,-0.0,0.0,0,0,0,0,218,7.2,10,5,9999,99999,9,999999999,0.0,999,999,99
3013,3,4,6,0,*?*?*?*?*?*?*?*?*?*?*?*?*?*?*?*?*?*?*?*?*?*?,4.6,3.9,96,100009,0,-0,296,0.0,-0.0,0.0,0,0,0,0,210,8.8,9,5,9999,99999,9,999999999,0.0,999,999,99
3013,3,4,7,0,*?*?*?*?*?*?*?*?*?*?*?*?*?*?*?*?*?*?*?*?*?*?,5.0,1.9,81,100009,59,1383,293,0.0,0.0,0.0,0,0,0,0,213,11.3,8,4,9999,99999,9,999999999,0.0,999,999,99
3013,3,4,8,0,*?*?*?*?*?*?*?*?*?*?*?*?*?*?*?*?*?*?*?*?*?*?,5.4,1.9,78,100009,255,1392,294,83.2,114.5,62.2,9114,8612,7256,1331,217,11.3,8,4,9999,99999,9,999999999,0.0,999,999,99
3013,3,4,9,0,*?*?*?*?*?*?*?*?*?*?*?*?*?*?*?*?*?*?*?*?*?*?,7.3,1.9,69,100009,424,1390,292,210.2,308.7,116.0,22309,27979,13500,2310,220,11.8,6,3,9999,99999,9,999999999,0.1,999,999,99
3013,3,4,10,0,*?*?*?*?*?*?*?*?*?*?*?*?*?*?*?*?*?*?*?*?*?*?,8.6,4.5,76,100009,556,1390,304,260.6,232.5,167.5,27641,22945,19027,3558,223,12.9,7,4,9999,99999,9,999999999,0.0,999,999,99
3013,3,4,11,0,*?*?*?*?*?*?*?*?*?*?*?*?*?*?*?*?*?*?*?*?*?*?,9.7,3.8,67,100009,642,1390,309,306.7,237.1,197.2,32636,24182,22166,4364,227,13.9,7,4,9999,99999,9,999999999,0.0,999,999,99
3013,3,4,12,0,*?*?*?*?*?*?*?*?*?*?*?*?*?*?*?*?*?*?*?*?*?*?,10.7,3.2,60,100009,676,1391,318,274.7,142.5,205.5,29999,14522,23191,5064,230,13.9,8,4,9999,99999,9,999999999,0.3,999,999,99
3013,3,4,13,0,*?*?*?*?*?*?*?*?*?*?*?*?*?*?*?*?*?*?*?*?*?*?,10.5,3.9,64,100009,655,1391,322,200.1,56.5,173.5,22011,5555,19569,5239,232,13.9,9,5,9999,99999,9,999999999,0.1,999,999,99
3013,3,4,14,0,*?*?*?*?*?*?*?*?*?*?*?*?*?*?*?*?*?*?*?*?*?*?,10.9,4.1,63,100009,581,1391,319,231.5,139.7,173.2,25239,13875,19625,4093,233,13.4,8,4,9999,99999,9,999999999,0.0,999,999,99
3013,3,4,15,0,*?*?*?*?*?*?*?*?*?*?*?*?*?*?*?*?*?*?*?*?*?*?,10.6,5.0,69,100009,459,1392,318,176.0,134.5,131.7,19172,12602,15033,2979,235,12.4,8,4,9999,99999,9,999999999,0.0,999,999,99
3013,3,4,16,0,*?*?*?*?*?*?*?*?*?*?*?*?*?*?*?*?*?*?*?*?*?*?,10.8,6.7,76,100009,297,1390,327,44.5,0.0,44.5,5193,0,5204,1752,237,8.8,10,5,9999,99999,9,999999999,0.0,999,999,99
3013,3,4,17,0,*?*?*?*?*?*?*?*?*?*?*?*?*?*?*?*?*?*?*?*?*?*?,10.3,7.9,85,100009,107,1393,317,15.9,52.2,11.9,1793,2307,1834,200,238,6.7,8,4,9999,99999,9,999999999,0.0,999,999,99
3013,3,4,18,0,*?*?*?*?*?*?*?*?*?*?*?*?*?*?*?*?*?*?*?*?*?*?,9.7,8.0,89,100009,0,-0,322,0.0,-0.0,0.0,0,0,0,0,240,3.6,10,5,9999,99999,9,999999999,0.0,999,999,99
3013,3,4,19,0,*?*?*?*?*?*?*?*?*?*?*?*?*?*?*?*?*?*?*?*?*?*?,8.4,6.7,89,100009,0,-0,316,0.0,-0.0,0.0,0,0,0,0,230,4.1,10,5,9999,99999,9,999999999,0.0,999,999,99
3013,3,4,20,0,*?*?*?*?*?*?*?*?*?*?*?*?*?*?*?*?*?*?*?*?*?*?,7.6,6.9,95,100009,0,-0,313,0.0,-0.0,0.0,0,0,0,0,220,5.7,10,5,9999,99999,9,999999999,0.0,999,999,99
3013,3,4,21,0,*?*?*?*?*?*?*?*?*?*?*?*?*?*?*?*?*?*?*?*?*?*?,7.3,6.9,97,100009,0,-0,312,0.0,-0.0,0.0,0,0,0,0,210,4.1,10,5,9999,99999,9,999999999,0.0,999,999,99
3013,3,4,22,0,*?*?*?*?*?*?*?*?*?*?*?*?*?*?*?*?*?*?*?*?*?*?,6.8,6.9,100,100009,0,-0,309,0.0,-0.0,0.0,0,0,0,0,200,4.6,10,5,9999,99999,9,999999999,0.3,999,999,99
3013,3,4,23,0,*?*?*?*?*?*?*?*?*?*?*?*?*?*?*?*?*?*?*?*?*?*?,6.5,6.6,100,100009,0,-0,308,0.0,-0.0,0.0,0,0,0,0,190,6.7,10,5,9999,99999,9,999999999,0.3,999,999,99
3013,3,4,24,0,*?*?*?*?*?*?*?*?*?*?*?*?*?*?*?*?*?*?*?*?*?*?,6.7,4.8,88,100009,0,-0,309,0.0,-0.0,0.0,0,0,0,0,260,7.2,10,5,9999,99999,9,999999999,2.4,999,999,99
3013,3,5,1,0,*?*?*?*?*?*?*?*?*?*?*?*?*?*?*?*?*?*?*?*?*?*?,5.4,4.6,94,101301,0,-0,304,0.0,-0.0,0.0,0,0,0,0,180,6.7,10,5,9999,99999,9,999999999,0.0,999,999,99
3013,3,5,2,0,*?*?*?*?*?*?*?*?*?*?*?*?*?*?*?*?*?*?*?*?*?*?,5.0,3.6,90,101301,0,-0,302,0.0,-0.0,0.0,0,0,0,0,180,5.7,10,5,9999,99999,9,999999999,0.0,999,999,99
3013,3,5,3,0,*?*?*?*?*?*?*?*?*?*?*?*?*?*?*?*?*?*?*?*?*?*?,4.6,3.2,90,101301,0,-0,300,0.0,-0.0,0.0,0,0,0,0,180,5.7,10,5,9999,99999,9,999999999,0.0,999,999,99
3013,3,5,4,0,*?*?*?*?*?*?*?*?*?*?*?*?*?*?*?*?*?*?*?*?*?*?,3.8,2.3,90,101301,0,-0,297,0.0,-0.0,0.0,0,0,0,0,180,7.2,10,5,9999,99999,9,999999999,0.0,999,999,99
3013,3,5,5,0,*?*?*?*?*?*?*?*?*?*?*?*?*?*?*?*?*?*?*?*?*?*?,3.0,1.0,86,101301,0,-0,294,0.0,-0.0,0.0,0,0,0,0,180,7.7,10,5,9999,99999,9,999999999,0.4,999,999,99
3013,3,5,6,0,*?*?*?*?*?*?*?*?*?*?*?*?*?*?*?*?*?*?*?*?*?*?,3.5,1.0,83,101301,0,-0,296,0.0,-0.0,0.0,0,0,0,0,180,8.2,10,5,9999,99999,9,999999999,0.5,999,999,99
3013,3,5,7,0,*?*?*?*?*?*?*?*?*?*?*?*?*?*?*?*?*?*?*?*?*?*?,4.0,1.0,81,101301,68,1394,298,0.0,0.0,0.0,0,0,0,0,180,9.3,10,5,9999,99999,9,999999999,0.0,999,999,99
3013,3,5,8,0,*?*?*?*?*?*?*?*?*?*?*?*?*?*?*?*?*?*?*?*?*?*?,4.6,2.1,84,101301,263,1389,301,37.8,0.0,37.8,4420,0,4429,1478,180,8.2,10,5,9999,99999,9,999999999,0.0,999,999,99
3013,3,5,9,0,*?*?*?*?*?*?*?*?*?*?*?*?*?*?*?*?*?*?*?*?*?*?,6.1,3.2,82,101301,433,1391,302,124.0,53.0,107.5,13607,4834,12139,2934,180,8.8,9,5,9999,99999,9,999999999,0.0,999,999,99
3013,3,5,10,0,*?*?*?*?*?*?*?*?*?*?*?*?*?*?*?*?*?*?*?*?*?*?,8.1,5.1,82,101301,565,1391,315,97.5,0.0,97.5,11448,0,11484,4187,180,9.8,10,5,9999,99999,9,999999999,0.0,999,999,99
3013,3,5,11,0,*?*?*?*?*?*?*?*?*?*?*?*?*?*?*?*?*?*?*?*?*?*?,9.8,4.5,69,101301,650,1390,319,198.7,56.5,172.3,21851,5548,19427,5190,180,10.3,9,5,9999,99999,9,999999999,0.0,999,999,99
3013,3,5,12,0,*?*?*?*?*?*?*?*?*?*?*?*?*?*?*?*?*?*?*?*?*?*?,11.4,4.5,62,101301,683,1389,326,210.2,56.8,182.2,23117,5616,20543,5581,180,7.2,9,5,9999,99999,9,999999999,0.0,999,999,99
3013,3,5,13,0,*?*?*?*?*?*?*?*?*?*?*?*?*?*?*?*?*?*?*?*?*?*?,11.3,4.3,62,101301,662,1389,330,116.8,0.0,116.8,13786,0,13834,5185,180,8.2,10,5,9999,99999,9,999999999,0.0,999,999,99
3013,3,5,14,0,*?*?*?*?*?*?*?*?*?*?*?*?*?*?*?*?*?*?*?*?*?*?,11.7,4.3,60,101301,588,1390,332,102.1,0.0,102.1,12007,0,12046,4421,180,7.7,10,5,9999,99999,9,999999999,0.0,999,999,99
3013,3,5,15,0,*?*?*?*?*?*?*?*?*?*?*?*?*?*?*?*?*?*?*?*?*?*?,11.5,3.8,59,101301,466,1390,331,77.9,0.0,77.9,9115,0,9141,3235,180,7.2,10,5,9999,99999,9,999999999,0.0,999,999,99
3013,3,5,16,0,*?*?*?*?*?*?*?*?*?*?*?*?*?*?*?*?*?*?*?*?*?*?,11.6,5.6,67,101301,304,1389,331,45.9,0.0,45.9,5359,0,5370,1811,180,6.7,10,5,9999,99999,9,999999999,0.1,999,999,99
3013,3,5,17,0,*?*?*?*?*?*?*?*?*?*?*?*?*?*?*?*?*?*?*?*?*?*?,10.6,4.8,67,101301,114,1392,327,8.3,0.0,8.3,1018,-0,1017,330,180,6.7,10,5,9999,99999,9,999999999,0.0,999,999,99
3013,3,5,18,0,*?*?*?*?*?*?*?*?*?*?*?*?*?*?*?*?*?*?*?*?*?*?,9.3,4.3,71,101301,0,-0,321,0.0,-0.0,0.0,0,0,0,0,180,4.1,10,5,9999,99999,9,999999999,0.0,999,999,99
3013,3,5,19,0,*?*?*?*?*?*?*?*?*?*?*?*?*?*?*?*?*?*?*?*?*?*?,8.0,4.8,80,101301,0,-0,315,0.0,-0.0,0.0,0,0,0,0,183,5.2,10,5,9999,99999,9,999999999,0.0,999,999,99
3013,3,5,20,0,*?*?*?*?*?*?*?*?*?*?*?*?*?*?*?*?*?*?*?*?*?*?,7.3,4.8,84,101301,0,-0,312,0.0,-0.0,0.0,0,0,0,0,187,5.7,10,5,9999,99999,9,999999999,0.0,999,999,99
3013,3,5,21,0,*?*?*?*?*?*?*?*?*?*?*?*?*?*?*?*?*?*?*?*?*?*?,6.8,4.3,83,101301,0,-0,310,0.0,-0.0,0.0,0,0,0,0,190,6.2,10,5,9999,99999,9,999999999,0.0,999,999,99
3013,3,5,22,0,*?*?*?*?*?*?*?*?*?*?*?*?*?*?*?*?*?*?*?*?*?*?,6.3,3.9,85,101301,0,-0,308,0.0,-0.0,0.0,0,0,0,0,193,6.2,10,5,9999,99999,9,999999999,0.0,999,999,99
3013,3,5,23,0,*?*?*?*?*?*?*?*?*?*?*?*?*?*?*?*?*?*?*?*?*?*?,6.0,4.6,91,101301,0,-0,306,0.0,-0.0,0.0,0,0,0,0,197,7.7,10,5,9999,99999,9,999999999,0.1,999,999,99
3013,3,5,24,0,*?*?*?*?*?*?*?*?*?*?*?*?*?*?*?*?*?*?*?*?*?*?,6.2,5.6,95,101301,0,-0,307,0.0,-0.0,0.0,0,0,0,0,180,4.6,10,5,9999,99999,9,999999999,0.1,999,999,99
3013,3,6,1,0,*?*?*?*?*?*?*?*?*?*?*?*?*?*?*?*?*?*?*?*?*?*?,5.6,5.0,100,101212,0,-0,304,0.0,-0.0,0.0,0,0,0,0,197,3.6,10,5,9999,99999,9,999999999,0.6,999,999,99
3013,3,6,2,0,*?*?*?*?*?*?*?*?*?*?*?*?*?*?*?*?*?*?*?*?*?*?,5.4,5.1,100,101212,0,-0,303,0.0,-0.0,0.0,0,0,0,0,193,4.6,10,5,9999,99999,9,999999999,0.7,999,999,99
3013,3,6,3,0,*?*?*?*?*?*?*?*?*?*?*?*?*?*?*?*?*?*?*?*?*?*?,5.1,5.1,100,101212,0,-0,302,0.0,-0.0,0.0,0,0,0,0,190,6.7,10,5,9999,99999,9,999999999,0.9,999,999,99
3013,3,6,4,0,*?*?*?*?*?*?*?*?*?*?*?*?*?*?*?*?*?*?*?*?*?*?,4.6,4.6,100,101212,0,-0,300,0.0,-0.0,0.0,0,0,0,0,187,5.7,10,5,9999,99999,9,999999999,0.4,999,999,99
3013,3,6,5,0,*?*?*?*?*?*?*?*?*?*?*?*?*?*?*?*?*?*?*?*?*?*?,4.7,4.1,100,101212,0,-0,301,0.0,-0.0,0.0,0,0,0,0,183,5.7,10,5,9999,99999,9,999999999,0.0,999,999,99
3013,3,6,6,0,*?*?*?*?*?*?*?*?*?*?*?*?*?*?*?*?*?*?*?*?*?*?,4.2,4.3,100,101212,0,-0,298,0.0,-0.0,0.0,0,0,0,0,180,7.2,10,5,9999,99999,9,999999999,0.0,999,999,99
3013,3,6,7,0,*?*?*?*?*?*?*?*?*?*?*?*?*?*?*?*?*?*?*?*?*?*?,3.7,3.8,100,101212,76,1384,296,0.9,0.0,0.9,124,-0,124,37,180,5.7,10,5,9999,99999,9,999999999,0.0,999,999,99
3013,3,6,8,0,*?*?*?*?*?*?*?*?*?*?*?*?*?*?*?*?*?*?*?*?*?*?,5.4,4.5,100,101212,272,1391,304,39.5,0.0,39.5,4617,0,4626,1547,180,5.2,10,5,9999,99999,9,999999999,0.1,999,999,99
3013,3,6,9,0,*?*?*?*?*?*?*?*?*?*?*?*?*?*?*?*?*?*?*?*?*?*?,7.1,6.4,100,101212,441,1389,311,73.1,0.0,73.1,8535,0,8558,3006,180,5.7,10,5,9999,99999,9,999999999,0.1,999,999,99
3013,3,6,10,0,*?*?*?*?*?*?*?*?*?*?*?*?*?*?*?*?*?*?*?*?*?*?,9.0,7.6,100,101212,573,1390,319,99.2,0.0,99.2,11649,0,11687,4271,180,4.6,10,5,9999,99999,9,999999999,0.1,999,999,99
3013,3,6,11,0,*?*?*?*?*?*?*?*?*?*?*?*?*?*?*?*?*?*?*?*?*?*?,10.8,7.6,88,101212,658,1389,327,116.0,0.0,116.0,13695,0,13743,5146,180,4.6,10,5,9999,99999,9,999999999,0.0,999,999,99
3013,3,6,12,0,*?*?*?*?*?*?*?*?*?*?*?*?*?*?*?*?*?*?*?*?*?*?,12.2,7.7,81,101212,691,1389,334,122.6,0.0,122.6,14495,0,14547,5496,180,5.7,10,5,9999,99999,9,999999999,0.0,999,999,99
3013,3,6,13,0,*?*?*?*?*?*?*?*?*?*?*?*?*?*?*?*?*?*?*?*?*?*?,12.1,9.6,93,101212,670,1389,333,118.4,0.0,118.4,13978,0,14027,5269,183,5.2,10,5,9999,99999,9,999999999,0.1,999,999,99
3013,3,6,14,0,*?*?*?*?*?*?*?*?*?*?*?*?*?*?*?*?*?*?*?*?*?*?,12.3,8.5,85,101212,595,1388,334,103.6,0.0,103.6,12190,0,12230,4498,187,5.7,10,5,9999,99999,9,999999999,0.0,999,999,99
3013,3,6,15,0,*?*?*?*?*?*?*?*?*?*?*?*?*?*?*?*?*?*?*?*?*?*?,12.4,9.2,89,101212,473,1389,334,79.4,0.0,79.4,9290,0,9317,3305,190,6.2,10,5,9999,99999,9,999999999,0.0,999,999,99
3013,3,6,16,0,*?*?*?*?*?*?*?*?*?*?*?*?*?*?*?*?*?*?*?*?*?*?,12.0,10.2,98,101212,311,1388,332,47.4,0.0,47.4,5525,0,5537,1871,193,4.1,10,5,9999,99999,9,999999999,0.0,999,999,99
3013,3,6,17,0,*?*?*?*?*?*?*?*?*?*?*?*?*?*?*?*?*?*?*?*?*?*?,12.0,9.6,93,101212,121,1392,332,9.7,0.0,9.7,1179,-0,1179,383,197,4.6,10,5,9999,99999,9,999999999,0.0,999,999,99
3013,3,6,18,0,*?*?*?*?*?*?*?*?*?*?*?*?*?*?*?*?*?*?*?*?*?*?,10.2,9.2,100,101212,0,-0,324,0.0,-0.0,0.0,0,0,0,0,200,6.7,10,5,9999,99999,9,999999999,0.0,999,999,99
3013,3,6,19,0,*?*?*?*?*?*?*?*?*?*?*?*?*?*?*?*?*?*?*?*?*?*?,9.0,8.9,100,101212,0,-0,319,0.0,-0.0,0.0,0,0,0,0,198,7.7,10,5,9999,99999,9,999999999,0.0,999,999,99
3013,3,6,20,0,*?*?*?*?*?*?*?*?*?*?*?*?*?*?*?*?*?*?*?*?*?*?,8.1,8.1,100,101212,0,-0,315,0.0,-0.0,0.0,0,0,0,0,197,4.1,10,5,9999,99999,9,999999999,0.0,999,999,99
3013,3,6,21,0,*?*?*?*?*?*?*?*?*?*?*?*?*?*?*?*?*?*?*?*?*?*?,7.2,7.3,100,101212,0,-0,311,0.0,-0.0,0.0,0,0,0,0,195,7.2,10,5,9999,99999,9,999999999,0.0,999,999,99
3013,3,6,22,0,*?*?*?*?*?*?*?*?*?*?*?*?*?*?*?*?*?*?*?*?*?*?,7.2,7.1,100,101212,0,-0,311,0.0,-0.0,0.0,0,0,0,0,193,7.2,10,5,9999,99999,9,999999999,0.0,999,999,99
3013,3,6,23,0,*?*?*?*?*?*?*?*?*?*?*?*?*?*?*?*?*?*?*?*?*?*?,7.5,7.6,100,101212,0,-0,312,0.0,-0.0,0.0,0,0,0,0,192,8.2,10,5,9999,99999,9,999999999,0.0,999,999,99
3013,3,6,24,0,*?*?*?*?*?*?*?*?*?*?*?*?*?*?*?*?*?*?*?*?*?*?,5.6,4.8,100,101212,0,-0,304,0.0,-0.0,0.0,0,0,0,0,200,5.2,10,5,9999,99999,9,999999999,0.6,999,999,99
3013,3,7,1,0,*?*?*?*?*?*?*?*?*?*?*?*?*?*?*?*?*?*?*?*?*?*?,8.2,7.9,98,101670,0,-0,315,0.0,-0.0,0.0,0,0,0,0,198,3.6,10,5,9999,99999,9,999999999,0.0,999,999,99
3013,3,7,2,0,*?*?*?*?*?*?*?*?*?*?*?*?*?*?*?*?*?*?*?*?*?*?,8.4,8.0,97,101670,0,-0,316,0.0,-0.0,0.0,0,0,0,0,207,3.6,10,5,9999,99999,9,999999999,0.0,999,999,99
3013,3,7,3,0,*?*?*?*?*?*?*?*?*?*?*?*?*?*?*?*?*?*?*?*?*?*?,8.4,8.4,100,101670,0,-0,316,0.0,-0.0,0.0,0,0,0,0,215,3.6,10,5,9999,99999,9,999999999,0.0,999,999,99
3013,3,7,4,0,*?*?*?*?*?*?*?*?*?*?*?*?*?*?*?*?*?*?*?*?*?*?,9.1,8.8,98,101670,0,-0,319,0.0,-0.0,0.0,0,0,0,0,223,2.6,10,5,9999,99999,9,999999999,0.0,999,999,99
3013,3,7,5,0,*?*?*?*?*?*?*?*?*?*?*?*?*?*?*?*?*?*?*?*?*?*?,8.8,8.5,98,101670,0,-0,318,0.0,-0.0,0.0,0,0,0,0,232,3.1,10,5,9999,99999,9,999999999,0.0,999,999,99
3013,3,7,6,0,*?*?*?*?*?*?*?*?*?*?*?*?*?*?*?*?*?*?*?*?*?*?,8.4,8.3,99,101670,0,-0,313,0.0,-0.0,0.0,0,0,0,0,240,4.6,9,5,9999,99999,9,999999999,0.0,999,999,99
3013,3,7,7,0,*?*?*?*?*?*?*?*?*?*?*?*?*?*?*?*?*?*?*?*?*?*?,7.9,7.9,100,101670,85,1391,307,5.9,24.5,4.5,722,951,773,72,243,3.1,8,4,9999,99999,9,999999999,0.0,999,999,99
3013,3,7,8,0,*?*?*?*?*?*?*?*?*?*?*?*?*?*?*?*?*?*?*?*?*?*?,8.8,8.5,98,101670,280,1388,314,71.7,47.2,62.1,7900,3718,7287,1336,247,3.1,9,5,9999,99999,9,999999999,0.1,999,999,99
3013,3,7,9,0,*?*?*?*?*?*?*?*?*?*?*?*?*?*?*?*?*?*?*?*?*?*?,9.6,8.7,94,101670,449,1387,314,172.1,134.0,128.7,18742,12474,14709,2904,250,3.6,8,4,9999,99999,9,999999999,0.2,999,999,99
3013,3,7,10,0,*?*?*?*?*?*?*?*?*?*?*?*?*?*?*?*?*?*?*?*?*?*?,10.7,8.8,88,101670,581,1388,327,100.8,0.0,100.8,11850,0,11889,4355,253,3.1,10,5,9999,99999,9,999999999,0.3,999,999,99
3013,3,7,11,0,*?*?*?*?*?*?*?*?*?*?*?*?*?*?*?*?*?*?*?*?*?*?,11.5,8.8,83,101670,666,1388,327,204.5,56.7,177.3,22494,5576,19996,5384,257,4.1,9,5,9999,99999,9,999999999,0.4,999,999,99
3013,3,7,12,0,*?*?*?*?*?*?*?*?*?*?*?*?*?*?*?*?*?*?*?*?*?*?,11.3,8.0,80,101670,699,1388,326,215.8,57.0,187.1,23744,5643,21097,5779,260,4.1,9,5,9999,99999,9,999999999,0.2,999,999,99
3013,3,7,13,0,*?*?*?*?*?*?*?*?*?*?*?*?*?*?*?*?*?*?*?*?*?*?,11.7,7.6,76,101670,677,1387,327,208.4,56.8,180.6,22921,5602,20370,5517,217,5.7,9,5,9999,99999,9,999999999,0.2,999,999,99
3013,3,7,14,0,*?*?*?*?*?*?*?*?*?*?*?*?*?*?*?*?*?*?*?*?*?*?,11.6,8.0,78,101670,603,1389,327,182.7,56.0,158.4,20080,5438,17863,4664,173,5.2,9,5,9999,99999,9,999999999,0.0,999,999,99
3013,3,7,15,0,*?*?*?*?*?*?*?*?*?*?*?*?*?*?*?*?*?*?*?*?*?*?,11.5,6.2,70,101670,480,1387,318,220.1,227.1,141.5,23288,21492,16223,2913,130,6.2,7,4,9999,99999,9,999999999,0.0,999,999,99
3013,3,7,16,0,*?*?*?*?*?*?*?*?*?*?*?*?*?*?*?*?*?*?*?*?*?*?,11.6,7.7,77,101670,318,1387,327,84.8,49.2,73.5,9302,4144,8322,1925,87,5.7,9,5,9999,99999,9,999999999,0.0,999,999,99
3013,3,7,17,0,*?*?*?*?*?*?*?*?*?*?*?*?*?*?*?*?*?*?*?*?*?*?,11.2,8.0,81,101670,128,1392,325,19.2,27.8,16.7,2192,1493,2054,346,43,4.6,9,5,9999,99999,9,999999999,0.0,999,999,99
3013,3,7,18,0,*?*?*?*?*?*?*?*?*?*?*?*?*?*?*?*?*?*?*?*?*?*?,10.5,8.7,88,101670,0,-0,326,0.0,-0.0,0.0,0,0,0,0,0,4.6,10,5,9999,99999,9,999999999,0.0,999,999,99
3013,3,7,19,0,*?*?*?*?*?*?*?*?*?*?*?*?*?*?*?*?*?*?*?*?*?*?,10.4,9.1,91,101670,0,-0,325,0.0,-0.0,0.0,0,0,0,0,22,5.2,10,5,9999,99999,9,999999999,0.0,999,999,99
3013,3,7,20,0,*?*?*?*?*?*?*?*?*?*?*?*?*?*?*?*?*?*?*?*?*?*?,9.5,8.5,94,101670,0,-0,321,0.0,-0.0,0.0,0,0,0,0,43,4.1,10,5,9999,99999,9,999999999,0.0,999,999,99
3013,3,7,21,0,*?*?*?*?*?*?*?*?*?*?*?*?*?*?*?*?*?*?*?*?*?*?,8.9,8.9,100,101670,0,-0,318,0.0,-0.0,0.0,0,0,0,0,65,5.7,10,5,9999,99999,9,999999999,0.0,999,999,99
3013,3,7,22,0,*?*?*?*?*?*?*?*?*?*?*?*?*?*?*?*?*?*?*?*?*?*?,8.9,8.9,100,101670,0,-0,318,0.0,-0.0,0.0,0,0,0,0,87,5.7,10,5,9999,99999,9,999999999,0.1,999,999,99
3013,3,7,23,0,*?*?*?*?*?*?*?*?*?*?*?*?*?*?*?*?*?*?*?*?*?*?,8.8,8.8,100,101670,0,-0,318,0.0,-0.0,0.0,0,0,0,0,108,6.2,10,5,9999,99999,9,999999999,0.1,999,999,99
3013,3,7,24,0,*?*?*?*?*?*?*?*?*?*?*?*?*?*?*?*?*?*?*?*?*?*?,7.9,7.7,99,101670,0,-0,314,0.0,-0.0,0.0,0,0,0,0,190,3.1,10,5,9999,99999,9,999999999,0.0,999,999,99
3013,3,8,1,0,*?*?*?*?*?*?*?*?*?*?*?*?*?*?*?*?*?*?*?*?*?*?,8.1,4.3,77,101232,0,-0,316,0.0,-0.0,0.0,0,0,0,0,135,1.0,10,5,9999,99999,9,999999999,0.0,999,999,99
3013,3,8,2,0,*?*?*?*?*?*?*?*?*?*?*?*?*?*?*?*?*?*?*?*?*?*?,7.4,1.9,67,101232,0,-0,313,0.0,-0.0,0.0,0,0,0,0,140,1.0,10,5,9999,99999,9,999999999,0.0,999,999,99
3013,3,8,3,0,*?*?*?*?*?*?*?*?*?*?*?*?*?*?*?*?*?*?*?*?*?*?,6.7,2.1,72,101232,0,-0,310,0.0,-0.0,0.0,0,0,0,0,145,2.1,10,5,9999,99999,9,999999999,0.0,999,999,99
3013,3,8,4,0,*?*?*?*?*?*?*?*?*?*?*?*?*?*?*?*?*?*?*?*?*?*?,6.9,2.1,71,101232,0,-0,311,0.0,-0.0,0.0,0,0,0,0,150,1.5,10,5,9999,99999,9,999999999,0.0,999,999,99
3013,3,8,5,0,*?*?*?*?*?*?*?*?*?*?*?*?*?*?*?*?*?*?*?*?*?*?,7.0,2.3,71,101232,0,-0,311,0.0,-0.0,0.0,0,0,0,0,155,1.5,10,5,9999,99999,9,999999999,0.0,999,999,99
3013,3,8,6,0,*?*?*?*?*?*?*?*?*?*?*?*?*?*?*?*?*?*?*?*?*?*?,6.6,2.1,73,101232,0,-0,309,0.0,-0.0,0.0,0,0,0,0,160,2.6,10,5,9999,99999,9,999999999,0.0,999,999,99
3013,3,8,7,0,*?*?*?*?*?*?*?*?*?*?*?*?*?*?*?*?*?*?*?*?*?*?,6.3,1.9,73,101232,93,1382,259,14.8,153.9,4.4,1619,9231,775,161,165,2.6,0,0,9999,99999,9,999999999,0.0,999,999,99
3013,3,8,8,0,*?*?*?*?*?*?*?*?*?*?*?*?*?*?*?*?*?*?*?*?*?*?,7.3,3.0,73,101232,289,1390,279,146.4,448.4,53.1,15026,34772,7885,962,170,2.1,3,2,9999,99999,9,999999999,0.0,999,999,99
3013,3,8,9,0,*?*?*?*?*?*?*?*?*?*?*?*?*?*?*?*?*?*?*?*?*?*?,8.3,2.9,68,101232,458,1389,283,260.6,503.2,94.6,27731,45876,12378,1759,175,6.2,3,2,9999,99999,9,999999999,0.0,999,999,99
3013,3,8,10,0,*?*?*?*?*?*?*?*?*?*?*?*?*?*?*?*?*?*?*?*?*?*?,10.2,3.0,60,101232,589,1387,310,278.9,234.5,179.3,29617,23482,20276,3870,180,5.7,7,4,9999,99999,9,999999999,0.0,999,999,99
3013,3,8,11,0,*?*?*?*?*?*?*?*?*?*?*?*?*?*?*?*?*?*?*?*?*?*?,11.5,4.3,61,101232,674,1387,307,383.9,414.8,182.4,40128,41267,22025,3838,185,5.2,5,3,9999,99999,9,999999999,0.0,999,999,99
3013,3,8,12,0,*?*?*?*?*?*?*?*?*?*?*?*?*?*?*?*?*?*?*?*?*?*?,12.3,3.9,56,101232,707,1388,315,379.7,333.9,209.6,40669,34696,23523,4766,190,4.6,6,3,9999,99999,9,999999999,0.0,999,999,99
3013,3,8,13,0,*?*?*?*?*?*?*?*?*?*?*?*?*?*?*?*?*?*?*?*?*?*?,12.3,4.1,57,101232,685,1388,325,279.7,142.8,209.2,30536,14606,23574,5182,188,4.6,8,4,9999,99999,9,999999999,0.0,999,999,99
3013,3,8,14,0,*?*?*?*?*?*?*?*?*?*?*?*?*?*?*?*?*?*?*?*?*?*?,12.1,4.3,59,101232,610,1387,315,321.9,327.9,177.7,34341,33126,20161,3833,187,5.7,6,3,9999,99999,9,999999999,0.0,999,999,99
3013,3,8,15,0,*?*?*?*?*?*?*?*?*?*?*?*?*?*?*?*?*?*?*?*?*?*?,12.6,4.6,58,101232,487,1386,322,224.1,227.7,144.1,23715,21654,16500,2975,185,4.1,7,4,9999,99999,9,999999999,0.0,999,999,99
3013,3,8,16,0,*?*?*?*?*?*?*?*?*?*?*?*?*?*?*?*?*?*?*?*?*?*?,12.2,4.3,58,101232,325,1387,330,87.3,49.5,75.6,9573,4197,8563,1985,183,4.1,9,5,9999,99999,9,999999999,0.0,999,999,99
3013,3,8,17,0,*?*?*?*?*?*?*?*?*?*?*?*?*?*?*?*?*?*?*?*?*?*?,12.1,4.5,59,101232,135,1392,320,33.9,124.7,21.8,3671,6317,3135,376,182,4.6,7,4,9999,99999,9,999999999,0.0,999,999,99
3013,3,8,18,0,*?*?*?*?*?*?*?*?*?*?*?*?*?*?*?*?*?*?*?*?*?*?,10.6,5.0,67,101232,0,-0,327,0.0,-0.0,0.0,0,0,0,0,180,3.6,10,5,9999,99999,9,999999999,0.0,999,999,99
3013,3,8,19,0,*?*?*?*?*?*?*?*?*?*?*?*?*?*?*?*?*?*?*?*?*?*?,10.0,5.3,72,101232,0,-0,324,0.0,-0.0,0.0,0,0,0,0,180,2.6,10,5,9999,99999,9,999999999,0.0,999,999,99
3013,3,8,20,0,*?*?*?*?*?*?*?*?*?*?*?*?*?*?*?*?*?*?*?*?*?*?,9.1,5.0,75,101232,0,-0,320,0.0,-0.0,0.0,0,0,0,0,180,1.5,10,5,9999,99999,9,999999999,0.0,999,999,99
3013,3,8,21,0,*?*?*?*?*?*?*?*?*?*?*?*?*?*?*?*?*?*?*?*?*?*?,8.8,4.5,73,101232,0,-0,319,0.0,-0.0,0.0,0,0,0,0,180,1.5,10,5,9999,99999,9,999999999,0.0,999,999,99
3013,3,8,22,0,*?*?*?*?*?*?*?*?*?*?*?*?*?*?*?*?*?*?*?*?*?*?,8.8,4.5,74,101232,0,-0,319,0.0,-0.0,0.0,0,0,0,0,180,0.5,10,5,9999,99999,9,999999999,0.0,999,999,99
3013,3,8,23,0,*?*?*?*?*?*?*?*?*?*?*?*?*?*?*?*?*?*?*?*?*?*?,8.6,4.5,75,101232,0,-0,318,0.0,-0.0,0.0,0,0,0,0,180,0.5,10,5,9999,99999,9,999999999,0.0,999,999,99
3013,3,8,24,0,*?*?*?*?*?*?*?*?*?*?*?*?*?*?*?*?*?*?*?*?*?*?,8.7,6.7,87,101232,0,-0,318,0.0,-0.0,0.0,0,0,0,0,130,1.5,10,5,9999,99999,9,999999999,0.0,999,999,99
3013,3,9,1,0,*?*?*?*?*?*?*?*?*?*?*?*?*?*?*?*?*?*?*?*?*?*?,8.2,6.9,91,101697,0,-0,316,0.0,-0.0,0.0,0,0,0,0,190,2.6,10,5,9999,99999,9,999999999,0.0,999,999,99
3013,3,9,2,0,*?*?*?*?*?*?*?*?*?*?*?*?*?*?*?*?*?*?*?*?*?*?,7.8,7.7,99,101697,0,-0,314,0.0,-0.0,0.0,0,0,0,0,200,2.1,10,5,9999,99999,9,999999999,0.0,999,999,99
3013,3,9,3,0,*?*?*?*?*?*?*?*?*?*?*?*?*?*?*?*?*?*?*?*?*?*?,8.0,8.0,100,101697,0,-0,314,0.0,-0.0,0.0,0,0,0,0,210,2.1,10,5,9999,99999,9,999999999,0.0,999,999,99
3013,3,9,4,0,*?*?*?*?*?*?*?*?*?*?*?*?*?*?*?*?*?*?*?*?*?*?,7.7,7.7,100,101697,0,-0,313,0.0,-0.0,0.0,0,0,0,0,220,0.5,10,5,9999,99999,9,999999999,0.0,999,999,99
3013,3,9,5,0,*?*?*?*?*?*?*?*?*?*?*?*?*?*?*?*?*?*?*?*?*?*?,7.3,7.3,100,101697,0,-0,311,0.0,-0.0,0.0,0,0,0,0,230,1.5,10,5,9999,99999,9,999999999,0.0,999,999,99
3013,3,9,6,0,*?*?*?*?*?*?*?*?*?*?*?*?*?*?*?*?*?*?*?*?*?*?,7.5,7.4,100,101697,0,-0,312,0.0,-0.0,0.0,0,0,0,0,240,1.0,10,5,9999,99999,9,999999999,0.0,999,999,99
3013,3,9,7,0,*?*?*?*?*?*?*?*?*?*?*?*?*?*?*?*?*?*?*?*?*?*?,7.7,7.7,100,101697,102,1387,313,6.0,0.0,6.0,749,-0,748,241,235,1.5,10,5,9999,99999,9,999999999,0.0,999,999,99
3013,3,9,8,0,*?*?*?*?*?*?*?*?*?*?*?*?*?*?*?*?*?*?*?*?*?*?,7.7,7.7,100,101697,297,1386,313,44.7,0.0,44.7,5211,0,5222,1758,230,1.5,10,5,9999,99999,9,999999999,0.0,999,999,99
3013,3,9,9,0,*?*?*?*?*?*?*?*?*?*?*?*?*?*?*?*?*?*?*?*?*?*?,8.7,7.6,92,101697,466,1387,318,78.2,0.0,78.2,9141,0,9167,3245,225,1.5,10,5,9999,99999,9,999999999,0.0,999,999,99
3013,3,9,10,0,*?*?*?*?*?*?*?*?*?*?*?*?*?*?*?*?*?*?*?*?*?*?,9.5,7.1,85,101697,597,1386,321,104.2,0.0,104.2,12258,0,12298,4527,220,1.0,10,5,9999,99999,9,999999999,0.0,999,999,99
3013,3,9,11,0,*?*?*?*?*?*?*?*?*?*?*?*?*?*?*?*?*?*?*?*?*?*?,10.5,6.2,75,101697,682,1386,326,121.0,0.0,121.0,14300,0,14351,5409,215,1.5,10,5,9999,99999,9,999999999,0.0,999,999,99
3013,3,9,12,0,*?*?*?*?*?*?*?*?*?*?*?*?*?*?*?*?*?*?*?*?*?*?,10.8,5.8,71,101697,715,1388,328,127.5,0.0,127.5,15089,0,15145,5759,210,1.0,10,5,9999,99999,9,999999999,0.0,999,999,99
3013,3,9,13,0,*?*?*?*?*?*?*?*?*?*?*?*?*?*?*?*?*?*?*?*?*?*?,10.6,4.3,65,101697,693,1388,327,123.1,0.0,123.1,14553,0,14606,5521,178,0.5,10,5,9999,99999,9,999999999,0.0,999,999,99
3013,3,9,14,0,*?*?*?*?*?*?*?*?*?*?*?*?*?*?*?*?*?*?*?*?*?*?,10.6,5.0,68,101697,618,1388,327,108.2,0.0,108.2,12742,0,12784,4734,147,1.5,10,5,9999,99999,9,999999999,0.0,999,999,99
3013,3,9,15,0,*?*?*?*?*?*?*?*?*?*?*?*?*?*?*?*?*?*?*?*?*?*?,10.9,5.1,68,101697,495,1388,328,83.8,0.0,83.8,9815,0,9843,3515,115,1.0,10,5,9999,99999,9,999999999,0.0,999,999,99
3013,3,9,16,0,*?*?*?*?*?*?*?*?*?*?*?*?*?*?*?*?*?*?*?*?*?*?,11.0,4.1,62,101697,332,1386,329,51.7,0.0,51.7,6022,0,6035,2052,83,1.0,10,5,9999,99999,9,999999999,0.0,999,999,99
3013,3,9,17,0,*?*?*?*?*?*?*?*?*?*?*?*?*?*?*?*?*?*?*?*?*?*?,10.5,4.6,67,101697,141,1382,326,13.8,0.0,13.8,1658,-0,1659,541,52,1.5,10,5,9999,99999,9,999999999,0.0,999,999,99
3013,3,9,18,0,*?*?*?*?*?*?*?*?*?*?*?*?*?*?*?*?*?*?*?*?*?*?,10.4,5.3,71,101697,0,-0,326,0.0,-0.0,0.0,0,0,0,0,20,1.5,10,5,9999,99999,9,999999999,0.0,999,999,99
3013,3,9,19,0,*?*?*?*?*?*?*?*?*?*?*?*?*?*?*?*?*?*?*?*?*?*?,9.3,5.5,77,101697,0,-0,321,0.0,-0.0,0.0,0,0,0,0,55,1.0,10,5,9999,99999,9,999999999,0.0,999,999,99
3013,3,9,20,0,*?*?*?*?*?*?*?*?*?*?*?*?*?*?*?*?*?*?*?*?*?*?,9.0,4.5,73,101697,0,-0,320,0.0,-0.0,0.0,0,0,0,0,90,1.5,10,5,9999,99999,9,999999999,0.0,999,999,99
3013,3,9,21,0,*?*?*?*?*?*?*?*?*?*?*?*?*?*?*?*?*?*?*?*?*?*?,8.9,4.3,73,101697,0,-0,319,0.0,-0.0,0.0,0,0,0,0,125,2.6,10,5,9999,99999,9,999999999,0.0,999,999,99
3013,3,9,22,0,*?*?*?*?*?*?*?*?*?*?*?*?*?*?*?*?*?*?*?*?*?*?,8.8,3.9,71,101697,0,-0,319,0.0,-0.0,0.0,0,0,0,0,160,1.5,10,5,9999,99999,9,999999999,0.0,999,999,99
3013,3,9,23,0,*?*?*?*?*?*?*?*?*?*?*?*?*?*?*?*?*?*?*?*?*?*?,8.8,4.5,74,101697,0,-0,319,0.0,-0.0,0.0,0,0,0,0,195,3.1,10,5,9999,99999,9,999999999,0.0,999,999,99
3013,3,9,24,0,*?*?*?*?*?*?*?*?*?*?*?*?*?*?*?*?*?*?*?*?*?*?,8.4,5.6,83,101697,0,-0,317,0.0,-0.0,0.0,0,0,0,0,180,2.6,10,5,9999,99999,9,999999999,0.0,999,999,99
3013,3,10,1,0,*?*?*?*?*?*?*?*?*?*?*?*?*?*?*?*?*?*?*?*?*?*?,8.5,8.5,100,103094,0,-0,317,0.0,-0.0,0.0,0,0,0,0,220,1.0,10,5,9999,99999,9,999999999,0.0,999,999,99
3013,3,10,2,0,*?*?*?*?*?*?*?*?*?*?*?*?*?*?*?*?*?*?*?*?*?*?,8.2,8.1,100,103094,0,-0,315,0.0,-0.0,0.0,0,0,0,0,210,0.5,10,5,9999,99999,9,999999999,0.1,999,999,99
3013,3,10,3,0,*?*?*?*?*?*?*?*?*?*?*?*?*?*?*?*?*?*?*?*?*?*?,8.3,8.3,100,103094,0,-0,316,0.0,-0.0,0.0,0,0,0,0,200,1.0,10,5,9999,99999,9,999999999,0.2,999,999,99
3013,3,10,4,0,*?*?*?*?*?*?*?*?*?*?*?*?*?*?*?*?*?*?*?*?*?*?,8.1,8.1,100,103094,0,-0,315,0.0,-0.0,0.0,0,0,0,0,190,0.5,10,5,9999,99999,9,999999999,0.2,999,999,99
3013,3,10,5,0,*?*?*?*?*?*?*?*?*?*?*?*?*?*?*?*?*?*?*?*?*?*?,7.8,7.9,100,103094,0,-0,314,0.0,-0.0,0.0,0,0,0,0,180,0.5,10,5,9999,99999,9,999999999,0.2,999,999,99
3013,3,10,6,0,*?*?*?*?*?*?*?*?*?*?*?*?*?*?*?*?*?*?*?*?*?*?,7.5,7.4,100,103094,0,-0,312,0.0,-0.0,0.0,0,0,0,0,170,0.5,10,5,9999,99999,9,999999999,0.2,999,999,99
3013,3,10,7,0,*?*?*?*?*?*?*?*?*?*?*?*?*?*?*?*?*?*?*?*?*?*?,8.0,7.7,100,103094,111,1391,307,17.8,56.2,13.3,1992,2299,1763,216,193,0.5,8,4,9999,99999,9,999999999,0.2,999,999,99
3013,3,10,8,0,*?*?*?*?*?*?*?*?*?*?*?*?*?*?*?*?*?*?*?*?*?*?,8.4,7.6,100,103094,306,1388,309,106.8,122.1,79.9,11662,9936,9246,1730,217,0.5,8,4,9999,99999,9,999999999,0.1,999,999,99
3013,3,10,9,0,*?*?*?*?*?*?*?*?*?*?*?*?*?*?*?*?*?*?*?*?*?*?,9.6,9.6,100,103094,474,1385,311,217.3,226.7,139.7,22992,21378,16029,2871,240,1.0,7,4,9999,99999,9,999999999,0.0,999,999,99
3013,3,10,10,0,*?*?*?*?*?*?*?*?*?*?*?*?*?*?*?*?*?*?*?*?*?*?,10.3,10.2,100,103094,606,1387,318,243.8,140.6,182.3,26579,14087,20628,4358,263,1.0,8,4,9999,99999,9,999999999,0.0,999,999,99
3013,3,10,11,0,*?*?*?*?*?*?*?*?*?*?*?*?*?*?*?*?*?*?*?*?*?*?,11.6,11.3,100,103094,690,1386,324,282.4,142.9,211.2,30831,14631,23796,5247,287,0.5,8,4,9999,99999,9,999999999,0.1,999,999,99
3013,3,10,12,0,*?*?*?*?*?*?*?*?*?*?*?*?*?*?*?*?*?*?*?*?*?*?,12.1,11.8,100,103094,722,1385,329,224.2,57.2,194.4,24672,5691,21912,6079,310,0.5,9,5,9999,99999,9,999999999,0.0,999,999,99
3013,3,10,13,0,*?*?*?*?*?*?*?*?*?*?*?*?*?*?*?*?*?*?*?*?*?*?,12.2,10.9,100,103094,700,1386,333,124.6,0.0,124.6,14743,0,14797,5604,302,1.5,10,5,9999,99999,9,999999999,0.0,999,999,99
3013,3,10,14,0,*?*?*?*?*?*?*?*?*?*?*?*?*?*?*?*?*?*?*?*?*?*?,12.4,11.9,100,103094,625,1386,334,109.7,0.0,109.7,12924,0,12967,4811,293,1.0,10,5,9999,99999,9,999999999,0.0,999,999,99
3013,3,10,15,0,*?*?*?*?*?*?*?*?*?*?*?*?*?*?*?*?*?*?*?*?*?*?,12.3,9.6,92,103094,502,1387,330,148.2,54.4,128.5,16273,5130,14498,3611,285,1.0,9,5,9999,99999,9,999999999,0.0,999,999,99
3013,3,10,16,0,*?*?*?*?*?*?*?*?*?*?*?*?*?*?*?*?*?*?*?*?*?*?,12.3,9.3,91,103094,339,1385,330,92.2,50.1,79.9,10115,4300,9043,2107,277,1.5,9,5,9999,99999,9,999999999,0.0,999,999,99
3013,3,10,17,0,*?*?*?*?*?*?*?*?*?*?*?*?*?*?*?*?*?*?*?*?*?*?,11.9,9.2,92,103094,148,1382,332,15.2,0.0,15.2,1817,-0,1818,594,268,1.0,10,5,9999,99999,9,999999999,0.0,999,999,99
3013,3,10,18,0,*?*?*?*?*?*?*?*?*?*?*?*?*?*?*?*?*?*?*?*?*?*?,11.5,7.4,84,103094,0,-0,331,0.0,-0.0,0.0,0,0,0,0,260,1.0,10,5,9999,99999,9,999999999,0.0,999,999,99
3013,3,10,19,0,*?*?*?*?*?*?*?*?*?*?*?*?*?*?*?*?*?*?*?*?*?*?,10.3,8.4,97,103094,0,-0,325,0.0,-0.0,0.0,0,0,0,0,240,1.0,10,5,9999,99999,9,999999999,0.0,999,999,99
3013,3,10,20,0,*?*?*?*?*?*?*?*?*?*?*?*?*?*?*?*?*?*?*?*?*?*?,10.0,9.1,100,103094,0,-0,323,0.0,-0.0,0.0,0,0,0,0,220,1.0,10,5,9999,99999,9,999999999,0.0,999,999,99
3013,3,10,21,0,*?*?*?*?*?*?*?*?*?*?*?*?*?*?*?*?*?*?*?*?*?*?,9.7,9.7,100,103094,0,-0,322,0.0,-0.0,0.0,0,0,0,0,200,0.5,10,5,9999,99999,9,999999999,0.0,999,999,99
3013,3,10,22,0,*?*?*?*?*?*?*?*?*?*?*?*?*?*?*?*?*?*?*?*?*?*?,8.3,8.4,100,103094,0,-0,316,0.0,-0.0,0.0,0,0,0,0,180,0.5,10,5,9999,99999,9,999999999,0.0,999,999,99
3013,3,10,23,0,*?*?*?*?*?*?*?*?*?*?*?*?*?*?*?*?*?*?*?*?*?*?,8.6,8.5,100,103094,0,-0,317,0.0,-0.0,0.0,0,0,0,0,160,1.0,10,5,9999,99999,9,999999999,0.0,999,999,99
3013,3,10,24,0,*?*?*?*?*?*?*?*?*?*?*?*?*?*?*?*?*?*?*?*?*?*?,8.7,6.6,95,103094,0,-0,318,0.0,-0.0,0.0,0,0,0,0,230,1.0,10,5,9999,99999,9,999999999,0.0,999,999,99
3013,3,11,1,0,*?*?*?*?*?*?*?*?*?*?*?*?*?*?*?*?*?*?*?*?*?*?,8.0,7.4,96,103528,0,-0,315,0.0,-0.0,0.0,0,0,0,0,128,1.0,10,5,9999,99999,9,999999999,0.0,999,999,99
3013,3,11,2,0,*?*?*?*?*?*?*?*?*?*?*?*?*?*?*?*?*?*?*?*?*?*?,7.4,6.9,97,103528,0,-0,312,0.0,-0.0,0.0,0,0,0,0,117,0.5,10,5,9999,99999,9,999999999,0.0,999,999,99
3013,3,11,3,0,*?*?*?*?*?*?*?*?*?*?*?*?*?*?*?*?*?*?*?*?*?*?,7.0,7.0,100,103528,0,-0,310,0.0,-0.0,0.0,0,0,0,0,105,1.0,10,5,9999,99999,9,999999999,0.0,999,999,99
3013,3,11,4,0,*?*?*?*?*?*?*?*?*?*?*?*?*?*?*?*?*?*?*?*?*?*?,7.0,7.0,100,103528,0,-0,310,0.0,-0.0,0.0,0,0,0,0,93,0.5,10,5,9999,99999,9,999999999,0.0,999,999,99
3013,3,11,5,0,*?*?*?*?*?*?*?*?*?*?*?*?*?*?*?*?*?*?*?*?*?*?,6.5,6.4,100,103528,0,-0,308,0.0,-0.0,0.0,0,0,0,0,82,0.5,10,5,9999,99999,9,999999999,0.0,999,999,99
3013,3,11,6,0,*?*?*?*?*?*?*?*?*?*?*?*?*?*?*?*?*?*?*?*?*?*?,5.9,5.9,100,103528,0,-0,306,0.0,-0.0,0.0,0,0,0,0,70,0.5,10,5,9999,99999,9,999999999,0.0,999,999,99
3013,3,11,7,0,*?*?*?*?*?*?*?*?*?*?*?*?*?*?*?*?*?*?*?*?*?*?,6.5,6.6,100,103528,119,1383,296,25.7,106.6,16.5,2830,5037,2449,281,83,0.5,7,4,9999,99999,9,999999999,0.0,999,999,99
3013,3,11,8,0,*?*?*?*?*?*?*?*?*?*?*?*?*?*?*?*?*?*?*?*?*?*?,7.2,7.1,100,103528,314,1385,307,83.6,49.0,72.5,9173,4118,8207,1896,97,0.5,9,5,9999,99999,9,999999999,0.0,999,999,99
3013,3,11,9,0,*?*?*?*?*?*?*?*?*?*?*?*?*?*?*?*?*?*?*?*?*?*?,8.2,8.1,100,103528,483,1386,293,272.5,459.8,112.3,28685,42534,14328,2132,110,1.0,4,2,9999,99999,9,999999999,0.0,999,999,99
3013,3,11,10,0,*?*?*?*?*?*?*?*?*?*?*?*?*?*?*?*?*?*?*?*?*?*?,10.3,9.9,98,103528,614,1386,311,324.6,328.3,179.2,34637,33213,20320,3875,123,1.0,6,3,9999,99999,9,999999999,0.0,999,999,99
3013,3,11,11,0,*?*?*?*?*?*?*?*?*?*?*?*?*?*?*?*?*?*?*?*?*?*?,11.8,9.9,89,103528,698,1385,318,375.1,333.5,207.1,40161,34590,23254,4689,137,0.5,6,3,9999,99999,9,999999999,0.0,999,999,99
3013,3,11,12,0,*?*?*?*?*?*?*?*?*?*?*?*?*?*?*?*?*?*?*?*?*?*?,13.1,8.1,72,103528,730,1385,306,449.3,572.9,147.4,46598,56360,19686,3123,150,0.5,2,1,9999,99999,9,999999999,0.0,999,999,99
3013,3,11,13,0,*?*?*?*?*?*?*?*?*?*?*?*?*?*?*?*?*?*?*?*?*?*?,13.4,7.4,68,103528,708,1386,310,430.0,536.3,156.1,45986,53942,19523,3287,148,1.5,3,2,9999,99999,9,999999999,0.0,999,999,99
3013,3,11,14,0,*?*?*?*?*?*?*?*?*?*?*?*?*?*?*?*?*?*?*?*?*?*?,13.0,7.9,72,103528,632,1385,313,371.5,478.7,153.0,39201,47174,18992,3108,147,1.0,4,2,9999,99999,9,999999999,0.0,999,999,99
3013,3,11,15,0,*?*?*?*?*?*?*?*?*?*?*?*?*?*?*?*?*?*?*?*?*?*?,13.0,7.0,68,103528,509,1386,317,279.1,398.9,132.6,29060,37370,16498,2572,145,1.0,5,3,9999,99999,9,999999999,0.0,999,999,99
3013,3,11,16,0,*?*?*?*?*?*?*?*?*?*?*?*?*?*?*?*?*?*?*?*?*?*?,13.3,6.2,63,103528,346,1385,326,148.2,211.7,95.3,15659,17687,11154,1862,143,1.5,7,4,9999,99999,9,999999999,0.0,999,999,99
3013,3,11,17,0,*?*?*?*?*?*?*?*?*?*?*?*?*?*?*?*?*?*?*?*?*?*?,12.7,6.9,68,103528,155,1383,332,28.8,34.2,25.0,3241,2033,3024,522,142,1.0,9,5,9999,99999,9,999999999,0.0,999,999,99
3013,3,11,18,0,*?*?*?*?*?*?*?*?*?*?*?*?*?*?*?*?*?*?*?*?*?*?,10.9,6.6,75,103528,0,-0,328,0.0,-0.0,0.0,0,0,0,0,140,1.0,10,5,9999,99999,9,999999999,0.0,999,999,99
3013,3,11,19,0,*?*?*?*?*?*?*?*?*?*?*?*?*?*?*?*?*?*?*?*?*?*?,10.2,6.6,79,103528,0,-0,325,0.0,-0.0,0.0,0,0,0,0,170,1.0,10,5,9999,99999,9,999999999,0.0,999,999,99
3013,3,11,20,0,*?*?*?*?*?*?*?*?*?*?*?*?*?*?*?*?*?*?*?*?*?*?,9.7,7.6,87,103528,0,-0,322,0.0,-0.0,0.0,0,0,0,0,200,1.0,10,5,9999,99999,9,999999999,0.0,999,999,99
3013,3,11,21,0,*?*?*?*?*?*?*?*?*?*?*?*?*?*?*?*?*?*?*?*?*?*?,9.0,8.3,95,103528,0,-0,319,0.0,-0.0,0.0,0,0,0,0,230,0.5,10,5,9999,99999,9,999999999,0.0,999,999,99
3013,3,11,22,0,*?*?*?*?*?*?*?*?*?*?*?*?*?*?*?*?*?*?*?*?*?*?,8.8,8.0,95,103528,0,-0,318,0.0,-0.0,0.0,0,0,0,0,260,0.5,10,5,9999,99999,9,999999999,0.0,999,999,99
3013,3,11,23,0,*?*?*?*?*?*?*?*?*?*?*?*?*?*?*?*?*?*?*?*?*?*?,8.8,7.7,94,103528,0,-0,318,0.0,-0.0,0.0,0,0,0,0,290,1.0,10,5,9999,99999,9,999999999,0.0,999,999,99
3013,3,11,24,0,*?*?*?*?*?*?*?*?*?*?*?*?*?*?*?*?*?*?*?*?*?*?,8.8,8.0,95,103528,0,-0,318,0.0,-0.0,0.0,0,0,0,0,140,1.0,10,5,9999,99999,9,999999999,0.0,999,999,99
3013,3,12,1,0,*?*?*?*?*?*?*?*?*?*?*?*?*?*?*?*?*?*?*?*?*?*?,8.6,6.7,88,103250,0,-0,317,0.0,-0.0,0.0,0,0,0,0,287,1.0,10,5,9999,99999,9,999999999,0.0,999,999,99
3013,3,12,2,0,*?*?*?*?*?*?*?*?*?*?*?*?*?*?*?*?*?*?*?*?*?*?,8.7,6.1,84,103250,0,-0,318,0.0,-0.0,0.0,0,0,0,0,253,0.5,10,5,9999,99999,9,999999999,0.0,999,999,99
3013,3,12,3,0,*?*?*?*?*?*?*?*?*?*?*?*?*?*?*?*?*?*?*?*?*?*?,8.5,5.6,83,103250,0,-0,317,0.0,-0.0,0.0,0,0,0,0,220,1.0,10,5,9999,99999,9,999999999,0.0,999,999,99
3013,3,12,4,0,*?*?*?*?*?*?*?*?*?*?*?*?*?*?*?*?*?*?*?*?*?*?,7.7,5.6,88,103250,0,-0,314,0.0,-0.0,0.0,0,0,0,0,187,0.5,10,5,9999,99999,9,999999999,0.0,999,999,99
3013,3,12,5,0,*?*?*?*?*?*?*?*?*?*?*?*?*?*?*?*?*?*?*?*?*?*?,7.2,5.6,91,103250,0,-0,311,0.0,-0.0,0.0,0,0,0,0,153,0.5,10,5,9999,99999,9,999999999,0.1,999,999,99
3013,3,12,6,0,*?*?*?*?*?*?*?*?*?*?*?*?*?*?*?*?*?*?*?*?*?*?,6.7,6.2,98,103250,0,-0,309,0.0,-0.0,0.0,0,0,0,0,120,0.5,10,5,9999,99999,9,999999999,0.2,999,999,99
3013,3,12,7,0,*?*?*?*?*?*?*?*?*?*?*?*?*?*?*?*?*?*?*?*?*?*?,7.0,6.4,96,103250,128,1386,282,38.1,262.8,13.8,4019,16253,2345,311,137,0.5,3,2,9999,99999,9,999999999,0.1,999,999,99
3013,3,12,8,0,*?*?*?*?*?*?*?*?*?*?*?*?*?*?*?*?*?*?*?*?*?*?,7.4,6.7,96,103250,323,1386,312,49.9,0.0,49.9,5813,0,5826,1976,153,0.5,10,5,9999,99999,9,999999999,0.0,999,999,99
3013,3,12,9,0,*?*?*?*?*?*?*?*?*?*?*?*?*?*?*?*?*?*?*?*?*?*?,9.2,7.7,91,103250,491,1384,308,226.6,228.1,145.7,23988,21755,16676,3016,170,1.0,7,4,9999,99999,9,999999999,0.0,999,999,99
3013,3,12,10,0,*?*?*?*?*?*?*?*?*?*?*?*?*?*?*?*?*?*?*?*?*?*?,11.5,7.7,78,103250,622,1385,323,251.5,141.1,188.2,27432,14204,21270,4530,187,1.0,8,4,9999,99999,9,999999999,0.1,999,999,99
3013,3,12,11,0,*?*?*?*?*?*?*?*?*?*?*?*?*?*?*?*?*?*?*?*?*?*?,13.1,7.7,70,103250,706,1384,326,342.7,239.9,220.3,36560,24916,24570,5067,203,0.5,7,4,9999,99999,9,999999999,0.0,999,999,99
3013,3,12,12,0,*?*?*?*?*?*?*?*?*?*?*?*?*?*?*?*?*?*?*?*?*?*?,14.1,7.6,65,103250,738,1385,334,304.5,144.0,227.8,33271,14888,25591,5803,220,0.5,8,4,9999,99999,9,999999999,0.0,999,999,99
3013,3,12,13,0,*?*?*?*?*?*?*?*?*?*?*?*?*?*?*?*?*?*?*?*?*?*?,13.8,7.7,67,103250,715,1385,317,426.7,485.8,175.8,45137,48867,21509,3763,220,1.5,4,2,9999,99999,9,999999999,0.0,999,999,99
3013,3,12,14,0,*?*?*?*?*?*?*?*?*?*?*?*?*?*?*?*?*?*?*?*?*?*?,13.8,9.8,77,103250,639,1384,330,306.6,237.1,197.2,32623,24181,22153,4367,220,1.0,7,4,9999,99999,9,999999999,0.0,999,999,99
3013,3,12,15,0,*?*?*?*?*?*?*?*?*?*?*?*?*?*?*?*?*?*?*?*?*?*?,14.2,9.8,75,103250,516,1385,332,240.0,229.9,154.3,25418,22255,17600,3226,220,1.0,7,4,9999,99999,9,999999999,0.0,999,999,99
3013,3,12,16,0,*?*?*?*?*?*?*?*?*?*?*?*?*?*?*?*?*?*?*?*?*?*?,14.1,10.5,79,103250,353,1384,339,97.1,50.6,84.2,10654,4396,9521,2229,220,1.5,9,5,9999,99999,9,999999999,0.0,999,999,99
3013,3,12,17,0,*?*?*?*?*?*?*?*?*?*?*?*?*?*?*?*?*?*?*?*?*?*?,14.0,10.8,81,103250,162,1384,338,31.2,35.5,27.1,3502,2155,3265,567,220,1.0,9,5,9999,99999,9,999999999,0.0,999,999,99
3013,3,12,18,0,*?*?*?*?*?*?*?*?*?*?*?*?*?*?*?*?*?*?*?*?*?*?,12.8,10.9,89,103250,0,-0,336,0.0,-0.0,0.0,0,0,0,0,220,1.0,10,5,9999,99999,9,999999999,0.0,999,999,99
3013,3,12,19,0,*?*?*?*?*?*?*?*?*?*?*?*?*?*?*?*?*?*?*?*?*?*?,10.7,9.9,96,103250,0,-0,326,0.0,-0.0,0.0,0,0,0,0,213,1.0,10,5,9999,99999,9,999999999,0.0,999,999,99
3013,3,12,20,0,*?*?*?*?*?*?*?*?*?*?*?*?*?*?*?*?*?*?*?*?*?*?,9.6,9.6,100,103250,0,-0,321,0.0,-0.0,0.0,0,0,0,0,207,1.0,10,5,9999,99999,9,999999999,0.0,999,999,99
3013,3,12,21,0,*?*?*?*?*?*?*?*?*?*?*?*?*?*?*?*?*?*?*?*?*?*?,9.5,9.6,100,103250,0,-0,321,0.0,-0.0,0.0,0,0,0,0,200,0.5,10,5,9999,99999,9,999999999,0.0,999,999,99
3013,3,12,22,0,*?*?*?*?*?*?*?*?*?*?*?*?*?*?*?*?*?*?*?*?*?*?,9.4,9.3,100,103250,0,-0,320,0.0,-0.0,0.0,0,0,0,0,193,0.5,10,5,9999,99999,9,999999999,0.0,999,999,99
3013,3,12,23,0,*?*?*?*?*?*?*?*?*?*?*?*?*?*?*?*?*?*?*?*?*?*?,9.0,8.9,100,103250,0,-0,319,0.0,-0.0,0.0,0,0,0,0,187,1.0,10,5,9999,99999,9,999999999,0.0,999,999,99
3013,3,12,24,0,*?*?*?*?*?*?*?*?*?*?*?*?*?*?*?*?*?*?*?*?*?*?,8.8,7.3,91,103250,0,-0,318,0.0,-0.0,0.0,0,0,0,0,320,1.0,10,5,9999,99999,9,999999999,0.0,999,999,99
3013,3,13,1,0,*?*?*?*?*?*?*?*?*?*?*?*?*?*?*?*?*?*?*?*?*?*?,8.2,8.3,99,103156,0,-0,315,0.0,-0.0,0.0,0,0,0,0,168,1.0,10,5,9999,99999,9,999999999,0.0,999,999,99
3013,3,13,2,0,*?*?*?*?*?*?*?*?*?*?*?*?*?*?*?*?*?*?*?*?*?*?,8.2,8.1,99,103156,0,-0,315,0.0,-0.0,0.0,0,0,0,0,157,0.5,10,5,9999,99999,9,999999999,0.0,999,999,99
3013,3,13,3,0,*?*?*?*?*?*?*?*?*?*?*?*?*?*?*?*?*?*?*?*?*?*?,7.8,7.9,99,103156,0,-0,314,0.0,-0.0,0.0,0,0,0,0,145,1.0,10,5,9999,99999,9,999999999,0.0,999,999,99
3013,3,13,4,0,*?*?*?*?*?*?*?*?*?*?*?*?*?*?*?*?*?*?*?*?*?*?,7.1,7.1,99,103156,0,-0,311,0.0,-0.0,0.0,0,0,0,0,133,0.5,10,5,9999,99999,9,999999999,0.0,999,999,99
3013,3,13,5,0,*?*?*?*?*?*?*?*?*?*?*?*?*?*?*?*?*?*?*?*?*?*?,6.5,6.4,99,103156,0,-0,308,0.0,-0.0,0.0,0,0,0,0,122,0.5,10,5,9999,99999,9,999999999,0.0,999,999,99
3013,3,13,6,0,*?*?*?*?*?*?*?*?*?*?*?*?*?*?*?*?*?*?*?*?*?*?,6.9,6.9,98,103156,0,-0,310,0.0,-0.0,0.0,0,0,0,0,110,0.5,10,5,9999,99999,9,999999999,0.0,999,999,99
3013,3,13,7,0,*?*?*?*?*?*?*?*?*?*?*?*?*?*?*?*?*?*?*?*?*?*?,7.4,6.2,91,103156,137,1389,312,12.9,0.0,12.9,1552,-0,1553,506,125,0.5,10,5,9999,99999,9,999999999,0.0,999,999,99
3013,3,13,8,0,*?*?*?*?*?*?*?*?*?*?*?*?*?*?*?*?*?*?*?*?*?*?,7.3,5.9,90,103156,331,1383,312,51.6,0.0,51.6,6014,0,6027,2049,140,0.5,10,5,9999,99999,9,999999999,0.0,999,999,99
3013,3,13,9,0,*?*?*?*?*?*?*?*?*?*?*?*?*?*?*?*?*?*?*?*?*?*?,9.6,7.3,84,103156,500,1385,322,85.0,0.0,85.0,9955,0,9985,3571,155,1.0,10,5,9999,99999,9,999999999,0.0,999,999,99
3013,3,13,10,0,*?*?*?*?*?*?*?*?*?*?*?*?*?*?*?*?*?*?*?*?*?*?,11.1,7.7,78,103156,630,1384,329,111.0,0.0,111.0,13073,0,13117,4875,170,1.0,10,5,9999,99999,9,999999999,0.2,999,999,99
3013,3,13,11,0,*?*?*?*?*?*?*?*?*?*?*?*?*?*?*?*?*?*?*?*?*?*?,12.5,7.9,72,103156,714,1384,335,127.6,0.0,127.6,15106,0,15162,5765,185,0.5,10,5,9999,99999,9,999999999,0.1,999,999,99
3013,3,13,12,0,*?*?*?*?*?*?*?*?*?*?*?*?*?*?*?*?*?*?*?*?*?*?,13.7,7.7,66,103156,746,1385,341,133.9,0.0,133.9,15877,0,15937,6109,200,0.5,10,5,9999,99999,9,999999999,0.0,999,999,99
3013,3,13,13,0,*?*?*?*?*?*?*?*?*?*?*?*?*?*?*?*?*?*?*?*?*?*?,13.5,8.1,69,103156,723,1385,340,129.3,0.0,129.3,15314,0,15371,5858,200,1.5,10,5,9999,99999,9,999999999,0.0,999,999,99
3013,3,13,14,0,*?*?*?*?*?*?*?*?*?*?*?*?*?*?*?*?*?*?*?*?*?*?,13.8,8.5,70,103156,647,1385,341,114.2,0.0,114.2,13471,0,13517,5047,200,1.0,10,5,9999,99999,9,999999999,0.0,999,999,99
3013,3,13,15,0,*?*?*?*?*?*?*?*?*?*?*?*?*?*?*?*?*?*?*?*?*?*?,13.3,7.9,69,103156,523,1384,339,89.7,0.0,89.7,10508,0,10540,3796,200,1.0,10,5,9999,99999,9,999999999,0.0,999,999,99
3013,3,13,16,0,*?*?*?*?*?*?*?*?*?*?*?*?*?*?*?*?*?*?*?*?*?*?,13.5,7.9,68,103156,360,1384,340,57.3,0.0,57.3,6681,0,6697,2296,200,1.5,10,5,9999,99999,9,999999999,0.0,999,999,99
3013,3,13,17,0,*?*?*?*?*?*?*?*?*?*?*?*?*?*?*?*?*?*?*?*?*?*?,13.3,8.5,72,103156,169,1384,339,19.4,0.0,19.4,2292,-0,2294,751,200,1.0,10,5,9999,99999,9,999999999,0.0,999,999,99
3013,3,13,18,0,*?*?*?*?*?*?*?*?*?*?*?*?*?*?*?*?*?*?*?*?*?*?,11.9,9.1,81,103156,0,-0,332,0.0,-0.0,0.0,0,0,0,0,200,1.0,10,5,9999,99999,9,999999999,0.0,999,999,99
3013,3,13,19,0,*?*?*?*?*?*?*?*?*?*?*?*?*?*?*?*?*?*?*?*?*?*?,11.1,8.7,84,103156,0,-0,328,0.0,-0.0,0.0,0,0,0,0,195,1.0,10,5,9999,99999,9,999999999,0.0,999,999,99
3013,3,13,20,0,*?*?*?*?*?*?*?*?*?*?*?*?*?*?*?*?*?*?*?*?*?*?,9.3,7.9,89,103156,0,-0,320,0.0,-0.0,0.0,0,0,0,0,190,1.0,10,5,9999,99999,9,999999999,0.0,999,999,99
3013,3,13,21,0,*?*?*?*?*?*?*?*?*?*?*?*?*?*?*?*?*?*?*?*?*?*?,9.6,7.4,85,103156,0,-0,322,0.0,-0.0,0.0,0,0,0,0,185,0.5,10,5,9999,99999,9,999999999,0.0,999,999,99
3013,3,13,22,0,*?*?*?*?*?*?*?*?*?*?*?*?*?*?*?*?*?*?*?*?*?*?,8.9,7.7,91,103156,0,-0,319,0.0,-0.0,0.0,0,0,0,0,180,0.5,10,5,9999,99999,9,999999999,0.0,999,999,99
3013,3,13,23,0,*?*?*?*?*?*?*?*?*?*?*?*?*?*?*?*?*?*?*?*?*?*?,9.0,8.0,92,103156,0,-0,319,0.0,-0.0,0.0,0,0,0,0,175,1.0,10,5,9999,99999,9,999999999,0.0,999,999,99
3013,3,13,24,0,*?*?*?*?*?*?*?*?*?*?*?*?*?*?*?*?*?*?*?*?*?*?,8.5,8.5,99,103156,0,-0,317,0.0,-0.0,0.0,0,0,0,0,180,1.0,10,5,9999,99999,9,999999999,0.0,999,999,99
3013,3,14,1,0,*?*?*?*?*?*?*?*?*?*?*?*?*?*?*?*?*?*?*?*?*?*?,9.4,8.3,92,102668,0,-0,321,0.0,-0.0,0.0,0,0,0,0,180,1.0,10,5,9999,99999,9,999999999,0.1,999,999,99
3013,3,14,2,0,*?*?*?*?*?*?*?*?*?*?*?*?*?*?*?*?*?*?*?*?*?*?,9.7,8.4,91,102668,0,-0,322,0.0,-0.0,0.0,0,0,0,0,190,0.5,10,5,9999,99999,9,999999999,0.1,999,999,99
3013,3,14,3,0,*?*?*?*?*?*?*?*?*?*?*?*?*?*?*?*?*?*?*?*?*?*?,9.5,6.7,82,102668,0,-0,321,0.0,-0.0,0.0,0,0,0,0,200,1.0,10,5,9999,99999,9,999999999,0.0,999,999,99
3013,3,14,4,0,*?*?*?*?*?*?*?*?*?*?*?*?*?*?*?*?*?*?*?*?*?*?,8.8,6.1,82,102668,0,-0,318,0.0,-0.0,0.0,0,0,0,0,210,0.5,10,5,9999,99999,9,999999999,0.0,999,999,99
3013,3,14,5,0,*?*?*?*?*?*?*?*?*?*?*?*?*?*?*?*?*?*?*?*?*?*?,8.9,6.6,85,102668,0,-0,319,0.0,-0.0,0.0,0,0,0,0,220,0.5,10,5,9999,99999,9,999999999,0.0,999,999,99
3013,3,14,6,0,*?*?*?*?*?*?*?*?*?*?*?*?*?*?*?*?*?*?*?*?*?*?,8.6,6.2,85,102668,0,-0,317,0.0,-0.0,0.0,0,0,0,0,230,0.5,10,5,9999,99999,9,999999999,0.0,999,999,99
3013,3,14,7,0,*?*?*?*?*?*?*?*?*?*?*?*?*?*?*?*?*?*?*?*?*?*?,8.3,6.7,89,102668,145,1381,292,48.9,274.1,20.2,5117,16061,3261,379,232,0.5,4,2,9999,99999,9,999999999,0.0,999,999,99
3013,3,14,8,0,*?*?*?*?*?*?*?*?*?*?*?*?*?*?*?*?*?*?*?*?*?*?,9.4,7.0,84,102668,340,1384,309,145.1,210.8,93.3,15326,17472,10928,1818,233,0.5,7,4,9999,99999,9,999999999,0.0,999,999,99
3013,3,14,9,0,*?*?*?*?*?*?*?*?*?*?*?*?*?*?*?*?*?*?*?*?*?*?,10.5,8.0,83,102668,508,1383,291,299.0,564.3,91.8,30987,52385,13098,1761,235,1.0,1,0,9999,99999,9,999999999,0.0,999,999,99
3013,3,14,10,0,*?*?*?*?*?*?*?*?*?*?*?*?*?*?*?*?*?*?*?*?*?*?,12.1,7.7,74,102668,638,1383,301,387.3,564.0,127.0,40060,54488,17327,2543,237,1.0,2,1,9999,99999,9,999999999,0.0,999,999,99
3013,3,14,11,0,*?*?*?*?*?*?*?*?*?*?*?*?*?*?*?*?*?*?*?*?*?*?,12.6,7.4,70,102668,722,1383,311,431.7,486.4,177.9,45674,48997,21730,3828,238,0.5,4,2,9999,99999,9,999999999,0.0,999,999,99
3013,3,14,12,0,*?*?*?*?*?*?*?*?*?*?*?*?*?*?*?*?*?*?*?*?*?*?,13.4,7.9,68,102668,753,1383,319,435.7,420.2,207.0,45647,42496,24641,4614,240,0.5,5,3,9999,99999,9,999999999,0.0,999,999,99
3013,3,14,13,0,*?*?*?*?*?*?*?*?*?*?*?*?*?*?*?*?*?*?*?*?*?*?,13.9,7.3,64,102668,730,1383,321,420.9,418.8,199.9,44056,42177,23894,4378,247,1.5,5,3,9999,99999,9,999999999,0.0,999,999,99
3013,3,14,14,0,*?*?*?*?*?*?*?*?*?*?*?*?*?*?*?*?*?*?*?*?*?*?,14.0,7.0,62,102668,654,1384,321,372.2,413.5,176.8,38873,40935,21412,3681,253,1.0,5,3,9999,99999,9,999999999,0.0,999,999,99
3013,3,14,15,0,*?*?*?*?*?*?*?*?*?*?*?*?*?*?*?*?*?*?*?*?*?*?,13.9,6.9,62,102668,530,1383,325,274.9,321.5,151.7,29240,31380,17377,3159,260,1.0,6,3,9999,99999,9,999999999,0.0,999,999,99
3013,3,14,16,0,*?*?*?*?*?*?*?*?*?*?*?*?*?*?*?*?*?*?*?*?*?*?,13.7,7.0,63,102668,367,1384,328,159.7,214.9,102.7,16870,18428,11972,2024,267,1.5,7,4,9999,99999,9,999999999,0.0,999,999,99
3013,3,14,17,0,*?*?*?*?*?*?*?*?*?*?*?*?*?*?*?*?*?*?*?*?*?*?,13.9,7.0,63,102668,176,1385,338,36.0,37.7,31.2,4021,2386,3743,655,273,1.0,9,5,9999,99999,9,999999999,0.0,999,999,99
3013,3,14,18,0,*?*?*?*?*?*?*?*?*?*?*?*?*?*?*?*?*?*?*?*?*?*?,12.5,7.7,72,102668,0,-0,335,0.0,-0.0,0.0,0,0,0,0,280,1.0,10,5,9999,99999,9,999999999,0.0,999,999,99
3013,3,14,19,0,*?*?*?*?*?*?*?*?*?*?*?*?*?*?*?*?*?*?*?*?*?*?,11.8,8.7,80,102668,0,-0,332,0.0,-0.0,0.0,0,0,0,0,277,1.0,10,5,9999,99999,9,999999999,0.0,999,999,99
3013,3,14,20,0,*?*?*?*?*?*?*?*?*?*?*?*?*?*?*?*?*?*?*?*?*?*?,10.6,9.1,89,102668,0,-0,326,0.0,-0.0,0.0,0,0,0,0,273,1.0,10,5,9999,99999,9,999999999,0.0,999,999,99
3013,3,14,21,0,*?*?*?*?*?*?*?*?*?*?*?*?*?*?*?*?*?*?*?*?*?*?,10.8,8.8,87,102668,0,-0,327,0.0,-0.0,0.0,0,0,0,0,270,0.5,10,5,9999,99999,9,999999999,0.0,999,999,99
3013,3,14,22,0,*?*?*?*?*?*?*?*?*?*?*?*?*?*?*?*?*?*?*?*?*?*?,10.5,8.8,88,102668,0,-0,326,0.0,-0.0,0.0,0,0,0,0,267,0.5,10,5,9999,99999,9,999999999,0.0,999,999,99
3013,3,14,23,0,*?*?*?*?*?*?*?*?*?*?*?*?*?*?*?*?*?*?*?*?*?*?,10.1,8.8,91,102668,0,-0,324,0.0,-0.0,0.0,0,0,0,0,263,1.0,10,5,9999,99999,9,999999999,0.0,999,999,99
3013,3,14,24,0,*?*?*?*?*?*?*?*?*?*?*?*?*?*?*?*?*?*?*?*?*?*?,9.1,8.1,93,102668,0,-0,319,0.0,-0.0,0.0,0,0,0,0,170,1.0,10,5,9999,99999,9,999999999,0.1,999,999,99
3013,3,15,1,0,*?*?*?*?*?*?*?*?*?*?*?*?*?*?*?*?*?*?*?*?*?*?,8.8,4.6,74,102692,0,-0,319,0.0,-0.0,0.0,0,0,0,0,255,1.0,10,5,9999,99999,9,999999999,0.0,999,999,99
3013,3,15,2,0,*?*?*?*?*?*?*?*?*?*?*?*?*?*?*?*?*?*?*?*?*?*?,8.3,2.5,66,102692,0,-0,317,0.0,-0.0,0.0,0,0,0,0,250,0.5,10,5,9999,99999,9,999999999,0.0,999,999,99
3013,3,15,3,0,*?*?*?*?*?*?*?*?*?*?*?*?*?*?*?*?*?*?*?*?*?*?,7.6,1.9,66,102692,0,-0,314,0.0,-0.0,0.0,0,0,0,0,245,1.0,10,5,9999,99999,9,999999999,0.0,999,999,99
3013,3,15,4,0,*?*?*?*?*?*?*?*?*?*?*?*?*?*?*?*?*?*?*?*?*?*?,7.2,1.5,66,102692,0,-0,312,0.0,-0.0,0.0,0,0,0,0,240,0.5,10,5,9999,99999,9,999999999,0.0,999,999,99
3013,3,15,5,0,*?*?*?*?*?*?*?*?*?*?*?*?*?*?*?*?*?*?*?*?*?*?,6.7,1.5,68,102692,0,-0,310,0.0,-0.0,0.0,0,0,0,0,235,0.5,10,5,9999,99999,9,999999999,0.0,999,999,99
3013,3,15,6,0,*?*?*?*?*?*?*?*?*?*?*?*?*?*?*?*?*?*?*?*?*?*?,6.1,0.8,68,102692,0,-0,307,0.0,-0.0,0.0,0,0,0,0,230,0.5,10,5,9999,99999,9,999999999,0.0,999,999,99
3013,3,15,7,0,*?*?*?*?*?*?*?*?*?*?*?*?*?*?*?*?*?*?*?*?*?*?,6.8,1.3,68,102692,154,1383,300,37.7,85.4,28.2,4089,4459,3540,490,235,0.5,8,4,9999,99999,9,999999999,0.0,999,999,99
3013,3,15,8,0,*?*?*?*?*?*?*?*?*?*?*?*?*?*?*?*?*?*?*?*?*?*?,7.5,1.9,66,102692,348,1381,308,95.6,50.5,82.9,10494,4369,9378,2192,240,0.5,9,5,9999,99999,9,999999999,0.0,999,999,99
3013,3,15,9,0,*?*?*?*?*?*?*?*?*?*?*?*?*?*?*?*?*?*?*?*?*?*?,10.1,3.6,63,102692,516,1382,315,203.6,137.4,152.3,22175,13303,17312,3518,245,1.0,8,4,9999,99999,9,999999999,0.0,999,999,99
3013,3,15,10,0,*?*?*?*?*?*?*?*?*?*?*?*?*?*?*?*?*?*?*?*?*?*?,12.4,4.3,57,102692,646,1382,326,263.2,141.8,196.8,28705,14383,22213,4793,250,1.0,8,4,9999,99999,9,999999999,0.0,999,999,99
3013,3,15,11,0,*?*?*?*?*?*?*?*?*?*?*?*?*?*?*?*?*?*?*?*?*?*?,14.4,4.8,52,102692,730,1383,340,227.4,57.3,197.2,25025,5706,22223,6195,255,0.5,9,5,9999,99999,9,999999999,0.0,999,999,99
3013,3,15,12,0,*?*?*?*?*?*?*?*?*?*?*?*?*?*?*?*?*?*?*?*?*?*?,15.0,5.0,50,102692,761,1383,343,238.1,57.6,206.4,26211,5755,23267,6596,260,0.5,9,5,9999,99999,9,999999999,0.0,999,999,99
3013,3,15,13,0,*?*?*?*?*?*?*?*?*?*?*?*?*?*?*?*?*?*?*?*?*?*?,15.5,5.1,49,102692,737,1382,345,230.0,57.4,199.4,25311,5719,22474,6289,258,1.5,9,5,9999,99999,9,999999999,0.0,999,999,99
3013,3,15,14,0,*?*?*?*?*?*?*?*?*?*?*?*?*?*?*?*?*?*?*?*?*?*?,15.7,5.3,49,102692,661,1383,351,117.2,0.0,117.2,13832,0,13880,5203,257,1.0,10,5,9999,99999,9,999999999,0.0,999,999,99
3013,3,15,15,0,*?*?*?*?*?*?*?*?*?*?*?*?*?*?*?*?*?*?*?*?*?*?,15.4,5.3,51,102692,537,1383,345,160.8,55.1,139.4,17660,5256,15723,3980,255,1.0,9,5,9999,99999,9,999999999,0.0,999,999,99
3013,3,15,16,0,*?*?*?*?*?*?*?*?*?*?*?*?*?*?*?*?*?*?*?*?*?*?,15.4,5.1,50,102692,374,1384,345,104.4,51.4,90.5,11457,4530,10233,2415,253,1.5,9,5,9999,99999,9,999999999,0.0,999,999,99
3013,3,15,17,0,*?*?*?*?*?*?*?*?*?*?*?*?*?*?*?*?*?*?*?*?*?*?,14.8,5.3,53,102692,183,1386,337,50.9,97.0,38.0,5457,5681,4683,678,252,1.0,8,4,9999,99999,9,999999999,0.0,999,999,99
3013,3,15,18,0,*?*?*?*?*?*?*?*?*?*?*?*?*?*?*?*?*?*?*?*?*?*?,13.3,5.3,57,102692,0,-0,339,0.0,-0.0,0.0,0,0,0,0,250,1.0,10,5,9999,99999,9,999999999,0.0,999,999,99
3013,3,15,19,0,*?*?*?*?*?*?*?*?*?*?*?*?*?*?*?*?*?*?*?*?*?*?,11.5,5.3,65,102692,0,-0,331,0.0,-0.0,0.0,0,0,0,0,243,1.0,10,5,9999,99999,9,999999999,0.0,999,999,99
3013,3,15,20,0,*?*?*?*?*?*?*?*?*?*?*?*?*?*?*?*?*?*?*?*?*?*?,10.7,5.1,67,102692,0,-0,327,0.0,-0.0,0.0,0,0,0,0,237,1.0,10,5,9999,99999,9,999999999,0.0,999,999,99
3013,3,15,21,0,*?*?*?*?*?*?*?*?*?*?*?*?*?*?*?*?*?*?*?*?*?*?,10.2,4.8,69,102692,0,-0,325,0.0,-0.0,0.0,0,0,0,0,230,0.5,10,5,9999,99999,9,999999999,0.0,999,999,99
3013,3,15,22,0,*?*?*?*?*?*?*?*?*?*?*?*?*?*?*?*?*?*?*?*?*?*?,10.0,3.8,65,102692,0,-0,324,0.0,-0.0,0.0,0,0,0,0,223,0.5,10,5,9999,99999,9,999999999,0.0,999,999,99
3013,3,15,23,0,*?*?*?*?*?*?*?*?*?*?*?*?*?*?*?*?*?*?*?*?*?*?,9.3,3.4,66,102692,0,-0,321,0.0,-0.0,0.0,0,0,0,0,217,1.0,10,5,9999,99999,9,999999999,0.0,999,999,99
3013,3,15,24,0,*?*?*?*?*?*?*?*?*?*?*?*?*?*?*?*?*?*?*?*?*?*?,9.7,6.9,82,102692,0,-0,322,0.0,-0.0,0.0,0,0,0,0,260,1.0,10,5,9999,99999,9,999999999,0.0,999,999,99
3013,3,16,1,0,*?*?*?*?*?*?*?*?*?*?*?*?*?*?*?*?*?*?*?*?*?*?,8.3,6.6,87,102418,0,-0,316,0.0,-0.0,0.0,0,0,0,0,217,1.0,10,5,9999,99999,9,999999999,0.0,999,999,99
3013,3,16,2,0,*?*?*?*?*?*?*?*?*?*?*?*?*?*?*?*?*?*?*?*?*?*?,7.9,7.7,97,102418,0,-0,314,0.0,-0.0,0.0,0,0,0,0,223,0.5,10,5,9999,99999,9,999999999,0.0,999,999,99
3013,3,16,3,0,*?*?*?*?*?*?*?*?*?*?*?*?*?*?*?*?*?*?*?*?*?*?,7.4,7.4,98,102418,0,-0,312,0.0,-0.0,0.0,0,0,0,0,230,1.0,10,5,9999,99999,9,999999999,0.0,999,999,99
3013,3,16,4,0,*?*?*?*?*?*?*?*?*?*?*?*?*?*?*?*?*?*?*?*?*?*?,7.5,7.4,98,102418,0,-0,312,0.0,-0.0,0.0,0,0,0,0,237,0.5,10,5,9999,99999,9,999999999,0.0,999,999,99
3013,3,16,5,0,*?*?*?*?*?*?*?*?*?*?*?*?*?*?*?*?*?*?*?*?*?*?,7.1,7.1,98,102418,0,-0,311,0.0,-0.0,0.0,0,0,0,0,243,0.5,10,5,9999,99999,9,999999999,0.0,999,999,99
3013,3,16,6,0,*?*?*?*?*?*?*?*?*?*?*?*?*?*?*?*?*?*?*?*?*?*?,6.8,6.1,94,102418,0,-0,297,0.0,-0.0,0.0,0,0,0,0,250,0.5,7,4,9999,99999,9,999999999,0.0,999,999,99
3013,3,16,7,0,*?*?*?*?*?*?*?*?*?*?*?*?*?*?*?*?*?*?*?*?*?*?,6.4,5.3,91,102418,163,1385,299,41.8,89.4,31.2,4509,4848,3892,547,252,0.5,8,4,9999,99999,9,999999999,0.0,999,999,99
3013,3,16,8,0,*?*?*?*?*?*?*?*?*?*?*?*?*?*?*?*?*?*?*?*?*?*?,8.7,5.6,80,102418,357,1382,297,182.7,371.3,86.8,19033,30999,11172,1604,253,0.5,5,3,9999,99999,9,999999999,0.0,999,999,99
3013,3,16,9,0,*?*?*?*?*?*?*?*?*?*?*?*?*?*?*?*?*?*?*?*?*?*?,10.9,5.9,71,102418,525,1383,311,272.1,321.0,150.2,28934,31258,17208,3120,255,1.0,6,3,9999,99999,9,999999999,0.0,999,999,99
3013,3,16,10,0,*?*?*?*?*?*?*?*?*?*?*?*?*?*?*?*?*?*?*?*?*?*?,12.4,5.8,63,102418,654,1381,313,373.1,413.6,177.2,38962,40960,21451,3694,257,1.0,5,3,9999,99999,9,999999999,0.0,999,999,99
3013,3,16,11,0,*?*?*?*?*?*?*?*?*?*?*?*?*?*?*?*?*?*?*?*?*?*?,13.5,6.4,61,102418,738,1383,323,399.9,335.6,220.7,42885,35128,24672,5132,258,0.5,6,3,9999,99999,9,999999999,0.0,999,999,99
3013,3,16,12,0,*?*?*?*?*?*?*?*?*?*?*?*?*?*?*?*?*?*?*?*?*?*?,14.5,5.6,54,102418,768,1381,322,445.9,421.1,211.8,46734,42698,25144,4784,260,0.5,5,3,9999,99999,9,999999999,0.0,999,999,99
3013,3,16,13,0,*?*?*?*?*?*?*?*?*?*?*?*?*?*?*?*?*?*?*?*?*?*?,15.2,5.9,54,102418,745,1383,330,404.1,336.0,223.0,43346,35211,24910,5209,260,1.5,6,3,9999,99999,9,999999999,0.0,999,999,99
3013,3,16,14,0,*?*?*?*?*?*?*?*?*?*?*?*?*?*?*?*?*?*?*?*?*?*?,15.3,6.6,55,102418,668,1382,326,381.7,414.6,181.3,39880,41204,21897,3810,260,1.0,5,3,9999,99999,9,999999999,0.0,999,999,99
3013,3,16,15,0,*?*?*?*?*?*?*?*?*?*?*?*?*?*?*?*?*?*?*?*?*?*?,14.9,7.4,60,102418,544,1382,334,255.6,231.9,164.4,27101,22774,18686,3482,260,1.0,7,4,9999,99999,9,999999999,0.1,999,999,99
3013,3,16,16,0,*?*?*?*?*?*?*?*?*?*?*?*?*?*?*?*?*?*?*?*?*?*?,15.1,8.3,63,102418,381,1383,335,167.3,216.9,107.6,17672,18886,12510,2132,260,1.5,7,4,9999,99999,9,999999999,0.0,999,999,99
3013,3,16,17,0,*?*?*?*?*?*?*?*?*?*?*?*?*?*?*?*?*?*?*?*?*?*?,15.0,8.3,63,102418,189,1379,343,40.8,39.6,35.3,4537,2601,4217,744,260,1.0,9,5,9999,99999,9,999999999,0.0,999,999,99
3013,3,16,18,0,*?*?*?*?*?*?*?*?*?*?*?*?*?*?*?*?*?*?*?*?*?*?,13.2,8.5,72,102418,0,-0,338,0.0,-0.0,0.0,0,0,0,0,260,1.0,10,5,9999,99999,9,999999999,0.0,999,999,99
3013,3,16,19,0,*?*?*?*?*?*?*?*?*?*?*?*?*?*?*?*?*?*?*?*?*?*?,11.6,8.8,81,102418,0,-0,331,0.0,-0.0,0.0,0,0,0,0,258,1.0,10,5,9999,99999,9,999999999,0.0,999,999,99
3013,3,16,20,0,*?*?*?*?*?*?*?*?*?*?*?*?*?*?*?*?*?*?*?*?*?*?,10.3,9.2,91,102418,0,-0,325,0.0,-0.0,0.0,0,0,0,0,257,1.0,10,5,9999,99999,9,999999999,0.0,999,999,99
3013,3,16,21,0,*?*?*?*?*?*?*?*?*?*?*?*?*?*?*?*?*?*?*?*?*?*?,9.5,8.7,93,102418,0,-0,321,0.0,-0.0,0.0,0,0,0,0,255,0.5,10,5,9999,99999,9,999999999,0.0,999,999,99
3013,3,16,22,0,*?*?*?*?*?*?*?*?*?*?*?*?*?*?*?*?*?*?*?*?*?*?,9.9,9.4,96,102418,0,-0,323,0.0,-0.0,0.0,0,0,0,0,253,0.5,10,5,9999,99999,9,999999999,0.0,999,999,99
3013,3,16,23,0,*?*?*?*?*?*?*?*?*?*?*?*?*?*?*?*?*?*?*?*?*?*?,8.8,8.5,97,102418,0,-0,318,0.0,-0.0,0.0,0,0,0,0,252,1.0,10,5,9999,99999,9,999999999,0.0,999,999,99
3013,3,16,24,0,*?*?*?*?*?*?*?*?*?*?*?*?*?*?*?*?*?*?*?*?*?*?,8.6,5.0,77,102418,0,-0,318,0.0,-0.0,0.0,0,0,0,0,210,1.0,10,5,9999,99999,9,999999999,0.0,999,999,99
3013,3,17,1,0,*?*?*?*?*?*?*?*?*?*?*?*?*?*?*?*?*?*?*?*?*?*?,6.0,5.9,100,101854,0,-0,306,0.0,-0.0,0.0,0,0,0,0,248,1.0,10,5,9999,99999,9,999999999,0.5,999,999,99
3013,3,17,2,0,*?*?*?*?*?*?*?*?*?*?*?*?*?*?*?*?*?*?*?*?*?*?,4.6,4.6,100,101854,0,-0,300,0.0,-0.0,0.0,0,0,0,0,247,0.5,10,5,9999,99999,9,999999999,1.6,999,999,99
3013,3,17,3,0,*?*?*?*?*?*?*?*?*?*?*?*?*?*?*?*?*?*?*?*?*?*?,4.4,4.5,100,101854,0,-0,299,0.0,-0.0,0.0,0,0,0,0,245,1.0,10,5,9999,99999,9,999999999,1.6,999,999,99
3013,3,17,4,0,*?*?*?*?*?*?*?*?*?*?*?*?*?*?*?*?*?*?*?*?*?*?,3.8,3.8,100,101854,0,-0,297,0.0,-0.0,0.0,0,0,0,0,243,0.5,10,5,9999,99999,9,999999999,1.6,999,999,99
3013,3,17,5,0,*?*?*?*?*?*?*?*?*?*?*?*?*?*?*?*?*?*?*?*?*?*?,3.2,3.2,100,101854,0,-0,294,0.0,-0.0,0.0,0,0,0,0,242,0.5,10,5,9999,99999,9,999999999,0.1,999,999,99
3013,3,17,6,0,*?*?*?*?*?*?*?*?*?*?*?*?*?*?*?*?*?*?*?*?*?*?,3.7,3.6,100,101854,0,-0,288,0.0,-0.0,0.0,0,0,0,0,240,0.5,8,4,9999,99999,9,999999999,0.0,999,999,99
3013,3,17,7,0,*?*?*?*?*?*?*?*?*?*?*?*?*?*?*?*?*?*?*?*?*?*?,4.2,4.1,100,101854,171,1379,290,45.8,93.0,34.2,4926,5224,4240,605,240,0.5,8,4,9999,99999,9,999999999,0.0,999,999,99
3013,3,17,8,0,*?*?*?*?*?*?*?*?*?*?*?*?*?*?*?*?*?*?*?*?*?*?,5.4,4.3,100,101854,365,1380,291,159.2,214.8,102.4,16814,18397,11933,2018,240,0.5,7,4,9999,99999,9,999999999,0.0,999,999,99
3013,3,17,9,0,*?*?*?*?*?*?*?*?*?*?*?*?*?*?*?*?*?*?*?*?*?*?,7.9,5.5,93,101854,533,1381,293,295.5,402.0,140.4,30774,38143,17371,2754,240,1.0,5,3,9999,99999,9,999999999,0.0,999,999,99
3013,3,17,10,0,*?*?*?*?*?*?*?*?*?*?*?*?*?*?*?*?*?*?*?*?*?*?,10.1,7.6,92,101854,663,1382,304,378.5,414.2,179.8,39536,41114,21731,3766,240,1.0,5,3,9999,99999,9,999999999,0.0,999,999,99
3013,3,17,11,0,*?*?*?*?*?*?*?*?*?*?*?*?*?*?*?*?*?*?*?*?*?*?,11.4,7.3,83,101854,745,1380,314,404.8,336.0,223.5,43420,35225,24946,5225,240,0.5,6,3,9999,99999,9,999999999,0.0,999,999,99
3013,3,17,12,0,*?*?*?*?*?*?*?*?*?*?*?*?*?*?*?*?*?*?*?*?*?*?,12.7,8.4,82,101854,776,1381,317,451.0,421.5,214.2,47278,42796,25396,4870,240,0.5,5,3,9999,99999,9,999999999,0.0,999,999,99
3013,3,17,13,0,*?*?*?*?*?*?*?*?*?*?*?*?*?*?*?*?*?*?*?*?*?*?,12.9,9.1,85,101854,752,1381,329,311.8,144.3,233.2,34070,14960,26177,5996,240,1.5,8,4,9999,99999,9,999999999,0.0,999,999,99
3013,3,17,14,0,*?*?*?*?*?*?*?*?*?*?*?*?*?*?*?*?*?*?*?*?*?*?,13.2,10.5,92,101854,675,1381,328,326.9,238.7,210.2,34821,24614,23505,4753,240,1.0,7,4,9999,99999,9,999999999,0.0,999,999,99
3013,3,17,15,0,*?*?*?*?*?*?*?*?*?*?*?*?*?*?*?*?*?*?*?*?*?*?,13.0,8.9,84,101854,551,1382,326,259.5,232.4,166.9,27518,22911,18943,3546,240,1.0,7,4,9999,99999,9,999999999,0.0,999,999,99
3013,3,17,16,0,*?*?*?*?*?*?*?*?*?*?*?*?*?*?*?*?*?*?*?*?*?*?,13.0,8.9,83,101854,387,1380,330,144.8,130.1,108.3,15764,11586,12419,2399,240,1.5,8,4,9999,99999,9,999999999,0.0,999,999,99
3013,3,17,17,0,*?*?*?*?*?*?*?*?*?*?*?*?*?*?*?*?*?*?*?*?*?*?,12.7,8.0,80,101854,196,1381,324,67.5,169.8,43.4,7071,10660,5833,776,240,1.0,7,4,9999,99999,9,999999999,0.0,999,999,99
3013,3,17,18,0,*?*?*?*?*?*?*?*?*?*?*?*?*?*?*?*?*?*?*?*?*?*?,11.0,6.1,79,101854,0,-0,328,0.0,-0.0,0.0,0,0,0,0,240,1.0,10,5,9999,99999,9,999999999,0.0,999,999,99
3013,3,17,19,0,*?*?*?*?*?*?*?*?*?*?*?*?*?*?*?*?*?*?*?*?*?*?,9.7,6.1,86,101854,0,-0,322,0.0,-0.0,0.0,0,0,0,0,235,1.0,10,5,9999,99999,9,999999999,0.0,999,999,99
3013,3,17,20,0,*?*?*?*?*?*?*?*?*?*?*?*?*?*?*?*?*?*?*?*?*?*?,8.2,5.6,92,101854,0,-0,316,0.0,-0.0,0.0,0,0,0,0,230,1.0,10,5,9999,99999,9,999999999,0.0,999,999,99
3013,3,17,21,0,*?*?*?*?*?*?*?*?*?*?*?*?*?*?*?*?*?*?*?*?*?*?,7.0,6.1,100,101854,0,-0,310,0.0,-0.0,0.0,0,0,0,0,225,0.5,10,5,9999,99999,9,999999999,0.1,999,999,99
3013,3,17,22,0,*?*?*?*?*?*?*?*?*?*?*?*?*?*?*?*?*?*?*?*?*?*?,6.1,6.1,100,101854,0,-0,306,0.0,-0.0,0.0,0,0,0,0,220,0.5,10,5,9999,99999,9,999999999,0.1,999,999,99
3013,3,17,23,0,*?*?*?*?*?*?*?*?*?*?*?*?*?*?*?*?*?*?*?*?*?*?,6.3,5.9,100,101854,0,-0,307,0.0,-0.0,0.0,0,0,0,0,215,1.0,10,5,9999,99999,9,999999999,0.1,999,999,99
3013,3,17,24,0,*?*?*?*?*?*?*?*?*?*?*?*?*?*?*?*?*?*?*?*?*?*?,7.6,7.6,100,101854,0,-0,313,0.0,-0.0,0.0,0,0,0,0,250,1.0,10,5,9999,99999,9,999999999,0.0,999,999,99
3013,3,18,1,0,*?*?*?*?*?*?*?*?*?*?*?*?*?*?*?*?*?*?*?*?*?*?,6.7,3.9,82,101077,0,-0,309,0.0,-0.0,0.0,0,0,0,0,207,1.0,10,5,9999,99999,9,999999999,0.0,999,999,99
3013,3,18,2,0,*?*?*?*?*?*?*?*?*?*?*?*?*?*?*?*?*?*?*?*?*?*?,6.8,2.9,76,101077,0,-0,310,0.0,-0.0,0.0,0,0,0,0,203,0.5,10,5,9999,99999,9,999999999,0.0,999,999,99
3013,3,18,3,0,*?*?*?*?*?*?*?*?*?*?*?*?*?*?*?*?*?*?*?*?*?*?,7.4,3.4,75,101077,0,-0,313,0.0,-0.0,0.0,0,0,0,0,200,1.0,10,5,9999,99999,9,999999999,0.0,999,999,99
3013,3,18,4,0,*?*?*?*?*?*?*?*?*?*?*?*?*?*?*?*?*?*?*?*?*?*?,6.6,3.2,78,101077,0,-0,309,0.0,-0.0,0.0,0,0,0,0,197,0.5,10,5,9999,99999,9,999999999,0.0,999,999,99
3013,3,18,5,0,*?*?*?*?*?*?*?*?*?*?*?*?*?*?*?*?*?*?*?*?*?*?,6.6,2.3,73,101077,0,-0,309,0.0,-0.0,0.0,0,0,0,0,193,0.5,10,5,9999,99999,9,999999999,0.0,999,999,99
3013,3,18,6,0,*?*?*?*?*?*?*?*?*?*?*?*?*?*?*?*?*?*?*?*?*?*?,6.4,3.0,79,101077,0,-0,308,0.0,-0.0,0.0,0,0,0,0,190,0.5,10,5,9999,99999,9,999999999,0.0,999,999,99
3013,3,18,7,0,*?*?*?*?*?*?*?*?*?*?*?*?*?*?*?*?*?*?*?*?*?*?,6.6,3.6,80,101077,180,1380,309,21.6,0.0,21.6,2554,-0,2556,838,203,0.5,10,5,9999,99999,9,999999999,0.0,999,999,99
3013,3,18,8,0,*?*?*?*?*?*?*?*?*?*?*?*?*?*?*?*?*?*?*?*?*?*?,6.8,3.4,79,101077,374,1381,305,104.7,51.4,90.8,11486,4535,10258,2421,217,0.5,9,5,9999,99999,9,999999999,0.0,999,999,99
3013,3,18,9,0,*?*?*?*?*?*?*?*?*?*?*?*?*?*?*?*?*?*?*?*?*?*?,7.9,4.1,76,101077,541,1380,310,162.6,55.1,141.0,17859,5273,15898,4033,230,1.0,9,5,9999,99999,9,999999999,0.0,999,999,99
3013,3,18,10,0,*?*?*?*?*?*?*?*?*?*?*?*?*?*?*?*?*?*?*?*?*?*?,8.5,3.6,71,101077,671,1381,318,119.3,0.0,119.3,14091,0,14141,5316,243,1.0,10,5,9999,99999,9,999999999,0.0,999,999,99
3013,3,18,11,0,*?*?*?*?*?*?*?*?*?*?*?*?*?*?*?*?*?*?*?*?*?*?,8.7,3.8,71,101077,753,1380,318,135.8,0.0,135.8,16107,0,16169,6211,257,0.5,10,5,9999,99999,9,999999999,0.0,999,999,99
3013,3,18,12,0,*?*?*?*?*?*?*?*?*?*?*?*?*?*?*?*?*?*?*?*?*?*?,9.2,3.4,67,101077,783,1380,316,246.3,57.7,213.6,27121,5789,24067,6913,270,0.5,9,5,9999,99999,9,999999999,0.0,999,999,99
3013,3,18,13,0,*?*?*?*?*?*?*?*?*?*?*?*?*?*?*?*?*?*?*?*?*?*?,9.4,2.1,60,101077,759,1380,317,237.9,57.5,206.3,26190,5754,23248,6587,270,1.5,9,5,9999,99999,9,999999999,0.0,999,999,99
3013,3,18,14,0,*?*?*?*?*?*?*?*?*?*?*?*?*?*?*?*?*?*?*?*?*?*?,9.1,1.3,57,101077,682,1380,321,121.6,0.0,121.6,14368,0,14420,5437,270,1.0,10,5,9999,99999,9,999999999,0.0,999,999,99
3013,3,18,15,0,*?*?*?*?*?*?*?*?*?*?*?*?*?*?*?*?*?*?*?*?*?*?,9.1,2.7,64,101077,557,1379,320,96.8,0.0,96.8,11363,0,11399,4148,270,1.0,10,5,9999,99999,9,999999999,0.0,999,999,99
3013,3,18,16,0,*?*?*?*?*?*?*?*?*?*?*?*?*?*?*?*?*?*?*?*?*?*?,9.2,3.9,69,101077,394,1380,321,64.3,0.0,64.3,7496,0,7515,2603,270,1.5,10,5,9999,99999,9,999999999,0.0,999,999,99
3013,3,18,17,0,*?*?*?*?*?*?*?*?*?*?*?*?*?*?*?*?*?*?*?*?*?*?,9.2,1.9,60,101077,203,1382,321,26.2,0.0,26.2,3075,0,3080,1014,270,1.0,10,5,9999,99999,9,999999999,0.0,999,999,99
3013,3,18,18,0,*?*?*?*?*?*?*?*?*?*?*?*?*?*?*?*?*?*?*?*?*?*?,8.8,2.5,64,101077,0,-0,319,0.0,-0.0,0.0,0,0,0,0,270,1.0,10,5,9999,99999,9,999999999,0.0,999,999,99
3013,3,18,19,0,*?*?*?*?*?*?*?*?*?*?*?*?*?*?*?*?*?*?*?*?*?*?,8.5,2.7,66,101077,0,-0,318,0.0,-0.0,0.0,0,0,0,0,262,1.0,10,5,9999,99999,9,999999999,0.0,999,999,99
3013,3,18,20,0,*?*?*?*?*?*?*?*?*?*?*?*?*?*?*?*?*?*?*?*?*?*?,7.8,2.7,70,101077,0,-0,315,0.0,-0.0,0.0,0,0,0,0,253,1.0,10,5,9999,99999,9,999999999,0.0,999,999,99
3013,3,18,21,0,*?*?*?*?*?*?*?*?*?*?*?*?*?*?*?*?*?*?*?*?*?*?,7.7,2.7,70,101077,0,-0,314,0.0,-0.0,0.0,0,0,0,0,245,0.5,10,5,9999,99999,9,999999999,0.0,999,999,99
3013,3,18,22,0,*?*?*?*?*?*?*?*?*?*?*?*?*?*?*?*?*?*?*?*?*?*?,7.4,3.6,76,101077,0,-0,313,0.0,-0.0,0.0,0,0,0,0,237,0.5,10,5,9999,99999,9,999999999,0.0,999,999,99
3013,3,18,23,0,*?*?*?*?*?*?*?*?*?*?*?*?*?*?*?*?*?*?*?*?*?*?,7.0,3.0,76,101077,0,-0,311,0.0,-0.0,0.0,0,0,0,0,228,1.0,10,5,9999,99999,9,999999999,0.0,999,999,99
3013,3,18,24,0,*?*?*?*?*?*?*?*?*?*?*?*?*?*?*?*?*?*?*?*?*?*?,6.4,5.0,90,101077,0,-0,308,0.0,-0.0,0.0,0,0,0,0,210,1.0,10,5,9999,99999,9,999999999,0.0,999,999,99
3013,3,19,1,0,*?*?*?*?*?*?*?*?*?*?*?*?*?*?*?*?*?*?*?*?*?*?,5.5,0.4,70,101152,0,-0,305,0.0,-0.0,0.0,0,0,0,0,220,1.0,10,5,9999,99999,9,999999999,0.0,999,999,99
3013,3,19,2,0,*?*?*?*?*?*?*?*?*?*?*?*?*?*?*?*?*?*?*?*?*?*?,4.8,-0.8,67,101152,0,-0,302,0.0,-0.0,0.0,0,0,0,0,220,0.5,10,5,9999,99999,9,999999999,0.0,999,999,99
3013,3,19,3,0,*?*?*?*?*?*?*?*?*?*?*?*?*?*?*?*?*?*?*?*?*?*?,4.9,0.6,74,101152,0,-0,302,0.0,-0.0,0.0,0,0,0,0,220,1.0,10,5,9999,99999,9,999999999,0.0,999,999,99
3013,3,19,4,0,*?*?*?*?*?*?*?*?*?*?*?*?*?*?*?*?*?*?*?*?*?*?,4.9,1.3,77,101152,0,-0,302,0.0,-0.0,0.0,0,0,0,0,220,0.5,10,5,9999,99999,9,999999999,0.0,999,999,99
3013,3,19,5,0,*?*?*?*?*?*?*?*?*?*?*?*?*?*?*?*?*?*?*?*?*?*?,4.5,0.2,73,101152,0,-0,300,0.0,-0.0,0.0,0,0,0,0,220,0.5,10,5,9999,99999,9,999999999,0.0,999,999,99
3013,3,19,6,0,*?*?*?*?*?*?*?*?*?*?*?*?*?*?*?*?*?*?*?*?*?*?,4.1,0.4,77,101152,0,-0,283,0.0,-0.0,0.0,0,0,0,0,220,0.5,7,4,9999,99999,9,999999999,0.0,999,999,99
3013,3,19,7,0,*?*?*?*?*?*?*?*?*?*?*?*?*?*?*?*?*?*?*?*?*?*?,4.5,0.4,74,101152,189,1382,295,40.6,39.5,35.2,4523,2596,4204,741,220,0.5,9,5,9999,99999,9,999999999,0.0,999,999,99
3013,3,19,8,0,*?*?*?*?*?*?*?*?*?*?*?*?*?*?*?*?*?*?*?*?*?*?,5.0,1.0,75,101152,382,1378,297,107.7,51.7,93.4,11816,4586,10550,2498,220,0.5,9,5,9999,99999,9,999999999,0.0,999,999,99
3013,3,19,9,0,*?*?*?*?*?*?*?*?*?*?*?*?*?*?*?*?*?*?*?*?*?*?,6.9,2.9,76,101152,549,1378,306,165.5,55.3,143.5,18184,5300,16185,4121,220,1.0,9,5,9999,99999,9,999999999,0.0,999,999,99
3013,3,19,10,0,*?*?*?*?*?*?*?*?*?*?*?*?*?*?*?*?*?*?*?*?*?*?,7.6,2.3,69,101152,679,1381,309,210.2,56.8,182.2,23121,5618,20543,5577,220,1.0,9,5,9999,99999,9,999999999,0.0,999,999,99
3013,3,19,11,0,*?*?*?*?*?*?*?*?*?*?*?*?*?*?*?*?*?*?*?*?*?*?,9.1,2.5,63,101152,761,1380,305,373.8,242.0,240.3,39967,25424,26618,5739,220,0.5,7,4,9999,99999,9,999999999,0.0,999,999,99
3013,3,19,12,0,*?*?*?*?*?*?*?*?*?*?*?*?*?*?*?*?*?*?*?*?*?*?,9.5,1.0,56,101152,791,1380,306,390.0,242.9,250.7,41756,25651,27682,6118,220,0.5,7,4,9999,99999,9,999999999,0.0,999,999,99
3013,3,19,13,0,*?*?*?*?*?*?*?*?*?*?*?*?*?*?*?*?*?*?*?*?*?*?,9.4,2.9,63,101152,766,1379,312,318.7,144.6,238.4,34838,15026,26740,6184,218,1.5,8,4,9999,99999,9,999999999,0.0,999,999,99
3013,3,19,14,0,*?*?*?*?*?*?*?*?*?*?*?*?*?*?*?*?*?*?*?*?*?*?,9.3,3.4,66,101152,689,1380,321,123.1,0.0,123.1,14546,0,14599,5515,217,1.0,10,5,9999,99999,9,999999999,0.0,999,999,99
3013,3,19,15,0,*?*?*?*?*?*?*?*?*?*?*?*?*?*?*?*?*?*?*?*?*?*?,9.6,4.5,70,101152,564,1379,322,98.2,0.0,98.2,11533,0,11570,4219,215,1.0,10,5,9999,99999,9,999999999,0.0,999,999,99
3013,3,19,16,0,*?*?*?*?*?*?*?*?*?*?*?*?*?*?*?*?*?*?*?*?*?*?,9.1,4.6,73,101152,401,1380,320,65.6,0.0,65.6,7658,0,7678,2664,213,1.5,10,5,9999,99999,9,999999999,0.0,999,999,99
3013,3,19,17,0,*?*?*?*?*?*?*?*?*?*?*?*?*?*?*?*?*?*?*?*?*?*?,9.4,4.6,72,101152,209,1376,317,47.8,41.9,41.5,5305,2897,4921,877,212,1.0,9,5,9999,99999,9,999999999,0.0,999,999,99
3013,3,19,18,0,*?*?*?*?*?*?*?*?*?*?*?*?*?*?*?*?*?*?*?*?*?*?,8.4,3.4,71,101152,4,1563,317,0.0,0.0,0.0,0,0,0,0,210,1.0,10,5,9999,99999,9,999999999,0.0,999,999,99
3013,3,19,19,0,*?*?*?*?*?*?*?*?*?*?*?*?*?*?*?*?*?*?*?*?*?*?,7.3,3.4,76,101152,0,-0,312,0.0,-0.0,0.0,0,0,0,0,207,1.0,10,5,9999,99999,9,999999999,0.0,999,999,99
3013,3,19,20,0,*?*?*?*?*?*?*?*?*?*?*?*?*?*?*?*?*?*?*?*?*?*?,6.9,4.6,85,101152,0,-0,310,0.0,-0.0,0.0,0,0,0,0,203,1.0,10,5,9999,99999,9,999999999,0.0,999,999,99
3013,3,19,21,0,*?*?*?*?*?*?*?*?*?*?*?*?*?*?*?*?*?*?*?*?*?*?,6.1,5.1,93,101152,0,-0,307,0.0,-0.0,0.0,0,0,0,0,200,0.5,10,5,9999,99999,9,999999999,0.0,999,999,99
3013,3,19,22,0,*?*?*?*?*?*?*?*?*?*?*?*?*?*?*?*?*?*?*?*?*?*?,5.9,5.0,94,101152,0,-0,306,0.0,-0.0,0.0,0,0,0,0,197,0.5,10,5,9999,99999,9,999999999,0.0,999,999,99
3013,3,19,23,0,*?*?*?*?*?*?*?*?*?*?*?*?*?*?*?*?*?*?*?*?*?*?,6.4,5.0,91,101152,0,-0,308,0.0,-0.0,0.0,0,0,0,0,193,1.0,10,5,9999,99999,9,999999999,0.0,999,999,99
3013,3,19,24,0,*?*?*?*?*?*?*?*?*?*?*?*?*?*?*?*?*?*?*?*?*?*?,6.5,1.9,72,101152,0,-0,309,0.0,-0.0,0.0,0,0,0,0,220,1.0,10,5,9999,99999,9,999999999,0.0,999,999,99
3013,3,20,1,0,*?*?*?*?*?*?*?*?*?*?*?*?*?*?*?*?*?*?*?*?*?*?,7.6,5.3,84,99555.4,0,-0,313,0.0,-0.0,0.0,0,0,0,0,188,1.0,10,5,9999,99999,9,999999999,0.0,999,999,99
3013,3,20,2,0,*?*?*?*?*?*?*?*?*?*?*?*?*?*?*?*?*?*?*?*?*?*?,7.9,5.5,83,99555.4,0,-0,314,0.0,-0.0,0.0,0,0,0,0,187,0.5,10,5,9999,99999,9,999999999,0.0,999,999,99
3013,3,20,3,0,*?*?*?*?*?*?*?*?*?*?*?*?*?*?*?*?*?*?*?*?*?*?,7.4,5.0,84,99555.4,0,-0,312,0.0,-0.0,0.0,0,0,0,0,185,1.0,10,5,9999,99999,9,999999999,0.0,999,999,99
3013,3,20,4,0,*?*?*?*?*?*?*?*?*?*?*?*?*?*?*?*?*?*?*?*?*?*?,6.8,5.0,87,99555.4,0,-0,310,0.0,-0.0,0.0,0,0,0,0,183,0.5,10,5,9999,99999,9,999999999,0.0,999,999,99
3013,3,20,5,0,*?*?*?*?*?*?*?*?*?*?*?*?*?*?*?*?*?*?*?*?*?*?,7.1,4.3,81,99555.4,0,-0,311,0.0,-0.0,0.0,0,0,0,0,182,0.5,10,5,9999,99999,9,999999999,0.0,999,999,99
3013,3,20,6,0,*?*?*?*?*?*?*?*?*?*?*?*?*?*?*?*?*?*?*?*?*?*?,7.4,5.0,83,99555.4,0,-0,312,0.0,-0.0,0.0,0,0,0,0,180,0.5,10,5,9999,99999,9,999999999,0.0,999,999,99
3013,3,20,7,0,*?*?*?*?*?*?*?*?*?*?*?*?*?*?*?*?*?*?*?*?*?*?,7.3,5.0,84,99555.4,197,1377,312,25.1,0.0,25.1,2954,-0,2958,973,187,0.5,10,5,9999,99999,9,999999999,0.0,999,999,99
3013,3,20,8,0,*?*?*?*?*?*?*?*?*?*?*?*?*?*?*?*?*?*?*?*?*?*?,8.0,4.1,76,99555.4,391,1379,315,63.7,0.0,63.7,7431,0,7449,2577,193,0.5,10,5,9999,99999,9,999999999,0.0,999,999,99
3013,3,20,9,0,*?*?*?*?*?*?*?*?*?*?*?*?*?*?*?*?*?*?*?*?*?*?,9.9,5.1,72,99555.4,558,1380,324,97.0,0.0,97.0,11383,0,11419,4156,200,1.0,10,5,9999,99999,9,999999999,0.0,999,999,99
3013,3,20,10,0,*?*?*?*?*?*?*?*?*?*?*?*?*?*?*?*?*?*?*?*?*?*?,10.3,5.6,71,99555.4,686,1378,325,122.7,0.0,122.7,14494,0,14546,5491,207,1.0,10,5,9999,99999,9,999999999,0.0,999,999,99
3013,3,20,11,0,*?*?*?*?*?*?*?*?*?*?*?*?*?*?*?*?*?*?*?*?*?*?,11.5,4.5,61,99555.4,768,1378,331,139.0,0.0,139.0,16503,0,16567,6388,213,0.5,10,5,9999,99999,9,999999999,0.0,999,999,99
3013,3,20,12,0,*?*?*?*?*?*?*?*?*?*?*?*?*?*?*?*?*?*?*?*?*?*?,12.3,5.0,60,99555.4,798,1379,335,144.9,0.0,144.9,17235,0,17304,6720,220,0.5,10,5,9999,99999,9,999999999,0.0,999,999,99
3013,3,20,13,0,*?*?*?*?*?*?*?*?*?*?*?*?*?*?*?*?*?*?*?*?*?*?,12.4,4.3,57,99555.4,773,1378,335,140.0,0.0,140.0,16622,0,16687,6442,228,1.5,10,5,9999,99999,9,999999999,0.0,999,999,99
3013,3,20,14,0,*?*?*?*?*?*?*?*?*?*?*?*?*?*?*?*?*?*?*?*?*?*?,12.1,5.5,63,99555.4,696,1379,334,124.5,0.0,124.5,14723,0,14776,5593,237,1.0,10,5,9999,99999,9,999999999,0.0,999,999,99
3013,3,20,15,0,*?*?*?*?*?*?*?*?*?*?*?*?*?*?*?*?*?*?*?*?*?*?,12.5,4.5,57,99555.4,571,1379,336,99.6,0.0,99.6,11702,0,11740,4290,245,1.0,10,5,9999,99999,9,999999999,0.0,999,999,99
3013,3,20,16,0,*?*?*?*?*?*?*?*?*?*?*?*?*?*?*?*?*?*?*?*?*?*?,12.2,4.6,59,99555.4,407,1377,334,67.0,0.0,67.0,7818,0,7838,2725,253,1.5,10,5,9999,99999,9,999999999,0.0,999,999,99
3013,3,20,17,0,*?*?*?*?*?*?*?*?*?*?*?*?*?*?*?*?*?*?*?*?*?*?,12.4,4.8,59,99555.4,216,1378,335,28.9,0.0,28.9,3385,0,3390,1119,262,1.0,10,5,9999,99999,9,999999999,0.0,999,999,99
3013,3,20,18,0,*?*?*?*?*?*?*?*?*?*?*?*?*?*?*?*?*?*?*?*?*?*?,11.6,6.6,70,99555.4,10,1344,331,0.0,0.0,0.0,0,0,0,0,270,1.0,10,5,9999,99999,9,999999999,0.0,999,999,99
3013,3,20,19,0,*?*?*?*?*?*?*?*?*?*?*?*?*?*?*?*?*?*?*?*?*?*?,10.0,6.1,76,99555.4,0,-0,324,0.0,-0.0,0.0,0,0,0,0,260,1.0,10,5,9999,99999,9,999999999,0.0,999,999,99
3013,3,20,20,0,*?*?*?*?*?*?*?*?*?*?*?*?*?*?*?*?*?*?*?*?*?*?,9.6,6.1,77,99555.4,0,-0,322,0.0,-0.0,0.0,0,0,0,0,250,1.0,10,5,9999,99999,9,999999999,0.0,999,999,99
3013,3,20,21,0,*?*?*?*?*?*?*?*?*?*?*?*?*?*?*?*?*?*?*?*?*?*?,9.4,5.9,78,99555.4,0,-0,321,0.0,-0.0,0.0,0,0,0,0,240,0.5,10,5,9999,99999,9,999999999,0.0,999,999,99
3013,3,20,22,0,*?*?*?*?*?*?*?*?*?*?*?*?*?*?*?*?*?*?*?*?*?*?,9.0,4.6,74,99555.4,0,-0,320,0.0,-0.0,0.0,0,0,0,0,230,0.5,10,5,9999,99999,9,999999999,0.0,999,999,99
3013,3,20,23,0,*?*?*?*?*?*?*?*?*?*?*?*?*?*?*?*?*?*?*?*?*?*?,9.0,3.9,70,99555.4,0,-0,320,0.0,-0.0,0.0,0,0,0,0,220,1.0,10,5,9999,99999,9,999999999,0.0,999,999,99
3013,3,20,24,0,*?*?*?*?*?*?*?*?*?*?*?*?*?*?*?*?*?*?*?*?*?*?,6.9,5.1,88,99555.4,0,-0,310,0.0,-0.0,0.0,0,0,0,0,190,1.0,10,5,9999,99999,9,999999999,0.0,999,999,99
3013,3,21,1,0,*?*?*?*?*?*?*?*?*?*?*?*?*?*?*?*?*?*?*?*?*?*?,9.5,4.6,72,99484.6,0,-0,322,0.0,-0.0,0.0,0,0,0,0,208,1.0,10,5,9999,99999,9,999999999,0.0,999,999,99
3013,3,21,2,0,*?*?*?*?*?*?*?*?*?*?*?*?*?*?*?*?*?*?*?*?*?*?,8.8,5.0,77,99484.6,0,-0,319,0.0,-0.0,0.0,0,0,0,0,207,0.5,10,5,9999,99999,9,999999999,0.0,999,999,99
3013,3,21,3,0,*?*?*?*?*?*?*?*?*?*?*?*?*?*?*?*?*?*?*?*?*?*?,8.0,4.5,79,99484.6,0,-0,315,0.0,-0.0,0.0,0,0,0,0,205,1.0,10,5,9999,99999,9,999999999,0.0,999,999,99
3013,3,21,4,0,*?*?*?*?*?*?*?*?*?*?*?*?*?*?*?*?*?*?*?*?*?*?,8.4,4.8,79,99484.6,0,-0,317,0.0,-0.0,0.0,0,0,0,0,203,0.5,10,5,9999,99999,9,999999999,0.0,999,999,99
3013,3,21,5,0,*?*?*?*?*?*?*?*?*?*?*?*?*?*?*?*?*?*?*?*?*?*?,8.5,5.0,79,99484.6,0,-0,317,0.0,-0.0,0.0,0,0,0,0,202,0.5,10,5,9999,99999,9,999999999,0.0,999,999,99
3013,3,21,6,0,*?*?*?*?*?*?*?*?*?*?*?*?*?*?*?*?*?*?*?*?*?*?,8.6,4.3,74,99484.6,0,-0,318,0.0,-0.0,0.0,0,0,0,0,200,0.5,10,5,9999,99999,9,999999999,0.0,999,999,99
3013,3,21,7,0,*?*?*?*?*?*?*?*?*?*?*?*?*?*?*?*?*?*?*?*?*?*?,8.6,4.6,77,99484.6,206,1378,318,26.9,0.0,26.9,3155,0,3159,1041,202,0.5,10,5,9999,99999,9,999999999,0.0,999,999,99
3013,3,21,8,0,*?*?*?*?*?*?*?*?*?*?*?*?*?*?*?*?*?*?*?*?*?*?,9.8,6.1,78,99484.6,399,1377,323,65.4,0.0,65.4,7632,0,7652,2654,203,0.5,10,5,9999,99999,9,999999999,0.0,999,999,99
3013,3,21,9,0,*?*?*?*?*?*?*?*?*?*?*?*?*?*?*?*?*?*?*?*?*?*?,12.0,7.0,72,99484.6,566,1378,333,98.7,0.0,98.7,11585,0,11622,4240,205,1.0,10,5,9999,99999,9,999999999,0.0,999,999,99
3013,3,21,10,0,*?*?*?*?*?*?*?*?*?*?*?*?*?*?*?*?*?*?*?*?*?*?,14.1,8.7,70,99484.6,694,1377,342,124.3,0.0,124.3,14694,0,14748,5580,207,1.0,10,5,9999,99999,9,999999999,0.0,999,999,99
3013,3,21,11,0,*?*?*?*?*?*?*?*?*?*?*?*?*?*?*?*?*?*?*?*?*?*?,15.2,8.8,66,99484.6,776,1378,348,140.6,0.0,140.6,16701,0,16766,6478,208,0.5,10,5,9999,99999,9,999999999,0.0,999,999,99
3013,3,21,12,0,*?*?*?*?*?*?*?*?*?*?*?*?*?*?*?*?*?*?*?*?*?*?,16.5,8.1,58,99484.6,805,1377,354,146.5,0.0,146.5,17425,0,17495,6806,210,0.5,10,5,9999,99999,9,999999999,0.0,999,999,99
3013,3,21,13,0,*?*?*?*?*?*?*?*?*?*?*?*?*?*?*?*?*?*?*?*?*?*?,16.3,8.9,62,99484.6,780,1378,353,141.5,0.0,141.5,16807,0,16872,6525,213,1.5,10,5,9999,99999,9,999999999,0.0,999,999,99
3013,3,21,14,0,*?*?*?*?*?*?*?*?*?*?*?*?*?*?*?*?*?*?*?*?*?*?,16.5,8.3,59,99484.6,703,1379,354,126.0,0.0,126.0,14899,0,14954,5671,217,1.0,10,5,9999,99999,9,999999999,0.0,999,999,99
3013,3,21,15,0,*?*?*?*?*?*?*?*?*?*?*?*?*?*?*?*?*?*?*?*?*?*?,16.3,9.6,65,99484.6,578,1379,353,101.0,0.0,101.0,11870,0,11909,4361,220,1.0,10,5,9999,99999,9,999999999,0.0,999,999,99
3013,3,21,16,0,*?*?*?*?*?*?*?*?*?*?*?*?*?*?*?*?*?*?*?*?*?*?,16.3,9.9,66,99484.6,414,1378,353,68.4,0.0,68.4,7979,0,8000,2788,223,1.5,10,5,9999,99999,9,999999999,0.0,999,999,99
3013,3,21,17,0,*?*?*?*?*?*?*?*?*?*?*?*?*?*?*?*?*?*?*?*?*?*?,16.4,9.8,66,99484.6,223,1380,353,30.2,0.0,30.2,3541,0,3546,1172,227,1.0,10,5,9999,99999,9,999999999,0.0,999,999,99
3013,3,21,18,0,*?*?*?*?*?*?*?*?*?*?*?*?*?*?*?*?*?*?*?*?*?*?,15.1,10.4,74,99484.6,17,1381,347,0.0,0.0,0.0,0,0,0,0,230,1.0,10,5,9999,99999,9,999999999,0.0,999,999,99
3013,3,21,19,0,*?*?*?*?*?*?*?*?*?*?*?*?*?*?*?*?*?*?*?*?*?*?,13.5,9.3,76,99484.6,0,-0,340,0.0,-0.0,0.0,0,0,0,0,228,1.0,10,5,9999,99999,9,999999999,0.0,999,999,99
3013,3,21,20,0,*?*?*?*?*?*?*?*?*?*?*?*?*?*?*?*?*?*?*?*?*?*?,11.9,10.1,88,99484.6,0,-0,332,0.0,-0.0,0.0,0,0,0,0,227,1.0,10,5,9999,99999,9,999999999,0.0,999,999,99
3013,3,21,21,0,*?*?*?*?*?*?*?*?*?*?*?*?*?*?*?*?*?*?*?*?*?*?,11.8,10.9,95,99484.6,0,-0,331,0.0,-0.0,0.0,0,0,0,0,225,0.5,10,5,9999,99999,9,999999999,0.0,999,999,99
3013,3,21,22,0,*?*?*?*?*?*?*?*?*?*?*?*?*?*?*?*?*?*?*?*?*?*?,10.9,10.4,98,99484.6,0,-0,327,0.0,-0.0,0.0,0,0,0,0,223,0.5,10,5,9999,99999,9,999999999,0.0,999,999,99
3013,3,21,23,0,*?*?*?*?*?*?*?*?*?*?*?*?*?*?*?*?*?*?*?*?*?*?,11.0,10.5,97,99484.6,0,-0,328,0.0,-0.0,0.0,0,0,0,0,222,1.0,10,5,9999,99999,9,999999999,0.0,999,999,99
3013,3,21,24,0,*?*?*?*?*?*?*?*?*?*?*?*?*?*?*?*?*?*?*?*?*?*?,9.1,4.3,72,99484.6,0,-0,320,0.0,-0.0,0.0,0,0,0,0,210,1.0,10,5,9999,99999,9,999999999,0.0,999,999,99
3013,3,22,1,0,*?*?*?*?*?*?*?*?*?*?*?*?*?*?*?*?*?*?*?*?*?*?,11.3,6.9,74,99230.8,0,-0,330,0.0,-0.0,0.0,0,0,0,0,220,1.0,10,5,9999,99999,9,999999999,0.0,999,999,99
3013,3,22,2,0,*?*?*?*?*?*?*?*?*?*?*?*?*?*?*?*?*?*?*?*?*?*?,11.4,4.8,64,99230.8,0,-0,331,0.0,-0.0,0.0,0,0,0,0,220,0.5,10,5,9999,99999,9,999999999,0.0,999,999,99
3013,3,22,3,0,*?*?*?*?*?*?*?*?*?*?*?*?*?*?*?*?*?*?*?*?*?*?,11.4,4.6,63,99230.8,0,-0,331,0.0,-0.0,0.0,0,0,0,0,220,1.0,10,5,9999,99999,9,999999999,0.0,999,999,99
3013,3,22,4,0,*?*?*?*?*?*?*?*?*?*?*?*?*?*?*?*?*?*?*?*?*?*?,11.6,3.9,59,99230.8,0,-0,332,0.0,-0.0,0.0,0,0,0,0,220,0.5,10,5,9999,99999,9,999999999,0.0,999,999,99
3013,3,22,5,0,*?*?*?*?*?*?*?*?*?*?*?*?*?*?*?*?*?*?*?*?*?*?,11.1,4.1,62,99230.8,0,-0,329,0.0,-0.0,0.0,0,0,0,0,220,0.5,10,5,9999,99999,9,999999999,0.0,999,999,99
3013,3,22,6,0,*?*?*?*?*?*?*?*?*?*?*?*?*?*?*?*?*?*?*?*?*?*?,11.0,4.6,64,99230.8,8,1410,315,0.0,0.0,0.0,0,0,0,0,220,0.5,7,4,9999,99999,9,999999999,0.0,999,999,99
3013,3,22,7,0,*?*?*?*?*?*?*?*?*?*?*?*?*?*?*?*?*?*?*?*?*?*?,11.0,4.3,63,99230.8,215,1380,310,86.3,248.3,47.7,9044,16396,6380,854,227,0.5,6,3,9999,99999,9,999999999,0.0,999,999,99
3013,3,22,8,0,*?*?*?*?*?*?*?*?*?*?*?*?*?*?*?*?*?*?*?*?*?*?,11.4,4.1,61,99230.8,408,1378,321,154.6,131.6,115.6,16831,11933,13239,2579,233,0.5,8,4,9999,99999,9,999999999,0.0,999,999,99
3013,3,22,9,0,*?*?*?*?*?*?*?*?*?*?*?*?*?*?*?*?*?*?*?*?*?*?,11.8,4.1,59,99230.8,574,1377,323,231.0,139.7,172.8,25167,13862,19567,4083,240,1.0,8,4,9999,99999,9,999999999,0.0,999,999,99
3013,3,22,10,0,*?*?*?*?*?*?*?*?*?*?*?*?*?*?*?*?*?*?*?*?*?*?,12.3,5.0,60,99230.8,702,1377,316,380.0,333.9,209.8,40681,34700,23519,4779,247,1.0,6,3,9999,99999,9,999999999,0.0,999,999,99
3013,3,22,11,0,*?*?*?*?*?*?*?*?*?*?*?*?*?*?*?*?*?*?*?*?*?*?,12.4,5.5,62,99230.8,784,1378,321,386.8,242.7,248.7,41402,25608,27470,6044,253,0.5,7,4,9999,99999,9,999999999,0.0,999,999,99
3013,3,22,12,0,*?*?*?*?*?*?*?*?*?*?*?*?*?*?*?*?*?*?*?*?*?*?,12.0,5.0,62,99230.8,813,1378,319,402.6,243.6,258.8,43147,25812,28499,6431,260,0.5,7,4,9999,99999,9,999999999,0.0,999,999,99
3013,3,22,13,0,*?*?*?*?*?*?*?*?*?*?*?*?*?*?*?*?*?*?*?*?*?*?,11.9,5.8,66,99230.8,787,1377,315,431.3,338.0,238.1,46344,35706,26443,5746,262,1.5,6,3,9999,99999,9,999999999,0.0,999,999,99
3013,3,22,14,0,*?*?*?*?*?*?*?*?*?*?*?*?*?*?*?*?*?*?*?*?*?*?,12.0,5.5,64,99230.8,709,1376,315,384.4,334.3,212.2,41160,34798,23768,4857,263,1.0,6,3,9999,99999,9,999999999,0.0,999,999,99
3013,3,22,15,0,*?*?*?*?*?*?*?*?*?*?*?*?*?*?*?*?*?*?*?*?*?*?,12.4,5.3,62,99230.8,584,1376,317,309.1,326.3,170.6,32926,32694,19388,3649,265,1.0,6,3,9999,99999,9,999999999,0.0,999,999,99
3013,3,22,16,0,*?*?*?*?*?*?*?*?*?*?*?*?*?*?*?*?*?*?*?*?*?*?,12.0,6.6,69,99230.8,421,1379,320,189.7,221.8,122.0,20045,20109,14089,2459,267,1.5,7,4,9999,99999,9,999999999,0.0,999,999,99
3013,3,22,17,0,*?*?*?*?*?*?*?*?*?*?*?*?*?*?*?*?*?*?*?*?*?*?,12.3,6.2,66,99230.8,229,1375,321,85.9,184.1,55.2,9121,12444,6643,1023,268,1.0,7,4,9999,99999,9,999999999,0.0,999,999,99
3013,3,22,18,0,*?*?*?*?*?*?*?*?*?*?*?*?*?*?*?*?*?*?*?*?*?*?,11.8,6.4,69,99230.8,24,1397,332,0.0,0.0,0.0,0,0,0,0,270,1.0,10,5,9999,99999,9,999999999,0.0,999,999,99
3013,3,22,19,0,*?*?*?*?*?*?*?*?*?*?*?*?*?*?*?*?*?*?*?*?*?*?,11.9,5.6,66,99230.8,0,-0,333,0.0,-0.0,0.0,0,0,0,0,275,1.0,10,5,9999,99999,9,999999999,0.0,999,999,99
3013,3,22,20,0,*?*?*?*?*?*?*?*?*?*?*?*?*?*?*?*?*?*?*?*?*?*?,11.6,5.1,64,99230.8,0,-0,331,0.0,-0.0,0.0,0,0,0,0,280,1.0,10,5,9999,99999,9,999999999,0.0,999,999,99
3013,3,22,21,0,*?*?*?*?*?*?*?*?*?*?*?*?*?*?*?*?*?*?*?*?*?*?,11.4,5.6,67,99230.8,0,-0,330,0.0,-0.0,0.0,0,0,0,0,285,0.5,10,5,9999,99999,9,999999999,0.0,999,999,99
3013,3,22,22,0,*?*?*?*?*?*?*?*?*?*?*?*?*?*?*?*?*?*?*?*?*?*?,11.3,5.3,66,99230.8,0,-0,330,0.0,-0.0,0.0,0,0,0,0,290,0.5,10,5,9999,99999,9,999999999,0.0,999,999,99
3013,3,22,23,0,*?*?*?*?*?*?*?*?*?*?*?*?*?*?*?*?*?*?*?*?*?*?,11.0,5.0,66,99230.8,0,-0,329,0.0,-0.0,0.0,0,0,0,0,295,1.0,10,5,9999,99999,9,999999999,0.0,999,999,99
3013,3,22,24,0,*?*?*?*?*?*?*?*?*?*?*?*?*?*?*?*?*?*?*?*?*?*?,11.1,8.8,85,99230.8,0,-0,328,0.0,-0.0,0.0,0,0,0,0,220,1.0,10,5,9999,99999,9,999999999,0.0,999,999,99
3013,3,23,1,0,*?*?*?*?*?*?*?*?*?*?*?*?*?*?*?*?*?*?*?*?*?*?,9.2,8.0,94,100833,0,-0,320,0.0,-0.0,0.0,0,0,0,0,297,1.0,10,5,9999,99999,9,999999999,0.0,999,999,99
3013,3,23,2,0,*?*?*?*?*?*?*?*?*?*?*?*?*?*?*?*?*?*?*?*?*?*?,8.2,8.3,100,100833,0,-0,315,0.0,-0.0,0.0,0,0,0,0,293,0.5,10,5,9999,99999,9,999999999,0.0,999,999,99
3013,3,23,3,0,*?*?*?*?*?*?*?*?*?*?*?*?*?*?*?*?*?*?*?*?*?*?,8.3,8.3,100,100833,0,-0,316,0.0,-0.0,0.0,0,0,0,0,290,1.0,10,5,9999,99999,9,999999999,0.0,999,999,99
3013,3,23,4,0,*?*?*?*?*?*?*?*?*?*?*?*?*?*?*?*?*?*?*?*?*?*?,7.9,7.9,100,100833,0,-0,314,0.0,-0.0,0.0,0,0,0,0,287,0.5,10,5,9999,99999,9,999999999,0.0,999,999,99
3013,3,23,5,0,*?*?*?*?*?*?*?*?*?*?*?*?*?*?*?*?*?*?*?*?*?*?,7.6,7.6,100,100833,0,-0,313,0.0,-0.0,0.0,0,0,0,0,283,0.5,10,5,9999,99999,9,999999999,0.0,999,999,99
3013,3,23,6,0,*?*?*?*?*?*?*?*?*?*?*?*?*?*?*?*?*?*?*?*?*?*?,7.8,7.9,100,100833,17,1411,310,0.0,0.0,0.0,0,0,0,0,280,0.5,9,5,9999,99999,9,999999999,0.0,999,999,99
3013,3,23,7,0,*?*?*?*?*?*?*?*?*?*?*?*?*?*?*?*?*?*?*?*?*?*?,8.1,8.0,100,100833,223,1376,307,69.9,108.6,52.3,7438,7228,6314,961,280,0.5,8,4,9999,99999,9,999999999,0.0,999,999,99
3013,3,23,8,0,*?*?*?*?*?*?*?*?*?*?*?*?*?*?*?*?*?*?*?*?*?*?,8.5,8.5,100,100833,416,1376,306,187.4,221.3,120.5,19791,19988,13920,2426,280,0.5,7,4,9999,99999,9,999999999,0.0,999,999,99
3013,3,23,9,0,*?*?*?*?*?*?*?*?*?*?*?*?*?*?*?*?*?*?*?*?*?*?,9.6,7.9,91,100833,582,1376,310,277.6,234.3,178.5,29455,23443,20166,3854,280,1.0,7,4,9999,99999,9,999999999,0.0,999,999,99
3013,3,23,10,0,*?*?*?*?*?*?*?*?*?*?*?*?*?*?*?*?*?*?*?*?*?*?,10.3,9.2,95,100833,710,1377,314,347.0,240.2,223.2,37023,24992,24845,5162,280,1.0,7,4,9999,99999,9,999999999,0.0,999,999,99
3013,3,23,11,0,*?*?*?*?*?*?*?*?*?*?*?*?*?*?*?*?*?*?*?*?*?*?,11.2,8.7,86,100833,791,1376,318,391.1,243.0,251.5,41873,25666,27746,6149,280,0.5,7,4,9999,99999,9,999999999,0.0,999,999,99
3013,3,23,12,0,*?*?*?*?*?*?*?*?*?*?*?*?*?*?*?*?*?*?*?*?*?*?,11.6,8.8,85,100833,820,1377,320,406.7,243.8,261.5,43605,25862,28767,6538,280,0.5,7,4,9999,99999,9,999999999,0.0,999,999,99
3013,3,23,13,0,*?*?*?*?*?*?*?*?*?*?*?*?*?*?*?*?*?*?*?*?*?*?,11.8,8.9,85,100833,794,1376,321,392.8,243.1,252.6,42065,25688,27859,6191,285,1.5,7,4,9999,99999,9,999999999,0.0,999,999,99
3013,3,23,14,0,*?*?*?*?*?*?*?*?*?*?*?*?*?*?*?*?*?*?*?*?*?*?,11.9,9.4,87,100833,716,1376,321,350.4,240.5,225.3,37391,25051,25066,5234,290,1.0,7,4,9999,99999,9,999999999,0.0,999,999,99
3013,3,23,15,0,*?*?*?*?*?*?*?*?*?*?*?*?*?*?*?*?*?*?*?*?*?*?,11.4,8.5,85,100833,591,1377,322,239.0,140.3,178.7,26039,14003,20222,4253,295,1.0,8,4,9999,99999,9,999999999,0.0,999,999,99
3013,3,23,16,0,*?*?*?*?*?*?*?*?*?*?*?*?*?*?*?*?*?*?*?*?*?*?,11.6,8.1,81,100833,427,1376,331,71.1,0.0,71.1,8298,0,8320,2911,300,1.5,10,5,9999,99999,9,999999999,0.0,999,999,99
3013,3,23,17,0,*?*?*?*?*?*?*?*?*?*?*?*?*?*?*?*?*?*?*?*?*?*?,11.9,8.8,83,100833,236,1377,328,57.2,44.4,49.6,6319,3248,5848,1055,305,1.0,9,5,9999,99999,9,999999999,0.0,999,999,99
3013,3,23,18,0,*?*?*?*?*?*?*?*?*?*?*?*?*?*?*?*?*?*?*?*?*?*?,11.1,8.5,87,100833,30,1362,328,0.0,0.0,0.0,0,0,0,0,310,1.0,10,5,9999,99999,9,999999999,0.0,999,999,99
3013,3,23,19,0,*?*?*?*?*?*?*?*?*?*?*?*?*?*?*?*?*?*?*?*?*?*?,10.2,8.7,93,100833,0,-0,324,0.0,-0.0,0.0,0,0,0,0,278,1.0,10,5,9999,99999,9,999999999,3.8,999,999,99
3013,3,23,20,0,*?*?*?*?*?*?*?*?*?*?*?*?*?*?*?*?*?*?*?*?*?*?,9.4,7.6,91,100833,0,-0,321,0.0,-0.0,0.0,0,0,0,0,247,1.0,10,5,9999,99999,9,999999999,4.0,999,999,99
3013,3,23,21,0,*?*?*?*?*?*?*?*?*?*?*?*?*?*?*?*?*?*?*?*?*?*?,9.3,8.1,95,100833,0,-0,320,0.0,-0.0,0.0,0,0,0,0,215,0.5,10,5,9999,99999,9,999999999,0.9,999,999,99
3013,3,23,22,0,*?*?*?*?*?*?*?*?*?*?*?*?*?*?*?*?*?*?*?*?*?*?,8.8,8.3,99,100833,0,-0,318,0.0,-0.0,0.0,0,0,0,0,183,0.5,10,5,9999,99999,9,999999999,0.0,999,999,99
3013,3,23,23,0,*?*?*?*?*?*?*?*?*?*?*?*?*?*?*?*?*?*?*?*?*?*?,8.9,7.4,93,100833,0,-0,319,0.0,-0.0,0.0,0,0,0,0,152,1.0,10,5,9999,99999,9,999999999,0.0,999,999,99
3013,3,23,24,0,*?*?*?*?*?*?*?*?*?*?*?*?*?*?*?*?*?*?*?*?*?*?,10.6,6.6,78,100833,0,-0,327,0.0,-0.0,0.0,0,0,0,0,300,1.0,10,5,9999,99999,9,999999999,0.0,999,999,99
3013,3,24,1,0,*?*?*?*?*?*?*?*?*?*?*?*?*?*?*?*?*?*?*?*?*?*?,9.4,7.4,87,100345,0,-0,321,0.0,-0.0,0.0,0,0,0,0,120,1.0,10,5,9999,99999,9,999999999,0.0,999,999,99
3013,3,24,2,0,*?*?*?*?*?*?*?*?*?*?*?*?*?*?*?*?*?*?*?*?*?*?,9.5,7.4,86,100345,0,-0,321,0.0,-0.0,0.0,0,0,0,0,120,0.5,10,5,9999,99999,9,999999999,0.0,999,999,99
3013,3,24,3,0,*?*?*?*?*?*?*?*?*?*?*?*?*?*?*?*?*?*?*?*?*?*?,8.8,7.1,88,100345,0,-0,318,0.0,-0.0,0.0,0,0,0,0,120,1.0,10,5,9999,99999,9,999999999,0.0,999,999,99
3013,3,24,4,0,*?*?*?*?*?*?*?*?*?*?*?*?*?*?*?*?*?*?*?*?*?*?,8.7,7.4,91,100345,0,-0,318,0.0,-0.0,0.0,0,0,0,0,120,0.5,10,5,9999,99999,9,999999999,0.0,999,999,99
3013,3,24,5,0,*?*?*?*?*?*?*?*?*?*?*?*?*?*?*?*?*?*?*?*?*?*?,8.5,8.3,97,100345,0,-0,317,0.0,-0.0,0.0,0,0,0,0,120,0.5,10,5,9999,99999,9,999999999,0.0,999,999,99
3013,3,24,6,0,*?*?*?*?*?*?*?*?*?*?*?*?*?*?*?*?*?*?*?*?*?*?,8.8,8.8,99,100345,25,1358,314,0.0,0.0,0.0,0,0,0,0,120,0.5,9,5,9999,99999,9,999999999,0.0,999,999,99
3013,3,24,7,0,*?*?*?*?*?*?*?*?*?*?*?*?*?*?*?*?*?*?*?*?*?*?,8.9,8.9,99,100345,232,1377,311,73.9,110.5,55.3,7856,7511,6662,1022,123,0.5,8,4,9999,99999,9,999999999,0.2,999,999,99
3013,3,24,8,0,*?*?*?*?*?*?*?*?*?*?*?*?*?*?*?*?*?*?*?*?*?*?,9.3,9.3,99,100345,424,1375,320,70.6,0.0,70.6,8238,0,8260,2887,127,0.5,10,5,9999,99999,9,999999999,0.0,999,999,99
3013,3,24,9,0,*?*?*?*?*?*?*?*?*?*?*?*?*?*?*?*?*?*?*?*?*?*?,10.7,8.5,86,100345,590,1376,323,180.2,55.9,156.2,19799,5421,17611,4575,130,1.0,9,5,9999,99999,9,999999999,0.0,999,999,99
3013,3,24,10,0,*?*?*?*?*?*?*?*?*?*?*?*?*?*?*?*?*?*?*?*?*?*?,12.0,8.7,79,100345,718,1376,329,224.5,57.2,194.6,24697,5693,21931,6081,133,1.0,9,5,9999,99999,9,999999999,0.0,999,999,99
3013,3,24,11,0,*?*?*?*?*?*?*?*?*?*?*?*?*?*?*?*?*?*?*?*?*?*?,13.1,7.9,70,100345,798,1375,330,334.6,145.3,250.2,36587,15164,28016,6631,137,0.5,8,4,9999,99999,9,999999999,0.0,999,999,99
3013,3,24,12,0,*?*?*?*?*?*?*?*?*?*?*?*?*?*?*?*?*?*?*?*?*?*?,13.4,7.6,67,100345,827,1376,331,347.6,145.8,260.0,38043,15267,29075,7022,140,0.5,8,4,9999,99999,9,999999999,0.0,999,999,99
3013,3,24,13,0,*?*?*?*?*?*?*?*?*?*?*?*?*?*?*?*?*?*?*?*?*?*?,13.2,7.6,68,100345,801,1376,334,253.4,57.9,219.7,27906,5817,24757,7192,140,1.5,9,5,9999,99999,9,999999999,0.0,999,999,99
3013,3,24,14,0,*?*?*?*?*?*?*?*?*?*?*?*?*?*?*?*?*?*?*?*?*?*?,13.5,7.0,64,100345,723,1376,336,226.2,57.3,196.2,24895,5702,22105,6146,140,1.0,9,5,9999,99999,9,999999999,0.0,999,999,99
3013,3,24,15,0,*?*?*?*?*?*?*?*?*?*?*?*?*?*?*?*?*?*?*?*?*?*?,13.4,7.7,68,100345,597,1375,331,242.1,140.5,181.1,26384,14056,20479,4322,140,1.0,8,4,9999,99999,9,999999999,0.0,999,999,99
3013,3,24,16,0,*?*?*?*?*?*?*?*?*?*?*?*?*?*?*?*?*?*?*?*?*?*?,13.1,7.6,68,100345,434,1377,330,166.8,133.3,124.7,18151,12325,14250,2804,140,1.5,8,4,9999,99999,9,999999999,0.0,999,999,99
3013,3,24,17,0,*?*?*?*?*?*?*?*?*?*?*?*?*?*?*?*?*?*?*?*?*?*?,13.4,7.4,66,100345,242,1373,331,78.8,112.7,58.9,8368,7873,7073,1097,140,1.0,8,4,9999,99999,9,999999999,0.0,999,999,99
3013,3,24,18,0,*?*?*?*?*?*?*?*?*?*?*?*?*?*?*?*?*?*?*?*?*?*?,13.0,6.6,65,100345,37,1377,338,0.0,0.0,0.0,0,0,0,0,140,1.0,10,5,9999,99999,9,999999999,0.0,999,999,99
3013,3,24,19,0,*?*?*?*?*?*?*?*?*?*?*?*?*?*?*?*?*?*?*?*?*?*?,11.7,7.3,73,100345,0,-0,331,0.0,-0.0,0.0,0,0,0,0,145,1.0,10,5,9999,99999,9,999999999,0.1,999,999,99
3013,3,24,20,0,*?*?*?*?*?*?*?*?*?*?*?*?*?*?*?*?*?*?*?*?*?*?,10.7,7.6,80,100345,0,-0,327,0.0,-0.0,0.0,0,0,0,0,150,1.0,10,5,9999,99999,9,999999999,0.1,999,999,99
3013,3,24,21,0,*?*?*?*?*?*?*?*?*?*?*?*?*?*?*?*?*?*?*?*?*?*?,10.2,8.0,85,100345,0,-0,324,0.0,-0.0,0.0,0,0,0,0,155,0.5,10,5,9999,99999,9,999999999,0.1,999,999,99
3013,3,24,22,0,*?*?*?*?*?*?*?*?*?*?*?*?*?*?*?*?*?*?*?*?*?*?,10.3,8.3,86,100345,0,-0,325,0.0,-0.0,0.0,0,0,0,0,160,0.5,10,5,9999,99999,9,999999999,0.0,999,999,99
3013,3,24,23,0,*?*?*?*?*?*?*?*?*?*?*?*?*?*?*?*?*?*?*?*?*?*?,9.6,7.6,87,100345,0,-0,322,0.0,-0.0,0.0,0,0,0,0,165,1.0,10,5,9999,99999,9,999999999,0.0,999,999,99
3013,3,24,24,0,*?*?*?*?*?*?*?*?*?*?*?*?*?*?*?*?*?*?*?*?*?*?,9.0,7.4,89,100345,0,-0,319,0.0,-0.0,0.0,0,0,0,0,120,1.0,10,5,9999,99999,9,999999999,0.0,999,999,99
3013,3,25,1,0,*?*?*?*?*?*?*?*?*?*?*?*?*?*?*?*?*?*?*?*?*?*?,7.6,7.4,98,100940,0,-0,313,0.0,-0.0,0.0,0,0,0,0,178,1.0,10,5,9999,99999,9,999999999,0.0,999,999,99
3013,3,25,2,0,*?*?*?*?*?*?*?*?*?*?*?*?*?*?*?*?*?*?*?*?*?*?,6.6,6.6,99,100940,0,-0,309,0.0,-0.0,0.0,0,0,0,0,187,0.5,10,5,9999,99999,9,999999999,0.0,999,999,99
3013,3,25,3,0,*?*?*?*?*?*?*?*?*?*?*?*?*?*?*?*?*?*?*?*?*?*?,6.5,6.6,99,100940,0,-0,308,0.0,-0.0,0.0,0,0,0,0,195,1.0,10,5,9999,99999,9,999999999,0.0,999,999,99
3013,3,25,4,0,*?*?*?*?*?*?*?*?*?*?*?*?*?*?*?*?*?*?*?*?*?*?,6.5,5.6,93,100940,0,-0,308,0.0,-0.0,0.0,0,0,0,0,203,0.5,10,5,9999,99999,9,999999999,0.0,999,999,99
3013,3,25,5,0,*?*?*?*?*?*?*?*?*?*?*?*?*?*?*?*?*?*?*?*?*?*?,5.9,4.8,92,100940,0,-0,306,0.0,-0.0,0.0,0,0,0,0,212,0.5,10,5,9999,99999,9,999999999,0.0,999,999,99
3013,3,25,6,0,*?*?*?*?*?*?*?*?*?*?*?*?*?*?*?*?*?*?*?*?*?*?,5.4,4.5,93,100940,34,1372,295,0.0,0.0,0.0,0,0,0,0,220,0.5,8,4,9999,99999,9,999999999,0.0,999,999,99
3013,3,25,7,0,*?*?*?*?*?*?*?*?*?*?*?*?*?*?*?*?*?*?*?*?*?*?,6.6,6.1,95,100940,240,1373,305,58.8,44.7,51.0,6493,3304,6005,1086,183,0.5,9,5,9999,99999,9,999999999,0.0,999,999,99
3013,3,25,8,0,*?*?*?*?*?*?*?*?*?*?*?*?*?*?*?*?*?*?*?*?*?*?,7.7,6.9,93,100940,433,1376,282,248.5,530.8,81.5,25603,47257,11696,1515,147,0.5,2,1,9999,99999,9,999999999,0.0,999,999,99
3013,3,25,9,0,*?*?*?*?*?*?*?*?*?*?*?*?*?*?*?*?*?*?*?*?*?*?,9.2,6.1,80,100940,598,1375,278,363.4,584.7,109.0,37772,56184,15252,2174,110,1.0,0,0,9999,99999,9,999999999,0.0,999,999,99
3013,3,25,10,0,*?*?*?*?*?*?*?*?*?*?*?*?*?*?*?*?*?*?*?*?*?*?,11.1,7.4,77,100940,725,1374,289,451.1,598.6,135.3,47058,59139,18382,2909,73,1.0,0,0,9999,99999,9,999999999,0.0,999,999,99
3013,3,25,11,0,*?*?*?*?*?*?*?*?*?*?*?*?*?*?*?*?*?*?*?*?*?*?,12.5,7.0,69,100940,806,1375,293,506.6,605.1,152.0,52982,60435,20273,3489,37,0.5,0,0,9999,99999,9,999999999,0.0,999,999,99
3013,3,25,12,0,*?*?*?*?*?*?*?*?*?*?*?*?*?*?*?*?*?*?*?*?*?*?,13.3,7.3,66,100940,834,1375,297,526.0,607.0,157.8,55062,60810,20917,3723,0,0.5,0,0,9999,99999,9,999999999,0.0,999,999,99
3013,3,25,13,0,*?*?*?*?*?*?*?*?*?*?*?*?*?*?*?*?*?*?*?*?*?*?,13.3,6.7,64,100940,808,1375,296,508.0,605.2,152.4,53136,60464,20321,3506,55,1.5,0,0,9999,99999,9,999999999,0.0,999,999,99
3013,3,25,14,0,*?*?*?*?*?*?*?*?*?*?*?*?*?*?*?*?*?*?*?*?*?*?,13.6,7.3,65,100940,729,1374,328,358.1,241.0,230.2,38229,25179,25570,5398,110,1.0,7,4,9999,99999,9,999999999,0.0,999,999,99
3013,3,25,15,0,*?*?*?*?*?*?*?*?*?*?*?*?*?*?*?*?*?*?*?*?*?*?,13.8,6.7,61,100940,604,1375,315,355.9,476.3,146.6,37504,46592,18245,2942,165,1.0,4,2,9999,99999,9,999999999,0.0,999,999,99
3013,3,25,16,0,*?*?*?*?*?*?*?*?*?*?*?*?*?*?*?*?*?*?*?*?*?*?,13.7,7.0,63,100940,440,1375,337,128.2,53.3,111.1,14068,4893,12544,3042,220,1.5,9,5,9999,99999,9,999999999,0.0,999,999,99
3013,3,25,17,0,*?*?*?*?*?*?*?*?*?*?*?*?*?*?*?*?*?*?*?*?*?*?,13.3,7.6,67,100940,249,1375,339,35.6,0.0,35.6,4154,0,4161,1383,275,1.0,10,5,9999,99999,9,999999999,0.0,999,999,99
3013,3,25,18,0,*?*?*?*?*?*?*?*?*?*?*?*?*?*?*?*?*?*?*?*?*?*?,12.3,7.7,73,100940,44,1388,334,0.0,0.0,0.0,0,0,0,0,330,1.0,10,5,9999,99999,9,999999999,0.0,999,999,99
3013,3,25,19,0,*?*?*?*?*?*?*?*?*?*?*?*?*?*?*?*?*?*?*?*?*?*?,10.4,7.9,83,100940,0,-0,325,0.0,-0.0,0.0,0,0,0,0,328,1.0,10,5,9999,99999,9,999999999,0.0,999,999,99
3013,3,25,20,0,*?*?*?*?*?*?*?*?*?*?*?*?*?*?*?*?*?*?*?*?*?*?,9.1,7.4,88,100940,0,-0,320,0.0,-0.0,0.0,0,0,0,0,327,1.0,10,5,9999,99999,9,999999999,0.0,999,999,99
3013,3,25,21,0,*?*?*?*?*?*?*?*?*?*?*?*?*?*?*?*?*?*?*?*?*?*?,8.6,7.7,93,100940,0,-0,317,0.0,-0.0,0.0,0,0,0,0,325,0.5,10,5,9999,99999,9,999999999,0.0,999,999,99
3013,3,25,22,0,*?*?*?*?*?*?*?*?*?*?*?*?*?*?*?*?*?*?*?*?*?*?,7.9,6.9,92,100940,0,-0,314,0.0,-0.0,0.0,0,0,0,0,323,0.5,10,5,9999,99999,9,999999999,0.0,999,999,99
3013,3,25,23,0,*?*?*?*?*?*?*?*?*?*?*?*?*?*?*?*?*?*?*?*?*?*?,7.1,7.1,99,100940,0,-0,311,0.0,-0.0,0.0,0,0,0,0,322,1.0,10,5,9999,99999,9,999999999,0.0,999,999,99
3013,3,25,24,0,*?*?*?*?*?*?*?*?*?*?*?*?*?*?*?*?*?*?*?*?*?*?,8.8,7.6,91,100940,0,-0,318,0.0,-0.0,0.0,0,0,0,0,170,1.0,10,5,9999,99999,9,999999999,0.0,999,999,99
3013,3,26,1,0,*?*?*?*?*?*?*?*?*?*?*?*?*?*?*?*?*?*?*?*?*?*?,5.1,5.1,100,102173,0,-0,302,0.0,-0.0,0.0,0,0,0,0,318,1.0,10,5,9999,99999,9,999999999,0.0,999,999,99
3013,3,26,2,0,*?*?*?*?*?*?*?*?*?*?*?*?*?*?*?*?*?*?*?*?*?*?,4.3,4.3,100,102173,0,-0,299,0.0,-0.0,0.0,0,0,0,0,317,0.5,10,5,9999,99999,9,999999999,0.0,999,999,99
3013,3,26,3,0,*?*?*?*?*?*?*?*?*?*?*?*?*?*?*?*?*?*?*?*?*?*?,4.2,3.6,96,102173,0,-0,299,0.0,-0.0,0.0,0,0,0,0,315,1.0,10,5,9999,99999,9,999999999,0.0,999,999,99
3013,3,26,4,0,*?*?*?*?*?*?*?*?*?*?*?*?*?*?*?*?*?*?*?*?*?*?,3.7,3.2,97,102173,0,-0,296,0.0,-0.0,0.0,0,0,0,0,313,0.5,10,5,9999,99999,9,999999999,0.0,999,999,99
3013,3,26,5,0,*?*?*?*?*?*?*?*?*?*?*?*?*?*?*?*?*?*?*?*?*?*?,3.8,3.8,100,102173,0,-0,297,0.0,-0.0,0.0,0,0,0,0,312,0.5,10,5,9999,99999,9,999999999,0.0,999,999,99
3013,3,26,6,0,*?*?*?*?*?*?*?*?*?*?*?*?*?*?*?*?*?*?*?*?*?*?,3.4,2.9,96,102173,43,1382,295,0.0,0.0,0.0,0,0,0,0,310,0.5,10,5,9999,99999,9,999999999,0.0,999,999,99
3013,3,26,7,0,*?*?*?*?*?*?*?*?*?*?*?*?*?*?*?*?*?*?*?*?*?*?,3.0,3.0,100,102173,249,1375,285,81.8,113.9,61.2,8960,8523,7134,1308,265,0.5,8,4,9999,99999,9,999999999,0.0,999,999,99
3013,3,26,8,0,*?*?*?*?*?*?*?*?*?*?*?*?*?*?*?*?*?*?*?*?*?*?,4.4,3.6,95,102173,441,1375,291,170.3,133.8,127.4,18537,12432,14545,2871,220,0.5,8,4,9999,99999,9,999999999,0.0,999,999,99
3013,3,26,9,0,*?*?*?*?*?*?*?*?*?*?*?*?*?*?*?*?*?*?*?*?*?*?,5.9,5.6,98,102173,606,1374,301,185.9,56.1,161.2,20435,5464,18172,4758,175,1.0,9,5,9999,99999,9,999999999,0.0,999,999,99
3013,3,26,10,0,*?*?*?*?*?*?*?*?*?*?*?*?*?*?*?*?*?*?*?*?*?*?,7.9,6.2,89,102173,733,1374,310,230.0,57.4,199.4,25316,5720,22475,6285,130,1.0,9,5,9999,99999,9,999999999,0.0,999,999,99
3013,3,26,11,0,*?*?*?*?*?*?*?*?*?*?*?*?*?*?*?*?*?*?*?*?*?*?,9.4,5.0,74,102173,813,1374,317,257.9,58.0,223.6,28403,5833,25194,7373,85,0.5,9,5,9999,99999,9,999999999,0.0,999,999,99
3013,3,26,12,0,*?*?*?*?*?*?*?*?*?*?*?*?*?*?*?*?*?*?*?*?*?*?,10.6,4.6,67,102173,841,1374,322,267.6,58.2,232.0,29478,5866,26139,7779,40,0.5,9,5,9999,99999,9,999999999,0.0,999,999,99
3013,3,26,13,0,*?*?*?*?*?*?*?*?*?*?*?*?*?*?*?*?*?*?*?*?*?*?,10.6,3.6,62,102173,815,1375,327,148.8,0.0,148.8,17711,0,17782,6935,37,1.5,10,5,9999,99999,9,999999999,0.0,999,999,99
3013,3,26,14,0,*?*?*?*?*?*?*?*?*?*?*?*?*?*?*?*?*?*?*?*?*?*?,10.7,3.4,61,102173,736,1374,318,306.2,144.1,229.1,33445,14902,25716,5849,33,1.0,8,4,9999,99999,9,999999999,0.0,999,999,99
3013,3,26,15,0,*?*?*?*?*?*?*?*?*?*?*?*?*?*?*?*?*?*?*?*?*?*?,10.4,3.6,63,102173,610,1373,321,187.5,56.1,162.5,20604,5475,18321,4807,30,1.0,9,5,9999,99999,9,999999999,0.0,999,999,99
3013,3,26,16,0,*?*?*?*?*?*?*?*?*?*?*?*?*?*?*?*?*?*?*?*?*?*?,10.4,3.9,65,102173,446,1373,326,75.1,0.0,75.1,8771,0,8795,3095,27,1.5,10,5,9999,99999,9,999999999,0.0,999,999,99
3013,3,26,17,0,*?*?*?*?*?*?*?*?*?*?*?*?*?*?*?*?*?*?*?*?*?*?,10.5,4.3,66,102173,255,1372,322,64.1,45.9,55.6,7069,3483,6530,1188,23,1.0,9,5,9999,99999,9,999999999,0.0,999,999,99
3013,3,26,18,0,*?*?*?*?*?*?*?*?*?*?*?*?*?*?*?*?*?*?*?*?*?*?,8.8,4.8,76,102173,50,1369,319,0.0,0.0,0.0,0,0,0,0,20,1.0,10,5,9999,99999,9,999999999,0.0,999,999,99
3013,3,26,19,0,*?*?*?*?*?*?*?*?*?*?*?*?*?*?*?*?*?*?*?*?*?*?,7.7,5.1,84,102173,0,-0,314,0.0,-0.0,0.0,0,0,0,0,27,1.0,10,5,9999,99999,9,999999999,0.0,999,999,99
3013,3,26,20,0,*?*?*?*?*?*?*?*?*?*?*?*?*?*?*?*?*?*?*?*?*?*?,6.7,5.9,95,102173,0,-0,309,0.0,-0.0,0.0,0,0,0,0,33,1.0,10,5,9999,99999,9,999999999,0.0,999,999,99
3013,3,26,21,0,*?*?*?*?*?*?*?*?*?*?*?*?*?*?*?*?*?*?*?*?*?*?,5.8,5.8,100,102173,0,-0,305,0.0,-0.0,0.0,0,0,0,0,40,0.5,10,5,9999,99999,9,999999999,0.0,999,999,99
3013,3,26,22,0,*?*?*?*?*?*?*?*?*?*?*?*?*?*?*?*?*?*?*?*?*?*?,5.4,5.5,100,102173,0,-0,303,0.0,-0.0,0.0,0,0,0,0,47,0.5,10,5,9999,99999,9,999999999,0.0,999,999,99
3013,3,26,23,0,*?*?*?*?*?*?*?*?*?*?*?*?*?*?*?*?*?*?*?*?*?*?,5.6,5.6,100,102173,0,-0,304,0.0,-0.0,0.0,0,0,0,0,53,1.0,10,5,9999,99999,9,999999999,0.0,999,999,99
3013,3,26,24,0,*?*?*?*?*?*?*?*?*?*?*?*?*?*?*?*?*?*?*?*?*?*?,6.4,6.2,100,102173,0,-0,308,0.0,-0.0,0.0,0,0,0,0,320,1.0,10,5,9999,99999,9,999999999,0.0,999,999,99
3013,3,27,1,0,*?*?*?*?*?*?*?*?*?*?*?*?*?*?*?*?*?*?*?*?*?*?,6.0,5.5,95,101578,0,-0,306,0.0,-0.0,0.0,0,0,0,0,60,1.0,10,5,9999,99999,9,999999999,0.0,999,999,99
3013,3,27,2,0,*?*?*?*?*?*?*?*?*?*?*?*?*?*?*?*?*?*?*?*?*?*?,5.6,5.3,98,101578,0,-0,304,0.0,-0.0,0.0,0,0,0,0,60,0.5,10,5,9999,99999,9,999999999,0.0,999,999,99
3013,3,27,3,0,*?*?*?*?*?*?*?*?*?*?*?*?*?*?*?*?*?*?*?*?*?*?,6.1,5.8,97,101578,0,-0,306,0.0,-0.0,0.0,0,0,0,0,60,1.0,10,5,9999,99999,9,999999999,0.0,999,999,99
3013,3,27,4,0,*?*?*?*?*?*?*?*?*?*?*?*?*?*?*?*?*?*?*?*?*?*?,5.5,5.1,97,101578,0,-0,304,0.0,-0.0,0.0,0,0,0,0,60,0.5,10,5,9999,99999,9,999999999,0.0,999,999,99
3013,3,27,5,0,*?*?*?*?*?*?*?*?*?*?*?*?*?*?*?*?*?*?*?*?*?*?,5.4,4.5,92,101578,0,-0,304,0.0,-0.0,0.0,0,0,0,0,60,0.5,10,5,9999,99999,9,999999999,0.0,999,999,99
3013,3,27,6,0,*?*?*?*?*?*?*?*?*?*?*?*?*?*?*?*?*?*?*?*?*?*?,5.2,3.9,91,101578,51,1361,303,0.0,0.0,0.0,0,0,0,0,60,0.5,10,5,9999,99999,9,999999999,0.0,999,999,99
3013,3,27,7,0,*?*?*?*?*?*?*?*?*?*?*?*?*?*?*?*?*?*?*?*?*?*?,6.0,3.9,86,101578,257,1372,306,37.3,0.0,37.3,4351,0,4359,1452,68,0.5,10,5,9999,99999,9,999999999,0.0,999,999,99
3013,3,27,8,0,*?*?*?*?*?*?*?*?*?*?*?*?*?*?*?*?*?*?*?*?*?*?,6.6,4.6,87,101578,449,1373,309,75.7,0.0,75.7,8838,0,8863,3122,77,0.5,10,5,9999,99999,9,999999999,0.0,999,999,99
3013,3,27,9,0,*?*?*?*?*?*?*?*?*?*?*?*?*?*?*?*?*?*?*?*?*?*?,7.5,4.8,82,101578,614,1374,308,188.8,56.2,163.7,20751,5484,18451,4851,85,1.0,9,5,9999,99999,9,999999999,0.0,999,999,99
3013,3,27,10,0,*?*?*?*?*?*?*?*?*?*?*?*?*?*?*?*?*?*?*?*?*?*?,9.0,5.5,78,101578,741,1374,315,232.8,57.4,201.9,25623,5733,22746,6388,93,1.0,9,5,9999,99999,9,999999999,0.0,999,999,99
3013,3,27,11,0,*?*?*?*?*?*?*?*?*?*?*?*?*?*?*?*?*?*?*?*?*?*?,9.8,6.9,81,101578,820,1373,323,150.0,0.0,150.0,17862,0,17934,7003,102,0.5,10,5,9999,99999,9,999999999,0.0,999,999,99
3013,3,27,12,0,*?*?*?*?*?*?*?*?*?*?*?*?*?*?*?*?*?*?*?*?*?*?,10.5,7.6,81,101578,848,1374,326,155.5,0.0,155.5,18551,0,18627,7318,110,0.5,10,5,9999,99999,9,999999999,0.0,999,999,99
3013,3,27,13,0,*?*?*?*?*?*?*?*?*?*?*?*?*?*?*?*?*?*?*?*?*?*?,10.5,8.0,83,101578,821,1373,326,150.2,0.0,150.2,17887,0,17959,7014,103,1.5,10,5,9999,99999,9,999999999,0.0,999,999,99
3013,3,27,14,0,*?*?*?*?*?*?*?*?*?*?*?*?*?*?*?*?*?*?*?*?*?*?,10.2,4.8,69,101578,742,1372,325,134.4,0.0,134.4,15931,0,15992,6128,97,1.0,10,5,9999,99999,9,999999999,0.0,999,999,99
3013,3,27,15,0,*?*?*?*?*?*?*?*?*?*?*?*?*?*?*?*?*?*?*?*?*?*?,10.3,4.3,66,101578,617,1374,326,109.3,0.0,109.3,12859,0,12903,4779,90,1.0,10,5,9999,99999,9,999999999,0.0,999,999,99
3013,3,27,16,0,*?*?*?*?*?*?*?*?*?*?*?*?*?*?*?*?*?*?*?*?*?*?,10.3,3.6,63,101578,453,1374,321,132.8,53.6,115.1,14576,4953,12993,3169,83,1.5,9,5,9999,99999,9,999999999,0.0,999,999,99
3013,3,27,17,0,*?*?*?*?*?*?*?*?*?*?*?*?*?*?*?*?*?*?*?*?*?*?,10.3,3.6,62,101578,262,1374,321,66.4,46.3,57.5,7318,3556,6756,1233,77,1.0,9,5,9999,99999,9,999999999,0.0,999,999,99
3013,3,27,18,0,*?*?*?*?*?*?*?*?*?*?*?*?*?*?*?*?*?*?*?*?*?*?,9.7,4.3,69,101578,57,1379,323,0.0,0.0,0.0,0,0,0,0,70,1.0,10,5,9999,99999,9,999999999,0.0,999,999,99
3013,3,27,19,0,*?*?*?*?*?*?*?*?*?*?*?*?*?*?*?*?*?*?*?*?*?*?,8.6,5.0,77,101578,0,-0,318,0.0,-0.0,0.0,0,0,0,0,70,1.0,10,5,9999,99999,9,999999999,0.0,999,999,99
3013,3,27,20,0,*?*?*?*?*?*?*?*?*?*?*?*?*?*?*?*?*?*?*?*?*?*?,7.5,3.8,76,101578,0,-0,313,0.0,-0.0,0.0,0,0,0,0,70,1.0,10,5,9999,99999,9,999999999,0.0,999,999,99
3013,3,27,21,0,*?*?*?*?*?*?*?*?*?*?*?*?*?*?*?*?*?*?*?*?*?*?,7.4,5.0,84,101578,0,-0,312,0.0,-0.0,0.0,0,0,0,0,70,0.5,10,5,9999,99999,9,999999999,0.0,999,999,99
3013,3,27,22,0,*?*?*?*?*?*?*?*?*?*?*?*?*?*?*?*?*?*?*?*?*?*?,7.3,5.6,89,101578,0,-0,312,0.0,-0.0,0.0,0,0,0,0,70,0.5,10,5,9999,99999,9,999999999,0.0,999,999,99
3013,3,27,23,0,*?*?*?*?*?*?*?*?*?*?*?*?*?*?*?*?*?*?*?*?*?*?,6.9,6.4,96,101578,0,-0,310,0.0,-0.0,0.0,0,0,0,0,70,1.0,10,5,9999,99999,9,999999999,0.0,999,999,99
3013,3,27,24,0,*?*?*?*?*?*?*?*?*?*?*?*?*?*?*?*?*?*?*?*?*?*?,5.8,5.5,97,101578,0,-0,305,0.0,-0.0,0.0,0,0,0,0,60,1.0,10,5,9999,99999,9,999999999,0.0,999,999,99
3013,3,28,1,0,*?*?*?*?*?*?*?*?*?*?*?*?*?*?*?*?*?*?*?*?*?*?,6.1,5.3,91,101930,0,-0,307,0.0,-0.0,0.0,0,0,0,0,68,1.0,10,5,9999,99999,9,999999999,0.0,999,999,99
3013,3,28,2,0,*?*?*?*?*?*?*?*?*?*?*?*?*?*?*?*?*?*?*?*?*?*?,5.8,4.8,91,101930,0,-0,305,0.0,-0.0,0.0,0,0,0,0,67,0.5,10,5,9999,99999,9,999999999,0.0,999,999,99
3013,3,28,3,0,*?*?*?*?*?*?*?*?*?*?*?*?*?*?*?*?*?*?*?*?*?*?,5.8,4.8,90,101930,0,-0,305,0.0,-0.0,0.0,0,0,0,0,65,1.0,10,5,9999,99999,9,999999999,0.0,999,999,99
3013,3,28,4,0,*?*?*?*?*?*?*?*?*?*?*?*?*?*?*?*?*?*?*?*?*?*?,5.6,3.6,84,101930,0,-0,305,0.0,-0.0,0.0,0,0,0,0,63,0.5,10,5,9999,99999,9,999999999,0.0,999,999,99
3013,3,28,5,0,*?*?*?*?*?*?*?*?*?*?*?*?*?*?*?*?*?*?*?*?*?*?,5.3,3.0,83,101930,0,-0,303,0.0,-0.0,0.0,0,0,0,0,62,0.5,10,5,9999,99999,9,999999999,0.0,999,999,99
3013,3,28,6,0,*?*?*?*?*?*?*?*?*?*?*?*?*?*?*?*?*?*?*?*?*?*?,5.1,3.0,83,101930,60,1370,303,0.0,0.0,0.0,0,0,0,0,60,0.5,10,5,9999,99999,9,999999999,0.0,999,999,99
3013,3,28,7,0,*?*?*?*?*?*?*?*?*?*?*?*?*?*?*?*?*?*?*?*?*?*?,5.6,4.1,87,101930,266,1374,300,67.7,46.6,58.7,7469,3600,6893,1260,62,0.5,9,5,9999,99999,9,999999999,0.0,999,999,99
3013,3,28,8,0,*?*?*?*?*?*?*?*?*?*?*?*?*?*?*?*?*?*?*?*?*?*?,6.2,4.6,87,101930,457,1372,303,134.4,53.7,116.5,14752,4973,13149,3212,63,0.5,9,5,9999,99999,9,999999999,0.0,999,999,99
3013,3,28,9,0,*?*?*?*?*?*?*?*?*?*?*?*?*?*?*?*?*?*?*?*?*?*?,7.7,4.6,78,101930,622,1373,309,191.6,56.3,166.1,21065,5504,18727,4943,65,1.0,9,5,9999,99999,9,999999999,0.0,999,999,99
3013,3,28,10,0,*?*?*?*?*?*?*?*?*?*?*?*?*?*?*?*?*?*?*?*?*?*?,9.1,3.2,64,101930,748,1373,315,235.6,57.5,204.2,25927,5745,23014,6491,67,1.0,9,5,9999,99999,9,999999999,0.0,999,999,99
3013,3,28,11,0,*?*?*?*?*?*?*?*?*?*?*?*?*?*?*?*?*?*?*?*?*?*?,10.1,2.9,58,101930,827,1372,320,263.2,58.1,228.2,28994,5852,25712,7592,68,0.5,9,5,9999,99999,9,999999999,0.0,999,999,99
3013,3,28,12,0,*?*?*?*?*?*?*?*?*?*?*?*?*?*?*?*?*?*?*?*?*?*?,10.9,2.9,55,101930,855,1373,318,361.3,146.2,270.3,39562,15364,30175,7456,70,0.5,8,4,9999,99999,9,999999999,0.0,999,999,99
3013,3,28,13,0,*?*?*?*?*?*?*?*?*?*?*?*?*?*?*?*?*?*?*?*?*?*?,11.0,2.1,53,101930,828,1373,324,263.4,58.1,228.3,29012,5853,25728,7600,70,1.5,9,5,9999,99999,9,999999999,0.0,999,999,99
3013,3,28,14,0,*?*?*?*?*?*?*?*?*?*?*?*?*?*?*?*?*?*?*?*?*?*?,11.1,2.3,53,101930,749,1373,324,235.9,57.5,204.5,25963,5746,23045,6503,70,1.0,9,5,9999,99999,9,999999999,0.0,999,999,99
3013,3,28,15,0,*?*?*?*?*?*?*?*?*?*?*?*?*?*?*?*?*?*?*?*?*?*?,10.6,0.6,49,101930,623,1372,322,192.1,56.3,166.6,21120,5507,18775,4959,70,1.0,9,5,9999,99999,9,999999999,0.0,999,999,99
3013,3,28,16,0,*?*?*?*?*?*?*?*?*?*?*?*?*?*?*?*?*?*?*?*?*?*?,11.0,0.2,46,101930,459,1372,324,135.1,53.7,117.1,14827,4981,13215,3231,70,1.5,9,5,9999,99999,9,999999999,0.0,999,999,99
3013,3,28,17,0,*?*?*?*?*?*?*?*?*?*?*?*?*?*?*?*?*?*?*?*?*?*?,10.8,0.6,48,101930,268,1372,323,68.6,46.7,59.5,7565,3627,6980,1277,70,1.0,9,5,9999,99999,9,999999999,0.0,999,999,99
3013,3,28,18,0,*?*?*?*?*?*?*?*?*?*?*?*?*?*?*?*?*?*?*?*?*?*?,10.2,0.6,50,101930,63,1366,326,0.0,0.0,0.0,0,0,0,0,70,1.0,10,5,9999,99999,9,999999999,0.0,999,999,99
3013,3,28,19,0,*?*?*?*?*?*?*?*?*?*?*?*?*?*?*?*?*?*?*?*?*?*?,8.6,0.6,55,101930,0,-0,318,0.0,-0.0,0.0,0,0,0,0,68,1.0,10,5,9999,99999,9,999999999,0.0,999,999,99
3013,3,28,20,0,*?*?*?*?*?*?*?*?*?*?*?*?*?*?*?*?*?*?*?*?*?*?,8.2,0.2,55,101930,0,-0,317,0.0,-0.0,0.0,0,0,0,0,67,1.0,10,5,9999,99999,9,999999999,0.1,999,999,99
3013,3,28,21,0,*?*?*?*?*?*?*?*?*?*?*?*?*?*?*?*?*?*?*?*?*?*?,7.7,1.9,65,101930,0,-0,314,0.0,-0.0,0.0,0,0,0,0,65,0.5,10,5,9999,99999,9,999999999,0.0,999,999,99
3013,3,28,22,0,*?*?*?*?*?*?*?*?*?*?*?*?*?*?*?*?*?*?*?*?*?*?,7.5,2.5,68,101930,0,-0,313,0.0,-0.0,0.0,0,0,0,0,63,0.5,10,5,9999,99999,9,999999999,0.0,999,999,99
3013,3,28,23,0,*?*?*?*?*?*?*?*?*?*?*?*?*?*?*?*?*?*?*?*?*?*?,6.5,1.7,69,101930,0,-0,309,0.0,-0.0,0.0,0,0,0,0,62,1.0,10,5,9999,99999,9,999999999,0.0,999,999,99
3013,3,28,24,0,*?*?*?*?*?*?*?*?*?*?*?*?*?*?*?*?*?*?*?*?*?*?,6.5,5.9,92,101930,0,-0,308,0.0,-0.0,0.0,0,0,0,0,70,1.0,10,5,9999,99999,9,999999999,0.0,999,999,99
3013,3,29,1,0,*?*?*?*?*?*?*?*?*?*?*?*?*?*?*?*?*?*?*?*?*?*?,4.3,3.0,97,101360,0,-0,299,0.0,-0.0,0.0,0,0,0,0,63,1.0,10,5,9999,99999,9,999999999,0.0,999,999,99
3013,3,29,2,0,*?*?*?*?*?*?*?*?*?*?*?*?*?*?*?*?*?*?*?*?*?*?,3.6,3.6,100,101360,0,-0,296,0.0,-0.0,0.0,0,0,0,0,67,0.5,10,5,9999,99999,9,999999999,0.0,999,999,99
3013,3,29,3,0,*?*?*?*?*?*?*?*?*?*?*?*?*?*?*?*?*?*?*?*?*?*?,3.6,3.4,100,101360,0,-0,296,0.0,-0.0,0.0,0,0,0,0,70,1.0,10,5,9999,99999,9,999999999,0.0,999,999,99
3013,3,29,4,0,*?*?*?*?*?*?*?*?*?*?*?*?*?*?*?*?*?*?*?*?*?*?,3.3,2.3,98,101360,0,-0,295,0.0,-0.0,0.0,0,0,0,0,73,0.5,10,5,9999,99999,9,999999999,0.0,999,999,99
3013,3,29,5,0,*?*?*?*?*?*?*?*?*?*?*?*?*?*?*?*?*?*?*?*?*?*?,3.0,2.9,100,101360,0,-0,294,0.0,-0.0,0.0,0,0,0,0,77,0.5,10,5,9999,99999,9,999999999,0.0,999,999,99
3013,3,29,6,0,*?*?*?*?*?*?*?*?*?*?*?*?*?*?*?*?*?*?*?*?*?*?,3.3,3.2,100,101360,69,1378,290,0.0,0.0,0.0,0,0,0,0,80,0.5,9,5,9999,99999,9,999999999,0.0,999,999,99
3013,3,29,7,0,*?*?*?*?*?*?*?*?*?*?*?*?*?*?*?*?*?*?*?*?*?*?,3.6,2.9,99,101360,274,1372,292,70.7,47.1,61.3,7791,3691,7186,1318,82,0.5,9,5,9999,99999,9,999999999,0.0,999,999,99
3013,3,29,8,0,*?*?*?*?*?*?*?*?*?*?*?*?*?*?*?*?*?*?*?*?*?*?,3.5,3.2,100,101360,465,1371,287,181.9,135.2,136.1,19798,12754,15509,3092,83,0.5,8,4,9999,99999,9,999999999,0.1,999,999,99
3013,3,29,9,0,*?*?*?*?*?*?*?*?*?*?*?*?*?*?*?*?*?*?*?*?*?*?,4.7,3.4,96,101360,629,1371,292,257.7,141.5,192.7,28087,14293,21755,4667,85,1.0,8,4,9999,99999,9,999999999,0.1,999,999,99
3013,3,29,10,0,*?*?*?*?*?*?*?*?*?*?*?*?*?*?*?*?*?*?*?*?*?*?,5.8,2.1,80,101360,755,1371,301,238.3,57.6,206.6,26232,5755,23282,6593,87,1.0,9,5,9999,99999,9,999999999,0.1,999,999,99
3013,3,29,11,0,*?*?*?*?*?*?*?*?*?*?*?*?*?*?*?*?*?*?*?*?*?*?,6.8,1.3,71,101360,835,1373,305,265.8,58.1,230.5,29289,5859,25973,7704,88,0.5,9,5,9999,99999,9,999999999,0.1,999,999,99
3013,3,29,12,0,*?*?*?*?*?*?*?*?*?*?*?*?*?*?*?*?*?*?*?*?*?*?,7.2,2.3,75,101360,862,1373,307,275.2,58.3,238.6,30331,5889,26889,8111,90,0.5,9,5,9999,99999,9,999999999,0.1,999,999,99
3013,3,29,13,0,*?*?*?*?*?*?*?*?*?*?*?*?*?*?*?*?*?*?*?*?*?*?,6.9,1.7,73,101360,834,1371,306,265.8,58.1,230.5,29285,5859,25968,7701,90,1.5,9,5,9999,99999,9,999999999,0.1,999,999,99
3013,3,29,14,0,*?*?*?*?*?*?*?*?*?*?*?*?*?*?*?*?*?*?*?*?*?*?,7.3,5.0,90,101360,755,1371,308,238.3,57.6,206.6,26227,5755,23277,6592,90,1.0,9,5,9999,99999,9,999999999,0.1,999,999,99
3013,3,29,15,0,*?*?*?*?*?*?*?*?*?*?*?*?*?*?*?*?*?*?*?*?*?*?,7.1,5.0,90,101360,629,1371,307,194.4,56.4,168.6,21375,5523,19000,5034,90,1.0,9,5,9999,99999,9,999999999,0.0,999,999,99
3013,3,29,16,0,*?*?*?*?*?*?*?*?*?*?*?*?*?*?*?*?*?*?*?*?*?*?,7.2,5.6,94,101360,465,1371,303,182.0,135.2,136.1,19804,12763,15511,3093,90,1.5,8,4,9999,99999,9,999999999,0.0,999,999,99
3013,3,29,17,0,*?*?*?*?*?*?*?*?*?*?*?*?*?*?*?*?*?*?*?*?*?*?,7.1,4.6,89,101360,275,1374,307,70.9,47.1,61.5,7812,3697,7205,1321,90,1.0,9,5,9999,99999,9,999999999,0.0,999,999,99
3013,3,29,18,0,*?*?*?*?*?*?*?*?*?*?*?*?*?*?*?*?*?*?*?*?*?*?,6.2,4.5,93,101360,70,1376,307,0.0,0.0,0.0,0,0,0,0,90,1.0,10,5,9999,99999,9,999999999,0.0,999,999,99
3013,3,29,19,0,*?*?*?*?*?*?*?*?*?*?*?*?*?*?*?*?*?*?*?*?*?*?,5.2,5.3,100,101360,0,-0,303,0.0,-0.0,0.0,0,0,0,0,88,1.0,10,5,9999,99999,9,999999999,1.1,999,999,99
3013,3,29,20,0,*?*?*?*?*?*?*?*?*?*?*?*?*?*?*?*?*?*?*?*?*?*?,5.1,5.1,100,101360,0,-0,302,0.0,-0.0,0.0,0,0,0,0,87,1.0,10,5,9999,99999,9,999999999,1.3,999,999,99
3013,3,29,21,0,*?*?*?*?*?*?*?*?*?*?*?*?*?*?*?*?*?*?*?*?*?*?,4.9,4.8,100,101360,0,-0,301,0.0,-0.0,0.0,0,0,0,0,85,0.5,10,5,9999,99999,9,999999999,0.2,999,999,99
3013,3,29,22,0,*?*?*?*?*?*?*?*?*?*?*?*?*?*?*?*?*?*?*?*?*?*?,4.5,4.5,100,101360,0,-0,300,0.0,-0.0,0.0,0,0,0,0,83,0.5,10,5,9999,99999,9,999999999,0.0,999,999,99
3013,3,29,23,0,*?*?*?*?*?*?*?*?*?*?*?*?*?*?*?*?*?*?*?*?*?*?,4.1,4.1,100,101360,0,-0,298,0.0,-0.0,0.0,0,0,0,0,82,1.0,10,5,9999,99999,9,999999999,0.0,999,999,99
3013,3,29,24,0,*?*?*?*?*?*?*?*?*?*?*?*?*?*?*?*?*?*?*?*?*?*?,5.5,2.5,85,101360,0,-0,304,0.0,-0.0,0.0,0,0,0,0,60,1.0,10,5,9999,99999,9,999999999,0.0,999,999,99
3013,3,30,1,0,*?*?*?*?*?*?*?*?*?*?*?*?*?*?*?*?*?*?*?*?*?*?,3.6,2.9,96,101158,0,-0,296,0.0,-0.0,0.0,0,0,0,0,83,1.0,10,5,9999,99999,9,999999999,0.3,999,999,99
3013,3,30,2,0,*?*?*?*?*?*?*?*?*?*?*?*?*?*?*?*?*?*?*?*?*?*?,3.6,2.1,91,101158,0,-0,296,0.0,-0.0,0.0,0,0,0,0,87,0.5,10,5,9999,99999,9,999999999,0.3,999,999,99
3013,3,30,3,0,*?*?*?*?*?*?*?*?*?*?*?*?*?*?*?*?*?*?*?*?*?*?,3.4,3.4,100,101158,0,-0,295,0.0,-0.0,0.0,0,0,0,0,90,1.0,10,5,9999,99999,9,999999999,0.0,999,999,99
3013,3,30,4,0,*?*?*?*?*?*?*?*?*?*?*?*?*?*?*?*?*?*?*?*?*?*?,3.3,2.5,95,101158,0,-0,295,0.0,-0.0,0.0,0,0,0,0,93,0.5,10,5,9999,99999,9,999999999,0.0,999,999,99
3013,3,30,5,0,*?*?*?*?*?*?*?*?*?*?*?*?*?*?*?*?*?*?*?*?*?*?,3.2,1.9,92,101158,0,-0,295,0.0,-0.0,0.0,0,0,0,0,97,0.5,10,5,9999,99999,9,999999999,0.0,999,999,99
3013,3,30,6,0,*?*?*?*?*?*?*?*?*?*?*?*?*?*?*?*?*?*?*?*?*?*?,3.1,1.7,91,101158,77,1366,285,3.0,13.2,2.2,379,490,417,36,100,0.5,8,4,9999,99999,9,999999999,0.0,999,999,99
3013,3,30,7,0,*?*?*?*?*?*?*?*?*?*?*?*?*?*?*?*?*?*?*?*?*?*?,3.2,-0.6,76,101158,282,1369,285,97.6,119.4,73.0,10682,9248,8536,1573,100,0.5,8,4,9999,99999,9,999999999,3.5,999,999,99
3013,3,30,8,0,*?*?*?*?*?*?*?*?*?*?*?*?*?*?*?*?*?*?*?*?*?*?,3.3,0.4,82,101158,473,1370,260,275.0,507.4,99.8,29351,45947,13247,1873,100,0.5,3,2,9999,99999,9,999999999,4.6,999,999,99
3013,3,30,9,0,*?*?*?*?*?*?*?*?*?*?*?*?*?*?*?*?*?*?*?*?*?*?,3.9,2.3,91,101158,637,1371,255,391.5,583.7,120.2,40910,56285,16776,2436,100,1.0,1,0,9999,99999,9,999999999,4.6,999,999,99
3013,3,30,10,0,*?*?*?*?*?*?*?*?*?*?*?*?*?*?*?*?*?*?*?*?*?*?,3.4,1.9,91,101158,763,1371,281,377.4,242.2,242.7,40376,25291,27012,5830,100,1.0,7,4,9999,99999,9,999999999,1.3,999,999,99
3013,3,30,11,0,*?*?*?*?*?*?*?*?*?*?*?*?*?*?*?*?*?*?*?*?*?*?,4.1,1.9,86,101158,842,1372,279,466.3,340.3,257.4,50228,36239,28399,6515,100,0.5,6,3,9999,99999,9,999999999,0.0,999,999,99
3013,3,30,12,0,*?*?*?*?*?*?*?*?*?*?*?*?*?*?*?*?*?*?*?*?*?*?,4.1,0.4,77,101158,868,1371,299,159.9,0.0,159.9,19095,0,19176,7567,100,0.5,10,5,9999,99999,9,999999999,0.0,999,999,99
3013,3,30,13,0,*?*?*?*?*?*?*?*?*?*?*?*?*?*?*?*?*?*?*?*?*?*?,3.8,0.8,82,101158,841,1371,287,355.4,146.0,265.9,38901,15322,29696,7266,95,1.5,8,4,9999,99999,9,999999999,0.0,999,999,99
3013,3,30,14,0,*?*?*?*?*?*?*?*?*?*?*?*?*?*?*?*?*?*?*?*?*?*?,3.9,3.0,95,101158,762,1372,257,477.5,595.7,146.6,49779,59114,19634,3232,90,1.0,1,0,9999,99999,9,999999999,0.0,999,999,99
3013,3,30,15,0,*?*?*?*?*?*?*?*?*?*?*?*?*?*?*?*?*?*?*?*?*?*?,4.3,3.4,95,101158,636,1372,254,390.5,589.6,117.2,40948,56804,16497,2382,85,1.0,0,0,9999,99999,9,999999999,5.9,999,999,99
3013,3,30,16,0,*?*?*?*?*?*?*?*?*?*?*?*?*?*?*?*?*?*?*?*?*?*?,4.2,1.9,86,101158,472,1372,275,258.5,394.5,122.8,27030,35363,15783,2357,80,1.5,5,3,9999,99999,9,999999999,5.9,999,999,99
3013,3,30,17,0,*?*?*?*?*?*?*?*?*?*?*?*?*?*?*?*?*?*?*?*?*?*?,4.1,0.8,80,101158,281,1372,284,114.5,199.6,73.7,12151,14450,8968,1404,75,1.0,7,4,9999,99999,9,999999999,5.9,999,999,99
3013,3,30,18,0,*?*?*?*?*?*?*?*?*?*?*?*?*?*?*?*?*?*?*?*?*?*?,4.1,0.2,77,101158,76,1366,299,1.1,0.0,1.1,150,-0,150,45,70,1.0,10,5,9999,99999,9,999999999,3.1,999,999,99
3013,3,30,19,0,*?*?*?*?*?*?*?*?*?*?*?*?*?*?*?*?*?*?*?*?*?*?,3.8,0.2,78,101158,0,-0,297,0.0,-0.0,0.0,0,0,0,0,70,1.0,10,5,9999,99999,9,999999999,0.0,999,999,99
3013,3,30,20,0,*?*?*?*?*?*?*?*?*?*?*?*?*?*?*?*?*?*?*?*?*?*?,3.7,1.9,90,101158,0,-0,297,0.0,-0.0,0.0,0,0,0,0,70,1.0,10,5,9999,99999,9,999999999,0.0,999,999,99
3013,3,30,21,0,*?*?*?*?*?*?*?*?*?*?*?*?*?*?*?*?*?*?*?*?*?*?,3.8,0.4,80,101158,0,-0,297,0.0,-0.0,0.0,0,0,0,0,70,0.5,10,5,9999,99999,9,999999999,0.0,999,999,99
3013,3,30,22,0,*?*?*?*?*?*?*?*?*?*?*?*?*?*?*?*?*?*?*?*?*?*?,3.4,-0.0,79,101158,0,-0,296,0.0,-0.0,0.0,0,0,0,0,70,0.5,10,5,9999,99999,9,999999999,0.8,999,999,99
3013,3,30,23,0,*?*?*?*?*?*?*?*?*?*?*?*?*?*?*?*?*?*?*?*?*?*?,3.1,-0.4,78,101158,0,-0,294,0.0,-0.0,0.0,0,0,0,0,70,1.0,10,5,9999,99999,9,999999999,2.3,999,999,99
3013,3,30,24,0,*?*?*?*?*?*?*?*?*?*?*?*?*?*?*?*?*?*?*?*?*?*?,3.8,3.4,99,101158,0,-0,297,0.0,-0.0,0.0,0,0,0,0,80,1.0,10,5,9999,99999,9,999999999,0.3,999,999,99
3013,3,31,1,0,*?*?*?*?*?*?*?*?*?*?*?*?*?*?*?*?*?*?*?*?*?*?,1.6,-2.7,87,101068,0,-0,288,0.0,-0.0,0.0,0,0,0,0,72,1.0,10,5,9999,99999,9,999999999,2.0,999,999,99
3013,3,31,2,0,*?*?*?*?*?*?*?*?*?*?*?*?*?*?*?*?*?*?*?*?*?*?,0.7,-3.7,85,101068,0,-0,285,0.0,-0.0,0.0,0,0,0,0,73,0.5,10,5,9999,99999,9,999999999,1.8,999,999,99
3013,3,31,3,0,*?*?*?*?*?*?*?*?*?*?*?*?*?*?*?*?*?*?*?*?*?*?,-0.1,-3.7,90,101068,0,-0,282,0.0,-0.0,0.0,0,0,0,0,75,1.0,10,5,9999,99999,9,999999999,0.0,999,999,99
3013,3,31,4,0,*?*?*?*?*?*?*?*?*?*?*?*?*?*?*?*?*?*?*?*?*?*?,0.4,0.2,100,101068,0,-0,283,0.0,-0.0,0.0,0,0,0,0,77,0.5,10,5,9999,99999,9,999999999,0.0,999,999,99
3013,3,31,5,0,*?*?*?*?*?*?*?*?*?*?*?*?*?*?*?*?*?*?*?*?*?*?,1.0,1.0,100,101068,0,-0,285,0.0,-0.0,0.0,0,0,0,0,78,0.5,10,5,9999,99999,9,999999999,0.0,999,999,99
3013,3,31,6,0,*?*?*?*?*?*?*?*?*?*?*?*?*?*?*?*?*?*?*?*?*?*?,0.5,0.4,100,101068,86,1373,283,3.0,0.0,3.0,390,-0,389,123,80,0.5,10,5,9999,99999,9,999999999,0.0,999,999,99
3013,3,31,7,0,*?*?*?*?*?*?*?*?*?*?*?*?*?*?*?*?*?*?*?*?*?*?,-0.0,-0.0,100,101068,291,1372,281,44.1,0.0,44.1,5140,0,5150,1731,83,0.5,10,5,9999,99999,9,999999999,0.0,999,999,99
3013,3,31,8,0,*?*?*?*?*?*?*?*?*?*?*?*?*?*?*?*?*?*?*?*?*?*?,1.3,1.3,100,101068,481,1369,287,82.4,0.0,82.4,9627,0,9656,3435,87,0.5,10,5,9999,99999,9,999999999,0.0,999,999,99
3013,3,31,9,0,*?*?*?*?*?*?*?*?*?*?*?*?*?*?*?*?*?*?*?*?*?*?,2.6,2.7,100,101068,645,1371,292,115.2,0.0,115.2,13573,0,13621,5086,90,1.0,10,5,9999,99999,9,999999999,0.0,999,999,99
3013,3,31,10,0,*?*?*?*?*?*?*?*?*?*?*?*?*?*?*?*?*?*?*?*?*?*?,4.2,4.1,100,101068,770,1370,298,140.3,0.0,140.3,16654,0,16719,6453,93,1.0,10,5,9999,99999,9,999999999,0.1,999,999,99
3013,3,31,11,0,*?*?*?*?*?*?*?*?*?*?*?*?*?*?*?*?*?*?*?*?*?*?,4.9,5.0,100,101068,849,1371,301,156.0,0.0,156.0,18613,0,18690,7345,97,0.5,10,5,9999,99999,9,999999999,0.0,999,999,99
3013,3,31,12,0,*?*?*?*?*?*?*?*?*?*?*?*?*?*?*?*?*?*?*?*?*?*?,6.0,4.3,100,101068,875,1370,306,161.3,0.0,161.3,19274,0,19355,7648,100,0.5,10,5,9999,99999,9,999999999,0.0,999,999,99
3013,3,31,13,0,*?*?*?*?*?*?*?*?*?*?*?*?*?*?*?*?*?*?*?*?*?*?,5.8,4.3,100,101068,847,1370,305,155.8,0.0,155.8,18582,0,18659,7331,97,1.5,10,5,9999,99999,9,999999999,0.1,999,999,99
3013,3,31,14,0,*?*?*?*?*?*?*?*?*?*?*?*?*?*?*?*?*?*?*?*?*?*?,6.2,4.6,100,101068,768,1371,307,139.8,0.0,139.8,16598,0,16663,6429,93,1.0,10,5,9999,99999,9,999999999,0.3,999,999,99
3013,3,31,15,0,*?*?*?*?*?*?*?*?*?*?*?*?*?*?*?*?*?*?*?*?*?*?,5.7,5.0,100,101068,642,1371,305,114.6,0.0,114.6,13499,0,13546,5055,90,1.0,10,5,9999,99999,9,999999999,0.1,999,999,99
3013,3,31,16,0,*?*?*?*?*?*?*?*?*?*?*?*?*?*?*?*?*?*?*?*?*?*?,6.0,4.6,100,101068,478,1371,306,81.7,0.0,81.7,9546,0,9574,3403,87,1.5,10,5,9999,99999,9,999999999,0.0,999,999,99
3013,3,31,17,0,*?*?*?*?*?*?*?*?*?*?*?*?*?*?*?*?*?*?*?*?*?*?,5.8,3.4,100,101068,287,1370,306,43.4,0.0,43.4,5058,0,5068,1701,83,1.0,10,5,9999,99999,9,999999999,0.0,999,999,99
3013,3,31,18,0,*?*?*?*?*?*?*?*?*?*?*?*?*?*?*?*?*?*?*?*?*?*?,5.1,4.5,100,101068,83,1374,302,2.4,0.0,2.4,315,-0,314,98,80,1.0,10,5,9999,99999,9,999999999,0.0,999,999,99
3013,3,31,19,0,*?*?*?*?*?*?*?*?*?*?*?*?*?*?*?*?*?*?*?*?*?*?,4.2,3.9,100,101068,0,-0,299,0.0,-0.0,0.0,0,0,0,0,87,1.0,10,5,9999,99999,9,999999999,0.0,999,999,99
3013,3,31,20,0,*?*?*?*?*?*?*?*?*?*?*?*?*?*?*?*?*?*?*?*?*?*?,2.8,2.9,100,101068,0,-0,293,0.0,-0.0,0.0,0,0,0,0,93,1.0,10,5,9999,99999,9,999999999,0.0,999,999,99
3013,3,31,21,0,*?*?*?*?*?*?*?*?*?*?*?*?*?*?*?*?*?*?*?*?*?*?,2.3,2.3,100,101068,0,-0,291,0.0,-0.0,0.0,0,0,0,0,100,0.5,10,5,9999,99999,9,999999999,0.0,999,999,99
3013,3,31,22,0,*?*?*?*?*?*?*?*?*?*?*?*?*?*?*?*?*?*?*?*?*?*?,1.4,1.5,100,101068,0,-0,287,0.0,-0.0,0.0,0,0,0,0,107,0.5,10,5,9999,99999,9,999999999,0.0,999,999,99
3013,3,31,23,0,*?*?*?*?*?*?*?*?*?*?*?*?*?*?*?*?*?*?*?*?*?*?,2.5,2.5,100,101068,0,-0,291,0.0,-0.0,0.0,0,0,0,0,113,1.0,10,5,9999,99999,9,999999999,0.0,999,999,99
3013,3,31,24,0,*?*?*?*?*?*?*?*?*?*?*?*?*?*?*?*?*?*?*?*?*?*?,2.8,-1.5,88,101068,0,-0,293,0.0,-0.0,0.0,0,0,0,0,70,1.0,10,5,9999,99999,9,999999999,2.3,999,999,99
3013,4,1,1,0,*?*?*?*?*?*?*?*?*?*?*?*?*?*?*?*?*?*?*?*?*?*?,4.4,2.9,88,101375,0,-0,300,0.0,-0.0,0.0,0,0,0,0,118,1.0,10,5,9999,99999,9,999999999,0.0,999,999,99
3013,4,1,2,0,*?*?*?*?*?*?*?*?*?*?*?*?*?*?*?*?*?*?*?*?*?*?,5.0,3.0,85,101375,0,-0,302,0.0,-0.0,0.0,0,0,0,0,117,0.5,10,5,9999,99999,9,999999999,0.0,999,999,99
3013,4,1,3,0,*?*?*?*?*?*?*?*?*?*?*?*?*?*?*?*?*?*?*?*?*?*?,3.9,2.9,92,101375,0,-0,297,0.0,-0.0,0.0,0,0,0,0,115,1.0,10,5,9999,99999,9,999999999,0.0,999,999,99
3013,4,1,4,0,*?*?*?*?*?*?*?*?*?*?*?*?*?*?*?*?*?*?*?*?*?*?,3.8,3.8,98,101375,0,-0,292,0.0,-0.0,0.0,0,0,0,0,113,0.5,9,5,9999,99999,9,999999999,0.0,999,999,99
3013,4,1,5,0,*?*?*?*?*?*?*?*?*?*?*?*?*?*?*?*?*?*?*?*?*?*?,3.6,3.2,96,101375,0,-0,251,0.0,-0.0,0.0,0,0,0,0,112,0.5,0,0,9999,99999,9,999999999,0.0,999,999,99
3013,4,1,6,0,*?*?*?*?*?*?*?*?*?*?*?*?*?*?*?*?*?*?*?*?*?*?,4.0,3.9,98,101375,94,1365,254,16.3,165.4,4.9,1776,9979,849,174,110,0.5,0,0,9999,99999,9,999999999,0.0,999,999,99
3013,4,1,7,0,*?*?*?*?*?*?*?*?*?*?*?*?*?*?*?*?*?*?*?*?*?*?,4.2,4.1,98,101375,299,1370,255,157.9,506.4,47.4,16391,40338,7210,882,110,0.5,0,0,9999,99999,9,999999999,0.0,999,999,99
3013,4,1,8,0,*?*?*?*?*?*?*?*?*?*?*?*?*?*?*?*?*?*?*?*?*?*?,6.5,5.0,88,101375,489,1369,265,289.6,567.6,86.9,30034,52390,12472,1663,110,0.5,0,0,9999,99999,9,999999999,0.0,999,999,99
3013,4,1,9,0,*?*?*?*?*?*?*?*?*?*?*?*?*?*?*?*?*?*?*?*?*?*?,7.3,4.6,81,101375,652,1369,268,402.6,591.6,120.8,41899,57659,16659,2479,110,1.0,0,0,9999,99999,9,999999999,0.0,999,999,99
3013,4,1,10,0,*?*?*?*?*?*?*?*?*?*?*?*?*?*?*?*?*?*?*?*?*?*?,9.3,3.8,67,101375,777,1369,274,489.0,603.2,146.7,51090,60051,19666,3291,110,1.0,0,0,9999,99999,9,999999999,0.0,999,999,99
3013,4,1,11,0,*?*?*?*?*?*?*?*?*?*?*?*?*?*?*?*?*?*?*?*?*?*?,10.1,2.9,59,101375,855,1369,275,543.1,608.7,162.9,56888,61100,21459,3942,110,0.5,0,0,9999,99999,9,999999999,0.0,999,999,99
3013,4,1,12,0,*?*?*?*?*?*?*?*?*?*?*?*?*?*?*?*?*?*?*?*?*?*?,10.6,3.6,61,101375,881,1369,278,561.2,610.3,168.4,58831,61392,22042,4195,110,0.5,0,0,9999,99999,9,999999999,0.0,999,999,99
3013,4,1,13,0,*?*?*?*?*?*?*?*?*?*?*?*?*?*?*?*?*?*?*?*?*?*?,11.2,4.6,63,101375,854,1370,283,542.0,608.6,162.6,56764,61082,21424,3927,108,1.5,0,0,9999,99999,9,999999999,0.0,999,999,99
3013,4,1,14,0,*?*?*?*?*?*?*?*?*?*?*?*?*?*?*?*?*?*?*?*?*?*?,11.3,4.8,63,101375,774,1369,284,486.8,602.9,146.0,50850,60001,19590,3267,107,1.0,0,0,9999,99999,9,999999999,0.0,999,999,99
3013,4,1,15,0,*?*?*?*?*?*?*?*?*?*?*?*?*?*?*?*?*?*?*?*?*?*?,11.2,5.3,66,101375,648,1370,284,399.5,591.1,119.8,41574,57555,16551,2454,105,1.0,0,0,9999,99999,9,999999999,0.0,999,999,99
3013,4,1,16,0,*?*?*?*?*?*?*?*?*?*?*?*?*?*?*?*?*?*?*?*?*?*?,11.0,5.9,70,101375,484,1370,285,286.0,566.5,85.8,29656,52164,12334,1640,103,1.5,0,0,9999,99999,9,999999999,0.0,999,999,99
3013,4,1,17,0,*?*?*?*?*?*?*?*?*?*?*?*?*?*?*?*?*?*?*?*?*?*?,10.8,7.3,77,101375,293,1368,287,154.1,503.5,46.2,15999,39835,7050,861,102,1.0,0,0,9999,99999,9,999999999,0.0,999,999,99
3013,4,1,18,0,*?*?*?*?*?*?*?*?*?*?*?*?*?*?*?*?*?*?*?*?*?*?,10.6,6.4,73,101375,89,1367,314,10.0,55.1,6.5,1104,2685,1191,129,100,1.0,7,4,9999,99999,9,999999999,0.0,999,999,99
3013,4,1,19,0,*?*?*?*?*?*?*?*?*?*?*?*?*?*?*?*?*?*?*?*?*?*?,9.2,6.2,80,101375,0,-0,320,0.0,-0.0,0.0,0,0,0,0,98,1.0,10,5,9999,99999,9,999999999,0.0,999,999,99
3013,4,1,20,0,*?*?*?*?*?*?*?*?*?*?*?*?*?*?*?*?*?*?*?*?*?*?,7.0,6.6,95,101375,0,-0,310,0.0,-0.0,0.0,0,0,0,0,97,1.0,10,5,9999,99999,9,999999999,0.0,999,999,99
3013,4,1,21,0,*?*?*?*?*?*?*?*?*?*?*?*?*?*?*?*?*?*?*?*?*?*?,7.1,5.8,89,101375,0,-0,311,0.0,-0.0,0.0,0,0,0,0,95,0.5,10,5,9999,99999,9,999999999,0.0,999,999,99
3013,4,1,22,0,*?*?*?*?*?*?*?*?*?*?*?*?*?*?*?*?*?*?*?*?*?*?,5.8,5.1,93,101375,0,-0,305,0.0,-0.0,0.0,0,0,0,0,93,0.5,10,5,9999,99999,9,999999999,0.0,999,999,99
3013,4,1,23,0,*?*?*?*?*?*?*?*?*?*?*?*?*?*?*?*?*?*?*?*?*?*?,5.5,5.5,98,101375,0,-0,304,0.0,-0.0,0.0,0,0,0,0,92,1.0,10,5,9999,99999,9,999999999,0.0,999,999,99
3013,4,1,24,0,*?*?*?*?*?*?*?*?*?*?*?*?*?*?*?*?*?*?*?*?*?*?,3.6,2.7,91,101375,0,-0,296,0.0,-0.0,0.0,0,0,0,0,120,1.0,10,5,9999,99999,9,999999999,0.0,999,999,99
3013,4,2,1,0,*?*?*?*?*?*?*?*?*?*?*?*?*?*?*?*?*?*?*?*?*?*?,4.1,4.1,99,101955,0,-0,298,0.0,-0.0,0.0,0,0,0,0,90,1.0,10,5,9999,99999,9,999999999,0.0,999,999,99
3013,4,2,2,0,*?*?*?*?*?*?*?*?*?*?*?*?*?*?*?*?*?*?*?*?*?*?,3.3,3.2,99,101955,0,-0,295,0.0,-0.0,0.0,0,0,0,0,90,0.5,10,5,9999,99999,9,999999999,0.0,999,999,99
3013,4,2,3,0,*?*?*?*?*?*?*?*?*?*?*?*?*?*?*?*?*?*?*?*?*?*?,3.0,3.0,99,101955,0,-0,294,0.0,-0.0,0.0,0,0,0,0,90,1.0,10,5,9999,99999,9,999999999,0.0,999,999,99
3013,4,2,4,0,*?*?*?*?*?*?*?*?*?*?*?*?*?*?*?*?*?*?*?*?*?*?,2.7,2.7,99,101955,0,-0,292,0.0,-0.0,0.0,0,0,0,0,90,0.5,10,5,9999,99999,9,999999999,0.2,999,999,99
3013,4,2,5,0,*?*?*?*?*?*?*?*?*?*?*?*?*?*?*?*?*?*?*?*?*?*?,2.8,2.9,99,101955,0,-0,293,0.0,-0.0,0.0,0,0,0,0,90,0.5,10,5,9999,99999,9,999999999,0.3,999,999,99
3013,4,2,6,0,*?*?*?*?*?*?*?*?*?*?*?*?*?*?*?*?*?*?*?*?*?*?,2.8,2.9,99,101955,103,1372,284,14.8,49.7,11.1,1674,2160,1718,185,90,0.5,8,4,9999,99999,9,999999999,0.3,999,999,99
3013,4,2,7,0,*?*?*?*?*?*?*?*?*?*?*?*?*?*?*?*?*?*?*?*?*?*?,3.6,2.3,91,101955,307,1369,278,143.2,286.0,79.0,14808,22459,10154,1460,88,0.5,6,3,9999,99999,9,999999999,0.3,999,999,99
3013,4,2,8,0,*?*?*?*?*?*?*?*?*?*?*?*?*?*?*?*?*?*?*?*?*?*?,5.4,3.6,87,101955,497,1369,272,291.8,511.8,105.9,31025,47889,13716,2006,87,0.5,3,2,9999,99999,9,999999999,0.3,999,999,99
3013,4,2,9,0,*?*?*?*?*?*?*?*?*?*?*?*?*?*?*?*?*?*?*?*?*?*?,7.3,3.4,76,101955,660,1369,289,380.6,414.5,180.8,39731,41117,21831,3799,85,1.0,5,3,9999,99999,9,999999999,0.3,999,999,99
3013,4,2,10,0,*?*?*?*?*?*?*?*?*?*?*?*?*?*?*?*?*?*?*?*?*?*?,9.2,4.3,71,101955,784,1368,302,432.5,338.1,238.7,46464,35664,26531,5778,83,1.0,6,3,9999,99999,9,999999999,0.3,999,999,99
3013,4,2,11,0,*?*?*?*?*?*?*?*?*?*?*?*?*?*?*?*?*?*?*?*?*?*?,10.3,3.2,61,101955,862,1368,311,432.4,245.1,278.1,46452,26101,30453,7250,82,0.5,7,4,9999,99999,9,999999999,0.3,999,999,99
3013,4,2,12,0,*?*?*?*?*?*?*?*?*?*?*?*?*?*?*?*?*?*?*?*?*?*?,11.8,3.0,55,101955,888,1369,307,528.0,427.2,250.8,55552,43933,29140,6444,80,0.5,5,3,9999,99999,9,999999999,0.3,999,999,99
3013,4,2,13,0,*?*?*?*?*?*?*?*?*?*?*?*?*?*?*?*?*?*?*?*?*?*?,11.7,4.1,59,101955,860,1369,308,509.9,426.0,242.2,53592,43695,28271,6025,82,1.5,5,3,9999,99999,9,999999999,0.3,999,999,99
3013,4,2,14,0,*?*?*?*?*?*?*?*?*?*?*?*?*?*?*?*?*?*?*?*?*?*?,11.8,3.8,57,101955,780,1368,298,485.5,542.6,176.2,52002,55288,21729,3965,83,1.0,3,2,9999,99999,9,999999999,0.3,999,999,99
3013,4,2,15,0,*?*?*?*?*?*?*?*?*?*?*?*?*?*?*?*?*?*?*?*?*?*?,12.0,3.0,53,101955,654,1369,313,353.4,331.4,195.1,37754,33985,22000,4338,85,1.0,6,3,9999,99999,9,999999999,0.3,999,999,99
3013,4,2,16,0,*?*?*?*?*?*?*?*?*?*?*?*?*?*?*?*?*?*?*?*?*?*?,11.9,2.9,53,101955,490,1369,318,229.1,228.4,147.3,24231,21834,16832,3062,87,1.5,7,4,9999,99999,9,999999999,0.1,999,999,99
3013,4,2,17,0,*?*?*?*?*?*?*?*?*?*?*?*?*?*?*?*?*?*?*?*?*?*?,11.7,2.3,52,101955,300,1371,306,147.8,354.6,70.2,15432,27639,9177,1281,88,1.0,5,3,9999,99999,9,999999999,0.0,999,999,99
3013,4,2,18,0,*?*?*?*?*?*?*?*?*?*?*?*?*?*?*?*?*?*?*?*?*?*?,10.7,2.5,56,101955,96,1375,318,11.5,41.4,8.6,1323,1733,1374,142,90,1.0,8,4,9999,99999,9,999999999,0.0,999,999,99
3013,4,2,19,0,*?*?*?*?*?*?*?*?*?*?*?*?*?*?*?*?*?*?*?*?*?*?,9.1,2.3,61,101955,0,-0,320,0.0,-0.0,0.0,0,0,0,0,88,1.0,10,5,9999,99999,9,999999999,0.0,999,999,99
3013,4,2,20,0,*?*?*?*?*?*?*?*?*?*?*?*?*?*?*?*?*?*?*?*?*?*?,7.4,2.1,68,101955,0,-0,313,0.0,-0.0,0.0,0,0,0,0,87,1.0,10,5,9999,99999,9,999999999,0.0,999,999,99
3013,4,2,21,0,*?*?*?*?*?*?*?*?*?*?*?*?*?*?*?*?*?*?*?*?*?*?,6.2,-0.0,63,101955,0,-0,308,0.0,-0.0,0.0,0,0,0,0,85,0.5,10,5,9999,99999,9,999999999,0.0,999,999,99
3013,4,2,22,0,*?*?*?*?*?*?*?*?*?*?*?*?*?*?*?*?*?*?*?*?*?*?,6.1,1.3,70,101955,0,-0,307,0.0,-0.0,0.0,0,0,0,0,83,0.5,10,5,9999,99999,9,999999999,0.0,999,999,99
3013,4,2,23,0,*?*?*?*?*?*?*?*?*?*?*?*?*?*?*?*?*?*?*?*?*?*?,5.7,2.1,76,101955,0,-0,305,0.0,-0.0,0.0,0,0,0,0,82,1.0,10,5,9999,99999,9,999999999,0.0,999,999,99
3013,4,2,24,0,*?*?*?*?*?*?*?*?*?*?*?*?*?*?*?*?*?*?*?*?*?*?,5.1,5.1,99,101955,0,-0,302,0.0,-0.0,0.0,0,0,0,0,90,1.0,10,5,9999,99999,9,999999999,0.0,999,999,99
3013,4,3,1,0,*?*?*?*?*?*?*?*?*?*?*?*?*?*?*?*?*?*?*?*?*?*?,5.0,3.0,85,102433,0,-0,302,0.0,-0.0,0.0,0,0,0,0,73,1.0,10,5,9999,99999,9,999999999,0.0,999,999,99
3013,4,3,2,0,*?*?*?*?*?*?*?*?*?*?*?*?*?*?*?*?*?*?*?*?*?*?,4.1,3.4,93,102433,0,-0,298,0.0,-0.0,0.0,0,0,0,0,67,0.5,10,5,9999,99999,9,999999999,0.0,999,999,99
3013,4,3,3,0,*?*?*?*?*?*?*?*?*?*?*?*?*?*?*?*?*?*?*?*?*?*?,4.5,4.1,95,102433,0,-0,300,0.0,-0.0,0.0,0,0,0,0,60,1.0,10,5,9999,99999,9,999999999,0.0,999,999,99
3013,4,3,4,0,*?*?*?*?*?*?*?*?*?*?*?*?*?*?*?*?*?*?*?*?*?*?,4.0,3.0,91,102433,0,-0,298,0.0,-0.0,0.0,0,0,0,0,53,0.5,10,5,9999,99999,9,999999999,0.0,999,999,99
3013,4,3,5,0,*?*?*?*?*?*?*?*?*?*?*?*?*?*?*?*?*?*?*?*?*?*?,3.3,3.0,96,102433,0,-0,286,0.0,-0.0,0.0,0,0,0,0,47,0.5,8,4,9999,99999,9,999999999,0.0,999,999,99
3013,4,3,6,0,*?*?*?*?*?*?*?*?*?*?*?*?*?*?*?*?*?*?*?*?*?*?,3.9,3.8,97,102433,111,1366,280,24.5,135.2,13.5,2591,7099,2267,259,40,0.5,6,3,9999,99999,9,999999999,0.0,999,999,99
3013,4,3,7,0,*?*?*?*?*?*?*?*?*?*?*?*?*?*?*?*?*?*?*?*?*?*?,4.3,4.3,98,102433,315,1367,286,133.6,207.1,85.9,14110,16653,10094,1665,45,0.5,7,4,9999,99999,9,999999999,0.0,999,999,99
3013,4,3,8,0,*?*?*?*?*?*?*?*?*?*?*?*?*?*?*?*?*?*?*?*?*?*?,7.1,6.6,94,102433,505,1368,295,263.2,319.6,145.3,27960,30860,16660,3007,50,0.5,6,3,9999,99999,9,999999999,0.0,999,999,99
3013,4,3,9,0,*?*?*?*?*?*?*?*?*?*?*?*?*?*?*?*?*?*?*?*?*?*?,9.9,6.6,78,102433,667,1367,307,361.8,332.2,199.7,38654,34258,22445,4476,55,1.0,6,3,9999,99999,9,999999999,0.0,999,999,99
3013,4,3,10,0,*?*?*?*?*?*?*?*?*?*?*?*?*?*?*?*?*?*?*?*?*?*?,11.9,5.5,63,102433,791,1367,319,394.0,243.1,253.4,42177,25702,27915,6229,60,1.0,7,4,9999,99999,9,999999999,0.0,999,999,99
3013,4,3,11,0,*?*?*?*?*?*?*?*?*?*?*?*?*?*?*?*?*?*?*?*?*?*?,13.6,4.8,54,102433,869,1368,322,484.0,341.4,267.2,52201,36470,29377,6949,65,0.5,6,3,9999,99999,9,999999999,0.0,999,999,99
3013,4,3,12,0,*?*?*?*?*?*?*?*?*?*?*?*?*?*?*?*?*?*?*?*?*?*?,14.9,5.8,53,102433,894,1367,328,499.5,342.2,275.7,53930,36654,30229,7353,70,0.5,6,3,9999,99999,9,999999999,0.0,999,999,99
3013,4,3,13,0,*?*?*?*?*?*?*?*?*?*?*?*?*?*?*?*?*?*?*?*?*?*?,15.6,6.1,52,102433,866,1368,336,434.9,245.2,279.6,46716,26169,30563,7321,63,1.5,7,4,9999,99999,9,999999999,0.0,999,999,99
3013,4,3,14,0,*?*?*?*?*?*?*?*?*?*?*?*?*?*?*?*?*?*?*?*?*?*?,15.9,6.2,52,102433,786,1368,333,433.9,338.2,239.5,46607,35746,26567,5806,57,1.0,6,3,9999,99999,9,999999999,0.0,999,999,99
3013,4,3,15,0,*?*?*?*?*?*?*?*?*?*?*?*?*?*?*?*?*?*?*?*?*?*?,15.7,6.1,52,102433,660,1368,346,205.7,56.7,178.4,22622,5593,20099,5412,50,1.0,9,5,9999,99999,9,999999999,0.0,999,999,99
3013,4,3,16,0,*?*?*?*?*?*?*?*?*?*?*?*?*?*?*?*?*?*?*?*?*?*?,15.7,8.3,60,102433,496,1368,346,148.5,54.5,128.7,16306,5136,14522,3611,43,1.5,9,5,9999,99999,9,999999999,0.0,999,999,99
3013,4,3,17,0,*?*?*?*?*?*?*?*?*?*?*?*?*?*?*?*?*?*?*?*?*?*?,15.8,7.7,58,102433,306,1369,342,108.7,122.6,81.3,11857,10034,9395,1763,37,1.0,8,4,9999,99999,9,999999999,0.0,999,999,99
3013,4,3,18,0,*?*?*?*?*?*?*?*?*?*?*?*?*?*?*?*?*?*?*?*?*?*?,14.2,8.3,66,102433,102,1369,339,10.9,19.5,9.5,1271,938,1197,195,30,1.0,9,5,9999,99999,9,999999999,0.0,999,999,99
3013,4,3,19,0,*?*?*?*?*?*?*?*?*?*?*?*?*?*?*?*?*?*?*?*?*?*?,12.0,8.1,76,102433,0,-0,333,0.0,-0.0,0.0,0,0,0,0,33,1.0,10,5,9999,99999,9,999999999,0.0,999,999,99
3013,4,3,20,0,*?*?*?*?*?*?*?*?*?*?*?*?*?*?*?*?*?*?*?*?*?*?,9.2,7.7,88,102433,0,-0,320,0.0,-0.0,0.0,0,0,0,0,37,1.0,10,5,9999,99999,9,999999999,0.0,999,999,99
3013,4,3,21,0,*?*?*?*?*?*?*?*?*?*?*?*?*?*?*?*?*?*?*?*?*?*?,8.2,8.0,96,102433,0,-0,315,0.0,-0.0,0.0,0,0,0,0,40,0.5,10,5,9999,99999,9,999999999,0.0,999,999,99
3013,4,3,22,0,*?*?*?*?*?*?*?*?*?*?*?*?*?*?*?*?*?*?*?*?*?*?,7.3,7.3,98,102433,0,-0,311,0.0,-0.0,0.0,0,0,0,0,43,0.5,10,5,9999,99999,9,999999999,0.0,999,999,99
3013,4,3,23,0,*?*?*?*?*?*?*?*?*?*?*?*?*?*?*?*?*?*?*?*?*?*?,6.5,6.4,98,102433,0,-0,308,0.0,-0.0,0.0,0,0,0,0,47,1.0,10,5,9999,99999,9,999999999,0.0,999,999,99
3013,4,3,24,0,*?*?*?*?*?*?*?*?*?*?*?*?*?*?*?*?*?*?*?*?*?*?,5.3,2.5,80,102433,0,-0,304,0.0,-0.0,0.0,0,0,0,0,80,1.0,10,5,9999,99999,9,999999999,0.0,999,999,99
3013,4,4,1,0,*?*?*?*?*?*?*?*?*?*?*?*?*?*?*?*?*?*?*?*?*?*?,3.4,3.4,100,102441,0,-0,295,0.0,-0.0,0.0,0,0,0,0,97,1.0,10,5,9999,99999,9,999999999,0.0,999,999,99
3013,4,4,2,0,*?*?*?*?*?*?*?*?*?*?*?*?*?*?*?*?*?*?*?*?*?*?,2.1,2.1,100,102441,0,-0,290,0.0,-0.0,0.0,0,0,0,0,143,0.5,10,5,9999,99999,9,999999999,0.0,999,999,99
3013,4,4,3,0,*?*?*?*?*?*?*?*?*?*?*?*?*?*?*?*?*?*?*?*?*?*?,1.4,1.3,100,102441,0,-0,287,0.0,-0.0,0.0,0,0,0,0,190,1.0,10,5,9999,99999,9,999999999,0.0,999,999,99
3013,4,4,4,0,*?*?*?*?*?*?*?*?*?*?*?*?*?*?*?*?*?*?*?*?*?*?,0.8,0.8,100,102441,0,-0,285,0.0,-0.0,0.0,0,0,0,0,237,0.5,10,5,9999,99999,9,999999999,0.0,999,999,99
3013,4,4,5,0,*?*?*?*?*?*?*?*?*?*?*?*?*?*?*?*?*?*?*?*?*?*?,1.0,1.0,100,102441,0,-0,276,0.0,-0.0,0.0,0,0,0,0,283,0.5,8,4,9999,99999,9,999999999,0.0,999,999,99
3013,4,4,6,0,*?*?*?*?*?*?*?*?*?*?*?*?*?*?*?*?*?*?*?*?*?*?,1.4,1.3,100,102441,119,1362,259,32.8,220.5,13.5,3440,13347,2284,300,330,0.5,4,2,9999,99999,9,999999999,0.0,999,999,99
3013,4,4,7,0,*?*?*?*?*?*?*?*?*?*?*?*?*?*?*?*?*?*?*?*?*?*?,2.0,2.1,100,102441,323,1366,243,175.1,518.5,52.5,18158,42465,7918,978,282,0.5,0,0,9999,99999,9,999999999,0.0,999,999,99
3013,4,4,8,0,*?*?*?*?*?*?*?*?*?*?*?*?*?*?*?*?*?*?*?*?*?*?,3.5,3.4,100,102441,513,1368,251,306.4,572.1,91.9,31782,53382,13110,1773,233,0.5,0,0,9999,99999,9,999999999,0.0,999,999,99
3013,4,4,9,0,*?*?*?*?*?*?*?*?*?*?*?*?*?*?*?*?*?*?*?*?*?*?,6.3,3.9,92,102441,675,1368,263,418.8,594.1,125.6,43613,58189,17233,2615,185,1.0,0,0,9999,99999,9,999999999,0.0,999,999,99
3013,4,4,10,0,*?*?*?*?*?*?*?*?*?*?*?*?*?*?*?*?*?*?*?*?*?*?,7.3,4.6,90,102441,798,1366,268,504.7,604.9,151.4,52751,60376,20180,3464,137,1.0,0,0,9999,99999,9,999999999,0.0,999,999,99
3013,4,4,11,0,*?*?*?*?*?*?*?*?*?*?*?*?*?*?*?*?*?*?*?*?*?*?,9.2,4.8,81,102441,876,1368,275,558.1,610.0,167.4,58499,61343,21941,4150,88,0.5,0,0,9999,99999,9,999999999,0.0,999,999,99
3013,4,4,12,0,*?*?*?*?*?*?*?*?*?*?*?*?*?*?*?*?*?*?*?*?*?*?,10.5,3.4,67,102441,901,1368,278,575.6,611.5,172.7,60382,61607,22499,4411,40,0.5,0,0,9999,99999,9,999999999,0.0,999,999,99
3013,4,4,13,0,*?*?*?*?*?*?*?*?*?*?*?*?*?*?*?*?*?*?*?*?*?*?,10.4,2.1,61,102441,872,1367,275,555.9,609.8,166.8,58251,61304,21864,4117,37,1.5,0,0,9999,99999,9,999999999,0.0,999,999,99
3013,4,4,14,0,*?*?*?*?*?*?*?*?*?*?*?*?*?*?*?*?*?*?*?*?*?*?,10.7,0.8,55,102441,792,1367,273,500.3,604.4,150.1,52288,60288,20038,3415,33,1.0,0,0,9999,99999,9,999999999,0.0,999,999,99
3013,4,4,15,0,*?*?*?*?*?*?*?*?*?*?*?*?*?*?*?*?*?*?*?*?*?*?,10.4,-0.0,53,102441,666,1367,271,412.7,593.2,123.8,42967,57992,17015,2563,30,1.0,0,0,9999,99999,9,999999999,0.0,999,999,99
3013,4,4,16,0,*?*?*?*?*?*?*?*?*?*?*?*?*?*?*?*?*?*?*?*?*?*?,11.0,0.8,54,102441,502,1367,275,299.1,570.2,89.7,31019,52959,12831,1724,27,1.5,0,0,9999,99999,9,999999999,0.0,999,999,99
3013,4,4,17,0,*?*?*?*?*?*?*?*?*?*?*?*?*?*?*?*?*?*?*?*?*?*?,10.6,-0.8,49,102441,312,1368,293,162.0,417.5,66.7,17075,33189,8847,1207,23,1.0,4,2,9999,99999,9,999999999,0.0,999,999,99
3013,4,4,18,0,*?*?*?*?*?*?*?*?*?*?*?*?*?*?*?*?*?*?*?*?*?*?,9.8,0.6,57,102441,108,1364,318,13.1,22.1,11.4,1518,1096,1428,236,20,1.0,9,5,9999,99999,9,999999999,0.0,999,999,99
3013,4,4,19,0,*?*?*?*?*?*?*?*?*?*?*?*?*?*?*?*?*?*?*?*?*?*?,7.6,3.0,79,102441,0,-0,314,0.0,-0.0,0.0,0,0,0,0,18,1.0,10,5,9999,99999,9,999999999,0.0,999,999,99
3013,4,4,20,0,*?*?*?*?*?*?*?*?*?*?*?*?*?*?*?*?*?*?*?*?*?*?,5.7,4.6,100,102441,0,-0,305,0.0,-0.0,0.0,0,0,0,0,17,1.0,10,5,9999,99999,9,999999999,0.2,999,999,99
3013,4,4,21,0,*?*?*?*?*?*?*?*?*?*?*?*?*?*?*?*?*?*?*?*?*?*?,4.4,4.5,100,102441,0,-0,299,0.0,-0.0,0.0,0,0,0,0,15,0.5,10,5,9999,99999,9,999999999,0.4,999,999,99
3013,4,4,22,0,*?*?*?*?*?*?*?*?*?*?*?*?*?*?*?*?*?*?*?*?*?*?,3.6,3.6,100,102441,0,-0,296,0.0,-0.0,0.0,0,0,0,0,13,0.5,10,5,9999,99999,9,999999999,0.0,999,999,99
3013,4,4,23,0,*?*?*?*?*?*?*?*?*?*?*?*?*?*?*?*?*?*?*?*?*?*?,3.3,3.2,100,102441,0,-0,295,0.0,-0.0,0.0,0,0,0,0,12,1.0,10,5,9999,99999,9,999999999,0.0,999,999,99
3013,4,4,24,0,*?*?*?*?*?*?*?*?*?*?*?*?*?*?*?*?*?*?*?*?*?*?,5.7,5.6,100,102441,0,-0,305,0.0,-0.0,0.0,0,0,0,0,50,1.0,10,5,9999,99999,9,999999999,0.0,999,999,99
3013,4,5,1,0,*?*?*?*?*?*?*?*?*?*?*?*?*?*?*?*?*?*?*?*?*?*?,1.9,1.9,100,102456,0,-0,289,0.0,-0.0,0.0,0,0,0,0,15,1.0,10,5,9999,99999,9,999999999,0.0,999,999,99
3013,4,5,2,0,*?*?*?*?*?*?*?*?*?*?*?*?*?*?*?*?*?*?*?*?*?*?,1.3,1.3,100,102456,0,-0,287,0.0,-0.0,0.0,0,0,0,0,20,0.5,10,5,9999,99999,9,999999999,0.0,999,999,99
3013,4,5,3,0,*?*?*?*?*?*?*?*?*?*?*?*?*?*?*?*?*?*?*?*?*?*?,1.3,1.3,100,102456,0,-0,287,0.0,-0.0,0.0,0,0,0,0,25,1.0,10,5,9999,99999,9,999999999,0.0,999,999,99
3013,4,5,4,0,*?*?*?*?*?*?*?*?*?*?*?*?*?*?*?*?*?*?*?*?*?*?,0.6,0.6,100,102456,0,-0,284,0.0,-0.0,0.0,0,0,0,0,30,0.5,10,5,9999,99999,9,999999999,0.0,999,999,99
3013,4,5,5,0,*?*?*?*?*?*?*?*?*?*?*?*?*?*?*?*?*?*?*?*?*?*?,0.5,0.4,100,102456,0,-0,283,0.0,-0.0,0.0,0,0,0,0,35,0.5,10,5,9999,99999,9,999999999,0.0,999,999,99
3013,4,5,6,0,*?*?*?*?*?*?*?*?*?*?*?*?*?*?*?*?*?*?*?*?*?*?,0.4,0.4,100,102456,128,1369,283,11.5,0.0,11.5,1386,-0,1386,451,40,0.5,10,5,9999,99999,9,999999999,0.0,999,999,99
3013,4,5,7,0,*?*?*?*?*?*?*?*?*?*?*?*?*?*?*?*?*?*?*?*?*?*?,1.8,-0.0,89,102456,331,1366,279,120.7,125.5,90.3,13145,10600,10395,1970,40,0.5,8,4,9999,99999,9,999999999,0.0,999,999,99
3013,4,5,8,0,*?*?*?*?*?*?*?*?*?*?*?*?*?*?*?*?*?*?*?*?*?*?,3.3,0.2,81,102456,520,1366,280,246.0,230.7,158.2,26042,22464,17990,3334,40,0.5,7,4,9999,99999,9,999999999,0.0,999,999,99
3013,4,5,9,0,*?*?*?*?*?*?*?*?*?*?*?*?*?*?*?*?*?*?*?*?*?*?,4.8,0.2,73,102456,682,1367,291,283.1,143.0,211.8,30881,14642,23823,5265,40,1.0,8,4,9999,99999,9,999999999,0.0,999,999,99
3013,4,5,10,0,*?*?*?*?*?*?*?*?*?*?*?*?*?*?*?*?*?*?*?*?*?*?,6.4,0.4,67,102456,805,1366,298,340.3,145.5,254.5,37207,15207,28464,6800,40,1.0,8,4,9999,99999,9,999999999,0.0,999,999,99
3013,4,5,11,0,*?*?*?*?*?*?*?*?*?*?*?*?*?*?*?*?*?*?*?*?*?*?,7.9,-1.9,49,102456,882,1366,304,375.8,146.7,281.1,41165,15455,31329,7947,40,0.5,8,4,9999,99999,9,999999999,0.0,999,999,99
3013,4,5,12,0,*?*?*?*?*?*?*?*?*?*?*?*?*?*?*?*?*?*?*?*?*?*?,8.6,-1.7,47,102456,907,1366,307,387.4,147.1,289.7,42452,15523,32255,8363,40,0.5,8,4,9999,99999,9,999999999,0.0,999,999,99
3013,4,5,13,0,*?*?*?*?*?*?*?*?*?*?*?*?*?*?*?*?*?*?*?*?*?*?,8.9,-1.9,46,102456,878,1366,303,442.1,245.5,284.3,47518,26225,31036,7538,93,1.5,7,4,9999,99999,9,999999999,0.1,999,999,99
3013,4,5,14,0,*?*?*?*?*?*?*?*?*?*?*?*?*?*?*?*?*?*?*?*?*?*?,9.2,-1.3,47,102456,798,1366,310,336.9,145.4,252.0,36836,15173,28199,6700,147,1.0,8,4,9999,99999,9,999999999,0.1,999,999,99
3013,4,5,15,0,*?*?*?*?*?*?*?*?*?*?*?*?*?*?*?*?*?*?*?*?*?*?,8.9,-2.4,44,102456,672,1367,308,278.4,142.7,208.2,30362,14584,23439,5151,200,1.0,8,4,9999,99999,9,999999999,0.0,999,999,99
3013,4,5,16,0,*?*?*?*?*?*?*?*?*?*?*?*?*?*?*?*?*?*?*?*?*?*?,8.6,-2.9,43,102456,508,1367,313,152.9,54.7,132.5,16785,5181,14945,3737,253,1.5,9,5,9999,99999,9,999999999,0.0,999,999,99
3013,4,5,17,0,*?*?*?*?*?*?*?*?*?*?*?*?*?*?*?*?*?*?*?*?*?*?,8.9,-0.0,54,102456,318,1367,314,86.4,49.4,74.9,9482,4180,8479,1960,307,1.0,9,5,9999,99999,9,999999999,0.1,999,999,99
3013,4,5,18,0,*?*?*?*?*?*?*?*?*?*?*?*?*?*?*?*?*?*?*?*?*?*?,7.7,0.4,61,102456,115,1372,309,15.4,24.4,13.3,1764,1245,1657,276,360,1.0,9,5,9999,99999,9,999999999,0.1,999,999,99
3013,4,5,19,0,*?*?*?*?*?*?*?*?*?*?*?*?*?*?*?*?*?*?*?*?*?*?,5.9,3.2,83,102456,0,-0,306,0.0,-0.0,0.0,0,0,0,0,323,1.0,10,5,9999,99999,9,999999999,0.1,999,999,99
3013,4,5,20,0,*?*?*?*?*?*?*?*?*?*?*?*?*?*?*?*?*?*?*?*?*?*?,4.6,3.8,96,102456,0,-0,300,0.0,-0.0,0.0,0,0,0,0,287,1.0,10,5,9999,99999,9,999999999,0.2,999,999,99
3013,4,5,21,0,*?*?*?*?*?*?*?*?*?*?*?*?*?*?*?*?*?*?*?*?*?*?,3.8,2.7,93,102456,0,-0,297,0.0,-0.0,0.0,0,0,0,0,250,0.5,10,5,9999,99999,9,999999999,0.4,999,999,99
3013,4,5,22,0,*?*?*?*?*?*?*?*?*?*?*?*?*?*?*?*?*?*?*?*?*?*?,2.5,1.9,96,102456,0,-0,292,0.0,-0.0,0.0,0,0,0,0,213,0.5,10,5,9999,99999,9,999999999,0.4,999,999,99
3013,4,5,23,0,*?*?*?*?*?*?*?*?*?*?*?*?*?*?*?*?*?*?*?*?*?*?,3.8,3.8,100,102456,0,-0,297,0.0,-0.0,0.0,0,0,0,0,177,1.0,10,5,9999,99999,9,999999999,1.7,999,999,99
3013,4,5,24,0,*?*?*?*?*?*?*?*?*?*?*?*?*?*?*?*?*?*?*?*?*?*?,3.0,3.0,100,102456,0,-0,294,0.0,-0.0,0.0,0,0,0,0,10,1.0,10,5,9999,99999,9,999999999,0.0,999,999,99
3013,4,6,1,0,*?*?*?*?*?*?*?*?*?*?*?*?*?*?*?*?*?*?*?*?*?*?,5.3,5.3,100,102508,0,-0,303,0.0,-0.0,0.0,0,0,0,0,143,1.0,10,5,9999,99999,9,999999999,0.3,999,999,99
3013,4,6,2,0,*?*?*?*?*?*?*?*?*?*?*?*?*?*?*?*?*?*?*?*?*?*?,5.5,5.5,100,102508,0,-0,304,0.0,-0.0,0.0,0,0,0,0,147,0.5,10,5,9999,99999,9,999999999,0.0,999,999,99
3013,4,6,3,0,*?*?*?*?*?*?*?*?*?*?*?*?*?*?*?*?*?*?*?*?*?*?,5.2,5.3,100,102508,0,-0,303,0.0,-0.0,0.0,0,0,0,0,150,1.0,10,5,9999,99999,9,999999999,0.0,999,999,99
3013,4,6,4,0,*?*?*?*?*?*?*?*?*?*?*?*?*?*?*?*?*?*?*?*?*?*?,5.2,5.3,100,102508,0,-0,303,0.0,-0.0,0.0,0,0,0,0,153,0.5,10,5,9999,99999,9,999999999,0.0,999,999,99
3013,4,6,5,0,*?*?*?*?*?*?*?*?*?*?*?*?*?*?*?*?*?*?*?*?*?*?,5.2,5.1,100,102508,0,-0,303,0.0,-0.0,0.0,0,0,0,0,157,0.5,10,5,9999,99999,9,999999999,0.0,999,999,99
3013,4,6,6,0,*?*?*?*?*?*?*?*?*?*?*?*?*?*?*?*?*?*?*?*?*?*?,5.1,5.1,100,102508,136,1366,298,22.9,30.5,19.8,2586,1707,2418,412,160,0.5,9,5,9999,99999,9,999999999,0.0,999,999,99
3013,4,6,7,0,*?*?*?*?*?*?*?*?*?*?*?*?*?*?*?*?*?*?*?*?*?*?,6.0,5.9,100,102508,339,1365,298,124.4,126.3,93.1,13550,10766,10708,2036,170,0.5,8,4,9999,99999,9,999999999,0.0,999,999,99
3013,4,6,8,0,*?*?*?*?*?*?*?*?*?*?*?*?*?*?*?*?*?*?*?*?*?*?,6.9,6.9,100,102508,528,1366,306,159.9,55.0,138.6,17559,5250,15629,3944,180,0.5,9,5,9999,99999,9,999999999,0.0,999,999,99
3013,4,6,9,0,*?*?*?*?*?*?*?*?*?*?*?*?*?*?*?*?*?*?*?*?*?*?,7.0,7.0,100,102508,689,1365,306,216.3,57.0,187.5,23792,5653,21130,5779,190,1.0,9,5,9999,99999,9,999999999,0.0,999,999,99
3013,4,6,10,0,*?*?*?*?*?*?*?*?*?*?*?*?*?*?*?*?*?*?*?*?*?*?,7.2,7.1,100,102508,812,1365,307,259.3,58.0,224.9,28563,5840,25330,7424,200,1.0,9,5,9999,99999,9,999999999,0.0,999,999,99
3013,4,6,11,0,*?*?*?*?*?*?*?*?*?*?*?*?*?*?*?*?*?*?*?*?*?*?,7.9,7.9,100,102508,889,1366,310,286.1,58.5,248.0,31533,5923,27941,8593,210,0.5,9,5,9999,99999,9,999999999,0.0,999,999,99
3013,4,6,12,0,*?*?*?*?*?*?*?*?*?*?*?*?*?*?*?*?*?*?*?*?*?*?,8.1,8.1,100,102508,913,1365,315,169.6,0.0,169.6,20314,0,20403,8123,220,0.5,10,5,9999,99999,9,999999999,0.0,999,999,99
3013,4,6,13,0,*?*?*?*?*?*?*?*?*?*?*?*?*?*?*?*?*?*?*?*?*?*?,7.7,7.7,100,102508,884,1365,313,163.8,0.0,163.8,19578,0,19662,7787,207,1.5,10,5,9999,99999,9,999999999,0.5,999,999,99
3013,4,6,14,0,*?*?*?*?*?*?*?*?*?*?*?*?*?*?*?*?*?*?*?*?*?*?,8.2,7.0,100,102508,804,1366,312,256.5,57.9,222.4,28260,5813,25070,7307,193,1.0,9,5,9999,99999,9,999999999,0.8,999,999,99
3013,4,6,15,0,*?*?*?*?*?*?*?*?*?*?*?*?*?*?*?*?*?*?*?*?*?*?,8.3,6.9,100,102508,678,1367,312,212.3,56.9,184.0,23359,5615,20754,5638,180,1.0,9,5,9999,99999,9,999999999,0.8,999,999,99
3013,4,6,16,0,*?*?*?*?*?*?*?*?*?*?*?*?*?*?*?*?*?*?*?*?*?*?,7.9,6.2,100,102508,514,1366,310,155.0,54.8,134.4,17032,5188,15167,3800,167,1.5,9,5,9999,99999,9,999999999,0.8,999,999,99
3013,4,6,17,0,*?*?*?*?*?*?*?*?*?*?*?*?*?*?*?*?*?*?*?*?*?*?,7.8,5.0,99,102508,324,1366,305,117.4,124.7,87.8,12792,10451,10121,1913,153,1.0,8,4,9999,99999,9,999999999,0.0,999,999,99
3013,4,6,18,0,*?*?*?*?*?*?*?*?*?*?*?*?*?*?*?*?*?*?*?*?*?*?,8.1,5.1,99,102508,121,1367,311,17.6,26.4,15.2,2007,1389,1882,316,140,1.0,9,5,9999,99999,9,999999999,0.0,999,999,99
3013,4,6,19,0,*?*?*?*?*?*?*?*?*?*?*?*?*?*?*?*?*?*?*?*?*?*?,7.1,4.8,100,102508,0,-0,311,0.0,-0.0,0.0,0,0,0,0,132,1.0,10,5,9999,99999,9,999999999,0.0,999,999,99
3013,4,6,20,0,*?*?*?*?*?*?*?*?*?*?*?*?*?*?*?*?*?*?*?*?*?*?,6.3,5.8,100,102508,0,-0,307,0.0,-0.0,0.0,0,0,0,0,123,1.0,10,5,9999,99999,9,999999999,0.0,999,999,99
3013,4,6,21,0,*?*?*?*?*?*?*?*?*?*?*?*?*?*?*?*?*?*?*?*?*?*?,6.2,4.6,100,102508,0,-0,307,0.0,-0.0,0.0,0,0,0,0,115,0.5,10,5,9999,99999,9,999999999,0.0,999,999,99
3013,4,6,22,0,*?*?*?*?*?*?*?*?*?*?*?*?*?*?*?*?*?*?*?*?*?*?,5.7,5.6,100,102508,0,-0,305,0.0,-0.0,0.0,0,0,0,0,107,0.5,10,5,9999,99999,9,999999999,0.2,999,999,99
3013,4,6,23,0,*?*?*?*?*?*?*?*?*?*?*?*?*?*?*?*?*?*?*?*?*?*?,6.0,6.1,100,102508,0,-0,306,0.0,-0.0,0.0,0,0,0,0,98,1.0,10,5,9999,99999,9,999999999,0.2,999,999,99
3013,4,6,24,0,*?*?*?*?*?*?*?*?*?*?*?*?*?*?*?*?*?*?*?*?*?*?,5.1,5.1,100,102508,0,-0,302,0.0,-0.0,0.0,0,0,0,0,140,1.0,10,5,9999,99999,9,999999999,1.6,999,999,99
3013,4,7,1,0,*?*?*?*?*?*?*?*?*?*?*?*?*?*?*?*?*?*?*?*?*?*?,6.3,4.3,84,101745,0,-0,308,0.0,-0.0,0.0,0,0,0,0,90,0.5,10,5,9999,99999,9,999999999,0.2,999,999,99
3013,4,7,2,0,*?*?*?*?*?*?*?*?*?*?*?*?*?*?*?*?*?*?*?*?*?*?,6.1,3.4,81,101745,0,-0,307,0.0,-0.0,0.0,0,0,0,0,90,0.5,10,5,9999,99999,9,999999999,0.1,999,999,99
3013,4,7,3,0,*?*?*?*?*?*?*?*?*?*?*?*?*?*?*?*?*?*?*?*?*?*?,5.8,3.8,84,101745,0,-0,305,0.0,-0.0,0.0,0,0,0,0,90,0.5,10,5,9999,99999,9,999999999,0.0,999,999,99
3013,4,7,4,0,*?*?*?*?*?*?*?*?*?*?*?*?*?*?*?*?*?*?*?*?*?*?,6.0,3.8,83,101745,0,-0,306,0.0,-0.0,0.0,0,0,0,0,90,0.0,10,5,9999,99999,9,999999999,0.0,999,999,99
3013,4,7,5,0,*?*?*?*?*?*?*?*?*?*?*?*?*?*?*?*?*?*?*?*?*?*?,6.1,3.4,81,101745,0,-0,307,0.0,-0.0,0.0,0,0,0,0,90,0.5,10,5,9999,99999,9,999999999,0.0,999,999,99
3013,4,7,6,0,*?*?*?*?*?*?*?*?*?*?*?*?*?*?*?*?*?*?*?*?*?*?,6.3,3.9,82,101745,144,1364,308,14.8,0.0,14.8,1768,-0,1769,577,90,1.0,10,5,9999,99999,9,999999999,0.0,999,999,99
3013,4,7,7,0,*?*?*?*?*?*?*?*?*?*?*?*?*?*?*?*?*?*?*?*?*?*?,6.7,2.5,72,101745,347,1365,305,96.7,50.6,83.8,10608,4391,9477,2213,97,1.0,9,5,9999,99999,9,999999999,0.0,999,999,99
3013,4,7,8,0,*?*?*?*?*?*?*?*?*?*?*?*?*?*?*?*?*?*?*?*?*?*?,7.6,3.0,70,101745,535,1364,309,162.6,55.1,141.0,17859,5275,15893,4025,103,0.5,9,5,9999,99999,9,999999999,0.0,999,999,99
3013,4,7,9,0,*?*?*?*?*?*?*?*?*?*?*?*?*?*?*?*?*?*?*?*?*?*?,8.2,1.3,60,101745,696,1364,311,218.9,57.1,189.8,24083,5667,21385,5871,110,0.0,9,5,9999,99999,9,999999999,0.0,999,999,99
3013,4,7,10,0,*?*?*?*?*?*?*?*?*?*?*?*?*?*?*?*?*?*?*?*?*?*?,10.3,3.8,62,101745,819,1365,321,261.9,58.0,227.0,28843,5849,25576,7529,117,1.0,9,5,9999,99999,9,999999999,0.0,999,999,99
3013,4,7,11,0,*?*?*?*?*?*?*?*?*?*?*?*?*?*?*?*?*?*?*?*?*?*?,11.4,3.6,57,101745,895,1365,326,288.5,58.5,250.1,31801,5930,28176,8705,123,1.0,9,5,9999,99999,9,999999999,0.0,999,999,99
3013,4,7,12,0,*?*?*?*?*?*?*?*?*?*?*?*?*?*?*?*?*?*?*?*?*?*?,11.8,4.3,58,101745,919,1364,328,297.0,58.6,257.5,32748,5952,29007,9110,130,1.0,9,5,9999,99999,9,999999999,0.0,999,999,99
3013,4,7,13,0,*?*?*?*?*?*?*?*?*?*?*?*?*?*?*?*?*?*?*?*?*?*?,12.0,3.8,55,101745,890,1364,329,286.8,58.5,248.7,31615,5925,28012,8625,125,2.1,9,5,9999,99999,9,999999999,0.0,999,999,99
3013,4,7,14,0,*?*?*?*?*?*?*?*?*?*?*?*?*?*?*?*?*?*?*?*?*?*?,12.0,3.4,54,101745,810,1365,329,258.6,58.0,224.2,28485,5837,25261,7395,120,2.6,9,5,9999,99999,9,999999999,0.0,999,999,99
3013,4,7,15,0,*?*?*?*?*?*?*?*?*?*?*?*?*?*?*?*?*?*?*?*?*?*?,12.1,4.6,58,101745,683,1364,334,123.4,0.0,123.4,14576,0,14629,5522,115,1.5,10,5,9999,99999,9,999999999,0.0,999,999,99
3013,4,7,16,0,*?*?*?*?*?*?*?*?*?*?*?*?*?*?*?*?*?*?*?*?*?*?,12.1,3.4,54,101745,520,1366,334,90.5,0.0,90.5,10592,0,10625,3826,110,1.0,10,5,9999,99999,9,999999999,0.0,999,999,99
3013,4,7,17,0,*?*?*?*?*?*?*?*?*?*?*?*?*?*?*?*?*?*?*?*?*?*?,11.9,2.7,52,101745,330,1365,333,52.2,0.0,52.2,6084,0,6097,2072,105,1.0,10,5,9999,99999,9,999999999,0.0,999,999,99
3013,4,7,18,0,*?*?*?*?*?*?*?*?*?*?*?*?*?*?*?*?*?*?*?*?*?*?,11.5,2.1,51,101745,127,1364,332,11.4,0.0,11.4,1374,-0,1374,447,100,2.1,10,5,9999,99999,9,999999999,0.0,999,999,99
3013,4,7,19,0,*?*?*?*?*?*?*?*?*?*?*?*?*?*?*?*?*?*?*?*?*?*?,10.4,2.7,57,101745,0,-0,326,0.0,-0.0,0.0,0,0,0,0,97,0.5,10,5,9999,99999,9,999999999,0.0,999,999,99
3013,4,7,20,0,*?*?*?*?*?*?*?*?*?*?*?*?*?*?*?*?*?*?*?*?*?*?,8.8,2.5,63,101745,0,-0,319,0.0,-0.0,0.0,0,0,0,0,93,1.0,10,5,9999,99999,9,999999999,0.0,999,999,99
3013,4,7,21,0,*?*?*?*?*?*?*?*?*?*?*?*?*?*?*?*?*?*?*?*?*?*?,8.2,3.6,70,101745,0,-0,316,0.0,-0.0,0.0,0,0,0,0,90,1.5,10,5,9999,99999,9,999999999,0.0,999,999,99
3013,4,7,22,0,*?*?*?*?*?*?*?*?*?*?*?*?*?*?*?*?*?*?*?*?*?*?,8.1,4.6,76,101745,0,-0,316,0.0,-0.0,0.0,0,0,0,0,87,0.5,10,5,9999,99999,9,999999999,0.0,999,999,99
3013,4,7,23,0,*?*?*?*?*?*?*?*?*?*?*?*?*?*?*?*?*?*?*?*?*?*?,7.4,4.1,77,101745,0,-0,312,0.0,-0.0,0.0,0,0,0,0,83,0.5,10,5,9999,99999,9,999999999,0.0,999,999,99
3013,4,7,24,0,*?*?*?*?*?*?*?*?*?*?*?*?*?*?*?*?*?*?*?*?*?*?,6.4,5.1,89,101745,0,-0,308,0.0,-0.0,0.0,0,0,0,0,90,1.5,10,5,9999,99999,9,999999999,0.2,999,999,99
3013,4,8,1,0,*?*?*?*?*?*?*?*?*?*?*?*?*?*?*?*?*?*?*?*?*?*?,5.8,3.4,85,100665,0,-0,306,0.0,-0.0,0.0,0,0,0,0,80,2.1,10,5,9999,99999,9,999999999,0.0,999,999,99
3013,4,8,2,0,*?*?*?*?*?*?*?*?*?*?*?*?*?*?*?*?*?*?*?*?*?*?,5.0,3.0,88,100665,0,-0,302,0.0,-0.0,0.0,0,0,0,0,80,2.6,10,5,9999,99999,9,999999999,0.0,999,999,99
3013,4,8,3,0,*?*?*?*?*?*?*?*?*?*?*?*?*?*?*?*?*?*?*?*?*?*?,4.8,3.2,90,100665,0,-0,301,0.0,-0.0,0.0,0,0,0,0,80,2.6,10,5,9999,99999,9,999999999,0.0,999,999,99
3013,4,8,4,0,*?*?*?*?*?*?*?*?*?*?*?*?*?*?*?*?*?*?*?*?*?*?,4.9,2.7,86,100665,0,-0,302,0.0,-0.0,0.0,0,0,0,0,80,2.1,10,5,9999,99999,9,999999999,0.0,999,999,99
3013,4,8,5,0,*?*?*?*?*?*?*?*?*?*?*?*?*?*?*?*?*?*?*?*?*?*?,4.7,3.2,91,100665,0,-0,292,0.0,-0.0,0.0,0,0,0,0,80,2.6,8,4,9999,99999,9,999999999,0.0,999,999,99
3013,4,8,6,0,*?*?*?*?*?*?*?*?*?*?*?*?*?*?*?*?*?*?*?*?*?*?,4.5,4.1,97,100665,152,1363,295,28.6,34.1,24.8,3211,2020,2996,518,80,1.5,9,5,9999,99999,9,999999999,0.0,999,999,99
3013,4,8,7,0,*?*?*?*?*?*?*?*?*?*?*?*?*?*?*?*?*?*?*?*?*?*?,5.6,5.6,100,100665,355,1365,296,131.8,127.8,98.6,14352,11080,11329,2167,82,1.5,8,4,9999,99999,9,999999999,0.0,999,999,99
3013,4,8,8,0,*?*?*?*?*?*?*?*?*?*?*?*?*?*?*?*?*?*?*?*?*?*?,6.7,6.2,97,100665,543,1365,301,219.0,138.7,163.8,23840,13629,18567,3831,83,1.0,8,4,9999,99999,9,999999999,0.0,999,999,99
3013,4,8,9,0,*?*?*?*?*?*?*?*?*?*?*?*?*?*?*?*?*?*?*?*?*?*?,8.7,6.1,83,100665,703,1364,310,293.5,143.5,219.6,32027,14763,24669,5523,85,2.6,8,4,9999,99999,9,999999999,0.0,999,999,99
3013,4,8,10,0,*?*?*?*?*?*?*?*?*?*?*?*?*?*?*?*?*?*?*?*?*?*?,9.6,6.4,81,100665,826,1365,314,350.3,145.8,262.0,38318,15283,29271,7104,87,2.1,8,4,9999,99999,9,999999999,0.0,999,999,99
3013,4,8,11,0,*?*?*?*?*?*?*?*?*?*?*?*?*?*?*?*?*?*?*?*?*?*?,11.2,7.6,78,100665,901,1364,321,385.4,147.0,288.3,42232,15511,32096,8291,88,1.5,8,4,9999,99999,9,999999999,0.0,999,999,99
3013,4,8,12,0,*?*?*?*?*?*?*?*?*?*?*?*?*?*?*?*?*?*?*?*?*?*?,12.1,8.4,79,100665,925,1364,329,299.3,58.7,259.5,33003,5958,29231,9222,90,1.5,9,5,9999,99999,9,999999999,0.0,999,999,99
3013,4,8,13,0,*?*?*?*?*?*?*?*?*?*?*?*?*?*?*?*?*?*?*?*?*?*?,11.9,7.9,76,100665,896,1364,328,289.0,58.5,250.6,31861,5931,28228,8729,88,1.5,9,5,9999,99999,9,999999999,0.0,999,999,99
3013,4,8,14,0,*?*?*?*?*?*?*?*?*?*?*?*?*?*?*?*?*?*?*?*?*?*?,11.8,7.7,77,100665,815,1363,328,260.8,58.0,226.1,28724,5845,25471,7483,87,1.0,9,5,9999,99999,9,999999999,0.0,999,999,99
3013,4,8,15,0,*?*?*?*?*?*?*?*?*?*?*?*?*?*?*?*?*?*?*?*?*?*?,11.9,6.9,72,100665,689,1364,328,216.5,57.0,187.7,23818,5654,21152,5786,85,1.0,9,5,9999,99999,9,999999999,0.0,999,999,99
3013,4,8,16,0,*?*?*?*?*?*?*?*?*?*?*?*?*?*?*?*?*?*?*?*?*?*?,12.2,7.7,74,100665,525,1363,330,159.3,55.0,138.1,17492,5245,15569,3924,83,1.5,9,5,9999,99999,9,999999999,0.0,999,999,99
3013,4,8,17,0,*?*?*?*?*?*?*?*?*?*?*?*?*?*?*?*?*?*?*?*?*?*?,12.1,6.7,70,100665,336,1365,333,53.5,0.0,53.5,6227,0,6242,2124,82,1.5,10,5,9999,99999,9,999999999,0.0,999,999,99
3013,4,8,18,0,*?*?*?*?*?*?*?*?*?*?*?*?*?*?*?*?*?*?*?*?*?*?,10.7,6.2,74,100665,133,1361,327,12.6,0.0,12.6,1519,-0,1520,495,80,1.0,10,5,9999,99999,9,999999999,0.0,999,999,99
3013,4,8,19,0,*?*?*?*?*?*?*?*?*?*?*?*?*?*?*?*?*?*?*?*?*?*?,9.0,5.5,78,100665,0,-0,319,0.0,-0.0,0.0,0,0,0,0,82,1.0,10,5,9999,99999,9,999999999,0.0,999,999,99
3013,4,8,20,0,*?*?*?*?*?*?*?*?*?*?*?*?*?*?*?*?*?*?*?*?*?*?,8.4,6.2,87,100665,0,-0,317,0.0,-0.0,0.0,0,0,0,0,83,3.1,10,5,9999,99999,9,999999999,0.0,999,999,99
3013,4,8,21,0,*?*?*?*?*?*?*?*?*?*?*?*?*?*?*?*?*?*?*?*?*?*?,7.6,6.1,90,100665,0,-0,313,0.0,-0.0,0.0,0,0,0,0,85,3.1,10,5,9999,99999,9,999999999,0.0,999,999,99
3013,4,8,22,0,*?*?*?*?*?*?*?*?*?*?*?*?*?*?*?*?*?*?*?*?*?*?,7.1,5.6,90,100665,0,-0,311,0.0,-0.0,0.0,0,0,0,0,87,2.6,10,5,9999,99999,9,999999999,0.0,999,999,99
3013,4,8,23,0,*?*?*?*?*?*?*?*?*?*?*?*?*?*?*?*?*?*?*?*?*?*?,7.2,5.5,89,100665,0,-0,311,0.0,-0.0,0.0,0,0,0,0,88,2.6,10,5,9999,99999,9,999999999,0.0,999,999,99
3013,4,8,24,0,*?*?*?*?*?*?*?*?*?*?*?*?*?*?*?*?*?*?*?*?*?*?,6.8,3.8,82,100665,0,-0,310,0.0,-0.0,0.0,0,0,0,0,80,3.1,10,5,9999,99999,9,999999999,0.0,999,999,99
3013,4,9,1,0,*?*?*?*?*?*?*?*?*?*?*?*?*?*?*?*?*?*?*?*?*?*?,7.4,5.5,86,100264,0,-0,312,0.0,-0.0,0.0,0,0,0,0,85,2.1,10,5,9999,99999,9,999999999,0.0,999,999,99
3013,4,9,2,0,*?*?*?*?*?*?*?*?*?*?*?*?*?*?*?*?*?*?*?*?*?*?,6.6,5.3,91,100264,0,-0,309,0.0,-0.0,0.0,0,0,0,0,80,2.1,10,5,9999,99999,9,999999999,0.0,999,999,99
3013,4,9,3,0,*?*?*?*?*?*?*?*?*?*?*?*?*?*?*?*?*?*?*?*?*?*?,5.7,5.6,99,100264,0,-0,305,0.0,-0.0,0.0,0,0,0,0,75,2.6,10,5,9999,99999,9,999999999,0.0,999,999,99
3013,4,9,4,0,*?*?*?*?*?*?*?*?*?*?*?*?*?*?*?*?*?*?*?*?*?*?,6.0,5.6,96,100264,0,-0,306,0.0,-0.0,0.0,0,0,0,0,70,2.1,10,5,9999,99999,9,999999999,0.0,999,999,99
3013,4,9,5,0,*?*?*?*?*?*?*?*?*?*?*?*?*?*?*?*?*?*?*?*?*?*?,6.3,5.8,96,100264,0,-0,307,0.0,-0.0,0.0,0,0,0,0,65,0.5,10,5,9999,99999,9,999999999,0.0,999,999,99
3013,4,9,6,0,*?*?*?*?*?*?*?*?*?*?*?*?*?*?*?*?*?*?*?*?*?*?,6.4,5.3,93,100264,160,1362,308,18.1,0.0,18.1,2144,-0,2146,701,60,2.6,10,5,9999,99999,9,999999999,0.0,999,999,99
3013,4,9,7,0,*?*?*?*?*?*?*?*?*?*?*?*?*?*?*?*?*?*?*?*?*?*?,6.4,4.8,89,100264,362,1362,308,58.9,0.0,58.9,6854,0,6871,2357,65,3.6,10,5,9999,99999,9,999999999,0.0,999,999,99
3013,4,9,8,0,*?*?*?*?*?*?*?*?*?*?*?*?*?*?*?*?*?*?*?*?*?*?,9.0,5.8,79,100264,550,1363,319,96.7,0.0,96.7,11336,0,11372,4132,70,3.1,10,5,9999,99999,9,999999999,0.0,999,999,99
3013,4,9,9,0,*?*?*?*?*?*?*?*?*?*?*?*?*?*?*?*?*?*?*?*?*?*?,11.0,7.0,76,100264,710,1363,328,129.0,0.0,129.0,15257,0,15314,5824,75,2.1,10,5,9999,99999,9,999999999,0.0,999,999,99
3013,4,9,10,0,*?*?*?*?*?*?*?*?*?*?*?*?*?*?*?*?*?*?*?*?*?*?,12.9,8.9,76,100264,832,1363,337,153.6,0.0,153.6,18300,0,18376,7199,80,2.6,10,5,9999,99999,9,999999999,0.0,999,999,99
3013,4,9,11,0,*?*?*?*?*?*?*?*?*?*?*?*?*?*?*?*?*?*?*?*?*?*?,13.8,8.9,71,100264,907,1362,341,168.8,0.0,168.8,20206,0,20294,8071,85,2.6,10,5,9999,99999,9,999999999,0.0,999,999,99
3013,4,9,12,0,*?*?*?*?*?*?*?*?*?*?*?*?*?*?*?*?*?*?*?*?*?*?,15.0,9.1,67,100264,931,1363,347,173.6,0.0,173.6,20812,0,20904,8349,90,4.6,10,5,9999,99999,9,999999999,0.0,999,999,99
3013,4,9,13,0,*?*?*?*?*?*?*?*?*?*?*?*?*?*?*?*?*?*?*?*?*?*?,15.7,8.9,63,100264,902,1364,350,167.6,0.0,167.6,20062,0,20149,8007,90,4.6,10,5,9999,99999,9,999999999,0.0,999,999,99
3013,4,9,14,0,*?*?*?*?*?*?*?*?*?*?*?*?*?*?*?*?*?*?*?*?*?*?,15.7,8.4,61,100264,821,1363,350,151.4,0.0,151.4,18022,0,18096,7071,90,3.6,10,5,9999,99999,9,999999999,0.0,999,999,99
3013,4,9,15,0,*?*?*?*?*?*?*?*?*?*?*?*?*?*?*?*?*?*?*?*?*?*?,15.6,8.5,62,100264,695,1364,350,125.9,0.0,125.9,14874,0,14929,5654,90,4.1,10,5,9999,99999,9,999999999,0.0,999,999,99
3013,4,9,16,0,*?*?*?*?*?*?*?*?*?*?*?*?*?*?*?*?*?*?*?*?*?*?,15.9,7.7,58,100264,531,1363,351,92.9,0.0,92.9,10881,0,10915,3944,90,3.6,10,5,9999,99999,9,999999999,0.0,999,999,99
3013,4,9,17,0,*?*?*?*?*?*?*?*?*?*?*?*?*?*?*?*?*?*?*?*?*?*?,15.5,7.9,60,100264,342,1364,349,54.7,0.0,54.7,6370,0,6385,2177,90,3.6,10,5,9999,99999,9,999999999,0.1,999,999,99
3013,4,9,18,0,*?*?*?*?*?*?*?*?*?*?*?*?*?*?*?*?*?*?*?*?*?*?,14.3,6.4,59,100264,139,1359,344,13.9,0.0,13.9,1663,-0,1664,542,90,3.1,10,5,9999,99999,9,999999999,0.0,999,999,99
3013,4,9,19,0,*?*?*?*?*?*?*?*?*?*?*?*?*?*?*?*?*?*?*?*?*?*?,11.9,7.1,72,100264,0,-0,332,0.0,-0.0,0.0,0,0,0,0,87,3.1,10,5,9999,99999,9,999999999,0.4,999,999,99
3013,4,9,20,0,*?*?*?*?*?*?*?*?*?*?*?*?*?*?*?*?*?*?*?*?*?*?,11.2,7.6,77,100264,0,-0,329,0.0,-0.0,0.0,0,0,0,0,83,4.6,10,5,9999,99999,9,999999999,0.1,999,999,99
3013,4,9,21,0,*?*?*?*?*?*?*?*?*?*?*?*?*?*?*?*?*?*?*?*?*?*?,9.7,6.4,79,100264,0,-0,322,0.0,-0.0,0.0,0,0,0,0,80,2.1,10,5,9999,99999,9,999999999,0.2,999,999,99
3013,4,9,22,0,*?*?*?*?*?*?*?*?*?*?*?*?*?*?*?*?*?*?*?*?*?*?,9.1,7.1,87,100264,0,-0,320,0.0,-0.0,0.0,0,0,0,0,77,1.0,10,5,9999,99999,9,999999999,0.2,999,999,99
3013,4,9,23,0,*?*?*?*?*?*?*?*?*?*?*?*?*?*?*?*?*?*?*?*?*?*?,8.3,7.0,91,100264,0,-0,316,0.0,-0.0,0.0,0,0,0,0,73,3.6,10,5,9999,99999,9,999999999,0.2,999,999,99
3013,4,9,24,0,*?*?*?*?*?*?*?*?*?*?*?*?*?*?*?*?*?*?*?*?*?*?,7.4,5.5,86,100264,0,-0,312,0.0,-0.0,0.0,0,0,0,0,90,1.5,10,5,9999,99999,9,999999999,0.0,999,999,99
3013,4,10,1,0,*?*?*?*?*?*?*?*?*?*?*?*?*?*?*?*?*?*?*?*?*?*?,5.3,5.3,100,100251,0,-0,303,0.0,-0.0,0.0,0,0,0,0,70,4.6,10,5,9999,99999,9,999999999,0.0,999,999,99
3013,4,10,2,0,*?*?*?*?*?*?*?*?*?*?*?*?*?*?*?*?*?*?*?*?*?*?,3.9,3.9,100,100251,0,-0,297,0.0,-0.0,0.0,0,0,0,0,70,3.1,10,5,9999,99999,9,999999999,0.0,999,999,99
3013,4,10,3,0,*?*?*?*?*?*?*?*?*?*?*?*?*?*?*?*?*?*?*?*?*?*?,3.3,3.2,100,100251,0,-0,295,0.0,-0.0,0.0,0,0,0,0,70,2.6,10,5,9999,99999,9,999999999,0.0,999,999,99
3013,4,10,4,0,*?*?*?*?*?*?*?*?*?*?*?*?*?*?*?*?*?*?*?*?*?*?,3.2,3.2,100,100251,0,-0,294,0.0,-0.0,0.0,0,0,0,0,70,2.1,10,5,9999,99999,9,999999999,0.0,999,999,99
3013,4,10,5,0,*?*?*?*?*?*?*?*?*?*?*?*?*?*?*?*?*?*?*?*?*?*?,3.2,3.2,100,100251,0,-0,294,0.0,-0.0,0.0,0,0,0,0,70,2.1,10,5,9999,99999,9,999999999,0.0,999,999,99
3013,4,10,6,0,*?*?*?*?*?*?*?*?*?*?*?*?*?*?*?*?*?*?*?*?*?*?,3.6,3.6,100,100251,168,1362,274,63.4,269.7,30.1,6504,16741,4614,543,70,3.1,5,3,9999,99999,9,999999999,0.0,999,999,99
3013,4,10,7,0,*?*?*?*?*?*?*?*?*?*?*?*?*?*?*?*?*?*?*?*?*?*?,4.2,4.1,100,100251,370,1363,277,194.4,375.9,92.3,20214,31971,11800,1719,75,3.6,5,3,9999,99999,9,999999999,0.0,999,999,99
3013,4,10,8,0,*?*?*?*?*?*?*?*?*?*?*?*?*?*?*?*?*?*?*?*?*?*?,5.3,5.0,100,100251,557,1362,286,296.3,324.6,163.6,31519,32230,18613,3471,80,3.1,6,3,9999,99999,9,999999999,0.0,999,999,99
3013,4,10,9,0,*?*?*?*?*?*?*?*?*?*?*?*?*?*?*?*?*?*?*?*?*?*?,7.2,6.9,100,100251,717,1363,288,435.7,486.8,179.5,46034,49088,21846,3887,85,3.6,4,2,9999,99999,9,999999999,0.0,999,999,99
3013,4,10,10,0,*?*?*?*?*?*?*?*?*?*?*?*?*?*?*?*?*?*?*?*?*?*?,8.8,5.0,80,100251,839,1363,301,467.7,340.4,258.1,50356,36254,28452,6556,90,3.6,6,3,9999,99999,9,999999999,0.0,999,999,99
3013,4,10,11,0,*?*?*?*?*?*?*?*?*?*?*?*?*?*?*?*?*?*?*?*?*?*?,10.0,4.6,72,100251,914,1363,301,547.3,428.4,259.9,57608,44213,29984,6939,95,4.1,5,3,9999,99999,9,999999999,0.0,999,999,99
3013,4,10,12,0,*?*?*?*?*?*?*?*?*?*?*?*?*?*?*?*?*?*?*?*?*?*?,10.8,4.8,69,100251,937,1362,305,562.5,429.3,267.2,59268,44363,30711,7365,100,2.1,5,3,9999,99999,9,999999999,0.1,999,999,99
3013,4,10,13,0,*?*?*?*?*?*?*?*?*?*?*?*?*?*?*?*?*?*?*?*?*?*?,11.0,4.5,66,100251,907,1362,310,509.6,342.8,281.3,55056,36725,30804,7638,98,3.6,6,3,9999,99999,9,999999999,0.2,999,999,99
3013,4,10,14,0,*?*?*?*?*?*?*?*?*?*?*?*?*?*?*?*?*?*?*?*?*?*?,11.4,4.6,65,100251,827,1363,302,509.6,493.9,209.9,54049,50611,25102,5009,97,3.6,4,2,9999,99999,9,999999999,0.1,999,999,99
3013,4,10,15,0,*?*?*?*?*?*?*?*?*?*?*?*?*?*?*?*?*?*?*?*?*?*?,11.0,5.3,70,100251,700,1362,311,383.4,334.2,211.6,41037,34575,23798,4849,95,4.6,6,3,9999,99999,9,999999999,1.0,999,999,99
3013,4,10,16,0,*?*?*?*?*?*?*?*?*?*?*?*?*?*?*?*?*?*?*?*?*?*?,11.2,6.1,73,100251,537,1363,312,283.9,322.9,156.7,30195,31559,17968,3295,93,4.1,6,3,9999,99999,9,999999999,1.0,999,999,99
3013,4,10,17,0,*?*?*?*?*?*?*?*?*?*?*?*?*?*?*?*?*?*?*?*?*?*?,10.9,5.6,72,100251,348,1364,306,179.9,370.2,85.4,18720,30733,10992,1580,92,4.1,5,3,9999,99999,9,999999999,0.1,999,999,99
3013,4,10,18,0,*?*?*?*?*?*?*?*?*?*?*?*?*?*?*?*?*?*?*?*?*?*?,10.4,6.4,78,100251,146,1367,305,48.7,239.6,23.1,5047,14029,3654,427,90,4.1,5,3,9999,99999,9,999999999,0.1,999,999,99
3013,4,10,19,0,*?*?*?*?*?*?*?*?*?*?*?*?*?*?*?*?*?*?*?*?*?*?,8.4,7.0,94,100251,0,-0,316,0.0,-0.0,0.0,0,0,0,0,87,4.6,10,5,9999,99999,9,999999999,0.1,999,999,99
3013,4,10,20,0,*?*?*?*?*?*?*?*?*?*?*?*?*?*?*?*?*?*?*?*?*?*?,7.1,6.7,100,100251,0,-0,311,0.0,-0.0,0.0,0,0,0,0,83,3.6,10,5,9999,99999,9,999999999,0.1,999,999,99
3013,4,10,21,0,*?*?*?*?*?*?*?*?*?*?*?*?*?*?*?*?*?*?*?*?*?*?,6.9,6.9,100,100251,0,-0,310,0.0,-0.0,0.0,0,0,0,0,80,4.6,10,5,9999,99999,9,999999999,0.0,999,999,99
3013,4,10,22,0,*?*?*?*?*?*?*?*?*?*?*?*?*?*?*?*?*?*?*?*?*?*?,5.6,5.6,100,100251,0,-0,304,0.0,-0.0,0.0,0,0,0,0,77,5.7,10,5,9999,99999,9,999999999,0.2,999,999,99
3013,4,10,23,0,*?*?*?*?*?*?*?*?*?*?*?*?*?*?*?*?*?*?*?*?*?*?,5.7,5.8,100,100251,0,-0,305,0.0,-0.0,0.0,0,0,0,0,73,6.2,10,5,9999,99999,9,999999999,0.0,999,999,99
3013,4,10,24,0,*?*?*?*?*?*?*?*?*?*?*?*?*?*?*?*?*?*?*?*?*?*?,7.5,6.4,96,100251,0,-0,313,0.0,-0.0,0.0,0,0,0,0,70,4.1,10,5,9999,99999,9,999999999,0.1,999,999,99
3013,4,11,1,0,*?*?*?*?*?*?*?*?*?*?*?*?*?*?*?*?*?*?*?*?*?*?,5.2,4.5,95,99501.7,0,-0,303,0.0,-0.0,0.0,0,0,0,0,73,2.6,10,5,9999,99999,9,999999999,0.1,999,999,99
3013,4,11,2,0,*?*?*?*?*?*?*?*?*?*?*?*?*?*?*?*?*?*?*?*?*?*?,4.6,3.8,95,99501.7,0,-0,300,0.0,-0.0,0.0,0,0,0,0,77,1.5,10,5,9999,99999,9,999999999,0.2,999,999,99
3013,4,11,3,0,*?*?*?*?*?*?*?*?*?*?*?*?*?*?*?*?*?*?*?*?*?*?,4.5,3.8,96,99501.7,0,-0,300,0.0,-0.0,0.0,0,0,0,0,80,1.5,10,5,9999,99999,9,999999999,0.1,999,999,99
[truncated: 1,082,391 more chars]
