# Supplementary material for: Future weather dataset for fourteen UK sites
Source: Data Brief. 2016 Aug 3;8:1308–10. doi: 10.1016/j.dib.2016.07.057 (PMC4990658; doi:10.1016/j.dib.2016.07.057)
Supplement: Supplementary file 2 — Supplementary material [file mmc2.zip › 01_50th_PET_2050s_01 Belfast.epw]

LOCATION,1300540,-,UK,WG data,03917,54.66,-6.23,0,20
DESIGN CONDITIONS,0
TYPICAL/EXTREME PERIODS,0
GROUND TEMPERATURES,1,1.0,,,,7.1,9.8,12.6,14.6,17.2,17.5,16.2,13.6,10.4,7.7,5.9,5.7
HOLIDAYS/DAYLIGHT SAVINGS,No,0,0,0
COMMENTS 1,created by using UKCP09 weather generator outputs
COMMENTS 2,wind speed wind direction and pressure based on observations at station id 03917
DATA PERIODS,1,1,Data,Sunday,1/1,12/31
3004,1,1,1,0,*?*?*?*?*?*?*?*?*?*?*?*?*?*?*?*?*?*?*?*?*?*?,0.4,-1.3,90,100569,0,-0,283,0.0,-0.0,0.0,0,0,0,0,227,6.7,10,5,9999,99999,9,999999999,0.0,999,999,99
3004,1,1,2,0,*?*?*?*?*?*?*?*?*?*?*?*?*?*?*?*?*?*?*?*?*?*?,0.2,-1.3,91,100569,0,-0,282,0.0,-0.0,0.0,0,0,0,0,223,5.7,10,5,9999,99999,9,999999999,0.0,999,999,99
3004,1,1,3,0,*?*?*?*?*?*?*?*?*?*?*?*?*?*?*?*?*?*?*?*?*?*?,2.7,-1.1,78,100569,0,-0,293,0.0,-0.0,0.0,0,0,0,0,220,5.7,10,5,9999,99999,9,999999999,0.0,999,999,99
3004,1,1,4,0,*?*?*?*?*?*?*?*?*?*?*?*?*?*?*?*?*?*?*?*?*?*?,0.2,-2.2,85,100569,0,-0,283,0.0,-0.0,0.0,0,0,0,0,217,5.2,10,5,9999,99999,9,999999999,0.0,999,999,99
3004,1,1,5,0,*?*?*?*?*?*?*?*?*?*?*?*?*?*?*?*?*?*?*?*?*?*?,1.6,0.4,95,100569,0,-0,288,0.0,-0.0,0.0,0,0,0,0,213,5.7,10,5,9999,99999,9,999999999,0.0,999,999,99
3004,1,1,6,0,*?*?*?*?*?*?*?*?*?*?*?*?*?*?*?*?*?*?*?*?*?*?,0.0,-1.1,94,100569,0,-0,282,0.0,-0.0,0.0,0,0,0,0,210,4.6,10,5,9999,99999,9,999999999,0.0,999,999,99
3004,1,1,7,0,*?*?*?*?*?*?*?*?*?*?*?*?*?*?*?*?*?*?*?*?*?*?,0.8,-0.4,94,100569,0,-0,285,0.0,-0.0,0.0,0,0,0,0,215,4.6,10,5,9999,99999,9,999999999,0.0,999,999,99
3004,1,1,8,0,*?*?*?*?*?*?*?*?*?*?*?*?*?*?*?*?*?*?*?*?*?*?,0.1,-0.2,100,100569,0,-0,272,0.0,-0.0,0.0,0,0,0,0,220,4.1,8,4,9999,99999,9,999999999,0.0,999,999,99
3004,1,1,9,0,*?*?*?*?*?*?*?*?*?*?*?*?*?*?*?*?*?*?*?*?*?*?,1.4,1.0,99,100569,85,1413,268,7.0,52.2,3.9,796,2493,769,79,225,3.6,6,3,9999,99999,9,999999999,0.0,999,999,99
3004,1,1,10,0,*?*?*?*?*?*?*?*?*?*?*?*?*?*?*?*?*?*?*?*?*?*?,2.9,0.8,88,100569,203,1411,274,76.5,238.1,42.2,8062,15080,5731,750,230,4.1,6,3,9999,99999,9,999999999,0.0,999,999,99
3004,1,1,11,0,*?*?*?*?*?*?*?*?*?*?*?*?*?*?*?*?*?*?*?*?*?*?,5.1,2.1,83,100569,277,1413,283,119.8,273.7,66.1,12465,20269,8652,1203,235,6.2,6,3,9999,99999,9,999999999,0.0,999,999,99
3004,1,1,12,0,*?*?*?*?*?*?*?*?*?*?*?*?*?*?*?*?*?*?*?*?*?*?,8.3,3.8,76,100569,301,1412,298,134.0,281.5,74.0,13911,21666,9591,1355,240,5.7,6,3,9999,99999,9,999999999,0.0,999,999,99
3004,1,1,13,0,*?*?*?*?*?*?*?*?*?*?*?*?*?*?*?*?*?*?*?*?*?*?,8.6,4.5,78,100569,274,1412,304,106.5,195.9,68.5,11294,14440,8168,1288,245,6.2,7,4,9999,99999,9,999999999,0.0,999,999,99
3004,1,1,14,0,*?*?*?*?*?*?*?*?*?*?*?*?*?*?*?*?*?*?*?*?*?*?,8.6,4.3,77,100569,198,1415,309,55.9,100.6,41.8,5989,6115,5128,749,250,5.2,8,4,9999,99999,9,999999999,0.0,999,999,99
3004,1,1,15,0,*?*?*?*?*?*?*?*?*?*?*?*?*?*?*?*?*?*?*?*?*?*?,8.7,3.6,72,100569,77,1410,309,1.9,8.6,1.4,248,312,278,22,255,3.6,8,4,9999,99999,9,999999999,0.0,999,999,99
3004,1,1,16,0,*?*?*?*?*?*?*?*?*?*?*?*?*?*?*?*?*?*?*?*?*?*?,8.6,3.8,74,100569,0,-0,318,0.0,-0.0,0.0,0,0,0,0,260,4.1,10,5,9999,99999,9,999999999,0.0,999,999,99
3004,1,1,17,0,*?*?*?*?*?*?*?*?*?*?*?*?*?*?*?*?*?*?*?*?*?*?,5.5,1.9,79,100569,0,-0,304,0.0,-0.0,0.0,0,0,0,0,265,4.6,10,5,9999,99999,9,999999999,0.0,999,999,99
3004,1,1,18,0,*?*?*?*?*?*?*?*?*?*?*?*?*?*?*?*?*?*?*?*?*?*?,4.2,2.3,89,100569,0,-0,299,0.0,-0.0,0.0,0,0,0,0,270,4.1,10,5,9999,99999,9,999999999,0.0,999,999,99
3004,1,1,19,0,*?*?*?*?*?*?*?*?*?*?*?*?*?*?*?*?*?*?*?*?*?*?,4.2,2.3,89,100569,0,-0,299,0.0,-0.0,0.0,0,0,0,0,260,3.6,10,5,9999,99999,9,999999999,0.0,999,999,99
3004,1,1,20,0,*?*?*?*?*?*?*?*?*?*?*?*?*?*?*?*?*?*?*?*?*?*?,2.4,-0.4,83,100569,0,-0,292,0.0,-0.0,0.0,0,0,0,0,250,4.6,10,5,9999,99999,9,999999999,0.0,999,999,99
3004,1,1,21,0,*?*?*?*?*?*?*?*?*?*?*?*?*?*?*?*?*?*?*?*?*?*?,2.6,-1.3,76,100569,0,-0,292,0.0,-0.0,0.0,0,0,0,0,240,3.6,10,5,9999,99999,9,999999999,0.0,999,999,99
3004,1,1,22,0,*?*?*?*?*?*?*?*?*?*?*?*?*?*?*?*?*?*?*?*?*?*?,2.4,0.4,88,100569,0,-0,291,0.0,-0.0,0.0,0,0,0,0,230,3.6,10,5,9999,99999,9,999999999,0.0,999,999,99
3004,1,1,23,0,*?*?*?*?*?*?*?*?*?*?*?*?*?*?*?*?*?*?*?*?*?*?,4.0,3.0,96,100569,0,-0,298,0.0,-0.0,0.0,0,0,0,0,220,3.6,10,5,9999,99999,9,999999999,0.0,999,999,99
3004,1,1,24,0,*?*?*?*?*?*?*?*?*?*?*?*?*?*?*?*?*?*?*?*?*?*?,0.4,-1.3,90,100569,0,-0,283,0.0,-0.0,0.0,0,0,0,0,230,5.2,10,5,9999,99999,9,999999999,0.0,999,999,99
3004,1,2,1,0,*?*?*?*?*?*?*?*?*?*?*?*?*?*?*?*?*?*?*?*?*?*?,6.7,6.1,97,101773,0,-0,309,0.0,-0.0,0.0,0,0,0,0,207,6.7,10,5,9999,99999,9,999999999,0.0,999,999,99
3004,1,2,2,0,*?*?*?*?*?*?*?*?*?*?*?*?*?*?*?*?*?*?*?*?*?*?,7.6,7.3,99,101773,0,-0,313,0.0,-0.0,0.0,0,0,0,0,203,5.7,10,5,9999,99999,9,999999999,0.0,999,999,99
3004,1,2,3,0,*?*?*?*?*?*?*?*?*?*?*?*?*?*?*?*?*?*?*?*?*?*?,7.3,6.6,97,101773,0,-0,312,0.0,-0.0,0.0,0,0,0,0,200,5.7,10,5,9999,99999,9,999999999,0.0,999,999,99
3004,1,2,4,0,*?*?*?*?*?*?*?*?*?*?*?*?*?*?*?*?*?*?*?*?*?*?,8.4,5.9,85,101773,0,-0,317,0.0,-0.0,0.0,0,0,0,0,197,5.2,10,5,9999,99999,9,999999999,0.0,999,999,99
3004,1,2,5,0,*?*?*?*?*?*?*?*?*?*?*?*?*?*?*?*?*?*?*?*?*?*?,8.2,5.8,85,101773,0,-0,316,0.0,-0.0,0.0,0,0,0,0,193,5.7,10,5,9999,99999,9,999999999,0.0,999,999,99
3004,1,2,6,0,*?*?*?*?*?*?*?*?*?*?*?*?*?*?*?*?*?*?*?*?*?*?,7.6,5.0,84,101773,0,-0,313,0.0,-0.0,0.0,0,0,0,0,190,4.6,10,5,9999,99999,9,999999999,0.0,999,999,99
3004,1,2,7,0,*?*?*?*?*?*?*?*?*?*?*?*?*?*?*?*?*?*?*?*?*?*?,6.7,4.3,86,101773,0,-0,309,0.0,-0.0,0.0,0,0,0,0,195,4.6,10,5,9999,99999,9,999999999,0.0,999,999,99
3004,1,2,8,0,*?*?*?*?*?*?*?*?*?*?*?*?*?*?*?*?*?*?*?*?*?*?,5.6,3.6,88,101773,0,-0,300,0.0,-0.0,0.0,0,0,0,0,200,4.1,9,5,9999,99999,9,999999999,0.0,999,999,99
3004,1,2,9,0,*?*?*?*?*?*?*?*?*?*?*?*?*?*?*?*?*?*?*?*?*?*?,7.7,4.8,83,101773,86,1417,309,4.3,9.4,3.7,519,315,550,56,205,3.6,9,5,9999,99999,9,999999999,0.0,999,999,99
3004,1,2,10,0,*?*?*?*?*?*?*?*?*?*?*?*?*?*?*?*?*?*?*?*?*?*?,9.7,6.9,83,101773,204,1410,318,44.4,40.8,38.5,4943,2760,4590,813,210,4.1,9,5,9999,99999,9,999999999,0.0,999,999,99
3004,1,2,11,0,*?*?*?*?*?*?*?*?*?*?*?*?*?*?*?*?*?*?*?*?*?*?,11.1,7.4,78,101773,279,1415,329,40.0,0.0,40.0,4678,0,4686,1571,215,6.2,10,5,9999,99999,9,999999999,0.0,999,999,99
3004,1,2,12,0,*?*?*?*?*?*?*?*?*?*?*?*?*?*?*?*?*?*?*?*?*?*?,12.8,8.0,74,101773,303,1412,333,77.8,48.2,67.5,8539,3981,7648,1762,220,5.7,9,5,9999,99999,9,999999999,0.0,999,999,99
3004,1,2,13,0,*?*?*?*?*?*?*?*?*?*?*?*?*?*?*?*?*?*?*?*?*?*?,12.8,8.7,77,101773,277,1415,329,91.2,117.4,68.2,9984,9096,7938,1464,220,6.2,8,4,9999,99999,9,999999999,0.0,999,999,99
3004,1,2,14,0,*?*?*?*?*?*?*?*?*?*?*?*?*?*?*?*?*?*?*?*?*?*?,12.7,8.0,74,101773,200,1409,332,43.1,40.4,37.4,4797,2703,4457,788,220,5.2,9,5,9999,99999,9,999999999,0.0,999,999,99
3004,1,2,15,0,*?*?*?*?*?*?*?*?*?*?*?*?*?*?*?*?*?*?*?*?*?*?,12.7,8.7,77,101773,80,1410,332,2.4,5.7,2.1,302,179,325,31,220,3.6,9,5,9999,99999,9,999999999,0.0,999,999,99
3004,1,2,16,0,*?*?*?*?*?*?*?*?*?*?*?*?*?*?*?*?*?*?*?*?*?*?,12.7,9.9,84,101773,0,-0,336,0.0,-0.0,0.0,0,0,0,0,220,4.1,10,5,9999,99999,9,999999999,0.0,999,999,99
3004,1,2,17,0,*?*?*?*?*?*?*?*?*?*?*?*?*?*?*?*?*?*?*?*?*?*?,11.0,9.1,89,101773,0,-0,328,0.0,-0.0,0.0,0,0,0,0,220,4.6,10,5,9999,99999,9,999999999,0.0,999,999,99
3004,1,2,18,0,*?*?*?*?*?*?*?*?*?*?*?*?*?*?*?*?*?*?*?*?*?*?,11.2,9.3,89,101773,0,-0,329,0.0,-0.0,0.0,0,0,0,0,220,4.1,10,5,9999,99999,9,999999999,0.0,999,999,99
3004,1,2,19,0,*?*?*?*?*?*?*?*?*?*?*?*?*?*?*?*?*?*?*?*?*?*?,9.8,8.3,90,101773,0,-0,323,0.0,-0.0,0.0,0,0,0,0,218,3.6,10,5,9999,99999,9,999999999,0.0,999,999,99
3004,1,2,20,0,*?*?*?*?*?*?*?*?*?*?*?*?*?*?*?*?*?*?*?*?*?*?,9.3,8.7,97,101773,0,-0,320,0.0,-0.0,0.0,0,0,0,0,217,4.6,10,5,9999,99999,9,999999999,0.0,999,999,99
3004,1,2,21,0,*?*?*?*?*?*?*?*?*?*?*?*?*?*?*?*?*?*?*?*?*?*?,8.1,8.0,100,101773,0,-0,315,0.0,-0.0,0.0,0,0,0,0,215,3.6,10,5,9999,99999,9,999999999,0.0,999,999,99
3004,1,2,22,0,*?*?*?*?*?*?*?*?*?*?*?*?*?*?*?*?*?*?*?*?*?*?,7.3,7.3,100,101773,0,-0,311,0.0,-0.0,0.0,0,0,0,0,213,3.6,10,5,9999,99999,9,999999999,0.0,999,999,99
3004,1,2,23,0,*?*?*?*?*?*?*?*?*?*?*?*?*?*?*?*?*?*?*?*?*?*?,8.0,8.0,100,101773,0,-0,314,0.0,-0.0,0.0,0,0,0,0,212,3.6,10,5,9999,99999,9,999999999,0.0,999,999,99
3004,1,2,24,0,*?*?*?*?*?*?*?*?*?*?*?*?*?*?*?*?*?*?*?*?*?*?,5.6,4.6,94,101773,0,-0,304,0.0,-0.0,0.0,0,0,0,0,210,5.2,10,5,9999,99999,9,999999999,0.0,999,999,99
3004,1,3,1,0,*?*?*?*?*?*?*?*?*?*?*?*?*?*?*?*?*?*?*?*?*?*?,10.0,5.8,75,102759,0,-0,324,0.0,-0.0,0.0,0,0,0,0,213,6.7,10,5,9999,99999,9,999999999,0.0,999,999,99
3004,1,3,2,0,*?*?*?*?*?*?*?*?*?*?*?*?*?*?*?*?*?*?*?*?*?*?,10.9,4.8,65,102759,0,-0,328,0.0,-0.0,0.0,0,0,0,0,217,5.2,10,5,9999,99999,9,999999999,0.0,999,999,99
3004,1,3,3,0,*?*?*?*?*?*?*?*?*?*?*?*?*?*?*?*?*?*?*?*?*?*?,11.4,4.5,62,102759,0,-0,331,0.0,-0.0,0.0,0,0,0,0,220,5.2,10,5,9999,99999,9,999999999,0.0,999,999,99
3004,1,3,4,0,*?*?*?*?*?*?*?*?*?*?*?*?*?*?*?*?*?*?*?*?*?*?,11.3,5.1,66,102759,0,-0,330,0.0,-0.0,0.0,0,0,0,0,223,6.7,10,5,9999,99999,9,999999999,0.0,999,999,99
3004,1,3,5,0,*?*?*?*?*?*?*?*?*?*?*?*?*?*?*?*?*?*?*?*?*?*?,10.1,4.5,68,102759,0,-0,325,0.0,-0.0,0.0,0,0,0,0,227,7.2,10,5,9999,99999,9,999999999,0.0,999,999,99
3004,1,3,6,0,*?*?*?*?*?*?*?*?*?*?*?*?*?*?*?*?*?*?*?*?*?*?,8.7,3.8,71,102759,0,-0,318,0.0,-0.0,0.0,0,0,0,0,230,8.8,10,5,9999,99999,9,999999999,0.0,999,999,99
3004,1,3,7,0,*?*?*?*?*?*?*?*?*?*?*?*?*?*?*?*?*?*?*?*?*?*?,9.8,5.0,72,102759,0,-0,323,0.0,-0.0,0.0,0,0,0,0,228,11.3,10,5,9999,99999,9,999999999,0.0,999,999,99
3004,1,3,8,0,*?*?*?*?*?*?*?*?*?*?*?*?*?*?*?*?*?*?*?*?*?*?,10.6,5.8,71,102759,0,-0,327,0.0,-0.0,0.0,0,0,0,0,227,11.3,10,5,9999,99999,9,999999999,0.0,999,999,99
3004,1,3,9,0,*?*?*?*?*?*?*?*?*?*?*?*?*?*?*?*?*?*?*?*?*?*?,11.1,6.6,73,102759,87,1418,329,2.7,0.0,2.7,348,-0,347,109,225,11.8,10,5,9999,99999,9,999999999,0.0,999,999,99
3004,1,3,10,0,*?*?*?*?*?*?*?*?*?*?*?*?*?*?*?*?*?*?*?*?*?*?,13.1,7.0,66,102759,206,1414,330,59.5,102.9,44.5,6366,6415,5439,802,223,12.9,8,4,9999,99999,9,999999999,0.0,999,999,99
3004,1,3,11,0,*?*?*?*?*?*?*?*?*?*?*?*?*?*?*?*?*?*?*?*?*?*?,15.1,7.4,60,102759,280,1411,339,92.9,117.9,69.5,10168,9195,8081,1493,222,13.9,8,4,9999,99999,9,999999999,0.0,999,999,99
3004,1,3,12,0,*?*?*?*?*?*?*?*?*?*?*?*?*?*?*?*?*?*?*?*?*?*?,16.8,8.0,55,102759,305,1411,347,104.1,121.3,77.9,11379,9807,9027,1684,220,13.9,8,4,9999,99999,9,999999999,0.0,999,999,99
3004,1,3,13,0,*?*?*?*?*?*?*?*?*?*?*?*?*?*?*?*?*?*?*?*?*?*?,16.8,8.9,59,102759,279,1412,352,69.7,46.9,60.4,7693,3662,7100,1297,218,13.9,9,5,9999,99999,9,999999999,0.0,999,999,99
3004,1,3,14,0,*?*?*?*?*?*?*?*?*?*?*?*?*?*?*?*?*?*?*?*?*?*?,16.9,8.3,57,102759,203,1410,352,44.1,40.7,38.2,4905,2745,4555,806,217,13.4,9,5,9999,99999,9,999999999,0.0,999,999,99
3004,1,3,15,0,*?*?*?*?*?*?*?*?*?*?*?*?*?*?*?*?*?*?*?*?*?*?,16.8,8.5,58,102759,83,1407,352,3.5,7.8,3.0,426,256,453,45,215,12.4,9,5,9999,99999,9,999999999,0.0,999,999,99
3004,1,3,16,0,*?*?*?*?*?*?*?*?*?*?*?*?*?*?*?*?*?*?*?*?*?*?,16.4,8.4,59,102759,0,-0,354,0.0,-0.0,0.0,0,0,0,0,213,8.8,10,5,9999,99999,9,999999999,0.0,999,999,99
3004,1,3,17,0,*?*?*?*?*?*?*?*?*?*?*?*?*?*?*?*?*?*?*?*?*?*?,15.5,8.3,62,102759,0,-0,349,0.0,-0.0,0.0,0,0,0,0,212,6.7,10,5,9999,99999,9,999999999,0.0,999,999,99
3004,1,3,18,0,*?*?*?*?*?*?*?*?*?*?*?*?*?*?*?*?*?*?*?*?*?*?,14.7,7.9,63,102759,0,-0,346,0.0,-0.0,0.0,0,0,0,0,210,3.6,10,5,9999,99999,9,999999999,0.0,999,999,99
3004,1,3,19,0,*?*?*?*?*?*?*?*?*?*?*?*?*?*?*?*?*?*?*?*?*?*?,13.1,8.1,72,102759,0,-0,338,0.0,-0.0,0.0,0,0,0,0,212,4.1,10,5,9999,99999,9,999999999,0.0,999,999,99
3004,1,3,20,0,*?*?*?*?*?*?*?*?*?*?*?*?*?*?*?*?*?*?*?*?*?*?,12.4,8.3,76,102759,0,-0,335,0.0,-0.0,0.0,0,0,0,0,213,5.7,10,5,9999,99999,9,999999999,0.0,999,999,99
3004,1,3,21,0,*?*?*?*?*?*?*?*?*?*?*?*?*?*?*?*?*?*?*?*?*?*?,12.5,9.2,80,102759,0,-0,335,0.0,-0.0,0.0,0,0,0,0,215,4.1,10,5,9999,99999,9,999999999,0.0,999,999,99
3004,1,3,22,0,*?*?*?*?*?*?*?*?*?*?*?*?*?*?*?*?*?*?*?*?*?*?,13.1,9.4,78,102759,0,-0,338,0.0,-0.0,0.0,0,0,0,0,217,4.6,10,5,9999,99999,9,999999999,0.0,999,999,99
3004,1,3,23,0,*?*?*?*?*?*?*?*?*?*?*?*?*?*?*?*?*?*?*?*?*?*?,12.4,8.9,79,102759,0,-0,334,0.0,-0.0,0.0,0,0,0,0,218,6.7,10,5,9999,99999,9,999999999,0.0,999,999,99
3004,1,3,24,0,*?*?*?*?*?*?*?*?*?*?*?*?*?*?*?*?*?*?*?*?*?*?,8.7,7.0,88,102759,0,-0,318,0.0,-0.0,0.0,0,0,0,0,210,7.2,10,5,9999,99999,9,999999999,0.0,999,999,99
3004,1,4,1,0,*?*?*?*?*?*?*?*?*?*?*?*?*?*?*?*?*?*?*?*?*?*?,12.5,9.1,79,103237,0,-0,335,0.0,-0.0,0.0,0,0,0,0,220,10.3,10,5,9999,99999,9,999999999,0.0,999,999,99
3004,1,4,2,0,*?*?*?*?*?*?*?*?*?*?*?*?*?*?*?*?*?*?*?*?*?*?,12.7,9.2,78,103237,0,-0,336,0.0,-0.0,0.0,0,0,0,0,220,10.3,10,5,9999,99999,9,999999999,0.0,999,999,99
3004,1,4,3,0,*?*?*?*?*?*?*?*?*?*?*?*?*?*?*?*?*?*?*?*?*?*?,12.4,9.1,79,103237,0,-0,334,0.0,-0.0,0.0,0,0,0,0,220,9.3,10,5,9999,99999,9,999999999,0.0,999,999,99
3004,1,4,4,0,*?*?*?*?*?*?*?*?*?*?*?*?*?*?*?*?*?*?*?*?*?*?,13.1,9.9,80,103237,0,-0,337,0.0,-0.0,0.0,0,0,0,0,220,9.3,10,5,9999,99999,9,999999999,0.0,999,999,99
3004,1,4,5,0,*?*?*?*?*?*?*?*?*?*?*?*?*?*?*?*?*?*?*?*?*?*?,11.8,9.2,84,103237,0,-0,332,0.0,-0.0,0.0,0,0,0,0,220,8.2,10,5,9999,99999,9,999999999,0.0,999,999,99
3004,1,4,6,0,*?*?*?*?*?*?*?*?*?*?*?*?*?*?*?*?*?*?*?*?*?*?,12.4,9.3,81,103237,0,-0,334,0.0,-0.0,0.0,0,0,0,0,220,8.8,10,5,9999,99999,9,999999999,0.0,999,999,99
3004,1,4,7,0,*?*?*?*?*?*?*?*?*?*?*?*?*?*?*?*?*?*?*?*?*?*?,11.5,8.4,81,103237,0,-0,330,0.0,-0.0,0.0,0,0,0,0,217,8.2,10,5,9999,99999,9,999999999,0.0,999,999,99
3004,1,4,8,0,*?*?*?*?*?*?*?*?*?*?*?*?*?*?*?*?*?*?*?*?*?*?,10.4,8.1,85,103237,0,-0,325,0.0,-0.0,0.0,0,0,0,0,213,9.8,10,5,9999,99999,9,999999999,0.0,999,999,99
3004,1,4,9,0,*?*?*?*?*?*?*?*?*?*?*?*?*?*?*?*?*?*?*?*?*?*?,11.8,9.1,83,103237,88,1416,332,2.9,0.0,2.9,375,-0,374,118,210,9.8,10,5,9999,99999,9,999999999,0.0,999,999,99
3004,1,4,10,0,*?*?*?*?*?*?*?*?*?*?*?*?*?*?*?*?*?*?*?*?*?*?,12.9,9.2,77,103237,207,1410,337,26.1,0.0,26.1,3075,0,3079,1015,207,10.3,10,5,9999,99999,9,999999999,0.0,999,999,99
3004,1,4,11,0,*?*?*?*?*?*?*?*?*?*?*?*?*?*?*?*?*?*?*?*?*?*?,14.6,9.2,70,103237,282,1411,345,40.7,0.0,40.7,4761,0,4770,1600,203,10.3,10,5,9999,99999,9,999999999,0.0,999,999,99
3004,1,4,12,0,*?*?*?*?*?*?*?*?*?*?*?*?*?*?*?*?*?*?*?*?*?*?,15.6,10.3,70,103237,308,1414,349,45.7,0.0,45.7,5337,0,5347,1806,200,11.3,10,5,9999,99999,9,999999999,0.0,999,999,99
3004,1,4,13,0,*?*?*?*?*?*?*?*?*?*?*?*?*?*?*?*?*?*?*?*?*?*?,16.3,9.3,63,103237,282,1413,353,40.7,0.0,40.7,4752,0,4761,1597,197,11.3,10,5,9999,99999,9,999999999,0.0,999,999,99
3004,1,4,14,0,*?*?*?*?*?*?*?*?*?*?*?*?*?*?*?*?*?*?*?*?*?*?,16.5,8.9,61,103237,206,1409,354,26.0,0.0,26.0,3056,0,3060,1009,193,11.8,10,5,9999,99999,9,999999999,0.0,999,999,99
3004,1,4,15,0,*?*?*?*?*?*?*?*?*?*?*?*?*?*?*?*?*?*?*?*?*?*?,16.4,9.6,63,103237,87,1419,353,2.6,0.0,2.6,347,-0,346,109,190,11.3,10,5,9999,99999,9,999999999,0.0,999,999,99
3004,1,4,16,0,*?*?*?*?*?*?*?*?*?*?*?*?*?*?*?*?*?*?*?*?*?*?,15.9,9.1,64,103237,0,-0,351,0.0,-0.0,0.0,0,0,0,0,187,11.8,10,5,9999,99999,9,999999999,0.0,999,999,99
3004,1,4,17,0,*?*?*?*?*?*?*?*?*?*?*?*?*?*?*?*?*?*?*?*?*?*?,15.1,9.1,67,103237,0,-0,347,0.0,-0.0,0.0,0,0,0,0,183,12.4,10,5,9999,99999,9,999999999,0.0,999,999,99
3004,1,4,18,0,*?*?*?*?*?*?*?*?*?*?*?*?*?*?*?*?*?*?*?*?*?*?,13.7,9.3,74,103237,0,-0,340,0.0,-0.0,0.0,0,0,0,0,180,11.3,10,5,9999,99999,9,999999999,0.0,999,999,99
3004,1,4,19,0,*?*?*?*?*?*?*?*?*?*?*?*?*?*?*?*?*?*?*?*?*?*?,14.3,9.1,70,103237,0,-0,343,0.0,-0.0,0.0,0,0,0,0,178,11.3,10,5,9999,99999,9,999999999,0.0,999,999,99
3004,1,4,20,0,*?*?*?*?*?*?*?*?*?*?*?*?*?*?*?*?*?*?*?*?*?*?,13.6,8.9,73,103237,0,-0,340,0.0,-0.0,0.0,0,0,0,0,177,11.3,10,5,9999,99999,9,999999999,0.0,999,999,99
3004,1,4,21,0,*?*?*?*?*?*?*?*?*?*?*?*?*?*?*?*?*?*?*?*?*?*?,12.2,8.8,79,103237,0,-0,333,0.0,-0.0,0.0,0,0,0,0,175,10.8,10,5,9999,99999,9,999999999,0.0,999,999,99
3004,1,4,22,0,*?*?*?*?*?*?*?*?*?*?*?*?*?*?*?*?*?*?*?*?*?*?,12.9,8.8,76,103237,0,-0,337,0.0,-0.0,0.0,0,0,0,0,173,10.8,10,5,9999,99999,9,999999999,0.0,999,999,99
3004,1,4,23,0,*?*?*?*?*?*?*?*?*?*?*?*?*?*?*?*?*?*?*?*?*?*?,12.1,9.1,81,103237,0,-0,333,0.0,-0.0,0.0,0,0,0,0,172,11.3,10,5,9999,99999,9,999999999,0.0,999,999,99
3004,1,4,24,0,*?*?*?*?*?*?*?*?*?*?*?*?*?*?*?*?*?*?*?*?*?*?,11.7,9.1,83,103237,0,-0,331,0.0,-0.0,0.0,0,0,0,0,220,11.3,10,5,9999,99999,9,999999999,0.0,999,999,99
3004,1,5,1,0,*?*?*?*?*?*?*?*?*?*?*?*?*?*?*?*?*?*?*?*?*?*?,10.9,8.3,83,102832,0,-0,328,0.0,-0.0,0.0,0,0,0,0,173,10.3,10,5,9999,99999,9,999999999,0.0,999,999,99
3004,1,5,2,0,*?*?*?*?*?*?*?*?*?*?*?*?*?*?*?*?*?*?*?*?*?*?,10.1,8.0,85,102832,0,-0,324,0.0,-0.0,0.0,0,0,0,0,177,10.3,10,5,9999,99999,9,999999999,0.0,999,999,99
3004,1,5,3,0,*?*?*?*?*?*?*?*?*?*?*?*?*?*?*?*?*?*?*?*?*?*?,10.5,7.7,82,102832,0,-0,326,0.0,-0.0,0.0,0,0,0,0,180,9.3,10,5,9999,99999,9,999999999,0.0,999,999,99
3004,1,5,4,0,*?*?*?*?*?*?*?*?*?*?*?*?*?*?*?*?*?*?*?*?*?*?,10.8,8.0,81,102832,0,-0,327,0.0,-0.0,0.0,0,0,0,0,183,9.3,10,5,9999,99999,9,999999999,0.0,999,999,99
3004,1,5,5,0,*?*?*?*?*?*?*?*?*?*?*?*?*?*?*?*?*?*?*?*?*?*?,11.6,7.9,76,102832,0,-0,331,0.0,-0.0,0.0,0,0,0,0,187,8.2,10,5,9999,99999,9,999999999,0.0,999,999,99
3004,1,5,6,0,*?*?*?*?*?*?*?*?*?*?*?*?*?*?*?*?*?*?*?*?*?*?,11.9,7.7,74,102832,0,-0,332,0.0,-0.0,0.0,0,0,0,0,190,8.8,10,5,9999,99999,9,999999999,0.0,999,999,99
3004,1,5,7,0,*?*?*?*?*?*?*?*?*?*?*?*?*?*?*?*?*?*?*?*?*?*?,10.7,7.4,79,102832,0,-0,327,0.0,-0.0,0.0,0,0,0,0,188,8.2,10,5,9999,99999,9,999999999,0.0,999,999,99
3004,1,5,8,0,*?*?*?*?*?*?*?*?*?*?*?*?*?*?*?*?*?*?*?*?*?*?,10.9,7.4,78,102832,0,-0,328,0.0,-0.0,0.0,0,0,0,0,187,9.8,10,5,9999,99999,9,999999999,0.0,999,999,99
3004,1,5,9,0,*?*?*?*?*?*?*?*?*?*?*?*?*?*?*?*?*?*?*?*?*?*?,11.2,7.4,76,102832,89,1411,329,3.1,0.0,3.1,406,-0,405,128,185,9.8,10,5,9999,99999,9,999999999,0.0,999,999,99
3004,1,5,10,0,*?*?*?*?*?*?*?*?*?*?*?*?*?*?*?*?*?*?*?*?*?*?,11.7,6.7,70,102832,209,1412,332,26.5,0.0,26.5,3114,0,3118,1028,183,10.3,10,5,9999,99999,9,999999999,0.0,999,999,99
3004,1,5,11,0,*?*?*?*?*?*?*?*?*?*?*?*?*?*?*?*?*?*?*?*?*?*?,13.1,6.7,65,102832,284,1410,338,41.2,0.0,41.2,4809,0,4818,1617,182,10.3,10,5,9999,99999,9,999999999,0.0,999,999,99
3004,1,5,12,0,*?*?*?*?*?*?*?*?*?*?*?*?*?*?*?*?*?*?*?*?*?*?,13.5,6.6,62,102832,310,1411,340,46.2,0.0,46.2,5394,0,5405,1826,180,11.3,10,5,9999,99999,9,999999999,0.0,999,999,99
3004,1,5,13,0,*?*?*?*?*?*?*?*?*?*?*?*?*?*?*?*?*?*?*?*?*?*?,13.9,6.2,59,102832,285,1413,342,41.2,0.0,41.2,4818,0,4827,1620,185,11.3,10,5,9999,99999,9,999999999,0.0,999,999,99
3004,1,5,14,0,*?*?*?*?*?*?*?*?*?*?*?*?*?*?*?*?*?*?*?*?*?*?,13.7,6.6,61,102832,210,1415,341,26.6,0.0,26.6,3130,0,3134,1034,190,11.8,10,5,9999,99999,9,999999999,0.0,999,999,99
3004,1,5,15,0,*?*?*?*?*?*?*?*?*?*?*?*?*?*?*?*?*?*?*?*?*?*?,13.8,6.4,60,102832,90,1411,342,3.3,0.0,3.3,429,-0,428,136,195,11.3,10,5,9999,99999,9,999999999,0.0,999,999,99
3004,1,5,16,0,*?*?*?*?*?*?*?*?*?*?*?*?*?*?*?*?*?*?*?*?*?*?,13.9,6.7,61,102832,0,-0,342,0.0,-0.0,0.0,0,0,0,0,200,11.8,10,5,9999,99999,9,999999999,0.0,999,999,99
3004,1,5,17,0,*?*?*?*?*?*?*?*?*?*?*?*?*?*?*?*?*?*?*?*?*?*?,13.0,6.1,62,102832,0,-0,338,0.0,-0.0,0.0,0,0,0,0,205,12.4,10,5,9999,99999,9,999999999,0.0,999,999,99
3004,1,5,18,0,*?*?*?*?*?*?*?*?*?*?*?*?*?*?*?*?*?*?*?*?*?*?,13.5,7.0,64,102832,0,-0,340,0.0,-0.0,0.0,0,0,0,0,210,11.3,10,5,9999,99999,9,999999999,0.0,999,999,99
3004,1,5,19,0,*?*?*?*?*?*?*?*?*?*?*?*?*?*?*?*?*?*?*?*?*?*?,12.9,6.9,66,102832,0,-0,337,0.0,-0.0,0.0,0,0,0,0,208,11.3,10,5,9999,99999,9,999999999,0.0,999,999,99
3004,1,5,20,0,*?*?*?*?*?*?*?*?*?*?*?*?*?*?*?*?*?*?*?*?*?*?,11.8,6.9,71,102832,0,-0,332,0.0,-0.0,0.0,0,0,0,0,207,11.3,10,5,9999,99999,9,999999999,0.0,999,999,99
3004,1,5,21,0,*?*?*?*?*?*?*?*?*?*?*?*?*?*?*?*?*?*?*?*?*?*?,11.2,6.4,72,102832,0,-0,329,0.0,-0.0,0.0,0,0,0,0,205,10.8,10,5,9999,99999,9,999999999,0.0,999,999,99
3004,1,5,22,0,*?*?*?*?*?*?*?*?*?*?*?*?*?*?*?*?*?*?*?*?*?*?,10.8,5.5,69,102832,0,-0,328,0.0,-0.0,0.0,0,0,0,0,203,10.8,10,5,9999,99999,9,999999999,0.0,999,999,99
3004,1,5,23,0,*?*?*?*?*?*?*?*?*?*?*?*?*?*?*?*?*?*?*?*?*?*?,10.9,5.3,67,102832,0,-0,328,0.0,-0.0,0.0,0,0,0,0,202,11.3,10,5,9999,99999,9,999999999,0.0,999,999,99
3004,1,5,24,0,*?*?*?*?*?*?*?*?*?*?*?*?*?*?*?*?*?*?*?*?*?*?,11.4,8.7,82,102832,0,-0,330,0.0,-0.0,0.0,0,0,0,0,170,11.3,10,5,9999,99999,9,999999999,0.0,999,999,99
3004,1,6,1,0,*?*?*?*?*?*?*?*?*?*?*?*?*?*?*?*?*?*?*?*?*?*?,11.5,6.2,70,102562,0,-0,331,0.0,-0.0,0.0,0,0,0,0,187,10.3,10,5,9999,99999,9,999999999,0.0,999,999,99
3004,1,6,2,0,*?*?*?*?*?*?*?*?*?*?*?*?*?*?*?*?*?*?*?*?*?*?,11.8,6.7,71,102562,0,-0,332,0.0,-0.0,0.0,0,0,0,0,173,10.3,10,5,9999,99999,9,999999999,0.0,999,999,99
3004,1,6,3,0,*?*?*?*?*?*?*?*?*?*?*?*?*?*?*?*?*?*?*?*?*?*?,10.8,7.0,76,102562,0,-0,327,0.0,-0.0,0.0,0,0,0,0,160,9.3,10,5,9999,99999,9,999999999,0.0,999,999,99
3004,1,6,4,0,*?*?*?*?*?*?*?*?*?*?*?*?*?*?*?*?*?*?*?*?*?*?,11.4,6.9,73,102562,0,-0,330,0.0,-0.0,0.0,0,0,0,0,147,9.3,10,5,9999,99999,9,999999999,0.0,999,999,99
3004,1,6,5,0,*?*?*?*?*?*?*?*?*?*?*?*?*?*?*?*?*?*?*?*?*?*?,11.5,6.9,73,102562,0,-0,331,0.0,-0.0,0.0,0,0,0,0,133,8.2,10,5,9999,99999,9,999999999,0.0,999,999,99
3004,1,6,6,0,*?*?*?*?*?*?*?*?*?*?*?*?*?*?*?*?*?*?*?*?*?*?,10.7,6.6,75,102562,0,-0,327,0.0,-0.0,0.0,0,0,0,0,120,8.8,10,5,9999,99999,9,999999999,0.0,999,999,99
3004,1,6,7,0,*?*?*?*?*?*?*?*?*?*?*?*?*?*?*?*?*?*?*?*?*?*?,9.8,7.3,84,102562,0,-0,323,0.0,-0.0,0.0,0,0,0,0,130,8.2,10,5,9999,99999,9,999999999,0.0,999,999,99
3004,1,6,8,0,*?*?*?*?*?*?*?*?*?*?*?*?*?*?*?*?*?*?*?*?*?*?,11.0,7.7,80,102562,0,-0,324,0.0,-0.0,0.0,0,0,0,0,140,9.8,9,5,9999,99999,9,999999999,0.0,999,999,99
3004,1,6,9,0,*?*?*?*?*?*?*?*?*?*?*?*?*?*?*?*?*?*?*?*?*?*?,12.1,8.3,77,102562,91,1419,333,3.4,0.0,3.4,442,-0,441,140,150,9.8,10,5,9999,99999,9,999999999,0.0,999,999,99
3004,1,6,10,0,*?*?*?*?*?*?*?*?*?*?*?*?*?*?*?*?*?*?*?*?*?*?,13.1,8.5,73,102562,211,1413,334,46.6,41.5,40.4,5183,2850,4811,854,160,10.3,9,5,9999,99999,9,999999999,0.0,999,999,99
3004,1,6,11,0,*?*?*?*?*?*?*?*?*?*?*?*?*?*?*?*?*?*?*?*?*?*?,14.1,9.1,71,102562,287,1414,339,72.3,47.3,62.7,7977,3740,7357,1348,170,10.3,9,5,9999,99999,9,999999999,0.0,999,999,99
3004,1,6,12,0,*?*?*?*?*?*?*?*?*?*?*?*?*?*?*?*?*?*?*?*?*?*?,15.5,9.6,68,102562,313,1412,345,81.2,48.7,70.4,8906,4059,7974,1843,180,11.3,9,5,9999,99999,9,999999999,0.0,999,999,99
3004,1,6,13,0,*?*?*?*?*?*?*?*?*?*?*?*?*?*?*?*?*?*?*?*?*?*?,15.5,9.2,66,102562,288,1413,345,72.7,47.4,63.0,8018,3752,7394,1356,178,11.3,9,5,9999,99999,9,999999999,0.0,999,999,99
3004,1,6,14,0,*?*?*?*?*?*?*?*?*?*?*?*?*?*?*?*?*?*?*?*?*?*?,15.6,9.4,67,102562,213,1412,346,47.4,41.8,41.1,5262,2880,4883,868,177,11.8,9,5,9999,99999,9,999999999,0.0,999,999,99
3004,1,6,15,0,*?*?*?*?*?*?*?*?*?*?*?*?*?*?*?*?*?*?*?*?*?*?,15.3,9.8,69,102562,94,1417,344,7.0,14.0,6.1,820,501,859,93,175,11.3,9,5,9999,99999,9,999999999,0.0,999,999,99
3004,1,6,16,0,*?*?*?*?*?*?*?*?*?*?*?*?*?*?*?*?*?*?*?*?*?*?,14.8,9.6,70,102562,0,-0,346,0.0,-0.0,0.0,0,0,0,0,173,11.8,10,5,9999,99999,9,999999999,0.0,999,999,99
3004,1,6,17,0,*?*?*?*?*?*?*?*?*?*?*?*?*?*?*?*?*?*?*?*?*?*?,14.2,9.3,72,102562,0,-0,343,0.0,-0.0,0.0,0,0,0,0,172,12.4,10,5,9999,99999,9,999999999,0.0,999,999,99
3004,1,6,18,0,*?*?*?*?*?*?*?*?*?*?*?*?*?*?*?*?*?*?*?*?*?*?,13.3,9.1,75,102562,0,-0,339,0.0,-0.0,0.0,0,0,0,0,170,11.3,10,5,9999,99999,9,999999999,0.0,999,999,99
3004,1,6,19,0,*?*?*?*?*?*?*?*?*?*?*?*?*?*?*?*?*?*?*?*?*?*?,12.8,8.8,76,102562,0,-0,336,0.0,-0.0,0.0,0,0,0,0,170,11.3,10,5,9999,99999,9,999999999,0.0,999,999,99
3004,1,6,20,0,*?*?*?*?*?*?*?*?*?*?*?*?*?*?*?*?*?*?*?*?*?*?,12.0,9.1,81,102562,0,-0,333,0.0,-0.0,0.0,0,0,0,0,170,11.3,10,5,9999,99999,9,999999999,0.0,999,999,99
3004,1,6,21,0,*?*?*?*?*?*?*?*?*?*?*?*?*?*?*?*?*?*?*?*?*?*?,11.6,8.8,82,102562,0,-0,331,0.0,-0.0,0.0,0,0,0,0,170,10.8,10,5,9999,99999,9,999999999,0.0,999,999,99
3004,1,6,22,0,*?*?*?*?*?*?*?*?*?*?*?*?*?*?*?*?*?*?*?*?*?*?,12.7,9.3,80,102562,0,-0,336,0.0,-0.0,0.0,0,0,0,0,170,10.8,10,5,9999,99999,9,999999999,0.0,999,999,99
3004,1,6,23,0,*?*?*?*?*?*?*?*?*?*?*?*?*?*?*?*?*?*?*?*?*?*?,11.4,8.1,80,102562,0,-0,330,0.0,-0.0,0.0,0,0,0,0,170,11.3,10,5,9999,99999,9,999999999,0.0,999,999,99
3004,1,6,24,0,*?*?*?*?*?*?*?*?*?*?*?*?*?*?*?*?*?*?*?*?*?*?,11.1,5.8,69,102562,0,-0,329,0.0,-0.0,0.0,0,0,0,0,200,11.3,10,5,9999,99999,9,999999999,0.0,999,999,99
3004,1,7,1,0,*?*?*?*?*?*?*?*?*?*?*?*?*?*?*?*?*?*?*?*?*?*?,8.8,8.0,97,101768,0,-0,318,0.0,-0.0,0.0,0,0,0,0,168,10.3,10,5,9999,99999,9,999999999,0.0,999,999,99
3004,1,7,2,0,*?*?*?*?*?*?*?*?*?*?*?*?*?*?*?*?*?*?*?*?*?*?,7.7,7.7,100,101768,0,-0,313,0.0,-0.0,0.0,0,0,0,0,167,10.3,10,5,9999,99999,9,999999999,0.0,999,999,99
3004,1,7,3,0,*?*?*?*?*?*?*?*?*?*?*?*?*?*?*?*?*?*?*?*?*?*?,7.6,7.6,100,101768,0,-0,313,0.0,-0.0,0.0,0,0,0,0,165,9.3,10,5,9999,99999,9,999999999,0.0,999,999,99
3004,1,7,4,0,*?*?*?*?*?*?*?*?*?*?*?*?*?*?*?*?*?*?*?*?*?*?,7.7,7.7,100,101768,0,-0,313,0.0,-0.0,0.0,0,0,0,0,163,9.3,10,5,9999,99999,9,999999999,0.0,999,999,99
3004,1,7,5,0,*?*?*?*?*?*?*?*?*?*?*?*?*?*?*?*?*?*?*?*?*?*?,7.7,7.4,100,101768,0,-0,313,0.0,-0.0,0.0,0,0,0,0,162,8.2,10,5,9999,99999,9,999999999,0.0,999,999,99
3004,1,7,6,0,*?*?*?*?*?*?*?*?*?*?*?*?*?*?*?*?*?*?*?*?*?*?,7.6,7.6,100,101768,0,-0,313,0.0,-0.0,0.0,0,0,0,0,160,8.8,10,5,9999,99999,9,999999999,0.0,999,999,99
3004,1,7,7,0,*?*?*?*?*?*?*?*?*?*?*?*?*?*?*?*?*?*?*?*?*?*?,7.7,7.7,100,101768,0,-0,313,0.0,-0.0,0.0,0,0,0,0,162,8.2,10,5,9999,99999,9,999999999,0.0,999,999,99
3004,1,7,8,0,*?*?*?*?*?*?*?*?*?*?*?*?*?*?*?*?*?*?*?*?*?*?,6.9,6.9,100,101768,0,-0,306,0.0,-0.0,0.0,0,0,0,0,163,9.8,9,5,9999,99999,9,999999999,0.0,999,999,99
3004,1,7,9,0,*?*?*?*?*?*?*?*?*?*?*?*?*?*?*?*?*?*?*?*?*?*?,7.8,7.7,100,101768,92,1408,310,6.5,13.3,5.6,768,469,805,87,165,9.8,9,5,9999,99999,9,999999999,0.0,999,999,99
3004,1,7,10,0,*?*?*?*?*?*?*?*?*?*?*?*?*?*?*?*?*?*?*?*?*?*?,10.1,8.3,90,101768,213,1412,320,47.3,41.7,41.0,5260,2879,4881,868,167,10.3,9,5,9999,99999,9,999999999,0.0,999,999,99
3004,1,7,11,0,*?*?*?*?*?*?*?*?*?*?*?*?*?*?*?*?*?*?*?*?*?*?,12.4,8.3,78,101768,289,1411,331,73.1,47.5,63.4,8068,3765,7439,1365,168,10.3,9,5,9999,99999,9,999999999,0.0,999,999,99
3004,1,7,12,0,*?*?*?*?*?*?*?*?*?*?*?*?*?*?*?*?*?*?*?*?*?*?,13.7,7.7,68,101768,316,1413,337,82.1,48.8,71.2,9014,4082,8070,1867,170,11.3,9,5,9999,99999,9,999999999,0.0,999,999,99
3004,1,7,13,0,*?*?*?*?*?*?*?*?*?*?*?*?*?*?*?*?*?*?*?*?*?*?,14.0,7.7,67,101768,291,1412,342,42.5,0.0,42.5,4961,0,4971,1671,172,11.3,10,5,9999,99999,9,999999999,0.0,999,999,99
3004,1,7,14,0,*?*?*?*?*?*?*?*?*?*?*?*?*?*?*?*?*?*?*?*?*?*?,14.3,8.0,67,101768,217,1415,344,28.0,0.0,28.0,3285,0,3290,1087,173,11.8,10,5,9999,99999,9,999999999,0.0,999,999,99
3004,1,7,15,0,*?*?*?*?*?*?*?*?*?*?*?*?*?*?*?*?*?*?*?*?*?*?,14.2,7.7,66,101768,97,1406,339,8.3,15.9,7.2,976,738,922,148,175,11.3,9,5,9999,99999,9,999999999,0.0,999,999,99
3004,1,7,16,0,*?*?*?*?*?*?*?*?*?*?*?*?*?*?*?*?*?*?*?*?*?*?,14.0,7.6,67,101768,0,-0,342,0.0,-0.0,0.0,0,0,0,0,177,11.8,10,5,9999,99999,9,999999999,0.0,999,999,99
3004,1,7,17,0,*?*?*?*?*?*?*?*?*?*?*?*?*?*?*?*?*?*?*?*?*?*?,11.9,7.4,76,101768,0,-0,332,0.0,-0.0,0.0,0,0,0,0,178,12.4,10,5,9999,99999,9,999999999,0.0,999,999,99
3004,1,7,18,0,*?*?*?*?*?*?*?*?*?*?*?*?*?*?*?*?*?*?*?*?*?*?,10.4,7.1,82,101768,0,-0,325,0.0,-0.0,0.0,0,0,0,0,180,11.3,10,5,9999,99999,9,999999999,0.0,999,999,99
3004,1,7,19,0,*?*?*?*?*?*?*?*?*?*?*?*?*?*?*?*?*?*?*?*?*?*?,10.1,7.6,86,101768,0,-0,324,0.0,-0.0,0.0,0,0,0,0,178,11.3,10,5,9999,99999,9,999999999,0.0,999,999,99
3004,1,7,20,0,*?*?*?*?*?*?*?*?*?*?*?*?*?*?*?*?*?*?*?*?*?*?,9.3,6.9,87,101768,0,-0,321,0.0,-0.0,0.0,0,0,0,0,177,11.3,10,5,9999,99999,9,999999999,0.0,999,999,99
3004,1,7,21,0,*?*?*?*?*?*?*?*?*?*?*?*?*?*?*?*?*?*?*?*?*?*?,8.6,7.0,91,101768,0,-0,317,0.0,-0.0,0.0,0,0,0,0,175,10.8,10,5,9999,99999,9,999999999,0.0,999,999,99
3004,1,7,22,0,*?*?*?*?*?*?*?*?*?*?*?*?*?*?*?*?*?*?*?*?*?*?,8.3,5.9,86,101768,0,-0,316,0.0,-0.0,0.0,0,0,0,0,173,10.8,10,5,9999,99999,9,999999999,0.0,999,999,99
3004,1,7,23,0,*?*?*?*?*?*?*?*?*?*?*?*?*?*?*?*?*?*?*?*?*?*?,7.2,5.3,90,101768,0,-0,311,0.0,-0.0,0.0,0,0,0,0,172,11.3,10,5,9999,99999,9,999999999,0.0,999,999,99
3004,1,7,24,0,*?*?*?*?*?*?*?*?*?*?*?*?*?*?*?*?*?*?*?*?*?*?,10.2,8.0,88,101768,0,-0,324,0.0,-0.0,0.0,0,0,0,0,170,11.3,10,5,9999,99999,9,999999999,0.0,999,999,99
3004,1,8,1,0,*?*?*?*?*?*?*?*?*?*?*?*?*?*?*?*?*?*?*?*?*?*?,6.8,6.9,100,101904,0,-0,309,0.0,-0.0,0.0,0,0,0,0,173,10.3,10,5,9999,99999,9,999999999,0.0,999,999,99
3004,1,8,2,0,*?*?*?*?*?*?*?*?*?*?*?*?*?*?*?*?*?*?*?*?*?*?,7.5,7.4,100,101904,0,-0,312,0.0,-0.0,0.0,0,0,0,0,177,10.3,10,5,9999,99999,9,999999999,0.0,999,999,99
3004,1,8,3,0,*?*?*?*?*?*?*?*?*?*?*?*?*?*?*?*?*?*?*?*?*?*?,6.3,6.2,100,101904,0,-0,307,0.0,-0.0,0.0,0,0,0,0,180,9.3,10,5,9999,99999,9,999999999,0.0,999,999,99
3004,1,8,4,0,*?*?*?*?*?*?*?*?*?*?*?*?*?*?*?*?*?*?*?*?*?*?,5.5,5.5,100,101904,0,-0,304,0.0,-0.0,0.0,0,0,0,0,183,9.3,10,5,9999,99999,9,999999999,0.2,999,999,99
3004,1,8,5,0,*?*?*?*?*?*?*?*?*?*?*?*?*?*?*?*?*?*?*?*?*?*?,4.5,4.5,100,101904,0,-0,300,0.0,-0.0,0.0,0,0,0,0,187,8.2,10,5,9999,99999,9,999999999,0.1,999,999,99
3004,1,8,6,0,*?*?*?*?*?*?*?*?*?*?*?*?*?*?*?*?*?*?*?*?*?*?,5.5,3.0,100,101904,0,-0,304,0.0,-0.0,0.0,0,0,0,0,190,8.8,10,5,9999,99999,9,999999999,0.1,999,999,99
3004,1,8,7,0,*?*?*?*?*?*?*?*?*?*?*?*?*?*?*?*?*?*?*?*?*?*?,6.4,2.5,100,101904,0,-0,308,0.0,-0.0,0.0,0,0,0,0,197,8.2,10,5,9999,99999,9,999999999,0.5,999,999,99
3004,1,8,8,0,*?*?*?*?*?*?*?*?*?*?*?*?*?*?*?*?*?*?*?*?*?*?,6.5,2.5,100,101904,0,-0,309,0.0,-0.0,0.0,0,0,0,0,203,9.8,10,5,9999,99999,9,999999999,0.5,999,999,99
3004,1,8,9,0,*?*?*?*?*?*?*?*?*?*?*?*?*?*?*?*?*?*?*?*?*?*?,6.5,1.7,98,101904,94,1411,309,4.1,0.0,4.1,524,-0,523,167,210,9.8,10,5,9999,99999,9,999999999,0.5,999,999,99
3004,1,8,10,0,*?*?*?*?*?*?*?*?*?*?*?*?*?*?*?*?*?*?*?*?*?*?,8.2,4.6,100,101904,215,1411,316,27.7,0.0,27.7,3253,0,3258,1076,217,10.3,10,5,9999,99999,9,999999999,0.5,999,999,99
3004,1,8,11,0,*?*?*?*?*?*?*?*?*?*?*?*?*?*?*?*?*?*?*?*?*?*?,10.1,7.1,100,101904,292,1413,324,42.6,0.0,42.6,4979,0,4988,1678,223,10.3,10,5,9999,99999,9,999999999,0.5,999,999,99
3004,1,8,12,0,*?*?*?*?*?*?*?*?*?*?*?*?*?*?*?*?*?*?*?*?*?*?,11.9,7.7,100,101904,319,1412,332,47.9,0.0,47.9,5591,0,5603,1898,230,11.3,10,5,9999,99999,9,999999999,0.0,999,999,99
3004,1,8,13,0,*?*?*?*?*?*?*?*?*?*?*?*?*?*?*?*?*?*?*?*?*?*?,11.9,9.6,100,101904,295,1414,332,43.1,0.0,43.1,5039,0,5049,1699,233,11.3,10,5,9999,99999,9,999999999,0.0,999,999,99
3004,1,8,14,0,*?*?*?*?*?*?*?*?*?*?*?*?*?*?*?*?*?*?*?*?*?*?,12.0,10.3,100,101904,220,1410,332,28.7,0.0,28.7,3368,0,3373,1115,237,11.8,10,5,9999,99999,9,999999999,0.0,999,999,99
3004,1,8,15,0,*?*?*?*?*?*?*?*?*?*?*?*?*?*?*?*?*?*?*?*?*?*?,11.8,10.3,100,101904,101,1408,331,5.5,0.0,5.5,691,-0,691,222,240,11.3,10,5,9999,99999,9,999999999,0.0,999,999,99
3004,1,8,16,0,*?*?*?*?*?*?*?*?*?*?*?*?*?*?*?*?*?*?*?*?*?*?,11.9,11.3,100,101904,0,-0,332,0.0,-0.0,0.0,0,0,0,0,243,11.8,10,5,9999,99999,9,999999999,0.2,999,999,99
3004,1,8,17,0,*?*?*?*?*?*?*?*?*?*?*?*?*?*?*?*?*?*?*?*?*?*?,9.8,9.8,100,101904,0,-0,322,0.0,-0.0,0.0,0,0,0,0,247,12.4,10,5,9999,99999,9,999999999,2.0,999,999,99
3004,1,8,18,0,*?*?*?*?*?*?*?*?*?*?*?*?*?*?*?*?*?*?*?*?*?*?,9.1,9.1,100,101904,0,-0,319,0.0,-0.0,0.0,0,0,0,0,250,11.3,10,5,9999,99999,9,999999999,0.7,999,999,99
3004,1,8,19,0,*?*?*?*?*?*?*?*?*?*?*?*?*?*?*?*?*?*?*?*?*?*?,8.7,8.8,100,101904,0,-0,317,0.0,-0.0,0.0,0,0,0,0,240,11.3,10,5,9999,99999,9,999999999,0.0,999,999,99
3004,1,8,20,0,*?*?*?*?*?*?*?*?*?*?*?*?*?*?*?*?*?*?*?*?*?*?,7.8,7.9,100,101904,0,-0,314,0.0,-0.0,0.0,0,0,0,0,230,11.3,10,5,9999,99999,9,999999999,0.0,999,999,99
3004,1,8,21,0,*?*?*?*?*?*?*?*?*?*?*?*?*?*?*?*?*?*?*?*?*?*?,7.7,7.7,100,101904,0,-0,313,0.0,-0.0,0.0,0,0,0,0,220,10.8,10,5,9999,99999,9,999999999,0.0,999,999,99
3004,1,8,22,0,*?*?*?*?*?*?*?*?*?*?*?*?*?*?*?*?*?*?*?*?*?*?,7.0,7.0,100,101904,0,-0,310,0.0,-0.0,0.0,0,0,0,0,210,10.8,10,5,9999,99999,9,999999999,0.0,999,999,99
3004,1,8,23,0,*?*?*?*?*?*?*?*?*?*?*?*?*?*?*?*?*?*?*?*?*?*?,8.4,8.4,100,101904,0,-0,316,0.0,-0.0,0.0,0,0,0,0,200,11.3,10,5,9999,99999,9,999999999,0.0,999,999,99
3004,1,8,24,0,*?*?*?*?*?*?*?*?*?*?*?*?*?*?*?*?*?*?*?*?*?*?,6.0,6.1,100,101904,0,-0,306,0.0,-0.0,0.0,0,0,0,0,170,11.3,10,5,9999,99999,9,999999999,0.0,999,999,99
3004,1,9,1,0,*?*?*?*?*?*?*?*?*?*?*?*?*?*?*?*?*?*?*?*?*?*?,10.3,7.0,80,102203,0,-0,325,0.0,-0.0,0.0,0,0,0,0,182,10.3,10,5,9999,99999,9,999999999,0.0,999,999,99
3004,1,9,2,0,*?*?*?*?*?*?*?*?*?*?*?*?*?*?*?*?*?*?*?*?*?*?,10.7,6.4,74,102203,0,-0,327,0.0,-0.0,0.0,0,0,0,0,173,10.3,10,5,9999,99999,9,999999999,0.0,999,999,99
3004,1,9,3,0,*?*?*?*?*?*?*?*?*?*?*?*?*?*?*?*?*?*?*?*?*?*?,12.1,6.1,67,102203,0,-0,334,0.0,-0.0,0.0,0,0,0,0,165,9.3,10,5,9999,99999,9,999999999,0.0,999,999,99
3004,1,9,4,0,*?*?*?*?*?*?*?*?*?*?*?*?*?*?*?*?*?*?*?*?*?*?,11.1,5.5,68,102203,0,-0,329,0.0,-0.0,0.0,0,0,0,0,157,9.3,10,5,9999,99999,9,999999999,0.0,999,999,99
3004,1,9,5,0,*?*?*?*?*?*?*?*?*?*?*?*?*?*?*?*?*?*?*?*?*?*?,9.8,5.1,73,102203,0,-0,323,0.0,-0.0,0.0,0,0,0,0,148,8.2,10,5,9999,99999,9,999999999,0.1,999,999,99
3004,1,9,6,0,*?*?*?*?*?*?*?*?*?*?*?*?*?*?*?*?*?*?*?*?*?*?,10.8,5.9,72,102203,0,-0,328,0.0,-0.0,0.0,0,0,0,0,140,8.8,10,5,9999,99999,9,999999999,0.0,999,999,99
3004,1,9,7,0,*?*?*?*?*?*?*?*?*?*?*?*?*?*?*?*?*?*?*?*?*?*?,11.6,6.7,72,102203,0,-0,331,0.0,-0.0,0.0,0,0,0,0,150,8.2,10,5,9999,99999,9,999999999,0.0,999,999,99
3004,1,9,8,0,*?*?*?*?*?*?*?*?*?*?*?*?*?*?*?*?*?*?*?*?*?*?,10.5,5.8,72,102203,0,-0,326,0.0,-0.0,0.0,0,0,0,0,160,9.8,10,5,9999,99999,9,999999999,0.0,999,999,99
3004,1,9,9,0,*?*?*?*?*?*?*?*?*?*?*?*?*?*?*?*?*?*?*?*?*?*?,11.7,6.1,69,102203,96,1410,332,4.5,0.0,4.5,572,-0,571,183,170,9.8,10,5,9999,99999,9,999999999,0.0,999,999,99
3004,1,9,10,0,*?*?*?*?*?*?*?*?*?*?*?*?*?*?*?*?*?*?*?*?*?*?,12.2,5.5,63,102203,218,1414,334,28.2,0.0,28.2,3309,0,3314,1095,180,10.3,10,5,9999,99999,9,999999999,0.0,999,999,99
3004,1,9,11,0,*?*?*?*?*?*?*?*?*?*?*?*?*?*?*?*?*?*?*?*?*?*?,14.5,7.0,61,102203,295,1413,345,43.2,0.0,43.2,5044,0,5054,1701,190,10.3,10,5,9999,99999,9,999999999,0.0,999,999,99
3004,1,9,12,0,*?*?*?*?*?*?*?*?*?*?*?*?*?*?*?*?*?*?*?*?*?*?,14.7,5.8,55,102203,322,1411,346,48.5,0.0,48.5,5665,0,5677,1925,200,11.3,10,5,9999,99999,9,999999999,0.0,999,999,99
3004,1,9,13,0,*?*?*?*?*?*?*?*?*?*?*?*?*?*?*?*?*?*?*?*?*?*?,14.6,6.6,58,102203,298,1412,345,43.8,0.0,43.8,5120,0,5130,1728,183,11.3,10,5,9999,99999,9,999999999,0.0,999,999,99
3004,1,9,14,0,*?*?*?*?*?*?*?*?*?*?*?*?*?*?*?*?*?*?*?*?*?*?,14.8,7.0,59,102203,224,1411,346,29.4,0.0,29.4,3455,0,3460,1144,167,11.8,10,5,9999,99999,9,999999999,0.0,999,999,99
3004,1,9,15,0,*?*?*?*?*?*?*?*?*?*?*?*?*?*?*?*?*?*?*?*?*?*?,14.6,7.4,62,102203,105,1407,345,6.3,0.0,6.3,784,-0,784,253,150,11.3,10,5,9999,99999,9,999999999,0.0,999,999,99
3004,1,9,16,0,*?*?*?*?*?*?*?*?*?*?*?*?*?*?*?*?*?*?*?*?*?*?,14.5,7.3,62,102203,0,-0,345,0.0,-0.0,0.0,0,0,0,0,133,11.8,10,5,9999,99999,9,999999999,0.0,999,999,99
3004,1,9,17,0,*?*?*?*?*?*?*?*?*?*?*?*?*?*?*?*?*?*?*?*?*?*?,13.5,7.3,66,102203,0,-0,340,0.0,-0.0,0.0,0,0,0,0,117,12.4,10,5,9999,99999,9,999999999,0.0,999,999,99
3004,1,9,18,0,*?*?*?*?*?*?*?*?*?*?*?*?*?*?*?*?*?*?*?*?*?*?,12.6,6.9,68,102203,0,-0,336,0.0,-0.0,0.0,0,0,0,0,100,11.3,10,5,9999,99999,9,999999999,0.0,999,999,99
3004,1,9,19,0,*?*?*?*?*?*?*?*?*?*?*?*?*?*?*?*?*?*?*?*?*?*?,12.4,7.1,70,102203,0,-0,335,0.0,-0.0,0.0,0,0,0,0,98,11.3,10,5,9999,99999,9,999999999,0.0,999,999,99
3004,1,9,20,0,*?*?*?*?*?*?*?*?*?*?*?*?*?*?*?*?*?*?*?*?*?*?,13.4,8.1,71,102203,0,-0,339,0.0,-0.0,0.0,0,0,0,0,97,11.3,10,5,9999,99999,9,999999999,0.0,999,999,99
3004,1,9,21,0,*?*?*?*?*?*?*?*?*?*?*?*?*?*?*?*?*?*?*?*?*?*?,12.2,8.1,76,102203,0,-0,334,0.0,-0.0,0.0,0,0,0,0,95,10.8,10,5,9999,99999,9,999999999,0.0,999,999,99
3004,1,9,22,0,*?*?*?*?*?*?*?*?*?*?*?*?*?*?*?*?*?*?*?*?*?*?,11.9,8.5,80,102203,0,-0,332,0.0,-0.0,0.0,0,0,0,0,93,10.8,10,5,9999,99999,9,999999999,0.0,999,999,99
3004,1,9,23,0,*?*?*?*?*?*?*?*?*?*?*?*?*?*?*?*?*?*?*?*?*?*?,13.3,8.4,72,102203,0,-0,339,0.0,-0.0,0.0,0,0,0,0,92,11.3,10,5,9999,99999,9,999999999,0.0,999,999,99
3004,1,9,24,0,*?*?*?*?*?*?*?*?*?*?*?*?*?*?*?*?*?*?*?*?*?*?,9.8,7.7,87,102203,0,-0,323,0.0,-0.0,0.0,0,0,0,0,190,11.3,10,5,9999,99999,9,999999999,0.0,999,999,99
3004,1,10,1,0,*?*?*?*?*?*?*?*?*?*?*?*?*?*?*?*?*?*?*?*?*?*?,15.0,8.0,62,101496,0,-0,347,0.0,-0.0,0.0,0,0,0,0,87,10.3,10,5,9999,99999,9,999999999,0.0,999,999,99
3004,1,10,2,0,*?*?*?*?*?*?*?*?*?*?*?*?*?*?*?*?*?*?*?*?*?*?,15.2,7.9,61,101496,0,-0,348,0.0,-0.0,0.0,0,0,0,0,83,10.3,10,5,9999,99999,9,999999999,0.0,999,999,99
3004,1,10,3,0,*?*?*?*?*?*?*?*?*?*?*?*?*?*?*?*?*?*?*?*?*?*?,15.0,7.9,62,101496,0,-0,347,0.0,-0.0,0.0,0,0,0,0,80,9.3,10,5,9999,99999,9,999999999,0.0,999,999,99
3004,1,10,4,0,*?*?*?*?*?*?*?*?*?*?*?*?*?*?*?*?*?*?*?*?*?*?,14.6,7.7,63,101496,0,-0,345,0.0,-0.0,0.0,0,0,0,0,77,9.3,10,5,9999,99999,9,999999999,0.0,999,999,99
3004,1,10,5,0,*?*?*?*?*?*?*?*?*?*?*?*?*?*?*?*?*?*?*?*?*?*?,15.1,7.7,61,101496,0,-0,347,0.0,-0.0,0.0,0,0,0,0,73,8.2,10,5,9999,99999,9,999999999,0.0,999,999,99
3004,1,10,6,0,*?*?*?*?*?*?*?*?*?*?*?*?*?*?*?*?*?*?*?*?*?*?,15.5,7.6,59,101496,0,-0,349,0.0,-0.0,0.0,0,0,0,0,70,8.8,10,5,9999,99999,9,999999999,0.0,999,999,99
3004,1,10,7,0,*?*?*?*?*?*?*?*?*?*?*?*?*?*?*?*?*?*?*?*?*?*?,15.2,7.4,59,101496,0,-0,348,0.0,-0.0,0.0,0,0,0,0,77,8.2,10,5,9999,99999,9,999999999,0.0,999,999,99
3004,1,10,8,0,*?*?*?*?*?*?*?*?*?*?*?*?*?*?*?*?*?*?*?*?*?*?,16.5,8.0,57,101496,0,-0,350,0.0,-0.0,0.0,0,0,0,0,83,9.8,9,5,9999,99999,9,999999999,0.0,999,999,99
3004,1,10,9,0,*?*?*?*?*?*?*?*?*?*?*?*?*?*?*?*?*?*?*?*?*?*?,15.4,6.7,56,101496,98,1407,345,8.6,16.4,7.4,1012,763,955,153,90,9.8,9,5,9999,99999,9,999999999,0.0,999,999,99
3004,1,10,10,0,*?*?*?*?*?*?*?*?*?*?*?*?*?*?*?*?*?*?*?*?*?*?,15.6,6.9,56,101496,220,1410,350,28.7,0.0,28.7,3367,0,3372,1115,97,10.3,10,5,9999,99999,9,999999999,0.0,999,999,99
3004,1,10,11,0,*?*?*?*?*?*?*?*?*?*?*?*?*?*?*?*?*?*?*?*?*?*?,17.4,7.7,53,101496,298,1413,359,43.8,0.0,43.8,5113,0,5123,1726,103,10.3,10,5,9999,99999,9,999999999,0.0,999,999,99
3004,1,10,12,0,*?*?*?*?*?*?*?*?*?*?*?*?*?*?*?*?*?*?*?*?*?*?,17.1,8.4,56,101496,326,1414,357,49.2,0.0,49.2,5743,0,5756,1954,110,11.3,10,5,9999,99999,9,999999999,0.0,999,999,99
3004,1,10,13,0,*?*?*?*?*?*?*?*?*?*?*?*?*?*?*?*?*?*?*?*?*?*?,17.4,8.3,55,101496,302,1413,359,44.6,0.0,44.6,5205,0,5216,1759,117,11.3,10,5,9999,99999,9,999999999,0.0,999,999,99
3004,1,10,14,0,*?*?*?*?*?*?*?*?*?*?*?*?*?*?*?*?*?*?*?*?*?*?,17.6,7.9,52,101496,228,1411,360,30.2,0.0,30.2,3545,0,3550,1175,123,11.8,10,5,9999,99999,9,999999999,0.0,999,999,99
3004,1,10,15,0,*?*?*?*?*?*?*?*?*?*?*?*?*?*?*?*?*?*?*?*?*?*?,17.5,7.3,51,101496,110,1418,359,7.1,0.0,7.1,881,-0,880,285,130,11.3,10,5,9999,99999,9,999999999,0.0,999,999,99
3004,1,10,16,0,*?*?*?*?*?*?*?*?*?*?*?*?*?*?*?*?*?*?*?*?*?*?,17.0,7.7,54,101496,0,-0,357,0.0,-0.0,0.0,0,0,0,0,137,11.8,10,5,9999,99999,9,999999999,0.0,999,999,99
3004,1,10,17,0,*?*?*?*?*?*?*?*?*?*?*?*?*?*?*?*?*?*?*?*?*?*?,17.4,7.9,53,101496,0,-0,359,0.0,-0.0,0.0,0,0,0,0,143,12.4,10,5,9999,99999,9,999999999,0.0,999,999,99
3004,1,10,18,0,*?*?*?*?*?*?*?*?*?*?*?*?*?*?*?*?*?*?*?*?*?*?,17.2,7.6,53,101496,0,-0,358,0.0,-0.0,0.0,0,0,0,0,150,11.3,10,5,9999,99999,9,999999999,0.0,999,999,99
3004,1,10,19,0,*?*?*?*?*?*?*?*?*?*?*?*?*?*?*?*?*?*?*?*?*?*?,16.0,7.3,56,101496,0,-0,352,0.0,-0.0,0.0,0,0,0,0,157,11.3,10,5,9999,99999,9,999999999,0.0,999,999,99
3004,1,10,20,0,*?*?*?*?*?*?*?*?*?*?*?*?*?*?*?*?*?*?*?*?*?*?,16.2,7.3,55,101496,0,-0,353,0.0,-0.0,0.0,0,0,0,0,163,11.3,10,5,9999,99999,9,999999999,0.0,999,999,99
3004,1,10,21,0,*?*?*?*?*?*?*?*?*?*?*?*?*?*?*?*?*?*?*?*?*?*?,16.7,7.7,55,101496,0,-0,355,0.0,-0.0,0.0,0,0,0,0,170,10.8,10,5,9999,99999,9,999999999,0.0,999,999,99
3004,1,10,22,0,*?*?*?*?*?*?*?*?*?*?*?*?*?*?*?*?*?*?*?*?*?*?,15.9,7.9,58,101496,0,-0,351,0.0,-0.0,0.0,0,0,0,0,177,10.8,10,5,9999,99999,9,999999999,0.0,999,999,99
3004,1,10,23,0,*?*?*?*?*?*?*?*?*?*?*?*?*?*?*?*?*?*?*?*?*?*?,14.6,7.1,60,101496,0,-0,345,0.0,-0.0,0.0,0,0,0,0,183,11.3,10,5,9999,99999,9,999999999,0.0,999,999,99
3004,1,10,24,0,*?*?*?*?*?*?*?*?*?*?*?*?*?*?*?*?*?*?*?*?*?*?,14.6,8.3,65,101496,0,-0,345,0.0,-0.0,0.0,0,0,0,0,90,11.3,10,5,9999,99999,9,999999999,0.0,999,999,99
3004,1,11,1,0,*?*?*?*?*?*?*?*?*?*?*?*?*?*?*?*?*?*?*?*?*?*?,7.8,5.0,83,101426,0,-0,314,0.0,-0.0,0.0,0,0,0,0,185,10.3,10,5,9999,99999,9,999999999,0.0,999,999,99
3004,1,11,2,0,*?*?*?*?*?*?*?*?*?*?*?*?*?*?*?*?*?*?*?*?*?*?,4.6,3.8,95,101426,0,-0,300,0.0,-0.0,0.0,0,0,0,0,180,10.3,10,5,9999,99999,9,999999999,0.0,999,999,99
3004,1,11,3,0,*?*?*?*?*?*?*?*?*?*?*?*?*?*?*?*?*?*?*?*?*?*?,4.8,2.9,88,101426,0,-0,301,0.0,-0.0,0.0,0,0,0,0,175,9.3,10,5,9999,99999,9,999999999,0.0,999,999,99
3004,1,11,4,0,*?*?*?*?*?*?*?*?*?*?*?*?*?*?*?*?*?*?*?*?*?*?,5.2,2.7,85,101426,0,-0,303,0.0,-0.0,0.0,0,0,0,0,170,9.3,10,5,9999,99999,9,999999999,0.0,999,999,99
3004,1,11,5,0,*?*?*?*?*?*?*?*?*?*?*?*?*?*?*?*?*?*?*?*?*?*?,4.8,2.3,85,101426,0,-0,301,0.0,-0.0,0.0,0,0,0,0,165,8.2,10,5,9999,99999,9,999999999,0.0,999,999,99
3004,1,11,6,0,*?*?*?*?*?*?*?*?*?*?*?*?*?*?*?*?*?*?*?*?*?*?,5.1,2.5,85,101426,0,-0,303,0.0,-0.0,0.0,0,0,0,0,160,8.8,10,5,9999,99999,9,999999999,0.0,999,999,99
3004,1,11,7,0,*?*?*?*?*?*?*?*?*?*?*?*?*?*?*?*?*?*?*?*?*?*?,5.2,1.7,79,101426,0,-0,303,0.0,-0.0,0.0,0,0,0,0,157,8.2,10,5,9999,99999,9,999999999,0.0,999,999,99
3004,1,11,8,0,*?*?*?*?*?*?*?*?*?*?*?*?*?*?*?*?*?*?*?*?*?*?,5.4,2.5,82,101426,0,-0,299,0.0,-0.0,0.0,0,0,0,0,153,9.8,9,5,9999,99999,9,999999999,0.0,999,999,99
3004,1,11,9,0,*?*?*?*?*?*?*?*?*?*?*?*?*?*?*?*?*?*?*?*?*?*?,6.0,3.0,83,101426,101,1416,297,12.4,43.9,9.3,1428,1860,1480,154,150,9.8,8,4,9999,99999,9,999999999,0.0,999,999,99
3004,1,11,10,0,*?*?*?*?*?*?*?*?*?*?*?*?*?*?*?*?*?*?*?*?*?*?,6.9,3.6,80,101426,223,1412,296,79.5,179.6,51.1,8472,11769,6193,935,147,10.3,7,4,9999,99999,9,999999999,0.0,999,999,99
3004,1,11,11,0,*?*?*?*?*?*?*?*?*?*?*?*?*?*?*?*?*?*?*?*?*?*?,7.2,2.7,74,101426,301,1412,293,133.9,281.5,73.9,13907,21662,9588,1354,143,10.3,6,3,9999,99999,9,999999999,0.0,999,999,99
3004,1,11,12,0,*?*?*?*?*?*?*?*?*?*?*?*?*?*?*?*?*?*?*?*?*?*?,8.1,3.9,76,101426,329,1411,274,172.0,511.2,52.8,17848,41686,7985,984,140,11.3,1,0,9999,99999,9,999999999,0.0,999,999,99
3004,1,11,13,0,*?*?*?*?*?*?*?*?*?*?*?*?*?*?*?*?*?*?*?*?*?*?,8.7,4.8,78,101426,306,1413,282,155.8,483.5,51.1,16113,38296,7706,943,140,11.3,2,1,9999,99999,9,999999999,0.0,999,999,99
3004,1,11,14,0,*?*?*?*?*?*?*?*?*?*?*?*?*?*?*?*?*?*?*?*?*?*?,8.6,4.8,78,101426,232,1410,273,107.0,455.1,32.1,10947,33883,5179,634,140,11.8,0,0,9999,99999,9,999999999,0.0,999,999,99
3004,1,11,15,0,*?*?*?*?*?*?*?*?*?*?*?*?*?*?*?*?*?*?*?*?*?*?,8.2,4.8,80,101426,114,1414,289,26.6,193.8,10.9,2844,11525,1885,257,140,11.3,4,2,9999,99999,9,999999999,0.0,999,999,99
3004,1,11,16,0,*?*?*?*?*?*?*?*?*?*?*?*?*?*?*?*?*?*?*?*?*?*?,8.6,3.6,72,101426,0,-0,318,0.0,-0.0,0.0,0,0,0,0,140,11.8,10,5,9999,99999,9,999999999,0.0,999,999,99
3004,1,11,17,0,*?*?*?*?*?*?*?*?*?*?*?*?*?*?*?*?*?*?*?*?*?*?,8.1,4.5,79,101426,0,-0,316,0.0,-0.0,0.0,0,0,0,0,140,12.4,10,5,9999,99999,9,999999999,0.0,999,999,99
3004,1,11,18,0,*?*?*?*?*?*?*?*?*?*?*?*?*?*?*?*?*?*?*?*?*?*?,6.6,3.9,85,101426,0,-0,309,0.0,-0.0,0.0,0,0,0,0,140,11.3,10,5,9999,99999,9,999999999,0.0,999,999,99
3004,1,11,19,0,*?*?*?*?*?*?*?*?*?*?*?*?*?*?*?*?*?*?*?*?*?*?,7.4,4.6,83,101426,0,-0,312,0.0,-0.0,0.0,0,0,0,0,133,11.3,10,5,9999,99999,9,999999999,0.0,999,999,99
3004,1,11,20,0,*?*?*?*?*?*?*?*?*?*?*?*?*?*?*?*?*?*?*?*?*?*?,6.4,4.1,86,101426,0,-0,308,0.0,-0.0,0.0,0,0,0,0,127,11.3,10,5,9999,99999,9,999999999,0.0,999,999,99
3004,1,11,21,0,*?*?*?*?*?*?*?*?*?*?*?*?*?*?*?*?*?*?*?*?*?*?,6.5,3.6,82,101426,0,-0,309,0.0,-0.0,0.0,0,0,0,0,120,10.8,10,5,9999,99999,9,999999999,0.0,999,999,99
3004,1,11,22,0,*?*?*?*?*?*?*?*?*?*?*?*?*?*?*?*?*?*?*?*?*?*?,6.4,3.8,84,101426,0,-0,308,0.0,-0.0,0.0,0,0,0,0,113,10.8,10,5,9999,99999,9,999999999,0.0,999,999,99
3004,1,11,23,0,*?*?*?*?*?*?*?*?*?*?*?*?*?*?*?*?*?*?*?*?*?*?,4.8,4.1,96,101426,0,-0,301,0.0,-0.0,0.0,0,0,0,0,107,11.3,10,5,9999,99999,9,999999999,0.0,999,999,99
3004,1,11,24,0,*?*?*?*?*?*?*?*?*?*?*?*?*?*?*?*?*?*?*?*?*?*?,11.4,6.1,70,101426,0,-0,330,0.0,-0.0,0.0,0,0,0,0,190,11.3,10,5,9999,99999,9,999999999,0.0,999,999,99
3004,1,12,1,0,*?*?*?*?*?*?*?*?*?*?*?*?*?*?*?*?*?*?*?*?*?*?,3.8,3.8,100,101384,0,-0,297,0.0,-0.0,0.0,0,0,0,0,98,10.3,10,5,9999,99999,9,999999999,0.0,999,999,99
3004,1,12,2,0,*?*?*?*?*?*?*?*?*?*?*?*?*?*?*?*?*?*?*?*?*?*?,4.5,4.1,100,101384,0,-0,300,0.0,-0.0,0.0,0,0,0,0,97,10.3,10,5,9999,99999,9,999999999,0.0,999,999,99
3004,1,12,3,0,*?*?*?*?*?*?*?*?*?*?*?*?*?*?*?*?*?*?*?*?*?*?,4.9,3.9,97,101384,0,-0,302,0.0,-0.0,0.0,0,0,0,0,95,9.3,10,5,9999,99999,9,999999999,0.0,999,999,99
3004,1,12,4,0,*?*?*?*?*?*?*?*?*?*?*?*?*?*?*?*?*?*?*?*?*?*?,5.2,5.1,100,101384,0,-0,303,0.0,-0.0,0.0,0,0,0,0,93,9.3,10,5,9999,99999,9,999999999,0.0,999,999,99
3004,1,12,5,0,*?*?*?*?*?*?*?*?*?*?*?*?*?*?*?*?*?*?*?*?*?*?,3.8,3.8,100,101384,0,-0,297,0.0,-0.0,0.0,0,0,0,0,92,8.2,10,5,9999,99999,9,999999999,0.0,999,999,99
3004,1,12,6,0,*?*?*?*?*?*?*?*?*?*?*?*?*?*?*?*?*?*?*?*?*?*?,4.3,4.3,100,101384,0,-0,299,0.0,-0.0,0.0,0,0,0,0,90,8.8,10,5,9999,99999,9,999999999,0.0,999,999,99
3004,1,12,7,0,*?*?*?*?*?*?*?*?*?*?*?*?*?*?*?*?*?*?*?*?*?*?,4.7,4.8,100,101384,0,-0,301,0.0,-0.0,0.0,0,0,0,0,90,8.2,10,5,9999,99999,9,999999999,0.0,999,999,99
3004,1,12,8,0,*?*?*?*?*?*?*?*?*?*?*?*?*?*?*?*?*?*?*?*?*?*?,5.2,5.1,100,101384,0,-0,303,0.0,-0.0,0.0,0,0,0,0,90,9.8,10,5,9999,99999,9,999999999,0.0,999,999,99
3004,1,12,9,0,*?*?*?*?*?*?*?*?*?*?*?*?*?*?*?*?*?*?*?*?*?*?,4.7,4.6,100,101384,103,1408,301,5.9,0.0,5.9,737,-0,737,237,90,9.8,10,5,9999,99999,9,999999999,0.0,999,999,99
3004,1,12,10,0,*?*?*?*?*?*?*?*?*?*?*?*?*?*?*?*?*?*?*?*?*?*?,6.0,4.5,92,101384,226,1412,302,51.8,43.0,44.9,5742,3052,5322,952,90,10.3,9,5,9999,99999,9,999999999,0.0,999,999,99
3004,1,12,11,0,*?*?*?*?*?*?*?*?*?*?*?*?*?*?*?*?*?*?*?*?*?*?,6.9,4.8,90,101384,304,1410,306,78.3,48.3,67.8,8587,3991,7690,1772,90,10.3,9,5,9999,99999,9,999999999,0.0,999,999,99
3004,1,12,12,0,*?*?*?*?*?*?*?*?*?*?*?*?*?*?*?*?*?*?*?*?*?*?,7.7,4.8,85,101384,333,1412,309,87.9,49.6,76.2,9648,4209,8633,2008,90,11.3,9,5,9999,99999,9,999999999,0.0,999,999,99
3004,1,12,13,0,*?*?*?*?*?*?*?*?*?*?*?*?*?*?*?*?*?*?*?*?*?*?,8.2,5.0,83,101384,310,1413,312,80.1,48.6,69.5,8791,4035,7872,1817,88,11.3,9,5,9999,99999,9,999999999,0.0,999,999,99
3004,1,12,14,0,*?*?*?*?*?*?*?*?*?*?*?*?*?*?*?*?*?*?*?*?*?*?,8.1,4.1,78,101384,237,1414,311,55.4,43.9,48.0,6133,3185,5679,1020,87,11.8,9,5,9999,99999,9,999999999,0.0,999,999,99
3004,1,12,15,0,*?*?*?*?*?*?*?*?*?*?*?*?*?*?*?*?*?*?*?*?*?*?,7.8,4.8,84,101384,118,1408,314,8.8,0.0,8.8,1080,-0,1080,350,85,11.3,10,5,9999,99999,9,999999999,0.0,999,999,99
3004,1,12,16,0,*?*?*?*?*?*?*?*?*?*?*?*?*?*?*?*?*?*?*?*?*?*?,8.1,5.1,84,101384,0,-0,315,0.0,-0.0,0.0,0,0,0,0,83,11.8,10,5,9999,99999,9,999999999,0.0,999,999,99
3004,1,12,17,0,*?*?*?*?*?*?*?*?*?*?*?*?*?*?*?*?*?*?*?*?*?*?,6.9,5.5,93,101384,0,-0,310,0.0,-0.0,0.0,0,0,0,0,82,12.4,10,5,9999,99999,9,999999999,0.0,999,999,99
3004,1,12,18,0,*?*?*?*?*?*?*?*?*?*?*?*?*?*?*?*?*?*?*?*?*?*?,6.7,4.1,87,101384,0,-0,309,0.0,-0.0,0.0,0,0,0,0,80,11.3,10,5,9999,99999,9,999999999,0.0,999,999,99
3004,1,12,19,0,*?*?*?*?*?*?*?*?*?*?*?*?*?*?*?*?*?*?*?*?*?*?,4.9,2.9,89,101384,0,-0,302,0.0,-0.0,0.0,0,0,0,0,80,11.3,10,5,9999,99999,9,999999999,0.0,999,999,99
3004,1,12,20,0,*?*?*?*?*?*?*?*?*?*?*?*?*?*?*?*?*?*?*?*?*?*?,5.1,3.6,93,101384,0,-0,302,0.0,-0.0,0.0,0,0,0,0,80,11.3,10,5,9999,99999,9,999999999,0.0,999,999,99
3004,1,12,21,0,*?*?*?*?*?*?*?*?*?*?*?*?*?*?*?*?*?*?*?*?*?*?,5.4,4.6,98,101384,0,-0,304,0.0,-0.0,0.0,0,0,0,0,80,10.8,10,5,9999,99999,9,999999999,0.0,999,999,99
3004,1,12,22,0,*?*?*?*?*?*?*?*?*?*?*?*?*?*?*?*?*?*?*?*?*?*?,5.1,4.5,99,101384,0,-0,302,0.0,-0.0,0.0,0,0,0,0,80,10.8,10,5,9999,99999,9,999999999,0.0,999,999,99
3004,1,12,23,0,*?*?*?*?*?*?*?*?*?*?*?*?*?*?*?*?*?*?*?*?*?*?,4.3,4.1,100,101384,0,-0,299,0.0,-0.0,0.0,0,0,0,0,80,11.3,10,5,9999,99999,9,999999999,0.0,999,999,99
3004,1,12,24,0,*?*?*?*?*?*?*?*?*?*?*?*?*?*?*?*?*?*?*?*?*?*?,3.2,3.2,100,101384,0,-0,294,0.0,-0.0,0.0,0,0,0,0,100,11.3,10,5,9999,99999,9,999999999,0.0,999,999,99
3004,1,13,1,0,*?*?*?*?*?*?*?*?*?*?*?*?*?*?*?*?*?*?*?*?*?*?,2.9,2.9,100,101939,0,-0,293,0.0,-0.0,0.0,0,0,0,0,98,10.3,10,5,9999,99999,9,999999999,0.0,999,999,99
3004,1,13,2,0,*?*?*?*?*?*?*?*?*?*?*?*?*?*?*?*?*?*?*?*?*?*?,2.5,2.5,100,101939,0,-0,291,0.0,-0.0,0.0,0,0,0,0,117,10.3,10,5,9999,99999,9,999999999,0.0,999,999,99
3004,1,13,3,0,*?*?*?*?*?*?*?*?*?*?*?*?*?*?*?*?*?*?*?*?*?*?,2.7,2.7,100,101939,0,-0,292,0.0,-0.0,0.0,0,0,0,0,135,9.3,10,5,9999,99999,9,999999999,0.0,999,999,99
3004,1,13,4,0,*?*?*?*?*?*?*?*?*?*?*?*?*?*?*?*?*?*?*?*?*?*?,3.0,3.0,100,101939,0,-0,294,0.0,-0.0,0.0,0,0,0,0,153,9.3,10,5,9999,99999,9,999999999,0.0,999,999,99
3004,1,13,5,0,*?*?*?*?*?*?*?*?*?*?*?*?*?*?*?*?*?*?*?*?*?*?,2.1,2.1,100,101939,0,-0,290,0.0,-0.0,0.0,0,0,0,0,172,8.2,10,5,9999,99999,9,999999999,0.0,999,999,99
3004,1,13,6,0,*?*?*?*?*?*?*?*?*?*?*?*?*?*?*?*?*?*?*?*?*?*?,1.1,1.0,100,101939,0,-0,286,0.0,-0.0,0.0,0,0,0,0,190,8.8,10,5,9999,99999,9,999999999,0.0,999,999,99
3004,1,13,7,0,*?*?*?*?*?*?*?*?*?*?*?*?*?*?*?*?*?*?*?*?*?*?,2.1,2.1,100,101939,0,-0,290,0.0,-0.0,0.0,0,0,0,0,188,8.2,10,5,9999,99999,9,999999999,0.0,999,999,99
3004,1,13,8,0,*?*?*?*?*?*?*?*?*?*?*?*?*?*?*?*?*?*?*?*?*?*?,3.0,3.0,100,101939,0,-0,294,0.0,-0.0,0.0,0,0,0,0,187,9.8,10,5,9999,99999,9,999999999,0.0,999,999,99
3004,1,13,9,0,*?*?*?*?*?*?*?*?*?*?*?*?*?*?*?*?*?*?*?*?*?*?,2.6,2.7,100,101939,106,1412,292,6.4,0.0,6.4,800,-0,800,258,185,9.8,10,5,9999,99999,9,999999999,0.0,999,999,99
3004,1,13,10,0,*?*?*?*?*?*?*?*?*?*?*?*?*?*?*?*?*?*?*?*?*?*?,3.7,3.8,100,101939,229,1411,292,52.8,43.3,45.8,5857,3092,5427,972,183,10.3,9,5,9999,99999,9,999999999,0.0,999,999,99
3004,1,13,11,0,*?*?*?*?*?*?*?*?*?*?*?*?*?*?*?*?*?*?*?*?*?*?,5.8,4.5,100,101939,308,1412,301,79.5,48.5,68.9,8719,4020,7808,1801,182,10.3,9,5,9999,99999,9,999999999,0.0,999,999,99
3004,1,13,12,0,*?*?*?*?*?*?*?*?*?*?*?*?*?*?*?*?*?*?*?*?*?*?,6.5,3.4,100,101939,337,1413,309,51.4,0.0,51.4,5999,0,6012,2047,180,11.3,10,5,9999,99999,9,999999999,0.0,999,999,99
3004,1,13,13,0,*?*?*?*?*?*?*?*?*?*?*?*?*?*?*?*?*?*?*?*?*?*?,7.0,3.9,100,101939,314,1412,311,46.9,0.0,46.9,5481,0,5493,1858,185,11.3,10,5,9999,99999,9,999999999,0.0,999,999,99
3004,1,13,14,0,*?*?*?*?*?*?*?*?*?*?*?*?*?*?*?*?*?*?*?*?*?*?,7.1,3.6,98,101939,241,1411,311,32.7,0.0,32.7,3835,0,3841,1276,190,11.8,10,5,9999,99999,9,999999999,0.0,999,999,99
3004,1,13,15,0,*?*?*?*?*?*?*?*?*?*?*?*?*?*?*?*?*?*?*?*?*?*?,6.9,3.9,100,101939,123,1413,310,9.7,0.0,9.7,1184,-0,1184,385,195,11.3,10,5,9999,99999,9,999999999,0.0,999,999,99
3004,1,13,16,0,*?*?*?*?*?*?*?*?*?*?*?*?*?*?*?*?*?*?*?*?*?*?,7.0,4.6,100,101939,0,-0,311,0.0,-0.0,0.0,0,0,0,0,200,11.8,10,5,9999,99999,9,999999999,0.0,999,999,99
3004,1,13,17,0,*?*?*?*?*?*?*?*?*?*?*?*?*?*?*?*?*?*?*?*?*?*?,5.3,4.5,100,101939,0,-0,303,0.0,-0.0,0.0,0,0,0,0,205,12.4,10,5,9999,99999,9,999999999,0.0,999,999,99
3004,1,13,18,0,*?*?*?*?*?*?*?*?*?*?*?*?*?*?*?*?*?*?*?*?*?*?,4.6,3.8,100,101939,0,-0,300,0.0,-0.0,0.0,0,0,0,0,210,11.3,10,5,9999,99999,9,999999999,0.0,999,999,99
3004,1,13,19,0,*?*?*?*?*?*?*?*?*?*?*?*?*?*?*?*?*?*?*?*?*?*?,4.9,4.3,100,101939,0,-0,301,0.0,-0.0,0.0,0,0,0,0,213,11.3,10,5,9999,99999,9,999999999,0.0,999,999,99
3004,1,13,20,0,*?*?*?*?*?*?*?*?*?*?*?*?*?*?*?*?*?*?*?*?*?*?,4.5,4.5,100,101939,0,-0,300,0.0,-0.0,0.0,0,0,0,0,217,11.3,10,5,9999,99999,9,999999999,0.0,999,999,99
3004,1,13,21,0,*?*?*?*?*?*?*?*?*?*?*?*?*?*?*?*?*?*?*?*?*?*?,3.5,3.4,100,101939,0,-0,296,0.0,-0.0,0.0,0,0,0,0,220,10.8,10,5,9999,99999,9,999999999,0.0,999,999,99
3004,1,13,22,0,*?*?*?*?*?*?*?*?*?*?*?*?*?*?*?*?*?*?*?*?*?*?,2.6,2.7,100,101939,0,-0,292,0.0,-0.0,0.0,0,0,0,0,223,10.8,10,5,9999,99999,9,999999999,0.0,999,999,99
3004,1,13,23,0,*?*?*?*?*?*?*?*?*?*?*?*?*?*?*?*?*?*?*?*?*?*?,2.9,2.9,100,101939,0,-0,293,0.0,-0.0,0.0,0,0,0,0,227,11.3,10,5,9999,99999,9,999999999,0.0,999,999,99
3004,1,13,24,0,*?*?*?*?*?*?*?*?*?*?*?*?*?*?*?*?*?*?*?*?*?*?,3.5,3.4,100,101939,0,-0,296,0.0,-0.0,0.0,0,0,0,0,80,11.3,10,5,9999,99999,9,999999999,0.0,999,999,99
3004,1,14,1,0,*?*?*?*?*?*?*?*?*?*?*?*?*?*?*?*?*?*?*?*?*?*?,2.7,0.6,86,101262,0,-0,293,0.0,-0.0,0.0,0,0,0,0,243,10.3,10,5,9999,99999,9,999999999,0.0,999,999,99
3004,1,14,2,0,*?*?*?*?*?*?*?*?*?*?*?*?*?*?*?*?*?*?*?*?*?*?,2.2,-0.4,82,101262,0,-0,291,0.0,-0.0,0.0,0,0,0,0,257,10.3,10,5,9999,99999,9,999999999,0.0,999,999,99
3004,1,14,3,0,*?*?*?*?*?*?*?*?*?*?*?*?*?*?*?*?*?*?*?*?*?*?,2.5,-0.6,78,101262,0,-0,292,0.0,-0.0,0.0,0,0,0,0,270,9.3,10,5,9999,99999,9,999999999,0.0,999,999,99
3004,1,14,4,0,*?*?*?*?*?*?*?*?*?*?*?*?*?*?*?*?*?*?*?*?*?*?,1.6,-1.5,78,101262,0,-0,288,0.0,-0.0,0.0,0,0,0,0,283,9.3,10,5,9999,99999,9,999999999,0.0,999,999,99
3004,1,14,5,0,*?*?*?*?*?*?*?*?*?*?*?*?*?*?*?*?*?*?*?*?*?*?,0.9,-1.3,83,101262,0,-0,285,0.0,-0.0,0.0,0,0,0,0,297,8.2,10,5,9999,99999,9,999999999,0.0,999,999,99
3004,1,14,6,0,*?*?*?*?*?*?*?*?*?*?*?*?*?*?*?*?*?*?*?*?*?*?,1.0,-1.3,83,101262,0,-0,286,0.0,-0.0,0.0,0,0,0,0,310,8.8,10,5,9999,99999,9,999999999,0.0,999,999,99
3004,1,14,7,0,*?*?*?*?*?*?*?*?*?*?*?*?*?*?*?*?*?*?*?*?*?*?,0.8,-0.2,91,101262,0,-0,285,0.0,-0.0,0.0,0,0,0,0,307,8.2,10,5,9999,99999,9,999999999,0.0,999,999,99
3004,1,14,8,0,*?*?*?*?*?*?*?*?*?*?*?*?*?*?*?*?*?*?*?*?*?*?,1.7,-0.6,82,101262,0,-0,289,0.0,-0.0,0.0,0,0,0,0,303,9.8,10,5,9999,99999,9,999999999,0.0,999,999,99
3004,1,14,9,0,*?*?*?*?*?*?*?*?*?*?*?*?*?*?*?*?*?*?*?*?*?*?,1.8,-1.3,79,101262,109,1413,289,7.0,0.0,7.0,867,-0,867,280,300,9.8,10,5,9999,99999,9,999999999,0.0,999,999,99
3004,1,14,10,0,*?*?*?*?*?*?*?*?*?*?*?*?*?*?*?*?*?*?*?*?*?*?,2.8,-1.7,69,101262,232,1409,293,31.1,0.0,31.1,3642,0,3647,1209,297,10.3,10,5,9999,99999,9,999999999,0.0,999,999,99
3004,1,14,11,0,*?*?*?*?*?*?*?*?*?*?*?*?*?*?*?*?*?*?*?*?*?*?,4.5,-0.2,70,101262,312,1414,295,80.7,48.6,70.0,8857,4049,7931,1832,293,10.3,9,5,9999,99999,9,999999999,0.0,999,999,99
3004,1,14,12,0,*?*?*?*?*?*?*?*?*?*?*?*?*?*?*?*?*?*?*?*?*?*?,5.1,-0.6,66,101262,341,1412,303,52.2,0.0,52.2,6091,0,6104,2081,290,11.3,10,5,9999,99999,9,999999999,0.0,999,999,99
3004,1,14,13,0,*?*?*?*?*?*?*?*?*?*?*?*?*?*?*?*?*?*?*?*?*?*?,5.3,-0.2,67,101262,318,1410,304,47.8,0.0,47.8,5580,0,5592,1894,288,11.3,10,5,9999,99999,9,999999999,0.0,999,999,99
3004,1,14,14,0,*?*?*?*?*?*?*?*?*?*?*?*?*?*?*?*?*?*?*?*?*?*?,5.4,-1.1,62,101262,246,1414,305,33.6,0.0,33.6,3939,0,3946,1312,287,11.8,10,5,9999,99999,9,999999999,0.0,999,999,99
3004,1,14,15,0,*?*?*?*?*?*?*?*?*?*?*?*?*?*?*?*?*?*?*?*?*?*?,5.2,-0.6,65,101262,128,1416,304,10.6,0.0,10.6,1291,-0,1291,420,285,11.3,10,5,9999,99999,9,999999999,0.0,999,999,99
3004,1,14,16,0,*?*?*?*?*?*?*?*?*?*?*?*?*?*?*?*?*?*?*?*?*?*?,4.9,-0.6,66,101262,0,-0,302,0.0,-0.0,0.0,0,0,0,0,283,11.8,10,5,9999,99999,9,999999999,0.0,999,999,99
3004,1,14,17,0,*?*?*?*?*?*?*?*?*?*?*?*?*?*?*?*?*?*?*?*?*?*?,3.4,-1.7,67,101262,0,-0,296,0.0,-0.0,0.0,0,0,0,0,282,12.4,10,5,9999,99999,9,999999999,0.0,999,999,99
3004,1,14,18,0,*?*?*?*?*?*?*?*?*?*?*?*?*?*?*?*?*?*?*?*?*?*?,3.5,-2.4,63,101262,0,-0,297,0.0,-0.0,0.0,0,0,0,0,280,11.3,10,5,9999,99999,9,999999999,0.0,999,999,99
3004,1,14,19,0,*?*?*?*?*?*?*?*?*?*?*?*?*?*?*?*?*?*?*?*?*?*?,3.7,-2.9,60,101262,0,-0,297,0.0,-0.0,0.0,0,0,0,0,283,11.3,10,5,9999,99999,9,999999999,0.0,999,999,99
3004,1,14,20,0,*?*?*?*?*?*?*?*?*?*?*?*?*?*?*?*?*?*?*?*?*?*?,2.8,-3.9,59,101262,0,-0,294,0.0,-0.0,0.0,0,0,0,0,287,11.3,10,5,9999,99999,9,999999999,0.0,999,999,99
3004,1,14,21,0,*?*?*?*?*?*?*?*?*?*?*?*?*?*?*?*?*?*?*?*?*?*?,2.6,-3.4,62,101262,0,-0,293,0.0,-0.0,0.0,0,0,0,0,290,10.8,10,5,9999,99999,9,999999999,0.0,999,999,99
3004,1,14,22,0,*?*?*?*?*?*?*?*?*?*?*?*?*?*?*?*?*?*?*?*?*?*?,2.8,-3.9,58,101262,0,-0,294,0.0,-0.0,0.0,0,0,0,0,293,10.8,10,5,9999,99999,9,999999999,0.0,999,999,99
3004,1,14,23,0,*?*?*?*?*?*?*?*?*?*?*?*?*?*?*?*?*?*?*?*?*?*?,2.4,-3.1,64,101262,0,-0,292,0.0,-0.0,0.0,0,0,0,0,297,11.3,10,5,9999,99999,9,999999999,0.0,999,999,99
3004,1,14,24,0,*?*?*?*?*?*?*?*?*?*?*?*?*?*?*?*?*?*?*?*?*?*?,3.1,1.9,90,101262,0,-0,294,0.0,-0.0,0.0,0,0,0,0,230,11.3,10,5,9999,99999,9,999999999,0.0,999,999,99
3004,1,15,1,0,*?*?*?*?*?*?*?*?*?*?*?*?*?*?*?*?*?*?*?*?*?*?,3.6,1.7,100,101140,0,-0,296,0.0,-0.0,0.0,0,0,0,0,297,10.8,10,5,9999,99999,9,999999999,0.0,999,999,99
3004,1,15,2,0,*?*?*?*?*?*?*?*?*?*?*?*?*?*?*?*?*?*?*?*?*?*?,5.1,3.6,100,101140,0,-0,302,0.0,-0.0,0.0,0,0,0,0,293,8.2,10,5,9999,99999,9,999999999,0.0,999,999,99
3004,1,15,3,0,*?*?*?*?*?*?*?*?*?*?*?*?*?*?*?*?*?*?*?*?*?*?,3.0,1.9,100,101140,0,-0,294,0.0,-0.0,0.0,0,0,0,0,290,8.8,10,5,9999,99999,9,999999999,0.0,999,999,99
3004,1,15,4,0,*?*?*?*?*?*?*?*?*?*?*?*?*?*?*?*?*?*?*?*?*?*?,3.9,3.4,100,101140,0,-0,297,0.0,-0.0,0.0,0,0,0,0,287,10.3,10,5,9999,99999,9,999999999,0.0,999,999,99
3004,1,15,5,0,*?*?*?*?*?*?*?*?*?*?*?*?*?*?*?*?*?*?*?*?*?*?,3.9,3.0,100,101140,0,-0,297,0.0,-0.0,0.0,0,0,0,0,283,9.8,10,5,9999,99999,9,999999999,0.0,999,999,99
3004,1,15,6,0,*?*?*?*?*?*?*?*?*?*?*?*?*?*?*?*?*?*?*?*?*?*?,3.7,2.7,100,101140,0,-0,297,0.0,-0.0,0.0,0,0,0,0,280,9.3,10,5,9999,99999,9,999999999,0.0,999,999,99
3004,1,15,7,0,*?*?*?*?*?*?*?*?*?*?*?*?*?*?*?*?*?*?*?*?*?*?,3.3,2.3,100,101140,0,-0,295,0.0,-0.0,0.0,0,0,0,0,277,13.4,10,5,9999,99999,9,999999999,0.0,999,999,99
3004,1,15,8,0,*?*?*?*?*?*?*?*?*?*?*?*?*?*?*?*?*?*?*?*?*?*?,3.8,2.7,100,101140,0,-0,297,0.0,-0.0,0.0,0,0,0,0,273,10.3,10,5,9999,99999,9,999999999,0.0,999,999,99
3004,1,15,9,0,*?*?*?*?*?*?*?*?*?*?*?*?*?*?*?*?*?*?*?*?*?*?,5.1,3.6,100,101140,112,1412,298,13.2,22.1,11.5,1529,1102,1438,237,270,10.3,9,5,9999,99999,9,999999999,0.0,999,999,99
3004,1,15,10,0,*?*?*?*?*?*?*?*?*?*?*?*?*?*?*?*?*?*?*?*?*?*?,5.2,4.8,100,101140,236,1412,303,31.7,0.0,31.7,3721,0,3727,1236,267,12.4,10,5,9999,99999,9,999999999,0.0,999,999,99
3004,1,15,11,0,*?*?*?*?*?*?*?*?*?*?*?*?*?*?*?*?*?*?*?*?*?*?,7.6,7.6,100,101140,315,1410,313,47.2,0.0,47.2,5513,0,5525,1870,263,11.8,10,5,9999,99999,9,999999999,0.0,999,999,99
3004,1,15,12,0,*?*?*?*?*?*?*?*?*?*?*?*?*?*?*?*?*?*?*?*?*?*?,8.7,7.9,100,101140,345,1411,314,92.1,50.1,79.8,10103,4295,9036,2111,260,10.8,9,5,9999,99999,9,999999999,0.0,999,999,99
3004,1,15,13,0,*?*?*?*?*?*?*?*?*?*?*?*?*?*?*?*?*?*?*?*?*?*?,8.4,7.6,100,101140,323,1412,316,48.7,0.0,48.7,5683,0,5695,1932,235,11.8,10,5,9999,99999,9,999999999,0.0,999,999,99
3004,1,15,14,0,*?*?*?*?*?*?*?*?*?*?*?*?*?*?*?*?*?*?*?*?*?*?,8.8,7.6,100,101140,250,1410,318,34.5,0.0,34.5,4045,0,4052,1348,210,10.3,10,5,9999,99999,9,999999999,0.0,999,999,99
3004,1,15,15,0,*?*?*?*?*?*?*?*?*?*?*?*?*?*?*?*?*?*?*?*?*?*?,8.6,7.3,100,101140,132,1407,317,11.6,0.0,11.6,1400,-0,1400,456,185,9.8,10,5,9999,99999,9,999999999,0.0,999,999,99
3004,1,15,16,0,*?*?*?*?*?*?*?*?*?*?*?*?*?*?*?*?*?*?*?*?*?*?,8.7,7.3,100,101140,0,-0,318,0.0,-0.0,0.0,0,0,0,0,160,7.2,10,5,9999,99999,9,999999999,0.0,999,999,99
3004,1,15,17,0,*?*?*?*?*?*?*?*?*?*?*?*?*?*?*?*?*?*?*?*?*?*?,7.1,7.1,100,101140,0,-0,311,0.0,-0.0,0.0,0,0,0,0,135,6.2,10,5,9999,99999,9,999999999,0.0,999,999,99
3004,1,15,18,0,*?*?*?*?*?*?*?*?*?*?*?*?*?*?*?*?*?*?*?*?*?*?,6.3,6.2,100,101140,0,-0,307,0.0,-0.0,0.0,0,0,0,0,110,7.2,10,5,9999,99999,9,999999999,0.0,999,999,99
3004,1,15,19,0,*?*?*?*?*?*?*?*?*?*?*?*?*?*?*?*?*?*?*?*?*?*?,5.2,5.1,100,101140,0,-0,303,0.0,-0.0,0.0,0,0,0,0,110,8.2,10,5,9999,99999,9,999999999,0.0,999,999,99
3004,1,15,20,0,*?*?*?*?*?*?*?*?*?*?*?*?*?*?*?*?*?*?*?*?*?*?,5.1,5.1,100,101140,0,-0,302,0.0,-0.0,0.0,0,0,0,0,110,9.3,10,5,9999,99999,9,999999999,0.0,999,999,99
3004,1,15,21,0,*?*?*?*?*?*?*?*?*?*?*?*?*?*?*?*?*?*?*?*?*?*?,4.2,4.1,100,101140,0,-0,298,0.0,-0.0,0.0,0,0,0,0,110,10.3,10,5,9999,99999,9,999999999,0.0,999,999,99
3004,1,15,22,0,*?*?*?*?*?*?*?*?*?*?*?*?*?*?*?*?*?*?*?*?*?*?,4.8,4.8,100,101140,0,-0,301,0.0,-0.0,0.0,0,0,0,0,110,9.3,10,5,9999,99999,9,999999999,0.0,999,999,99
3004,1,15,23,0,*?*?*?*?*?*?*?*?*?*?*?*?*?*?*?*?*?*?*?*?*?*?,4.3,4.3,100,101140,0,-0,299,0.0,-0.0,0.0,0,0,0,0,110,8.2,10,5,9999,99999,9,999999999,0.0,999,999,99
3004,1,15,24,0,*?*?*?*?*?*?*?*?*?*?*?*?*?*?*?*?*?*?*?*?*?*?,2.0,-0.6,98,101140,0,-0,290,0.0,-0.0,0.0,0,0,0,0,300,11.8,10,5,9999,99999,9,999999999,0.0,999,999,99
3004,1,16,1,0,*?*?*?*?*?*?*?*?*?*?*?*?*?*?*?*?*?*?*?*?*?*?,4.9,4.8,100,100949,0,-0,301,0.0,-0.0,0.0,0,0,0,0,112,6.7,10,5,9999,99999,9,999999999,0.1,999,999,99
3004,1,16,2,0,*?*?*?*?*?*?*?*?*?*?*?*?*?*?*?*?*?*?*?*?*?*?,5.6,5.6,100,100949,0,-0,304,0.0,-0.0,0.0,0,0,0,0,113,5.2,10,5,9999,99999,9,999999999,1.0,999,999,99
3004,1,16,3,0,*?*?*?*?*?*?*?*?*?*?*?*?*?*?*?*?*?*?*?*?*?*?,4.9,4.8,100,100949,0,-0,301,0.0,-0.0,0.0,0,0,0,0,115,5.2,10,5,9999,99999,9,999999999,4.2,999,999,99
3004,1,16,4,0,*?*?*?*?*?*?*?*?*?*?*?*?*?*?*?*?*?*?*?*?*?*?,4.8,4.8,100,100949,0,-0,301,0.0,-0.0,0.0,0,0,0,0,117,6.7,10,5,9999,99999,9,999999999,1.1,999,999,99
3004,1,16,5,0,*?*?*?*?*?*?*?*?*?*?*?*?*?*?*?*?*?*?*?*?*?*?,4.3,4.3,100,100949,0,-0,299,0.0,-0.0,0.0,0,0,0,0,118,7.2,10,5,9999,99999,9,999999999,1.7,999,999,99
3004,1,16,6,0,*?*?*?*?*?*?*?*?*?*?*?*?*?*?*?*?*?*?*?*?*?*?,3.5,3.4,100,100949,0,-0,296,0.0,-0.0,0.0,0,0,0,0,120,8.8,10,5,9999,99999,9,999999999,4.9,999,999,99
3004,1,16,7,0,*?*?*?*?*?*?*?*?*?*?*?*?*?*?*?*?*?*?*?*?*?*?,4.4,4.3,100,100949,0,-0,299,0.0,-0.0,0.0,0,0,0,0,122,11.3,10,5,9999,99999,9,999999999,0.4,999,999,99
3004,1,16,8,0,*?*?*?*?*?*?*?*?*?*?*?*?*?*?*?*?*?*?*?*?*?*?,5.0,5.0,100,100949,0,-0,272,0.0,-0.0,0.0,0,0,0,0,123,11.3,3,2,9999,99999,9,999999999,2.4,999,999,99
3004,1,16,9,0,*?*?*?*?*?*?*?*?*?*?*?*?*?*?*?*?*?*?*?*?*?*?,5.5,5.3,100,100949,115,1408,296,19.0,58.5,14.2,2119,2445,1872,231,125,11.8,8,4,9999,99999,9,999999999,0.0,999,999,99
3004,1,16,10,0,*?*?*?*?*?*?*?*?*?*?*?*?*?*?*?*?*?*?*?*?*?*?,6.4,4.8,93,100949,240,1414,286,104.4,322.8,49.6,11017,22311,6699,884,127,12.9,5,3,9999,99999,9,999999999,0.1,999,999,99
3004,1,16,11,0,*?*?*?*?*?*?*?*?*?*?*?*?*?*?*?*?*?*?*?*?*?*?,8.2,4.6,82,100949,319,1410,294,154.4,358.2,73.3,16156,28342,9602,1337,128,13.9,5,3,9999,99999,9,999999999,0.0,999,999,99
3004,1,16,12,0,*?*?*?*?*?*?*?*?*?*?*?*?*?*?*?*?*?*?*?*?*?*?,9.9,7.0,85,100949,349,1410,291,185.1,502.5,60.7,19116,41680,9009,1121,130,13.9,2,1,9999,99999,9,999999999,0.0,999,999,99
3004,1,16,13,0,*?*?*?*?*?*?*?*?*?*?*?*?*?*?*?*?*?*?*?*?*?*?,9.9,9.3,100,100949,328,1414,309,149.6,288.8,82.6,15509,23063,10621,1524,135,13.9,6,3,9999,99999,9,999999999,0.0,999,999,99
3004,1,16,14,0,*?*?*?*?*?*?*?*?*?*?*?*?*?*?*?*?*?*?*?*?*?*?,9.9,8.4,94,100949,255,1410,316,81.7,113.9,61.1,8960,8520,7136,1306,140,13.4,8,4,9999,99999,9,999999999,0.0,999,999,99
3004,1,16,15,0,*?*?*?*?*?*?*?*?*?*?*?*?*?*?*?*?*?*?*?*?*?*?,9.7,6.7,85,100949,137,1407,302,40.4,217.8,19.2,4226,12299,3115,360,145,12.4,5,3,9999,99999,9,999999999,0.8,999,999,99
3004,1,16,16,0,*?*?*?*?*?*?*?*?*?*?*?*?*?*?*?*?*?*?*?*?*?*?,9.9,7.3,88,100949,0,-0,323,0.0,-0.0,0.0,0,0,0,0,150,8.8,10,5,9999,99999,9,999999999,0.6,999,999,99
3004,1,16,17,0,*?*?*?*?*?*?*?*?*?*?*?*?*?*?*?*?*?*?*?*?*?*?,8.6,3.2,71,100949,0,-0,318,0.0,-0.0,0.0,0,0,0,0,155,6.7,10,5,9999,99999,9,999999999,0.0,999,999,99
3004,1,16,18,0,*?*?*?*?*?*?*?*?*?*?*?*?*?*?*?*?*?*?*?*?*?*?,8.0,4.3,81,100949,0,-0,315,0.0,-0.0,0.0,0,0,0,0,160,3.6,10,5,9999,99999,9,999999999,0.0,999,999,99
3004,1,16,19,0,*?*?*?*?*?*?*?*?*?*?*?*?*?*?*?*?*?*?*?*?*?*?,7.4,5.0,88,100949,0,-0,312,0.0,-0.0,0.0,0,0,0,0,153,4.1,10,5,9999,99999,9,999999999,0.0,999,999,99
3004,1,16,20,0,*?*?*?*?*?*?*?*?*?*?*?*?*?*?*?*?*?*?*?*?*?*?,7.3,5.9,95,100949,0,-0,312,0.0,-0.0,0.0,0,0,0,0,147,5.7,10,5,9999,99999,9,999999999,0.0,999,999,99
3004,1,16,21,0,*?*?*?*?*?*?*?*?*?*?*?*?*?*?*?*?*?*?*?*?*?*?,6.9,5.6,96,100949,0,-0,310,0.0,-0.0,0.0,0,0,0,0,140,4.1,10,5,9999,99999,9,999999999,0.0,999,999,99
3004,1,16,22,0,*?*?*?*?*?*?*?*?*?*?*?*?*?*?*?*?*?*?*?*?*?*?,6.3,2.9,82,100949,0,-0,308,0.0,-0.0,0.0,0,0,0,0,133,4.6,10,5,9999,99999,9,999999999,0.0,999,999,99
3004,1,16,23,0,*?*?*?*?*?*?*?*?*?*?*?*?*?*?*?*?*?*?*?*?*?*?,6.7,4.6,90,100949,0,-0,309,0.0,-0.0,0.0,0,0,0,0,127,6.7,10,5,9999,99999,9,999999999,0.0,999,999,99
3004,1,16,24,0,*?*?*?*?*?*?*?*?*?*?*?*?*?*?*?*?*?*?*?*?*?*?,3.8,3.8,100,100949,0,-0,297,0.0,-0.0,0.0,0,0,0,0,110,7.2,10,5,9999,99999,9,999999999,0.0,999,999,99
3004,1,17,1,0,*?*?*?*?*?*?*?*?*?*?*?*?*?*?*?*?*?*?*?*?*?*?,7.6,3.2,74,100869,0,-0,314,0.0,-0.0,0.0,0,0,0,0,122,9.8,10,5,9999,99999,9,999999999,0.0,999,999,99
3004,1,17,2,0,*?*?*?*?*?*?*?*?*?*?*?*?*?*?*?*?*?*?*?*?*?*?,8.0,2.7,69,100869,0,-0,315,0.0,-0.0,0.0,0,0,0,0,123,7.7,10,5,9999,99999,9,999999999,0.1,999,999,99
3004,1,17,3,0,*?*?*?*?*?*?*?*?*?*?*?*?*?*?*?*?*?*?*?*?*?*?,8.4,3.0,69,100869,0,-0,317,0.0,-0.0,0.0,0,0,0,0,125,6.2,10,5,9999,99999,9,999999999,0.1,999,999,99
3004,1,17,4,0,*?*?*?*?*?*?*?*?*?*?*?*?*?*?*?*?*?*?*?*?*?*?,7.8,3.4,73,100869,0,-0,314,0.0,-0.0,0.0,0,0,0,0,127,6.2,10,5,9999,99999,9,999999999,0.0,999,999,99
3004,1,17,5,0,*?*?*?*?*?*?*?*?*?*?*?*?*?*?*?*?*?*?*?*?*?*?,7.1,3.4,77,100869,0,-0,311,0.0,-0.0,0.0,0,0,0,0,128,6.7,10,5,9999,99999,9,999999999,0.0,999,999,99
3004,1,17,6,0,*?*?*?*?*?*?*?*?*?*?*?*?*?*?*?*?*?*?*?*?*?*?,7.5,2.9,72,100869,0,-0,313,0.0,-0.0,0.0,0,0,0,0,130,6.7,10,5,9999,99999,9,999999999,0.0,999,999,99
3004,1,17,7,0,*?*?*?*?*?*?*?*?*?*?*?*?*?*?*?*?*?*?*?*?*?*?,7.8,3.0,71,100869,0,-0,314,0.0,-0.0,0.0,0,0,0,0,127,6.7,10,5,9999,99999,9,999999999,0.0,999,999,99
3004,1,17,8,0,*?*?*?*?*?*?*?*?*?*?*?*?*?*?*?*?*?*?*?*?*?*?,8.0,3.2,72,100869,0,-0,291,0.0,-0.0,0.0,0,0,0,0,123,8.2,5,3,9999,99999,9,999999999,0.0,999,999,99
3004,1,17,9,0,*?*?*?*?*?*?*?*?*?*?*?*?*?*?*?*?*?*?*?*?*?*?,7.9,5.5,84,100869,119,1415,280,30.6,244.7,10.0,3289,15529,1698,305,120,7.7,2,1,9999,99999,9,999999999,0.0,999,999,99
3004,1,17,10,0,*?*?*?*?*?*?*?*?*?*?*?*?*?*?*?*?*?*?*?*?*?*?,8.6,6.6,86,100869,243,1409,281,114.4,459.9,35.1,11939,33520,5511,658,117,8.2,1,0,9999,99999,9,999999999,0.0,999,999,99
3004,1,17,11,0,*?*?*?*?*?*?*?*?*?*?*?*?*?*?*?*?*?*?*?*?*?*?,9.2,7.3,87,100869,324,1413,285,168.3,508.7,51.7,17475,41253,7833,963,113,8.2,1,0,9999,99999,9,999999999,0.0,999,999,99
3004,1,17,12,0,*?*?*?*?*?*?*?*?*?*?*?*?*?*?*?*?*?*?*?*?*?*?,9.6,6.2,79,100869,354,1412,305,165.2,295.0,91.2,17097,24318,11631,1694,110,8.2,6,3,9999,99999,9,999999999,0.0,999,999,99
3004,1,17,13,0,*?*?*?*?*?*?*?*?*?*?*?*?*?*?*?*?*?*?*?*?*?*?,10.2,6.2,76,100869,332,1410,304,162.5,362.3,77.2,16990,29153,10065,1412,112,8.8,5,3,9999,99999,9,999999999,0.0,999,999,99
3004,1,17,14,0,*?*?*?*?*?*?*?*?*?*?*?*?*?*?*?*?*?*?*?*?*?*?,9.9,6.4,79,100869,260,1410,319,63.4,45.7,54.9,7004,3462,6473,1174,113,7.2,9,5,9999,99999,9,999999999,0.0,999,999,99
3004,1,17,15,0,*?*?*?*?*?*?*?*?*?*?*?*?*?*?*?*?*?*?*?*?*?*?,10.3,5.8,73,100869,143,1416,308,40.9,181.4,22.6,4235,10355,3574,416,115,7.2,6,3,9999,99999,9,999999999,0.0,999,999,99
3004,1,17,16,0,*?*?*?*?*?*?*?*?*?*?*?*?*?*?*?*?*?*?*?*?*?*?,10.2,6.1,75,100869,0,-0,325,0.0,-0.0,0.0,0,0,0,0,117,5.7,10,5,9999,99999,9,999999999,0.0,999,999,99
3004,1,17,17,0,*?*?*?*?*?*?*?*?*?*?*?*?*?*?*?*?*?*?*?*?*?*?,9.8,6.1,77,100869,0,-0,323,0.0,-0.0,0.0,0,0,0,0,118,8.8,10,5,9999,99999,9,999999999,0.0,999,999,99
3004,1,17,18,0,*?*?*?*?*?*?*?*?*?*?*?*?*?*?*?*?*?*?*?*?*?*?,9.4,6.7,82,100869,0,-0,321,0.0,-0.0,0.0,0,0,0,0,120,7.7,10,5,9999,99999,9,999999999,0.0,999,999,99
3004,1,17,19,0,*?*?*?*?*?*?*?*?*?*?*?*?*?*?*?*?*?*?*?*?*?*?,9.4,7.1,85,100869,0,-0,321,0.0,-0.0,0.0,0,0,0,0,122,6.7,10,5,9999,99999,9,999999999,0.0,999,999,99
3004,1,17,20,0,*?*?*?*?*?*?*?*?*?*?*?*?*?*?*?*?*?*?*?*?*?*?,8.7,6.4,85,100869,0,-0,318,0.0,-0.0,0.0,0,0,0,0,123,7.2,10,5,9999,99999,9,999999999,0.0,999,999,99
3004,1,17,21,0,*?*?*?*?*?*?*?*?*?*?*?*?*?*?*?*?*?*?*?*?*?*?,8.2,6.9,90,100869,0,-0,316,0.0,-0.0,0.0,0,0,0,0,125,6.7,10,5,9999,99999,9,999999999,0.0,999,999,99
3004,1,17,22,0,*?*?*?*?*?*?*?*?*?*?*?*?*?*?*?*?*?*?*?*?*?*?,8.5,7.3,91,100869,0,-0,317,0.0,-0.0,0.0,0,0,0,0,127,8.8,10,5,9999,99999,9,999999999,0.0,999,999,99
3004,1,17,23,0,*?*?*?*?*?*?*?*?*?*?*?*?*?*?*?*?*?*?*?*?*?*?,8.1,7.4,94,100869,0,-0,315,0.0,-0.0,0.0,0,0,0,0,128,7.7,10,5,9999,99999,9,999999999,0.0,999,999,99
3004,1,17,24,0,*?*?*?*?*?*?*?*?*?*?*?*?*?*?*?*?*?*?*?*?*?*?,7.1,3.9,80,100869,0,-0,311,0.0,-0.0,0.0,0,0,0,0,120,7.7,10,5,9999,99999,9,999999999,0.0,999,999,99
3004,1,18,1,0,*?*?*?*?*?*?*?*?*?*?*?*?*?*?*?*?*?*?*?*?*?*?,7.1,4.1,80,99625.8,0,-0,311,0.0,-0.0,0.0,0,0,0,0,127,4.1,10,5,9999,99999,9,999999999,0.0,999,999,99
3004,1,18,2,0,*?*?*?*?*?*?*?*?*?*?*?*?*?*?*?*?*?*?*?*?*?*?,7.0,2.5,72,99625.8,0,-0,311,0.0,-0.0,0.0,0,0,0,0,123,4.6,10,5,9999,99999,9,999999999,0.0,999,999,99
3004,1,18,3,0,*?*?*?*?*?*?*?*?*?*?*?*?*?*?*?*?*?*?*?*?*?*?,7.0,2.1,70,99625.8,0,-0,311,0.0,-0.0,0.0,0,0,0,0,120,5.2,10,5,9999,99999,9,999999999,0.0,999,999,99
3004,1,18,4,0,*?*?*?*?*?*?*?*?*?*?*?*?*?*?*?*?*?*?*?*?*?*?,6.9,1.9,69,99625.8,0,-0,311,0.0,-0.0,0.0,0,0,0,0,117,4.6,10,5,9999,99999,9,999999999,0.0,999,999,99
3004,1,18,5,0,*?*?*?*?*?*?*?*?*?*?*?*?*?*?*?*?*?*?*?*?*?*?,6.9,1.5,67,99625.8,0,-0,311,0.0,-0.0,0.0,0,0,0,0,113,5.2,10,5,9999,99999,9,999999999,0.0,999,999,99
3004,1,18,6,0,*?*?*?*?*?*?*?*?*?*?*?*?*?*?*?*?*?*?*?*?*?*?,6.9,1.3,66,99625.8,0,-0,311,0.0,-0.0,0.0,0,0,0,0,110,5.2,10,5,9999,99999,9,999999999,0.0,999,999,99
3004,1,18,7,0,*?*?*?*?*?*?*?*?*?*?*?*?*?*?*?*?*?*?*?*?*?*?,7.0,1.7,68,99625.8,0,-0,311,0.0,-0.0,0.0,0,0,0,0,110,3.6,10,5,9999,99999,9,999999999,0.0,999,999,99
3004,1,18,8,0,*?*?*?*?*?*?*?*?*?*?*?*?*?*?*?*?*?*?*?*?*?*?,7.1,2.1,69,99625.8,0,-0,312,0.0,-0.0,0.0,0,0,0,0,110,4.6,10,5,9999,99999,9,999999999,0.0,999,999,99
3004,1,18,9,0,*?*?*?*?*?*?*?*?*?*?*?*?*?*?*?*?*?*?*?*?*?*?,7.1,1.9,69,99625.8,122,1408,312,9.6,0.0,9.6,1171,-0,1171,380,110,6.7,10,5,9999,99999,9,999999999,0.0,999,999,99
3004,1,18,10,0,*?*?*?*?*?*?*?*?*?*?*?*?*?*?*?*?*?*?*?*?*?*?,7.2,2.1,69,99625.8,247,1409,312,34.0,0.0,34.0,3978,0,3985,1325,110,6.2,10,5,9999,99999,9,999999999,0.0,999,999,99
3004,1,18,11,0,*?*?*?*?*?*?*?*?*?*?*?*?*?*?*?*?*?*?*?*?*?*?,7.0,3.0,75,99625.8,328,1411,311,49.7,0.0,49.7,5800,0,5813,1974,110,6.2,10,5,9999,99999,9,999999999,0.0,999,999,99
3004,1,18,12,0,*?*?*?*?*?*?*?*?*?*?*?*?*?*?*?*?*?*?*?*?*?*?,7.0,3.0,75,99625.8,359,1413,311,55.7,0.0,55.7,6498,0,6513,2232,110,6.2,10,5,9999,99999,9,999999999,0.0,999,999,99
3004,1,18,13,0,*?*?*?*?*?*?*?*?*?*?*?*?*?*?*?*?*?*?*?*?*?*?,7.0,2.9,74,99625.8,337,1410,311,51.5,0.0,51.5,6011,0,6024,2051,108,6.7,10,5,9999,99999,9,999999999,0.0,999,999,99
3004,1,18,14,0,*?*?*?*?*?*?*?*?*?*?*?*?*?*?*?*?*?*?*?*?*?*?,7.3,2.9,73,99625.8,265,1410,312,37.5,0.0,37.5,4383,0,4391,1466,107,8.2,10,5,9999,99999,9,999999999,0.0,999,999,99
3004,1,18,15,0,*?*?*?*?*?*?*?*?*?*?*?*?*?*?*?*?*?*?*?*?*?*?,7.2,2.1,69,99625.8,148,1414,312,14.6,0.0,14.6,1745,-0,1746,570,105,10.3,10,5,9999,99999,9,999999999,0.0,999,999,99
3004,1,18,16,0,*?*?*?*?*?*?*?*?*?*?*?*?*?*?*?*?*?*?*?*?*?*?,7.1,2.1,69,99625.8,0,-0,312,0.0,-0.0,0.0,0,0,0,0,103,8.2,10,5,9999,99999,9,999999999,0.0,999,999,99
3004,1,18,17,0,*?*?*?*?*?*?*?*?*?*?*?*?*?*?*?*?*?*?*?*?*?*?,7.0,2.5,71,99625.8,0,-0,311,0.0,-0.0,0.0,0,0,0,0,102,9.8,10,5,9999,99999,9,999999999,0.0,999,999,99
3004,1,18,18,0,*?*?*?*?*?*?*?*?*?*?*?*?*?*?*?*?*?*?*?*?*?*?,6.9,1.9,70,99625.8,0,-0,311,0.0,-0.0,0.0,0,0,0,0,100,9.3,10,5,9999,99999,9,999999999,0.0,999,999,99
3004,1,18,19,0,*?*?*?*?*?*?*?*?*?*?*?*?*?*?*?*?*?*?*?*?*?*?,7.1,1.9,69,99625.8,0,-0,312,0.0,-0.0,0.0,0,0,0,0,102,8.8,10,5,9999,99999,9,999999999,0.0,999,999,99
3004,1,18,20,0,*?*?*?*?*?*?*?*?*?*?*?*?*?*?*?*?*?*?*?*?*?*?,7.2,2.7,72,99625.8,0,-0,312,0.0,-0.0,0.0,0,0,0,0,103,8.2,10,5,9999,99999,9,999999999,0.0,999,999,99
3004,1,18,21,0,*?*?*?*?*?*?*?*?*?*?*?*?*?*?*?*?*?*?*?*?*?*?,7.1,3.0,74,99625.8,0,-0,311,0.0,-0.0,0.0,0,0,0,0,105,6.2,10,5,9999,99999,9,999999999,0.0,999,999,99
3004,1,18,22,0,*?*?*?*?*?*?*?*?*?*?*?*?*?*?*?*?*?*?*?*?*?*?,7.2,3.0,74,99625.8,0,-0,312,0.0,-0.0,0.0,0,0,0,0,107,7.2,10,5,9999,99999,9,999999999,0.0,999,999,99
3004,1,18,23,0,*?*?*?*?*?*?*?*?*?*?*?*?*?*?*?*?*?*?*?*?*?*?,6.9,3.2,77,99625.8,0,-0,310,0.0,-0.0,0.0,0,0,0,0,108,6.2,10,5,9999,99999,9,999999999,0.0,999,999,99
3004,1,18,24,0,*?*?*?*?*?*?*?*?*?*?*?*?*?*?*?*?*?*?*?*?*?*?,7.7,5.8,87,99625.8,0,-0,314,0.0,-0.0,0.0,0,0,0,0,130,3.1,10,5,9999,99999,9,999999999,0.0,999,999,99
3004,1,19,1,0,*?*?*?*?*?*?*?*?*?*?*?*?*?*?*?*?*?*?*?*?*?*?,5.0,5.0,100,100020,0,-0,302,0.0,-0.0,0.0,0,0,0,0,110,2.6,10,5,9999,99999,9,999999999,0.0,999,999,99
3004,1,19,2,0,*?*?*?*?*?*?*?*?*?*?*?*?*?*?*?*?*?*?*?*?*?*?,4.1,4.1,100,100020,0,-0,298,0.0,-0.0,0.0,0,0,0,0,110,2.1,10,5,9999,99999,9,999999999,0.0,999,999,99
3004,1,19,3,0,*?*?*?*?*?*?*?*?*?*?*?*?*?*?*?*?*?*?*?*?*?*?,3.7,3.8,100,100020,0,-0,296,0.0,-0.0,0.0,0,0,0,0,110,3.1,10,5,9999,99999,9,999999999,0.0,999,999,99
3004,1,19,4,0,*?*?*?*?*?*?*?*?*?*?*?*?*?*?*?*?*?*?*?*?*?*?,3.6,3.6,100,100020,0,-0,296,0.0,-0.0,0.0,0,0,0,0,110,3.6,10,5,9999,99999,9,999999999,0.0,999,999,99
3004,1,19,5,0,*?*?*?*?*?*?*?*?*?*?*?*?*?*?*?*?*?*?*?*?*?*?,3.5,3.4,100,100020,0,-0,296,0.0,-0.0,0.0,0,0,0,0,110,3.6,10,5,9999,99999,9,999999999,0.0,999,999,99
3004,1,19,6,0,*?*?*?*?*?*?*?*?*?*?*?*?*?*?*?*?*?*?*?*?*?*?,3.1,3.0,100,100020,0,-0,294,0.0,-0.0,0.0,0,0,0,0,110,4.6,10,5,9999,99999,9,999999999,0.0,999,999,99
3004,1,19,7,0,*?*?*?*?*?*?*?*?*?*?*?*?*?*?*?*?*?*?*?*?*?*?,2.3,2.3,100,100020,0,-0,291,0.0,-0.0,0.0,0,0,0,0,108,3.6,10,5,9999,99999,9,999999999,0.0,999,999,99
3004,1,19,8,0,*?*?*?*?*?*?*?*?*?*?*?*?*?*?*?*?*?*?*?*?*?*?,1.5,1.5,100,100020,0,-0,287,0.0,-0.0,0.0,0,0,0,0,107,8.8,10,5,9999,99999,9,999999999,0.0,999,999,99
3004,1,19,9,0,*?*?*?*?*?*?*?*?*?*?*?*?*?*?*?*?*?*?*?*?*?*?,3.5,3.6,100,100020,126,1411,291,18.0,26.8,15.6,2055,1415,1927,323,105,5.7,9,5,9999,99999,9,999999999,0.0,999,999,99
3004,1,19,10,0,*?*?*?*?*?*?*?*?*?*?*?*?*?*?*?*?*?*?*?*?*?*?,5.5,5.5,100,100020,251,1408,304,34.8,0.0,34.8,4072,0,4079,1357,103,8.2,10,5,9999,99999,9,999999999,0.0,999,999,99
3004,1,19,11,0,*?*?*?*?*?*?*?*?*?*?*?*?*?*?*?*?*?*?*?*?*?*?,8.1,5.0,100,100020,332,1409,311,87.8,49.6,76.2,9638,4208,8624,2005,102,7.2,9,5,9999,99999,9,999999999,0.0,999,999,99
3004,1,19,12,0,*?*?*?*?*?*?*?*?*?*?*?*?*?*?*?*?*?*?*?*?*?*?,10.3,7.1,100,100020,363,1409,321,98.3,50.8,85.2,10790,4417,9645,2268,100,7.7,9,5,9999,99999,9,999999999,0.0,999,999,99
3004,1,19,13,0,*?*?*?*?*?*?*?*?*?*?*?*?*?*?*?*?*?*?*?*?*?*?,10.5,5.6,98,100020,342,1410,322,91.2,50.0,79.0,10005,4277,8949,2088,93,5.2,9,5,9999,99999,9,999999999,0.0,999,999,99
3004,1,19,14,0,*?*?*?*?*?*?*?*?*?*?*?*?*?*?*?*?*?*?*?*?*?*?,10.6,7.1,100,100020,271,1413,326,38.5,0.0,38.5,4503,0,4511,1509,87,4.6,10,5,9999,99999,9,999999999,0.0,999,999,99
3004,1,19,15,0,*?*?*?*?*?*?*?*?*?*?*?*?*?*?*?*?*?*?*?*?*?*?,10.3,7.6,100,100020,153,1411,325,15.6,0.0,15.6,1864,-0,1865,609,80,1.5,10,5,9999,99999,9,999999999,0.0,999,999,99
3004,1,19,16,0,*?*?*?*?*?*?*?*?*?*?*?*?*?*?*?*?*?*?*?*?*?*?,10.5,7.4,100,100020,0,-0,326,0.0,-0.0,0.0,0,0,0,0,73,2.1,10,5,9999,99999,9,999999999,0.0,999,999,99
3004,1,19,17,0,*?*?*?*?*?*?*?*?*?*?*?*?*?*?*?*?*?*?*?*?*?*?,8.6,5.8,100,100020,0,-0,318,0.0,-0.0,0.0,0,0,0,0,67,6.2,10,5,9999,99999,9,999999999,0.0,999,999,99
3004,1,19,18,0,*?*?*?*?*?*?*?*?*?*?*?*?*?*?*?*?*?*?*?*?*?*?,7.1,6.1,100,100020,0,-0,311,0.0,-0.0,0.0,0,0,0,0,60,6.7,10,5,9999,99999,9,999999999,0.0,999,999,99
3004,1,19,19,0,*?*?*?*?*?*?*?*?*?*?*?*?*?*?*?*?*?*?*?*?*?*?,6.7,6.7,100,100020,0,-0,309,0.0,-0.0,0.0,0,0,0,0,67,8.2,10,5,9999,99999,9,999999999,0.0,999,999,99
3004,1,19,20,0,*?*?*?*?*?*?*?*?*?*?*?*?*?*?*?*?*?*?*?*?*?*?,5.8,5.8,100,100020,0,-0,305,0.0,-0.0,0.0,0,0,0,0,73,7.7,10,5,9999,99999,9,999999999,0.0,999,999,99
3004,1,19,21,0,*?*?*?*?*?*?*?*?*?*?*?*?*?*?*?*?*?*?*?*?*?*?,5.6,5.6,100,100020,0,-0,304,0.0,-0.0,0.0,0,0,0,0,80,8.2,10,5,9999,99999,9,999999999,0.8,999,999,99
3004,1,19,22,0,*?*?*?*?*?*?*?*?*?*?*?*?*?*?*?*?*?*?*?*?*?*?,5.2,5.1,100,100020,0,-0,303,0.0,-0.0,0.0,0,0,0,0,87,7.7,10,5,9999,99999,9,999999999,0.7,999,999,99
3004,1,19,23,0,*?*?*?*?*?*?*?*?*?*?*?*?*?*?*?*?*?*?*?*?*?*?,5.9,5.9,100,100020,0,-0,306,0.0,-0.0,0.0,0,0,0,0,93,8.2,10,5,9999,99999,9,999999999,0.2,999,999,99
3004,1,19,24,0,*?*?*?*?*?*?*?*?*?*?*?*?*?*?*?*?*?*?*?*?*?*?,6.1,4.1,100,100020,0,-0,307,0.0,-0.0,0.0,0,0,0,0,110,2.1,10,5,9999,99999,9,999999999,0.0,999,999,99
3004,1,20,1,0,*?*?*?*?*?*?*?*?*?*?*?*?*?*?*?*?*?*?*?*?*?*?,7.3,6.9,96,100004,0,-0,312,0.0,-0.0,0.0,0,0,0,0,97,7.2,10,5,9999,99999,9,999999999,0.4,999,999,99
3004,1,20,2,0,*?*?*?*?*?*?*?*?*?*?*?*?*?*?*?*?*?*?*?*?*?*?,8.0,7.3,95,100004,0,-0,315,0.0,-0.0,0.0,0,0,0,0,93,5.7,10,5,9999,99999,9,999999999,1.9,999,999,99
3004,1,20,3,0,*?*?*?*?*?*?*?*?*?*?*?*?*?*?*?*?*?*?*?*?*?*?,7.2,7.3,100,100004,0,-0,311,0.0,-0.0,0.0,0,0,0,0,90,4.6,10,5,9999,99999,9,999999999,0.3,999,999,99
3004,1,20,4,0,*?*?*?*?*?*?*?*?*?*?*?*?*?*?*?*?*?*?*?*?*?*?,7.2,7.3,100,100004,0,-0,311,0.0,-0.0,0.0,0,0,0,0,87,4.1,10,5,9999,99999,9,999999999,0.3,999,999,99
3004,1,20,5,0,*?*?*?*?*?*?*?*?*?*?*?*?*?*?*?*?*?*?*?*?*?*?,7.0,6.7,98,100004,0,-0,310,0.0,-0.0,0.0,0,0,0,0,83,3.1,10,5,9999,99999,9,999999999,1.8,999,999,99
3004,1,20,6,0,*?*?*?*?*?*?*?*?*?*?*?*?*?*?*?*?*?*?*?*?*?*?,6.7,5.9,95,100004,0,-0,309,0.0,-0.0,0.0,0,0,0,0,80,2.1,10,5,9999,99999,9,999999999,0.1,999,999,99
3004,1,20,7,0,*?*?*?*?*?*?*?*?*?*?*?*?*?*?*?*?*?*?*?*?*?*?,7.0,6.6,97,100004,0,-0,310,0.0,-0.0,0.0,0,0,0,0,82,1.0,10,5,9999,99999,9,999999999,0.4,999,999,99
3004,1,20,8,0,*?*?*?*?*?*?*?*?*?*?*?*?*?*?*?*?*?*?*?*?*?*?,7.2,6.7,96,100004,0,-0,311,0.0,-0.0,0.0,0,0,0,0,83,4.1,10,5,9999,99999,9,999999999,0.5,999,999,99
3004,1,20,9,0,*?*?*?*?*?*?*?*?*?*?*?*?*?*?*?*?*?*?*?*?*?*?,7.7,6.7,93,100004,130,1411,313,11.1,0.0,11.1,1346,-0,1346,438,85,5.2,10,5,9999,99999,9,999999999,0.2,999,999,99
3004,1,20,10,0,*?*?*?*?*?*?*?*?*?*?*?*?*?*?*?*?*?*?*?*?*?*?,8.2,6.6,89,100004,256,1412,316,35.6,0.0,35.6,4170,0,4177,1392,87,6.2,10,5,9999,99999,9,999999999,0.0,999,999,99
3004,1,20,11,0,*?*?*?*?*?*?*?*?*?*?*?*?*?*?*?*?*?*?*?*?*?*?,8.4,7.3,92,100004,337,1410,316,51.5,0.0,51.5,6009,0,6022,2050,88,5.7,10,5,9999,99999,9,999999999,0.0,999,999,99
3004,1,20,12,0,*?*?*?*?*?*?*?*?*?*?*?*?*?*?*?*?*?*?*?*?*?*?,9.4,7.3,87,100004,368,1409,321,57.6,0.0,57.6,6721,0,6737,2315,90,5.7,10,5,9999,99999,9,999999999,0.1,999,999,99
3004,1,20,13,0,*?*?*?*?*?*?*?*?*?*?*?*?*?*?*?*?*?*?*?*?*?*?,9.3,6.1,80,100004,347,1409,321,53.5,0.0,53.5,6246,0,6260,2138,90,5.7,10,5,9999,99999,9,999999999,0.0,999,999,99
3004,1,20,14,0,*?*?*?*?*?*?*?*?*?*?*?*?*?*?*?*?*?*?*?*?*?*?,9.2,6.6,83,100004,276,1411,320,39.6,0.0,39.6,4624,0,4632,1551,90,5.2,10,5,9999,99999,9,999999999,0.1,999,999,99
3004,1,20,15,0,*?*?*?*?*?*?*?*?*?*?*?*?*?*?*?*?*?*?*?*?*?*?,9.4,5.3,75,100004,158,1407,321,16.7,0.0,16.7,1986,-0,1987,650,90,5.2,10,5,9999,99999,9,999999999,0.4,999,999,99
3004,1,20,16,0,*?*?*?*?*?*?*?*?*?*?*?*?*?*?*?*?*?*?*?*?*?*?,9.1,5.6,78,100004,3,1339,320,0.0,0.0,0.0,0,0,0,0,90,5.2,10,5,9999,99999,9,999999999,0.7,999,999,99
3004,1,20,17,0,*?*?*?*?*?*?*?*?*?*?*?*?*?*?*?*?*?*?*?*?*?*?,9.3,5.3,76,100004,0,-0,321,0.0,-0.0,0.0,0,0,0,0,90,6.2,10,5,9999,99999,9,999999999,0.9,999,999,99
3004,1,20,18,0,*?*?*?*?*?*?*?*?*?*?*?*?*?*?*?*?*?*?*?*?*?*?,8.0,5.0,81,100004,0,-0,315,0.0,-0.0,0.0,0,0,0,0,90,4.6,10,5,9999,99999,9,999999999,0.4,999,999,99
3004,1,20,19,0,*?*?*?*?*?*?*?*?*?*?*?*?*?*?*?*?*?*?*?*?*?*?,8.1,5.3,83,100004,0,-0,315,0.0,-0.0,0.0,0,0,0,0,88,3.1,10,5,9999,99999,9,999999999,0.3,999,999,99
3004,1,20,20,0,*?*?*?*?*?*?*?*?*?*?*?*?*?*?*?*?*?*?*?*?*?*?,7.9,6.9,93,100004,0,-0,314,0.0,-0.0,0.0,0,0,0,0,87,2.1,10,5,9999,99999,9,999999999,0.5,999,999,99
3004,1,20,21,0,*?*?*?*?*?*?*?*?*?*?*?*?*?*?*?*?*?*?*?*?*?*?,8.1,7.3,94,100004,0,-0,315,0.0,-0.0,0.0,0,0,0,0,85,2.6,10,5,9999,99999,9,999999999,1.1,999,999,99
3004,1,20,22,0,*?*?*?*?*?*?*?*?*?*?*?*?*?*?*?*?*?*?*?*?*?*?,7.8,7.1,95,100004,0,-0,314,0.0,-0.0,0.0,0,0,0,0,83,1.5,10,5,9999,99999,9,999999999,1.6,999,999,99
3004,1,20,23,0,*?*?*?*?*?*?*?*?*?*?*?*?*?*?*?*?*?*?*?*?*?*?,7.5,5.8,89,100004,0,-0,313,0.0,-0.0,0.0,0,0,0,0,82,2.6,10,5,9999,99999,9,999999999,1.4,999,999,99
3004,1,20,24,0,*?*?*?*?*?*?*?*?*?*?*?*?*?*?*?*?*?*?*?*?*?*?,6.7,6.4,98,100004,0,-0,309,0.0,-0.0,0.0,0,0,0,0,100,5.2,10,5,9999,99999,9,999999999,0.7,999,999,99
3004,1,21,1,0,*?*?*?*?*?*?*?*?*?*?*?*?*?*?*?*?*?*?*?*?*?*?,7.0,5.9,91,99553.3,0,-0,310,0.0,-0.0,0.0,0,0,0,0,80,3.1,10,5,9999,99999,9,999999999,1.1,999,999,99
3004,1,21,2,0,*?*?*?*?*?*?*?*?*?*?*?*?*?*?*?*?*?*?*?*?*?*?,6.8,5.9,93,99553.3,0,-0,310,0.0,-0.0,0.0,0,0,0,0,80,2.6,10,5,9999,99999,9,999999999,0.5,999,999,99
3004,1,21,3,0,*?*?*?*?*?*?*?*?*?*?*?*?*?*?*?*?*?*?*?*?*?*?,6.3,5.0,90,99553.3,0,-0,307,0.0,-0.0,0.0,0,0,0,0,80,2.6,10,5,9999,99999,9,999999999,1.2,999,999,99
3004,1,21,4,0,*?*?*?*?*?*?*?*?*?*?*?*?*?*?*?*?*?*?*?*?*?*?,6.2,6.2,99,99553.3,0,-0,307,0.0,-0.0,0.0,0,0,0,0,80,3.1,10,5,9999,99999,9,999999999,0.4,999,999,99
3004,1,21,5,0,*?*?*?*?*?*?*?*?*?*?*?*?*?*?*?*?*?*?*?*?*?*?,5.6,5.6,98,99553.3,0,-0,304,0.0,-0.0,0.0,0,0,0,0,80,1.5,10,5,9999,99999,9,999999999,0.5,999,999,99
3004,1,21,6,0,*?*?*?*?*?*?*?*?*?*?*?*?*?*?*?*?*?*?*?*?*?*?,5.1,4.1,92,99553.3,0,-0,302,0.0,-0.0,0.0,0,0,0,0,80,2.1,10,5,9999,99999,9,999999999,0.2,999,999,99
3004,1,21,7,0,*?*?*?*?*?*?*?*?*?*?*?*?*?*?*?*?*?*?*?*?*?*?,5.5,3.6,87,99553.3,0,-0,304,0.0,-0.0,0.0,0,0,0,0,75,2.1,10,5,9999,99999,9,999999999,0.1,999,999,99
3004,1,21,8,0,*?*?*?*?*?*?*?*?*?*?*?*?*?*?*?*?*?*?*?*?*?*?,5.9,4.5,89,99553.3,0,-0,306,0.0,-0.0,0.0,0,0,0,0,70,2.6,10,5,9999,99999,9,999999999,0.0,999,999,99
3004,1,21,9,0,*?*?*?*?*?*?*?*?*?*?*?*?*?*?*?*?*?*?*?*?*?*?,6.5,4.5,85,99553.3,134,1410,308,11.9,0.0,11.9,1438,-0,1439,469,65,3.6,10,5,9999,99999,9,999999999,0.0,999,999,99
3004,1,21,10,0,*?*?*?*?*?*?*?*?*?*?*?*?*?*?*?*?*?*?*?*?*?*?,7.4,3.9,78,99553.3,260,1409,313,36.5,0.0,36.5,4270,0,4278,1427,60,4.1,10,5,9999,99999,9,999999999,0.0,999,999,99
3004,1,21,11,0,*?*?*?*?*?*?*?*?*?*?*?*?*?*?*?*?*?*?*?*?*?*?,9.4,5.0,73,99553.3,342,1411,317,91.1,50.0,78.9,9992,4275,8938,2086,55,4.6,9,5,9999,99999,9,999999999,0.0,999,999,99
3004,1,21,12,0,*?*?*?*?*?*?*?*?*?*?*?*?*?*?*?*?*?*?*?*?*?*?,10.6,5.8,71,99553.3,373,1409,327,58.6,0.0,58.6,6839,0,6855,2359,50,5.2,10,5,9999,99999,9,999999999,0.0,999,999,99
3004,1,21,13,0,*?*?*?*?*?*?*?*?*?*?*?*?*?*?*?*?*?*?*?*?*?*?,10.6,6.7,76,99553.3,353,1411,327,54.6,0.0,54.6,6368,0,6382,2183,53,6.2,10,5,9999,99999,9,999999999,0.5,999,999,99
3004,1,21,14,0,*?*?*?*?*?*?*?*?*?*?*?*?*?*?*?*?*?*?*?*?*?*?,10.7,5.9,71,99553.3,281,1409,327,40.6,0.0,40.6,4747,0,4756,1595,57,5.2,10,5,9999,99999,9,999999999,0.2,999,999,99
3004,1,21,15,0,*?*?*?*?*?*?*?*?*?*?*?*?*?*?*?*?*?*?*?*?*?*?,10.4,5.6,72,99553.3,164,1411,326,17.7,0.0,17.7,2111,-0,2112,691,60,5.2,10,5,9999,99999,9,999999999,0.2,999,999,99
3004,1,21,16,0,*?*?*?*?*?*?*?*?*?*?*?*?*?*?*?*?*?*?*?*?*?*?,10.4,6.4,75,99553.3,9,1465,326,0.0,0.0,0.0,0,0,0,0,63,4.6,10,5,9999,99999,9,999999999,1.9,999,999,99
3004,1,21,17,0,*?*?*?*?*?*?*?*?*?*?*?*?*?*?*?*?*?*?*?*?*?*?,9.8,4.8,70,99553.3,0,-0,323,0.0,-0.0,0.0,0,0,0,0,67,3.6,10,5,9999,99999,9,999999999,0.6,999,999,99
3004,1,21,18,0,*?*?*?*?*?*?*?*?*?*?*?*?*?*?*?*?*?*?*?*?*?*?,8.4,3.6,70,99553.3,0,-0,317,0.0,-0.0,0.0,0,0,0,0,70,3.6,10,5,9999,99999,9,999999999,0.8,999,999,99
3004,1,21,19,0,*?*?*?*?*?*?*?*?*?*?*?*?*?*?*?*?*?*?*?*?*?*?,8.3,4.5,76,99553.3,0,-0,316,0.0,-0.0,0.0,0,0,0,0,118,2.1,10,5,9999,99999,9,999999999,0.2,999,999,99
3004,1,21,20,0,*?*?*?*?*?*?*?*?*?*?*?*?*?*?*?*?*?*?*?*?*?*?,7.9,3.9,75,99553.3,0,-0,315,0.0,-0.0,0.0,0,0,0,0,167,1.5,10,5,9999,99999,9,999999999,0.2,999,999,99
3004,1,21,21,0,*?*?*?*?*?*?*?*?*?*?*?*?*?*?*?*?*?*?*?*?*?*?,8.0,3.6,72,99553.3,0,-0,315,0.0,-0.0,0.0,0,0,0,0,215,0.5,10,5,9999,99999,9,999999999,0.0,999,999,99
3004,1,21,22,0,*?*?*?*?*?*?*?*?*?*?*?*?*?*?*?*?*?*?*?*?*?*?,7.2,3.4,75,99553.3,0,-0,312,0.0,-0.0,0.0,0,0,0,0,263,1.5,10,5,9999,99999,9,999999999,0.2,999,999,99
3004,1,21,23,0,*?*?*?*?*?*?*?*?*?*?*?*?*?*?*?*?*?*?*?*?*?*?,6.7,3.6,79,99553.3,0,-0,309,0.0,-0.0,0.0,0,0,0,0,312,4.1,10,5,9999,99999,9,999999999,0.8,999,999,99
3004,1,21,24,0,*?*?*?*?*?*?*?*?*?*?*?*?*?*?*?*?*?*?*?*?*?*?,7.3,5.9,89,99553.3,0,-0,312,0.0,-0.0,0.0,0,0,0,0,80,2.6,10,5,9999,99999,9,999999999,1.5,999,999,99
3004,1,22,1,0,*?*?*?*?*?*?*?*?*?*?*?*?*?*?*?*?*?*?*?*?*?*?,5.5,5.3,100,100131,0,-0,304,0.0,-0.0,0.0,0,0,0,0,325,2.1,10,5,9999,99999,9,999999999,0.0,999,999,99
3004,1,22,2,0,*?*?*?*?*?*?*?*?*?*?*?*?*?*?*?*?*?*?*?*?*?*?,4.9,5.0,100,100131,0,-0,301,0.0,-0.0,0.0,0,0,0,0,290,1.5,10,5,9999,99999,9,999999999,0.0,999,999,99
3004,1,22,3,0,*?*?*?*?*?*?*?*?*?*?*?*?*?*?*?*?*?*?*?*?*?*?,4.4,4.5,100,100131,0,-0,299,0.0,-0.0,0.0,0,0,0,0,255,2.1,10,5,9999,99999,9,999999999,0.5,999,999,99
3004,1,22,4,0,*?*?*?*?*?*?*?*?*?*?*?*?*?*?*?*?*?*?*?*?*?*?,3.6,3.6,100,100131,0,-0,296,0.0,-0.0,0.0,0,0,0,0,220,2.1,10,5,9999,99999,9,999999999,0.0,999,999,99
3004,1,22,5,0,*?*?*?*?*?*?*?*?*?*?*?*?*?*?*?*?*?*?*?*?*?*?,2.8,2.9,100,100131,0,-0,293,0.0,-0.0,0.0,0,0,0,0,185,2.6,10,5,9999,99999,9,999999999,0.0,999,999,99
3004,1,22,6,0,*?*?*?*?*?*?*?*?*?*?*?*?*?*?*?*?*?*?*?*?*?*?,3.4,3.4,100,100131,0,-0,295,0.0,-0.0,0.0,0,0,0,0,150,2.1,10,5,9999,99999,9,999999999,0.6,999,999,99
3004,1,22,7,0,*?*?*?*?*?*?*?*?*?*?*?*?*?*?*?*?*?*?*?*?*?*?,4.0,3.9,100,100131,0,-0,298,0.0,-0.0,0.0,0,0,0,0,142,2.6,10,5,9999,99999,9,999999999,0.2,999,999,99
3004,1,22,8,0,*?*?*?*?*?*?*?*?*?*?*?*?*?*?*?*?*?*?*?*?*?*?,3.9,3.9,100,100131,0,-0,297,0.0,-0.0,0.0,0,0,0,0,133,2.6,10,5,9999,99999,9,999999999,0.1,999,999,99
3004,1,22,9,0,*?*?*?*?*?*?*?*?*?*?*?*?*?*?*?*?*?*?*?*?*?*?,4.4,4.5,100,100131,138,1408,299,12.7,0.0,12.7,1534,-0,1535,500,125,2.1,10,5,9999,99999,9,999999999,0.3,999,999,99
3004,1,22,10,0,*?*?*?*?*?*?*?*?*?*?*?*?*?*?*?*?*?*?*?*?*?*?,6.4,6.4,100,100131,265,1411,308,37.4,0.0,37.4,4375,0,4383,1464,117,3.6,10,5,9999,99999,9,999999999,0.4,999,999,99
3004,1,22,11,0,*?*?*?*?*?*?*?*?*?*?*?*?*?*?*?*?*?*?*?*?*?*?,8.3,5.9,100,100131,347,1411,316,53.4,0.0,53.4,6233,0,6247,2133,108,3.6,10,5,9999,99999,9,999999999,0.1,999,999,99
3004,1,22,12,0,*?*?*?*?*?*?*?*?*?*?*?*?*?*?*?*?*?*?*?*?*?*?,9.7,7.3,100,100131,379,1412,322,59.6,0.0,59.6,6961,0,6977,2405,100,2.6,10,5,9999,99999,9,999999999,0.1,999,999,99
3004,1,22,13,0,*?*?*?*?*?*?*?*?*?*?*?*?*?*?*?*?*?*?*?*?*?*?,10.0,8.3,100,100131,358,1409,323,55.6,0.0,55.6,6493,0,6508,2229,98,2.6,10,5,9999,99999,9,999999999,0.1,999,999,99
3004,1,22,14,0,*?*?*?*?*?*?*?*?*?*?*?*?*?*?*?*?*?*?*?*?*?*?,10.1,8.1,100,100131,287,1411,324,41.7,0.0,41.7,4875,0,4885,1641,97,2.1,10,5,9999,99999,9,999999999,0.1,999,999,99
3004,1,22,15,0,*?*?*?*?*?*?*?*?*?*?*?*?*?*?*?*?*?*?*?*?*?*?,9.8,7.4,100,100131,170,1414,323,18.9,0.0,18.9,2238,-0,2240,734,95,1.5,10,5,9999,99999,9,999999999,0.0,999,999,99
3004,1,22,16,0,*?*?*?*?*?*?*?*?*?*?*?*?*?*?*?*?*?*?*?*?*?*?,10.0,7.0,98,100131,14,1384,324,0.0,0.0,0.0,0,0,0,0,93,1.5,10,5,9999,99999,9,999999999,0.0,999,999,99
3004,1,22,17,0,*?*?*?*?*?*?*?*?*?*?*?*?*?*?*?*?*?*?*?*?*?*?,8.7,6.4,100,100131,0,-0,318,0.0,-0.0,0.0,0,0,0,0,92,2.6,10,5,9999,99999,9,999999999,0.0,999,999,99
3004,1,22,18,0,*?*?*?*?*?*?*?*?*?*?*?*?*?*?*?*?*?*?*?*?*?*?,8.1,7.1,100,100131,0,-0,315,0.0,-0.0,0.0,0,0,0,0,90,1.5,10,5,9999,99999,9,999999999,0.0,999,999,99
3004,1,22,19,0,*?*?*?*?*?*?*?*?*?*?*?*?*?*?*?*?*?*?*?*?*?*?,6.9,6.9,100,100131,0,-0,310,0.0,-0.0,0.0,0,0,0,0,87,1.5,10,5,9999,99999,9,999999999,0.1,999,999,99
3004,1,22,20,0,*?*?*?*?*?*?*?*?*?*?*?*?*?*?*?*?*?*?*?*?*?*?,6.4,6.4,100,100131,0,-0,308,0.0,-0.0,0.0,0,0,0,0,83,1.5,10,5,9999,99999,9,999999999,0.0,999,999,99
3004,1,22,21,0,*?*?*?*?*?*?*?*?*?*?*?*?*?*?*?*?*?*?*?*?*?*?,6.3,6.4,100,100131,0,-0,307,0.0,-0.0,0.0,0,0,0,0,80,1.5,10,5,9999,99999,9,999999999,0.0,999,999,99
3004,1,22,22,0,*?*?*?*?*?*?*?*?*?*?*?*?*?*?*?*?*?*?*?*?*?*?,5.8,5.8,100,100131,0,-0,305,0.0,-0.0,0.0,0,0,0,0,77,2.1,10,5,9999,99999,9,999999999,0.0,999,999,99
3004,1,22,23,0,*?*?*?*?*?*?*?*?*?*?*?*?*?*?*?*?*?*?*?*?*?*?,5.9,5.8,100,100131,0,-0,306,0.0,-0.0,0.0,0,0,0,0,73,2.6,10,5,9999,99999,9,999999999,0.0,999,999,99
3004,1,22,24,0,*?*?*?*?*?*?*?*?*?*?*?*?*?*?*?*?*?*?*?*?*?*?,6.2,4.5,100,100131,0,-0,307,0.0,-0.0,0.0,0,0,0,0,360,1.5,10,5,9999,99999,9,999999999,0.8,999,999,99
3004,1,23,1,0,*?*?*?*?*?*?*?*?*?*?*?*?*?*?*?*?*?*?*?*?*?*?,7.3,5.1,86,100905,0,-0,312,0.0,-0.0,0.0,0,0,0,0,73,0.5,10,5,9999,99999,9,999999999,0.0,999,999,99
3004,1,23,2,0,*?*?*?*?*?*?*?*?*?*?*?*?*?*?*?*?*?*?*?*?*?*?,7.9,4.8,80,100905,0,-0,315,0.0,-0.0,0.0,0,0,0,0,77,0.5,10,5,9999,99999,9,999999999,0.0,999,999,99
3004,1,23,3,0,*?*?*?*?*?*?*?*?*?*?*?*?*?*?*?*?*?*?*?*?*?*?,7.8,5.0,82,100905,0,-0,314,0.0,-0.0,0.0,0,0,0,0,80,0.5,10,5,9999,99999,9,999999999,5.5,999,999,99
3004,1,23,4,0,*?*?*?*?*?*?*?*?*?*?*?*?*?*?*?*?*?*?*?*?*?*?,7.0,5.3,89,100905,0,-0,311,0.0,-0.0,0.0,0,0,0,0,83,0.0,10,5,9999,99999,9,999999999,1.4,999,999,99
3004,1,23,5,0,*?*?*?*?*?*?*?*?*?*?*?*?*?*?*?*?*?*?*?*?*?*?,6.0,5.1,94,100905,0,-0,306,0.0,-0.0,0.0,0,0,0,0,87,0.5,10,5,9999,99999,9,999999999,0.9,999,999,99
3004,1,23,6,0,*?*?*?*?*?*?*?*?*?*?*?*?*?*?*?*?*?*?*?*?*?*?,6.8,4.8,86,100905,0,-0,310,0.0,-0.0,0.0,0,0,0,0,90,1.0,10,5,9999,99999,9,999999999,0.2,999,999,99
3004,1,23,7,0,*?*?*?*?*?*?*?*?*?*?*?*?*?*?*?*?*?*?*?*?*?*?,7.5,4.8,83,100905,0,-0,313,0.0,-0.0,0.0,0,0,0,0,95,1.0,10,5,9999,99999,9,999999999,0.6,999,999,99
3004,1,23,8,0,*?*?*?*?*?*?*?*?*?*?*?*?*?*?*?*?*?*?*?*?*?*?,7.7,5.3,84,100905,0,-0,309,0.0,-0.0,0.0,0,0,0,0,100,0.5,9,5,9999,99999,9,999999999,1.0,999,999,99
3004,1,23,9,0,*?*?*?*?*?*?*?*?*?*?*?*?*?*?*?*?*?*?*?*?*?*?,7.8,4.5,79,100905,143,1413,310,23.6,31.1,20.5,2678,1748,2506,427,105,0.0,9,5,9999,99999,9,999999999,0.3,999,999,99
3004,1,23,10,0,*?*?*?*?*?*?*?*?*?*?*?*?*?*?*?*?*?*?*?*?*?*?,9.3,5.3,75,100905,270,1412,316,66.6,46.3,57.8,7364,3537,6818,1237,110,1.0,9,5,9999,99999,9,999999999,1.3,999,999,99
3004,1,23,11,0,*?*?*?*?*?*?*?*?*?*?*?*?*?*?*?*?*?*?*?*?*?*?,11.0,6.6,73,100905,352,1411,324,94.5,50.4,81.9,10375,4329,9280,2171,115,1.0,9,5,9999,99999,9,999999999,0.8,999,999,99
3004,1,23,12,0,*?*?*?*?*?*?*?*?*?*?*?*?*?*?*?*?*?*?*?*?*?*?,12.8,7.9,71,100905,384,1410,333,105.4,51.5,91.4,11566,4542,10334,2449,120,1.0,9,5,9999,99999,9,999999999,0.1,999,999,99
3004,1,23,13,0,*?*?*?*?*?*?*?*?*?*?*?*?*?*?*?*?*?*?*?*?*?*?,12.9,7.7,70,100905,364,1411,333,98.5,50.8,85.4,10822,4401,9677,2274,115,2.1,9,5,9999,99999,9,999999999,1.1,999,999,99
3004,1,23,14,0,*?*?*?*?*?*?*?*?*?*?*?*?*?*?*?*?*?*?*?*?*?*?,12.9,7.1,68,100905,293,1412,337,42.8,0.0,42.8,5005,0,5014,1687,110,2.6,10,5,9999,99999,9,999999999,0.5,999,999,99
3004,1,23,15,0,*?*?*?*?*?*?*?*?*?*?*?*?*?*?*?*?*?*?*?*?*?*?,13.0,8.4,73,100905,175,1407,333,34.7,37.1,30.1,3884,2326,3618,631,105,1.5,9,5,9999,99999,9,999999999,0.0,999,999,99
3004,1,23,16,0,*?*?*?*?*?*?*?*?*?*?*?*?*?*?*?*?*?*?*?*?*?*?,12.9,9.1,76,100905,20,1412,337,0.0,0.0,0.0,0,0,0,0,100,1.0,10,5,9999,99999,9,999999999,0.1,999,999,99
3004,1,23,17,0,*?*?*?*?*?*?*?*?*?*?*?*?*?*?*?*?*?*?*?*?*?*?,11.8,8.8,81,100905,0,-0,332,0.0,-0.0,0.0,0,0,0,0,95,1.0,10,5,9999,99999,9,999999999,0.5,999,999,99
3004,1,23,18,0,*?*?*?*?*?*?*?*?*?*?*?*?*?*?*?*?*?*?*?*?*?*?,10.7,8.0,83,100905,0,-0,327,0.0,-0.0,0.0,0,0,0,0,90,2.1,10,5,9999,99999,9,999999999,0.0,999,999,99
3004,1,23,19,0,*?*?*?*?*?*?*?*?*?*?*?*?*?*?*?*?*?*?*?*?*?*?,10.3,8.0,84,100905,0,-0,325,0.0,-0.0,0.0,0,0,0,0,93,0.5,10,5,9999,99999,9,999999999,0.0,999,999,99
3004,1,23,20,0,*?*?*?*?*?*?*?*?*?*?*?*?*?*?*?*?*?*?*?*?*?*?,9.4,7.1,84,100905,0,-0,321,0.0,-0.0,0.0,0,0,0,0,97,1.0,10,5,9999,99999,9,999999999,0.0,999,999,99
3004,1,23,21,0,*?*?*?*?*?*?*?*?*?*?*?*?*?*?*?*?*?*?*?*?*?*?,9.7,7.1,83,100905,0,-0,322,0.0,-0.0,0.0,0,0,0,0,100,1.5,10,5,9999,99999,9,999999999,0.0,999,999,99
3004,1,23,22,0,*?*?*?*?*?*?*?*?*?*?*?*?*?*?*?*?*?*?*?*?*?*?,9.4,7.1,85,100905,0,-0,321,0.0,-0.0,0.0,0,0,0,0,103,0.5,10,5,9999,99999,9,999999999,0.0,999,999,99
3004,1,23,23,0,*?*?*?*?*?*?*?*?*?*?*?*?*?*?*?*?*?*?*?*?*?*?,8.3,5.5,82,100905,0,-0,316,0.0,-0.0,0.0,0,0,0,0,107,0.5,10,5,9999,99999,9,999999999,0.0,999,999,99
3004,1,23,24,0,*?*?*?*?*?*?*?*?*?*?*?*?*?*?*?*?*?*?*?*?*?*?,6.0,5.5,96,100905,0,-0,306,0.0,-0.0,0.0,0,0,0,0,70,1.5,10,5,9999,99999,9,999999999,0.0,999,999,99
3004,1,24,1,0,*?*?*?*?*?*?*?*?*?*?*?*?*?*?*?*?*?*?*?*?*?*?,6.1,5.5,100,101443,0,-0,307,0.0,-0.0,0.0,0,0,0,0,107,1.0,10,5,9999,99999,9,999999999,0.0,999,999,99
3004,1,24,2,0,*?*?*?*?*?*?*?*?*?*?*?*?*?*?*?*?*?*?*?*?*?*?,5.3,5.3,100,101443,0,-0,303,0.0,-0.0,0.0,0,0,0,0,103,0.5,10,5,9999,99999,9,999999999,0.2,999,999,99
3004,1,24,3,0,*?*?*?*?*?*?*?*?*?*?*?*?*?*?*?*?*?*?*?*?*?*?,5.3,5.1,100,101443,0,-0,303,0.0,-0.0,0.0,0,0,0,0,100,1.0,10,5,9999,99999,9,999999999,0.0,999,999,99
3004,1,24,4,0,*?*?*?*?*?*?*?*?*?*?*?*?*?*?*?*?*?*?*?*?*?*?,5.5,3.9,99,101443,0,-0,304,0.0,-0.0,0.0,0,0,0,0,97,0.5,10,5,9999,99999,9,999999999,0.0,999,999,99
3004,1,24,5,0,*?*?*?*?*?*?*?*?*?*?*?*?*?*?*?*?*?*?*?*?*?*?,4.9,4.6,100,101443,0,-0,301,0.0,-0.0,0.0,0,0,0,0,93,0.5,10,5,9999,99999,9,999999999,0.0,999,999,99
3004,1,24,6,0,*?*?*?*?*?*?*?*?*?*?*?*?*?*?*?*?*?*?*?*?*?*?,4.9,5.0,100,101443,0,-0,301,0.0,-0.0,0.0,0,0,0,0,90,0.5,10,5,9999,99999,9,999999999,0.0,999,999,99
3004,1,24,7,0,*?*?*?*?*?*?*?*?*?*?*?*?*?*?*?*?*?*?*?*?*?*?,5.3,5.3,100,101443,0,-0,303,0.0,-0.0,0.0,0,0,0,0,97,0.5,10,5,9999,99999,9,999999999,0.0,999,999,99
3004,1,24,8,0,*?*?*?*?*?*?*?*?*?*?*?*?*?*?*?*?*?*?*?*?*?*?,5.0,5.0,100,101443,0,-0,298,0.0,-0.0,0.0,0,0,0,0,103,0.5,9,5,9999,99999,9,999999999,0.0,999,999,99
3004,1,24,9,0,*?*?*?*?*?*?*?*?*?*?*?*?*?*?*?*?*?*?*?*?*?*?,4.8,4.8,100,101443,147,1407,297,25.2,32.1,21.8,2847,1839,2661,455,110,1.0,9,5,9999,99999,9,999999999,0.0,999,999,99
3004,1,24,10,0,*?*?*?*?*?*?*?*?*?*?*?*?*?*?*?*?*?*?*?*?*?*?,5.3,5.3,100,101443,274,1407,295,90.5,117.1,67.7,9906,9055,7877,1453,117,1.0,8,4,9999,99999,9,999999999,0.0,999,999,99
3004,1,24,11,0,*?*?*?*?*?*?*?*?*?*?*?*?*?*?*?*?*?*?*?*?*?*?,5.9,5.8,100,101443,357,1409,301,96.3,50.6,83.5,10565,4378,9446,2216,123,0.5,9,5,9999,99999,9,999999999,0.0,999,999,99
3004,1,24,12,0,*?*?*?*?*?*?*?*?*?*?*?*?*?*?*?*?*?*?*?*?*?*?,5.9,5.8,100,101443,389,1408,301,107.3,51.6,93.0,11771,4576,10516,2497,130,0.5,9,5,9999,99999,9,999999999,0.0,999,999,99
3004,1,24,13,0,*?*?*?*?*?*?*?*?*?*?*?*?*?*?*?*?*?*?*?*?*?*?,6.1,6.1,100,101443,369,1408,306,57.8,0.0,57.8,6753,0,6769,2326,133,1.5,10,5,9999,99999,9,999999999,0.0,999,999,99
3004,1,24,14,0,*?*?*?*?*?*?*?*?*?*?*?*?*?*?*?*?*?*?*?*?*?*?,6.3,6.2,100,101443,298,1408,307,44.0,0.0,44.0,5137,0,5147,1734,137,1.0,10,5,9999,99999,9,999999999,0.0,999,999,99
3004,1,24,15,0,*?*?*?*?*?*?*?*?*?*?*?*?*?*?*?*?*?*?*?*?*?*?,6.2,6.2,100,101443,181,1408,307,21.1,0.0,21.1,2499,-0,2501,821,140,1.0,10,5,9999,99999,9,999999999,0.0,999,999,99
3004,1,24,16,0,*?*?*?*?*?*?*?*?*?*?*?*?*?*?*?*?*?*?*?*?*?*?,5.9,5.8,100,101443,26,1423,306,0.0,0.0,0.0,0,0,0,0,143,1.5,10,5,9999,99999,9,999999999,0.0,999,999,99
3004,1,24,17,0,*?*?*?*?*?*?*?*?*?*?*?*?*?*?*?*?*?*?*?*?*?*?,6.0,6.1,100,101443,0,-0,306,0.0,-0.0,0.0,0,0,0,0,147,1.0,10,5,9999,99999,9,999999999,0.0,999,999,99
3004,1,24,18,0,*?*?*?*?*?*?*?*?*?*?*?*?*?*?*?*?*?*?*?*?*?*?,5.4,5.5,100,101443,0,-0,303,0.0,-0.0,0.0,0,0,0,0,150,1.0,10,5,9999,99999,9,999999999,0.0,999,999,99
3004,1,24,19,0,*?*?*?*?*?*?*?*?*?*?*?*?*?*?*?*?*?*?*?*?*?*?,5.5,5.5,100,101443,0,-0,304,0.0,-0.0,0.0,0,0,0,0,152,1.0,10,5,9999,99999,9,999999999,0.0,999,999,99
3004,1,24,20,0,*?*?*?*?*?*?*?*?*?*?*?*?*?*?*?*?*?*?*?*?*?*?,5.8,5.3,100,101443,0,-0,305,0.0,-0.0,0.0,0,0,0,0,153,1.0,10,5,9999,99999,9,999999999,0.0,999,999,99
3004,1,24,21,0,*?*?*?*?*?*?*?*?*?*?*?*?*?*?*?*?*?*?*?*?*?*?,5.2,4.8,100,101443,0,-0,303,0.0,-0.0,0.0,0,0,0,0,155,0.5,10,5,9999,99999,9,999999999,0.0,999,999,99
3004,1,24,22,0,*?*?*?*?*?*?*?*?*?*?*?*?*?*?*?*?*?*?*?*?*?*?,5.1,3.9,100,101443,0,-0,302,0.0,-0.0,0.0,0,0,0,0,157,0.5,10,5,9999,99999,9,999999999,0.0,999,999,99
3004,1,24,23,0,*?*?*?*?*?*?*?*?*?*?*?*?*?*?*?*?*?*?*?*?*?*?,5.4,4.6,100,101443,0,-0,304,0.0,-0.0,0.0,0,0,0,0,158,1.0,10,5,9999,99999,9,999999999,0.0,999,999,99
3004,1,24,24,0,*?*?*?*?*?*?*?*?*?*?*?*?*?*?*?*?*?*?*?*?*?*?,7.2,5.5,98,101443,0,-0,311,0.0,-0.0,0.0,0,0,0,0,110,1.0,10,5,9999,99999,9,999999999,0.2,999,999,99
3004,1,25,1,0,*?*?*?*?*?*?*?*?*?*?*?*?*?*?*?*?*?*?*?*?*?*?,6.0,4.8,95,100208,0,-0,306,0.0,-0.0,0.0,0,0,0,0,160,1.0,10,5,9999,99999,9,999999999,0.0,999,999,99
3004,1,25,2,0,*?*?*?*?*?*?*?*?*?*?*?*?*?*?*?*?*?*?*?*?*?*?,6.1,4.6,94,100208,0,-0,307,0.0,-0.0,0.0,0,0,0,0,160,0.5,10,5,9999,99999,9,999999999,0.0,999,999,99
3004,1,25,3,0,*?*?*?*?*?*?*?*?*?*?*?*?*?*?*?*?*?*?*?*?*?*?,6.0,5.5,99,100208,0,-0,306,0.0,-0.0,0.0,0,0,0,0,160,1.0,10,5,9999,99999,9,999999999,0.0,999,999,99
3004,1,25,4,0,*?*?*?*?*?*?*?*?*?*?*?*?*?*?*?*?*?*?*?*?*?*?,6.1,5.6,100,100208,0,-0,306,0.0,-0.0,0.0,0,0,0,0,160,0.5,10,5,9999,99999,9,999999999,0.0,999,999,99
3004,1,25,5,0,*?*?*?*?*?*?*?*?*?*?*?*?*?*?*?*?*?*?*?*?*?*?,5.2,5.1,100,100208,0,-0,303,0.0,-0.0,0.0,0,0,0,0,160,0.5,10,5,9999,99999,9,999999999,0.0,999,999,99
3004,1,25,6,0,*?*?*?*?*?*?*?*?*?*?*?*?*?*?*?*?*?*?*?*?*?*?,5.8,5.5,100,100208,0,-0,305,0.0,-0.0,0.0,0,0,0,0,160,0.5,10,5,9999,99999,9,999999999,0.0,999,999,99
3004,1,25,7,0,*?*?*?*?*?*?*?*?*?*?*?*?*?*?*?*?*?*?*?*?*?*?,5.4,5.5,100,100208,0,-0,303,0.0,-0.0,0.0,0,0,0,0,160,0.5,10,5,9999,99999,9,999999999,0.0,999,999,99
3004,1,25,8,0,*?*?*?*?*?*?*?*?*?*?*?*?*?*?*?*?*?*?*?*?*?*?,5.0,5.0,100,100208,0,-0,285,0.0,-0.0,0.0,0,0,0,0,160,0.5,6,3,9999,99999,9,999999999,0.0,999,999,99
3004,1,25,9,0,*?*?*?*?*?*?*?*?*?*?*?*?*?*?*?*?*?*?*?*?*?*?,5.7,5.6,100,100208,152,1410,301,26.8,33.1,23.2,3023,1927,2823,485,160,1.0,9,5,9999,99999,9,999999999,0.0,999,999,99
3004,1,25,10,0,*?*?*?*?*?*?*?*?*?*?*?*?*?*?*?*?*?*?*?*?*?*?,6.3,5.8,100,100208,279,1407,303,70.0,47.0,60.7,7728,3672,7131,1304,160,1.0,9,5,9999,99999,9,999999999,0.0,999,999,99
3004,1,25,11,0,*?*?*?*?*?*?*?*?*?*?*?*?*?*?*?*?*?*?*?*?*?*?,7.0,5.6,94,100208,362,1408,302,130.0,127.4,97.2,14184,11014,11203,2135,160,0.5,8,4,9999,99999,9,999999999,0.0,999,999,99
3004,1,25,12,0,*?*?*?*?*?*?*?*?*?*?*?*?*?*?*?*?*?*?*?*?*?*?,7.9,6.4,93,100208,395,1409,302,171.0,217.7,109.9,18087,19105,12799,2176,160,0.5,7,4,9999,99999,9,999999999,0.0,999,999,99
3004,1,25,13,0,*?*?*?*?*?*?*?*?*?*?*?*?*?*?*?*?*?*?*?*?*?*?,8.4,6.7,92,100208,375,1408,308,135.8,128.5,101.6,14810,11249,11687,2237,162,1.5,8,4,9999,99999,9,999999999,0.0,999,999,99
3004,1,25,14,0,*?*?*?*?*?*?*?*?*?*?*?*?*?*?*?*?*?*?*?*?*?*?,8.3,7.0,95,100208,304,1408,304,122.8,203.1,79.0,13007,15827,9351,1507,163,1.0,7,4,9999,99999,9,999999999,0.0,999,999,99
3004,1,25,15,0,*?*?*?*?*?*?*?*?*?*?*?*?*?*?*?*?*?*?*?*?*?*?,8.3,7.1,96,100208,187,1409,308,51.3,97.4,38.4,5511,5722,4731,683,165,1.0,8,4,9999,99999,9,999999999,0.0,999,999,99
3004,1,25,16,0,*?*?*?*?*?*?*?*?*?*?*?*?*?*?*?*?*?*?*?*?*?*?,8.3,7.3,97,100208,32,1426,316,0.0,0.0,0.0,0,0,0,0,167,1.5,10,5,9999,99999,9,999999999,0.0,999,999,99
3004,1,25,17,0,*?*?*?*?*?*?*?*?*?*?*?*?*?*?*?*?*?*?*?*?*?*?,7.7,7.1,99,100208,0,-0,313,0.0,-0.0,0.0,0,0,0,0,168,1.0,10,5,9999,99999,9,999999999,0.0,999,999,99
3004,1,25,18,0,*?*?*?*?*?*?*?*?*?*?*?*?*?*?*?*?*?*?*?*?*?*?,7.5,7.6,100,100208,0,-0,312,0.0,-0.0,0.0,0,0,0,0,170,1.0,10,5,9999,99999,9,999999999,0.0,999,999,99
3004,1,25,19,0,*?*?*?*?*?*?*?*?*?*?*?*?*?*?*?*?*?*?*?*?*?*?,6.5,6.4,100,100208,0,-0,308,0.0,-0.0,0.0,0,0,0,0,192,1.0,10,5,9999,99999,9,999999999,0.0,999,999,99
3004,1,25,20,0,*?*?*?*?*?*?*?*?*?*?*?*?*?*?*?*?*?*?*?*?*?*?,6.4,6.4,100,100208,0,-0,308,0.0,-0.0,0.0,0,0,0,0,213,1.0,10,5,9999,99999,9,999999999,0.0,999,999,99
3004,1,25,21,0,*?*?*?*?*?*?*?*?*?*?*?*?*?*?*?*?*?*?*?*?*?*?,7.1,7.1,100,100208,0,-0,311,0.0,-0.0,0.0,0,0,0,0,235,0.5,10,5,9999,99999,9,999999999,0.0,999,999,99
3004,1,25,22,0,*?*?*?*?*?*?*?*?*?*?*?*?*?*?*?*?*?*?*?*?*?*?,6.3,6.2,100,100208,0,-0,307,0.0,-0.0,0.0,0,0,0,0,257,0.5,10,5,9999,99999,9,999999999,0.0,999,999,99
3004,1,25,23,0,*?*?*?*?*?*?*?*?*?*?*?*?*?*?*?*?*?*?*?*?*?*?,6.1,6.1,100,100208,0,-0,306,0.0,-0.0,0.0,0,0,0,0,278,1.0,10,5,9999,99999,9,999999999,0.0,999,999,99
3004,1,25,24,0,*?*?*?*?*?*?*?*?*?*?*?*?*?*?*?*?*?*?*?*?*?*?,5.7,4.6,96,100208,0,-0,305,0.0,-0.0,0.0,0,0,0,0,160,1.0,10,5,9999,99999,9,999999999,0.0,999,999,99
3004,1,26,1,0,*?*?*?*?*?*?*?*?*?*?*?*?*?*?*?*?*?*?*?*?*?*?,5.6,4.1,90,99639.2,0,-0,305,0.0,-0.0,0.0,0,0,0,0,290,1.0,10,5,9999,99999,9,999999999,0.0,999,999,99
3004,1,26,2,0,*?*?*?*?*?*?*?*?*?*?*?*?*?*?*?*?*?*?*?*?*?*?,5.4,3.2,85,99639.2,0,-0,304,0.0,-0.0,0.0,0,0,0,0,280,0.5,10,5,9999,99999,9,999999999,0.0,999,999,99
3004,1,26,3,0,*?*?*?*?*?*?*?*?*?*?*?*?*?*?*?*?*?*?*?*?*?*?,4.6,3.0,89,99639.2,0,-0,300,0.0,-0.0,0.0,0,0,0,0,270,1.0,10,5,9999,99999,9,999999999,0.0,999,999,99
3004,1,26,4,0,*?*?*?*?*?*?*?*?*?*?*?*?*?*?*?*?*?*?*?*?*?*?,5.2,3.4,87,99639.2,0,-0,303,0.0,-0.0,0.0,0,0,0,0,260,0.5,10,5,9999,99999,9,999999999,0.0,999,999,99
3004,1,26,5,0,*?*?*?*?*?*?*?*?*?*?*?*?*?*?*?*?*?*?*?*?*?*?,4.8,3.0,88,99639.2,0,-0,301,0.0,-0.0,0.0,0,0,0,0,250,0.5,10,5,9999,99999,9,999999999,0.0,999,999,99
3004,1,26,6,0,*?*?*?*?*?*?*?*?*?*?*?*?*?*?*?*?*?*?*?*?*?*?,4.7,3.2,89,99639.2,0,-0,301,0.0,-0.0,0.0,0,0,0,0,240,0.5,10,5,9999,99999,9,999999999,0.0,999,999,99
3004,1,26,7,0,*?*?*?*?*?*?*?*?*?*?*?*?*?*?*?*?*?*?*?*?*?*?,4.1,2.5,88,99639.2,0,-0,298,0.0,-0.0,0.0,0,0,0,0,227,0.5,10,5,9999,99999,9,999999999,0.0,999,999,99
3004,1,26,8,0,*?*?*?*?*?*?*?*?*?*?*?*?*?*?*?*?*?*?*?*?*?*?,3.6,1.3,83,99639.2,0,-0,296,0.0,-0.0,0.0,0,0,0,0,213,0.5,10,5,9999,99999,9,999999999,0.0,999,999,99
3004,1,26,9,0,*?*?*?*?*?*?*?*?*?*?*?*?*?*?*?*?*?*?*?*?*?*?,5.0,1.5,76,99639.2,157,1411,293,37.7,85.4,28.2,4092,4458,3546,488,200,1.0,8,4,9999,99999,9,999999999,0.0,999,999,99
3004,1,26,10,0,*?*?*?*?*?*?*?*?*?*?*?*?*?*?*?*?*?*?*?*?*?*?,6.4,3.9,83,99639.2,285,1411,304,71.8,47.3,62.2,7923,3726,7308,1339,187,1.0,9,5,9999,99999,9,999999999,0.0,999,999,99
3004,1,26,11,0,*?*?*?*?*?*?*?*?*?*?*?*?*?*?*?*?*?*?*?*?*?*?,7.8,3.9,76,99639.2,368,1410,305,132.5,127.9,99.1,14456,11118,11414,2179,173,0.5,8,4,9999,99999,9,999999999,0.0,999,999,99
3004,1,26,12,0,*?*?*?*?*?*?*?*?*?*?*?*?*?*?*?*?*?*?*?*?*?*?,9.3,4.5,71,99639.2,401,1410,303,193.1,304.1,106.6,20505,26855,12470,2092,160,0.5,6,3,9999,99999,9,999999999,0.0,999,999,99
3004,1,26,13,0,*?*?*?*?*?*?*?*?*?*?*?*?*?*?*?*?*?*?*?*?*?*?,9.1,3.8,68,99639.2,381,1409,301,181.5,300.6,100.2,19274,26010,11759,1952,162,1.5,6,3,9999,99999,9,999999999,0.0,999,999,99
3004,1,26,14,0,*?*?*?*?*?*?*?*?*?*?*?*?*?*?*?*?*?*?*?*?*?*?,9.4,4.6,71,99639.2,310,1408,312,106.7,122.0,79.8,11655,9938,9241,1728,163,1.0,8,4,9999,99999,9,999999999,0.0,999,999,99
3004,1,26,15,0,*?*?*?*?*?*?*?*?*?*?*?*?*?*?*?*?*?*?*?*?*?*?,9.0,4.3,71,99639.2,193,1408,315,40.8,39.6,35.4,4547,2594,4231,744,165,1.0,9,5,9999,99999,9,999999999,0.5,999,999,99
3004,1,26,16,0,*?*?*?*?*?*?*?*?*?*?*?*?*?*?*?*?*?*?*?*?*?*?,9.3,5.0,73,99639.2,38,1425,321,0.0,0.0,0.0,0,0,0,0,167,1.5,10,5,9999,99999,9,999999999,0.6,999,999,99
3004,1,26,17,0,*?*?*?*?*?*?*?*?*?*?*?*?*?*?*?*?*?*?*?*?*?*?,8.4,3.4,70,99639.2,0,-0,317,0.0,-0.0,0.0,0,0,0,0,168,1.0,10,5,9999,99999,9,999999999,0.2,999,999,99
3004,1,26,18,0,*?*?*?*?*?*?*?*?*?*?*?*?*?*?*?*?*?*?*?*?*?*?,7.5,4.5,80,99639.2,0,-0,313,0.0,-0.0,0.0,0,0,0,0,170,1.0,10,5,9999,99999,9,999999999,0.0,999,999,99
3004,1,26,19,0,*?*?*?*?*?*?*?*?*?*?*?*?*?*?*?*?*?*?*?*?*?*?,6.7,3.6,79,99639.2,0,-0,309,0.0,-0.0,0.0,0,0,0,0,172,1.0,10,5,9999,99999,9,999999999,0.3,999,999,99
3004,1,26,20,0,*?*?*?*?*?*?*?*?*?*?*?*?*?*?*?*?*?*?*?*?*?*?,6.6,4.1,84,99639.2,0,-0,309,0.0,-0.0,0.0,0,0,0,0,173,1.0,10,5,9999,99999,9,999999999,0.5,999,999,99
3004,1,26,21,0,*?*?*?*?*?*?*?*?*?*?*?*?*?*?*?*?*?*?*?*?*?*?,6.4,3.2,79,99639.2,0,-0,308,0.0,-0.0,0.0,0,0,0,0,175,0.5,10,5,9999,99999,9,999999999,0.1,999,999,99
3004,1,26,22,0,*?*?*?*?*?*?*?*?*?*?*?*?*?*?*?*?*?*?*?*?*?*?,5.7,2.5,79,99639.2,0,-0,305,0.0,-0.0,0.0,0,0,0,0,177,0.5,10,5,9999,99999,9,999999999,0.0,999,999,99
3004,1,26,23,0,*?*?*?*?*?*?*?*?*?*?*?*?*?*?*?*?*?*?*?*?*?*?,5.7,0.6,69,99639.2,0,-0,306,0.0,-0.0,0.0,0,0,0,0,178,1.0,10,5,9999,99999,9,999999999,0.0,999,999,99
3004,1,26,24,0,*?*?*?*?*?*?*?*?*?*?*?*?*?*?*?*?*?*?*?*?*?*?,5.8,5.1,94,99639.2,0,-0,305,0.0,-0.0,0.0,0,0,0,0,300,1.0,10,5,9999,99999,9,999999999,0.0,999,999,99
3004,1,27,1,0,*?*?*?*?*?*?*?*?*?*?*?*?*?*?*?*?*?*?*?*?*?*?,6.2,5.1,99,98429.2,0,-0,307,0.0,-0.0,0.0,0,0,0,0,188,1.0,10,5,9999,99999,9,999999999,0.0,999,999,99
3004,1,27,2,0,*?*?*?*?*?*?*?*?*?*?*?*?*?*?*?*?*?*?*?*?*?*?,6.2,6.2,100,98429.2,0,-0,307,0.0,-0.0,0.0,0,0,0,0,197,0.5,10,5,9999,99999,9,999999999,0.0,999,999,99
3004,1,27,3,0,*?*?*?*?*?*?*?*?*?*?*?*?*?*?*?*?*?*?*?*?*?*?,6.2,6.2,100,98429.2,0,-0,307,0.0,-0.0,0.0,0,0,0,0,205,1.0,10,5,9999,99999,9,999999999,0.0,999,999,99
3004,1,27,4,0,*?*?*?*?*?*?*?*?*?*?*?*?*?*?*?*?*?*?*?*?*?*?,5.8,5.8,100,98429.2,0,-0,305,0.0,-0.0,0.0,0,0,0,0,213,0.5,10,5,9999,99999,9,999999999,0.0,999,999,99
3004,1,27,5,0,*?*?*?*?*?*?*?*?*?*?*?*?*?*?*?*?*?*?*?*?*?*?,5.1,5.1,100,98429.2,0,-0,302,0.0,-0.0,0.0,0,0,0,0,222,0.5,10,5,9999,99999,9,999999999,0.8,999,999,99
3004,1,27,6,0,*?*?*?*?*?*?*?*?*?*?*?*?*?*?*?*?*?*?*?*?*?*?,4.3,4.3,100,98429.2,0,-0,299,0.0,-0.0,0.0,0,0,0,0,230,0.5,10,5,9999,99999,9,999999999,0.7,999,999,99
3004,1,27,7,0,*?*?*?*?*?*?*?*?*?*?*?*?*?*?*?*?*?*?*?*?*?*?,5.0,5.0,100,98429.2,0,-0,302,0.0,-0.0,0.0,0,0,0,0,227,0.5,10,5,9999,99999,9,999999999,0.0,999,999,99
3004,1,27,8,0,*?*?*?*?*?*?*?*?*?*?*?*?*?*?*?*?*?*?*?*?*?*?,5.6,5.6,100,98429.2,0,-0,300,0.0,-0.0,0.0,0,0,0,0,223,0.5,9,5,9999,99999,9,999999999,0.0,999,999,99
3004,1,27,9,0,*?*?*?*?*?*?*?*?*?*?*?*?*?*?*?*?*?*?*?*?*?*?,6.3,6.2,100,98429.2,162,1410,303,30.2,34.9,26.2,3391,2103,3164,547,220,1.0,9,5,9999,99999,9,999999999,0.0,999,999,99
3004,1,27,10,0,*?*?*?*?*?*?*?*?*?*?*?*?*?*?*?*?*?*?*?*?*?*?,7.5,5.8,94,98429.2,290,1409,308,73.6,47.6,63.8,8122,3780,7488,1375,217,1.0,9,5,9999,99999,9,999999999,0.0,999,999,99
3004,1,27,11,0,*?*?*?*?*?*?*?*?*?*?*?*?*?*?*?*?*?*?*?*?*?*?,9.1,6.7,90,98429.2,374,1411,316,101.9,51.1,88.4,11187,4483,9998,2360,213,0.5,9,5,9999,99999,9,999999999,0.0,999,999,99
3004,1,27,12,0,*?*?*?*?*?*?*?*?*?*?*?*?*?*?*?*?*?*?*?*?*?*?,11.0,6.9,80,98429.2,407,1410,320,150.0,130.9,112.2,16351,11780,12874,2493,210,0.5,8,4,9999,99999,9,999999999,0.0,999,999,99
3004,1,27,13,0,*?*?*?*?*?*?*?*?*?*?*?*?*?*?*?*?*?*?*?*?*?*?,11.1,7.7,84,98429.2,387,1408,317,166.9,216.8,107.3,17653,18867,12507,2118,210,1.5,7,4,9999,99999,9,999999999,0.0,999,999,99
3004,1,27,14,0,*?*?*?*?*?*?*?*?*?*?*?*?*?*?*?*?*?*?*?*?*?*?,11.2,7.4,82,98429.2,316,1407,321,109.4,122.8,81.9,11955,10078,9474,1775,210,1.0,8,4,9999,99999,9,999999999,0.0,999,999,99
3004,1,27,15,0,*?*?*?*?*?*?*?*?*?*?*?*?*?*?*?*?*?*?*?*?*?*?,10.9,8.0,87,98429.2,199,1407,320,56.8,101.2,42.5,6084,6193,5205,763,210,1.0,8,4,9999,99999,9,999999999,0.0,999,999,99
3004,1,27,16,0,*?*?*?*?*?*?*?*?*?*?*?*?*?*?*?*?*?*?*?*?*?*?,11.1,8.0,86,98429.2,44,1421,329,0.0,0.0,0.0,0,0,0,0,210,1.5,10,5,9999,99999,9,999999999,0.0,999,999,99
3004,1,27,17,0,*?*?*?*?*?*?*?*?*?*?*?*?*?*?*?*?*?*?*?*?*?*?,10.3,7.7,89,98429.2,0,-0,325,0.0,-0.0,0.0,0,0,0,0,210,1.0,10,5,9999,99999,9,999999999,0.0,999,999,99
3004,1,27,18,0,*?*?*?*?*?*?*?*?*?*?*?*?*?*?*?*?*?*?*?*?*?*?,9.1,8.5,100,98429.2,0,-0,319,0.0,-0.0,0.0,0,0,0,0,210,1.0,10,5,9999,99999,9,999999999,0.0,999,999,99
3004,1,27,19,0,*?*?*?*?*?*?*?*?*?*?*?*?*?*?*?*?*?*?*?*?*?*?,8.4,8.1,100,98429.2,0,-0,316,0.0,-0.0,0.0,0,0,0,0,210,1.0,10,5,9999,99999,9,999999999,0.0,999,999,99
3004,1,27,20,0,*?*?*?*?*?*?*?*?*?*?*?*?*?*?*?*?*?*?*?*?*?*?,7.8,7.9,100,98429.2,0,-0,314,0.0,-0.0,0.0,0,0,0,0,210,1.0,10,5,9999,99999,9,999999999,0.0,999,999,99
3004,1,27,21,0,*?*?*?*?*?*?*?*?*?*?*?*?*?*?*?*?*?*?*?*?*?*?,7.3,7.3,100,98429.2,0,-0,311,0.0,-0.0,0.0,0,0,0,0,210,0.5,10,5,9999,99999,9,999999999,0.3,999,999,99
3004,1,27,22,0,*?*?*?*?*?*?*?*?*?*?*?*?*?*?*?*?*?*?*?*?*?*?,7.3,7.3,100,98429.2,0,-0,311,0.0,-0.0,0.0,0,0,0,0,210,0.5,10,5,9999,99999,9,999999999,0.8,999,999,99
3004,1,27,23,0,*?*?*?*?*?*?*?*?*?*?*?*?*?*?*?*?*?*?*?*?*?*?,6.3,6.2,100,98429.2,0,-0,307,0.0,-0.0,0.0,0,0,0,0,210,1.0,10,5,9999,99999,9,999999999,0.2,999,999,99
3004,1,27,24,0,*?*?*?*?*?*?*?*?*?*?*?*?*?*?*?*?*?*?*?*?*?*?,5.8,3.0,88,98429.2,0,-0,306,0.0,-0.0,0.0,0,0,0,0,180,1.0,10,5,9999,99999,9,999999999,0.5,999,999,99
3004,1,28,1,0,*?*?*?*?*?*?*?*?*?*?*?*?*?*?*?*?*?*?*?*?*?*?,4.7,4.6,100,98827.5,0,-0,301,0.0,-0.0,0.0,0,0,0,0,208,1.0,10,5,9999,99999,9,999999999,0.7,999,999,99
3004,1,28,2,0,*?*?*?*?*?*?*?*?*?*?*?*?*?*?*?*?*?*?*?*?*?*?,4.1,4.1,100,98827.5,0,-0,298,0.0,-0.0,0.0,0,0,0,0,207,0.5,10,5,9999,99999,9,999999999,0.5,999,999,99
3004,1,28,3,0,*?*?*?*?*?*?*?*?*?*?*?*?*?*?*?*?*?*?*?*?*?*?,4.1,4.1,100,98827.5,0,-0,298,0.0,-0.0,0.0,0,0,0,0,205,1.0,10,5,9999,99999,9,999999999,1.0,999,999,99
3004,1,28,4,0,*?*?*?*?*?*?*?*?*?*?*?*?*?*?*?*?*?*?*?*?*?*?,4.1,4.1,100,98827.5,0,-0,298,0.0,-0.0,0.0,0,0,0,0,203,0.5,10,5,9999,99999,9,999999999,0.7,999,999,99
3004,1,28,5,0,*?*?*?*?*?*?*?*?*?*?*?*?*?*?*?*?*?*?*?*?*?*?,3.3,3.4,100,98827.5,0,-0,295,0.0,-0.0,0.0,0,0,0,0,202,0.5,10,5,9999,99999,9,999999999,0.8,999,999,99
3004,1,28,6,0,*?*?*?*?*?*?*?*?*?*?*?*?*?*?*?*?*?*?*?*?*?*?,3.2,3.2,100,98827.5,0,-0,294,0.0,-0.0,0.0,0,0,0,0,200,0.5,10,5,9999,99999,9,999999999,0.2,999,999,99
3004,1,28,7,0,*?*?*?*?*?*?*?*?*?*?*?*?*?*?*?*?*?*?*?*?*?*?,2.7,2.7,100,98827.5,0,-0,292,0.0,-0.0,0.0,0,0,0,0,192,0.5,10,5,9999,99999,9,999999999,0.0,999,999,99
3004,1,28,8,0,*?*?*?*?*?*?*?*?*?*?*?*?*?*?*?*?*?*?*?*?*?*?,2.2,2.1,100,98827.5,3,1641,290,0.0,0.0,0.0,0,0,0,0,183,0.5,10,5,9999,99999,9,999999999,0.0,999,999,99
3004,1,28,9,0,*?*?*?*?*?*?*?*?*?*?*?*?*?*?*?*?*?*?*?*?*?*?,3.8,3.8,100,98827.5,167,1408,288,42.3,90.0,31.7,4574,4903,3949,553,175,1.0,8,4,9999,99999,9,999999999,0.0,999,999,99
3004,1,28,10,0,*?*?*?*?*?*?*?*?*?*?*?*?*?*?*?*?*?*?*?*?*?*?,5.3,5.3,100,98827.5,295,1406,299,75.5,47.9,65.5,8286,3925,7422,1705,167,1.0,9,5,9999,99999,9,999999999,0.0,999,999,99
3004,1,28,11,0,*?*?*?*?*?*?*?*?*?*?*?*?*?*?*?*?*?*?*?*?*?*?,7.4,4.8,93,98827.5,379,1408,308,103.9,51.3,90.1,11404,4518,10190,2410,158,0.5,9,5,9999,99999,9,999999999,0.0,999,999,99
3004,1,28,12,0,*?*?*?*?*?*?*?*?*?*?*?*?*?*?*?*?*?*?*?*?*?*?,9.1,5.1,84,98827.5,413,1410,311,152.7,131.3,114.2,16649,11862,13109,2543,150,0.5,8,4,9999,99999,9,999999999,0.2,999,999,99
3004,1,28,13,0,*?*?*?*?*?*?*?*?*?*?*?*?*?*?*?*?*?*?*?*?*?*?,8.9,4.6,83,98827.5,393,1407,315,108.7,51.8,94.2,11928,4598,10655,2533,160,1.5,9,5,9999,99999,9,999999999,0.1,999,999,99
3004,1,28,14,0,*?*?*?*?*?*?*?*?*?*?*?*?*?*?*?*?*?*?*?*?*?*?,9.2,5.6,86,98827.5,323,1410,320,48.8,0.0,48.8,5693,0,5705,1935,170,1.0,10,5,9999,99999,9,999999999,0.2,999,999,99
3004,1,28,15,0,*?*?*?*?*?*?*?*?*?*?*?*?*?*?*?*?*?*?*?*?*?*?,9.0,5.6,87,98827.5,205,1405,315,45.0,41.0,39.0,5003,2778,4647,823,180,1.0,9,5,9999,99999,9,999999999,0.2,999,999,99
3004,1,28,16,0,*?*?*?*?*?*?*?*?*?*?*?*?*?*?*?*?*?*?*?*?*?*?,9.1,5.6,87,98827.5,50,1416,320,0.0,0.0,0.0,0,0,0,0,190,1.5,10,5,9999,99999,9,999999999,0.0,999,999,99
3004,1,28,17,0,*?*?*?*?*?*?*?*?*?*?*?*?*?*?*?*?*?*?*?*?*?*?,7.7,3.9,85,98827.5,0,-0,314,0.0,-0.0,0.0,0,0,0,0,200,1.0,10,5,9999,99999,9,999999999,0.1,999,999,99
3004,1,28,18,0,*?*?*?*?*?*?*?*?*?*?*?*?*?*?*?*?*?*?*?*?*?*?,6.2,4.3,97,98827.5,0,-0,307,0.0,-0.0,0.0,0,0,0,0,210,1.0,10,5,9999,99999,9,999999999,0.0,999,999,99
3004,1,28,19,0,*?*?*?*?*?*?*?*?*?*?*?*?*?*?*?*?*?*?*?*?*?*?,6.1,5.3,100,98827.5,0,-0,307,0.0,-0.0,0.0,0,0,0,0,217,1.0,10,5,9999,99999,9,999999999,0.0,999,999,99
3004,1,28,20,0,*?*?*?*?*?*?*?*?*?*?*?*?*?*?*?*?*?*?*?*?*?*?,5.7,5.5,100,98827.5,0,-0,305,0.0,-0.0,0.0,0,0,0,0,223,1.0,10,5,9999,99999,9,999999999,0.0,999,999,99
3004,1,28,21,0,*?*?*?*?*?*?*?*?*?*?*?*?*?*?*?*?*?*?*?*?*?*?,5.4,5.3,100,98827.5,0,-0,303,0.0,-0.0,0.0,0,0,0,0,230,0.5,10,5,9999,99999,9,999999999,0.9,999,999,99
3004,1,28,22,0,*?*?*?*?*?*?*?*?*?*?*?*?*?*?*?*?*?*?*?*?*?*?,5.0,5.0,100,98827.5,0,-0,302,0.0,-0.0,0.0,0,0,0,0,237,0.5,10,5,9999,99999,9,999999999,1.0,999,999,99
3004,1,28,23,0,*?*?*?*?*?*?*?*?*?*?*?*?*?*?*?*?*?*?*?*?*?*?,4.9,4.5,100,98827.5,0,-0,301,0.0,-0.0,0.0,0,0,0,0,243,1.0,10,5,9999,99999,9,999999999,1.1,999,999,99
3004,1,28,24,0,*?*?*?*?*?*?*?*?*?*?*?*?*?*?*?*?*?*?*?*?*?*?,5.4,5.3,100,98827.5,0,-0,303,0.0,-0.0,0.0,0,0,0,0,210,1.0,10,5,9999,99999,9,999999999,0.2,999,999,99
3004,1,29,1,0,*?*?*?*?*?*?*?*?*?*?*?*?*?*?*?*?*?*?*?*?*?*?,5.5,5.5,100,98965,0,-0,304,0.0,-0.0,0.0,0,0,0,0,240,1.0,10,5,9999,99999,9,999999999,0.4,999,999,99
3004,1,29,2,0,*?*?*?*?*?*?*?*?*?*?*?*?*?*?*?*?*?*?*?*?*?*?,5.7,5.6,100,98965,0,-0,305,0.0,-0.0,0.0,0,0,0,0,230,0.5,10,5,9999,99999,9,999999999,0.3,999,999,99
3004,1,29,3,0,*?*?*?*?*?*?*?*?*?*?*?*?*?*?*?*?*?*?*?*?*?*?,5.5,5.5,100,98965,0,-0,304,0.0,-0.0,0.0,0,0,0,0,220,1.0,10,5,9999,99999,9,999999999,0.0,999,999,99
3004,1,29,4,0,*?*?*?*?*?*?*?*?*?*?*?*?*?*?*?*?*?*?*?*?*?*?,5.1,4.1,96,98965,0,-0,302,0.0,-0.0,0.0,0,0,0,0,210,0.5,10,5,9999,99999,9,999999999,0.1,999,999,99
3004,1,29,5,0,*?*?*?*?*?*?*?*?*?*?*?*?*?*?*?*?*?*?*?*?*?*?,4.6,4.6,100,98965,0,-0,300,0.0,-0.0,0.0,0,0,0,0,200,0.5,10,5,9999,99999,9,999999999,0.3,999,999,99
3004,1,29,6,0,*?*?*?*?*?*?*?*?*?*?*?*?*?*?*?*?*?*?*?*?*?*?,5.1,4.8,100,98965,0,-0,302,0.0,-0.0,0.0,0,0,0,0,190,0.5,10,5,9999,99999,9,999999999,0.0,999,999,99
3004,1,29,7,0,*?*?*?*?*?*?*?*?*?*?*?*?*?*?*?*?*?*?*?*?*?*?,5.5,4.6,98,98965,0,-0,304,0.0,-0.0,0.0,0,0,0,0,183,0.5,10,5,9999,99999,9,999999999,0.0,999,999,99
3004,1,29,8,0,*?*?*?*?*?*?*?*?*?*?*?*?*?*?*?*?*?*?*?*?*?*?,5.7,3.8,91,98965,8,1486,305,0.0,0.0,0.0,0,0,0,0,177,0.5,10,5,9999,99999,9,999999999,0.1,999,999,99
3004,1,29,9,0,*?*?*?*?*?*?*?*?*?*?*?*?*?*?*?*?*?*?*?*?*?*?,5.6,3.4,88,98965,172,1405,282,62.5,268.2,29.7,6437,16602,4591,539,170,1.0,5,3,9999,99999,9,999999999,0.7,999,999,99
3004,1,29,10,0,*?*?*?*?*?*?*?*?*?*?*?*?*?*?*?*?*?*?*?*?*?*?,6.3,4.8,93,98965,301,1408,282,148.9,409.4,61.3,15175,31858,8911,1089,163,1.0,4,2,9999,99999,9,999999999,0.3,999,999,99
3004,1,29,11,0,*?*?*?*?*?*?*?*?*?*?*?*?*?*?*?*?*?*?*?*?*?*?,7.2,5.9,95,98965,385,1408,286,203.7,437.8,83.9,21485,37413,10995,1539,157,0.5,4,2,9999,99999,9,999999999,0.1,999,999,99
3004,1,29,12,0,*?*?*?*?*?*?*?*?*?*?*?*?*?*?*?*?*?*?*?*?*?*?,7.9,5.5,87,98965,419,1409,293,217.2,383.5,103.2,22672,33594,13202,1933,150,0.5,5,3,9999,99999,9,999999999,0.8,999,999,99
3004,1,29,13,0,*?*?*?*?*?*?*?*?*?*?*?*?*?*?*?*?*?*?*?*?*?*?,8.0,5.3,86,98965,400,1410,302,173.5,218.3,111.6,18360,19251,12982,2212,163,1.5,7,4,9999,99999,9,999999999,0.0,999,999,99
3004,1,29,14,0,*?*?*?*?*?*?*?*?*?*?*?*?*?*?*?*?*?*?*?*?*?*?,8.1,5.6,87,98965,329,1408,307,115.1,124.2,86.1,12572,10341,9958,1874,177,1.0,8,4,9999,99999,9,999999999,0.2,999,999,99
3004,1,29,15,0,*?*?*?*?*?*?*?*?*?*?*?*?*?*?*?*?*?*?*?*?*?*?,7.8,5.6,90,98965,212,1410,310,47.1,41.7,40.9,5239,2858,4867,864,190,1.0,9,5,9999,99999,9,999999999,0.6,999,999,99
3004,1,29,16,0,*?*?*?*?*?*?*?*?*?*?*?*?*?*?*?*?*?*?*?*?*?*?,8.0,6.1,91,98965,56,1410,315,0.0,0.0,0.0,0,0,0,0,203,1.5,10,5,9999,99999,9,999999999,1.1,999,999,99
3004,1,29,17,0,*?*?*?*?*?*?*?*?*?*?*?*?*?*?*?*?*?*?*?*?*?*?,7.4,6.9,99,98965,0,-0,312,0.0,-0.0,0.0,0,0,0,0,217,1.0,10,5,9999,99999,9,999999999,0.1,999,999,99
3004,1,29,18,0,*?*?*?*?*?*?*?*?*?*?*?*?*?*?*?*?*?*?*?*?*?*?,7.0,6.7,100,98965,0,-0,310,0.0,-0.0,0.0,0,0,0,0,230,1.0,10,5,9999,99999,9,999999999,2.4,999,999,99
3004,1,29,19,0,*?*?*?*?*?*?*?*?*?*?*?*?*?*?*?*?*?*?*?*?*?*?,6.4,6.4,100,98965,0,-0,308,0.0,-0.0,0.0,0,0,0,0,227,1.0,10,5,9999,99999,9,999999999,2.0,999,999,99
3004,1,29,20,0,*?*?*?*?*?*?*?*?*?*?*?*?*?*?*?*?*?*?*?*?*?*?,6.2,6.2,100,98965,0,-0,307,0.0,-0.0,0.0,0,0,0,0,223,1.0,10,5,9999,99999,9,999999999,0.2,999,999,99
3004,1,29,21,0,*?*?*?*?*?*?*?*?*?*?*?*?*?*?*?*?*?*?*?*?*?*?,6.3,6.2,100,98965,0,-0,307,0.0,-0.0,0.0,0,0,0,0,220,0.5,10,5,9999,99999,9,999999999,0.1,999,999,99
3004,1,29,22,0,*?*?*?*?*?*?*?*?*?*?*?*?*?*?*?*?*?*?*?*?*?*?,5.9,5.9,100,98965,0,-0,306,0.0,-0.0,0.0,0,0,0,0,217,0.5,10,5,9999,99999,9,999999999,0.1,999,999,99
3004,1,29,23,0,*?*?*?*?*?*?*?*?*?*?*?*?*?*?*?*?*?*?*?*?*?*?,5.9,5.9,100,98965,0,-0,306,0.0,-0.0,0.0,0,0,0,0,213,1.0,10,5,9999,99999,9,999999999,1.9,999,999,99
3004,1,29,24,0,*?*?*?*?*?*?*?*?*?*?*?*?*?*?*?*?*?*?*?*?*?*?,4.9,4.8,100,98965,0,-0,301,0.0,-0.0,0.0,0,0,0,0,250,1.0,10,5,9999,99999,9,999999999,1.4,999,999,99
3004,1,30,1,0,*?*?*?*?*?*?*?*?*?*?*?*?*?*?*?*?*?*?*?*?*?*?,5.9,5.9,100,99755.4,0,-0,306,0.0,-0.0,0.0,0,0,0,0,212,1.0,10,5,9999,99999,9,999999999,0.0,999,999,99
3004,1,30,2,0,*?*?*?*?*?*?*?*?*?*?*?*?*?*?*?*?*?*?*?*?*?*?,5.8,5.8,100,99755.4,0,-0,305,0.0,-0.0,0.0,0,0,0,0,213,0.5,10,5,9999,99999,9,999999999,0.5,999,999,99
3004,1,30,3,0,*?*?*?*?*?*?*?*?*?*?*?*?*?*?*?*?*?*?*?*?*?*?,5.4,5.5,100,99755.4,0,-0,303,0.0,-0.0,0.0,0,0,0,0,215,1.0,10,5,9999,99999,9,999999999,0.5,999,999,99
3004,1,30,4,0,*?*?*?*?*?*?*?*?*?*?*?*?*?*?*?*?*?*?*?*?*?*?,5.2,5.1,100,99755.4,0,-0,303,0.0,-0.0,0.0,0,0,0,0,217,0.5,10,5,9999,99999,9,999999999,0.4,999,999,99
3004,1,30,5,0,*?*?*?*?*?*?*?*?*?*?*?*?*?*?*?*?*?*?*?*?*?*?,4.9,5.0,100,99755.4,0,-0,301,0.0,-0.0,0.0,0,0,0,0,218,0.5,10,5,9999,99999,9,999999999,0.0,999,999,99
3004,1,30,6,0,*?*?*?*?*?*?*?*?*?*?*?*?*?*?*?*?*?*?*?*?*?*?,5.2,5.1,100,99755.4,0,-0,303,0.0,-0.0,0.0,0,0,0,0,220,0.5,10,5,9999,99999,9,999999999,0.0,999,999,99
3004,1,30,7,0,*?*?*?*?*?*?*?*?*?*?*?*?*?*?*?*?*?*?*?*?*?*?,5.5,5.5,100,99755.4,0,-0,304,0.0,-0.0,0.0,0,0,0,0,220,0.5,10,5,9999,99999,9,999999999,0.0,999,999,99
3004,1,30,8,0,*?*?*?*?*?*?*?*?*?*?*?*?*?*?*?*?*?*?*?*?*?*?,5.5,4.8,100,99755.4,13,1437,300,0.0,0.0,0.0,0,0,0,0,220,0.5,9,5,9999,99999,9,999999999,0.0,999,999,99
3004,1,30,9,0,*?*?*?*?*?*?*?*?*?*?*?*?*?*?*?*?*?*?*?*?*?*?,5.6,4.8,100,99755.4,178,1409,279,68.5,318.9,28.2,7091,20171,4418,520,220,1.0,4,2,9999,99999,9,999999999,0.0,999,999,99
3004,1,30,10,0,*?*?*?*?*?*?*?*?*?*?*?*?*?*?*?*?*?*?*?*?*?*?,5.9,4.3,99,99755.4,307,1408,275,155.8,455.2,56.5,15993,35936,8362,1025,220,1.0,3,2,9999,99999,9,999999999,0.0,999,999,99
3004,1,30,11,0,*?*?*?*?*?*?*?*?*?*?*?*?*?*?*?*?*?*?*?*?*?*?,6.6,6.4,100,99755.4,391,1407,289,200.0,377.9,95.0,20860,32433,12184,1766,220,0.5,5,3,9999,99999,9,999999999,0.0,999,999,99
3004,1,30,12,0,*?*?*?*?*?*?*?*?*?*?*?*?*?*?*?*?*?*?*?*?*?*?,7.2,5.5,99,99755.4,425,1408,290,221.2,384.7,105.1,23064,33991,13371,1973,220,0.5,5,3,9999,99999,9,999999999,0.0,999,999,99
3004,1,30,13,0,*?*?*?*?*?*?*?*?*?*?*?*?*?*?*?*?*?*?*?*?*?*?,7.3,5.8,100,99755.4,406,1408,295,196.3,305.0,108.3,20845,27079,12664,2132,222,1.5,6,3,9999,99999,9,999999999,0.0,999,999,99
3004,1,30,14,0,*?*?*?*?*?*?*?*?*?*?*?*?*?*?*?*?*?*?*?*?*?*?,7.1,7.0,100,99755.4,335,1406,299,139.5,209.0,89.7,14757,17087,10549,1735,223,1.0,7,4,9999,99999,9,999999999,0.0,999,999,99
3004,1,30,15,0,*?*?*?*?*?*?*?*?*?*?*?*?*?*?*?*?*?*?*?*?*?*?,6.8,5.6,100,99755.4,218,1407,301,65.3,106.3,48.9,6976,6883,5940,889,225,1.0,8,4,9999,99999,9,999999999,0.0,999,999,99
3004,1,30,16,0,*?*?*?*?*?*?*?*?*?*?*?*?*?*?*?*?*?*?*?*?*?*?,7.0,6.2,100,99755.4,62,1403,310,0.0,0.0,0.0,0,0,0,0,227,1.5,10,5,9999,99999,9,999999999,0.0,999,999,99
3004,1,30,17,0,*?*?*?*?*?*?*?*?*?*?*?*?*?*?*?*?*?*?*?*?*?*?,6.5,5.6,100,99755.4,0,-0,308,0.0,-0.0,0.0,0,0,0,0,228,1.0,10,5,9999,99999,9,999999999,0.0,999,999,99
3004,1,30,18,0,*?*?*?*?*?*?*?*?*?*?*?*?*?*?*?*?*?*?*?*?*?*?,6.2,6.2,100,99755.4,0,-0,307,0.0,-0.0,0.0,0,0,0,0,230,1.0,10,5,9999,99999,9,999999999,0.0,999,999,99
3004,1,30,19,0,*?*?*?*?*?*?*?*?*?*?*?*?*?*?*?*?*?*?*?*?*?*?,6.2,6.2,100,99755.4,0,-0,307,0.0,-0.0,0.0,0,0,0,0,215,1.0,10,5,9999,99999,9,999999999,0.0,999,999,99
3004,1,30,20,0,*?*?*?*?*?*?*?*?*?*?*?*?*?*?*?*?*?*?*?*?*?*?,6.4,6.4,100,99755.4,0,-0,308,0.0,-0.0,0.0,0,0,0,0,200,1.0,10,5,9999,99999,9,999999999,0.0,999,999,99
3004,1,30,21,0,*?*?*?*?*?*?*?*?*?*?*?*?*?*?*?*?*?*?*?*?*?*?,5.8,5.3,100,99755.4,0,-0,305,0.0,-0.0,0.0,0,0,0,0,185,0.5,10,5,9999,99999,9,999999999,0.0,999,999,99
3004,1,30,22,0,*?*?*?*?*?*?*?*?*?*?*?*?*?*?*?*?*?*?*?*?*?*?,6.0,5.6,100,99755.4,0,-0,306,0.0,-0.0,0.0,0,0,0,0,170,0.5,10,5,9999,99999,9,999999999,0.0,999,999,99
3004,1,30,23,0,*?*?*?*?*?*?*?*?*?*?*?*?*?*?*?*?*?*?*?*?*?*?,7.1,6.7,100,99755.4,0,-0,311,0.0,-0.0,0.0,0,0,0,0,155,1.0,10,5,9999,99999,9,999999999,0.3,999,999,99
3004,1,30,24,0,*?*?*?*?*?*?*?*?*?*?*?*?*?*?*?*?*?*?*?*?*?*?,5.9,5.9,100,99755.4,0,-0,306,0.0,-0.0,0.0,0,0,0,0,210,1.0,10,5,9999,99999,9,999999999,0.2,999,999,99
3004,1,31,1,0,*?*?*?*?*?*?*?*?*?*?*?*?*?*?*?*?*?*?*?*?*?*?,8.9,5.5,79,99984.2,0,-0,319,0.0,-0.0,0.0,0,0,0,0,153,1.0,10,5,9999,99999,9,999999999,0.1,999,999,99
3004,1,31,2,0,*?*?*?*?*?*?*?*?*?*?*?*?*?*?*?*?*?*?*?*?*?*?,9.4,5.0,74,99984.2,0,-0,321,0.0,-0.0,0.0,0,0,0,0,167,0.5,10,5,9999,99999,9,999999999,0.4,999,999,99
3004,1,31,3,0,*?*?*?*?*?*?*?*?*?*?*?*?*?*?*?*?*?*?*?*?*?*?,9.8,4.5,69,99984.2,0,-0,323,0.0,-0.0,0.0,0,0,0,0,180,1.0,10,5,9999,99999,9,999999999,0.0,999,999,99
3004,1,31,4,0,*?*?*?*?*?*?*?*?*?*?*?*?*?*?*?*?*?*?*?*?*?*?,9.7,4.3,69,99984.2,0,-0,323,0.0,-0.0,0.0,0,0,0,0,193,0.5,10,5,9999,99999,9,999999999,0.0,999,999,99
3004,1,31,5,0,*?*?*?*?*?*?*?*?*?*?*?*?*?*?*?*?*?*?*?*?*?*?,9.3,5.8,79,99984.2,0,-0,321,0.0,-0.0,0.0,0,0,0,0,207,0.5,10,5,9999,99999,9,999999999,0.2,999,999,99
3004,1,31,6,0,*?*?*?*?*?*?*?*?*?*?*?*?*?*?*?*?*?*?*?*?*?*?,9.2,6.4,83,99984.2,0,-0,320,0.0,-0.0,0.0,0,0,0,0,220,0.5,10,5,9999,99999,9,999999999,1.8,999,999,99
3004,1,31,7,0,*?*?*?*?*?*?*?*?*?*?*?*?*?*?*?*?*?*?*?*?*?*?,8.8,6.7,87,99984.2,0,-0,318,0.0,-0.0,0.0,0,0,0,0,222,0.5,10,5,9999,99999,9,999999999,0.3,999,999,99
3004,1,31,8,0,*?*?*?*?*?*?*?*?*?*?*?*?*?*?*?*?*?*?*?*?*?*?,8.2,6.1,87,99984.2,18,1405,303,0.0,0.0,0.0,0,0,0,0,223,0.5,7,4,9999,99999,9,999999999,0.0,999,999,99
3004,1,31,9,0,*?*?*?*?*?*?*?*?*?*?*?*?*?*?*?*?*?*?*?*?*?*?,9.3,6.9,85,99984.2,183,1404,312,49.7,96.2,37.2,5347,5584,4594,660,225,1.0,8,4,9999,99999,9,999999999,0.0,999,999,99
3004,1,31,10,0,*?*?*?*?*?*?*?*?*?*?*?*?*?*?*?*?*?*?*?*?*?*?,10.3,7.3,81,99984.2,313,1409,313,127.5,204.9,82.0,13509,16053,9745,1571,227,1.0,7,4,9999,99999,9,999999999,1.2,999,999,99
3004,1,31,11,0,*?*?*?*?*?*?*?*?*?*?*?*?*?*?*?*?*?*?*?*?*?*?,11.8,7.1,73,99984.2,397,1407,324,145.9,130.3,109.1,15920,11564,12569,2420,228,0.5,8,4,9999,99999,9,999999999,1.1,999,999,99
3004,1,31,12,0,*?*?*?*?*?*?*?*?*?*?*?*?*?*?*?*?*?*?*?*?*?*?,13.1,8.3,72,99984.2,431,1407,338,70.0,0.0,70.0,8182,0,8204,2873,230,0.5,10,5,9999,99999,9,999999999,0.9,999,999,99
3004,1,31,13,0,*?*?*?*?*?*?*?*?*?*?*?*?*?*?*?*?*?*?*?*?*?*?,13.1,8.9,76,99984.2,412,1406,338,66.3,0.0,66.3,7748,0,7768,2704,230,1.5,10,5,9999,99999,9,999999999,0.2,999,999,99
3004,1,31,14,0,*?*?*?*?*?*?*?*?*?*?*?*?*?*?*?*?*?*?*?*?*?*?,13.2,8.8,74,99984.2,342,1408,338,52.6,0.0,52.6,6135,0,6149,2097,230,1.0,10,5,9999,99999,9,999999999,0.0,999,999,99
3004,1,31,15,0,*?*?*?*?*?*?*?*?*?*?*?*?*?*?*?*?*?*?*?*?*?*?,13.1,8.5,74,99984.2,225,1410,338,29.7,0.0,29.7,3480,0,3485,1153,230,1.0,10,5,9999,99999,9,999999999,0.0,999,999,99
3004,1,31,16,0,*?*?*?*?*?*?*?*?*?*?*?*?*?*?*?*?*?*?*?*?*?*?,13.1,8.5,74,99984.2,69,1417,338,0.0,0.0,0.0,0,0,0,0,230,1.5,10,5,9999,99999,9,999999999,0.0,999,999,99
3004,1,31,17,0,*?*?*?*?*?*?*?*?*?*?*?*?*?*?*?*?*?*?*?*?*?*?,12.3,7.4,72,99984.2,0,-0,334,0.0,-0.0,0.0,0,0,0,0,230,1.0,10,5,9999,99999,9,999999999,0.1,999,999,99
3004,1,31,18,0,*?*?*?*?*?*?*?*?*?*?*?*?*?*?*?*?*?*?*?*?*?*?,11.6,7.9,78,99984.2,0,-0,331,0.0,-0.0,0.0,0,0,0,0,230,1.0,10,5,9999,99999,9,999999999,0.1,999,999,99
3004,1,31,19,0,*?*?*?*?*?*?*?*?*?*?*?*?*?*?*?*?*?*?*?*?*?*?,11.0,8.0,82,99984.2,0,-0,328,0.0,-0.0,0.0,0,0,0,0,223,1.0,10,5,9999,99999,9,999999999,0.0,999,999,99
3004,1,31,20,0,*?*?*?*?*?*?*?*?*?*?*?*?*?*?*?*?*?*?*?*?*?*?,11.1,8.5,84,99984.2,0,-0,328,0.0,-0.0,0.0,0,0,0,0,217,1.0,10,5,9999,99999,9,999999999,0.0,999,999,99
3004,1,31,21,0,*?*?*?*?*?*?*?*?*?*?*?*?*?*?*?*?*?*?*?*?*?*?,10.9,8.4,84,99984.2,0,-0,328,0.0,-0.0,0.0,0,0,0,0,210,0.5,10,5,9999,99999,9,999999999,0.0,999,999,99
3004,1,31,22,0,*?*?*?*?*?*?*?*?*?*?*?*?*?*?*?*?*?*?*?*?*?*?,10.4,8.8,89,99984.2,0,-0,325,0.0,-0.0,0.0,0,0,0,0,203,0.5,10,5,9999,99999,9,999999999,0.0,999,999,99
3004,1,31,23,0,*?*?*?*?*?*?*?*?*?*?*?*?*?*?*?*?*?*?*?*?*?*?,9.7,7.7,88,99984.2,0,-0,322,0.0,-0.0,0.0,0,0,0,0,197,1.0,10,5,9999,99999,9,999999999,0.0,999,999,99
3004,1,31,24,0,*?*?*?*?*?*?*?*?*?*?*?*?*?*?*?*?*?*?*?*?*?*?,8.2,6.1,87,99984.2,0,-0,316,0.0,-0.0,0.0,0,0,0,0,140,1.0,10,5,9999,99999,9,999999999,0.5,999,999,99
3004,2,1,1,0,*?*?*?*?*?*?*?*?*?*?*?*?*?*?*?*?*?*?*?*?*?*?,8.2,6.9,90,100108,0,-0,316,0.0,-0.0,0.0,0,0,0,0,193,1.0,10,5,9999,99999,9,999999999,0.5,999,999,99
3004,2,1,2,0,*?*?*?*?*?*?*?*?*?*?*?*?*?*?*?*?*?*?*?*?*?*?,7.5,6.4,92,100108,0,-0,313,0.0,-0.0,0.0,0,0,0,0,197,0.5,10,5,9999,99999,9,999999999,1.5,999,999,99
3004,2,1,3,0,*?*?*?*?*?*?*?*?*?*?*?*?*?*?*?*?*?*?*?*?*?*?,7.4,6.9,95,100108,0,-0,312,0.0,-0.0,0.0,0,0,0,0,200,1.0,10,5,9999,99999,9,999999999,0.0,999,999,99
3004,2,1,4,0,*?*?*?*?*?*?*?*?*?*?*?*?*?*?*?*?*?*?*?*?*?*?,6.8,6.9,99,100108,0,-0,309,0.0,-0.0,0.0,0,0,0,0,203,0.5,10,5,9999,99999,9,999999999,0.0,999,999,99
3004,2,1,5,0,*?*?*?*?*?*?*?*?*?*?*?*?*?*?*?*?*?*?*?*?*?*?,6.2,6.2,99,100108,0,-0,307,0.0,-0.0,0.0,0,0,0,0,207,0.5,10,5,9999,99999,9,999999999,0.0,999,999,99
3004,2,1,6,0,*?*?*?*?*?*?*?*?*?*?*?*?*?*?*?*?*?*?*?*?*?*?,6.6,6.1,95,100108,0,-0,309,0.0,-0.0,0.0,0,0,0,0,210,0.5,10,5,9999,99999,9,999999999,0.0,999,999,99
3004,2,1,7,0,*?*?*?*?*?*?*?*?*?*?*?*?*?*?*?*?*?*?*?*?*?*?,7.1,6.6,95,100108,0,-0,311,0.0,-0.0,0.0,0,0,0,0,232,0.5,10,5,9999,99999,9,999999999,0.0,999,999,99
3004,2,1,8,0,*?*?*?*?*?*?*?*?*?*?*?*?*?*?*?*?*?*?*?*?*?*?,7.6,6.6,92,100108,23,1378,305,0.0,0.0,0.0,0,0,0,0,253,0.5,8,4,9999,99999,9,999999999,0.0,999,999,99
3004,2,1,9,0,*?*?*?*?*?*?*?*?*?*?*?*?*?*?*?*?*?*?*?*?*?*?,8.0,6.2,88,100108,189,1406,307,52.3,98.1,39.2,5620,5802,4824,698,275,1.0,8,4,9999,99999,9,999999999,0.2,999,999,99
3004,2,1,10,0,*?*?*?*?*?*?*?*?*?*?*?*?*?*?*?*?*?*?*?*?*?*?,9.2,7.3,86,100108,319,1408,312,110.6,123.1,82.8,12087,10125,9581,1796,297,1.0,8,4,9999,99999,9,999999999,0.2,999,999,99
3004,2,1,11,0,*?*?*?*?*?*?*?*?*?*?*?*?*?*?*?*?*?*?*?*?*?*?,11.1,7.0,74,100108,404,1409,321,148.8,130.7,111.3,16228,11686,12800,2472,318,0.5,8,4,9999,99999,9,999999999,0.8,999,999,99
3004,2,1,12,0,*?*?*?*?*?*?*?*?*?*?*?*?*?*?*?*?*?*?*?*?*?*?,11.7,6.6,70,100108,438,1408,319,193.9,222.6,124.7,20540,20168,14505,2510,340,0.5,7,4,9999,99999,9,999999999,1.2,999,999,99
3004,2,1,13,0,*?*?*?*?*?*?*?*?*?*?*?*?*?*?*?*?*?*?*?*?*?*?,11.8,6.2,68,100108,419,1408,323,155.7,131.8,116.4,16969,11975,13349,2598,340,1.5,8,4,9999,99999,9,999999999,0.0,999,999,99
3004,2,1,14,0,*?*?*?*?*?*?*?*?*?*?*?*?*?*?*?*?*?*?*?*?*?*?,11.9,5.8,65,100108,348,1406,319,146.5,211.2,94.2,15497,17575,11052,1832,340,1.0,7,4,9999,99999,9,999999999,0.0,999,999,99
3004,2,1,15,0,*?*?*?*?*?*?*?*?*?*?*?*?*?*?*?*?*?*?*?*?*?*?,11.8,6.2,68,100108,231,1407,323,71.2,109.3,53.3,7590,7330,6444,977,340,1.0,8,4,9999,99999,9,999999999,0.0,999,999,99
3004,2,1,16,0,*?*?*?*?*?*?*?*?*?*?*?*?*?*?*?*?*?*?*?*?*?*?,11.6,7.0,72,100108,75,1408,327,0.8,1.9,0.7,101,57,111,10,340,1.5,9,5,9999,99999,9,999999999,0.0,999,999,99
3004,2,1,17,0,*?*?*?*?*?*?*?*?*?*?*?*?*?*?*?*?*?*?*?*?*?*?,11.0,5.6,68,100108,0,-0,329,0.0,-0.0,0.0,0,0,0,0,340,1.0,10,5,9999,99999,9,999999999,0.0,999,999,99
3004,2,1,18,0,*?*?*?*?*?*?*?*?*?*?*?*?*?*?*?*?*?*?*?*?*?*?,10.4,5.5,70,100108,0,-0,326,0.0,-0.0,0.0,0,0,0,0,340,1.0,10,5,9999,99999,9,999999999,0.0,999,999,99
3004,2,1,19,0,*?*?*?*?*?*?*?*?*?*?*?*?*?*?*?*?*?*?*?*?*?*?,9.2,3.9,69,100108,0,-0,321,0.0,-0.0,0.0,0,0,0,0,337,1.0,10,5,9999,99999,9,999999999,0.0,999,999,99
3004,2,1,20,0,*?*?*?*?*?*?*?*?*?*?*?*?*?*?*?*?*?*?*?*?*?*?,9.2,3.9,69,100108,0,-0,321,0.0,-0.0,0.0,0,0,0,0,333,1.0,10,5,9999,99999,9,999999999,0.0,999,999,99
3004,2,1,21,0,*?*?*?*?*?*?*?*?*?*?*?*?*?*?*?*?*?*?*?*?*?*?,8.4,4.6,76,100108,0,-0,317,0.0,-0.0,0.0,0,0,0,0,330,0.5,10,5,9999,99999,9,999999999,0.0,999,999,99
3004,2,1,22,0,*?*?*?*?*?*?*?*?*?*?*?*?*?*?*?*?*?*?*?*?*?*?,8.3,5.0,78,100108,0,-0,316,0.0,-0.0,0.0,0,0,0,0,327,0.5,10,5,9999,99999,9,999999999,0.0,999,999,99
3004,2,1,23,0,*?*?*?*?*?*?*?*?*?*?*?*?*?*?*?*?*?*?*?*?*?*?,7.7,4.8,80,100108,0,-0,314,0.0,-0.0,0.0,0,0,0,0,323,1.0,10,5,9999,99999,9,999999999,0.0,999,999,99
3004,2,1,24,0,*?*?*?*?*?*?*?*?*?*?*?*?*?*?*?*?*?*?*?*?*?*?,9.0,7.3,88,100108,0,-0,319,0.0,-0.0,0.0,0,0,0,0,190,1.0,10,5,9999,99999,9,999999999,0.1,999,999,99
3004,2,2,1,0,*?*?*?*?*?*?*?*?*?*?*?*?*?*?*?*?*?*?*?*?*?*?,6.5,5.3,93,102042,0,-0,308,0.0,-0.0,0.0,0,0,0,0,315,1.0,10,5,9999,99999,9,999999999,0.0,999,999,99
3004,2,2,2,0,*?*?*?*?*?*?*?*?*?*?*?*?*?*?*?*?*?*?*?*?*?*?,6.1,5.5,97,102042,0,-0,307,0.0,-0.0,0.0,0,0,0,0,310,0.5,10,5,9999,99999,9,999999999,0.0,999,999,99
3004,2,2,3,0,*?*?*?*?*?*?*?*?*?*?*?*?*?*?*?*?*?*?*?*?*?*?,5.5,4.3,94,102042,0,-0,304,0.0,-0.0,0.0,0,0,0,0,305,1.0,10,5,9999,99999,9,999999999,0.0,999,999,99
3004,2,2,4,0,*?*?*?*?*?*?*?*?*?*?*?*?*?*?*?*?*?*?*?*?*?*?,5.0,5.0,100,102042,0,-0,302,0.0,-0.0,0.0,0,0,0,0,300,0.5,10,5,9999,99999,9,999999999,0.0,999,999,99
3004,2,2,5,0,*?*?*?*?*?*?*?*?*?*?*?*?*?*?*?*?*?*?*?*?*?*?,4.9,4.5,98,102042,0,-0,301,0.0,-0.0,0.0,0,0,0,0,295,0.5,10,5,9999,99999,9,999999999,0.0,999,999,99
3004,2,2,6,0,*?*?*?*?*?*?*?*?*?*?*?*?*?*?*?*?*?*?*?*?*?*?,4.2,3.9,100,102042,0,-0,299,0.0,-0.0,0.0,0,0,0,0,290,0.5,10,5,9999,99999,9,999999999,0.0,999,999,99
3004,2,2,7,0,*?*?*?*?*?*?*?*?*?*?*?*?*?*?*?*?*?*?*?*?*?*?,3.4,3.4,100,102042,0,-0,273,0.0,-0.0,0.0,0,0,0,0,282,0.5,5,3,9999,99999,9,999999999,0.0,999,999,99
3004,2,2,8,0,*?*?*?*?*?*?*?*?*?*?*?*?*?*?*?*?*?*?*?*?*?*?,4.7,3.9,96,102042,29,1403,283,0.0,0.0,0.0,0,0,0,0,273,0.5,6,3,9999,99999,9,999999999,0.0,999,999,99
3004,2,2,9,0,*?*?*?*?*?*?*?*?*?*?*?*?*?*?*?*?*?*?*?*?*?*?,6.0,4.3,90,102042,195,1407,271,82.2,398.3,27.0,8411,27957,4391,538,265,1.0,2,1,9999,99999,9,999999999,0.0,999,999,99
3004,2,2,10,0,*?*?*?*?*?*?*?*?*?*?*?*?*?*?*?*?*?*?*?*?*?*?,7.6,5.6,89,102042,325,1407,288,164.6,419.0,67.8,17399,33501,9025,1225,257,1.0,4,2,9999,99999,9,999999999,0.0,999,999,99
3004,2,2,11,0,*?*?*?*?*?*?*?*?*?*?*?*?*?*?*?*?*?*?*?*?*?*?,10.0,7.9,88,102042,410,1407,300,220.1,444.1,90.7,23200,38833,11802,1675,248,0.5,4,2,9999,99999,9,999999999,0.0,999,999,99
3004,2,2,12,0,*?*?*?*?*?*?*?*?*?*?*?*?*?*?*?*?*?*?*?*?*?*?,11.3,8.9,87,102042,444,1406,297,250.2,549.3,76.8,25940,49167,11206,1451,240,0.5,1,0,9999,99999,9,999999999,0.0,999,999,99
3004,2,2,13,0,*?*?*?*?*?*?*?*?*?*?*?*?*?*?*?*?*?*?*?*?*?*?,11.3,9.2,88,102042,425,1405,308,230.2,447.6,94.9,24265,39639,12301,1761,232,1.5,4,2,9999,99999,9,999999999,0.0,999,999,99
3004,2,2,14,0,*?*?*?*?*?*?*?*?*?*?*?*?*?*?*?*?*?*?*?*?*?*?,11.4,8.8,86,102042,355,1407,326,95.8,50.5,83.1,10517,4370,9403,2204,223,1.0,9,5,9999,99999,9,999999999,0.0,999,999,99
3004,2,2,15,0,*?*?*?*?*?*?*?*?*?*?*?*?*?*?*?*?*?*?*?*?*?*?,11.3,8.1,82,102042,238,1409,318,87.7,185.3,56.4,9328,12636,6795,1041,215,1.0,7,4,9999,99999,9,999999999,0.0,999,999,99
3004,2,2,16,0,*?*?*?*?*?*?*?*?*?*?*?*?*?*?*?*?*?*?*?*?*?*?,11.3,7.7,80,102042,81,1400,326,3.0,6.8,2.6,365,219,390,38,207,1.5,9,5,9999,99999,9,999999999,0.0,999,999,99
3004,2,2,17,0,*?*?*?*?*?*?*?*?*?*?*?*?*?*?*?*?*?*?*?*?*?*?,10.0,7.1,84,102042,0,-0,324,0.0,-0.0,0.0,0,0,0,0,198,1.0,10,5,9999,99999,9,999999999,0.0,999,999,99
3004,2,2,18,0,*?*?*?*?*?*?*?*?*?*?*?*?*?*?*?*?*?*?*?*?*?*?,8.3,6.2,89,102042,0,-0,316,0.0,-0.0,0.0,0,0,0,0,190,1.0,10,5,9999,99999,9,999999999,0.0,999,999,99
3004,2,2,19,0,*?*?*?*?*?*?*?*?*?*?*?*?*?*?*?*?*?*?*?*?*?*?,8.0,5.9,89,102042,0,-0,315,0.0,-0.0,0.0,0,0,0,0,190,1.0,10,5,9999,99999,9,999999999,0.0,999,999,99
3004,2,2,20,0,*?*?*?*?*?*?*?*?*?*?*?*?*?*?*?*?*?*?*?*?*?*?,6.9,5.6,94,102042,0,-0,310,0.0,-0.0,0.0,0,0,0,0,190,1.0,10,5,9999,99999,9,999999999,0.0,999,999,99
3004,2,2,21,0,*?*?*?*?*?*?*?*?*?*?*?*?*?*?*?*?*?*?*?*?*?*?,6.7,5.0,91,102042,0,-0,309,0.0,-0.0,0.0,0,0,0,0,190,0.5,10,5,9999,99999,9,999999999,0.0,999,999,99
3004,2,2,22,0,*?*?*?*?*?*?*?*?*?*?*?*?*?*?*?*?*?*?*?*?*?*?,5.7,5.6,100,102042,0,-0,305,0.0,-0.0,0.0,0,0,0,0,190,0.5,10,5,9999,99999,9,999999999,0.0,999,999,99
3004,2,2,23,0,*?*?*?*?*?*?*?*?*?*?*?*?*?*?*?*?*?*?*?*?*?*?,5.8,5.8,100,102042,0,-0,305,0.0,-0.0,0.0,0,0,0,0,190,1.0,10,5,9999,99999,9,999999999,0.0,999,999,99
3004,2,2,24,0,*?*?*?*?*?*?*?*?*?*?*?*?*?*?*?*?*?*?*?*?*?*?,7.2,5.0,88,102042,0,-0,311,0.0,-0.0,0.0,0,0,0,0,320,1.0,10,5,9999,99999,9,999999999,0.0,999,999,99
3004,2,3,1,0,*?*?*?*?*?*?*?*?*?*?*?*?*?*?*?*?*?*?*?*?*?*?,7.0,3.9,80,101261,0,-0,311,0.0,-0.0,0.0,0,0,0,0,188,1.0,10,5,9999,99999,9,999999999,0.0,999,999,99
3004,2,3,2,0,*?*?*?*?*?*?*?*?*?*?*?*?*?*?*?*?*?*?*?*?*?*?,5.8,3.0,81,101261,0,-0,306,0.0,-0.0,0.0,0,0,0,0,187,0.5,10,5,9999,99999,9,999999999,0.0,999,999,99
3004,2,3,3,0,*?*?*?*?*?*?*?*?*?*?*?*?*?*?*?*?*?*?*?*?*?*?,4.4,2.5,86,101261,0,-0,300,0.0,-0.0,0.0,0,0,0,0,185,1.0,10,5,9999,99999,9,999999999,0.0,999,999,99
3004,2,3,4,0,*?*?*?*?*?*?*?*?*?*?*?*?*?*?*?*?*?*?*?*?*?*?,5.6,2.1,78,101261,0,-0,305,0.0,-0.0,0.0,0,0,0,0,183,0.5,10,5,9999,99999,9,999999999,0.0,999,999,99
3004,2,3,5,0,*?*?*?*?*?*?*?*?*?*?*?*?*?*?*?*?*?*?*?*?*?*?,6.6,2.7,76,101261,0,-0,309,0.0,-0.0,0.0,0,0,0,0,182,0.5,10,5,9999,99999,9,999999999,0.0,999,999,99
3004,2,3,6,0,*?*?*?*?*?*?*?*?*?*?*?*?*?*?*?*?*?*?*?*?*?*?,7.0,3.0,75,101261,0,-0,311,0.0,-0.0,0.0,0,0,0,0,180,0.5,10,5,9999,99999,9,999999999,0.0,999,999,99
3004,2,3,7,0,*?*?*?*?*?*?*?*?*?*?*?*?*?*?*?*?*?*?*?*?*?*?,6.3,2.5,76,101261,0,-0,303,0.0,-0.0,0.0,0,0,0,0,192,0.5,9,5,9999,99999,9,999999999,0.0,999,999,99
3004,2,3,8,0,*?*?*?*?*?*?*?*?*?*?*?*?*?*?*?*?*?*?*?*?*?*?,6.3,3.6,82,101261,35,1414,271,0.0,0.0,0.0,0,0,0,0,203,0.5,2,1,9999,99999,9,999999999,0.0,999,999,99
3004,2,3,9,0,*?*?*?*?*?*?*?*?*?*?*?*?*?*?*?*?*?*?*?*?*?*?,7.8,3.6,74,101261,201,1406,286,83.8,344.6,34.5,8624,22930,5293,628,215,1.0,4,2,9999,99999,9,999999999,0.0,999,999,99
3004,2,3,10,0,*?*?*?*?*?*?*?*?*?*?*?*?*?*?*?*?*?*?*?*?*?*?,9.3,4.8,73,101261,331,1406,298,162.5,362.3,77.2,16985,29151,10060,1412,227,1.0,5,3,9999,99999,9,999999999,0.0,999,999,99
3004,2,3,11,0,*?*?*?*?*?*?*?*?*?*?*?*?*?*?*?*?*?*?*?*?*?*?,12.1,6.4,68,101261,416,1405,303,228.9,492.5,83.1,23452,42933,11838,1515,238,0.5,3,2,9999,99999,9,999999999,0.0,999,999,99
3004,2,3,12,0,*?*?*?*?*?*?*?*?*?*?*?*?*?*?*?*?*?*?*?*?*?*?,13.8,7.1,63,101261,451,1407,320,237.7,389.4,112.9,24784,35078,14286,2138,250,0.5,5,3,9999,99999,9,999999999,0.0,999,999,99
3004,2,3,13,0,*?*?*?*?*?*?*?*?*?*?*?*?*?*?*?*?*?*?*?*?*?*?,13.8,6.6,61,101261,432,1406,315,234.7,449.1,96.7,24735,39979,12521,1798,247,1.5,4,2,9999,99999,9,999999999,0.0,999,999,99
3004,2,3,14,0,*?*?*?*?*?*?*?*?*?*?*?*?*?*?*?*?*?*?*?*?*?*?,13.9,7.7,65,101261,362,1407,313,192.5,476.8,69.9,19736,39824,10131,1268,243,1.0,3,2,9999,99999,9,999999999,0.0,999,999,99
3004,2,3,15,0,*?*?*?*?*?*?*?*?*?*?*?*?*?*?*?*?*?*?*?*?*?*?,13.8,7.3,64,101261,244,1404,316,112.1,379.2,46.2,11461,27289,6880,827,240,1.0,4,2,9999,99999,9,999999999,0.0,999,999,99
3004,2,3,16,0,*?*?*?*?*?*?*?*?*?*?*?*?*?*?*?*?*?*?*?*?*?*?,13.8,7.7,66,101261,88,1407,329,8.1,46.3,5.2,904,2232,994,106,237,1.5,7,4,9999,99999,9,999999999,0.0,999,999,99
3004,2,3,17,0,*?*?*?*?*?*?*?*?*?*?*?*?*?*?*?*?*?*?*?*?*?*?,13.3,7.7,68,101261,0,-0,339,0.0,-0.0,0.0,0,0,0,0,233,1.0,10,5,9999,99999,9,999999999,0.0,999,999,99
3004,2,3,18,0,*?*?*?*?*?*?*?*?*?*?*?*?*?*?*?*?*?*?*?*?*?*?,10.5,7.0,78,101261,0,-0,326,0.0,-0.0,0.0,0,0,0,0,230,1.0,10,5,9999,99999,9,999999999,0.0,999,999,99
3004,2,3,19,0,*?*?*?*?*?*?*?*?*?*?*?*?*?*?*?*?*?*?*?*?*?*?,9.2,6.2,81,101261,0,-0,320,0.0,-0.0,0.0,0,0,0,0,235,1.0,10,5,9999,99999,9,999999999,0.0,999,999,99
3004,2,3,20,0,*?*?*?*?*?*?*?*?*?*?*?*?*?*?*?*?*?*?*?*?*?*?,9.8,6.1,78,101261,0,-0,323,0.0,-0.0,0.0,0,0,0,0,240,1.0,10,5,9999,99999,9,999999999,0.0,999,999,99
3004,2,3,21,0,*?*?*?*?*?*?*?*?*?*?*?*?*?*?*?*?*?*?*?*?*?*?,8.2,5.8,84,101261,0,-0,316,0.0,-0.0,0.0,0,0,0,0,245,0.5,10,5,9999,99999,9,999999999,0.0,999,999,99
3004,2,3,22,0,*?*?*?*?*?*?*?*?*?*?*?*?*?*?*?*?*?*?*?*?*?*?,7.7,5.9,87,101261,0,-0,314,0.0,-0.0,0.0,0,0,0,0,250,0.5,10,5,9999,99999,9,999999999,0.0,999,999,99
3004,2,3,23,0,*?*?*?*?*?*?*?*?*?*?*?*?*?*?*?*?*?*?*?*?*?*?,6.9,5.1,88,101261,0,-0,310,0.0,-0.0,0.0,0,0,0,0,255,1.0,10,5,9999,99999,9,999999999,0.0,999,999,99
3004,2,3,24,0,*?*?*?*?*?*?*?*?*?*?*?*?*?*?*?*?*?*?*?*?*?*?,5.8,4.8,93,101261,0,-0,305,0.0,-0.0,0.0,0,0,0,0,190,1.0,10,5,9999,99999,9,999999999,0.0,999,999,99
3004,2,4,1,0,*?*?*?*?*?*?*?*?*?*?*?*?*?*?*?*?*?*?*?*?*?*?,5.2,5.1,100,100615,0,-0,303,0.0,-0.0,0.0,0,0,0,0,260,1.0,10,5,9999,99999,9,999999999,0.0,999,999,99
3004,2,4,2,0,*?*?*?*?*?*?*?*?*?*?*?*?*?*?*?*?*?*?*?*?*?*?,4.9,4.8,100,100615,0,-0,301,0.0,-0.0,0.0,0,0,0,0,260,0.5,10,5,9999,99999,9,999999999,0.0,999,999,99
3004,2,4,3,0,*?*?*?*?*?*?*?*?*?*?*?*?*?*?*?*?*?*?*?*?*?*?,3.6,3.6,100,100615,0,-0,296,0.0,-0.0,0.0,0,0,0,0,260,1.0,10,5,9999,99999,9,999999999,0.0,999,999,99
3004,2,4,4,0,*?*?*?*?*?*?*?*?*?*?*?*?*?*?*?*?*?*?*?*?*?*?,3.9,3.9,100,100615,0,-0,297,0.0,-0.0,0.0,0,0,0,0,260,0.5,10,5,9999,99999,9,999999999,0.0,999,999,99
3004,2,4,5,0,*?*?*?*?*?*?*?*?*?*?*?*?*?*?*?*?*?*?*?*?*?*?,3.5,3.4,100,100615,0,-0,296,0.0,-0.0,0.0,0,0,0,0,260,0.5,10,5,9999,99999,9,999999999,0.0,999,999,99
3004,2,4,6,0,*?*?*?*?*?*?*?*?*?*?*?*?*?*?*?*?*?*?*?*?*?*?,3.8,3.8,100,100615,0,-0,297,0.0,-0.0,0.0,0,0,0,0,260,0.5,10,5,9999,99999,9,999999999,0.0,999,999,99
3004,2,4,7,0,*?*?*?*?*?*?*?*?*?*?*?*?*?*?*?*?*?*?*?*?*?*?,2.9,2.9,100,100615,0,-0,289,0.0,-0.0,0.0,0,0,0,0,258,0.5,9,5,9999,99999,9,999999999,0.0,999,999,99
3004,2,4,8,0,*?*?*?*?*?*?*?*?*?*?*?*?*?*?*?*?*?*?*?*?*?*?,2.0,2.1,100,100615,41,1417,280,0.0,0.0,0.0,0,0,0,0,257,0.5,8,4,9999,99999,9,999999999,0.0,999,999,99
3004,2,4,9,0,*?*?*?*?*?*?*?*?*?*?*?*?*?*?*?*?*?*?*?*?*?*?,4.2,3.4,95,100615,207,1405,290,60.5,103.5,45.3,6473,6500,5526,818,255,1.0,8,4,9999,99999,9,999999999,0.0,999,999,99
3004,2,4,10,0,*?*?*?*?*?*?*?*?*?*?*?*?*?*?*?*?*?*?*?*?*?*?,6.4,4.1,86,100615,337,1404,299,119.2,125.1,89.2,13011,10542,10294,1945,253,1.0,8,4,9999,99999,9,999999999,0.0,999,999,99
3004,2,4,11,0,*?*?*?*?*?*?*?*?*?*?*?*?*?*?*?*?*?*?*?*?*?*?,9.2,5.0,76,100615,423,1406,311,157.6,132.1,117.9,17183,12041,13513,2634,252,0.5,8,4,9999,99999,9,999999999,0.0,999,999,99
3004,2,4,12,0,*?*?*?*?*?*?*?*?*?*?*?*?*?*?*?*?*?*?*?*?*?*?,10.5,4.6,68,100615,457,1404,322,130.7,53.4,113.3,14351,4923,12801,3124,250,0.5,9,5,9999,99999,9,999999999,0.0,999,999,99
3004,2,4,13,0,*?*?*?*?*?*?*?*?*?*?*?*?*?*?*?*?*?*?*?*?*?*?,10.5,4.1,65,100615,439,1406,322,124.4,53.0,107.9,13658,4838,12187,2952,250,1.5,9,5,9999,99999,9,999999999,0.0,999,999,99
3004,2,4,14,0,*?*?*?*?*?*?*?*?*?*?*?*?*?*?*?*?*?*?*?*?*?*?,10.4,4.3,66,100615,369,1408,321,100.5,51.0,87.1,11029,4457,9857,2323,250,1.0,9,5,9999,99999,9,999999999,0.0,999,999,99
3004,2,4,15,0,*?*?*?*?*?*?*?*?*?*?*?*?*?*?*?*?*?*?*?*?*?*?,10.7,5.1,69,100615,251,1406,323,60.6,45.1,52.5,6701,3369,6197,1121,250,1.0,9,5,9999,99999,9,999999999,0.0,999,999,99
3004,2,4,16,0,*?*?*?*?*?*?*?*?*?*?*?*?*?*?*?*?*?*?*?*?*?*?,10.6,4.3,65,100615,95,1413,322,7.4,14.7,6.4,868,531,908,99,250,1.5,9,5,9999,99999,9,999999999,0.0,999,999,99
3004,2,4,17,0,*?*?*?*?*?*?*?*?*?*?*?*?*?*?*?*?*?*?*?*?*?*?,8.6,4.1,74,100615,0,-0,318,0.0,-0.0,0.0,0,0,0,0,250,1.0,10,5,9999,99999,9,999999999,0.0,999,999,99
3004,2,4,18,0,*?*?*?*?*?*?*?*?*?*?*?*?*?*?*?*?*?*?*?*?*?*?,7.8,2.9,71,100615,0,-0,314,0.0,-0.0,0.0,0,0,0,0,250,1.0,10,5,9999,99999,9,999999999,0.0,999,999,99
3004,2,4,19,0,*?*?*?*?*?*?*?*?*?*?*?*?*?*?*?*?*?*?*?*?*?*?,7.3,2.7,73,100615,0,-0,312,0.0,-0.0,0.0,0,0,0,0,248,1.0,10,5,9999,99999,9,999999999,0.0,999,999,99
3004,2,4,20,0,*?*?*?*?*?*?*?*?*?*?*?*?*?*?*?*?*?*?*?*?*?*?,5.9,3.2,84,100615,0,-0,306,0.0,-0.0,0.0,0,0,0,0,247,1.0,10,5,9999,99999,9,999999999,0.0,999,999,99
3004,2,4,21,0,*?*?*?*?*?*?*?*?*?*?*?*?*?*?*?*?*?*?*?*?*?*?,6.1,4.8,92,100615,0,-0,307,0.0,-0.0,0.0,0,0,0,0,245,0.5,10,5,9999,99999,9,999999999,0.0,999,999,99
3004,2,4,22,0,*?*?*?*?*?*?*?*?*?*?*?*?*?*?*?*?*?*?*?*?*?*?,5.1,3.8,91,100615,0,-0,302,0.0,-0.0,0.0,0,0,0,0,243,0.5,10,5,9999,99999,9,999999999,0.0,999,999,99
3004,2,4,23,0,*?*?*?*?*?*?*?*?*?*?*?*?*?*?*?*?*?*?*?*?*?*?,5.2,3.8,91,100615,0,-0,303,0.0,-0.0,0.0,0,0,0,0,242,1.0,10,5,9999,99999,9,999999999,0.0,999,999,99
3004,2,4,24,0,*?*?*?*?*?*?*?*?*?*?*?*?*?*?*?*?*?*?*?*?*?*?,6.0,5.3,96,100615,0,-0,306,0.0,-0.0,0.0,0,0,0,0,260,1.0,10,5,9999,99999,9,999999999,0.0,999,999,99
3004,2,5,1,0,*?*?*?*?*?*?*?*?*?*?*?*?*?*?*?*?*?*?*?*?*?*?,6.1,2.7,78,99716.3,0,-0,307,0.0,-0.0,0.0,0,0,0,0,237,1.0,10,5,9999,99999,9,999999999,0.0,999,999,99
3004,2,5,2,0,*?*?*?*?*?*?*?*?*?*?*?*?*?*?*?*?*?*?*?*?*?*?,6.4,2.3,74,99716.3,0,-0,308,0.0,-0.0,0.0,0,0,0,0,233,0.5,10,5,9999,99999,9,999999999,0.0,999,999,99
3004,2,5,3,0,*?*?*?*?*?*?*?*?*?*?*?*?*?*?*?*?*?*?*?*?*?*?,7.2,3.2,75,99716.3,0,-0,312,0.0,-0.0,0.0,0,0,0,0,230,1.0,10,5,9999,99999,9,999999999,0.0,999,999,99
3004,2,5,4,0,*?*?*?*?*?*?*?*?*?*?*?*?*?*?*?*?*?*?*?*?*?*?,6.4,2.7,76,99716.3,0,-0,308,0.0,-0.0,0.0,0,0,0,0,227,0.5,10,5,9999,99999,9,999999999,0.0,999,999,99
3004,2,5,5,0,*?*?*?*?*?*?*?*?*?*?*?*?*?*?*?*?*?*?*?*?*?*?,6.0,3.4,82,99716.3,0,-0,306,0.0,-0.0,0.0,0,0,0,0,223,0.5,10,5,9999,99999,9,999999999,0.0,999,999,99
3004,2,5,6,0,*?*?*?*?*?*?*?*?*?*?*?*?*?*?*?*?*?*?*?*?*?*?,5.5,2.7,81,99716.3,0,-0,304,0.0,-0.0,0.0,0,0,0,0,220,0.5,10,5,9999,99999,9,999999999,0.0,999,999,99
3004,2,5,7,0,*?*?*?*?*?*?*?*?*?*?*?*?*?*?*?*?*?*?*?*?*?*?,4.9,2.5,83,99716.3,0,-0,297,0.0,-0.0,0.0,0,0,0,0,225,0.5,9,5,9999,99999,9,999999999,0.0,999,999,99
3004,2,5,8,0,*?*?*?*?*?*?*?*?*?*?*?*?*?*?*?*?*?*?*?*?*?*?,6.3,2.7,77,99716.3,47,1416,303,0.0,0.0,0.0,0,0,0,0,230,0.5,9,5,9999,99999,9,999999999,0.0,999,999,99
3004,2,5,9,0,*?*?*?*?*?*?*?*?*?*?*?*?*?*?*?*?*?*?*?*?*?*?,7.7,3.2,73,99716.3,213,1403,304,63.4,105.2,47.4,6769,6728,5770,861,235,1.0,8,4,9999,99999,9,999999999,0.0,999,999,99
3004,2,5,10,0,*?*?*?*?*?*?*?*?*?*?*?*?*?*?*?*?*?*?*?*?*?*?,8.3,2.9,68,99716.3,344,1406,307,122.2,125.8,91.4,13333,10676,10544,1997,240,1.0,8,4,9999,99999,9,999999999,0.0,999,999,99
3004,2,5,11,0,*?*?*?*?*?*?*?*?*?*?*?*?*?*?*?*?*?*?*?*?*?*?,10.2,3.6,63,99716.3,430,1407,316,160.7,132.5,120.2,17517,12141,13769,2691,245,0.5,8,4,9999,99999,9,999999999,0.0,999,999,99
3004,2,5,12,0,*?*?*?*?*?*?*?*?*?*?*?*?*?*?*?*?*?*?*?*?*?*?,11.4,4.3,61,99716.3,464,1405,316,208.4,225.2,134.0,22062,20997,15431,2727,250,0.5,7,4,9999,99999,9,999999999,0.0,999,999,99
3004,2,5,13,0,*?*?*?*?*?*?*?*?*?*?*?*?*?*?*?*?*?*?*?*?*?*?,11.4,4.1,60,99716.3,446,1406,321,168.0,133.5,125.7,18311,12370,14377,2827,260,1.5,8,4,9999,99999,9,999999999,0.0,999,999,99
3004,2,5,14,0,*?*?*?*?*?*?*?*?*?*?*?*?*?*?*?*?*?*?*?*?*?*?,11.3,3.4,58,99716.3,375,1404,320,136.3,128.6,101.9,14863,11268,11727,2247,270,1.0,8,4,9999,99999,9,999999999,0.0,999,999,99
3004,2,5,15,0,*?*?*?*?*?*?*?*?*?*?*?*?*?*?*?*?*?*?*?*?*?*?,11.5,4.3,61,99716.3,258,1407,317,98.5,191.7,63.3,10459,13705,7586,1183,280,1.0,7,4,9999,99999,9,999999999,0.0,999,999,99
3004,2,5,16,0,*?*?*?*?*?*?*?*?*?*?*?*?*?*?*?*?*?*?*?*?*?*?,11.4,5.3,65,99716.3,101,1403,321,12.8,44.9,9.6,1471,1914,1520,160,290,1.5,8,4,9999,99999,9,999999999,0.0,999,999,99
3004,2,5,17,0,*?*?*?*?*?*?*?*?*?*?*?*?*?*?*?*?*?*?*?*?*?*?,10.2,5.5,72,99716.3,0,-0,325,0.0,-0.0,0.0,0,0,0,0,300,1.0,10,5,9999,99999,9,999999999,0.0,999,999,99
3004,2,5,18,0,*?*?*?*?*?*?*?*?*?*?*?*?*?*?*?*?*?*?*?*?*?*?,9.1,4.6,73,99716.3,0,-0,320,0.0,-0.0,0.0,0,0,0,0,310,1.0,10,5,9999,99999,9,999999999,0.0,999,999,99
3004,2,5,19,0,*?*?*?*?*?*?*?*?*?*?*?*?*?*?*?*?*?*?*?*?*?*?,8.9,4.6,73,99716.3,0,-0,319,0.0,-0.0,0.0,0,0,0,0,312,1.0,10,5,9999,99999,9,999999999,0.0,999,999,99
3004,2,5,20,0,*?*?*?*?*?*?*?*?*?*?*?*?*?*?*?*?*?*?*?*?*?*?,8.1,4.1,75,99716.3,0,-0,316,0.0,-0.0,0.0,0,0,0,0,313,1.0,10,5,9999,99999,9,999999999,0.0,999,999,99
3004,2,5,21,0,*?*?*?*?*?*?*?*?*?*?*?*?*?*?*?*?*?*?*?*?*?*?,7.6,3.2,73,99716.3,0,-0,314,0.0,-0.0,0.0,0,0,0,0,315,0.5,10,5,9999,99999,9,999999999,0.0,999,999,99
3004,2,5,22,0,*?*?*?*?*?*?*?*?*?*?*?*?*?*?*?*?*?*?*?*?*?*?,7.5,2.5,70,99716.3,0,-0,313,0.0,-0.0,0.0,0,0,0,0,317,0.5,10,5,9999,99999,9,999999999,0.0,999,999,99
3004,2,5,23,0,*?*?*?*?*?*?*?*?*?*?*?*?*?*?*?*?*?*?*?*?*?*?,6.8,2.5,73,99716.3,0,-0,310,0.0,-0.0,0.0,0,0,0,0,318,1.0,10,5,9999,99999,9,999999999,0.0,999,999,99
3004,2,5,24,0,*?*?*?*?*?*?*?*?*?*?*?*?*?*?*?*?*?*?*?*?*?*?,5.2,3.2,86,99716.3,0,-0,303,0.0,-0.0,0.0,0,0,0,0,240,1.0,10,5,9999,99999,9,999999999,0.0,999,999,99
3004,2,6,1,0,*?*?*?*?*?*?*?*?*?*?*?*?*?*?*?*?*?*?*?*?*?*?,5.6,5.6,100,101822,0,-0,304,0.0,-0.0,0.0,0,0,0,0,322,1.0,10,5,9999,99999,9,999999999,0.0,999,999,99
3004,2,6,2,0,*?*?*?*?*?*?*?*?*?*?*?*?*?*?*?*?*?*?*?*?*?*?,5.2,5.1,100,101822,0,-0,303,0.0,-0.0,0.0,0,0,0,0,323,0.5,10,5,9999,99999,9,999999999,0.0,999,999,99
3004,2,6,3,0,*?*?*?*?*?*?*?*?*?*?*?*?*?*?*?*?*?*?*?*?*?*?,5.1,5.1,100,101822,0,-0,302,0.0,-0.0,0.0,0,0,0,0,325,1.0,10,5,9999,99999,9,999999999,0.0,999,999,99
3004,2,6,4,0,*?*?*?*?*?*?*?*?*?*?*?*?*?*?*?*?*?*?*?*?*?*?,4.5,4.5,100,101822,0,-0,300,0.0,-0.0,0.0,0,0,0,0,327,0.5,10,5,9999,99999,9,999999999,0.0,999,999,99
3004,2,6,5,0,*?*?*?*?*?*?*?*?*?*?*?*?*?*?*?*?*?*?*?*?*?*?,4.1,4.1,100,101822,0,-0,298,0.0,-0.0,0.0,0,0,0,0,328,0.5,10,5,9999,99999,9,999999999,0.0,999,999,99
3004,2,6,6,0,*?*?*?*?*?*?*?*?*?*?*?*?*?*?*?*?*?*?*?*?*?*?,3.5,3.4,100,101822,0,-0,296,0.0,-0.0,0.0,0,0,0,0,330,0.5,10,5,9999,99999,9,999999999,0.0,999,999,99
3004,2,6,7,0,*?*?*?*?*?*?*?*?*?*?*?*?*?*?*?*?*?*?*?*?*?*?,2.8,2.9,100,101822,0,-0,293,0.0,-0.0,0.0,0,0,0,0,332,0.5,10,5,9999,99999,9,999999999,0.0,999,999,99
3004,2,6,8,0,*?*?*?*?*?*?*?*?*?*?*?*?*?*?*?*?*?*?*?*?*?*?,3.9,3.4,100,101822,53,1410,293,0.0,0.0,0.0,0,0,0,0,333,0.5,9,5,9999,99999,9,999999999,0.0,999,999,99
3004,2,6,9,0,*?*?*?*?*?*?*?*?*?*?*?*?*?*?*?*?*?*?*?*?*?*?,5.0,2.9,100,101822,220,1406,297,50.0,42.5,43.4,5550,2984,5147,919,335,1.0,9,5,9999,99999,9,999999999,0.0,999,999,99
3004,2,6,10,0,*?*?*?*?*?*?*?*?*?*?*?*?*?*?*?*?*?*?*?*?*?*?,6.8,2.5,98,101822,351,1407,305,94.5,50.4,81.9,10368,4343,9271,2170,337,1.0,9,5,9999,99999,9,999999999,0.0,999,999,99
3004,2,6,11,0,*?*?*?*?*?*?*?*?*?*?*?*?*?*?*?*?*?*?*?*?*?*?,9.0,5.6,100,101822,436,1404,315,123.6,52.9,107.2,13572,4826,12111,2930,338,0.5,9,5,9999,99999,9,999999999,0.1,999,999,99
3004,2,6,12,0,*?*?*?*?*?*?*?*?*?*?*?*?*?*?*?*?*?*?*?*?*?*?,10.5,6.6,100,101822,471,1405,326,78.0,0.0,78.0,9125,0,9150,3243,340,0.5,10,5,9999,99999,9,999999999,0.5,999,999,99
3004,2,6,13,0,*?*?*?*?*?*?*?*?*?*?*?*?*?*?*?*?*?*?*?*?*?*?,10.5,8.3,100,101822,453,1406,322,129.2,53.3,112.0,14190,4892,12661,3083,333,1.5,9,5,9999,99999,9,999999999,0.6,999,999,99
3004,2,6,14,0,*?*?*?*?*?*?*?*?*?*?*?*?*?*?*?*?*?*?*?*?*?*?,10.6,8.3,100,101822,382,1404,326,60.6,0.0,60.6,7073,0,7090,2446,327,1.0,10,5,9999,99999,9,999999999,0.0,999,999,99
3004,2,6,15,0,*?*?*?*?*?*?*?*?*?*?*?*?*?*?*?*?*?*?*?*?*?*?,10.4,9.4,100,101822,265,1407,325,37.6,0.0,37.6,4394,0,4401,1470,320,1.0,10,5,9999,99999,9,999999999,0.0,999,999,99
3004,2,6,16,0,*?*?*?*?*?*?*?*?*?*?*?*?*?*?*?*?*?*?*?*?*?*?,10.3,9.2,100,101822,108,1407,325,6.9,0.0,6.9,854,-0,853,276,313,1.5,10,5,9999,99999,9,999999999,0.6,999,999,99
3004,2,6,17,0,*?*?*?*?*?*?*?*?*?*?*?*?*?*?*?*?*?*?*?*?*?*?,9.5,9.6,100,101822,0,-0,321,0.0,-0.0,0.0,0,0,0,0,307,1.0,10,5,9999,99999,9,999999999,2.9,999,999,99
3004,2,6,18,0,*?*?*?*?*?*?*?*?*?*?*?*?*?*?*?*?*?*?*?*?*?*?,7.4,7.4,100,101822,0,-0,312,0.0,-0.0,0.0,0,0,0,0,300,1.0,10,5,9999,99999,9,999999999,0.0,999,999,99
3004,2,6,19,0,*?*?*?*?*?*?*?*?*?*?*?*?*?*?*?*?*?*?*?*?*?*?,6.8,6.7,100,101822,0,-0,309,0.0,-0.0,0.0,0,0,0,0,303,1.0,10,5,9999,99999,9,999999999,0.0,999,999,99
3004,2,6,20,0,*?*?*?*?*?*?*?*?*?*?*?*?*?*?*?*?*?*?*?*?*?*?,6.2,6.2,100,101822,0,-0,307,0.0,-0.0,0.0,0,0,0,0,307,1.0,10,5,9999,99999,9,999999999,0.0,999,999,99
3004,2,6,21,0,*?*?*?*?*?*?*?*?*?*?*?*?*?*?*?*?*?*?*?*?*?*?,6.2,6.1,100,101822,0,-0,307,0.0,-0.0,0.0,0,0,0,0,310,0.5,10,5,9999,99999,9,999999999,0.0,999,999,99
3004,2,6,22,0,*?*?*?*?*?*?*?*?*?*?*?*?*?*?*?*?*?*?*?*?*?*?,4.9,5.0,100,101822,0,-0,301,0.0,-0.0,0.0,0,0,0,0,313,0.5,10,5,9999,99999,9,999999999,0.0,999,999,99
3004,2,6,23,0,*?*?*?*?*?*?*?*?*?*?*?*?*?*?*?*?*?*?*?*?*?*?,4.4,4.3,100,101822,0,-0,299,0.0,-0.0,0.0,0,0,0,0,317,1.0,10,5,9999,99999,9,999999999,0.0,999,999,99
3004,2,6,24,0,*?*?*?*?*?*?*?*?*?*?*?*?*?*?*?*?*?*?*?*?*?*?,6.1,4.1,100,101822,0,-0,307,0.0,-0.0,0.0,0,0,0,0,320,1.0,10,5,9999,99999,9,999999999,0.0,999,999,99
3004,2,7,1,0,*?*?*?*?*?*?*?*?*?*?*?*?*?*?*?*?*?*?*?*?*?*?,2.8,2.5,98,102024,0,-0,293,0.0,-0.0,0.0,0,0,0,0,302,1.0,10,5,9999,99999,9,999999999,0.3,999,999,99
3004,2,7,2,0,*?*?*?*?*?*?*?*?*?*?*?*?*?*?*?*?*?*?*?*?*?*?,1.7,1.5,99,102024,0,-0,288,0.0,-0.0,0.0,0,0,0,0,283,0.5,10,5,9999,99999,9,999999999,0.0,999,999,99
3004,2,7,3,0,*?*?*?*?*?*?*?*?*?*?*?*?*?*?*?*?*?*?*?*?*?*?,2.4,1.7,96,102024,0,-0,291,0.0,-0.0,0.0,0,0,0,0,265,1.0,10,5,9999,99999,9,999999999,0.0,999,999,99
3004,2,7,4,0,*?*?*?*?*?*?*?*?*?*?*?*?*?*?*?*?*?*?*?*?*?*?,1.4,0.8,96,102024,0,-0,287,0.0,-0.0,0.0,0,0,0,0,247,0.5,10,5,9999,99999,9,999999999,0.0,999,999,99
3004,2,7,5,0,*?*?*?*?*?*?*?*?*?*?*?*?*?*?*?*?*?*?*?*?*?*?,1.7,1.7,100,102024,0,-0,288,0.0,-0.0,0.0,0,0,0,0,228,0.5,10,5,9999,99999,9,999999999,0.0,999,999,99
3004,2,7,6,0,*?*?*?*?*?*?*?*?*?*?*?*?*?*?*?*?*?*?*?*?*?*?,1.4,1.5,100,102024,0,-0,287,0.0,-0.0,0.0,0,0,0,0,210,0.5,10,5,9999,99999,9,999999999,0.0,999,999,99
3004,2,7,7,0,*?*?*?*?*?*?*?*?*?*?*?*?*?*?*?*?*?*?*?*?*?*?,1.0,0.8,100,102024,0,-0,285,0.0,-0.0,0.0,0,0,0,0,208,0.5,10,5,9999,99999,9,999999999,0.0,999,999,99
3004,2,7,8,0,*?*?*?*?*?*?*?*?*?*?*?*?*?*?*?*?*?*?*?*?*?*?,0.5,-0.2,94,102024,59,1403,284,0.0,0.0,0.0,0,0,0,0,207,0.5,10,5,9999,99999,9,999999999,0.0,999,999,99
3004,2,7,9,0,*?*?*?*?*?*?*?*?*?*?*?*?*?*?*?*?*?*?*?*?*?*?,2.0,0.4,90,102024,226,1403,290,30.1,0.0,30.1,3528,0,3533,1169,205,1.0,10,5,9999,99999,9,999999999,0.0,999,999,99
3004,2,7,10,0,*?*?*?*?*?*?*?*?*?*?*?*?*?*?*?*?*?*?*?*?*?*?,3.4,2.1,92,102024,357,1403,295,55.7,0.0,55.7,6503,0,6518,2232,203,1.0,10,5,9999,99999,9,999999999,0.0,999,999,99
3004,2,7,11,0,*?*?*?*?*?*?*?*?*?*?*?*?*?*?*?*?*?*?*?*?*?*?,4.8,2.1,82,102024,443,1404,301,72.5,0.0,72.5,8481,0,8503,2988,202,0.5,10,5,9999,99999,9,999999999,0.0,999,999,99
3004,2,7,12,0,*?*?*?*?*?*?*?*?*?*?*?*?*?*?*?*?*?*?*?*?*?*?,5.6,1.7,76,102024,478,1404,305,79.4,0.0,79.4,9292,0,9318,3308,200,0.5,10,5,9999,99999,9,999999999,0.0,999,999,99
3004,2,7,13,0,*?*?*?*?*?*?*?*?*?*?*?*?*?*?*?*?*?*?*?*?*?*?,5.2,0.8,74,102024,460,1405,303,75.8,0.0,75.8,8865,0,8889,3139,218,1.5,10,5,9999,99999,9,999999999,0.0,999,999,99
3004,2,7,14,0,*?*?*?*?*?*?*?*?*?*?*?*?*?*?*?*?*?*?*?*?*?*?,5.6,3.0,84,102024,389,1404,305,62.0,0.0,62.0,7236,0,7254,2508,237,1.0,10,5,9999,99999,9,999999999,0.0,999,999,99
3004,2,7,15,0,*?*?*?*?*?*?*?*?*?*?*?*?*?*?*?*?*?*?*?*?*?*?,5.5,1.5,75,102024,272,1407,305,38.9,0.0,38.9,4551,0,4560,1525,255,1.0,10,5,9999,99999,9,999999999,0.0,999,999,99
3004,2,7,16,0,*?*?*?*?*?*?*?*?*?*?*?*?*?*?*?*?*?*?*?*?*?*?,5.5,0.6,71,102024,115,1410,305,8.2,0.0,8.2,1009,-0,1009,327,273,1.5,10,5,9999,99999,9,999999999,0.0,999,999,99
3004,2,7,17,0,*?*?*?*?*?*?*?*?*?*?*?*?*?*?*?*?*?*?*?*?*?*?,5.0,1.9,81,102024,0,-0,302,0.0,-0.0,0.0,0,0,0,0,292,1.0,10,5,9999,99999,9,999999999,0.0,999,999,99
3004,2,7,18,0,*?*?*?*?*?*?*?*?*?*?*?*?*?*?*?*?*?*?*?*?*?*?,3.2,1.5,88,102024,0,-0,295,0.0,-0.0,0.0,0,0,0,0,310,1.0,10,5,9999,99999,9,999999999,0.0,999,999,99
3004,2,7,19,0,*?*?*?*?*?*?*?*?*?*?*?*?*?*?*?*?*?*?*?*?*?*?,3.0,0.2,82,102024,0,-0,294,0.0,-0.0,0.0,0,0,0,0,312,1.0,10,5,9999,99999,9,999999999,0.0,999,999,99
3004,2,7,20,0,*?*?*?*?*?*?*?*?*?*?*?*?*?*?*?*?*?*?*?*?*?*?,2.6,0.4,86,102024,0,-0,292,0.0,-0.0,0.0,0,0,0,0,313,1.0,10,5,9999,99999,9,999999999,0.0,999,999,99
3004,2,7,21,0,*?*?*?*?*?*?*?*?*?*?*?*?*?*?*?*?*?*?*?*?*?*?,2.4,1.7,95,102024,0,-0,291,0.0,-0.0,0.0,0,0,0,0,315,0.5,10,5,9999,99999,9,999999999,0.0,999,999,99
3004,2,7,22,0,*?*?*?*?*?*?*?*?*?*?*?*?*?*?*?*?*?*?*?*?*?*?,2.3,0.4,88,102024,0,-0,291,0.0,-0.0,0.0,0,0,0,0,317,0.5,10,5,9999,99999,9,999999999,0.0,999,999,99
3004,2,7,23,0,*?*?*?*?*?*?*?*?*?*?*?*?*?*?*?*?*?*?*?*?*?*?,2.2,0.6,91,102024,0,-0,291,0.0,-0.0,0.0,0,0,0,0,318,1.0,10,5,9999,99999,9,999999999,0.0,999,999,99
3004,2,7,24,0,*?*?*?*?*?*?*?*?*?*?*?*?*?*?*?*?*?*?*?*?*?*?,3.8,3.4,98,102024,0,-0,297,0.0,-0.0,0.0,0,0,0,0,320,1.0,10,5,9999,99999,9,999999999,0.1,999,999,99
3004,2,8,1,0,*?*?*?*?*?*?*?*?*?*?*?*?*?*?*?*?*?*?*?*?*?*?,2.1,-1.5,74,102308,0,-0,290,0.0,-0.0,0.0,0,0,0,0,313,1.0,10,5,9999,99999,9,999999999,1.2,999,999,99
3004,2,8,2,0,*?*?*?*?*?*?*?*?*?*?*?*?*?*?*?*?*?*?*?*?*?*?,2.1,-2.7,68,102308,0,-0,291,0.0,-0.0,0.0,0,0,0,0,307,0.5,10,5,9999,99999,9,999999999,1.2,999,999,99
3004,2,8,3,0,*?*?*?*?*?*?*?*?*?*?*?*?*?*?*?*?*?*?*?*?*?*?,1.9,-2.4,71,102308,0,-0,290,0.0,-0.0,0.0,0,0,0,0,300,1.0,10,5,9999,99999,9,999999999,0.0,999,999,99
3004,2,8,4,0,*?*?*?*?*?*?*?*?*?*?*?*?*?*?*?*?*?*?*?*?*?*?,1.4,-2.2,75,102308,0,-0,288,0.0,-0.0,0.0,0,0,0,0,293,0.5,10,5,9999,99999,9,999999999,0.0,999,999,99
3004,2,8,5,0,*?*?*?*?*?*?*?*?*?*?*?*?*?*?*?*?*?*?*?*?*?*?,1.1,-2.4,75,102308,0,-0,286,0.0,-0.0,0.0,0,0,0,0,287,0.5,10,5,9999,99999,9,999999999,0.0,999,999,99
3004,2,8,6,0,*?*?*?*?*?*?*?*?*?*?*?*?*?*?*?*?*?*?*?*?*?*?,1.1,-3.4,68,102308,0,-0,287,0.0,-0.0,0.0,0,0,0,0,280,0.5,10,5,9999,99999,9,999999999,0.0,999,999,99
3004,2,8,7,0,*?*?*?*?*?*?*?*?*?*?*?*?*?*?*?*?*?*?*?*?*?*?,0.2,-3.9,70,102308,0,-0,283,0.0,-0.0,0.0,0,0,0,0,275,0.5,10,5,9999,99999,9,999999999,0.0,999,999,99
3004,2,8,8,0,*?*?*?*?*?*?*?*?*?*?*?*?*?*?*?*?*?*?*?*?*?*?,-0.7,-5.0,68,102308,65,1395,274,0.0,0.0,0.0,0,0,0,0,270,0.5,9,5,9999,99999,9,999999999,0.0,999,999,99
3004,2,8,9,0,*?*?*?*?*?*?*?*?*?*?*?*?*?*?*?*?*?*?*?*?*?*?,1.5,-4.5,61,102308,233,1405,283,54.5,43.7,47.3,6041,3154,5595,1004,265,1.0,9,5,9999,99999,9,999999999,0.0,999,999,99
3004,2,8,10,0,*?*?*?*?*?*?*?*?*?*?*?*?*?*?*?*?*?*?*?*?*?*?,3.6,-3.7,57,102308,364,1404,286,131.4,127.7,98.3,14332,11058,11322,2159,260,1.0,8,4,9999,99999,9,999999999,0.2,999,999,99
3004,2,8,11,0,*?*?*?*?*?*?*?*?*?*?*?*?*?*?*?*?*?*?*?*?*?*?,6.8,-1.3,55,102308,450,1404,300,170.2,133.8,127.3,18546,12428,14559,2868,255,0.5,8,4,9999,99999,9,999999999,0.1,999,999,99
3004,2,8,12,0,*?*?*?*?*?*?*?*?*?*?*?*?*?*?*?*?*?*?*?*?*?*?,8.2,-0.0,55,102308,485,1404,300,219.7,227.0,141.3,23276,21483,16224,2900,250,0.5,7,4,9999,99999,9,999999999,0.0,999,999,99
3004,2,8,13,0,*?*?*?*?*?*?*?*?*?*?*?*?*?*?*?*?*?*?*?*?*?*?,8.2,0.4,57,102308,467,1405,311,134.1,53.6,116.2,14722,4965,13129,3218,250,1.5,9,5,9999,99999,9,999999999,0.0,999,999,99
3004,2,8,14,0,*?*?*?*?*?*?*?*?*?*?*?*?*?*?*?*?*?*?*?*?*?*?,8.3,1.5,61,102308,396,1403,312,110.1,51.9,95.5,12084,4623,10792,2569,250,1.0,9,5,9999,99999,9,999999999,0.0,999,999,99
3004,2,8,15,0,*?*?*?*?*?*?*?*?*?*?*?*?*?*?*?*?*?*?*?*?*?*?,8.2,1.3,60,102308,278,1402,301,109.7,197.4,70.5,11622,14721,8393,1332,250,1.0,7,4,9999,99999,9,999999999,0.0,999,999,99
3004,2,8,16,0,*?*?*?*?*?*?*?*?*?*?*?*?*?*?*?*?*?*?*?*?*?*?,8.2,1.9,63,102308,121,1400,311,16.6,25.5,14.4,1903,1328,1786,298,250,1.5,9,5,9999,99999,9,999999999,0.0,999,999,99
3004,2,8,17,0,*?*?*?*?*?*?*?*?*?*?*?*?*?*?*?*?*?*?*?*?*?*?,7.0,0.6,63,102308,0,-0,311,0.0,-0.0,0.0,0,0,0,0,250,1.0,10,5,9999,99999,9,999999999,0.0,999,999,99
3004,2,8,18,0,*?*?*?*?*?*?*?*?*?*?*?*?*?*?*?*?*?*?*?*?*?*?,5.1,-0.0,69,102308,0,-0,303,0.0,-0.0,0.0,0,0,0,0,250,1.0,10,5,9999,99999,9,999999999,0.0,999,999,99
3004,2,8,19,0,*?*?*?*?*?*?*?*?*?*?*?*?*?*?*?*?*?*?*?*?*?*?,4.2,-0.2,71,102308,0,-0,299,0.0,-0.0,0.0,0,0,0,0,247,1.0,10,5,9999,99999,9,999999999,0.0,999,999,99
3004,2,8,20,0,*?*?*?*?*?*?*?*?*?*?*?*?*?*?*?*?*?*?*?*?*?*?,3.8,-0.6,71,102308,0,-0,298,0.0,-0.0,0.0,0,0,0,0,243,1.0,10,5,9999,99999,9,999999999,0.0,999,999,99
3004,2,8,21,0,*?*?*?*?*?*?*?*?*?*?*?*?*?*?*?*?*?*?*?*?*?*?,2.6,-0.8,77,102308,0,-0,292,0.0,-0.0,0.0,0,0,0,0,240,0.5,10,5,9999,99999,9,999999999,0.0,999,999,99
3004,2,8,22,0,*?*?*?*?*?*?*?*?*?*?*?*?*?*?*?*?*?*?*?*?*?*?,2.3,-0.4,81,102308,0,-0,291,0.0,-0.0,0.0,0,0,0,0,237,0.5,10,5,9999,99999,9,999999999,0.0,999,999,99
3004,2,8,23,0,*?*?*?*?*?*?*?*?*?*?*?*?*?*?*?*?*?*?*?*?*?*?,2.5,-0.4,79,102308,0,-0,292,0.0,-0.0,0.0,0,0,0,0,233,1.0,10,5,9999,99999,9,999999999,0.0,999,999,99
3004,2,8,24,0,*?*?*?*?*?*?*?*?*?*?*?*?*?*?*?*?*?*?*?*?*?*?,2.0,-0.4,82,102308,0,-0,290,0.0,-0.0,0.0,0,0,0,0,320,1.0,10,5,9999,99999,9,999999999,1.2,999,999,99
3004,2,9,1,0,*?*?*?*?*?*?*?*?*?*?*?*?*?*?*?*?*?*?*?*?*?*?,4.1,4.1,100,101569,0,-0,298,0.0,-0.0,0.0,0,0,0,0,225,1.0,10,5,9999,99999,9,999999999,0.0,999,999,99
3004,2,9,2,0,*?*?*?*?*?*?*?*?*?*?*?*?*?*?*?*?*?*?*?*?*?*?,4.9,5.0,100,101569,0,-0,301,0.0,-0.0,0.0,0,0,0,0,220,0.5,10,5,9999,99999,9,999999999,0.0,999,999,99
3004,2,9,3,0,*?*?*?*?*?*?*?*?*?*?*?*?*?*?*?*?*?*?*?*?*?*?,4.4,4.5,100,101569,0,-0,299,0.0,-0.0,0.0,0,0,0,0,215,1.0,10,5,9999,99999,9,999999999,0.0,999,999,99
3004,2,9,4,0,*?*?*?*?*?*?*?*?*?*?*?*?*?*?*?*?*?*?*?*?*?*?,3.2,3.2,100,101569,0,-0,294,0.0,-0.0,0.0,0,0,0,0,210,0.5,10,5,9999,99999,9,999999999,0.0,999,999,99
3004,2,9,5,0,*?*?*?*?*?*?*?*?*?*?*?*?*?*?*?*?*?*?*?*?*?*?,1.8,1.9,100,101569,0,-0,289,0.0,-0.0,0.0,0,0,0,0,205,0.5,10,5,9999,99999,9,999999999,0.0,999,999,99
3004,2,9,6,0,*?*?*?*?*?*?*?*?*?*?*?*?*?*?*?*?*?*?*?*?*?*?,2.8,2.9,100,101569,0,-0,293,0.0,-0.0,0.0,0,0,0,0,200,0.5,10,5,9999,99999,9,999999999,0.0,999,999,99
3004,2,9,7,0,*?*?*?*?*?*?*?*?*?*?*?*?*?*?*?*?*?*?*?*?*?*?,3.5,3.6,100,101569,0,-0,291,0.0,-0.0,0.0,0,0,0,0,202,0.5,9,5,9999,99999,9,999999999,0.0,999,999,99
3004,2,9,8,0,*?*?*?*?*?*?*?*?*?*?*?*?*?*?*?*?*?*?*?*?*?*?,4.1,4.1,100,101569,72,1404,289,0.0,0.0,0.0,0,0,0,0,203,0.5,8,4,9999,99999,9,999999999,0.0,999,999,99
3004,2,9,9,0,*?*?*?*?*?*?*?*?*?*?*?*?*?*?*?*?*?*?*?*?*?*?,4.1,4.1,100,101569,240,1406,285,89.0,186.1,57.2,9464,12770,6890,1059,205,1.0,7,4,9999,99999,9,999999999,0.0,999,999,99
3004,2,9,10,0,*?*?*?*?*?*?*?*?*?*?*?*?*?*?*?*?*?*?*?*?*?*?,6.3,6.1,100,101569,371,1404,291,176.4,298.9,97.4,18724,25614,11439,1892,207,1.0,6,3,9999,99999,9,999999999,0.0,999,999,99
3004,2,9,11,0,*?*?*?*?*?*?*?*?*?*?*?*?*?*?*?*?*?*?*?*?*?*?,10.2,7.6,98,101569,457,1403,309,227.3,312.6,125.5,24152,29029,14546,2521,208,0.5,6,3,9999,99999,9,999999999,0.0,999,999,99
3004,2,9,12,0,*?*?*?*?*?*?*?*?*?*?*?*?*?*?*?*?*?*?*?*?*?*?,11.1,8.4,98,101569,492,1403,310,264.4,395.8,125.6,27563,36624,15741,2413,210,0.5,5,3,9999,99999,9,999999999,0.0,999,999,99
3004,2,9,13,0,*?*?*?*?*?*?*?*?*?*?*?*?*?*?*?*?*?*?*?*?*?*?,11.1,7.4,91,101569,474,1404,317,213.8,226.1,137.5,22645,21235,15812,2810,198,1.5,7,4,9999,99999,9,999999999,0.0,999,999,99
3004,2,9,14,0,*?*?*?*?*?*?*?*?*?*?*?*?*?*?*?*?*?*?*?*?*?*?,11.1,7.4,91,101569,403,1402,321,149.1,130.8,111.6,16257,11749,12801,2479,187,1.0,8,4,9999,99999,9,999999999,0.0,999,999,99
3004,2,9,15,0,*?*?*?*?*?*?*?*?*?*?*?*?*?*?*?*?*?*?*?*?*?*?,11.2,8.4,96,101569,285,1401,310,134.1,346.2,63.7,14058,26121,8422,1152,175,1.0,5,3,9999,99999,9,999999999,0.0,999,999,99
3004,2,9,16,0,*?*?*?*?*?*?*?*?*?*?*?*?*?*?*?*?*?*?*?*?*?*?,11.1,8.8,100,101569,128,1401,314,32.9,161.3,18.2,3437,8851,2947,341,163,1.5,6,3,9999,99999,9,999999999,0.3,999,999,99
3004,2,9,17,0,*?*?*?*?*?*?*?*?*?*?*?*?*?*?*?*?*?*?*?*?*?*?,9.5,7.6,100,101569,0,-0,321,0.0,-0.0,0.0,0,0,0,0,152,1.0,10,5,9999,99999,9,999999999,0.2,999,999,99
3004,2,9,18,0,*?*?*?*?*?*?*?*?*?*?*?*?*?*?*?*?*?*?*?*?*?*?,8.5,7.6,100,101569,0,-0,317,0.0,-0.0,0.0,0,0,0,0,140,1.0,10,5,9999,99999,9,999999999,0.0,999,999,99
3004,2,9,19,0,*?*?*?*?*?*?*?*?*?*?*?*?*?*?*?*?*?*?*?*?*?*?,7.1,7.0,100,101569,0,-0,311,0.0,-0.0,0.0,0,0,0,0,135,1.0,10,5,9999,99999,9,999999999,0.0,999,999,99
3004,2,9,20,0,*?*?*?*?*?*?*?*?*?*?*?*?*?*?*?*?*?*?*?*?*?*?,6.3,6.2,100,101569,0,-0,307,0.0,-0.0,0.0,0,0,0,0,130,1.0,10,5,9999,99999,9,999999999,0.0,999,999,99
3004,2,9,21,0,*?*?*?*?*?*?*?*?*?*?*?*?*?*?*?*?*?*?*?*?*?*?,6.3,5.9,100,101569,0,-0,307,0.0,-0.0,0.0,0,0,0,0,125,0.5,10,5,9999,99999,9,999999999,0.0,999,999,99
3004,2,9,22,0,*?*?*?*?*?*?*?*?*?*?*?*?*?*?*?*?*?*?*?*?*?*?,5.8,5.6,100,101569,0,-0,305,0.0,-0.0,0.0,0,0,0,0,120,0.5,10,5,9999,99999,9,999999999,0.0,999,999,99
3004,2,9,23,0,*?*?*?*?*?*?*?*?*?*?*?*?*?*?*?*?*?*?*?*?*?*?,4.1,4.1,100,101569,0,-0,298,0.0,-0.0,0.0,0,0,0,0,115,1.0,10,5,9999,99999,9,999999999,0.0,999,999,99
3004,2,9,24,0,*?*?*?*?*?*?*?*?*?*?*?*?*?*?*?*?*?*?*?*?*?*?,2.7,2.1,100,101569,0,-0,292,0.0,-0.0,0.0,0,0,0,0,230,1.0,10,5,9999,99999,9,999999999,0.0,999,999,99
3004,2,10,1,0,*?*?*?*?*?*?*?*?*?*?*?*?*?*?*?*?*?*?*?*?*?*?,1.5,1.5,100,99507.5,0,-0,287,0.0,-0.0,0.0,0,0,0,0,110,1.0,10,5,9999,99999,9,999999999,0.0,999,999,99
3004,2,10,2,0,*?*?*?*?*?*?*?*?*?*?*?*?*?*?*?*?*?*?*?*?*?*?,0.7,0.6,100,99507.5,0,-0,284,0.0,-0.0,0.0,0,0,0,0,110,0.5,10,5,9999,99999,9,999999999,0.0,999,999,99
3004,2,10,3,0,*?*?*?*?*?*?*?*?*?*?*?*?*?*?*?*?*?*?*?*?*?*?,0.2,0.2,100,99507.5,0,-0,282,0.0,-0.0,0.0,0,0,0,0,110,1.0,10,5,9999,99999,9,999999999,0.0,999,999,99
3004,2,10,4,0,*?*?*?*?*?*?*?*?*?*?*?*?*?*?*?*?*?*?*?*?*?*?,-0.4,-0.4,100,99507.5,0,-0,280,0.0,-0.0,0.0,0,0,0,0,110,0.5,10,5,9999,99999,9,999999999,0.0,999,999,99
3004,2,10,5,0,*?*?*?*?*?*?*?*?*?*?*?*?*?*?*?*?*?*?*?*?*?*?,-0.0,-0.0,100,99507.5,0,-0,281,0.0,-0.0,0.0,0,0,0,0,110,0.5,10,5,9999,99999,9,999999999,0.0,999,999,99
3004,2,10,6,0,*?*?*?*?*?*?*?*?*?*?*?*?*?*?*?*?*?*?*?*?*?*?,0.3,-1.1,92,99507.5,0,-0,283,0.0,-0.0,0.0,0,0,0,0,110,0.5,10,5,9999,99999,9,999999999,0.0,999,999,99
3004,2,10,7,0,*?*?*?*?*?*?*?*?*?*?*?*?*?*?*?*?*?*?*?*?*?*?,-0.0,-3.4,78,99507.5,0,-0,282,0.0,-0.0,0.0,0,0,0,0,108,0.5,10,5,9999,99999,9,999999999,0.0,999,999,99
3004,2,10,8,0,*?*?*?*?*?*?*?*?*?*?*?*?*?*?*?*?*?*?*?*?*?*?,0.4,-2.2,83,99507.5,79,1411,278,2.1,4.9,1.8,261,154,281,26,107,0.5,9,5,9999,99999,9,999999999,0.0,999,999,99
3004,2,10,9,0,*?*?*?*?*?*?*?*?*?*?*?*?*?*?*?*?*?*?*?*?*?*?,1.3,-1.7,80,99507.5,246,1401,277,78.4,112.5,58.7,8342,7850,7058,1087,105,1.0,8,4,9999,99999,9,999999999,0.0,999,999,99
3004,2,10,10,0,*?*?*?*?*?*?*?*?*?*?*?*?*?*?*?*?*?*?*?*?*?*?,1.6,-2.2,76,99507.5,378,1403,278,137.8,128.9,103.1,15022,11326,11850,2273,103,1.0,8,4,9999,99999,9,999999999,0.0,999,999,99
3004,2,10,11,0,*?*?*?*?*?*?*?*?*?*?*?*?*?*?*?*?*?*?*?*?*?*?,3.3,-1.9,69,99507.5,464,1402,274,231.6,313.6,127.8,24612,29272,14806,2576,102,0.5,6,3,9999,99999,9,999999999,0.0,999,999,99
3004,2,10,12,0,*?*?*?*?*?*?*?*?*?*?*?*?*?*?*?*?*?*?*?*?*?*?,4.7,-2.7,59,99507.5,499,1402,279,252.4,317.6,139.3,26844,30356,16058,2847,100,0.5,6,3,9999,99999,9,999999999,0.0,999,999,99
3004,2,10,13,0,*?*?*?*?*?*?*?*?*?*?*?*?*?*?*?*?*?*?*?*?*?*?,4.7,-0.6,70,99507.5,481,1403,275,257.5,394.2,122.3,26839,36246,15363,2340,98,1.5,5,3,9999,99999,9,999999999,0.0,999,999,99
3004,2,10,14,0,*?*?*?*?*?*?*?*?*?*?*?*?*?*?*?*?*?*?*?*?*?*?,4.5,-0.8,70,99507.5,411,1405,279,199.8,306.0,110.3,21217,27320,12877,2176,97,1.0,6,3,9999,99999,9,999999999,0.0,999,999,99
3004,2,10,15,0,*?*?*?*?*?*?*?*?*?*?*?*?*?*?*?*?*?*?*?*?*?*?,4.5,-1.1,68,99507.5,292,1401,284,117.2,200.8,75.4,12414,15369,8941,1434,95,1.0,7,4,9999,99999,9,999999999,0.0,999,999,99
3004,2,10,16,0,*?*?*?*?*?*?*?*?*?*?*?*?*?*?*?*?*?*?*?*?*?*?,4.3,-0.8,71,99507.5,135,1402,294,21.3,29.4,18.5,2418,1616,2264,384,93,1.5,9,5,9999,99999,9,999999999,0.0,999,999,99
3004,2,10,17,0,*?*?*?*?*?*?*?*?*?*?*?*?*?*?*?*?*?*?*?*?*?*?,4.1,-1.3,68,99507.5,0,-0,299,0.0,-0.0,0.0,0,0,0,0,92,1.0,10,5,9999,99999,9,999999999,0.0,999,999,99
3004,2,10,18,0,*?*?*?*?*?*?*?*?*?*?*?*?*?*?*?*?*?*?*?*?*?*?,3.1,-0.8,77,99507.5,0,-0,295,0.0,-0.0,0.0,0,0,0,0,90,1.0,10,5,9999,99999,9,999999999,0.0,999,999,99
3004,2,10,19,0,*?*?*?*?*?*?*?*?*?*?*?*?*?*?*?*?*?*?*?*?*?*?,2.1,-0.2,87,99507.5,0,-0,290,0.0,-0.0,0.0,0,0,0,0,88,1.0,10,5,9999,99999,9,999999999,0.0,999,999,99
3004,2,10,20,0,*?*?*?*?*?*?*?*?*?*?*?*?*?*?*?*?*?*?*?*?*?*?,2.3,-0.4,84,99507.5,0,-0,291,0.0,-0.0,0.0,0,0,0,0,87,1.0,10,5,9999,99999,9,999999999,0.0,999,999,99
3004,2,10,21,0,*?*?*?*?*?*?*?*?*?*?*?*?*?*?*?*?*?*?*?*?*?*?,2.1,-0.0,88,99507.5,0,-0,290,0.0,-0.0,0.0,0,0,0,0,85,0.5,10,5,9999,99999,9,999999999,0.0,999,999,99
3004,2,10,22,0,*?*?*?*?*?*?*?*?*?*?*?*?*?*?*?*?*?*?*?*?*?*?,2.2,-0.0,87,99507.5,0,-0,291,0.0,-0.0,0.0,0,0,0,0,83,0.5,10,5,9999,99999,9,999999999,0.0,999,999,99
3004,2,10,23,0,*?*?*?*?*?*?*?*?*?*?*?*?*?*?*?*?*?*?*?*?*?*?,1.6,-0.8,85,99507.5,0,-0,288,0.0,-0.0,0.0,0,0,0,0,82,1.0,10,5,9999,99999,9,999999999,0.0,999,999,99
3004,2,10,24,0,*?*?*?*?*?*?*?*?*?*?*?*?*?*?*?*?*?*?*?*?*?*?,2.4,2.5,100,99507.5,0,-0,291,0.0,-0.0,0.0,0,0,0,0,110,1.0,10,5,9999,99999,9,999999999,0.0,999,999,99
3004,2,11,1,0,*?*?*?*?*?*?*?*?*?*?*?*?*?*?*?*?*?*?*?*?*?*?,1.5,-1.7,77,100270,0,-0,288,0.0,-0.0,0.0,0,0,0,0,82,1.0,10,5,9999,99999,9,999999999,0.0,999,999,99
3004,2,11,2,0,*?*?*?*?*?*?*?*?*?*?*?*?*?*?*?*?*?*?*?*?*?*?,1.6,-2.4,73,100270,0,-0,288,0.0,-0.0,0.0,0,0,0,0,83,0.5,10,5,9999,99999,9,999999999,0.0,999,999,99
3004,2,11,3,0,*?*?*?*?*?*?*?*?*?*?*?*?*?*?*?*?*?*?*?*?*?*?,1.4,-2.9,71,100270,0,-0,288,0.0,-0.0,0.0,0,0,0,0,85,1.0,10,5,9999,99999,9,999999999,0.0,999,999,99
3004,2,11,4,0,*?*?*?*?*?*?*?*?*?*?*?*?*?*?*?*?*?*?*?*?*?*?,1.6,-1.5,77,100270,0,-0,288,0.0,-0.0,0.0,0,0,0,0,87,0.5,10,5,9999,99999,9,999999999,0.0,999,999,99
3004,2,11,5,0,*?*?*?*?*?*?*?*?*?*?*?*?*?*?*?*?*?*?*?*?*?*?,1.0,-1.7,80,100270,0,-0,286,0.0,-0.0,0.0,0,0,0,0,88,0.5,10,5,9999,99999,9,999999999,0.0,999,999,99
3004,2,11,6,0,*?*?*?*?*?*?*?*?*?*?*?*?*?*?*?*?*?*?*?*?*?*?,0.6,-1.5,84,100270,0,-0,284,0.0,-0.0,0.0,0,0,0,0,90,0.5,10,5,9999,99999,9,999999999,0.0,999,999,99
3004,2,11,7,0,*?*?*?*?*?*?*?*?*?*?*?*?*?*?*?*?*?*?*?*?*?*?,0.2,-2.7,78,100270,0,-0,283,0.0,-0.0,0.0,0,0,0,0,92,0.5,10,5,9999,99999,9,999999999,0.0,999,999,99
3004,2,11,8,0,*?*?*?*?*?*?*?*?*?*?*?*?*?*?*?*?*?*?*?*?*?*?,0.9,-2.4,76,100270,85,1397,280,4.4,9.6,3.8,527,320,558,57,93,0.5,9,5,9999,99999,9,999999999,0.0,999,999,99
3004,2,11,9,0,*?*?*?*?*?*?*?*?*?*?*?*?*?*?*?*?*?*?*?*?*?*?,1.5,-0.6,84,100270,253,1400,267,107.0,265.3,59.0,11153,18877,7788,1069,95,1.0,6,3,9999,99999,9,999999999,0.1,999,999,99
3004,2,11,10,0,*?*?*?*?*?*?*?*?*?*?*?*?*?*?*?*?*?*?*?*?*?*?,3.7,-0.4,74,100270,385,1402,276,184.9,301.6,102.0,19626,26225,11970,1995,97,1.0,6,3,9999,99999,9,999999999,0.2,999,999,99
3004,2,11,11,0,*?*?*?*?*?*?*?*?*?*?*?*?*?*?*?*?*?*?*?*?*?*?,4.5,-1.3,65,100270,472,1404,279,236.0,314.5,130.2,25098,29291,15159,2631,98,0.5,6,3,9999,99999,9,999999999,1.2,999,999,99
3004,2,11,12,0,*?*?*?*?*?*?*?*?*?*?*?*?*?*?*?*?*?*?*?*?*?*?,5.4,0.8,72,100270,507,1403,294,195.9,136.7,146.5,21381,12987,16784,3364,100,0.5,8,4,9999,99999,9,999999999,2.1,999,999,99
3004,2,11,13,0,*?*?*?*?*?*?*?*?*?*?*?*?*?*?*?*?*?*?*?*?*?*?,5.4,0.2,68,100270,488,1402,289,221.7,227.3,142.6,23486,21563,16360,2931,100,1.5,7,4,9999,99999,9,999999999,0.0,999,999,99
3004,2,11,14,0,*?*?*?*?*?*?*?*?*?*?*?*?*?*?*?*?*?*?*?*?*?*?,5.5,0.2,69,100270,418,1404,300,117.5,52.5,101.9,12901,4739,11516,2766,100,1.0,9,5,9999,99999,9,999999999,0.0,999,999,99
3004,2,11,15,0,*?*?*?*?*?*?*?*?*?*?*?*?*?*?*?*?*?*?*?*?*?*?,5.4,0.6,71,100270,300,1405,299,77.3,48.1,67.0,8484,3965,7599,1748,100,1.0,9,5,9999,99999,9,999999999,0.2,999,999,99
3004,2,11,16,0,*?*?*?*?*?*?*?*?*?*?*?*?*?*?*?*?*?*?*?*?*?*?,5.4,1.3,74,100270,142,1403,299,23.7,31.1,20.5,2678,1749,2506,427,100,1.5,9,5,9999,99999,9,999999999,0.3,999,999,99
3004,2,11,17,0,*?*?*?*?*?*?*?*?*?*?*?*?*?*?*?*?*?*?*?*?*?*?,4.9,-0.0,70,100270,0,-0,302,0.0,-0.0,0.0,0,0,0,0,100,1.0,10,5,9999,99999,9,999999999,0.0,999,999,99
3004,2,11,18,0,*?*?*?*?*?*?*?*?*?*?*?*?*?*?*?*?*?*?*?*?*?*?,3.5,-0.6,74,100270,0,-0,296,0.0,-0.0,0.0,0,0,0,0,100,1.0,10,5,9999,99999,9,999999999,0.1,999,999,99
3004,2,11,19,0,*?*?*?*?*?*?*?*?*?*?*?*?*?*?*?*?*?*?*?*?*?*?,3.1,-1.5,70,100270,0,-0,295,0.0,-0.0,0.0,0,0,0,0,100,1.0,10,5,9999,99999,9,999999999,0.1,999,999,99
3004,2,11,20,0,*?*?*?*?*?*?*?*?*?*?*?*?*?*?*?*?*?*?*?*?*?*?,2.6,-1.1,76,100270,0,-0,292,0.0,-0.0,0.0,0,0,0,0,100,1.0,10,5,9999,99999,9,999999999,0.2,999,999,99
3004,2,11,21,0,*?*?*?*?*?*?*?*?*?*?*?*?*?*?*?*?*?*?*?*?*?*?,2.4,-2.4,68,100270,0,-0,292,0.0,-0.0,0.0,0,0,0,0,100,0.5,10,5,9999,99999,9,999999999,0.1,999,999,99
3004,2,11,22,0,*?*?*?*?*?*?*?*?*?*?*?*?*?*?*?*?*?*?*?*?*?*?,2.0,-4.5,59,100270,0,-0,290,0.0,-0.0,0.0,0,0,0,0,100,0.5,10,5,9999,99999,9,999999999,0.0,999,999,99
3004,2,11,23,0,*?*?*?*?*?*?*?*?*?*?*?*?*?*?*?*?*?*?*?*?*?*?,1.6,-4.5,61,100270,0,-0,289,0.0,-0.0,0.0,0,0,0,0,100,1.0,10,5,9999,99999,9,999999999,0.0,999,999,99
3004,2,11,24,0,*?*?*?*?*?*?*?*?*?*?*?*?*?*?*?*?*?*?*?*?*?*?,1.0,-1.3,83,100270,0,-0,286,0.0,-0.0,0.0,0,0,0,0,80,1.0,10,5,9999,99999,9,999999999,0.0,999,999,99
3004,2,12,1,0,*?*?*?*?*?*?*?*?*?*?*?*?*?*?*?*?*?*?*?*?*?*?,0.5,-0.0,100,101448,0,-0,283,0.0,-0.0,0.0,0,0,0,0,102,1.0,10,5,9999,99999,9,999999999,0.1,999,999,99
3004,2,12,2,0,*?*?*?*?*?*?*?*?*?*?*?*?*?*?*?*?*?*?*?*?*?*?,0.1,0.2,100,101448,0,-0,282,0.0,-0.0,0.0,0,0,0,0,103,0.5,10,5,9999,99999,9,999999999,0.1,999,999,99
3004,2,12,3,0,*?*?*?*?*?*?*?*?*?*?*?*?*?*?*?*?*?*?*?*?*?*?,-0.6,-0.6,100,101448,0,-0,279,0.0,-0.0,0.0,0,0,0,0,105,1.0,10,5,9999,99999,9,999999999,0.0,999,999,99
3004,2,12,4,0,*?*?*?*?*?*?*?*?*?*?*?*?*?*?*?*?*?*?*?*?*?*?,-0.9,-0.8,100,101448,0,-0,278,0.0,-0.0,0.0,0,0,0,0,107,0.5,10,5,9999,99999,9,999999999,0.0,999,999,99
3004,2,12,5,0,*?*?*?*?*?*?*?*?*?*?*?*?*?*?*?*?*?*?*?*?*?*?,-0.7,-0.6,100,101448,0,-0,279,0.0,-0.0,0.0,0,0,0,0,108,0.5,10,5,9999,99999,9,999999999,1.1,999,999,99
3004,2,12,6,0,*?*?*?*?*?*?*?*?*?*?*?*?*?*?*?*?*?*?*?*?*?*?,-0.9,-0.8,100,101448,0,-0,278,0.0,-0.0,0.0,0,0,0,0,110,0.5,10,5,9999,99999,9,999999999,1.8,999,999,99
3004,2,12,7,0,*?*?*?*?*?*?*?*?*?*?*?*?*?*?*?*?*?*?*?*?*?*?,-1.6,-1.5,100,101448,0,-0,275,0.0,-0.0,0.0,0,0,0,0,112,0.5,10,5,9999,99999,9,999999999,0.5,999,999,99
3004,2,12,8,0,*?*?*?*?*?*?*?*?*?*?*?*?*?*?*?*?*?*?*?*?*?*?,-2.3,-2.4,100,101448,92,1399,237,13.2,127.6,4.8,1438,7605,833,171,113,0.5,3,2,9999,99999,9,999999999,0.0,999,999,99
3004,2,12,9,0,*?*?*?*?*?*?*?*?*?*?*?*?*?*?*?*?*?*?*?*?*?*?,-0.5,-0.4,100,101448,260,1400,231,127.1,478.9,38.1,13250,35965,5942,714,115,1.0,0,0,9999,99999,9,999999999,0.0,999,999,99
3004,2,12,10,0,*?*?*?*?*?*?*?*?*?*?*?*?*?*?*?*?*?*?*?*?*?*?,1.3,1.3,100,101448,392,1401,240,216.2,541.0,64.9,22445,46836,9635,1219,117,1.0,0,0,9999,99999,9,999999999,0.0,999,999,99
3004,2,12,11,0,*?*?*?*?*?*?*?*?*?*?*?*?*?*?*?*?*?*?*?*?*?*?,3.4,1.7,100,101448,479,1403,248,274.7,563.2,82.4,28529,51488,11955,1575,118,0.5,0,0,9999,99999,9,999999999,0.0,999,999,99
3004,2,12,12,0,*?*?*?*?*?*?*?*?*?*?*?*?*?*?*?*?*?*?*?*?*?*?,4.9,1.5,100,101448,514,1402,253,298.6,570.0,89.6,31018,52993,12874,1728,120,0.5,0,0,9999,99999,9,999999999,0.0,999,999,99
3004,2,12,13,0,*?*?*?*?*?*?*?*?*?*?*?*?*?*?*?*?*?*?*?*?*?*?,5.0,1.9,100,101448,496,1403,297,144.1,54.2,125.0,15830,5084,14110,3502,120,1.5,9,5,9999,99999,9,999999999,0.0,999,999,99
3004,2,12,14,0,*?*?*?*?*?*?*?*?*?*?*?*?*?*?*?*?*?*?*?*?*?*?,5.0,2.3,100,101448,425,1402,283,208.5,308.2,115.1,22142,27892,13404,2285,120,1.0,6,3,9999,99999,9,999999999,0.0,999,999,99
3004,2,12,15,0,*?*?*?*?*?*?*?*?*?*?*?*?*?*?*?*?*?*?*?*?*?*?,5.1,0.2,100,101448,307,1404,287,124.9,203.9,80.3,13222,15991,9498,1536,120,1.0,7,4,9999,99999,9,999999999,0.0,999,999,99
3004,2,12,16,0,*?*?*?*?*?*?*?*?*?*?*?*?*?*?*?*?*?*?*?*?*?*?,5.0,-0.6,98,101448,149,1403,297,26.0,32.6,22.6,2938,1885,2745,471,120,1.5,9,5,9999,99999,9,999999999,0.0,999,999,99
3004,2,12,17,0,*?*?*?*?*?*?*?*?*?*?*?*?*?*?*?*?*?*?*?*?*?*?,3.5,3.0,100,101448,0,-0,296,0.0,-0.0,0.0,0,0,0,0,120,1.0,10,5,9999,99999,9,999999999,0.0,999,999,99
3004,2,12,18,0,*?*?*?*?*?*?*?*?*?*?*?*?*?*?*?*?*?*?*?*?*?*?,2.7,1.9,100,101448,0,-0,292,0.0,-0.0,0.0,0,0,0,0,120,1.0,10,5,9999,99999,9,999999999,0.0,999,999,99
3004,2,12,19,0,*?*?*?*?*?*?*?*?*?*?*?*?*?*?*?*?*?*?*?*?*?*?,1.7,1.7,100,101448,0,-0,288,0.0,-0.0,0.0,0,0,0,0,122,1.0,10,5,9999,99999,9,999999999,0.0,999,999,99
3004,2,12,20,0,*?*?*?*?*?*?*?*?*?*?*?*?*?*?*?*?*?*?*?*?*?*?,1.4,1.3,100,101448,0,-0,287,0.0,-0.0,0.0,0,0,0,0,123,1.0,10,5,9999,99999,9,999999999,0.0,999,999,99
3004,2,12,21,0,*?*?*?*?*?*?*?*?*?*?*?*?*?*?*?*?*?*?*?*?*?*?,0.4,-0.0,100,101448,0,-0,283,0.0,-0.0,0.0,0,0,0,0,125,0.5,10,5,9999,99999,9,999999999,0.0,999,999,99
3004,2,12,22,0,*?*?*?*?*?*?*?*?*?*?*?*?*?*?*?*?*?*?*?*?*?*?,0.0,-0.0,100,101448,0,-0,281,0.0,-0.0,0.0,0,0,0,0,127,0.5,10,5,9999,99999,9,999999999,0.0,999,999,99
3004,2,12,23,0,*?*?*?*?*?*?*?*?*?*?*?*?*?*?*?*?*?*?*?*?*?*?,1.0,0.6,100,101448,0,-0,285,0.0,-0.0,0.0,0,0,0,0,128,1.0,10,5,9999,99999,9,999999999,0.0,999,999,99
3004,2,12,24,0,*?*?*?*?*?*?*?*?*?*?*?*?*?*?*?*?*?*?*?*?*?*?,1.2,-1.9,100,101448,0,-0,287,0.0,-0.0,0.0,0,0,0,0,100,1.0,10,5,9999,99999,9,999999999,0.0,999,999,99
3004,2,13,1,0,*?*?*?*?*?*?*?*?*?*?*?*?*?*?*?*?*?*?*?*?*?*?,2.6,-1.9,69,100688,0,-0,293,0.0,-0.0,0.0,0,0,0,0,130,1.0,10,5,9999,99999,9,999999999,0.0,999,999,99
3004,2,13,2,0,*?*?*?*?*?*?*?*?*?*?*?*?*?*?*?*?*?*?*?*?*?*?,3.2,-3.1,60,100688,0,-0,295,0.0,-0.0,0.0,0,0,0,0,130,0.5,10,5,9999,99999,9,999999999,0.0,999,999,99
3004,2,13,3,0,*?*?*?*?*?*?*?*?*?*?*?*?*?*?*?*?*?*?*?*?*?*?,2.2,-4.2,59,100688,0,-0,291,0.0,-0.0,0.0,0,0,0,0,130,1.0,10,5,9999,99999,9,999999999,0.0,999,999,99
3004,2,13,4,0,*?*?*?*?*?*?*?*?*?*?*?*?*?*?*?*?*?*?*?*?*?*?,2.2,-3.4,64,100688,0,-0,291,0.0,-0.0,0.0,0,0,0,0,130,0.5,10,5,9999,99999,9,999999999,0.0,999,999,99
3004,2,13,5,0,*?*?*?*?*?*?*?*?*?*?*?*?*?*?*?*?*?*?*?*?*?*?,2.3,-2.2,70,100688,0,-0,291,0.0,-0.0,0.0,0,0,0,0,130,0.5,10,5,9999,99999,9,999999999,0.0,999,999,99
3004,2,13,6,0,*?*?*?*?*?*?*?*?*?*?*?*?*?*?*?*?*?*?*?*?*?*?,2.1,-3.1,65,100688,0,-0,291,0.0,-0.0,0.0,0,0,0,0,130,0.5,10,5,9999,99999,9,999999999,0.0,999,999,99
3004,2,13,7,0,*?*?*?*?*?*?*?*?*?*?*?*?*?*?*?*?*?*?*?*?*?*?,2.0,-1.7,74,100688,0,-0,237,0.0,-0.0,0.0,0,0,0,0,135,0.5,0,0,9999,99999,9,999999999,0.0,999,999,99
3004,2,13,8,0,*?*?*?*?*?*?*?*?*?*?*?*?*?*?*?*?*?*?*?*?*?*?,2.2,-1.1,77,100688,99,1399,239,18.1,178.8,5.4,1968,10856,940,191,140,0.5,0,0,9999,99999,9,999999999,0.0,999,999,99
3004,2,13,9,0,*?*?*?*?*?*?*?*?*?*?*?*?*?*?*?*?*?*?*?*?*?*?,2.4,-1.1,75,100688,268,1404,239,132.0,483.9,39.6,13756,36730,6153,741,145,1.0,0,0,9999,99999,9,999999999,0.0,999,999,99
3004,2,13,10,0,*?*?*?*?*?*?*?*?*?*?*?*?*?*?*?*?*?*?*?*?*?*?,2.8,-0.4,77,100688,400,1403,242,221.2,543.3,66.4,22968,47301,9839,1248,150,1.0,0,0,9999,99999,9,999999999,0.0,999,999,99
3004,2,13,11,0,*?*?*?*?*?*?*?*?*?*?*?*?*?*?*?*?*?*?*?*?*?*?,3.5,-0.2,75,100688,486,1401,270,261.0,395.0,124.0,27201,36439,15551,2377,155,0.5,5,3,9999,99999,9,999999999,0.0,999,999,99
3004,2,13,12,0,*?*?*?*?*?*?*?*?*?*?*?*?*?*?*?*?*?*?*?*?*?*?,3.7,-0.6,72,100688,521,1400,292,153.0,54.7,132.6,16804,5178,14971,3758,160,0.5,9,5,9999,99999,9,999999999,0.0,999,999,99
3004,2,13,13,0,*?*?*?*?*?*?*?*?*?*?*?*?*?*?*?*?*?*?*?*?*?*?,3.7,-1.5,68,100688,503,1402,286,194.4,136.5,145.4,21187,13091,16568,3335,168,1.5,8,4,9999,99999,9,999999999,0.0,999,999,99
3004,2,13,14,0,*?*?*?*?*?*?*?*?*?*?*?*?*?*?*?*?*?*?*?*?*?*?,3.9,-0.8,69,100688,432,1401,282,191.9,222.2,123.4,20307,20225,14273,2483,177,1.0,7,4,9999,99999,9,999999999,0.0,999,999,99
3004,2,13,15,0,*?*?*?*?*?*?*?*?*?*?*?*?*?*?*?*?*?*?*?*?*?*?,3.7,-1.5,68,100688,314,1403,259,161.3,459.0,58.6,16554,36564,8628,1061,185,1.0,3,2,9999,99999,9,999999999,0.1,999,999,99
3004,2,13,16,0,*?*?*?*?*?*?*?*?*?*?*?*?*?*?*?*?*?*?*?*?*?*?,3.8,-3.1,58,100688,156,1403,286,37.7,85.4,28.2,4086,4453,3539,487,193,1.5,8,4,9999,99999,9,999999999,0.0,999,999,99
3004,2,13,17,0,*?*?*?*?*?*?*?*?*?*?*?*?*?*?*?*?*?*?*?*?*?*?,3.7,-2.4,62,100688,0,-0,297,0.0,-0.0,0.0,0,0,0,0,202,1.0,10,5,9999,99999,9,999999999,0.0,999,999,99
3004,2,13,18,0,*?*?*?*?*?*?*?*?*?*?*?*?*?*?*?*?*?*?*?*?*?*?,2.9,-1.3,72,100688,0,-0,294,0.0,-0.0,0.0,0,0,0,0,210,1.0,10,5,9999,99999,9,999999999,0.0,999,999,99
3004,2,13,19,0,*?*?*?*?*?*?*?*?*?*?*?*?*?*?*?*?*?*?*?*?*?*?,2.4,-1.9,71,100688,0,-0,292,0.0,-0.0,0.0,0,0,0,0,212,1.0,10,5,9999,99999,9,999999999,0.0,999,999,99
3004,2,13,20,0,*?*?*?*?*?*?*?*?*?*?*?*?*?*?*?*?*?*?*?*?*?*?,2.8,-1.5,71,100688,0,-0,293,0.0,-0.0,0.0,0,0,0,0,213,1.0,10,5,9999,99999,9,999999999,0.0,999,999,99
3004,2,13,21,0,*?*?*?*?*?*?*?*?*?*?*?*?*?*?*?*?*?*?*?*?*?*?,2.9,-1.3,72,100688,0,-0,294,0.0,-0.0,0.0,0,0,0,0,215,0.5,10,5,9999,99999,9,999999999,0.0,999,999,99
3004,2,13,22,0,*?*?*?*?*?*?*?*?*?*?*?*?*?*?*?*?*?*?*?*?*?*?,3.0,-1.3,71,100688,0,-0,294,0.0,-0.0,0.0,0,0,0,0,217,0.5,10,5,9999,99999,9,999999999,0.0,999,999,99
3004,2,13,23,0,*?*?*?*?*?*?*?*?*?*?*?*?*?*?*?*?*?*?*?*?*?*?,2.8,-0.0,81,100688,0,-0,293,0.0,-0.0,0.0,0,0,0,0,218,1.0,10,5,9999,99999,9,999999999,0.0,999,999,99
3004,2,13,24,0,*?*?*?*?*?*?*?*?*?*?*?*?*?*?*?*?*?*?*?*?*?*?,2.0,-0.6,81,100688,0,-0,290,0.0,-0.0,0.0,0,0,0,0,130,1.0,10,5,9999,99999,9,999999999,0.5,999,999,99
3004,2,14,1,0,*?*?*?*?*?*?*?*?*?*?*?*?*?*?*?*?*?*?*?*?*?*?,2.2,0.6,100,100813,0,-0,291,0.0,-0.0,0.0,0,0,0,0,217,1.0,10,5,9999,99999,9,999999999,0.0,999,999,99
3004,2,14,2,0,*?*?*?*?*?*?*?*?*?*?*?*?*?*?*?*?*?*?*?*?*?*?,1.9,0.8,100,100813,0,-0,289,0.0,-0.0,0.0,0,0,0,0,213,0.5,10,5,9999,99999,9,999999999,0.0,999,999,99
3004,2,14,3,0,*?*?*?*?*?*?*?*?*?*?*?*?*?*?*?*?*?*?*?*?*?*?,0.9,0.8,100,100813,0,-0,285,0.0,-0.0,0.0,0,0,0,0,210,1.0,10,5,9999,99999,9,999999999,0.0,999,999,99
3004,2,14,4,0,*?*?*?*?*?*?*?*?*?*?*?*?*?*?*?*?*?*?*?*?*?*?,-0.1,-0.2,100,100813,0,-0,281,0.0,-0.0,0.0,0,0,0,0,207,0.5,10,5,9999,99999,9,999999999,0.0,999,999,99
3004,2,14,5,0,*?*?*?*?*?*?*?*?*?*?*?*?*?*?*?*?*?*?*?*?*?*?,0.8,-0.4,100,100813,0,-0,285,0.0,-0.0,0.0,0,0,0,0,203,0.5,10,5,9999,99999,9,999999999,0.0,999,999,99
3004,2,14,6,0,*?*?*?*?*?*?*?*?*?*?*?*?*?*?*?*?*?*?*?*?*?*?,1.7,1.0,100,100813,0,-0,288,0.0,-0.0,0.0,0,0,0,0,200,0.5,10,5,9999,99999,9,999999999,0.0,999,999,99
3004,2,14,7,0,*?*?*?*?*?*?*?*?*?*?*?*?*?*?*?*?*?*?*?*?*?*?,0.8,0.6,100,100813,0,-0,285,0.0,-0.0,0.0,0,0,0,0,203,0.5,10,5,9999,99999,9,999999999,0.0,999,999,99
3004,2,14,8,0,*?*?*?*?*?*?*?*?*?*?*?*?*?*?*?*?*?*?*?*?*?*?,0.7,-0.0,100,100813,106,1398,284,6.6,0.0,6.6,823,-0,823,266,207,0.5,10,5,9999,99999,9,999999999,0.0,999,999,99
3004,2,14,9,0,*?*?*?*?*?*?*?*?*?*?*?*?*?*?*?*?*?*?*?*?*?*?,1.5,1.5,100,100813,275,1402,287,39.7,0.0,39.7,4640,0,4649,1556,210,1.0,10,5,9999,99999,9,999999999,0.0,999,999,99
3004,2,14,10,0,*?*?*?*?*?*?*?*?*?*?*?*?*?*?*?*?*?*?*?*?*?*?,3.0,2.3,100,100813,407,1401,294,65.6,0.0,65.6,7665,0,7685,2671,213,1.0,10,5,9999,99999,9,999999999,0.0,999,999,99
3004,2,14,11,0,*?*?*?*?*?*?*?*?*?*?*?*?*?*?*?*?*?*?*?*?*?*?,5.1,3.8,100,100813,494,1402,302,82.6,0.0,82.6,9679,0,9707,3464,217,0.5,10,5,9999,99999,9,999999999,0.0,999,999,99
3004,2,14,12,0,*?*?*?*?*?*?*?*?*?*?*?*?*?*?*?*?*?*?*?*?*?*?,6.3,3.9,99,100813,529,1401,308,89.6,0.0,89.6,10506,0,10537,3799,220,0.5,10,5,9999,99999,9,999999999,0.0,999,999,99
3004,2,14,13,0,*?*?*?*?*?*?*?*?*?*?*?*?*?*?*?*?*?*?*?*?*?*?,6.2,3.9,100,100813,510,1400,307,85.9,0.0,85.9,10073,0,10102,3622,225,1.5,10,5,9999,99999,9,999999999,0.0,999,999,99
3004,2,14,14,0,*?*?*?*?*?*?*?*?*?*?*?*?*?*?*?*?*?*?*?*?*?*?,6.4,5.0,100,100813,440,1403,308,72.0,0.0,72.0,8421,0,8443,2964,230,1.0,10,5,9999,99999,9,999999999,0.0,999,999,99
3004,2,14,15,0,*?*?*?*?*?*?*?*?*?*?*?*?*?*?*?*?*?*?*?*?*?*?,6.4,4.6,100,100813,321,1401,308,48.8,0.0,48.8,5691,0,5703,1933,235,1.0,10,5,9999,99999,9,999999999,0.0,999,999,99
3004,2,14,16,0,*?*?*?*?*?*?*?*?*?*?*?*?*?*?*?*?*?*?*?*?*?*?,6.4,5.3,100,100813,163,1402,308,17.8,0.0,17.8,2110,-0,2112,691,240,1.5,10,5,9999,99999,9,999999999,0.0,999,999,99
3004,2,14,17,0,*?*?*?*?*?*?*?*?*?*?*?*?*?*?*?*?*?*?*?*?*?*?,5.7,5.8,100,100813,0,-0,305,0.0,-0.0,0.0,0,0,0,0,245,1.0,10,5,9999,99999,9,999999999,0.0,999,999,99
3004,2,14,18,0,*?*?*?*?*?*?*?*?*?*?*?*?*?*?*?*?*?*?*?*?*?*?,4.3,4.3,100,100813,0,-0,299,0.0,-0.0,0.0,0,0,0,0,250,1.0,10,5,9999,99999,9,999999999,0.0,999,999,99
3004,2,14,19,0,*?*?*?*?*?*?*?*?*?*?*?*?*?*?*?*?*?*?*?*?*?*?,2.9,2.9,100,100813,0,-0,293,0.0,-0.0,0.0,0,0,0,0,248,1.0,10,5,9999,99999,9,999999999,0.0,999,999,99
3004,2,14,20,0,*?*?*?*?*?*?*?*?*?*?*?*?*?*?*?*?*?*?*?*?*?*?,3.7,3.8,100,100813,0,-0,296,0.0,-0.0,0.0,0,0,0,0,247,1.0,10,5,9999,99999,9,999999999,0.0,999,999,99
3004,2,14,21,0,*?*?*?*?*?*?*?*?*?*?*?*?*?*?*?*?*?*?*?*?*?*?,1.9,1.9,100,100813,0,-0,289,0.0,-0.0,0.0,0,0,0,0,245,0.5,10,5,9999,99999,9,999999999,0.0,999,999,99
3004,2,14,22,0,*?*?*?*?*?*?*?*?*?*?*?*?*?*?*?*?*?*?*?*?*?*?,1.8,1.9,100,100813,0,-0,289,0.0,-0.0,0.0,0,0,0,0,243,0.5,10,5,9999,99999,9,999999999,0.0,999,999,99
3004,2,14,23,0,*?*?*?*?*?*?*?*?*?*?*?*?*?*?*?*?*?*?*?*?*?*?,1.6,1.5,100,100813,0,-0,288,0.0,-0.0,0.0,0,0,0,0,242,1.0,10,5,9999,99999,9,999999999,0.0,999,999,99
3004,2,14,24,0,*?*?*?*?*?*?*?*?*?*?*?*?*?*?*?*?*?*?*?*?*?*?,2.7,0.4,99,100813,0,-0,293,0.0,-0.0,0.0,0,0,0,0,220,1.0,10,5,9999,99999,9,999999999,0.0,999,999,99
3004,2,15,1,0,*?*?*?*?*?*?*?*?*?*?*?*?*?*?*?*?*?*?*?*?*?*?,1.0,1.0,100,101813,0,-0,285,0.0,-0.0,0.0,0,0,0,0,237,1.0,10,5,9999,99999,9,999999999,0.0,999,999,99
3004,2,15,2,0,*?*?*?*?*?*?*?*?*?*?*?*?*?*?*?*?*?*?*?*?*?*?,0.7,0.6,100,101813,0,-0,284,0.0,-0.0,0.0,0,0,0,0,233,0.5,10,5,9999,99999,9,999999999,0.0,999,999,99
3004,2,15,3,0,*?*?*?*?*?*?*?*?*?*?*?*?*?*?*?*?*?*?*?*?*?*?,0.7,0.6,100,101813,0,-0,284,0.0,-0.0,0.0,0,0,0,0,230,1.0,10,5,9999,99999,9,999999999,0.0,999,999,99
3004,2,15,4,0,*?*?*?*?*?*?*?*?*?*?*?*?*?*?*?*?*?*?*?*?*?*?,0.0,-0.2,99,101813,0,-0,281,0.0,-0.0,0.0,0,0,0,0,227,0.5,10,5,9999,99999,9,999999999,0.1,999,999,99
3004,2,15,5,0,*?*?*?*?*?*?*?*?*?*?*?*?*?*?*?*?*?*?*?*?*?*?,-0.2,-0.2,100,101813,0,-0,281,0.0,-0.0,0.0,0,0,0,0,223,0.5,10,5,9999,99999,9,999999999,0.6,999,999,99
3004,2,15,6,0,*?*?*?*?*?*?*?*?*?*?*?*?*?*?*?*?*?*?*?*?*?*?,-0.8,-0.8,100,101813,0,-0,278,0.0,-0.0,0.0,0,0,0,0,220,0.5,10,5,9999,99999,9,999999999,0.6,999,999,99
3004,2,15,7,0,*?*?*?*?*?*?*?*?*?*?*?*?*?*?*?*?*?*?*?*?*?*?,-1.6,-1.5,100,101813,0,-0,275,0.0,-0.0,0.0,0,0,0,0,218,0.5,10,5,9999,99999,9,999999999,0.6,999,999,99
3004,2,15,8,0,*?*?*?*?*?*?*?*?*?*?*?*?*?*?*?*?*?*?*?*?*?*?,-0.2,-1.5,91,101813,113,1396,281,8.1,0.0,8.1,989,-0,989,320,217,0.5,10,5,9999,99999,9,999999999,0.1,999,999,99
3004,2,15,9,0,*?*?*?*?*?*?*?*?*?*?*?*?*?*?*?*?*?*?*?*?*?*?,1.0,-1.5,83,101813,282,1400,286,41.2,0.0,41.2,4809,0,4818,1616,215,1.0,10,5,9999,99999,9,999999999,0.0,999,999,99
3004,2,15,10,0,*?*?*?*?*?*?*?*?*?*?*?*?*?*?*?*?*?*?*?*?*?*?,2.7,-0.4,81,101813,414,1399,288,116.6,52.4,101.1,12799,4726,11425,2740,213,1.0,9,5,9999,99999,9,999999999,0.0,999,999,99
3004,2,15,11,0,*?*?*?*?*?*?*?*?*?*?*?*?*?*?*?*?*?*?*?*?*?*?,5.5,0.4,71,101813,501,1400,300,146.2,54.3,126.7,16054,5107,14307,3560,212,0.5,9,5,9999,99999,9,999999999,0.0,999,999,99
3004,2,15,12,0,*?*?*?*?*?*?*?*?*?*?*?*?*?*?*?*?*?*?*?*?*?*?,7.0,1.0,67,101813,536,1400,306,158.2,54.9,137.2,17382,5228,15482,3913,210,0.5,9,5,9999,99999,9,999999999,0.1,999,999,99
3004,2,15,13,0,*?*?*?*?*?*?*?*?*?*?*?*?*?*?*?*?*?*?*?*?*?*?,7.1,0.4,63,101813,518,1401,306,151.9,54.6,131.7,16687,5165,14868,3727,205,1.5,9,5,9999,99999,9,999999999,0.1,999,999,99
3004,2,15,14,0,*?*?*?*?*?*?*?*?*?*?*?*?*?*?*?*?*?*?*?*?*?*?,7.1,0.6,65,101813,447,1401,307,127.7,53.2,110.7,14019,4881,12507,3040,200,1.0,9,5,9999,99999,9,999999999,0.1,999,999,99
3004,2,15,15,0,*?*?*?*?*?*?*?*?*?*?*?*?*?*?*?*?*?*?*?*?*?*?,7.2,0.2,63,101813,328,1400,307,87.2,49.5,75.6,9571,4194,8563,1988,195,1.0,9,5,9999,99999,9,999999999,0.1,999,999,99
3004,2,15,16,0,*?*?*?*?*?*?*?*?*?*?*?*?*?*?*?*?*?*?*?*?*?*?,7.1,0.8,66,101813,170,1401,312,19.1,0.0,19.1,2270,-0,2272,744,190,1.5,10,5,9999,99999,9,999999999,0.0,999,999,99
3004,2,15,17,0,*?*?*?*?*?*?*?*?*?*?*?*?*?*?*?*?*?*?*?*?*?*?,6.0,-0.4,65,101813,0,-0,307,0.0,-0.0,0.0,0,0,0,0,185,1.0,10,5,9999,99999,9,999999999,0.1,999,999,99
3004,2,15,18,0,*?*?*?*?*?*?*?*?*?*?*?*?*?*?*?*?*?*?*?*?*?*?,4.0,-1.5,67,101813,0,-0,299,0.0,-0.0,0.0,0,0,0,0,180,1.0,10,5,9999,99999,9,999999999,0.6,999,999,99
3004,2,15,19,0,*?*?*?*?*?*?*?*?*?*?*?*?*?*?*?*?*?*?*?*?*?*?,2.9,-2.4,68,101813,0,-0,294,0.0,-0.0,0.0,0,0,0,0,177,1.0,10,5,9999,99999,9,999999999,1.5,999,999,99
3004,2,15,20,0,*?*?*?*?*?*?*?*?*?*?*?*?*?*?*?*?*?*?*?*?*?*?,3.4,-0.0,79,101813,0,-0,296,0.0,-0.0,0.0,0,0,0,0,173,1.0,10,5,9999,99999,9,999999999,1.3,999,999,99
3004,2,15,21,0,*?*?*?*?*?*?*?*?*?*?*?*?*?*?*?*?*?*?*?*?*?*?,1.9,-0.4,86,101813,0,-0,289,0.0,-0.0,0.0,0,0,0,0,170,0.5,10,5,9999,99999,9,999999999,0.3,999,999,99
3004,2,15,22,0,*?*?*?*?*?*?*?*?*?*?*?*?*?*?*?*?*?*?*?*?*?*?,1.6,-0.2,89,101813,0,-0,288,0.0,-0.0,0.0,0,0,0,0,167,0.5,10,5,9999,99999,9,999999999,0.4,999,999,99
3004,2,15,23,0,*?*?*?*?*?*?*?*?*?*?*?*?*?*?*?*?*?*?*?*?*?*?,1.7,-0.4,87,101813,0,-0,289,0.0,-0.0,0.0,0,0,0,0,163,1.0,10,5,9999,99999,9,999999999,1.0,999,999,99
3004,2,15,24,0,*?*?*?*?*?*?*?*?*?*?*?*?*?*?*?*?*?*?*?*?*?*?,1.3,1.3,100,101813,0,-0,287,0.0,-0.0,0.0,0,0,0,0,240,1.0,10,5,9999,99999,9,999999999,0.0,999,999,99
3004,2,16,1,0,*?*?*?*?*?*?*?*?*?*?*?*?*?*?*?*?*?*?*?*?*?*?,2.9,2.9,100,101778,0,-0,293,0.0,-0.0,0.0,0,0,0,0,162,1.0,10,5,9999,99999,9,999999999,0.3,999,999,99
3004,2,16,2,0,*?*?*?*?*?*?*?*?*?*?*?*?*?*?*?*?*?*?*?*?*?*?,3.5,3.6,100,101778,0,-0,296,0.0,-0.0,0.0,0,0,0,0,163,0.5,10,5,9999,99999,9,999999999,0.0,999,999,99
3004,2,16,3,0,*?*?*?*?*?*?*?*?*?*?*?*?*?*?*?*?*?*?*?*?*?*?,3.5,3.4,100,101778,0,-0,296,0.0,-0.0,0.0,0,0,0,0,165,1.0,10,5,9999,99999,9,999999999,0.0,999,999,99
3004,2,16,4,0,*?*?*?*?*?*?*?*?*?*?*?*?*?*?*?*?*?*?*?*?*?*?,3.7,3.6,100,101778,0,-0,296,0.0,-0.0,0.0,0,0,0,0,167,0.5,10,5,9999,99999,9,999999999,0.0,999,999,99
3004,2,16,5,0,*?*?*?*?*?*?*?*?*?*?*?*?*?*?*?*?*?*?*?*?*?*?,2.7,2.7,100,101778,0,-0,292,0.0,-0.0,0.0,0,0,0,0,168,0.5,10,5,9999,99999,9,999999999,0.0,999,999,99
3004,2,16,6,0,*?*?*?*?*?*?*?*?*?*?*?*?*?*?*?*?*?*?*?*?*?*?,1.6,1.7,100,101778,0,-0,288,0.0,-0.0,0.0,0,0,0,0,170,0.5,10,5,9999,99999,9,999999999,0.0,999,999,99
3004,2,16,7,0,*?*?*?*?*?*?*?*?*?*?*?*?*?*?*?*?*?*?*?*?*?*?,2.5,2.5,100,101778,0,-0,291,0.0,-0.0,0.0,0,0,0,0,172,0.5,10,5,9999,99999,9,999999999,0.0,999,999,99
3004,2,16,8,0,*?*?*?*?*?*?*?*?*?*?*?*?*?*?*?*?*?*?*?*?*?*?,3.1,3.0,100,101778,121,1404,280,25.8,106.9,16.6,2846,5056,2464,282,173,0.5,7,4,9999,99999,9,999999999,0.0,999,999,99
3004,2,16,9,0,*?*?*?*?*?*?*?*?*?*?*?*?*?*?*?*?*?*?*?*?*?*?,5.1,5.0,100,101778,290,1402,290,116.0,200.3,74.6,12288,15268,8854,1417,175,1.0,7,4,9999,99999,9,999999999,0.0,999,999,99
3004,2,16,10,0,*?*?*?*?*?*?*?*?*?*?*?*?*?*?*?*?*?*?*?*?*?*?,7.2,7.0,100,101778,422,1400,299,186.7,221.2,120.0,19747,19959,13902,2407,177,1.0,7,4,9999,99999,9,999999999,0.0,999,999,99
3004,2,16,11,0,*?*?*?*?*?*?*?*?*?*?*?*?*?*?*?*?*?*?*?*?*?*?,9.0,7.3,100,101778,509,1401,307,233.0,229.0,149.8,24697,22005,17145,3108,178,0.5,7,4,9999,99999,9,999999999,0.0,999,999,99
3004,2,16,12,0,*?*?*?*?*?*?*?*?*?*?*?*?*?*?*?*?*?*?*?*?*?*?,10.5,7.4,100,101778,544,1400,314,251.9,231.5,162.0,26722,22669,18447,3410,180,0.5,7,4,9999,99999,9,999999999,0.0,999,999,99
3004,2,16,13,0,*?*?*?*?*?*?*?*?*?*?*?*?*?*?*?*?*?*?*?*?*?*?,10.5,7.1,100,101778,525,1399,314,242.0,230.2,155.6,25655,22330,17762,3251,173,1.5,7,4,9999,99999,9,999999999,0.0,999,999,99
3004,2,16,14,0,*?*?*?*?*?*?*?*?*?*?*?*?*?*?*?*?*?*?*?*?*?*?,10.5,6.2,100,101778,454,1399,313,204.0,224.4,131.2,21587,20798,15116,2663,167,1.0,7,4,9999,99999,9,999999999,0.0,999,999,99
3004,2,16,15,0,*?*?*?*?*?*?*?*?*?*?*?*?*?*?*?*?*?*?*?*?*?*?,10.6,5.0,99,101778,335,1398,313,140.5,209.4,90.3,14860,17146,10620,1752,160,1.0,7,4,9999,99999,9,999999999,0.1,999,999,99
3004,2,16,16,0,*?*?*?*?*?*?*?*?*?*?*?*?*?*?*?*?*?*?*?*?*?*?,10.4,4.8,99,101778,177,1400,312,55.9,157.8,35.9,5906,9287,4927,635,153,1.5,7,4,9999,99999,9,999999999,0.2,999,999,99
3004,2,16,17,0,*?*?*?*?*?*?*?*?*?*?*?*?*?*?*?*?*?*?*?*?*?*?,9.5,5.5,100,101778,0,-0,322,0.0,-0.0,0.0,0,0,0,0,147,1.0,10,5,9999,99999,9,999999999,0.2,999,999,99
3004,2,16,18,0,*?*?*?*?*?*?*?*?*?*?*?*?*?*?*?*?*?*?*?*?*?*?,8.3,7.6,100,101778,0,-0,316,0.0,-0.0,0.0,0,0,0,0,140,1.0,10,5,9999,99999,9,999999999,0.0,999,999,99
3004,2,16,19,0,*?*?*?*?*?*?*?*?*?*?*?*?*?*?*?*?*?*?*?*?*?*?,6.5,6.6,100,101778,0,-0,308,0.0,-0.0,0.0,0,0,0,0,142,1.0,10,5,9999,99999,9,999999999,0.0,999,999,99
3004,2,16,20,0,*?*?*?*?*?*?*?*?*?*?*?*?*?*?*?*?*?*?*?*?*?*?,5.9,5.9,100,101778,0,-0,306,0.0,-0.0,0.0,0,0,0,0,143,1.0,10,5,9999,99999,9,999999999,0.3,999,999,99
3004,2,16,21,0,*?*?*?*?*?*?*?*?*?*?*?*?*?*?*?*?*?*?*?*?*?*?,5.8,5.8,100,101778,0,-0,305,0.0,-0.0,0.0,0,0,0,0,145,0.5,10,5,9999,99999,9,999999999,1.0,999,999,99
3004,2,16,22,0,*?*?*?*?*?*?*?*?*?*?*?*?*?*?*?*?*?*?*?*?*?*?,5.2,5.1,100,101778,0,-0,303,0.0,-0.0,0.0,0,0,0,0,147,0.5,10,5,9999,99999,9,999999999,0.3,999,999,99
3004,2,16,23,0,*?*?*?*?*?*?*?*?*?*?*?*?*?*?*?*?*?*?*?*?*?*?,4.8,4.8,100,101778,0,-0,301,0.0,-0.0,0.0,0,0,0,0,148,1.0,10,5,9999,99999,9,999999999,0.6,999,999,99
3004,2,16,24,0,*?*?*?*?*?*?*?*?*?*?*?*?*?*?*?*?*?*?*?*?*?*?,1.7,1.5,100,101778,0,-0,288,0.0,-0.0,0.0,0,0,0,0,160,1.0,10,5,9999,99999,9,999999999,0.3,999,999,99
3004,2,17,1,0,*?*?*?*?*?*?*?*?*?*?*?*?*?*?*?*?*?*?*?*?*?*?,4.1,-0.2,71,101598,0,-0,299,0.0,-0.0,0.0,0,0,0,0,148,1.0,10,5,9999,99999,9,999999999,0.5,999,999,99
3004,2,17,2,0,*?*?*?*?*?*?*?*?*?*?*?*?*?*?*?*?*?*?*?*?*?*?,3.7,-2.9,59,101598,0,-0,297,0.0,-0.0,0.0,0,0,0,0,147,0.5,10,5,9999,99999,9,999999999,0.4,999,999,99
3004,2,17,3,0,*?*?*?*?*?*?*?*?*?*?*?*?*?*?*?*?*?*?*?*?*?*?,4.0,-2.7,59,101598,0,-0,299,0.0,-0.0,0.0,0,0,0,0,145,1.0,10,5,9999,99999,9,999999999,0.4,999,999,99
3004,2,17,4,0,*?*?*?*?*?*?*?*?*?*?*?*?*?*?*?*?*?*?*?*?*?*?,3.7,-1.5,66,101598,0,-0,297,0.0,-0.0,0.0,0,0,0,0,143,0.5,10,5,9999,99999,9,999999999,0.2,999,999,99
3004,2,17,5,0,*?*?*?*?*?*?*?*?*?*?*?*?*?*?*?*?*?*?*?*?*?*?,3.2,-1.1,71,101598,0,-0,295,0.0,-0.0,0.0,0,0,0,0,142,0.5,10,5,9999,99999,9,999999999,0.0,999,999,99
3004,2,17,6,0,*?*?*?*?*?*?*?*?*?*?*?*?*?*?*?*?*?*?*?*?*?*?,2.8,-1.3,72,101598,0,-0,293,0.0,-0.0,0.0,0,0,0,0,140,0.5,10,5,9999,99999,9,999999999,0.0,999,999,99
3004,2,17,7,0,*?*?*?*?*?*?*?*?*?*?*?*?*?*?*?*?*?*?*?*?*?*?,2.4,-1.7,72,101598,0,-0,265,0.0,-0.0,0.0,0,0,0,0,138,0.5,5,3,9999,99999,9,999999999,0.0,999,999,99
3004,2,17,8,0,*?*?*?*?*?*?*?*?*?*?*?*?*?*?*?*?*?*?*?*?*?*?,3.4,-1.7,67,101598,128,1399,242,37.7,288.8,11.3,4046,18760,1905,334,137,0.5,0,0,9999,99999,9,999999999,0.0,999,999,99
3004,2,17,9,0,*?*?*?*?*?*?*?*?*?*?*?*?*?*?*?*?*?*?*?*?*?*?,4.4,-0.6,68,101598,297,1399,247,152.2,502.0,45.7,15835,39632,7003,853,135,1.0,0,0,9999,99999,9,999999999,0.0,999,999,99
3004,2,17,10,0,*?*?*?*?*?*?*?*?*?*?*?*?*?*?*?*?*?*?*?*?*?*?,5.5,0.2,67,101598,430,1401,253,241.9,551.8,72.6,25111,49064,10662,1372,133,1.0,0,0,9999,99999,9,999999999,0.0,999,999,99
3004,2,17,11,0,*?*?*?*?*?*?*?*?*?*?*?*?*?*?*?*?*?*?*?*?*?*?,7.4,0.2,59,101598,516,1399,260,300.7,570.6,90.2,31239,53115,12952,1742,132,0.5,0,0,9999,99999,9,999999999,0.0,999,999,99
3004,2,17,12,0,*?*?*?*?*?*?*?*?*?*?*?*?*?*?*?*?*?*?*?*?*?*?,8.7,0.4,55,101598,552,1401,265,324.6,576.6,97.4,33747,54431,13865,1903,130,0.5,0,0,9999,99999,9,999999999,0.0,999,999,99
3004,2,17,13,0,*?*?*?*?*?*?*?*?*?*?*?*?*?*?*?*?*?*?*?*?*?*?,9.1,0.4,54,101598,533,1400,283,308.3,515.7,111.9,32859,48933,14466,2135,130,1.5,3,2,9999,99999,9,999999999,0.0,999,999,99
3004,2,17,14,0,*?*?*?*?*?*?*?*?*?*?*?*?*?*?*?*?*?*?*?*?*?*?,9.2,1.3,57,101598,462,1400,274,263.7,553.9,80.9,27326,50141,11733,1534,130,1.0,1,0,9999,99999,9,999999999,0.0,999,999,99
3004,2,17,15,0,*?*?*?*?*?*?*?*?*?*?*?*?*?*?*?*?*?*?*?*?*?*?,8.8,1.9,61,101598,343,1401,309,122.2,125.8,91.4,13337,10678,10547,1998,130,1.0,8,4,9999,99999,9,999999999,0.0,999,999,99
3004,2,17,16,0,*?*?*?*?*?*?*?*?*?*?*?*?*?*?*?*?*?*?*?*?*?*?,9.1,1.9,60,101598,184,1399,315,38.1,38.6,33.1,4254,2485,3958,695,130,1.5,9,5,9999,99999,9,999999999,0.0,999,999,99
3004,2,17,17,0,*?*?*?*?*?*?*?*?*?*?*?*?*?*?*?*?*?*?*?*?*?*?,8.5,2.1,63,101598,0,-0,318,0.0,-0.0,0.0,0,0,0,0,130,1.0,10,5,9999,99999,9,999999999,0.0,999,999,99
3004,2,17,18,0,*?*?*?*?*?*?*?*?*?*?*?*?*?*?*?*?*?*?*?*?*?*?,7.3,1.3,64,101598,0,-0,313,0.0,-0.0,0.0,0,0,0,0,130,1.0,10,5,9999,99999,9,999999999,0.0,999,999,99
3004,2,17,19,0,*?*?*?*?*?*?*?*?*?*?*?*?*?*?*?*?*?*?*?*?*?*?,6.4,0.2,63,101598,0,-0,309,0.0,-0.0,0.0,0,0,0,0,130,1.0,10,5,9999,99999,9,999999999,0.0,999,999,99
3004,2,17,20,0,*?*?*?*?*?*?*?*?*?*?*?*?*?*?*?*?*?*?*?*?*?*?,6.1,-0.2,63,101598,0,-0,307,0.0,-0.0,0.0,0,0,0,0,130,1.0,10,5,9999,99999,9,999999999,0.0,999,999,99
3004,2,17,21,0,*?*?*?*?*?*?*?*?*?*?*?*?*?*?*?*?*?*?*?*?*?*?,5.8,0.6,68,101598,0,-0,306,0.0,-0.0,0.0,0,0,0,0,130,0.5,10,5,9999,99999,9,999999999,0.2,999,999,99
3004,2,17,22,0,*?*?*?*?*?*?*?*?*?*?*?*?*?*?*?*?*?*?*?*?*?*?,4.9,-0.0,69,101598,0,-0,302,0.0,-0.0,0.0,0,0,0,0,130,0.5,10,5,9999,99999,9,999999999,0.2,999,999,99
3004,2,17,23,0,*?*?*?*?*?*?*?*?*?*?*?*?*?*?*?*?*?*?*?*?*?*?,4.5,0.2,71,101598,0,-0,300,0.0,-0.0,0.0,0,0,0,0,130,1.0,10,5,9999,99999,9,999999999,0.2,999,999,99
3004,2,17,24,0,*?*?*?*?*?*?*?*?*?*?*?*?*?*?*?*?*?*?*?*?*?*?,4.4,2.5,85,101598,0,-0,300,0.0,-0.0,0.0,0,0,0,0,150,1.0,10,5,9999,99999,9,999999999,0.6,999,999,99
3004,2,18,1,0,*?*?*?*?*?*?*?*?*?*?*?*?*?*?*?*?*?*?*?*?*?*?,4.1,4.1,100,101721,0,-0,298,0.0,-0.0,0.0,0,0,0,0,127,1.0,10,5,9999,99999,9,999999999,0.2,999,999,99
3004,2,18,2,0,*?*?*?*?*?*?*?*?*?*?*?*?*?*?*?*?*?*?*?*?*?*?,4.4,4.5,100,101721,0,-0,299,0.0,-0.0,0.0,0,0,0,0,123,0.5,10,5,9999,99999,9,999999999,0.0,999,999,99
3004,2,18,3,0,*?*?*?*?*?*?*?*?*?*?*?*?*?*?*?*?*?*?*?*?*?*?,4.0,3.9,100,101721,0,-0,298,0.0,-0.0,0.0,0,0,0,0,120,1.0,10,5,9999,99999,9,999999999,0.0,999,999,99
3004,2,18,4,0,*?*?*?*?*?*?*?*?*?*?*?*?*?*?*?*?*?*?*?*?*?*?,3.5,3.4,100,101721,0,-0,296,0.0,-0.0,0.0,0,0,0,0,117,0.5,10,5,9999,99999,9,999999999,0.0,999,999,99
3004,2,18,5,0,*?*?*?*?*?*?*?*?*?*?*?*?*?*?*?*?*?*?*?*?*?*?,3.1,3.0,100,101721,0,-0,294,0.0,-0.0,0.0,0,0,0,0,113,0.5,10,5,9999,99999,9,999999999,0.0,999,999,99
3004,2,18,6,0,*?*?*?*?*?*?*?*?*?*?*?*?*?*?*?*?*?*?*?*?*?*?,3.5,3.6,100,101721,0,-0,296,0.0,-0.0,0.0,0,0,0,0,110,0.5,10,5,9999,99999,9,999999999,0.0,999,999,99
3004,2,18,7,0,*?*?*?*?*?*?*?*?*?*?*?*?*?*?*?*?*?*?*?*?*?*?,2.7,2.7,100,101721,0,-0,283,0.0,-0.0,0.0,0,0,0,0,112,0.5,8,4,9999,99999,9,999999999,0.0,999,999,99
3004,2,18,8,0,*?*?*?*?*?*?*?*?*?*?*?*?*?*?*?*?*?*?*?*?*?*?,1.9,1.9,100,101721,136,1404,289,12.4,0.0,12.4,1497,-0,1497,488,113,0.5,10,5,9999,99999,9,999999999,0.0,999,999,99
3004,2,18,9,0,*?*?*?*?*?*?*?*?*?*?*?*?*?*?*?*?*?*?*?*?*?*?,4.3,4.3,100,101721,305,1401,295,79.3,48.4,68.8,8703,4017,7793,1796,115,1.0,9,5,9999,99999,9,999999999,0.0,999,999,99
3004,2,18,10,0,*?*?*?*?*?*?*?*?*?*?*?*?*?*?*?*?*?*?*?*?*?*?,6.7,6.4,100,101721,437,1399,305,124.5,53.0,108.0,13672,4841,12198,2953,117,1.0,9,5,9999,99999,9,999999999,0.0,999,999,99
3004,2,18,11,0,*?*?*?*?*?*?*?*?*?*?*?*?*?*?*?*?*?*?*?*?*?*?,9.4,5.9,100,101721,524,1399,313,204.3,137.5,152.8,22266,13323,17385,3531,118,0.5,8,4,9999,99999,9,999999999,0.0,999,999,99
3004,2,18,12,0,*?*?*?*?*?*?*?*?*?*?*?*?*?*?*?*?*?*?*?*?*?*?,11.0,7.3,100,101721,559,1398,320,220.2,138.8,164.7,24010,13662,18702,3856,120,0.5,8,4,9999,99999,9,999999999,0.0,999,999,99
3004,2,18,13,0,*?*?*?*?*?*?*?*?*?*?*?*?*?*?*?*?*?*?*?*?*?*?,11.0,6.2,99,101721,541,1400,324,159.8,55.0,138.6,17558,5245,15638,3961,120,1.5,9,5,9999,99999,9,999999999,0.0,999,999,99
3004,2,18,14,0,*?*?*?*?*?*?*?*?*?*?*?*?*?*?*?*?*?*?*?*?*?*?,11.0,6.9,100,101721,469,1399,324,135.5,53.7,117.4,14873,4983,13262,3254,120,1.0,9,5,9999,99999,9,999999999,0.0,999,999,99
3004,2,18,15,0,*?*?*?*?*?*?*?*?*?*?*?*?*?*?*?*?*?*?*?*?*?*?,11.1,6.2,99,101721,350,1399,325,94.8,50.4,82.2,10401,4350,9298,2175,120,1.0,9,5,9999,99999,9,999999999,0.0,999,999,99
3004,2,18,16,0,*?*?*?*?*?*?*?*?*?*?*?*?*?*?*?*?*?*?*?*?*?*?,11.0,7.0,100,101721,191,1398,328,23.4,0.0,23.4,2753,-0,2757,906,120,1.5,10,5,9999,99999,9,999999999,0.0,999,999,99
3004,2,18,17,0,*?*?*?*?*?*?*?*?*?*?*?*?*?*?*?*?*?*?*?*?*?*?,10.3,7.6,100,101721,4,1590,325,0.0,0.0,0.0,0,0,0,0,120,1.0,10,5,9999,99999,9,999999999,0.0,999,999,99
3004,2,18,18,0,*?*?*?*?*?*?*?*?*?*?*?*?*?*?*?*?*?*?*?*?*?*?,8.9,8.0,100,101721,0,-0,318,0.0,-0.0,0.0,0,0,0,0,120,1.0,10,5,9999,99999,9,999999999,0.0,999,999,99
3004,2,18,19,0,*?*?*?*?*?*?*?*?*?*?*?*?*?*?*?*?*?*?*?*?*?*?,6.8,6.9,100,101721,0,-0,309,0.0,-0.0,0.0,0,0,0,0,118,1.0,10,5,9999,99999,9,999999999,0.0,999,999,99
3004,2,18,20,0,*?*?*?*?*?*?*?*?*?*?*?*?*?*?*?*?*?*?*?*?*?*?,6.5,6.6,100,101721,0,-0,308,0.0,-0.0,0.0,0,0,0,0,117,1.0,10,5,9999,99999,9,999999999,0.0,999,999,99
3004,2,18,21,0,*?*?*?*?*?*?*?*?*?*?*?*?*?*?*?*?*?*?*?*?*?*?,6.9,6.9,100,101721,0,-0,310,0.0,-0.0,0.0,0,0,0,0,115,0.5,10,5,9999,99999,9,999999999,0.0,999,999,99
3004,2,18,22,0,*?*?*?*?*?*?*?*?*?*?*?*?*?*?*?*?*?*?*?*?*?*?,5.9,5.9,100,101721,0,-0,306,0.0,-0.0,0.0,0,0,0,0,113,0.5,10,5,9999,99999,9,999999999,0.0,999,999,99
3004,2,18,23,0,*?*?*?*?*?*?*?*?*?*?*?*?*?*?*?*?*?*?*?*?*?*?,4.7,4.8,100,101721,0,-0,301,0.0,-0.0,0.0,0,0,0,0,112,1.0,10,5,9999,99999,9,999999999,0.0,999,999,99
3004,2,18,24,0,*?*?*?*?*?*?*?*?*?*?*?*?*?*?*?*?*?*?*?*?*?*?,4.2,2.5,100,101721,0,-0,299,0.0,-0.0,0.0,0,0,0,0,130,1.0,10,5,9999,99999,9,999999999,0.2,999,999,99
3004,2,19,1,0,*?*?*?*?*?*?*?*?*?*?*?*?*?*?*?*?*?*?*?*?*?*?,3.2,2.7,96,101890,0,-0,294,0.0,-0.0,0.0,0,0,0,0,105,1.0,10,5,9999,99999,9,999999999,0.0,999,999,99
3004,2,19,2,0,*?*?*?*?*?*?*?*?*?*?*?*?*?*?*?*?*?*?*?*?*?*?,3.2,1.7,89,101890,0,-0,295,0.0,-0.0,0.0,0,0,0,0,100,0.5,10,5,9999,99999,9,999999999,0.0,999,999,99
3004,2,19,3,0,*?*?*?*?*?*?*?*?*?*?*?*?*?*?*?*?*?*?*?*?*?*?,2.7,1.3,90,101890,0,-0,293,0.0,-0.0,0.0,0,0,0,0,95,1.0,10,5,9999,99999,9,999999999,0.0,999,999,99
3004,2,19,4,0,*?*?*?*?*?*?*?*?*?*?*?*?*?*?*?*?*?*?*?*?*?*?,2.2,0.6,88,101890,0,-0,291,0.0,-0.0,0.0,0,0,0,0,90,0.5,10,5,9999,99999,9,999999999,0.0,999,999,99
3004,2,19,5,0,*?*?*?*?*?*?*?*?*?*?*?*?*?*?*?*?*?*?*?*?*?*?,2.3,0.8,90,101890,0,-0,291,0.0,-0.0,0.0,0,0,0,0,85,0.5,10,5,9999,99999,9,999999999,0.0,999,999,99
3004,2,19,6,0,*?*?*?*?*?*?*?*?*?*?*?*?*?*?*?*?*?*?*?*?*?*?,2.4,0.6,88,101890,0,-0,291,0.0,-0.0,0.0,0,0,0,0,80,0.5,10,5,9999,99999,9,999999999,0.0,999,999,99
3004,2,19,7,0,*?*?*?*?*?*?*?*?*?*?*?*?*?*?*?*?*?*?*?*?*?*?,2.8,0.8,87,101890,0,-0,293,0.0,-0.0,0.0,0,0,0,0,85,0.5,10,5,9999,99999,9,999999999,0.0,999,999,99
3004,2,19,8,0,*?*?*?*?*?*?*?*?*?*?*?*?*?*?*?*?*?*?*?*?*?*?,2.9,0.6,84,101890,143,1398,293,13.9,0.0,13.9,1669,-0,1670,545,90,0.5,10,5,9999,99999,9,999999999,0.0,999,999,99
3004,2,19,9,0,*?*?*?*?*?*?*?*?*?*?*?*?*?*?*?*?*?*?*?*?*?*?,4.0,0.6,79,101890,312,1397,293,82.0,48.8,71.1,8995,4080,8051,1859,95,1.0,9,5,9999,99999,9,999999999,0.0,999,999,99
3004,2,19,10,0,*?*?*?*?*?*?*?*?*?*?*?*?*?*?*?*?*?*?*?*?*?*?,4.4,0.4,75,101890,445,1399,300,73.2,0.0,73.2,8563,0,8586,3019,100,1.0,10,5,9999,99999,9,999999999,0.0,999,999,99
3004,2,19,11,0,*?*?*?*?*?*?*?*?*?*?*?*?*?*?*?*?*?*?*?*?*?*?,5.3,-0.2,67,101890,532,1399,304,90.3,0.0,90.3,10594,0,10627,3835,105,0.5,10,5,9999,99999,9,999999999,0.0,999,999,99
3004,2,19,12,0,*?*?*?*?*?*?*?*?*?*?*?*?*?*?*?*?*?*?*?*?*?*?,5.4,1.0,73,101890,567,1399,304,97.2,0.0,97.2,11425,0,11461,4180,110,0.5,10,5,9999,99999,9,999999999,0.0,999,999,99
3004,2,19,13,0,*?*?*?*?*?*?*?*?*?*?*?*?*?*?*?*?*?*?*?*?*?*?,5.6,1.5,74,101890,548,1398,305,93.5,0.0,93.5,10980,0,11014,3994,103,1.5,10,5,9999,99999,9,999999999,0.0,999,999,99
3004,2,19,14,0,*?*?*?*?*?*?*?*?*?*?*?*?*?*?*?*?*?*?*?*?*?*?,5.6,1.9,76,101890,477,1400,300,138.1,53.9,119.7,15161,5014,13517,3328,97,1.0,9,5,9999,99999,9,999999999,0.0,999,999,99
3004,2,19,15,0,*?*?*?*?*?*?*?*?*?*?*?*?*?*?*?*?*?*?*?*?*?*?,5.9,1.9,75,101890,357,1397,306,56.0,0.0,56.0,6536,0,6551,2244,90,1.0,10,5,9999,99999,9,999999999,0.0,999,999,99
3004,2,19,16,0,*?*?*?*?*?*?*?*?*?*?*?*?*?*?*?*?*?*?*?*?*?*?,5.6,1.5,75,101890,198,1397,305,24.8,0.0,24.8,2916,-0,2919,960,83,1.5,10,5,9999,99999,9,999999999,0.0,999,999,99
3004,2,19,17,0,*?*?*?*?*?*?*?*?*?*?*?*?*?*?*?*?*?*?*?*?*?*?,5.8,1.7,74,101890,10,1340,306,0.0,0.0,0.0,0,0,0,0,77,1.0,10,5,9999,99999,9,999999999,0.0,999,999,99
3004,2,19,18,0,*?*?*?*?*?*?*?*?*?*?*?*?*?*?*?*?*?*?*?*?*?*?,4.4,0.6,76,101890,0,-0,300,0.0,-0.0,0.0,0,0,0,0,70,1.0,10,5,9999,99999,9,999999999,0.0,999,999,99
3004,2,19,19,0,*?*?*?*?*?*?*?*?*?*?*?*?*?*?*?*?*?*?*?*?*?*?,4.3,0.8,77,101890,0,-0,299,0.0,-0.0,0.0,0,0,0,0,60,1.0,10,5,9999,99999,9,999999999,0.0,999,999,99
3004,2,19,20,0,*?*?*?*?*?*?*?*?*?*?*?*?*?*?*?*?*?*?*?*?*?*?,4.2,1.3,80,101890,0,-0,299,0.0,-0.0,0.0,0,0,0,0,50,1.0,10,5,9999,99999,9,999999999,0.0,999,999,99
3004,2,19,21,0,*?*?*?*?*?*?*?*?*?*?*?*?*?*?*?*?*?*?*?*?*?*?,3.7,1.7,86,101890,0,-0,297,0.0,-0.0,0.0,0,0,0,0,40,0.5,10,5,9999,99999,9,999999999,0.0,999,999,99
3004,2,19,22,0,*?*?*?*?*?*?*?*?*?*?*?*?*?*?*?*?*?*?*?*?*?*?,3.3,1.3,85,101890,0,-0,295,0.0,-0.0,0.0,0,0,0,0,30,0.5,10,5,9999,99999,9,999999999,0.0,999,999,99
3004,2,19,23,0,*?*?*?*?*?*?*?*?*?*?*?*?*?*?*?*?*?*?*?*?*?*?,3.1,0.6,84,101890,0,-0,294,0.0,-0.0,0.0,0,0,0,0,20,1.0,10,5,9999,99999,9,999999999,0.0,999,999,99
3004,2,19,24,0,*?*?*?*?*?*?*?*?*?*?*?*?*?*?*?*?*?*?*?*?*?*?,3.6,3.6,99,101890,0,-0,296,0.0,-0.0,0.0,0,0,0,0,110,1.0,10,5,9999,99999,9,999999999,0.0,999,999,99
3004,2,20,1,0,*?*?*?*?*?*?*?*?*?*?*?*?*?*?*?*?*?*?*?*?*?*?,2.9,0.2,82,102039,0,-0,294,0.0,-0.0,0.0,0,0,0,0,28,1.0,10,5,9999,99999,9,999999999,0.0,999,999,99
3004,2,20,2,0,*?*?*?*?*?*?*?*?*?*?*?*?*?*?*?*?*?*?*?*?*?*?,3.0,-0.0,80,102039,0,-0,294,0.0,-0.0,0.0,0,0,0,0,47,0.5,10,5,9999,99999,9,999999999,0.0,999,999,99
3004,2,20,3,0,*?*?*?*?*?*?*?*?*?*?*?*?*?*?*?*?*?*?*?*?*?*?,2.8,-0.4,78,102039,0,-0,293,0.0,-0.0,0.0,0,0,0,0,65,1.0,10,5,9999,99999,9,999999999,0.0,999,999,99
3004,2,20,4,0,*?*?*?*?*?*?*?*?*?*?*?*?*?*?*?*?*?*?*?*?*?*?,2.7,-0.4,80,102039,0,-0,293,0.0,-0.0,0.0,0,0,0,0,83,0.5,10,5,9999,99999,9,999999999,0.0,999,999,99
3004,2,20,5,0,*?*?*?*?*?*?*?*?*?*?*?*?*?*?*?*?*?*?*?*?*?*?,2.8,-0.6,77,102039,0,-0,293,0.0,-0.0,0.0,0,0,0,0,102,0.5,10,5,9999,99999,9,999999999,0.0,999,999,99
3004,2,20,6,0,*?*?*?*?*?*?*?*?*?*?*?*?*?*?*?*?*?*?*?*?*?*?,3.2,-0.6,75,102039,0,-0,295,0.0,-0.0,0.0,0,0,0,0,120,0.5,10,5,9999,99999,9,999999999,0.0,999,999,99
3004,2,20,7,0,*?*?*?*?*?*?*?*?*?*?*?*?*?*?*?*?*?*?*?*?*?*?,2.9,-0.0,81,102039,0,-0,283,0.0,-0.0,0.0,0,0,0,0,118,0.5,8,4,9999,99999,9,999999999,0.0,999,999,99
3004,2,20,8,0,*?*?*?*?*?*?*?*?*?*?*?*?*?*?*?*?*?*?*?*?*?*?,2.5,-0.0,83,102039,151,1400,282,35.5,83.0,26.6,3861,4239,3350,457,117,0.5,8,4,9999,99999,9,999999999,0.0,999,999,99
3004,2,20,9,0,*?*?*?*?*?*?*?*?*?*?*?*?*?*?*?*?*?*?*?*?*?*?,2.7,0.4,84,102039,320,1398,283,112.2,123.5,83.9,12247,10211,9701,1823,115,1.0,8,4,9999,99999,9,999999999,0.0,999,999,99
3004,2,20,10,0,*?*?*?*?*?*?*?*?*?*?*?*?*?*?*?*?*?*?*?*?*?*?,2.9,0.4,84,102039,453,1399,269,240.6,390.1,114.3,25072,35255,14430,2168,113,1.0,5,3,9999,99999,9,999999999,0.0,999,999,99
3004,2,20,11,0,*?*?*?*?*?*?*?*?*?*?*?*?*?*?*?*?*?*?*?*?*?*?,3.3,-0.4,76,102039,539,1397,270,295.5,402.1,140.4,30814,38151,17411,2750,112,0.5,5,3,9999,99999,9,999999999,0.0,999,999,99
3004,2,20,12,0,*?*?*?*?*?*?*?*?*?*?*?*?*?*?*?*?*?*?*?*?*?*?,3.3,1.0,84,102039,575,1399,276,298.1,324.9,164.6,31778,32308,18780,3477,110,0.5,6,3,9999,99999,9,999999999,0.0,999,999,99
3004,2,20,13,0,*?*?*?*?*?*?*?*?*?*?*?*?*?*?*?*?*?*?*?*?*?*?,3.7,1.7,87,102039,556,1399,273,305.8,403.9,145.3,31899,38600,17966,2865,112,1.5,5,3,9999,99999,9,999999999,0.0,999,999,99
3004,2,20,14,0,*?*?*?*?*?*?*?*?*?*?*?*?*?*?*?*?*?*?*?*?*?*?,3.8,1.7,85,102039,484,1398,283,220.3,227.1,141.7,23330,21505,16256,2912,113,1.0,7,4,9999,99999,9,999999999,0.0,999,999,99
3004,2,20,15,0,*?*?*?*?*?*?*?*?*?*?*?*?*?*?*?*?*?*?*?*?*?*?,3.6,2.3,90,102039,365,1400,282,156.4,214.1,100.6,16535,18223,11752,1972,115,1.0,7,4,9999,99999,9,999999999,0.0,999,999,99
3004,2,20,16,0,*?*?*?*?*?*?*?*?*?*?*?*?*?*?*?*?*?*?*?*?*?*?,3.6,1.7,87,102039,205,1395,296,26.2,0.0,26.2,3078,0,3082,1015,117,1.5,10,5,9999,99999,9,999999999,0.0,999,999,99
3004,2,20,17,0,*?*?*?*?*?*?*?*?*?*?*?*?*?*?*?*?*?*?*?*?*?*?,3.3,0.8,84,102039,17,1368,295,0.0,0.0,0.0,0,0,0,0,118,1.0,10,5,9999,99999,9,999999999,0.0,999,999,99
3004,2,20,18,0,*?*?*?*?*?*?*?*?*?*?*?*?*?*?*?*?*?*?*?*?*?*?,3.6,-0.0,77,102039,0,-0,297,0.0,-0.0,0.0,0,0,0,0,120,1.0,10,5,9999,99999,9,999999999,0.0,999,999,99
3004,2,20,19,0,*?*?*?*?*?*?*?*?*?*?*?*?*?*?*?*?*?*?*?*?*?*?,3.1,-1.7,69,102039,0,-0,295,0.0,-0.0,0.0,0,0,0,0,120,1.0,10,5,9999,99999,9,999999999,0.0,999,999,99
3004,2,20,20,0,*?*?*?*?*?*?*?*?*?*?*?*?*?*?*?*?*?*?*?*?*?*?,3.0,-1.3,72,102039,0,-0,294,0.0,-0.0,0.0,0,0,0,0,120,1.0,10,5,9999,99999,9,999999999,0.0,999,999,99
3004,2,20,21,0,*?*?*?*?*?*?*?*?*?*?*?*?*?*?*?*?*?*?*?*?*?*?,3.0,-1.7,69,102039,0,-0,294,0.0,-0.0,0.0,0,0,0,0,120,0.5,10,5,9999,99999,9,999999999,0.0,999,999,99
3004,2,20,22,0,*?*?*?*?*?*?*?*?*?*?*?*?*?*?*?*?*?*?*?*?*?*?,3.3,-0.8,74,102039,0,-0,295,0.0,-0.0,0.0,0,0,0,0,120,0.5,10,5,9999,99999,9,999999999,0.0,999,999,99
3004,2,20,23,0,*?*?*?*?*?*?*?*?*?*?*?*?*?*?*?*?*?*?*?*?*?*?,2.7,-0.2,81,102039,0,-0,293,0.0,-0.0,0.0,0,0,0,0,120,1.0,10,5,9999,99999,9,999999999,0.0,999,999,99
3004,2,20,24,0,*?*?*?*?*?*?*?*?*?*?*?*?*?*?*?*?*?*?*?*?*?*?,2.9,0.4,83,102039,0,-0,294,0.0,-0.0,0.0,0,0,0,0,10,1.0,10,5,9999,99999,9,999999999,0.0,999,999,99
3004,2,21,1,0,*?*?*?*?*?*?*?*?*?*?*?*?*?*?*?*?*?*?*?*?*?*?,1.0,-1.3,81,102294,0,-0,286,0.0,-0.0,0.0,0,0,0,0,120,1.0,10,5,9999,99999,9,999999999,0.0,999,999,99
3004,2,21,2,0,*?*?*?*?*?*?*?*?*?*?*?*?*?*?*?*?*?*?*?*?*?*?,0.4,-1.9,81,102294,0,-0,283,0.0,-0.0,0.0,0,0,0,0,120,0.5,10,5,9999,99999,9,999999999,0.0,999,999,99
3004,2,21,3,0,*?*?*?*?*?*?*?*?*?*?*?*?*?*?*?*?*?*?*?*?*?*?,-0.1,-2.4,81,102294,0,-0,281,0.0,-0.0,0.0,0,0,0,0,120,1.0,10,5,9999,99999,9,999999999,0.0,999,999,99
3004,2,21,4,0,*?*?*?*?*?*?*?*?*?*?*?*?*?*?*?*?*?*?*?*?*?*?,-0.7,-2.4,85,102294,0,-0,279,0.0,-0.0,0.0,0,0,0,0,120,0.5,10,5,9999,99999,9,999999999,0.0,999,999,99
3004,2,21,5,0,*?*?*?*?*?*?*?*?*?*?*?*?*?*?*?*?*?*?*?*?*?*?,-1.3,-3.7,81,102294,0,-0,277,0.0,-0.0,0.0,0,0,0,0,120,0.5,10,5,9999,99999,9,999999999,0.0,999,999,99
3004,2,21,6,0,*?*?*?*?*?*?*?*?*?*?*?*?*?*?*?*?*?*?*?*?*?*?,-0.8,-3.1,80,102294,0,-0,279,0.0,-0.0,0.0,0,0,0,0,120,0.5,10,5,9999,99999,9,999999999,0.0,999,999,99
3004,2,21,7,0,*?*?*?*?*?*?*?*?*?*?*?*?*?*?*?*?*?*?*?*?*?*?,-0.3,-2.7,81,102294,0,-0,275,0.0,-0.0,0.0,0,0,0,0,122,0.5,9,5,9999,99999,9,999999999,0.0,999,999,99
3004,2,21,8,0,*?*?*?*?*?*?*?*?*?*?*?*?*?*?*?*?*?*?*?*?*?*?,-1.1,-3.1,83,102294,158,1393,277,17.0,0.0,17.0,2019,-0,2020,661,123,0.5,10,5,9999,99999,9,999999999,0.0,999,999,99
3004,2,21,9,0,*?*?*?*?*?*?*?*?*?*?*?*?*?*?*?*?*?*?*?*?*?*?,0.2,-2.9,76,102294,328,1398,283,50.3,0.0,50.3,5868,0,5881,1997,125,1.0,10,5,9999,99999,9,999999999,0.0,999,999,99
3004,2,21,10,0,*?*?*?*?*?*?*?*?*?*?*?*?*?*?*?*?*?*?*?*?*?*?,1.8,-2.4,70,102294,460,1396,284,132.7,53.6,115.1,14570,4949,12992,3176,127,1.0,9,5,9999,99999,9,999999999,0.0,999,999,99
3004,2,21,11,0,*?*?*?*?*?*?*?*?*?*?*?*?*?*?*?*?*?*?*?*?*?*?,3.4,-3.1,58,102294,547,1397,291,162.4,55.1,140.8,17839,5269,15885,4036,128,0.5,9,5,9999,99999,9,999999999,0.0,999,999,99
3004,2,21,12,0,*?*?*?*?*?*?*?*?*?*?*?*?*?*?*?*?*?*?*?*?*?*?,4.9,-4.2,49,102294,582,1396,297,174.4,55.6,151.2,19162,5373,17054,4404,130,0.5,9,5,9999,99999,9,999999999,0.0,999,999,99
3004,2,21,13,0,*?*?*?*?*?*?*?*?*?*?*?*?*?*?*?*?*?*?*?*?*?*?,4.7,-2.4,57,102294,563,1396,302,96.6,0.0,96.6,11351,0,11386,4148,128,1.5,10,5,9999,99999,9,999999999,0.0,999,999,99
3004,2,21,14,0,*?*?*?*?*?*?*?*?*?*?*?*?*?*?*?*?*?*?*?*?*?*?,5.0,-2.4,56,102294,492,1399,292,189.9,136.0,142.1,20695,12978,16193,3247,127,1.0,8,4,9999,99999,9,999999999,0.0,999,999,99
3004,2,21,15,0,*?*?*?*?*?*?*?*?*?*?*?*?*?*?*?*?*?*?*?*?*?*?,4.9,-2.7,56,102294,372,1398,291,135.7,128.5,101.5,14796,11244,11675,2236,125,1.0,8,4,9999,99999,9,999999999,0.0,999,999,99
3004,2,21,16,0,*?*?*?*?*?*?*?*?*?*?*?*?*?*?*?*?*?*?*?*?*?*?,4.9,-2.9,55,102294,213,1400,291,63.5,105.3,47.5,6785,6741,5783,863,123,1.5,8,4,9999,99999,9,999999999,0.0,999,999,99
3004,2,21,17,0,*?*?*?*?*?*?*?*?*?*?*?*?*?*?*?*?*?*?*?*?*?*?,4.9,-2.2,57,102294,24,1379,303,0.0,0.0,0.0,0,0,0,0,122,1.0,10,5,9999,99999,9,999999999,0.0,999,999,99
3004,2,21,18,0,*?*?*?*?*?*?*?*?*?*?*?*?*?*?*?*?*?*?*?*?*?*?,3.6,-2.2,63,102294,0,-0,297,0.0,-0.0,0.0,0,0,0,0,120,1.0,10,5,9999,99999,9,999999999,0.0,999,999,99
3004,2,21,19,0,*?*?*?*?*?*?*?*?*?*?*?*?*?*?*?*?*?*?*?*?*?*?,2.8,-5.0,52,102294,0,-0,294,0.0,-0.0,0.0,0,0,0,0,118,1.0,10,5,9999,99999,9,999999999,0.0,999,999,99
3004,2,21,20,0,*?*?*?*?*?*?*?*?*?*?*?*?*?*?*?*?*?*?*?*?*?*?,1.6,-5.3,56,102294,0,-0,289,0.0,-0.0,0.0,0,0,0,0,117,1.0,10,5,9999,99999,9,999999999,0.0,999,999,99
3004,2,21,21,0,*?*?*?*?*?*?*?*?*?*?*?*?*?*?*?*?*?*?*?*?*?*?,1.1,-6.3,54,102294,0,-0,287,0.0,-0.0,0.0,0,0,0,0,115,0.5,10,5,9999,99999,9,999999999,0.0,999,999,99
3004,2,21,22,0,*?*?*?*?*?*?*?*?*?*?*?*?*?*?*?*?*?*?*?*?*?*?,1.3,-5.3,57,102294,0,-0,288,0.0,-0.0,0.0,0,0,0,0,113,0.5,10,5,9999,99999,9,999999999,0.0,999,999,99
3004,2,21,23,0,*?*?*?*?*?*?*?*?*?*?*?*?*?*?*?*?*?*?*?*?*?*?,1.2,-4.2,63,102294,0,-0,287,0.0,-0.0,0.0,0,0,0,0,112,1.0,10,5,9999,99999,9,999999999,0.0,999,999,99
3004,2,21,24,0,*?*?*?*?*?*?*?*?*?*?*?*?*?*?*?*?*?*?*?*?*?*?,2.1,-0.8,79,102294,0,-0,290,0.0,-0.0,0.0,0,0,0,0,120,1.0,10,5,9999,99999,9,999999999,0.0,999,999,99
3004,2,22,1,0,*?*?*?*?*?*?*?*?*?*?*?*?*?*?*?*?*?*?*?*?*?*?,1.5,-0.6,87,102432,0,-0,288,0.0,-0.0,0.0,0,0,0,0,108,1.0,10,5,9999,99999,9,999999999,0.0,999,999,99
3004,2,22,2,0,*?*?*?*?*?*?*?*?*?*?*?*?*?*?*?*?*?*?*?*?*?*?,1.8,1.0,96,102432,0,-0,289,0.0,-0.0,0.0,0,0,0,0,107,0.5,10,5,9999,99999,9,999999999,0.0,999,999,99
3004,2,22,3,0,*?*?*?*?*?*?*?*?*?*?*?*?*?*?*?*?*?*?*?*?*?*?,1.4,0.2,93,102432,0,-0,287,0.0,-0.0,0.0,0,0,0,0,105,1.0,10,5,9999,99999,9,999999999,0.0,999,999,99
3004,2,22,4,0,*?*?*?*?*?*?*?*?*?*?*?*?*?*?*?*?*?*?*?*?*?*?,1.1,0.4,97,102432,0,-0,286,0.0,-0.0,0.0,0,0,0,0,103,0.5,10,5,9999,99999,9,999999999,0.0,999,999,99
3004,2,22,5,0,*?*?*?*?*?*?*?*?*?*?*?*?*?*?*?*?*?*?*?*?*?*?,0.7,-1.5,86,102432,0,-0,285,0.0,-0.0,0.0,0,0,0,0,102,0.5,10,5,9999,99999,9,999999999,0.0,999,999,99
3004,2,22,6,0,*?*?*?*?*?*?*?*?*?*?*?*?*?*?*?*?*?*?*?*?*?*?,1.0,-0.0,95,102432,0,-0,286,0.0,-0.0,0.0,0,0,0,0,100,0.5,10,5,9999,99999,9,999999999,0.0,999,999,99
3004,2,22,7,0,*?*?*?*?*?*?*?*?*?*?*?*?*?*?*?*?*?*?*?*?*?*?,1.2,-0.2,92,102432,0,-0,262,0.0,-0.0,0.0,0,0,0,0,102,0.5,5,3,9999,99999,9,999999999,0.0,999,999,99
3004,2,22,8,0,*?*?*?*?*?*?*?*?*?*?*?*?*?*?*?*?*?*?*?*?*?*?,1.2,-0.4,91,102432,166,1395,261,59.5,262.6,28.3,6133,16092,4383,515,103,0.5,5,3,9999,99999,9,999999999,0.0,999,999,99
3004,2,22,9,0,*?*?*?*?*?*?*?*?*?*?*?*?*?*?*?*?*?*?*?*?*?*?,1.2,-0.8,87,102432,336,1398,251,176.8,468.4,64.2,18119,38243,9365,1161,105,1.0,3,2,9999,99999,9,999999999,0.0,999,999,99
3004,2,22,10,0,*?*?*?*?*?*?*?*?*?*?*?*?*?*?*?*?*?*?*?*?*?*?,4.1,2.7,92,102432,468,1396,261,268.1,537.3,87.9,27654,48668,12553,1649,107,1.0,2,1,9999,99999,9,999999999,0.0,999,999,99
3004,2,22,11,0,*?*?*?*?*?*?*?*?*?*?*?*?*?*?*?*?*?*?*?*?*?*?,5.6,3.9,90,102432,555,1396,278,317.5,469.7,130.8,33471,44959,16496,2549,108,0.5,4,2,9999,99999,9,999999999,0.0,999,999,99
3004,2,22,12,0,*?*?*?*?*?*?*?*?*?*?*?*?*?*?*?*?*?*?*?*?*?*?,5.9,4.5,92,102432,590,1396,284,327.9,407.4,155.8,34220,39477,19133,3122,110,0.5,5,3,9999,99999,9,999999999,0.0,999,999,99
3004,2,22,13,0,*?*?*?*?*?*?*?*?*?*?*?*?*?*?*?*?*?*?*?*?*?*?,5.9,5.5,99,102432,571,1397,281,327.9,471.6,135.1,34584,45441,16991,2651,108,1.5,4,2,9999,99999,9,999999999,0.0,999,999,99
3004,2,22,14,0,*?*?*?*?*?*?*?*?*?*?*?*?*?*?*?*?*?*?*?*?*?*?,6.0,3.9,88,102432,499,1396,266,289.7,561.8,88.9,30029,51849,12755,1701,107,1.0,1,0,9999,99999,9,999999999,0.0,999,999,99
3004,2,22,15,0,*?*?*?*?*?*?*?*?*?*?*?*?*?*?*?*?*?*?*?*?*?*?,5.7,3.9,90,102432,379,1396,274,205.9,483.1,74.8,21092,41027,10749,1356,105,1.0,3,2,9999,99999,9,999999999,0.0,999,999,99
3004,2,22,16,0,*?*?*?*?*?*?*?*?*?*?*?*?*?*?*?*?*?*?*?*?*?*?,5.9,3.8,88,102432,220,1399,306,29.0,0.0,29.0,3406,0,3411,1127,103,1.5,10,5,9999,99999,9,999999999,0.0,999,999,99
3004,2,22,17,0,*?*?*?*?*?*?*?*?*?*?*?*?*?*?*?*?*?*?*?*?*?*?,5.9,3.9,89,102432,31,1384,306,0.0,0.0,0.0,0,0,0,0,102,1.0,10,5,9999,99999,9,999999999,0.0,999,999,99
3004,2,22,18,0,*?*?*?*?*?*?*?*?*?*?*?*?*?*?*?*?*?*?*?*?*?*?,4.7,4.6,100,102432,0,-0,301,0.0,-0.0,0.0,0,0,0,0,100,1.0,10,5,9999,99999,9,999999999,0.0,999,999,99
3004,2,22,19,0,*?*?*?*?*?*?*?*?*?*?*?*?*?*?*?*?*?*?*?*?*?*?,4.1,2.9,94,102432,0,-0,298,0.0,-0.0,0.0,0,0,0,0,87,1.0,10,5,9999,99999,9,999999999,0.0,999,999,99
3004,2,22,20,0,*?*?*?*?*?*?*?*?*?*?*?*?*?*?*?*?*?*?*?*?*?*?,3.5,2.1,92,102432,0,-0,296,0.0,-0.0,0.0,0,0,0,0,73,1.0,10,5,9999,99999,9,999999999,0.0,999,999,99
3004,2,22,21,0,*?*?*?*?*?*?*?*?*?*?*?*?*?*?*?*?*?*?*?*?*?*?,3.1,1.3,90,102432,0,-0,294,0.0,-0.0,0.0,0,0,0,0,60,0.5,10,5,9999,99999,9,999999999,0.0,999,999,99
3004,2,22,22,0,*?*?*?*?*?*?*?*?*?*?*?*?*?*?*?*?*?*?*?*?*?*?,3.7,1.9,90,102432,0,-0,297,0.0,-0.0,0.0,0,0,0,0,47,0.5,10,5,9999,99999,9,999999999,0.0,999,999,99
3004,2,22,23,0,*?*?*?*?*?*?*?*?*?*?*?*?*?*?*?*?*?*?*?*?*?*?,2.6,0.6,88,102432,0,-0,292,0.0,-0.0,0.0,0,0,0,0,33,1.0,10,5,9999,99999,9,999999999,0.0,999,999,99
3004,2,22,24,0,*?*?*?*?*?*?*?*?*?*?*?*?*?*?*?*?*?*?*?*?*?*?,1.1,-2.2,78,102432,0,-0,286,0.0,-0.0,0.0,0,0,0,0,110,1.0,10,5,9999,99999,9,999999999,0.0,999,999,99
3004,2,23,1,0,*?*?*?*?*?*?*?*?*?*?*?*?*?*?*?*?*?*?*?*?*?*?,0.2,-2.9,78,102624,0,-0,283,0.0,-0.0,0.0,0,0,0,0,75,1.0,10,5,9999,99999,9,999999999,0.0,999,999,99
3004,2,23,2,0,*?*?*?*?*?*?*?*?*?*?*?*?*?*?*?*?*?*?*?*?*?*?,-0.7,-4.8,70,102624,0,-0,279,0.0,-0.0,0.0,0,0,0,0,130,0.5,10,5,9999,99999,9,999999999,0.0,999,999,99
3004,2,23,3,0,*?*?*?*?*?*?*?*?*?*?*?*?*?*?*?*?*?*?*?*?*?*?,-0.2,-5.3,64,102624,0,-0,281,0.0,-0.0,0.0,0,0,0,0,185,1.0,10,5,9999,99999,9,999999999,0.0,999,999,99
3004,2,23,4,0,*?*?*?*?*?*?*?*?*?*?*?*?*?*?*?*?*?*?*?*?*?*?,0.3,-3.1,75,102624,0,-0,283,0.0,-0.0,0.0,0,0,0,0,240,0.5,10,5,9999,99999,9,999999999,0.0,999,999,99
3004,2,23,5,0,*?*?*?*?*?*?*?*?*?*?*?*?*?*?*?*?*?*?*?*?*?*?,-0.6,-3.9,75,102624,0,-0,280,0.0,-0.0,0.0,0,0,0,0,295,0.5,10,5,9999,99999,9,999999999,0.0,999,999,99
3004,2,23,6,0,*?*?*?*?*?*?*?*?*?*?*?*?*?*?*?*?*?*?*?*?*?*?,-1.0,-5.0,71,102624,0,-0,278,0.0,-0.0,0.0,0,0,0,0,350,0.5,10,5,9999,99999,9,999999999,0.0,999,999,99
3004,2,23,7,0,*?*?*?*?*?*?*?*?*?*?*?*?*?*?*?*?*?*?*?*?*?*?,-1.3,-6.0,67,102624,0,-0,271,0.0,-0.0,0.0,0,0,0,0,347,0.5,9,5,9999,99999,9,999999999,0.0,999,999,99
3004,2,23,8,0,*?*?*?*?*?*?*?*?*?*?*?*?*?*?*?*?*?*?*?*?*?*?,-0.5,-6.0,63,102624,174,1395,269,46.2,93.4,34.6,4976,5265,4284,610,343,0.5,8,4,9999,99999,9,999999999,0.0,999,999,99
3004,2,23,9,0,*?*?*?*?*?*?*?*?*?*?*?*?*?*?*?*?*?*?*?*?*?*?,0.3,-4.2,68,102624,344,1397,272,123.1,126.0,92.1,13425,10714,10614,2012,340,1.0,8,4,9999,99999,9,999999999,0.0,999,999,99
3004,2,23,10,0,*?*?*?*?*?*?*?*?*?*?*?*?*?*?*?*?*?*?*?*?*?*?,1.8,-3.7,64,102624,476,1395,284,138.3,53.9,119.9,15180,5017,13533,3331,337,1.0,9,5,9999,99999,9,999999999,0.0,999,999,99
3004,2,23,11,0,*?*?*?*?*?*?*?*?*?*?*?*?*?*?*?*?*?*?*?*?*?*?,3.9,-4.8,51,102624,563,1396,293,167.9,55.4,145.6,18451,5319,16426,4205,333,0.5,9,5,9999,99999,9,999999999,0.0,999,999,99
3004,2,23,12,0,*?*?*?*?*?*?*?*?*?*?*?*?*?*?*?*?*?*?*?*?*?*?,5.1,-6.3,41,102624,598,1396,298,179.9,55.9,155.9,19770,5416,17591,4578,330,0.5,9,5,9999,99999,9,999999999,0.0,999,999,99
3004,2,23,13,0,*?*?*?*?*?*?*?*?*?*?*?*?*?*?*?*?*?*?*?*?*?*?,5.1,-6.6,39,102624,579,1397,298,173.3,55.6,150.2,19042,5364,16949,4371,330,1.5,9,5,9999,99999,9,999999999,0.0,999,999,99
3004,2,23,14,0,*?*?*?*?*?*?*?*?*?*?*?*?*?*?*?*?*?*?*?*?*?*?,5.2,-3.1,53,102624,507,1397,298,148.6,54.5,128.8,16322,5133,14543,3629,330,1.0,9,5,9999,99999,9,999999999,0.0,999,999,99
3004,2,23,15,0,*?*?*?*?*?*?*?*?*?*?*?*?*?*?*?*?*?*?*?*?*?*?,4.8,-3.1,54,102624,387,1398,291,142.5,129.7,106.6,15534,11506,12244,2358,330,1.0,8,4,9999,99999,9,999999999,0.0,999,999,99
3004,2,23,16,0,*?*?*?*?*?*?*?*?*?*?*?*?*?*?*?*?*?*?*?*?*?*?,5.0,-3.7,51,102624,227,1397,291,70.1,108.7,52.4,7469,7246,6344,962,330,1.5,8,4,9999,99999,9,999999999,0.0,999,999,99
3004,2,23,17,0,*?*?*?*?*?*?*?*?*?*?*?*?*?*?*?*?*?*?*?*?*?*?,4.9,-2.2,59,102624,38,1387,303,0.0,0.0,0.0,0,0,0,0,330,1.0,10,5,9999,99999,9,999999999,0.0,999,999,99
3004,2,23,18,0,*?*?*?*?*?*?*?*?*?*?*?*?*?*?*?*?*?*?*?*?*?*?,3.3,-2.4,65,102624,0,-0,296,0.0,-0.0,0.0,0,0,0,0,330,1.0,10,5,9999,99999,9,999999999,0.0,999,999,99
3004,2,23,19,0,*?*?*?*?*?*?*?*?*?*?*?*?*?*?*?*?*?*?*?*?*?*?,2.9,-2.2,68,102624,0,-0,294,0.0,-0.0,0.0,0,0,0,0,287,1.0,10,5,9999,99999,9,999999999,0.0,999,999,99
3004,2,23,20,0,*?*?*?*?*?*?*?*?*?*?*?*?*?*?*?*?*?*?*?*?*?*?,3.0,-0.8,75,102624,0,-0,294,0.0,-0.0,0.0,0,0,0,0,243,1.0,10,5,9999,99999,9,999999999,0.0,999,999,99
3004,2,23,21,0,*?*?*?*?*?*?*?*?*?*?*?*?*?*?*?*?*?*?*?*?*?*?,1.7,-1.7,77,102624,0,-0,289,0.0,-0.0,0.0,0,0,0,0,200,0.5,10,5,9999,99999,9,999999999,0.0,999,999,99
3004,2,23,22,0,*?*?*?*?*?*?*?*?*?*?*?*?*?*?*?*?*?*?*?*?*?*?,1.7,-1.1,80,102624,0,-0,289,0.0,-0.0,0.0,0,0,0,0,157,0.5,10,5,9999,99999,9,999999999,0.0,999,999,99
3004,2,23,23,0,*?*?*?*?*?*?*?*?*?*?*?*?*?*?*?*?*?*?*?*?*?*?,1.5,0.6,94,102624,0,-0,288,0.0,-0.0,0.0,0,0,0,0,113,1.0,10,5,9999,99999,9,999999999,0.0,999,999,99
3004,2,23,24,0,*?*?*?*?*?*?*?*?*?*?*?*?*?*?*?*?*?*?*?*?*?*?,1.6,-1.1,82,102624,0,-0,288,0.0,-0.0,0.0,0,0,0,0,20,1.0,10,5,9999,99999,9,999999999,0.0,999,999,99
3004,2,24,1,0,*?*?*?*?*?*?*?*?*?*?*?*?*?*?*?*?*?*?*?*?*?*?,1.6,1.5,100,103035,0,-0,288,0.0,-0.0,0.0,0,0,0,0,70,1.0,10,5,9999,99999,9,999999999,0.0,999,999,99
3004,2,24,2,0,*?*?*?*?*?*?*?*?*?*?*?*?*?*?*?*?*?*?*?*?*?*?,2.4,2.5,100,103035,0,-0,291,0.0,-0.0,0.0,0,0,0,0,70,0.5,10,5,9999,99999,9,999999999,0.0,999,999,99
3004,2,24,3,0,*?*?*?*?*?*?*?*?*?*?*?*?*?*?*?*?*?*?*?*?*?*?,0.2,-0.0,100,103035,0,-0,282,0.0,-0.0,0.0,0,0,0,0,70,1.0,10,5,9999,99999,9,999999999,0.0,999,999,99
3004,2,24,4,0,*?*?*?*?*?*?*?*?*?*?*?*?*?*?*?*?*?*?*?*?*?*?,0.9,0.6,100,103035,0,-0,285,0.0,-0.0,0.0,0,0,0,0,70,0.5,10,5,9999,99999,9,999999999,0.0,999,999,99
3004,2,24,5,0,*?*?*?*?*?*?*?*?*?*?*?*?*?*?*?*?*?*?*?*?*?*?,0.5,0.4,100,103035,0,-0,283,0.0,-0.0,0.0,0,0,0,0,70,0.5,10,5,9999,99999,9,999999999,0.0,999,999,99
3004,2,24,6,0,*?*?*?*?*?*?*?*?*?*?*?*?*?*?*?*?*?*?*?*?*?*?,-0.2,-0.2,100,103035,0,-0,251,0.0,-0.0,0.0,0,0,0,0,70,0.5,4,2,9999,99999,9,999999999,0.0,999,999,99
3004,2,24,7,0,*?*?*?*?*?*?*?*?*?*?*?*?*?*?*?*?*?*?*?*?*?*?,-0.8,-0.8,100,103035,0,-0,229,0.0,-0.0,0.0,0,0,0,0,67,0.5,0,0,9999,99999,9,999999999,0.0,999,999,99
3004,2,24,8,0,*?*?*?*?*?*?*?*?*?*?*?*?*?*?*?*?*?*?*?*?*?*?,0.7,-0.8,90,103035,182,1395,234,74.7,400.7,22.4,7744,27730,3698,472,63,0.5,0,0,9999,99999,9,999999999,0.0,999,999,99
3004,2,24,9,0,*?*?*?*?*?*?*?*?*?*?*?*?*?*?*?*?*?*?*?*?*?*?,2.1,0.8,92,103035,352,1397,242,189.9,527.5,57.0,19715,44185,8560,1065,60,1.0,0,0,9999,99999,9,999999999,0.0,999,999,99
3004,2,24,10,0,*?*?*?*?*?*?*?*?*?*?*?*?*?*?*?*?*?*?*?*?*?*?,2.9,1.5,92,103035,484,1395,246,280.0,564.8,84.0,29068,51825,12146,1607,57,1.0,0,0,9999,99999,9,999999999,0.0,999,999,99
3004,2,24,11,0,*?*?*?*?*?*?*?*?*?*?*?*?*?*?*?*?*?*?*?*?*?*?,7.5,2.7,73,103035,571,1396,265,338.9,579.8,101.7,35237,55130,14391,2002,53,0.5,0,0,9999,99999,9,999999999,0.0,999,999,99
3004,2,24,12,0,*?*?*?*?*?*?*?*?*?*?*?*?*?*?*?*?*?*?*?*?*?*?,8.5,2.9,69,103035,606,1396,269,362.5,584.6,108.8,37727,56192,15269,2174,50,0.5,0,0,9999,99999,9,999999999,0.0,999,999,99
3004,2,24,13,0,*?*?*?*?*?*?*?*?*?*?*?*?*?*?*?*?*?*?*?*?*?*?,8.5,4.8,79,103035,586,1395,273,349.4,582.0,104.8,36337,55614,14779,2077,47,1.5,0,0,9999,99999,9,999999999,0.0,999,999,99
3004,2,24,14,0,*?*?*?*?*?*?*?*?*?*?*?*?*?*?*?*?*?*?*?*?*?*?,8.6,6.1,85,103035,514,1395,276,300.3,570.5,90.1,31185,53081,12927,1738,43,1.0,0,0,9999,99999,9,999999999,0.0,999,999,99
3004,2,24,15,0,*?*?*?*?*?*?*?*?*?*?*?*?*?*?*?*?*?*?*?*?*?*?,8.5,6.1,86,103035,394,1396,275,218.6,542.1,65.6,22684,47047,9723,1232,40,1.0,0,0,9999,99999,9,999999999,0.0,999,999,99
3004,2,24,16,0,*?*?*?*?*?*?*?*?*?*?*?*?*?*?*?*?*?*?*?*?*?*?,8.5,5.5,83,103035,234,1396,274,109.9,459.0,33.0,11227,34352,5308,646,37,1.5,0,0,9999,99999,9,999999999,0.0,999,999,99
3004,2,24,17,0,*?*?*?*?*?*?*?*?*?*?*?*?*?*?*?*?*?*?*?*?*?*?,7.9,5.6,87,103035,45,1389,310,0.0,0.0,0.0,0,0,0,0,33,1.0,9,5,9999,99999,9,999999999,0.0,999,999,99
3004,2,24,18,0,*?*?*?*?*?*?*?*?*?*?*?*?*?*?*?*?*?*?*?*?*?*?,6.1,4.1,89,103035,0,-0,307,0.0,-0.0,0.0,0,0,0,0,30,1.0,10,5,9999,99999,9,999999999,0.0,999,999,99
3004,2,24,19,0,*?*?*?*?*?*?*?*?*?*?*?*?*?*?*?*?*?*?*?*?*?*?,4.9,3.0,90,103035,0,-0,302,0.0,-0.0,0.0,0,0,0,0,40,1.0,10,5,9999,99999,9,999999999,0.0,999,999,99
3004,2,24,20,0,*?*?*?*?*?*?*?*?*?*?*?*?*?*?*?*?*?*?*?*?*?*?,4.3,2.7,91,103035,0,-0,299,0.0,-0.0,0.0,0,0,0,0,50,1.0,10,5,9999,99999,9,999999999,0.0,999,999,99
3004,2,24,21,0,*?*?*?*?*?*?*?*?*?*?*?*?*?*?*?*?*?*?*?*?*?*?,3.3,3.0,100,103035,0,-0,295,0.0,-0.0,0.0,0,0,0,0,60,0.5,10,5,9999,99999,9,999999999,0.0,999,999,99
3004,2,24,22,0,*?*?*?*?*?*?*?*?*?*?*?*?*?*?*?*?*?*?*?*?*?*?,2.9,2.5,99,103035,0,-0,293,0.0,-0.0,0.0,0,0,0,0,70,0.5,10,5,9999,99999,9,999999999,0.0,999,999,99
3004,2,24,23,0,*?*?*?*?*?*?*?*?*?*?*?*?*?*?*?*?*?*?*?*?*?*?,2.1,2.1,100,103035,0,-0,290,0.0,-0.0,0.0,0,0,0,0,80,1.0,10,5,9999,99999,9,999999999,0.0,999,999,99
3004,2,24,24,0,*?*?*?*?*?*?*?*?*?*?*?*?*?*?*?*?*?*?*?*?*?*?,1.3,1.3,100,103035,0,-0,287,0.0,-0.0,0.0,0,0,0,0,70,1.0,10,5,9999,99999,9,999999999,0.0,999,999,99
3004,2,25,1,0,*?*?*?*?*?*?*?*?*?*?*?*?*?*?*?*?*?*?*?*?*?*?,1.3,1.3,100,103453,0,-0,287,0.0,-0.0,0.0,0,0,0,0,88,1.0,10,5,9999,99999,9,999999999,0.0,999,999,99
3004,2,25,2,0,*?*?*?*?*?*?*?*?*?*?*?*?*?*?*?*?*?*?*?*?*?*?,1.6,0.8,95,103453,0,-0,288,0.0,-0.0,0.0,0,0,0,0,87,0.5,10,5,9999,99999,9,999999999,0.0,999,999,99
3004,2,25,3,0,*?*?*?*?*?*?*?*?*?*?*?*?*?*?*?*?*?*?*?*?*?*?,-0.0,-1.5,88,103453,0,-0,282,0.0,-0.0,0.0,0,0,0,0,85,1.0,10,5,9999,99999,9,999999999,0.0,999,999,99
3004,2,25,4,0,*?*?*?*?*?*?*?*?*?*?*?*?*?*?*?*?*?*?*?*?*?*?,0.4,-1.3,87,103453,0,-0,283,0.0,-0.0,0.0,0,0,0,0,83,0.5,10,5,9999,99999,9,999999999,0.0,999,999,99
3004,2,25,5,0,*?*?*?*?*?*?*?*?*?*?*?*?*?*?*?*?*?*?*?*?*?*?,0.3,-2.4,80,103453,0,-0,283,0.0,-0.0,0.0,0,0,0,0,82,0.5,10,5,9999,99999,9,999999999,0.0,999,999,99
3004,2,25,6,0,*?*?*?*?*?*?*?*?*?*?*?*?*?*?*?*?*?*?*?*?*?*?,-0.4,-1.7,89,103453,0,-0,249,0.0,-0.0,0.0,0,0,0,0,80,0.5,4,2,9999,99999,9,999999999,0.0,999,999,99
3004,2,25,7,0,*?*?*?*?*?*?*?*?*?*?*?*?*?*?*?*?*?*?*?*?*?*?,-1.2,-3.1,85,103453,0,-0,224,0.0,-0.0,0.0,0,0,0,0,83,0.5,0,0,9999,99999,9,999999999,0.0,999,999,99
3004,2,25,8,0,*?*?*?*?*?*?*?*?*?*?*?*?*?*?*?*?*?*?*?*?*?*?,0.5,-2.7,76,103453,190,1394,230,80.2,411.9,24.1,8287,28892,3952,499,87,0.5,0,0,9999,99999,9,999999999,0.0,999,999,99
3004,2,25,9,0,*?*?*?*?*?*?*?*?*?*?*?*?*?*?*?*?*?*?*?*?*?*?,2.2,-0.8,80,103453,360,1396,239,195.5,530.6,58.6,20290,44776,8786,1097,90,1.0,0,0,9999,99999,9,999999999,0.0,999,999,99
3004,2,25,10,0,*?*?*?*?*?*?*?*?*?*?*?*?*?*?*?*?*?*?*?*?*?*?,4.3,2.1,86,103453,492,1394,252,285.6,566.4,85.7,29651,52184,12361,1642,93,1.0,0,0,9999,99999,9,999999999,0.0,999,999,99
3004,2,25,11,0,*?*?*?*?*?*?*?*?*?*?*?*?*?*?*?*?*?*?*?*?*?*?,7.6,1.7,66,103453,579,1395,263,344.5,581.0,103.3,35822,55390,14597,2041,97,0.5,0,0,9999,99999,9,999999999,0.0,999,999,99
3004,2,25,12,0,*?*?*?*?*?*?*?*?*?*?*?*?*?*?*?*?*?*?*?*?*?*?,8.2,1.5,63,103453,614,1396,265,368.1,585.6,110.4,38308,56421,15472,2215,100,0.5,0,0,9999,99999,9,999999999,0.0,999,999,99
3004,2,25,13,0,*?*?*?*?*?*?*?*?*?*?*?*?*?*?*?*?*?*?*?*?*?*?,8.7,1.9,62,103453,594,1395,268,354.8,583.1,106.4,36907,55855,14980,2116,92,1.5,0,0,9999,99999,9,999999999,0.0,999,999,99
3004,2,25,14,0,*?*?*?*?*?*?*?*?*?*?*?*?*?*?*?*?*?*?*?*?*?*?,8.6,1.0,59,103453,522,1396,266,305.5,571.9,91.7,31739,53387,13130,1773,83,1.0,0,0,9999,99999,9,999999999,0.0,999,999,99
3004,2,25,15,0,*?*?*?*?*?*?*?*?*?*?*?*?*?*?*?*?*?*?*?*?*?*?,8.8,2.1,62,103453,401,1394,268,223.7,544.4,67.1,23211,47506,9925,1262,75,1.0,0,0,9999,99999,9,999999999,0.0,999,999,99
3004,2,25,16,0,*?*?*?*?*?*?*?*?*?*?*?*?*?*?*?*?*?*?*?*?*?*?,8.6,0.2,56,103453,241,1394,264,114.9,465.2,34.5,11713,35140,5528,669,67,1.5,0,0,9999,99999,9,999999999,0.0,999,999,99
3004,2,25,17,0,*?*?*?*?*?*?*?*?*?*?*?*?*?*?*?*?*?*?*?*?*?*?,8.0,0.2,57,103453,52,1389,305,0.0,0.0,0.0,0,0,0,0,58,1.0,8,4,9999,99999,9,999999999,0.0,999,999,99
3004,2,25,18,0,*?*?*?*?*?*?*?*?*?*?*?*?*?*?*?*?*?*?*?*?*?*?,5.3,1.0,74,103453,0,-0,304,0.0,-0.0,0.0,0,0,0,0,50,1.0,10,5,9999,99999,9,999999999,0.0,999,999,99
3004,2,25,19,0,*?*?*?*?*?*?*?*?*?*?*?*?*?*?*?*?*?*?*?*?*?*?,3.9,1.3,82,103453,0,-0,298,0.0,-0.0,0.0,0,0,0,0,48,1.0,10,5,9999,99999,9,999999999,0.0,999,999,99
3004,2,25,20,0,*?*?*?*?*?*?*?*?*?*?*?*?*?*?*?*?*?*?*?*?*?*?,4.5,3.0,90,103453,0,-0,300,0.0,-0.0,0.0,0,0,0,0,47,1.0,10,5,9999,99999,9,999999999,0.0,999,999,99
3004,2,25,21,0,*?*?*?*?*?*?*?*?*?*?*?*?*?*?*?*?*?*?*?*?*?*?,4.1,2.5,89,103453,0,-0,298,0.0,-0.0,0.0,0,0,0,0,45,0.5,10,5,9999,99999,9,999999999,0.0,999,999,99
3004,2,25,22,0,*?*?*?*?*?*?*?*?*?*?*?*?*?*?*?*?*?*?*?*?*?*?,2.9,2.3,95,103453,0,-0,293,0.0,-0.0,0.0,0,0,0,0,43,0.5,10,5,9999,99999,9,999999999,0.0,999,999,99
3004,2,25,23,0,*?*?*?*?*?*?*?*?*?*?*?*?*?*?*?*?*?*?*?*?*?*?,1.8,1.7,100,103453,0,-0,289,0.0,-0.0,0.0,0,0,0,0,42,1.0,10,5,9999,99999,9,999999999,0.0,999,999,99
3004,2,25,24,0,*?*?*?*?*?*?*?*?*?*?*?*?*?*?*?*?*?*?*?*?*?*?,1.2,1.3,100,103453,0,-0,286,0.0,-0.0,0.0,0,0,0,0,90,1.0,10,5,9999,99999,9,999999999,0.0,999,999,99
3004,2,26,1,0,*?*?*?*?*?*?*?*?*?*?*?*?*?*?*?*?*?*?*?*?*?*?,-0.0,-2.2,80,103706,0,-0,282,0.0,-0.0,0.0,0,0,0,0,88,1.0,10,5,9999,99999,9,999999999,0.0,999,999,99
3004,2,26,2,0,*?*?*?*?*?*?*?*?*?*?*?*?*?*?*?*?*?*?*?*?*?*?,-0.7,-4.5,70,103706,0,-0,279,0.0,-0.0,0.0,0,0,0,0,137,0.5,10,5,9999,99999,9,999999999,0.0,999,999,99
3004,2,26,3,0,*?*?*?*?*?*?*?*?*?*?*?*?*?*?*?*?*?*?*?*?*?*?,-0.8,-5.0,66,103706,0,-0,279,0.0,-0.0,0.0,0,0,0,0,185,1.0,10,5,9999,99999,9,999999999,0.0,999,999,99
3004,2,26,4,0,*?*?*?*?*?*?*?*?*?*?*?*?*?*?*?*?*?*?*?*?*?*?,-1.0,-5.0,68,103706,0,-0,278,0.0,-0.0,0.0,0,0,0,0,233,0.5,10,5,9999,99999,9,999999999,0.0,999,999,99
3004,2,26,5,0,*?*?*?*?*?*?*?*?*?*?*?*?*?*?*?*?*?*?*?*?*?*?,-0.8,-5.0,67,103706,0,-0,279,0.0,-0.0,0.0,0,0,0,0,282,0.5,10,5,9999,99999,9,999999999,0.0,999,999,99
3004,2,26,6,0,*?*?*?*?*?*?*?*?*?*?*?*?*?*?*?*?*?*?*?*?*?*?,-1.6,-5.6,67,103706,0,-0,276,0.0,-0.0,0.0,0,0,0,0,330,0.5,10,5,9999,99999,9,999999999,0.0,999,999,99
3004,2,26,7,0,*?*?*?*?*?*?*?*?*?*?*?*?*?*?*?*?*?*?*?*?*?*?,-2.4,-6.3,69,103706,3,1387,273,0.0,0.0,0.0,0,0,0,0,290,0.5,10,5,9999,99999,9,999999999,0.0,999,999,99
3004,2,26,8,0,*?*?*?*?*?*?*?*?*?*?*?*?*?*?*?*?*?*?*?*?*?*?,-1.3,-6.0,64,103706,198,1393,242,83.0,343.5,34.2,8543,22788,5241,621,250,0.5,4,2,9999,99999,9,999999999,0.0,999,999,99
3004,2,26,9,0,*?*?*?*?*?*?*?*?*?*?*?*?*?*?*?*?*?*?*?*?*?*?,-0.2,-6.0,59,103706,368,1395,223,201.1,533.6,60.3,20869,45353,9013,1130,210,1.0,0,0,9999,99999,9,999999999,0.0,999,999,99
3004,2,26,10,0,*?*?*?*?*?*?*?*?*?*?*?*?*?*?*?*?*?*?*?*?*?*?,2.0,-6.3,49,103706,500,1393,230,291.2,568.0,87.4,30238,52534,12577,1679,170,1.0,0,0,9999,99999,9,999999999,0.0,999,999,99
3004,2,26,11,0,*?*?*?*?*?*?*?*?*?*?*?*?*?*?*?*?*?*?*?*?*?*?,5.3,-7.3,36,103706,587,1394,239,350.1,582.1,105.0,36410,55644,14803,2082,130,0.5,0,0,9999,99999,9,999999999,0.0,999,999,99
3004,2,26,12,0,*?*?*?*?*?*?*?*?*?*?*?*?*?*?*?*?*?*?*?*?*?*?,6.7,-6.9,34,103706,622,1395,245,373.6,586.7,112.1,38890,56642,15673,2257,90,0.5,0,0,9999,99999,9,999999999,0.0,999,999,99
3004,2,26,13,0,*?*?*?*?*?*?*?*?*?*?*?*?*?*?*?*?*?*?*?*?*?*?,6.7,-6.3,35,103706,602,1395,246,360.2,584.1,108.1,37478,56090,15180,2156,90,1.5,0,0,9999,99999,9,999999999,0.0,999,999,99
3004,2,26,14,0,*?*?*?*?*?*?*?*?*?*?*?*?*?*?*?*?*?*?*?*?*?*?,6.8,-5.6,37,103706,529,1394,247,310.8,573.2,93.2,32288,53680,13328,1808,90,1.0,0,0,9999,99999,9,999999999,0.0,999,999,99
3004,2,26,15,0,*?*?*?*?*?*?*?*?*?*?*?*?*?*?*?*?*?*?*?*?*?*?,6.9,-5.0,39,103706,409,1396,248,228.8,546.6,68.6,23744,47959,10133,1292,90,1.0,0,0,9999,99999,9,999999999,0.0,999,999,99
3004,2,26,16,0,*?*?*?*?*?*?*?*?*?*?*?*?*?*?*?*?*?*?*?*?*?*?,6.5,-4.2,42,103706,248,1393,279,111.8,329.5,53.1,11756,23329,7112,951,90,1.5,5,3,9999,99999,9,999999999,0.0,999,999,99
3004,2,26,17,0,*?*?*?*?*?*?*?*?*?*?*?*?*?*?*?*?*?*?*?*?*?*?,6.4,-5.0,40,103706,59,1390,310,0.0,0.0,0.0,0,0,0,0,90,1.0,10,5,9999,99999,9,999999999,0.0,999,999,99
3004,2,26,18,0,*?*?*?*?*?*?*?*?*?*?*?*?*?*?*?*?*?*?*?*?*?*?,4.1,-5.3,46,103706,0,-0,300,0.0,-0.0,0.0,0,0,0,0,90,1.0,10,5,9999,99999,9,999999999,0.0,999,999,99
3004,2,26,19,0,*?*?*?*?*?*?*?*?*?*?*?*?*?*?*?*?*?*?*?*?*?*?,3.2,-5.0,50,103706,0,-0,296,0.0,-0.0,0.0,0,0,0,0,90,1.0,10,5,9999,99999,9,999999999,0.0,999,999,99
3004,2,26,20,0,*?*?*?*?*?*?*?*?*?*?*?*?*?*?*?*?*?*?*?*?*?*?,2.0,-4.8,55,103706,0,-0,290,0.0,-0.0,0.0,0,0,0,0,90,1.0,10,5,9999,99999,9,999999999,0.0,999,999,99
3004,2,26,21,0,*?*?*?*?*?*?*?*?*?*?*?*?*?*?*?*?*?*?*?*?*?*?,2.5,-4.5,55,103706,0,-0,293,0.0,-0.0,0.0,0,0,0,0,90,0.5,10,5,9999,99999,9,999999999,0.0,999,999,99
3004,2,26,22,0,*?*?*?*?*?*?*?*?*?*?*?*?*?*?*?*?*?*?*?*?*?*?,1.8,-5.3,54,103706,0,-0,290,0.0,-0.0,0.0,0,0,0,0,90,0.5,10,5,9999,99999,9,999999999,0.1,999,999,99
3004,2,26,23,0,*?*?*?*?*?*?*?*?*?*?*?*?*?*?*?*?*?*?*?*?*?*?,2.5,-5.3,50,103706,0,-0,293,0.0,-0.0,0.0,0,0,0,0,90,1.0,10,5,9999,99999,9,999999999,0.9,999,999,99
3004,2,26,24,0,*?*?*?*?*?*?*?*?*?*?*?*?*?*?*?*?*?*?*?*?*?*?,0.7,-0.2,90,103706,0,-0,284,0.0,-0.0,0.0,0,0,0,0,40,1.0,10,5,9999,99999,9,999999999,0.0,999,999,99
3004,2,27,1,0,*?*?*?*?*?*?*?*?*?*?*?*?*?*?*?*?*?*?*?*?*?*?,3.7,1.7,92,103858,0,-0,297,0.0,-0.0,0.0,0,0,0,0,118,1.0,10,5,9999,99999,9,999999999,0.4,999,999,99
3004,2,27,2,0,*?*?*?*?*?*?*?*?*?*?*?*?*?*?*?*?*?*?*?*?*?*?,4.0,3.9,100,103858,0,-0,298,0.0,-0.0,0.0,0,0,0,0,147,0.5,10,5,9999,99999,9,999999999,0.0,999,999,99
3004,2,27,3,0,*?*?*?*?*?*?*?*?*?*?*?*?*?*?*?*?*?*?*?*?*?*?,4.3,3.2,99,103858,0,-0,299,0.0,-0.0,0.0,0,0,0,0,175,1.0,10,5,9999,99999,9,999999999,0.0,999,999,99
3004,2,27,4,0,*?*?*?*?*?*?*?*?*?*?*?*?*?*?*?*?*?*?*?*?*?*?,4.1,3.6,100,103858,0,-0,298,0.0,-0.0,0.0,0,0,0,0,203,0.5,10,5,9999,99999,9,999999999,0.1,999,999,99
3004,2,27,5,0,*?*?*?*?*?*?*?*?*?*?*?*?*?*?*?*?*?*?*?*?*?*?,4.2,4.1,100,103858,0,-0,298,0.0,-0.0,0.0,0,0,0,0,232,0.5,10,5,9999,99999,9,999999999,0.0,999,999,99
3004,2,27,6,0,*?*?*?*?*?*?*?*?*?*?*?*?*?*?*?*?*?*?*?*?*?*?,4.2,4.1,100,103858,0,-0,298,0.0,-0.0,0.0,0,0,0,0,260,0.5,10,5,9999,99999,9,999999999,0.5,999,999,99
3004,2,27,7,0,*?*?*?*?*?*?*?*?*?*?*?*?*?*?*?*?*?*?*?*?*?*?,3.8,3.8,100,103858,11,1382,297,0.0,0.0,0.0,0,0,0,0,265,0.5,10,5,9999,99999,9,999999999,0.1,999,999,99
3004,2,27,8,0,*?*?*?*?*?*?*?*?*?*?*?*?*?*?*?*?*?*?*?*?*?*?,3.3,3.2,100,103858,206,1392,295,26.5,0.0,26.5,3112,0,3116,1027,270,0.5,10,5,9999,99999,9,999999999,0.0,999,999,99
3004,2,27,9,0,*?*?*?*?*?*?*?*?*?*?*?*?*?*?*?*?*?*?*?*?*?*?,4.5,4.5,100,103858,376,1394,291,138.0,128.9,103.2,15040,11333,11863,2277,275,1.0,8,4,9999,99999,9,999999999,0.0,999,999,99
3004,2,27,10,0,*?*?*?*?*?*?*?*?*?*?*?*?*?*?*?*?*?*?*?*?*?*?,5.5,5.0,100,103858,508,1392,291,234.2,229.2,150.6,24810,22046,17212,3131,280,1.0,7,4,9999,99999,9,999999999,0.0,999,999,99
3004,2,27,11,0,*?*?*?*?*?*?*?*?*?*?*?*?*?*?*?*?*?*?*?*?*?*?,6.7,5.3,97,103858,595,1394,296,280.6,234.7,180.4,29812,23531,20404,3895,285,0.5,7,4,9999,99999,9,999999999,0.0,999,999,99
3004,2,27,12,0,*?*?*?*?*?*?*?*?*?*?*?*?*?*?*?*?*?*?*?*?*?*?,6.4,5.0,96,103858,629,1393,291,331.7,329.1,183.1,35426,33435,20749,3980,290,0.5,6,3,9999,99999,9,999999999,0.0,999,999,99
3004,2,27,13,0,*?*?*?*?*?*?*?*?*?*?*?*?*?*?*?*?*?*?*?*?*?*?,7.3,3.9,85,103858,610,1395,298,288.4,235.4,185.5,30663,23739,20940,4031,293,1.5,7,4,9999,99999,9,999999999,0.0,999,999,99
3004,2,27,14,0,*?*?*?*?*?*?*?*?*?*?*?*?*?*?*?*?*?*?*?*?*?*?,7.2,3.9,86,103858,537,1394,307,159.2,55.0,138.1,17493,5240,15578,3941,297,1.0,9,5,9999,99999,9,999999999,0.0,999,999,99
3004,2,27,15,0,*?*?*?*?*?*?*?*?*?*?*?*?*?*?*?*?*?*?*?*?*?*?,7.2,5.1,93,103858,416,1394,298,184.5,220.7,118.7,19512,19846,13743,2377,300,1.0,7,4,9999,99999,9,999999999,0.0,999,999,99
3004,2,27,16,0,*?*?*?*?*?*?*?*?*?*?*?*?*?*?*?*?*?*?*?*?*?*?,6.9,5.1,94,103858,255,1391,293,109.2,266.8,60.3,11367,19130,7922,1093,303,1.5,6,3,9999,99999,9,999999999,0.0,999,999,99
3004,2,27,17,0,*?*?*?*?*?*?*?*?*?*?*?*?*?*?*?*?*?*?*?*?*?*?,7.0,4.1,87,103858,66,1390,311,0.0,0.0,0.0,0,0,0,0,307,1.0,10,5,9999,99999,9,999999999,0.1,999,999,99
3004,2,27,18,0,*?*?*?*?*?*?*?*?*?*?*?*?*?*?*?*?*?*?*?*?*?*?,6.1,5.0,98,103858,0,-0,307,0.0,-0.0,0.0,0,0,0,0,310,1.0,10,5,9999,99999,9,999999999,0.1,999,999,99
3004,2,27,19,0,*?*?*?*?*?*?*?*?*?*?*?*?*?*?*?*?*?*?*?*?*?*?,5.6,5.6,100,103858,0,-0,304,0.0,-0.0,0.0,0,0,0,0,313,1.0,10,5,9999,99999,9,999999999,0.6,999,999,99
3004,2,27,20,0,*?*?*?*?*?*?*?*?*?*?*?*?*?*?*?*?*?*?*?*?*?*?,5.1,5.1,100,103858,0,-0,302,0.0,-0.0,0.0,0,0,0,0,317,1.0,10,5,9999,99999,9,999999999,2.9,999,999,99
3004,2,27,21,0,*?*?*?*?*?*?*?*?*?*?*?*?*?*?*?*?*?*?*?*?*?*?,5.6,5.6,100,103858,0,-0,304,0.0,-0.0,0.0,0,0,0,0,320,0.5,10,5,9999,99999,9,999999999,1.8,999,999,99
3004,2,27,22,0,*?*?*?*?*?*?*?*?*?*?*?*?*?*?*?*?*?*?*?*?*?*?,4.8,4.8,100,103858,0,-0,301,0.0,-0.0,0.0,0,0,0,0,323,0.5,10,5,9999,99999,9,999999999,1.9,999,999,99
3004,2,27,23,0,*?*?*?*?*?*?*?*?*?*?*?*?*?*?*?*?*?*?*?*?*?*?,3.9,3.9,100,103858,0,-0,297,0.0,-0.0,0.0,0,0,0,0,327,1.0,10,5,9999,99999,9,999999999,0.0,999,999,99
3004,2,27,24,0,*?*?*?*?*?*?*?*?*?*?*?*?*?*?*?*?*?*?*?*?*?*?,3.3,-1.5,74,103858,0,-0,296,0.0,-0.0,0.0,0,0,0,0,90,1.0,10,5,9999,99999,9,999999999,0.7,999,999,99
3004,2,28,1,0,*?*?*?*?*?*?*?*?*?*?*?*?*?*?*?*?*?*?*?*?*?*?,1.9,-0.4,83,103499,0,-0,289,0.0,-0.0,0.0,0,0,0,0,335,1.0,10,5,9999,99999,9,999999999,0.0,999,999,99
3004,2,28,2,0,*?*?*?*?*?*?*?*?*?*?*?*?*?*?*?*?*?*?*?*?*?*?,0.9,-2.7,74,103499,0,-0,286,0.0,-0.0,0.0,0,0,0,0,340,0.5,10,5,9999,99999,9,999999999,0.1,999,999,99
3004,2,28,3,0,*?*?*?*?*?*?*?*?*?*?*?*?*?*?*?*?*?*?*?*?*?*?,0.2,-4.2,67,103499,0,-0,283,0.0,-0.0,0.0,0,0,0,0,345,1.0,10,5,9999,99999,9,999999999,0.3,999,999,99
3004,2,28,4,0,*?*?*?*?*?*?*?*?*?*?*?*?*?*?*?*?*?*?*?*?*?*?,-0.0,-5.0,65,103499,0,-0,282,0.0,-0.0,0.0,0,0,0,0,350,0.5,10,5,9999,99999,9,999999999,0.0,999,999,99
3004,2,28,5,0,*?*?*?*?*?*?*?*?*?*?*?*?*?*?*?*?*?*?*?*?*?*?,-0.2,-6.6,57,103499,0,-0,282,0.0,-0.0,0.0,0,0,0,0,355,0.5,10,5,9999,99999,9,999999999,0.0,999,999,99
3004,2,28,6,0,*?*?*?*?*?*?*?*?*?*?*?*?*?*?*?*?*?*?*?*?*?*?,0.2,-6.0,59,103499,0,-0,283,0.0,-0.0,0.0,0,0,0,0,360,0.5,10,5,9999,99999,9,999999999,0.0,999,999,99
3004,2,28,7,0,*?*?*?*?*?*?*?*?*?*?*?*?*?*?*?*?*?*?*?*?*?*?,0.6,-5.0,61,103499,19,1376,285,0.0,0.0,0.0,0,0,0,0,302,0.5,10,5,9999,99999,9,999999999,0.1,999,999,99
3004,2,28,8,0,*?*?*?*?*?*?*?*?*?*?*?*?*?*?*?*?*?*?*?*?*?*?,0.6,-5.6,58,103499,214,1390,273,64.7,105.9,48.4,6907,6797,5896,882,243,0.5,8,4,9999,99999,9,999999999,0.6,999,999,99
3004,2,28,9,0,*?*?*?*?*?*?*?*?*?*?*?*?*?*?*?*?*?*?*?*?*?*?,1.1,-4.5,63,103499,384,1393,269,167.6,216.9,107.7,17710,18904,12540,2133,185,1.0,7,4,9999,99999,9,999999999,0.0,999,999,99
3004,2,28,10,0,*?*?*?*?*?*?*?*?*?*?*?*?*?*?*?*?*?*?*?*?*?*?,3.2,-2.9,62,103499,517,1394,284,202.0,137.2,151.1,22008,13269,17188,3485,127,1.0,8,4,9999,99999,9,999999999,0.0,999,999,99
3004,2,28,11,0,*?*?*?*?*?*?*?*?*?*?*?*?*?*?*?*?*?*?*?*?*?*?,4.0,-3.4,56,103499,603,1393,287,241.2,140.4,180.4,26304,14045,20424,4302,68,0.5,8,4,9999,99999,9,999999999,0.0,999,999,99
3004,2,28,12,0,*?*?*?*?*?*?*?*?*?*?*?*?*?*?*?*?*?*?*?*?*?*?,5.2,-3.7,50,103499,637,1392,292,256.8,141.5,192.1,28019,14286,21709,4647,10,0.5,8,4,9999,99999,9,999999999,0.1,999,999,99
3004,2,28,13,0,*?*?*?*?*?*?*?*?*?*?*?*?*?*?*?*?*?*?*?*?*?*?,4.9,-4.5,48,103499,617,1392,285,292.7,235.8,188.2,31130,23793,21268,4109,65,1.5,7,4,9999,99999,9,999999999,0.4,999,999,99
3004,2,28,14,0,*?*?*?*?*?*?*?*?*?*?*?*?*?*?*?*?*?*?*?*?*?*?,5.3,-3.1,52,103499,544,1392,293,214.5,138.4,160.5,23383,13523,18238,3739,120,1.0,8,4,9999,99999,9,999999999,0.3,999,999,99
3004,2,28,15,0,*?*?*?*?*?*?*?*?*?*?*?*?*?*?*?*?*?*?*?*?*?*?,5.3,-2.4,56,103499,423,1392,293,159.6,132.3,119.4,17392,12050,13693,2670,175,1.0,8,4,9999,99999,9,999999999,0.8,999,999,99
3004,2,28,16,0,*?*?*?*?*?*?*?*?*?*?*?*?*?*?*?*?*?*?*?*?*?*?,4.9,-2.2,58,103499,263,1395,297,65.3,46.1,56.7,7215,3525,6664,1213,230,1.5,9,5,9999,99999,9,999999999,0.0,999,999,99
3004,2,28,17,0,*?*?*?*?*?*?*?*?*?*?*?*?*?*?*?*?*?*?*?*?*?*?,4.4,-1.5,63,103499,73,1390,300,0.2,0.0,0.2,35,-0,35,10,285,1.0,10,5,9999,99999,9,999999999,0.0,999,999,99
3004,2,28,18,0,*?*?*?*?*?*?*?*?*?*?*?*?*?*?*?*?*?*?*?*?*?*?,3.6,-2.2,64,103499,0,-0,297,0.0,-0.0,0.0,0,0,0,0,340,1.0,10,5,9999,99999,9,999999999,0.0,999,999,99
3004,2,28,19,0,*?*?*?*?*?*?*?*?*?*?*?*?*?*?*?*?*?*?*?*?*?*?,3.1,-3.4,59,103499,0,-0,295,0.0,-0.0,0.0,0,0,0,0,315,1.0,10,5,9999,99999,9,999999999,0.0,999,999,99
3004,2,28,20,0,*?*?*?*?*?*?*?*?*?*?*?*?*?*?*?*?*?*?*?*?*?*?,3.4,-2.4,63,103499,0,-0,296,0.0,-0.0,0.0,0,0,0,0,290,1.0,10,5,9999,99999,9,999999999,0.0,999,999,99
3004,2,28,21,0,*?*?*?*?*?*?*?*?*?*?*?*?*?*?*?*?*?*?*?*?*?*?,2.0,-1.7,74,103499,0,-0,290,0.0,-0.0,0.0,0,0,0,0,265,0.5,10,5,9999,99999,9,999999999,0.0,999,999,99
3004,2,28,22,0,*?*?*?*?*?*?*?*?*?*?*?*?*?*?*?*?*?*?*?*?*?*?,1.3,-1.7,77,103499,0,-0,287,0.0,-0.0,0.0,0,0,0,0,240,0.5,10,5,9999,99999,9,999999999,0.0,999,999,99
3004,2,28,23,0,*?*?*?*?*?*?*?*?*?*?*?*?*?*?*?*?*?*?*?*?*?*?,1.8,-1.7,76,103499,0,-0,289,0.0,-0.0,0.0,0,0,0,0,215,1.0,10,5,9999,99999,9,999999999,0.0,999,999,99
3004,2,28,24,0,*?*?*?*?*?*?*?*?*?*?*?*?*?*?*?*?*?*?*?*?*?*?,3.0,1.9,91,103499,0,-0,294,0.0,-0.0,0.0,0,0,0,0,330,1.0,10,5,9999,99999,9,999999999,0.0,999,999,99
3004,2,29,1,0,*?*?*?*?*?*?*?*?*?*?*?*?*?*?*?*?*?*?*?*?*?*?,2.5,-0.4,83,99803.8,0,-0,292,0.0,-0.0,0.0,0,0,0,0,180,1.0,10,5,9999,99999,9,999999999,0.3,999,999,99
3004,2,29,2,0,*?*?*?*?*?*?*?*?*?*?*?*?*?*?*?*?*?*?*?*?*?*?,2.6,0.2,86,99803.8,0,-0,292,0.0,-0.0,0.0,0,0,0,0,170,0.5,10,5,9999,99999,9,999999999,0.4,999,999,99
3004,2,29,3,0,*?*?*?*?*?*?*?*?*?*?*?*?*?*?*?*?*?*?*?*?*?*?,1.8,-0.6,85,99803.8,0,-0,289,0.0,-0.0,0.0,0,0,0,0,160,1.0,10,5,9999,99999,9,999999999,0.1,999,999,99
3004,2,29,4,0,*?*?*?*?*?*?*?*?*?*?*?*?*?*?*?*?*?*?*?*?*?*?,1.4,-0.4,89,99803.8,0,-0,287,0.0,-0.0,0.0,0,0,0,0,150,0.5,10,5,9999,99999,9,999999999,0.1,999,999,99
3004,2,29,5,0,*?*?*?*?*?*?*?*?*?*?*?*?*?*?*?*?*?*?*?*?*?*?,0.8,-0.0,96,99803.8,0,-0,285,0.0,-0.0,0.0,0,0,0,0,140,0.5,10,5,9999,99999,9,999999999,0.0,999,999,99
3004,2,29,6,0,*?*?*?*?*?*?*?*?*?*?*?*?*?*?*?*?*?*?*?*?*?*?,1.4,0.8,98,99803.8,0,-0,249,0.0,-0.0,0.0,0,0,0,0,130,0.5,2,1,9999,99999,9,999999999,0.0,999,999,99
3004,2,29,7,0,*?*?*?*?*?*?*?*?*?*?*?*?*?*?*?*?*?*?*?*?*?*?,1.9,1.0,97,99803.8,27,1370,241,0.0,0.0,0.0,0,0,0,0,140,0.5,0,0,9999,99999,9,999999999,0.0,999,999,99
3004,2,29,8,0,*?*?*?*?*?*?*?*?*?*?*?*?*?*?*?*?*?*?*?*?*?*?,1.5,0.6,97,99803.8,223,1394,239,102.6,449.2,30.8,10504,33123,4977,610,150,0.5,0,0,9999,99999,9,999999999,0.0,999,999,99
3004,2,29,9,0,*?*?*?*?*?*?*?*?*?*?*?*?*?*?*?*?*?*?*?*?*?*?,2.6,1.9,98,99803.8,392,1391,245,218.1,541.9,65.4,22629,46995,9697,1228,160,1.0,0,0,9999,99999,9,999999999,0.0,999,999,99
3004,2,29,10,0,*?*?*?*?*?*?*?*?*?*?*?*?*?*?*?*?*?*?*?*?*?*?,5.6,3.8,91,99803.8,525,1393,260,308.3,572.6,92.5,32023,53538,13230,1791,170,1.0,0,0,9999,99999,9,999999999,0.0,999,999,99
3004,2,29,11,0,*?*?*?*?*?*?*?*?*?*?*?*?*?*?*?*?*?*?*?*?*?*?,6.2,3.2,84,99803.8,611,1392,261,367.0,585.4,110.1,38190,56370,15424,2206,180,0.5,0,0,9999,99999,9,999999999,0.0,999,999,99
3004,2,29,12,0,*?*?*?*?*?*?*?*?*?*?*?*?*?*?*?*?*?*?*?*?*?*?,7.7,3.4,77,99803.8,645,1392,267,390.3,589.6,117.1,40646,57272,16273,2387,190,0.5,0,0,9999,99999,9,999999999,0.0,999,999,99
3004,2,29,13,0,*?*?*?*?*?*?*?*?*?*?*?*?*?*?*?*?*?*?*?*?*?*?,7.6,3.2,76,99803.8,625,1392,266,376.5,587.2,113.0,39192,56751,15772,2279,185,1.5,0,0,9999,99999,9,999999999,0.0,999,999,99
3004,2,29,14,0,*?*?*?*?*?*?*?*?*?*?*?*?*?*?*?*?*?*?*?*?*?*?,7.5,4.6,84,99803.8,552,1393,268,326.7,577.0,98.0,33949,54522,13926,1916,180,1.0,0,0,9999,99999,9,999999999,0.0,999,999,99
3004,2,29,15,0,*?*?*?*?*?*?*?*?*?*?*?*?*?*?*?*?*?*?*?*?*?*?,7.5,4.8,85,99803.8,431,1394,269,244.2,552.7,73.3,25336,49233,10741,1384,175,1.0,0,0,9999,99999,9,999999999,0.0,999,999,99
3004,2,29,16,0,*?*?*?*?*?*?*?*?*?*?*?*?*?*?*?*?*?*?*?*?*?*?,7.8,5.9,90,99803.8,270,1394,272,134.7,486.5,40.4,14024,37123,6259,755,170,1.5,0,0,9999,99999,9,999999999,0.0,999,999,99
3004,2,29,17,0,*?*?*?*?*?*?*?*?*?*?*?*?*?*?*?*?*?*?*?*?*?*?,7.7,5.8,90,99803.8,80,1389,301,4.4,27.3,2.8,509,1287,585,58,165,1.0,7,4,9999,99999,9,999999999,0.0,999,999,99
3004,2,29,18,0,*?*?*?*?*?*?*?*?*?*?*?*?*?*?*?*?*?*?*?*?*?*?,5.7,5.8,100,99803.8,0,-0,305,0.0,-0.0,0.0,0,0,0,0,160,1.0,10,5,9999,99999,9,999999999,0.0,999,999,99
3004,2,29,19,0,*?*?*?*?*?*?*?*?*?*?*?*?*?*?*?*?*?*?*?*?*?*?,5.2,5.1,100,99803.8,0,-0,303,0.0,-0.0,0.0,0,0,0,0,168,1.0,10,5,9999,99999,9,999999999,0.0,999,999,99
3004,2,29,20,0,*?*?*?*?*?*?*?*?*?*?*?*?*?*?*?*?*?*?*?*?*?*?,4.5,4.5,100,99803.8,0,-0,300,0.0,-0.0,0.0,0,0,0,0,177,1.0,10,5,9999,99999,9,999999999,0.0,999,999,99
3004,2,29,21,0,*?*?*?*?*?*?*?*?*?*?*?*?*?*?*?*?*?*?*?*?*?*?,3.5,3.4,100,99803.8,0,-0,296,0.0,-0.0,0.0,0,0,0,0,185,0.5,10,5,9999,99999,9,999999999,0.0,999,999,99
3004,2,29,22,0,*?*?*?*?*?*?*?*?*?*?*?*?*?*?*?*?*?*?*?*?*?*?,3.9,3.9,100,99803.8,0,-0,297,0.0,-0.0,0.0,0,0,0,0,193,0.5,10,5,9999,99999,9,999999999,0.0,999,999,99
3004,2,29,23,0,*?*?*?*?*?*?*?*?*?*?*?*?*?*?*?*?*?*?*?*?*?*?,4.1,3.2,96,99803.8,0,-0,298,0.0,-0.0,0.0,0,0,0,0,202,1.0,10,5,9999,99999,9,999999999,0.0,999,999,99
3004,2,29,24,0,*?*?*?*?*?*?*?*?*?*?*?*?*?*?*?*?*?*?*?*?*?*?,2.3,-1.1,80,99803.8,0,-0,291,0.0,-0.0,0.0,0,0,0,0,190,1.0,10,5,9999,99999,9,999999999,0.0,999,999,99
3004,3,1,1,0,*?*?*?*?*?*?*?*?*?*?*?*?*?*?*?*?*?*?*?*?*?*?,5.4,4.3,95,98367.5,0,-0,304,0.0,-0.0,0.0,0,0,0,0,205,1.0,10,5,9999,99999,9,999999999,0.0,999,999,99
3004,3,1,2,0,*?*?*?*?*?*?*?*?*?*?*?*?*?*?*?*?*?*?*?*?*?*?,6.2,5.0,93,98367.5,0,-0,307,0.0,-0.0,0.0,0,0,0,0,200,0.5,10,5,9999,99999,9,999999999,0.0,999,999,99
3004,3,1,3,0,*?*?*?*?*?*?*?*?*?*?*?*?*?*?*?*?*?*?*?*?*?*?,5.2,5.1,100,98367.5,0,-0,303,0.0,-0.0,0.0,0,0,0,0,195,1.0,10,5,9999,99999,9,999999999,0.0,999,999,99
3004,3,1,4,0,*?*?*?*?*?*?*?*?*?*?*?*?*?*?*?*?*?*?*?*?*?*?,4.7,4.6,100,98367.5,0,-0,301,0.0,-0.0,0.0,0,0,0,0,190,0.5,10,5,9999,99999,9,999999999,0.0,999,999,99
3004,3,1,5,0,*?*?*?*?*?*?*?*?*?*?*?*?*?*?*?*?*?*?*?*?*?*?,4.1,4.1,100,98367.5,0,-0,298,0.0,-0.0,0.0,0,0,0,0,185,0.5,10,5,9999,99999,9,999999999,0.0,999,999,99
3004,3,1,6,0,*?*?*?*?*?*?*?*?*?*?*?*?*?*?*?*?*?*?*?*?*?*?,4.6,4.6,100,98367.5,0,-0,300,0.0,-0.0,0.0,0,0,0,0,180,0.5,10,5,9999,99999,9,999999999,0.0,999,999,99
3004,3,1,7,0,*?*?*?*?*?*?*?*?*?*?*?*?*?*?*?*?*?*?*?*?*?*?,5.0,5.0,100,98367.5,36,1403,302,0.0,0.0,0.0,0,0,0,0,173,0.5,10,5,9999,99999,9,999999999,0.0,999,999,99
3004,3,1,8,0,*?*?*?*?*?*?*?*?*?*?*?*?*?*?*?*?*?*?*?*?*?*?,5.7,5.6,100,98367.5,231,1392,296,72.3,109.8,54.1,7699,7411,6531,996,167,0.5,8,4,9999,99999,9,999999999,0.0,999,999,99
3004,3,1,9,0,*?*?*?*?*?*?*?*?*?*?*?*?*?*?*?*?*?*?*?*?*?*?,7.2,7.1,100,98367.5,401,1393,296,195.9,304.9,108.1,20786,27049,12624,2132,160,1.0,6,3,9999,99999,9,999999999,0.0,999,999,99
3004,3,1,10,0,*?*?*?*?*?*?*?*?*?*?*?*?*?*?*?*?*?*?*?*?*?*?,8.2,7.4,96,98367.5,533,1392,304,247.7,230.9,159.3,26262,22528,18147,3347,153,1.0,7,4,9999,99999,9,999999999,0.0,999,999,99
3004,3,1,11,0,*?*?*?*?*?*?*?*?*?*?*?*?*?*?*?*?*?*?*?*?*?*?,10.0,6.4,80,98367.5,619,1392,307,326.1,328.4,180.0,34808,33261,20416,3894,147,0.5,6,3,9999,99999,9,999999999,0.0,999,999,99
3004,3,1,12,0,*?*?*?*?*?*?*?*?*?*?*?*?*?*?*?*?*?*?*?*?*?*?,11.4,5.6,69,98367.5,653,1392,313,346.4,330.7,191.2,37021,33858,21600,4209,140,0.5,6,3,9999,99999,9,999999999,0.0,999,999,99
3004,3,1,13,0,*?*?*?*?*?*?*?*?*?*?*?*?*?*?*?*?*?*?*?*?*?*?,11.3,5.6,70,98367.5,633,1392,317,301.3,236.6,193.7,32057,24058,21808,4264,155,1.5,7,4,9999,99999,9,999999999,0.0,999,999,99
3004,3,1,14,0,*?*?*?*?*?*?*?*?*?*?*?*?*?*?*?*?*?*?*?*?*?*?,11.4,5.0,66,98367.5,559,1391,321,221.6,139.0,165.8,24151,13687,18806,3885,170,1.0,8,4,9999,99999,9,999999999,0.0,999,999,99
3004,3,1,15,0,*?*?*?*?*?*?*?*?*?*?*?*?*?*?*?*?*?*?*?*?*?*?,11.4,5.8,70,98367.5,438,1392,322,166.4,133.3,124.5,18127,12318,14234,2798,185,1.0,8,4,9999,99999,9,999999999,0.0,999,999,99
3004,3,1,16,0,*?*?*?*?*?*?*?*?*?*?*?*?*?*?*?*?*?*?*?*?*?*?,11.4,5.9,71,98367.5,277,1392,317,110.1,197.6,70.8,11664,14761,8420,1340,200,1.5,7,4,9999,99999,9,999999999,0.0,999,999,99
3004,3,1,17,0,*?*?*?*?*?*?*?*?*?*?*?*?*?*?*?*?*?*?*?*?*?*?,11.0,7.3,79,98367.5,87,1389,320,6.9,27.9,5.2,830,1094,882,85,215,1.0,8,4,9999,99999,9,999999999,0.0,999,999,99
3004,3,1,18,0,*?*?*?*?*?*?*?*?*?*?*?*?*?*?*?*?*?*?*?*?*?*?,9.7,7.1,86,98367.5,0,-0,322,0.0,-0.0,0.0,0,0,0,0,230,1.0,10,5,9999,99999,9,999999999,0.0,999,999,99
3004,3,1,19,0,*?*?*?*?*?*?*?*?*?*?*?*?*?*?*?*?*?*?*?*?*?*?,8.8,6.7,88,98367.5,0,-0,318,0.0,-0.0,0.0,0,0,0,0,222,1.0,10,5,9999,99999,9,999999999,0.0,999,999,99
3004,3,1,20,0,*?*?*?*?*?*?*?*?*?*?*?*?*?*?*?*?*?*?*?*?*?*?,7.8,7.3,98,98367.5,0,-0,314,0.0,-0.0,0.0,0,0,0,0,213,1.0,10,5,9999,99999,9,999999999,0.0,999,999,99
3004,3,1,21,0,*?*?*?*?*?*?*?*?*?*?*?*?*?*?*?*?*?*?*?*?*?*?,7.8,7.6,100,98367.5,0,-0,314,0.0,-0.0,0.0,0,0,0,0,205,0.5,10,5,9999,99999,9,999999999,0.0,999,999,99
3004,3,1,22,0,*?*?*?*?*?*?*?*?*?*?*?*?*?*?*?*?*?*?*?*?*?*?,6.5,6.6,100,98367.5,0,-0,308,0.0,-0.0,0.0,0,0,0,0,197,0.5,10,5,9999,99999,9,999999999,0.0,999,999,99
3004,3,1,23,0,*?*?*?*?*?*?*?*?*?*?*?*?*?*?*?*?*?*?*?*?*?*?,6.3,6.4,100,98367.5,0,-0,307,0.0,-0.0,0.0,0,0,0,0,188,1.0,10,5,9999,99999,9,999999999,0.0,999,999,99
3004,3,1,24,0,*?*?*?*?*?*?*?*?*?*?*?*?*?*?*?*?*?*?*?*?*?*?,4.4,3.8,98,98367.5,0,-0,299,0.0,-0.0,0.0,0,0,0,0,210,1.0,10,5,9999,99999,9,999999999,0.0,999,999,99
3004,3,2,1,0,*?*?*?*?*?*?*?*?*?*?*?*?*?*?*?*?*?*?*?*?*?*?,5.7,5.6,100,98512.1,0,-0,305,0.0,-0.0,0.0,0,0,0,0,157,1.0,10,5,9999,99999,9,999999999,0.0,999,999,99
3004,3,2,2,0,*?*?*?*?*?*?*?*?*?*?*?*?*?*?*?*?*?*?*?*?*?*?,5.5,5.5,100,98512.1,0,-0,304,0.0,-0.0,0.0,0,0,0,0,133,0.5,10,5,9999,99999,9,999999999,0.0,999,999,99
3004,3,2,3,0,*?*?*?*?*?*?*?*?*?*?*?*?*?*?*?*?*?*?*?*?*?*?,4.9,5.0,100,98512.1,0,-0,301,0.0,-0.0,0.0,0,0,0,0,110,1.0,10,5,9999,99999,9,999999999,0.0,999,999,99
3004,3,2,4,0,*?*?*?*?*?*?*?*?*?*?*?*?*?*?*?*?*?*?*?*?*?*?,5.0,5.0,100,98512.1,0,-0,302,0.0,-0.0,0.0,0,0,0,0,87,0.5,10,5,9999,99999,9,999999999,0.0,999,999,99
3004,3,2,5,0,*?*?*?*?*?*?*?*?*?*?*?*?*?*?*?*?*?*?*?*?*?*?,5.0,5.0,100,98512.1,0,-0,302,0.0,-0.0,0.0,0,0,0,0,63,0.5,10,5,9999,99999,9,999999999,0.0,999,999,99
3004,3,2,6,0,*?*?*?*?*?*?*?*?*?*?*?*?*?*?*?*?*?*?*?*?*?*?,4.5,4.5,100,98512.1,0,-0,300,0.0,-0.0,0.0,0,0,0,0,40,0.5,10,5,9999,99999,9,999999999,0.0,999,999,99
3004,3,2,7,0,*?*?*?*?*?*?*?*?*?*?*?*?*?*?*?*?*?*?*?*?*?*?,3.9,3.9,100,98512.1,44,1391,297,0.0,0.0,0.0,0,0,0,0,75,0.5,10,5,9999,99999,9,999999999,0.0,999,999,99
3004,3,2,8,0,*?*?*?*?*?*?*?*?*?*?*?*?*?*?*?*?*?*?*?*?*?*?,5.2,5.1,100,98512.1,239,1389,298,57.5,44.4,49.8,6357,3260,5883,1061,110,0.5,9,5,9999,99999,9,999999999,0.0,999,999,99
3004,3,2,9,0,*?*?*?*?*?*?*?*?*?*?*?*?*?*?*?*?*?*?*?*?*?*?,6.5,6.4,100,98512.1,409,1391,308,66.6,0.0,66.6,7774,0,7794,2711,145,1.0,10,5,9999,99999,9,999999999,0.0,999,999,99
3004,3,2,10,0,*?*?*?*?*?*?*?*?*?*?*?*?*?*?*?*?*?*?*?*?*?*?,8.0,6.7,100,98512.1,541,1391,315,92.7,0.0,92.7,10880,0,10913,3951,180,1.0,10,5,9999,99999,9,999999999,0.0,999,999,99
3004,3,2,11,0,*?*?*?*?*?*?*?*?*?*?*?*?*?*?*?*?*?*?*?*?*?*?,10.0,6.1,85,98512.1,627,1391,324,109.7,0.0,109.7,12928,0,12972,4815,215,0.5,10,5,9999,99999,9,999999999,0.0,999,999,99
3004,3,2,12,0,*?*?*?*?*?*?*?*?*?*?*?*?*?*?*?*?*?*?*?*?*?*?,10.7,3.9,70,98512.1,661,1391,327,116.4,0.0,116.4,13741,0,13789,5166,250,0.5,10,5,9999,99999,9,999999999,0.0,999,999,99
3004,3,2,13,0,*?*?*?*?*?*?*?*?*?*?*?*?*?*?*?*?*?*?*?*?*?*?,10.8,3.6,68,98512.1,640,1390,328,112.3,0.0,112.3,13246,0,13291,4951,238,1.5,10,5,9999,99999,9,999999999,0.0,999,999,99
3004,3,2,14,0,*?*?*?*?*?*?*?*?*?*?*?*?*?*?*?*?*?*?*?*?*?*?,11.0,1.0,56,98512.1,567,1392,329,97.8,0.0,97.8,11489,0,11525,4204,227,1.0,10,5,9999,99999,9,999999999,0.0,999,999,99
3004,3,2,15,0,*?*?*?*?*?*?*?*?*?*?*?*?*?*?*?*?*?*?*?*?*?*?,10.7,1.7,59,98512.1,445,1390,328,73.8,0.0,73.8,8622,0,8645,3040,215,1.0,10,5,9999,99999,9,999999999,0.0,999,999,99
3004,3,2,16,0,*?*?*?*?*?*?*?*?*?*?*?*?*?*?*?*?*?*?*?*?*?*?,10.8,1.0,57,98512.1,284,1391,328,41.9,0.0,41.9,4893,0,4902,1645,203,1.5,10,5,9999,99999,9,999999999,0.0,999,999,99
3004,3,2,17,0,*?*?*?*?*?*?*?*?*?*?*?*?*?*?*?*?*?*?*?*?*?*?,10.3,4.1,73,98512.1,94,1389,326,4.4,0.0,4.4,558,-0,557,178,192,1.0,10,5,9999,99999,9,999999999,0.0,999,999,99
3004,3,2,18,0,*?*?*?*?*?*?*?*?*?*?*?*?*?*?*?*?*?*?*?*?*?*?,9.4,4.6,81,98512.1,0,-0,321,0.0,-0.0,0.0,0,0,0,0,180,1.0,10,5,9999,99999,9,999999999,0.0,999,999,99
3004,3,2,19,0,*?*?*?*?*?*?*?*?*?*?*?*?*?*?*?*?*?*?*?*?*?*?,8.2,4.3,85,98512.1,0,-0,316,0.0,-0.0,0.0,0,0,0,0,193,1.0,10,5,9999,99999,9,999999999,0.0,999,999,99
3004,3,2,20,0,*?*?*?*?*?*?*?*?*?*?*?*?*?*?*?*?*?*?*?*?*?*?,7.3,5.9,100,98512.1,0,-0,312,0.0,-0.0,0.0,0,0,0,0,207,1.0,10,5,9999,99999,9,999999999,0.0,999,999,99
3004,3,2,21,0,*?*?*?*?*?*?*?*?*?*?*?*?*?*?*?*?*?*?*?*?*?*?,6.6,5.6,100,98512.1,0,-0,309,0.0,-0.0,0.0,0,0,0,0,220,0.5,10,5,9999,99999,9,999999999,0.0,999,999,99
3004,3,2,22,0,*?*?*?*?*?*?*?*?*?*?*?*?*?*?*?*?*?*?*?*?*?*?,6.5,5.6,100,98512.1,0,-0,308,0.0,-0.0,0.0,0,0,0,0,233,0.5,10,5,9999,99999,9,999999999,0.0,999,999,99
3004,3,2,23,0,*?*?*?*?*?*?*?*?*?*?*?*?*?*?*?*?*?*?*?*?*?*?,6.7,6.7,100,98512.1,0,-0,309,0.0,-0.0,0.0,0,0,0,0,247,1.0,10,5,9999,99999,9,999999999,0.0,999,999,99
3004,3,2,24,0,*?*?*?*?*?*?*?*?*?*?*?*?*?*?*?*?*?*?*?*?*?*?,6.1,6.1,100,98512.1,0,-0,306,0.0,-0.0,0.0,0,0,0,0,180,1.0,10,5,9999,99999,9,999999999,0.0,999,999,99
3004,3,3,1,0,*?*?*?*?*?*?*?*?*?*?*?*?*?*?*?*?*?*?*?*?*?*?,7.3,6.2,91,100009,0,-0,312,0.0,-0.0,0.0,0,0,0,0,252,1.0,10,5,9999,99999,9,999999999,0.0,999,999,99
3004,3,3,2,0,*?*?*?*?*?*?*?*?*?*?*?*?*?*?*?*?*?*?*?*?*?*?,7.6,5.9,88,100009,0,-0,313,0.0,-0.0,0.0,0,0,0,0,243,0.5,10,5,9999,99999,9,999999999,0.0,999,999,99
3004,3,3,3,0,*?*?*?*?*?*?*?*?*?*?*?*?*?*?*?*?*?*?*?*?*?*?,7.5,5.6,86,100009,0,-0,313,0.0,-0.0,0.0,0,0,0,0,235,1.0,10,5,9999,99999,9,999999999,0.0,999,999,99
3004,3,3,4,0,*?*?*?*?*?*?*?*?*?*?*?*?*?*?*?*?*?*?*?*?*?*?,7.6,5.1,83,100009,0,-0,313,0.0,-0.0,0.0,0,0,0,0,227,0.5,10,5,9999,99999,9,999999999,0.0,999,999,99
3004,3,3,5,0,*?*?*?*?*?*?*?*?*?*?*?*?*?*?*?*?*?*?*?*?*?*?,7.6,5.1,83,100009,0,-0,313,0.0,-0.0,0.0,0,0,0,0,218,0.5,10,5,9999,99999,9,999999999,0.0,999,999,99
3004,3,3,6,0,*?*?*?*?*?*?*?*?*?*?*?*?*?*?*?*?*?*?*?*?*?*?,7.3,6.6,94,100009,0,-0,312,0.0,-0.0,0.0,0,0,0,0,210,0.5,10,5,9999,99999,9,999999999,0.0,999,999,99
3004,3,3,7,0,*?*?*?*?*?*?*?*?*?*?*?*?*?*?*?*?*?*?*?*?*?*?,6.9,5.6,90,100009,52,1380,310,0.0,0.0,0.0,0,0,0,0,213,0.5,10,5,9999,99999,9,999999999,0.0,999,999,99
3004,3,3,8,0,*?*?*?*?*?*?*?*?*?*?*?*?*?*?*?*?*?*?*?*?*?*?,8.2,5.5,82,100009,248,1392,312,60.4,45.1,52.4,6675,3361,6173,1117,217,0.5,9,5,9999,99999,9,999999999,0.0,999,999,99
3004,3,3,9,0,*?*?*?*?*?*?*?*?*?*?*?*?*?*?*?*?*?*?*?*?*?*?,9.3,5.5,76,100009,417,1390,316,118.6,52.6,102.8,13018,4757,11617,2790,220,1.0,9,5,9999,99999,9,999999999,0.0,999,999,99
3004,3,3,10,0,*?*?*?*?*?*?*?*?*?*?*?*?*?*?*?*?*?*?*?*?*?*?,9.8,4.6,69,100009,549,1390,319,164.0,55.2,142.2,18018,5285,16041,4082,223,1.0,9,5,9999,99999,9,999999999,0.0,999,999,99
3004,3,3,11,0,*?*?*?*?*?*?*?*?*?*?*?*?*?*?*?*?*?*?*?*?*?*?,11.1,4.1,61,100009,635,1390,325,193.5,56.3,167.7,21273,5514,18916,5016,227,0.5,9,5,9999,99999,9,999999999,0.0,999,999,99
3004,3,3,12,0,*?*?*?*?*?*?*?*?*?*?*?*?*?*?*?*?*?*?*?*?*?*?,11.7,4.1,59,100009,669,1391,327,205.0,56.7,177.8,22551,5586,20045,5406,230,0.5,9,5,9999,99999,9,999999999,0.0,999,999,99
3004,3,3,13,0,*?*?*?*?*?*?*?*?*?*?*?*?*?*?*?*?*?*?*?*?*?*?,11.7,5.1,63,100009,648,1390,327,197.9,56.5,171.6,21762,5543,19348,5163,232,1.5,9,5,9999,99999,9,999999999,0.0,999,999,99
3004,3,3,14,0,*?*?*?*?*?*?*?*?*?*?*?*?*?*?*?*?*?*?*?*?*?*?,11.7,4.8,62,100009,574,1390,327,172.6,55.6,149.6,18962,5359,16876,4345,233,1.0,9,5,9999,99999,9,999999999,0.0,999,999,99
3004,3,3,15,0,*?*?*?*?*?*?*?*?*?*?*?*?*?*?*?*?*?*?*?*?*?*?,11.8,3.0,54,100009,452,1389,328,130.7,53.4,113.4,14353,4925,12799,3119,235,1.0,9,5,9999,99999,9,999999999,0.0,999,999,99
3004,3,3,16,0,*?*?*?*?*?*?*?*?*?*?*?*?*?*?*?*?*?*?*?*?*?*?,11.6,3.9,59,100009,291,1390,332,43.4,0.0,43.4,5058,0,5069,1704,237,1.5,10,5,9999,99999,9,999999999,0.0,999,999,99
3004,3,3,17,0,*?*?*?*?*?*?*?*?*?*?*?*?*?*?*?*?*?*?*?*?*?*?,11.7,5.3,64,100009,101,1389,327,10.0,18.4,8.7,1176,875,1109,180,238,1.0,9,5,9999,99999,9,999999999,0.0,999,999,99
3004,3,3,18,0,*?*?*?*?*?*?*?*?*?*?*?*?*?*?*?*?*?*?*?*?*?*?,10.5,4.8,66,100009,0,-0,326,0.0,-0.0,0.0,0,0,0,0,240,1.0,10,5,9999,99999,9,999999999,0.0,999,999,99
3004,3,3,19,0,*?*?*?*?*?*?*?*?*?*?*?*?*?*?*?*?*?*?*?*?*?*?,10.2,5.5,71,100009,0,-0,325,0.0,-0.0,0.0,0,0,0,0,230,1.0,10,5,9999,99999,9,999999999,0.0,999,999,99
3004,3,3,20,0,*?*?*?*?*?*?*?*?*?*?*?*?*?*?*?*?*?*?*?*?*?*?,9.2,5.8,78,100009,0,-0,320,0.0,-0.0,0.0,0,0,0,0,220,1.0,10,5,9999,99999,9,999999999,0.0,999,999,99
3004,3,3,21,0,*?*?*?*?*?*?*?*?*?*?*?*?*?*?*?*?*?*?*?*?*?*?,9.2,5.9,79,100009,0,-0,320,0.0,-0.0,0.0,0,0,0,0,210,0.5,10,5,9999,99999,9,999999999,0.0,999,999,99
3004,3,3,22,0,*?*?*?*?*?*?*?*?*?*?*?*?*?*?*?*?*?*?*?*?*?*?,9.0,6.6,83,100009,0,-0,319,0.0,-0.0,0.0,0,0,0,0,200,0.5,10,5,9999,99999,9,999999999,0.0,999,999,99
3004,3,3,23,0,*?*?*?*?*?*?*?*?*?*?*?*?*?*?*?*?*?*?*?*?*?*?,8.2,6.6,88,100009,0,-0,316,0.0,-0.0,0.0,0,0,0,0,190,1.0,10,5,9999,99999,9,999999999,0.0,999,999,99
3004,3,3,24,0,*?*?*?*?*?*?*?*?*?*?*?*?*?*?*?*?*?*?*?*?*?*?,6.9,6.4,95,100009,0,-0,310,0.0,-0.0,0.0,0,0,0,0,260,1.0,10,5,9999,99999,9,999999999,0.0,999,999,99
3004,3,4,1,0,*?*?*?*?*?*?*?*?*?*?*?*?*?*?*?*?*?*?*?*?*?*?,6.3,4.6,89,101301,0,-0,308,0.0,-0.0,0.0,0,0,0,0,180,1.0,10,5,9999,99999,9,999999999,0.0,999,999,99
3004,3,4,2,0,*?*?*?*?*?*?*?*?*?*?*?*?*?*?*?*?*?*?*?*?*?*?,5.4,3.6,88,101301,0,-0,304,0.0,-0.0,0.0,0,0,0,0,180,0.5,10,5,9999,99999,9,999999999,0.0,999,999,99
3004,3,4,3,0,*?*?*?*?*?*?*?*?*?*?*?*?*?*?*?*?*?*?*?*?*?*?,4.9,2.1,83,101301,0,-0,302,0.0,-0.0,0.0,0,0,0,0,180,1.0,10,5,9999,99999,9,999999999,0.0,999,999,99
3004,3,4,4,0,*?*?*?*?*?*?*?*?*?*?*?*?*?*?*?*?*?*?*?*?*?*?,5.7,2.5,80,101301,0,-0,305,0.0,-0.0,0.0,0,0,0,0,180,0.5,10,5,9999,99999,9,999999999,0.0,999,999,99
3004,3,4,5,0,*?*?*?*?*?*?*?*?*?*?*?*?*?*?*?*?*?*?*?*?*?*?,5.1,2.7,85,101301,0,-0,303,0.0,-0.0,0.0,0,0,0,0,180,0.5,10,5,9999,99999,9,999999999,0.0,999,999,99
3004,3,4,6,0,*?*?*?*?*?*?*?*?*?*?*?*?*?*?*?*?*?*?*?*?*?*?,4.8,3.0,89,101301,0,-0,301,0.0,-0.0,0.0,0,0,0,0,180,0.5,10,5,9999,99999,9,999999999,0.2,999,999,99
3004,3,4,7,0,*?*?*?*?*?*?*?*?*?*?*?*?*?*?*?*?*?*?*?*?*?*?,4.6,3.0,90,101301,61,1394,296,0.0,0.0,0.0,0,0,0,0,180,0.5,9,5,9999,99999,9,999999999,0.0,999,999,99
3004,3,4,8,0,*?*?*?*?*?*?*?*?*?*?*?*?*?*?*?*?*?*?*?*?*?*?,5.2,2.9,86,101301,256,1389,303,36.5,0.0,36.5,4259,0,4267,1421,180,0.5,10,5,9999,99999,9,999999999,0.2,999,999,99
3004,3,4,9,0,*?*?*?*?*?*?*?*?*?*?*?*?*?*?*?*?*?*?*?*?*?*?,5.8,2.7,81,101301,426,1391,306,70.0,0.0,70.0,8172,0,8193,2865,180,1.0,10,5,9999,99999,9,999999999,0.0,999,999,99
3004,3,4,10,0,*?*?*?*?*?*?*?*?*?*?*?*?*?*?*?*?*?*?*?*?*?*?,6.9,4.6,86,101301,558,1391,306,166.9,55.3,144.7,18342,5307,16329,4171,180,1.0,9,5,9999,99999,9,999999999,0.2,999,999,99
3004,3,4,11,0,*?*?*?*?*?*?*?*?*?*?*?*?*?*?*?*?*?*?*?*?*?*?,7.6,5.0,84,101301,643,1389,309,196.4,56.4,170.2,21598,5523,19206,5111,180,0.5,9,5,9999,99999,9,999999999,0.5,999,999,99
3004,3,4,12,0,*?*?*?*?*?*?*?*?*?*?*?*?*?*?*?*?*?*?*?*?*?*?,7.8,4.8,81,101301,677,1390,310,207.9,56.8,180.2,22871,5593,20330,5502,180,0.5,9,5,9999,99999,9,999999999,0.5,999,999,99
3004,3,4,13,0,*?*?*?*?*?*?*?*?*?*?*?*?*?*?*?*?*?*?*?*?*?*?,7.6,5.0,83,101301,656,1390,313,115.5,0.0,115.5,13630,0,13677,5118,180,1.5,10,5,9999,99999,9,999999999,0.0,999,999,99
3004,3,4,14,0,*?*?*?*?*?*?*?*?*?*?*?*?*?*?*?*?*?*?*?*?*?*?,7.8,6.9,94,101301,582,1390,310,175.2,55.7,151.9,19256,5380,17135,4428,180,1.0,9,5,9999,99999,9,999999999,0.0,999,999,99
3004,3,4,15,0,*?*?*?*?*?*?*?*?*?*?*?*?*?*?*?*?*?*?*?*?*?*?,8.1,7.0,93,101301,460,1390,311,133.3,53.6,115.6,14639,4952,13054,3190,180,1.0,9,5,9999,99999,9,999999999,0.3,999,999,99
3004,3,4,16,0,*?*?*?*?*?*?*?*?*?*?*?*?*?*?*?*?*?*?*?*?*?*?,7.7,7.0,96,101301,298,1389,309,77.8,48.2,67.5,8537,3979,7644,1756,180,1.5,9,5,9999,99999,9,999999999,0.2,999,999,99
3004,3,4,17,0,*?*?*?*?*?*?*?*?*?*?*?*?*?*?*?*?*?*?*?*?*?*?,7.4,5.8,89,101301,108,1389,308,12.5,21.3,10.8,1444,1049,1359,223,180,1.0,9,5,9999,99999,9,999999999,0.0,999,999,99
3004,3,4,18,0,*?*?*?*?*?*?*?*?*?*?*?*?*?*?*?*?*?*?*?*?*?*?,6.7,4.6,87,101301,0,-0,309,0.0,-0.0,0.0,0,0,0,0,180,1.0,10,5,9999,99999,9,999999999,0.9,999,999,99
3004,3,4,19,0,*?*?*?*?*?*?*?*?*?*?*?*?*?*?*?*?*?*?*?*?*?*?,6.2,5.0,92,101301,0,-0,307,0.0,-0.0,0.0,0,0,0,0,183,1.0,10,5,9999,99999,9,999999999,0.7,999,999,99
3004,3,4,20,0,*?*?*?*?*?*?*?*?*?*?*?*?*?*?*?*?*?*?*?*?*?*?,6.3,5.5,94,101301,0,-0,307,0.0,-0.0,0.0,0,0,0,0,187,1.0,10,5,9999,99999,9,999999999,0.0,999,999,99
3004,3,4,21,0,*?*?*?*?*?*?*?*?*?*?*?*?*?*?*?*?*?*?*?*?*?*?,6.0,5.5,97,101301,0,-0,306,0.0,-0.0,0.0,0,0,0,0,190,0.5,10,5,9999,99999,9,999999999,0.0,999,999,99
3004,3,4,22,0,*?*?*?*?*?*?*?*?*?*?*?*?*?*?*?*?*?*?*?*?*?*?,5.7,5.5,98,101301,0,-0,305,0.0,-0.0,0.0,0,0,0,0,193,0.5,10,5,9999,99999,9,999999999,0.1,999,999,99
3004,3,4,23,0,*?*?*?*?*?*?*?*?*?*?*?*?*?*?*?*?*?*?*?*?*?*?,6.6,6.2,98,101301,0,-0,309,0.0,-0.0,0.0,0,0,0,0,197,1.0,10,5,9999,99999,9,999999999,1.0,999,999,99
3004,3,4,24,0,*?*?*?*?*?*?*?*?*?*?*?*?*?*?*?*?*?*?*?*?*?*?,7.3,5.6,89,101301,0,-0,312,0.0,-0.0,0.0,0,0,0,0,180,1.0,10,5,9999,99999,9,999999999,0.0,999,999,99
3004,3,5,1,0,*?*?*?*?*?*?*?*?*?*?*?*?*?*?*?*?*?*?*?*?*?*?,7.6,5.1,85,101212,0,-0,313,0.0,-0.0,0.0,0,0,0,0,197,1.0,10,5,9999,99999,9,999999999,0.0,999,999,99
3004,3,5,2,0,*?*?*?*?*?*?*?*?*?*?*?*?*?*?*?*?*?*?*?*?*?*?,7.7,4.6,82,101212,0,-0,314,0.0,-0.0,0.0,0,0,0,0,193,0.5,10,5,9999,99999,9,999999999,0.0,999,999,99
3004,3,5,3,0,*?*?*?*?*?*?*?*?*?*?*?*?*?*?*?*?*?*?*?*?*?*?,7.9,5.0,82,101212,0,-0,315,0.0,-0.0,0.0,0,0,0,0,190,1.0,10,5,9999,99999,9,999999999,0.0,999,999,99
3004,3,5,4,0,*?*?*?*?*?*?*?*?*?*?*?*?*?*?*?*?*?*?*?*?*?*?,8.0,4.6,80,101212,0,-0,315,0.0,-0.0,0.0,0,0,0,0,187,0.5,10,5,9999,99999,9,999999999,0.0,999,999,99
3004,3,5,5,0,*?*?*?*?*?*?*?*?*?*?*?*?*?*?*?*?*?*?*?*?*?*?,7.7,4.5,81,101212,0,-0,314,0.0,-0.0,0.0,0,0,0,0,183,0.5,10,5,9999,99999,9,999999999,0.0,999,999,99
3004,3,5,6,0,*?*?*?*?*?*?*?*?*?*?*?*?*?*?*?*?*?*?*?*?*?*?,7.4,4.6,84,101212,0,-0,312,0.0,-0.0,0.0,0,0,0,0,180,0.5,10,5,9999,99999,9,999999999,0.0,999,999,99
3004,3,5,7,0,*?*?*?*?*?*?*?*?*?*?*?*?*?*?*?*?*?*?*?*?*?*?,7.7,5.5,87,101212,69,1384,305,0.0,0.0,0.0,0,0,0,0,180,0.5,8,4,9999,99999,9,999999999,0.0,999,999,99
3004,3,5,8,0,*?*?*?*?*?*?*?*?*?*?*?*?*?*?*?*?*?*?*?*?*?*?,7.9,5.6,86,101212,265,1392,302,103.8,194.5,66.7,10998,14191,7958,1255,180,0.5,7,4,9999,99999,9,999999999,0.0,999,999,99
3004,3,5,9,0,*?*?*?*?*?*?*?*?*?*?*?*?*?*?*?*?*?*?*?*?*?*?,8.3,7.0,92,101212,434,1389,300,216.2,310.1,119.4,22954,28299,13885,2386,180,1.0,6,3,9999,99999,9,999999999,0.4,999,999,99
3004,3,5,10,0,*?*?*?*?*?*?*?*?*?*?*?*?*?*?*?*?*?*?*?*?*?*?,9.2,7.6,90,101212,566,1390,304,295.0,324.5,162.8,31425,32189,18581,3437,180,1.0,6,3,9999,99999,9,999999999,0.0,999,999,99
3004,3,5,11,0,*?*?*?*?*?*?*?*?*?*?*?*?*?*?*?*?*?*?*?*?*?*?,9.6,7.4,87,101212,651,1388,298,383.0,480.4,157.8,40450,47573,19533,3236,180,0.5,4,2,9999,99999,9,999999999,0.0,999,999,99
3004,3,5,12,0,*?*?*?*?*?*?*?*?*?*?*?*?*?*?*?*?*?*?*?*?*?*?,10.2,8.0,87,101212,685,1390,298,413.2,534.1,150.0,44170,53428,18848,3106,180,0.5,3,2,9999,99999,9,999999999,0.0,999,999,99
3004,3,5,13,0,*?*?*?*?*?*?*?*?*?*?*?*?*?*?*?*?*?*?*?*?*?*?,10.1,9.3,96,101212,663,1388,306,376.6,414.0,178.9,39351,41063,21651,3738,183,1.5,5,3,9999,99999,9,999999999,0.0,999,999,99
3004,3,5,14,0,*?*?*?*?*?*?*?*?*?*?*?*?*?*?*?*?*?*?*?*?*?*?,9.8,9.8,100,101212,589,1389,302,342.0,474.1,140.9,36061,46044,17632,2795,187,1.0,4,2,9999,99999,9,999999999,0.0,999,999,99
3004,3,5,15,0,*?*?*?*?*?*?*?*?*?*?*?*?*?*?*?*?*?*?*?*?*?*?,10.3,10.2,100,101212,467,1389,308,251.6,392.9,119.5,26196,35905,15012,2282,190,1.0,5,3,9999,99999,9,999999999,0.0,999,999,99
3004,3,5,16,0,*?*?*?*?*?*?*?*?*?*?*?*?*?*?*?*?*?*?*?*?*?*?,10.0,9.4,97,101212,305,1388,306,148.6,355.1,70.6,15536,27732,9244,1286,193,1.5,5,3,9999,99999,9,999999999,0.0,999,999,99
3004,3,5,17,0,*?*?*?*?*?*?*?*?*?*?*?*?*?*?*?*?*?*?*?*?*?*?,10.2,9.3,95,101212,115,1389,314,23.3,100.4,15.0,2581,4636,2245,254,197,1.0,7,4,9999,99999,9,999999999,0.0,999,999,99
3004,3,5,18,0,*?*?*?*?*?*?*?*?*?*?*?*?*?*?*?*?*?*?*?*?*?*?,9.5,8.9,97,101212,0,-0,321,0.0,-0.0,0.0,0,0,0,0,200,1.0,10,5,9999,99999,9,999999999,0.0,999,999,99
3004,3,5,19,0,*?*?*?*?*?*?*?*?*?*?*?*?*?*?*?*?*?*?*?*?*?*?,9.2,9.1,99,101212,0,-0,320,0.0,-0.0,0.0,0,0,0,0,198,1.0,10,5,9999,99999,9,999999999,0.0,999,999,99
3004,3,5,20,0,*?*?*?*?*?*?*?*?*?*?*?*?*?*?*?*?*?*?*?*?*?*?,9.0,8.7,99,101212,0,-0,319,0.0,-0.0,0.0,0,0,0,0,197,1.0,10,5,9999,99999,9,999999999,0.0,999,999,99
3004,3,5,21,0,*?*?*?*?*?*?*?*?*?*?*?*?*?*?*?*?*?*?*?*?*?*?,8.9,8.7,99,101212,0,-0,318,0.0,-0.0,0.0,0,0,0,0,195,0.5,10,5,9999,99999,9,999999999,0.0,999,999,99
3004,3,5,22,0,*?*?*?*?*?*?*?*?*?*?*?*?*?*?*?*?*?*?*?*?*?*?,8.9,7.9,94,101212,0,-0,319,0.0,-0.0,0.0,0,0,0,0,193,0.5,10,5,9999,99999,9,999999999,0.0,999,999,99
3004,3,5,23,0,*?*?*?*?*?*?*?*?*?*?*?*?*?*?*?*?*?*?*?*?*?*?,8.1,7.3,95,101212,0,-0,315,0.0,-0.0,0.0,0,0,0,0,192,1.0,10,5,9999,99999,9,999999999,0.0,999,999,99
3004,3,5,24,0,*?*?*?*?*?*?*?*?*?*?*?*?*?*?*?*?*?*?*?*?*?*?,7.4,5.8,90,101212,0,-0,312,0.0,-0.0,0.0,0,0,0,0,200,1.0,10,5,9999,99999,9,999999999,0.0,999,999,99
3004,3,6,1,0,*?*?*?*?*?*?*?*?*?*?*?*?*?*?*?*?*?*?*?*?*?*?,6.4,6.4,100,101670,0,-0,308,0.0,-0.0,0.0,0,0,0,0,198,1.0,10,5,9999,99999,9,999999999,0.0,999,999,99
3004,3,6,2,0,*?*?*?*?*?*?*?*?*?*?*?*?*?*?*?*?*?*?*?*?*?*?,5.7,5.8,100,101670,0,-0,305,0.0,-0.0,0.0,0,0,0,0,207,0.5,10,5,9999,99999,9,999999999,0.0,999,999,99
3004,3,6,3,0,*?*?*?*?*?*?*?*?*?*?*?*?*?*?*?*?*?*?*?*?*?*?,6.0,5.9,100,101670,0,-0,306,0.0,-0.0,0.0,0,0,0,0,215,1.0,10,5,9999,99999,9,999999999,0.0,999,999,99
3004,3,6,4,0,*?*?*?*?*?*?*?*?*?*?*?*?*?*?*?*?*?*?*?*?*?*?,6.1,6.1,100,101670,0,-0,306,0.0,-0.0,0.0,0,0,0,0,223,0.5,10,5,9999,99999,9,999999999,0.1,999,999,99
3004,3,6,5,0,*?*?*?*?*?*?*?*?*?*?*?*?*?*?*?*?*?*?*?*?*?*?,5.7,5.8,100,101670,0,-0,305,0.0,-0.0,0.0,0,0,0,0,232,0.5,10,5,9999,99999,9,999999999,0.0,999,999,99
3004,3,6,6,0,*?*?*?*?*?*?*?*?*?*?*?*?*?*?*?*?*?*?*?*?*?*?,5.3,5.3,100,101670,0,-0,303,0.0,-0.0,0.0,0,0,0,0,240,0.5,10,5,9999,99999,9,999999999,0.0,999,999,99
3004,3,6,7,0,*?*?*?*?*?*?*?*?*?*?*?*?*?*?*?*?*?*?*?*?*?*?,5.5,5.5,100,101670,78,1393,300,2.1,4.9,1.8,261,154,281,26,243,0.5,9,5,9999,99999,9,999999999,0.0,999,999,99
3004,3,6,8,0,*?*?*?*?*?*?*?*?*?*?*?*?*?*?*?*?*?*?*?*?*?*?,5.7,5.8,100,101670,273,1388,305,39.8,0.0,39.8,4652,0,4661,1559,247,0.5,10,5,9999,99999,9,999999999,0.0,999,999,99
3004,3,6,9,0,*?*?*?*?*?*?*?*?*?*?*?*?*?*?*?*?*?*?*?*?*?*?,7.1,7.1,100,101670,442,1388,303,168.9,133.6,126.3,18390,12392,14435,2844,250,1.0,8,4,9999,99999,9,999999999,0.0,999,999,99
3004,3,6,10,0,*?*?*?*?*?*?*?*?*?*?*?*?*?*?*?*?*?*?*?*?*?*?,8.4,8.4,100,101670,574,1388,309,228.9,139.5,171.2,24951,13826,19408,4038,253,1.0,8,4,9999,99999,9,999999999,0.0,999,999,99
3004,3,6,11,0,*?*?*?*?*?*?*?*?*?*?*?*?*?*?*?*?*?*?*?*?*?*?,9.1,8.4,100,101670,659,1388,312,267.8,142.1,200.3,29225,14450,22602,4901,257,0.5,8,4,9999,99999,9,999999999,0.0,999,999,99
3004,3,6,12,0,*?*?*?*?*?*?*?*?*?*?*?*?*?*?*?*?*?*?*?*?*?*?,9.5,7.7,100,101670,692,1388,317,213.5,56.9,185.1,23486,5635,20868,5697,260,0.5,9,5,9999,99999,9,999999999,0.0,999,999,99
3004,3,6,13,0,*?*?*?*?*?*?*?*?*?*?*?*?*?*?*?*?*?*?*?*?*?*?,9.3,7.4,100,101670,671,1388,313,273.1,142.4,204.3,29811,14521,23037,5025,217,1.5,8,4,9999,99999,9,999999999,0.0,999,999,99
3004,3,6,14,0,*?*?*?*?*?*?*?*?*?*?*?*?*?*?*?*?*?*?*?*?*?*?,9.7,7.7,100,101670,597,1389,318,180.5,55.9,156.5,19842,5422,17652,4595,173,1.0,9,5,9999,99999,9,999999999,0.0,999,999,99
3004,3,6,15,0,*?*?*?*?*?*?*?*?*?*?*?*?*?*?*?*?*?*?*?*?*?*?,9.8,7.6,100,101670,474,1388,319,138.4,53.9,120.0,15201,5020,13550,3333,130,1.0,9,5,9999,99999,9,999999999,0.0,999,999,99
3004,3,6,16,0,*?*?*?*?*?*?*?*?*?*?*?*?*?*?*?*?*?*?*?*?*?*?,9.4,7.1,100,101670,312,1387,313,109.7,122.8,82.0,11969,10085,9484,1779,87,1.5,8,4,9999,99999,9,999999999,0.0,999,999,99
3004,3,6,17,0,*?*?*?*?*?*?*?*?*?*?*?*?*?*?*?*?*?*?*?*?*?*?,9.5,7.1,98,101670,122,1389,313,22.9,65.7,17.1,2533,2895,2225,284,43,1.0,8,4,9999,99999,9,999999999,0.0,999,999,99
3004,3,6,18,0,*?*?*?*?*?*?*?*?*?*?*?*?*?*?*?*?*?*?*?*?*?*?,9.1,7.4,100,101670,0,-0,320,0.0,-0.0,0.0,0,0,0,0,0,1.0,10,5,9999,99999,9,999999999,0.0,999,999,99
3004,3,6,19,0,*?*?*?*?*?*?*?*?*?*?*?*?*?*?*?*?*?*?*?*?*?*?,7.1,7.1,100,101670,0,-0,311,0.0,-0.0,0.0,0,0,0,0,22,1.0,10,5,9999,99999,9,999999999,0.0,999,999,99
3004,3,6,20,0,*?*?*?*?*?*?*?*?*?*?*?*?*?*?*?*?*?*?*?*?*?*?,7.4,7.3,100,101670,0,-0,312,0.0,-0.0,0.0,0,0,0,0,43,1.0,10,5,9999,99999,9,999999999,0.0,999,999,99
3004,3,6,21,0,*?*?*?*?*?*?*?*?*?*?*?*?*?*?*?*?*?*?*?*?*?*?,7.1,7.1,100,101670,0,-0,311,0.0,-0.0,0.0,0,0,0,0,65,0.5,10,5,9999,99999,9,999999999,0.0,999,999,99
3004,3,6,22,0,*?*?*?*?*?*?*?*?*?*?*?*?*?*?*?*?*?*?*?*?*?*?,6.4,6.4,100,101670,0,-0,308,0.0,-0.0,0.0,0,0,0,0,87,0.5,10,5,9999,99999,9,999999999,0.0,999,999,99
3004,3,6,23,0,*?*?*?*?*?*?*?*?*?*?*?*?*?*?*?*?*?*?*?*?*?*?,7.7,7.7,100,101670,0,-0,313,0.0,-0.0,0.0,0,0,0,0,108,1.0,10,5,9999,99999,9,999999999,0.0,999,999,99
3004,3,6,24,0,*?*?*?*?*?*?*?*?*?*?*?*?*?*?*?*?*?*?*?*?*?*?,7.3,7.3,100,101670,0,-0,311,0.0,-0.0,0.0,0,0,0,0,190,1.0,10,5,9999,99999,9,999999999,0.0,999,999,99
3004,3,7,1,0,*?*?*?*?*?*?*?*?*?*?*?*?*?*?*?*?*?*?*?*?*?*?,9.8,8.1,90,101232,0,-0,323,0.0,-0.0,0.0,0,0,0,0,135,1.0,10,5,9999,99999,9,999999999,0.0,999,999,99
3004,3,7,2,0,*?*?*?*?*?*?*?*?*?*?*?*?*?*?*?*?*?*?*?*?*?*?,10.5,8.4,87,101232,0,-0,326,0.0,-0.0,0.0,0,0,0,0,140,0.5,10,5,9999,99999,9,999999999,0.0,999,999,99
3004,3,7,3,0,*?*?*?*?*?*?*?*?*?*?*?*?*?*?*?*?*?*?*?*?*?*?,10.2,7.9,86,101232,0,-0,324,0.0,-0.0,0.0,0,0,0,0,145,1.0,10,5,9999,99999,9,999999999,0.0,999,999,99
3004,3,7,4,0,*?*?*?*?*?*?*?*?*?*?*?*?*?*?*?*?*?*?*?*?*?*?,9.8,7.3,85,101232,0,-0,323,0.0,-0.0,0.0,0,0,0,0,150,0.5,10,5,9999,99999,9,999999999,0.0,999,999,99
3004,3,7,5,0,*?*?*?*?*?*?*?*?*?*?*?*?*?*?*?*?*?*?*?*?*?*?,9.4,6.7,83,101232,0,-0,321,0.0,-0.0,0.0,0,0,0,0,155,0.5,10,5,9999,99999,9,999999999,0.0,999,999,99
3004,3,7,6,0,*?*?*?*?*?*?*?*?*?*?*?*?*?*?*?*?*?*?*?*?*?*?,9.3,7.9,91,101232,0,-0,320,0.0,-0.0,0.0,0,0,0,0,160,0.5,10,5,9999,99999,9,999999999,0.0,999,999,99
3004,3,7,7,0,*?*?*?*?*?*?*?*?*?*?*?*?*?*?*?*?*?*?*?*?*?*?,8.9,8.5,97,101232,86,1383,318,2.9,0.0,2.9,376,-0,375,118,165,0.5,10,5,9999,99999,9,999999999,0.0,999,999,99
3004,3,7,8,0,*?*?*?*?*?*?*?*?*?*?*?*?*?*?*?*?*?*?*?*?*?*?,10.2,9.6,96,101232,281,1385,324,41.6,0.0,41.6,4849,0,4858,1628,170,0.5,10,5,9999,99999,9,999999999,0.0,999,999,99
3004,3,7,9,0,*?*?*?*?*?*?*?*?*?*?*?*?*?*?*?*?*?*?*?*?*?*?,11.2,9.8,91,101232,451,1389,329,75.1,0.0,75.1,8773,0,8798,3100,175,1.0,10,5,9999,99999,9,999999999,0.0,999,999,99
3004,3,7,10,0,*?*?*?*?*?*?*?*?*?*?*?*?*?*?*?*?*?*?*?*?*?*?,12.7,9.4,81,101232,582,1387,336,101.1,0.0,101.1,11888,0,11926,4370,180,1.0,10,5,9999,99999,9,999999999,0.0,999,999,99
3004,3,7,11,0,*?*?*?*?*?*?*?*?*?*?*?*?*?*?*?*?*?*?*?*?*?*?,14.1,9.2,72,101232,667,1387,342,118.0,0.0,118.0,13932,0,13982,5248,185,0.5,10,5,9999,99999,9,999999999,0.0,999,999,99
3004,3,7,12,0,*?*?*?*?*?*?*?*?*?*?*?*?*?*?*?*?*?*?*?*?*?*?,15.0,9.1,68,101232,700,1387,347,124.5,0.0,124.5,14728,0,14782,5598,190,0.5,10,5,9999,99999,9,999999999,0.0,999,999,99
3004,3,7,13,0,*?*?*?*?*?*?*?*?*?*?*?*?*?*?*?*?*?*?*?*?*?*?,15.0,9.2,68,101232,679,1388,347,120.2,0.0,120.2,14205,0,14255,5368,188,1.5,10,5,9999,99999,9,999999999,0.0,999,999,99
3004,3,7,14,0,*?*?*?*?*?*?*?*?*?*?*?*?*?*?*?*?*?*?*?*?*?*?,15.1,10.1,72,101232,604,1388,347,105.4,0.0,105.4,12408,0,12449,4591,187,1.0,10,5,9999,99999,9,999999999,0.0,999,999,99
3004,3,7,15,0,*?*?*?*?*?*?*?*?*?*?*?*?*?*?*?*?*?*?*?*?*?*?,14.9,11.3,79,101232,481,1386,346,81.2,0.0,81.2,9496,0,9524,3386,185,1.0,10,5,9999,99999,9,999999999,0.0,999,999,99
3004,3,7,16,0,*?*?*?*?*?*?*?*?*?*?*?*?*?*?*?*?*?*?*?*?*?*?,15.0,11.7,81,101232,319,1386,346,49.1,0.0,49.1,5721,0,5734,1942,183,1.5,10,5,9999,99999,9,999999999,0.0,999,999,99
3004,3,7,17,0,*?*?*?*?*?*?*?*?*?*?*?*?*?*?*?*?*?*?*?*?*?*?,14.7,12.1,84,101232,129,1389,345,11.3,0.0,11.3,1369,-0,1370,446,182,1.0,10,5,9999,99999,9,999999999,0.0,999,999,99
3004,3,7,18,0,*?*?*?*?*?*?*?*?*?*?*?*?*?*?*?*?*?*?*?*?*?*?,13.7,12.1,90,101232,0,-0,340,0.0,-0.0,0.0,0,0,0,0,180,1.0,10,5,9999,99999,9,999999999,0.0,999,999,99
3004,3,7,19,0,*?*?*?*?*?*?*?*?*?*?*?*?*?*?*?*?*?*?*?*?*?*?,12.7,11.8,94,101232,0,-0,335,0.0,-0.0,0.0,0,0,0,0,180,1.0,10,5,9999,99999,9,999999999,0.0,999,999,99
3004,3,7,20,0,*?*?*?*?*?*?*?*?*?*?*?*?*?*?*?*?*?*?*?*?*?*?,11.7,11.5,99,101232,0,-0,331,0.0,-0.0,0.0,0,0,0,0,180,1.0,10,5,9999,99999,9,999999999,0.0,999,999,99
3004,3,7,21,0,*?*?*?*?*?*?*?*?*?*?*?*?*?*?*?*?*?*?*?*?*?*?,11.8,11.5,98,101232,0,-0,331,0.0,-0.0,0.0,0,0,0,0,180,0.5,10,5,9999,99999,9,999999999,0.0,999,999,99
3004,3,7,22,0,*?*?*?*?*?*?*?*?*?*?*?*?*?*?*?*?*?*?*?*?*?*?,11.6,11.6,100,101232,0,-0,330,0.0,-0.0,0.0,0,0,0,0,180,0.5,10,5,9999,99999,9,999999999,0.0,999,999,99
3004,3,7,23,0,*?*?*?*?*?*?*?*?*?*?*?*?*?*?*?*?*?*?*?*?*?*?,11.0,11.0,100,101232,0,-0,327,0.0,-0.0,0.0,0,0,0,0,180,1.0,10,5,9999,99999,9,999999999,0.0,999,999,99
3004,3,7,24,0,*?*?*?*?*?*?*?*?*?*?*?*?*?*?*?*?*?*?*?*?*?*?,8.9,7.9,93,101232,0,-0,319,0.0,-0.0,0.0,0,0,0,0,130,1.0,10,5,9999,99999,9,999999999,0.0,999,999,99
3004,3,8,1,0,*?*?*?*?*?*?*?*?*?*?*?*?*?*?*?*?*?*?*?*?*?*?,9.8,7.7,86,101697,0,-0,323,0.0,-0.0,0.0,0,0,0,0,190,1.0,10,5,9999,99999,9,999999999,0.0,999,999,99
3004,3,8,2,0,*?*?*?*?*?*?*?*?*?*?*?*?*?*?*?*?*?*?*?*?*?*?,9.5,6.1,78,101697,0,-0,322,0.0,-0.0,0.0,0,0,0,0,200,0.5,10,5,9999,99999,9,999999999,0.0,999,999,99
3004,3,8,3,0,*?*?*?*?*?*?*?*?*?*?*?*?*?*?*?*?*?*?*?*?*?*?,9.2,6.4,82,101697,0,-0,320,0.0,-0.0,0.0,0,0,0,0,210,1.0,10,5,9999,99999,9,999999999,0.0,999,999,99
3004,3,8,4,0,*?*?*?*?*?*?*?*?*?*?*?*?*?*?*?*?*?*?*?*?*?*?,9.0,6.1,82,101697,0,-0,319,0.0,-0.0,0.0,0,0,0,0,220,0.5,10,5,9999,99999,9,999999999,0.0,999,999,99
3004,3,8,5,0,*?*?*?*?*?*?*?*?*?*?*?*?*?*?*?*?*?*?*?*?*?*?,8.7,5.9,82,101697,0,-0,318,0.0,-0.0,0.0,0,0,0,0,230,0.5,10,5,9999,99999,9,999999999,0.0,999,999,99
3004,3,8,6,0,*?*?*?*?*?*?*?*?*?*?*?*?*?*?*?*?*?*?*?*?*?*?,8.4,5.5,81,101697,0,-0,317,0.0,-0.0,0.0,0,0,0,0,240,0.5,10,5,9999,99999,9,999999999,0.0,999,999,99
3004,3,8,7,0,*?*?*?*?*?*?*?*?*?*?*?*?*?*?*?*?*?*?*?*?*?*?,8.9,5.5,78,101697,95,1389,293,15.3,131.9,6.3,1712,7556,1128,161,235,0.5,4,2,9999,99999,9,999999999,0.0,999,999,99
3004,3,8,8,0,*?*?*?*?*?*?*?*?*?*?*?*?*?*?*?*?*?*?*?*?*?*?,9.4,5.9,78,101697,290,1387,287,148.8,478.1,48.8,15370,37349,7362,898,230,0.5,2,1,9999,99999,9,999999999,0.0,999,999,99
3004,3,8,9,0,*?*?*?*?*?*?*?*?*?*?*?*?*?*?*?*?*?*?*?*?*?*?,10.6,6.2,74,101697,459,1387,292,263.9,536.0,86.6,27210,48371,12363,1619,225,1.0,2,1,9999,99999,9,999999999,0.0,999,999,99
3004,3,8,10,0,*?*?*?*?*?*?*?*?*?*?*?*?*?*?*?*?*?*?*?*?*?*?,11.9,6.4,69,101697,590,1386,307,343.4,474.3,141.5,36207,46102,17693,2810,220,1.0,4,2,9999,99999,9,999999999,0.0,999,999,99
3004,3,8,11,0,*?*?*?*?*?*?*?*?*?*?*?*?*?*?*?*?*?*?*?*?*?*?,12.9,7.0,67,101697,675,1386,303,411.4,567.7,134.9,42603,55293,18263,2757,215,0.5,2,1,9999,99999,9,999999999,0.0,999,999,99
3004,3,8,12,0,*?*?*?*?*?*?*?*?*?*?*?*?*?*?*?*?*?*?*?*?*?*?,13.4,7.9,68,101697,708,1387,319,405.7,417.2,192.7,42448,41827,23139,4148,210,0.5,5,3,9999,99999,9,999999999,0.0,999,999,99
3004,3,8,13,0,*?*?*?*?*?*?*?*?*?*?*?*?*?*?*?*?*?*?*?*?*?*?,13.8,7.9,66,101697,686,1387,329,331.3,239.1,213.0,35322,24704,23818,4836,178,1.5,7,4,9999,99999,9,999999999,0.0,999,999,99
3004,3,8,14,0,*?*?*?*?*?*?*?*?*?*?*?*?*?*?*?*?*?*?*?*?*?*?,13.9,8.0,67,101697,611,1386,330,291.0,235.7,187.1,30924,23802,21096,4082,147,1.0,7,4,9999,99999,9,999999999,0.0,999,999,99
3004,3,8,15,0,*?*?*?*?*?*?*?*?*?*?*?*?*?*?*?*?*?*?*?*?*?*?,13.4,8.0,69,101697,489,1388,327,224.8,227.8,144.6,23797,21684,16554,2986,115,1.0,7,4,9999,99999,9,999999999,0.0,999,999,99
3004,3,8,16,0,*?*?*?*?*?*?*?*?*?*?*?*?*?*?*?*?*?*?*?*?*?*?,13.7,7.6,66,101697,326,1385,337,87.7,49.6,76.1,9624,4208,8607,1996,83,1.5,9,5,9999,99999,9,999999999,0.0,999,999,99
3004,3,8,17,0,*?*?*?*?*?*?*?*?*?*?*?*?*?*?*?*?*?*?*?*?*?*?,13.4,6.6,62,101697,136,1389,331,29.3,75.3,21.9,3203,3592,2794,371,52,1.0,8,4,9999,99999,9,999999999,0.0,999,999,99
3004,3,8,18,0,*?*?*?*?*?*?*?*?*?*?*?*?*?*?*?*?*?*?*?*?*?*?,12.6,7.3,69,101697,0,-0,336,0.0,-0.0,0.0,0,0,0,0,20,1.0,10,5,9999,99999,9,999999999,0.0,999,999,99
3004,3,8,19,0,*?*?*?*?*?*?*?*?*?*?*?*?*?*?*?*?*?*?*?*?*?*?,11.4,7.1,74,101697,0,-0,330,0.0,-0.0,0.0,0,0,0,0,55,1.0,10,5,9999,99999,9,999999999,0.0,999,999,99
3004,3,8,20,0,*?*?*?*?*?*?*?*?*?*?*?*?*?*?*?*?*?*?*?*?*?*?,10.6,6.9,77,101697,0,-0,326,0.0,-0.0,0.0,0,0,0,0,90,1.0,10,5,9999,99999,9,999999999,0.0,999,999,99
3004,3,8,21,0,*?*?*?*?*?*?*?*?*?*?*?*?*?*?*?*?*?*?*?*?*?*?,11.4,7.3,75,101697,0,-0,330,0.0,-0.0,0.0,0,0,0,0,125,0.5,10,5,9999,99999,9,999999999,0.0,999,999,99
3004,3,8,22,0,*?*?*?*?*?*?*?*?*?*?*?*?*?*?*?*?*?*?*?*?*?*?,10.6,7.0,77,101697,0,-0,326,0.0,-0.0,0.0,0,0,0,0,160,0.5,10,5,9999,99999,9,999999999,0.0,999,999,99
3004,3,8,23,0,*?*?*?*?*?*?*?*?*?*?*?*?*?*?*?*?*?*?*?*?*?*?,9.8,7.1,83,101697,0,-0,323,0.0,-0.0,0.0,0,0,0,0,195,1.0,10,5,9999,99999,9,999999999,0.1,999,999,99
3004,3,8,24,0,*?*?*?*?*?*?*?*?*?*?*?*?*?*?*?*?*?*?*?*?*?*?,10.4,9.4,93,101697,0,-0,325,0.0,-0.0,0.0,0,0,0,0,180,1.0,10,5,9999,99999,9,999999999,0.0,999,999,99
3004,3,9,1,0,*?*?*?*?*?*?*?*?*?*?*?*?*?*?*?*?*?*?*?*?*?*?,8.7,6.9,88,103094,0,-0,318,0.0,-0.0,0.0,0,0,0,0,220,1.0,10,5,9999,99999,9,999999999,1.2,999,999,99
3004,3,9,2,0,*?*?*?*?*?*?*?*?*?*?*?*?*?*?*?*?*?*?*?*?*?*?,8.6,6.7,88,103094,0,-0,317,0.0,-0.0,0.0,0,0,0,0,210,0.5,10,5,9999,99999,9,999999999,2.0,999,999,99
3004,3,9,3,0,*?*?*?*?*?*?*?*?*?*?*?*?*?*?*?*?*?*?*?*?*?*?,8.3,6.2,87,103094,0,-0,316,0.0,-0.0,0.0,0,0,0,0,200,1.0,10,5,9999,99999,9,999999999,1.7,999,999,99
3004,3,9,4,0,*?*?*?*?*?*?*?*?*?*?*?*?*?*?*?*?*?*?*?*?*?*?,8.3,5.9,85,103094,0,-0,316,0.0,-0.0,0.0,0,0,0,0,190,0.5,10,5,9999,99999,9,999999999,5.4,999,999,99
3004,3,9,5,0,*?*?*?*?*?*?*?*?*?*?*?*?*?*?*?*?*?*?*?*?*?*?,8.9,5.3,78,103094,0,-0,319,0.0,-0.0,0.0,0,0,0,0,180,0.5,10,5,9999,99999,9,999999999,0.5,999,999,99
3004,3,9,6,0,*?*?*?*?*?*?*?*?*?*?*?*?*?*?*?*?*?*?*?*?*?*?,8.4,4.8,78,103094,0,-0,317,0.0,-0.0,0.0,0,0,0,0,170,0.5,10,5,9999,99999,9,999999999,0.5,999,999,99
3004,3,9,7,0,*?*?*?*?*?*?*?*?*?*?*?*?*?*?*?*?*?*?*?*?*?*?,7.8,5.3,84,103094,103,1380,310,11.0,19.5,9.5,1279,928,1208,196,193,0.5,9,5,9999,99999,9,999999999,1.5,999,999,99
3004,3,9,8,0,*?*?*?*?*?*?*?*?*?*?*?*?*?*?*?*?*?*?*?*?*?*?,8.5,5.0,78,103094,298,1384,313,78.2,48.3,67.8,8574,3991,7675,1764,217,0.5,9,5,9999,99999,9,999999999,0.0,999,999,99
3004,3,9,9,0,*?*?*?*?*?*?*?*?*?*?*?*?*?*?*?*?*?*?*?*?*?*?,9.1,5.3,76,103094,467,1385,316,136.3,53.8,118.2,14971,4992,13346,3273,240,1.0,9,5,9999,99999,9,999999999,0.2,999,999,99
3004,3,9,10,0,*?*?*?*?*?*?*?*?*?*?*?*?*?*?*?*?*?*?*?*?*?*?,10.1,6.2,77,103094,599,1387,320,181.6,55.9,157.4,19956,5430,17752,4626,263,1.0,9,5,9999,99999,9,999999999,0.0,999,999,99
3004,3,9,11,0,*?*?*?*?*?*?*?*?*?*?*?*?*?*?*?*?*?*?*?*?*?*?,10.8,5.9,72,103094,683,1385,323,210.8,56.9,182.7,23187,5614,20605,5599,287,0.5,9,5,9999,99999,9,999999999,0.3,999,999,99
3004,3,9,12,0,*?*?*?*?*?*?*?*?*?*?*?*?*?*?*?*?*?*?*?*?*?*?,11.3,5.3,67,103094,716,1387,325,221.9,57.2,192.4,24441,5653,21718,5997,310,0.5,9,5,9999,99999,9,999999999,1.3,999,999,99
3004,3,9,13,0,*?*?*?*?*?*?*?*?*?*?*?*?*?*?*?*?*?*?*?*?*?*?,11.0,4.1,62,103094,694,1387,324,214.3,57.0,185.8,23583,5631,20956,5725,302,1.5,9,5,9999,99999,9,999999999,0.4,999,999,99
3004,3,9,14,0,*?*?*?*?*?*?*?*?*?*?*?*?*?*?*?*?*?*?*?*?*?*?,11.3,4.5,63,103094,619,1387,325,188.5,56.2,163.4,20716,5480,18424,4849,293,1.0,9,5,9999,99999,9,999999999,0.0,999,999,99
3004,3,9,15,0,*?*?*?*?*?*?*?*?*?*?*?*?*?*?*?*?*?*?*?*?*?*?,11.4,4.1,61,103094,496,1387,331,84.1,0.0,84.1,9846,0,9875,3527,285,1.0,10,5,9999,99999,9,999999999,0.0,999,999,99
3004,3,9,16,0,*?*?*?*?*?*?*?*?*?*?*?*?*?*?*?*?*?*?*?*?*?*?,11.1,4.8,65,103094,333,1384,329,51.9,0.0,51.9,6052,0,6065,2063,277,1.5,10,5,9999,99999,9,999999999,0.0,999,999,99
3004,3,9,17,0,*?*?*?*?*?*?*?*?*?*?*?*?*?*?*?*?*?*?*?*?*?*?,11.0,5.0,66,103094,143,1389,324,24.5,31.6,21.2,2768,1795,2589,442,268,1.0,9,5,9999,99999,9,999999999,0.3,999,999,99
3004,3,9,18,0,*?*?*?*?*?*?*?*?*?*?*?*?*?*?*?*?*?*?*?*?*?*?,10.4,4.8,68,103094,0,-0,326,0.0,-0.0,0.0,0,0,0,0,260,1.0,10,5,9999,99999,9,999999999,0.5,999,999,99
3004,3,9,19,0,*?*?*?*?*?*?*?*?*?*?*?*?*?*?*?*?*?*?*?*?*?*?,9.4,4.8,73,103094,0,-0,321,0.0,-0.0,0.0,0,0,0,0,240,1.0,10,5,9999,99999,9,999999999,0.2,999,999,99
3004,3,9,20,0,*?*?*?*?*?*?*?*?*?*?*?*?*?*?*?*?*?*?*?*?*?*?,9.5,4.1,69,103094,0,-0,322,0.0,-0.0,0.0,0,0,0,0,220,1.0,10,5,9999,99999,9,999999999,1.4,999,999,99
3004,3,9,21,0,*?*?*?*?*?*?*?*?*?*?*?*?*?*?*?*?*?*?*?*?*?*?,9.1,3.6,68,103094,0,-0,320,0.0,-0.0,0.0,0,0,0,0,200,0.5,10,5,9999,99999,9,999999999,0.1,999,999,99
3004,3,9,22,0,*?*?*?*?*?*?*?*?*?*?*?*?*?*?*?*?*?*?*?*?*?*?,9.2,3.2,66,103094,0,-0,321,0.0,-0.0,0.0,0,0,0,0,180,0.5,10,5,9999,99999,9,999999999,1.0,999,999,99
3004,3,9,23,0,*?*?*?*?*?*?*?*?*?*?*?*?*?*?*?*?*?*?*?*?*?*?,9.2,5.0,74,103094,0,-0,320,0.0,-0.0,0.0,0,0,0,0,160,1.0,10,5,9999,99999,9,999999999,0.8,999,999,99
3004,3,9,24,0,*?*?*?*?*?*?*?*?*?*?*?*?*?*?*?*?*?*?*?*?*?*?,9.1,7.0,87,103094,0,-0,320,0.0,-0.0,0.0,0,0,0,0,230,1.0,10,5,9999,99999,9,999999999,0.8,999,999,99
3004,3,10,1,0,*?*?*?*?*?*?*?*?*?*?*?*?*?*?*?*?*?*?*?*?*?*?,8.6,6.6,92,103528,0,-0,317,0.0,-0.0,0.0,0,0,0,0,128,1.0,10,5,9999,99999,9,999999999,2.5,999,999,99
3004,3,10,2,0,*?*?*?*?*?*?*?*?*?*?*?*?*?*?*?*?*?*?*?*?*?*?,8.3,7.1,98,103528,0,-0,316,0.0,-0.0,0.0,0,0,0,0,117,0.5,10,5,9999,99999,9,999999999,4.0,999,999,99
3004,3,10,3,0,*?*?*?*?*?*?*?*?*?*?*?*?*?*?*?*?*?*?*?*?*?*?,7.8,5.8,92,103528,0,-0,314,0.0,-0.0,0.0,0,0,0,0,105,1.0,10,5,9999,99999,9,999999999,0.3,999,999,99
3004,3,10,4,0,*?*?*?*?*?*?*?*?*?*?*?*?*?*?*?*?*?*?*?*?*?*?,7.3,4.3,86,103528,0,-0,312,0.0,-0.0,0.0,0,0,0,0,93,0.5,10,5,9999,99999,9,999999999,1.7,999,999,99
3004,3,10,5,0,*?*?*?*?*?*?*?*?*?*?*?*?*?*?*?*?*?*?*?*?*?*?,7.7,4.8,87,103528,0,-0,314,0.0,-0.0,0.0,0,0,0,0,82,0.5,10,5,9999,99999,9,999999999,0.0,999,999,99
3004,3,10,6,0,*?*?*?*?*?*?*?*?*?*?*?*?*?*?*?*?*?*?*?*?*?*?,8.1,6.4,94,103528,0,-0,315,0.0,-0.0,0.0,0,0,0,0,70,0.5,10,5,9999,99999,9,999999999,0.2,999,999,99
3004,3,10,7,0,*?*?*?*?*?*?*?*?*?*?*?*?*?*?*?*?*?*?*?*?*?*?,7.7,7.0,100,103528,112,1384,309,13.9,22.9,12.1,1610,1151,1513,250,83,0.5,9,5,9999,99999,9,999999999,0.1,999,999,99
3004,3,10,8,0,*?*?*?*?*?*?*?*?*?*?*?*?*?*?*?*?*?*?*?*?*?*?,7.7,7.3,100,103528,307,1385,309,81.1,48.7,70.4,8903,4062,7967,1836,97,0.5,9,5,9999,99999,9,999999999,0.0,999,999,99
3004,3,10,9,0,*?*?*?*?*?*?*?*?*?*?*?*?*?*?*?*?*?*?*?*?*?*?,8.2,7.7,100,103528,476,1386,315,80.2,0.0,80.2,9378,0,9405,3340,110,1.0,10,5,9999,99999,9,999999999,0.5,999,999,99
3004,3,10,10,0,*?*?*?*?*?*?*?*?*?*?*?*?*?*?*?*?*?*?*?*?*?*?,8.9,8.9,100,103528,607,1386,311,244.5,140.7,182.9,26663,14064,20712,4373,123,1.0,8,4,9999,99999,9,999999999,0.5,999,999,99
3004,3,10,11,0,*?*?*?*?*?*?*?*?*?*?*?*?*?*?*?*?*?*?*?*?*?*?,9.9,9.8,100,103528,691,1385,313,334.5,239.3,215.1,35669,24751,24039,4901,137,0.5,7,4,9999,99999,9,999999999,0.1,999,999,99
3004,3,10,12,0,*?*?*?*?*?*?*?*?*?*?*?*?*?*?*?*?*?*?*?*?*?*?,9.6,9.4,100,103528,724,1386,311,351.9,240.6,226.3,37573,25078,25186,5256,150,0.5,7,4,9999,99999,9,999999999,0.0,999,999,99
3004,3,10,13,0,*?*?*?*?*?*?*?*?*?*?*?*?*?*?*?*?*?*?*?*?*?*?,9.9,9.4,100,103528,701,1385,316,287.6,143.2,215.1,31417,14645,24264,5374,148,1.5,8,4,9999,99999,9,999999999,0.8,999,999,99
3004,3,10,14,0,*?*?*?*?*?*?*?*?*?*?*?*?*?*?*?*?*?*?*?*?*?*?,9.5,9.6,100,103528,626,1386,318,191.1,56.3,165.7,21007,5498,18680,4934,147,1.0,9,5,9999,99999,9,999999999,0.0,999,999,99
3004,3,10,15,0,*?*?*?*?*?*?*?*?*?*?*?*?*?*?*?*?*?*?*?*?*?*?,10.1,9.9,100,103528,503,1386,324,85.6,0.0,85.6,10017,0,10046,3598,145,1.0,10,5,9999,99999,9,999999999,0.9,999,999,99
3004,3,10,16,0,*?*?*?*?*?*?*?*?*?*?*?*?*?*?*?*?*?*?*?*?*?*?,9.9,8.9,98,103528,340,1384,319,92.6,50.2,80.3,10165,4310,9087,2118,143,1.5,9,5,9999,99999,9,999999999,0.0,999,999,99
3004,3,10,17,0,*?*?*?*?*?*?*?*?*?*?*?*?*?*?*?*?*?*?*?*?*?*?,9.6,8.3,97,103528,150,1389,318,26.9,33.1,23.3,3030,1926,2831,486,142,1.0,9,5,9999,99999,9,999999999,0.3,999,999,99
3004,3,10,18,0,*?*?*?*?*?*?*?*?*?*?*?*?*?*?*?*?*?*?*?*?*?*?,9.5,9.4,100,103528,0,-0,321,0.0,-0.0,0.0,0,0,0,0,140,1.0,10,5,9999,99999,9,999999999,0.0,999,999,99
3004,3,10,19,0,*?*?*?*?*?*?*?*?*?*?*?*?*?*?*?*?*?*?*?*?*?*?,8.7,8.7,100,103528,0,-0,317,0.0,-0.0,0.0,0,0,0,0,170,1.0,10,5,9999,99999,9,999999999,0.0,999,999,99
3004,3,10,20,0,*?*?*?*?*?*?*?*?*?*?*?*?*?*?*?*?*?*?*?*?*?*?,8.4,8.4,100,103528,0,-0,316,0.0,-0.0,0.0,0,0,0,0,200,1.0,10,5,9999,99999,9,999999999,0.0,999,999,99
3004,3,10,21,0,*?*?*?*?*?*?*?*?*?*?*?*?*?*?*?*?*?*?*?*?*?*?,8.2,8.1,100,103528,0,-0,315,0.0,-0.0,0.0,0,0,0,0,230,0.5,10,5,9999,99999,9,999999999,0.0,999,999,99
3004,3,10,22,0,*?*?*?*?*?*?*?*?*?*?*?*?*?*?*?*?*?*?*?*?*?*?,8.3,8.3,100,103528,0,-0,316,0.0,-0.0,0.0,0,0,0,0,260,0.5,10,5,9999,99999,9,999999999,0.0,999,999,99
3004,3,10,23,0,*?*?*?*?*?*?*?*?*?*?*?*?*?*?*?*?*?*?*?*?*?*?,7.9,7.9,100,103528,0,-0,314,0.0,-0.0,0.0,0,0,0,0,290,1.0,10,5,9999,99999,9,999999999,0.0,999,999,99
3004,3,10,24,0,*?*?*?*?*?*?*?*?*?*?*?*?*?*?*?*?*?*?*?*?*?*?,9.3,5.8,83,103528,0,-0,321,0.0,-0.0,0.0,0,0,0,0,140,1.0,10,5,9999,99999,9,999999999,0.5,999,999,99
3004,3,11,1,0,*?*?*?*?*?*?*?*?*?*?*?*?*?*?*?*?*?*?*?*?*?*?,7.0,7.0,100,103250,0,-0,310,0.0,-0.0,0.0,0,0,0,0,287,1.0,10,5,9999,99999,9,999999999,0.0,999,999,99
3004,3,11,2,0,*?*?*?*?*?*?*?*?*?*?*?*?*?*?*?*?*?*?*?*?*?*?,6.6,6.6,100,103250,0,-0,309,0.0,-0.0,0.0,0,0,0,0,253,0.5,10,5,9999,99999,9,999999999,0.0,999,999,99
3004,3,11,3,0,*?*?*?*?*?*?*?*?*?*?*?*?*?*?*?*?*?*?*?*?*?*?,6.6,6.6,100,103250,0,-0,309,0.0,-0.0,0.0,0,0,0,0,220,1.0,10,5,9999,99999,9,999999999,0.0,999,999,99
3004,3,11,4,0,*?*?*?*?*?*?*?*?*?*?*?*?*?*?*?*?*?*?*?*?*?*?,6.6,6.6,100,103250,0,-0,309,0.0,-0.0,0.0,0,0,0,0,187,0.5,10,5,9999,99999,9,999999999,0.0,999,999,99
3004,3,11,5,0,*?*?*?*?*?*?*?*?*?*?*?*?*?*?*?*?*?*?*?*?*?*?,6.4,6.4,100,103250,0,-0,308,0.0,-0.0,0.0,0,0,0,0,153,0.5,10,5,9999,99999,9,999999999,0.0,999,999,99
3004,3,11,6,0,*?*?*?*?*?*?*?*?*?*?*?*?*?*?*?*?*?*?*?*?*?*?,6.1,6.1,100,103250,0,-0,306,0.0,-0.0,0.0,0,0,0,0,120,0.5,10,5,9999,99999,9,999999999,0.0,999,999,99
3004,3,11,7,0,*?*?*?*?*?*?*?*?*?*?*?*?*?*?*?*?*?*?*?*?*?*?,5.8,5.8,100,103250,121,1388,281,32.6,219.8,13.4,3431,13315,2277,301,137,0.5,4,2,9999,99999,9,999999999,0.2,999,999,99
3004,3,11,8,0,*?*?*?*?*?*?*?*?*?*?*?*?*?*?*?*?*?*?*?*?*?*?,5.6,5.5,100,103250,316,1387,284,155.8,358.9,74.0,16271,28476,9653,1352,153,0.5,5,3,9999,99999,9,999999999,0.0,999,999,99
3004,3,11,9,0,*?*?*?*?*?*?*?*?*?*?*?*?*?*?*?*?*?*?*?*?*?*?,7.2,7.3,100,103250,484,1384,280,281.6,541.3,92.4,29035,49510,13093,1738,170,1.0,2,1,9999,99999,9,999999999,0.0,999,999,99
3004,3,11,10,0,*?*?*?*?*?*?*?*?*?*?*?*?*?*?*?*?*?*?*?*?*?*?,8.9,7.7,100,103250,615,1385,292,367.7,527.3,133.5,39211,51772,16948,2656,187,1.0,3,2,9999,99999,9,999999999,0.0,999,999,99
3004,3,11,11,0,*?*?*?*?*?*?*?*?*?*?*?*?*?*?*?*?*?*?*?*?*?*?,10.0,6.6,100,103250,699,1384,295,424.7,535.7,154.2,45393,53781,19299,3229,203,0.5,3,2,9999,99999,9,999999999,0.0,999,999,99
3004,3,11,12,0,*?*?*?*?*?*?*?*?*?*?*?*?*?*?*?*?*?*?*?*?*?*?,10.9,7.1,99,103250,731,1384,320,301.5,143.9,225.5,32935,14856,25344,5725,220,0.5,8,4,9999,99999,9,999999999,0.0,999,999,99
3004,3,11,13,0,*?*?*?*?*?*?*?*?*?*?*?*?*?*?*?*?*?*?*?*?*?*?,10.7,7.0,99,103250,709,1385,323,219.7,57.1,190.5,24176,5668,21475,5917,220,1.5,9,5,9999,99999,9,999999999,0.0,999,999,99
3004,3,11,14,0,*?*?*?*?*?*?*?*?*?*?*?*?*?*?*?*?*?*?*?*?*?*?,11.2,8.4,100,103250,633,1384,299,383.3,563.4,125.7,39649,54350,17177,2510,220,1.0,2,1,9999,99999,9,999999999,0.0,999,999,99
3004,3,11,15,0,*?*?*?*?*?*?*?*?*?*?*?*?*?*?*?*?*?*?*?*?*?*?,11.0,7.6,100,103250,510,1385,296,299.2,546.0,98.1,30872,50535,13828,1861,220,1.0,2,1,9999,99999,9,999999999,0.2,999,999,99
3004,3,11,16,0,*?*?*?*?*?*?*?*?*?*?*?*?*?*?*?*?*?*?*?*?*?*?,11.1,7.4,100,103250,347,1383,289,188.8,526.9,56.6,19587,44042,8498,1057,220,1.5,0,0,9999,99999,9,999999999,0.0,999,999,99
3004,3,11,17,0,*?*?*?*?*?*?*?*?*?*?*?*?*?*?*?*?*?*?*?*?*?*?,10.7,7.3,100,103250,156,1380,311,50.9,201.6,28.1,5444,11162,3944,490,220,1.0,6,3,9999,99999,9,999999999,0.0,999,999,99
3004,3,11,18,0,*?*?*?*?*?*?*?*?*?*?*?*?*?*?*?*?*?*?*?*?*?*?,10.4,8.3,100,103250,0,-0,325,0.0,-0.0,0.0,0,0,0,0,220,1.0,10,5,9999,99999,9,999999999,0.0,999,999,99
3004,3,11,19,0,*?*?*?*?*?*?*?*?*?*?*?*?*?*?*?*?*?*?*?*?*?*?,8.8,8.4,100,103250,0,-0,318,0.0,-0.0,0.0,0,0,0,0,213,1.0,10,5,9999,99999,9,999999999,0.1,999,999,99
3004,3,11,20,0,*?*?*?*?*?*?*?*?*?*?*?*?*?*?*?*?*?*?*?*?*?*?,8.3,8.3,100,103250,0,-0,316,0.0,-0.0,0.0,0,0,0,0,207,1.0,10,5,9999,99999,9,999999999,0.2,999,999,99
3004,3,11,21,0,*?*?*?*?*?*?*?*?*?*?*?*?*?*?*?*?*?*?*?*?*?*?,8.0,8.0,100,103250,0,-0,314,0.0,-0.0,0.0,0,0,0,0,200,0.5,10,5,9999,99999,9,999999999,0.0,999,999,99
3004,3,11,22,0,*?*?*?*?*?*?*?*?*?*?*?*?*?*?*?*?*?*?*?*?*?*?,7.5,7.4,100,103250,0,-0,312,0.0,-0.0,0.0,0,0,0,0,193,0.5,10,5,9999,99999,9,999999999,0.0,999,999,99
3004,3,11,23,0,*?*?*?*?*?*?*?*?*?*?*?*?*?*?*?*?*?*?*?*?*?*?,7.0,7.0,100,103250,0,-0,310,0.0,-0.0,0.0,0,0,0,0,187,1.0,10,5,9999,99999,9,999999999,0.0,999,999,99
3004,3,11,24,0,*?*?*?*?*?*?*?*?*?*?*?*?*?*?*?*?*?*?*?*?*?*?,7.5,7.6,100,103250,0,-0,312,0.0,-0.0,0.0,0,0,0,0,320,1.0,10,5,9999,99999,9,999999999,0.0,999,999,99
3004,3,12,1,0,*?*?*?*?*?*?*?*?*?*?*?*?*?*?*?*?*?*?*?*?*?*?,5.3,5.1,100,103156,0,-0,303,0.0,-0.0,0.0,0,0,0,0,168,1.0,10,5,9999,99999,9,999999999,0.0,999,999,99
3004,3,12,2,0,*?*?*?*?*?*?*?*?*?*?*?*?*?*?*?*?*?*?*?*?*?*?,4.7,4.3,100,103156,0,-0,301,0.0,-0.0,0.0,0,0,0,0,157,0.5,10,5,9999,99999,9,999999999,0.0,999,999,99
3004,3,12,3,0,*?*?*?*?*?*?*?*?*?*?*?*?*?*?*?*?*?*?*?*?*?*?,4.0,3.6,100,103156,0,-0,298,0.0,-0.0,0.0,0,0,0,0,145,1.0,10,5,9999,99999,9,999999999,0.0,999,999,99
3004,3,12,4,0,*?*?*?*?*?*?*?*?*?*?*?*?*?*?*?*?*?*?*?*?*?*?,3.9,3.8,100,103156,0,-0,297,0.0,-0.0,0.0,0,0,0,0,133,0.5,10,5,9999,99999,9,999999999,0.0,999,999,99
3004,3,12,5,0,*?*?*?*?*?*?*?*?*?*?*?*?*?*?*?*?*?*?*?*?*?*?,3.5,3.4,100,103156,0,-0,296,0.0,-0.0,0.0,0,0,0,0,122,0.5,10,5,9999,99999,9,999999999,0.0,999,999,99
3004,3,12,6,0,*?*?*?*?*?*?*?*?*?*?*?*?*?*?*?*?*?*?*?*?*?*?,2.8,2.9,100,103156,0,-0,293,0.0,-0.0,0.0,0,0,0,0,110,0.5,10,5,9999,99999,9,999999999,0.0,999,999,99
3004,3,12,7,0,*?*?*?*?*?*?*?*?*?*?*?*?*?*?*?*?*?*?*?*?*?*?,2.3,2.3,100,103156,129,1380,263,38.4,241.4,15.8,3992,14879,2651,341,125,0.5,4,2,9999,99999,9,999999999,0.0,999,999,99
3004,3,12,8,0,*?*?*?*?*?*?*?*?*?*?*?*?*?*?*?*?*?*?*?*?*?*?,4.3,4.3,100,103156,324,1384,282,151.4,289.6,83.6,15654,23202,10694,1547,140,0.5,6,3,9999,99999,9,999999999,0.0,999,999,99
3004,3,12,9,0,*?*?*?*?*?*?*?*?*?*?*?*?*?*?*?*?*?*?*?*?*?*?,6.5,6.4,100,103156,493,1385,284,279.3,461.5,115.1,29396,42937,14651,2193,155,1.0,4,2,9999,99999,9,999999999,0.0,999,999,99
3004,3,12,10,0,*?*?*?*?*?*?*?*?*?*?*?*?*?*?*?*?*?*?*?*?*?*?,8.4,7.6,100,103156,623,1384,297,352.5,410.9,167.4,36782,40327,20388,3425,170,1.0,5,3,9999,99999,9,999999999,0.0,999,999,99
3004,3,12,11,0,*?*?*?*?*?*?*?*?*?*?*?*?*?*?*?*?*?*?*?*?*?*?,10.4,8.3,93,103156,707,1384,306,406.2,417.3,192.9,42487,41836,23152,4155,185,0.5,5,3,9999,99999,9,999999999,0.0,999,999,99
3004,3,12,12,0,*?*?*?*?*?*?*?*?*?*?*?*?*?*?*?*?*?*?*?*?*?*?,11.9,7.6,80,103156,739,1384,324,305.2,144.0,228.3,33343,14894,25644,5821,200,0.5,8,4,9999,99999,9,999999999,0.0,999,999,99
3004,3,12,13,0,*?*?*?*?*?*?*?*?*?*?*?*?*?*?*?*?*?*?*?*?*?*?,12.3,6.9,74,103156,716,1384,322,348.3,240.3,224.0,37176,25016,24944,5183,200,1.5,7,4,9999,99999,9,999999999,0.0,999,999,99
3004,3,12,14,0,*?*?*?*?*?*?*?*?*?*?*?*?*?*?*?*?*?*?*?*?*?*?,12.5,6.1,69,103156,640,1383,313,363.5,412.4,172.6,37944,40674,20957,3566,200,1.0,5,3,9999,99999,9,999999999,0.0,999,999,99
3004,3,12,15,0,*?*?*?*?*?*?*?*?*?*?*?*?*?*?*?*?*?*?*?*?*?*?,12.0,7.0,76,103156,517,1384,316,267.0,320.2,147.4,28387,31034,16906,3051,200,1.0,6,3,9999,99999,9,999999999,0.0,999,999,99
3004,3,12,16,0,*?*?*?*?*?*?*?*?*?*?*?*?*?*?*?*?*?*?*?*?*?*?,12.2,6.9,74,103156,354,1383,317,169.4,296.6,93.5,17968,25055,10992,1815,200,1.5,6,3,9999,99999,9,999999999,0.0,999,999,99
3004,3,12,17,0,*?*?*?*?*?*?*?*?*?*?*?*?*?*?*?*?*?*?*?*?*?*?,11.0,7.0,81,103156,163,1381,324,31.7,35.7,27.5,3550,2178,3309,575,200,1.0,9,5,9999,99999,9,999999999,0.0,999,999,99
3004,3,12,18,0,*?*?*?*?*?*?*?*?*?*?*?*?*?*?*?*?*?*?*?*?*?*?,10.0,6.6,85,103156,0,-0,324,0.0,-0.0,0.0,0,0,0,0,200,1.0,10,5,9999,99999,9,999999999,0.0,999,999,99
3004,3,12,19,0,*?*?*?*?*?*?*?*?*?*?*?*?*?*?*?*?*?*?*?*?*?*?,8.4,7.1,98,103156,0,-0,316,0.0,-0.0,0.0,0,0,0,0,195,1.0,10,5,9999,99999,9,999999999,0.0,999,999,99
3004,3,12,20,0,*?*?*?*?*?*?*?*?*?*?*?*?*?*?*?*?*?*?*?*?*?*?,7.3,7.1,100,103156,0,-0,311,0.0,-0.0,0.0,0,0,0,0,190,1.0,10,5,9999,99999,9,999999999,0.0,999,999,99
3004,3,12,21,0,*?*?*?*?*?*?*?*?*?*?*?*?*?*?*?*?*?*?*?*?*?*?,7.0,6.7,100,103156,0,-0,310,0.0,-0.0,0.0,0,0,0,0,185,0.5,10,5,9999,99999,9,999999999,0.0,999,999,99
3004,3,12,22,0,*?*?*?*?*?*?*?*?*?*?*?*?*?*?*?*?*?*?*?*?*?*?,5.8,5.8,100,103156,0,-0,305,0.0,-0.0,0.0,0,0,0,0,180,0.5,10,5,9999,99999,9,999999999,0.0,999,999,99
3004,3,12,23,0,*?*?*?*?*?*?*?*?*?*?*?*?*?*?*?*?*?*?*?*?*?*?,5.2,5.1,100,103156,0,-0,303,0.0,-0.0,0.0,0,0,0,0,175,1.0,10,5,9999,99999,9,999999999,0.0,999,999,99
3004,3,12,24,0,*?*?*?*?*?*?*?*?*?*?*?*?*?*?*?*?*?*?*?*?*?*?,6.4,6.1,100,103156,0,-0,308,0.0,-0.0,0.0,0,0,0,0,180,1.0,10,5,9999,99999,9,999999999,0.0,999,999,99
3004,3,13,1,0,*?*?*?*?*?*?*?*?*?*?*?*?*?*?*?*?*?*?*?*?*?*?,4.0,2.1,86,102668,0,-0,298,0.0,-0.0,0.0,0,0,0,0,180,1.0,10,5,9999,99999,9,999999999,0.0,999,999,99
3004,3,13,2,0,*?*?*?*?*?*?*?*?*?*?*?*?*?*?*?*?*?*?*?*?*?*?,3.6,0.4,79,102668,0,-0,296,0.0,-0.0,0.0,0,0,0,0,190,0.5,10,5,9999,99999,9,999999999,0.0,999,999,99
3004,3,13,3,0,*?*?*?*?*?*?*?*?*?*?*?*?*?*?*?*?*?*?*?*?*?*?,3.1,0.4,81,102668,0,-0,294,0.0,-0.0,0.0,0,0,0,0,200,1.0,10,5,9999,99999,9,999999999,0.0,999,999,99
3004,3,13,4,0,*?*?*?*?*?*?*?*?*?*?*?*?*?*?*?*?*?*?*?*?*?*?,3.4,0.4,80,102668,0,-0,296,0.0,-0.0,0.0,0,0,0,0,210,0.5,10,5,9999,99999,9,999999999,0.0,999,999,99
3004,3,13,5,0,*?*?*?*?*?*?*?*?*?*?*?*?*?*?*?*?*?*?*?*?*?*?,3.0,0.6,83,102668,0,-0,294,0.0,-0.0,0.0,0,0,0,0,220,0.5,10,5,9999,99999,9,999999999,0.0,999,999,99
3004,3,13,6,0,*?*?*?*?*?*?*?*?*?*?*?*?*?*?*?*?*?*?*?*?*?*?,2.6,-0.0,82,102668,0,-0,292,0.0,-0.0,0.0,0,0,0,0,230,0.5,10,5,9999,99999,9,999999999,0.0,999,999,99
3004,3,13,7,0,*?*?*?*?*?*?*?*?*?*?*?*?*?*?*?*?*?*?*?*?*?*?,3.5,1.3,84,102668,138,1383,296,13.2,0.0,13.2,1588,-0,1588,518,232,0.5,10,5,9999,99999,9,999999999,0.0,999,999,99
3004,3,13,8,0,*?*?*?*?*?*?*?*?*?*?*?*?*?*?*?*?*?*?*?*?*?*?,4.4,1.9,83,102668,333,1385,300,51.9,0.0,51.9,6051,0,6064,2062,233,0.5,10,5,9999,99999,9,999999999,0.0,999,999,99
3004,3,13,9,0,*?*?*?*?*?*?*?*?*?*?*?*?*?*?*?*?*?*?*?*?*?*?,4.7,1.9,81,102668,501,1384,301,85.3,0.0,85.3,9991,0,10021,3585,235,1.0,10,5,9999,99999,9,999999999,0.0,999,999,99
3004,3,13,10,0,*?*?*?*?*?*?*?*?*?*?*?*?*?*?*?*?*?*?*?*?*?*?,7.4,2.3,69,102668,631,1382,313,111.3,0.0,111.3,13109,0,13154,4889,237,1.0,10,5,9999,99999,9,999999999,0.0,999,999,99
3004,3,13,11,0,*?*?*?*?*?*?*?*?*?*?*?*?*?*?*?*?*?*?*?*?*?*?,7.9,2.5,67,102668,715,1383,315,127.9,0.0,127.9,15142,0,15198,5780,238,0.5,10,5,9999,99999,9,999999999,0.0,999,999,99
3004,3,13,12,0,*?*?*?*?*?*?*?*?*?*?*?*?*?*?*?*?*?*?*?*?*?*?,9.2,1.9,60,102668,747,1384,321,134.2,0.0,134.2,15912,0,15972,6124,240,0.5,10,5,9999,99999,9,999999999,0.0,999,999,99
3004,3,13,13,0,*?*?*?*?*?*?*?*?*?*?*?*?*?*?*?*?*?*?*?*?*?*?,8.9,1.5,59,102668,724,1384,320,129.6,0.0,129.6,15348,0,15405,5872,247,1.5,10,5,9999,99999,9,999999999,0.0,999,999,99
3004,3,13,14,0,*?*?*?*?*?*?*?*?*?*?*?*?*?*?*?*?*?*?*?*?*?*?,9.1,1.3,58,102668,648,1384,321,114.5,0.0,114.5,13503,0,13550,5061,253,1.0,10,5,9999,99999,9,999999999,0.0,999,999,99
3004,3,13,15,0,*?*?*?*?*?*?*?*?*?*?*?*?*?*?*?*?*?*?*?*?*?*?,9.3,2.5,61,102668,524,1383,321,89.9,0.0,89.9,10539,0,10571,3808,260,1.0,10,5,9999,99999,9,999999999,0.0,999,999,99
3004,3,13,16,0,*?*?*?*?*?*?*?*?*?*?*?*?*?*?*?*?*?*?*?*?*?*?,9.1,3.0,65,102668,361,1383,320,57.6,0.0,57.6,6711,0,6727,2307,267,1.5,10,5,9999,99999,9,999999999,0.0,999,999,99
3004,3,13,17,0,*?*?*?*?*?*?*?*?*?*?*?*?*?*?*?*?*?*?*?*?*?*?,8.8,4.1,71,102668,170,1382,319,19.6,0.0,19.6,2321,-0,2323,761,273,1.0,10,5,9999,99999,9,999999999,0.0,999,999,99
3004,3,13,18,0,*?*?*?*?*?*?*?*?*?*?*?*?*?*?*?*?*?*?*?*?*?*?,7.8,3.9,76,102668,0,-0,314,0.0,-0.0,0.0,0,0,0,0,280,1.0,10,5,9999,99999,9,999999999,0.0,999,999,99
3004,3,13,19,0,*?*?*?*?*?*?*?*?*?*?*?*?*?*?*?*?*?*?*?*?*?*?,6.6,4.8,87,102668,0,-0,309,0.0,-0.0,0.0,0,0,0,0,277,1.0,10,5,9999,99999,9,999999999,0.0,999,999,99
3004,3,13,20,0,*?*?*?*?*?*?*?*?*?*?*?*?*?*?*?*?*?*?*?*?*?*?,5.3,4.1,91,102668,0,-0,303,0.0,-0.0,0.0,0,0,0,0,273,1.0,10,5,9999,99999,9,999999999,0.0,999,999,99
3004,3,13,21,0,*?*?*?*?*?*?*?*?*?*?*?*?*?*?*?*?*?*?*?*?*?*?,5.2,3.9,91,102668,0,-0,303,0.0,-0.0,0.0,0,0,0,0,270,0.5,10,5,9999,99999,9,999999999,0.0,999,999,99
3004,3,13,22,0,*?*?*?*?*?*?*?*?*?*?*?*?*?*?*?*?*?*?*?*?*?*?,4.4,3.8,94,102668,0,-0,299,0.0,-0.0,0.0,0,0,0,0,267,0.5,10,5,9999,99999,9,999999999,0.0,999,999,99
3004,3,13,23,0,*?*?*?*?*?*?*?*?*?*?*?*?*?*?*?*?*?*?*?*?*?*?,5.1,3.9,91,102668,0,-0,302,0.0,-0.0,0.0,0,0,0,0,263,1.0,10,5,9999,99999,9,999999999,0.0,999,999,99
3004,3,13,24,0,*?*?*?*?*?*?*?*?*?*?*?*?*?*?*?*?*?*?*?*?*?*?,4.6,3.8,93,102668,0,-0,300,0.0,-0.0,0.0,0,0,0,0,170,1.0,10,5,9999,99999,9,999999999,0.0,999,999,99
3004,3,14,1,0,*?*?*?*?*?*?*?*?*?*?*?*?*?*?*?*?*?*?*?*?*?*?,6.1,4.1,84,102692,0,-0,307,0.0,-0.0,0.0,0,0,0,0,255,1.0,10,5,9999,99999,9,999999999,0.0,999,999,99
3004,3,14,2,0,*?*?*?*?*?*?*?*?*?*?*?*?*?*?*?*?*?*?*?*?*?*?,6.0,4.1,85,102692,0,-0,306,0.0,-0.0,0.0,0,0,0,0,250,0.5,10,5,9999,99999,9,999999999,0.0,999,999,99
3004,3,14,3,0,*?*?*?*?*?*?*?*?*?*?*?*?*?*?*?*?*?*?*?*?*?*?,6.0,3.6,82,102692,0,-0,306,0.0,-0.0,0.0,0,0,0,0,245,1.0,10,5,9999,99999,9,999999999,0.0,999,999,99
3004,3,14,4,0,*?*?*?*?*?*?*?*?*?*?*?*?*?*?*?*?*?*?*?*?*?*?,5.3,3.8,87,102692,0,-0,303,0.0,-0.0,0.0,0,0,0,0,240,0.5,10,5,9999,99999,9,999999999,0.0,999,999,99
3004,3,14,5,0,*?*?*?*?*?*?*?*?*?*?*?*?*?*?*?*?*?*?*?*?*?*?,6.1,4.5,86,102692,0,-0,289,0.0,-0.0,0.0,0,0,0,0,235,0.5,6,3,9999,99999,9,999999999,0.0,999,999,99
3004,3,14,6,0,*?*?*?*?*?*?*?*?*?*?*?*?*?*?*?*?*?*?*?*?*?*?,5.2,4.1,90,102692,0,-0,259,0.0,-0.0,0.0,0,0,0,0,230,0.5,0,0,9999,99999,9,999999999,0.0,999,999,99
3004,3,14,7,0,*?*?*?*?*?*?*?*?*?*?*?*?*?*?*?*?*?*?*?*?*?*?,4.3,2.9,87,102692,147,1385,253,51.6,340.4,15.5,5450,22111,2615,348,235,0.5,0,0,9999,99999,9,999999999,0.0,999,999,99
3004,3,14,8,0,*?*?*?*?*?*?*?*?*?*?*?*?*?*?*?*?*?*?*?*?*?*?,5.8,3.6,83,102692,341,1382,260,184.9,524.6,55.5,19190,43618,8340,1035,240,0.5,0,0,9999,99999,9,999999999,0.0,999,999,99
3004,3,14,9,0,*?*?*?*?*?*?*?*?*?*?*?*?*?*?*?*?*?*?*?*?*?*?,7.3,4.3,78,102692,509,1382,267,300.2,570.5,90.1,31157,53052,12900,1735,245,1.0,0,0,9999,99999,9,999999999,0.0,999,999,99
3004,3,14,10,0,*?*?*?*?*?*?*?*?*?*?*?*?*?*?*?*?*?*?*?*?*?*?,9.6,3.6,64,102692,639,1381,274,389.5,589.4,116.8,40541,57221,16218,2377,250,1.0,0,0,9999,99999,9,999999999,0.0,999,999,99
3004,3,14,11,0,*?*?*?*?*?*?*?*?*?*?*?*?*?*?*?*?*?*?*?*?*?*?,11.7,3.4,55,102692,723,1382,282,446.8,598.0,134.0,46617,59040,18254,2871,255,0.5,0,0,9999,99999,9,999999999,0.0,999,999,99
3004,3,14,12,0,*?*?*?*?*?*?*?*?*?*?*?*?*?*?*?*?*?*?*?*?*?*?,12.7,3.9,53,102692,754,1382,287,468.2,600.7,140.4,48895,59593,18993,3078,260,0.5,0,0,9999,99999,9,999999999,0.0,999,999,99
3004,3,14,13,0,*?*?*?*?*?*?*?*?*?*?*?*?*?*?*?*?*?*?*?*?*?*?,13.1,3.6,51,102692,731,1383,288,452.2,598.7,135.7,47196,59187,18445,2922,258,1.5,0,0,9999,99999,9,999999999,0.0,999,999,99
3004,3,14,14,0,*?*?*?*?*?*?*?*?*?*?*?*?*?*?*?*?*?*?*?*?*?*?,13.0,3.8,51,102692,655,1383,288,400.0,591.2,120.0,41654,57599,16601,2462,257,1.0,0,0,9999,99999,9,999999999,0.0,999,999,99
3004,3,14,15,0,*?*?*?*?*?*?*?*?*?*?*?*?*?*?*?*?*?*?*?*?*?*?,13.2,3.6,50,102692,531,1383,289,315.1,574.3,94.5,32718,53894,13469,1834,255,1.0,0,0,9999,99999,9,999999999,0.0,999,999,99
3004,3,14,16,0,*?*?*?*?*?*?*?*?*?*?*?*?*?*?*?*?*?*?*?*?*?*?,13.1,2.7,48,102692,368,1383,286,203.3,534.7,61.0,21090,45561,9090,1141,253,1.5,0,0,9999,99999,9,999999999,0.0,999,999,99
3004,3,14,17,0,*?*?*?*?*?*?*?*?*?*?*?*?*?*?*?*?*?*?*?*?*?*?,12.7,3.8,53,102692,177,1383,297,72.1,378.7,23.7,7412,25901,3882,482,252,1.0,2,1,9999,99999,9,999999999,0.0,999,999,99
3004,3,14,18,0,*?*?*?*?*?*?*?*?*?*?*?*?*?*?*?*?*?*?*?*?*?*?,10.2,3.9,63,102692,0,-0,325,0.0,-0.0,0.0,0,0,0,0,250,1.0,10,5,9999,99999,9,999999999,0.0,999,999,99
3004,3,14,19,0,*?*?*?*?*?*?*?*?*?*?*?*?*?*?*?*?*?*?*?*?*?*?,9.8,3.9,65,102692,0,-0,323,0.0,-0.0,0.0,0,0,0,0,243,1.0,10,5,9999,99999,9,999999999,0.0,999,999,99
3004,3,14,20,0,*?*?*?*?*?*?*?*?*?*?*?*?*?*?*?*?*?*?*?*?*?*?,8.6,4.5,73,102692,0,-0,318,0.0,-0.0,0.0,0,0,0,0,237,1.0,10,5,9999,99999,9,999999999,0.0,999,999,99
3004,3,14,21,0,*?*?*?*?*?*?*?*?*?*?*?*?*?*?*?*?*?*?*?*?*?*?,8.0,4.3,75,102692,0,-0,315,0.0,-0.0,0.0,0,0,0,0,230,0.5,10,5,9999,99999,9,999999999,0.0,999,999,99
3004,3,14,22,0,*?*?*?*?*?*?*?*?*?*?*?*?*?*?*?*?*?*?*?*?*?*?,7.4,3.9,76,102692,0,-0,313,0.0,-0.0,0.0,0,0,0,0,223,0.5,10,5,9999,99999,9,999999999,0.0,999,999,99
3004,3,14,23,0,*?*?*?*?*?*?*?*?*?*?*?*?*?*?*?*?*?*?*?*?*?*?,6.8,3.6,78,102692,0,-0,310,0.0,-0.0,0.0,0,0,0,0,217,1.0,10,5,9999,99999,9,999999999,0.0,999,999,99
3004,3,14,24,0,*?*?*?*?*?*?*?*?*?*?*?*?*?*?*?*?*?*?*?*?*?*?,5.8,3.9,85,102692,0,-0,305,0.0,-0.0,0.0,0,0,0,0,260,1.0,10,5,9999,99999,9,999999999,0.0,999,999,99
3004,3,15,1,0,*?*?*?*?*?*?*?*?*?*?*?*?*?*?*?*?*?*?*?*?*?*?,5.3,2.1,78,102418,0,-0,304,0.0,-0.0,0.0,0,0,0,0,217,1.0,10,5,9999,99999,9,999999999,0.0,999,999,99
3004,3,15,2,0,*?*?*?*?*?*?*?*?*?*?*?*?*?*?*?*?*?*?*?*?*?*?,4.8,1.3,77,102418,0,-0,302,0.0,-0.0,0.0,0,0,0,0,223,0.5,10,5,9999,99999,9,999999999,0.0,999,999,99
3004,3,15,3,0,*?*?*?*?*?*?*?*?*?*?*?*?*?*?*?*?*?*?*?*?*?*?,4.5,0.4,73,102418,0,-0,300,0.0,-0.0,0.0,0,0,0,0,230,1.0,10,5,9999,99999,9,999999999,0.0,999,999,99
3004,3,15,4,0,*?*?*?*?*?*?*?*?*?*?*?*?*?*?*?*?*?*?*?*?*?*?,4.1,-0.6,70,102418,0,-0,299,0.0,-0.0,0.0,0,0,0,0,237,0.5,10,5,9999,99999,9,999999999,0.0,999,999,99
3004,3,15,5,0,*?*?*?*?*?*?*?*?*?*?*?*?*?*?*?*?*?*?*?*?*?*?,3.6,-0.6,72,102418,0,-0,297,0.0,-0.0,0.0,0,0,0,0,243,0.5,10,5,9999,99999,9,999999999,0.0,999,999,99
3004,3,15,6,0,*?*?*?*?*?*?*?*?*?*?*?*?*?*?*?*?*?*?*?*?*?*?,3.7,-0.4,73,102418,0,-0,297,0.0,-0.0,0.0,0,0,0,0,250,0.5,10,5,9999,99999,9,999999999,0.0,999,999,99
3004,3,15,7,0,*?*?*?*?*?*?*?*?*?*?*?*?*?*?*?*?*?*?*?*?*?*?,3.9,-0.4,72,102418,155,1378,298,16.7,0.0,16.7,1988,-0,1989,650,252,0.5,10,5,9999,99999,9,999999999,0.0,999,999,99
3004,3,15,8,0,*?*?*?*?*?*?*?*?*?*?*?*?*?*?*?*?*?*?*?*?*?*?,4.5,-0.0,71,102418,350,1383,300,55.4,0.0,55.4,6454,0,6469,2211,253,0.5,10,5,9999,99999,9,999999999,0.0,999,999,99
3004,3,15,9,0,*?*?*?*?*?*?*?*?*?*?*?*?*?*?*?*?*?*?*?*?*?*?,5.7,1.3,72,102418,518,1383,305,88.8,0.0,88.8,10400,0,10431,3751,255,1.0,10,5,9999,99999,9,999999999,0.0,999,999,99
3004,3,15,10,0,*?*?*?*?*?*?*?*?*?*?*?*?*?*?*?*?*?*?*?*?*?*?,7.0,1.7,68,102418,648,1383,311,114.6,0.0,114.6,13518,0,13565,5067,257,1.0,10,5,9999,99999,9,999999999,0.0,999,999,99
3004,3,15,11,0,*?*?*?*?*?*?*?*?*?*?*?*?*?*?*?*?*?*?*?*?*?*?,7.7,2.5,68,102418,731,1382,314,131.2,0.0,131.2,15544,0,15603,5959,258,0.5,10,5,9999,99999,9,999999999,0.0,999,999,99
3004,3,15,12,0,*?*?*?*?*?*?*?*?*?*?*?*?*?*?*?*?*?*?*?*?*?*?,8.4,1.7,61,102418,762,1382,317,137.4,0.0,137.4,16303,0,16365,6299,260,0.5,10,5,9999,99999,9,999999999,0.0,999,999,99
3004,3,15,13,0,*?*?*?*?*?*?*?*?*?*?*?*?*?*?*?*?*?*?*?*?*?*?,8.5,0.8,57,102418,738,1381,318,132.7,0.0,132.7,15724,0,15784,6039,260,1.5,10,5,9999,99999,9,999999999,0.0,999,999,99
3004,3,15,14,0,*?*?*?*?*?*?*?*?*?*?*?*?*?*?*?*?*?*?*?*?*?*?,8.7,-0.0,54,102418,662,1382,319,117.5,0.0,117.5,13864,0,13913,5217,260,1.0,10,5,9999,99999,9,999999999,0.0,999,999,99
3004,3,15,15,0,*?*?*?*?*?*?*?*?*?*?*?*?*?*?*?*?*?*?*?*?*?*?,8.3,-0.6,52,102418,538,1382,317,92.8,0.0,92.8,10883,0,10917,3950,260,1.0,10,5,9999,99999,9,999999999,0.0,999,999,99
3004,3,15,16,0,*?*?*?*?*?*?*?*?*?*?*?*?*?*?*?*?*?*?*?*?*?*?,8.2,-0.2,54,102418,375,1382,317,60.4,0.0,60.4,7038,0,7056,2429,260,1.5,10,5,9999,99999,9,999999999,0.0,999,999,99
3004,3,15,17,0,*?*?*?*?*?*?*?*?*?*?*?*?*?*?*?*?*?*?*?*?*?*?,8.4,-0.2,54,102418,184,1384,318,22.3,0.0,22.3,2636,-0,2639,866,260,1.0,10,5,9999,99999,9,999999999,0.0,999,999,99
3004,3,15,18,0,*?*?*?*?*?*?*?*?*?*?*?*?*?*?*?*?*?*?*?*?*?*?,7.5,0.6,61,102418,0,-0,314,0.0,-0.0,0.0,0,0,0,0,260,1.0,10,5,9999,99999,9,999999999,0.0,999,999,99
3004,3,15,19,0,*?*?*?*?*?*?*?*?*?*?*?*?*?*?*?*?*?*?*?*?*?*?,6.1,0.2,65,102418,0,-0,307,0.0,-0.0,0.0,0,0,0,0,258,1.0,10,5,9999,99999,9,999999999,0.0,999,999,99
3004,3,15,20,0,*?*?*?*?*?*?*?*?*?*?*?*?*?*?*?*?*?*?*?*?*?*?,5.5,-0.4,64,102418,0,-0,305,0.0,-0.0,0.0,0,0,0,0,257,1.0,10,5,9999,99999,9,999999999,0.0,999,999,99
3004,3,15,21,0,*?*?*?*?*?*?*?*?*?*?*?*?*?*?*?*?*?*?*?*?*?*?,5.7,-0.8,62,102418,0,-0,306,0.0,-0.0,0.0,0,0,0,0,255,0.5,10,5,9999,99999,9,999999999,0.0,999,999,99
3004,3,15,22,0,*?*?*?*?*?*?*?*?*?*?*?*?*?*?*?*?*?*?*?*?*?*?,5.7,-0.4,63,102418,0,-0,306,0.0,-0.0,0.0,0,0,0,0,253,0.5,10,5,9999,99999,9,999999999,0.0,999,999,99
3004,3,15,23,0,*?*?*?*?*?*?*?*?*?*?*?*?*?*?*?*?*?*?*?*?*?*?,5.8,-0.0,65,102418,0,-0,306,0.0,-0.0,0.0,0,0,0,0,252,1.0,10,5,9999,99999,9,999999999,0.0,999,999,99
3004,3,15,24,0,*?*?*?*?*?*?*?*?*?*?*?*?*?*?*?*?*?*?*?*?*?*?,6.2,2.9,78,102418,0,-0,307,0.0,-0.0,0.0,0,0,0,0,210,1.0,10,5,9999,99999,9,999999999,0.0,999,999,99
3004,3,16,1,0,*?*?*?*?*?*?*?*?*?*?*?*?*?*?*?*?*?*?*?*?*?*?,6.2,2.9,78,101854,0,-0,307,0.0,-0.0,0.0,0,0,0,0,248,1.0,10,5,9999,99999,9,999999999,0.0,999,999,99
3004,3,16,2,0,*?*?*?*?*?*?*?*?*?*?*?*?*?*?*?*?*?*?*?*?*?*?,6.2,4.1,86,101854,0,-0,307,0.0,-0.0,0.0,0,0,0,0,247,0.5,10,5,9999,99999,9,999999999,0.0,999,999,99
3004,3,16,3,0,*?*?*?*?*?*?*?*?*?*?*?*?*?*?*?*?*?*?*?*?*?*?,6.3,3.0,79,101854,0,-0,308,0.0,-0.0,0.0,0,0,0,0,245,1.0,10,5,9999,99999,9,999999999,0.0,999,999,99
3004,3,16,4,0,*?*?*?*?*?*?*?*?*?*?*?*?*?*?*?*?*?*?*?*?*?*?,6.3,3.8,82,101854,0,-0,308,0.0,-0.0,0.0,0,0,0,0,243,0.5,10,5,9999,99999,9,999999999,0.0,999,999,99
3004,3,16,5,0,*?*?*?*?*?*?*?*?*?*?*?*?*?*?*?*?*?*?*?*?*?*?,6.1,4.1,86,101854,0,-0,307,0.0,-0.0,0.0,0,0,0,0,242,0.5,10,5,9999,99999,9,999999999,0.0,999,999,99
3004,3,16,6,0,*?*?*?*?*?*?*?*?*?*?*?*?*?*?*?*?*?*?*?*?*?*?,5.8,3.9,86,101854,0,-0,296,0.0,-0.0,0.0,0,0,0,0,240,0.5,8,4,9999,99999,9,999999999,0.0,999,999,99
3004,3,16,7,0,*?*?*?*?*?*?*?*?*?*?*?*?*?*?*?*?*?*?*?*?*?*?,6.1,4.6,89,101854,164,1380,294,50.2,150.8,32.3,5323,8582,4457,568,240,0.5,7,4,9999,99999,9,999999999,0.0,999,999,99
3004,3,16,8,0,*?*?*?*?*?*?*?*?*?*?*?*?*?*?*?*?*?*?*?*?*?*?,6.3,4.8,89,101854,358,1380,299,131.4,127.7,98.3,14321,11068,11306,2160,240,0.5,8,4,9999,99999,9,999999999,0.0,999,999,99
3004,3,16,9,0,*?*?*?*?*?*?*?*?*?*?*?*?*?*?*?*?*?*?*?*?*?*?,7.2,4.6,83,101854,526,1381,303,208.3,137.8,155.8,22681,13407,17695,3611,240,1.0,8,4,9999,99999,9,999999999,0.0,999,999,99
3004,3,16,10,0,*?*?*?*?*?*?*?*?*?*?*?*?*?*?*?*?*?*?*?*?*?*?,7.9,4.6,79,101854,656,1382,306,267.7,142.1,200.3,29207,14447,22586,4898,240,1.0,8,4,9999,99999,9,999999999,0.0,999,999,99
3004,3,16,11,0,*?*?*?*?*?*?*?*?*?*?*?*?*?*?*?*?*?*?*?*?*?*?,7.7,4.5,80,101854,739,1382,305,305.8,144.1,228.7,33407,14900,25690,5837,240,0.5,8,4,9999,99999,9,999999999,0.0,999,999,99
3004,3,16,12,0,*?*?*?*?*?*?*?*?*?*?*?*?*?*?*?*?*?*?*?*?*?*?,8.0,5.0,80,101854,769,1380,306,319.8,144.7,239.2,34959,15036,26828,6214,240,0.5,8,4,9999,99999,9,999999999,0.0,999,999,99
3004,3,16,13,0,*?*?*?*?*?*?*?*?*?*?*?*?*?*?*?*?*?*?*?*?*?*?,8.4,5.3,80,101854,746,1382,312,233.1,57.4,202.1,25670,5721,22795,6407,240,1.5,9,5,9999,99999,9,999999999,0.6,999,999,99
3004,3,16,14,0,*?*?*?*?*?*?*?*?*?*?*?*?*?*?*?*?*?*?*?*?*?*?,8.4,2.1,64,101854,669,1381,317,119.0,0.0,119.0,14040,0,14090,5295,240,1.0,10,5,9999,99999,9,999999999,0.6,999,999,99
3004,3,16,15,0,*?*?*?*?*?*?*?*?*?*?*?*?*?*?*?*?*?*?*?*?*?*?,8.2,3.4,71,101854,545,1381,316,94.2,0.0,94.2,11050,0,11085,4020,240,1.0,10,5,9999,99999,9,999999999,0.9,999,999,99
3004,3,16,16,0,*?*?*?*?*?*?*?*?*?*?*?*?*?*?*?*?*?*?*?*?*?*?,8.0,3.9,75,101854,382,1382,311,107.3,51.6,93.0,11782,4557,10524,2489,240,1.5,9,5,9999,99999,9,999999999,1.2,999,999,99
3004,3,16,17,0,*?*?*?*?*?*?*?*?*?*?*?*?*?*?*?*?*?*?*?*?*?*?,8.1,2.9,68,101854,190,1377,311,41.2,39.7,35.7,4584,2620,4260,752,240,1.0,9,5,9999,99999,9,999999999,0.0,999,999,99
3004,3,16,18,0,*?*?*?*?*?*?*?*?*?*?*?*?*?*?*?*?*?*?*?*?*?*?,7.9,3.2,71,101854,0,-0,315,0.0,-0.0,0.0,0,0,0,0,240,1.0,10,5,9999,99999,9,999999999,0.2,999,999,99
3004,3,16,19,0,*?*?*?*?*?*?*?*?*?*?*?*?*?*?*?*?*?*?*?*?*?*?,7.7,4.1,77,101854,0,-0,314,0.0,-0.0,0.0,0,0,0,0,235,1.0,10,5,9999,99999,9,999999999,0.1,999,999,99
3004,3,16,20,0,*?*?*?*?*?*?*?*?*?*?*?*?*?*?*?*?*?*?*?*?*?*?,7.0,3.9,80,101854,0,-0,311,0.0,-0.0,0.0,0,0,0,0,230,1.0,10,5,9999,99999,9,999999999,0.0,999,999,99
3004,3,16,21,0,*?*?*?*?*?*?*?*?*?*?*?*?*?*?*?*?*?*?*?*?*?*?,6.4,3.8,82,101854,0,-0,308,0.0,-0.0,0.0,0,0,0,0,225,0.5,10,5,9999,99999,9,999999999,0.0,999,999,99
3004,3,16,22,0,*?*?*?*?*?*?*?*?*?*?*?*?*?*?*?*?*?*?*?*?*?*?,6.7,3.0,77,101854,0,-0,310,0.0,-0.0,0.0,0,0,0,0,220,0.5,10,5,9999,99999,9,999999999,0.1,999,999,99
3004,3,16,23,0,*?*?*?*?*?*?*?*?*?*?*?*?*?*?*?*?*?*?*?*?*?*?,6.2,3.4,81,101854,0,-0,307,0.0,-0.0,0.0,0,0,0,0,215,1.0,10,5,9999,99999,9,999999999,0.0,999,999,99
3004,3,16,24,0,*?*?*?*?*?*?*?*?*?*?*?*?*?*?*?*?*?*?*?*?*?*?,5.9,1.5,72,101854,0,-0,306,0.0,-0.0,0.0,0,0,0,0,250,1.0,10,5,9999,99999,9,999999999,0.0,999,999,99
3004,3,17,1,0,*?*?*?*?*?*?*?*?*?*?*?*?*?*?*?*?*?*?*?*?*?*?,4.6,0.8,76,101077,0,-0,301,0.0,-0.0,0.0,0,0,0,0,207,1.0,10,5,9999,99999,9,999999999,0.0,999,999,99
3004,3,17,2,0,*?*?*?*?*?*?*?*?*?*?*?*?*?*?*?*?*?*?*?*?*?*?,4.1,-0.2,72,101077,0,-0,299,0.0,-0.0,0.0,0,0,0,0,203,0.5,10,5,9999,99999,9,999999999,0.1,999,999,99
3004,3,17,3,0,*?*?*?*?*?*?*?*?*?*?*?*?*?*?*?*?*?*?*?*?*?*?,3.3,0.6,82,101077,0,-0,295,0.0,-0.0,0.0,0,0,0,0,200,1.0,10,5,9999,99999,9,999999999,0.1,999,999,99
3004,3,17,4,0,*?*?*?*?*?*?*?*?*?*?*?*?*?*?*?*?*?*?*?*?*?*?,3.4,-0.0,78,101077,0,-0,296,0.0,-0.0,0.0,0,0,0,0,197,0.5,10,5,9999,99999,9,999999999,0.1,999,999,99
3004,3,17,5,0,*?*?*?*?*?*?*?*?*?*?*?*?*?*?*?*?*?*?*?*?*?*?,3.1,-0.4,77,101077,0,-0,294,0.0,-0.0,0.0,0,0,0,0,193,0.5,10,5,9999,99999,9,999999999,0.4,999,999,99
3004,3,17,6,0,*?*?*?*?*?*?*?*?*?*?*?*?*?*?*?*?*?*?*?*?*?*?,2.8,-0.8,76,101077,0,-0,252,0.0,-0.0,0.0,0,0,0,0,190,0.5,2,1,9999,99999,9,999999999,0.5,999,999,99
3004,3,17,7,0,*?*?*?*?*?*?*?*?*?*?*?*?*?*?*?*?*?*?*?*?*?*?,3.6,-1.1,70,101077,173,1382,254,69.5,372.9,22.8,7150,25329,3746,468,203,0.5,2,1,9999,99999,9,999999999,0.0,999,999,99
3004,3,17,8,0,*?*?*?*?*?*?*?*?*?*?*?*?*?*?*?*?*?*?*?*?*?*?,4.4,0.2,74,101077,367,1381,254,202.8,529.0,62.3,21000,44992,9238,1160,217,0.5,1,0,9999,99999,9,999999999,0.0,999,999,99
3004,3,17,9,0,*?*?*?*?*?*?*?*?*?*?*?*?*?*?*?*?*?*?*?*?*?*?,5.5,0.2,68,101077,534,1380,268,314.1,517.0,114.0,33438,49224,14683,2186,230,1.0,3,2,9999,99999,9,999999999,0.1,999,999,99
3004,3,17,10,0,*?*?*?*?*?*?*?*?*?*?*?*?*?*?*?*?*?*?*?*?*?*?,6.5,0.2,63,101077,664,1381,299,271.6,142.3,203.1,29629,14499,22900,4988,243,1.0,8,4,9999,99999,9,999999999,0.0,999,999,99
3004,3,17,11,0,*?*?*?*?*?*?*?*?*?*?*?*?*?*?*?*?*?*?*?*?*?*?,7.5,-0.0,58,101077,746,1379,303,309.5,144.2,231.5,33816,14937,25990,5935,257,0.5,8,4,9999,99999,9,999999999,0.0,999,999,99
3004,3,17,12,0,*?*?*?*?*?*?*?*?*?*?*?*?*?*?*?*?*?*?*?*?*?*?,8.5,1.7,62,101077,777,1381,302,382.2,242.5,245.8,40903,25546,27177,5933,270,0.5,7,4,9999,99999,9,999999999,0.0,999,999,99
3004,3,17,13,0,*?*?*?*?*?*?*?*?*?*?*?*?*?*?*?*?*?*?*?*?*?*?,8.3,2.9,68,101077,753,1381,283,462.5,540.2,167.9,49515,54797,20828,3666,270,1.5,3,2,9999,99999,9,999999999,0.1,999,999,99
3004,3,17,14,0,*?*?*?*?*?*?*?*?*?*?*?*?*?*?*?*?*?*?*?*?*?*?,8.2,2.1,65,101077,676,1380,266,415.3,593.6,124.6,43272,58095,17144,2589,270,1.0,0,0,9999,99999,9,999999999,0.1,999,999,99
3004,3,17,15,0,*?*?*?*?*?*?*?*?*?*?*?*?*?*?*?*?*?*?*?*?*?*?,8.4,1.3,60,101077,552,1381,286,319.5,470.1,131.6,33649,45048,16558,2572,270,1.0,4,2,9999,99999,9,999999999,0.0,999,999,99
3004,3,17,16,0,*?*?*?*?*?*?*?*?*?*?*?*?*?*?*?*?*?*?*?*?*?*?,8.6,1.9,62,101077,388,1379,308,145.3,130.2,108.7,15828,11607,12468,2410,270,1.5,8,4,9999,99999,9,999999999,0.0,999,999,99
3004,3,17,17,0,*?*?*?*?*?*?*?*?*?*?*?*?*?*?*?*?*?*?*?*?*?*?,8.2,2.5,66,101077,197,1379,311,43.6,40.5,37.8,4842,2714,4501,796,270,1.0,9,5,9999,99999,9,999999999,0.4,999,999,99
3004,3,17,18,0,*?*?*?*?*?*?*?*?*?*?*?*?*?*?*?*?*?*?*?*?*?*?,7.2,1.3,65,101077,0,-0,312,0.0,-0.0,0.0,0,0,0,0,270,1.0,10,5,9999,99999,9,999999999,1.4,999,999,99
3004,3,17,19,0,*?*?*?*?*?*?*?*?*?*?*?*?*?*?*?*?*?*?*?*?*?*?,6.4,2.5,75,101077,0,-0,308,0.0,-0.0,0.0,0,0,0,0,262,1.0,10,5,9999,99999,9,999999999,0.0,999,999,99
3004,3,17,20,0,*?*?*?*?*?*?*?*?*?*?*?*?*?*?*?*?*?*?*?*?*?*?,5.4,0.6,71,101077,0,-0,304,0.0,-0.0,0.0,0,0,0,0,253,1.0,10,5,9999,99999,9,999999999,0.0,999,999,99
3004,3,17,21,0,*?*?*?*?*?*?*?*?*?*?*?*?*?*?*?*?*?*?*?*?*?*?,4.5,-0.0,72,101077,0,-0,300,0.0,-0.0,0.0,0,0,0,0,245,0.5,10,5,9999,99999,9,999999999,0.3,999,999,99
3004,3,17,22,0,*?*?*?*?*?*?*?*?*?*?*?*?*?*?*?*?*?*?*?*?*?*?,4.5,-1.9,61,101077,0,-0,301,0.0,-0.0,0.0,0,0,0,0,237,0.5,10,5,9999,99999,9,999999999,0.0,999,999,99
3004,3,17,23,0,*?*?*?*?*?*?*?*?*?*?*?*?*?*?*?*?*?*?*?*?*?*?,4.8,-2.4,57,101077,0,-0,302,0.0,-0.0,0.0,0,0,0,0,228,1.0,10,5,9999,99999,9,999999999,0.2,999,999,99
3004,3,17,24,0,*?*?*?*?*?*?*?*?*?*?*?*?*?*?*?*?*?*?*?*?*?*?,5.7,2.3,77,101077,0,-0,305,0.0,-0.0,0.0,0,0,0,0,210,1.0,10,5,9999,99999,9,999999999,0.0,999,999,99
3004,3,18,1,0,*?*?*?*?*?*?*?*?*?*?*?*?*?*?*?*?*?*?*?*?*?*?,5.3,4.5,100,101152,0,-0,303,0.0,-0.0,0.0,0,0,0,0,220,1.0,10,5,9999,99999,9,999999999,0.2,999,999,99
3004,3,18,2,0,*?*?*?*?*?*?*?*?*?*?*?*?*?*?*?*?*?*?*?*?*?*?,5.5,5.5,100,101152,0,-0,304,0.0,-0.0,0.0,0,0,0,0,220,0.5,10,5,9999,99999,9,999999999,0.0,999,999,99
3004,3,18,3,0,*?*?*?*?*?*?*?*?*?*?*?*?*?*?*?*?*?*?*?*?*?*?,5.5,5.3,100,101152,0,-0,304,0.0,-0.0,0.0,0,0,0,0,220,1.0,10,5,9999,99999,9,999999999,0.2,999,999,99
3004,3,18,4,0,*?*?*?*?*?*?*?*?*?*?*?*?*?*?*?*?*?*?*?*?*?*?,5.6,5.6,100,101152,0,-0,304,0.0,-0.0,0.0,0,0,0,0,220,0.5,10,5,9999,99999,9,999999999,0.2,999,999,99
3004,3,18,5,0,*?*?*?*?*?*?*?*?*?*?*?*?*?*?*?*?*?*?*?*?*?*?,5.4,5.0,100,101152,0,-0,304,0.0,-0.0,0.0,0,0,0,0,220,0.5,10,5,9999,99999,9,999999999,1.0,999,999,99
3004,3,18,6,0,*?*?*?*?*?*?*?*?*?*?*?*?*?*?*?*?*?*?*?*?*?*?,5.1,4.6,100,101152,0,-0,302,0.0,-0.0,0.0,0,0,0,0,220,0.5,10,5,9999,99999,9,999999999,0.1,999,999,99
3004,3,18,7,0,*?*?*?*?*?*?*?*?*?*?*?*?*?*?*?*?*?*?*?*?*?*?,5.3,5.3,100,101152,181,1376,303,21.9,0.0,21.9,2588,-0,2591,850,220,0.5,10,5,9999,99999,9,999999999,0.5,999,999,99
3004,3,18,8,0,*?*?*?*?*?*?*?*?*?*?*?*?*?*?*?*?*?*?*?*?*?*?,5.5,5.3,100,101152,375,1379,304,60.6,0.0,60.6,7061,0,7079,2438,220,0.5,10,5,9999,99999,9,999999999,0.0,999,999,99
3004,3,18,9,0,*?*?*?*?*?*?*?*?*?*?*?*?*?*?*?*?*?*?*?*?*?*?,5.4,4.5,100,101152,542,1378,304,93.9,0.0,93.9,11010,0,11044,4001,220,1.0,10,5,9999,99999,9,999999999,0.1,999,999,99
3004,3,18,10,0,*?*?*?*?*?*?*?*?*?*?*?*?*?*?*?*?*?*?*?*?*?*?,6.0,5.3,100,101152,672,1380,306,119.6,0.0,119.6,14126,0,14176,5331,220,1.0,10,5,9999,99999,9,999999999,0.1,999,999,99
3004,3,18,11,0,*?*?*?*?*?*?*?*?*?*?*?*?*?*?*?*?*?*?*?*?*?*?,6.2,3.6,100,101152,754,1379,307,136.1,0.0,136.1,16142,0,16204,6226,220,0.5,10,5,9999,99999,9,999999999,0.0,999,999,99
3004,3,18,12,0,*?*?*?*?*?*?*?*?*?*?*?*?*?*?*?*?*?*?*?*?*?*?,6.6,3.9,100,101152,784,1379,309,142.1,0.0,142.1,16864,0,16931,6561,220,0.5,10,5,9999,99999,9,999999999,3.0,999,999,99
3004,3,18,13,0,*?*?*?*?*?*?*?*?*?*?*?*?*?*?*?*?*?*?*?*?*?*?,6.6,4.5,100,101152,760,1380,309,137.2,0.0,137.2,16286,0,16349,6291,218,1.5,10,5,9999,99999,9,999999999,0.0,999,999,99
3004,3,18,14,0,*?*?*?*?*?*?*?*?*?*?*?*?*?*?*?*?*?*?*?*?*?*?,6.1,6.1,100,101152,683,1380,306,121.9,0.0,121.9,14401,0,14453,5451,217,1.0,10,5,9999,99999,9,999999999,0.0,999,999,99
3004,3,18,15,0,*?*?*?*?*?*?*?*?*?*?*?*?*?*?*?*?*?*?*?*?*?*?,6.2,5.1,100,101152,558,1378,307,97.1,0.0,97.1,11394,0,11430,4161,215,1.0,10,5,9999,99999,9,999999999,0.0,999,999,99
3004,3,18,16,0,*?*?*?*?*?*?*?*?*?*?*?*?*?*?*?*?*?*?*?*?*?*?,6.6,5.9,100,101152,395,1379,309,64.5,0.0,64.5,7526,0,7545,2614,213,1.5,10,5,9999,99999,9,999999999,0.0,999,999,99
3004,3,18,17,0,*?*?*?*?*?*?*?*?*?*?*?*?*?*?*?*?*?*?*?*?*?*?,6.1,5.1,100,101152,204,1380,307,26.4,0.0,26.4,3103,0,3108,1023,212,1.0,10,5,9999,99999,9,999999999,0.5,999,999,99
3004,3,18,18,0,*?*?*?*?*?*?*?*?*?*?*?*?*?*?*?*?*?*?*?*?*?*?,6.5,5.6,100,101152,0,-0,308,0.0,-0.0,0.0,0,0,0,0,210,1.0,10,5,9999,99999,9,999999999,0.0,999,999,99
3004,3,18,19,0,*?*?*?*?*?*?*?*?*?*?*?*?*?*?*?*?*?*?*?*?*?*?,6.2,6.1,100,101152,0,-0,307,0.0,-0.0,0.0,0,0,0,0,207,1.0,10,5,9999,99999,9,999999999,0.0,999,999,99
3004,3,18,20,0,*?*?*?*?*?*?*?*?*?*?*?*?*?*?*?*?*?*?*?*?*?*?,5.7,5.6,100,101152,0,-0,305,0.0,-0.0,0.0,0,0,0,0,203,1.0,10,5,9999,99999,9,999999999,0.0,999,999,99
3004,3,18,21,0,*?*?*?*?*?*?*?*?*?*?*?*?*?*?*?*?*?*?*?*?*?*?,5.5,5.5,100,101152,0,-0,304,0.0,-0.0,0.0,0,0,0,0,200,0.5,10,5,9999,99999,9,999999999,0.0,999,999,99
3004,3,18,22,0,*?*?*?*?*?*?*?*?*?*?*?*?*?*?*?*?*?*?*?*?*?*?,5.8,5.8,100,101152,0,-0,305,0.0,-0.0,0.0,0,0,0,0,197,0.5,10,5,9999,99999,9,999999999,0.0,999,999,99
3004,3,18,23,0,*?*?*?*?*?*?*?*?*?*?*?*?*?*?*?*?*?*?*?*?*?*?,5.8,5.8,100,101152,0,-0,305,0.0,-0.0,0.0,0,0,0,0,193,1.0,10,5,9999,99999,9,999999999,0.0,999,999,99
3004,3,18,24,0,*?*?*?*?*?*?*?*?*?*?*?*?*?*?*?*?*?*?*?*?*?*?,5.2,1.3,98,101152,0,-0,303,0.0,-0.0,0.0,0,0,0,0,220,1.0,10,5,9999,99999,9,999999999,0.1,999,999,99
3004,3,19,1,0,*?*?*?*?*?*?*?*?*?*?*?*?*?*?*?*?*?*?*?*?*?*?,5.4,5.5,100,99555.4,0,-0,303,0.0,-0.0,0.0,0,0,0,0,188,1.0,10,5,9999,99999,9,999999999,0.0,999,999,99
3004,3,19,2,0,*?*?*?*?*?*?*?*?*?*?*?*?*?*?*?*?*?*?*?*?*?*?,4.9,4.8,100,99555.4,0,-0,301,0.0,-0.0,0.0,0,0,0,0,187,0.5,10,5,9999,99999,9,999999999,0.0,999,999,99
3004,3,19,3,0,*?*?*?*?*?*?*?*?*?*?*?*?*?*?*?*?*?*?*?*?*?*?,4.6,4.6,100,99555.4,0,-0,300,0.0,-0.0,0.0,0,0,0,0,185,1.0,10,5,9999,99999,9,999999999,0.4,999,999,99
3004,3,19,4,0,*?*?*?*?*?*?*?*?*?*?*?*?*?*?*?*?*?*?*?*?*?*?,4.5,4.5,100,99555.4,0,-0,300,0.0,-0.0,0.0,0,0,0,0,183,0.5,10,5,9999,99999,9,999999999,0.0,999,999,99
3004,3,19,5,0,*?*?*?*?*?*?*?*?*?*?*?*?*?*?*?*?*?*?*?*?*?*?,4.9,5.0,100,99555.4,0,-0,301,0.0,-0.0,0.0,0,0,0,0,182,0.5,10,5,9999,99999,9,999999999,0.0,999,999,99
3004,3,19,6,0,*?*?*?*?*?*?*?*?*?*?*?*?*?*?*?*?*?*?*?*?*?*?,4.4,4.5,100,99555.4,0,-0,286,0.0,-0.0,0.0,0,0,0,0,180,0.5,7,4,9999,99999,9,999999999,0.0,999,999,99
3004,3,19,7,0,*?*?*?*?*?*?*?*?*?*?*?*?*?*?*?*?*?*?*?*?*?*?,3.9,3.9,100,99555.4,190,1378,289,54.5,99.7,40.8,5839,6000,4999,733,187,0.5,8,4,9999,99999,9,999999999,0.0,999,999,99
3004,3,19,8,0,*?*?*?*?*?*?*?*?*?*?*?*?*?*?*?*?*?*?*?*?*?*?,5.9,5.8,100,99555.4,384,1380,297,143.4,129.9,107.3,15618,11536,12306,2375,193,0.5,8,4,9999,99999,9,999999999,0.0,999,999,99
3004,3,19,9,0,*?*?*?*?*?*?*?*?*?*?*?*?*?*?*?*?*?*?*?*?*?*?,7.8,7.4,98,99555.4,551,1380,302,260.0,232.4,167.2,27568,22926,18974,3555,200,1.0,7,4,9999,99999,9,999999999,0.0,999,999,99
3004,3,19,10,0,*?*?*?*?*?*?*?*?*?*?*?*?*?*?*?*?*?*?*?*?*?*?,8.7,6.6,87,99555.4,680,1380,297,390.2,415.5,185.3,40770,41431,22323,3927,207,1.0,5,3,9999,99999,9,999999999,0.0,999,999,99
3004,3,19,11,0,*?*?*?*?*?*?*?*?*?*?*?*?*?*?*?*?*?*?*?*?*?*?,10.4,7.1,81,99555.4,762,1379,305,442.9,420.8,210.4,46401,42620,24996,4733,213,0.5,5,3,9999,99999,9,999999999,0.1,999,999,99
3004,3,19,12,0,*?*?*?*?*?*?*?*?*?*?*?*?*?*?*?*?*?*?*?*?*?*?,11.3,7.1,76,99555.4,792,1379,309,462.0,422.4,219.4,48450,42996,25933,5065,220,0.5,5,3,9999,99999,9,999999999,0.0,999,999,99
3004,3,19,13,0,*?*?*?*?*?*?*?*?*?*?*?*?*?*?*?*?*?*?*?*?*?*?,11.2,6.4,73,99555.4,767,1379,308,446.2,421.1,212.0,46759,42703,25152,4790,228,1.5,5,3,9999,99999,9,999999999,0.0,999,999,99
3004,3,19,14,0,*?*?*?*?*?*?*?*?*?*?*?*?*?*?*?*?*?*?*?*?*?*?,11.2,6.7,74,99555.4,690,1379,308,396.7,416.3,188.4,41466,41600,22655,4020,237,1.0,5,3,9999,99999,9,999999999,0.0,999,999,99
3004,3,19,15,0,*?*?*?*?*?*?*?*?*?*?*?*?*?*?*?*?*?*?*?*?*?*?,11.6,6.1,69,99555.4,565,1378,318,267.9,233.3,172.3,28418,23167,19512,3689,245,1.0,7,4,9999,99999,9,999999999,0.0,999,999,99
3004,3,19,16,0,*?*?*?*?*?*?*?*?*?*?*?*?*?*?*?*?*?*?*?*?*?*?,11.2,3.9,62,99555.4,402,1380,310,198.8,305.7,109.8,21085,27248,12791,2172,253,1.5,6,3,9999,99999,9,999999999,0.0,999,999,99
3004,3,19,17,0,*?*?*?*?*?*?*?*?*?*?*?*?*?*?*?*?*?*?*?*?*?*?,11.4,2.5,55,99555.4,211,1381,305,89.4,307.1,42.4,9093,20811,6294,749,262,1.0,5,3,9999,99999,9,999999999,0.0,999,999,99
3004,3,19,18,0,*?*?*?*?*?*?*?*?*?*?*?*?*?*?*?*?*?*?*?*?*?*?,9.9,4.1,68,99555.4,5,1444,324,0.0,0.0,0.0,0,0,0,0,270,1.0,10,5,9999,99999,9,999999999,0.0,999,999,99
3004,3,19,19,0,*?*?*?*?*?*?*?*?*?*?*?*?*?*?*?*?*?*?*?*?*?*?,8.7,4.6,76,99555.4,0,-0,318,0.0,-0.0,0.0,0,0,0,0,260,1.0,10,5,9999,99999,9,999999999,0.0,999,999,99
3004,3,19,20,0,*?*?*?*?*?*?*?*?*?*?*?*?*?*?*?*?*?*?*?*?*?*?,7.4,4.5,83,99555.4,0,-0,312,0.0,-0.0,0.0,0,0,0,0,250,1.0,10,5,9999,99999,9,999999999,0.0,999,999,99
3004,3,19,21,0,*?*?*?*?*?*?*?*?*?*?*?*?*?*?*?*?*?*?*?*?*?*?,6.9,5.0,88,99555.4,0,-0,310,0.0,-0.0,0.0,0,0,0,0,240,0.5,10,5,9999,99999,9,999999999,0.0,999,999,99
3004,3,19,22,0,*?*?*?*?*?*?*?*?*?*?*?*?*?*?*?*?*?*?*?*?*?*?,6.5,6.1,98,99555.4,0,-0,308,0.0,-0.0,0.0,0,0,0,0,230,0.5,10,5,9999,99999,9,999999999,0.0,999,999,99
3004,3,19,23,0,*?*?*?*?*?*?*?*?*?*?*?*?*?*?*?*?*?*?*?*?*?*?,5.8,5.8,100,99555.4,0,-0,305,0.0,-0.0,0.0,0,0,0,0,220,1.0,10,5,9999,99999,9,999999999,0.0,999,999,99
3004,3,19,24,0,*?*?*?*?*?*?*?*?*?*?*?*?*?*?*?*?*?*?*?*?*?*?,5.8,5.6,100,99555.4,0,-0,305,0.0,-0.0,0.0,0,0,0,0,190,1.0,10,5,9999,99999,9,999999999,0.0,999,999,99
3004,3,20,1,0,*?*?*?*?*?*?*?*?*?*?*?*?*?*?*?*?*?*?*?*?*?*?,3.7,3.8,100,99484.6,0,-0,296,0.0,-0.0,0.0,0,0,0,0,208,1.0,10,5,9999,99999,9,999999999,0.0,999,999,99
3004,3,20,2,0,*?*?*?*?*?*?*?*?*?*?*?*?*?*?*?*?*?*?*?*?*?*?,2.8,2.9,100,99484.6,0,-0,293,0.0,-0.0,0.0,0,0,0,0,207,0.5,10,5,9999,99999,9,999999999,0.0,999,999,99
3004,3,20,3,0,*?*?*?*?*?*?*?*?*?*?*?*?*?*?*?*?*?*?*?*?*?*?,2.0,2.1,100,99484.6,0,-0,289,0.0,-0.0,0.0,0,0,0,0,205,1.0,10,5,9999,99999,9,999999999,0.0,999,999,99
3004,3,20,4,0,*?*?*?*?*?*?*?*?*?*?*?*?*?*?*?*?*?*?*?*?*?*?,1.3,1.3,100,99484.6,0,-0,287,0.0,-0.0,0.0,0,0,0,0,203,0.5,10,5,9999,99999,9,999999999,0.0,999,999,99
3004,3,20,5,0,*?*?*?*?*?*?*?*?*?*?*?*?*?*?*?*?*?*?*?*?*?*?,1.7,1.7,100,99484.6,0,-0,288,0.0,-0.0,0.0,0,0,0,0,202,0.5,10,5,9999,99999,9,999999999,0.0,999,999,99
3004,3,20,6,0,*?*?*?*?*?*?*?*?*?*?*?*?*?*?*?*?*?*?*?*?*?*?,2.1,2.1,100,99484.6,0,-0,290,0.0,-0.0,0.0,0,0,0,0,200,0.5,10,5,9999,99999,9,999999999,0.0,999,999,99
3004,3,20,7,0,*?*?*?*?*?*?*?*?*?*?*?*?*?*?*?*?*?*?*?*?*?*?,2.7,2.7,100,99484.6,199,1380,265,85.0,346.4,35.0,8732,23104,5342,634,202,0.5,4,2,9999,99999,9,999999999,0.0,999,999,99
3004,3,20,8,0,*?*?*?*?*?*?*?*?*?*?*?*?*?*?*?*?*?*?*?*?*?*?,3.4,3.4,100,99484.6,392,1377,260,220.1,519.8,72.2,22676,44981,10487,1333,203,0.5,2,1,9999,99999,9,999999999,0.0,999,999,99
3004,3,20,9,0,*?*?*?*?*?*?*?*?*?*?*?*?*?*?*?*?*?*?*?*?*?*?,5.4,5.3,100,99484.6,559,1378,274,331.5,520.7,120.3,35296,50144,15412,2334,205,1.0,3,2,9999,99999,9,999999999,0.0,999,999,99
3004,3,20,10,0,*?*?*?*?*?*?*?*?*?*?*?*?*?*?*?*?*?*?*?*?*?*?,8.1,7.7,100,99484.6,688,1379,292,410.6,483.9,169.2,43388,48422,20767,3563,207,1.0,4,2,9999,99999,9,999999999,0.0,999,999,99
3004,3,20,11,0,*?*?*?*?*?*?*?*?*?*?*?*?*?*?*?*?*?*?*?*?*?*?,9.1,7.6,100,99484.6,769,1377,289,478.9,576.4,157.1,49717,57046,20751,3439,208,0.5,2,1,9999,99999,9,999999999,0.0,999,999,99
3004,3,20,12,0,*?*?*?*?*?*?*?*?*?*?*?*?*?*?*?*?*?*?*?*?*?*?,10.5,7.3,100,99484.6,799,1378,302,484.9,491.7,199.8,51417,50187,24070,4593,210,0.5,4,2,9999,99999,9,999999999,0.0,999,999,99
3004,3,20,13,0,*?*?*?*?*?*?*?*?*?*?*?*?*?*?*?*?*?*?*?*?*?*?,10.5,6.1,100,99484.6,774,1378,322,243.6,57.7,211.2,26821,5778,23803,6805,213,1.5,9,5,9999,99999,9,999999999,0.0,999,999,99
3004,3,20,14,0,*?*?*?*?*?*?*?*?*?*?*?*?*?*?*?*?*?*?*?*?*?*?,10.8,4.8,98,99484.6,697,1379,314,339.5,239.7,218.3,36196,24856,24344,5005,217,1.0,7,4,9999,99999,9,999999999,0.0,999,999,99
3004,3,20,15,0,*?*?*?*?*?*?*?*?*?*?*?*?*?*?*?*?*?*?*?*?*?*?,10.7,4.8,99,99484.6,572,1378,314,271.8,233.7,174.7,28830,23279,19773,3753,220,1.0,7,4,9999,99999,9,999999999,0.0,999,999,99
3004,3,20,16,0,*?*?*?*?*?*?*?*?*?*?*?*?*?*?*?*?*?*?*?*?*?*?,10.7,5.3,100,99484.6,408,1377,309,203.0,306.8,112.0,21522,27525,13039,2225,223,1.5,6,3,9999,99999,9,999999999,0.0,999,999,99
3004,3,20,17,0,*?*?*?*?*?*?*?*?*?*?*?*?*?*?*?*?*?*?*?*?*?*?,10.2,5.9,100,99484.6,217,1376,308,87.9,249.8,48.5,9198,16594,6481,871,227,1.0,6,3,9999,99999,9,999999999,0.0,999,999,99
3004,3,20,18,0,*?*?*?*?*?*?*?*?*?*?*?*?*?*?*?*?*?*?*?*?*?*?,9.0,6.7,100,99484.6,11,1319,319,0.0,0.0,0.0,0,0,0,0,230,1.0,10,5,9999,99999,9,999999999,0.0,999,999,99
3004,3,20,19,0,*?*?*?*?*?*?*?*?*?*?*?*?*?*?*?*?*?*?*?*?*?*?,7.2,6.4,100,99484.6,0,-0,311,0.0,-0.0,0.0,0,0,0,0,228,1.0,10,5,9999,99999,9,999999999,0.0,999,999,99
3004,3,20,20,0,*?*?*?*?*?*?*?*?*?*?*?*?*?*?*?*?*?*?*?*?*?*?,6.0,5.3,100,99484.6,0,-0,306,0.0,-0.0,0.0,0,0,0,0,227,1.0,10,5,9999,99999,9,999999999,0.0,999,999,99
3004,3,20,21,0,*?*?*?*?*?*?*?*?*?*?*?*?*?*?*?*?*?*?*?*?*?*?,4.7,4.6,100,99484.6,0,-0,301,0.0,-0.0,0.0,0,0,0,0,225,0.5,10,5,9999,99999,9,999999999,0.0,999,999,99
3004,3,20,22,0,*?*?*?*?*?*?*?*?*?*?*?*?*?*?*?*?*?*?*?*?*?*?,4.2,4.1,100,99484.6,0,-0,298,0.0,-0.0,0.0,0,0,0,0,223,0.5,10,5,9999,99999,9,999999999,0.0,999,999,99
3004,3,20,23,0,*?*?*?*?*?*?*?*?*?*?*?*?*?*?*?*?*?*?*?*?*?*?,4.0,3.9,100,99484.6,0,-0,298,0.0,-0.0,0.0,0,0,0,0,222,1.0,10,5,9999,99999,9,999999999,0.0,999,999,99
3004,3,20,24,0,*?*?*?*?*?*?*?*?*?*?*?*?*?*?*?*?*?*?*?*?*?*?,5.1,5.1,100,99484.6,0,-0,302,0.0,-0.0,0.0,0,0,0,0,210,1.0,10,5,9999,99999,9,999999999,0.0,999,999,99
3004,3,21,1,0,*?*?*?*?*?*?*?*?*?*?*?*?*?*?*?*?*?*?*?*?*?*?,3.6,-0.0,77,99230.8,0,-0,297,0.0,-0.0,0.0,0,0,0,0,220,1.0,10,5,9999,99999,9,999999999,0.0,999,999,99
3004,3,21,2,0,*?*?*?*?*?*?*?*?*?*?*?*?*?*?*?*?*?*?*?*?*?*?,3.2,-1.9,67,99230.8,0,-0,295,0.0,-0.0,0.0,0,0,0,0,220,0.5,10,5,9999,99999,9,999999999,0.0,999,999,99
3004,3,21,3,0,*?*?*?*?*?*?*?*?*?*?*?*?*?*?*?*?*?*?*?*?*?*?,3.5,-1.5,68,99230.8,0,-0,296,0.0,-0.0,0.0,0,0,0,0,220,1.0,10,5,9999,99999,9,999999999,0.0,999,999,99
3004,3,21,4,0,*?*?*?*?*?*?*?*?*?*?*?*?*?*?*?*?*?*?*?*?*?*?,2.9,-0.6,75,99230.8,0,-0,294,0.0,-0.0,0.0,0,0,0,0,220,0.5,10,5,9999,99999,9,999999999,0.0,999,999,99
3004,3,21,5,0,*?*?*?*?*?*?*?*?*?*?*?*?*?*?*?*?*?*?*?*?*?*?,2.6,-0.2,80,99230.8,0,-0,292,0.0,-0.0,0.0,0,0,0,0,220,0.5,10,5,9999,99999,9,999999999,0.0,999,999,99
3004,3,21,6,0,*?*?*?*?*?*?*?*?*?*?*?*?*?*?*?*?*?*?*?*?*?*?,2.2,-1.1,77,99230.8,1,2276,286,0.0,0.0,0.0,0,0,0,0,220,0.5,9,5,9999,99999,9,999999999,0.0,999,999,99
3004,3,21,7,0,*?*?*?*?*?*?*?*?*?*?*?*?*?*?*?*?*?*?*?*?*?*?,3.6,0.2,77,99230.8,207,1375,266,90.8,354.6,37.4,9313,24059,5667,674,227,0.5,4,2,9999,99999,9,999999999,0.0,999,999,99
3004,3,21,8,0,*?*?*?*?*?*?*?*?*?*?*?*?*?*?*?*?*?*?*?*?*?*?,4.8,-0.0,70,99230.8,401,1379,255,226.7,540.1,69.6,23460,47201,10211,1301,233,0.5,1,0,9999,99999,9,999999999,0.0,999,999,99
3004,3,21,9,0,*?*?*?*?*?*?*?*?*?*?*?*?*?*?*?*?*?*?*?*?*?*?,5.7,0.2,67,99230.8,567,1377,264,340.3,555.4,111.6,35127,52600,15464,2161,240,1.0,2,1,9999,99999,9,999999999,0.0,999,999,99
3004,3,21,10,0,*?*?*?*?*?*?*?*?*?*?*?*?*?*?*?*?*?*?*?*?*?*?,7.9,1.3,63,99230.8,695,1376,274,428.4,570.1,140.5,44371,55776,18878,2912,247,1.0,2,1,9999,99999,9,999999999,0.0,999,999,99
3004,3,21,11,0,*?*?*?*?*?*?*?*?*?*?*?*?*?*?*?*?*?*?*?*?*?*?,8.8,1.0,58,99230.8,777,1377,293,453.2,421.7,215.3,47494,42834,25488,4909,253,0.5,5,3,9999,99999,9,999999999,0.0,999,999,99
3004,3,21,12,0,*?*?*?*?*?*?*?*?*?*?*?*?*?*?*?*?*?*?*?*?*?*?,9.5,2.1,59,99230.8,806,1377,302,442.7,338.8,244.4,47615,35893,27089,5985,260,0.5,6,3,9999,99999,9,999999999,0.0,999,999,99
3004,3,21,13,0,*?*?*?*?*?*?*?*?*?*?*?*?*?*?*?*?*?*?*?*?*?*?,10.3,3.2,61,99230.8,781,1377,301,455.9,421.9,216.5,47783,42884,25621,4956,262,1.5,5,3,9999,99999,9,999999999,0.0,999,999,99
3004,3,21,14,0,*?*?*?*?*?*?*?*?*?*?*?*?*?*?*?*?*?*?*?*?*?*?,10.2,2.7,58,99230.8,704,1378,300,406.0,417.3,192.9,42452,41830,23125,4155,263,1.0,5,3,9999,99999,9,999999999,0.0,999,999,99
3004,3,21,15,0,*?*?*?*?*?*?*?*?*?*?*?*?*?*?*?*?*?*?*?*?*?*?,10.3,2.3,57,99230.8,579,1378,321,176.0,55.7,152.6,19337,5388,17203,4444,265,1.0,9,5,9999,99999,9,999999999,0.0,999,999,99
3004,3,21,16,0,*?*?*?*?*?*?*?*?*?*?*?*?*?*?*?*?*?*?*?*?*?*?,9.9,3.0,61,99230.8,415,1377,309,186.7,221.2,120.1,19723,19955,13875,2416,267,1.5,7,4,9999,99999,9,999999999,0.0,999,999,99
3004,3,21,17,0,*?*?*?*?*?*?*?*?*?*?*?*?*?*?*?*?*?*?*?*?*?*?,10.1,1.7,55,99230.8,224,1378,309,82.9,182.1,53.3,8813,12132,6427,983,268,1.0,7,4,9999,99999,9,999999999,0.0,999,999,99
3004,3,21,18,0,*?*?*?*?*?*?*?*?*?*?*?*?*?*?*?*?*?*?*?*?*?*?,8.8,1.7,60,99230.8,18,1363,319,0.0,0.0,0.0,0,0,0,0,270,1.0,10,5,9999,99999,9,999999999,0.0,999,999,99
3004,3,21,19,0,*?*?*?*?*?*?*?*?*?*?*?*?*?*?*?*?*?*?*?*?*?*?,7.9,2.5,68,99230.8,0,-0,315,0.0,-0.0,0.0,0,0,0,0,275,1.0,10,5,9999,99999,9,999999999,0.0,999,999,99
3004,3,21,20,0,*?*?*?*?*?*?*?*?*?*?*?*?*?*?*?*?*?*?*?*?*?*?,6.1,3.0,79,99230.8,0,-0,307,0.0,-0.0,0.0,0,0,0,0,280,1.0,10,5,9999,99999,9,999999999,0.0,999,999,99
3004,3,21,21,0,*?*?*?*?*?*?*?*?*?*?*?*?*?*?*?*?*?*?*?*?*?*?,5.0,2.5,83,99230.8,0,-0,302,0.0,-0.0,0.0,0,0,0,0,285,0.5,10,5,9999,99999,9,999999999,0.0,999,999,99
3004,3,21,22,0,*?*?*?*?*?*?*?*?*?*?*?*?*?*?*?*?*?*?*?*?*?*?,4.4,2.7,88,99230.8,0,-0,300,0.0,-0.0,0.0,0,0,0,0,290,0.5,10,5,9999,99999,9,999999999,0.0,999,999,99
3004,3,21,23,0,*?*?*?*?*?*?*?*?*?*?*?*?*?*?*?*?*?*?*?*?*?*?,6.0,3.9,85,99230.8,0,-0,306,0.0,-0.0,0.0,0,0,0,0,295,1.0,10,5,9999,99999,9,999999999,0.0,999,999,99
3004,3,21,24,0,*?*?*?*?*?*?*?*?*?*?*?*?*?*?*?*?*?*?*?*?*?*?,3.7,2.1,88,99230.8,0,-0,297,0.0,-0.0,0.0,0,0,0,0,220,1.0,10,5,9999,99999,9,999999999,0.0,999,999,99
3004,3,22,1,0,*?*?*?*?*?*?*?*?*?*?*?*?*?*?*?*?*?*?*?*?*?*?,7.8,4.6,80,100833,0,-0,314,0.0,-0.0,0.0,0,0,0,0,297,1.0,10,5,9999,99999,9,999999999,0.0,999,999,99
3004,3,22,2,0,*?*?*?*?*?*?*?*?*?*?*?*?*?*?*?*?*?*?*?*?*?*?,8.1,5.0,80,100833,0,-0,315,0.0,-0.0,0.0,0,0,0,0,293,0.5,10,5,9999,99999,9,999999999,0.0,999,999,99
3004,3,22,3,0,*?*?*?*?*?*?*?*?*?*?*?*?*?*?*?*?*?*?*?*?*?*?,7.7,5.9,88,100833,0,-0,314,0.0,-0.0,0.0,0,0,0,0,290,1.0,10,5,9999,99999,9,999999999,0.0,999,999,99
3004,3,22,4,0,*?*?*?*?*?*?*?*?*?*?*?*?*?*?*?*?*?*?*?*?*?*?,7.8,5.9,87,100833,0,-0,314,0.0,-0.0,0.0,0,0,0,0,287,0.5,10,5,9999,99999,9,999999999,0.0,999,999,99
3004,3,22,5,0,*?*?*?*?*?*?*?*?*?*?*?*?*?*?*?*?*?*?*?*?*?*?,7.8,5.3,83,100833,0,-0,314,0.0,-0.0,0.0,0,0,0,0,283,0.5,10,5,9999,99999,9,999999999,0.0,999,999,99
3004,3,22,6,0,*?*?*?*?*?*?*?*?*?*?*?*?*?*?*?*?*?*?*?*?*?*?,7.7,5.6,86,100833,9,1321,288,0.0,0.0,0.0,0,0,0,0,280,0.5,4,2,9999,99999,9,999999999,0.0,999,999,99
3004,3,22,7,0,*?*?*?*?*?*?*?*?*?*?*?*?*?*?*?*?*?*?*?*?*?*?,7.5,6.1,90,100833,216,1376,288,96.6,362.0,39.8,9897,24982,5995,715,280,0.5,4,2,9999,99999,9,999999999,0.0,999,999,99
3004,3,22,8,0,*?*?*?*?*?*?*?*?*?*?*?*?*?*?*?*?*?*?*?*?*?*?,8.1,5.8,85,100833,409,1377,294,217.0,383.5,103.1,22578,33687,13085,1937,280,0.5,5,3,9999,99999,9,999999999,0.0,999,999,99
3004,3,22,9,0,*?*?*?*?*?*?*?*?*?*?*?*?*?*?*?*?*?*?*?*?*?*?,8.6,5.1,78,100833,575,1376,300,303.7,325.6,167.7,32346,32506,19073,3570,280,1.0,6,3,9999,99999,9,999999999,0.0,999,999,99
3004,3,22,10,0,*?*?*?*?*?*?*?*?*?*?*?*?*?*?*?*?*?*?*?*?*?*?,9.8,6.2,78,100833,703,1376,298,421.6,485.2,173.7,44560,48727,21254,3700,280,1.0,4,2,9999,99999,9,999999999,0.0,999,999,99
3004,3,22,11,0,*?*?*?*?*?*?*?*?*?*?*?*?*?*?*?*?*?*?*?*?*?*?,9.7,6.2,79,100833,785,1377,310,387.6,242.8,249.2,41486,25619,27518,6064,280,0.5,7,4,9999,99999,9,999999999,0.0,999,999,99
3004,3,22,12,0,*?*?*?*?*?*?*?*?*?*?*?*?*?*?*?*?*?*?*?*?*?*?,10.3,6.4,76,100833,813,1376,313,403.3,243.6,259.3,43226,25821,28543,6452,280,0.5,7,4,9999,99999,9,999999999,0.0,999,999,99
3004,3,22,13,0,*?*?*?*?*?*?*?*?*?*?*?*?*?*?*?*?*?*?*?*?*?*?,10.0,5.6,74,100833,788,1376,306,432.1,338.1,238.5,46432,35719,26487,5763,285,1.5,6,3,9999,99999,9,999999999,0.0,999,999,99
3004,3,22,14,0,*?*?*?*?*?*?*?*?*?*?*?*?*?*?*?*?*?*?*?*?*?*?,10.3,4.6,68,100833,710,1376,312,347.3,240.2,223.3,37045,24996,24856,5168,290,1.0,7,4,9999,99999,9,999999999,0.0,999,999,99
3004,3,22,15,0,*?*?*?*?*?*?*?*?*?*?*?*?*?*?*?*?*?*?*?*?*?*?,10.3,3.4,62,100833,585,1376,311,279.3,234.5,179.6,29646,23492,20286,3885,295,1.0,7,4,9999,99999,9,999999999,0.0,999,999,99
3004,3,22,16,0,*?*?*?*?*?*?*?*?*?*?*?*?*?*?*?*?*?*?*?*?*?*?,9.7,3.8,66,100833,422,1378,304,211.2,308.9,116.6,22398,28056,13540,2327,300,1.5,6,3,9999,99999,9,999999999,0.0,999,999,99
3004,3,22,17,0,*?*?*?*?*?*?*?*?*?*?*?*?*?*?*?*?*?*?*?*?*?*?,10.0,3.8,64,100833,230,1374,310,86.5,184.5,55.6,9190,12513,6692,1032,305,1.0,7,4,9999,99999,9,999999999,0.0,999,999,99
3004,3,22,18,0,*?*?*?*?*?*?*?*?*?*?*?*?*?*?*?*?*?*?*?*?*?*?,9.9,4.5,69,100833,25,1384,324,0.0,0.0,0.0,0,0,0,0,310,1.0,10,5,9999,99999,9,999999999,0.0,999,999,99
3004,3,22,19,0,*?*?*?*?*?*?*?*?*?*?*?*?*?*?*?*?*?*?*?*?*?*?,9.4,4.5,71,100833,0,-0,321,0.0,-0.0,0.0,0,0,0,0,278,1.0,10,5,9999,99999,9,999999999,0.0,999,999,99
3004,3,22,20,0,*?*?*?*?*?*?*?*?*?*?*?*?*?*?*?*?*?*?*?*?*?*?,8.8,5.0,76,100833,0,-0,319,0.0,-0.0,0.0,0,0,0,0,247,1.0,10,5,9999,99999,9,999999999,0.0,999,999,99
3004,3,22,21,0,*?*?*?*?*?*?*?*?*?*?*?*?*?*?*?*?*?*?*?*?*?*?,8.9,4.6,74,100833,0,-0,319,0.0,-0.0,0.0,0,0,0,0,215,0.5,10,5,9999,99999,9,999999999,0.0,999,999,99
3004,3,22,22,0,*?*?*?*?*?*?*?*?*?*?*?*?*?*?*?*?*?*?*?*?*?*?,8.5,4.8,77,100833,0,-0,317,0.0,-0.0,0.0,0,0,0,0,183,0.5,10,5,9999,99999,9,999999999,0.0,999,999,99
3004,3,22,23,0,*?*?*?*?*?*?*?*?*?*?*?*?*?*?*?*?*?*?*?*?*?*?,7.9,4.8,80,100833,0,-0,315,0.0,-0.0,0.0,0,0,0,0,152,1.0,10,5,9999,99999,9,999999999,0.0,999,999,99
3004,3,22,24,0,*?*?*?*?*?*?*?*?*?*?*?*?*?*?*?*?*?*?*?*?*?*?,7.5,4.3,79,100833,0,-0,313,0.0,-0.0,0.0,0,0,0,0,300,1.0,10,5,9999,99999,9,999999999,0.0,999,999,99
3004,3,23,1,0,*?*?*?*?*?*?*?*?*?*?*?*?*?*?*?*?*?*?*?*?*?*?,6.4,5.5,100,100345,0,-0,308,0.0,-0.0,0.0,0,0,0,0,120,1.0,10,5,9999,99999,9,999999999,0.0,999,999,99
3004,3,23,2,0,*?*?*?*?*?*?*?*?*?*?*?*?*?*?*?*?*?*?*?*?*?*?,5.5,5.5,100,100345,0,-0,304,0.0,-0.0,0.0,0,0,0,0,120,0.5,10,5,9999,99999,9,999999999,0.0,999,999,99
3004,3,23,3,0,*?*?*?*?*?*?*?*?*?*?*?*?*?*?*?*?*?*?*?*?*?*?,5.5,5.5,100,100345,0,-0,304,0.0,-0.0,0.0,0,0,0,0,120,1.0,10,5,9999,99999,9,999999999,0.0,999,999,99
3004,3,23,4,0,*?*?*?*?*?*?*?*?*?*?*?*?*?*?*?*?*?*?*?*?*?*?,5.4,5.5,100,100345,0,-0,303,0.0,-0.0,0.0,0,0,0,0,120,0.5,10,5,9999,99999,9,999999999,0.0,999,999,99
3004,3,23,5,0,*?*?*?*?*?*?*?*?*?*?*?*?*?*?*?*?*?*?*?*?*?*?,5.1,5.1,100,100345,0,-0,302,0.0,-0.0,0.0,0,0,0,0,120,0.5,10,5,9999,99999,9,999999999,0.0,999,999,99
3004,3,23,6,0,*?*?*?*?*?*?*?*?*?*?*?*?*?*?*?*?*?*?*?*?*?*?,4.9,4.8,100,100345,18,1365,301,0.0,0.0,0.0,0,0,0,0,120,0.5,10,5,9999,99999,9,999999999,0.0,999,999,99
3004,3,23,7,0,*?*?*?*?*?*?*?*?*?*?*?*?*?*?*?*?*?*?*?*?*?*?,5.5,5.5,100,100345,225,1378,300,53.3,43.4,46.2,5898,3107,5463,981,123,0.5,9,5,9999,99999,9,999999999,0.0,999,999,99
3004,3,23,8,0,*?*?*?*?*?*?*?*?*?*?*?*?*?*?*?*?*?*?*?*?*?*?,6.1,5.9,100,100345,417,1375,302,120.2,52.7,104.2,13190,4782,11766,2826,127,0.5,9,5,9999,99999,9,999999999,0.0,999,999,99
3004,3,23,9,0,*?*?*?*?*?*?*?*?*?*?*?*?*?*?*?*?*?*?*?*?*?*?,7.2,5.9,98,100345,583,1375,307,177.8,55.8,154.1,19536,5403,17378,4499,130,1.0,9,5,9999,99999,9,999999999,0.0,999,999,99
3004,3,23,10,0,*?*?*?*?*?*?*?*?*?*?*?*?*?*?*?*?*?*?*?*?*?*?,8.8,6.1,89,100345,711,1376,318,127.9,0.0,127.9,15131,0,15187,5772,133,1.0,10,5,9999,99999,9,999999999,0.0,999,999,99
3004,3,23,11,0,*?*?*?*?*?*?*?*?*?*?*?*?*?*?*?*?*?*?*?*?*?*?,9.5,6.1,85,100345,792,1376,322,144.1,0.0,144.1,17127,0,17195,6670,137,0.5,10,5,9999,99999,9,999999999,0.0,999,999,99
3004,3,23,12,0,*?*?*?*?*?*?*?*?*?*?*?*?*?*?*?*?*?*?*?*?*?*?,10.0,6.1,82,100345,821,1376,320,260.2,58.0,225.6,28661,5841,25421,7470,140,0.5,9,5,9999,99999,9,999999999,0.0,999,999,99
3004,3,23,13,0,*?*?*?*?*?*?*?*?*?*?*?*?*?*?*?*?*?*?*?*?*?*?,10.1,7.1,88,100345,795,1376,320,251.3,57.8,217.9,27676,5809,24554,7108,140,1.5,9,5,9999,99999,9,999999999,0.0,999,999,99
3004,3,23,14,0,*?*?*?*?*?*?*?*?*?*?*?*?*?*?*?*?*?*?*?*?*?*?,10.0,7.6,91,100345,717,1376,324,129.1,0.0,129.1,15279,0,15335,5838,140,1.0,10,5,9999,99999,9,999999999,0.0,999,999,99
3004,3,23,15,0,*?*?*?*?*?*?*?*?*?*?*?*?*?*?*?*?*?*?*?*?*?*?,10.3,8.4,94,100345,592,1376,325,104.1,0.0,104.1,12233,0,12274,4513,140,1.0,10,5,9999,99999,9,999999999,0.0,999,999,99
3004,3,23,16,0,*?*?*?*?*?*?*?*?*?*?*?*?*?*?*?*?*?*?*?*?*?*?,9.8,8.1,96,100345,428,1375,323,71.3,0.0,71.3,8327,0,8349,2922,140,1.5,10,5,9999,99999,9,999999999,0.0,999,999,99
3004,3,23,17,0,*?*?*?*?*?*?*?*?*?*?*?*?*?*?*?*?*?*?*?*?*?*?,10.2,7.6,90,100345,237,1376,321,57.6,44.5,49.9,6365,3263,5889,1063,140,1.0,9,5,9999,99999,9,999999999,0.0,999,999,99
3004,3,23,18,0,*?*?*?*?*?*?*?*?*?*?*?*?*?*?*?*?*?*?*?*?*?*?,9.4,8.4,100,100345,32,1396,321,0.0,0.0,0.0,0,0,0,0,140,1.0,10,5,9999,99999,9,999999999,0.0,999,999,99
3004,3,23,19,0,*?*?*?*?*?*?*?*?*?*?*?*?*?*?*?*?*?*?*?*?*?*?,8.4,8.4,100,100345,0,-0,316,0.0,-0.0,0.0,0,0,0,0,145,1.0,10,5,9999,99999,9,999999999,0.0,999,999,99
3004,3,23,20,0,*?*?*?*?*?*?*?*?*?*?*?*?*?*?*?*?*?*?*?*?*?*?,7.3,7.3,100,100345,0,-0,311,0.0,-0.0,0.0,0,0,0,0,150,1.0,10,5,9999,99999,9,999999999,0.0,999,999,99
3004,3,23,21,0,*?*?*?*?*?*?*?*?*?*?*?*?*?*?*?*?*?*?*?*?*?*?,6.6,6.6,100,100345,0,-0,309,0.0,-0.0,0.0,0,0,0,0,155,0.5,10,5,9999,99999,9,999999999,0.0,999,999,99
3004,3,23,22,0,*?*?*?*?*?*?*?*?*?*?*?*?*?*?*?*?*?*?*?*?*?*?,7.0,7.0,100,100345,0,-0,310,0.0,-0.0,0.0,0,0,0,0,160,0.5,10,5,9999,99999,9,999999999,0.0,999,999,99
3004,3,23,23,0,*?*?*?*?*?*?*?*?*?*?*?*?*?*?*?*?*?*?*?*?*?*?,6.8,6.9,100,100345,0,-0,309,0.0,-0.0,0.0,0,0,0,0,165,1.0,10,5,9999,99999,9,999999999,0.0,999,999,99
3004,3,23,24,0,*?*?*?*?*?*?*?*?*?*?*?*?*?*?*?*?*?*?*?*?*?*?,7.4,5.1,91,100345,0,-0,312,0.0,-0.0,0.0,0,0,0,0,120,1.0,10,5,9999,99999,9,999999999,0.0,999,999,99
3004,3,24,1,0,*?*?*?*?*?*?*?*?*?*?*?*?*?*?*?*?*?*?*?*?*?*?,6.4,4.3,86,100940,0,-0,308,0.0,-0.0,0.0,0,0,0,0,178,1.0,10,5,9999,99999,9,999999999,0.0,999,999,99
3004,3,24,2,0,*?*?*?*?*?*?*?*?*?*?*?*?*?*?*?*?*?*?*?*?*?*?,6.4,3.0,79,100940,0,-0,308,0.0,-0.0,0.0,0,0,0,0,187,0.5,10,5,9999,99999,9,999999999,0.0,999,999,99
3004,3,24,3,0,*?*?*?*?*?*?*?*?*?*?*?*?*?*?*?*?*?*?*?*?*?*?,5.5,3.4,86,100940,0,-0,304,0.0,-0.0,0.0,0,0,0,0,195,1.0,10,5,9999,99999,9,999999999,0.0,999,999,99
3004,3,24,4,0,*?*?*?*?*?*?*?*?*?*?*?*?*?*?*?*?*?*?*?*?*?*?,5.8,3.2,83,100940,0,-0,306,0.0,-0.0,0.0,0,0,0,0,203,0.5,10,5,9999,99999,9,999999999,0.0,999,999,99
3004,3,24,5,0,*?*?*?*?*?*?*?*?*?*?*?*?*?*?*?*?*?*?*?*?*?*?,5.5,3.0,84,100940,0,-0,304,0.0,-0.0,0.0,0,0,0,0,212,0.5,10,5,9999,99999,9,999999999,0.0,999,999,99
3004,3,24,6,0,*?*?*?*?*?*?*?*?*?*?*?*?*?*?*?*?*?*?*?*?*?*?,5.1,3.6,90,100940,27,1381,271,0.0,0.0,0.0,0,0,0,0,220,0.5,3,2,9999,99999,9,999999999,0.0,999,999,99
3004,3,24,7,0,*?*?*?*?*?*?*?*?*?*?*?*?*?*?*?*?*?*?*?*?*?*?,5.6,3.6,87,100940,233,1374,282,104.2,322.7,49.5,10969,22293,6654,885,183,0.5,5,3,9999,99999,9,999999999,0.0,999,999,99
3004,3,24,8,0,*?*?*?*?*?*?*?*?*?*?*?*?*?*?*?*?*?*?*?*?*?*?,6.1,3.9,86,100940,426,1376,275,241.6,497.1,87.7,24714,43820,12372,1597,147,0.5,3,2,9999,99999,9,999999999,0.0,999,999,99
3004,3,24,9,0,*?*?*?*?*?*?*?*?*?*?*?*?*?*?*?*?*?*?*?*?*?*?,8.2,4.1,75,100940,591,1374,289,347.4,475.0,143.1,36595,46257,17847,2853,110,1.0,4,2,9999,99999,9,999999999,0.0,999,999,99
3004,3,24,10,0,*?*?*?*?*?*?*?*?*?*?*?*?*?*?*?*?*?*?*?*?*?*?,9.4,5.1,75,100940,719,1375,290,441.3,537.7,160.2,47171,54257,19948,3416,73,1.0,3,2,9999,99999,9,999999999,0.0,999,999,99
3004,3,24,11,0,*?*?*?*?*?*?*?*?*?*?*?*?*?*?*?*?*?*?*?*?*?*?,9.9,5.5,74,100940,799,1374,297,486.3,491.9,200.4,51561,50213,24120,4618,37,0.5,4,2,9999,99999,9,999999999,0.0,999,999,99
3004,3,24,12,0,*?*?*?*?*?*?*?*?*?*?*?*?*?*?*?*?*?*?*?*?*?*?,10.7,5.3,69,100940,828,1375,314,411.6,244.1,264.6,44140,25919,29077,6667,0,0.5,7,4,9999,99999,9,999999999,0.0,999,999,99
3004,3,24,13,0,*?*?*?*?*?*?*?*?*?*?*?*?*?*?*?*?*?*?*?*?*?*?,10.6,5.8,72,100940,802,1375,309,440.9,338.7,243.4,47411,35863,26983,5948,55,1.5,6,3,9999,99999,9,999999999,0.0,999,999,99
3004,3,24,14,0,*?*?*?*?*?*?*?*?*?*?*?*?*?*?*?*?*?*?*?*?*?*?,11.1,6.7,74,100940,724,1376,308,419.7,418.6,199.4,43908,42148,23811,4362,110,1.0,5,3,9999,99999,9,999999999,0.0,999,999,99
3004,3,24,15,0,*?*?*?*?*?*?*?*?*?*?*?*?*?*?*?*?*?*?*?*?*?*?,10.6,6.2,74,100940,598,1374,314,286.8,235.3,184.4,30453,23692,20791,4017,165,1.0,7,4,9999,99999,9,999999999,0.0,999,999,99
3004,3,24,16,0,*?*?*?*?*?*?*?*?*?*?*?*?*?*?*?*?*?*?*?*?*?*?,10.7,5.9,72,100940,435,1376,323,126.3,53.1,109.5,13860,4867,12359,2991,220,1.5,9,5,9999,99999,9,999999999,0.0,999,999,99
3004,3,24,17,0,*?*?*?*?*?*?*?*?*?*?*?*?*?*?*?*?*?*?*?*?*?*?,10.8,4.1,63,100940,244,1378,314,93.8,189.1,60.3,9949,13244,7223,1126,275,1.0,7,4,9999,99999,9,999999999,0.0,999,999,99
3004,3,24,18,0,*?*?*?*?*?*?*?*?*?*?*?*?*?*?*?*?*?*?*?*?*?*?,10.4,3.8,63,100940,38,1369,326,0.0,0.0,0.0,0,0,0,0,330,1.0,10,5,9999,99999,9,999999999,0.0,999,999,99
3004,3,24,19,0,*?*?*?*?*?*?*?*?*?*?*?*?*?*?*?*?*?*?*?*?*?*?,8.9,3.2,67,100940,0,-0,319,0.0,-0.0,0.0,0,0,0,0,328,1.0,10,5,9999,99999,9,999999999,0.0,999,999,99
3004,3,24,20,0,*?*?*?*?*?*?*?*?*?*?*?*?*?*?*?*?*?*?*?*?*?*?,7.8,2.3,68,100940,0,-0,315,0.0,-0.0,0.0,0,0,0,0,327,1.0,10,5,9999,99999,9,999999999,1.0,999,999,99
3004,3,24,21,0,*?*?*?*?*?*?*?*?*?*?*?*?*?*?*?*?*?*?*?*?*?*?,7.7,1.9,67,100940,0,-0,314,0.0,-0.0,0.0,0,0,0,0,325,0.5,10,5,9999,99999,9,999999999,0.0,999,999,99
3004,3,24,22,0,*?*?*?*?*?*?*?*?*?*?*?*?*?*?*?*?*?*?*?*?*?*?,7.5,2.1,68,100940,0,-0,313,0.0,-0.0,0.0,0,0,0,0,323,0.5,10,5,9999,99999,9,999999999,0.0,999,999,99
3004,3,24,23,0,*?*?*?*?*?*?*?*?*?*?*?*?*?*?*?*?*?*?*?*?*?*?,6.6,1.7,71,100940,0,-0,309,0.0,-0.0,0.0,0,0,0,0,322,1.0,10,5,9999,99999,9,999999999,0.0,999,999,99
3004,3,24,24,0,*?*?*?*?*?*?*?*?*?*?*?*?*?*?*?*?*?*?*?*?*?*?,6.6,5.6,93,100940,0,-0,309,0.0,-0.0,0.0,0,0,0,0,170,1.0,10,5,9999,99999,9,999999999,0.0,999,999,99
3004,3,25,1,0,*?*?*?*?*?*?*?*?*?*?*?*?*?*?*?*?*?*?*?*?*?*?,5.1,2.9,86,102173,0,-0,303,0.0,-0.0,0.0,0,0,0,0,318,1.0,10,5,9999,99999,9,999999999,0.6,999,999,99
3004,3,25,2,0,*?*?*?*?*?*?*?*?*?*?*?*?*?*?*?*?*?*?*?*?*?*?,4.6,3.2,92,102173,0,-0,300,0.0,-0.0,0.0,0,0,0,0,317,0.5,10,5,9999,99999,9,999999999,5.1,999,999,99
3004,3,25,3,0,*?*?*?*?*?*?*?*?*?*?*?*?*?*?*?*?*?*?*?*?*?*?,3.9,3.4,97,102173,0,-0,297,0.0,-0.0,0.0,0,0,0,0,315,1.0,10,5,9999,99999,9,999999999,0.7,999,999,99
3004,3,25,4,0,*?*?*?*?*?*?*?*?*?*?*?*?*?*?*?*?*?*?*?*?*?*?,4.1,2.7,90,102173,0,-0,298,0.0,-0.0,0.0,0,0,0,0,313,0.5,10,5,9999,99999,9,999999999,0.0,999,999,99
3004,3,25,5,0,*?*?*?*?*?*?*?*?*?*?*?*?*?*?*?*?*?*?*?*?*?*?,3.7,2.7,93,102173,0,-0,297,0.0,-0.0,0.0,0,0,0,0,312,0.5,10,5,9999,99999,9,999999999,0.6,999,999,99
3004,3,25,6,0,*?*?*?*?*?*?*?*?*?*?*?*?*?*?*?*?*?*?*?*?*?*?,3.3,2.9,98,102173,36,1389,295,0.0,0.0,0.0,0,0,0,0,310,0.5,10,5,9999,99999,9,999999999,1.1,999,999,99
3004,3,25,7,0,*?*?*?*?*?*?*?*?*?*?*?*?*?*?*?*?*?*?*?*?*?*?,4.4,4.3,100,102173,242,1376,299,34.1,0.0,34.1,3990,0,3997,1327,265,0.5,10,5,9999,99999,9,999999999,0.1,999,999,99
3004,3,25,8,0,*?*?*?*?*?*?*?*?*?*?*?*?*?*?*?*?*?*?*?*?*?*?,5.5,4.6,95,102173,434,1374,304,72.6,0.0,72.6,8474,0,8497,2979,220,0.5,10,5,9999,99999,9,999999999,0.0,999,999,99
3004,3,25,9,0,*?*?*?*?*?*?*?*?*?*?*?*?*?*?*?*?*?*?*?*?*?*?,6.7,4.8,88,102173,599,1374,309,105.7,0.0,105.7,12421,0,12463,4594,175,1.0,10,5,9999,99999,9,999999999,0.8,999,999,99
3004,3,25,10,0,*?*?*?*?*?*?*?*?*?*?*?*?*?*?*?*?*?*?*?*?*?*?,8.4,5.1,80,102173,726,1373,317,131.1,0.0,131.1,15525,0,15584,5947,130,1.0,10,5,9999,99999,9,999999999,0.0,999,999,99
3004,3,25,11,0,*?*?*?*?*?*?*?*?*?*?*?*?*?*?*?*?*?*?*?*?*?*?,9.5,5.6,77,102173,807,1375,322,147.2,0.0,147.2,17514,0,17584,6845,85,0.5,10,5,9999,99999,9,999999999,0.0,999,999,99
3004,3,25,12,0,*?*?*?*?*?*?*?*?*?*?*?*?*?*?*?*?*?*?*?*?*?*?,10.0,6.4,79,102173,835,1374,324,152.8,0.0,152.8,18213,0,18287,7164,40,0.5,10,5,9999,99999,9,999999999,0.0,999,999,99
3004,3,25,13,0,*?*?*?*?*?*?*?*?*?*?*?*?*?*?*?*?*?*?*?*?*?*?,10.5,7.0,79,102173,809,1375,326,147.6,0.0,147.6,17564,0,17635,6868,37,1.5,10,5,9999,99999,9,999999999,0.0,999,999,99
3004,3,25,14,0,*?*?*?*?*?*?*?*?*?*?*?*?*?*?*?*?*?*?*?*?*?*?,10.1,6.6,79,102173,730,1374,324,131.9,0.0,131.9,15623,0,15682,5991,33,1.0,10,5,9999,99999,9,999999999,0.0,999,999,99
3004,3,25,15,0,*?*?*?*?*?*?*?*?*?*?*?*?*?*?*?*?*?*?*?*?*?*?,10.6,7.1,80,102173,605,1374,326,106.8,0.0,106.8,12562,0,12604,4652,30,1.0,10,5,9999,99999,9,999999999,0.0,999,999,99
3004,3,25,16,0,*?*?*?*?*?*?*?*?*?*?*?*?*?*?*?*?*?*?*?*?*?*?,10.5,6.2,76,102173,441,1374,326,74.0,0.0,74.0,8639,0,8663,3045,27,1.5,10,5,9999,99999,9,999999999,1.0,999,999,99
3004,3,25,17,0,*?*?*?*?*?*?*?*?*?*?*?*?*?*?*?*?*?*?*?*?*?*?,10.1,6.6,79,102173,250,1374,324,35.8,0.0,35.8,4181,0,4188,1393,23,1.0,10,5,9999,99999,9,999999999,0.6,999,999,99
3004,3,25,18,0,*?*?*?*?*?*?*?*?*?*?*?*?*?*?*?*?*?*?*?*?*?*?,9.4,5.3,76,102173,45,1381,321,0.0,0.0,0.0,0,0,0,0,20,1.0,10,5,9999,99999,9,999999999,0.0,999,999,99
3004,3,25,19,0,*?*?*?*?*?*?*?*?*?*?*?*?*?*?*?*?*?*?*?*?*?*?,7.9,5.1,83,102173,0,-0,315,0.0,-0.0,0.0,0,0,0,0,27,1.0,10,5,9999,99999,9,999999999,0.0,999,999,99
3004,3,25,20,0,*?*?*?*?*?*?*?*?*?*?*?*?*?*?*?*?*?*?*?*?*?*?,6.5,3.9,84,102173,0,-0,309,0.0,-0.0,0.0,0,0,0,0,33,1.0,10,5,9999,99999,9,999999999,0.0,999,999,99
3004,3,25,21,0,*?*?*?*?*?*?*?*?*?*?*?*?*?*?*?*?*?*?*?*?*?*?,6.1,5.8,98,102173,0,-0,306,0.0,-0.0,0.0,0,0,0,0,40,0.5,10,5,9999,99999,9,999999999,0.0,999,999,99
3004,3,25,22,0,*?*?*?*?*?*?*?*?*?*?*?*?*?*?*?*?*?*?*?*?*?*?,5.7,5.6,100,102173,0,-0,305,0.0,-0.0,0.0,0,0,0,0,47,0.5,10,5,9999,99999,9,999999999,0.0,999,999,99
3004,3,25,23,0,*?*?*?*?*?*?*?*?*?*?*?*?*?*?*?*?*?*?*?*?*?*?,5.6,5.6,100,102173,0,-0,304,0.0,-0.0,0.0,0,0,0,0,53,1.0,10,5,9999,99999,9,999999999,0.0,999,999,99
3004,3,25,24,0,*?*?*?*?*?*?*?*?*?*?*?*?*?*?*?*?*?*?*?*?*?*?,5.8,2.3,79,102173,0,-0,306,0.0,-0.0,0.0,0,0,0,0,320,1.0,10,5,9999,99999,9,999999999,0.8,999,999,99
3004,3,26,1,0,*?*?*?*?*?*?*?*?*?*?*?*?*?*?*?*?*?*?*?*?*?*?,5.2,5.1,100,101578,0,-0,303,0.0,-0.0,0.0,0,0,0,0,60,1.0,10,5,9999,99999,9,999999999,0.0,999,999,99
3004,3,26,2,0,*?*?*?*?*?*?*?*?*?*?*?*?*?*?*?*?*?*?*?*?*?*?,5.0,5.0,100,101578,0,-0,302,0.0,-0.0,0.0,0,0,0,0,60,0.5,10,5,9999,99999,9,999999999,0.0,999,999,99
3004,3,26,3,0,*?*?*?*?*?*?*?*?*?*?*?*?*?*?*?*?*?*?*?*?*?*?,4.8,4.8,100,101578,0,-0,301,0.0,-0.0,0.0,0,0,0,0,60,1.0,10,5,9999,99999,9,999999999,0.0,999,999,99
3004,3,26,4,0,*?*?*?*?*?*?*?*?*?*?*?*?*?*?*?*?*?*?*?*?*?*?,4.4,4.3,100,101578,0,-0,299,0.0,-0.0,0.0,0,0,0,0,60,0.5,10,5,9999,99999,9,999999999,0.0,999,999,99
3004,3,26,5,0,*?*?*?*?*?*?*?*?*?*?*?*?*?*?*?*?*?*?*?*?*?*?,4.0,3.9,100,101578,0,-0,298,0.0,-0.0,0.0,0,0,0,0,60,0.5,10,5,9999,99999,9,999999999,3.3,999,999,99
3004,3,26,6,0,*?*?*?*?*?*?*?*?*?*?*?*?*?*?*?*?*?*?*?*?*?*?,4.3,4.3,100,101578,44,1364,286,0.0,0.0,0.0,0,0,0,0,60,0.5,7,4,9999,99999,9,999999999,0.0,999,999,99
3004,3,26,7,0,*?*?*?*?*?*?*?*?*?*?*?*?*?*?*?*?*?*?*?*?*?*?,4.6,4.6,100,101578,250,1372,283,108.2,266.2,59.7,11259,18966,7857,1084,68,0.5,6,3,9999,99999,9,999999999,0.5,999,999,99
3004,3,26,8,0,*?*?*?*?*?*?*?*?*?*?*?*?*?*?*?*?*?*?*?*?*?*?,5.3,5.3,100,101578,442,1373,278,248.1,453.2,102.2,26096,40865,13147,1919,77,0.5,4,2,9999,99999,9,999999999,0.4,999,999,99
3004,3,26,9,0,*?*?*?*?*?*?*?*?*?*?*?*?*?*?*?*?*?*?*?*?*?*?,6.1,6.1,100,101578,607,1373,286,345.2,409.9,164.0,35997,40015,20016,3338,85,1.0,5,3,9999,99999,9,999999999,0.4,999,999,99
3004,3,26,10,0,*?*?*?*?*?*?*?*?*?*?*?*?*?*?*?*?*?*?*?*?*?*?,7.6,6.6,100,101578,734,1373,293,426.9,419.3,202.8,44670,42270,24185,4475,93,1.0,5,3,9999,99999,9,999999999,0.2,999,999,99
3004,3,26,11,0,*?*?*?*?*?*?*?*?*?*?*?*?*?*?*?*?*?*?*?*?*?*?,9.0,5.9,88,101578,814,1373,302,448.8,339.2,247.7,48277,35985,27419,6119,102,0.5,6,3,9999,99999,9,999999999,0.0,999,999,99
3004,3,26,12,0,*?*?*?*?*?*?*?*?*?*?*?*?*?*?*?*?*?*?*?*?*?*?,9.4,5.5,82,101578,842,1374,304,465.5,340.3,257.0,50185,35971,28549,6496,110,0.5,6,3,9999,99999,9,999999999,1.3,999,999,99
3004,3,26,13,0,*?*?*?*?*?*?*?*?*?*?*?*?*?*?*?*?*?*?*?*?*?*?,9.2,6.2,87,101578,815,1373,320,149.0,0.0,149.0,17740,0,17812,6948,103,1.5,10,5,9999,99999,9,999999999,0.1,999,999,99
3004,3,26,14,0,*?*?*?*?*?*?*?*?*?*?*?*?*?*?*?*?*?*?*?*?*?*?,9.3,5.0,80,101578,737,1374,321,133.3,0.0,133.3,15794,0,15854,6068,97,1.0,10,5,9999,99999,9,999999999,0.0,999,999,99
3004,3,26,15,0,*?*?*?*?*?*?*?*?*?*?*?*?*?*?*?*?*?*?*?*?*?*?,9.5,4.1,75,101578,611,1373,317,187.9,56.1,162.9,20668,5456,18383,4821,90,1.0,9,5,9999,99999,9,999999999,1.1,999,999,99
3004,3,26,16,0,*?*?*?*?*?*?*?*?*?*?*?*?*?*?*?*?*?*?*?*?*?*?,9.1,4.1,76,101578,447,1372,311,173.5,134.2,129.7,18879,12511,14811,2930,83,1.5,8,4,9999,99999,9,999999999,0.2,999,999,99
3004,3,26,17,0,*?*?*?*?*?*?*?*?*?*?*?*?*?*?*?*?*?*?*?*?*?*?,9.4,1.9,64,101578,256,1371,312,85.5,115.3,63.9,9352,8707,7450,1368,77,1.0,8,4,9999,99999,9,999999999,0.7,999,999,99
3004,3,26,18,0,*?*?*?*?*?*?*?*?*?*?*?*?*?*?*?*?*?*?*?*?*?*?,8.8,3.4,75,101578,51,1364,319,0.0,0.0,0.0,0,0,0,0,70,1.0,10,5,9999,99999,9,999999999,0.0,999,999,99
3004,3,26,19,0,*?*?*?*?*?*?*?*?*?*?*?*?*?*?*?*?*?*?*?*?*?*?,7.1,4.6,91,101578,0,-0,311,0.0,-0.0,0.0,0,0,0,0,70,1.0,10,5,9999,99999,9,999999999,0.0,999,999,99
3004,3,26,20,0,*?*?*?*?*?*?*?*?*?*?*?*?*?*?*?*?*?*?*?*?*?*?,6.5,5.1,99,101578,0,-0,308,0.0,-0.0,0.0,0,0,0,0,70,1.0,10,5,9999,99999,9,999999999,0.7,999,999,99
3004,3,26,21,0,*?*?*?*?*?*?*?*?*?*?*?*?*?*?*?*?*?*?*?*?*?*?,5.9,5.0,100,101578,0,-0,306,0.0,-0.0,0.0,0,0,0,0,70,0.5,10,5,9999,99999,9,999999999,0.0,999,999,99
3004,3,26,22,0,*?*?*?*?*?*?*?*?*?*?*?*?*?*?*?*?*?*?*?*?*?*?,5.9,4.3,96,101578,0,-0,306,0.0,-0.0,0.0,0,0,0,0,70,0.5,10,5,9999,99999,9,999999999,1.5,999,999,99
3004,3,26,23,0,*?*?*?*?*?*?*?*?*?*?*?*?*?*?*?*?*?*?*?*?*?*?,5.4,3.4,94,101578,0,-0,304,0.0,-0.0,0.0,0,0,0,0,70,1.0,10,5,9999,99999,9,999999999,0.2,999,999,99
3004,3,26,24,0,*?*?*?*?*?*?*?*?*?*?*?*?*?*?*?*?*?*?*?*?*?*?,5.5,5.5,100,101578,0,-0,304,0.0,-0.0,0.0,0,0,0,0,60,1.0,10,5,9999,99999,9,999999999,0.1,999,999,99
3004,3,27,1,0,*?*?*?*?*?*?*?*?*?*?*?*?*?*?*?*?*?*?*?*?*?*?,4.3,2.5,88,101930,0,-0,299,0.0,-0.0,0.0,0,0,0,0,68,1.0,10,5,9999,99999,9,999999999,0.1,999,999,99
3004,3,27,2,0,*?*?*?*?*?*?*?*?*?*?*?*?*?*?*?*?*?*?*?*?*?*?,4.0,2.1,87,101930,0,-0,298,0.0,-0.0,0.0,0,0,0,0,67,0.5,10,5,9999,99999,9,999999999,0.2,999,999,99
3004,3,27,3,0,*?*?*?*?*?*?*?*?*?*?*?*?*?*?*?*?*?*?*?*?*?*?,3.6,1.7,88,101930,0,-0,296,0.0,-0.0,0.0,0,0,0,0,65,1.0,10,5,9999,99999,9,999999999,0.1,999,999,99
3004,3,27,4,0,*?*?*?*?*?*?*?*?*?*?*?*?*?*?*?*?*?*?*?*?*?*?,3.5,0.4,81,101930,0,-0,296,0.0,-0.0,0.0,0,0,0,0,63,0.5,10,5,9999,99999,9,999999999,0.0,999,999,99
3004,3,27,5,0,*?*?*?*?*?*?*?*?*?*?*?*?*?*?*?*?*?*?*?*?*?*?,3.4,0.4,81,101930,0,-0,296,0.0,-0.0,0.0,0,0,0,0,62,0.5,10,5,9999,99999,9,999999999,0.0,999,999,99
3004,3,27,6,0,*?*?*?*?*?*?*?*?*?*?*?*?*?*?*?*?*?*?*?*?*?*?,3.8,0.8,81,101930,53,1373,292,0.0,0.0,0.0,0,0,0,0,60,0.5,9,5,9999,99999,9,999999999,0.0,999,999,99
3004,3,27,7,0,*?*?*?*?*?*?*?*?*?*?*?*?*?*?*?*?*?*?*?*?*?*?,4.2,1.5,83,101930,259,1375,294,65.3,46.1,56.6,7203,3522,6652,1212,62,0.5,9,5,9999,99999,9,999999999,0.0,999,999,99
3004,3,27,8,0,*?*?*?*?*?*?*?*?*?*?*?*?*?*?*?*?*?*?*?*?*?*?,4.4,1.5,81,101930,450,1372,290,174.9,134.3,130.8,19033,12565,14923,2958,63,0.5,8,4,9999,99999,9,999999999,0.0,999,999,99
3004,3,27,9,0,*?*?*?*?*?*?*?*?*?*?*?*?*?*?*?*?*?*?*?*?*?*?,5.1,1.5,78,101930,615,1373,298,189.3,56.2,164.1,20808,5488,18500,4867,65,1.0,9,5,9999,99999,9,999999999,0.0,999,999,99
3004,3,27,10,0,*?*?*?*?*?*?*?*?*?*?*?*?*?*?*?*?*?*?*?*?*?*?,6.3,2.9,79,101930,742,1374,303,233.3,57.4,202.3,25678,5735,22794,6407,67,1.0,9,5,9999,99999,9,999999999,0.0,999,999,99
3004,3,27,11,0,*?*?*?*?*?*?*?*?*?*?*?*?*?*?*?*?*?*?*?*?*?*?,7.1,3.8,80,101930,821,1372,307,261.0,58.0,226.3,28753,5845,25500,7501,68,0.5,9,5,9999,99999,9,999999999,0.0,999,999,99
3004,3,27,12,0,*?*?*?*?*?*?*?*?*?*?*?*?*?*?*?*?*?*?*?*?*?*?,6.9,4.3,84,101930,849,1373,306,270.6,58.2,234.6,29815,5876,26435,7908,70,0.5,9,5,9999,99999,9,999999999,0.0,999,999,99
3004,3,27,13,0,*?*?*?*?*?*?*?*?*?*?*?*?*?*?*?*?*?*?*?*?*?*?,7.4,1.0,64,101930,822,1372,308,261.4,58.0,226.6,28788,5846,25531,7515,70,1.5,9,5,9999,99999,9,999999999,0.0,999,999,99
3004,3,27,14,0,*?*?*?*?*?*?*?*?*?*?*?*?*?*?*?*?*?*?*?*?*?*?,7.0,1.3,66,101930,743,1372,301,310.0,144.2,231.9,33860,14933,26025,5948,70,1.0,8,4,9999,99999,9,999999999,0.1,999,999,99
3004,3,27,15,0,*?*?*?*?*?*?*?*?*?*?*?*?*?*?*?*?*?*?*?*?*?*?,7.5,1.7,67,101930,618,1373,308,190.2,56.2,164.9,20910,5494,18590,4897,70,1.0,9,5,9999,99999,9,999999999,0.0,999,999,99
3004,3,27,16,0,*?*?*?*?*?*?*?*?*?*?*?*?*?*?*?*?*?*?*?*?*?*?,7.1,0.6,63,101930,454,1373,312,76.7,0.0,76.7,8956,0,8982,3168,70,1.5,10,5,9999,99999,9,999999999,0.0,999,999,99
3004,3,27,17,0,*?*?*?*?*?*?*?*?*?*?*?*?*?*?*?*?*?*?*?*?*?*?,7.2,-0.0,60,101930,263,1373,307,66.8,46.4,57.9,7363,3569,6797,1241,70,1.0,9,5,9999,99999,9,999999999,0.0,999,999,99
3004,3,27,18,0,*?*?*?*?*?*?*?*?*?*?*?*?*?*?*?*?*?*?*?*?*?*?,6.7,-0.0,62,101930,58,1375,310,0.0,0.0,0.0,0,0,0,0,70,1.0,10,5,9999,99999,9,999999999,0.0,999,999,99
3004,3,27,19,0,*?*?*?*?*?*?*?*?*?*?*?*?*?*?*?*?*?*?*?*?*?*?,6.3,1.9,74,101930,0,-0,308,0.0,-0.0,0.0,0,0,0,0,68,1.0,10,5,9999,99999,9,999999999,0.0,999,999,99
3004,3,27,20,0,*?*?*?*?*?*?*?*?*?*?*?*?*?*?*?*?*?*?*?*?*?*?,4.9,1.7,80,101930,0,-0,302,0.0,-0.0,0.0,0,0,0,0,67,1.0,10,5,9999,99999,9,999999999,0.0,999,999,99
3004,3,27,21,0,*?*?*?*?*?*?*?*?*?*?*?*?*?*?*?*?*?*?*?*?*?*?,5.0,2.3,83,101930,0,-0,302,0.0,-0.0,0.0,0,0,0,0,65,0.5,10,5,9999,99999,9,999999999,0.0,999,999,99
3004,3,27,22,0,*?*?*?*?*?*?*?*?*?*?*?*?*?*?*?*?*?*?*?*?*?*?,4.9,2.9,87,101930,0,-0,302,0.0,-0.0,0.0,0,0,0,0,63,0.5,10,5,9999,99999,9,999999999,0.6,999,999,99
3004,3,27,23,0,*?*?*?*?*?*?*?*?*?*?*?*?*?*?*?*?*?*?*?*?*?*?,5.3,2.9,85,101930,0,-0,303,0.0,-0.0,0.0,0,0,0,0,62,1.0,10,5,9999,99999,9,999999999,0.0,999,999,99
3004,3,27,24,0,*?*?*?*?*?*?*?*?*?*?*?*?*?*?*?*?*?*?*?*?*?*?,4.9,3.0,87,101930,0,-0,302,0.0,-0.0,0.0,0,0,0,0,70,1.0,10,5,9999,99999,9,999999999,0.0,999,999,99
3004,3,28,1,0,*?*?*?*?*?*?*?*?*?*?*?*?*?*?*?*?*?*?*?*?*?*?,6.3,4.5,100,101360,0,-0,308,0.0,-0.0,0.0,0,0,0,0,63,1.0,10,5,9999,99999,9,999999999,0.0,999,999,99
3004,3,28,2,0,*?*?*?*?*?*?*?*?*?*?*?*?*?*?*?*?*?*?*?*?*?*?,6.8,5.3,100,101360,0,-0,310,0.0,-0.0,0.0,0,0,0,0,67,0.5,10,5,9999,99999,9,999999999,0.0,999,999,99
3004,3,28,3,0,*?*?*?*?*?*?*?*?*?*?*?*?*?*?*?*?*?*?*?*?*?*?,5.8,4.8,100,101360,0,-0,305,0.0,-0.0,0.0,0,0,0,0,70,1.0,10,5,9999,99999,9,999999999,0.0,999,999,99
3004,3,28,4,0,*?*?*?*?*?*?*?*?*?*?*?*?*?*?*?*?*?*?*?*?*?*?,5.9,4.5,100,101360,0,-0,306,0.0,-0.0,0.0,0,0,0,0,73,0.5,10,5,9999,99999,9,999999999,0.0,999,999,99
3004,3,28,5,0,*?*?*?*?*?*?*?*?*?*?*?*?*?*?*?*?*?*?*?*?*?*?,6.1,3.9,98,101360,0,-0,307,0.0,-0.0,0.0,0,0,0,0,77,0.5,10,5,9999,99999,9,999999999,0.0,999,999,99
3004,3,28,6,0,*?*?*?*?*?*?*?*?*?*?*?*?*?*?*?*?*?*?*?*?*?*?,5.9,3.8,99,101360,62,1381,306,0.0,0.0,0.0,0,0,0,0,80,0.5,10,5,9999,99999,9,999999999,0.0,999,999,99
3004,3,28,7,0,*?*?*?*?*?*?*?*?*?*?*?*?*?*?*?*?*?*?*?*?*?*?,5.5,4.8,100,101360,267,1372,300,68.3,46.7,59.2,7526,3616,6945,1270,82,0.5,9,5,9999,99999,9,999999999,0.0,999,999,99
3004,3,28,8,0,*?*?*?*?*?*?*?*?*?*?*?*?*?*?*?*?*?*?*?*?*?*?,6.9,6.6,100,101360,458,1371,302,178.8,134.8,133.7,19453,12674,15243,3031,83,0.5,8,4,9999,99999,9,999999999,0.0,999,999,99
3004,3,28,9,0,*?*?*?*?*?*?*?*?*?*?*?*?*?*?*?*?*?*?*?*?*?*?,8.3,8.3,100,101360,623,1372,297,355.7,411.4,169.0,37096,40427,20524,3470,85,1.0,5,3,9999,99999,9,999999999,0.0,999,999,99
3004,3,28,10,0,*?*?*?*?*?*?*?*?*?*?*?*?*?*?*?*?*?*?*?*?*?*?,9.5,8.3,100,101360,749,1372,295,463.0,540.2,168.1,49539,54827,20815,3675,87,1.0,3,2,9999,99999,9,999999999,0.0,999,999,99
3004,3,28,11,0,*?*?*?*?*?*?*?*?*?*?*?*?*?*?*?*?*?*?*?*?*?*?,10.2,8.3,100,101360,828,1371,309,458.0,339.8,252.8,49301,36121,27933,6326,88,0.5,6,3,9999,99999,9,999999999,0.0,999,999,99
3004,3,28,12,0,*?*?*?*?*?*?*?*?*?*?*?*?*?*?*?*?*?*?*?*?*?*?,10.7,9.9,100,101360,856,1373,320,361.9,146.3,270.7,39630,15368,30224,7476,90,0.5,8,4,9999,99999,9,999999999,0.0,999,999,99
3004,3,28,13,0,*?*?*?*?*?*?*?*?*?*?*?*?*?*?*?*?*?*?*?*?*?*?,10.9,10.7,100,101360,829,1372,305,517.5,545.7,187.8,55518,56009,22966,4419,90,1.5,3,2,9999,99999,9,999999999,0.0,999,999,99
3004,3,28,14,0,*?*?*?*?*?*?*?*?*?*?*?*?*?*?*?*?*?*?*?*?*?*?,10.9,10.1,100,101360,750,1372,304,463.5,540.3,168.3,49595,54840,20835,3682,90,1.0,3,2,9999,99999,9,999999999,0.0,999,999,99
3004,3,28,15,0,*?*?*?*?*?*?*?*?*?*?*?*?*?*?*?*?*?*?*?*?*?*?,10.7,10.1,100,101360,624,1372,300,381.1,563.0,125.0,39384,54242,17057,2486,90,1.0,2,1,9999,99999,9,999999999,0.0,999,999,99
3004,3,28,16,0,*?*?*?*?*?*?*?*?*?*?*?*?*?*?*?*?*?*?*?*?*?*?,10.8,10.3,100,101360,460,1372,317,212.2,225.8,136.4,22425,21156,15651,2799,90,1.5,7,4,9999,99999,9,999999999,0.0,999,999,99
3004,3,28,17,0,*?*?*?*?*?*?*?*?*?*?*?*?*?*?*?*?*?*?*?*?*?*?,10.8,10.8,100,101360,269,1371,311,127.8,342.0,60.7,13382,25366,8026,1098,90,1.0,5,3,9999,99999,9,999999999,0.0,999,999,99
3004,3,28,18,0,*?*?*?*?*?*?*?*?*?*?*?*?*?*?*?*?*?*?*?*?*?*?,9.9,9.9,100,101360,64,1362,316,0.0,0.0,0.0,0,0,0,0,90,1.0,8,4,9999,99999,9,999999999,0.0,999,999,99
3004,3,28,19,0,*?*?*?*?*?*?*?*?*?*?*?*?*?*?*?*?*?*?*?*?*?*?,8.5,8.5,100,101360,0,-0,317,0.0,-0.0,0.0,0,0,0,0,88,1.0,10,5,9999,99999,9,999999999,0.0,999,999,99
3004,3,28,20,0,*?*?*?*?*?*?*?*?*?*?*?*?*?*?*?*?*?*?*?*?*?*?,7.8,7.9,100,101360,0,-0,314,0.0,-0.0,0.0,0,0,0,0,87,1.0,10,5,9999,99999,9,999999999,0.0,999,999,99
3004,3,28,21,0,*?*?*?*?*?*?*?*?*?*?*?*?*?*?*?*?*?*?*?*?*?*?,7.7,7.7,100,101360,0,-0,313,0.0,-0.0,0.0,0,0,0,0,85,0.5,10,5,9999,99999,9,999999999,0.0,999,999,99
3004,3,28,22,0,*?*?*?*?*?*?*?*?*?*?*?*?*?*?*?*?*?*?*?*?*?*?,7.1,7.1,100,101360,0,-0,311,0.0,-0.0,0.0,0,0,0,0,83,0.5,10,5,9999,99999,9,999999999,0.0,999,999,99
3004,3,28,23,0,*?*?*?*?*?*?*?*?*?*?*?*?*?*?*?*?*?*?*?*?*?*?,6.8,6.9,100,101360,0,-0,309,0.0,-0.0,0.0,0,0,0,0,82,1.0,10,5,9999,99999,9,999999999,0.0,999,999,99
3004,3,28,24,0,*?*?*?*?*?*?*?*?*?*?*?*?*?*?*?*?*?*?*?*?*?*?,5.6,3.6,100,101360,0,-0,305,0.0,-0.0,0.0,0,0,0,0,60,1.0,10,5,9999,99999,9,999999999,0.0,999,999,99
3004,3,29,1,0,*?*?*?*?*?*?*?*?*?*?*?*?*?*?*?*?*?*?*?*?*?*?,5.4,4.3,91,101158,0,-0,304,0.0,-0.0,0.0,0,0,0,0,83,1.0,10,5,9999,99999,9,999999999,0.0,999,999,99
3004,3,29,2,0,*?*?*?*?*?*?*?*?*?*?*?*?*?*?*?*?*?*?*?*?*?*?,4.6,3.0,88,101158,0,-0,300,0.0,-0.0,0.0,0,0,0,0,87,0.5,10,5,9999,99999,9,999999999,0.0,999,999,99
3004,3,29,3,0,*?*?*?*?*?*?*?*?*?*?*?*?*?*?*?*?*?*?*?*?*?*?,4.2,1.9,84,101158,0,-0,299,0.0,-0.0,0.0,0,0,0,0,90,1.0,10,5,9999,99999,9,999999999,0.0,999,999,99
3004,3,29,4,0,*?*?*?*?*?*?*?*?*?*?*?*?*?*?*?*?*?*?*?*?*?*?,3.9,1.5,83,101158,0,-0,298,0.0,-0.0,0.0,0,0,0,0,93,0.5,10,5,9999,99999,9,999999999,0.0,999,999,99
3004,3,29,5,0,*?*?*?*?*?*?*?*?*?*?*?*?*?*?*?*?*?*?*?*?*?*?,3.7,1.7,85,101158,0,-0,297,0.0,-0.0,0.0,0,0,0,0,97,0.5,10,5,9999,99999,9,999999999,0.0,999,999,99
3004,3,29,6,0,*?*?*?*?*?*?*?*?*?*?*?*?*?*?*?*?*?*?*?*?*?*?,3.5,1.7,87,101158,70,1367,296,0.0,0.0,0.0,0,0,0,0,100,0.5,10,5,9999,99999,9,999999999,0.0,999,999,99
3004,3,29,7,0,*?*?*?*?*?*?*?*?*?*?*?*?*?*?*?*?*?*?*?*?*?*?,4.3,1.5,81,101158,275,1369,260,141.0,471.7,46.2,14563,36279,6994,850,100,0.5,2,1,9999,99999,9,999999999,0.0,999,999,99
3004,3,29,8,0,*?*?*?*?*?*?*?*?*?*?*?*?*?*?*?*?*?*?*?*?*?*?,5.1,2.3,81,101158,467,1372,265,272.8,538.7,89.5,28099,48926,12703,1675,100,0.5,2,1,9999,99999,9,999999999,0.0,999,999,99
3004,3,29,9,0,*?*?*?*?*?*?*?*?*?*?*?*?*?*?*?*?*?*?*?*?*?*?,6.7,1.5,68,101158,631,1372,259,387.0,589.0,116.1,40258,57110,16106,2355,100,1.0,0,0,9999,99999,9,999999999,0.0,999,999,99
3004,3,29,10,0,*?*?*?*?*?*?*?*?*?*?*?*?*?*?*?*?*?*?*?*?*?*?,8.5,1.0,59,101158,756,1370,265,474.0,601.4,142.2,49487,59708,19158,3133,100,1.0,0,0,9999,99999,9,999999999,0.0,999,999,99
3004,3,29,11,0,*?*?*?*?*?*?*?*?*?*?*?*?*?*?*?*?*?*?*?*?*?*?,9.3,1.5,57,101158,835,1370,280,527.1,581.3,172.9,54825,57974,22449,4036,100,0.5,2,1,9999,99999,9,999999999,0.0,999,999,99
3004,3,29,12,0,*?*?*?*?*?*?*?*?*?*?*?*?*?*?*?*?*?*?*?*?*?*?,10.2,1.7,55,101158,862,1371,315,365.3,146.4,273.2,40000,15390,30491,7587,100,0.5,8,4,9999,99999,9,999999999,0.0,999,999,99
3004,3,29,13,0,*?*?*?*?*?*?*?*?*?*?*?*?*?*?*?*?*?*?*?*?*?*?,10.3,3.8,63,101158,835,1371,311,416.9,244.3,268.1,44726,25979,29414,6814,95,1.5,7,4,9999,99999,9,999999999,0.0,999,999,99
3004,3,29,14,0,*?*?*?*?*?*?*?*?*?*?*?*?*?*?*?*?*?*?*?*?*?*?,10.3,3.4,61,101158,756,1371,316,316.3,144.5,236.6,34552,15000,26527,6117,90,1.0,8,4,9999,99999,9,999999999,0.0,999,999,99
3004,3,29,15,0,*?*?*?*?*?*?*?*?*?*?*?*?*?*?*?*?*?*?*?*?*?*?,10.5,3.2,60,101158,630,1370,322,194.8,56.4,168.9,21421,5526,19040,5047,85,1.0,9,5,9999,99999,9,999999999,0.0,999,999,99
3004,3,29,16,0,*?*?*?*?*?*?*?*?*?*?*?*?*?*?*?*?*?*?*?*?*?*?,10.0,3.0,61,101158,466,1370,319,137.8,53.9,119.4,15123,5014,13476,3306,80,1.5,9,5,9999,99999,9,999999999,0.0,999,999,99
3004,3,29,17,0,*?*?*?*?*?*?*?*?*?*?*?*?*?*?*?*?*?*?*?*?*?*?,10.1,2.9,60,101158,276,1373,305,123.8,276.0,68.4,12841,20672,8876,1251,75,1.0,6,3,9999,99999,9,999999999,0.0,999,999,99
3004,3,29,18,0,*?*?*?*?*?*?*?*?*?*?*?*?*?*?*?*?*?*?*?*?*?*?,8.6,2.1,63,101158,71,1372,318,0.0,0.0,0.0,3,-0,3,1,70,1.0,10,5,9999,99999,9,999999999,0.0,999,999,99
3004,3,29,19,0,*?*?*?*?*?*?*?*?*?*?*?*?*?*?*?*?*?*?*?*?*?*?,7.4,2.9,72,101158,0,-0,313,0.0,-0.0,0.0,0,0,0,0,70,1.0,10,5,9999,99999,9,999999999,0.0,999,999,99
3004,3,29,20,0,*?*?*?*?*?*?*?*?*?*?*?*?*?*?*?*?*?*?*?*?*?*?,6.9,1.7,69,101158,0,-0,311,0.0,-0.0,0.0,0,0,0,0,70,1.0,10,5,9999,99999,9,999999999,0.0,999,999,99
3004,3,29,21,0,*?*?*?*?*?*?*?*?*?*?*?*?*?*?*?*?*?*?*?*?*?*?,6.0,1.5,72,101158,0,-0,307,0.0,-0.0,0.0,0,0,0,0,70,0.5,10,5,9999,99999,9,999999999,0.0,999,999,99
3004,3,29,22,0,*?*?*?*?*?*?*?*?*?*?*?*?*?*?*?*?*?*?*?*?*?*?,6.1,1.7,72,101158,0,-0,307,0.0,-0.0,0.0,0,0,0,0,70,0.5,10,5,9999,99999,9,999999999,0.0,999,999,99
3004,3,29,23,0,*?*?*?*?*?*?*?*?*?*?*?*?*?*?*?*?*?*?*?*?*?*?,5.5,0.4,68,101158,0,-0,305,0.0,-0.0,0.0,0,0,0,0,70,1.0,10,5,9999,99999,9,999999999,0.0,999,999,99
3004,3,29,24,0,*?*?*?*?*?*?*?*?*?*?*?*?*?*?*?*?*?*?*?*?*?*?,6.5,5.6,92,101158,0,-0,308,0.0,-0.0,0.0,0,0,0,0,80,1.0,10,5,9999,99999,9,999999999,0.0,999,999,99
3004,3,30,1,0,*?*?*?*?*?*?*?*?*?*?*?*?*?*?*?*?*?*?*?*?*?*?,4.4,1.7,81,101068,0,-0,300,0.0,-0.0,0.0,0,0,0,0,72,1.0,10,5,9999,99999,9,999999999,0.0,999,999,99
3004,3,30,2,0,*?*?*?*?*?*?*?*?*?*?*?*?*?*?*?*?*?*?*?*?*?*?,4.1,2.3,86,101068,0,-0,298,0.0,-0.0,0.0,0,0,0,0,73,0.5,10,5,9999,99999,9,999999999,0.0,999,999,99
3004,3,30,3,0,*?*?*?*?*?*?*?*?*?*?*?*?*?*?*?*?*?*?*?*?*?*?,3.8,1.9,86,101068,0,-0,297,0.0,-0.0,0.0,0,0,0,0,75,1.0,10,5,9999,99999,9,999999999,0.0,999,999,99
3004,3,30,4,0,*?*?*?*?*?*?*?*?*?*?*?*?*?*?*?*?*?*?*?*?*?*?,3.6,2.1,88,101068,0,-0,296,0.0,-0.0,0.0,0,0,0,0,77,0.5,10,5,9999,99999,9,999999999,0.0,999,999,99
3004,3,30,5,0,*?*?*?*?*?*?*?*?*?*?*?*?*?*?*?*?*?*?*?*?*?*?,3.6,1.7,86,101068,0,-0,296,0.0,-0.0,0.0,0,0,0,0,78,0.5,10,5,9999,99999,9,999999999,0.0,999,999,99
3004,3,30,6,0,*?*?*?*?*?*?*?*?*?*?*?*?*?*?*?*?*?*?*?*?*?*?,3.3,1.3,86,101068,79,1374,285,3.7,16.1,2.7,463,602,505,44,80,0.5,8,4,9999,99999,9,999999999,0.0,999,999,99
3004,3,30,7,0,*?*?*?*?*?*?*?*?*?*?*?*?*?*?*?*?*?*?*?*?*?*?,2.9,1.9,91,101068,284,1372,265,142.6,405.1,58.8,14513,31116,8522,1038,83,0.5,4,2,9999,99999,9,999999999,0.0,999,999,99
3004,3,30,8,0,*?*?*?*?*?*?*?*?*?*?*?*?*?*?*?*?*?*?*?*?*?*?,4.9,3.0,86,101068,475,1372,279,260.5,394.9,123.7,27092,36399,15463,2378,87,0.5,5,3,9999,99999,9,999999999,0.0,999,999,99
3004,3,30,9,0,*?*?*?*?*?*?*?*?*?*?*?*?*?*?*?*?*?*?*?*?*?*?,6.9,3.8,79,101068,638,1370,292,343.5,330.4,189.6,36662,33771,21391,4177,90,1.0,6,3,9999,99999,9,999999999,0.0,999,999,99
3004,3,30,10,0,*?*?*?*?*?*?*?*?*?*?*?*?*?*?*?*?*?*?*?*?*?*?,8.4,5.0,78,101068,764,1371,295,447.1,421.2,212.4,46826,42716,25167,4808,93,1.0,5,3,9999,99999,9,999999999,0.0,999,999,99
3004,3,30,11,0,*?*?*?*?*?*?*?*?*?*?*?*?*?*?*?*?*?*?*?*?*?*?,9.9,4.1,66,101068,842,1370,296,517.0,494.5,213.0,54886,50760,25436,5139,97,0.5,4,2,9999,99999,9,999999999,0.0,999,999,99
3004,3,30,12,0,*?*?*?*?*?*?*?*?*?*?*?*?*?*?*?*?*?*?*?*?*?*?,11.1,4.3,62,101068,869,1370,310,483.2,341.3,266.7,52113,36460,29336,6927,100,0.5,6,3,9999,99999,9,999999999,0.0,999,999,99
3004,3,30,13,0,*?*?*?*?*?*?*?*?*?*?*?*?*?*?*?*?*?*?*?*?*?*?,11.0,4.6,64,101068,842,1371,315,420.7,244.5,270.5,45147,26021,29659,6917,97,1.5,7,4,9999,99999,9,999999999,0.0,999,999,99
3004,3,30,14,0,*?*?*?*?*?*?*?*?*?*?*?*?*?*?*?*?*?*?*?*?*?*?,11.0,5.0,65,101068,762,1370,297,472.8,541.3,171.6,50598,55062,21198,3798,93,1.0,3,2,9999,99999,9,999999999,0.0,999,999,99
3004,3,30,15,0,*?*?*?*?*?*?*?*?*?*?*?*?*?*?*?*?*?*?*?*?*?*?,11.2,4.5,63,101068,636,1369,306,365.0,412.6,173.4,38067,40713,20995,3591,90,1.0,5,3,9999,99999,9,999999999,0.0,999,999,99
3004,3,30,16,0,*?*?*?*?*?*?*?*?*?*?*?*?*?*?*?*?*?*?*?*?*?*?,11.1,5.1,65,101068,473,1372,302,269.2,459.0,110.9,28301,42321,14140,2104,87,1.5,4,2,9999,99999,9,999999999,0.0,999,999,99
3004,3,30,17,0,*?*?*?*?*?*?*?*?*?*?*?*?*?*?*?*?*?*?*?*?*?*?,10.9,4.1,62,101068,282,1371,300,141.4,404.2,58.3,14388,30973,8454,1029,83,1.0,4,2,9999,99999,9,999999999,0.0,999,999,99
3004,3,30,18,0,*?*?*?*?*?*?*?*?*?*?*?*?*?*?*?*?*?*?*?*?*?*?,9.5,4.5,69,101068,77,1363,317,2.3,5.4,2.0,288,171,310,30,80,1.0,9,5,9999,99999,9,999999999,0.0,999,999,99
3004,3,30,19,0,*?*?*?*?*?*?*?*?*?*?*?*?*?*?*?*?*?*?*?*?*?*?,8.5,4.1,73,101068,0,-0,317,0.0,-0.0,0.0,0,0,0,0,87,1.0,10,5,9999,99999,9,999999999,0.0,999,999,99
3004,3,30,20,0,*?*?*?*?*?*?*?*?*?*?*?*?*?*?*?*?*?*?*?*?*?*?,6.9,3.4,77,101068,0,-0,310,0.0,-0.0,0.0,0,0,0,0,93,1.0,10,5,9999,99999,9,999999999,0.0,999,999,99
3004,3,30,21,0,*?*?*?*?*?*?*?*?*?*?*?*?*?*?*?*?*?*?*?*?*?*?,5.7,2.5,79,101068,0,-0,305,0.0,-0.0,0.0,0,0,0,0,100,0.5,10,5,9999,99999,9,999999999,0.0,999,999,99
3004,3,30,22,0,*?*?*?*?*?*?*?*?*?*?*?*?*?*?*?*?*?*?*?*?*?*?,5.8,2.9,80,101068,0,-0,306,0.0,-0.0,0.0,0,0,0,0,107,0.5,10,5,9999,99999,9,999999999,0.0,999,999,99
3004,3,30,23,0,*?*?*?*?*?*?*?*?*?*?*?*?*?*?*?*?*?*?*?*?*?*?,6.0,2.5,77,101068,0,-0,307,0.0,-0.0,0.0,0,0,0,0,113,1.0,10,5,9999,99999,9,999999999,0.0,999,999,99
3004,3,30,24,0,*?*?*?*?*?*?*?*?*?*?*?*?*?*?*?*?*?*?*?*?*?*?,4.9,1.0,75,101068,0,-0,302,0.0,-0.0,0.0,0,0,0,0,70,1.0,10,5,9999,99999,9,999999999,0.0,999,999,99
3004,3,31,1,0,*?*?*?*?*?*?*?*?*?*?*?*?*?*?*?*?*?*?*?*?*?*?,6.8,4.5,84,101375,0,-0,310,0.0,-0.0,0.0,0,0,0,0,118,1.0,10,5,9999,99999,9,999999999,0.0,999,999,99
3004,3,31,2,0,*?*?*?*?*?*?*?*?*?*?*?*?*?*?*?*?*?*?*?*?*?*?,7.5,5.5,85,101375,0,-0,313,0.0,-0.0,0.0,0,0,0,0,117,0.5,10,5,9999,99999,9,999999999,0.0,999,999,99
3004,3,31,3,0,*?*?*?*?*?*?*?*?*?*?*?*?*?*?*?*?*?*?*?*?*?*?,6.8,5.3,89,101375,0,-0,310,0.0,-0.0,0.0,0,0,0,0,115,1.0,10,5,9999,99999,9,999999999,0.0,999,999,99
3004,3,31,4,0,*?*?*?*?*?*?*?*?*?*?*?*?*?*?*?*?*?*?*?*?*?*?,6.3,5.3,92,101375,0,-0,307,0.0,-0.0,0.0,0,0,0,0,113,0.5,10,5,9999,99999,9,999999999,0.0,999,999,99
3004,3,31,5,0,*?*?*?*?*?*?*?*?*?*?*?*?*?*?*?*?*?*?*?*?*?*?,6.1,4.6,90,101375,0,-0,307,0.0,-0.0,0.0,0,0,0,0,112,0.5,10,5,9999,99999,9,999999999,0.0,999,999,99
3004,3,31,6,0,*?*?*?*?*?*?*?*?*?*?*?*?*?*?*?*?*?*?*?*?*?*?,5.7,4.3,89,101375,87,1365,305,3.3,0.0,3.3,427,-0,426,135,110,0.5,10,5,9999,99999,9,999999999,0.0,999,999,99
3004,3,31,7,0,*?*?*?*?*?*?*?*?*?*?*?*?*?*?*?*?*?*?*?*?*?*?,6.6,5.6,92,101375,292,1370,305,77.1,48.1,66.9,8462,3968,7574,1736,110,0.5,9,5,9999,99999,9,999999999,0.0,999,999,99
3004,3,31,8,0,*?*?*?*?*?*?*?*?*?*?*?*?*?*?*?*?*?*?*?*?*?*?,7.3,7.1,97,101375,482,1368,308,143.6,54.2,124.5,15763,5082,14042,3469,110,0.5,9,5,9999,99999,9,999999999,0.0,999,999,99
3004,3,31,9,0,*?*?*?*?*?*?*?*?*?*?*?*?*?*?*?*?*?*?*?*?*?*?,9.2,6.9,84,101375,646,1370,308,314.0,237.7,201.9,33401,24343,22623,4515,110,1.0,7,4,9999,99999,9,999999999,0.0,999,999,99
3004,3,31,10,0,*?*?*?*?*?*?*?*?*?*?*?*?*?*?*?*?*?*?*?*?*?*?,10.6,6.2,73,101375,771,1369,314,382.4,242.5,245.9,40892,25545,27157,5947,110,1.0,7,4,9999,99999,9,999999999,0.0,999,999,99
3004,3,31,11,0,*?*?*?*?*?*?*?*?*?*?*?*?*?*?*?*?*?*?*?*?*?*?,12.3,5.5,62,101375,849,1369,321,425.2,244.7,273.4,45637,26069,29941,7042,110,0.5,7,4,9999,99999,9,999999999,0.0,999,999,99
3004,3,31,12,0,*?*?*?*?*?*?*?*?*?*?*?*?*?*?*?*?*?*?*?*?*?*?,12.8,5.9,62,101375,876,1370,328,371.9,146.6,278.2,40736,15432,31022,7811,110,0.5,8,4,9999,99999,9,999999999,0.0,999,999,99
3004,3,31,13,0,*?*?*?*?*?*?*?*?*?*?*?*?*?*?*?*?*?*?*?*?*?*?,12.8,5.6,61,101375,848,1369,332,271.1,58.2,235.0,29866,5878,26478,7925,108,1.5,9,5,9999,99999,9,999999999,0.0,999,999,99
3004,3,31,14,0,*?*?*?*?*?*?*?*?*?*?*?*?*?*?*?*?*?*?*?*?*?*?,13.0,5.0,57,101375,769,1370,324,381.1,242.4,245.0,40750,25527,27074,5916,107,1.0,7,4,9999,99999,9,999999999,0.0,999,999,99
3004,3,31,15,0,*?*?*?*?*?*?*?*?*?*?*?*?*?*?*?*?*?*?*?*?*?*?,13.2,5.3,58,101375,643,1370,325,312.3,237.6,200.8,33207,24303,22503,4482,105,1.0,7,4,9999,99999,9,999999999,0.0,999,999,99
3004,3,31,16,0,*?*?*?*?*?*?*?*?*?*?*?*?*?*?*?*?*?*?*?*?*?*?,13.1,4.8,57,101375,479,1370,329,188.5,135.9,141.0,20512,12934,16049,3219,103,1.5,8,4,9999,99999,9,999999999,0.0,999,999,99
3004,3,31,17,0,*?*?*?*?*?*?*?*?*?*?*?*?*?*?*?*?*?*?*?*?*?*?,12.8,5.9,62,101375,288,1369,319,131.6,280.3,72.7,13629,21433,9384,1335,102,1.0,6,3,9999,99999,9,999999999,0.0,999,999,99
3004,3,31,18,0,*?*?*?*?*?*?*?*?*?*?*?*?*?*?*?*?*?*?*?*?*?*?,11.8,6.6,69,101375,84,1371,328,4.6,9.9,4.0,549,334,580,60,100,1.0,9,5,9999,99999,9,999999999,0.0,999,999,99
3004,3,31,19,0,*?*?*?*?*?*?*?*?*?*?*?*?*?*?*?*?*?*?*?*?*?*?,10.4,7.3,79,101375,0,-0,325,0.0,-0.0,0.0,0,0,0,0,98,1.0,10,5,9999,99999,9,999999999,0.0,999,999,99
3004,3,31,20,0,*?*?*?*?*?*?*?*?*?*?*?*?*?*?*?*?*?*?*?*?*?*?,9.7,7.6,85,101375,0,-0,322,0.0,-0.0,0.0,0,0,0,0,97,1.0,10,5,9999,99999,9,999999999,0.0,999,999,99
3004,3,31,21,0,*?*?*?*?*?*?*?*?*?*?*?*?*?*?*?*?*?*?*?*?*?*?,8.5,7.9,94,101375,0,-0,317,0.0,-0.0,0.0,0,0,0,0,95,0.5,10,5,9999,99999,9,999999999,0.0,999,999,99
3004,3,31,22,0,*?*?*?*?*?*?*?*?*?*?*?*?*?*?*?*?*?*?*?*?*?*?,8.1,8.1,98,101375,0,-0,315,0.0,-0.0,0.0,0,0,0,0,93,0.5,10,5,9999,99999,9,999999999,0.0,999,999,99
3004,3,31,23,0,*?*?*?*?*?*?*?*?*?*?*?*?*?*?*?*?*?*?*?*?*?*?,7.2,6.7,96,101375,0,-0,311,0.0,-0.0,0.0,0,0,0,0,92,1.0,10,5,9999,99999,9,999999999,0.0,999,999,99
3004,3,31,24,0,*?*?*?*?*?*?*?*?*?*?*?*?*?*?*?*?*?*?*?*?*?*?,6.2,3.6,82,101375,0,-0,307,0.0,-0.0,0.0,0,0,0,0,120,1.0,10,5,9999,99999,9,999999999,0.0,999,999,99
3004,4,1,1,0,*?*?*?*?*?*?*?*?*?*?*?*?*?*?*?*?*?*?*?*?*?*?,4.1,4.1,100,101955,0,-0,298,0.0,-0.0,0.0,0,0,0,0,90,1.0,10,5,9999,99999,9,999999999,0.2,999,999,99
3004,4,1,2,0,*?*?*?*?*?*?*?*?*?*?*?*?*?*?*?*?*?*?*?*?*?*?,2.6,2.7,100,101955,0,-0,292,0.0,-0.0,0.0,0,0,0,0,90,0.5,10,5,9999,99999,9,999999999,0.8,999,999,99
3004,4,1,3,0,*?*?*?*?*?*?*?*?*?*?*?*?*?*?*?*?*?*?*?*?*?*?,2.5,2.5,100,101955,0,-0,291,0.0,-0.0,0.0,0,0,0,0,90,1.0,10,5,9999,99999,9,999999999,0.0,999,999,99
3004,4,1,4,0,*?*?*?*?*?*?*?*?*?*?*?*?*?*?*?*?*?*?*?*?*?*?,1.9,1.9,100,101955,0,-0,289,0.0,-0.0,0.0,0,0,0,0,90,0.5,10,5,9999,99999,9,999999999,1.3,999,999,99
3004,4,1,5,0,*?*?*?*?*?*?*?*?*?*?*?*?*?*?*?*?*?*?*?*?*?*?,1.3,1.3,100,101955,0,-0,287,0.0,-0.0,0.0,0,0,0,0,90,0.5,10,5,9999,99999,9,999999999,0.0,999,999,99
3004,4,1,6,0,*?*?*?*?*?*?*?*?*?*?*?*?*?*?*?*?*?*?*?*?*?*?,2.2,1.3,100,101955,96,1372,252,17.3,166.0,5.7,1882,10071,980,196,90,0.5,2,1,9999,99999,9,999999999,1.0,999,999,99
3004,4,1,7,0,*?*?*?*?*?*?*?*?*?*?*?*?*?*?*?*?*?*?*?*?*?*?,3.1,1.5,98,101955,300,1368,265,153.9,412.6,63.4,15645,32352,9126,1118,88,0.5,4,2,9999,99999,9,999999999,0.1,999,999,99
3004,4,1,8,0,*?*?*?*?*?*?*?*?*?*?*?*?*?*?*?*?*?*?*?*?*?*?,5.1,3.0,94,101955,490,1368,289,229.3,228.5,147.4,24254,21801,16868,3065,87,0.5,7,4,9999,99999,9,999999999,0.4,999,999,99
3004,4,1,9,0,*?*?*?*?*?*?*?*?*?*?*?*?*?*?*?*?*?*?*?*?*?*?,7.9,3.0,78,101955,653,1368,281,398.8,532.1,144.8,42569,52723,18284,2961,85,1.0,3,2,9999,99999,9,999999999,1.0,999,999,99
3004,4,1,10,0,*?*?*?*?*?*?*?*?*?*?*?*?*?*?*?*?*?*?*?*?*?*?,10.2,5.1,78,101955,778,1368,298,474.6,490.8,195.5,50257,49975,23584,4436,83,1.0,4,2,9999,99999,9,999999999,0.0,999,999,99
3004,4,1,11,0,*?*?*?*?*?*?*?*?*?*?*?*?*?*?*?*?*?*?*?*?*?*?,11.4,5.0,71,101955,856,1368,294,542.4,582.7,177.9,56541,58146,23053,4252,82,0.5,2,1,9999,99999,9,999999999,1.1,999,999,99
3004,4,1,12,0,*?*?*?*?*?*?*?*?*?*?*?*?*?*?*?*?*?*?*?*?*?*?,12.8,5.6,68,101955,882,1368,305,555.4,548.9,201.6,59689,56658,24420,5047,80,0.5,3,2,9999,99999,9,999999999,0.0,999,999,99
3004,4,1,13,0,*?*?*?*?*?*?*?*?*?*?*?*?*?*?*?*?*?*?*?*?*?*?,13.4,5.0,62,101955,854,1368,311,525.7,495.2,216.6,55827,50900,25802,5300,82,1.5,4,2,9999,99999,9,999999999,0.0,999,999,99
3004,4,1,14,0,*?*?*?*?*?*?*?*?*?*?*?*?*?*?*?*?*?*?*?*?*?*?,13.6,4.5,59,101955,775,1369,312,472.3,490.6,194.6,50012,49928,23486,4401,83,1.0,4,2,9999,99999,9,999999999,0.0,999,999,99
3004,4,1,15,0,*?*?*?*?*?*?*?*?*?*?*?*?*?*?*?*?*?*?*?*?*?*?,14.1,5.9,64,101955,649,1369,325,350.3,331.1,193.3,37400,33958,21783,4286,85,1.0,6,3,9999,99999,9,999999999,0.0,999,999,99
3004,4,1,16,0,*?*?*?*?*?*?*?*?*?*?*?*?*?*?*?*?*?*?*?*?*?*?,13.6,6.1,66,101955,485,1369,336,144.5,54.2,125.3,15863,5092,14131,3496,87,1.5,9,5,9999,99999,9,999999999,0.0,999,999,99
3004,4,1,17,0,*?*?*?*?*?*?*?*?*?*?*?*?*?*?*?*?*?*?*?*?*?*?,13.4,8.1,77,101955,294,1367,331,103.4,121.1,77.3,11280,9762,8946,1672,88,1.0,8,4,9999,99999,9,999999999,0.0,999,999,99
3004,4,1,18,0,*?*?*?*?*?*?*?*?*?*?*?*?*?*?*?*?*?*?*?*?*?*?,11.7,9.4,95,101955,90,1364,328,6.8,13.8,5.9,800,485,839,91,90,1.0,9,5,9999,99999,9,999999999,0.6,999,999,99
3004,4,1,19,0,*?*?*?*?*?*?*?*?*?*?*?*?*?*?*?*?*?*?*?*?*?*?,9.6,9.6,100,101955,0,-0,321,0.0,-0.0,0.0,0,0,0,0,88,1.0,10,5,9999,99999,9,999999999,0.0,999,999,99
3004,4,1,20,0,*?*?*?*?*?*?*?*?*?*?*?*?*?*?*?*?*?*?*?*?*?*?,8.0,8.0,100,101955,0,-0,314,0.0,-0.0,0.0,0,0,0,0,87,1.0,10,5,9999,99999,9,999999999,0.0,999,999,99
3004,4,1,21,0,*?*?*?*?*?*?*?*?*?*?*?*?*?*?*?*?*?*?*?*?*?*?,6.2,6.2,100,101955,0,-0,307,0.0,-0.0,0.0,0,0,0,0,85,0.5,10,5,9999,99999,9,999999999,0.2,999,999,99
3004,4,1,22,0,*?*?*?*?*?*?*?*?*?*?*?*?*?*?*?*?*?*?*?*?*?*?,5.6,5.6,100,101955,0,-0,304,0.0,-0.0,0.0,0,0,0,0,83,0.5,10,5,9999,99999,9,999999999,0.0,999,999,99
3004,4,1,23,0,*?*?*?*?*?*?*?*?*?*?*?*?*?*?*?*?*?*?*?*?*?*?,5.2,5.1,100,101955,0,-0,303,0.0,-0.0,0.0,0,0,0,0,82,1.0,10,5,9999,99999,9,999999999,0.0,999,999,99
3004,4,1,24,0,*?*?*?*?*?*?*?*?*?*?*?*?*?*?*?*?*?*?*?*?*?*?,6.2,5.6,100,101955,0,-0,307,0.0,-0.0,0.0,0,0,0,0,90,1.0,10,5,9999,99999,9,999999999,0.4,999,999,99
3004,4,2,1,0,*?*?*?*?*?*?*?*?*?*?*?*?*?*?*?*?*?*?*?*?*?*?,4.2,0.4,76,102433,0,-0,299,0.0,-0.0,0.0,0,0,0,0,73,1.0,10,5,9999,99999,9,999999999,0.1,999,999,99
3004,4,2,2,0,*?*?*?*?*?*?*?*?*?*?*?*?*?*?*?*?*?*?*?*?*?*?,3.7,-2.2,64,102433,0,-0,297,0.0,-0.0,0.0,0,0,0,0,67,0.5,10,5,9999,99999,9,999999999,0.1,999,999,99
3004,4,2,3,0,*?*?*?*?*?*?*?*?*?*?*?*?*?*?*?*?*?*?*?*?*?*?,3.9,-1.1,68,102433,0,-0,298,0.0,-0.0,0.0,0,0,0,0,60,1.0,10,5,9999,99999,9,999999999,0.0,999,999,99
3004,4,2,4,0,*?*?*?*?*?*?*?*?*?*?*?*?*?*?*?*?*?*?*?*?*?*?,3.6,-1.3,68,102433,0,-0,297,0.0,-0.0,0.0,0,0,0,0,53,0.5,10,5,9999,99999,9,999999999,0.0,999,999,99
3004,4,2,5,0,*?*?*?*?*?*?*?*?*?*?*?*?*?*?*?*?*?*?*?*?*?*?,3.3,-1.5,69,102433,0,-0,269,0.0,-0.0,0.0,0,0,0,0,47,0.5,5,3,9999,99999,9,999999999,0.0,999,999,99
3004,4,2,6,0,*?*?*?*?*?*?*?*?*?*?*?*?*?*?*?*?*?*?*?*?*?*?,3.5,-1.3,70,102433,104,1365,291,11.7,20.4,10.1,1358,995,1278,209,40,0.5,9,5,9999,99999,9,999999999,0.0,999,999,99
3004,4,2,7,0,*?*?*?*?*?*?*?*?*?*?*?*?*?*?*?*?*?*?*?*?*?*?,3.8,-0.2,74,102433,308,1366,272,153.6,357.8,73.0,16020,28244,9501,1335,45,0.5,5,3,9999,99999,9,999999999,0.0,999,999,99
3004,4,2,8,0,*?*?*?*?*?*?*?*?*?*?*?*?*?*?*?*?*?*?*?*?*?*?,4.8,0.2,71,102433,498,1367,276,276.3,398.3,131.3,28734,37227,16309,2547,50,0.5,5,3,9999,99999,9,999999999,0.0,999,999,99
3004,4,2,9,0,*?*?*?*?*?*?*?*?*?*?*?*?*?*?*?*?*?*?*?*?*?*?,6.9,-0.0,61,102433,661,1368,279,396.1,482.1,163.2,41794,47983,20077,3392,55,1.0,4,2,9999,99999,9,999999999,0.0,999,999,99
3004,4,2,10,0,*?*?*?*?*?*?*?*?*?*?*?*?*?*?*?*?*?*?*?*?*?*?,8.3,-0.0,56,102433,785,1367,263,495.2,603.9,148.6,51747,60181,19868,3358,60,1.0,0,0,9999,99999,9,999999999,0.0,999,999,99
3004,4,2,11,0,*?*?*?*?*?*?*?*?*?*?*?*?*?*?*?*?*?*?*?*?*?*?,9.3,0.4,53,102433,863,1368,273,548.9,603.0,168.5,57414,60497,22037,4101,65,0.5,1,0,9999,99999,9,999999999,0.0,999,999,99
3004,4,2,12,0,*?*?*?*?*?*?*?*?*?*?*?*?*?*?*?*?*?*?*?*?*?*?,9.9,1.3,54,102433,889,1368,298,528.8,427.3,251.2,55620,43994,29129,6464,70,0.5,5,3,9999,99999,9,999999999,0.0,999,999,99
3004,4,2,13,0,*?*?*?*?*?*?*?*?*?*?*?*?*?*?*?*?*?*?*?*?*?*?,9.7,1.5,56,102433,861,1368,276,547.3,602.8,168.0,57241,60471,21984,4079,63,1.5,1,0,9999,99999,9,999999999,0.0,999,999,99
3004,4,2,14,0,*?*?*?*?*?*?*?*?*?*?*?*?*?*?*?*?*?*?*?*?*?*?,10.0,1.5,54,102433,781,1368,282,490.7,577.6,160.9,50945,57278,21148,3572,57,1.0,2,1,9999,99999,9,999999999,0.0,999,999,99
3004,4,2,15,0,*?*?*?*?*?*?*?*?*?*?*?*?*?*?*?*?*?*?*?*?*?*?,9.7,2.1,58,102433,655,1368,308,319.3,238.1,205.3,33969,24455,22971,4616,50,1.0,7,4,9999,99999,9,999999999,0.0,999,999,99
3004,4,2,16,0,*?*?*?*?*?*?*?*?*?*?*?*?*?*?*?*?*?*?*?*?*?*?,9.9,2.1,57,102433,491,1368,293,282.0,462.1,116.2,29648,43088,14749,2221,43,1.5,4,2,9999,99999,9,999999999,0.0,999,999,99
3004,4,2,17,0,*?*?*?*?*?*?*?*?*?*?*?*?*?*?*?*?*?*?*?*?*?*?,9.6,1.7,57,102433,301,1370,318,80.2,48.6,69.6,8803,4042,7876,1810,37,1.0,9,5,9999,99999,9,999999999,0.0,999,999,99
3004,4,2,18,0,*?*?*?*?*?*?*?*?*?*?*?*?*?*?*?*?*?*?*?*?*?*?,8.5,0.4,56,102433,97,1372,313,9.1,17.1,7.9,1066,801,1006,162,30,1.0,9,5,9999,99999,9,999999999,0.0,999,999,99
3004,4,2,19,0,*?*?*?*?*?*?*?*?*?*?*?*?*?*?*?*?*?*?*?*?*?*?,8.0,-0.0,56,102433,0,-0,316,0.0,-0.0,0.0,0,0,0,0,33,1.0,10,5,9999,99999,9,999999999,0.0,999,999,99
3004,4,2,20,0,*?*?*?*?*?*?*?*?*?*?*?*?*?*?*?*?*?*?*?*?*?*?,7.0,0.2,61,102433,0,-0,311,0.0,-0.0,0.0,0,0,0,0,37,1.0,10,5,9999,99999,9,999999999,0.0,999,999,99
3004,4,2,21,0,*?*?*?*?*?*?*?*?*?*?*?*?*?*?*?*?*?*?*?*?*?*?,6.1,0.4,66,102433,0,-0,307,0.0,-0.0,0.0,0,0,0,0,40,0.5,10,5,9999,99999,9,999999999,0.0,999,999,99
3004,4,2,22,0,*?*?*?*?*?*?*?*?*?*?*?*?*?*?*?*?*?*?*?*?*?*?,5.3,0.8,72,102433,0,-0,304,0.0,-0.0,0.0,0,0,0,0,43,0.5,10,5,9999,99999,9,999999999,0.0,999,999,99
3004,4,2,23,0,*?*?*?*?*?*?*?*?*?*?*?*?*?*?*?*?*?*?*?*?*?*?,4.5,0.6,75,102433,0,-0,300,0.0,-0.0,0.0,0,0,0,0,47,1.0,10,5,9999,99999,9,999999999,0.0,999,999,99
3004,4,2,24,0,*?*?*?*?*?*?*?*?*?*?*?*?*?*?*?*?*?*?*?*?*?*?,4.8,3.0,87,102433,0,-0,301,0.0,-0.0,0.0,0,0,0,0,80,1.0,10,5,9999,99999,9,999999999,0.0,999,999,99
3004,4,3,1,0,*?*?*?*?*?*?*?*?*?*?*?*?*?*?*?*?*?*?*?*?*?*?,1.7,0.2,87,102441,0,-0,288,0.0,-0.0,0.0,0,0,0,0,97,1.0,10,5,9999,99999,9,999999999,0.0,999,999,99
3004,4,3,2,0,*?*?*?*?*?*?*?*?*?*?*?*?*?*?*?*?*?*?*?*?*?*?,0.5,-0.0,93,102441,0,-0,283,0.0,-0.0,0.0,0,0,0,0,143,0.5,10,5,9999,99999,9,999999999,0.0,999,999,99
3004,4,3,3,0,*?*?*?*?*?*?*?*?*?*?*?*?*?*?*?*?*?*?*?*?*?*?,-0.1,-1.1,90,102441,0,-0,281,0.0,-0.0,0.0,0,0,0,0,190,1.0,10,5,9999,99999,9,999999999,0.0,999,999,99
3004,4,3,4,0,*?*?*?*?*?*?*?*?*?*?*?*?*?*?*?*?*?*?*?*?*?*?,-0.2,-1.3,87,102441,0,-0,281,0.0,-0.0,0.0,0,0,0,0,237,0.5,10,5,9999,99999,9,999999999,0.0,999,999,99
3004,4,3,5,0,*?*?*?*?*?*?*?*?*?*?*?*?*?*?*?*?*?*?*?*?*?*?,-0.4,-2.4,82,102441,0,-0,270,0.0,-0.0,0.0,0,0,0,0,283,0.5,8,4,9999,99999,9,999999999,0.0,999,999,99
3004,4,3,6,0,*?*?*?*?*?*?*?*?*?*?*?*?*?*?*?*?*?*?*?*?*?*?,-0.6,-3.7,75,102441,113,1372,274,14.6,23.6,12.7,1685,1199,1583,263,330,0.5,9,5,9999,99999,9,999999999,0.0,999,999,99
3004,4,3,7,0,*?*?*?*?*?*?*?*?*?*?*?*?*?*?*?*?*?*?*?*?*?*?,0.6,-2.9,73,102441,316,1365,273,113.8,123.9,85.1,12399,10280,9816,1850,282,0.5,8,4,9999,99999,9,999999999,0.0,999,999,99
3004,4,3,8,0,*?*?*?*?*?*?*?*?*?*?*?*?*?*?*?*?*?*?*?*?*?*?,1.7,-2.2,71,102441,506,1367,283,152.1,54.6,131.8,16698,5173,14869,3714,233,0.5,9,5,9999,99999,9,999999999,0.0,999,999,99
3004,4,3,9,0,*?*?*?*?*?*?*?*?*?*?*?*?*?*?*?*?*?*?*?*?*?*?,4.5,-1.5,62,102441,668,1367,284,326.9,238.7,210.2,34799,24611,23480,4765,185,1.0,7,4,9999,99999,9,999999999,0.0,999,999,99
3004,4,3,10,0,*?*?*?*?*?*?*?*?*?*?*?*?*?*?*?*?*?*?*?*?*?*?,5.9,-2.2,53,102441,792,1367,284,437.9,338.5,241.7,47050,35812,26791,5891,137,1.0,6,3,9999,99999,9,999999999,0.0,999,999,99
3004,4,3,11,0,*?*?*?*?*?*?*?*?*?*?*?*?*?*?*?*?*?*?*?*?*?*?,6.6,-1.3,54,102441,870,1368,287,484.8,341.4,267.6,52289,36480,29420,6969,88,0.5,6,3,9999,99999,9,999999999,0.0,999,999,99
3004,4,3,12,0,*?*?*?*?*?*?*?*?*?*?*?*?*?*?*?*?*?*?*?*?*?*?,8.5,-1.7,46,102441,895,1367,301,451.0,245.9,290.0,48514,26323,31593,7814,40,0.5,7,4,9999,99999,9,999999999,0.0,999,999,99
3004,4,3,13,0,*?*?*?*?*?*?*?*?*?*?*?*?*?*?*?*?*?*?*?*?*?*?,8.7,-1.3,47,102441,867,1367,319,160.1,0.0,160.1,19119,0,19200,7575,37,1.5,10,5,9999,99999,9,999999999,0.0,999,999,99
3004,4,3,14,0,*?*?*?*?*?*?*?*?*?*?*?*?*?*?*?*?*?*?*?*?*?*?,8.5,-2.9,42,102441,787,1367,313,250.2,57.8,216.9,27548,5806,24438,7055,33,1.0,9,5,9999,99999,9,999999999,0.0,999,999,99
3004,4,3,15,0,*?*?*?*?*?*?*?*?*?*?*?*?*?*?*?*?*?*?*?*?*?*?,8.9,-3.1,39,102441,661,1368,308,273.1,142.4,204.3,29782,14516,23009,5025,30,1.0,8,4,9999,99999,9,999999999,0.0,999,999,99
3004,4,3,16,0,*?*?*?*?*?*?*?*?*?*?*?*?*?*?*?*?*?*?*?*?*?*?,8.6,-2.7,42,102441,497,1367,313,148.9,54.5,129.1,16349,5140,14560,3622,27,1.5,9,5,9999,99999,9,999999999,0.0,999,999,99
3004,4,3,17,0,*?*?*?*?*?*?*?*?*?*?*?*?*?*?*?*?*?*?*?*?*?*?,8.3,-1.5,48,102441,307,1369,306,109.2,122.7,81.7,11913,10061,9439,1772,23,1.0,8,4,9999,99999,9,999999999,0.0,999,999,99
3004,4,3,18,0,*?*?*?*?*?*?*?*?*?*?*?*?*?*?*?*?*?*?*?*?*?*?,7.6,-1.5,50,102441,103,1367,309,11.3,20.0,9.8,1316,967,1239,203,20,1.0,9,5,9999,99999,9,999999999,0.0,999,999,99
3004,4,3,19,0,*?*?*?*?*?*?*?*?*?*?*?*?*?*?*?*?*?*?*?*?*?*?,5.3,-1.7,57,102441,0,-0,304,0.0,-0.0,0.0,0,0,0,0,18,1.0,10,5,9999,99999,9,999999999,0.0,999,999,99
3004,4,3,20,0,*?*?*?*?*?*?*?*?*?*?*?*?*?*?*?*?*?*?*?*?*?*?,4.5,-1.9,59,102441,0,-0,301,0.0,-0.0,0.0,0,0,0,0,17,1.0,10,5,9999,99999,9,999999999,0.0,999,999,99
3004,4,3,21,0,*?*?*?*?*?*?*?*?*?*?*?*?*?*?*?*?*?*?*?*?*?*?,3.3,-3.9,55,102441,0,-0,296,0.0,-0.0,0.0,0,0,0,0,15,0.5,10,5,9999,99999,9,999999999,0.0,999,999,99
3004,4,3,22,0,*?*?*?*?*?*?*?*?*?*?*?*?*?*?*?*?*?*?*?*?*?*?,2.0,-3.9,60,102441,0,-0,290,0.0,-0.0,0.0,0,0,0,0,13,0.5,10,5,9999,99999,9,999999999,0.0,999,999,99
3004,4,3,23,0,*?*?*?*?*?*?*?*?*?*?*?*?*?*?*?*?*?*?*?*?*?*?,1.8,-3.1,65,102441,0,-0,289,0.0,-0.0,0.0,0,0,0,0,12,1.0,10,5,9999,99999,9,999999999,0.0,999,999,99
3004,4,3,24,0,*?*?*?*?*?*?*?*?*?*?*?*?*?*?*?*?*?*?*?*?*?*?,3.6,0.4,76,102441,0,-0,296,0.0,-0.0,0.0,0,0,0,0,50,1.0,10,5,9999,99999,9,999999999,0.0,999,999,99
3004,4,4,1,0,*?*?*?*?*?*?*?*?*?*?*?*?*?*?*?*?*?*?*?*?*?*?,1.1,-4.2,64,102456,0,-0,287,0.0,-0.0,0.0,0,0,0,0,15,1.0,10,5,9999,99999,9,999999999,0.0,999,999,99
3004,4,4,2,0,*?*?*?*?*?*?*?*?*?*?*?*?*?*?*?*?*?*?*?*?*?*?,0.4,-4.8,64,102456,0,-0,284,0.0,-0.0,0.0,0,0,0,0,20,0.5,10,5,9999,99999,9,999999999,0.0,999,999,99
3004,4,4,3,0,*?*?*?*?*?*?*?*?*?*?*?*?*?*?*?*?*?*?*?*?*?*?,0.6,-4.8,64,102456,0,-0,285,0.0,-0.0,0.0,0,0,0,0,25,1.0,10,5,9999,99999,9,999999999,0.0,999,999,99
3004,4,4,4,0,*?*?*?*?*?*?*?*?*?*?*?*?*?*?*?*?*?*?*?*?*?*?,0.7,-5.3,60,102456,0,-0,285,0.0,-0.0,0.0,0,0,0,0,30,0.5,10,5,9999,99999,9,999999999,0.0,999,999,99
3004,4,4,5,0,*?*?*?*?*?*?*?*?*?*?*?*?*?*?*?*?*?*?*?*?*?*?,0.6,-6.3,56,102456,0,-0,285,0.0,-0.0,0.0,0,0,0,0,35,0.5,10,5,9999,99999,9,999999999,0.0,999,999,99
3004,4,4,6,0,*?*?*?*?*?*?*?*?*?*?*?*?*?*?*?*?*?*?*?*?*?*?,0.5,-6.3,57,102456,121,1368,284,10.1,0.0,10.1,1227,-0,1227,399,40,0.5,10,5,9999,99999,9,999999999,0.0,999,999,99
3004,4,4,7,0,*?*?*?*?*?*?*?*?*?*?*?*?*?*?*?*?*?*?*?*?*?*?,1.0,-5.0,60,102456,324,1364,286,51.1,0.0,51.1,5947,0,5960,2021,40,0.5,10,5,9999,99999,9,999999999,0.0,999,999,99
3004,4,4,8,0,*?*?*?*?*?*?*?*?*?*?*?*?*?*?*?*?*?*?*?*?*?*?,1.7,-6.0,53,102456,514,1367,289,89.1,0.0,89.1,10435,0,10467,3762,40,0.5,10,5,9999,99999,9,999999999,0.0,999,999,99
3004,4,4,9,0,*?*?*?*?*?*?*?*?*?*?*?*?*?*?*?*?*?*?*?*?*?*?,3.4,-4.8,53,102456,676,1367,296,121.7,0.0,121.7,14367,0,14419,5433,40,1.0,10,5,9999,99999,9,999999999,0.6,999,999,99
3004,4,4,10,0,*?*?*?*?*?*?*?*?*?*?*?*?*?*?*?*?*?*?*?*?*?*?,4.2,-3.9,53,102456,799,1366,300,146.6,0.0,146.6,17433,0,17503,6805,40,1.0,10,5,9999,99999,9,999999999,0.2,999,999,99
3004,4,4,11,0,*?*?*?*?*?*?*?*?*?*?*?*?*?*?*?*?*?*?*?*?*?*?,4.7,-4.2,50,102456,876,1366,302,162.1,0.0,162.1,19369,0,19452,7690,40,0.5,10,5,9999,99999,9,999999999,0.0,999,999,99
3004,4,4,12,0,*?*?*?*?*?*?*?*?*?*?*?*?*?*?*?*?*?*?*?*?*?*?,5.7,-3.4,50,102456,901,1366,306,167.2,0.0,167.2,20004,0,20091,7981,40,0.5,10,5,9999,99999,9,999999999,0.0,999,999,99
3004,4,4,13,0,*?*?*?*?*?*?*?*?*?*?*?*?*?*?*?*?*?*?*?*?*?*?,5.4,-2.9,53,102456,873,1366,305,161.4,0.0,161.4,19276,0,19358,7651,93,1.5,10,5,9999,99999,9,999999999,1.1,999,999,99
3004,4,4,14,0,*?*?*?*?*?*?*?*?*?*?*?*?*?*?*?*?*?*?*?*?*?*?,5.4,-1.3,60,102456,793,1367,305,145.3,0.0,145.3,17266,0,17335,6733,147,1.0,10,5,9999,99999,9,999999999,1.3,999,999,99
3004,4,4,15,0,*?*?*?*?*?*?*?*?*?*?*?*?*?*?*?*?*?*?*?*?*?*?,5.8,-1.5,58,102456,667,1367,306,119.9,0.0,119.9,14142,0,14193,5336,200,1.0,10,5,9999,99999,9,999999999,1.4,999,999,99
3004,4,4,16,0,*?*?*?*?*?*?*?*?*?*?*?*?*?*?*?*?*?*?*?*?*?*?,5.7,-1.5,58,102456,503,1367,306,87.0,0.0,87.0,10171,0,10202,3656,253,1.5,10,5,9999,99999,9,999999999,1.2,999,999,99
3004,4,4,17,0,*?*?*?*?*?*?*?*?*?*?*?*?*?*?*?*?*?*?*?*?*?*?,5.4,-1.7,59,102456,313,1367,305,48.7,0.0,48.7,5673,0,5685,1923,307,1.0,10,5,9999,99999,9,999999999,0.8,999,999,99
3004,4,4,18,0,*?*?*?*?*?*?*?*?*?*?*?*?*?*?*?*?*?*?*?*?*?*?,5.0,-2.2,58,102456,109,1362,303,7.8,0.0,7.8,957,-0,957,310,360,1.0,10,5,9999,99999,9,999999999,0.0,999,999,99
3004,4,4,19,0,*?*?*?*?*?*?*?*?*?*?*?*?*?*?*?*?*?*?*?*?*?*?,4.0,-2.9,58,102456,0,-0,299,0.0,-0.0,0.0,0,0,0,0,323,1.0,10,5,9999,99999,9,999999999,0.2,999,999,99
3004,4,4,20,0,*?*?*?*?*?*?*?*?*?*?*?*?*?*?*?*?*?*?*?*?*?*?,3.4,-2.2,65,102456,0,-0,296,0.0,-0.0,0.0,0,0,0,0,287,1.0,10,5,9999,99999,9,999999999,0.2,999,999,99
3004,4,4,21,0,*?*?*?*?*?*?*?*?*?*?*?*?*?*?*?*?*?*?*?*?*?*?,2.5,-3.1,64,102456,0,-0,292,0.0,-0.0,0.0,0,0,0,0,250,0.5,10,5,9999,99999,9,999999999,0.0,999,999,99
3004,4,4,22,0,*?*?*?*?*?*?*?*?*?*?*?*?*?*?*?*?*?*?*?*?*?*?,2.4,-4.8,56,102456,0,-0,292,0.0,-0.0,0.0,0,0,0,0,213,0.5,10,5,9999,99999,9,999999999,0.0,999,999,99
3004,4,4,23,0,*?*?*?*?*?*?*?*?*?*?*?*?*?*?*?*?*?*?*?*?*?*?,5.0,-2.7,56,102456,0,-0,303,0.0,-0.0,0.0,0,0,0,0,177,1.0,10,5,9999,99999,9,999999999,0.0,999,999,99
3004,4,4,24,0,*?*?*?*?*?*?*?*?*?*?*?*?*?*?*?*?*?*?*?*?*?*?,1.7,-3.7,64,102456,0,-0,289,0.0,-0.0,0.0,0,0,0,0,10,1.0,10,5,9999,99999,9,999999999,0.0,999,999,99
3004,4,5,1,0,*?*?*?*?*?*?*?*?*?*?*?*?*?*?*?*?*?*?*?*?*?*?,7.9,3.2,72,102508,0,-0,315,0.0,-0.0,0.0,0,0,0,0,143,0.5,10,5,9999,99999,9,999999999,0.0,999,999,99
3004,4,5,2,0,*?*?*?*?*?*?*?*?*?*?*?*?*?*?*?*?*?*?*?*?*?*?,7.9,5.5,84,102508,0,-0,314,0.0,-0.0,0.0,0,0,0,0,147,0.5,10,5,9999,99999,9,999999999,0.0,999,999,99
3004,4,5,3,0,*?*?*?*?*?*?*?*?*?*?*?*?*?*?*?*?*?*?*?*?*?*?,7.7,5.8,87,102508,0,-0,314,0.0,-0.0,0.0,0,0,0,0,150,0.5,10,5,9999,99999,9,999999999,0.0,999,999,99
3004,4,5,4,0,*?*?*?*?*?*?*?*?*?*?*?*?*?*?*?*?*?*?*?*?*?*?,8.1,5.8,85,102508,0,-0,315,0.0,-0.0,0.0,0,0,0,0,153,0.0,10,5,9999,99999,9,999999999,0.1,999,999,99
3004,4,5,5,0,*?*?*?*?*?*?*?*?*?*?*?*?*?*?*?*?*?*?*?*?*?*?,8.3,5.6,82,102508,0,-0,316,0.0,-0.0,0.0,0,0,0,0,157,0.5,10,5,9999,99999,9,999999999,0.1,999,999,99
3004,4,5,6,0,*?*?*?*?*?*?*?*?*?*?*?*?*?*?*?*?*?*?*?*?*?*?,8.0,5.6,84,102508,129,1364,315,11.8,0.0,11.8,1420,-0,1421,462,160,1.0,10,5,9999,99999,9,999999999,0.1,999,999,99
3004,4,5,7,0,*?*?*?*?*?*?*?*?*?*?*?*?*?*?*?*?*?*?*?*?*?*?,8.6,5.3,80,102508,332,1364,318,52.7,0.0,52.7,6138,0,6152,2091,170,1.0,10,5,9999,99999,9,999999999,0.1,999,999,99
3004,4,5,8,0,*?*?*?*?*?*?*?*?*?*?*?*?*?*?*?*?*?*?*?*?*?*?,10.0,5.6,74,102508,521,1365,324,90.7,0.0,90.7,10624,0,10657,3838,180,0.5,10,5,9999,99999,9,999999999,0.1,999,999,99
3004,4,5,9,0,*?*?*?*?*?*?*?*?*?*?*?*?*?*?*?*?*?*?*?*?*?*?,11.1,5.5,67,102508,683,1366,329,123.3,0.0,123.3,14557,0,14610,5515,190,0.0,10,5,9999,99999,9,999999999,0.1,999,999,99
3004,4,5,10,0,*?*?*?*?*?*?*?*?*?*?*?*?*?*?*?*?*?*?*?*?*?*?,12.0,7.0,71,102508,806,1365,333,148.1,0.0,148.1,17617,0,17688,6888,200,1.0,10,5,9999,99999,9,999999999,0.1,999,999,99
3004,4,5,11,0,*?*?*?*?*?*?*?*?*?*?*?*?*?*?*?*?*?*?*?*?*?*?,13.9,7.0,62,102508,883,1366,342,163.5,0.0,163.5,19546,0,19630,7771,210,1.0,10,5,9999,99999,9,999999999,0.1,999,999,99
3004,4,5,12,0,*?*?*?*?*?*?*?*?*?*?*?*?*?*?*?*?*?*?*?*?*?*?,13.9,7.4,64,102508,908,1366,338,292.8,58.6,253.8,32276,5941,28594,8907,220,1.0,9,5,9999,99999,9,999999999,0.0,999,999,99
3004,4,5,13,0,*?*?*?*?*?*?*?*?*?*?*?*?*?*?*?*?*?*?*?*?*?*?,14.4,7.3,62,102508,879,1366,344,162.8,0.0,162.8,19449,0,19532,7726,207,2.1,10,5,9999,99999,9,999999999,0.0,999,999,99
3004,4,5,14,0,*?*?*?*?*?*?*?*?*?*?*?*?*?*?*?*?*?*?*?*?*?*?,14.0,7.0,62,102508,799,1366,342,146.6,0.0,146.6,17432,0,17502,6804,193,2.6,10,5,9999,99999,9,999999999,0.0,999,999,99
3004,4,5,15,0,*?*?*?*?*?*?*?*?*?*?*?*?*?*?*?*?*?*?*?*?*?*?,14.3,6.1,58,102508,672,1365,344,121.2,0.0,121.2,14301,0,14353,5402,180,1.5,10,5,9999,99999,9,999999999,0.0,999,999,99
3004,4,5,16,0,*?*?*?*?*?*?*?*?*?*?*?*?*?*?*?*?*?*?*?*?*?*?,14.5,4.8,52,102508,509,1366,345,88.2,0.0,88.2,10324,0,10355,3716,167,1.0,10,5,9999,99999,9,999999999,0.0,999,999,99
3004,4,5,17,0,*?*?*?*?*?*?*?*?*?*?*?*?*?*?*?*?*?*?*?*?*?*?,14.3,5.8,56,102508,319,1366,344,50.0,0.0,50.0,5820,0,5833,1976,153,1.0,10,5,9999,99999,9,999999999,0.0,999,999,99
3004,4,5,18,0,*?*?*?*?*?*?*?*?*?*?*?*?*?*?*?*?*?*?*?*?*?*?,13.2,6.7,64,102508,116,1370,339,9.1,0.0,9.1,1106,-0,1106,359,140,2.1,10,5,9999,99999,9,999999999,0.0,999,999,99
3004,4,5,19,0,*?*?*?*?*?*?*?*?*?*?*?*?*?*?*?*?*?*?*?*?*?*?,12.2,7.9,74,102508,0,-0,334,0.0,-0.0,0.0,0,0,0,0,132,0.5,10,5,9999,99999,9,999999999,0.3,999,999,99
3004,4,5,20,0,*?*?*?*?*?*?*?*?*?*?*?*?*?*?*?*?*?*?*?*?*?*?,11.7,8.0,77,102508,0,-0,331,0.0,-0.0,0.0,0,0,0,0,123,1.0,10,5,9999,99999,9,999999999,0.3,999,999,99
3004,4,5,21,0,*?*?*?*?*?*?*?*?*?*?*?*?*?*?*?*?*?*?*?*?*?*?,10.4,8.0,84,102508,0,-0,325,0.0,-0.0,0.0,0,0,0,0,115,1.5,10,5,9999,99999,9,999999999,0.2,999,999,99
3004,4,5,22,0,*?*?*?*?*?*?*?*?*?*?*?*?*?*?*?*?*?*?*?*?*?*?,10.1,7.6,83,102508,0,-0,324,0.0,-0.0,0.0,0,0,0,0,107,0.5,10,5,9999,99999,9,999999999,0.1,999,999,99
3004,4,5,23,0,*?*?*?*?*?*?*?*?*?*?*?*?*?*?*?*?*?*?*?*?*?*?,9.7,7.6,86,102508,0,-0,322,0.0,-0.0,0.0,0,0,0,0,98,0.5,10,5,9999,99999,9,999999999,0.1,999,999,99
3004,4,5,24,0,*?*?*?*?*?*?*?*?*?*?*?*?*?*?*?*?*?*?*?*?*?*?,7.7,0.4,60,102508,0,-0,314,0.0,-0.0,0.0,0,0,0,0,140,1.5,10,5,9999,99999,9,999999999,0.0,999,999,99
3004,4,6,1,0,*?*?*?*?*?*?*?*?*?*?*?*?*?*?*?*?*?*?*?*?*?*?,8.3,8.3,100,101745,0,-0,316,0.0,-0.0,0.0,0,0,0,0,90,0.5,10,5,9999,99999,9,999999999,0.1,999,999,99
3004,4,6,2,0,*?*?*?*?*?*?*?*?*?*?*?*?*?*?*?*?*?*?*?*?*?*?,7.8,7.9,100,101745,0,-0,314,0.0,-0.0,0.0,0,0,0,0,90,0.5,10,5,9999,99999,9,999999999,0.1,999,999,99
3004,4,6,3,0,*?*?*?*?*?*?*?*?*?*?*?*?*?*?*?*?*?*?*?*?*?*?,7.3,7.3,100,101745,0,-0,311,0.0,-0.0,0.0,0,0,0,0,90,0.5,10,5,9999,99999,9,999999999,0.1,999,999,99
3004,4,6,4,0,*?*?*?*?*?*?*?*?*?*?*?*?*?*?*?*?*?*?*?*?*?*?,6.8,6.9,100,101745,0,-0,309,0.0,-0.0,0.0,0,0,0,0,90,0.0,10,5,9999,99999,9,999999999,2.6,999,999,99
3004,4,6,5,0,*?*?*?*?*?*?*?*?*?*?*?*?*?*?*?*?*?*?*?*?*?*?,6.9,6.9,100,101745,0,-0,310,0.0,-0.0,0.0,0,0,0,0,90,0.5,10,5,9999,99999,9,999999999,1.5,999,999,99
3004,4,6,6,0,*?*?*?*?*?*?*?*?*?*?*?*?*?*?*?*?*?*?*?*?*?*?,7.1,7.1,100,101745,137,1361,303,31.0,77.6,23.2,3377,3765,2940,395,90,1.0,8,4,9999,99999,9,999999999,0.1,999,999,99
3004,4,6,7,0,*?*?*?*?*?*?*?*?*?*?*?*?*?*?*?*?*?*?*?*?*?*?,6.9,6.9,100,101745,340,1364,310,54.3,0.0,54.3,6327,0,6342,2161,97,1.0,10,5,9999,99999,9,999999999,0.1,999,999,99
3004,4,6,8,0,*?*?*?*?*?*?*?*?*?*?*?*?*?*?*?*?*?*?*?*?*?*?,7.8,7.9,100,101745,529,1365,306,212.5,138.2,158.9,23128,13487,18033,3697,103,0.5,8,4,9999,99999,9,999999999,0.1,999,999,99
3004,4,6,9,0,*?*?*?*?*?*?*?*?*?*?*?*?*?*?*?*?*?*?*?*?*?*?,9.1,9.1,100,101745,690,1365,312,287.2,143.2,214.9,31337,14684,24164,5366,110,0.0,8,4,9999,99999,9,999999999,0.1,999,999,99
3004,4,6,10,0,*?*?*?*?*?*?*?*?*?*?*?*?*?*?*?*?*?*?*?*?*?*?,9.9,8.5,100,101745,813,1365,316,344.3,145.6,257.5,37649,15231,28791,6919,117,1.0,8,4,9999,99999,9,999999999,0.1,999,999,99
3004,4,6,11,0,*?*?*?*?*?*?*?*?*?*?*?*?*?*?*?*?*?*?*?*?*?*?,10.6,8.4,100,101745,889,1364,315,448.6,245.8,288.5,48248,26286,31451,7744,123,1.0,7,4,9999,99999,9,999999999,0.1,999,999,99
3004,4,6,12,0,*?*?*?*?*?*?*?*?*?*?*?*?*?*?*?*?*?*?*?*?*?*?,11.4,9.1,100,101745,914,1365,315,512.5,342.9,282.9,55398,36778,30961,7720,130,1.0,6,3,9999,99999,9,999999999,0.1,999,999,99
3004,4,6,13,0,*?*?*?*?*?*?*?*?*?*?*?*?*?*?*?*?*?*?*?*?*?*?,11.2,8.7,100,101745,885,1365,321,377.6,146.8,282.5,41362,15466,31471,8009,125,2.1,8,4,9999,99999,9,999999999,0.0,999,999,99
3004,4,6,14,0,*?*?*?*?*?*?*?*?*?*?*?*?*?*?*?*?*?*?*?*?*?*?,11.6,8.4,100,101745,805,1366,323,340.3,145.5,254.6,37215,15208,28470,6802,120,2.6,8,4,9999,99999,9,999999999,0.0,999,999,99
3004,4,6,15,0,*?*?*?*?*?*?*?*?*?*?*?*?*?*?*?*?*?*?*?*?*?*?,11.3,7.0,93,101745,678,1364,326,212.7,56.9,184.4,23388,5634,20773,5649,115,1.5,9,5,9999,99999,9,999999999,0.0,999,999,99
3004,4,6,16,0,*?*?*?*?*?*?*?*?*?*?*?*?*?*?*?*?*?*?*?*?*?*?,11.2,6.7,91,101745,515,1366,325,155.4,54.8,134.7,17065,5207,15193,3811,110,1.0,9,5,9999,99999,9,999999999,0.0,999,999,99
3004,4,6,17,0,*?*?*?*?*?*?*?*?*?*?*?*?*?*?*?*?*?*?*?*?*?*?,11.2,6.4,90,101745,325,1365,325,89.0,49.7,77.2,9762,4236,8726,2022,105,1.0,9,5,9999,99999,9,999999999,0.0,999,999,99
3004,4,6,18,0,*?*?*?*?*?*?*?*?*?*?*?*?*?*?*?*?*?*?*?*?*?*?,10.9,8.7,100,101745,122,1366,327,10.3,0.0,10.3,1254,-0,1254,408,100,2.1,10,5,9999,99999,9,999999999,0.0,999,999,99
3004,4,6,19,0,*?*?*?*?*?*?*?*?*?*?*?*?*?*?*?*?*?*?*?*?*?*?,10.2,10.1,100,101745,0,-0,324,0.0,-0.0,0.0,0,0,0,0,97,0.5,10,5,9999,99999,9,999999999,0.0,999,999,99
3004,4,6,20,0,*?*?*?*?*?*?*?*?*?*?*?*?*?*?*?*?*?*?*?*?*?*?,9.6,9.7,100,101745,0,-0,321,0.0,-0.0,0.0,0,0,0,0,93,1.0,10,5,9999,99999,9,999999999,0.0,999,999,99
3004,4,6,21,0,*?*?*?*?*?*?*?*?*?*?*?*?*?*?*?*?*?*?*?*?*?*?,8.4,8.4,100,101745,0,-0,316,0.0,-0.0,0.0,0,0,0,0,90,1.5,10,5,9999,99999,9,999999999,0.0,999,999,99
3004,4,6,22,0,*?*?*?*?*?*?*?*?*?*?*?*?*?*?*?*?*?*?*?*?*?*?,7.7,7.7,100,101745,0,-0,313,0.0,-0.0,0.0,0,0,0,0,87,0.5,10,5,9999,99999,9,999999999,0.0,999,999,99
3004,4,6,23,0,*?*?*?*?*?*?*?*?*?*?*?*?*?*?*?*?*?*?*?*?*?*?,7.7,7.7,100,101745,0,-0,313,0.0,-0.0,0.0,0,0,0,0,83,0.5,10,5,9999,99999,9,999999999,0.0,999,999,99
3004,4,6,24,0,*?*?*?*?*?*?*?*?*?*?*?*?*?*?*?*?*?*?*?*?*?*?,9.3,8.1,100,101745,0,-0,320,0.0,-0.0,0.0,0,0,0,0,90,1.5,10,5,9999,99999,9,999999999,0.0,999,999,99
3004,4,7,1,0,*?*?*?*?*?*?*?*?*?*?*?*?*?*?*?*?*?*?*?*?*?*?,6.6,6.6,100,100665,0,-0,309,0.0,-0.0,0.0,0,0,0,0,80,1.0,10,5,9999,99999,9,999999999,0.0,999,999,99
3004,4,7,2,0,*?*?*?*?*?*?*?*?*?*?*?*?*?*?*?*?*?*?*?*?*?*?,5.5,5.5,100,100665,0,-0,304,0.0,-0.0,0.0,0,0,0,0,80,0.5,10,5,9999,99999,9,999999999,0.0,999,999,99
3004,4,7,3,0,*?*?*?*?*?*?*?*?*?*?*?*?*?*?*?*?*?*?*?*?*?*?,5.6,5.6,100,100665,0,-0,304,0.0,-0.0,0.0,0,0,0,0,80,1.0,10,5,9999,99999,9,999999999,0.0,999,999,99
3004,4,7,4,0,*?*?*?*?*?*?*?*?*?*?*?*?*?*?*?*?*?*?*?*?*?*?,5.7,5.8,100,100665,0,-0,305,0.0,-0.0,0.0,0,0,0,0,80,0.5,10,5,9999,99999,9,999999999,0.0,999,999,99
3004,4,7,5,0,*?*?*?*?*?*?*?*?*?*?*?*?*?*?*?*?*?*?*?*?*?*?,6.0,6.1,100,100665,0,-0,290,0.0,-0.0,0.0,0,0,0,0,80,0.5,6,3,9999,99999,9,999999999,0.0,999,999,99
3004,4,7,6,0,*?*?*?*?*?*?*?*?*?*?*?*?*?*?*?*?*?*?*?*?*?*?,5.8,5.8,100,100665,145,1360,289,45.6,191.5,25.2,4900,10252,3565,437,80,0.5,6,3,9999,99999,9,999999999,0.0,999,999,99
3004,4,7,7,0,*?*?*?*?*?*?*?*?*?*?*?*?*?*?*?*?*?*?*?*?*?*?,6.1,6.1,100,100665,348,1364,290,168.8,296.4,93.2,17884,25000,10937,1813,82,0.5,6,3,9999,99999,9,999999999,0.0,999,999,99
3004,4,7,8,0,*?*?*?*?*?*?*?*?*?*?*?*?*?*?*?*?*?*?*?*?*?*?,8.2,8.3,100,100665,536,1363,304,255.4,231.9,164.2,27040,22774,18626,3488,83,0.5,7,4,9999,99999,9,999999999,0.0,999,999,99
3004,4,7,9,0,*?*?*?*?*?*?*?*?*?*?*?*?*?*?*?*?*?*?*?*?*?*?,9.0,8.8,100,100665,697,1364,312,290.7,143.3,217.5,31716,14731,24439,5452,85,1.0,8,4,9999,99999,9,999999999,0.0,999,999,99
3004,4,7,10,0,*?*?*?*?*?*?*?*?*?*?*?*?*?*?*?*?*?*?*?*?*?*?,10.3,7.9,87,100665,820,1364,309,455.6,339.6,251.5,49015,36084,27781,6278,87,1.0,6,3,9999,99999,9,999999999,0.0,999,999,99
3004,4,7,11,0,*?*?*?*?*?*?*?*?*?*?*?*?*?*?*?*?*?*?*?*?*?*?,11.3,6.6,75,100665,896,1364,321,382.8,146.9,286.4,41943,15496,31888,8196,88,0.5,8,4,9999,99999,9,999999999,0.0,999,999,99
3004,4,7,12,0,*?*?*?*?*?*?*?*?*?*?*?*?*?*?*?*?*?*?*?*?*?*?,11.9,5.9,69,100665,920,1364,315,516.6,343.1,285.1,55845,36840,31163,7837,90,0.5,6,3,9999,99999,9,999999999,0.0,999,999,99
3004,4,7,13,0,*?*?*?*?*?*?*?*?*?*?*?*?*?*?*?*?*?*?*?*?*?*?,12.7,5.9,66,100665,891,1364,319,498.9,342.2,275.4,53853,36646,30187,7340,88,1.5,6,3,9999,99999,9,999999999,0.0,999,999,99
3004,4,7,14,0,*?*?*?*?*?*?*?*?*?*?*?*?*?*?*?*?*?*?*?*?*?*?,12.3,5.1,63,100665,810,1363,316,449.9,339.3,248.3,48378,35999,27458,6152,87,1.0,6,3,9999,99999,9,999999999,0.0,999,999,99
3004,4,7,15,0,*?*?*?*?*?*?*?*?*?*?*?*?*?*?*?*?*?*?*?*?*?*?,12.8,6.7,68,100665,684,1364,320,373.1,333.3,205.9,39888,34534,23092,4669,85,1.0,6,3,9999,99999,9,999999999,0.0,999,999,99
3004,4,7,16,0,*?*?*?*?*?*?*?*?*?*?*?*?*?*?*?*?*?*?*?*?*?*?,12.7,8.8,80,100665,520,1363,317,291.7,401.3,138.5,30328,37959,17122,2715,83,1.5,5,3,9999,99999,9,999999999,0.0,999,999,99
3004,4,7,17,0,*?*?*?*?*?*?*?*?*?*?*?*?*?*?*?*?*?*?*?*?*?*?,12.4,8.8,81,100665,331,1365,323,142.7,210.1,91.8,15063,17307,10743,1791,82,1.0,7,4,9999,99999,9,999999999,0.0,999,999,99
3004,4,7,18,0,*?*?*?*?*?*?*?*?*?*?*?*?*?*?*?*?*?*?*?*?*?*?,11.8,7.6,78,100665,128,1363,324,26.7,71.7,20.0,2932,3318,2563,337,80,1.0,8,4,9999,99999,9,999999999,0.0,999,999,99
3004,4,7,19,0,*?*?*?*?*?*?*?*?*?*?*?*?*?*?*?*?*?*?*?*?*?*?,10.4,7.0,82,100665,0,-0,326,0.0,-0.0,0.0,0,0,0,0,82,1.0,10,5,9999,99999,9,999999999,0.0,999,999,99
3004,4,7,20,0,*?*?*?*?*?*?*?*?*?*?*?*?*?*?*?*?*?*?*?*?*?*?,9.0,5.9,84,100665,0,-0,319,0.0,-0.0,0.0,0,0,0,0,83,1.0,10,5,9999,99999,9,999999999,0.0,999,999,99
3004,4,7,21,0,*?*?*?*?*?*?*?*?*?*?*?*?*?*?*?*?*?*?*?*?*?*?,8.5,5.8,85,100665,0,-0,317,0.0,-0.0,0.0,0,0,0,0,85,0.5,10,5,9999,99999,9,999999999,0.0,999,999,99
3004,4,7,22,0,*?*?*?*?*?*?*?*?*?*?*?*?*?*?*?*?*?*?*?*?*?*?,7.5,6.4,96,100665,0,-0,313,0.0,-0.0,0.0,0,0,0,0,87,0.5,10,5,9999,99999,9,999999999,0.0,999,999,99
3004,4,7,23,0,*?*?*?*?*?*?*?*?*?*?*?*?*?*?*?*?*?*?*?*?*?*?,7.7,6.7,97,100665,0,-0,313,0.0,-0.0,0.0,0,0,0,0,88,1.0,10,5,9999,99999,9,999999999,0.0,999,999,99
3004,4,7,24,0,*?*?*?*?*?*?*?*?*?*?*?*?*?*?*?*?*?*?*?*?*?*?,7.8,7.7,100,100665,0,-0,314,0.0,-0.0,0.0,0,0,0,0,80,1.0,10,5,9999,99999,9,999999999,0.0,999,999,99
3004,4,8,1,0,*?*?*?*?*?*?*?*?*?*?*?*?*?*?*?*?*?*?*?*?*?*?,7.1,6.9,98,100264,0,-0,311,0.0,-0.0,0.0,0,0,0,0,85,1.0,10,5,9999,99999,9,999999999,0.0,999,999,99
3004,4,8,2,0,*?*?*?*?*?*?*?*?*?*?*?*?*?*?*?*?*?*?*?*?*?*?,6.4,6.4,100,100264,0,-0,308,0.0,-0.0,0.0,0,0,0,0,80,0.5,10,5,9999,99999,9,999999999,0.0,999,999,99
3004,4,8,3,0,*?*?*?*?*?*?*?*?*?*?*?*?*?*?*?*?*?*?*?*?*?*?,5.7,5.6,100,100264,0,-0,305,0.0,-0.0,0.0,0,0,0,0,75,1.0,10,5,9999,99999,9,999999999,0.0,999,999,99
3004,4,8,4,0,*?*?*?*?*?*?*?*?*?*?*?*?*?*?*?*?*?*?*?*?*?*?,5.8,5.8,100,100264,0,-0,305,0.0,-0.0,0.0,0,0,0,0,70,0.5,10,5,9999,99999,9,999999999,0.0,999,999,99
3004,4,8,5,0,*?*?*?*?*?*?*?*?*?*?*?*?*?*?*?*?*?*?*?*?*?*?,5.9,5.9,100,100264,0,-0,293,0.0,-0.0,0.0,0,0,0,0,65,0.5,7,4,9999,99999,9,999999999,0.0,999,999,99
3004,4,8,6,0,*?*?*?*?*?*?*?*?*?*?*?*?*?*?*?*?*?*?*?*?*?*?,6.1,5.9,99,100264,154,1367,298,38.6,86.3,28.8,4170,4538,3607,502,60,0.5,8,4,9999,99999,9,999999999,0.0,999,999,99
3004,4,8,7,0,*?*?*?*?*?*?*?*?*?*?*?*?*?*?*?*?*?*?*?*?*?*?,6.4,6.1,97,100264,356,1364,296,156.6,214.1,100.7,16521,18228,11729,1986,65,0.5,7,4,9999,99999,9,999999999,0.0,999,999,99
3004,4,8,8,0,*?*?*?*?*?*?*?*?*?*?*?*?*?*?*?*?*?*?*?*?*?*?,7.9,6.7,93,100264,544,1364,306,219.7,138.8,164.3,23909,13641,18618,3845,70,0.5,8,4,9999,99999,9,999999999,0.0,999,999,99
3004,4,8,9,0,*?*?*?*?*?*?*?*?*?*?*?*?*?*?*?*?*?*?*?*?*?*?,10.1,7.4,83,100264,704,1363,316,294.1,143.5,220.0,32094,14770,24718,5538,75,1.0,8,4,9999,99999,9,999999999,0.0,999,999,99
3004,4,8,10,0,*?*?*?*?*?*?*?*?*?*?*?*?*?*?*?*?*?*?*?*?*?*?,11.3,8.1,81,100264,826,1363,329,152.4,0.0,152.4,18156,0,18230,7132,80,1.0,10,5,9999,99999,9,999999999,0.0,999,999,99
3004,4,8,11,0,*?*?*?*?*?*?*?*?*?*?*?*?*?*?*?*?*?*?*?*?*?*?,13.3,9.1,75,100264,902,1363,335,291.3,58.6,252.6,32114,5938,28450,8835,85,0.5,9,5,9999,99999,9,999999999,0.0,999,999,99
3004,4,8,12,0,*?*?*?*?*?*?*?*?*?*?*?*?*?*?*?*?*?*?*?*?*?*?,14.2,8.7,69,100264,926,1363,339,299.7,58.7,259.8,33048,5959,29270,9241,90,0.5,9,5,9999,99999,9,999999999,0.0,999,999,99
3004,4,8,13,0,*?*?*?*?*?*?*?*?*?*?*?*?*?*?*?*?*?*?*?*?*?*?,14.4,7.6,64,100264,897,1364,344,166.6,0.0,166.6,19932,0,20018,7947,90,1.5,10,5,9999,99999,9,999999999,0.0,999,999,99
3004,4,8,14,0,*?*?*?*?*?*?*?*?*?*?*?*?*?*?*?*?*?*?*?*?*?*?,14.5,6.7,59,100264,816,1363,336,346.1,145.7,258.9,37847,15251,28928,6975,90,1.0,8,4,9999,99999,9,999999999,0.0,999,999,99
3004,4,8,15,0,*?*?*?*?*?*?*?*?*?*?*?*?*?*?*?*?*?*?*?*?*?*?,14.0,4.8,54,100264,690,1364,333,287.4,143.2,215.0,31354,14693,24172,5371,90,1.0,8,4,9999,99999,9,999999999,0.0,999,999,99
3004,4,8,16,0,*?*?*?*?*?*?*?*?*?*?*?*?*?*?*?*?*?*?*?*?*?*?,14.0,6.6,61,100264,526,1363,338,159.6,55.0,138.4,17533,5248,15606,3936,90,1.5,9,5,9999,99999,9,999999999,0.0,999,999,99
3004,4,8,17,0,*?*?*?*?*?*?*?*?*?*?*?*?*?*?*?*?*?*?*?*?*?*?,14.0,6.2,59,100264,337,1364,338,93.3,50.2,80.9,10233,4324,9144,2128,90,1.0,9,5,9999,99999,9,999999999,0.0,999,999,99
3004,4,8,18,0,*?*?*?*?*?*?*?*?*?*?*?*?*?*?*?*?*?*?*?*?*?*?,13.4,6.4,62,100264,134,1360,340,12.9,0.0,12.9,1545,-0,1545,503,90,1.0,10,5,9999,99999,9,999999999,0.2,999,999,99
3004,4,8,19,0,*?*?*?*?*?*?*?*?*?*?*?*?*?*?*?*?*?*?*?*?*?*?,11.8,6.6,70,100264,0,-0,332,0.0,-0.0,0.0,0,0,0,0,87,1.0,10,5,9999,99999,9,999999999,0.2,999,999,99
3004,4,8,20,0,*?*?*?*?*?*?*?*?*?*?*?*?*?*?*?*?*?*?*?*?*?*?,10.5,7.9,84,100264,0,-0,326,0.0,-0.0,0.0,0,0,0,0,83,1.0,10,5,9999,99999,9,999999999,0.1,999,999,99
3004,4,8,21,0,*?*?*?*?*?*?*?*?*?*?*?*?*?*?*?*?*?*?*?*?*?*?,9.0,7.4,90,100264,0,-0,319,0.0,-0.0,0.0,0,0,0,0,80,0.5,10,5,9999,99999,9,999999999,0.0,999,999,99
3004,4,8,22,0,*?*?*?*?*?*?*?*?*?*?*?*?*?*?*?*?*?*?*?*?*?*?,8.6,7.1,90,100264,0,-0,317,0.0,-0.0,0.0,0,0,0,0,77,0.5,10,5,9999,99999,9,999999999,0.0,999,999,99
3004,4,8,23,0,*?*?*?*?*?*?*?*?*?*?*?*?*?*?*?*?*?*?*?*?*?*?,8.2,6.6,89,100264,0,-0,316,0.0,-0.0,0.0,0,0,0,0,73,1.0,10,5,9999,99999,9,999999999,0.0,999,999,99
3004,4,8,24,0,*?*?*?*?*?*?*?*?*?*?*?*?*?*?*?*?*?*?*?*?*?*?,7.9,6.9,93,100264,0,-0,314,0.0,-0.0,0.0,0,0,0,0,90,1.0,10,5,9999,99999,9,999999999,0.0,999,999,99
3004,4,9,1,0,*?*?*?*?*?*?*?*?*?*?*?*?*?*?*?*?*?*?*?*?*?*?,7.1,7.1,100,100251,0,-0,311,0.0,-0.0,0.0,0,0,0,0,70,1.0,10,5,9999,99999,9,999999999,0.0,999,999,99
3004,4,9,2,0,*?*?*?*?*?*?*?*?*?*?*?*?*?*?*?*?*?*?*?*?*?*?,6.5,6.6,100,100251,0,-0,308,0.0,-0.0,0.0,0,0,0,0,70,0.5,10,5,9999,99999,9,999999999,0.0,999,999,99
3004,4,9,3,0,*?*?*?*?*?*?*?*?*?*?*?*?*?*?*?*?*?*?*?*?*?*?,6.4,6.4,100,100251,0,-0,308,0.0,-0.0,0.0,0,0,0,0,70,1.0,10,5,9999,99999,9,999999999,0.0,999,999,99
3004,4,9,4,0,*?*?*?*?*?*?*?*?*?*?*?*?*?*?*?*?*?*?*?*?*?*?,6.1,6.1,100,100251,0,-0,306,0.0,-0.0,0.0,0,0,0,0,70,0.5,10,5,9999,99999,9,999999999,0.0,999,999,99
3004,4,9,5,0,*?*?*?*?*?*?*?*?*?*?*?*?*?*?*?*?*?*?*?*?*?*?,5.7,5.6,100,100251,0,-0,305,0.0,-0.0,0.0,0,0,0,0,70,0.5,10,5,9999,99999,9,999999999,0.0,999,999,99
3004,4,9,6,0,*?*?*?*?*?*?*?*?*?*?*?*?*?*?*?*?*?*?*?*?*?*?,6.0,5.9,100,100251,162,1366,298,42.3,89.9,31.7,4561,4899,3934,556,70,0.5,8,4,9999,99999,9,999999999,0.0,999,999,99
3004,4,9,7,0,*?*?*?*?*?*?*?*?*?*?*?*?*?*?*?*?*?*?*?*?*?*?,6.3,6.4,100,100251,364,1364,299,136.1,128.6,101.8,14819,11253,11689,2244,75,0.5,8,4,9999,99999,9,999999999,0.0,999,999,99
3004,4,9,8,0,*?*?*?*?*?*?*?*?*?*?*?*?*?*?*?*?*?*?*?*?*?*?,8.3,7.7,97,100251,551,1363,301,292.6,324.1,161.5,31113,32088,18393,3417,80,0.5,6,3,9999,99999,9,999999999,0.0,999,999,99
3004,4,9,9,0,*?*?*?*?*?*?*?*?*?*?*?*?*?*?*?*?*?*?*?*?*?*?,10.0,9.1,96,100251,711,1362,309,390.0,334.8,215.3,41746,34915,24060,4967,85,1.0,6,3,9999,99999,9,999999999,0.0,999,999,99
3004,4,9,10,0,*?*?*?*?*?*?*?*?*?*?*?*?*?*?*?*?*?*?*?*?*?*?,11.3,10.1,93,100251,833,1363,319,418.5,244.4,269.1,44880,25995,29494,6865,90,1.0,7,4,9999,99999,9,999999999,0.0,999,999,99
3004,4,9,11,0,*?*?*?*?*?*?*?*?*?*?*?*?*?*?*?*?*?*?*?*?*?*?,12.5,10.7,90,100251,908,1362,331,293.7,58.6,254.6,32375,5944,28679,8946,95,0.5,9,5,9999,99999,9,999999999,0.0,999,999,99
3004,4,9,12,0,*?*?*?*?*?*?*?*?*?*?*?*?*?*?*?*?*?*?*?*?*?*?,13.8,10.3,80,100251,932,1363,327,524.5,343.5,289.5,56732,36920,31593,8075,100,0.5,6,3,9999,99999,9,999999999,0.0,999,999,99
3004,4,9,13,0,*?*?*?*?*?*?*?*?*?*?*?*?*?*?*?*?*?*?*?*?*?*?,13.9,9.6,76,100251,902,1362,327,506.5,342.6,279.6,54718,36631,30681,7551,98,1.5,6,3,9999,99999,9,999999999,0.5,999,999,99
3004,4,9,14,0,*?*?*?*?*?*?*?*?*?*?*?*?*?*?*?*?*?*?*?*?*?*?,14.3,9.9,76,100251,822,1363,329,457.3,339.8,252.5,49227,35950,27989,6318,97,1.0,6,3,9999,99999,9,999999999,0.8,999,999,99
3004,4,9,15,0,*?*?*?*?*?*?*?*?*?*?*?*?*?*?*?*?*?*?*?*?*?*?,13.9,9.4,76,100251,695,1362,330,343.0,239.9,220.5,36556,24832,24613,5090,95,1.0,7,4,9999,99999,9,999999999,0.6,999,999,99
3004,4,9,16,0,*?*?*?*?*?*?*?*?*?*?*?*?*?*?*?*?*?*?*?*?*?*?,13.9,8.7,72,100251,532,1363,338,161.7,55.1,140.2,17765,5268,15810,3999,93,1.5,9,5,9999,99999,9,999999999,0.0,999,999,99
3004,4,9,17,0,*?*?*?*?*?*?*?*?*?*?*?*?*?*?*?*?*?*?*?*?*?*?,14.0,9.1,73,100251,343,1364,338,95.4,50.5,82.7,10467,4366,9351,2181,92,1.0,9,5,9999,99999,9,999999999,0.0,999,999,99
3004,4,9,18,0,*?*?*?*?*?*?*?*?*?*?*?*?*?*?*?*?*?*?*?*?*?*?,13.0,7.9,72,100251,140,1358,333,24.5,31.7,21.3,2769,1801,2588,443,90,1.0,9,5,9999,99999,9,999999999,0.0,999,999,99
3004,4,9,19,0,*?*?*?*?*?*?*?*?*?*?*?*?*?*?*?*?*?*?*?*?*?*?,11.3,8.3,82,100251,0,-0,329,0.0,-0.0,0.0,0,0,0,0,87,1.0,10,5,9999,99999,9,999999999,0.0,999,999,99
3004,4,9,20,0,*?*?*?*?*?*?*?*?*?*?*?*?*?*?*?*?*?*?*?*?*?*?,10.3,7.4,83,100251,0,-0,325,0.0,-0.0,0.0,0,0,0,0,83,1.0,10,5,9999,99999,9,999999999,0.0,999,999,99
3004,4,9,21,0,*?*?*?*?*?*?*?*?*?*?*?*?*?*?*?*?*?*?*?*?*?*?,8.9,8.3,97,100251,0,-0,318,0.0,-0.0,0.0,0,0,0,0,80,0.5,10,5,9999,99999,9,999999999,0.0,999,999,99
3004,4,9,22,0,*?*?*?*?*?*?*?*?*?*?*?*?*?*?*?*?*?*?*?*?*?*?,8.0,8.0,100,100251,0,-0,314,0.0,-0.0,0.0,0,0,0,0,77,0.5,10,5,9999,99999,9,999999999,0.1,999,999,99
3004,4,9,23,0,*?*?*?*?*?*?*?*?*?*?*?*?*?*?*?*?*?*?*?*?*?*?,8.7,8.3,99,100251,0,-0,318,0.0,-0.0,0.0,0,0,0,0,73,1.0,10,5,9999,99999,9,999999999,0.1,999,999,99
3004,4,9,24,0,*?*?*?*?*?*?*?*?*?*?*?*?*?*?*?*?*?*?*?*?*?*?,7.8,7.0,96,100251,0,-0,314,0.0,-0.0,0.0,0,0,0,0,70,1.0,10,5,9999,99999,9,999999999,0.0,999,999,99
3004,4,10,1,0,*?*?*?*?*?*?*?*?*?*?*?*?*?*?*?*?*?*?*?*?*?*?,9.8,8.3,89,99501.7,0,-0,323,0.0,-0.0,0.0,0,0,0,0,73,1.0,10,5,9999,99999,9,999999999,0.1,999,999,99
3004,4,10,2,0,*?*?*?*?*?*?*?*?*?*?*?*?*?*?*?*?*?*?*?*?*?*?,10.2,8.1,87,99501.7,0,-0,324,0.0,-0.0,0.0,0,0,0,0,77,0.5,10,5,9999,99999,9,999999999,0.1,999,999,99
3004,4,10,3,0,*?*?*?*?*?*?*?*?*?*?*?*?*?*?*?*?*?*?*?*?*?*?,9.5,8.0,90,99501.7,0,-0,321,0.0,-0.0,0.0,0,0,0,0,80,1.0,10,5,9999,99999,9,999999999,0.0,999,999,99
[truncated: 1,086,893 more chars]
