# Supplementary material for: Future weather dataset for fourteen UK sites
Source: Data Brief. 2016 Aug 3;8:1308–10. doi: 10.1016/j.dib.2016.07.057 (PMC4990658; doi:10.1016/j.dib.2016.07.057)
Supplement: Supplementary file 2 — Supplementary material [file mmc2.zip › 01_50th_WCDH_2050s_01 Belfast.epw]

LOCATION,1300540,-,UK,WG data,03917,54.66,-6.23,0,20
DESIGN CONDITIONS,0
TYPICAL/EXTREME PERIODS,0
GROUND TEMPERATURES,1,1.0,,,,6.9,9.4,12.1,14.1,16.5,16.8,15.5,13.1,10.1,7.4,5.8,5.6
HOLIDAYS/DAYLIGHT SAVINGS,No,0,0,0
COMMENTS 1,created by using UKCP09 weather generator outputs
COMMENTS 2,wind speed wind direction and pressure based on observations at station id 03917
DATA PERIODS,1,1,Data,Sunday,1/1,12/31
3022,1,1,1,0,*?*?*?*?*?*?*?*?*?*?*?*?*?*?*?*?*?*?*?*?*?*?,7.9,7.4,97,100569,0,-0,314,0.0,-0.0,0.0,0,0,0,0,227,6.7,10,5,9999,99999,9,999999999,0.0,999,999,99
3022,1,1,2,0,*?*?*?*?*?*?*?*?*?*?*?*?*?*?*?*?*?*?*?*?*?*?,7.5,6.9,96,100569,0,-0,312,0.0,-0.0,0.0,0,0,0,0,223,5.7,10,5,9999,99999,9,999999999,0.0,999,999,99
3022,1,1,3,0,*?*?*?*?*?*?*?*?*?*?*?*?*?*?*?*?*?*?*?*?*?*?,7.3,5.6,90,100569,0,-0,312,0.0,-0.0,0.0,0,0,0,0,220,5.7,10,5,9999,99999,9,999999999,0.0,999,999,99
3022,1,1,4,0,*?*?*?*?*?*?*?*?*?*?*?*?*?*?*?*?*?*?*?*?*?*?,7.6,4.3,80,100569,0,-0,313,0.0,-0.0,0.0,0,0,0,0,217,5.2,10,5,9999,99999,9,999999999,0.0,999,999,99
3022,1,1,5,0,*?*?*?*?*?*?*?*?*?*?*?*?*?*?*?*?*?*?*?*?*?*?,7.4,4.8,84,100569,0,-0,312,0.0,-0.0,0.0,0,0,0,0,213,5.7,10,5,9999,99999,9,999999999,0.0,999,999,99
3022,1,1,6,0,*?*?*?*?*?*?*?*?*?*?*?*?*?*?*?*?*?*?*?*?*?*?,7.1,4.8,86,100569,0,-0,311,0.0,-0.0,0.0,0,0,0,0,210,4.6,10,5,9999,99999,9,999999999,0.0,999,999,99
3022,1,1,7,0,*?*?*?*?*?*?*?*?*?*?*?*?*?*?*?*?*?*?*?*?*?*?,7.4,5.8,90,100569,0,-0,312,0.0,-0.0,0.0,0,0,0,0,215,4.6,10,5,9999,99999,9,999999999,0.0,999,999,99
3022,1,1,8,0,*?*?*?*?*?*?*?*?*?*?*?*?*?*?*?*?*?*?*?*?*?*?,7.7,7.4,99,100569,0,-0,313,0.0,-0.0,0.0,0,0,0,0,220,4.1,10,5,9999,99999,9,999999999,0.0,999,999,99
3022,1,1,9,0,*?*?*?*?*?*?*?*?*?*?*?*?*?*?*?*?*?*?*?*?*?*?,7.2,7.1,100,100569,86,1421,311,2.4,0.0,2.4,321,-0,320,100,225,3.6,10,5,9999,99999,9,999999999,0.0,999,999,99
3022,1,1,10,0,*?*?*?*?*?*?*?*?*?*?*?*?*?*?*?*?*?*?*?*?*?*?,7.8,7.6,99,100569,204,1412,314,25.5,0.0,25.5,3002,0,3006,990,230,4.1,10,5,9999,99999,9,999999999,0.0,999,999,99
3022,1,1,11,0,*?*?*?*?*?*?*?*?*?*?*?*?*?*?*?*?*?*?*?*?*?*?,7.3,7.3,100,100569,278,1413,311,39.9,0.0,39.9,4664,0,4673,1566,235,6.2,10,5,9999,99999,9,999999999,0.0,999,999,99
3022,1,1,12,0,*?*?*?*?*?*?*?*?*?*?*?*?*?*?*?*?*?*?*?*?*?*?,7.9,7.6,98,100569,302,1411,314,44.6,0.0,44.6,5215,0,5225,1762,240,5.7,10,5,9999,99999,9,999999999,0.0,999,999,99
3022,1,1,13,0,*?*?*?*?*?*?*?*?*?*?*?*?*?*?*?*?*?*?*?*?*?*?,7.4,7.0,98,100569,276,1415,312,39.4,0.0,39.4,4610,0,4619,1547,245,6.2,10,5,9999,99999,9,999999999,0.0,999,999,99
3022,1,1,14,0,*?*?*?*?*?*?*?*?*?*?*?*?*?*?*?*?*?*?*?*?*?*?,7.4,6.4,94,100569,199,1410,312,24.6,0.0,24.6,2898,-0,2901,955,250,5.2,10,5,9999,99999,9,999999999,0.0,999,999,99
3022,1,1,15,0,*?*?*?*?*?*?*?*?*?*?*?*?*?*?*?*?*?*?*?*?*?*?,7.7,6.4,92,100569,79,1414,313,1.2,0.0,1.2,159,-0,158,48,255,3.6,10,5,9999,99999,9,999999999,0.0,999,999,99
3022,1,1,16,0,*?*?*?*?*?*?*?*?*?*?*?*?*?*?*?*?*?*?*?*?*?*?,7.5,5.6,88,100569,0,-0,313,0.0,-0.0,0.0,0,0,0,0,260,4.1,10,5,9999,99999,9,999999999,0.0,999,999,99
3022,1,1,17,0,*?*?*?*?*?*?*?*?*?*?*?*?*?*?*?*?*?*?*?*?*?*?,7.2,6.2,94,100569,0,-0,311,0.0,-0.0,0.0,0,0,0,0,265,4.6,10,5,9999,99999,9,999999999,0.0,999,999,99
3022,1,1,18,0,*?*?*?*?*?*?*?*?*?*?*?*?*?*?*?*?*?*?*?*?*?*?,7.7,5.9,89,100569,0,-0,314,0.0,-0.0,0.0,0,0,0,0,270,4.1,10,5,9999,99999,9,999999999,0.0,999,999,99
3022,1,1,19,0,*?*?*?*?*?*?*?*?*?*?*?*?*?*?*?*?*?*?*?*?*?*?,7.7,6.1,90,100569,0,-0,313,0.0,-0.0,0.0,0,0,0,0,260,3.6,10,5,9999,99999,9,999999999,0.0,999,999,99
3022,1,1,20,0,*?*?*?*?*?*?*?*?*?*?*?*?*?*?*?*?*?*?*?*?*?*?,7.3,5.3,88,100569,0,-0,312,0.0,-0.0,0.0,0,0,0,0,250,4.6,10,5,9999,99999,9,999999999,0.0,999,999,99
3022,1,1,21,0,*?*?*?*?*?*?*?*?*?*?*?*?*?*?*?*?*?*?*?*?*?*?,7.3,4.5,83,100569,0,-0,312,0.0,-0.0,0.0,0,0,0,0,240,3.6,10,5,9999,99999,9,999999999,0.0,999,999,99
3022,1,1,22,0,*?*?*?*?*?*?*?*?*?*?*?*?*?*?*?*?*?*?*?*?*?*?,7.6,7.1,98,100569,0,-0,313,0.0,-0.0,0.0,0,0,0,0,230,3.6,10,5,9999,99999,9,999999999,0.0,999,999,99
3022,1,1,23,0,*?*?*?*?*?*?*?*?*?*?*?*?*?*?*?*?*?*?*?*?*?*?,7.5,7.3,99,100569,0,-0,312,0.0,-0.0,0.0,0,0,0,0,220,3.6,10,5,9999,99999,9,999999999,0.0,999,999,99
3022,1,1,24,0,*?*?*?*?*?*?*?*?*?*?*?*?*?*?*?*?*?*?*?*?*?*?,8.5,8.0,97,100569,0,-0,317,0.0,-0.0,0.0,0,0,0,0,230,5.2,10,5,9999,99999,9,999999999,0.0,999,999,99
3022,1,2,1,0,*?*?*?*?*?*?*?*?*?*?*?*?*?*?*?*?*?*?*?*?*?*?,7.2,6.2,94,101773,0,-0,311,0.0,-0.0,0.0,0,0,0,0,207,6.7,10,5,9999,99999,9,999999999,0.0,999,999,99
3022,1,2,2,0,*?*?*?*?*?*?*?*?*?*?*?*?*?*?*?*?*?*?*?*?*?*?,7.0,5.9,93,101773,0,-0,310,0.0,-0.0,0.0,0,0,0,0,203,5.7,10,5,9999,99999,9,999999999,0.0,999,999,99
3022,1,2,3,0,*?*?*?*?*?*?*?*?*?*?*?*?*?*?*?*?*?*?*?*?*?*?,5.5,4.1,91,101773,0,-0,304,0.0,-0.0,0.0,0,0,0,0,200,5.7,10,5,9999,99999,9,999999999,0.0,999,999,99
3022,1,2,4,0,*?*?*?*?*?*?*?*?*?*?*?*?*?*?*?*?*?*?*?*?*?*?,4.0,3.2,95,101773,0,-0,298,0.0,-0.0,0.0,0,0,0,0,197,5.2,10,5,9999,99999,9,999999999,0.0,999,999,99
3022,1,2,5,0,*?*?*?*?*?*?*?*?*?*?*?*?*?*?*?*?*?*?*?*?*?*?,5.0,3.8,92,101773,0,-0,302,0.0,-0.0,0.0,0,0,0,0,193,5.7,10,5,9999,99999,9,999999999,0.0,999,999,99
3022,1,2,6,0,*?*?*?*?*?*?*?*?*?*?*?*?*?*?*?*?*?*?*?*?*?*?,6.0,4.1,88,101773,0,-0,306,0.0,-0.0,0.0,0,0,0,0,190,4.6,10,5,9999,99999,9,999999999,0.0,999,999,99
3022,1,2,7,0,*?*?*?*?*?*?*?*?*?*?*?*?*?*?*?*?*?*?*?*?*?*?,6.4,4.3,86,101773,0,-0,308,0.0,-0.0,0.0,0,0,0,0,195,4.6,10,5,9999,99999,9,999999999,0.0,999,999,99
3022,1,2,8,0,*?*?*?*?*?*?*?*?*?*?*?*?*?*?*?*?*?*?*?*?*?*?,5.9,3.6,85,101773,0,-0,301,0.0,-0.0,0.0,0,0,0,0,200,4.1,9,5,9999,99999,9,999999999,0.0,999,999,99
3022,1,2,9,0,*?*?*?*?*?*?*?*?*?*?*?*?*?*?*?*?*?*?*?*?*?*?,6.6,3.6,82,101773,86,1406,295,7.1,41.4,4.6,797,1983,885,93,205,3.6,7,4,9999,99999,9,999999999,0.0,999,999,99
3022,1,2,10,0,*?*?*?*?*?*?*?*?*?*?*?*?*?*?*?*?*?*?*?*?*?*?,7.4,4.3,81,101773,205,1410,312,25.8,0.0,25.8,3031,0,3035,1000,210,4.1,10,5,9999,99999,9,999999999,0.0,999,999,99
3022,1,2,11,0,*?*?*?*?*?*?*?*?*?*?*?*?*?*?*?*?*?*?*?*?*?*?,11.5,7.1,75,101773,280,1414,326,69.9,46.9,60.6,7716,3669,7120,1301,215,6.2,9,5,9999,99999,9,999999999,0.0,999,999,99
3022,1,2,12,0,*?*?*?*?*?*?*?*?*?*?*?*?*?*?*?*?*?*?*?*?*?*?,12.9,8.0,73,101773,305,1415,329,103.7,121.2,77.6,11341,9789,8998,1677,220,5.7,8,4,9999,99999,9,999999999,0.0,999,999,99
3022,1,2,13,0,*?*?*?*?*?*?*?*?*?*?*?*?*?*?*?*?*?*?*?*?*?*?,12.9,8.5,75,101773,278,1412,329,91.9,117.6,68.7,10060,9137,7997,1476,220,6.2,8,4,9999,99999,9,999999999,0.0,999,999,99
3022,1,2,14,0,*?*?*?*?*?*?*?*?*?*?*?*?*?*?*?*?*?*?*?*?*?*?,12.7,8.0,73,101773,202,1411,332,43.7,40.6,37.9,4862,2729,4517,799,220,5.2,9,5,9999,99999,9,999999999,0.0,999,999,99
3022,1,2,15,0,*?*?*?*?*?*?*?*?*?*?*?*?*?*?*?*?*?*?*?*?*?*?,13.0,8.1,73,101773,82,1412,333,3.0,7.0,2.6,376,225,402,39,220,3.6,9,5,9999,99999,9,999999999,0.0,999,999,99
3022,1,2,16,0,*?*?*?*?*?*?*?*?*?*?*?*?*?*?*?*?*?*?*?*?*?*?,12.3,8.1,76,101773,0,-0,334,0.0,-0.0,0.0,0,0,0,0,220,4.1,10,5,9999,99999,9,999999999,0.0,999,999,99
3022,1,2,17,0,*?*?*?*?*?*?*?*?*?*?*?*?*?*?*?*?*?*?*?*?*?*?,9.9,7.0,82,101773,0,-0,323,0.0,-0.0,0.0,0,0,0,0,220,4.6,10,5,9999,99999,9,999999999,0.0,999,999,99
3022,1,2,18,0,*?*?*?*?*?*?*?*?*?*?*?*?*?*?*?*?*?*?*?*?*?*?,9.1,7.0,87,101773,0,-0,320,0.0,-0.0,0.0,0,0,0,0,220,4.1,10,5,9999,99999,9,999999999,0.0,999,999,99
3022,1,2,19,0,*?*?*?*?*?*?*?*?*?*?*?*?*?*?*?*?*?*?*?*?*?*?,9.6,7.3,85,101773,0,-0,322,0.0,-0.0,0.0,0,0,0,0,218,3.6,10,5,9999,99999,9,999999999,0.0,999,999,99
3022,1,2,20,0,*?*?*?*?*?*?*?*?*?*?*?*?*?*?*?*?*?*?*?*?*?*?,8.6,7.1,92,101773,0,-0,317,0.0,-0.0,0.0,0,0,0,0,217,4.6,10,5,9999,99999,9,999999999,0.0,999,999,99
3022,1,2,21,0,*?*?*?*?*?*?*?*?*?*?*?*?*?*?*?*?*?*?*?*?*?*?,8.1,7.3,95,101773,0,-0,315,0.0,-0.0,0.0,0,0,0,0,215,3.6,10,5,9999,99999,9,999999999,0.0,999,999,99
3022,1,2,22,0,*?*?*?*?*?*?*?*?*?*?*?*?*?*?*?*?*?*?*?*?*?*?,7.4,6.2,93,101773,0,-0,312,0.0,-0.0,0.0,0,0,0,0,213,3.6,10,5,9999,99999,9,999999999,0.0,999,999,99
3022,1,2,23,0,*?*?*?*?*?*?*?*?*?*?*?*?*?*?*?*?*?*?*?*?*?*?,6.3,6.2,100,101773,0,-0,307,0.0,-0.0,0.0,0,0,0,0,212,3.6,10,5,9999,99999,9,999999999,0.0,999,999,99
3022,1,2,24,0,*?*?*?*?*?*?*?*?*?*?*?*?*?*?*?*?*?*?*?*?*?*?,7.4,6.7,96,101773,0,-0,312,0.0,-0.0,0.0,0,0,0,0,210,5.2,10,5,9999,99999,9,999999999,0.0,999,999,99
3022,1,3,1,0,*?*?*?*?*?*?*?*?*?*?*?*?*?*?*?*?*?*?*?*?*?*?,4.0,3.9,100,102759,0,-0,298,0.0,-0.0,0.0,0,0,0,0,213,6.7,10,5,9999,99999,9,999999999,0.0,999,999,99
3022,1,3,2,0,*?*?*?*?*?*?*?*?*?*?*?*?*?*?*?*?*?*?*?*?*?*?,3.1,3.0,100,102759,0,-0,294,0.0,-0.0,0.0,0,0,0,0,217,5.7,10,5,9999,99999,9,999999999,0.0,999,999,99
3022,1,3,3,0,*?*?*?*?*?*?*?*?*?*?*?*?*?*?*?*?*?*?*?*?*?*?,3.4,3.4,100,102759,0,-0,295,0.0,-0.0,0.0,0,0,0,0,220,5.7,10,5,9999,99999,9,999999999,0.0,999,999,99
3022,1,3,4,0,*?*?*?*?*?*?*?*?*?*?*?*?*?*?*?*?*?*?*?*?*?*?,3.4,3.4,100,102759,0,-0,295,0.0,-0.0,0.0,0,0,0,0,223,5.2,10,5,9999,99999,9,999999999,0.0,999,999,99
3022,1,3,5,0,*?*?*?*?*?*?*?*?*?*?*?*?*?*?*?*?*?*?*?*?*?*?,2.3,2.3,100,102759,0,-0,291,0.0,-0.0,0.0,0,0,0,0,227,5.7,10,5,9999,99999,9,999999999,0.0,999,999,99
3022,1,3,6,0,*?*?*?*?*?*?*?*?*?*?*?*?*?*?*?*?*?*?*?*?*?*?,0.8,0.8,100,102759,0,-0,285,0.0,-0.0,0.0,0,0,0,0,230,4.6,10,5,9999,99999,9,999999999,0.0,999,999,99
3022,1,3,7,0,*?*?*?*?*?*?*?*?*?*?*?*?*?*?*?*?*?*?*?*?*?*?,-0.8,-0.8,100,102759,0,-0,278,0.0,-0.0,0.0,0,0,0,0,228,4.6,10,5,9999,99999,9,999999999,0.0,999,999,99
3022,1,3,8,0,*?*?*?*?*?*?*?*?*?*?*?*?*?*?*?*?*?*?*?*?*?*?,1.2,1.0,100,102759,0,-0,286,0.0,-0.0,0.0,0,0,0,0,227,4.1,10,5,9999,99999,9,999999999,0.0,999,999,99
3022,1,3,9,0,*?*?*?*?*?*?*?*?*?*?*?*?*?*?*?*?*?*?*?*?*?*?,3.0,3.0,100,102759,87,1405,289,4.9,10.5,4.2,586,356,619,64,225,3.6,9,5,9999,99999,9,999999999,0.0,999,999,99
3022,1,3,10,0,*?*?*?*?*?*?*?*?*?*?*?*?*?*?*?*?*?*?*?*?*?*?,5.1,5.1,100,102759,207,1414,302,26.0,0.0,26.0,3064,0,3069,1012,223,4.1,10,5,9999,99999,9,999999999,0.0,999,999,99
3022,1,3,11,0,*?*?*?*?*?*?*?*?*?*?*?*?*?*?*?*?*?*?*?*?*?*?,8.6,6.1,100,102759,282,1414,313,70.5,47.1,61.1,7786,3688,7184,1314,222,6.2,9,5,9999,99999,9,999999999,0.0,999,999,99
3022,1,3,12,0,*?*?*?*?*?*?*?*?*?*?*?*?*?*?*?*?*?*?*?*?*?*?,12.0,6.4,99,102759,307,1413,329,79.1,48.4,68.5,8676,4010,7770,1792,220,5.7,9,5,9999,99999,9,999999999,0.0,999,999,99
3022,1,3,13,0,*?*?*?*?*?*?*?*?*?*?*?*?*?*?*?*?*?*?*?*?*?*?,12.0,6.4,99,102759,281,1413,333,40.4,0.0,40.4,4728,0,4736,1588,218,6.2,10,5,9999,99999,9,999999999,0.0,999,999,99
3022,1,3,14,0,*?*?*?*?*?*?*?*?*?*?*?*?*?*?*?*?*?*?*?*?*?*?,12.1,7.4,100,102759,205,1411,333,25.7,0.0,25.7,3029,0,3033,1000,217,5.2,10,5,9999,99999,9,999999999,0.0,999,999,99
3022,1,3,15,0,*?*?*?*?*?*?*?*?*?*?*?*?*?*?*?*?*?*?*?*?*?*?,12.0,7.4,100,102759,85,1408,333,2.4,0.0,2.4,315,-0,314,98,215,3.6,10,5,9999,99999,9,999999999,0.0,999,999,99
3022,1,3,16,0,*?*?*?*?*?*?*?*?*?*?*?*?*?*?*?*?*?*?*?*?*?*?,10.4,7.0,100,102759,0,-0,326,0.0,-0.0,0.0,0,0,0,0,213,4.1,10,5,9999,99999,9,999999999,0.0,999,999,99
3022,1,3,17,0,*?*?*?*?*?*?*?*?*?*?*?*?*?*?*?*?*?*?*?*?*?*?,9.2,7.9,100,102759,0,-0,320,0.0,-0.0,0.0,0,0,0,0,212,4.6,10,5,9999,99999,9,999999999,0.0,999,999,99
3022,1,3,18,0,*?*?*?*?*?*?*?*?*?*?*?*?*?*?*?*?*?*?*?*?*?*?,6.5,6.6,100,102759,0,-0,308,0.0,-0.0,0.0,0,0,0,0,210,4.1,10,5,9999,99999,9,999999999,0.0,999,999,99
3022,1,3,19,0,*?*?*?*?*?*?*?*?*?*?*?*?*?*?*?*?*?*?*?*?*?*?,6.2,6.1,100,102759,0,-0,307,0.0,-0.0,0.0,0,0,0,0,212,3.6,10,5,9999,99999,9,999999999,0.0,999,999,99
3022,1,3,20,0,*?*?*?*?*?*?*?*?*?*?*?*?*?*?*?*?*?*?*?*?*?*?,5.3,5.3,100,102759,0,-0,303,0.0,-0.0,0.0,0,0,0,0,213,4.6,10,5,9999,99999,9,999999999,0.0,999,999,99
3022,1,3,21,0,*?*?*?*?*?*?*?*?*?*?*?*?*?*?*?*?*?*?*?*?*?*?,4.2,4.3,100,102759,0,-0,298,0.0,-0.0,0.0,0,0,0,0,215,3.6,10,5,9999,99999,9,999999999,0.0,999,999,99
3022,1,3,22,0,*?*?*?*?*?*?*?*?*?*?*?*?*?*?*?*?*?*?*?*?*?*?,3.3,3.2,100,102759,0,-0,295,0.0,-0.0,0.0,0,0,0,0,217,3.6,10,5,9999,99999,9,999999999,0.0,999,999,99
3022,1,3,23,0,*?*?*?*?*?*?*?*?*?*?*?*?*?*?*?*?*?*?*?*?*?*?,3.1,3.0,100,102759,0,-0,294,0.0,-0.0,0.0,0,0,0,0,218,3.6,10,5,9999,99999,9,999999999,0.0,999,999,99
3022,1,3,24,0,*?*?*?*?*?*?*?*?*?*?*?*?*?*?*?*?*?*?*?*?*?*?,5.2,5.1,100,102759,0,-0,303,0.0,-0.0,0.0,0,0,0,0,210,5.2,10,5,9999,99999,9,999999999,0.0,999,999,99
3022,1,4,1,0,*?*?*?*?*?*?*?*?*?*?*?*?*?*?*?*?*?*?*?*?*?*?,3.4,3.4,100,103237,0,-0,295,0.0,-0.0,0.0,0,0,0,0,220,6.7,10,5,9999,99999,9,999999999,0.0,999,999,99
3022,1,4,2,0,*?*?*?*?*?*?*?*?*?*?*?*?*?*?*?*?*?*?*?*?*?*?,3.3,3.4,100,103237,0,-0,295,0.0,-0.0,0.0,0,0,0,0,220,5.7,10,5,9999,99999,9,999999999,0.0,999,999,99
3022,1,4,3,0,*?*?*?*?*?*?*?*?*?*?*?*?*?*?*?*?*?*?*?*?*?*?,3.9,3.9,100,103237,0,-0,297,0.0,-0.0,0.0,0,0,0,0,220,5.7,10,5,9999,99999,9,999999999,0.0,999,999,99
3022,1,4,4,0,*?*?*?*?*?*?*?*?*?*?*?*?*?*?*?*?*?*?*?*?*?*?,3.3,3.2,100,103237,0,-0,295,0.0,-0.0,0.0,0,0,0,0,220,5.2,10,5,9999,99999,9,999999999,0.0,999,999,99
3022,1,4,5,0,*?*?*?*?*?*?*?*?*?*?*?*?*?*?*?*?*?*?*?*?*?*?,2.7,2.7,100,103237,0,-0,292,0.0,-0.0,0.0,0,0,0,0,220,5.7,10,5,9999,99999,9,999999999,0.0,999,999,99
3022,1,4,6,0,*?*?*?*?*?*?*?*?*?*?*?*?*?*?*?*?*?*?*?*?*?*?,2.4,2.3,100,103237,0,-0,291,0.0,-0.0,0.0,0,0,0,0,220,4.6,10,5,9999,99999,9,999999999,0.0,999,999,99
3022,1,4,7,0,*?*?*?*?*?*?*?*?*?*?*?*?*?*?*?*?*?*?*?*?*?*?,2.8,2.9,100,103237,0,-0,293,0.0,-0.0,0.0,0,0,0,0,217,4.6,10,5,9999,99999,9,999999999,0.0,999,999,99
3022,1,4,8,0,*?*?*?*?*?*?*?*?*?*?*?*?*?*?*?*?*?*?*?*?*?*?,3.1,3.0,100,103237,0,-0,294,0.0,-0.0,0.0,0,0,0,0,213,4.1,10,5,9999,99999,9,999999999,0.0,999,999,99
3022,1,4,9,0,*?*?*?*?*?*?*?*?*?*?*?*?*?*?*?*?*?*?*?*?*?*?,3.3,3.2,100,103237,89,1417,268,10.2,95.6,4.2,1180,5386,773,112,210,3.6,4,2,9999,99999,9,999999999,0.0,999,999,99
3022,1,4,10,0,*?*?*?*?*?*?*?*?*?*?*?*?*?*?*?*?*?*?*?*?*?*?,5.1,4.5,100,103237,208,1410,289,71.7,173.5,46.1,7660,10900,5619,835,207,4.1,7,4,9999,99999,9,999999999,0.0,999,999,99
3022,1,4,11,0,*?*?*?*?*?*?*?*?*?*?*?*?*?*?*?*?*?*?*?*?*?*?,6.0,5.6,100,103237,284,1414,290,123.7,276.0,68.3,12868,20671,8915,1245,203,6.2,6,3,9999,99999,9,999999999,0.0,999,999,99
3022,1,4,12,0,*?*?*?*?*?*?*?*?*?*?*?*?*?*?*?*?*?*?*?*?*?*?,7.2,6.7,100,103237,309,1411,287,153.6,412.5,63.3,15650,32396,9165,1123,200,5.7,4,2,9999,99999,9,999999999,0.0,999,999,99
3022,1,4,13,0,*?*?*?*?*?*?*?*?*?*?*?*?*?*?*?*?*?*?*?*?*?*?,7.0,5.8,100,103237,284,1414,285,136.9,400.9,56.4,13970,30513,8262,1004,197,6.2,4,2,9999,99999,9,999999999,0.0,999,999,99
3022,1,4,14,0,*?*?*?*?*?*?*?*?*?*?*?*?*?*?*?*?*?*?*?*?*?*?,7.1,5.3,96,103237,208,1410,268,90.9,431.1,27.3,9355,31023,4447,555,193,5.2,0,0,9999,99999,9,999999999,0.0,999,999,99
3022,1,4,15,0,*?*?*?*?*?*?*?*?*?*?*?*?*?*?*?*?*?*?*?*?*?*?,6.8,5.5,99,103237,89,1418,293,9.2,65.7,5.1,1029,3175,974,103,190,3.6,6,3,9999,99999,9,999999999,0.0,999,999,99
3022,1,4,16,0,*?*?*?*?*?*?*?*?*?*?*?*?*?*?*?*?*?*?*?*?*?*?,6.7,5.0,96,103237,0,-0,309,0.0,-0.0,0.0,0,0,0,0,187,4.1,10,5,9999,99999,9,999999999,0.0,999,999,99
3022,1,4,17,0,*?*?*?*?*?*?*?*?*?*?*?*?*?*?*?*?*?*?*?*?*?*?,6.6,4.6,95,103237,0,-0,309,0.0,-0.0,0.0,0,0,0,0,183,4.6,10,5,9999,99999,9,999999999,0.0,999,999,99
3022,1,4,18,0,*?*?*?*?*?*?*?*?*?*?*?*?*?*?*?*?*?*?*?*?*?*?,5.1,3.6,98,103237,0,-0,302,0.0,-0.0,0.0,0,0,0,0,180,4.1,10,5,9999,99999,9,999999999,0.0,999,999,99
3022,1,4,19,0,*?*?*?*?*?*?*?*?*?*?*?*?*?*?*?*?*?*?*?*?*?*?,5.6,3.4,93,103237,0,-0,305,0.0,-0.0,0.0,0,0,0,0,178,3.6,10,5,9999,99999,9,999999999,0.0,999,999,99
3022,1,4,20,0,*?*?*?*?*?*?*?*?*?*?*?*?*?*?*?*?*?*?*?*?*?*?,4.5,3.0,98,103237,0,-0,300,0.0,-0.0,0.0,0,0,0,0,177,4.6,10,5,9999,99999,9,999999999,0.0,999,999,99
3022,1,4,21,0,*?*?*?*?*?*?*?*?*?*?*?*?*?*?*?*?*?*?*?*?*?*?,3.1,2.9,100,103237,0,-0,294,0.0,-0.0,0.0,0,0,0,0,175,3.6,10,5,9999,99999,9,999999999,0.0,999,999,99
3022,1,4,22,0,*?*?*?*?*?*?*?*?*?*?*?*?*?*?*?*?*?*?*?*?*?*?,3.1,2.5,100,103237,0,-0,294,0.0,-0.0,0.0,0,0,0,0,173,3.6,10,5,9999,99999,9,999999999,0.0,999,999,99
3022,1,4,23,0,*?*?*?*?*?*?*?*?*?*?*?*?*?*?*?*?*?*?*?*?*?*?,2.6,2.1,100,103237,0,-0,292,0.0,-0.0,0.0,0,0,0,0,172,3.6,10,5,9999,99999,9,999999999,0.0,999,999,99
3022,1,4,24,0,*?*?*?*?*?*?*?*?*?*?*?*?*?*?*?*?*?*?*?*?*?*?,2.9,2.9,100,103237,0,-0,293,0.0,-0.0,0.0,0,0,0,0,220,5.2,10,5,9999,99999,9,999999999,0.0,999,999,99
3022,1,5,1,0,*?*?*?*?*?*?*?*?*?*?*?*?*?*?*?*?*?*?*?*?*?*?,2.3,2.3,100,102832,0,-0,291,0.0,-0.0,0.0,0,0,0,0,173,6.7,10,5,9999,99999,9,999999999,0.0,999,999,99
3022,1,5,2,0,*?*?*?*?*?*?*?*?*?*?*?*?*?*?*?*?*?*?*?*?*?*?,2.9,2.9,100,102832,0,-0,293,0.0,-0.0,0.0,0,0,0,0,177,5.7,10,5,9999,99999,9,999999999,0.0,999,999,99
3022,1,5,3,0,*?*?*?*?*?*?*?*?*?*?*?*?*?*?*?*?*?*?*?*?*?*?,0.9,0.8,100,102832,0,-0,285,0.0,-0.0,0.0,0,0,0,0,180,5.7,10,5,9999,99999,9,999999999,0.0,999,999,99
3022,1,5,4,0,*?*?*?*?*?*?*?*?*?*?*?*?*?*?*?*?*?*?*?*?*?*?,1.8,1.9,100,102832,0,-0,289,0.0,-0.0,0.0,0,0,0,0,183,5.2,10,5,9999,99999,9,999999999,0.0,999,999,99
3022,1,5,5,0,*?*?*?*?*?*?*?*?*?*?*?*?*?*?*?*?*?*?*?*?*?*?,1.8,1.9,100,102832,0,-0,289,0.0,-0.0,0.0,0,0,0,0,187,5.7,10,5,9999,99999,9,999999999,0.0,999,999,99
3022,1,5,6,0,*?*?*?*?*?*?*?*?*?*?*?*?*?*?*?*?*?*?*?*?*?*?,1.6,1.5,100,102832,0,-0,288,0.0,-0.0,0.0,0,0,0,0,190,4.6,10,5,9999,99999,9,999999999,0.0,999,999,99
3022,1,5,7,0,*?*?*?*?*?*?*?*?*?*?*?*?*?*?*?*?*?*?*?*?*?*?,0.7,0.6,100,102832,0,-0,284,0.0,-0.0,0.0,0,0,0,0,188,4.6,10,5,9999,99999,9,999999999,0.0,999,999,99
3022,1,5,8,0,*?*?*?*?*?*?*?*?*?*?*?*?*?*?*?*?*?*?*?*?*?*?,2.0,2.1,100,102832,0,-0,276,0.0,-0.0,0.0,0,0,0,0,187,4.1,7,4,9999,99999,9,999999999,0.0,999,999,99
3022,1,5,9,0,*?*?*?*?*?*?*?*?*?*?*?*?*?*?*?*?*?*?*?*?*?*?,2.1,2.1,100,102832,90,1410,267,10.7,88.2,5.1,1217,4972,923,133,185,3.6,5,3,9999,99999,9,999999999,0.0,999,999,99
3022,1,5,10,0,*?*?*?*?*?*?*?*?*?*?*?*?*?*?*?*?*?*?*?*?*?*?,3.8,2.7,100,102832,210,1411,288,61.5,104.1,46.0,6576,6579,5612,832,183,4.1,8,4,9999,99999,9,999999999,0.0,999,999,99
3022,1,5,11,0,*?*?*?*?*?*?*?*?*?*?*?*?*?*?*?*?*?*?*?*?*?*?,4.7,3.8,100,102832,286,1413,278,133.3,345.7,63.3,13986,26030,8387,1144,182,6.2,5,3,9999,99999,9,999999999,0.0,999,999,99
3022,1,5,12,0,*?*?*?*?*?*?*?*?*?*?*?*?*?*?*?*?*?*?*?*?*?*?,6.7,4.5,96,102832,312,1412,292,140.4,284.7,77.5,14562,22254,10011,1424,180,5.7,6,3,9999,99999,9,999999999,0.0,999,999,99
3022,1,5,13,0,*?*?*?*?*?*?*?*?*?*?*?*?*?*?*?*?*?*?*?*?*?*?,7.0,4.5,93,102832,287,1414,297,113.1,199.0,72.7,11995,15025,8654,1376,185,6.2,7,4,9999,99999,9,999999999,0.0,999,999,99
3022,1,5,14,0,*?*?*?*?*?*?*?*?*?*?*?*?*?*?*?*?*?*?*?*?*?*?,7.1,4.5,93,102832,212,1414,307,46.9,41.6,40.7,5214,2862,4839,860,190,5.2,9,5,9999,99999,9,999999999,0.0,999,999,99
3022,1,5,15,0,*?*?*?*?*?*?*?*?*?*?*?*?*?*?*?*?*?*?*?*?*?*?,7.0,4.1,91,102832,92,1409,302,8.6,33.2,6.4,1017,1338,1071,106,195,3.6,8,4,9999,99999,9,999999999,0.0,999,999,99
3022,1,5,16,0,*?*?*?*?*?*?*?*?*?*?*?*?*?*?*?*?*?*?*?*?*?*?,7.0,3.2,86,102832,0,-0,311,0.0,-0.0,0.0,0,0,0,0,200,4.1,10,5,9999,99999,9,999999999,0.0,999,999,99
3022,1,5,17,0,*?*?*?*?*?*?*?*?*?*?*?*?*?*?*?*?*?*?*?*?*?*?,4.5,1.7,91,102832,0,-0,300,0.0,-0.0,0.0,0,0,0,0,205,4.6,10,5,9999,99999,9,999999999,0.0,999,999,99
3022,1,5,18,0,*?*?*?*?*?*?*?*?*?*?*?*?*?*?*?*?*?*?*?*?*?*?,4.2,2.5,99,102832,0,-0,299,0.0,-0.0,0.0,0,0,0,0,210,4.1,10,5,9999,99999,9,999999999,0.0,999,999,99
3022,1,5,19,0,*?*?*?*?*?*?*?*?*?*?*?*?*?*?*?*?*?*?*?*?*?*?,4.1,3.4,100,102832,0,-0,298,0.0,-0.0,0.0,0,0,0,0,208,3.6,10,5,9999,99999,9,999999999,0.0,999,999,99
3022,1,5,20,0,*?*?*?*?*?*?*?*?*?*?*?*?*?*?*?*?*?*?*?*?*?*?,2.9,2.9,100,102832,0,-0,293,0.0,-0.0,0.0,0,0,0,0,207,4.6,10,5,9999,99999,9,999999999,0.0,999,999,99
3022,1,5,21,0,*?*?*?*?*?*?*?*?*?*?*?*?*?*?*?*?*?*?*?*?*?*?,2.5,2.1,100,102832,0,-0,292,0.0,-0.0,0.0,0,0,0,0,205,3.6,10,5,9999,99999,9,999999999,0.0,999,999,99
3022,1,5,22,0,*?*?*?*?*?*?*?*?*?*?*?*?*?*?*?*?*?*?*?*?*?*?,2.1,2.1,100,102832,0,-0,290,0.0,-0.0,0.0,0,0,0,0,203,3.6,10,5,9999,99999,9,999999999,0.0,999,999,99
3022,1,5,23,0,*?*?*?*?*?*?*?*?*?*?*?*?*?*?*?*?*?*?*?*?*?*?,1.8,1.7,100,102832,0,-0,289,0.0,-0.0,0.0,0,0,0,0,202,3.6,10,5,9999,99999,9,999999999,0.0,999,999,99
3022,1,5,24,0,*?*?*?*?*?*?*?*?*?*?*?*?*?*?*?*?*?*?*?*?*?*?,2.1,2.1,100,102832,0,-0,290,0.0,-0.0,0.0,0,0,0,0,170,5.2,10,5,9999,99999,9,999999999,0.0,999,999,99
3022,1,6,1,0,*?*?*?*?*?*?*?*?*?*?*?*?*?*?*?*?*?*?*?*?*?*?,3.4,2.9,97,102562,0,-0,295,0.0,-0.0,0.0,0,0,0,0,187,6.7,10,5,9999,99999,9,999999999,0.0,999,999,99
3022,1,6,2,0,*?*?*?*?*?*?*?*?*?*?*?*?*?*?*?*?*?*?*?*?*?*?,4.7,3.4,92,102562,0,-0,301,0.0,-0.0,0.0,0,0,0,0,173,5.7,10,5,9999,99999,9,999999999,0.0,999,999,99
3022,1,6,3,0,*?*?*?*?*?*?*?*?*?*?*?*?*?*?*?*?*?*?*?*?*?*?,3.1,3.0,100,102562,0,-0,294,0.0,-0.0,0.0,0,0,0,0,160,5.7,10,5,9999,99999,9,999999999,0.0,999,999,99
3022,1,6,4,0,*?*?*?*?*?*?*?*?*?*?*?*?*?*?*?*?*?*?*?*?*?*?,1.3,1.3,100,102562,0,-0,287,0.0,-0.0,0.0,0,0,0,0,147,5.2,10,5,9999,99999,9,999999999,0.0,999,999,99
3022,1,6,5,0,*?*?*?*?*?*?*?*?*?*?*?*?*?*?*?*?*?*?*?*?*?*?,2.8,2.7,100,102562,0,-0,293,0.0,-0.0,0.0,0,0,0,0,133,5.7,10,5,9999,99999,9,999999999,0.0,999,999,99
3022,1,6,6,0,*?*?*?*?*?*?*?*?*?*?*?*?*?*?*?*?*?*?*?*?*?*?,4.1,2.7,91,102562,0,-0,298,0.0,-0.0,0.0,0,0,0,0,120,4.6,10,5,9999,99999,9,999999999,0.0,999,999,99
3022,1,6,7,0,*?*?*?*?*?*?*?*?*?*?*?*?*?*?*?*?*?*?*?*?*?*?,3.3,2.9,97,102562,0,-0,295,0.0,-0.0,0.0,0,0,0,0,130,4.6,10,5,9999,99999,9,999999999,0.0,999,999,99
3022,1,6,8,0,*?*?*?*?*?*?*?*?*?*?*?*?*?*?*?*?*?*?*?*?*?*?,4.0,3.2,95,102562,0,-0,298,0.0,-0.0,0.0,0,0,0,0,140,4.1,10,5,9999,99999,9,999999999,0.0,999,999,99
3022,1,6,9,0,*?*?*?*?*?*?*?*?*?*?*?*?*?*?*?*?*?*?*?*?*?*?,3.6,3.4,98,102562,92,1416,292,6.3,13.0,5.5,748,456,785,84,150,3.6,9,5,9999,99999,9,999999999,0.0,999,999,99
3022,1,6,10,0,*?*?*?*?*?*?*?*?*?*?*?*?*?*?*?*?*?*?*?*?*?*?,4.8,3.9,94,102562,212,1411,297,47.1,41.7,40.8,5233,2869,4856,863,160,4.1,9,5,9999,99999,9,999999999,0.0,999,999,99
3022,1,6,11,0,*?*?*?*?*?*?*?*?*?*?*?*?*?*?*?*?*?*?*?*?*?*?,7.3,4.6,84,102562,288,1411,308,72.8,47.4,63.1,8035,3756,7409,1359,170,6.2,9,5,9999,99999,9,999999999,0.0,999,999,99
3022,1,6,12,0,*?*?*?*?*?*?*?*?*?*?*?*?*?*?*?*?*?*?*?*?*?*?,9.4,5.6,78,102562,315,1413,317,81.8,48.8,70.9,8973,4073,8034,1858,180,5.7,9,5,9999,99999,9,999999999,0.0,999,999,99
3022,1,6,13,0,*?*?*?*?*?*?*?*?*?*?*?*?*?*?*?*?*?*?*?*?*?*?,9.6,5.8,77,102562,290,1413,322,42.2,0.0,42.2,4933,0,4943,1661,178,6.2,10,5,9999,99999,9,999999999,0.0,999,999,99
3022,1,6,14,0,*?*?*?*?*?*?*?*?*?*?*?*?*?*?*?*?*?*?*?*?*?*?,9.5,5.3,76,102562,215,1411,322,27.7,0.0,27.7,3254,0,3258,1076,177,5.2,10,5,9999,99999,9,999999999,0.0,999,999,99
3022,1,6,15,0,*?*?*?*?*?*?*?*?*?*?*?*?*?*?*?*?*?*?*?*?*?*?,9.5,5.6,77,102562,96,1413,322,4.5,0.0,4.5,566,-0,566,181,175,3.6,10,5,9999,99999,9,999999999,0.0,999,999,99
3022,1,6,16,0,*?*?*?*?*?*?*?*?*?*?*?*?*?*?*?*?*?*?*?*?*?*?,9.2,5.5,78,102562,0,-0,320,0.0,-0.0,0.0,0,0,0,0,173,4.1,10,5,9999,99999,9,999999999,0.0,999,999,99
3022,1,6,17,0,*?*?*?*?*?*?*?*?*?*?*?*?*?*?*?*?*?*?*?*?*?*?,7.4,5.8,89,102562,0,-0,312,0.0,-0.0,0.0,0,0,0,0,172,4.6,10,5,9999,99999,9,999999999,0.0,999,999,99
3022,1,6,18,0,*?*?*?*?*?*?*?*?*?*?*?*?*?*?*?*?*?*?*?*?*?*?,6.2,5.3,95,102562,0,-0,307,0.0,-0.0,0.0,0,0,0,0,170,4.1,10,5,9999,99999,9,999999999,0.0,999,999,99
3022,1,6,19,0,*?*?*?*?*?*?*?*?*?*?*?*?*?*?*?*?*?*?*?*?*?*?,5.7,4.6,94,102562,0,-0,305,0.0,-0.0,0.0,0,0,0,0,170,3.6,10,5,9999,99999,9,999999999,0.0,999,999,99
3022,1,6,20,0,*?*?*?*?*?*?*?*?*?*?*?*?*?*?*?*?*?*?*?*?*?*?,4.9,4.5,98,102562,0,-0,301,0.0,-0.0,0.0,0,0,0,0,170,4.6,10,5,9999,99999,9,999999999,0.0,999,999,99
3022,1,6,21,0,*?*?*?*?*?*?*?*?*?*?*?*?*?*?*?*?*?*?*?*?*?*?,5.2,5.0,99,102562,0,-0,303,0.0,-0.0,0.0,0,0,0,0,170,3.6,10,5,9999,99999,9,999999999,0.0,999,999,99
3022,1,6,22,0,*?*?*?*?*?*?*?*?*?*?*?*?*?*?*?*?*?*?*?*?*?*?,5.5,5.1,99,102562,0,-0,304,0.0,-0.0,0.0,0,0,0,0,170,3.6,10,5,9999,99999,9,999999999,0.0,999,999,99
3022,1,6,23,0,*?*?*?*?*?*?*?*?*?*?*?*?*?*?*?*?*?*?*?*?*?*?,4.3,3.8,97,102562,0,-0,299,0.0,-0.0,0.0,0,0,0,0,170,3.6,10,5,9999,99999,9,999999999,0.0,999,999,99
3022,1,6,24,0,*?*?*?*?*?*?*?*?*?*?*?*?*?*?*?*?*?*?*?*?*?*?,1.5,1.5,100,102562,0,-0,287,0.0,-0.0,0.0,0,0,0,0,200,5.2,10,5,9999,99999,9,999999999,0.0,999,999,99
3022,1,7,1,0,*?*?*?*?*?*?*?*?*?*?*?*?*?*?*?*?*?*?*?*?*?*?,2.8,1.7,100,101768,0,-0,293,0.0,-0.0,0.0,0,0,0,0,168,6.7,10,5,9999,99999,9,999999999,0.0,999,999,99
3022,1,7,2,0,*?*?*?*?*?*?*?*?*?*?*?*?*?*?*?*?*?*?*?*?*?*?,2.0,0.4,98,101768,0,-0,290,0.0,-0.0,0.0,0,0,0,0,167,5.7,10,5,9999,99999,9,999999999,0.1,999,999,99
3022,1,7,3,0,*?*?*?*?*?*?*?*?*?*?*?*?*?*?*?*?*?*?*?*?*?*?,2.9,0.4,93,101768,0,-0,294,0.0,-0.0,0.0,0,0,0,0,165,5.7,10,5,9999,99999,9,999999999,0.1,999,999,99
3022,1,7,4,0,*?*?*?*?*?*?*?*?*?*?*?*?*?*?*?*?*?*?*?*?*?*?,3.5,1.9,98,101768,0,-0,296,0.0,-0.0,0.0,0,0,0,0,163,5.2,10,5,9999,99999,9,999999999,0.3,999,999,99
3022,1,7,5,0,*?*?*?*?*?*?*?*?*?*?*?*?*?*?*?*?*?*?*?*?*?*?,4.9,3.0,97,101768,0,-0,302,0.0,-0.0,0.0,0,0,0,0,162,5.7,10,5,9999,99999,9,999999999,0.4,999,999,99
3022,1,7,6,0,*?*?*?*?*?*?*?*?*?*?*?*?*?*?*?*?*?*?*?*?*?*?,4.0,3.9,100,101768,0,-0,298,0.0,-0.0,0.0,0,0,0,0,160,4.6,10,5,9999,99999,9,999999999,0.1,999,999,99
3022,1,7,7,0,*?*?*?*?*?*?*?*?*?*?*?*?*?*?*?*?*?*?*?*?*?*?,3.7,3.0,100,101768,0,-0,297,0.0,-0.0,0.0,0,0,0,0,162,4.6,10,5,9999,99999,9,999999999,0.1,999,999,99
3022,1,7,8,0,*?*?*?*?*?*?*?*?*?*?*?*?*?*?*?*?*?*?*?*?*?*?,3.5,1.5,96,101768,0,-0,296,0.0,-0.0,0.0,0,0,0,0,163,4.1,10,5,9999,99999,9,999999999,0.0,999,999,99
3022,1,7,9,0,*?*?*?*?*?*?*?*?*?*?*?*?*?*?*?*?*?*?*?*?*?*?,3.7,0.8,90,101768,94,1420,297,4.0,0.0,4.0,510,-0,510,162,165,3.6,10,5,9999,99999,9,999999999,0.2,999,999,99
3022,1,7,10,0,*?*?*?*?*?*?*?*?*?*?*?*?*?*?*?*?*?*?*?*?*?*?,4.8,0.8,84,101768,214,1409,302,27.5,0.0,27.5,3235,0,3239,1070,167,4.1,10,5,9999,99999,9,999999999,1.0,999,999,99
3022,1,7,11,0,*?*?*?*?*?*?*?*?*?*?*?*?*?*?*?*?*?*?*?*?*?*?,6.5,3.2,88,101768,291,1412,309,42.4,0.0,42.4,4957,0,4966,1670,168,6.2,10,5,9999,99999,9,999999999,0.4,999,999,99
3022,1,7,12,0,*?*?*?*?*?*?*?*?*?*?*?*?*?*?*?*?*?*?*?*?*?*?,8.1,4.5,86,101768,318,1413,311,82.8,48.9,71.8,9088,4090,8137,1883,170,5.7,9,5,9999,99999,9,999999999,0.4,999,999,99
3022,1,7,13,0,*?*?*?*?*?*?*?*?*?*?*?*?*?*?*?*?*?*?*?*?*?*?,8.0,6.7,100,101768,293,1411,315,42.9,0.0,42.9,5009,0,5018,1688,172,6.2,10,5,9999,99999,9,999999999,0.0,999,999,99
3022,1,7,14,0,*?*?*?*?*?*?*?*?*?*?*?*?*?*?*?*?*?*?*?*?*?*?,8.2,6.1,96,101768,219,1413,312,49.3,42.3,42.8,5477,2958,5080,905,173,5.2,9,5,9999,99999,9,999999999,0.0,999,999,99
3022,1,7,15,0,*?*?*?*?*?*?*?*?*?*?*?*?*?*?*?*?*?*?*?*?*?*?,8.1,7.4,100,101768,100,1416,315,5.2,0.0,5.2,656,-0,655,210,175,3.6,10,5,9999,99999,9,999999999,0.0,999,999,99
3022,1,7,16,0,*?*?*?*?*?*?*?*?*?*?*?*?*?*?*?*?*?*?*?*?*?*?,7.9,7.6,100,101768,0,-0,314,0.0,-0.0,0.0,0,0,0,0,177,4.1,10,5,9999,99999,9,999999999,0.0,999,999,99
3022,1,7,17,0,*?*?*?*?*?*?*?*?*?*?*?*?*?*?*?*?*?*?*?*?*?*?,7.6,6.7,100,101768,0,-0,313,0.0,-0.0,0.0,0,0,0,0,178,4.6,10,5,9999,99999,9,999999999,0.0,999,999,99
3022,1,7,18,0,*?*?*?*?*?*?*?*?*?*?*?*?*?*?*?*?*?*?*?*?*?*?,5.8,5.8,100,101768,0,-0,305,0.0,-0.0,0.0,0,0,0,0,180,4.1,10,5,9999,99999,9,999999999,0.0,999,999,99
3022,1,7,19,0,*?*?*?*?*?*?*?*?*?*?*?*?*?*?*?*?*?*?*?*?*?*?,5.3,5.3,100,101768,0,-0,303,0.0,-0.0,0.0,0,0,0,0,178,3.6,10,5,9999,99999,9,999999999,0.0,999,999,99
3022,1,7,20,0,*?*?*?*?*?*?*?*?*?*?*?*?*?*?*?*?*?*?*?*?*?*?,4.4,4.5,100,101768,0,-0,299,0.0,-0.0,0.0,0,0,0,0,177,4.6,10,5,9999,99999,9,999999999,0.1,999,999,99
3022,1,7,21,0,*?*?*?*?*?*?*?*?*?*?*?*?*?*?*?*?*?*?*?*?*?*?,4.4,4.5,100,101768,0,-0,299,0.0,-0.0,0.0,0,0,0,0,175,3.6,10,5,9999,99999,9,999999999,0.0,999,999,99
3022,1,7,22,0,*?*?*?*?*?*?*?*?*?*?*?*?*?*?*?*?*?*?*?*?*?*?,4.0,3.9,100,101768,0,-0,298,0.0,-0.0,0.0,0,0,0,0,173,3.6,10,5,9999,99999,9,999999999,0.0,999,999,99
3022,1,7,23,0,*?*?*?*?*?*?*?*?*?*?*?*?*?*?*?*?*?*?*?*?*?*?,3.9,3.9,100,101768,0,-0,297,0.0,-0.0,0.0,0,0,0,0,172,3.6,10,5,9999,99999,9,999999999,0.0,999,999,99
3022,1,7,24,0,*?*?*?*?*?*?*?*?*?*?*?*?*?*?*?*?*?*?*?*?*?*?,3.2,2.9,100,101768,0,-0,294,0.0,-0.0,0.0,0,0,0,0,170,5.2,10,5,9999,99999,9,999999999,0.0,999,999,99
3022,1,8,1,0,*?*?*?*?*?*?*?*?*?*?*?*?*?*?*?*?*?*?*?*?*?*?,3.5,3.4,100,101904,0,-0,296,0.0,-0.0,0.0,0,0,0,0,173,6.7,10,5,9999,99999,9,999999999,0.0,999,999,99
3022,1,8,2,0,*?*?*?*?*?*?*?*?*?*?*?*?*?*?*?*?*?*?*?*?*?*?,3.2,3.2,100,101904,0,-0,294,0.0,-0.0,0.0,0,0,0,0,177,5.7,10,5,9999,99999,9,999999999,0.0,999,999,99
3022,1,8,3,0,*?*?*?*?*?*?*?*?*?*?*?*?*?*?*?*?*?*?*?*?*?*?,3.7,3.8,100,101904,0,-0,296,0.0,-0.0,0.0,0,0,0,0,180,5.7,10,5,9999,99999,9,999999999,0.0,999,999,99
3022,1,8,4,0,*?*?*?*?*?*?*?*?*?*?*?*?*?*?*?*?*?*?*?*?*?*?,3.6,3.4,100,101904,0,-0,296,0.0,-0.0,0.0,0,0,0,0,183,5.2,10,5,9999,99999,9,999999999,0.2,999,999,99
3022,1,8,5,0,*?*?*?*?*?*?*?*?*?*?*?*?*?*?*?*?*?*?*?*?*?*?,3.5,3.4,100,101904,0,-0,296,0.0,-0.0,0.0,0,0,0,0,187,5.7,10,5,9999,99999,9,999999999,0.0,999,999,99
3022,1,8,6,0,*?*?*?*?*?*?*?*?*?*?*?*?*?*?*?*?*?*?*?*?*?*?,3.5,3.4,100,101904,0,-0,296,0.0,-0.0,0.0,0,0,0,0,190,4.6,10,5,9999,99999,9,999999999,0.0,999,999,99
3022,1,8,7,0,*?*?*?*?*?*?*?*?*?*?*?*?*?*?*?*?*?*?*?*?*?*?,3.5,3.4,100,101904,0,-0,296,0.0,-0.0,0.0,0,0,0,0,197,4.6,10,5,9999,99999,9,999999999,0.0,999,999,99
3022,1,8,8,0,*?*?*?*?*?*?*?*?*?*?*?*?*?*?*?*?*?*?*?*?*?*?,3.4,3.4,100,101904,0,-0,286,0.0,-0.0,0.0,0,0,0,0,203,4.1,8,4,9999,99999,9,999999999,0.0,999,999,99
3022,1,8,9,0,*?*?*?*?*?*?*?*?*?*?*?*?*?*?*?*?*?*?*?*?*?*?,3.6,3.2,100,101904,95,1405,283,11.9,62.9,7.7,1298,3103,1386,152,210,3.6,7,4,9999,99999,9,999999999,0.0,999,999,99
3022,1,8,10,0,*?*?*?*?*?*?*?*?*?*?*?*?*?*?*?*?*?*?*?*?*?*?,3.8,2.5,97,101904,217,1413,297,28.0,0.0,28.0,3290,0,3295,1088,217,4.1,10,5,9999,99999,9,999999999,0.0,999,999,99
3022,1,8,11,0,*?*?*?*?*?*?*?*?*?*?*?*?*?*?*?*?*?*?*?*?*?*?,3.6,0.8,86,101904,294,1413,291,74.7,47.7,64.7,8235,3810,7591,1395,223,6.2,9,5,9999,99999,9,999999999,0.0,999,999,99
3022,1,8,12,0,*?*?*?*?*?*?*?*?*?*?*?*?*?*?*?*?*?*?*?*?*?*?,4.0,0.2,80,101904,321,1412,293,83.9,49.1,72.7,9204,4119,8239,1909,230,5.7,9,5,9999,99999,9,999999999,0.1,999,999,99
3022,1,8,13,0,*?*?*?*?*?*?*?*?*?*?*?*?*?*?*?*?*?*?*?*?*?*?,3.8,-0.6,77,101904,297,1413,292,75.7,47.9,65.6,8305,3926,7440,1711,233,6.2,9,5,9999,99999,9,999999999,0.1,999,999,99
3022,1,8,14,0,*?*?*?*?*?*?*?*?*?*?*?*?*?*?*?*?*?*?*?*?*?*?,4.0,1.3,87,101904,223,1414,288,67.1,107.2,50.2,7159,7017,6092,914,237,5.2,8,4,9999,99999,9,999999999,0.0,999,999,99
3022,1,8,15,0,*?*?*?*?*?*?*?*?*?*?*?*?*?*?*?*?*?*?*?*?*?*?,3.8,3.4,100,101904,104,1416,292,10.4,18.8,9.0,1217,901,1147,186,240,3.6,9,5,9999,99999,9,999999999,0.0,999,999,99
3022,1,8,16,0,*?*?*?*?*?*?*?*?*?*?*?*?*?*?*?*?*?*?*?*?*?*?,3.9,3.4,100,101904,0,-0,297,0.0,-0.0,0.0,0,0,0,0,243,4.1,10,5,9999,99999,9,999999999,0.0,999,999,99
3022,1,8,17,0,*?*?*?*?*?*?*?*?*?*?*?*?*?*?*?*?*?*?*?*?*?*?,3.9,2.7,98,101904,0,-0,297,0.0,-0.0,0.0,0,0,0,0,247,4.6,10,5,9999,99999,9,999999999,0.1,999,999,99
3022,1,8,18,0,*?*?*?*?*?*?*?*?*?*?*?*?*?*?*?*?*?*?*?*?*?*?,3.4,3.4,100,101904,0,-0,295,0.0,-0.0,0.0,0,0,0,0,250,4.1,10,5,9999,99999,9,999999999,0.2,999,999,99
3022,1,8,19,0,*?*?*?*?*?*?*?*?*?*?*?*?*?*?*?*?*?*?*?*?*?*?,4.0,3.6,100,101904,0,-0,298,0.0,-0.0,0.0,0,0,0,0,240,3.6,10,5,9999,99999,9,999999999,0.5,999,999,99
3022,1,8,20,0,*?*?*?*?*?*?*?*?*?*?*?*?*?*?*?*?*?*?*?*?*?*?,3.3,3.2,100,101904,0,-0,295,0.0,-0.0,0.0,0,0,0,0,230,4.6,10,5,9999,99999,9,999999999,3.6,999,999,99
3022,1,8,21,0,*?*?*?*?*?*?*?*?*?*?*?*?*?*?*?*?*?*?*?*?*?*?,3.3,3.2,100,101904,0,-0,295,0.0,-0.0,0.0,0,0,0,0,220,3.6,10,5,9999,99999,9,999999999,0.5,999,999,99
3022,1,8,22,0,*?*?*?*?*?*?*?*?*?*?*?*?*?*?*?*?*?*?*?*?*?*?,3.1,2.7,100,101904,0,-0,294,0.0,-0.0,0.0,0,0,0,0,210,3.6,10,5,9999,99999,9,999999999,0.0,999,999,99
3022,1,8,23,0,*?*?*?*?*?*?*?*?*?*?*?*?*?*?*?*?*?*?*?*?*?*?,3.4,3.4,100,101904,0,-0,295,0.0,-0.0,0.0,0,0,0,0,200,3.6,10,5,9999,99999,9,999999999,0.0,999,999,99
3022,1,8,24,0,*?*?*?*?*?*?*?*?*?*?*?*?*?*?*?*?*?*?*?*?*?*?,3.8,3.8,100,101904,0,-0,297,0.0,-0.0,0.0,0,0,0,0,170,5.2,10,5,9999,99999,9,999999999,0.0,999,999,99
3022,1,9,1,0,*?*?*?*?*?*?*?*?*?*?*?*?*?*?*?*?*?*?*?*?*?*?,4.2,4.1,100,102203,0,-0,298,0.0,-0.0,0.0,0,0,0,0,182,6.7,10,5,9999,99999,9,999999999,0.2,999,999,99
3022,1,9,2,0,*?*?*?*?*?*?*?*?*?*?*?*?*?*?*?*?*?*?*?*?*?*?,5.1,5.0,100,102203,0,-0,302,0.0,-0.0,0.0,0,0,0,0,173,5.7,10,5,9999,99999,9,999999999,0.0,999,999,99
3022,1,9,3,0,*?*?*?*?*?*?*?*?*?*?*?*?*?*?*?*?*?*?*?*?*?*?,4.3,4.3,100,102203,0,-0,299,0.0,-0.0,0.0,0,0,0,0,165,5.7,10,5,9999,99999,9,999999999,0.4,999,999,99
3022,1,9,4,0,*?*?*?*?*?*?*?*?*?*?*?*?*?*?*?*?*?*?*?*?*?*?,4.0,3.9,100,102203,0,-0,298,0.0,-0.0,0.0,0,0,0,0,157,5.2,10,5,9999,99999,9,999999999,0.5,999,999,99
3022,1,9,5,0,*?*?*?*?*?*?*?*?*?*?*?*?*?*?*?*?*?*?*?*?*?*?,4.9,4.5,100,102203,0,-0,301,0.0,-0.0,0.0,0,0,0,0,148,5.7,10,5,9999,99999,9,999999999,0.1,999,999,99
3022,1,9,6,0,*?*?*?*?*?*?*?*?*?*?*?*?*?*?*?*?*?*?*?*?*?*?,4.1,2.1,96,102203,0,-0,298,0.0,-0.0,0.0,0,0,0,0,140,4.6,10,5,9999,99999,9,999999999,3.5,999,999,99
3022,1,9,7,0,*?*?*?*?*?*?*?*?*?*?*?*?*?*?*?*?*?*?*?*?*?*?,5.4,1.7,85,102203,0,-0,304,0.0,-0.0,0.0,0,0,0,0,150,4.6,10,5,9999,99999,9,999999999,0.1,999,999,99
3022,1,9,8,0,*?*?*?*?*?*?*?*?*?*?*?*?*?*?*?*?*?*?*?*?*?*?,4.7,0.6,83,102203,0,-0,296,0.0,-0.0,0.0,0,0,0,0,160,4.1,9,5,9999,99999,9,999999999,0.0,999,999,99
3022,1,9,9,0,*?*?*?*?*?*?*?*?*?*?*?*?*?*?*?*?*?*?*?*?*?*?,4.8,0.6,82,102203,98,1418,302,4.8,0.0,4.8,606,-0,605,194,170,3.6,10,5,9999,99999,9,999999999,0.0,999,999,99
3022,1,9,10,0,*?*?*?*?*?*?*?*?*?*?*?*?*?*?*?*?*?*?*?*?*?*?,5.2,3.2,96,102203,219,1410,298,49.5,42.4,42.9,5495,2964,5096,909,180,4.1,9,5,9999,99999,9,999999999,0.0,999,999,99
3022,1,9,11,0,*?*?*?*?*?*?*?*?*?*?*?*?*?*?*?*?*?*?*?*?*?*?,6.7,4.5,94,102203,297,1414,305,75.7,47.9,65.6,8302,3927,7438,1710,190,6.2,9,5,9999,99999,9,999999999,0.0,999,999,99
3022,1,9,12,0,*?*?*?*?*?*?*?*?*?*?*?*?*?*?*?*?*?*?*?*?*?*?,7.5,5.0,93,102203,324,1411,308,85.0,49.2,73.7,9328,4146,8349,1936,200,5.7,9,5,9999,99999,9,999999999,0.0,999,999,99
3022,1,9,13,0,*?*?*?*?*?*?*?*?*?*?*?*?*?*?*?*?*?*?*?*?*?*?,7.7,3.6,83,102203,301,1415,305,101.9,120.7,76.2,11149,9670,8855,1647,183,6.2,8,4,9999,99999,9,999999999,0.4,999,999,99
3022,1,9,14,0,*?*?*?*?*?*?*?*?*?*?*?*?*?*?*?*?*?*?*?*?*?*?,7.9,4.8,89,102203,227,1415,310,52.0,43.1,45.0,5764,3053,5346,955,167,5.2,9,5,9999,99999,9,999999999,0.3,999,999,99
3022,1,9,15,0,*?*?*?*?*?*?*?*?*?*?*?*?*?*?*?*?*?*?*?*?*?*?,7.8,6.7,100,102203,108,1414,310,11.8,20.5,10.2,1374,994,1296,211,150,3.6,9,5,9999,99999,9,999999999,0.9,999,999,99
3022,1,9,16,0,*?*?*?*?*?*?*?*?*?*?*?*?*?*?*?*?*?*?*?*?*?*?,7.1,6.9,100,102203,0,-0,311,0.0,-0.0,0.0,0,0,0,0,133,4.1,10,5,9999,99999,9,999999999,0.1,999,999,99
3022,1,9,17,0,*?*?*?*?*?*?*?*?*?*?*?*?*?*?*?*?*?*?*?*?*?*?,6.9,6.9,100,102203,0,-0,310,0.0,-0.0,0.0,0,0,0,0,117,4.6,10,5,9999,99999,9,999999999,0.0,999,999,99
3022,1,9,18,0,*?*?*?*?*?*?*?*?*?*?*?*?*?*?*?*?*?*?*?*?*?*?,6.0,6.1,100,102203,0,-0,306,0.0,-0.0,0.0,0,0,0,0,100,4.1,10,5,9999,99999,9,999999999,0.0,999,999,99
3022,1,9,19,0,*?*?*?*?*?*?*?*?*?*?*?*?*?*?*?*?*?*?*?*?*?*?,5.6,5.6,100,102203,0,-0,304,0.0,-0.0,0.0,0,0,0,0,98,3.6,10,5,9999,99999,9,999999999,0.0,999,999,99
3022,1,9,20,0,*?*?*?*?*?*?*?*?*?*?*?*?*?*?*?*?*?*?*?*?*?*?,4.7,4.6,100,102203,0,-0,301,0.0,-0.0,0.0,0,0,0,0,97,4.6,10,5,9999,99999,9,999999999,0.8,999,999,99
3022,1,9,21,0,*?*?*?*?*?*?*?*?*?*?*?*?*?*?*?*?*?*?*?*?*?*?,5.5,4.8,100,102203,0,-0,304,0.0,-0.0,0.0,0,0,0,0,95,3.6,10,5,9999,99999,9,999999999,0.4,999,999,99
3022,1,9,22,0,*?*?*?*?*?*?*?*?*?*?*?*?*?*?*?*?*?*?*?*?*?*?,5.4,5.5,100,102203,0,-0,303,0.0,-0.0,0.0,0,0,0,0,93,3.6,10,5,9999,99999,9,999999999,0.2,999,999,99
3022,1,9,23,0,*?*?*?*?*?*?*?*?*?*?*?*?*?*?*?*?*?*?*?*?*?*?,5.5,5.5,100,102203,0,-0,304,0.0,-0.0,0.0,0,0,0,0,92,3.6,10,5,9999,99999,9,999999999,0.9,999,999,99
3022,1,9,24,0,*?*?*?*?*?*?*?*?*?*?*?*?*?*?*?*?*?*?*?*?*?*?,3.7,3.6,100,102203,0,-0,296,0.0,-0.0,0.0,0,0,0,0,190,5.2,10,5,9999,99999,9,999999999,0.3,999,999,99
3022,1,10,1,0,*?*?*?*?*?*?*?*?*?*?*?*?*?*?*?*?*?*?*?*?*?*?,6.2,5.8,100,101496,0,-0,307,0.0,-0.0,0.0,0,0,0,0,87,6.7,10,5,9999,99999,9,999999999,0.0,999,999,99
3022,1,10,2,0,*?*?*?*?*?*?*?*?*?*?*?*?*?*?*?*?*?*?*?*?*?*?,6.4,5.9,99,101496,0,-0,308,0.0,-0.0,0.0,0,0,0,0,83,5.7,10,5,9999,99999,9,999999999,0.0,999,999,99
3022,1,10,3,0,*?*?*?*?*?*?*?*?*?*?*?*?*?*?*?*?*?*?*?*?*?*?,7.2,6.1,94,101496,0,-0,311,0.0,-0.0,0.0,0,0,0,0,80,5.7,10,5,9999,99999,9,999999999,0.0,999,999,99
3022,1,10,4,0,*?*?*?*?*?*?*?*?*?*?*?*?*?*?*?*?*?*?*?*?*?*?,6.0,5.5,99,101496,0,-0,306,0.0,-0.0,0.0,0,0,0,0,77,5.2,10,5,9999,99999,9,999999999,0.0,999,999,99
3022,1,10,5,0,*?*?*?*?*?*?*?*?*?*?*?*?*?*?*?*?*?*?*?*?*?*?,6.6,6.6,100,101496,0,-0,309,0.0,-0.0,0.0,0,0,0,0,73,5.7,10,5,9999,99999,9,999999999,0.0,999,999,99
3022,1,10,6,0,*?*?*?*?*?*?*?*?*?*?*?*?*?*?*?*?*?*?*?*?*?*?,6.0,5.9,100,101496,0,-0,306,0.0,-0.0,0.0,0,0,0,0,70,4.6,10,5,9999,99999,9,999999999,0.0,999,999,99
3022,1,10,7,0,*?*?*?*?*?*?*?*?*?*?*?*?*?*?*?*?*?*?*?*?*?*?,5.3,5.3,100,101496,0,-0,303,0.0,-0.0,0.0,0,0,0,0,77,4.6,10,5,9999,99999,9,999999999,0.0,999,999,99
3022,1,10,8,0,*?*?*?*?*?*?*?*?*?*?*?*?*?*?*?*?*?*?*?*?*?*?,6.1,5.8,100,101496,0,-0,302,0.0,-0.0,0.0,0,0,0,0,83,4.1,9,5,9999,99999,9,999999999,0.0,999,999,99
3022,1,10,9,0,*?*?*?*?*?*?*?*?*?*?*?*?*?*?*?*?*?*?*?*?*?*?,6.7,6.6,100,101496,100,1413,309,5.2,0.0,5.2,660,-0,659,212,90,3.6,10,5,9999,99999,9,999999999,0.0,999,999,99
3022,1,10,10,0,*?*?*?*?*?*?*?*?*?*?*?*?*?*?*?*?*?*?*?*?*?*?,6.8,6.2,98,101496,222,1412,309,29.0,0.0,29.0,3409,0,3413,1129,97,4.1,10,5,9999,99999,9,999999999,0.0,999,999,99
3022,1,10,11,0,*?*?*?*?*?*?*?*?*?*?*?*?*?*?*?*?*?*?*?*?*?*?,8.6,8.0,98,101496,300,1413,317,44.2,0.0,44.2,5158,0,5168,1742,103,6.2,10,5,9999,99999,9,999999999,0.7,999,999,99
3022,1,10,12,0,*?*?*?*?*?*?*?*?*?*?*?*?*?*?*?*?*?*?*?*?*?*?,9.3,7.9,93,101496,328,1413,320,49.6,0.0,49.6,5793,0,5806,1972,110,5.7,10,5,9999,99999,9,999999999,0.3,999,999,99
3022,1,10,13,0,*?*?*?*?*?*?*?*?*?*?*?*?*?*?*?*?*?*?*?*?*?*?,9.4,7.1,88,101496,304,1411,321,45.0,0.0,45.0,5253,0,5263,1778,117,6.2,10,5,9999,99999,9,999999999,3.2,999,999,99
3022,1,10,14,0,*?*?*?*?*?*?*?*?*?*?*?*?*?*?*?*?*?*?*?*?*?*?,9.3,7.9,93,101496,231,1414,320,30.7,0.0,30.7,3602,0,3607,1195,123,5.2,10,5,9999,99999,9,999999999,0.7,999,999,99
3022,1,10,15,0,*?*?*?*?*?*?*?*?*?*?*?*?*?*?*?*?*?*?*?*?*?*?,9.2,7.1,88,101496,112,1410,320,7.6,0.0,7.6,940,-0,939,304,130,3.6,10,5,9999,99999,9,999999999,0.7,999,999,99
3022,1,10,16,0,*?*?*?*?*?*?*?*?*?*?*?*?*?*?*?*?*?*?*?*?*?*?,9.1,7.7,93,101496,0,-0,319,0.0,-0.0,0.0,0,0,0,0,137,4.1,10,5,9999,99999,9,999999999,0.9,999,999,99
3022,1,10,17,0,*?*?*?*?*?*?*?*?*?*?*?*?*?*?*?*?*?*?*?*?*?*?,8.8,7.1,91,101496,0,-0,318,0.0,-0.0,0.0,0,0,0,0,143,4.6,10,5,9999,99999,9,999999999,4.0,999,999,99
3022,1,10,18,0,*?*?*?*?*?*?*?*?*?*?*?*?*?*?*?*?*?*?*?*?*?*?,8.3,7.1,94,101496,0,-0,316,0.0,-0.0,0.0,0,0,0,0,150,4.1,10,5,9999,99999,9,999999999,4.7,999,999,99
3022,1,10,19,0,*?*?*?*?*?*?*?*?*?*?*?*?*?*?*?*?*?*?*?*?*?*?,7.3,7.3,100,101496,0,-0,311,0.0,-0.0,0.0,0,0,0,0,157,3.6,10,5,9999,99999,9,999999999,1.2,999,999,99
3022,1,10,20,0,*?*?*?*?*?*?*?*?*?*?*?*?*?*?*?*?*?*?*?*?*?*?,7.5,7.6,100,101496,0,-0,312,0.0,-0.0,0.0,0,0,0,0,163,4.6,10,5,9999,99999,9,999999999,0.3,999,999,99
3022,1,10,21,0,*?*?*?*?*?*?*?*?*?*?*?*?*?*?*?*?*?*?*?*?*?*?,7.3,7.3,100,101496,0,-0,311,0.0,-0.0,0.0,0,0,0,0,170,3.6,10,5,9999,99999,9,999999999,0.0,999,999,99
3022,1,10,22,0,*?*?*?*?*?*?*?*?*?*?*?*?*?*?*?*?*?*?*?*?*?*?,6.5,6.4,100,101496,0,-0,308,0.0,-0.0,0.0,0,0,0,0,177,3.6,10,5,9999,99999,9,999999999,1.1,999,999,99
3022,1,10,23,0,*?*?*?*?*?*?*?*?*?*?*?*?*?*?*?*?*?*?*?*?*?*?,6.2,5.6,98,101496,0,-0,307,0.0,-0.0,0.0,0,0,0,0,183,3.6,10,5,9999,99999,9,999999999,1.6,999,999,99
3022,1,10,24,0,*?*?*?*?*?*?*?*?*?*?*?*?*?*?*?*?*?*?*?*?*?*?,5.5,5.5,100,101496,0,-0,304,0.0,-0.0,0.0,0,0,0,0,90,5.2,10,5,9999,99999,9,999999999,0.0,999,999,99
3022,1,11,1,0,*?*?*?*?*?*?*?*?*?*?*?*?*?*?*?*?*?*?*?*?*?*?,5.7,4.3,90,101426,0,-0,305,0.0,-0.0,0.0,0,0,0,0,185,6.7,10,5,9999,99999,9,999999999,0.7,999,999,99
3022,1,11,2,0,*?*?*?*?*?*?*?*?*?*?*?*?*?*?*?*?*?*?*?*?*?*?,5.4,3.6,88,101426,0,-0,304,0.0,-0.0,0.0,0,0,0,0,180,5.7,10,5,9999,99999,9,999999999,0.0,999,999,99
3022,1,11,3,0,*?*?*?*?*?*?*?*?*?*?*?*?*?*?*?*?*?*?*?*?*?*?,6.3,4.1,86,101426,0,-0,308,0.0,-0.0,0.0,0,0,0,0,175,5.7,10,5,9999,99999,9,999999999,0.0,999,999,99
3022,1,11,4,0,*?*?*?*?*?*?*?*?*?*?*?*?*?*?*?*?*?*?*?*?*?*?,5.7,3.6,87,101426,0,-0,305,0.0,-0.0,0.0,0,0,0,0,170,5.2,10,5,9999,99999,9,999999999,2.0,999,999,99
3022,1,11,5,0,*?*?*?*?*?*?*?*?*?*?*?*?*?*?*?*?*?*?*?*?*?*?,5.7,3.6,86,101426,0,-0,305,0.0,-0.0,0.0,0,0,0,0,165,5.7,10,5,9999,99999,9,999999999,2.0,999,999,99
3022,1,11,6,0,*?*?*?*?*?*?*?*?*?*?*?*?*?*?*?*?*?*?*?*?*?*?,5.8,5.5,97,101426,0,-0,305,0.0,-0.0,0.0,0,0,0,0,160,4.6,10,5,9999,99999,9,999999999,0.4,999,999,99
3022,1,11,7,0,*?*?*?*?*?*?*?*?*?*?*?*?*?*?*?*?*?*?*?*?*?*?,4.8,4.8,100,101426,0,-0,301,0.0,-0.0,0.0,0,0,0,0,157,4.6,10,5,9999,99999,9,999999999,0.4,999,999,99
3022,1,11,8,0,*?*?*?*?*?*?*?*?*?*?*?*?*?*?*?*?*?*?*?*?*?*?,3.8,3.8,100,101426,0,-0,292,0.0,-0.0,0.0,0,0,0,0,153,4.1,9,5,9999,99999,9,999999999,1.3,999,999,99
3022,1,11,9,0,*?*?*?*?*?*?*?*?*?*?*?*?*?*?*?*?*?*?*?*?*?*?,5.3,4.5,94,101426,102,1406,303,5.7,0.0,5.7,717,-0,716,231,150,3.6,10,5,9999,99999,9,999999999,2.1,999,999,99
3022,1,11,10,0,*?*?*?*?*?*?*?*?*?*?*?*?*?*?*?*?*?*?*?*?*?*?,6.8,6.1,95,101426,225,1412,305,51.4,42.9,44.6,5710,3000,5310,945,147,4.1,9,5,9999,99999,9,999999999,1.8,999,999,99
3022,1,11,11,0,*?*?*?*?*?*?*?*?*?*?*?*?*?*?*?*?*?*?*?*?*?*?,8.1,6.9,92,101426,303,1411,311,77.8,48.2,67.5,8544,3974,7653,1762,143,6.2,9,5,9999,99999,9,999999999,0.4,999,999,99
3022,1,11,12,0,*?*?*?*?*?*?*?*?*?*?*?*?*?*?*?*?*?*?*?*?*?*?,9.9,7.1,83,101426,332,1414,319,87.4,49.5,75.8,9610,4165,8605,1997,140,5.7,9,5,9999,99999,9,999999999,2.0,999,999,99
3022,1,11,13,0,*?*?*?*?*?*?*?*?*?*?*?*?*?*?*?*?*?*?*?*?*?*?,10.0,7.3,83,101426,308,1411,320,79.6,48.5,69.0,8734,4021,7821,1804,140,6.2,9,5,9999,99999,9,999999999,0.1,999,999,99
3022,1,11,14,0,*?*?*?*?*?*?*?*?*?*?*?*?*?*?*?*?*?*?*?*?*?*?,9.9,5.5,74,101426,235,1412,319,54.8,43.8,47.5,6071,3164,5622,1009,140,5.2,9,5,9999,99999,9,999999999,0.0,999,999,99
3022,1,11,15,0,*?*?*?*?*?*?*?*?*?*?*?*?*?*?*?*?*?*?*?*?*?*?,9.6,4.6,71,101426,117,1417,322,8.5,0.0,8.5,1040,-0,1040,337,140,3.6,10,5,9999,99999,9,999999999,1.1,999,999,99
3022,1,11,16,0,*?*?*?*?*?*?*?*?*?*?*?*?*?*?*?*?*?*?*?*?*?*?,9.8,5.5,74,101426,0,-0,323,0.0,-0.0,0.0,0,0,0,0,140,4.1,10,5,9999,99999,9,999999999,0.4,999,999,99
3022,1,11,17,0,*?*?*?*?*?*?*?*?*?*?*?*?*?*?*?*?*?*?*?*?*?*?,7.9,4.5,79,101426,0,-0,315,0.0,-0.0,0.0,0,0,0,0,140,4.6,10,5,9999,99999,9,999999999,0.6,999,999,99
3022,1,11,18,0,*?*?*?*?*?*?*?*?*?*?*?*?*?*?*?*?*?*?*?*?*?*?,7.7,2.7,70,101426,0,-0,314,0.0,-0.0,0.0,0,0,0,0,140,4.1,10,5,9999,99999,9,999999999,0.3,999,999,99
3022,1,11,19,0,*?*?*?*?*?*?*?*?*?*?*?*?*?*?*?*?*?*?*?*?*?*?,7.4,2.9,73,101426,0,-0,313,0.0,-0.0,0.0,0,0,0,0,133,3.6,10,5,9999,99999,9,999999999,0.7,999,999,99
3022,1,11,20,0,*?*?*?*?*?*?*?*?*?*?*?*?*?*?*?*?*?*?*?*?*?*?,6.0,3.2,82,101426,0,-0,306,0.0,-0.0,0.0,0,0,0,0,127,4.6,10,5,9999,99999,9,999999999,1.6,999,999,99
3022,1,11,21,0,*?*?*?*?*?*?*?*?*?*?*?*?*?*?*?*?*?*?*?*?*?*?,6.0,2.7,79,101426,0,-0,307,0.0,-0.0,0.0,0,0,0,0,120,3.6,10,5,9999,99999,9,999999999,0.0,999,999,99
3022,1,11,22,0,*?*?*?*?*?*?*?*?*?*?*?*?*?*?*?*?*?*?*?*?*?*?,6.3,2.9,79,101426,0,-0,308,0.0,-0.0,0.0,0,0,0,0,113,3.6,10,5,9999,99999,9,999999999,0.0,999,999,99
3022,1,11,23,0,*?*?*?*?*?*?*?*?*?*?*?*?*?*?*?*?*?*?*?*?*?*?,6.0,3.0,81,101426,0,-0,306,0.0,-0.0,0.0,0,0,0,0,107,3.6,10,5,9999,99999,9,999999999,0.5,999,999,99
3022,1,11,24,0,*?*?*?*?*?*?*?*?*?*?*?*?*?*?*?*?*?*?*?*?*?*?,5.9,5.0,93,101426,0,-0,306,0.0,-0.0,0.0,0,0,0,0,190,5.2,10,5,9999,99999,9,999999999,1.6,999,999,99
3022,1,12,1,0,*?*?*?*?*?*?*?*?*?*?*?*?*?*?*?*?*?*?*?*?*?*?,5.8,4.1,100,101384,0,-0,305,0.0,-0.0,0.0,0,0,0,0,98,6.7,10,5,9999,99999,9,999999999,0.3,999,999,99
3022,1,12,2,0,*?*?*?*?*?*?*?*?*?*?*?*?*?*?*?*?*?*?*?*?*?*?,5.5,4.6,100,101384,0,-0,304,0.0,-0.0,0.0,0,0,0,0,97,5.7,10,5,9999,99999,9,999999999,0.7,999,999,99
3022,1,12,3,0,*?*?*?*?*?*?*?*?*?*?*?*?*?*?*?*?*?*?*?*?*?*?,5.5,3.9,100,101384,0,-0,304,0.0,-0.0,0.0,0,0,0,0,95,5.7,10,5,9999,99999,9,999999999,1.1,999,999,99
3022,1,12,4,0,*?*?*?*?*?*?*?*?*?*?*?*?*?*?*?*?*?*?*?*?*?*?,4.9,3.4,100,101384,0,-0,302,0.0,-0.0,0.0,0,0,0,0,93,5.2,10,5,9999,99999,9,999999999,1.9,999,999,99
3022,1,12,5,0,*?*?*?*?*?*?*?*?*?*?*?*?*?*?*?*?*?*?*?*?*?*?,4.8,4.8,100,101384,0,-0,301,0.0,-0.0,0.0,0,0,0,0,92,5.7,10,5,9999,99999,9,999999999,0.1,999,999,99
3022,1,12,6,0,*?*?*?*?*?*?*?*?*?*?*?*?*?*?*?*?*?*?*?*?*?*?,5.4,5.3,100,101384,0,-0,303,0.0,-0.0,0.0,0,0,0,0,90,4.6,10,5,9999,99999,9,999999999,0.0,999,999,99
3022,1,12,7,0,*?*?*?*?*?*?*?*?*?*?*?*?*?*?*?*?*?*?*?*?*?*?,4.9,4.8,100,101384,0,-0,301,0.0,-0.0,0.0,0,0,0,0,90,4.6,10,5,9999,99999,9,999999999,0.1,999,999,99
3022,1,12,8,0,*?*?*?*?*?*?*?*?*?*?*?*?*?*?*?*?*?*?*?*?*?*?,4.5,4.5,100,101384,0,-0,300,0.0,-0.0,0.0,0,0,0,0,90,4.1,10,5,9999,99999,9,999999999,0.0,999,999,99
3022,1,12,9,0,*?*?*?*?*?*?*?*?*?*?*?*?*?*?*?*?*?*?*?*?*?*?,4.1,4.1,100,101384,105,1411,298,6.3,0.0,6.3,779,-0,778,251,90,3.6,10,5,9999,99999,9,999999999,0.0,999,999,99
3022,1,12,10,0,*?*?*?*?*?*?*?*?*?*?*?*?*?*?*?*?*?*?*?*?*?*?,6.1,6.1,100,101384,228,1412,306,30.2,0.0,30.2,3543,0,3548,1175,90,4.1,10,5,9999,99999,9,999999999,0.1,999,999,99
3022,1,12,11,0,*?*?*?*?*?*?*?*?*?*?*?*?*?*?*?*?*?*?*?*?*?*?,8.0,8.0,100,101384,307,1414,314,45.5,0.0,45.5,5311,0,5322,1798,90,6.2,10,5,9999,99999,9,999999999,1.0,999,999,99
3022,1,12,12,0,*?*?*?*?*?*?*?*?*?*?*?*?*?*?*?*?*?*?*?*?*?*?,8.8,8.1,100,101384,335,1410,318,51.1,0.0,51.1,5965,0,5978,2034,90,5.7,10,5,9999,99999,9,999999999,0.0,999,999,99
3022,1,12,13,0,*?*?*?*?*?*?*?*?*?*?*?*?*?*?*?*?*?*?*?*?*?*?,8.9,8.7,100,101384,312,1410,318,46.6,0.0,46.6,5444,0,5456,1845,88,6.2,10,5,9999,99999,9,999999999,0.0,999,999,99
3022,1,12,14,0,*?*?*?*?*?*?*?*?*?*?*?*?*?*?*?*?*?*?*?*?*?*?,8.9,8.4,100,101384,239,1410,318,32.4,0.0,32.4,3796,0,3802,1262,87,5.2,10,5,9999,99999,9,999999999,0.0,999,999,99
3022,1,12,15,0,*?*?*?*?*?*?*?*?*?*?*?*?*?*?*?*?*?*?*?*?*?*?,8.7,7.4,100,101384,121,1411,318,9.4,0.0,9.4,1143,-0,1143,371,85,3.6,10,5,9999,99999,9,999999999,0.0,999,999,99
3022,1,12,16,0,*?*?*?*?*?*?*?*?*?*?*?*?*?*?*?*?*?*?*?*?*?*?,8.7,6.9,100,101384,0,-0,318,0.0,-0.0,0.0,0,0,0,0,83,4.1,10,5,9999,99999,9,999999999,0.0,999,999,99
3022,1,12,17,0,*?*?*?*?*?*?*?*?*?*?*?*?*?*?*?*?*?*?*?*?*?*?,7.9,7.0,100,101384,0,-0,314,0.0,-0.0,0.0,0,0,0,0,82,4.6,10,5,9999,99999,9,999999999,0.8,999,999,99
3022,1,12,18,0,*?*?*?*?*?*?*?*?*?*?*?*?*?*?*?*?*?*?*?*?*?*?,7.3,7.3,100,101384,0,-0,311,0.0,-0.0,0.0,0,0,0,0,80,4.1,10,5,9999,99999,9,999999999,0.0,999,999,99
3022,1,12,19,0,*?*?*?*?*?*?*?*?*?*?*?*?*?*?*?*?*?*?*?*?*?*?,7.3,7.3,100,101384,0,-0,311,0.0,-0.0,0.0,0,0,0,0,80,3.6,10,5,9999,99999,9,999999999,0.0,999,999,99
3022,1,12,20,0,*?*?*?*?*?*?*?*?*?*?*?*?*?*?*?*?*?*?*?*?*?*?,6.5,6.6,100,101384,0,-0,308,0.0,-0.0,0.0,0,0,0,0,80,4.6,10,5,9999,99999,9,999999999,0.0,999,999,99
3022,1,12,21,0,*?*?*?*?*?*?*?*?*?*?*?*?*?*?*?*?*?*?*?*?*?*?,6.0,6.1,100,101384,0,-0,306,0.0,-0.0,0.0,0,0,0,0,80,3.6,10,5,9999,99999,9,999999999,1.6,999,999,99
3022,1,12,22,0,*?*?*?*?*?*?*?*?*?*?*?*?*?*?*?*?*?*?*?*?*?*?,5.4,4.6,100,101384,0,-0,304,0.0,-0.0,0.0,0,0,0,0,80,3.6,10,5,9999,99999,9,999999999,0.0,999,999,99
3022,1,12,23,0,*?*?*?*?*?*?*?*?*?*?*?*?*?*?*?*?*?*?*?*?*?*?,6.3,4.3,99,101384,0,-0,308,0.0,-0.0,0.0,0,0,0,0,80,3.6,10,5,9999,99999,9,999999999,0.1,999,999,99
3022,1,12,24,0,*?*?*?*?*?*?*?*?*?*?*?*?*?*?*?*?*?*?*?*?*?*?,5.7,3.6,99,101384,0,-0,305,0.0,-0.0,0.0,0,0,0,0,100,5.2,10,5,9999,99999,9,999999999,0.5,999,999,99
3022,1,13,1,0,*?*?*?*?*?*?*?*?*?*?*?*?*?*?*?*?*?*?*?*?*?*?,8.0,6.6,100,101939,0,-0,315,0.0,-0.0,0.0,0,0,0,0,98,6.7,10,5,9999,99999,9,999999999,0.0,999,999,99
3022,1,13,2,0,*?*?*?*?*?*?*?*?*?*?*?*?*?*?*?*?*?*?*?*?*?*?,8.6,7.4,100,101939,0,-0,317,0.0,-0.0,0.0,0,0,0,0,117,5.7,10,5,9999,99999,9,999999999,0.0,999,999,99
3022,1,13,3,0,*?*?*?*?*?*?*?*?*?*?*?*?*?*?*?*?*?*?*?*?*?*?,8.6,7.6,100,101939,0,-0,317,0.0,-0.0,0.0,0,0,0,0,135,5.7,10,5,9999,99999,9,999999999,0.0,999,999,99
3022,1,13,4,0,*?*?*?*?*?*?*?*?*?*?*?*?*?*?*?*?*?*?*?*?*?*?,7.9,7.9,100,101939,0,-0,314,0.0,-0.0,0.0,0,0,0,0,153,5.2,10,5,9999,99999,9,999999999,0.0,999,999,99
3022,1,13,5,0,*?*?*?*?*?*?*?*?*?*?*?*?*?*?*?*?*?*?*?*?*?*?,7.8,7.4,100,101939,0,-0,314,0.0,-0.0,0.0,0,0,0,0,172,5.7,10,5,9999,99999,9,999999999,0.0,999,999,99
3022,1,13,6,0,*?*?*?*?*?*?*?*?*?*?*?*?*?*?*?*?*?*?*?*?*?*?,7.8,6.9,100,101939,0,-0,314,0.0,-0.0,0.0,0,0,0,0,190,4.6,10,5,9999,99999,9,999999999,0.0,999,999,99
3022,1,13,7,0,*?*?*?*?*?*?*?*?*?*?*?*?*?*?*?*?*?*?*?*?*?*?,7.6,7.6,100,101939,0,-0,313,0.0,-0.0,0.0,0,0,0,0,188,4.6,10,5,9999,99999,9,999999999,0.0,999,999,99
3022,1,13,8,0,*?*?*?*?*?*?*?*?*?*?*?*?*?*?*?*?*?*?*?*?*?*?,7.3,7.3,100,101939,0,-0,311,0.0,-0.0,0.0,0,0,0,0,187,4.1,10,5,9999,99999,9,999999999,0.0,999,999,99
3022,1,13,9,0,*?*?*?*?*?*?*?*?*?*?*?*?*?*?*?*?*?*?*?*?*?*?,7.9,7.9,100,101939,108,1413,310,11.8,20.6,10.3,1376,1004,1296,212,185,3.6,9,5,9999,99999,9,999999999,0.1,999,999,99
3022,1,13,10,0,*?*?*?*?*?*?*?*?*?*?*?*?*?*?*?*?*?*?*?*?*?*?,8.4,8.4,100,101939,231,1410,302,93.0,254.4,51.3,9743,17226,6861,922,183,4.1,6,3,9999,99999,9,999999999,0.2,999,999,99
3022,1,13,11,0,*?*?*?*?*?*?*?*?*?*?*?*?*?*?*?*?*?*?*?*?*?*?,8.6,8.4,100,101939,310,1411,303,139.4,284.2,76.9,14463,22166,9947,1413,182,6.2,6,3,9999,99999,9,999999999,0.0,999,999,99
3022,1,13,12,0,*?*?*?*?*?*?*?*?*?*?*?*?*?*?*?*?*?*?*?*?*?*?,9.7,8.9,100,101939,339,1410,315,119.4,125.2,89.3,13047,10473,10349,1948,180,5.7,8,4,9999,99999,9,999999999,1.3,999,999,99
3022,1,13,13,0,*?*?*?*?*?*?*?*?*?*?*?*?*?*?*?*?*?*?*?*?*?*?,9.6,8.1,100,101939,317,1413,318,82.5,48.9,71.5,9064,4049,8120,1874,185,6.2,9,5,9999,99999,9,999999999,2.4,999,999,99
3022,1,13,14,0,*?*?*?*?*?*?*?*?*?*?*?*?*?*?*?*?*?*?*?*?*?*?,9.8,8.1,99,101939,244,1413,319,57.8,44.5,50.1,6410,3223,5958,1067,190,5.2,9,5,9999,99999,9,999999999,2.3,999,999,99
3022,1,13,15,0,*?*?*?*?*?*?*?*?*?*?*?*?*?*?*?*?*?*?*?*?*?*?,9.3,8.9,100,101939,126,1414,320,10.3,0.0,10.3,1249,-0,1249,406,195,3.6,10,5,9999,99999,9,999999999,1.7,999,999,99
3022,1,13,16,0,*?*?*?*?*?*?*?*?*?*?*?*?*?*?*?*?*?*?*?*?*?*?,9.7,9.1,100,101939,0,-0,322,0.0,-0.0,0.0,0,0,0,0,200,4.1,10,5,9999,99999,9,999999999,0.1,999,999,99
3022,1,13,17,0,*?*?*?*?*?*?*?*?*?*?*?*?*?*?*?*?*?*?*?*?*?*?,9.1,9.1,100,101939,0,-0,319,0.0,-0.0,0.0,0,0,0,0,205,4.6,10,5,9999,99999,9,999999999,0.0,999,999,99
3022,1,13,18,0,*?*?*?*?*?*?*?*?*?*?*?*?*?*?*?*?*?*?*?*?*?*?,8.9,8.9,100,101939,0,-0,318,0.0,-0.0,0.0,0,0,0,0,210,4.1,10,5,9999,99999,9,999999999,0.2,999,999,99
3022,1,13,19,0,*?*?*?*?*?*?*?*?*?*?*?*?*?*?*?*?*?*?*?*?*?*?,8.9,8.9,100,101939,0,-0,318,0.0,-0.0,0.0,0,0,0,0,213,3.6,10,5,9999,99999,9,999999999,0.6,999,999,99
3022,1,13,20,0,*?*?*?*?*?*?*?*?*?*?*?*?*?*?*?*?*?*?*?*?*?*?,8.6,8.7,100,101939,0,-0,317,0.0,-0.0,0.0,0,0,0,0,217,4.6,10,5,9999,99999,9,999999999,0.1,999,999,99
3022,1,13,21,0,*?*?*?*?*?*?*?*?*?*?*?*?*?*?*?*?*?*?*?*?*?*?,8.9,8.9,100,101939,0,-0,318,0.0,-0.0,0.0,0,0,0,0,220,3.6,10,5,9999,99999,9,999999999,0.1,999,999,99
3022,1,13,22,0,*?*?*?*?*?*?*?*?*?*?*?*?*?*?*?*?*?*?*?*?*?*?,7.8,7.7,100,101939,0,-0,314,0.0,-0.0,0.0,0,0,0,0,223,3.6,10,5,9999,99999,9,999999999,0.0,999,999,99
3022,1,13,23,0,*?*?*?*?*?*?*?*?*?*?*?*?*?*?*?*?*?*?*?*?*?*?,7.3,7.3,100,101939,0,-0,311,0.0,-0.0,0.0,0,0,0,0,227,3.6,10,5,9999,99999,9,999999999,0.7,999,999,99
3022,1,13,24,0,*?*?*?*?*?*?*?*?*?*?*?*?*?*?*?*?*?*?*?*?*?*?,7.3,5.5,98,101939,0,-0,312,0.0,-0.0,0.0,0,0,0,0,80,5.2,10,5,9999,99999,9,999999999,0.0,999,999,99
3022,1,14,1,0,*?*?*?*?*?*?*?*?*?*?*?*?*?*?*?*?*?*?*?*?*?*?,3.0,3.0,100,101262,0,-0,294,0.0,-0.0,0.0,0,0,0,0,243,6.7,10,5,9999,99999,9,999999999,0.0,999,999,99
3022,1,14,2,0,*?*?*?*?*?*?*?*?*?*?*?*?*?*?*?*?*?*?*?*?*?*?,4.5,2.3,86,101262,0,-0,300,0.0,-0.0,0.0,0,0,0,0,257,5.7,10,5,9999,99999,9,999999999,0.4,999,999,99
3022,1,14,3,0,*?*?*?*?*?*?*?*?*?*?*?*?*?*?*?*?*?*?*?*?*?*?,4.6,2.5,86,101262,0,-0,300,0.0,-0.0,0.0,0,0,0,0,270,5.7,10,5,9999,99999,9,999999999,0.0,999,999,99
3022,1,14,4,0,*?*?*?*?*?*?*?*?*?*?*?*?*?*?*?*?*?*?*?*?*?*?,4.2,2.3,88,101262,0,-0,299,0.0,-0.0,0.0,0,0,0,0,283,5.2,10,5,9999,99999,9,999999999,0.0,999,999,99
3022,1,14,5,0,*?*?*?*?*?*?*?*?*?*?*?*?*?*?*?*?*?*?*?*?*?*?,4.1,1.0,81,101262,0,-0,299,0.0,-0.0,0.0,0,0,0,0,297,5.7,10,5,9999,99999,9,999999999,0.0,999,999,99
3022,1,14,6,0,*?*?*?*?*?*?*?*?*?*?*?*?*?*?*?*?*?*?*?*?*?*?,4.2,1.9,85,101262,0,-0,299,0.0,-0.0,0.0,0,0,0,0,310,4.6,10,5,9999,99999,9,999999999,0.0,999,999,99
3022,1,14,7,0,*?*?*?*?*?*?*?*?*?*?*?*?*?*?*?*?*?*?*?*?*?*?,4.1,0.4,77,101262,0,-0,299,0.0,-0.0,0.0,0,0,0,0,307,4.6,10,5,9999,99999,9,999999999,0.0,999,999,99
3022,1,14,8,0,*?*?*?*?*?*?*?*?*?*?*?*?*?*?*?*?*?*?*?*?*?*?,3.9,2.3,89,101262,0,-0,297,0.0,-0.0,0.0,0,0,0,0,303,4.1,10,5,9999,99999,9,999999999,0.0,999,999,99
3022,1,14,9,0,*?*?*?*?*?*?*?*?*?*?*?*?*?*?*?*?*?*?*?*?*?*?,4.2,2.1,86,101262,111,1412,299,7.4,0.0,7.4,913,-0,913,295,300,3.6,10,5,9999,99999,9,999999999,0.1,999,999,99
3022,1,14,10,0,*?*?*?*?*?*?*?*?*?*?*?*?*?*?*?*?*?*?*?*?*?*?,6.0,5.0,94,101262,235,1414,306,31.5,0.0,31.5,3693,0,3699,1227,297,4.1,10,5,9999,99999,9,999999999,0.0,999,999,99
3022,1,14,11,0,*?*?*?*?*?*?*?*?*?*?*?*?*?*?*?*?*?*?*?*?*?*?,9.3,6.6,83,101262,314,1412,321,46.9,0.0,46.9,5481,0,5493,1858,293,6.2,10,5,9999,99999,9,999999999,0.3,999,999,99
3022,1,14,12,0,*?*?*?*?*?*?*?*?*?*?*?*?*?*?*?*?*?*?*?*?*?*?,11.3,6.9,75,101262,344,1414,330,52.7,0.0,52.7,6152,0,6166,2104,290,5.7,10,5,9999,99999,9,999999999,0.0,999,999,99
3022,1,14,13,0,*?*?*?*?*?*?*?*?*?*?*?*?*?*?*?*?*?*?*?*?*?*?,11.3,6.1,71,101262,321,1411,330,48.3,0.0,48.3,5644,0,5656,1917,288,6.2,10,5,9999,99999,9,999999999,0.0,999,999,99
3022,1,14,14,0,*?*?*?*?*?*?*?*?*?*?*?*?*?*?*?*?*?*?*?*?*?*?,11.4,6.4,72,101262,249,1414,330,34.2,0.0,34.2,4005,0,4011,1334,287,5.2,10,5,9999,99999,9,999999999,0.0,999,999,99
3022,1,14,15,0,*?*?*?*?*?*?*?*?*?*?*?*?*?*?*?*?*?*?*?*?*?*?,11.3,6.7,74,101262,131,1417,330,11.2,0.0,11.2,1358,-0,1358,442,285,3.6,10,5,9999,99999,9,999999999,0.0,999,999,99
3022,1,14,16,0,*?*?*?*?*?*?*?*?*?*?*?*?*?*?*?*?*?*?*?*?*?*?,11.2,5.9,70,101262,0,-0,329,0.0,-0.0,0.0,0,0,0,0,283,4.1,10,5,9999,99999,9,999999999,0.0,999,999,99
3022,1,14,17,0,*?*?*?*?*?*?*?*?*?*?*?*?*?*?*?*?*?*?*?*?*?*?,8.4,5.6,83,101262,0,-0,317,0.0,-0.0,0.0,0,0,0,0,282,4.6,10,5,9999,99999,9,999999999,0.0,999,999,99
3022,1,14,18,0,*?*?*?*?*?*?*?*?*?*?*?*?*?*?*?*?*?*?*?*?*?*?,7.1,5.9,93,101262,0,-0,311,0.0,-0.0,0.0,0,0,0,0,280,4.1,10,5,9999,99999,9,999999999,0.0,999,999,99
3022,1,14,19,0,*?*?*?*?*?*?*?*?*?*?*?*?*?*?*?*?*?*?*?*?*?*?,6.6,6.1,97,101262,0,-0,309,0.0,-0.0,0.0,0,0,0,0,283,3.6,10,5,9999,99999,9,999999999,0.2,999,999,99
3022,1,14,20,0,*?*?*?*?*?*?*?*?*?*?*?*?*?*?*?*?*?*?*?*?*?*?,6.0,4.6,91,101262,0,-0,306,0.0,-0.0,0.0,0,0,0,0,287,4.6,10,5,9999,99999,9,999999999,0.1,999,999,99
3022,1,14,21,0,*?*?*?*?*?*?*?*?*?*?*?*?*?*?*?*?*?*?*?*?*?*?,5.0,3.0,88,101262,0,-0,302,0.0,-0.0,0.0,0,0,0,0,290,3.6,10,5,9999,99999,9,999999999,0.1,999,999,99
3022,1,14,22,0,*?*?*?*?*?*?*?*?*?*?*?*?*?*?*?*?*?*?*?*?*?*?,4.7,2.1,84,101262,0,-0,301,0.0,-0.0,0.0,0,0,0,0,293,3.6,10,5,9999,99999,9,999999999,0.0,999,999,99
3022,1,14,23,0,*?*?*?*?*?*?*?*?*?*?*?*?*?*?*?*?*?*?*?*?*?*?,5.0,2.9,86,101262,0,-0,302,0.0,-0.0,0.0,0,0,0,0,297,3.6,10,5,9999,99999,9,999999999,0.0,999,999,99
3022,1,14,24,0,*?*?*?*?*?*?*?*?*?*?*?*?*?*?*?*?*?*?*?*?*?*?,1.4,1.5,100,101262,0,-0,287,0.0,-0.0,0.0,0,0,0,0,230,5.2,10,5,9999,99999,9,999999999,0.2,999,999,99
3022,1,15,1,0,*?*?*?*?*?*?*?*?*?*?*?*?*?*?*?*?*?*?*?*?*?*?,5.2,2.5,99,101140,0,-0,303,0.0,-0.0,0.0,0,0,0,0,297,6.7,10,5,9999,99999,9,999999999,0.7,999,999,99
3022,1,15,2,0,*?*?*?*?*?*?*?*?*?*?*?*?*?*?*?*?*?*?*?*?*?*?,5.2,2.5,99,101140,0,-0,303,0.0,-0.0,0.0,0,0,0,0,293,5.7,10,5,9999,99999,9,999999999,0.6,999,999,99
3022,1,15,3,0,*?*?*?*?*?*?*?*?*?*?*?*?*?*?*?*?*?*?*?*?*?*?,6.3,4.5,100,101140,0,-0,308,0.0,-0.0,0.0,0,0,0,0,290,5.7,10,5,9999,99999,9,999999999,0.5,999,999,99
3022,1,15,4,0,*?*?*?*?*?*?*?*?*?*?*?*?*?*?*?*?*?*?*?*?*?*?,7.1,6.2,100,101140,0,-0,311,0.0,-0.0,0.0,0,0,0,0,287,5.2,10,5,9999,99999,9,999999999,0.6,999,999,99
3022,1,15,5,0,*?*?*?*?*?*?*?*?*?*?*?*?*?*?*?*?*?*?*?*?*?*?,6.5,4.3,100,101140,0,-0,308,0.0,-0.0,0.0,0,0,0,0,283,5.7,10,5,9999,99999,9,999999999,0.2,999,999,99
3022,1,15,6,0,*?*?*?*?*?*?*?*?*?*?*?*?*?*?*?*?*?*?*?*?*?*?,6.3,4.6,100,101140,0,-0,308,0.0,-0.0,0.0,0,0,0,0,280,4.6,10,5,9999,99999,9,999999999,0.5,999,999,99
3022,1,15,7,0,*?*?*?*?*?*?*?*?*?*?*?*?*?*?*?*?*?*?*?*?*?*?,6.9,5.9,100,101140,0,-0,310,0.0,-0.0,0.0,0,0,0,0,277,4.6,10,5,9999,99999,9,999999999,0.7,999,999,99
3022,1,15,8,0,*?*?*?*?*?*?*?*?*?*?*?*?*?*?*?*?*?*?*?*?*?*?,7.0,5.1,100,101140,0,-0,311,0.0,-0.0,0.0,0,0,0,0,273,4.1,10,5,9999,99999,9,999999999,0.0,999,999,99
3022,1,15,9,0,*?*?*?*?*?*?*?*?*?*?*?*?*?*?*?*?*?*?*?*?*?*?,7.1,6.2,100,101140,114,1410,311,8.0,0.0,8.0,986,-0,986,319,270,3.6,10,5,9999,99999,9,999999999,0.0,999,999,99
3022,1,15,10,0,*?*?*?*?*?*?*?*?*?*?*?*?*?*?*?*?*?*?*?*?*?*?,8.3,8.3,100,101140,238,1410,316,32.2,0.0,32.2,3774,0,3780,1254,267,4.1,10,5,9999,99999,9,999999999,0.0,999,999,99
3022,1,15,11,0,*?*?*?*?*?*?*?*?*?*?*?*?*?*?*?*?*?*?*?*?*?*?,9.3,8.9,100,101140,318,1412,320,47.7,0.0,47.7,5572,0,5584,1891,263,6.2,10,5,9999,99999,9,999999999,0.0,999,999,99
3022,1,15,12,0,*?*?*?*?*?*?*?*?*?*?*?*?*?*?*?*?*?*?*?*?*?*?,10.5,8.9,100,101140,348,1412,326,53.5,0.0,53.5,6250,0,6264,2140,260,5.7,10,5,9999,99999,9,999999999,0.0,999,999,99
3022,1,15,13,0,*?*?*?*?*?*?*?*?*?*?*?*?*?*?*?*?*?*?*?*?*?*?,10.5,10.4,100,101140,326,1413,325,49.2,0.0,49.2,5748,0,5761,1956,235,6.2,10,5,9999,99999,9,999999999,0.5,999,999,99
3022,1,15,14,0,*?*?*?*?*?*?*?*?*?*?*?*?*?*?*?*?*?*?*?*?*?*?,10.6,9.6,100,101140,253,1410,326,35.1,0.0,35.1,4112,0,4119,1372,210,5.2,10,5,9999,99999,9,999999999,0.3,999,999,99
3022,1,15,15,0,*?*?*?*?*?*?*?*?*?*?*?*?*?*?*?*?*?*?*?*?*?*?,10.4,10.4,100,101140,135,1407,325,12.2,0.0,12.2,1468,-0,1469,479,185,3.6,10,5,9999,99999,9,999999999,0.0,999,999,99
3022,1,15,16,0,*?*?*?*?*?*?*?*?*?*?*?*?*?*?*?*?*?*?*?*?*?*?,10.5,10.5,100,101140,0,-0,325,0.0,-0.0,0.0,0,0,0,0,160,4.1,10,5,9999,99999,9,999999999,0.0,999,999,99
3022,1,15,17,0,*?*?*?*?*?*?*?*?*?*?*?*?*?*?*?*?*?*?*?*?*?*?,9.1,9.1,100,101140,0,-0,319,0.0,-0.0,0.0,0,0,0,0,135,4.6,10,5,9999,99999,9,999999999,0.2,999,999,99
3022,1,15,18,0,*?*?*?*?*?*?*?*?*?*?*?*?*?*?*?*?*?*?*?*?*?*?,8.3,8.4,100,101140,0,-0,316,0.0,-0.0,0.0,0,0,0,0,110,4.1,10,5,9999,99999,9,999999999,0.3,999,999,99
3022,1,15,19,0,*?*?*?*?*?*?*?*?*?*?*?*?*?*?*?*?*?*?*?*?*?*?,8.4,8.4,100,101140,0,-0,316,0.0,-0.0,0.0,0,0,0,0,110,3.6,10,5,9999,99999,9,999999999,0.7,999,999,99
3022,1,15,20,0,*?*?*?*?*?*?*?*?*?*?*?*?*?*?*?*?*?*?*?*?*?*?,8.3,8.4,100,101140,0,-0,316,0.0,-0.0,0.0,0,0,0,0,110,4.6,10,5,9999,99999,9,999999999,1.2,999,999,99
3022,1,15,21,0,*?*?*?*?*?*?*?*?*?*?*?*?*?*?*?*?*?*?*?*?*?*?,7.3,7.3,100,101140,0,-0,311,0.0,-0.0,0.0,0,0,0,0,110,3.6,10,5,9999,99999,9,999999999,0.5,999,999,99
3022,1,15,22,0,*?*?*?*?*?*?*?*?*?*?*?*?*?*?*?*?*?*?*?*?*?*?,7.9,7.9,100,101140,0,-0,314,0.0,-0.0,0.0,0,0,0,0,110,3.6,10,5,9999,99999,9,999999999,0.0,999,999,99
3022,1,15,23,0,*?*?*?*?*?*?*?*?*?*?*?*?*?*?*?*?*?*?*?*?*?*?,6.7,6.7,100,101140,0,-0,309,0.0,-0.0,0.0,0,0,0,0,110,3.6,10,5,9999,99999,9,999999999,0.1,999,999,99
3022,1,15,24,0,*?*?*?*?*?*?*?*?*?*?*?*?*?*?*?*?*?*?*?*?*?*?,5.2,2.7,100,101140,0,-0,303,0.0,-0.0,0.0,0,0,0,0,300,5.2,10,5,9999,99999,9,999999999,0.0,999,999,99
3022,1,16,1,0,*?*?*?*?*?*?*?*?*?*?*?*?*?*?*?*?*?*?*?*?*?*?,4.6,4.6,100,100949,0,-0,300,0.0,-0.0,0.0,0,0,0,0,112,6.7,10,5,9999,99999,9,999999999,0.0,999,999,99
3022,1,16,2,0,*?*?*?*?*?*?*?*?*?*?*?*?*?*?*?*?*?*?*?*?*?*?,3.9,3.9,100,100949,0,-0,297,0.0,-0.0,0.0,0,0,0,0,113,5.7,10,5,9999,99999,9,999999999,0.3,999,999,99
3022,1,16,3,0,*?*?*?*?*?*?*?*?*?*?*?*?*?*?*?*?*?*?*?*?*?*?,3.8,3.8,100,100949,0,-0,297,0.0,-0.0,0.0,0,0,0,0,115,5.7,10,5,9999,99999,9,999999999,0.3,999,999,99
3022,1,16,4,0,*?*?*?*?*?*?*?*?*?*?*?*?*?*?*?*?*?*?*?*?*?*?,3.7,3.8,100,100949,0,-0,296,0.0,-0.0,0.0,0,0,0,0,117,5.2,10,5,9999,99999,9,999999999,0.2,999,999,99
3022,1,16,5,0,*?*?*?*?*?*?*?*?*?*?*?*?*?*?*?*?*?*?*?*?*?*?,2.6,2.7,100,100949,0,-0,292,0.0,-0.0,0.0,0,0,0,0,118,5.7,10,5,9999,99999,9,999999999,1.6,999,999,99
3022,1,16,6,0,*?*?*?*?*?*?*?*?*?*?*?*?*?*?*?*?*?*?*?*?*?*?,1.5,1.5,100,100949,0,-0,287,0.0,-0.0,0.0,0,0,0,0,120,4.6,10,5,9999,99999,9,999999999,0.1,999,999,99
3022,1,16,7,0,*?*?*?*?*?*?*?*?*?*?*?*?*?*?*?*?*?*?*?*?*?*?,2.2,1.9,100,100949,0,-0,290,0.0,-0.0,0.0,0,0,0,0,122,4.6,10,5,9999,99999,9,999999999,0.6,999,999,99
3022,1,16,8,0,*?*?*?*?*?*?*?*?*?*?*?*?*?*?*?*?*?*?*?*?*?*?,2.8,2.9,100,100949,0,-0,288,0.0,-0.0,0.0,0,0,0,0,123,4.1,9,5,9999,99999,9,999999999,0.1,999,999,99
3022,1,16,9,0,*?*?*?*?*?*?*?*?*?*?*?*?*?*?*?*?*?*?*?*?*?*?,3.9,3.8,100,100949,118,1417,275,27.9,176.0,13.3,2968,9385,2250,256,125,3.6,5,3,9999,99999,9,999999999,0.1,999,999,99
3022,1,16,10,0,*?*?*?*?*?*?*?*?*?*?*?*?*?*?*?*?*?*?*?*?*?*?,5.3,5.1,100,100949,242,1411,286,99.4,259.6,54.8,10390,17982,7294,988,127,4.1,6,3,9999,99999,9,999999999,0.3,999,999,99
3022,1,16,11,0,*?*?*?*?*?*?*?*?*?*?*?*?*?*?*?*?*?*?*?*?*?*?,7.7,6.7,100,100949,322,1411,293,156.1,359.1,74.1,16334,28471,9713,1352,128,6.2,5,3,9999,99999,9,999999999,0.3,999,999,99
3022,1,16,12,0,*?*?*?*?*?*?*?*?*?*?*?*?*?*?*?*?*?*?*?*?*?*?,9.7,7.0,96,100949,352,1410,302,175.0,368.1,83.1,18280,30330,10778,1528,130,5.7,5,3,9999,99999,9,999999999,0.0,999,999,99
3022,1,16,13,0,*?*?*?*?*?*?*?*?*?*?*?*?*?*?*?*?*?*?*?*?*?*?,9.6,5.3,87,100949,331,1414,300,161.4,361.8,76.6,16877,29042,10005,1401,135,6.2,5,3,9999,99999,9,999999999,0.0,999,999,99
3022,1,16,14,0,*?*?*?*?*?*?*?*?*?*?*?*?*?*?*?*?*?*?*?*?*?*?,9.9,5.1,84,100949,258,1410,306,108.9,266.6,60.1,11357,19107,7924,1088,140,5.2,6,3,9999,99999,9,999999999,0.0,999,999,99
3022,1,16,15,0,*?*?*?*?*?*?*?*?*?*?*?*?*?*?*?*?*?*?*?*?*?*?,9.6,5.3,87,100949,141,1416,313,30.3,76.7,22.7,3315,3701,2891,384,145,3.6,8,4,9999,99999,9,999999999,0.0,999,999,99
3022,1,16,16,0,*?*?*?*?*?*?*?*?*?*?*?*?*?*?*?*?*?*?*?*?*?*?,9.8,4.8,82,100949,0,-0,323,0.0,-0.0,0.0,0,0,0,0,150,4.1,10,5,9999,99999,9,999999999,0.1,999,999,99
3022,1,16,17,0,*?*?*?*?*?*?*?*?*?*?*?*?*?*?*?*?*?*?*?*?*?*?,8.0,4.3,90,100949,0,-0,315,0.0,-0.0,0.0,0,0,0,0,155,4.6,10,5,9999,99999,9,999999999,0.0,999,999,99
3022,1,16,18,0,*?*?*?*?*?*?*?*?*?*?*?*?*?*?*?*?*?*?*?*?*?*?,6.9,5.1,100,100949,0,-0,310,0.0,-0.0,0.0,0,0,0,0,160,4.1,10,5,9999,99999,9,999999999,0.0,999,999,99
3022,1,16,19,0,*?*?*?*?*?*?*?*?*?*?*?*?*?*?*?*?*?*?*?*?*?*?,6.2,5.9,100,100949,0,-0,307,0.0,-0.0,0.0,0,0,0,0,153,3.6,10,5,9999,99999,9,999999999,0.0,999,999,99
3022,1,16,20,0,*?*?*?*?*?*?*?*?*?*?*?*?*?*?*?*?*?*?*?*?*?*?,5.7,5.5,100,100949,0,-0,305,0.0,-0.0,0.0,0,0,0,0,147,4.6,10,5,9999,99999,9,999999999,0.0,999,999,99
3022,1,16,21,0,*?*?*?*?*?*?*?*?*?*?*?*?*?*?*?*?*?*?*?*?*?*?,5.2,5.1,100,100949,0,-0,303,0.0,-0.0,0.0,0,0,0,0,140,3.6,10,5,9999,99999,9,999999999,0.0,999,999,99
3022,1,16,22,0,*?*?*?*?*?*?*?*?*?*?*?*?*?*?*?*?*?*?*?*?*?*?,5.3,5.3,100,100949,0,-0,303,0.0,-0.0,0.0,0,0,0,0,133,3.6,10,5,9999,99999,9,999999999,0.0,999,999,99
3022,1,16,23,0,*?*?*?*?*?*?*?*?*?*?*?*?*?*?*?*?*?*?*?*?*?*?,4.4,4.5,100,100949,0,-0,299,0.0,-0.0,0.0,0,0,0,0,127,3.6,10,5,9999,99999,9,999999999,0.0,999,999,99
3022,1,16,24,0,*?*?*?*?*?*?*?*?*?*?*?*?*?*?*?*?*?*?*?*?*?*?,5.5,5.5,100,100949,0,-0,304,0.0,-0.0,0.0,0,0,0,0,110,5.2,10,5,9999,99999,9,999999999,0.0,999,999,99
3022,1,17,1,0,*?*?*?*?*?*?*?*?*?*?*?*?*?*?*?*?*?*?*?*?*?*?,3.5,3.4,100,100869,0,-0,296,0.0,-0.0,0.0,0,0,0,0,122,6.7,10,5,9999,99999,9,999999999,0.0,999,999,99
3022,1,17,2,0,*?*?*?*?*?*?*?*?*?*?*?*?*?*?*?*?*?*?*?*?*?*?,3.4,3.4,100,100869,0,-0,295,0.0,-0.0,0.0,0,0,0,0,123,5.7,10,5,9999,99999,9,999999999,0.0,999,999,99
3022,1,17,3,0,*?*?*?*?*?*?*?*?*?*?*?*?*?*?*?*?*?*?*?*?*?*?,3.3,3.2,100,100869,0,-0,295,0.0,-0.0,0.0,0,0,0,0,125,5.7,10,5,9999,99999,9,999999999,0.3,999,999,99
3022,1,17,4,0,*?*?*?*?*?*?*?*?*?*?*?*?*?*?*?*?*?*?*?*?*?*?,2.8,2.9,100,100869,0,-0,293,0.0,-0.0,0.0,0,0,0,0,127,5.2,10,5,9999,99999,9,999999999,0.0,999,999,99
3022,1,17,5,0,*?*?*?*?*?*?*?*?*?*?*?*?*?*?*?*?*?*?*?*?*?*?,2.6,2.5,100,100869,0,-0,292,0.0,-0.0,0.0,0,0,0,0,128,5.7,10,5,9999,99999,9,999999999,0.0,999,999,99
3022,1,17,6,0,*?*?*?*?*?*?*?*?*?*?*?*?*?*?*?*?*?*?*?*?*?*?,2.6,2.7,100,100869,0,-0,292,0.0,-0.0,0.0,0,0,0,0,130,4.6,10,5,9999,99999,9,999999999,0.0,999,999,99
3022,1,17,7,0,*?*?*?*?*?*?*?*?*?*?*?*?*?*?*?*?*?*?*?*?*?*?,1.9,1.9,100,100869,0,-0,289,0.0,-0.0,0.0,0,0,0,0,127,4.6,10,5,9999,99999,9,999999999,0.0,999,999,99
3022,1,17,8,0,*?*?*?*?*?*?*?*?*?*?*?*?*?*?*?*?*?*?*?*?*?*?,1.3,1.3,100,100869,0,-0,277,0.0,-0.0,0.0,0,0,0,0,123,4.1,8,4,9999,99999,9,999999999,0.0,999,999,99
3022,1,17,9,0,*?*?*?*?*?*?*?*?*?*?*?*?*?*?*?*?*?*?*?*?*?*?,3.0,2.9,100,100869,121,1411,285,21.6,63.4,16.1,2395,2745,2108,265,120,3.6,8,4,9999,99999,9,999999999,0.0,999,999,99
3022,1,17,10,0,*?*?*?*?*?*?*?*?*?*?*?*?*?*?*?*?*?*?*?*?*?*?,4.7,3.9,100,100869,246,1412,287,91.7,187.8,58.9,9745,13038,7088,1093,117,4.1,7,4,9999,99999,9,999999999,0.0,999,999,99
3022,1,17,11,0,*?*?*?*?*?*?*?*?*?*?*?*?*?*?*?*?*?*?*?*?*?*?,6.1,5.8,100,100869,326,1410,294,134.3,207.3,86.4,14214,16710,10179,1663,113,6.2,7,4,9999,99999,9,999999999,0.0,999,999,99
3022,1,17,12,0,*?*?*?*?*?*?*?*?*?*?*?*?*?*?*?*?*?*?*?*?*?*?,8.3,6.1,90,100869,357,1412,300,166.9,295.7,92.1,17275,24450,11744,1713,110,5.7,6,3,9999,99999,9,999999999,0.0,999,999,99
3022,1,17,13,0,*?*?*?*?*?*?*?*?*?*?*?*?*?*?*?*?*?*?*?*?*?*?,8.3,5.9,90,100869,335,1410,295,164.4,363.3,78.1,17189,29341,10176,1430,112,6.2,5,3,9999,99999,9,999999999,0.0,999,999,99
3022,1,17,14,0,*?*?*?*?*?*?*?*?*?*?*?*?*?*?*?*?*?*?*?*?*?*?,8.5,5.6,86,100869,263,1409,304,100.9,193.0,64.9,10708,13928,7760,1214,113,5.2,7,4,9999,99999,9,999999999,0.0,999,999,99
3022,1,17,15,0,*?*?*?*?*?*?*?*?*?*?*?*?*?*?*?*?*?*?*?*?*?*?,8.4,5.0,83,100869,146,1414,308,32.6,79.6,24.4,3558,3943,3096,416,115,3.6,8,4,9999,99999,9,999999999,0.0,999,999,99
3022,1,17,16,0,*?*?*?*?*?*?*?*?*?*?*?*?*?*?*?*?*?*?*?*?*?*?,8.3,5.0,83,100869,0,-0,316,0.0,-0.0,0.0,0,0,0,0,117,4.1,10,5,9999,99999,9,999999999,0.0,999,999,99
3022,1,17,17,0,*?*?*?*?*?*?*?*?*?*?*?*?*?*?*?*?*?*?*?*?*?*?,6.9,4.8,91,100869,0,-0,310,0.0,-0.0,0.0,0,0,0,0,118,4.6,10,5,9999,99999,9,999999999,0.0,999,999,99
3022,1,17,18,0,*?*?*?*?*?*?*?*?*?*?*?*?*?*?*?*?*?*?*?*?*?*?,5.9,4.5,95,100869,0,-0,306,0.0,-0.0,0.0,0,0,0,0,120,4.1,10,5,9999,99999,9,999999999,0.0,999,999,99
3022,1,17,19,0,*?*?*?*?*?*?*?*?*?*?*?*?*?*?*?*?*?*?*?*?*?*?,5.4,4.1,96,100869,0,-0,304,0.0,-0.0,0.0,0,0,0,0,122,3.6,10,5,9999,99999,9,999999999,0.0,999,999,99
3022,1,17,20,0,*?*?*?*?*?*?*?*?*?*?*?*?*?*?*?*?*?*?*?*?*?*?,4.7,3.9,99,100869,0,-0,301,0.0,-0.0,0.0,0,0,0,0,123,4.6,10,5,9999,99999,9,999999999,0.0,999,999,99
3022,1,17,21,0,*?*?*?*?*?*?*?*?*?*?*?*?*?*?*?*?*?*?*?*?*?*?,4.8,3.0,94,100869,0,-0,301,0.0,-0.0,0.0,0,0,0,0,125,3.6,10,5,9999,99999,9,999999999,0.0,999,999,99
3022,1,17,22,0,*?*?*?*?*?*?*?*?*?*?*?*?*?*?*?*?*?*?*?*?*?*?,4.4,2.9,95,100869,0,-0,300,0.0,-0.0,0.0,0,0,0,0,127,3.6,10,5,9999,99999,9,999999999,0.0,999,999,99
3022,1,17,23,0,*?*?*?*?*?*?*?*?*?*?*?*?*?*?*?*?*?*?*?*?*?*?,4.0,3.4,100,100869,0,-0,298,0.0,-0.0,0.0,0,0,0,0,128,3.6,10,5,9999,99999,9,999999999,0.0,999,999,99
3022,1,17,24,0,*?*?*?*?*?*?*?*?*?*?*?*?*?*?*?*?*?*?*?*?*?*?,3.6,3.6,100,100869,0,-0,296,0.0,-0.0,0.0,0,0,0,0,120,5.2,10,5,9999,99999,9,999999999,0.0,999,999,99
3022,1,18,1,0,*?*?*?*?*?*?*?*?*?*?*?*?*?*?*?*?*?*?*?*?*?*?,3.7,2.5,91,99625.8,0,-0,297,0.0,-0.0,0.0,0,0,0,0,127,6.7,10,5,9999,99999,9,999999999,0.0,999,999,99
3022,1,18,2,0,*?*?*?*?*?*?*?*?*?*?*?*?*?*?*?*?*?*?*?*?*?*?,3.8,2.1,88,99625.8,0,-0,297,0.0,-0.0,0.0,0,0,0,0,123,5.7,10,5,9999,99999,9,999999999,0.1,999,999,99
3022,1,18,3,0,*?*?*?*?*?*?*?*?*?*?*?*?*?*?*?*?*?*?*?*?*?*?,3.9,1.0,82,99625.8,0,-0,298,0.0,-0.0,0.0,0,0,0,0,120,5.7,10,5,9999,99999,9,999999999,0.0,999,999,99
3022,1,18,4,0,*?*?*?*?*?*?*?*?*?*?*?*?*?*?*?*?*?*?*?*?*?*?,3.5,1.5,86,99625.8,0,-0,296,0.0,-0.0,0.0,0,0,0,0,117,5.2,10,5,9999,99999,9,999999999,0.0,999,999,99
3022,1,18,5,0,*?*?*?*?*?*?*?*?*?*?*?*?*?*?*?*?*?*?*?*?*?*?,4.1,2.1,87,99625.8,0,-0,298,0.0,-0.0,0.0,0,0,0,0,113,5.7,10,5,9999,99999,9,999999999,0.0,999,999,99
3022,1,18,6,0,*?*?*?*?*?*?*?*?*?*?*?*?*?*?*?*?*?*?*?*?*?*?,3.5,2.3,91,99625.8,0,-0,296,0.0,-0.0,0.0,0,0,0,0,110,4.6,10,5,9999,99999,9,999999999,0.0,999,999,99
3022,1,18,7,0,*?*?*?*?*?*?*?*?*?*?*?*?*?*?*?*?*?*?*?*?*?*?,2.8,1.3,90,99625.8,0,-0,293,0.0,-0.0,0.0,0,0,0,0,110,4.6,10,5,9999,99999,9,999999999,0.0,999,999,99
3022,1,18,8,0,*?*?*?*?*?*?*?*?*?*?*?*?*?*?*?*?*?*?*?*?*?*?,3.2,1.9,90,99625.8,0,-0,295,0.0,-0.0,0.0,0,0,0,0,110,4.1,10,5,9999,99999,9,999999999,0.0,999,999,99
3022,1,18,9,0,*?*?*?*?*?*?*?*?*?*?*?*?*?*?*?*?*?*?*?*?*?*?,3.6,3.0,96,99625.8,125,1414,296,10.1,0.0,10.1,1227,-0,1227,399,110,3.6,10,5,9999,99999,9,999999999,0.0,999,999,99
3022,1,18,10,0,*?*?*?*?*?*?*?*?*?*?*?*?*?*?*?*?*?*?*?*?*?*?,4.5,2.9,89,99625.8,250,1411,300,34.5,0.0,34.5,4039,0,4046,1346,110,4.1,10,5,9999,99999,9,999999999,0.0,999,999,99
3022,1,18,11,0,*?*?*?*?*?*?*?*?*?*?*?*?*?*?*?*?*?*?*?*?*?*?,5.4,3.6,87,99625.8,331,1412,304,50.2,0.0,50.2,5866,0,5879,1998,110,6.2,10,5,9999,99999,9,999999999,0.0,999,999,99
3022,1,18,12,0,*?*?*?*?*?*?*?*?*?*?*?*?*?*?*?*?*?*?*?*?*?*?,6.4,3.6,82,99625.8,362,1413,308,56.2,0.0,56.2,6568,0,6583,2258,110,5.7,10,5,9999,99999,9,999999999,0.0,999,999,99
3022,1,18,13,0,*?*?*?*?*?*?*?*?*?*?*?*?*?*?*?*?*?*?*?*?*?*?,6.2,3.2,81,99625.8,340,1409,307,52.1,0.0,52.1,6083,0,6096,2077,108,6.2,10,5,9999,99999,9,999999999,0.0,999,999,99
3022,1,18,14,0,*?*?*?*?*?*?*?*?*?*?*?*?*?*?*?*?*?*?*?*?*?*?,6.5,2.5,76,99625.8,269,1414,309,38.1,0.0,38.1,4457,0,4465,1493,107,5.2,10,5,9999,99999,9,999999999,0.2,999,999,99
3022,1,18,15,0,*?*?*?*?*?*?*?*?*?*?*?*?*?*?*?*?*?*?*?*?*?*?,6.2,3.4,81,99625.8,151,1412,307,15.2,0.0,15.2,1818,-0,1819,594,105,3.6,10,5,9999,99999,9,999999999,0.0,999,999,99
3022,1,18,16,0,*?*?*?*?*?*?*?*?*?*?*?*?*?*?*?*?*?*?*?*?*?*?,6.2,3.2,81,99625.8,0,-0,307,0.0,-0.0,0.0,0,0,0,0,103,4.1,10,5,9999,99999,9,999999999,0.0,999,999,99
3022,1,18,17,0,*?*?*?*?*?*?*?*?*?*?*?*?*?*?*?*?*?*?*?*?*?*?,5.9,3.6,84,99625.8,0,-0,306,0.0,-0.0,0.0,0,0,0,0,102,4.6,10,5,9999,99999,9,999999999,0.0,999,999,99
3022,1,18,18,0,*?*?*?*?*?*?*?*?*?*?*?*?*?*?*?*?*?*?*?*?*?*?,5.1,3.4,88,99625.8,0,-0,302,0.0,-0.0,0.0,0,0,0,0,100,4.1,10,5,9999,99999,9,999999999,0.0,999,999,99
3022,1,18,19,0,*?*?*?*?*?*?*?*?*?*?*?*?*?*?*?*?*?*?*?*?*?*?,4.7,3.6,92,99625.8,0,-0,301,0.0,-0.0,0.0,0,0,0,0,102,3.6,10,5,9999,99999,9,999999999,0.0,999,999,99
3022,1,18,20,0,*?*?*?*?*?*?*?*?*?*?*?*?*?*?*?*?*?*?*?*?*?*?,4.9,3.0,87,99625.8,0,-0,302,0.0,-0.0,0.0,0,0,0,0,103,4.6,10,5,9999,99999,9,999999999,0.0,999,999,99
3022,1,18,21,0,*?*?*?*?*?*?*?*?*?*?*?*?*?*?*?*?*?*?*?*?*?*?,4.7,3.4,91,99625.8,0,-0,301,0.0,-0.0,0.0,0,0,0,0,105,3.6,10,5,9999,99999,9,999999999,0.0,999,999,99
3022,1,18,22,0,*?*?*?*?*?*?*?*?*?*?*?*?*?*?*?*?*?*?*?*?*?*?,4.3,3.8,96,99625.8,0,-0,299,0.0,-0.0,0.0,0,0,0,0,107,3.6,10,5,9999,99999,9,999999999,0.0,999,999,99
3022,1,18,23,0,*?*?*?*?*?*?*?*?*?*?*?*?*?*?*?*?*?*?*?*?*?*?,3.8,3.8,100,99625.8,0,-0,297,0.0,-0.0,0.0,0,0,0,0,108,3.6,10,5,9999,99999,9,999999999,0.0,999,999,99
3022,1,18,24,0,*?*?*?*?*?*?*?*?*?*?*?*?*?*?*?*?*?*?*?*?*?*?,3.6,2.9,95,99625.8,0,-0,296,0.0,-0.0,0.0,0,0,0,0,130,5.2,10,5,9999,99999,9,999999999,0.0,999,999,99
3022,1,19,1,0,*?*?*?*?*?*?*?*?*?*?*?*?*?*?*?*?*?*?*?*?*?*?,2.8,2.9,100,100020,0,-0,293,0.0,-0.0,0.0,0,0,0,0,110,6.7,10,5,9999,99999,9,999999999,0.0,999,999,99
3022,1,19,2,0,*?*?*?*?*?*?*?*?*?*?*?*?*?*?*?*?*?*?*?*?*?*?,2.5,2.5,100,100020,0,-0,291,0.0,-0.0,0.0,0,0,0,0,110,5.7,10,5,9999,99999,9,999999999,0.0,999,999,99
3022,1,19,3,0,*?*?*?*?*?*?*?*?*?*?*?*?*?*?*?*?*?*?*?*?*?*?,1.9,1.9,100,100020,0,-0,289,0.0,-0.0,0.0,0,0,0,0,110,5.7,10,5,9999,99999,9,999999999,0.0,999,999,99
3022,1,19,4,0,*?*?*?*?*?*?*?*?*?*?*?*?*?*?*?*?*?*?*?*?*?*?,1.2,0.4,97,100020,0,-0,286,0.0,-0.0,0.0,0,0,0,0,110,5.2,10,5,9999,99999,9,999999999,0.0,999,999,99
3022,1,19,5,0,*?*?*?*?*?*?*?*?*?*?*?*?*?*?*?*?*?*?*?*?*?*?,1.7,0.8,97,100020,0,-0,288,0.0,-0.0,0.0,0,0,0,0,110,5.7,10,5,9999,99999,9,999999999,0.0,999,999,99
3022,1,19,6,0,*?*?*?*?*?*?*?*?*?*?*?*?*?*?*?*?*?*?*?*?*?*?,2.1,0.8,93,100020,0,-0,290,0.0,-0.0,0.0,0,0,0,0,110,4.6,10,5,9999,99999,9,999999999,0.0,999,999,99
3022,1,19,7,0,*?*?*?*?*?*?*?*?*?*?*?*?*?*?*?*?*?*?*?*?*?*?,1.9,-0.0,88,100020,0,-0,289,0.0,-0.0,0.0,0,0,0,0,108,4.6,10,5,9999,99999,9,999999999,0.0,999,999,99
3022,1,19,8,0,*?*?*?*?*?*?*?*?*?*?*?*?*?*?*?*?*?*?*?*?*?*?,2.2,-0.8,81,100020,0,-0,291,0.0,-0.0,0.0,0,0,0,0,107,4.1,10,5,9999,99999,9,999999999,0.0,999,999,99
3022,1,19,9,0,*?*?*?*?*?*?*?*?*?*?*?*?*?*?*?*?*?*?*?*?*?*?,2.3,-1.1,79,100020,129,1415,286,18.8,27.5,16.3,2151,1469,2016,339,105,3.6,9,5,9999,99999,9,999999999,0.0,999,999,99
3022,1,19,10,0,*?*?*?*?*?*?*?*?*?*?*?*?*?*?*?*?*?*?*?*?*?*?,3.1,-0.4,78,100020,254,1410,289,61.4,45.3,53.2,6787,3395,6276,1136,103,4.1,9,5,9999,99999,9,999999999,0.0,999,999,99
3022,1,19,11,0,*?*?*?*?*?*?*?*?*?*?*?*?*?*?*?*?*?*?*?*?*?*?,4.7,0.6,77,100020,335,1409,296,88.8,49.7,77.0,9749,4229,8722,2030,102,6.2,9,5,9999,99999,9,999999999,0.0,999,999,99
3022,1,19,12,0,*?*?*?*?*?*?*?*?*?*?*?*?*?*?*?*?*?*?*?*?*?*?,5.2,0.2,71,100020,367,1413,298,99.4,50.9,86.2,10907,4436,9750,2296,100,5.7,9,5,9999,99999,9,999999999,0.0,999,999,99
3022,1,19,13,0,*?*?*?*?*?*?*?*?*?*?*?*?*?*?*?*?*?*?*?*?*?*?,5.5,-0.0,69,100020,346,1413,300,92.3,50.1,80.0,10126,4299,9057,2117,93,6.2,9,5,9999,99999,9,999999999,0.0,999,999,99
3022,1,19,14,0,*?*?*?*?*?*?*?*?*?*?*?*?*?*?*?*?*?*?*?*?*?*?,5.6,2.1,80,100020,274,1412,300,68.0,46.6,59.0,7511,3611,6934,1265,87,5.2,9,5,9999,99999,9,999999999,0.0,999,999,99
3022,1,19,15,0,*?*?*?*?*?*?*?*?*?*?*?*?*?*?*?*?*?*?*?*?*?*?,5.4,1.5,78,100020,156,1408,299,28.2,33.9,24.5,3179,2003,2967,511,80,3.6,9,5,9999,99999,9,999999999,0.0,999,999,99
3022,1,19,16,0,*?*?*?*?*?*?*?*?*?*?*?*?*?*?*?*?*?*?*?*?*?*?,5.2,1.7,79,100020,1,1361,303,0.0,0.0,0.0,0,0,0,0,73,4.1,10,5,9999,99999,9,999999999,0.0,999,999,99
3022,1,19,17,0,*?*?*?*?*?*?*?*?*?*?*?*?*?*?*?*?*?*?*?*?*?*?,4.5,2.5,89,100020,0,-0,300,0.0,-0.0,0.0,0,0,0,0,67,4.6,10,5,9999,99999,9,999999999,0.0,999,999,99
3022,1,19,18,0,*?*?*?*?*?*?*?*?*?*?*?*?*?*?*?*?*?*?*?*?*?*?,4.1,2.5,91,100020,0,-0,298,0.0,-0.0,0.0,0,0,0,0,60,4.1,10,5,9999,99999,9,999999999,0.0,999,999,99
3022,1,19,19,0,*?*?*?*?*?*?*?*?*?*?*?*?*?*?*?*?*?*?*?*?*?*?,3.8,1.9,89,100020,0,-0,297,0.0,-0.0,0.0,0,0,0,0,67,3.6,10,5,9999,99999,9,999999999,0.0,999,999,99
3022,1,19,20,0,*?*?*?*?*?*?*?*?*?*?*?*?*?*?*?*?*?*?*?*?*?*?,3.2,0.8,86,100020,0,-0,295,0.0,-0.0,0.0,0,0,0,0,73,4.6,10,5,9999,99999,9,999999999,0.0,999,999,99
3022,1,19,21,0,*?*?*?*?*?*?*?*?*?*?*?*?*?*?*?*?*?*?*?*?*?*?,3.8,2.1,90,100020,0,-0,297,0.0,-0.0,0.0,0,0,0,0,80,3.6,10,5,9999,99999,9,999999999,0.0,999,999,99
3022,1,19,22,0,*?*?*?*?*?*?*?*?*?*?*?*?*?*?*?*?*?*?*?*?*?*?,3.5,1.5,88,100020,0,-0,296,0.0,-0.0,0.0,0,0,0,0,87,3.6,10,5,9999,99999,9,999999999,0.0,999,999,99
3022,1,19,23,0,*?*?*?*?*?*?*?*?*?*?*?*?*?*?*?*?*?*?*?*?*?*?,3.8,1.7,88,100020,0,-0,297,0.0,-0.0,0.0,0,0,0,0,93,3.6,10,5,9999,99999,9,999999999,0.0,999,999,99
3022,1,19,24,0,*?*?*?*?*?*?*?*?*?*?*?*?*?*?*?*?*?*?*?*?*?*?,3.3,3.2,100,100020,0,-0,295,0.0,-0.0,0.0,0,0,0,0,110,5.2,10,5,9999,99999,9,999999999,0.0,999,999,99
3022,1,20,1,0,*?*?*?*?*?*?*?*?*?*?*?*?*?*?*?*?*?*?*?*?*?*?,5.2,2.1,81,100004,0,-0,303,0.0,-0.0,0.0,0,0,0,0,97,6.7,10,5,9999,99999,9,999999999,0.0,999,999,99
3022,1,20,2,0,*?*?*?*?*?*?*?*?*?*?*?*?*?*?*?*?*?*?*?*?*?*?,6.0,2.1,77,100004,0,-0,307,0.0,-0.0,0.0,0,0,0,0,93,5.7,10,5,9999,99999,9,999999999,0.0,999,999,99
3022,1,20,3,0,*?*?*?*?*?*?*?*?*?*?*?*?*?*?*?*?*?*?*?*?*?*?,5.7,3.0,84,100004,0,-0,305,0.0,-0.0,0.0,0,0,0,0,90,5.7,10,5,9999,99999,9,999999999,0.0,999,999,99
3022,1,20,4,0,*?*?*?*?*?*?*?*?*?*?*?*?*?*?*?*?*?*?*?*?*?*?,5.0,3.8,92,100004,0,-0,302,0.0,-0.0,0.0,0,0,0,0,87,5.2,10,5,9999,99999,9,999999999,0.0,999,999,99
3022,1,20,5,0,*?*?*?*?*?*?*?*?*?*?*?*?*?*?*?*?*?*?*?*?*?*?,4.1,3.0,94,100004,0,-0,298,0.0,-0.0,0.0,0,0,0,0,83,5.7,10,5,9999,99999,9,999999999,0.0,999,999,99
3022,1,20,6,0,*?*?*?*?*?*?*?*?*?*?*?*?*?*?*?*?*?*?*?*?*?*?,4.7,3.9,96,100004,0,-0,301,0.0,-0.0,0.0,0,0,0,0,80,4.6,10,5,9999,99999,9,999999999,0.0,999,999,99
3022,1,20,7,0,*?*?*?*?*?*?*?*?*?*?*?*?*?*?*?*?*?*?*?*?*?*?,5.1,3.8,92,100004,0,-0,302,0.0,-0.0,0.0,0,0,0,0,82,4.6,10,5,9999,99999,9,999999999,0.0,999,999,99
3022,1,20,8,0,*?*?*?*?*?*?*?*?*?*?*?*?*?*?*?*?*?*?*?*?*?*?,5.1,4.1,95,100004,0,-0,302,0.0,-0.0,0.0,0,0,0,0,83,4.1,10,5,9999,99999,9,999999999,0.0,999,999,99
3022,1,20,9,0,*?*?*?*?*?*?*?*?*?*?*?*?*?*?*?*?*?*?*?*?*?*?,5.3,4.6,97,100004,133,1415,303,11.6,0.0,11.6,1406,-0,1407,458,85,3.6,10,5,9999,99999,9,999999999,0.0,999,999,99
3022,1,20,10,0,*?*?*?*?*?*?*?*?*?*?*?*?*?*?*?*?*?*?*?*?*?*?,6.9,4.6,87,100004,259,1413,310,36.2,0.0,36.2,4235,0,4243,1415,87,4.1,10,5,9999,99999,9,999999999,0.0,999,999,99
3022,1,20,11,0,*?*?*?*?*?*?*?*?*?*?*?*?*?*?*?*?*?*?*?*?*?*?,8.5,4.1,74,100004,340,1410,317,52.1,0.0,52.1,6079,0,6093,2076,88,6.2,10,5,9999,99999,9,999999999,0.0,999,999,99
3022,1,20,12,0,*?*?*?*?*?*?*?*?*?*?*?*?*?*?*?*?*?*?*?*?*?*?,9.6,4.5,72,100004,372,1412,322,58.2,0.0,58.2,6797,0,6812,2343,90,5.7,10,5,9999,99999,9,999999999,0.0,999,999,99
3022,1,20,13,0,*?*?*?*?*?*?*?*?*?*?*?*?*?*?*?*?*?*?*?*?*?*?,9.6,5.5,77,100004,351,1411,322,54.2,0.0,54.2,6323,0,6337,2166,90,6.2,10,5,9999,99999,9,999999999,0.0,999,999,99
3022,1,20,14,0,*?*?*?*?*?*?*?*?*?*?*?*?*?*?*?*?*?*?*?*?*?*?,9.6,6.1,80,100004,279,1409,322,40.2,0.0,40.2,4700,0,4709,1578,90,5.2,10,5,9999,99999,9,999999999,0.0,999,999,99
3022,1,20,15,0,*?*?*?*?*?*?*?*?*?*?*?*?*?*?*?*?*?*?*?*?*?*?,9.7,6.1,79,100004,162,1412,322,17.3,0.0,17.3,2063,-0,2064,675,90,3.6,10,5,9999,99999,9,999999999,0.0,999,999,99
3022,1,20,16,0,*?*?*?*?*?*?*?*?*?*?*?*?*?*?*?*?*?*?*?*?*?*?,9.6,6.7,84,100004,7,1518,322,0.0,0.0,0.0,0,0,0,0,90,4.1,10,5,9999,99999,9,999999999,0.0,999,999,99
3022,1,20,17,0,*?*?*?*?*?*?*?*?*?*?*?*?*?*?*?*?*?*?*?*?*?*?,8.8,6.1,84,100004,0,-0,318,0.0,-0.0,0.0,0,0,0,0,90,4.6,10,5,9999,99999,9,999999999,0.0,999,999,99
3022,1,20,18,0,*?*?*?*?*?*?*?*?*?*?*?*?*?*?*?*?*?*?*?*?*?*?,7.3,5.6,91,100004,0,-0,312,0.0,-0.0,0.0,0,0,0,0,90,4.1,10,5,9999,99999,9,999999999,0.0,999,999,99
3022,1,20,19,0,*?*?*?*?*?*?*?*?*?*?*?*?*?*?*?*?*?*?*?*?*?*?,7.3,5.6,90,100004,0,-0,312,0.0,-0.0,0.0,0,0,0,0,88,3.6,10,5,9999,99999,9,999999999,0.0,999,999,99
3022,1,20,20,0,*?*?*?*?*?*?*?*?*?*?*?*?*?*?*?*?*?*?*?*?*?*?,7.4,5.3,88,100004,0,-0,312,0.0,-0.0,0.0,0,0,0,0,87,4.6,10,5,9999,99999,9,999999999,0.0,999,999,99
3022,1,20,21,0,*?*?*?*?*?*?*?*?*?*?*?*?*?*?*?*?*?*?*?*?*?*?,6.8,4.8,88,100004,0,-0,310,0.0,-0.0,0.0,0,0,0,0,85,3.6,10,5,9999,99999,9,999999999,0.0,999,999,99
3022,1,20,22,0,*?*?*?*?*?*?*?*?*?*?*?*?*?*?*?*?*?*?*?*?*?*?,6.8,4.3,86,100004,0,-0,310,0.0,-0.0,0.0,0,0,0,0,83,3.6,10,5,9999,99999,9,999999999,0.0,999,999,99
3022,1,20,23,0,*?*?*?*?*?*?*?*?*?*?*?*?*?*?*?*?*?*?*?*?*?*?,8.1,5.9,87,100004,0,-0,315,0.0,-0.0,0.0,0,0,0,0,82,3.6,10,5,9999,99999,9,999999999,0.0,999,999,99
3022,1,20,24,0,*?*?*?*?*?*?*?*?*?*?*?*?*?*?*?*?*?*?*?*?*?*?,4.1,1.9,86,100004,0,-0,298,0.0,-0.0,0.0,0,0,0,0,100,5.2,10,5,9999,99999,9,999999999,0.0,999,999,99
3022,1,21,1,0,*?*?*?*?*?*?*?*?*?*?*?*?*?*?*?*?*?*?*?*?*?*?,10.1,5.3,72,99553.3,0,-0,324,0.0,-0.0,0.0,0,0,0,0,80,6.2,10,5,9999,99999,9,999999999,0.0,999,999,99
3022,1,21,2,0,*?*?*?*?*?*?*?*?*?*?*?*?*?*?*?*?*?*?*?*?*?*?,10.6,5.1,69,99553.3,0,-0,327,0.0,-0.0,0.0,0,0,0,0,80,6.7,10,5,9999,99999,9,999999999,0.0,999,999,99
3022,1,21,3,0,*?*?*?*?*?*?*?*?*?*?*?*?*?*?*?*?*?*?*?*?*?*?,11.0,4.8,65,99553.3,0,-0,329,0.0,-0.0,0.0,0,0,0,0,80,7.2,10,5,9999,99999,9,999999999,0.0,999,999,99
3022,1,21,4,0,*?*?*?*?*?*?*?*?*?*?*?*?*?*?*?*?*?*?*?*?*?*?,10.8,5.1,68,99553.3,0,-0,328,0.0,-0.0,0.0,0,0,0,0,80,7.7,10,5,9999,99999,9,999999999,0.0,999,999,99
3022,1,21,5,0,*?*?*?*?*?*?*?*?*?*?*?*?*?*?*?*?*?*?*?*?*?*?,10.2,4.6,69,99553.3,0,-0,325,0.0,-0.0,0.0,0,0,0,0,80,5.7,10,5,9999,99999,9,999999999,0.0,999,999,99
3022,1,21,6,0,*?*?*?*?*?*?*?*?*?*?*?*?*?*?*?*?*?*?*?*?*?*?,9.4,4.5,71,99553.3,0,-0,321,0.0,-0.0,0.0,0,0,0,0,80,6.2,10,5,9999,99999,9,999999999,0.0,999,999,99
3022,1,21,7,0,*?*?*?*?*?*?*?*?*?*?*?*?*?*?*?*?*?*?*?*?*?*?,10.1,4.8,69,99553.3,0,-0,325,0.0,-0.0,0.0,0,0,0,0,75,5.2,10,5,9999,99999,9,999999999,0.0,999,999,99
3022,1,21,8,0,*?*?*?*?*?*?*?*?*?*?*?*?*?*?*?*?*?*?*?*?*?*?,10.7,5.0,68,99553.3,0,-0,323,0.0,-0.0,0.0,0,0,0,0,70,4.6,9,5,9999,99999,9,999999999,0.0,999,999,99
3022,1,21,9,0,*?*?*?*?*?*?*?*?*?*?*?*?*?*?*?*?*?*?*?*?*?*?,11.3,5.1,65,99553.3,137,1413,325,21.6,29.7,18.8,2458,1637,2301,390,65,7.7,9,5,9999,99999,9,999999999,0.0,999,999,99
3022,1,21,10,0,*?*?*?*?*?*?*?*?*?*?*?*?*?*?*?*?*?*?*?*?*?*?,11.9,5.5,64,99553.3,263,1410,328,64.4,45.9,55.9,7120,3496,6578,1195,60,6.7,9,5,9999,99999,9,999999999,0.0,999,999,99
3022,1,21,11,0,*?*?*?*?*?*?*?*?*?*?*?*?*?*?*?*?*?*?*?*?*?*?,13.5,5.3,58,99553.3,345,1410,336,92.1,50.1,79.9,10110,4297,9043,2112,55,7.2,9,5,9999,99999,9,999999999,0.0,999,999,99
3022,1,21,12,0,*?*?*?*?*?*?*?*?*?*?*?*?*?*?*?*?*?*?*?*?*?*?,14.9,6.2,56,99553.3,377,1411,347,59.2,0.0,59.2,6916,0,6932,2388,50,6.2,10,5,9999,99999,9,999999999,0.0,999,999,99
3022,1,21,13,0,*?*?*?*?*?*?*?*?*?*?*?*?*?*?*?*?*?*?*?*?*?*?,15.0,7.9,62,99553.3,356,1410,347,55.2,0.0,55.2,6447,0,6461,2212,53,7.2,10,5,9999,99999,9,999999999,0.0,999,999,99
3022,1,21,14,0,*?*?*?*?*?*?*?*?*?*?*?*?*?*?*?*?*?*?*?*?*?*?,14.9,8.0,63,99553.3,285,1411,346,41.3,0.0,41.3,4827,0,4836,1623,57,5.7,10,5,9999,99999,9,999999999,0.0,999,999,99
3022,1,21,15,0,*?*?*?*?*?*?*?*?*?*?*?*?*?*?*?*?*?*?*?*?*?*?,14.9,7.9,63,99553.3,167,1407,347,18.4,0.0,18.4,2188,-0,2190,717,60,8.8,10,5,9999,99999,9,999999999,0.0,999,999,99
3022,1,21,16,0,*?*?*?*?*?*?*?*?*?*?*?*?*?*?*?*?*?*?*?*?*?*?,14.8,8.1,64,99553.3,12,1402,346,0.0,0.0,0.0,0,0,0,0,63,11.8,10,5,9999,99999,9,999999999,0.0,999,999,99
3022,1,21,17,0,*?*?*?*?*?*?*?*?*?*?*?*?*?*?*?*?*?*?*?*?*?*?,14.1,8.4,68,99553.3,0,-0,343,0.0,-0.0,0.0,0,0,0,0,67,7.7,10,5,9999,99999,9,999999999,0.0,999,999,99
3022,1,21,18,0,*?*?*?*?*?*?*?*?*?*?*?*?*?*?*?*?*?*?*?*?*?*?,13.1,8.3,72,99553.3,0,-0,338,0.0,-0.0,0.0,0,0,0,0,70,6.7,10,5,9999,99999,9,999999999,0.0,999,999,99
3022,1,21,19,0,*?*?*?*?*?*?*?*?*?*?*?*?*?*?*?*?*?*?*?*?*?*?,12.6,8.1,74,99553.3,0,-0,336,0.0,-0.0,0.0,0,0,0,0,118,6.2,10,5,9999,99999,9,999999999,0.0,999,999,99
3022,1,21,20,0,*?*?*?*?*?*?*?*?*?*?*?*?*?*?*?*?*?*?*?*?*?*?,12.4,7.3,71,99553.3,0,-0,335,0.0,-0.0,0.0,0,0,0,0,167,4.1,10,5,9999,99999,9,999999999,0.0,999,999,99
3022,1,21,21,0,*?*?*?*?*?*?*?*?*?*?*?*?*?*?*?*?*?*?*?*?*?*?,12.2,7.9,74,99553.3,0,-0,334,0.0,-0.0,0.0,0,0,0,0,215,3.6,10,5,9999,99999,9,999999999,0.0,999,999,99
3022,1,21,22,0,*?*?*?*?*?*?*?*?*?*?*?*?*?*?*?*?*?*?*?*?*?*?,11.9,7.4,73,99553.3,0,-0,332,0.0,-0.0,0.0,0,0,0,0,263,4.1,10,5,9999,99999,9,999999999,0.0,999,999,99
3022,1,21,23,0,*?*?*?*?*?*?*?*?*?*?*?*?*?*?*?*?*?*?*?*?*?*?,11.1,7.6,78,99553.3,0,-0,329,0.0,-0.0,0.0,0,0,0,0,312,3.6,10,5,9999,99999,9,999999999,0.0,999,999,99
3022,1,21,24,0,*?*?*?*?*?*?*?*?*?*?*?*?*?*?*?*?*?*?*?*?*?*?,9.4,5.6,77,99553.3,0,-0,321,0.0,-0.0,0.0,0,0,0,0,80,7.2,10,5,9999,99999,9,999999999,0.0,999,999,99
3022,1,22,1,0,*?*?*?*?*?*?*?*?*?*?*?*?*?*?*?*?*?*?*?*?*?*?,9.1,6.6,85,100131,0,-0,320,0.0,-0.0,0.0,0,0,0,0,325,3.1,10,5,9999,99999,9,999999999,0.0,999,999,99
3022,1,22,2,0,*?*?*?*?*?*?*?*?*?*?*?*?*?*?*?*?*?*?*?*?*?*?,8.1,6.1,88,100131,0,-0,315,0.0,-0.0,0.0,0,0,0,0,290,4.1,10,5,9999,99999,9,999999999,0.0,999,999,99
3022,1,22,3,0,*?*?*?*?*?*?*?*?*?*?*?*?*?*?*?*?*?*?*?*?*?*?,8.3,6.2,88,100131,0,-0,316,0.0,-0.0,0.0,0,0,0,0,255,3.6,10,5,9999,99999,9,999999999,0.0,999,999,99
3022,1,22,4,0,*?*?*?*?*?*?*?*?*?*?*?*?*?*?*?*?*?*?*?*?*?*?,8.4,6.9,91,100131,0,-0,316,0.0,-0.0,0.0,0,0,0,0,220,4.6,10,5,9999,99999,9,999999999,0.0,999,999,99
3022,1,22,5,0,*?*?*?*?*?*?*?*?*?*?*?*?*?*?*?*?*?*?*?*?*?*?,8.2,6.6,90,100131,0,-0,316,0.0,-0.0,0.0,0,0,0,0,185,5.2,10,5,9999,99999,9,999999999,0.0,999,999,99
3022,1,22,6,0,*?*?*?*?*?*?*?*?*?*?*?*?*?*?*?*?*?*?*?*?*?*?,8.0,6.1,89,100131,0,-0,315,0.0,-0.0,0.0,0,0,0,0,150,5.7,10,5,9999,99999,9,999999999,0.0,999,999,99
3022,1,22,7,0,*?*?*?*?*?*?*?*?*?*?*?*?*?*?*?*?*?*?*?*?*?*?,8.1,5.3,83,100131,0,-0,315,0.0,-0.0,0.0,0,0,0,0,142,5.2,10,5,9999,99999,9,999999999,0.0,999,999,99
3022,1,22,8,0,*?*?*?*?*?*?*?*?*?*?*?*?*?*?*?*?*?*?*?*?*?*?,8.2,5.1,82,100131,0,-0,316,0.0,-0.0,0.0,0,0,0,0,133,5.7,10,5,9999,99999,9,999999999,0.0,999,999,99
3022,1,22,9,0,*?*?*?*?*?*?*?*?*?*?*?*?*?*?*?*?*?*?*?*?*?*?,8.2,5.8,85,100131,141,1409,312,23.1,30.7,20.0,2619,1723,2450,417,125,6.7,9,5,9999,99999,9,999999999,0.0,999,999,99
3022,1,22,10,0,*?*?*?*?*?*?*?*?*?*?*?*?*?*?*?*?*?*?*?*?*?*?,8.7,6.1,84,100131,268,1411,314,66.0,46.2,57.2,7295,3548,6737,1226,117,6.2,9,5,9999,99999,9,999999999,0.0,999,999,99
3022,1,22,11,0,*?*?*?*?*?*?*?*?*?*?*?*?*?*?*?*?*?*?*?*?*?*?,8.8,5.8,82,100131,350,1410,318,54.0,0.0,54.0,6307,0,6322,2160,108,5.7,10,5,9999,99999,9,999999999,0.0,999,999,99
3022,1,22,12,0,*?*?*?*?*?*?*?*?*?*?*?*?*?*?*?*?*?*?*?*?*?*?,9.9,6.1,78,100131,382,1410,323,60.3,0.0,60.3,7038,0,7055,2434,100,7.2,10,5,9999,99999,9,999999999,0.0,999,999,99
3022,1,22,13,0,*?*?*?*?*?*?*?*?*?*?*?*?*?*?*?*?*?*?*?*?*?*?,10.0,7.3,84,100131,362,1411,324,56.3,0.0,56.3,6574,0,6589,2260,98,7.2,10,5,9999,99999,9,999999999,0.0,999,999,99
3022,1,22,14,0,*?*?*?*?*?*?*?*?*?*?*?*?*?*?*?*?*?*?*?*?*?*?,10.0,7.0,82,100131,290,1408,324,42.4,0.0,42.4,4955,0,4964,1669,97,7.7,10,5,9999,99999,9,999999999,0.0,999,999,99
3022,1,22,15,0,*?*?*?*?*?*?*?*?*?*?*?*?*?*?*?*?*?*?*?*?*?*?,9.7,7.1,85,100131,173,1409,322,19.5,0.0,19.5,2317,-0,2319,760,95,6.7,10,5,9999,99999,9,999999999,0.0,999,999,99
3022,1,22,16,0,*?*?*?*?*?*?*?*?*?*?*?*?*?*?*?*?*?*?*?*?*?*?,9.6,7.3,86,100131,18,1431,322,0.0,0.0,0.0,0,0,0,0,93,4.6,10,5,9999,99999,9,999999999,0.0,999,999,99
3022,1,22,17,0,*?*?*?*?*?*?*?*?*?*?*?*?*?*?*?*?*?*?*?*?*?*?,9.4,7.0,85,100131,0,-0,321,0.0,-0.0,0.0,0,0,0,0,92,6.2,10,5,9999,99999,9,999999999,0.0,999,999,99
3022,1,22,18,0,*?*?*?*?*?*?*?*?*?*?*?*?*?*?*?*?*?*?*?*?*?*?,9.3,6.2,82,100131,0,-0,321,0.0,-0.0,0.0,0,0,0,0,90,4.6,10,5,9999,99999,9,999999999,0.0,999,999,99
3022,1,22,19,0,*?*?*?*?*?*?*?*?*?*?*?*?*?*?*?*?*?*?*?*?*?*?,9.3,6.7,84,100131,0,-0,321,0.0,-0.0,0.0,0,0,0,0,87,4.6,10,5,9999,99999,9,999999999,0.0,999,999,99
3022,1,22,20,0,*?*?*?*?*?*?*?*?*?*?*?*?*?*?*?*?*?*?*?*?*?*?,9.0,6.9,87,100131,0,-0,319,0.0,-0.0,0.0,0,0,0,0,83,4.6,10,5,9999,99999,9,999999999,0.0,999,999,99
3022,1,22,21,0,*?*?*?*?*?*?*?*?*?*?*?*?*?*?*?*?*?*?*?*?*?*?,9.1,6.7,86,100131,0,-0,320,0.0,-0.0,0.0,0,0,0,0,80,6.2,10,5,9999,99999,9,999999999,0.0,999,999,99
3022,1,22,22,0,*?*?*?*?*?*?*?*?*?*?*?*?*?*?*?*?*?*?*?*?*?*?,9.1,6.7,85,100131,0,-0,320,0.0,-0.0,0.0,0,0,0,0,77,5.7,10,5,9999,99999,9,999999999,0.0,999,999,99
3022,1,22,23,0,*?*?*?*?*?*?*?*?*?*?*?*?*?*?*?*?*?*?*?*?*?*?,10.0,7.7,86,100131,0,-0,324,0.0,-0.0,0.0,0,0,0,0,73,6.2,10,5,9999,99999,9,999999999,0.0,999,999,99
3022,1,22,24,0,*?*?*?*?*?*?*?*?*?*?*?*?*?*?*?*?*?*?*?*?*?*?,10.3,7.1,81,100131,0,-0,325,0.0,-0.0,0.0,0,0,0,0,360,5.2,10,5,9999,99999,9,999999999,0.0,999,999,99
3022,1,23,1,0,*?*?*?*?*?*?*?*?*?*?*?*?*?*?*?*?*?*?*?*?*?*?,11.3,7.0,74,100905,0,-0,330,0.0,-0.0,0.0,0,0,0,0,73,1.5,10,5,9999,99999,9,999999999,0.0,999,999,99
3022,1,23,2,0,*?*?*?*?*?*?*?*?*?*?*?*?*?*?*?*?*?*?*?*?*?*?,11.7,6.6,70,100905,0,-0,332,0.0,-0.0,0.0,0,0,0,0,77,1.5,10,5,9999,99999,9,999999999,0.0,999,999,99
3022,1,23,3,0,*?*?*?*?*?*?*?*?*?*?*?*?*?*?*?*?*?*?*?*?*?*?,11.3,6.2,71,100905,0,-0,330,0.0,-0.0,0.0,0,0,0,0,80,1.5,10,5,9999,99999,9,999999999,0.0,999,999,99
3022,1,23,4,0,*?*?*?*?*?*?*?*?*?*?*?*?*?*?*?*?*?*?*?*?*?*?,11.6,6.6,70,100905,0,-0,331,0.0,-0.0,0.0,0,0,0,0,83,2.1,10,5,9999,99999,9,999999999,0.0,999,999,99
3022,1,23,5,0,*?*?*?*?*?*?*?*?*?*?*?*?*?*?*?*?*?*?*?*?*?*?,11.3,6.6,72,100905,0,-0,330,0.0,-0.0,0.0,0,0,0,0,87,2.1,10,5,9999,99999,9,999999999,0.0,999,999,99
3022,1,23,6,0,*?*?*?*?*?*?*?*?*?*?*?*?*?*?*?*?*?*?*?*?*?*?,10.9,6.9,76,100905,0,-0,328,0.0,-0.0,0.0,0,0,0,0,90,3.1,10,5,9999,99999,9,999999999,0.0,999,999,99
3022,1,23,7,0,*?*?*?*?*?*?*?*?*?*?*?*?*?*?*?*?*?*?*?*?*?*?,11.1,6.6,73,100905,0,-0,329,0.0,-0.0,0.0,0,0,0,0,95,4.6,10,5,9999,99999,9,999999999,0.0,999,999,99
3022,1,23,8,0,*?*?*?*?*?*?*?*?*?*?*?*?*?*?*?*?*?*?*?*?*?*?,11.4,7.0,74,100905,0,-0,330,0.0,-0.0,0.0,0,0,0,0,100,6.2,10,5,9999,99999,9,999999999,0.0,999,999,99
3022,1,23,9,0,*?*?*?*?*?*?*?*?*?*?*?*?*?*?*?*?*?*?*?*?*?*?,11.5,6.9,73,100905,146,1413,331,14.2,0.0,14.2,1701,-0,1702,556,105,6.2,10,5,9999,99999,9,999999999,0.0,999,999,99
3022,1,23,10,0,*?*?*?*?*?*?*?*?*?*?*?*?*?*?*?*?*?*?*?*?*?*?,12.5,7.6,71,100905,273,1411,335,39.0,0.0,39.0,4556,0,4564,1527,110,7.2,10,5,9999,99999,9,999999999,0.0,999,999,99
3022,1,23,11,0,*?*?*?*?*?*?*?*?*?*?*?*?*?*?*?*?*?*?*?*?*?*?,12.8,8.1,72,100905,355,1409,336,55.0,0.0,55.0,6426,0,6441,2204,115,7.2,10,5,9999,99999,9,999999999,0.0,999,999,99
3022,1,23,12,0,*?*?*?*?*?*?*?*?*?*?*?*?*?*?*?*?*?*?*?*?*?*?,13.5,8.1,69,100905,387,1408,340,61.3,0.0,61.3,7163,0,7181,2481,120,7.2,10,5,9999,99999,9,999999999,0.0,999,999,99
3022,1,23,13,0,*?*?*?*?*?*?*?*?*?*?*?*?*?*?*?*?*?*?*?*?*?*?,13.3,8.3,71,100905,367,1409,339,57.4,0.0,57.4,6704,0,6719,2308,115,5.7,10,5,9999,99999,9,999999999,0.0,999,999,99
3022,1,23,14,0,*?*?*?*?*?*?*?*?*?*?*?*?*?*?*?*?*?*?*?*?*?*?,13.6,8.1,69,100905,296,1409,340,43.6,0.0,43.6,5087,0,5097,1716,110,6.2,10,5,9999,99999,9,999999999,0.0,999,999,99
3022,1,23,15,0,*?*?*?*?*?*?*?*?*?*?*?*?*?*?*?*?*?*?*?*?*?*?,13.5,7.7,67,100905,179,1410,340,20.7,0.0,20.7,2448,-0,2450,804,105,3.6,10,5,9999,99999,9,999999999,0.0,999,999,99
3022,1,23,16,0,*?*?*?*?*?*?*?*?*?*?*?*?*?*?*?*?*?*?*?*?*?*?,13.4,7.4,67,100905,23,1380,339,0.0,0.0,0.0,0,0,0,0,100,3.6,10,5,9999,99999,9,999999999,0.0,999,999,99
3022,1,23,17,0,*?*?*?*?*?*?*?*?*?*?*?*?*?*?*?*?*?*?*?*?*?*?,13.5,8.3,70,100905,0,-0,340,0.0,-0.0,0.0,0,0,0,0,95,6.7,10,5,9999,99999,9,999999999,0.0,999,999,99
3022,1,23,18,0,*?*?*?*?*?*?*?*?*?*?*?*?*?*?*?*?*?*?*?*?*?*?,12.5,8.5,76,100905,0,-0,335,0.0,-0.0,0.0,0,0,0,0,90,7.2,10,5,9999,99999,9,999999999,0.0,999,999,99
3022,1,23,19,0,*?*?*?*?*?*?*?*?*?*?*?*?*?*?*?*?*?*?*?*?*?*?,12.5,8.4,76,100905,0,-0,335,0.0,-0.0,0.0,0,0,0,0,93,6.2,10,5,9999,99999,9,999999999,0.0,999,999,99
3022,1,23,20,0,*?*?*?*?*?*?*?*?*?*?*?*?*?*?*?*?*?*?*?*?*?*?,12.0,8.1,76,100905,0,-0,333,0.0,-0.0,0.0,0,0,0,0,97,5.2,10,5,9999,99999,9,999999999,0.0,999,999,99
3022,1,23,21,0,*?*?*?*?*?*?*?*?*?*?*?*?*?*?*?*?*?*?*?*?*?*?,12.5,8.5,76,100905,0,-0,335,0.0,-0.0,0.0,0,0,0,0,100,4.6,10,5,9999,99999,9,999999999,0.0,999,999,99
3022,1,23,22,0,*?*?*?*?*?*?*?*?*?*?*?*?*?*?*?*?*?*?*?*?*?*?,12.5,9.2,79,100905,0,-0,335,0.0,-0.0,0.0,0,0,0,0,103,4.6,10,5,9999,99999,9,999999999,0.0,999,999,99
3022,1,23,23,0,*?*?*?*?*?*?*?*?*?*?*?*?*?*?*?*?*?*?*?*?*?*?,11.5,9.1,84,100905,0,-0,330,0.0,-0.0,0.0,0,0,0,0,107,5.2,10,5,9999,99999,9,999999999,0.0,999,999,99
3022,1,23,24,0,*?*?*?*?*?*?*?*?*?*?*?*?*?*?*?*?*?*?*?*?*?*?,10.9,7.3,78,100905,0,-0,328,0.0,-0.0,0.0,0,0,0,0,70,1.5,10,5,9999,99999,9,999999999,0.0,999,999,99
3022,1,24,1,0,*?*?*?*?*?*?*?*?*?*?*?*?*?*?*?*?*?*?*?*?*?*?,9.4,8.9,97,101443,0,-0,321,0.0,-0.0,0.0,0,0,0,0,107,4.1,10,5,9999,99999,9,999999999,0.0,999,999,99
3022,1,24,2,0,*?*?*?*?*?*?*?*?*?*?*?*?*?*?*?*?*?*?*?*?*?*?,8.7,8.7,100,101443,0,-0,317,0.0,-0.0,0.0,0,0,0,0,103,1.5,10,5,9999,99999,9,999999999,0.0,999,999,99
3022,1,24,3,0,*?*?*?*?*?*?*?*?*?*?*?*?*?*?*?*?*?*?*?*?*?*?,8.5,8.1,97,101443,0,-0,317,0.0,-0.0,0.0,0,0,0,0,100,3.1,10,5,9999,99999,9,999999999,0.0,999,999,99
3022,1,24,4,0,*?*?*?*?*?*?*?*?*?*?*?*?*?*?*?*?*?*?*?*?*?*?,7.6,7.6,100,101443,0,-0,313,0.0,-0.0,0.0,0,0,0,0,97,2.6,10,5,9999,99999,9,999999999,0.0,999,999,99
3022,1,24,5,0,*?*?*?*?*?*?*?*?*?*?*?*?*?*?*?*?*?*?*?*?*?*?,6.6,6.6,100,101443,0,-0,309,0.0,-0.0,0.0,0,0,0,0,93,3.1,10,5,9999,99999,9,999999999,0.0,999,999,99
3022,1,24,6,0,*?*?*?*?*?*?*?*?*?*?*?*?*?*?*?*?*?*?*?*?*?*?,7.5,7.4,100,101443,0,-0,312,0.0,-0.0,0.0,0,0,0,0,90,3.6,10,5,9999,99999,9,999999999,0.0,999,999,99
3022,1,24,7,0,*?*?*?*?*?*?*?*?*?*?*?*?*?*?*?*?*?*?*?*?*?*?,8.3,7.6,95,101443,0,-0,316,0.0,-0.0,0.0,0,0,0,0,97,3.1,10,5,9999,99999,9,999999999,0.0,999,999,99
3022,1,24,8,0,*?*?*?*?*?*?*?*?*?*?*?*?*?*?*?*?*?*?*?*?*?*?,8.1,6.7,91,101443,0,-0,315,0.0,-0.0,0.0,0,0,0,0,103,2.6,10,5,9999,99999,9,999999999,0.2,999,999,99
3022,1,24,9,0,*?*?*?*?*?*?*?*?*?*?*?*?*?*?*?*?*?*?*?*?*?*?,8.2,5.5,83,101443,150,1407,316,15.1,0.0,15.1,1806,-0,1807,590,110,3.1,10,5,9999,99999,9,999999999,0.3,999,999,99
3022,1,24,10,0,*?*?*?*?*?*?*?*?*?*?*?*?*?*?*?*?*?*?*?*?*?*?,10.0,6.6,79,101443,278,1411,324,40.0,0.0,40.0,4669,0,4678,1568,117,2.6,10,5,9999,99999,9,999999999,0.5,999,999,99
3022,1,24,11,0,*?*?*?*?*?*?*?*?*?*?*?*?*?*?*?*?*?*?*?*?*?*?,12.4,8.0,74,101443,361,1412,331,97.4,50.7,84.5,10702,4381,9572,2246,123,3.6,9,5,9999,99999,9,999999999,1.1,999,999,99
3022,1,24,12,0,*?*?*?*?*?*?*?*?*?*?*?*?*?*?*?*?*?*?*?*?*?*?,14.0,8.9,72,101443,393,1410,342,62.4,0.0,62.4,7293,0,7311,2531,130,4.1,10,5,9999,99999,9,999999999,0.0,999,999,99
3022,1,24,13,0,*?*?*?*?*?*?*?*?*?*?*?*?*?*?*?*?*?*?*?*?*?*?,14.1,8.7,69,101443,373,1409,342,58.6,0.0,58.6,6837,0,6853,2358,133,4.1,10,5,9999,99999,9,999999999,0.0,999,999,99
3022,1,24,14,0,*?*?*?*?*?*?*?*?*?*?*?*?*?*?*?*?*?*?*?*?*?*?,14.0,9.1,72,101443,302,1409,342,44.7,0.0,44.7,5219,0,5230,1764,137,4.1,10,5,9999,99999,9,999999999,0.8,999,999,99
3022,1,24,15,0,*?*?*?*?*?*?*?*?*?*?*?*?*?*?*?*?*?*?*?*?*?*?,14.2,9.8,75,101443,185,1411,343,21.8,0.0,21.8,2581,-0,2584,849,140,3.6,10,5,9999,99999,9,999999999,0.0,999,999,99
3022,1,24,16,0,*?*?*?*?*?*?*?*?*?*?*?*?*?*?*?*?*?*?*?*?*?*?,14.2,9.4,73,101443,29,1394,343,0.0,0.0,0.0,0,0,0,0,143,4.1,10,5,9999,99999,9,999999999,0.0,999,999,99
3022,1,24,17,0,*?*?*?*?*?*?*?*?*?*?*?*?*?*?*?*?*?*?*?*?*?*?,12.8,9.2,79,101443,0,-0,336,0.0,-0.0,0.0,0,0,0,0,147,4.6,10,5,9999,99999,9,999999999,0.0,999,999,99
3022,1,24,18,0,*?*?*?*?*?*?*?*?*?*?*?*?*?*?*?*?*?*?*?*?*?*?,11.2,10.3,95,101443,0,-0,329,0.0,-0.0,0.0,0,0,0,0,150,4.6,10,5,9999,99999,9,999999999,0.0,999,999,99
3022,1,24,19,0,*?*?*?*?*?*?*?*?*?*?*?*?*?*?*?*?*?*?*?*?*?*?,10.7,10.3,98,101443,0,-0,326,0.0,-0.0,0.0,0,0,0,0,152,3.6,10,5,9999,99999,9,999999999,0.0,999,999,99
3022,1,24,20,0,*?*?*?*?*?*?*?*?*?*?*?*?*?*?*?*?*?*?*?*?*?*?,10.6,10.2,97,101443,0,-0,326,0.0,-0.0,0.0,0,0,0,0,153,3.6,10,5,9999,99999,9,999999999,0.0,999,999,99
3022,1,24,21,0,*?*?*?*?*?*?*?*?*?*?*?*?*?*?*?*?*?*?*?*?*?*?,10.0,9.9,100,101443,0,-0,323,0.0,-0.0,0.0,0,0,0,0,155,5.2,10,5,9999,99999,9,999999999,0.0,999,999,99
3022,1,24,22,0,*?*?*?*?*?*?*?*?*?*?*?*?*?*?*?*?*?*?*?*?*?*?,9.5,9.6,100,101443,0,-0,321,0.0,-0.0,0.0,0,0,0,0,157,5.2,10,5,9999,99999,9,999999999,0.0,999,999,99
3022,1,24,23,0,*?*?*?*?*?*?*?*?*?*?*?*?*?*?*?*?*?*?*?*?*?*?,8.8,8.8,100,101443,0,-0,318,0.0,-0.0,0.0,0,0,0,0,158,5.7,10,5,9999,99999,9,999999999,0.0,999,999,99
3022,1,24,24,0,*?*?*?*?*?*?*?*?*?*?*?*?*?*?*?*?*?*?*?*?*?*?,10.4,8.9,91,101443,0,-0,325,0.0,-0.0,0.0,0,0,0,0,110,3.6,10,5,9999,99999,9,999999999,0.0,999,999,99
3022,1,25,1,0,*?*?*?*?*?*?*?*?*?*?*?*?*?*?*?*?*?*?*?*?*?*?,7.3,6.2,93,100208,0,-0,312,0.0,-0.0,0.0,0,0,0,0,160,3.6,10,5,9999,99999,9,999999999,0.0,999,999,99
3022,1,25,2,0,*?*?*?*?*?*?*?*?*?*?*?*?*?*?*?*?*?*?*?*?*?*?,6.8,5.0,88,100208,0,-0,310,0.0,-0.0,0.0,0,0,0,0,160,4.6,10,5,9999,99999,9,999999999,0.0,999,999,99
3022,1,25,3,0,*?*?*?*?*?*?*?*?*?*?*?*?*?*?*?*?*?*?*?*?*?*?,6.3,3.8,84,100208,0,-0,308,0.0,-0.0,0.0,0,0,0,0,160,4.1,10,5,9999,99999,9,999999999,0.0,999,999,99
3022,1,25,4,0,*?*?*?*?*?*?*?*?*?*?*?*?*?*?*?*?*?*?*?*?*?*?,6.6,4.3,85,100208,0,-0,309,0.0,-0.0,0.0,0,0,0,0,160,3.1,10,5,9999,99999,9,999999999,0.0,999,999,99
3022,1,25,5,0,*?*?*?*?*?*?*?*?*?*?*?*?*?*?*?*?*?*?*?*?*?*?,6.3,4.3,87,100208,0,-0,308,0.0,-0.0,0.0,0,0,0,0,160,2.6,10,5,9999,99999,9,999999999,0.0,999,999,99
3022,1,25,6,0,*?*?*?*?*?*?*?*?*?*?*?*?*?*?*?*?*?*?*?*?*?*?,6.6,3.4,81,100208,0,-0,309,0.0,-0.0,0.0,0,0,0,0,160,2.1,10,5,9999,99999,9,999999999,0.0,999,999,99
3022,1,25,7,0,*?*?*?*?*?*?*?*?*?*?*?*?*?*?*?*?*?*?*?*?*?*?,5.6,4.3,91,100208,0,-0,305,0.0,-0.0,0.0,0,0,0,0,160,5.7,10,5,9999,99999,9,999999999,0.0,999,999,99
3022,1,25,8,0,*?*?*?*?*?*?*?*?*?*?*?*?*?*?*?*?*?*?*?*?*?*?,4.7,3.2,90,100208,0,-0,301,0.0,-0.0,0.0,0,0,0,0,160,3.1,10,5,9999,99999,9,999999999,0.5,999,999,99
3022,1,25,9,0,*?*?*?*?*?*?*?*?*?*?*?*?*?*?*?*?*?*?*?*?*?*?,6.3,3.8,83,100208,155,1408,308,16.1,0.0,16.1,1915,-0,1916,626,160,4.6,10,5,9999,99999,9,999999999,0.0,999,999,99
3022,1,25,10,0,*?*?*?*?*?*?*?*?*?*?*?*?*?*?*?*?*?*?*?*?*?*?,7.9,4.3,78,100208,283,1410,315,41.0,0.0,41.0,4787,0,4796,1609,160,3.1,10,5,9999,99999,9,999999999,0.0,999,999,99
3022,1,25,11,0,*?*?*?*?*?*?*?*?*?*?*?*?*?*?*?*?*?*?*?*?*?*?,9.9,5.6,74,100208,366,1410,323,57.2,0.0,57.2,6675,0,6690,2297,160,3.1,10,5,9999,99999,9,999999999,0.1,999,999,99
3022,1,25,12,0,*?*?*?*?*?*?*?*?*?*?*?*?*?*?*?*?*?*?*?*?*?*?,11.7,4.6,62,100208,399,1410,332,63.6,0.0,63.6,7424,0,7442,2581,160,1.5,10,5,9999,99999,9,999999999,0.7,999,999,99
3022,1,25,13,0,*?*?*?*?*?*?*?*?*?*?*?*?*?*?*?*?*?*?*?*?*?*?,11.7,5.6,66,100208,379,1409,332,59.7,0.0,59.7,6971,0,6988,2409,162,2.1,10,5,9999,99999,9,999999999,0.7,999,999,99
3022,1,25,14,0,*?*?*?*?*?*?*?*?*?*?*?*?*?*?*?*?*?*?*?*?*?*?,12.1,6.4,68,100208,308,1409,334,45.9,0.0,45.9,5358,0,5368,1813,163,1.5,10,5,9999,99999,9,999999999,0.2,999,999,99
3022,1,25,15,0,*?*?*?*?*?*?*?*?*?*?*?*?*?*?*?*?*?*?*?*?*?*?,12.1,6.9,70,100208,191,1411,333,23.0,0.0,23.0,2716,-0,2719,894,165,1.5,10,5,9999,99999,9,999999999,0.2,999,999,99
3022,1,25,16,0,*?*?*?*?*?*?*?*?*?*?*?*?*?*?*?*?*?*?*?*?*?*?,12.1,7.6,74,100208,35,1399,333,0.0,0.0,0.0,0,0,0,0,167,3.1,10,5,9999,99999,9,999999999,0.2,999,999,99
3022,1,25,17,0,*?*?*?*?*?*?*?*?*?*?*?*?*?*?*?*?*?*?*?*?*?*?,10.7,6.6,75,100208,0,-0,327,0.0,-0.0,0.0,0,0,0,0,168,2.6,10,5,9999,99999,9,999999999,1.6,999,999,99
3022,1,25,18,0,*?*?*?*?*?*?*?*?*?*?*?*?*?*?*?*?*?*?*?*?*?*?,9.0,5.1,76,100208,0,-0,319,0.0,-0.0,0.0,0,0,0,0,170,3.6,10,5,9999,99999,9,999999999,0.1,999,999,99
3022,1,25,19,0,*?*?*?*?*?*?*?*?*?*?*?*?*?*?*?*?*?*?*?*?*?*?,9.2,4.1,70,100208,0,-0,321,0.0,-0.0,0.0,0,0,0,0,192,2.1,10,5,9999,99999,9,999999999,0.1,999,999,99
3022,1,25,20,0,*?*?*?*?*?*?*?*?*?*?*?*?*?*?*?*?*?*?*?*?*?*?,8.5,3.4,70,100208,0,-0,318,0.0,-0.0,0.0,0,0,0,0,213,2.1,10,5,9999,99999,9,999999999,0.9,999,999,99
3022,1,25,21,0,*?*?*?*?*?*?*?*?*?*?*?*?*?*?*?*?*?*?*?*?*?*?,8.2,3.4,72,100208,0,-0,316,0.0,-0.0,0.0,0,0,0,0,235,1.5,10,5,9999,99999,9,999999999,1.0,999,999,99
3022,1,25,22,0,*?*?*?*?*?*?*?*?*?*?*?*?*?*?*?*?*?*?*?*?*?*?,7.5,3.2,74,100208,0,-0,313,0.0,-0.0,0.0,0,0,0,0,257,0.5,10,5,9999,99999,9,999999999,0.0,999,999,99
3022,1,25,23,0,*?*?*?*?*?*?*?*?*?*?*?*?*?*?*?*?*?*?*?*?*?*?,7.7,2.1,68,100208,0,-0,314,0.0,-0.0,0.0,0,0,0,0,278,2.1,10,5,9999,99999,9,999999999,0.0,999,999,99
3022,1,25,24,0,*?*?*?*?*?*?*?*?*?*?*?*?*?*?*?*?*?*?*?*?*?*?,8.1,7.6,96,100208,0,-0,315,0.0,-0.0,0.0,0,0,0,0,160,3.6,10,5,9999,99999,9,999999999,0.0,999,999,99
3022,1,26,1,0,*?*?*?*?*?*?*?*?*?*?*?*?*?*?*?*?*?*?*?*?*?*?,8.2,6.6,89,99639.2,0,-0,316,0.0,-0.0,0.0,0,0,0,0,290,1.0,10,5,9999,99999,9,999999999,0.0,999,999,99
3022,1,26,2,0,*?*?*?*?*?*?*?*?*?*?*?*?*?*?*?*?*?*?*?*?*?*?,8.5,8.1,98,99639.2,0,-0,317,0.0,-0.0,0.0,0,0,0,0,280,1.0,10,5,9999,99999,9,999999999,0.7,999,999,99
3022,1,26,3,0,*?*?*?*?*?*?*?*?*?*?*?*?*?*?*?*?*?*?*?*?*?*?,9.3,7.0,86,99639.2,0,-0,321,0.0,-0.0,0.0,0,0,0,0,270,0.5,10,5,9999,99999,9,999999999,1.2,999,999,99
3022,1,26,4,0,*?*?*?*?*?*?*?*?*?*?*?*?*?*?*?*?*?*?*?*?*?*?,8.6,7.6,94,99639.2,0,-0,317,0.0,-0.0,0.0,0,0,0,0,260,1.0,10,5,9999,99999,9,999999999,0.1,999,999,99
3022,1,26,5,0,*?*?*?*?*?*?*?*?*?*?*?*?*?*?*?*?*?*?*?*?*?*?,8.3,6.6,89,99639.2,0,-0,316,0.0,-0.0,0.0,0,0,0,0,250,0.5,10,5,9999,99999,9,999999999,0.9,999,999,99
3022,1,26,6,0,*?*?*?*?*?*?*?*?*?*?*?*?*?*?*?*?*?*?*?*?*?*?,7.9,7.3,96,99639.2,0,-0,314,0.0,-0.0,0.0,0,0,0,0,240,0.5,10,5,9999,99999,9,999999999,0.6,999,999,99
3022,1,26,7,0,*?*?*?*?*?*?*?*?*?*?*?*?*?*?*?*?*?*?*?*?*?*?,8.2,7.6,97,99639.2,0,-0,315,0.0,-0.0,0.0,0,0,0,0,227,1.0,10,5,9999,99999,9,999999999,0.0,999,999,99
3022,1,26,8,0,*?*?*?*?*?*?*?*?*?*?*?*?*?*?*?*?*?*?*?*?*?*?,8.4,8.4,100,99639.2,0,-0,313,0.0,-0.0,0.0,0,0,0,0,213,1.5,9,5,9999,99999,9,999999999,0.1,999,999,99
3022,1,26,9,0,*?*?*?*?*?*?*?*?*?*?*?*?*?*?*?*?*?*?*?*?*?*?,8.3,8.0,98,99639.2,160,1408,301,51.4,202.6,28.4,5507,11252,3993,494,200,1.5,6,3,9999,99999,9,999999999,0.0,999,999,99
3022,1,26,10,0,*?*?*?*?*?*?*?*?*?*?*?*?*?*?*?*?*?*?*?*?*?*?,9.1,6.4,83,99639.2,288,1408,303,126.7,277.7,70.0,13170,20970,9108,1278,187,1.0,6,3,9999,99999,9,999999999,0.0,999,999,99
3022,1,26,11,0,*?*?*?*?*?*?*?*?*?*?*?*?*?*?*?*?*?*?*?*?*?*?,9.9,7.3,84,99639.2,372,1411,303,187.4,373.2,89.0,19567,31417,11484,1646,173,2.6,5,3,9999,99999,9,999999999,0.0,999,999,99
3022,1,26,12,0,*?*?*?*?*?*?*?*?*?*?*?*?*?*?*?*?*?*?*?*?*?*?,10.4,7.3,81,99639.2,405,1411,305,208.2,380.6,98.9,21715,33059,12649,1845,160,1.5,5,3,9999,99999,9,999999999,0.0,999,999,99
3022,1,26,13,0,*?*?*?*?*?*?*?*?*?*?*?*?*?*?*?*?*?*?*?*?*?*?,10.4,7.3,81,99639.2,385,1409,317,140.2,129.3,104.9,15288,11420,12056,2316,162,2.6,8,4,9999,99999,9,999999999,0.0,999,999,99
3022,1,26,14,0,*?*?*?*?*?*?*?*?*?*?*?*?*?*?*?*?*?*?*?*?*?*?,10.0,5.6,74,99639.2,314,1408,320,81.8,48.8,70.9,8978,4068,8038,1857,163,2.1,9,5,9999,99999,9,999999999,0.4,999,999,99
3022,1,26,15,0,*?*?*?*?*?*?*?*?*?*?*?*?*?*?*?*?*?*?*?*?*?*?,10.4,6.1,75,99639.2,197,1410,326,24.2,0.0,24.2,2854,-0,2857,940,165,2.1,10,5,9999,99999,9,999999999,0.1,999,999,99
3022,1,26,16,0,*?*?*?*?*?*?*?*?*?*?*?*?*?*?*?*?*?*?*?*?*?*?,10.1,6.6,79,99639.2,41,1400,324,0.0,0.0,0.0,0,0,0,0,167,2.6,10,5,9999,99999,9,999999999,0.5,999,999,99
3022,1,26,17,0,*?*?*?*?*?*?*?*?*?*?*?*?*?*?*?*?*?*?*?*?*?*?,10.0,6.2,78,99639.2,0,-0,324,0.0,-0.0,0.0,0,0,0,0,168,4.6,10,5,9999,99999,9,999999999,2.3,999,999,99
3022,1,26,18,0,*?*?*?*?*?*?*?*?*?*?*?*?*?*?*?*?*?*?*?*?*?*?,9.6,5.0,73,99639.2,0,-0,322,0.0,-0.0,0.0,0,0,0,0,170,4.1,10,5,9999,99999,9,999999999,0.4,999,999,99
3022,1,26,19,0,*?*?*?*?*?*?*?*?*?*?*?*?*?*?*?*?*?*?*?*?*?*?,9.4,6.1,80,99639.2,0,-0,321,0.0,-0.0,0.0,0,0,0,0,172,3.1,10,5,9999,99999,9,999999999,0.2,999,999,99
3022,1,26,20,0,*?*?*?*?*?*?*?*?*?*?*?*?*?*?*?*?*?*?*?*?*?*?,9.1,6.7,85,99639.2,0,-0,320,0.0,-0.0,0.0,0,0,0,0,173,3.1,10,5,9999,99999,9,999999999,1.0,999,999,99
3022,1,26,21,0,*?*?*?*?*?*?*?*?*?*?*?*?*?*?*?*?*?*?*?*?*?*?,9.3,7.4,89,99639.2,0,-0,320,0.0,-0.0,0.0,0,0,0,0,175,2.6,10,5,9999,99999,9,999999999,0.1,999,999,99
3022,1,26,22,0,*?*?*?*?*?*?*?*?*?*?*?*?*?*?*?*?*?*?*?*?*?*?,8.8,6.4,85,99639.2,0,-0,318,0.0,-0.0,0.0,0,0,0,0,177,2.1,10,5,9999,99999,9,999999999,0.1,999,999,99
3022,1,26,23,0,*?*?*?*?*?*?*?*?*?*?*?*?*?*?*?*?*?*?*?*?*?*?,8.9,7.6,91,99639.2,0,-0,319,0.0,-0.0,0.0,0,0,0,0,178,2.1,10,5,9999,99999,9,999999999,0.8,999,999,99
3022,1,26,24,0,*?*?*?*?*?*?*?*?*?*?*?*?*?*?*?*?*?*?*?*?*?*?,7.9,4.5,79,99639.2,0,-0,315,0.0,-0.0,0.0,0,0,0,0,300,1.0,10,5,9999,99999,9,999999999,0.0,999,999,99
3022,1,27,1,0,*?*?*?*?*?*?*?*?*?*?*?*?*?*?*?*?*?*?*?*?*?*?,8.8,8.0,95,98429.2,0,-0,318,0.0,-0.0,0.0,0,0,0,0,188,0.5,10,5,9999,99999,9,999999999,0.3,999,999,99
3022,1,27,2,0,*?*?*?*?*?*?*?*?*?*?*?*?*?*?*?*?*?*?*?*?*?*?,8.5,8.3,98,98429.2,0,-0,317,0.0,-0.0,0.0,0,0,0,0,197,0.5,10,5,9999,99999,9,999999999,0.0,999,999,99
3022,1,27,3,0,*?*?*?*?*?*?*?*?*?*?*?*?*?*?*?*?*?*?*?*?*?*?,8.9,7.6,91,98429.2,0,-0,319,0.0,-0.0,0.0,0,0,0,0,205,0.5,10,5,9999,99999,9,999999999,0.0,999,999,99
3022,1,27,4,0,*?*?*?*?*?*?*?*?*?*?*?*?*?*?*?*?*?*?*?*?*?*?,9.2,8.0,92,98429.2,0,-0,320,0.0,-0.0,0.0,0,0,0,0,213,0.0,10,5,9999,99999,9,999999999,0.9,999,999,99
3022,1,27,5,0,*?*?*?*?*?*?*?*?*?*?*?*?*?*?*?*?*?*?*?*?*?*?,8.5,7.9,95,98429.2,0,-0,317,0.0,-0.0,0.0,0,0,0,0,222,0.5,10,5,9999,99999,9,999999999,1.3,999,999,99
3022,1,27,6,0,*?*?*?*?*?*?*?*?*?*?*?*?*?*?*?*?*?*?*?*?*?*?,8.5,8.5,100,98429.2,0,-0,317,0.0,-0.0,0.0,0,0,0,0,230,1.0,10,5,9999,99999,9,999999999,1.3,999,999,99
3022,1,27,7,0,*?*?*?*?*?*?*?*?*?*?*?*?*?*?*?*?*?*?*?*?*?*?,8.4,8.4,100,98429.2,0,-0,316,0.0,-0.0,0.0,0,0,0,0,227,1.0,10,5,9999,99999,9,999999999,0.7,999,999,99
3022,1,27,8,0,*?*?*?*?*?*?*?*?*?*?*?*?*?*?*?*?*?*?*?*?*?*?,8.5,8.5,100,98429.2,1,1581,309,0.0,0.0,0.0,0,0,0,0,223,0.5,8,4,9999,99999,9,999999999,0.7,999,999,99
3022,1,27,9,0,*?*?*?*?*?*?*?*?*?*?*?*?*?*?*?*?*?*?*?*?*?*?,8.5,8.5,100,98429.2,165,1407,317,18.0,0.0,18.0,2140,-0,2142,702,220,0.0,10,5,9999,99999,9,999999999,3.2,999,999,99
3022,1,27,10,0,*?*?*?*?*?*?*?*?*?*?*?*?*?*?*?*?*?*?*?*?*?*?,9.2,8.0,92,98429.2,294,1411,320,43.1,0.0,43.1,5033,0,5042,1697,217,1.0,10,5,9999,99999,9,999999999,0.0,999,999,99
3022,1,27,11,0,*?*?*?*?*?*?*?*?*?*?*?*?*?*?*?*?*?*?*?*?*?*?,9.7,8.3,91,98429.2,377,1408,322,59.4,0.0,59.4,6936,0,6952,2395,213,1.0,10,5,9999,99999,9,999999999,0.1,999,999,99
3022,1,27,12,0,*?*?*?*?*?*?*?*?*?*?*?*?*?*?*?*?*?*?*?*?*?*?,10.2,7.3,82,98429.2,410,1407,321,114.5,52.2,99.2,12564,4692,11218,2686,210,1.0,9,5,9999,99999,9,999999999,0.0,999,999,99
3022,1,27,13,0,*?*?*?*?*?*?*?*?*?*?*?*?*?*?*?*?*?*?*?*?*?*?,10.3,7.4,83,98429.2,391,1409,325,62.1,0.0,62.1,7253,0,7271,2515,210,2.1,10,5,9999,99999,9,999999999,0.0,999,999,99
3022,1,27,14,0,*?*?*?*?*?*?*?*?*?*?*?*?*?*?*?*?*?*?*?*?*?*?,10.0,7.9,86,98429.2,320,1407,320,83.9,49.1,72.7,9207,4122,8241,1908,210,2.6,9,5,9999,99999,9,999999999,0.0,999,999,99
3022,1,27,15,0,*?*?*?*?*?*?*?*?*?*?*?*?*?*?*?*?*?*?*?*?*?*?,10.3,8.9,91,98429.2,203,1408,325,25.4,0.0,25.4,2993,0,2997,987,210,1.5,10,5,9999,99999,9,999999999,0.0,999,999,99
3022,1,27,16,0,*?*?*?*?*?*?*?*?*?*?*?*?*?*?*?*?*?*?*?*?*?*?,10.4,8.4,88,98429.2,47,1398,325,0.0,0.0,0.0,0,0,0,0,210,1.0,10,5,9999,99999,9,999999999,0.1,999,999,99
3022,1,27,17,0,*?*?*?*?*?*?*?*?*?*?*?*?*?*?*?*?*?*?*?*?*?*?,10.2,8.5,89,98429.2,0,-0,324,0.0,-0.0,0.0,0,0,0,0,210,1.0,10,5,9999,99999,9,999999999,0.0,999,999,99
3022,1,27,18,0,*?*?*?*?*?*?*?*?*?*?*?*?*?*?*?*?*?*?*?*?*?*?,9.9,8.3,90,98429.2,0,-0,323,0.0,-0.0,0.0,0,0,0,0,210,2.1,10,5,9999,99999,9,999999999,0.0,999,999,99
3022,1,27,19,0,*?*?*?*?*?*?*?*?*?*?*?*?*?*?*?*?*?*?*?*?*?*?,9.6,7.9,88,98429.2,0,-0,322,0.0,-0.0,0.0,0,0,0,0,210,0.5,10,5,9999,99999,9,999999999,0.3,999,999,99
3022,1,27,20,0,*?*?*?*?*?*?*?*?*?*?*?*?*?*?*?*?*?*?*?*?*?*?,9.6,8.0,89,98429.2,0,-0,322,0.0,-0.0,0.0,0,0,0,0,210,1.0,10,5,9999,99999,9,999999999,0.0,999,999,99
3022,1,27,21,0,*?*?*?*?*?*?*?*?*?*?*?*?*?*?*?*?*?*?*?*?*?*?,9.3,9.3,100,98429.2,0,-0,320,0.0,-0.0,0.0,0,0,0,0,210,1.5,10,5,9999,99999,9,999999999,0.0,999,999,99
3022,1,27,22,0,*?*?*?*?*?*?*?*?*?*?*?*?*?*?*?*?*?*?*?*?*?*?,9.2,8.9,98,98429.2,0,-0,320,0.0,-0.0,0.0,0,0,0,0,210,0.5,10,5,9999,99999,9,999999999,0.0,999,999,99
3022,1,27,23,0,*?*?*?*?*?*?*?*?*?*?*?*?*?*?*?*?*?*?*?*?*?*?,8.5,8.5,100,98429.2,0,-0,317,0.0,-0.0,0.0,0,0,0,0,210,0.5,10,5,9999,99999,9,999999999,0.0,999,999,99
3022,1,27,24,0,*?*?*?*?*?*?*?*?*?*?*?*?*?*?*?*?*?*?*?*?*?*?,9.0,7.7,92,98429.2,0,-0,319,0.0,-0.0,0.0,0,0,0,0,180,1.5,10,5,9999,99999,9,999999999,0.2,999,999,99
3022,1,28,1,0,*?*?*?*?*?*?*?*?*?*?*?*?*?*?*?*?*?*?*?*?*?*?,6.4,6.1,100,98827.5,0,-0,308,0.0,-0.0,0.0,0,0,0,0,208,1.0,10,5,9999,99999,9,999999999,0.0,999,999,99
3022,1,28,2,0,*?*?*?*?*?*?*?*?*?*?*?*?*?*?*?*?*?*?*?*?*?*?,5.7,4.8,98,98827.5,0,-0,305,0.0,-0.0,0.0,0,0,0,0,207,0.5,10,5,9999,99999,9,999999999,0.0,999,999,99
3022,1,28,3,0,*?*?*?*?*?*?*?*?*?*?*?*?*?*?*?*?*?*?*?*?*?*?,5.7,5.0,100,98827.5,0,-0,305,0.0,-0.0,0.0,0,0,0,0,205,1.0,10,5,9999,99999,9,999999999,0.0,999,999,99
3022,1,28,4,0,*?*?*?*?*?*?*?*?*?*?*?*?*?*?*?*?*?*?*?*?*?*?,5.9,5.1,100,98827.5,0,-0,306,0.0,-0.0,0.0,0,0,0,0,203,0.5,10,5,9999,99999,9,999999999,0.0,999,999,99
3022,1,28,5,0,*?*?*?*?*?*?*?*?*?*?*?*?*?*?*?*?*?*?*?*?*?*?,5.4,5.5,100,98827.5,0,-0,303,0.0,-0.0,0.0,0,0,0,0,202,0.5,10,5,9999,99999,9,999999999,0.0,999,999,99
3022,1,28,6,0,*?*?*?*?*?*?*?*?*?*?*?*?*?*?*?*?*?*?*?*?*?*?,5.4,4.8,100,98827.5,0,-0,304,0.0,-0.0,0.0,0,0,0,0,200,0.5,10,5,9999,99999,9,999999999,0.0,999,999,99
3022,1,28,7,0,*?*?*?*?*?*?*?*?*?*?*?*?*?*?*?*?*?*?*?*?*?*?,5.4,5.0,100,98827.5,0,-0,304,0.0,-0.0,0.0,0,0,0,0,192,0.5,10,5,9999,99999,9,999999999,0.0,999,999,99
3022,1,28,8,0,*?*?*?*?*?*?*?*?*?*?*?*?*?*?*?*?*?*?*?*?*?*?,5.8,5.5,100,98827.5,6,1447,280,0.0,0.0,0.0,0,0,0,0,183,0.5,4,2,9999,99999,9,999999999,0.0,999,999,99
3022,1,28,9,0,*?*?*?*?*?*?*?*?*?*?*?*?*?*?*?*?*?*?*?*?*?*?,6.2,6.2,100,98827.5,170,1404,291,57.5,212.9,31.8,6133,12258,4421,557,175,1.0,6,3,9999,99999,9,999999999,0.0,999,999,99
3022,1,28,10,0,*?*?*?*?*?*?*?*?*?*?*?*?*?*?*?*?*?*?*?*?*?*?,5.5,5.5,100,98827.5,299,1408,287,133.3,281.2,73.6,13838,21601,9541,1348,167,1.0,6,3,9999,99999,9,999999999,0.0,999,999,99
3022,1,28,11,0,*?*?*?*?*?*?*?*?*?*?*?*?*?*?*?*?*?*?*?*?*?*?,5.9,5.8,100,98827.5,383,1408,297,139.4,129.2,104.3,15202,11390,11990,2302,158,0.5,8,4,9999,99999,9,999999999,0.0,999,999,99
3022,1,28,12,0,*?*?*?*?*?*?*?*?*?*?*?*?*?*?*?*?*?*?*?*?*?*?,6.3,6.2,100,98827.5,417,1410,303,116.5,52.4,101.0,12793,4724,11422,2742,150,0.5,9,5,9999,99999,9,999999999,0.0,999,999,99
3022,1,28,13,0,*?*?*?*?*?*?*?*?*?*?*?*?*?*?*?*?*?*?*?*?*?*?,6.1,6.1,100,98827.5,397,1408,298,145.8,130.2,109.0,15895,11629,12524,2417,160,1.5,8,4,9999,99999,9,999999999,0.0,999,999,99
3022,1,28,14,0,*?*?*?*?*?*?*?*?*?*?*?*?*?*?*?*?*?*?*?*?*?*?,6.2,6.1,100,98827.5,327,1410,299,114.0,123.9,85.3,12454,10302,9863,1855,170,1.0,8,4,9999,99999,9,999999999,0.0,999,999,99
3022,1,28,15,0,*?*?*?*?*?*?*?*?*?*?*?*?*?*?*?*?*?*?*?*?*?*?,6.5,6.4,100,98827.5,209,1406,296,72.5,174.1,46.6,7742,10992,5676,846,180,1.0,7,4,9999,99999,9,999999999,0.0,999,999,99
3022,1,28,16,0,*?*?*?*?*?*?*?*?*?*?*?*?*?*?*?*?*?*?*?*?*?*?,6.6,6.6,100,98827.5,54,1421,309,0.0,0.0,0.0,0,0,0,0,190,1.5,10,5,9999,99999,9,999999999,0.0,999,999,99
3022,1,28,17,0,*?*?*?*?*?*?*?*?*?*?*?*?*?*?*?*?*?*?*?*?*?*?,6.4,5.9,100,98827.5,0,-0,308,0.0,-0.0,0.0,0,0,0,0,200,1.0,10,5,9999,99999,9,999999999,0.0,999,999,99
3022,1,28,18,0,*?*?*?*?*?*?*?*?*?*?*?*?*?*?*?*?*?*?*?*?*?*?,5.7,5.8,100,98827.5,0,-0,305,0.0,-0.0,0.0,0,0,0,0,210,1.0,10,5,9999,99999,9,999999999,0.0,999,999,99
3022,1,28,19,0,*?*?*?*?*?*?*?*?*?*?*?*?*?*?*?*?*?*?*?*?*?*?,6.2,6.1,100,98827.5,0,-0,307,0.0,-0.0,0.0,0,0,0,0,217,1.0,10,5,9999,99999,9,999999999,0.0,999,999,99
3022,1,28,20,0,*?*?*?*?*?*?*?*?*?*?*?*?*?*?*?*?*?*?*?*?*?*?,6.3,6.1,100,98827.5,0,-0,307,0.0,-0.0,0.0,0,0,0,0,223,1.0,10,5,9999,99999,9,999999999,0.0,999,999,99
3022,1,28,21,0,*?*?*?*?*?*?*?*?*?*?*?*?*?*?*?*?*?*?*?*?*?*?,6.1,5.9,100,98827.5,0,-0,306,0.0,-0.0,0.0,0,0,0,0,230,0.5,10,5,9999,99999,9,999999999,0.0,999,999,99
3022,1,28,22,0,*?*?*?*?*?*?*?*?*?*?*?*?*?*?*?*?*?*?*?*?*?*?,5.9,5.8,100,98827.5,0,-0,306,0.0,-0.0,0.0,0,0,0,0,237,0.5,10,5,9999,99999,9,999999999,0.0,999,999,99
3022,1,28,23,0,*?*?*?*?*?*?*?*?*?*?*?*?*?*?*?*?*?*?*?*?*?*?,5.7,5.6,100,98827.5,0,-0,305,0.0,-0.0,0.0,0,0,0,0,243,1.0,10,5,9999,99999,9,999999999,0.0,999,999,99
3022,1,28,24,0,*?*?*?*?*?*?*?*?*?*?*?*?*?*?*?*?*?*?*?*?*?*?,7.8,7.3,100,98827.5,0,-0,314,0.0,-0.0,0.0,0,0,0,0,210,1.0,10,5,9999,99999,9,999999999,0.0,999,999,99
3022,1,29,1,0,*?*?*?*?*?*?*?*?*?*?*?*?*?*?*?*?*?*?*?*?*?*?,4.8,3.2,89,98965,0,-0,301,0.0,-0.0,0.0,0,0,0,0,240,1.0,10,5,9999,99999,9,999999999,0.0,999,999,99
3022,1,29,2,0,*?*?*?*?*?*?*?*?*?*?*?*?*?*?*?*?*?*?*?*?*?*?,4.4,2.1,84,98965,0,-0,300,0.0,-0.0,0.0,0,0,0,0,230,0.5,10,5,9999,99999,9,999999999,0.0,999,999,99
3022,1,29,3,0,*?*?*?*?*?*?*?*?*?*?*?*?*?*?*?*?*?*?*?*?*?*?,4.1,1.7,84,98965,0,-0,298,0.0,-0.0,0.0,0,0,0,0,220,1.0,10,5,9999,99999,9,999999999,0.0,999,999,99
3022,1,29,4,0,*?*?*?*?*?*?*?*?*?*?*?*?*?*?*?*?*?*?*?*?*?*?,4.4,1.9,83,98965,0,-0,300,0.0,-0.0,0.0,0,0,0,0,210,0.5,10,5,9999,99999,9,999999999,0.0,999,999,99
3022,1,29,5,0,*?*?*?*?*?*?*?*?*?*?*?*?*?*?*?*?*?*?*?*?*?*?,3.9,1.0,81,98965,0,-0,298,0.0,-0.0,0.0,0,0,0,0,200,0.5,10,5,9999,99999,9,999999999,0.0,999,999,99
3022,1,29,6,0,*?*?*?*?*?*?*?*?*?*?*?*?*?*?*?*?*?*?*?*?*?*?,3.9,0.6,79,98965,0,-0,298,0.0,-0.0,0.0,0,0,0,0,190,0.5,10,5,9999,99999,9,999999999,0.0,999,999,99
3022,1,29,7,0,*?*?*?*?*?*?*?*?*?*?*?*?*?*?*?*?*?*?*?*?*?*?,3.6,0.4,79,98965,0,-0,296,0.0,-0.0,0.0,0,0,0,0,183,0.5,10,5,9999,99999,9,999999999,0.0,999,999,99
3022,1,29,8,0,*?*?*?*?*?*?*?*?*?*?*?*?*?*?*?*?*?*?*?*?*?*?,3.3,0.2,79,98965,11,1416,280,0.0,0.0,0.0,0,0,0,0,177,0.5,7,4,9999,99999,9,999999999,0.0,999,999,99
3022,1,29,9,0,*?*?*?*?*?*?*?*?*?*?*?*?*?*?*?*?*?*?*?*?*?*?,4.2,-0.0,74,98965,176,1409,294,35.0,37.2,30.3,3913,2339,3644,636,170,1.0,9,5,9999,99999,9,999999999,0.0,999,999,99
3022,1,29,10,0,*?*?*?*?*?*?*?*?*?*?*?*?*?*?*?*?*?*?*?*?*?*?,5.2,0.2,70,98965,305,1409,298,78.7,48.4,68.2,8636,4002,7734,1782,163,1.0,9,5,9999,99999,9,999999999,0.0,999,999,99
3022,1,29,11,0,*?*?*?*?*?*?*?*?*?*?*?*?*?*?*?*?*?*?*?*?*?*?,6.3,0.4,66,98965,389,1408,303,107.3,51.6,93.0,11771,4576,10515,2497,157,0.5,9,5,9999,99999,9,999999999,0.0,999,999,99
3022,1,29,12,0,*?*?*?*?*?*?*?*?*?*?*?*?*?*?*?*?*?*?*?*?*?*?,6.9,0.6,64,98965,423,1409,306,118.7,52.6,102.9,13027,4756,11629,2798,150,0.5,9,5,9999,99999,9,999999999,0.0,999,999,99
3022,1,29,13,0,*?*?*?*?*?*?*?*?*?*?*?*?*?*?*?*?*?*?*?*?*?*?,7.4,1.3,65,98965,404,1410,298,175.7,218.8,113.0,18587,19371,13134,2243,163,1.5,7,4,9999,99999,9,999999999,0.0,999,999,99
3022,1,29,14,0,*?*?*?*?*?*?*?*?*?*?*?*?*?*?*?*?*?*?*?*?*?*?,6.9,0.2,61,98965,333,1408,306,88.2,49.6,76.5,9683,4216,8663,2015,177,1.0,9,5,9999,99999,9,999999999,0.0,999,999,99
3022,1,29,15,0,*?*?*?*?*?*?*?*?*?*?*?*?*?*?*?*?*?*?*?*?*?*?,7.0,0.6,63,98965,216,1410,301,64.2,105.7,48.0,6861,6796,5847,873,190,1.0,8,4,9999,99999,9,999999999,0.0,999,999,99
3022,1,29,16,0,*?*?*?*?*?*?*?*?*?*?*?*?*?*?*?*?*?*?*?*?*?*?,7.3,1.7,67,98965,60,1413,312,0.0,0.0,0.0,0,0,0,0,203,1.5,10,5,9999,99999,9,999999999,0.0,999,999,99
3022,1,29,17,0,*?*?*?*?*?*?*?*?*?*?*?*?*?*?*?*?*?*?*?*?*?*?,6.9,2.3,72,98965,0,-0,311,0.0,-0.0,0.0,0,0,0,0,217,1.0,10,5,9999,99999,9,999999999,0.0,999,999,99
3022,1,29,18,0,*?*?*?*?*?*?*?*?*?*?*?*?*?*?*?*?*?*?*?*?*?*?,6.0,2.7,78,98965,0,-0,307,0.0,-0.0,0.0,0,0,0,0,230,1.0,10,5,9999,99999,9,999999999,0.0,999,999,99
3022,1,29,19,0,*?*?*?*?*?*?*?*?*?*?*?*?*?*?*?*?*?*?*?*?*?*?,5.3,2.1,79,98965,0,-0,304,0.0,-0.0,0.0,0,0,0,0,227,1.0,10,5,9999,99999,9,999999999,0.0,999,999,99
3022,1,29,20,0,*?*?*?*?*?*?*?*?*?*?*?*?*?*?*?*?*?*?*?*?*?*?,5.3,2.7,82,98965,0,-0,303,0.0,-0.0,0.0,0,0,0,0,223,1.0,10,5,9999,99999,9,999999999,0.0,999,999,99
3022,1,29,21,0,*?*?*?*?*?*?*?*?*?*?*?*?*?*?*?*?*?*?*?*?*?*?,4.9,1.7,78,98965,0,-0,302,0.0,-0.0,0.0,0,0,0,0,220,0.5,10,5,9999,99999,9,999999999,0.0,999,999,99
3022,1,29,22,0,*?*?*?*?*?*?*?*?*?*?*?*?*?*?*?*?*?*?*?*?*?*?,5.2,1.7,78,98965,0,-0,303,0.0,-0.0,0.0,0,0,0,0,217,0.5,10,5,9999,99999,9,999999999,0.0,999,999,99
3022,1,29,23,0,*?*?*?*?*?*?*?*?*?*?*?*?*?*?*?*?*?*?*?*?*?*?,4.8,1.3,77,98965,0,-0,302,0.0,-0.0,0.0,0,0,0,0,213,1.0,10,5,9999,99999,9,999999999,0.0,999,999,99
3022,1,29,24,0,*?*?*?*?*?*?*?*?*?*?*?*?*?*?*?*?*?*?*?*?*?*?,5.5,4.5,93,98965,0,-0,304,0.0,-0.0,0.0,0,0,0,0,250,1.0,10,5,9999,99999,9,999999999,0.0,999,999,99
3022,1,30,1,0,*?*?*?*?*?*?*?*?*?*?*?*?*?*?*?*?*?*?*?*?*?*?,3.5,1.5,100,99755.4,0,-0,296,0.0,-0.0,0.0,0,0,0,0,212,1.0,10,5,9999,99999,9,999999999,0.0,999,999,99
3022,1,30,2,0,*?*?*?*?*?*?*?*?*?*?*?*?*?*?*?*?*?*?*?*?*?*?,2.7,1.5,100,99755.4,0,-0,292,0.0,-0.0,0.0,0,0,0,0,213,0.5,10,5,9999,99999,9,999999999,0.0,999,999,99
3022,1,30,3,0,*?*?*?*?*?*?*?*?*?*?*?*?*?*?*?*?*?*?*?*?*?*?,3.0,0.8,100,99755.4,0,-0,294,0.0,-0.0,0.0,0,0,0,0,215,1.0,10,5,9999,99999,9,999999999,0.0,999,999,99
3022,1,30,4,0,*?*?*?*?*?*?*?*?*?*?*?*?*?*?*?*?*?*?*?*?*?*?,2.1,1.5,100,99755.4,0,-0,290,0.0,-0.0,0.0,0,0,0,0,217,0.5,10,5,9999,99999,9,999999999,0.0,999,999,99
3022,1,30,5,0,*?*?*?*?*?*?*?*?*?*?*?*?*?*?*?*?*?*?*?*?*?*?,1.2,0.2,100,99755.4,0,-0,286,0.0,-0.0,0.0,0,0,0,0,218,0.5,10,5,9999,99999,9,999999999,0.0,999,999,99
3022,1,30,6,0,*?*?*?*?*?*?*?*?*?*?*?*?*?*?*?*?*?*?*?*?*?*?,2.0,0.2,100,99755.4,0,-0,290,0.0,-0.0,0.0,0,0,0,0,220,0.5,10,5,9999,99999,9,999999999,0.0,999,999,99
3022,1,30,7,0,*?*?*?*?*?*?*?*?*?*?*?*?*?*?*?*?*?*?*?*?*?*?,2.7,1.7,100,99755.4,0,-0,292,0.0,-0.0,0.0,0,0,0,0,220,0.5,10,5,9999,99999,9,999999999,0.0,999,999,99
3022,1,30,8,0,*?*?*?*?*?*?*?*?*?*?*?*?*?*?*?*?*?*?*?*?*?*?,2.6,2.3,100,99755.4,16,1392,283,0.0,0.0,0.0,0,0,0,0,220,0.5,8,4,9999,99999,9,999999999,0.0,999,999,99
3022,1,30,9,0,*?*?*?*?*?*?*?*?*?*?*?*?*?*?*?*?*?*?*?*?*?*?,3.1,2.5,100,99755.4,181,1404,276,64.0,222.6,35.3,6794,13272,4872,623,220,1.0,6,3,9999,99999,9,999999999,0.0,999,999,99
3022,1,30,10,0,*?*?*?*?*?*?*?*?*?*?*?*?*?*?*?*?*?*?*?*?*?*?,4.5,4.3,100,99755.4,311,1409,282,140.2,284.6,77.4,14541,22237,9996,1422,220,1.0,6,3,9999,99999,9,999999999,0.0,999,999,99
3022,1,30,11,0,*?*?*?*?*?*?*?*?*?*?*?*?*?*?*?*?*?*?*?*?*?*?,6.5,5.6,100,99755.4,395,1407,287,202.5,378.7,96.2,21118,32626,12324,1790,220,0.5,5,3,9999,99999,9,999999999,0.0,999,999,99
3022,1,30,12,0,*?*?*?*?*?*?*?*?*?*?*?*?*?*?*?*?*?*?*?*?*?*?,8.1,7.0,100,99755.4,429,1408,295,223.7,385.5,106.3,23329,34165,13513,1998,220,0.5,5,3,9999,99999,9,999999999,0.0,999,999,99
3022,1,30,13,0,*?*?*?*?*?*?*?*?*?*?*?*?*?*?*?*?*?*?*?*?*?*?,8.1,6.1,100,99755.4,410,1408,311,114.4,52.2,99.2,12561,4680,11218,2684,222,1.5,9,5,9999,99999,9,999999999,0.6,999,999,99
3022,1,30,14,0,*?*?*?*?*?*?*?*?*?*?*?*?*?*?*?*?*?*?*?*?*?*?,8.3,6.9,100,99755.4,339,1406,312,90.5,49.9,78.4,9932,4247,8887,2069,223,1.0,9,5,9999,99999,9,999999999,0.9,999,999,99
3022,1,30,15,0,*?*?*?*?*?*?*?*?*?*?*?*?*?*?*?*?*?*?*?*?*?*?,8.0,7.1,100,99755.4,222,1407,307,67.1,107.2,50.2,7171,6903,6148,916,225,1.0,8,4,9999,99999,9,999999999,1.9,999,999,99
3022,1,30,16,0,*?*?*?*?*?*?*?*?*?*?*?*?*?*?*?*?*?*?*?*?*?*?,8.1,7.6,100,99755.4,66,1406,315,0.0,0.0,0.0,0,0,0,0,227,1.5,10,5,9999,99999,9,999999999,0.0,999,999,99
3022,1,30,17,0,*?*?*?*?*?*?*?*?*?*?*?*?*?*?*?*?*?*?*?*?*?*?,7.0,7.0,100,99755.4,0,-0,310,0.0,-0.0,0.0,0,0,0,0,228,1.0,10,5,9999,99999,9,999999999,0.0,999,999,99
3022,1,30,18,0,*?*?*?*?*?*?*?*?*?*?*?*?*?*?*?*?*?*?*?*?*?*?,5.5,5.5,100,99755.4,0,-0,304,0.0,-0.0,0.0,0,0,0,0,230,1.0,10,5,9999,99999,9,999999999,0.0,999,999,99
3022,1,30,19,0,*?*?*?*?*?*?*?*?*?*?*?*?*?*?*?*?*?*?*?*?*?*?,5.2,5.1,100,99755.4,0,-0,303,0.0,-0.0,0.0,0,0,0,0,215,1.0,10,5,9999,99999,9,999999999,0.0,999,999,99
3022,1,30,20,0,*?*?*?*?*?*?*?*?*?*?*?*?*?*?*?*?*?*?*?*?*?*?,4.7,4.6,100,99755.4,0,-0,301,0.0,-0.0,0.0,0,0,0,0,200,1.0,10,5,9999,99999,9,999999999,1.6,999,999,99
3022,1,30,21,0,*?*?*?*?*?*?*?*?*?*?*?*?*?*?*?*?*?*?*?*?*?*?,4.8,4.8,100,99755.4,0,-0,301,0.0,-0.0,0.0,0,0,0,0,185,0.5,10,5,9999,99999,9,999999999,0.1,999,999,99
3022,1,30,22,0,*?*?*?*?*?*?*?*?*?*?*?*?*?*?*?*?*?*?*?*?*?*?,4.0,3.9,100,99755.4,0,-0,298,0.0,-0.0,0.0,0,0,0,0,170,0.5,10,5,9999,99999,9,999999999,0.1,999,999,99
3022,1,30,23,0,*?*?*?*?*?*?*?*?*?*?*?*?*?*?*?*?*?*?*?*?*?*?,3.4,3.4,100,99755.4,0,-0,295,0.0,-0.0,0.0,0,0,0,0,155,1.0,10,5,9999,99999,9,999999999,0.1,999,999,99
3022,1,30,24,0,*?*?*?*?*?*?*?*?*?*?*?*?*?*?*?*?*?*?*?*?*?*?,4.4,1.3,98,99755.4,0,-0,300,0.0,-0.0,0.0,0,0,0,0,210,1.0,10,5,9999,99999,9,999999999,0.0,999,999,99
3022,1,31,1,0,*?*?*?*?*?*?*?*?*?*?*?*?*?*?*?*?*?*?*?*?*?*?,2.3,2.3,100,99984.2,0,-0,291,0.0,-0.0,0.0,0,0,0,0,153,1.0,10,5,9999,99999,9,999999999,0.0,999,999,99
3022,1,31,2,0,*?*?*?*?*?*?*?*?*?*?*?*?*?*?*?*?*?*?*?*?*?*?,1.9,1.9,100,99984.2,0,-0,289,0.0,-0.0,0.0,0,0,0,0,167,0.5,10,5,9999,99999,9,999999999,0.5,999,999,99
3022,1,31,3,0,*?*?*?*?*?*?*?*?*?*?*?*?*?*?*?*?*?*?*?*?*?*?,1.4,1.3,100,99984.2,0,-0,287,0.0,-0.0,0.0,0,0,0,0,180,1.0,10,5,9999,99999,9,999999999,0.9,999,999,99
3022,1,31,4,0,*?*?*?*?*?*?*?*?*?*?*?*?*?*?*?*?*?*?*?*?*?*?,1.7,1.7,100,99984.2,0,-0,288,0.0,-0.0,0.0,0,0,0,0,193,0.5,10,5,9999,99999,9,999999999,0.4,999,999,99
3022,1,31,5,0,*?*?*?*?*?*?*?*?*?*?*?*?*?*?*?*?*?*?*?*?*?*?,1.4,1.3,100,99984.2,0,-0,287,0.0,-0.0,0.0,0,0,0,0,207,0.5,10,5,9999,99999,9,999999999,0.0,999,999,99
3022,1,31,6,0,*?*?*?*?*?*?*?*?*?*?*?*?*?*?*?*?*?*?*?*?*?*?,0.9,0.8,100,99984.2,0,-0,285,0.0,-0.0,0.0,0,0,0,0,220,0.5,10,5,9999,99999,9,999999999,0.1,999,999,99
3022,1,31,7,0,*?*?*?*?*?*?*?*?*?*?*?*?*?*?*?*?*?*?*?*?*?*?,0.5,0.4,100,99984.2,0,-0,283,0.0,-0.0,0.0,0,0,0,0,222,0.5,10,5,9999,99999,9,999999999,0.0,999,999,99
3022,1,31,8,0,*?*?*?*?*?*?*?*?*?*?*?*?*?*?*?*?*?*?*?*?*?*?,1.1,1.0,100,99984.2,22,1435,267,0.0,0.0,0.0,0,0,0,0,223,0.5,6,3,9999,99999,9,999999999,0.0,999,999,99
3022,1,31,9,0,*?*?*?*?*?*?*?*?*?*?*?*?*?*?*?*?*?*?*?*?*?*?,1.7,1.7,100,99984.2,187,1406,274,60.8,163.2,39.1,6403,9890,5317,694,225,1.0,7,4,9999,99999,9,999999999,0.0,999,999,99
3022,1,31,10,0,*?*?*?*?*?*?*?*?*?*?*?*?*?*?*?*?*?*?*?*?*?*?,2.9,2.9,100,99984.2,317,1409,271,153.2,357.6,72.8,16033,28220,9533,1326,227,1.0,5,3,9999,99999,9,999999999,0.0,999,999,99
3022,1,31,11,0,*?*?*?*?*?*?*?*?*?*?*?*?*?*?*?*?*?*?*?*?*?*?,4.7,4.1,100,99984.2,401,1406,274,214.3,442.0,88.3,22598,38357,11517,1627,228,0.5,4,2,9999,99999,9,999999999,0.0,999,999,99
3022,1,31,12,0,*?*?*?*?*?*?*?*?*?*?*?*?*?*?*?*?*?*?*?*?*?*?,5.5,3.9,100,99984.2,435,1406,273,241.3,497.0,87.6,24729,43860,12415,1603,230,0.5,3,2,9999,99999,9,999999999,0.0,999,999,99
3022,1,31,13,0,*?*?*?*?*?*?*?*?*?*?*?*?*?*?*?*?*?*?*?*?*?*?,5.8,2.5,100,99984.2,416,1406,272,228.8,492.5,83.0,23440,42924,11833,1515,230,1.5,3,2,9999,99999,9,999999999,0.0,999,999,99
3022,1,31,14,0,*?*?*?*?*?*?*?*?*?*?*?*?*?*?*?*?*?*?*?*?*?*?,6.1,1.5,100,99984.2,346,1408,272,181.8,471.2,66.0,18656,38755,9631,1196,230,1.0,3,2,9999,99999,9,999999999,0.4,999,999,99
3022,1,31,15,0,*?*?*?*?*?*?*?*?*?*?*?*?*?*?*?*?*?*?*?*?*?*?,6.0,2.3,100,99984.2,229,1410,282,97.9,316.5,46.5,10354,21375,6318,827,230,1.0,5,3,9999,99999,9,999999999,0.2,999,999,99
3022,1,31,16,0,*?*?*?*?*?*?*?*?*?*?*?*?*?*?*?*?*?*?*?*?*?*?,6.0,4.1,100,99984.2,72,1398,302,0.0,0.0,0.0,0,0,0,0,230,1.5,9,5,9999,99999,9,999999999,0.1,999,999,99
3022,1,31,17,0,*?*?*?*?*?*?*?*?*?*?*?*?*?*?*?*?*?*?*?*?*?*?,5.2,0.8,100,99984.2,0,-0,303,0.0,-0.0,0.0,0,0,0,0,230,1.0,10,5,9999,99999,9,999999999,0.0,999,999,99
3022,1,31,18,0,*?*?*?*?*?*?*?*?*?*?*?*?*?*?*?*?*?*?*?*?*?*?,4.2,0.6,100,99984.2,0,-0,299,0.0,-0.0,0.0,0,0,0,0,230,1.0,10,5,9999,99999,9,999999999,0.0,999,999,99
3022,1,31,19,0,*?*?*?*?*?*?*?*?*?*?*?*?*?*?*?*?*?*?*?*?*?*?,3.8,0.2,100,99984.2,0,-0,297,0.0,-0.0,0.0,0,0,0,0,223,1.0,10,5,9999,99999,9,999999999,0.0,999,999,99
3022,1,31,20,0,*?*?*?*?*?*?*?*?*?*?*?*?*?*?*?*?*?*?*?*?*?*?,3.5,-0.6,100,99984.2,0,-0,296,0.0,-0.0,0.0,0,0,0,0,217,1.0,10,5,9999,99999,9,999999999,0.0,999,999,99
3022,1,31,21,0,*?*?*?*?*?*?*?*?*?*?*?*?*?*?*?*?*?*?*?*?*?*?,3.2,-0.4,100,99984.2,0,-0,295,0.0,-0.0,0.0,0,0,0,0,210,0.5,10,5,9999,99999,9,999999999,0.0,999,999,99
3022,1,31,22,0,*?*?*?*?*?*?*?*?*?*?*?*?*?*?*?*?*?*?*?*?*?*?,3.4,-2.2,100,99984.2,0,-0,296,0.0,-0.0,0.0,0,0,0,0,203,0.5,10,5,9999,99999,9,999999999,0.0,999,999,99
3022,1,31,23,0,*?*?*?*?*?*?*?*?*?*?*?*?*?*?*?*?*?*?*?*?*?*?,2.7,-4.8,98,99984.2,0,-0,293,0.0,-0.0,0.0,0,0,0,0,197,1.0,10,5,9999,99999,9,999999999,0.0,999,999,99
3022,1,31,24,0,*?*?*?*?*?*?*?*?*?*?*?*?*?*?*?*?*?*?*?*?*?*?,2.7,2.7,100,99984.2,0,-0,292,0.0,-0.0,0.0,0,0,0,0,140,1.0,10,5,9999,99999,9,999999999,0.0,999,999,99
3022,2,1,1,0,*?*?*?*?*?*?*?*?*?*?*?*?*?*?*?*?*?*?*?*?*?*?,2.0,-6.6,53,100108,0,-0,291,0.0,-0.0,0.0,0,0,0,0,193,1.0,10,5,9999,99999,9,999999999,0.0,999,999,99
3022,2,1,2,0,*?*?*?*?*?*?*?*?*?*?*?*?*?*?*?*?*?*?*?*?*?*?,1.9,-7.3,51,100108,0,-0,290,0.0,-0.0,0.0,0,0,0,0,197,0.5,10,5,9999,99999,9,999999999,0.0,999,999,99
3022,2,1,3,0,*?*?*?*?*?*?*?*?*?*?*?*?*?*?*?*?*?*?*?*?*?*?,1.4,-9.6,43,100108,0,-0,289,0.0,-0.0,0.0,0,0,0,0,200,1.0,10,5,9999,99999,9,999999999,0.0,999,999,99
3022,2,1,4,0,*?*?*?*?*?*?*?*?*?*?*?*?*?*?*?*?*?*?*?*?*?*?,1.8,-8.4,46,100108,0,-0,290,0.0,-0.0,0.0,0,0,0,0,203,0.5,10,5,9999,99999,9,999999999,0.0,999,999,99
3022,2,1,5,0,*?*?*?*?*?*?*?*?*?*?*?*?*?*?*?*?*?*?*?*?*?*?,1.2,-9.6,43,100108,0,-0,288,0.0,-0.0,0.0,0,0,0,0,207,0.5,10,5,9999,99999,9,999999999,0.0,999,999,99
3022,2,1,6,0,*?*?*?*?*?*?*?*?*?*?*?*?*?*?*?*?*?*?*?*?*?*?,1.0,-6.0,60,100108,0,-0,286,0.0,-0.0,0.0,0,0,0,0,210,0.5,10,5,9999,99999,9,999999999,0.0,999,999,99
3022,2,1,7,0,*?*?*?*?*?*?*?*?*?*?*?*?*?*?*?*?*?*?*?*?*?*?,0.9,-8.4,49,100108,0,-0,286,0.0,-0.0,0.0,0,0,0,0,232,0.5,10,5,9999,99999,9,999999999,0.0,999,999,99
3022,2,1,8,0,*?*?*?*?*?*?*?*?*?*?*?*?*?*?*?*?*?*?*?*?*?*?,1.2,-5.3,62,100108,27,1401,281,0.0,0.0,0.0,0,0,0,0,253,0.5,9,5,9999,99999,9,999999999,0.0,999,999,99
3022,2,1,9,0,*?*?*?*?*?*?*?*?*?*?*?*?*?*?*?*?*?*?*?*?*?*?,1.6,-5.6,60,100108,193,1407,283,40.8,39.6,35.4,4548,2605,4228,745,275,1.0,9,5,9999,99999,9,999999999,0.0,999,999,99
3022,2,1,10,0,*?*?*?*?*?*?*?*?*?*?*?*?*?*?*?*?*?*?*?*?*?*?,2.7,-1.5,78,100108,323,1408,288,84.9,49.2,73.6,9311,4143,8333,1932,297,1.0,9,5,9999,99999,9,999999999,0.0,999,999,99
3022,2,1,11,0,*?*?*?*?*?*?*?*?*?*?*?*?*?*?*?*?*?*?*?*?*?*?,3.4,-1.3,76,100108,408,1408,285,150.6,131.0,112.7,16420,11802,12927,2505,318,0.5,8,4,9999,99999,9,999999999,0.0,999,999,99
3022,2,1,12,0,*?*?*?*?*?*?*?*?*?*?*?*?*?*?*?*?*?*?*?*?*?*?,3.5,1.5,94,100108,442,1408,286,166.0,133.2,124.2,18094,12309,14211,2790,340,0.5,8,4,9999,99999,9,999999999,0.0,999,999,99
3022,2,1,13,0,*?*?*?*?*?*?*?*?*?*?*?*?*?*?*?*?*?*?*?*?*?*?,3.5,1.0,90,100108,423,1407,286,157.5,132.1,117.8,17174,12038,13506,2633,340,1.5,8,4,9999,99999,9,999999999,0.0,999,999,99
3022,2,1,14,0,*?*?*?*?*?*?*?*?*?*?*?*?*?*?*?*?*?*?*?*?*?*?,3.7,1.9,95,100108,353,1409,287,125.8,126.6,94.1,13733,10838,10855,2061,340,1.0,8,4,9999,99999,9,999999999,0.0,999,999,99
3022,2,1,15,0,*?*?*?*?*?*?*?*?*?*?*?*?*?*?*?*?*?*?*?*?*?*?,3.8,3.0,100,100108,235,1406,288,73.1,110.2,54.6,7782,7466,6602,1005,340,1.0,8,4,9999,99999,9,999999999,0.0,999,999,99
3022,2,1,16,0,*?*?*?*?*?*?*?*?*?*?*?*?*?*?*?*?*?*?*?*?*?*?,3.7,1.9,94,100108,79,1409,292,2.1,5.0,1.8,265,157,286,27,340,1.5,9,5,9999,99999,9,999999999,0.0,999,999,99
3022,2,1,17,0,*?*?*?*?*?*?*?*?*?*?*?*?*?*?*?*?*?*?*?*?*?*?,3.7,1.9,94,100108,0,-0,297,0.0,-0.0,0.0,0,0,0,0,340,1.0,10,5,9999,99999,9,999999999,0.4,999,999,99
3022,2,1,18,0,*?*?*?*?*?*?*?*?*?*?*?*?*?*?*?*?*?*?*?*?*?*?,2.3,2.1,100,100108,0,-0,291,0.0,-0.0,0.0,0,0,0,0,340,1.0,10,5,9999,99999,9,999999999,0.0,999,999,99
3022,2,1,19,0,*?*?*?*?*?*?*?*?*?*?*?*?*?*?*?*?*?*?*?*?*?*?,2.5,2.5,100,100108,0,-0,291,0.0,-0.0,0.0,0,0,0,0,337,1.0,10,5,9999,99999,9,999999999,0.0,999,999,99
3022,2,1,20,0,*?*?*?*?*?*?*?*?*?*?*?*?*?*?*?*?*?*?*?*?*?*?,1.7,1.7,100,100108,0,-0,288,0.0,-0.0,0.0,0,0,0,0,333,1.0,10,5,9999,99999,9,999999999,0.0,999,999,99
3022,2,1,21,0,*?*?*?*?*?*?*?*?*?*?*?*?*?*?*?*?*?*?*?*?*?*?,2.2,2.3,100,100108,0,-0,290,0.0,-0.0,0.0,0,0,0,0,330,0.5,10,5,9999,99999,9,999999999,0.0,999,999,99
3022,2,1,22,0,*?*?*?*?*?*?*?*?*?*?*?*?*?*?*?*?*?*?*?*?*?*?,1.7,1.7,100,100108,0,-0,288,0.0,-0.0,0.0,0,0,0,0,327,0.5,10,5,9999,99999,9,999999999,0.0,999,999,99
3022,2,1,23,0,*?*?*?*?*?*?*?*?*?*?*?*?*?*?*?*?*?*?*?*?*?*?,1.2,1.3,100,100108,0,-0,286,0.0,-0.0,0.0,0,0,0,0,323,1.0,10,5,9999,99999,9,999999999,0.0,999,999,99
3022,2,1,24,0,*?*?*?*?*?*?*?*?*?*?*?*?*?*?*?*?*?*?*?*?*?*?,2.0,-5.6,57,100108,0,-0,291,0.0,-0.0,0.0,0,0,0,0,190,1.0,10,5,9999,99999,9,999999999,0.0,999,999,99
3022,2,2,1,0,*?*?*?*?*?*?*?*?*?*?*?*?*?*?*?*?*?*?*?*?*?*?,-0.1,-0.8,95,102042,0,-0,281,0.0,-0.0,0.0,0,0,0,0,315,1.0,10,5,9999,99999,9,999999999,0.1,999,999,99
3022,2,2,2,0,*?*?*?*?*?*?*?*?*?*?*?*?*?*?*?*?*?*?*?*?*?*?,-0.7,-1.7,93,102042,0,-0,279,0.0,-0.0,0.0,0,0,0,0,310,0.5,10,5,9999,99999,9,999999999,0.1,999,999,99
3022,2,2,3,0,*?*?*?*?*?*?*?*?*?*?*?*?*?*?*?*?*?*?*?*?*?*?,-1.3,-1.9,95,102042,0,-0,276,0.0,-0.0,0.0,0,0,0,0,305,1.0,10,5,9999,99999,9,999999999,0.0,999,999,99
3022,2,2,4,0,*?*?*?*?*?*?*?*?*?*?*?*?*?*?*?*?*?*?*?*?*?*?,-0.6,-1.9,89,102042,0,-0,279,0.0,-0.0,0.0,0,0,0,0,300,0.5,10,5,9999,99999,9,999999999,0.0,999,999,99
3022,2,2,5,0,*?*?*?*?*?*?*?*?*?*?*?*?*?*?*?*?*?*?*?*?*?*?,-1.3,-2.7,90,102042,0,-0,277,0.0,-0.0,0.0,0,0,0,0,295,0.5,10,5,9999,99999,9,999999999,0.0,999,999,99
3022,2,2,6,0,*?*?*?*?*?*?*?*?*?*?*?*?*?*?*?*?*?*?*?*?*?*?,-2.0,-3.1,90,102042,0,-0,274,0.0,-0.0,0.0,0,0,0,0,290,0.5,10,5,9999,99999,9,999999999,0.0,999,999,99
3022,2,2,7,0,*?*?*?*?*?*?*?*?*?*?*?*?*?*?*?*?*?*?*?*?*?*?,-1.4,-2.2,95,102042,0,-0,276,0.0,-0.0,0.0,0,0,0,0,282,0.5,10,5,9999,99999,9,999999999,0.0,999,999,99
3022,2,2,8,0,*?*?*?*?*?*?*?*?*?*?*?*?*?*?*?*?*?*?*?*?*?*?,-0.9,-1.1,99,102042,33,1415,258,0.0,0.0,0.0,0,0,0,0,273,0.5,6,3,9999,99999,9,999999999,0.0,999,999,99
3022,2,2,9,0,*?*?*?*?*?*?*?*?*?*?*?*?*?*?*?*?*?*?*?*?*?*?,-0.2,-1.9,87,102042,199,1407,245,84.0,378.6,30.5,8723,25247,4780,565,265,1.0,3,2,9999,99999,9,999999999,0.0,999,999,99
3022,2,2,10,0,*?*?*?*?*?*?*?*?*?*?*?*?*?*?*?*?*?*?*?*?*?*?,0.3,-2.4,80,102042,329,1407,256,161.1,361.6,76.5,16838,29011,9979,1399,257,1.0,5,3,9999,99999,9,999999999,0.0,999,999,99
3022,2,2,11,0,*?*?*?*?*?*?*?*?*?*?*?*?*?*?*?*?*?*?*?*?*?*?,2.2,-0.4,83,102042,414,1407,270,201.3,306.3,111.1,21376,27419,12968,2193,248,0.5,6,3,9999,99999,9,999999999,0.0,999,999,99
3022,2,2,12,0,*?*?*?*?*?*?*?*?*?*?*?*?*?*?*?*?*?*?*?*?*?*?,2.7,-0.4,80,102042,448,1405,272,221.5,311.4,122.3,23538,28695,14200,2447,240,0.5,6,3,9999,99999,9,999999999,0.0,999,999,99
3022,2,2,13,0,*?*?*?*?*?*?*?*?*?*?*?*?*?*?*?*?*?*?*?*?*?*?,2.4,-0.8,79,102042,430,1408,276,189.8,221.8,122.0,20085,20118,14129,2449,232,1.5,7,4,9999,99999,9,999999999,0.0,999,999,99
3022,2,2,14,0,*?*?*?*?*?*?*?*?*?*?*?*?*?*?*?*?*?*?*?*?*?*?,2.4,-1.7,73,102042,359,1406,276,152.3,212.9,97.9,16112,17963,11469,1913,223,1.0,7,4,9999,99999,9,999999999,0.0,999,999,99
3022,2,2,15,0,*?*?*?*?*?*?*?*?*?*?*?*?*?*?*?*?*?*?*?*?*?*?,2.3,0.8,90,102042,242,1408,281,76.1,111.5,56.9,8098,7683,6860,1050,215,1.0,8,4,9999,99999,9,999999999,0.0,999,999,99
3022,2,2,16,0,*?*?*?*?*?*?*?*?*?*?*?*?*?*?*?*?*?*?*?*?*?*?,2.6,1.7,93,102042,85,1400,278,6.8,39.7,4.3,762,1900,849,89,207,1.5,7,4,9999,99999,9,999999999,0.0,999,999,99
3022,2,2,17,0,*?*?*?*?*?*?*?*?*?*?*?*?*?*?*?*?*?*?*?*?*?*?,1.2,0.2,93,102042,0,-0,286,0.0,-0.0,0.0,0,0,0,0,198,1.0,10,5,9999,99999,9,999999999,0.0,999,999,99
3022,2,2,18,0,*?*?*?*?*?*?*?*?*?*?*?*?*?*?*?*?*?*?*?*?*?*?,0.8,-0.4,91,102042,0,-0,285,0.0,-0.0,0.0,0,0,0,0,190,1.0,10,5,9999,99999,9,999999999,0.0,999,999,99
3022,2,2,19,0,*?*?*?*?*?*?*?*?*?*?*?*?*?*?*?*?*?*?*?*?*?*?,1.0,-0.2,92,102042,0,-0,286,0.0,-0.0,0.0,0,0,0,0,190,1.0,10,5,9999,99999,9,999999999,0.0,999,999,99
3022,2,2,20,0,*?*?*?*?*?*?*?*?*?*?*?*?*?*?*?*?*?*?*?*?*?*?,0.0,-0.0,100,102042,0,-0,281,0.0,-0.0,0.0,0,0,0,0,190,1.0,10,5,9999,99999,9,999999999,0.0,999,999,99
3022,2,2,21,0,*?*?*?*?*?*?*?*?*?*?*?*?*?*?*?*?*?*?*?*?*?*?,-0.1,-0.0,100,102042,0,-0,281,0.0,-0.0,0.0,0,0,0,0,190,0.5,10,5,9999,99999,9,999999999,0.0,999,999,99
3022,2,2,22,0,*?*?*?*?*?*?*?*?*?*?*?*?*?*?*?*?*?*?*?*?*?*?,-0.1,-0.2,100,102042,0,-0,281,0.0,-0.0,0.0,0,0,0,0,190,0.5,10,5,9999,99999,9,999999999,0.0,999,999,99
3022,2,2,23,0,*?*?*?*?*?*?*?*?*?*?*?*?*?*?*?*?*?*?*?*?*?*?,-0.4,-0.4,100,102042,0,-0,280,0.0,-0.0,0.0,0,0,0,0,190,1.0,10,5,9999,99999,9,999999999,0.0,999,999,99
3022,2,2,24,0,*?*?*?*?*?*?*?*?*?*?*?*?*?*?*?*?*?*?*?*?*?*?,0.6,0.2,97,102042,0,-0,284,0.0,-0.0,0.0,0,0,0,0,320,1.0,10,5,9999,99999,9,999999999,0.0,999,999,99
3022,2,3,1,0,*?*?*?*?*?*?*?*?*?*?*?*?*?*?*?*?*?*?*?*?*?*?,-0.8,-3.4,78,101261,0,-0,279,0.0,-0.0,0.0,0,0,0,0,188,1.0,10,5,9999,99999,9,999999999,0.0,999,999,99
3022,2,3,2,0,*?*?*?*?*?*?*?*?*?*?*?*?*?*?*?*?*?*?*?*?*?*?,-0.7,-5.0,67,101261,0,-0,279,0.0,-0.0,0.0,0,0,0,0,187,0.5,10,5,9999,99999,9,999999999,0.0,999,999,99
3022,2,3,3,0,*?*?*?*?*?*?*?*?*?*?*?*?*?*?*?*?*?*?*?*?*?*?,-1.1,-4.2,74,101261,0,-0,278,0.0,-0.0,0.0,0,0,0,0,185,1.0,10,5,9999,99999,9,999999999,0.0,999,999,99
3022,2,3,4,0,*?*?*?*?*?*?*?*?*?*?*?*?*?*?*?*?*?*?*?*?*?*?,-1.5,-4.2,77,101261,0,-0,276,0.0,-0.0,0.0,0,0,0,0,183,0.5,10,5,9999,99999,9,999999999,0.0,999,999,99
3022,2,3,5,0,*?*?*?*?*?*?*?*?*?*?*?*?*?*?*?*?*?*?*?*?*?*?,-1.3,-4.2,77,101261,0,-0,277,0.0,-0.0,0.0,0,0,0,0,182,0.5,10,5,9999,99999,9,999999999,0.0,999,999,99
3022,2,3,6,0,*?*?*?*?*?*?*?*?*?*?*?*?*?*?*?*?*?*?*?*?*?*?,-2.0,-4.5,79,101261,0,-0,274,0.0,-0.0,0.0,0,0,0,0,180,0.5,10,5,9999,99999,9,999999999,0.0,999,999,99
3022,2,3,7,0,*?*?*?*?*?*?*?*?*?*?*?*?*?*?*?*?*?*?*?*?*?*?,-2.6,-6.0,74,101261,0,-0,260,0.0,-0.0,0.0,0,0,0,0,192,0.5,8,4,9999,99999,9,999999999,0.0,999,999,99
3022,2,3,8,0,*?*?*?*?*?*?*?*?*?*?*?*?*?*?*?*?*?*?*?*?*?*?,-1.5,-5.3,71,101261,39,1420,248,0.0,0.0,0.0,0,0,0,0,203,0.5,5,3,9999,99999,9,999999999,0.0,999,999,99
3022,2,3,9,0,*?*?*?*?*?*?*?*?*?*?*?*?*?*?*?*?*?*?*?*?*?*?,-0.4,-5.3,65,101261,205,1406,234,88.9,409.9,29.2,9071,29224,4728,573,215,1.0,2,1,9999,99999,9,999999999,0.0,999,999,99
3022,2,3,10,0,*?*?*?*?*?*?*?*?*?*?*?*?*?*?*?*?*?*?*?*?*?*?,0.2,-4.2,67,101261,335,1405,249,171.4,422.8,70.6,18112,34238,9373,1279,227,1.0,4,2,9999,99999,9,999999999,0.1,999,999,99
3022,2,3,11,0,*?*?*?*?*?*?*?*?*?*?*?*?*?*?*?*?*?*?*?*?*?*?,1.5,-3.7,65,101261,421,1408,254,227.1,446.6,93.6,23944,39399,12152,1734,238,0.5,4,2,9999,99999,9,999999999,0.0,999,999,99
3022,2,3,12,0,*?*?*?*?*?*?*?*?*?*?*?*?*?*?*?*?*?*?*?*?*?*?,2.7,-2.9,63,101261,455,1406,260,249.7,453.6,102.9,26314,41040,13261,1927,250,0.5,4,2,9999,99999,9,999999999,0.1,999,999,99
3022,2,3,13,0,*?*?*?*?*?*?*?*?*?*?*?*?*?*?*?*?*?*?*?*?*?*?,2.5,-3.4,62,101261,436,1405,258,237.5,450.0,97.8,25030,40189,12658,1822,247,1.5,4,2,9999,99999,9,999999999,0.0,999,999,99
3022,2,3,14,0,*?*?*?*?*?*?*?*?*?*?*?*?*?*?*?*?*?*?*?*?*?*?,2.7,-4.8,54,101261,366,1406,264,184.4,372.0,87.6,19249,31160,11307,1618,243,1.0,5,3,9999,99999,9,999999999,0.0,999,999,99
3022,2,3,15,0,*?*?*?*?*?*?*?*?*?*?*?*?*?*?*?*?*?*?*?*?*?*?,2.8,-4.5,55,101261,249,1409,259,114.8,382.0,47.3,11739,27674,7037,847,240,1.0,4,2,9999,99999,9,999999999,0.0,999,999,99
3022,2,3,16,0,*?*?*?*?*?*?*?*?*?*?*?*?*?*?*?*?*?*?*?*?*?*?,2.5,-4.5,56,101261,92,1406,281,8.7,33.5,6.5,1025,1348,1079,107,237,1.5,8,4,9999,99999,9,999999999,0.0,999,999,99
3022,2,3,17,0,*?*?*?*?*?*?*?*?*?*?*?*?*?*?*?*?*?*?*?*?*?*?,1.9,-5.3,54,101261,0,-0,290,0.0,-0.0,0.0,0,0,0,0,233,1.0,10,5,9999,99999,9,999999999,0.0,999,999,99
3022,2,3,18,0,*?*?*?*?*?*?*?*?*?*?*?*?*?*?*?*?*?*?*?*?*?*?,1.1,-7.3,49,101261,0,-0,287,0.0,-0.0,0.0,0,0,0,0,230,1.0,10,5,9999,99999,9,999999999,0.0,999,999,99
3022,2,3,19,0,*?*?*?*?*?*?*?*?*?*?*?*?*?*?*?*?*?*?*?*?*?*?,0.2,-7.6,51,101261,0,-0,283,0.0,-0.0,0.0,0,0,0,0,235,1.0,10,5,9999,99999,9,999999999,0.0,999,999,99
3022,2,3,20,0,*?*?*?*?*?*?*?*?*?*?*?*?*?*?*?*?*?*?*?*?*?*?,-0.6,-7.3,56,101261,0,-0,280,0.0,-0.0,0.0,0,0,0,0,240,1.0,10,5,9999,99999,9,999999999,0.0,999,999,99
3022,2,3,21,0,*?*?*?*?*?*?*?*?*?*?*?*?*?*?*?*?*?*?*?*?*?*?,0.2,-8.0,49,101261,0,-0,283,0.0,-0.0,0.0,0,0,0,0,245,0.5,10,5,9999,99999,9,999999999,0.1,999,999,99
3022,2,3,22,0,*?*?*?*?*?*?*?*?*?*?*?*?*?*?*?*?*?*?*?*?*?*?,-1.5,-10.4,44,101261,0,-0,277,0.0,-0.0,0.0,0,0,0,0,250,0.5,10,5,9999,99999,9,999999999,0.3,999,999,99
3022,2,3,23,0,*?*?*?*?*?*?*?*?*?*?*?*?*?*?*?*?*?*?*?*?*?*?,-0.9,-11.9,39,101261,0,-0,279,0.0,-0.0,0.0,0,0,0,0,255,1.0,10,5,9999,99999,9,999999999,0.0,999,999,99
3022,2,3,24,0,*?*?*?*?*?*?*?*?*?*?*?*?*?*?*?*?*?*?*?*?*?*?,-0.7,-1.9,89,101261,0,-0,279,0.0,-0.0,0.0,0,0,0,0,190,1.0,10,5,9999,99999,9,999999999,0.0,999,999,99
3022,2,4,1,0,*?*?*?*?*?*?*?*?*?*?*?*?*?*?*?*?*?*?*?*?*?*?,0.3,-3.4,74,100615,0,-0,283,0.0,-0.0,0.0,0,0,0,0,260,1.0,10,5,9999,99999,9,999999999,0.0,999,999,99
3022,2,4,2,0,*?*?*?*?*?*?*?*?*?*?*?*?*?*?*?*?*?*?*?*?*?*?,0.6,-0.6,90,100615,0,-0,284,0.0,-0.0,0.0,0,0,0,0,260,0.5,10,5,9999,99999,9,999999999,0.0,999,999,99
3022,2,4,3,0,*?*?*?*?*?*?*?*?*?*?*?*?*?*?*?*?*?*?*?*?*?*?,0.4,-1.7,84,100615,0,-0,283,0.0,-0.0,0.0,0,0,0,0,260,1.0,10,5,9999,99999,9,999999999,0.0,999,999,99
3022,2,4,4,0,*?*?*?*?*?*?*?*?*?*?*?*?*?*?*?*?*?*?*?*?*?*?,0.2,-2.7,80,100615,0,-0,283,0.0,-0.0,0.0,0,0,0,0,260,0.5,10,5,9999,99999,9,999999999,0.0,999,999,99
3022,2,4,5,0,*?*?*?*?*?*?*?*?*?*?*?*?*?*?*?*?*?*?*?*?*?*?,-0.7,-3.1,82,100615,0,-0,279,0.0,-0.0,0.0,0,0,0,0,260,0.5,10,5,9999,99999,9,999999999,0.0,999,999,99
3022,2,4,6,0,*?*?*?*?*?*?*?*?*?*?*?*?*?*?*?*?*?*?*?*?*?*?,-1.6,-3.4,85,100615,0,-0,275,0.0,-0.0,0.0,0,0,0,0,260,0.5,10,5,9999,99999,9,999999999,0.4,999,999,99
3022,2,4,7,0,*?*?*?*?*?*?*?*?*?*?*?*?*?*?*?*?*?*?*?*?*?*?,-0.8,-2.9,84,100615,0,-0,279,0.0,-0.0,0.0,0,0,0,0,258,0.5,10,5,9999,99999,9,999999999,1.2,999,999,99
3022,2,4,8,0,*?*?*?*?*?*?*?*?*?*?*?*?*?*?*?*?*?*?*?*?*?*?,-0.2,-2.7,81,100615,45,1420,281,0.0,0.0,0.0,0,0,0,0,257,0.5,10,5,9999,99999,9,999999999,0.1,999,999,99
3022,2,4,9,0,*?*?*?*?*?*?*?*?*?*?*?*?*?*?*?*?*?*?*?*?*?*?,0.8,-1.9,81,100615,211,1404,285,27.1,0.0,27.1,3184,0,3189,1052,255,1.0,10,5,9999,99999,9,999999999,0.0,999,999,99
3022,2,4,10,0,*?*?*?*?*?*?*?*?*?*?*?*?*?*?*?*?*?*?*?*?*?*?,2.1,-1.1,79,100615,342,1407,285,91.4,50.0,79.2,10029,4282,8970,2093,253,1.0,9,5,9999,99999,9,999999999,0.0,999,999,99
3022,2,4,11,0,*?*?*?*?*?*?*?*?*?*?*?*?*?*?*?*?*?*?*?*?*?*?,3.9,-0.6,72,100615,427,1405,298,69.3,0.0,69.3,8102,0,8124,2840,252,0.5,10,5,9999,99999,9,999999999,0.0,999,999,99
3022,2,4,12,0,*?*?*?*?*?*?*?*?*?*?*?*?*?*?*?*?*?*?*?*?*?*?,5.3,0.8,72,100615,462,1406,299,132.2,53.5,114.6,14515,4941,12947,3166,250,0.5,9,5,9999,99999,9,999999999,0.0,999,999,99
3022,2,4,13,0,*?*?*?*?*?*?*?*?*?*?*?*?*?*?*?*?*?*?*?*?*?*?,5.3,0.2,70,100615,443,1405,304,72.5,0.0,72.5,8474,0,8497,2985,250,1.5,10,5,9999,99999,9,999999999,0.0,999,999,99
3022,2,4,14,0,*?*?*?*?*?*?*?*?*?*?*?*?*?*?*?*?*?*?*?*?*?*?,5.3,-0.6,65,100615,373,1407,304,58.7,0.0,58.7,6852,0,6868,2363,250,1.0,10,5,9999,99999,9,999999999,0.4,999,999,99
3022,2,4,15,0,*?*?*?*?*?*?*?*?*?*?*?*?*?*?*?*?*?*?*?*?*?*?,5.4,-0.4,66,100615,255,1404,304,35.7,0.0,35.7,4177,0,4184,1394,250,1.0,10,5,9999,99999,9,999999999,0.3,999,999,99
3022,2,4,16,0,*?*?*?*?*?*?*?*?*?*?*?*?*?*?*?*?*?*?*?*?*?*?,5.3,0.6,71,100615,99,1411,304,5.1,0.0,5.1,639,-0,639,205,250,1.5,10,5,9999,99999,9,999999999,0.0,999,999,99
3022,2,4,17,0,*?*?*?*?*?*?*?*?*?*?*?*?*?*?*?*?*?*?*?*?*?*?,4.5,-1.7,63,100615,0,-0,301,0.0,-0.0,0.0,0,0,0,0,250,1.0,10,5,9999,99999,9,999999999,0.0,999,999,99
3022,2,4,18,0,*?*?*?*?*?*?*?*?*?*?*?*?*?*?*?*?*?*?*?*?*?*?,2.9,-2.4,66,100615,0,-0,294,0.0,-0.0,0.0,0,0,0,0,250,1.0,10,5,9999,99999,9,999999999,0.0,999,999,99
3022,2,4,19,0,*?*?*?*?*?*?*?*?*?*?*?*?*?*?*?*?*?*?*?*?*?*?,2.6,-3.1,65,100615,0,-0,293,0.0,-0.0,0.0,0,0,0,0,248,1.0,10,5,9999,99999,9,999999999,2.4,999,999,99
3022,2,4,20,0,*?*?*?*?*?*?*?*?*?*?*?*?*?*?*?*?*?*?*?*?*?*?,1.1,-3.7,68,100615,0,-0,287,0.0,-0.0,0.0,0,0,0,0,247,1.0,10,5,9999,99999,9,999999999,0.1,999,999,99
3022,2,4,21,0,*?*?*?*?*?*?*?*?*?*?*?*?*?*?*?*?*?*?*?*?*?*?,0.8,-3.7,70,100615,0,-0,285,0.0,-0.0,0.0,0,0,0,0,245,0.5,10,5,9999,99999,9,999999999,0.1,999,999,99
3022,2,4,22,0,*?*?*?*?*?*?*?*?*?*?*?*?*?*?*?*?*?*?*?*?*?*?,0.9,-2.7,74,100615,0,-0,286,0.0,-0.0,0.0,0,0,0,0,243,0.5,10,5,9999,99999,9,999999999,0.0,999,999,99
3022,2,4,23,0,*?*?*?*?*?*?*?*?*?*?*?*?*?*?*?*?*?*?*?*?*?*?,1.0,-2.7,75,100615,0,-0,286,0.0,-0.0,0.0,0,0,0,0,242,1.0,10,5,9999,99999,9,999999999,0.1,999,999,99
3022,2,4,24,0,*?*?*?*?*?*?*?*?*?*?*?*?*?*?*?*?*?*?*?*?*?*?,-0.4,-6.9,58,100615,0,-0,281,0.0,-0.0,0.0,0,0,0,0,260,1.0,10,5,9999,99999,9,999999999,0.0,999,999,99
3022,2,5,1,0,*?*?*?*?*?*?*?*?*?*?*?*?*?*?*?*?*?*?*?*?*?*?,2.4,2.3,100,99716.3,0,-0,291,0.0,-0.0,0.0,0,0,0,0,237,1.0,10,5,9999,99999,9,999999999,0.5,999,999,99
3022,2,5,2,0,*?*?*?*?*?*?*?*?*?*?*?*?*?*?*?*?*?*?*?*?*?*?,3.2,3.2,100,99716.3,0,-0,294,0.0,-0.0,0.0,0,0,0,0,233,0.5,10,5,9999,99999,9,999999999,0.2,999,999,99
3022,2,5,3,0,*?*?*?*?*?*?*?*?*?*?*?*?*?*?*?*?*?*?*?*?*?*?,2.7,2.7,100,99716.3,0,-0,292,0.0,-0.0,0.0,0,0,0,0,230,1.0,10,5,9999,99999,9,999999999,0.1,999,999,99
3022,2,5,4,0,*?*?*?*?*?*?*?*?*?*?*?*?*?*?*?*?*?*?*?*?*?*?,1.6,1.7,100,99716.3,0,-0,288,0.0,-0.0,0.0,0,0,0,0,227,0.5,10,5,9999,99999,9,999999999,0.5,999,999,99
3022,2,5,5,0,*?*?*?*?*?*?*?*?*?*?*?*?*?*?*?*?*?*?*?*?*?*?,0.4,0.4,100,99716.3,0,-0,283,0.0,-0.0,0.0,0,0,0,0,223,0.5,10,5,9999,99999,9,999999999,0.1,999,999,99
3022,2,5,6,0,*?*?*?*?*?*?*?*?*?*?*?*?*?*?*?*?*?*?*?*?*?*?,1.5,1.5,100,99716.3,0,-0,287,0.0,-0.0,0.0,0,0,0,0,220,0.5,10,5,9999,99999,9,999999999,0.1,999,999,99
3022,2,5,7,0,*?*?*?*?*?*?*?*?*?*?*?*?*?*?*?*?*?*?*?*?*?*?,2.5,2.5,100,99716.3,0,-0,291,0.0,-0.0,0.0,0,0,0,0,225,0.5,10,5,9999,99999,9,999999999,0.0,999,999,99
3022,2,5,8,0,*?*?*?*?*?*?*?*?*?*?*?*?*?*?*?*?*?*?*?*?*?*?,2.3,2.3,100,99716.3,51,1415,291,0.0,0.0,0.0,0,0,0,0,230,0.5,10,5,9999,99999,9,999999999,0.0,999,999,99
3022,2,5,9,0,*?*?*?*?*?*?*?*?*?*?*?*?*?*?*?*?*?*?*?*?*?*?,2.7,2.7,100,99716.3,218,1408,288,49.2,42.3,42.7,5466,2954,5070,904,235,1.0,9,5,9999,99999,9,999999999,0.0,999,999,99
3022,2,5,10,0,*?*?*?*?*?*?*?*?*?*?*?*?*?*?*?*?*?*?*?*?*?*?,5.3,5.3,100,99716.3,348,1404,299,93.7,50.3,81.2,10277,4328,9190,2149,240,1.0,9,5,9999,99999,9,999999999,0.0,999,999,99
3022,2,5,11,0,*?*?*?*?*?*?*?*?*?*?*?*?*?*?*?*?*?*?*?*?*?*?,7.3,6.7,100,99716.3,434,1406,308,122.8,52.9,106.4,13477,4815,12027,2907,245,0.5,9,5,9999,99999,9,999999999,0.0,999,999,99
3022,2,5,12,0,*?*?*?*?*?*?*?*?*?*?*?*?*?*?*?*?*?*?*?*?*?*?,8.9,7.0,100,99716.3,469,1406,315,134.6,53.7,116.7,14777,4971,13178,3233,250,0.5,9,5,9999,99999,9,999999999,0.0,999,999,99
3022,2,5,13,0,*?*?*?*?*?*?*?*?*?*?*?*?*?*?*?*?*?*?*?*?*?*?,8.9,6.4,100,99716.3,450,1405,315,128.3,53.3,111.2,14085,4891,12565,3058,260,1.5,9,5,9999,99999,9,999999999,0.0,999,999,99
3022,2,5,14,0,*?*?*?*?*?*?*?*?*?*?*?*?*?*?*?*?*?*?*?*?*?*?,9.0,7.0,100,99716.3,380,1406,315,104.3,51.4,90.5,11452,4526,10232,2421,270,1.0,9,5,9999,99999,9,999999999,0.0,999,999,99
3022,2,5,15,0,*?*?*?*?*?*?*?*?*?*?*?*?*?*?*?*?*?*?*?*?*?*?,8.8,5.8,100,99716.3,262,1405,318,37.1,0.0,37.1,4333,0,4341,1448,280,1.0,10,5,9999,99999,9,999999999,0.0,999,999,99
3022,2,5,16,0,*?*?*?*?*?*?*?*?*?*?*?*?*?*?*?*?*?*?*?*?*?*?,8.9,5.1,98,99716.3,105,1402,319,6.4,0.0,6.4,794,-0,794,256,290,1.5,10,5,9999,99999,9,999999999,0.3,999,999,99
3022,2,5,17,0,*?*?*?*?*?*?*?*?*?*?*?*?*?*?*?*?*?*?*?*?*?*?,8.1,6.1,100,99716.3,0,-0,315,0.0,-0.0,0.0,0,0,0,0,300,1.0,10,5,9999,99999,9,999999999,0.4,999,999,99
3022,2,5,18,0,*?*?*?*?*?*?*?*?*?*?*?*?*?*?*?*?*?*?*?*?*?*?,6.3,5.8,100,99716.3,0,-0,307,0.0,-0.0,0.0,0,0,0,0,310,1.0,10,5,9999,99999,9,999999999,0.1,999,999,99
3022,2,5,19,0,*?*?*?*?*?*?*?*?*?*?*?*?*?*?*?*?*?*?*?*?*?*?,5.1,4.8,100,99716.3,0,-0,302,0.0,-0.0,0.0,0,0,0,0,312,1.0,10,5,9999,99999,9,999999999,0.0,999,999,99
3022,2,5,20,0,*?*?*?*?*?*?*?*?*?*?*?*?*?*?*?*?*?*?*?*?*?*?,4.1,4.1,100,99716.3,0,-0,298,0.0,-0.0,0.0,0,0,0,0,313,1.0,10,5,9999,99999,9,999999999,0.0,999,999,99
3022,2,5,21,0,*?*?*?*?*?*?*?*?*?*?*?*?*?*?*?*?*?*?*?*?*?*?,4.0,3.9,100,99716.3,0,-0,298,0.0,-0.0,0.0,0,0,0,0,315,0.5,10,5,9999,99999,9,999999999,0.0,999,999,99
3022,2,5,22,0,*?*?*?*?*?*?*?*?*?*?*?*?*?*?*?*?*?*?*?*?*?*?,3.7,2.3,100,99716.3,0,-0,297,0.0,-0.0,0.0,0,0,0,0,317,0.5,10,5,9999,99999,9,999999999,0.0,999,999,99
3022,2,5,23,0,*?*?*?*?*?*?*?*?*?*?*?*?*?*?*?*?*?*?*?*?*?*?,3.4,3.0,100,99716.3,0,-0,295,0.0,-0.0,0.0,0,0,0,0,318,1.0,10,5,9999,99999,9,999999999,2.3,999,999,99
3022,2,5,24,0,*?*?*?*?*?*?*?*?*?*?*?*?*?*?*?*?*?*?*?*?*?*?,1.1,0.2,100,99716.3,0,-0,286,0.0,-0.0,0.0,0,0,0,0,240,1.0,10,5,9999,99999,9,999999999,0.5,999,999,99
3022,2,6,1,0,*?*?*?*?*?*?*?*?*?*?*?*?*?*?*?*?*?*?*?*?*?*?,3.7,3.6,100,101822,0,-0,296,0.0,-0.0,0.0,0,0,0,0,322,1.0,10,5,9999,99999,9,999999999,2.7,999,999,99
3022,2,6,2,0,*?*?*?*?*?*?*?*?*?*?*?*?*?*?*?*?*?*?*?*?*?*?,3.8,3.8,100,101822,0,-0,297,0.0,-0.0,0.0,0,0,0,0,323,0.5,10,5,9999,99999,9,999999999,0.0,999,999,99
3022,2,6,3,0,*?*?*?*?*?*?*?*?*?*?*?*?*?*?*?*?*?*?*?*?*?*?,4.0,3.9,100,101822,0,-0,298,0.0,-0.0,0.0,0,0,0,0,325,1.0,10,5,9999,99999,9,999999999,0.0,999,999,99
3022,2,6,4,0,*?*?*?*?*?*?*?*?*?*?*?*?*?*?*?*?*?*?*?*?*?*?,4.4,3.6,95,101822,0,-0,299,0.0,-0.0,0.0,0,0,0,0,327,0.5,10,5,9999,99999,9,999999999,0.0,999,999,99
3022,2,6,5,0,*?*?*?*?*?*?*?*?*?*?*?*?*?*?*?*?*?*?*?*?*?*?,3.2,3.2,100,101822,0,-0,294,0.0,-0.0,0.0,0,0,0,0,328,0.5,10,5,9999,99999,9,999999999,0.0,999,999,99
3022,2,6,6,0,*?*?*?*?*?*?*?*?*?*?*?*?*?*?*?*?*?*?*?*?*?*?,2.5,2.5,100,101822,0,-0,291,0.0,-0.0,0.0,0,0,0,0,330,0.5,10,5,9999,99999,9,999999999,0.0,999,999,99
3022,2,6,7,0,*?*?*?*?*?*?*?*?*?*?*?*?*?*?*?*?*?*?*?*?*?*?,1.7,1.7,100,101822,0,-0,288,0.0,-0.0,0.0,0,0,0,0,332,0.5,10,5,9999,99999,9,999999999,0.0,999,999,99
3022,2,6,8,0,*?*?*?*?*?*?*?*?*?*?*?*?*?*?*?*?*?*?*?*?*?*?,3.4,2.9,97,101822,57,1408,295,0.0,0.0,0.0,0,0,0,0,333,0.5,10,5,9999,99999,9,999999999,0.1,999,999,99
3022,2,6,9,0,*?*?*?*?*?*?*?*?*?*?*?*?*?*?*?*?*?*?*?*?*?*?,4.8,4.8,100,101822,224,1405,301,29.6,0.0,29.6,3475,0,3481,1151,335,1.0,10,5,9999,99999,9,999999999,0.1,999,999,99
3022,2,6,10,0,*?*?*?*?*?*?*?*?*?*?*?*?*?*?*?*?*?*?*?*?*?*?,6.6,5.1,90,101822,355,1405,309,55.2,0.0,55.2,6447,0,6462,2212,337,1.0,10,5,9999,99999,9,999999999,0.0,999,999,99
3022,2,6,11,0,*?*?*?*?*?*?*?*?*?*?*?*?*?*?*?*?*?*?*?*?*?*?,9.0,5.6,80,101822,441,1406,319,72.0,0.0,72.0,8423,0,8445,2965,338,0.5,10,5,9999,99999,9,999999999,0.0,999,999,99
3022,2,6,12,0,*?*?*?*?*?*?*?*?*?*?*?*?*?*?*?*?*?*?*?*?*?*?,10.3,4.5,67,101822,476,1406,326,78.9,0.0,78.9,9231,0,9257,3285,340,0.5,10,5,9999,99999,9,999999999,0.0,999,999,99
3022,2,6,13,0,*?*?*?*?*?*?*?*?*?*?*?*?*?*?*?*?*?*?*?*?*?*?,10.5,5.9,73,101822,457,1404,326,75.2,0.0,75.2,8802,0,8826,3114,333,1.5,10,5,9999,99999,9,999999999,0.1,999,999,99
3022,2,6,14,0,*?*?*?*?*?*?*?*?*?*?*?*?*?*?*?*?*?*?*?*?*?*?,10.5,6.4,75,101822,387,1406,326,61.5,0.0,61.5,7175,0,7193,2485,327,1.0,10,5,9999,99999,9,999999999,0.1,999,999,99
3022,2,6,15,0,*?*?*?*?*?*?*?*?*?*?*?*?*?*?*?*?*?*?*?*?*?*?,10.6,7.0,78,101822,269,1405,326,38.4,0.0,38.4,4490,0,4498,1504,320,1.0,10,5,9999,99999,9,999999999,0.2,999,999,99
3022,2,6,16,0,*?*?*?*?*?*?*?*?*?*?*?*?*?*?*?*?*?*?*?*?*?*?,10.5,7.0,79,101822,112,1405,326,7.7,0.0,7.7,949,-0,949,307,313,1.5,10,5,9999,99999,9,999999999,0.2,999,999,99
3022,2,6,17,0,*?*?*?*?*?*?*?*?*?*?*?*?*?*?*?*?*?*?*?*?*?*?,9.3,6.7,83,101822,0,-0,321,0.0,-0.0,0.0,0,0,0,0,307,1.0,10,5,9999,99999,9,999999999,0.2,999,999,99
3022,2,6,18,0,*?*?*?*?*?*?*?*?*?*?*?*?*?*?*?*?*?*?*?*?*?*?,7.9,5.6,85,101822,0,-0,314,0.0,-0.0,0.0,0,0,0,0,300,1.0,10,5,9999,99999,9,999999999,0.1,999,999,99
3022,2,6,19,0,*?*?*?*?*?*?*?*?*?*?*?*?*?*?*?*?*?*?*?*?*?*?,6.6,4.8,89,101822,0,-0,309,0.0,-0.0,0.0,0,0,0,0,303,1.0,10,5,9999,99999,9,999999999,0.0,999,999,99
3022,2,6,20,0,*?*?*?*?*?*?*?*?*?*?*?*?*?*?*?*?*?*?*?*?*?*?,6.1,4.8,92,101822,0,-0,307,0.0,-0.0,0.0,0,0,0,0,307,1.0,10,5,9999,99999,9,999999999,0.0,999,999,99
3022,2,6,21,0,*?*?*?*?*?*?*?*?*?*?*?*?*?*?*?*?*?*?*?*?*?*?,5.5,5.0,97,101822,0,-0,304,0.0,-0.0,0.0,0,0,0,0,310,0.5,10,5,9999,99999,9,999999999,0.0,999,999,99
3022,2,6,22,0,*?*?*?*?*?*?*?*?*?*?*?*?*?*?*?*?*?*?*?*?*?*?,4.7,2.9,88,101822,0,-0,301,0.0,-0.0,0.0,0,0,0,0,313,0.5,10,5,9999,99999,9,999999999,0.3,999,999,99
3022,2,6,23,0,*?*?*?*?*?*?*?*?*?*?*?*?*?*?*?*?*?*?*?*?*?*?,4.0,2.3,89,101822,0,-0,298,0.0,-0.0,0.0,0,0,0,0,317,1.0,10,5,9999,99999,9,999999999,0.1,999,999,99
3022,2,6,24,0,*?*?*?*?*?*?*?*?*?*?*?*?*?*?*?*?*?*?*?*?*?*?,3.1,3.0,100,101822,0,-0,294,0.0,-0.0,0.0,0,0,0,0,320,1.0,10,5,9999,99999,9,999999999,3.7,999,999,99
3022,2,7,1,0,*?*?*?*?*?*?*?*?*?*?*?*?*?*?*?*?*?*?*?*?*?*?,2.5,1.9,100,102024,0,-0,292,0.0,-0.0,0.0,0,0,0,0,302,1.0,10,5,9999,99999,9,999999999,0.0,999,999,99
3022,2,7,2,0,*?*?*?*?*?*?*?*?*?*?*?*?*?*?*?*?*?*?*?*?*?*?,2.1,1.5,100,102024,0,-0,290,0.0,-0.0,0.0,0,0,0,0,283,0.5,10,5,9999,99999,9,999999999,0.0,999,999,99
3022,2,7,3,0,*?*?*?*?*?*?*?*?*?*?*?*?*?*?*?*?*?*?*?*?*?*?,1.5,1.5,100,102024,0,-0,287,0.0,-0.0,0.0,0,0,0,0,265,1.0,10,5,9999,99999,9,999999999,0.0,999,999,99
3022,2,7,4,0,*?*?*?*?*?*?*?*?*?*?*?*?*?*?*?*?*?*?*?*?*?*?,1.4,1.5,100,102024,0,-0,287,0.0,-0.0,0.0,0,0,0,0,247,0.5,10,5,9999,99999,9,999999999,0.0,999,999,99
3022,2,7,5,0,*?*?*?*?*?*?*?*?*?*?*?*?*?*?*?*?*?*?*?*?*?*?,1.6,1.5,100,102024,0,-0,288,0.0,-0.0,0.0,0,0,0,0,228,0.5,10,5,9999,99999,9,999999999,0.0,999,999,99
3022,2,7,6,0,*?*?*?*?*?*?*?*?*?*?*?*?*?*?*?*?*?*?*?*?*?*?,1.0,0.8,100,102024,0,-0,285,0.0,-0.0,0.0,0,0,0,0,210,0.5,10,5,9999,99999,9,999999999,0.0,999,999,99
3022,2,7,7,0,*?*?*?*?*?*?*?*?*?*?*?*?*?*?*?*?*?*?*?*?*?*?,0.5,0.4,100,102024,0,-0,283,0.0,-0.0,0.0,0,0,0,0,208,0.5,10,5,9999,99999,9,999999999,0.0,999,999,99
3022,2,7,8,0,*?*?*?*?*?*?*?*?*?*?*?*?*?*?*?*?*?*?*?*?*?*?,0.1,0.2,100,102024,63,1400,272,0.0,0.0,0.0,0,0,0,0,207,0.5,8,4,9999,99999,9,999999999,0.0,999,999,99
3022,2,7,9,0,*?*?*?*?*?*?*?*?*?*?*?*?*?*?*?*?*?*?*?*?*?*?,1.9,1.9,100,102024,231,1407,271,93.3,254.6,51.5,9772,17229,6887,925,205,1.0,6,3,9999,99999,9,999999999,0.5,999,999,99
3022,2,7,10,0,*?*?*?*?*?*?*?*?*?*?*?*?*?*?*?*?*?*?*?*?*?*?,3.8,2.7,100,102024,362,1406,283,153.9,213.4,99.0,16283,18043,11594,1936,203,1.0,7,4,9999,99999,9,999999999,0.2,999,999,99
3022,2,7,11,0,*?*?*?*?*?*?*?*?*?*?*?*?*?*?*?*?*?*?*?*?*?*?,5.2,4.1,100,102024,448,1406,276,245.2,452.3,101.0,25890,40387,13157,1888,202,0.5,4,2,9999,99999,9,999999999,2.0,999,999,99
3022,2,7,12,0,*?*?*?*?*?*?*?*?*?*?*?*?*?*?*?*?*?*?*?*?*?*?,6.7,4.1,100,102024,483,1406,291,242.2,315.7,133.7,25763,29675,15516,2711,200,0.5,6,3,9999,99999,9,999999999,0.9,999,999,99
3022,2,7,13,0,*?*?*?*?*?*?*?*?*?*?*?*?*?*?*?*?*?*?*?*?*?*?,6.6,4.1,100,102024,464,1404,295,208.5,225.2,134.1,22085,20911,15493,2729,218,1.5,7,4,9999,99999,9,999999999,0.7,999,999,99
3022,2,7,14,0,*?*?*?*?*?*?*?*?*?*?*?*?*?*?*?*?*?*?*?*?*?*?,6.6,3.4,100,102024,394,1406,295,171.0,217.7,109.9,18087,19066,12814,2177,237,1.0,7,4,9999,99999,9,999999999,0.3,999,999,99
3022,2,7,15,0,*?*?*?*?*?*?*?*?*?*?*?*?*?*?*?*?*?*?*?*?*?*?,6.8,1.3,98,102024,276,1405,305,69.1,46.8,59.9,7629,3644,7041,1286,255,1.0,9,5,9999,99999,9,999999999,0.0,999,999,99
3022,2,7,16,0,*?*?*?*?*?*?*?*?*?*?*?*?*?*?*?*?*?*?*?*?*?*?,6.7,3.2,100,102024,119,1407,310,9.0,0.0,9.0,1105,-0,1105,359,273,1.5,10,5,9999,99999,9,999999999,0.0,999,999,99
3022,2,7,17,0,*?*?*?*?*?*?*?*?*?*?*?*?*?*?*?*?*?*?*?*?*?*?,5.6,5.0,100,102024,0,-0,304,0.0,-0.0,0.0,0,0,0,0,292,1.0,10,5,9999,99999,9,999999999,0.0,999,999,99
3022,2,7,18,0,*?*?*?*?*?*?*?*?*?*?*?*?*?*?*?*?*?*?*?*?*?*?,4.4,4.5,100,102024,0,-0,299,0.0,-0.0,0.0,0,0,0,0,310,1.0,10,5,9999,99999,9,999999999,0.0,999,999,99
3022,2,7,19,0,*?*?*?*?*?*?*?*?*?*?*?*?*?*?*?*?*?*?*?*?*?*?,3.8,3.8,100,102024,0,-0,297,0.0,-0.0,0.0,0,0,0,0,312,1.0,10,5,9999,99999,9,999999999,0.0,999,999,99
3022,2,7,20,0,*?*?*?*?*?*?*?*?*?*?*?*?*?*?*?*?*?*?*?*?*?*?,3.4,3.4,100,102024,0,-0,295,0.0,-0.0,0.0,0,0,0,0,313,1.0,10,5,9999,99999,9,999999999,0.0,999,999,99
3022,2,7,21,0,*?*?*?*?*?*?*?*?*?*?*?*?*?*?*?*?*?*?*?*?*?*?,2.7,2.7,100,102024,0,-0,292,0.0,-0.0,0.0,0,0,0,0,315,0.5,10,5,9999,99999,9,999999999,0.0,999,999,99
3022,2,7,22,0,*?*?*?*?*?*?*?*?*?*?*?*?*?*?*?*?*?*?*?*?*?*?,2.3,2.3,100,102024,0,-0,291,0.0,-0.0,0.0,0,0,0,0,317,0.5,10,5,9999,99999,9,999999999,0.0,999,999,99
3022,2,7,23,0,*?*?*?*?*?*?*?*?*?*?*?*?*?*?*?*?*?*?*?*?*?*?,1.6,1.5,100,102024,0,-0,288,0.0,-0.0,0.0,0,0,0,0,318,1.0,10,5,9999,99999,9,999999999,0.0,999,999,99
3022,2,7,24,0,*?*?*?*?*?*?*?*?*?*?*?*?*?*?*?*?*?*?*?*?*?*?,3.2,2.1,100,102024,0,-0,295,0.0,-0.0,0.0,0,0,0,0,320,1.0,10,5,9999,99999,9,999999999,0.0,999,999,99
3022,2,8,1,0,*?*?*?*?*?*?*?*?*?*?*?*?*?*?*?*?*?*?*?*?*?*?,-0.6,-0.6,100,102308,0,-0,279,0.0,-0.0,0.0,0,0,0,0,313,1.0,10,5,9999,99999,9,999999999,0.0,999,999,99
3022,2,8,2,0,*?*?*?*?*?*?*?*?*?*?*?*?*?*?*?*?*?*?*?*?*?*?,-1.5,-1.5,100,102308,0,-0,276,0.0,-0.0,0.0,0,0,0,0,307,0.5,10,5,9999,99999,9,999999999,0.0,999,999,99
3022,2,8,3,0,*?*?*?*?*?*?*?*?*?*?*?*?*?*?*?*?*?*?*?*?*?*?,-1.5,-1.5,100,102308,0,-0,276,0.0,-0.0,0.0,0,0,0,0,300,1.0,10,5,9999,99999,9,999999999,0.0,999,999,99
3022,2,8,4,0,*?*?*?*?*?*?*?*?*?*?*?*?*?*?*?*?*?*?*?*?*?*?,-1.2,-1.3,100,102308,0,-0,277,0.0,-0.0,0.0,0,0,0,0,293,0.5,10,5,9999,99999,9,999999999,0.0,999,999,99
3022,2,8,5,0,*?*?*?*?*?*?*?*?*?*?*?*?*?*?*?*?*?*?*?*?*?*?,-1.5,-1.5,100,102308,0,-0,276,0.0,-0.0,0.0,0,0,0,0,287,0.5,10,5,9999,99999,9,999999999,0.9,999,999,99
3022,2,8,6,0,*?*?*?*?*?*?*?*?*?*?*?*?*?*?*?*?*?*?*?*?*?*?,-2.3,-2.4,100,102308,0,-0,272,0.0,-0.0,0.0,0,0,0,0,280,0.5,10,5,9999,99999,9,999999999,1.3,999,999,99
3022,2,8,7,0,*?*?*?*?*?*?*?*?*?*?*?*?*?*?*?*?*?*?*?*?*?*?,-3.2,-3.1,100,102308,0,-0,269,0.0,-0.0,0.0,0,0,0,0,275,0.5,10,5,9999,99999,9,999999999,0.9,999,999,99
3022,2,8,8,0,*?*?*?*?*?*?*?*?*?*?*?*?*?*?*?*?*?*?*?*?*?*?,-2.0,-1.9,100,102308,70,1411,269,0.0,0.0,0.0,0,0,0,0,270,0.5,9,5,9999,99999,9,999999999,0.6,999,999,99
3022,2,8,9,0,*?*?*?*?*?*?*?*?*?*?*?*?*?*?*?*?*?*?*?*?*?*?,-0.8,-0.8,100,102308,237,1403,273,56.0,44.1,48.6,6204,3200,5748,1033,265,1.0,9,5,9999,99999,9,999999999,0.4,999,999,99
3022,2,8,10,0,*?*?*?*?*?*?*?*?*?*?*?*?*?*?*?*?*?*?*?*?*?*?,0.6,-0.6,97,102308,369,1406,279,100.7,51.0,87.3,11050,4459,9876,2327,260,1.0,9,5,9999,99999,9,999999999,0.1,999,999,99
3022,2,8,11,0,*?*?*?*?*?*?*?*?*?*?*?*?*?*?*?*?*?*?*?*?*?*?,2.5,-0.0,88,102308,455,1405,292,74.8,0.0,74.8,8752,0,8776,3094,255,0.5,10,5,9999,99999,9,999999999,0.0,999,999,99
3022,2,8,12,0,*?*?*?*?*?*?*?*?*?*?*?*?*?*?*?*?*?*?*?*?*?*?,4.1,0.8,85,102308,490,1405,294,141.9,54.1,123.0,15582,5058,13891,3439,250,0.5,9,5,9999,99999,9,999999999,0.0,999,999,99
3022,2,8,13,0,*?*?*?*?*?*?*?*?*?*?*?*?*?*?*?*?*?*?*?*?*?*?,3.9,-0.0,81,102308,471,1403,293,135.6,53.7,117.6,14893,4985,13280,3261,250,1.5,9,5,9999,99999,9,999999999,0.0,999,999,99
3022,2,8,14,0,*?*?*?*?*?*?*?*?*?*?*?*?*?*?*?*?*?*?*?*?*?*?,4.2,0.4,81,102308,401,1405,294,111.6,52.0,96.8,12252,4648,10941,2610,250,1.0,9,5,9999,99999,9,999999999,0.0,999,999,99
3022,2,8,15,0,*?*?*?*?*?*?*?*?*?*?*?*?*?*?*?*?*?*?*?*?*?*?,4.1,-0.4,76,102308,283,1405,299,41.2,0.0,41.2,4810,0,4819,1617,250,1.0,10,5,9999,99999,9,999999999,0.0,999,999,99
3022,2,8,16,0,*?*?*?*?*?*?*?*?*?*?*?*?*?*?*?*?*?*?*?*?*?*?,3.9,-0.6,76,102308,126,1409,298,10.4,0.0,10.4,1261,-0,1261,410,250,1.5,10,5,9999,99999,9,999999999,0.0,999,999,99
3022,2,8,17,0,*?*?*?*?*?*?*?*?*?*?*?*?*?*?*?*?*?*?*?*?*?*?,2.9,-0.0,87,102308,0,-0,294,0.0,-0.0,0.0,0,0,0,0,250,1.0,10,5,9999,99999,9,999999999,0.5,999,999,99
3022,2,8,18,0,*?*?*?*?*?*?*?*?*?*?*?*?*?*?*?*?*?*?*?*?*?*?,1.4,0.4,99,102308,0,-0,287,0.0,-0.0,0.0,0,0,0,0,250,1.0,10,5,9999,99999,9,999999999,1.1,999,999,99
3022,2,8,19,0,*?*?*?*?*?*?*?*?*?*?*?*?*?*?*?*?*?*?*?*?*?*?,1.2,-0.4,94,102308,0,-0,286,0.0,-0.0,0.0,0,0,0,0,247,1.0,10,5,9999,99999,9,999999999,1.0,999,999,99
3022,2,8,20,0,*?*?*?*?*?*?*?*?*?*?*?*?*?*?*?*?*?*?*?*?*?*?,0.3,-1.1,95,102308,0,-0,283,0.0,-0.0,0.0,0,0,0,0,243,1.0,10,5,9999,99999,9,999999999,0.2,999,999,99
3022,2,8,21,0,*?*?*?*?*?*?*?*?*?*?*?*?*?*?*?*?*?*?*?*?*?*?,-0.4,-2.2,92,102308,0,-0,280,0.0,-0.0,0.0,0,0,0,0,240,0.5,10,5,9999,99999,9,999999999,0.6,999,999,99
3022,2,8,22,0,*?*?*?*?*?*?*?*?*?*?*?*?*?*?*?*?*?*?*?*?*?*?,-0.4,-1.9,94,102308,0,-0,280,0.0,-0.0,0.0,0,0,0,0,237,0.5,10,5,9999,99999,9,999999999,0.4,999,999,99
3022,2,8,23,0,*?*?*?*?*?*?*?*?*?*?*?*?*?*?*?*?*?*?*?*?*?*?,1.0,-1.9,85,102308,0,-0,286,0.0,-0.0,0.0,0,0,0,0,233,1.0,10,5,9999,99999,9,999999999,0.0,999,999,99
3022,2,8,24,0,*?*?*?*?*?*?*?*?*?*?*?*?*?*?*?*?*?*?*?*?*?*?,0.8,0.8,100,102308,0,-0,285,0.0,-0.0,0.0,0,0,0,0,320,1.0,10,5,9999,99999,9,999999999,0.0,999,999,99
3022,2,9,1,0,*?*?*?*?*?*?*?*?*?*?*?*?*?*?*?*?*?*?*?*?*?*?,2.9,-0.6,82,101569,0,-0,294,0.0,-0.0,0.0,0,0,0,0,225,1.0,10,5,9999,99999,9,999999999,0.0,999,999,99
3022,2,9,2,0,*?*?*?*?*?*?*?*?*?*?*?*?*?*?*?*?*?*?*?*?*?*?,3.4,-0.0,83,101569,0,-0,296,0.0,-0.0,0.0,0,0,0,0,220,0.5,10,5,9999,99999,9,999999999,0.1,999,999,99
3022,2,9,3,0,*?*?*?*?*?*?*?*?*?*?*?*?*?*?*?*?*?*?*?*?*?*?,3.2,-1.5,75,101569,0,-0,295,0.0,-0.0,0.0,0,0,0,0,215,1.0,10,5,9999,99999,9,999999999,0.1,999,999,99
3022,2,9,4,0,*?*?*?*?*?*?*?*?*?*?*?*?*?*?*?*?*?*?*?*?*?*?,2.8,0.2,88,101569,0,-0,293,0.0,-0.0,0.0,0,0,0,0,210,0.5,10,5,9999,99999,9,999999999,0.0,999,999,99
3022,2,9,5,0,*?*?*?*?*?*?*?*?*?*?*?*?*?*?*?*?*?*?*?*?*?*?,2.4,-1.7,78,101569,0,-0,292,0.0,-0.0,0.0,0,0,0,0,205,0.5,10,5,9999,99999,9,999999999,0.0,999,999,99
3022,2,9,6,0,*?*?*?*?*?*?*?*?*?*?*?*?*?*?*?*?*?*?*?*?*?*?,2.8,-1.9,74,101569,0,-0,293,0.0,-0.0,0.0,0,0,0,0,200,0.5,10,5,9999,99999,9,999999999,0.0,999,999,99
3022,2,9,7,0,*?*?*?*?*?*?*?*?*?*?*?*?*?*?*?*?*?*?*?*?*?*?,3.2,-0.2,83,101569,0,-0,290,0.0,-0.0,0.0,0,0,0,0,202,0.5,9,5,9999,99999,9,999999999,0.0,999,999,99
3022,2,9,8,0,*?*?*?*?*?*?*?*?*?*?*?*?*?*?*?*?*?*?*?*?*?*?,3.2,1.9,98,101569,76,1399,295,0.7,0.0,0.7,103,-0,103,30,203,0.5,10,5,9999,99999,9,999999999,0.0,999,999,99
3022,2,9,9,0,*?*?*?*?*?*?*?*?*?*?*?*?*?*?*?*?*?*?*?*?*?*?,3.7,3.0,100,101569,244,1403,292,58.4,44.6,50.6,6457,3291,5974,1078,205,1.0,9,5,9999,99999,9,999999999,0.0,999,999,99
3022,2,9,10,0,*?*?*?*?*?*?*?*?*?*?*?*?*?*?*?*?*?*?*?*?*?*?,4.0,3.2,100,101569,376,1405,289,136.6,128.7,102.2,14898,11281,11754,2252,207,1.0,8,4,9999,99999,9,999999999,0.0,999,999,99
3022,2,9,11,0,*?*?*?*?*?*?*?*?*?*?*?*?*?*?*?*?*?*?*?*?*?*?,5.3,3.8,95,101569,462,1404,294,175.5,134.4,131.3,19125,12590,14999,2969,208,0.5,8,4,9999,99999,9,999999999,0.0,999,999,99
3022,2,9,12,0,*?*?*?*?*?*?*?*?*?*?*?*?*?*?*?*?*?*?*?*?*?*?,5.8,4.5,97,101569,497,1404,305,83.1,0.0,83.1,9738,0,9766,3487,210,0.5,10,5,9999,99999,9,999999999,0.0,999,999,99
3022,2,9,13,0,*?*?*?*?*?*?*?*?*?*?*?*?*?*?*?*?*?*?*?*?*?*?,5.6,5.0,100,101569,479,1405,300,138.1,53.9,119.8,15168,5014,13524,3332,198,1.5,9,5,9999,99999,9,999999999,0.0,999,999,99
3022,2,9,14,0,*?*?*?*?*?*?*?*?*?*?*?*?*?*?*?*?*?*?*?*?*?*?,5.9,4.6,97,101569,408,1404,301,114.1,52.2,98.9,12524,4687,11182,2675,187,1.0,9,5,9999,99999,9,999999999,0.0,999,999,99
3022,2,9,15,0,*?*?*?*?*?*?*?*?*?*?*?*?*?*?*?*?*?*?*?*?*?*?,5.9,5.0,99,101569,290,1404,306,42.6,0.0,42.6,4971,0,4981,1674,175,1.0,10,5,9999,99999,9,999999999,0.0,999,999,99
3022,2,9,16,0,*?*?*?*?*?*?*?*?*?*?*?*?*?*?*?*?*?*?*?*?*?*?,5.5,5.1,100,101569,132,1399,300,20.4,28.7,17.7,2319,1563,2172,367,163,1.5,9,5,9999,99999,9,999999999,0.0,999,999,99
3022,2,9,17,0,*?*?*?*?*?*?*?*?*?*?*?*?*?*?*?*?*?*?*?*?*?*?,5.1,3.9,98,101569,0,-0,302,0.0,-0.0,0.0,0,0,0,0,152,1.0,10,5,9999,99999,9,999999999,0.0,999,999,99
3022,2,9,18,0,*?*?*?*?*?*?*?*?*?*?*?*?*?*?*?*?*?*?*?*?*?*?,4.7,4.8,100,101569,0,-0,301,0.0,-0.0,0.0,0,0,0,0,140,1.0,10,5,9999,99999,9,999999999,0.0,999,999,99
3022,2,9,19,0,*?*?*?*?*?*?*?*?*?*?*?*?*?*?*?*?*?*?*?*?*?*?,4.6,4.6,100,101569,0,-0,300,0.0,-0.0,0.0,0,0,0,0,135,1.0,10,5,9999,99999,9,999999999,0.0,999,999,99
3022,2,9,20,0,*?*?*?*?*?*?*?*?*?*?*?*?*?*?*?*?*?*?*?*?*?*?,4.3,4.3,100,101569,0,-0,299,0.0,-0.0,0.0,0,0,0,0,130,1.0,10,5,9999,99999,9,999999999,0.0,999,999,99
3022,2,9,21,0,*?*?*?*?*?*?*?*?*?*?*?*?*?*?*?*?*?*?*?*?*?*?,3.7,3.6,100,101569,0,-0,296,0.0,-0.0,0.0,0,0,0,0,125,0.5,10,5,9999,99999,9,999999999,0.0,999,999,99
3022,2,9,22,0,*?*?*?*?*?*?*?*?*?*?*?*?*?*?*?*?*?*?*?*?*?*?,3.6,3.6,100,101569,0,-0,296,0.0,-0.0,0.0,0,0,0,0,120,0.5,10,5,9999,99999,9,999999999,0.0,999,999,99
3022,2,9,23,0,*?*?*?*?*?*?*?*?*?*?*?*?*?*?*?*?*?*?*?*?*?*?,3.2,3.2,100,101569,0,-0,294,0.0,-0.0,0.0,0,0,0,0,115,1.0,10,5,9999,99999,9,999999999,0.0,999,999,99
3022,2,9,24,0,*?*?*?*?*?*?*?*?*?*?*?*?*?*?*?*?*?*?*?*?*?*?,2.4,-1.3,81,101569,0,-0,292,0.0,-0.0,0.0,0,0,0,0,230,1.0,10,5,9999,99999,9,999999999,0.0,999,999,99
3022,2,10,1,0,*?*?*?*?*?*?*?*?*?*?*?*?*?*?*?*?*?*?*?*?*?*?,1.4,0.2,92,99507.5,0,-0,287,0.0,-0.0,0.0,0,0,0,0,110,1.0,10,5,9999,99999,9,999999999,0.0,999,999,99
3022,2,10,2,0,*?*?*?*?*?*?*?*?*?*?*?*?*?*?*?*?*?*?*?*?*?*?,0.5,-1.1,87,99507.5,0,-0,284,0.0,-0.0,0.0,0,0,0,0,110,0.5,10,5,9999,99999,9,999999999,0.0,999,999,99
3022,2,10,3,0,*?*?*?*?*?*?*?*?*?*?*?*?*?*?*?*?*?*?*?*?*?*?,0.4,-1.7,84,99507.5,0,-0,283,0.0,-0.0,0.0,0,0,0,0,110,1.0,10,5,9999,99999,9,999999999,0.0,999,999,99
3022,2,10,4,0,*?*?*?*?*?*?*?*?*?*?*?*?*?*?*?*?*?*?*?*?*?*?,0.1,-2.4,81,99507.5,0,-0,282,0.0,-0.0,0.0,0,0,0,0,110,0.5,10,5,9999,99999,9,999999999,0.0,999,999,99
3022,2,10,5,0,*?*?*?*?*?*?*?*?*?*?*?*?*?*?*?*?*?*?*?*?*?*?,-0.3,-3.4,76,99507.5,0,-0,281,0.0,-0.0,0.0,0,0,0,0,110,0.5,10,5,9999,99999,9,999999999,0.0,999,999,99
3022,2,10,6,0,*?*?*?*?*?*?*?*?*?*?*?*?*?*?*?*?*?*?*?*?*?*?,-0.5,-4.5,72,99507.5,0,-0,280,0.0,-0.0,0.0,0,0,0,0,110,0.5,10,5,9999,99999,9,999999999,0.0,999,999,99
3022,2,10,7,0,*?*?*?*?*?*?*?*?*?*?*?*?*?*?*?*?*?*?*?*?*?*?,-1.0,-5.3,69,99507.5,0,-0,267,0.0,-0.0,0.0,0,0,0,0,108,0.5,8,4,9999,99999,9,999999999,0.0,999,999,99
3022,2,10,8,0,*?*?*?*?*?*?*?*?*?*?*?*?*?*?*?*?*?*?*?*?*?*?,-1.4,-6.0,68,99507.5,83,1404,259,5.6,33.6,3.6,635,1594,717,73,107,0.5,7,4,9999,99999,9,999999999,0.0,999,999,99
3022,2,10,9,0,*?*?*?*?*?*?*?*?*?*?*?*?*?*?*?*?*?*?*?*?*?*?,-0.0,-5.6,62,99507.5,251,1403,271,80.5,113.4,60.2,8824,8440,7029,1285,105,1.0,8,4,9999,99999,9,999999999,0.0,999,999,99
3022,2,10,10,0,*?*?*?*?*?*?*?*?*?*?*?*?*?*?*?*?*?*?*?*?*?*?,1.4,-3.7,67,99507.5,383,1405,271,165.3,216.4,106.3,17480,18771,12391,2096,103,1.0,7,4,9999,99999,9,999999999,0.0,999,999,99
3022,2,10,11,0,*?*?*?*?*?*?*?*?*?*?*?*?*?*?*?*?*?*?*?*?*?*?,3.5,-3.4,58,99507.5,469,1403,268,249.8,392.4,118.7,26041,35809,14945,2262,102,0.5,5,3,9999,99999,9,999999999,0.0,999,999,99
3022,2,10,12,0,*?*?*?*?*?*?*?*?*?*?*?*?*?*?*?*?*?*?*?*?*?*?,4.5,-2.2,60,99507.5,504,1403,267,282.4,462.2,116.4,29769,43128,14838,2218,100,0.5,4,2,9999,99999,9,999999999,0.0,999,999,99
3022,2,10,13,0,*?*?*?*?*?*?*?*?*?*?*?*?*?*?*?*?*?*?*?*?*?*?,4.8,-1.7,61,99507.5,486,1404,280,244.3,316.1,134.8,25977,29951,15574,2740,98,1.5,6,3,9999,99999,9,999999999,0.0,999,999,99
3022,2,10,14,0,*?*?*?*?*?*?*?*?*?*?*?*?*?*?*?*?*?*?*?*?*?*?,4.9,-3.4,53,99507.5,415,1403,273,215.9,383.1,102.5,22504,33617,13067,1921,97,1.0,5,3,9999,99999,9,999999999,0.0,999,999,99
3022,2,10,15,0,*?*?*?*?*?*?*?*?*?*?*?*?*?*?*?*?*?*?*?*?*?*?,4.5,-3.4,54,99507.5,297,1404,272,141.4,350.8,67.2,14811,26951,8847,1218,95,1.0,5,3,9999,99999,9,999999999,0.0,999,999,99
3022,2,10,16,0,*?*?*?*?*?*?*?*?*?*?*?*?*?*?*?*?*?*?*?*?*?*?,4.9,-3.4,53,99507.5,139,1400,279,39.5,178.2,21.8,4096,10102,3461,403,93,1.5,6,3,9999,99999,9,999999999,0.0,999,999,99
3022,2,10,17,0,*?*?*?*?*?*?*?*?*?*?*?*?*?*?*?*?*?*?*?*?*?*?,4.2,-3.7,55,99507.5,0,-0,300,0.0,-0.0,0.0,0,0,0,0,92,1.0,10,5,9999,99999,9,999999999,0.0,999,999,99
3022,2,10,18,0,*?*?*?*?*?*?*?*?*?*?*?*?*?*?*?*?*?*?*?*?*?*?,2.6,-3.1,63,99507.5,0,-0,293,0.0,-0.0,0.0,0,0,0,0,90,1.0,10,5,9999,99999,9,999999999,0.0,999,999,99
3022,2,10,19,0,*?*?*?*?*?*?*?*?*?*?*?*?*?*?*?*?*?*?*?*?*?*?,2.0,-3.4,64,99507.5,0,-0,290,0.0,-0.0,0.0,0,0,0,0,88,1.0,10,5,9999,99999,9,999999999,0.0,999,999,99
3022,2,10,20,0,*?*?*?*?*?*?*?*?*?*?*?*?*?*?*?*?*?*?*?*?*?*?,1.6,-3.7,66,99507.5,0,-0,289,0.0,-0.0,0.0,0,0,0,0,87,1.0,10,5,9999,99999,9,999999999,0.0,999,999,99
3022,2,10,21,0,*?*?*?*?*?*?*?*?*?*?*?*?*?*?*?*?*?*?*?*?*?*?,1.3,-2.9,71,99507.5,0,-0,287,0.0,-0.0,0.0,0,0,0,0,85,0.5,10,5,9999,99999,9,999999999,0.0,999,999,99
3022,2,10,22,0,*?*?*?*?*?*?*?*?*?*?*?*?*?*?*?*?*?*?*?*?*?*?,1.0,-2.7,74,99507.5,0,-0,286,0.0,-0.0,0.0,0,0,0,0,83,0.5,10,5,9999,99999,9,999999999,0.0,999,999,99
3022,2,10,23,0,*?*?*?*?*?*?*?*?*?*?*?*?*?*?*?*?*?*?*?*?*?*?,1.1,-2.4,75,99507.5,0,-0,286,0.0,-0.0,0.0,0,0,0,0,82,1.0,10,5,9999,99999,9,999999999,0.0,999,999,99
3022,2,10,24,0,*?*?*?*?*?*?*?*?*?*?*?*?*?*?*?*?*?*?*?*?*?*?,2.7,1.9,93,99507.5,0,-0,292,0.0,-0.0,0.0,0,0,0,0,110,1.0,10,5,9999,99999,9,999999999,0.0,999,999,99
3022,2,11,1,0,*?*?*?*?*?*?*?*?*?*?*?*?*?*?*?*?*?*?*?*?*?*?,2.8,2.5,100,100270,0,-0,293,0.0,-0.0,0.0,0,0,0,0,82,1.0,10,5,9999,99999,9,999999999,0.0,999,999,99
3022,2,11,2,0,*?*?*?*?*?*?*?*?*?*?*?*?*?*?*?*?*?*?*?*?*?*?,3.6,3.6,100,100270,0,-0,296,0.0,-0.0,0.0,0,0,0,0,83,0.5,10,5,9999,99999,9,999999999,0.0,999,999,99
3022,2,11,3,0,*?*?*?*?*?*?*?*?*?*?*?*?*?*?*?*?*?*?*?*?*?*?,3.1,3.0,100,100270,0,-0,294,0.0,-0.0,0.0,0,0,0,0,85,1.0,10,5,9999,99999,9,999999999,0.0,999,999,99
3022,2,11,4,0,*?*?*?*?*?*?*?*?*?*?*?*?*?*?*?*?*?*?*?*?*?*?,2.3,2.3,100,100270,0,-0,291,0.0,-0.0,0.0,0,0,0,0,87,0.5,10,5,9999,99999,9,999999999,0.0,999,999,99
3022,2,11,5,0,*?*?*?*?*?*?*?*?*?*?*?*?*?*?*?*?*?*?*?*?*?*?,1.3,1.3,100,100270,0,-0,287,0.0,-0.0,0.0,0,0,0,0,88,0.5,10,5,9999,99999,9,999999999,0.0,999,999,99
3022,2,11,6,0,*?*?*?*?*?*?*?*?*?*?*?*?*?*?*?*?*?*?*?*?*?*?,2.0,1.9,100,100270,0,-0,289,0.0,-0.0,0.0,0,0,0,0,90,0.5,10,5,9999,99999,9,999999999,0.0,999,999,99
3022,2,11,7,0,*?*?*?*?*?*?*?*?*?*?*?*?*?*?*?*?*?*?*?*?*?*?,2.5,2.5,100,100270,0,-0,282,0.0,-0.0,0.0,0,0,0,0,92,0.5,8,4,9999,99999,9,999999999,0.0,999,999,99
3022,2,11,8,0,*?*?*?*?*?*?*?*?*?*?*?*?*?*?*?*?*?*?*?*?*?*?,2.7,2.7,100,100270,90,1406,283,7.8,30.7,5.8,928,1221,981,96,93,0.5,8,4,9999,99999,9,999999999,0.0,999,999,99
3022,2,11,9,0,*?*?*?*?*?*?*?*?*?*?*?*?*?*?*?*?*?*?*?*?*?*?,3.5,3.6,100,100270,258,1403,278,109.7,267.2,60.5,11430,19190,7969,1097,95,1.0,6,3,9999,99999,9,999999999,0.0,999,999,99
3022,2,11,10,0,*?*?*?*?*?*?*?*?*?*?*?*?*?*?*?*?*?*?*?*?*?*?,3.8,2.7,98,100270,390,1403,279,187.6,302.5,103.6,19920,26465,12130,2028,97,1.0,6,3,9999,99999,9,999999999,0.0,999,999,99
3022,2,11,11,0,*?*?*?*?*?*?*?*?*?*?*?*?*?*?*?*?*?*?*?*?*?*?,5.2,2.3,87,100270,476,1402,294,182.2,135.2,136.2,19850,12775,15551,3096,98,0.5,8,4,9999,99999,9,999999999,0.0,999,999,99
3022,2,11,12,0,*?*?*?*?*?*?*?*?*?*?*?*?*?*?*?*?*?*?*?*?*?*?,6.7,0.8,71,100270,511,1401,294,234.0,229.1,150.5,24804,22042,17214,3124,100,0.5,7,4,9999,99999,9,999999999,0.0,999,999,99
3022,2,11,13,0,*?*?*?*?*?*?*?*?*?*?*?*?*?*?*?*?*?*?*?*?*?*?,6.5,2.3,78,100270,493,1402,294,224.2,227.7,144.2,23754,21664,16534,2970,100,1.5,7,4,9999,99999,9,999999999,0.0,999,999,99
3022,2,11,14,0,*?*?*?*?*?*?*?*?*?*?*?*?*?*?*?*?*?*?*?*?*?*?,6.8,2.5,79,100270,422,1402,291,206.9,307.8,114.2,21967,27786,13304,2264,100,1.0,6,3,9999,99999,9,999999999,0.0,999,999,99
3022,2,11,15,0,*?*?*?*?*?*?*?*?*?*?*?*?*?*?*?*?*?*?*?*?*?*?,6.6,3.6,86,100270,304,1403,300,104.5,121.4,78.1,11414,9824,9053,1690,100,1.0,8,4,9999,99999,9,999999999,0.0,999,999,99
3022,2,11,16,0,*?*?*?*?*?*?*?*?*?*?*?*?*?*?*?*?*?*?*?*?*?*?,6.7,3.4,84,100270,146,1400,300,33.3,80.4,24.9,3627,4012,3153,426,100,1.5,8,4,9999,99999,9,999999999,0.0,999,999,99
3022,2,11,17,0,*?*?*?*?*?*?*?*?*?*?*?*?*?*?*?*?*?*?*?*?*?*?,6.0,2.3,82,100270,0,-0,307,0.0,-0.0,0.0,0,0,0,0,100,1.0,10,5,9999,99999,9,999999999,0.0,999,999,99
3022,2,11,18,0,*?*?*?*?*?*?*?*?*?*?*?*?*?*?*?*?*?*?*?*?*?*?,5.1,2.5,88,100270,0,-0,303,0.0,-0.0,0.0,0,0,0,0,100,1.0,10,5,9999,99999,9,999999999,0.0,999,999,99
3022,2,11,19,0,*?*?*?*?*?*?*?*?*?*?*?*?*?*?*?*?*?*?*?*?*?*?,4.6,4.3,100,100270,0,-0,300,0.0,-0.0,0.0,0,0,0,0,100,1.0,10,5,9999,99999,9,999999999,0.0,999,999,99
3022,2,11,20,0,*?*?*?*?*?*?*?*?*?*?*?*?*?*?*?*?*?*?*?*?*?*?,3.9,2.9,98,100270,0,-0,297,0.0,-0.0,0.0,0,0,0,0,100,1.0,10,5,9999,99999,9,999999999,0.0,999,999,99
3022,2,11,21,0,*?*?*?*?*?*?*?*?*?*?*?*?*?*?*?*?*?*?*?*?*?*?,3.7,2.1,95,100270,0,-0,297,0.0,-0.0,0.0,0,0,0,0,100,0.5,10,5,9999,99999,9,999999999,0.0,999,999,99
3022,2,11,22,0,*?*?*?*?*?*?*?*?*?*?*?*?*?*?*?*?*?*?*?*?*?*?,2.9,0.4,89,100270,0,-0,294,0.0,-0.0,0.0,0,0,0,0,100,0.5,10,5,9999,99999,9,999999999,0.0,999,999,99
3022,2,11,23,0,*?*?*?*?*?*?*?*?*?*?*?*?*?*?*?*?*?*?*?*?*?*?,2.8,1.5,97,100270,0,-0,293,0.0,-0.0,0.0,0,0,0,0,100,1.0,10,5,9999,99999,9,999999999,0.0,999,999,99
3022,2,11,24,0,*?*?*?*?*?*?*?*?*?*?*?*?*?*?*?*?*?*?*?*?*?*?,1.3,0.2,98,100270,0,-0,287,0.0,-0.0,0.0,0,0,0,0,80,1.0,10,5,9999,99999,9,999999999,0.0,999,999,99
3022,2,12,1,0,*?*?*?*?*?*?*?*?*?*?*?*?*?*?*?*?*?*?*?*?*?*?,3.0,-0.0,87,101448,0,-0,294,0.0,-0.0,0.0,0,0,0,0,102,1.0,10,5,9999,99999,9,999999999,0.0,999,999,99
3022,2,12,2,0,*?*?*?*?*?*?*?*?*?*?*?*?*?*?*?*?*?*?*?*?*?*?,3.3,-0.6,81,101448,0,-0,295,0.0,-0.0,0.0,0,0,0,0,103,0.5,10,5,9999,99999,9,999999999,0.0,999,999,99
3022,2,12,3,0,*?*?*?*?*?*?*?*?*?*?*?*?*?*?*?*?*?*?*?*?*?*?,2.5,-2.4,74,101448,0,-0,292,0.0,-0.0,0.0,0,0,0,0,105,1.0,10,5,9999,99999,9,999999999,0.0,999,999,99
3022,2,12,4,0,*?*?*?*?*?*?*?*?*?*?*?*?*?*?*?*?*?*?*?*?*?*?,2.8,-1.9,75,101448,0,-0,293,0.0,-0.0,0.0,0,0,0,0,107,0.5,10,5,9999,99999,9,999999999,0.0,999,999,99
3022,2,12,5,0,*?*?*?*?*?*?*?*?*?*?*?*?*?*?*?*?*?*?*?*?*?*?,2.8,-0.6,84,101448,0,-0,293,0.0,-0.0,0.0,0,0,0,0,108,0.5,10,5,9999,99999,9,999999999,0.0,999,999,99
3022,2,12,6,0,*?*?*?*?*?*?*?*?*?*?*?*?*?*?*?*?*?*?*?*?*?*?,2.7,1.3,97,101448,0,-0,293,0.0,-0.0,0.0,0,0,0,0,110,0.5,10,5,9999,99999,9,999999999,0.0,999,999,99
3022,2,12,7,0,*?*?*?*?*?*?*?*?*?*?*?*?*?*?*?*?*?*?*?*?*?*?,2.0,1.7,100,101448,0,-0,275,0.0,-0.0,0.0,0,0,0,0,112,0.5,7,4,9999,99999,9,999999999,0.0,999,999,99
3022,2,12,8,0,*?*?*?*?*?*?*?*?*?*?*?*?*?*?*?*?*?*?*?*?*?*?,1.1,1.0,100,101448,97,1406,281,8.3,15.9,7.2,976,738,922,148,113,0.5,9,5,9999,99999,9,999999999,0.0,999,999,99
3022,2,12,9,0,*?*?*?*?*?*?*?*?*?*?*?*?*?*?*?*?*?*?*?*?*?*?,3.1,0.8,92,101448,265,1402,289,65.6,46.2,56.9,7246,3534,6692,1218,115,1.0,9,5,9999,99999,9,999999999,0.0,999,999,99
3022,2,12,10,0,*?*?*?*?*?*?*?*?*?*?*?*?*?*?*?*?*?*?*?*?*?*?,4.9,1.5,84,101448,397,1402,297,110.5,51.9,95.8,12133,4631,10835,2581,117,1.0,9,5,9999,99999,9,999999999,0.0,999,999,99
3022,2,12,11,0,*?*?*?*?*?*?*?*?*?*?*?*?*?*?*?*?*?*?*?*?*?*?,6.9,3.2,84,101448,484,1403,296,219.3,227.0,141.0,23224,21463,16190,2893,118,0.5,7,4,9999,99999,9,999999999,0.0,999,999,99
3022,2,12,12,0,*?*?*?*?*?*?*?*?*?*?*?*?*?*?*?*?*?*?*?*?*?*?,8.2,4.8,86,101448,519,1403,294,281.5,399.4,133.7,29352,37497,16668,2595,120,0.5,5,3,9999,99999,9,999999999,0.0,999,999,99
3022,2,12,13,0,*?*?*?*?*?*?*?*?*?*?*?*?*?*?*?*?*?*?*?*?*?*?,8.2,4.3,83,101448,500,1401,298,253.2,317.8,139.7,26926,30394,16103,2858,120,1.5,6,3,9999,99999,9,999999999,0.0,999,999,99
3022,2,12,14,0,*?*?*?*?*?*?*?*?*?*?*?*?*?*?*?*?*?*?*?*?*?*?,8.1,4.5,84,101448,430,1404,298,211.3,308.9,116.6,22438,28067,13574,2318,120,1.0,6,3,9999,99999,9,999999999,0.0,999,999,99
3022,2,12,15,0,*?*?*?*?*?*?*?*?*?*?*?*?*?*?*?*?*?*?*?*?*?*?,8.3,5.0,87,101448,311,1401,312,81.3,48.7,70.5,8920,4064,7985,1843,120,1.0,9,5,9999,99999,9,999999999,0.0,999,999,99
3022,2,12,16,0,*?*?*?*?*?*?*?*?*?*?*?*?*?*?*?*?*?*?*?*?*?*?,8.2,5.6,91,101448,153,1400,307,36.5,84.1,27.3,3958,4332,3432,470,120,1.5,8,4,9999,99999,9,999999999,0.0,999,999,99
3022,2,12,17,0,*?*?*?*?*?*?*?*?*?*?*?*?*?*?*?*?*?*?*?*?*?*?,6.8,6.9,100,101448,0,-0,309,0.0,-0.0,0.0,0,0,0,0,120,1.0,10,5,9999,99999,9,999999999,0.0,999,999,99
3022,2,12,18,0,*?*?*?*?*?*?*?*?*?*?*?*?*?*?*?*?*?*?*?*?*?*?,6.2,6.2,100,101448,0,-0,307,0.0,-0.0,0.0,0,0,0,0,120,1.0,10,5,9999,99999,9,999999999,0.0,999,999,99
3022,2,12,19,0,*?*?*?*?*?*?*?*?*?*?*?*?*?*?*?*?*?*?*?*?*?*?,5.1,5.1,100,101448,0,-0,302,0.0,-0.0,0.0,0,0,0,0,122,1.0,10,5,9999,99999,9,999999999,0.0,999,999,99
3022,2,12,20,0,*?*?*?*?*?*?*?*?*?*?*?*?*?*?*?*?*?*?*?*?*?*?,4.1,4.1,100,101448,0,-0,298,0.0,-0.0,0.0,0,0,0,0,123,1.0,10,5,9999,99999,9,999999999,0.0,999,999,99
3022,2,12,21,0,*?*?*?*?*?*?*?*?*?*?*?*?*?*?*?*?*?*?*?*?*?*?,4.0,3.9,100,101448,0,-0,298,0.0,-0.0,0.0,0,0,0,0,125,0.5,10,5,9999,99999,9,999999999,0.0,999,999,99
3022,2,12,22,0,*?*?*?*?*?*?*?*?*?*?*?*?*?*?*?*?*?*?*?*?*?*?,3.3,3.2,100,101448,0,-0,295,0.0,-0.0,0.0,0,0,0,0,127,0.5,10,5,9999,99999,9,999999999,0.0,999,999,99
3022,2,12,23,0,*?*?*?*?*?*?*?*?*?*?*?*?*?*?*?*?*?*?*?*?*?*?,3.1,3.0,100,101448,0,-0,294,0.0,-0.0,0.0,0,0,0,0,128,1.0,10,5,9999,99999,9,999999999,0.0,999,999,99
3022,2,12,24,0,*?*?*?*?*?*?*?*?*?*?*?*?*?*?*?*?*?*?*?*?*?*?,2.7,0.8,94,101448,0,-0,293,0.0,-0.0,0.0,0,0,0,0,100,1.0,10,5,9999,99999,9,999999999,0.0,999,999,99
3022,2,13,1,0,*?*?*?*?*?*?*?*?*?*?*?*?*?*?*?*?*?*?*?*?*?*?,2.8,2.7,100,100688,0,-0,293,0.0,-0.0,0.0,0,0,0,0,130,1.0,10,5,9999,99999,9,999999999,0.0,999,999,99
3022,2,13,2,0,*?*?*?*?*?*?*?*?*?*?*?*?*?*?*?*?*?*?*?*?*?*?,2.4,2.5,100,100688,0,-0,291,0.0,-0.0,0.0,0,0,0,0,130,0.5,10,5,9999,99999,9,999999999,0.0,999,999,99
3022,2,13,3,0,*?*?*?*?*?*?*?*?*?*?*?*?*?*?*?*?*?*?*?*?*?*?,2.2,2.3,100,100688,0,-0,290,0.0,-0.0,0.0,0,0,0,0,130,1.0,10,5,9999,99999,9,999999999,0.0,999,999,99
3022,2,13,4,0,*?*?*?*?*?*?*?*?*?*?*?*?*?*?*?*?*?*?*?*?*?*?,2.1,1.9,100,100688,0,-0,290,0.0,-0.0,0.0,0,0,0,0,130,0.5,10,5,9999,99999,9,999999999,0.0,999,999,99
3022,2,13,5,0,*?*?*?*?*?*?*?*?*?*?*?*?*?*?*?*?*?*?*?*?*?*?,1.4,1.5,100,100688,0,-0,287,0.0,-0.0,0.0,0,0,0,0,130,0.5,10,5,9999,99999,9,999999999,0.0,999,999,99
3022,2,13,6,0,*?*?*?*?*?*?*?*?*?*?*?*?*?*?*?*?*?*?*?*?*?*?,2.5,2.5,100,100688,0,-0,291,0.0,-0.0,0.0,0,0,0,0,130,0.5,10,5,9999,99999,9,999999999,0.0,999,999,99
3022,2,13,7,0,*?*?*?*?*?*?*?*?*?*?*?*?*?*?*?*?*?*?*?*?*?*?,1.4,1.5,100,100688,0,-0,287,0.0,-0.0,0.0,0,0,0,0,135,0.5,10,5,9999,99999,9,999999999,0.0,999,999,99
3022,2,13,8,0,*?*?*?*?*?*?*?*?*?*?*?*?*?*?*?*?*?*?*?*?*?*?,0.3,0.4,100,100688,104,1405,283,6.1,0.0,6.1,765,-0,765,247,140,0.5,10,5,9999,99999,9,999999999,0.0,999,999,99
3022,2,13,9,0,*?*?*?*?*?*?*?*?*?*?*?*?*?*?*?*?*?*?*?*?*?*?,2.4,1.9,100,100688,272,1400,291,39.2,0.0,39.2,4580,0,4589,1535,145,1.0,10,5,9999,99999,9,999999999,0.0,999,999,99
3022,2,13,10,0,*?*?*?*?*?*?*?*?*?*?*?*?*?*?*?*?*?*?*?*?*?*?,4.4,3.9,100,100688,404,1400,299,65.1,0.0,65.1,7602,0,7622,2647,150,1.0,10,5,9999,99999,9,999999999,0.0,999,999,99
3022,2,13,11,0,*?*?*?*?*?*?*?*?*?*?*?*?*?*?*?*?*?*?*?*?*?*?,6.1,5.0,100,100688,491,1402,307,82.1,0.0,82.1,9615,0,9642,3437,155,0.5,10,5,9999,99999,9,999999999,0.0,999,999,99
3022,2,13,12,0,*?*?*?*?*?*?*?*?*?*?*?*?*?*?*?*?*?*?*?*?*?*?,7.7,6.1,99,100688,526,1401,313,89.0,0.0,89.0,10440,0,10471,3772,160,0.5,10,5,9999,99999,9,999999999,0.0,999,999,99
3022,2,13,13,0,*?*?*?*?*?*?*?*?*?*?*?*?*?*?*?*?*?*?*?*?*?*?,7.6,6.4,100,100688,508,1402,313,85.4,0.0,85.4,10008,0,10037,3596,168,1.5,10,5,9999,99999,9,999999999,0.0,999,999,99
3022,2,13,14,0,*?*?*?*?*?*?*?*?*?*?*?*?*?*?*?*?*?*?*?*?*?*?,7.7,6.4,100,100688,437,1402,313,71.5,0.0,71.5,8355,0,8377,2938,177,1.0,10,5,9999,99999,9,999999999,0.0,999,999,99
3022,2,13,15,0,*?*?*?*?*?*?*?*?*?*?*?*?*?*?*?*?*?*?*?*?*?*?,7.8,5.9,98,100688,318,1400,314,48.2,0.0,48.2,5628,0,5640,1910,185,1.0,10,5,9999,99999,9,999999999,0.0,999,999,99
3022,2,13,16,0,*?*?*?*?*?*?*?*?*?*?*?*?*?*?*?*?*?*?*?*?*?*?,7.5,6.1,100,100688,160,1399,313,17.2,0.0,17.2,2049,-0,2051,671,193,1.5,10,5,9999,99999,9,999999999,0.0,999,999,99
3022,2,13,17,0,*?*?*?*?*?*?*?*?*?*?*?*?*?*?*?*?*?*?*?*?*?*?,6.8,6.1,100,100688,0,-0,309,0.0,-0.0,0.0,0,0,0,0,202,1.0,10,5,9999,99999,9,999999999,0.0,999,999,99
3022,2,13,18,0,*?*?*?*?*?*?*?*?*?*?*?*?*?*?*?*?*?*?*?*?*?*?,5.2,5.1,100,100688,0,-0,303,0.0,-0.0,0.0,0,0,0,0,210,1.0,10,5,9999,99999,9,999999999,0.0,999,999,99
3022,2,13,19,0,*?*?*?*?*?*?*?*?*?*?*?*?*?*?*?*?*?*?*?*?*?*?,4.1,4.1,100,100688,0,-0,298,0.0,-0.0,0.0,0,0,0,0,212,1.0,10,5,9999,99999,9,999999999,0.0,999,999,99
3022,2,13,20,0,*?*?*?*?*?*?*?*?*?*?*?*?*?*?*?*?*?*?*?*?*?*?,3.8,3.8,100,100688,0,-0,297,0.0,-0.0,0.0,0,0,0,0,213,1.0,10,5,9999,99999,9,999999999,0.0,999,999,99
3022,2,13,21,0,*?*?*?*?*?*?*?*?*?*?*?*?*?*?*?*?*?*?*?*?*?*?,3.2,3.2,100,100688,0,-0,294,0.0,-0.0,0.0,0,0,0,0,215,0.5,10,5,9999,99999,9,999999999,0.0,999,999,99
3022,2,13,22,0,*?*?*?*?*?*?*?*?*?*?*?*?*?*?*?*?*?*?*?*?*?*?,2.6,2.5,100,100688,0,-0,292,0.0,-0.0,0.0,0,0,0,0,217,0.5,10,5,9999,99999,9,999999999,0.0,999,999,99
3022,2,13,23,0,*?*?*?*?*?*?*?*?*?*?*?*?*?*?*?*?*?*?*?*?*?*?,2.3,2.3,100,100688,0,-0,291,0.0,-0.0,0.0,0,0,0,0,218,1.0,10,5,9999,99999,9,999999999,0.0,999,999,99
3022,2,13,24,0,*?*?*?*?*?*?*?*?*?*?*?*?*?*?*?*?*?*?*?*?*?*?,3.0,2.9,100,100688,0,-0,294,0.0,-0.0,0.0,0,0,0,0,130,1.0,10,5,9999,99999,9,999999999,0.0,999,999,99
3022,2,14,1,0,*?*?*?*?*?*?*?*?*?*?*?*?*?*?*?*?*?*?*?*?*?*?,2.2,2.1,100,100813,0,-0,290,0.0,-0.0,0.0,0,0,0,0,217,1.0,10,5,9999,99999,9,999999999,0.0,999,999,99
3022,2,14,2,0,*?*?*?*?*?*?*?*?*?*?*?*?*?*?*?*?*?*?*?*?*?*?,2.3,2.3,100,100813,0,-0,291,0.0,-0.0,0.0,0,0,0,0,213,0.5,10,5,9999,99999,9,999999999,0.0,999,999,99
3022,2,14,3,0,*?*?*?*?*?*?*?*?*?*?*?*?*?*?*?*?*?*?*?*?*?*?,2.5,2.5,100,100813,0,-0,291,0.0,-0.0,0.0,0,0,0,0,210,1.0,10,5,9999,99999,9,999999999,0.0,999,999,99
3022,2,14,4,0,*?*?*?*?*?*?*?*?*?*?*?*?*?*?*?*?*?*?*?*?*?*?,2.5,2.5,100,100813,0,-0,291,0.0,-0.0,0.0,0,0,0,0,207,0.5,10,5,9999,99999,9,999999999,0.0,999,999,99
3022,2,14,5,0,*?*?*?*?*?*?*?*?*?*?*?*?*?*?*?*?*?*?*?*?*?*?,2.5,2.5,100,100813,0,-0,291,0.0,-0.0,0.0,0,0,0,0,203,0.5,10,5,9999,99999,9,999999999,0.0,999,999,99
3022,2,14,6,0,*?*?*?*?*?*?*?*?*?*?*?*?*?*?*?*?*?*?*?*?*?*?,2.7,2.7,100,100813,0,-0,292,0.0,-0.0,0.0,0,0,0,0,200,0.5,10,5,9999,99999,9,999999999,0.0,999,999,99
3022,2,14,7,0,*?*?*?*?*?*?*?*?*?*?*?*?*?*?*?*?*?*?*?*?*?*?,2.2,2.3,100,100813,0,-0,286,0.0,-0.0,0.0,0,0,0,0,203,0.5,9,5,9999,99999,9,999999999,0.0,999,999,99
3022,2,14,8,0,*?*?*?*?*?*?*?*?*?*?*?*?*?*?*?*?*?*?*?*?*?*?,1.7,1.7,100,100813,111,1402,260,25.2,187.3,10.4,2706,11084,1793,245,207,0.5,4,2,9999,99999,9,999999999,0.0,999,999,99
3022,2,14,9,0,*?*?*?*?*?*?*?*?*?*?*?*?*?*?*?*?*?*?*?*?*?*?,2.6,1.9,99,100813,280,1403,264,135.8,400.0,55.9,13844,30357,8185,994,210,1.0,4,2,9999,99999,9,999999999,0.0,999,999,99
3022,2,14,10,0,*?*?*?*?*?*?*?*?*?*?*?*?*?*?*?*?*?*?*?*?*?*?,3.5,2.7,97,100813,412,1402,282,181.1,220.0,116.5,19159,19667,13511,2325,213,1.0,7,4,9999,99999,9,999999999,0.0,999,999,99
3022,2,14,11,0,*?*?*?*?*?*?*?*?*?*?*?*?*?*?*?*?*?*?*?*?*?*?,3.7,2.5,95,100813,499,1403,273,268.9,396.8,127.7,28031,36861,15985,2460,217,0.5,5,3,9999,99999,9,999999999,0.0,999,999,99
3022,2,14,12,0,*?*?*?*?*?*?*?*?*?*?*?*?*?*?*?*?*?*?*?*?*?*?,4.9,2.7,89,100813,534,1402,278,291.1,401.2,138.3,30363,37954,17187,2700,220,0.5,5,3,9999,99999,9,999999999,0.0,999,999,99
3022,2,14,13,0,*?*?*?*?*?*?*?*?*?*?*?*?*?*?*?*?*?*?*?*?*?*?,4.7,2.3,87,100813,515,1400,277,279.5,399.0,132.7,29133,37397,16552,2574,225,1.5,5,3,9999,99999,9,999999999,0.0,999,999,99
3022,2,14,14,0,*?*?*?*?*?*?*?*?*?*?*?*?*?*?*?*?*?*?*?*?*?*?,4.6,1.7,85,100813,444,1400,271,243.6,451.9,100.4,25667,40633,12951,1876,230,1.0,4,2,9999,99999,9,999999999,0.0,999,999,99
3022,2,14,15,0,*?*?*?*?*?*?*?*?*?*?*?*?*?*?*?*?*?*?*?*?*?*?,4.9,1.3,80,100813,326,1403,282,149.8,288.9,82.7,15521,23080,10621,1528,235,1.0,6,3,9999,99999,9,999999999,0.0,999,999,99
3022,2,14,16,0,*?*?*?*?*?*?*?*?*?*?*?*?*?*?*?*?*?*?*?*?*?*?,4.9,0.4,75,100813,167,1399,287,50.6,151.4,32.6,5374,8640,4502,573,240,1.5,7,4,9999,99999,9,999999999,0.0,999,999,99
3022,2,14,17,0,*?*?*?*?*?*?*?*?*?*?*?*?*?*?*?*?*?*?*?*?*?*?,4.8,1.3,80,100813,0,-0,302,0.0,-0.0,0.0,0,0,0,0,245,1.0,10,5,9999,99999,9,999999999,0.0,999,999,99
3022,2,14,18,0,*?*?*?*?*?*?*?*?*?*?*?*?*?*?*?*?*?*?*?*?*?*?,3.8,0.6,83,100813,0,-0,297,0.0,-0.0,0.0,0,0,0,0,250,1.0,10,5,9999,99999,9,999999999,0.0,999,999,99
3022,2,14,19,0,*?*?*?*?*?*?*?*?*?*?*?*?*?*?*?*?*?*?*?*?*?*?,3.1,-0.2,82,100813,0,-0,294,0.0,-0.0,0.0,0,0,0,0,248,1.0,10,5,9999,99999,9,999999999,0.0,999,999,99
3022,2,14,20,0,*?*?*?*?*?*?*?*?*?*?*?*?*?*?*?*?*?*?*?*?*?*?,3.8,-0.6,75,100813,0,-0,298,0.0,-0.0,0.0,0,0,0,0,247,1.0,10,5,9999,99999,9,999999999,0.0,999,999,99
3022,2,14,21,0,*?*?*?*?*?*?*?*?*?*?*?*?*?*?*?*?*?*?*?*?*?*?,3.4,-0.6,77,100813,0,-0,296,0.0,-0.0,0.0,0,0,0,0,245,0.5,10,5,9999,99999,9,999999999,0.0,999,999,99
3022,2,14,22,0,*?*?*?*?*?*?*?*?*?*?*?*?*?*?*?*?*?*?*?*?*?*?,3.5,-0.8,75,100813,0,-0,296,0.0,-0.0,0.0,0,0,0,0,243,0.5,10,5,9999,99999,9,999999999,0.0,999,999,99
3022,2,14,23,0,*?*?*?*?*?*?*?*?*?*?*?*?*?*?*?*?*?*?*?*?*?*?,2.8,-1.1,78,100813,0,-0,293,0.0,-0.0,0.0,0,0,0,0,242,1.0,10,5,9999,99999,9,999999999,0.0,999,999,99
3022,2,14,24,0,*?*?*?*?*?*?*?*?*?*?*?*?*?*?*?*?*?*?*?*?*?*?,2.1,2.1,100,100813,0,-0,290,0.0,-0.0,0.0,0,0,0,0,220,1.0,10,5,9999,99999,9,999999999,0.0,999,999,99
3022,2,15,1,0,*?*?*?*?*?*?*?*?*?*?*?*?*?*?*?*?*?*?*?*?*?*?,1.4,1.5,100,101813,0,-0,287,0.0,-0.0,0.0,0,0,0,0,237,1.0,10,5,9999,99999,9,999999999,0.0,999,999,99
3022,2,15,2,0,*?*?*?*?*?*?*?*?*?*?*?*?*?*?*?*?*?*?*?*?*?*?,1.0,1.0,100,101813,0,-0,285,0.0,-0.0,0.0,0,0,0,0,233,0.5,10,5,9999,99999,9,999999999,0.0,999,999,99
3022,2,15,3,0,*?*?*?*?*?*?*?*?*?*?*?*?*?*?*?*?*?*?*?*?*?*?,0.5,0.4,100,101813,0,-0,283,0.0,-0.0,0.0,0,0,0,0,230,1.0,10,5,9999,99999,9,999999999,0.0,999,999,99
3022,2,15,4,0,*?*?*?*?*?*?*?*?*?*?*?*?*?*?*?*?*?*?*?*?*?*?,0.0,-0.0,100,101813,0,-0,281,0.0,-0.0,0.0,0,0,0,0,227,0.5,10,5,9999,99999,9,999999999,0.0,999,999,99
3022,2,15,5,0,*?*?*?*?*?*?*?*?*?*?*?*?*?*?*?*?*?*?*?*?*?*?,-0.5,-0.4,100,101813,0,-0,279,0.0,-0.0,0.0,0,0,0,0,223,0.5,10,5,9999,99999,9,999999999,0.0,999,999,99
3022,2,15,6,0,*?*?*?*?*?*?*?*?*?*?*?*?*?*?*?*?*?*?*?*?*?*?,-0.1,-0.0,100,101813,0,-0,281,0.0,-0.0,0.0,0,0,0,0,220,0.5,10,5,9999,99999,9,999999999,0.0,999,999,99
3022,2,15,7,0,*?*?*?*?*?*?*?*?*?*?*?*?*?*?*?*?*?*?*?*?*?*?,0.4,0.4,100,101813,0,-0,259,0.0,-0.0,0.0,0,0,0,0,218,0.5,5,3,9999,99999,9,999999999,0.0,999,999,99
3022,2,15,8,0,*?*?*?*?*?*?*?*?*?*?*?*?*?*?*?*?*?*?*?*?*?*?,0.8,0.4,100,101813,118,1399,256,30.0,209.0,12.4,3178,12562,2108,282,217,0.5,4,2,9999,99999,9,999999999,0.0,999,999,99
3022,2,15,9,0,*?*?*?*?*?*?*?*?*?*?*?*?*?*?*?*?*?*?*?*?*?*?,1.1,0.2,100,101813,287,1401,252,143.5,446.2,52.1,14744,34429,7756,945,215,1.0,3,2,9999,99999,9,999999999,0.0,999,999,99
3022,2,15,10,0,*?*?*?*?*?*?*?*?*?*?*?*?*?*?*?*?*?*?*?*?*?*?,2.2,-0.0,97,101813,419,1400,266,219.0,384.1,104.0,22824,33837,13236,1952,213,1.0,5,3,9999,99999,9,999999999,0.0,999,999,99
3022,2,15,11,0,*?*?*?*?*?*?*?*?*?*?*?*?*?*?*?*?*?*?*?*?*?*?,3.6,0.2,89,101813,506,1401,266,284.3,462.6,117.1,29957,43232,14922,2235,212,0.5,4,2,9999,99999,9,999999999,0.0,999,999,99
3022,2,15,12,0,*?*?*?*?*?*?*?*?*?*?*?*?*?*?*?*?*?*?*?*?*?*?,4.6,2.1,96,101813,541,1400,267,313.6,516.9,113.8,33431,49227,14694,2179,210,0.5,3,2,9999,99999,9,999999999,0.0,999,999,99
3022,2,15,13,0,*?*?*?*?*?*?*?*?*?*?*?*?*?*?*?*?*?*?*?*?*?*?,4.6,2.1,96,101813,523,1401,277,284.3,399.9,135.0,29644,37633,16816,2626,205,1.5,5,3,9999,99999,9,999999999,0.0,999,999,99
3022,2,15,14,0,*?*?*?*?*?*?*?*?*?*?*?*?*?*?*?*?*?*?*?*?*?*?,4.3,1.7,95,101813,452,1402,261,255.9,533.3,83.9,26399,47840,12051,1569,200,1.0,2,1,9999,99999,9,999999999,0.0,999,999,99
3022,2,15,15,0,*?*?*?*?*?*?*?*?*?*?*?*?*?*?*?*?*?*?*?*?*?*?,4.7,3.0,100,101813,333,1402,282,154.2,290.8,85.1,15964,23443,10904,1575,195,1.0,6,3,9999,99999,9,999999999,0.0,999,999,99
3022,2,15,16,0,*?*?*?*?*?*?*?*?*?*?*?*?*?*?*?*?*?*?*?*?*?*?,4.3,3.6,100,101813,174,1398,299,20.0,0.0,20.0,2369,-0,2371,777,190,1.5,10,5,9999,99999,9,999999999,0.0,999,999,99
3022,2,15,17,0,*?*?*?*?*?*?*?*?*?*?*?*?*?*?*?*?*?*?*?*?*?*?,3.7,3.0,100,101813,0,-0,297,0.0,-0.0,0.0,0,0,0,0,185,1.0,10,5,9999,99999,9,999999999,0.0,999,999,99
3022,2,15,18,0,*?*?*?*?*?*?*?*?*?*?*?*?*?*?*?*?*?*?*?*?*?*?,3.0,2.9,100,101813,0,-0,294,0.0,-0.0,0.0,0,0,0,0,180,1.0,10,5,9999,99999,9,999999999,0.0,999,999,99
3022,2,15,19,0,*?*?*?*?*?*?*?*?*?*?*?*?*?*?*?*?*?*?*?*?*?*?,1.7,1.5,100,101813,0,-0,288,0.0,-0.0,0.0,0,0,0,0,177,1.0,10,5,9999,99999,9,999999999,0.0,999,999,99
3022,2,15,20,0,*?*?*?*?*?*?*?*?*?*?*?*?*?*?*?*?*?*?*?*?*?*?,2.1,2.1,100,101813,0,-0,290,0.0,-0.0,0.0,0,0,0,0,173,1.0,10,5,9999,99999,9,999999999,0.0,999,999,99
3022,2,15,21,0,*?*?*?*?*?*?*?*?*?*?*?*?*?*?*?*?*?*?*?*?*?*?,2.4,1.0,100,101813,0,-0,291,0.0,-0.0,0.0,0,0,0,0,170,0.5,10,5,9999,99999,9,999999999,0.0,999,999,99
3022,2,15,22,0,*?*?*?*?*?*?*?*?*?*?*?*?*?*?*?*?*?*?*?*?*?*?,1.1,0.6,100,101813,0,-0,286,0.0,-0.0,0.0,0,0,0,0,167,0.5,10,5,9999,99999,9,999999999,0.0,999,999,99
3022,2,15,23,0,*?*?*?*?*?*?*?*?*?*?*?*?*?*?*?*?*?*?*?*?*?*?,0.8,-0.0,100,101813,0,-0,285,0.0,-0.0,0.0,0,0,0,0,163,1.0,10,5,9999,99999,9,999999999,0.0,999,999,99
3022,2,15,24,0,*?*?*?*?*?*?*?*?*?*?*?*?*?*?*?*?*?*?*?*?*?*?,2.1,0.6,100,101813,0,-0,290,0.0,-0.0,0.0,0,0,0,0,240,1.0,10,5,9999,99999,9,999999999,0.0,999,999,99
3022,2,16,1,0,*?*?*?*?*?*?*?*?*?*?*?*?*?*?*?*?*?*?*?*?*?*?,0.5,-1.1,87,101778,0,-0,284,0.0,-0.0,0.0,0,0,0,0,162,1.0,10,5,9999,99999,9,999999999,0.5,999,999,99
3022,2,16,2,0,*?*?*?*?*?*?*?*?*?*?*?*?*?*?*?*?*?*?*?*?*?*?,0.5,-1.7,83,101778,0,-0,284,0.0,-0.0,0.0,0,0,0,0,163,0.5,10,5,9999,99999,9,999999999,0.7,999,999,99
3022,2,16,3,0,*?*?*?*?*?*?*?*?*?*?*?*?*?*?*?*?*?*?*?*?*?*?,1.5,-0.4,86,101778,0,-0,288,0.0,-0.0,0.0,0,0,0,0,165,1.0,10,5,9999,99999,9,999999999,1.2,999,999,99
3022,2,16,4,0,*?*?*?*?*?*?*?*?*?*?*?*?*?*?*?*?*?*?*?*?*?*?,1.1,-0.6,87,101778,0,-0,286,0.0,-0.0,0.0,0,0,0,0,167,0.5,10,5,9999,99999,9,999999999,0.1,999,999,99
3022,2,16,5,0,*?*?*?*?*?*?*?*?*?*?*?*?*?*?*?*?*?*?*?*?*?*?,0.7,-0.6,90,101778,0,-0,284,0.0,-0.0,0.0,0,0,0,0,168,0.5,10,5,9999,99999,9,999999999,0.0,999,999,99
3022,2,16,6,0,*?*?*?*?*?*?*?*?*?*?*?*?*?*?*?*?*?*?*?*?*?*?,1.0,-1.1,85,101778,0,-0,286,0.0,-0.0,0.0,0,0,0,0,170,0.5,10,5,9999,99999,9,999999999,0.0,999,999,99
3022,2,16,7,0,*?*?*?*?*?*?*?*?*?*?*?*?*?*?*?*?*?*?*?*?*?*?,0.8,-0.6,89,101778,0,-0,285,0.0,-0.0,0.0,0,0,0,0,172,0.5,10,5,9999,99999,9,999999999,0.0,999,999,99
3022,2,16,8,0,*?*?*?*?*?*?*?*?*?*?*?*?*?*?*?*?*?*?*?*?*?*?,0.9,-0.4,89,101778,125,1395,265,31.5,157.3,17.4,3293,8571,2832,327,173,0.5,6,3,9999,99999,9,999999999,0.1,999,999,99
3022,2,16,9,0,*?*?*?*?*?*?*?*?*?*?*?*?*?*?*?*?*?*?*?*?*?*?,1.3,-0.4,87,101778,294,1398,262,140.3,350.1,66.6,14687,26822,8774,1209,175,1.0,5,3,9999,99999,9,999999999,0.0,999,999,99
3022,2,16,10,0,*?*?*?*?*?*?*?*?*?*?*?*?*?*?*?*?*?*?*?*?*?*?,1.5,-0.2,87,101778,427,1401,258,232.5,448.3,95.8,24494,39809,12404,1780,177,1.0,4,2,9999,99999,9,999999999,0.0,999,999,99
3022,2,16,11,0,*?*?*?*?*?*?*?*?*?*?*?*?*?*?*?*?*?*?*?*?*?*?,2.6,0.2,84,101778,514,1401,267,278.7,398.8,132.4,29065,37296,16543,2565,178,0.5,5,3,9999,99999,9,999999999,0.4,999,999,99
3022,2,16,12,0,*?*?*?*?*?*?*?*?*?*?*?*?*?*?*?*?*?*?*?*?*?*?,3.1,-0.0,79,101778,549,1400,269,301.0,403.0,143.0,31393,38376,17717,2810,180,0.5,5,3,9999,99999,9,999999999,0.1,999,999,99
3022,2,16,13,0,*?*?*?*?*?*?*?*?*?*?*?*?*?*?*?*?*?*?*?*?*?*?,3.0,-0.2,79,101778,530,1399,274,271.3,320.9,149.7,28876,31229,17186,3102,173,1.5,6,3,9999,99999,9,999999999,0.0,999,999,99
3022,2,16,14,0,*?*?*?*?*?*?*?*?*?*?*?*?*?*?*?*?*?*?*?*?*?*?,3.3,0.2,80,101778,459,1400,275,229.1,313.0,126.4,24339,29130,14650,2545,167,1.0,6,3,9999,99999,9,999999999,0.0,999,999,99
3022,2,16,15,0,*?*?*?*?*?*?*?*?*?*?*?*?*?*?*?*?*?*?*?*?*?*?,2.9,0.6,85,101778,340,1400,279,143.0,210.2,91.9,15119,17331,10793,1785,160,1.0,7,4,9999,99999,9,999999999,0.0,999,999,99
3022,2,16,16,0,*?*?*?*?*?*?*?*?*?*?*?*?*?*?*?*?*?*?*?*?*?*?,2.9,0.2,82,101778,181,1397,279,58.2,160.5,37.4,6143,9586,5109,664,153,1.5,7,4,9999,99999,9,999999999,0.0,999,999,99
3022,2,16,17,0,*?*?*?*?*?*?*?*?*?*?*?*?*?*?*?*?*?*?*?*?*?*?,2.1,0.6,89,101778,0,-0,290,0.0,-0.0,0.0,0,0,0,0,147,1.0,10,5,9999,99999,9,999999999,0.0,999,999,99
3022,2,16,18,0,*?*?*?*?*?*?*?*?*?*?*?*?*?*?*?*?*?*?*?*?*?*?,2.6,1.0,88,101778,0,-0,292,0.0,-0.0,0.0,0,0,0,0,140,1.0,10,5,9999,99999,9,999999999,0.0,999,999,99
3022,2,16,19,0,*?*?*?*?*?*?*?*?*?*?*?*?*?*?*?*?*?*?*?*?*?*?,1.8,-0.0,87,101778,0,-0,289,0.0,-0.0,0.0,0,0,0,0,142,1.0,10,5,9999,99999,9,999999999,0.0,999,999,99
3022,2,16,20,0,*?*?*?*?*?*?*?*?*?*?*?*?*?*?*?*?*?*?*?*?*?*?,2.2,0.2,85,101778,0,-0,291,0.0,-0.0,0.0,0,0,0,0,143,1.0,10,5,9999,99999,9,999999999,0.0,999,999,99
3022,2,16,21,0,*?*?*?*?*?*?*?*?*?*?*?*?*?*?*?*?*?*?*?*?*?*?,1.9,-0.8,80,101778,0,-0,289,0.0,-0.0,0.0,0,0,0,0,145,0.5,10,5,9999,99999,9,999999999,0.0,999,999,99
3022,2,16,22,0,*?*?*?*?*?*?*?*?*?*?*?*?*?*?*?*?*?*?*?*?*?*?,1.7,-0.8,81,101778,0,-0,289,0.0,-0.0,0.0,0,0,0,0,147,0.5,10,5,9999,99999,9,999999999,0.0,999,999,99
3022,2,16,23,0,*?*?*?*?*?*?*?*?*?*?*?*?*?*?*?*?*?*?*?*?*?*?,3.0,-0.2,79,101778,0,-0,294,0.0,-0.0,0.0,0,0,0,0,148,1.0,10,5,9999,99999,9,999999999,0.0,999,999,99
3022,2,16,24,0,*?*?*?*?*?*?*?*?*?*?*?*?*?*?*?*?*?*?*?*?*?*?,0.6,-0.6,91,101778,0,-0,284,0.0,-0.0,0.0,0,0,0,0,160,1.0,10,5,9999,99999,9,999999999,0.0,999,999,99
3022,2,17,1,0,*?*?*?*?*?*?*?*?*?*?*?*?*?*?*?*?*?*?*?*?*?*?,5.0,4.6,100,101598,0,-0,302,0.0,-0.0,0.0,0,0,0,0,148,1.0,10,5,9999,99999,9,999999999,0.0,999,999,99
3022,2,17,2,0,*?*?*?*?*?*?*?*?*?*?*?*?*?*?*?*?*?*?*?*?*?*?,5.6,5.6,100,101598,0,-0,304,0.0,-0.0,0.0,0,0,0,0,147,0.5,10,5,9999,99999,9,999999999,0.0,999,999,99
3022,2,17,3,0,*?*?*?*?*?*?*?*?*?*?*?*?*?*?*?*?*?*?*?*?*?*?,5.4,5.3,100,101598,0,-0,303,0.0,-0.0,0.0,0,0,0,0,145,1.0,10,5,9999,99999,9,999999999,0.0,999,999,99
3022,2,17,4,0,*?*?*?*?*?*?*?*?*?*?*?*?*?*?*?*?*?*?*?*?*?*?,4.6,4.5,100,101598,0,-0,300,0.0,-0.0,0.0,0,0,0,0,143,0.5,10,5,9999,99999,9,999999999,0.0,999,999,99
3022,2,17,5,0,*?*?*?*?*?*?*?*?*?*?*?*?*?*?*?*?*?*?*?*?*?*?,4.9,4.8,100,101598,0,-0,301,0.0,-0.0,0.0,0,0,0,0,142,0.5,10,5,9999,99999,9,999999999,0.0,999,999,99
3022,2,17,6,0,*?*?*?*?*?*?*?*?*?*?*?*?*?*?*?*?*?*?*?*?*?*?,5.1,5.1,100,101598,0,-0,302,0.0,-0.0,0.0,0,0,0,0,140,0.5,10,5,9999,99999,9,999999999,1.1,999,999,99
3022,2,17,7,0,*?*?*?*?*?*?*?*?*?*?*?*?*?*?*?*?*?*?*?*?*?*?,4.7,4.6,100,101598,0,-0,301,0.0,-0.0,0.0,0,0,0,0,138,0.5,10,5,9999,99999,9,999999999,0.5,999,999,99
3022,2,17,8,0,*?*?*?*?*?*?*?*?*?*?*?*?*?*?*?*?*?*?*?*?*?*?,4.2,4.1,100,101598,133,1400,298,11.9,0.0,11.9,1436,-0,1436,468,137,0.5,10,5,9999,99999,9,999999999,0.6,999,999,99
3022,2,17,9,0,*?*?*?*?*?*?*?*?*?*?*?*?*?*?*?*?*?*?*?*?*?*?,5.4,5.5,100,101598,302,1399,303,45.1,0.0,45.1,5265,0,5276,1779,135,1.0,10,5,9999,99999,9,999999999,0.5,999,999,99
3022,2,17,10,0,*?*?*?*?*?*?*?*?*?*?*?*?*?*?*?*?*?*?*?*?*?*?,6.6,6.6,100,101598,435,1401,309,71.1,0.0,71.1,8313,0,8335,2922,133,1.0,10,5,9999,99999,9,999999999,0.5,999,999,99
3022,2,17,11,0,*?*?*?*?*?*?*?*?*?*?*?*?*?*?*?*?*?*?*?*?*?*?,7.9,7.9,100,101598,521,1399,314,88.2,0.0,88.2,10340,0,10371,3731,132,0.5,10,5,9999,99999,9,999999999,0.1,999,999,99
3022,2,17,12,0,*?*?*?*?*?*?*?*?*?*?*?*?*?*?*?*?*?*?*?*?*?*?,8.8,8.0,100,101598,557,1401,318,95.1,0.0,95.1,11171,0,11206,4074,130,0.5,10,5,9999,99999,9,999999999,0.0,999,999,99
3022,2,17,13,0,*?*?*?*?*?*?*?*?*?*?*?*?*?*?*?*?*?*?*?*?*?*?,8.6,7.1,100,101598,538,1400,317,91.4,0.0,91.4,10730,0,10762,3891,130,1.5,10,5,9999,99999,9,999999999,0.0,999,999,99
3022,2,17,14,0,*?*?*?*?*?*?*?*?*?*?*?*?*?*?*?*?*?*?*?*?*?*?,8.9,7.1,100,101598,466,1398,319,77.4,0.0,77.4,9056,0,9081,3214,130,1.0,10,5,9999,99999,9,999999999,0.2,999,999,99
3022,2,17,15,0,*?*?*?*?*?*?*?*?*?*?*?*?*?*?*?*?*?*?*?*?*?*?,8.8,6.7,100,101598,347,1398,318,54.0,0.0,54.0,6301,0,6315,2157,130,1.0,10,5,9999,99999,9,999999999,0.1,999,999,99
3022,2,17,16,0,*?*?*?*?*?*?*?*?*?*?*?*?*?*?*?*?*?*?*?*?*?*?,8.7,5.1,98,101598,188,1396,318,22.8,0.0,22.8,2691,-0,2694,885,130,1.5,10,5,9999,99999,9,999999999,0.0,999,999,99
3022,2,17,17,0,*?*?*?*?*?*?*?*?*?*?*?*?*?*?*?*?*?*?*?*?*?*?,8.8,5.9,100,101598,1,1599,318,0.0,0.0,0.0,0,0,0,0,130,1.0,10,5,9999,99999,9,999999999,0.0,999,999,99
3022,2,17,18,0,*?*?*?*?*?*?*?*?*?*?*?*?*?*?*?*?*?*?*?*?*?*?,7.6,6.2,100,101598,0,-0,313,0.0,-0.0,0.0,0,0,0,0,130,1.0,10,5,9999,99999,9,999999999,0.0,999,999,99
3022,2,17,19,0,*?*?*?*?*?*?*?*?*?*?*?*?*?*?*?*?*?*?*?*?*?*?,7.6,6.9,100,101598,0,-0,313,0.0,-0.0,0.0,0,0,0,0,130,1.0,10,5,9999,99999,9,999999999,0.2,999,999,99
3022,2,17,20,0,*?*?*?*?*?*?*?*?*?*?*?*?*?*?*?*?*?*?*?*?*?*?,5.9,5.6,100,101598,0,-0,306,0.0,-0.0,0.0,0,0,0,0,130,1.0,10,5,9999,99999,9,999999999,0.0,999,999,99
3022,2,17,21,0,*?*?*?*?*?*?*?*?*?*?*?*?*?*?*?*?*?*?*?*?*?*?,6.0,5.9,100,101598,0,-0,306,0.0,-0.0,0.0,0,0,0,0,130,0.5,10,5,9999,99999,9,999999999,0.0,999,999,99
3022,2,17,22,0,*?*?*?*?*?*?*?*?*?*?*?*?*?*?*?*?*?*?*?*?*?*?,6.0,5.9,100,101598,0,-0,306,0.0,-0.0,0.0,0,0,0,0,130,0.5,10,5,9999,99999,9,999999999,0.0,999,999,99
3022,2,17,23,0,*?*?*?*?*?*?*?*?*?*?*?*?*?*?*?*?*?*?*?*?*?*?,6.0,5.8,100,101598,0,-0,306,0.0,-0.0,0.0,0,0,0,0,130,1.0,10,5,9999,99999,9,999999999,0.0,999,999,99
3022,2,17,24,0,*?*?*?*?*?*?*?*?*?*?*?*?*?*?*?*?*?*?*?*?*?*?,4.2,2.5,100,101598,0,-0,299,0.0,-0.0,0.0,0,0,0,0,150,1.0,10,5,9999,99999,9,999999999,0.0,999,999,99
3022,2,18,1,0,*?*?*?*?*?*?*?*?*?*?*?*?*?*?*?*?*?*?*?*?*?*?,5.3,5.1,99,101721,0,-0,303,0.0,-0.0,0.0,0,0,0,0,127,1.0,10,5,9999,99999,9,999999999,0.0,999,999,99
3022,2,18,2,0,*?*?*?*?*?*?*?*?*?*?*?*?*?*?*?*?*?*?*?*?*?*?,5.0,4.6,98,101721,0,-0,302,0.0,-0.0,0.0,0,0,0,0,123,0.5,10,5,9999,99999,9,999999999,0.0,999,999,99
3022,2,18,3,0,*?*?*?*?*?*?*?*?*?*?*?*?*?*?*?*?*?*?*?*?*?*?,4.6,4.6,100,101721,0,-0,300,0.0,-0.0,0.0,0,0,0,0,120,1.0,10,5,9999,99999,9,999999999,0.0,999,999,99
3022,2,18,4,0,*?*?*?*?*?*?*?*?*?*?*?*?*?*?*?*?*?*?*?*?*?*?,4.4,4.3,100,101721,0,-0,299,0.0,-0.0,0.0,0,0,0,0,117,0.5,10,5,9999,99999,9,999999999,0.0,999,999,99
3022,2,18,5,0,*?*?*?*?*?*?*?*?*?*?*?*?*?*?*?*?*?*?*?*?*?*?,4.3,3.9,98,101721,0,-0,299,0.0,-0.0,0.0,0,0,0,0,113,0.5,10,5,9999,99999,9,999999999,0.0,999,999,99
3022,2,18,6,0,*?*?*?*?*?*?*?*?*?*?*?*?*?*?*?*?*?*?*?*?*?*?,4.1,4.1,100,101721,0,-0,298,0.0,-0.0,0.0,0,0,0,0,110,0.5,10,5,9999,99999,9,999999999,0.1,999,999,99
3022,2,18,7,0,*?*?*?*?*?*?*?*?*?*?*?*?*?*?*?*?*?*?*?*?*?*?,3.9,3.8,99,101721,0,-0,297,0.0,-0.0,0.0,0,0,0,0,112,0.5,10,5,9999,99999,9,999999999,0.1,999,999,99
3022,2,18,8,0,*?*?*?*?*?*?*?*?*?*?*?*?*?*?*?*?*?*?*?*?*?*?,4.3,4.3,99,101721,140,1395,299,13.4,0.0,13.4,1607,-0,1608,524,113,0.5,10,5,9999,99999,9,999999999,0.0,999,999,99
3022,2,18,9,0,*?*?*?*?*?*?*?*?*?*?*?*?*?*?*?*?*?*?*?*?*?*?,4.8,3.9,94,101721,310,1401,292,107.4,122.2,80.3,11727,9973,9297,1740,115,1.0,8,4,9999,99999,9,999999999,0.0,999,999,99
3022,2,18,10,0,*?*?*?*?*?*?*?*?*?*?*?*?*?*?*?*?*?*?*?*?*?*?,5.6,4.3,91,101721,442,1398,296,167.3,133.4,125.1,18229,12347,14313,2814,117,1.0,8,4,9999,99999,9,999999999,0.0,999,999,99
3022,2,18,11,0,*?*?*?*?*?*?*?*?*?*?*?*?*?*?*?*?*?*?*?*?*?*?,6.1,4.8,91,101721,529,1399,298,206.6,137.7,154.5,22516,13374,17574,3577,118,0.5,8,4,9999,99999,9,999999999,0.0,999,999,99
3022,2,18,12,0,*?*?*?*?*?*?*?*?*?*?*?*?*?*?*?*?*?*?*?*?*?*?,6.6,5.0,90,101721,564,1398,300,222.5,139.0,166.4,24259,13706,18889,3904,120,0.5,8,4,9999,99999,9,999999999,0.0,999,999,99
3022,2,18,13,0,*?*?*?*?*?*?*?*?*?*?*?*?*?*?*?*?*?*?*?*?*?*?,6.3,4.5,88,101721,545,1398,303,161.5,55.1,140.0,17745,5259,15802,4011,120,1.5,9,5,9999,99999,9,999999999,0.1,999,999,99
3022,2,18,14,0,*?*?*?*?*?*?*?*?*?*?*?*?*?*?*?*?*?*?*?*?*?*?,6.4,3.2,81,101721,474,1399,304,137.1,53.8,118.9,15053,5003,13421,3300,120,1.0,9,5,9999,99999,9,999999999,0.0,999,999,99
3022,2,18,15,0,*?*?*?*?*?*?*?*?*?*?*?*?*?*?*?*?*?*?*?*?*?*?,6.8,4.5,85,101721,355,1401,305,96.4,50.6,83.5,10574,4381,9453,2216,120,1.0,9,5,9999,99999,9,999999999,0.0,999,999,99
3022,2,18,16,0,*?*?*?*?*?*?*?*?*?*?*?*?*?*?*?*?*?*?*?*?*?*?,6.5,4.8,89,101721,196,1402,304,42.1,40.0,36.5,4687,2660,4355,769,120,1.5,9,5,9999,99999,9,999999999,0.0,999,999,99
3022,2,18,17,0,*?*?*?*?*?*?*?*?*?*?*?*?*?*?*?*?*?*?*?*?*?*?,6.1,5.0,92,101721,8,1437,307,0.0,0.0,0.0,0,0,0,0,120,1.0,10,5,9999,99999,9,999999999,0.0,999,999,99
3022,2,18,18,0,*?*?*?*?*?*?*?*?*?*?*?*?*?*?*?*?*?*?*?*?*?*?,6.2,4.5,89,101721,0,-0,307,0.0,-0.0,0.0,0,0,0,0,120,1.0,10,5,9999,99999,9,999999999,0.0,999,999,99
3022,2,18,19,0,*?*?*?*?*?*?*?*?*?*?*?*?*?*?*?*?*?*?*?*?*?*?,5.3,3.6,88,101721,0,-0,303,0.0,-0.0,0.0,0,0,0,0,118,1.0,10,5,9999,99999,9,999999999,0.0,999,999,99
3022,2,18,20,0,*?*?*?*?*?*?*?*?*?*?*?*?*?*?*?*?*?*?*?*?*?*?,5.0,3.0,87,101721,0,-0,302,0.0,-0.0,0.0,0,0,0,0,117,1.0,10,5,9999,99999,9,999999999,0.9,999,999,99
3022,2,18,21,0,*?*?*?*?*?*?*?*?*?*?*?*?*?*?*?*?*?*?*?*?*?*?,5.1,2.7,84,101721,0,-0,303,0.0,-0.0,0.0,0,0,0,0,115,0.5,10,5,9999,99999,9,999999999,0.1,999,999,99
3022,2,18,22,0,*?*?*?*?*?*?*?*?*?*?*?*?*?*?*?*?*?*?*?*?*?*?,5.2,2.9,85,101721,0,-0,303,0.0,-0.0,0.0,0,0,0,0,113,0.5,10,5,9999,99999,9,999999999,0.0,999,999,99
3022,2,18,23,0,*?*?*?*?*?*?*?*?*?*?*?*?*?*?*?*?*?*?*?*?*?*?,5.1,2.5,83,101721,0,-0,303,0.0,-0.0,0.0,0,0,0,0,112,1.0,10,5,9999,99999,9,999999999,0.0,999,999,99
3022,2,18,24,0,*?*?*?*?*?*?*?*?*?*?*?*?*?*?*?*?*?*?*?*?*?*?,6.1,5.5,96,101721,0,-0,307,0.0,-0.0,0.0,0,0,0,0,130,1.0,10,5,9999,99999,9,999999999,0.0,999,999,99
3022,2,19,1,0,*?*?*?*?*?*?*?*?*?*?*?*?*?*?*?*?*?*?*?*?*?*?,4.7,2.9,90,101890,0,-0,301,0.0,-0.0,0.0,0,0,0,0,105,1.0,10,5,9999,99999,9,999999999,0.0,999,999,99
3022,2,19,2,0,*?*?*?*?*?*?*?*?*?*?*?*?*?*?*?*?*?*?*?*?*?*?,4.2,2.9,94,101890,0,-0,299,0.0,-0.0,0.0,0,0,0,0,100,0.5,10,5,9999,99999,9,999999999,0.0,999,999,99
3022,2,19,3,0,*?*?*?*?*?*?*?*?*?*?*?*?*?*?*?*?*?*?*?*?*?*?,3.7,3.0,98,101890,0,-0,297,0.0,-0.0,0.0,0,0,0,0,95,1.0,10,5,9999,99999,9,999999999,0.0,999,999,99
3022,2,19,4,0,*?*?*?*?*?*?*?*?*?*?*?*?*?*?*?*?*?*?*?*?*?*?,4.2,3.9,100,101890,0,-0,299,0.0,-0.0,0.0,0,0,0,0,90,0.5,10,5,9999,99999,9,999999999,0.0,999,999,99
3022,2,19,5,0,*?*?*?*?*?*?*?*?*?*?*?*?*?*?*?*?*?*?*?*?*?*?,4.6,3.8,97,101890,0,-0,300,0.0,-0.0,0.0,0,0,0,0,85,0.5,10,5,9999,99999,9,999999999,0.0,999,999,99
3022,2,19,6,0,*?*?*?*?*?*?*?*?*?*?*?*?*?*?*?*?*?*?*?*?*?*?,5.0,4.1,97,101890,0,-0,302,0.0,-0.0,0.0,0,0,0,0,80,0.5,10,5,9999,99999,9,999999999,0.1,999,999,99
3022,2,19,7,0,*?*?*?*?*?*?*?*?*?*?*?*?*?*?*?*?*?*?*?*?*?*?,4.9,4.1,97,101890,0,-0,301,0.0,-0.0,0.0,0,0,0,0,85,0.5,10,5,9999,99999,9,999999999,1.1,999,999,99
3022,2,19,8,0,*?*?*?*?*?*?*?*?*?*?*?*?*?*?*?*?*?*?*?*?*?*?,4.3,4.3,100,101890,148,1398,295,25.9,32.5,22.4,2922,1859,2735,468,90,0.5,9,5,9999,99999,9,999999999,1.1,999,999,99
3022,2,19,9,0,*?*?*?*?*?*?*?*?*?*?*?*?*?*?*?*?*?*?*?*?*?*?,5.3,4.6,99,101890,317,1397,295,110.9,123.1,83.0,12110,10136,9598,1801,95,1.0,8,4,9999,99999,9,999999999,0.2,999,999,99
3022,2,19,10,0,*?*?*?*?*?*?*?*?*?*?*?*?*?*?*?*?*?*?*?*?*?*?,6.2,5.6,98,101890,450,1399,303,129.0,53.3,111.8,14160,4901,12630,3074,100,1.0,9,5,9999,99999,9,999999999,0.0,999,999,99
3022,2,19,11,0,*?*?*?*?*?*?*?*?*?*?*?*?*?*?*?*?*?*?*?*?*?*?,7.3,5.3,89,101890,537,1399,303,210.2,138.0,157.2,22911,13453,17873,3650,105,0.5,8,4,9999,99999,9,999999999,0.0,999,999,99
3022,2,19,12,0,*?*?*?*?*?*?*?*?*?*?*?*?*?*?*?*?*?*?*?*?*?*?,8.1,4.1,78,101890,572,1399,311,170.6,55.5,147.9,18751,5342,16691,4290,110,0.5,9,5,9999,99999,9,999999999,0.0,999,999,99
3022,2,19,13,0,*?*?*?*?*?*?*?*?*?*?*?*?*?*?*?*?*?*?*?*?*?*?,8.3,4.3,78,101890,553,1398,312,164.2,55.2,142.3,18039,5285,16062,4092,103,1.5,9,5,9999,99999,9,999999999,0.0,999,999,99
3022,2,19,14,0,*?*?*?*?*?*?*?*?*?*?*?*?*?*?*?*?*?*?*?*?*?*?,8.1,5.3,85,101890,481,1397,311,139.7,54.0,121.1,15342,5034,13676,3373,97,1.0,9,5,9999,99999,9,999999999,0.0,999,999,99
3022,2,19,15,0,*?*?*?*?*?*?*?*?*?*?*?*?*?*?*?*?*?*?*?*?*?*?,8.5,6.2,88,101890,362,1399,317,56.9,0.0,56.9,6644,0,6659,2284,90,1.0,10,5,9999,99999,9,999999999,0.0,999,999,99
3022,2,19,16,0,*?*?*?*?*?*?*?*?*?*?*?*?*?*?*?*?*?*?*?*?*?*?,8.1,6.4,91,101890,203,1400,315,25.6,0.0,25.6,3017,0,3021,995,83,1.5,10,5,9999,99999,9,999999999,0.0,999,999,99
3022,2,19,17,0,*?*?*?*?*?*?*?*?*?*?*?*?*?*?*?*?*?*?*?*?*?*?,8.2,6.6,92,101890,15,1425,316,0.0,0.0,0.0,0,0,0,0,77,1.0,10,5,9999,99999,9,999999999,0.0,999,999,99
3022,2,19,18,0,*?*?*?*?*?*?*?*?*?*?*?*?*?*?*?*?*?*?*?*?*?*?,7.6,6.4,95,101890,0,-0,313,0.0,-0.0,0.0,0,0,0,0,70,1.0,10,5,9999,99999,9,999999999,0.0,999,999,99
3022,2,19,19,0,*?*?*?*?*?*?*?*?*?*?*?*?*?*?*?*?*?*?*?*?*?*?,6.1,6.1,100,101890,0,-0,306,0.0,-0.0,0.0,0,0,0,0,60,1.0,10,5,9999,99999,9,999999999,0.0,999,999,99
3022,2,19,20,0,*?*?*?*?*?*?*?*?*?*?*?*?*?*?*?*?*?*?*?*?*?*?,6.5,6.6,100,101890,0,-0,308,0.0,-0.0,0.0,0,0,0,0,50,1.0,10,5,9999,99999,9,999999999,0.0,999,999,99
3022,2,19,21,0,*?*?*?*?*?*?*?*?*?*?*?*?*?*?*?*?*?*?*?*?*?*?,5.6,5.6,100,101890,0,-0,304,0.0,-0.0,0.0,0,0,0,0,40,0.5,10,5,9999,99999,9,999999999,0.0,999,999,99
3022,2,19,22,0,*?*?*?*?*?*?*?*?*?*?*?*?*?*?*?*?*?*?*?*?*?*?,5.6,5.6,100,101890,0,-0,304,0.0,-0.0,0.0,0,0,0,0,30,0.5,10,5,9999,99999,9,999999999,0.0,999,999,99
3022,2,19,23,0,*?*?*?*?*?*?*?*?*?*?*?*?*?*?*?*?*?*?*?*?*?*?,4.9,5.0,100,101890,0,-0,301,0.0,-0.0,0.0,0,0,0,0,20,1.0,10,5,9999,99999,9,999999999,0.0,999,999,99
3022,2,19,24,0,*?*?*?*?*?*?*?*?*?*?*?*?*?*?*?*?*?*?*?*?*?*?,5.0,2.7,87,101890,0,-0,302,0.0,-0.0,0.0,0,0,0,0,110,1.0,10,5,9999,99999,9,999999999,0.0,999,999,99
3022,2,20,1,0,*?*?*?*?*?*?*?*?*?*?*?*?*?*?*?*?*?*?*?*?*?*?,3.0,3.0,100,102039,0,-0,294,0.0,-0.0,0.0,0,0,0,0,28,1.0,10,5,9999,99999,9,999999999,0.0,999,999,99
3022,2,20,2,0,*?*?*?*?*?*?*?*?*?*?*?*?*?*?*?*?*?*?*?*?*?*?,1.6,1.5,100,102039,0,-0,288,0.0,-0.0,0.0,0,0,0,0,47,0.5,10,5,9999,99999,9,999999999,0.0,999,999,99
3022,2,20,3,0,*?*?*?*?*?*?*?*?*?*?*?*?*?*?*?*?*?*?*?*?*?*?,2.4,2.5,100,102039,0,-0,291,0.0,-0.0,0.0,0,0,0,0,65,1.0,10,5,9999,99999,9,999999999,0.0,999,999,99
3022,2,20,4,0,*?*?*?*?*?*?*?*?*?*?*?*?*?*?*?*?*?*?*?*?*?*?,3.2,3.2,100,102039,0,-0,294,0.0,-0.0,0.0,0,0,0,0,83,0.5,10,5,9999,99999,9,999999999,0.0,999,999,99
3022,2,20,5,0,*?*?*?*?*?*?*?*?*?*?*?*?*?*?*?*?*?*?*?*?*?*?,2.9,2.9,100,102039,0,-0,293,0.0,-0.0,0.0,0,0,0,0,102,0.5,10,5,9999,99999,9,999999999,0.0,999,999,99
3022,2,20,6,0,*?*?*?*?*?*?*?*?*?*?*?*?*?*?*?*?*?*?*?*?*?*?,3.0,3.0,100,102039,0,-0,294,0.0,-0.0,0.0,0,0,0,0,120,0.5,10,5,9999,99999,9,999999999,0.0,999,999,99
3022,2,20,7,0,*?*?*?*?*?*?*?*?*?*?*?*?*?*?*?*?*?*?*?*?*?*?,2.9,2.7,99,102039,0,-0,293,0.0,-0.0,0.0,0,0,0,0,118,0.5,10,5,9999,99999,9,999999999,0.0,999,999,99
3022,2,20,8,0,*?*?*?*?*?*?*?*?*?*?*?*?*?*?*?*?*?*?*?*?*?*?,2.8,2.3,96,102039,156,1400,293,16.4,0.0,16.4,1957,-0,1958,640,117,0.5,10,5,9999,99999,9,999999999,0.0,999,999,99
3022,2,20,9,0,*?*?*?*?*?*?*?*?*?*?*?*?*?*?*?*?*?*?*?*?*?*?,4.4,2.3,86,102039,325,1397,295,86.4,49.4,74.9,9481,4178,8482,1967,115,1.0,9,5,9999,99999,9,999999999,0.0,999,999,99
3022,2,20,10,0,*?*?*?*?*?*?*?*?*?*?*?*?*?*?*?*?*?*?*?*?*?*?,6.1,0.6,69,102039,458,1399,307,75.8,0.0,75.8,8868,0,8892,3139,113,1.0,10,5,9999,99999,9,999999999,0.0,999,999,99
3022,2,20,11,0,*?*?*?*?*?*?*?*?*?*?*?*?*?*?*?*?*?*?*?*?*?*?,8.1,0.8,61,102039,545,1399,311,161.4,55.1,139.9,17729,5260,15788,4007,112,0.5,9,5,9999,99999,9,999999999,0.0,999,999,99
3022,2,20,12,0,*?*?*?*?*?*?*?*?*?*?*?*?*?*?*?*?*?*?*?*?*?*?,9.4,1.5,58,102039,580,1399,317,173.4,55.6,150.3,19052,5364,16957,4375,110,0.5,9,5,9999,99999,9,999999999,0.0,999,999,99
3022,2,20,13,0,*?*?*?*?*?*?*?*?*?*?*?*?*?*?*?*?*?*?*?*?*?*?,9.4,0.4,54,102039,561,1399,317,166.9,55.3,144.7,18335,5309,16324,4174,112,1.5,9,5,9999,99999,9,999999999,0.0,999,999,99
3022,2,20,14,0,*?*?*?*?*?*?*?*?*?*?*?*?*?*?*?*?*?*?*?*?*?*?,9.5,0.8,55,102039,489,1398,317,142.3,54.1,123.4,15631,5064,13933,3449,113,1.0,9,5,9999,99999,9,999999999,0.0,999,999,99
3022,2,20,15,0,*?*?*?*?*?*?*?*?*?*?*?*?*?*?*?*?*?*?*?*?*?*?,9.3,1.5,59,102039,369,1397,316,101.5,51.1,88.0,11134,4476,9949,2344,115,1.0,9,5,9999,99999,9,999999999,0.0,999,999,99
3022,2,20,16,0,*?*?*?*?*?*?*?*?*?*?*?*?*?*?*?*?*?*?*?*?*?*?,9.3,-0.4,51,102039,210,1399,316,47.0,41.6,40.8,5222,2865,4846,862,117,1.5,9,5,9999,99999,9,999999999,0.0,999,999,99
3022,2,20,17,0,*?*?*?*?*?*?*?*?*?*?*?*?*?*?*?*?*?*?*?*?*?*?,8.4,2.3,66,102039,22,1419,317,0.0,0.0,0.0,0,0,0,0,118,1.0,10,5,9999,99999,9,999999999,0.0,999,999,99
3022,2,20,18,0,*?*?*?*?*?*?*?*?*?*?*?*?*?*?*?*?*?*?*?*?*?*?,7.8,3.4,75,102039,0,-0,314,0.0,-0.0,0.0,0,0,0,0,120,1.0,10,5,9999,99999,9,999999999,0.0,999,999,99
3022,2,20,19,0,*?*?*?*?*?*?*?*?*?*?*?*?*?*?*?*?*?*?*?*?*?*?,6.0,2.7,80,102039,0,-0,307,0.0,-0.0,0.0,0,0,0,0,120,1.0,10,5,9999,99999,9,999999999,0.0,999,999,99
3022,2,20,20,0,*?*?*?*?*?*?*?*?*?*?*?*?*?*?*?*?*?*?*?*?*?*?,5.0,1.9,81,102039,0,-0,302,0.0,-0.0,0.0,0,0,0,0,120,1.0,10,5,9999,99999,9,999999999,0.0,999,999,99
3022,2,20,21,0,*?*?*?*?*?*?*?*?*?*?*?*?*?*?*?*?*?*?*?*?*?*?,5.4,3.0,86,102039,0,-0,304,0.0,-0.0,0.0,0,0,0,0,120,0.5,10,5,9999,99999,9,999999999,0.0,999,999,99
3022,2,20,22,0,*?*?*?*?*?*?*?*?*?*?*?*?*?*?*?*?*?*?*?*?*?*?,4.2,3.6,96,102039,0,-0,299,0.0,-0.0,0.0,0,0,0,0,120,0.5,10,5,9999,99999,9,999999999,0.0,999,999,99
3022,2,20,23,0,*?*?*?*?*?*?*?*?*?*?*?*?*?*?*?*?*?*?*?*?*?*?,5.1,4.3,95,102039,0,-0,302,0.0,-0.0,0.0,0,0,0,0,120,1.0,10,5,9999,99999,9,999999999,0.0,999,999,99
3022,2,20,24,0,*?*?*?*?*?*?*?*?*?*?*?*?*?*?*?*?*?*?*?*?*?*?,4.3,4.3,100,102039,0,-0,299,0.0,-0.0,0.0,0,0,0,0,10,1.0,10,5,9999,99999,9,999999999,0.0,999,999,99
3022,2,21,1,0,*?*?*?*?*?*?*?*?*?*?*?*?*?*?*?*?*?*?*?*?*?*?,6.2,5.1,94,102294,0,-0,307,0.0,-0.0,0.0,0,0,0,0,120,1.0,10,5,9999,99999,9,999999999,0.0,999,999,99
3022,2,21,2,0,*?*?*?*?*?*?*?*?*?*?*?*?*?*?*?*?*?*?*?*?*?*?,6.3,5.5,96,102294,0,-0,307,0.0,-0.0,0.0,0,0,0,0,120,0.5,10,5,9999,99999,9,999999999,0.0,999,999,99
3022,2,21,3,0,*?*?*?*?*?*?*?*?*?*?*?*?*?*?*?*?*?*?*?*?*?*?,6.5,5.0,91,102294,0,-0,308,0.0,-0.0,0.0,0,0,0,0,120,1.0,10,5,9999,99999,9,999999999,0.0,999,999,99
3022,2,21,4,0,*?*?*?*?*?*?*?*?*?*?*?*?*?*?*?*?*?*?*?*?*?*?,6.3,4.3,88,102294,0,-0,308,0.0,-0.0,0.0,0,0,0,0,120,0.5,10,5,9999,99999,9,999999999,0.0,999,999,99
3022,2,21,5,0,*?*?*?*?*?*?*?*?*?*?*?*?*?*?*?*?*?*?*?*?*?*?,6.1,4.6,91,102294,0,-0,307,0.0,-0.0,0.0,0,0,0,0,120,0.5,10,5,9999,99999,9,999999999,0.0,999,999,99
3022,2,21,6,0,*?*?*?*?*?*?*?*?*?*?*?*?*?*?*?*?*?*?*?*?*?*?,6.6,4.8,89,102294,0,-0,287,0.0,-0.0,0.0,0,0,0,0,120,0.5,5,3,9999,99999,9,999999999,0.0,999,999,99
3022,2,21,7,0,*?*?*?*?*?*?*?*?*?*?*?*?*?*?*?*?*?*?*?*?*?*?,7.0,5.9,94,102294,0,-0,269,0.0,-0.0,0.0,0,0,0,0,122,0.5,0,0,9999,99999,9,999999999,0.0,999,999,99
3022,2,21,8,0,*?*?*?*?*?*?*?*?*?*?*?*?*?*?*?*?*?*?*?*?*?*?,6.5,6.4,100,102294,164,1401,268,61.9,370.5,18.6,6485,24801,3105,405,123,0.5,0,0,9999,99999,9,999999999,0.0,999,999,99
3022,2,21,9,0,*?*?*?*?*?*?*?*?*?*?*?*?*?*?*?*?*?*?*?*?*?*?,6.3,6.1,100,102294,333,1397,267,176.9,519.7,53.1,18378,42729,8027,992,125,1.0,0,0,9999,99999,9,999999999,0.0,999,999,99
3022,2,21,10,0,*?*?*?*?*?*?*?*?*?*?*?*?*?*?*?*?*?*?*?*?*?*?,6.7,4.5,87,102294,466,1398,265,266.9,560.7,80.1,27710,50943,11643,1525,127,1.0,0,0,9999,99999,9,999999999,0.0,999,999,99
3022,2,21,11,0,*?*?*?*?*?*?*?*?*?*?*?*?*?*?*?*?*?*?*?*?*?*?,7.4,3.2,75,102294,552,1396,265,325.8,576.8,97.7,33864,54483,13900,1911,128,0.5,0,0,9999,99999,9,999999999,0.0,999,999,99
3022,2,21,12,0,*?*?*?*?*?*?*?*?*?*?*?*?*?*?*?*?*?*?*?*?*?*?,7.7,1.9,67,102294,587,1396,264,349.6,582.0,104.9,36361,55626,14789,2078,130,0.5,0,0,9999,99999,9,999999999,0.0,999,999,99
3022,2,21,13,0,*?*?*?*?*?*?*?*?*?*?*?*?*?*?*?*?*?*?*?*?*?*?,8.1,1.5,64,102294,568,1396,265,336.6,579.3,101.0,34997,55020,14305,1986,128,1.5,0,0,9999,99999,9,999999999,0.0,999,999,99
3022,2,21,14,0,*?*?*?*?*?*?*?*?*?*?*?*?*?*?*?*?*?*?*?*?*?*?,7.8,3.6,76,102294,496,1396,268,287.8,567.1,86.3,29883,52326,12449,1657,127,1.0,0,0,9999,99999,9,999999999,0.0,999,999,99
3022,2,21,15,0,*?*?*?*?*?*?*?*?*?*?*?*?*?*?*?*?*?*?*?*?*?*?,8.2,4.5,78,102294,377,1399,271,206.5,536.3,61.9,21433,45900,9238,1161,125,1.0,0,0,9999,99999,9,999999999,0.0,999,999,99
3022,2,21,16,0,*?*?*?*?*?*?*?*?*?*?*?*?*?*?*?*?*?*?*?*?*?*?,8.1,5.0,82,102294,217,1397,271,98.2,442.7,29.5,10072,32356,4779,589,123,1.5,0,0,9999,99999,9,999999999,0.0,999,999,99
3022,2,21,17,0,*?*?*?*?*?*?*?*?*?*?*?*?*?*?*?*?*?*?*?*?*?*?,8.1,6.2,89,102294,29,1415,315,0.0,0.0,0.0,0,0,0,0,122,1.0,10,5,9999,99999,9,999999999,0.0,999,999,99
3022,2,21,18,0,*?*?*?*?*?*?*?*?*?*?*?*?*?*?*?*?*?*?*?*?*?*?,7.6,5.3,86,102294,0,-0,313,0.0,-0.0,0.0,0,0,0,0,120,1.0,10,5,9999,99999,9,999999999,0.0,999,999,99
3022,2,21,19,0,*?*?*?*?*?*?*?*?*?*?*?*?*?*?*?*?*?*?*?*?*?*?,7.4,6.6,96,102294,0,-0,312,0.0,-0.0,0.0,0,0,0,0,118,1.0,10,5,9999,99999,9,999999999,0.0,999,999,99
3022,2,21,20,0,*?*?*?*?*?*?*?*?*?*?*?*?*?*?*?*?*?*?*?*?*?*?,7.7,7.3,98,102294,0,-0,313,0.0,-0.0,0.0,0,0,0,0,117,1.0,10,5,9999,99999,9,999999999,0.0,999,999,99
3022,2,21,21,0,*?*?*?*?*?*?*?*?*?*?*?*?*?*?*?*?*?*?*?*?*?*?,7.0,7.0,100,102294,0,-0,310,0.0,-0.0,0.0,0,0,0,0,115,0.5,10,5,9999,99999,9,999999999,0.0,999,999,99
3022,2,21,22,0,*?*?*?*?*?*?*?*?*?*?*?*?*?*?*?*?*?*?*?*?*?*?,7.0,7.0,100,102294,0,-0,310,0.0,-0.0,0.0,0,0,0,0,113,0.5,10,5,9999,99999,9,999999999,0.0,999,999,99
3022,2,21,23,0,*?*?*?*?*?*?*?*?*?*?*?*?*?*?*?*?*?*?*?*?*?*?,6.7,6.7,100,102294,0,-0,309,0.0,-0.0,0.0,0,0,0,0,112,1.0,10,5,9999,99999,9,999999999,0.0,999,999,99
3022,2,21,24,0,*?*?*?*?*?*?*?*?*?*?*?*?*?*?*?*?*?*?*?*?*?*?,6.1,4.8,92,102294,0,-0,307,0.0,-0.0,0.0,0,0,0,0,120,1.0,10,5,9999,99999,9,999999999,0.0,999,999,99
3022,2,22,1,0,*?*?*?*?*?*?*?*?*?*?*?*?*?*?*?*?*?*?*?*?*?*?,5.4,2.7,81,102432,0,-0,304,0.0,-0.0,0.0,0,0,0,0,108,1.0,10,5,9999,99999,9,999999999,0.0,999,999,99
3022,2,22,2,0,*?*?*?*?*?*?*?*?*?*?*?*?*?*?*?*?*?*?*?*?*?*?,5.0,0.4,72,102432,0,-0,303,0.0,-0.0,0.0,0,0,0,0,107,0.5,10,5,9999,99999,9,999999999,0.0,999,999,99
3022,2,22,3,0,*?*?*?*?*?*?*?*?*?*?*?*?*?*?*?*?*?*?*?*?*?*?,5.5,0.4,69,102432,0,-0,305,0.0,-0.0,0.0,0,0,0,0,105,1.0,10,5,9999,99999,9,999999999,0.0,999,999,99
3022,2,22,4,0,*?*?*?*?*?*?*?*?*?*?*?*?*?*?*?*?*?*?*?*?*?*?,5.0,0.2,70,102432,0,-0,303,0.0,-0.0,0.0,0,0,0,0,103,0.5,10,5,9999,99999,9,999999999,0.0,999,999,99
3022,2,22,5,0,*?*?*?*?*?*?*?*?*?*?*?*?*?*?*?*?*?*?*?*?*?*?,4.5,0.6,75,102432,0,-0,300,0.0,-0.0,0.0,0,0,0,0,102,0.5,10,5,9999,99999,9,999999999,0.0,999,999,99
3022,2,22,6,0,*?*?*?*?*?*?*?*?*?*?*?*?*?*?*?*?*?*?*?*?*?*?,4.6,0.6,75,102432,0,-0,301,0.0,-0.0,0.0,0,0,0,0,100,0.5,10,5,9999,99999,9,999999999,0.0,999,999,99
3022,2,22,7,0,*?*?*?*?*?*?*?*?*?*?*?*?*?*?*?*?*?*?*?*?*?*?,4.8,0.6,74,102432,0,-0,302,0.0,-0.0,0.0,0,0,0,0,102,0.5,10,5,9999,99999,9,999999999,0.0,999,999,99
3022,2,22,8,0,*?*?*?*?*?*?*?*?*?*?*?*?*?*?*?*?*?*?*?*?*?*?,4.7,0.8,76,102432,171,1394,301,19.5,0.0,19.5,2313,-0,2315,758,103,0.5,10,5,9999,99999,9,999999999,0.0,999,999,99
3022,2,22,9,0,*?*?*?*?*?*?*?*?*?*?*?*?*?*?*?*?*?*?*?*?*?*?,5.5,0.6,70,102432,341,1397,305,52.9,0.0,52.9,6171,0,6184,2108,105,1.0,10,5,9999,99999,9,999999999,0.0,999,999,99
3022,2,22,10,0,*?*?*?*?*?*?*?*?*?*?*?*?*?*?*?*?*?*?*?*?*?*?,5.9,0.4,67,102432,474,1398,306,79.0,0.0,79.0,9245,0,9271,3289,107,1.0,10,5,9999,99999,9,999999999,0.0,999,999,99
3022,2,22,11,0,*?*?*?*?*?*?*?*?*?*?*?*?*?*?*?*?*?*?*?*?*?*?,6.1,1.3,71,102432,560,1396,307,96.1,0.0,96.1,11284,0,11320,4120,108,0.5,10,5,9999,99999,9,999999999,0.0,999,999,99
3022,2,22,12,0,*?*?*?*?*?*?*?*?*?*?*?*?*?*?*?*?*?*?*?*?*?*?,6.5,1.0,67,102432,595,1396,309,103.0,0.0,103.0,12113,0,12152,4468,110,0.5,10,5,9999,99999,9,999999999,0.0,999,999,99
3022,2,22,13,0,*?*?*?*?*?*?*?*?*?*?*?*?*?*?*?*?*?*?*?*?*?*?,6.3,1.0,69,102432,576,1397,308,99.2,0.0,99.2,11657,0,11694,4276,108,1.5,10,5,9999,99999,9,999999999,0.0,999,999,99
3022,2,22,14,0,*?*?*?*?*?*?*?*?*?*?*?*?*?*?*?*?*?*?*?*?*?*?,6.6,1.5,69,102432,504,1397,309,85.0,0.0,85.0,9956,0,9985,3574,107,1.0,10,5,9999,99999,9,999999999,0.0,999,999,99
3022,2,22,15,0,*?*?*?*?*?*?*?*?*?*?*?*?*?*?*?*?*?*?*?*?*?*?,6.8,1.7,69,102432,384,1397,310,61.4,0.0,61.4,7161,0,7178,2478,105,1.0,10,5,9999,99999,9,999999999,0.0,999,999,99
3022,2,22,16,0,*?*?*?*?*?*?*?*?*?*?*?*?*?*?*?*?*?*?*?*?*?*?,6.7,1.3,68,102432,224,1396,310,29.9,0.0,29.9,3507,0,3513,1162,103,1.5,10,5,9999,99999,9,999999999,0.0,999,999,99
3022,2,22,17,0,*?*?*?*?*?*?*?*?*?*?*?*?*?*?*?*?*?*?*?*?*?*?,6.7,1.5,68,102432,36,1412,310,0.0,0.0,0.0,0,0,0,0,102,1.0,10,5,9999,99999,9,999999999,0.0,999,999,99
3022,2,22,18,0,*?*?*?*?*?*?*?*?*?*?*?*?*?*?*?*?*?*?*?*?*?*?,6.5,1.7,70,102432,0,-0,309,0.0,-0.0,0.0,0,0,0,0,100,1.0,10,5,9999,99999,9,999999999,0.0,999,999,99
3022,2,22,19,0,*?*?*?*?*?*?*?*?*?*?*?*?*?*?*?*?*?*?*?*?*?*?,5.2,1.3,75,102432,0,-0,303,0.0,-0.0,0.0,0,0,0,0,87,1.0,10,5,9999,99999,9,999999999,0.0,999,999,99
3022,2,22,20,0,*?*?*?*?*?*?*?*?*?*?*?*?*?*?*?*?*?*?*?*?*?*?,5.3,2.3,80,102432,0,-0,304,0.0,-0.0,0.0,0,0,0,0,73,1.0,10,5,9999,99999,9,999999999,0.0,999,999,99
3022,2,22,21,0,*?*?*?*?*?*?*?*?*?*?*?*?*?*?*?*?*?*?*?*?*?*?,6.2,2.7,78,102432,0,-0,307,0.0,-0.0,0.0,0,0,0,0,60,0.5,10,5,9999,99999,9,999999999,0.0,999,999,99
3022,2,22,22,0,*?*?*?*?*?*?*?*?*?*?*?*?*?*?*?*?*?*?*?*?*?*?,6.0,1.9,75,102432,0,-0,307,0.0,-0.0,0.0,0,0,0,0,47,0.5,10,5,9999,99999,9,999999999,0.0,999,999,99
3022,2,22,23,0,*?*?*?*?*?*?*?*?*?*?*?*?*?*?*?*?*?*?*?*?*?*?,4.8,1.0,76,102432,0,-0,302,0.0,-0.0,0.0,0,0,0,0,33,1.0,10,5,9999,99999,9,999999999,0.0,999,999,99
3022,2,22,24,0,*?*?*?*?*?*?*?*?*?*?*?*?*?*?*?*?*?*?*?*?*?*?,6.3,4.8,89,102432,0,-0,307,0.0,-0.0,0.0,0,0,0,0,110,1.0,10,5,9999,99999,9,999999999,0.0,999,999,99
3022,2,23,1,0,*?*?*?*?*?*?*?*?*?*?*?*?*?*?*?*?*?*?*?*?*?*?,2.8,-0.8,76,102624,0,-0,293,0.0,-0.0,0.0,0,0,0,0,75,1.0,10,5,9999,99999,9,999999999,0.0,999,999,99
3022,2,23,2,0,*?*?*?*?*?*?*?*?*?*?*?*?*?*?*?*?*?*?*?*?*?*?,1.9,-1.7,75,102624,0,-0,290,0.0,-0.0,0.0,0,0,0,0,130,0.5,10,5,9999,99999,9,999999999,0.0,999,999,99
3022,2,23,3,0,*?*?*?*?*?*?*?*?*?*?*?*?*?*?*?*?*?*?*?*?*?*?,1.9,-1.7,76,102624,0,-0,290,0.0,-0.0,0.0,0,0,0,0,185,1.0,10,5,9999,99999,9,999999999,0.0,999,999,99
3022,2,23,4,0,*?*?*?*?*?*?*?*?*?*?*?*?*?*?*?*?*?*?*?*?*?*?,2.1,-0.6,81,102624,0,-0,290,0.0,-0.0,0.0,0,0,0,0,240,0.5,10,5,9999,99999,9,999999999,0.0,999,999,99
3022,2,23,5,0,*?*?*?*?*?*?*?*?*?*?*?*?*?*?*?*?*?*?*?*?*?*?,1.7,-0.4,84,102624,0,-0,289,0.0,-0.0,0.0,0,0,0,0,295,0.5,10,5,9999,99999,9,999999999,0.0,999,999,99
3022,2,23,6,0,*?*?*?*?*?*?*?*?*?*?*?*?*?*?*?*?*?*?*?*?*?*?,1.2,-0.0,91,102624,0,-0,286,0.0,-0.0,0.0,0,0,0,0,350,0.5,10,5,9999,99999,9,999999999,0.0,999,999,99
3022,2,23,7,0,*?*?*?*?*?*?*?*?*?*?*?*?*?*?*?*?*?*?*?*?*?*?,0.6,-0.6,90,102624,0,-0,244,0.0,-0.0,0.0,0,0,0,0,347,0.5,2,1,9999,99999,9,999999999,0.0,999,999,99
3022,2,23,8,0,*?*?*?*?*?*?*?*?*?*?*?*?*?*?*?*?*?*?*?*?*?*?,1.9,-0.0,86,102624,179,1394,279,48.6,95.3,36.3,5220,5477,4487,644,343,0.5,8,4,9999,99999,9,999999999,0.0,999,999,99
3022,2,23,9,0,*?*?*?*?*?*?*?*?*?*?*?*?*?*?*?*?*?*?*?*?*?*?,3.2,1.0,85,102624,349,1397,290,94.7,50.4,82.1,10387,4348,9286,2172,340,1.0,9,5,9999,99999,9,999999999,0.0,999,999,99
3022,2,23,10,0,*?*?*?*?*?*?*?*?*?*?*?*?*?*?*?*?*?*?*?*?*?*?,4.9,0.8,74,102624,482,1397,277,259.3,394.7,123.2,27016,36344,15450,2361,337,1.0,5,3,9999,99999,9,999999999,0.0,999,999,99
3022,2,23,11,0,*?*?*?*?*?*?*?*?*?*?*?*?*?*?*?*?*?*?*?*?*?*?,7.0,2.1,71,102624,568,1395,262,336.9,579.3,101.1,35023,55031,14313,1987,333,0.5,0,0,9999,99999,9,999999999,0.0,999,999,99
3022,2,23,12,0,*?*?*?*?*?*?*?*?*?*?*?*?*?*?*?*?*?*?*?*?*?*?,8.6,1.7,61,102624,603,1396,298,315.5,327.1,174.1,33657,32918,19798,3732,330,0.5,6,3,9999,99999,9,999999999,0.0,999,999,99
3022,2,23,13,0,*?*?*?*?*?*?*?*?*?*?*?*?*?*?*?*?*?*?*?*?*?*?,8.6,2.5,65,102624,584,1397,298,303.9,325.7,167.8,32408,32520,19121,3562,330,1.5,6,3,9999,99999,9,999999999,0.0,999,999,99
3022,2,23,14,0,*?*?*?*?*?*?*?*?*?*?*?*?*?*?*?*?*?*?*?*?*?*?,8.6,1.3,59,102624,511,1395,292,278.2,398.7,132.2,28993,37334,16474,2561,330,1.0,5,3,9999,99999,9,999999999,0.0,999,999,99
3022,2,23,15,0,*?*?*?*?*?*?*?*?*?*?*?*?*?*?*?*?*?*?*?*?*?*?,8.7,1.0,58,102624,391,1395,266,216.7,541.2,65.0,22484,46868,9644,1220,330,1.0,0,0,9999,99999,9,999999999,0.0,999,999,99
3022,2,23,16,0,*?*?*?*?*?*?*?*?*?*?*?*?*?*?*?*?*?*?*?*?*?*?,8.6,-0.4,52,102624,231,1394,263,108.1,456.6,32.4,11041,34042,5223,636,330,1.5,0,0,9999,99999,9,999999999,0.0,999,999,99
3022,2,23,17,0,*?*?*?*?*?*?*?*?*?*?*?*?*?*?*?*?*?*?*?*?*?*?,8.2,0.8,59,102624,43,1410,306,0.0,0.0,0.0,0,0,0,0,330,1.0,8,4,9999,99999,9,999999999,0.0,999,999,99
3022,2,23,18,0,*?*?*?*?*?*?*?*?*?*?*?*?*?*?*?*?*?*?*?*?*?*?,6.3,0.4,65,102624,0,-0,308,0.0,-0.0,0.0,0,0,0,0,330,1.0,10,5,9999,99999,9,999999999,0.0,999,999,99
3022,2,23,19,0,*?*?*?*?*?*?*?*?*?*?*?*?*?*?*?*?*?*?*?*?*?*?,5.2,-0.4,66,102624,0,-0,304,0.0,-0.0,0.0,0,0,0,0,287,1.0,10,5,9999,99999,9,999999999,0.0,999,999,99
3022,2,23,20,0,*?*?*?*?*?*?*?*?*?*?*?*?*?*?*?*?*?*?*?*?*?*?,5.3,-0.4,66,102624,0,-0,304,0.0,-0.0,0.0,0,0,0,0,243,1.0,10,5,9999,99999,9,999999999,0.0,999,999,99
3022,2,23,21,0,*?*?*?*?*?*?*?*?*?*?*?*?*?*?*?*?*?*?*?*?*?*?,3.8,-0.6,72,102624,0,-0,298,0.0,-0.0,0.0,0,0,0,0,200,0.5,10,5,9999,99999,9,999999999,0.0,999,999,99
3022,2,23,22,0,*?*?*?*?*?*?*?*?*?*?*?*?*?*?*?*?*?*?*?*?*?*?,3.4,-0.6,73,102624,0,-0,296,0.0,-0.0,0.0,0,0,0,0,157,0.5,10,5,9999,99999,9,999999999,0.0,999,999,99
3022,2,23,23,0,*?*?*?*?*?*?*?*?*?*?*?*?*?*?*?*?*?*?*?*?*?*?,3.1,-1.7,69,102624,0,-0,295,0.0,-0.0,0.0,0,0,0,0,113,1.0,10,5,9999,99999,9,999999999,0.0,999,999,99
3022,2,23,24,0,*?*?*?*?*?*?*?*?*?*?*?*?*?*?*?*?*?*?*?*?*?*?,3.7,0.2,77,102624,0,-0,297,0.0,-0.0,0.0,0,0,0,0,20,1.0,10,5,9999,99999,9,999999999,0.0,999,999,99
3022,2,24,1,0,*?*?*?*?*?*?*?*?*?*?*?*?*?*?*?*?*?*?*?*?*?*?,2.6,-2.4,68,103035,0,-0,293,0.0,-0.0,0.0,0,0,0,0,70,1.0,10,5,9999,99999,9,999999999,0.0,999,999,99
3022,2,24,2,0,*?*?*?*?*?*?*?*?*?*?*?*?*?*?*?*?*?*?*?*?*?*?,2.0,-2.7,68,103035,0,-0,290,0.0,-0.0,0.0,0,0,0,0,70,0.5,10,5,9999,99999,9,999999999,0.0,999,999,99
3022,2,24,3,0,*?*?*?*?*?*?*?*?*?*?*?*?*?*?*?*?*?*?*?*?*?*?,2.8,-1.5,72,103035,0,-0,293,0.0,-0.0,0.0,0,0,0,0,70,1.0,10,5,9999,99999,9,999999999,0.0,999,999,99
3022,2,24,4,0,*?*?*?*?*?*?*?*?*?*?*?*?*?*?*?*?*?*?*?*?*?*?,2.1,-1.5,76,103035,0,-0,290,0.0,-0.0,0.0,0,0,0,0,70,0.5,10,5,9999,99999,9,999999999,0.0,999,999,99
3022,2,24,5,0,*?*?*?*?*?*?*?*?*?*?*?*?*?*?*?*?*?*?*?*?*?*?,1.8,-1.1,80,103035,0,-0,289,0.0,-0.0,0.0,0,0,0,0,70,0.5,10,5,9999,99999,9,999999999,0.0,999,999,99
3022,2,24,6,0,*?*?*?*?*?*?*?*?*?*?*?*?*?*?*?*?*?*?*?*?*?*?,2.5,-0.6,78,103035,0,-0,292,0.0,-0.0,0.0,0,0,0,0,70,0.5,10,5,9999,99999,9,999999999,0.0,999,999,99
3022,2,24,7,0,*?*?*?*?*?*?*?*?*?*?*?*?*?*?*?*?*?*?*?*?*?*?,1.7,-1.9,76,103035,0,-0,289,0.0,-0.0,0.0,0,0,0,0,67,0.5,10,5,9999,99999,9,999999999,0.0,999,999,99
3022,2,24,8,0,*?*?*?*?*?*?*?*?*?*?*?*?*?*?*?*?*?*?*?*?*?*?,0.9,-2.7,74,103035,187,1393,259,73.0,285.4,34.7,7467,18362,5254,622,63,0.5,5,3,9999,99999,9,999999999,0.0,999,999,99
3022,2,24,9,0,*?*?*?*?*?*?*?*?*?*?*?*?*?*?*?*?*?*?*?*?*?*?,3.5,-0.8,71,103035,357,1396,265,187.4,430.8,77.2,19761,35894,10159,1408,60,1.0,4,2,9999,99999,9,999999999,0.0,999,999,99
3022,2,24,10,0,*?*?*?*?*?*?*?*?*?*?*?*?*?*?*?*?*?*?*?*?*?*?,6.1,0.4,66,103035,490,1397,292,223.7,227.6,143.8,23691,21642,16490,2964,57,1.0,7,4,9999,99999,9,999999999,0.0,999,999,99
3022,2,24,11,0,*?*?*?*?*?*?*?*?*?*?*?*?*?*?*?*?*?*?*?*?*?*?,7.9,1.7,65,103035,576,1395,300,270.1,233.6,173.7,28682,23235,19692,3716,53,0.5,7,4,9999,99999,9,999999999,0.0,999,999,99
3022,2,24,12,0,*?*?*?*?*?*?*?*?*?*?*?*?*?*?*?*?*?*?*?*?*?*?,9.3,0.8,55,103035,611,1396,316,184.4,56.0,159.9,20270,5450,18033,4723,50,0.5,9,5,9999,99999,9,999999999,0.0,999,999,99
3022,2,24,13,0,*?*?*?*?*?*?*?*?*?*?*?*?*?*?*?*?*?*?*?*?*?*?,9.3,0.4,53,103035,591,1394,305,278.3,234.4,178.9,29563,23467,20247,3855,47,1.5,7,4,9999,99999,9,999999999,0.0,999,999,99
3022,2,24,14,0,*?*?*?*?*?*?*?*?*?*?*?*?*?*?*?*?*?*?*?*?*?*?,9.2,1.7,59,103035,519,1396,300,265.6,320.0,146.6,28260,30977,16843,3026,43,1.0,6,3,9999,99999,9,999999999,0.0,999,999,99
3022,2,24,15,0,*?*?*?*?*?*?*?*?*?*?*?*?*?*?*?*?*?*?*?*?*?*?,9.4,1.7,58,103035,399,1397,312,148.0,130.6,110.7,16134,11709,12706,2459,40,1.0,8,4,9999,99999,9,999999999,0.0,999,999,99
3022,2,24,16,0,*?*?*?*?*?*?*?*?*?*?*?*?*?*?*?*?*?*?*?*?*?*?,9.3,1.3,57,103035,238,1393,316,56.9,44.3,49.4,6299,3241,5830,1051,37,1.5,9,5,9999,99999,9,999999999,0.0,999,999,99
3022,2,24,17,0,*?*?*?*?*?*?*?*?*?*?*?*?*?*?*?*?*?*?*?*?*?*?,8.7,0.4,56,103035,50,1408,319,0.0,0.0,0.0,0,0,0,0,33,1.0,10,5,9999,99999,9,999999999,0.0,999,999,99
3022,2,24,18,0,*?*?*?*?*?*?*?*?*?*?*?*?*?*?*?*?*?*?*?*?*?*?,6.9,0.8,65,103035,0,-0,311,0.0,-0.0,0.0,0,0,0,0,30,1.0,10,5,9999,99999,9,999999999,0.0,999,999,99
3022,2,24,19,0,*?*?*?*?*?*?*?*?*?*?*?*?*?*?*?*?*?*?*?*?*?*?,5.6,-0.2,66,103035,0,-0,305,0.0,-0.0,0.0,0,0,0,0,40,1.0,10,5,9999,99999,9,999999999,0.0,999,999,99
3022,2,24,20,0,*?*?*?*?*?*?*?*?*?*?*?*?*?*?*?*?*?*?*?*?*?*?,5.0,0.6,73,103035,0,-0,302,0.0,-0.0,0.0,0,0,0,0,50,1.0,10,5,9999,99999,9,999999999,0.0,999,999,99
3022,2,24,21,0,*?*?*?*?*?*?*?*?*?*?*?*?*?*?*?*?*?*?*?*?*?*?,5.3,1.0,73,103035,0,-0,304,0.0,-0.0,0.0,0,0,0,0,60,0.5,10,5,9999,99999,9,999999999,0.0,999,999,99
3022,2,24,22,0,*?*?*?*?*?*?*?*?*?*?*?*?*?*?*?*?*?*?*?*?*?*?,3.7,0.4,78,103035,0,-0,297,0.0,-0.0,0.0,0,0,0,0,70,0.5,10,5,9999,99999,9,999999999,0.0,999,999,99
3022,2,24,23,0,*?*?*?*?*?*?*?*?*?*?*?*?*?*?*?*?*?*?*?*?*?*?,3.6,-0.0,77,103035,0,-0,297,0.0,-0.0,0.0,0,0,0,0,80,1.0,10,5,9999,99999,9,999999999,0.0,999,999,99
3022,2,24,24,0,*?*?*?*?*?*?*?*?*?*?*?*?*?*?*?*?*?*?*?*?*?*?,2.7,-2.2,69,103035,0,-0,293,0.0,-0.0,0.0,0,0,0,0,70,1.0,10,5,9999,99999,9,999999999,0.0,999,999,99
3022,2,25,1,0,*?*?*?*?*?*?*?*?*?*?*?*?*?*?*?*?*?*?*?*?*?*?,3.4,-0.0,77,103453,0,-0,296,0.0,-0.0,0.0,0,0,0,0,88,1.0,10,5,9999,99999,9,999999999,0.0,999,999,99
3022,2,25,2,0,*?*?*?*?*?*?*?*?*?*?*?*?*?*?*?*?*?*?*?*?*?*?,3.3,-0.2,77,103453,0,-0,295,0.0,-0.0,0.0,0,0,0,0,87,0.5,10,5,9999,99999,9,999999999,0.0,999,999,99
3022,2,25,3,0,*?*?*?*?*?*?*?*?*?*?*?*?*?*?*?*?*?*?*?*?*?*?,3.2,-0.8,73,103453,0,-0,295,0.0,-0.0,0.0,0,0,0,0,85,1.0,10,5,9999,99999,9,999999999,0.0,999,999,99
3022,2,25,4,0,*?*?*?*?*?*?*?*?*?*?*?*?*?*?*?*?*?*?*?*?*?*?,2.5,-0.6,79,103453,0,-0,292,0.0,-0.0,0.0,0,0,0,0,83,0.5,10,5,9999,99999,9,999999999,0.0,999,999,99
3022,2,25,5,0,*?*?*?*?*?*?*?*?*?*?*?*?*?*?*?*?*?*?*?*?*?*?,2.0,-1.3,77,103453,0,-0,290,0.0,-0.0,0.0,0,0,0,0,82,0.5,10,5,9999,99999,9,999999999,0.0,999,999,99
3022,2,25,6,0,*?*?*?*?*?*?*?*?*?*?*?*?*?*?*?*?*?*?*?*?*?*?,1.5,-1.1,81,103453,0,-0,288,0.0,-0.0,0.0,0,0,0,0,80,0.5,10,5,9999,99999,9,999999999,0.0,999,999,99
3022,2,25,7,0,*?*?*?*?*?*?*?*?*?*?*?*?*?*?*?*?*?*?*?*?*?*?,2.1,-1.1,78,103453,0,0,280,0.0,0.0,0.0,0,0,0,0,83,0.5,8,4,9999,99999,9,999999999,0.0,999,999,99
3022,2,25,8,0,*?*?*?*?*?*?*?*?*?*?*?*?*?*?*?*?*?*?*?*?*?*?,2.8,-1.1,75,103453,195,1393,293,24.3,0.0,24.3,2860,-0,2864,942,87,0.5,10,5,9999,99999,9,999999999,0.0,999,999,99
3022,2,25,9,0,*?*?*?*?*?*?*?*?*?*?*?*?*?*?*?*?*?*?*?*?*?*?,3.8,-0.2,75,103453,365,1395,287,132.9,128.0,99.4,14487,11130,11436,2186,90,1.0,8,4,9999,99999,9,999999999,0.0,999,999,99
3022,2,25,10,0,*?*?*?*?*?*?*?*?*?*?*?*?*?*?*?*?*?*?*?*?*?*?,4.6,-0.6,68,103453,498,1396,290,193.0,136.4,144.4,21034,13056,16450,3308,93,1.0,8,4,9999,99999,9,999999999,0.0,999,999,99
3022,2,25,11,0,*?*?*?*?*?*?*?*?*?*?*?*?*?*?*?*?*?*?*?*?*?*?,7.2,0.4,61,103453,584,1394,286,324.6,406.9,154.2,33867,39352,18953,3083,97,0.5,5,3,9999,99999,9,999999999,0.0,999,999,99
3022,2,25,12,0,*?*?*?*?*?*?*?*?*?*?*?*?*?*?*?*?*?*?*?*?*?*?,8.0,0.2,58,103453,619,1395,294,325.1,328.3,179.5,34707,33231,20364,3877,100,0.5,6,3,9999,99999,9,999999999,0.0,999,999,99
3022,2,25,13,0,*?*?*?*?*?*?*?*?*?*?*?*?*?*?*?*?*?*?*?*?*?*?,8.3,1.3,61,103453,599,1395,291,334.1,408.4,158.7,34870,39703,19456,3196,92,1.5,5,3,9999,99999,9,999999999,0.0,999,999,99
3022,2,25,14,0,*?*?*?*?*?*?*?*?*?*?*?*?*?*?*?*?*?*?*?*?*?*?,8.3,1.5,61,103453,527,1396,291,288.1,400.7,136.8,30027,37808,17007,2668,83,1.0,5,3,9999,99999,9,999999999,0.0,999,999,99
3022,2,25,15,0,*?*?*?*?*?*?*?*?*?*?*?*?*?*?*?*?*?*?*?*?*?*?,8.6,1.7,61,103453,406,1395,293,211.6,381.8,100.5,22051,33309,12817,1881,75,1.0,5,3,9999,99999,9,999999999,0.0,999,999,99
3022,2,25,16,0,*?*?*?*?*?*?*?*?*?*?*?*?*?*?*?*?*?*?*?*?*?*?,8.4,1.3,60,103453,246,1397,302,93.0,188.6,59.8,9881,13173,7180,1113,67,1.5,7,4,9999,99999,9,999999999,0.0,999,999,99
3022,2,25,17,0,*?*?*?*?*?*?*?*?*?*?*?*?*?*?*?*?*?*?*?*?*?*?,8.5,1.3,60,103453,57,1406,313,0.0,0.0,0.0,0,0,0,0,58,1.0,9,5,9999,99999,9,999999999,0.0,999,999,99
3022,2,25,18,0,*?*?*?*?*?*?*?*?*?*?*?*?*?*?*?*?*?*?*?*?*?*?,7.2,0.8,64,103453,0,-0,312,0.0,-0.0,0.0,0,0,0,0,50,1.0,10,5,9999,99999,9,999999999,0.0,999,999,99
3022,2,25,19,0,*?*?*?*?*?*?*?*?*?*?*?*?*?*?*?*?*?*?*?*?*?*?,5.3,1.7,76,103453,0,-0,304,0.0,-0.0,0.0,0,0,0,0,48,1.0,10,5,9999,99999,9,999999999,0.0,999,999,99
3022,2,25,20,0,*?*?*?*?*?*?*?*?*?*?*?*?*?*?*?*?*?*?*?*?*?*?,4.9,2.1,81,103453,0,-0,302,0.0,-0.0,0.0,0,0,0,0,47,1.0,10,5,9999,99999,9,999999999,0.0,999,999,99
3022,2,25,21,0,*?*?*?*?*?*?*?*?*?*?*?*?*?*?*?*?*?*?*?*?*?*?,4.4,2.3,85,103453,0,-0,300,0.0,-0.0,0.0,0,0,0,0,45,0.5,10,5,9999,99999,9,999999999,0.0,999,999,99
3022,2,25,22,0,*?*?*?*?*?*?*?*?*?*?*?*?*?*?*?*?*?*?*?*?*?*?,4.2,1.9,84,103453,0,-0,299,0.0,-0.0,0.0,0,0,0,0,43,0.5,10,5,9999,99999,9,999999999,0.0,999,999,99
3022,2,25,23,0,*?*?*?*?*?*?*?*?*?*?*?*?*?*?*?*?*?*?*?*?*?*?,3.9,0.6,79,103453,0,-0,298,0.0,-0.0,0.0,0,0,0,0,42,1.0,10,5,9999,99999,9,999999999,0.0,999,999,99
3022,2,25,24,0,*?*?*?*?*?*?*?*?*?*?*?*?*?*?*?*?*?*?*?*?*?*?,3.5,-0.0,77,103453,0,-0,296,0.0,-0.0,0.0,0,0,0,0,90,1.0,10,5,9999,99999,9,999999999,0.0,999,999,99
3022,2,26,1,0,*?*?*?*?*?*?*?*?*?*?*?*?*?*?*?*?*?*?*?*?*?*?,4.0,1.3,82,103706,0,-0,298,0.0,-0.0,0.0,0,0,0,0,88,1.0,10,5,9999,99999,9,999999999,0.0,999,999,99
3022,2,26,2,0,*?*?*?*?*?*?*?*?*?*?*?*?*?*?*?*?*?*?*?*?*?*?,4.2,1.5,82,103706,0,-0,299,0.0,-0.0,0.0,0,0,0,0,137,0.5,10,5,9999,99999,9,999999999,0.0,999,999,99
3022,2,26,3,0,*?*?*?*?*?*?*?*?*?*?*?*?*?*?*?*?*?*?*?*?*?*?,4.4,2.7,87,103706,0,-0,300,0.0,-0.0,0.0,0,0,0,0,185,1.0,10,5,9999,99999,9,999999999,0.0,999,999,99
3022,2,26,4,0,*?*?*?*?*?*?*?*?*?*?*?*?*?*?*?*?*?*?*?*?*?*?,4.6,3.4,91,103706,0,-0,300,0.0,-0.0,0.0,0,0,0,0,233,0.5,10,5,9999,99999,9,999999999,0.0,999,999,99
3022,2,26,5,0,*?*?*?*?*?*?*?*?*?*?*?*?*?*?*?*?*?*?*?*?*?*?,3.4,2.5,92,103706,0,-0,295,0.0,-0.0,0.0,0,0,0,0,282,0.5,10,5,9999,99999,9,999999999,0.0,999,999,99
3022,2,26,6,0,*?*?*?*?*?*?*?*?*?*?*?*?*?*?*?*?*?*?*?*?*?*?,3.2,2.1,92,103706,0,-0,295,0.0,-0.0,0.0,0,0,0,0,330,0.5,10,5,9999,99999,9,999999999,0.0,999,999,99
3022,2,26,7,0,*?*?*?*?*?*?*?*?*?*?*?*?*?*?*?*?*?*?*?*?*?*?,2.8,1.9,94,103706,8,1356,288,0.0,0.0,0.0,0,0,0,0,290,0.5,9,5,9999,99999,9,999999999,0.0,999,999,99
3022,2,26,8,0,*?*?*?*?*?*?*?*?*?*?*?*?*?*?*?*?*?*?*?*?*?*?,3.9,2.5,90,103706,203,1391,270,86.5,348.6,35.6,8891,23375,5437,646,250,0.5,4,2,9999,99999,9,999999999,0.0,999,999,99
3022,2,26,9,0,*?*?*?*?*?*?*?*?*?*?*?*?*?*?*?*?*?*?*?*?*?*?,5.0,2.9,86,103706,373,1394,274,198.3,435.6,81.7,20895,36932,10700,1497,210,1.0,4,2,9999,99999,9,999999999,0.0,999,999,99
3022,2,26,10,0,*?*?*?*?*?*?*?*?*?*?*?*?*?*?*?*?*?*?*?*?*?*?,6.4,3.2,80,103706,506,1395,285,275.0,398.1,130.6,28657,37173,16300,2527,170,1.0,5,3,9999,99999,9,999999999,0.0,999,999,99
3022,2,26,11,0,*?*?*?*?*?*?*?*?*?*?*?*?*?*?*?*?*?*?*?*?*?*?,8.6,3.6,70,103706,592,1394,299,309.4,326.4,170.8,33000,32713,19441,3644,130,0.5,6,3,9999,99999,9,999999999,0.0,999,999,99
3022,2,26,12,0,*?*?*?*?*?*?*?*?*?*?*?*?*?*?*?*?*?*?*?*?*?*?,9.9,4.6,69,103706,627,1395,301,351.7,410.8,167.1,36735,40309,20382,3413,90,0.5,5,3,9999,99999,9,999999999,0.0,999,999,99
3022,2,26,13,0,*?*?*?*?*?*?*?*?*?*?*?*?*?*?*?*?*?*?*?*?*?*?,10.0,5.0,71,103706,607,1395,306,318.2,327.5,175.6,33950,33007,19956,3773,90,1.5,6,3,9999,99999,9,999999999,0.0,999,999,99
3022,2,26,14,0,*?*?*?*?*?*?*?*?*?*?*?*?*?*?*?*?*?*?*?*?*?*?,9.9,5.3,72,103706,534,1394,306,274.9,321.5,151.7,29254,31382,17391,3153,90,1.0,6,3,9999,99999,9,999999999,0.0,999,999,99
3022,2,26,15,0,*?*?*?*?*?*?*?*?*?*?*?*?*?*?*?*?*?*?*?*?*?*?,9.9,5.8,76,103706,413,1393,302,216.4,383.3,102.8,22543,33652,13080,1928,90,1.0,5,3,9999,99999,9,999999999,0.0,999,999,99
3022,2,26,16,0,*?*?*?*?*?*?*?*?*?*?*?*?*?*?*?*?*?*?*?*?*?*?,9.9,6.6,79,103706,253,1395,307,107.5,265.7,59.4,11204,18949,7817,1075,90,1.5,6,3,9999,99999,9,999999999,0.0,999,999,99
3022,2,26,17,0,*?*?*?*?*?*?*?*?*?*?*?*?*?*?*?*?*?*?*?*?*?*?,9.9,5.8,75,103706,64,1404,323,0.0,0.0,0.0,0,0,0,0,90,1.0,10,5,9999,99999,9,999999999,0.0,999,999,99
3022,2,26,18,0,*?*?*?*?*?*?*?*?*?*?*?*?*?*?*?*?*?*?*?*?*?*?,8.1,5.6,84,103706,0,-0,315,0.0,-0.0,0.0,0,0,0,0,90,1.0,10,5,9999,99999,9,999999999,0.0,999,999,99
3022,2,26,19,0,*?*?*?*?*?*?*?*?*?*?*?*?*?*?*?*?*?*?*?*?*?*?,6.6,5.1,90,103706,0,-0,309,0.0,-0.0,0.0,0,0,0,0,90,1.0,10,5,9999,99999,9,999999999,0.0,999,999,99
3022,2,26,20,0,*?*?*?*?*?*?*?*?*?*?*?*?*?*?*?*?*?*?*?*?*?*?,6.5,4.6,87,103706,0,-0,308,0.0,-0.0,0.0,0,0,0,0,90,1.0,10,5,9999,99999,9,999999999,0.0,999,999,99
3022,2,26,21,0,*?*?*?*?*?*?*?*?*?*?*?*?*?*?*?*?*?*?*?*?*?*?,5.9,4.6,91,103706,0,-0,306,0.0,-0.0,0.0,0,0,0,0,90,0.5,10,5,9999,99999,9,999999999,0.0,999,999,99
3022,2,26,22,0,*?*?*?*?*?*?*?*?*?*?*?*?*?*?*?*?*?*?*?*?*?*?,6.4,5.1,91,103706,0,-0,308,0.0,-0.0,0.0,0,0,0,0,90,0.5,10,5,9999,99999,9,999999999,0.0,999,999,99
3022,2,26,23,0,*?*?*?*?*?*?*?*?*?*?*?*?*?*?*?*?*?*?*?*?*?*?,5.0,4.8,99,103706,0,-0,302,0.0,-0.0,0.0,0,0,0,0,90,1.0,10,5,9999,99999,9,999999999,0.0,999,999,99
3022,2,26,24,0,*?*?*?*?*?*?*?*?*?*?*?*?*?*?*?*?*?*?*?*?*?*?,3.5,0.8,83,103706,0,-0,296,0.0,-0.0,0.0,0,0,0,0,40,1.0,10,5,9999,99999,9,999999999,0.0,999,999,99
3022,2,27,1,0,*?*?*?*?*?*?*?*?*?*?*?*?*?*?*?*?*?*?*?*?*?*?,2.6,2.7,98,103858,0,-0,292,0.0,-0.0,0.0,0,0,0,0,118,1.0,10,5,9999,99999,9,999999999,0.0,999,999,99
3022,2,27,2,0,*?*?*?*?*?*?*?*?*?*?*?*?*?*?*?*?*?*?*?*?*?*?,2.1,1.9,96,103858,0,-0,290,0.0,-0.0,0.0,0,0,0,0,147,0.5,10,5,9999,99999,9,999999999,0.0,999,999,99
3022,2,27,3,0,*?*?*?*?*?*?*?*?*?*?*?*?*?*?*?*?*?*?*?*?*?*?,2.0,1.0,92,103858,0,-0,290,0.0,-0.0,0.0,0,0,0,0,175,1.0,10,5,9999,99999,9,999999999,0.0,999,999,99
3022,2,27,4,0,*?*?*?*?*?*?*?*?*?*?*?*?*?*?*?*?*?*?*?*?*?*?,2.1,0.8,90,103858,0,-0,290,0.0,-0.0,0.0,0,0,0,0,203,0.5,10,5,9999,99999,9,999999999,0.0,999,999,99
3022,2,27,5,0,*?*?*?*?*?*?*?*?*?*?*?*?*?*?*?*?*?*?*?*?*?*?,1.2,0.6,94,103858,0,-0,286,0.0,-0.0,0.0,0,0,0,0,232,0.5,10,5,9999,99999,9,999999999,0.0,999,999,99
3022,2,27,6,0,*?*?*?*?*?*?*?*?*?*?*?*?*?*?*?*?*?*?*?*?*?*?,0.3,-1.3,86,103858,0,-0,283,0.0,-0.0,0.0,0,0,0,0,260,0.5,10,5,9999,99999,9,999999999,0.0,999,999,99
3022,2,27,7,0,*?*?*?*?*?*?*?*?*?*?*?*?*?*?*?*?*?*?*?*?*?*?,1.2,-0.8,84,103858,16,1365,281,0.0,0.0,0.0,0,0,0,0,265,0.5,9,5,9999,99999,9,999999999,0.0,999,999,99
3022,2,27,8,0,*?*?*?*?*?*?*?*?*?*?*?*?*?*?*?*?*?*?*?*?*?*?,2.0,-0.6,81,103858,212,1396,290,27.5,0.0,27.5,3234,0,3238,1068,270,0.5,10,5,9999,99999,9,999999999,0.0,999,999,99
3022,2,27,9,0,*?*?*?*?*?*?*?*?*?*?*?*?*?*?*?*?*?*?*?*?*?*?,2.6,0.2,82,103858,381,1393,292,61.0,0.0,61.0,7118,0,7136,2461,275,1.0,10,5,9999,99999,9,999999999,0.0,999,999,99
3022,2,27,10,0,*?*?*?*?*?*?*?*?*?*?*?*?*?*?*?*?*?*?*?*?*?*?,4.9,-0.0,70,103858,514,1394,297,151.4,54.6,131.3,16628,5163,14814,3708,280,1.0,9,5,9999,99999,9,999999999,0.0,999,999,99
3022,2,27,11,0,*?*?*?*?*?*?*?*?*?*?*?*?*?*?*?*?*?*?*?*?*?*?,7.7,2.3,67,103858,600,1393,314,104.2,0.0,104.2,12260,0,12300,4530,285,0.5,10,5,9999,99999,9,999999999,0.0,999,999,99
3022,2,27,12,0,*?*?*?*?*?*?*?*?*?*?*?*?*?*?*?*?*?*?*?*?*?*?,8.9,2.1,61,103858,635,1395,315,192.8,56.3,167.1,21195,5508,18849,4996,290,0.5,9,5,9999,99999,9,999999999,0.0,999,999,99
3022,2,27,13,0,*?*?*?*?*?*?*?*?*?*?*?*?*?*?*?*?*?*?*?*?*?*?,8.9,1.7,60,103858,615,1395,320,107.0,0.0,107.0,12604,0,12646,4677,293,1.5,10,5,9999,99999,9,999999999,0.0,999,999,99
3022,2,27,14,0,*?*?*?*?*?*?*?*?*?*?*?*?*?*?*?*?*?*?*?*?*?*?,8.9,1.5,59,103858,542,1395,314,160.9,55.1,139.5,17678,5256,15742,3991,297,1.0,9,5,9999,99999,9,999999999,0.0,999,999,99
3022,2,27,15,0,*?*?*?*?*?*?*?*?*?*?*?*?*?*?*?*?*?*?*?*?*?*?,8.9,1.7,59,103858,421,1395,314,119.5,52.6,103.6,13113,4769,11702,2814,300,1.0,9,5,9999,99999,9,999999999,0.0,999,999,99
3022,2,27,16,0,*?*?*?*?*?*?*?*?*?*?*?*?*?*?*?*?*?*?*?*?*?*?,8.9,1.9,60,103858,260,1394,320,37.1,0.0,37.1,4333,0,4341,1447,303,1.5,10,5,9999,99999,9,999999999,0.0,999,999,99
3022,2,27,17,0,*?*?*?*?*?*?*?*?*?*?*?*?*?*?*?*?*?*?*?*?*?*?,7.7,0.8,61,103858,71,1403,314,0.0,0.0,0.0,0,0,0,0,307,1.0,10,5,9999,99999,9,999999999,0.0,999,999,99
3022,2,27,18,0,*?*?*?*?*?*?*?*?*?*?*?*?*?*?*?*?*?*?*?*?*?*?,6.7,1.5,67,103858,0,-0,310,0.0,-0.0,0.0,0,0,0,0,310,1.0,10,5,9999,99999,9,999999999,0.0,999,999,99
3022,2,27,19,0,*?*?*?*?*?*?*?*?*?*?*?*?*?*?*?*?*?*?*?*?*?*?,5.5,1.0,71,103858,0,-0,305,0.0,-0.0,0.0,0,0,0,0,313,1.0,10,5,9999,99999,9,999999999,0.0,999,999,99
3022,2,27,20,0,*?*?*?*?*?*?*?*?*?*?*?*?*?*?*?*?*?*?*?*?*?*?,5.0,-0.4,66,103858,0,-0,303,0.0,-0.0,0.0,0,0,0,0,317,1.0,10,5,9999,99999,9,999999999,0.0,999,999,99
3022,2,27,21,0,*?*?*?*?*?*?*?*?*?*?*?*?*?*?*?*?*?*?*?*?*?*?,4.3,-0.8,68,103858,0,-0,300,0.0,-0.0,0.0,0,0,0,0,320,0.5,10,5,9999,99999,9,999999999,0.0,999,999,99
3022,2,27,22,0,*?*?*?*?*?*?*?*?*?*?*?*?*?*?*?*?*?*?*?*?*?*?,3.6,-0.6,71,103858,0,-0,297,0.0,-0.0,0.0,0,0,0,0,323,0.5,10,5,9999,99999,9,999999999,0.0,999,999,99
3022,2,27,23,0,*?*?*?*?*?*?*?*?*?*?*?*?*?*?*?*?*?*?*?*?*?*?,1.5,-0.6,84,103858,0,-0,288,0.0,-0.0,0.0,0,0,0,0,327,1.0,10,5,9999,99999,9,999999999,0.0,999,999,99
3022,2,27,24,0,*?*?*?*?*?*?*?*?*?*?*?*?*?*?*?*?*?*?*?*?*?*?,3.6,3.6,98,103858,0,-0,296,0.0,-0.0,0.0,0,0,0,0,90,1.0,10,5,9999,99999,9,999999999,0.0,999,999,99
3022,2,28,1,0,*?*?*?*?*?*?*?*?*?*?*?*?*?*?*?*?*?*?*?*?*?*?,1.0,-1.9,77,103499,0,-0,286,0.0,-0.0,0.0,0,0,0,0,335,1.0,10,5,9999,99999,9,999999999,0.0,999,999,99
3022,2,28,2,0,*?*?*?*?*?*?*?*?*?*?*?*?*?*?*?*?*?*?*?*?*?*?,2.5,-2.4,66,103499,0,-0,292,0.0,-0.0,0.0,0,0,0,0,340,0.5,10,5,9999,99999,9,999999999,0.0,999,999,99
3022,2,28,3,0,*?*?*?*?*?*?*?*?*?*?*?*?*?*?*?*?*?*?*?*?*?*?,2.0,-2.4,69,103499,0,-0,290,0.0,-0.0,0.0,0,0,0,0,345,1.0,10,5,9999,99999,9,999999999,0.0,999,999,99
3022,2,28,4,0,*?*?*?*?*?*?*?*?*?*?*?*?*?*?*?*?*?*?*?*?*?*?,1.4,-3.1,68,103499,0,-0,288,0.0,-0.0,0.0,0,0,0,0,350,0.5,10,5,9999,99999,9,999999999,0.0,999,999,99
3022,2,28,5,0,*?*?*?*?*?*?*?*?*?*?*?*?*?*?*?*?*?*?*?*?*?*?,1.3,-2.4,72,103499,0,-0,287,0.0,-0.0,0.0,0,0,0,0,355,0.5,10,5,9999,99999,9,999999999,0.0,999,999,99
3022,2,28,6,0,*?*?*?*?*?*?*?*?*?*?*?*?*?*?*?*?*?*?*?*?*?*?,1.7,-2.4,70,103499,0,-0,289,0.0,-0.0,0.0,0,0,0,0,360,0.5,10,5,9999,99999,9,999999999,0.0,999,999,99
3022,2,28,7,0,*?*?*?*?*?*?*?*?*?*?*?*?*?*?*?*?*?*?*?*?*?*?,1.1,-2.2,74,103499,25,1420,276,0.0,0.0,0.0,0,0,0,0,302,0.5,8,4,9999,99999,9,999999999,0.0,999,999,99
3022,2,28,8,0,*?*?*?*?*?*?*?*?*?*?*?*?*?*?*?*?*?*?*?*?*?*?,0.8,-2.4,75,103499,220,1394,269,79.4,179.5,51.0,8452,11755,6176,936,243,0.5,7,4,9999,99999,9,999999999,0.0,999,999,99
3022,2,28,9,0,*?*?*?*?*?*?*?*?*?*?*?*?*?*?*?*?*?*?*?*?*?*?,2.2,-0.8,77,103499,390,1395,286,108.9,51.8,94.4,11946,4604,10668,2534,185,1.0,9,5,9999,99999,9,999999999,0.0,999,999,99
3022,2,28,10,0,*?*?*?*?*?*?*?*?*?*?*?*?*?*?*?*?*?*?*?*?*?*?,5.3,-0.2,65,103499,522,1393,293,204.4,137.5,152.9,22273,13324,17389,3534,127,1.0,8,4,9999,99999,9,999999999,0.0,999,999,99
3022,2,28,11,0,*?*?*?*?*?*?*?*?*?*?*?*?*?*?*?*?*?*?*?*?*?*?,8.0,0.4,57,103499,608,1392,305,243.6,140.6,182.2,26567,14086,20621,4354,68,0.5,8,4,9999,99999,9,999999999,0.0,999,999,99
3022,2,28,12,0,*?*?*?*?*?*?*?*?*?*?*?*?*?*?*?*?*?*?*?*?*?*?,10.1,0.4,49,103499,642,1392,309,306.3,237.1,196.9,32595,24174,22142,4355,10,0.5,7,4,9999,99999,9,999999999,0.0,999,999,99
3022,2,28,13,0,*?*?*?*?*?*?*?*?*?*?*?*?*?*?*?*?*?*?*?*?*?*?,10.1,0.8,51,103499,622,1392,314,250.0,141.0,187.0,27268,14189,21144,4495,65,1.5,8,4,9999,99999,9,999999999,0.0,999,999,99
3022,2,28,14,0,*?*?*?*?*?*?*?*?*?*?*?*?*?*?*?*?*?*?*?*?*?*?,10.2,0.2,48,103499,549,1393,315,216.7,138.6,162.1,23622,13590,18408,3784,120,1.0,8,4,9999,99999,9,999999999,0.0,999,999,99
3022,2,28,15,0,*?*?*?*?*?*?*?*?*?*?*?*?*?*?*?*?*?*?*?*?*?*?,10.3,0.4,49,103499,428,1393,321,122.0,52.8,105.8,13396,4806,11953,2883,175,1.0,9,5,9999,99999,9,999999999,0.0,999,999,99
3022,2,28,16,0,*?*?*?*?*?*?*?*?*?*?*?*?*?*?*?*?*?*?*?*?*?*?,10.2,-0.2,47,103499,267,1392,320,66.9,46.4,58.0,7383,3575,6816,1243,230,1.5,9,5,9999,99999,9,999999999,0.0,999,999,99
3022,2,28,17,0,*?*?*?*?*?*?*?*?*?*?*?*?*?*?*?*?*?*?*?*?*?*?,8.9,0.8,55,103499,78,1401,320,1.1,0.0,1.1,151,-0,151,45,285,1.0,10,5,9999,99999,9,999999999,0.0,999,999,99
3022,2,28,18,0,*?*?*?*?*?*?*?*?*?*?*?*?*?*?*?*?*?*?*?*?*?*?,8.2,0.4,56,103499,0,-0,317,0.0,-0.0,0.0,0,0,0,0,340,1.0,10,5,9999,99999,9,999999999,0.0,999,999,99
3022,2,28,19,0,*?*?*?*?*?*?*?*?*?*?*?*?*?*?*?*?*?*?*?*?*?*?,6.2,-0.0,62,103499,0,-0,308,0.0,-0.0,0.0,0,0,0,0,315,1.0,10,5,9999,99999,9,999999999,0.0,999,999,99
3022,2,28,20,0,*?*?*?*?*?*?*?*?*?*?*?*?*?*?*?*?*?*?*?*?*?*?,4.6,-0.4,67,103499,0,-0,301,0.0,-0.0,0.0,0,0,0,0,290,1.0,10,5,9999,99999,9,999999999,0.0,999,999,99
3022,2,28,21,0,*?*?*?*?*?*?*?*?*?*?*?*?*?*?*?*?*?*?*?*?*?*?,3.5,-0.4,73,103499,0,-0,296,0.0,-0.0,0.0,0,0,0,0,265,0.5,10,5,9999,99999,9,999999999,0.0,999,999,99
3022,2,28,22,0,*?*?*?*?*?*?*?*?*?*?*?*?*?*?*?*?*?*?*?*?*?*?,2.8,-1.3,71,103499,0,-0,293,0.0,-0.0,0.0,0,0,0,0,240,0.5,10,5,9999,99999,9,999999999,0.0,999,999,99
3022,2,28,23,0,*?*?*?*?*?*?*?*?*?*?*?*?*?*?*?*?*?*?*?*?*?*?,2.7,-1.3,72,103499,0,-0,293,0.0,-0.0,0.0,0,0,0,0,215,1.0,10,5,9999,99999,9,999999999,0.0,999,999,99
3022,2,28,24,0,*?*?*?*?*?*?*?*?*?*?*?*?*?*?*?*?*?*?*?*?*?*?,-0.6,-1.3,92,103499,0,-0,279,0.0,-0.0,0.0,0,0,0,0,330,1.0,10,5,9999,99999,9,999999999,0.0,999,999,99
3022,3,1,1,0,*?*?*?*?*?*?*?*?*?*?*?*?*?*?*?*?*?*?*?*?*?*?,2.0,1.9,100,99803.8,0,-0,289,0.0,-0.0,0.0,0,0,0,0,180,1.0,10,5,9999,99999,9,999999999,0.0,999,999,99
3022,3,1,2,0,*?*?*?*?*?*?*?*?*?*?*?*?*?*?*?*?*?*?*?*?*?*?,1.3,1.3,100,99803.8,0,-0,287,0.0,-0.0,0.0,0,0,0,0,170,0.5,10,5,9999,99999,9,999999999,0.0,999,999,99
3022,3,1,3,0,*?*?*?*?*?*?*?*?*?*?*?*?*?*?*?*?*?*?*?*?*?*?,0.0,-0.0,100,99803.8,0,-0,281,0.0,-0.0,0.0,0,0,0,0,160,1.0,10,5,9999,99999,9,999999999,0.0,999,999,99
3022,3,1,4,0,*?*?*?*?*?*?*?*?*?*?*?*?*?*?*?*?*?*?*?*?*?*?,0.3,0.2,100,99803.8,0,-0,283,0.0,-0.0,0.0,0,0,0,0,150,0.5,10,5,9999,99999,9,999999999,0.0,999,999,99
3022,3,1,5,0,*?*?*?*?*?*?*?*?*?*?*?*?*?*?*?*?*?*?*?*?*?*?,0.3,0.2,100,99803.8,0,-0,283,0.0,-0.0,0.0,0,0,0,0,140,0.5,10,5,9999,99999,9,999999999,0.0,999,999,99
3022,3,1,6,0,*?*?*?*?*?*?*?*?*?*?*?*?*?*?*?*?*?*?*?*?*?*?,-0.8,-0.8,100,99803.8,0,-0,239,0.0,-0.0,0.0,0,0,0,0,130,0.5,2,1,9999,99999,9,999999999,0.0,999,999,99
3022,3,1,7,0,*?*?*?*?*?*?*?*?*?*?*?*?*?*?*?*?*?*?*?*?*?*?,-1.8,-1.9,100,99803.8,33,1402,224,0.0,0.0,0.0,0,0,0,0,140,0.5,0,0,9999,99999,9,999999999,0.0,999,999,99
3022,3,1,8,0,*?*?*?*?*?*?*?*?*?*?*?*?*?*?*?*?*?*?*?*?*?*?,0.9,0.8,100,99803.8,228,1392,238,106.3,454.2,31.9,10865,33745,5143,627,150,0.5,0,0,9999,99999,9,999999999,0.0,999,999,99
3022,3,1,9,0,*?*?*?*?*?*?*?*?*?*?*?*?*?*?*?*?*?*?*?*?*?*?,3.6,3.6,100,99803.8,398,1393,252,221.8,543.5,66.5,23014,47334,9848,1250,160,1.0,0,0,9999,99999,9,999999999,0.0,999,999,99
3022,3,1,10,0,*?*?*?*?*?*?*?*?*?*?*?*?*?*?*?*?*?*?*?*?*?*?,6.0,5.1,100,99803.8,530,1392,264,312.0,573.5,93.6,32405,53740,13368,1815,170,1.0,0,0,9999,99999,9,999999999,0.0,999,999,99
3022,3,1,11,0,*?*?*?*?*?*?*?*?*?*?*?*?*?*?*?*?*?*?*?*?*?*?,9.9,4.3,80,99803.8,616,1392,277,370.6,586.1,111.2,38571,56517,15557,2234,180,0.5,0,0,9999,99999,9,999999999,0.0,999,999,99
3022,3,1,12,0,*?*?*?*?*?*?*?*?*?*?*?*?*?*?*?*?*?*?*?*?*?*?,11.5,4.1,70,99803.8,650,1392,283,393.8,590.2,118.1,41020,57400,16401,2415,190,0.5,0,0,9999,99999,9,999999999,0.0,999,999,99
3022,3,1,13,0,*?*?*?*?*?*?*?*?*?*?*?*?*?*?*?*?*?*?*?*?*?*?,11.7,4.1,69,99803.8,630,1392,284,379.9,587.8,114.0,39555,56885,15898,2305,185,1.5,0,0,9999,99999,9,999999999,0.0,999,999,99
3022,3,1,14,0,*?*?*?*?*?*?*?*?*?*?*?*?*?*?*?*?*?*?*?*?*?*?,11.4,4.3,72,99803.8,557,1393,283,330.0,577.8,99.0,34298,54690,14052,1939,180,1.0,0,0,9999,99999,9,999999999,0.0,999,999,99
3022,3,1,15,0,*?*?*?*?*?*?*?*?*?*?*?*?*?*?*?*?*?*?*?*?*?*?,11.8,3.0,64,99803.8,435,1391,282,247.4,553.9,74.2,25665,49481,10863,1403,175,1.0,0,0,9999,99999,9,999999999,0.0,999,999,99
3022,3,1,16,0,*?*?*?*?*?*?*?*?*?*?*?*?*?*?*?*?*?*?*?*?*?*?,11.7,3.4,66,99803.8,274,1391,282,137.7,489.5,41.3,14339,37578,6386,772,170,1.5,0,0,9999,99999,9,999999999,0.0,999,999,99
3022,3,1,17,0,*?*?*?*?*?*?*?*?*?*?*?*?*?*?*?*?*?*?*?*?*?*?,10.2,3.2,72,99803.8,85,1400,311,6.8,39.7,4.3,761,1898,848,88,165,1.0,7,4,9999,99999,9,999999999,0.0,999,999,99
3022,3,1,18,0,*?*?*?*?*?*?*?*?*?*?*?*?*?*?*?*?*?*?*?*?*?*?,8.1,4.1,88,99803.8,0,-0,316,0.0,-0.0,0.0,0,0,0,0,160,1.0,10,5,9999,99999,9,999999999,0.0,999,999,99
3022,3,1,19,0,*?*?*?*?*?*?*?*?*?*?*?*?*?*?*?*?*?*?*?*?*?*?,6.2,4.6,100,99803.8,0,-0,307,0.0,-0.0,0.0,0,0,0,0,168,1.0,10,5,9999,99999,9,999999999,0.0,999,999,99
3022,3,1,20,0,*?*?*?*?*?*?*?*?*?*?*?*?*?*?*?*?*?*?*?*?*?*?,4.3,3.2,100,99803.8,0,-0,299,0.0,-0.0,0.0,0,0,0,0,177,1.0,10,5,9999,99999,9,999999999,0.0,999,999,99
3022,3,1,21,0,*?*?*?*?*?*?*?*?*?*?*?*?*?*?*?*?*?*?*?*?*?*?,3.6,3.4,100,99803.8,0,-0,296,0.0,-0.0,0.0,0,0,0,0,185,0.5,10,5,9999,99999,9,999999999,0.0,999,999,99
3022,3,1,22,0,*?*?*?*?*?*?*?*?*?*?*?*?*?*?*?*?*?*?*?*?*?*?,2.7,2.7,100,99803.8,0,-0,292,0.0,-0.0,0.0,0,0,0,0,193,0.5,10,5,9999,99999,9,999999999,0.0,999,999,99
3022,3,1,23,0,*?*?*?*?*?*?*?*?*?*?*?*?*?*?*?*?*?*?*?*?*?*?,1.7,1.7,100,99803.8,0,-0,288,0.0,-0.0,0.0,0,0,0,0,202,1.0,10,5,9999,99999,9,999999999,0.0,999,999,99
3022,3,1,24,0,*?*?*?*?*?*?*?*?*?*?*?*?*?*?*?*?*?*?*?*?*?*?,2.6,0.8,100,99803.8,0,-0,292,0.0,-0.0,0.0,0,0,0,0,190,1.0,10,5,9999,99999,9,999999999,0.0,999,999,99
3022,3,2,1,0,*?*?*?*?*?*?*?*?*?*?*?*?*?*?*?*?*?*?*?*?*?*?,-0.2,-0.2,100,98367.5,0,-0,281,0.0,-0.0,0.0,0,0,0,0,205,1.0,10,5,9999,99999,9,999999999,0.0,999,999,99
3022,3,2,2,0,*?*?*?*?*?*?*?*?*?*?*?*?*?*?*?*?*?*?*?*?*?*?,-0.9,-0.8,100,98367.5,0,-0,278,0.0,-0.0,0.0,0,0,0,0,200,0.5,10,5,9999,99999,9,999999999,0.0,999,999,99
3022,3,2,3,0,*?*?*?*?*?*?*?*?*?*?*?*?*?*?*?*?*?*?*?*?*?*?,-0.5,-0.6,100,98367.5,0,-0,279,0.0,-0.0,0.0,0,0,0,0,195,1.0,10,5,9999,99999,9,999999999,0.0,999,999,99
3022,3,2,4,0,*?*?*?*?*?*?*?*?*?*?*?*?*?*?*?*?*?*?*?*?*?*?,-1.1,-1.1,100,98367.5,0,-0,277,0.0,-0.0,0.0,0,0,0,0,190,0.5,10,5,9999,99999,9,999999999,0.0,999,999,99
3022,3,2,5,0,*?*?*?*?*?*?*?*?*?*?*?*?*?*?*?*?*?*?*?*?*?*?,-1.8,-1.9,100,98367.5,0,-0,274,0.0,-0.0,0.0,0,0,0,0,185,0.5,10,5,9999,99999,9,999999999,0.0,999,999,99
3022,3,2,6,0,*?*?*?*?*?*?*?*?*?*?*?*?*?*?*?*?*?*?*?*?*?*?,-2.6,-2.7,100,98367.5,0,-0,266,0.0,-0.0,0.0,0,0,0,0,180,0.5,9,5,9999,99999,9,999999999,0.0,999,999,99
3022,3,2,7,0,*?*?*?*?*?*?*?*?*?*?*?*?*?*?*?*?*?*?*?*?*?*?,-1.6,-1.7,100,98367.5,41,1389,225,0.0,0.0,0.0,0,0,0,0,173,0.5,0,0,9999,99999,9,999999999,0.0,999,999,99
3022,3,2,8,0,*?*?*?*?*?*?*?*?*?*?*?*?*?*?*?*?*?*?*?*?*?*?,-0.7,-0.6,100,98367.5,236,1389,264,88.4,185.7,56.8,9390,12704,6835,1053,167,0.5,7,4,9999,99999,9,999999999,0.0,999,999,99
3022,3,2,9,0,*?*?*?*?*?*?*?*?*?*?*?*?*?*?*?*?*?*?*?*?*?*?,0.7,0.6,100,98367.5,406,1392,260,212.3,382.0,100.8,22112,33354,12847,1888,160,1.0,5,3,9999,99999,9,999999999,0.0,999,999,99
3022,3,2,10,0,*?*?*?*?*?*?*?*?*?*?*?*?*?*?*?*?*?*?*?*?*?*?,3.1,1.0,89,98367.5,538,1391,255,316.8,550.3,103.9,32699,51500,14549,1989,153,1.0,2,1,9999,99999,9,999999999,0.0,999,999,99
3022,3,2,11,0,*?*?*?*?*?*?*?*?*?*?*?*?*?*?*?*?*?*?*?*?*?*?,5.2,-0.0,71,98367.5,624,1391,267,371.8,528.0,135.0,39682,51945,17137,2694,147,0.5,3,2,9999,99999,9,999999999,0.0,999,999,99
3022,3,2,12,0,*?*?*?*?*?*?*?*?*?*?*?*?*?*?*?*?*?*?*?*?*?*?,6.8,0.2,64,98367.5,658,1391,258,399.4,591.1,119.8,41609,57595,16599,2460,140,0.5,0,0,9999,99999,9,999999999,0.0,999,999,99
3022,3,2,13,0,*?*?*?*?*?*?*?*?*?*?*?*?*?*?*?*?*?*?*?*?*?*?,6.5,1.3,71,98367.5,638,1392,274,380.8,529.4,138.2,40657,52295,17514,2779,155,1.5,3,2,9999,99999,9,999999999,0.0,999,999,99
3022,3,2,14,0,*?*?*?*?*?*?*?*?*?*?*?*?*?*?*?*?*?*?*?*?*?*?,6.9,0.2,64,98367.5,564,1391,300,223.8,139.1,167.4,24394,13730,18989,3931,170,1.0,8,4,9999,99999,9,999999999,0.0,999,999,99
3022,3,2,15,0,*?*?*?*?*?*?*?*?*?*?*?*?*?*?*?*?*?*?*?*?*?*?,6.7,-0.4,61,98367.5,443,1393,294,199.2,223.6,128.1,21068,20574,14772,2594,185,1.0,7,4,9999,99999,9,999999999,0.0,999,999,99
3022,3,2,16,0,*?*?*?*?*?*?*?*?*?*?*?*?*?*?*?*?*?*?*?*?*?*?,6.7,-0.6,61,98367.5,281,1390,305,71.9,47.3,62.3,7925,3727,7308,1341,200,1.5,9,5,9999,99999,9,999999999,0.0,999,999,99
3022,3,2,17,0,*?*?*?*?*?*?*?*?*?*?*?*?*?*?*?*?*?*?*?*?*?*?,6.0,-0.4,65,98367.5,92,1399,302,6.7,13.6,5.8,790,483,828,90,215,1.0,9,5,9999,99999,9,999999999,0.0,999,999,99
3022,3,2,18,0,*?*?*?*?*?*?*?*?*?*?*?*?*?*?*?*?*?*?*?*?*?*?,4.3,0.4,78,98367.5,0,-0,299,0.0,-0.0,0.0,0,0,0,0,230,1.0,10,5,9999,99999,9,999999999,0.0,999,999,99
3022,3,2,19,0,*?*?*?*?*?*?*?*?*?*?*?*?*?*?*?*?*?*?*?*?*?*?,2.9,-0.4,81,98367.5,0,-0,294,0.0,-0.0,0.0,0,0,0,0,222,1.0,10,5,9999,99999,9,999999999,0.0,999,999,99
3022,3,2,20,0,*?*?*?*?*?*?*?*?*?*?*?*?*?*?*?*?*?*?*?*?*?*?,2.1,-0.4,85,98367.5,0,-0,290,0.0,-0.0,0.0,0,0,0,0,213,1.0,10,5,9999,99999,9,999999999,0.0,999,999,99
3022,3,2,21,0,*?*?*?*?*?*?*?*?*?*?*?*?*?*?*?*?*?*?*?*?*?*?,1.8,-0.2,89,98367.5,0,-0,289,0.0,-0.0,0.0,0,0,0,0,205,0.5,10,5,9999,99999,9,999999999,0.0,999,999,99
3022,3,2,22,0,*?*?*?*?*?*?*?*?*?*?*?*?*?*?*?*?*?*?*?*?*?*?,0.8,-0.8,91,98367.5,0,-0,285,0.0,-0.0,0.0,0,0,0,0,197,0.5,10,5,9999,99999,9,999999999,0.0,999,999,99
3022,3,2,23,0,*?*?*?*?*?*?*?*?*?*?*?*?*?*?*?*?*?*?*?*?*?*?,0.3,-1.1,92,98367.5,0,-0,283,0.0,-0.0,0.0,0,0,0,0,188,1.0,10,5,9999,99999,9,999999999,0.0,999,999,99
3022,3,2,24,0,*?*?*?*?*?*?*?*?*?*?*?*?*?*?*?*?*?*?*?*?*?*?,0.7,0.6,100,98367.5,0,-0,284,0.0,-0.0,0.0,0,0,0,0,210,1.0,10,5,9999,99999,9,999999999,0.0,999,999,99
3022,3,3,1,0,*?*?*?*?*?*?*?*?*?*?*?*?*?*?*?*?*?*?*?*?*?*?,-0.3,-4.5,67,98512.1,0,-0,281,0.0,-0.0,0.0,0,0,0,0,157,1.0,10,5,9999,99999,9,999999999,0.0,999,999,99
3022,3,3,2,0,*?*?*?*?*?*?*?*?*?*?*?*?*?*?*?*?*?*?*?*?*?*?,-0.3,-6.3,57,98512.1,0,-0,281,0.0,-0.0,0.0,0,0,0,0,133,0.5,10,5,9999,99999,9,999999999,0.0,999,999,99
3022,3,3,3,0,*?*?*?*?*?*?*?*?*?*?*?*?*?*?*?*?*?*?*?*?*?*?,-1.0,-6.0,63,98512.1,0,-0,278,0.0,-0.0,0.0,0,0,0,0,110,1.0,10,5,9999,99999,9,999999999,0.0,999,999,99
3022,3,3,4,0,*?*?*?*?*?*?*?*?*?*?*?*?*?*?*?*?*?*?*?*?*?*?,-0.4,-6.0,60,98512.1,0,-0,281,0.0,-0.0,0.0,0,0,0,0,87,0.5,10,5,9999,99999,9,999999999,0.0,999,999,99
3022,3,3,5,0,*?*?*?*?*?*?*?*?*?*?*?*?*?*?*?*?*?*?*?*?*?*?,-1.0,-8.0,53,98512.1,0,-0,278,0.0,-0.0,0.0,0,0,0,0,63,0.5,10,5,9999,99999,9,999999999,0.0,999,999,99
3022,3,3,6,0,*?*?*?*?*?*?*?*?*?*?*?*?*?*?*?*?*?*?*?*?*?*?,-1.7,-8.8,52,98512.1,0,-0,276,0.0,-0.0,0.0,0,0,0,0,40,0.5,10,5,9999,99999,9,999999999,0.0,999,999,99
3022,3,3,7,0,*?*?*?*?*?*?*?*?*?*?*?*?*?*?*?*?*?*?*?*?*?*?,-1.0,-8.8,49,98512.1,49,1379,279,0.0,0.0,0.0,0,0,0,0,75,0.5,10,5,9999,99999,9,999999999,0.0,999,999,99
3022,3,3,8,0,*?*?*?*?*?*?*?*?*?*?*?*?*?*?*?*?*?*?*?*?*?*?,-0.4,-8.4,49,98512.1,245,1392,275,59.4,44.9,51.5,6562,3325,6070,1097,110,0.5,9,5,9999,99999,9,999999999,0.0,999,999,99
3022,3,3,9,0,*?*?*?*?*?*?*?*?*?*?*?*?*?*?*?*?*?*?*?*?*?*?,0.4,-9.2,43,98512.1,414,1390,278,117.6,52.5,101.9,12903,4741,11515,2762,145,1.0,9,5,9999,99999,9,999999999,0.0,999,999,99
3022,3,3,10,0,*?*?*?*?*?*?*?*?*?*?*?*?*?*?*?*?*?*?*?*?*?*?,2.6,-9.6,35,98512.1,547,1392,287,163.0,55.2,141.3,17903,5275,15940,4051,180,1.0,9,5,9999,99999,9,999999999,0.0,999,999,99
3022,3,3,11,0,*?*?*?*?*?*?*?*?*?*?*?*?*?*?*?*?*?*?*?*?*?*?,3.6,-9.2,34,98512.1,632,1390,291,192.4,56.3,166.8,21158,5507,18815,4981,215,0.5,9,5,9999,99999,9,999999999,0.0,999,999,99
3022,3,3,12,0,*?*?*?*?*?*?*?*?*?*?*?*?*?*?*?*?*?*?*?*?*?*?,4.5,-8.4,34,98512.1,666,1391,295,204.0,56.7,176.9,22438,5580,19944,5371,250,0.5,9,5,9999,99999,9,999999999,0.0,999,999,99
3022,3,3,13,0,*?*?*?*?*?*?*?*?*?*?*?*?*?*?*?*?*?*?*?*?*?*?,5.0,-8.0,34,98512.1,645,1390,297,196.9,56.4,170.7,21650,5536,19249,5129,238,1.5,9,5,9999,99999,9,999999999,0.0,999,999,99
3022,3,3,14,0,*?*?*?*?*?*?*?*?*?*?*?*?*?*?*?*?*?*?*?*?*?*?,5.2,-8.0,34,98512.1,572,1392,298,171.6,55.5,148.8,18853,5350,16780,4315,227,1.0,9,5,9999,99999,9,999999999,0.0,999,999,99
3022,3,3,15,0,*?*?*?*?*?*?*?*?*?*?*?*?*?*?*?*?*?*?*?*?*?*?,5.1,-6.6,38,98512.1,450,1391,298,129.8,53.4,112.5,14247,4912,12706,3093,215,1.0,9,5,9999,99999,9,999999999,0.0,999,999,99
3022,3,3,16,0,*?*?*?*?*?*?*?*?*?*?*?*?*?*?*?*?*?*?*?*?*?*?,5.1,-6.3,40,98512.1,289,1393,298,74.4,47.7,64.5,8198,3800,7556,1390,203,1.5,9,5,9999,99999,9,999999999,0.0,999,999,99
3022,3,3,17,0,*?*?*?*?*?*?*?*?*?*?*?*?*?*?*?*?*?*?*?*?*?*?,4.8,-5.3,43,98512.1,99,1398,303,5.3,0.0,5.3,661,-0,660,212,192,1.0,10,5,9999,99999,9,999999999,0.0,999,999,99
3022,3,3,18,0,*?*?*?*?*?*?*?*?*?*?*?*?*?*?*?*?*?*?*?*?*?*?,3.2,-4.5,52,98512.1,0,-0,296,0.0,-0.0,0.0,0,0,0,0,180,1.0,10,5,9999,99999,9,999999999,0.0,999,999,99
3022,3,3,19,0,*?*?*?*?*?*?*?*?*?*?*?*?*?*?*?*?*?*?*?*?*?*?,2.1,-3.7,61,98512.1,0,-0,291,0.0,-0.0,0.0,0,0,0,0,193,1.0,10,5,9999,99999,9,999999999,0.0,999,999,99
3022,3,3,20,0,*?*?*?*?*?*?*?*?*?*?*?*?*?*?*?*?*?*?*?*?*?*?,1.6,-4.5,59,98512.1,0,-0,289,0.0,-0.0,0.0,0,0,0,0,207,1.0,10,5,9999,99999,9,999999999,0.0,999,999,99
3022,3,3,21,0,*?*?*?*?*?*?*?*?*?*?*?*?*?*?*?*?*?*?*?*?*?*?,1.1,-4.8,59,98512.1,0,-0,287,0.0,-0.0,0.0,0,0,0,0,220,0.5,10,5,9999,99999,9,999999999,0.0,999,999,99
3022,3,3,22,0,*?*?*?*?*?*?*?*?*?*?*?*?*?*?*?*?*?*?*?*?*?*?,0.9,-5.6,56,98512.1,0,-0,286,0.0,-0.0,0.0,0,0,0,0,233,0.5,10,5,9999,99999,9,999999999,0.0,999,999,99
3022,3,3,23,0,*?*?*?*?*?*?*?*?*?*?*?*?*?*?*?*?*?*?*?*?*?*?,0.9,-6.6,51,98512.1,0,-0,286,0.0,-0.0,0.0,0,0,0,0,247,1.0,10,5,9999,99999,9,999999999,0.0,999,999,99
3022,3,3,24,0,*?*?*?*?*?*?*?*?*?*?*?*?*?*?*?*?*?*?*?*?*?*?,-0.2,-2.7,78,98512.1,0,-0,281,0.0,-0.0,0.0,0,0,0,0,180,1.0,10,5,9999,99999,9,999999999,0.0,999,999,99
3022,3,4,1,0,*?*?*?*?*?*?*?*?*?*?*?*?*?*?*?*?*?*?*?*?*?*?,-0.3,-5.0,66,100009,0,-0,281,0.0,-0.0,0.0,0,0,0,0,252,1.0,10,5,9999,99999,9,999999999,0.0,999,999,99
3022,3,4,2,0,*?*?*?*?*?*?*?*?*?*?*?*?*?*?*?*?*?*?*?*?*?*?,-0.9,-4.8,73,100009,0,-0,278,0.0,-0.0,0.0,0,0,0,0,243,0.5,10,5,9999,99999,9,999999999,0.0,999,999,99
3022,3,4,3,0,*?*?*?*?*?*?*?*?*?*?*?*?*?*?*?*?*?*?*?*?*?*?,-1.1,-4.8,74,100009,0,-0,278,0.0,-0.0,0.0,0,0,0,0,235,1.0,10,5,9999,99999,9,999999999,0.0,999,999,99
3022,3,4,4,0,*?*?*?*?*?*?*?*?*?*?*?*?*?*?*?*?*?*?*?*?*?*?,-1.8,-4.5,79,100009,0,-0,275,0.0,-0.0,0.0,0,0,0,0,227,0.5,10,5,9999,99999,9,999999999,0.0,999,999,99
3022,3,4,5,0,*?*?*?*?*?*?*?*?*?*?*?*?*?*?*?*?*?*?*?*?*?*?,-2.4,-5.3,78,100009,0,-0,272,0.0,-0.0,0.0,0,0,0,0,218,0.5,10,5,9999,99999,9,999999999,0.0,999,999,99
3022,3,4,6,0,*?*?*?*?*?*?*?*?*?*?*?*?*?*?*?*?*?*?*?*?*?*?,-2.1,-3.7,88,100009,0,-0,273,0.0,-0.0,0.0,0,0,0,0,210,0.5,10,5,9999,99999,9,999999999,0.0,999,999,99
3022,3,4,7,0,*?*?*?*?*?*?*?*?*?*?*?*?*?*?*?*?*?*?*?*?*?*?,-1.8,-3.4,86,100009,58,1395,269,0.0,0.0,0.0,0,0,0,0,213,0.5,9,5,9999,99999,9,999999999,0.0,999,999,99
3022,3,4,8,0,*?*?*?*?*?*?*?*?*?*?*?*?*?*?*?*?*?*?*?*?*?*?,-1.3,-3.4,83,100009,253,1389,228,123.6,470.3,37.9,12863,34995,5894,708,217,0.5,1,0,9999,99999,9,999999999,0.0,999,999,99
3022,3,4,9,0,*?*?*?*?*?*?*?*?*?*?*?*?*?*?*?*?*?*?*?*?*?*?,-0.1,-3.9,72,100009,423,1391,232,239.1,545.1,73.4,24765,48266,10733,1379,220,1.0,1,0,9999,99999,9,999999999,0.0,999,999,99
3022,3,4,10,0,*?*?*?*?*?*?*?*?*?*?*?*?*?*?*?*?*?*?*?*?*?*?,2.0,-3.7,63,100009,555,1391,234,329.3,577.6,98.8,34217,54648,14019,1933,223,1.0,0,0,9999,99999,9,999999999,0.0,999,999,99
3022,3,4,11,0,*?*?*?*?*?*?*?*?*?*?*?*?*?*?*?*?*?*?*?*?*?*?,2.9,-4.5,56,100009,640,1389,235,387.7,589.1,116.3,40369,57172,16173,2365,227,0.5,0,0,9999,99999,9,999999999,0.0,999,999,99
3022,3,4,12,0,*?*?*?*?*?*?*?*?*?*?*?*?*?*?*?*?*?*?*?*?*?*?,4.3,-3.9,53,100009,674,1390,259,405.7,533.1,147.3,43350,53181,18538,3027,230,0.5,3,2,9999,99999,9,999999999,0.0,999,999,99
3022,3,4,13,0,*?*?*?*?*?*?*?*?*?*?*?*?*?*?*?*?*?*?*?*?*?*?,4.3,-4.5,51,100009,653,1390,246,396.2,584.5,121.6,41199,56828,16785,2481,232,1.5,1,0,9999,99999,9,999999999,0.0,999,999,99
3022,3,4,14,0,*?*?*?*?*?*?*?*?*?*?*?*?*?*?*?*?*?*?*?*?*?*?,4.4,-4.5,50,100009,579,1390,259,341.8,522.7,124.1,36432,50643,15872,2421,233,1.0,3,2,9999,99999,9,999999999,0.0,999,999,99
3022,3,4,15,0,*?*?*?*?*?*?*?*?*?*?*?*?*?*?*?*?*?*?*?*?*?*?,4.2,-6.3,44,100009,457,1390,256,259.6,502.9,94.2,26585,45078,13223,1730,235,1.0,3,2,9999,99999,9,999999999,0.0,999,999,99
3022,3,4,16,0,*?*?*?*?*?*?*?*?*?*?*?*?*?*?*?*?*?*?*?*?*?*?,4.3,-4.5,51,100009,296,1392,252,152.1,480.8,49.9,15717,37793,7518,918,237,1.5,2,1,9999,99999,9,999999999,0.0,999,999,99
3022,3,4,17,0,*?*?*?*?*?*?*?*?*?*?*?*?*?*?*?*?*?*?*?*?*?*?,3.5,-4.2,54,100009,105,1384,279,18.1,85.1,11.6,2039,3734,1795,195,238,1.0,7,4,9999,99999,9,999999999,0.0,999,999,99
3022,3,4,18,0,*?*?*?*?*?*?*?*?*?*?*?*?*?*?*?*?*?*?*?*?*?*?,2.8,-3.4,61,100009,0,-0,294,0.0,-0.0,0.0,0,0,0,0,240,1.0,10,5,9999,99999,9,999999999,0.0,999,999,99
3022,3,4,19,0,*?*?*?*?*?*?*?*?*?*?*?*?*?*?*?*?*?*?*?*?*?*?,1.7,-4.2,63,100009,0,-0,289,0.0,-0.0,0.0,0,0,0,0,230,1.0,10,5,9999,99999,9,999999999,0.0,999,999,99
3022,3,4,20,0,*?*?*?*?*?*?*?*?*?*?*?*?*?*?*?*?*?*?*?*?*?*?,0.5,-4.2,67,100009,0,-0,284,0.0,-0.0,0.0,0,0,0,0,220,1.0,10,5,9999,99999,9,999999999,0.0,999,999,99
3022,3,4,21,0,*?*?*?*?*?*?*?*?*?*?*?*?*?*?*?*?*?*?*?*?*?*?,0.1,-2.9,78,100009,0,-0,282,0.0,-0.0,0.0,0,0,0,0,210,0.5,10,5,9999,99999,9,999999999,0.0,999,999,99
3022,3,4,22,0,*?*?*?*?*?*?*?*?*?*?*?*?*?*?*?*?*?*?*?*?*?*?,0.1,-2.7,80,100009,0,-0,282,0.0,-0.0,0.0,0,0,0,0,200,0.5,10,5,9999,99999,9,999999999,0.0,999,999,99
3022,3,4,23,0,*?*?*?*?*?*?*?*?*?*?*?*?*?*?*?*?*?*?*?*?*?*?,0.5,-1.9,82,100009,0,-0,284,0.0,-0.0,0.0,0,0,0,0,190,1.0,10,5,9999,99999,9,999999999,0.0,999,999,99
3022,3,4,24,0,*?*?*?*?*?*?*?*?*?*?*?*?*?*?*?*?*?*?*?*?*?*?,0.8,-6.0,57,100009,0,-0,286,0.0,-0.0,0.0,0,0,0,0,260,1.0,10,5,9999,99999,9,999999999,0.0,999,999,99
3022,3,5,1,0,*?*?*?*?*?*?*?*?*?*?*?*?*?*?*?*?*?*?*?*?*?*?,1.8,-0.2,87,101301,0,-0,289,0.0,-0.0,0.0,0,0,0,0,180,1.0,10,5,9999,99999,9,999999999,0.0,999,999,99
3022,3,5,2,0,*?*?*?*?*?*?*?*?*?*?*?*?*?*?*?*?*?*?*?*?*?*?,2.3,0.4,88,101301,0,-0,291,0.0,-0.0,0.0,0,0,0,0,180,0.5,10,5,9999,99999,9,999999999,0.0,999,999,99
3022,3,5,3,0,*?*?*?*?*?*?*?*?*?*?*?*?*?*?*?*?*?*?*?*?*?*?,2.2,-0.4,82,101301,0,-0,291,0.0,-0.0,0.0,0,0,0,0,180,1.0,10,5,9999,99999,9,999999999,0.0,999,999,99
3022,3,5,4,0,*?*?*?*?*?*?*?*?*?*?*?*?*?*?*?*?*?*?*?*?*?*?,2.2,0.6,90,101301,0,-0,291,0.0,-0.0,0.0,0,0,0,0,180,0.5,10,5,9999,99999,9,999999999,0.0,999,999,99
3022,3,5,5,0,*?*?*?*?*?*?*?*?*?*?*?*?*?*?*?*?*?*?*?*?*?*?,2.2,-0.4,83,101301,0,-0,291,0.0,-0.0,0.0,0,0,0,0,180,0.5,10,5,9999,99999,9,999999999,0.0,999,999,99
3022,3,5,6,0,*?*?*?*?*?*?*?*?*?*?*?*?*?*?*?*?*?*?*?*?*?*?,1.6,-1.1,82,101301,0,-0,288,0.0,-0.0,0.0,0,0,0,0,180,0.5,10,5,9999,99999,9,999999999,0.0,999,999,99
3022,3,5,7,0,*?*?*?*?*?*?*?*?*?*?*?*?*?*?*?*?*?*?*?*?*?*?,0.9,-1.7,82,101301,66,1384,285,0.0,0.0,0.0,0,0,0,0,180,0.5,10,5,9999,99999,9,999999999,0.0,999,999,99
3022,3,5,8,0,*?*?*?*?*?*?*?*?*?*?*?*?*?*?*?*?*?*?*?*?*?*?,2.0,-1.5,78,101301,262,1392,290,37.5,0.0,37.5,4386,0,4394,1466,180,0.5,10,5,9999,99999,9,999999999,0.0,999,999,99
3022,3,5,9,0,*?*?*?*?*?*?*?*?*?*?*?*?*?*?*?*?*?*?*?*?*?*?,2.9,-1.1,75,101301,431,1390,294,71.1,0.0,71.1,8300,0,8322,2914,180,1.0,10,5,9999,99999,9,999999999,0.0,999,999,99
3022,3,5,10,0,*?*?*?*?*?*?*?*?*?*?*?*?*?*?*?*?*?*?*?*?*?*?,4.8,-0.8,67,101301,563,1390,302,97.2,0.0,97.2,11411,0,11447,4171,180,1.0,10,5,9999,99999,9,999999999,0.0,999,999,99
3022,3,5,11,0,*?*?*?*?*?*?*?*?*?*?*?*?*?*?*?*?*?*?*?*?*?*?,5.7,-0.2,66,101301,649,1391,306,114.1,0.0,114.1,13458,0,13505,5044,180,0.5,10,5,9999,99999,9,999999999,0.0,999,999,99
3022,3,5,12,0,*?*?*?*?*?*?*?*?*?*?*?*?*?*?*?*?*?*?*?*?*?*?,6.7,-1.1,58,101301,682,1390,305,209.6,56.8,181.8,23061,5613,20494,5564,180,0.5,9,5,9999,99999,9,999999999,0.0,999,999,99
3022,3,5,13,0,*?*?*?*?*?*?*?*?*?*?*?*?*?*?*?*?*?*?*?*?*?*?,6.8,1.0,68,101301,661,1390,305,202.4,56.6,175.5,22257,5571,19785,5314,180,1.5,9,5,9999,99999,9,999999999,0.0,999,999,99
3022,3,5,14,0,*?*?*?*?*?*?*?*?*?*?*?*?*?*?*?*?*?*?*?*?*?*?,6.6,2.1,74,101301,587,1391,304,176.9,55.7,153.4,19440,5394,17299,4481,180,1.0,9,5,9999,99999,9,999999999,0.0,999,999,99
3022,3,5,15,0,*?*?*?*?*?*?*?*?*?*?*?*?*?*?*?*?*?*?*?*?*?*?,6.6,2.5,76,101301,464,1388,309,77.7,0.0,77.7,9082,0,9107,3221,180,1.0,10,5,9999,99999,9,999999999,0.0,999,999,99
3022,3,5,16,0,*?*?*?*?*?*?*?*?*?*?*?*?*?*?*?*?*?*?*?*?*?*?,6.6,3.0,78,101301,303,1391,304,79.4,48.4,68.8,8706,4019,7794,1794,180,1.5,9,5,9999,99999,9,999999999,0.0,999,999,99
3022,3,5,17,0,*?*?*?*?*?*?*?*?*?*?*?*?*?*?*?*?*?*?*?*?*?*?,6.6,2.7,77,101301,112,1384,309,8.0,0.0,8.0,987,-0,986,320,180,1.0,10,5,9999,99999,9,999999999,0.0,999,999,99
3022,3,5,18,0,*?*?*?*?*?*?*?*?*?*?*?*?*?*?*?*?*?*?*?*?*?*?,4.9,2.7,86,101301,0,-0,302,0.0,-0.0,0.0,0,0,0,0,180,1.0,10,5,9999,99999,9,999999999,0.0,999,999,99
3022,3,5,19,0,*?*?*?*?*?*?*?*?*?*?*?*?*?*?*?*?*?*?*?*?*?*?,4.5,3.2,92,101301,0,-0,300,0.0,-0.0,0.0,0,0,0,0,183,1.0,10,5,9999,99999,9,999999999,0.0,999,999,99
3022,3,5,20,0,*?*?*?*?*?*?*?*?*?*?*?*?*?*?*?*?*?*?*?*?*?*?,3.8,2.9,94,101301,0,-0,297,0.0,-0.0,0.0,0,0,0,0,187,1.0,10,5,9999,99999,9,999999999,0.0,999,999,99
3022,3,5,21,0,*?*?*?*?*?*?*?*?*?*?*?*?*?*?*?*?*?*?*?*?*?*?,3.5,2.7,95,101301,0,-0,296,0.0,-0.0,0.0,0,0,0,0,190,0.5,10,5,9999,99999,9,999999999,0.0,999,999,99
3022,3,5,22,0,*?*?*?*?*?*?*?*?*?*?*?*?*?*?*?*?*?*?*?*?*?*?,3.2,0.8,86,101301,0,-0,295,0.0,-0.0,0.0,0,0,0,0,193,0.5,10,5,9999,99999,9,999999999,0.0,999,999,99
3022,3,5,23,0,*?*?*?*?*?*?*?*?*?*?*?*?*?*?*?*?*?*?*?*?*?*?,2.7,1.7,94,101301,0,-0,292,0.0,-0.0,0.0,0,0,0,0,197,1.0,10,5,9999,99999,9,999999999,0.0,999,999,99
3022,3,5,24,0,*?*?*?*?*?*?*?*?*?*?*?*?*?*?*?*?*?*?*?*?*?*?,1.0,-1.1,86,101301,0,-0,286,0.0,-0.0,0.0,0,0,0,0,180,1.0,10,5,9999,99999,9,999999999,0.0,999,999,99
3022,3,6,1,0,*?*?*?*?*?*?*?*?*?*?*?*?*?*?*?*?*?*?*?*?*?*?,1.5,1.5,100,101212,0,-0,287,0.0,-0.0,0.0,0,0,0,0,197,1.0,10,5,9999,99999,9,999999999,0.0,999,999,99
3022,3,6,2,0,*?*?*?*?*?*?*?*?*?*?*?*?*?*?*?*?*?*?*?*?*?*?,0.9,0.8,100,101212,0,-0,285,0.0,-0.0,0.0,0,0,0,0,193,0.5,10,5,9999,99999,9,999999999,0.0,999,999,99
3022,3,6,3,0,*?*?*?*?*?*?*?*?*?*?*?*?*?*?*?*?*?*?*?*?*?*?,0.8,0.6,100,101212,0,-0,285,0.0,-0.0,0.0,0,0,0,0,190,1.0,10,5,9999,99999,9,999999999,0.0,999,999,99
3022,3,6,4,0,*?*?*?*?*?*?*?*?*?*?*?*?*?*?*?*?*?*?*?*?*?*?,1.2,1.3,100,101212,0,-0,286,0.0,-0.0,0.0,0,0,0,0,187,0.5,10,5,9999,99999,9,999999999,0.0,999,999,99
3022,3,6,5,0,*?*?*?*?*?*?*?*?*?*?*?*?*?*?*?*?*?*?*?*?*?*?,0.8,0.6,100,101212,0,-0,285,0.0,-0.0,0.0,0,0,0,0,183,0.5,10,5,9999,99999,9,999999999,0.0,999,999,99
3022,3,6,6,0,*?*?*?*?*?*?*?*?*?*?*?*?*?*?*?*?*?*?*?*?*?*?,0.6,0.6,100,101212,0,-0,284,0.0,-0.0,0.0,0,0,0,0,180,0.5,10,5,9999,99999,9,999999999,0.0,999,999,99
3022,3,6,7,0,*?*?*?*?*?*?*?*?*?*?*?*?*?*?*?*?*?*?*?*?*?*?,0.4,-0.6,100,101212,75,1394,263,1.8,14.7,1.0,218,682,230,20,180,0.5,6,3,9999,99999,9,999999999,0.0,999,999,99
3022,3,6,8,0,*?*?*?*?*?*?*?*?*?*?*?*?*?*?*?*?*?*?*?*?*?*?,1.1,-0.8,100,101212,270,1389,245,134.9,466.3,44.2,13957,35454,6738,816,180,0.5,2,1,9999,99999,9,999999999,0.0,999,999,99
3022,3,6,9,0,*?*?*?*?*?*?*?*?*?*?*?*?*?*?*?*?*?*?*?*?*?*?,1.7,0.6,100,101212,439,1388,250,250.1,531.4,82.0,25782,47396,11783,1528,180,1.0,2,1,9999,99999,9,999999999,0.0,999,999,99
3022,3,6,10,0,*?*?*?*?*?*?*?*?*?*?*?*?*?*?*?*?*?*?*?*?*?*?,2.5,1.0,100,101212,571,1388,253,339.8,555.3,111.5,35101,52603,15472,2161,180,1.0,2,1,9999,99999,9,999999999,0.0,999,999,99
3022,3,6,11,0,*?*?*?*?*?*?*?*?*?*?*?*?*?*?*?*?*?*?*?*?*?*?,4.4,1.0,98,101212,657,1390,270,386.6,480.8,159.3,40835,47690,19701,3276,180,0.5,4,2,9999,99999,9,999999999,0.0,999,999,99
3022,3,6,12,0,*?*?*?*?*?*?*?*?*?*?*?*?*?*?*?*?*?*?*?*?*?*?,4.9,3.0,100,101212,690,1390,274,408.5,483.7,168.3,43190,48365,20700,3534,180,0.5,4,2,9999,99999,9,999999999,0.0,999,999,99
3022,3,6,13,0,*?*?*?*?*?*?*?*?*?*?*?*?*?*?*?*?*?*?*?*?*?*?,4.9,4.5,100,101212,668,1388,276,394.3,481.9,162.5,41665,47938,20052,3366,183,1.5,4,2,9999,99999,9,999999999,0.0,999,999,99
3022,3,6,14,0,*?*?*?*?*?*?*?*?*?*?*?*?*?*?*?*?*?*?*?*?*?*?,4.8,4.3,100,101212,594,1389,284,311.9,326.7,172.1,33253,32794,19574,3682,187,1.0,6,3,9999,99999,9,999999999,0.0,999,999,99
3022,3,6,15,0,*?*?*?*?*?*?*?*?*?*?*?*?*?*?*?*?*?*?*?*?*?*?,4.7,4.6,100,101212,472,1390,288,215.3,226.3,138.4,22784,21295,15895,2838,190,1.0,7,4,9999,99999,9,999999999,0.0,999,999,99
3022,3,6,16,0,*?*?*?*?*?*?*?*?*?*?*?*?*?*?*?*?*?*?*?*?*?*?,4.5,4.1,100,101212,310,1390,287,128.1,205.1,82.4,13552,16242,9720,1584,193,1.5,7,4,9999,99999,9,999999999,0.0,999,999,99
3022,3,6,17,0,*?*?*?*?*?*?*?*?*?*?*?*?*?*?*?*?*?*?*?*?*?*?,4.6,4.3,100,101212,119,1384,296,16.4,25.3,14.2,1877,1313,1761,294,197,1.0,9,5,9999,99999,9,999999999,0.0,999,999,99
3022,3,6,18,0,*?*?*?*?*?*?*?*?*?*?*?*?*?*?*?*?*?*?*?*?*?*?,4.0,3.9,100,101212,0,-0,298,0.0,-0.0,0.0,0,0,0,0,200,1.0,10,5,9999,99999,9,999999999,0.0,999,999,99
3022,3,6,19,0,*?*?*?*?*?*?*?*?*?*?*?*?*?*?*?*?*?*?*?*?*?*?,3.2,3.2,100,101212,0,-0,294,0.0,-0.0,0.0,0,0,0,0,198,1.0,10,5,9999,99999,9,999999999,0.0,999,999,99
3022,3,6,20,0,*?*?*?*?*?*?*?*?*?*?*?*?*?*?*?*?*?*?*?*?*?*?,3.3,3.2,100,101212,0,-0,295,0.0,-0.0,0.0,0,0,0,0,197,1.0,10,5,9999,99999,9,999999999,0.0,999,999,99
3022,3,6,21,0,*?*?*?*?*?*?*?*?*?*?*?*?*?*?*?*?*?*?*?*?*?*?,2.3,2.3,100,101212,0,-0,291,0.0,-0.0,0.0,0,0,0,0,195,0.5,10,5,9999,99999,9,999999999,0.0,999,999,99
3022,3,6,22,0,*?*?*?*?*?*?*?*?*?*?*?*?*?*?*?*?*?*?*?*?*?*?,2.2,2.1,100,101212,0,-0,290,0.0,-0.0,0.0,0,0,0,0,193,0.5,10,5,9999,99999,9,999999999,0.0,999,999,99
3022,3,6,23,0,*?*?*?*?*?*?*?*?*?*?*?*?*?*?*?*?*?*?*?*?*?*?,2.4,2.3,100,101212,0,-0,291,0.0,-0.0,0.0,0,0,0,0,192,1.0,10,5,9999,99999,9,999999999,0.0,999,999,99
3022,3,6,24,0,*?*?*?*?*?*?*?*?*?*?*?*?*?*?*?*?*?*?*?*?*?*?,2.1,2.1,100,101212,0,-0,290,0.0,-0.0,0.0,0,0,0,0,200,1.0,10,5,9999,99999,9,999999999,0.0,999,999,99
3022,3,7,1,0,*?*?*?*?*?*?*?*?*?*?*?*?*?*?*?*?*?*?*?*?*?*?,2.6,2.7,100,101670,0,-0,292,0.0,-0.0,0.0,0,0,0,0,198,1.0,10,5,9999,99999,9,999999999,0.0,999,999,99
3022,3,7,2,0,*?*?*?*?*?*?*?*?*?*?*?*?*?*?*?*?*?*?*?*?*?*?,2.5,2.5,100,101670,0,-0,291,0.0,-0.0,0.0,0,0,0,0,207,0.5,10,5,9999,99999,9,999999999,0.0,999,999,99
3022,3,7,3,0,*?*?*?*?*?*?*?*?*?*?*?*?*?*?*?*?*?*?*?*?*?*?,2.4,2.5,100,101670,0,-0,291,0.0,-0.0,0.0,0,0,0,0,215,1.0,10,5,9999,99999,9,999999999,0.0,999,999,99
3022,3,7,4,0,*?*?*?*?*?*?*?*?*?*?*?*?*?*?*?*?*?*?*?*?*?*?,2.0,1.9,100,101670,0,-0,289,0.0,-0.0,0.0,0,0,0,0,223,0.5,10,5,9999,99999,9,999999999,0.0,999,999,99
3022,3,7,5,0,*?*?*?*?*?*?*?*?*?*?*?*?*?*?*?*?*?*?*?*?*?*?,2.7,2.7,100,101670,0,-0,292,0.0,-0.0,0.0,0,0,0,0,232,0.5,10,5,9999,99999,9,999999999,0.0,999,999,99
3022,3,7,6,0,*?*?*?*?*?*?*?*?*?*?*?*?*?*?*?*?*?*?*?*?*?*?,2.0,2.1,100,101670,0,-0,289,0.0,-0.0,0.0,0,0,0,0,240,0.5,10,5,9999,99999,9,999999999,0.0,999,999,99
3022,3,7,7,0,*?*?*?*?*?*?*?*?*?*?*?*?*?*?*?*?*?*?*?*?*?*?,1.4,1.3,100,101670,83,1384,287,2.3,0.0,2.3,301,-0,300,94,243,0.5,10,5,9999,99999,9,999999999,0.0,999,999,99
3022,3,7,8,0,*?*?*?*?*?*?*?*?*?*?*?*?*?*?*?*?*?*?*?*?*?*?,2.8,2.9,100,101670,279,1391,293,40.9,0.0,40.9,4780,0,4789,1605,247,0.5,10,5,9999,99999,9,999999999,0.0,999,999,99
3022,3,7,9,0,*?*?*?*?*?*?*?*?*?*?*?*?*?*?*?*?*?*?*?*?*?*?,4.2,4.1,100,101670,448,1389,298,74.5,0.0,74.5,8699,0,8723,3071,250,1.0,10,5,9999,99999,9,999999999,0.6,999,999,99
3022,3,7,10,0,*?*?*?*?*?*?*?*?*?*?*?*?*?*?*?*?*?*?*?*?*?*?,5.6,4.5,100,101670,579,1387,304,100.5,0.0,100.5,11811,0,11849,4339,253,1.0,10,5,9999,99999,9,999999999,0.8,999,999,99
3022,3,7,11,0,*?*?*?*?*?*?*?*?*?*?*?*?*?*?*?*?*?*?*?*?*?*?,6.5,5.3,100,101670,665,1389,308,117.4,0.0,117.4,13860,0,13909,5218,257,0.5,10,5,9999,99999,9,999999999,0.1,999,999,99
3022,3,7,12,0,*?*?*?*?*?*?*?*?*?*?*?*?*?*?*?*?*?*?*?*?*?*?,7.9,6.9,100,101670,698,1389,314,123.9,0.0,123.9,14653,0,14706,5568,260,0.5,10,5,9999,99999,9,999999999,0.8,999,999,99
3022,3,7,13,0,*?*?*?*?*?*?*?*?*?*?*?*?*?*?*?*?*?*?*?*?*?*?,7.9,6.2,100,101670,676,1388,314,119.7,0.0,119.7,14128,0,14178,5337,217,1.5,10,5,9999,99999,9,999999999,1.1,999,999,99
3022,3,7,14,0,*?*?*?*?*?*?*?*?*?*?*?*?*?*?*?*?*?*?*?*?*?*?,8.2,6.9,100,101670,601,1387,316,104.9,0.0,104.9,12334,0,12375,4561,173,1.0,10,5,9999,99999,9,999999999,1.0,999,999,99
3022,3,7,15,0,*?*?*?*?*?*?*?*?*?*?*?*?*?*?*?*?*?*?*?*?*?*?,8.1,5.1,98,101670,479,1389,315,80.6,0.0,80.6,9432,0,9459,3362,130,1.0,10,5,9999,99999,9,999999999,0.3,999,999,99
3022,3,7,16,0,*?*?*?*?*?*?*?*?*?*?*?*?*?*?*?*?*?*?*?*?*?*?,8.1,5.6,100,101670,317,1389,315,48.5,0.0,48.5,5660,0,5672,1920,87,1.5,10,5,9999,99999,9,999999999,0.2,999,999,99
3022,3,7,17,0,*?*?*?*?*?*?*?*?*?*?*?*?*?*?*?*?*?*?*?*?*?*?,7.9,5.3,100,101670,126,1384,315,10.8,0.0,10.8,1309,-0,1309,426,43,1.0,10,5,9999,99999,9,999999999,0.0,999,999,99
3022,3,7,18,0,*?*?*?*?*?*?*?*?*?*?*?*?*?*?*?*?*?*?*?*?*?*?,6.2,5.3,100,101670,0,-0,307,0.0,-0.0,0.0,0,0,0,0,0,1.0,10,5,9999,99999,9,999999999,0.0,999,999,99
3022,3,7,19,0,*?*?*?*?*?*?*?*?*?*?*?*?*?*?*?*?*?*?*?*?*?*?,5.4,5.3,100,101670,0,-0,303,0.0,-0.0,0.0,0,0,0,0,22,1.0,10,5,9999,99999,9,999999999,0.2,999,999,99
3022,3,7,20,0,*?*?*?*?*?*?*?*?*?*?*?*?*?*?*?*?*?*?*?*?*?*?,4.7,3.9,100,101670,0,-0,301,0.0,-0.0,0.0,0,0,0,0,43,1.0,10,5,9999,99999,9,999999999,1.2,999,999,99
3022,3,7,21,0,*?*?*?*?*?*?*?*?*?*?*?*?*?*?*?*?*?*?*?*?*?*?,4.0,3.2,100,101670,0,-0,298,0.0,-0.0,0.0,0,0,0,0,65,0.5,10,5,9999,99999,9,999999999,0.5,999,999,99
3022,3,7,22,0,*?*?*?*?*?*?*?*?*?*?*?*?*?*?*?*?*?*?*?*?*?*?,4.1,4.1,100,101670,0,-0,298,0.0,-0.0,0.0,0,0,0,0,87,0.5,10,5,9999,99999,9,999999999,0.3,999,999,99
3022,3,7,23,0,*?*?*?*?*?*?*?*?*?*?*?*?*?*?*?*?*?*?*?*?*?*?,3.9,3.9,100,101670,0,-0,297,0.0,-0.0,0.0,0,0,0,0,108,1.0,10,5,9999,99999,9,999999999,0.3,999,999,99
3022,3,7,24,0,*?*?*?*?*?*?*?*?*?*?*?*?*?*?*?*?*?*?*?*?*?*?,2.5,2.5,100,101670,0,-0,291,0.0,-0.0,0.0,0,0,0,0,190,1.0,10,5,9999,99999,9,999999999,0.0,999,999,99
3022,3,8,1,0,*?*?*?*?*?*?*?*?*?*?*?*?*?*?*?*?*?*?*?*?*?*?,3.9,3.8,100,101232,0,-0,297,0.0,-0.0,0.0,0,0,0,0,135,1.0,10,5,9999,99999,9,999999999,0.8,999,999,99
3022,3,8,2,0,*?*?*?*?*?*?*?*?*?*?*?*?*?*?*?*?*?*?*?*?*?*?,4.0,3.9,100,101232,0,-0,298,0.0,-0.0,0.0,0,0,0,0,140,0.5,10,5,9999,99999,9,999999999,1.1,999,999,99
3022,3,8,3,0,*?*?*?*?*?*?*?*?*?*?*?*?*?*?*?*?*?*?*?*?*?*?,4.0,3.9,100,101232,0,-0,298,0.0,-0.0,0.0,0,0,0,0,145,1.0,10,5,9999,99999,9,999999999,0.6,999,999,99
3022,3,8,4,0,*?*?*?*?*?*?*?*?*?*?*?*?*?*?*?*?*?*?*?*?*?*?,3.8,3.2,98,101232,0,-0,297,0.0,-0.0,0.0,0,0,0,0,150,0.5,10,5,9999,99999,9,999999999,0.0,999,999,99
3022,3,8,5,0,*?*?*?*?*?*?*?*?*?*?*?*?*?*?*?*?*?*?*?*?*?*?,3.8,2.5,93,101232,0,-0,297,0.0,-0.0,0.0,0,0,0,0,155,0.5,10,5,9999,99999,9,999999999,0.0,999,999,99
3022,3,8,6,0,*?*?*?*?*?*?*?*?*?*?*?*?*?*?*?*?*?*?*?*?*?*?,3.5,1.7,90,101232,0,-0,296,0.0,-0.0,0.0,0,0,0,0,160,0.5,10,5,9999,99999,9,999999999,0.0,999,999,99
3022,3,8,7,0,*?*?*?*?*?*?*?*?*?*?*?*?*?*?*?*?*?*?*?*?*?*?,3.1,1.0,89,101232,92,1390,285,9.2,34.9,6.9,1077,1417,1130,113,165,0.5,8,4,9999,99999,9,999999999,0.0,999,999,99
3022,3,8,8,0,*?*?*?*?*?*?*?*?*?*?*?*?*?*?*?*?*?*?*?*?*?*?,3.9,0.2,78,101232,287,1387,293,74.1,47.6,64.2,8166,3792,7526,1384,170,0.5,9,5,9999,99999,9,999999999,0.0,999,999,99
3022,3,8,9,0,*?*?*?*?*?*?*?*?*?*?*?*?*?*?*?*?*?*?*?*?*?*?,4.8,1.7,82,101232,456,1387,297,132.3,53.5,114.7,14524,4945,12950,3161,175,1.0,9,5,9999,99999,9,999999999,0.0,999,999,99
3022,3,8,10,0,*?*?*?*?*?*?*?*?*?*?*?*?*?*?*?*?*?*?*?*?*?*?,6.0,3.0,84,101232,588,1388,302,177.6,55.8,154.0,19515,5399,17364,4500,180,1.0,9,5,9999,99999,9,999999999,0.0,999,999,99
3022,3,8,11,0,*?*?*?*?*?*?*?*?*?*?*?*?*?*?*?*?*?*?*?*?*?*?,7.3,3.2,77,101232,673,1388,303,274.1,142.5,205.0,29914,14534,23113,5047,185,0.5,8,4,9999,99999,9,999999999,0.0,999,999,99
3022,3,8,12,0,*?*?*?*?*?*?*?*?*?*?*?*?*?*?*?*?*?*?*?*?*?*?,7.5,0.6,63,101232,705,1387,308,218.1,57.1,189.1,23994,5659,21316,5860,190,0.5,9,5,9999,99999,9,999999999,0.0,999,999,99
3022,3,8,13,0,*?*?*?*?*?*?*?*?*?*?*?*?*?*?*?*?*?*?*?*?*?*?,7.4,-0.0,61,101232,684,1388,302,279.0,142.7,208.7,30463,14598,23520,5166,188,1.5,8,4,9999,99999,9,999999999,0.0,999,999,99
3022,3,8,14,0,*?*?*?*?*?*?*?*?*?*?*?*?*?*?*?*?*?*?*?*?*?*?,7.8,2.1,68,101232,609,1388,310,184.8,56.0,160.3,20318,5454,18072,4732,187,1.0,9,5,9999,99999,9,999999999,0.0,999,999,99
3022,3,8,15,0,*?*?*?*?*?*?*?*?*?*?*?*?*?*?*?*?*?*?*?*?*?*?,7.6,3.6,77,101232,486,1387,304,189.0,135.9,141.4,20580,12951,16104,3228,185,1.0,8,4,9999,99999,9,999999999,0.0,999,999,99
3022,3,8,16,0,*?*?*?*?*?*?*?*?*?*?*?*?*?*?*?*?*?*?*?*?*?*?,7.7,5.0,84,101232,324,1388,309,86.8,49.5,75.2,9523,4187,8518,1974,183,1.5,9,5,9999,99999,9,999999999,0.0,999,999,99
3022,3,8,17,0,*?*?*?*?*?*?*?*?*?*?*?*?*?*?*?*?*?*?*?*?*?*?,7.5,5.6,89,101232,133,1385,308,21.2,29.3,18.4,2405,1610,2252,382,182,1.0,9,5,9999,99999,9,999999999,0.0,999,999,99
3022,3,8,18,0,*?*?*?*?*?*?*?*?*?*?*?*?*?*?*?*?*?*?*?*?*?*?,6.7,6.1,98,101232,0,-0,309,0.0,-0.0,0.0,0,0,0,0,180,1.0,10,5,9999,99999,9,999999999,0.0,999,999,99
3022,3,8,19,0,*?*?*?*?*?*?*?*?*?*?*?*?*?*?*?*?*?*?*?*?*?*?,5.6,5.5,100,101232,0,-0,304,0.0,-0.0,0.0,0,0,0,0,180,1.0,10,5,9999,99999,9,999999999,0.0,999,999,99
3022,3,8,20,0,*?*?*?*?*?*?*?*?*?*?*?*?*?*?*?*?*?*?*?*?*?*?,5.6,5.6,100,101232,0,-0,304,0.0,-0.0,0.0,0,0,0,0,180,1.0,10,5,9999,99999,9,999999999,0.0,999,999,99
3022,3,8,21,0,*?*?*?*?*?*?*?*?*?*?*?*?*?*?*?*?*?*?*?*?*?*?,5.2,3.9,93,101232,0,-0,303,0.0,-0.0,0.0,0,0,0,0,180,0.5,10,5,9999,99999,9,999999999,0.0,999,999,99
3022,3,8,22,0,*?*?*?*?*?*?*?*?*?*?*?*?*?*?*?*?*?*?*?*?*?*?,4.9,3.9,95,101232,0,-0,302,0.0,-0.0,0.0,0,0,0,0,180,0.5,10,5,9999,99999,9,999999999,0.0,999,999,99
3022,3,8,23,0,*?*?*?*?*?*?*?*?*?*?*?*?*?*?*?*?*?*?*?*?*?*?,4.5,3.2,93,101232,0,-0,300,0.0,-0.0,0.0,0,0,0,0,180,1.0,10,5,9999,99999,9,999999999,0.0,999,999,99
3022,3,8,24,0,*?*?*?*?*?*?*?*?*?*?*?*?*?*?*?*?*?*?*?*?*?*?,3.8,3.8,100,101232,0,-0,297,0.0,-0.0,0.0,0,0,0,0,130,1.0,10,5,9999,99999,9,999999999,0.3,999,999,99
3022,3,9,1,0,*?*?*?*?*?*?*?*?*?*?*?*?*?*?*?*?*?*?*?*?*?*?,4.0,2.5,88,101697,0,-0,298,0.0,-0.0,0.0,0,0,0,0,190,1.0,10,5,9999,99999,9,999999999,0.0,999,999,99
3022,3,9,2,0,*?*?*?*?*?*?*?*?*?*?*?*?*?*?*?*?*?*?*?*?*?*?,3.7,2.1,88,101697,0,-0,297,0.0,-0.0,0.0,0,0,0,0,200,0.5,10,5,9999,99999,9,999999999,0.0,999,999,99
3022,3,9,3,0,*?*?*?*?*?*?*?*?*?*?*?*?*?*?*?*?*?*?*?*?*?*?,3.3,2.3,92,101697,0,-0,295,0.0,-0.0,0.0,0,0,0,0,210,1.0,10,5,9999,99999,9,999999999,0.0,999,999,99
3022,3,9,4,0,*?*?*?*?*?*?*?*?*?*?*?*?*?*?*?*?*?*?*?*?*?*?,3.8,2.3,89,101697,0,-0,297,0.0,-0.0,0.0,0,0,0,0,220,0.5,10,5,9999,99999,9,999999999,0.0,999,999,99
3022,3,9,5,0,*?*?*?*?*?*?*?*?*?*?*?*?*?*?*?*?*?*?*?*?*?*?,4.2,3.0,91,101697,0,-0,299,0.0,-0.0,0.0,0,0,0,0,230,0.5,10,5,9999,99999,9,999999999,0.0,999,999,99
3022,3,9,6,0,*?*?*?*?*?*?*?*?*?*?*?*?*?*?*?*?*?*?*?*?*?*?,3.9,3.4,95,101697,0,-0,297,0.0,-0.0,0.0,0,0,0,0,240,0.5,10,5,9999,99999,9,999999999,0.0,999,999,99
3022,3,9,7,0,*?*?*?*?*?*?*?*?*?*?*?*?*?*?*?*?*?*?*?*?*?*?,3.7,3.0,94,101697,100,1381,274,18.3,132.9,8.7,1987,6737,1552,172,235,0.5,5,3,9999,99999,9,999999999,0.0,999,999,99
3022,3,9,8,0,*?*?*?*?*?*?*?*?*?*?*?*?*?*?*?*?*?*?*?*?*?*?,4.5,3.6,92,101697,296,1389,300,44.4,0.0,44.4,5177,0,5187,1746,230,0.5,10,5,9999,99999,9,999999999,0.0,999,999,99
3022,3,9,9,0,*?*?*?*?*?*?*?*?*?*?*?*?*?*?*?*?*?*?*?*?*?*?,4.8,3.9,93,101697,465,1388,301,77.9,0.0,77.9,9105,0,9131,3231,225,1.0,10,5,9999,99999,9,999999999,0.0,999,999,99
3022,3,9,10,0,*?*?*?*?*?*?*?*?*?*?*?*?*?*?*?*?*?*?*?*?*?*?,5.4,3.9,89,101697,596,1387,304,103.9,0.0,103.9,12222,0,12262,4512,220,1.0,10,5,9999,99999,9,999999999,0.0,999,999,99
3022,3,9,11,0,*?*?*?*?*?*?*?*?*?*?*?*?*?*?*?*?*?*?*?*?*?*?,6.1,3.6,83,101697,681,1388,298,277.9,142.7,207.9,30335,14583,23425,5138,215,0.5,8,4,9999,99999,9,999999999,0.0,999,999,99
3022,3,9,12,0,*?*?*?*?*?*?*?*?*?*?*?*?*?*?*?*?*?*?*?*?*?*?,7.1,3.0,74,101697,713,1387,302,292.7,143.4,218.9,31970,14761,24634,5502,210,0.5,8,4,9999,99999,9,999999999,0.0,999,999,99
3022,3,9,13,0,*?*?*?*?*?*?*?*?*?*?*?*?*?*?*?*?*?*?*?*?*?*?,6.8,1.7,69,101697,691,1387,310,122.8,0.0,122.8,14517,0,14570,5505,178,1.5,10,5,9999,99999,9,999999999,0.0,999,999,99
3022,3,9,14,0,*?*?*?*?*?*?*?*?*?*?*?*?*?*?*?*?*?*?*?*?*?*?,6.9,2.3,72,101697,616,1387,291,325.6,328.4,179.7,34748,33244,20380,3890,147,1.0,6,3,9999,99999,9,999999999,0.0,999,999,99
3022,3,9,15,0,*?*?*?*?*?*?*?*?*?*?*?*?*?*?*?*?*?*?*?*?*?*?,7.3,2.9,73,101697,493,1386,298,227.3,228.2,146.2,24063,21782,16726,3026,115,1.0,7,4,9999,99999,9,999999999,0.0,999,999,99
3022,3,9,16,0,*?*?*?*?*?*?*?*?*?*?*?*?*?*?*?*?*?*?*?*?*?*?,7.2,2.5,71,101697,331,1387,283,171.6,422.9,70.7,18104,34266,9356,1282,83,1.5,4,2,9999,99999,9,999999999,0.0,999,999,99
3022,3,9,17,0,*?*?*?*?*?*?*?*?*?*?*?*?*?*?*?*?*?*?*?*?*?*?,6.7,2.1,71,101697,140,1385,295,36.9,130.5,23.8,3981,6768,3384,412,52,1.0,7,4,9999,99999,9,999999999,0.0,999,999,99
3022,3,9,18,0,*?*?*?*?*?*?*?*?*?*?*?*?*?*?*?*?*?*?*?*?*?*?,5.9,0.8,69,101697,0,-0,306,0.0,-0.0,0.0,0,0,0,0,20,1.0,10,5,9999,99999,9,999999999,0.0,999,999,99
3022,3,9,19,0,*?*?*?*?*?*?*?*?*?*?*?*?*?*?*?*?*?*?*?*?*?*?,5.5,1.3,73,101697,0,-0,305,0.0,-0.0,0.0,0,0,0,0,55,1.0,10,5,9999,99999,9,999999999,0.0,999,999,99
3022,3,9,20,0,*?*?*?*?*?*?*?*?*?*?*?*?*?*?*?*?*?*?*?*?*?*?,5.4,1.9,77,101697,0,-0,304,0.0,-0.0,0.0,0,0,0,0,90,1.0,10,5,9999,99999,9,999999999,0.0,999,999,99
3022,3,9,21,0,*?*?*?*?*?*?*?*?*?*?*?*?*?*?*?*?*?*?*?*?*?*?,5.0,1.9,80,101697,0,-0,302,0.0,-0.0,0.0,0,0,0,0,125,0.5,10,5,9999,99999,9,999999999,0.0,999,999,99
3022,3,9,22,0,*?*?*?*?*?*?*?*?*?*?*?*?*?*?*?*?*?*?*?*?*?*?,5.1,1.9,79,101697,0,-0,303,0.0,-0.0,0.0,0,0,0,0,160,0.5,10,5,9999,99999,9,999999999,0.0,999,999,99
3022,3,9,23,0,*?*?*?*?*?*?*?*?*?*?*?*?*?*?*?*?*?*?*?*?*?*?,5.0,1.7,78,101697,0,-0,302,0.0,-0.0,0.0,0,0,0,0,195,1.0,10,5,9999,99999,9,999999999,0.0,999,999,99
3022,3,9,24,0,*?*?*?*?*?*?*?*?*?*?*?*?*?*?*?*?*?*?*?*?*?*?,4.2,2.9,90,101697,0,-0,299,0.0,-0.0,0.0,0,0,0,0,180,1.0,10,5,9999,99999,9,999999999,0.0,999,999,99
3022,3,10,1,0,*?*?*?*?*?*?*?*?*?*?*?*?*?*?*?*?*?*?*?*?*?*?,4.4,1.3,81,103094,0,-0,300,0.0,-0.0,0.0,0,0,0,0,220,1.0,10,5,9999,99999,9,999999999,0.0,999,999,99
3022,3,10,2,0,*?*?*?*?*?*?*?*?*?*?*?*?*?*?*?*?*?*?*?*?*?*?,4.3,1.3,81,103094,0,-0,299,0.0,-0.0,0.0,0,0,0,0,210,0.5,10,5,9999,99999,9,999999999,0.0,999,999,99
3022,3,10,3,0,*?*?*?*?*?*?*?*?*?*?*?*?*?*?*?*?*?*?*?*?*?*?,4.1,1.9,86,103094,0,-0,298,0.0,-0.0,0.0,0,0,0,0,200,1.0,10,5,9999,99999,9,999999999,0.0,999,999,99
3022,3,10,4,0,*?*?*?*?*?*?*?*?*?*?*?*?*?*?*?*?*?*?*?*?*?*?,4.0,1.9,86,103094,0,-0,298,0.0,-0.0,0.0,0,0,0,0,190,0.5,10,5,9999,99999,9,999999999,0.0,999,999,99
3022,3,10,5,0,*?*?*?*?*?*?*?*?*?*?*?*?*?*?*?*?*?*?*?*?*?*?,3.8,2.5,91,103094,0,-0,297,0.0,-0.0,0.0,0,0,0,0,180,0.5,10,5,9999,99999,9,999999999,0.0,999,999,99
3022,3,10,6,0,*?*?*?*?*?*?*?*?*?*?*?*?*?*?*?*?*?*?*?*?*?*?,3.6,2.3,92,103094,0,-0,296,0.0,-0.0,0.0,0,0,0,0,170,0.5,10,5,9999,99999,9,999999999,0.0,999,999,99
3022,3,10,7,0,*?*?*?*?*?*?*?*?*?*?*?*?*?*?*?*?*?*?*?*?*?*?,3.9,2.7,92,103094,109,1386,293,12.9,21.8,11.2,1492,1074,1405,231,193,0.5,9,5,9999,99999,9,999999999,0.5,999,999,99
3022,3,10,8,0,*?*?*?*?*?*?*?*?*?*?*?*?*?*?*?*?*?*?*?*?*?*?,4.1,4.1,100,103094,304,1386,294,80.1,48.6,69.4,8787,4033,7865,1810,217,0.5,9,5,9999,99999,9,999999999,0.2,999,999,99
3022,3,10,9,0,*?*?*?*?*?*?*?*?*?*?*?*?*?*?*?*?*?*?*?*?*?*?,4.3,4.3,100,103094,473,1386,295,138.2,53.9,119.9,15179,5018,13529,3327,240,1.0,9,5,9999,99999,9,999999999,0.0,999,999,99
3022,3,10,10,0,*?*?*?*?*?*?*?*?*?*?*?*?*?*?*?*?*?*?*?*?*?*?,4.8,4.8,100,103094,604,1386,297,183.4,56.0,159.0,20164,5442,17937,4686,263,1.0,9,5,9999,99999,9,999999999,0.1,999,999,99
3022,3,10,11,0,*?*?*?*?*?*?*?*?*?*?*?*?*?*?*?*?*?*?*?*?*?*?,4.5,4.5,100,103094,689,1387,295,212.6,56.9,184.3,23387,5628,20781,5665,287,0.5,9,5,9999,99999,9,999999999,0.1,999,999,99
3022,3,10,12,0,*?*?*?*?*?*?*?*?*?*?*?*?*?*?*?*?*?*?*?*?*?*?,5.2,5.1,100,103094,721,1386,298,223.7,57.2,193.9,24617,5686,21865,6061,310,0.5,9,5,9999,99999,9,999999999,0.1,999,999,99
3022,3,10,13,0,*?*?*?*?*?*?*?*?*?*?*?*?*?*?*?*?*?*?*?*?*?*?,5.1,5.0,100,103094,699,1387,298,216.0,57.0,187.3,23770,5645,21119,5786,302,1.5,9,5,9999,99999,9,999999999,0.2,999,999,99
3022,3,10,14,0,*?*?*?*?*?*?*?*?*?*?*?*?*?*?*?*?*?*?*?*?*?*?,5.4,4.1,93,103094,623,1385,304,109.4,0.0,109.4,12888,0,12932,4796,293,1.0,10,5,9999,99999,9,999999999,0.2,999,999,99
3022,3,10,15,0,*?*?*?*?*?*?*?*?*?*?*?*?*?*?*?*?*?*?*?*?*?*?,5.3,3.2,87,103094,500,1385,303,85.0,0.0,85.0,9955,0,9984,3571,285,1.0,10,5,9999,99999,9,999999999,0.0,999,999,99
3022,3,10,16,0,*?*?*?*?*?*?*?*?*?*?*?*?*?*?*?*?*?*?*?*?*?*?,5.4,4.3,93,103094,338,1387,299,91.7,50.0,79.5,10064,4291,8998,2096,277,1.5,9,5,9999,99999,9,999999999,0.0,999,999,99
3022,3,10,17,0,*?*?*?*?*?*?*?*?*?*?*?*?*?*?*?*?*?*?*?*?*?*?,5.4,4.8,97,103094,147,1385,299,26.0,32.6,22.5,2931,1882,2738,470,268,1.0,9,5,9999,99999,9,999999999,0.0,999,999,99
3022,3,10,18,0,*?*?*?*?*?*?*?*?*?*?*?*?*?*?*?*?*?*?*?*?*?*?,4.9,4.6,98,103094,0,-0,301,0.0,-0.0,0.0,0,0,0,0,260,1.0,10,5,9999,99999,9,999999999,0.0,999,999,99
3022,3,10,19,0,*?*?*?*?*?*?*?*?*?*?*?*?*?*?*?*?*?*?*?*?*?*?,4.5,3.8,95,103094,0,-0,300,0.0,-0.0,0.0,0,0,0,0,240,1.0,10,5,9999,99999,9,999999999,0.0,999,999,99
3022,3,10,20,0,*?*?*?*?*?*?*?*?*?*?*?*?*?*?*?*?*?*?*?*?*?*?,4.3,3.4,95,103094,0,-0,299,0.0,-0.0,0.0,0,0,0,0,220,1.0,10,5,9999,99999,9,999999999,0.0,999,999,99
3022,3,10,21,0,*?*?*?*?*?*?*?*?*?*?*?*?*?*?*?*?*?*?*?*?*?*?,4.2,2.3,88,103094,0,-0,299,0.0,-0.0,0.0,0,0,0,0,200,0.5,10,5,9999,99999,9,999999999,0.0,999,999,99
3022,3,10,22,0,*?*?*?*?*?*?*?*?*?*?*?*?*?*?*?*?*?*?*?*?*?*?,4.1,1.9,85,103094,0,-0,298,0.0,-0.0,0.0,0,0,0,0,180,0.5,10,5,9999,99999,9,999999999,0.0,999,999,99
3022,3,10,23,0,*?*?*?*?*?*?*?*?*?*?*?*?*?*?*?*?*?*?*?*?*?*?,4.1,2.1,87,103094,0,-0,298,0.0,-0.0,0.0,0,0,0,0,160,1.0,10,5,9999,99999,9,999999999,0.0,999,999,99
3022,3,10,24,0,*?*?*?*?*?*?*?*?*?*?*?*?*?*?*?*?*?*?*?*?*?*?,4.8,1.5,79,103094,0,-0,301,0.0,-0.0,0.0,0,0,0,0,230,1.0,10,5,9999,99999,9,999999999,0.0,999,999,99
3022,3,11,1,0,*?*?*?*?*?*?*?*?*?*?*?*?*?*?*?*?*?*?*?*?*?*?,3.2,0.8,85,103528,0,-0,295,0.0,-0.0,0.0,0,0,0,0,128,1.0,10,5,9999,99999,9,999999999,0.0,999,999,99
3022,3,11,2,0,*?*?*?*?*?*?*?*?*?*?*?*?*?*?*?*?*?*?*?*?*?*?,2.2,0.2,87,103528,0,-0,291,0.0,-0.0,0.0,0,0,0,0,117,0.5,10,5,9999,99999,9,999999999,0.0,999,999,99
3022,3,11,3,0,*?*?*?*?*?*?*?*?*?*?*?*?*?*?*?*?*?*?*?*?*?*?,2.5,-0.0,84,103528,0,-0,292,0.0,-0.0,0.0,0,0,0,0,105,1.0,10,5,9999,99999,9,999999999,0.0,999,999,99
3022,3,11,4,0,*?*?*?*?*?*?*?*?*?*?*?*?*?*?*?*?*?*?*?*?*?*?,2.7,0.2,84,103528,0,-0,293,0.0,-0.0,0.0,0,0,0,0,93,0.5,10,5,9999,99999,9,999999999,0.0,999,999,99
3022,3,11,5,0,*?*?*?*?*?*?*?*?*?*?*?*?*?*?*?*?*?*?*?*?*?*?,3.1,-0.0,80,103528,0,-0,294,0.0,-0.0,0.0,0,0,0,0,82,0.5,10,5,9999,99999,9,999999999,0.1,999,999,99
3022,3,11,6,0,*?*?*?*?*?*?*?*?*?*?*?*?*?*?*?*?*?*?*?*?*?*?,2.7,1.0,89,103528,0,-0,293,0.0,-0.0,0.0,0,0,0,0,70,0.5,10,5,9999,99999,9,999999999,0.0,999,999,99
3022,3,11,7,0,*?*?*?*?*?*?*?*?*?*?*?*?*?*?*?*?*?*?*?*?*?*?,3.1,1.3,88,103528,118,1389,265,30.5,211.3,12.6,3228,12717,2142,286,83,0.5,4,2,9999,99999,9,999999999,0.0,999,999,99
3022,3,11,8,0,*?*?*?*?*?*?*?*?*?*?*?*?*?*?*?*?*?*?*?*?*?*?,3.3,1.7,89,103528,313,1387,266,159.7,416.2,65.8,16865,32937,8755,1188,97,0.5,4,2,9999,99999,9,999999999,0.0,999,999,99
3022,3,11,9,0,*?*?*?*?*?*?*?*?*?*?*?*?*?*?*?*?*?*?*?*?*?*?,3.8,2.1,89,103528,481,1385,273,261.5,395.2,124.2,27220,36458,15543,2386,110,1.0,5,3,9999,99999,9,999999999,0.0,999,999,99
3022,3,11,10,0,*?*?*?*?*?*?*?*?*?*?*?*?*?*?*?*?*?*?*?*?*?*?,5.2,3.0,86,103528,612,1385,275,358.3,476.7,147.6,37794,46691,18384,2966,123,1.0,4,2,9999,99999,9,999999999,0.0,999,999,99
3022,3,11,11,0,*?*?*?*?*?*?*?*?*?*?*?*?*?*?*?*?*?*?*?*?*?*?,5.7,3.0,83,103528,697,1386,268,426.4,569.9,139.9,44186,55742,18832,2897,137,0.5,2,1,9999,99999,9,999999999,0.0,999,999,99
3022,3,11,12,0,*?*?*?*?*?*?*?*?*?*?*?*?*?*?*?*?*?*?*?*?*?*?,6.5,3.8,83,103528,729,1386,268,449.5,592.2,138.0,46836,58450,18696,2954,150,0.5,1,0,9999,99999,9,999999999,0.0,999,999,99
3022,3,11,13,0,*?*?*?*?*?*?*?*?*?*?*?*?*?*?*?*?*?*?*?*?*?*?,6.6,3.6,81,103528,706,1385,295,342.5,239.9,220.2,36546,24900,24574,5063,148,1.5,7,4,9999,99999,9,999999999,0.1,999,999,99
3022,3,11,14,0,*?*?*?*?*?*?*?*?*?*?*?*?*?*?*?*?*?*?*?*?*?*?,6.2,3.0,80,103528,631,1386,303,192.7,56.3,167.1,21189,5509,18841,4988,147,1.0,9,5,9999,99999,9,999999999,0.0,999,999,99
3022,3,11,15,0,*?*?*?*?*?*?*?*?*?*?*?*?*?*?*?*?*?*?*?*?*?*?,6.2,3.2,81,103528,507,1384,298,199.1,137.0,148.9,21681,13199,16939,3427,145,1.0,8,4,9999,99999,9,999999999,0.0,999,999,99
3022,3,11,16,0,*?*?*?*?*?*?*?*?*?*?*?*?*?*?*?*?*?*?*?*?*?*?,6.1,4.3,88,103528,345,1386,302,94.2,50.3,81.7,10334,4340,9238,2157,143,1.5,9,5,9999,99999,9,999999999,0.0,999,999,99
3022,3,11,17,0,*?*?*?*?*?*?*?*?*?*?*?*?*?*?*?*?*?*?*?*?*?*?,6.5,3.8,83,103528,154,1386,304,28.4,34.0,24.6,3193,2010,2980,514,142,1.0,9,5,9999,99999,9,999999999,0.0,999,999,99
3022,3,11,18,0,*?*?*?*?*?*?*?*?*?*?*?*?*?*?*?*?*?*?*?*?*?*?,5.5,3.9,90,103528,0,-0,304,0.0,-0.0,0.0,0,0,0,0,140,1.0,10,5,9999,99999,9,999999999,0.0,999,999,99
3022,3,11,19,0,*?*?*?*?*?*?*?*?*?*?*?*?*?*?*?*?*?*?*?*?*?*?,4.2,3.8,97,103528,0,-0,299,0.0,-0.0,0.0,0,0,0,0,170,1.0,10,5,9999,99999,9,999999999,0.0,999,999,99
3022,3,11,20,0,*?*?*?*?*?*?*?*?*?*?*?*?*?*?*?*?*?*?*?*?*?*?,4.2,4.1,100,103528,0,-0,298,0.0,-0.0,0.0,0,0,0,0,200,1.0,10,5,9999,99999,9,999999999,0.0,999,999,99
3022,3,11,21,0,*?*?*?*?*?*?*?*?*?*?*?*?*?*?*?*?*?*?*?*?*?*?,4.1,4.1,100,103528,0,-0,298,0.0,-0.0,0.0,0,0,0,0,230,0.5,10,5,9999,99999,9,999999999,0.0,999,999,99
3022,3,11,22,0,*?*?*?*?*?*?*?*?*?*?*?*?*?*?*?*?*?*?*?*?*?*?,3.1,3.0,100,103528,0,-0,294,0.0,-0.0,0.0,0,0,0,0,260,0.5,10,5,9999,99999,9,999999999,0.0,999,999,99
3022,3,11,23,0,*?*?*?*?*?*?*?*?*?*?*?*?*?*?*?*?*?*?*?*?*?*?,3.2,3.2,100,103528,0,-0,294,0.0,-0.0,0.0,0,0,0,0,290,1.0,10,5,9999,99999,9,999999999,0.0,999,999,99
3022,3,11,24,0,*?*?*?*?*?*?*?*?*?*?*?*?*?*?*?*?*?*?*?*?*?*?,4.0,1.5,84,103528,0,-0,298,0.0,-0.0,0.0,0,0,0,0,140,1.0,10,5,9999,99999,9,999999999,0.0,999,999,99
3022,3,12,1,0,*?*?*?*?*?*?*?*?*?*?*?*?*?*?*?*?*?*?*?*?*?*?,3.0,0.4,82,103250,0,-0,294,0.0,-0.0,0.0,0,0,0,0,287,1.0,10,5,9999,99999,9,999999999,0.0,999,999,99
3022,3,12,2,0,*?*?*?*?*?*?*?*?*?*?*?*?*?*?*?*?*?*?*?*?*?*?,2.6,-0.8,76,103250,0,-0,292,0.0,-0.0,0.0,0,0,0,0,253,0.5,10,5,9999,99999,9,999999999,0.0,999,999,99
3022,3,12,3,0,*?*?*?*?*?*?*?*?*?*?*?*?*?*?*?*?*?*?*?*?*?*?,2.2,-0.6,80,103250,0,-0,291,0.0,-0.0,0.0,0,0,0,0,220,1.0,10,5,9999,99999,9,999999999,0.0,999,999,99
3022,3,12,4,0,*?*?*?*?*?*?*?*?*?*?*?*?*?*?*?*?*?*?*?*?*?*?,2.6,-0.6,78,103250,0,-0,292,0.0,-0.0,0.0,0,0,0,0,187,0.5,10,5,9999,99999,9,999999999,0.0,999,999,99
3022,3,12,5,0,*?*?*?*?*?*?*?*?*?*?*?*?*?*?*?*?*?*?*?*?*?*?,2.3,-0.2,82,103250,0,-0,276,0.0,-0.0,0.0,0,0,0,0,153,0.5,7,4,9999,99999,9,999999999,0.0,999,999,99
3022,3,12,6,0,*?*?*?*?*?*?*?*?*?*?*?*?*?*?*?*?*?*?*?*?*?*?,1.9,-1.3,78,103250,0,-0,237,0.0,-0.0,0.0,0,0,0,0,120,0.5,0,0,9999,99999,9,999999999,0.0,999,999,99
3022,3,12,7,0,*?*?*?*?*?*?*?*?*?*?*?*?*?*?*?*?*?*?*?*?*?*?,2.4,-1.5,74,103250,126,1381,239,37.5,287.6,11.2,4017,18668,1891,330,137,0.5,0,0,9999,99999,9,999999999,0.0,999,999,99
3022,3,12,8,0,*?*?*?*?*?*?*?*?*?*?*?*?*?*?*?*?*?*?*?*?*?*?,2.8,-1.1,74,103250,321,1384,241,170.9,515.7,51.3,17740,41989,7763,956,153,0.5,0,0,9999,99999,9,999999999,0.0,999,999,99
3022,3,12,9,0,*?*?*?*?*?*?*?*?*?*?*?*?*?*?*?*?*?*?*?*?*?*?,4.0,-1.1,68,103250,490,1386,245,286.2,566.6,85.9,29706,52210,12372,1645,170,1.0,0,0,9999,99999,9,999999999,0.0,999,999,99
3022,3,12,10,0,*?*?*?*?*?*?*?*?*?*?*?*?*?*?*?*?*?*?*?*?*?*?,5.5,-0.4,64,103250,620,1384,252,375.8,587.1,112.7,39100,56707,15727,2271,187,1.0,0,0,9999,99999,9,999999999,0.0,999,999,99
3022,3,12,11,0,*?*?*?*?*?*?*?*?*?*?*?*?*?*?*?*?*?*?*?*?*?*?,6.3,-0.4,61,103250,705,1385,254,433.4,596.2,130.0,45200,58668,17793,2749,203,0.5,0,0,9999,99999,9,999999999,0.0,999,999,99
3022,3,12,12,0,*?*?*?*?*?*?*?*?*?*?*?*?*?*?*?*?*?*?*?*?*?*?,7.0,-0.2,59,103250,736,1384,257,455.1,599.1,136.5,47512,59267,18550,2951,220,0.5,0,0,9999,99999,9,999999999,0.0,999,999,99
3022,3,12,13,0,*?*?*?*?*?*?*?*?*?*?*?*?*?*?*?*?*?*?*?*?*?*?,6.6,-0.2,61,103250,714,1385,256,439.6,597.0,131.9,45858,58846,18010,2805,220,1.5,0,0,9999,99999,9,999999999,0.0,999,999,99
3022,3,12,14,0,*?*?*?*?*?*?*?*?*?*?*?*?*?*?*?*?*?*?*?*?*?*?,7.1,-0.0,59,103250,638,1385,258,387.8,589.2,116.3,40367,57166,16165,2365,220,1.0,0,0,9999,99999,9,999999999,0.0,999,999,99
3022,3,12,15,0,*?*?*?*?*?*?*?*?*?*?*?*?*?*?*?*?*?*?*?*?*?*?,6.6,-0.2,60,103250,515,1386,256,303.3,571.3,91.0,31485,53238,13025,1756,220,1.0,0,0,9999,99999,9,999999999,0.0,999,999,99
3022,3,12,16,0,*?*?*?*?*?*?*?*?*?*?*?*?*?*?*?*?*?*?*?*?*?*?,7.0,-0.0,60,103250,352,1386,258,191.8,528.6,57.6,19905,44377,8626,1075,220,1.5,0,0,9999,99999,9,999999999,0.0,999,999,99
3022,3,12,17,0,*?*?*?*?*?*?*?*?*?*?*?*?*?*?*?*?*?*?*?*?*?*?,6.4,-0.8,59,103250,161,1386,270,60.4,331.2,21.9,6196,21866,3608,446,220,1.0,3,2,9999,99999,9,999999999,0.0,999,999,99
3022,3,12,18,0,*?*?*?*?*?*?*?*?*?*?*?*?*?*?*?*?*?*?*?*?*?*?,5.9,-0.8,61,103250,0,-0,307,0.0,-0.0,0.0,0,0,0,0,220,1.0,10,5,9999,99999,9,999999999,0.0,999,999,99
3022,3,12,19,0,*?*?*?*?*?*?*?*?*?*?*?*?*?*?*?*?*?*?*?*?*?*?,4.8,-0.8,65,103250,0,-0,302,0.0,-0.0,0.0,0,0,0,0,213,1.0,10,5,9999,99999,9,999999999,0.0,999,999,99
3022,3,12,20,0,*?*?*?*?*?*?*?*?*?*?*?*?*?*?*?*?*?*?*?*?*?*?,5.2,-0.8,63,103250,0,-0,304,0.0,-0.0,0.0,0,0,0,0,207,1.0,10,5,9999,99999,9,999999999,0.0,999,999,99
3022,3,12,21,0,*?*?*?*?*?*?*?*?*?*?*?*?*?*?*?*?*?*?*?*?*?*?,3.6,-1.3,68,103250,0,-0,297,0.0,-0.0,0.0,0,0,0,0,200,0.5,10,5,9999,99999,9,999999999,0.0,999,999,99
3022,3,12,22,0,*?*?*?*?*?*?*?*?*?*?*?*?*?*?*?*?*?*?*?*?*?*?,4.0,-1.1,68,103250,0,-0,298,0.0,-0.0,0.0,0,0,0,0,193,0.5,10,5,9999,99999,9,999999999,0.0,999,999,99
3022,3,12,23,0,*?*?*?*?*?*?*?*?*?*?*?*?*?*?*?*?*?*?*?*?*?*?,3.4,-1.7,67,103250,0,-0,296,0.0,-0.0,0.0,0,0,0,0,187,1.0,10,5,9999,99999,9,999999999,0.0,999,999,99
3022,3,12,24,0,*?*?*?*?*?*?*?*?*?*?*?*?*?*?*?*?*?*?*?*?*?*?,3.4,1.9,89,103250,0,-0,295,0.0,-0.0,0.0,0,0,0,0,320,1.0,10,5,9999,99999,9,999999999,0.0,999,999,99
3022,3,13,1,0,*?*?*?*?*?*?*?*?*?*?*?*?*?*?*?*?*?*?*?*?*?*?,1.4,-0.2,86,103156,0,-0,287,0.0,-0.0,0.0,0,0,0,0,168,1.0,10,5,9999,99999,9,999999999,0.0,999,999,99
3022,3,13,2,0,*?*?*?*?*?*?*?*?*?*?*?*?*?*?*?*?*?*?*?*?*?*?,0.2,0.2,98,103156,0,-0,282,0.0,-0.0,0.0,0,0,0,0,157,0.5,10,5,9999,99999,9,999999999,0.0,999,999,99
3022,3,13,3,0,*?*?*?*?*?*?*?*?*?*?*?*?*?*?*?*?*?*?*?*?*?*?,-0.4,-0.8,95,103156,0,-0,280,0.0,-0.0,0.0,0,0,0,0,145,1.0,10,5,9999,99999,9,999999999,0.0,999,999,99
3022,3,13,4,0,*?*?*?*?*?*?*?*?*?*?*?*?*?*?*?*?*?*?*?*?*?*?,-1.0,-1.7,92,103156,0,-0,278,0.0,-0.0,0.0,0,0,0,0,133,0.5,10,5,9999,99999,9,999999999,0.0,999,999,99
3022,3,13,5,0,*?*?*?*?*?*?*?*?*?*?*?*?*?*?*?*?*?*?*?*?*?*?,-0.3,-0.2,98,103156,0,-0,280,0.0,-0.0,0.0,0,0,0,0,122,0.5,10,5,9999,99999,9,999999999,0.0,999,999,99
3022,3,13,6,0,*?*?*?*?*?*?*?*?*?*?*?*?*?*?*?*?*?*?*?*?*?*?,0.4,0.4,98,103156,0,-0,283,0.0,-0.0,0.0,0,0,0,0,110,0.5,10,5,9999,99999,9,999999999,0.0,999,999,99
3022,3,13,7,0,*?*?*?*?*?*?*?*?*?*?*?*?*?*?*?*?*?*?*?*?*?*?,-0.2,-0.2,98,103156,135,1384,281,12.6,0.0,12.6,1516,-0,1517,494,125,0.5,10,5,9999,99999,9,999999999,0.0,999,999,99
3022,3,13,8,0,*?*?*?*?*?*?*?*?*?*?*?*?*?*?*?*?*?*?*?*?*?*?,0.2,0.2,98,103156,330,1385,282,51.3,0.0,51.3,5978,0,5992,2036,140,0.5,10,5,9999,99999,9,999999999,0.0,999,999,99
3022,3,13,9,0,*?*?*?*?*?*?*?*?*?*?*?*?*?*?*?*?*?*?*?*?*?*?,2.4,1.0,88,103156,498,1384,291,84.7,0.0,84.7,9918,0,9947,3556,155,1.0,10,5,9999,99999,9,999999999,0.0,999,999,99
3022,3,13,10,0,*?*?*?*?*?*?*?*?*?*?*?*?*?*?*?*?*?*?*?*?*?*?,4.4,1.5,80,103156,629,1385,295,192.2,56.3,166.7,21134,5506,18792,4971,170,1.0,9,5,9999,99999,9,999999999,0.0,999,999,99
3022,3,13,11,0,*?*?*?*?*?*?*?*?*?*?*?*?*?*?*?*?*?*?*?*?*?*?,6.5,-0.8,58,103156,713,1385,309,127.3,0.0,127.3,15071,0,15127,5749,185,0.5,10,5,9999,99999,9,999999999,0.0,999,999,99
3022,3,13,12,0,*?*?*?*?*?*?*?*?*?*?*?*?*?*?*?*?*?*?*?*?*?*?,7.5,-0.4,56,103156,744,1384,308,232.1,57.4,201.2,25542,5728,22679,6369,200,0.5,9,5,9999,99999,9,999999999,0.0,999,999,99
3022,3,13,13,0,*?*?*?*?*?*?*?*?*?*?*?*?*?*?*?*?*?*?*?*?*?*?,7.7,0.4,59,103156,721,1384,309,224.1,57.2,194.3,24664,5690,21905,6076,200,1.5,9,5,9999,99999,9,999999999,0.0,999,999,99
3022,3,13,14,0,*?*?*?*?*?*?*?*?*?*?*?*?*?*?*?*?*?*?*?*?*?*?,7.9,-1.5,49,103156,645,1384,310,198.0,56.5,171.6,21766,5544,19349,5160,200,1.0,9,5,9999,99999,9,999999999,0.0,999,999,99
3022,3,13,15,0,*?*?*?*?*?*?*?*?*?*?*?*?*?*?*?*?*?*?*?*?*?*?,7.6,-1.9,49,103156,522,1385,309,155.3,54.8,134.6,17057,5203,15191,3819,200,1.0,9,5,9999,99999,9,999999999,0.0,999,999,99
3022,3,13,16,0,*?*?*?*?*?*?*?*?*?*?*?*?*?*?*?*?*?*?*?*?*?*?,7.8,-2.2,47,103156,359,1385,309,99.1,50.9,85.9,10873,4434,9715,2280,200,1.5,9,5,9999,99999,9,999999999,0.0,999,999,99
3022,3,13,17,0,*?*?*?*?*?*?*?*?*?*?*?*?*?*?*?*?*?*?*?*?*?*?,7.5,-1.5,51,103156,168,1387,308,33.2,36.4,28.8,3714,2252,3460,603,200,1.0,9,5,9999,99999,9,999999999,0.0,999,999,99
3022,3,13,18,0,*?*?*?*?*?*?*?*?*?*?*?*?*?*?*?*?*?*?*?*?*?*?,6.1,-0.4,61,103156,0,-0,307,0.0,-0.0,0.0,0,0,0,0,200,1.0,10,5,9999,99999,9,999999999,0.0,999,999,99
3022,3,13,19,0,*?*?*?*?*?*?*?*?*?*?*?*?*?*?*?*?*?*?*?*?*?*?,3.8,0.2,75,103156,0,-0,297,0.0,-0.0,0.0,0,0,0,0,195,1.0,10,5,9999,99999,9,999999999,0.0,999,999,99
3022,3,13,20,0,*?*?*?*?*?*?*?*?*?*?*?*?*?*?*?*?*?*?*?*?*?*?,3.2,-0.6,74,103156,0,-0,295,0.0,-0.0,0.0,0,0,0,0,190,1.0,10,5,9999,99999,9,999999999,0.0,999,999,99
3022,3,13,21,0,*?*?*?*?*?*?*?*?*?*?*?*?*?*?*?*?*?*?*?*?*?*?,3.1,-1.3,70,103156,0,-0,295,0.0,-0.0,0.0,0,0,0,0,185,0.5,10,5,9999,99999,9,999999999,0.0,999,999,99
3022,3,13,22,0,*?*?*?*?*?*?*?*?*?*?*?*?*?*?*?*?*?*?*?*?*?*?,2.6,-0.4,78,103156,0,-0,292,0.0,-0.0,0.0,0,0,0,0,180,0.5,10,5,9999,99999,9,999999999,0.0,999,999,99
3022,3,13,23,0,*?*?*?*?*?*?*?*?*?*?*?*?*?*?*?*?*?*?*?*?*?*?,2.9,-1.5,70,103156,0,-0,294,0.0,-0.0,0.0,0,0,0,0,175,1.0,10,5,9999,99999,9,999999999,0.0,999,999,99
3022,3,13,24,0,*?*?*?*?*?*?*?*?*?*?*?*?*?*?*?*?*?*?*?*?*?*?,2.7,-1.1,74,103156,0,-0,293,0.0,-0.0,0.0,0,0,0,0,180,1.0,10,5,9999,99999,9,999999999,0.0,999,999,99
3022,3,14,1,0,*?*?*?*?*?*?*?*?*?*?*?*?*?*?*?*?*?*?*?*?*?*?,4.0,0.2,76,102668,0,-0,298,0.0,-0.0,0.0,0,0,0,0,180,1.0,10,5,9999,99999,9,999999999,0.0,999,999,99
3022,3,14,2,0,*?*?*?*?*?*?*?*?*?*?*?*?*?*?*?*?*?*?*?*?*?*?,4.3,1.0,79,102668,0,-0,299,0.0,-0.0,0.0,0,0,0,0,190,0.5,10,5,9999,99999,9,999999999,0.0,999,999,99
3022,3,14,3,0,*?*?*?*?*?*?*?*?*?*?*?*?*?*?*?*?*?*?*?*?*?*?,4.5,0.6,76,102668,0,-0,300,0.0,-0.0,0.0,0,0,0,0,200,1.0,10,5,9999,99999,9,999999999,0.0,999,999,99
3022,3,14,4,0,*?*?*?*?*?*?*?*?*?*?*?*?*?*?*?*?*?*?*?*?*?*?,4.1,-0.4,72,102668,0,-0,299,0.0,-0.0,0.0,0,0,0,0,210,0.5,10,5,9999,99999,9,999999999,0.0,999,999,99
3022,3,14,5,0,*?*?*?*?*?*?*?*?*?*?*?*?*?*?*?*?*?*?*?*?*?*?,4.3,1.3,80,102668,0,-0,299,0.0,-0.0,0.0,0,0,0,0,220,0.5,10,5,9999,99999,9,999999999,0.0,999,999,99
3022,3,14,6,0,*?*?*?*?*?*?*?*?*?*?*?*?*?*?*?*?*?*?*?*?*?*?,3.8,0.6,79,102668,0,-0,297,0.0,-0.0,0.0,0,0,0,0,230,0.5,10,5,9999,99999,9,999999999,0.0,999,999,99
3022,3,14,7,0,*?*?*?*?*?*?*?*?*?*?*?*?*?*?*?*?*?*?*?*?*?*?,3.1,0.4,82,102668,144,1386,289,24.9,31.9,21.6,2814,1823,2630,450,232,0.5,9,5,9999,99999,9,999999999,0.0,999,999,99
3022,3,14,8,0,*?*?*?*?*?*?*?*?*?*?*?*?*?*?*?*?*?*?*?*?*?*?,4.4,0.6,76,102668,338,1382,295,92.1,50.1,79.8,10104,4299,9033,2103,233,0.5,9,5,9999,99999,9,999999999,0.0,999,999,99
3022,3,14,9,0,*?*?*?*?*?*?*?*?*?*?*?*?*?*?*?*?*?*?*?*?*?*?,5.6,1.5,74,102668,506,1382,300,150.2,54.5,130.2,16490,5151,14689,3666,235,1.0,9,5,9999,99999,9,999999999,0.0,999,999,99
3022,3,14,10,0,*?*?*?*?*?*?*?*?*?*?*?*?*?*?*?*?*?*?*?*?*?*?,7.3,1.7,67,102668,637,1384,307,195.2,56.4,169.2,21470,5510,19093,5067,237,1.0,9,5,9999,99999,9,999999999,0.8,999,999,99
3022,3,14,11,0,*?*?*?*?*?*?*?*?*?*?*?*?*?*?*?*?*?*?*?*?*?*?,8.3,3.0,68,102668,720,1382,312,224.0,57.2,194.2,24679,5661,21928,6071,238,0.5,9,5,9999,99999,9,999999999,1.5,999,999,99
3022,3,14,12,0,*?*?*?*?*?*?*?*?*?*?*?*?*?*?*?*?*?*?*?*?*?*?,9.2,2.1,61,102668,752,1384,316,234.8,57.5,203.6,25849,5740,22949,6473,240,0.5,9,5,9999,99999,9,999999999,0.0,999,999,99
3022,3,14,13,0,*?*?*?*?*?*?*?*?*?*?*?*?*?*?*?*?*?*?*?*?*?*?,9.1,3.2,66,102668,728,1382,315,226.8,57.3,196.7,24960,5704,22166,6172,247,1.5,9,5,9999,99999,9,999999999,0.0,999,999,99
3022,3,14,14,0,*?*?*?*?*?*?*?*?*?*?*?*?*?*?*?*?*?*?*?*?*?*?,9.1,4.5,72,102668,652,1382,315,200.5,56.6,173.9,22059,5553,19609,5246,253,1.0,9,5,9999,99999,9,999999999,0.4,999,999,99
3022,3,14,15,0,*?*?*?*?*?*?*?*?*?*?*?*?*?*?*?*?*?*?*?*?*?*?,9.3,3.6,67,102668,529,1384,321,90.8,0.0,90.8,10647,0,10680,3854,260,1.0,10,5,9999,99999,9,999999999,0.3,999,999,99
3022,3,14,16,0,*?*?*?*?*?*?*?*?*?*?*?*?*?*?*?*?*?*?*?*?*?*?,9.2,3.2,65,102668,366,1385,316,101.5,51.1,88.0,11150,4457,9965,2342,267,1.5,9,5,9999,99999,9,999999999,1.2,999,999,99
3022,3,14,17,0,*?*?*?*?*?*?*?*?*?*?*?*?*?*?*?*?*?*?*?*?*?*?,9.0,3.9,71,102668,174,1379,320,20.5,0.0,20.5,2419,-0,2422,793,273,1.0,10,5,9999,99999,9,999999999,0.0,999,999,99
3022,3,14,18,0,*?*?*?*?*?*?*?*?*?*?*?*?*?*?*?*?*?*?*?*?*?*?,7.7,2.7,70,102668,0,-0,314,0.0,-0.0,0.0,0,0,0,0,280,1.0,10,5,9999,99999,9,999999999,0.1,999,999,99
3022,3,14,19,0,*?*?*?*?*?*?*?*?*?*?*?*?*?*?*?*?*?*?*?*?*?*?,6.1,3.2,81,102668,0,-0,307,0.0,-0.0,0.0,0,0,0,0,277,1.0,10,5,9999,99999,9,999999999,0.0,999,999,99
3022,3,14,20,0,*?*?*?*?*?*?*?*?*?*?*?*?*?*?*?*?*?*?*?*?*?*?,6.0,2.7,79,102668,0,-0,307,0.0,-0.0,0.0,0,0,0,0,273,1.0,10,5,9999,99999,9,999999999,0.2,999,999,99
3022,3,14,21,0,*?*?*?*?*?*?*?*?*?*?*?*?*?*?*?*?*?*?*?*?*?*?,5.6,0.6,69,102668,0,-0,305,0.0,-0.0,0.0,0,0,0,0,270,0.5,10,5,9999,99999,9,999999999,0.7,999,999,99
3022,3,14,22,0,*?*?*?*?*?*?*?*?*?*?*?*?*?*?*?*?*?*?*?*?*?*?,4.7,-1.1,65,102668,0,-0,301,0.0,-0.0,0.0,0,0,0,0,267,0.5,10,5,9999,99999,9,999999999,0.0,999,999,99
3022,3,14,23,0,*?*?*?*?*?*?*?*?*?*?*?*?*?*?*?*?*?*?*?*?*?*?,4.9,-1.7,60,102668,0,-0,302,0.0,-0.0,0.0,0,0,0,0,263,1.0,10,5,9999,99999,9,999999999,0.0,999,999,99
3022,3,14,24,0,*?*?*?*?*?*?*?*?*?*?*?*?*?*?*?*?*?*?*?*?*?*?,3.1,-0.6,75,102668,0,-0,295,0.0,-0.0,0.0,0,0,0,0,170,1.0,10,5,9999,99999,9,999999999,0.0,999,999,99
3022,3,15,1,0,*?*?*?*?*?*?*?*?*?*?*?*?*?*?*?*?*?*?*?*?*?*?,4.7,3.0,100,102692,0,-0,301,0.0,-0.0,0.0,0,0,0,0,255,1.0,10,5,9999,99999,9,999999999,0.0,999,999,99
3022,3,15,2,0,*?*?*?*?*?*?*?*?*?*?*?*?*?*?*?*?*?*?*?*?*?*?,4.5,4.5,100,102692,0,-0,300,0.0,-0.0,0.0,0,0,0,0,250,0.5,10,5,9999,99999,9,999999999,0.0,999,999,99
3022,3,15,3,0,*?*?*?*?*?*?*?*?*?*?*?*?*?*?*?*?*?*?*?*?*?*?,4.6,4.6,100,102692,0,-0,300,0.0,-0.0,0.0,0,0,0,0,245,1.0,10,5,9999,99999,9,999999999,0.0,999,999,99
3022,3,15,4,0,*?*?*?*?*?*?*?*?*?*?*?*?*?*?*?*?*?*?*?*?*?*?,4.0,3.9,100,102692,0,-0,298,0.0,-0.0,0.0,0,0,0,0,240,0.5,10,5,9999,99999,9,999999999,0.0,999,999,99
3022,3,15,5,0,*?*?*?*?*?*?*?*?*?*?*?*?*?*?*?*?*?*?*?*?*?*?,3.5,2.9,100,102692,0,-0,296,0.0,-0.0,0.0,0,0,0,0,235,0.5,10,5,9999,99999,9,999999999,0.0,999,999,99
3022,3,15,6,0,*?*?*?*?*?*?*?*?*?*?*?*?*?*?*?*?*?*?*?*?*?*?,3.3,2.9,100,102692,0,-0,295,0.0,-0.0,0.0,0,0,0,0,230,0.5,10,5,9999,99999,9,999999999,0.0,999,999,99
3022,3,15,7,0,*?*?*?*?*?*?*?*?*?*?*?*?*?*?*?*?*?*?*?*?*?*?,3.0,2.1,100,102692,152,1379,289,27.9,33.7,24.2,3143,1986,2934,506,235,0.5,9,5,9999,99999,9,999999999,0.0,999,999,99
3022,3,15,8,0,*?*?*?*?*?*?*?*?*?*?*?*?*?*?*?*?*?*?*?*?*?*?,4.2,3.2,100,102692,347,1383,299,54.7,0.0,54.7,6382,0,6397,2184,240,0.5,10,5,9999,99999,9,999999999,0.0,999,999,99
3022,3,15,9,0,*?*?*?*?*?*?*?*?*?*?*?*?*?*?*?*?*?*?*?*?*?*?,5.3,5.3,100,102692,515,1383,303,88.2,0.0,88.2,10327,0,10358,3721,245,1.0,10,5,9999,99999,9,999999999,0.0,999,999,99
3022,3,15,10,0,*?*?*?*?*?*?*?*?*?*?*?*?*?*?*?*?*?*?*?*?*?*?,7.3,7.3,100,102692,645,1383,311,114.0,0.0,114.0,13445,0,13491,5035,250,1.0,10,5,9999,99999,9,999999999,0.0,999,999,99
3022,3,15,11,0,*?*?*?*?*?*?*?*?*?*?*?*?*?*?*?*?*?*?*?*?*?*?,8.6,7.0,100,102692,728,1382,317,130.6,0.0,130.6,15472,0,15529,5927,255,0.5,10,5,9999,99999,9,999999999,0.0,999,999,99
3022,3,15,12,0,*?*?*?*?*?*?*?*?*?*?*?*?*?*?*?*?*?*?*?*?*?*?,9.8,7.0,96,102692,759,1382,319,237.6,57.5,206.0,26155,5753,23218,6576,260,0.5,9,5,9999,99999,9,999999999,0.0,999,999,99
3022,3,15,13,0,*?*?*?*?*?*?*?*?*?*?*?*?*?*?*?*?*?*?*?*?*?*?,9.7,6.1,90,102692,736,1383,318,229.5,57.3,199.0,25257,5716,22427,6272,258,1.5,9,5,9999,99999,9,999999999,0.0,999,999,99
3022,3,15,14,0,*?*?*?*?*?*?*?*?*?*?*?*?*?*?*?*?*?*?*?*?*?*?,9.9,5.3,85,102692,660,1384,324,116.9,0.0,116.9,13799,0,13848,5189,257,1.0,10,5,9999,99999,9,999999999,0.0,999,999,99
3022,3,15,15,0,*?*?*?*?*?*?*?*?*?*?*?*?*?*?*?*?*?*?*?*?*?*?,9.7,6.6,94,102692,536,1384,322,92.3,0.0,92.3,10815,0,10849,3925,255,1.0,10,5,9999,99999,9,999999999,1.4,999,999,99
3022,3,15,16,0,*?*?*?*?*?*?*?*?*?*?*?*?*?*?*?*?*?*?*?*?*?*?,9.6,8.8,100,102692,372,1381,322,59.8,0.0,59.8,6977,0,6994,2406,253,1.5,10,5,9999,99999,9,999999999,0.0,999,999,99
3022,3,15,17,0,*?*?*?*?*?*?*?*?*?*?*?*?*?*?*?*?*?*?*?*?*?*?,9.4,8.8,100,102692,181,1380,321,21.8,0.0,21.8,2577,-0,2580,846,252,1.0,10,5,9999,99999,9,999999999,0.0,999,999,99
3022,3,15,18,0,*?*?*?*?*?*?*?*?*?*?*?*?*?*?*?*?*?*?*?*?*?*?,7.9,7.9,100,102692,0,-0,314,0.0,-0.0,0.0,0,0,0,0,250,1.0,10,5,9999,99999,9,999999999,0.0,999,999,99
3022,3,15,19,0,*?*?*?*?*?*?*?*?*?*?*?*?*?*?*?*?*?*?*?*?*?*?,7.2,7.1,100,102692,0,-0,311,0.0,-0.0,0.0,0,0,0,0,243,1.0,10,5,9999,99999,9,999999999,0.0,999,999,99
3022,3,15,20,0,*?*?*?*?*?*?*?*?*?*?*?*?*?*?*?*?*?*?*?*?*?*?,6.2,6.2,100,102692,0,-0,307,0.0,-0.0,0.0,0,0,0,0,237,1.0,10,5,9999,99999,9,999999999,0.0,999,999,99
3022,3,15,21,0,*?*?*?*?*?*?*?*?*?*?*?*?*?*?*?*?*?*?*?*?*?*?,5.8,5.8,100,102692,0,-0,305,0.0,-0.0,0.0,0,0,0,0,230,0.5,10,5,9999,99999,9,999999999,0.6,999,999,99
3022,3,15,22,0,*?*?*?*?*?*?*?*?*?*?*?*?*?*?*?*?*?*?*?*?*?*?,5.9,5.9,100,102692,0,-0,306,0.0,-0.0,0.0,0,0,0,0,223,0.5,10,5,9999,99999,9,999999999,0.9,999,999,99
3022,3,15,23,0,*?*?*?*?*?*?*?*?*?*?*?*?*?*?*?*?*?*?*?*?*?*?,5.5,5.5,100,102692,0,-0,304,0.0,-0.0,0.0,0,0,0,0,217,1.0,10,5,9999,99999,9,999999999,0.9,999,999,99
3022,3,15,24,0,*?*?*?*?*?*?*?*?*?*?*?*?*?*?*?*?*?*?*?*?*?*?,5.2,0.6,85,102692,0,-0,303,0.0,-0.0,0.0,0,0,0,0,260,1.0,10,5,9999,99999,9,999999999,0.1,999,999,99
3022,3,16,1,0,*?*?*?*?*?*?*?*?*?*?*?*?*?*?*?*?*?*?*?*?*?*?,5.1,4.3,93,102418,0,-0,302,0.0,-0.0,0.0,0,0,0,0,217,1.0,10,5,9999,99999,9,999999999,0.0,999,999,99
3022,3,16,2,0,*?*?*?*?*?*?*?*?*?*?*?*?*?*?*?*?*?*?*?*?*?*?,5.0,3.8,90,102418,0,-0,302,0.0,-0.0,0.0,0,0,0,0,223,0.5,10,5,9999,99999,9,999999999,0.2,999,999,99
3022,3,16,3,0,*?*?*?*?*?*?*?*?*?*?*?*?*?*?*?*?*?*?*?*?*?*?,4.6,4.6,98,102418,0,-0,300,0.0,-0.0,0.0,0,0,0,0,230,1.0,10,5,9999,99999,9,999999999,0.0,999,999,99
3022,3,16,4,0,*?*?*?*?*?*?*?*?*?*?*?*?*?*?*?*?*?*?*?*?*?*?,4.2,3.6,95,102418,0,-0,299,0.0,-0.0,0.0,0,0,0,0,237,0.5,10,5,9999,99999,9,999999999,0.0,999,999,99
3022,3,16,5,0,*?*?*?*?*?*?*?*?*?*?*?*?*?*?*?*?*?*?*?*?*?*?,3.7,3.6,98,102418,0,-0,296,0.0,-0.0,0.0,0,0,0,0,243,0.5,10,5,9999,99999,9,999999999,0.0,999,999,99
3022,3,16,6,0,*?*?*?*?*?*?*?*?*?*?*?*?*?*?*?*?*?*?*?*?*?*?,4.1,4.1,98,102418,0,-0,298,0.0,-0.0,0.0,0,0,0,0,250,0.5,10,5,9999,99999,9,999999999,0.0,999,999,99
3022,3,16,7,0,*?*?*?*?*?*?*?*?*?*?*?*?*?*?*?*?*?*?*?*?*?*?,4.5,4.5,98,102418,161,1381,261,61.5,365.5,18.9,6412,24385,3145,407,252,0.5,1,0,9999,99999,9,999999999,0.0,999,999,99
3022,3,16,8,0,*?*?*?*?*?*?*?*?*?*?*?*?*?*?*?*?*?*?*?*?*?*?,5.5,5.5,98,102418,355,1381,263,194.8,530.2,58.4,20203,44679,8740,1091,253,0.5,0,0,9999,99999,9,999999999,0.0,999,999,99
3022,3,16,9,0,*?*?*?*?*?*?*?*?*?*?*?*?*?*?*?*?*?*?*?*?*?*?,7.4,5.8,88,102418,523,1382,279,309.0,548.4,101.3,31872,51075,14213,1930,255,1.0,2,1,9999,99999,9,999999999,0.0,999,999,99
3022,3,16,10,0,*?*?*?*?*?*?*?*?*?*?*?*?*?*?*?*?*?*?*?*?*?*?,8.8,5.1,76,102418,653,1382,305,314.7,237.8,202.4,33501,24361,22694,4520,257,1.0,7,4,9999,99999,9,999999999,0.0,999,999,99
3022,3,16,11,0,*?*?*?*?*?*?*?*?*?*?*?*?*?*?*?*?*?*?*?*?*?*?,10.1,3.8,64,102418,736,1382,310,359.7,241.1,231.3,38427,25207,25697,5427,258,0.5,7,4,9999,99999,9,999999999,0.0,999,999,99
3022,3,16,12,0,*?*?*?*?*?*?*?*?*?*?*?*?*?*?*?*?*?*?*?*?*?*?,10.5,3.6,61,102418,767,1382,317,318.5,144.6,238.2,34816,15024,26724,6177,260,0.5,8,4,9999,99999,9,999999999,0.0,999,999,99
3022,3,16,13,0,*?*?*?*?*?*?*?*?*?*?*?*?*?*?*?*?*?*?*?*?*?*?,10.7,5.0,67,102418,743,1382,327,133.6,0.0,133.6,15845,0,15905,6094,260,1.5,10,5,9999,99999,9,999999999,0.0,999,999,99
3022,3,16,14,0,*?*?*?*?*?*?*?*?*?*?*?*?*?*?*?*?*?*?*?*?*?*?,11.1,5.3,67,102418,667,1383,316,322.1,238.4,207.1,34307,24517,23192,4660,260,1.0,7,4,9999,99999,9,999999999,0.0,999,999,99
3022,3,16,15,0,*?*?*?*?*?*?*?*?*?*?*?*?*?*?*?*?*?*?*?*?*?*?,10.8,4.5,64,102418,542,1381,314,254.9,231.8,163.9,27021,22764,18625,3470,260,1.0,7,4,9999,99999,9,999999999,0.0,999,999,99
3022,3,16,16,0,*?*?*?*?*?*?*?*?*?*?*?*?*?*?*?*?*?*?*?*?*?*?,10.8,6.1,72,102418,379,1381,328,61.2,0.0,61.2,7141,0,7159,2468,260,1.5,10,5,9999,99999,9,999999999,0.0,999,999,99
3022,3,16,17,0,*?*?*?*?*?*?*?*?*?*?*?*?*?*?*?*?*?*?*?*?*?*?,10.6,5.8,71,102418,188,1381,314,63.1,165.6,40.6,6628,10161,5486,723,260,1.0,7,4,9999,99999,9,999999999,0.0,999,999,99
3022,3,16,18,0,*?*?*?*?*?*?*?*?*?*?*?*?*?*?*?*?*?*?*?*?*?*?,9.3,5.6,77,102418,0,-0,321,0.0,-0.0,0.0,0,0,0,0,260,1.0,10,5,9999,99999,9,999999999,0.0,999,999,99
3022,3,16,19,0,*?*?*?*?*?*?*?*?*?*?*?*?*?*?*?*?*?*?*?*?*?*?,8.3,5.9,84,102418,0,-0,316,0.0,-0.0,0.0,0,0,0,0,258,1.0,10,5,9999,99999,9,999999999,0.0,999,999,99
3022,3,16,20,0,*?*?*?*?*?*?*?*?*?*?*?*?*?*?*?*?*?*?*?*?*?*?,7.4,6.4,92,102418,0,-0,312,0.0,-0.0,0.0,0,0,0,0,257,1.0,10,5,9999,99999,9,999999999,0.0,999,999,99
3022,3,16,21,0,*?*?*?*?*?*?*?*?*?*?*?*?*?*?*?*?*?*?*?*?*?*?,6.2,5.3,93,102418,0,-0,307,0.0,-0.0,0.0,0,0,0,0,255,0.5,10,5,9999,99999,9,999999999,0.1,999,999,99
3022,3,16,22,0,*?*?*?*?*?*?*?*?*?*?*?*?*?*?*?*?*?*?*?*?*?*?,5.7,5.0,94,102418,0,-0,305,0.0,-0.0,0.0,0,0,0,0,253,0.5,10,5,9999,99999,9,999999999,0.3,999,999,99
3022,3,16,23,0,*?*?*?*?*?*?*?*?*?*?*?*?*?*?*?*?*?*?*?*?*?*?,5.3,2.7,82,102418,0,-0,303,0.0,-0.0,0.0,0,0,0,0,252,1.0,10,5,9999,99999,9,999999999,0.4,999,999,99
3022,3,16,24,0,*?*?*?*?*?*?*?*?*?*?*?*?*?*?*?*?*?*?*?*?*?*?,5.0,4.8,97,102418,0,-0,302,0.0,-0.0,0.0,0,0,0,0,210,1.0,10,5,9999,99999,9,999999999,0.5,999,999,99
3022,3,17,1,0,*?*?*?*?*?*?*?*?*?*?*?*?*?*?*?*?*?*?*?*?*?*?,3.6,2.9,100,101854,0,-0,296,0.0,-0.0,0.0,0,0,0,0,248,1.0,10,5,9999,99999,9,999999999,0.1,999,999,99
3022,3,17,2,0,*?*?*?*?*?*?*?*?*?*?*?*?*?*?*?*?*?*?*?*?*?*?,2.5,2.5,100,101854,0,-0,291,0.0,-0.0,0.0,0,0,0,0,247,0.5,10,5,9999,99999,9,999999999,0.1,999,999,99
3022,3,17,3,0,*?*?*?*?*?*?*?*?*?*?*?*?*?*?*?*?*?*?*?*?*?*?,2.7,2.7,100,101854,0,-0,292,0.0,-0.0,0.0,0,0,0,0,245,1.0,10,5,9999,99999,9,999999999,0.1,999,999,99
3022,3,17,4,0,*?*?*?*?*?*?*?*?*?*?*?*?*?*?*?*?*?*?*?*?*?*?,2.6,2.5,100,101854,0,-0,292,0.0,-0.0,0.0,0,0,0,0,243,0.5,10,5,9999,99999,9,999999999,0.1,999,999,99
3022,3,17,5,0,*?*?*?*?*?*?*?*?*?*?*?*?*?*?*?*?*?*?*?*?*?*?,2.0,2.1,100,101854,0,-0,289,0.0,-0.0,0.0,0,0,0,0,242,0.5,10,5,9999,99999,9,999999999,1.5,999,999,99
3022,3,17,6,0,*?*?*?*?*?*?*?*?*?*?*?*?*?*?*?*?*?*?*?*?*?*?,1.5,1.5,100,101854,0,-0,287,0.0,-0.0,0.0,0,0,0,0,240,0.5,10,5,9999,99999,9,999999999,1.4,999,999,99
3022,3,17,7,0,*?*?*?*?*?*?*?*?*?*?*?*?*?*?*?*?*?*?*?*?*?*?,2.6,2.7,100,101854,170,1383,292,19.6,0.0,19.6,2316,-0,2319,760,240,0.5,10,5,9999,99999,9,999999999,1.2,999,999,99
3022,3,17,8,0,*?*?*?*?*?*?*?*?*?*?*?*?*?*?*?*?*?*?*?*?*?*?,3.8,3.8,100,101854,364,1382,297,58.2,0.0,58.2,6787,0,6803,2335,240,0.5,10,5,9999,99999,9,999999999,0.0,999,999,99
3022,3,17,9,0,*?*?*?*?*?*?*?*?*?*?*?*?*?*?*?*?*?*?*?*?*?*?,5.3,4.3,98,101854,531,1380,303,91.6,0.0,91.6,10734,0,10767,3888,240,1.0,10,5,9999,99999,9,999999999,0.0,999,999,99
3022,3,17,10,0,*?*?*?*?*?*?*?*?*?*?*?*?*?*?*?*?*?*?*?*?*?*?,6.8,5.8,98,101854,661,1381,310,117.4,0.0,117.4,13851,0,13900,5211,240,1.0,10,5,9999,99999,9,999999999,0.0,999,999,99
3022,3,17,11,0,*?*?*?*?*?*?*?*?*?*?*?*?*?*?*?*?*?*?*?*?*?*?,7.9,6.1,93,101854,744,1381,314,133.9,0.0,133.9,15870,0,15931,6106,240,0.5,10,5,9999,99999,9,999999999,0.3,999,999,99
3022,3,17,12,0,*?*?*?*?*?*?*?*?*?*?*?*?*?*?*?*?*?*?*?*?*?*?,9.3,6.2,85,101854,774,1380,321,139.9,0.0,139.9,16618,0,16683,6442,240,0.5,10,5,9999,99999,9,999999999,0.3,999,999,99
3022,3,17,13,0,*?*?*?*?*?*?*?*?*?*?*?*?*?*?*?*?*?*?*?*?*?*?,9.1,6.1,85,101854,750,1380,320,135.2,0.0,135.2,16029,0,16090,6176,240,1.5,10,5,9999,99999,9,999999999,0.3,999,999,99
3022,3,17,14,0,*?*?*?*?*?*?*?*?*?*?*?*?*?*?*?*?*?*?*?*?*?*?,9.6,4.3,73,101854,674,1382,322,119.9,0.0,119.9,14157,0,14207,5345,240,1.0,10,5,9999,99999,9,999999999,0.2,999,999,99
3022,3,17,15,0,*?*?*?*?*?*?*?*?*?*?*?*?*?*?*?*?*?*?*?*?*?*?,9.3,4.5,75,101854,549,1380,321,95.1,0.0,95.1,11162,0,11197,4065,240,1.0,10,5,9999,99999,9,999999999,0.0,999,999,99
3022,3,17,16,0,*?*?*?*?*?*?*?*?*?*?*?*?*?*?*?*?*?*?*?*?*?*?,9.2,3.0,68,101854,386,1381,321,62.6,0.0,62.6,7304,0,7322,2530,240,1.5,10,5,9999,99999,9,999999999,0.0,999,999,99
3022,3,17,17,0,*?*?*?*?*?*?*?*?*?*?*?*?*?*?*?*?*?*?*?*?*?*?,9.2,3.8,72,101854,195,1382,321,24.6,0.0,24.6,2890,-0,2894,951,240,1.0,10,5,9999,99999,9,999999999,0.0,999,999,99
3022,3,17,18,0,*?*?*?*?*?*?*?*?*?*?*?*?*?*?*?*?*?*?*?*?*?*?,7.9,4.6,83,101854,0,-0,315,0.0,-0.0,0.0,0,0,0,0,240,1.0,10,5,9999,99999,9,999999999,0.0,999,999,99
3022,3,17,19,0,*?*?*?*?*?*?*?*?*?*?*?*?*?*?*?*?*?*?*?*?*?*?,6.2,3.2,86,101854,0,-0,307,0.0,-0.0,0.0,0,0,0,0,235,1.0,10,5,9999,99999,9,999999999,0.0,999,999,99
3022,3,17,20,0,*?*?*?*?*?*?*?*?*?*?*?*?*?*?*?*?*?*?*?*?*?*?,5.4,1.5,80,101854,0,-0,304,0.0,-0.0,0.0,0,0,0,0,230,1.0,10,5,9999,99999,9,999999999,0.0,999,999,99
3022,3,17,21,0,*?*?*?*?*?*?*?*?*?*?*?*?*?*?*?*?*?*?*?*?*?*?,4.7,0.6,79,101854,0,-0,301,0.0,-0.0,0.0,0,0,0,0,225,0.5,10,5,9999,99999,9,999999999,0.0,999,999,99
3022,3,17,22,0,*?*?*?*?*?*?*?*?*?*?*?*?*?*?*?*?*?*?*?*?*?*?,3.7,0.6,84,101854,0,-0,297,0.0,-0.0,0.0,0,0,0,0,220,0.5,10,5,9999,99999,9,999999999,0.0,999,999,99
3022,3,17,23,0,*?*?*?*?*?*?*?*?*?*?*?*?*?*?*?*?*?*?*?*?*?*?,4.0,1.3,87,101854,0,-0,298,0.0,-0.0,0.0,0,0,0,0,215,1.0,10,5,9999,99999,9,999999999,0.0,999,999,99
3022,3,17,24,0,*?*?*?*?*?*?*?*?*?*?*?*?*?*?*?*?*?*?*?*?*?*?,4.9,2.9,91,101854,0,-0,302,0.0,-0.0,0.0,0,0,0,0,250,1.0,10,5,9999,99999,9,999999999,0.2,999,999,99
3022,3,18,1,0,*?*?*?*?*?*?*?*?*?*?*?*?*?*?*?*?*?*?*?*?*?*?,4.5,4.5,100,101077,0,-0,300,0.0,-0.0,0.0,0,0,0,0,207,1.0,10,5,9999,99999,9,999999999,0.0,999,999,99
3022,3,18,2,0,*?*?*?*?*?*?*?*?*?*?*?*?*?*?*?*?*?*?*?*?*?*?,4.6,4.6,100,101077,0,-0,300,0.0,-0.0,0.0,0,0,0,0,203,0.5,10,5,9999,99999,9,999999999,0.0,999,999,99
3022,3,18,3,0,*?*?*?*?*?*?*?*?*?*?*?*?*?*?*?*?*?*?*?*?*?*?,4.7,4.1,100,101077,0,-0,301,0.0,-0.0,0.0,0,0,0,0,200,1.0,10,5,9999,99999,9,999999999,0.0,999,999,99
3022,3,18,4,0,*?*?*?*?*?*?*?*?*?*?*?*?*?*?*?*?*?*?*?*?*?*?,4.1,2.9,98,101077,0,-0,298,0.0,-0.0,0.0,0,0,0,0,197,0.5,10,5,9999,99999,9,999999999,0.0,999,999,99
3022,3,18,5,0,*?*?*?*?*?*?*?*?*?*?*?*?*?*?*?*?*?*?*?*?*?*?,4.1,3.6,100,101077,0,-0,298,0.0,-0.0,0.0,0,0,0,0,193,0.5,10,5,9999,99999,9,999999999,0.0,999,999,99
3022,3,18,6,0,*?*?*?*?*?*?*?*?*?*?*?*?*?*?*?*?*?*?*?*?*?*?,3.9,3.9,100,101077,0,-0,297,0.0,-0.0,0.0,0,0,0,0,190,0.5,10,5,9999,99999,9,999999999,0.0,999,999,99
3022,3,18,7,0,*?*?*?*?*?*?*?*?*?*?*?*?*?*?*?*?*?*?*?*?*?*?,3.6,3.6,100,101077,178,1377,296,21.3,0.0,21.3,2517,-0,2520,826,203,0.5,10,5,9999,99999,9,999999999,0.0,999,999,99
3022,3,18,8,0,*?*?*?*?*?*?*?*?*?*?*?*?*?*?*?*?*?*?*?*?*?*?,5.5,5.5,100,101077,372,1379,304,60.0,0.0,60.0,6989,0,7006,2410,217,0.5,10,5,9999,99999,9,999999999,0.0,999,999,99
3022,3,18,9,0,*?*?*?*?*?*?*?*?*?*?*?*?*?*?*?*?*?*?*?*?*?*?,7.4,7.4,100,101077,540,1381,312,93.3,0.0,93.3,10939,0,10973,3972,230,1.0,10,5,9999,99999,9,999999999,0.0,999,999,99
3022,3,18,10,0,*?*?*?*?*?*?*?*?*?*?*?*?*?*?*?*?*?*?*?*?*?*?,9.0,7.6,97,101077,669,1380,319,119.0,0.0,119.0,14054,0,14104,5299,243,1.0,10,5,9999,99999,9,999999999,0.0,999,999,99
3022,3,18,11,0,*?*?*?*?*?*?*?*?*?*?*?*?*?*?*?*?*?*?*?*?*?*?,9.8,6.2,84,101077,752,1381,323,135.5,0.0,135.5,16072,0,16134,6195,257,0.5,10,5,9999,99999,9,999999999,0.0,999,999,99
3022,3,18,12,0,*?*?*?*?*?*?*?*?*?*?*?*?*?*?*?*?*?*?*?*?*?*?,11.0,5.0,71,101077,782,1381,329,141.5,0.0,141.5,16816,0,16882,6531,270,0.5,10,5,9999,99999,9,999999999,0.0,999,999,99
3022,3,18,13,0,*?*?*?*?*?*?*?*?*?*?*?*?*?*?*?*?*?*?*?*?*?*?,10.9,3.6,65,101077,758,1381,328,136.7,0.0,136.7,16219,0,16281,6261,270,1.5,10,5,9999,99999,9,999999999,0.0,999,999,99
3022,3,18,14,0,*?*?*?*?*?*?*?*?*?*?*?*?*?*?*?*?*?*?*?*?*?*?,11.1,3.9,66,101077,681,1381,329,121.4,0.0,121.4,14336,0,14388,5423,270,1.0,10,5,9999,99999,9,999999999,0.0,999,999,99
3022,3,18,15,0,*?*?*?*?*?*?*?*?*?*?*?*?*?*?*?*?*?*?*?*?*?*?,10.7,6.6,81,101077,556,1380,327,96.6,0.0,96.6,11332,0,11368,4136,270,1.0,10,5,9999,99999,9,999999999,0.0,999,999,99
3022,3,18,16,0,*?*?*?*?*?*?*?*?*?*?*?*?*?*?*?*?*?*?*?*?*?*?,11.1,3.0,62,101077,393,1381,330,64.0,0.0,64.0,7466,0,7485,2591,270,1.5,10,5,9999,99999,9,999999999,0.0,999,999,99
3022,3,18,17,0,*?*?*?*?*?*?*?*?*?*?*?*?*?*?*?*?*?*?*?*?*?*?,10.4,5.1,75,101077,202,1384,326,25.9,0.0,25.9,3047,0,3051,1004,270,1.0,10,5,9999,99999,9,999999999,0.0,999,999,99
3022,3,18,18,0,*?*?*?*?*?*?*?*?*?*?*?*?*?*?*?*?*?*?*?*?*?*?,10.0,6.4,84,101077,0,-0,324,0.0,-0.0,0.0,0,0,0,0,270,1.0,10,5,9999,99999,9,999999999,0.0,999,999,99
3022,3,18,19,0,*?*?*?*?*?*?*?*?*?*?*?*?*?*?*?*?*?*?*?*?*?*?,8.4,6.9,97,101077,0,-0,316,0.0,-0.0,0.0,0,0,0,0,262,1.0,10,5,9999,99999,9,999999999,0.0,999,999,99
3022,3,18,20,0,*?*?*?*?*?*?*?*?*?*?*?*?*?*?*?*?*?*?*?*?*?*?,7.1,7.1,100,101077,0,-0,311,0.0,-0.0,0.0,0,0,0,0,253,1.0,10,5,9999,99999,9,999999999,0.0,999,999,99
3022,3,18,21,0,*?*?*?*?*?*?*?*?*?*?*?*?*?*?*?*?*?*?*?*?*?*?,6.9,6.9,100,101077,0,-0,310,0.0,-0.0,0.0,0,0,0,0,245,0.5,10,5,9999,99999,9,999999999,0.0,999,999,99
3022,3,18,22,0,*?*?*?*?*?*?*?*?*?*?*?*?*?*?*?*?*?*?*?*?*?*?,6.2,6.2,100,101077,0,-0,307,0.0,-0.0,0.0,0,0,0,0,237,0.5,10,5,9999,99999,9,999999999,0.0,999,999,99
3022,3,18,23,0,*?*?*?*?*?*?*?*?*?*?*?*?*?*?*?*?*?*?*?*?*?*?,5.8,5.8,100,101077,0,-0,305,0.0,-0.0,0.0,0,0,0,0,228,1.0,10,5,9999,99999,9,999999999,0.0,999,999,99
3022,3,18,24,0,*?*?*?*?*?*?*?*?*?*?*?*?*?*?*?*?*?*?*?*?*?*?,4.2,3.0,100,101077,0,-0,299,0.0,-0.0,0.0,0,0,0,0,210,1.0,10,5,9999,99999,9,999999999,0.0,999,999,99
3022,3,19,1,0,*?*?*?*?*?*?*?*?*?*?*?*?*?*?*?*?*?*?*?*?*?*?,4.8,4.8,100,101152,0,-0,301,0.0,-0.0,0.0,0,0,0,0,220,1.0,10,5,9999,99999,9,999999999,0.0,999,999,99
3022,3,19,2,0,*?*?*?*?*?*?*?*?*?*?*?*?*?*?*?*?*?*?*?*?*?*?,4.2,4.3,100,101152,0,-0,298,0.0,-0.0,0.0,0,0,0,0,220,0.5,10,5,9999,99999,9,999999999,0.0,999,999,99
3022,3,19,3,0,*?*?*?*?*?*?*?*?*?*?*?*?*?*?*?*?*?*?*?*?*?*?,3.9,3.9,100,101152,0,-0,297,0.0,-0.0,0.0,0,0,0,0,220,1.0,10,5,9999,99999,9,999999999,0.0,999,999,99
3022,3,19,4,0,*?*?*?*?*?*?*?*?*?*?*?*?*?*?*?*?*?*?*?*?*?*?,3.5,3.4,100,101152,0,-0,296,0.0,-0.0,0.0,0,0,0,0,220,0.5,10,5,9999,99999,9,999999999,0.0,999,999,99
3022,3,19,5,0,*?*?*?*?*?*?*?*?*?*?*?*?*?*?*?*?*?*?*?*?*?*?,3.7,3.8,100,101152,0,-0,296,0.0,-0.0,0.0,0,0,0,0,220,0.5,10,5,9999,99999,9,999999999,0.0,999,999,99
3022,3,19,6,0,*?*?*?*?*?*?*?*?*?*?*?*?*?*?*?*?*?*?*?*?*?*?,3.9,3.9,100,101152,0,-0,293,0.0,-0.0,0.0,0,0,0,0,220,0.5,9,5,9999,99999,9,999999999,0.0,999,999,99
3022,3,19,7,0,*?*?*?*?*?*?*?*?*?*?*?*?*?*?*?*?*?*?*?*?*?*?,4.0,3.9,100,101152,187,1379,298,23.1,0.0,23.1,2718,-0,2721,893,220,0.5,10,5,9999,99999,9,999999999,0.0,999,999,99
3022,3,19,8,0,*?*?*?*?*?*?*?*?*?*?*?*?*?*?*?*?*?*?*?*?*?*?,4.5,4.5,100,101152,381,1380,295,107.1,51.6,92.9,11757,4577,10498,2485,220,0.5,9,5,9999,99999,9,999999999,0.0,999,999,99
3022,3,19,9,0,*?*?*?*?*?*?*?*?*?*?*?*?*?*?*?*?*?*?*?*?*?*?,7.0,6.2,100,101152,548,1380,302,218.6,138.7,163.5,23814,13625,18550,3823,220,1.0,8,4,9999,99999,9,999999999,0.0,999,999,99
3022,3,19,10,0,*?*?*?*?*?*?*?*?*?*?*?*?*?*?*?*?*?*?*?*?*?*?,8.4,7.0,100,101152,677,1380,312,209.7,56.8,181.8,23063,5615,20492,5558,220,1.0,9,5,9999,99999,9,999999999,0.0,999,999,99
3022,3,19,11,0,*?*?*?*?*?*?*?*?*?*?*?*?*?*?*?*?*?*?*?*?*?*?,8.8,7.4,100,101152,759,1379,310,315.6,144.5,236.1,34492,14996,26486,6099,220,0.5,8,4,9999,99999,9,999999999,0.0,999,999,99
3022,3,19,12,0,*?*?*?*?*?*?*?*?*?*?*?*?*?*?*?*?*?*?*?*?*?*?,9.7,7.1,98,101152,789,1379,318,248.5,57.8,215.5,27367,5798,24284,7000,220,0.5,9,5,9999,99999,9,999999999,0.0,999,999,99
3022,3,19,13,0,*?*?*?*?*?*?*?*?*?*?*?*?*?*?*?*?*?*?*?*?*?*?,9.9,5.6,86,101152,765,1380,319,240.1,57.6,208.1,26427,5763,23457,6669,218,1.5,9,5,9999,99999,9,999999999,0.0,999,999,99
3022,3,19,14,0,*?*?*?*?*?*?*?*?*?*?*?*?*?*?*?*?*?*?*?*?*?*?,9.8,4.8,82,101152,688,1380,314,282.7,142.9,211.5,30855,14641,23808,5255,217,1.0,8,4,9999,99999,9,999999999,0.0,999,999,99
3022,3,19,15,0,*?*?*?*?*?*?*?*?*?*?*?*?*?*?*?*?*?*?*?*?*?*?,10.0,4.3,78,101152,563,1380,315,225.5,139.3,168.7,24570,13760,19119,3967,215,1.0,8,4,9999,99999,9,999999999,0.0,999,999,99
3022,3,19,16,0,*?*?*?*?*?*?*?*?*?*?*?*?*?*?*?*?*?*?*?*?*?*?,9.8,5.6,87,101152,399,1378,319,113.6,52.2,98.5,12466,4682,11126,2652,213,1.5,9,5,9999,99999,9,999999999,0.0,999,999,99
3022,3,19,17,0,*?*?*?*?*?*?*?*?*?*?*?*?*?*?*?*?*?*?*?*?*?*?,10.0,7.1,95,101152,208,1378,320,47.4,41.8,41.1,5258,2879,4878,869,212,1.0,9,5,9999,99999,9,999999999,0.0,999,999,99
3022,3,19,18,0,*?*?*?*?*?*?*?*?*?*?*?*?*?*?*?*?*?*?*?*?*?*?,8.8,7.9,100,101152,2,1209,318,0.0,0.0,0.0,0,0,0,0,210,1.0,10,5,9999,99999,9,999999999,0.0,999,999,99
3022,3,19,19,0,*?*?*?*?*?*?*?*?*?*?*?*?*?*?*?*?*?*?*?*?*?*?,7.8,7.7,100,101152,0,-0,314,0.0,-0.0,0.0,0,0,0,0,207,1.0,10,5,9999,99999,9,999999999,0.0,999,999,99
3022,3,19,20,0,*?*?*?*?*?*?*?*?*?*?*?*?*?*?*?*?*?*?*?*?*?*?,6.5,6.6,100,101152,0,-0,308,0.0,-0.0,0.0,0,0,0,0,203,1.0,10,5,9999,99999,9,999999999,0.0,999,999,99
3022,3,19,21,0,*?*?*?*?*?*?*?*?*?*?*?*?*?*?*?*?*?*?*?*?*?*?,5.7,5.6,100,101152,0,-0,305,0.0,-0.0,0.0,0,0,0,0,200,0.5,10,5,9999,99999,9,999999999,0.0,999,999,99
3022,3,19,22,0,*?*?*?*?*?*?*?*?*?*?*?*?*?*?*?*?*?*?*?*?*?*?,5.3,5.3,100,101152,0,-0,303,0.0,-0.0,0.0,0,0,0,0,197,0.5,10,5,9999,99999,9,999999999,0.0,999,999,99
3022,3,19,23,0,*?*?*?*?*?*?*?*?*?*?*?*?*?*?*?*?*?*?*?*?*?*?,5.1,5.1,100,101152,0,-0,302,0.0,-0.0,0.0,0,0,0,0,193,1.0,10,5,9999,99999,9,999999999,0.0,999,999,99
3022,3,19,24,0,*?*?*?*?*?*?*?*?*?*?*?*?*?*?*?*?*?*?*?*?*?*?,5.4,5.3,100,101152,0,-0,303,0.0,-0.0,0.0,0,0,0,0,220,1.0,10,5,9999,99999,9,999999999,0.0,999,999,99
3022,3,20,1,0,*?*?*?*?*?*?*?*?*?*?*?*?*?*?*?*?*?*?*?*?*?*?,4.2,3.4,98,99555.4,0,-0,299,0.0,-0.0,0.0,0,0,0,0,188,1.0,10,5,9999,99999,9,999999999,0.1,999,999,99
3022,3,20,2,0,*?*?*?*?*?*?*?*?*?*?*?*?*?*?*?*?*?*?*?*?*?*?,3.9,2.7,94,99555.4,0,-0,297,0.0,-0.0,0.0,0,0,0,0,187,0.5,10,5,9999,99999,9,999999999,0.1,999,999,99
3022,3,20,3,0,*?*?*?*?*?*?*?*?*?*?*?*?*?*?*?*?*?*?*?*?*?*?,3.1,3.0,100,99555.4,0,-0,294,0.0,-0.0,0.0,0,0,0,0,185,1.0,10,5,9999,99999,9,999999999,0.3,999,999,99
3022,3,20,4,0,*?*?*?*?*?*?*?*?*?*?*?*?*?*?*?*?*?*?*?*?*?*?,2.7,2.5,100,99555.4,0,-0,292,0.0,-0.0,0.0,0,0,0,0,183,0.5,10,5,9999,99999,9,999999999,0.2,999,999,99
3022,3,20,5,0,*?*?*?*?*?*?*?*?*?*?*?*?*?*?*?*?*?*?*?*?*?*?,2.7,2.7,100,99555.4,0,-0,292,0.0,-0.0,0.0,0,0,0,0,182,0.5,10,5,9999,99999,9,999999999,0.1,999,999,99
3022,3,20,6,0,*?*?*?*?*?*?*?*?*?*?*?*?*?*?*?*?*?*?*?*?*?*?,2.4,2.5,100,99555.4,0,-0,268,0.0,-0.0,0.0,0,0,0,0,180,0.5,5,3,9999,99999,9,999999999,0.2,999,999,99
3022,3,20,7,0,*?*?*?*?*?*?*?*?*?*?*?*?*?*?*?*?*?*?*?*?*?*?,2.1,2.1,100,99555.4,196,1381,290,24.8,0.0,24.8,2918,-0,2922,961,187,0.5,10,5,9999,99999,9,999999999,0.4,999,999,99
3022,3,20,8,0,*?*?*?*?*?*?*?*?*?*?*?*?*?*?*?*?*?*?*?*?*?*?,3.9,3.9,100,99555.4,389,1378,284,172.5,218.1,110.9,18218,19160,12885,2209,193,0.5,7,4,9999,99999,9,999999999,0.2,999,999,99
3022,3,20,9,0,*?*?*?*?*?*?*?*?*?*?*?*?*?*?*?*?*?*?*?*?*?*?,5.8,5.5,100,99555.4,556,1378,293,263.0,232.8,169.1,27887,22990,19192,3605,200,1.0,7,4,9999,99999,9,999999999,0.2,999,999,99
3022,3,20,10,0,*?*?*?*?*?*?*?*?*?*?*?*?*?*?*?*?*?*?*?*?*?*?,7.7,5.5,89,99555.4,685,1379,301,332.9,239.2,214.0,35478,24689,23939,4873,207,1.0,7,4,9999,99999,9,999999999,0.3,999,999,99
3022,3,20,11,0,*?*?*?*?*?*?*?*?*?*?*?*?*?*?*?*?*?*?*?*?*?*?,8.5,4.1,76,99555.4,767,1379,313,241.0,57.6,208.9,26532,5763,23550,6703,213,0.5,9,5,9999,99999,9,999999999,0.2,999,999,99
3022,3,20,12,0,*?*?*?*?*?*?*?*?*?*?*?*?*?*?*?*?*?*?*?*?*?*?,9.3,6.2,84,99555.4,797,1379,304,436.4,338.4,240.9,46915,35791,26736,5849,220,0.5,6,3,9999,99999,9,999999999,0.0,999,999,99
3022,3,20,13,0,*?*?*?*?*?*?*?*?*?*?*?*?*?*?*?*?*?*?*?*?*?*?,9.4,5.3,78,99555.4,772,1379,308,380.0,242.3,244.3,40653,25514,27026,5883,228,1.5,7,4,9999,99999,9,999999999,0.0,999,999,99
3022,3,20,14,0,*?*?*?*?*?*?*?*?*?*?*?*?*?*?*?*?*?*?*?*?*?*?,9.4,5.6,79,99555.4,694,1378,300,399.7,416.6,189.8,41785,41641,22825,4063,237,1.0,5,3,9999,99999,9,999999999,0.2,999,999,99
3022,3,20,15,0,*?*?*?*?*?*?*?*?*?*?*?*?*?*?*?*?*?*?*?*?*?*?,9.6,6.7,85,99555.4,570,1379,306,299.9,325.1,165.5,31939,32310,18879,3513,245,1.0,6,3,9999,99999,9,999999999,0.3,999,999,99
3022,3,20,16,0,*?*?*?*?*?*?*?*?*?*?*?*?*?*?*?*?*?*?*?*?*?*?,9.9,7.6,88,99555.4,406,1378,319,116.0,52.4,100.6,12729,4719,11358,2715,253,1.5,9,5,9999,99999,9,999999999,0.0,999,999,99
3022,3,20,17,0,*?*?*?*?*?*?*?*?*?*?*?*?*?*?*?*?*?*?*?*?*?*?,9.7,6.9,84,99555.4,215,1380,318,49.7,42.5,43.1,5514,2972,5112,913,262,1.0,9,5,9999,99999,9,999999999,0.0,999,999,99
3022,3,20,18,0,*?*?*?*?*?*?*?*?*?*?*?*?*?*?*?*?*?*?*?*?*?*?,8.1,5.9,89,99555.4,9,1376,315,0.0,0.0,0.0,0,0,0,0,270,1.0,10,5,9999,99999,9,999999999,0.0,999,999,99
3022,3,20,19,0,*?*?*?*?*?*?*?*?*?*?*?*?*?*?*?*?*?*?*?*?*?*?,7.3,5.8,93,99555.4,0,-0,312,0.0,-0.0,0.0,0,0,0,0,260,1.0,10,5,9999,99999,9,999999999,0.0,999,999,99
3022,3,20,20,0,*?*?*?*?*?*?*?*?*?*?*?*?*?*?*?*?*?*?*?*?*?*?,5.5,4.8,98,99555.4,0,-0,304,0.0,-0.0,0.0,0,0,0,0,250,1.0,10,5,9999,99999,9,999999999,0.0,999,999,99
3022,3,20,21,0,*?*?*?*?*?*?*?*?*?*?*?*?*?*?*?*?*?*?*?*?*?*?,5.2,4.5,98,99555.4,0,-0,303,0.0,-0.0,0.0,0,0,0,0,240,0.5,10,5,9999,99999,9,999999999,0.0,999,999,99
3022,3,20,22,0,*?*?*?*?*?*?*?*?*?*?*?*?*?*?*?*?*?*?*?*?*?*?,4.6,4.6,100,99555.4,0,-0,300,0.0,-0.0,0.0,0,0,0,0,230,0.5,10,5,9999,99999,9,999999999,0.0,999,999,99
3022,3,20,23,0,*?*?*?*?*?*?*?*?*?*?*?*?*?*?*?*?*?*?*?*?*?*?,4.3,3.9,100,99555.4,0,-0,299,0.0,-0.0,0.0,0,0,0,0,220,1.0,10,5,9999,99999,9,999999999,0.0,999,999,99
3022,3,20,24,0,*?*?*?*?*?*?*?*?*?*?*?*?*?*?*?*?*?*?*?*?*?*?,4.9,4.3,99,99555.4,0,-0,301,0.0,-0.0,0.0,0,0,0,0,190,1.0,10,5,9999,99999,9,999999999,0.0,999,999,99
3022,3,21,1,0,*?*?*?*?*?*?*?*?*?*?*?*?*?*?*?*?*?*?*?*?*?*?,3.6,3.6,100,99484.6,0,-0,296,0.0,-0.0,0.0,0,0,0,0,208,1.0,10,5,9999,99999,9,999999999,0.0,999,999,99
3022,3,21,2,0,*?*?*?*?*?*?*?*?*?*?*?*?*?*?*?*?*?*?*?*?*?*?,3.4,3.4,100,99484.6,0,-0,295,0.0,-0.0,0.0,0,0,0,0,207,0.5,10,5,9999,99999,9,999999999,0.0,999,999,99
3022,3,21,3,0,*?*?*?*?*?*?*?*?*?*?*?*?*?*?*?*?*?*?*?*?*?*?,3.2,3.2,100,99484.6,0,-0,294,0.0,-0.0,0.0,0,0,0,0,205,1.0,10,5,9999,99999,9,999999999,0.3,999,999,99
3022,3,21,4,0,*?*?*?*?*?*?*?*?*?*?*?*?*?*?*?*?*?*?*?*?*?*?,2.4,2.5,100,99484.6,0,-0,291,0.0,-0.0,0.0,0,0,0,0,203,0.5,10,5,9999,99999,9,999999999,0.0,999,999,99
3022,3,21,5,0,*?*?*?*?*?*?*?*?*?*?*?*?*?*?*?*?*?*?*?*?*?*?,2.1,2.1,100,99484.6,0,-0,290,0.0,-0.0,0.0,0,0,0,0,202,0.5,10,5,9999,99999,9,999999999,0.0,999,999,99
3022,3,21,6,0,*?*?*?*?*?*?*?*?*?*?*?*?*?*?*?*?*?*?*?*?*?*?,1.8,1.7,100,99484.6,0,-0,289,0.0,-0.0,0.0,0,0,0,0,200,0.5,10,5,9999,99999,9,999999999,0.0,999,999,99
3022,3,21,7,0,*?*?*?*?*?*?*?*?*?*?*?*?*?*?*?*?*?*?*?*?*?*?,2.7,2.7,100,99484.6,204,1375,292,26.6,0.0,26.6,3118,0,3123,1028,202,0.5,10,5,9999,99999,9,999999999,0.0,999,999,99
3022,3,21,8,0,*?*?*?*?*?*?*?*?*?*?*?*?*?*?*?*?*?*?*?*?*?*?,3.7,3.8,100,99484.6,398,1379,292,113.1,52.1,98.1,12417,4675,11082,2641,203,0.5,9,5,9999,99999,9,999999999,0.0,999,999,99
3022,3,21,9,0,*?*?*?*?*?*?*?*?*?*?*?*?*?*?*?*?*?*?*?*?*?*?,5.5,5.5,100,99484.6,564,1377,300,170.9,55.5,148.2,18775,5346,16707,4285,205,1.0,9,5,9999,99999,9,999999999,0.0,999,999,99
3022,3,21,10,0,*?*?*?*?*?*?*?*?*?*?*?*?*?*?*?*?*?*?*?*?*?*?,7.5,7.6,100,99484.6,693,1378,309,215.4,57.0,186.8,23698,5647,21051,5758,207,1.0,9,5,9999,99999,9,999999999,0.0,999,999,99
3022,3,21,11,0,*?*?*?*?*?*?*?*?*?*?*?*?*?*?*?*?*?*?*?*?*?*?,9.0,8.4,100,99484.6,775,1379,315,243.7,57.7,211.3,26836,5779,23816,6811,208,0.5,9,5,9999,99999,9,999999999,0.0,999,999,99
3022,3,21,12,0,*?*?*?*?*?*?*?*?*?*?*?*?*?*?*?*?*?*?*?*?*?*?,10.0,9.2,100,99484.6,804,1378,320,253.9,57.9,220.2,27964,5818,24809,7215,210,0.5,9,5,9999,99999,9,999999999,0.0,999,999,99
3022,3,21,13,0,*?*?*?*?*?*?*?*?*?*?*?*?*?*?*?*?*?*?*?*?*?*?,10.3,8.7,100,99484.6,779,1378,325,141.2,0.0,141.2,16773,0,16839,6510,213,1.5,10,5,9999,99999,9,999999999,0.0,999,999,99
3022,3,21,14,0,*?*?*?*?*?*?*?*?*?*?*?*?*?*?*?*?*?*?*?*?*?*?,10.3,9.3,100,99484.6,701,1377,325,125.7,0.0,125.7,14865,0,14920,5655,217,1.0,10,5,9999,99999,9,999999999,0.0,999,999,99
3022,3,21,15,0,*?*?*?*?*?*?*?*?*?*?*?*?*?*?*?*?*?*?*?*?*?*?,10.5,8.8,100,99484.6,576,1377,322,175.1,55.7,151.8,19238,5381,17116,4415,220,1.0,9,5,9999,99999,9,999999999,0.0,999,999,99
3022,3,21,16,0,*?*?*?*?*?*?*?*?*?*?*?*?*?*?*?*?*?*?*?*?*?*?,10.3,7.0,100,99484.6,413,1379,321,118.4,52.6,102.6,12990,4755,11590,2779,223,1.5,9,5,9999,99999,9,999999999,0.0,999,999,99
3022,3,21,17,0,*?*?*?*?*?*?*?*?*?*?*?*?*?*?*?*?*?*?*?*?*?*?,10.4,5.0,98,99484.6,222,1381,321,52.1,43.1,45.2,5768,3062,5345,958,227,1.0,9,5,9999,99999,9,999999999,0.0,999,999,99
3022,3,21,18,0,*?*?*?*?*?*?*?*?*?*?*?*?*?*?*?*?*?*?*?*?*?*?,8.5,5.3,100,99484.6,16,1402,317,0.0,0.0,0.0,0,0,0,0,230,1.0,10,5,9999,99999,9,999999999,0.0,999,999,99
3022,3,21,19,0,*?*?*?*?*?*?*?*?*?*?*?*?*?*?*?*?*?*?*?*?*?*?,7.1,5.3,100,99484.6,0,-0,311,0.0,-0.0,0.0,0,0,0,0,228,1.0,10,5,9999,99999,9,999999999,0.0,999,999,99
3022,3,21,20,0,*?*?*?*?*?*?*?*?*?*?*?*?*?*?*?*?*?*?*?*?*?*?,5.8,5.5,100,99484.6,0,-0,305,0.0,-0.0,0.0,0,0,0,0,227,1.0,10,5,9999,99999,9,999999999,0.0,999,999,99
3022,3,21,21,0,*?*?*?*?*?*?*?*?*?*?*?*?*?*?*?*?*?*?*?*?*?*?,5.4,5.0,100,99484.6,0,-0,304,0.0,-0.0,0.0,0,0,0,0,225,0.5,10,5,9999,99999,9,999999999,0.0,999,999,99
3022,3,21,22,0,*?*?*?*?*?*?*?*?*?*?*?*?*?*?*?*?*?*?*?*?*?*?,4.7,4.6,100,99484.6,0,-0,301,0.0,-0.0,0.0,0,0,0,0,223,0.5,10,5,9999,99999,9,999999999,0.0,999,999,99
3022,3,21,23,0,*?*?*?*?*?*?*?*?*?*?*?*?*?*?*?*?*?*?*?*?*?*?,4.1,4.1,100,99484.6,0,-0,298,0.0,-0.0,0.0,0,0,0,0,222,1.0,10,5,9999,99999,9,999999999,0.0,999,999,99
3022,3,21,24,0,*?*?*?*?*?*?*?*?*?*?*?*?*?*?*?*?*?*?*?*?*?*?,4.0,3.9,100,99484.6,0,-0,298,0.0,-0.0,0.0,0,0,0,0,210,1.0,10,5,9999,99999,9,999999999,0.0,999,999,99
3022,3,22,1,0,*?*?*?*?*?*?*?*?*?*?*?*?*?*?*?*?*?*?*?*?*?*?,3.0,1.3,86,99230.8,0,-0,294,0.0,-0.0,0.0,0,0,0,0,220,1.0,10,5,9999,99999,9,999999999,0.0,999,999,99
3022,3,22,2,0,*?*?*?*?*?*?*?*?*?*?*?*?*?*?*?*?*?*?*?*?*?*?,2.7,-0.2,80,99230.8,0,-0,293,0.0,-0.0,0.0,0,0,0,0,220,0.5,10,5,9999,99999,9,999999999,0.0,999,999,99
3022,3,22,3,0,*?*?*?*?*?*?*?*?*?*?*?*?*?*?*?*?*?*?*?*?*?*?,2.1,-1.1,78,99230.8,0,-0,290,0.0,-0.0,0.0,0,0,0,0,220,1.0,10,5,9999,99999,9,999999999,0.0,999,999,99
3022,3,22,4,0,*?*?*?*?*?*?*?*?*?*?*?*?*?*?*?*?*?*?*?*?*?*?,1.5,-1.5,78,99230.8,0,-0,288,0.0,-0.0,0.0,0,0,0,0,220,0.5,10,5,9999,99999,9,999999999,0.0,999,999,99
3022,3,22,5,0,*?*?*?*?*?*?*?*?*?*?*?*?*?*?*?*?*?*?*?*?*?*?,2.1,-1.1,78,99230.8,0,-0,254,0.0,-0.0,0.0,0,0,0,0,220,0.5,3,2,9999,99999,9,999999999,0.0,999,999,99
3022,3,22,6,0,*?*?*?*?*?*?*?*?*?*?*?*?*?*?*?*?*?*?*?*?*?*?,2.6,-0.6,77,99230.8,6,1323,241,0.0,0.0,0.0,0,0,0,0,220,0.5,0,0,9999,99999,9,999999999,0.0,999,999,99
3022,3,22,7,0,*?*?*?*?*?*?*?*?*?*?*?*?*?*?*?*?*?*?*?*?*?*?,2.3,-1.7,73,99230.8,213,1377,238,97.6,441.8,29.3,9995,32217,4745,582,227,0.5,0,0,9999,99999,9,999999999,0.0,999,999,99
3022,3,22,8,0,*?*?*?*?*?*?*?*?*?*?*?*?*?*?*?*?*?*?*?*?*?*?,3.5,-1.7,66,99230.8,406,1377,242,230.5,547.3,69.2,23898,48074,10174,1299,233,0.5,0,0,9999,99999,9,999999999,0.0,999,999,99
3022,3,22,9,0,*?*?*?*?*?*?*?*?*?*?*?*?*?*?*?*?*?*?*?*?*?*?,5.7,-1.1,60,99230.8,572,1376,251,345.0,581.1,103.5,35846,55379,14577,2041,240,1.0,0,0,9999,99999,9,999999999,0.0,999,999,99
3022,3,22,10,0,*?*?*?*?*?*?*?*?*?*?*?*?*?*?*?*?*?*?*?*?*?*?,7.7,-0.4,55,99230.8,701,1378,260,433.3,596.2,130.0,45174,58650,17771,2746,247,1.0,0,0,9999,99999,9,999999999,0.0,999,999,99
3022,3,22,11,0,*?*?*?*?*?*?*?*?*?*?*?*?*?*?*?*?*?*?*?*?*?*?,8.9,2.9,65,99230.8,782,1377,270,489.3,603.2,146.8,51143,60075,19700,3297,253,0.5,0,0,9999,99999,9,999999999,0.0,999,999,99
3022,3,22,12,0,*?*?*?*?*?*?*?*?*?*?*?*?*?*?*?*?*?*?*?*?*?*?,10.3,1.9,55,99230.8,811,1377,274,509.3,605.4,152.8,53284,60495,20372,3522,260,0.5,0,0,9999,99999,9,999999999,0.0,999,999,99
3022,3,22,13,0,*?*?*?*?*?*?*?*?*?*?*?*?*?*?*?*?*?*?*?*?*?*?,10.1,3.4,62,99230.8,786,1377,276,492.0,603.5,147.6,51424,60132,19789,3326,262,1.5,0,0,9999,99999,9,999999999,0.0,999,999,99
3022,3,22,14,0,*?*?*?*?*?*?*?*?*?*?*?*?*?*?*?*?*?*?*?*?*?*?,10.4,3.0,59,99230.8,708,1377,276,438.4,596.9,131.5,45715,58796,17948,2792,263,1.0,0,0,9999,99999,9,999999999,0.0,999,999,99
3022,3,22,15,0,*?*?*?*?*?*?*?*?*?*?*?*?*?*?*?*?*?*?*?*?*?*?,10.3,2.9,60,99230.8,583,1377,276,352.3,582.6,105.7,36616,55712,14851,2094,265,1.0,0,0,9999,99999,9,999999999,0.0,999,999,99
3022,3,22,16,0,*?*?*?*?*?*?*?*?*?*?*?*?*?*?*?*?*?*?*?*?*?*?,10.2,2.7,59,99230.8,419,1376,275,239.6,550.9,71.9,24841,48835,10534,1354,267,1.5,0,0,9999,99999,9,999999999,0.0,999,999,99
3022,3,22,17,0,*?*?*?*?*?*?*?*?*?*?*?*?*?*?*?*?*?*?*?*?*?*?,9.7,3.2,63,99230.8,228,1377,274,108.0,456.5,32.4,11020,34005,5214,632,268,1.0,0,0,9999,99999,9,999999999,0.0,999,999,99
3022,3,22,18,0,*?*?*?*?*?*?*?*?*?*?*?*?*?*?*?*?*?*?*?*?*?*?,8.7,3.2,68,99230.8,22,1351,318,0.0,0.0,0.0,0,0,0,0,270,1.0,10,5,9999,99999,9,999999999,0.0,999,999,99
3022,3,22,19,0,*?*?*?*?*?*?*?*?*?*?*?*?*?*?*?*?*?*?*?*?*?*?,6.9,4.5,83,99230.8,0,-0,310,0.0,-0.0,0.0,0,0,0,0,275,1.0,10,5,9999,99999,9,999999999,0.0,999,999,99
3022,3,22,20,0,*?*?*?*?*?*?*?*?*?*?*?*?*?*?*?*?*?*?*?*?*?*?,5.5,3.0,84,99230.8,0,-0,304,0.0,-0.0,0.0,0,0,0,0,280,1.0,10,5,9999,99999,9,999999999,0.0,999,999,99
3022,3,22,21,0,*?*?*?*?*?*?*?*?*?*?*?*?*?*?*?*?*?*?*?*?*?*?,5.2,3.4,87,99230.8,0,-0,303,0.0,-0.0,0.0,0,0,0,0,285,0.5,10,5,9999,99999,9,999999999,0.0,999,999,99
3022,3,22,22,0,*?*?*?*?*?*?*?*?*?*?*?*?*?*?*?*?*?*?*?*?*?*?,4.7,3.2,89,99230.8,0,-0,301,0.0,-0.0,0.0,0,0,0,0,290,0.5,10,5,9999,99999,9,999999999,0.0,999,999,99
3022,3,22,23,0,*?*?*?*?*?*?*?*?*?*?*?*?*?*?*?*?*?*?*?*?*?*?,4.2,3.4,94,99230.8,0,-0,299,0.0,-0.0,0.0,0,0,0,0,295,1.0,10,5,9999,99999,9,999999999,0.0,999,999,99
3022,3,22,24,0,*?*?*?*?*?*?*?*?*?*?*?*?*?*?*?*?*?*?*?*?*?*?,3.6,2.7,93,99230.8,0,-0,296,0.0,-0.0,0.0,0,0,0,0,220,1.0,10,5,9999,99999,9,999999999,0.0,999,999,99
3022,3,23,1,0,*?*?*?*?*?*?*?*?*?*?*?*?*?*?*?*?*?*?*?*?*?*?,3.5,0.2,78,100833,0,-0,296,0.0,-0.0,0.0,0,0,0,0,297,1.0,10,5,9999,99999,9,999999999,0.0,999,999,99
3022,3,23,2,0,*?*?*?*?*?*?*?*?*?*?*?*?*?*?*?*?*?*?*?*?*?*?,3.1,-1.3,71,100833,0,-0,295,0.0,-0.0,0.0,0,0,0,0,293,0.5,10,5,9999,99999,9,999999999,0.0,999,999,99
3022,3,23,3,0,*?*?*?*?*?*?*?*?*?*?*?*?*?*?*?*?*?*?*?*?*?*?,2.5,-1.5,73,100833,0,-0,292,0.0,-0.0,0.0,0,0,0,0,290,1.0,10,5,9999,99999,9,999999999,0.0,999,999,99
3022,3,23,4,0,*?*?*?*?*?*?*?*?*?*?*?*?*?*?*?*?*?*?*?*?*?*?,3.2,-1.3,71,100833,0,-0,295,0.0,-0.0,0.0,0,0,0,0,287,0.5,10,5,9999,99999,9,999999999,0.0,999,999,99
3022,3,23,5,0,*?*?*?*?*?*?*?*?*?*?*?*?*?*?*?*?*?*?*?*?*?*?,2.7,-1.5,72,100833,0,-0,293,0.0,-0.0,0.0,0,0,0,0,283,0.5,10,5,9999,99999,9,999999999,0.0,999,999,99
3022,3,23,6,0,*?*?*?*?*?*?*?*?*?*?*?*?*?*?*?*?*?*?*?*?*?*?,2.2,-1.3,76,100833,15,1375,275,0.0,0.0,0.0,0,0,0,0,280,0.5,7,4,9999,99999,9,999999999,0.0,999,999,99
3022,3,23,7,0,*?*?*?*?*?*?*?*?*?*?*?*?*?*?*?*?*?*?*?*?*?*?,3.2,-1.1,73,100833,222,1379,290,52.2,43.1,45.3,5781,3066,5356,960,280,0.5,9,5,9999,99999,9,999999999,0.0,999,999,99
3022,3,23,8,0,*?*?*?*?*?*?*?*?*?*?*?*?*?*?*?*?*?*?*?*?*?*?,4.2,-0.4,71,100833,414,1375,273,220.6,384.5,104.8,22942,33934,13277,1972,280,0.5,5,3,9999,99999,9,999999999,0.0,999,999,99
3022,3,23,9,0,*?*?*?*?*?*?*?*?*?*?*?*?*?*?*?*?*?*?*?*?*?*?,5.4,0.8,72,100833,581,1378,274,339.8,473.7,140.0,35797,45947,17503,2775,280,1.0,4,2,9999,99999,9,999999999,0.0,999,999,99
3022,3,23,10,0,*?*?*?*?*?*?*?*?*?*?*?*?*?*?*?*?*?*?*?*?*?*?,7.3,1.7,67,100833,708,1376,292,384.1,334.3,212.0,41123,34790,23749,4851,280,1.0,6,3,9999,99999,9,999999999,0.0,999,999,99
3022,3,23,11,0,*?*?*?*?*?*?*?*?*?*?*?*?*?*?*?*?*?*?*?*?*?*?,7.8,1.7,65,100833,790,1377,305,330.3,145.1,247.1,36117,15128,27673,6508,280,0.5,8,4,9999,99999,9,999999999,0.0,999,999,99
3022,3,23,12,0,*?*?*?*?*?*?*?*?*?*?*?*?*?*?*?*?*?*?*?*?*?*?,8.4,2.9,68,100833,818,1376,307,343.5,145.6,256.9,37584,15236,28742,6897,280,0.5,8,4,9999,99999,9,999999999,0.0,999,999,99
3022,3,23,13,0,*?*?*?*?*?*?*?*?*?*?*?*?*?*?*?*?*?*?*?*?*?*?,9.0,2.1,61,100833,793,1377,290,481.4,491.4,198.3,51048,50060,23949,4539,285,1.5,4,2,9999,99999,9,999999999,0.3,999,999,99
3022,3,23,14,0,*?*?*?*?*?*?*?*?*?*?*?*?*?*?*?*?*?*?*?*?*?*?,9.1,1.9,60,100833,715,1377,295,413.5,418.0,196.4,43249,42007,23502,4267,290,1.0,5,3,9999,99999,9,999999999,0.0,999,999,99
3022,3,23,15,0,*?*?*?*?*?*?*?*?*?*?*?*?*?*?*?*?*?*?*?*?*?*?,8.7,1.9,62,100833,590,1377,288,345.9,474.7,142.5,36447,46179,17794,2837,295,1.0,4,2,9999,99999,9,999999999,0.1,999,999,99
3022,3,23,16,0,*?*?*?*?*?*?*?*?*?*?*?*?*?*?*?*?*?*?*?*?*?*?,8.8,2.3,63,100833,426,1377,294,227.9,386.7,108.2,23706,34431,13686,2044,300,1.5,5,3,9999,99999,9,999999999,0.0,999,999,99
3022,3,23,17,0,*?*?*?*?*?*?*?*?*?*?*?*?*?*?*?*?*?*?*?*?*?*?,9.0,2.3,62,100833,235,1378,305,88.8,186.0,57.1,9433,12738,6865,1061,305,1.0,7,4,9999,99999,9,999999999,0.1,999,999,99
3022,3,23,18,0,*?*?*?*?*?*?*?*?*?*?*?*?*?*?*?*?*?*?*?*?*?*?,8.2,1.9,64,100833,29,1372,316,0.0,0.0,0.0,0,0,0,0,310,1.0,10,5,9999,99999,9,999999999,1.0,999,999,99
3022,3,23,19,0,*?*?*?*?*?*?*?*?*?*?*?*?*?*?*?*?*?*?*?*?*?*?,6.2,1.7,72,100833,0,-0,308,0.0,-0.0,0.0,0,0,0,0,278,1.0,10,5,9999,99999,9,999999999,0.8,999,999,99
3022,3,23,20,0,*?*?*?*?*?*?*?*?*?*?*?*?*?*?*?*?*?*?*?*?*?*?,5.1,0.6,72,100833,0,-0,303,0.0,-0.0,0.0,0,0,0,0,247,1.0,10,5,9999,99999,9,999999999,0.9,999,999,99
3022,3,23,21,0,*?*?*?*?*?*?*?*?*?*?*?*?*?*?*?*?*?*?*?*?*?*?,4.8,0.8,75,100833,0,-0,302,0.0,-0.0,0.0,0,0,0,0,215,0.5,10,5,9999,99999,9,999999999,0.9,999,999,99
3022,3,23,22,0,*?*?*?*?*?*?*?*?*?*?*?*?*?*?*?*?*?*?*?*?*?*?,4.4,0.4,74,100833,0,-0,300,0.0,-0.0,0.0,0,0,0,0,183,0.5,10,5,9999,99999,9,999999999,0.6,999,999,99
3022,3,23,23,0,*?*?*?*?*?*?*?*?*?*?*?*?*?*?*?*?*?*?*?*?*?*?,4.5,-0.0,72,100833,0,-0,300,0.0,-0.0,0.0,0,0,0,0,152,1.0,10,5,9999,99999,9,999999999,0.0,999,999,99
3022,3,23,24,0,*?*?*?*?*?*?*?*?*?*?*?*?*?*?*?*?*?*?*?*?*?*?,3.7,1.9,87,100833,0,-0,297,0.0,-0.0,0.0,0,0,0,0,300,1.0,10,5,9999,99999,9,999999999,0.0,999,999,99
3022,3,24,1,0,*?*?*?*?*?*?*?*?*?*?*?*?*?*?*?*?*?*?*?*?*?*?,4.9,4.1,96,100345,0,-0,301,0.0,-0.0,0.0,0,0,0,0,120,1.0,10,5,9999,99999,9,999999999,0.0,999,999,99
3022,3,24,2,0,*?*?*?*?*?*?*?*?*?*?*?*?*?*?*?*?*?*?*?*?*?*?,4.5,4.5,100,100345,0,-0,300,0.0,-0.0,0.0,0,0,0,0,120,0.5,10,5,9999,99999,9,999999999,0.0,999,999,99
3022,3,24,3,0,*?*?*?*?*?*?*?*?*?*?*?*?*?*?*?*?*?*?*?*?*?*?,3.9,3.9,100,100345,0,-0,297,0.0,-0.0,0.0,0,0,0,0,120,1.0,10,5,9999,99999,9,999999999,0.0,999,999,99
3022,3,24,4,0,*?*?*?*?*?*?*?*?*?*?*?*?*?*?*?*?*?*?*?*?*?*?,4.5,4.5,100,100345,0,-0,300,0.0,-0.0,0.0,0,0,0,0,120,0.5,10,5,9999,99999,9,999999999,0.0,999,999,99
3022,3,24,5,0,*?*?*?*?*?*?*?*?*?*?*?*?*?*?*?*?*?*?*?*?*?*?,5.0,5.0,100,100345,0,-0,302,0.0,-0.0,0.0,0,0,0,0,120,0.5,10,5,9999,99999,9,999999999,0.0,999,999,99
3022,3,24,6,0,*?*?*?*?*?*?*?*?*?*?*?*?*?*?*?*?*?*?*?*?*?*?,4.5,3.9,97,100345,24,1389,295,0.0,0.0,0.0,0,0,0,0,120,0.5,9,5,9999,99999,9,999999999,0.0,999,999,99
3022,3,24,7,0,*?*?*?*?*?*?*?*?*?*?*?*?*?*?*?*?*?*?*?*?*?*?,5.1,2.5,84,100345,230,1375,270,108.3,412.4,39.3,11160,29397,5987,717,123,0.5,3,2,9999,99999,9,999999999,0.0,999,999,99
3022,3,24,8,0,*?*?*?*?*?*?*?*?*?*?*?*?*?*?*?*?*?*?*?*?*?*?,5.9,3.6,86,100345,423,1376,274,239.5,496.4,86.9,24500,43669,12276,1583,127,0.5,3,2,9999,99999,9,999999999,0.0,999,999,99
3022,3,24,9,0,*?*?*?*?*?*?*?*?*?*?*?*?*?*?*?*?*?*?*?*?*?*?,6.6,4.6,89,100345,589,1377,278,352.4,524.6,127.9,37539,51119,16290,2518,130,1.0,3,2,9999,99999,9,999999999,0.0,999,999,99
3022,3,24,10,0,*?*?*?*?*?*?*?*?*?*?*?*?*?*?*?*?*?*?*?*?*?*?,8.7,4.1,74,100345,716,1375,291,430.5,486.3,177.4,45519,48962,21652,3815,133,1.0,4,2,9999,99999,9,999999999,0.0,999,999,99
3022,3,24,11,0,*?*?*?*?*?*?*?*?*?*?*?*?*?*?*?*?*?*?*?*?*?*?,9.7,3.4,66,100345,797,1376,304,437.7,338.5,241.6,47053,35812,26803,5879,137,0.5,6,3,9999,99999,9,999999999,0.0,999,999,99
3022,3,24,12,0,*?*?*?*?*?*?*?*?*?*?*?*?*?*?*?*?*?*?*?*?*?*?,10.1,4.6,70,100345,825,1375,306,454.9,339.6,251.1,48962,36077,27767,6252,140,0.5,6,3,9999,99999,9,999999999,0.0,999,999,99
3022,3,24,13,0,*?*?*?*?*?*?*?*?*?*?*?*?*?*?*?*?*?*?*?*?*?*?,10.2,4.1,66,100345,800,1376,311,396.1,243.2,254.7,42425,25730,28072,6271,140,1.5,7,4,9999,99999,9,999999999,0.0,999,999,99
3022,3,24,14,0,*?*?*?*?*?*?*?*?*?*?*?*?*?*?*?*?*?*?*?*?*?*?,10.3,4.6,69,100345,722,1377,312,353.6,240.7,227.3,37739,25104,25277,5299,140,1.0,7,4,9999,99999,9,999999999,0.0,999,999,99
3022,3,24,15,0,*?*?*?*?*?*?*?*?*?*?*?*?*?*?*?*?*?*?*?*?*?*?,10.4,5.6,73,100345,596,1375,313,285.5,235.1,183.5,30307,23657,20701,3992,140,1.0,7,4,9999,99999,9,999999999,0.0,999,999,99
3022,3,24,16,0,*?*?*?*?*?*?*?*?*?*?*?*?*?*?*?*?*?*?*?*?*?*?,10.4,5.8,74,100345,432,1374,295,246.0,498.6,89.3,25166,44130,12572,1628,140,1.5,3,2,9999,99999,9,999999999,0.0,999,999,99
3022,3,24,17,0,*?*?*?*?*?*?*?*?*?*?*?*?*?*?*?*?*?*?*?*?*?*?,10.0,4.8,71,100345,241,1375,297,113.5,380.7,46.8,11591,27454,6934,834,140,1.0,4,2,9999,99999,9,999999999,0.0,999,999,99
3022,3,24,18,0,*?*?*?*?*?*?*?*?*?*?*?*?*?*?*?*?*?*?*?*?*?*?,9.3,5.5,78,100345,36,1386,316,0.0,0.0,0.0,0,0,0,0,140,1.0,9,5,9999,99999,9,999999999,0.0,999,999,99
3022,3,24,19,0,*?*?*?*?*?*?*?*?*?*?*?*?*?*?*?*?*?*?*?*?*?*?,7.7,6.2,91,100345,0,-0,313,0.0,-0.0,0.0,0,0,0,0,145,1.0,10,5,9999,99999,9,999999999,0.0,999,999,99
3022,3,24,20,0,*?*?*?*?*?*?*?*?*?*?*?*?*?*?*?*?*?*?*?*?*?*?,7.0,5.9,95,100345,0,-0,310,0.0,-0.0,0.0,0,0,0,0,150,1.0,10,5,9999,99999,9,999999999,0.0,999,999,99
3022,3,24,21,0,*?*?*?*?*?*?*?*?*?*?*?*?*?*?*?*?*?*?*?*?*?*?,6.8,6.4,98,100345,0,-0,309,0.0,-0.0,0.0,0,0,0,0,155,0.5,10,5,9999,99999,9,999999999,0.0,999,999,99
3022,3,24,22,0,*?*?*?*?*?*?*?*?*?*?*?*?*?*?*?*?*?*?*?*?*?*?,5.8,5.8,100,100345,0,-0,305,0.0,-0.0,0.0,0,0,0,0,160,0.5,10,5,9999,99999,9,999999999,0.0,999,999,99
3022,3,24,23,0,*?*?*?*?*?*?*?*?*?*?*?*?*?*?*?*?*?*?*?*?*?*?,6.0,5.9,100,100345,0,-0,306,0.0,-0.0,0.0,0,0,0,0,165,1.0,10,5,9999,99999,9,999999999,0.0,999,999,99
3022,3,24,24,0,*?*?*?*?*?*?*?*?*?*?*?*?*?*?*?*?*?*?*?*?*?*?,4.6,2.1,85,100345,0,-0,301,0.0,-0.0,0.0,0,0,0,0,120,1.0,10,5,9999,99999,9,999999999,0.0,999,999,99
3022,3,25,1,0,*?*?*?*?*?*?*?*?*?*?*?*?*?*?*?*?*?*?*?*?*?*?,6.9,6.9,100,100940,0,-0,310,0.0,-0.0,0.0,0,0,0,0,178,1.0,10,5,9999,99999,9,999999999,0.0,999,999,99
3022,3,25,2,0,*?*?*?*?*?*?*?*?*?*?*?*?*?*?*?*?*?*?*?*?*?*?,7.5,7.4,100,100940,0,-0,312,0.0,-0.0,0.0,0,0,0,0,187,0.5,10,5,9999,99999,9,999999999,0.0,999,999,99
3022,3,25,3,0,*?*?*?*?*?*?*?*?*?*?*?*?*?*?*?*?*?*?*?*?*?*?,6.5,6.4,100,100940,0,-0,308,0.0,-0.0,0.0,0,0,0,0,195,1.0,10,5,9999,99999,9,999999999,0.0,999,999,99
3022,3,25,4,0,*?*?*?*?*?*?*?*?*?*?*?*?*?*?*?*?*?*?*?*?*?*?,6.2,6.2,100,100940,0,-0,307,0.0,-0.0,0.0,0,0,0,0,203,0.5,10,5,9999,99999,9,999999999,0.0,999,999,99
3022,3,25,5,0,*?*?*?*?*?*?*?*?*?*?*?*?*?*?*?*?*?*?*?*?*?*?,6.0,5.9,100,100940,0,-0,306,0.0,-0.0,0.0,0,0,0,0,212,0.5,10,5,9999,99999,9,999999999,0.0,999,999,99
3022,3,25,6,0,*?*?*?*?*?*?*?*?*?*?*?*?*?*?*?*?*?*?*?*?*?*?,6.4,6.4,100,100940,32,1354,300,0.0,0.0,0.0,0,0,0,0,220,0.5,8,4,9999,99999,9,999999999,0.0,999,999,99
3022,3,25,7,0,*?*?*?*?*?*?*?*?*?*?*?*?*?*?*?*?*?*?*?*?*?*?,6.7,6.7,100,100940,239,1377,301,77.2,112.0,57.7,8197,7758,6935,1071,183,0.5,8,4,9999,99999,9,999999999,0.0,999,999,99
3022,3,25,8,0,*?*?*?*?*?*?*?*?*?*?*?*?*?*?*?*?*?*?*?*?*?*?,6.9,6.9,100,100940,431,1375,290,231.5,387.7,110.0,24114,34455,13976,2081,147,0.5,5,3,9999,99999,9,999999999,1.4,999,999,99
3022,3,25,9,0,*?*?*?*?*?*?*?*?*?*?*?*?*?*?*?*?*?*?*?*?*?*?,8.1,7.7,100,100940,597,1376,296,338.0,408.9,160.5,35274,39605,19741,3248,110,1.0,5,3,9999,99999,9,999999999,1.4,999,999,99
3022,3,25,10,0,*?*?*?*?*?*?*?*?*?*?*?*?*?*?*?*?*?*?*?*?*?*?,9.1,7.7,94,100940,724,1375,293,444.8,538.1,161.5,47616,54055,20224,3457,73,1.0,3,2,9999,99999,9,999999999,1.4,999,999,99
3022,3,25,11,0,*?*?*?*?*?*?*?*?*?*?*?*?*?*?*?*?*?*?*?*?*?*?,9.7,7.3,88,100940,804,1374,306,442.4,338.8,244.2,47606,35609,27255,5981,37,0.5,6,3,9999,99999,9,999999999,1.4,999,999,99
3022,3,25,12,0,*?*?*?*?*?*?*?*?*?*?*?*?*?*?*?*?*?*?*?*?*?*?,10.3,6.9,82,100940,833,1376,317,350.5,145.9,262.2,38393,15188,29413,7110,0,0.5,8,4,9999,99999,9,999999999,1.4,999,999,99
3022,3,25,13,0,*?*?*?*?*?*?*?*?*?*?*?*?*?*?*?*?*?*?*?*?*?*?,10.4,5.5,74,100940,807,1376,308,443.7,338.9,244.9,47758,35631,27334,6007,55,1.5,6,3,9999,99999,9,999999999,1.4,999,999,99
3022,3,25,14,0,*?*?*?*?*?*?*?*?*?*?*?*?*?*?*?*?*?*?*?*?*?*?,10.3,5.1,73,100940,728,1375,312,357.4,240.9,229.8,38183,24971,25706,5382,110,1.0,7,4,9999,99999,9,999999999,1.4,999,999,99
3022,3,25,15,0,*?*?*?*?*?*?*?*?*?*?*?*?*?*?*?*?*?*?*?*?*?*?,10.2,5.6,76,100940,603,1376,312,289.2,235.5,185.9,30734,23561,21101,4057,165,1.0,7,4,9999,99999,9,999999999,1.4,999,999,99
3022,3,25,16,0,*?*?*?*?*?*?*?*?*?*?*?*?*?*?*?*?*?*?*?*?*?*?,10.3,6.7,81,100940,439,1375,325,73.5,0.0,73.5,8581,0,8605,3023,220,1.5,10,5,9999,99999,9,999999999,1.4,999,999,99
3022,3,25,17,0,*?*?*?*?*?*?*?*?*?*?*?*?*?*?*?*?*?*?*?*?*?*?,10.1,6.7,82,100940,248,1377,308,106.6,265.0,58.8,11098,18762,7758,1067,275,1.0,6,3,9999,99999,9,999999999,0.7,999,999,99
3022,3,25,18,0,*?*?*?*?*?*?*?*?*?*?*?*?*?*?*?*?*?*?*?*?*?*?,9.2,5.1,78,100940,42,1363,320,0.0,0.0,0.0,0,0,0,0,330,1.0,10,5,9999,99999,9,999999999,0.0,999,999,99
3022,3,25,19,0,*?*?*?*?*?*?*?*?*?*?*?*?*?*?*?*?*?*?*?*?*?*?,8.5,6.2,89,100940,0,-0,317,0.0,-0.0,0.0,0,0,0,0,328,1.0,10,5,9999,99999,9,999999999,0.1,999,999,99
3022,3,25,20,0,*?*?*?*?*?*?*?*?*?*?*?*?*?*?*?*?*?*?*?*?*?*?,7.7,6.4,95,100940,0,-0,313,0.0,-0.0,0.0,0,0,0,0,327,1.0,10,5,9999,99999,9,999999999,0.0,999,999,99
3022,3,25,21,0,*?*?*?*?*?*?*?*?*?*?*?*?*?*?*?*?*?*?*?*?*?*?,7.5,6.4,97,100940,0,-0,313,0.0,-0.0,0.0,0,0,0,0,325,0.5,10,5,9999,99999,9,999999999,0.0,999,999,99
3022,3,25,22,0,*?*?*?*?*?*?*?*?*?*?*?*?*?*?*?*?*?*?*?*?*?*?,7.5,6.6,97,100940,0,-0,312,0.0,-0.0,0.0,0,0,0,0,323,0.5,10,5,9999,99999,9,999999999,0.0,999,999,99
3022,3,25,23,0,*?*?*?*?*?*?*?*?*?*?*?*?*?*?*?*?*?*?*?*?*?*?,7.7,7.4,100,100940,0,-0,313,0.0,-0.0,0.0,0,0,0,0,322,1.0,10,5,9999,99999,9,999999999,0.1,999,999,99
3022,3,25,24,0,*?*?*?*?*?*?*?*?*?*?*?*?*?*?*?*?*?*?*?*?*?*?,6.1,6.1,100,100940,0,-0,306,0.0,-0.0,0.0,0,0,0,0,170,1.0,10,5,9999,99999,9,999999999,0.0,999,999,99
3022,3,26,1,0,*?*?*?*?*?*?*?*?*?*?*?*?*?*?*?*?*?*?*?*?*?*?,8.2,5.3,81,102173,0,-0,316,0.0,-0.0,0.0,0,0,0,0,318,1.0,10,5,9999,99999,9,999999999,0.5,999,999,99
3022,3,26,2,0,*?*?*?*?*?*?*?*?*?*?*?*?*?*?*?*?*?*?*?*?*?*?,8.3,4.3,75,102173,0,-0,316,0.0,-0.0,0.0,0,0,0,0,317,0.5,10,5,9999,99999,9,999999999,0.2,999,999,99
3022,3,26,3,0,*?*?*?*?*?*?*?*?*?*?*?*?*?*?*?*?*?*?*?*?*?*?,8.8,4.5,73,102173,0,-0,319,0.0,-0.0,0.0,0,0,0,0,315,1.0,10,5,9999,99999,9,999999999,0.7,999,999,99
3022,3,26,4,0,*?*?*?*?*?*?*?*?*?*?*?*?*?*?*?*?*?*?*?*?*?*?,8.0,4.6,78,102173,0,-0,315,0.0,-0.0,0.0,0,0,0,0,313,0.5,10,5,9999,99999,9,999999999,0.9,999,999,99
3022,3,26,5,0,*?*?*?*?*?*?*?*?*?*?*?*?*?*?*?*?*?*?*?*?*?*?,8.5,4.1,73,102173,0,-0,317,0.0,-0.0,0.0,0,0,0,0,312,0.5,10,5,9999,99999,9,999999999,0.7,999,999,99
3022,3,26,6,0,*?*?*?*?*?*?*?*?*?*?*?*?*?*?*?*?*?*?*?*?*?*?,8.2,3.8,72,102173,41,1367,316,0.0,0.0,0.0,0,0,0,0,310,0.5,10,5,9999,99999,9,999999999,0.8,999,999,99
3022,3,26,7,0,*?*?*?*?*?*?*?*?*?*?*?*?*?*?*?*?*?*?*?*?*?*?,7.8,3.8,75,102173,247,1373,310,61.2,45.3,53.1,6762,3384,6253,1133,265,0.5,9,5,9999,99999,9,999999999,0.2,999,999,99
3022,3,26,8,0,*?*?*?*?*?*?*?*?*?*?*?*?*?*?*?*?*?*?*?*?*?*?,9.3,4.5,71,102173,439,1373,316,128.0,53.2,111.0,14050,4891,12527,3037,220,0.5,9,5,9999,99999,9,999999999,0.0,999,999,99
3022,3,26,9,0,*?*?*?*?*?*?*?*?*?*?*?*?*?*?*?*?*?*?*?*?*?*?,10.6,5.8,71,102173,605,1375,322,185.4,56.1,160.8,20379,5460,18122,4742,175,1.0,9,5,9999,99999,9,999999999,0.0,999,999,99
3022,3,26,10,0,*?*?*?*?*?*?*?*?*?*?*?*?*?*?*?*?*?*?*?*?*?*?,11.0,5.6,69,102173,732,1375,324,229.5,57.4,199.0,25261,5718,22427,6267,130,1.0,9,5,9999,99999,9,999999999,0.0,999,999,99
3022,3,26,11,0,*?*?*?*?*?*?*?*?*?*?*?*?*?*?*?*?*?*?*?*?*?*?,11.3,5.8,68,102173,812,1375,326,257.4,58.0,223.2,28350,5832,25147,7354,85,0.5,9,5,9999,99999,9,999999999,0.0,999,999,99
3022,3,26,12,0,*?*?*?*?*?*?*?*?*?*?*?*?*?*?*?*?*?*?*?*?*?*?,11.9,5.5,64,102173,840,1375,328,267.1,58.1,231.6,29426,5865,26094,7760,40,0.5,9,5,9999,99999,9,999999999,0.0,999,999,99
3022,3,26,13,0,*?*?*?*?*?*?*?*?*?*?*?*?*?*?*?*?*?*?*?*?*?*?,12.4,6.1,64,102173,813,1374,326,341.8,145.5,255.7,37393,15222,28603,6846,37,1.5,8,4,9999,99999,9,999999999,0.0,999,999,99
3022,3,26,14,0,*?*?*?*?*?*?*?*?*?*?*?*?*?*?*?*?*?*?*?*?*?*?,12.2,7.1,70,102173,735,1375,330,230.7,57.4,200.0,25386,5721,22538,6309,33,1.0,9,5,9999,99999,9,999999999,0.1,999,999,99
3022,3,26,15,0,*?*?*?*?*?*?*?*?*?*?*?*?*?*?*?*?*?*?*?*?*?*?,12.2,6.7,68,102173,609,1374,330,187.0,56.1,162.2,20559,5470,18281,4794,30,1.0,9,5,9999,99999,9,999999999,0.1,999,999,99
3022,3,26,16,0,*?*?*?*?*?*?*?*?*?*?*?*?*?*?*?*?*?*?*?*?*?*?,12.3,6.6,67,102173,445,1373,330,130.1,53.4,112.8,14276,4918,12728,3093,27,1.5,9,5,9999,99999,9,999999999,0.0,999,999,99
3022,3,26,17,0,*?*?*?*?*?*?*?*?*?*?*?*?*?*?*?*?*?*?*?*?*?*?,12.0,6.9,69,102173,254,1373,329,63.7,45.8,55.2,7024,3469,6489,1180,23,1.0,9,5,9999,99999,9,999999999,0.0,999,999,99
3022,3,26,18,0,*?*?*?*?*?*?*?*?*?*?*?*?*?*?*?*?*?*?*?*?*?*?,11.6,7.0,72,102173,49,1375,331,0.0,0.0,0.0,0,0,0,0,20,1.0,10,5,9999,99999,9,999999999,0.0,999,999,99
3022,3,26,19,0,*?*?*?*?*?*?*?*?*?*?*?*?*?*?*?*?*?*?*?*?*?*?,10.9,7.0,76,102173,0,-0,328,0.0,-0.0,0.0,0,0,0,0,27,1.0,10,5,9999,99999,9,999999999,0.0,999,999,99
3022,3,26,20,0,*?*?*?*?*?*?*?*?*?*?*?*?*?*?*?*?*?*?*?*?*?*?,9.9,6.1,76,102173,0,-0,323,0.0,-0.0,0.0,0,0,0,0,33,1.0,10,5,9999,99999,9,999999999,0.0,999,999,99
3022,3,26,21,0,*?*?*?*?*?*?*?*?*?*?*?*?*?*?*?*?*?*?*?*?*?*?,9.7,6.4,79,102173,0,-0,322,0.0,-0.0,0.0,0,0,0,0,40,0.5,10,5,9999,99999,9,999999999,0.1,999,999,99
3022,3,26,22,0,*?*?*?*?*?*?*?*?*?*?*?*?*?*?*?*?*?*?*?*?*?*?,9.5,5.6,76,102173,0,-0,322,0.0,-0.0,0.0,0,0,0,0,47,0.5,10,5,9999,99999,9,999999999,0.1,999,999,99
3022,3,26,23,0,*?*?*?*?*?*?*?*?*?*?*?*?*?*?*?*?*?*?*?*?*?*?,9.0,5.1,76,102173,0,-0,319,0.0,-0.0,0.0,0,0,0,0,53,1.0,10,5,9999,99999,9,999999999,0.1,999,999,99
3022,3,26,24,0,*?*?*?*?*?*?*?*?*?*?*?*?*?*?*?*?*?*?*?*?*?*?,7.8,6.4,89,102173,0,-0,314,0.0,-0.0,0.0,0,0,0,0,320,1.0,10,5,9999,99999,9,999999999,0.0,999,999,99
3022,3,27,1,0,*?*?*?*?*?*?*?*?*?*?*?*?*?*?*?*?*?*?*?*?*?*?,7.6,7.6,100,101578,0,-0,313,0.0,-0.0,0.0,0,0,0,0,60,1.0,10,5,9999,99999,9,999999999,0.0,999,999,99
3022,3,27,2,0,*?*?*?*?*?*?*?*?*?*?*?*?*?*?*?*?*?*?*?*?*?*?,6.6,6.6,100,101578,0,-0,309,0.0,-0.0,0.0,0,0,0,0,60,0.5,10,5,9999,99999,9,999999999,0.0,999,999,99
3022,3,27,3,0,*?*?*?*?*?*?*?*?*?*?*?*?*?*?*?*?*?*?*?*?*?*?,6.1,6.1,100,101578,0,-0,306,0.0,-0.0,0.0,0,0,0,0,60,1.0,10,5,9999,99999,9,999999999,0.0,999,999,99
3022,3,27,4,0,*?*?*?*?*?*?*?*?*?*?*?*?*?*?*?*?*?*?*?*?*?*?,5.9,5.9,100,101578,0,-0,306,0.0,-0.0,0.0,0,0,0,0,60,0.5,10,5,9999,99999,9,999999999,0.0,999,999,99
3022,3,27,5,0,*?*?*?*?*?*?*?*?*?*?*?*?*?*?*?*?*?*?*?*?*?*?,6.0,5.9,100,101578,0,-0,306,0.0,-0.0,0.0,0,0,0,0,60,0.5,10,5,9999,99999,9,999999999,0.0,999,999,99
3022,3,27,6,0,*?*?*?*?*?*?*?*?*?*?*?*?*?*?*?*?*?*?*?*?*?*?,6.0,5.9,100,101578,50,1376,306,0.0,0.0,0.0,0,0,0,0,60,0.5,10,5,9999,99999,9,999999999,0.0,999,999,99
3022,3,27,7,0,*?*?*?*?*?*?*?*?*?*?*?*?*?*?*?*?*?*?*?*?*?*?,5.9,5.9,100,101578,256,1375,306,37.0,0.0,37.0,4316,0,4324,1440,68,0.5,10,5,9999,99999,9,999999999,0.0,999,999,99
3022,3,27,8,0,*?*?*?*?*?*?*?*?*?*?*?*?*?*?*?*?*?*?*?*?*?*?,7.3,7.3,100,101578,448,1375,311,75.4,0.0,75.4,8803,0,8828,3108,77,0.5,10,5,9999,99999,9,999999999,0.0,999,999,99
3022,3,27,9,0,*?*?*?*?*?*?*?*?*?*?*?*?*?*?*?*?*?*?*?*?*?*?,8.7,8.4,100,101578,612,1372,318,108.4,0.0,108.4,12752,0,12795,4733,85,1.0,10,5,9999,99999,9,999999999,0.0,999,999,99
3022,3,27,10,0,*?*?*?*?*?*?*?*?*?*?*?*?*?*?*?*?*?*?*?*?*?*?,9.8,8.0,98,101578,739,1373,323,133.7,0.0,133.7,15848,0,15909,6092,93,1.0,10,5,9999,99999,9,999999999,0.0,999,999,99
3022,3,27,11,0,*?*?*?*?*?*?*?*?*?*?*?*?*?*?*?*?*?*?*?*?*?*?,10.5,8.9,99,101578,819,1374,326,149.7,0.0,149.7,17828,0,17900,6988,102,0.5,10,5,9999,99999,9,999999999,0.0,999,999,99
3022,3,27,12,0,*?*?*?*?*?*?*?*?*?*?*?*?*?*?*?*?*?*?*?*?*?*?,11.3,8.3,90,101578,847,1374,329,155.2,0.0,155.2,18517,0,18594,7303,110,0.5,10,5,9999,99999,9,999999999,0.0,999,999,99
3022,3,27,13,0,*?*?*?*?*?*?*?*?*?*?*?*?*?*?*?*?*?*?*?*?*?*?,11.5,8.0,88,101578,820,1373,330,149.9,0.0,149.9,17854,0,17927,7000,103,1.5,10,5,9999,99999,9,999999999,0.0,999,999,99
3022,3,27,14,0,*?*?*?*?*?*?*?*?*?*?*?*?*?*?*?*?*?*?*?*?*?*?,11.4,7.9,87,101578,741,1373,326,233.1,57.4,202.1,25650,5734,22770,6397,97,1.0,9,5,9999,99999,9,999999999,0.0,999,999,99
3022,3,27,15,0,*?*?*?*?*?*?*?*?*?*?*?*?*?*?*?*?*?*?*?*?*?*?,11.7,7.3,82,101578,616,1374,331,109.0,0.0,109.0,12830,0,12873,4767,90,1.0,10,5,9999,99999,9,999999999,0.0,999,999,99
3022,3,27,16,0,*?*?*?*?*?*?*?*?*?*?*?*?*?*?*?*?*?*?*?*?*?*?,11.5,7.3,83,101578,452,1374,331,76.2,0.0,76.2,8900,0,8925,3146,83,1.5,10,5,9999,99999,9,999999999,0.0,999,999,99
3022,3,27,17,0,*?*?*?*?*?*?*?*?*?*?*?*?*?*?*?*?*?*?*?*?*?*?,11.1,7.4,86,101578,261,1375,329,38.0,0.0,38.0,4430,0,4438,1480,77,1.0,10,5,9999,99999,9,999999999,0.0,999,999,99
3022,3,27,18,0,*?*?*?*?*?*?*?*?*?*?*?*?*?*?*?*?*?*?*?*?*?*?,10.3,7.6,91,101578,56,1385,325,0.0,0.0,0.0,0,0,0,0,70,1.0,10,5,9999,99999,9,999999999,0.0,999,999,99
3022,3,27,19,0,*?*?*?*?*?*?*?*?*?*?*?*?*?*?*?*?*?*?*?*?*?*?,9.5,8.1,100,101578,0,-0,321,0.0,-0.0,0.0,0,0,0,0,70,1.0,10,5,9999,99999,9,999999999,0.0,999,999,99
3022,3,27,20,0,*?*?*?*?*?*?*?*?*?*?*?*?*?*?*?*?*?*?*?*?*?*?,9.2,9.2,100,101578,0,-0,320,0.0,-0.0,0.0,0,0,0,0,70,1.0,10,5,9999,99999,9,999999999,0.0,999,999,99
3022,3,27,21,0,*?*?*?*?*?*?*?*?*?*?*?*?*?*?*?*?*?*?*?*?*?*?,7.8,7.7,100,101578,0,-0,314,0.0,-0.0,0.0,0,0,0,0,70,0.5,10,5,9999,99999,9,999999999,0.0,999,999,99
3022,3,27,22,0,*?*?*?*?*?*?*?*?*?*?*?*?*?*?*?*?*?*?*?*?*?*?,7.9,7.9,100,101578,0,-0,314,0.0,-0.0,0.0,0,0,0,0,70,0.5,10,5,9999,99999,9,999999999,0.0,999,999,99
3022,3,27,23,0,*?*?*?*?*?*?*?*?*?*?*?*?*?*?*?*?*?*?*?*?*?*?,7.5,7.6,100,101578,0,-0,312,0.0,-0.0,0.0,0,0,0,0,70,1.0,10,5,9999,99999,9,999999999,0.0,999,999,99
3022,3,27,24,0,*?*?*?*?*?*?*?*?*?*?*?*?*?*?*?*?*?*?*?*?*?*?,8.5,7.0,99,101578,0,-0,317,0.0,-0.0,0.0,0,0,0,0,60,1.0,10,5,9999,99999,9,999999999,0.0,999,999,99
3022,3,28,1,0,*?*?*?*?*?*?*?*?*?*?*?*?*?*?*?*?*?*?*?*?*?*?,6.6,6.7,100,101930,0,-0,308,0.0,-0.0,0.0,0,0,0,0,68,1.0,10,5,9999,99999,9,999999999,0.0,999,999,99
3022,3,28,2,0,*?*?*?*?*?*?*?*?*?*?*?*?*?*?*?*?*?*?*?*?*?*?,6.1,6.1,100,101930,0,-0,306,0.0,-0.0,0.0,0,0,0,0,67,1.5,10,5,9999,99999,9,999999999,0.0,999,999,99
3022,3,28,3,0,*?*?*?*?*?*?*?*?*?*?*?*?*?*?*?*?*?*?*?*?*?*?,5.9,5.9,100,101930,0,-0,306,0.0,-0.0,0.0,0,0,0,0,65,1.0,10,5,9999,99999,9,999999999,0.0,999,999,99
3022,3,28,4,0,*?*?*?*?*?*?*?*?*?*?*?*?*?*?*?*?*?*?*?*?*?*?,5.9,5.8,100,101930,0,-0,306,0.0,-0.0,0.0,0,0,0,0,63,1.0,10,5,9999,99999,9,999999999,0.0,999,999,99
3022,3,28,5,0,*?*?*?*?*?*?*?*?*?*?*?*?*?*?*?*?*?*?*?*?*?*?,5.6,5.6,100,101930,0,-0,304,0.0,-0.0,0.0,0,0,0,0,62,0.5,10,5,9999,99999,9,999999999,0.0,999,999,99
3022,3,28,6,0,*?*?*?*?*?*?*?*?*?*?*?*?*?*?*?*?*?*?*?*?*?*?,5.3,5.3,100,101930,59,1383,303,0.0,0.0,0.0,0,0,0,0,60,1.5,10,5,9999,99999,9,999999999,0.0,999,999,99
3022,3,28,7,0,*?*?*?*?*?*?*?*?*?*?*?*?*?*?*?*?*?*?*?*?*?*?,6.1,5.8,99,101930,264,1372,302,67.2,46.5,58.3,7410,3583,6840,1249,62,1.0,9,5,9999,99999,9,999999999,0.0,999,999,99
3022,3,28,8,0,*?*?*?*?*?*?*?*?*?*?*?*?*?*?*?*?*?*?*?*?*?*?,6.9,5.6,93,101930,456,1374,306,133.9,53.6,116.1,14695,4966,13098,3199,63,1.0,9,5,9999,99999,9,999999999,0.0,999,999,99
3022,3,28,9,0,*?*?*?*?*?*?*?*?*?*?*?*?*?*?*?*?*?*?*?*?*?*?,8.3,6.7,91,101930,620,1372,312,191.1,56.3,165.7,21009,5500,18677,4926,65,1.0,9,5,9999,99999,9,999999999,0.0,999,999,99
3022,3,28,10,0,*?*?*?*?*?*?*?*?*?*?*?*?*?*?*?*?*?*?*?*?*?*?,10.3,8.3,89,101930,747,1373,321,235.1,57.5,203.8,25873,5743,22966,6473,67,1.0,9,5,9999,99999,9,999999999,0.0,999,999,99
3022,3,28,11,0,*?*?*?*?*?*?*?*?*?*?*?*?*?*?*?*?*?*?*?*?*?*?,11.1,8.7,86,101930,826,1372,325,262.7,58.1,227.8,28941,5851,25666,7572,68,1.5,9,5,9999,99999,9,999999999,0.0,999,999,99
3022,3,28,12,0,*?*?*?*?*?*?*?*?*?*?*?*?*?*?*?*?*?*?*?*?*?*?,12.2,9.2,84,101930,853,1372,330,272.2,58.2,236.0,29996,5882,26593,7978,70,2.6,9,5,9999,99999,9,999999999,0.0,999,999,99
3022,3,28,13,0,*?*?*?*?*?*?*?*?*?*?*?*?*?*?*?*?*?*?*?*?*?*?,12.3,8.5,79,101930,827,1373,334,151.4,0.0,151.4,18031,0,18105,7080,70,3.6,10,5,9999,99999,9,999999999,0.0,999,999,99
3022,3,28,14,0,*?*?*?*?*?*?*?*?*?*?*?*?*?*?*?*?*?*?*?*?*?*?,12.4,9.1,81,101930,748,1373,334,135.5,0.0,135.5,16071,0,16132,6191,70,2.6,10,5,9999,99999,9,999999999,0.0,999,999,99
3022,3,28,15,0,*?*?*?*?*?*?*?*?*?*?*?*?*?*?*?*?*?*?*?*?*?*?,12.2,7.9,76,101930,622,1373,330,191.7,56.3,166.2,21084,5491,18748,4945,70,2.6,9,5,9999,99999,9,999999999,0.7,999,999,99
3022,3,28,16,0,*?*?*?*?*?*?*?*?*?*?*?*?*?*?*?*?*?*?*?*?*?*?,12.4,6.2,67,101930,458,1373,331,134.7,53.7,116.7,14783,4974,13176,3220,70,2.6,9,5,9999,99999,9,999999999,0.1,999,999,99
3022,3,28,17,0,*?*?*?*?*?*?*?*?*?*?*?*?*?*?*?*?*?*?*?*?*?*?,12.1,7.0,72,101930,267,1373,333,39.3,0.0,39.3,4581,0,4590,1533,70,2.1,10,5,9999,99999,9,999999999,0.0,999,999,99
3022,3,28,18,0,*?*?*?*?*?*?*?*?*?*?*?*?*?*?*?*?*?*?*?*?*?*?,11.5,7.4,77,101930,62,1371,331,0.0,0.0,0.0,0,0,0,0,70,1.0,10,5,9999,99999,9,999999999,0.2,999,999,99
3022,3,28,19,0,*?*?*?*?*?*?*?*?*?*?*?*?*?*?*?*?*?*?*?*?*?*?,9.4,7.4,89,101930,0,-0,321,0.0,-0.0,0.0,0,0,0,0,68,2.1,10,5,9999,99999,9,999999999,0.7,999,999,99
3022,3,28,20,0,*?*?*?*?*?*?*?*?*?*?*?*?*?*?*?*?*?*?*?*?*?*?,8.7,6.7,89,101930,0,-0,318,0.0,-0.0,0.0,0,0,0,0,67,1.5,10,5,9999,99999,9,999999999,1.6,999,999,99
3022,3,28,21,0,*?*?*?*?*?*?*?*?*?*?*?*?*?*?*?*?*?*?*?*?*?*?,7.8,7.6,99,101930,0,-0,314,0.0,-0.0,0.0,0,0,0,0,65,1.5,10,5,9999,99999,9,999999999,0.6,999,999,99
3022,3,28,22,0,*?*?*?*?*?*?*?*?*?*?*?*?*?*?*?*?*?*?*?*?*?*?,8.1,7.3,96,101930,0,-0,315,0.0,-0.0,0.0,0,0,0,0,63,2.1,10,5,9999,99999,9,999999999,0.0,999,999,99
3022,3,28,23,0,*?*?*?*?*?*?*?*?*?*?*?*?*?*?*?*?*?*?*?*?*?*?,7.6,6.2,92,101930,0,-0,313,0.0,-0.0,0.0,0,0,0,0,62,2.1,10,5,9999,99999,9,999999999,0.0,999,999,99
3022,3,28,24,0,*?*?*?*?*?*?*?*?*?*?*?*?*?*?*?*?*?*?*?*?*?*?,7.2,7.1,100,101930,0,-0,311,0.0,-0.0,0.0,0,0,0,0,70,1.5,10,5,9999,99999,9,999999999,0.0,999,999,99
3022,3,29,1,0,*?*?*?*?*?*?*?*?*?*?*?*?*?*?*?*?*?*?*?*?*?*?,6.7,5.1,89,101360,0,-0,309,0.0,-0.0,0.0,0,0,0,0,63,1.5,10,5,9999,99999,9,999999999,0.0,999,999,99
3022,3,29,2,0,*?*?*?*?*?*?*?*?*?*?*?*?*?*?*?*?*?*?*?*?*?*?,6.4,4.6,88,101360,0,-0,308,0.0,-0.0,0.0,0,0,0,0,67,1.5,10,5,9999,99999,9,999999999,0.0,999,999,99
3022,3,29,3,0,*?*?*?*?*?*?*?*?*?*?*?*?*?*?*?*?*?*?*?*?*?*?,6.4,4.6,87,101360,0,-0,308,0.0,-0.0,0.0,0,0,0,0,70,1.5,10,5,9999,99999,9,999999999,0.0,999,999,99
3022,3,29,4,0,*?*?*?*?*?*?*?*?*?*?*?*?*?*?*?*?*?*?*?*?*?*?,6.2,5.9,97,101360,0,-0,307,0.0,-0.0,0.0,0,0,0,0,73,2.6,10,5,9999,99999,9,999999999,0.0,999,999,99
3022,3,29,5,0,*?*?*?*?*?*?*?*?*?*?*?*?*?*?*?*?*?*?*?*?*?*?,5.9,5.9,99,101360,0,-0,306,0.0,-0.0,0.0,0,0,0,0,77,1.0,10,5,9999,99999,9,999999999,0.0,999,999,99
3022,3,29,6,0,*?*?*?*?*?*?*?*?*?*?*?*?*?*?*?*?*?*?*?*?*?*?,6.0,5.9,99,101360,67,1369,306,0.0,0.0,0.0,0,0,0,0,80,0.5,10,5,9999,99999,9,999999999,0.0,999,999,99
3022,3,29,7,0,*?*?*?*?*?*?*?*?*?*?*?*?*?*?*?*?*?*?*?*?*?*?,6.1,6.1,99,101360,272,1369,278,137.7,441.5,50.0,14124,33623,7435,903,82,1.0,3,2,9999,99999,9,999999999,0.0,999,999,99
3022,3,29,8,0,*?*?*?*?*?*?*?*?*?*?*?*?*?*?*?*?*?*?*?*?*?*?,7.2,7.1,99,101360,464,1372,272,271.5,562.1,81.5,28148,51212,11777,1549,83,2.6,0,0,9999,99999,9,999999999,0.0,999,999,99
3022,3,29,9,0,*?*?*?*?*?*?*?*?*?*?*?*?*?*?*?*?*?*?*?*?*?*?,8.0,7.6,96,101360,628,1372,296,359.1,411.8,170.6,37450,40533,20698,3513,85,4.1,5,3,9999,99999,9,999999999,0.0,999,999,99
3022,3,29,10,0,*?*?*?*?*?*?*?*?*?*?*?*?*?*?*?*?*?*?*?*?*?*?,8.9,7.3,89,101360,754,1372,319,136.9,0.0,136.9,16237,0,16300,6266,87,4.6,10,5,9999,99999,9,999999999,0.0,999,999,99
3022,3,29,11,0,*?*?*?*?*?*?*?*?*?*?*?*?*?*?*?*?*?*?*?*?*?*?,9.5,6.7,82,101360,833,1372,297,510.2,493.9,210.2,54149,50646,25149,5017,88,4.6,4,2,9999,99999,9,999999999,0.0,999,999,99
3022,3,29,12,0,*?*?*?*?*?*?*?*?*?*?*?*?*?*?*?*?*?*?*?*?*?*?,10.2,6.6,78,101360,860,1372,304,508.7,426.0,241.7,53468,43731,28187,5999,90,3.6,5,3,9999,99999,9,999999999,0.0,999,999,99
3022,3,29,13,0,*?*?*?*?*?*?*?*?*?*?*?*?*?*?*?*?*?*?*?*?*?*?,10.3,4.8,69,101360,833,1372,284,526.6,600.9,161.7,55033,60123,21310,3804,90,3.1,1,0,9999,99999,9,999999999,0.0,999,999,99
3022,3,29,14,0,*?*?*?*?*?*?*?*?*?*?*?*?*?*?*?*?*?*?*?*?*?*?,10.1,3.4,63,101360,754,1372,276,472.1,601.2,141.6,49288,59667,19098,3114,90,4.6,0,0,9999,99999,9,999999999,0.0,999,999,99
3022,3,29,15,0,*?*?*?*?*?*?*?*?*?*?*?*?*?*?*?*?*?*?*?*?*?*?,9.9,4.6,69,101360,628,1371,296,373.0,478.9,153.7,39323,47221,19026,3128,90,3.6,4,2,9999,99999,9,999999999,0.0,999,999,99
3022,3,29,16,0,*?*?*?*?*?*?*?*?*?*?*?*?*?*?*?*?*?*?*?*?*?*?,10.1,2.7,59,101360,464,1371,300,253.5,393.3,120.4,26362,36008,15081,2306,90,6.2,5,3,9999,99999,9,999999999,0.0,999,999,99
3022,3,29,17,0,*?*?*?*?*?*?*?*?*?*?*?*?*?*?*?*?*?*?*?*?*?*?,10.1,3.0,61,101360,273,1370,310,110.4,197.7,71.0,11676,14755,8430,1348,90,6.2,7,4,9999,99999,9,999999999,0.2,999,999,99
3022,3,29,18,0,*?*?*?*?*?*?*?*?*?*?*?*?*?*?*?*?*?*?*?*?*?*?,9.2,3.6,67,101360,69,1380,321,0.0,0.0,0.0,0,0,0,0,90,3.6,10,5,9999,99999,9,999999999,0.1,999,999,99
3022,3,29,19,0,*?*?*?*?*?*?*?*?*?*?*?*?*?*?*?*?*?*?*?*?*?*?,8.8,4.5,74,101360,0,-0,319,0.0,-0.0,0.0,0,0,0,0,88,4.6,10,5,9999,99999,9,999999999,0.2,999,999,99
3022,3,29,20,0,*?*?*?*?*?*?*?*?*?*?*?*?*?*?*?*?*?*?*?*?*?*?,7.6,5.3,84,101360,0,-0,313,0.0,-0.0,0.0,0,0,0,0,87,2.6,10,5,9999,99999,9,999999999,0.4,999,999,99
3022,3,29,21,0,*?*?*?*?*?*?*?*?*?*?*?*?*?*?*?*?*?*?*?*?*?*?,7.7,5.0,82,101360,0,-0,314,0.0,-0.0,0.0,0,0,0,0,85,3.6,10,5,9999,99999,9,999999999,0.0,999,999,99
3022,3,29,22,0,*?*?*?*?*?*?*?*?*?*?*?*?*?*?*?*?*?*?*?*?*?*?,7.2,5.0,85,101360,0,-0,311,0.0,-0.0,0.0,0,0,0,0,83,4.1,10,5,9999,99999,9,999999999,0.0,999,999,99
3022,3,29,23,0,*?*?*?*?*?*?*?*?*?*?*?*?*?*?*?*?*?*?*?*?*?*?,6.2,3.9,85,101360,0,-0,307,0.0,-0.0,0.0,0,0,0,0,82,3.1,10,5,9999,99999,9,999999999,0.0,999,999,99
3022,3,29,24,0,*?*?*?*?*?*?*?*?*?*?*?*?*?*?*?*?*?*?*?*?*?*?,7.0,5.6,91,101360,0,-0,310,0.0,-0.0,0.0,0,0,0,0,60,1.5,10,5,9999,99999,9,999999999,0.0,999,999,99
3022,3,30,1,0,*?*?*?*?*?*?*?*?*?*?*?*?*?*?*?*?*?*?*?*?*?*?,2.4,2.5,100,101158,0,-0,291,0.0,-0.0,0.0,0,0,0,0,83,2.6,10,5,9999,99999,9,999999999,0.0,999,999,99
3022,3,30,2,0,*?*?*?*?*?*?*?*?*?*?*?*?*?*?*?*?*?*?*?*?*?*?,1.0,1.0,100,101158,0,-0,285,0.0,-0.0,0.0,0,0,0,0,87,1.5,10,5,9999,99999,9,999999999,0.0,999,999,99
3022,3,30,3,0,*?*?*?*?*?*?*?*?*?*?*?*?*?*?*?*?*?*?*?*?*?*?,-0.3,-0.2,100,101158,0,-0,280,0.0,-0.0,0.0,0,0,0,0,90,1.5,10,5,9999,99999,9,999999999,0.0,999,999,99
3022,3,30,4,0,*?*?*?*?*?*?*?*?*?*?*?*?*?*?*?*?*?*?*?*?*?*?,-0.1,-0.0,100,101158,0,-0,281,0.0,-0.0,0.0,0,0,0,0,93,2.6,10,5,9999,99999,9,999999999,0.0,999,999,99
3022,3,30,5,0,*?*?*?*?*?*?*?*?*?*?*?*?*?*?*?*?*?*?*?*?*?*?,0.2,0.2,100,101158,0,-0,282,0.0,-0.0,0.0,0,0,0,0,97,2.6,10,5,9999,99999,9,999999999,0.0,999,999,99
3022,3,30,6,0,*?*?*?*?*?*?*?*?*?*?*?*?*?*?*?*?*?*?*?*?*?*?,0.2,0.2,100,101158,76,1376,282,1.0,0.0,1.0,136,-0,135,41,100,5.2,10,5,9999,99999,9,999999999,0.0,999,999,99
3022,3,30,7,0,*?*?*?*?*?*?*?*?*?*?*?*?*?*?*?*?*?*?*?*?*?*?,0.2,0.2,100,101158,281,1372,282,42.1,0.0,42.1,4909,0,4918,1648,100,5.2,10,5,9999,99999,9,999999999,0.0,999,999,99
3022,3,30,8,0,*?*?*?*?*?*?*?*?*?*?*?*?*?*?*?*?*?*?*?*?*?*?,1.6,0.4,94,101158,472,1372,288,80.4,0.0,80.4,9397,0,9424,3343,100,5.7,10,5,9999,99999,9,999999999,0.0,999,999,99
3022,3,30,9,0,*?*?*?*?*?*?*?*?*?*?*?*?*?*?*?*?*?*?*?*?*?*?,3.4,2.7,96,101158,636,1372,295,113.3,0.0,113.3,13344,0,13390,4987,100,6.2,10,5,9999,99999,9,999999999,0.0,999,999,99
3022,3,30,10,0,*?*?*?*?*?*?*?*?*?*?*?*?*?*?*?*?*?*?*?*?*?*?,5.3,2.3,81,101158,761,1370,304,138.5,0.0,138.5,16428,0,16492,6351,100,6.2,10,5,9999,99999,9,999999999,0.0,999,999,99
3022,3,30,11,0,*?*?*?*?*?*?*?*?*?*?*?*?*?*?*?*?*?*?*?*?*?*?,6.4,3.0,80,101158,840,1371,308,154.3,0.0,154.3,18393,0,18469,7245,100,7.7,10,5,9999,99999,9,999999999,0.0,999,999,99
3022,3,30,12,0,*?*?*?*?*?*?*?*?*?*?*?*?*?*?*?*?*?*?*?*?*?*?,7.2,1.5,68,101158,867,1371,312,159.6,0.0,159.6,19063,0,19143,7552,100,7.2,10,5,9999,99999,9,999999999,0.0,999,999,99
3022,3,30,13,0,*?*?*?*?*?*?*?*?*?*?*?*?*?*?*?*?*?*?*?*?*?*?,7.6,0.2,60,101158,840,1372,314,154.2,0.0,154.2,18380,0,18456,7240,95,5.7,10,5,9999,99999,9,999999999,0.0,999,999,99
3022,3,30,14,0,*?*?*?*?*?*?*?*?*?*?*?*?*?*?*?*?*?*?*?*?*?*?,7.1,-0.4,59,101158,760,1370,312,138.3,0.0,138.3,16403,0,16467,6340,90,5.7,10,5,9999,99999,9,999999999,0.0,999,999,99
3022,3,30,15,0,*?*?*?*?*?*?*?*?*?*?*?*?*?*?*?*?*?*?*?*?*?*?,7.3,-1.1,56,101158,634,1370,313,113.0,0.0,113.0,13311,0,13357,4973,85,6.2,10,5,9999,99999,9,999999999,0.0,999,999,99
3022,3,30,16,0,*?*?*?*?*?*?*?*?*?*?*?*?*?*?*?*?*?*?*?*?*?*?,7.0,0.4,63,101158,470,1370,311,80.1,0.0,80.1,9364,0,9391,3329,80,5.2,10,5,9999,99999,9,999999999,0.0,999,999,99
3022,3,30,17,0,*?*?*?*?*?*?*?*?*?*?*?*?*?*?*?*?*?*?*?*?*?*?,7.2,-0.6,58,101158,280,1373,312,41.9,0.0,41.9,4882,0,4892,1639,75,4.6,10,5,9999,99999,9,999999999,0.0,999,999,99
3022,3,30,18,0,*?*?*?*?*?*?*?*?*?*?*?*?*?*?*?*?*?*?*?*?*?*?,5.9,0.8,71,101158,75,1369,306,0.9,0.0,0.9,119,-0,119,35,70,6.2,10,5,9999,99999,9,999999999,0.0,999,999,99
3022,3,30,19,0,*?*?*?*?*?*?*?*?*?*?*?*?*?*?*?*?*?*?*?*?*?*?,4.7,0.2,74,101158,0,-0,301,0.0,-0.0,0.0,0,0,0,0,70,3.6,10,5,9999,99999,9,999999999,0.0,999,999,99
3022,3,30,20,0,*?*?*?*?*?*?*?*?*?*?*?*?*?*?*?*?*?*?*?*?*?*?,3.2,-1.9,69,101158,0,-0,295,0.0,-0.0,0.0,0,0,0,0,70,5.2,10,5,9999,99999,9,999999999,0.0,999,999,99
3022,3,30,21,0,*?*?*?*?*?*?*?*?*?*?*?*?*?*?*?*?*?*?*?*?*?*?,2.4,-1.9,73,101158,0,-0,292,0.0,-0.0,0.0,0,0,0,0,70,5.2,10,5,9999,99999,9,999999999,0.0,999,999,99
3022,3,30,22,0,*?*?*?*?*?*?*?*?*?*?*?*?*?*?*?*?*?*?*?*?*?*?,1.9,-1.7,77,101158,0,-0,290,0.0,-0.0,0.0,0,0,0,0,70,4.6,10,5,9999,99999,9,999999999,0.0,999,999,99
3022,3,30,23,0,*?*?*?*?*?*?*?*?*?*?*?*?*?*?*?*?*?*?*?*?*?*?,2.4,-1.5,75,101158,0,-0,292,0.0,-0.0,0.0,0,0,0,0,70,4.6,10,5,9999,99999,9,999999999,0.0,999,999,99
3022,3,30,24,0,*?*?*?*?*?*?*?*?*?*?*?*?*?*?*?*?*?*?*?*?*?*?,5.1,3.4,90,101158,0,-0,302,0.0,-0.0,0.0,0,0,0,0,80,2.6,10,5,9999,99999,9,999999999,0.0,999,999,99
3022,3,31,1,0,*?*?*?*?*?*?*?*?*?*?*?*?*?*?*?*?*?*?*?*?*?*?,3.4,-1.3,70,101068,0,-0,296,0.0,-0.0,0.0,0,0,0,0,72,3.1,10,5,9999,99999,9,999999999,0.0,999,999,99
3022,3,31,2,0,*?*?*?*?*?*?*?*?*?*?*?*?*?*?*?*?*?*?*?*?*?*?,3.8,-1.3,69,101068,0,-0,298,0.0,-0.0,0.0,0,0,0,0,73,1.5,10,5,9999,99999,9,999999999,0.0,999,999,99
3022,3,31,3,0,*?*?*?*?*?*?*?*?*?*?*?*?*?*?*?*?*?*?*?*?*?*?,3.5,-0.4,76,101068,0,-0,296,0.0,-0.0,0.0,0,0,0,0,75,3.6,10,5,9999,99999,9,999999999,0.0,999,999,99
3022,3,31,4,0,*?*?*?*?*?*?*?*?*?*?*?*?*?*?*?*?*?*?*?*?*?*?,3.3,-0.2,77,101068,0,-0,295,0.0,-0.0,0.0,0,0,0,0,77,6.2,10,5,9999,99999,9,999999999,0.0,999,999,99
3022,3,31,5,0,*?*?*?*?*?*?*?*?*?*?*?*?*?*?*?*?*?*?*?*?*?*?,3.1,-0.6,76,101068,0,-0,295,0.0,-0.0,0.0,0,0,0,0,78,5.2,10,5,9999,99999,9,999999999,0.0,999,999,99
3022,3,31,6,0,*?*?*?*?*?*?*?*?*?*?*?*?*?*?*?*?*?*?*?*?*?*?,2.7,-0.4,79,101068,84,1366,288,4.7,10.1,4.1,562,342,594,62,80,4.6,9,5,9999,99999,9,999999999,0.0,999,999,99
3022,3,31,7,0,*?*?*?*?*?*?*?*?*?*?*?*?*?*?*?*?*?*?*?*?*?*?,3.7,0.4,80,101068,289,1370,272,140.9,350.5,66.9,14717,26879,8776,1217,83,4.1,5,3,9999,99999,9,999999999,0.0,999,999,99
3022,3,31,8,0,*?*?*?*?*?*?*?*?*?*?*?*?*?*?*?*?*?*?*?*?*?*?,4.5,-0.8,67,101068,480,1371,247,283.0,565.6,84.9,29339,51971,12218,1621,87,4.6,0,0,9999,99999,9,999999999,0.0,999,999,99
3022,3,31,9,0,*?*?*?*?*?*?*?*?*?*?*?*?*?*?*?*?*?*?*?*?*?*?,6.1,1.0,70,101068,643,1369,256,396.1,590.5,118.8,41214,57434,16427,2427,90,4.6,0,0,9999,99999,9,999999999,0.0,999,999,99
3022,3,31,10,0,*?*?*?*?*?*?*?*?*?*?*?*?*?*?*?*?*?*?*?*?*?*?,7.4,1.3,65,101068,769,1371,262,482.8,602.5,144.8,50428,59915,19460,3225,93,4.1,0,0,9999,99999,9,999999999,0.0,999,999,99
3022,3,31,11,0,*?*?*?*?*?*?*?*?*?*?*?*?*?*?*?*?*?*?*?*?*?*?,8.0,1.9,66,101068,847,1370,265,537.1,608.1,161.1,56245,60998,21266,3863,97,3.6,0,0,9999,99999,9,999999999,0.0,999,999,99
3022,3,31,12,0,*?*?*?*?*?*?*?*?*?*?*?*?*?*?*?*?*?*?*?*?*?*?,9.2,3.4,67,101068,874,1371,273,555.4,609.8,166.6,58213,61306,21863,4112,100,4.6,0,0,9999,99999,9,999999999,0.0,999,999,99
3022,3,31,13,0,*?*?*?*?*?*?*?*?*?*?*?*?*?*?*?*?*?*?*?*?*?*?,9.4,3.8,68,101068,846,1370,274,536.4,608.1,160.9,56164,60985,21242,3853,97,6.7,0,0,9999,99999,9,999999999,0.0,999,999,99
3022,3,31,14,0,*?*?*?*?*?*?*?*?*?*?*?*?*?*?*?*?*?*?*?*?*?*?,9.5,2.9,63,101068,767,1371,273,481.4,602.3,144.4,50277,59883,19412,3210,93,6.7,0,0,9999,99999,9,999999999,0.0,999,999,99
3022,3,31,15,0,*?*?*?*?*?*?*?*?*?*?*?*?*?*?*?*?*?*?*?*?*?*?,9.2,2.1,61,101068,641,1371,270,394.2,590.2,118.3,41016,57370,16363,2412,90,8.2,0,0,9999,99999,9,999999999,0.0,999,999,99
3022,3,31,16,0,*?*?*?*?*?*?*?*?*?*?*?*?*?*?*?*?*?*?*?*?*?*?,9.5,3.0,64,101068,477,1371,298,261.9,395.2,124.4,27233,36474,15535,2393,87,9.8,5,3,9999,99999,9,999999999,0.0,999,999,99
3022,3,31,17,0,*?*?*?*?*?*?*?*?*?*?*?*?*?*?*?*?*?*?*?*?*?*?,9.5,3.2,65,101068,286,1370,303,130.2,279.6,71.9,13487,21299,9293,1320,83,8.2,6,3,9999,99999,9,999999999,0.0,999,999,99
3022,3,31,18,0,*?*?*?*?*?*?*?*?*?*?*?*?*?*?*?*?*?*?*?*?*?*?,8.4,2.5,66,101068,82,1377,317,2.2,0.0,2.2,285,-0,285,89,80,8.8,10,5,9999,99999,9,999999999,0.2,999,999,99
3022,3,31,19,0,*?*?*?*?*?*?*?*?*?*?*?*?*?*?*?*?*?*?*?*?*?*?,7.1,2.1,71,101068,0,-0,312,0.0,-0.0,0.0,0,0,0,0,87,9.3,10,5,9999,99999,9,999999999,0.2,999,999,99
3022,3,31,20,0,*?*?*?*?*?*?*?*?*?*?*?*?*?*?*?*?*?*?*?*?*?*?,6.1,1.7,74,101068,0,-0,307,0.0,-0.0,0.0,0,0,0,0,93,8.8,10,5,9999,99999,9,999999999,0.0,999,999,99
3022,3,31,21,0,*?*?*?*?*?*?*?*?*?*?*?*?*?*?*?*?*?*?*?*?*?*?,5.3,2.3,81,101068,0,-0,304,0.0,-0.0,0.0,0,0,0,0,100,8.8,10,5,9999,99999,9,999999999,0.0,999,999,99
3022,3,31,22,0,*?*?*?*?*?*?*?*?*?*?*?*?*?*?*?*?*?*?*?*?*?*?,5.0,1.9,81,101068,0,-0,302,0.0,-0.0,0.0,0,0,0,0,107,10.3,10,5,9999,99999,9,999999999,0.3,999,999,99
3022,3,31,23,0,*?*?*?*?*?*?*?*?*?*?*?*?*?*?*?*?*?*?*?*?*?*?,7.5,3.0,74,101068,0,-0,313,0.0,-0.0,0.0,0,0,0,0,113,8.2,10,5,9999,99999,9,999999999,0.3,999,999,99
3022,3,31,24,0,*?*?*?*?*?*?*?*?*?*?*?*?*?*?*?*?*?*?*?*?*?*?,2.9,-1.5,72,101068,0,-0,294,0.0,-0.0,0.0,0,0,0,0,70,5.7,10,5,9999,99999,9,999999999,0.0,999,999,99
3022,4,1,1,0,*?*?*?*?*?*?*?*?*?*?*?*?*?*?*?*?*?*?*?*?*?*?,10.2,6.7,79,101375,0,-0,325,0.0,-0.0,0.0,0,0,0,0,118,6.7,10,5,9999,99999,9,999999999,0.2,999,999,99
3022,4,1,2,0,*?*?*?*?*?*?*?*?*?*?*?*?*?*?*?*?*?*?*?*?*?*?,10.3,8.1,87,101375,0,-0,325,0.0,-0.0,0.0,0,0,0,0,117,7.2,10,5,9999,99999,9,999999999,0.0,999,999,99
3022,4,1,3,0,*?*?*?*?*?*?*?*?*?*?*?*?*?*?*?*?*?*?*?*?*?*?,10.2,8.1,87,101375,0,-0,324,0.0,-0.0,0.0,0,0,0,0,115,6.7,10,5,9999,99999,9,999999999,0.0,999,999,99
3022,4,1,4,0,*?*?*?*?*?*?*?*?*?*?*?*?*?*?*?*?*?*?*?*?*?*?,10.2,8.4,88,101375,0,-0,324,0.0,-0.0,0.0,0,0,0,0,113,7.7,10,5,9999,99999,9,999999999,0.0,999,999,99
3022,4,1,5,0,*?*?*?*?*?*?*?*?*?*?*?*?*?*?*?*?*?*?*?*?*?*?,10.0,8.4,90,101375,0,-0,323,0.0,-0.0,0.0,0,0,0,0,112,8.2,10,5,9999,99999,9,999999999,0.0,999,999,99
3022,4,1,6,0,*?*?*?*?*?*?*?*?*?*?*?*?*?*?*?*?*?*?*?*?*?*?,10.5,8.7,88,101375,93,1373,318,10.2,37.8,7.6,1181,1553,1233,126,110,6.7,8,4,9999,99999,9,999999999,0.0,999,999,99
3022,4,1,7,0,*?*?*?*?*?*?*?*?*?*?*?*?*?*?*?*?*?*?*?*?*?*?,10.8,8.4,85,101375,297,1368,320,104.7,121.5,78.3,11421,9830,9056,1694,110,6.7,8,4,9999,99999,9,999999999,0.0,999,999,99
3022,4,1,8,0,*?*?*?*?*?*?*?*?*?*?*?*?*?*?*?*?*?*?*?*?*?*?,11.1,8.4,84,101375,488,1370,321,192.7,136.3,144.1,20967,13040,16395,3301,110,8.2,8,4,9999,99999,9,999999999,0.0,999,999,99
3022,4,1,9,0,*?*?*?*?*?*?*?*?*?*?*?*?*?*?*?*?*?*?*?*?*?*?,12.5,8.0,74,101375,651,1370,327,268.1,142.1,200.5,29231,14449,22601,4907,110,7.2,8,4,9999,99999,9,999999999,0.0,999,999,99
3022,4,1,10,0,*?*?*?*?*?*?*?*?*?*?*?*?*?*?*?*?*?*?*?*?*?*?,13.3,9.1,76,101375,776,1370,331,325.8,144.9,243.7,35609,15088,27301,6381,110,7.2,8,4,9999,99999,9,999999999,0.0,999,999,99
3022,4,1,11,0,*?*?*?*?*?*?*?*?*?*?*?*?*?*?*?*?*?*?*?*?*?*?,14.7,9.6,71,101375,854,1369,338,361.9,146.3,270.7,39622,15367,30217,7476,110,6.7,8,4,9999,99999,9,999999999,0.0,999,999,99
3022,4,1,12,0,*?*?*?*?*?*?*?*?*?*?*?*?*?*?*?*?*?*?*?*?*?*?,14.7,10.4,75,101375,880,1369,342,282.3,58.4,244.7,31109,5912,27570,8421,110,7.7,9,5,9999,99999,9,999999999,0.0,999,999,99
3022,4,1,13,0,*?*?*?*?*?*?*?*?*?*?*?*?*?*?*?*?*?*?*?*?*?*?,15.2,9.7,69,101375,852,1369,340,361.2,146.2,270.2,39539,15362,30157,7452,108,8.2,8,4,9999,99999,9,999999999,0.0,999,999,99
3022,4,1,14,0,*?*?*?*?*?*?*?*?*?*?*?*?*?*?*?*?*?*?*?*?*?*?,15.4,8.9,66,101375,773,1370,341,324.4,144.9,242.7,35452,15075,27186,6341,107,10.8,8,4,9999,99999,9,999999999,0.0,999,999,99
3022,4,1,15,0,*?*?*?*?*?*?*?*?*?*?*?*?*?*?*?*?*?*?*?*?*?*?,15.2,9.8,70,101375,647,1370,344,200.8,56.6,174.1,22084,5564,19625,5248,105,9.3,9,5,9999,99999,9,999999999,0.0,999,999,99
3022,4,1,16,0,*?*?*?*?*?*?*?*?*?*?*?*?*?*?*?*?*?*?*?*?*?*?,15.1,9.6,70,101375,483,1370,343,143.7,54.2,124.6,15775,5083,14053,3473,103,8.8,9,5,9999,99999,9,999999999,0.0,999,999,99
3022,4,1,17,0,*?*?*?*?*?*?*?*?*?*?*?*?*?*?*?*?*?*?*?*?*?*?,15.2,10.4,74,101375,292,1368,341,102.3,120.8,76.5,11167,9688,8863,1653,102,7.2,8,4,9999,99999,9,999999999,0.3,999,999,99
3022,4,1,18,0,*?*?*?*?*?*?*?*?*?*?*?*?*?*?*?*?*?*?*?*?*?*?,14.9,10.7,76,101375,88,1369,343,6.0,12.4,5.2,710,421,750,80,100,9.3,9,5,9999,99999,9,999999999,1.7,999,999,99
3022,4,1,19,0,*?*?*?*?*?*?*?*?*?*?*?*?*?*?*?*?*?*?*?*?*?*?,13.7,10.5,82,101375,0,-0,340,0.0,-0.0,0.0,0,0,0,0,98,7.2,10,5,9999,99999,9,999999999,1.7,999,999,99
3022,4,1,20,0,*?*?*?*?*?*?*?*?*?*?*?*?*?*?*?*?*?*?*?*?*?*?,13.0,11.1,88,101375,0,-0,337,0.0,-0.0,0.0,0,0,0,0,97,9.3,10,5,9999,99999,9,999999999,2.4,999,999,99
3022,4,1,21,0,*?*?*?*?*?*?*?*?*?*?*?*?*?*?*?*?*?*?*?*?*?*?,12.3,10.9,91,101375,0,-0,334,0.0,-0.0,0.0,0,0,0,0,95,7.7,10,5,9999,99999,9,999999999,1.6,999,999,99
3022,4,1,22,0,*?*?*?*?*?*?*?*?*?*?*?*?*?*?*?*?*?*?*?*?*?*?,11.8,10.4,91,101375,0,-0,331,0.0,-0.0,0.0,0,0,0,0,93,7.2,10,5,9999,99999,9,999999999,0.0,999,999,99
3022,4,1,23,0,*?*?*?*?*?*?*?*?*?*?*?*?*?*?*?*?*?*?*?*?*?*?,11.3,9.8,90,101375,0,-0,329,0.0,-0.0,0.0,0,0,0,0,92,7.2,10,5,9999,99999,9,999999999,0.0,999,999,99
3022,4,1,24,0,*?*?*?*?*?*?*?*?*?*?*?*?*?*?*?*?*?*?*?*?*?*?,10.0,5.0,71,101375,0,-0,324,0.0,-0.0,0.0,0,0,0,0,120,6.7,10,5,9999,99999,9,999999999,0.4,999,999,99
3022,4,2,1,0,*?*?*?*?*?*?*?*?*?*?*?*?*?*?*?*?*?*?*?*?*?*?,9.1,8.4,95,101955,0,-0,319,0.0,-0.0,0.0,0,0,0,0,90,6.2,10,5,9999,99999,9,999999999,0.0,999,999,99
3022,4,2,2,0,*?*?*?*?*?*?*?*?*?*?*?*?*?*?*?*?*?*?*?*?*?*?,7.8,7.6,98,101955,0,-0,314,0.0,-0.0,0.0,0,0,0,0,90,5.7,10,5,9999,99999,9,999999999,0.0,999,999,99
3022,4,2,3,0,*?*?*?*?*?*?*?*?*?*?*?*?*?*?*?*?*?*?*?*?*?*?,7.5,7.6,100,101955,0,-0,312,0.0,-0.0,0.0,0,0,0,0,90,5.2,10,5,9999,99999,9,999999999,0.0,999,999,99
3022,4,2,4,0,*?*?*?*?*?*?*?*?*?*?*?*?*?*?*?*?*?*?*?*?*?*?,7.5,7.4,100,101955,0,-0,312,0.0,-0.0,0.0,0,0,0,0,90,5.2,10,5,9999,99999,9,999999999,0.0,999,999,99
3022,4,2,5,0,*?*?*?*?*?*?*?*?*?*?*?*?*?*?*?*?*?*?*?*?*?*?,7.5,7.1,98,101955,0,-0,312,0.0,-0.0,0.0,0,0,0,0,90,6.2,10,5,9999,99999,9,999999999,0.0,999,999,99
3022,4,2,6,0,*?*?*?*?*?*?*?*?*?*?*?*?*?*?*?*?*?*?*?*?*?*?,7.7,6.9,94,101955,101,1366,313,6.1,0.0,6.1,761,-0,761,245,90,4.1,10,5,9999,99999,9,999999999,0.0,999,999,99
3022,4,2,7,0,*?*?*?*?*?*?*?*?*?*?*?*?*?*?*?*?*?*?*?*?*?*?,7.9,6.9,93,101955,306,1371,314,47.2,0.0,47.2,5494,0,5506,1858,88,4.6,10,5,9999,99999,9,999999999,0.0,999,999,99
3022,4,2,8,0,*?*?*?*?*?*?*?*?*?*?*?*?*?*?*?*?*?*?*?*?*?*?,8.8,7.1,89,101955,496,1370,318,85.3,0.0,85.3,9983,0,10013,3578,87,4.6,10,5,9999,99999,9,999999999,0.0,999,999,99
3022,4,2,9,0,*?*?*?*?*?*?*?*?*?*?*?*?*?*?*?*?*?*?*?*?*?*?,9.9,7.6,85,101955,658,1368,323,118.0,0.0,118.0,13922,0,13972,5237,85,4.6,10,5,9999,99999,9,999999999,0.0,999,999,99
3022,4,2,10,0,*?*?*?*?*?*?*?*?*?*?*?*?*?*?*?*?*?*?*?*?*?*?,10.3,6.9,79,101955,783,1369,325,143.1,0.0,143.1,16998,0,17065,6608,83,3.6,10,5,9999,99999,9,999999999,0.0,999,999,99
3022,4,2,11,0,*?*?*?*?*?*?*?*?*?*?*?*?*?*?*?*?*?*?*?*?*?*?,10.6,7.3,80,101955,861,1369,326,158.7,0.0,158.7,18946,0,19025,7497,82,5.2,10,5,9999,99999,9,999999999,0.0,999,999,99
3022,4,2,12,0,*?*?*?*?*?*?*?*?*?*?*?*?*?*?*?*?*?*?*?*?*?*?,11.6,7.3,75,101955,887,1369,331,163.9,0.0,163.9,19596,0,19680,7795,80,4.1,10,5,9999,99999,9,999999999,0.0,999,999,99
3022,4,2,13,0,*?*?*?*?*?*?*?*?*?*?*?*?*?*?*?*?*?*?*?*?*?*?,11.5,6.9,73,101955,859,1369,331,158.3,0.0,158.3,18885,0,18964,7472,82,4.6,10,5,9999,99999,9,999999999,0.9,999,999,99
3022,4,2,14,0,*?*?*?*?*?*?*?*?*?*?*?*?*?*?*?*?*?*?*?*?*?*?,11.8,5.6,66,101955,779,1369,332,142.3,0.0,142.3,16896,0,16963,6562,83,3.1,10,5,9999,99999,9,999999999,0.0,999,999,99
3022,4,2,15,0,*?*?*?*?*?*?*?*?*?*?*?*?*?*?*?*?*?*?*?*?*?*?,11.8,5.5,65,101955,653,1369,332,116.9,0.0,116.9,13785,0,13833,5178,85,3.6,10,5,9999,99999,9,999999999,0.0,999,999,99
3022,4,2,16,0,*?*?*?*?*?*?*?*?*?*?*?*?*?*?*?*?*?*?*?*?*?*?,12.0,4.1,59,101955,489,1369,333,84.0,0.0,84.0,9822,0,9851,3513,87,3.6,10,5,9999,99999,9,999999999,0.0,999,999,99
3022,4,2,17,0,*?*?*?*?*?*?*?*?*?*?*?*?*?*?*?*?*?*?*?*?*?*?,11.6,5.5,66,101955,298,1367,331,45.7,0.0,45.7,5327,0,5339,1797,88,4.1,10,5,9999,99999,9,999999999,0.0,999,999,99
3022,4,2,18,0,*?*?*?*?*?*?*?*?*?*?*?*?*?*?*?*?*?*?*?*?*?*?,11.2,4.1,62,101955,94,1363,330,4.8,0.0,4.8,600,-0,599,192,90,3.6,10,5,9999,99999,9,999999999,0.1,999,999,99
3022,4,2,19,0,*?*?*?*?*?*?*?*?*?*?*?*?*?*?*?*?*?*?*?*?*?*?,10.3,3.0,61,101955,0,-0,326,0.0,-0.0,0.0,0,0,0,0,88,2.6,10,5,9999,99999,9,999999999,0.0,999,999,99
3022,4,2,20,0,*?*?*?*?*?*?*?*?*?*?*?*?*?*?*?*?*?*?*?*?*?*?,9.9,2.5,60,101955,0,-0,324,0.0,-0.0,0.0,0,0,0,0,87,1.5,10,5,9999,99999,9,999999999,0.0,999,999,99
3022,4,2,21,0,*?*?*?*?*?*?*?*?*?*?*?*?*?*?*?*?*?*?*?*?*?*?,9.2,2.9,65,101955,0,-0,321,0.0,-0.0,0.0,0,0,0,0,85,1.0,10,5,9999,99999,9,999999999,0.0,999,999,99
3022,4,2,22,0,*?*?*?*?*?*?*?*?*?*?*?*?*?*?*?*?*?*?*?*?*?*?,8.8,4.1,72,101955,0,-0,319,0.0,-0.0,0.0,0,0,0,0,83,2.1,10,5,9999,99999,9,999999999,0.0,999,999,99
3022,4,2,23,0,*?*?*?*?*?*?*?*?*?*?*?*?*?*?*?*?*?*?*?*?*?*?,8.1,3.6,73,101955,0,-0,316,0.0,-0.0,0.0,0,0,0,0,82,1.5,10,5,9999,99999,9,999999999,0.0,999,999,99
3022,4,2,24,0,*?*?*?*?*?*?*?*?*?*?*?*?*?*?*?*?*?*?*?*?*?*?,10.8,9.1,89,101955,0,-0,327,0.0,-0.0,0.0,0,0,0,0,90,3.6,10,5,9999,99999,9,999999999,0.0,999,999,99
3022,4,3,1,0,*?*?*?*?*?*?*?*?*?*?*?*?*?*?*?*?*?*?*?*?*?*?,5.7,3.8,94,102433,0,-0,305,0.0,-0.0,0.0,0,0,0,0,73,1.0,10,5,9999,99999,9,999999999,1.0,999,999,99
3022,4,3,2,0,*?*?*?*?*?*?*?*?*?*?*?*?*?*?*?*?*?*?*?*?*?*?,4.4,3.6,100,102433,0,-0,299,0.0,-0.0,0.0,0,0,0,0,67,0.5,10,5,9999,99999,9,999999999,0.0,999,999,99
3022,4,3,3,0,*?*?*?*?*?*?*?*?*?*?*?*?*?*?*?*?*?*?*?*?*?*?,4.6,3.0,97,102433,0,-0,300,0.0,-0.0,0.0,0,0,0,0,60,1.0,10,5,9999,99999,9,999999999,1.0,999,999,99
3022,4,3,4,0,*?*?*?*?*?*?*?*?*?*?*?*?*?*?*?*?*?*?*?*?*?*?,4.2,3.6,100,102433,0,-0,299,0.0,-0.0,0.0,0,0,0,0,53,0.5,10,5,9999,99999,9,999999999,2.0,999,999,99
3022,4,3,5,0,*?*?*?*?*?*?*?*?*?*?*?*?*?*?*?*?*?*?*?*?*?*?,4.1,3.2,100,102433,0,-0,298,0.0,-0.0,0.0,0,0,0,0,47,0.5,10,5,9999,99999,9,999999999,2.0,999,999,99
3022,4,3,6,0,*?*?*?*?*?*?*?*?*?*?*?*?*?*?*?*?*?*?*?*?*?*?,4.1,4.1,100,102433,110,1373,298,7.8,0.0,7.8,960,-0,960,311,40,0.5,10,5,9999,99999,9,999999999,1.6,999,999,99
3022,4,3,7,0,*?*?*?*?*?*?*?*?*?*?*?*?*?*?*?*?*?*?*?*?*?*?,4.9,4.8,100,102433,314,1369,301,48.8,0.0,48.8,5687,0,5700,1928,45,0.5,10,5,9999,99999,9,999999999,0.0,999,999,99
3022,4,3,8,0,*?*?*?*?*?*?*?*?*?*?*?*?*?*?*?*?*?*?*?*?*?*?,5.8,5.8,100,102433,503,1367,301,151.1,54.6,131.0,16587,5163,14770,3685,50,0.5,9,5,9999,99999,9,999999999,0.0,999,999,99
3022,4,3,9,0,*?*?*?*?*?*?*?*?*?*?*?*?*?*?*?*?*?*?*?*?*?*?,7.8,7.9,100,102433,666,1368,310,207.8,56.8,180.2,22851,5606,20301,5483,55,1.0,9,5,9999,99999,9,999999999,0.0,999,999,99
3022,4,3,10,0,*?*?*?*?*?*?*?*?*?*?*?*?*?*?*?*?*?*?*?*?*?*?,9.0,7.4,97,102433,790,1368,315,251.2,57.8,217.8,27660,5806,24538,7094,60,1.0,9,5,9999,99999,9,999999999,0.2,999,999,99
3022,4,3,11,0,*?*?*?*?*?*?*?*?*?*?*?*?*?*?*?*?*?*?*?*?*?*?,10.1,8.0,93,102433,868,1369,320,278.2,58.3,241.2,30672,5890,27190,8239,65,0.5,9,5,9999,99999,9,999999999,0.5,999,999,99
3022,4,3,12,0,*?*?*?*?*?*?*?*?*?*?*?*?*?*?*?*?*?*?*?*?*?*?,11.1,6.6,80,102433,893,1368,325,287.1,58.5,248.9,31662,5916,28060,8644,70,0.5,9,5,9999,99999,9,999999999,0.5,999,999,99
3022,4,3,13,0,*?*?*?*?*?*?*?*?*?*?*?*?*?*?*?*?*?*?*?*?*?*?,11.1,7.4,84,102433,865,1368,329,159.6,0.0,159.6,19055,0,19135,7549,63,1.5,10,5,9999,99999,9,999999999,0.6,999,999,99
3022,4,3,14,0,*?*?*?*?*?*?*?*?*?*?*?*?*?*?*?*?*?*?*?*?*?*?,11.0,8.3,90,102433,785,1368,328,143.6,0.0,143.6,17054,0,17122,6635,57,1.0,10,5,9999,99999,9,999999999,0.5,999,999,99
3022,4,3,15,0,*?*?*?*?*?*?*?*?*?*?*?*?*?*?*?*?*?*?*?*?*?*?,11.1,9.3,95,102433,659,1368,328,118.2,0.0,118.2,13937,0,13987,5245,50,1.0,10,5,9999,99999,9,999999999,0.5,999,999,99
3022,4,3,16,0,*?*?*?*?*?*?*?*?*?*?*?*?*?*?*?*?*?*?*?*?*?*?,11.3,9.8,98,102433,495,1368,329,85.3,0.0,85.3,9970,0,10000,3573,43,1.5,10,5,9999,99999,9,999999999,0.5,999,999,99
3022,4,3,17,0,*?*?*?*?*?*?*?*?*?*?*?*?*?*?*?*?*?*?*?*?*?*?,10.9,8.9,95,102433,305,1370,327,47.0,0.0,47.0,5475,0,5487,1851,37,1.0,10,5,9999,99999,9,999999999,0.4,999,999,99
3022,4,3,18,0,*?*?*?*?*?*?*?*?*?*?*?*?*?*?*?*?*?*?*?*?*?*?,10.6,8.7,95,102433,101,1371,326,6.0,0.0,6.0,753,-0,752,242,30,1.0,10,5,9999,99999,9,999999999,0.0,999,999,99
3022,4,3,19,0,*?*?*?*?*?*?*?*?*?*?*?*?*?*?*?*?*?*?*?*?*?*?,8.6,8.5,100,102433,0,-0,317,0.0,-0.0,0.0,0,0,0,0,33,1.0,10,5,9999,99999,9,999999999,0.0,999,999,99
3022,4,3,20,0,*?*?*?*?*?*?*?*?*?*?*?*?*?*?*?*?*?*?*?*?*?*?,8.0,8.0,100,102433,0,-0,314,0.0,-0.0,0.0,0,0,0,0,37,1.0,10,5,9999,99999,9,999999999,0.0,999,999,99
3022,4,3,21,0,*?*?*?*?*?*?*?*?*?*?*?*?*?*?*?*?*?*?*?*?*?*?,6.1,6.1,100,102433,0,-0,306,0.0,-0.0,0.0,0,0,0,0,40,0.5,10,5,9999,99999,9,999999999,0.0,999,999,99
3022,4,3,22,0,*?*?*?*?*?*?*?*?*?*?*?*?*?*?*?*?*?*?*?*?*?*?,6.7,6.7,100,102433,0,-0,309,0.0,-0.0,0.0,0,0,0,0,43,0.5,10,5,9999,99999,9,999999999,0.0,999,999,99
3022,4,3,23,0,*?*?*?*?*?*?*?*?*?*?*?*?*?*?*?*?*?*?*?*?*?*?,6.5,6.6,100,102433,0,-0,308,0.0,-0.0,0.0,0,0,0,0,47,1.0,10,5,9999,99999,9,999999999,0.0,999,999,99
3022,4,3,24,0,*?*?*?*?*?*?*?*?*?*?*?*?*?*?*?*?*?*?*?*?*?*?,7.4,3.6,83,102433,0,-0,313,0.0,-0.0,0.0,0,0,0,0,80,1.0,10,5,9999,99999,9,999999999,0.3,999,999,99
3022,4,4,1,0,*?*?*?*?*?*?*?*?*?*?*?*?*?*?*?*?*?*?*?*?*?*?,6.3,6.2,100,102441,0,-0,307,0.0,-0.0,0.0,0,0,0,0,97,1.0,10,5,9999,99999,9,999999999,0.0,999,999,99
3022,4,4,2,0,*?*?*?*?*?*?*?*?*?*?*?*?*?*?*?*?*?*?*?*?*?*?,6.0,5.9,100,102441,0,-0,306,0.0,-0.0,0.0,0,0,0,0,143,0.5,10,5,9999,99999,9,999999999,0.0,999,999,99
3022,4,4,3,0,*?*?*?*?*?*?*?*?*?*?*?*?*?*?*?*?*?*?*?*?*?*?,5.7,5.6,100,102441,0,-0,305,0.0,-0.0,0.0,0,0,0,0,190,1.0,10,5,9999,99999,9,999999999,0.0,999,999,99
3022,4,4,4,0,*?*?*?*?*?*?*?*?*?*?*?*?*?*?*?*?*?*?*?*?*?*?,5.6,5.6,100,102441,0,-0,304,0.0,-0.0,0.0,0,0,0,0,237,0.5,10,5,9999,99999,9,999999999,0.0,999,999,99
3022,4,4,5,0,*?*?*?*?*?*?*?*?*?*?*?*?*?*?*?*?*?*?*?*?*?*?,5.4,5.5,100,102441,0,-0,303,0.0,-0.0,0.0,0,0,0,0,283,0.5,10,5,9999,99999,9,999999999,0.0,999,999,99
3022,4,4,6,0,*?*?*?*?*?*?*?*?*?*?*?*?*?*?*?*?*?*?*?*?*?*?,5.7,5.1,96,102441,118,1368,288,28.7,149.0,15.8,3010,7996,2602,299,330,0.5,6,3,9999,99999,9,999999999,0.0,999,999,99
3022,4,4,7,0,*?*?*?*?*?*?*?*?*?*?*?*?*?*?*?*?*?*?*?*?*?*?,5.9,5.8,100,102441,322,1368,285,162.4,362.3,77.1,16922,29124,10002,1416,282,0.5,5,3,9999,99999,9,999999999,0.0,999,999,99
3022,4,4,8,0,*?*?*?*?*?*?*?*?*?*?*?*?*?*?*?*?*?*?*?*?*?*?,7.3,7.0,98,102441,511,1367,292,284.9,400.0,135.3,29625,37643,16767,2640,233,0.5,5,3,9999,99999,9,999999999,0.0,999,999,99
3022,4,4,9,0,*?*?*?*?*?*?*?*?*?*?*?*?*?*?*?*?*?*?*?*?*?*?,8.2,7.3,94,102441,673,1367,284,416.6,568.5,136.6,43106,55410,18406,2798,185,1.0,2,1,9999,99999,9,999999999,0.0,999,999,99
3022,4,4,10,0,*?*?*?*?*?*?*?*?*?*?*?*?*?*?*?*?*?*?*?*?*?*?,10.4,6.7,78,102441,797,1367,284,503.7,604.8,151.1,52655,60359,20153,3454,137,1.0,0,0,9999,99999,9,999999999,0.0,999,999,99
3022,4,4,11,0,*?*?*?*?*?*?*?*?*?*?*?*?*?*?*?*?*?*?*?*?*?*?,11.2,8.4,83,102441,874,1367,291,557.2,610.0,167.2,58401,61326,21909,4137,88,0.5,0,0,9999,99999,9,999999999,0.0,999,999,99
3022,4,4,12,0,*?*?*?*?*?*?*?*?*?*?*?*?*?*?*?*?*?*?*?*?*?*?,11.5,7.9,78,102441,899,1366,291,574.7,611.5,172.4,60284,61590,22465,4397,40,0.5,0,0,9999,99999,9,999999999,0.0,999,999,99
3022,4,4,13,0,*?*?*?*?*?*?*?*?*?*?*?*?*?*?*?*?*?*?*?*?*?*?,11.6,7.6,76,102441,871,1367,291,555.0,609.8,166.5,58163,61291,21837,4106,37,1.5,0,0,9999,99999,9,999999999,0.0,999,999,99
3022,4,4,14,0,*?*?*?*?*?*?*?*?*?*?*?*?*?*?*?*?*?*?*?*?*?*?,11.7,7.4,75,102441,791,1367,291,499.5,604.3,149.8,52202,60271,20011,3406,33,1.0,0,0,9999,99999,9,999999999,0.0,999,999,99
3022,4,4,15,0,*?*?*?*?*?*?*?*?*?*?*?*?*?*?*?*?*?*?*?*?*?*?,11.7,7.0,72,102441,665,1368,290,411.9,593.1,123.6,42886,57969,16990,2557,30,1.0,0,0,9999,99999,9,999999999,0.0,999,999,99
3022,4,4,16,0,*?*?*?*?*?*?*?*?*?*?*?*?*?*?*?*?*?*?*?*?*?*?,11.4,7.1,75,102441,501,1367,289,298.3,570.0,89.5,30937,52913,12801,1719,27,1.5,0,0,9999,99999,9,999999999,0.0,999,999,99
3022,4,4,17,0,*?*?*?*?*?*?*?*?*?*?*?*?*?*?*?*?*?*?*?*?*?*?,11.6,7.4,75,102441,311,1368,291,166.4,512.7,49.9,17270,41423,7563,929,23,1.0,0,0,9999,99999,9,999999999,0.0,999,999,99
3022,4,4,18,0,*?*?*?*?*?*?*?*?*?*?*?*?*?*?*?*?*?*?*?*?*?*?,10.5,8.3,86,102441,107,1366,318,16.9,54.3,12.6,1891,2427,1927,213,20,1.0,8,4,9999,99999,9,999999999,0.0,999,999,99
3022,4,4,19,0,*?*?*?*?*?*?*?*?*?*?*?*?*?*?*?*?*?*?*?*?*?*?,8.9,8.1,95,102441,0,-0,318,0.0,-0.0,0.0,0,0,0,0,18,1.0,10,5,9999,99999,9,999999999,0.0,999,999,99
3022,4,4,20,0,*?*?*?*?*?*?*?*?*?*?*?*?*?*?*?*?*?*?*?*?*?*?,8.3,7.4,94,102441,0,-0,316,0.0,-0.0,0.0,0,0,0,0,17,1.0,10,5,9999,99999,9,999999999,0.0,999,999,99
3022,4,4,21,0,*?*?*?*?*?*?*?*?*?*?*?*?*?*?*?*?*?*?*?*?*?*?,7.9,7.0,94,102441,0,-0,314,0.0,-0.0,0.0,0,0,0,0,15,0.5,10,5,9999,99999,9,999999999,0.3,999,999,99
3022,4,4,22,0,*?*?*?*?*?*?*?*?*?*?*?*?*?*?*?*?*?*?*?*?*?*?,7.2,7.0,98,102441,0,-0,311,0.0,-0.0,0.0,0,0,0,0,13,0.5,10,5,9999,99999,9,999999999,0.4,999,999,99
3022,4,4,23,0,*?*?*?*?*?*?*?*?*?*?*?*?*?*?*?*?*?*?*?*?*?*?,8.1,7.1,94,102441,0,-0,315,0.0,-0.0,0.0,0,0,0,0,12,1.0,10,5,9999,99999,9,999999999,0.4,999,999,99
3022,4,4,24,0,*?*?*?*?*?*?*?*?*?*?*?*?*?*?*?*?*?*?*?*?*?*?,6.4,6.4,100,102441,0,-0,308,0.0,-0.0,0.0,0,0,0,0,50,1.0,10,5,9999,99999,9,999999999,0.0,999,999,99
3022,4,5,1,0,*?*?*?*?*?*?*?*?*?*?*?*?*?*?*?*?*?*?*?*?*?*?,9.2,7.0,87,102456,0,-0,320,0.0,-0.0,0.0,0,0,0,0,15,1.0,10,5,9999,99999,9,999999999,0.0,999,999,99
3022,4,5,2,0,*?*?*?*?*?*?*?*?*?*?*?*?*?*?*?*?*?*?*?*?*?*?,9.4,6.9,85,102456,0,-0,321,0.0,-0.0,0.0,0,0,0,0,20,0.5,10,5,9999,99999,9,999999999,0.0,999,999,99
3022,4,5,3,0,*?*?*?*?*?*?*?*?*?*?*?*?*?*?*?*?*?*?*?*?*?*?,9.2,6.9,85,102456,0,-0,320,0.0,-0.0,0.0,0,0,0,0,25,1.0,10,5,9999,99999,9,999999999,0.0,999,999,99
3022,4,5,4,0,*?*?*?*?*?*?*?*?*?*?*?*?*?*?*?*?*?*?*?*?*?*?,9.0,7.1,88,102456,0,-0,319,0.0,-0.0,0.0,0,0,0,0,30,0.5,10,5,9999,99999,9,999999999,0.0,999,999,99
3022,4,5,5,0,*?*?*?*?*?*?*?*?*?*?*?*?*?*?*?*?*?*?*?*?*?*?,9.3,7.4,89,102456,0,-0,320,0.0,-0.0,0.0,0,0,0,0,35,0.5,10,5,9999,99999,9,999999999,0.0,999,999,99
3022,4,5,6,0,*?*?*?*?*?*?*?*?*?*?*?*?*?*?*?*?*?*?*?*?*?*?,9.5,7.3,87,102456,126,1364,317,19.4,28.0,16.8,2211,1503,2072,350,40,0.5,9,5,9999,99999,9,999999999,0.1,999,999,99
3022,4,5,7,0,*?*?*?*?*?*?*?*?*?*?*?*?*?*?*?*?*?*?*?*?*?*?,9.4,6.2,81,102456,330,1368,321,52.1,0.0,52.1,6069,0,6083,2067,40,0.5,10,5,9999,99999,9,999999999,0.5,999,999,99
3022,4,5,8,0,*?*?*?*?*?*?*?*?*?*?*?*?*?*?*?*?*?*?*?*?*?*?,9.5,6.2,80,102456,519,1367,313,207.5,137.8,155.2,22595,13354,17645,3597,40,0.5,8,4,9999,99999,9,999999999,0.5,999,999,99
3022,4,5,9,0,*?*?*?*?*?*?*?*?*?*?*?*?*?*?*?*?*?*?*?*?*?*?,9.5,6.1,80,102456,681,1367,305,370.3,333.0,204.4,39594,34390,22981,4619,40,1.0,6,3,9999,99999,9,999999999,0.4,999,999,99
3022,4,5,10,0,*?*?*?*?*?*?*?*?*?*?*?*?*?*?*?*?*?*?*?*?*?*?,10.1,6.2,78,102456,804,1366,303,474.6,423.4,225.4,49761,43207,26504,5303,40,1.0,5,3,9999,99999,9,999999999,0.0,999,999,99
3022,4,5,11,0,*?*?*?*?*?*?*?*?*?*?*?*?*?*?*?*?*?*?*?*?*?*?,10.1,5.9,76,102456,881,1367,307,491.9,341.8,271.5,53078,36566,29809,7152,40,0.5,6,3,9999,99999,9,999999999,0.0,999,999,99
3022,4,5,12,0,*?*?*?*?*?*?*?*?*?*?*?*?*?*?*?*?*?*?*?*?*?*?,10.3,5.9,75,102456,906,1367,312,457.1,246.2,293.9,49199,26377,31984,8011,40,0.5,7,4,9999,99999,9,999999999,0.0,999,999,99
3022,4,5,13,0,*?*?*?*?*?*?*?*?*?*?*?*?*?*?*?*?*?*?*?*?*?*?,10.4,6.1,75,102456,877,1366,321,281.9,58.4,244.4,31069,5911,27533,8402,93,1.5,9,5,9999,99999,9,999999999,0.0,999,999,99
3022,4,5,14,0,*?*?*?*?*?*?*?*?*?*?*?*?*?*?*?*?*?*?*?*?*?*?,10.1,5.6,74,102456,797,1366,320,253.9,57.9,220.1,27955,5820,24795,7201,147,1.0,9,5,9999,99999,9,999999999,0.0,999,999,99
3022,4,5,15,0,*?*?*?*?*?*?*?*?*?*?*?*?*?*?*?*?*?*?*?*?*?*?,10.5,5.5,71,102456,671,1367,322,209.7,56.8,181.8,23063,5617,20488,5549,200,1.0,9,5,9999,99999,9,999999999,0.0,999,999,99
3022,4,5,16,0,*?*?*?*?*?*?*?*?*?*?*?*?*?*?*?*?*?*?*?*?*?*?,10.8,5.9,73,102456,507,1367,323,152.5,54.7,132.2,16742,5177,14907,3726,253,1.5,9,5,9999,99999,9,999999999,0.0,999,999,99
3022,4,5,17,0,*?*?*?*?*?*?*?*?*?*?*?*?*?*?*?*?*?*?*?*?*?*?,10.5,8.5,88,102456,317,1367,326,49.5,0.0,49.5,5768,0,5781,1957,307,1.0,10,5,9999,99999,9,999999999,0.0,999,999,99
3022,4,5,18,0,*?*?*?*?*?*?*?*?*?*?*?*?*?*?*?*?*?*?*?*?*?*?,10.8,8.7,87,102456,113,1361,323,15.0,24.0,13.0,1719,1220,1615,269,360,1.0,9,5,9999,99999,9,999999999,0.0,999,999,99
3022,4,5,19,0,*?*?*?*?*?*?*?*?*?*?*?*?*?*?*?*?*?*?*?*?*?*?,10.5,8.8,90,102456,0,-0,326,0.0,-0.0,0.0,0,0,0,0,323,1.0,10,5,9999,99999,9,999999999,0.0,999,999,99
3022,4,5,20,0,*?*?*?*?*?*?*?*?*?*?*?*?*?*?*?*?*?*?*?*?*?*?,10.1,8.4,90,102456,0,-0,324,0.0,-0.0,0.0,0,0,0,0,287,1.0,10,5,9999,99999,9,999999999,0.0,999,999,99
3022,4,5,21,0,*?*?*?*?*?*?*?*?*?*?*?*?*?*?*?*?*?*?*?*?*?*?,9.8,8.3,90,102456,0,-0,323,0.0,-0.0,0.0,0,0,0,0,250,0.5,10,5,9999,99999,9,999999999,0.0,999,999,99
3022,4,5,22,0,*?*?*?*?*?*?*?*?*?*?*?*?*?*?*?*?*?*?*?*?*?*?,10.0,8.4,90,102456,0,-0,323,0.0,-0.0,0.0,0,0,0,0,213,0.5,10,5,9999,99999,9,999999999,0.0,999,999,99
3022,4,5,23,0,*?*?*?*?*?*?*?*?*?*?*?*?*?*?*?*?*?*?*?*?*?*?,9.1,6.9,86,102456,0,-0,320,0.0,-0.0,0.0,0,0,0,0,177,1.0,10,5,9999,99999,9,999999999,0.0,999,999,99
3022,4,5,24,0,*?*?*?*?*?*?*?*?*?*?*?*?*?*?*?*?*?*?*?*?*?*?,9.0,7.1,88,102456,0,-0,319,0.0,-0.0,0.0,0,0,0,0,10,1.0,10,5,9999,99999,9,999999999,0.0,999,999,99
3022,4,6,1,0,*?*?*?*?*?*?*?*?*?*?*?*?*?*?*?*?*?*?*?*?*?*?,6.2,5.5,95,102508,0,-0,307,0.0,-0.0,0.0,0,0,0,0,143,1.0,10,5,9999,99999,9,999999999,0.0,999,999,99
3022,4,6,2,0,*?*?*?*?*?*?*?*?*?*?*?*?*?*?*?*?*?*?*?*?*?*?,5.2,4.8,97,102508,0,-0,303,0.0,-0.0,0.0,0,0,0,0,147,0.5,10,5,9999,99999,9,999999999,0.0,999,999,99
3022,4,6,3,0,*?*?*?*?*?*?*?*?*?*?*?*?*?*?*?*?*?*?*?*?*?*?,4.2,4.1,100,102508,0,-0,298,0.0,-0.0,0.0,0,0,0,0,150,1.0,10,5,9999,99999,9,999999999,0.0,999,999,99
3022,4,6,4,0,*?*?*?*?*?*?*?*?*?*?*?*?*?*?*?*?*?*?*?*?*?*?,4.3,4.1,98,102508,0,-0,299,0.0,-0.0,0.0,0,0,0,0,153,0.5,10,5,9999,99999,9,999999999,0.0,999,999,99
3022,4,6,5,0,*?*?*?*?*?*?*?*?*?*?*?*?*?*?*?*?*?*?*?*?*?*?,4.5,3.6,94,102508,0,-0,278,0.0,-0.0,0.0,0,0,0,0,157,0.5,5,3,9999,99999,9,999999999,0.0,999,999,99
3022,4,6,6,0,*?*?*?*?*?*?*?*?*?*?*?*?*?*?*?*?*?*?*?*?*?*?,4.5,3.4,92,102508,134,1361,282,38.8,176.5,21.4,4016,9953,3388,395,160,0.5,6,3,9999,99999,9,999999999,0.0,999,999,99
3022,4,6,7,0,*?*?*?*?*?*?*?*?*?*?*?*?*?*?*?*?*?*?*?*?*?*?,5.0,3.4,89,102508,338,1367,279,172.9,367.2,82.1,18005,30122,10598,1514,170,0.5,5,3,9999,99999,9,999999999,0.0,999,999,99
3022,4,6,8,0,*?*?*?*?*?*?*?*?*?*?*?*?*?*?*?*?*?*?*?*?*?*?,6.4,3.9,84,102508,526,1365,290,276.8,321.8,152.8,29417,31456,17464,3195,180,0.5,6,3,9999,99999,9,999999999,0.0,999,999,99
3022,4,6,9,0,*?*?*?*?*?*?*?*?*?*?*?*?*?*?*?*?*?*?*?*?*?*?,8.4,4.5,76,102508,688,1366,299,374.9,333.5,206.9,40089,34577,23199,4698,190,1.0,6,3,9999,99999,9,999999999,0.0,999,999,99
3022,4,6,10,0,*?*?*?*?*?*?*?*?*?*?*?*?*?*?*?*?*?*?*?*?*?*?,10.1,5.6,74,102508,811,1366,307,449.7,339.3,248.2,48358,35996,27452,6144,200,1.0,6,3,9999,99999,9,999999999,0.0,999,999,99
3022,4,6,11,0,*?*?*?*?*?*?*?*?*?*?*?*?*?*?*?*?*?*?*?*?*?*?,10.4,5.5,71,102508,887,1365,308,496.1,342.0,273.9,53548,36615,30039,7265,210,0.5,6,3,9999,99999,9,999999999,0.0,999,999,99
3022,4,6,12,0,*?*?*?*?*?*?*?*?*?*?*?*?*?*?*?*?*?*?*?*?*?*?,12.1,6.1,66,102508,912,1366,316,511.1,342.8,282.1,55234,36783,30868,7677,220,0.5,6,3,9999,99999,9,999999999,0.0,999,999,99
3022,4,6,13,0,*?*?*?*?*?*?*?*?*?*?*?*?*?*?*?*?*?*?*?*?*?*?,12.2,6.4,68,102508,883,1365,317,493.6,341.9,272.4,53262,36585,29898,7198,207,1.5,6,3,9999,99999,9,999999999,0.0,999,999,99
3022,4,6,14,0,*?*?*?*?*?*?*?*?*?*?*?*?*?*?*?*?*?*?*?*?*?*?,12.6,6.7,67,102508,803,1366,327,339.3,145.4,253.8,37099,15200,28386,6771,193,1.0,8,4,9999,99999,9,999999999,0.0,999,999,99
3022,4,6,15,0,*?*?*?*?*?*?*?*?*?*?*?*?*?*?*?*?*?*?*?*?*?*?,12.2,6.9,70,102508,676,1365,325,280.7,142.8,210.0,30619,14612,23629,5208,180,1.0,8,4,9999,99999,9,999999999,0.0,999,999,99
3022,4,6,16,0,*?*?*?*?*?*?*?*?*?*?*?*?*?*?*?*?*?*?*?*?*?*?,12.3,7.9,74,102508,513,1366,326,204.9,137.5,153.3,22296,13328,17401,3543,167,1.5,8,4,9999,99999,9,999999999,0.0,999,999,99
3022,4,6,17,0,*?*?*?*?*?*?*?*?*?*?*?*?*?*?*?*?*?*?*?*?*?*?,12.0,7.9,75,102508,323,1366,325,116.9,124.6,87.4,12737,10427,10078,1904,153,1.0,8,4,9999,99999,9,999999999,0.0,999,999,99
3022,4,6,18,0,*?*?*?*?*?*?*?*?*?*?*?*?*?*?*?*?*?*?*?*?*?*?,11.6,7.1,74,102508,120,1369,327,17.2,26.1,14.9,1964,1364,1842,309,140,1.0,9,5,9999,99999,9,999999999,0.0,999,999,99
3022,4,6,19,0,*?*?*?*?*?*?*?*?*?*?*?*?*?*?*?*?*?*?*?*?*?*?,9.8,7.6,86,102508,0,-0,323,0.0,-0.0,0.0,0,0,0,0,132,1.0,10,5,9999,99999,9,999999999,0.0,999,999,99
3022,4,6,20,0,*?*?*?*?*?*?*?*?*?*?*?*?*?*?*?*?*?*?*?*?*?*?,7.8,5.8,87,102508,0,-0,314,0.0,-0.0,0.0,0,0,0,0,123,1.0,10,5,9999,99999,9,999999999,0.0,999,999,99
3022,4,6,21,0,*?*?*?*?*?*?*?*?*?*?*?*?*?*?*?*?*?*?*?*?*?*?,7.5,6.2,91,102508,0,-0,313,0.0,-0.0,0.0,0,0,0,0,115,0.5,10,5,9999,99999,9,999999999,0.0,999,999,99
3022,4,6,22,0,*?*?*?*?*?*?*?*?*?*?*?*?*?*?*?*?*?*?*?*?*?*?,6.8,5.0,88,102508,0,-0,310,0.0,-0.0,0.0,0,0,0,0,107,0.5,10,5,9999,99999,9,999999999,0.0,999,999,99
3022,4,6,23,0,*?*?*?*?*?*?*?*?*?*?*?*?*?*?*?*?*?*?*?*?*?*?,6.1,5.0,92,102508,0,-0,307,0.0,-0.0,0.0,0,0,0,0,98,1.0,10,5,9999,99999,9,999999999,0.0,999,999,99
3022,4,6,24,0,*?*?*?*?*?*?*?*?*?*?*?*?*?*?*?*?*?*?*?*?*?*?,8.3,6.2,87,102508,0,-0,316,0.0,-0.0,0.0,0,0,0,0,140,1.0,10,5,9999,99999,9,999999999,0.0,999,999,99
3022,4,7,1,0,*?*?*?*?*?*?*?*?*?*?*?*?*?*?*?*?*?*?*?*?*?*?,3.4,3.4,100,101745,0,-0,295,0.0,-0.0,0.0,0,0,0,0,90,1.0,10,5,9999,99999,9,999999999,0.0,999,999,99
3022,4,7,2,0,*?*?*?*?*?*?*?*?*?*?*?*?*?*?*?*?*?*?*?*?*?*?,1.9,1.9,100,101745,0,-0,289,0.0,-0.0,0.0,0,0,0,0,90,0.5,10,5,9999,99999,9,999999999,0.0,999,999,99
3022,4,7,3,0,*?*?*?*?*?*?*?*?*?*?*?*?*?*?*?*?*?*?*?*?*?*?,1.6,1.5,100,101745,0,-0,288,0.0,-0.0,0.0,0,0,0,0,90,1.0,10,5,9999,99999,9,999999999,0.0,999,999,99
3022,4,7,4,0,*?*?*?*?*?*?*?*?*?*?*?*?*?*?*?*?*?*?*?*?*?*?,1.3,1.3,100,101745,0,-0,287,0.0,-0.0,0.0,0,0,0,0,90,0.5,10,5,9999,99999,9,999999999,0.0,999,999,99
3022,4,7,5,0,*?*?*?*?*?*?*?*?*?*?*?*?*?*?*?*?*?*?*?*?*?*?,1.1,1.0,100,101745,0,-0,267,0.0,-0.0,0.0,0,0,0,0,90,0.5,6,3,9999,99999,9,999999999,0.0,999,999,99
3022,4,7,6,0,*?*?*?*?*?*?*?*?*?*?*?*?*?*?*?*?*?*?*?*?*?*?,1.3,1.3,100,101745,143,1369,273,39.5,134.9,25.4,4234,7132,3586,442,90,0.5,7,4,9999,99999,9,999999999,0.0,999,999,99
3022,4,7,7,0,*?*?*?*?*?*?*?*?*?*?*?*?*?*?*?*?*?*?*?*?*?*?,1.7,1.7,100,101745,345,1363,265,178.1,369.4,84.6,18536,30591,10887,1564,97,0.5,5,3,9999,99999,9,999999999,0.0,999,999,99
3022,4,7,8,0,*?*?*?*?*?*?*?*?*?*?*?*?*?*?*?*?*?*?*?*?*?*?,3.4,3.4,100,101745,534,1365,264,318.0,517.9,115.4,33810,49444,14811,2221,103,0.5,3,2,9999,99999,9,999999999,0.0,999,999,99
3022,4,7,9,0,*?*?*?*?*?*?*?*?*?*?*?*?*?*?*?*?*?*?*?*?*?*?,5.4,4.5,100,101745,695,1365,273,428.5,536.1,155.5,45747,53886,19404,3275,110,1.0,3,2,9999,99999,9,999999999,0.0,999,999,99
3022,4,7,10,0,*?*?*?*?*?*?*?*?*?*?*?*?*?*?*?*?*?*?*?*?*?*?,6.6,3.8,89,101745,818,1365,272,517.4,580.4,169.7,53775,57790,22089,3903,117,1.0,2,1,9999,99999,9,999999999,0.0,999,999,99
3022,4,7,11,0,*?*?*?*?*?*?*?*?*?*?*?*?*?*?*?*?*?*?*?*?*?*?,7.5,2.5,76,101745,894,1365,279,565.0,549.6,205.1,60744,56804,24778,5225,123,0.5,3,2,9999,99999,9,999999999,0.0,999,999,99
3022,4,7,12,0,*?*?*?*?*?*?*?*?*?*?*?*?*?*?*?*?*?*?*?*?*?*?,8.5,1.5,66,101745,918,1365,287,570.2,498.4,234.9,60690,51530,27676,6233,130,0.5,4,2,9999,99999,9,999999999,0.0,999,999,99
3022,4,7,13,0,*?*?*?*?*?*?*?*?*?*?*?*?*?*?*?*?*?*?*?*?*?*?,8.5,1.3,66,101745,889,1365,276,566.8,584.8,185.9,59063,58590,23807,4628,125,1.5,2,1,9999,99999,9,999999999,0.0,999,999,99
3022,4,7,14,0,*?*?*?*?*?*?*?*?*?*?*?*?*?*?*?*?*?*?*?*?*?*?,8.6,2.5,70,101745,809,1366,298,448.6,339.2,247.6,48235,35979,27390,6120,120,1.0,6,3,9999,99999,9,999999999,0.0,999,999,99
3022,4,7,15,0,*?*?*?*?*?*?*?*?*?*?*?*?*?*?*?*?*?*?*?*?*?*?,9.0,2.1,66,101745,682,1364,300,371.7,333.2,205.2,39741,34503,23015,4646,115,1.0,6,3,9999,99999,9,999999999,0.0,999,999,99
3022,4,7,16,0,*?*?*?*?*?*?*?*?*?*?*?*?*?*?*?*?*?*?*?*?*?*?,8.8,2.7,70,101745,519,1366,314,156.8,54.9,135.9,17216,5220,15326,3852,110,1.5,9,5,9999,99999,9,999999999,0.0,999,999,99
3022,4,7,17,0,*?*?*?*?*?*?*?*?*?*?*?*?*?*?*?*?*?*?*?*?*?*?,8.2,2.3,72,101745,329,1366,306,119.7,125.3,89.6,13046,10559,10318,1954,105,1.0,8,4,9999,99999,9,999999999,0.0,999,999,99
3022,4,7,18,0,*?*?*?*?*?*?*?*?*?*?*?*?*?*?*?*?*?*?*?*?*?*?,7.8,2.7,75,101745,126,1366,295,33.7,163.4,18.6,3507,8993,2993,347,100,1.0,6,3,9999,99999,9,999999999,0.0,999,999,99
3022,4,7,19,0,*?*?*?*?*?*?*?*?*?*?*?*?*?*?*?*?*?*?*?*?*?*?,6.1,3.6,91,101745,0,-0,307,0.0,-0.0,0.0,0,0,0,0,97,1.0,10,5,9999,99999,9,999999999,0.0,999,999,99
3022,4,7,20,0,*?*?*?*?*?*?*?*?*?*?*?*?*?*?*?*?*?*?*?*?*?*?,5.1,3.6,98,101745,0,-0,302,0.0,-0.0,0.0,0,0,0,0,93,1.0,10,5,9999,99999,9,999999999,0.0,999,999,99
3022,4,7,21,0,*?*?*?*?*?*?*?*?*?*?*?*?*?*?*?*?*?*?*?*?*?*?,4.0,2.5,97,101745,0,-0,298,0.0,-0.0,0.0,0,0,0,0,90,0.5,10,5,9999,99999,9,999999999,0.0,999,999,99
3022,4,7,22,0,*?*?*?*?*?*?*?*?*?*?*?*?*?*?*?*?*?*?*?*?*?*?,3.2,2.5,100,101745,0,-0,294,0.0,-0.0,0.0,0,0,0,0,87,0.5,10,5,9999,99999,9,999999999,0.0,999,999,99
3022,4,7,23,0,*?*?*?*?*?*?*?*?*?*?*?*?*?*?*?*?*?*?*?*?*?*?,3.7,2.5,99,101745,0,-0,297,0.0,-0.0,0.0,0,0,0,0,83,1.0,10,5,9999,99999,9,999999999,0.0,999,999,99
3022,4,7,24,0,*?*?*?*?*?*?*?*?*?*?*?*?*?*?*?*?*?*?*?*?*?*?,5.4,5.1,100,101745,0,-0,303,0.0,-0.0,0.0,0,0,0,0,90,1.0,10,5,9999,99999,9,999999999,0.0,999,999,99
3022,4,8,1,0,*?*?*?*?*?*?*?*?*?*?*?*?*?*?*?*?*?*?*?*?*?*?,4.4,-0.4,70,100665,0,-0,300,0.0,-0.0,0.0,0,0,0,0,80,1.0,10,5,9999,99999,9,999999999,0.0,999,999,99
3022,4,8,2,0,*?*?*?*?*?*?*?*?*?*?*?*?*?*?*?*?*?*?*?*?*?*?,4.4,-1.7,63,100665,0,-0,300,0.0,-0.0,0.0,0,0,0,0,80,0.5,10,5,9999,99999,9,999999999,0.0,999,999,99
3022,4,8,3,0,*?*?*?*?*?*?*?*?*?*?*?*?*?*?*?*?*?*?*?*?*?*?,4.8,-2.2,59,100665,0,-0,302,0.0,-0.0,0.0,0,0,0,0,80,1.0,10,5,9999,99999,9,999999999,0.0,999,999,99
3022,4,8,4,0,*?*?*?*?*?*?*?*?*?*?*?*?*?*?*?*?*?*?*?*?*?*?,4.5,-1.7,62,100665,0,-0,301,0.0,-0.0,0.0,0,0,0,0,80,0.5,10,5,9999,99999,9,999999999,0.0,999,999,99
3022,4,8,5,0,*?*?*?*?*?*?*?*?*?*?*?*?*?*?*?*?*?*?*?*?*?*?,4.2,-1.3,65,100665,0,-0,272,0.0,-0.0,0.0,0,0,0,0,80,0.5,5,3,9999,99999,9,999999999,0.0,999,999,99
3022,4,8,6,0,*?*?*?*?*?*?*?*?*?*?*?*?*?*?*?*?*?*?*?*?*?*?,4.6,-1.1,65,100665,151,1367,285,44.0,142.1,28.3,4688,7755,3948,495,80,0.5,7,4,9999,99999,9,999999999,0.0,999,999,99
3022,4,8,7,0,*?*?*?*?*?*?*?*?*?*?*?*?*?*?*?*?*?*?*?*?*?*?,4.8,-1.5,62,100665,353,1363,275,183.3,371.6,87.1,19068,31044,11177,1613,82,0.5,5,3,9999,99999,9,999999999,0.0,999,999,99
3022,4,8,8,0,*?*?*?*?*?*?*?*?*?*?*?*?*?*?*?*?*?*?*?*?*?*?,5.7,-0.8,61,100665,541,1363,273,316.8,469.5,130.5,33320,44913,16392,2550,83,0.5,4,2,9999,99999,9,999999999,0.0,999,999,99
3022,4,8,9,0,*?*?*?*?*?*?*?*?*?*?*?*?*?*?*?*?*?*?*?*?*?*?,7.8,-0.0,56,100665,702,1364,272,437.5,571.4,143.5,45302,56002,19183,2996,85,1.0,2,1,9999,99999,9,999999999,0.0,999,999,99
3022,4,8,10,0,*?*?*?*?*?*?*?*?*?*?*?*?*?*?*?*?*?*?*?*?*?*?,8.9,-0.0,53,100665,824,1364,265,523.9,606.8,157.2,54804,60746,20811,3692,87,1.0,0,0,9999,99999,9,999999999,0.0,999,999,99
3022,4,8,11,0,*?*?*?*?*?*?*?*?*?*?*?*?*?*?*?*?*?*?*?*?*?*?,10.2,0.2,49,100665,900,1364,270,576.6,611.6,173.0,60474,61612,22515,4425,88,0.5,0,0,9999,99999,9,999999999,0.0,999,999,99
3022,4,8,12,0,*?*?*?*?*?*?*?*?*?*?*?*?*?*?*?*?*?*?*?*?*?*?,10.5,1.0,51,100665,924,1364,273,593.3,613.0,178.0,62282,61844,23043,4698,90,0.5,0,0,9999,99999,9,999999999,0.0,999,999,99
3022,4,8,13,0,*?*?*?*?*?*?*?*?*?*?*?*?*?*?*?*?*?*?*?*?*?*?,10.3,1.9,55,100665,895,1364,310,452.0,245.9,290.6,48617,26331,31648,7849,88,1.5,7,4,9999,99999,9,999999999,0.0,999,999,99
3022,4,8,14,0,*?*?*?*?*?*?*?*?*?*?*?*?*?*?*?*?*?*?*?*?*?*?,10.5,2.3,55,100665,814,1364,275,516.9,606.1,155.1,54061,60615,20582,3607,87,1.0,0,0,9999,99999,9,999999999,0.0,999,999,99
3022,4,8,15,0,*?*?*?*?*?*?*?*?*?*?*?*?*?*?*?*?*?*?*?*?*?*?,10.6,0.8,50,100665,688,1364,278,429.0,589.5,131.7,44606,57826,17904,2755,85,1.0,1,0,9999,99999,9,999999999,0.0,999,999,99
3022,4,8,16,0,*?*?*?*?*?*?*?*?*?*?*?*?*?*?*?*?*?*?*?*?*?*?,10.6,1.3,51,100665,524,1363,285,314.5,549.7,103.1,32411,51324,14395,1965,83,1.5,2,1,9999,99999,9,999999999,0.0,999,999,99
3022,4,8,17,0,*?*?*?*?*?*?*?*?*?*?*?*?*?*?*?*?*?*?*?*?*?*?,10.3,2.1,56,100665,335,1365,285,183.1,501.4,60.1,18861,41388,8862,1101,82,1.0,2,1,9999,99999,9,999999999,0.0,999,999,99
3022,4,8,18,0,*?*?*?*?*?*?*?*?*?*?*?*?*?*?*?*?*?*?*?*?*?*?,9.6,0.8,54,100665,132,1363,307,33.8,124.5,21.7,3653,6300,3116,375,80,1.0,7,4,9999,99999,9,999999999,0.0,999,999,99
3022,4,8,19,0,*?*?*?*?*?*?*?*?*?*?*?*?*?*?*?*?*?*?*?*?*?*?,8.5,0.8,58,100665,0,-0,318,0.0,-0.0,0.0,0,0,0,0,82,1.0,10,5,9999,99999,9,999999999,0.0,999,999,99
3022,4,8,20,0,*?*?*?*?*?*?*?*?*?*?*?*?*?*?*?*?*?*?*?*?*?*?,7.3,1.0,63,100665,0,-0,313,0.0,-0.0,0.0,0,0,0,0,83,1.0,10,5,9999,99999,9,999999999,0.0,999,999,99
3022,4,8,21,0,*?*?*?*?*?*?*?*?*?*?*?*?*?*?*?*?*?*?*?*?*?*?,7.2,1.5,66,100665,0,-0,312,0.0,-0.0,0.0,0,0,0,0,85,0.5,10,5,9999,99999,9,999999999,0.0,999,999,99
3022,4,8,22,0,*?*?*?*?*?*?*?*?*?*?*?*?*?*?*?*?*?*?*?*?*?*?,6.1,0.6,67,100665,0,-0,307,0.0,-0.0,0.0,0,0,0,0,87,0.5,10,5,9999,99999,9,999999999,0.0,999,999,99
3022,4,8,23,0,*?*?*?*?*?*?*?*?*?*?*?*?*?*?*?*?*?*?*?*?*?*?,6.4,2.3,73,100665,0,-0,308,0.0,-0.0,0.0,0,0,0,0,88,1.0,10,5,9999,99999,9,999999999,0.0,999,999,99
3022,4,8,24,0,*?*?*?*?*?*?*?*?*?*?*?*?*?*?*?*?*?*?*?*?*?*?,4.2,1.0,79,100665,0,-0,299,0.0,-0.0,0.0,0,0,0,0,80,1.0,10,5,9999,99999,9,999999999,0.0,999,999,99
3022,4,9,1,0,*?*?*?*?*?*?*?*?*?*?*?*?*?*?*?*?*?*?*?*?*?*?,5.9,3.2,83,100264,0,-0,306,0.0,-0.0,0.0,0,0,0,0,85,1.0,10,5,9999,99999,9,999999999,0.0,999,999,99
3022,4,9,2,0,*?*?*?*?*?*?*?*?*?*?*?*?*?*?*?*?*?*?*?*?*?*?,5.3,3.6,89,100264,0,-0,303,0.0,-0.0,0.0,0,0,0,0,80,0.5,10,5,9999,99999,9,999999999,0.0,999,999,99
3022,4,9,3,0,*?*?*?*?*?*?*?*?*?*?*?*?*?*?*?*?*?*?*?*?*?*?,5.2,4.1,92,100264,0,-0,303,0.0,-0.0,0.0,0,0,0,0,75,1.0,10,5,9999,99999,9,999999999,0.0,999,999,99
3022,4,9,4,0,*?*?*?*?*?*?*?*?*?*?*?*?*?*?*?*?*?*?*?*?*?*?,5.1,3.8,91,100264,0,-0,302,0.0,-0.0,0.0,0,0,0,0,70,0.5,10,5,9999,99999,9,999999999,0.0,999,999,99
3022,4,9,5,0,*?*?*?*?*?*?*?*?*?*?*?*?*?*?*?*?*?*?*?*?*?*?,5.0,3.2,89,100264,0,-0,298,0.0,-0.0,0.0,0,0,0,0,65,0.5,9,5,9999,99999,9,999999999,0.0,999,999,99
3022,4,9,6,0,*?*?*?*?*?*?*?*?*?*?*?*?*?*?*?*?*?*?*?*?*?*?,4.8,3.6,92,100264,159,1366,301,17.8,0.0,17.8,2111,-0,2113,691,60,0.5,10,5,9999,99999,9,999999999,0.0,999,999,99
3022,4,9,7,0,*?*?*?*?*?*?*?*?*?*?*?*?*?*?*?*?*?*?*?*?*?*?,5.5,3.6,87,100264,361,1364,304,58.6,0.0,58.6,6822,0,6838,2345,65,0.5,10,5,9999,99999,9,999999999,0.0,999,999,99
3022,4,9,8,0,*?*?*?*?*?*?*?*?*?*?*?*?*?*?*?*?*?*?*?*?*?*?,6.2,3.6,83,100264,549,1364,307,96.4,0.0,96.4,11304,0,11340,4119,70,0.5,10,5,9999,99999,9,999999999,0.0,999,999,99
3022,4,9,9,0,*?*?*?*?*?*?*?*?*?*?*?*?*?*?*?*?*?*?*?*?*?*?,8.1,5.0,81,100264,709,1364,311,223.6,57.2,193.9,24603,5691,21844,6041,75,1.0,9,5,9999,99999,9,999999999,0.0,999,999,99
3022,4,9,10,0,*?*?*?*?*?*?*?*?*?*?*?*?*?*?*?*?*?*?*?*?*?*?,9.1,5.9,80,100264,831,1364,316,266.4,58.1,230.9,29344,5864,26016,7718,80,1.0,9,5,9999,99999,9,999999999,0.0,999,999,99
3022,4,9,11,0,*?*?*?*?*?*?*?*?*?*?*?*?*?*?*?*?*?*?*?*?*?*?,9.6,6.2,79,100264,906,1363,318,292.8,58.6,253.9,32282,5942,28597,8907,85,0.5,9,5,9999,99999,9,999999999,0.0,999,999,99
3022,4,9,12,0,*?*?*?*?*?*?*?*?*?*?*?*?*?*?*?*?*?*?*?*?*?*?,10.1,6.1,76,100264,930,1363,320,301.2,58.7,261.1,33210,5962,29412,9313,90,0.5,9,5,9999,99999,9,999999999,0.0,999,999,99
3022,4,9,13,0,*?*?*?*?*?*?*?*?*?*?*?*?*?*?*?*?*?*?*?*?*?*?,10.3,5.1,70,100264,901,1364,321,290.8,58.5,252.1,32061,5936,28404,8814,90,1.5,9,5,9999,99999,9,999999999,0.0,999,999,99
3022,4,9,14,0,*?*?*?*?*?*?*?*?*?*?*?*?*?*?*?*?*?*?*?*?*?*?,10.5,5.5,71,100264,820,1363,322,262.6,58.1,227.6,28919,5851,25642,7556,90,1.0,9,5,9999,99999,9,999999999,0.0,999,999,99
3022,4,9,15,0,*?*?*?*?*?*?*?*?*?*?*?*?*?*?*?*?*?*?*?*?*?*?,10.3,4.1,65,100264,693,1362,321,218.3,57.1,189.2,24009,5664,21320,5846,90,1.0,9,5,9999,99999,9,999999999,0.0,999,999,99
3022,4,9,16,0,*?*?*?*?*?*?*?*?*?*?*?*?*?*?*?*?*?*?*?*?*?*?,10.6,4.8,67,100264,530,1363,322,161.0,55.1,139.6,17682,5261,15737,3976,90,1.5,9,5,9999,99999,9,999999999,0.0,999,999,99
3022,4,9,17,0,*?*?*?*?*?*?*?*?*?*?*?*?*?*?*?*?*?*?*?*?*?*?,10.2,5.3,71,100264,341,1365,325,54.5,0.0,54.5,6345,0,6360,2168,90,1.0,10,5,9999,99999,9,999999999,0.0,999,999,99
3022,4,9,18,0,*?*?*?*?*?*?*?*?*?*?*?*?*?*?*?*?*?*?*?*?*?*?,9.8,6.1,78,100264,138,1360,323,13.7,0.0,13.7,1638,-0,1638,534,90,1.0,10,5,9999,99999,9,999999999,0.0,999,999,99
3022,4,9,19,0,*?*?*?*?*?*?*?*?*?*?*?*?*?*?*?*?*?*?*?*?*?*?,9.0,5.9,81,100264,0,-0,319,0.0,-0.0,0.0,0,0,0,0,87,1.0,10,5,9999,99999,9,999999999,0.0,999,999,99
3022,4,9,20,0,*?*?*?*?*?*?*?*?*?*?*?*?*?*?*?*?*?*?*?*?*?*?,7.4,5.8,89,100264,0,-0,312,0.0,-0.0,0.0,0,0,0,0,83,1.0,10,5,9999,99999,9,999999999,0.0,999,999,99
3022,4,9,21,0,*?*?*?*?*?*?*?*?*?*?*?*?*?*?*?*?*?*?*?*?*?*?,6.9,5.9,93,100264,0,-0,310,0.0,-0.0,0.0,0,0,0,0,80,0.5,10,5,9999,99999,9,999999999,0.0,999,999,99
3022,4,9,22,0,*?*?*?*?*?*?*?*?*?*?*?*?*?*?*?*?*?*?*?*?*?*?,6.7,5.8,94,100264,0,-0,309,0.0,-0.0,0.0,0,0,0,0,77,0.5,10,5,9999,99999,9,999999999,0.0,999,999,99
3022,4,9,23,0,*?*?*?*?*?*?*?*?*?*?*?*?*?*?*?*?*?*?*?*?*?*?,6.5,5.5,93,100264,0,-0,308,0.0,-0.0,0.0,0,0,0,0,73,1.0,10,5,9999,99999,9,999999999,0.0,999,999,99
3022,4,9,24,0,*?*?*?*?*?*?*?*?*?*?*?*?*?*?*?*?*?*?*?*?*?*?,6.6,2.7,76,100264,0,-0,309,0.0,-0.0,0.0,0,0,0,0,90,1.0,10,5,9999,99999,9,999999999,0.0,999,999,99
3022,4,10,1,0,*?*?*?*?*?*?*?*?*?*?*?*?*?*?*?*?*?*?*?*?*?*?,5.4,4.6,93,100251,0,-0,304,0.0,-0.0,0.0,0,0,0,0,70,1.0,10,5,9999,99999,9,999999999,0.0,999,999,99
3022,4,10,2,0,*?*?*?*?*?*?*?*?*?*?*?*?*?*?*?*?*?*?*?*?*?*?,4.9,4.1,94,100251,0,-0,301,0.0,-0.0,0.0,0,0,0,0,70,0.5,10,5,9999,99999,9,999999999,0.0,999,999,99
3022,4,10,3,0,*?*?*?*?*?*?*?*?*?*?*?*?*?*?*?*?*?*?*?*?*?*?,5.4,4.1,91,100251,0,-0,304,0.0,-0.0,0.0,0,0,0,0,70,1.0,10,5,9999,99999,9,999999999,0.0,999,999,99
3022,4,10,4,0,*?*?*?*?*?*?*?*?*?*?*?*?*?*?*?*?*?*?*?*?*?*?,4.8,3.6,90,100251,0,-0,301,0.0,-0.0,0.0,0,0,0,0,70,0.5,10,5,9999,99999,9,999999999,0.0,999,999,99
3022,4,10,5,0,*?*?*?*?*?*?*?*?*?*?*?*?*?*?*?*?*?*?*?*?*?*?,4.8,3.9,93,100251,0,-0,297,0.0,-0.0,0.0,0,0,0,0,70,0.5,9,5,9999,99999,9,999999999,0.0,999,999,99
3022,4,10,6,0,*?*?*?*?*?*?*?*?*?*?*?*?*?*?*?*?*?*?*?*?*?*?,4.8,2.7,85,100251,167,1365,297,33.7,36.7,29.2,3771,2278,3512,613,70,0.5,9,5,9999,99999,9,999999999,0.0,999,999,99
3022,4,10,7,0,*?*?*?*?*?*?*?*?*?*?*?*?*?*?*?*?*?*?*?*?*?*?,5.6,2.5,80,100251,369,1364,300,104.5,51.4,90.6,11464,4533,10236,2411,75,0.5,9,5,9999,99999,9,999999999,0.0,999,999,99
3022,4,10,8,0,*?*?*?*?*?*?*?*?*?*?*?*?*?*?*?*?*?*?*?*?*?*?,6.4,2.3,74,100251,556,1363,304,170.1,55.5,147.5,18690,5342,16627,4253,80,0.5,9,5,9999,99999,9,999999999,0.0,999,999,99
3022,4,10,9,0,*?*?*?*?*?*?*?*?*?*?*?*?*?*?*?*?*?*?*?*?*?*?,7.3,2.5,70,100251,716,1363,307,226.2,57.3,196.1,24885,5703,22092,6133,85,1.0,9,5,9999,99999,9,999999999,0.0,999,999,99
3022,4,10,10,0,*?*?*?*?*?*?*?*?*?*?*?*?*?*?*?*?*?*?*?*?*?*?,8.2,1.5,62,100251,837,1362,317,154.7,0.0,154.7,18443,0,18519,7263,90,1.0,10,5,9999,99999,9,999999999,0.0,999,999,99
3022,4,10,11,0,*?*?*?*?*?*?*?*?*?*?*?*?*?*?*?*?*?*?*?*?*?*?,8.2,1.3,61,100251,912,1362,317,169.9,0.0,169.9,20345,0,20434,8135,95,0.5,10,5,9999,99999,9,999999999,0.0,999,999,99
3022,4,10,12,0,*?*?*?*?*?*?*?*?*?*?*?*?*?*?*?*?*?*?*?*?*?*?,8.7,2.5,64,100251,936,1362,319,174.7,0.0,174.7,20945,0,21038,8409,100,0.5,10,5,9999,99999,9,999999999,0.0,999,999,99
3022,4,10,13,0,*?*?*?*?*?*?*?*?*?*?*?*?*?*?*?*?*?*?*?*?*?*?,9.2,2.1,60,100251,906,1362,321,168.7,0.0,168.7,20189,0,20277,8064,98,1.5,10,5,9999,99999,9,999999999,0.0,999,999,99
3022,4,10,14,0,*?*?*?*?*?*?*?*?*?*?*?*?*?*?*?*?*?*?*?*?*?*?,9.2,2.5,62,100251,825,1362,321,152.4,0.0,152.4,18145,0,18220,7127,97,1.0,10,5,9999,99999,9,999999999,0.0,999,999,99
3022,4,10,15,0,*?*?*?*?*?*?*?*?*?*?*?*?*?*?*?*?*?*?*?*?*?*?,9.1,2.5,63,100251,699,1362,320,126.9,0.0,126.9,14993,0,15049,5706,95,1.0,10,5,9999,99999,9,999999999,0.0,999,999,99
3022,4,10,16,0,*?*?*?*?*?*?*?*?*?*?*?*?*?*?*?*?*?*?*?*?*?*?,9.2,1.5,58,100251,536,1363,321,93.9,0.0,93.9,11000,0,11034,3992,93,1.5,10,5,9999,99999,9,999999999,0.0,999,999,99
3022,4,10,17,0,*?*?*?*?*?*?*?*?*?*?*?*?*?*?*?*?*?*?*?*?*?*?,9.1,3.9,70,100251,346,1361,320,55.7,0.0,55.7,6486,0,6501,2219,92,1.0,10,5,9999,99999,9,999999999,0.0,999,999,99
3022,4,10,18,0,*?*?*?*?*?*?*?*?*?*?*?*?*?*?*?*?*?*?*?*?*?*?,8.6,4.8,77,100251,144,1359,318,14.9,0.0,14.9,1781,-0,1782,581,90,1.0,10,5,9999,99999,9,999999999,0.0,999,999,99
3022,4,10,19,0,*?*?*?*?*?*?*?*?*?*?*?*?*?*?*?*?*?*?*?*?*?*?,7.7,4.1,78,100251,0,-0,314,0.0,-0.0,0.0,0,0,0,0,87,1.0,10,5,9999,99999,9,999999999,0.0,999,999,99
3022,4,10,20,0,*?*?*?*?*?*?*?*?*?*?*?*?*?*?*?*?*?*?*?*?*?*?,6.9,4.1,82,100251,0,-0,310,0.0,-0.0,0.0,0,0,0,0,83,1.0,10,5,9999,99999,9,999999999,0.0,999,999,99
3022,4,10,21,0,*?*?*?*?*?*?*?*?*?*?*?*?*?*?*?*?*?*?*?*?*?*?,7.0,3.6,78,100251,0,-0,311,0.0,-0.0,0.0,0,0,0,0,80,0.5,10,5,9999,99999,9,999999999,0.0,999,999,99
3022,4,10,22,0,*?*?*?*?*?*?*?*?*?*?*?*?*?*?*?*?*?*?*?*?*?*?,5.8,2.7,79,100251,0,-0,306,0.0,-0.0,0.0,0,0,0,0,77,0.5,10,5,9999,99999,9,999999999,0.0,999,999,99
3022,4,10,23,0,*?*?*?*?*?*?*?*?*?*?*?*?*?*?*?*?*?*?*?*?*?*?,6.1,2.1,74,100251,0,-0,307,0.0,-0.0,0.0,0,0,0,0,73,1.0,10,5,9999,99999,9,999999999,0.0,999,999,99
3022,4,10,24,0,*?*?*?*?*?*?*?*?*?*?*?*?*?*?*?*?*?*?*?*?*?*?,6.3,5.0,91,100251,0,-0,307,0.0,-0.0,0.0,0,0,0,0,70,1.0,10,5,9999,99999,9,999999999,0.0,999,999,99
3022,4,11,1,0,*?*?*?*?*?*?*?*?*?*?*?*?*?*?*?*?*?*?*?*?*?*?,5.9,3.6,85,99501.7,0,-0,306,0.0,-0.0,0.0,0,0,0,0,73,1.0,10,5,9999,99999,9,999999999,0.0,999,999,99
3022,4,11,2,0,*?*?*?*?*?*?*?*?*?*?*?*?*?*?*?*?*?*?*?*?*?*?,5.4,4.1,91,99501.7,0,-0,304,0.0,-0.0,0.0,0,0,0,0,77,0.5,10,5,9999,99999,9,999999999,0.0,999,999,99
3022,4,11,3,0,*?*?*?*?*?*?*?*?*?*?*?*?*?*?*?*?*?*?*?*?*?*?,5.3,4.3,92,99501.7,0,-0,303,0.0,-0.0,0.0,0,0,0,0,80,1.0,10,5,9999,99999,9,999999999,0.0,999,999,99
3022,4,11,4,0,*?*?*?*?*?*?*?*?*?*?*?*?*?*?*?*?*?*?*?*?*?*?,5.2,4.3,93,99501.7,0,-0,303,0.0,-0.0,0.0,0,0,0,0,83,0.5,10,5,9999,99999,9,999999999,0.0,999,999,99
3022,4,11,5,0,*?*?*?*?*?*?*?*?*?*?*?*?*?*?*?*?*?*?*?*?*?*?,5.6,4.5,91,99501.7,0,-0,304,0.0,-0.0,0.0,0,0,0,0,87,0.5,10,5,9999,99999,9,999999999,0.0,999,999,99
3022,4,11,6,0,*?*?*?*?*?*?*?*?*?*?*?*?*?*?*?*?*?*?*?*?*?*?,5.9,4.1,88,99501.7,175,1365,297,48.4,95.2,36.2,5195,5461,4462,644,90,0.5,8,4,9999,99999,9,999999999,0.0,999,999,99
[truncated: 1,082,793 more chars]
