# Supplementary material for: Future weather dataset for fourteen UK sites
Source: Data Brief. 2016 Aug 3;8:1308–10. doi: 10.1016/j.dib.2016.07.057 (PMC4990658; doi:10.1016/j.dib.2016.07.057)
Supplement: Supplementary file 2 — Supplementary material [file mmc2.zip › 01_90th_PET_2050s_01 Belfast.epw]

LOCATION,1300540,-,UK,WG data,03917,54.66,-6.23,0,20
DESIGN CONDITIONS,0
TYPICAL/EXTREME PERIODS,0
GROUND TEMPERATURES,1,1.0,,,,7.8,10.3,13.1,15.0,17.5,17.7,16.5,14.0,11.0,8.3,6.6,6.4
HOLIDAYS/DAYLIGHT SAVINGS,No,0,0,0
COMMENTS 1,created by using UKCP09 weather generator outputs
COMMENTS 2,wind speed wind direction and pressure based on observations at station id 03917
DATA PERIODS,1,1,Data,Sunday,1/1,12/31
3010,1,1,1,0,*?*?*?*?*?*?*?*?*?*?*?*?*?*?*?*?*?*?*?*?*?*?,2.8,2.9,100,100569,0,-0,293,0.0,-0.0,0.0,0,0,0,0,227,6.7,10,5,9999,99999,9,999999999,0.0,999,999,99
3010,1,1,2,0,*?*?*?*?*?*?*?*?*?*?*?*?*?*?*?*?*?*?*?*?*?*?,2.6,2.7,100,100569,0,-0,292,0.0,-0.0,0.0,0,0,0,0,223,5.7,10,5,9999,99999,9,999999999,0.0,999,999,99
3010,1,1,3,0,*?*?*?*?*?*?*?*?*?*?*?*?*?*?*?*?*?*?*?*?*?*?,1.5,1.5,100,100569,0,-0,287,0.0,-0.0,0.0,0,0,0,0,220,5.7,10,5,9999,99999,9,999999999,0.0,999,999,99
3010,1,1,4,0,*?*?*?*?*?*?*?*?*?*?*?*?*?*?*?*?*?*?*?*?*?*?,1.0,1.0,100,100569,0,-0,285,0.0,-0.0,0.0,0,0,0,0,217,5.2,10,5,9999,99999,9,999999999,0.0,999,999,99
3010,1,1,5,0,*?*?*?*?*?*?*?*?*?*?*?*?*?*?*?*?*?*?*?*?*?*?,0.5,0.4,100,100569,0,-0,283,0.0,-0.0,0.0,0,0,0,0,213,5.7,10,5,9999,99999,9,999999999,0.0,999,999,99
3010,1,1,6,0,*?*?*?*?*?*?*?*?*?*?*?*?*?*?*?*?*?*?*?*?*?*?,1.5,1.5,100,100569,0,-0,287,0.0,-0.0,0.0,0,0,0,0,210,4.6,10,5,9999,99999,9,999999999,0.0,999,999,99
3010,1,1,7,0,*?*?*?*?*?*?*?*?*?*?*?*?*?*?*?*?*?*?*?*?*?*?,2.4,2.5,100,100569,0,-0,291,0.0,-0.0,0.0,0,0,0,0,215,4.6,10,5,9999,99999,9,999999999,0.0,999,999,99
3010,1,1,8,0,*?*?*?*?*?*?*?*?*?*?*?*?*?*?*?*?*?*?*?*?*?*?,2.3,2.3,100,100569,0,-0,277,0.0,-0.0,0.0,0,0,0,0,220,4.1,7,4,9999,99999,9,999999999,0.0,999,999,99
3010,1,1,9,0,*?*?*?*?*?*?*?*?*?*?*?*?*?*?*?*?*?*?*?*?*?*?,2.5,2.1,100,100569,85,1406,282,5.5,23.1,4.1,677,890,727,67,225,3.6,8,4,9999,99999,9,999999999,0.0,999,999,99
3010,1,1,10,0,*?*?*?*?*?*?*?*?*?*?*?*?*?*?*?*?*?*?*?*?*?*?,3.4,3.4,100,100569,204,1413,286,58.6,102.4,43.9,6277,6345,5366,789,230,4.1,8,4,9999,99999,9,999999999,0.0,999,999,99
3010,1,1,11,0,*?*?*?*?*?*?*?*?*?*?*?*?*?*?*?*?*?*?*?*?*?*?,4.7,4.6,100,100569,278,1413,292,91.8,117.6,68.6,10047,9130,7987,1474,235,6.2,8,4,9999,99999,9,999999999,0.0,999,999,99
3010,1,1,12,0,*?*?*?*?*?*?*?*?*?*?*?*?*?*?*?*?*?*?*?*?*?*?,6.0,5.5,100,100569,302,1411,302,77.5,48.2,67.2,8504,3973,7617,1754,240,5.7,9,5,9999,99999,9,999999999,0.0,999,999,99
3010,1,1,13,0,*?*?*?*?*?*?*?*?*?*?*?*?*?*?*?*?*?*?*?*?*?*?,5.9,4.1,100,100569,275,1411,297,90.7,117.2,67.8,9928,9066,7894,1456,245,6.2,8,4,9999,99999,9,999999999,0.0,999,999,99
3010,1,1,14,0,*?*?*?*?*?*?*?*?*?*?*?*?*?*?*?*?*?*?*?*?*?*?,6.1,3.9,99,100569,199,1411,293,66.8,169.1,42.9,7014,10583,5798,766,250,5.2,7,4,9999,99999,9,999999999,0.0,999,999,99
3010,1,1,15,0,*?*?*?*?*?*?*?*?*?*?*?*?*?*?*?*?*?*?*?*?*?*?,5.7,3.6,99,100569,79,1417,301,1.9,4.6,1.7,246,144,265,25,255,3.6,9,5,9999,99999,9,999999999,0.0,999,999,99
3010,1,1,16,0,*?*?*?*?*?*?*?*?*?*?*?*?*?*?*?*?*?*?*?*?*?*?,5.5,3.8,100,100569,0,-0,304,0.0,-0.0,0.0,0,0,0,0,260,4.1,10,5,9999,99999,9,999999999,0.0,999,999,99
3010,1,1,17,0,*?*?*?*?*?*?*?*?*?*?*?*?*?*?*?*?*?*?*?*?*?*?,4.2,3.9,100,100569,0,-0,299,0.0,-0.0,0.0,0,0,0,0,265,4.6,10,5,9999,99999,9,999999999,0.0,999,999,99
3010,1,1,18,0,*?*?*?*?*?*?*?*?*?*?*?*?*?*?*?*?*?*?*?*?*?*?,4.1,3.6,100,100569,0,-0,298,0.0,-0.0,0.0,0,0,0,0,270,4.1,10,5,9999,99999,9,999999999,0.0,999,999,99
3010,1,1,19,0,*?*?*?*?*?*?*?*?*?*?*?*?*?*?*?*?*?*?*?*?*?*?,3.5,3.4,100,100569,0,-0,296,0.0,-0.0,0.0,0,0,0,0,260,3.6,10,5,9999,99999,9,999999999,0.0,999,999,99
3010,1,1,20,0,*?*?*?*?*?*?*?*?*?*?*?*?*?*?*?*?*?*?*?*?*?*?,3.5,3.4,100,100569,0,-0,296,0.0,-0.0,0.0,0,0,0,0,250,4.6,10,5,9999,99999,9,999999999,0.0,999,999,99
3010,1,1,21,0,*?*?*?*?*?*?*?*?*?*?*?*?*?*?*?*?*?*?*?*?*?*?,1.6,1.5,100,100569,0,-0,288,0.0,-0.0,0.0,0,0,0,0,240,3.6,10,5,9999,99999,9,999999999,0.0,999,999,99
3010,1,1,22,0,*?*?*?*?*?*?*?*?*?*?*?*?*?*?*?*?*?*?*?*?*?*?,2.5,2.3,100,100569,0,-0,292,0.0,-0.0,0.0,0,0,0,0,230,3.6,10,5,9999,99999,9,999999999,0.0,999,999,99
3010,1,1,23,0,*?*?*?*?*?*?*?*?*?*?*?*?*?*?*?*?*?*?*?*?*?*?,2.1,2.1,100,100569,0,-0,290,0.0,-0.0,0.0,0,0,0,0,220,3.6,10,5,9999,99999,9,999999999,0.0,999,999,99
3010,1,1,24,0,*?*?*?*?*?*?*?*?*?*?*?*?*?*?*?*?*?*?*?*?*?*?,3.4,3.4,100,100569,0,-0,295,0.0,-0.0,0.0,0,0,0,0,230,5.2,10,5,9999,99999,9,999999999,0.0,999,999,99
3010,1,2,1,0,*?*?*?*?*?*?*?*?*?*?*?*?*?*?*?*?*?*?*?*?*?*?,1.9,1.5,99,101773,0,-0,289,0.0,-0.0,0.0,0,0,0,0,207,6.7,10,5,9999,99999,9,999999999,0.0,999,999,99
3010,1,2,2,0,*?*?*?*?*?*?*?*?*?*?*?*?*?*?*?*?*?*?*?*?*?*?,2.3,1.3,95,101773,0,-0,291,0.0,-0.0,0.0,0,0,0,0,203,5.7,10,5,9999,99999,9,999999999,0.0,999,999,99
3010,1,2,3,0,*?*?*?*?*?*?*?*?*?*?*?*?*?*?*?*?*?*?*?*?*?*?,2.2,1.9,99,101773,0,-0,290,0.0,-0.0,0.0,0,0,0,0,200,5.7,10,5,9999,99999,9,999999999,0.0,999,999,99
3010,1,2,4,0,*?*?*?*?*?*?*?*?*?*?*?*?*?*?*?*?*?*?*?*?*?*?,2.1,2.1,100,101773,0,-0,290,0.0,-0.0,0.0,0,0,0,0,197,5.2,10,5,9999,99999,9,999999999,0.0,999,999,99
3010,1,2,5,0,*?*?*?*?*?*?*?*?*?*?*?*?*?*?*?*?*?*?*?*?*?*?,2.1,2.1,100,101773,0,-0,290,0.0,-0.0,0.0,0,0,0,0,193,5.7,10,5,9999,99999,9,999999999,0.0,999,999,99
3010,1,2,6,0,*?*?*?*?*?*?*?*?*?*?*?*?*?*?*?*?*?*?*?*?*?*?,1.6,1.7,100,101773,0,-0,288,0.0,-0.0,0.0,0,0,0,0,190,4.6,10,5,9999,99999,9,999999999,0.0,999,999,99
3010,1,2,7,0,*?*?*?*?*?*?*?*?*?*?*?*?*?*?*?*?*?*?*?*?*?*?,1.1,1.0,100,101773,0,-0,286,0.0,-0.0,0.0,0,0,0,0,195,4.6,10,5,9999,99999,9,999999999,0.0,999,999,99
3010,1,2,8,0,*?*?*?*?*?*?*?*?*?*?*?*?*?*?*?*?*?*?*?*?*?*?,1.9,1.5,99,101773,0,-0,284,0.0,-0.0,0.0,0,0,0,0,200,4.1,9,5,9999,99999,9,999999999,0.0,999,999,99
3010,1,2,9,0,*?*?*?*?*?*?*?*?*?*?*?*?*?*?*?*?*?*?*?*?*?*?,2.6,1.5,93,101773,86,1408,283,5.9,24.5,4.4,721,948,772,72,205,3.6,8,4,9999,99999,9,999999999,0.0,999,999,99
3010,1,2,10,0,*?*?*?*?*?*?*?*?*?*?*?*?*?*?*?*?*?*?*?*?*?*?,3.5,3.4,100,101773,205,1412,291,44.7,40.9,38.7,4970,2770,4616,818,210,4.1,9,5,9999,99999,9,999999999,0.0,999,999,99
3010,1,2,11,0,*?*?*?*?*?*?*?*?*?*?*?*?*?*?*?*?*?*?*?*?*?*?,4.4,3.8,97,101773,280,1415,295,69.8,46.9,60.5,7710,3667,7115,1300,215,6.2,9,5,9999,99999,9,999999999,0.0,999,999,99
3010,1,2,12,0,*?*?*?*?*?*?*?*?*?*?*?*?*?*?*?*?*?*?*?*?*?*?,4.8,3.9,96,101773,304,1411,292,103.6,121.2,77.5,11330,9783,8988,1676,220,5.7,8,4,9999,99999,9,999999999,0.0,999,999,99
3010,1,2,13,0,*?*?*?*?*?*?*?*?*?*?*?*?*?*?*?*?*?*?*?*?*?*?,5.3,3.6,89,101773,278,1413,303,39.9,0.0,39.9,4662,0,4671,1565,220,6.2,10,5,9999,99999,9,999999999,0.0,999,999,99
3010,1,2,14,0,*?*?*?*?*?*?*?*?*?*?*?*?*?*?*?*?*?*?*?*?*?*?,5.4,3.6,89,101773,202,1413,299,43.6,40.6,37.8,4855,2726,4510,798,220,5.2,9,5,9999,99999,9,999999999,0.0,999,999,99
3010,1,2,15,0,*?*?*?*?*?*?*?*?*?*?*?*?*?*?*?*?*?*?*?*?*?*?,5.2,3.0,87,101773,82,1416,298,3.0,6.8,2.6,368,220,393,38,220,3.6,9,5,9999,99999,9,999999999,0.0,999,999,99
3010,1,2,16,0,*?*?*?*?*?*?*?*?*?*?*?*?*?*?*?*?*?*?*?*?*?*?,5.3,3.9,92,101773,0,-0,303,0.0,-0.0,0.0,0,0,0,0,220,4.1,10,5,9999,99999,9,999999999,0.0,999,999,99
3010,1,2,17,0,*?*?*?*?*?*?*?*?*?*?*?*?*?*?*?*?*?*?*?*?*?*?,5.1,3.0,88,101773,0,-0,303,0.0,-0.0,0.0,0,0,0,0,220,4.6,10,5,9999,99999,9,999999999,0.0,999,999,99
3010,1,2,18,0,*?*?*?*?*?*?*?*?*?*?*?*?*?*?*?*?*?*?*?*?*?*?,4.3,2.9,92,101773,0,-0,299,0.0,-0.0,0.0,0,0,0,0,220,4.1,10,5,9999,99999,9,999999999,0.0,999,999,99
3010,1,2,19,0,*?*?*?*?*?*?*?*?*?*?*?*?*?*?*?*?*?*?*?*?*?*?,3.9,2.7,93,101773,0,-0,297,0.0,-0.0,0.0,0,0,0,0,218,3.6,10,5,9999,99999,9,999999999,0.0,999,999,99
3010,1,2,20,0,*?*?*?*?*?*?*?*?*?*?*?*?*?*?*?*?*?*?*?*?*?*?,3.2,3.2,100,101773,0,-0,294,0.0,-0.0,0.0,0,0,0,0,217,4.6,10,5,9999,99999,9,999999999,0.0,999,999,99
3010,1,2,21,0,*?*?*?*?*?*?*?*?*?*?*?*?*?*?*?*?*?*?*?*?*?*?,3.1,2.7,98,101773,0,-0,294,0.0,-0.0,0.0,0,0,0,0,215,3.6,10,5,9999,99999,9,999999999,0.0,999,999,99
3010,1,2,22,0,*?*?*?*?*?*?*?*?*?*?*?*?*?*?*?*?*?*?*?*?*?*?,2.9,2.9,100,101773,0,-0,293,0.0,-0.0,0.0,0,0,0,0,213,3.6,10,5,9999,99999,9,999999999,0.0,999,999,99
3010,1,2,23,0,*?*?*?*?*?*?*?*?*?*?*?*?*?*?*?*?*?*?*?*?*?*?,3.3,2.7,97,101773,0,-0,295,0.0,-0.0,0.0,0,0,0,0,212,3.6,10,5,9999,99999,9,999999999,0.0,999,999,99
3010,1,2,24,0,*?*?*?*?*?*?*?*?*?*?*?*?*?*?*?*?*?*?*?*?*?*?,1.8,1.7,100,101773,0,-0,289,0.0,-0.0,0.0,0,0,0,0,210,5.2,10,5,9999,99999,9,999999999,0.0,999,999,99
3010,1,3,1,0,*?*?*?*?*?*?*?*?*?*?*?*?*?*?*?*?*?*?*?*?*?*?,4.1,4.1,100,102759,0,-0,298,0.0,-0.0,0.0,0,0,0,0,213,6.7,10,5,9999,99999,9,999999999,0.0,999,999,99
3010,1,3,2,0,*?*?*?*?*?*?*?*?*?*?*?*?*?*?*?*?*?*?*?*?*?*?,4.4,4.5,100,102759,0,-0,299,0.0,-0.0,0.0,0,0,0,0,217,5.7,10,5,9999,99999,9,999999999,0.0,999,999,99
3010,1,3,3,0,*?*?*?*?*?*?*?*?*?*?*?*?*?*?*?*?*?*?*?*?*?*?,4.8,4.8,100,102759,0,-0,301,0.0,-0.0,0.0,0,0,0,0,220,5.7,10,5,9999,99999,9,999999999,0.1,999,999,99
3010,1,3,4,0,*?*?*?*?*?*?*?*?*?*?*?*?*?*?*?*?*?*?*?*?*?*?,4.3,4.3,100,102759,0,-0,299,0.0,-0.0,0.0,0,0,0,0,223,5.2,10,5,9999,99999,9,999999999,0.0,999,999,99
3010,1,3,5,0,*?*?*?*?*?*?*?*?*?*?*?*?*?*?*?*?*?*?*?*?*?*?,3.7,3.8,100,102759,0,-0,296,0.0,-0.0,0.0,0,0,0,0,227,5.7,10,5,9999,99999,9,999999999,1.7,999,999,99
3010,1,3,6,0,*?*?*?*?*?*?*?*?*?*?*?*?*?*?*?*?*?*?*?*?*?*?,4.3,4.3,100,102759,0,-0,299,0.0,-0.0,0.0,0,0,0,0,230,4.6,10,5,9999,99999,9,999999999,0.0,999,999,99
3010,1,3,7,0,*?*?*?*?*?*?*?*?*?*?*?*?*?*?*?*?*?*?*?*?*?*?,4.7,4.8,100,102759,0,-0,301,0.0,-0.0,0.0,0,0,0,0,228,4.6,10,5,9999,99999,9,999999999,0.1,999,999,99
3010,1,3,8,0,*?*?*?*?*?*?*?*?*?*?*?*?*?*?*?*?*?*?*?*?*?*?,5.3,5.3,100,102759,0,-0,303,0.0,-0.0,0.0,0,0,0,0,227,4.1,10,5,9999,99999,9,999999999,0.2,999,999,99
3010,1,3,9,0,*?*?*?*?*?*?*?*?*?*?*?*?*?*?*?*?*?*?*?*?*?*?,4.4,4.5,100,102759,87,1408,299,2.8,0.0,2.8,363,-0,362,114,225,3.6,10,5,9999,99999,9,999999999,0.1,999,999,99
3010,1,3,10,0,*?*?*?*?*?*?*?*?*?*?*?*?*?*?*?*?*?*?*?*?*?*?,5.6,5.5,100,102759,207,1415,304,26.0,0.0,26.0,3060,0,3064,1010,223,4.1,10,5,9999,99999,9,999999999,0.2,999,999,99
3010,1,3,11,0,*?*?*?*?*?*?*?*?*?*?*?*?*?*?*?*?*?*?*?*?*?*?,6.3,5.3,100,102759,281,1410,307,40.6,0.0,40.6,4740,0,4749,1592,222,6.2,10,5,9999,99999,9,999999999,0.2,999,999,99
3010,1,3,12,0,*?*?*?*?*?*?*?*?*?*?*?*?*?*?*?*?*?*?*?*?*?*?,7.1,5.6,100,102759,307,1414,311,45.5,0.0,45.5,5312,0,5322,1797,220,5.7,10,5,9999,99999,9,999999999,0.0,999,999,99
3010,1,3,13,0,*?*?*?*?*?*?*?*?*?*?*?*?*?*?*?*?*?*?*?*?*?*?,7.1,4.8,98,102759,281,1415,311,40.4,0.0,40.4,4723,0,4732,1587,218,6.2,10,5,9999,99999,9,999999999,0.0,999,999,99
3010,1,3,14,0,*?*?*?*?*?*?*?*?*?*?*?*?*?*?*?*?*?*?*?*?*?*?,6.8,5.0,100,102759,205,1413,310,25.7,0.0,25.7,3024,0,3028,998,217,5.2,10,5,9999,99999,9,999999999,0.0,999,999,99
3010,1,3,15,0,*?*?*?*?*?*?*?*?*?*?*?*?*?*?*?*?*?*?*?*?*?*?,7.0,6.6,100,102759,85,1412,310,2.3,0.0,2.3,309,-0,308,96,215,3.6,10,5,9999,99999,9,999999999,0.0,999,999,99
3010,1,3,16,0,*?*?*?*?*?*?*?*?*?*?*?*?*?*?*?*?*?*?*?*?*?*?,6.7,5.8,100,102759,0,-0,309,0.0,-0.0,0.0,0,0,0,0,213,4.1,10,5,9999,99999,9,999999999,0.0,999,999,99
3010,1,3,17,0,*?*?*?*?*?*?*?*?*?*?*?*?*?*?*?*?*?*?*?*?*?*?,6.1,6.1,100,102759,0,-0,306,0.0,-0.0,0.0,0,0,0,0,212,4.6,10,5,9999,99999,9,999999999,0.0,999,999,99
3010,1,3,18,0,*?*?*?*?*?*?*?*?*?*?*?*?*?*?*?*?*?*?*?*?*?*?,5.7,5.8,100,102759,0,-0,305,0.0,-0.0,0.0,0,0,0,0,210,4.1,10,5,9999,99999,9,999999999,0.0,999,999,99
3010,1,3,19,0,*?*?*?*?*?*?*?*?*?*?*?*?*?*?*?*?*?*?*?*?*?*?,5.4,5.5,100,102759,0,-0,303,0.0,-0.0,0.0,0,0,0,0,212,3.6,10,5,9999,99999,9,999999999,0.0,999,999,99
3010,1,3,20,0,*?*?*?*?*?*?*?*?*?*?*?*?*?*?*?*?*?*?*?*?*?*?,5.4,5.5,100,102759,0,-0,303,0.0,-0.0,0.0,0,0,0,0,213,4.6,10,5,9999,99999,9,999999999,0.0,999,999,99
3010,1,3,21,0,*?*?*?*?*?*?*?*?*?*?*?*?*?*?*?*?*?*?*?*?*?*?,5.3,5.3,100,102759,0,-0,303,0.0,-0.0,0.0,0,0,0,0,215,3.6,10,5,9999,99999,9,999999999,0.2,999,999,99
3010,1,3,22,0,*?*?*?*?*?*?*?*?*?*?*?*?*?*?*?*?*?*?*?*?*?*?,5.7,5.6,100,102759,0,-0,305,0.0,-0.0,0.0,0,0,0,0,217,3.6,10,5,9999,99999,9,999999999,0.2,999,999,99
3010,1,3,23,0,*?*?*?*?*?*?*?*?*?*?*?*?*?*?*?*?*?*?*?*?*?*?,5.2,5.1,100,102759,0,-0,303,0.0,-0.0,0.0,0,0,0,0,218,3.6,10,5,9999,99999,9,999999999,0.2,999,999,99
3010,1,3,24,0,*?*?*?*?*?*?*?*?*?*?*?*?*?*?*?*?*?*?*?*?*?*?,3.7,3.6,100,102759,0,-0,296,0.0,-0.0,0.0,0,0,0,0,210,5.2,10,5,9999,99999,9,999999999,0.0,999,999,99
3010,1,4,1,0,*?*?*?*?*?*?*?*?*?*?*?*?*?*?*?*?*?*?*?*?*?*?,4.7,4.6,100,103237,0,-0,301,0.0,-0.0,0.0,0,0,0,0,220,6.7,10,5,9999,99999,9,999999999,0.0,999,999,99
3010,1,4,2,0,*?*?*?*?*?*?*?*?*?*?*?*?*?*?*?*?*?*?*?*?*?*?,4.7,4.5,100,103237,0,-0,301,0.0,-0.0,0.0,0,0,0,0,220,5.7,10,5,9999,99999,9,999999999,0.0,999,999,99
3010,1,4,3,0,*?*?*?*?*?*?*?*?*?*?*?*?*?*?*?*?*?*?*?*?*?*?,4.9,4.3,100,103237,0,-0,301,0.0,-0.0,0.0,0,0,0,0,220,5.7,10,5,9999,99999,9,999999999,0.0,999,999,99
3010,1,4,4,0,*?*?*?*?*?*?*?*?*?*?*?*?*?*?*?*?*?*?*?*?*?*?,4.1,4.1,100,103237,0,-0,298,0.0,-0.0,0.0,0,0,0,0,220,5.2,10,5,9999,99999,9,999999999,0.0,999,999,99
3010,1,4,5,0,*?*?*?*?*?*?*?*?*?*?*?*?*?*?*?*?*?*?*?*?*?*?,3.2,3.2,100,103237,0,-0,294,0.0,-0.0,0.0,0,0,0,0,220,5.7,10,5,9999,99999,9,999999999,0.3,999,999,99
3010,1,4,6,0,*?*?*?*?*?*?*?*?*?*?*?*?*?*?*?*?*?*?*?*?*?*?,3.4,3.4,100,103237,0,-0,295,0.0,-0.0,0.0,0,0,0,0,220,4.6,10,5,9999,99999,9,999999999,0.0,999,999,99
3010,1,4,7,0,*?*?*?*?*?*?*?*?*?*?*?*?*?*?*?*?*?*?*?*?*?*?,3.5,3.6,100,103237,0,-0,296,0.0,-0.0,0.0,0,0,0,0,217,4.6,10,5,9999,99999,9,999999999,0.0,999,999,99
3010,1,4,8,0,*?*?*?*?*?*?*?*?*?*?*?*?*?*?*?*?*?*?*?*?*?*?,4.0,3.9,100,103237,0,-0,293,0.0,-0.0,0.0,0,0,0,0,213,4.1,9,5,9999,99999,9,999999999,0.1,999,999,99
3010,1,4,9,0,*?*?*?*?*?*?*?*?*?*?*?*?*?*?*?*?*?*?*?*?*?*?,5.1,5.0,100,103237,89,1420,290,8.2,46.8,5.3,916,2259,1007,107,210,3.6,7,4,9999,99999,9,999999999,0.0,999,999,99
3010,1,4,10,0,*?*?*?*?*?*?*?*?*?*?*?*?*?*?*?*?*?*?*?*?*?*?,5.4,4.8,100,103237,208,1411,304,26.3,0.0,26.3,3097,0,3101,1022,207,4.1,10,5,9999,99999,9,999999999,0.0,999,999,99
3010,1,4,11,0,*?*?*?*?*?*?*?*?*?*?*?*?*?*?*?*?*?*?*?*?*?*?,5.6,5.5,100,103237,284,1415,300,71.2,47.2,61.7,7855,3707,7247,1326,203,6.2,9,5,9999,99999,9,999999999,0.0,999,999,99
3010,1,4,12,0,*?*?*?*?*?*?*?*?*?*?*?*?*?*?*?*?*?*?*?*?*?*?,6.3,5.9,100,103237,309,1412,307,46.0,0.0,46.0,5367,0,5378,1817,200,5.7,10,5,9999,99999,9,999999999,0.0,999,999,99
3010,1,4,13,0,*?*?*?*?*?*?*?*?*?*?*?*?*?*?*?*?*?*?*?*?*?*?,6.6,6.2,100,103237,283,1410,305,71.1,47.2,61.7,7852,3706,7243,1326,197,6.2,9,5,9999,99999,9,999999999,0.0,999,999,99
3010,1,4,14,0,*?*?*?*?*?*?*?*?*?*?*?*?*?*?*?*?*?*?*?*?*?*?,6.7,5.1,98,103237,208,1411,309,26.3,0.0,26.3,3095,0,3099,1022,193,5.2,10,5,9999,99999,9,999999999,0.0,999,999,99
3010,1,4,15,0,*?*?*?*?*?*?*?*?*?*?*?*?*?*?*?*?*?*?*?*?*?*?,6.4,5.1,100,103237,88,1406,308,3.0,0.0,3.0,390,-0,389,123,190,3.6,10,5,9999,99999,9,999999999,0.0,999,999,99
3010,1,4,16,0,*?*?*?*?*?*?*?*?*?*?*?*?*?*?*?*?*?*?*?*?*?*?,6.6,5.9,100,103237,0,-0,309,0.0,-0.0,0.0,0,0,0,0,187,4.1,10,5,9999,99999,9,999999999,0.0,999,999,99
3010,1,4,17,0,*?*?*?*?*?*?*?*?*?*?*?*?*?*?*?*?*?*?*?*?*?*?,6.0,5.6,100,103237,0,-0,306,0.0,-0.0,0.0,0,0,0,0,183,4.6,10,5,9999,99999,9,999999999,0.0,999,999,99
3010,1,4,18,0,*?*?*?*?*?*?*?*?*?*?*?*?*?*?*?*?*?*?*?*?*?*?,4.8,4.8,100,103237,0,-0,301,0.0,-0.0,0.0,0,0,0,0,180,4.1,10,5,9999,99999,9,999999999,0.0,999,999,99
3010,1,4,19,0,*?*?*?*?*?*?*?*?*?*?*?*?*?*?*?*?*?*?*?*?*?*?,4.8,4.8,100,103237,0,-0,301,0.0,-0.0,0.0,0,0,0,0,178,3.6,10,5,9999,99999,9,999999999,0.0,999,999,99
3010,1,4,20,0,*?*?*?*?*?*?*?*?*?*?*?*?*?*?*?*?*?*?*?*?*?*?,3.6,3.6,100,103237,0,-0,296,0.0,-0.0,0.0,0,0,0,0,177,4.6,10,5,9999,99999,9,999999999,0.0,999,999,99
3010,1,4,21,0,*?*?*?*?*?*?*?*?*?*?*?*?*?*?*?*?*?*?*?*?*?*?,3.6,3.6,100,103237,0,-0,296,0.0,-0.0,0.0,0,0,0,0,175,3.6,10,5,9999,99999,9,999999999,0.0,999,999,99
3010,1,4,22,0,*?*?*?*?*?*?*?*?*?*?*?*?*?*?*?*?*?*?*?*?*?*?,4.2,4.1,100,103237,0,-0,298,0.0,-0.0,0.0,0,0,0,0,173,3.6,10,5,9999,99999,9,999999999,0.0,999,999,99
3010,1,4,23,0,*?*?*?*?*?*?*?*?*?*?*?*?*?*?*?*?*?*?*?*?*?*?,4.1,3.9,100,103237,0,-0,298,0.0,-0.0,0.0,0,0,0,0,172,3.6,10,5,9999,99999,9,999999999,0.0,999,999,99
3010,1,4,24,0,*?*?*?*?*?*?*?*?*?*?*?*?*?*?*?*?*?*?*?*?*?*?,4.8,4.8,100,103237,0,-0,301,0.0,-0.0,0.0,0,0,0,0,220,5.2,10,5,9999,99999,9,999999999,0.0,999,999,99
3010,1,5,1,0,*?*?*?*?*?*?*?*?*?*?*?*?*?*?*?*?*?*?*?*?*?*?,3.2,2.1,93,102832,0,-0,295,0.0,-0.0,0.0,0,0,0,0,173,6.7,10,5,9999,99999,9,999999999,0.0,999,999,99
3010,1,5,2,0,*?*?*?*?*?*?*?*?*?*?*?*?*?*?*?*?*?*?*?*?*?*?,2.4,1.3,93,102832,0,-0,291,0.0,-0.0,0.0,0,0,0,0,177,5.7,10,5,9999,99999,9,999999999,0.0,999,999,99
3010,1,5,3,0,*?*?*?*?*?*?*?*?*?*?*?*?*?*?*?*?*?*?*?*?*?*?,2.8,1.5,90,102832,0,-0,293,0.0,-0.0,0.0,0,0,0,0,180,5.7,10,5,9999,99999,9,999999999,0.0,999,999,99
3010,1,5,4,0,*?*?*?*?*?*?*?*?*?*?*?*?*?*?*?*?*?*?*?*?*?*?,3.3,1.7,89,102832,0,-0,295,0.0,-0.0,0.0,0,0,0,0,183,5.2,10,5,9999,99999,9,999999999,0.0,999,999,99
3010,1,5,5,0,*?*?*?*?*?*?*?*?*?*?*?*?*?*?*?*?*?*?*?*?*?*?,2.5,2.5,99,102832,0,-0,291,0.0,-0.0,0.0,0,0,0,0,187,5.7,10,5,9999,99999,9,999999999,0.0,999,999,99
3010,1,5,6,0,*?*?*?*?*?*?*?*?*?*?*?*?*?*?*?*?*?*?*?*?*?*?,3.3,2.1,92,102832,0,-0,295,0.0,-0.0,0.0,0,0,0,0,190,4.6,10,5,9999,99999,9,999999999,0.0,999,999,99
3010,1,5,7,0,*?*?*?*?*?*?*?*?*?*?*?*?*?*?*?*?*?*?*?*?*?*?,3.4,2.7,95,102832,0,-0,295,0.0,-0.0,0.0,0,0,0,0,188,4.6,10,5,9999,99999,9,999999999,0.0,999,999,99
3010,1,5,8,0,*?*?*?*?*?*?*?*?*?*?*?*?*?*?*?*?*?*?*?*?*?*?,2.8,2.7,99,102832,0,-0,293,0.0,-0.0,0.0,0,0,0,0,187,4.1,10,5,9999,99999,9,999999999,0.0,999,999,99
3010,1,5,9,0,*?*?*?*?*?*?*?*?*?*?*?*?*?*?*?*?*?*?*?*?*?*?,3.7,3.2,97,102832,90,1414,296,3.3,0.0,3.3,426,-0,425,135,185,3.6,10,5,9999,99999,9,999999999,0.0,999,999,99
3010,1,5,10,0,*?*?*?*?*?*?*?*?*?*?*?*?*?*?*?*?*?*?*?*?*?*?,3.8,3.8,100,102832,210,1412,297,26.7,0.0,26.7,3137,0,3142,1036,183,4.1,10,5,9999,99999,9,999999999,0.0,999,999,99
3010,1,5,11,0,*?*?*?*?*?*?*?*?*?*?*?*?*?*?*?*?*?*?*?*?*?*?,5.4,3.9,90,102832,286,1414,299,71.9,47.3,62.4,7938,3730,7321,1341,182,6.2,9,5,9999,99999,9,999999999,0.0,999,999,99
3010,1,5,12,0,*?*?*?*?*?*?*?*?*?*?*?*?*?*?*?*?*?*?*?*?*?*?,5.6,3.6,86,102832,312,1414,305,46.5,0.0,46.5,5428,0,5439,1839,180,5.7,10,5,9999,99999,9,999999999,0.0,999,999,99
3010,1,5,13,0,*?*?*?*?*?*?*?*?*?*?*?*?*?*?*?*?*?*?*?*?*?*?,5.8,3.0,83,102832,286,1410,301,72.2,47.3,62.6,7963,3737,7344,1346,185,6.2,9,5,9999,99999,9,999999999,0.0,999,999,99
3010,1,5,14,0,*?*?*?*?*?*?*?*?*?*?*?*?*?*?*?*?*?*?*?*?*?*?,5.4,3.2,86,102832,212,1416,304,27.0,0.0,27.0,3170,0,3175,1048,190,5.2,10,5,9999,99999,9,999999999,0.0,999,999,99
3010,1,5,15,0,*?*?*?*?*?*?*?*?*?*?*?*?*?*?*?*?*?*?*?*?*?*?,5.7,3.4,85,102832,92,1413,301,6.4,13.1,5.6,757,462,794,85,195,3.6,9,5,9999,99999,9,999999999,0.0,999,999,99
3010,1,5,16,0,*?*?*?*?*?*?*?*?*?*?*?*?*?*?*?*?*?*?*?*?*?*?,5.4,4.3,92,102832,0,-0,304,0.0,-0.0,0.0,0,0,0,0,200,4.1,10,5,9999,99999,9,999999999,0.0,999,999,99
3010,1,5,17,0,*?*?*?*?*?*?*?*?*?*?*?*?*?*?*?*?*?*?*?*?*?*?,5.7,4.3,91,102832,0,-0,305,0.0,-0.0,0.0,0,0,0,0,205,4.6,10,5,9999,99999,9,999999999,0.0,999,999,99
3010,1,5,18,0,*?*?*?*?*?*?*?*?*?*?*?*?*?*?*?*?*?*?*?*?*?*?,4.4,4.3,99,102832,0,-0,299,0.0,-0.0,0.0,0,0,0,0,210,4.1,10,5,9999,99999,9,999999999,0.0,999,999,99
3010,1,5,19,0,*?*?*?*?*?*?*?*?*?*?*?*?*?*?*?*?*?*?*?*?*?*?,4.0,3.6,97,102832,0,-0,298,0.0,-0.0,0.0,0,0,0,0,208,3.6,10,5,9999,99999,9,999999999,0.0,999,999,99
3010,1,5,20,0,*?*?*?*?*?*?*?*?*?*?*?*?*?*?*?*?*?*?*?*?*?*?,4.7,3.6,92,102832,0,-0,301,0.0,-0.0,0.0,0,0,0,0,207,4.6,10,5,9999,99999,9,999999999,0.0,999,999,99
3010,1,5,21,0,*?*?*?*?*?*?*?*?*?*?*?*?*?*?*?*?*?*?*?*?*?*?,3.8,2.9,94,102832,0,-0,297,0.0,-0.0,0.0,0,0,0,0,205,3.6,10,5,9999,99999,9,999999999,0.0,999,999,99
3010,1,5,22,0,*?*?*?*?*?*?*?*?*?*?*?*?*?*?*?*?*?*?*?*?*?*?,3.5,3.4,100,102832,0,-0,296,0.0,-0.0,0.0,0,0,0,0,203,3.6,10,5,9999,99999,9,999999999,0.0,999,999,99
3010,1,5,23,0,*?*?*?*?*?*?*?*?*?*?*?*?*?*?*?*?*?*?*?*?*?*?,3.4,3.4,100,102832,0,-0,295,0.0,-0.0,0.0,0,0,0,0,202,3.6,10,5,9999,99999,9,999999999,0.0,999,999,99
3010,1,5,24,0,*?*?*?*?*?*?*?*?*?*?*?*?*?*?*?*?*?*?*?*?*?*?,4.0,3.0,93,102832,0,-0,298,0.0,-0.0,0.0,0,0,0,0,170,5.2,10,5,9999,99999,9,999999999,0.0,999,999,99
3010,1,6,1,0,*?*?*?*?*?*?*?*?*?*?*?*?*?*?*?*?*?*?*?*?*?*?,3.6,3.6,100,102562,0,-0,296,0.0,-0.0,0.0,0,0,0,0,187,6.7,10,5,9999,99999,9,999999999,0.0,999,999,99
3010,1,6,2,0,*?*?*?*?*?*?*?*?*?*?*?*?*?*?*?*?*?*?*?*?*?*?,3.9,3.9,100,102562,0,-0,297,0.0,-0.0,0.0,0,0,0,0,173,5.7,10,5,9999,99999,9,999999999,0.0,999,999,99
3010,1,6,3,0,*?*?*?*?*?*?*?*?*?*?*?*?*?*?*?*?*?*?*?*?*?*?,3.6,3.6,100,102562,0,-0,296,0.0,-0.0,0.0,0,0,0,0,160,5.7,10,5,9999,99999,9,999999999,0.0,999,999,99
3010,1,6,4,0,*?*?*?*?*?*?*?*?*?*?*?*?*?*?*?*?*?*?*?*?*?*?,3.6,3.6,100,102562,0,-0,296,0.0,-0.0,0.0,0,0,0,0,147,5.2,10,5,9999,99999,9,999999999,0.0,999,999,99
3010,1,6,5,0,*?*?*?*?*?*?*?*?*?*?*?*?*?*?*?*?*?*?*?*?*?*?,3.7,2.3,97,102562,0,-0,297,0.0,-0.0,0.0,0,0,0,0,133,5.7,10,5,9999,99999,9,999999999,0.0,999,999,99
3010,1,6,6,0,*?*?*?*?*?*?*?*?*?*?*?*?*?*?*?*?*?*?*?*?*?*?,2.8,1.9,100,102562,0,-0,293,0.0,-0.0,0.0,0,0,0,0,120,4.6,10,5,9999,99999,9,999999999,0.0,999,999,99
3010,1,6,7,0,*?*?*?*?*?*?*?*?*?*?*?*?*?*?*?*?*?*?*?*?*?*?,1.8,1.7,100,102562,0,-0,289,0.0,-0.0,0.0,0,0,0,0,130,4.6,10,5,9999,99999,9,999999999,0.0,999,999,99
3010,1,6,8,0,*?*?*?*?*?*?*?*?*?*?*?*?*?*?*?*?*?*?*?*?*?*?,0.6,-0.2,100,102562,0,-0,279,0.0,-0.0,0.0,0,0,0,0,140,4.1,9,5,9999,99999,9,999999999,0.0,999,999,99
3010,1,6,9,0,*?*?*?*?*?*?*?*?*?*?*?*?*?*?*?*?*?*?*?*?*?*?,2.9,0.2,88,102562,92,1420,284,8.3,32.3,6.2,983,1293,1038,102,150,3.6,8,4,9999,99999,9,999999999,0.0,999,999,99
3010,1,6,10,0,*?*?*?*?*?*?*?*?*?*?*?*?*?*?*?*?*?*?*?*?*?*?,5.0,4.5,100,102562,212,1412,298,47.0,41.6,40.8,5228,2847,4860,862,160,4.1,9,5,9999,99999,9,999999999,0.9,999,999,99
3010,1,6,11,0,*?*?*?*?*?*?*?*?*?*?*?*?*?*?*?*?*?*?*?*?*?*?,8.3,5.1,86,102562,288,1412,312,72.7,47.4,63.1,8026,3754,7401,1357,170,6.2,9,5,9999,99999,9,999999999,0.0,999,999,99
3010,1,6,12,0,*?*?*?*?*?*?*?*?*?*?*?*?*?*?*?*?*?*?*?*?*?*?,10.3,5.9,79,102562,315,1414,325,47.0,0.0,47.0,5492,0,5503,1862,180,5.7,10,5,9999,99999,9,999999999,0.0,999,999,99
3010,1,6,13,0,*?*?*?*?*?*?*?*?*?*?*?*?*?*?*?*?*?*?*?*?*?*?,10.3,7.6,89,102562,290,1414,321,73.2,47.5,63.5,8082,3769,7453,1367,178,6.2,9,5,9999,99999,9,999999999,0.0,999,999,99
3010,1,6,14,0,*?*?*?*?*?*?*?*?*?*?*?*?*?*?*?*?*?*?*?*?*?*?,10.4,7.9,91,102562,215,1413,321,48.0,41.9,41.6,5339,2866,4971,880,177,5.2,9,5,9999,99999,9,999999999,1.9,999,999,99
3010,1,6,15,0,*?*?*?*?*?*?*?*?*?*?*?*?*?*?*?*?*?*?*?*?*?*?,10.3,8.5,96,102562,96,1417,321,7.7,15.0,6.6,909,691,860,137,175,3.6,9,5,9999,99999,9,999999999,0.1,999,999,99
3010,1,6,16,0,*?*?*?*?*?*?*?*?*?*?*?*?*?*?*?*?*?*?*?*?*?*?,9.4,9.2,100,102562,0,-0,321,0.0,-0.0,0.0,0,0,0,0,173,4.1,10,5,9999,99999,9,999999999,0.1,999,999,99
3010,1,6,17,0,*?*?*?*?*?*?*?*?*?*?*?*?*?*?*?*?*?*?*?*?*?*?,7.4,7.4,100,102562,0,-0,312,0.0,-0.0,0.0,0,0,0,0,172,4.6,10,5,9999,99999,9,999999999,0.1,999,999,99
3010,1,6,18,0,*?*?*?*?*?*?*?*?*?*?*?*?*?*?*?*?*?*?*?*?*?*?,7.0,6.9,100,102562,0,-0,310,0.0,-0.0,0.0,0,0,0,0,170,4.1,10,5,9999,99999,9,999999999,0.1,999,999,99
3010,1,6,19,0,*?*?*?*?*?*?*?*?*?*?*?*?*?*?*?*?*?*?*?*?*?*?,5.6,5.6,100,102562,0,-0,304,0.0,-0.0,0.0,0,0,0,0,170,3.6,10,5,9999,99999,9,999999999,0.0,999,999,99
3010,1,6,20,0,*?*?*?*?*?*?*?*?*?*?*?*?*?*?*?*?*?*?*?*?*?*?,5.6,5.6,100,102562,0,-0,304,0.0,-0.0,0.0,0,0,0,0,170,4.6,10,5,9999,99999,9,999999999,0.6,999,999,99
3010,1,6,21,0,*?*?*?*?*?*?*?*?*?*?*?*?*?*?*?*?*?*?*?*?*?*?,4.4,4.5,100,102562,0,-0,299,0.0,-0.0,0.0,0,0,0,0,170,3.6,10,5,9999,99999,9,999999999,0.0,999,999,99
3010,1,6,22,0,*?*?*?*?*?*?*?*?*?*?*?*?*?*?*?*?*?*?*?*?*?*?,4.4,4.1,100,102562,0,-0,299,0.0,-0.0,0.0,0,0,0,0,170,3.6,10,5,9999,99999,9,999999999,0.0,999,999,99
3010,1,6,23,0,*?*?*?*?*?*?*?*?*?*?*?*?*?*?*?*?*?*?*?*?*?*?,2.5,2.3,100,102562,0,-0,292,0.0,-0.0,0.0,0,0,0,0,170,3.6,10,5,9999,99999,9,999999999,0.0,999,999,99
3010,1,6,24,0,*?*?*?*?*?*?*?*?*?*?*?*?*?*?*?*?*?*?*?*?*?*?,3.3,3.2,100,102562,0,-0,295,0.0,-0.0,0.0,0,0,0,0,200,5.2,10,5,9999,99999,9,999999999,0.0,999,999,99
3010,1,7,1,0,*?*?*?*?*?*?*?*?*?*?*?*?*?*?*?*?*?*?*?*?*?*?,1.8,1.9,100,101768,0,-0,289,0.0,-0.0,0.0,0,0,0,0,168,6.7,10,5,9999,99999,9,999999999,0.0,999,999,99
3010,1,7,2,0,*?*?*?*?*?*?*?*?*?*?*?*?*?*?*?*?*?*?*?*?*?*?,2.9,1.7,100,101768,0,-0,293,0.0,-0.0,0.0,0,0,0,0,167,5.7,10,5,9999,99999,9,999999999,0.0,999,999,99
3010,1,7,3,0,*?*?*?*?*?*?*?*?*?*?*?*?*?*?*?*?*?*?*?*?*?*?,3.0,1.0,100,101768,0,-0,294,0.0,-0.0,0.0,0,0,0,0,165,5.7,10,5,9999,99999,9,999999999,0.0,999,999,99
3010,1,7,4,0,*?*?*?*?*?*?*?*?*?*?*?*?*?*?*?*?*?*?*?*?*?*?,3.1,0.6,98,101768,0,-0,294,0.0,-0.0,0.0,0,0,0,0,163,5.2,10,5,9999,99999,9,999999999,0.0,999,999,99
3010,1,7,5,0,*?*?*?*?*?*?*?*?*?*?*?*?*?*?*?*?*?*?*?*?*?*?,2.0,1.9,100,101768,0,-0,289,0.0,-0.0,0.0,0,0,0,0,162,5.7,10,5,9999,99999,9,999999999,0.0,999,999,99
3010,1,7,6,0,*?*?*?*?*?*?*?*?*?*?*?*?*?*?*?*?*?*?*?*?*?*?,2.8,2.9,100,101768,0,-0,293,0.0,-0.0,0.0,0,0,0,0,160,4.6,10,5,9999,99999,9,999999999,0.0,999,999,99
3010,1,7,7,0,*?*?*?*?*?*?*?*?*?*?*?*?*?*?*?*?*?*?*?*?*?*?,3.2,3.2,100,101768,0,-0,294,0.0,-0.0,0.0,0,0,0,0,162,4.6,10,5,9999,99999,9,999999999,0.0,999,999,99
3010,1,7,8,0,*?*?*?*?*?*?*?*?*?*?*?*?*?*?*?*?*?*?*?*?*?*?,2.7,2.7,100,101768,0,-0,283,0.0,-0.0,0.0,0,0,0,0,163,4.1,8,4,9999,99999,9,999999999,0.0,999,999,99
3010,1,7,9,0,*?*?*?*?*?*?*?*?*?*?*?*?*?*?*?*?*?*?*?*?*?*?,2.6,2.7,100,101768,93,1408,292,3.9,0.0,3.9,505,-0,504,161,165,3.6,10,5,9999,99999,9,999999999,0.0,999,999,99
3010,1,7,10,0,*?*?*?*?*?*?*?*?*?*?*?*?*?*?*?*?*?*?*?*?*?*?,4.2,4.3,100,101768,214,1411,294,47.7,41.9,41.4,5305,2895,4922,876,167,4.1,9,5,9999,99999,9,999999999,0.0,999,999,99
3010,1,7,11,0,*?*?*?*?*?*?*?*?*?*?*?*?*?*?*?*?*?*?*?*?*?*?,6.3,5.8,100,101768,291,1414,303,73.6,47.6,63.8,8123,3780,7489,1375,168,6.2,9,5,9999,99999,9,999999999,0.0,999,999,99
3010,1,7,12,0,*?*?*?*?*?*?*?*?*?*?*?*?*?*?*?*?*?*?*?*?*?*?,8.1,6.9,100,101768,318,1414,307,109.6,122.8,82.0,11974,10086,9490,1778,170,5.7,8,4,9999,99999,9,999999999,0.0,999,999,99
3010,1,7,13,0,*?*?*?*?*?*?*?*?*?*?*?*?*?*?*?*?*?*?*?*?*?*?,7.9,7.1,100,101768,293,1412,310,74.4,47.7,64.5,8206,3802,7564,1390,172,6.2,9,5,9999,99999,9,999999999,0.0,999,999,99
3010,1,7,14,0,*?*?*?*?*?*?*?*?*?*?*?*?*?*?*?*?*?*?*?*?*?*?,8.2,8.0,100,101768,219,1415,308,65.2,106.2,48.8,6969,6857,5944,887,173,5.2,8,4,9999,99999,9,999999999,0.3,999,999,99
3010,1,7,15,0,*?*?*?*?*?*?*?*?*?*?*?*?*?*?*?*?*?*?*?*?*?*?,8.0,7.6,100,101768,100,1420,311,9.0,16.9,7.8,1056,790,997,160,175,3.6,9,5,9999,99999,9,999999999,0.3,999,999,99
3010,1,7,16,0,*?*?*?*?*?*?*?*?*?*?*?*?*?*?*?*?*?*?*?*?*?*?,8.1,7.3,100,101768,0,-0,315,0.0,-0.0,0.0,0,0,0,0,177,4.1,10,5,9999,99999,9,999999999,0.0,999,999,99
3010,1,7,17,0,*?*?*?*?*?*?*?*?*?*?*?*?*?*?*?*?*?*?*?*?*?*?,6.5,6.4,100,101768,0,-0,308,0.0,-0.0,0.0,0,0,0,0,178,4.6,10,5,9999,99999,9,999999999,0.0,999,999,99
3010,1,7,18,0,*?*?*?*?*?*?*?*?*?*?*?*?*?*?*?*?*?*?*?*?*?*?,4.7,4.6,100,101768,0,-0,301,0.0,-0.0,0.0,0,0,0,0,180,4.1,10,5,9999,99999,9,999999999,0.0,999,999,99
3010,1,7,19,0,*?*?*?*?*?*?*?*?*?*?*?*?*?*?*?*?*?*?*?*?*?*?,4.6,4.6,100,101768,0,-0,300,0.0,-0.0,0.0,0,0,0,0,178,3.6,10,5,9999,99999,9,999999999,0.0,999,999,99
3010,1,7,20,0,*?*?*?*?*?*?*?*?*?*?*?*?*?*?*?*?*?*?*?*?*?*?,4.0,3.9,100,101768,0,-0,298,0.0,-0.0,0.0,0,0,0,0,177,4.6,10,5,9999,99999,9,999999999,0.0,999,999,99
3010,1,7,21,0,*?*?*?*?*?*?*?*?*?*?*?*?*?*?*?*?*?*?*?*?*?*?,3.4,3.4,100,101768,0,-0,295,0.0,-0.0,0.0,0,0,0,0,175,3.6,10,5,9999,99999,9,999999999,0.0,999,999,99
3010,1,7,22,0,*?*?*?*?*?*?*?*?*?*?*?*?*?*?*?*?*?*?*?*?*?*?,3.6,2.9,100,101768,0,-0,296,0.0,-0.0,0.0,0,0,0,0,173,3.6,10,5,9999,99999,9,999999999,0.0,999,999,99
3010,1,7,23,0,*?*?*?*?*?*?*?*?*?*?*?*?*?*?*?*?*?*?*?*?*?*?,3.1,2.5,100,101768,0,-0,294,0.0,-0.0,0.0,0,0,0,0,172,3.6,10,5,9999,99999,9,999999999,0.2,999,999,99
3010,1,7,24,0,*?*?*?*?*?*?*?*?*?*?*?*?*?*?*?*?*?*?*?*?*?*?,0.7,0.6,100,101768,0,-0,284,0.0,-0.0,0.0,0,0,0,0,170,5.2,10,5,9999,99999,9,999999999,0.0,999,999,99
3010,1,8,1,0,*?*?*?*?*?*?*?*?*?*?*?*?*?*?*?*?*?*?*?*?*?*?,2.3,1.3,96,101904,0,-0,291,0.0,-0.0,0.0,0,0,0,0,173,6.7,10,5,9999,99999,9,999999999,0.2,999,999,99
3010,1,8,2,0,*?*?*?*?*?*?*?*?*?*?*?*?*?*?*?*?*?*?*?*?*?*?,1.2,0.4,99,101904,0,-0,286,0.0,-0.0,0.0,0,0,0,0,177,5.7,10,5,9999,99999,9,999999999,0.2,999,999,99
3010,1,8,3,0,*?*?*?*?*?*?*?*?*?*?*?*?*?*?*?*?*?*?*?*?*?*?,-0.1,-1.5,93,101904,0,-0,281,0.0,-0.0,0.0,0,0,0,0,180,5.7,10,5,9999,99999,9,999999999,0.1,999,999,99
3010,1,8,4,0,*?*?*?*?*?*?*?*?*?*?*?*?*?*?*?*?*?*?*?*?*?*?,0.7,-1.9,84,101904,0,-0,285,0.0,-0.0,0.0,0,0,0,0,183,5.2,10,5,9999,99999,9,999999999,0.0,999,999,99
3010,1,8,5,0,*?*?*?*?*?*?*?*?*?*?*?*?*?*?*?*?*?*?*?*?*?*?,1.4,-3.7,69,101904,0,-0,288,0.0,-0.0,0.0,0,0,0,0,187,5.7,10,5,9999,99999,9,999999999,0.0,999,999,99
3010,1,8,6,0,*?*?*?*?*?*?*?*?*?*?*?*?*?*?*?*?*?*?*?*?*?*?,1.4,-2.4,77,101904,0,-0,288,0.0,-0.0,0.0,0,0,0,0,190,4.6,10,5,9999,99999,9,999999999,0.0,999,999,99
3010,1,8,7,0,*?*?*?*?*?*?*?*?*?*?*?*?*?*?*?*?*?*?*?*?*?*?,1.3,-2.4,78,101904,0,-0,287,0.0,-0.0,0.0,0,0,0,0,197,4.6,10,5,9999,99999,9,999999999,0.0,999,999,99
3010,1,8,8,0,*?*?*?*?*?*?*?*?*?*?*?*?*?*?*?*?*?*?*?*?*?*?,1.7,-1.3,83,101904,0,-0,289,0.0,-0.0,0.0,0,0,0,0,203,4.1,10,5,9999,99999,9,999999999,0.0,999,999,99
3010,1,8,9,0,*?*?*?*?*?*?*?*?*?*?*?*?*?*?*?*?*?*?*?*?*?*?,1.2,-1.5,84,101904,95,1409,271,11.8,62.3,7.6,1285,3074,1374,151,210,3.6,7,4,9999,99999,9,999999999,0.0,999,999,99
3010,1,8,10,0,*?*?*?*?*?*?*?*?*?*?*?*?*?*?*?*?*?*?*?*?*?*?,2.6,1.5,96,101904,217,1415,278,76.0,177.0,48.9,8113,11389,5940,890,217,4.1,7,4,9999,99999,9,999999999,0.0,999,999,99
3010,1,8,11,0,*?*?*?*?*?*?*?*?*?*?*?*?*?*?*?*?*?*?*?*?*?*?,4.7,2.1,87,101904,294,1415,287,116.7,200.6,75.1,12374,15331,8917,1424,223,6.2,7,4,9999,99999,9,999999999,0.0,999,999,99
3010,1,8,12,0,*?*?*?*?*?*?*?*?*?*?*?*?*?*?*?*?*?*?*?*?*?*?,5.8,3.0,86,101904,321,1413,292,131.2,206.2,84.3,13889,16478,9958,1620,230,5.7,7,4,9999,99999,9,999999999,0.0,999,999,99
3010,1,8,13,0,*?*?*?*?*?*?*?*?*?*?*?*?*?*?*?*?*?*?*?*?*?*?,5.6,5.5,100,101904,297,1415,300,75.6,47.9,65.5,8296,3917,7434,1709,233,6.2,9,5,9999,99999,9,999999999,0.5,999,999,99
3010,1,8,14,0,*?*?*?*?*?*?*?*?*?*?*?*?*?*?*?*?*?*?*?*?*?*?,5.8,5.0,99,101904,222,1410,305,29.1,0.0,29.1,3413,0,3418,1131,237,5.2,10,5,9999,99999,9,999999999,0.8,999,999,99
3010,1,8,15,0,*?*?*?*?*?*?*?*?*?*?*?*?*?*?*?*?*?*?*?*?*?*?,5.6,5.6,100,101904,103,1406,300,10.3,18.7,8.9,1206,887,1139,184,240,3.6,9,5,9999,99999,9,999999999,0.8,999,999,99
3010,1,8,16,0,*?*?*?*?*?*?*?*?*?*?*?*?*?*?*?*?*?*?*?*?*?*?,5.3,4.5,99,101904,0,-0,303,0.0,-0.0,0.0,0,0,0,0,243,4.1,10,5,9999,99999,9,999999999,0.2,999,999,99
3010,1,8,17,0,*?*?*?*?*?*?*?*?*?*?*?*?*?*?*?*?*?*?*?*?*?*?,4.8,4.5,100,101904,0,-0,301,0.0,-0.0,0.0,0,0,0,0,247,4.6,10,5,9999,99999,9,999999999,0.1,999,999,99
3010,1,8,18,0,*?*?*?*?*?*?*?*?*?*?*?*?*?*?*?*?*?*?*?*?*?*?,3.6,3.6,100,101904,0,-0,296,0.0,-0.0,0.0,0,0,0,0,250,4.1,10,5,9999,99999,9,999999999,0.3,999,999,99
3010,1,8,19,0,*?*?*?*?*?*?*?*?*?*?*?*?*?*?*?*?*?*?*?*?*?*?,3.0,2.7,100,101904,0,-0,294,0.0,-0.0,0.0,0,0,0,0,240,3.6,10,5,9999,99999,9,999999999,0.3,999,999,99
3010,1,8,20,0,*?*?*?*?*?*?*?*?*?*?*?*?*?*?*?*?*?*?*?*?*?*?,3.1,2.7,100,101904,0,-0,294,0.0,-0.0,0.0,0,0,0,0,230,4.6,10,5,9999,99999,9,999999999,0.3,999,999,99
3010,1,8,21,0,*?*?*?*?*?*?*?*?*?*?*?*?*?*?*?*?*?*?*?*?*?*?,2.1,1.7,100,101904,0,-0,290,0.0,-0.0,0.0,0,0,0,0,220,3.6,10,5,9999,99999,9,999999999,0.2,999,999,99
3010,1,8,22,0,*?*?*?*?*?*?*?*?*?*?*?*?*?*?*?*?*?*?*?*?*?*?,1.4,1.5,100,101904,0,-0,287,0.0,-0.0,0.0,0,0,0,0,210,3.6,10,5,9999,99999,9,999999999,0.0,999,999,99
3010,1,8,23,0,*?*?*?*?*?*?*?*?*?*?*?*?*?*?*?*?*?*?*?*?*?*?,2.6,2.5,100,101904,0,-0,292,0.0,-0.0,0.0,0,0,0,0,200,3.6,10,5,9999,99999,9,999999999,0.0,999,999,99
3010,1,8,24,0,*?*?*?*?*?*?*?*?*?*?*?*?*?*?*?*?*?*?*?*?*?*?,2.5,1.9,100,101904,0,-0,292,0.0,-0.0,0.0,0,0,0,0,170,5.2,10,5,9999,99999,9,999999999,0.3,999,999,99
3010,1,9,1,0,*?*?*?*?*?*?*?*?*?*?*?*?*?*?*?*?*?*?*?*?*?*?,4.9,5.0,100,102203,0,-0,301,0.0,-0.0,0.0,0,0,0,0,182,6.7,10,5,9999,99999,9,999999999,0.2,999,999,99
3010,1,9,2,0,*?*?*?*?*?*?*?*?*?*?*?*?*?*?*?*?*?*?*?*?*?*?,5.9,5.9,100,102203,0,-0,306,0.0,-0.0,0.0,0,0,0,0,173,5.7,10,5,9999,99999,9,999999999,0.7,999,999,99
3010,1,9,3,0,*?*?*?*?*?*?*?*?*?*?*?*?*?*?*?*?*?*?*?*?*?*?,5.4,5.5,100,102203,0,-0,303,0.0,-0.0,0.0,0,0,0,0,165,5.7,10,5,9999,99999,9,999999999,1.4,999,999,99
3010,1,9,4,0,*?*?*?*?*?*?*?*?*?*?*?*?*?*?*?*?*?*?*?*?*?*?,5.2,5.1,100,102203,0,-0,303,0.0,-0.0,0.0,0,0,0,0,157,5.2,10,5,9999,99999,9,999999999,1.4,999,999,99
3010,1,9,5,0,*?*?*?*?*?*?*?*?*?*?*?*?*?*?*?*?*?*?*?*?*?*?,5.4,5.3,100,102203,0,-0,303,0.0,-0.0,0.0,0,0,0,0,148,5.7,10,5,9999,99999,9,999999999,1.8,999,999,99
3010,1,9,6,0,*?*?*?*?*?*?*?*?*?*?*?*?*?*?*?*?*?*?*?*?*?*?,5.1,5.1,100,102203,0,-0,302,0.0,-0.0,0.0,0,0,0,0,140,4.6,10,5,9999,99999,9,999999999,1.4,999,999,99
3010,1,9,7,0,*?*?*?*?*?*?*?*?*?*?*?*?*?*?*?*?*?*?*?*?*?*?,5.6,5.6,100,102203,0,-0,304,0.0,-0.0,0.0,0,0,0,0,150,4.6,10,5,9999,99999,9,999999999,0.0,999,999,99
3010,1,9,8,0,*?*?*?*?*?*?*?*?*?*?*?*?*?*?*?*?*?*?*?*?*?*?,5.9,5.5,99,102203,0,-0,306,0.0,-0.0,0.0,0,0,0,0,160,4.1,10,5,9999,99999,9,999999999,0.0,999,999,99
3010,1,9,9,0,*?*?*?*?*?*?*?*?*?*?*?*?*?*?*?*?*?*?*?*?*?*?,5.4,4.1,93,102203,97,1407,304,4.7,0.0,4.7,600,-0,599,192,170,3.6,10,5,9999,99999,9,999999999,0.0,999,999,99
3010,1,9,10,0,*?*?*?*?*?*?*?*?*?*?*?*?*?*?*?*?*?*?*?*?*?*?,6.3,4.6,91,102203,219,1412,308,28.4,0.0,28.4,3341,0,3346,1106,180,4.1,10,5,9999,99999,9,999999999,0.0,999,999,99
3010,1,9,11,0,*?*?*?*?*?*?*?*?*?*?*?*?*?*?*?*?*?*?*?*?*?*?,8.1,6.4,90,102203,296,1410,315,43.5,0.0,43.5,5080,0,5090,1714,190,6.2,10,5,9999,99999,9,999999999,0.0,999,999,99
3010,1,9,12,0,*?*?*?*?*?*?*?*?*?*?*?*?*?*?*?*?*?*?*?*?*?*?,9.5,7.6,89,102203,324,1412,321,48.9,0.0,48.9,5707,0,5719,1940,200,5.7,10,5,9999,99999,9,999999999,0.1,999,999,99
3010,1,9,13,0,*?*?*?*?*?*?*?*?*?*?*?*?*?*?*?*?*?*?*?*?*?*?,9.5,6.6,83,102203,300,1412,321,44.2,0.0,44.2,5157,0,5168,1744,183,6.2,10,5,9999,99999,9,999999999,3.9,999,999,99
3010,1,9,14,0,*?*?*?*?*?*?*?*?*?*?*?*?*?*?*?*?*?*?*?*?*?*?,9.6,6.2,81,102203,226,1410,322,29.8,0.0,29.8,3501,0,3506,1161,167,5.2,10,5,9999,99999,9,999999999,1.2,999,999,99
3010,1,9,15,0,*?*?*?*?*?*?*?*?*?*?*?*?*?*?*?*?*?*?*?*?*?*?,9.4,6.6,83,102203,108,1418,321,6.7,0.0,6.7,836,-0,835,270,150,3.6,10,5,9999,99999,9,999999999,0.2,999,999,99
3010,1,9,16,0,*?*?*?*?*?*?*?*?*?*?*?*?*?*?*?*?*?*?*?*?*?*?,8.8,7.4,92,102203,0,-0,318,0.0,-0.0,0.0,0,0,0,0,133,4.1,10,5,9999,99999,9,999999999,0.1,999,999,99
3010,1,9,17,0,*?*?*?*?*?*?*?*?*?*?*?*?*?*?*?*?*?*?*?*?*?*?,8.3,7.3,95,102203,0,-0,316,0.0,-0.0,0.0,0,0,0,0,117,4.6,10,5,9999,99999,9,999999999,0.1,999,999,99
3010,1,9,18,0,*?*?*?*?*?*?*?*?*?*?*?*?*?*?*?*?*?*?*?*?*?*?,6.7,6.4,100,102203,0,-0,309,0.0,-0.0,0.0,0,0,0,0,100,4.1,10,5,9999,99999,9,999999999,0.0,999,999,99
3010,1,9,19,0,*?*?*?*?*?*?*?*?*?*?*?*?*?*?*?*?*?*?*?*?*?*?,7.3,5.8,91,102203,0,-0,312,0.0,-0.0,0.0,0,0,0,0,98,3.6,10,5,9999,99999,9,999999999,0.0,999,999,99
3010,1,9,20,0,*?*?*?*?*?*?*?*?*?*?*?*?*?*?*?*?*?*?*?*?*?*?,6.3,4.5,90,102203,0,-0,308,0.0,-0.0,0.0,0,0,0,0,97,4.6,10,5,9999,99999,9,999999999,0.0,999,999,99
3010,1,9,21,0,*?*?*?*?*?*?*?*?*?*?*?*?*?*?*?*?*?*?*?*?*?*?,6.4,4.1,87,102203,0,-0,308,0.0,-0.0,0.0,0,0,0,0,95,3.6,10,5,9999,99999,9,999999999,0.0,999,999,99
3010,1,9,22,0,*?*?*?*?*?*?*?*?*?*?*?*?*?*?*?*?*?*?*?*?*?*?,5.8,4.6,93,102203,0,-0,305,0.0,-0.0,0.0,0,0,0,0,93,3.6,10,5,9999,99999,9,999999999,0.0,999,999,99
3010,1,9,23,0,*?*?*?*?*?*?*?*?*?*?*?*?*?*?*?*?*?*?*?*?*?*?,5.1,4.8,99,102203,0,-0,302,0.0,-0.0,0.0,0,0,0,0,92,3.6,10,5,9999,99999,9,999999999,0.0,999,999,99
3010,1,9,24,0,*?*?*?*?*?*?*?*?*?*?*?*?*?*?*?*?*?*?*?*?*?*?,3.8,3.8,100,102203,0,-0,297,0.0,-0.0,0.0,0,0,0,0,190,5.2,10,5,9999,99999,9,999999999,0.2,999,999,99
3010,1,10,1,0,*?*?*?*?*?*?*?*?*?*?*?*?*?*?*?*?*?*?*?*?*?*?,3.3,3.2,100,101496,0,-0,295,0.0,-0.0,0.0,0,0,0,0,87,6.7,10,5,9999,99999,9,999999999,0.0,999,999,99
3010,1,10,2,0,*?*?*?*?*?*?*?*?*?*?*?*?*?*?*?*?*?*?*?*?*?*?,2.2,2.1,100,101496,0,-0,290,0.0,-0.0,0.0,0,0,0,0,83,5.7,10,5,9999,99999,9,999999999,0.0,999,999,99
3010,1,10,3,0,*?*?*?*?*?*?*?*?*?*?*?*?*?*?*?*?*?*?*?*?*?*?,3.3,3.4,100,101496,0,-0,295,0.0,-0.0,0.0,0,0,0,0,80,5.7,10,5,9999,99999,9,999999999,0.0,999,999,99
3010,1,10,4,0,*?*?*?*?*?*?*?*?*?*?*?*?*?*?*?*?*?*?*?*?*?*?,2.8,2.9,100,101496,0,-0,293,0.0,-0.0,0.0,0,0,0,0,77,5.2,10,5,9999,99999,9,999999999,0.0,999,999,99
3010,1,10,5,0,*?*?*?*?*?*?*?*?*?*?*?*?*?*?*?*?*?*?*?*?*?*?,2.3,2.3,100,101496,0,-0,291,0.0,-0.0,0.0,0,0,0,0,73,5.7,10,5,9999,99999,9,999999999,0.0,999,999,99
3010,1,10,6,0,*?*?*?*?*?*?*?*?*?*?*?*?*?*?*?*?*?*?*?*?*?*?,2.6,2.5,100,101496,0,-0,292,0.0,-0.0,0.0,0,0,0,0,70,4.6,10,5,9999,99999,9,999999999,0.0,999,999,99
3010,1,10,7,0,*?*?*?*?*?*?*?*?*?*?*?*?*?*?*?*?*?*?*?*?*?*?,2.3,2.3,100,101496,0,-0,291,0.0,-0.0,0.0,0,0,0,0,77,4.6,10,5,9999,99999,9,999999999,0.0,999,999,99
3010,1,10,8,0,*?*?*?*?*?*?*?*?*?*?*?*?*?*?*?*?*?*?*?*?*?*?,3.4,2.9,100,101496,0,-0,295,0.0,-0.0,0.0,0,0,0,0,83,4.1,10,5,9999,99999,9,999999999,0.0,999,999,99
3010,1,10,9,0,*?*?*?*?*?*?*?*?*?*?*?*?*?*?*?*?*?*?*?*?*?*?,2.3,0.6,100,101496,100,1417,276,14.1,71.4,9.1,1625,3006,1449,151,90,3.6,7,4,9999,99999,9,999999999,0.0,999,999,99
3010,1,10,10,0,*?*?*?*?*?*?*?*?*?*?*?*?*?*?*?*?*?*?*?*?*?*?,4.7,2.1,100,101496,222,1413,277,93.2,311.5,44.3,9867,20696,6033,785,97,4.1,5,3,9999,99999,9,999999999,0.0,999,999,99
3010,1,10,11,0,*?*?*?*?*?*?*?*?*?*?*?*?*?*?*?*?*?*?*?*?*?*?,5.3,2.9,100,101496,300,1414,280,141.8,351.1,67.4,14867,27003,8883,1221,103,6.2,5,3,9999,99999,9,999999999,0.0,999,999,99
3010,1,10,12,0,*?*?*?*?*?*?*?*?*?*?*?*?*?*?*?*?*?*?*?*?*?*?,6.6,3.2,98,101496,328,1414,290,149.5,288.8,82.5,15501,23057,10616,1523,110,5.7,6,3,9999,99999,9,999999999,0.0,999,999,99
3010,1,10,13,0,*?*?*?*?*?*?*?*?*?*?*?*?*?*?*?*?*?*?*?*?*?*?,6.3,3.9,100,101496,304,1412,285,144.6,352.8,68.7,15151,27309,9042,1247,117,6.2,5,3,9999,99999,9,999999999,0.0,999,999,99
3010,1,10,14,0,*?*?*?*?*?*?*?*?*?*?*?*?*?*?*?*?*?*?*?*?*?*?,6.7,5.0,100,101496,230,1410,296,83.4,182.4,53.6,8876,12185,6478,985,123,5.2,7,4,9999,99999,9,999999999,0.0,999,999,99
3010,1,10,15,0,*?*?*?*?*?*?*?*?*?*?*?*?*?*?*?*?*?*?*?*?*?*?,6.4,4.8,100,101496,112,1414,299,17.4,55.4,13.0,1953,2494,1991,219,130,3.6,8,4,9999,99999,9,999999999,0.0,999,999,99
3010,1,10,16,0,*?*?*?*?*?*?*?*?*?*?*?*?*?*?*?*?*?*?*?*?*?*?,6.5,6.4,100,101496,0,-0,308,0.0,-0.0,0.0,0,0,0,0,137,4.1,10,5,9999,99999,9,999999999,0.0,999,999,99
3010,1,10,17,0,*?*?*?*?*?*?*?*?*?*?*?*?*?*?*?*?*?*?*?*?*?*?,5.6,5.6,100,101496,0,-0,304,0.0,-0.0,0.0,0,0,0,0,143,4.6,10,5,9999,99999,9,999999999,0.1,999,999,99
3010,1,10,18,0,*?*?*?*?*?*?*?*?*?*?*?*?*?*?*?*?*?*?*?*?*?*?,5.7,5.8,100,101496,0,-0,305,0.0,-0.0,0.0,0,0,0,0,150,4.1,10,5,9999,99999,9,999999999,0.0,999,999,99
3010,1,10,19,0,*?*?*?*?*?*?*?*?*?*?*?*?*?*?*?*?*?*?*?*?*?*?,3.1,3.0,100,101496,0,-0,294,0.0,-0.0,0.0,0,0,0,0,157,3.6,10,5,9999,99999,9,999999999,0.0,999,999,99
3010,1,10,20,0,*?*?*?*?*?*?*?*?*?*?*?*?*?*?*?*?*?*?*?*?*?*?,2.9,2.9,100,101496,0,-0,293,0.0,-0.0,0.0,0,0,0,0,163,4.6,10,5,9999,99999,9,999999999,0.0,999,999,99
3010,1,10,21,0,*?*?*?*?*?*?*?*?*?*?*?*?*?*?*?*?*?*?*?*?*?*?,2.6,2.5,100,101496,0,-0,292,0.0,-0.0,0.0,0,0,0,0,170,3.6,10,5,9999,99999,9,999999999,0.0,999,999,99
3010,1,10,22,0,*?*?*?*?*?*?*?*?*?*?*?*?*?*?*?*?*?*?*?*?*?*?,1.7,1.7,100,101496,0,-0,288,0.0,-0.0,0.0,0,0,0,0,177,3.6,10,5,9999,99999,9,999999999,0.0,999,999,99
3010,1,10,23,0,*?*?*?*?*?*?*?*?*?*?*?*?*?*?*?*?*?*?*?*?*?*?,1.5,1.5,100,101496,0,-0,287,0.0,-0.0,0.0,0,0,0,0,183,3.6,10,5,9999,99999,9,999999999,0.0,999,999,99
3010,1,10,24,0,*?*?*?*?*?*?*?*?*?*?*?*?*?*?*?*?*?*?*?*?*?*?,4.3,4.1,100,101496,0,-0,299,0.0,-0.0,0.0,0,0,0,0,90,5.2,10,5,9999,99999,9,999999999,0.0,999,999,99
3010,1,11,1,0,*?*?*?*?*?*?*?*?*?*?*?*?*?*?*?*?*?*?*?*?*?*?,1.4,0.8,97,101426,0,-0,287,0.0,-0.0,0.0,0,0,0,0,185,6.7,10,5,9999,99999,9,999999999,0.0,999,999,99
3010,1,11,2,0,*?*?*?*?*?*?*?*?*?*?*?*?*?*?*?*?*?*?*?*?*?*?,1.5,0.6,94,101426,0,-0,288,0.0,-0.0,0.0,0,0,0,0,180,5.7,10,5,9999,99999,9,999999999,0.0,999,999,99
3010,1,11,3,0,*?*?*?*?*?*?*?*?*?*?*?*?*?*?*?*?*?*?*?*?*?*?,1.3,0.8,96,101426,0,-0,287,0.0,-0.0,0.0,0,0,0,0,175,5.7,10,5,9999,99999,9,999999999,0.0,999,999,99
3010,1,11,4,0,*?*?*?*?*?*?*?*?*?*?*?*?*?*?*?*?*?*?*?*?*?*?,0.4,0.4,100,101426,0,-0,283,0.0,-0.0,0.0,0,0,0,0,170,5.2,10,5,9999,99999,9,999999999,0.0,999,999,99
3010,1,11,5,0,*?*?*?*?*?*?*?*?*?*?*?*?*?*?*?*?*?*?*?*?*?*?,0.4,-0.0,98,101426,0,-0,283,0.0,-0.0,0.0,0,0,0,0,165,5.7,10,5,9999,99999,9,999999999,0.0,999,999,99
3010,1,11,6,0,*?*?*?*?*?*?*?*?*?*?*?*?*?*?*?*?*?*?*?*?*?*?,-0.2,-0.4,99,101426,0,-0,281,0.0,-0.0,0.0,0,0,0,0,160,4.6,10,5,9999,99999,9,999999999,0.0,999,999,99
3010,1,11,7,0,*?*?*?*?*?*?*?*?*?*?*?*?*?*?*?*?*?*?*?*?*?*?,-0.8,-0.8,100,101426,0,-0,278,0.0,-0.0,0.0,0,0,0,0,157,4.6,10,5,9999,99999,9,999999999,0.0,999,999,99
3010,1,11,8,0,*?*?*?*?*?*?*?*?*?*?*?*?*?*?*?*?*?*?*?*?*?*?,0.3,-0.8,92,101426,0,-0,283,0.0,-0.0,0.0,0,0,0,0,153,4.1,10,5,9999,99999,9,999999999,0.0,999,999,99
3010,1,11,9,0,*?*?*?*?*?*?*?*?*?*?*?*?*?*?*?*?*?*?*?*?*?*?,1.3,0.4,94,101426,102,1410,282,9.9,18.1,8.5,1156,861,1090,176,150,3.6,9,5,9999,99999,9,999999999,0.0,999,999,99
3010,1,11,10,0,*?*?*?*?*?*?*?*?*?*?*?*?*?*?*?*?*?*?*?*?*?*?,1.3,-1.5,80,101426,225,1414,282,51.3,42.9,44.5,5692,3034,5277,943,147,4.1,9,5,9999,99999,9,999999999,0.0,999,999,99
3010,1,11,11,0,*?*?*?*?*?*?*?*?*?*?*?*?*?*?*?*?*?*?*?*?*?*?,3.3,-0.6,74,101426,303,1413,290,77.7,48.2,67.4,8530,3978,7640,1760,143,6.2,9,5,9999,99999,9,999999999,0.0,999,999,99
3010,1,11,12,0,*?*?*?*?*?*?*?*?*?*?*?*?*?*?*?*?*?*?*?*?*?*?,5.0,1.9,81,101426,331,1411,297,87.3,49.5,75.7,9584,4197,8576,1993,140,5.7,9,5,9999,99999,9,999999999,0.0,999,999,99
3010,1,11,13,0,*?*?*?*?*?*?*?*?*?*?*?*?*?*?*?*?*?*?*?*?*?*?,5.0,2.5,83,101426,308,1412,297,79.5,48.5,68.9,8721,4020,7810,1802,140,6.2,9,5,9999,99999,9,999999999,0.0,999,999,99
3010,1,11,14,0,*?*?*?*?*?*?*?*?*?*?*?*?*?*?*?*?*?*?*?*?*?*?,5.1,0.2,71,101426,235,1414,303,31.5,0.0,31.5,3691,0,3696,1226,140,5.2,10,5,9999,99999,9,999999999,0.0,999,999,99
3010,1,11,15,0,*?*?*?*?*?*?*?*?*?*?*?*?*?*?*?*?*?*?*?*?*?*?,4.8,0.8,76,101426,116,1409,302,8.4,0.0,8.4,1033,-0,1033,335,140,3.6,10,5,9999,99999,9,999999999,0.0,999,999,99
3010,1,11,16,0,*?*?*?*?*?*?*?*?*?*?*?*?*?*?*?*?*?*?*?*?*?*?,4.5,0.4,74,101426,0,-0,300,0.0,-0.0,0.0,0,0,0,0,140,4.1,10,5,9999,99999,9,999999999,0.0,999,999,99
3010,1,11,17,0,*?*?*?*?*?*?*?*?*?*?*?*?*?*?*?*?*?*?*?*?*?*?,2.9,1.0,88,101426,0,-0,293,0.0,-0.0,0.0,0,0,0,0,140,4.6,10,5,9999,99999,9,999999999,0.0,999,999,99
3010,1,11,18,0,*?*?*?*?*?*?*?*?*?*?*?*?*?*?*?*?*?*?*?*?*?*?,2.6,1.3,91,101426,0,-0,292,0.0,-0.0,0.0,0,0,0,0,140,4.1,10,5,9999,99999,9,999999999,0.0,999,999,99
3010,1,11,19,0,*?*?*?*?*?*?*?*?*?*?*?*?*?*?*?*?*?*?*?*?*?*?,2.8,1.3,90,101426,0,-0,293,0.0,-0.0,0.0,0,0,0,0,133,3.6,10,5,9999,99999,9,999999999,0.0,999,999,99
3010,1,11,20,0,*?*?*?*?*?*?*?*?*?*?*?*?*?*?*?*?*?*?*?*?*?*?,1.9,0.4,90,101426,0,-0,289,0.0,-0.0,0.0,0,0,0,0,127,4.6,10,5,9999,99999,9,999999999,0.0,999,999,99
3010,1,11,21,0,*?*?*?*?*?*?*?*?*?*?*?*?*?*?*?*?*?*?*?*?*?*?,2.2,0.4,89,101426,0,-0,291,0.0,-0.0,0.0,0,0,0,0,120,3.6,10,5,9999,99999,9,999999999,0.1,999,999,99
3010,1,11,22,0,*?*?*?*?*?*?*?*?*?*?*?*?*?*?*?*?*?*?*?*?*?*?,2.1,0.6,91,101426,0,-0,290,0.0,-0.0,0.0,0,0,0,0,113,3.6,10,5,9999,99999,9,999999999,0.1,999,999,99
3010,1,11,23,0,*?*?*?*?*?*?*?*?*?*?*?*?*?*?*?*?*?*?*?*?*?*?,1.9,-0.0,87,101426,0,-0,289,0.0,-0.0,0.0,0,0,0,0,107,3.6,10,5,9999,99999,9,999999999,0.2,999,999,99
3010,1,11,24,0,*?*?*?*?*?*?*?*?*?*?*?*?*?*?*?*?*?*?*?*?*?*?,1.2,1.0,100,101426,0,-0,286,0.0,-0.0,0.0,0,0,0,0,190,5.2,10,5,9999,99999,9,999999999,0.0,999,999,99
3010,1,12,1,0,*?*?*?*?*?*?*?*?*?*?*?*?*?*?*?*?*?*?*?*?*?*?,2.4,1.0,100,101384,0,-0,291,0.0,-0.0,0.0,0,0,0,0,98,6.7,10,5,9999,99999,9,999999999,1.0,999,999,99
3010,1,12,2,0,*?*?*?*?*?*?*?*?*?*?*?*?*?*?*?*?*?*?*?*?*?*?,3.1,1.5,100,101384,0,-0,294,0.0,-0.0,0.0,0,0,0,0,97,5.7,10,5,9999,99999,9,999999999,1.0,999,999,99
3010,1,12,3,0,*?*?*?*?*?*?*?*?*?*?*?*?*?*?*?*?*?*?*?*?*?*?,2.6,1.0,100,101384,0,-0,292,0.0,-0.0,0.0,0,0,0,0,95,5.7,10,5,9999,99999,9,999999999,1.1,999,999,99
3010,1,12,4,0,*?*?*?*?*?*?*?*?*?*?*?*?*?*?*?*?*?*?*?*?*?*?,2.2,0.4,97,101384,0,-0,291,0.0,-0.0,0.0,0,0,0,0,93,5.2,10,5,9999,99999,9,999999999,0.9,999,999,99
3010,1,12,5,0,*?*?*?*?*?*?*?*?*?*?*?*?*?*?*?*?*?*?*?*?*?*?,2.6,-1.3,83,101384,0,-0,292,0.0,-0.0,0.0,0,0,0,0,92,5.7,10,5,9999,99999,9,999999999,0.4,999,999,99
3010,1,12,6,0,*?*?*?*?*?*?*?*?*?*?*?*?*?*?*?*?*?*?*?*?*?*?,2.2,-1.7,82,101384,0,-0,291,0.0,-0.0,0.0,0,0,0,0,90,4.6,10,5,9999,99999,9,999999999,0.1,999,999,99
3010,1,12,7,0,*?*?*?*?*?*?*?*?*?*?*?*?*?*?*?*?*?*?*?*?*?*?,1.4,-3.4,75,101384,0,-0,288,0.0,-0.0,0.0,0,0,0,0,90,4.6,10,5,9999,99999,9,999999999,0.0,999,999,99
3010,1,12,8,0,*?*?*?*?*?*?*?*?*?*?*?*?*?*?*?*?*?*?*?*?*?*?,0.6,-2.9,84,101384,0,-0,284,0.0,-0.0,0.0,0,0,0,0,90,4.1,10,5,9999,99999,9,999999999,0.0,999,999,99
3010,1,12,9,0,*?*?*?*?*?*?*?*?*?*?*?*?*?*?*?*?*?*?*?*?*?*?,2.6,-0.8,87,101384,105,1415,292,6.2,0.0,6.2,772,-0,771,249,90,3.6,10,5,9999,99999,9,999999999,0.0,999,999,99
3010,1,12,10,0,*?*?*?*?*?*?*?*?*?*?*?*?*?*?*?*?*?*?*?*?*?*?,4.5,3.0,100,101384,228,1414,300,30.1,0.0,30.1,3536,0,3541,1173,90,4.1,10,5,9999,99999,9,999999999,0.0,999,999,99
3010,1,12,11,0,*?*?*?*?*?*?*?*?*?*?*?*?*?*?*?*?*?*?*?*?*?*?,5.7,3.2,93,101384,306,1411,305,45.4,0.0,45.4,5305,0,5315,1794,90,6.2,10,5,9999,99999,9,999999999,0.0,999,999,99
3010,1,12,12,0,*?*?*?*?*?*?*?*?*?*?*?*?*?*?*?*?*?*?*?*?*?*?,7.1,3.0,84,101384,335,1412,311,51.0,0.0,51.0,5957,0,5970,2032,90,5.7,10,5,9999,99999,9,999999999,0.0,999,999,99
3010,1,12,13,0,*?*?*?*?*?*?*?*?*?*?*?*?*?*?*?*?*?*?*?*?*?*?,7.0,2.9,83,101384,312,1412,311,46.6,0.0,46.6,5437,0,5448,1842,88,6.2,10,5,9999,99999,9,999999999,0.0,999,999,99
3010,1,12,14,0,*?*?*?*?*?*?*?*?*?*?*?*?*?*?*?*?*?*?*?*?*?*?,7.3,4.3,90,101384,239,1412,312,32.3,0.0,32.3,3789,0,3795,1260,87,5.2,10,5,9999,99999,9,999999999,0.0,999,999,99
3010,1,12,15,0,*?*?*?*?*?*?*?*?*?*?*?*?*?*?*?*?*?*?*?*?*?*?,7.4,5.1,95,101384,121,1415,312,9.3,0.0,9.3,1136,-0,1136,369,85,3.6,10,5,9999,99999,9,999999999,0.0,999,999,99
3010,1,12,16,0,*?*?*?*?*?*?*?*?*?*?*?*?*?*?*?*?*?*?*?*?*?*?,6.9,5.8,100,101384,0,-0,310,0.0,-0.0,0.0,0,0,0,0,83,4.1,10,5,9999,99999,9,999999999,0.0,999,999,99
3010,1,12,17,0,*?*?*?*?*?*?*?*?*?*?*?*?*?*?*?*?*?*?*?*?*?*?,5.8,5.8,100,101384,0,-0,305,0.0,-0.0,0.0,0,0,0,0,82,4.6,10,5,9999,99999,9,999999999,0.1,999,999,99
3010,1,12,18,0,*?*?*?*?*?*?*?*?*?*?*?*?*?*?*?*?*?*?*?*?*?*?,4.9,4.8,100,101384,0,-0,301,0.0,-0.0,0.0,0,0,0,0,80,4.1,10,5,9999,99999,9,999999999,0.2,999,999,99
3010,1,12,19,0,*?*?*?*?*?*?*?*?*?*?*?*?*?*?*?*?*?*?*?*?*?*?,4.2,4.1,100,101384,0,-0,298,0.0,-0.0,0.0,0,0,0,0,80,3.6,10,5,9999,99999,9,999999999,0.0,999,999,99
3010,1,12,20,0,*?*?*?*?*?*?*?*?*?*?*?*?*?*?*?*?*?*?*?*?*?*?,3.4,3.4,100,101384,0,-0,295,0.0,-0.0,0.0,0,0,0,0,80,4.6,10,5,9999,99999,9,999999999,0.0,999,999,99
3010,1,12,21,0,*?*?*?*?*?*?*?*?*?*?*?*?*?*?*?*?*?*?*?*?*?*?,3.9,3.9,100,101384,0,-0,297,0.0,-0.0,0.0,0,0,0,0,80,3.6,10,5,9999,99999,9,999999999,0.0,999,999,99
3010,1,12,22,0,*?*?*?*?*?*?*?*?*?*?*?*?*?*?*?*?*?*?*?*?*?*?,3.0,3.0,100,101384,0,-0,294,0.0,-0.0,0.0,0,0,0,0,80,3.6,10,5,9999,99999,9,999999999,0.0,999,999,99
3010,1,12,23,0,*?*?*?*?*?*?*?*?*?*?*?*?*?*?*?*?*?*?*?*?*?*?,3.9,3.8,100,101384,0,-0,297,0.0,-0.0,0.0,0,0,0,0,80,3.6,10,5,9999,99999,9,999999999,0.0,999,999,99
3010,1,12,24,0,*?*?*?*?*?*?*?*?*?*?*?*?*?*?*?*?*?*?*?*?*?*?,1.7,0.6,100,101384,0,-0,288,0.0,-0.0,0.0,0,0,0,0,100,5.2,10,5,9999,99999,9,999999999,0.5,999,999,99
3010,1,13,1,0,*?*?*?*?*?*?*?*?*?*?*?*?*?*?*?*?*?*?*?*?*?*?,5.3,5.3,100,101939,0,-0,303,0.0,-0.0,0.0,0,0,0,0,98,6.7,10,5,9999,99999,9,999999999,0.1,999,999,99
3010,1,13,2,0,*?*?*?*?*?*?*?*?*?*?*?*?*?*?*?*?*?*?*?*?*?*?,5.1,5.1,100,101939,0,-0,302,0.0,-0.0,0.0,0,0,0,0,117,5.7,10,5,9999,99999,9,999999999,0.0,999,999,99
3010,1,13,3,0,*?*?*?*?*?*?*?*?*?*?*?*?*?*?*?*?*?*?*?*?*?*?,4.7,4.6,100,101939,0,-0,301,0.0,-0.0,0.0,0,0,0,0,135,5.7,10,5,9999,99999,9,999999999,0.0,999,999,99
3010,1,13,4,0,*?*?*?*?*?*?*?*?*?*?*?*?*?*?*?*?*?*?*?*?*?*?,5.4,5.5,100,101939,0,-0,303,0.0,-0.0,0.0,0,0,0,0,153,5.2,10,5,9999,99999,9,999999999,0.0,999,999,99
3010,1,13,5,0,*?*?*?*?*?*?*?*?*?*?*?*?*?*?*?*?*?*?*?*?*?*?,6.0,5.5,99,101939,0,-0,306,0.0,-0.0,0.0,0,0,0,0,172,5.7,10,5,9999,99999,9,999999999,0.0,999,999,99
3010,1,13,6,0,*?*?*?*?*?*?*?*?*?*?*?*?*?*?*?*?*?*?*?*?*?*?,5.3,5.3,100,101939,0,-0,303,0.0,-0.0,0.0,0,0,0,0,190,4.6,10,5,9999,99999,9,999999999,0.0,999,999,99
3010,1,13,7,0,*?*?*?*?*?*?*?*?*?*?*?*?*?*?*?*?*?*?*?*?*?*?,5.2,4.5,98,101939,0,-0,303,0.0,-0.0,0.0,0,0,0,0,188,4.6,10,5,9999,99999,9,999999999,0.0,999,999,99
3010,1,13,8,0,*?*?*?*?*?*?*?*?*?*?*?*?*?*?*?*?*?*?*?*?*?*?,5.8,5.6,100,101939,0,-0,305,0.0,-0.0,0.0,0,0,0,0,187,4.1,10,5,9999,99999,9,999999999,0.0,999,999,99
3010,1,13,9,0,*?*?*?*?*?*?*?*?*?*?*?*?*?*?*?*?*?*?*?*?*?*?,5.8,5.8,100,101939,108,1417,305,6.7,0.0,6.7,837,-0,837,270,185,3.6,10,5,9999,99999,9,999999999,0.0,999,999,99
3010,1,13,10,0,*?*?*?*?*?*?*?*?*?*?*?*?*?*?*?*?*?*?*?*?*?*?,5.9,5.6,100,101939,231,1412,306,30.8,0.0,30.8,3608,0,3614,1197,183,4.1,10,5,9999,99999,9,999999999,0.0,999,999,99
3010,1,13,11,0,*?*?*?*?*?*?*?*?*?*?*?*?*?*?*?*?*?*?*?*?*?*?,6.4,6.4,100,101939,310,1412,308,46.1,0.0,46.1,5387,0,5398,1824,182,6.2,10,5,9999,99999,9,999999999,0.0,999,999,99
3010,1,13,12,0,*?*?*?*?*?*?*?*?*?*?*?*?*?*?*?*?*?*?*?*?*?*?,7.0,6.6,99,101939,339,1412,310,51.8,0.0,51.8,6048,0,6062,2065,180,5.7,10,5,9999,99999,9,999999999,0.0,999,999,99
3010,1,13,13,0,*?*?*?*?*?*?*?*?*?*?*?*?*?*?*?*?*?*?*?*?*?*?,7.2,5.5,91,101939,316,1410,311,47.4,0.0,47.4,5534,0,5546,1877,185,6.2,10,5,9999,99999,9,999999999,0.0,999,999,99
3010,1,13,14,0,*?*?*?*?*?*?*?*?*?*?*?*?*?*?*?*?*?*?*?*?*?*?,7.1,4.6,87,101939,244,1415,311,33.2,0.0,33.2,3891,0,3898,1295,190,5.2,10,5,9999,99999,9,999999999,0.0,999,999,99
3010,1,13,15,0,*?*?*?*?*?*?*?*?*?*?*?*?*?*?*?*?*?*?*?*?*?*?,7.3,4.1,83,101939,125,1407,312,10.2,0.0,10.2,1241,-0,1241,404,195,3.6,10,5,9999,99999,9,999999999,0.2,999,999,99
3010,1,13,16,0,*?*?*?*?*?*?*?*?*?*?*?*?*?*?*?*?*?*?*?*?*?*?,6.7,3.9,84,101939,0,-0,309,0.0,-0.0,0.0,0,0,0,0,200,4.1,10,5,9999,99999,9,999999999,0.3,999,999,99
3010,1,13,17,0,*?*?*?*?*?*?*?*?*?*?*?*?*?*?*?*?*?*?*?*?*?*?,6.7,3.2,80,101939,0,-0,310,0.0,-0.0,0.0,0,0,0,0,205,4.6,10,5,9999,99999,9,999999999,0.0,999,999,99
3010,1,13,18,0,*?*?*?*?*?*?*?*?*?*?*?*?*?*?*?*?*?*?*?*?*?*?,6.4,2.7,80,101939,0,-0,308,0.0,-0.0,0.0,0,0,0,0,210,4.1,10,5,9999,99999,9,999999999,0.0,999,999,99
3010,1,13,19,0,*?*?*?*?*?*?*?*?*?*?*?*?*?*?*?*?*?*?*?*?*?*?,6.5,3.2,82,101939,0,-0,309,0.0,-0.0,0.0,0,0,0,0,213,3.6,10,5,9999,99999,9,999999999,0.1,999,999,99
3010,1,13,20,0,*?*?*?*?*?*?*?*?*?*?*?*?*?*?*?*?*?*?*?*?*?*?,5.7,2.9,84,101939,0,-0,305,0.0,-0.0,0.0,0,0,0,0,217,4.6,10,5,9999,99999,9,999999999,1.0,999,999,99
3010,1,13,21,0,*?*?*?*?*?*?*?*?*?*?*?*?*?*?*?*?*?*?*?*?*?*?,5.9,3.2,86,101939,0,-0,306,0.0,-0.0,0.0,0,0,0,0,220,3.6,10,5,9999,99999,9,999999999,1.2,999,999,99
3010,1,13,22,0,*?*?*?*?*?*?*?*?*?*?*?*?*?*?*?*?*?*?*?*?*?*?,5.5,3.9,92,101939,0,-0,304,0.0,-0.0,0.0,0,0,0,0,223,3.6,10,5,9999,99999,9,999999999,0.8,999,999,99
3010,1,13,23,0,*?*?*?*?*?*?*?*?*?*?*?*?*?*?*?*?*?*?*?*?*?*?,5.6,3.0,86,101939,0,-0,305,0.0,-0.0,0.0,0,0,0,0,227,3.6,10,5,9999,99999,9,999999999,0.9,999,999,99
3010,1,13,24,0,*?*?*?*?*?*?*?*?*?*?*?*?*?*?*?*?*?*?*?*?*?*?,4.7,4.6,100,101939,0,-0,301,0.0,-0.0,0.0,0,0,0,0,80,5.2,10,5,9999,99999,9,999999999,0.0,999,999,99
3010,1,14,1,0,*?*?*?*?*?*?*?*?*?*?*?*?*?*?*?*?*?*?*?*?*?*?,5.7,5.3,100,101262,0,-0,305,0.0,-0.0,0.0,0,0,0,0,243,6.7,10,5,9999,99999,9,999999999,0.7,999,999,99
3010,1,14,2,0,*?*?*?*?*?*?*?*?*?*?*?*?*?*?*?*?*?*?*?*?*?*?,6.1,6.1,100,101262,0,-0,306,0.0,-0.0,0.0,0,0,0,0,257,5.7,10,5,9999,99999,9,999999999,0.0,999,999,99
3010,1,14,3,0,*?*?*?*?*?*?*?*?*?*?*?*?*?*?*?*?*?*?*?*?*?*?,5.3,5.3,100,101262,0,-0,303,0.0,-0.0,0.0,0,0,0,0,270,5.7,10,5,9999,99999,9,999999999,0.0,999,999,99
3010,1,14,4,0,*?*?*?*?*?*?*?*?*?*?*?*?*?*?*?*?*?*?*?*?*?*?,4.9,5.0,100,101262,0,-0,301,0.0,-0.0,0.0,0,0,0,0,283,5.2,10,5,9999,99999,9,999999999,0.0,999,999,99
3010,1,14,5,0,*?*?*?*?*?*?*?*?*?*?*?*?*?*?*?*?*?*?*?*?*?*?,4.9,2.7,100,101262,0,-0,302,0.0,-0.0,0.0,0,0,0,0,297,5.7,10,5,9999,99999,9,999999999,0.0,999,999,99
3010,1,14,6,0,*?*?*?*?*?*?*?*?*?*?*?*?*?*?*?*?*?*?*?*?*?*?,3.8,1.9,100,101262,0,-0,297,0.0,-0.0,0.0,0,0,0,0,310,4.6,10,5,9999,99999,9,999999999,0.0,999,999,99
3010,1,14,7,0,*?*?*?*?*?*?*?*?*?*?*?*?*?*?*?*?*?*?*?*?*?*?,2.7,2.7,100,101262,0,-0,292,0.0,-0.0,0.0,0,0,0,0,307,4.6,10,5,9999,99999,9,999999999,0.0,999,999,99
3010,1,14,8,0,*?*?*?*?*?*?*?*?*?*?*?*?*?*?*?*?*?*?*?*?*?*?,4.3,3.9,100,101262,0,-0,299,0.0,-0.0,0.0,0,0,0,0,303,4.1,10,5,9999,99999,9,999999999,0.0,999,999,99
3010,1,14,9,0,*?*?*?*?*?*?*?*?*?*?*?*?*?*?*?*?*?*?*?*?*?*?,5.9,4.5,100,101262,111,1417,301,12.7,21.6,11.0,1477,1069,1390,228,300,3.6,9,5,9999,99999,9,999999999,0.0,999,999,99
3010,1,14,10,0,*?*?*?*?*?*?*?*?*?*?*?*?*?*?*?*?*?*?*?*?*?*?,7.1,6.7,100,101262,234,1410,311,31.4,0.0,31.4,3685,0,3690,1223,297,4.1,10,5,9999,99999,9,999999999,0.0,999,999,99
3010,1,14,11,0,*?*?*?*?*?*?*?*?*?*?*?*?*?*?*?*?*?*?*?*?*?*?,9.5,7.7,100,101262,314,1413,321,46.9,0.0,46.9,5474,0,5485,1856,293,6.2,10,5,9999,99999,9,999999999,0.0,999,999,99
3010,1,14,12,0,*?*?*?*?*?*?*?*?*?*?*?*?*?*?*?*?*?*?*?*?*?*?,11.4,8.4,100,101262,343,1411,330,52.6,0.0,52.6,6143,0,6156,2100,290,5.7,10,5,9999,99999,9,999999999,0.0,999,999,99
3010,1,14,13,0,*?*?*?*?*?*?*?*?*?*?*?*?*?*?*?*?*?*?*?*?*?*?,11.2,8.0,98,101262,321,1413,329,48.3,0.0,48.3,5636,0,5648,1914,288,6.2,10,5,9999,99999,9,999999999,0.0,999,999,99
3010,1,14,14,0,*?*?*?*?*?*?*?*?*?*?*?*?*?*?*?*?*?*?*?*?*?*?,11.5,9.1,100,101262,248,1411,330,34.1,0.0,34.1,3996,0,4002,1331,287,5.2,10,5,9999,99999,9,999999999,0.0,999,999,99
3010,1,14,15,0,*?*?*?*?*?*?*?*?*?*?*?*?*?*?*?*?*?*?*?*?*?*?,11.4,10.1,100,101262,130,1410,330,11.1,0.0,11.1,1349,-0,1350,439,285,3.6,10,5,9999,99999,9,999999999,0.0,999,999,99
3010,1,14,16,0,*?*?*?*?*?*?*?*?*?*?*?*?*?*?*?*?*?*?*?*?*?*?,10.5,10.5,100,101262,0,-0,325,0.0,-0.0,0.0,0,0,0,0,283,4.1,10,5,9999,99999,9,999999999,0.0,999,999,99
3010,1,14,17,0,*?*?*?*?*?*?*?*?*?*?*?*?*?*?*?*?*?*?*?*?*?*?,8.1,8.1,100,101262,0,-0,315,0.0,-0.0,0.0,0,0,0,0,282,4.6,10,5,9999,99999,9,999999999,0.0,999,999,99
3010,1,14,18,0,*?*?*?*?*?*?*?*?*?*?*?*?*?*?*?*?*?*?*?*?*?*?,8.5,8.5,100,101262,0,-0,317,0.0,-0.0,0.0,0,0,0,0,280,4.1,10,5,9999,99999,9,999999999,0.0,999,999,99
3010,1,14,19,0,*?*?*?*?*?*?*?*?*?*?*?*?*?*?*?*?*?*?*?*?*?*?,7.1,7.1,100,101262,0,-0,311,0.0,-0.0,0.0,0,0,0,0,283,3.6,10,5,9999,99999,9,999999999,0.0,999,999,99
3010,1,14,20,0,*?*?*?*?*?*?*?*?*?*?*?*?*?*?*?*?*?*?*?*?*?*?,7.2,7.1,100,101262,0,-0,311,0.0,-0.0,0.0,0,0,0,0,287,4.6,10,5,9999,99999,9,999999999,0.0,999,999,99
3010,1,14,21,0,*?*?*?*?*?*?*?*?*?*?*?*?*?*?*?*?*?*?*?*?*?*?,5.9,5.9,100,101262,0,-0,306,0.0,-0.0,0.0,0,0,0,0,290,3.6,10,5,9999,99999,9,999999999,0.0,999,999,99
3010,1,14,22,0,*?*?*?*?*?*?*?*?*?*?*?*?*?*?*?*?*?*?*?*?*?*?,5.5,5.5,100,101262,0,-0,304,0.0,-0.0,0.0,0,0,0,0,293,3.6,10,5,9999,99999,9,999999999,0.0,999,999,99
3010,1,14,23,0,*?*?*?*?*?*?*?*?*?*?*?*?*?*?*?*?*?*?*?*?*?*?,5.1,5.1,100,101262,0,-0,302,0.0,-0.0,0.0,0,0,0,0,297,3.6,10,5,9999,99999,9,999999999,0.1,999,999,99
3010,1,14,24,0,*?*?*?*?*?*?*?*?*?*?*?*?*?*?*?*?*?*?*?*?*?*?,5.7,4.1,100,101262,0,-0,305,0.0,-0.0,0.0,0,0,0,0,230,5.2,10,5,9999,99999,9,999999999,0.7,999,999,99
3010,1,15,1,0,*?*?*?*?*?*?*?*?*?*?*?*?*?*?*?*?*?*?*?*?*?*?,4.6,4.6,100,101140,0,-0,300,0.0,-0.0,0.0,0,0,0,0,297,6.7,10,5,9999,99999,9,999999999,0.0,999,999,99
3010,1,15,2,0,*?*?*?*?*?*?*?*?*?*?*?*?*?*?*?*?*?*?*?*?*?*?,4.1,4.1,100,101140,0,-0,298,0.0,-0.0,0.0,0,0,0,0,293,5.7,10,5,9999,99999,9,999999999,0.0,999,999,99
3010,1,15,3,0,*?*?*?*?*?*?*?*?*?*?*?*?*?*?*?*?*?*?*?*?*?*?,3.4,3.4,100,101140,0,-0,295,0.0,-0.0,0.0,0,0,0,0,290,5.7,10,5,9999,99999,9,999999999,0.0,999,999,99
3010,1,15,4,0,*?*?*?*?*?*?*?*?*?*?*?*?*?*?*?*?*?*?*?*?*?*?,5.2,3.4,90,101140,0,-0,303,0.0,-0.0,0.0,0,0,0,0,287,5.2,10,5,9999,99999,9,999999999,0.0,999,999,99
3010,1,15,5,0,*?*?*?*?*?*?*?*?*?*?*?*?*?*?*?*?*?*?*?*?*?*?,3.5,2.7,96,101140,0,-0,296,0.0,-0.0,0.0,0,0,0,0,283,5.7,10,5,9999,99999,9,999999999,0.0,999,999,99
3010,1,15,6,0,*?*?*?*?*?*?*?*?*?*?*?*?*?*?*?*?*?*?*?*?*?*?,3.3,1.9,92,101140,0,-0,295,0.0,-0.0,0.0,0,0,0,0,280,4.6,10,5,9999,99999,9,999999999,0.0,999,999,99
3010,1,15,7,0,*?*?*?*?*?*?*?*?*?*?*?*?*?*?*?*?*?*?*?*?*?*?,3.0,2.3,96,101140,0,-0,294,0.0,-0.0,0.0,0,0,0,0,277,4.6,10,5,9999,99999,9,999999999,0.0,999,999,99
3010,1,15,8,0,*?*?*?*?*?*?*?*?*?*?*?*?*?*?*?*?*?*?*?*?*?*?,3.4,2.3,93,101140,0,-0,295,0.0,-0.0,0.0,0,0,0,0,273,4.1,10,5,9999,99999,9,999999999,0.0,999,999,99
3010,1,15,9,0,*?*?*?*?*?*?*?*?*?*?*?*?*?*?*?*?*?*?*?*?*?*?,3.8,3.2,97,101140,114,1414,297,8.0,0.0,8.0,978,-0,978,317,270,3.6,10,5,9999,99999,9,999999999,0.0,999,999,99
3010,1,15,10,0,*?*?*?*?*?*?*?*?*?*?*?*?*?*?*?*?*?*?*?*?*?*?,4.7,4.5,99,101140,238,1412,301,32.1,0.0,32.1,3766,0,3772,1251,267,4.1,10,5,9999,99999,9,999999999,0.0,999,999,99
3010,1,15,11,0,*?*?*?*?*?*?*?*?*?*?*?*?*?*?*?*?*?*?*?*?*?*?,6.0,4.3,90,101140,318,1413,306,47.6,0.0,47.6,5564,0,5576,1888,263,6.2,10,5,9999,99999,9,999999999,0.0,999,999,99
3010,1,15,12,0,*?*?*?*?*?*?*?*?*?*?*?*?*?*?*?*?*?*?*?*?*?*?,7.2,5.9,92,101140,347,1410,311,53.5,0.0,53.5,6241,0,6255,2136,260,5.7,10,5,9999,99999,9,999999999,0.0,999,999,99
3010,1,15,13,0,*?*?*?*?*?*?*?*?*?*?*?*?*?*?*?*?*?*?*?*?*?*?,7.3,5.9,91,101140,325,1410,312,49.2,0.0,49.2,5740,0,5752,1952,235,6.2,10,5,9999,99999,9,999999999,0.0,999,999,99
3010,1,15,14,0,*?*?*?*?*?*?*?*?*?*?*?*?*?*?*?*?*?*?*?*?*?*?,7.0,5.5,91,101140,253,1412,310,35.1,0.0,35.1,4104,0,4111,1369,210,5.2,10,5,9999,99999,9,999999999,0.0,999,999,99
3010,1,15,15,0,*?*?*?*?*?*?*?*?*?*?*?*?*?*?*?*?*?*?*?*?*?*?,7.2,4.8,86,101140,135,1410,311,12.1,0.0,12.1,1460,-0,1461,476,185,3.6,10,5,9999,99999,9,999999999,0.0,999,999,99
3010,1,15,16,0,*?*?*?*?*?*?*?*?*?*?*?*?*?*?*?*?*?*?*?*?*?*?,7.1,4.6,85,101140,0,-0,311,0.0,-0.0,0.0,0,0,0,0,160,4.1,10,5,9999,99999,9,999999999,0.0,999,999,99
3010,1,15,17,0,*?*?*?*?*?*?*?*?*?*?*?*?*?*?*?*?*?*?*?*?*?*?,6.0,4.3,90,101140,0,-0,306,0.0,-0.0,0.0,0,0,0,0,135,4.6,10,5,9999,99999,9,999999999,0.0,999,999,99
3010,1,15,18,0,*?*?*?*?*?*?*?*?*?*?*?*?*?*?*?*?*?*?*?*?*?*?,5.8,3.4,85,101140,0,-0,306,0.0,-0.0,0.0,0,0,0,0,110,4.1,10,5,9999,99999,9,999999999,0.0,999,999,99
3010,1,15,19,0,*?*?*?*?*?*?*?*?*?*?*?*?*?*?*?*?*?*?*?*?*?*?,5.2,3.9,93,101140,0,-0,303,0.0,-0.0,0.0,0,0,0,0,110,3.6,10,5,9999,99999,9,999999999,0.0,999,999,99
3010,1,15,20,0,*?*?*?*?*?*?*?*?*?*?*?*?*?*?*?*?*?*?*?*?*?*?,6.4,4.6,89,101140,0,-0,308,0.0,-0.0,0.0,0,0,0,0,110,4.6,10,5,9999,99999,9,999999999,0.0,999,999,99
3010,1,15,21,0,*?*?*?*?*?*?*?*?*?*?*?*?*?*?*?*?*?*?*?*?*?*?,5.3,5.1,99,101140,0,-0,303,0.0,-0.0,0.0,0,0,0,0,110,3.6,10,5,9999,99999,9,999999999,0.0,999,999,99
3010,1,15,22,0,*?*?*?*?*?*?*?*?*?*?*?*?*?*?*?*?*?*?*?*?*?*?,4.1,4.1,100,101140,0,-0,298,0.0,-0.0,0.0,0,0,0,0,110,3.6,10,5,9999,99999,9,999999999,0.0,999,999,99
3010,1,15,23,0,*?*?*?*?*?*?*?*?*?*?*?*?*?*?*?*?*?*?*?*?*?*?,4.5,4.5,100,101140,0,-0,300,0.0,-0.0,0.0,0,0,0,0,110,3.6,10,5,9999,99999,9,999999999,0.0,999,999,99
3010,1,15,24,0,*?*?*?*?*?*?*?*?*?*?*?*?*?*?*?*?*?*?*?*?*?*?,4.7,4.6,100,101140,0,-0,301,0.0,-0.0,0.0,0,0,0,0,300,5.2,10,5,9999,99999,9,999999999,0.0,999,999,99
3010,1,16,1,0,*?*?*?*?*?*?*?*?*?*?*?*?*?*?*?*?*?*?*?*?*?*?,4.6,4.6,100,100949,0,-0,300,0.0,-0.0,0.0,0,0,0,0,112,6.7,10,5,9999,99999,9,999999999,0.0,999,999,99
3010,1,16,2,0,*?*?*?*?*?*?*?*?*?*?*?*?*?*?*?*?*?*?*?*?*?*?,4.3,4.3,100,100949,0,-0,299,0.0,-0.0,0.0,0,0,0,0,113,5.7,10,5,9999,99999,9,999999999,0.0,999,999,99
3010,1,16,3,0,*?*?*?*?*?*?*?*?*?*?*?*?*?*?*?*?*?*?*?*?*?*?,4.2,3.9,98,100949,0,-0,299,0.0,-0.0,0.0,0,0,0,0,115,5.7,10,5,9999,99999,9,999999999,0.0,999,999,99
3010,1,16,4,0,*?*?*?*?*?*?*?*?*?*?*?*?*?*?*?*?*?*?*?*?*?*?,4.1,4.1,100,100949,0,-0,298,0.0,-0.0,0.0,0,0,0,0,117,5.2,10,5,9999,99999,9,999999999,0.0,999,999,99
3010,1,16,5,0,*?*?*?*?*?*?*?*?*?*?*?*?*?*?*?*?*?*?*?*?*?*?,4.6,4.3,98,100949,0,-0,300,0.0,-0.0,0.0,0,0,0,0,118,5.7,10,5,9999,99999,9,999999999,0.0,999,999,99
3010,1,16,6,0,*?*?*?*?*?*?*?*?*?*?*?*?*?*?*?*?*?*?*?*?*?*?,4.0,3.6,97,100949,0,-0,298,0.0,-0.0,0.0,0,0,0,0,120,4.6,10,5,9999,99999,9,999999999,0.0,999,999,99
3010,1,16,7,0,*?*?*?*?*?*?*?*?*?*?*?*?*?*?*?*?*?*?*?*?*?*?,4.2,3.2,94,100949,0,-0,299,0.0,-0.0,0.0,0,0,0,0,122,4.6,10,5,9999,99999,9,999999999,0.0,999,999,99
3010,1,16,8,0,*?*?*?*?*?*?*?*?*?*?*?*?*?*?*?*?*?*?*?*?*?*?,4.3,3.0,91,100949,0,-0,267,0.0,-0.0,0.0,0,0,0,0,123,4.1,3,2,9999,99999,9,999999999,0.0,999,999,99
3010,1,16,9,0,*?*?*?*?*?*?*?*?*?*?*?*?*?*?*?*?*?*?*?*?*?*?,4.4,2.7,89,100949,117,1410,253,29.7,250.3,8.9,3197,15838,1513,282,125,3.6,0,0,9999,99999,9,999999999,0.0,999,999,99
3010,1,16,10,0,*?*?*?*?*?*?*?*?*?*?*?*?*?*?*?*?*?*?*?*?*?*?,4.2,1.9,85,100949,242,1414,251,113.3,463.3,34.0,11575,34921,5464,666,127,4.1,0,0,9999,99999,9,999999999,0.0,999,999,99
3010,1,16,11,0,*?*?*?*?*?*?*?*?*?*?*?*?*?*?*?*?*?*?*?*?*?*?,4.2,1.9,84,100949,322,1413,256,167.0,507.8,51.3,17342,41095,7778,956,128,6.2,1,0,9999,99999,9,999999999,0.0,999,999,99
3010,1,16,12,0,*?*?*?*?*?*?*?*?*?*?*?*?*?*?*?*?*?*?*?*?*?*?,4.7,1.0,77,100949,352,1412,266,185.1,473.0,67.2,18985,39115,9784,1219,130,5.7,3,2,9999,99999,9,999999999,0.0,999,999,99
3010,1,16,13,0,*?*?*?*?*?*?*?*?*?*?*?*?*?*?*?*?*?*?*?*?*?*?,4.3,0.4,76,100949,330,1411,279,151.1,289.5,83.4,15661,23191,10716,1541,135,6.2,6,3,9999,99999,9,999999999,0.0,999,999,99
3010,1,16,14,0,*?*?*?*?*?*?*?*?*?*?*?*?*?*?*?*?*?*?*?*?*?*?,4.2,0.8,79,100949,258,1412,274,115.9,332.9,55.0,12193,23876,7369,987,140,5.2,5,3,9999,99999,9,999999999,0.0,999,999,99
3010,1,16,15,0,*?*?*?*?*?*?*?*?*?*?*?*?*?*?*?*?*?*?*?*?*?*?,4.7,1.0,77,100949,140,1410,296,22.7,30.5,19.7,2577,1701,2412,410,145,3.6,9,5,9999,99999,9,999999999,0.0,999,999,99
3010,1,16,16,0,*?*?*?*?*?*?*?*?*?*?*?*?*?*?*?*?*?*?*?*?*?*?,4.8,1.3,78,100949,0,-0,302,0.0,-0.0,0.0,0,0,0,0,150,4.1,10,5,9999,99999,9,999999999,0.0,999,999,99
3010,1,16,17,0,*?*?*?*?*?*?*?*?*?*?*?*?*?*?*?*?*?*?*?*?*?*?,4.1,1.7,85,100949,0,-0,298,0.0,-0.0,0.0,0,0,0,0,155,4.6,10,5,9999,99999,9,999999999,0.0,999,999,99
3010,1,16,18,0,*?*?*?*?*?*?*?*?*?*?*?*?*?*?*?*?*?*?*?*?*?*?,4.3,2.7,90,100949,0,-0,299,0.0,-0.0,0.0,0,0,0,0,160,4.1,10,5,9999,99999,9,999999999,0.0,999,999,99
3010,1,16,19,0,*?*?*?*?*?*?*?*?*?*?*?*?*?*?*?*?*?*?*?*?*?*?,4.5,3.8,95,100949,0,-0,300,0.0,-0.0,0.0,0,0,0,0,153,3.6,10,5,9999,99999,9,999999999,0.0,999,999,99
3010,1,16,20,0,*?*?*?*?*?*?*?*?*?*?*?*?*?*?*?*?*?*?*?*?*?*?,4.3,3.8,96,100949,0,-0,299,0.0,-0.0,0.0,0,0,0,0,147,4.6,10,5,9999,99999,9,999999999,0.0,999,999,99
3010,1,16,21,0,*?*?*?*?*?*?*?*?*?*?*?*?*?*?*?*?*?*?*?*?*?*?,4.0,2.7,91,100949,0,-0,298,0.0,-0.0,0.0,0,0,0,0,140,3.6,10,5,9999,99999,9,999999999,0.4,999,999,99
3010,1,16,22,0,*?*?*?*?*?*?*?*?*?*?*?*?*?*?*?*?*?*?*?*?*?*?,3.9,2.9,93,100949,0,-0,297,0.0,-0.0,0.0,0,0,0,0,133,3.6,10,5,9999,99999,9,999999999,0.3,999,999,99
3010,1,16,23,0,*?*?*?*?*?*?*?*?*?*?*?*?*?*?*?*?*?*?*?*?*?*?,4.2,2.3,87,100949,0,-0,299,0.0,-0.0,0.0,0,0,0,0,127,3.6,10,5,9999,99999,9,999999999,0.0,999,999,99
3010,1,16,24,0,*?*?*?*?*?*?*?*?*?*?*?*?*?*?*?*?*?*?*?*?*?*?,5.0,4.5,97,100949,0,-0,302,0.0,-0.0,0.0,0,0,0,0,110,5.2,10,5,9999,99999,9,999999999,0.0,999,999,99
3010,1,17,1,0,*?*?*?*?*?*?*?*?*?*?*?*?*?*?*?*?*?*?*?*?*?*?,4.8,1.5,79,100869,0,-0,301,0.0,-0.0,0.0,0,0,0,0,122,6.7,10,5,9999,99999,9,999999999,0.0,999,999,99
3010,1,17,2,0,*?*?*?*?*?*?*?*?*?*?*?*?*?*?*?*?*?*?*?*?*?*?,5.0,1.3,76,100869,0,-0,302,0.0,-0.0,0.0,0,0,0,0,123,5.7,10,5,9999,99999,9,999999999,0.0,999,999,99
3010,1,17,3,0,*?*?*?*?*?*?*?*?*?*?*?*?*?*?*?*?*?*?*?*?*?*?,4.8,2.3,83,100869,0,-0,301,0.0,-0.0,0.0,0,0,0,0,125,5.7,10,5,9999,99999,9,999999999,0.0,999,999,99
3010,1,17,4,0,*?*?*?*?*?*?*?*?*?*?*?*?*?*?*?*?*?*?*?*?*?*?,4.7,2.3,84,100869,0,-0,301,0.0,-0.0,0.0,0,0,0,0,127,5.2,10,5,9999,99999,9,999999999,0.0,999,999,99
3010,1,17,5,0,*?*?*?*?*?*?*?*?*?*?*?*?*?*?*?*?*?*?*?*?*?*?,4.6,3.0,89,100869,0,-0,300,0.0,-0.0,0.0,0,0,0,0,128,5.7,10,5,9999,99999,9,999999999,0.1,999,999,99
3010,1,17,6,0,*?*?*?*?*?*?*?*?*?*?*?*?*?*?*?*?*?*?*?*?*?*?,4.4,3.2,91,100869,0,-0,299,0.0,-0.0,0.0,0,0,0,0,130,4.6,10,5,9999,99999,9,999999999,0.3,999,999,99
3010,1,17,7,0,*?*?*?*?*?*?*?*?*?*?*?*?*?*?*?*?*?*?*?*?*?*?,4.3,3.4,94,100869,0,-0,299,0.0,-0.0,0.0,0,0,0,0,127,4.6,10,5,9999,99999,9,999999999,0.1,999,999,99
3010,1,17,8,0,*?*?*?*?*?*?*?*?*?*?*?*?*?*?*?*?*?*?*?*?*?*?,4.2,3.6,96,100869,0,-0,299,0.0,-0.0,0.0,0,0,0,0,123,4.1,10,5,9999,99999,9,999999999,0.4,999,999,99
3010,1,17,9,0,*?*?*?*?*?*?*?*?*?*?*?*?*?*?*?*?*?*?*?*?*?*?,4.8,3.2,89,100869,121,1415,297,16.1,25.1,14.0,1854,1298,1740,290,120,3.6,9,5,9999,99999,9,999999999,0.0,999,999,99
3010,1,17,10,0,*?*?*?*?*?*?*?*?*?*?*?*?*?*?*?*?*?*?*?*?*?*?,5.4,3.9,90,100869,246,1414,295,77.4,112.1,57.9,8248,7633,7047,1069,117,4.1,8,4,9999,99999,9,999999999,2.2,999,999,99
3010,1,17,11,0,*?*?*?*?*?*?*?*?*?*?*?*?*?*?*?*?*?*?*?*?*?*?,5.7,3.8,87,100869,326,1411,301,85.6,49.3,74.2,9411,4122,8427,1951,113,6.2,9,5,9999,99999,9,999999999,2.2,999,999,99
3010,1,17,12,0,*?*?*?*?*?*?*?*?*?*?*?*?*?*?*?*?*?*?*?*?*?*?,6.4,3.6,81,100869,356,1409,294,150.2,212.3,96.6,15894,17827,11322,1883,110,5.7,7,4,9999,99999,9,999999999,0.0,999,999,99
3010,1,17,13,0,*?*?*?*?*?*?*?*?*?*?*?*?*?*?*?*?*?*?*?*?*?*?,6.4,3.9,84,100869,335,1411,299,117.5,124.7,87.9,12832,10446,10162,1915,112,6.2,8,4,9999,99999,9,999999999,0.3,999,999,99
3010,1,17,14,0,*?*?*?*?*?*?*?*?*?*?*?*?*?*?*?*?*?*?*?*?*?*?,6.6,3.6,81,100869,263,1412,304,64.3,45.9,55.7,7107,3488,6569,1192,113,5.2,9,5,9999,99999,9,999999999,0.2,999,999,99
3010,1,17,15,0,*?*?*?*?*?*?*?*?*?*?*?*?*?*?*?*?*?*?*?*?*?*?,6.5,4.8,89,100869,145,1409,308,14.1,0.0,14.1,1690,-0,1690,552,115,3.6,10,5,9999,99999,9,999999999,0.0,999,999,99
3010,1,17,16,0,*?*?*?*?*?*?*?*?*?*?*?*?*?*?*?*?*?*?*?*?*?*?,6.6,4.1,84,100869,0,-0,309,0.0,-0.0,0.0,0,0,0,0,117,4.1,10,5,9999,99999,9,999999999,0.0,999,999,99
3010,1,17,17,0,*?*?*?*?*?*?*?*?*?*?*?*?*?*?*?*?*?*?*?*?*?*?,6.3,4.1,85,100869,0,-0,308,0.0,-0.0,0.0,0,0,0,0,118,4.6,10,5,9999,99999,9,999999999,0.0,999,999,99
3010,1,17,18,0,*?*?*?*?*?*?*?*?*?*?*?*?*?*?*?*?*?*?*?*?*?*?,6.0,3.8,85,100869,0,-0,306,0.0,-0.0,0.0,0,0,0,0,120,4.1,10,5,9999,99999,9,999999999,0.0,999,999,99
3010,1,17,19,0,*?*?*?*?*?*?*?*?*?*?*?*?*?*?*?*?*?*?*?*?*?*?,5.5,5.0,96,100869,0,-0,304,0.0,-0.0,0.0,0,0,0,0,122,3.6,10,5,9999,99999,9,999999999,0.3,999,999,99
3010,1,17,20,0,*?*?*?*?*?*?*?*?*?*?*?*?*?*?*?*?*?*?*?*?*?*?,5.2,4.5,94,100869,0,-0,303,0.0,-0.0,0.0,0,0,0,0,123,4.6,10,5,9999,99999,9,999999999,0.8,999,999,99
3010,1,17,21,0,*?*?*?*?*?*?*?*?*?*?*?*?*?*?*?*?*?*?*?*?*?*?,5.3,4.6,94,100869,0,-0,303,0.0,-0.0,0.0,0,0,0,0,125,3.6,10,5,9999,99999,9,999999999,0.8,999,999,99
3010,1,17,22,0,*?*?*?*?*?*?*?*?*?*?*?*?*?*?*?*?*?*?*?*?*?*?,5.4,3.8,89,100869,0,-0,304,0.0,-0.0,0.0,0,0,0,0,127,3.6,10,5,9999,99999,9,999999999,0.7,999,999,99
3010,1,17,23,0,*?*?*?*?*?*?*?*?*?*?*?*?*?*?*?*?*?*?*?*?*?*?,5.1,2.7,84,100869,0,-0,303,0.0,-0.0,0.0,0,0,0,0,128,3.6,10,5,9999,99999,9,999999999,0.0,999,999,99
3010,1,17,24,0,*?*?*?*?*?*?*?*?*?*?*?*?*?*?*?*?*?*?*?*?*?*?,4.6,1.9,83,100869,0,-0,301,0.0,-0.0,0.0,0,0,0,0,120,5.2,10,5,9999,99999,9,999999999,0.0,999,999,99
3010,1,18,1,0,*?*?*?*?*?*?*?*?*?*?*?*?*?*?*?*?*?*?*?*?*?*?,4.5,3.8,100,99625.8,0,-0,300,0.0,-0.0,0.0,0,0,0,0,127,6.7,10,5,9999,99999,9,999999999,0.3,999,999,99
3010,1,18,2,0,*?*?*?*?*?*?*?*?*?*?*?*?*?*?*?*?*?*?*?*?*?*?,4.4,4.1,100,99625.8,0,-0,299,0.0,-0.0,0.0,0,0,0,0,123,5.7,10,5,9999,99999,9,999999999,0.0,999,999,99
3010,1,18,3,0,*?*?*?*?*?*?*?*?*?*?*?*?*?*?*?*?*?*?*?*?*?*?,3.9,3.0,100,99625.8,0,-0,297,0.0,-0.0,0.0,0,0,0,0,120,5.7,10,5,9999,99999,9,999999999,0.0,999,999,99
3010,1,18,4,0,*?*?*?*?*?*?*?*?*?*?*?*?*?*?*?*?*?*?*?*?*?*?,3.9,3.0,100,99625.8,0,-0,297,0.0,-0.0,0.0,0,0,0,0,117,5.2,10,5,9999,99999,9,999999999,0.0,999,999,99
3010,1,18,5,0,*?*?*?*?*?*?*?*?*?*?*?*?*?*?*?*?*?*?*?*?*?*?,3.5,1.9,95,99625.8,0,-0,296,0.0,-0.0,0.0,0,0,0,0,113,5.7,10,5,9999,99999,9,999999999,0.0,999,999,99
3010,1,18,6,0,*?*?*?*?*?*?*?*?*?*?*?*?*?*?*?*?*?*?*?*?*?*?,4.0,1.5,91,99625.8,0,-0,298,0.0,-0.0,0.0,0,0,0,0,110,4.6,10,5,9999,99999,9,999999999,0.0,999,999,99
3010,1,18,7,0,*?*?*?*?*?*?*?*?*?*?*?*?*?*?*?*?*?*?*?*?*?*?,3.5,1.9,96,99625.8,0,-0,296,0.0,-0.0,0.0,0,0,0,0,110,4.6,10,5,9999,99999,9,999999999,0.0,999,999,99
3010,1,18,8,0,*?*?*?*?*?*?*?*?*?*?*?*?*?*?*?*?*?*?*?*?*?*?,3.0,2.9,100,99625.8,0,-0,294,0.0,-0.0,0.0,0,0,0,0,110,4.1,10,5,9999,99999,9,999999999,0.0,999,999,99
3010,1,18,9,0,*?*?*?*?*?*?*?*?*?*?*?*?*?*?*?*?*?*?*?*?*?*?,3.7,3.8,100,99625.8,124,1407,296,10.0,0.0,10.0,1218,-0,1218,396,110,3.6,10,5,9999,99999,9,999999999,0.0,999,999,99
3010,1,18,10,0,*?*?*?*?*?*?*?*?*?*?*?*?*?*?*?*?*?*?*?*?*?*?,4.5,4.5,100,99625.8,250,1413,295,59.8,45.0,51.8,6626,3287,6158,1105,110,4.1,9,5,9999,99999,9,999999999,2.5,999,999,99
3010,1,18,11,0,*?*?*?*?*?*?*?*?*?*?*?*?*?*?*?*?*?*?*?*?*?*?,5.7,3.9,95,99625.8,330,1409,301,87.1,49.5,75.5,9561,4193,8555,1988,110,6.2,9,5,9999,99999,9,999999999,0.0,999,999,99
3010,1,18,12,0,*?*?*?*?*?*?*?*?*?*?*?*?*?*?*?*?*?*?*?*?*?*?,7.2,6.2,100,99625.8,361,1410,311,56.2,0.0,56.2,6557,0,6572,2253,110,5.7,10,5,9999,99999,9,999999999,0.0,999,999,99
3010,1,18,13,0,*?*?*?*?*?*?*?*?*?*?*?*?*?*?*?*?*?*?*?*?*?*?,6.9,6.7,100,99625.8,340,1411,310,52.0,0.0,52.0,6074,0,6087,2074,108,6.2,10,5,9999,99999,9,999999999,0.0,999,999,99
3010,1,18,14,0,*?*?*?*?*?*?*?*?*?*?*?*?*?*?*?*?*?*?*?*?*?*?,7.3,7.0,100,99625.8,268,1411,312,38.0,0.0,38.0,4447,0,4455,1489,107,5.2,10,5,9999,99999,9,999999999,0.0,999,999,99
3010,1,18,15,0,*?*?*?*?*?*?*?*?*?*?*?*?*?*?*?*?*?*?*?*?*?*?,7.1,6.1,100,99625.8,151,1415,311,15.1,0.0,15.1,1809,-0,1810,591,105,3.6,10,5,9999,99999,9,999999999,0.0,999,999,99
3010,1,18,16,0,*?*?*?*?*?*?*?*?*?*?*?*?*?*?*?*?*?*?*?*?*?*?,7.2,6.9,100,99625.8,0,-0,311,0.0,-0.0,0.0,0,0,0,0,103,4.1,10,5,9999,99999,9,999999999,0.0,999,999,99
3010,1,18,17,0,*?*?*?*?*?*?*?*?*?*?*?*?*?*?*?*?*?*?*?*?*?*?,6.5,6.1,100,99625.8,0,-0,308,0.0,-0.0,0.0,0,0,0,0,102,4.6,10,5,9999,99999,9,999999999,0.0,999,999,99
3010,1,18,18,0,*?*?*?*?*?*?*?*?*?*?*?*?*?*?*?*?*?*?*?*?*?*?,5.9,5.9,100,99625.8,0,-0,306,0.0,-0.0,0.0,0,0,0,0,100,4.1,10,5,9999,99999,9,999999999,0.0,999,999,99
3010,1,18,19,0,*?*?*?*?*?*?*?*?*?*?*?*?*?*?*?*?*?*?*?*?*?*?,5.6,5.6,100,99625.8,0,-0,304,0.0,-0.0,0.0,0,0,0,0,102,3.6,10,5,9999,99999,9,999999999,0.0,999,999,99
3010,1,18,20,0,*?*?*?*?*?*?*?*?*?*?*?*?*?*?*?*?*?*?*?*?*?*?,5.1,5.1,100,99625.8,0,-0,302,0.0,-0.0,0.0,0,0,0,0,103,4.6,10,5,9999,99999,9,999999999,0.0,999,999,99
3010,1,18,21,0,*?*?*?*?*?*?*?*?*?*?*?*?*?*?*?*?*?*?*?*?*?*?,5.3,5.3,100,99625.8,0,-0,303,0.0,-0.0,0.0,0,0,0,0,105,3.6,10,5,9999,99999,9,999999999,0.0,999,999,99
3010,1,18,22,0,*?*?*?*?*?*?*?*?*?*?*?*?*?*?*?*?*?*?*?*?*?*?,4.9,5.0,100,99625.8,0,-0,301,0.0,-0.0,0.0,0,0,0,0,107,3.6,10,5,9999,99999,9,999999999,0.0,999,999,99
3010,1,18,23,0,*?*?*?*?*?*?*?*?*?*?*?*?*?*?*?*?*?*?*?*?*?*?,4.4,4.3,100,99625.8,0,-0,299,0.0,-0.0,0.0,0,0,0,0,108,3.6,10,5,9999,99999,9,999999999,0.0,999,999,99
3010,1,18,24,0,*?*?*?*?*?*?*?*?*?*?*?*?*?*?*?*?*?*?*?*?*?*?,4.8,3.2,97,99625.8,0,-0,301,0.0,-0.0,0.0,0,0,0,0,130,5.2,10,5,9999,99999,9,999999999,0.0,999,999,99
3010,1,19,1,0,*?*?*?*?*?*?*?*?*?*?*?*?*?*?*?*?*?*?*?*?*?*?,3.8,3.8,100,100020,0,-0,297,0.0,-0.0,0.0,0,0,0,0,110,6.7,10,5,9999,99999,9,999999999,0.0,999,999,99
3010,1,19,2,0,*?*?*?*?*?*?*?*?*?*?*?*?*?*?*?*?*?*?*?*?*?*?,3.7,3.8,100,100020,0,-0,296,0.0,-0.0,0.0,0,0,0,0,110,5.7,10,5,9999,99999,9,999999999,0.0,999,999,99
3010,1,19,3,0,*?*?*?*?*?*?*?*?*?*?*?*?*?*?*?*?*?*?*?*?*?*?,3.7,3.8,100,100020,0,-0,296,0.0,-0.0,0.0,0,0,0,0,110,5.7,10,5,9999,99999,9,999999999,0.0,999,999,99
3010,1,19,4,0,*?*?*?*?*?*?*?*?*?*?*?*?*?*?*?*?*?*?*?*?*?*?,3.6,3.6,100,100020,0,-0,296,0.0,-0.0,0.0,0,0,0,0,110,5.2,10,5,9999,99999,9,999999999,0.0,999,999,99
3010,1,19,5,0,*?*?*?*?*?*?*?*?*?*?*?*?*?*?*?*?*?*?*?*?*?*?,3.6,3.6,100,100020,0,-0,296,0.0,-0.0,0.0,0,0,0,0,110,5.7,10,5,9999,99999,9,999999999,0.0,999,999,99
3010,1,19,6,0,*?*?*?*?*?*?*?*?*?*?*?*?*?*?*?*?*?*?*?*?*?*?,3.3,3.4,100,100020,0,-0,295,0.0,-0.0,0.0,0,0,0,0,110,4.6,10,5,9999,99999,9,999999999,0.0,999,999,99
3010,1,19,7,0,*?*?*?*?*?*?*?*?*?*?*?*?*?*?*?*?*?*?*?*?*?*?,3.0,3.0,100,100020,0,-0,294,0.0,-0.0,0.0,0,0,0,0,108,4.6,10,5,9999,99999,9,999999999,0.0,999,999,99
3010,1,19,8,0,*?*?*?*?*?*?*?*?*?*?*?*?*?*?*?*?*?*?*?*?*?*?,2.7,2.5,100,100020,0,-0,288,0.0,-0.0,0.0,0,0,0,0,107,4.1,9,5,9999,99999,9,999999999,0.0,999,999,99
3010,1,19,9,0,*?*?*?*?*?*?*?*?*?*?*?*?*?*?*?*?*?*?*?*?*?*?,3.6,3.2,100,100020,128,1409,292,18.7,27.4,16.2,2135,1460,2002,337,105,3.6,9,5,9999,99999,9,999999999,0.0,999,999,99
3010,1,19,10,0,*?*?*?*?*?*?*?*?*?*?*?*?*?*?*?*?*?*?*?*?*?*?,4.5,3.2,94,100020,254,1412,286,95.9,190.3,61.6,10185,13452,7396,1148,103,4.1,7,4,9999,99999,9,999999999,0.0,999,999,99
3010,1,19,11,0,*?*?*?*?*?*?*?*?*?*?*?*?*?*?*?*?*?*?*?*?*?*?,5.5,3.0,87,100020,335,1411,295,117.5,124.7,87.9,12833,10466,10157,1915,102,6.2,8,4,9999,99999,9,999999999,0.0,999,999,99
3010,1,19,12,0,*?*?*?*?*?*?*?*?*?*?*?*?*?*?*?*?*?*?*?*?*?*?,6.2,2.7,80,100020,366,1411,293,155.4,213.8,99.9,16440,18162,11692,1955,100,5.7,7,4,9999,99999,9,999999999,0.0,999,999,99
3010,1,19,13,0,*?*?*?*?*?*?*?*?*?*?*?*?*?*?*?*?*?*?*?*?*?*?,6.3,3.0,82,100020,345,1411,284,170.6,366.1,81.0,17825,29924,10528,1487,93,6.2,5,3,9999,99999,9,999999999,0.0,999,999,99
3010,1,19,14,0,*?*?*?*?*?*?*?*?*?*?*?*?*?*?*?*?*?*?*?*?*?*?,6.3,2.9,81,100020,273,1409,289,117.9,272.5,65.1,12267,20070,8520,1183,87,5.2,6,3,9999,99999,9,999999999,0.0,999,999,99
3010,1,19,15,0,*?*?*?*?*?*?*?*?*?*?*?*?*?*?*?*?*?*?*?*?*?*?,6.7,3.0,81,100020,156,1412,291,48.8,197.8,26.9,5246,10816,3814,468,80,3.6,6,3,9999,99999,9,999999999,0.0,999,999,99
3010,1,19,16,0,*?*?*?*?*?*?*?*?*?*?*?*?*?*?*?*?*?*?*?*?*?*?,6.6,4.3,89,100020,1,2195,309,0.0,0.0,0.0,0,0,0,0,73,4.1,10,5,9999,99999,9,999999999,0.0,999,999,99
3010,1,19,17,0,*?*?*?*?*?*?*?*?*?*?*?*?*?*?*?*?*?*?*?*?*?*?,5.9,4.3,92,100020,0,-0,306,0.0,-0.0,0.0,0,0,0,0,67,4.6,10,5,9999,99999,9,999999999,0.0,999,999,99
3010,1,19,18,0,*?*?*?*?*?*?*?*?*?*?*?*?*?*?*?*?*?*?*?*?*?*?,5.8,4.3,93,100020,0,-0,305,0.0,-0.0,0.0,0,0,0,0,60,4.1,10,5,9999,99999,9,999999999,0.0,999,999,99
3010,1,19,19,0,*?*?*?*?*?*?*?*?*?*?*?*?*?*?*?*?*?*?*?*?*?*?,5.2,5.1,100,100020,0,-0,303,0.0,-0.0,0.0,0,0,0,0,67,3.6,10,5,9999,99999,9,999999999,0.0,999,999,99
3010,1,19,20,0,*?*?*?*?*?*?*?*?*?*?*?*?*?*?*?*?*?*?*?*?*?*?,4.2,4.1,100,100020,0,-0,298,0.0,-0.0,0.0,0,0,0,0,73,4.6,10,5,9999,99999,9,999999999,0.0,999,999,99
3010,1,19,21,0,*?*?*?*?*?*?*?*?*?*?*?*?*?*?*?*?*?*?*?*?*?*?,4.6,4.5,100,100020,0,-0,300,0.0,-0.0,0.0,0,0,0,0,80,3.6,10,5,9999,99999,9,999999999,0.0,999,999,99
3010,1,19,22,0,*?*?*?*?*?*?*?*?*?*?*?*?*?*?*?*?*?*?*?*?*?*?,4.3,4.3,100,100020,0,-0,299,0.0,-0.0,0.0,0,0,0,0,87,3.6,10,5,9999,99999,9,999999999,0.0,999,999,99
3010,1,19,23,0,*?*?*?*?*?*?*?*?*?*?*?*?*?*?*?*?*?*?*?*?*?*?,4.5,4.5,100,100020,0,-0,300,0.0,-0.0,0.0,0,0,0,0,93,3.6,10,5,9999,99999,9,999999999,0.0,999,999,99
3010,1,19,24,0,*?*?*?*?*?*?*?*?*?*?*?*?*?*?*?*?*?*?*?*?*?*?,3.8,3.8,100,100020,0,-0,297,0.0,-0.0,0.0,0,0,0,0,110,5.2,10,5,9999,99999,9,999999999,0.0,999,999,99
3010,1,20,1,0,*?*?*?*?*?*?*?*?*?*?*?*?*?*?*?*?*?*?*?*?*?*?,5.1,4.5,99,100004,0,-0,302,0.0,-0.0,0.0,0,0,0,0,97,6.7,10,5,9999,99999,9,999999999,0.0,999,999,99
3010,1,20,2,0,*?*?*?*?*?*?*?*?*?*?*?*?*?*?*?*?*?*?*?*?*?*?,5.1,4.5,99,100004,0,-0,302,0.0,-0.0,0.0,0,0,0,0,93,5.7,10,5,9999,99999,9,999999999,0.0,999,999,99
3010,1,20,3,0,*?*?*?*?*?*?*?*?*?*?*?*?*?*?*?*?*?*?*?*?*?*?,5.1,5.0,100,100004,0,-0,302,0.0,-0.0,0.0,0,0,0,0,90,5.7,10,5,9999,99999,9,999999999,0.0,999,999,99
3010,1,20,4,0,*?*?*?*?*?*?*?*?*?*?*?*?*?*?*?*?*?*?*?*?*?*?,3.5,3.6,100,100004,0,-0,296,0.0,-0.0,0.0,0,0,0,0,87,5.2,10,5,9999,99999,9,999999999,0.0,999,999,99
3010,1,20,5,0,*?*?*?*?*?*?*?*?*?*?*?*?*?*?*?*?*?*?*?*?*?*?,1.9,1.9,100,100004,0,-0,289,0.0,-0.0,0.0,0,0,0,0,83,5.7,10,5,9999,99999,9,999999999,0.0,999,999,99
3010,1,20,6,0,*?*?*?*?*?*?*?*?*?*?*?*?*?*?*?*?*?*?*?*?*?*?,3.2,3.2,100,100004,0,-0,294,0.0,-0.0,0.0,0,0,0,0,80,4.6,10,5,9999,99999,9,999999999,0.0,999,999,99
3010,1,20,7,0,*?*?*?*?*?*?*?*?*?*?*?*?*?*?*?*?*?*?*?*?*?*?,4.3,4.3,100,100004,0,-0,299,0.0,-0.0,0.0,0,0,0,0,82,4.6,10,5,9999,99999,9,999999999,0.0,999,999,99
3010,1,20,8,0,*?*?*?*?*?*?*?*?*?*?*?*?*?*?*?*?*?*?*?*?*?*?,4.0,3.9,100,100004,0,-0,298,0.0,-0.0,0.0,0,0,0,0,83,4.1,10,5,9999,99999,9,999999999,0.0,999,999,99
3010,1,20,9,0,*?*?*?*?*?*?*?*?*?*?*?*?*?*?*?*?*?*?*?*?*?*?,5.1,5.1,100,100004,132,1409,302,11.6,0.0,11.6,1396,-0,1397,455,85,3.6,10,5,9999,99999,9,999999999,0.0,999,999,99
3010,1,20,10,0,*?*?*?*?*?*?*?*?*?*?*?*?*?*?*?*?*?*?*?*?*?*?,7.3,5.1,89,100004,258,1410,312,36.1,0.0,36.1,4225,0,4232,1411,87,4.1,10,5,9999,99999,9,999999999,0.0,999,999,99
3010,1,20,11,0,*?*?*?*?*?*?*?*?*?*?*?*?*?*?*?*?*?*?*?*?*?*?,10.3,6.1,78,100004,340,1412,325,52.0,0.0,52.0,6070,0,6083,2073,88,6.2,10,5,9999,99999,9,999999999,0.0,999,999,99
3010,1,20,12,0,*?*?*?*?*?*?*?*?*?*?*?*?*?*?*?*?*?*?*?*?*?*?,13.2,7.6,71,100004,371,1410,338,58.1,0.0,58.1,6785,0,6801,2339,90,5.7,10,5,9999,99999,9,999999999,0.0,999,999,99
3010,1,20,13,0,*?*?*?*?*?*?*?*?*?*?*?*?*?*?*?*?*?*?*?*?*?*?,13.4,8.0,72,100004,350,1409,339,54.1,0.0,54.1,6309,0,6324,2162,90,6.2,10,5,9999,99999,9,999999999,0.9,999,999,99
3010,1,20,14,0,*?*?*?*?*?*?*?*?*?*?*?*?*?*?*?*?*?*?*?*?*?*?,13.5,8.4,74,100004,279,1412,340,40.1,0.0,40.1,4686,0,4695,1575,90,5.2,10,5,9999,99999,9,999999999,2.3,999,999,99
3010,1,20,15,0,*?*?*?*?*?*?*?*?*?*?*?*?*?*?*?*?*?*?*?*?*?*?,13.4,8.4,74,100004,161,1407,339,17.2,0.0,17.2,2052,-0,2053,672,90,3.6,10,5,9999,99999,9,999999999,1.0,999,999,99
3010,1,20,16,0,*?*?*?*?*?*?*?*?*?*?*?*?*?*?*?*?*?*?*?*?*?*?,13.4,8.1,72,100004,6,1387,339,0.0,0.0,0.0,0,0,0,0,90,4.1,10,5,9999,99999,9,999999999,0.8,999,999,99
3010,1,20,17,0,*?*?*?*?*?*?*?*?*?*?*?*?*?*?*?*?*?*?*?*?*?*?,11.2,8.3,84,100004,0,-0,329,0.0,-0.0,0.0,0,0,0,0,90,4.6,10,5,9999,99999,9,999999999,4.2,999,999,99
3010,1,20,18,0,*?*?*?*?*?*?*?*?*?*?*?*?*?*?*?*?*?*?*?*?*?*?,9.5,7.9,93,100004,0,-0,321,0.0,-0.0,0.0,0,0,0,0,90,4.1,10,5,9999,99999,9,999999999,5.9,999,999,99
3010,1,20,19,0,*?*?*?*?*?*?*?*?*?*?*?*?*?*?*?*?*?*?*?*?*?*?,9.1,7.7,94,100004,0,-0,319,0.0,-0.0,0.0,0,0,0,0,88,3.6,10,5,9999,99999,9,999999999,5.9,999,999,99
3010,1,20,20,0,*?*?*?*?*?*?*?*?*?*?*?*?*?*?*?*?*?*?*?*?*?*?,7.9,6.7,95,100004,0,-0,314,0.0,-0.0,0.0,0,0,0,0,87,4.6,10,5,9999,99999,9,999999999,4.0,999,999,99
3010,1,20,21,0,*?*?*?*?*?*?*?*?*?*?*?*?*?*?*?*?*?*?*?*?*?*?,7.1,6.6,100,100004,0,-0,311,0.0,-0.0,0.0,0,0,0,0,85,3.6,10,5,9999,99999,9,999999999,1.0,999,999,99
3010,1,20,22,0,*?*?*?*?*?*?*?*?*?*?*?*?*?*?*?*?*?*?*?*?*?*?,6.7,5.5,95,100004,0,-0,309,0.0,-0.0,0.0,0,0,0,0,83,3.6,10,5,9999,99999,9,999999999,0.2,999,999,99
3010,1,20,23,0,*?*?*?*?*?*?*?*?*?*?*?*?*?*?*?*?*?*?*?*?*?*?,6.3,4.5,91,100004,0,-0,308,0.0,-0.0,0.0,0,0,0,0,82,3.6,10,5,9999,99999,9,999999999,0.0,999,999,99
3010,1,20,24,0,*?*?*?*?*?*?*?*?*?*?*?*?*?*?*?*?*?*?*?*?*?*?,4.7,4.5,100,100004,0,-0,301,0.0,-0.0,0.0,0,0,0,0,100,5.2,10,5,9999,99999,9,999999999,0.0,999,999,99
3010,1,21,1,0,*?*?*?*?*?*?*?*?*?*?*?*?*?*?*?*?*?*?*?*?*?*?,6.8,6.7,100,99553.3,0,-0,309,0.0,-0.0,0.0,0,0,0,0,80,6.7,10,5,9999,99999,9,999999999,0.0,999,999,99
3010,1,21,2,0,*?*?*?*?*?*?*?*?*?*?*?*?*?*?*?*?*?*?*?*?*?*?,7.0,7.0,100,99553.3,0,-0,310,0.0,-0.0,0.0,0,0,0,0,80,5.7,10,5,9999,99999,9,999999999,0.0,999,999,99
3010,1,21,3,0,*?*?*?*?*?*?*?*?*?*?*?*?*?*?*?*?*?*?*?*?*?*?,7.3,7.3,100,99553.3,0,-0,311,0.0,-0.0,0.0,0,0,0,0,80,5.7,10,5,9999,99999,9,999999999,0.0,999,999,99
3010,1,21,4,0,*?*?*?*?*?*?*?*?*?*?*?*?*?*?*?*?*?*?*?*?*?*?,6.4,6.2,100,99553.3,0,-0,308,0.0,-0.0,0.0,0,0,0,0,80,5.2,10,5,9999,99999,9,999999999,0.0,999,999,99
3010,1,21,5,0,*?*?*?*?*?*?*?*?*?*?*?*?*?*?*?*?*?*?*?*?*?*?,5.4,4.1,100,99553.3,0,-0,304,0.0,-0.0,0.0,0,0,0,0,80,5.7,10,5,9999,99999,9,999999999,0.0,999,999,99
3010,1,21,6,0,*?*?*?*?*?*?*?*?*?*?*?*?*?*?*?*?*?*?*?*?*?*?,6.2,4.6,100,99553.3,0,-0,307,0.0,-0.0,0.0,0,0,0,0,80,4.6,10,5,9999,99999,9,999999999,0.0,999,999,99
3010,1,21,7,0,*?*?*?*?*?*?*?*?*?*?*?*?*?*?*?*?*?*?*?*?*?*?,6.8,5.5,100,99553.3,0,-0,310,0.0,-0.0,0.0,0,0,0,0,75,4.6,10,5,9999,99999,9,999999999,0.0,999,999,99
3010,1,21,8,0,*?*?*?*?*?*?*?*?*?*?*?*?*?*?*?*?*?*?*?*?*?*?,7.0,6.6,100,99553.3,0,-0,302,0.0,-0.0,0.0,0,0,0,0,70,4.1,8,4,9999,99999,9,999999999,0.0,999,999,99
3010,1,21,9,0,*?*?*?*?*?*?*?*?*?*?*?*?*?*?*?*?*?*?*?*?*?*?,7.0,7.0,100,99553.3,136,1407,283,42.1,277.7,15.3,4423,17405,2580,339,65,3.6,3,2,9999,99999,9,999999999,0.0,999,999,99
3010,1,21,10,0,*?*?*?*?*?*?*?*?*?*?*?*?*?*?*?*?*?*?*?*?*?*?,8.1,8.0,100,99553.3,263,1412,296,119.0,335.4,56.5,12515,24281,7553,1015,60,4.1,5,3,9999,99999,9,999999999,0.0,999,999,99
3010,1,21,11,0,*?*?*?*?*?*?*?*?*?*?*?*?*?*?*?*?*?*?*?*?*?*?,9.9,9.2,100,99553.3,345,1412,319,92.0,50.1,79.7,10097,4284,9032,2109,55,6.2,9,5,9999,99999,9,999999999,0.5,999,999,99
3010,1,21,12,0,*?*?*?*?*?*?*?*?*?*?*?*?*?*?*?*?*?*?*?*?*?*?,11.7,9.6,100,99553.3,376,1409,307,201.5,481.1,73.1,20660,40636,10567,1328,50,5.7,3,2,9999,99999,9,999999999,0.3,999,999,99
3010,1,21,13,0,*?*?*?*?*?*?*?*?*?*?*?*?*?*?*?*?*?*?*?*?*?*?,11.7,9.3,98,99553.3,356,1412,295,190.1,527.6,57.0,19752,44231,8586,1069,53,6.2,0,0,9999,99999,9,999999999,0.0,999,999,99
3010,1,21,14,0,*?*?*?*?*?*?*?*?*?*?*?*?*?*?*?*?*?*?*?*?*?*?,11.8,11.0,100,99553.3,284,1409,322,112.1,198.5,72.1,11884,14936,8576,1363,57,5.2,7,4,9999,99999,9,999999999,0.0,999,999,99
3010,1,21,15,0,*?*?*?*?*?*?*?*?*?*?*?*?*?*?*?*?*?*?*?*?*?*?,11.6,11.6,100,99553.3,167,1410,330,18.3,0.0,18.3,2179,-0,2181,714,60,3.6,10,5,9999,99999,9,999999999,0.0,999,999,99
3010,1,21,16,0,*?*?*?*?*?*?*?*?*?*?*?*?*?*?*?*?*?*?*?*?*?*?,11.7,11.5,100,99553.3,12,1451,331,0.0,0.0,0.0,0,0,0,0,63,4.1,10,5,9999,99999,9,999999999,0.1,999,999,99
3010,1,21,17,0,*?*?*?*?*?*?*?*?*?*?*?*?*?*?*?*?*?*?*?*?*?*?,10.3,10.3,100,99553.3,0,-0,324,0.0,-0.0,0.0,0,0,0,0,67,4.6,10,5,9999,99999,9,999999999,0.0,999,999,99
3010,1,21,18,0,*?*?*?*?*?*?*?*?*?*?*?*?*?*?*?*?*?*?*?*?*?*?,9.6,9.6,100,99553.3,0,-0,321,0.0,-0.0,0.0,0,0,0,0,70,4.1,10,5,9999,99999,9,999999999,0.1,999,999,99
3010,1,21,19,0,*?*?*?*?*?*?*?*?*?*?*?*?*?*?*?*?*?*?*?*?*?*?,9.3,9.3,100,99553.3,0,-0,320,0.0,-0.0,0.0,0,0,0,0,118,3.6,10,5,9999,99999,9,999999999,0.0,999,999,99
3010,1,21,20,0,*?*?*?*?*?*?*?*?*?*?*?*?*?*?*?*?*?*?*?*?*?*?,8.7,8.7,100,99553.3,0,-0,317,0.0,-0.0,0.0,0,0,0,0,167,4.6,10,5,9999,99999,9,999999999,0.0,999,999,99
3010,1,21,21,0,*?*?*?*?*?*?*?*?*?*?*?*?*?*?*?*?*?*?*?*?*?*?,9.0,9.1,100,99553.3,0,-0,319,0.0,-0.0,0.0,0,0,0,0,215,3.6,10,5,9999,99999,9,999999999,0.0,999,999,99
3010,1,21,22,0,*?*?*?*?*?*?*?*?*?*?*?*?*?*?*?*?*?*?*?*?*?*?,8.1,8.0,100,99553.3,0,-0,315,0.0,-0.0,0.0,0,0,0,0,263,3.6,10,5,9999,99999,9,999999999,0.1,999,999,99
3010,1,21,23,0,*?*?*?*?*?*?*?*?*?*?*?*?*?*?*?*?*?*?*?*?*?*?,7.3,7.3,100,99553.3,0,-0,311,0.0,-0.0,0.0,0,0,0,0,312,3.6,10,5,9999,99999,9,999999999,0.2,999,999,99
3010,1,21,24,0,*?*?*?*?*?*?*?*?*?*?*?*?*?*?*?*?*?*?*?*?*?*?,5.9,5.8,100,99553.3,0,-0,306,0.0,-0.0,0.0,0,0,0,0,80,5.2,10,5,9999,99999,9,999999999,0.0,999,999,99
3010,1,22,1,0,*?*?*?*?*?*?*?*?*?*?*?*?*?*?*?*?*?*?*?*?*?*?,5.4,5.3,100,100131,0,-0,303,0.0,-0.0,0.0,0,0,0,0,325,6.7,10,5,9999,99999,9,999999999,0.2,999,999,99
3010,1,22,2,0,*?*?*?*?*?*?*?*?*?*?*?*?*?*?*?*?*?*?*?*?*?*?,4.4,4.5,100,100131,0,-0,299,0.0,-0.0,0.0,0,0,0,0,290,5.7,10,5,9999,99999,9,999999999,0.0,999,999,99
3010,1,22,3,0,*?*?*?*?*?*?*?*?*?*?*?*?*?*?*?*?*?*?*?*?*?*?,4.7,4.8,100,100131,0,-0,301,0.0,-0.0,0.0,0,0,0,0,255,5.7,10,5,9999,99999,9,999999999,0.0,999,999,99
3010,1,22,4,0,*?*?*?*?*?*?*?*?*?*?*?*?*?*?*?*?*?*?*?*?*?*?,4.3,4.3,100,100131,0,-0,299,0.0,-0.0,0.0,0,0,0,0,220,5.2,10,5,9999,99999,9,999999999,0.0,999,999,99
3010,1,22,5,0,*?*?*?*?*?*?*?*?*?*?*?*?*?*?*?*?*?*?*?*?*?*?,3.7,3.8,100,100131,0,-0,296,0.0,-0.0,0.0,0,0,0,0,185,5.7,10,5,9999,99999,9,999999999,0.0,999,999,99
3010,1,22,6,0,*?*?*?*?*?*?*?*?*?*?*?*?*?*?*?*?*?*?*?*?*?*?,3.1,3.0,100,100131,0,-0,294,0.0,-0.0,0.0,0,0,0,0,150,4.6,10,5,9999,99999,9,999999999,0.0,999,999,99
3010,1,22,7,0,*?*?*?*?*?*?*?*?*?*?*?*?*?*?*?*?*?*?*?*?*?*?,3.9,3.9,100,100131,0,-0,297,0.0,-0.0,0.0,0,0,0,0,142,4.6,10,5,9999,99999,9,999999999,0.0,999,999,99
3010,1,22,8,0,*?*?*?*?*?*?*?*?*?*?*?*?*?*?*?*?*?*?*?*?*?*?,4.6,4.6,100,100131,0,-0,296,0.0,-0.0,0.0,0,0,0,0,133,4.1,9,5,9999,99999,9,999999999,0.0,999,999,99
3010,1,22,9,0,*?*?*?*?*?*?*?*?*?*?*?*?*?*?*?*?*?*?*?*?*?*?,4.5,4.1,100,100131,141,1413,300,13.2,0.0,13.2,1589,-0,1590,519,125,3.6,10,5,9999,99999,9,999999999,0.0,999,999,99
3010,1,22,10,0,*?*?*?*?*?*?*?*?*?*?*?*?*?*?*?*?*?*?*?*?*?*?,6.4,6.1,100,100131,267,1408,304,65.9,46.2,57.1,7276,3543,6721,1223,117,4.1,9,5,9999,99999,9,999999999,0.0,999,999,99
3010,1,22,11,0,*?*?*?*?*?*?*?*?*?*?*?*?*?*?*?*?*?*?*?*?*?*?,7.5,5.8,100,100131,350,1412,308,93.7,50.3,81.2,10282,4327,9195,2152,108,6.2,9,5,9999,99999,9,999999999,0.0,999,999,99
3010,1,22,12,0,*?*?*?*?*?*?*?*?*?*?*?*?*?*?*?*?*?*?*?*?*?*?,9.2,6.6,99,100131,382,1412,316,104.5,51.4,90.6,11472,4529,10251,2428,100,5.7,9,5,9999,99999,9,999999999,0.0,999,999,99
3010,1,22,13,0,*?*?*?*?*?*?*?*?*?*?*?*?*?*?*?*?*?*?*?*?*?*?,9.2,6.6,99,100131,361,1409,320,56.2,0.0,56.2,6562,0,6577,2255,98,6.2,10,5,9999,99999,9,999999999,0.2,999,999,99
3010,1,22,14,0,*?*?*?*?*?*?*?*?*?*?*?*?*?*?*?*?*?*?*?*?*?*?,9.3,7.0,100,100131,290,1410,321,42.3,0.0,42.3,4945,0,4954,1665,97,5.2,10,5,9999,99999,9,999999999,0.2,999,999,99
3010,1,22,15,0,*?*?*?*?*?*?*?*?*?*?*?*?*?*?*?*?*?*?*?*?*?*?,9.0,7.1,100,100131,173,1413,319,19.5,0.0,19.5,2308,-0,2310,757,95,3.6,10,5,9999,99999,9,999999999,0.1,999,999,99
3010,1,22,16,0,*?*?*?*?*?*?*?*?*?*?*?*?*?*?*?*?*?*?*?*?*?*?,8.9,7.4,100,100131,17,1384,319,0.0,0.0,0.0,0,0,0,0,93,4.1,10,5,9999,99999,9,999999999,0.0,999,999,99
3010,1,22,17,0,*?*?*?*?*?*?*?*?*?*?*?*?*?*?*?*?*?*?*?*?*?*?,7.9,7.7,100,100131,0,-0,314,0.0,-0.0,0.0,0,0,0,0,92,4.6,10,5,9999,99999,9,999999999,0.0,999,999,99
3010,1,22,18,0,*?*?*?*?*?*?*?*?*?*?*?*?*?*?*?*?*?*?*?*?*?*?,7.2,7.1,100,100131,0,-0,311,0.0,-0.0,0.0,0,0,0,0,90,4.1,10,5,9999,99999,9,999999999,0.0,999,999,99
3010,1,22,19,0,*?*?*?*?*?*?*?*?*?*?*?*?*?*?*?*?*?*?*?*?*?*?,6.6,6.6,100,100131,0,-0,309,0.0,-0.0,0.0,0,0,0,0,87,3.6,10,5,9999,99999,9,999999999,0.0,999,999,99
3010,1,22,20,0,*?*?*?*?*?*?*?*?*?*?*?*?*?*?*?*?*?*?*?*?*?*?,6.5,6.2,100,100131,0,-0,308,0.0,-0.0,0.0,0,0,0,0,83,4.6,10,5,9999,99999,9,999999999,0.0,999,999,99
3010,1,22,21,0,*?*?*?*?*?*?*?*?*?*?*?*?*?*?*?*?*?*?*?*?*?*?,6.0,5.1,100,100131,0,-0,306,0.0,-0.0,0.0,0,0,0,0,80,3.6,10,5,9999,99999,9,999999999,0.0,999,999,99
3010,1,22,22,0,*?*?*?*?*?*?*?*?*?*?*?*?*?*?*?*?*?*?*?*?*?*?,5.6,5.3,100,100131,0,-0,304,0.0,-0.0,0.0,0,0,0,0,77,3.6,10,5,9999,99999,9,999999999,0.0,999,999,99
3010,1,22,23,0,*?*?*?*?*?*?*?*?*?*?*?*?*?*?*?*?*?*?*?*?*?*?,4.7,4.6,100,100131,0,-0,301,0.0,-0.0,0.0,0,0,0,0,73,3.6,10,5,9999,99999,9,999999999,0.0,999,999,99
3010,1,22,24,0,*?*?*?*?*?*?*?*?*?*?*?*?*?*?*?*?*?*?*?*?*?*?,6.5,6.6,100,100131,0,-0,308,0.0,-0.0,0.0,0,0,0,0,360,5.2,10,5,9999,99999,9,999999999,0.2,999,999,99
3010,1,23,1,0,*?*?*?*?*?*?*?*?*?*?*?*?*?*?*?*?*?*?*?*?*?*?,3.2,3.2,100,100905,0,-0,294,0.0,-0.0,0.0,0,0,0,0,73,6.7,10,5,9999,99999,9,999999999,0.0,999,999,99
3010,1,23,2,0,*?*?*?*?*?*?*?*?*?*?*?*?*?*?*?*?*?*?*?*?*?*?,3.0,3.0,100,100905,0,-0,294,0.0,-0.0,0.0,0,0,0,0,77,5.7,10,5,9999,99999,9,999999999,0.0,999,999,99
3010,1,23,3,0,*?*?*?*?*?*?*?*?*?*?*?*?*?*?*?*?*?*?*?*?*?*?,2.4,2.5,100,100905,0,-0,291,0.0,-0.0,0.0,0,0,0,0,80,5.7,10,5,9999,99999,9,999999999,0.0,999,999,99
3010,1,23,4,0,*?*?*?*?*?*?*?*?*?*?*?*?*?*?*?*?*?*?*?*?*?*?,2.0,1.9,100,100905,0,-0,289,0.0,-0.0,0.0,0,0,0,0,83,5.2,10,5,9999,99999,9,999999999,0.0,999,999,99
3010,1,23,5,0,*?*?*?*?*?*?*?*?*?*?*?*?*?*?*?*?*?*?*?*?*?*?,1.5,1.5,100,100905,0,-0,287,0.0,-0.0,0.0,0,0,0,0,87,5.7,10,5,9999,99999,9,999999999,0.0,999,999,99
3010,1,23,6,0,*?*?*?*?*?*?*?*?*?*?*?*?*?*?*?*?*?*?*?*?*?*?,1.9,1.9,100,100905,0,-0,289,0.0,-0.0,0.0,0,0,0,0,90,4.6,10,5,9999,99999,9,999999999,0.0,999,999,99
3010,1,23,7,0,*?*?*?*?*?*?*?*?*?*?*?*?*?*?*?*?*?*?*?*?*?*?,2.2,2.3,100,100905,0,-0,290,0.0,-0.0,0.0,0,0,0,0,95,4.6,10,5,9999,99999,9,999999999,0.0,999,999,99
3010,1,23,8,0,*?*?*?*?*?*?*?*?*?*?*?*?*?*?*?*?*?*?*?*?*?*?,2.5,2.5,100,100905,0,-0,282,0.0,-0.0,0.0,0,0,0,0,100,4.1,8,4,9999,99999,9,999999999,0.0,999,999,99
3010,1,23,9,0,*?*?*?*?*?*?*?*?*?*?*?*?*?*?*?*?*?*?*?*?*?*?,2.2,2.3,100,100905,145,1408,277,38.3,133.0,24.7,4131,6974,3510,428,105,3.6,7,4,9999,99999,9,999999999,0.0,999,999,99
3010,1,23,10,0,*?*?*?*?*?*?*?*?*?*?*?*?*?*?*?*?*?*?*?*?*?*?,3.7,3.8,100,100905,272,1409,279,117.3,272.1,64.7,12207,20009,8481,1177,110,4.1,6,3,9999,99999,9,999999999,0.0,999,999,99
3010,1,23,11,0,*?*?*?*?*?*?*?*?*?*?*?*?*?*?*?*?*?*?*?*?*?*?,5.3,5.3,100,100905,355,1411,291,149.5,212.1,96.1,15816,17776,11270,1872,115,6.2,7,4,9999,99999,9,999999999,0.0,999,999,99
3010,1,23,12,0,*?*?*?*?*?*?*?*?*?*?*?*?*?*?*?*?*?*?*?*?*?*?,6.1,5.8,100,100905,387,1410,290,184.8,301.6,102.0,19625,26257,11962,1992,120,5.7,6,3,9999,99999,9,999999999,0.0,999,999,99
3010,1,23,13,0,*?*?*?*?*?*?*?*?*?*?*?*?*?*?*?*?*?*?*?*?*?*?,5.9,4.1,99,100905,367,1410,288,173.0,297.8,95.5,18369,25346,11235,1850,115,6.2,6,3,9999,99999,9,999999999,0.0,999,999,99
3010,1,23,14,0,*?*?*?*?*?*?*?*?*?*?*?*?*?*?*?*?*?*?*?*?*?*?,6.2,4.1,97,100905,296,1411,289,131.1,280.0,72.4,13619,21396,9402,1324,110,5.2,6,3,9999,99999,9,999999999,0.0,999,999,99
3010,1,23,15,0,*?*?*?*?*?*?*?*?*?*?*?*?*?*?*?*?*?*?*?*?*?*?,5.7,3.8,98,100905,178,1406,292,56.0,158.0,36.0,5922,9318,4938,637,105,3.6,7,4,9999,99999,9,999999999,0.0,999,999,99
3010,1,23,16,0,*?*?*?*?*?*?*?*?*?*?*?*?*?*?*?*?*?*?*?*?*?*?,6.1,3.4,93,100905,23,1406,307,0.0,0.0,0.0,0,0,0,0,100,4.1,10,5,9999,99999,9,999999999,0.0,999,999,99
3010,1,23,17,0,*?*?*?*?*?*?*?*?*?*?*?*?*?*?*?*?*?*?*?*?*?*?,5.2,3.2,98,100905,0,-0,303,0.0,-0.0,0.0,0,0,0,0,95,4.6,10,5,9999,99999,9,999999999,0.0,999,999,99
3010,1,23,18,0,*?*?*?*?*?*?*?*?*?*?*?*?*?*?*?*?*?*?*?*?*?*?,4.2,3.6,100,100905,0,-0,299,0.0,-0.0,0.0,0,0,0,0,90,4.1,10,5,9999,99999,9,999999999,0.0,999,999,99
3010,1,23,19,0,*?*?*?*?*?*?*?*?*?*?*?*?*?*?*?*?*?*?*?*?*?*?,4.2,1.7,94,100905,0,-0,299,0.0,-0.0,0.0,0,0,0,0,93,3.6,10,5,9999,99999,9,999999999,0.0,999,999,99
3010,1,23,20,0,*?*?*?*?*?*?*?*?*?*?*?*?*?*?*?*?*?*?*?*?*?*?,4.1,2.5,100,100905,0,-0,298,0.0,-0.0,0.0,0,0,0,0,97,4.6,10,5,9999,99999,9,999999999,0.0,999,999,99
3010,1,23,21,0,*?*?*?*?*?*?*?*?*?*?*?*?*?*?*?*?*?*?*?*?*?*?,3.8,1.5,95,100905,0,-0,297,0.0,-0.0,0.0,0,0,0,0,100,3.6,10,5,9999,99999,9,999999999,0.0,999,999,99
3010,1,23,22,0,*?*?*?*?*?*?*?*?*?*?*?*?*?*?*?*?*?*?*?*?*?*?,3.4,2.1,100,100905,0,-0,295,0.0,-0.0,0.0,0,0,0,0,103,3.6,10,5,9999,99999,9,999999999,0.0,999,999,99
3010,1,23,23,0,*?*?*?*?*?*?*?*?*?*?*?*?*?*?*?*?*?*?*?*?*?*?,3.0,2.3,100,100905,0,-0,294,0.0,-0.0,0.0,0,0,0,0,107,3.6,10,5,9999,99999,9,999999999,0.0,999,999,99
3010,1,23,24,0,*?*?*?*?*?*?*?*?*?*?*?*?*?*?*?*?*?*?*?*?*?*?,3.7,3.8,100,100905,0,-0,296,0.0,-0.0,0.0,0,0,0,0,70,5.2,10,5,9999,99999,9,999999999,0.0,999,999,99
3010,1,24,1,0,*?*?*?*?*?*?*?*?*?*?*?*?*?*?*?*?*?*?*?*?*?*?,2.1,-1.3,75,101443,0,-0,290,0.0,-0.0,0.0,0,0,0,0,107,6.7,10,5,9999,99999,9,999999999,0.0,999,999,99
3010,1,24,2,0,*?*?*?*?*?*?*?*?*?*?*?*?*?*?*?*?*?*?*?*?*?*?,1.7,-3.1,67,101443,0,-0,289,0.0,-0.0,0.0,0,0,0,0,103,5.7,10,5,9999,99999,9,999999999,0.0,999,999,99
3010,1,24,3,0,*?*?*?*?*?*?*?*?*?*?*?*?*?*?*?*?*?*?*?*?*?*?,1.7,-2.4,70,101443,0,-0,289,0.0,-0.0,0.0,0,0,0,0,100,5.7,10,5,9999,99999,9,999999999,0.0,999,999,99
3010,1,24,4,0,*?*?*?*?*?*?*?*?*?*?*?*?*?*?*?*?*?*?*?*?*?*?,1.6,-2.4,72,101443,0,-0,288,0.0,-0.0,0.0,0,0,0,0,97,5.2,10,5,9999,99999,9,999999999,0.0,999,999,99
3010,1,24,5,0,*?*?*?*?*?*?*?*?*?*?*?*?*?*?*?*?*?*?*?*?*?*?,1.2,-1.9,77,101443,0,-0,287,0.0,-0.0,0.0,0,0,0,0,93,5.7,10,5,9999,99999,9,999999999,0.0,999,999,99
3010,1,24,6,0,*?*?*?*?*?*?*?*?*?*?*?*?*?*?*?*?*?*?*?*?*?*?,0.8,-2.9,73,101443,0,-0,285,0.0,-0.0,0.0,0,0,0,0,90,4.6,10,5,9999,99999,9,999999999,0.0,999,999,99
3010,1,24,7,0,*?*?*?*?*?*?*?*?*?*?*?*?*?*?*?*?*?*?*?*?*?*?,1.1,-3.4,68,101443,0,-0,287,0.0,-0.0,0.0,0,0,0,0,97,4.6,10,5,9999,99999,9,999999999,0.0,999,999,99
3010,1,24,8,0,*?*?*?*?*?*?*?*?*?*?*?*?*?*?*?*?*?*?*?*?*?*?,1.4,-3.1,69,101443,0,-0,271,0.0,-0.0,0.0,0,0,0,0,103,4.1,7,4,9999,99999,9,999999999,0.0,999,999,99
3010,1,24,9,0,*?*?*?*?*?*?*?*?*?*?*?*?*?*?*?*?*?*?*?*?*?*?,1.9,-3.1,66,101443,150,1411,284,26.1,32.6,22.6,2943,1887,2750,471,110,3.6,9,5,9999,99999,9,999999999,0.0,999,999,99
3010,1,24,10,0,*?*?*?*?*?*?*?*?*?*?*?*?*?*?*?*?*?*?*?*?*?*?,2.3,-2.7,67,101443,277,1409,280,91.7,117.6,68.6,10042,9128,7983,1474,117,4.1,8,4,9999,99999,9,999999999,0.0,999,999,99
3010,1,24,11,0,*?*?*?*?*?*?*?*?*?*?*?*?*?*?*?*?*?*?*?*?*?*?,3.4,-2.4,62,101443,360,1410,285,128.9,127.2,96.4,14064,10968,11111,2115,123,6.2,8,4,9999,99999,9,999999999,0.0,999,999,99
3010,1,24,12,0,*?*?*?*?*?*?*?*?*?*?*?*?*?*?*?*?*?*?*?*?*?*?,4.5,-3.1,55,101443,393,1411,289,143.5,129.9,107.3,15650,11546,12335,2376,130,5.7,8,4,9999,99999,9,999999999,0.0,999,999,99
3010,1,24,13,0,*?*?*?*?*?*?*?*?*?*?*?*?*?*?*?*?*?*?*?*?*?*?,4.3,-3.7,53,101443,373,1411,288,134.6,128.3,100.7,14680,11201,11587,2216,133,6.2,8,4,9999,99999,9,999999999,0.0,999,999,99
3010,1,24,14,0,*?*?*?*?*?*?*?*?*?*?*?*?*?*?*?*?*?*?*?*?*?*?,4.6,-3.7,52,101443,302,1411,284,121.4,202.5,78.0,12855,15709,9247,1487,137,5.2,7,4,9999,99999,9,999999999,0.0,999,999,99
3010,1,24,15,0,*?*?*?*?*?*?*?*?*?*?*?*?*?*?*?*?*?*?*?*?*?*?,4.3,-2.7,58,101443,184,1407,272,70.0,280.8,33.2,7173,17887,5069,599,140,3.6,5,3,9999,99999,9,999999999,0.0,999,999,99
3010,1,24,16,0,*?*?*?*?*?*?*?*?*?*?*?*?*?*?*?*?*?*?*?*?*?*?,4.4,-1.7,62,101443,29,1415,300,0.0,0.0,0.0,0,0,0,0,143,4.1,10,5,9999,99999,9,999999999,0.0,999,999,99
3010,1,24,17,0,*?*?*?*?*?*?*?*?*?*?*?*?*?*?*?*?*?*?*?*?*?*?,4.1,-1.7,64,101443,0,-0,299,0.0,-0.0,0.0,0,0,0,0,147,4.6,10,5,9999,99999,9,999999999,0.0,999,999,99
3010,1,24,18,0,*?*?*?*?*?*?*?*?*?*?*?*?*?*?*?*?*?*?*?*?*?*?,3.2,-1.7,67,101443,0,-0,295,0.0,-0.0,0.0,0,0,0,0,150,4.1,10,5,9999,99999,9,999999999,0.0,999,999,99
3010,1,24,19,0,*?*?*?*?*?*?*?*?*?*?*?*?*?*?*?*?*?*?*?*?*?*?,2.8,-1.1,74,101443,0,-0,293,0.0,-0.0,0.0,0,0,0,0,152,3.6,10,5,9999,99999,9,999999999,0.0,999,999,99
3010,1,24,20,0,*?*?*?*?*?*?*?*?*?*?*?*?*?*?*?*?*?*?*?*?*?*?,3.0,-0.6,75,101443,0,-0,294,0.0,-0.0,0.0,0,0,0,0,153,4.6,10,5,9999,99999,9,999999999,0.0,999,999,99
3010,1,24,21,0,*?*?*?*?*?*?*?*?*?*?*?*?*?*?*?*?*?*?*?*?*?*?,2.6,-0.4,78,101443,0,-0,292,0.0,-0.0,0.0,0,0,0,0,155,3.6,10,5,9999,99999,9,999999999,0.0,999,999,99
3010,1,24,22,0,*?*?*?*?*?*?*?*?*?*?*?*?*?*?*?*?*?*?*?*?*?*?,2.8,-1.3,72,101443,0,-0,293,0.0,-0.0,0.0,0,0,0,0,157,3.6,10,5,9999,99999,9,999999999,0.0,999,999,99
3010,1,24,23,0,*?*?*?*?*?*?*?*?*?*?*?*?*?*?*?*?*?*?*?*?*?*?,2.1,-1.9,72,101443,0,-0,290,0.0,-0.0,0.0,0,0,0,0,158,3.6,10,5,9999,99999,9,999999999,0.0,999,999,99
3010,1,24,24,0,*?*?*?*?*?*?*?*?*?*?*?*?*?*?*?*?*?*?*?*?*?*?,2.6,0.4,84,101443,0,-0,292,0.0,-0.0,0.0,0,0,0,0,110,5.2,10,5,9999,99999,9,999999999,0.0,999,999,99
3010,1,25,1,0,*?*?*?*?*?*?*?*?*?*?*?*?*?*?*?*?*?*?*?*?*?*?,0.8,-1.5,83,100208,0,-0,285,0.0,-0.0,0.0,0,0,0,0,160,6.7,10,5,9999,99999,9,999999999,0.0,999,999,99
3010,1,25,2,0,*?*?*?*?*?*?*?*?*?*?*?*?*?*?*?*?*?*?*?*?*?*?,0.2,-1.3,88,100208,0,-0,282,0.0,-0.0,0.0,0,0,0,0,160,5.7,10,5,9999,99999,9,999999999,0.0,999,999,99
3010,1,25,3,0,*?*?*?*?*?*?*?*?*?*?*?*?*?*?*?*?*?*?*?*?*?*?,0.3,-0.8,91,100208,0,-0,283,0.0,-0.0,0.0,0,0,0,0,160,5.7,10,5,9999,99999,9,999999999,0.0,999,999,99
3010,1,25,4,0,*?*?*?*?*?*?*?*?*?*?*?*?*?*?*?*?*?*?*?*?*?*?,0.3,-0.6,93,100208,0,-0,283,0.0,-0.0,0.0,0,0,0,0,160,5.2,10,5,9999,99999,9,999999999,0.0,999,999,99
3010,1,25,5,0,*?*?*?*?*?*?*?*?*?*?*?*?*?*?*?*?*?*?*?*?*?*?,0.1,-1.3,89,100208,0,-0,282,0.0,-0.0,0.0,0,0,0,0,160,5.7,10,5,9999,99999,9,999999999,0.0,999,999,99
3010,1,25,6,0,*?*?*?*?*?*?*?*?*?*?*?*?*?*?*?*?*?*?*?*?*?*?,-0.5,-1.3,93,100208,0,-0,280,0.0,-0.0,0.0,0,0,0,0,160,4.6,10,5,9999,99999,9,999999999,0.0,999,999,99
3010,1,25,7,0,*?*?*?*?*?*?*?*?*?*?*?*?*?*?*?*?*?*?*?*?*?*?,-1.1,-1.9,92,100208,0,-0,277,0.0,-0.0,0.0,0,0,0,0,160,4.6,10,5,9999,99999,9,999999999,0.0,999,999,99
3010,1,25,8,0,*?*?*?*?*?*?*?*?*?*?*?*?*?*?*?*?*?*?*?*?*?*?,-0.5,-2.2,86,100208,0,-0,280,0.0,-0.0,0.0,0,0,0,0,160,4.1,10,5,9999,99999,9,999999999,0.0,999,999,99
3010,1,25,9,0,*?*?*?*?*?*?*?*?*?*?*?*?*?*?*?*?*?*?*?*?*?*?,-0.0,-2.7,80,100208,155,1413,282,16.0,0.0,16.0,1904,-0,1906,623,160,3.6,10,5,9999,99999,9,999999999,0.0,999,999,99
3010,1,25,10,0,*?*?*?*?*?*?*?*?*?*?*?*?*?*?*?*?*?*?*?*?*?*?,1.0,-1.9,78,100208,282,1408,286,40.9,0.0,40.9,4775,0,4784,1605,160,4.1,10,5,9999,99999,9,999999999,0.0,999,999,99
3010,1,25,11,0,*?*?*?*?*?*?*?*?*?*?*?*?*?*?*?*?*?*?*?*?*?*?,2.9,-0.0,81,100208,365,1408,294,57.1,0.0,57.1,6663,0,6678,2292,160,6.2,10,5,9999,99999,9,999999999,0.0,999,999,99
3010,1,25,12,0,*?*?*?*?*?*?*?*?*?*?*?*?*?*?*?*?*?*?*?*?*?*?,4.4,1.0,79,100208,398,1409,300,63.5,0.0,63.5,7413,0,7432,2576,160,5.7,10,5,9999,99999,9,999999999,0.0,999,999,99
3010,1,25,13,0,*?*?*?*?*?*?*?*?*?*?*?*?*?*?*?*?*?*?*?*?*?*?,4.2,1.3,81,100208,378,1408,299,59.6,0.0,59.6,6961,0,6978,2404,162,6.2,10,5,9999,99999,9,999999999,0.0,999,999,99
3010,1,25,14,0,*?*?*?*?*?*?*?*?*?*?*?*?*?*?*?*?*?*?*?*?*?*?,4.5,0.8,76,100208,308,1411,300,45.8,0.0,45.8,5347,0,5358,1810,163,5.2,10,5,9999,99999,9,999999999,0.0,999,999,99
3010,1,25,15,0,*?*?*?*?*?*?*?*?*?*?*?*?*?*?*?*?*?*?*?*?*?*?,4.4,0.6,77,100208,190,1407,300,22.9,0.0,22.9,2705,-0,2709,890,165,3.6,10,5,9999,99999,9,999999999,0.0,999,999,99
3010,1,25,16,0,*?*?*?*?*?*?*?*?*?*?*?*?*?*?*?*?*?*?*?*?*?*?,4.3,0.8,78,100208,35,1417,299,0.0,0.0,0.0,0,0,0,0,167,4.1,10,5,9999,99999,9,999999999,0.0,999,999,99
3010,1,25,17,0,*?*?*?*?*?*?*?*?*?*?*?*?*?*?*?*?*?*?*?*?*?*?,3.6,1.9,88,100208,0,-0,296,0.0,-0.0,0.0,0,0,0,0,168,4.6,10,5,9999,99999,9,999999999,0.0,999,999,99
3010,1,25,18,0,*?*?*?*?*?*?*?*?*?*?*?*?*?*?*?*?*?*?*?*?*?*?,2.6,1.7,94,100208,0,-0,292,0.0,-0.0,0.0,0,0,0,0,170,4.1,10,5,9999,99999,9,999999999,0.0,999,999,99
3010,1,25,19,0,*?*?*?*?*?*?*?*?*?*?*?*?*?*?*?*?*?*?*?*?*?*?,2.3,1.5,94,100208,0,-0,291,0.0,-0.0,0.0,0,0,0,0,192,3.6,10,5,9999,99999,9,999999999,0.0,999,999,99
3010,1,25,20,0,*?*?*?*?*?*?*?*?*?*?*?*?*?*?*?*?*?*?*?*?*?*?,2.3,1.9,96,100208,0,-0,291,0.0,-0.0,0.0,0,0,0,0,213,4.6,10,5,9999,99999,9,999999999,0.0,999,999,99
3010,1,25,21,0,*?*?*?*?*?*?*?*?*?*?*?*?*?*?*?*?*?*?*?*?*?*?,1.4,1.0,98,100208,0,-0,287,0.0,-0.0,0.0,0,0,0,0,235,3.6,10,5,9999,99999,9,999999999,0.0,999,999,99
3010,1,25,22,0,*?*?*?*?*?*?*?*?*?*?*?*?*?*?*?*?*?*?*?*?*?*?,1.0,1.0,99,100208,0,-0,285,0.0,-0.0,0.0,0,0,0,0,257,3.6,10,5,9999,99999,9,999999999,0.0,999,999,99
3010,1,25,23,0,*?*?*?*?*?*?*?*?*?*?*?*?*?*?*?*?*?*?*?*?*?*?,0.7,0.2,97,100208,0,-0,284,0.0,-0.0,0.0,0,0,0,0,278,3.6,10,5,9999,99999,9,999999999,0.0,999,999,99
3010,1,25,24,0,*?*?*?*?*?*?*?*?*?*?*?*?*?*?*?*?*?*?*?*?*?*?,1.4,-1.7,78,100208,0,-0,288,0.0,-0.0,0.0,0,0,0,0,160,5.2,10,5,9999,99999,9,999999999,0.0,999,999,99
3010,1,26,1,0,*?*?*?*?*?*?*?*?*?*?*?*?*?*?*?*?*?*?*?*?*?*?,0.6,-0.6,92,99639.2,0,-0,284,0.0,-0.0,0.0,0,0,0,0,290,6.7,10,5,9999,99999,9,999999999,0.0,999,999,99
3010,1,26,2,0,*?*?*?*?*?*?*?*?*?*?*?*?*?*?*?*?*?*?*?*?*?*?,0.7,-1.1,88,99639.2,0,-0,284,0.0,-0.0,0.0,0,0,0,0,280,5.7,10,5,9999,99999,9,999999999,0.0,999,999,99
3010,1,26,3,0,*?*?*?*?*?*?*?*?*?*?*?*?*?*?*?*?*?*?*?*?*?*?,-0.0,-1.7,88,99639.2,0,-0,282,0.0,-0.0,0.0,0,0,0,0,270,5.7,10,5,9999,99999,9,999999999,0.0,999,999,99
3010,1,26,4,0,*?*?*?*?*?*?*?*?*?*?*?*?*?*?*?*?*?*?*?*?*?*?,-0.4,-2.2,87,99639.2,0,-0,280,0.0,-0.0,0.0,0,0,0,0,260,5.2,10,5,9999,99999,9,999999999,0.0,999,999,99
3010,1,26,5,0,*?*?*?*?*?*?*?*?*?*?*?*?*?*?*?*?*?*?*?*?*?*?,-0.2,-2.2,85,99639.2,0,-0,281,0.0,-0.0,0.0,0,0,0,0,250,5.7,10,5,9999,99999,9,999999999,0.0,999,999,99
3010,1,26,6,0,*?*?*?*?*?*?*?*?*?*?*?*?*?*?*?*?*?*?*?*?*?*?,-0.1,-2.7,81,99639.2,0,-0,281,0.0,-0.0,0.0,0,0,0,0,240,4.6,10,5,9999,99999,9,999999999,0.0,999,999,99
3010,1,26,7,0,*?*?*?*?*?*?*?*?*?*?*?*?*?*?*?*?*?*?*?*?*?*?,-1.1,-3.1,84,99639.2,0,-0,277,0.0,-0.0,0.0,0,0,0,0,227,4.6,10,5,9999,99999,9,999999999,0.0,999,999,99
3010,1,26,8,0,*?*?*?*?*?*?*?*?*?*?*?*?*?*?*?*?*?*?*?*?*?*?,-2.1,-2.2,100,99639.2,0,-0,238,0.0,-0.0,0.0,0,0,0,0,213,4.1,3,2,9999,99999,9,999999999,0.0,999,999,99
3010,1,26,9,0,*?*?*?*?*?*?*?*?*?*?*?*?*?*?*?*?*?*?*?*?*?*?,0.1,-0.4,97,99639.2,160,1413,272,39.0,86.7,29.1,4223,4579,3655,505,200,3.6,8,4,9999,99999,9,999999999,0.0,999,999,99
3010,1,26,10,0,*?*?*?*?*?*?*?*?*?*?*?*?*?*?*?*?*?*?*?*?*?*?,2.3,1.3,95,99639.2,288,1411,277,114.0,199.4,73.3,12082,15098,8714,1388,187,4.1,7,4,9999,99999,9,999999999,0.0,999,999,99
3010,1,26,11,0,*?*?*?*?*?*?*?*?*?*?*?*?*?*?*?*?*?*?*?*?*?*?,4.4,2.1,86,99639.2,371,1409,271,194.3,433.9,80.0,20501,36565,10522,1462,173,6.2,4,2,9999,99999,9,999999999,0.0,999,999,99
3010,1,26,12,0,*?*?*?*?*?*?*?*?*?*?*?*?*?*?*?*?*?*?*?*?*?*?,7.0,2.5,74,99639.2,404,1409,287,207.8,380.5,98.7,21678,33033,12628,1842,160,5.7,5,3,9999,99999,9,999999999,0.0,999,999,99
3010,1,26,13,0,*?*?*?*?*?*?*?*?*?*?*?*?*?*?*?*?*?*?*?*?*?*?,7.1,2.9,76,99639.2,384,1407,292,183.4,301.2,101.3,19478,26156,11877,1976,162,6.2,6,3,9999,99999,9,999999999,0.0,999,999,99
3010,1,26,14,0,*?*?*?*?*?*?*?*?*?*?*?*?*?*?*?*?*?*?*?*?*?*?,7.2,3.9,81,99639.2,314,1411,298,127.8,205.0,82.2,13533,16220,9713,1574,163,5.2,7,4,9999,99999,9,999999999,0.0,999,999,99
3010,1,26,15,0,*?*?*?*?*?*?*?*?*?*?*?*?*?*?*?*?*?*?*?*?*?*?,7.1,4.1,83,99639.2,196,1406,298,65.6,168.0,42.2,6891,10449,5700,752,165,3.6,7,4,9999,99999,9,999999999,0.0,999,999,99
3010,1,26,16,0,*?*?*?*?*?*?*?*?*?*?*?*?*?*?*?*?*?*?*?*?*?*?,7.1,4.5,85,99639.2,41,1415,311,0.0,0.0,0.0,0,0,0,0,167,4.1,10,5,9999,99999,9,999999999,0.0,999,999,99
3010,1,26,17,0,*?*?*?*?*?*?*?*?*?*?*?*?*?*?*?*?*?*?*?*?*?*?,5.3,2.7,83,99639.2,0,-0,303,0.0,-0.0,0.0,0,0,0,0,168,4.6,10,5,9999,99999,9,999999999,0.0,999,999,99
3010,1,26,18,0,*?*?*?*?*?*?*?*?*?*?*?*?*?*?*?*?*?*?*?*?*?*?,3.8,2.1,90,99639.2,0,-0,297,0.0,-0.0,0.0,0,0,0,0,170,4.1,10,5,9999,99999,9,999999999,0.0,999,999,99
3010,1,26,19,0,*?*?*?*?*?*?*?*?*?*?*?*?*?*?*?*?*?*?*?*?*?*?,3.1,1.7,92,99639.2,0,-0,294,0.0,-0.0,0.0,0,0,0,0,172,3.6,10,5,9999,99999,9,999999999,0.0,999,999,99
3010,1,26,20,0,*?*?*?*?*?*?*?*?*?*?*?*?*?*?*?*?*?*?*?*?*?*?,2.8,2.1,96,99639.2,0,-0,293,0.0,-0.0,0.0,0,0,0,0,173,4.6,10,5,9999,99999,9,999999999,0.0,999,999,99
3010,1,26,21,0,*?*?*?*?*?*?*?*?*?*?*?*?*?*?*?*?*?*?*?*?*?*?,2.5,1.3,92,99639.2,0,-0,292,0.0,-0.0,0.0,0,0,0,0,175,3.6,10,5,9999,99999,9,999999999,0.0,999,999,99
3010,1,26,22,0,*?*?*?*?*?*?*?*?*?*?*?*?*?*?*?*?*?*?*?*?*?*?,1.9,0.6,93,99639.2,0,-0,289,0.0,-0.0,0.0,0,0,0,0,177,3.6,10,5,9999,99999,9,999999999,0.0,999,999,99
3010,1,26,23,0,*?*?*?*?*?*?*?*?*?*?*?*?*?*?*?*?*?*?*?*?*?*?,1.8,-0.4,85,99639.2,0,-0,289,0.0,-0.0,0.0,0,0,0,0,178,3.6,10,5,9999,99999,9,999999999,0.0,999,999,99
3010,1,26,24,0,*?*?*?*?*?*?*?*?*?*?*?*?*?*?*?*?*?*?*?*?*?*?,0.4,-0.2,97,99639.2,0,-0,283,0.0,-0.0,0.0,0,0,0,0,300,5.2,10,5,9999,99999,9,999999999,0.0,999,999,99
3010,1,27,1,0,*?*?*?*?*?*?*?*?*?*?*?*?*?*?*?*?*?*?*?*?*?*?,3.0,1.3,89,98429.2,0,-0,294,0.0,-0.0,0.0,0,0,0,0,188,6.7,10,5,9999,99999,9,999999999,0.0,999,999,99
3010,1,27,2,0,*?*?*?*?*?*?*?*?*?*?*?*?*?*?*?*?*?*?*?*?*?*?,3.8,2.1,89,98429.2,0,-0,297,0.0,-0.0,0.0,0,0,0,0,197,5.7,10,5,9999,99999,9,999999999,0.0,999,999,99
3010,1,27,3,0,*?*?*?*?*?*?*?*?*?*?*?*?*?*?*?*?*?*?*?*?*?*?,3.0,1.7,92,98429.2,0,-0,294,0.0,-0.0,0.0,0,0,0,0,205,5.7,10,5,9999,99999,9,999999999,0.1,999,999,99
3010,1,27,4,0,*?*?*?*?*?*?*?*?*?*?*?*?*?*?*?*?*?*?*?*?*?*?,2.7,0.6,87,98429.2,0,-0,293,0.0,-0.0,0.0,0,0,0,0,213,5.2,10,5,9999,99999,9,999999999,0.2,999,999,99
3010,1,27,5,0,*?*?*?*?*?*?*?*?*?*?*?*?*?*?*?*?*?*?*?*?*?*?,2.9,1.9,94,98429.2,0,-0,293,0.0,-0.0,0.0,0,0,0,0,222,5.7,10,5,9999,99999,9,999999999,0.0,999,999,99
3010,1,27,6,0,*?*?*?*?*?*?*?*?*?*?*?*?*?*?*?*?*?*?*?*?*?*?,2.8,1.9,95,98429.2,0,-0,293,0.0,-0.0,0.0,0,0,0,0,230,4.6,10,5,9999,99999,9,999999999,0.0,999,999,99
3010,1,27,7,0,*?*?*?*?*?*?*?*?*?*?*?*?*?*?*?*?*?*?*?*?*?*?,2.2,2.1,100,98429.2,0,-0,290,0.0,-0.0,0.0,0,0,0,0,227,4.6,10,5,9999,99999,9,999999999,0.0,999,999,99
3010,1,27,8,0,*?*?*?*?*?*?*?*?*?*?*?*?*?*?*?*?*?*?*?*?*?*?,1.4,1.0,98,98429.2,0,0,278,0.0,0.0,0.0,0,0,0,0,223,4.1,8,4,9999,99999,9,999999999,0.0,999,999,99
3010,1,27,9,0,*?*?*?*?*?*?*?*?*?*?*?*?*?*?*?*?*?*?*?*?*?*?,3.2,2.3,95,98429.2,165,1411,290,31.1,35.4,27.0,3497,2152,3261,565,220,3.6,9,5,9999,99999,9,999999999,0.0,999,999,99
3010,1,27,10,0,*?*?*?*?*?*?*?*?*?*?*?*?*?*?*?*?*?*?*?*?*?*?,4.7,3.4,93,98429.2,293,1409,296,74.7,47.7,64.7,8234,3809,7590,1395,217,4.1,9,5,9999,99999,9,999999999,0.0,999,999,99
3010,1,27,11,0,*?*?*?*?*?*?*?*?*?*?*?*?*?*?*?*?*?*?*?*?*?*?,6.6,4.3,86,98429.2,377,1410,304,103.0,51.2,89.3,11305,4502,10103,2388,213,6.2,9,5,9999,99999,9,999999999,0.0,999,999,99
3010,1,27,12,0,*?*?*?*?*?*?*?*?*?*?*?*?*?*?*?*?*?*?*?*?*?*?,8.3,5.3,82,98429.2,410,1409,312,114.3,52.2,99.1,12545,4687,11202,2681,210,5.7,9,5,9999,99999,9,999999999,0.1,999,999,99
3010,1,27,13,0,*?*?*?*?*?*?*?*?*?*?*?*?*?*?*?*?*?*?*?*?*?*?,8.3,5.8,85,98429.2,391,1410,312,107.7,51.7,93.4,11821,4583,10560,2509,210,6.2,9,5,9999,99999,9,999999999,0.0,999,999,99
3010,1,27,14,0,*?*?*?*?*?*?*?*?*?*?*?*?*?*?*?*?*?*?*?*?*?*?,8.3,6.4,88,98429.2,320,1410,312,83.7,49.1,72.6,9189,4116,8225,1905,210,5.2,9,5,9999,99999,9,999999999,0.1,999,999,99
3010,1,27,15,0,*?*?*?*?*?*?*?*?*?*?*?*?*?*?*?*?*?*?*?*?*?*?,8.4,6.2,87,98429.2,203,1411,312,44.0,40.7,38.1,4897,2740,4549,805,210,3.6,9,5,9999,99999,9,999999999,0.1,999,999,99
3010,1,27,16,0,*?*?*?*?*?*?*?*?*?*?*?*?*?*?*?*?*?*?*?*?*?*?,8.3,6.4,89,98429.2,47,1412,316,0.0,0.0,0.0,0,0,0,0,210,4.1,10,5,9999,99999,9,999999999,0.1,999,999,99
3010,1,27,17,0,*?*?*?*?*?*?*?*?*?*?*?*?*?*?*?*?*?*?*?*?*?*?,7.4,6.1,92,98429.2,0,-0,312,0.0,-0.0,0.0,0,0,0,0,210,4.6,10,5,9999,99999,9,999999999,0.0,999,999,99
3010,1,27,18,0,*?*?*?*?*?*?*?*?*?*?*?*?*?*?*?*?*?*?*?*?*?*?,5.8,5.1,97,98429.2,0,-0,305,0.0,-0.0,0.0,0,0,0,0,210,4.1,10,5,9999,99999,9,999999999,0.0,999,999,99
3010,1,27,19,0,*?*?*?*?*?*?*?*?*?*?*?*?*?*?*?*?*?*?*?*?*?*?,5.7,4.8,96,98429.2,0,-0,305,0.0,-0.0,0.0,0,0,0,0,210,3.6,10,5,9999,99999,9,999999999,0.0,999,999,99
3010,1,27,20,0,*?*?*?*?*?*?*?*?*?*?*?*?*?*?*?*?*?*?*?*?*?*?,4.9,4.1,95,98429.2,0,-0,301,0.0,-0.0,0.0,0,0,0,0,210,4.6,10,5,9999,99999,9,999999999,0.0,999,999,99
3010,1,27,21,0,*?*?*?*?*?*?*?*?*?*?*?*?*?*?*?*?*?*?*?*?*?*?,5.0,4.5,98,98429.2,0,-0,302,0.0,-0.0,0.0,0,0,0,0,210,3.6,10,5,9999,99999,9,999999999,0.0,999,999,99
3010,1,27,22,0,*?*?*?*?*?*?*?*?*?*?*?*?*?*?*?*?*?*?*?*?*?*?,4.5,3.8,96,98429.2,0,-0,300,0.0,-0.0,0.0,0,0,0,0,210,3.6,10,5,9999,99999,9,999999999,0.0,999,999,99
3010,1,27,23,0,*?*?*?*?*?*?*?*?*?*?*?*?*?*?*?*?*?*?*?*?*?*?,4.9,3.8,93,98429.2,0,-0,302,0.0,-0.0,0.0,0,0,0,0,210,3.6,10,5,9999,99999,9,999999999,0.0,999,999,99
3010,1,27,24,0,*?*?*?*?*?*?*?*?*?*?*?*?*?*?*?*?*?*?*?*?*?*?,1.8,0.4,91,98429.2,0,-0,289,0.0,-0.0,0.0,0,0,0,0,180,5.2,10,5,9999,99999,9,999999999,0.0,999,999,99
3010,1,28,1,0,*?*?*?*?*?*?*?*?*?*?*?*?*?*?*?*?*?*?*?*?*?*?,5.7,1.9,77,98827.5,0,-0,305,0.0,-0.0,0.0,0,0,0,0,208,6.7,10,5,9999,99999,9,999999999,0.0,999,999,99
3010,1,28,2,0,*?*?*?*?*?*?*?*?*?*?*?*?*?*?*?*?*?*?*?*?*?*?,5.9,1.0,71,98827.5,0,-0,306,0.0,-0.0,0.0,0,0,0,0,207,5.7,10,5,9999,99999,9,999999999,0.0,999,999,99
3010,1,28,3,0,*?*?*?*?*?*?*?*?*?*?*?*?*?*?*?*?*?*?*?*?*?*?,5.8,1.7,75,98827.5,0,-0,306,0.0,-0.0,0.0,0,0,0,0,205,5.7,10,5,9999,99999,9,999999999,0.3,999,999,99
3010,1,28,4,0,*?*?*?*?*?*?*?*?*?*?*?*?*?*?*?*?*?*?*?*?*?*?,5.6,1.9,77,98827.5,0,-0,305,0.0,-0.0,0.0,0,0,0,0,203,5.2,10,5,9999,99999,9,999999999,0.3,999,999,99
3010,1,28,5,0,*?*?*?*?*?*?*?*?*?*?*?*?*?*?*?*?*?*?*?*?*?*?,5.3,2.9,84,98827.5,0,-0,303,0.0,-0.0,0.0,0,0,0,0,202,5.7,10,5,9999,99999,9,999999999,0.3,999,999,99
3010,1,28,6,0,*?*?*?*?*?*?*?*?*?*?*?*?*?*?*?*?*?*?*?*?*?*?,5.6,2.7,81,98827.5,0,-0,305,0.0,-0.0,0.0,0,0,0,0,200,4.6,10,5,9999,99999,9,999999999,0.3,999,999,99
3010,1,28,7,0,*?*?*?*?*?*?*?*?*?*?*?*?*?*?*?*?*?*?*?*?*?*?,5.8,3.2,84,98827.5,0,-0,306,0.0,-0.0,0.0,0,0,0,0,192,4.6,10,5,9999,99999,9,999999999,0.0,999,999,99
3010,1,28,8,0,*?*?*?*?*?*?*?*?*?*?*?*?*?*?*?*?*?*?*?*?*?*?,5.8,3.8,86,98827.5,5,1324,305,0.0,0.0,0.0,0,0,0,0,183,4.1,10,5,9999,99999,9,999999999,0.0,999,999,99
3010,1,28,9,0,*?*?*?*?*?*?*?*?*?*?*?*?*?*?*?*?*?*?*?*?*?*?,6.0,2.9,80,98827.5,170,1409,297,43.6,91.2,32.6,4711,5027,4064,572,175,3.6,8,4,9999,99999,9,999999999,0.0,999,999,99
3010,1,28,10,0,*?*?*?*?*?*?*?*?*?*?*?*?*?*?*?*?*?*?*?*?*?*?,6.6,3.8,82,98827.5,299,1410,300,101.4,120.6,75.9,11092,9668,8803,1638,167,4.1,8,4,9999,99999,9,999999999,0.0,999,999,99
3010,1,28,11,0,*?*?*?*?*?*?*?*?*?*?*?*?*?*?*?*?*?*?*?*?*?*?,7.5,4.5,82,98827.5,383,1410,304,139.1,129.1,104.1,15177,11381,11970,2298,158,6.2,8,4,9999,99999,9,999999999,0.0,999,999,99
3010,1,28,12,0,*?*?*?*?*?*?*?*?*?*?*?*?*?*?*?*?*?*?*?*?*?*?,7.7,5.5,86,98827.5,416,1409,309,116.4,52.4,100.9,12773,4721,11404,2737,150,5.7,9,5,9999,99999,9,999999999,0.0,999,999,99
3010,1,28,13,0,*?*?*?*?*?*?*?*?*?*?*?*?*?*?*?*?*?*?*?*?*?*?,7.9,4.8,81,98827.5,397,1409,310,109.8,51.9,95.2,12055,4618,10768,2564,160,6.2,9,5,9999,99999,9,999999999,0.0,999,999,99
3010,1,28,14,0,*?*?*?*?*?*?*?*?*?*?*?*?*?*?*?*?*?*?*?*?*?*?,8.0,4.3,77,98827.5,326,1408,315,49.4,0.0,49.4,5771,0,5784,1963,170,5.2,10,5,9999,99999,9,999999999,0.0,999,999,99
3010,1,28,15,0,*?*?*?*?*?*?*?*?*?*?*?*?*?*?*?*?*?*?*?*?*?*?,7.7,3.9,77,98827.5,209,1409,314,26.6,0.0,26.6,3124,0,3128,1032,180,3.6,10,5,9999,99999,9,999999999,0.0,999,999,99
3010,1,28,16,0,*?*?*?*?*?*?*?*?*?*?*?*?*?*?*?*?*?*?*?*?*?*?,8.0,5.6,85,98827.5,53,1407,315,0.0,0.0,0.0,0,0,0,0,190,4.1,10,5,9999,99999,9,999999999,0.0,999,999,99
3010,1,28,17,0,*?*?*?*?*?*?*?*?*?*?*?*?*?*?*?*?*?*?*?*?*?*?,7.4,5.9,90,98827.5,0,-0,312,0.0,-0.0,0.0,0,0,0,0,200,4.6,10,5,9999,99999,9,999999999,0.0,999,999,99
3010,1,28,18,0,*?*?*?*?*?*?*?*?*?*?*?*?*?*?*?*?*?*?*?*?*?*?,7.5,6.1,91,98827.5,0,-0,313,0.0,-0.0,0.0,0,0,0,0,210,4.1,10,5,9999,99999,9,999999999,0.0,999,999,99
3010,1,28,19,0,*?*?*?*?*?*?*?*?*?*?*?*?*?*?*?*?*?*?*?*?*?*?,6.8,6.4,97,98827.5,0,-0,309,0.0,-0.0,0.0,0,0,0,0,217,3.6,10,5,9999,99999,9,999999999,0.0,999,999,99
3010,1,28,20,0,*?*?*?*?*?*?*?*?*?*?*?*?*?*?*?*?*?*?*?*?*?*?,7.2,7.1,100,98827.5,0,-0,311,0.0,-0.0,0.0,0,0,0,0,223,4.6,10,5,9999,99999,9,999999999,0.0,999,999,99
3010,1,28,21,0,*?*?*?*?*?*?*?*?*?*?*?*?*?*?*?*?*?*?*?*?*?*?,6.6,6.7,100,98827.5,0,-0,308,0.0,-0.0,0.0,0,0,0,0,230,3.6,10,5,9999,99999,9,999999999,0.0,999,999,99
3010,1,28,22,0,*?*?*?*?*?*?*?*?*?*?*?*?*?*?*?*?*?*?*?*?*?*?,6.9,6.9,99,98827.5,0,-0,310,0.0,-0.0,0.0,0,0,0,0,237,3.6,10,5,9999,99999,9,999999999,0.0,999,999,99
3010,1,28,23,0,*?*?*?*?*?*?*?*?*?*?*?*?*?*?*?*?*?*?*?*?*?*?,6.3,6.1,98,98827.5,0,-0,307,0.0,-0.0,0.0,0,0,0,0,243,3.6,10,5,9999,99999,9,999999999,0.0,999,999,99
3010,1,28,24,0,*?*?*?*?*?*?*?*?*?*?*?*?*?*?*?*?*?*?*?*?*?*?,5.3,2.9,84,98827.5,0,-0,303,0.0,-0.0,0.0,0,0,0,0,210,5.2,10,5,9999,99999,9,999999999,0.0,999,999,99
3010,1,29,1,0,*?*?*?*?*?*?*?*?*?*?*?*?*?*?*?*?*?*?*?*?*?*?,4.8,4.8,100,98965,0,-0,301,0.0,-0.0,0.0,0,0,0,0,240,6.7,10,5,9999,99999,9,999999999,0.0,999,999,99
3010,1,29,2,0,*?*?*?*?*?*?*?*?*?*?*?*?*?*?*?*?*?*?*?*?*?*?,4.0,3.9,100,98965,0,-0,298,0.0,-0.0,0.0,0,0,0,0,230,5.7,10,5,9999,99999,9,999999999,0.0,999,999,99
3010,1,29,3,0,*?*?*?*?*?*?*?*?*?*?*?*?*?*?*?*?*?*?*?*?*?*?,4.1,3.4,95,98965,0,-0,298,0.0,-0.0,0.0,0,0,0,0,220,5.7,10,5,9999,99999,9,999999999,0.0,999,999,99
3010,1,29,4,0,*?*?*?*?*?*?*?*?*?*?*?*?*?*?*?*?*?*?*?*?*?*?,3.0,2.9,100,98965,0,-0,294,0.0,-0.0,0.0,0,0,0,0,210,5.2,10,5,9999,99999,9,999999999,0.0,999,999,99
3010,1,29,5,0,*?*?*?*?*?*?*?*?*?*?*?*?*?*?*?*?*?*?*?*?*?*?,1.9,1.9,100,98965,0,-0,289,0.0,-0.0,0.0,0,0,0,0,200,5.7,10,5,9999,99999,9,999999999,0.0,999,999,99
3010,1,29,6,0,*?*?*?*?*?*?*?*?*?*?*?*?*?*?*?*?*?*?*?*?*?*?,2.8,2.9,100,98965,0,-0,293,0.0,-0.0,0.0,0,0,0,0,190,4.6,10,5,9999,99999,9,999999999,0.0,999,999,99
3010,1,29,7,0,*?*?*?*?*?*?*?*?*?*?*?*?*?*?*?*?*?*?*?*?*?*?,3.7,2.7,95,98965,0,-0,297,0.0,-0.0,0.0,0,0,0,0,183,4.6,10,5,9999,99999,9,999999999,0.0,999,999,99
3010,1,29,8,0,*?*?*?*?*?*?*?*?*?*?*?*?*?*?*?*?*?*?*?*?*?*?,3.8,3.8,100,98965,10,1353,297,0.0,0.0,0.0,0,0,0,0,177,4.1,10,5,9999,99999,9,999999999,0.0,999,999,99
3010,1,29,9,0,*?*?*?*?*?*?*?*?*?*?*?*?*?*?*?*?*?*?*?*?*?*?,4.3,4.3,100,98965,175,1405,299,20.0,0.0,20.0,2372,-0,2374,778,170,3.6,10,5,9999,99999,9,999999999,0.0,999,999,99
3010,1,29,10,0,*?*?*?*?*?*?*?*?*?*?*?*?*?*?*?*?*?*?*?*?*?*?,5.6,4.6,94,98965,304,1407,300,78.5,48.3,68.1,8615,3998,7715,1777,163,4.1,9,5,9999,99999,9,999999999,0.0,999,999,99
3010,1,29,11,0,*?*?*?*?*?*?*?*?*?*?*?*?*?*?*?*?*?*?*?*?*?*?,8.1,5.1,82,98965,388,1407,315,61.6,0.0,61.6,7197,0,7214,2493,157,6.2,10,5,9999,99999,9,999999999,0.0,999,999,99
3010,1,29,12,0,*?*?*?*?*?*?*?*?*?*?*?*?*?*?*?*?*?*?*?*?*?*?,10.6,5.8,73,98965,422,1408,327,68.2,0.0,68.2,7971,0,7992,2790,150,5.7,10,5,9999,99999,9,999999999,0.0,999,999,99
3010,1,29,13,0,*?*?*?*?*?*?*?*?*?*?*?*?*?*?*?*?*?*?*?*?*?*?,10.5,5.6,72,98965,403,1408,326,64.5,0.0,64.5,7532,0,7550,2621,163,6.2,10,5,9999,99999,9,999999999,0.0,999,999,99
3010,1,29,14,0,*?*?*?*?*?*?*?*?*?*?*?*?*?*?*?*?*?*?*?*?*?*?,10.7,7.3,80,98965,332,1406,327,50.7,0.0,50.7,5917,0,5930,2016,177,5.2,10,5,9999,99999,9,999999999,0.0,999,999,99
3010,1,29,15,0,*?*?*?*?*?*?*?*?*?*?*?*?*?*?*?*?*?*?*?*?*?*?,10.6,7.7,83,98965,215,1407,326,27.8,0.0,27.8,3265,0,3270,1080,190,3.6,10,5,9999,99999,9,999999999,1.4,999,999,99
3010,1,29,16,0,*?*?*?*?*?*?*?*?*?*?*?*?*?*?*?*?*?*?*?*?*?*?,10.5,8.8,90,98965,59,1401,326,0.0,0.0,0.0,0,0,0,0,203,4.1,10,5,9999,99999,9,999999999,1.5,999,999,99
3010,1,29,17,0,*?*?*?*?*?*?*?*?*?*?*?*?*?*?*?*?*?*?*?*?*?*?,8.6,8.1,98,98965,0,-0,317,0.0,-0.0,0.0,0,0,0,0,217,4.6,10,5,9999,99999,9,999999999,0.6,999,999,99
3010,1,29,18,0,*?*?*?*?*?*?*?*?*?*?*?*?*?*?*?*?*?*?*?*?*?*?,7.6,7.6,100,98965,0,-0,313,0.0,-0.0,0.0,0,0,0,0,230,4.1,10,5,9999,99999,9,999999999,0.0,999,999,99
3010,1,29,19,0,*?*?*?*?*?*?*?*?*?*?*?*?*?*?*?*?*?*?*?*?*?*?,7.3,7.0,99,98965,0,-0,312,0.0,-0.0,0.0,0,0,0,0,227,3.6,10,5,9999,99999,9,999999999,0.1,999,999,99
3010,1,29,20,0,*?*?*?*?*?*?*?*?*?*?*?*?*?*?*?*?*?*?*?*?*?*?,6.5,6.6,100,98965,0,-0,308,0.0,-0.0,0.0,0,0,0,0,223,4.6,10,5,9999,99999,9,999999999,1.0,999,999,99
3010,1,29,21,0,*?*?*?*?*?*?*?*?*?*?*?*?*?*?*?*?*?*?*?*?*?*?,5.8,5.5,99,98965,0,-0,305,0.0,-0.0,0.0,0,0,0,0,220,3.6,10,5,9999,99999,9,999999999,1.0,999,999,99
3010,1,29,22,0,*?*?*?*?*?*?*?*?*?*?*?*?*?*?*?*?*?*?*?*?*?*?,5.6,5.5,100,98965,0,-0,304,0.0,-0.0,0.0,0,0,0,0,217,3.6,10,5,9999,99999,9,999999999,1.0,999,999,99
3010,1,29,23,0,*?*?*?*?*?*?*?*?*?*?*?*?*?*?*?*?*?*?*?*?*?*?,5.5,4.6,96,98965,0,-0,304,0.0,-0.0,0.0,0,0,0,0,213,3.6,10,5,9999,99999,9,999999999,1.0,999,999,99
3010,1,29,24,0,*?*?*?*?*?*?*?*?*?*?*?*?*?*?*?*?*?*?*?*?*?*?,5.7,5.5,99,98965,0,-0,305,0.0,-0.0,0.0,0,0,0,0,250,5.2,10,5,9999,99999,9,999999999,0.0,999,999,99
3010,1,30,1,0,*?*?*?*?*?*?*?*?*?*?*?*?*?*?*?*?*?*?*?*?*?*?,6.2,6.2,100,99755.4,0,-0,307,0.0,-0.0,0.0,0,0,0,0,212,6.7,10,5,9999,99999,9,999999999,1.4,999,999,99
3010,1,30,2,0,*?*?*?*?*?*?*?*?*?*?*?*?*?*?*?*?*?*?*?*?*?*?,6.6,6.6,100,99755.4,0,-0,309,0.0,-0.0,0.0,0,0,0,0,213,5.7,10,5,9999,99999,9,999999999,1.0,999,999,99
3010,1,30,3,0,*?*?*?*?*?*?*?*?*?*?*?*?*?*?*?*?*?*?*?*?*?*?,6.3,6.4,100,99755.4,0,-0,307,0.0,-0.0,0.0,0,0,0,0,215,5.7,10,5,9999,99999,9,999999999,0.1,999,999,99
3010,1,30,4,0,*?*?*?*?*?*?*?*?*?*?*?*?*?*?*?*?*?*?*?*?*?*?,6.2,6.2,100,99755.4,0,-0,307,0.0,-0.0,0.0,0,0,0,0,217,5.2,10,5,9999,99999,9,999999999,0.1,999,999,99
3010,1,30,5,0,*?*?*?*?*?*?*?*?*?*?*?*?*?*?*?*?*?*?*?*?*?*?,5.5,5.5,100,99755.4,0,-0,304,0.0,-0.0,0.0,0,0,0,0,218,5.7,10,5,9999,99999,9,999999999,0.4,999,999,99
3010,1,30,6,0,*?*?*?*?*?*?*?*?*?*?*?*?*?*?*?*?*?*?*?*?*?*?,4.6,4.6,100,99755.4,0,-0,300,0.0,-0.0,0.0,0,0,0,0,220,4.6,10,5,9999,99999,9,999999999,0.0,999,999,99
3010,1,30,7,0,*?*?*?*?*?*?*?*?*?*?*?*?*?*?*?*?*?*?*?*?*?*?,5.4,5.3,100,99755.4,0,-0,303,0.0,-0.0,0.0,0,0,0,0,220,4.6,10,5,9999,99999,9,999999999,0.0,999,999,99
3010,1,30,8,0,*?*?*?*?*?*?*?*?*?*?*?*?*?*?*?*?*?*?*?*?*?*?,6.0,5.9,100,99755.4,16,1440,306,0.0,0.0,0.0,0,0,0,0,220,4.1,10,5,9999,99999,9,999999999,0.0,999,999,99
3010,1,30,9,0,*?*?*?*?*?*?*?*?*?*?*?*?*?*?*?*?*?*?*?*?*?*?,6.6,6.6,100,99755.4,181,1409,309,21.1,0.0,21.1,2497,-0,2500,820,220,3.6,10,5,9999,99999,9,999999999,0.0,999,999,99
3010,1,30,10,0,*?*?*?*?*?*?*?*?*?*?*?*?*?*?*?*?*?*?*?*?*?*?,8.0,7.0,99,99755.4,310,1407,315,46.3,0.0,46.3,5411,0,5422,1832,220,4.1,10,5,9999,99999,9,999999999,0.0,999,999,99
3010,1,30,11,0,*?*?*?*?*?*?*?*?*?*?*?*?*?*?*?*?*?*?*?*?*?*?,9.7,7.0,89,99755.4,395,1410,322,62.8,0.0,62.8,7340,0,7358,2548,220,6.2,10,5,9999,99999,9,999999999,0.0,999,999,99
3010,1,30,12,0,*?*?*?*?*?*?*?*?*?*?*?*?*?*?*?*?*?*?*?*?*?*?,11.3,7.6,83,99755.4,428,1407,330,69.4,0.0,69.4,8116,0,8137,2847,220,5.7,10,5,9999,99999,9,999999999,0.5,999,999,99
3010,1,30,13,0,*?*?*?*?*?*?*?*?*?*?*?*?*?*?*?*?*?*?*?*?*?*?,11.2,7.3,82,99755.4,409,1406,329,65.7,0.0,65.7,7677,0,7697,2678,222,6.2,10,5,9999,99999,9,999999999,0.9,999,999,99
3010,1,30,14,0,*?*?*?*?*?*?*?*?*?*?*?*?*?*?*?*?*?*?*?*?*?*?,11.3,6.7,78,99755.4,339,1408,330,52.0,0.0,52.0,6066,0,6079,2071,223,5.2,10,5,9999,99999,9,999999999,0.0,999,999,99
3010,1,30,15,0,*?*?*?*?*?*?*?*?*?*?*?*?*?*?*?*?*?*?*?*?*?*?,11.4,7.1,80,99755.4,222,1410,330,29.1,0.0,29.1,3413,0,3418,1130,225,3.6,10,5,9999,99999,9,999999999,0.0,999,999,99
3010,1,30,16,0,*?*?*?*?*?*?*?*?*?*?*?*?*?*?*?*?*?*?*?*?*?*?,11.3,6.4,77,99755.4,66,1416,330,0.0,0.0,0.0,0,0,0,0,227,4.1,10,5,9999,99999,9,999999999,0.0,999,999,99
3010,1,30,17,0,*?*?*?*?*?*?*?*?*?*?*?*?*?*?*?*?*?*?*?*?*?*?,10.0,8.1,94,99755.4,0,-0,323,0.0,-0.0,0.0,0,0,0,0,228,4.6,10,5,9999,99999,9,999999999,0.0,999,999,99
3010,1,30,18,0,*?*?*?*?*?*?*?*?*?*?*?*?*?*?*?*?*?*?*?*?*?*?,8.9,7.9,100,99755.4,0,-0,319,0.0,-0.0,0.0,0,0,0,0,230,4.1,10,5,9999,99999,9,999999999,0.0,999,999,99
3010,1,30,19,0,*?*?*?*?*?*?*?*?*?*?*?*?*?*?*?*?*?*?*?*?*?*?,8.7,7.1,96,99755.4,0,-0,318,0.0,-0.0,0.0,0,0,0,0,215,3.6,10,5,9999,99999,9,999999999,0.0,999,999,99
3010,1,30,20,0,*?*?*?*?*?*?*?*?*?*?*?*?*?*?*?*?*?*?*?*?*?*?,8.5,8.4,100,99755.4,0,-0,317,0.0,-0.0,0.0,0,0,0,0,200,4.6,10,5,9999,99999,9,999999999,0.0,999,999,99
3010,1,30,21,0,*?*?*?*?*?*?*?*?*?*?*?*?*?*?*?*?*?*?*?*?*?*?,7.7,7.7,100,99755.4,0,-0,313,0.0,-0.0,0.0,0,0,0,0,185,3.6,10,5,9999,99999,9,999999999,0.0,999,999,99
3010,1,30,22,0,*?*?*?*?*?*?*?*?*?*?*?*?*?*?*?*?*?*?*?*?*?*?,7.6,7.6,100,99755.4,0,-0,313,0.0,-0.0,0.0,0,0,0,0,170,3.6,10,5,9999,99999,9,999999999,0.0,999,999,99
3010,1,30,23,0,*?*?*?*?*?*?*?*?*?*?*?*?*?*?*?*?*?*?*?*?*?*?,7.1,7.1,100,99755.4,0,-0,311,0.0,-0.0,0.0,0,0,0,0,155,3.6,10,5,9999,99999,9,999999999,0.0,999,999,99
3010,1,30,24,0,*?*?*?*?*?*?*?*?*?*?*?*?*?*?*?*?*?*?*?*?*?*?,5.4,5.3,100,99755.4,0,-0,303,0.0,-0.0,0.0,0,0,0,0,210,5.2,10,5,9999,99999,9,999999999,1.0,999,999,99
3010,1,31,1,0,*?*?*?*?*?*?*?*?*?*?*?*?*?*?*?*?*?*?*?*?*?*?,6.5,6.4,100,99984.2,0,-0,308,0.0,-0.0,0.0,0,0,0,0,153,1.0,10,5,9999,99999,9,999999999,0.0,999,999,99
3010,1,31,2,0,*?*?*?*?*?*?*?*?*?*?*?*?*?*?*?*?*?*?*?*?*?*?,6.2,6.2,100,99984.2,0,-0,307,0.0,-0.0,0.0,0,0,0,0,167,0.5,10,5,9999,99999,9,999999999,0.0,999,999,99
3010,1,31,3,0,*?*?*?*?*?*?*?*?*?*?*?*?*?*?*?*?*?*?*?*?*?*?,5.9,5.9,100,99984.2,0,-0,306,0.0,-0.0,0.0,0,0,0,0,180,1.0,10,5,9999,99999,9,999999999,0.0,999,999,99
3010,1,31,4,0,*?*?*?*?*?*?*?*?*?*?*?*?*?*?*?*?*?*?*?*?*?*?,6.1,6.1,100,99984.2,0,-0,306,0.0,-0.0,0.0,0,0,0,0,193,0.5,10,5,9999,99999,9,999999999,0.0,999,999,99
3010,1,31,5,0,*?*?*?*?*?*?*?*?*?*?*?*?*?*?*?*?*?*?*?*?*?*?,6.3,6.2,100,99984.2,0,-0,307,0.0,-0.0,0.0,0,0,0,0,207,0.5,10,5,9999,99999,9,999999999,0.0,999,999,99
3010,1,31,6,0,*?*?*?*?*?*?*?*?*?*?*?*?*?*?*?*?*?*?*?*?*?*?,6.1,6.1,100,99984.2,0,-0,306,0.0,-0.0,0.0,0,0,0,0,220,0.5,10,5,9999,99999,9,999999999,0.0,999,999,99
3010,1,31,7,0,*?*?*?*?*?*?*?*?*?*?*?*?*?*?*?*?*?*?*?*?*?*?,6.5,6.6,100,99984.2,0,-0,308,0.0,-0.0,0.0,0,0,0,0,222,0.5,10,5,9999,99999,9,999999999,0.0,999,999,99
3010,1,31,8,0,*?*?*?*?*?*?*?*?*?*?*?*?*?*?*?*?*?*?*?*?*?*?,6.2,6.1,100,99984.2,21,1406,307,0.0,0.0,0.0,0,0,0,0,223,0.5,10,5,9999,99999,9,999999999,0.0,999,999,99
3010,1,31,9,0,*?*?*?*?*?*?*?*?*?*?*?*?*?*?*?*?*?*?*?*?*?*?,6.2,6.2,100,99984.2,187,1411,307,22.2,0.0,22.2,2626,-0,2629,864,225,1.0,10,5,9999,99999,9,999999999,0.6,999,999,99
3010,1,31,10,0,*?*?*?*?*?*?*?*?*?*?*?*?*?*?*?*?*?*?*?*?*?*?,6.5,6.4,100,99984.2,316,1407,304,82.6,48.9,71.6,9063,4082,8114,1875,227,1.0,9,5,9999,99999,9,999999999,0.6,999,999,99
3010,1,31,11,0,*?*?*?*?*?*?*?*?*?*?*?*?*?*?*?*?*?*?*?*?*?*?,7.0,7.0,100,99984.2,401,1408,306,111.3,52.0,96.5,12220,4631,10915,2602,228,0.5,9,5,9999,99999,9,999999999,0.6,999,999,99
3010,1,31,12,0,*?*?*?*?*?*?*?*?*?*?*?*?*?*?*?*?*?*?*?*?*?*?,7.3,6.1,99,99984.2,435,1408,308,122.8,52.9,106.5,13491,4805,12042,2910,230,0.5,9,5,9999,99999,9,999999999,0.6,999,999,99
3010,1,31,13,0,*?*?*?*?*?*?*?*?*?*?*?*?*?*?*?*?*?*?*?*?*?*?,7.0,7.0,100,99984.2,416,1408,306,116.4,52.4,100.9,12783,4719,11413,2738,230,1.5,9,5,9999,99999,9,999999999,0.2,999,999,99
3010,1,31,14,0,*?*?*?*?*?*?*?*?*?*?*?*?*?*?*?*?*?*?*?*?*?*?,7.5,6.7,100,99984.2,345,1406,308,92.5,50.1,80.2,10152,4305,9079,2121,230,1.0,9,5,9999,99999,9,999999999,0.0,999,999,99
3010,1,31,15,0,*?*?*?*?*?*?*?*?*?*?*?*?*?*?*?*?*?*?*?*?*?*?,7.0,6.2,100,99984.2,228,1407,310,30.3,0.0,30.3,3559,0,3565,1180,230,1.0,10,5,9999,99999,9,999999999,0.0,999,999,99
3010,1,31,16,0,*?*?*?*?*?*?*?*?*?*?*?*?*?*?*?*?*?*?*?*?*?*?,7.4,6.9,100,99984.2,72,1408,312,0.0,0.0,0.0,0,0,0,0,230,1.5,10,5,9999,99999,9,999999999,0.0,999,999,99
3010,1,31,17,0,*?*?*?*?*?*?*?*?*?*?*?*?*?*?*?*?*?*?*?*?*?*?,7.3,7.1,100,99984.2,0,-0,311,0.0,-0.0,0.0,0,0,0,0,230,1.0,10,5,9999,99999,9,999999999,0.0,999,999,99
3010,1,31,18,0,*?*?*?*?*?*?*?*?*?*?*?*?*?*?*?*?*?*?*?*?*?*?,6.6,6.2,100,99984.2,0,-0,309,0.0,-0.0,0.0,0,0,0,0,230,1.0,10,5,9999,99999,9,999999999,0.0,999,999,99
3010,1,31,19,0,*?*?*?*?*?*?*?*?*?*?*?*?*?*?*?*?*?*?*?*?*?*?,6.7,6.1,100,99984.2,0,-0,309,0.0,-0.0,0.0,0,0,0,0,223,1.0,10,5,9999,99999,9,999999999,0.0,999,999,99
3010,1,31,20,0,*?*?*?*?*?*?*?*?*?*?*?*?*?*?*?*?*?*?*?*?*?*?,7.0,5.8,99,99984.2,0,-0,310,0.0,-0.0,0.0,0,0,0,0,217,1.0,10,5,9999,99999,9,999999999,0.0,999,999,99
3010,1,31,21,0,*?*?*?*?*?*?*?*?*?*?*?*?*?*?*?*?*?*?*?*?*?*?,6.7,6.1,100,99984.2,0,-0,309,0.0,-0.0,0.0,0,0,0,0,210,0.5,10,5,9999,99999,9,999999999,0.0,999,999,99
3010,1,31,22,0,*?*?*?*?*?*?*?*?*?*?*?*?*?*?*?*?*?*?*?*?*?*?,6.9,6.4,100,99984.2,0,-0,310,0.0,-0.0,0.0,0,0,0,0,203,0.5,10,5,9999,99999,9,999999999,0.0,999,999,99
3010,1,31,23,0,*?*?*?*?*?*?*?*?*?*?*?*?*?*?*?*?*?*?*?*?*?*?,6.8,5.9,100,99984.2,0,-0,310,0.0,-0.0,0.0,0,0,0,0,197,1.0,10,5,9999,99999,9,999999999,0.0,999,999,99
3010,1,31,24,0,*?*?*?*?*?*?*?*?*?*?*?*?*?*?*?*?*?*?*?*?*?*?,6.6,6.6,100,99984.2,0,-0,309,0.0,-0.0,0.0,0,0,0,0,140,1.0,10,5,9999,99999,9,999999999,0.0,999,999,99
3010,2,1,1,0,*?*?*?*?*?*?*?*?*?*?*?*?*?*?*?*?*?*?*?*?*?*?,6.3,6.2,100,100108,0,-0,307,0.0,-0.0,0.0,0,0,0,0,193,1.0,10,5,9999,99999,9,999999999,0.0,999,999,99
3010,2,1,2,0,*?*?*?*?*?*?*?*?*?*?*?*?*?*?*?*?*?*?*?*?*?*?,6.0,6.1,100,100108,0,-0,306,0.0,-0.0,0.0,0,0,0,0,197,0.5,10,5,9999,99999,9,999999999,0.0,999,999,99
3010,2,1,3,0,*?*?*?*?*?*?*?*?*?*?*?*?*?*?*?*?*?*?*?*?*?*?,5.7,5.6,100,100108,0,-0,305,0.0,-0.0,0.0,0,0,0,0,200,1.0,10,5,9999,99999,9,999999999,0.0,999,999,99
3010,2,1,4,0,*?*?*?*?*?*?*?*?*?*?*?*?*?*?*?*?*?*?*?*?*?*?,5.3,5.3,100,100108,0,-0,303,0.0,-0.0,0.0,0,0,0,0,203,0.5,10,5,9999,99999,9,999999999,0.0,999,999,99
3010,2,1,5,0,*?*?*?*?*?*?*?*?*?*?*?*?*?*?*?*?*?*?*?*?*?*?,5.7,5.6,100,100108,0,-0,305,0.0,-0.0,0.0,0,0,0,0,207,0.5,10,5,9999,99999,9,999999999,0.0,999,999,99
3010,2,1,6,0,*?*?*?*?*?*?*?*?*?*?*?*?*?*?*?*?*?*?*?*?*?*?,5.9,5.9,100,100108,0,-0,306,0.0,-0.0,0.0,0,0,0,0,210,0.5,10,5,9999,99999,9,999999999,0.0,999,999,99
3010,2,1,7,0,*?*?*?*?*?*?*?*?*?*?*?*?*?*?*?*?*?*?*?*?*?*?,5.4,5.5,100,100108,0,-0,299,0.0,-0.0,0.0,0,0,0,0,232,0.5,9,5,9999,99999,9,999999999,0.0,999,999,99
3010,2,1,8,0,*?*?*?*?*?*?*?*?*?*?*?*?*?*?*?*?*?*?*?*?*?*?,5.6,5.6,100,100108,27,1431,296,0.0,0.0,0.0,0,0,0,0,253,0.5,8,4,9999,99999,9,999999999,0.0,999,999,99
3010,2,1,9,0,*?*?*?*?*?*?*?*?*?*?*?*?*?*?*?*?*?*?*?*?*?*?,5.8,5.8,100,100108,192,1404,293,63.6,166.0,40.9,6686,10218,5539,728,275,1.0,7,4,9999,99999,9,999999999,0.0,999,999,99
3010,2,1,10,0,*?*?*?*?*?*?*?*?*?*?*?*?*?*?*?*?*?*?*?*?*?*?,7.2,7.1,100,100108,322,1406,307,84.7,49.2,73.4,9289,4139,8313,1926,297,1.0,9,5,9999,99999,9,999999999,0.0,999,999,99
3010,2,1,11,0,*?*?*?*?*?*?*?*?*?*?*?*?*?*?*?*?*?*?*?*?*?*?,8.2,7.7,100,100108,407,1407,312,113.5,52.2,98.4,12453,4677,11120,2659,318,0.5,9,5,9999,99999,9,999999999,0.0,999,999,99
3010,2,1,12,0,*?*?*?*?*?*?*?*?*?*?*?*?*?*?*?*?*?*?*?*?*?*?,7.8,7.0,100,100108,441,1406,310,125.1,53.0,108.4,13731,4847,12252,2970,340,0.5,9,5,9999,99999,9,999999999,0.0,999,999,99
3010,2,1,13,0,*?*?*?*?*?*?*?*?*?*?*?*?*?*?*?*?*?*?*?*?*?*?,8.0,6.9,100,100108,422,1406,303,185.9,221.0,119.5,19667,19918,13851,2392,340,1.5,7,4,9999,99999,9,999999999,0.0,999,999,99
3010,2,1,14,0,*?*?*?*?*?*?*?*?*?*?*?*?*?*?*?*?*?*?*?*?*?*?,8.4,6.7,100,100108,352,1407,304,148.4,211.8,95.4,15702,17706,11191,1859,340,1.0,7,4,9999,99999,9,999999999,0.0,999,999,99
3010,2,1,15,0,*?*?*?*?*?*?*?*?*?*?*?*?*?*?*?*?*?*?*?*?*?*?,8.2,5.5,100,100108,235,1409,307,72.8,110.0,54.5,7759,7449,6583,1001,340,1.0,8,4,9999,99999,9,999999999,0.0,999,999,99
3010,2,1,16,0,*?*?*?*?*?*?*?*?*?*?*?*?*?*?*?*?*?*?*?*?*?*?,8.2,5.3,100,100108,78,1399,312,1.9,4.6,1.7,245,144,265,25,340,1.5,9,5,9999,99999,9,999999999,0.0,999,999,99
3010,2,1,17,0,*?*?*?*?*?*?*?*?*?*?*?*?*?*?*?*?*?*?*?*?*?*?,7.7,4.6,98,100108,0,-0,314,0.0,-0.0,0.0,0,0,0,0,340,1.0,10,5,9999,99999,9,999999999,0.0,999,999,99
3010,2,1,18,0,*?*?*?*?*?*?*?*?*?*?*?*?*?*?*?*?*?*?*?*?*?*?,8.2,5.9,100,100108,0,-0,316,0.0,-0.0,0.0,0,0,0,0,340,1.0,10,5,9999,99999,9,999999999,0.0,999,999,99
3010,2,1,19,0,*?*?*?*?*?*?*?*?*?*?*?*?*?*?*?*?*?*?*?*?*?*?,7.5,5.5,100,100108,0,-0,313,0.0,-0.0,0.0,0,0,0,0,337,1.0,10,5,9999,99999,9,999999999,0.0,999,999,99
3010,2,1,20,0,*?*?*?*?*?*?*?*?*?*?*?*?*?*?*?*?*?*?*?*?*?*?,7.0,6.4,100,100108,0,-0,310,0.0,-0.0,0.0,0,0,0,0,333,1.0,10,5,9999,99999,9,999999999,0.0,999,999,99
3010,2,1,21,0,*?*?*?*?*?*?*?*?*?*?*?*?*?*?*?*?*?*?*?*?*?*?,6.3,6.4,100,100108,0,-0,307,0.0,-0.0,0.0,0,0,0,0,330,0.5,10,5,9999,99999,9,999999999,0.0,999,999,99
3010,2,1,22,0,*?*?*?*?*?*?*?*?*?*?*?*?*?*?*?*?*?*?*?*?*?*?,6.2,6.2,100,100108,0,-0,307,0.0,-0.0,0.0,0,0,0,0,327,0.5,10,5,9999,99999,9,999999999,0.0,999,999,99
3010,2,1,23,0,*?*?*?*?*?*?*?*?*?*?*?*?*?*?*?*?*?*?*?*?*?*?,5.7,5.6,100,100108,0,-0,305,0.0,-0.0,0.0,0,0,0,0,323,1.0,10,5,9999,99999,9,999999999,0.0,999,999,99
3010,2,1,24,0,*?*?*?*?*?*?*?*?*?*?*?*?*?*?*?*?*?*?*?*?*?*?,6.6,6.6,100,100108,0,-0,309,0.0,-0.0,0.0,0,0,0,0,190,1.0,10,5,9999,99999,9,999999999,0.0,999,999,99
3010,2,2,1,0,*?*?*?*?*?*?*?*?*?*?*?*?*?*?*?*?*?*?*?*?*?*?,4.3,4.3,100,102042,0,-0,299,0.0,-0.0,0.0,0,0,0,0,315,1.0,10,5,9999,99999,9,999999999,0.0,999,999,99
3010,2,2,2,0,*?*?*?*?*?*?*?*?*?*?*?*?*?*?*?*?*?*?*?*?*?*?,3.5,3.6,100,102042,0,-0,296,0.0,-0.0,0.0,0,0,0,0,310,0.5,10,5,9999,99999,9,999999999,0.0,999,999,99
3010,2,2,3,0,*?*?*?*?*?*?*?*?*?*?*?*?*?*?*?*?*?*?*?*?*?*?,3.3,3.2,100,102042,0,-0,295,0.0,-0.0,0.0,0,0,0,0,305,1.0,10,5,9999,99999,9,999999999,0.0,999,999,99
3010,2,2,4,0,*?*?*?*?*?*?*?*?*?*?*?*?*?*?*?*?*?*?*?*?*?*?,3.4,3.4,100,102042,0,-0,295,0.0,-0.0,0.0,0,0,0,0,300,0.5,10,5,9999,99999,9,999999999,0.0,999,999,99
3010,2,2,5,0,*?*?*?*?*?*?*?*?*?*?*?*?*?*?*?*?*?*?*?*?*?*?,3.0,3.0,100,102042,0,-0,294,0.0,-0.0,0.0,0,0,0,0,295,0.5,10,5,9999,99999,9,999999999,0.0,999,999,99
3010,2,2,6,0,*?*?*?*?*?*?*?*?*?*?*?*?*?*?*?*?*?*?*?*?*?*?,3.6,3.6,100,102042,0,-0,296,0.0,-0.0,0.0,0,0,0,0,290,0.5,10,5,9999,99999,9,999999999,0.0,999,999,99
3010,2,2,7,0,*?*?*?*?*?*?*?*?*?*?*?*?*?*?*?*?*?*?*?*?*?*?,2.6,2.7,100,102042,0,-0,292,0.0,-0.0,0.0,0,0,0,0,282,0.5,10,5,9999,99999,9,999999999,0.0,999,999,99
3010,2,2,8,0,*?*?*?*?*?*?*?*?*?*?*?*?*?*?*?*?*?*?*?*?*?*?,1.6,1.7,100,102042,32,1397,288,0.0,0.0,0.0,0,0,0,0,273,0.5,10,5,9999,99999,9,999999999,0.0,999,999,99
3010,2,2,9,0,*?*?*?*?*?*?*?*?*?*?*?*?*?*?*?*?*?*?*?*?*?*?,3.6,3.6,100,102042,198,1404,296,24.5,0.0,24.5,2892,-0,2895,953,265,1.0,10,5,9999,99999,9,999999999,0.0,999,999,99
3010,2,2,10,0,*?*?*?*?*?*?*?*?*?*?*?*?*?*?*?*?*?*?*?*?*?*?,5.7,5.6,100,102042,328,1405,305,50.0,0.0,50.0,5831,0,5843,1984,257,1.0,10,5,9999,99999,9,999999999,0.0,999,999,99
3010,2,2,11,0,*?*?*?*?*?*?*?*?*?*?*?*?*?*?*?*?*?*?*?*?*?*?,8.3,7.0,100,102042,413,1405,312,115.7,52.3,100.3,12697,4711,11335,2717,248,0.5,9,5,9999,99999,9,999999999,0.0,999,999,99
3010,2,2,12,0,*?*?*?*?*?*?*?*?*?*?*?*?*?*?*?*?*?*?*?*?*?*?,9.8,5.9,98,102042,448,1407,323,73.3,0.0,73.3,8574,0,8597,3025,240,0.5,10,5,9999,99999,9,999999999,0.0,999,999,99
3010,2,2,13,0,*?*?*?*?*?*?*?*?*?*?*?*?*?*?*?*?*?*?*?*?*?*?,9.8,6.6,100,102042,429,1406,323,69.7,0.0,69.7,8142,0,8163,2856,232,1.5,10,5,9999,99999,9,999999999,0.0,999,999,99
3010,2,2,14,0,*?*?*?*?*?*?*?*?*?*?*?*?*?*?*?*?*?*?*?*?*?*?,9.9,7.4,100,102042,359,1408,323,55.9,0.0,55.9,6524,0,6539,2241,223,1.0,10,5,9999,99999,9,999999999,0.0,999,999,99
3010,2,2,15,0,*?*?*?*?*?*?*?*?*?*?*?*?*?*?*?*?*?*?*?*?*?*?,9.7,7.0,100,102042,241,1405,322,32.9,0.0,32.9,3859,0,3865,1283,215,1.0,10,5,9999,99999,9,999999999,0.0,999,999,99
3010,2,2,16,0,*?*?*?*?*?*?*?*?*?*?*?*?*?*?*?*?*?*?*?*?*?*?,9.6,6.6,100,102042,85,1408,322,2.4,0.0,2.4,315,-0,314,98,207,1.5,10,5,9999,99999,9,999999999,0.0,999,999,99
3010,2,2,17,0,*?*?*?*?*?*?*?*?*?*?*?*?*?*?*?*?*?*?*?*?*?*?,8.4,7.1,100,102042,0,-0,316,0.0,-0.0,0.0,0,0,0,0,198,1.0,10,5,9999,99999,9,999999999,0.0,999,999,99
3010,2,2,18,0,*?*?*?*?*?*?*?*?*?*?*?*?*?*?*?*?*?*?*?*?*?*?,7.1,7.0,100,102042,0,-0,311,0.0,-0.0,0.0,0,0,0,0,190,1.0,10,5,9999,99999,9,999999999,0.0,999,999,99
3010,2,2,19,0,*?*?*?*?*?*?*?*?*?*?*?*?*?*?*?*?*?*?*?*?*?*?,5.8,5.8,100,102042,0,-0,305,0.0,-0.0,0.0,0,0,0,0,190,1.0,10,5,9999,99999,9,999999999,0.0,999,999,99
3010,2,2,20,0,*?*?*?*?*?*?*?*?*?*?*?*?*?*?*?*?*?*?*?*?*?*?,5.7,5.8,100,102042,0,-0,305,0.0,-0.0,0.0,0,0,0,0,190,1.0,10,5,9999,99999,9,999999999,0.0,999,999,99
3010,2,2,21,0,*?*?*?*?*?*?*?*?*?*?*?*?*?*?*?*?*?*?*?*?*?*?,5.1,5.1,100,102042,0,-0,302,0.0,-0.0,0.0,0,0,0,0,190,0.5,10,5,9999,99999,9,999999999,0.0,999,999,99
3010,2,2,22,0,*?*?*?*?*?*?*?*?*?*?*?*?*?*?*?*?*?*?*?*?*?*?,4.5,4.5,100,102042,0,-0,300,0.0,-0.0,0.0,0,0,0,0,190,0.5,10,5,9999,99999,9,999999999,0.3,999,999,99
3010,2,2,23,0,*?*?*?*?*?*?*?*?*?*?*?*?*?*?*?*?*?*?*?*?*?*?,3.9,3.9,100,102042,0,-0,297,0.0,-0.0,0.0,0,0,0,0,190,1.0,10,5,9999,99999,9,999999999,2.9,999,999,99
3010,2,2,24,0,*?*?*?*?*?*?*?*?*?*?*?*?*?*?*?*?*?*?*?*?*?*?,5.2,5.1,100,102042,0,-0,303,0.0,-0.0,0.0,0,0,0,0,320,1.0,10,5,9999,99999,9,999999999,0.0,999,999,99
3010,2,3,1,0,*?*?*?*?*?*?*?*?*?*?*?*?*?*?*?*?*?*?*?*?*?*?,3.2,3.2,100,101261,0,-0,294,0.0,-0.0,0.0,0,0,0,0,188,1.0,10,5,9999,99999,9,999999999,2.0,999,999,99
3010,2,3,2,0,*?*?*?*?*?*?*?*?*?*?*?*?*?*?*?*?*?*?*?*?*?*?,3.0,3.0,100,101261,0,-0,294,0.0,-0.0,0.0,0,0,0,0,187,0.5,10,5,9999,99999,9,999999999,1.5,999,999,99
3010,2,3,3,0,*?*?*?*?*?*?*?*?*?*?*?*?*?*?*?*?*?*?*?*?*?*?,3.0,3.0,100,101261,0,-0,294,0.0,-0.0,0.0,0,0,0,0,185,1.0,10,5,9999,99999,9,999999999,0.3,999,999,99
3010,2,3,4,0,*?*?*?*?*?*?*?*?*?*?*?*?*?*?*?*?*?*?*?*?*?*?,2.8,2.9,100,101261,0,-0,293,0.0,-0.0,0.0,0,0,0,0,183,0.5,10,5,9999,99999,9,999999999,1.1,999,999,99
3010,2,3,5,0,*?*?*?*?*?*?*?*?*?*?*?*?*?*?*?*?*?*?*?*?*?*?,3.0,2.9,100,101261,0,-0,294,0.0,-0.0,0.0,0,0,0,0,182,0.5,10,5,9999,99999,9,999999999,0.0,999,999,99
3010,2,3,6,0,*?*?*?*?*?*?*?*?*?*?*?*?*?*?*?*?*?*?*?*?*?*?,2.9,2.3,100,101261,0,-0,293,0.0,-0.0,0.0,0,0,0,0,180,0.5,10,5,9999,99999,9,999999999,0.1,999,999,99
3010,2,3,7,0,*?*?*?*?*?*?*?*?*?*?*?*?*?*?*?*?*?*?*?*?*?*?,2.2,2.1,100,101261,0,-0,290,0.0,-0.0,0.0,0,0,0,0,192,0.5,10,5,9999,99999,9,999999999,0.1,999,999,99
3010,2,3,8,0,*?*?*?*?*?*?*?*?*?*?*?*?*?*?*?*?*?*?*?*?*?*?,1.4,1.3,100,101261,38,1406,287,0.0,0.0,0.0,0,0,0,0,203,0.5,10,5,9999,99999,9,999999999,0.3,999,999,99
3010,2,3,9,0,*?*?*?*?*?*?*?*?*?*?*?*?*?*?*?*?*?*?*?*?*?*?,3.2,3.2,100,101261,204,1404,294,25.7,0.0,25.7,3029,0,3033,999,215,1.0,10,5,9999,99999,9,999999999,0.0,999,999,99
3010,2,3,10,0,*?*?*?*?*?*?*?*?*?*?*?*?*?*?*?*?*?*?*?*?*?*?,5.0,3.9,100,101261,335,1408,302,51.2,0.0,51.2,5978,0,5991,2039,227,1.0,10,5,9999,99999,9,999999999,0.0,999,999,99
3010,2,3,11,0,*?*?*?*?*?*?*?*?*?*?*?*?*?*?*?*?*?*?*?*?*?*?,6.7,3.9,94,101261,420,1406,309,67.9,0.0,67.9,7933,0,7953,2775,238,0.5,10,5,9999,99999,9,999999999,0.0,999,999,99
3010,2,3,12,0,*?*?*?*?*?*?*?*?*?*?*?*?*?*?*?*?*?*?*?*?*?*?,8.0,5.1,94,101261,454,1405,315,74.6,0.0,74.6,8730,0,8754,3086,250,0.5,10,5,9999,99999,9,999999999,0.0,999,999,99
3010,2,3,13,0,*?*?*?*?*?*?*?*?*?*?*?*?*?*?*?*?*?*?*?*?*?*?,7.8,5.0,94,101261,436,1407,314,71.0,0.0,71.0,8301,0,8323,2918,247,1.5,10,5,9999,99999,9,999999999,0.0,999,999,99
3010,2,3,14,0,*?*?*?*?*?*?*?*?*?*?*?*?*?*?*?*?*?*?*?*?*?*?,7.9,5.3,96,101261,365,1405,315,57.2,0.0,57.2,6680,0,6696,2298,243,1.0,10,5,9999,99999,9,999999999,0.0,999,999,99
3010,2,3,15,0,*?*?*?*?*?*?*?*?*?*?*?*?*?*?*?*?*?*?*?*?*?*?,8.1,5.8,97,101261,248,1406,315,34.3,0.0,34.3,4011,0,4018,1336,240,1.0,10,5,9999,99999,9,999999999,0.1,999,999,99
3010,2,3,16,0,*?*?*?*?*?*?*?*?*?*?*?*?*?*?*?*?*?*?*?*?*?*?,8.0,6.1,100,101261,91,1399,315,3.7,0.0,3.7,472,-0,471,150,237,1.5,10,5,9999,99999,9,999999999,0.0,999,999,99
3010,2,3,17,0,*?*?*?*?*?*?*?*?*?*?*?*?*?*?*?*?*?*?*?*?*?*?,6.6,4.5,98,101261,0,-0,309,0.0,-0.0,0.0,0,0,0,0,233,1.0,10,5,9999,99999,9,999999999,0.0,999,999,99
3010,2,3,18,0,*?*?*?*?*?*?*?*?*?*?*?*?*?*?*?*?*?*?*?*?*?*?,5.8,4.3,100,101261,0,-0,305,0.0,-0.0,0.0,0,0,0,0,230,1.0,10,5,9999,99999,9,999999999,0.0,999,999,99
3010,2,3,19,0,*?*?*?*?*?*?*?*?*?*?*?*?*?*?*?*?*?*?*?*?*?*?,5.4,5.3,100,101261,0,-0,303,0.0,-0.0,0.0,0,0,0,0,235,1.0,10,5,9999,99999,9,999999999,0.0,999,999,99
3010,2,3,20,0,*?*?*?*?*?*?*?*?*?*?*?*?*?*?*?*?*?*?*?*?*?*?,4.8,4.8,100,101261,0,-0,301,0.0,-0.0,0.0,0,0,0,0,240,1.0,10,5,9999,99999,9,999999999,0.0,999,999,99
3010,2,3,21,0,*?*?*?*?*?*?*?*?*?*?*?*?*?*?*?*?*?*?*?*?*?*?,4.1,4.1,100,101261,0,-0,298,0.0,-0.0,0.0,0,0,0,0,245,0.5,10,5,9999,99999,9,999999999,0.0,999,999,99
3010,2,3,22,0,*?*?*?*?*?*?*?*?*?*?*?*?*?*?*?*?*?*?*?*?*?*?,3.5,3.4,100,101261,0,-0,296,0.0,-0.0,0.0,0,0,0,0,250,0.5,10,5,9999,99999,9,999999999,0.0,999,999,99
3010,2,3,23,0,*?*?*?*?*?*?*?*?*?*?*?*?*?*?*?*?*?*?*?*?*?*?,3.4,2.5,100,101261,0,-0,295,0.0,-0.0,0.0,0,0,0,0,255,1.0,10,5,9999,99999,9,999999999,0.0,999,999,99
3010,2,3,24,0,*?*?*?*?*?*?*?*?*?*?*?*?*?*?*?*?*?*?*?*?*?*?,3.3,3.2,100,101261,0,-0,295,0.0,-0.0,0.0,0,0,0,0,190,1.0,10,5,9999,99999,9,999999999,3.9,999,999,99
3010,2,4,1,0,*?*?*?*?*?*?*?*?*?*?*?*?*?*?*?*?*?*?*?*?*?*?,3.6,0.2,77,100615,0,-0,297,0.0,-0.0,0.0,0,0,0,0,260,0.5,10,5,9999,99999,9,999999999,0.0,999,999,99
3010,2,4,2,0,*?*?*?*?*?*?*?*?*?*?*?*?*?*?*?*?*?*?*?*?*?*?,3.9,-1.1,69,100615,0,-0,298,0.0,-0.0,0.0,0,0,0,0,260,0.5,10,5,9999,99999,9,999999999,0.0,999,999,99
3010,2,4,3,0,*?*?*?*?*?*?*?*?*?*?*?*?*?*?*?*?*?*?*?*?*?*?,2.8,-0.8,76,100615,0,-0,293,0.0,-0.0,0.0,0,0,0,0,260,0.5,10,5,9999,99999,9,999999999,0.0,999,999,99
3010,2,4,4,0,*?*?*?*?*?*?*?*?*?*?*?*?*?*?*?*?*?*?*?*?*?*?,2.8,-1.1,74,100615,0,-0,293,0.0,-0.0,0.0,0,0,0,0,260,0.0,10,5,9999,99999,9,999999999,0.0,999,999,99
3010,2,4,5,0,*?*?*?*?*?*?*?*?*?*?*?*?*?*?*?*?*?*?*?*?*?*?,3.2,-0.8,74,100615,0,-0,295,0.0,-0.0,0.0,0,0,0,0,260,0.5,10,5,9999,99999,9,999999999,0.0,999,999,99
3010,2,4,6,0,*?*?*?*?*?*?*?*?*?*?*?*?*?*?*?*?*?*?*?*?*?*?,2.7,-1.9,70,100615,0,-0,293,0.0,-0.0,0.0,0,0,0,0,260,1.0,10,5,9999,99999,9,999999999,0.0,999,999,99
3010,2,4,7,0,*?*?*?*?*?*?*?*?*?*?*?*?*?*?*?*?*?*?*?*?*?*?,2.1,-1.5,75,100615,0,-0,290,0.0,-0.0,0.0,0,0,0,0,258,1.0,10,5,9999,99999,9,999999999,0.0,999,999,99
3010,2,4,8,0,*?*?*?*?*?*?*?*?*?*?*?*?*?*?*?*?*?*?*?*?*?*?,3.0,-1.5,71,100615,44,1407,289,0.0,0.0,0.0,0,0,0,0,257,0.5,9,5,9999,99999,9,999999999,0.0,999,999,99
3010,2,4,9,0,*?*?*?*?*?*?*?*?*?*?*?*?*?*?*?*?*?*?*?*?*?*?,3.9,-1.9,64,100615,211,1409,293,46.9,41.6,40.6,5207,2859,4832,859,255,0.0,9,5,9999,99999,9,999999999,0.0,999,999,99
3010,2,4,10,0,*?*?*?*?*?*?*?*?*?*?*?*?*?*?*?*?*?*?*?*?*?*?,5.1,-0.2,68,100615,341,1406,293,120.8,125.5,90.4,13187,10616,10431,1973,253,1.0,8,4,9999,99999,9,999999999,0.0,999,999,99
3010,2,4,11,0,*?*?*?*?*?*?*?*?*?*?*?*?*?*?*?*?*?*?*?*?*?*?,5.7,-0.0,66,100615,427,1407,295,159.3,132.3,119.2,17365,12096,13652,2665,252,1.0,8,4,9999,99999,9,999999999,0.0,999,999,99
3010,2,4,12,0,*?*?*?*?*?*?*?*?*?*?*?*?*?*?*?*?*?*?*?*?*?*?,6.7,1.7,69,100615,461,1405,300,174.9,134.3,130.8,19062,12573,14950,2957,250,1.0,8,4,9999,99999,9,999999999,0.0,999,999,99
3010,2,4,13,0,*?*?*?*?*?*?*?*?*?*?*?*?*?*?*?*?*?*?*?*?*?*?,7.0,1.9,70,100615,443,1407,306,125.7,53.1,109.0,13800,4856,12313,2988,250,2.1,9,5,9999,99999,9,999999999,0.0,999,999,99
3010,2,4,14,0,*?*?*?*?*?*?*?*?*?*?*?*?*?*?*?*?*?*?*?*?*?*?,7.1,1.3,66,100615,372,1405,301,134.9,128.3,100.9,14707,11211,11607,2221,250,2.6,8,4,9999,99999,9,999999999,0.0,999,999,99
3010,2,4,15,0,*?*?*?*?*?*?*?*?*?*?*?*?*?*?*?*?*?*?*?*?*?*?,7.0,1.3,66,100615,255,1407,301,81.9,114.0,61.3,8984,8535,7155,1309,250,1.5,8,4,9999,99999,9,999999999,0.0,999,999,99
3010,2,4,16,0,*?*?*?*?*?*?*?*?*?*?*?*?*?*?*?*?*?*?*?*?*?*?,7.0,1.3,66,100615,98,1404,306,8.6,16.5,7.5,1019,768,962,154,250,1.0,9,5,9999,99999,9,999999999,0.0,999,999,99
3010,2,4,17,0,*?*?*?*?*?*?*?*?*?*?*?*?*?*?*?*?*?*?*?*?*?*?,6.6,1.0,67,100615,0,-0,309,0.0,-0.0,0.0,0,0,0,0,250,1.0,10,5,9999,99999,9,999999999,0.0,999,999,99
3010,2,4,18,0,*?*?*?*?*?*?*?*?*?*?*?*?*?*?*?*?*?*?*?*?*?*?,5.1,1.5,76,100615,0,-0,303,0.0,-0.0,0.0,0,0,0,0,250,2.1,10,5,9999,99999,9,999999999,0.0,999,999,99
3010,2,4,19,0,*?*?*?*?*?*?*?*?*?*?*?*?*?*?*?*?*?*?*?*?*?*?,4.7,1.0,77,100615,0,-0,301,0.0,-0.0,0.0,0,0,0,0,248,0.5,10,5,9999,99999,9,999999999,0.0,999,999,99
3010,2,4,20,0,*?*?*?*?*?*?*?*?*?*?*?*?*?*?*?*?*?*?*?*?*?*?,5.1,1.9,78,100615,0,-0,303,0.0,-0.0,0.0,0,0,0,0,247,1.0,10,5,9999,99999,9,999999999,0.0,999,999,99
3010,2,4,21,0,*?*?*?*?*?*?*?*?*?*?*?*?*?*?*?*?*?*?*?*?*?*?,3.8,0.6,78,100615,0,-0,297,0.0,-0.0,0.0,0,0,0,0,245,1.5,10,5,9999,99999,9,999999999,0.0,999,999,99
3010,2,4,22,0,*?*?*?*?*?*?*?*?*?*?*?*?*?*?*?*?*?*?*?*?*?*?,4.5,-0.0,72,100615,0,-0,300,0.0,-0.0,0.0,0,0,0,0,243,0.5,10,5,9999,99999,9,999999999,0.0,999,999,99
3010,2,4,23,0,*?*?*?*?*?*?*?*?*?*?*?*?*?*?*?*?*?*?*?*?*?*?,3.7,-0.4,73,100615,0,-0,297,0.0,-0.0,0.0,0,0,0,0,242,0.5,10,5,9999,99999,9,999999999,0.0,999,999,99
3010,2,4,24,0,*?*?*?*?*?*?*?*?*?*?*?*?*?*?*?*?*?*?*?*?*?*?,3.3,1.3,86,100615,0,-0,295,0.0,-0.0,0.0,0,0,0,0,260,1.5,10,5,9999,99999,9,999999999,0.0,999,999,99
3010,2,5,1,0,*?*?*?*?*?*?*?*?*?*?*?*?*?*?*?*?*?*?*?*?*?*?,3.0,0.4,85,99716.3,0,-0,294,0.0,-0.0,0.0,0,0,0,0,237,2.1,10,5,9999,99999,9,999999999,0.0,999,999,99
3010,2,5,2,0,*?*?*?*?*?*?*?*?*?*?*?*?*?*?*?*?*?*?*?*?*?*?,2.9,0.6,87,99716.3,0,-0,293,0.0,-0.0,0.0,0,0,0,0,233,1.0,10,5,9999,99999,9,999999999,0.0,999,999,99
3010,2,5,3,0,*?*?*?*?*?*?*?*?*?*?*?*?*?*?*?*?*?*?*?*?*?*?,2.4,-0.2,84,99716.3,0,-0,291,0.0,-0.0,0.0,0,0,0,0,230,2.1,10,5,9999,99999,9,999999999,0.0,999,999,99
3010,2,5,4,0,*?*?*?*?*?*?*?*?*?*?*?*?*?*?*?*?*?*?*?*?*?*?,1.4,-0.6,87,99716.3,0,-0,287,0.0,-0.0,0.0,0,0,0,0,227,0.5,10,5,9999,99999,9,999999999,0.0,999,999,99
3010,2,5,5,0,*?*?*?*?*?*?*?*?*?*?*?*?*?*?*?*?*?*?*?*?*?*?,1.9,-1.1,81,99716.3,0,-0,290,0.0,-0.0,0.0,0,0,0,0,223,1.5,10,5,9999,99999,9,999999999,0.0,999,999,99
3010,2,5,6,0,*?*?*?*?*?*?*?*?*?*?*?*?*?*?*?*?*?*?*?*?*?*?,1.2,-1.1,85,99716.3,0,-0,287,0.0,-0.0,0.0,0,0,0,0,220,1.0,10,5,9999,99999,9,999999999,0.0,999,999,99
3010,2,5,7,0,*?*?*?*?*?*?*?*?*?*?*?*?*?*?*?*?*?*?*?*?*?*?,0.5,-1.7,85,99716.3,0,-0,284,0.0,-0.0,0.0,0,0,0,0,225,1.5,10,5,9999,99999,9,999999999,0.0,999,999,99
3010,2,5,8,0,*?*?*?*?*?*?*?*?*?*?*?*?*?*?*?*?*?*?*?*?*?*?,1.1,-1.3,84,99716.3,50,1405,286,0.0,0.0,0.0,0,0,0,0,230,1.5,10,5,9999,99999,9,999999999,0.0,999,999,99
3010,2,5,9,0,*?*?*?*?*?*?*?*?*?*?*?*?*?*?*?*?*?*?*?*?*?*?,1.5,-1.1,84,99716.3,217,1406,283,49.0,42.2,42.5,5442,2946,5048,900,235,1.0,9,5,9999,99999,9,999999999,0.0,999,999,99
3010,2,5,10,0,*?*?*?*?*?*?*?*?*?*?*?*?*?*?*?*?*?*?*?*?*?*?,4.1,2.5,91,99716.3,348,1407,289,123.8,126.1,92.6,13512,10749,10683,2026,240,1.5,8,4,9999,99999,9,999999999,0.0,999,999,99
3010,2,5,11,0,*?*?*?*?*?*?*?*?*?*?*?*?*?*?*?*?*?*?*?*?*?*?,7.0,4.5,85,99716.3,433,1404,297,191.9,222.2,123.4,20305,20223,14273,2482,245,1.5,7,4,9999,99999,9,999999999,0.0,999,999,99
3010,2,5,12,0,*?*?*?*?*?*?*?*?*?*?*?*?*?*?*?*?*?*?*?*?*?*?,7.6,5.3,87,99716.3,468,1405,305,178.0,134.7,133.2,19405,12662,15212,3017,250,1.5,8,4,9999,99999,9,999999999,0.0,999,999,99
3010,2,5,13,0,*?*?*?*?*?*?*?*?*?*?*?*?*?*?*?*?*?*?*?*?*?*?,7.5,5.0,86,99716.3,450,1407,304,169.7,133.7,127.0,18500,12422,14521,2860,260,1.0,8,4,9999,99999,9,999999999,0.0,999,999,99
3010,2,5,14,0,*?*?*?*?*?*?*?*?*?*?*?*?*?*?*?*?*?*?*?*?*?*?,7.7,5.3,86,99716.3,379,1405,309,104.1,51.3,90.3,11430,4523,10212,2415,270,1.5,9,5,9999,99999,9,999999999,0.0,999,999,99
3010,2,5,15,0,*?*?*?*?*?*?*?*?*?*?*?*?*?*?*?*?*?*?*?*?*?*?,7.6,5.8,89,99716.3,262,1408,305,85.0,115.2,63.6,9319,8728,7417,1361,280,1.5,8,4,9999,99999,9,999999999,0.0,999,999,99
3010,2,5,16,0,*?*?*?*?*?*?*?*?*?*?*?*?*?*?*?*?*?*?*?*?*?*?,7.6,5.0,85,99716.3,105,1409,304,14.5,48.9,10.8,1643,2125,1690,181,290,1.0,8,4,9999,99999,9,999999999,0.0,999,999,99
3010,2,5,17,0,*?*?*?*?*?*?*?*?*?*?*?*?*?*?*?*?*?*?*?*?*?*?,7.0,4.8,87,99716.3,0,-0,311,0.0,-0.0,0.0,0,0,0,0,300,0.5,10,5,9999,99999,9,999999999,0.0,999,999,99
3010,2,5,18,0,*?*?*?*?*?*?*?*?*?*?*?*?*?*?*?*?*?*?*?*?*?*?,5.7,4.6,94,99716.3,0,-0,305,0.0,-0.0,0.0,0,0,0,0,310,1.5,10,5,9999,99999,9,999999999,0.0,999,999,99
3010,2,5,19,0,*?*?*?*?*?*?*?*?*?*?*?*?*?*?*?*?*?*?*?*?*?*?,4.8,3.6,94,99716.3,0,-0,301,0.0,-0.0,0.0,0,0,0,0,312,1.5,10,5,9999,99999,9,999999999,0.0,999,999,99
3010,2,5,20,0,*?*?*?*?*?*?*?*?*?*?*?*?*?*?*?*?*?*?*?*?*?*?,3.7,2.7,94,99716.3,0,-0,297,0.0,-0.0,0.0,0,0,0,0,313,0.5,10,5,9999,99999,9,999999999,0.0,999,999,99
3010,2,5,21,0,*?*?*?*?*?*?*?*?*?*?*?*?*?*?*?*?*?*?*?*?*?*?,3.3,1.3,89,99716.3,0,-0,295,0.0,-0.0,0.0,0,0,0,0,315,1.0,10,5,9999,99999,9,999999999,0.0,999,999,99
3010,2,5,22,0,*?*?*?*?*?*?*?*?*?*?*?*?*?*?*?*?*?*?*?*?*?*?,2.6,-0.0,84,99716.3,0,-0,292,0.0,-0.0,0.0,0,0,0,0,317,1.5,10,5,9999,99999,9,999999999,0.0,999,999,99
3010,2,5,23,0,*?*?*?*?*?*?*?*?*?*?*?*?*?*?*?*?*?*?*?*?*?*?,2.2,0.4,90,99716.3,0,-0,291,0.0,-0.0,0.0,0,0,0,0,318,1.0,10,5,9999,99999,9,999999999,0.0,999,999,99
3010,2,5,24,0,*?*?*?*?*?*?*?*?*?*?*?*?*?*?*?*?*?*?*?*?*?*?,2.9,-0.0,82,99716.3,0,-0,294,0.0,-0.0,0.0,0,0,0,0,240,1.5,10,5,9999,99999,9,999999999,0.0,999,999,99
3010,2,6,1,0,*?*?*?*?*?*?*?*?*?*?*?*?*?*?*?*?*?*?*?*?*?*?,1.0,-2.9,73,101822,0,-0,286,0.0,-0.0,0.0,0,0,0,0,322,3.1,10,5,9999,99999,9,999999999,0.0,999,999,99
3010,2,6,2,0,*?*?*?*?*?*?*?*?*?*?*?*?*?*?*?*?*?*?*?*?*?*?,0.5,-4.8,64,101822,0,-0,284,0.0,-0.0,0.0,0,0,0,0,323,2.6,10,5,9999,99999,9,999999999,0.0,999,999,99
3010,2,6,3,0,*?*?*?*?*?*?*?*?*?*?*?*?*?*?*?*?*?*?*?*?*?*?,-0.4,-4.5,69,101822,0,-0,280,0.0,-0.0,0.0,0,0,0,0,325,2.1,10,5,9999,99999,9,999999999,0.0,999,999,99
3010,2,6,4,0,*?*?*?*?*?*?*?*?*?*?*?*?*?*?*?*?*?*?*?*?*?*?,-1.2,-4.8,73,101822,0,-0,277,0.0,-0.0,0.0,0,0,0,0,327,0.5,10,5,9999,99999,9,999999999,0.0,999,999,99
3010,2,6,5,0,*?*?*?*?*?*?*?*?*?*?*?*?*?*?*?*?*?*?*?*?*?*?,-0.8,-3.9,76,101822,0,-0,279,0.0,-0.0,0.0,0,0,0,0,328,0.5,10,5,9999,99999,9,999999999,0.0,999,999,99
3010,2,6,6,0,*?*?*?*?*?*?*?*?*?*?*?*?*?*?*?*?*?*?*?*?*?*?,-0.4,-2.9,79,101822,0,-0,280,0.0,-0.0,0.0,0,0,0,0,330,0.5,10,5,9999,99999,9,999999999,0.0,999,999,99
3010,2,6,7,0,*?*?*?*?*?*?*?*?*?*?*?*?*?*?*?*?*?*?*?*?*?*?,-0.2,-3.7,73,101822,0,-0,281,0.0,-0.0,0.0,0,0,0,0,332,1.0,10,5,9999,99999,9,999999999,0.0,999,999,99
3010,2,6,8,0,*?*?*?*?*?*?*?*?*?*?*?*?*?*?*?*?*?*?*?*?*?*?,-0.4,-3.1,77,101822,56,1399,280,0.0,0.0,0.0,0,0,0,0,333,1.5,10,5,9999,99999,9,999999999,0.0,999,999,99
3010,2,6,9,0,*?*?*?*?*?*?*?*?*?*?*?*?*?*?*?*?*?*?*?*?*?*?,0.6,-3.1,73,101822,223,1403,284,29.5,0.0,29.5,3461,0,3466,1146,335,2.1,10,5,9999,99999,9,999999999,0.0,999,999,99
3010,2,6,10,0,*?*?*?*?*?*?*?*?*?*?*?*?*?*?*?*?*?*?*?*?*?*?,2.3,-3.1,64,101822,354,1404,292,55.1,0.0,55.1,6432,0,6447,2206,337,2.1,10,5,9999,99999,9,999999999,0.0,999,999,99
3010,2,6,11,0,*?*?*?*?*?*?*?*?*?*?*?*?*?*?*?*?*?*?*?*?*?*?,2.9,-4.2,56,101822,440,1405,294,71.9,0.0,71.9,8407,0,8430,2959,338,1.5,10,5,9999,99999,9,999999999,0.0,999,999,99
3010,2,6,12,0,*?*?*?*?*?*?*?*?*?*?*?*?*?*?*?*?*?*?*?*?*?*?,4.2,-3.7,54,101822,475,1405,300,78.7,0.0,78.7,9216,0,9242,3279,340,2.1,10,5,9999,99999,9,999999999,0.0,999,999,99
3010,2,6,13,0,*?*?*?*?*?*?*?*?*?*?*?*?*?*?*?*?*?*?*?*?*?*?,4.3,-2.2,61,101822,457,1406,300,75.1,0.0,75.1,8789,0,8813,3109,333,1.5,10,5,9999,99999,9,999999999,0.0,999,999,99
3010,2,6,14,0,*?*?*?*?*?*?*?*?*?*?*?*?*?*?*?*?*?*?*?*?*?*?,4.3,-0.6,69,101822,386,1405,300,61.3,0.0,61.3,7162,0,7179,2480,327,2.1,10,5,9999,99999,9,999999999,0.0,999,999,99
3010,2,6,15,0,*?*?*?*?*?*?*?*?*?*?*?*?*?*?*?*?*?*?*?*?*?*?,4.4,-0.4,69,101822,268,1403,300,38.3,0.0,38.3,4478,0,4486,1499,320,1.5,10,5,9999,99999,9,999999999,0.0,999,999,99
3010,2,6,16,0,*?*?*?*?*?*?*?*?*?*?*?*?*?*?*?*?*?*?*?*?*?*?,4.0,-1.3,66,101822,111,1399,298,7.6,0.0,7.6,937,-0,937,303,313,2.1,10,5,9999,99999,9,999999999,0.0,999,999,99
3010,2,6,17,0,*?*?*?*?*?*?*?*?*?*?*?*?*?*?*?*?*?*?*?*?*?*?,3.5,-1.7,67,101822,0,-0,296,0.0,-0.0,0.0,0,0,0,0,307,2.6,10,5,9999,99999,9,999999999,0.0,999,999,99
3010,2,6,18,0,*?*?*?*?*?*?*?*?*?*?*?*?*?*?*?*?*?*?*?*?*?*?,2.3,-1.9,71,101822,0,-0,291,0.0,-0.0,0.0,0,0,0,0,300,2.1,10,5,9999,99999,9,999999999,0.0,999,999,99
3010,2,6,19,0,*?*?*?*?*?*?*?*?*?*?*?*?*?*?*?*?*?*?*?*?*?*?,1.7,-2.7,70,101822,0,-0,289,0.0,-0.0,0.0,0,0,0,0,303,1.0,10,5,9999,99999,9,999999999,0.0,999,999,99
3010,2,6,20,0,*?*?*?*?*?*?*?*?*?*?*?*?*?*?*?*?*?*?*?*?*?*?,1.6,-2.9,68,101822,0,-0,289,0.0,-0.0,0.0,0,0,0,0,307,0.5,10,5,9999,99999,9,999999999,0.0,999,999,99
3010,2,6,21,0,*?*?*?*?*?*?*?*?*?*?*?*?*?*?*?*?*?*?*?*?*?*?,0.9,-3.1,71,101822,0,-0,286,0.0,-0.0,0.0,0,0,0,0,310,0.5,10,5,9999,99999,9,999999999,0.0,999,999,99
3010,2,6,22,0,*?*?*?*?*?*?*?*?*?*?*?*?*?*?*?*?*?*?*?*?*?*?,0.8,-3.1,71,101822,0,-0,285,0.0,-0.0,0.0,0,0,0,0,313,0.5,10,5,9999,99999,9,999999999,0.0,999,999,99
3010,2,6,23,0,*?*?*?*?*?*?*?*?*?*?*?*?*?*?*?*?*?*?*?*?*?*?,1.0,-3.9,66,101822,0,-0,286,0.0,-0.0,0.0,0,0,0,0,317,0.5,10,5,9999,99999,9,999999999,0.0,999,999,99
3010,2,6,24,0,*?*?*?*?*?*?*?*?*?*?*?*?*?*?*?*?*?*?*?*?*?*?,1.8,-1.1,79,101822,0,-0,289,0.0,-0.0,0.0,0,0,0,0,320,2.1,10,5,9999,99999,9,999999999,0.0,999,999,99
3010,2,7,1,0,*?*?*?*?*?*?*?*?*?*?*?*?*?*?*?*?*?*?*?*?*?*?,1.9,-0.0,88,102024,0,-0,289,0.0,-0.0,0.0,0,0,0,0,302,2.1,10,5,9999,99999,9,999999999,0.6,999,999,99
3010,2,7,2,0,*?*?*?*?*?*?*?*?*?*?*?*?*?*?*?*?*?*?*?*?*?*?,2.2,1.9,98,102024,0,-0,290,0.0,-0.0,0.0,0,0,0,0,283,1.5,10,5,9999,99999,9,999999999,0.3,999,999,99
3010,2,7,3,0,*?*?*?*?*?*?*?*?*?*?*?*?*?*?*?*?*?*?*?*?*?*?,2.2,1.0,93,102024,0,-0,290,0.0,-0.0,0.0,0,0,0,0,265,1.5,10,5,9999,99999,9,999999999,0.8,999,999,99
3010,2,7,4,0,*?*?*?*?*?*?*?*?*?*?*?*?*?*?*?*?*?*?*?*?*?*?,2.1,0.8,91,102024,0,-0,290,0.0,-0.0,0.0,0,0,0,0,247,1.0,10,5,9999,99999,9,999999999,0.0,999,999,99
3010,2,7,5,0,*?*?*?*?*?*?*?*?*?*?*?*?*?*?*?*?*?*?*?*?*?*?,1.7,0.6,94,102024,0,-0,288,0.0,-0.0,0.0,0,0,0,0,228,1.0,10,5,9999,99999,9,999999999,0.1,999,999,99
3010,2,7,6,0,*?*?*?*?*?*?*?*?*?*?*?*?*?*?*?*?*?*?*?*?*?*?,1.5,0.2,92,102024,0,-0,288,0.0,-0.0,0.0,0,0,0,0,210,2.1,10,5,9999,99999,9,999999999,0.1,999,999,99
3010,2,7,7,0,*?*?*?*?*?*?*?*?*?*?*?*?*?*?*?*?*?*?*?*?*?*?,0.7,-0.2,94,102024,0,-0,284,0.0,-0.0,0.0,0,0,0,0,208,1.5,10,5,9999,99999,9,999999999,0.1,999,999,99
3010,2,7,8,0,*?*?*?*?*?*?*?*?*?*?*?*?*?*?*?*?*?*?*?*?*?*?,-0.3,-0.4,99,102024,63,1414,266,0.0,0.0,0.0,0,0,0,0,207,1.0,7,4,9999,99999,9,999999999,0.0,999,999,99
3010,2,7,9,0,*?*?*?*?*?*?*?*?*?*?*?*?*?*?*?*?*?*?*?*?*?*?,2.4,1.0,90,102024,230,1405,277,83.8,182.7,53.9,8916,12227,6505,991,205,1.0,7,4,9999,99999,9,999999999,0.0,999,999,99
3010,2,7,10,0,*?*?*?*?*?*?*?*?*?*?*?*?*?*?*?*?*?*?*?*?*?*?,5.1,3.4,89,102024,361,1404,280,181.6,370.9,86.3,18956,30900,11149,1591,203,1.5,5,3,9999,99999,9,999999999,0.1,999,999,99
3010,2,7,11,0,*?*?*?*?*?*?*?*?*?*?*?*?*?*?*?*?*?*?*?*?*?*?,6.6,5.0,89,102024,447,1404,287,235.7,388.8,112.0,24571,34951,14170,2118,202,1.5,5,3,9999,99999,9,999999999,0.0,999,999,99
3010,2,7,12,0,*?*?*?*?*?*?*?*?*?*?*?*?*?*?*?*?*?*?*?*?*?*?,9.0,4.8,76,102024,482,1405,302,241.8,315.6,133.5,25709,29821,15424,2707,200,3.1,6,3,9999,99999,9,999999999,0.0,999,999,99
3010,2,7,13,0,*?*?*?*?*?*?*?*?*?*?*?*?*?*?*?*?*?*?*?*?*?*?,9.0,5.0,76,102024,464,1406,306,208.2,225.2,133.9,22045,20976,15427,2723,218,2.6,7,4,9999,99999,9,999999999,0.1,999,999,99
3010,2,7,14,0,*?*?*?*?*?*?*?*?*?*?*?*?*?*?*?*?*?*?*?*?*?*?,9.1,5.8,80,102024,393,1404,303,189.3,303.0,104.5,20096,26584,12232,2048,237,2.6,6,3,9999,99999,9,999999999,0.0,999,999,99
3010,2,7,15,0,*?*?*?*?*?*?*?*?*?*?*?*?*?*?*?*?*?*?*?*?*?*?,9.0,5.1,78,102024,275,1403,311,91.3,117.4,68.3,9996,9103,7946,1467,255,1.5,8,4,9999,99999,9,999999999,0.0,999,999,99
3010,2,7,16,0,*?*?*?*?*?*?*?*?*?*?*?*?*?*?*?*?*?*?*?*?*?*?,9.0,5.3,78,102024,118,1401,315,15.5,24.5,13.5,1785,1258,1676,279,273,1.0,9,5,9999,99999,9,999999999,0.0,999,999,99
3010,2,7,17,0,*?*?*?*?*?*?*?*?*?*?*?*?*?*?*?*?*?*?*?*?*?*?,7.4,3.8,78,102024,0,-0,313,0.0,-0.0,0.0,0,0,0,0,292,1.0,10,5,9999,99999,9,999999999,0.0,999,999,99
3010,2,7,18,0,*?*?*?*?*?*?*?*?*?*?*?*?*?*?*?*?*?*?*?*?*?*?,5.9,3.2,83,102024,0,-0,306,0.0,-0.0,0.0,0,0,0,0,310,2.1,10,5,9999,99999,9,999999999,0.0,999,999,99
3010,2,7,19,0,*?*?*?*?*?*?*?*?*?*?*?*?*?*?*?*?*?*?*?*?*?*?,5.1,3.0,86,102024,0,-0,303,0.0,-0.0,0.0,0,0,0,0,312,2.1,10,5,9999,99999,9,999999999,0.3,999,999,99
3010,2,7,20,0,*?*?*?*?*?*?*?*?*?*?*?*?*?*?*?*?*?*?*?*?*?*?,4.8,3.0,89,102024,0,-0,301,0.0,-0.0,0.0,0,0,0,0,313,2.6,10,5,9999,99999,9,999999999,1.5,999,999,99
3010,2,7,21,0,*?*?*?*?*?*?*?*?*?*?*?*?*?*?*?*?*?*?*?*?*?*?,3.5,2.9,96,102024,0,-0,296,0.0,-0.0,0.0,0,0,0,0,315,3.1,10,5,9999,99999,9,999999999,0.6,999,999,99
3010,2,7,22,0,*?*?*?*?*?*?*?*?*?*?*?*?*?*?*?*?*?*?*?*?*?*?,3.2,3.0,99,102024,0,-0,294,0.0,-0.0,0.0,0,0,0,0,317,1.5,10,5,9999,99999,9,999999999,0.0,999,999,99
3010,2,7,23,0,*?*?*?*?*?*?*?*?*?*?*?*?*?*?*?*?*?*?*?*?*?*?,3.0,1.9,93,102024,0,-0,294,0.0,-0.0,0.0,0,0,0,0,318,2.6,10,5,9999,99999,9,999999999,0.0,999,999,99
3010,2,7,24,0,*?*?*?*?*?*?*?*?*?*?*?*?*?*?*?*?*?*?*?*?*?*?,1.2,-1.7,79,102024,0,-0,287,0.0,-0.0,0.0,0,0,0,0,320,2.6,10,5,9999,99999,9,999999999,0.3,999,999,99
3010,2,8,1,0,*?*?*?*?*?*?*?*?*?*?*?*?*?*?*?*?*?*?*?*?*?*?,3.4,3.4,100,102308,0,-0,295,0.0,-0.0,0.0,0,0,0,0,313,2.1,10,5,9999,99999,9,999999999,0.0,999,999,99
3010,2,8,2,0,*?*?*?*?*?*?*?*?*?*?*?*?*?*?*?*?*?*?*?*?*?*?,3.7,3.6,100,102308,0,-0,296,0.0,-0.0,0.0,0,0,0,0,307,1.5,10,5,9999,99999,9,999999999,0.0,999,999,99
3010,2,8,3,0,*?*?*?*?*?*?*?*?*?*?*?*?*?*?*?*?*?*?*?*?*?*?,2.9,2.7,100,102308,0,-0,293,0.0,-0.0,0.0,0,0,0,0,300,2.1,10,5,9999,99999,9,999999999,0.0,999,999,99
3010,2,8,4,0,*?*?*?*?*?*?*?*?*?*?*?*?*?*?*?*?*?*?*?*?*?*?,2.9,2.9,100,102308,0,-0,293,0.0,-0.0,0.0,0,0,0,0,293,2.1,10,5,9999,99999,9,999999999,0.0,999,999,99
3010,2,8,5,0,*?*?*?*?*?*?*?*?*?*?*?*?*?*?*?*?*?*?*?*?*?*?,2.4,2.5,100,102308,0,-0,291,0.0,-0.0,0.0,0,0,0,0,287,2.6,10,5,9999,99999,9,999999999,0.0,999,999,99
3010,2,8,6,0,*?*?*?*?*?*?*?*?*?*?*?*?*?*?*?*?*?*?*?*?*?*?,1.4,1.5,100,102308,0,-0,287,0.0,-0.0,0.0,0,0,0,0,280,2.1,10,5,9999,99999,9,999999999,0.0,999,999,99
3010,2,8,7,0,*?*?*?*?*?*?*?*?*?*?*?*?*?*?*?*?*?*?*?*?*?*?,0.3,0.2,100,102308,0,-0,283,0.0,-0.0,0.0,0,0,0,0,275,2.6,10,5,9999,99999,9,999999999,0.0,999,999,99
3010,2,8,8,0,*?*?*?*?*?*?*?*?*?*?*?*?*?*?*?*?*?*?*?*?*?*?,2.2,2.3,100,102308,69,1404,286,0.0,0.0,0.0,0,0,0,0,270,2.6,9,5,9999,99999,9,999999999,0.0,999,999,99
3010,2,8,9,0,*?*?*?*?*?*?*?*?*?*?*?*?*?*?*?*?*?*?*?*?*?*?,4.0,2.9,100,102308,237,1406,284,87.4,185.1,56.2,9292,12602,6769,1038,265,2.1,7,4,9999,99999,9,999999999,0.0,999,999,99
3010,2,8,10,0,*?*?*?*?*?*?*?*?*?*?*?*?*?*?*?*?*?*?*?*?*?*?,6.7,4.1,100,102308,368,1404,296,157.3,214.3,101.1,16636,18282,11822,1984,260,3.6,7,4,9999,99999,9,999999999,0.0,999,999,99
3010,2,8,11,0,*?*?*?*?*?*?*?*?*?*?*?*?*?*?*?*?*?*?*?*?*?*?,9.4,7.6,100,102308,454,1404,309,203.2,224.3,130.6,21506,20762,15065,2649,255,3.6,7,4,9999,99999,9,999999999,0.0,999,999,99
3010,2,8,12,0,*?*?*?*?*?*?*?*?*?*?*?*?*?*?*?*?*?*?*?*?*?*?,11.8,8.5,100,102308,489,1404,328,141.7,54.1,122.8,15558,5056,13869,3432,250,2.6,9,5,9999,99999,9,999999999,0.0,999,999,99
3010,2,8,13,0,*?*?*?*?*?*?*?*?*?*?*?*?*?*?*?*?*?*?*?*?*?*?,11.8,8.0,99,102308,471,1405,328,135.4,53.7,117.4,14872,4978,13263,3256,250,2.6,9,5,9999,99999,9,999999999,0.2,999,999,99
3010,2,8,14,0,*?*?*?*?*?*?*?*?*?*?*?*?*?*?*?*?*?*?*?*?*?*?,11.8,7.9,98,102308,400,1403,328,111.4,52.0,96.6,12240,4623,10934,2604,250,2.1,9,5,9999,99999,9,999999999,1.2,999,999,99
3010,2,8,15,0,*?*?*?*?*?*?*?*?*?*?*?*?*?*?*?*?*?*?*?*?*?*?,11.9,8.4,100,102308,282,1403,328,71.3,47.2,61.8,7869,3711,7258,1330,250,1.5,9,5,9999,99999,9,999999999,0.0,999,999,99
3010,2,8,16,0,*?*?*?*?*?*?*?*?*?*?*?*?*?*?*?*?*?*?*?*?*?*?,11.8,9.7,100,102308,125,1403,331,10.3,0.0,10.3,1249,-0,1249,406,250,1.5,10,5,9999,99999,9,999999999,0.0,999,999,99
3010,2,8,17,0,*?*?*?*?*?*?*?*?*?*?*?*?*?*?*?*?*?*?*?*?*?*?,10.6,9.2,100,102308,0,-0,326,0.0,-0.0,0.0,0,0,0,0,250,2.6,10,5,9999,99999,9,999999999,0.0,999,999,99
3010,2,8,18,0,*?*?*?*?*?*?*?*?*?*?*?*?*?*?*?*?*?*?*?*?*?*?,8.2,8.1,100,102308,0,-0,315,0.0,-0.0,0.0,0,0,0,0,250,1.5,10,5,9999,99999,9,999999999,0.0,999,999,99
3010,2,8,19,0,*?*?*?*?*?*?*?*?*?*?*?*?*?*?*?*?*?*?*?*?*?*?,7.1,7.1,100,102308,0,-0,311,0.0,-0.0,0.0,0,0,0,0,247,1.5,10,5,9999,99999,9,999999999,0.0,999,999,99
3010,2,8,20,0,*?*?*?*?*?*?*?*?*?*?*?*?*?*?*?*?*?*?*?*?*?*?,5.9,5.9,100,102308,0,-0,306,0.0,-0.0,0.0,0,0,0,0,243,1.5,10,5,9999,99999,9,999999999,0.0,999,999,99
3010,2,8,21,0,*?*?*?*?*?*?*?*?*?*?*?*?*?*?*?*?*?*?*?*?*?*?,5.2,5.1,100,102308,0,-0,303,0.0,-0.0,0.0,0,0,0,0,240,1.5,10,5,9999,99999,9,999999999,0.0,999,999,99
3010,2,8,22,0,*?*?*?*?*?*?*?*?*?*?*?*?*?*?*?*?*?*?*?*?*?*?,4.0,3.9,100,102308,0,-0,298,0.0,-0.0,0.0,0,0,0,0,237,2.1,10,5,9999,99999,9,999999999,0.0,999,999,99
3010,2,8,23,0,*?*?*?*?*?*?*?*?*?*?*?*?*?*?*?*?*?*?*?*?*?*?,3.7,3.6,100,102308,0,-0,296,0.0,-0.0,0.0,0,0,0,0,233,2.6,10,5,9999,99999,9,999999999,0.0,999,999,99
3010,2,8,24,0,*?*?*?*?*?*?*?*?*?*?*?*?*?*?*?*?*?*?*?*?*?*?,2.7,2.7,100,102308,0,-0,292,0.0,-0.0,0.0,0,0,0,0,320,1.5,10,5,9999,99999,9,999999999,0.0,999,999,99
3010,2,9,1,0,*?*?*?*?*?*?*?*?*?*?*?*?*?*?*?*?*?*?*?*?*?*?,3.7,1.3,85,101569,0,-0,297,0.0,-0.0,0.0,0,0,0,0,225,1.0,10,5,9999,99999,9,999999999,0.0,999,999,99
3010,2,9,2,0,*?*?*?*?*?*?*?*?*?*?*?*?*?*?*?*?*?*?*?*?*?*?,3.6,0.2,78,101569,0,-0,297,0.0,-0.0,0.0,0,0,0,0,220,2.6,10,5,9999,99999,9,999999999,0.0,999,999,99
3010,2,9,3,0,*?*?*?*?*?*?*?*?*?*?*?*?*?*?*?*?*?*?*?*?*?*?,2.5,-0.6,79,101569,0,-0,292,0.0,-0.0,0.0,0,0,0,0,215,1.5,10,5,9999,99999,9,999999999,0.0,999,999,99
3010,2,9,4,0,*?*?*?*?*?*?*?*?*?*?*?*?*?*?*?*?*?*?*?*?*?*?,1.1,-0.8,86,101569,0,-0,286,0.0,-0.0,0.0,0,0,0,0,210,1.0,10,5,9999,99999,9,999999999,0.0,999,999,99
3010,2,9,5,0,*?*?*?*?*?*?*?*?*?*?*?*?*?*?*?*?*?*?*?*?*?*?,2.4,-0.2,83,101569,0,-0,291,0.0,-0.0,0.0,0,0,0,0,205,0.5,10,5,9999,99999,9,999999999,0.0,999,999,99
3010,2,9,6,0,*?*?*?*?*?*?*?*?*?*?*?*?*?*?*?*?*?*?*?*?*?*?,3.4,-0.0,78,101569,0,-0,296,0.0,-0.0,0.0,0,0,0,0,200,0.5,10,5,9999,99999,9,999999999,0.0,999,999,99
3010,2,9,7,0,*?*?*?*?*?*?*?*?*?*?*?*?*?*?*?*?*?*?*?*?*?*?,3.2,-1.1,73,101569,0,-0,279,0.0,-0.0,0.0,0,0,0,0,202,1.0,7,4,9999,99999,9,999999999,0.0,999,999,99
3010,2,9,8,0,*?*?*?*?*?*?*?*?*?*?*?*?*?*?*?*?*?*?*?*?*?*?,3.5,-0.2,76,101569,76,1411,260,2.0,24.1,0.7,233,1371,139,31,203,1.5,3,2,9999,99999,9,999999999,0.0,999,999,99
3010,2,9,9,0,*?*?*?*?*?*?*?*?*?*?*?*?*?*?*?*?*?*?*?*?*?*?,4.4,-0.2,71,101569,243,1401,269,111.8,378.9,46.0,11429,27243,6861,824,205,1.5,4,2,9999,99999,9,999999999,0.0,999,999,99
3010,2,9,10,0,*?*?*?*?*?*?*?*?*?*?*?*?*?*?*?*?*?*?*?*?*?*?,6.6,1.9,71,101569,375,1404,275,201.8,481.2,73.2,20677,40672,10565,1329,207,3.6,3,2,9999,99999,9,999999999,0.0,999,999,99
3010,2,9,11,0,*?*?*?*?*?*?*?*?*?*?*?*?*?*?*?*?*?*?*?*?*?*?,10.1,4.1,66,101569,461,1403,277,262.4,559.2,78.7,27249,50633,11475,1498,208,4.1,0,0,9999,99999,9,999999999,0.0,999,999,99
3010,2,9,12,0,*?*?*?*?*?*?*?*?*?*?*?*?*?*?*?*?*?*?*?*?*?*?,11.5,4.3,61,101569,496,1403,312,250.4,317.3,138.2,26632,30259,15940,2820,210,2.6,6,3,9999,99999,9,999999999,0.0,999,999,99
3010,2,9,13,0,*?*?*?*?*?*?*?*?*?*?*?*?*?*?*?*?*?*?*?*?*?*?,11.5,4.6,63,101569,478,1404,312,239.5,315.2,132.2,25467,29703,15288,2678,198,3.6,6,3,9999,99999,9,999999999,0.0,999,999,99
3010,2,9,14,0,*?*?*?*?*?*?*?*?*?*?*?*?*?*?*?*?*?*?*?*?*?*?,11.5,5.0,64,101569,407,1403,313,197.8,305.4,109.2,21004,27185,12754,2152,187,4.6,6,3,9999,99999,9,999999999,0.0,999,999,99
3010,2,9,15,0,*?*?*?*?*?*?*?*?*?*?*?*?*?*?*?*?*?*?*?*?*?*?,11.6,5.0,64,101569,289,1402,327,73.7,47.6,63.9,8132,3783,7497,1377,175,5.2,9,5,9999,99999,9,999999999,0.0,999,999,99
3010,2,9,16,0,*?*?*?*?*?*?*?*?*?*?*?*?*?*?*?*?*?*?*?*?*?*?,11.5,5.0,64,101569,132,1404,326,20.2,28.6,17.5,2299,1552,2154,364,163,4.6,9,5,9999,99999,9,999999999,0.0,999,999,99
3010,2,9,17,0,*?*?*?*?*?*?*?*?*?*?*?*?*?*?*?*?*?*?*?*?*?*?,10.2,5.1,71,101569,0,-0,325,0.0,-0.0,0.0,0,0,0,0,152,4.6,10,5,9999,99999,9,999999999,0.0,999,999,99
3010,2,9,18,0,*?*?*?*?*?*?*?*?*?*?*?*?*?*?*?*?*?*?*?*?*?*?,8.0,4.8,80,101569,0,-0,315,0.0,-0.0,0.0,0,0,0,0,140,3.1,10,5,9999,99999,9,999999999,0.0,999,999,99
3010,2,9,19,0,*?*?*?*?*?*?*?*?*?*?*?*?*?*?*?*?*?*?*?*?*?*?,6.8,3.9,82,101569,0,-0,310,0.0,-0.0,0.0,0,0,0,0,135,1.0,10,5,9999,99999,9,999999999,0.0,999,999,99
3010,2,9,20,0,*?*?*?*?*?*?*?*?*?*?*?*?*?*?*?*?*?*?*?*?*?*?,6.5,2.9,78,101569,0,-0,309,0.0,-0.0,0.0,0,0,0,0,130,2.1,10,5,9999,99999,9,999999999,0.0,999,999,99
3010,2,9,21,0,*?*?*?*?*?*?*?*?*?*?*?*?*?*?*?*?*?*?*?*?*?*?,5.4,1.9,78,101569,0,-0,304,0.0,-0.0,0.0,0,0,0,0,125,2.6,10,5,9999,99999,9,999999999,0.0,999,999,99
3010,2,9,22,0,*?*?*?*?*?*?*?*?*?*?*?*?*?*?*?*?*?*?*?*?*?*?,5.4,1.7,77,101569,0,-0,304,0.0,-0.0,0.0,0,0,0,0,120,2.6,10,5,9999,99999,9,999999999,0.0,999,999,99
3010,2,9,23,0,*?*?*?*?*?*?*?*?*?*?*?*?*?*?*?*?*?*?*?*?*?*?,4.8,1.5,79,101569,0,-0,301,0.0,-0.0,0.0,0,0,0,0,115,2.1,10,5,9999,99999,9,999999999,0.0,999,999,99
3010,2,9,24,0,*?*?*?*?*?*?*?*?*?*?*?*?*?*?*?*?*?*?*?*?*?*?,3.3,2.5,95,101569,0,-0,295,0.0,-0.0,0.0,0,0,0,0,230,1.5,10,5,9999,99999,9,999999999,0.0,999,999,99
3010,2,10,1,0,*?*?*?*?*?*?*?*?*?*?*?*?*?*?*?*?*?*?*?*?*?*?,4.7,3.9,100,99507.5,0,-0,301,0.0,-0.0,0.0,0,0,0,0,110,2.1,10,5,9999,99999,9,999999999,0.0,999,999,99
3010,2,10,2,0,*?*?*?*?*?*?*?*?*?*?*?*?*?*?*?*?*?*?*?*?*?*?,5.1,4.8,100,99507.5,0,-0,302,0.0,-0.0,0.0,0,0,0,0,110,2.6,10,5,9999,99999,9,999999999,0.0,999,999,99
3010,2,10,3,0,*?*?*?*?*?*?*?*?*?*?*?*?*?*?*?*?*?*?*?*?*?*?,4.6,4.6,100,99507.5,0,-0,300,0.0,-0.0,0.0,0,0,0,0,110,2.6,10,5,9999,99999,9,999999999,0.0,999,999,99
3010,2,10,4,0,*?*?*?*?*?*?*?*?*?*?*?*?*?*?*?*?*?*?*?*?*?*?,4.5,4.5,100,99507.5,0,-0,300,0.0,-0.0,0.0,0,0,0,0,110,2.1,10,5,9999,99999,9,999999999,0.0,999,999,99
3010,2,10,5,0,*?*?*?*?*?*?*?*?*?*?*?*?*?*?*?*?*?*?*?*?*?*?,4.6,4.5,100,99507.5,0,-0,300,0.0,-0.0,0.0,0,0,0,0,110,2.1,10,5,9999,99999,9,999999999,0.0,999,999,99
3010,2,10,6,0,*?*?*?*?*?*?*?*?*?*?*?*?*?*?*?*?*?*?*?*?*?*?,3.6,3.6,100,99507.5,0,-0,296,0.0,-0.0,0.0,0,0,0,0,110,2.1,10,5,9999,99999,9,999999999,0.0,999,999,99
3010,2,10,7,0,*?*?*?*?*?*?*?*?*?*?*?*?*?*?*?*?*?*?*?*?*?*?,2.4,2.5,100,99507.5,0,-0,282,0.0,-0.0,0.0,0,0,0,0,108,3.1,8,4,9999,99999,9,999999999,0.0,999,999,99
3010,2,10,8,0,*?*?*?*?*?*?*?*?*?*?*?*?*?*?*?*?*?*?*?*?*?*?,3.4,3.4,100,99507.5,82,1398,260,6.6,75.4,2.2,733,4377,389,85,107,1.5,2,1,9999,99999,9,999999999,0.0,999,999,99
3010,2,10,9,0,*?*?*?*?*?*?*?*?*?*?*?*?*?*?*?*?*?*?*?*?*?*?,4.2,4.1,100,99507.5,250,1402,264,119.7,451.1,39.3,12419,33198,6056,727,105,3.6,2,1,9999,99999,9,999999999,0.0,999,999,99
3010,2,10,10,0,*?*?*?*?*?*?*?*?*?*?*?*?*?*?*?*?*?*?*?*?*?*?,6.8,6.2,100,99507.5,382,1403,277,208.4,514.5,68.4,21502,43978,10019,1264,103,4.1,2,1,9999,99999,9,999999999,0.0,999,999,99
3010,2,10,11,0,*?*?*?*?*?*?*?*?*?*?*?*?*?*?*?*?*?*?*?*?*?*?,9.1,7.6,100,99507.5,468,1402,289,266.6,536.8,87.4,27507,48579,12501,1641,102,4.6,2,1,9999,99999,9,999999999,0.0,999,999,99
3010,2,10,12,0,*?*?*?*?*?*?*?*?*?*?*?*?*?*?*?*?*?*?*?*?*?*?,10.7,7.9,100,99507.5,504,1405,296,290.3,543.7,95.2,29971,50075,13494,1804,100,3.6,2,1,9999,99999,9,999999999,0.0,999,999,99
3010,2,10,13,0,*?*?*?*?*?*?*?*?*?*?*?*?*?*?*?*?*?*?*?*?*?*?,10.7,8.1,100,99507.5,485,1403,300,275.5,507.5,100.0,29351,46922,13052,1872,98,4.1,3,2,9999,99999,9,999999999,0.0,999,999,99
3010,2,10,14,0,*?*?*?*?*?*?*?*?*?*?*?*?*?*?*?*?*?*?*?*?*?*?,10.8,7.7,98,99507.5,414,1402,312,202.1,306.6,111.6,21464,27476,13017,2206,97,4.6,6,3,9999,99999,9,999999999,0.0,999,999,99
3010,2,10,15,0,*?*?*?*?*?*?*?*?*?*?*?*?*?*?*?*?*?*?*?*?*?*?,10.7,8.7,100,99507.5,296,1402,312,132.3,280.7,73.0,13731,21507,9469,1338,95,3.6,6,3,9999,99999,9,999999999,0.0,999,999,99
3010,2,10,16,0,*?*?*?*?*?*?*?*?*?*?*?*?*?*?*?*?*?*?*?*?*?*?,10.7,8.8,100,99507.5,139,1405,308,41.8,221.7,19.8,4361,12620,3203,372,93,3.1,5,3,9999,99999,9,999999999,0.0,999,999,99
3010,2,10,17,0,*?*?*?*?*?*?*?*?*?*?*?*?*?*?*?*?*?*?*?*?*?*?,10.3,8.9,100,99507.5,0,-0,325,0.0,-0.0,0.0,0,0,0,0,92,4.6,10,5,9999,99999,9,999999999,0.0,999,999,99
3010,2,10,18,0,*?*?*?*?*?*?*?*?*?*?*?*?*?*?*?*?*?*?*?*?*?*?,7.9,7.9,100,99507.5,0,-0,314,0.0,-0.0,0.0,0,0,0,0,90,2.6,10,5,9999,99999,9,999999999,0.0,999,999,99
3010,2,10,19,0,*?*?*?*?*?*?*?*?*?*?*?*?*?*?*?*?*?*?*?*?*?*?,6.3,6.2,100,99507.5,0,-0,307,0.0,-0.0,0.0,0,0,0,0,88,1.0,10,5,9999,99999,9,999999999,0.0,999,999,99
3010,2,10,20,0,*?*?*?*?*?*?*?*?*?*?*?*?*?*?*?*?*?*?*?*?*?*?,7.0,7.0,100,99507.5,0,-0,310,0.0,-0.0,0.0,0,0,0,0,87,1.0,10,5,9999,99999,9,999999999,0.0,999,999,99
3010,2,10,21,0,*?*?*?*?*?*?*?*?*?*?*?*?*?*?*?*?*?*?*?*?*?*?,5.0,5.0,100,99507.5,0,-0,302,0.0,-0.0,0.0,0,0,0,0,85,1.0,10,5,9999,99999,9,999999999,0.0,999,999,99
3010,2,10,22,0,*?*?*?*?*?*?*?*?*?*?*?*?*?*?*?*?*?*?*?*?*?*?,5.4,5.5,100,99507.5,0,-0,303,0.0,-0.0,0.0,0,0,0,0,83,1.0,10,5,9999,99999,9,999999999,0.0,999,999,99
3010,2,10,23,0,*?*?*?*?*?*?*?*?*?*?*?*?*?*?*?*?*?*?*?*?*?*?,5.2,5.1,100,99507.5,0,-0,303,0.0,-0.0,0.0,0,0,0,0,82,1.5,10,5,9999,99999,9,999999999,0.0,999,999,99
3010,2,10,24,0,*?*?*?*?*?*?*?*?*?*?*?*?*?*?*?*?*?*?*?*?*?*?,4.1,2.7,100,99507.5,0,-0,298,0.0,-0.0,0.0,0,0,0,0,110,4.1,10,5,9999,99999,9,999999999,0.0,999,999,99
3010,2,11,1,0,*?*?*?*?*?*?*?*?*?*?*?*?*?*?*?*?*?*?*?*?*?*?,4.7,4.6,100,100270,0,-0,301,0.0,-0.0,0.0,0,0,0,0,82,3.1,10,5,9999,99999,9,999999999,0.0,999,999,99
3010,2,11,2,0,*?*?*?*?*?*?*?*?*?*?*?*?*?*?*?*?*?*?*?*?*?*?,4.4,4.3,100,100270,0,-0,299,0.0,-0.0,0.0,0,0,0,0,83,5.2,10,5,9999,99999,9,999999999,0.3,999,999,99
3010,2,11,3,0,*?*?*?*?*?*?*?*?*?*?*?*?*?*?*?*?*?*?*?*?*?*?,3.8,3.8,100,100270,0,-0,297,0.0,-0.0,0.0,0,0,0,0,85,2.6,10,5,9999,99999,9,999999999,1.9,999,999,99
3010,2,11,4,0,*?*?*?*?*?*?*?*?*?*?*?*?*?*?*?*?*?*?*?*?*?*?,3.3,3.2,100,100270,0,-0,295,0.0,-0.0,0.0,0,0,0,0,87,2.1,10,5,9999,99999,9,999999999,2.1,999,999,99
3010,2,11,5,0,*?*?*?*?*?*?*?*?*?*?*?*?*?*?*?*?*?*?*?*?*?*?,3.6,3.6,100,100270,0,-0,296,0.0,-0.0,0.0,0,0,0,0,88,3.1,10,5,9999,99999,9,999999999,0.0,999,999,99
3010,2,11,6,0,*?*?*?*?*?*?*?*?*?*?*?*?*?*?*?*?*?*?*?*?*?*?,2.6,2.5,100,100270,0,-0,292,0.0,-0.0,0.0,0,0,0,0,90,2.6,10,5,9999,99999,9,999999999,0.2,999,999,99
3010,2,11,7,0,*?*?*?*?*?*?*?*?*?*?*?*?*?*?*?*?*?*?*?*?*?*?,1.5,1.5,100,100270,0,-0,287,0.0,-0.0,0.0,0,0,0,0,92,1.5,10,5,9999,99999,9,999999999,0.2,999,999,99
3010,2,11,8,0,*?*?*?*?*?*?*?*?*?*?*?*?*?*?*?*?*?*?*?*?*?*?,2.9,2.9,100,100270,89,1401,289,5.7,11.8,4.9,671,409,707,75,93,4.1,9,5,9999,99999,9,999999999,0.1,999,999,99
3010,2,11,9,0,*?*?*?*?*?*?*?*?*?*?*?*?*?*?*?*?*?*?*?*?*?*?,4.3,4.3,100,100270,257,1401,290,83.4,114.5,62.4,9135,8623,7273,1333,95,4.6,8,4,9999,99999,9,999999999,0.0,999,999,99
3010,2,11,10,0,*?*?*?*?*?*?*?*?*?*?*?*?*?*?*?*?*?*?*?*?*?*?,7.0,7.0,100,100270,389,1402,302,142.8,129.8,106.8,15572,11519,12274,2364,97,3.6,8,4,9999,99999,9,999999999,0.0,999,999,99
3010,2,11,11,0,*?*?*?*?*?*?*?*?*?*?*?*?*?*?*?*?*?*?*?*?*?*?,9.7,8.1,100,100270,476,1404,318,137.2,53.8,119.0,15069,5004,13437,3306,98,3.6,9,5,9999,99999,9,999999999,0.0,999,999,99
3010,2,11,12,0,*?*?*?*?*?*?*?*?*?*?*?*?*?*?*?*?*?*?*?*?*?*?,11.5,8.3,100,100270,511,1403,327,149.2,54.5,129.4,16391,5139,14606,3650,100,4.1,9,5,9999,99999,9,999999999,0.0,999,999,99
3010,2,11,13,0,*?*?*?*?*?*?*?*?*?*?*?*?*?*?*?*?*?*?*?*?*?*?,11.3,8.0,100,100270,492,1401,326,143.0,54.2,124.0,15701,5071,13995,3468,100,5.2,9,5,9999,99999,9,999999999,0.0,999,999,99
3010,2,11,14,0,*?*?*?*?*?*?*?*?*?*?*?*?*?*?*?*?*?*?*?*?*?*?,11.6,8.3,100,100270,422,1404,327,118.9,52.6,103.1,13051,4760,11649,2802,100,4.6,9,5,9999,99999,9,999999999,0.0,999,999,99
3010,2,11,15,0,*?*?*?*?*?*?*?*?*?*?*?*?*?*?*?*?*?*?*?*?*?*?,11.5,6.7,100,100270,303,1401,331,45.3,0.0,45.3,5283,0,5294,1786,100,3.1,10,5,9999,99999,9,999999999,0.0,999,999,99
3010,2,11,16,0,*?*?*?*?*?*?*?*?*?*?*?*?*?*?*?*?*?*?*?*?*?*?,11.6,6.4,98,100270,146,1405,331,14.4,0.0,14.4,1720,-0,1721,562,100,1.5,10,5,9999,99999,9,999999999,0.0,999,999,99
3010,2,11,17,0,*?*?*?*?*?*?*?*?*?*?*?*?*?*?*?*?*?*?*?*?*?*?,9.8,6.1,100,100270,0,-0,323,0.0,-0.0,0.0,0,0,0,0,100,2.6,10,5,9999,99999,9,999999999,0.2,999,999,99
3010,2,11,18,0,*?*?*?*?*?*?*?*?*?*?*?*?*?*?*?*?*?*?*?*?*?*?,8.4,5.6,100,100270,0,-0,317,0.0,-0.0,0.0,0,0,0,0,100,1.5,10,5,9999,99999,9,999999999,0.0,999,999,99
3010,2,11,19,0,*?*?*?*?*?*?*?*?*?*?*?*?*?*?*?*?*?*?*?*?*?*?,6.9,6.2,100,100270,0,-0,310,0.0,-0.0,0.0,0,0,0,0,100,2.1,10,5,9999,99999,9,999999999,0.3,999,999,99
3010,2,11,20,0,*?*?*?*?*?*?*?*?*?*?*?*?*?*?*?*?*?*?*?*?*?*?,7.1,6.4,100,100270,0,-0,311,0.0,-0.0,0.0,0,0,0,0,100,1.5,10,5,9999,99999,9,999999999,0.3,999,999,99
3010,2,11,21,0,*?*?*?*?*?*?*?*?*?*?*?*?*?*?*?*?*?*?*?*?*?*?,4.9,5.0,100,100270,0,-0,301,0.0,-0.0,0.0,0,0,0,0,100,2.1,10,5,9999,99999,9,999999999,0.0,999,999,99
3010,2,11,22,0,*?*?*?*?*?*?*?*?*?*?*?*?*?*?*?*?*?*?*?*?*?*?,5.0,5.0,100,100270,0,-0,302,0.0,-0.0,0.0,0,0,0,0,100,3.1,10,5,9999,99999,9,999999999,0.0,999,999,99
3010,2,11,23,0,*?*?*?*?*?*?*?*?*?*?*?*?*?*?*?*?*?*?*?*?*?*?,4.6,4.6,100,100270,0,-0,300,0.0,-0.0,0.0,0,0,0,0,100,2.6,10,5,9999,99999,9,999999999,0.1,999,999,99
3010,2,11,24,0,*?*?*?*?*?*?*?*?*?*?*?*?*?*?*?*?*?*?*?*?*?*?,5.0,5.0,100,100270,0,-0,302,0.0,-0.0,0.0,0,0,0,0,80,3.6,10,5,9999,99999,9,999999999,0.0,999,999,99
3010,2,12,1,0,*?*?*?*?*?*?*?*?*?*?*?*?*?*?*?*?*?*?*?*?*?*?,4.3,4.3,100,101448,0,-0,299,0.0,-0.0,0.0,0,0,0,0,102,5.2,10,5,9999,99999,9,999999999,0.0,999,999,99
3010,2,12,2,0,*?*?*?*?*?*?*?*?*?*?*?*?*?*?*?*?*?*?*?*?*?*?,4.4,4.5,100,101448,0,-0,299,0.0,-0.0,0.0,0,0,0,0,103,4.6,10,5,9999,99999,9,999999999,0.0,999,999,99
3010,2,12,3,0,*?*?*?*?*?*?*?*?*?*?*?*?*?*?*?*?*?*?*?*?*?*?,3.9,3.9,100,101448,0,-0,297,0.0,-0.0,0.0,0,0,0,0,105,1.0,10,5,9999,99999,9,999999999,0.0,999,999,99
3010,2,12,4,0,*?*?*?*?*?*?*?*?*?*?*?*?*?*?*?*?*?*?*?*?*?*?,3.4,3.4,100,101448,0,-0,295,0.0,-0.0,0.0,0,0,0,0,107,3.1,10,5,9999,99999,9,999999999,0.0,999,999,99
3010,2,12,5,0,*?*?*?*?*?*?*?*?*?*?*?*?*?*?*?*?*?*?*?*?*?*?,3.5,2.1,100,101448,0,-0,296,0.0,-0.0,0.0,0,0,0,0,108,3.1,10,5,9999,99999,9,999999999,0.0,999,999,99
3010,2,12,6,0,*?*?*?*?*?*?*?*?*?*?*?*?*?*?*?*?*?*?*?*?*?*?,2.8,1.5,100,101448,0,-0,293,0.0,-0.0,0.0,0,0,0,0,110,4.6,10,5,9999,99999,9,999999999,0.0,999,999,99
3010,2,12,7,0,*?*?*?*?*?*?*?*?*?*?*?*?*?*?*?*?*?*?*?*?*?*?,2.0,2.1,100,101448,0,-0,289,0.0,-0.0,0.0,0,0,0,0,112,3.6,10,5,9999,99999,9,999999999,0.1,999,999,99
3010,2,12,8,0,*?*?*?*?*?*?*?*?*?*?*?*?*?*?*?*?*?*?*?*?*?*?,3.2,1.0,99,101448,96,1402,290,8.0,15.6,7.0,950,711,899,143,113,3.6,9,5,9999,99999,9,999999999,1.2,999,999,99
3010,2,12,9,0,*?*?*?*?*?*?*?*?*?*?*?*?*?*?*?*?*?*?*?*?*?*?,4.2,2.9,100,101448,264,1400,294,65.4,46.1,56.7,7232,3461,6717,1213,115,2.6,9,5,9999,99999,9,999999999,2.9,999,999,99
3010,2,12,10,0,*?*?*?*?*?*?*?*?*?*?*?*?*?*?*?*?*?*?*?*?*?*?,5.9,5.0,100,101448,396,1401,297,146.2,130.3,109.3,15953,11514,12616,2424,117,2.6,8,4,9999,99999,9,999999999,2.0,999,999,99
3010,2,12,11,0,*?*?*?*?*?*?*?*?*?*?*?*?*?*?*?*?*?*?*?*?*?*?,8.3,7.7,100,101448,483,1402,308,185.2,135.5,138.6,20186,12857,15807,3156,118,3.1,8,4,9999,99999,9,999999999,0.0,999,999,99
3010,2,12,12,0,*?*?*?*?*?*?*?*?*?*?*?*?*?*?*?*?*?*?*?*?*?*?,9.6,8.0,100,101448,518,1402,318,151.8,54.6,131.6,16674,5166,14856,3724,120,5.2,9,5,9999,99999,9,999999999,0.0,999,999,99
3010,2,12,13,0,*?*?*?*?*?*?*?*?*?*?*?*?*?*?*?*?*?*?*?*?*?*?,9.3,7.1,99,101448,500,1403,316,145.5,54.3,126.2,15984,5099,14246,3543,120,3.6,9,5,9999,99999,9,999999999,0.0,999,999,99
3010,2,12,14,0,*?*?*?*?*?*?*?*?*?*?*?*?*?*?*?*?*?*?*?*?*?*?,9.6,8.0,100,101448,429,1402,322,69.9,0.0,69.9,8168,0,8189,2865,120,5.7,10,5,9999,99999,9,999999999,0.0,999,999,99
3010,2,12,15,0,*?*?*?*?*?*?*?*?*?*?*?*?*?*?*?*?*?*?*?*?*?*?,9.6,7.6,99,101448,311,1404,322,46.7,0.0,46.7,5449,0,5461,1846,120,5.7,10,5,9999,99999,9,999999999,0.0,999,999,99
3010,2,12,16,0,*?*?*?*?*?*?*?*?*?*?*?*?*?*?*?*?*?*?*?*?*?*?,9.6,8.4,100,101448,153,1405,322,15.7,0.0,15.7,1878,-0,1879,614,120,4.6,10,5,9999,99999,9,999999999,0.0,999,999,99
3010,2,12,17,0,*?*?*?*?*?*?*?*?*?*?*?*?*?*?*?*?*?*?*?*?*?*?,8.4,7.9,100,101448,0,-0,316,0.0,-0.0,0.0,0,0,0,0,120,3.6,10,5,9999,99999,9,999999999,0.0,999,999,99
3010,2,12,18,0,*?*?*?*?*?*?*?*?*?*?*?*?*?*?*?*?*?*?*?*?*?*?,6.7,6.7,100,101448,0,-0,309,0.0,-0.0,0.0,0,0,0,0,120,3.1,10,5,9999,99999,9,999999999,0.2,999,999,99
3010,2,12,19,0,*?*?*?*?*?*?*?*?*?*?*?*?*?*?*?*?*?*?*?*?*?*?,6.6,6.6,100,101448,0,-0,309,0.0,-0.0,0.0,0,0,0,0,122,3.6,10,5,9999,99999,9,999999999,0.5,999,999,99
3010,2,12,20,0,*?*?*?*?*?*?*?*?*?*?*?*?*?*?*?*?*?*?*?*?*?*?,5.5,5.5,100,101448,0,-0,304,0.0,-0.0,0.0,0,0,0,0,123,2.1,10,5,9999,99999,9,999999999,2.1,999,999,99
3010,2,12,21,0,*?*?*?*?*?*?*?*?*?*?*?*?*?*?*?*?*?*?*?*?*?*?,5.1,5.1,100,101448,0,-0,302,0.0,-0.0,0.0,0,0,0,0,125,1.5,10,5,9999,99999,9,999999999,0.7,999,999,99
3010,2,12,22,0,*?*?*?*?*?*?*?*?*?*?*?*?*?*?*?*?*?*?*?*?*?*?,5.3,5.3,100,101448,0,-0,303,0.0,-0.0,0.0,0,0,0,0,127,0.5,10,5,9999,99999,9,999999999,0.4,999,999,99
3010,2,12,23,0,*?*?*?*?*?*?*?*?*?*?*?*?*?*?*?*?*?*?*?*?*?*?,4.8,4.6,100,101448,0,-0,301,0.0,-0.0,0.0,0,0,0,0,128,1.0,10,5,9999,99999,9,999999999,0.1,999,999,99
3010,2,12,24,0,*?*?*?*?*?*?*?*?*?*?*?*?*?*?*?*?*?*?*?*?*?*?,4.2,4.3,100,101448,0,-0,298,0.0,-0.0,0.0,0,0,0,0,100,4.1,10,5,9999,99999,9,999999999,0.0,999,999,99
3010,2,13,1,0,*?*?*?*?*?*?*?*?*?*?*?*?*?*?*?*?*?*?*?*?*?*?,4.9,3.8,100,100688,0,-0,302,0.0,-0.0,0.0,0,0,0,0,130,4.1,10,5,9999,99999,9,999999999,0.0,999,999,99
3010,2,13,2,0,*?*?*?*?*?*?*?*?*?*?*?*?*?*?*?*?*?*?*?*?*?*?,5.1,3.2,100,100688,0,-0,303,0.0,-0.0,0.0,0,0,0,0,130,1.5,10,5,9999,99999,9,999999999,0.0,999,999,99
3010,2,13,3,0,*?*?*?*?*?*?*?*?*?*?*?*?*?*?*?*?*?*?*?*?*?*?,4.5,2.7,100,100688,0,-0,300,0.0,-0.0,0.0,0,0,0,0,130,3.1,10,5,9999,99999,9,999999999,0.0,999,999,99
3010,2,13,4,0,*?*?*?*?*?*?*?*?*?*?*?*?*?*?*?*?*?*?*?*?*?*?,4.9,2.7,98,100688,0,-0,302,0.0,-0.0,0.0,0,0,0,0,130,2.6,10,5,9999,99999,9,999999999,0.0,999,999,99
3010,2,13,5,0,*?*?*?*?*?*?*?*?*?*?*?*?*?*?*?*?*?*?*?*?*?*?,4.7,4.5,100,100688,0,-0,301,0.0,-0.0,0.0,0,0,0,0,130,3.1,10,5,9999,99999,9,999999999,0.0,999,999,99
3010,2,13,6,0,*?*?*?*?*?*?*?*?*?*?*?*?*?*?*?*?*?*?*?*?*?*?,4.8,4.8,100,100688,0,-0,301,0.0,-0.0,0.0,0,0,0,0,130,3.6,10,5,9999,99999,9,999999999,0.2,999,999,99
3010,2,13,7,0,*?*?*?*?*?*?*?*?*?*?*?*?*?*?*?*?*?*?*?*?*?*?,4.3,4.3,100,100688,0,-0,299,0.0,-0.0,0.0,0,0,0,0,135,3.1,10,5,9999,99999,9,999999999,0.0,999,999,99
3010,2,13,8,0,*?*?*?*?*?*?*?*?*?*?*?*?*?*?*?*?*?*?*?*?*?*?,3.6,3.6,100,100688,103,1401,283,16.3,79.3,10.5,1857,3417,1643,175,140,2.6,7,4,9999,99999,9,999999999,0.0,999,999,99
3010,2,13,9,0,*?*?*?*?*?*?*?*?*?*?*?*?*?*?*?*?*?*?*?*?*?*?,4.9,3.9,100,100688,272,1404,266,134.3,465.7,44.0,13916,35352,6734,814,145,3.1,2,1,9999,99999,9,999999999,0.6,999,999,99
3010,2,13,10,0,*?*?*?*?*?*?*?*?*?*?*?*?*?*?*?*?*?*?*?*?*?*?,6.0,5.6,100,100688,404,1403,273,223.4,521.2,73.3,23039,45305,10665,1358,150,2.6,2,1,9999,99999,9,999999999,0.0,999,999,99
3010,2,13,11,0,*?*?*?*?*?*?*?*?*?*?*?*?*?*?*?*?*?*?*?*?*?*?,7.4,6.4,100,100688,490,1401,292,263.6,395.6,125.2,27475,36581,15693,2405,155,3.6,5,3,9999,99999,9,999999999,0.0,999,999,99
3010,2,13,12,0,*?*?*?*?*?*?*?*?*?*?*?*?*?*?*?*?*?*?*?*?*?*?,8.5,8.0,100,100688,526,1403,298,285.9,400.2,135.8,29812,37708,16905,2642,160,4.1,5,3,9999,99999,9,999999999,0.0,999,999,99
3010,2,13,13,0,*?*?*?*?*?*?*?*?*?*?*?*?*?*?*?*?*?*?*?*?*?*?,8.4,8.4,100,100688,507,1401,313,148.1,54.4,128.4,16268,5128,14496,3616,168,4.1,9,5,9999,99999,9,999999999,0.0,999,999,99
3010,2,13,14,0,*?*?*?*?*?*?*?*?*?*?*?*?*?*?*?*?*?*?*?*?*?*?,8.6,8.1,100,100688,436,1401,313,124.0,53.0,107.5,13608,4832,12142,2938,177,4.1,9,5,9999,99999,9,999999999,0.0,999,999,99
3010,2,13,15,0,*?*?*?*?*?*?*?*?*?*?*?*?*?*?*?*?*?*?*?*?*?*?,8.5,8.1,100,100688,318,1403,302,145.2,286.9,80.1,15043,22677,10315,1477,185,3.6,6,3,9999,99999,9,999999999,0.0,999,999,99
3010,2,13,16,0,*?*?*?*?*?*?*?*?*?*?*?*?*?*?*?*?*?*?*?*?*?*?,8.5,6.4,99,100688,160,1404,313,29.7,34.7,25.8,3341,2080,3117,539,193,4.1,9,5,9999,99999,9,999999999,0.0,999,999,99
3010,2,13,17,0,*?*?*?*?*?*?*?*?*?*?*?*?*?*?*?*?*?*?*?*?*?*?,8.0,8.0,100,100688,0,-0,314,0.0,-0.0,0.0,0,0,0,0,202,4.6,10,5,9999,99999,9,999999999,0.0,999,999,99
3010,2,13,18,0,*?*?*?*?*?*?*?*?*?*?*?*?*?*?*?*?*?*?*?*?*?*?,6.5,6.4,100,100688,0,-0,308,0.0,-0.0,0.0,0,0,0,0,210,4.6,10,5,9999,99999,9,999999999,0.1,999,999,99
3010,2,13,19,0,*?*?*?*?*?*?*?*?*?*?*?*?*?*?*?*?*?*?*?*?*?*?,6.8,6.9,100,100688,0,-0,309,0.0,-0.0,0.0,0,0,0,0,212,3.6,10,5,9999,99999,9,999999999,0.0,999,999,99
3010,2,13,20,0,*?*?*?*?*?*?*?*?*?*?*?*?*?*?*?*?*?*?*?*?*?*?,6.2,6.2,100,100688,0,-0,307,0.0,-0.0,0.0,0,0,0,0,213,3.6,10,5,9999,99999,9,999999999,0.0,999,999,99
3010,2,13,21,0,*?*?*?*?*?*?*?*?*?*?*?*?*?*?*?*?*?*?*?*?*?*?,5.6,5.6,100,100688,0,-0,304,0.0,-0.0,0.0,0,0,0,0,215,5.2,10,5,9999,99999,9,999999999,0.0,999,999,99
3010,2,13,22,0,*?*?*?*?*?*?*?*?*?*?*?*?*?*?*?*?*?*?*?*?*?*?,5.4,5.5,100,100688,0,-0,303,0.0,-0.0,0.0,0,0,0,0,217,5.2,10,5,9999,99999,9,999999999,0.0,999,999,99
3010,2,13,23,0,*?*?*?*?*?*?*?*?*?*?*?*?*?*?*?*?*?*?*?*?*?*?,4.9,4.8,100,100688,0,-0,301,0.0,-0.0,0.0,0,0,0,0,218,5.7,10,5,9999,99999,9,999999999,0.1,999,999,99
3010,2,13,24,0,*?*?*?*?*?*?*?*?*?*?*?*?*?*?*?*?*?*?*?*?*?*?,4.3,4.1,100,100688,0,-0,299,0.0,-0.0,0.0,0,0,0,0,130,3.6,10,5,9999,99999,9,999999999,0.0,999,999,99
3010,2,14,1,0,*?*?*?*?*?*?*?*?*?*?*?*?*?*?*?*?*?*?*?*?*?*?,4.1,4.1,100,100813,0,-0,298,0.0,-0.0,0.0,0,0,0,0,217,5.2,10,5,9999,99999,9,999999999,0.0,999,999,99
3010,2,14,2,0,*?*?*?*?*?*?*?*?*?*?*?*?*?*?*?*?*?*?*?*?*?*?,3.9,3.8,100,100813,0,-0,297,0.0,-0.0,0.0,0,0,0,0,213,3.6,10,5,9999,99999,9,999999999,0.0,999,999,99
3010,2,14,3,0,*?*?*?*?*?*?*?*?*?*?*?*?*?*?*?*?*?*?*?*?*?*?,4.1,4.1,100,100813,0,-0,298,0.0,-0.0,0.0,0,0,0,0,210,1.5,10,5,9999,99999,9,999999999,0.0,999,999,99
3010,2,14,4,0,*?*?*?*?*?*?*?*?*?*?*?*?*?*?*?*?*?*?*?*?*?*?,4.0,2.9,92,100813,0,-0,298,0.0,-0.0,0.0,0,0,0,0,207,1.5,10,5,9999,99999,9,999999999,0.0,999,999,99
3010,2,14,5,0,*?*?*?*?*?*?*?*?*?*?*?*?*?*?*?*?*?*?*?*?*?*?,4.0,3.2,95,100813,0,-0,298,0.0,-0.0,0.0,0,0,0,0,203,2.1,10,5,9999,99999,9,999999999,0.0,999,999,99
3010,2,14,6,0,*?*?*?*?*?*?*?*?*?*?*?*?*?*?*?*?*?*?*?*?*?*?,3.2,2.5,95,100813,0,-0,294,0.0,-0.0,0.0,0,0,0,0,200,2.6,10,5,9999,99999,9,999999999,0.0,999,999,99
3010,2,14,7,0,*?*?*?*?*?*?*?*?*?*?*?*?*?*?*?*?*?*?*?*?*?*?,2.4,2.1,97,100813,0,-0,287,0.0,-0.0,0.0,0,0,0,0,203,2.1,9,5,9999,99999,9,999999999,0.0,999,999,99
3010,2,14,8,0,*?*?*?*?*?*?*?*?*?*?*?*?*?*?*?*?*?*?*?*?*?*?,3.3,2.5,94,100813,110,1399,290,12.9,21.8,11.2,1491,1078,1403,231,207,2.6,9,5,9999,99999,9,999999999,0.0,999,999,99
3010,2,14,9,0,*?*?*?*?*?*?*?*?*?*?*?*?*?*?*?*?*?*?*?*?*?*?,4.1,2.1,87,100813,279,1402,275,130.3,343.7,61.9,13666,25672,8201,1118,210,3.1,5,3,9999,99999,9,999999999,0.0,999,999,99
3010,2,14,10,0,*?*?*?*?*?*?*?*?*?*?*?*?*?*?*?*?*?*?*?*?*?*?,5.0,3.0,88,100813,411,1401,279,213.7,382.4,101.5,22277,33463,12944,1900,213,3.6,5,3,9999,99999,9,999999999,0.0,999,999,99
3010,2,14,11,0,*?*?*?*?*?*?*?*?*?*?*?*?*?*?*?*?*?*?*?*?*?*?,7.8,5.3,85,100813,498,1402,288,278.7,461.3,114.8,29374,42912,14658,2185,217,5.7,4,2,9999,99999,9,999999999,0.0,999,999,99
3010,2,14,12,0,*?*?*?*?*?*?*?*?*?*?*?*?*?*?*?*?*?*?*?*?*?*?,8.7,3.9,72,100813,533,1401,295,290.7,401.2,138.1,30316,37933,17161,2696,220,4.1,5,3,9999,99999,9,999999999,0.0,999,999,99
3010,2,14,13,0,*?*?*?*?*?*?*?*?*?*?*?*?*?*?*?*?*?*?*?*?*?*?,8.8,4.6,76,100813,515,1402,301,261.8,319.3,144.5,27855,30803,16621,2972,225,6.7,6,3,9999,99999,9,999999999,0.0,999,999,99
3010,2,14,14,0,*?*?*?*?*?*?*?*?*?*?*?*?*?*?*?*?*?*?*?*?*?*?,8.4,5.1,80,100813,444,1402,299,219.7,310.9,121.3,23342,28588,14087,2425,230,6.7,6,3,9999,99999,9,999999999,0.0,999,999,99
3010,2,14,15,0,*?*?*?*?*?*?*?*?*?*?*?*?*?*?*?*?*?*?*?*?*?*?,8.6,4.6,76,100813,325,1401,300,149.5,288.8,82.5,15482,23049,10595,1524,235,6.2,6,3,9999,99999,9,999999999,0.0,999,999,99
3010,2,14,16,0,*?*?*?*?*?*?*?*?*?*?*?*?*?*?*?*?*?*?*?*?*?*?,8.5,3.9,73,100813,167,1404,294,59.5,262.6,28.3,6132,16092,4385,515,240,4.6,5,3,9999,99999,9,999999999,0.0,999,999,99
3010,2,14,17,0,*?*?*?*?*?*?*?*?*?*?*?*?*?*?*?*?*?*?*?*?*?*?,7.4,4.3,81,100813,0,-0,312,0.0,-0.0,0.0,0,0,0,0,245,6.7,10,5,9999,99999,9,999999999,0.0,999,999,99
3010,2,14,18,0,*?*?*?*?*?*?*?*?*?*?*?*?*?*?*?*?*?*?*?*?*?*?,7.2,4.3,82,100813,0,-0,312,0.0,-0.0,0.0,0,0,0,0,250,5.2,10,5,9999,99999,9,999999999,0.0,999,999,99
3010,2,14,19,0,*?*?*?*?*?*?*?*?*?*?*?*?*?*?*?*?*?*?*?*?*?*?,6.6,3.9,83,100813,0,-0,309,0.0,-0.0,0.0,0,0,0,0,248,4.6,10,5,9999,99999,9,999999999,0.0,999,999,99
3010,2,14,20,0,*?*?*?*?*?*?*?*?*?*?*?*?*?*?*?*?*?*?*?*?*?*?,5.0,3.6,91,100813,0,-0,302,0.0,-0.0,0.0,0,0,0,0,247,1.5,10,5,9999,99999,9,999999999,0.5,999,999,99
3010,2,14,21,0,*?*?*?*?*?*?*?*?*?*?*?*?*?*?*?*?*?*?*?*?*?*?,4.7,3.9,95,100813,0,-0,301,0.0,-0.0,0.0,0,0,0,0,245,3.1,10,5,9999,99999,9,999999999,0.0,999,999,99
3010,2,14,22,0,*?*?*?*?*?*?*?*?*?*?*?*?*?*?*?*?*?*?*?*?*?*?,4.7,3.9,95,100813,0,-0,301,0.0,-0.0,0.0,0,0,0,0,243,4.1,10,5,9999,99999,9,999999999,0.0,999,999,99
3010,2,14,23,0,*?*?*?*?*?*?*?*?*?*?*?*?*?*?*?*?*?*?*?*?*?*?,4.6,4.3,98,100813,0,-0,300,0.0,-0.0,0.0,0,0,0,0,242,4.6,10,5,9999,99999,9,999999999,0.0,999,999,99
3010,2,14,24,0,*?*?*?*?*?*?*?*?*?*?*?*?*?*?*?*?*?*?*?*?*?*?,4.3,4.3,100,100813,0,-0,299,0.0,-0.0,0.0,0,0,0,0,220,4.1,10,5,9999,99999,9,999999999,0.1,999,999,99
3010,2,15,1,0,*?*?*?*?*?*?*?*?*?*?*?*?*?*?*?*?*?*?*?*?*?*?,4.6,4.6,100,101813,0,-0,300,0.0,-0.0,0.0,0,0,0,0,237,6.7,10,5,9999,99999,9,999999999,0.0,999,999,99
3010,2,15,2,0,*?*?*?*?*?*?*?*?*?*?*?*?*?*?*?*?*?*?*?*?*?*?,4.5,4.5,100,101813,0,-0,300,0.0,-0.0,0.0,0,0,0,0,233,6.2,10,5,9999,99999,9,999999999,0.0,999,999,99
3010,2,15,3,0,*?*?*?*?*?*?*?*?*?*?*?*?*?*?*?*?*?*?*?*?*?*?,3.8,3.8,100,101813,0,-0,297,0.0,-0.0,0.0,0,0,0,0,230,5.7,10,5,9999,99999,9,999999999,0.0,999,999,99
3010,2,15,4,0,*?*?*?*?*?*?*?*?*?*?*?*?*?*?*?*?*?*?*?*?*?*?,3.5,3.4,100,101813,0,-0,296,0.0,-0.0,0.0,0,0,0,0,227,6.2,10,5,9999,99999,9,999999999,0.4,999,999,99
3010,2,15,5,0,*?*?*?*?*?*?*?*?*?*?*?*?*?*?*?*?*?*?*?*?*?*?,2.9,2.9,100,101813,0,-0,293,0.0,-0.0,0.0,0,0,0,0,223,6.7,10,5,9999,99999,9,999999999,0.8,999,999,99
3010,2,15,6,0,*?*?*?*?*?*?*?*?*?*?*?*?*?*?*?*?*?*?*?*?*?*?,2.1,2.1,100,101813,0,-0,290,0.0,-0.0,0.0,0,0,0,0,220,4.6,10,5,9999,99999,9,999999999,0.0,999,999,99
3010,2,15,7,0,*?*?*?*?*?*?*?*?*?*?*?*?*?*?*?*?*?*?*?*?*?*?,1.1,1.0,100,101813,0,-0,286,0.0,-0.0,0.0,0,0,0,0,218,4.6,10,5,9999,99999,9,999999999,0.0,999,999,99
3010,2,15,8,0,*?*?*?*?*?*?*?*?*?*?*?*?*?*?*?*?*?*?*?*?*?*?,2.7,2.7,100,101813,117,1396,288,15.4,24.4,13.3,1765,1247,1658,276,217,4.6,9,5,9999,99999,9,999999999,0.0,999,999,99
3010,2,15,9,0,*?*?*?*?*?*?*?*?*?*?*?*?*?*?*?*?*?*?*?*?*?*?,4.3,4.3,100,101813,286,1399,295,72.9,47.5,63.2,8042,3759,7415,1361,215,5.2,9,5,9999,99999,9,999999999,0.0,999,999,99
3010,2,15,10,0,*?*?*?*?*?*?*?*?*?*?*?*?*?*?*?*?*?*?*?*?*?*?,6.9,4.6,90,101813,419,1402,301,156.4,131.9,117.0,17046,11999,13407,2612,213,6.2,8,4,9999,99999,9,999999999,0.0,999,999,99
3010,2,15,11,0,*?*?*?*?*?*?*?*?*?*?*?*?*?*?*?*?*?*?*?*?*?*?,10.1,6.4,82,101813,505,1400,316,195.6,136.6,146.3,21316,13119,16665,3358,212,6.7,8,4,9999,99999,9,999999999,0.0,999,999,99
3010,2,15,12,0,*?*?*?*?*?*?*?*?*?*?*?*?*?*?*?*?*?*?*?*?*?*?,11.9,8.3,82,101813,541,1402,325,211.5,138.1,158.2,23063,13483,17988,3678,210,5.7,8,4,9999,99999,9,999999999,0.0,999,999,99
3010,2,15,13,0,*?*?*?*?*?*?*?*?*?*?*?*?*?*?*?*?*?*?*?*?*?*?,12.0,7.7,79,101813,522,1400,329,153.3,54.7,132.9,16842,5182,15005,3768,205,4.6,9,5,9999,99999,9,999999999,0.0,999,999,99
3010,2,15,14,0,*?*?*?*?*?*?*?*?*?*?*?*?*?*?*?*?*?*?*?*?*?*?,11.9,7.4,78,101813,451,1401,328,129.1,53.3,111.9,14172,4902,12641,3078,200,5.7,9,5,9999,99999,9,999999999,0.0,999,999,99
3010,2,15,15,0,*?*?*?*?*?*?*?*?*?*?*?*?*?*?*?*?*?*?*?*?*?*?,11.9,5.9,70,101813,332,1400,328,88.6,49.7,76.8,9719,4224,8694,2021,195,4.6,9,5,9999,99999,9,999999999,0.0,999,999,99
3010,2,15,16,0,*?*?*?*?*?*?*?*?*?*?*?*?*?*?*?*?*?*?*?*?*?*?,11.9,3.9,62,101813,174,1403,328,34.6,37.1,30.0,3868,2319,3603,628,190,1.0,9,5,9999,99999,9,999999999,0.0,999,999,99
3010,2,15,17,0,*?*?*?*?*?*?*?*?*?*?*?*?*?*?*?*?*?*?*?*?*?*?,10.5,4.1,68,101813,0,-0,327,0.0,-0.0,0.0,0,0,0,0,185,1.5,10,5,9999,99999,9,999999999,0.0,999,999,99
3010,2,15,18,0,*?*?*?*?*?*?*?*?*?*?*?*?*?*?*?*?*?*?*?*?*?*?,8.3,2.9,72,101813,0,-0,317,0.0,-0.0,0.0,0,0,0,0,180,2.1,10,5,9999,99999,9,999999999,0.0,999,999,99
3010,2,15,19,0,*?*?*?*?*?*?*?*?*?*?*?*?*?*?*?*?*?*?*?*?*?*?,6.8,2.9,80,101813,0,-0,310,0.0,-0.0,0.0,0,0,0,0,177,2.6,10,5,9999,99999,9,999999999,0.0,999,999,99
3010,2,15,20,0,*?*?*?*?*?*?*?*?*?*?*?*?*?*?*?*?*?*?*?*?*?*?,6.3,1.9,78,101813,0,-0,308,0.0,-0.0,0.0,0,0,0,0,173,2.6,10,5,9999,99999,9,999999999,0.0,999,999,99
3010,2,15,21,0,*?*?*?*?*?*?*?*?*?*?*?*?*?*?*?*?*?*?*?*?*?*?,5.4,2.3,85,101813,0,-0,304,0.0,-0.0,0.0,0,0,0,0,170,1.0,10,5,9999,99999,9,999999999,0.0,999,999,99
3010,2,15,22,0,*?*?*?*?*?*?*?*?*?*?*?*?*?*?*?*?*?*?*?*?*?*?,4.7,2.9,93,101813,0,-0,301,0.0,-0.0,0.0,0,0,0,0,167,1.5,10,5,9999,99999,9,999999999,0.0,999,999,99
3010,2,15,23,0,*?*?*?*?*?*?*?*?*?*?*?*?*?*?*?*?*?*?*?*?*?*?,5.1,2.7,89,101813,0,-0,303,0.0,-0.0,0.0,0,0,0,0,163,2.1,10,5,9999,99999,9,999999999,0.0,999,999,99
3010,2,15,24,0,*?*?*?*?*?*?*?*?*?*?*?*?*?*?*?*?*?*?*?*?*?*?,4.5,4.5,100,101813,0,-0,300,0.0,-0.0,0.0,0,0,0,0,240,4.6,10,5,9999,99999,9,999999999,0.0,999,999,99
3010,2,16,1,0,*?*?*?*?*?*?*?*?*?*?*?*?*?*?*?*?*?*?*?*?*?*?,6.0,5.9,100,101778,0,-0,306,0.0,-0.0,0.0,0,0,0,0,162,1.5,10,5,9999,99999,9,999999999,0.0,999,999,99
3010,2,16,2,0,*?*?*?*?*?*?*?*?*?*?*?*?*?*?*?*?*?*?*?*?*?*?,6.4,6.4,100,101778,0,-0,308,0.0,-0.0,0.0,0,0,0,0,163,1.5,10,5,9999,99999,9,999999999,0.0,999,999,99
3010,2,16,3,0,*?*?*?*?*?*?*?*?*?*?*?*?*?*?*?*?*?*?*?*?*?*?,7.4,7.4,100,101778,0,-0,312,0.0,-0.0,0.0,0,0,0,0,165,1.5,10,5,9999,99999,9,999999999,0.0,999,999,99
3010,2,16,4,0,*?*?*?*?*?*?*?*?*?*?*?*?*?*?*?*?*?*?*?*?*?*?,6.0,5.9,100,101778,0,-0,306,0.0,-0.0,0.0,0,0,0,0,167,2.1,10,5,9999,99999,9,999999999,0.0,999,999,99
3010,2,16,5,0,*?*?*?*?*?*?*?*?*?*?*?*?*?*?*?*?*?*?*?*?*?*?,6.9,7.0,100,101778,0,-0,310,0.0,-0.0,0.0,0,0,0,0,168,2.1,10,5,9999,99999,9,999999999,0.0,999,999,99
3010,2,16,6,0,*?*?*?*?*?*?*?*?*?*?*?*?*?*?*?*?*?*?*?*?*?*?,7.0,7.0,100,101778,0,-0,310,0.0,-0.0,0.0,0,0,0,0,170,3.1,10,5,9999,99999,9,999999999,0.0,999,999,99
3010,2,16,7,0,*?*?*?*?*?*?*?*?*?*?*?*?*?*?*?*?*?*?*?*?*?*?,6.7,6.7,100,101778,0,-0,305,0.0,-0.0,0.0,0,0,0,0,172,4.6,9,5,9999,99999,9,999999999,0.0,999,999,99
3010,2,16,8,0,*?*?*?*?*?*?*?*?*?*?*?*?*?*?*?*?*?*?*?*?*?*?,6.9,6.9,100,101778,125,1403,294,31.0,156.0,17.1,3251,8489,2800,323,173,6.2,6,3,9999,99999,9,999999999,0.0,999,999,99
3010,2,16,9,0,*?*?*?*?*?*?*?*?*?*?*?*?*?*?*?*?*?*?*?*?*?*?,7.1,7.0,100,101778,294,1401,295,131.2,280.1,72.4,13612,21396,9391,1326,175,6.2,6,3,9999,99999,9,999999999,0.0,999,999,99
3010,2,16,10,0,*?*?*?*?*?*?*?*?*?*?*?*?*?*?*?*?*?*?*?*?*?*?,8.3,7.9,100,101778,426,1400,305,189.0,221.6,121.5,19987,20074,14061,2440,177,7.2,7,4,9999,99999,9,999999999,0.0,999,999,99
3010,2,16,11,0,*?*?*?*?*?*?*?*?*?*?*?*?*?*?*?*?*?*?*?*?*?*?,9.9,7.9,100,101778,513,1400,312,235.3,229.3,151.3,24940,22089,17301,3144,178,7.2,7,4,9999,99999,9,999999999,0.0,999,999,99
3010,2,16,12,0,*?*?*?*?*?*?*?*?*?*?*?*?*?*?*?*?*?*?*?*?*?*?,10.7,7.6,98,101778,548,1400,319,215.1,138.4,160.9,23446,13557,18277,3750,180,7.2,8,4,9999,99999,9,999999999,0.0,999,999,99
3010,2,16,13,0,*?*?*?*?*?*?*?*?*?*?*?*?*?*?*?*?*?*?*?*?*?*?,10.5,8.4,100,101778,530,1401,315,244.2,230.5,157.0,25899,22409,17920,3286,173,5.7,7,4,9999,99999,9,999999999,0.0,999,999,99
3010,2,16,14,0,*?*?*?*?*?*?*?*?*?*?*?*?*?*?*?*?*?*?*?*?*?*?,10.4,8.9,100,101778,458,1399,314,206.2,224.8,132.6,21821,20898,15270,2696,167,6.2,7,4,9999,99999,9,999999999,0.0,999,999,99
3010,2,16,15,0,*?*?*?*?*?*?*?*?*?*?*?*?*?*?*?*?*?*?*?*?*?*?,10.8,8.1,100,101778,339,1398,316,142.6,210.1,91.7,15084,17308,10768,1781,160,3.6,7,4,9999,99999,9,999999999,0.0,999,999,99
3010,2,16,16,0,*?*?*?*?*?*?*?*?*?*?*?*?*?*?*?*?*?*?*?*?*?*?,10.4,8.4,100,101778,181,1401,314,57.9,160.1,37.3,6114,9550,5088,660,153,3.6,7,4,9999,99999,9,999999999,0.0,999,999,99
3010,2,16,17,0,*?*?*?*?*?*?*?*?*?*?*?*?*?*?*?*?*?*?*?*?*?*?,10.3,8.7,100,101778,0,-0,325,0.0,-0.0,0.0,0,0,0,0,147,6.7,10,5,9999,99999,9,999999999,0.0,999,999,99
3010,2,16,18,0,*?*?*?*?*?*?*?*?*?*?*?*?*?*?*?*?*?*?*?*?*?*?,8.7,8.7,100,101778,0,-0,317,0.0,-0.0,0.0,0,0,0,0,140,7.2,10,5,9999,99999,9,999999999,0.0,999,999,99
3010,2,16,19,0,*?*?*?*?*?*?*?*?*?*?*?*?*?*?*?*?*?*?*?*?*?*?,9.0,8.9,100,101778,0,-0,319,0.0,-0.0,0.0,0,0,0,0,142,6.2,10,5,9999,99999,9,999999999,0.0,999,999,99
3010,2,16,20,0,*?*?*?*?*?*?*?*?*?*?*?*?*?*?*?*?*?*?*?*?*?*?,7.9,8.0,100,101778,0,-0,314,0.0,-0.0,0.0,0,0,0,0,143,5.2,10,5,9999,99999,9,999999999,0.0,999,999,99
3010,2,16,21,0,*?*?*?*?*?*?*?*?*?*?*?*?*?*?*?*?*?*?*?*?*?*?,8.2,8.1,100,101778,0,-0,315,0.0,-0.0,0.0,0,0,0,0,145,4.6,10,5,9999,99999,9,999999999,0.0,999,999,99
3010,2,16,22,0,*?*?*?*?*?*?*?*?*?*?*?*?*?*?*?*?*?*?*?*?*?*?,7.0,7.0,100,101778,0,-0,310,0.0,-0.0,0.0,0,0,0,0,147,4.6,10,5,9999,99999,9,999999999,0.0,999,999,99
3010,2,16,23,0,*?*?*?*?*?*?*?*?*?*?*?*?*?*?*?*?*?*?*?*?*?*?,6.6,6.6,100,101778,0,-0,309,0.0,-0.0,0.0,0,0,0,0,148,5.2,10,5,9999,99999,9,999999999,0.0,999,999,99
3010,2,16,24,0,*?*?*?*?*?*?*?*?*?*?*?*?*?*?*?*?*?*?*?*?*?*?,5.6,4.5,100,101778,0,-0,304,0.0,-0.0,0.0,0,0,0,0,160,1.5,10,5,9999,99999,9,999999999,0.0,999,999,99
3010,2,17,1,0,*?*?*?*?*?*?*?*?*?*?*?*?*?*?*?*?*?*?*?*?*?*?,5.4,5.3,100,101598,0,-0,303,0.0,-0.0,0.0,0,0,0,0,148,7.7,10,5,9999,99999,9,999999999,0.0,999,999,99
3010,2,17,2,0,*?*?*?*?*?*?*?*?*?*?*?*?*?*?*?*?*?*?*?*?*?*?,4.5,4.5,100,101598,0,-0,300,0.0,-0.0,0.0,0,0,0,0,147,5.7,10,5,9999,99999,9,999999999,0.0,999,999,99
3010,2,17,3,0,*?*?*?*?*?*?*?*?*?*?*?*?*?*?*?*?*?*?*?*?*?*?,5.6,5.6,100,101598,0,-0,304,0.0,-0.0,0.0,0,0,0,0,145,7.2,10,5,9999,99999,9,999999999,0.0,999,999,99
3010,2,17,4,0,*?*?*?*?*?*?*?*?*?*?*?*?*?*?*?*?*?*?*?*?*?*?,5.0,5.0,100,101598,0,-0,302,0.0,-0.0,0.0,0,0,0,0,143,7.7,10,5,9999,99999,9,999999999,0.0,999,999,99
3010,2,17,5,0,*?*?*?*?*?*?*?*?*?*?*?*?*?*?*?*?*?*?*?*?*?*?,5.9,5.8,100,101598,0,-0,306,0.0,-0.0,0.0,0,0,0,0,142,7.2,10,5,9999,99999,9,999999999,0.0,999,999,99
3010,2,17,6,0,*?*?*?*?*?*?*?*?*?*?*?*?*?*?*?*?*?*?*?*?*?*?,5.0,5.0,100,101598,0,-0,302,0.0,-0.0,0.0,0,0,0,0,140,7.2,10,5,9999,99999,9,999999999,0.0,999,999,99
3010,2,17,7,0,*?*?*?*?*?*?*?*?*?*?*?*?*?*?*?*?*?*?*?*?*?*?,4.2,4.1,100,101598,0,-0,290,0.0,-0.0,0.0,0,0,0,0,138,5.7,8,4,9999,99999,9,999999999,0.0,999,999,99
3010,2,17,8,0,*?*?*?*?*?*?*?*?*?*?*?*?*?*?*?*?*?*?*?*?*?*?,4.8,4.8,100,101598,132,1398,297,20.4,28.8,17.7,2323,1565,2176,368,137,4.6,9,5,9999,99999,9,999999999,0.0,999,999,99
3010,2,17,9,0,*?*?*?*?*?*?*?*?*?*?*?*?*?*?*?*?*?*?*?*?*?*?,5.4,5.5,100,101598,301,1398,299,78.1,48.3,67.7,8572,3989,7676,1766,135,4.6,9,5,9999,99999,9,999999999,0.0,999,999,99
3010,2,17,10,0,*?*?*?*?*?*?*?*?*?*?*?*?*?*?*?*?*?*?*?*?*?*?,8.2,8.0,100,101598,434,1400,301,214.2,309.6,118.2,22748,28251,13749,2356,133,4.6,6,3,9999,99999,9,999999999,0.0,999,999,99
3010,2,17,11,0,*?*?*?*?*?*?*?*?*?*?*?*?*?*?*?*?*?*?*?*?*?*?,8.3,7.7,100,101598,521,1401,304,239.5,229.9,154.0,25392,22242,17594,3210,132,4.6,7,4,9999,99999,9,999999999,0.0,999,999,99
3010,2,17,12,0,*?*?*?*?*?*?*?*?*?*?*?*?*?*?*?*?*?*?*?*?*?*?,10.1,7.9,100,101598,556,1400,312,258.4,232.2,166.1,27419,22878,18892,3516,130,4.6,7,4,9999,99999,9,999999999,0.0,999,999,99
3010,2,17,13,0,*?*?*?*?*?*?*?*?*?*?*?*?*?*?*?*?*?*?*?*?*?*?,10.3,7.9,99,101598,537,1399,321,158.6,55.0,137.5,17424,5234,15519,3924,130,5.7,9,5,9999,99999,9,999999999,0.0,999,999,99
3010,2,17,14,0,*?*?*?*?*?*?*?*?*?*?*?*?*?*?*?*?*?*?*?*?*?*?,10.0,8.5,100,101598,466,1400,312,210.2,225.5,135.2,22256,21079,15556,2757,130,3.1,7,4,9999,99999,9,999999999,0.0,999,999,99
3010,2,17,15,0,*?*?*?*?*?*?*?*?*?*?*?*?*?*?*?*?*?*?*?*?*?*?,10.4,8.1,100,101598,347,1401,318,124.0,126.2,92.8,13534,10758,10699,2030,130,4.6,8,4,9999,99999,9,999999999,0.0,999,999,99
3010,2,17,16,0,*?*?*?*?*?*?*?*?*?*?*?*?*?*?*?*?*?*?*?*?*?*?,10.1,8.7,100,101598,188,1400,313,61.8,164.2,39.7,6500,10005,5391,706,130,2.1,7,4,9999,99999,9,999999999,0.0,999,999,99
3010,2,17,17,0,*?*?*?*?*?*?*?*?*?*?*?*?*?*?*?*?*?*?*?*?*?*?,10.2,7.9,99,101598,0,0,324,0.0,0.0,0.0,0,0,0,0,130,3.6,10,5,9999,99999,9,999999999,0.0,999,999,99
3010,2,17,18,0,*?*?*?*?*?*?*?*?*?*?*?*?*?*?*?*?*?*?*?*?*?*?,8.8,8.1,100,101598,0,-0,318,0.0,-0.0,0.0,0,0,0,0,130,3.6,10,5,9999,99999,9,999999999,0.0,999,999,99
3010,2,17,19,0,*?*?*?*?*?*?*?*?*?*?*?*?*?*?*?*?*?*?*?*?*?*?,8.4,8.4,100,101598,0,-0,316,0.0,-0.0,0.0,0,0,0,0,130,3.1,10,5,9999,99999,9,999999999,0.0,999,999,99
3010,2,17,20,0,*?*?*?*?*?*?*?*?*?*?*?*?*?*?*?*?*?*?*?*?*?*?,7.5,7.4,100,101598,0,-0,312,0.0,-0.0,0.0,0,0,0,0,130,4.1,10,5,9999,99999,9,999999999,0.0,999,999,99
3010,2,17,21,0,*?*?*?*?*?*?*?*?*?*?*?*?*?*?*?*?*?*?*?*?*?*?,7.4,6.6,100,101598,0,-0,312,0.0,-0.0,0.0,0,0,0,0,130,3.6,10,5,9999,99999,9,999999999,0.0,999,999,99
3010,2,17,22,0,*?*?*?*?*?*?*?*?*?*?*?*?*?*?*?*?*?*?*?*?*?*?,6.0,5.6,100,101598,0,-0,306,0.0,-0.0,0.0,0,0,0,0,130,2.6,10,5,9999,99999,9,999999999,0.0,999,999,99
3010,2,17,23,0,*?*?*?*?*?*?*?*?*?*?*?*?*?*?*?*?*?*?*?*?*?*?,5.6,5.5,100,101598,0,-0,304,0.0,-0.0,0.0,0,0,0,0,130,3.1,10,5,9999,99999,9,999999999,0.0,999,999,99
3010,2,17,24,0,*?*?*?*?*?*?*?*?*?*?*?*?*?*?*?*?*?*?*?*?*?*?,6.2,6.2,100,101598,0,-0,307,0.0,-0.0,0.0,0,0,0,0,150,7.7,10,5,9999,99999,9,999999999,0.0,999,999,99
3010,2,18,1,0,*?*?*?*?*?*?*?*?*?*?*?*?*?*?*?*?*?*?*?*?*?*?,4.2,1.0,79,101721,0,-0,299,0.0,-0.0,0.0,0,0,0,0,127,6.2,10,5,9999,99999,9,999999999,0.0,999,999,99
3010,2,18,2,0,*?*?*?*?*?*?*?*?*?*?*?*?*?*?*?*?*?*?*?*?*?*?,3.3,-1.3,71,101721,0,-0,295,0.0,-0.0,0.0,0,0,0,0,123,5.7,10,5,9999,99999,9,999999999,0.0,999,999,99
3010,2,18,3,0,*?*?*?*?*?*?*?*?*?*?*?*?*?*?*?*?*?*?*?*?*?*?,3.8,-1.7,66,101721,0,-0,298,0.0,-0.0,0.0,0,0,0,0,120,6.2,10,5,9999,99999,9,999999999,0.0,999,999,99
3010,2,18,4,0,*?*?*?*?*?*?*?*?*?*?*?*?*?*?*?*?*?*?*?*?*?*?,4.0,-1.7,65,101721,0,-0,299,0.0,-0.0,0.0,0,0,0,0,117,5.7,10,5,9999,99999,9,999999999,0.0,999,999,99
3010,2,18,5,0,*?*?*?*?*?*?*?*?*?*?*?*?*?*?*?*?*?*?*?*?*?*?,3.8,-2.2,63,101721,0,-0,298,0.0,-0.0,0.0,0,0,0,0,113,5.7,10,5,9999,99999,9,999999999,0.0,999,999,99
3010,2,18,6,0,*?*?*?*?*?*?*?*?*?*?*?*?*?*?*?*?*?*?*?*?*?*?,3.4,-2.2,65,101721,0,-0,296,0.0,-0.0,0.0,0,0,0,0,110,7.7,10,5,9999,99999,9,999999999,0.0,999,999,99
3010,2,18,7,0,*?*?*?*?*?*?*?*?*?*?*?*?*?*?*?*?*?*?*?*?*?*?,3.0,-1.5,70,101721,0,-0,289,0.0,-0.0,0.0,0,0,0,0,112,4.6,9,5,9999,99999,9,999999999,0.0,999,999,99
3010,2,18,8,0,*?*?*?*?*?*?*?*?*?*?*?*?*?*?*?*?*?*?*?*?*?*?,3.7,-1.7,65,101721,140,1402,297,13.2,0.0,13.2,1591,-0,1592,519,113,4.1,10,5,9999,99999,9,999999999,0.0,999,999,99
3010,2,18,9,0,*?*?*?*?*?*?*?*?*?*?*?*?*?*?*?*?*?*?*?*?*?*?,4.5,-2.7,58,101721,309,1399,301,46.5,0.0,46.5,5426,0,5437,1837,115,4.6,10,5,9999,99999,9,999999999,0.0,999,999,99
3010,2,18,10,0,*?*?*?*?*?*?*?*?*?*?*?*?*?*?*?*?*?*?*?*?*?*?,6.1,-1.5,57,101721,441,1398,308,72.5,0.0,72.5,8479,0,8502,2986,117,4.6,10,5,9999,99999,9,999999999,0.0,999,999,99
3010,2,18,11,0,*?*?*?*?*?*?*?*?*?*?*?*?*?*?*?*?*?*?*?*?*?*?,8.0,-1.5,49,101721,528,1398,310,155.7,54.8,135.0,17098,5205,15231,3836,118,4.6,9,5,9999,99999,9,999999999,0.0,999,999,99
3010,2,18,12,0,*?*?*?*?*?*?*?*?*?*?*?*?*?*?*?*?*?*?*?*?*?*?,8.0,0.2,57,101721,564,1400,310,167.7,55.4,145.4,18425,5316,16404,4200,120,3.6,9,5,9999,99999,9,999999999,0.0,999,999,99
3010,2,18,13,0,*?*?*?*?*?*?*?*?*?*?*?*?*?*?*?*?*?*?*?*?*?*?,8.1,0.2,57,101721,545,1400,311,161.3,55.1,139.8,17718,5259,15779,4005,120,4.6,9,5,9999,99999,9,999999999,0.0,999,999,99
3010,2,18,14,0,*?*?*?*?*?*?*?*?*?*?*?*?*?*?*?*?*?*?*?*?*?*?,7.8,0.8,61,101721,473,1398,310,136.9,53.8,118.7,15029,5000,13400,3294,120,5.2,9,5,9999,99999,9,999999999,0.0,999,999,99
3010,2,18,15,0,*?*?*?*?*?*?*?*?*?*?*?*?*?*?*?*?*?*?*?*?*?*?,8.2,0.6,59,101721,354,1399,311,96.2,50.5,83.4,10551,4377,9432,2210,120,3.6,9,5,9999,99999,9,999999999,0.0,999,999,99
3010,2,18,16,0,*?*?*?*?*?*?*?*?*?*?*?*?*?*?*?*?*?*?*?*?*?*?,7.7,0.4,60,101721,195,1399,309,41.9,40.0,36.3,4665,2652,4335,765,120,4.6,9,5,9999,99999,9,999999999,0.0,999,999,99
3010,2,18,17,0,*?*?*?*?*?*?*?*?*?*?*?*?*?*?*?*?*?*?*?*?*?*?,8.1,0.6,59,101721,7,1351,316,0.0,0.0,0.0,0,0,0,0,120,4.6,10,5,9999,99999,9,999999999,0.0,999,999,99
3010,2,18,18,0,*?*?*?*?*?*?*?*?*?*?*?*?*?*?*?*?*?*?*?*?*?*?,6.6,1.9,71,101721,0,-0,309,0.0,-0.0,0.0,0,0,0,0,120,6.2,10,5,9999,99999,9,999999999,0.0,999,999,99
3010,2,18,19,0,*?*?*?*?*?*?*?*?*?*?*?*?*?*?*?*?*?*?*?*?*?*?,5.4,0.8,72,101721,0,-0,304,0.0,-0.0,0.0,0,0,0,0,118,2.6,10,5,9999,99999,9,999999999,0.0,999,999,99
3010,2,18,20,0,*?*?*?*?*?*?*?*?*?*?*?*?*?*?*?*?*?*?*?*?*?*?,6.0,0.6,68,101721,0,-0,307,0.0,-0.0,0.0,0,0,0,0,117,5.7,10,5,9999,99999,9,999999999,0.0,999,999,99
3010,2,18,21,0,*?*?*?*?*?*?*?*?*?*?*?*?*?*?*?*?*?*?*?*?*?*?,5.5,-0.4,64,101721,0,-0,305,0.0,-0.0,0.0,0,0,0,0,115,7.2,10,5,9999,99999,9,999999999,0.0,999,999,99
3010,2,18,22,0,*?*?*?*?*?*?*?*?*?*?*?*?*?*?*?*?*?*?*?*?*?*?,4.7,-0.4,68,101721,0,-0,301,0.0,-0.0,0.0,0,0,0,0,113,6.2,10,5,9999,99999,9,999999999,0.0,999,999,99
3010,2,18,23,0,*?*?*?*?*?*?*?*?*?*?*?*?*?*?*?*?*?*?*?*?*?*?,4.3,-0.6,69,101721,0,-0,300,0.0,-0.0,0.0,0,0,0,0,112,6.2,10,5,9999,99999,9,999999999,0.0,999,999,99
3010,2,18,24,0,*?*?*?*?*?*?*?*?*?*?*?*?*?*?*?*?*?*?*?*?*?*?,5.3,3.4,87,101721,0,-0,303,0.0,-0.0,0.0,0,0,0,0,130,5.2,10,5,9999,99999,9,999999999,0.0,999,999,99
3010,2,19,1,0,*?*?*?*?*?*?*?*?*?*?*?*?*?*?*?*?*?*?*?*?*?*?,3.7,1.9,88,101890,0,-0,297,0.0,-0.0,0.0,0,0,0,0,105,3.1,10,5,9999,99999,9,999999999,0.0,999,999,99
3010,2,19,2,0,*?*?*?*?*?*?*?*?*?*?*?*?*?*?*?*?*?*?*?*?*?*?,3.2,3.0,98,101890,0,-0,294,0.0,-0.0,0.0,0,0,0,0,100,4.1,10,5,9999,99999,9,999999999,0.0,999,999,99
3010,2,19,3,0,*?*?*?*?*?*?*?*?*?*?*?*?*?*?*?*?*?*?*?*?*?*?,2.6,2.5,99,101890,0,-0,292,0.0,-0.0,0.0,0,0,0,0,95,3.6,10,5,9999,99999,9,999999999,0.0,999,999,99
3010,2,19,4,0,*?*?*?*?*?*?*?*?*?*?*?*?*?*?*?*?*?*?*?*?*?*?,3.3,2.9,96,101890,0,-0,295,0.0,-0.0,0.0,0,0,0,0,90,4.6,10,5,9999,99999,9,999999999,0.0,999,999,99
3010,2,19,5,0,*?*?*?*?*?*?*?*?*?*?*?*?*?*?*?*?*?*?*?*?*?*?,3.9,1.9,86,101890,0,-0,298,0.0,-0.0,0.0,0,0,0,0,85,5.2,10,5,9999,99999,9,999999999,0.0,999,999,99
3010,2,19,6,0,*?*?*?*?*?*?*?*?*?*?*?*?*?*?*?*?*?*?*?*?*?*?,3.5,2.3,91,101890,0,-0,296,0.0,-0.0,0.0,0,0,0,0,80,5.7,10,5,9999,99999,9,999999999,0.0,999,999,99
3010,2,19,7,0,*?*?*?*?*?*?*?*?*?*?*?*?*?*?*?*?*?*?*?*?*?*?,3.9,3.4,95,101890,0,-0,297,0.0,-0.0,0.0,0,0,0,0,85,5.2,10,5,9999,99999,9,999999999,0.0,999,999,99
3010,2,19,8,0,*?*?*?*?*?*?*?*?*?*?*?*?*?*?*?*?*?*?*?*?*?*?,3.3,2.5,93,101890,147,1396,295,14.7,0.0,14.7,1764,-0,1765,576,90,5.7,10,5,9999,99999,9,999999999,0.0,999,999,99
3010,2,19,9,0,*?*?*?*?*?*?*?*?*?*?*?*?*?*?*?*?*?*?*?*?*?*?,3.9,2.5,90,101890,317,1400,293,83.4,49.0,72.3,9156,4113,8194,1895,95,6.7,9,5,9999,99999,9,999999999,0.0,999,999,99
3010,2,19,10,0,*?*?*?*?*?*?*?*?*?*?*?*?*?*?*?*?*?*?*?*?*?*?,6.3,3.0,79,101890,449,1398,308,74.1,0.0,74.1,8664,0,8687,3058,100,6.2,10,5,9999,99999,9,999999999,0.0,999,999,99
3010,2,19,11,0,*?*?*?*?*?*?*?*?*?*?*?*?*?*?*?*?*?*?*?*?*?*?,7.7,3.4,74,101890,536,1398,314,91.2,0.0,91.2,10696,0,10729,3877,105,5.7,10,5,9999,99999,9,999999999,0.0,999,999,99
3010,2,19,12,0,*?*?*?*?*?*?*?*?*?*?*?*?*?*?*?*?*?*?*?*?*?*?,8.8,1.9,61,101890,571,1398,319,98.1,0.0,98.1,11527,0,11563,4222,110,7.2,10,5,9999,99999,9,999999999,0.0,999,999,99
3010,2,19,13,0,*?*?*?*?*?*?*?*?*?*?*?*?*?*?*?*?*?*?*?*?*?*?,8.8,2.3,63,101890,552,1398,319,94.4,0.0,94.4,11081,0,11115,4036,103,7.2,10,5,9999,99999,9,999999999,0.0,999,999,99
3010,2,19,14,0,*?*?*?*?*?*?*?*?*?*?*?*?*?*?*?*?*?*?*?*?*?*?,8.7,1.7,61,101890,481,1399,319,80.3,0.0,80.3,9400,0,9426,3350,97,7.7,10,5,9999,99999,9,999999999,0.0,999,999,99
3010,2,19,15,0,*?*?*?*?*?*?*?*?*?*?*?*?*?*?*?*?*?*?*?*?*?*?,8.9,1.3,59,101890,361,1397,320,56.8,0.0,56.8,6629,0,6644,2278,90,6.7,10,5,9999,99999,9,999999999,0.0,999,999,99
3010,2,19,16,0,*?*?*?*?*?*?*?*?*?*?*?*?*?*?*?*?*?*?*?*?*?*?,8.7,-0.6,52,101890,202,1397,319,25.5,0.0,25.5,3003,0,3007,990,83,4.6,10,5,9999,99999,9,999999999,0.0,999,999,99
3010,2,19,17,0,*?*?*?*?*?*?*?*?*?*?*?*?*?*?*?*?*?*?*?*?*?*?,8.5,1.0,59,101890,14,1381,318,0.0,0.0,0.0,0,0,0,0,77,6.2,10,5,9999,99999,9,999999999,0.0,999,999,99
3010,2,19,18,0,*?*?*?*?*?*?*?*?*?*?*?*?*?*?*?*?*?*?*?*?*?*?,6.8,0.4,63,101890,0,-0,310,0.0,-0.0,0.0,0,0,0,0,70,4.6,10,5,9999,99999,9,999999999,0.0,999,999,99
3010,2,19,19,0,*?*?*?*?*?*?*?*?*?*?*?*?*?*?*?*?*?*?*?*?*?*?,6.5,1.3,69,101890,0,-0,309,0.0,-0.0,0.0,0,0,0,0,60,4.6,10,5,9999,99999,9,999999999,0.0,999,999,99
3010,2,19,20,0,*?*?*?*?*?*?*?*?*?*?*?*?*?*?*?*?*?*?*?*?*?*?,6.4,1.9,72,101890,0,-0,308,0.0,-0.0,0.0,0,0,0,0,50,4.6,10,5,9999,99999,9,999999999,0.0,999,999,99
3010,2,19,21,0,*?*?*?*?*?*?*?*?*?*?*?*?*?*?*?*?*?*?*?*?*?*?,5.2,2.1,80,101890,0,-0,303,0.0,-0.0,0.0,0,0,0,0,40,6.2,10,5,9999,99999,9,999999999,0.0,999,999,99
3010,2,19,22,0,*?*?*?*?*?*?*?*?*?*?*?*?*?*?*?*?*?*?*?*?*?*?,4.9,2.5,83,101890,0,-0,302,0.0,-0.0,0.0,0,0,0,0,30,5.7,10,5,9999,99999,9,999999999,0.0,999,999,99
3010,2,19,23,0,*?*?*?*?*?*?*?*?*?*?*?*?*?*?*?*?*?*?*?*?*?*?,5.9,3.2,83,101890,0,-0,306,0.0,-0.0,0.0,0,0,0,0,20,6.2,10,5,9999,99999,9,999999999,0.0,999,999,99
3010,2,19,24,0,*?*?*?*?*?*?*?*?*?*?*?*?*?*?*?*?*?*?*?*?*?*?,4.0,0.6,79,101890,0,-0,298,0.0,-0.0,0.0,0,0,0,0,110,5.2,10,5,9999,99999,9,999999999,0.0,999,999,99
3010,2,20,1,0,*?*?*?*?*?*?*?*?*?*?*?*?*?*?*?*?*?*?*?*?*?*?,7.5,5.9,91,102039,0,-0,313,0.0,-0.0,0.0,0,0,0,0,28,5.2,10,5,9999,99999,9,999999999,0.0,999,999,99
3010,2,20,2,0,*?*?*?*?*?*?*?*?*?*?*?*?*?*?*?*?*?*?*?*?*?*?,8.0,7.0,95,102039,0,-0,315,0.0,-0.0,0.0,0,0,0,0,47,4.6,10,5,9999,99999,9,999999999,0.0,999,999,99
3010,2,20,3,0,*?*?*?*?*?*?*?*?*?*?*?*?*?*?*?*?*?*?*?*?*?*?,7.3,6.7,98,102039,0,-0,312,0.0,-0.0,0.0,0,0,0,0,65,3.6,10,5,9999,99999,9,999999999,0.0,999,999,99
3010,2,20,4,0,*?*?*?*?*?*?*?*?*?*?*?*?*?*?*?*?*?*?*?*?*?*?,7.6,7.6,100,102039,0,-0,313,0.0,-0.0,0.0,0,0,0,0,83,3.6,10,5,9999,99999,9,999999999,0.0,999,999,99
3010,2,20,5,0,*?*?*?*?*?*?*?*?*?*?*?*?*?*?*?*?*?*?*?*?*?*?,7.5,7.4,100,102039,0,-0,312,0.0,-0.0,0.0,0,0,0,0,102,4.6,10,5,9999,99999,9,999999999,0.1,999,999,99
3010,2,20,6,0,*?*?*?*?*?*?*?*?*?*?*?*?*?*?*?*?*?*?*?*?*?*?,7.6,7.6,100,102039,0,-0,313,0.0,-0.0,0.0,0,0,0,0,120,3.6,10,5,9999,99999,9,999999999,0.0,999,999,99
3010,2,20,7,0,*?*?*?*?*?*?*?*?*?*?*?*?*?*?*?*?*?*?*?*?*?*?,7.3,7.3,100,102039,0,-0,311,0.0,-0.0,0.0,0,0,0,0,118,4.6,10,5,9999,99999,9,999999999,0.2,999,999,99
3010,2,20,8,0,*?*?*?*?*?*?*?*?*?*?*?*?*?*?*?*?*?*?*?*?*?*?,6.9,7.0,100,102039,155,1398,306,28.3,33.9,24.5,3182,1992,2974,512,117,5.2,9,5,9999,99999,9,999999999,0.7,999,999,99
3010,2,20,9,0,*?*?*?*?*?*?*?*?*?*?*?*?*?*?*?*?*?*?*?*?*?*?,7.4,7.4,100,102039,324,1396,308,86.1,49.4,74.7,9453,4171,8457,1960,115,7.2,9,5,9999,99999,9,999999999,0.1,999,999,99
3010,2,20,10,0,*?*?*?*?*?*?*?*?*?*?*?*?*?*?*?*?*?*?*?*?*?*?,7.8,7.7,100,102039,457,1398,310,131.5,53.5,114.0,14433,4933,12872,3142,113,5.7,9,5,9999,99999,9,999999999,0.0,999,999,99
3010,2,20,11,0,*?*?*?*?*?*?*?*?*?*?*?*?*?*?*?*?*?*?*?*?*?*?,8.9,8.3,97,102039,544,1398,315,161.1,55.1,139.7,17701,5257,15763,3999,112,5.7,9,5,9999,99999,9,999999999,0.0,999,999,99
3010,2,20,12,0,*?*?*?*?*?*?*?*?*?*?*?*?*?*?*?*?*?*?*?*?*?*?,9.7,7.9,89,102039,579,1398,318,173.1,55.6,150.1,19025,5362,16933,4367,110,7.2,9,5,9999,99999,9,999999999,0.0,999,999,99
3010,2,20,13,0,*?*?*?*?*?*?*?*?*?*?*?*?*?*?*?*?*?*?*?*?*?*?,9.6,7.9,90,102039,560,1398,322,95.9,0.0,95.9,11267,0,11302,4113,112,7.2,10,5,9999,99999,9,999999999,0.0,999,999,99
3010,2,20,14,0,*?*?*?*?*?*?*?*?*?*?*?*?*?*?*?*?*?*?*?*?*?*?,9.5,7.6,89,102039,488,1397,321,81.8,0.0,81.8,9578,0,9606,3422,113,7.7,10,5,9999,99999,9,999999999,0.0,999,999,99
3010,2,20,15,0,*?*?*?*?*?*?*?*?*?*?*?*?*?*?*?*?*?*?*?*?*?*?,9.8,7.9,89,102039,369,1399,323,58.3,0.0,58.3,6802,0,6818,2343,115,7.2,10,5,9999,99999,9,999999999,0.0,999,999,99
3010,2,20,16,0,*?*?*?*?*?*?*?*?*?*?*?*?*?*?*?*?*?*?*?*?*?*?,9.7,7.9,90,102039,209,1396,322,26.9,0.0,26.9,3166,0,3171,1045,117,7.2,10,5,9999,99999,9,999999999,0.0,999,999,99
3010,2,20,17,0,*?*?*?*?*?*?*?*?*?*?*?*?*?*?*?*?*?*?*?*?*?*?,9.7,8.1,92,102039,21,1390,322,0.0,0.0,0.0,0,0,0,0,118,8.2,10,5,9999,99999,9,999999999,0.0,999,999,99
3010,2,20,18,0,*?*?*?*?*?*?*?*?*?*?*?*?*?*?*?*?*?*?*?*?*?*?,9.8,8.3,91,102039,0,-0,323,0.0,-0.0,0.0,0,0,0,0,120,6.7,10,5,9999,99999,9,999999999,0.0,999,999,99
3010,2,20,19,0,*?*?*?*?*?*?*?*?*?*?*?*?*?*?*?*?*?*?*?*?*?*?,8.3,7.7,97,102039,0,-0,316,0.0,-0.0,0.0,0,0,0,0,120,6.7,10,5,9999,99999,9,999999999,0.0,999,999,99
3010,2,20,20,0,*?*?*?*?*?*?*?*?*?*?*?*?*?*?*?*?*?*?*?*?*?*?,8.5,7.0,91,102039,0,-0,317,0.0,-0.0,0.0,0,0,0,0,120,6.2,10,5,9999,99999,9,999999999,0.2,999,999,99
3010,2,20,21,0,*?*?*?*?*?*?*?*?*?*?*?*?*?*?*?*?*?*?*?*?*?*?,8.6,5.9,85,102039,0,-0,318,0.0,-0.0,0.0,0,0,0,0,120,6.2,10,5,9999,99999,9,999999999,0.3,999,999,99
3010,2,20,22,0,*?*?*?*?*?*?*?*?*?*?*?*?*?*?*?*?*?*?*?*?*?*?,7.8,6.6,94,102039,0,-0,314,0.0,-0.0,0.0,0,0,0,0,120,4.6,10,5,9999,99999,9,999999999,0.0,999,999,99
3010,2,20,23,0,*?*?*?*?*?*?*?*?*?*?*?*?*?*?*?*?*?*?*?*?*?*?,8.6,6.9,90,102039,0,-0,317,0.0,-0.0,0.0,0,0,0,0,120,6.7,10,5,9999,99999,9,999999999,0.0,999,999,99
3010,2,20,24,0,*?*?*?*?*?*?*?*?*?*?*?*?*?*?*?*?*?*?*?*?*?*?,6.9,4.6,87,102039,0,-0,310,0.0,-0.0,0.0,0,0,0,0,10,4.6,10,5,9999,99999,9,999999999,0.0,999,999,99
3010,2,21,1,0,*?*?*?*?*?*?*?*?*?*?*?*?*?*?*?*?*?*?*?*?*?*?,10.7,8.7,86,102294,0,-0,327,0.0,-0.0,0.0,0,0,0,0,120,4.6,10,5,9999,99999,9,999999999,0.0,999,999,99
3010,2,21,2,0,*?*?*?*?*?*?*?*?*?*?*?*?*?*?*?*?*?*?*?*?*?*?,11.5,9.4,87,102294,0,-0,330,0.0,-0.0,0.0,0,0,0,0,120,4.6,10,5,9999,99999,9,999999999,0.0,999,999,99
3010,2,21,3,0,*?*?*?*?*?*?*?*?*?*?*?*?*?*?*?*?*?*?*?*?*?*?,10.9,9.4,90,102294,0,-0,327,0.0,-0.0,0.0,0,0,0,0,120,5.7,10,5,9999,99999,9,999999999,0.0,999,999,99
3010,2,21,4,0,*?*?*?*?*?*?*?*?*?*?*?*?*?*?*?*?*?*?*?*?*?*?,10.0,8.5,90,102294,0,-0,323,0.0,-0.0,0.0,0,0,0,0,120,7.2,10,5,9999,99999,9,999999999,0.0,999,999,99
3010,2,21,5,0,*?*?*?*?*?*?*?*?*?*?*?*?*?*?*?*?*?*?*?*?*?*?,9.7,9.1,95,102294,0,-0,322,0.0,-0.0,0.0,0,0,0,0,120,7.2,10,5,9999,99999,9,999999999,0.0,999,999,99
3010,2,21,6,0,*?*?*?*?*?*?*?*?*?*?*?*?*?*?*?*?*?*?*?*?*?*?,9.3,9.3,99,102294,0,-0,320,0.0,-0.0,0.0,0,0,0,0,120,6.2,10,5,9999,99999,9,999999999,0.1,999,999,99
3010,2,21,7,0,*?*?*?*?*?*?*?*?*?*?*?*?*?*?*?*?*?*?*?*?*?*?,9.7,9.7,99,102294,0,-0,322,0.0,-0.0,0.0,0,0,0,0,122,8.8,10,5,9999,99999,9,999999999,0.0,999,999,99
3010,2,21,8,0,*?*?*?*?*?*?*?*?*?*?*?*?*?*?*?*?*?*?*?*?*?*?,9.9,9.3,95,102294,163,1399,319,30.9,35.3,26.8,3473,2142,3239,561,123,7.2,9,5,9999,99999,9,999999999,0.0,999,999,99
3010,2,21,9,0,*?*?*?*?*?*?*?*?*?*?*?*?*?*?*?*?*?*?*?*?*?*?,10.9,9.8,92,102294,332,1396,314,154.4,290.8,85.2,15974,23455,10906,1578,125,6.7,6,3,9999,99999,9,999999999,0.0,999,999,99
3010,2,21,10,0,*?*?*?*?*?*?*?*?*?*?*?*?*?*?*?*?*?*?*?*?*?*?,13.5,10.4,81,102294,465,1398,319,258.0,456.0,106.3,27179,41620,13648,2001,127,7.2,4,2,9999,99999,9,999999999,0.0,999,999,99
3010,2,21,11,0,*?*?*?*?*?*?*?*?*?*?*?*?*?*?*?*?*?*?*?*?*?*?,14.5,10.1,74,102294,552,1398,334,256.6,232.0,165.0,27233,22782,18797,3489,128,5.7,7,4,9999,99999,9,999999999,0.3,999,999,99
3010,2,21,12,0,*?*?*?*?*?*?*?*?*?*?*?*?*?*?*?*?*?*?*?*?*?*?,15.9,9.9,67,102294,587,1398,340,275.4,234.1,177.1,29257,23360,20075,3803,130,6.2,7,4,9999,99999,9,999999999,0.2,999,999,99
3010,2,21,13,0,*?*?*?*?*?*?*?*?*?*?*?*?*?*?*?*?*?*?*?*?*?*?,15.7,9.4,66,102294,568,1398,350,97.5,0.0,97.5,11453,0,11489,4191,128,6.7,10,5,9999,99999,9,999999999,0.1,999,999,99
3010,2,21,14,0,*?*?*?*?*?*?*?*?*?*?*?*?*?*?*?*?*?*?*?*?*?*?,15.7,8.5,62,102294,496,1398,346,144.8,54.3,125.5,15897,5091,14168,3518,127,5.7,9,5,9999,99999,9,999999999,0.0,999,999,99
3010,2,21,15,0,*?*?*?*?*?*?*?*?*?*?*?*?*?*?*?*?*?*?*?*?*?*?,16.0,8.4,60,102294,376,1397,344,137.6,128.8,102.9,14995,11316,11828,2269,125,5.7,8,4,9999,99999,9,999999999,0.0,999,999,99
3010,2,21,16,0,*?*?*?*?*?*?*?*?*?*?*?*?*?*?*?*?*?*?*?*?*?*?,15.9,8.0,59,102294,216,1395,347,49.3,42.3,42.7,5468,2955,5071,905,123,5.2,9,5,9999,99999,9,999999999,0.0,999,999,99
3010,2,21,17,0,*?*?*?*?*?*?*?*?*?*?*?*?*?*?*?*?*?*?*?*?*?*?,15.8,7.7,58,102294,28,1393,351,0.0,0.0,0.0,0,0,0,0,122,6.7,10,5,9999,99999,9,999999999,0.0,999,999,99
3010,2,21,18,0,*?*?*?*?*?*?*?*?*?*?*?*?*?*?*?*?*?*?*?*?*?*?,14.4,8.9,69,102294,0,-0,344,0.0,-0.0,0.0,0,0,0,0,120,4.6,10,5,9999,99999,9,999999999,0.0,999,999,99
3010,2,21,19,0,*?*?*?*?*?*?*?*?*?*?*?*?*?*?*?*?*?*?*?*?*?*?,13.1,10.3,82,102294,0,-0,337,0.0,-0.0,0.0,0,0,0,0,118,5.7,10,5,9999,99999,9,999999999,0.0,999,999,99
3010,2,21,20,0,*?*?*?*?*?*?*?*?*?*?*?*?*?*?*?*?*?*?*?*?*?*?,12.4,10.5,88,102294,0,-0,334,0.0,-0.0,0.0,0,0,0,0,117,6.2,10,5,9999,99999,9,999999999,0.7,999,999,99
3010,2,21,21,0,*?*?*?*?*?*?*?*?*?*?*?*?*?*?*?*?*?*?*?*?*?*?,12.2,10.4,88,102294,0,-0,333,0.0,-0.0,0.0,0,0,0,0,115,6.2,10,5,9999,99999,9,999999999,0.8,999,999,99
3010,2,21,22,0,*?*?*?*?*?*?*?*?*?*?*?*?*?*?*?*?*?*?*?*?*?*?,12.9,9.9,81,102294,0,-0,337,0.0,-0.0,0.0,0,0,0,0,113,6.7,10,5,9999,99999,9,999999999,0.2,999,999,99
3010,2,21,23,0,*?*?*?*?*?*?*?*?*?*?*?*?*?*?*?*?*?*?*?*?*?*?,12.1,9.8,85,102294,0,-0,333,0.0,-0.0,0.0,0,0,0,0,112,5.7,10,5,9999,99999,9,999999999,0.0,999,999,99
3010,2,21,24,0,*?*?*?*?*?*?*?*?*?*?*?*?*?*?*?*?*?*?*?*?*?*?,9.5,7.9,89,102294,0,-0,321,0.0,-0.0,0.0,0,0,0,0,120,5.2,10,5,9999,99999,9,999999999,0.0,999,999,99
3010,2,22,1,0,*?*?*?*?*?*?*?*?*?*?*?*?*?*?*?*?*?*?*?*?*?*?,11.3,8.0,79,102432,0,-0,329,0.0,-0.0,0.0,0,0,0,0,108,4.1,10,5,9999,99999,9,999999999,0.1,999,999,99
3010,2,22,2,0,*?*?*?*?*?*?*?*?*?*?*?*?*?*?*?*?*?*?*?*?*?*?,11.4,7.1,74,102432,0,-0,330,0.0,-0.0,0.0,0,0,0,0,107,4.6,10,5,9999,99999,9,999999999,0.0,999,999,99
3010,2,22,3,0,*?*?*?*?*?*?*?*?*?*?*?*?*?*?*?*?*?*?*?*?*?*?,10.4,7.1,80,102432,0,-0,325,0.0,-0.0,0.0,0,0,0,0,105,5.2,10,5,9999,99999,9,999999999,0.6,999,999,99
3010,2,22,4,0,*?*?*?*?*?*?*?*?*?*?*?*?*?*?*?*?*?*?*?*?*?*?,10.8,7.6,79,102432,0,-0,327,0.0,-0.0,0.0,0,0,0,0,103,4.6,10,5,9999,99999,9,999999999,0.0,999,999,99
3010,2,22,5,0,*?*?*?*?*?*?*?*?*?*?*?*?*?*?*?*?*?*?*?*?*?*?,10.2,7.3,81,102432,0,-0,325,0.0,-0.0,0.0,0,0,0,0,102,5.2,10,5,9999,99999,9,999999999,0.0,999,999,99
3010,2,22,6,0,*?*?*?*?*?*?*?*?*?*?*?*?*?*?*?*?*?*?*?*?*?*?,9.6,6.9,82,102432,0,-0,302,0.0,-0.0,0.0,0,0,0,0,100,5.2,5,3,9999,99999,9,999999999,0.0,999,999,99
3010,2,22,7,0,*?*?*?*?*?*?*?*?*?*?*?*?*?*?*?*?*?*?*?*?*?*?,10.2,7.1,80,102432,0,-0,284,0.0,-0.0,0.0,0,0,0,0,102,3.6,0,0,9999,99999,9,999999999,0.1,999,999,99
3010,2,22,8,0,*?*?*?*?*?*?*?*?*?*?*?*?*?*?*?*?*?*?*?*?*?*?,10.8,7.1,77,102432,171,1400,287,66.8,382.8,20.0,6966,25961,3332,431,103,4.6,0,0,9999,99999,9,999999999,0.0,999,999,99
3010,2,22,9,0,*?*?*?*?*?*?*?*?*?*?*?*?*?*?*?*?*?*?*?*?*?*?,12.1,8.4,77,102432,340,1396,295,181.9,522.8,54.6,18887,43296,8230,1020,105,6.7,0,0,9999,99999,9,999999999,0.0,999,999,99
3010,2,22,10,0,*?*?*?*?*?*?*?*?*?*?*?*?*?*?*?*?*?*?*?*?*?*?,13.3,10.1,80,102432,473,1397,304,271.9,562.3,81.6,28229,51288,11836,1556,107,6.2,0,0,9999,99999,9,999999999,0.0,999,999,99
3010,2,22,11,0,*?*?*?*?*?*?*?*?*?*?*?*?*?*?*?*?*?*?*?*?*?*?,15.3,9.4,68,102432,560,1398,311,330.8,578.0,99.2,34393,54740,14093,1946,108,6.2,0,0,9999,99999,9,999999999,0.0,999,999,99
3010,2,22,12,0,*?*?*?*?*?*?*?*?*?*?*?*?*?*?*?*?*?*?*?*?*?*?,16.5,9.6,63,102432,595,1398,317,354.5,583.0,106.4,36889,55852,14978,2115,110,6.2,0,0,9999,99999,9,999999999,0.0,999,999,99
3010,2,22,13,0,*?*?*?*?*?*?*?*?*?*?*?*?*?*?*?*?*?*?*?*?*?*?,16.4,9.6,63,102432,575,1396,316,341.5,580.3,102.5,35513,55254,14489,2021,108,6.7,0,0,9999,99999,9,999999999,0.0,999,999,99
3010,2,22,14,0,*?*?*?*?*?*?*?*?*?*?*?*?*?*?*?*?*?*?*?*?*?*?,16.6,9.6,62,102432,503,1396,317,292.6,568.4,87.8,30385,52623,12635,1688,107,8.2,0,0,9999,99999,9,999999999,0.0,999,999,99
3010,2,22,15,0,*?*?*?*?*?*?*?*?*?*?*?*?*?*?*?*?*?*?*?*?*?*?,16.5,9.6,63,102432,383,1396,317,211.2,538.6,63.3,21913,46348,9423,1188,105,10.3,0,0,9999,99999,9,999999999,0.0,999,999,99
3010,2,22,16,0,*?*?*?*?*?*?*?*?*?*?*?*?*?*?*?*?*?*?*?*?*?*?,16.5,9.8,64,102432,224,1399,317,102.8,449.3,30.8,10520,33151,4984,612,103,8.2,0,0,9999,99999,9,999999999,0.0,999,999,99
3010,2,22,17,0,*?*?*?*?*?*?*?*?*?*?*?*?*?*?*?*?*?*?*?*?*?*?,16.5,10.1,65,102432,35,1395,350,0.0,0.0,0.0,0,0,0,0,102,9.8,9,5,9999,99999,9,999999999,0.0,999,999,99
3010,2,22,18,0,*?*?*?*?*?*?*?*?*?*?*?*?*?*?*?*?*?*?*?*?*?*?,14.7,9.9,72,102432,0,-0,345,0.0,-0.0,0.0,0,0,0,0,100,9.3,10,5,9999,99999,9,999999999,0.0,999,999,99
3010,2,22,19,0,*?*?*?*?*?*?*?*?*?*?*?*?*?*?*?*?*?*?*?*?*?*?,13.2,10.1,80,102432,0,-0,338,0.0,-0.0,0.0,0,0,0,0,87,8.8,10,5,9999,99999,9,999999999,0.0,999,999,99
3010,2,22,20,0,*?*?*?*?*?*?*?*?*?*?*?*?*?*?*?*?*?*?*?*?*?*?,13.1,10.8,85,102432,0,-0,337,0.0,-0.0,0.0,0,0,0,0,73,8.2,10,5,9999,99999,9,999999999,0.0,999,999,99
3010,2,22,21,0,*?*?*?*?*?*?*?*?*?*?*?*?*?*?*?*?*?*?*?*?*?*?,12.8,11.0,88,102432,0,-0,336,0.0,-0.0,0.0,0,0,0,0,60,6.2,10,5,9999,99999,9,999999999,0.0,999,999,99
3010,2,22,22,0,*?*?*?*?*?*?*?*?*?*?*?*?*?*?*?*?*?*?*?*?*?*?,12.4,11.0,90,102432,0,-0,334,0.0,-0.0,0.0,0,0,0,0,47,7.2,10,5,9999,99999,9,999999999,0.0,999,999,99
3010,2,22,23,0,*?*?*?*?*?*?*?*?*?*?*?*?*?*?*?*?*?*?*?*?*?*?,11.7,10.5,91,102432,0,-0,331,0.0,-0.0,0.0,0,0,0,0,33,6.2,10,5,9999,99999,9,999999999,0.0,999,999,99
3010,2,22,24,0,*?*?*?*?*?*?*?*?*?*?*?*?*?*?*?*?*?*?*?*?*?*?,11.4,8.9,84,102432,0,-0,330,0.0,-0.0,0.0,0,0,0,0,110,3.1,10,5,9999,99999,9,999999999,0.0,999,999,99
3010,2,23,1,0,*?*?*?*?*?*?*?*?*?*?*?*?*?*?*?*?*?*?*?*?*?*?,10.5,8.9,88,102624,0,-0,326,0.0,-0.0,0.0,0,0,0,0,75,7.7,10,5,9999,99999,9,999999999,0.1,999,999,99
3010,2,23,2,0,*?*?*?*?*?*?*?*?*?*?*?*?*?*?*?*?*?*?*?*?*?*?,10.1,8.1,86,102624,0,-0,324,0.0,-0.0,0.0,0,0,0,0,130,5.7,10,5,9999,99999,9,999999999,0.0,999,999,99
3010,2,23,3,0,*?*?*?*?*?*?*?*?*?*?*?*?*?*?*?*?*?*?*?*?*?*?,10.0,8.1,87,102624,0,-0,323,0.0,-0.0,0.0,0,0,0,0,185,6.7,10,5,9999,99999,9,999999999,0.0,999,999,99
3010,2,23,4,0,*?*?*?*?*?*?*?*?*?*?*?*?*?*?*?*?*?*?*?*?*?*?,9.7,7.9,87,102624,0,-0,322,0.0,-0.0,0.0,0,0,0,0,240,6.7,10,5,9999,99999,9,999999999,0.0,999,999,99
3010,2,23,5,0,*?*?*?*?*?*?*?*?*?*?*?*?*?*?*?*?*?*?*?*?*?*?,9.1,7.4,87,102624,0,-0,320,0.0,-0.0,0.0,0,0,0,0,295,6.2,10,5,9999,99999,9,999999999,0.0,999,999,99
3010,2,23,6,0,*?*?*?*?*?*?*?*?*?*?*?*?*?*?*?*?*?*?*?*?*?*?,9.9,8.1,87,102624,0,-0,323,0.0,-0.0,0.0,0,0,0,0,350,6.2,10,5,9999,99999,9,999999999,0.4,999,999,99
3010,2,23,7,0,*?*?*?*?*?*?*?*?*?*?*?*?*?*?*?*?*?*?*?*?*?*?,9.2,7.3,86,102624,0,-0,312,0.0,-0.0,0.0,0,0,0,0,347,5.7,8,4,9999,99999,9,999999999,0.0,999,999,99
3010,2,23,8,0,*?*?*?*?*?*?*?*?*?*?*?*?*?*?*?*?*?*?*?*?*?*?,8.6,7.4,91,102624,179,1400,302,63.2,221.4,34.9,6706,13143,4811,614,343,5.7,6,3,9999,99999,9,999999999,0.0,999,999,99
3010,2,23,9,0,*?*?*?*?*?*?*?*?*?*?*?*?*?*?*?*?*?*?*?*?*?*?,10.5,7.3,79,102624,348,1396,318,125.1,126.4,93.6,13642,10802,10783,2048,340,6.7,8,4,9999,99999,9,999999999,0.0,999,999,99
3010,2,23,10,0,*?*?*?*?*?*?*?*?*?*?*?*?*?*?*?*?*?*?*?*?*?*?,12.5,8.4,75,102624,481,1397,320,242.8,315.8,134.0,25805,29871,15474,2723,337,5.7,6,3,9999,99999,9,999999999,0.0,999,999,99
3010,2,23,11,0,*?*?*?*?*?*?*?*?*?*?*?*?*?*?*?*?*?*?*?*?*?*?,14.4,8.9,69,102624,568,1397,321,325.8,471.2,134.2,34355,45344,16890,2630,333,5.7,4,2,9999,99999,9,999999999,0.0,999,999,99
3010,2,23,12,0,*?*?*?*?*?*?*?*?*?*?*?*?*?*?*?*?*?*?*?*?*?*?,15.9,8.3,59,102624,602,1395,331,335.8,408.6,159.5,35051,39765,19546,3217,330,6.2,5,3,9999,99999,9,999999999,0.0,999,999,99
3010,2,23,13,0,*?*?*?*?*?*?*?*?*?*?*?*?*?*?*?*?*?*?*?*?*?*?,15.8,8.0,58,102624,583,1396,330,323.6,406.8,153.7,33760,39312,18902,3070,330,5.7,5,3,9999,99999,9,999999999,0.0,999,999,99
3010,2,23,14,0,*?*?*?*?*?*?*?*?*?*?*?*?*?*?*?*?*?*?*?*?*?*?,15.9,8.7,61,102624,511,1397,343,198.8,136.9,148.7,21665,13196,16930,3422,330,6.2,8,4,9999,99999,9,999999999,0.0,999,999,99
3010,2,23,15,0,*?*?*?*?*?*?*?*?*?*?*?*?*?*?*?*?*?*?*?*?*?*?,15.7,8.5,62,102624,391,1397,342,144.4,130.0,108.0,15733,11575,12397,2392,330,5.7,8,4,9999,99999,9,999999999,0.0,999,999,99
3010,2,23,16,0,*?*?*?*?*?*?*?*?*?*?*?*?*?*?*?*?*?*?*?*?*?*?,15.8,9.4,65,102624,231,1398,343,71.9,109.6,53.8,7655,7379,6496,988,330,4.6,8,4,9999,99999,9,999999999,0.0,999,999,99
3010,2,23,17,0,*?*?*?*?*?*?*?*?*?*?*?*?*?*?*?*?*?*?*?*?*?*?,14.8,8.8,66,102624,42,1395,346,0.0,0.0,0.0,0,0,0,0,330,5.2,10,5,9999,99999,9,999999999,0.0,999,999,99
3010,2,23,18,0,*?*?*?*?*?*?*?*?*?*?*?*?*?*?*?*?*?*?*?*?*?*?,14.3,9.2,70,102624,0,-0,343,0.0,-0.0,0.0,0,0,0,0,330,4.6,10,5,9999,99999,9,999999999,0.0,999,999,99
3010,2,23,19,0,*?*?*?*?*?*?*?*?*?*?*?*?*?*?*?*?*?*?*?*?*?*?,12.7,8.9,77,102624,0,-0,336,0.0,-0.0,0.0,0,0,0,0,287,4.1,10,5,9999,99999,9,999999999,0.0,999,999,99
3010,2,23,20,0,*?*?*?*?*?*?*?*?*?*?*?*?*?*?*?*?*?*?*?*?*?*?,12.2,8.7,77,102624,0,-0,334,0.0,-0.0,0.0,0,0,0,0,243,4.1,10,5,9999,99999,9,999999999,0.0,999,999,99
3010,2,23,21,0,*?*?*?*?*?*?*?*?*?*?*?*?*?*?*?*?*?*?*?*?*?*?,12.7,9.2,78,102624,0,-0,336,0.0,-0.0,0.0,0,0,0,0,200,3.6,10,5,9999,99999,9,999999999,0.0,999,999,99
3010,2,23,22,0,*?*?*?*?*?*?*?*?*?*?*?*?*?*?*?*?*?*?*?*?*?*?,11.4,10.2,91,102624,0,-0,329,0.0,-0.0,0.0,0,0,0,0,157,3.6,10,5,9999,99999,9,999999999,0.0,999,999,99
3010,2,23,23,0,*?*?*?*?*?*?*?*?*?*?*?*?*?*?*?*?*?*?*?*?*?*?,10.1,9.9,98,102624,0,-0,324,0.0,-0.0,0.0,0,0,0,0,113,4.1,10,5,9999,99999,9,999999999,0.0,999,999,99
3010,2,23,24,0,*?*?*?*?*?*?*?*?*?*?*?*?*?*?*?*?*?*?*?*?*?*?,11.0,9.7,90,102624,0,-0,328,0.0,-0.0,0.0,0,0,0,0,20,7.7,10,5,9999,99999,9,999999999,0.0,999,999,99
3010,2,24,1,0,*?*?*?*?*?*?*?*?*?*?*?*?*?*?*?*?*?*?*?*?*?*?,7.6,7.6,100,103035,0,-0,313,0.0,-0.0,0.0,0,0,0,0,70,2.6,10,5,9999,99999,9,999999999,0.0,999,999,99
3010,2,24,2,0,*?*?*?*?*?*?*?*?*?*?*?*?*?*?*?*?*?*?*?*?*?*?,6.4,6.4,100,103035,0,-0,308,0.0,-0.0,0.0,0,0,0,0,70,2.6,10,5,9999,99999,9,999999999,0.0,999,999,99
3010,2,24,3,0,*?*?*?*?*?*?*?*?*?*?*?*?*?*?*?*?*?*?*?*?*?*?,5.7,5.8,100,103035,0,-0,305,0.0,-0.0,0.0,0,0,0,0,70,2.6,10,5,9999,99999,9,999999999,0.0,999,999,99
3010,2,24,4,0,*?*?*?*?*?*?*?*?*?*?*?*?*?*?*?*?*?*?*?*?*?*?,5.9,5.8,100,103035,0,-0,306,0.0,-0.0,0.0,0,0,0,0,70,3.1,10,5,9999,99999,9,999999999,0.0,999,999,99
3010,2,24,5,0,*?*?*?*?*?*?*?*?*?*?*?*?*?*?*?*?*?*?*?*?*?*?,6.3,6.4,100,103035,0,-0,307,0.0,-0.0,0.0,0,0,0,0,70,2.6,10,5,9999,99999,9,999999999,0.0,999,999,99
3010,2,24,6,0,*?*?*?*?*?*?*?*?*?*?*?*?*?*?*?*?*?*?*?*?*?*?,5.9,5.9,100,103035,0,-0,306,0.0,-0.0,0.0,0,0,0,0,70,3.6,10,5,9999,99999,9,999999999,0.0,999,999,99
3010,2,24,7,0,*?*?*?*?*?*?*?*?*?*?*?*?*?*?*?*?*?*?*?*?*?*?,5.3,5.3,100,103035,0,-0,303,0.0,-0.0,0.0,0,0,0,0,67,3.6,10,5,9999,99999,9,999999999,0.0,999,999,99
3010,2,24,8,0,*?*?*?*?*?*?*?*?*?*?*?*?*?*?*?*?*?*?*?*?*?*?,4.8,4.8,100,103035,187,1399,284,68.0,227.9,37.5,7193,13862,5141,663,63,4.6,6,3,9999,99999,9,999999999,0.0,999,999,99
3010,2,24,9,0,*?*?*?*?*?*?*?*?*?*?*?*?*?*?*?*?*?*?*?*?*?*?,6.9,6.9,100,103035,356,1395,271,192.9,529.2,57.9,20028,44508,8682,1083,60,4.1,0,0,9999,99999,9,999999999,0.0,999,999,99
3010,2,24,10,0,*?*?*?*?*?*?*?*?*?*?*?*?*?*?*?*?*?*?*?*?*?*?,9.0,7.4,94,103035,489,1396,280,283.1,565.7,84.9,29389,52025,12267,1627,57,7.2,0,0,9999,99999,9,999999999,0.0,999,999,99
3010,2,24,11,0,*?*?*?*?*?*?*?*?*?*?*?*?*?*?*?*?*?*?*?*?*?*?,11.2,7.4,81,103035,575,1394,301,337.9,521.9,122.6,36024,50461,15715,2386,53,5.7,3,2,9999,99999,9,999999999,0.0,999,999,99
3010,2,24,12,0,*?*?*?*?*?*?*?*?*?*?*?*?*?*?*?*?*?*?*?*?*?*?,13.2,6.7,68,103035,610,1395,296,365.5,585.2,109.7,38041,56315,15377,2196,50,5.7,0,0,9999,99999,9,999999999,0.0,999,999,99
3010,2,24,13,0,*?*?*?*?*?*?*?*?*?*?*?*?*?*?*?*?*?*?*?*?*?*?,13.1,6.2,66,103035,591,1396,294,352.3,582.6,105.7,36648,55748,14891,2098,47,6.7,0,0,9999,99999,9,999999999,0.0,999,999,99
3010,2,24,14,0,*?*?*?*?*?*?*?*?*?*?*?*?*?*?*?*?*?*?*?*?*?*?,13.1,5.1,61,103035,518,1395,306,299.5,513.7,108.7,31907,48427,14079,2064,43,6.7,3,2,9999,99999,9,999999999,0.0,999,999,99
3010,2,24,15,0,*?*?*?*?*?*?*?*?*?*?*?*?*?*?*?*?*?*?*?*?*?*?,13.3,5.6,62,103035,398,1396,321,193.7,304.3,106.9,20556,26896,12493,2104,40,7.7,6,3,9999,99999,9,999999999,0.0,999,999,99
3010,2,24,16,0,*?*?*?*?*?*?*?*?*?*?*?*?*?*?*?*?*?*?*?*?*?*?,13.2,5.3,61,103035,238,1396,306,111.3,415.8,40.4,11473,29890,6153,738,37,7.2,3,2,9999,99999,9,999999999,0.0,999,999,99
3010,2,24,17,0,*?*?*?*?*?*?*?*?*?*?*?*?*?*?*?*?*?*?*?*?*?*?,13.1,4.5,58,103035,49,1395,334,0.0,0.0,0.0,0,0,0,0,33,6.2,9,5,9999,99999,9,999999999,0.0,999,999,99
3010,2,24,18,0,*?*?*?*?*?*?*?*?*?*?*?*?*?*?*?*?*?*?*?*?*?*?,10.7,4.6,68,103035,0,-0,327,0.0,-0.0,0.0,0,0,0,0,30,6.7,10,5,9999,99999,9,999999999,0.0,999,999,99
3010,2,24,19,0,*?*?*?*?*?*?*?*?*?*?*?*?*?*?*?*?*?*?*?*?*?*?,10.2,4.8,72,103035,0,-0,325,0.0,-0.0,0.0,0,0,0,0,40,4.6,10,5,9999,99999,9,999999999,0.0,999,999,99
3010,2,24,20,0,*?*?*?*?*?*?*?*?*?*?*?*?*?*?*?*?*?*?*?*?*?*?,8.9,4.8,78,103035,0,-0,319,0.0,-0.0,0.0,0,0,0,0,50,2.6,10,5,9999,99999,9,999999999,0.0,999,999,99
3010,2,24,21,0,*?*?*?*?*?*?*?*?*?*?*?*?*?*?*?*?*?*?*?*?*?*?,9.1,5.5,81,103035,0,-0,320,0.0,-0.0,0.0,0,0,0,0,60,4.1,10,5,9999,99999,9,999999999,0.0,999,999,99
3010,2,24,22,0,*?*?*?*?*?*?*?*?*?*?*?*?*?*?*?*?*?*?*?*?*?*?,8.1,4.8,83,103035,0,-0,315,0.0,-0.0,0.0,0,0,0,0,70,1.0,10,5,9999,99999,9,999999999,0.0,999,999,99
3010,2,24,23,0,*?*?*?*?*?*?*?*?*?*?*?*?*?*?*?*?*?*?*?*?*?*?,7.9,4.5,82,103035,0,-0,315,0.0,-0.0,0.0,0,0,0,0,80,4.1,10,5,9999,99999,9,999999999,0.0,999,999,99
3010,2,24,24,0,*?*?*?*?*?*?*?*?*?*?*?*?*?*?*?*?*?*?*?*?*?*?,8.8,8.8,100,103035,0,-0,318,0.0,-0.0,0.0,0,0,0,0,70,2.6,10,5,9999,99999,9,999999999,0.0,999,999,99
3010,2,25,1,0,*?*?*?*?*?*?*?*?*?*?*?*?*?*?*?*?*?*?*?*?*?*?,7.9,5.9,87,103453,0,-0,314,0.0,-0.0,0.0,0,0,0,0,88,2.6,10,5,9999,99999,9,999999999,0.0,999,999,99
3010,2,25,2,0,*?*?*?*?*?*?*?*?*?*?*?*?*?*?*?*?*?*?*?*?*?*?,8.1,6.6,90,103453,0,-0,315,0.0,-0.0,0.0,0,0,0,0,87,2.6,10,5,9999,99999,9,999999999,0.0,999,999,99
3010,2,25,3,0,*?*?*?*?*?*?*?*?*?*?*?*?*?*?*?*?*?*?*?*?*?*?,7.9,5.8,86,103453,0,-0,314,0.0,-0.0,0.0,0,0,0,0,85,2.6,10,5,9999,99999,9,999999999,0.0,999,999,99
3010,2,25,4,0,*?*?*?*?*?*?*?*?*?*?*?*?*?*?*?*?*?*?*?*?*?*?,8.1,6.2,88,103453,0,-0,315,0.0,-0.0,0.0,0,0,0,0,83,1.0,10,5,9999,99999,9,999999999,0.0,999,999,99
3010,2,25,5,0,*?*?*?*?*?*?*?*?*?*?*?*?*?*?*?*?*?*?*?*?*?*?,7.9,6.1,88,103453,0,-0,314,0.0,-0.0,0.0,0,0,0,0,82,2.1,10,5,9999,99999,9,999999999,0.0,999,999,99
3010,2,25,6,0,*?*?*?*?*?*?*?*?*?*?*?*?*?*?*?*?*?*?*?*?*?*?,7.7,5.9,89,103453,0,-0,314,0.0,-0.0,0.0,0,0,0,0,80,3.1,10,5,9999,99999,9,999999999,0.0,999,999,99
3010,2,25,7,0,*?*?*?*?*?*?*?*?*?*?*?*?*?*?*?*?*?*?*?*?*?*?,7.8,7.0,95,103453,0,-0,314,0.0,-0.0,0.0,0,0,0,0,83,3.1,10,5,9999,99999,9,999999999,0.0,999,999,99
3010,2,25,8,0,*?*?*?*?*?*?*?*?*?*?*?*?*?*?*?*?*?*?*?*?*?*?,7.8,6.6,92,103453,195,1398,294,77.6,292.2,36.9,7933,19099,5558,659,87,3.1,5,3,9999,99999,9,999999999,0.0,999,999,99
3010,2,25,9,0,*?*?*?*?*?*?*?*?*?*?*?*?*?*?*?*?*?*?*?*?*?*?,7.9,6.6,91,103453,364,1394,298,173.7,298.0,95.9,18432,25401,11266,1863,90,3.6,6,3,9999,99999,9,999999999,0.0,999,999,99
3010,2,25,10,0,*?*?*?*?*?*?*?*?*?*?*?*?*?*?*?*?*?*?*?*?*?*?,9.0,6.2,83,103453,497,1395,298,269.3,396.9,127.9,28054,36878,15988,2466,93,4.1,5,3,9999,99999,9,999999999,0.0,999,999,99
3010,2,25,11,0,*?*?*?*?*?*?*?*?*?*?*?*?*?*?*?*?*?*?*?*?*?*?,9.1,6.4,83,103453,583,1394,299,324.1,406.9,154.0,33817,39334,18928,3077,97,4.1,5,3,9999,99999,9,999999999,0.0,999,999,99
3010,2,25,12,0,*?*?*?*?*?*?*?*?*?*?*?*?*?*?*?*?*?*?*?*?*?*?,9.7,6.7,81,103453,618,1395,302,346.1,410.1,164.4,36139,40122,20087,3343,100,5.2,5,3,9999,99999,9,999999999,0.0,999,999,99
3010,2,25,13,0,*?*?*?*?*?*?*?*?*?*?*?*?*?*?*?*?*?*?*?*?*?*?,9.6,5.9,78,103453,598,1394,314,238.8,140.3,178.6,26040,14005,20226,4249,92,5.2,8,4,9999,99999,9,999999999,0.0,999,999,99
3010,2,25,14,0,*?*?*?*?*?*?*?*?*?*?*?*?*?*?*?*?*?*?*?*?*?*?,9.7,6.4,79,103453,526,1395,314,205.9,137.6,154.0,22456,13249,17583,3563,83,5.7,8,4,9999,99999,9,999999999,1.6,999,999,99
3010,2,25,15,0,*?*?*?*?*?*?*?*?*?*?*?*?*?*?*?*?*?*?*?*?*?*?,9.5,6.7,83,103453,405,1394,309,178.7,219.5,114.9,18902,19340,13423,2292,75,6.2,7,4,9999,99999,9,999999999,1.5,999,999,99
3010,2,25,16,0,*?*?*?*?*?*?*?*?*?*?*?*?*?*?*?*?*?*?*?*?*?*?,9.9,5.9,76,103453,245,1395,319,59.2,44.8,51.3,6549,3319,6059,1094,67,5.7,9,5,9999,99999,9,999999999,0.1,999,999,99
3010,2,25,17,0,*?*?*?*?*?*?*?*?*?*?*?*?*?*?*?*?*?*?*?*?*?*?,9.5,6.2,79,103453,56,1395,322,0.0,0.0,0.0,0,0,0,0,58,5.2,10,5,9999,99999,9,999999999,0.1,999,999,99
3010,2,25,18,0,*?*?*?*?*?*?*?*?*?*?*?*?*?*?*?*?*?*?*?*?*?*?,9.2,5.9,79,103453,0,-0,320,0.0,-0.0,0.0,0,0,0,0,50,3.1,10,5,9999,99999,9,999999999,1.1,999,999,99
3010,2,25,19,0,*?*?*?*?*?*?*?*?*?*?*?*?*?*?*?*?*?*?*?*?*?*?,9.5,4.6,71,103453,0,-0,322,0.0,-0.0,0.0,0,0,0,0,48,2.6,10,5,9999,99999,9,999999999,0.7,999,999,99
3010,2,25,20,0,*?*?*?*?*?*?*?*?*?*?*?*?*?*?*?*?*?*?*?*?*?*?,9.7,5.0,72,103453,0,-0,323,0.0,-0.0,0.0,0,0,0,0,47,2.6,10,5,9999,99999,9,999999999,0.0,999,999,99
3010,2,25,21,0,*?*?*?*?*?*?*?*?*?*?*?*?*?*?*?*?*?*?*?*?*?*?,8.7,5.1,78,103453,0,-0,318,0.0,-0.0,0.0,0,0,0,0,45,2.6,10,5,9999,99999,9,999999999,0.0,999,999,99
3010,2,25,22,0,*?*?*?*?*?*?*?*?*?*?*?*?*?*?*?*?*?*?*?*?*?*?,8.6,5.6,82,103453,0,-0,318,0.0,-0.0,0.0,0,0,0,0,43,2.6,10,5,9999,99999,9,999999999,0.0,999,999,99
3010,2,25,23,0,*?*?*?*?*?*?*?*?*?*?*?*?*?*?*?*?*?*?*?*?*?*?,8.5,5.5,81,103453,0,-0,317,0.0,-0.0,0.0,0,0,0,0,42,2.6,10,5,9999,99999,9,999999999,0.0,999,999,99
3010,2,25,24,0,*?*?*?*?*?*?*?*?*?*?*?*?*?*?*?*?*?*?*?*?*?*?,7.7,5.1,84,103453,0,-0,314,0.0,-0.0,0.0,0,0,0,0,90,2.1,10,5,9999,99999,9,999999999,0.0,999,999,99
3010,2,26,1,0,*?*?*?*?*?*?*?*?*?*?*?*?*?*?*?*?*?*?*?*?*?*?,8.1,8.1,100,103706,0,-0,315,0.0,-0.0,0.0,0,0,0,0,88,2.1,10,5,9999,99999,9,999999999,0.6,999,999,99
3010,2,26,2,0,*?*?*?*?*?*?*?*?*?*?*?*?*?*?*?*?*?*?*?*?*?*?,7.8,7.9,100,103706,0,-0,314,0.0,-0.0,0.0,0,0,0,0,137,2.1,10,5,9999,99999,9,999999999,0.3,999,999,99
3010,2,26,3,0,*?*?*?*?*?*?*?*?*?*?*?*?*?*?*?*?*?*?*?*?*?*?,8.4,8.4,100,103706,0,-0,316,0.0,-0.0,0.0,0,0,0,0,185,1.0,10,5,9999,99999,9,999999999,0.8,999,999,99
3010,2,26,4,0,*?*?*?*?*?*?*?*?*?*?*?*?*?*?*?*?*?*?*?*?*?*?,7.8,7.7,100,103706,0,-0,314,0.0,-0.0,0.0,0,0,0,0,233,1.5,10,5,9999,99999,9,999999999,0.1,999,999,99
3010,2,26,5,0,*?*?*?*?*?*?*?*?*?*?*?*?*?*?*?*?*?*?*?*?*?*?,7.1,7.1,100,103706,0,-0,311,0.0,-0.0,0.0,0,0,0,0,282,0.5,10,5,9999,99999,9,999999999,0.0,999,999,99
3010,2,26,6,0,*?*?*?*?*?*?*?*?*?*?*?*?*?*?*?*?*?*?*?*?*?*?,7.4,7.4,100,103706,0,-0,312,0.0,-0.0,0.0,0,0,0,0,330,1.5,10,5,9999,99999,9,999999999,0.0,999,999,99
3010,2,26,7,0,*?*?*?*?*?*?*?*?*?*?*?*?*?*?*?*?*?*?*?*?*?*?,7.7,7.7,100,103706,7,1312,313,0.0,0.0,0.0,0,0,0,0,290,3.1,10,5,9999,99999,9,999999999,0.1,999,999,99
3010,2,26,8,0,*?*?*?*?*?*?*?*?*?*?*?*?*?*?*?*?*?*?*?*?*?*?,8.1,8.1,100,103706,203,1397,311,44.7,40.9,38.8,4973,2770,4619,819,250,2.1,9,5,9999,99999,9,999999999,0.1,999,999,99
3010,2,26,9,0,*?*?*?*?*?*?*?*?*?*?*?*?*?*?*?*?*?*?*?*?*?*?,8.3,8.3,100,103706,372,1393,312,102.9,51.2,89.2,11286,4501,10083,2378,210,2.1,9,5,9999,99999,9,999999999,0.0,999,999,99
3010,2,26,10,0,*?*?*?*?*?*?*?*?*?*?*?*?*?*?*?*?*?*?*?*?*?*?,8.8,8.8,100,103706,505,1394,314,148.3,54.5,128.6,16284,5130,14509,3617,170,3.1,9,5,9999,99999,9,999999999,0.0,999,999,99
3010,2,26,11,0,*?*?*?*?*?*?*?*?*?*?*?*?*?*?*?*?*?*?*?*?*?*?,11.0,9.1,95,103706,591,1393,328,102.4,0.0,102.4,12044,0,12084,4438,130,3.6,10,5,9999,99999,9,999999999,0.0,999,999,99
3010,2,26,12,0,*?*?*?*?*?*?*?*?*?*?*?*?*?*?*?*?*?*?*?*?*?*?,11.4,9.2,94,103706,626,1394,330,109.2,0.0,109.2,12868,0,12912,4790,90,3.6,10,5,9999,99999,9,999999999,0.0,999,999,99
3010,2,26,13,0,*?*?*?*?*?*?*?*?*?*?*?*?*?*?*?*?*?*?*?*?*?*?,11.2,9.1,94,103706,606,1394,329,105.3,0.0,105.3,12396,0,12437,4588,90,3.1,10,5,9999,99999,9,999999999,0.0,999,999,99
3010,2,26,14,0,*?*?*?*?*?*?*?*?*?*?*?*?*?*?*?*?*?*?*?*?*?*?,11.5,8.1,87,103706,533,1393,330,91.0,0.0,91.0,10669,0,10701,3864,90,3.6,10,5,9999,99999,9,999999999,0.0,999,999,99
3010,2,26,15,0,*?*?*?*?*?*?*?*?*?*?*?*?*?*?*?*?*?*?*?*?*?*?,11.1,7.0,83,103706,413,1395,329,67.2,0.0,67.2,7842,0,7862,2738,90,3.1,10,5,9999,99999,9,999999999,0.1,999,999,99
3010,2,26,16,0,*?*?*?*?*?*?*?*?*?*?*?*?*?*?*?*?*?*?*?*?*?*?,11.0,6.7,81,103706,252,1393,328,35.5,0.0,35.5,4153,0,4161,1385,90,3.1,10,5,9999,99999,9,999999999,0.0,999,999,99
3010,2,26,17,0,*?*?*?*?*?*?*?*?*?*?*?*?*?*?*?*?*?*?*?*?*?*?,10.5,6.9,85,103706,63,1395,326,0.0,0.0,0.0,0,0,0,0,90,3.1,10,5,9999,99999,9,999999999,0.0,999,999,99
3010,2,26,18,0,*?*?*?*?*?*?*?*?*?*?*?*?*?*?*?*?*?*?*?*?*?*?,9.9,7.4,92,103706,0,-0,323,0.0,-0.0,0.0,0,0,0,0,90,2.1,10,5,9999,99999,9,999999999,0.0,999,999,99
3010,2,26,19,0,*?*?*?*?*?*?*?*?*?*?*?*?*?*?*?*?*?*?*?*?*?*?,10.2,8.0,94,103706,0,-0,324,0.0,-0.0,0.0,0,0,0,0,90,2.1,10,5,9999,99999,9,999999999,0.0,999,999,99
3010,2,26,20,0,*?*?*?*?*?*?*?*?*?*?*?*?*?*?*?*?*?*?*?*?*?*?,9.4,8.5,100,103706,0,-0,321,0.0,-0.0,0.0,0,0,0,0,90,2.6,10,5,9999,99999,9,999999999,0.0,999,999,99
3010,2,26,21,0,*?*?*?*?*?*?*?*?*?*?*?*?*?*?*?*?*?*?*?*?*?*?,8.9,8.1,100,103706,0,-0,318,0.0,-0.0,0.0,0,0,0,0,90,1.5,10,5,9999,99999,9,999999999,0.0,999,999,99
3010,2,26,22,0,*?*?*?*?*?*?*?*?*?*?*?*?*?*?*?*?*?*?*?*?*?*?,8.9,8.3,100,103706,0,-0,318,0.0,-0.0,0.0,0,0,0,0,90,2.6,10,5,9999,99999,9,999999999,0.0,999,999,99
3010,2,26,23,0,*?*?*?*?*?*?*?*?*?*?*?*?*?*?*?*?*?*?*?*?*?*?,8.8,8.8,100,103706,0,-0,318,0.0,-0.0,0.0,0,0,0,0,90,2.6,10,5,9999,99999,9,999999999,0.0,999,999,99
3010,2,26,24,0,*?*?*?*?*?*?*?*?*?*?*?*?*?*?*?*?*?*?*?*?*?*?,8.3,6.9,98,103706,0,-0,316,0.0,-0.0,0.0,0,0,0,0,40,1.5,10,5,9999,99999,9,999999999,0.0,999,999,99
3010,2,27,1,0,*?*?*?*?*?*?*?*?*?*?*?*?*?*?*?*?*?*?*?*?*?*?,8.4,8.4,100,103858,0,-0,316,0.0,-0.0,0.0,0,0,0,0,118,2.1,10,5,9999,99999,9,999999999,0.2,999,999,99
3010,2,27,2,0,*?*?*?*?*?*?*?*?*?*?*?*?*?*?*?*?*?*?*?*?*?*?,8.6,8.7,100,103858,0,-0,317,0.0,-0.0,0.0,0,0,0,0,147,1.0,10,5,9999,99999,9,999999999,0.0,999,999,99
3010,2,27,3,0,*?*?*?*?*?*?*?*?*?*?*?*?*?*?*?*?*?*?*?*?*?*?,9.0,8.9,100,103858,0,-0,319,0.0,-0.0,0.0,0,0,0,0,175,2.1,10,5,9999,99999,9,999999999,0.0,999,999,99
3010,2,27,4,0,*?*?*?*?*?*?*?*?*?*?*?*?*?*?*?*?*?*?*?*?*?*?,8.4,8.4,100,103858,0,-0,316,0.0,-0.0,0.0,0,0,0,0,203,0.5,10,5,9999,99999,9,999999999,0.0,999,999,99
3010,2,27,5,0,*?*?*?*?*?*?*?*?*?*?*?*?*?*?*?*?*?*?*?*?*?*?,8.8,8.5,100,103858,0,-0,318,0.0,-0.0,0.0,0,0,0,0,232,1.5,10,5,9999,99999,9,999999999,0.0,999,999,99
3010,2,27,6,0,*?*?*?*?*?*?*?*?*?*?*?*?*?*?*?*?*?*?*?*?*?*?,8.4,8.4,100,103858,0,-0,316,0.0,-0.0,0.0,0,0,0,0,260,1.0,10,5,9999,99999,9,999999999,0.0,999,999,99
3010,2,27,7,0,*?*?*?*?*?*?*?*?*?*?*?*?*?*?*?*?*?*?*?*?*?*?,8.4,8.4,100,103858,16,1434,316,0.0,0.0,0.0,0,0,0,0,265,1.5,10,5,9999,99999,9,999999999,0.0,999,999,99
3010,2,27,8,0,*?*?*?*?*?*?*?*?*?*?*?*?*?*?*?*?*?*?*?*?*?*?,8.9,8.3,97,103858,211,1395,318,27.4,0.0,27.4,3215,0,3220,1062,270,1.5,10,5,9999,99999,9,999999999,0.0,999,999,99
3010,2,27,9,0,*?*?*?*?*?*?*?*?*?*?*?*?*?*?*?*?*?*?*?*?*?*?,9.8,9.2,98,103858,381,1395,319,105.7,51.5,91.6,11600,4551,10362,2452,275,1.0,9,5,9999,99999,9,999999999,0.0,999,999,99
3010,2,27,10,0,*?*?*?*?*?*?*?*?*?*?*?*?*?*?*?*?*?*?*?*?*?*?,10.0,7.3,84,103858,513,1393,324,87.0,0.0,87.0,10194,0,10225,3670,280,1.5,10,5,9999,99999,9,999999999,0.0,999,999,99
3010,2,27,11,0,*?*?*?*?*?*?*?*?*?*?*?*?*?*?*?*?*?*?*?*?*?*?,11.5,7.0,75,103858,599,1393,326,180.7,55.9,156.7,19865,5423,17675,4604,285,1.5,9,5,9999,99999,9,999999999,0.0,999,999,99
3010,2,27,12,0,*?*?*?*?*?*?*?*?*?*?*?*?*?*?*?*?*?*?*?*?*?*?,12.2,5.3,63,103858,634,1394,334,110.8,0.0,110.8,13064,0,13108,4874,290,1.5,10,5,9999,99999,9,999999999,0.0,999,999,99
3010,2,27,13,0,*?*?*?*?*?*?*?*?*?*?*?*?*?*?*?*?*?*?*?*?*?*?,12.3,3.0,54,103858,614,1394,335,106.9,0.0,106.9,12586,0,12628,4669,293,1.0,10,5,9999,99999,9,999999999,0.0,999,999,99
3010,2,27,14,0,*?*?*?*?*?*?*?*?*?*?*?*?*?*?*?*?*?*?*?*?*?*?,12.1,3.8,58,103858,541,1394,334,92.5,0.0,92.5,10853,0,10886,3940,297,1.5,10,5,9999,99999,9,999999999,0.0,999,999,99
3010,2,27,15,0,*?*?*?*?*?*?*?*?*?*?*?*?*?*?*?*?*?*?*?*?*?*?,12.1,4.3,60,103858,420,1394,334,68.6,0.0,68.6,8017,0,8038,2805,300,1.5,10,5,9999,99999,9,999999999,0.0,999,999,99
3010,2,27,16,0,*?*?*?*?*?*?*?*?*?*?*?*?*?*?*?*?*?*?*?*?*?*?,12.4,5.0,61,103858,259,1392,335,37.0,0.0,37.0,4319,0,4327,1442,303,1.0,10,5,9999,99999,9,999999999,0.0,999,999,99
3010,2,27,17,0,*?*?*?*?*?*?*?*?*?*?*?*?*?*?*?*?*?*?*?*?*?*?,11.9,5.6,67,103858,70,1394,333,0.0,0.0,0.0,0,0,0,0,307,0.5,10,5,9999,99999,9,999999999,0.0,999,999,99
3010,2,27,18,0,*?*?*?*?*?*?*?*?*?*?*?*?*?*?*?*?*?*?*?*?*?*?,11.1,7.3,78,103858,0,-0,329,0.0,-0.0,0.0,0,0,0,0,310,1.5,10,5,9999,99999,9,999999999,0.0,999,999,99
3010,2,27,19,0,*?*?*?*?*?*?*?*?*?*?*?*?*?*?*?*?*?*?*?*?*?*?,10.0,8.7,93,103858,0,-0,323,0.0,-0.0,0.0,0,0,0,0,313,1.5,10,5,9999,99999,9,999999999,0.0,999,999,99
3010,2,27,20,0,*?*?*?*?*?*?*?*?*?*?*?*?*?*?*?*?*?*?*?*?*?*?,10.3,10.2,100,103858,0,-0,324,0.0,-0.0,0.0,0,0,0,0,317,0.5,10,5,9999,99999,9,999999999,0.0,999,999,99
3010,2,27,21,0,*?*?*?*?*?*?*?*?*?*?*?*?*?*?*?*?*?*?*?*?*?*?,9.6,9.6,100,103858,0,-0,321,0.0,-0.0,0.0,0,0,0,0,320,1.0,10,5,9999,99999,9,999999999,0.0,999,999,99
3010,2,27,22,0,*?*?*?*?*?*?*?*?*?*?*?*?*?*?*?*?*?*?*?*?*?*?,10.0,9.9,100,103858,0,-0,323,0.0,-0.0,0.0,0,0,0,0,323,1.5,10,5,9999,99999,9,999999999,0.0,999,999,99
3010,2,27,23,0,*?*?*?*?*?*?*?*?*?*?*?*?*?*?*?*?*?*?*?*?*?*?,9.7,9.7,100,103858,0,-0,322,0.0,-0.0,0.0,0,0,0,0,327,1.0,10,5,9999,99999,9,999999999,0.0,999,999,99
3010,2,27,24,0,*?*?*?*?*?*?*?*?*?*?*?*?*?*?*?*?*?*?*?*?*?*?,8.6,8.5,100,103858,0,-0,317,0.0,-0.0,0.0,0,0,0,0,90,1.5,10,5,9999,99999,9,999999999,0.0,999,999,99
3010,2,28,1,0,*?*?*?*?*?*?*?*?*?*?*?*?*?*?*?*?*?*?*?*?*?*?,9.5,9.6,100,103499,0,-0,321,0.0,-0.0,0.0,0,0,0,0,335,1.0,10,5,9999,99999,9,999999999,0.0,999,999,99
3010,2,28,2,0,*?*?*?*?*?*?*?*?*?*?*?*?*?*?*?*?*?*?*?*?*?*?,9.5,9.6,100,103499,0,-0,321,0.0,-0.0,0.0,0,0,0,0,340,0.5,10,5,9999,99999,9,999999999,0.0,999,999,99
3010,2,28,3,0,*?*?*?*?*?*?*?*?*?*?*?*?*?*?*?*?*?*?*?*?*?*?,9.6,8.8,98,103499,0,-0,322,0.0,-0.0,0.0,0,0,0,0,345,1.0,10,5,9999,99999,9,999999999,0.0,999,999,99
3010,2,28,4,0,*?*?*?*?*?*?*?*?*?*?*?*?*?*?*?*?*?*?*?*?*?*?,9.3,8.9,100,103499,0,-0,320,0.0,-0.0,0.0,0,0,0,0,350,0.5,10,5,9999,99999,9,999999999,0.0,999,999,99
3010,2,28,5,0,*?*?*?*?*?*?*?*?*?*?*?*?*?*?*?*?*?*?*?*?*?*?,9.2,8.4,98,103499,0,-0,320,0.0,-0.0,0.0,0,0,0,0,355,0.5,10,5,9999,99999,9,999999999,0.0,999,999,99
3010,2,28,6,0,*?*?*?*?*?*?*?*?*?*?*?*?*?*?*?*?*?*?*?*?*?*?,9.2,8.5,99,103499,0,-0,320,0.0,-0.0,0.0,0,0,0,0,360,0.5,10,5,9999,99999,9,999999999,0.0,999,999,99
3010,2,28,7,0,*?*?*?*?*?*?*?*?*?*?*?*?*?*?*?*?*?*?*?*?*?*?,9.0,8.5,100,103499,24,1409,319,0.0,0.0,0.0,0,0,0,0,302,0.5,10,5,9999,99999,9,999999999,0.0,999,999,99
3010,2,28,8,0,*?*?*?*?*?*?*?*?*?*?*?*?*?*?*?*?*?*?*?*?*?*?,8.9,8.7,100,103499,219,1393,315,50.4,42.6,43.7,5590,2999,5182,926,243,0.5,9,5,9999,99999,9,999999999,0.0,999,999,99
3010,2,28,9,0,*?*?*?*?*?*?*?*?*?*?*?*?*?*?*?*?*?*?*?*?*?*?,9.4,9.4,100,103499,389,1394,317,108.6,51.8,94.1,11916,4599,10641,2526,185,1.0,9,5,9999,99999,9,999999999,0.0,999,999,99
3010,2,28,10,0,*?*?*?*?*?*?*?*?*?*?*?*?*?*?*?*?*?*?*?*?*?*?,10.0,9.9,100,103499,521,1392,323,88.7,0.0,88.7,10391,0,10423,3750,127,1.0,10,5,9999,99999,9,999999999,0.0,999,999,99
3010,2,28,11,0,*?*?*?*?*?*?*?*?*?*?*?*?*?*?*?*?*?*?*?*?*?*?,9.4,9.4,100,103499,607,1392,317,183.6,56.0,159.2,20180,5444,17952,4694,68,0.5,9,5,9999,99999,9,999999999,0.0,999,999,99
3010,2,28,12,0,*?*?*?*?*?*?*?*?*?*?*?*?*?*?*?*?*?*?*?*?*?*?,9.8,9.8,100,103499,642,1394,319,195.3,56.4,169.3,21477,5526,19098,5080,10,0.5,9,5,9999,99999,9,999999999,0.0,999,999,99
3010,2,28,13,0,*?*?*?*?*?*?*?*?*?*?*?*?*?*?*?*?*?*?*?*?*?*?,10.3,10.3,100,103499,622,1394,321,188.4,56.2,163.4,20714,5479,18424,4852,65,1.5,9,5,9999,99999,9,999999999,0.0,999,999,99
3010,2,28,14,0,*?*?*?*?*?*?*?*?*?*?*?*?*?*?*?*?*?*?*?*?*?*?,9.9,9.9,100,103499,548,1392,319,163.4,55.2,141.6,17946,5279,15978,4063,120,1.0,9,5,9999,99999,9,999999999,0.0,999,999,99
3010,2,28,15,0,*?*?*?*?*?*?*?*?*?*?*?*?*?*?*?*?*?*?*?*?*?*?,10.1,10.1,100,103499,427,1392,320,121.8,52.8,105.6,13372,4803,11931,2877,175,1.0,9,5,9999,99999,9,999999999,0.0,999,999,99
3010,2,28,16,0,*?*?*?*?*?*?*?*?*?*?*?*?*?*?*?*?*?*?*?*?*?*?,9.9,9.7,100,103499,267,1395,319,66.7,46.4,57.8,7362,3568,6797,1239,230,1.5,9,5,9999,99999,9,999999999,0.0,999,999,99
3010,2,28,17,0,*?*?*?*?*?*?*?*?*?*?*?*?*?*?*?*?*?*?*?*?*?*?,10.1,9.1,97,103499,77,1393,324,1.0,0.0,1.0,137,-0,136,41,285,1.0,10,5,9999,99999,9,999999999,0.0,999,999,99
3010,2,28,18,0,*?*?*?*?*?*?*?*?*?*?*?*?*?*?*?*?*?*?*?*?*?*?,10.0,8.4,93,103499,0,-0,323,0.0,-0.0,0.0,0,0,0,0,340,1.0,10,5,9999,99999,9,999999999,0.0,999,999,99
3010,2,28,19,0,*?*?*?*?*?*?*?*?*?*?*?*?*?*?*?*?*?*?*?*?*?*?,10.2,8.3,91,103499,0,-0,324,0.0,-0.0,0.0,0,0,0,0,315,1.0,10,5,9999,99999,9,999999999,0.0,999,999,99
3010,2,28,20,0,*?*?*?*?*?*?*?*?*?*?*?*?*?*?*?*?*?*?*?*?*?*?,9.6,7.9,92,103499,0,-0,322,0.0,-0.0,0.0,0,0,0,0,290,1.0,10,5,9999,99999,9,999999999,0.0,999,999,99
3010,2,28,21,0,*?*?*?*?*?*?*?*?*?*?*?*?*?*?*?*?*?*?*?*?*?*?,9.2,7.7,93,103499,0,-0,320,0.0,-0.0,0.0,0,0,0,0,265,0.5,10,5,9999,99999,9,999999999,0.0,999,999,99
3010,2,28,22,0,*?*?*?*?*?*?*?*?*?*?*?*?*?*?*?*?*?*?*?*?*?*?,9.9,8.3,93,103499,0,-0,323,0.0,-0.0,0.0,0,0,0,0,240,0.5,10,5,9999,99999,9,999999999,0.0,999,999,99
3010,2,28,23,0,*?*?*?*?*?*?*?*?*?*?*?*?*?*?*?*?*?*?*?*?*?*?,9.6,8.4,95,103499,0,-0,322,0.0,-0.0,0.0,0,0,0,0,215,1.0,10,5,9999,99999,9,999999999,0.0,999,999,99
3010,2,28,24,0,*?*?*?*?*?*?*?*?*?*?*?*?*?*?*?*?*?*?*?*?*?*?,9.4,9.4,100,103499,0,-0,320,0.0,-0.0,0.0,0,0,0,0,330,1.0,10,5,9999,99999,9,999999999,0.0,999,999,99
3010,3,1,1,0,*?*?*?*?*?*?*?*?*?*?*?*?*?*?*?*?*?*?*?*?*?*?,9.1,5.8,78,99803.8,0,-0,320,0.0,-0.0,0.0,0,0,0,0,180,1.0,10,5,9999,99999,9,999999999,0.0,999,999,99
3010,3,1,2,0,*?*?*?*?*?*?*?*?*?*?*?*?*?*?*?*?*?*?*?*?*?*?,9.0,4.5,72,99803.8,0,-0,320,0.0,-0.0,0.0,0,0,0,0,170,0.5,10,5,9999,99999,9,999999999,0.0,999,999,99
3010,3,1,3,0,*?*?*?*?*?*?*?*?*?*?*?*?*?*?*?*?*?*?*?*?*?*?,9.3,4.6,72,99803.8,0,-0,321,0.0,-0.0,0.0,0,0,0,0,160,1.0,10,5,9999,99999,9,999999999,0.0,999,999,99
3010,3,1,4,0,*?*?*?*?*?*?*?*?*?*?*?*?*?*?*?*?*?*?*?*?*?*?,8.8,4.8,74,99803.8,0,-0,319,0.0,-0.0,0.0,0,0,0,0,150,0.5,10,5,9999,99999,9,999999999,0.0,999,999,99
3010,3,1,5,0,*?*?*?*?*?*?*?*?*?*?*?*?*?*?*?*?*?*?*?*?*?*?,8.4,4.6,76,99803.8,0,-0,317,0.0,-0.0,0.0,0,0,0,0,140,0.5,10,5,9999,99999,9,999999999,0.0,999,999,99
3010,3,1,6,0,*?*?*?*?*?*?*?*?*?*?*?*?*?*?*?*?*?*?*?*?*?*?,8.0,3.8,73,99803.8,0,-0,315,0.0,-0.0,0.0,0,0,0,0,130,0.5,10,5,9999,99999,9,999999999,0.0,999,999,99
3010,3,1,7,0,*?*?*?*?*?*?*?*?*?*?*?*?*?*?*?*?*?*?*?*?*?*?,7.5,3.2,73,99803.8,32,1394,289,0.0,0.0,0.0,0,0,0,0,140,0.5,5,3,9999,99999,9,999999999,0.0,999,999,99
3010,3,1,8,0,*?*?*?*?*?*?*?*?*?*?*?*?*?*?*?*?*?*?*?*?*?*?,8.7,4.1,71,99803.8,227,1391,286,104.5,407.8,37.9,10785,28807,5809,694,150,0.5,3,2,9999,99999,9,999999999,0.0,999,999,99
3010,3,1,9,0,*?*?*?*?*?*?*?*?*?*?*?*?*?*?*?*?*?*?*?*?*?*?,9.9,4.6,68,99803.8,397,1393,287,220.6,520.0,72.4,22744,45051,10531,1339,160,1.0,2,1,9999,99999,9,999999999,0.0,999,999,99
3010,3,1,10,0,*?*?*?*?*?*?*?*?*?*?*?*?*?*?*?*?*?*?*?*?*?*?,11.9,5.0,61,99803.8,529,1391,305,301.6,466.5,124.3,31774,44170,15732,2398,170,1.0,4,2,9999,99999,9,999999999,0.0,999,999,99
3010,3,1,11,0,*?*?*?*?*?*?*?*?*?*?*?*?*?*?*?*?*?*?*?*?*?*?,13.2,4.8,55,99803.8,616,1393,325,292.0,235.8,187.7,31043,23829,21176,4095,180,0.5,7,4,9999,99999,9,999999999,0.0,999,999,99
3010,3,1,12,0,*?*?*?*?*?*?*?*?*?*?*?*?*?*?*?*?*?*?*?*?*?*?,14.4,5.3,53,99803.8,650,1393,312,388.6,530.6,141.1,41507,52587,17841,2855,190,0.5,3,2,9999,99999,9,999999999,0.0,999,999,99
3010,3,1,13,0,*?*?*?*?*?*?*?*?*?*?*?*?*?*?*?*?*?*?*?*?*?*?,14.4,5.0,53,99803.8,629,1392,306,378.3,562.5,124.1,39139,54185,17002,2470,185,1.5,2,1,9999,99999,9,999999999,0.0,999,999,99
3010,3,1,14,0,*?*?*?*?*?*?*?*?*?*?*?*?*?*?*?*?*?*?*?*?*?*?,14.4,5.6,54,99803.8,556,1392,326,288.3,323.5,159.2,30709,31934,18190,3342,180,1.0,6,3,9999,99999,9,999999999,0.0,999,999,99
3010,3,1,15,0,*?*?*?*?*?*?*?*?*?*?*?*?*?*?*?*?*?*?*?*?*?*?,14.6,6.4,57,99803.8,435,1393,332,194.8,222.8,125.3,20602,20364,14464,2529,175,1.0,7,4,9999,99999,9,999999999,0.0,999,999,99
3010,3,1,16,0,*?*?*?*?*?*?*?*?*?*?*?*?*?*?*?*?*?*?*?*?*?*?,14.5,6.9,59,99803.8,274,1394,332,108.3,196.8,69.7,11478,14603,8292,1316,170,1.5,7,4,9999,99999,9,999999999,0.0,999,999,99
3010,3,1,17,0,*?*?*?*?*?*?*?*?*?*?*?*?*?*?*?*?*?*?*?*?*?*?,14.0,6.4,59,99803.8,84,1393,338,4.1,9.1,3.6,498,302,528,54,165,1.0,9,5,9999,99999,9,999999999,0.0,999,999,99
3010,3,1,18,0,*?*?*?*?*?*?*?*?*?*?*?*?*?*?*?*?*?*?*?*?*?*?,12.8,6.9,66,99803.8,0,-0,337,0.0,-0.0,0.0,0,0,0,0,160,1.0,10,5,9999,99999,9,999999999,0.0,999,999,99
3010,3,1,19,0,*?*?*?*?*?*?*?*?*?*?*?*?*?*?*?*?*?*?*?*?*?*?,11.1,7.6,77,99803.8,0,-0,329,0.0,-0.0,0.0,0,0,0,0,168,1.0,10,5,9999,99999,9,999999999,0.0,999,999,99
3010,3,1,20,0,*?*?*?*?*?*?*?*?*?*?*?*?*?*?*?*?*?*?*?*?*?*?,10.3,7.4,81,99803.8,0,-0,325,0.0,-0.0,0.0,0,0,0,0,177,1.0,10,5,9999,99999,9,999999999,0.0,999,999,99
3010,3,1,21,0,*?*?*?*?*?*?*?*?*?*?*?*?*?*?*?*?*?*?*?*?*?*?,10.6,7.3,78,99803.8,0,-0,326,0.0,-0.0,0.0,0,0,0,0,185,0.5,10,5,9999,99999,9,999999999,0.0,999,999,99
3010,3,1,22,0,*?*?*?*?*?*?*?*?*?*?*?*?*?*?*?*?*?*?*?*?*?*?,10.4,7.3,80,99803.8,0,-0,325,0.0,-0.0,0.0,0,0,0,0,193,0.5,10,5,9999,99999,9,999999999,0.0,999,999,99
3010,3,1,23,0,*?*?*?*?*?*?*?*?*?*?*?*?*?*?*?*?*?*?*?*?*?*?,9.7,7.3,83,99803.8,0,-0,322,0.0,-0.0,0.0,0,0,0,0,202,1.0,10,5,9999,99999,9,999999999,0.0,999,999,99
3010,3,1,24,0,*?*?*?*?*?*?*?*?*?*?*?*?*?*?*?*?*?*?*?*?*?*?,9.3,7.1,85,99803.8,0,-0,320,0.0,-0.0,0.0,0,0,0,0,190,1.0,10,5,9999,99999,9,999999999,0.0,999,999,99
3010,3,2,1,0,*?*?*?*?*?*?*?*?*?*?*?*?*?*?*?*?*?*?*?*?*?*?,8.1,8.1,100,98367.5,0,-0,315,0.0,-0.0,0.0,0,0,0,0,205,1.0,10,5,9999,99999,9,999999999,0.0,999,999,99
3010,3,2,2,0,*?*?*?*?*?*?*?*?*?*?*?*?*?*?*?*?*?*?*?*?*?*?,7.3,7.3,100,98367.5,0,-0,311,0.0,-0.0,0.0,0,0,0,0,200,0.5,10,5,9999,99999,9,999999999,0.0,999,999,99
3010,3,2,3,0,*?*?*?*?*?*?*?*?*?*?*?*?*?*?*?*?*?*?*?*?*?*?,6.9,7.0,100,98367.5,0,-0,310,0.0,-0.0,0.0,0,0,0,0,195,1.0,10,5,9999,99999,9,999999999,0.0,999,999,99
3010,3,2,4,0,*?*?*?*?*?*?*?*?*?*?*?*?*?*?*?*?*?*?*?*?*?*?,7.4,7.4,100,98367.5,0,-0,312,0.0,-0.0,0.0,0,0,0,0,190,0.5,10,5,9999,99999,9,999999999,0.0,999,999,99
3010,3,2,5,0,*?*?*?*?*?*?*?*?*?*?*?*?*?*?*?*?*?*?*?*?*?*?,7.2,7.1,100,98367.5,0,-0,311,0.0,-0.0,0.0,0,0,0,0,185,0.5,10,5,9999,99999,9,999999999,0.0,999,999,99
3010,3,2,6,0,*?*?*?*?*?*?*?*?*?*?*?*?*?*?*?*?*?*?*?*?*?*?,6.9,6.9,100,98367.5,0,-0,302,0.0,-0.0,0.0,0,0,0,0,180,0.5,8,4,9999,99999,9,999999999,0.0,999,999,99
3010,3,2,7,0,*?*?*?*?*?*?*?*?*?*?*?*?*?*?*?*?*?*?*?*?*?*?,6.6,6.6,100,98367.5,40,1383,293,0.0,0.0,0.0,0,0,0,0,173,0.5,6,3,9999,99999,9,999999999,0.0,999,999,99
3010,3,2,8,0,*?*?*?*?*?*?*?*?*?*?*?*?*?*?*?*?*?*?*?*?*?*?,7.2,7.1,100,98367.5,236,1394,299,88.0,185.5,56.6,9348,12661,6806,1047,167,0.5,7,4,9999,99999,9,999999999,0.0,999,999,99
3010,3,2,9,0,*?*?*?*?*?*?*?*?*?*?*?*?*?*?*?*?*?*?*?*?*?*?,7.8,7.9,100,98367.5,405,1391,291,219.9,444.0,90.6,23159,38776,11779,1676,160,1.0,4,2,9999,99999,9,999999999,0.2,999,999,99
3010,3,2,10,0,*?*?*?*?*?*?*?*?*?*?*?*?*?*?*?*?*?*?*?*?*?*?,9.4,8.9,100,98367.5,538,1393,299,307.2,467.6,126.6,32375,44418,16016,2451,153,1.0,4,2,9999,99999,9,999999999,0.2,999,999,99
3010,3,2,11,0,*?*?*?*?*?*?*?*?*?*?*?*?*?*?*?*?*?*?*?*?*?*?,10.5,8.9,95,98367.5,624,1393,311,328.8,328.7,181.5,35112,33288,20608,3935,147,0.5,6,3,9999,99999,9,999999999,0.3,999,999,99
3010,3,2,12,0,*?*?*?*?*?*?*?*?*?*?*?*?*?*?*?*?*?*?*?*?*?*?,10.8,8.0,87,98367.5,658,1393,319,266.3,142.0,199.2,29063,14423,22487,4864,140,0.5,8,4,9999,99999,9,999999999,0.1,999,999,99
3010,3,2,13,0,*?*?*?*?*?*?*?*?*?*?*?*?*?*?*?*?*?*?*?*?*?*?,10.7,8.1,89,98367.5,637,1392,315,303.6,236.8,195.2,32314,24085,21988,4307,155,1.5,7,4,9999,99999,9,999999999,0.2,999,999,99
3010,3,2,14,0,*?*?*?*?*?*?*?*?*?*?*?*?*?*?*?*?*?*?*?*?*?*?,11.1,7.9,85,98367.5,563,1390,321,223.5,139.1,167.2,24363,13710,18973,3925,170,1.0,8,4,9999,99999,9,999999999,0.2,999,999,99
3010,3,2,15,0,*?*?*?*?*?*?*?*?*?*?*?*?*?*?*?*?*?*?*?*?*?*?,10.7,7.7,86,98367.5,442,1392,319,168.3,133.5,125.9,18328,12374,14388,2832,185,1.0,8,4,9999,99999,9,999999999,0.0,999,999,99
3010,3,2,16,0,*?*?*?*?*?*?*?*?*?*?*?*?*?*?*?*?*?*?*?*?*?*?,10.8,8.4,90,98367.5,281,1393,301,140.6,443.9,51.0,14442,34036,7606,925,200,1.5,3,2,9999,99999,9,999999999,0.1,999,999,99
3010,3,2,17,0,*?*?*?*?*?*?*?*?*?*?*?*?*?*?*?*?*?*?*?*?*?*?,10.7,8.1,88,98367.5,91,1392,319,8.6,33.3,6.5,1020,1343,1073,106,215,1.0,8,4,9999,99999,9,999999999,0.0,999,999,99
3010,3,2,18,0,*?*?*?*?*?*?*?*?*?*?*?*?*?*?*?*?*?*?*?*?*?*?,9.8,8.4,96,98367.5,0,-0,322,0.0,-0.0,0.0,0,0,0,0,230,1.0,10,5,9999,99999,9,999999999,0.0,999,999,99
3010,3,2,19,0,*?*?*?*?*?*?*?*?*?*?*?*?*?*?*?*?*?*?*?*?*?*?,8.6,8.1,100,98367.5,0,-0,317,0.0,-0.0,0.0,0,0,0,0,222,1.0,10,5,9999,99999,9,999999999,0.0,999,999,99
3010,3,2,20,0,*?*?*?*?*?*?*?*?*?*?*?*?*?*?*?*?*?*?*?*?*?*?,9.0,8.4,100,98367.5,0,-0,319,0.0,-0.0,0.0,0,0,0,0,213,1.0,10,5,9999,99999,9,999999999,0.0,999,999,99
3010,3,2,21,0,*?*?*?*?*?*?*?*?*?*?*?*?*?*?*?*?*?*?*?*?*?*?,8.4,8.0,100,98367.5,0,-0,316,0.0,-0.0,0.0,0,0,0,0,205,0.5,10,5,9999,99999,9,999999999,0.2,999,999,99
3010,3,2,22,0,*?*?*?*?*?*?*?*?*?*?*?*?*?*?*?*?*?*?*?*?*?*?,8.5,7.4,98,98367.5,0,-0,317,0.0,-0.0,0.0,0,0,0,0,197,0.5,10,5,9999,99999,9,999999999,0.0,999,999,99
3010,3,2,23,0,*?*?*?*?*?*?*?*?*?*?*?*?*?*?*?*?*?*?*?*?*?*?,8.5,6.2,90,98367.5,0,-0,317,0.0,-0.0,0.0,0,0,0,0,188,1.0,10,5,9999,99999,9,999999999,0.0,999,999,99
3010,3,2,24,0,*?*?*?*?*?*?*?*?*?*?*?*?*?*?*?*?*?*?*?*?*?*?,9.0,7.9,98,98367.5,0,-0,319,0.0,-0.0,0.0,0,0,0,0,210,1.0,10,5,9999,99999,9,999999999,0.0,999,999,99
3010,3,3,1,0,*?*?*?*?*?*?*?*?*?*?*?*?*?*?*?*?*?*?*?*?*?*?,9.2,5.1,75,98512.1,0,-0,320,0.0,-0.0,0.0,0,0,0,0,157,1.0,10,5,9999,99999,9,999999999,1.0,999,999,99
3010,3,3,2,0,*?*?*?*?*?*?*?*?*?*?*?*?*?*?*?*?*?*?*?*?*?*?,9.4,4.6,72,98512.1,0,-0,321,0.0,-0.0,0.0,0,0,0,0,133,0.5,10,5,9999,99999,9,999999999,0.2,999,999,99
3010,3,3,3,0,*?*?*?*?*?*?*?*?*?*?*?*?*?*?*?*?*?*?*?*?*?*?,9.4,4.8,72,98512.1,0,-0,321,0.0,-0.0,0.0,0,0,0,0,110,1.0,10,5,9999,99999,9,999999999,0.0,999,999,99
3010,3,3,4,0,*?*?*?*?*?*?*?*?*?*?*?*?*?*?*?*?*?*?*?*?*?*?,9.1,5.1,76,98512.1,0,-0,320,0.0,-0.0,0.0,0,0,0,0,87,0.5,10,5,9999,99999,9,999999999,0.0,999,999,99
3010,3,3,5,0,*?*?*?*?*?*?*?*?*?*?*?*?*?*?*?*?*?*?*?*?*?*?,8.8,4.5,73,98512.1,0,-0,319,0.0,-0.0,0.0,0,0,0,0,63,0.5,10,5,9999,99999,9,999999999,1.2,999,999,99
3010,3,3,6,0,*?*?*?*?*?*?*?*?*?*?*?*?*?*?*?*?*?*?*?*?*?*?,8.4,5.0,78,98512.1,0,-0,317,0.0,-0.0,0.0,0,0,0,0,40,0.5,10,5,9999,99999,9,999999999,0.3,999,999,99
3010,3,3,7,0,*?*?*?*?*?*?*?*?*?*?*?*?*?*?*?*?*?*?*?*?*?*?,8.8,5.1,77,98512.1,49,1402,319,0.0,0.0,0.0,0,0,0,0,75,0.5,10,5,9999,99999,9,999999999,0.0,999,999,99
3010,3,3,8,0,*?*?*?*?*?*?*?*?*?*?*?*?*?*?*?*?*?*?*?*?*?*?,9.1,5.6,78,98512.1,244,1391,320,34.0,0.0,34.0,3978,0,3985,1324,110,0.5,10,5,9999,99999,9,999999999,0.0,999,999,99
3010,3,3,9,0,*?*?*?*?*?*?*?*?*?*?*?*?*?*?*?*?*?*?*?*?*?*?,10.1,7.0,80,98512.1,414,1393,324,67.5,0.0,67.5,7884,0,7904,2754,145,1.0,10,5,9999,99999,9,999999999,0.0,999,999,99
3010,3,3,10,0,*?*?*?*?*?*?*?*?*?*?*?*?*?*?*?*?*?*?*?*?*?*?,12.0,8.5,79,98512.1,546,1392,333,93.7,0.0,93.7,10990,0,11024,3997,180,1.0,10,5,9999,99999,9,999999999,0.0,999,999,99
3010,3,3,11,0,*?*?*?*?*?*?*?*?*?*?*?*?*?*?*?*?*?*?*?*?*?*?,12.7,9.4,79,98512.1,632,1392,336,110.6,0.0,110.6,13039,0,13083,4862,215,0.5,10,5,9999,99999,9,999999999,0.0,999,999,99
3010,3,3,12,0,*?*?*?*?*?*?*?*?*?*?*?*?*?*?*?*?*?*?*?*?*?*?,13.1,9.3,78,98512.1,665,1390,338,117.3,0.0,117.3,13848,0,13897,5213,250,0.5,10,5,9999,99999,9,999999999,0.0,999,999,99
3010,3,3,13,0,*?*?*?*?*?*?*?*?*?*?*?*?*?*?*?*?*?*?*?*?*?*?,13.0,9.2,77,98512.1,645,1392,337,113.2,0.0,113.2,13351,0,13397,4997,238,1.5,10,5,9999,99999,9,999999999,0.0,999,999,99
3010,3,3,14,0,*?*?*?*?*?*?*?*?*?*?*?*?*?*?*?*?*?*?*?*?*?*?,12.9,9.2,77,98512.1,571,1391,337,98.6,0.0,98.6,11588,0,11625,4246,227,1.0,10,5,9999,99999,9,999999999,0.0,999,999,99
3010,3,3,15,0,*?*?*?*?*?*?*?*?*?*?*?*?*?*?*?*?*?*?*?*?*?*?,13.2,8.9,75,98512.1,449,1390,338,74.6,0.0,74.6,8717,0,8741,3078,215,1.0,10,5,9999,99999,9,999999999,0.0,999,999,99
3010,3,3,16,0,*?*?*?*?*?*?*?*?*?*?*?*?*?*?*?*?*?*?*?*?*?*?,13.1,8.9,75,98512.1,288,1391,334,74.2,47.7,64.3,8174,3794,7534,1385,203,1.5,9,5,9999,99999,9,999999999,0.0,999,999,99
3010,3,3,17,0,*?*?*?*?*?*?*?*?*?*?*?*?*?*?*?*?*?*?*?*?*?*?,13.1,8.5,73,98512.1,98,1392,338,5.1,0.0,5.1,647,-0,647,208,192,1.0,10,5,9999,99999,9,999999999,0.0,999,999,99
3010,3,3,18,0,*?*?*?*?*?*?*?*?*?*?*?*?*?*?*?*?*?*?*?*?*?*?,12.2,7.9,74,98512.1,0,-0,334,0.0,-0.0,0.0,0,0,0,0,180,1.0,10,5,9999,99999,9,999999999,0.0,999,999,99
3010,3,3,19,0,*?*?*?*?*?*?*?*?*?*?*?*?*?*?*?*?*?*?*?*?*?*?,11.4,7.1,74,98512.1,0,-0,330,0.0,-0.0,0.0,0,0,0,0,193,1.0,10,5,9999,99999,9,999999999,0.0,999,999,99
3010,3,3,20,0,*?*?*?*?*?*?*?*?*?*?*?*?*?*?*?*?*?*?*?*?*?*?,10.0,6.9,80,98512.1,0,-0,324,0.0,-0.0,0.0,0,0,0,0,207,1.0,10,5,9999,99999,9,999999999,0.0,999,999,99
3010,3,3,21,0,*?*?*?*?*?*?*?*?*?*?*?*?*?*?*?*?*?*?*?*?*?*?,10.0,6.7,79,98512.1,0,-0,324,0.0,-0.0,0.0,0,0,0,0,220,0.5,10,5,9999,99999,9,999999999,0.0,999,999,99
3010,3,3,22,0,*?*?*?*?*?*?*?*?*?*?*?*?*?*?*?*?*?*?*?*?*?*?,10.3,7.1,80,98512.1,0,-0,325,0.0,-0.0,0.0,0,0,0,0,233,0.5,10,5,9999,99999,9,999999999,0.0,999,999,99
3010,3,3,23,0,*?*?*?*?*?*?*?*?*?*?*?*?*?*?*?*?*?*?*?*?*?*?,9.6,7.4,86,98512.1,0,-0,322,0.0,-0.0,0.0,0,0,0,0,247,1.0,10,5,9999,99999,9,999999999,0.0,999,999,99
3010,3,3,24,0,*?*?*?*?*?*?*?*?*?*?*?*?*?*?*?*?*?*?*?*?*?*?,8.5,5.6,82,98512.1,0,-0,317,0.0,-0.0,0.0,0,0,0,0,180,1.0,10,5,9999,99999,9,999999999,2.3,999,999,99
3010,3,4,1,0,*?*?*?*?*?*?*?*?*?*?*?*?*?*?*?*?*?*?*?*?*?*?,7.8,7.9,100,100009,0,-0,314,0.0,-0.0,0.0,0,0,0,0,252,1.0,10,5,9999,99999,9,999999999,0.0,999,999,99
3010,3,4,2,0,*?*?*?*?*?*?*?*?*?*?*?*?*?*?*?*?*?*?*?*?*?*?,7.1,7.1,100,100009,0,-0,311,0.0,-0.0,0.0,0,0,0,0,243,0.5,10,5,9999,99999,9,999999999,0.0,999,999,99
3010,3,4,3,0,*?*?*?*?*?*?*?*?*?*?*?*?*?*?*?*?*?*?*?*?*?*?,6.8,6.9,100,100009,0,-0,309,0.0,-0.0,0.0,0,0,0,0,235,1.0,10,5,9999,99999,9,999999999,0.0,999,999,99
3010,3,4,4,0,*?*?*?*?*?*?*?*?*?*?*?*?*?*?*?*?*?*?*?*?*?*?,6.5,6.4,100,100009,0,-0,308,0.0,-0.0,0.0,0,0,0,0,227,0.5,10,5,9999,99999,9,999999999,0.0,999,999,99
3010,3,4,5,0,*?*?*?*?*?*?*?*?*?*?*?*?*?*?*?*?*?*?*?*?*?*?,6.1,6.1,100,100009,0,-0,306,0.0,-0.0,0.0,0,0,0,0,218,0.5,10,5,9999,99999,9,999999999,0.0,999,999,99
3010,3,4,6,0,*?*?*?*?*?*?*?*?*?*?*?*?*?*?*?*?*?*?*?*?*?*?,6.1,6.1,100,100009,0,-0,306,0.0,-0.0,0.0,0,0,0,0,210,0.5,10,5,9999,99999,9,999999999,0.0,999,999,99
3010,3,4,7,0,*?*?*?*?*?*?*?*?*?*?*?*?*?*?*?*?*?*?*?*?*?*?,6.1,6.1,100,100009,57,1390,298,0.0,0.0,0.0,0,0,0,0,213,0.5,8,4,9999,99999,9,999999999,0.0,999,999,99
3010,3,4,8,0,*?*?*?*?*?*?*?*?*?*?*?*?*?*?*?*?*?*?*?*?*?*?,6.9,6.9,100,100009,252,1388,302,82.1,114.1,61.4,8998,8544,7164,1313,217,0.5,8,4,9999,99999,9,999999999,0.0,999,999,99
3010,3,4,9,0,*?*?*?*?*?*?*?*?*?*?*?*?*?*?*?*?*?*?*?*?*?*?,7.7,7.6,100,100009,422,1391,309,120.2,52.7,104.2,13195,4780,11774,2833,220,1.0,9,5,9999,99999,9,999999999,0.0,999,999,99
3010,3,4,10,0,*?*?*?*?*?*?*?*?*?*?*?*?*?*?*?*?*?*?*?*?*?*?,9.5,8.0,100,100009,554,1390,310,259.3,232.3,166.7,27506,22906,18941,3537,223,1.0,7,4,9999,99999,9,999999999,0.0,999,999,99
3010,3,4,11,0,*?*?*?*?*?*?*?*?*?*?*?*?*?*?*?*?*?*?*?*?*?*?,11.4,9.8,100,100009,640,1391,326,195.1,56.4,169.1,21447,5524,19070,5068,227,0.5,9,5,9999,99999,9,999999999,0.0,999,999,99
3010,3,4,12,0,*?*?*?*?*?*?*?*?*?*?*?*?*?*?*?*?*?*?*?*?*?*?,12.0,9.7,100,100009,673,1390,325,273.7,142.4,204.7,29880,14530,23088,5039,230,0.5,8,4,9999,99999,9,999999999,0.0,999,999,99
3010,3,4,13,0,*?*?*?*?*?*?*?*?*?*?*?*?*?*?*?*?*?*?*?*?*?*?,12.1,9.6,98,100009,652,1390,322,312.2,237.6,200.8,33243,24308,22542,4467,232,1.5,7,4,9999,99999,9,999999999,0.0,999,999,99
3010,3,4,14,0,*?*?*?*?*?*?*?*?*?*?*?*?*?*?*?*?*?*?*?*?*?*?,11.9,10.3,100,100009,578,1389,322,272.5,233.8,175.2,28926,23302,19842,3759,233,1.0,7,4,9999,99999,9,999999999,0.0,999,999,99
3010,3,4,15,0,*?*?*?*?*?*?*?*?*?*?*?*?*?*?*?*?*?*?*?*?*?*?,11.7,10.3,100,100009,457,1392,321,206.9,225.0,133.0,21891,20929,15312,2710,235,1.0,7,4,9999,99999,9,999999999,0.0,999,999,99
3010,3,4,16,0,*?*?*?*?*?*?*?*?*?*?*?*?*?*?*?*?*?*?*?*?*?*?,11.9,10.9,100,100009,295,1390,322,120.0,201.9,77.2,12701,15599,9136,1474,237,1.5,7,4,9999,99999,9,999999999,0.0,999,999,99
3010,3,4,17,0,*?*?*?*?*?*?*?*?*?*?*?*?*?*?*?*?*?*?*?*?*?*?,12.0,10.8,100,100009,105,1392,329,11.4,20.0,9.8,1322,970,1245,203,238,1.0,9,5,9999,99999,9,999999999,0.0,999,999,99
3010,3,4,18,0,*?*?*?*?*?*?*?*?*?*?*?*?*?*?*?*?*?*?*?*?*?*?,11.0,9.2,100,100009,0,-0,328,0.0,-0.0,0.0,0,0,0,0,240,1.0,10,5,9999,99999,9,999999999,0.0,999,999,99
3010,3,4,19,0,*?*?*?*?*?*?*?*?*?*?*?*?*?*?*?*?*?*?*?*?*?*?,9.7,9.7,100,100009,0,-0,322,0.0,-0.0,0.0,0,0,0,0,230,1.0,10,5,9999,99999,9,999999999,0.0,999,999,99
3010,3,4,20,0,*?*?*?*?*?*?*?*?*?*?*?*?*?*?*?*?*?*?*?*?*?*?,9.0,8.9,100,100009,0,-0,319,0.0,-0.0,0.0,0,0,0,0,220,1.0,10,5,9999,99999,9,999999999,0.0,999,999,99
3010,3,4,21,0,*?*?*?*?*?*?*?*?*?*?*?*?*?*?*?*?*?*?*?*?*?*?,9.4,9.4,100,100009,0,-0,320,0.0,-0.0,0.0,0,0,0,0,210,0.5,10,5,9999,99999,9,999999999,0.1,999,999,99
3010,3,4,22,0,*?*?*?*?*?*?*?*?*?*?*?*?*?*?*?*?*?*?*?*?*?*?,8.3,8.4,100,100009,0,-0,316,0.0,-0.0,0.0,0,0,0,0,200,0.5,10,5,9999,99999,9,999999999,0.5,999,999,99
3010,3,4,23,0,*?*?*?*?*?*?*?*?*?*?*?*?*?*?*?*?*?*?*?*?*?*?,8.2,7.9,100,100009,0,-0,315,0.0,-0.0,0.0,0,0,0,0,190,1.0,10,5,9999,99999,9,999999999,0.8,999,999,99
3010,3,4,24,0,*?*?*?*?*?*?*?*?*?*?*?*?*?*?*?*?*?*?*?*?*?*?,9.0,7.9,100,100009,0,-0,319,0.0,-0.0,0.0,0,0,0,0,260,1.0,10,5,9999,99999,9,999999999,0.0,999,999,99
3010,3,5,1,0,*?*?*?*?*?*?*?*?*?*?*?*?*?*?*?*?*?*?*?*?*?*?,8.1,8.1,100,101301,0,-0,315,0.0,-0.0,0.0,0,0,0,0,180,1.0,10,5,9999,99999,9,999999999,0.0,999,999,99
3010,3,5,2,0,*?*?*?*?*?*?*?*?*?*?*?*?*?*?*?*?*?*?*?*?*?*?,8.1,8.1,100,101301,0,-0,315,0.0,-0.0,0.0,0,0,0,0,180,0.5,10,5,9999,99999,9,999999999,0.4,999,999,99
3010,3,5,3,0,*?*?*?*?*?*?*?*?*?*?*?*?*?*?*?*?*?*?*?*?*?*?,8.0,8.0,100,101301,0,-0,314,0.0,-0.0,0.0,0,0,0,0,180,1.0,10,5,9999,99999,9,999999999,0.3,999,999,99
3010,3,5,4,0,*?*?*?*?*?*?*?*?*?*?*?*?*?*?*?*?*?*?*?*?*?*?,7.5,7.6,100,101301,0,-0,312,0.0,-0.0,0.0,0,0,0,0,180,0.5,10,5,9999,99999,9,999999999,0.0,999,999,99
3010,3,5,5,0,*?*?*?*?*?*?*?*?*?*?*?*?*?*?*?*?*?*?*?*?*?*?,7.5,7.6,100,101301,0,-0,312,0.0,-0.0,0.0,0,0,0,0,180,0.5,10,5,9999,99999,9,999999999,0.0,999,999,99
3010,3,5,6,0,*?*?*?*?*?*?*?*?*?*?*?*?*?*?*?*?*?*?*?*?*?*?,7.2,7.1,100,101301,0,-0,311,0.0,-0.0,0.0,0,0,0,0,180,0.5,10,5,9999,99999,9,999999999,0.0,999,999,99
3010,3,5,7,0,*?*?*?*?*?*?*?*?*?*?*?*?*?*?*?*?*?*?*?*?*?*?,6.8,6.9,100,101301,65,1380,309,0.0,0.0,0.0,0,0,0,0,180,0.5,10,5,9999,99999,9,999999999,0.1,999,999,99
3010,3,5,8,0,*?*?*?*?*?*?*?*?*?*?*?*?*?*?*?*?*?*?*?*?*?*?,8.1,7.1,99,101301,261,1391,315,37.4,0.0,37.4,4367,0,4375,1459,180,0.5,10,5,9999,99999,9,999999999,0.1,999,999,99
3010,3,5,9,0,*?*?*?*?*?*?*?*?*?*?*?*?*?*?*?*?*?*?*?*?*?*?,9.4,9.3,100,101301,430,1389,320,70.9,0.0,70.9,8280,0,8302,2906,180,1.0,10,5,9999,99999,9,999999999,0.0,999,999,99
3010,3,5,10,0,*?*?*?*?*?*?*?*?*?*?*?*?*?*?*?*?*?*?*?*?*?*?,10.8,9.3,96,101301,562,1389,327,97.0,0.0,97.0,11391,0,11427,4163,180,1.0,10,5,9999,99999,9,999999999,0.1,999,999,99
3010,3,5,11,0,*?*?*?*?*?*?*?*?*?*?*?*?*?*?*?*?*?*?*?*?*?*?,11.8,9.3,89,101301,648,1390,332,113.9,0.0,113.9,13439,0,13485,5035,180,0.5,10,5,9999,99999,9,999999999,0.1,999,999,99
3010,3,5,12,0,*?*?*?*?*?*?*?*?*?*?*?*?*?*?*?*?*?*?*?*?*?*?,12.9,9.4,84,101301,681,1389,337,120.5,0.0,120.5,14243,0,14294,5385,180,0.5,10,5,9999,99999,9,999999999,0.0,999,999,99
3010,3,5,13,0,*?*?*?*?*?*?*?*?*?*?*?*?*?*?*?*?*?*?*?*?*?*?,12.7,9.2,83,101301,660,1390,336,116.4,0.0,116.4,13734,0,13782,5163,180,1.5,10,5,9999,99999,9,999999999,0.0,999,999,99
3010,3,5,14,0,*?*?*?*?*?*?*?*?*?*?*?*?*?*?*?*?*?*?*?*?*?*?,13.0,8.8,80,101301,586,1390,337,101.7,0.0,101.7,11957,0,11995,4400,180,1.0,10,5,9999,99999,9,999999999,0.0,999,999,99
3010,3,5,15,0,*?*?*?*?*?*?*?*?*?*?*?*?*?*?*?*?*?*?*?*?*?*?,13.2,9.3,82,101301,464,1390,338,77.5,0.0,77.5,9068,0,9093,3216,180,1.0,10,5,9999,99999,9,999999999,0.0,999,999,99
3010,3,5,16,0,*?*?*?*?*?*?*?*?*?*?*?*?*?*?*?*?*?*?*?*?*?*?,12.8,8.4,79,101301,302,1389,336,45.6,0.0,45.6,5314,0,5325,1795,180,1.5,10,5,9999,99999,9,999999999,0.0,999,999,99
3010,3,5,17,0,*?*?*?*?*?*?*?*?*?*?*?*?*?*?*?*?*?*?*?*?*?*?,12.9,8.9,81,101301,112,1391,337,7.9,0.0,7.9,974,-0,973,315,180,1.0,10,5,9999,99999,9,999999999,0.0,999,999,99
3010,3,5,18,0,*?*?*?*?*?*?*?*?*?*?*?*?*?*?*?*?*?*?*?*?*?*?,11.7,9.2,89,101301,0,-0,331,0.0,-0.0,0.0,0,0,0,0,180,1.0,10,5,9999,99999,9,999999999,0.0,999,999,99
3010,3,5,19,0,*?*?*?*?*?*?*?*?*?*?*?*?*?*?*?*?*?*?*?*?*?*?,10.3,8.5,94,101301,0,-0,325,0.0,-0.0,0.0,0,0,0,0,183,1.0,10,5,9999,99999,9,999999999,0.0,999,999,99
3010,3,5,20,0,*?*?*?*?*?*?*?*?*?*?*?*?*?*?*?*?*?*?*?*?*?*?,9.9,9.1,99,101301,0,-0,323,0.0,-0.0,0.0,0,0,0,0,187,1.0,10,5,9999,99999,9,999999999,0.0,999,999,99
3010,3,5,21,0,*?*?*?*?*?*?*?*?*?*?*?*?*?*?*?*?*?*?*?*?*?*?,9.4,9.4,100,101301,0,-0,320,0.0,-0.0,0.0,0,0,0,0,190,0.5,10,5,9999,99999,9,999999999,0.0,999,999,99
3010,3,5,22,0,*?*?*?*?*?*?*?*?*?*?*?*?*?*?*?*?*?*?*?*?*?*?,9.4,9.3,100,101301,0,-0,320,0.0,-0.0,0.0,0,0,0,0,193,0.5,10,5,9999,99999,9,999999999,0.0,999,999,99
3010,3,5,23,0,*?*?*?*?*?*?*?*?*?*?*?*?*?*?*?*?*?*?*?*?*?*?,8.7,8.7,100,101301,0,-0,317,0.0,-0.0,0.0,0,0,0,0,197,1.0,10,5,9999,99999,9,999999999,0.0,999,999,99
3010,3,5,24,0,*?*?*?*?*?*?*?*?*?*?*?*?*?*?*?*?*?*?*?*?*?*?,8.0,8.0,100,101301,0,-0,314,0.0,-0.0,0.0,0,0,0,0,180,1.0,10,5,9999,99999,9,999999999,0.7,999,999,99
3010,3,6,1,0,*?*?*?*?*?*?*?*?*?*?*?*?*?*?*?*?*?*?*?*?*?*?,7.1,6.9,97,101212,0,-0,311,0.0,-0.0,0.0,0,0,0,0,197,1.0,10,5,9999,99999,9,999999999,0.0,999,999,99
3010,3,6,2,0,*?*?*?*?*?*?*?*?*?*?*?*?*?*?*?*?*?*?*?*?*?*?,6.0,5.8,98,101212,0,-0,306,0.0,-0.0,0.0,0,0,0,0,193,0.5,10,5,9999,99999,9,999999999,0.0,999,999,99
3010,3,6,3,0,*?*?*?*?*?*?*?*?*?*?*?*?*?*?*?*?*?*?*?*?*?*?,6.7,5.6,92,101212,0,-0,309,0.0,-0.0,0.0,0,0,0,0,190,1.0,10,5,9999,99999,9,999999999,0.0,999,999,99
3010,3,6,4,0,*?*?*?*?*?*?*?*?*?*?*?*?*?*?*?*?*?*?*?*?*?*?,6.1,5.0,92,101212,0,-0,307,0.0,-0.0,0.0,0,0,0,0,187,0.5,10,5,9999,99999,9,999999999,0.0,999,999,99
3010,3,6,5,0,*?*?*?*?*?*?*?*?*?*?*?*?*?*?*?*?*?*?*?*?*?*?,6.4,5.0,90,101212,0,-0,308,0.0,-0.0,0.0,0,0,0,0,183,0.5,10,5,9999,99999,9,999999999,0.0,999,999,99
3010,3,6,6,0,*?*?*?*?*?*?*?*?*?*?*?*?*?*?*?*?*?*?*?*?*?*?,5.9,4.5,90,101212,0,-0,306,0.0,-0.0,0.0,0,0,0,0,180,0.5,10,5,9999,99999,9,999999999,0.0,999,999,99
3010,3,6,7,0,*?*?*?*?*?*?*?*?*?*?*?*?*?*?*?*?*?*?*?*?*?*?,5.5,5.1,97,101212,74,1390,300,0.7,1.8,0.6,99,56,109,9,180,0.5,9,5,9999,99999,9,999999999,0.0,999,999,99
3010,3,6,8,0,*?*?*?*?*?*?*?*?*?*?*?*?*?*?*?*?*?*?*?*?*?*?,6.5,5.5,93,101212,269,1388,296,106.3,195.8,68.3,11261,14420,8139,1290,180,0.5,7,4,9999,99999,9,999999999,0.0,999,999,99
3010,3,6,9,0,*?*?*?*?*?*?*?*?*?*?*?*?*?*?*?*?*?*?*?*?*?*?,7.5,6.1,90,101212,439,1390,300,197.5,223.3,127.0,20881,20491,14647,2569,180,1.0,7,4,9999,99999,9,999999999,0.0,999,999,99
3010,3,6,10,0,*?*?*?*?*?*?*?*?*?*?*?*?*?*?*?*?*?*?*?*?*?*?,9.1,5.8,79,101212,570,1388,311,227.2,139.4,169.9,24758,13794,19263,4001,180,1.0,8,4,9999,99999,9,999999999,0.0,999,999,99
3010,3,6,11,0,*?*?*?*?*?*?*?*?*?*?*?*?*?*?*?*?*?*?*?*?*?*?,10.2,5.5,72,101212,656,1389,316,266.1,142.0,199.0,29036,14426,22461,4860,180,0.5,8,4,9999,99999,9,999999999,0.0,999,999,99
3010,3,6,12,0,*?*?*?*?*?*?*?*?*?*?*?*?*?*?*?*?*?*?*?*?*?*?,11.0,5.9,70,101212,689,1389,324,212.2,56.9,184.0,23344,5628,20743,5653,180,0.5,9,5,9999,99999,9,999999999,0.0,999,999,99
3010,3,6,13,0,*?*?*?*?*?*?*?*?*?*?*?*?*?*?*?*?*?*?*?*?*?*?,11.2,5.9,69,101212,668,1390,321,271.5,142.3,203.1,29632,14500,22904,4986,183,1.5,8,4,9999,99999,9,999999999,0.0,999,999,99
3010,3,6,14,0,*?*?*?*?*?*?*?*?*?*?*?*?*?*?*?*?*?*?*?*?*?*?,11.3,6.4,71,101212,593,1388,321,237.6,140.2,177.7,25903,13983,20122,4224,187,1.0,8,4,9999,99999,9,999999999,0.0,999,999,99
3010,3,6,15,0,*?*?*?*?*?*?*?*?*?*?*?*?*?*?*?*?*?*?*?*?*?*?,11.2,6.4,72,101212,471,1389,321,181.9,135.2,136.1,19811,12765,15519,3091,190,1.0,8,4,9999,99999,9,999999999,0.0,999,999,99
3010,3,6,16,0,*?*?*?*?*?*?*?*?*?*?*?*?*?*?*?*?*?*?*?*?*?*?,11.0,6.4,72,101212,309,1388,320,108.2,122.4,80.9,11807,10010,9358,1753,193,1.5,8,4,9999,99999,9,999999999,0.0,999,999,99
3010,3,6,17,0,*?*?*?*?*?*?*?*?*?*?*?*?*?*?*?*?*?*?*?*?*?*?,11.1,5.9,70,101212,119,1391,325,16.2,25.1,14.0,1855,1300,1741,291,197,1.0,9,5,9999,99999,9,999999999,0.0,999,999,99
3010,3,6,18,0,*?*?*?*?*?*?*?*?*?*?*?*?*?*?*?*?*?*?*?*?*?*?,9.7,5.8,76,101212,0,-0,323,0.0,-0.0,0.0,0,0,0,0,200,1.0,10,5,9999,99999,9,999999999,0.0,999,999,99
3010,3,6,19,0,*?*?*?*?*?*?*?*?*?*?*?*?*?*?*?*?*?*?*?*?*?*?,8.9,5.3,78,101212,0,-0,319,0.0,-0.0,0.0,0,0,0,0,198,1.0,10,5,9999,99999,9,999999999,0.0,999,999,99
3010,3,6,20,0,*?*?*?*?*?*?*?*?*?*?*?*?*?*?*?*?*?*?*?*?*?*?,7.9,5.6,85,101212,0,-0,314,0.0,-0.0,0.0,0,0,0,0,197,1.0,10,5,9999,99999,9,999999999,0.0,999,999,99
3010,3,6,21,0,*?*?*?*?*?*?*?*?*?*?*?*?*?*?*?*?*?*?*?*?*?*?,7.9,5.9,86,101212,0,-0,314,0.0,-0.0,0.0,0,0,0,0,195,0.5,10,5,9999,99999,9,999999999,0.0,999,999,99
3010,3,6,22,0,*?*?*?*?*?*?*?*?*?*?*?*?*?*?*?*?*?*?*?*?*?*?,7.8,6.4,90,101212,0,-0,314,0.0,-0.0,0.0,0,0,0,0,193,0.5,10,5,9999,99999,9,999999999,0.0,999,999,99
3010,3,6,23,0,*?*?*?*?*?*?*?*?*?*?*?*?*?*?*?*?*?*?*?*?*?*?,7.4,6.1,91,101212,0,-0,312,0.0,-0.0,0.0,0,0,0,0,192,1.0,10,5,9999,99999,9,999999999,0.0,999,999,99
3010,3,6,24,0,*?*?*?*?*?*?*?*?*?*?*?*?*?*?*?*?*?*?*?*?*?*?,8.0,7.7,98,101212,0,-0,315,0.0,-0.0,0.0,0,0,0,0,200,1.0,10,5,9999,99999,9,999999999,0.0,999,999,99
3010,3,7,1,0,*?*?*?*?*?*?*?*?*?*?*?*?*?*?*?*?*?*?*?*?*?*?,6.4,6.4,100,101670,0,-0,308,0.0,-0.0,0.0,0,0,0,0,198,1.0,10,5,9999,99999,9,999999999,0.0,999,999,99
3010,3,7,2,0,*?*?*?*?*?*?*?*?*?*?*?*?*?*?*?*?*?*?*?*?*?*?,5.9,5.9,100,101670,0,-0,306,0.0,-0.0,0.0,0,0,0,0,207,0.5,10,5,9999,99999,9,999999999,0.0,999,999,99
3010,3,7,3,0,*?*?*?*?*?*?*?*?*?*?*?*?*?*?*?*?*?*?*?*?*?*?,5.1,5.0,100,101670,0,-0,302,0.0,-0.0,0.0,0,0,0,0,215,1.0,10,5,9999,99999,9,999999999,0.0,999,999,99
3010,3,7,4,0,*?*?*?*?*?*?*?*?*?*?*?*?*?*?*?*?*?*?*?*?*?*?,5.5,5.3,100,101670,0,-0,304,0.0,-0.0,0.0,0,0,0,0,223,0.5,10,5,9999,99999,9,999999999,0.0,999,999,99
3010,3,7,5,0,*?*?*?*?*?*?*?*?*?*?*?*?*?*?*?*?*?*?*?*?*?*?,5.1,5.1,100,101670,0,-0,302,0.0,-0.0,0.0,0,0,0,0,232,0.5,10,5,9999,99999,9,999999999,0.0,999,999,99
3010,3,7,6,0,*?*?*?*?*?*?*?*?*?*?*?*?*?*?*?*?*?*?*?*?*?*?,4.8,4.8,100,101670,0,-0,301,0.0,-0.0,0.0,0,0,0,0,240,0.5,10,5,9999,99999,9,999999999,0.0,999,999,99
3010,3,7,7,0,*?*?*?*?*?*?*?*?*?*?*?*?*?*?*?*?*?*?*?*?*?*?,5.2,5.1,100,101670,82,1381,303,2.1,0.0,2.1,281,-0,280,87,243,0.5,10,5,9999,99999,9,999999999,0.0,999,999,99
3010,3,7,8,0,*?*?*?*?*?*?*?*?*?*?*?*?*?*?*?*?*?*?*?*?*?*?,5.7,5.6,100,101670,278,1390,305,40.8,0.0,40.8,4761,0,4770,1598,247,0.5,10,5,9999,99999,9,999999999,0.0,999,999,99
3010,3,7,9,0,*?*?*?*?*?*?*?*?*?*?*?*?*?*?*?*?*?*?*?*?*?*?,6.8,5.6,95,101670,447,1389,310,74.3,0.0,74.3,8682,0,8706,3064,250,1.0,10,5,9999,99999,9,999999999,0.0,999,999,99
3010,3,7,10,0,*?*?*?*?*?*?*?*?*?*?*?*?*?*?*?*?*?*?*?*?*?*?,8.4,7.0,93,101670,579,1389,316,100.4,0.0,100.4,11797,0,11835,4333,253,1.0,10,5,9999,99999,9,999999999,0.0,999,999,99
3010,3,7,11,0,*?*?*?*?*?*?*?*?*?*?*?*?*?*?*?*?*?*?*?*?*?*?,9.6,7.6,89,101670,664,1389,322,117.3,0.0,117.3,13842,0,13891,5210,257,0.5,10,5,9999,99999,9,999999999,0.0,999,999,99
3010,3,7,12,0,*?*?*?*?*?*?*?*?*?*?*?*?*?*?*?*?*?*?*?*?*?*?,9.8,6.6,82,101670,697,1389,323,123.8,0.0,123.8,14639,0,14692,5560,260,0.5,10,5,9999,99999,9,999999999,0.0,999,999,99
3010,3,7,13,0,*?*?*?*?*?*?*?*?*?*?*?*?*?*?*?*?*?*?*?*?*?*?,10.2,7.1,83,101670,675,1388,325,119.5,0.0,119.5,14117,0,14167,5330,217,1.5,10,5,9999,99999,9,999999999,0.0,999,999,99
3010,3,7,14,0,*?*?*?*?*?*?*?*?*?*?*?*?*?*?*?*?*?*?*?*?*?*?,9.8,7.6,88,101670,601,1389,323,104.8,0.0,104.8,12325,0,12365,4556,173,1.0,10,5,9999,99999,9,999999999,0.0,999,999,99
3010,3,7,15,0,*?*?*?*?*?*?*?*?*?*?*?*?*?*?*?*?*?*?*?*?*?*?,10.3,6.6,80,101670,478,1388,325,80.5,0.0,80.5,9417,0,9444,3355,130,1.0,10,5,9999,99999,9,999999999,0.0,999,999,99
3010,3,7,16,0,*?*?*?*?*?*?*?*?*?*?*?*?*?*?*?*?*?*?*?*?*?*?,9.9,5.9,78,101670,316,1387,323,48.4,0.0,48.4,5646,0,5658,1915,87,1.5,10,5,9999,99999,9,999999999,0.0,999,999,99
3010,3,7,17,0,*?*?*?*?*?*?*?*?*?*?*?*?*?*?*?*?*?*?*?*?*?*?,9.8,5.9,79,101670,126,1391,323,10.7,0.0,10.7,1296,-0,1296,422,43,1.0,10,5,9999,99999,9,999999999,0.0,999,999,99
3010,3,7,18,0,*?*?*?*?*?*?*?*?*?*?*?*?*?*?*?*?*?*?*?*?*?*?,9.1,5.9,82,101670,0,-0,320,0.0,-0.0,0.0,0,0,0,0,0,1.0,10,5,9999,99999,9,999999999,0.0,999,999,99
3010,3,7,19,0,*?*?*?*?*?*?*?*?*?*?*?*?*?*?*?*?*?*?*?*?*?*?,7.3,5.5,90,101670,0,-0,312,0.0,-0.0,0.0,0,0,0,0,22,1.0,10,5,9999,99999,9,999999999,0.0,999,999,99
3010,3,7,20,0,*?*?*?*?*?*?*?*?*?*?*?*?*?*?*?*?*?*?*?*?*?*?,7.2,5.6,91,101670,0,-0,311,0.0,-0.0,0.0,0,0,0,0,43,1.0,10,5,9999,99999,9,999999999,0.0,999,999,99
3010,3,7,21,0,*?*?*?*?*?*?*?*?*?*?*?*?*?*?*?*?*?*?*?*?*?*?,6.8,6.6,100,101670,0,-0,309,0.0,-0.0,0.0,0,0,0,0,65,0.5,10,5,9999,99999,9,999999999,0.1,999,999,99
3010,3,7,22,0,*?*?*?*?*?*?*?*?*?*?*?*?*?*?*?*?*?*?*?*?*?*?,7.3,7.3,100,101670,0,-0,311,0.0,-0.0,0.0,0,0,0,0,87,0.5,10,5,9999,99999,9,999999999,1.3,999,999,99
3010,3,7,23,0,*?*?*?*?*?*?*?*?*?*?*?*?*?*?*?*?*?*?*?*?*?*?,6.8,6.7,100,101670,0,-0,309,0.0,-0.0,0.0,0,0,0,0,108,1.0,10,5,9999,99999,9,999999999,0.4,999,999,99
3010,3,7,24,0,*?*?*?*?*?*?*?*?*?*?*?*?*?*?*?*?*?*?*?*?*?*?,6.9,6.2,98,101670,0,-0,310,0.0,-0.0,0.0,0,0,0,0,190,1.0,10,5,9999,99999,9,999999999,0.0,999,999,99
3010,3,8,1,0,*?*?*?*?*?*?*?*?*?*?*?*?*?*?*?*?*?*?*?*?*?*?,5.8,5.8,100,101232,0,-0,305,0.0,-0.0,0.0,0,0,0,0,135,1.0,10,5,9999,99999,9,999999999,0.2,999,999,99
3010,3,8,2,0,*?*?*?*?*?*?*?*?*?*?*?*?*?*?*?*?*?*?*?*?*?*?,5.4,5.3,100,101232,0,-0,303,0.0,-0.0,0.0,0,0,0,0,140,0.5,10,5,9999,99999,9,999999999,0.0,999,999,99
3010,3,8,3,0,*?*?*?*?*?*?*?*?*?*?*?*?*?*?*?*?*?*?*?*?*?*?,5.8,5.8,100,101232,0,-0,305,0.0,-0.0,0.0,0,0,0,0,145,1.0,10,5,9999,99999,9,999999999,0.0,999,999,99
3010,3,8,4,0,*?*?*?*?*?*?*?*?*?*?*?*?*?*?*?*?*?*?*?*?*?*?,5.3,5.3,100,101232,0,-0,303,0.0,-0.0,0.0,0,0,0,0,150,0.5,10,5,9999,99999,9,999999999,0.0,999,999,99
3010,3,8,5,0,*?*?*?*?*?*?*?*?*?*?*?*?*?*?*?*?*?*?*?*?*?*?,5.2,5.1,100,101232,0,-0,303,0.0,-0.0,0.0,0,0,0,0,155,0.5,10,5,9999,99999,9,999999999,0.0,999,999,99
3010,3,8,6,0,*?*?*?*?*?*?*?*?*?*?*?*?*?*?*?*?*?*?*?*?*?*?,4.9,5.0,100,101232,0,-0,297,0.0,-0.0,0.0,0,0,0,0,160,0.5,9,5,9999,99999,9,999999999,0.0,999,999,99
3010,3,8,7,0,*?*?*?*?*?*?*?*?*?*?*?*?*?*?*?*?*?*?*?*?*?*?,4.7,4.6,100,101232,91,1387,288,10.4,56.6,6.7,1142,2766,1230,134,165,0.5,7,4,9999,99999,9,999999999,0.0,999,999,99
3010,3,8,8,0,*?*?*?*?*?*?*?*?*?*?*?*?*?*?*?*?*?*?*?*?*?*?,5.6,5.6,100,101232,286,1387,296,97.8,119.5,73.2,10688,9467,8486,1577,170,0.5,8,4,9999,99999,9,999999999,0.0,999,999,99
3010,3,8,9,0,*?*?*?*?*?*?*?*?*?*?*?*?*?*?*?*?*?*?*?*?*?*?,6.5,6.1,100,101232,455,1387,300,174.9,134.3,130.9,19051,12570,14939,2958,175,1.0,8,4,9999,99999,9,999999999,0.0,999,999,99
3010,3,8,10,0,*?*?*?*?*?*?*?*?*?*?*?*?*?*?*?*?*?*?*?*?*?*?,7.7,6.4,100,101232,587,1388,309,177.3,55.8,153.7,19485,5397,17337,4492,180,1.0,9,5,9999,99999,9,999999999,0.0,999,999,99
3010,3,8,11,0,*?*?*?*?*?*?*?*?*?*?*?*?*?*?*?*?*?*?*?*?*?*?,8.7,6.1,100,101232,672,1388,310,273.7,142.4,204.7,29876,14529,23084,5039,185,0.5,8,4,9999,99999,9,999999999,0.0,999,999,99
3010,3,8,12,0,*?*?*?*?*?*?*?*?*?*?*?*?*?*?*?*?*?*?*?*?*?*?,9.8,4.6,100,101232,705,1388,309,341.1,239.8,219.3,36399,24860,24498,5032,190,0.5,7,4,9999,99999,9,999999999,0.2,999,999,99
3010,3,8,13,0,*?*?*?*?*?*?*?*?*?*?*?*?*?*?*?*?*?*?*?*?*?*?,9.8,4.1,98,101232,683,1388,309,329.4,238.9,211.8,35111,24666,23690,4797,188,1.5,7,4,9999,99999,9,999999999,0.0,999,999,99
3010,3,8,14,0,*?*?*?*?*?*?*?*?*?*?*?*?*?*?*?*?*?*?*?*?*?*?,10.1,5.0,100,101232,608,1387,306,320.6,327.8,177.0,34206,33086,20088,3814,187,1.0,6,3,9999,99999,9,999999999,0.0,999,999,99
3010,3,8,15,0,*?*?*?*?*?*?*?*?*?*?*?*?*?*?*?*?*?*?*?*?*?*?,9.9,5.8,100,101232,485,1386,319,142.4,54.1,123.5,15636,5066,13934,3444,185,1.0,9,5,9999,99999,9,999999999,0.0,999,999,99
3010,3,8,16,0,*?*?*?*?*?*?*?*?*?*?*?*?*?*?*?*?*?*?*?*?*?*?,9.6,5.9,100,101232,323,1386,301,160.3,361.2,76.1,16736,28915,9914,1394,183,1.5,5,3,9999,99999,9,999999999,0.1,999,999,99
3010,3,8,17,0,*?*?*?*?*?*?*?*?*?*?*?*?*?*?*?*?*?*?*?*?*?*?,9.7,7.7,100,101232,133,1391,314,27.8,73.3,20.8,3050,3436,2665,350,182,1.0,8,4,9999,99999,9,999999999,0.0,999,999,99
3010,3,8,18,0,*?*?*?*?*?*?*?*?*?*?*?*?*?*?*?*?*?*?*?*?*?*?,8.9,8.0,100,101232,0,-0,318,0.0,-0.0,0.0,0,0,0,0,180,1.0,10,5,9999,99999,9,999999999,0.0,999,999,99
3010,3,8,19,0,*?*?*?*?*?*?*?*?*?*?*?*?*?*?*?*?*?*?*?*?*?*?,8.2,8.3,100,101232,0,-0,315,0.0,-0.0,0.0,0,0,0,0,180,1.0,10,5,9999,99999,9,999999999,0.6,999,999,99
3010,3,8,20,0,*?*?*?*?*?*?*?*?*?*?*?*?*?*?*?*?*?*?*?*?*?*?,7.6,7.6,100,101232,0,-0,313,0.0,-0.0,0.0,0,0,0,0,180,1.0,10,5,9999,99999,9,999999999,1.0,999,999,99
3010,3,8,21,0,*?*?*?*?*?*?*?*?*?*?*?*?*?*?*?*?*?*?*?*?*?*?,7.1,7.1,100,101232,0,-0,311,0.0,-0.0,0.0,0,0,0,0,180,0.5,10,5,9999,99999,9,999999999,0.0,999,999,99
3010,3,8,22,0,*?*?*?*?*?*?*?*?*?*?*?*?*?*?*?*?*?*?*?*?*?*?,7.0,7.0,100,101232,0,-0,310,0.0,-0.0,0.0,0,0,0,0,180,0.5,10,5,9999,99999,9,999999999,0.0,999,999,99
3010,3,8,23,0,*?*?*?*?*?*?*?*?*?*?*?*?*?*?*?*?*?*?*?*?*?*?,6.9,7.0,100,101232,0,-0,310,0.0,-0.0,0.0,0,0,0,0,180,1.0,10,5,9999,99999,9,999999999,0.0,999,999,99
3010,3,8,24,0,*?*?*?*?*?*?*?*?*?*?*?*?*?*?*?*?*?*?*?*?*?*?,6.3,6.2,100,101232,0,-0,307,0.0,-0.0,0.0,0,0,0,0,130,1.0,10,5,9999,99999,9,999999999,0.4,999,999,99
3010,3,9,1,0,*?*?*?*?*?*?*?*?*?*?*?*?*?*?*?*?*?*?*?*?*?*?,7.1,5.3,90,101697,0,-0,311,0.0,-0.0,0.0,0,0,0,0,190,1.0,10,5,9999,99999,9,999999999,0.0,999,999,99
3010,3,9,2,0,*?*?*?*?*?*?*?*?*?*?*?*?*?*?*?*?*?*?*?*?*?*?,6.9,4.5,86,101697,0,-0,310,0.0,-0.0,0.0,0,0,0,0,200,0.5,10,5,9999,99999,9,999999999,0.2,999,999,99
3010,3,9,3,0,*?*?*?*?*?*?*?*?*?*?*?*?*?*?*?*?*?*?*?*?*?*?,7.2,5.8,92,101697,0,-0,311,0.0,-0.0,0.0,0,0,0,0,210,1.0,10,5,9999,99999,9,999999999,0.0,999,999,99
3010,3,9,4,0,*?*?*?*?*?*?*?*?*?*?*?*?*?*?*?*?*?*?*?*?*?*?,6.4,5.9,97,101697,0,-0,308,0.0,-0.0,0.0,0,0,0,0,220,0.5,10,5,9999,99999,9,999999999,0.0,999,999,99
3010,3,9,5,0,*?*?*?*?*?*?*?*?*?*?*?*?*?*?*?*?*?*?*?*?*?*?,6.4,4.8,91,101697,0,-0,308,0.0,-0.0,0.0,0,0,0,0,230,0.5,10,5,9999,99999,9,999999999,0.0,999,999,99
3010,3,9,6,0,*?*?*?*?*?*?*?*?*?*?*?*?*?*?*?*?*?*?*?*?*?*?,6.0,4.1,88,101697,0,-0,306,0.0,-0.0,0.0,0,0,0,0,240,0.5,10,5,9999,99999,9,999999999,0.0,999,999,99
3010,3,9,7,0,*?*?*?*?*?*?*?*?*?*?*?*?*?*?*?*?*?*?*?*?*?*?,5.6,3.8,89,101697,100,1392,305,5.5,0.0,5.5,693,-0,693,223,235,0.5,10,5,9999,99999,9,999999999,0.0,999,999,99
3010,3,9,8,0,*?*?*?*?*?*?*?*?*?*?*?*?*?*?*?*?*?*?*?*?*?*?,7.0,5.5,92,101697,295,1388,310,44.2,0.0,44.2,5157,0,5168,1739,230,0.5,10,5,9999,99999,9,999999999,0.0,999,999,99
3010,3,9,9,0,*?*?*?*?*?*?*?*?*?*?*?*?*?*?*?*?*?*?*?*?*?*?,8.3,6.1,87,101697,464,1388,316,77.7,0.0,77.7,9086,0,9111,3223,225,1.0,10,5,9999,99999,9,999999999,0.1,999,999,99
3010,3,9,10,0,*?*?*?*?*?*?*?*?*?*?*?*?*?*?*?*?*?*?*?*?*?*?,10.2,7.6,85,101697,595,1387,324,103.8,0.0,103.8,12196,0,12236,4503,220,1.0,10,5,9999,99999,9,999999999,1.4,999,999,99
3010,3,9,11,0,*?*?*?*?*?*?*?*?*?*?*?*?*?*?*?*?*?*?*?*?*?*?,11.6,8.5,82,101697,680,1387,331,120.6,0.0,120.6,14243,0,14294,5385,215,0.5,10,5,9999,99999,9,999999999,0.4,999,999,99
3010,3,9,12,0,*?*?*?*?*?*?*?*?*?*?*?*?*?*?*?*?*?*?*?*?*?*?,12.7,9.7,83,101697,712,1386,336,127.0,0.0,127.0,15032,0,15087,5733,210,0.5,10,5,9999,99999,9,999999999,0.3,999,999,99
3010,3,9,13,0,*?*?*?*?*?*?*?*?*?*?*?*?*?*?*?*?*?*?*?*?*?*?,12.8,10.4,86,101697,690,1386,336,122.7,0.0,122.7,14499,0,14552,5497,178,1.5,10,5,9999,99999,9,999999999,0.0,999,999,99
3010,3,9,14,0,*?*?*?*?*?*?*?*?*?*?*?*?*?*?*?*?*?*?*?*?*?*?,12.7,10.2,86,101697,615,1386,336,107.8,0.0,107.8,12690,0,12733,4711,147,1.0,10,5,9999,99999,9,999999999,0.0,999,999,99
3010,3,9,15,0,*?*?*?*?*?*?*?*?*?*?*?*?*?*?*?*?*?*?*?*?*?*?,12.9,10.2,85,101697,493,1388,336,83.4,0.0,83.4,9763,0,9792,3496,115,1.0,10,5,9999,99999,9,999999999,1.0,999,999,99
3010,3,9,16,0,*?*?*?*?*?*?*?*?*?*?*?*?*?*?*?*?*?*?*?*?*?*?,12.8,10.2,85,101697,330,1386,336,51.3,0.0,51.3,5974,0,5987,2035,83,1.5,10,5,9999,99999,9,999999999,1.3,999,999,99
3010,3,9,17,0,*?*?*?*?*?*?*?*?*?*?*?*?*?*?*?*?*?*?*?*?*?*?,12.4,10.5,90,101697,140,1391,334,13.5,0.0,13.5,1615,-0,1616,527,52,1.0,10,5,9999,99999,9,999999999,0.7,999,999,99
3010,3,9,18,0,*?*?*?*?*?*?*?*?*?*?*?*?*?*?*?*?*?*?*?*?*?*?,11.1,10.2,95,101697,0,-0,328,0.0,-0.0,0.0,0,0,0,0,20,1.0,10,5,9999,99999,9,999999999,0.0,999,999,99
3010,3,9,19,0,*?*?*?*?*?*?*?*?*?*?*?*?*?*?*?*?*?*?*?*?*?*?,10.1,9.3,96,101697,0,-0,324,0.0,-0.0,0.0,0,0,0,0,55,1.0,10,5,9999,99999,9,999999999,0.0,999,999,99
3010,3,9,20,0,*?*?*?*?*?*?*?*?*?*?*?*?*?*?*?*?*?*?*?*?*?*?,8.9,8.9,100,101697,0,-0,318,0.0,-0.0,0.0,0,0,0,0,90,1.0,10,5,9999,99999,9,999999999,0.0,999,999,99
3010,3,9,21,0,*?*?*?*?*?*?*?*?*?*?*?*?*?*?*?*?*?*?*?*?*?*?,8.8,8.8,100,101697,0,-0,318,0.0,-0.0,0.0,0,0,0,0,125,0.5,10,5,9999,99999,9,999999999,0.0,999,999,99
3010,3,9,22,0,*?*?*?*?*?*?*?*?*?*?*?*?*?*?*?*?*?*?*?*?*?*?,8.2,8.3,100,101697,0,-0,315,0.0,-0.0,0.0,0,0,0,0,160,0.5,10,5,9999,99999,9,999999999,0.0,999,999,99
3010,3,9,23,0,*?*?*?*?*?*?*?*?*?*?*?*?*?*?*?*?*?*?*?*?*?*?,7.9,8.0,100,101697,0,-0,314,0.0,-0.0,0.0,0,0,0,0,195,1.0,10,5,9999,99999,9,999999999,0.0,999,999,99
3010,3,9,24,0,*?*?*?*?*?*?*?*?*?*?*?*?*?*?*?*?*?*?*?*?*?*?,6.9,6.1,96,101697,0,-0,310,0.0,-0.0,0.0,0,0,0,0,180,1.0,10,5,9999,99999,9,999999999,0.0,999,999,99
3010,3,10,1,0,*?*?*?*?*?*?*?*?*?*?*?*?*?*?*?*?*?*?*?*?*?*?,7.3,7.3,100,103094,0,-0,311,0.0,-0.0,0.0,0,0,0,0,220,1.0,10,5,9999,99999,9,999999999,0.0,999,999,99
3010,3,10,2,0,*?*?*?*?*?*?*?*?*?*?*?*?*?*?*?*?*?*?*?*?*?*?,6.7,6.7,100,103094,0,-0,309,0.0,-0.0,0.0,0,0,0,0,210,0.5,10,5,9999,99999,9,999999999,0.0,999,999,99
3010,3,10,3,0,*?*?*?*?*?*?*?*?*?*?*?*?*?*?*?*?*?*?*?*?*?*?,6.0,5.9,100,103094,0,-0,306,0.0,-0.0,0.0,0,0,0,0,200,1.0,10,5,9999,99999,9,999999999,0.0,999,999,99
3010,3,10,4,0,*?*?*?*?*?*?*?*?*?*?*?*?*?*?*?*?*?*?*?*?*?*?,6.1,6.1,100,103094,0,-0,306,0.0,-0.0,0.0,0,0,0,0,190,0.5,10,5,9999,99999,9,999999999,0.0,999,999,99
3010,3,10,5,0,*?*?*?*?*?*?*?*?*?*?*?*?*?*?*?*?*?*?*?*?*?*?,5.8,5.8,100,103094,0,-0,305,0.0,-0.0,0.0,0,0,0,0,180,0.5,10,5,9999,99999,9,999999999,0.0,999,999,99
3010,3,10,6,0,*?*?*?*?*?*?*?*?*?*?*?*?*?*?*?*?*?*?*?*?*?*?,5.1,5.1,100,103094,0,-0,302,0.0,-0.0,0.0,0,0,0,0,170,0.5,10,5,9999,99999,9,999999999,0.2,999,999,99
3010,3,10,7,0,*?*?*?*?*?*?*?*?*?*?*?*?*?*?*?*?*?*?*?*?*?*?,4.4,4.3,100,103094,108,1383,278,23.3,156.9,11.1,2497,8164,1915,216,193,0.5,5,3,9999,99999,9,999999999,0.0,999,999,99
3010,3,10,8,0,*?*?*?*?*?*?*?*?*?*?*?*?*?*?*?*?*?*?*?*?*?*?,6.3,6.2,100,103094,303,1385,291,138.6,283.8,76.5,14352,22085,9860,1408,217,0.5,6,3,9999,99999,9,999999999,0.0,999,999,99
3010,3,10,9,0,*?*?*?*?*?*?*?*?*?*?*?*?*?*?*?*?*?*?*?*?*?*?,8.2,8.1,100,103094,472,1386,308,182.8,135.3,136.7,19910,12776,15600,3109,240,1.0,8,4,9999,99999,9,999999999,0.2,999,999,99
3010,3,10,10,0,*?*?*?*?*?*?*?*?*?*?*?*?*?*?*?*?*?*?*?*?*?*?,11.1,9.4,100,103094,603,1385,321,242.7,140.5,181.5,26463,14055,20549,4335,263,1.0,8,4,9999,99999,9,999999999,0.2,999,999,99
3010,3,10,11,0,*?*?*?*?*?*?*?*?*?*?*?*?*?*?*?*?*?*?*?*?*?*?,13.1,10.1,100,103094,688,1386,327,332.5,239.2,213.8,35453,24670,23940,4860,287,0.5,7,4,9999,99999,9,999999999,0.4,999,999,99
3010,3,10,12,0,*?*?*?*?*?*?*?*?*?*?*?*?*?*?*?*?*?*?*?*?*?*?,14.8,10.7,99,103094,720,1386,335,349.9,240.4,225.0,37356,25030,25066,5215,310,0.5,7,4,9999,99999,9,999999999,0.1,999,999,99
3010,3,10,13,0,*?*?*?*?*?*?*?*?*?*?*?*?*?*?*?*?*?*?*?*?*?*?,15.3,11.1,99,103094,698,1386,338,337.9,239.6,217.3,36043,24801,24280,4968,302,1.5,7,4,9999,99999,9,999999999,0.2,999,999,99
3010,3,10,14,0,*?*?*?*?*?*?*?*?*?*?*?*?*?*?*?*?*?*?*?*?*?*?,15.2,11.9,100,103094,623,1387,335,329.8,328.9,182.0,35210,33297,20665,3953,293,1.0,6,3,9999,99999,9,999999999,0.4,999,999,99
3010,3,10,15,0,*?*?*?*?*?*?*?*?*?*?*?*?*?*?*?*?*?*?*?*?*?*?,15.2,11.8,100,103094,500,1387,338,231.0,228.7,148.5,24455,21923,16980,3082,285,1.0,7,4,9999,99999,9,999999999,0.0,999,999,99
3010,3,10,16,0,*?*?*?*?*?*?*?*?*?*?*?*?*?*?*?*?*?*?*?*?*?*?,15.1,12.0,100,103094,337,1385,332,169.5,365.6,80.5,17674,29809,10428,1480,277,1.5,5,3,9999,99999,9,999999999,0.0,999,999,99
3010,3,10,17,0,*?*?*?*?*?*?*?*?*?*?*?*?*?*?*?*?*?*?*?*?*?*?,14.7,12.4,100,103094,147,1391,336,40.4,136.4,26.0,4334,7240,3675,452,268,1.0,7,4,9999,99999,9,999999999,0.4,999,999,99
3010,3,10,18,0,*?*?*?*?*?*?*?*?*?*?*?*?*?*?*?*?*?*?*?*?*?*?,12.3,12.3,100,103094,0,-0,333,0.0,-0.0,0.0,0,0,0,0,260,1.0,10,5,9999,99999,9,999999999,0.3,999,999,99
3010,3,10,19,0,*?*?*?*?*?*?*?*?*?*?*?*?*?*?*?*?*?*?*?*?*?*?,10.8,10.8,100,103094,0,-0,327,0.0,-0.0,0.0,0,0,0,0,240,1.0,10,5,9999,99999,9,999999999,0.0,999,999,99
3010,3,10,20,0,*?*?*?*?*?*?*?*?*?*?*?*?*?*?*?*?*?*?*?*?*?*?,9.5,9.4,100,103094,0,-0,321,0.0,-0.0,0.0,0,0,0,0,220,1.0,10,5,9999,99999,9,999999999,0.0,999,999,99
3010,3,10,21,0,*?*?*?*?*?*?*?*?*?*?*?*?*?*?*?*?*?*?*?*?*?*?,8.4,8.4,100,103094,0,-0,316,0.0,-0.0,0.0,0,0,0,0,200,0.5,10,5,9999,99999,9,999999999,0.0,999,999,99
3010,3,10,22,0,*?*?*?*?*?*?*?*?*?*?*?*?*?*?*?*?*?*?*?*?*?*?,8.7,8.7,100,103094,0,-0,317,0.0,-0.0,0.0,0,0,0,0,180,0.5,10,5,9999,99999,9,999999999,0.0,999,999,99
3010,3,10,23,0,*?*?*?*?*?*?*?*?*?*?*?*?*?*?*?*?*?*?*?*?*?*?,8.7,8.8,100,103094,0,-0,317,0.0,-0.0,0.0,0,0,0,0,160,1.0,10,5,9999,99999,9,999999999,0.0,999,999,99
3010,3,10,24,0,*?*?*?*?*?*?*?*?*?*?*?*?*?*?*?*?*?*?*?*?*?*?,7.7,7.7,100,103094,0,-0,313,0.0,-0.0,0.0,0,0,0,0,230,1.0,10,5,9999,99999,9,999999999,0.0,999,999,99
3010,3,11,1,0,*?*?*?*?*?*?*?*?*?*?*?*?*?*?*?*?*?*?*?*?*?*?,9.8,9.8,99,103528,0,-0,322,0.0,-0.0,0.0,0,0,0,0,128,1.0,10,5,9999,99999,9,999999999,0.0,999,999,99
3010,3,11,2,0,*?*?*?*?*?*?*?*?*?*?*?*?*?*?*?*?*?*?*?*?*?*?,10.2,10.2,99,103528,0,-0,324,0.0,-0.0,0.0,0,0,0,0,117,0.5,10,5,9999,99999,9,999999999,0.0,999,999,99
3010,3,11,3,0,*?*?*?*?*?*?*?*?*?*?*?*?*?*?*?*?*?*?*?*?*?*?,10.3,9.8,96,103528,0,-0,324,0.0,-0.0,0.0,0,0,0,0,105,1.0,10,5,9999,99999,9,999999999,0.0,999,999,99
3010,3,11,4,0,*?*?*?*?*?*?*?*?*?*?*?*?*?*?*?*?*?*?*?*?*?*?,9.5,9.6,99,103528,0,-0,321,0.0,-0.0,0.0,0,0,0,0,93,0.5,10,5,9999,99999,9,999999999,0.0,999,999,99
3010,3,11,5,0,*?*?*?*?*?*?*?*?*?*?*?*?*?*?*?*?*?*?*?*?*?*?,8.5,8.5,99,103528,0,-0,317,0.0,-0.0,0.0,0,0,0,0,82,0.5,10,5,9999,99999,9,999999999,0.0,999,999,99
3010,3,11,6,0,*?*?*?*?*?*?*?*?*?*?*?*?*?*?*?*?*?*?*?*?*?*?,9.3,8.1,91,103528,0,-0,320,0.0,-0.0,0.0,0,0,0,0,70,0.5,10,5,9999,99999,9,999999999,0.3,999,999,99
3010,3,11,7,0,*?*?*?*?*?*?*?*?*?*?*?*?*?*?*?*?*?*?*?*?*?*?,9.8,9.4,97,103528,117,1387,322,9.0,0.0,9.0,1096,-0,1096,356,83,0.5,10,5,9999,99999,9,999999999,0.0,999,999,99
3010,3,11,8,0,*?*?*?*?*?*?*?*?*?*?*?*?*?*?*?*?*?*?*?*?*?*?,10.1,9.6,95,103528,312,1386,324,47.7,0.0,47.7,5557,0,5569,1882,97,0.5,10,5,9999,99999,9,999999999,0.0,999,999,99
3010,3,11,9,0,*?*?*?*?*?*?*?*?*?*?*?*?*?*?*?*?*?*?*?*?*?*?,11.9,9.8,87,103528,480,1384,328,140.9,54.1,122.2,15475,5050,13791,3402,110,1.0,9,5,9999,99999,9,999999999,0.0,999,999,99
3010,3,11,10,0,*?*?*?*?*?*?*?*?*?*?*?*?*?*?*?*?*?*?*?*?*?*?,14.8,10.2,73,103528,611,1384,346,107.1,0.0,107.1,12609,0,12651,4676,123,1.0,10,5,9999,99999,9,999999999,0.0,999,999,99
3010,3,11,11,0,*?*?*?*?*?*?*?*?*?*?*?*?*?*?*?*?*?*?*?*?*?*?,16.6,10.7,67,103528,696,1386,354,123.9,0.0,123.9,14649,0,14702,5563,137,0.5,10,5,9999,99999,9,999999999,0.0,999,999,99
3010,3,11,12,0,*?*?*?*?*?*?*?*?*?*?*?*?*?*?*?*?*?*?*?*?*?*?,17.7,11.0,64,103528,728,1386,359,130.2,0.0,130.2,15429,0,15487,5909,150,0.5,10,5,9999,99999,9,999999999,0.0,999,999,99
3010,3,11,13,0,*?*?*?*?*?*?*?*?*?*?*?*?*?*?*?*?*?*?*?*?*?*?,17.9,11.7,67,103528,705,1384,360,125.8,0.0,125.8,14880,0,14935,5665,148,1.5,10,5,9999,99999,9,999999999,0.0,999,999,99
3010,3,11,14,0,*?*?*?*?*?*?*?*?*?*?*?*?*?*?*?*?*?*?*?*?*?*?,17.9,12.4,70,103528,630,1385,360,110.8,0.0,110.8,13056,0,13101,4868,147,1.0,10,5,9999,99999,9,999999999,0.0,999,999,99
3010,3,11,15,0,*?*?*?*?*?*?*?*?*?*?*?*?*?*?*?*?*?*?*?*?*?*?,18.0,12.7,71,103528,507,1386,360,86.4,0.0,86.4,10115,0,10145,3636,145,1.0,10,5,9999,99999,9,999999999,0.0,999,999,99
3010,3,11,16,0,*?*?*?*?*?*?*?*?*?*?*?*?*?*?*?*?*?*?*?*?*?*?,17.9,13.1,73,103528,344,1384,360,54.1,0.0,54.1,6301,0,6316,2157,143,1.5,10,5,9999,99999,9,999999999,2.2,999,999,99
3010,3,11,17,0,*?*?*?*?*?*?*?*?*?*?*?*?*?*?*?*?*?*?*?*?*?*?,17.3,13.2,76,103528,153,1382,357,16.2,0.0,16.2,1932,-0,1934,632,142,1.0,10,5,9999,99999,9,999999999,0.4,999,999,99
3010,3,11,18,0,*?*?*?*?*?*?*?*?*?*?*?*?*?*?*?*?*?*?*?*?*?*?,16.0,13.2,82,103528,0,-0,351,0.0,-0.0,0.0,0,0,0,0,140,1.0,10,5,9999,99999,9,999999999,0.0,999,999,99
3010,3,11,19,0,*?*?*?*?*?*?*?*?*?*?*?*?*?*?*?*?*?*?*?*?*?*?,14.2,12.7,91,103528,0,-0,342,0.0,-0.0,0.0,0,0,0,0,170,1.0,10,5,9999,99999,9,999999999,0.0,999,999,99
3010,3,11,20,0,*?*?*?*?*?*?*?*?*?*?*?*?*?*?*?*?*?*?*?*?*?*?,13.5,12.1,90,103528,0,-0,339,0.0,-0.0,0.0,0,0,0,0,200,1.0,10,5,9999,99999,9,999999999,0.0,999,999,99
3010,3,11,21,0,*?*?*?*?*?*?*?*?*?*?*?*?*?*?*?*?*?*?*?*?*?*?,12.8,12.1,95,103528,0,-0,336,0.0,-0.0,0.0,0,0,0,0,230,0.5,10,5,9999,99999,9,999999999,0.0,999,999,99
3010,3,11,22,0,*?*?*?*?*?*?*?*?*?*?*?*?*?*?*?*?*?*?*?*?*?*?,12.3,11.3,93,103528,0,-0,333,0.0,-0.0,0.0,0,0,0,0,260,0.5,10,5,9999,99999,9,999999999,0.0,999,999,99
3010,3,11,23,0,*?*?*?*?*?*?*?*?*?*?*?*?*?*?*?*?*?*?*?*?*?*?,11.2,10.1,92,103528,0,-0,329,0.0,-0.0,0.0,0,0,0,0,290,1.0,10,5,9999,99999,9,999999999,0.0,999,999,99
3010,3,11,24,0,*?*?*?*?*?*?*?*?*?*?*?*?*?*?*?*?*?*?*?*?*?*?,8.8,8.8,99,103528,0,-0,318,0.0,-0.0,0.0,0,0,0,0,140,1.0,10,5,9999,99999,9,999999999,0.0,999,999,99
3010,3,12,1,0,*?*?*?*?*?*?*?*?*?*?*?*?*?*?*?*?*?*?*?*?*?*?,8.9,7.9,93,103250,0,-0,319,0.0,-0.0,0.0,0,0,0,0,287,1.0,10,5,9999,99999,9,999999999,0.0,999,999,99
3010,3,12,2,0,*?*?*?*?*?*?*?*?*?*?*?*?*?*?*?*?*?*?*?*?*?*?,7.8,6.7,93,103250,0,-0,314,0.0,-0.0,0.0,0,0,0,0,253,0.5,10,5,9999,99999,9,999999999,0.0,999,999,99
3010,3,12,3,0,*?*?*?*?*?*?*?*?*?*?*?*?*?*?*?*?*?*?*?*?*?*?,6.8,6.6,98,103250,0,-0,309,0.0,-0.0,0.0,0,0,0,0,220,1.0,10,5,9999,99999,9,999999999,0.0,999,999,99
3010,3,12,4,0,*?*?*?*?*?*?*?*?*?*?*?*?*?*?*?*?*?*?*?*?*?*?,7.1,6.2,94,103250,0,-0,311,0.0,-0.0,0.0,0,0,0,0,187,0.5,10,5,9999,99999,9,999999999,0.0,999,999,99
3010,3,12,5,0,*?*?*?*?*?*?*?*?*?*?*?*?*?*?*?*?*?*?*?*?*?*?,7.4,6.2,93,103250,0,-0,312,0.0,-0.0,0.0,0,0,0,0,153,0.5,10,5,9999,99999,9,999999999,0.0,999,999,99
3010,3,12,6,0,*?*?*?*?*?*?*?*?*?*?*?*?*?*?*?*?*?*?*?*?*?*?,7.5,6.7,95,103250,0,-0,277,0.0,-0.0,0.0,0,0,0,0,120,0.5,1,0,9999,99999,9,999999999,0.0,999,999,99
3010,3,12,7,0,*?*?*?*?*?*?*?*?*?*?*?*?*?*?*?*?*?*?*?*?*?*?,7.4,6.1,92,103250,125,1379,271,36.9,285.1,11.1,3957,18472,1863,327,137,0.5,0,0,9999,99999,9,999999999,0.0,999,999,99
3010,3,12,8,0,*?*?*?*?*?*?*?*?*?*?*?*?*?*?*?*?*?*?*?*?*?*?,7.9,6.6,91,103250,320,1383,274,170.3,515.3,51.1,17680,41919,7738,953,153,0.5,0,0,9999,99999,9,999999999,0.0,999,999,99
3010,3,12,9,0,*?*?*?*?*?*?*?*?*?*?*?*?*?*?*?*?*?*?*?*?*?*?,9.3,7.6,89,103250,489,1385,282,285.7,566.4,85.7,29647,52172,12349,1641,170,1.0,0,0,9999,99999,9,999999999,0.0,999,999,99
3010,3,12,10,0,*?*?*?*?*?*?*?*?*?*?*?*?*?*?*?*?*?*?*?*?*?*?,10.4,7.7,83,103250,620,1385,286,375.2,587.0,112.6,39044,56687,15710,2267,187,1.0,0,0,9999,99999,9,999999999,0.0,999,999,99
3010,3,12,11,0,*?*?*?*?*?*?*?*?*?*?*?*?*?*?*?*?*?*?*?*?*?*?,11.6,7.3,75,103250,704,1385,290,432.9,596.1,129.9,45145,58652,17775,2744,203,0.5,0,0,9999,99999,9,999999999,0.0,999,999,99
3010,3,12,12,0,*?*?*?*?*?*?*?*?*?*?*?*?*?*?*?*?*?*?*?*?*?*?,12.7,7.7,72,103250,736,1385,304,453.3,573.4,148.7,47022,56461,19835,3164,220,0.5,2,1,9999,99999,9,999999999,0.0,999,999,99
3010,3,12,13,0,*?*?*?*?*?*?*?*?*?*?*?*?*?*?*?*?*?*?*?*?*?*?,12.7,8.1,74,103250,713,1385,297,439.1,597.0,131.7,45807,58832,17994,2801,220,1.5,0,0,9999,99999,9,999999999,0.0,999,999,99
3010,3,12,14,0,*?*?*?*?*?*?*?*?*?*?*?*?*?*?*?*?*?*?*?*?*?*?,12.7,8.7,77,103250,637,1384,298,387.3,589.1,116.2,40317,57147,16147,2361,220,1.0,0,0,9999,99999,9,999999999,0.0,999,999,99
3010,3,12,15,0,*?*?*?*?*?*?*?*?*?*?*?*?*?*?*?*?*?*?*?*?*?*?,12.8,9.3,79,103250,514,1385,300,302.8,571.2,90.9,31438,53211,13007,1753,220,1.0,0,0,9999,99999,9,999999999,0.0,999,999,99
3010,3,12,16,0,*?*?*?*?*?*?*?*?*?*?*?*?*?*?*?*?*?*?*?*?*?*?,12.4,10.2,86,103250,351,1384,327,127.8,127.0,95.6,13927,10915,11002,2096,220,1.5,8,4,9999,99999,9,999999999,0.0,999,999,99
3010,3,12,17,0,*?*?*?*?*?*?*?*?*?*?*?*?*?*?*?*?*?*?*?*?*?*?,12.2,9.8,86,103250,160,1383,323,47.9,147.7,30.8,5090,8282,4273,541,220,1.0,7,4,9999,99999,9,999999999,0.0,999,999,99
3010,3,12,18,0,*?*?*?*?*?*?*?*?*?*?*?*?*?*?*?*?*?*?*?*?*?*?,11.3,9.1,86,103250,0,-0,329,0.0,-0.0,0.0,0,0,0,0,220,1.0,10,5,9999,99999,9,999999999,0.0,999,999,99
3010,3,12,19,0,*?*?*?*?*?*?*?*?*?*?*?*?*?*?*?*?*?*?*?*?*?*?,10.1,8.5,90,103250,0,-0,324,0.0,-0.0,0.0,0,0,0,0,213,1.0,10,5,9999,99999,9,999999999,0.0,999,999,99
3010,3,12,20,0,*?*?*?*?*?*?*?*?*?*?*?*?*?*?*?*?*?*?*?*?*?*?,9.6,8.3,91,103250,0,-0,322,0.0,-0.0,0.0,0,0,0,0,207,1.0,10,5,9999,99999,9,999999999,0.0,999,999,99
3010,3,12,21,0,*?*?*?*?*?*?*?*?*?*?*?*?*?*?*?*?*?*?*?*?*?*?,9.5,8.0,90,103250,0,-0,321,0.0,-0.0,0.0,0,0,0,0,200,0.5,10,5,9999,99999,9,999999999,0.0,999,999,99
3010,3,12,22,0,*?*?*?*?*?*?*?*?*?*?*?*?*?*?*?*?*?*?*?*?*?*?,8.7,8.0,95,103250,0,-0,318,0.0,-0.0,0.0,0,0,0,0,193,0.5,10,5,9999,99999,9,999999999,0.0,999,999,99
3010,3,12,23,0,*?*?*?*?*?*?*?*?*?*?*?*?*?*?*?*?*?*?*?*?*?*?,8.3,8.0,98,103250,0,-0,316,0.0,-0.0,0.0,0,0,0,0,187,1.0,10,5,9999,99999,9,999999999,0.0,999,999,99
3010,3,12,24,0,*?*?*?*?*?*?*?*?*?*?*?*?*?*?*?*?*?*?*?*?*?*?,10.1,9.1,93,103250,0,-0,324,0.0,-0.0,0.0,0,0,0,0,320,1.0,10,5,9999,99999,9,999999999,0.0,999,999,99
3010,3,13,1,0,*?*?*?*?*?*?*?*?*?*?*?*?*?*?*?*?*?*?*?*?*?*?,6.8,6.7,98,103156,0,-0,309,0.0,-0.0,0.0,0,0,0,0,168,1.0,10,5,9999,99999,9,999999999,0.0,999,999,99
3010,3,13,2,0,*?*?*?*?*?*?*?*?*?*?*?*?*?*?*?*?*?*?*?*?*?*?,6.1,6.1,99,103156,0,-0,306,0.0,-0.0,0.0,0,0,0,0,157,0.5,10,5,9999,99999,9,999999999,0.0,999,999,99
3010,3,13,3,0,*?*?*?*?*?*?*?*?*?*?*?*?*?*?*?*?*?*?*?*?*?*?,6.1,6.1,99,103156,0,-0,306,0.0,-0.0,0.0,0,0,0,0,145,1.0,10,5,9999,99999,9,999999999,0.0,999,999,99
3010,3,13,4,0,*?*?*?*?*?*?*?*?*?*?*?*?*?*?*?*?*?*?*?*?*?*?,5.7,5.3,97,103156,0,-0,305,0.0,-0.0,0.0,0,0,0,0,133,0.5,10,5,9999,99999,9,999999999,0.0,999,999,99
3010,3,13,5,0,*?*?*?*?*?*?*?*?*?*?*?*?*?*?*?*?*?*?*?*?*?*?,5.7,5.5,98,103156,0,-0,305,0.0,-0.0,0.0,0,0,0,0,122,0.5,10,5,9999,99999,9,999999999,0.0,999,999,99
3010,3,13,6,0,*?*?*?*?*?*?*?*?*?*?*?*?*?*?*?*?*?*?*?*?*?*?,5.6,4.6,93,103156,0,-0,304,0.0,-0.0,0.0,0,0,0,0,110,0.5,10,5,9999,99999,9,999999999,0.0,999,999,99
3010,3,13,7,0,*?*?*?*?*?*?*?*?*?*?*?*?*?*?*?*?*?*?*?*?*?*?,5.6,5.5,98,103156,134,1382,296,28.6,74.4,21.4,3136,3524,2736,362,125,0.5,8,4,9999,99999,9,999999999,0.0,999,999,99
3010,3,13,8,0,*?*?*?*?*?*?*?*?*?*?*?*?*?*?*?*?*?*?*?*?*?*?,5.7,5.3,97,103156,329,1385,292,139.0,208.9,89.4,14694,17052,10499,1735,140,0.5,7,4,9999,99999,9,999999999,0.0,999,999,99
3010,3,13,9,0,*?*?*?*?*?*?*?*?*?*?*?*?*?*?*?*?*?*?*?*?*?*?,7.2,6.2,93,103156,497,1383,299,230.0,228.6,147.9,24350,21887,16910,3070,155,1.0,7,4,9999,99999,9,999999999,0.0,999,999,99
3010,3,13,10,0,*?*?*?*?*?*?*?*?*?*?*?*?*?*?*?*?*?*?*?*?*?*?,7.9,6.1,88,103156,628,1384,306,254.4,141.3,190.3,27740,14254,21494,4593,170,1.0,8,4,9999,99999,9,999999999,0.0,999,999,99
3010,3,13,11,0,*?*?*?*?*?*?*?*?*?*?*?*?*?*?*?*?*?*?*?*?*?*?,8.8,5.6,80,103156,712,1384,310,292.7,143.4,219.0,31970,14760,24633,5503,185,0.5,8,4,9999,99999,9,999999999,0.0,999,999,99
3010,3,13,12,0,*?*?*?*?*?*?*?*?*?*?*?*?*?*?*?*?*?*?*?*?*?*?,8.7,5.0,77,103156,743,1383,314,231.8,57.4,201.0,25514,5727,22653,6358,200,0.5,9,5,9999,99999,9,999999999,0.0,999,999,99
3010,3,13,13,0,*?*?*?*?*?*?*?*?*?*?*?*?*?*?*?*?*?*?*?*?*?*?,8.9,5.3,78,103156,720,1383,310,296.7,143.6,221.9,32404,14804,24952,5602,200,1.5,8,4,9999,99999,9,999999999,0.0,999,999,99
3010,3,13,14,0,*?*?*?*?*?*?*?*?*?*?*?*?*?*?*?*?*?*?*?*?*?*?,8.6,4.6,76,103156,645,1385,313,197.7,56.5,171.4,21741,5542,19328,5153,200,1.0,9,5,9999,99999,9,999999999,0.0,999,999,99
3010,3,13,15,0,*?*?*?*?*?*?*?*?*?*?*?*?*?*?*?*?*?*?*?*?*?*?,9.2,5.1,75,103156,521,1384,316,155.1,54.8,134.5,17033,5201,15169,3812,200,1.0,9,5,9999,99999,9,999999999,0.0,999,999,99
3010,3,13,16,0,*?*?*?*?*?*?*?*?*?*?*?*?*?*?*?*?*?*?*?*?*?*?,8.9,6.6,84,103156,358,1384,315,98.9,50.8,85.7,10850,4430,9694,2274,200,1.5,9,5,9999,99999,9,999999999,0.0,999,999,99
3010,3,13,17,0,*?*?*?*?*?*?*?*?*?*?*?*?*?*?*?*?*?*?*?*?*?*?,8.9,6.7,85,103156,167,1383,315,33.0,36.3,28.6,3691,2242,3439,599,200,1.0,9,5,9999,99999,9,999999999,0.0,999,999,99
3010,3,13,18,0,*?*?*?*?*?*?*?*?*?*?*?*?*?*?*?*?*?*?*?*?*?*?,8.3,6.4,87,103156,0,-0,316,0.0,-0.0,0.0,0,0,0,0,200,1.0,10,5,9999,99999,9,999999999,0.0,999,999,99
3010,3,13,19,0,*?*?*?*?*?*?*?*?*?*?*?*?*?*?*?*?*?*?*?*?*?*?,7.8,6.6,91,103156,0,-0,314,0.0,-0.0,0.0,0,0,0,0,195,1.0,10,5,9999,99999,9,999999999,0.0,999,999,99
3010,3,13,20,0,*?*?*?*?*?*?*?*?*?*?*?*?*?*?*?*?*?*?*?*?*?*?,7.6,6.4,91,103156,0,-0,313,0.0,-0.0,0.0,0,0,0,0,190,1.0,10,5,9999,99999,9,999999999,0.0,999,999,99
3010,3,13,21,0,*?*?*?*?*?*?*?*?*?*?*?*?*?*?*?*?*?*?*?*?*?*?,6.9,5.6,92,103156,0,-0,310,0.0,-0.0,0.0,0,0,0,0,185,0.5,10,5,9999,99999,9,999999999,0.0,999,999,99
3010,3,13,22,0,*?*?*?*?*?*?*?*?*?*?*?*?*?*?*?*?*?*?*?*?*?*?,6.8,5.6,91,103156,0,-0,310,0.0,-0.0,0.0,0,0,0,0,180,0.5,10,5,9999,99999,9,999999999,0.0,999,999,99
3010,3,13,23,0,*?*?*?*?*?*?*?*?*?*?*?*?*?*?*?*?*?*?*?*?*?*?,6.1,5.6,96,103156,0,-0,306,0.0,-0.0,0.0,0,0,0,0,175,1.0,10,5,9999,99999,9,999999999,0.0,999,999,99
3010,3,13,24,0,*?*?*?*?*?*?*?*?*?*?*?*?*?*?*?*?*?*?*?*?*?*?,7.8,7.3,96,103156,0,-0,314,0.0,-0.0,0.0,0,0,0,0,180,1.0,10,5,9999,99999,9,999999999,0.0,999,999,99
3010,3,14,1,0,*?*?*?*?*?*?*?*?*?*?*?*?*?*?*?*?*?*?*?*?*?*?,3.9,2.1,85,102668,0,-0,298,0.0,-0.0,0.0,0,0,0,0,180,1.0,10,5,9999,99999,9,999999999,0.0,999,999,99
3010,3,14,2,0,*?*?*?*?*?*?*?*?*?*?*?*?*?*?*?*?*?*?*?*?*?*?,3.1,0.2,79,102668,0,-0,294,0.0,-0.0,0.0,0,0,0,0,190,0.5,10,5,9999,99999,9,999999999,0.0,999,999,99
3010,3,14,3,0,*?*?*?*?*?*?*?*?*?*?*?*?*?*?*?*?*?*?*?*?*?*?,2.6,-0.4,78,102668,0,-0,292,0.0,-0.0,0.0,0,0,0,0,200,1.0,10,5,9999,99999,9,999999999,0.0,999,999,99
3010,3,14,4,0,*?*?*?*?*?*?*?*?*?*?*?*?*?*?*?*?*?*?*?*?*?*?,2.2,-0.8,78,102668,0,-0,291,0.0,-0.0,0.0,0,0,0,0,210,0.5,10,5,9999,99999,9,999999999,0.0,999,999,99
3010,3,14,5,0,*?*?*?*?*?*?*?*?*?*?*?*?*?*?*?*?*?*?*?*?*?*?,1.8,-1.3,77,102668,0,-0,289,0.0,-0.0,0.0,0,0,0,0,220,0.5,10,5,9999,99999,9,999999999,0.0,999,999,99
3010,3,14,6,0,*?*?*?*?*?*?*?*?*?*?*?*?*?*?*?*?*?*?*?*?*?*?,1.5,-1.7,76,102668,0,-0,288,0.0,-0.0,0.0,0,0,0,0,230,0.5,10,5,9999,99999,9,999999999,0.0,999,999,99
3010,3,14,7,0,*?*?*?*?*?*?*?*?*?*?*?*?*?*?*?*?*?*?*?*?*?*?,1.8,-1.7,73,102668,143,1385,289,14.2,0.0,14.2,1697,-0,1698,554,232,0.5,10,5,9999,99999,9,999999999,0.0,999,999,99
3010,3,14,8,0,*?*?*?*?*?*?*?*?*?*?*?*?*?*?*?*?*?*?*?*?*?*?,2.2,-1.7,72,102668,337,1382,291,52.9,0.0,52.9,6160,0,6174,2102,233,0.5,10,5,9999,99999,9,999999999,0.0,999,999,99
3010,3,14,9,0,*?*?*?*?*?*?*?*?*?*?*?*?*?*?*?*?*?*?*?*?*?*?,3.3,-1.1,70,102668,506,1384,295,86.3,0.0,86.3,10103,0,10133,3631,235,1.0,10,5,9999,99999,9,999999999,0.0,999,999,99
3010,3,14,10,0,*?*?*?*?*?*?*?*?*?*?*?*?*?*?*?*?*?*?*?*?*?*?,5.1,-2.2,57,102668,636,1383,303,112.2,0.0,112.2,13221,0,13267,4938,237,1.0,10,5,9999,99999,9,999999999,0.0,999,999,99
3010,3,14,11,0,*?*?*?*?*?*?*?*?*?*?*?*?*?*?*?*?*?*?*?*?*?*?,6.7,-1.9,52,102668,720,1384,310,128.8,0.0,128.8,15253,0,15310,5830,238,0.5,10,5,9999,99999,9,999999999,0.0,999,999,99
3010,3,14,12,0,*?*?*?*?*?*?*?*?*?*?*?*?*?*?*?*?*?*?*?*?*?*?,7.5,-1.9,49,102668,751,1383,314,135.0,0.0,135.0,16018,0,16079,6172,240,0.5,10,5,9999,99999,9,999999999,0.0,999,999,99
3010,3,14,13,0,*?*?*?*?*?*?*?*?*?*?*?*?*?*?*?*?*?*?*?*?*?*?,7.4,-1.3,52,102668,728,1384,313,130.4,0.0,130.4,15452,0,15509,5918,247,1.5,10,5,9999,99999,9,999999999,0.0,999,999,99
3010,3,14,14,0,*?*?*?*?*?*?*?*?*?*?*?*?*?*?*?*?*?*?*?*?*?*?,7.4,-1.9,49,102668,652,1384,314,115.3,0.0,115.3,13602,0,13649,5103,253,1.0,10,5,9999,99999,9,999999999,0.0,999,999,99
3010,3,14,15,0,*?*?*?*?*?*?*?*?*?*?*?*?*?*?*?*?*?*?*?*?*?*?,7.6,-2.4,47,102668,528,1383,314,90.7,0.0,90.7,10633,0,10666,3847,260,1.0,10,5,9999,99999,9,999999999,0.0,999,999,99
3010,3,14,16,0,*?*?*?*?*?*?*?*?*?*?*?*?*?*?*?*?*?*?*?*?*?*?,7.4,-3.7,43,102668,365,1383,314,58.3,0.0,58.3,6800,0,6817,2340,267,1.5,10,5,9999,99999,9,999999999,0.0,999,999,99
3010,3,14,17,0,*?*?*?*?*?*?*?*?*?*?*?*?*?*?*?*?*?*?*?*?*?*?,7.3,-3.7,43,102668,174,1384,313,20.4,0.0,20.4,2407,-0,2409,789,273,1.0,10,5,9999,99999,9,999999999,0.0,999,999,99
3010,3,14,18,0,*?*?*?*?*?*?*?*?*?*?*?*?*?*?*?*?*?*?*?*?*?*?,6.1,-3.4,47,102668,0,-0,308,0.0,-0.0,0.0,0,0,0,0,280,1.0,10,5,9999,99999,9,999999999,0.0,999,999,99
3010,3,14,19,0,*?*?*?*?*?*?*?*?*?*?*?*?*?*?*?*?*?*?*?*?*?*?,5.1,-5.3,43,102668,0,-0,304,0.0,-0.0,0.0,0,0,0,0,277,1.0,10,5,9999,99999,9,999999999,0.0,999,999,99
3010,3,14,20,0,*?*?*?*?*?*?*?*?*?*?*?*?*?*?*?*?*?*?*?*?*?*?,4.0,-5.6,46,102668,0,-0,299,0.0,-0.0,0.0,0,0,0,0,273,1.0,10,5,9999,99999,9,999999999,0.0,999,999,99
3010,3,14,21,0,*?*?*?*?*?*?*?*?*?*?*?*?*?*?*?*?*?*?*?*?*?*?,4.2,-6.0,44,102668,0,-0,300,0.0,-0.0,0.0,0,0,0,0,270,0.5,10,5,9999,99999,9,999999999,0.0,999,999,99
3010,3,14,22,0,*?*?*?*?*?*?*?*?*?*?*?*?*?*?*?*?*?*?*?*?*?*?,3.8,-5.6,46,102668,0,-0,298,0.0,-0.0,0.0,0,0,0,0,267,0.5,10,5,9999,99999,9,999999999,0.0,999,999,99
3010,3,14,23,0,*?*?*?*?*?*?*?*?*?*?*?*?*?*?*?*?*?*?*?*?*?*?,3.3,-5.3,48,102668,0,-0,296,0.0,-0.0,0.0,0,0,0,0,263,1.0,10,5,9999,99999,9,999999999,0.0,999,999,99
3010,3,14,24,0,*?*?*?*?*?*?*?*?*?*?*?*?*?*?*?*?*?*?*?*?*?*?,5.4,3.9,88,102668,0,-0,304,0.0,-0.0,0.0,0,0,0,0,170,1.0,10,5,9999,99999,9,999999999,0.0,999,999,99
3010,3,15,1,0,*?*?*?*?*?*?*?*?*?*?*?*?*?*?*?*?*?*?*?*?*?*?,2.5,-0.4,81,102692,0,-0,292,0.0,-0.0,0.0,0,0,0,0,255,1.0,10,5,9999,99999,9,999999999,0.0,999,999,99
3010,3,15,2,0,*?*?*?*?*?*?*?*?*?*?*?*?*?*?*?*?*?*?*?*?*?*?,1.8,1.5,99,102692,0,-0,289,0.0,-0.0,0.0,0,0,0,0,250,0.5,10,5,9999,99999,9,999999999,0.0,999,999,99
3010,3,15,3,0,*?*?*?*?*?*?*?*?*?*?*?*?*?*?*?*?*?*?*?*?*?*?,1.0,-0.2,92,102692,0,-0,286,0.0,-0.0,0.0,0,0,0,0,245,1.0,10,5,9999,99999,9,999999999,0.0,999,999,99
3010,3,15,4,0,*?*?*?*?*?*?*?*?*?*?*?*?*?*?*?*?*?*?*?*?*?*?,1.5,1.5,100,102692,0,-0,287,0.0,-0.0,0.0,0,0,0,0,240,0.5,10,5,9999,99999,9,999999999,0.0,999,999,99
3010,3,15,5,0,*?*?*?*?*?*?*?*?*?*?*?*?*?*?*?*?*?*?*?*?*?*?,1.9,1.9,100,102692,0,-0,289,0.0,-0.0,0.0,0,0,0,0,235,0.5,10,5,9999,99999,9,999999999,0.0,999,999,99
3010,3,15,6,0,*?*?*?*?*?*?*?*?*?*?*?*?*?*?*?*?*?*?*?*?*?*?,2.0,1.9,100,102692,0,-0,289,0.0,-0.0,0.0,0,0,0,0,230,0.5,10,5,9999,99999,9,999999999,0.0,999,999,99
3010,3,15,7,0,*?*?*?*?*?*?*?*?*?*?*?*?*?*?*?*?*?*?*?*?*?*?,1.7,1.0,96,102692,152,1387,284,27.7,33.6,24.0,3113,1971,2906,501,235,0.5,9,5,9999,99999,9,999999999,0.0,999,999,99
3010,3,15,8,0,*?*?*?*?*?*?*?*?*?*?*?*?*?*?*?*?*?*?*?*?*?*?,2.1,1.9,100,102692,346,1383,285,94.8,50.4,82.2,10403,4353,9298,2172,240,0.5,9,5,9999,99999,9,999999999,0.0,999,999,99
3010,3,15,9,0,*?*?*?*?*?*?*?*?*?*?*?*?*?*?*?*?*?*?*?*?*?*?,3.0,2.9,100,102692,514,1383,285,202.5,137.3,151.5,22058,13279,17224,3496,245,1.0,8,4,9999,99999,9,999999999,0.0,999,999,99
3010,3,15,10,0,*?*?*?*?*?*?*?*?*?*?*?*?*?*?*?*?*?*?*?*?*?*?,4.3,3.4,95,102692,644,1382,290,262.1,141.8,196.1,28589,14368,22127,4769,250,1.0,8,4,9999,99999,9,999999999,0.0,999,999,99
3010,3,15,11,0,*?*?*?*?*?*?*?*?*?*?*?*?*?*?*?*?*?*?*?*?*?*?,6.3,3.6,84,102692,728,1383,299,300.3,143.8,224.6,32804,14843,25247,5695,255,0.5,8,4,9999,99999,9,999999999,0.0,999,999,99
3010,3,15,12,0,*?*?*?*?*?*?*?*?*?*?*?*?*?*?*?*?*?*?*?*?*?*?,6.5,3.6,83,102692,759,1383,299,314.5,144.4,235.2,34376,14987,26403,6069,260,0.5,8,4,9999,99999,9,999999999,0.0,999,999,99
3010,3,15,13,0,*?*?*?*?*?*?*?*?*?*?*?*?*?*?*?*?*?*?*?*?*?*?,6.4,2.1,74,102692,735,1382,304,229.3,57.3,198.8,25230,5715,22403,6262,258,1.5,9,5,9999,99999,9,999999999,0.0,999,999,99
3010,3,15,14,0,*?*?*?*?*?*?*?*?*?*?*?*?*?*?*?*?*?*?*?*?*?*?,6.5,1.9,73,102692,659,1383,304,202.9,56.6,175.9,22313,5575,19832,5327,257,1.0,9,5,9999,99999,9,999999999,0.0,999,999,99
3010,3,15,15,0,*?*?*?*?*?*?*?*?*?*?*?*?*?*?*?*?*?*?*?*?*?*?,6.6,1.5,71,102692,535,1383,304,160.1,55.0,138.8,17586,5250,15657,3960,255,1.0,9,5,9999,99999,9,999999999,0.0,999,999,99
3010,3,15,16,0,*?*?*?*?*?*?*?*?*?*?*?*?*?*?*?*?*?*?*?*?*?*?,6.4,2.7,78,102692,372,1383,308,59.7,0.0,59.7,6964,0,6981,2402,253,1.5,10,5,9999,99999,9,999999999,0.0,999,999,99
3010,3,15,17,0,*?*?*?*?*?*?*?*?*?*?*?*?*?*?*?*?*?*?*?*?*?*?,6.1,1.5,73,102692,181,1385,307,21.7,0.0,21.7,2564,-0,2567,842,252,1.0,10,5,9999,99999,9,999999999,0.0,999,999,99
3010,3,15,18,0,*?*?*?*?*?*?*?*?*?*?*?*?*?*?*?*?*?*?*?*?*?*?,5.5,1.7,78,102692,0,-0,305,0.0,-0.0,0.0,0,0,0,0,250,1.0,10,5,9999,99999,9,999999999,0.0,999,999,99
3010,3,15,19,0,*?*?*?*?*?*?*?*?*?*?*?*?*?*?*?*?*?*?*?*?*?*?,3.9,2.5,92,102692,0,-0,297,0.0,-0.0,0.0,0,0,0,0,243,1.0,10,5,9999,99999,9,999999999,0.0,999,999,99
3010,3,15,20,0,*?*?*?*?*?*?*?*?*?*?*?*?*?*?*?*?*?*?*?*?*?*?,3.4,3.0,99,102692,0,-0,295,0.0,-0.0,0.0,0,0,0,0,237,1.0,10,5,9999,99999,9,999999999,0.0,999,999,99
3010,3,15,21,0,*?*?*?*?*?*?*?*?*?*?*?*?*?*?*?*?*?*?*?*?*?*?,2.9,1.5,91,102692,0,-0,293,0.0,-0.0,0.0,0,0,0,0,230,0.5,10,5,9999,99999,9,999999999,0.0,999,999,99
3010,3,15,22,0,*?*?*?*?*?*?*?*?*?*?*?*?*?*?*?*?*?*?*?*?*?*?,3.0,1.7,92,102692,0,-0,294,0.0,-0.0,0.0,0,0,0,0,223,0.5,10,5,9999,99999,9,999999999,0.0,999,999,99
3010,3,15,23,0,*?*?*?*?*?*?*?*?*?*?*?*?*?*?*?*?*?*?*?*?*?*?,3.3,2.5,96,102692,0,-0,295,0.0,-0.0,0.0,0,0,0,0,217,1.0,10,5,9999,99999,9,999999999,0.0,999,999,99
3010,3,15,24,0,*?*?*?*?*?*?*?*?*?*?*?*?*?*?*?*?*?*?*?*?*?*?,2.7,-2.7,66,102692,0,-0,293,0.0,-0.0,0.0,0,0,0,0,260,1.0,10,5,9999,99999,9,999999999,0.0,999,999,99
3010,3,16,1,0,*?*?*?*?*?*?*?*?*?*?*?*?*?*?*?*?*?*?*?*?*?*?,4.2,4.1,100,102418,0,-0,298,0.0,-0.0,0.0,0,0,0,0,217,1.0,10,5,9999,99999,9,999999999,0.0,999,999,99
3010,3,16,2,0,*?*?*?*?*?*?*?*?*?*?*?*?*?*?*?*?*?*?*?*?*?*?,4.4,4.5,100,102418,0,-0,299,0.0,-0.0,0.0,0,0,0,0,223,0.5,10,5,9999,99999,9,999999999,0.0,999,999,99
3010,3,16,3,0,*?*?*?*?*?*?*?*?*?*?*?*?*?*?*?*?*?*?*?*?*?*?,4.1,4.1,100,102418,0,-0,298,0.0,-0.0,0.0,0,0,0,0,230,1.0,10,5,9999,99999,9,999999999,0.0,999,999,99
3010,3,16,4,0,*?*?*?*?*?*?*?*?*?*?*?*?*?*?*?*?*?*?*?*?*?*?,3.7,3.8,100,102418,0,-0,296,0.0,-0.0,0.0,0,0,0,0,237,0.5,10,5,9999,99999,9,999999999,0.0,999,999,99
3010,3,16,5,0,*?*?*?*?*?*?*?*?*?*?*?*?*?*?*?*?*?*?*?*?*?*?,3.4,3.4,100,102418,0,-0,295,0.0,-0.0,0.0,0,0,0,0,243,0.5,10,5,9999,99999,9,999999999,0.0,999,999,99
3010,3,16,6,0,*?*?*?*?*?*?*?*?*?*?*?*?*?*?*?*?*?*?*?*?*?*?,2.9,2.7,100,102418,0,-0,289,0.0,-0.0,0.0,0,0,0,0,250,0.5,9,5,9999,99999,9,999999999,0.0,999,999,99
3010,3,16,7,0,*?*?*?*?*?*?*?*?*?*?*?*?*?*?*?*?*?*?*?*?*?*?,4.1,3.8,100,102418,160,1380,289,40.7,88.4,30.4,4393,4742,3794,531,252,0.5,8,4,9999,99999,9,999999999,0.0,999,999,99
3010,3,16,8,0,*?*?*?*?*?*?*?*?*?*?*?*?*?*?*?*?*?*?*?*?*?*?,5.2,4.1,100,102418,354,1380,290,153.2,213.2,98.5,16180,18015,11505,1934,253,0.5,7,4,9999,99999,9,999999999,0.0,999,999,99
3010,3,16,9,0,*?*?*?*?*?*?*?*?*?*?*?*?*?*?*?*?*?*?*?*?*?*?,7.2,6.7,100,102418,522,1381,303,206.5,137.7,154.4,22486,13367,17548,3575,255,1.0,8,4,9999,99999,9,999999999,0.0,999,999,99
3010,3,16,10,0,*?*?*?*?*?*?*?*?*?*?*?*?*?*?*?*?*?*?*?*?*?*?,8.7,8.8,100,102418,652,1381,310,266.0,142.0,198.9,29013,14423,22442,4858,257,1.0,8,4,9999,99999,9,999999999,0.0,999,999,99
3010,3,16,11,0,*?*?*?*?*?*?*?*?*?*?*?*?*?*?*?*?*?*?*?*?*?*?,10.5,9.6,100,102418,735,1381,319,304.1,144.0,227.4,33217,14882,25550,5792,258,0.5,8,4,9999,99999,9,999999999,0.0,999,999,99
3010,3,16,12,0,*?*?*?*?*?*?*?*?*?*?*?*?*?*?*?*?*?*?*?*?*?*?,11.2,7.4,100,102418,766,1382,325,240.1,57.6,208.2,26434,5761,23464,6672,260,0.5,9,5,9999,99999,9,999999999,0.1,999,999,99
3010,3,16,13,0,*?*?*?*?*?*?*?*?*?*?*?*?*?*?*?*?*?*?*?*?*?*?,11.3,6.9,100,102418,742,1381,330,133.5,0.0,133.5,15826,0,15886,6085,260,1.5,10,5,9999,99999,9,999999999,0.1,999,999,99
3010,3,16,14,0,*?*?*?*?*?*?*?*?*?*?*?*?*?*?*?*?*?*?*?*?*?*?,11.7,6.4,98,102418,666,1382,323,272.3,142.4,203.7,29710,14501,22964,5005,260,1.0,8,4,9999,99999,9,999999999,0.1,999,999,99
3010,3,16,15,0,*?*?*?*?*?*?*?*?*?*?*?*?*?*?*?*?*?*?*?*?*?*?,11.6,7.0,100,102418,542,1382,327,162.6,55.1,141.0,17863,5269,15903,4035,260,1.0,9,5,9999,99999,9,999999999,0.2,999,999,99
3010,3,16,16,0,*?*?*?*?*?*?*?*?*?*?*?*?*?*?*?*?*?*?*?*?*?*?,11.4,6.6,100,102418,379,1383,322,140.7,129.4,105.2,15327,11421,12088,2326,260,1.5,8,4,9999,99999,9,999999999,0.2,999,999,99
3010,3,16,17,0,*?*?*?*?*?*?*?*?*?*?*?*?*?*?*?*?*?*?*?*?*?*?,11.6,8.0,100,102418,187,1378,327,40.1,39.3,34.8,4466,2573,4152,732,260,1.0,9,5,9999,99999,9,999999999,0.0,999,999,99
3010,3,16,18,0,*?*?*?*?*?*?*?*?*?*?*?*?*?*?*?*?*?*?*?*?*?*?,10.2,8.4,100,102418,0,-0,324,0.0,-0.0,0.0,0,0,0,0,260,1.0,10,5,9999,99999,9,999999999,0.0,999,999,99
3010,3,16,19,0,*?*?*?*?*?*?*?*?*?*?*?*?*?*?*?*?*?*?*?*?*?*?,8.6,8.7,100,102418,0,-0,317,0.0,-0.0,0.0,0,0,0,0,258,1.0,10,5,9999,99999,9,999999999,0.0,999,999,99
3010,3,16,20,0,*?*?*?*?*?*?*?*?*?*?*?*?*?*?*?*?*?*?*?*?*?*?,7.0,7.0,100,102418,0,-0,310,0.0,-0.0,0.0,0,0,0,0,257,1.0,10,5,9999,99999,9,999999999,1.1,999,999,99
3010,3,16,21,0,*?*?*?*?*?*?*?*?*?*?*?*?*?*?*?*?*?*?*?*?*?*?,6.4,6.4,100,102418,0,-0,308,0.0,-0.0,0.0,0,0,0,0,255,0.5,10,5,9999,99999,9,999999999,0.0,999,999,99
3010,3,16,22,0,*?*?*?*?*?*?*?*?*?*?*?*?*?*?*?*?*?*?*?*?*?*?,5.9,5.9,100,102418,0,-0,306,0.0,-0.0,0.0,0,0,0,0,253,0.5,10,5,9999,99999,9,999999999,0.0,999,999,99
3010,3,16,23,0,*?*?*?*?*?*?*?*?*?*?*?*?*?*?*?*?*?*?*?*?*?*?,4.8,4.8,100,102418,0,-0,301,0.0,-0.0,0.0,0,0,0,0,252,1.0,10,5,9999,99999,9,999999999,0.0,999,999,99
3010,3,16,24,0,*?*?*?*?*?*?*?*?*?*?*?*?*?*?*?*?*?*?*?*?*?*?,3.6,3.6,100,102418,0,-0,296,0.0,-0.0,0.0,0,0,0,0,210,1.0,10,5,9999,99999,9,999999999,0.0,999,999,99
3010,3,17,1,0,*?*?*?*?*?*?*?*?*?*?*?*?*?*?*?*?*?*?*?*?*?*?,2.6,2.7,99,101854,0,-0,292,0.0,-0.0,0.0,0,0,0,0,248,1.0,10,5,9999,99999,9,999999999,0.0,999,999,99
3010,3,17,2,0,*?*?*?*?*?*?*?*?*?*?*?*?*?*?*?*?*?*?*?*?*?*?,1.7,1.5,97,101854,0,-0,288,0.0,-0.0,0.0,0,0,0,0,247,0.5,10,5,9999,99999,9,999999999,0.0,999,999,99
3010,3,17,3,0,*?*?*?*?*?*?*?*?*?*?*?*?*?*?*?*?*?*?*?*?*?*?,1.4,1.5,99,101854,0,-0,287,0.0,-0.0,0.0,0,0,0,0,245,1.0,10,5,9999,99999,9,999999999,0.1,999,999,99
3010,3,17,4,0,*?*?*?*?*?*?*?*?*?*?*?*?*?*?*?*?*?*?*?*?*?*?,1.0,1.0,99,101854,0,-0,285,0.0,-0.0,0.0,0,0,0,0,243,0.5,10,5,9999,99999,9,999999999,0.1,999,999,99
3010,3,17,5,0,*?*?*?*?*?*?*?*?*?*?*?*?*?*?*?*?*?*?*?*?*?*?,0.8,0.8,99,101854,0,-0,285,0.0,-0.0,0.0,0,0,0,0,242,0.5,10,5,9999,99999,9,999999999,0.1,999,999,99
3010,3,17,6,0,*?*?*?*?*?*?*?*?*?*?*?*?*?*?*?*?*?*?*?*?*?*?,0.7,-0.2,93,101854,0,-0,270,0.0,-0.0,0.0,0,0,0,0,240,0.5,7,4,9999,99999,9,999999999,0.0,999,999,99
3010,3,17,7,0,*?*?*?*?*?*?*?*?*?*?*?*?*?*?*?*?*?*?*?*?*?*?,1.2,1.3,99,101854,169,1382,244,66.9,379.2,20.5,6951,25674,3405,436,240,0.5,1,0,9999,99999,9,999999999,0.0,999,999,99
3010,3,17,8,0,*?*?*?*?*?*?*?*?*?*?*?*?*?*?*?*?*?*?*?*?*?*?,1.7,-0.2,86,101854,363,1381,244,200.1,527.6,61.4,20721,44721,9126,1144,240,0.5,1,0,9999,99999,9,999999999,0.0,999,999,99
3010,3,17,9,0,*?*?*?*?*?*?*?*?*?*?*?*?*?*?*?*?*?*?*?*?*?*?,4.0,-2.4,60,101854,531,1382,276,275.8,321.6,152.2,29337,31419,17430,3172,240,1.0,6,3,9999,99999,9,999999999,0.0,999,999,99
3010,3,17,10,0,*?*?*?*?*?*?*?*?*?*?*?*?*?*?*?*?*?*?*?*?*?*?,5.2,-1.5,60,101854,660,1381,287,318.9,238.1,205.0,33949,24449,22970,4599,240,1.0,7,4,9999,99999,9,999999999,0.0,999,999,99
3010,3,17,11,0,*?*?*?*?*?*?*?*?*?*?*?*?*?*?*?*?*?*?*?*?*?*?,6.3,-0.6,60,101854,743,1381,292,363.8,241.3,233.9,38867,25271,25961,5515,240,0.5,7,4,9999,99999,9,999999999,0.0,999,999,99
3010,3,17,12,0,*?*?*?*?*?*?*?*?*?*?*?*?*?*?*?*?*?*?*?*?*?*?,7.2,-0.2,58,101854,774,1382,285,449.6,421.4,213.6,47134,42770,25331,4846,240,0.5,5,3,9999,99999,9,999999999,0.0,999,999,99
3010,3,17,13,0,*?*?*?*?*?*?*?*?*?*?*?*?*?*?*?*?*?*?*?*?*?*?,7.6,0.8,62,101854,750,1382,288,434.3,420.0,206.3,45490,42465,24566,4591,240,1.5,5,3,9999,99999,9,999999999,0.0,999,999,99
3010,3,17,14,0,*?*?*?*?*?*?*?*?*?*?*?*?*?*?*?*?*?*?*?*?*?*?,7.7,1.3,63,101854,673,1381,278,408.1,533.4,148.1,43578,53255,18612,3053,240,1.0,3,2,9999,99999,9,999999999,0.0,999,999,99
3010,3,17,15,0,*?*?*?*?*?*?*?*?*?*?*?*?*?*?*?*?*?*?*?*?*?*?,7.6,-0.2,57,101854,549,1382,298,258.5,232.2,166.2,27404,22878,18871,3528,240,1.0,7,4,9999,99999,9,999999999,0.0,999,999,99
3010,3,17,16,0,*?*?*?*?*?*?*?*?*?*?*?*?*?*?*?*?*?*?*?*?*?*?,7.6,0.2,59,101854,385,1380,303,143.9,129.9,107.6,15670,11554,12347,2383,240,1.5,8,4,9999,99999,9,999999999,0.0,999,999,99
3010,3,17,17,0,*?*?*?*?*?*?*?*?*?*?*?*?*?*?*?*?*?*?*?*?*?*?,7.7,-0.4,56,101854,194,1380,309,42.5,40.2,36.8,4725,2668,4393,776,240,1.0,9,5,9999,99999,9,999999999,0.4,999,999,99
3010,3,17,18,0,*?*?*?*?*?*?*?*?*?*?*?*?*?*?*?*?*?*?*?*?*?*?,6.0,-1.1,60,101854,0,-0,307,0.0,-0.0,0.0,0,0,0,0,240,1.0,10,5,9999,99999,9,999999999,0.0,999,999,99
3010,3,17,19,0,*?*?*?*?*?*?*?*?*?*?*?*?*?*?*?*?*?*?*?*?*?*?,4.9,0.6,73,101854,0,-0,302,0.0,-0.0,0.0,0,0,0,0,235,1.0,10,5,9999,99999,9,999999999,0.0,999,999,99
3010,3,17,20,0,*?*?*?*?*?*?*?*?*?*?*?*?*?*?*?*?*?*?*?*?*?*?,3.9,-0.0,75,101854,0,-0,298,0.0,-0.0,0.0,0,0,0,0,230,1.0,10,5,9999,99999,9,999999999,0.0,999,999,99
3010,3,17,21,0,*?*?*?*?*?*?*?*?*?*?*?*?*?*?*?*?*?*?*?*?*?*?,3.7,0.6,79,101854,0,-0,297,0.0,-0.0,0.0,0,0,0,0,225,0.5,10,5,9999,99999,9,999999999,0.0,999,999,99
3010,3,17,22,0,*?*?*?*?*?*?*?*?*?*?*?*?*?*?*?*?*?*?*?*?*?*?,3.0,0.4,82,101854,0,-0,294,0.0,-0.0,0.0,0,0,0,0,220,0.5,10,5,9999,99999,9,999999999,0.0,999,999,99
3010,3,17,23,0,*?*?*?*?*?*?*?*?*?*?*?*?*?*?*?*?*?*?*?*?*?*?,2.4,-1.1,76,101854,0,-0,292,0.0,-0.0,0.0,0,0,0,0,215,1.0,10,5,9999,99999,9,999999999,0.0,999,999,99
3010,3,17,24,0,*?*?*?*?*?*?*?*?*?*?*?*?*?*?*?*?*?*?*?*?*?*?,3.7,3.8,99,101854,0,-0,296,0.0,-0.0,0.0,0,0,0,0,250,1.0,10,5,9999,99999,9,999999999,0.0,999,999,99
3010,3,18,1,0,*?*?*?*?*?*?*?*?*?*?*?*?*?*?*?*?*?*?*?*?*?*?,1.0,-2.9,76,101077,0,-0,286,0.0,-0.0,0.0,0,0,0,0,207,1.0,10,5,9999,99999,9,999999999,0.0,999,999,99
3010,3,18,2,0,*?*?*?*?*?*?*?*?*?*?*?*?*?*?*?*?*?*?*?*?*?*?,0.4,-3.9,72,101077,0,-0,284,0.0,-0.0,0.0,0,0,0,0,203,0.5,10,5,9999,99999,9,999999999,0.0,999,999,99
3010,3,18,3,0,*?*?*?*?*?*?*?*?*?*?*?*?*?*?*?*?*?*?*?*?*?*?,0.3,-5.3,66,101077,0,-0,283,0.0,-0.0,0.0,0,0,0,0,200,1.0,10,5,9999,99999,9,999999999,0.0,999,999,99
3010,3,18,4,0,*?*?*?*?*?*?*?*?*?*?*?*?*?*?*?*?*?*?*?*?*?*?,-0.2,-5.0,70,101077,0,-0,281,0.0,-0.0,0.0,0,0,0,0,197,0.5,10,5,9999,99999,9,999999999,0.0,999,999,99
3010,3,18,5,0,*?*?*?*?*?*?*?*?*?*?*?*?*?*?*?*?*?*?*?*?*?*?,-0.6,-3.7,80,101077,0,-0,280,0.0,-0.0,0.0,0,0,0,0,193,0.5,10,5,9999,99999,9,999999999,0.0,999,999,99
3010,3,18,6,0,*?*?*?*?*?*?*?*?*?*?*?*?*?*?*?*?*?*?*?*?*?*?,-0.2,-3.4,81,101077,0,-0,281,0.0,-0.0,0.0,0,0,0,0,190,0.5,10,5,9999,99999,9,999999999,0.0,999,999,99
3010,3,18,7,0,*?*?*?*?*?*?*?*?*?*?*?*?*?*?*?*?*?*?*?*?*?*?,0.2,-1.5,90,101077,178,1384,277,36.8,38.0,31.9,4103,2421,3818,669,203,0.5,9,5,9999,99999,9,999999999,0.0,999,999,99
3010,3,18,8,0,*?*?*?*?*?*?*?*?*?*?*?*?*?*?*?*?*?*?*?*?*?*?,1.5,-0.2,93,101077,372,1382,278,137.6,128.8,102.9,14991,11315,11824,2270,217,0.5,8,4,9999,99999,9,999999999,0.0,999,999,99
3010,3,18,9,0,*?*?*?*?*?*?*?*?*?*?*?*?*?*?*?*?*?*?*?*?*?*?,3.6,0.8,86,101077,539,1381,287,214.3,138.4,160.3,23346,13537,18198,3735,230,1.0,8,4,9999,99999,9,999999999,0.0,999,999,99
3010,3,18,10,0,*?*?*?*?*?*?*?*?*?*?*?*?*?*?*?*?*?*?*?*?*?*?,5.2,0.2,73,101077,668,1380,293,273.7,142.4,204.7,29859,14526,23070,5038,243,1.0,8,4,9999,99999,9,999999999,0.0,999,999,99
3010,3,18,11,0,*?*?*?*?*?*?*?*?*?*?*?*?*?*?*?*?*?*?*?*?*?*?,6.5,2.9,81,101077,751,1381,299,311.5,144.3,233.0,34045,14958,26159,5989,257,0.5,8,4,9999,99999,9,999999999,0.0,999,999,99
3010,3,18,12,0,*?*?*?*?*?*?*?*?*?*?*?*?*?*?*?*?*?*?*?*?*?*?,7.8,2.9,74,101077,781,1380,305,325.4,144.9,243.4,35580,15087,27282,6369,270,0.5,8,4,9999,99999,9,999999999,0.0,999,999,99
3010,3,18,13,0,*?*?*?*?*?*?*?*?*?*?*?*?*?*?*?*?*?*?*?*?*?*?,7.8,4.3,82,101077,757,1380,310,237.2,57.5,205.7,26110,5751,23178,6560,270,1.5,9,5,9999,99999,9,999999999,0.0,999,999,99
3010,3,18,14,0,*?*?*?*?*?*?*?*?*?*?*?*?*?*?*?*?*?*?*?*?*?*?,8.0,5.3,87,101077,680,1380,311,210.6,56.9,182.6,23162,5620,20580,5589,270,1.0,9,5,9999,99999,9,999999999,0.0,999,999,99
3010,3,18,15,0,*?*?*?*?*?*?*?*?*?*?*?*?*?*?*?*?*?*?*?*?*?*?,8.1,4.3,81,101077,556,1381,311,167.5,55.4,145.3,18406,5317,16382,4184,270,1.0,9,5,9999,99999,9,999999999,0.0,999,999,99
3010,3,18,16,0,*?*?*?*?*?*?*?*?*?*?*?*?*?*?*?*?*?*?*?*?*?*?,7.8,3.6,78,101077,392,1380,310,111.0,52.0,96.2,12180,4640,10873,2585,270,1.5,9,5,9999,99999,9,999999999,0.0,999,999,99
3010,3,18,17,0,*?*?*?*?*?*?*?*?*?*?*?*?*?*?*?*?*?*?*?*?*?*?,7.7,3.6,79,101077,201,1381,309,44.8,41.0,38.9,4981,2775,4624,821,270,1.0,9,5,9999,99999,9,999999999,0.0,999,999,99
3010,3,18,18,0,*?*?*?*?*?*?*?*?*?*?*?*?*?*?*?*?*?*?*?*?*?*?,6.6,4.3,89,101077,0,-0,309,0.0,-0.0,0.0,0,0,0,0,270,1.0,10,5,9999,99999,9,999999999,0.0,999,999,99
3010,3,18,19,0,*?*?*?*?*?*?*?*?*?*?*?*?*?*?*?*?*?*?*?*?*?*?,4.8,3.9,99,101077,0,-0,301,0.0,-0.0,0.0,0,0,0,0,262,1.0,10,5,9999,99999,9,999999999,0.0,999,999,99
3010,3,18,20,0,*?*?*?*?*?*?*?*?*?*?*?*?*?*?*?*?*?*?*?*?*?*?,3.6,3.6,100,101077,0,-0,296,0.0,-0.0,0.0,0,0,0,0,253,1.0,10,5,9999,99999,9,999999999,0.0,999,999,99
3010,3,18,21,0,*?*?*?*?*?*?*?*?*?*?*?*?*?*?*?*?*?*?*?*?*?*?,2.8,2.5,100,101077,0,-0,293,0.0,-0.0,0.0,0,0,0,0,245,0.5,10,5,9999,99999,9,999999999,0.0,999,999,99
3010,3,18,22,0,*?*?*?*?*?*?*?*?*?*?*?*?*?*?*?*?*?*?*?*?*?*?,2.2,2.1,100,101077,0,-0,290,0.0,-0.0,0.0,0,0,0,0,237,0.5,10,5,9999,99999,9,999999999,0.0,999,999,99
3010,3,18,23,0,*?*?*?*?*?*?*?*?*?*?*?*?*?*?*?*?*?*?*?*?*?*?,2.6,2.7,100,101077,0,-0,292,0.0,-0.0,0.0,0,0,0,0,228,1.0,10,5,9999,99999,9,999999999,0.0,999,999,99
3010,3,18,24,0,*?*?*?*?*?*?*?*?*?*?*?*?*?*?*?*?*?*?*?*?*?*?,1.9,-1.9,78,101077,0,-0,290,0.0,-0.0,0.0,0,0,0,0,210,1.0,10,5,9999,99999,9,999999999,0.0,999,999,99
3010,3,19,1,0,*?*?*?*?*?*?*?*?*?*?*?*?*?*?*?*?*?*?*?*?*?*?,3.5,-0.4,73,101152,0,-0,296,0.0,-0.0,0.0,0,0,0,0,220,1.0,10,5,9999,99999,9,999999999,0.0,999,999,99
3010,3,19,2,0,*?*?*?*?*?*?*?*?*?*?*?*?*?*?*?*?*?*?*?*?*?*?,3.8,-1.9,63,101152,0,-0,298,0.0,-0.0,0.0,0,0,0,0,220,0.5,10,5,9999,99999,9,999999999,0.0,999,999,99
3010,3,19,3,0,*?*?*?*?*?*?*?*?*?*?*?*?*?*?*?*?*?*?*?*?*?*?,3.7,-2.4,61,101152,0,-0,297,0.0,-0.0,0.0,0,0,0,0,220,1.0,10,5,9999,99999,9,999999999,0.0,999,999,99
3010,3,19,4,0,*?*?*?*?*?*?*?*?*?*?*?*?*?*?*?*?*?*?*?*?*?*?,3.7,-1.7,65,101152,0,-0,297,0.0,-0.0,0.0,0,0,0,0,220,0.5,10,5,9999,99999,9,999999999,0.0,999,999,99
3010,3,19,5,0,*?*?*?*?*?*?*?*?*?*?*?*?*?*?*?*?*?*?*?*?*?*?,3.5,-2.2,64,101152,0,-0,296,0.0,-0.0,0.0,0,0,0,0,220,0.5,10,5,9999,99999,9,999999999,0.0,999,999,99
3010,3,19,6,0,*?*?*?*?*?*?*?*?*?*?*?*?*?*?*?*?*?*?*?*?*?*?,3.1,-1.9,67,101152,0,-0,295,0.0,-0.0,0.0,0,0,0,0,220,0.5,10,5,9999,99999,9,999999999,0.0,999,999,99
3010,3,19,7,0,*?*?*?*?*?*?*?*?*?*?*?*?*?*?*?*?*?*?*?*?*?*?,4.0,-1.5,64,101152,186,1378,299,22.9,0.0,22.9,2699,-0,2702,887,220,0.5,10,5,9999,99999,9,999999999,0.0,999,999,99
3010,3,19,8,0,*?*?*?*?*?*?*?*?*?*?*?*?*?*?*?*?*?*?*?*?*?*?,4.9,-1.7,60,101152,380,1380,302,61.5,0.0,61.5,7173,0,7191,2480,220,0.5,10,5,9999,99999,9,999999999,0.0,999,999,99
3010,3,19,9,0,*?*?*?*?*?*?*?*?*?*?*?*?*?*?*?*?*?*?*?*?*?*?,5.7,-1.7,56,101152,547,1379,306,94.8,0.0,94.8,11122,0,11157,4048,220,1.0,10,5,9999,99999,9,999999999,0.0,999,999,99
3010,3,19,10,0,*?*?*?*?*?*?*?*?*?*?*?*?*?*?*?*?*?*?*?*?*?*?,7.5,-0.6,54,101152,676,1379,314,120.6,0.0,120.6,14237,0,14288,5379,220,1.0,10,5,9999,99999,9,999999999,0.0,999,999,99
3010,3,19,11,0,*?*?*?*?*?*?*?*?*?*?*?*?*?*?*?*?*?*?*?*?*?*?,8.3,-2.4,44,101152,759,1380,318,137.0,0.0,137.0,16252,0,16315,6276,220,0.5,10,5,9999,99999,9,999999999,0.0,999,999,99
3010,3,19,12,0,*?*?*?*?*?*?*?*?*?*?*?*?*?*?*?*?*?*?*?*?*?*?,9.3,-2.2,42,101152,789,1380,322,142.9,0.0,142.9,16991,0,17058,6610,220,0.5,10,5,9999,99999,9,999999999,0.0,999,999,99
3010,3,19,13,0,*?*?*?*?*?*?*?*?*?*?*?*?*?*?*?*?*?*?*?*?*?*?,9.3,-1.1,47,101152,764,1379,322,138.1,0.0,138.1,16387,0,16450,6336,218,1.5,10,5,9999,99999,9,999999999,0.0,999,999,99
3010,3,19,14,0,*?*?*?*?*?*?*?*?*?*?*?*?*?*?*?*?*?*?*?*?*?*?,9.4,-2.2,43,101152,687,1380,323,122.7,0.0,122.7,14498,0,14550,5494,217,1.0,10,5,9999,99999,9,999999999,0.0,999,999,99
3010,3,19,15,0,*?*?*?*?*?*?*?*?*?*?*?*?*?*?*?*?*?*?*?*?*?*?,9.3,-2.2,43,101152,562,1379,322,97.9,0.0,97.9,11487,0,11524,4200,215,1.0,10,5,9999,99999,9,999999999,0.0,999,999,99
3010,3,19,16,0,*?*?*?*?*?*?*?*?*?*?*?*?*?*?*?*?*?*?*?*?*?*?,9.3,-1.9,44,101152,399,1380,322,65.3,0.0,65.3,7614,0,7634,2648,213,1.5,10,5,9999,99999,9,999999999,0.0,999,999,99
3010,3,19,17,0,*?*?*?*?*?*?*?*?*?*?*?*?*?*?*?*?*?*?*?*?*?*?,9.3,-1.9,43,101152,208,1382,322,27.2,0.0,27.2,3189,0,3193,1052,212,1.0,10,5,9999,99999,9,999999999,0.0,999,999,99
3010,3,19,18,0,*?*?*?*?*?*?*?*?*?*?*?*?*?*?*?*?*?*?*?*?*?*?,8.5,-1.1,50,101152,2,1624,318,0.0,0.0,0.0,0,0,0,0,210,1.0,10,5,9999,99999,9,999999999,0.0,999,999,99
3010,3,19,19,0,*?*?*?*?*?*?*?*?*?*?*?*?*?*?*?*?*?*?*?*?*?*?,7.0,-0.6,57,101152,0,-0,312,0.0,-0.0,0.0,0,0,0,0,207,1.0,10,5,9999,99999,9,999999999,0.0,999,999,99
3010,3,19,20,0,*?*?*?*?*?*?*?*?*?*?*?*?*?*?*?*?*?*?*?*?*?*?,6.2,-1.7,55,101152,0,-0,308,0.0,-0.0,0.0,0,0,0,0,203,1.0,10,5,9999,99999,9,999999999,0.0,999,999,99
3010,3,19,21,0,*?*?*?*?*?*?*?*?*?*?*?*?*?*?*?*?*?*?*?*?*?*?,5.6,-1.9,56,101152,0,-0,306,0.0,-0.0,0.0,0,0,0,0,200,0.5,10,5,9999,99999,9,999999999,0.0,999,999,99
3010,3,19,22,0,*?*?*?*?*?*?*?*?*?*?*?*?*?*?*?*?*?*?*?*?*?*?,4.8,-3.4,52,101152,0,-0,302,0.0,-0.0,0.0,0,0,0,0,197,0.5,10,5,9999,99999,9,999999999,0.0,999,999,99
3010,3,19,23,0,*?*?*?*?*?*?*?*?*?*?*?*?*?*?*?*?*?*?*?*?*?*?,4.4,-2.7,57,101152,0,-0,300,0.0,-0.0,0.0,0,0,0,0,193,1.0,10,5,9999,99999,9,999999999,0.0,999,999,99
3010,3,19,24,0,*?*?*?*?*?*?*?*?*?*?*?*?*?*?*?*?*?*?*?*?*?*?,3.1,1.0,85,101152,0,-0,294,0.0,-0.0,0.0,0,0,0,0,220,1.0,10,5,9999,99999,9,999999999,0.0,999,999,99
3010,3,20,1,0,*?*?*?*?*?*?*?*?*?*?*?*?*?*?*?*?*?*?*?*?*?*?,2.6,2.3,100,99555.4,0,-0,292,0.0,-0.0,0.0,0,0,0,0,188,1.0,10,5,9999,99999,9,999999999,0.0,999,999,99
3010,3,20,2,0,*?*?*?*?*?*?*?*?*?*?*?*?*?*?*?*?*?*?*?*?*?*?,1.9,1.9,100,99555.4,0,-0,289,0.0,-0.0,0.0,0,0,0,0,187,0.5,10,5,9999,99999,9,999999999,0.0,999,999,99
3010,3,20,3,0,*?*?*?*?*?*?*?*?*?*?*?*?*?*?*?*?*?*?*?*?*?*?,1.6,1.5,100,99555.4,0,-0,288,0.0,-0.0,0.0,0,0,0,0,185,1.0,10,5,9999,99999,9,999999999,0.0,999,999,99
3010,3,20,4,0,*?*?*?*?*?*?*?*?*?*?*?*?*?*?*?*?*?*?*?*?*?*?,0.6,0.6,100,99555.4,0,-0,284,0.0,-0.0,0.0,0,0,0,0,183,0.5,10,5,9999,99999,9,999999999,0.0,999,999,99
3010,3,20,5,0,*?*?*?*?*?*?*?*?*?*?*?*?*?*?*?*?*?*?*?*?*?*?,0.5,0.4,100,99555.4,0,-0,283,0.0,-0.0,0.0,0,0,0,0,182,0.5,10,5,9999,99999,9,999999999,0.3,999,999,99
3010,3,20,6,0,*?*?*?*?*?*?*?*?*?*?*?*?*?*?*?*?*?*?*?*?*?*?,0.3,0.4,100,99555.4,0,-0,283,0.0,-0.0,0.0,0,0,0,0,180,0.5,10,5,9999,99999,9,999999999,0.2,999,999,99
3010,3,20,7,0,*?*?*?*?*?*?*?*?*?*?*?*?*?*?*?*?*?*?*?*?*?*?,1.1,1.0,100,99555.4,195,1379,286,24.7,0.0,24.7,2899,-0,2903,954,187,0.5,10,5,9999,99999,9,999999999,0.1,999,999,99
3010,3,20,8,0,*?*?*?*?*?*?*?*?*?*?*?*?*?*?*?*?*?*?*?*?*?*?,1.9,1.9,100,99555.4,388,1377,289,63.2,0.0,63.2,7374,0,7393,2556,193,0.5,10,5,9999,99999,9,999999999,0.1,999,999,99
3010,3,20,9,0,*?*?*?*?*?*?*?*?*?*?*?*?*?*?*?*?*?*?*?*?*?*?,3.7,3.6,100,99555.4,555,1378,296,96.5,0.0,96.5,11326,0,11362,4132,200,1.0,10,5,9999,99999,9,999999999,0.0,999,999,99
3010,3,20,10,0,*?*?*?*?*?*?*?*?*?*?*?*?*?*?*?*?*?*?*?*?*?*?,5.0,5.0,100,99555.4,684,1378,302,122.2,0.0,122.2,14438,0,14490,5467,207,1.0,10,5,9999,99999,9,999999999,0.0,999,999,99
3010,3,20,11,0,*?*?*?*?*?*?*?*?*?*?*?*?*?*?*?*?*?*?*?*?*?*?,6.6,4.5,100,99555.4,766,1378,309,138.6,0.0,138.6,16448,0,16512,6364,213,0.5,10,5,9999,99999,9,999999999,0.1,999,999,99
3010,3,20,12,0,*?*?*?*?*?*?*?*?*?*?*?*?*?*?*?*?*?*?*?*?*?*?,7.5,3.0,87,99555.4,796,1379,313,144.5,0.0,144.5,17182,0,17250,6696,220,0.5,10,5,9999,99999,9,999999999,0.1,999,999,99
3010,3,20,13,0,*?*?*?*?*?*?*?*?*?*?*?*?*?*?*?*?*?*?*?*?*?*?,7.7,1.3,76,99555.4,771,1378,314,139.6,0.0,139.6,16571,0,16635,6419,228,1.5,10,5,9999,99999,9,999999999,0.1,999,999,99
3010,3,20,14,0,*?*?*?*?*?*?*?*?*?*?*?*?*?*?*?*?*?*?*?*?*?*?,7.8,0.4,71,99555.4,694,1379,315,124.1,0.0,124.1,14675,0,14728,5572,237,1.0,10,5,9999,99999,9,999999999,0.0,999,999,99
3010,3,20,15,0,*?*?*?*?*?*?*?*?*?*?*?*?*?*?*?*?*?*?*?*?*?*?,7.5,0.4,72,99555.4,569,1379,314,99.3,0.0,99.3,11656,0,11694,4271,245,1.0,10,5,9999,99999,9,999999999,0.0,999,999,99
3010,3,20,16,0,*?*?*?*?*?*?*?*?*?*?*?*?*?*?*?*?*?*?*?*?*?*?,7.7,1.3,76,99555.4,406,1380,314,66.6,0.0,66.6,7775,0,7796,2710,253,1.5,10,5,9999,99999,9,999999999,0.0,999,999,99
3010,3,20,17,0,*?*?*?*?*?*?*?*?*?*?*?*?*?*?*?*?*?*?*?*?*?*?,7.7,2.9,85,99555.4,214,1377,314,28.5,0.0,28.5,3343,0,3348,1104,262,1.0,10,5,9999,99999,9,999999999,0.0,999,999,99
3010,3,20,18,0,*?*?*?*?*?*?*?*?*?*?*?*?*?*?*?*?*?*?*?*?*?*?,6.2,5.0,100,99555.4,8,1308,307,0.0,0.0,0.0,0,0,0,0,270,1.0,10,5,9999,99999,9,999999999,0.0,999,999,99
3010,3,20,19,0,*?*?*?*?*?*?*?*?*?*?*?*?*?*?*?*?*?*?*?*?*?*?,4.9,5.0,100,99555.4,0,-0,301,0.0,-0.0,0.0,0,0,0,0,260,1.0,10,5,9999,99999,9,999999999,0.2,999,999,99
3010,3,20,20,0,*?*?*?*?*?*?*?*?*?*?*?*?*?*?*?*?*?*?*?*?*?*?,3.7,3.8,100,99555.4,0,-0,296,0.0,-0.0,0.0,0,0,0,0,250,1.0,10,5,9999,99999,9,999999999,0.0,999,999,99
3010,3,20,21,0,*?*?*?*?*?*?*?*?*?*?*?*?*?*?*?*?*?*?*?*?*?*?,3.0,3.0,100,99555.4,0,-0,294,0.0,-0.0,0.0,0,0,0,0,240,0.5,10,5,9999,99999,9,999999999,0.0,999,999,99
3010,3,20,22,0,*?*?*?*?*?*?*?*?*?*?*?*?*?*?*?*?*?*?*?*?*?*?,2.7,2.7,100,99555.4,0,-0,292,0.0,-0.0,0.0,0,0,0,0,230,0.5,10,5,9999,99999,9,999999999,0.0,999,999,99
3010,3,20,23,0,*?*?*?*?*?*?*?*?*?*?*?*?*?*?*?*?*?*?*?*?*?*?,3.4,3.4,100,99555.4,0,-0,295,0.0,-0.0,0.0,0,0,0,0,220,1.0,10,5,9999,99999,9,999999999,0.2,999,999,99
3010,3,20,24,0,*?*?*?*?*?*?*?*?*?*?*?*?*?*?*?*?*?*?*?*?*?*?,4.0,-0.2,88,99555.4,0,-0,298,0.0,-0.0,0.0,0,0,0,0,190,1.0,10,5,9999,99999,9,999999999,0.0,999,999,99
3010,3,21,1,0,*?*?*?*?*?*?*?*?*?*?*?*?*?*?*?*?*?*?*?*?*?*?,4.6,3.4,91,99484.6,0,-0,300,0.0,-0.0,0.0,0,0,0,0,208,1.0,10,5,9999,99999,9,999999999,0.0,999,999,99
3010,3,21,2,0,*?*?*?*?*?*?*?*?*?*?*?*?*?*?*?*?*?*?*?*?*?*?,5.0,3.6,89,99484.6,0,-0,302,0.0,-0.0,0.0,0,0,0,0,207,0.5,10,5,9999,99999,9,999999999,0.0,999,999,99
3010,3,21,3,0,*?*?*?*?*?*?*?*?*?*?*?*?*?*?*?*?*?*?*?*?*?*?,5.1,2.7,83,99484.6,0,-0,303,0.0,-0.0,0.0,0,0,0,0,205,1.0,10,5,9999,99999,9,999999999,0.0,999,999,99
3010,3,21,4,0,*?*?*?*?*?*?*?*?*?*?*?*?*?*?*?*?*?*?*?*?*?*?,5.0,2.7,84,99484.6,0,-0,302,0.0,-0.0,0.0,0,0,0,0,203,0.5,10,5,9999,99999,9,999999999,0.0,999,999,99
3010,3,21,5,0,*?*?*?*?*?*?*?*?*?*?*?*?*?*?*?*?*?*?*?*?*?*?,4.4,3.2,91,99484.6,0,-0,299,0.0,-0.0,0.0,0,0,0,0,202,0.5,10,5,9999,99999,9,999999999,0.0,999,999,99
3010,3,21,6,0,*?*?*?*?*?*?*?*?*?*?*?*?*?*?*?*?*?*?*?*?*?*?,4.4,1.9,83,99484.6,0,-0,300,0.0,-0.0,0.0,0,0,0,0,200,0.5,10,5,9999,99999,9,999999999,0.0,999,999,99
3010,3,21,7,0,*?*?*?*?*?*?*?*?*?*?*?*?*?*?*?*?*?*?*?*?*?*?,4.2,1.5,81,99484.6,204,1381,294,45.9,41.3,39.8,5092,2817,4726,840,202,0.5,9,5,9999,99999,9,999999999,0.0,999,999,99
3010,3,21,8,0,*?*?*?*?*?*?*?*?*?*?*?*?*?*?*?*?*?*?*?*?*?*?,5.1,3.4,88,99484.6,397,1378,298,112.9,52.1,97.9,12385,4670,11054,2633,203,0.5,9,5,9999,99999,9,999999999,0.0,999,999,99
3010,3,21,9,0,*?*?*?*?*?*?*?*?*?*?*?*?*?*?*?*?*?*?*?*?*?*?,5.8,3.2,83,99484.6,564,1379,301,170.6,55.5,147.9,18745,5344,16681,4278,205,1.0,9,5,9999,99999,9,999999999,0.0,999,999,99
3010,3,21,10,0,*?*?*?*?*?*?*?*?*?*?*?*?*?*?*?*?*?*?*?*?*?*?,7.2,2.3,70,99484.6,692,1378,307,215.2,57.0,186.5,23669,5645,21025,5749,207,1.0,9,5,9999,99999,9,999999999,0.0,999,999,99
3010,3,21,11,0,*?*?*?*?*?*?*?*?*?*?*?*?*?*?*?*?*?*?*?*?*?*?,7.8,1.3,62,99484.6,774,1378,310,243.5,57.7,211.1,26807,5778,23791,6800,208,0.5,9,5,9999,99999,9,999999999,0.0,999,999,99
3010,3,21,12,0,*?*?*?*?*?*?*?*?*?*?*?*?*?*?*?*?*?*?*?*?*?*?,7.9,1.7,64,99484.6,803,1378,310,253.7,57.9,219.9,27937,5818,24785,7205,210,0.5,9,5,9999,99999,9,999999999,0.0,999,999,99
3010,3,21,13,0,*?*?*?*?*?*?*?*?*?*?*?*?*?*?*?*?*?*?*?*?*?*?,8.2,3.2,70,99484.6,778,1378,311,245.0,57.7,212.4,26978,5784,23941,6860,213,1.5,9,5,9999,99999,9,999999999,0.0,999,999,99
3010,3,21,14,0,*?*?*?*?*?*?*?*?*?*?*?*?*?*?*?*?*?*?*?*?*?*?,8.0,3.8,73,99484.6,701,1379,311,218.1,57.1,189.1,23999,5661,21317,5855,217,1.0,9,5,9999,99999,9,999999999,0.0,999,999,99
3010,3,21,15,0,*?*?*?*?*?*?*?*?*?*?*?*?*?*?*?*?*?*?*?*?*?*?,8.3,3.8,72,99484.6,576,1378,317,100.7,0.0,100.7,11824,0,11862,4341,220,1.0,10,5,9999,99999,9,999999999,0.0,999,999,99
3010,3,21,16,0,*?*?*?*?*?*?*?*?*?*?*?*?*?*?*?*?*?*?*?*?*?*?,7.9,2.3,67,99484.6,412,1378,315,68.0,0.0,68.0,7936,0,7956,2771,223,1.5,10,5,9999,99999,9,999999999,0.0,999,999,99
3010,3,21,17,0,*?*?*?*?*?*?*?*?*?*?*?*?*?*?*?*?*?*?*?*?*?*?,8.2,0.4,57,99484.6,221,1379,317,29.9,0.0,29.9,3498,0,3504,1158,227,1.0,10,5,9999,99999,9,999999999,0.0,999,999,99
3010,3,21,18,0,*?*?*?*?*?*?*?*?*?*?*?*?*?*?*?*?*?*?*?*?*?*?,7.5,2.5,69,99484.6,15,1365,313,0.0,0.0,0.0,0,0,0,0,230,1.0,10,5,9999,99999,9,999999999,0.0,999,999,99
3010,3,21,19,0,*?*?*?*?*?*?*?*?*?*?*?*?*?*?*?*?*?*?*?*?*?*?,6.7,2.3,72,99484.6,0,-0,310,0.0,-0.0,0.0,0,0,0,0,228,1.0,10,5,9999,99999,9,999999999,0.0,999,999,99
3010,3,21,20,0,*?*?*?*?*?*?*?*?*?*?*?*?*?*?*?*?*?*?*?*?*?*?,5.8,2.1,76,99484.6,0,-0,306,0.0,-0.0,0.0,0,0,0,0,227,1.0,10,5,9999,99999,9,999999999,0.0,999,999,99
3010,3,21,21,0,*?*?*?*?*?*?*?*?*?*?*?*?*?*?*?*?*?*?*?*?*?*?,5.8,2.3,77,99484.6,0,-0,306,0.0,-0.0,0.0,0,0,0,0,225,0.5,10,5,9999,99999,9,999999999,0.0,999,999,99
3010,3,21,22,0,*?*?*?*?*?*?*?*?*?*?*?*?*?*?*?*?*?*?*?*?*?*?,5.5,1.7,76,99484.6,0,-0,305,0.0,-0.0,0.0,0,0,0,0,223,0.5,10,5,9999,99999,9,999999999,0.0,999,999,99
3010,3,21,23,0,*?*?*?*?*?*?*?*?*?*?*?*?*?*?*?*?*?*?*?*?*?*?,4.8,1.7,79,99484.6,0,-0,301,0.0,-0.0,0.0,0,0,0,0,222,1.0,10,5,9999,99999,9,999999999,0.0,999,999,99
3010,3,21,24,0,*?*?*?*?*?*?*?*?*?*?*?*?*?*?*?*?*?*?*?*?*?*?,4.2,3.4,94,99484.6,0,-0,299,0.0,-0.0,0.0,0,0,0,0,210,1.0,10,5,9999,99999,9,999999999,0.7,999,999,99
3010,3,22,1,0,*?*?*?*?*?*?*?*?*?*?*?*?*?*?*?*?*?*?*?*?*?*?,2.4,-0.4,80,99230.8,0,-0,292,0.0,-0.0,0.0,0,0,0,0,220,1.0,10,5,9999,99999,9,999999999,0.0,999,999,99
3010,3,22,2,0,*?*?*?*?*?*?*?*?*?*?*?*?*?*?*?*?*?*?*?*?*?*?,1.0,-1.5,81,99230.8,0,-0,286,0.0,-0.0,0.0,0,0,0,0,220,0.5,10,5,9999,99999,9,999999999,0.0,999,999,99
3010,3,22,3,0,*?*?*?*?*?*?*?*?*?*?*?*?*?*?*?*?*?*?*?*?*?*?,0.6,-1.9,81,99230.8,0,-0,284,0.0,-0.0,0.0,0,0,0,0,220,1.0,10,5,9999,99999,9,999999999,0.0,999,999,99
3010,3,22,4,0,*?*?*?*?*?*?*?*?*?*?*?*?*?*?*?*?*?*?*?*?*?*?,0.1,-1.3,89,99230.8,0,-0,282,0.0,-0.0,0.0,0,0,0,0,220,0.5,10,5,9999,99999,9,999999999,0.0,999,999,99
3010,3,22,5,0,*?*?*?*?*?*?*?*?*?*?*?*?*?*?*?*?*?*?*?*?*?*?,-0.4,-2.4,84,99230.8,0,-0,280,0.0,-0.0,0.0,0,0,0,0,220,0.5,10,5,9999,99999,9,999999999,0.0,999,999,99
3010,3,22,6,0,*?*?*?*?*?*?*?*?*?*?*?*?*?*?*?*?*?*?*?*?*?*?,0.2,-1.9,83,99230.8,5,1272,262,0.0,0.0,0.0,0,0,0,0,220,0.5,6,3,9999,99999,9,999999999,0.0,999,999,99
3010,3,22,7,0,*?*?*?*?*?*?*?*?*?*?*?*?*?*?*?*?*?*?*?*?*?*?,0.7,-1.3,85,99230.8,212,1376,243,96.8,422.0,31.7,10063,29264,4974,590,227,0.5,2,1,9999,99999,9,999999999,0.0,999,999,99
3010,3,22,8,0,*?*?*?*?*?*?*?*?*?*?*?*?*?*?*?*?*?*?*?*?*?*?,2.7,0.6,85,99230.8,405,1376,258,227.3,491.9,82.5,23248,42751,11712,1497,233,0.5,3,2,9999,99999,9,999999999,0.0,999,999,99
3010,3,22,9,0,*?*?*?*?*?*?*?*?*?*?*?*?*?*?*?*?*?*?*?*?*?*?,4.6,1.5,80,99230.8,572,1378,266,340.4,522.4,123.6,36253,50573,15789,2411,240,1.0,3,2,9999,99999,9,999999999,0.0,999,999,99
3010,3,22,10,0,*?*?*?*?*?*?*?*?*?*?*?*?*?*?*?*?*?*?*?*?*?*?,7.3,2.3,69,99230.8,700,1377,278,427.6,536.0,155.2,45694,53866,19401,3263,247,1.0,3,2,9999,99999,9,999999999,0.0,999,999,99
3010,3,22,11,0,*?*?*?*?*?*?*?*?*?*?*?*?*?*?*?*?*?*?*?*?*?*?,8.4,2.9,68,99230.8,781,1377,283,483.0,542.4,175.3,51750,55302,21627,3930,253,0.5,3,2,9999,99999,9,999999999,0.0,999,999,99
3010,3,22,12,0,*?*?*?*?*?*?*?*?*?*?*?*?*?*?*?*?*?*?*?*?*?*?,9.8,2.5,60,99230.8,810,1376,283,507.3,579.4,166.4,52738,57628,21772,3779,260,0.5,2,1,9999,99999,9,999999999,0.0,999,999,99
3010,3,22,13,0,*?*?*?*?*?*?*?*?*?*?*?*?*?*?*?*?*?*?*?*?*?*?,10.0,3.2,62,99230.8,785,1377,300,458.4,422.1,217.8,48063,42932,25750,5002,262,1.5,5,3,9999,99999,9,999999999,0.0,999,999,99
3010,3,22,14,0,*?*?*?*?*?*?*?*?*?*?*?*?*?*?*?*?*?*?*?*?*?*?,10.4,2.7,58,99230.8,707,1376,306,383.2,334.2,211.5,41030,34771,23701,4836,263,1.0,6,3,9999,99999,9,999999999,0.0,999,999,99
3010,3,22,15,0,*?*?*?*?*?*?*?*?*?*?*?*?*?*?*?*?*?*?*?*?*?*?,9.9,3.4,63,99230.8,582,1376,295,340.8,473.9,140.4,35905,45990,17548,2786,265,1.0,4,2,9999,99999,9,999999999,0.0,999,999,99
3010,3,22,16,0,*?*?*?*?*?*?*?*?*?*?*?*?*?*?*?*?*?*?*?*?*?*?,10.3,2.1,57,99230.8,419,1378,285,238.5,527.2,78.2,24571,46498,11274,1450,267,1.5,2,1,9999,99999,9,999999999,0.0,999,999,99
3010,3,22,17,0,*?*?*?*?*?*?*?*?*?*?*?*?*?*?*?*?*?*?*?*?*?*?,9.9,2.7,60,99230.8,228,1380,289,106.3,410.0,38.6,10963,29087,5892,705,268,1.0,3,2,9999,99999,9,999999999,0.0,999,999,99
3010,3,22,18,0,*?*?*?*?*?*?*?*?*?*?*?*?*?*?*?*?*?*?*?*?*?*?,8.3,3.2,69,99230.8,22,1388,317,0.0,0.0,0.0,0,0,0,0,270,1.0,10,5,9999,99999,9,999999999,0.0,999,999,99
3010,3,22,19,0,*?*?*?*?*?*?*?*?*?*?*?*?*?*?*?*?*?*?*?*?*?*?,5.8,1.9,76,99230.8,0,-0,306,0.0,-0.0,0.0,0,0,0,0,275,1.0,10,5,9999,99999,9,999999999,0.0,999,999,99
3010,3,22,20,0,*?*?*?*?*?*?*?*?*?*?*?*?*?*?*?*?*?*?*?*?*?*?,5.0,2.5,84,99230.8,0,-0,302,0.0,-0.0,0.0,0,0,0,0,280,1.0,10,5,9999,99999,9,999999999,0.0,999,999,99
3010,3,22,21,0,*?*?*?*?*?*?*?*?*?*?*?*?*?*?*?*?*?*?*?*?*?*?,3.7,3.0,95,99230.8,0,-0,297,0.0,-0.0,0.0,0,0,0,0,285,0.5,10,5,9999,99999,9,999999999,0.0,999,999,99
3010,3,22,22,0,*?*?*?*?*?*?*?*?*?*?*?*?*?*?*?*?*?*?*?*?*?*?,2.9,1.9,92,99230.8,0,-0,293,0.0,-0.0,0.0,0,0,0,0,290,0.5,10,5,9999,99999,9,999999999,0.0,999,999,99
3010,3,22,23,0,*?*?*?*?*?*?*?*?*?*?*?*?*?*?*?*?*?*?*?*?*?*?,2.4,0.6,88,99230.8,0,-0,291,0.0,-0.0,0.0,0,0,0,0,295,1.0,10,5,9999,99999,9,999999999,0.0,999,999,99
3010,3,22,24,0,*?*?*?*?*?*?*?*?*?*?*?*?*?*?*?*?*?*?*?*?*?*?,4.1,0.6,77,99230.8,0,-0,299,0.0,-0.0,0.0,0,0,0,0,220,1.0,10,5,9999,99999,9,999999999,0.0,999,999,99
3010,3,23,1,0,*?*?*?*?*?*?*?*?*?*?*?*?*?*?*?*?*?*?*?*?*?*?,1.3,0.4,93,100833,0,-0,287,0.0,-0.0,0.0,0,0,0,0,297,1.0,10,5,9999,99999,9,999999999,0.0,999,999,99
3010,3,23,2,0,*?*?*?*?*?*?*?*?*?*?*?*?*?*?*?*?*?*?*?*?*?*?,1.0,0.4,94,100833,0,-0,286,0.0,-0.0,0.0,0,0,0,0,293,0.5,10,5,9999,99999,9,999999999,0.0,999,999,99
3010,3,23,3,0,*?*?*?*?*?*?*?*?*?*?*?*?*?*?*?*?*?*?*?*?*?*?,0.7,0.2,96,100833,0,-0,284,0.0,-0.0,0.0,0,0,0,0,290,1.0,10,5,9999,99999,9,999999999,0.0,999,999,99
3010,3,23,4,0,*?*?*?*?*?*?*?*?*?*?*?*?*?*?*?*?*?*?*?*?*?*?,0.6,-0.6,90,100833,0,-0,284,0.0,-0.0,0.0,0,0,0,0,287,0.5,10,5,9999,99999,9,999999999,0.0,999,999,99
3010,3,23,5,0,*?*?*?*?*?*?*?*?*?*?*?*?*?*?*?*?*?*?*?*?*?*?,-0.1,-1.9,84,100833,0,-0,281,0.0,-0.0,0.0,0,0,0,0,283,0.5,10,5,9999,99999,9,999999999,0.0,999,999,99
3010,3,23,6,0,*?*?*?*?*?*?*?*?*?*?*?*?*?*?*?*?*?*?*?*?*?*?,-0.9,-2.9,83,100833,14,1359,246,0.0,0.0,0.0,0,0,0,0,280,0.5,4,2,9999,99999,9,999999999,0.0,999,999,99
3010,3,23,7,0,*?*?*?*?*?*?*?*?*?*?*?*?*?*?*?*?*?*?*?*?*?*?,0.7,-2.4,77,100833,221,1378,231,103.0,449.7,30.9,10532,33170,4991,609,280,0.5,0,0,9999,99999,9,999999999,0.0,999,999,99
3010,3,23,8,0,*?*?*?*?*?*?*?*?*?*?*?*?*?*?*?*?*?*?*?*?*?*?,2.3,-1.5,73,100833,414,1378,238,235.9,549.5,70.8,24456,48530,10389,1332,280,0.5,0,0,9999,99999,9,999999999,0.0,999,999,99
3010,3,23,9,0,*?*?*?*?*?*?*?*?*?*?*?*?*?*?*?*?*?*?*?*?*?*?,4.9,1.5,77,100833,580,1377,253,350.3,582.2,105.1,36399,55620,14774,2079,280,1.0,0,0,9999,99999,9,999999999,0.0,999,999,99
3010,3,23,10,0,*?*?*?*?*?*?*?*?*?*?*?*?*?*?*?*?*?*?*?*?*?*?,7.0,0.8,64,100833,708,1377,259,438.4,596.9,131.5,45715,58795,17947,2792,280,1.0,0,0,9999,99999,9,999999999,0.0,999,999,99
3010,3,23,11,0,*?*?*?*?*?*?*?*?*?*?*?*?*?*?*?*?*?*?*?*?*?*?,9.0,1.3,58,100833,789,1377,268,494.3,603.7,148.3,51672,60183,19867,3352,280,0.5,0,0,9999,99999,9,999999999,0.0,999,999,99
3010,3,23,12,0,*?*?*?*?*?*?*?*?*?*?*?*?*?*?*?*?*?*?*?*?*?*?,11.0,0.6,48,100833,818,1377,274,514.1,605.9,154.2,53797,60589,20531,3579,280,0.5,0,0,9999,99999,9,999999999,0.0,999,999,99
3010,3,23,13,0,*?*?*?*?*?*?*?*?*?*?*?*?*?*?*?*?*?*?*?*?*?*?,11.3,1.7,51,100833,792,1376,277,496.6,604.0,149.0,51916,60230,19942,3377,285,1.5,0,0,9999,99999,9,999999999,0.0,999,999,99
3010,3,23,14,0,*?*?*?*?*?*?*?*?*?*?*?*?*?*?*?*?*?*?*?*?*?*?,11.4,3.2,56,100833,714,1376,281,442.9,597.5,132.9,46188,58919,18101,2833,290,1.0,0,0,9999,99999,9,999999999,0.0,999,999,99
3010,3,23,15,0,*?*?*?*?*?*?*?*?*?*?*?*?*?*?*?*?*?*?*?*?*?*?,11.5,2.7,53,100833,589,1376,280,356.7,583.4,107.0,37072,55901,15009,2125,295,1.0,0,0,9999,99999,9,999999999,0.0,999,999,99
3010,3,23,16,0,*?*?*?*?*?*?*?*?*?*?*?*?*?*?*?*?*?*?*?*?*?*?,11.2,2.7,55,100833,425,1376,279,243.9,552.6,73.2,25283,49178,10703,1379,300,1.5,0,0,9999,99999,9,999999999,0.0,999,999,99
3010,3,23,17,0,*?*?*?*?*?*?*?*?*?*?*?*?*?*?*?*?*?*?*?*?*?*?,11.1,3.9,60,100833,234,1376,296,110.9,415.4,40.3,11421,29803,6117,733,305,1.0,3,2,9999,99999,9,999999999,0.0,999,999,99
3010,3,23,18,0,*?*?*?*?*?*?*?*?*?*?*?*?*?*?*?*?*?*?*?*?*?*?,9.3,5.0,73,100833,29,1400,321,0.0,0.0,0.0,0,0,0,0,310,1.0,10,5,9999,99999,9,999999999,0.0,999,999,99
3010,3,23,19,0,*?*?*?*?*?*?*?*?*?*?*?*?*?*?*?*?*?*?*?*?*?*?,7.0,5.1,86,100833,0,-0,311,0.0,-0.0,0.0,0,0,0,0,278,1.0,10,5,9999,99999,9,999999999,0.0,999,999,99
3010,3,23,20,0,*?*?*?*?*?*?*?*?*?*?*?*?*?*?*?*?*?*?*?*?*?*?,5.4,4.8,94,100833,0,-0,304,0.0,-0.0,0.0,0,0,0,0,247,1.0,10,5,9999,99999,9,999999999,0.0,999,999,99
3010,3,23,21,0,*?*?*?*?*?*?*?*?*?*?*?*?*?*?*?*?*?*?*?*?*?*?,3.9,3.9,98,100833,0,-0,297,0.0,-0.0,0.0,0,0,0,0,215,0.5,10,5,9999,99999,9,999999999,0.0,999,999,99
3010,3,23,22,0,*?*?*?*?*?*?*?*?*?*?*?*?*?*?*?*?*?*?*?*?*?*?,3.3,3.2,98,100833,0,-0,295,0.0,-0.0,0.0,0,0,0,0,183,0.5,10,5,9999,99999,9,999999999,0.0,999,999,99
3010,3,23,23,0,*?*?*?*?*?*?*?*?*?*?*?*?*?*?*?*?*?*?*?*?*?*?,3.0,3.0,98,100833,0,-0,294,0.0,-0.0,0.0,0,0,0,0,152,1.0,10,5,9999,99999,9,999999999,0.0,999,999,99
3010,3,23,24,0,*?*?*?*?*?*?*?*?*?*?*?*?*?*?*?*?*?*?*?*?*?*?,1.8,0.6,90,100833,0,-0,289,0.0,-0.0,0.0,0,0,0,0,300,1.0,10,5,9999,99999,9,999999999,0.0,999,999,99
3010,3,24,1,0,*?*?*?*?*?*?*?*?*?*?*?*?*?*?*?*?*?*?*?*?*?*?,3.4,3.4,100,100345,0,-0,295,0.0,-0.0,0.0,0,0,0,0,120,1.0,10,5,9999,99999,9,999999999,0.0,999,999,99
3010,3,24,2,0,*?*?*?*?*?*?*?*?*?*?*?*?*?*?*?*?*?*?*?*?*?*?,3.9,3.9,100,100345,0,-0,297,0.0,-0.0,0.0,0,0,0,0,120,0.5,10,5,9999,99999,9,999999999,0.1,999,999,99
3010,3,24,3,0,*?*?*?*?*?*?*?*?*?*?*?*?*?*?*?*?*?*?*?*?*?*?,3.6,3.6,100,100345,0,-0,296,0.0,-0.0,0.0,0,0,0,0,120,1.0,10,5,9999,99999,9,999999999,0.2,999,999,99
3010,3,24,4,0,*?*?*?*?*?*?*?*?*?*?*?*?*?*?*?*?*?*?*?*?*?*?,2.8,2.9,100,100345,0,-0,293,0.0,-0.0,0.0,0,0,0,0,120,0.5,10,5,9999,99999,9,999999999,0.2,999,999,99
3010,3,24,5,0,*?*?*?*?*?*?*?*?*?*?*?*?*?*?*?*?*?*?*?*?*?*?,1.9,1.9,100,100345,0,-0,289,0.0,-0.0,0.0,0,0,0,0,120,0.5,10,5,9999,99999,9,999999999,0.1,999,999,99
3010,3,24,6,0,*?*?*?*?*?*?*?*?*?*?*?*?*?*?*?*?*?*?*?*?*?*?,2.6,2.5,100,100345,23,1380,274,0.0,0.0,0.0,0,0,0,0,120,0.5,6,3,9999,99999,9,999999999,0.0,999,999,99
3010,3,24,7,0,*?*?*?*?*?*?*?*?*?*?*?*?*?*?*?*?*?*?*?*?*?*?,3.1,3.0,100,100345,229,1374,276,95.4,256.4,52.7,9958,17530,6985,949,123,0.5,6,3,9999,99999,9,999999999,0.0,999,999,99
3010,3,24,8,0,*?*?*?*?*?*?*?*?*?*?*?*?*?*?*?*?*?*?*?*?*?*?,4.1,4.1,100,100345,422,1376,272,234.2,448.9,96.5,24638,39857,12471,1798,127,0.5,4,2,9999,99999,9,999999999,0.4,999,999,99
3010,3,24,9,0,*?*?*?*?*?*?*?*?*?*?*?*?*?*?*?*?*?*?*?*?*?*?,6.4,6.4,100,100345,588,1376,300,237.7,140.2,177.8,25898,13974,20119,4225,130,1.0,8,4,9999,99999,9,999999999,0.1,999,999,99
3010,3,24,10,0,*?*?*?*?*?*?*?*?*?*?*?*?*?*?*?*?*?*?*?*?*?*?,8.3,8.0,100,100345,715,1375,308,296.4,143.6,221.7,32360,14798,24918,5595,133,1.0,8,4,9999,99999,9,999999999,0.0,999,999,99
3010,3,24,11,0,*?*?*?*?*?*?*?*?*?*?*?*?*?*?*?*?*?*?*?*?*?*?,10.1,7.3,100,100345,796,1375,312,394.2,243.1,253.5,42216,25692,27961,6226,137,0.5,7,4,9999,99999,9,999999999,0.1,999,999,99
3010,3,24,12,0,*?*?*?*?*?*?*?*?*?*?*?*?*?*?*?*?*?*?*?*?*?*?,10.9,7.1,98,100345,825,1376,307,484.4,424.2,230.1,50856,43372,27023,5489,140,0.5,5,3,9999,99999,9,999999999,0.0,999,999,99
3010,3,24,13,0,*?*?*?*?*?*?*?*?*?*?*?*?*?*?*?*?*?*?*?*?*?*?,11.5,7.6,97,100345,799,1376,307,485.8,491.8,200.2,51513,50205,24105,4609,140,1.5,4,2,9999,99999,9,999999999,0.0,999,999,99
3010,3,24,14,0,*?*?*?*?*?*?*?*?*?*?*?*?*?*?*?*?*?*?*?*?*?*?,11.6,4.8,79,100345,721,1376,318,353.2,240.6,227.1,37699,25098,25252,5293,140,1.0,7,4,9999,99999,9,999999999,0.0,999,999,99
3010,3,24,15,0,*?*?*?*?*?*?*?*?*?*?*?*?*?*?*?*?*?*?*?*?*?*?,11.5,4.8,80,100345,596,1377,331,104.8,0.0,104.8,12324,0,12365,4552,140,1.0,10,5,9999,99999,9,999999999,0.0,999,999,99
3010,3,24,16,0,*?*?*?*?*?*?*?*?*?*?*?*?*?*?*?*?*?*?*?*?*?*?,11.2,7.3,97,100345,432,1376,317,196.1,223.0,126.1,20716,20421,14531,2554,140,1.5,7,4,9999,99999,9,999999999,0.0,999,999,99
3010,3,24,17,0,*?*?*?*?*?*?*?*?*?*?*?*?*?*?*?*?*?*?*?*?*?*?,11.5,7.6,97,100345,241,1378,330,33.9,0.0,33.9,3960,0,3967,1316,140,1.0,10,5,9999,99999,9,999999999,0.0,999,999,99
3010,3,24,18,0,*?*?*?*?*?*?*?*?*?*?*?*?*?*?*?*?*?*?*?*?*?*?,9.9,7.7,100,100345,35,1370,323,0.0,0.0,0.0,0,0,0,0,140,1.0,10,5,9999,99999,9,999999999,2.1,999,999,99
3010,3,24,19,0,*?*?*?*?*?*?*?*?*?*?*?*?*?*?*?*?*?*?*?*?*?*?,7.7,7.3,100,100345,0,-0,313,0.0,-0.0,0.0,0,0,0,0,145,1.0,10,5,9999,99999,9,999999999,0.0,999,999,99
3010,3,24,20,0,*?*?*?*?*?*?*?*?*?*?*?*?*?*?*?*?*?*?*?*?*?*?,6.7,6.4,100,100345,0,-0,309,0.0,-0.0,0.0,0,0,0,0,150,1.0,10,5,9999,99999,9,999999999,0.0,999,999,99
3010,3,24,21,0,*?*?*?*?*?*?*?*?*?*?*?*?*?*?*?*?*?*?*?*?*?*?,6.3,6.2,100,100345,0,-0,307,0.0,-0.0,0.0,0,0,0,0,155,0.5,10,5,9999,99999,9,999999999,0.0,999,999,99
3010,3,24,22,0,*?*?*?*?*?*?*?*?*?*?*?*?*?*?*?*?*?*?*?*?*?*?,5.2,5.1,100,100345,0,-0,303,0.0,-0.0,0.0,0,0,0,0,160,0.5,10,5,9999,99999,9,999999999,0.0,999,999,99
3010,3,24,23,0,*?*?*?*?*?*?*?*?*?*?*?*?*?*?*?*?*?*?*?*?*?*?,5.7,5.8,100,100345,0,-0,305,0.0,-0.0,0.0,0,0,0,0,165,1.0,10,5,9999,99999,9,999999999,0.0,999,999,99
3010,3,24,24,0,*?*?*?*?*?*?*?*?*?*?*?*?*?*?*?*?*?*?*?*?*?*?,2.7,2.7,100,100345,0,-0,292,0.0,-0.0,0.0,0,0,0,0,120,1.0,10,5,9999,99999,9,999999999,0.0,999,999,99
3010,3,25,1,0,*?*?*?*?*?*?*?*?*?*?*?*?*?*?*?*?*?*?*?*?*?*?,6.7,5.3,90,100940,0,-0,309,0.0,-0.0,0.0,0,0,0,0,178,1.0,10,5,9999,99999,9,999999999,0.0,999,999,99
3010,3,25,2,0,*?*?*?*?*?*?*?*?*?*?*?*?*?*?*?*?*?*?*?*?*?*?,7.0,4.8,86,100940,0,-0,311,0.0,-0.0,0.0,0,0,0,0,187,0.5,10,5,9999,99999,9,999999999,0.0,999,999,99
3010,3,25,3,0,*?*?*?*?*?*?*?*?*?*?*?*?*?*?*?*?*?*?*?*?*?*?,6.9,3.8,81,100940,0,-0,310,0.0,-0.0,0.0,0,0,0,0,195,1.0,10,5,9999,99999,9,999999999,0.0,999,999,99
3010,3,25,4,0,*?*?*?*?*?*?*?*?*?*?*?*?*?*?*?*?*?*?*?*?*?*?,6.6,4.3,85,100940,0,-0,309,0.0,-0.0,0.0,0,0,0,0,203,0.5,10,5,9999,99999,9,999999999,0.0,999,999,99
3010,3,25,5,0,*?*?*?*?*?*?*?*?*?*?*?*?*?*?*?*?*?*?*?*?*?*?,6.5,4.6,87,100940,0,-0,308,0.0,-0.0,0.0,0,0,0,0,212,0.5,10,5,9999,99999,9,999999999,0.0,999,999,99
3010,3,25,6,0,*?*?*?*?*?*?*?*?*?*?*?*?*?*?*?*?*?*?*?*?*?*?,6.3,5.0,91,100940,32,1389,303,0.0,0.0,0.0,0,0,0,0,220,0.5,9,5,9999,99999,9,999999999,0.0,999,999,99
3010,3,25,7,0,*?*?*?*?*?*?*?*?*?*?*?*?*?*?*?*?*?*?*?*?*?*?,7.3,6.2,93,100940,238,1376,299,90.7,187.2,58.3,9628,12940,6999,1086,183,0.5,7,4,9999,99999,9,999999999,0.0,999,999,99
3010,3,25,8,0,*?*?*?*?*?*?*?*?*?*?*?*?*?*?*?*?*?*?*?*?*?*?,8.1,5.9,86,100940,430,1374,303,195.4,222.9,125.6,20641,20388,14481,2545,147,0.5,7,4,9999,99999,9,999999999,0.0,999,999,99
3010,3,25,9,0,*?*?*?*?*?*?*?*?*?*?*?*?*?*?*?*?*?*?*?*?*?*?,8.7,5.9,82,100940,596,1375,310,241.5,140.4,180.6,26316,14046,20428,4308,110,1.0,8,4,9999,99999,9,999999999,0.0,999,999,99
3010,3,25,10,0,*?*?*?*?*?*?*?*?*?*?*?*?*?*?*?*?*?*?*?*?*?*?,9.7,6.7,81,100940,723,1375,318,226.5,57.3,196.4,24922,5703,22129,6155,73,1.0,9,5,9999,99999,9,999999999,0.0,999,999,99
3010,3,25,11,0,*?*?*?*?*?*?*?*?*?*?*?*?*?*?*?*?*?*?*?*?*?*?,10.8,6.1,73,100940,804,1376,319,337.2,145.4,252.2,36882,15178,28237,6707,37,0.5,8,4,9999,99999,9,999999999,0.1,999,999,99
3010,3,25,12,0,*?*?*?*?*?*?*?*?*?*?*?*?*?*?*?*?*?*?*?*?*?*?,11.6,5.6,67,100940,832,1375,322,350.2,145.8,261.9,38326,15271,29293,7100,0,0.5,8,4,9999,99999,9,999999999,0.2,999,999,99
3010,3,25,13,0,*?*?*?*?*?*?*?*?*?*?*?*?*?*?*?*?*?*?*?*?*?*?,11.3,6.6,72,100940,806,1375,321,338.2,145.4,253.0,36992,15193,28311,6738,55,1.5,8,4,9999,99999,9,999999999,0.0,999,999,99
3010,3,25,14,0,*?*?*?*?*?*?*?*?*?*?*?*?*?*?*?*?*?*?*?*?*?*?,11.6,5.5,66,100940,728,1376,318,357.0,240.9,229.6,38119,25162,25506,5374,110,1.0,7,4,9999,99999,9,999999999,0.0,999,999,99
3010,3,25,15,0,*?*?*?*?*?*?*?*?*?*?*?*?*?*?*?*?*?*?*?*?*?*?,11.7,3.9,59,100940,602,1375,327,184.5,56.0,159.9,20273,5453,18029,4711,165,1.0,9,5,9999,99999,9,999999999,0.0,999,999,99
3010,3,25,16,0,*?*?*?*?*?*?*?*?*?*?*?*?*?*?*?*?*?*?*?*?*?*?,11.5,5.5,67,100940,438,1374,326,127.5,53.2,110.6,13999,4884,12482,3024,220,1.5,9,5,9999,99999,9,999999999,0.0,999,999,99
3010,3,25,17,0,*?*?*?*?*?*?*?*?*?*?*?*?*?*?*?*?*?*?*?*?*?*?,11.3,4.8,64,100940,247,1374,325,61.2,45.3,53.0,6752,3386,6242,1132,275,1.0,9,5,9999,99999,9,999999999,0.0,999,999,99
3010,3,25,18,0,*?*?*?*?*?*?*?*?*?*?*?*?*?*?*?*?*?*?*?*?*?*?,11.1,5.5,68,100940,42,1382,329,0.0,0.0,0.0,0,0,0,0,330,1.0,10,5,9999,99999,9,999999999,0.0,999,999,99
3010,3,25,19,0,*?*?*?*?*?*?*?*?*?*?*?*?*?*?*?*?*?*?*?*?*?*?,9.5,3.8,67,100940,0,-0,322,0.0,-0.0,0.0,0,0,0,0,328,1.0,10,5,9999,99999,9,999999999,0.0,999,999,99
3010,3,25,20,0,*?*?*?*?*?*?*?*?*?*?*?*?*?*?*?*?*?*?*?*?*?*?,9.1,5.1,76,100940,0,-0,320,0.0,-0.0,0.0,0,0,0,0,327,1.0,10,5,9999,99999,9,999999999,0.0,999,999,99
3010,3,25,21,0,*?*?*?*?*?*?*?*?*?*?*?*?*?*?*?*?*?*?*?*?*?*?,8.8,5.3,79,100940,0,-0,319,0.0,-0.0,0.0,0,0,0,0,325,0.5,10,5,9999,99999,9,999999999,0.0,999,999,99
3010,3,25,22,0,*?*?*?*?*?*?*?*?*?*?*?*?*?*?*?*?*?*?*?*?*?*?,8.1,4.6,78,100940,0,-0,316,0.0,-0.0,0.0,0,0,0,0,323,0.5,10,5,9999,99999,9,999999999,0.0,999,999,99
3010,3,25,23,0,*?*?*?*?*?*?*?*?*?*?*?*?*?*?*?*?*?*?*?*?*?*?,7.9,5.0,82,100940,0,-0,315,0.0,-0.0,0.0,0,0,0,0,322,1.0,10,5,9999,99999,9,999999999,0.0,999,999,99
3010,3,25,24,0,*?*?*?*?*?*?*?*?*?*?*?*?*?*?*?*?*?*?*?*?*?*?,6.3,5.5,94,100940,0,-0,307,0.0,-0.0,0.0,0,0,0,0,170,1.0,10,5,9999,99999,9,999999999,0.0,999,999,99
3010,3,26,1,0,*?*?*?*?*?*?*?*?*?*?*?*?*?*?*?*?*?*?*?*?*?*?,6.8,3.9,82,102173,0,-0,310,0.0,-0.0,0.0,0,0,0,0,318,1.0,10,5,9999,99999,9,999999999,0.0,999,999,99
3010,3,26,2,0,*?*?*?*?*?*?*?*?*?*?*?*?*?*?*?*?*?*?*?*?*?*?,6.4,3.6,82,102173,0,-0,308,0.0,-0.0,0.0,0,0,0,0,317,0.5,10,5,9999,99999,9,999999999,0.0,999,999,99
3010,3,26,3,0,*?*?*?*?*?*?*?*?*?*?*?*?*?*?*?*?*?*?*?*?*?*?,5.9,3.9,87,102173,0,-0,306,0.0,-0.0,0.0,0,0,0,0,315,1.0,10,5,9999,99999,9,999999999,0.0,999,999,99
3010,3,26,4,0,*?*?*?*?*?*?*?*?*?*?*?*?*?*?*?*?*?*?*?*?*?*?,5.3,3.2,86,102173,0,-0,303,0.0,-0.0,0.0,0,0,0,0,313,0.5,10,5,9999,99999,9,999999999,0.0,999,999,99
3010,3,26,5,0,*?*?*?*?*?*?*?*?*?*?*?*?*?*?*?*?*?*?*?*?*?*?,5.7,4.5,91,102173,0,-0,305,0.0,-0.0,0.0,0,0,0,0,312,0.5,10,5,9999,99999,9,999999999,0.0,999,999,99
3010,3,26,6,0,*?*?*?*?*?*?*?*?*?*?*?*?*?*?*?*?*?*?*?*?*?*?,6.0,4.3,89,102173,40,1361,271,0.0,0.0,0.0,0,0,0,0,310,0.5,2,1,9999,99999,9,999999999,0.0,999,999,99
3010,3,26,7,0,*?*?*?*?*?*?*?*?*?*?*?*?*?*?*?*?*?*?*?*?*?*?,6.1,5.5,95,102173,246,1372,281,117.2,384.2,48.3,11955,27948,7132,859,265,0.5,4,2,9999,99999,9,999999999,0.0,999,999,99
3010,3,26,8,0,*?*?*?*?*?*?*?*?*?*?*?*?*?*?*?*?*?*?*?*?*?*?,6.5,5.8,94,102173,439,1376,267,253.5,556.1,76.1,26285,49927,11083,1438,220,0.5,0,0,9999,99999,9,999999999,0.0,999,999,99
3010,3,26,9,0,*?*?*?*?*?*?*?*?*?*?*?*?*?*?*?*?*?*?*?*?*?*?,8.7,6.4,85,102173,604,1375,277,367.5,585.5,110.3,38209,56356,15404,2205,175,1.0,0,0,9999,99999,9,999999999,0.0,999,999,99
3010,3,26,10,0,*?*?*?*?*?*?*?*?*?*?*?*?*?*?*?*?*?*?*?*?*?*?,9.8,6.6,79,102173,731,1375,281,455.1,599.1,136.5,47489,59248,18524,2948,130,1.0,0,0,9999,99999,9,999999999,0.0,999,999,99
3010,3,26,11,0,*?*?*?*?*?*?*?*?*?*?*?*?*?*?*?*?*?*?*?*?*?*?,11.4,6.9,73,102173,811,1374,289,510.5,605.5,153.1,53395,60511,20400,3534,85,0.5,0,0,9999,99999,9,999999999,0.0,999,999,99
3010,3,26,12,0,*?*?*?*?*?*?*?*?*?*?*?*?*?*?*?*?*?*?*?*?*?*?,11.9,6.2,68,102173,839,1374,289,529.7,607.4,158.9,55462,60876,21037,3769,40,0.5,0,0,9999,99999,9,999999999,0.0,999,999,99
3010,3,26,13,0,*?*?*?*?*?*?*?*?*?*?*?*?*?*?*?*?*?*?*?*?*?*?,11.8,4.5,61,102173,813,1375,309,477.2,423.7,226.7,50075,43255,26667,5349,37,1.5,5,3,9999,99999,9,999999999,0.0,999,999,99
3010,3,26,14,0,*?*?*?*?*?*?*?*?*?*?*?*?*?*?*?*?*?*?*?*?*?*?,12.2,5.1,61,102173,734,1374,288,457.4,599.4,137.2,47731,59305,18600,2970,33,1.0,0,0,9999,99999,9,999999999,0.0,999,999,99
3010,3,26,15,0,*?*?*?*?*?*?*?*?*?*?*?*?*?*?*?*?*?*?*?*?*?*?,12.1,5.6,64,102173,609,1375,289,370.8,586.2,111.3,38560,56491,15526,2231,30,1.0,0,0,9999,99999,9,999999999,0.0,999,999,99
3010,3,26,16,0,*?*?*?*?*?*?*?*?*?*?*?*?*?*?*?*?*?*?*?*?*?*?,12.1,7.1,71,102173,445,1375,292,257.8,557.6,77.3,26723,50241,11247,1464,27,1.5,0,0,9999,99999,9,999999999,0.0,999,999,99
3010,3,26,17,0,*?*?*?*?*?*?*?*?*?*?*?*?*?*?*?*?*?*?*?*?*?*?,12.1,7.3,72,102173,254,1376,292,125.9,477.7,37.8,13117,35754,5875,706,23,1.0,0,0,9999,99999,9,999999999,0.0,999,999,99
3010,3,26,18,0,*?*?*?*?*?*?*?*?*?*?*?*?*?*?*?*?*?*?*?*?*?*?,10.9,8.7,86,102173,48,1363,320,0.0,0.0,0.0,0,0,0,0,20,1.0,8,4,9999,99999,9,999999999,0.0,999,999,99
3010,3,26,19,0,*?*?*?*?*?*?*?*?*?*?*?*?*?*?*?*?*?*?*?*?*?*?,9.4,8.9,96,102173,0,-0,321,0.0,-0.0,0.0,0,0,0,0,27,1.0,10,5,9999,99999,9,999999999,0.0,999,999,99
3010,3,26,20,0,*?*?*?*?*?*?*?*?*?*?*?*?*?*?*?*?*?*?*?*?*?*?,8.5,7.9,95,102173,0,-0,317,0.0,-0.0,0.0,0,0,0,0,33,1.0,10,5,9999,99999,9,999999999,0.0,999,999,99
3010,3,26,21,0,*?*?*?*?*?*?*?*?*?*?*?*?*?*?*?*?*?*?*?*?*?*?,7.9,7.9,99,102173,0,-0,314,0.0,-0.0,0.0,0,0,0,0,40,0.5,10,5,9999,99999,9,999999999,0.0,999,999,99
3010,3,26,22,0,*?*?*?*?*?*?*?*?*?*?*?*?*?*?*?*?*?*?*?*?*?*?,7.2,7.1,99,102173,0,-0,311,0.0,-0.0,0.0,0,0,0,0,47,0.5,10,5,9999,99999,9,999999999,0.0,999,999,99
3010,3,26,23,0,*?*?*?*?*?*?*?*?*?*?*?*?*?*?*?*?*?*?*?*?*?*?,7.2,6.9,97,102173,0,-0,311,0.0,-0.0,0.0,0,0,0,0,53,1.0,10,5,9999,99999,9,999999999,0.0,999,999,99
3010,3,26,24,0,*?*?*?*?*?*?*?*?*?*?*?*?*?*?*?*?*?*?*?*?*?*?,7.6,4.5,80,102173,0,-0,313,0.0,-0.0,0.0,0,0,0,0,320,1.0,10,5,9999,99999,9,999999999,0.0,999,999,99
3010,3,27,1,0,*?*?*?*?*?*?*?*?*?*?*?*?*?*?*?*?*?*?*?*?*?*?,6.7,5.3,90,101578,0,-0,309,0.0,-0.0,0.0,0,0,0,0,60,1.0,10,5,9999,99999,9,999999999,0.0,999,999,99
3010,3,27,2,0,*?*?*?*?*?*?*?*?*?*?*?*?*?*?*?*?*?*?*?*?*?*?,6.3,4.6,88,101578,0,-0,308,0.0,-0.0,0.0,0,0,0,0,60,0.5,10,5,9999,99999,9,999999999,0.0,999,999,99
3010,3,27,3,0,*?*?*?*?*?*?*?*?*?*?*?*?*?*?*?*?*?*?*?*?*?*?,6.0,5.1,93,101578,0,-0,306,0.0,-0.0,0.0,0,0,0,0,60,1.0,10,5,9999,99999,9,999999999,0.0,999,999,99
3010,3,27,4,0,*?*?*?*?*?*?*?*?*?*?*?*?*?*?*?*?*?*?*?*?*?*?,5.8,5.1,94,101578,0,-0,305,0.0,-0.0,0.0,0,0,0,0,60,0.5,10,5,9999,99999,9,999999999,0.0,999,999,99
3010,3,27,5,0,*?*?*?*?*?*?*?*?*?*?*?*?*?*?*?*?*?*?*?*?*?*?,6.1,5.0,92,101578,0,-0,307,0.0,-0.0,0.0,0,0,0,0,60,0.5,10,5,9999,99999,9,999999999,0.0,999,999,99
3010,3,27,6,0,*?*?*?*?*?*?*?*?*?*?*?*?*?*?*?*?*?*?*?*?*?*?,5.8,5.8,99,101578,49,1372,293,0.0,0.0,0.0,0,0,0,0,60,0.5,7,4,9999,99999,9,999999999,0.0,999,999,99
3010,3,27,7,0,*?*?*?*?*?*?*?*?*?*?*?*?*?*?*?*?*?*?*?*?*?*?,5.4,5.5,99,101578,255,1374,283,118.4,334.9,56.2,12418,24192,7481,1012,68,0.5,5,3,9999,99999,9,999999999,0.0,999,999,99
3010,3,27,8,0,*?*?*?*?*?*?*?*?*?*?*?*?*?*?*?*?*?*?*?*?*?*?,6.8,6.9,99,101578,447,1374,290,241.9,390.5,114.9,25161,35324,14453,2186,77,0.5,5,3,9999,99999,9,999999999,0.0,999,999,99
3010,3,27,9,0,*?*?*?*?*?*?*?*?*?*?*?*?*?*?*?*?*?*?*?*?*?*?,8.2,6.9,90,101578,612,1374,296,348.1,410.3,165.3,36292,40178,20132,3373,85,1.0,5,3,9999,99999,9,999999999,0.0,999,999,99
3010,3,27,10,0,*?*?*?*?*?*?*?*?*?*?*?*?*?*?*?*?*?*?*?*?*?*?,9.4,7.4,86,101578,738,1373,313,307.5,144.1,230.0,33584,14915,25818,5882,93,1.0,8,4,9999,99999,9,999999999,0.0,999,999,99
3010,3,27,11,0,*?*?*?*?*?*?*?*?*?*?*?*?*?*?*?*?*?*?*?*?*?*?,10.4,7.3,80,101578,818,1373,317,344.3,145.6,257.5,37666,15241,28800,6920,102,0.5,8,4,9999,99999,9,999999999,0.0,999,999,99
3010,3,27,12,0,*?*?*?*?*?*?*?*?*?*?*?*?*?*?*?*?*?*?*?*?*?*?,11.1,7.0,74,101578,846,1374,325,269.4,58.2,233.6,29686,5872,26322,7859,110,0.5,9,5,9999,99999,9,999999999,0.0,999,999,99
3010,3,27,13,0,*?*?*?*?*?*?*?*?*?*?*?*?*?*?*?*?*?*?*?*?*?*?,11.4,7.3,75,101578,819,1373,330,149.8,0.0,149.8,17838,0,17910,6992,103,1.5,10,5,9999,99999,9,999999999,0.0,999,999,99
3010,3,27,14,0,*?*?*?*?*?*?*?*?*?*?*?*?*?*?*?*?*?*?*?*?*?*?,11.1,6.1,70,101578,741,1374,316,364.6,241.4,234.4,38947,25283,26001,5540,97,1.0,7,4,9999,99999,9,999999999,0.0,999,999,99
3010,3,27,15,0,*?*?*?*?*?*?*?*?*?*?*?*?*?*?*?*?*?*?*?*?*?*?,11.4,4.6,62,101578,615,1373,321,250.6,141.1,187.5,27317,14194,21176,4510,90,1.0,8,4,9999,99999,9,999999999,0.0,999,999,99
3010,3,27,16,0,*?*?*?*?*?*?*?*?*?*?*?*?*?*?*?*?*?*?*?*?*?*?,11.3,5.3,65,101578,451,1373,312,229.5,313.1,126.7,24352,29148,14645,2561,83,1.5,6,3,9999,99999,9,999999999,0.0,999,999,99
3010,3,27,17,0,*?*?*?*?*?*?*?*?*?*?*?*?*?*?*?*?*?*?*?*?*?*?,11.2,4.5,62,101578,260,1373,316,102.9,194.1,66.2,10900,14112,7885,1248,77,1.0,7,4,9999,99999,9,999999999,0.0,999,999,99
3010,3,27,18,0,*?*?*?*?*?*?*?*?*?*?*?*?*?*?*?*?*?*?*?*?*?*?,10.6,4.6,66,101578,55,1375,327,0.0,0.0,0.0,0,0,0,0,70,1.0,10,5,9999,99999,9,999999999,0.0,999,999,99
3010,3,27,19,0,*?*?*?*?*?*?*?*?*?*?*?*?*?*?*?*?*?*?*?*?*?*?,9.4,6.1,79,101578,0,-0,321,0.0,-0.0,0.0,0,0,0,0,70,1.0,10,5,9999,99999,9,999999999,0.0,999,999,99
3010,3,27,20,0,*?*?*?*?*?*?*?*?*?*?*?*?*?*?*?*?*?*?*?*?*?*?,8.3,5.5,81,101578,0,-0,316,0.0,-0.0,0.0,0,0,0,0,70,1.0,10,5,9999,99999,9,999999999,0.0,999,999,99
3010,3,27,21,0,*?*?*?*?*?*?*?*?*?*?*?*?*?*?*?*?*?*?*?*?*?*?,7.3,4.8,83,101578,0,-0,312,0.0,-0.0,0.0,0,0,0,0,70,0.5,10,5,9999,99999,9,999999999,0.0,999,999,99
3010,3,27,22,0,*?*?*?*?*?*?*?*?*?*?*?*?*?*?*?*?*?*?*?*?*?*?,7.8,3.8,75,101578,0,-0,314,0.0,-0.0,0.0,0,0,0,0,70,0.5,10,5,9999,99999,9,999999999,0.0,999,999,99
3010,3,27,23,0,*?*?*?*?*?*?*?*?*?*?*?*?*?*?*?*?*?*?*?*?*?*?,6.6,3.2,78,101578,0,-0,309,0.0,-0.0,0.0,0,0,0,0,70,1.0,10,5,9999,99999,9,999999999,0.0,999,999,99
3010,3,27,24,0,*?*?*?*?*?*?*?*?*?*?*?*?*?*?*?*?*?*?*?*?*?*?,7.2,6.1,91,101578,0,-0,311,0.0,-0.0,0.0,0,0,0,0,60,1.0,10,5,9999,99999,9,999999999,0.0,999,999,99
3010,3,28,1,0,*?*?*?*?*?*?*?*?*?*?*?*?*?*?*?*?*?*?*?*?*?*?,4.5,3.6,93,101930,0,-0,300,0.0,-0.0,0.0,0,0,0,0,68,1.0,10,5,9999,99999,9,999999999,0.0,999,999,99
3010,3,28,2,0,*?*?*?*?*?*?*?*?*?*?*?*?*?*?*?*?*?*?*?*?*?*?,3.8,3.8,99,101930,0,-0,297,0.0,-0.0,0.0,0,0,0,0,67,0.5,10,5,9999,99999,9,999999999,0.0,999,999,99
3010,3,28,3,0,*?*?*?*?*?*?*?*?*?*?*?*?*?*?*?*?*?*?*?*?*?*?,3.2,3.2,99,101930,0,-0,294,0.0,-0.0,0.0,0,0,0,0,65,1.0,10,5,9999,99999,9,999999999,0.0,999,999,99
3010,3,28,4,0,*?*?*?*?*?*?*?*?*?*?*?*?*?*?*?*?*?*?*?*?*?*?,3.5,3.4,99,101930,0,-0,296,0.0,-0.0,0.0,0,0,0,0,63,0.5,10,5,9999,99999,9,999999999,0.0,999,999,99
3010,3,28,5,0,*?*?*?*?*?*?*?*?*?*?*?*?*?*?*?*?*?*?*?*?*?*?,3.1,3.0,99,101930,0,-0,294,0.0,-0.0,0.0,0,0,0,0,62,0.5,10,5,9999,99999,9,999999999,0.0,999,999,99
3010,3,28,6,0,*?*?*?*?*?*?*?*?*?*?*?*?*?*?*?*?*?*?*?*?*?*?,2.6,2.7,99,101930,58,1379,283,0.0,0.0,0.0,0,0,0,0,60,0.5,8,4,9999,99999,9,999999999,0.0,999,999,99
3010,3,28,7,0,*?*?*?*?*?*?*?*?*?*?*?*?*?*?*?*?*?*?*?*?*?*?,3.4,3.4,99,101930,263,1371,286,88.7,116.5,66.3,9696,8942,7709,1422,62,0.5,8,4,9999,99999,9,999999999,0.0,999,999,99
3010,3,28,8,0,*?*?*?*?*?*?*?*?*?*?*?*?*?*?*?*?*?*?*?*?*?*?,4.2,4.1,99,101930,455,1373,272,256.8,455.7,105.8,27003,41530,13545,1995,63,0.5,4,2,9999,99999,9,999999999,0.0,999,999,99
3010,3,28,9,0,*?*?*?*?*?*?*?*?*?*?*?*?*?*?*?*?*?*?*?*?*?*?,5.8,5.1,94,101930,619,1372,288,331.5,329.0,183.0,35357,33421,20696,3988,65,1.0,6,3,9999,99999,9,999999999,0.0,999,999,99
3010,3,28,10,0,*?*?*?*?*?*?*?*?*?*?*?*?*?*?*?*?*?*?*?*?*?*?,6.8,6.6,98,101930,746,1373,294,407.8,336.3,225.1,43739,35282,25103,5288,67,1.0,6,3,9999,99999,9,999999999,0.0,999,999,99
3010,3,28,11,0,*?*?*?*?*?*?*?*?*?*?*?*?*?*?*?*?*?*?*?*?*?*?,7.9,6.2,89,101930,825,1372,298,455.9,339.7,251.7,49072,36091,27819,6278,68,0.5,6,3,9999,99999,9,999999999,0.0,999,999,99
3010,3,28,12,0,*?*?*?*?*?*?*?*?*?*?*?*?*?*?*?*?*?*?*?*?*?*?,9.0,5.1,76,101930,853,1373,302,472.4,340.7,260.8,50918,36322,28745,6660,70,0.5,6,3,9999,99999,9,999999999,0.0,999,999,99
3010,3,28,13,0,*?*?*?*?*?*?*?*?*?*?*?*?*?*?*?*?*?*?*?*?*?*?,9.0,5.1,76,101930,826,1373,293,505.0,493.5,208.1,53593,50558,24931,4927,70,1.5,4,2,9999,99999,9,999999999,0.0,999,999,99
3010,3,28,14,0,*?*?*?*?*?*?*?*?*?*?*?*?*?*?*?*?*?*?*?*?*?*?,9.2,4.3,71,101930,747,1373,293,452.2,488.6,186.3,47858,49492,22615,4109,70,1.0,4,2,9999,99999,9,999999999,0.0,999,999,99
3010,3,28,15,0,*?*?*?*?*?*?*?*?*?*?*?*?*?*?*?*?*?*?*?*?*?*?,8.8,3.0,67,101930,621,1372,299,332.6,329.2,183.6,35478,33454,20760,4006,70,1.0,6,3,9999,99999,9,999999999,0.0,999,999,99
3010,3,28,16,0,*?*?*?*?*?*?*?*?*?*?*?*?*?*?*?*?*?*?*?*?*?*?,9.0,3.0,66,101930,457,1371,286,263.7,504.2,95.7,28031,46096,12487,1786,70,1.5,3,2,9999,99999,9,999999999,0.0,999,999,99
3010,3,28,17,0,*?*?*?*?*?*?*?*?*?*?*?*?*?*?*?*?*?*?*?*?*?*?,8.7,2.9,66,101930,266,1370,299,118.1,272.7,65.2,12257,20086,8494,1190,70,1.0,6,3,9999,99999,9,999999999,0.0,999,999,99
3010,3,28,18,0,*?*?*?*?*?*?*?*?*?*?*?*?*?*?*?*?*?*?*?*?*?*?,8.0,2.9,70,101930,62,1384,315,0.0,0.0,0.0,0,0,0,0,70,1.0,10,5,9999,99999,9,999999999,0.0,999,999,99
3010,3,28,19,0,*?*?*?*?*?*?*?*?*?*?*?*?*?*?*?*?*?*?*?*?*?*?,7.2,4.1,81,101930,0,-0,312,0.0,-0.0,0.0,0,0,0,0,68,1.0,10,5,9999,99999,9,999999999,0.0,999,999,99
3010,3,28,20,0,*?*?*?*?*?*?*?*?*?*?*?*?*?*?*?*?*?*?*?*?*?*?,5.5,4.6,94,101930,0,-0,304,0.0,-0.0,0.0,0,0,0,0,67,1.0,10,5,9999,99999,9,999999999,0.0,999,999,99
3010,3,28,21,0,*?*?*?*?*?*?*?*?*?*?*?*?*?*?*?*?*?*?*?*?*?*?,5.0,4.3,94,101930,0,-0,302,0.0,-0.0,0.0,0,0,0,0,65,0.5,10,5,9999,99999,9,999999999,0.0,999,999,99
3010,3,28,22,0,*?*?*?*?*?*?*?*?*?*?*?*?*?*?*?*?*?*?*?*?*?*?,3.9,3.8,99,101930,0,-0,297,0.0,-0.0,0.0,0,0,0,0,63,0.5,10,5,9999,99999,9,999999999,0.0,999,999,99
3010,3,28,23,0,*?*?*?*?*?*?*?*?*?*?*?*?*?*?*?*?*?*?*?*?*?*?,4.0,3.8,98,101930,0,-0,298,0.0,-0.0,0.0,0,0,0,0,62,1.0,10,5,9999,99999,9,999999999,0.0,999,999,99
3010,3,28,24,0,*?*?*?*?*?*?*?*?*?*?*?*?*?*?*?*?*?*?*?*?*?*?,5.5,3.4,86,101930,0,-0,304,0.0,-0.0,0.0,0,0,0,0,70,1.0,10,5,9999,99999,9,999999999,0.0,999,999,99
3010,3,29,1,0,*?*?*?*?*?*?*?*?*?*?*?*?*?*?*?*?*?*?*?*?*?*?,3.3,2.3,92,101360,0,-0,295,0.0,-0.0,0.0,0,0,0,0,63,1.0,10,5,9999,99999,9,999999999,0.0,999,999,99
3010,3,29,2,0,*?*?*?*?*?*?*?*?*?*?*?*?*?*?*?*?*?*?*?*?*?*?,2.7,1.3,90,101360,0,-0,293,0.0,-0.0,0.0,0,0,0,0,67,0.5,10,5,9999,99999,9,999999999,0.0,999,999,99
3010,3,29,3,0,*?*?*?*?*?*?*?*?*?*?*?*?*?*?*?*?*?*?*?*?*?*?,2.8,2.9,99,101360,0,-0,293,0.0,-0.0,0.0,0,0,0,0,70,1.0,10,5,9999,99999,9,999999999,0.0,999,999,99
3010,3,29,4,0,*?*?*?*?*?*?*?*?*?*?*?*?*?*?*?*?*?*?*?*?*?*?,3.0,2.9,99,101360,0,-0,294,0.0,-0.0,0.0,0,0,0,0,73,0.5,10,5,9999,99999,9,999999999,0.0,999,999,99
3010,3,29,5,0,*?*?*?*?*?*?*?*?*?*?*?*?*?*?*?*?*?*?*?*?*?*?,3.4,3.2,98,101360,0,-0,295,0.0,-0.0,0.0,0,0,0,0,77,0.5,10,5,9999,99999,9,999999999,0.0,999,999,99
3010,3,29,6,0,*?*?*?*?*?*?*?*?*?*?*?*?*?*?*?*?*?*?*?*?*?*?,3.0,3.0,99,101360,66,1365,294,0.0,0.0,0.0,0,0,0,0,80,0.5,10,5,9999,99999,9,999999999,0.0,999,999,99
3010,3,29,7,0,*?*?*?*?*?*?*?*?*?*?*?*?*?*?*?*?*?*?*?*?*?*?,2.9,1.7,91,101360,272,1373,293,40.2,0.0,40.2,4693,0,4702,1572,82,0.5,10,5,9999,99999,9,999999999,0.0,999,999,99
3010,3,29,8,0,*?*?*?*?*?*?*?*?*?*?*?*?*?*?*?*?*?*?*?*?*?*?,3.7,1.0,83,101360,463,1372,297,78.6,0.0,78.6,9181,0,9207,3257,83,0.5,10,5,9999,99999,9,999999999,0.0,999,999,99
3010,3,29,9,0,*?*?*?*?*?*?*?*?*?*?*?*?*?*?*?*?*?*?*?*?*?*?,4.5,1.5,81,101360,627,1371,300,111.5,0.0,111.5,13128,0,13173,4894,85,1.0,10,5,9999,99999,9,999999999,0.0,999,999,99
3010,3,29,10,0,*?*?*?*?*?*?*?*?*?*?*?*?*?*?*?*?*?*?*?*?*?*?,4.5,1.0,78,101360,753,1371,300,136.8,0.0,136.8,16218,0,16281,6257,87,1.0,10,5,9999,99999,9,999999999,0.0,999,999,99
3010,3,29,11,0,*?*?*?*?*?*?*?*?*?*?*?*?*?*?*?*?*?*?*?*?*?*?,5.3,1.7,77,101360,832,1371,304,152.6,0.0,152.6,18187,0,18262,7151,88,0.5,10,5,9999,99999,9,999999999,0.0,999,999,99
3010,3,29,12,0,*?*?*?*?*?*?*?*?*?*?*?*?*?*?*?*?*?*?*?*?*?*?,5.9,2.3,77,101360,860,1373,306,158.0,0.0,158.0,18866,0,18945,7463,90,0.5,10,5,9999,99999,9,999999999,0.0,999,999,99
3010,3,29,13,0,*?*?*?*?*?*?*?*?*?*?*?*?*?*?*?*?*?*?*?*?*?*?,6.0,2.5,78,101360,833,1373,307,152.6,0.0,152.6,18191,0,18265,7153,90,1.5,10,5,9999,99999,9,999999999,0.0,999,999,99
3010,3,29,14,0,*?*?*?*?*?*?*?*?*?*?*?*?*?*?*?*?*?*?*?*?*?*?,5.6,2.3,79,101360,753,1371,305,136.8,0.0,136.8,16222,0,16285,6259,90,1.0,10,5,9999,99999,9,999999999,0.0,999,999,99
3010,3,29,15,0,*?*?*?*?*?*?*?*?*?*?*?*?*?*?*?*?*?*?*?*?*?*?,5.4,1.0,73,101360,628,1373,304,111.6,0.0,111.6,13138,0,13183,4899,90,1.0,10,5,9999,99999,9,999999999,0.0,999,999,99
3010,3,29,16,0,*?*?*?*?*?*?*?*?*?*?*?*?*?*?*?*?*?*?*?*?*?*?,5.9,-0.4,64,101360,464,1373,307,78.7,0.0,78.7,9197,0,9223,3264,90,1.5,10,5,9999,99999,9,999999999,0.0,999,999,99
3010,3,29,17,0,*?*?*?*?*?*?*?*?*?*?*?*?*?*?*?*?*?*?*?*?*?*?,5.7,0.8,70,101360,273,1373,306,40.5,0.0,40.5,4718,0,4728,1581,90,1.0,10,5,9999,99999,9,999999999,0.0,999,999,99
3010,3,29,18,0,*?*?*?*?*?*?*?*?*?*?*?*?*?*?*?*?*?*?*?*?*?*?,5.6,1.9,77,101360,68,1371,305,0.0,0.0,0.0,0,0,0,0,90,1.0,10,5,9999,99999,9,999999999,0.0,999,999,99
3010,3,29,19,0,*?*?*?*?*?*?*?*?*?*?*?*?*?*?*?*?*?*?*?*?*?*?,4.5,1.0,78,101360,0,-0,300,0.0,-0.0,0.0,0,0,0,0,88,1.0,10,5,9999,99999,9,999999999,0.0,999,999,99
3010,3,29,20,0,*?*?*?*?*?*?*?*?*?*?*?*?*?*?*?*?*?*?*?*?*?*?,4.4,1.7,82,101360,0,-0,300,0.0,-0.0,0.0,0,0,0,0,87,1.0,10,5,9999,99999,9,999999999,0.0,999,999,99
3010,3,29,21,0,*?*?*?*?*?*?*?*?*?*?*?*?*?*?*?*?*?*?*?*?*?*?,3.8,0.8,81,101360,0,-0,297,0.0,-0.0,0.0,0,0,0,0,85,0.5,10,5,9999,99999,9,999999999,0.0,999,999,99
3010,3,29,22,0,*?*?*?*?*?*?*?*?*?*?*?*?*?*?*?*?*?*?*?*?*?*?,4.1,1.9,85,101360,0,-0,298,0.0,-0.0,0.0,0,0,0,0,83,0.5,10,5,9999,99999,9,999999999,0.1,999,999,99
3010,3,29,23,0,*?*?*?*?*?*?*?*?*?*?*?*?*?*?*?*?*?*?*?*?*?*?,4.1,3.4,95,101360,0,-0,298,0.0,-0.0,0.0,0,0,0,0,82,1.0,10,5,9999,99999,9,999999999,0.0,999,999,99
3010,3,29,24,0,*?*?*?*?*?*?*?*?*?*?*?*?*?*?*?*?*?*?*?*?*?*?,4.1,3.0,92,101360,0,-0,298,0.0,-0.0,0.0,0,0,0,0,60,1.0,10,5,9999,99999,9,999999999,0.0,999,999,99
3010,3,30,1,0,*?*?*?*?*?*?*?*?*?*?*?*?*?*?*?*?*?*?*?*?*?*?,3.7,2.1,88,101158,0,-0,297,0.0,-0.0,0.0,0,0,0,0,83,1.0,10,5,9999,99999,9,999999999,0.1,999,999,99
3010,3,30,2,0,*?*?*?*?*?*?*?*?*?*?*?*?*?*?*?*?*?*?*?*?*?*?,3.6,1.3,85,101158,0,-0,296,0.0,-0.0,0.0,0,0,0,0,87,0.5,10,5,9999,99999,9,999999999,0.1,999,999,99
3010,3,30,3,0,*?*?*?*?*?*?*?*?*?*?*?*?*?*?*?*?*?*?*?*?*?*?,3.4,1.5,87,101158,0,-0,295,0.0,-0.0,0.0,0,0,0,0,90,1.0,10,5,9999,99999,9,999999999,0.0,999,999,99
3010,3,30,4,0,*?*?*?*?*?*?*?*?*?*?*?*?*?*?*?*?*?*?*?*?*?*?,3.1,2.1,92,101158,0,-0,294,0.0,-0.0,0.0,0,0,0,0,93,0.5,10,5,9999,99999,9,999999999,0.0,999,999,99
3010,3,30,5,0,*?*?*?*?*?*?*?*?*?*?*?*?*?*?*?*?*?*?*?*?*?*?,2.7,2.1,96,101158,0,-0,292,0.0,-0.0,0.0,0,0,0,0,97,0.5,10,5,9999,99999,9,999999999,0.1,999,999,99
3010,3,30,6,0,*?*?*?*?*?*?*?*?*?*?*?*?*?*?*?*?*?*?*?*?*?*?,2.3,2.3,100,101158,75,1372,286,1.4,3.4,1.2,183,106,198,18,100,0.5,9,5,9999,99999,9,999999999,0.0,999,999,99
3010,3,30,7,0,*?*?*?*?*?*?*?*?*?*?*?*?*?*?*?*?*?*?*?*?*?*?,3.1,3.0,100,101158,280,1371,289,72.9,47.4,63.2,8025,3755,7397,1360,100,0.5,9,5,9999,99999,9,999999999,0.0,999,999,99
3010,3,30,8,0,*?*?*?*?*?*?*?*?*?*?*?*?*?*?*?*?*?*?*?*?*?*?,3.8,3.8,100,101158,471,1371,288,184.7,135.5,138.2,20100,12836,15736,3146,100,0.5,8,4,9999,99999,9,999999999,0.0,999,999,99
3010,3,30,9,0,*?*?*?*?*?*?*?*?*?*?*?*?*?*?*?*?*?*?*?*?*?*?,6.0,5.6,97,101158,635,1371,294,307.7,237.2,197.8,32713,24201,22198,4396,100,1.0,7,4,9999,99999,9,999999999,0.0,999,999,99
3010,3,30,10,0,*?*?*?*?*?*?*?*?*?*?*?*?*?*?*?*?*?*?*?*?*?*?,7.6,5.0,83,101158,761,1372,300,376.2,242.1,241.9,40223,25458,26762,5803,100,1.0,7,4,9999,99999,9,999999999,0.0,999,999,99
3010,3,30,11,0,*?*?*?*?*?*?*?*?*?*?*?*?*?*?*?*?*?*?*?*?*?*?,8.7,5.3,79,101158,840,1372,309,354.8,146.0,265.4,38833,15311,29653,7245,100,0.5,8,4,9999,99999,9,999999999,0.1,999,999,99
3010,3,30,12,0,*?*?*?*?*?*?*?*?*?*?*?*?*?*?*?*?*?*?*?*?*?*?,9.8,5.6,74,101158,866,1371,319,277.1,58.3,240.2,30532,5896,27064,8189,100,0.5,9,5,9999,99999,9,999999999,0.0,999,999,99
3010,3,30,13,0,*?*?*?*?*?*?*?*?*?*?*?*?*?*?*?*?*?*?*?*?*?*?,10.0,5.9,76,101158,839,1371,315,354.6,146.0,265.2,38804,15316,29625,7238,95,1.5,8,4,9999,99999,9,999999999,0.0,999,999,99
3010,3,30,14,0,*?*?*?*?*?*?*?*?*?*?*?*?*?*?*?*?*?*?*?*?*?*?,10.1,6.2,77,101158,760,1371,316,318.0,144.6,237.8,34741,15016,26665,6163,90,1.0,8,4,9999,99999,9,999999999,0.0,999,999,99
3010,3,30,15,0,*?*?*?*?*?*?*?*?*?*?*?*?*?*?*?*?*?*?*?*?*?*?,9.8,6.2,78,101158,634,1371,310,307.1,237.1,197.4,32646,24187,22156,4384,85,1.0,7,4,9999,99999,9,999999999,0.0,999,999,99
3010,3,30,16,0,*?*?*?*?*?*?*?*?*?*?*?*?*?*?*?*?*?*?*?*?*?*?,9.9,7.4,84,101158,470,1371,323,80.0,0.0,80.0,9350,0,9377,3324,80,1.5,10,5,9999,99999,9,999999999,0.0,999,999,99
3010,3,30,17,0,*?*?*?*?*?*?*?*?*?*?*?*?*?*?*?*?*?*?*?*?*?*?,9.9,6.4,79,101158,279,1371,319,72.5,47.4,62.9,7989,3745,7365,1353,75,1.0,9,5,9999,99999,9,999999999,0.0,999,999,99
3010,3,30,18,0,*?*?*?*?*?*?*?*?*?*?*?*?*?*?*?*?*?*?*?*?*?*?,8.7,5.9,83,101158,75,1380,318,0.7,0.0,0.7,104,-0,103,30,70,1.0,10,5,9999,99999,9,999999999,0.0,999,999,99
3010,3,30,19,0,*?*?*?*?*?*?*?*?*?*?*?*?*?*?*?*?*?*?*?*?*?*?,7.0,5.3,89,101158,0,-0,311,0.0,-0.0,0.0,0,0,0,0,70,1.0,10,5,9999,99999,9,999999999,0.0,999,999,99
3010,3,30,20,0,*?*?*?*?*?*?*?*?*?*?*?*?*?*?*?*?*?*?*?*?*?*?,5.5,4.5,93,101158,0,-0,304,0.0,-0.0,0.0,0,0,0,0,70,1.0,10,5,9999,99999,9,999999999,0.0,999,999,99
3010,3,30,21,0,*?*?*?*?*?*?*?*?*?*?*?*?*?*?*?*?*?*?*?*?*?*?,5.4,4.3,93,101158,0,-0,304,0.0,-0.0,0.0,0,0,0,0,70,0.5,10,5,9999,99999,9,999999999,0.0,999,999,99
3010,3,30,22,0,*?*?*?*?*?*?*?*?*?*?*?*?*?*?*?*?*?*?*?*?*?*?,5.2,3.4,88,101158,0,-0,303,0.0,-0.0,0.0,0,0,0,0,70,0.5,10,5,9999,99999,9,999999999,0.0,999,999,99
3010,3,30,23,0,*?*?*?*?*?*?*?*?*?*?*?*?*?*?*?*?*?*?*?*?*?*?,4.6,1.7,80,101158,0,-0,301,0.0,-0.0,0.0,0,0,0,0,70,1.0,10,5,9999,99999,9,999999999,0.0,999,999,99
3010,3,30,24,0,*?*?*?*?*?*?*?*?*?*?*?*?*?*?*?*?*?*?*?*?*?*?,4.0,2.7,91,101158,0,-0,298,0.0,-0.0,0.0,0,0,0,0,80,1.0,10,5,9999,99999,9,999999999,0.0,999,999,99
3010,3,31,1,0,*?*?*?*?*?*?*?*?*?*?*?*?*?*?*?*?*?*?*?*?*?*?,3.7,3.4,100,101068,0,-0,296,0.0,-0.0,0.0,0,0,0,0,72,1.0,10,5,9999,99999,9,999999999,0.1,999,999,99
3010,3,31,2,0,*?*?*?*?*?*?*?*?*?*?*?*?*?*?*?*?*?*?*?*?*?*?,3.1,3.0,100,101068,0,-0,294,0.0,-0.0,0.0,0,0,0,0,73,0.5,10,5,9999,99999,9,999999999,0.8,999,999,99
3010,3,31,3,0,*?*?*?*?*?*?*?*?*?*?*?*?*?*?*?*?*?*?*?*?*?*?,3.1,3.0,100,101068,0,-0,294,0.0,-0.0,0.0,0,0,0,0,75,1.0,10,5,9999,99999,9,999999999,0.1,999,999,99
3010,3,31,4,0,*?*?*?*?*?*?*?*?*?*?*?*?*?*?*?*?*?*?*?*?*?*?,2.9,2.9,100,101068,0,-0,293,0.0,-0.0,0.0,0,0,0,0,77,0.5,10,5,9999,99999,9,999999999,0.1,999,999,99
3010,3,31,5,0,*?*?*?*?*?*?*?*?*?*?*?*?*?*?*?*?*?*?*?*?*?*?,2.4,2.5,100,101068,0,-0,291,0.0,-0.0,0.0,0,0,0,0,78,0.5,10,5,9999,99999,9,999999999,0.3,999,999,99
3010,3,31,6,0,*?*?*?*?*?*?*?*?*?*?*?*?*?*?*?*?*?*?*?*?*?*?,1.9,1.9,100,101068,83,1363,280,5.8,24.2,4.4,709,926,760,71,80,0.5,8,4,9999,99999,9,999999999,0.8,999,999,99
3010,3,31,7,0,*?*?*?*?*?*?*?*?*?*?*?*?*?*?*?*?*?*?*?*?*?*?,2.9,2.7,100,101068,288,1369,289,75.8,47.9,65.7,8318,3930,7447,1704,83,0.5,9,5,9999,99999,9,999999999,0.3,999,999,99
3010,3,31,8,0,*?*?*?*?*?*?*?*?*?*?*?*?*?*?*?*?*?*?*?*?*?*?,3.8,2.7,96,101068,479,1370,269,273.5,460.0,112.7,28760,42550,14358,2143,87,0.5,4,2,9999,99999,9,999999999,0.2,999,999,99
3010,3,31,9,0,*?*?*?*?*?*?*?*?*?*?*?*?*?*?*?*?*?*?*?*?*?*?,6.0,4.1,91,101068,643,1371,262,395.6,590.5,118.7,41164,57420,16413,2423,90,1.0,0,0,9999,99999,9,999999999,0.0,999,999,99
3010,3,31,10,0,*?*?*?*?*?*?*?*?*?*?*?*?*?*?*?*?*?*?*?*?*?*?,8.0,5.1,84,101068,768,1370,271,482.3,602.4,144.7,50372,59901,19440,3219,93,1.0,0,0,9999,99999,9,999999999,0.0,999,999,99
3010,3,31,11,0,*?*?*?*?*?*?*?*?*?*?*?*?*?*?*?*?*?*?*?*?*?*?,8.9,4.8,77,101068,846,1369,274,536.6,608.1,161.0,56190,60988,21247,3856,97,0.5,0,0,9999,99999,9,999999999,0.0,999,999,99
3010,3,31,12,0,*?*?*?*?*?*?*?*?*?*?*?*?*?*?*?*?*?*?*?*?*?*?,10.5,6.9,80,101068,873,1370,285,554.9,609.8,166.5,58176,61281,21857,4105,100,0.5,0,0,9999,99999,9,999999999,0.2,999,999,99
3010,3,31,13,0,*?*?*?*?*?*?*?*?*?*?*?*?*?*?*?*?*?*?*?*?*?*?,10.9,6.2,76,101068,845,1369,324,270.0,58.2,234.1,29754,5867,26382,7878,97,1.5,9,5,9999,99999,9,999999999,0.4,999,999,99
3010,3,31,14,0,*?*?*?*?*?*?*?*?*?*?*?*?*?*?*?*?*?*?*?*?*?*?,10.5,6.4,78,101068,766,1370,318,321.1,144.7,240.1,35084,15038,26922,6248,93,1.0,8,4,9999,99999,9,999999999,0.1,999,999,99
3010,3,31,15,0,*?*?*?*?*?*?*?*?*?*?*?*?*?*?*?*?*?*?*?*?*?*?,10.6,5.3,72,101068,640,1370,309,344.6,330.5,190.2,36779,33801,21454,4194,90,1.0,6,3,9999,99999,9,999999999,0.0,999,999,99
3010,3,31,16,0,*?*?*?*?*?*?*?*?*?*?*?*?*?*?*?*?*?*?*?*?*?*?,10.5,5.0,71,101068,476,1370,285,280.3,559.1,86.0,29042,51152,12366,1634,87,1.5,1,0,9999,99999,9,999999999,0.8,999,999,99
3010,3,31,17,0,*?*?*?*?*?*?*?*?*?*?*?*?*?*?*?*?*?*?*?*?*?*?,10.7,5.6,73,101068,285,1368,318,99.1,119.9,74.1,10821,9492,8600,1598,83,1.0,8,4,9999,99999,9,999999999,0.7,999,999,99
3010,3,31,18,0,*?*?*?*?*?*?*?*?*?*?*?*?*?*?*?*?*?*?*?*?*?*?,8.8,7.6,94,101068,81,1371,318,2.0,0.0,2.0,271,-0,270,84,80,1.0,10,5,9999,99999,9,999999999,0.1,999,999,99
3010,3,31,19,0,*?*?*?*?*?*?*?*?*?*?*?*?*?*?*?*?*?*?*?*?*?*?,7.9,7.0,97,101068,0,-0,314,0.0,-0.0,0.0,0,0,0,0,87,1.0,10,5,9999,99999,9,999999999,0.0,999,999,99
3010,3,31,20,0,*?*?*?*?*?*?*?*?*?*?*?*?*?*?*?*?*?*?*?*?*?*?,6.0,5.9,100,101068,0,-0,306,0.0,-0.0,0.0,0,0,0,0,93,1.0,10,5,9999,99999,9,999999999,0.0,999,999,99
3010,3,31,21,0,*?*?*?*?*?*?*?*?*?*?*?*?*?*?*?*?*?*?*?*?*?*?,5.3,5.3,100,101068,0,-0,303,0.0,-0.0,0.0,0,0,0,0,100,0.5,10,5,9999,99999,9,999999999,0.0,999,999,99
3010,3,31,22,0,*?*?*?*?*?*?*?*?*?*?*?*?*?*?*?*?*?*?*?*?*?*?,5.1,5.1,100,101068,0,-0,302,0.0,-0.0,0.0,0,0,0,0,107,0.5,10,5,9999,99999,9,999999999,0.2,999,999,99
3010,3,31,23,0,*?*?*?*?*?*?*?*?*?*?*?*?*?*?*?*?*?*?*?*?*?*?,4.7,4.6,100,101068,0,-0,301,0.0,-0.0,0.0,0,0,0,0,113,1.0,10,5,9999,99999,9,999999999,0.1,999,999,99
3010,3,31,24,0,*?*?*?*?*?*?*?*?*?*?*?*?*?*?*?*?*?*?*?*?*?*?,4.0,2.5,93,101068,0,-0,298,0.0,-0.0,0.0,0,0,0,0,70,1.0,10,5,9999,99999,9,999999999,0.0,999,999,99
3010,4,1,1,0,*?*?*?*?*?*?*?*?*?*?*?*?*?*?*?*?*?*?*?*?*?*?,4.3,4.3,100,101375,0,-0,299,0.0,-0.0,0.0,0,0,0,0,118,1.0,10,5,9999,99999,9,999999999,0.0,999,999,99
3010,4,1,2,0,*?*?*?*?*?*?*?*?*?*?*?*?*?*?*?*?*?*?*?*?*?*?,4.0,3.9,100,101375,0,-0,298,0.0,-0.0,0.0,0,0,0,0,117,0.5,10,5,9999,99999,9,999999999,0.0,999,999,99
3010,4,1,3,0,*?*?*?*?*?*?*?*?*?*?*?*?*?*?*?*?*?*?*?*?*?*?,3.8,3.8,100,101375,0,-0,297,0.0,-0.0,0.0,0,0,0,0,115,1.0,10,5,9999,99999,9,999999999,0.6,999,999,99
3010,4,1,4,0,*?*?*?*?*?*?*?*?*?*?*?*?*?*?*?*?*?*?*?*?*?*?,3.8,3.8,100,101375,0,-0,297,0.0,-0.0,0.0,0,0,0,0,113,0.5,10,5,9999,99999,9,999999999,2.2,999,999,99
3010,4,1,5,0,*?*?*?*?*?*?*?*?*?*?*?*?*?*?*?*?*?*?*?*?*?*?,3.6,3.6,100,101375,0,-0,296,0.0,-0.0,0.0,0,0,0,0,112,0.5,10,5,9999,99999,9,999999999,1.0,999,999,99
3010,4,1,6,0,*?*?*?*?*?*?*?*?*?*?*?*?*?*?*?*?*?*?*?*?*?*?,3.8,3.6,100,101375,92,1370,292,7.4,14.6,6.4,862,528,901,99,110,0.5,9,5,9999,99999,9,999999999,0.0,999,999,99
3010,4,1,7,0,*?*?*?*?*?*?*?*?*?*?*?*?*?*?*?*?*?*?*?*?*?*?,3.9,3.4,100,101375,297,1371,271,151.4,411.0,62.4,15390,32088,8991,1100,110,0.5,4,2,9999,99999,9,999999999,0.0,999,999,99
3010,4,1,8,0,*?*?*?*?*?*?*?*?*?*?*?*?*?*?*?*?*?*?*?*?*?*?,5.2,4.3,100,101375,487,1370,272,284.7,510.0,103.3,30262,47508,13394,1949,110,0.5,3,2,9999,99999,9,999999999,0.0,999,999,99
3010,4,1,9,0,*?*?*?*?*?*?*?*?*?*?*?*?*?*?*?*?*?*?*?*?*?*?,7.0,4.8,98,101375,650,1369,267,401.1,591.4,120.3,41741,57608,16606,2467,110,1.0,0,0,9999,99999,9,999999999,0.0,999,999,99
3010,4,1,10,0,*?*?*?*?*?*?*?*?*?*?*?*?*?*?*?*?*?*?*?*?*?*?,7.9,6.9,100,101375,775,1369,279,487.5,596.8,149.7,50837,59333,19971,3339,110,1.0,1,0,9999,99999,9,999999999,0.0,999,999,99
3010,4,1,11,0,*?*?*?*?*?*?*?*?*?*?*?*?*?*?*?*?*?*?*?*?*?*?,8.9,7.4,100,101375,853,1369,315,272.9,58.2,236.6,30071,5884,26658,8005,110,0.5,9,5,9999,99999,9,999999999,0.0,999,999,99
3010,4,1,12,0,*?*?*?*?*?*?*?*?*?*?*?*?*?*?*?*?*?*?*?*?*?*?,9.1,8.1,100,101375,880,1370,319,162.4,0.0,162.4,19404,0,19486,7708,110,0.5,10,5,9999,99999,9,999999999,0.0,999,999,99
3010,4,1,13,0,*?*?*?*?*?*?*?*?*?*?*?*?*?*?*?*?*?*?*?*?*?*?,9.4,8.4,100,101375,852,1370,313,360.9,146.2,270.0,39514,15346,30152,7442,108,1.5,8,4,9999,99999,9,999999999,0.2,999,999,99
3010,4,1,14,0,*?*?*?*?*?*?*?*?*?*?*?*?*?*?*?*?*?*?*?*?*?*?,9.4,8.8,100,101375,772,1369,317,244.6,57.7,212.1,26929,5784,23894,6836,107,1.0,9,5,9999,99999,9,999999999,0.0,999,999,99
3010,4,1,15,0,*?*?*?*?*?*?*?*?*?*?*?*?*?*?*?*?*?*?*?*?*?*?,9.0,8.9,100,101375,646,1369,308,314.2,237.7,202.0,33415,24346,22630,4519,105,1.0,7,4,9999,99999,9,999999999,0.0,999,999,99
3010,4,1,16,0,*?*?*?*?*?*?*?*?*?*?*?*?*?*?*?*?*?*?*?*?*?*?,9.1,8.7,100,101375,482,1369,308,224.7,227.8,144.5,23756,21674,16517,2993,103,1.5,7,4,9999,99999,9,999999999,0.0,999,999,99
3010,4,1,17,0,*?*?*?*?*?*?*?*?*?*?*?*?*?*?*?*?*?*?*?*?*?*?,9.4,8.3,100,101375,292,1371,302,142.6,351.5,67.7,14895,27070,8877,1233,102,1.0,5,3,9999,99999,9,999999999,0.0,999,999,99
3010,4,1,18,0,*?*?*?*?*?*?*?*?*?*?*?*?*?*?*?*?*?*?*?*?*?*?,8.1,8.1,100,101375,87,1363,315,3.3,0.0,3.3,430,-0,429,136,100,1.0,10,5,9999,99999,9,999999999,0.0,999,999,99
3010,4,1,19,0,*?*?*?*?*?*?*?*?*?*?*?*?*?*?*?*?*?*?*?*?*?*?,7.3,7.3,100,101375,0,-0,311,0.0,-0.0,0.0,0,0,0,0,98,1.0,10,5,9999,99999,9,999999999,0.0,999,999,99
3010,4,1,20,0,*?*?*?*?*?*?*?*?*?*?*?*?*?*?*?*?*?*?*?*?*?*?,6.6,6.6,100,101375,0,-0,309,0.0,-0.0,0.0,0,0,0,0,97,1.0,10,5,9999,99999,9,999999999,0.0,999,999,99
3010,4,1,21,0,*?*?*?*?*?*?*?*?*?*?*?*?*?*?*?*?*?*?*?*?*?*?,5.7,5.6,100,101375,0,-0,305,0.0,-0.0,0.0,0,0,0,0,95,0.5,10,5,9999,99999,9,999999999,0.0,999,999,99
3010,4,1,22,0,*?*?*?*?*?*?*?*?*?*?*?*?*?*?*?*?*?*?*?*?*?*?,5.0,5.0,100,101375,0,-0,302,0.0,-0.0,0.0,0,0,0,0,93,0.5,10,5,9999,99999,9,999999999,0.0,999,999,99
3010,4,1,23,0,*?*?*?*?*?*?*?*?*?*?*?*?*?*?*?*?*?*?*?*?*?*?,6.4,6.4,100,101375,0,-0,308,0.0,-0.0,0.0,0,0,0,0,92,1.0,10,5,9999,99999,9,999999999,0.0,999,999,99
3010,4,1,24,0,*?*?*?*?*?*?*?*?*?*?*?*?*?*?*?*?*?*?*?*?*?*?,4.3,4.3,100,101375,0,-0,299,0.0,-0.0,0.0,0,0,0,0,120,1.0,10,5,9999,99999,9,999999999,0.2,999,999,99
3010,4,2,1,0,*?*?*?*?*?*?*?*?*?*?*?*?*?*?*?*?*?*?*?*?*?*?,8.0,4.5,76,101955,0,-0,315,0.0,-0.0,0.0,0,0,0,0,90,10.3,10,5,9999,99999,9,999999999,0.0,999,999,99
3010,4,2,2,0,*?*?*?*?*?*?*?*?*?*?*?*?*?*?*?*?*?*?*?*?*?*?,8.0,3.6,71,101955,0,-0,315,0.0,-0.0,0.0,0,0,0,0,90,10.3,10,5,9999,99999,9,999999999,0.0,999,999,99
3010,4,2,3,0,*?*?*?*?*?*?*?*?*?*?*?*?*?*?*?*?*?*?*?*?*?*?,8.4,4.3,74,101955,0,-0,317,0.0,-0.0,0.0,0,0,0,0,90,9.3,10,5,9999,99999,9,999999999,0.0,999,999,99
3010,4,2,4,0,*?*?*?*?*?*?*?*?*?*?*?*?*?*?*?*?*?*?*?*?*?*?,8.2,4.1,74,101955,0,-0,316,0.0,-0.0,0.0,0,0,0,0,90,9.3,10,5,9999,99999,9,999999999,0.0,999,999,99
3010,4,2,5,0,*?*?*?*?*?*?*?*?*?*?*?*?*?*?*?*?*?*?*?*?*?*?,7.9,4.3,77,101955,0,-0,315,0.0,-0.0,0.0,0,0,0,0,90,8.2,10,5,9999,99999,9,999999999,0.0,999,999,99
3010,4,2,6,0,*?*?*?*?*?*?*?*?*?*?*?*?*?*?*?*?*?*?*?*?*?*?,8.5,4.3,73,101955,100,1363,317,6.0,0.0,6.0,742,-0,742,239,90,8.8,10,5,9999,99999,9,999999999,0.0,999,999,99
3010,4,2,7,0,*?*?*?*?*?*?*?*?*?*?*?*?*?*?*?*?*?*?*?*?*?*?,9.0,4.8,73,101955,305,1370,320,47.0,0.0,47.0,5476,0,5488,1851,88,8.2,10,5,9999,99999,9,999999999,0.0,999,999,99
3010,4,2,8,0,*?*?*?*?*?*?*?*?*?*?*?*?*?*?*?*?*?*?*?*?*?*?,9.9,5.1,71,101955,495,1369,324,85.2,0.0,85.2,9964,0,9994,3570,87,9.8,10,5,9999,99999,9,999999999,0.0,999,999,99
3010,4,2,9,0,*?*?*?*?*?*?*?*?*?*?*?*?*?*?*?*?*?*?*?*?*?*?,11.3,5.5,65,101955,658,1369,330,117.9,0.0,117.9,13905,0,13955,5230,85,9.8,10,5,9999,99999,9,999999999,0.0,999,999,99
3010,4,2,10,0,*?*?*?*?*?*?*?*?*?*?*?*?*?*?*?*?*?*?*?*?*?*?,11.4,4.5,61,101955,782,1368,331,142.9,0.0,142.9,16980,0,17047,6599,83,10.3,10,5,9999,99999,9,999999999,0.0,999,999,99
3010,4,2,11,0,*?*?*?*?*?*?*?*?*?*?*?*?*?*?*?*?*?*?*?*?*?*?,12.5,3.4,52,101955,860,1368,336,158.6,0.0,158.6,18928,0,19007,7488,82,10.3,10,5,9999,99999,9,999999999,0.0,999,999,99
3010,4,2,12,0,*?*?*?*?*?*?*?*?*?*?*?*?*?*?*?*?*?*?*?*?*?*?,13.9,3.6,49,101955,886,1369,343,163.8,0.0,163.8,19580,0,19663,7788,80,11.3,10,5,9999,99999,9,999999999,0.0,999,999,99
3010,4,2,13,0,*?*?*?*?*?*?*?*?*?*?*?*?*?*?*?*?*?*?*?*?*?*?,13.6,3.4,49,101955,858,1369,341,158.2,0.0,158.2,18876,0,18955,7465,82,11.3,10,5,9999,99999,9,999999999,0.0,999,999,99
3010,4,2,14,0,*?*?*?*?*?*?*?*?*?*?*?*?*?*?*?*?*?*?*?*?*?*?,13.4,3.9,52,101955,778,1368,340,142.1,0.0,142.1,16880,0,16947,6554,83,11.8,10,5,9999,99999,9,999999999,0.0,999,999,99
3010,4,2,15,0,*?*?*?*?*?*?*?*?*?*?*?*?*?*?*?*?*?*?*?*?*?*?,13.9,4.3,51,101955,652,1368,342,116.8,0.0,116.8,13769,0,13818,5171,85,11.3,10,5,9999,99999,9,999999999,0.0,999,999,99
3010,4,2,16,0,*?*?*?*?*?*?*?*?*?*?*?*?*?*?*?*?*?*?*?*?*?*?,13.8,4.8,53,101955,488,1368,342,83.9,0.0,83.9,9807,0,9836,3507,87,11.8,10,5,9999,99999,9,999999999,0.0,999,999,99
3010,4,2,17,0,*?*?*?*?*?*?*?*?*?*?*?*?*?*?*?*?*?*?*?*?*?*?,13.7,4.1,51,101955,298,1369,342,45.6,0.0,45.6,5314,0,5325,1793,88,12.4,10,5,9999,99999,9,999999999,0.0,999,999,99
3010,4,2,18,0,*?*?*?*?*?*?*?*?*?*?*?*?*?*?*?*?*?*?*?*?*?*?,13.2,4.6,54,101955,94,1371,339,4.6,0.0,4.6,586,-0,585,187,90,11.3,10,5,9999,99999,9,999999999,0.0,999,999,99
3010,4,2,19,0,*?*?*?*?*?*?*?*?*?*?*?*?*?*?*?*?*?*?*?*?*?*?,12.1,4.8,59,101955,0,-0,334,0.0,-0.0,0.0,0,0,0,0,88,11.3,10,5,9999,99999,9,999999999,0.0,999,999,99
3010,4,2,20,0,*?*?*?*?*?*?*?*?*?*?*?*?*?*?*?*?*?*?*?*?*?*?,11.0,4.1,61,101955,0,-0,329,0.0,-0.0,0.0,0,0,0,0,87,11.3,10,5,9999,99999,9,999999999,0.0,999,999,99
3010,4,2,21,0,*?*?*?*?*?*?*?*?*?*?*?*?*?*?*?*?*?*?*?*?*?*?,10.4,4.8,67,101955,0,-0,326,0.0,-0.0,0.0,0,0,0,0,85,10.8,10,5,9999,99999,9,999999999,0.0,999,999,99
3010,4,2,22,0,*?*?*?*?*?*?*?*?*?*?*?*?*?*?*?*?*?*?*?*?*?*?,10.0,4.6,68,101955,0,-0,324,0.0,-0.0,0.0,0,0,0,0,83,10.8,10,5,9999,99999,9,999999999,0.0,999,999,99
3010,4,2,23,0,*?*?*?*?*?*?*?*?*?*?*?*?*?*?*?*?*?*?*?*?*?*?,9.7,5.3,73,101955,0,-0,323,0.0,-0.0,0.0,0,0,0,0,82,11.3,10,5,9999,99999,9,999999999,0.0,999,999,99
3010,4,2,24,0,*?*?*?*?*?*?*?*?*?*?*?*?*?*?*?*?*?*?*?*?*?*?,7.9,5.5,82,101955,0,-0,314,0.0,-0.0,0.0,0,0,0,0,90,11.3,10,5,9999,99999,9,999999999,0.0,999,999,99
3010,4,3,1,0,*?*?*?*?*?*?*?*?*?*?*?*?*?*?*?*?*?*?*?*?*?*?,8.5,5.1,79,102433,0,-0,317,0.0,-0.0,0.0,0,0,0,0,73,10.3,10,5,9999,99999,9,999999999,0.0,999,999,99
3010,4,3,2,0,*?*?*?*?*?*?*?*?*?*?*?*?*?*?*?*?*?*?*?*?*?*?,7.8,5.0,82,102433,0,-0,314,0.0,-0.0,0.0,0,0,0,0,67,10.3,10,5,9999,99999,9,999999999,0.0,999,999,99
3010,4,3,3,0,*?*?*?*?*?*?*?*?*?*?*?*?*?*?*?*?*?*?*?*?*?*?,7.9,5.3,84,102433,0,-0,315,0.0,-0.0,0.0,0,0,0,0,60,9.3,10,5,9999,99999,9,999999999,0.0,999,999,99
3010,4,3,4,0,*?*?*?*?*?*?*?*?*?*?*?*?*?*?*?*?*?*?*?*?*?*?,8.0,5.9,86,102433,0,-0,315,0.0,-0.0,0.0,0,0,0,0,53,9.3,10,5,9999,99999,9,999999999,0.0,999,999,99
3010,4,3,5,0,*?*?*?*?*?*?*?*?*?*?*?*?*?*?*?*?*?*?*?*?*?*?,7.8,5.6,86,102433,0,-0,314,0.0,-0.0,0.0,0,0,0,0,47,8.2,10,5,9999,99999,9,999999999,0.0,999,999,99
3010,4,3,6,0,*?*?*?*?*?*?*?*?*?*?*?*?*?*?*?*?*?*?*?*?*?*?,7.5,5.3,87,102433,109,1370,313,7.7,0.0,7.7,942,-0,942,305,40,8.8,10,5,9999,99999,9,999999999,0.0,999,999,99
3010,4,3,7,0,*?*?*?*?*?*?*?*?*?*?*?*?*?*?*?*?*?*?*?*?*?*?,8.2,5.1,81,102433,313,1368,316,48.7,0.0,48.7,5669,0,5681,1921,45,8.2,10,5,9999,99999,9,999999999,0.0,999,999,99
3010,4,3,8,0,*?*?*?*?*?*?*?*?*?*?*?*?*?*?*?*?*?*?*?*?*?*?,9.0,5.3,78,102433,503,1369,319,86.8,0.0,86.8,10157,0,10188,3649,50,9.8,10,5,9999,99999,9,999999999,0.0,999,999,99
3010,4,3,9,0,*?*?*?*?*?*?*?*?*?*?*?*?*?*?*?*?*?*?*?*?*?*?,10.1,5.6,74,102433,665,1368,324,119.5,0.0,119.5,14096,0,14146,5313,55,9.8,10,5,9999,99999,9,999999999,0.0,999,999,99
3010,4,3,10,0,*?*?*?*?*?*?*?*?*?*?*?*?*?*?*?*?*?*?*?*?*?*?,11.2,6.1,71,102433,789,1367,329,144.4,0.0,144.4,17166,0,17234,6684,60,10.3,10,5,9999,99999,9,999999999,0.0,999,999,99
3010,4,3,11,0,*?*?*?*?*?*?*?*?*?*?*?*?*?*?*?*?*?*?*?*?*?*?,12.2,6.4,68,102433,867,1368,334,160.0,0.0,160.0,19110,0,19190,7572,65,10.3,10,5,9999,99999,9,999999999,0.0,999,999,99
3010,4,3,12,0,*?*?*?*?*?*?*?*?*?*?*?*?*?*?*?*?*?*?*?*?*?*?,12.5,5.9,65,102433,892,1367,335,165.2,0.0,165.2,19753,0,19838,7866,70,11.3,10,5,9999,99999,9,999999999,0.0,999,999,99
3010,4,3,13,0,*?*?*?*?*?*?*?*?*?*?*?*?*?*?*?*?*?*?*?*?*?*?,12.6,5.8,63,102433,864,1367,336,159.5,0.0,159.5,19043,0,19123,7541,63,11.3,10,5,9999,99999,9,999999999,0.0,999,999,99
3010,4,3,14,0,*?*?*?*?*?*?*?*?*?*?*?*?*?*?*?*?*?*?*?*?*?*?,12.1,6.7,69,102433,784,1367,333,143.4,0.0,143.4,17041,0,17109,6627,57,11.8,10,5,9999,99999,9,999999999,0.0,999,999,99
3010,4,3,15,0,*?*?*?*?*?*?*?*?*?*?*?*?*?*?*?*?*?*?*?*?*?*?,12.5,5.9,64,102433,658,1367,335,118.1,0.0,118.1,13925,0,13974,5238,50,11.3,10,5,9999,99999,9,999999999,0.0,999,999,99
3010,4,3,16,0,*?*?*?*?*?*?*?*?*?*?*?*?*?*?*?*?*?*?*?*?*?*?,12.3,7.4,72,102433,494,1367,334,85.1,0.0,85.1,9958,0,9987,3567,43,11.8,10,5,9999,99999,9,999999999,0.0,999,999,99
3010,4,3,17,0,*?*?*?*?*?*?*?*?*?*?*?*?*?*?*?*?*?*?*?*?*?*?,12.7,7.9,72,102433,304,1368,336,46.9,0.0,46.9,5462,0,5473,1846,37,12.4,10,5,9999,99999,9,999999999,0.0,999,999,99
3010,4,3,18,0,*?*?*?*?*?*?*?*?*?*?*?*?*?*?*?*?*?*?*?*?*?*?,12.1,7.3,72,102433,100,1365,333,5.9,0.0,5.9,739,-0,738,238,30,11.3,10,5,9999,99999,9,999999999,0.0,999,999,99
3010,4,3,19,0,*?*?*?*?*?*?*?*?*?*?*?*?*?*?*?*?*?*?*?*?*?*?,11.0,7.3,77,102433,0,-0,328,0.0,-0.0,0.0,0,0,0,0,33,11.3,10,5,9999,99999,9,999999999,0.0,999,999,99
3010,4,3,20,0,*?*?*?*?*?*?*?*?*?*?*?*?*?*?*?*?*?*?*?*?*?*?,9.8,7.0,83,102433,0,-0,323,0.0,-0.0,0.0,0,0,0,0,37,11.3,10,5,9999,99999,9,999999999,0.0,999,999,99
3010,4,3,21,0,*?*?*?*?*?*?*?*?*?*?*?*?*?*?*?*?*?*?*?*?*?*?,9.3,6.6,83,102433,0,-0,321,0.0,-0.0,0.0,0,0,0,0,40,10.8,10,5,9999,99999,9,999999999,0.0,999,999,99
3010,4,3,22,0,*?*?*?*?*?*?*?*?*?*?*?*?*?*?*?*?*?*?*?*?*?*?,9.1,5.6,78,102433,0,-0,320,0.0,-0.0,0.0,0,0,0,0,43,10.8,10,5,9999,99999,9,999999999,0.0,999,999,99
3010,4,3,23,0,*?*?*?*?*?*?*?*?*?*?*?*?*?*?*?*?*?*?*?*?*?*?,9.1,5.1,76,102433,0,-0,320,0.0,-0.0,0.0,0,0,0,0,47,11.3,10,5,9999,99999,9,999999999,0.0,999,999,99
3010,4,3,24,0,*?*?*?*?*?*?*?*?*?*?*?*?*?*?*?*?*?*?*?*?*?*?,9.3,5.3,76,102433,0,-0,321,0.0,-0.0,0.0,0,0,0,0,80,11.3,10,5,9999,99999,9,999999999,0.0,999,999,99
3010,4,4,1,0,*?*?*?*?*?*?*?*?*?*?*?*?*?*?*?*?*?*?*?*?*?*?,8.8,3.9,70,102441,0,-0,319,0.0,-0.0,0.0,0,0,0,0,97,10.3,10,5,9999,99999,9,999999999,0.0,999,999,99
3010,4,4,2,0,*?*?*?*?*?*?*?*?*?*?*?*?*?*?*?*?*?*?*?*?*?*?,8.5,3.4,69,102441,0,-0,318,0.0,-0.0,0.0,0,0,0,0,143,10.3,10,5,9999,99999,9,999999999,0.0,999,999,99
3010,4,4,3,0,*?*?*?*?*?*?*?*?*?*?*?*?*?*?*?*?*?*?*?*?*?*?,8.5,3.6,71,102441,0,-0,318,0.0,-0.0,0.0,0,0,0,0,190,9.3,10,5,9999,99999,9,999999999,0.0,999,999,99
3010,4,4,4,0,*?*?*?*?*?*?*?*?*?*?*?*?*?*?*?*?*?*?*?*?*?*?,8.5,3.9,72,102441,0,-0,317,0.0,-0.0,0.0,0,0,0,0,237,9.3,10,5,9999,99999,9,999999999,0.0,999,999,99
3010,4,4,5,0,*?*?*?*?*?*?*?*?*?*?*?*?*?*?*?*?*?*?*?*?*?*?,8.6,4.8,76,102441,0,-0,313,0.0,-0.0,0.0,0,0,0,0,283,8.2,9,5,9999,99999,9,999999999,0.0,999,999,99
3010,4,4,6,0,*?*?*?*?*?*?*?*?*?*?*?*?*?*?*?*?*?*?*?*?*?*?,8.7,5.0,77,102441,117,1365,318,9.3,0.0,9.3,1138,-0,1138,370,330,8.8,10,5,9999,99999,9,999999999,0.0,999,999,99
3010,4,4,7,0,*?*?*?*?*?*?*?*?*?*?*?*?*?*?*?*?*?*?*?*?*?*?,8.9,5.3,77,102441,321,1367,319,50.3,0.0,50.3,5861,0,5874,1991,282,8.2,10,5,9999,99999,9,999999999,0.0,999,999,99
3010,4,4,8,0,*?*?*?*?*?*?*?*?*?*?*?*?*?*?*?*?*?*?*?*?*?*?,9.9,5.9,76,102441,510,1366,323,88.4,0.0,88.4,10348,0,10379,3726,233,9.8,10,5,9999,99999,9,999999999,0.0,999,999,99
3010,4,4,9,0,*?*?*?*?*?*?*?*?*?*?*?*?*?*?*?*?*?*?*?*?*?*?,10.7,6.7,76,102441,673,1368,327,121.0,0.0,121.0,14286,0,14337,5396,185,9.8,10,5,9999,99999,9,999999999,0.0,999,999,99
3010,4,4,10,0,*?*?*?*?*?*?*?*?*?*?*?*?*?*?*?*?*?*?*?*?*?*?,12.1,6.1,66,102441,796,1366,334,145.9,0.0,145.9,17351,0,17421,6767,137,10.3,10,5,9999,99999,9,999999999,0.0,999,999,99
3010,4,4,11,0,*?*?*?*?*?*?*?*?*?*?*?*?*?*?*?*?*?*?*?*?*?*?,12.3,5.8,64,102441,874,1368,335,161.5,0.0,161.5,19290,0,19372,7655,88,10.3,10,5,9999,99999,9,999999999,0.0,999,999,99
3010,4,4,12,0,*?*?*?*?*?*?*?*?*?*?*?*?*?*?*?*?*?*?*?*?*?*?,12.8,6.2,63,102441,899,1367,337,166.5,0.0,166.5,19927,0,20013,7946,40,11.3,10,5,9999,99999,9,999999999,0.0,999,999,99
3010,4,4,13,0,*?*?*?*?*?*?*?*?*?*?*?*?*?*?*?*?*?*?*?*?*?*?,12.9,5.9,62,102441,870,1366,337,160.8,0.0,160.8,19209,0,19290,7616,37,11.3,10,5,9999,99999,9,999999999,0.0,999,999,99
3010,4,4,14,0,*?*?*?*?*?*?*?*?*?*?*?*?*?*?*?*?*?*?*?*?*?*?,13.1,5.6,60,102441,790,1366,334,251.4,57.8,218.0,27684,5811,24557,7103,33,11.8,9,5,9999,99999,9,999999999,0.0,999,999,99
3010,4,4,15,0,*?*?*?*?*?*?*?*?*?*?*?*?*?*?*?*?*?*?*?*?*?*?,12.6,5.3,61,102441,664,1367,336,119.3,0.0,119.3,14080,0,14130,5306,30,11.3,10,5,9999,99999,9,999999999,0.0,999,999,99
3010,4,4,16,0,*?*?*?*?*?*?*?*?*?*?*?*?*?*?*?*?*?*?*?*?*?*?,12.7,5.1,59,102441,500,1366,337,86.4,0.0,86.4,10107,0,10138,3628,27,11.8,10,5,9999,99999,9,999999999,0.0,999,999,99
3010,4,4,17,0,*?*?*?*?*?*?*?*?*?*?*?*?*?*?*?*?*?*?*?*?*?*?,12.7,4.3,56,102441,310,1367,337,48.2,0.0,48.2,5608,0,5620,1899,23,12.4,10,5,9999,99999,9,999999999,0.0,999,999,99
3010,4,4,18,0,*?*?*?*?*?*?*?*?*?*?*?*?*?*?*?*?*?*?*?*?*?*?,12.3,4.8,60,102441,107,1373,335,7.2,0.0,7.2,890,-0,889,288,20,11.3,10,5,9999,99999,9,999999999,0.0,999,999,99
3010,4,4,19,0,*?*?*?*?*?*?*?*?*?*?*?*?*?*?*?*?*?*?*?*?*?*?,11.9,3.9,58,102441,0,-0,333,0.0,-0.0,0.0,0,0,0,0,18,11.3,10,5,9999,99999,9,999999999,0.0,999,999,99
3010,4,4,20,0,*?*?*?*?*?*?*?*?*?*?*?*?*?*?*?*?*?*?*?*?*?*?,11.2,4.5,63,102441,0,-0,330,0.0,-0.0,0.0,0,0,0,0,17,11.3,10,5,9999,99999,9,999999999,0.0,999,999,99
3010,4,4,21,0,*?*?*?*?*?*?*?*?*?*?*?*?*?*?*?*?*?*?*?*?*?*?,10.5,4.6,66,102441,0,-0,326,0.0,-0.0,0.0,0,0,0,0,15,10.8,10,5,9999,99999,9,999999999,0.0,999,999,99
3010,4,4,22,0,*?*?*?*?*?*?*?*?*?*?*?*?*?*?*?*?*?*?*?*?*?*?,10.5,4.6,67,102441,0,-0,326,0.0,-0.0,0.0,0,0,0,0,13,10.8,10,5,9999,99999,9,999999999,0.0,999,999,99
3010,4,4,23,0,*?*?*?*?*?*?*?*?*?*?*?*?*?*?*?*?*?*?*?*?*?*?,10.3,4.8,68,102441,0,-0,325,0.0,-0.0,0.0,0,0,0,0,12,11.3,10,5,9999,99999,9,999999999,0.0,999,999,99
3010,4,4,24,0,*?*?*?*?*?*?*?*?*?*?*?*?*?*?*?*?*?*?*?*?*?*?,9.1,4.5,72,102441,0,-0,320,0.0,-0.0,0.0,0,0,0,0,50,11.3,10,5,9999,99999,9,999999999,0.0,999,999,99
3010,4,5,1,0,*?*?*?*?*?*?*?*?*?*?*?*?*?*?*?*?*?*?*?*?*?*?,9.9,5.6,74,102456,0,-0,323,0.0,-0.0,0.0,0,0,0,0,15,10.3,10,5,9999,99999,9,999999999,0.0,999,999,99
3010,4,5,2,0,*?*?*?*?*?*?*?*?*?*?*?*?*?*?*?*?*?*?*?*?*?*?,9.8,5.9,76,102456,0,-0,323,0.0,-0.0,0.0,0,0,0,0,20,10.3,10,5,9999,99999,9,999999999,0.0,999,999,99
3010,4,5,3,0,*?*?*?*?*?*?*?*?*?*?*?*?*?*?*?*?*?*?*?*?*?*?,9.4,6.2,80,102456,0,-0,321,0.0,-0.0,0.0,0,0,0,0,25,9.3,10,5,9999,99999,9,999999999,0.0,999,999,99
3010,4,5,4,0,*?*?*?*?*?*?*?*?*?*?*?*?*?*?*?*?*?*?*?*?*?*?,8.8,6.6,85,102456,0,-0,318,0.0,-0.0,0.0,0,0,0,0,30,9.3,10,5,9999,99999,9,999999999,0.0,999,999,99
3010,4,5,5,0,*?*?*?*?*?*?*?*?*?*?*?*?*?*?*?*?*?*?*?*?*?*?,8.8,6.1,82,102456,0,-0,302,0.0,-0.0,0.0,0,0,0,0,35,8.2,6,3,9999,99999,9,999999999,0.0,999,999,99
3010,4,5,6,0,*?*?*?*?*?*?*?*?*?*?*?*?*?*?*?*?*?*?*?*?*?*?,8.7,5.6,80,102456,125,1362,292,36.8,235.9,15.2,3837,14464,2549,329,40,8.8,4,2,9999,99999,9,999999999,0.0,999,999,99
3010,4,5,7,0,*?*?*?*?*?*?*?*?*?*?*?*?*?*?*?*?*?*?*?*?*?*?,9.9,6.4,78,102456,329,1367,302,167.2,364.6,79.4,17414,29586,10273,1460,40,8.2,5,3,9999,99999,9,999999999,0.0,999,999,99
3010,4,5,8,0,*?*?*?*?*?*?*?*?*?*?*?*?*?*?*?*?*?*?*?*?*?*?,11.2,6.9,74,102456,518,1366,313,271.6,320.9,149.9,28855,31233,17154,3122,40,9.8,6,3,9999,99999,9,999999999,0.0,999,999,99
3010,4,5,9,0,*?*?*?*?*?*?*?*?*?*?*?*?*?*?*?*?*?*?*?*?*?*?,12.6,8.1,73,102456,680,1367,316,394.2,416.0,187.3,41163,41530,22490,3989,40,9.8,5,3,9999,99999,9,999999999,0.0,999,999,99
3010,4,5,10,0,*?*?*?*?*?*?*?*?*?*?*?*?*?*?*?*?*?*?*?*?*?*?,14.9,7.6,61,102456,803,1366,321,492.4,492.4,202.9,52183,50323,24355,4717,40,10.3,4,2,9999,99999,9,999999999,0.0,999,999,99
3010,4,5,11,0,*?*?*?*?*?*?*?*?*?*?*?*?*?*?*?*?*?*?*?*?*?*?,15.2,7.6,60,102456,880,1366,340,374.9,146.7,280.5,41066,15450,31258,7915,40,10.3,8,4,9999,99999,9,999999999,0.0,999,999,99
3010,4,5,12,0,*?*?*?*?*?*?*?*?*?*?*?*?*?*?*?*?*?*?*?*?*?*?,16.7,7.4,53,102456,905,1366,347,386.5,147.0,289.1,42356,15518,32186,8331,40,11.3,8,4,9999,99999,9,999999999,0.0,999,999,99
3010,4,5,13,0,*?*?*?*?*?*?*?*?*?*?*?*?*?*?*?*?*?*?*?*?*?*?,17.2,8.3,55,102456,877,1367,341,489.3,341.7,270.1,52784,36534,29664,7084,93,11.3,6,3,9999,99999,9,999999999,0.0,999,999,99
3010,4,5,14,0,*?*?*?*?*?*?*?*?*?*?*?*?*?*?*?*?*?*?*?*?*?*?,17.0,7.9,54,102456,796,1366,336,469.6,423.1,223.1,49226,43123,26260,5210,147,11.8,5,3,9999,99999,9,999999999,0.0,999,999,99
3010,4,5,15,0,*?*?*?*?*?*?*?*?*?*?*?*?*?*?*?*?*?*?*?*?*?*?,16.8,7.4,54,102456,670,1366,334,387.9,415.3,184.3,40487,41364,22163,3900,200,11.3,5,3,9999,99999,9,999999999,0.0,999,999,99
3010,4,5,16,0,*?*?*?*?*?*?*?*?*?*?*?*?*?*?*?*?*?*?*?*?*?*?,16.9,8.3,56,102456,506,1366,340,264.5,319.8,146.0,28087,30915,16729,3025,253,11.8,6,3,9999,99999,9,999999999,0.0,999,999,99
3010,4,5,17,0,*?*?*?*?*?*?*?*?*?*?*?*?*?*?*?*?*?*?*?*?*?*?,16.8,8.4,57,102456,316,1366,343,134.4,207.3,86.4,14191,16711,10149,1676,307,12.4,7,4,9999,99999,9,999999999,0.0,999,999,99
3010,4,5,18,0,*?*?*?*?*?*?*?*?*?*?*?*?*?*?*?*?*?*?*?*?*?*?,16.3,9.1,61,102456,113,1368,345,19.5,59.7,14.6,2177,2512,1919,239,360,11.3,8,4,9999,99999,9,999999999,0.0,999,999,99
3010,4,5,19,0,*?*?*?*?*?*?*?*?*?*?*?*?*?*?*?*?*?*?*?*?*?*?,14.1,10.2,76,102456,0,-0,342,0.0,-0.0,0.0,0,0,0,0,323,11.3,10,5,9999,99999,9,999999999,0.0,999,999,99
3010,4,5,20,0,*?*?*?*?*?*?*?*?*?*?*?*?*?*?*?*?*?*?*?*?*?*?,13.3,10.9,84,102456,0,-0,338,0.0,-0.0,0.0,0,0,0,0,287,11.3,10,5,9999,99999,9,999999999,0.0,999,999,99
3010,4,5,21,0,*?*?*?*?*?*?*?*?*?*?*?*?*?*?*?*?*?*?*?*?*?*?,12.1,9.9,86,102456,0,-0,333,0.0,-0.0,0.0,0,0,0,0,250,10.8,10,5,9999,99999,9,999999999,0.0,999,999,99
3010,4,5,22,0,*?*?*?*?*?*?*?*?*?*?*?*?*?*?*?*?*?*?*?*?*?*?,11.8,9.4,84,102456,0,-0,331,0.0,-0.0,0.0,0,0,0,0,213,10.8,10,5,9999,99999,9,999999999,0.0,999,999,99
3010,4,5,23,0,*?*?*?*?*?*?*?*?*?*?*?*?*?*?*?*?*?*?*?*?*?*?,11.1,9.7,90,102456,0,-0,328,0.0,-0.0,0.0,0,0,0,0,177,11.3,10,5,9999,99999,9,999999999,0.0,999,999,99
3010,4,5,24,0,*?*?*?*?*?*?*?*?*?*?*?*?*?*?*?*?*?*?*?*?*?*?,10.1,5.3,71,102456,0,-0,324,0.0,-0.0,0.0,0,0,0,0,10,11.3,10,5,9999,99999,9,999999999,0.0,999,999,99
3010,4,6,1,0,*?*?*?*?*?*?*?*?*?*?*?*?*?*?*?*?*?*?*?*?*?*?,9.6,8.4,89,102508,0,-0,322,0.0,-0.0,0.0,0,0,0,0,143,10.3,10,5,9999,99999,9,999999999,0.0,999,999,99
3010,4,6,2,0,*?*?*?*?*?*?*?*?*?*?*?*?*?*?*?*?*?*?*?*?*?*?,9.2,7.7,88,102508,0,-0,320,0.0,-0.0,0.0,0,0,0,0,147,10.3,10,5,9999,99999,9,999999999,0.0,999,999,99
3010,4,6,3,0,*?*?*?*?*?*?*?*?*?*?*?*?*?*?*?*?*?*?*?*?*?*?,8.2,7.1,90,102508,0,-0,316,0.0,-0.0,0.0,0,0,0,0,150,9.3,10,5,9999,99999,9,999999999,0.0,999,999,99
3010,4,6,4,0,*?*?*?*?*?*?*?*?*?*?*?*?*?*?*?*?*?*?*?*?*?*?,9.0,6.7,83,102508,0,-0,319,0.0,-0.0,0.0,0,0,0,0,153,9.3,10,5,9999,99999,9,999999999,0.0,999,999,99
3010,4,6,5,0,*?*?*?*?*?*?*?*?*?*?*?*?*?*?*?*?*?*?*?*?*?*?,8.6,6.6,85,102508,0,-0,293,0.0,-0.0,0.0,0,0,0,0,157,8.2,4,2,9999,99999,9,999999999,0.0,999,999,99
3010,4,6,6,0,*?*?*?*?*?*?*?*?*?*?*?*?*?*?*?*?*?*?*?*?*?*?,8.2,6.4,86,102508,134,1369,312,22.1,30.0,19.1,2500,1661,2339,398,160,8.8,9,5,9999,99999,9,999999999,0.0,999,999,99
3010,4,6,7,0,*?*?*?*?*?*?*?*?*?*?*?*?*?*?*?*?*?*?*?*?*?*?,9.9,6.6,78,102508,337,1366,319,93.1,50.2,80.7,10215,4321,9129,2124,170,8.2,9,5,9999,99999,9,999999999,0.0,999,999,99
3010,4,6,8,0,*?*?*?*?*?*?*?*?*?*?*?*?*?*?*?*?*?*?*?*?*?*?,11.6,7.3,73,102508,526,1367,311,294.6,401.9,139.9,30646,38095,17289,2747,180,9.8,5,3,9999,99999,9,999999999,0.0,999,999,99
3010,4,6,9,0,*?*?*?*?*?*?*?*?*?*?*?*?*?*?*?*?*?*?*?*?*?*?,13.6,7.4,64,102508,687,1366,311,422.9,535.4,153.5,45137,53717,19178,3213,190,9.8,3,2,9999,99999,9,999999999,0.0,999,999,99
3010,4,6,10,0,*?*?*?*?*?*?*?*?*?*?*?*?*?*?*?*?*?*?*?*?*?*?,15.7,8.0,58,102508,810,1365,321,507.4,544.7,184.2,54374,55809,22548,4271,200,10.3,3,2,9999,99999,9,999999999,0.0,999,999,99
3010,4,6,11,0,*?*?*?*?*?*?*?*?*?*?*?*?*?*?*?*?*?*?*?*?*?*?,16.4,8.4,58,102508,887,1366,313,566.6,610.8,170.0,59401,61468,22204,4273,210,10.3,0,0,9999,99999,9,999999999,0.0,999,999,99
3010,4,6,12,0,*?*?*?*?*?*?*?*?*?*?*?*?*?*?*?*?*?*?*?*?*?*?,17.4,8.9,56,102508,911,1365,335,565.3,498.1,232.9,60153,51467,27471,6121,220,11.3,4,2,9999,99999,9,999999999,0.0,999,999,99
3010,4,6,13,0,*?*?*?*?*?*?*?*?*?*?*?*?*?*?*?*?*?*?*?*?*?*?,17.9,8.4,52,102508,883,1366,336,545.9,496.7,224.9,58030,51203,26656,5700,207,11.3,4,2,9999,99999,9,999999999,0.0,999,999,99
3010,4,6,14,0,*?*?*?*?*?*?*?*?*?*?*?*?*?*?*?*?*?*?*?*?*?*?,18.1,8.5,52,102508,802,1365,321,507.9,605.2,152.4,53095,60439,20285,3501,193,11.8,0,0,9999,99999,9,999999999,0.0,999,999,99
3010,4,6,15,0,*?*?*?*?*?*?*?*?*?*?*?*?*?*?*?*?*?*?*?*?*?*?,17.7,8.5,54,102508,676,1366,348,331.5,239.1,213.1,35295,24701,23782,4855,180,11.3,7,4,9999,99999,9,999999999,0.0,999,999,99
3010,4,6,16,0,*?*?*?*?*?*?*?*?*?*?*?*?*?*?*?*?*?*?*?*?*?*?,18.1,8.7,52,102508,512,1365,321,306.5,572.1,92.0,31791,53384,13109,1773,167,11.8,0,0,9999,99999,9,999999999,0.0,999,999,99
3010,4,6,17,0,*?*?*?*?*?*?*?*?*?*?*?*?*?*?*?*?*?*?*?*?*?*?,18.0,8.5,52,102508,322,1365,320,174.7,518.2,52.4,18116,42416,7900,975,153,12.4,0,0,9999,99999,9,999999999,0.0,999,999,99
3010,4,6,18,0,*?*?*?*?*?*?*?*?*?*?*?*?*?*?*?*?*?*?*?*?*?*?,16.4,9.3,61,102508,119,1364,331,32.6,219.9,13.4,3427,13308,2276,299,140,11.3,4,2,9999,99999,9,999999999,0.0,999,999,99
3010,4,6,19,0,*?*?*?*?*?*?*?*?*?*?*?*?*?*?*?*?*?*?*?*?*?*?,14.9,9.6,69,102508,0,-0,346,0.0,-0.0,0.0,0,0,0,0,132,11.3,10,5,9999,99999,9,999999999,0.0,999,999,99
3010,4,6,20,0,*?*?*?*?*?*?*?*?*?*?*?*?*?*?*?*?*?*?*?*?*?*?,13.1,9.1,74,102508,0,-0,338,0.0,-0.0,0.0,0,0,0,0,123,11.3,10,5,9999,99999,9,999999999,0.0,999,999,99
3010,4,6,21,0,*?*?*?*?*?*?*?*?*?*?*?*?*?*?*?*?*?*?*?*?*?*?,12.1,9.1,79,102508,0,-0,333,0.0,-0.0,0.0,0,0,0,0,115,10.8,10,5,9999,99999,9,999999999,0.0,999,999,99
3010,4,6,22,0,*?*?*?*?*?*?*?*?*?*?*?*?*?*?*?*?*?*?*?*?*?*?,11.7,9.1,81,102508,0,-0,331,0.0,-0.0,0.0,0,0,0,0,107,10.8,10,5,9999,99999,9,999999999,0.0,999,999,99
3010,4,6,23,0,*?*?*?*?*?*?*?*?*?*?*?*?*?*?*?*?*?*?*?*?*?*?,11.6,9.2,82,102508,0,-0,331,0.0,-0.0,0.0,0,0,0,0,98,11.3,10,5,9999,99999,9,999999999,0.0,999,999,99
3010,4,6,24,0,*?*?*?*?*?*?*?*?*?*?*?*?*?*?*?*?*?*?*?*?*?*?,10.4,9.1,89,102508,0,-0,325,0.0,-0.0,0.0,0,0,0,0,140,11.3,10,5,9999,99999,9,999999999,0.0,999,999,99
3010,4,7,1,0,*?*?*?*?*?*?*?*?*?*?*?*?*?*?*?*?*?*?*?*?*?*?,11.6,9.2,84,101745,0,-0,331,0.0,-0.0,0.0,0,0,0,0,90,10.8,10,5,9999,99999,9,999999999,0.0,999,999,99
3010,4,7,2,0,*?*?*?*?*?*?*?*?*?*?*?*?*?*?*?*?*?*?*?*?*?*?,11.4,9.2,85,101745,0,-0,330,0.0,-0.0,0.0,0,0,0,0,90,8.2,10,5,9999,99999,9,999999999,0.0,999,999,99
3010,4,7,3,0,*?*?*?*?*?*?*?*?*?*?*?*?*?*?*?*?*?*?*?*?*?*?,11.2,8.8,83,101745,0,-0,329,0.0,-0.0,0.0,0,0,0,0,90,8.8,10,5,9999,99999,9,999999999,0.0,999,999,99
3010,4,7,4,0,*?*?*?*?*?*?*?*?*?*?*?*?*?*?*?*?*?*?*?*?*?*?,10.9,8.1,82,101745,0,-0,328,0.0,-0.0,0.0,0,0,0,0,90,10.3,10,5,9999,99999,9,999999999,0.0,999,999,99
3010,4,7,5,0,*?*?*?*?*?*?*?*?*?*?*?*?*?*?*?*?*?*?*?*?*?*?,10.7,8.4,83,101745,0,-0,327,0.0,-0.0,0.0,0,0,0,0,90,9.8,10,5,9999,99999,9,999999999,0.0,999,999,99
3010,4,7,6,0,*?*?*?*?*?*?*?*?*?*?*?*?*?*?*?*?*?*?*?*?*?*?,10.6,8.4,84,101745,142,1366,322,24.9,31.9,21.6,2814,1824,2630,451,90,9.3,9,5,9999,99999,9,999999999,0.0,999,999,99
3010,4,7,7,0,*?*?*?*?*?*?*?*?*?*?*?*?*?*?*?*?*?*?*?*?*?*?,11.8,8.5,78,101745,345,1366,332,55.2,0.0,55.2,6431,0,6447,2200,97,13.4,10,5,9999,99999,9,999999999,0.0,999,999,99
3010,4,7,8,0,*?*?*?*?*?*?*?*?*?*?*?*?*?*?*?*?*?*?*?*?*?*?,13.1,9.1,75,101745,533,1365,338,93.2,0.0,93.2,10916,0,10950,3958,103,10.3,10,5,9999,99999,9,999999999,0.0,999,999,99
3010,4,7,9,0,*?*?*?*?*?*?*?*?*?*?*?*?*?*?*?*?*?*?*?*?*?*?,15.1,9.6,68,101745,694,1365,347,125.6,0.0,125.6,14844,0,14899,5641,110,10.3,10,5,9999,99999,9,999999999,0.0,999,999,99
3010,4,7,10,0,*?*?*?*?*?*?*?*?*?*?*?*?*?*?*?*?*?*?*?*?*?*?,16.8,10.1,63,101745,817,1365,355,150.4,0.0,150.4,17898,0,17971,7016,117,12.4,10,5,9999,99999,9,999999999,0.0,999,999,99
3010,4,7,11,0,*?*?*?*?*?*?*?*?*?*?*?*?*?*?*?*?*?*?*?*?*?*?,17.8,11.0,63,101745,893,1365,360,165.7,0.0,165.7,19818,0,19903,7895,123,11.8,10,5,9999,99999,9,999999999,0.0,999,999,99
3010,4,7,12,0,*?*?*?*?*?*?*?*?*?*?*?*?*?*?*?*?*?*?*?*?*?*?,18.9,11.3,60,101745,917,1364,365,170.6,0.0,170.6,20436,0,20525,8178,130,10.8,10,5,9999,99999,9,999999999,0.0,999,999,99
3010,4,7,13,0,*?*?*?*?*?*?*?*?*?*?*?*?*?*?*?*?*?*?*?*?*?*?,18.8,11.2,60,101745,888,1364,365,164.8,0.0,164.8,19699,0,19784,7840,125,11.8,10,5,9999,99999,9,999999999,0.0,999,999,99
3010,4,7,14,0,*?*?*?*?*?*?*?*?*?*?*?*?*?*?*?*?*?*?*?*?*?*?,18.9,10.7,57,101745,808,1365,365,148.5,0.0,148.5,17674,0,17745,6914,120,10.3,10,5,9999,99999,9,999999999,0.0,999,999,99
3010,4,7,15,0,*?*?*?*?*?*?*?*?*?*?*?*?*?*?*?*?*?*?*?*?*?*?,19.3,10.2,55,101745,682,1366,368,123.1,0.0,123.1,14536,0,14589,5506,115,9.8,10,5,9999,99999,9,999999999,0.0,999,999,99
3010,4,7,16,0,*?*?*?*?*?*?*?*?*?*?*?*?*?*?*?*?*?*?*?*?*?*?,18.8,9.1,52,101745,518,1365,365,90.1,0.0,90.1,10552,0,10584,3809,110,7.2,10,5,9999,99999,9,999999999,0.0,999,999,99
3010,4,7,17,0,*?*?*?*?*?*?*?*?*?*?*?*?*?*?*?*?*?*?*?*?*?*?,18.8,8.4,50,101745,328,1364,366,51.9,0.0,51.9,6044,0,6057,2057,105,6.2,10,5,9999,99999,9,999999999,0.0,999,999,99
3010,4,7,18,0,*?*?*?*?*?*?*?*?*?*?*?*?*?*?*?*?*?*?*?*?*?*?,17.7,8.8,55,101745,125,1361,360,11.0,0.0,11.0,1333,-0,1334,434,100,7.2,10,5,9999,99999,9,999999999,0.0,999,999,99
3010,4,7,19,0,*?*?*?*?*?*?*?*?*?*?*?*?*?*?*?*?*?*?*?*?*?*?,16.4,9.6,63,101745,0,-0,353,0.0,-0.0,0.0,0,0,0,0,97,8.2,10,5,9999,99999,9,999999999,0.0,999,999,99
3010,4,7,20,0,*?*?*?*?*?*?*?*?*?*?*?*?*?*?*?*?*?*?*?*?*?*?,15.2,9.8,69,101745,0,-0,348,0.0,-0.0,0.0,0,0,0,0,93,9.3,10,5,9999,99999,9,999999999,0.0,999,999,99
3010,4,7,21,0,*?*?*?*?*?*?*?*?*?*?*?*?*?*?*?*?*?*?*?*?*?*?,13.5,10.1,78,101745,0,-0,339,0.0,-0.0,0.0,0,0,0,0,90,10.3,10,5,9999,99999,9,999999999,0.0,999,999,99
3010,4,7,22,0,*?*?*?*?*?*?*?*?*?*?*?*?*?*?*?*?*?*?*?*?*?*?,13.8,9.6,74,101745,0,-0,341,0.0,-0.0,0.0,0,0,0,0,87,9.3,10,5,9999,99999,9,999999999,0.0,999,999,99
3010,4,7,23,0,*?*?*?*?*?*?*?*?*?*?*?*?*?*?*?*?*?*?*?*?*?*?,12.6,9.1,77,101745,0,-0,335,0.0,-0.0,0.0,0,0,0,0,83,8.2,10,5,9999,99999,9,999999999,0.0,999,999,99
3010,4,7,24,0,*?*?*?*?*?*?*?*?*?*?*?*?*?*?*?*?*?*?*?*?*?*?,11.5,9.2,84,101745,0,-0,330,0.0,-0.0,0.0,0,0,0,0,90,11.8,10,5,9999,99999,9,999999999,0.0,999,999,99
3010,4,8,1,0,*?*?*?*?*?*?*?*?*?*?*?*?*?*?*?*?*?*?*?*?*?*?,8.6,7.1,88,100665,0,-0,317,0.0,-0.0,0.0,0,0,0,0,80,6.7,10,5,9999,99999,9,999999999,0.0,999,999,99
3010,4,8,2,0,*?*?*?*?*?*?*?*?*?*?*?*?*?*?*?*?*?*?*?*?*?*?,6.6,6.1,94,100665,0,-0,309,0.0,-0.0,0.0,0,0,0,0,80,5.2,10,5,9999,99999,9,999999999,0.0,999,999,99
3010,4,8,3,0,*?*?*?*?*?*?*?*?*?*?*?*?*?*?*?*?*?*?*?*?*?*?,5.9,5.9,97,100665,0,-0,306,0.0,-0.0,0.0,0,0,0,0,80,5.2,10,5,9999,99999,9,999999999,0.0,999,999,99
3010,4,8,4,0,*?*?*?*?*?*?*?*?*?*?*?*?*?*?*?*?*?*?*?*?*?*?,5.3,5.3,97,100665,0,-0,303,0.0,-0.0,0.0,0,0,0,0,80,6.7,10,5,9999,99999,9,999999999,0.0,999,999,99
3010,4,8,5,0,*?*?*?*?*?*?*?*?*?*?*?*?*?*?*?*?*?*?*?*?*?*?,5.7,5.6,97,100665,0,-0,296,0.0,-0.0,0.0,0,0,0,0,80,7.2,8,4,9999,99999,9,999999999,0.0,999,999,99
3010,4,8,6,0,*?*?*?*?*?*?*?*?*?*?*?*?*?*?*?*?*?*?*?*?*?*?,6.1,5.3,92,100665,150,1365,273,55.0,336.5,18.1,5728,21963,3010,387,80,8.8,2,1,9999,99999,9,999999999,0.0,999,999,99
3010,4,8,7,0,*?*?*?*?*?*?*?*?*?*?*?*?*?*?*?*?*?*?*?*?*?*?,6.9,6.2,93,100665,352,1362,282,193.7,477.4,70.3,19803,39850,10118,1267,82,11.3,3,2,9999,99999,9,999999999,0.0,999,999,99
3010,4,8,8,0,*?*?*?*?*?*?*?*?*?*?*?*?*?*?*?*?*?*?*?*?*?*?,8.3,6.4,86,100665,540,1363,292,316.4,469.4,130.3,33269,44890,16369,2545,83,11.3,4,2,9999,99999,9,999999999,0.0,999,999,99
3010,4,8,9,0,*?*?*?*?*?*?*?*?*?*?*?*?*?*?*?*?*?*?*?*?*?*?,11.5,6.6,70,100665,701,1364,305,424.5,485.6,174.9,44832,48798,21349,3741,85,11.8,4,2,9999,99999,9,999999999,0.0,999,999,99
3010,4,8,10,0,*?*?*?*?*?*?*?*?*?*?*?*?*?*?*?*?*?*?*?*?*?*?,13.6,7.7,66,100665,824,1365,312,517.2,545.6,187.7,55459,56000,22933,4417,87,12.9,3,2,9999,99999,9,999999999,0.0,999,999,99
3010,4,8,11,0,*?*?*?*?*?*?*?*?*?*?*?*?*?*?*?*?*?*?*?*?*?*?,15.1,8.3,62,100665,899,1363,319,569.3,549.9,206.7,61207,56866,24933,5307,88,13.9,3,2,9999,99999,9,999999999,0.0,999,999,99
3010,4,8,12,0,*?*?*?*?*?*?*?*?*?*?*?*?*?*?*?*?*?*?*?*?*?*?,16.7,8.5,57,100665,924,1365,323,591.1,586.7,193.9,61666,58919,24626,5049,90,13.9,2,1,9999,99999,9,999999999,0.0,999,999,99
3010,4,8,13,0,*?*?*?*?*?*?*?*?*?*?*?*?*?*?*?*?*?*?*?*?*?*?,16.9,7.9,53,100665,894,1364,327,565.8,549.7,205.4,60819,56814,24802,5239,88,13.9,3,2,9999,99999,9,999999999,0.0,999,999,99
3010,4,8,14,0,*?*?*?*?*?*?*?*?*?*?*?*?*?*?*?*?*?*?*?*?*?*?,16.8,8.7,57,100665,814,1365,328,510.4,545.0,185.3,54710,55869,22668,4316,87,13.4,3,2,9999,99999,9,999999999,0.0,999,999,99
3010,4,8,15,0,*?*?*?*?*?*?*?*?*?*?*?*?*?*?*?*?*?*?*?*?*?*?,17.5,9.4,58,100665,687,1363,328,427.4,570.0,140.2,44235,55718,18802,2898,85,12.4,2,1,9999,99999,9,999999999,0.0,999,999,99
3010,4,8,16,0,*?*?*?*?*?*?*?*?*?*?*?*?*?*?*?*?*?*?*?*?*?*?,17.4,9.1,57,100665,524,1365,331,311.3,516.4,113.0,33092,49081,14525,2165,83,8.8,3,2,9999,99999,9,999999999,0.0,999,999,99
3010,4,8,17,0,*?*?*?*?*?*?*?*?*?*?*?*?*?*?*?*?*?*?*?*?*?*?,16.4,8.7,59,100665,334,1363,338,160.3,293.2,88.5,16542,23926,11244,1649,82,6.7,6,3,9999,99999,9,999999999,0.0,999,999,99
3010,4,8,18,0,*?*?*?*?*?*?*?*?*?*?*?*?*?*?*?*?*?*?*?*?*?*?,15.7,8.3,60,100665,132,1369,342,28.3,74.0,21.2,3100,3489,2705,358,80,3.6,8,4,9999,99999,9,999999999,0.0,999,999,99
3010,4,8,19,0,*?*?*?*?*?*?*?*?*?*?*?*?*?*?*?*?*?*?*?*?*?*?,13.4,8.5,70,100665,0,-0,339,0.0,-0.0,0.0,0,0,0,0,82,4.1,10,5,9999,99999,9,999999999,0.0,999,999,99
3010,4,8,20,0,*?*?*?*?*?*?*?*?*?*?*?*?*?*?*?*?*?*?*?*?*?*?,10.7,8.4,83,100665,0,-0,327,0.0,-0.0,0.0,0,0,0,0,83,5.7,10,5,9999,99999,9,999999999,0.0,999,999,99
3010,4,8,21,0,*?*?*?*?*?*?*?*?*?*?*?*?*?*?*?*?*?*?*?*?*?*?,9.2,8.5,93,100665,0,-0,320,0.0,-0.0,0.0,0,0,0,0,85,4.1,10,5,9999,99999,9,999999999,0.0,999,999,99
3010,4,8,22,0,*?*?*?*?*?*?*?*?*?*?*?*?*?*?*?*?*?*?*?*?*?*?,9.5,8.7,92,100665,0,-0,321,0.0,-0.0,0.0,0,0,0,0,87,4.6,10,5,9999,99999,9,999999999,0.0,999,999,99
3010,4,8,23,0,*?*?*?*?*?*?*?*?*?*?*?*?*?*?*?*?*?*?*?*?*?*?,8.8,7.9,92,100665,0,-0,318,0.0,-0.0,0.0,0,0,0,0,88,6.7,10,5,9999,99999,9,999999999,0.0,999,999,99
3010,4,8,24,0,*?*?*?*?*?*?*?*?*?*?*?*?*?*?*?*?*?*?*?*?*?*?,11.5,8.1,78,100665,0,-0,330,0.0,-0.0,0.0,0,0,0,0,80,7.2,10,5,9999,99999,9,999999999,0.0,999,999,99
3010,4,9,1,0,*?*?*?*?*?*?*?*?*?*?*?*?*?*?*?*?*?*?*?*?*?*?,6.6,6.7,100,100264,0,-0,308,0.0,-0.0,0.0,0,0,0,0,85,8.2,10,5,9999,99999,9,999999999,0.0,999,999,99
3010,4,9,2,0,*?*?*?*?*?*?*?*?*?*?*?*?*?*?*?*?*?*?*?*?*?*?,5.7,5.6,100,100264,0,-0,305,0.0,-0.0,0.0,0,0,0,0,80,5.2,10,5,9999,99999,9,999999999,0.0,999,999,99
3010,4,9,3,0,*?*?*?*?*?*?*?*?*?*?*?*?*?*?*?*?*?*?*?*?*?*?,5.1,5.1,100,100264,0,-0,302,0.0,-0.0,0.0,0,0,0,0,75,5.7,10,5,9999,99999,9,999999999,0.0,999,999,99
3010,4,9,4,0,*?*?*?*?*?*?*?*?*?*?*?*?*?*?*?*?*?*?*?*?*?*?,4.5,4.5,100,100264,0,-0,300,0.0,-0.0,0.0,0,0,0,0,70,6.2,10,5,9999,99999,9,999999999,0.0,999,999,99
3010,4,9,5,0,*?*?*?*?*?*?*?*?*?*?*?*?*?*?*?*?*?*?*?*?*?*?,4.6,4.6,100,100264,0,-0,283,0.0,-0.0,0.0,0,0,0,0,65,5.7,6,3,9999,99999,9,999999999,0.0,999,999,99
3010,4,9,6,0,*?*?*?*?*?*?*?*?*?*?*?*?*?*?*?*?*?*?*?*?*?*?,4.8,4.8,100,100264,158,1364,288,48.0,147.9,30.9,5094,8294,4272,543,60,5.2,7,4,9999,99999,9,999999999,0.0,999,999,99
3010,4,9,7,0,*?*?*?*?*?*?*?*?*?*?*?*?*?*?*?*?*?*?*?*?*?*?,5.3,5.3,100,100264,360,1363,286,176.3,298.9,97.3,18672,25597,11394,1903,65,6.2,6,3,9999,99999,9,999999999,0.0,999,999,99
3010,4,9,8,0,*?*?*?*?*?*?*?*?*?*?*?*?*?*?*?*?*?*?*?*?*?*?,7.2,7.1,100,100264,548,1364,303,221.6,139.0,165.8,24121,13680,18778,3885,70,6.2,8,4,9999,99999,9,999999999,0.0,999,999,99
3010,4,9,9,0,*?*?*?*?*?*?*?*?*?*?*?*?*?*?*?*?*?*?*?*?*?*?,8.7,8.3,99,100264,708,1363,307,349.8,240.4,224.9,37296,25037,24996,5231,75,9.3,7,4,9999,99999,9,999999999,0.0,999,999,99
3010,4,9,10,0,*?*?*?*?*?*?*?*?*?*?*?*?*?*?*?*?*?*?*?*?*?*?,9.5,7.9,91,100264,830,1363,310,416.8,244.3,268.0,44687,25975,29381,6817,80,9.8,7,4,9999,99999,9,999999999,0.0,999,999,99
3010,4,9,11,0,*?*?*?*?*?*?*?*?*?*?*?*?*?*?*?*?*?*?*?*?*?*?,10.8,6.7,77,100264,906,1364,315,458.2,246.2,294.6,49312,26386,32043,8050,85,9.8,7,4,9999,99999,9,999999999,0.0,999,999,99
3010,4,9,12,0,*?*?*?*?*?*?*?*?*?*?*?*?*?*?*?*?*?*?*?*?*?*?,11.5,7.7,80,100264,929,1363,319,471.2,246.7,303.0,50775,26494,32871,8497,90,8.2,7,4,9999,99999,9,999999999,0.0,999,999,99
3010,4,9,13,0,*?*?*?*?*?*?*?*?*?*?*?*?*?*?*?*?*?*?*?*?*?*?,12.5,8.7,80,100264,900,1363,320,504.8,342.5,278.6,54515,36713,30511,7502,90,6.7,6,3,9999,99999,9,999999999,0.0,999,999,99
3010,4,9,14,0,*?*?*?*?*?*?*?*?*?*?*?*?*?*?*?*?*?*?*?*?*?*?,12.7,9.2,81,100264,819,1363,325,410.8,244.0,264.2,44027,25907,28997,6659,90,8.8,7,4,9999,99999,9,999999999,0.0,999,999,99
3010,4,9,15,0,*?*?*?*?*?*?*?*?*?*?*?*?*?*?*?*?*?*?*?*?*?*?,12.6,7.9,74,100264,693,1363,320,378.8,333.8,209.1,40510,34666,23417,4768,90,9.8,6,3,9999,99999,9,999999999,0.0,999,999,99
3010,4,9,16,0,*?*?*?*?*?*?*?*?*?*?*?*?*?*?*?*?*?*?*?*?*?*?,12.3,7.4,74,100264,529,1362,322,251.8,231.4,161.9,26654,22657,18378,3430,90,7.7,7,4,9999,99999,9,999999999,0.0,999,999,99
3010,4,9,17,0,*?*?*?*?*?*?*?*?*?*?*?*?*?*?*?*?*?*?*?*?*?*?,12.0,8.1,79,100264,340,1363,313,174.9,368.0,83.1,18203,30301,10704,1533,90,8.8,5,3,9999,99999,9,999999999,0.0,999,999,99
3010,4,9,18,0,*?*?*?*?*?*?*?*?*?*?*?*?*?*?*?*?*?*?*?*?*?*?,11.6,8.3,82,100264,138,1366,319,36.9,130.4,23.7,3969,6758,3372,411,90,9.3,7,4,9999,99999,9,999999999,0.0,999,999,99
3010,4,9,19,0,*?*?*?*?*?*?*?*?*?*?*?*?*?*?*?*?*?*?*?*?*?*?,10.0,7.1,84,100264,0,-0,324,0.0,-0.0,0.0,0,0,0,0,87,9.3,10,5,9999,99999,9,999999999,0.0,999,999,99
3010,4,9,20,0,*?*?*?*?*?*?*?*?*?*?*?*?*?*?*?*?*?*?*?*?*?*?,8.1,6.4,92,100264,0,-0,315,0.0,-0.0,0.0,0,0,0,0,83,6.2,10,5,9999,99999,9,999999999,0.0,999,999,99
3010,4,9,21,0,*?*?*?*?*?*?*?*?*?*?*?*?*?*?*?*?*?*?*?*?*?*?,7.8,5.1,85,100264,0,-0,314,0.0,-0.0,0.0,0,0,0,0,80,8.8,10,5,9999,99999,9,999999999,0.0,999,999,99
3010,4,9,22,0,*?*?*?*?*?*?*?*?*?*?*?*?*?*?*?*?*?*?*?*?*?*?,6.8,5.0,91,100264,0,-0,310,0.0,-0.0,0.0,0,0,0,0,77,7.7,10,5,9999,99999,9,999999999,0.0,999,999,99
3010,4,9,23,0,*?*?*?*?*?*?*?*?*?*?*?*?*?*?*?*?*?*?*?*?*?*?,7.0,5.1,91,100264,0,-0,311,0.0,-0.0,0.0,0,0,0,0,73,8.8,10,5,9999,99999,9,999999999,0.0,999,999,99
3010,4,9,24,0,*?*?*?*?*?*?*?*?*?*?*?*?*?*?*?*?*?*?*?*?*?*?,8.1,7.6,98,100264,0,-0,315,0.0,-0.0,0.0,0,0,0,0,90,6.7,10,5,9999,99999,9,999999999,0.0,999,999,99
3010,4,10,1,0,*?*?*?*?*?*?*?*?*?*?*?*?*?*?*?*?*?*?*?*?*?*?,6.8,6.9,100,100251,0,-0,309,0.0,-0.0,0.0,0,0,0,0,70,6.7,10,5,9999,99999,9,999999999,0.0,999,999,99
3010,4,10,2,0,*?*?*?*?*?*?*?*?*?*?*?*?*?*?*?*?*?*?*?*?*?*?,6.3,6.2,100,100251,0,-0,307,0.0,-0.0,0.0,0,0,0,0,70,6.7,10,5,9999,99999,9,999999999,0.0,999,999,99
3010,4,10,3,0,*?*?*?*?*?*?*?*?*?*?*?*?*?*?*?*?*?*?*?*?*?*?,5.2,5.1,100,100251,0,-0,303,0.0,-0.0,0.0,0,0,0,0,70,7.7,10,5,9999,99999,9,999999999,0.0,999,999,99
3010,4,10,4,0,*?*?*?*?*?*?*?*?*?*?*?*?*?*?*?*?*?*?*?*?*?*?,5.1,5.1,100,100251,0,-0,302,0.0,-0.0,0.0,0,0,0,0,70,7.7,10,5,9999,99999,9,999999999,0.0,999,999,99
3010,4,10,5,0,*?*?*?*?*?*?*?*?*?*?*?*?*?*?*?*?*?*?*?*?*?*?,4.9,5.0,100,100251,0,-0,289,0.0,-0.0,0.0,0,0,0,0,70,7.2,7,4,9999,99999,9,999999999,0.0,999,999,99
3010,4,10,6,0,*?*?*?*?*?*?*?*?*?*?*?*?*?*?*?*?*?*?*?*?*?*?,5.5,5.5,100,100251,166,1363,283,62.0,267.2,29.4,6363,16495,4522,532,70,7.2,5,3,9999,99999,9,999999999,0.0,999,999,99
3010,4,10,7,0,*?*?*?*?*?*?*?*?*?*?*?*?*?*?*?*?*?*?*?*?*?*?,6.1,6.1,100,100251,368,1363,302,104.2,51.4,90.4,11436,4529,10211,2404,75,6.2,9,5,9999,99999,9,999999999,0.0,999,999,99
3010,4,10,8,0,*?*?*?*?*?*?*?*?*?*?*?*?*?*?*?*?*?*?*?*?*?*?,7.6,7.6,100,100251,555,1362,313,97.8,0.0,97.8,11468,0,11505,4187,80,7.2,10,5,9999,99999,9,999999999,0.0,999,999,99
3010,4,10,9,0,*?*?*?*?*?*?*?*?*?*?*?*?*?*?*?*?*?*?*?*?*?*?,10.7,8.8,91,100251,715,1362,323,225.9,57.3,195.9,24859,5702,22068,6124,85,7.2,9,5,9999,99999,9,999999999,0.0,999,999,99
3010,4,10,10,0,*?*?*?*?*?*?*?*?*?*?*?*?*?*?*?*?*?*?*?*?*?*?,12.0,8.0,78,100251,837,1363,329,268.6,58.2,232.9,29589,5871,26231,7811,90,7.7,9,5,9999,99999,9,999999999,0.0,999,999,99
3010,4,10,11,0,*?*?*?*?*?*?*?*?*?*?*?*?*?*?*?*?*?*?*?*?*?*?,13.8,8.8,73,100251,912,1363,330,461.8,246.4,297.0,49720,26417,32273,8173,95,7.7,7,4,9999,99999,9,999999999,0.0,999,999,99
3010,4,10,12,0,*?*?*?*?*?*?*?*?*?*?*?*?*?*?*?*?*?*?*?*?*?*?,15.4,8.3,64,100251,935,1362,329,561.4,429.3,266.6,59139,44368,30643,7332,100,5.7,5,3,9999,99999,9,999999999,0.0,999,999,99
3010,4,10,13,0,*?*?*?*?*?*?*?*?*?*?*?*?*?*?*?*?*?*?*?*?*?*?,15.6,6.6,56,100251,906,1363,310,581.0,605.7,178.4,60855,60970,23064,4587,98,6.7,1,0,9999,99999,9,999999999,0.0,999,999,99
3010,4,10,14,0,*?*?*?*?*?*?*?*?*?*?*?*?*?*?*?*?*?*?*?*?*?*?,15.6,6.2,55,100251,825,1363,323,508.5,493.8,209.5,53923,50612,25042,4990,97,6.2,4,2,9999,99999,9,999999999,0.0,999,999,99
3010,4,10,15,0,*?*?*?*?*?*?*?*?*?*?*?*?*?*?*?*?*?*?*?*?*?*?,15.7,5.3,51,100251,698,1361,332,382.4,334.1,211.1,40905,34748,23621,4833,95,7.2,6,3,9999,99999,9,999999999,0.0,999,999,99
3010,4,10,16,0,*?*?*?*?*?*?*?*?*?*?*?*?*?*?*?*?*?*?*?*?*?*?,15.1,4.6,51,100251,535,1362,333,255.1,231.8,164.0,27006,22764,18603,3483,93,6.7,7,4,9999,99999,9,999999999,0.0,999,999,99
3010,4,10,17,0,*?*?*?*?*?*?*?*?*?*?*?*?*?*?*?*?*?*?*?*?*?*?,15.5,4.6,49,100251,346,1363,335,151.2,212.6,97.2,15956,17882,11347,1911,92,4.6,7,4,9999,99999,9,999999999,0.0,999,999,99
3010,4,10,18,0,*?*?*?*?*?*?*?*?*?*?*?*?*?*?*?*?*?*?*?*?*?*?,13.6,5.8,61,100251,144,1364,341,14.8,0.0,14.8,1768,-0,1769,577,90,4.1,10,5,9999,99999,9,999999999,0.0,999,999,99
3010,4,10,19,0,*?*?*?*?*?*?*?*?*?*?*?*?*?*?*?*?*?*?*?*?*?*?,11.7,5.8,68,100251,0,-0,332,0.0,-0.0,0.0,0,0,0,0,87,6.2,10,5,9999,99999,9,999999999,0.0,999,999,99
3010,4,10,20,0,*?*?*?*?*?*?*?*?*?*?*?*?*?*?*?*?*?*?*?*?*?*?,10.4,4.6,69,100251,0,-0,326,0.0,-0.0,0.0,0,0,0,0,83,7.7,10,5,9999,99999,9,999999999,0.0,999,999,99
3010,4,10,21,0,*?*?*?*?*?*?*?*?*?*?*?*?*?*?*?*?*?*?*?*?*?*?,8.9,4.5,76,100251,0,-0,319,0.0,-0.0,0.0,0,0,0,0,80,4.6,10,5,9999,99999,9,999999999,0.0,999,999,99
3010,4,10,22,0,*?*?*?*?*?*?*?*?*?*?*?*?*?*?*?*?*?*?*?*?*?*?,8.4,3.8,75,100251,0,-0,317,0.0,-0.0,0.0,0,0,0,0,77,7.2,10,5,9999,99999,9,999999999,0.0,999,999,99
3010,4,10,23,0,*?*?*?*?*?*?*?*?*?*?*?*?*?*?*?*?*?*?*?*?*?*?,8.1,5.1,83,100251,0,-0,315,0.0,-0.0,0.0,0,0,0,0,73,5.2,10,5,9999,99999,9,999999999,0.0,999,999,99
3010,4,10,24,0,*?*?*?*?*?*?*?*?*?*?*?*?*?*?*?*?*?*?*?*?*?*?,7.2,5.9,95,100251,0,-0,311,0.0,-0.0,0.0,0,0,0,0,70,6.7,10,5,9999,99999,9,999999999,0.0,999,999,99
3010,4,11,1,0,*?*?*?*?*?*?*?*?*?*?*?*?*?*?*?*?*?*?*?*?*?*?,6.6,3.2,79,99501.7,0,-0,309,0.0,-0.0,0.0,0,0,0,0,73,4.6,10,5,9999,99999,9,999999999,0.0,999,999,99
3010,4,11,2,0,*?*?*?*?*?*?*?*?*?*?*?*?*?*?*?*?*?*?*?*?*?*?,5.7,2.3,78,99501.7,0,-0,305,0.0,-0.0,0.0,0,0,0,0,77,4.1,10,5,9999,99999,9,999999999,0.0,999,999,99
3010,4,11,3,0,*?*?*?*?*?*?*?*?*?*?*?*?*?*?*?*?*?*?*?*?*?*?,5.8,2.9,82,99501.7,0,-0,306,0.0,-0.0,0.0,0,0,0,0,80,4.6,10,5,9999,99999,9,999999999,0.0,999,999,99
3010,4,11,4,0,*?*?*?*?*?*?*?*?*?*?*?*?*?*?*?*?*?*?*?*?*?*?,5.9,3.2,83,99501.7,0,-0,306,0.0,-0.0,0.0,0,0,0,0,83,4.6,10,5,9999,99999,9,999999999,0.0,999,999,99
3010,4,11,5,0,*?*?*?*?*?*?*?*?*?*?*?*?*?*?*?*?*?*?*?*?*?*?,5.8,3.0,83,99501.7,0,-0,296,0.0,-0.0,0.0,0,0,0,0,87,4.6,8,4,9999,99999,9,999999999,0.0,999,999,99
[truncated: 1,084,025 more chars]
