# Supplementary material for: Future weather dataset for fourteen UK sites
Source: Data Brief. 2016 Aug 3;8:1308–10. doi: 10.1016/j.dib.2016.07.057 (PMC4990658; doi:10.1016/j.dib.2016.07.057)
Supplement: Supplementary file 2 — Supplementary material [file mmc2.zip › 01_90th_WCDH_2050s_01 Belfast.epw]

LOCATION,1300540,-,UK,WG data,03917,54.66,-6.23,0,20
DESIGN CONDITIONS,0
TYPICAL/EXTREME PERIODS,0
GROUND TEMPERATURES,1,1.0,,,,7.5,10.0,12.7,14.6,17.0,17.3,16.1,13.6,10.6,8.0,6.4,6.2
HOLIDAYS/DAYLIGHT SAVINGS,No,0,0,0
COMMENTS 1,created by using UKCP09 weather generator outputs
COMMENTS 2,wind speed wind direction and pressure based on observations at station id 03917
DATA PERIODS,1,1,Data,Sunday,1/1,12/31
3022,1,1,1,0,*?*?*?*?*?*?*?*?*?*?*?*?*?*?*?*?*?*?*?*?*?*?,7.3,6.6,95,100569,0,-0,312,0.0,-0.0,0.0,0,0,0,0,227,6.7,10,5,9999,99999,9,999999999,0.0,999,999,99
3022,1,1,2,0,*?*?*?*?*?*?*?*?*?*?*?*?*?*?*?*?*?*?*?*?*?*?,7.2,6.7,97,100569,0,-0,311,0.0,-0.0,0.0,0,0,0,0,223,5.7,10,5,9999,99999,9,999999999,0.0,999,999,99
3022,1,1,3,0,*?*?*?*?*?*?*?*?*?*?*?*?*?*?*?*?*?*?*?*?*?*?,6.8,5.3,91,100569,0,-0,310,0.0,-0.0,0.0,0,0,0,0,220,5.7,10,5,9999,99999,9,999999999,0.0,999,999,99
3022,1,1,4,0,*?*?*?*?*?*?*?*?*?*?*?*?*?*?*?*?*?*?*?*?*?*?,8.1,4.5,79,100569,0,-0,316,0.0,-0.0,0.0,0,0,0,0,217,5.2,10,5,9999,99999,9,999999999,0.0,999,999,99
3022,1,1,5,0,*?*?*?*?*?*?*?*?*?*?*?*?*?*?*?*?*?*?*?*?*?*?,7.4,4.8,84,100569,0,-0,312,0.0,-0.0,0.0,0,0,0,0,213,5.7,10,5,9999,99999,9,999999999,0.0,999,999,99
3022,1,1,6,0,*?*?*?*?*?*?*?*?*?*?*?*?*?*?*?*?*?*?*?*?*?*?,6.7,4.6,88,100569,0,-0,309,0.0,-0.0,0.0,0,0,0,0,210,4.6,10,5,9999,99999,9,999999999,0.0,999,999,99
3022,1,1,7,0,*?*?*?*?*?*?*?*?*?*?*?*?*?*?*?*?*?*?*?*?*?*?,7.5,5.9,90,100569,0,-0,313,0.0,-0.0,0.0,0,0,0,0,215,4.6,10,5,9999,99999,9,999999999,0.0,999,999,99
3022,1,1,8,0,*?*?*?*?*?*?*?*?*?*?*?*?*?*?*?*?*?*?*?*?*?*?,8.2,7.7,97,100569,0,-0,315,0.0,-0.0,0.0,0,0,0,0,220,4.1,10,5,9999,99999,9,999999999,0.0,999,999,99
3022,1,1,9,0,*?*?*?*?*?*?*?*?*?*?*?*?*?*?*?*?*?*?*?*?*?*?,7.3,7.3,100,100569,86,1421,311,2.4,0.0,2.4,321,-0,320,100,225,3.6,10,5,9999,99999,9,999999999,0.0,999,999,99
3022,1,1,10,0,*?*?*?*?*?*?*?*?*?*?*?*?*?*?*?*?*?*?*?*?*?*?,8.2,7.7,97,100569,204,1412,315,25.5,0.0,25.5,3002,0,3006,990,230,4.1,10,5,9999,99999,9,999999999,0.0,999,999,99
3022,1,1,11,0,*?*?*?*?*?*?*?*?*?*?*?*?*?*?*?*?*?*?*?*?*?*?,7.8,7.7,100,100569,278,1413,314,39.9,0.0,39.9,4664,0,4673,1566,235,6.2,10,5,9999,99999,9,999999999,0.0,999,999,99
3022,1,1,12,0,*?*?*?*?*?*?*?*?*?*?*?*?*?*?*?*?*?*?*?*?*?*?,8.9,8.1,95,100569,302,1411,318,44.6,0.0,44.6,5215,0,5225,1762,240,5.7,10,5,9999,99999,9,999999999,0.0,999,999,99
3022,1,1,13,0,*?*?*?*?*?*?*?*?*?*?*?*?*?*?*?*?*?*?*?*?*?*?,8.9,7.6,92,100569,276,1415,319,39.4,0.0,39.4,4610,0,4619,1547,245,6.2,10,5,9999,99999,9,999999999,0.0,999,999,99
3022,1,1,14,0,*?*?*?*?*?*?*?*?*?*?*?*?*?*?*?*?*?*?*?*?*?*?,9.2,7.0,87,100569,199,1410,320,24.6,0.0,24.6,2898,-0,2901,955,250,5.2,10,5,9999,99999,9,999999999,0.0,999,999,99
3022,1,1,15,0,*?*?*?*?*?*?*?*?*?*?*?*?*?*?*?*?*?*?*?*?*?*?,9.1,7.0,87,100569,79,1414,320,1.2,0.0,1.2,159,-0,158,48,255,3.6,10,5,9999,99999,9,999999999,0.0,999,999,99
3022,1,1,16,0,*?*?*?*?*?*?*?*?*?*?*?*?*?*?*?*?*?*?*?*?*?*?,9.1,6.6,84,100569,0,-0,320,0.0,-0.0,0.0,0,0,0,0,260,4.1,10,5,9999,99999,9,999999999,0.0,999,999,99
3022,1,1,17,0,*?*?*?*?*?*?*?*?*?*?*?*?*?*?*?*?*?*?*?*?*?*?,8.0,7.0,93,100569,0,-0,315,0.0,-0.0,0.0,0,0,0,0,265,4.6,10,5,9999,99999,9,999999999,0.0,999,999,99
3022,1,1,18,0,*?*?*?*?*?*?*?*?*?*?*?*?*?*?*?*?*?*?*?*?*?*?,8.3,6.6,89,100569,0,-0,316,0.0,-0.0,0.0,0,0,0,0,270,4.1,10,5,9999,99999,9,999999999,0.0,999,999,99
3022,1,1,19,0,*?*?*?*?*?*?*?*?*?*?*?*?*?*?*?*?*?*?*?*?*?*?,7.3,6.2,93,100569,0,-0,312,0.0,-0.0,0.0,0,0,0,0,260,3.6,10,5,9999,99999,9,999999999,0.0,999,999,99
3022,1,1,20,0,*?*?*?*?*?*?*?*?*?*?*?*?*?*?*?*?*?*?*?*?*?*?,6.8,5.5,92,100569,0,-0,310,0.0,-0.0,0.0,0,0,0,0,250,4.6,10,5,9999,99999,9,999999999,0.0,999,999,99
3022,1,1,21,0,*?*?*?*?*?*?*?*?*?*?*?*?*?*?*?*?*?*?*?*?*?*?,7.6,5.0,84,100569,0,-0,313,0.0,-0.0,0.0,0,0,0,0,240,3.6,10,5,9999,99999,9,999999999,0.0,999,999,99
3022,1,1,22,0,*?*?*?*?*?*?*?*?*?*?*?*?*?*?*?*?*?*?*?*?*?*?,7.8,7.6,99,100569,0,-0,314,0.0,-0.0,0.0,0,0,0,0,230,3.6,10,5,9999,99999,9,999999999,0.0,999,999,99
3022,1,1,23,0,*?*?*?*?*?*?*?*?*?*?*?*?*?*?*?*?*?*?*?*?*?*?,8.0,7.7,98,100569,0,-0,315,0.0,-0.0,0.0,0,0,0,0,220,3.6,10,5,9999,99999,9,999999999,0.0,999,999,99
3022,1,1,24,0,*?*?*?*?*?*?*?*?*?*?*?*?*?*?*?*?*?*?*?*?*?*?,7.3,6.6,95,100569,0,-0,312,0.0,-0.0,0.0,0,0,0,0,230,5.2,10,5,9999,99999,9,999999999,0.0,999,999,99
3022,1,2,1,0,*?*?*?*?*?*?*?*?*?*?*?*?*?*?*?*?*?*?*?*?*?*?,8.1,7.1,94,101773,0,-0,315,0.0,-0.0,0.0,0,0,0,0,207,6.7,10,5,9999,99999,9,999999999,0.0,999,999,99
3022,1,2,2,0,*?*?*?*?*?*?*?*?*?*?*?*?*?*?*?*?*?*?*?*?*?*?,8.0,6.9,92,101773,0,-0,315,0.0,-0.0,0.0,0,0,0,0,203,5.7,10,5,9999,99999,9,999999999,0.0,999,999,99
3022,1,2,3,0,*?*?*?*?*?*?*?*?*?*?*?*?*?*?*?*?*?*?*?*?*?*?,6.5,5.3,92,101773,0,-0,308,0.0,-0.0,0.0,0,0,0,0,200,5.7,10,5,9999,99999,9,999999999,0.0,999,999,99
3022,1,2,4,0,*?*?*?*?*?*?*?*?*?*?*?*?*?*?*?*?*?*?*?*?*?*?,4.9,4.3,96,101773,0,-0,301,0.0,-0.0,0.0,0,0,0,0,197,5.2,10,5,9999,99999,9,999999999,0.0,999,999,99
3022,1,2,5,0,*?*?*?*?*?*?*?*?*?*?*?*?*?*?*?*?*?*?*?*?*?*?,6.0,4.8,92,101773,0,-0,306,0.0,-0.0,0.0,0,0,0,0,193,5.7,10,5,9999,99999,9,999999999,0.0,999,999,99
3022,1,2,6,0,*?*?*?*?*?*?*?*?*?*?*?*?*?*?*?*?*?*?*?*?*?*?,6.9,5.1,88,101773,0,-0,310,0.0,-0.0,0.0,0,0,0,0,190,4.6,10,5,9999,99999,9,999999999,0.0,999,999,99
3022,1,2,7,0,*?*?*?*?*?*?*?*?*?*?*?*?*?*?*?*?*?*?*?*?*?*?,7.4,5.3,87,101773,0,-0,312,0.0,-0.0,0.0,0,0,0,0,195,4.6,10,5,9999,99999,9,999999999,0.0,999,999,99
3022,1,2,8,0,*?*?*?*?*?*?*?*?*?*?*?*?*?*?*?*?*?*?*?*?*?*?,6.8,4.6,86,101773,0,-0,305,0.0,-0.0,0.0,0,0,0,0,200,4.1,9,5,9999,99999,9,999999999,0.0,999,999,99
3022,1,2,9,0,*?*?*?*?*?*?*?*?*?*?*?*?*?*?*?*?*?*?*?*?*?*?,7.6,4.8,83,101773,86,1406,304,6.0,24.7,4.5,729,958,780,73,205,3.6,8,4,9999,99999,9,999999999,0.0,999,999,99
3022,1,2,10,0,*?*?*?*?*?*?*?*?*?*?*?*?*?*?*?*?*?*?*?*?*?*?,8.5,5.5,81,101773,205,1410,313,44.7,40.9,38.8,4976,2772,4621,819,210,4.1,9,5,9999,99999,9,999999999,0.0,999,999,99
3022,1,2,11,0,*?*?*?*?*?*?*?*?*?*?*?*?*?*?*?*?*?*?*?*?*?*?,12.6,8.3,75,101773,280,1414,328,92.6,117.8,69.3,10138,9179,8059,1488,215,6.2,8,4,9999,99999,9,999999999,0.0,999,999,99
3022,1,2,12,0,*?*?*?*?*?*?*?*?*?*?*?*?*?*?*?*?*?*?*?*?*?*?,14.0,9.1,72,101773,305,1415,331,122.6,203.0,78.8,12986,15809,9339,1503,220,5.7,7,4,9999,99999,9,999999999,0.0,999,999,99
3022,1,2,13,0,*?*?*?*?*?*?*?*?*?*?*?*?*?*?*?*?*?*?*?*?*?*?,14.0,9.6,74,101773,278,1412,335,91.9,117.6,68.7,10060,9137,7997,1476,220,6.2,8,4,9999,99999,9,999999999,0.0,999,999,99
3022,1,2,14,0,*?*?*?*?*?*?*?*?*?*?*?*?*?*?*?*?*?*?*?*?*?*?,14.0,9.1,72,101773,202,1411,338,43.7,40.6,37.9,4862,2729,4517,799,220,5.2,9,5,9999,99999,9,999999999,0.0,999,999,99
3022,1,2,15,0,*?*?*?*?*?*?*?*?*?*?*?*?*?*?*?*?*?*?*?*?*?*?,14.1,9.2,72,101773,82,1412,342,1.8,0.0,1.8,236,-0,235,72,220,3.6,10,5,9999,99999,9,999999999,0.0,999,999,99
3022,1,2,16,0,*?*?*?*?*?*?*?*?*?*?*?*?*?*?*?*?*?*?*?*?*?*?,13.5,9.3,76,101773,0,-0,340,0.0,-0.0,0.0,0,0,0,0,220,4.1,10,5,9999,99999,9,999999999,0.0,999,999,99
3022,1,2,17,0,*?*?*?*?*?*?*?*?*?*?*?*?*?*?*?*?*?*?*?*?*?*?,11.0,8.1,83,101773,0,-0,328,0.0,-0.0,0.0,0,0,0,0,220,4.6,10,5,9999,99999,9,999999999,0.0,999,999,99
3022,1,2,18,0,*?*?*?*?*?*?*?*?*?*?*?*?*?*?*?*?*?*?*?*?*?*?,10.2,8.1,87,101773,0,-0,324,0.0,-0.0,0.0,0,0,0,0,220,4.1,10,5,9999,99999,9,999999999,0.0,999,999,99
3022,1,2,19,0,*?*?*?*?*?*?*?*?*?*?*?*?*?*?*?*?*?*?*?*?*?*?,10.7,8.4,86,101773,0,-0,327,0.0,-0.0,0.0,0,0,0,0,218,3.6,10,5,9999,99999,9,999999999,0.0,999,999,99
3022,1,2,20,0,*?*?*?*?*?*?*?*?*?*?*?*?*?*?*?*?*?*?*?*?*?*?,9.6,8.4,92,101773,0,-0,322,0.0,-0.0,0.0,0,0,0,0,217,4.6,10,5,9999,99999,9,999999999,0.0,999,999,99
3022,1,2,21,0,*?*?*?*?*?*?*?*?*?*?*?*?*?*?*?*?*?*?*?*?*?*?,9.1,8.5,96,101773,0,-0,319,0.0,-0.0,0.0,0,0,0,0,215,3.6,10,5,9999,99999,9,999999999,0.0,999,999,99
3022,1,2,22,0,*?*?*?*?*?*?*?*?*?*?*?*?*?*?*?*?*?*?*?*?*?*?,8.4,7.4,94,101773,0,-0,316,0.0,-0.0,0.0,0,0,0,0,213,3.6,10,5,9999,99999,9,999999999,0.0,999,999,99
3022,1,2,23,0,*?*?*?*?*?*?*?*?*?*?*?*?*?*?*?*?*?*?*?*?*?*?,7.3,7.3,100,101773,0,-0,311,0.0,-0.0,0.0,0,0,0,0,212,3.6,10,5,9999,99999,9,999999999,0.0,999,999,99
3022,1,2,24,0,*?*?*?*?*?*?*?*?*?*?*?*?*?*?*?*?*?*?*?*?*?*?,8.1,7.4,95,101773,0,-0,315,0.0,-0.0,0.0,0,0,0,0,210,5.2,10,5,9999,99999,9,999999999,0.0,999,999,99
3022,1,3,1,0,*?*?*?*?*?*?*?*?*?*?*?*?*?*?*?*?*?*?*?*?*?*?,5.1,5.1,100,102759,0,-0,302,0.0,-0.0,0.0,0,0,0,0,213,6.7,10,5,9999,99999,9,999999999,0.0,999,999,99
3022,1,3,2,0,*?*?*?*?*?*?*?*?*?*?*?*?*?*?*?*?*?*?*?*?*?*?,4.2,4.1,100,102759,0,-0,298,0.0,-0.0,0.0,0,0,0,0,217,5.7,10,5,9999,99999,9,999999999,0.0,999,999,99
3022,1,3,3,0,*?*?*?*?*?*?*?*?*?*?*?*?*?*?*?*?*?*?*?*?*?*?,4.5,4.5,100,102759,0,-0,300,0.0,-0.0,0.0,0,0,0,0,220,5.7,10,5,9999,99999,9,999999999,0.0,999,999,99
3022,1,3,4,0,*?*?*?*?*?*?*?*?*?*?*?*?*?*?*?*?*?*?*?*?*?*?,4.5,4.5,100,102759,0,-0,300,0.0,-0.0,0.0,0,0,0,0,223,5.2,10,5,9999,99999,9,999999999,0.0,999,999,99
3022,1,3,5,0,*?*?*?*?*?*?*?*?*?*?*?*?*?*?*?*?*?*?*?*?*?*?,3.4,3.4,100,102759,0,-0,295,0.0,-0.0,0.0,0,0,0,0,227,5.7,10,5,9999,99999,9,999999999,0.0,999,999,99
3022,1,3,6,0,*?*?*?*?*?*?*?*?*?*?*?*?*?*?*?*?*?*?*?*?*?*?,1.9,1.9,100,102759,0,-0,289,0.0,-0.0,0.0,0,0,0,0,230,4.6,10,5,9999,99999,9,999999999,0.0,999,999,99
3022,1,3,7,0,*?*?*?*?*?*?*?*?*?*?*?*?*?*?*?*?*?*?*?*?*?*?,0.4,0.4,100,102759,0,-0,283,0.0,-0.0,0.0,0,0,0,0,228,4.6,10,5,9999,99999,9,999999999,0.0,999,999,99
3022,1,3,8,0,*?*?*?*?*?*?*?*?*?*?*?*?*?*?*?*?*?*?*?*?*?*?,2.3,2.3,100,102759,0,-0,291,0.0,-0.0,0.0,0,0,0,0,227,4.1,10,5,9999,99999,9,999999999,0.0,999,999,99
3022,1,3,9,0,*?*?*?*?*?*?*?*?*?*?*?*?*?*?*?*?*?*?*?*?*?*?,4.1,4.1,100,102759,87,1405,294,4.9,10.5,4.2,586,356,619,64,225,3.6,9,5,9999,99999,9,999999999,0.0,999,999,99
3022,1,3,10,0,*?*?*?*?*?*?*?*?*?*?*?*?*?*?*?*?*?*?*?*?*?*?,6.2,6.2,100,102759,207,1414,307,26.0,0.0,26.0,3064,0,3069,1012,223,4.1,10,5,9999,99999,9,999999999,0.0,999,999,99
3022,1,3,11,0,*?*?*?*?*?*?*?*?*?*?*?*?*?*?*?*?*?*?*?*?*?*?,9.7,7.1,100,102759,282,1414,318,70.5,47.1,61.1,7786,3688,7184,1314,222,6.2,9,5,9999,99999,9,999999999,0.0,999,999,99
3022,1,3,12,0,*?*?*?*?*?*?*?*?*?*?*?*?*?*?*?*?*?*?*?*?*?*?,13.0,7.4,99,102759,307,1413,333,79.1,48.4,68.5,8676,4010,7770,1792,220,5.7,9,5,9999,99999,9,999999999,0.0,999,999,99
3022,1,3,13,0,*?*?*?*?*?*?*?*?*?*?*?*?*?*?*?*?*?*?*?*?*?*?,13.0,7.3,99,102759,281,1413,338,40.4,0.0,40.4,4728,0,4736,1588,218,6.2,10,5,9999,99999,9,999999999,0.0,999,999,99
3022,1,3,14,0,*?*?*?*?*?*?*?*?*?*?*?*?*?*?*?*?*?*?*?*?*?*?,13.1,8.3,100,102759,205,1411,338,25.7,0.0,25.7,3029,0,3033,1000,217,5.2,10,5,9999,99999,9,999999999,0.0,999,999,99
3022,1,3,15,0,*?*?*?*?*?*?*?*?*?*?*?*?*?*?*?*?*?*?*?*?*?*?,13.0,8.4,100,102759,85,1408,337,2.4,0.0,2.4,315,-0,314,98,215,3.6,10,5,9999,99999,9,999999999,0.0,999,999,99
3022,1,3,16,0,*?*?*?*?*?*?*?*?*?*?*?*?*?*?*?*?*?*?*?*?*?*?,11.4,8.0,100,102759,0,-0,330,0.0,-0.0,0.0,0,0,0,0,213,4.1,10,5,9999,99999,9,999999999,0.0,999,999,99
3022,1,3,17,0,*?*?*?*?*?*?*?*?*?*?*?*?*?*?*?*?*?*?*?*?*?*?,10.2,8.8,100,102759,0,-0,324,0.0,-0.0,0.0,0,0,0,0,212,4.6,10,5,9999,99999,9,999999999,0.0,999,999,99
3022,1,3,18,0,*?*?*?*?*?*?*?*?*?*?*?*?*?*?*?*?*?*?*?*?*?*?,7.6,7.6,100,102759,0,-0,313,0.0,-0.0,0.0,0,0,0,0,210,4.1,10,5,9999,99999,9,999999999,0.0,999,999,99
3022,1,3,19,0,*?*?*?*?*?*?*?*?*?*?*?*?*?*?*?*?*?*?*?*?*?*?,7.2,7.3,100,102759,0,-0,311,0.0,-0.0,0.0,0,0,0,0,212,3.6,10,5,9999,99999,9,999999999,0.0,999,999,99
3022,1,3,20,0,*?*?*?*?*?*?*?*?*?*?*?*?*?*?*?*?*?*?*?*?*?*?,6.4,6.4,100,102759,0,-0,308,0.0,-0.0,0.0,0,0,0,0,213,4.6,10,5,9999,99999,9,999999999,0.0,999,999,99
3022,1,3,21,0,*?*?*?*?*?*?*?*?*?*?*?*?*?*?*?*?*?*?*?*?*?*?,5.3,5.3,100,102759,0,-0,303,0.0,-0.0,0.0,0,0,0,0,215,3.6,10,5,9999,99999,9,999999999,0.0,999,999,99
3022,1,3,22,0,*?*?*?*?*?*?*?*?*?*?*?*?*?*?*?*?*?*?*?*?*?*?,4.4,4.3,100,102759,0,-0,299,0.0,-0.0,0.0,0,0,0,0,217,3.6,10,5,9999,99999,9,999999999,0.0,999,999,99
3022,1,3,23,0,*?*?*?*?*?*?*?*?*?*?*?*?*?*?*?*?*?*?*?*?*?*?,4.2,4.1,100,102759,0,-0,298,0.0,-0.0,0.0,0,0,0,0,218,3.6,10,5,9999,99999,9,999999999,0.0,999,999,99
3022,1,3,24,0,*?*?*?*?*?*?*?*?*?*?*?*?*?*?*?*?*?*?*?*?*?*?,6.2,6.2,100,102759,0,-0,307,0.0,-0.0,0.0,0,0,0,0,210,5.2,10,5,9999,99999,9,999999999,0.0,999,999,99
3022,1,4,1,0,*?*?*?*?*?*?*?*?*?*?*?*?*?*?*?*?*?*?*?*?*?*?,4.5,4.5,100,103237,0,-0,300,0.0,-0.0,0.0,0,0,0,0,220,6.7,10,5,9999,99999,9,999999999,0.0,999,999,99
3022,1,4,2,0,*?*?*?*?*?*?*?*?*?*?*?*?*?*?*?*?*?*?*?*?*?*?,4.5,4.5,100,103237,0,-0,300,0.0,-0.0,0.0,0,0,0,0,220,5.7,10,5,9999,99999,9,999999999,0.0,999,999,99
3022,1,4,3,0,*?*?*?*?*?*?*?*?*?*?*?*?*?*?*?*?*?*?*?*?*?*?,5.0,5.0,100,103237,0,-0,302,0.0,-0.0,0.0,0,0,0,0,220,5.7,10,5,9999,99999,9,999999999,0.0,999,999,99
3022,1,4,4,0,*?*?*?*?*?*?*?*?*?*?*?*?*?*?*?*?*?*?*?*?*?*?,4.5,4.5,100,103237,0,-0,300,0.0,-0.0,0.0,0,0,0,0,220,5.2,10,5,9999,99999,9,999999999,0.0,999,999,99
3022,1,4,5,0,*?*?*?*?*?*?*?*?*?*?*?*?*?*?*?*?*?*?*?*?*?*?,3.9,3.8,100,103237,0,-0,297,0.0,-0.0,0.0,0,0,0,0,220,5.7,10,5,9999,99999,9,999999999,0.0,999,999,99
3022,1,4,6,0,*?*?*?*?*?*?*?*?*?*?*?*?*?*?*?*?*?*?*?*?*?*?,3.5,3.6,100,103237,0,-0,296,0.0,-0.0,0.0,0,0,0,0,220,4.6,10,5,9999,99999,9,999999999,0.0,999,999,99
3022,1,4,7,0,*?*?*?*?*?*?*?*?*?*?*?*?*?*?*?*?*?*?*?*?*?*?,4.0,3.9,100,103237,0,-0,298,0.0,-0.0,0.0,0,0,0,0,217,4.6,10,5,9999,99999,9,999999999,0.0,999,999,99
3022,1,4,8,0,*?*?*?*?*?*?*?*?*?*?*?*?*?*?*?*?*?*?*?*?*?*?,4.3,4.3,100,103237,0,-0,295,0.0,-0.0,0.0,0,0,0,0,213,4.1,9,5,9999,99999,9,999999999,0.0,999,999,99
3022,1,4,9,0,*?*?*?*?*?*?*?*?*?*?*?*?*?*?*?*?*?*?*?*?*?*?,4.4,4.5,100,103237,89,1417,265,10.5,112.4,3.4,1157,6631,609,130,210,3.6,2,1,9999,99999,9,999999999,0.0,999,999,99
3022,1,4,10,0,*?*?*?*?*?*?*?*?*?*?*?*?*?*?*?*?*?*?*?*?*?*?,6.1,5.6,100,103237,208,1410,302,45.8,41.3,39.7,5091,2816,4726,839,207,4.1,9,5,9999,99999,9,999999999,0.0,999,999,99
3022,1,4,11,0,*?*?*?*?*?*?*?*?*?*?*?*?*?*?*?*?*?*?*?*?*?*?,7.0,6.9,100,103237,284,1414,298,111.5,198.3,71.7,11827,14888,8538,1355,203,6.2,7,4,9999,99999,9,999999999,0.0,999,999,99
3022,1,4,12,0,*?*?*?*?*?*?*?*?*?*?*?*?*?*?*?*?*?*?*?*?*?*?,8.1,7.7,100,103237,309,1411,292,153.6,412.5,63.3,15650,32396,9165,1123,200,5.7,4,2,9999,99999,9,999999999,0.0,999,999,99
3022,1,4,13,0,*?*?*?*?*?*?*?*?*?*?*?*?*?*?*?*?*?*?*?*?*?*?,8.0,6.9,100,103237,284,1414,275,141.4,492.8,42.4,14731,38140,6560,794,197,6.2,0,0,9999,99999,9,999999999,0.0,999,999,99
3022,1,4,14,0,*?*?*?*?*?*?*?*?*?*?*?*?*?*?*?*?*?*?*?*?*?*?,8.0,6.4,100,103237,208,1410,274,90.9,431.1,27.3,9355,31023,4447,555,193,5.2,0,0,9999,99999,9,999999999,0.0,999,999,99
3022,1,4,15,0,*?*?*?*?*?*?*?*?*?*?*?*?*?*?*?*?*?*?*?*?*?*?,7.7,6.6,100,103237,89,1418,293,9.8,82.0,4.7,1123,4611,850,123,190,3.6,5,3,9999,99999,9,999999999,0.0,999,999,99
3022,1,4,16,0,*?*?*?*?*?*?*?*?*?*?*?*?*?*?*?*?*?*?*?*?*?*?,7.7,6.1,100,103237,0,-0,313,0.0,-0.0,0.0,0,0,0,0,187,4.1,10,5,9999,99999,9,999999999,0.0,999,999,99
3022,1,4,17,0,*?*?*?*?*?*?*?*?*?*?*?*?*?*?*?*?*?*?*?*?*?*?,7.6,5.8,100,103237,0,-0,313,0.0,-0.0,0.0,0,0,0,0,183,4.6,10,5,9999,99999,9,999999999,0.0,999,999,99
3022,1,4,18,0,*?*?*?*?*?*?*?*?*?*?*?*?*?*?*?*?*?*?*?*?*?*?,6.1,4.8,100,103237,0,-0,307,0.0,-0.0,0.0,0,0,0,0,180,4.1,10,5,9999,99999,9,999999999,0.0,999,999,99
3022,1,4,19,0,*?*?*?*?*?*?*?*?*?*?*?*?*?*?*?*?*?*?*?*?*?*?,6.7,4.6,98,103237,0,-0,309,0.0,-0.0,0.0,0,0,0,0,178,3.6,10,5,9999,99999,9,999999999,0.0,999,999,99
3022,1,4,20,0,*?*?*?*?*?*?*?*?*?*?*?*?*?*?*?*?*?*?*?*?*?*?,5.5,4.3,100,103237,0,-0,304,0.0,-0.0,0.0,0,0,0,0,177,4.6,10,5,9999,99999,9,999999999,0.0,999,999,99
3022,1,4,21,0,*?*?*?*?*?*?*?*?*?*?*?*?*?*?*?*?*?*?*?*?*?*?,4.2,4.1,100,103237,0,-0,298,0.0,-0.0,0.0,0,0,0,0,175,3.6,10,5,9999,99999,9,999999999,0.0,999,999,99
3022,1,4,22,0,*?*?*?*?*?*?*?*?*?*?*?*?*?*?*?*?*?*?*?*?*?*?,4.2,3.9,100,103237,0,-0,299,0.0,-0.0,0.0,0,0,0,0,173,3.6,10,5,9999,99999,9,999999999,0.0,999,999,99
3022,1,4,23,0,*?*?*?*?*?*?*?*?*?*?*?*?*?*?*?*?*?*?*?*?*?*?,4.1,3.6,100,103237,0,-0,298,0.0,-0.0,0.0,0,0,0,0,172,3.6,10,5,9999,99999,9,999999999,0.0,999,999,99
3022,1,4,24,0,*?*?*?*?*?*?*?*?*?*?*?*?*?*?*?*?*?*?*?*?*?*?,4.1,4.1,100,103237,0,-0,298,0.0,-0.0,0.0,0,0,0,0,220,5.2,10,5,9999,99999,9,999999999,0.0,999,999,99
3022,1,5,1,0,*?*?*?*?*?*?*?*?*?*?*?*?*?*?*?*?*?*?*?*?*?*?,4.8,4.8,100,102832,0,-0,301,0.0,-0.0,0.0,0,0,0,0,173,6.7,10,5,9999,99999,9,999999999,0.0,999,999,99
3022,1,5,2,0,*?*?*?*?*?*?*?*?*?*?*?*?*?*?*?*?*?*?*?*?*?*?,5.7,5.8,100,102832,0,-0,305,0.0,-0.0,0.0,0,0,0,0,177,5.7,10,5,9999,99999,9,999999999,0.0,999,999,99
3022,1,5,3,0,*?*?*?*?*?*?*?*?*?*?*?*?*?*?*?*?*?*?*?*?*?*?,4.2,4.1,100,102832,0,-0,298,0.0,-0.0,0.0,0,0,0,0,180,5.7,10,5,9999,99999,9,999999999,0.0,999,999,99
3022,1,5,4,0,*?*?*?*?*?*?*?*?*?*?*?*?*?*?*?*?*?*?*?*?*?*?,4.9,4.8,100,102832,0,-0,301,0.0,-0.0,0.0,0,0,0,0,183,5.2,10,5,9999,99999,9,999999999,0.0,999,999,99
3022,1,5,5,0,*?*?*?*?*?*?*?*?*?*?*?*?*?*?*?*?*?*?*?*?*?*?,4.9,4.8,100,102832,0,-0,301,0.0,-0.0,0.0,0,0,0,0,187,5.7,10,5,9999,99999,9,999999999,0.0,999,999,99
3022,1,5,6,0,*?*?*?*?*?*?*?*?*?*?*?*?*?*?*?*?*?*?*?*?*?*?,3.9,3.9,100,102832,0,-0,297,0.0,-0.0,0.0,0,0,0,0,190,4.6,10,5,9999,99999,9,999999999,0.5,999,999,99
3022,1,5,7,0,*?*?*?*?*?*?*?*?*?*?*?*?*?*?*?*?*?*?*?*?*?*?,2.9,2.9,100,102832,0,-0,293,0.0,-0.0,0.0,0,0,0,0,188,4.6,10,5,9999,99999,9,999999999,0.6,999,999,99
3022,1,5,8,0,*?*?*?*?*?*?*?*?*?*?*?*?*?*?*?*?*?*?*?*?*?*?,4.1,4.1,100,102832,0,-0,289,0.0,-0.0,0.0,0,0,0,0,187,4.1,8,4,9999,99999,9,999999999,0.6,999,999,99
3022,1,5,9,0,*?*?*?*?*?*?*?*?*?*?*?*?*?*?*?*?*?*?*?*?*?*?,5.1,5.1,100,102832,90,1410,290,9.1,50.7,5.8,1007,2453,1099,117,185,3.6,7,4,9999,99999,9,999999999,1.3,999,999,99
3022,1,5,10,0,*?*?*?*?*?*?*?*?*?*?*?*?*?*?*?*?*?*?*?*?*?*?,6.5,4.8,98,102832,210,1411,308,26.7,0.0,26.7,3142,0,3146,1038,183,4.1,10,5,9999,99999,9,999999999,0.3,999,999,99
3022,1,5,11,0,*?*?*?*?*?*?*?*?*?*?*?*?*?*?*?*?*?*?*?*?*?*?,7.4,6.2,100,102832,286,1413,308,72.0,47.3,62.4,7947,3727,7332,1343,182,6.2,9,5,9999,99999,9,999999999,0.2,999,999,99
3022,1,5,12,0,*?*?*?*?*?*?*?*?*?*?*?*?*?*?*?*?*?*?*?*?*?*?,9.0,6.7,93,102832,312,1412,315,80.8,48.7,70.1,8869,4048,7942,1834,180,5.7,9,5,9999,99999,9,999999999,0.2,999,999,99
3022,1,5,13,0,*?*?*?*?*?*?*?*?*?*?*?*?*?*?*?*?*?*?*?*?*?*?,9.2,6.7,92,102832,287,1414,312,95.7,118.9,71.6,10485,9287,8349,1541,185,6.2,8,4,9999,99999,9,999999999,1.2,999,999,99
3022,1,5,14,0,*?*?*?*?*?*?*?*?*?*?*?*?*?*?*?*?*?*?*?*?*?*?,9.3,6.9,93,102832,212,1414,316,46.9,41.6,40.7,5215,2853,4844,860,190,5.2,9,5,9999,99999,9,999999999,0.4,999,999,99
3022,1,5,15,0,*?*?*?*?*?*?*?*?*?*?*?*?*?*?*?*?*?*?*?*?*?*?,9.2,6.2,89,102832,92,1409,316,6.5,13.2,5.6,766,468,804,86,195,3.6,9,5,9999,99999,9,999999999,0.0,999,999,99
3022,1,5,16,0,*?*?*?*?*?*?*?*?*?*?*?*?*?*?*?*?*?*?*?*?*?*?,9.2,5.1,83,102832,0,-0,320,0.0,-0.0,0.0,0,0,0,0,200,4.1,10,5,9999,99999,9,999999999,0.0,999,999,99
3022,1,5,17,0,*?*?*?*?*?*?*?*?*?*?*?*?*?*?*?*?*?*?*?*?*?*?,7.2,3.6,85,102832,0,-0,312,0.0,-0.0,0.0,0,0,0,0,205,4.6,10,5,9999,99999,9,999999999,0.0,999,999,99
3022,1,5,18,0,*?*?*?*?*?*?*?*?*?*?*?*?*?*?*?*?*?*?*?*?*?*?,6.8,4.6,93,102832,0,-0,310,0.0,-0.0,0.0,0,0,0,0,210,4.1,10,5,9999,99999,9,999999999,0.1,999,999,99
3022,1,5,19,0,*?*?*?*?*?*?*?*?*?*?*?*?*?*?*?*?*?*?*?*?*?*?,6.7,5.8,100,102832,0,-0,309,0.0,-0.0,0.0,0,0,0,0,208,3.6,10,5,9999,99999,9,999999999,0.0,999,999,99
3022,1,5,20,0,*?*?*?*?*?*?*?*?*?*?*?*?*?*?*?*?*?*?*?*?*?*?,5.8,5.5,100,102832,0,-0,305,0.0,-0.0,0.0,0,0,0,0,207,4.6,10,5,9999,99999,9,999999999,0.4,999,999,99
3022,1,5,21,0,*?*?*?*?*?*?*?*?*?*?*?*?*?*?*?*?*?*?*?*?*?*?,5.5,4.5,100,102832,0,-0,304,0.0,-0.0,0.0,0,0,0,0,205,3.6,10,5,9999,99999,9,999999999,0.0,999,999,99
3022,1,5,22,0,*?*?*?*?*?*?*?*?*?*?*?*?*?*?*?*?*?*?*?*?*?*?,5.1,5.1,100,102832,0,-0,302,0.0,-0.0,0.0,0,0,0,0,203,3.6,10,5,9999,99999,9,999999999,0.2,999,999,99
3022,1,5,23,0,*?*?*?*?*?*?*?*?*?*?*?*?*?*?*?*?*?*?*?*?*?*?,5.5,5.3,100,102832,0,-0,304,0.0,-0.0,0.0,0,0,0,0,202,3.6,10,5,9999,99999,9,999999999,0.1,999,999,99
3022,1,5,24,0,*?*?*?*?*?*?*?*?*?*?*?*?*?*?*?*?*?*?*?*?*?*?,3.9,3.9,100,102832,0,-0,297,0.0,-0.0,0.0,0,0,0,0,170,5.2,10,5,9999,99999,9,999999999,0.0,999,999,99
3022,1,6,1,0,*?*?*?*?*?*?*?*?*?*?*?*?*?*?*?*?*?*?*?*?*?*?,7.4,7.0,98,102562,0,-0,312,0.0,-0.0,0.0,0,0,0,0,187,6.7,10,5,9999,99999,9,999999999,0.7,999,999,99
3022,1,6,2,0,*?*?*?*?*?*?*?*?*?*?*?*?*?*?*?*?*?*?*?*?*?*?,8.5,7.7,95,102562,0,-0,317,0.0,-0.0,0.0,0,0,0,0,173,5.7,10,5,9999,99999,9,999999999,2.6,999,999,99
3022,1,6,3,0,*?*?*?*?*?*?*?*?*?*?*?*?*?*?*?*?*?*?*?*?*?*?,7.2,7.1,100,102562,0,-0,311,0.0,-0.0,0.0,0,0,0,0,160,5.7,10,5,9999,99999,9,999999999,0.7,999,999,99
3022,1,6,4,0,*?*?*?*?*?*?*?*?*?*?*?*?*?*?*?*?*?*?*?*?*?*?,5.7,5.6,100,102562,0,-0,305,0.0,-0.0,0.0,0,0,0,0,147,5.2,10,5,9999,99999,9,999999999,3.3,999,999,99
3022,1,6,5,0,*?*?*?*?*?*?*?*?*?*?*?*?*?*?*?*?*?*?*?*?*?*?,6.9,6.9,100,102562,0,-0,310,0.0,-0.0,0.0,0,0,0,0,133,5.7,10,5,9999,99999,9,999999999,0.0,999,999,99
3022,1,6,6,0,*?*?*?*?*?*?*?*?*?*?*?*?*?*?*?*?*?*?*?*?*?*?,8.0,6.9,93,102562,0,-0,315,0.0,-0.0,0.0,0,0,0,0,120,4.6,10,5,9999,99999,9,999999999,0.3,999,999,99
3022,1,6,7,0,*?*?*?*?*?*?*?*?*?*?*?*?*?*?*?*?*?*?*?*?*?*?,7.5,7.1,98,102562,0,-0,312,0.0,-0.0,0.0,0,0,0,0,130,4.6,10,5,9999,99999,9,999999999,0.1,999,999,99
3022,1,6,8,0,*?*?*?*?*?*?*?*?*?*?*?*?*?*?*?*?*?*?*?*?*?*?,7.9,7.4,97,102562,0,-0,310,0.0,-0.0,0.0,0,0,0,0,140,4.1,9,5,9999,99999,9,999999999,0.2,999,999,99
3022,1,6,9,0,*?*?*?*?*?*?*?*?*?*?*?*?*?*?*?*?*?*?*?*?*?*?,7.7,7.7,100,102562,92,1416,309,6.3,13.0,5.5,748,456,785,84,150,3.6,9,5,9999,99999,9,999999999,0.0,999,999,99
3022,1,6,10,0,*?*?*?*?*?*?*?*?*?*?*?*?*?*?*?*?*?*?*?*?*?*?,8.8,8.3,98,102562,212,1411,318,27.1,0.0,27.1,3187,0,3192,1053,160,4.1,10,5,9999,99999,9,999999999,0.0,999,999,99
3022,1,6,11,0,*?*?*?*?*?*?*?*?*?*?*?*?*?*?*?*?*?*?*?*?*?*?,10.9,8.7,87,102562,288,1411,327,41.9,0.0,41.9,4898,0,4907,1649,170,6.2,10,5,9999,99999,9,999999999,0.3,999,999,99
3022,1,6,12,0,*?*?*?*?*?*?*?*?*?*?*?*?*?*?*?*?*?*?*?*?*?*?,12.6,9.3,81,102562,315,1413,335,47.1,0.0,47.1,5497,0,5509,1864,180,5.7,10,5,9999,99999,9,999999999,0.0,999,999,99
3022,1,6,13,0,*?*?*?*?*?*?*?*?*?*?*?*?*?*?*?*?*?*?*?*?*?*?,12.8,9.6,82,102562,290,1413,336,42.2,0.0,42.2,4933,0,4943,1661,178,6.2,10,5,9999,99999,9,999999999,0.0,999,999,99
3022,1,6,14,0,*?*?*?*?*?*?*?*?*?*?*?*?*?*?*?*?*?*?*?*?*?*?,12.7,9.3,80,102562,215,1411,336,27.7,0.0,27.7,3254,0,3258,1076,177,5.2,10,5,9999,99999,9,999999999,0.0,999,999,99
3022,1,6,15,0,*?*?*?*?*?*?*?*?*?*?*?*?*?*?*?*?*?*?*?*?*?*?,12.7,9.8,83,102562,96,1413,336,4.5,0.0,4.5,566,-0,566,181,175,3.6,10,5,9999,99999,9,999999999,0.0,999,999,99
3022,1,6,16,0,*?*?*?*?*?*?*?*?*?*?*?*?*?*?*?*?*?*?*?*?*?*?,12.4,9.4,83,102562,0,-0,334,0.0,-0.0,0.0,0,0,0,0,173,4.1,10,5,9999,99999,9,999999999,0.6,999,999,99
3022,1,6,17,0,*?*?*?*?*?*?*?*?*?*?*?*?*?*?*?*?*?*?*?*?*?*?,10.9,9.6,92,102562,0,-0,327,0.0,-0.0,0.0,0,0,0,0,172,4.6,10,5,9999,99999,9,999999999,0.0,999,999,99
3022,1,6,18,0,*?*?*?*?*?*?*?*?*?*?*?*?*?*?*?*?*?*?*?*?*?*?,9.9,9.4,98,102562,0,-0,323,0.0,-0.0,0.0,0,0,0,0,170,4.1,10,5,9999,99999,9,999999999,0.0,999,999,99
3022,1,6,19,0,*?*?*?*?*?*?*?*?*?*?*?*?*?*?*?*?*?*?*?*?*?*?,9.4,8.8,96,102562,0,-0,321,0.0,-0.0,0.0,0,0,0,0,170,3.6,10,5,9999,99999,9,999999999,0.3,999,999,99
3022,1,6,20,0,*?*?*?*?*?*?*?*?*?*?*?*?*?*?*?*?*?*?*?*?*?*?,8.8,8.5,99,102562,0,-0,318,0.0,-0.0,0.0,0,0,0,0,170,4.6,10,5,9999,99999,9,999999999,0.3,999,999,99
3022,1,6,21,0,*?*?*?*?*?*?*?*?*?*?*?*?*?*?*?*?*?*?*?*?*?*?,8.9,8.8,100,102562,0,-0,318,0.0,-0.0,0.0,0,0,0,0,170,3.6,10,5,9999,99999,9,999999999,0.2,999,999,99
3022,1,6,22,0,*?*?*?*?*?*?*?*?*?*?*?*?*?*?*?*?*?*?*?*?*?*?,9.0,8.7,98,102562,0,-0,319,0.0,-0.0,0.0,0,0,0,0,170,3.6,10,5,9999,99999,9,999999999,0.0,999,999,99
3022,1,6,23,0,*?*?*?*?*?*?*?*?*?*?*?*?*?*?*?*?*?*?*?*?*?*?,7.9,7.0,95,102562,0,-0,314,0.0,-0.0,0.0,0,0,0,0,170,3.6,10,5,9999,99999,9,999999999,0.0,999,999,99
3022,1,6,24,0,*?*?*?*?*?*?*?*?*?*?*?*?*?*?*?*?*?*?*?*?*?*?,5.9,5.9,100,102562,0,-0,306,0.0,-0.0,0.0,0,0,0,0,200,5.2,10,5,9999,99999,9,999999999,0.0,999,999,99
3022,1,7,1,0,*?*?*?*?*?*?*?*?*?*?*?*?*?*?*?*?*?*?*?*?*?*?,5.7,5.3,100,101768,0,-0,305,0.0,-0.0,0.0,0,0,0,0,168,6.7,10,5,9999,99999,9,999999999,0.0,999,999,99
3022,1,7,2,0,*?*?*?*?*?*?*?*?*?*?*?*?*?*?*?*?*?*?*?*?*?*?,4.7,4.3,100,101768,0,-0,301,0.0,-0.0,0.0,0,0,0,0,167,5.7,10,5,9999,99999,9,999999999,0.1,999,999,99
3022,1,7,3,0,*?*?*?*?*?*?*?*?*?*?*?*?*?*?*?*?*?*?*?*?*?*?,5.0,4.1,100,101768,0,-0,302,0.0,-0.0,0.0,0,0,0,0,165,5.7,10,5,9999,99999,9,999999999,0.1,999,999,99
3022,1,7,4,0,*?*?*?*?*?*?*?*?*?*?*?*?*?*?*?*?*?*?*?*?*?*?,5.4,4.8,100,101768,0,-0,304,0.0,-0.0,0.0,0,0,0,0,163,5.2,10,5,9999,99999,9,999999999,0.1,999,999,99
3022,1,7,5,0,*?*?*?*?*?*?*?*?*?*?*?*?*?*?*?*?*?*?*?*?*?*?,7.4,5.9,98,101768,0,-0,312,0.0,-0.0,0.0,0,0,0,0,162,5.7,10,5,9999,99999,9,999999999,0.0,999,999,99
3022,1,7,6,0,*?*?*?*?*?*?*?*?*?*?*?*?*?*?*?*?*?*?*?*?*?*?,6.1,6.1,100,101768,0,-0,306,0.0,-0.0,0.0,0,0,0,0,160,4.6,10,5,9999,99999,9,999999999,0.0,999,999,99
3022,1,7,7,0,*?*?*?*?*?*?*?*?*?*?*?*?*?*?*?*?*?*?*?*?*?*?,5.6,5.6,100,101768,0,-0,304,0.0,-0.0,0.0,0,0,0,0,162,4.6,10,5,9999,99999,9,999999999,0.0,999,999,99
3022,1,7,8,0,*?*?*?*?*?*?*?*?*?*?*?*?*?*?*?*?*?*?*?*?*?*?,5.5,5.1,100,101768,0,-0,304,0.0,-0.0,0.0,0,0,0,0,163,4.1,10,5,9999,99999,9,999999999,0.0,999,999,99
3022,1,7,9,0,*?*?*?*?*?*?*?*?*?*?*?*?*?*?*?*?*?*?*?*?*?*?,5.6,4.6,100,101768,94,1420,304,4.0,0.0,4.0,510,-0,510,162,165,3.6,10,5,9999,99999,9,999999999,0.0,999,999,99
3022,1,7,10,0,*?*?*?*?*?*?*?*?*?*?*?*?*?*?*?*?*?*?*?*?*?*?,6.3,4.3,94,101768,214,1409,303,47.8,41.9,41.5,5313,2899,4930,877,167,4.1,9,5,9999,99999,9,999999999,0.0,999,999,99
3022,1,7,11,0,*?*?*?*?*?*?*?*?*?*?*?*?*?*?*?*?*?*?*?*?*?*?,7.5,5.6,94,101768,291,1412,313,42.4,0.0,42.4,4957,0,4967,1670,168,6.2,10,5,9999,99999,9,999999999,0.0,999,999,99
3022,1,7,12,0,*?*?*?*?*?*?*?*?*?*?*?*?*?*?*?*?*?*?*?*?*?*?,8.7,6.4,92,101768,318,1413,314,82.8,48.9,71.8,9085,4097,8133,1883,170,5.7,9,5,9999,99999,9,999999999,0.0,999,999,99
3022,1,7,13,0,*?*?*?*?*?*?*?*?*?*?*?*?*?*?*?*?*?*?*?*?*?*?,8.5,7.6,100,101768,293,1411,317,42.9,0.0,42.9,5009,0,5018,1688,172,6.2,10,5,9999,99999,9,999999999,0.0,999,999,99
3022,1,7,14,0,*?*?*?*?*?*?*?*?*?*?*?*?*?*?*?*?*?*?*?*?*?*?,8.8,7.1,96,101768,219,1413,318,28.4,0.0,28.4,3336,0,3341,1104,173,5.2,10,5,9999,99999,9,999999999,0.0,999,999,99
3022,1,7,15,0,*?*?*?*?*?*?*?*?*?*?*?*?*?*?*?*?*?*?*?*?*?*?,8.7,7.7,100,101768,100,1416,318,5.2,0.0,5.2,656,-0,655,210,175,3.6,10,5,9999,99999,9,999999999,0.0,999,999,99
3022,1,7,16,0,*?*?*?*?*?*?*?*?*?*?*?*?*?*?*?*?*?*?*?*?*?*?,8.7,8.0,100,101768,0,-0,318,0.0,-0.0,0.0,0,0,0,0,177,4.1,10,5,9999,99999,9,999999999,0.0,999,999,99
3022,1,7,17,0,*?*?*?*?*?*?*?*?*?*?*?*?*?*?*?*?*?*?*?*?*?*?,8.4,7.6,100,101768,0,-0,316,0.0,-0.0,0.0,0,0,0,0,178,4.6,10,5,9999,99999,9,999999999,0.0,999,999,99
3022,1,7,18,0,*?*?*?*?*?*?*?*?*?*?*?*?*?*?*?*?*?*?*?*?*?*?,7.2,7.1,100,101768,0,-0,311,0.0,-0.0,0.0,0,0,0,0,180,4.1,10,5,9999,99999,9,999999999,0.0,999,999,99
3022,1,7,19,0,*?*?*?*?*?*?*?*?*?*?*?*?*?*?*?*?*?*?*?*?*?*?,6.7,6.7,100,101768,0,-0,309,0.0,-0.0,0.0,0,0,0,0,178,3.6,10,5,9999,99999,9,999999999,0.0,999,999,99
3022,1,7,20,0,*?*?*?*?*?*?*?*?*?*?*?*?*?*?*?*?*?*?*?*?*?*?,5.7,5.6,100,101768,0,-0,305,0.0,-0.0,0.0,0,0,0,0,177,4.6,10,5,9999,99999,9,999999999,0.0,999,999,99
3022,1,7,21,0,*?*?*?*?*?*?*?*?*?*?*?*?*?*?*?*?*?*?*?*?*?*?,6.1,6.1,100,101768,0,-0,306,0.0,-0.0,0.0,0,0,0,0,175,3.6,10,5,9999,99999,9,999999999,0.0,999,999,99
3022,1,7,22,0,*?*?*?*?*?*?*?*?*?*?*?*?*?*?*?*?*?*?*?*?*?*?,5.8,5.8,100,101768,0,-0,305,0.0,-0.0,0.0,0,0,0,0,173,3.6,10,5,9999,99999,9,999999999,0.0,999,999,99
3022,1,7,23,0,*?*?*?*?*?*?*?*?*?*?*?*?*?*?*?*?*?*?*?*?*?*?,5.5,5.5,100,101768,0,-0,304,0.0,-0.0,0.0,0,0,0,0,172,3.6,10,5,9999,99999,9,999999999,0.0,999,999,99
3022,1,7,24,0,*?*?*?*?*?*?*?*?*?*?*?*?*?*?*?*?*?*?*?*?*?*?,6.8,6.1,100,101768,0,-0,309,0.0,-0.0,0.0,0,0,0,0,170,5.2,10,5,9999,99999,9,999999999,0.0,999,999,99
3022,1,8,1,0,*?*?*?*?*?*?*?*?*?*?*?*?*?*?*?*?*?*?*?*?*?*?,4.1,4.1,100,101904,0,-0,298,0.0,-0.0,0.0,0,0,0,0,173,6.7,10,5,9999,99999,9,999999999,0.0,999,999,99
3022,1,8,2,0,*?*?*?*?*?*?*?*?*?*?*?*?*?*?*?*?*?*?*?*?*?*?,3.7,3.6,100,101904,0,-0,296,0.0,-0.0,0.0,0,0,0,0,177,5.7,10,5,9999,99999,9,999999999,0.0,999,999,99
3022,1,8,3,0,*?*?*?*?*?*?*?*?*?*?*?*?*?*?*?*?*?*?*?*?*?*?,4.2,4.1,100,101904,0,-0,298,0.0,-0.0,0.0,0,0,0,0,180,5.7,10,5,9999,99999,9,999999999,0.0,999,999,99
3022,1,8,4,0,*?*?*?*?*?*?*?*?*?*?*?*?*?*?*?*?*?*?*?*?*?*?,3.9,3.9,100,101904,0,-0,297,0.0,-0.0,0.0,0,0,0,0,183,5.2,10,5,9999,99999,9,999999999,0.0,999,999,99
3022,1,8,5,0,*?*?*?*?*?*?*?*?*?*?*?*?*?*?*?*?*?*?*?*?*?*?,3.9,3.9,100,101904,0,-0,297,0.0,-0.0,0.0,0,0,0,0,187,5.7,10,5,9999,99999,9,999999999,0.0,999,999,99
3022,1,8,6,0,*?*?*?*?*?*?*?*?*?*?*?*?*?*?*?*?*?*?*?*?*?*?,4.0,3.9,100,101904,0,-0,298,0.0,-0.0,0.0,0,0,0,0,190,4.6,10,5,9999,99999,9,999999999,0.0,999,999,99
3022,1,8,7,0,*?*?*?*?*?*?*?*?*?*?*?*?*?*?*?*?*?*?*?*?*?*?,3.9,3.9,100,101904,0,-0,297,0.0,-0.0,0.0,0,0,0,0,197,4.6,10,5,9999,99999,9,999999999,2.3,999,999,99
3022,1,8,8,0,*?*?*?*?*?*?*?*?*?*?*?*?*?*?*?*?*?*?*?*?*?*?,3.8,3.8,100,101904,0,-0,297,0.0,-0.0,0.0,0,0,0,0,203,4.1,10,5,9999,99999,9,999999999,2.8,999,999,99
3022,1,8,9,0,*?*?*?*?*?*?*?*?*?*?*?*?*?*?*?*?*?*?*?*?*?*?,4.1,4.1,100,101904,95,1405,289,10.1,37.5,7.5,1177,1509,1238,124,210,3.6,8,4,9999,99999,9,999999999,2.2,999,999,99
3022,1,8,10,0,*?*?*?*?*?*?*?*?*?*?*?*?*?*?*?*?*?*?*?*?*?*?,4.2,3.2,100,101904,217,1413,294,48.6,42.1,42.2,5410,2881,5041,892,217,4.1,9,5,9999,99999,9,999999999,2.4,999,999,99
3022,1,8,11,0,*?*?*?*?*?*?*?*?*?*?*?*?*?*?*?*?*?*?*?*?*?*?,4.0,1.5,100,101904,294,1413,293,74.7,47.7,64.7,8237,3803,7597,1395,223,6.2,9,5,9999,99999,9,999999999,0.3,999,999,99
3022,1,8,12,0,*?*?*?*?*?*?*?*?*?*?*?*?*?*?*?*?*?*?*?*?*?*?,4.3,0.8,100,101904,321,1412,294,83.9,49.1,72.7,9206,4114,8242,1909,230,5.7,9,5,9999,99999,9,999999999,0.4,999,999,99
3022,1,8,13,0,*?*?*?*?*?*?*?*?*?*?*?*?*?*?*?*?*?*?*?*?*?*?,3.9,-0.0,98,101904,297,1413,293,75.7,47.9,65.6,8313,3905,7450,1711,233,6.2,9,5,9999,99999,9,999999999,1.4,999,999,99
3022,1,8,14,0,*?*?*?*?*?*?*?*?*?*?*?*?*?*?*?*?*?*?*?*?*?*?,4.2,1.9,100,101904,223,1414,294,50.6,42.7,43.9,5618,3006,5209,930,237,5.2,9,5,9999,99999,9,999999999,0.1,999,999,99
3022,1,8,15,0,*?*?*?*?*?*?*?*?*?*?*?*?*?*?*?*?*?*?*?*?*?*?,3.9,3.9,100,101904,104,1416,293,10.4,18.8,9.0,1218,897,1149,186,240,3.6,9,5,9999,99999,9,999999999,0.5,999,999,99
3022,1,8,16,0,*?*?*?*?*?*?*?*?*?*?*?*?*?*?*?*?*?*?*?*?*?*?,3.8,3.6,100,101904,0,-0,297,0.0,-0.0,0.0,0,0,0,0,243,4.1,10,5,9999,99999,9,999999999,0.5,999,999,99
3022,1,8,17,0,*?*?*?*?*?*?*?*?*?*?*?*?*?*?*?*?*?*?*?*?*?*?,4.2,3.2,100,101904,0,-0,299,0.0,-0.0,0.0,0,0,0,0,247,4.6,10,5,9999,99999,9,999999999,0.9,999,999,99
3022,1,8,18,0,*?*?*?*?*?*?*?*?*?*?*?*?*?*?*?*?*?*?*?*?*?*?,3.8,3.8,100,101904,0,-0,297,0.0,-0.0,0.0,0,0,0,0,250,4.1,10,5,9999,99999,9,999999999,1.0,999,999,99
3022,1,8,19,0,*?*?*?*?*?*?*?*?*?*?*?*?*?*?*?*?*?*?*?*?*?*?,3.9,3.9,100,101904,0,-0,297,0.0,-0.0,0.0,0,0,0,0,240,3.6,10,5,9999,99999,9,999999999,0.2,999,999,99
3022,1,8,20,0,*?*?*?*?*?*?*?*?*?*?*?*?*?*?*?*?*?*?*?*?*?*?,3.8,3.8,100,101904,0,-0,297,0.0,-0.0,0.0,0,0,0,0,230,4.6,10,5,9999,99999,9,999999999,0.0,999,999,99
3022,1,8,21,0,*?*?*?*?*?*?*?*?*?*?*?*?*?*?*?*?*?*?*?*?*?*?,3.7,3.8,100,101904,0,-0,296,0.0,-0.0,0.0,0,0,0,0,220,3.6,10,5,9999,99999,9,999999999,0.0,999,999,99
3022,1,8,22,0,*?*?*?*?*?*?*?*?*?*?*?*?*?*?*?*?*?*?*?*?*?*?,3.6,3.2,100,101904,0,-0,296,0.0,-0.0,0.0,0,0,0,0,210,3.6,10,5,9999,99999,9,999999999,0.0,999,999,99
3022,1,8,23,0,*?*?*?*?*?*?*?*?*?*?*?*?*?*?*?*?*?*?*?*?*?*?,4.4,4.5,100,101904,0,-0,299,0.0,-0.0,0.0,0,0,0,0,200,3.6,10,5,9999,99999,9,999999999,0.1,999,999,99
3022,1,8,24,0,*?*?*?*?*?*?*?*?*?*?*?*?*?*?*?*?*?*?*?*?*?*?,5.3,5.1,100,101904,0,-0,303,0.0,-0.0,0.0,0,0,0,0,170,5.2,10,5,9999,99999,9,999999999,0.0,999,999,99
3022,1,9,1,0,*?*?*?*?*?*?*?*?*?*?*?*?*?*?*?*?*?*?*?*?*?*?,6.1,6.1,100,102203,0,-0,306,0.0,-0.0,0.0,0,0,0,0,182,6.7,10,5,9999,99999,9,999999999,0.6,999,999,99
3022,1,9,2,0,*?*?*?*?*?*?*?*?*?*?*?*?*?*?*?*?*?*?*?*?*?*?,6.9,7.0,100,102203,0,-0,310,0.0,-0.0,0.0,0,0,0,0,173,5.7,10,5,9999,99999,9,999999999,0.0,999,999,99
3022,1,9,3,0,*?*?*?*?*?*?*?*?*?*?*?*?*?*?*?*?*?*?*?*?*?*?,6.2,6.1,100,102203,0,-0,307,0.0,-0.0,0.0,0,0,0,0,165,5.7,10,5,9999,99999,9,999999999,0.2,999,999,99
3022,1,9,4,0,*?*?*?*?*?*?*?*?*?*?*?*?*?*?*?*?*?*?*?*?*?*?,5.9,5.8,100,102203,0,-0,306,0.0,-0.0,0.0,0,0,0,0,157,5.2,10,5,9999,99999,9,999999999,0.1,999,999,99
3022,1,9,5,0,*?*?*?*?*?*?*?*?*?*?*?*?*?*?*?*?*?*?*?*?*?*?,6.8,6.2,100,102203,0,-0,309,0.0,-0.0,0.0,0,0,0,0,148,5.7,10,5,9999,99999,9,999999999,0.0,999,999,99
3022,1,9,6,0,*?*?*?*?*?*?*?*?*?*?*?*?*?*?*?*?*?*?*?*?*?*?,5.9,4.1,92,102203,0,-0,306,0.0,-0.0,0.0,0,0,0,0,140,4.6,10,5,9999,99999,9,999999999,0.0,999,999,99
3022,1,9,7,0,*?*?*?*?*?*?*?*?*?*?*?*?*?*?*?*?*?*?*?*?*?*?,7.3,3.9,83,102203,0,-0,312,0.0,-0.0,0.0,0,0,0,0,150,4.6,10,5,9999,99999,9,999999999,1.4,999,999,99
3022,1,9,8,0,*?*?*?*?*?*?*?*?*?*?*?*?*?*?*?*?*?*?*?*?*?*?,6.6,3.2,82,102203,0,-0,309,0.0,-0.0,0.0,0,0,0,0,160,4.1,10,5,9999,99999,9,999999999,0.2,999,999,99
3022,1,9,9,0,*?*?*?*?*?*?*?*?*?*?*?*?*?*?*?*?*?*?*?*?*?*?,6.7,3.0,81,102203,98,1418,310,4.8,0.0,4.8,606,-0,605,194,170,3.6,10,5,9999,99999,9,999999999,0.0,999,999,99
3022,1,9,10,0,*?*?*?*?*?*?*?*?*?*?*?*?*?*?*?*?*?*?*?*?*?*?,7.0,5.1,91,102203,219,1410,306,49.5,42.4,42.9,5495,2964,5096,909,180,4.1,9,5,9999,99999,9,999999999,0.0,999,999,99
3022,1,9,11,0,*?*?*?*?*?*?*?*?*?*?*?*?*?*?*?*?*?*?*?*?*?*?,8.4,6.1,89,102203,297,1414,312,75.7,47.9,65.6,8303,3924,7439,1710,190,6.2,9,5,9999,99999,9,999999999,0.2,999,999,99
3022,1,9,12,0,*?*?*?*?*?*?*?*?*?*?*?*?*?*?*?*?*?*?*?*?*?*?,9.3,6.4,86,102203,324,1411,316,85.0,49.2,73.7,9331,4139,8352,1936,200,5.7,9,5,9999,99999,9,999999999,0.4,999,999,99
3022,1,9,13,0,*?*?*?*?*?*?*?*?*?*?*?*?*?*?*?*?*?*?*?*?*?*?,9.2,5.1,79,102203,301,1415,316,76.9,48.1,66.7,8441,3959,7562,1741,183,6.2,9,5,9999,99999,9,999999999,0.0,999,999,99
3022,1,9,14,0,*?*?*?*?*?*?*?*?*?*?*?*?*?*?*?*?*?*?*?*?*?*?,9.5,6.1,83,102203,227,1415,317,52.0,43.1,45.0,5763,3059,5342,955,167,5.2,9,5,9999,99999,9,999999999,0.0,999,999,99
3022,1,9,15,0,*?*?*?*?*?*?*?*?*?*?*?*?*?*?*?*?*?*?*?*?*?*?,9.4,7.9,93,102203,108,1414,321,6.8,0.0,6.8,843,-0,842,272,150,3.6,10,5,9999,99999,9,999999999,0.0,999,999,99
3022,1,9,16,0,*?*?*?*?*?*?*?*?*?*?*?*?*?*?*?*?*?*?*?*?*?*?,8.7,7.9,99,102203,0,-0,318,0.0,-0.0,0.0,0,0,0,0,133,4.1,10,5,9999,99999,9,999999999,0.0,999,999,99
3022,1,9,17,0,*?*?*?*?*?*?*?*?*?*?*?*?*?*?*?*?*?*?*?*?*?*?,8.6,8.0,100,102203,0,-0,317,0.0,-0.0,0.0,0,0,0,0,117,4.6,10,5,9999,99999,9,999999999,0.0,999,999,99
3022,1,9,18,0,*?*?*?*?*?*?*?*?*?*?*?*?*?*?*?*?*?*?*?*?*?*?,7.8,7.7,100,102203,0,-0,314,0.0,-0.0,0.0,0,0,0,0,100,4.1,10,5,9999,99999,9,999999999,0.0,999,999,99
3022,1,9,19,0,*?*?*?*?*?*?*?*?*?*?*?*?*?*?*?*?*?*?*?*?*?*?,7.4,7.4,100,102203,0,-0,312,0.0,-0.0,0.0,0,0,0,0,98,3.6,10,5,9999,99999,9,999999999,0.1,999,999,99
3022,1,9,20,0,*?*?*?*?*?*?*?*?*?*?*?*?*?*?*?*?*?*?*?*?*?*?,6.5,6.6,100,102203,0,-0,308,0.0,-0.0,0.0,0,0,0,0,97,4.6,10,5,9999,99999,9,999999999,0.0,999,999,99
3022,1,9,21,0,*?*?*?*?*?*?*?*?*?*?*?*?*?*?*?*?*?*?*?*?*?*?,7.3,6.2,97,102203,0,-0,312,0.0,-0.0,0.0,0,0,0,0,95,3.6,10,5,9999,99999,9,999999999,0.0,999,999,99
3022,1,9,22,0,*?*?*?*?*?*?*?*?*?*?*?*?*?*?*?*?*?*?*?*?*?*?,7.3,7.1,100,102203,0,-0,311,0.0,-0.0,0.0,0,0,0,0,93,3.6,10,5,9999,99999,9,999999999,0.3,999,999,99
3022,1,9,23,0,*?*?*?*?*?*?*?*?*?*?*?*?*?*?*?*?*?*?*?*?*?*?,7.2,7.1,100,102203,0,-0,311,0.0,-0.0,0.0,0,0,0,0,92,3.6,10,5,9999,99999,9,999999999,0.1,999,999,99
3022,1,9,24,0,*?*?*?*?*?*?*?*?*?*?*?*?*?*?*?*?*?*?*?*?*?*?,5.3,5.3,100,102203,0,-0,303,0.0,-0.0,0.0,0,0,0,0,190,5.2,10,5,9999,99999,9,999999999,1.4,999,999,99
3022,1,10,1,0,*?*?*?*?*?*?*?*?*?*?*?*?*?*?*?*?*?*?*?*?*?*?,7.4,6.1,92,101496,0,-0,312,0.0,-0.0,0.0,0,0,0,0,87,6.7,10,5,9999,99999,9,999999999,0.0,999,999,99
3022,1,10,2,0,*?*?*?*?*?*?*?*?*?*?*?*?*?*?*?*?*?*?*?*?*?*?,7.4,5.6,88,101496,0,-0,312,0.0,-0.0,0.0,0,0,0,0,83,5.7,10,5,9999,99999,9,999999999,0.0,999,999,99
3022,1,10,3,0,*?*?*?*?*?*?*?*?*?*?*?*?*?*?*?*?*?*?*?*?*?*?,8.5,5.8,83,101496,0,-0,317,0.0,-0.0,0.0,0,0,0,0,80,5.7,10,5,9999,99999,9,999999999,0.0,999,999,99
3022,1,10,4,0,*?*?*?*?*?*?*?*?*?*?*?*?*?*?*?*?*?*?*?*?*?*?,7.1,5.3,88,101496,0,-0,311,0.0,-0.0,0.0,0,0,0,0,77,5.2,10,5,9999,99999,9,999999999,0.0,999,999,99
3022,1,10,5,0,*?*?*?*?*?*?*?*?*?*?*?*?*?*?*?*?*?*?*?*?*?*?,7.7,6.4,91,101496,0,-0,313,0.0,-0.0,0.0,0,0,0,0,73,5.7,10,5,9999,99999,9,999999999,0.0,999,999,99
3022,1,10,6,0,*?*?*?*?*?*?*?*?*?*?*?*?*?*?*?*?*?*?*?*?*?*?,7.2,6.2,93,101496,0,-0,311,0.0,-0.0,0.0,0,0,0,0,70,4.6,10,5,9999,99999,9,999999999,0.0,999,999,99
3022,1,10,7,0,*?*?*?*?*?*?*?*?*?*?*?*?*?*?*?*?*?*?*?*?*?*?,6.7,6.6,99,101496,0,-0,309,0.0,-0.0,0.0,0,0,0,0,77,4.6,10,5,9999,99999,9,999999999,0.0,999,999,99
3022,1,10,8,0,*?*?*?*?*?*?*?*?*?*?*?*?*?*?*?*?*?*?*?*?*?*?,7.3,6.1,92,101496,0,-0,308,0.0,-0.0,0.0,0,0,0,0,83,4.1,9,5,9999,99999,9,999999999,0.0,999,999,99
3022,1,10,9,0,*?*?*?*?*?*?*?*?*?*?*?*?*?*?*?*?*?*?*?*?*?*?,7.8,6.7,92,101496,100,1413,310,9.1,17.1,7.9,1072,804,1012,163,90,3.6,9,5,9999,99999,9,999999999,0.0,999,999,99
3022,1,10,10,0,*?*?*?*?*?*?*?*?*?*?*?*?*?*?*?*?*?*?*?*?*?*?,7.4,6.4,93,101496,222,1412,312,29.0,0.0,29.0,3409,0,3413,1129,97,4.1,10,5,9999,99999,9,999999999,0.0,999,999,99
3022,1,10,11,0,*?*?*?*?*?*?*?*?*?*?*?*?*?*?*?*?*?*?*?*?*?*?,9.4,8.0,91,101496,300,1413,317,76.7,48.1,66.5,8419,3954,7541,1736,103,6.2,9,5,9999,99999,9,999999999,0.0,999,999,99
3022,1,10,12,0,*?*?*?*?*?*?*?*?*?*?*?*?*?*?*?*?*?*?*?*?*?*?,9.8,8.0,88,101496,328,1413,319,86.2,49.4,74.7,9459,4172,8465,1966,110,5.7,9,5,9999,99999,9,999999999,0.0,999,999,99
3022,1,10,13,0,*?*?*?*?*?*?*?*?*?*?*?*?*?*?*?*?*?*?*?*?*?*?,9.9,7.4,84,101496,304,1411,323,45.0,0.0,45.0,5259,0,5270,1778,117,6.2,10,5,9999,99999,9,999999999,0.0,999,999,99
3022,1,10,14,0,*?*?*?*?*?*?*?*?*?*?*?*?*?*?*?*?*?*?*?*?*?*?,9.5,7.9,89,101496,231,1414,321,30.7,0.0,30.7,3603,0,3608,1195,123,5.2,10,5,9999,99999,9,999999999,0.0,999,999,99
3022,1,10,15,0,*?*?*?*?*?*?*?*?*?*?*?*?*?*?*?*?*?*?*?*?*?*?,9.6,7.4,86,101496,112,1410,322,7.6,0.0,7.6,940,-0,940,304,130,3.6,10,5,9999,99999,9,999999999,0.0,999,999,99
3022,1,10,16,0,*?*?*?*?*?*?*?*?*?*?*?*?*?*?*?*?*?*?*?*?*?*?,9.8,8.1,89,101496,0,-0,323,0.0,-0.0,0.0,0,0,0,0,137,4.1,10,5,9999,99999,9,999999999,0.0,999,999,99
3022,1,10,17,0,*?*?*?*?*?*?*?*?*?*?*?*?*?*?*?*?*?*?*?*?*?*?,9.7,7.9,88,101496,0,-0,322,0.0,-0.0,0.0,0,0,0,0,143,4.6,10,5,9999,99999,9,999999999,0.0,999,999,99
3022,1,10,18,0,*?*?*?*?*?*?*?*?*?*?*?*?*?*?*?*?*?*?*?*?*?*?,9.4,7.9,90,101496,0,-0,321,0.0,-0.0,0.0,0,0,0,0,150,4.1,10,5,9999,99999,9,999999999,0.0,999,999,99
3022,1,10,19,0,*?*?*?*?*?*?*?*?*?*?*?*?*?*?*?*?*?*?*?*?*?*?,8.0,8.0,100,101496,0,-0,314,0.0,-0.0,0.0,0,0,0,0,157,3.6,10,5,9999,99999,9,999999999,0.0,999,999,99
3022,1,10,20,0,*?*?*?*?*?*?*?*?*?*?*?*?*?*?*?*?*?*?*?*?*?*?,8.5,8.5,100,101496,0,-0,317,0.0,-0.0,0.0,0,0,0,0,163,4.6,10,5,9999,99999,9,999999999,0.0,999,999,99
3022,1,10,21,0,*?*?*?*?*?*?*?*?*?*?*?*?*?*?*?*?*?*?*?*?*?*?,8.4,8.4,100,101496,0,-0,316,0.0,-0.0,0.0,0,0,0,0,170,3.6,10,5,9999,99999,9,999999999,0.0,999,999,99
3022,1,10,22,0,*?*?*?*?*?*?*?*?*?*?*?*?*?*?*?*?*?*?*?*?*?*?,7.4,7.0,97,101496,0,-0,312,0.0,-0.0,0.0,0,0,0,0,177,3.6,10,5,9999,99999,9,999999999,0.0,999,999,99
3022,1,10,23,0,*?*?*?*?*?*?*?*?*?*?*?*?*?*?*?*?*?*?*?*?*?*?,6.7,6.4,98,101496,0,-0,309,0.0,-0.0,0.0,0,0,0,0,183,3.6,10,5,9999,99999,9,999999999,0.0,999,999,99
3022,1,10,24,0,*?*?*?*?*?*?*?*?*?*?*?*?*?*?*?*?*?*?*?*?*?*?,7.1,6.7,97,101496,0,-0,311,0.0,-0.0,0.0,0,0,0,0,90,5.2,10,5,9999,99999,9,999999999,0.0,999,999,99
3022,1,11,1,0,*?*?*?*?*?*?*?*?*?*?*?*?*?*?*?*?*?*?*?*?*?*?,5.8,4.8,92,101426,0,-0,305,0.0,-0.0,0.0,0,0,0,0,185,6.7,10,5,9999,99999,9,999999999,0.0,999,999,99
3022,1,11,2,0,*?*?*?*?*?*?*?*?*?*?*?*?*?*?*?*?*?*?*?*?*?*?,6.4,4.1,84,101426,0,-0,308,0.0,-0.0,0.0,0,0,0,0,180,5.7,10,5,9999,99999,9,999999999,0.0,999,999,99
3022,1,11,3,0,*?*?*?*?*?*?*?*?*?*?*?*?*?*?*?*?*?*?*?*?*?*?,7.7,4.6,80,101426,0,-0,314,0.0,-0.0,0.0,0,0,0,0,175,5.7,10,5,9999,99999,9,999999999,0.0,999,999,99
3022,1,11,4,0,*?*?*?*?*?*?*?*?*?*?*?*?*?*?*?*?*?*?*?*?*?*?,6.9,4.1,82,101426,0,-0,310,0.0,-0.0,0.0,0,0,0,0,170,5.2,10,5,9999,99999,9,999999999,0.0,999,999,99
3022,1,11,5,0,*?*?*?*?*?*?*?*?*?*?*?*?*?*?*?*?*?*?*?*?*?*?,6.9,4.1,81,101426,0,-0,310,0.0,-0.0,0.0,0,0,0,0,165,5.7,10,5,9999,99999,9,999999999,0.0,999,999,99
3022,1,11,6,0,*?*?*?*?*?*?*?*?*?*?*?*?*?*?*?*?*?*?*?*?*?*?,7.0,5.1,87,101426,0,-0,311,0.0,-0.0,0.0,0,0,0,0,160,4.6,10,5,9999,99999,9,999999999,0.0,999,999,99
3022,1,11,7,0,*?*?*?*?*?*?*?*?*?*?*?*?*?*?*?*?*?*?*?*?*?*?,6.7,5.5,91,101426,0,-0,309,0.0,-0.0,0.0,0,0,0,0,157,4.6,10,5,9999,99999,9,999999999,0.0,999,999,99
3022,1,11,8,0,*?*?*?*?*?*?*?*?*?*?*?*?*?*?*?*?*?*?*?*?*?*?,5.8,5.6,98,101426,0,-0,305,0.0,-0.0,0.0,0,0,0,0,153,4.1,10,5,9999,99999,9,999999999,0.0,999,999,99
3022,1,11,9,0,*?*?*?*?*?*?*?*?*?*?*?*?*?*?*?*?*?*?*?*?*?*?,6.1,4.5,89,101426,102,1406,302,10.0,18.3,8.6,1167,868,1100,178,150,3.6,9,5,9999,99999,9,999999999,0.0,999,999,99
3022,1,11,10,0,*?*?*?*?*?*?*?*?*?*?*?*?*?*?*?*?*?*?*?*?*?*?,7.8,5.6,85,101426,225,1412,310,51.4,42.9,44.6,5703,3038,5287,945,147,4.1,9,5,9999,99999,9,999999999,0.0,999,999,99
3022,1,11,11,0,*?*?*?*?*?*?*?*?*?*?*?*?*?*?*?*?*?*?*?*?*?*?,8.8,6.4,84,101426,303,1411,314,77.8,48.2,67.5,8542,3981,7650,1762,143,6.2,9,5,9999,99999,9,999999999,0.0,999,999,99
3022,1,11,12,0,*?*?*?*?*?*?*?*?*?*?*?*?*?*?*?*?*?*?*?*?*?*?,10.4,6.7,77,101426,332,1414,317,115.9,124.4,86.7,12656,10390,10020,1887,140,5.7,8,4,9999,99999,9,999999999,0.0,999,999,99
3022,1,11,13,0,*?*?*?*?*?*?*?*?*?*?*?*?*?*?*?*?*?*?*?*?*?*?,10.5,6.7,77,101426,308,1411,326,45.8,0.0,45.8,5350,0,5361,1811,140,6.2,10,5,9999,99999,9,999999999,0.0,999,999,99
3022,1,11,14,0,*?*?*?*?*?*?*?*?*?*?*?*?*?*?*?*?*?*?*?*?*?*?,10.4,5.3,70,101426,235,1412,321,54.8,43.8,47.5,6071,3164,5622,1009,140,5.2,9,5,9999,99999,9,999999999,0.0,999,999,99
3022,1,11,15,0,*?*?*?*?*?*?*?*?*?*?*?*?*?*?*?*?*?*?*?*?*?*?,10.2,4.8,69,101426,117,1417,325,8.5,0.0,8.5,1041,-0,1040,337,140,3.6,10,5,9999,99999,9,999999999,0.0,999,999,99
3022,1,11,16,0,*?*?*?*?*?*?*?*?*?*?*?*?*?*?*?*?*?*?*?*?*?*?,10.4,5.5,71,101426,0,-0,326,0.0,-0.0,0.0,0,0,0,0,140,4.1,10,5,9999,99999,9,999999999,0.0,999,999,99
3022,1,11,17,0,*?*?*?*?*?*?*?*?*?*?*?*?*?*?*?*?*?*?*?*?*?*?,8.6,5.0,77,101426,0,-0,318,0.0,-0.0,0.0,0,0,0,0,140,4.6,10,5,9999,99999,9,999999999,0.0,999,999,99
3022,1,11,18,0,*?*?*?*?*?*?*?*?*?*?*?*?*?*?*?*?*?*?*?*?*?*?,8.8,3.6,69,101426,0,-0,319,0.0,-0.0,0.0,0,0,0,0,140,4.1,10,5,9999,99999,9,999999999,0.0,999,999,99
3022,1,11,19,0,*?*?*?*?*?*?*?*?*?*?*?*?*?*?*?*?*?*?*?*?*?*?,8.5,3.6,71,101426,0,-0,318,0.0,-0.0,0.0,0,0,0,0,133,3.6,10,5,9999,99999,9,999999999,0.0,999,999,99
3022,1,11,20,0,*?*?*?*?*?*?*?*?*?*?*?*?*?*?*?*?*?*?*?*?*?*?,6.7,3.6,80,101426,0,-0,309,0.0,-0.0,0.0,0,0,0,0,127,4.6,10,5,9999,99999,9,999999999,0.0,999,999,99
3022,1,11,21,0,*?*?*?*?*?*?*?*?*?*?*?*?*?*?*?*?*?*?*?*?*?*?,7.0,3.4,77,101426,0,-0,311,0.0,-0.0,0.0,0,0,0,0,120,3.6,10,5,9999,99999,9,999999999,0.0,999,999,99
3022,1,11,22,0,*?*?*?*?*?*?*?*?*?*?*?*?*?*?*?*?*?*?*?*?*?*?,7.7,4.1,77,101426,0,-0,314,0.0,-0.0,0.0,0,0,0,0,113,3.6,10,5,9999,99999,9,999999999,0.0,999,999,99
3022,1,11,23,0,*?*?*?*?*?*?*?*?*?*?*?*?*?*?*?*?*?*?*?*?*?*?,7.3,4.1,80,101426,0,-0,312,0.0,-0.0,0.0,0,0,0,0,107,3.6,10,5,9999,99999,9,999999999,0.0,999,999,99
3022,1,11,24,0,*?*?*?*?*?*?*?*?*?*?*?*?*?*?*?*?*?*?*?*?*?*?,5.2,5.1,99,101426,0,-0,303,0.0,-0.0,0.0,0,0,0,0,190,5.2,10,5,9999,99999,9,999999999,0.0,999,999,99
3022,1,12,1,0,*?*?*?*?*?*?*?*?*?*?*?*?*?*?*?*?*?*?*?*?*?*?,7.2,5.9,97,101384,0,-0,311,0.0,-0.0,0.0,0,0,0,0,98,6.7,10,5,9999,99999,9,999999999,0.0,999,999,99
3022,1,12,2,0,*?*?*?*?*?*?*?*?*?*?*?*?*?*?*?*?*?*?*?*?*?*?,7.0,6.6,100,101384,0,-0,310,0.0,-0.0,0.0,0,0,0,0,97,5.7,10,5,9999,99999,9,999999999,0.0,999,999,99
3022,1,12,3,0,*?*?*?*?*?*?*?*?*?*?*?*?*?*?*?*?*?*?*?*?*?*?,7.1,5.9,99,101384,0,-0,311,0.0,-0.0,0.0,0,0,0,0,95,5.7,10,5,9999,99999,9,999999999,0.0,999,999,99
3022,1,12,4,0,*?*?*?*?*?*?*?*?*?*?*?*?*?*?*?*?*?*?*?*?*?*?,6.5,5.5,99,101384,0,-0,308,0.0,-0.0,0.0,0,0,0,0,93,5.2,10,5,9999,99999,9,999999999,0.0,999,999,99
3022,1,12,5,0,*?*?*?*?*?*?*?*?*?*?*?*?*?*?*?*?*?*?*?*?*?*?,6.4,6.4,100,101384,0,-0,308,0.0,-0.0,0.0,0,0,0,0,92,5.7,10,5,9999,99999,9,999999999,0.0,999,999,99
3022,1,12,6,0,*?*?*?*?*?*?*?*?*?*?*?*?*?*?*?*?*?*?*?*?*?*?,7.0,7.0,100,101384,0,-0,310,0.0,-0.0,0.0,0,0,0,0,90,4.6,10,5,9999,99999,9,999999999,0.0,999,999,99
3022,1,12,7,0,*?*?*?*?*?*?*?*?*?*?*?*?*?*?*?*?*?*?*?*?*?*?,6.5,6.4,100,101384,0,-0,308,0.0,-0.0,0.0,0,0,0,0,90,4.6,10,5,9999,99999,9,999999999,0.0,999,999,99
3022,1,12,8,0,*?*?*?*?*?*?*?*?*?*?*?*?*?*?*?*?*?*?*?*?*?*?,6.4,6.4,100,101384,0,-0,304,0.0,-0.0,0.0,0,0,0,0,90,4.1,9,5,9999,99999,9,999999999,0.0,999,999,99
3022,1,12,9,0,*?*?*?*?*?*?*?*?*?*?*?*?*?*?*?*?*?*?*?*?*?*?,6.3,6.2,100,101384,105,1411,307,6.3,0.0,6.3,779,-0,778,251,90,3.6,10,5,9999,99999,9,999999999,0.0,999,999,99
3022,1,12,10,0,*?*?*?*?*?*?*?*?*?*?*?*?*?*?*?*?*?*?*?*?*?*?,7.5,7.4,100,101384,228,1412,309,52.5,43.2,45.5,5817,3078,5390,965,90,4.1,9,5,9999,99999,9,999999999,0.0,999,999,99
3022,1,12,11,0,*?*?*?*?*?*?*?*?*?*?*?*?*?*?*?*?*?*?*?*?*?*?,8.6,8.7,100,101384,307,1414,317,45.5,0.0,45.5,5313,0,5324,1798,90,6.2,10,5,9999,99999,9,999999999,0.0,999,999,99
3022,1,12,12,0,*?*?*?*?*?*?*?*?*?*?*?*?*?*?*?*?*?*?*?*?*?*?,8.9,8.4,100,101384,335,1410,318,51.1,0.0,51.1,5965,0,5978,2034,90,5.7,10,5,9999,99999,9,999999999,0.0,999,999,99
3022,1,12,13,0,*?*?*?*?*?*?*?*?*?*?*?*?*?*?*?*?*?*?*?*?*?*?,8.7,8.5,100,101384,312,1410,317,46.6,0.0,46.6,5444,0,5456,1845,88,6.2,10,5,9999,99999,9,999999999,0.0,999,999,99
3022,1,12,14,0,*?*?*?*?*?*?*?*?*?*?*?*?*?*?*?*?*?*?*?*?*?*?,8.9,8.3,100,101384,239,1410,318,32.4,0.0,32.4,3796,0,3802,1262,87,5.2,10,5,9999,99999,9,999999999,0.0,999,999,99
3022,1,12,15,0,*?*?*?*?*?*?*?*?*?*?*?*?*?*?*?*?*?*?*?*?*?*?,8.4,7.1,97,101384,121,1411,316,9.4,0.0,9.4,1143,-0,1143,371,85,3.6,10,5,9999,99999,9,999999999,0.0,999,999,99
3022,1,12,16,0,*?*?*?*?*?*?*?*?*?*?*?*?*?*?*?*?*?*?*?*?*?*?,8.9,6.6,90,101384,0,-0,319,0.0,-0.0,0.0,0,0,0,0,83,4.1,10,5,9999,99999,9,999999999,0.0,999,999,99
3022,1,12,17,0,*?*?*?*?*?*?*?*?*?*?*?*?*?*?*?*?*?*?*?*?*?*?,8.5,6.9,95,101384,0,-0,317,0.0,-0.0,0.0,0,0,0,0,82,4.6,10,5,9999,99999,9,999999999,0.0,999,999,99
3022,1,12,18,0,*?*?*?*?*?*?*?*?*?*?*?*?*?*?*?*?*?*?*?*?*?*?,8.2,7.6,100,101384,0,-0,315,0.0,-0.0,0.0,0,0,0,0,80,4.1,10,5,9999,99999,9,999999999,0.0,999,999,99
3022,1,12,19,0,*?*?*?*?*?*?*?*?*?*?*?*?*?*?*?*?*?*?*?*?*?*?,8.3,7.4,100,101384,0,-0,316,0.0,-0.0,0.0,0,0,0,0,80,3.6,10,5,9999,99999,9,999999999,0.0,999,999,99
3022,1,12,20,0,*?*?*?*?*?*?*?*?*?*?*?*?*?*?*?*?*?*?*?*?*?*?,7.6,7.6,100,101384,0,-0,313,0.0,-0.0,0.0,0,0,0,0,80,4.6,10,5,9999,99999,9,999999999,0.0,999,999,99
3022,1,12,21,0,*?*?*?*?*?*?*?*?*?*?*?*?*?*?*?*?*?*?*?*?*?*?,7.4,6.4,100,101384,0,-0,312,0.0,-0.0,0.0,0,0,0,0,80,3.6,10,5,9999,99999,9,999999999,1.2,999,999,99
3022,1,12,22,0,*?*?*?*?*?*?*?*?*?*?*?*?*?*?*?*?*?*?*?*?*?*?,6.8,5.1,94,101384,0,-0,310,0.0,-0.0,0.0,0,0,0,0,80,3.6,10,5,9999,99999,9,999999999,1.0,999,999,99
3022,1,12,23,0,*?*?*?*?*?*?*?*?*?*?*?*?*?*?*?*?*?*?*?*?*?*?,8.1,5.0,86,101384,0,-0,315,0.0,-0.0,0.0,0,0,0,0,80,3.6,10,5,9999,99999,9,999999999,8.6,999,999,99
3022,1,12,24,0,*?*?*?*?*?*?*?*?*?*?*?*?*?*?*?*?*?*?*?*?*?*?,6.9,5.1,93,101384,0,-0,310,0.0,-0.0,0.0,0,0,0,0,100,5.2,10,5,9999,99999,9,999999999,0.0,999,999,99
3022,1,13,1,0,*?*?*?*?*?*?*?*?*?*?*?*?*?*?*?*?*?*?*?*?*?*?,9.9,8.0,100,101939,0,-0,323,0.0,-0.0,0.0,0,0,0,0,98,6.7,10,5,9999,99999,9,999999999,0.5,999,999,99
3022,1,13,2,0,*?*?*?*?*?*?*?*?*?*?*?*?*?*?*?*?*?*?*?*?*?*?,10.4,9.2,100,101939,0,-0,325,0.0,-0.0,0.0,0,0,0,0,117,5.7,10,5,9999,99999,9,999999999,0.1,999,999,99
3022,1,13,3,0,*?*?*?*?*?*?*?*?*?*?*?*?*?*?*?*?*?*?*?*?*?*?,10.3,9.4,100,101939,0,-0,325,0.0,-0.0,0.0,0,0,0,0,135,5.7,10,5,9999,99999,9,999999999,0.0,999,999,99
3022,1,13,4,0,*?*?*?*?*?*?*?*?*?*?*?*?*?*?*?*?*?*?*?*?*?*?,9.7,9.7,100,101939,0,-0,322,0.0,-0.0,0.0,0,0,0,0,153,5.2,10,5,9999,99999,9,999999999,0.1,999,999,99
3022,1,13,5,0,*?*?*?*?*?*?*?*?*?*?*?*?*?*?*?*?*?*?*?*?*?*?,9.6,9.3,100,101939,0,-0,321,0.0,-0.0,0.0,0,0,0,0,172,5.7,10,5,9999,99999,9,999999999,0.1,999,999,99
3022,1,13,6,0,*?*?*?*?*?*?*?*?*?*?*?*?*?*?*?*?*?*?*?*?*?*?,9.6,8.8,100,101939,0,-0,322,0.0,-0.0,0.0,0,0,0,0,190,4.6,10,5,9999,99999,9,999999999,0.1,999,999,99
3022,1,13,7,0,*?*?*?*?*?*?*?*?*?*?*?*?*?*?*?*?*?*?*?*?*?*?,9.5,9.4,100,101939,0,-0,321,0.0,-0.0,0.0,0,0,0,0,188,4.6,10,5,9999,99999,9,999999999,0.1,999,999,99
3022,1,13,8,0,*?*?*?*?*?*?*?*?*?*?*?*?*?*?*?*?*?*?*?*?*?*?,9.4,9.3,100,101939,0,-0,317,0.0,-0.0,0.0,0,0,0,0,187,4.1,9,5,9999,99999,9,999999999,0.0,999,999,99
3022,1,13,9,0,*?*?*?*?*?*?*?*?*?*?*?*?*?*?*?*?*?*?*?*?*?*?,9.7,9.7,100,101939,108,1413,308,20.5,120.4,11.3,2196,6201,1955,220,185,3.6,6,3,9999,99999,9,999999999,0.0,999,999,99
3022,1,13,10,0,*?*?*?*?*?*?*?*?*?*?*?*?*?*?*?*?*?*?*?*?*?*?,10.0,9.9,100,101939,231,1410,313,83.9,182.7,53.9,8929,12238,6515,992,183,4.1,7,4,9999,99999,9,999999999,0.0,999,999,99
3022,1,13,11,0,*?*?*?*?*?*?*?*?*?*?*?*?*?*?*?*?*?*?*?*?*?*?,9.9,9.9,100,101939,310,1411,313,125.7,204.2,80.8,13308,16053,9559,1545,182,6.2,7,4,9999,99999,9,999999999,0.0,999,999,99
3022,1,13,12,0,*?*?*?*?*?*?*?*?*?*?*?*?*?*?*?*?*?*?*?*?*?*?,11.0,10.4,100,101939,339,1410,324,90.1,49.9,78.1,9889,4255,8846,2062,180,5.7,9,5,9999,99999,9,999999999,0.0,999,999,99
3022,1,13,13,0,*?*?*?*?*?*?*?*?*?*?*?*?*?*?*?*?*?*?*?*?*?*?,10.6,9.6,100,101939,317,1413,316,129.1,205.5,83.0,13672,16321,9809,1592,185,6.2,7,4,9999,99999,9,999999999,0.0,999,999,99
3022,1,13,14,0,*?*?*?*?*?*?*?*?*?*?*?*?*?*?*?*?*?*?*?*?*?*?,11.0,9.6,100,101939,244,1413,324,57.8,44.5,50.1,6401,3273,5923,1067,190,5.2,9,5,9999,99999,9,999999999,0.0,999,999,99
3022,1,13,15,0,*?*?*?*?*?*?*?*?*?*?*?*?*?*?*?*?*?*?*?*?*?*?,11.0,10.5,100,101939,126,1414,328,10.3,0.0,10.3,1249,-0,1249,406,195,3.6,10,5,9999,99999,9,999999999,0.0,999,999,99
3022,1,13,16,0,*?*?*?*?*?*?*?*?*?*?*?*?*?*?*?*?*?*?*?*?*?*?,10.9,10.5,100,101939,0,-0,327,0.0,-0.0,0.0,0,0,0,0,200,4.1,10,5,9999,99999,9,999999999,0.0,999,999,99
3022,1,13,17,0,*?*?*?*?*?*?*?*?*?*?*?*?*?*?*?*?*?*?*?*?*?*?,10.5,10.5,100,101939,0,-0,325,0.0,-0.0,0.0,0,0,0,0,205,4.6,10,5,9999,99999,9,999999999,0.1,999,999,99
3022,1,13,18,0,*?*?*?*?*?*?*?*?*?*?*?*?*?*?*?*?*?*?*?*?*?*?,10.4,10.4,100,101939,0,-0,325,0.0,-0.0,0.0,0,0,0,0,210,4.1,10,5,9999,99999,9,999999999,1.5,999,999,99
3022,1,13,19,0,*?*?*?*?*?*?*?*?*?*?*?*?*?*?*?*?*?*?*?*?*?*?,10.5,10.5,100,101939,0,-0,325,0.0,-0.0,0.0,0,0,0,0,213,3.6,10,5,9999,99999,9,999999999,0.9,999,999,99
3022,1,13,20,0,*?*?*?*?*?*?*?*?*?*?*?*?*?*?*?*?*?*?*?*?*?*?,10.2,10.2,100,101939,0,-0,324,0.0,-0.0,0.0,0,0,0,0,217,4.6,10,5,9999,99999,9,999999999,0.7,999,999,99
3022,1,13,21,0,*?*?*?*?*?*?*?*?*?*?*?*?*?*?*?*?*?*?*?*?*?*?,10.6,10.7,100,101939,0,-0,326,0.0,-0.0,0.0,0,0,0,0,220,3.6,10,5,9999,99999,9,999999999,0.0,999,999,99
3022,1,13,22,0,*?*?*?*?*?*?*?*?*?*?*?*?*?*?*?*?*?*?*?*?*?*?,9.5,9.4,100,101939,0,-0,321,0.0,-0.0,0.0,0,0,0,0,223,3.6,10,5,9999,99999,9,999999999,0.0,999,999,99
3022,1,13,23,0,*?*?*?*?*?*?*?*?*?*?*?*?*?*?*?*?*?*?*?*?*?*?,9.4,9.3,100,101939,0,-0,320,0.0,-0.0,0.0,0,0,0,0,227,3.6,10,5,9999,99999,9,999999999,0.0,999,999,99
3022,1,13,24,0,*?*?*?*?*?*?*?*?*?*?*?*?*?*?*?*?*?*?*?*?*?*?,9.4,6.6,98,101939,0,-0,321,0.0,-0.0,0.0,0,0,0,0,80,5.2,10,5,9999,99999,9,999999999,6.3,999,999,99
3022,1,14,1,0,*?*?*?*?*?*?*?*?*?*?*?*?*?*?*?*?*?*?*?*?*?*?,5.1,5.1,100,101262,0,-0,302,0.0,-0.0,0.0,0,0,0,0,243,6.7,10,5,9999,99999,9,999999999,0.0,999,999,99
3022,1,14,2,0,*?*?*?*?*?*?*?*?*?*?*?*?*?*?*?*?*?*?*?*?*?*?,6.0,6.1,100,101262,0,-0,306,0.0,-0.0,0.0,0,0,0,0,257,5.7,10,5,9999,99999,9,999999999,0.0,999,999,99
3022,1,14,3,0,*?*?*?*?*?*?*?*?*?*?*?*?*?*?*?*?*?*?*?*?*?*?,6.3,6.2,100,101262,0,-0,307,0.0,-0.0,0.0,0,0,0,0,270,5.7,10,5,9999,99999,9,999999999,0.9,999,999,99
3022,1,14,4,0,*?*?*?*?*?*?*?*?*?*?*?*?*?*?*?*?*?*?*?*?*?*?,5.8,5.8,100,101262,0,-0,305,0.0,-0.0,0.0,0,0,0,0,283,5.2,10,5,9999,99999,9,999999999,0.0,999,999,99
3022,1,14,5,0,*?*?*?*?*?*?*?*?*?*?*?*?*?*?*?*?*?*?*?*?*?*?,5.8,5.6,100,101262,0,-0,305,0.0,-0.0,0.0,0,0,0,0,297,5.7,10,5,9999,99999,9,999999999,0.0,999,999,99
3022,1,14,6,0,*?*?*?*?*?*?*?*?*?*?*?*?*?*?*?*?*?*?*?*?*?*?,5.9,5.9,100,101262,0,-0,306,0.0,-0.0,0.0,0,0,0,0,310,4.6,10,5,9999,99999,9,999999999,0.0,999,999,99
3022,1,14,7,0,*?*?*?*?*?*?*?*?*?*?*?*?*?*?*?*?*?*?*?*?*?*?,5.8,5.0,95,101262,0,-0,305,0.0,-0.0,0.0,0,0,0,0,307,4.6,10,5,9999,99999,9,999999999,0.0,999,999,99
3022,1,14,8,0,*?*?*?*?*?*?*?*?*?*?*?*?*?*?*?*?*?*?*?*?*?*?,5.6,5.6,100,101262,0,-0,304,0.0,-0.0,0.0,0,0,0,0,303,4.1,10,5,9999,99999,9,999999999,0.0,999,999,99
3022,1,14,9,0,*?*?*?*?*?*?*?*?*?*?*?*?*?*?*?*?*?*?*?*?*?*?,5.7,5.5,99,101262,111,1412,305,7.4,0.0,7.4,913,-0,913,295,300,3.6,10,5,9999,99999,9,999999999,0.0,999,999,99
3022,1,14,10,0,*?*?*?*?*?*?*?*?*?*?*?*?*?*?*?*?*?*?*?*?*?*?,6.9,6.1,96,101262,235,1414,306,54.7,43.8,47.4,6064,3162,5616,1008,297,4.1,9,5,9999,99999,9,999999999,0.0,999,999,99
3022,1,14,11,0,*?*?*?*?*?*?*?*?*?*?*?*?*?*?*?*?*?*?*?*?*?*?,9.5,7.1,86,101262,314,1412,321,46.9,0.0,46.9,5482,0,5493,1858,293,6.2,10,5,9999,99999,9,999999999,0.0,999,999,99
3022,1,14,12,0,*?*?*?*?*?*?*?*?*?*?*?*?*?*?*?*?*?*?*?*?*?*?,10.3,7.1,81,101262,344,1414,325,52.7,0.0,52.7,6152,0,6166,2104,290,5.7,10,5,9999,99999,9,999999999,0.0,999,999,99
3022,1,14,13,0,*?*?*?*?*?*?*?*?*?*?*?*?*?*?*?*?*?*?*?*?*?*?,10.3,6.2,77,101262,321,1411,325,48.3,0.0,48.3,5644,0,5656,1917,288,6.2,10,5,9999,99999,9,999999999,0.0,999,999,99
3022,1,14,14,0,*?*?*?*?*?*?*?*?*?*?*?*?*?*?*?*?*?*?*?*?*?*?,10.4,6.2,76,101262,249,1414,326,34.2,0.0,34.2,4005,0,4011,1334,287,5.2,10,5,9999,99999,9,999999999,0.0,999,999,99
3022,1,14,15,0,*?*?*?*?*?*?*?*?*?*?*?*?*?*?*?*?*?*?*?*?*?*?,10.3,6.2,77,101262,131,1417,325,11.2,0.0,11.2,1358,-0,1358,442,285,3.6,10,5,9999,99999,9,999999999,0.0,999,999,99
3022,1,14,16,0,*?*?*?*?*?*?*?*?*?*?*?*?*?*?*?*?*?*?*?*?*?*?,10.3,5.5,73,101262,0,-0,325,0.0,-0.0,0.0,0,0,0,0,283,4.1,10,5,9999,99999,9,999999999,0.0,999,999,99
3022,1,14,17,0,*?*?*?*?*?*?*?*?*?*?*?*?*?*?*?*?*?*?*?*?*?*?,8.4,5.5,83,101262,0,-0,317,0.0,-0.0,0.0,0,0,0,0,282,4.6,10,5,9999,99999,9,999999999,0.0,999,999,99
3022,1,14,18,0,*?*?*?*?*?*?*?*?*?*?*?*?*?*?*?*?*?*?*?*?*?*?,7.6,5.6,89,101262,0,-0,313,0.0,-0.0,0.0,0,0,0,0,280,4.1,10,5,9999,99999,9,999999999,0.0,999,999,99
3022,1,14,19,0,*?*?*?*?*?*?*?*?*?*?*?*?*?*?*?*?*?*?*?*?*?*?,7.2,5.6,91,101262,0,-0,311,0.0,-0.0,0.0,0,0,0,0,283,3.6,10,5,9999,99999,9,999999999,0.0,999,999,99
3022,1,14,20,0,*?*?*?*?*?*?*?*?*?*?*?*?*?*?*?*?*?*?*?*?*?*?,6.9,4.8,87,101262,0,-0,310,0.0,-0.0,0.0,0,0,0,0,287,4.6,10,5,9999,99999,9,999999999,0.0,999,999,99
3022,1,14,21,0,*?*?*?*?*?*?*?*?*?*?*?*?*?*?*?*?*?*?*?*?*?*?,6.0,3.6,85,101262,0,-0,306,0.0,-0.0,0.0,0,0,0,0,290,3.6,10,5,9999,99999,9,999999999,0.0,999,999,99
3022,1,14,22,0,*?*?*?*?*?*?*?*?*?*?*?*?*?*?*?*?*?*?*?*?*?*?,6.0,2.9,81,101262,0,-0,307,0.0,-0.0,0.0,0,0,0,0,293,3.6,10,5,9999,99999,9,999999999,0.0,999,999,99
3022,1,14,23,0,*?*?*?*?*?*?*?*?*?*?*?*?*?*?*?*?*?*?*?*?*?*?,6.4,3.4,82,101262,0,-0,308,0.0,-0.0,0.0,0,0,0,0,297,3.6,10,5,9999,99999,9,999999999,0.0,999,999,99
3022,1,14,24,0,*?*?*?*?*?*?*?*?*?*?*?*?*?*?*?*?*?*?*?*?*?*?,4.1,4.1,100,101262,0,-0,298,0.0,-0.0,0.0,0,0,0,0,230,5.2,10,5,9999,99999,9,999999999,0.0,999,999,99
3022,1,15,1,0,*?*?*?*?*?*?*?*?*?*?*?*?*?*?*?*?*?*?*?*?*?*?,6.9,4.1,84,101140,0,-0,310,0.0,-0.0,0.0,0,0,0,0,297,6.7,10,5,9999,99999,9,999999999,0.0,999,999,99
3022,1,15,2,0,*?*?*?*?*?*?*?*?*?*?*?*?*?*?*?*?*?*?*?*?*?*?,6.9,4.5,87,101140,0,-0,310,0.0,-0.0,0.0,0,0,0,0,293,5.7,10,5,9999,99999,9,999999999,0.0,999,999,99
3022,1,15,3,0,*?*?*?*?*?*?*?*?*?*?*?*?*?*?*?*?*?*?*?*?*?*?,7.7,5.6,88,101140,0,-0,314,0.0,-0.0,0.0,0,0,0,0,290,5.7,10,5,9999,99999,9,999999999,0.0,999,999,99
3022,1,15,4,0,*?*?*?*?*?*?*?*?*?*?*?*?*?*?*?*?*?*?*?*?*?*?,8.4,6.7,91,101140,0,-0,316,0.0,-0.0,0.0,0,0,0,0,287,5.2,10,5,9999,99999,9,999999999,0.0,999,999,99
3022,1,15,5,0,*?*?*?*?*?*?*?*?*?*?*?*?*?*?*?*?*?*?*?*?*?*?,7.6,5.5,88,101140,0,-0,313,0.0,-0.0,0.0,0,0,0,0,283,5.7,10,5,9999,99999,9,999999999,0.0,999,999,99
3022,1,15,6,0,*?*?*?*?*?*?*?*?*?*?*?*?*?*?*?*?*?*?*?*?*?*?,7.3,5.6,91,101140,0,-0,312,0.0,-0.0,0.0,0,0,0,0,280,4.6,10,5,9999,99999,9,999999999,0.0,999,999,99
3022,1,15,7,0,*?*?*?*?*?*?*?*?*?*?*?*?*?*?*?*?*?*?*?*?*?*?,8.1,6.7,93,101140,0,-0,315,0.0,-0.0,0.0,0,0,0,0,277,4.6,10,5,9999,99999,9,999999999,0.0,999,999,99
3022,1,15,8,0,*?*?*?*?*?*?*?*?*?*?*?*?*?*?*?*?*?*?*?*?*?*?,8.4,6.4,89,101140,0,-0,317,0.0,-0.0,0.0,0,0,0,0,273,4.1,10,5,9999,99999,9,999999999,0.0,999,999,99
3022,1,15,9,0,*?*?*?*?*?*?*?*?*?*?*?*?*?*?*?*?*?*?*?*?*?*?,8.3,6.9,93,101140,114,1410,316,8.0,0.0,8.0,986,-0,986,319,270,3.6,10,5,9999,99999,9,999999999,0.0,999,999,99
3022,1,15,10,0,*?*?*?*?*?*?*?*?*?*?*?*?*?*?*?*?*?*?*?*?*?*?,9.4,8.0,93,101140,238,1410,321,32.2,0.0,32.2,3774,0,3780,1254,267,4.1,10,5,9999,99999,9,999999999,0.0,999,999,99
3022,1,15,11,0,*?*?*?*?*?*?*?*?*?*?*?*?*?*?*?*?*?*?*?*?*?*?,9.9,8.0,90,101140,318,1412,319,82.9,48.9,71.9,9097,4099,8143,1885,263,6.2,9,5,9999,99999,9,999999999,0.0,999,999,99
3022,1,15,12,0,*?*?*?*?*?*?*?*?*?*?*?*?*?*?*?*?*?*?*?*?*?*?,10.6,8.0,86,101140,348,1412,326,53.5,0.0,53.5,6250,0,6264,2140,260,5.7,10,5,9999,99999,9,999999999,0.0,999,999,99
3022,1,15,13,0,*?*?*?*?*?*?*?*?*?*?*?*?*?*?*?*?*?*?*?*?*?*?,10.6,8.8,91,101140,326,1413,326,49.2,0.0,49.2,5750,0,5762,1956,235,6.2,10,5,9999,99999,9,999999999,0.0,999,999,99
3022,1,15,14,0,*?*?*?*?*?*?*?*?*?*?*?*?*?*?*?*?*?*?*?*?*?*?,10.9,8.1,85,101140,253,1410,328,35.1,0.0,35.1,4112,0,4119,1372,210,5.2,10,5,9999,99999,9,999999999,0.0,999,999,99
3022,1,15,15,0,*?*?*?*?*?*?*?*?*?*?*?*?*?*?*?*?*?*?*?*?*?*?,10.8,8.9,90,101140,135,1407,327,12.2,0.0,12.2,1468,-0,1469,479,185,3.6,10,5,9999,99999,9,999999999,0.0,999,999,99
3022,1,15,16,0,*?*?*?*?*?*?*?*?*?*?*?*?*?*?*?*?*?*?*?*?*?*?,10.8,9.1,91,101140,0,-0,327,0.0,-0.0,0.0,0,0,0,0,160,4.1,10,5,9999,99999,9,999999999,0.0,999,999,99
3022,1,15,17,0,*?*?*?*?*?*?*?*?*?*?*?*?*?*?*?*?*?*?*?*?*?*?,9.6,8.5,94,101140,0,-0,322,0.0,-0.0,0.0,0,0,0,0,135,4.6,10,5,9999,99999,9,999999999,0.0,999,999,99
3022,1,15,18,0,*?*?*?*?*?*?*?*?*?*?*?*?*?*?*?*?*?*?*?*?*?*?,9.1,8.8,100,101140,0,-0,319,0.0,-0.0,0.0,0,0,0,0,110,4.1,10,5,9999,99999,9,999999999,0.0,999,999,99
3022,1,15,19,0,*?*?*?*?*?*?*?*?*?*?*?*?*?*?*?*?*?*?*?*?*?*?,9.4,9.3,100,101140,0,-0,320,0.0,-0.0,0.0,0,0,0,0,110,3.6,10,5,9999,99999,9,999999999,0.0,999,999,99
3022,1,15,20,0,*?*?*?*?*?*?*?*?*?*?*?*?*?*?*?*?*?*?*?*?*?*?,9.5,9.3,100,101140,0,-0,321,0.0,-0.0,0.0,0,0,0,0,110,4.6,10,5,9999,99999,9,999999999,0.0,999,999,99
3022,1,15,21,0,*?*?*?*?*?*?*?*?*?*?*?*?*?*?*?*?*?*?*?*?*?*?,8.3,8.3,100,101140,0,-0,316,0.0,-0.0,0.0,0,0,0,0,110,3.6,10,5,9999,99999,9,999999999,0.0,999,999,99
3022,1,15,22,0,*?*?*?*?*?*?*?*?*?*?*?*?*?*?*?*?*?*?*?*?*?*?,9.4,9.3,100,101140,0,-0,320,0.0,-0.0,0.0,0,0,0,0,110,3.6,10,5,9999,99999,9,999999999,0.0,999,999,99
3022,1,15,23,0,*?*?*?*?*?*?*?*?*?*?*?*?*?*?*?*?*?*?*?*?*?*?,7.9,7.9,100,101140,0,-0,314,0.0,-0.0,0.0,0,0,0,0,110,3.6,10,5,9999,99999,9,999999999,0.0,999,999,99
3022,1,15,24,0,*?*?*?*?*?*?*?*?*?*?*?*?*?*?*?*?*?*?*?*?*?*?,6.9,3.8,82,101140,0,-0,310,0.0,-0.0,0.0,0,0,0,0,300,5.2,10,5,9999,99999,9,999999999,0.0,999,999,99
3022,1,16,1,0,*?*?*?*?*?*?*?*?*?*?*?*?*?*?*?*?*?*?*?*?*?*?,5.6,5.6,100,100949,0,-0,304,0.0,-0.0,0.0,0,0,0,0,112,6.7,10,5,9999,99999,9,999999999,0.0,999,999,99
3022,1,16,2,0,*?*?*?*?*?*?*?*?*?*?*?*?*?*?*?*?*?*?*?*?*?*?,5.0,5.0,100,100949,0,-0,302,0.0,-0.0,0.0,0,0,0,0,113,5.7,10,5,9999,99999,9,999999999,0.0,999,999,99
3022,1,16,3,0,*?*?*?*?*?*?*?*?*?*?*?*?*?*?*?*?*?*?*?*?*?*?,4.9,5.0,100,100949,0,-0,301,0.0,-0.0,0.0,0,0,0,0,115,5.7,10,5,9999,99999,9,999999999,0.0,999,999,99
3022,1,16,4,0,*?*?*?*?*?*?*?*?*?*?*?*?*?*?*?*?*?*?*?*?*?*?,5.0,5.0,100,100949,0,-0,302,0.0,-0.0,0.0,0,0,0,0,117,5.2,10,5,9999,99999,9,999999999,0.0,999,999,99
3022,1,16,5,0,*?*?*?*?*?*?*?*?*?*?*?*?*?*?*?*?*?*?*?*?*?*?,4.1,4.1,100,100949,0,-0,298,0.0,-0.0,0.0,0,0,0,0,118,5.7,10,5,9999,99999,9,999999999,0.0,999,999,99
3022,1,16,6,0,*?*?*?*?*?*?*?*?*?*?*?*?*?*?*?*?*?*?*?*?*?*?,3.2,3.2,100,100949,0,-0,294,0.0,-0.0,0.0,0,0,0,0,120,4.6,10,5,9999,99999,9,999999999,0.0,999,999,99
3022,1,16,7,0,*?*?*?*?*?*?*?*?*?*?*?*?*?*?*?*?*?*?*?*?*?*?,3.6,3.4,100,100949,0,-0,296,0.0,-0.0,0.0,0,0,0,0,122,4.6,10,5,9999,99999,9,999999999,0.0,999,999,99
3022,1,16,8,0,*?*?*?*?*?*?*?*?*?*?*?*?*?*?*?*?*?*?*?*?*?*?,4.0,3.9,100,100949,0,-0,289,0.0,-0.0,0.0,0,0,0,0,123,4.1,8,4,9999,99999,9,999999999,0.0,999,999,99
3022,1,16,9,0,*?*?*?*?*?*?*?*?*?*?*?*?*?*?*?*?*?*?*?*?*?*?,5.1,4.5,99,100949,118,1417,289,23.6,101.2,15.2,2620,4691,2279,257,125,3.6,7,4,9999,99999,9,999999999,0.0,999,999,99
3022,1,16,10,0,*?*?*?*?*?*?*?*?*?*?*?*?*?*?*?*?*?*?*?*?*?*?,6.1,5.3,98,100949,242,1411,290,99.4,259.6,54.8,10387,18013,7284,988,127,4.1,6,3,9999,99999,9,999999999,0.0,999,999,99
3022,1,16,11,0,*?*?*?*?*?*?*?*?*?*?*?*?*?*?*?*?*?*?*?*?*?*?,7.9,6.2,92,100949,322,1411,294,156.1,359.1,74.1,16330,28514,9699,1352,128,6.2,5,3,9999,99999,9,999999999,0.0,999,999,99
3022,1,16,12,0,*?*?*?*?*?*?*?*?*?*?*?*?*?*?*?*?*?*?*?*?*?*?,9.3,6.2,84,100949,352,1410,296,181.7,428.1,74.9,19189,35333,9893,1361,130,5.7,4,2,9999,99999,9,999999999,0.0,999,999,99
3022,1,16,13,0,*?*?*?*?*?*?*?*?*?*?*?*?*?*?*?*?*?*?*?*?*?*?,9.2,4.8,77,100949,331,1414,289,170.9,465.0,62.1,17542,37654,9106,1125,135,6.2,3,2,9999,99999,9,999999999,0.0,999,999,99
3022,1,16,14,0,*?*?*?*?*?*?*?*?*?*?*?*?*?*?*?*?*?*?*?*?*?*?,9.4,4.6,75,100949,258,1410,294,120.6,387.4,49.7,12319,28453,7357,888,140,5.2,4,2,9999,99999,9,999999999,0.0,999,999,99
3022,1,16,15,0,*?*?*?*?*?*?*?*?*?*?*?*?*?*?*?*?*?*?*?*?*?*?,9.2,4.6,75,100949,141,1416,307,35.8,128.4,23.0,3873,6603,3303,398,145,3.6,7,4,9999,99999,9,999999999,0.0,999,999,99
3022,1,16,16,0,*?*?*?*?*?*?*?*?*?*?*?*?*?*?*?*?*?*?*?*?*?*?,9.1,4.1,73,100949,0,-0,320,0.0,-0.0,0.0,0,0,0,0,150,4.1,10,5,9999,99999,9,999999999,0.0,999,999,99
3022,1,16,17,0,*?*?*?*?*?*?*?*?*?*?*?*?*?*?*?*?*?*?*?*?*?*?,7.9,3.9,78,100949,0,-0,315,0.0,-0.0,0.0,0,0,0,0,155,4.6,10,5,9999,99999,9,999999999,0.0,999,999,99
3022,1,16,18,0,*?*?*?*?*?*?*?*?*?*?*?*?*?*?*?*?*?*?*?*?*?*?,7.2,4.5,85,100949,0,-0,312,0.0,-0.0,0.0,0,0,0,0,160,4.1,10,5,9999,99999,9,999999999,0.0,999,999,99
3022,1,16,19,0,*?*?*?*?*?*?*?*?*?*?*?*?*?*?*?*?*?*?*?*?*?*?,6.6,4.8,92,100949,0,-0,309,0.0,-0.0,0.0,0,0,0,0,153,3.6,10,5,9999,99999,9,999999999,0.0,999,999,99
3022,1,16,20,0,*?*?*?*?*?*?*?*?*?*?*?*?*?*?*?*?*?*?*?*?*?*?,6.2,4.6,92,100949,0,-0,307,0.0,-0.0,0.0,0,0,0,0,147,4.6,10,5,9999,99999,9,999999999,0.0,999,999,99
3022,1,16,21,0,*?*?*?*?*?*?*?*?*?*?*?*?*?*?*?*?*?*?*?*?*?*?,5.7,4.5,95,100949,0,-0,305,0.0,-0.0,0.0,0,0,0,0,140,3.6,10,5,9999,99999,9,999999999,0.0,999,999,99
3022,1,16,22,0,*?*?*?*?*?*?*?*?*?*?*?*?*?*?*?*?*?*?*?*?*?*?,6.1,5.0,95,100949,0,-0,307,0.0,-0.0,0.0,0,0,0,0,133,3.6,10,5,9999,99999,9,999999999,0.0,999,999,99
3022,1,16,23,0,*?*?*?*?*?*?*?*?*?*?*?*?*?*?*?*?*?*?*?*?*?*?,5.6,4.6,97,100949,0,-0,304,0.0,-0.0,0.0,0,0,0,0,127,3.6,10,5,9999,99999,9,999999999,0.0,999,999,99
3022,1,16,24,0,*?*?*?*?*?*?*?*?*?*?*?*?*?*?*?*?*?*?*?*?*?*?,6.4,6.4,100,100949,0,-0,308,0.0,-0.0,0.0,0,0,0,0,110,5.2,10,5,9999,99999,9,999999999,0.0,999,999,99
3022,1,17,1,0,*?*?*?*?*?*?*?*?*?*?*?*?*?*?*?*?*?*?*?*?*?*?,5.4,5.5,100,100869,0,-0,303,0.0,-0.0,0.0,0,0,0,0,122,6.7,10,5,9999,99999,9,999999999,0.0,999,999,99
3022,1,17,2,0,*?*?*?*?*?*?*?*?*?*?*?*?*?*?*?*?*?*?*?*?*?*?,5.7,5.6,100,100869,0,-0,305,0.0,-0.0,0.0,0,0,0,0,123,5.7,10,5,9999,99999,9,999999999,0.0,999,999,99
3022,1,17,3,0,*?*?*?*?*?*?*?*?*?*?*?*?*?*?*?*?*?*?*?*?*?*?,5.6,5.1,97,100869,0,-0,304,0.0,-0.0,0.0,0,0,0,0,125,5.7,10,5,9999,99999,9,999999999,0.0,999,999,99
3022,1,17,4,0,*?*?*?*?*?*?*?*?*?*?*?*?*?*?*?*?*?*?*?*?*?*?,5.2,4.3,94,100869,0,-0,303,0.0,-0.0,0.0,0,0,0,0,127,5.2,10,5,9999,99999,9,999999999,0.0,999,999,99
3022,1,17,5,0,*?*?*?*?*?*?*?*?*?*?*?*?*?*?*?*?*?*?*?*?*?*?,5.1,5.1,100,100869,0,-0,302,0.0,-0.0,0.0,0,0,0,0,128,5.7,10,5,9999,99999,9,999999999,0.0,999,999,99
3022,1,17,6,0,*?*?*?*?*?*?*?*?*?*?*?*?*?*?*?*?*?*?*?*?*?*?,5.1,5.0,99,100869,0,-0,302,0.0,-0.0,0.0,0,0,0,0,130,4.6,10,5,9999,99999,9,999999999,0.0,999,999,99
3022,1,17,7,0,*?*?*?*?*?*?*?*?*?*?*?*?*?*?*?*?*?*?*?*?*?*?,4.6,4.6,100,100869,0,-0,300,0.0,-0.0,0.0,0,0,0,0,127,4.6,10,5,9999,99999,9,999999999,0.0,999,999,99
3022,1,17,8,0,*?*?*?*?*?*?*?*?*?*?*?*?*?*?*?*?*?*?*?*?*?*?,4.1,3.8,97,100869,0,-0,298,0.0,-0.0,0.0,0,0,0,0,123,4.1,10,5,9999,99999,9,999999999,0.0,999,999,99
3022,1,17,9,0,*?*?*?*?*?*?*?*?*?*?*?*?*?*?*?*?*?*?*?*?*?*?,5.4,5.0,97,100869,121,1411,295,21.6,63.4,16.1,2395,2745,2108,265,120,3.6,8,4,9999,99999,9,999999999,0.0,999,999,99
3022,1,17,10,0,*?*?*?*?*?*?*?*?*?*?*?*?*?*?*?*?*?*?*?*?*?*?,6.6,5.1,90,100869,246,1412,296,91.7,187.8,58.9,9745,13038,7088,1093,117,4.1,7,4,9999,99999,9,999999999,0.0,999,999,99
3022,1,17,11,0,*?*?*?*?*?*?*?*?*?*?*?*?*?*?*?*?*?*?*?*?*?*?,7.4,6.6,94,100869,326,1410,300,134.3,207.3,86.4,14214,16710,10179,1663,113,6.2,7,4,9999,99999,9,999999999,0.0,999,999,99
3022,1,17,12,0,*?*?*?*?*?*?*?*?*?*?*?*?*?*?*?*?*?*?*?*?*?*?,9.0,6.6,85,100869,357,1412,307,150.5,212.4,96.7,15920,17842,11341,1886,110,5.7,7,4,9999,99999,9,999999999,0.0,999,999,99
3022,1,17,13,0,*?*?*?*?*?*?*?*?*?*?*?*?*?*?*?*?*?*?*?*?*?*?,8.8,6.4,85,100869,335,1410,306,139.1,208.9,89.4,14717,17058,10522,1728,112,6.2,7,4,9999,99999,9,999999999,0.0,999,999,99
3022,1,17,14,0,*?*?*?*?*?*?*?*?*?*?*?*?*?*?*?*?*?*?*?*?*?*?,9.1,6.1,81,100869,263,1409,311,85.4,115.3,63.9,9355,8749,7445,1367,113,5.2,8,4,9999,99999,9,999999999,0.0,999,999,99
3022,1,17,15,0,*?*?*?*?*?*?*?*?*?*?*?*?*?*?*?*?*?*?*?*?*?*?,8.7,5.5,80,100869,146,1414,314,24.6,31.7,21.3,2784,1807,2602,445,115,3.6,9,5,9999,99999,9,999999999,0.0,999,999,99
3022,1,17,16,0,*?*?*?*?*?*?*?*?*?*?*?*?*?*?*?*?*?*?*?*?*?*?,8.9,5.5,79,100869,0,-0,319,0.0,-0.0,0.0,0,0,0,0,117,4.1,10,5,9999,99999,9,999999999,0.0,999,999,99
3022,1,17,17,0,*?*?*?*?*?*?*?*?*?*?*?*?*?*?*?*?*?*?*?*?*?*?,8.0,5.3,83,100869,0,-0,315,0.0,-0.0,0.0,0,0,0,0,118,4.6,10,5,9999,99999,9,999999999,0.0,999,999,99
3022,1,17,18,0,*?*?*?*?*?*?*?*?*?*?*?*?*?*?*?*?*?*?*?*?*?*?,7.3,5.1,86,100869,0,-0,312,0.0,-0.0,0.0,0,0,0,0,120,4.1,10,5,9999,99999,9,999999999,0.0,999,999,99
3022,1,17,19,0,*?*?*?*?*?*?*?*?*?*?*?*?*?*?*?*?*?*?*?*?*?*?,7.0,5.0,87,100869,0,-0,311,0.0,-0.0,0.0,0,0,0,0,122,3.6,10,5,9999,99999,9,999999999,0.0,999,999,99
3022,1,17,20,0,*?*?*?*?*?*?*?*?*?*?*?*?*?*?*?*?*?*?*?*?*?*?,6.4,4.8,90,100869,0,-0,308,0.0,-0.0,0.0,0,0,0,0,123,4.6,10,5,9999,99999,9,999999999,0.0,999,999,99
3022,1,17,21,0,*?*?*?*?*?*?*?*?*?*?*?*?*?*?*?*?*?*?*?*?*?*?,6.7,4.3,85,100869,0,-0,309,0.0,-0.0,0.0,0,0,0,0,125,3.6,10,5,9999,99999,9,999999999,0.0,999,999,99
3022,1,17,22,0,*?*?*?*?*?*?*?*?*?*?*?*?*?*?*?*?*?*?*?*?*?*?,6.4,4.1,85,100869,0,-0,308,0.0,-0.0,0.0,0,0,0,0,127,3.6,10,5,9999,99999,9,999999999,0.0,999,999,99
3022,1,17,23,0,*?*?*?*?*?*?*?*?*?*?*?*?*?*?*?*?*?*?*?*?*?*?,6.0,4.6,91,100869,0,-0,306,0.0,-0.0,0.0,0,0,0,0,128,3.6,10,5,9999,99999,9,999999999,0.0,999,999,99
3022,1,17,24,0,*?*?*?*?*?*?*?*?*?*?*?*?*?*?*?*?*?*?*?*?*?*?,5.1,5.1,100,100869,0,-0,302,0.0,-0.0,0.0,0,0,0,0,120,5.2,10,5,9999,99999,9,999999999,0.0,999,999,99
3022,1,18,1,0,*?*?*?*?*?*?*?*?*?*?*?*?*?*?*?*?*?*?*?*?*?*?,5.5,4.3,91,99625.8,0,-0,304,0.0,-0.0,0.0,0,0,0,0,127,6.7,10,5,9999,99999,9,999999999,0.0,999,999,99
3022,1,18,2,0,*?*?*?*?*?*?*?*?*?*?*?*?*?*?*?*?*?*?*?*?*?*?,5.5,4.1,91,99625.8,0,-0,304,0.0,-0.0,0.0,0,0,0,0,123,5.7,10,5,9999,99999,9,999999999,0.0,999,999,99
3022,1,18,3,0,*?*?*?*?*?*?*?*?*?*?*?*?*?*?*?*?*?*?*?*?*?*?,5.6,3.2,85,99625.8,0,-0,305,0.0,-0.0,0.0,0,0,0,0,120,5.7,10,5,9999,99999,9,999999999,0.0,999,999,99
3022,1,18,4,0,*?*?*?*?*?*?*?*?*?*?*?*?*?*?*?*?*?*?*?*?*?*?,5.2,3.6,89,99625.8,0,-0,303,0.0,-0.0,0.0,0,0,0,0,117,5.2,10,5,9999,99999,9,999999999,0.0,999,999,99
3022,1,18,5,0,*?*?*?*?*?*?*?*?*?*?*?*?*?*?*?*?*?*?*?*?*?*?,5.8,4.1,89,99625.8,0,-0,305,0.0,-0.0,0.0,0,0,0,0,113,5.7,10,5,9999,99999,9,999999999,0.0,999,999,99
3022,1,18,6,0,*?*?*?*?*?*?*?*?*?*?*?*?*?*?*?*?*?*?*?*?*?*?,5.1,4.3,94,99625.8,0,-0,302,0.0,-0.0,0.0,0,0,0,0,110,4.6,10,5,9999,99999,9,999999999,0.0,999,999,99
3022,1,18,7,0,*?*?*?*?*?*?*?*?*?*?*?*?*?*?*?*?*?*?*?*?*?*?,4.4,3.4,93,99625.8,0,-0,299,0.0,-0.0,0.0,0,0,0,0,110,4.6,10,5,9999,99999,9,999999999,0.0,999,999,99
3022,1,18,8,0,*?*?*?*?*?*?*?*?*?*?*?*?*?*?*?*?*?*?*?*?*?*?,4.9,3.9,94,99625.8,0,-0,297,0.0,-0.0,0.0,0,0,0,0,110,4.1,9,5,9999,99999,9,999999999,0.0,999,999,99
3022,1,18,9,0,*?*?*?*?*?*?*?*?*?*?*?*?*?*?*?*?*?*?*?*?*?*?,5.3,5.1,98,99625.8,125,1414,303,10.1,0.0,10.1,1227,-0,1227,399,110,3.6,10,5,9999,99999,9,999999999,0.0,999,999,99
3022,1,18,10,0,*?*?*?*?*?*?*?*?*?*?*?*?*?*?*?*?*?*?*?*?*?*?,6.3,5.0,91,99625.8,250,1411,307,34.5,0.0,34.5,4039,0,4046,1346,110,4.1,10,5,9999,99999,9,999999999,0.0,999,999,99
3022,1,18,11,0,*?*?*?*?*?*?*?*?*?*?*?*?*?*?*?*?*?*?*?*?*?*?,7.3,5.5,88,99625.8,331,1412,312,50.2,0.0,50.2,5866,0,5879,1998,110,6.2,10,5,9999,99999,9,999999999,0.0,999,999,99
3022,1,18,12,0,*?*?*?*?*?*?*?*?*?*?*?*?*?*?*?*?*?*?*?*?*?*?,8.5,5.6,82,99625.8,362,1413,317,56.2,0.0,56.2,6568,0,6583,2258,110,5.7,10,5,9999,99999,9,999999999,0.0,999,999,99
3022,1,18,13,0,*?*?*?*?*?*?*?*?*?*?*?*?*?*?*?*?*?*?*?*?*?*?,8.3,5.5,82,99625.8,340,1409,316,52.1,0.0,52.1,6083,0,6096,2077,108,6.2,10,5,9999,99999,9,999999999,0.0,999,999,99
3022,1,18,14,0,*?*?*?*?*?*?*?*?*?*?*?*?*?*?*?*?*?*?*?*?*?*?,8.6,4.8,77,99625.8,269,1414,318,38.1,0.0,38.1,4457,0,4465,1493,107,5.2,10,5,9999,99999,9,999999999,0.0,999,999,99
3022,1,18,15,0,*?*?*?*?*?*?*?*?*?*?*?*?*?*?*?*?*?*?*?*?*?*?,8.5,5.5,82,99625.8,151,1412,317,15.2,0.0,15.2,1818,-0,1819,594,105,3.6,10,5,9999,99999,9,999999999,0.0,999,999,99
3022,1,18,16,0,*?*?*?*?*?*?*?*?*?*?*?*?*?*?*?*?*?*?*?*?*?*?,8.4,5.5,82,99625.8,0,-0,317,0.0,-0.0,0.0,0,0,0,0,103,4.1,10,5,9999,99999,9,999999999,0.0,999,999,99
3022,1,18,17,0,*?*?*?*?*?*?*?*?*?*?*?*?*?*?*?*?*?*?*?*?*?*?,7.8,5.8,87,99625.8,0,-0,314,0.0,-0.0,0.0,0,0,0,0,102,4.6,10,5,9999,99999,9,999999999,0.0,999,999,99
3022,1,18,18,0,*?*?*?*?*?*?*?*?*?*?*?*?*?*?*?*?*?*?*?*?*?*?,7.0,5.6,91,99625.8,0,-0,310,0.0,-0.0,0.0,0,0,0,0,100,4.1,10,5,9999,99999,9,999999999,0.0,999,999,99
3022,1,18,19,0,*?*?*?*?*?*?*?*?*?*?*?*?*?*?*?*?*?*?*?*?*?*?,6.6,5.9,95,99625.8,0,-0,309,0.0,-0.0,0.0,0,0,0,0,102,3.6,10,5,9999,99999,9,999999999,0.0,999,999,99
3022,1,18,20,0,*?*?*?*?*?*?*?*?*?*?*?*?*?*?*?*?*?*?*?*?*?*?,6.7,5.3,91,99625.8,0,-0,309,0.0,-0.0,0.0,0,0,0,0,103,4.6,10,5,9999,99999,9,999999999,0.0,999,999,99
3022,1,18,21,0,*?*?*?*?*?*?*?*?*?*?*?*?*?*?*?*?*?*?*?*?*?*?,6.5,5.6,95,99625.8,0,-0,308,0.0,-0.0,0.0,0,0,0,0,105,3.6,10,5,9999,99999,9,999999999,0.0,999,999,99
3022,1,18,22,0,*?*?*?*?*?*?*?*?*?*?*?*?*?*?*?*?*?*?*?*?*?*?,6.0,5.9,99,99625.8,0,-0,306,0.0,-0.0,0.0,0,0,0,0,107,3.6,10,5,9999,99999,9,999999999,0.0,999,999,99
3022,1,18,23,0,*?*?*?*?*?*?*?*?*?*?*?*?*?*?*?*?*?*?*?*?*?*?,5.7,5.6,100,99625.8,0,-0,305,0.0,-0.0,0.0,0,0,0,0,108,3.6,10,5,9999,99999,9,999999999,0.0,999,999,99
3022,1,18,24,0,*?*?*?*?*?*?*?*?*?*?*?*?*?*?*?*?*?*?*?*?*?*?,5.7,4.5,91,99625.8,0,-0,305,0.0,-0.0,0.0,0,0,0,0,130,5.2,10,5,9999,99999,9,999999999,0.0,999,999,99
3022,1,19,1,0,*?*?*?*?*?*?*?*?*?*?*?*?*?*?*?*?*?*?*?*?*?*?,5.2,5.3,100,100020,0,-0,303,0.0,-0.0,0.0,0,0,0,0,110,6.7,10,5,9999,99999,9,999999999,0.0,999,999,99
3022,1,19,2,0,*?*?*?*?*?*?*?*?*?*?*?*?*?*?*?*?*?*?*?*?*?*?,5.2,5.3,100,100020,0,-0,303,0.0,-0.0,0.0,0,0,0,0,110,5.7,10,5,9999,99999,9,999999999,0.0,999,999,99
3022,1,19,3,0,*?*?*?*?*?*?*?*?*?*?*?*?*?*?*?*?*?*?*?*?*?*?,4.6,4.5,100,100020,0,-0,300,0.0,-0.0,0.0,0,0,0,0,110,5.7,10,5,9999,99999,9,999999999,0.0,999,999,99
3022,1,19,4,0,*?*?*?*?*?*?*?*?*?*?*?*?*?*?*?*?*?*?*?*?*?*?,4.1,3.4,96,100020,0,-0,298,0.0,-0.0,0.0,0,0,0,0,110,5.2,10,5,9999,99999,9,999999999,0.0,999,999,99
3022,1,19,5,0,*?*?*?*?*?*?*?*?*?*?*?*?*?*?*?*?*?*?*?*?*?*?,4.5,3.8,96,100020,0,-0,300,0.0,-0.0,0.0,0,0,0,0,110,5.7,10,5,9999,99999,9,999999999,0.0,999,999,99
3022,1,19,6,0,*?*?*?*?*?*?*?*?*?*?*?*?*?*?*?*?*?*?*?*?*?*?,4.9,3.6,93,100020,0,-0,302,0.0,-0.0,0.0,0,0,0,0,110,4.6,10,5,9999,99999,9,999999999,0.0,999,999,99
3022,1,19,7,0,*?*?*?*?*?*?*?*?*?*?*?*?*?*?*?*?*?*?*?*?*?*?,4.6,2.9,89,100020,0,-0,300,0.0,-0.0,0.0,0,0,0,0,108,4.6,10,5,9999,99999,9,999999999,0.0,999,999,99
3022,1,19,8,0,*?*?*?*?*?*?*?*?*?*?*?*?*?*?*?*?*?*?*?*?*?*?,5.0,2.1,82,100020,0,-0,297,0.0,-0.0,0.0,0,0,0,0,107,4.1,9,5,9999,99999,9,999999999,0.0,999,999,99
3022,1,19,9,0,*?*?*?*?*?*?*?*?*?*?*?*?*?*?*?*?*?*?*?*?*?*?,5.1,2.1,82,100020,129,1415,303,10.8,0.0,10.8,1315,-0,1315,428,105,3.6,10,5,9999,99999,9,999999999,0.0,999,999,99
3022,1,19,10,0,*?*?*?*?*?*?*?*?*?*?*?*?*?*?*?*?*?*?*?*?*?*?,5.7,2.5,81,100020,254,1410,305,35.3,0.0,35.3,4135,0,4142,1380,103,4.1,10,5,9999,99999,9,999999999,0.0,999,999,99
3022,1,19,11,0,*?*?*?*?*?*?*?*?*?*?*?*?*?*?*?*?*?*?*?*?*?*?,7.1,3.4,78,100020,335,1409,311,51.1,0.0,51.1,5970,0,5983,2036,102,6.2,10,5,9999,99999,9,999999999,0.0,999,999,99
3022,1,19,12,0,*?*?*?*?*?*?*?*?*?*?*?*?*?*?*?*?*?*?*?*?*?*?,7.5,2.9,73,100020,367,1413,313,57.2,0.0,57.2,6681,0,6696,2300,100,5.7,10,5,9999,99999,9,999999999,0.0,999,999,99
3022,1,19,13,0,*?*?*?*?*?*?*?*?*?*?*?*?*?*?*?*?*?*?*?*?*?*?,7.8,2.7,71,100020,346,1413,310,92.3,50.1,80.0,10126,4299,9057,2117,93,6.2,9,5,9999,99999,9,999999999,0.0,999,999,99
3022,1,19,14,0,*?*?*?*?*?*?*?*?*?*?*?*?*?*?*?*?*?*?*?*?*?*?,7.9,4.6,80,100020,274,1412,315,39.1,0.0,39.1,4577,0,4586,1535,87,5.2,10,5,9999,99999,9,999999999,0.0,999,999,99
3022,1,19,15,0,*?*?*?*?*?*?*?*?*?*?*?*?*?*?*?*?*?*?*?*?*?*?,7.5,4.1,80,100020,156,1408,308,28.2,33.9,24.5,3179,2003,2967,511,80,3.6,9,5,9999,99999,9,999999999,0.0,999,999,99
3022,1,19,16,0,*?*?*?*?*?*?*?*?*?*?*?*?*?*?*?*?*?*?*?*?*?*?,7.7,4.3,79,100020,1,1361,314,0.0,0.0,0.0,0,0,0,0,73,4.1,10,5,9999,99999,9,999999999,0.0,999,999,99
3022,1,19,17,0,*?*?*?*?*?*?*?*?*?*?*?*?*?*?*?*?*?*?*?*?*?*?,6.9,5.1,89,100020,0,-0,310,0.0,-0.0,0.0,0,0,0,0,67,4.6,10,5,9999,99999,9,999999999,0.0,999,999,99
3022,1,19,18,0,*?*?*?*?*?*?*?*?*?*?*?*?*?*?*?*?*?*?*?*?*?*?,6.6,5.1,92,100020,0,-0,309,0.0,-0.0,0.0,0,0,0,0,60,4.1,10,5,9999,99999,9,999999999,0.0,999,999,99
3022,1,19,19,0,*?*?*?*?*?*?*?*?*?*?*?*?*?*?*?*?*?*?*?*?*?*?,6.3,4.6,90,100020,0,-0,308,0.0,-0.0,0.0,0,0,0,0,67,3.6,10,5,9999,99999,9,999999999,0.0,999,999,99
3022,1,19,20,0,*?*?*?*?*?*?*?*?*?*?*?*?*?*?*?*?*?*?*?*?*?*?,5.8,3.9,88,100020,0,-0,305,0.0,-0.0,0.0,0,0,0,0,73,4.6,10,5,9999,99999,9,999999999,0.0,999,999,99
3022,1,19,21,0,*?*?*?*?*?*?*?*?*?*?*?*?*?*?*?*?*?*?*?*?*?*?,6.3,4.8,91,100020,0,-0,307,0.0,-0.0,0.0,0,0,0,0,80,3.6,10,5,9999,99999,9,999999999,0.0,999,999,99
3022,1,19,22,0,*?*?*?*?*?*?*?*?*?*?*?*?*?*?*?*?*?*?*?*?*?*?,6.1,4.5,89,100020,0,-0,307,0.0,-0.0,0.0,0,0,0,0,87,3.6,10,5,9999,99999,9,999999999,0.0,999,999,99
3022,1,19,23,0,*?*?*?*?*?*?*?*?*?*?*?*?*?*?*?*?*?*?*?*?*?*?,6.5,4.8,89,100020,0,-0,308,0.0,-0.0,0.0,0,0,0,0,93,3.6,10,5,9999,99999,9,999999999,0.0,999,999,99
3022,1,19,24,0,*?*?*?*?*?*?*?*?*?*?*?*?*?*?*?*?*?*?*?*?*?*?,5.4,5.3,100,100020,0,-0,303,0.0,-0.0,0.0,0,0,0,0,110,5.2,10,5,9999,99999,9,999999999,0.0,999,999,99
3022,1,20,1,0,*?*?*?*?*?*?*?*?*?*?*?*?*?*?*?*?*?*?*?*?*?*?,7.8,4.6,80,100004,0,-0,314,0.0,-0.0,0.0,0,0,0,0,97,6.7,10,5,9999,99999,9,999999999,0.0,999,999,99
3022,1,20,2,0,*?*?*?*?*?*?*?*?*?*?*?*?*?*?*?*?*?*?*?*?*?*?,8.6,4.6,76,100004,0,-0,318,0.0,-0.0,0.0,0,0,0,0,93,5.7,10,5,9999,99999,9,999999999,0.0,999,999,99
3022,1,20,3,0,*?*?*?*?*?*?*?*?*?*?*?*?*?*?*?*?*?*?*?*?*?*?,8.3,5.5,82,100004,0,-0,316,0.0,-0.0,0.0,0,0,0,0,90,5.7,10,5,9999,99999,9,999999999,0.0,999,999,99
3022,1,20,4,0,*?*?*?*?*?*?*?*?*?*?*?*?*?*?*?*?*?*?*?*?*?*?,7.7,5.9,88,100004,0,-0,314,0.0,-0.0,0.0,0,0,0,0,87,5.2,10,5,9999,99999,9,999999999,0.0,999,999,99
3022,1,20,5,0,*?*?*?*?*?*?*?*?*?*?*?*?*?*?*?*?*?*?*?*?*?*?,6.9,5.5,91,100004,0,-0,310,0.0,-0.0,0.0,0,0,0,0,83,5.7,10,5,9999,99999,9,999999999,0.0,999,999,99
3022,1,20,6,0,*?*?*?*?*?*?*?*?*?*?*?*?*?*?*?*?*?*?*?*?*?*?,7.4,6.1,92,100004,0,-0,312,0.0,-0.0,0.0,0,0,0,0,80,4.6,10,5,9999,99999,9,999999999,0.0,999,999,99
3022,1,20,7,0,*?*?*?*?*?*?*?*?*?*?*?*?*?*?*?*?*?*?*?*?*?*?,7.7,5.9,89,100004,0,-0,314,0.0,-0.0,0.0,0,0,0,0,82,4.6,10,5,9999,99999,9,999999999,0.0,999,999,99
3022,1,20,8,0,*?*?*?*?*?*?*?*?*?*?*?*?*?*?*?*?*?*?*?*?*?*?,7.7,6.4,91,100004,0,-0,313,0.0,-0.0,0.0,0,0,0,0,83,4.1,10,5,9999,99999,9,999999999,0.0,999,999,99
3022,1,20,9,0,*?*?*?*?*?*?*?*?*?*?*?*?*?*?*?*?*?*?*?*?*?*?,7.9,6.7,92,100004,133,1415,314,11.6,0.0,11.6,1406,-0,1407,458,85,3.6,10,5,9999,99999,9,999999999,0.0,999,999,99
3022,1,20,10,0,*?*?*?*?*?*?*?*?*?*?*?*?*?*?*?*?*?*?*?*?*?*?,9.4,6.7,84,100004,259,1413,321,36.2,0.0,36.2,4235,0,4243,1415,87,4.1,10,5,9999,99999,9,999999999,0.0,999,999,99
3022,1,20,11,0,*?*?*?*?*?*?*?*?*?*?*?*?*?*?*?*?*?*?*?*?*?*?,10.9,6.1,72,100004,340,1410,328,52.1,0.0,52.1,6079,0,6093,2076,88,6.2,10,5,9999,99999,9,999999999,0.0,999,999,99
3022,1,20,12,0,*?*?*?*?*?*?*?*?*?*?*?*?*?*?*?*?*?*?*?*?*?*?,11.8,6.4,70,100004,372,1412,332,58.2,0.0,58.2,6797,0,6812,2343,90,5.7,10,5,9999,99999,9,999999999,0.0,999,999,99
3022,1,20,13,0,*?*?*?*?*?*?*?*?*?*?*?*?*?*?*?*?*?*?*?*?*?*?,11.8,7.3,74,100004,351,1411,332,54.2,0.0,54.2,6323,0,6337,2166,90,6.2,10,5,9999,99999,9,999999999,0.0,999,999,99
3022,1,20,14,0,*?*?*?*?*?*?*?*?*?*?*?*?*?*?*?*?*?*?*?*?*?*?,11.6,7.9,78,100004,279,1409,331,40.2,0.0,40.2,4700,0,4709,1578,90,5.2,10,5,9999,99999,9,999999999,0.0,999,999,99
3022,1,20,15,0,*?*?*?*?*?*?*?*?*?*?*?*?*?*?*?*?*?*?*?*?*?*?,11.9,7.9,76,100004,162,1412,332,17.3,0.0,17.3,2063,-0,2064,675,90,3.6,10,5,9999,99999,9,999999999,0.0,999,999,99
3022,1,20,16,0,*?*?*?*?*?*?*?*?*?*?*?*?*?*?*?*?*?*?*?*?*?*?,11.8,8.4,80,100004,7,1518,332,0.0,0.0,0.0,0,0,0,0,90,4.1,10,5,9999,99999,9,999999999,0.0,999,999,99
3022,1,20,17,0,*?*?*?*?*?*?*?*?*?*?*?*?*?*?*?*?*?*?*?*?*?*?,11.1,7.9,80,100004,0,-0,329,0.0,-0.0,0.0,0,0,0,0,90,4.6,10,5,9999,99999,9,999999999,0.0,999,999,99
3022,1,20,18,0,*?*?*?*?*?*?*?*?*?*?*?*?*?*?*?*?*?*?*?*?*?*?,9.7,7.6,87,100004,0,-0,322,0.0,-0.0,0.0,0,0,0,0,90,4.1,10,5,9999,99999,9,999999999,0.0,999,999,99
3022,1,20,19,0,*?*?*?*?*?*?*?*?*?*?*?*?*?*?*?*?*?*?*?*?*?*?,9.7,7.6,87,100004,0,-0,322,0.0,-0.0,0.0,0,0,0,0,88,3.6,10,5,9999,99999,9,999999999,0.0,999,999,99
3022,1,20,20,0,*?*?*?*?*?*?*?*?*?*?*?*?*?*?*?*?*?*?*?*?*?*?,9.8,7.3,85,100004,0,-0,323,0.0,-0.0,0.0,0,0,0,0,87,4.6,10,5,9999,99999,9,999999999,0.0,999,999,99
3022,1,20,21,0,*?*?*?*?*?*?*?*?*?*?*?*?*?*?*?*?*?*?*?*?*?*?,9.3,7.0,85,100004,0,-0,321,0.0,-0.0,0.0,0,0,0,0,85,3.6,10,5,9999,99999,9,999999999,0.0,999,999,99
3022,1,20,22,0,*?*?*?*?*?*?*?*?*?*?*?*?*?*?*?*?*?*?*?*?*?*?,9.3,6.6,83,100004,0,-0,321,0.0,-0.0,0.0,0,0,0,0,83,3.6,10,5,9999,99999,9,999999999,0.2,999,999,99
3022,1,20,23,0,*?*?*?*?*?*?*?*?*?*?*?*?*?*?*?*?*?*?*?*?*?*?,9.8,7.4,85,100004,0,-0,323,0.0,-0.0,0.0,0,0,0,0,82,3.6,10,5,9999,99999,9,999999999,0.1,999,999,99
3022,1,20,24,0,*?*?*?*?*?*?*?*?*?*?*?*?*?*?*?*?*?*?*?*?*?*?,6.9,4.6,86,100004,0,-0,310,0.0,-0.0,0.0,0,0,0,0,100,5.2,10,5,9999,99999,9,999999999,0.0,999,999,99
3022,1,21,1,0,*?*?*?*?*?*?*?*?*?*?*?*?*?*?*?*?*?*?*?*?*?*?,11.5,7.7,77,99553.3,0,-0,330,0.0,-0.0,0.0,0,0,0,0,80,10.3,10,5,9999,99999,9,999999999,0.4,999,999,99
3022,1,21,2,0,*?*?*?*?*?*?*?*?*?*?*?*?*?*?*?*?*?*?*?*?*?*?,12.2,7.9,74,99553.3,0,-0,334,0.0,-0.0,0.0,0,0,0,0,80,10.3,10,5,9999,99999,9,999999999,0.9,999,999,99
3022,1,21,3,0,*?*?*?*?*?*?*?*?*?*?*?*?*?*?*?*?*?*?*?*?*?*?,12.4,7.0,69,99553.3,0,-0,335,0.0,-0.0,0.0,0,0,0,0,80,9.3,10,5,9999,99999,9,999999999,2.1,999,999,99
3022,1,21,4,0,*?*?*?*?*?*?*?*?*?*?*?*?*?*?*?*?*?*?*?*?*?*?,12.1,7.4,72,99553.3,0,-0,333,0.0,-0.0,0.0,0,0,0,0,80,9.3,10,5,9999,99999,9,999999999,4.1,999,999,99
3022,1,21,5,0,*?*?*?*?*?*?*?*?*?*?*?*?*?*?*?*?*?*?*?*?*?*?,11.3,6.9,73,99553.3,0,-0,330,0.0,-0.0,0.0,0,0,0,0,80,8.2,10,5,9999,99999,9,999999999,0.1,999,999,99
3022,1,21,6,0,*?*?*?*?*?*?*?*?*?*?*?*?*?*?*?*?*?*?*?*?*?*?,10.3,6.1,74,99553.3,0,-0,325,0.0,-0.0,0.0,0,0,0,0,80,8.8,10,5,9999,99999,9,999999999,0.1,999,999,99
3022,1,21,7,0,*?*?*?*?*?*?*?*?*?*?*?*?*?*?*?*?*?*?*?*?*?*?,11.3,6.6,72,99553.3,0,-0,330,0.0,-0.0,0.0,0,0,0,0,75,8.2,10,5,9999,99999,9,999999999,0.2,999,999,99
3022,1,21,8,0,*?*?*?*?*?*?*?*?*?*?*?*?*?*?*?*?*?*?*?*?*?*?,12.0,6.7,69,99553.3,0,-0,329,0.0,-0.0,0.0,0,0,0,0,70,9.8,9,5,9999,99999,9,999999999,0.0,999,999,99
3022,1,21,9,0,*?*?*?*?*?*?*?*?*?*?*?*?*?*?*?*?*?*?*?*?*?*?,12.6,6.7,66,99553.3,137,1413,332,21.6,29.7,18.8,2458,1636,2301,390,65,9.8,9,5,9999,99999,9,999999999,0.1,999,999,99
3022,1,21,10,0,*?*?*?*?*?*?*?*?*?*?*?*?*?*?*?*?*?*?*?*?*?*?,13.6,6.9,63,99553.3,263,1410,336,64.4,45.9,55.9,7121,3490,6583,1195,60,10.3,9,5,9999,99999,9,999999999,0.3,999,999,99
3022,1,21,11,0,*?*?*?*?*?*?*?*?*?*?*?*?*?*?*?*?*?*?*?*?*?*?,15.6,6.9,56,99553.3,345,1410,346,92.1,50.1,79.9,10110,4297,9043,2112,55,10.3,9,5,9999,99999,9,999999999,0.0,999,999,99
3022,1,21,12,0,*?*?*?*?*?*?*?*?*?*?*?*?*?*?*?*?*?*?*?*?*?*?,17.4,8.4,55,99553.3,377,1411,354,102.9,51.2,89.2,11290,4500,10090,2385,50,11.3,9,5,9999,99999,9,999999999,0.0,999,999,99
3022,1,21,13,0,*?*?*?*?*?*?*?*?*?*?*?*?*?*?*?*?*?*?*?*?*?*?,17.5,10.2,62,99553.3,356,1410,359,55.2,0.0,55.2,6447,0,6461,2212,53,11.3,10,5,9999,99999,9,999999999,0.0,999,999,99
3022,1,21,14,0,*?*?*?*?*?*?*?*?*?*?*?*?*?*?*?*?*?*?*?*?*?*?,17.4,10.3,62,99553.3,285,1411,358,41.3,0.0,41.3,4826,0,4835,1623,57,11.8,10,5,9999,99999,9,999999999,0.4,999,999,99
3022,1,21,15,0,*?*?*?*?*?*?*?*?*?*?*?*?*?*?*?*?*?*?*?*?*?*?,17.4,10.3,63,99553.3,167,1407,358,18.4,0.0,18.4,2188,-0,2190,717,60,11.3,10,5,9999,99999,9,999999999,0.5,999,999,99
3022,1,21,16,0,*?*?*?*?*?*?*?*?*?*?*?*?*?*?*?*?*?*?*?*?*?*?,17.4,10.7,64,99553.3,12,1402,358,0.0,0.0,0.0,0,0,0,0,63,11.8,10,5,9999,99999,9,999999999,0.1,999,999,99
3022,1,21,17,0,*?*?*?*?*?*?*?*?*?*?*?*?*?*?*?*?*?*?*?*?*?*?,16.4,10.7,68,99553.3,0,-0,353,0.0,-0.0,0.0,0,0,0,0,67,12.4,10,5,9999,99999,9,999999999,0.1,999,999,99
3022,1,21,18,0,*?*?*?*?*?*?*?*?*?*?*?*?*?*?*?*?*?*?*?*?*?*?,15.1,10.4,73,99553.3,0,-0,347,0.0,-0.0,0.0,0,0,0,0,70,11.3,10,5,9999,99999,9,999999999,0.0,999,999,99
3022,1,21,19,0,*?*?*?*?*?*?*?*?*?*?*?*?*?*?*?*?*?*?*?*?*?*?,14.5,9.9,73,99553.3,0,-0,344,0.0,-0.0,0.0,0,0,0,0,118,11.3,10,5,9999,99999,9,999999999,0.0,999,999,99
3022,1,21,20,0,*?*?*?*?*?*?*?*?*?*?*?*?*?*?*?*?*?*?*?*?*?*?,14.3,8.8,69,99553.3,0,-0,343,0.0,-0.0,0.0,0,0,0,0,167,11.3,10,5,9999,99999,9,999999999,0.0,999,999,99
3022,1,21,21,0,*?*?*?*?*?*?*?*?*?*?*?*?*?*?*?*?*?*?*?*?*?*?,14.0,9.4,74,99553.3,0,-0,342,0.0,-0.0,0.0,0,0,0,0,215,10.8,10,5,9999,99999,9,999999999,0.0,999,999,99
3022,1,21,22,0,*?*?*?*?*?*?*?*?*?*?*?*?*?*?*?*?*?*?*?*?*?*?,13.6,8.5,71,99553.3,0,-0,340,0.0,-0.0,0.0,0,0,0,0,263,10.8,10,5,9999,99999,9,999999999,0.0,999,999,99
3022,1,21,23,0,*?*?*?*?*?*?*?*?*?*?*?*?*?*?*?*?*?*?*?*?*?*?,12.7,8.7,76,99553.3,0,-0,336,0.0,-0.0,0.0,0,0,0,0,312,11.3,10,5,9999,99999,9,999999999,0.0,999,999,99
3022,1,21,24,0,*?*?*?*?*?*?*?*?*?*?*?*?*?*?*?*?*?*?*?*?*?*?,10.3,7.6,82,99553.3,0,-0,325,0.0,-0.0,0.0,0,0,0,0,80,11.3,10,5,9999,99999,9,999999999,0.2,999,999,99
3022,1,22,1,0,*?*?*?*?*?*?*?*?*?*?*?*?*?*?*?*?*?*?*?*?*?*?,10.7,8.7,88,100131,0,-0,327,0.0,-0.0,0.0,0,0,0,0,325,10.3,10,5,9999,99999,9,999999999,0.3,999,999,99
3022,1,22,2,0,*?*?*?*?*?*?*?*?*?*?*?*?*?*?*?*?*?*?*?*?*?*?,9.8,8.5,92,100131,0,-0,322,0.0,-0.0,0.0,0,0,0,0,290,10.3,10,5,9999,99999,9,999999999,0.4,999,999,99
3022,1,22,3,0,*?*?*?*?*?*?*?*?*?*?*?*?*?*?*?*?*?*?*?*?*?*?,10.0,8.7,92,100131,0,-0,323,0.0,-0.0,0.0,0,0,0,0,255,9.3,10,5,9999,99999,9,999999999,0.3,999,999,99
3022,1,22,4,0,*?*?*?*?*?*?*?*?*?*?*?*?*?*?*?*?*?*?*?*?*?*?,10.0,9.3,96,100131,0,-0,323,0.0,-0.0,0.0,0,0,0,0,220,9.3,10,5,9999,99999,9,999999999,0.2,999,999,99
3022,1,22,5,0,*?*?*?*?*?*?*?*?*?*?*?*?*?*?*?*?*?*?*?*?*?*?,9.9,9.1,95,100131,0,-0,323,0.0,-0.0,0.0,0,0,0,0,185,8.2,10,5,9999,99999,9,999999999,0.7,999,999,99
3022,1,22,6,0,*?*?*?*?*?*?*?*?*?*?*?*?*?*?*?*?*?*?*?*?*?*?,9.7,8.4,92,100131,0,-0,322,0.0,-0.0,0.0,0,0,0,0,150,8.8,10,5,9999,99999,9,999999999,0.0,999,999,99
3022,1,22,7,0,*?*?*?*?*?*?*?*?*?*?*?*?*?*?*?*?*?*?*?*?*?*?,9.8,7.3,84,100131,0,-0,323,0.0,-0.0,0.0,0,0,0,0,142,8.2,10,5,9999,99999,9,999999999,0.0,999,999,99
3022,1,22,8,0,*?*?*?*?*?*?*?*?*?*?*?*?*?*?*?*?*?*?*?*?*?*?,9.9,7.0,83,100131,0,-0,323,0.0,-0.0,0.0,0,0,0,0,133,9.8,10,5,9999,99999,9,999999999,0.4,999,999,99
3022,1,22,9,0,*?*?*?*?*?*?*?*?*?*?*?*?*?*?*?*?*?*?*?*?*?*?,9.9,7.7,87,100131,141,1409,323,13.3,0.0,13.3,1599,-0,1600,522,125,9.8,10,5,9999,99999,9,999999999,0.0,999,999,99
3022,1,22,10,0,*?*?*?*?*?*?*?*?*?*?*?*?*?*?*?*?*?*?*?*?*?*?,10.3,8.1,86,100131,268,1411,325,38.0,0.0,38.0,4445,0,4453,1488,117,10.3,10,5,9999,99999,9,999999999,0.1,999,999,99
3022,1,22,11,0,*?*?*?*?*?*?*?*?*?*?*?*?*?*?*?*?*?*?*?*?*?*?,10.5,7.9,84,100131,350,1410,326,54.0,0.0,54.0,6307,0,6321,2160,108,10.3,10,5,9999,99999,9,999999999,0.1,999,999,99
3022,1,22,12,0,*?*?*?*?*?*?*?*?*?*?*?*?*?*?*?*?*?*?*?*?*?*?,11.4,8.1,81,100131,382,1410,330,60.3,0.0,60.3,7038,0,7055,2434,100,11.3,10,5,9999,99999,9,999999999,0.0,999,999,99
3022,1,22,13,0,*?*?*?*?*?*?*?*?*?*?*?*?*?*?*?*?*?*?*?*?*?*?,11.5,9.7,89,100131,362,1411,330,56.3,0.0,56.3,6574,0,6589,2260,98,11.3,10,5,9999,99999,9,999999999,0.1,999,999,99
3022,1,22,14,0,*?*?*?*?*?*?*?*?*?*?*?*?*?*?*?*?*?*?*?*?*?*?,11.4,9.1,86,100131,290,1408,330,42.4,0.0,42.4,4954,0,4964,1669,97,11.8,10,5,9999,99999,9,999999999,0.3,999,999,99
3022,1,22,15,0,*?*?*?*?*?*?*?*?*?*?*?*?*?*?*?*?*?*?*?*?*?*?,10.9,9.3,90,100131,173,1409,327,19.5,0.0,19.5,2317,-0,2319,760,95,11.3,10,5,9999,99999,9,999999999,0.1,999,999,99
3022,1,22,16,0,*?*?*?*?*?*?*?*?*?*?*?*?*?*?*?*?*?*?*?*?*?*?,11.1,9.8,92,100131,18,1431,328,0.0,0.0,0.0,0,0,0,0,93,11.8,10,5,9999,99999,9,999999999,0.1,999,999,99
3022,1,22,17,0,*?*?*?*?*?*?*?*?*?*?*?*?*?*?*?*?*?*?*?*?*?*?,11.0,9.1,89,100131,0,-0,328,0.0,-0.0,0.0,0,0,0,0,92,12.4,10,5,9999,99999,9,999999999,0.0,999,999,99
3022,1,22,18,0,*?*?*?*?*?*?*?*?*?*?*?*?*?*?*?*?*?*?*?*?*?*?,10.9,8.0,83,100131,0,-0,328,0.0,-0.0,0.0,0,0,0,0,90,11.3,10,5,9999,99999,9,999999999,0.2,999,999,99
3022,1,22,19,0,*?*?*?*?*?*?*?*?*?*?*?*?*?*?*?*?*?*?*?*?*?*?,10.8,8.5,87,100131,0,-0,327,0.0,-0.0,0.0,0,0,0,0,87,11.3,10,5,9999,99999,9,999999999,3.4,999,999,99
3022,1,22,20,0,*?*?*?*?*?*?*?*?*?*?*?*?*?*?*?*?*?*?*?*?*?*?,10.6,8.8,89,100131,0,-0,326,0.0,-0.0,0.0,0,0,0,0,83,11.3,10,5,9999,99999,9,999999999,8.5,999,999,99
3022,1,22,21,0,*?*?*?*?*?*?*?*?*?*?*?*?*?*?*?*?*?*?*?*?*?*?,10.6,8.7,88,100131,0,-0,326,0.0,-0.0,0.0,0,0,0,0,80,10.8,10,5,9999,99999,9,999999999,5.6,999,999,99
3022,1,22,22,0,*?*?*?*?*?*?*?*?*?*?*?*?*?*?*?*?*?*?*?*?*?*?,10.6,8.4,86,100131,0,-0,326,0.0,-0.0,0.0,0,0,0,0,77,10.8,10,5,9999,99999,9,999999999,2.9,999,999,99
3022,1,22,23,0,*?*?*?*?*?*?*?*?*?*?*?*?*?*?*?*?*?*?*?*?*?*?,10.9,9.1,89,100131,0,-0,327,0.0,-0.0,0.0,0,0,0,0,73,11.3,10,5,9999,99999,9,999999999,0.5,999,999,99
3022,1,22,24,0,*?*?*?*?*?*?*?*?*?*?*?*?*?*?*?*?*?*?*?*?*?*?,11.8,8.7,82,100131,0,-0,332,0.0,-0.0,0.0,0,0,0,0,360,11.3,10,5,9999,99999,9,999999999,0.8,999,999,99
3022,1,23,1,0,*?*?*?*?*?*?*?*?*?*?*?*?*?*?*?*?*?*?*?*?*?*?,11.7,8.4,81,100905,0,-0,331,0.0,-0.0,0.0,0,0,0,0,73,10.3,10,5,9999,99999,9,999999999,1.2,999,999,99
3022,1,23,2,0,*?*?*?*?*?*?*?*?*?*?*?*?*?*?*?*?*?*?*?*?*?*?,11.9,8.1,78,100905,0,-0,332,0.0,-0.0,0.0,0,0,0,0,77,10.3,10,5,9999,99999,9,999999999,1.2,999,999,99
3022,1,23,3,0,*?*?*?*?*?*?*?*?*?*?*?*?*?*?*?*?*?*?*?*?*?*?,11.5,7.6,77,100905,0,-0,330,0.0,-0.0,0.0,0,0,0,0,80,9.3,10,5,9999,99999,9,999999999,0.2,999,999,99
3022,1,23,4,0,*?*?*?*?*?*?*?*?*?*?*?*?*?*?*?*?*?*?*?*?*?*?,11.7,7.9,78,100905,0,-0,331,0.0,-0.0,0.0,0,0,0,0,83,9.3,10,5,9999,99999,9,999999999,1.2,999,999,99
3022,1,23,5,0,*?*?*?*?*?*?*?*?*?*?*?*?*?*?*?*?*?*?*?*?*?*?,11.2,8.0,81,100905,0,-0,329,0.0,-0.0,0.0,0,0,0,0,87,8.2,10,5,9999,99999,9,999999999,1.0,999,999,99
3022,1,23,6,0,*?*?*?*?*?*?*?*?*?*?*?*?*?*?*?*?*?*?*?*?*?*?,10.7,8.0,84,100905,0,-0,327,0.0,-0.0,0.0,0,0,0,0,90,8.8,10,5,9999,99999,9,999999999,2.1,999,999,99
3022,1,23,7,0,*?*?*?*?*?*?*?*?*?*?*?*?*?*?*?*?*?*?*?*?*?*?,11.1,7.6,79,100905,0,-0,329,0.0,-0.0,0.0,0,0,0,0,95,8.2,10,5,9999,99999,9,999999999,0.5,999,999,99
3022,1,23,8,0,*?*?*?*?*?*?*?*?*?*?*?*?*?*?*?*?*?*?*?*?*?*?,11.5,8.3,81,100905,0,-0,330,0.0,-0.0,0.0,0,0,0,0,100,9.8,10,5,9999,99999,9,999999999,1.0,999,999,99
3022,1,23,9,0,*?*?*?*?*?*?*?*?*?*?*?*?*?*?*?*?*?*?*?*?*?*?,11.7,8.0,79,100905,146,1413,331,14.2,0.0,14.2,1701,-0,1702,556,105,9.8,10,5,9999,99999,9,999999999,0.4,999,999,99
3022,1,23,10,0,*?*?*?*?*?*?*?*?*?*?*?*?*?*?*?*?*?*?*?*?*?*?,12.8,8.5,76,100905,273,1411,336,39.0,0.0,39.0,4548,0,4557,1527,110,10.3,10,5,9999,99999,9,999999999,4.2,999,999,99
3022,1,23,11,0,*?*?*?*?*?*?*?*?*?*?*?*?*?*?*?*?*?*?*?*?*?*?,13.6,9.6,77,100905,355,1409,340,55.0,0.0,55.0,6419,0,6434,2204,115,10.3,10,5,9999,99999,9,999999999,2.8,999,999,99
3022,1,23,12,0,*?*?*?*?*?*?*?*?*?*?*?*?*?*?*?*?*?*?*?*?*?*?,14.7,9.9,74,100905,387,1408,345,61.3,0.0,61.3,7160,0,7177,2481,120,11.3,10,5,9999,99999,9,999999999,1.3,999,999,99
3022,1,23,13,0,*?*?*?*?*?*?*?*?*?*?*?*?*?*?*?*?*?*?*?*?*?*?,14.7,10.2,75,100905,367,1409,345,57.4,0.0,57.4,6703,0,6719,2308,115,11.3,10,5,9999,99999,9,999999999,0.1,999,999,99
3022,1,23,14,0,*?*?*?*?*?*?*?*?*?*?*?*?*?*?*?*?*?*?*?*?*?*?,14.8,9.9,73,100905,296,1409,346,43.6,0.0,43.6,5087,0,5097,1716,110,11.8,10,5,9999,99999,9,999999999,0.0,999,999,99
3022,1,23,15,0,*?*?*?*?*?*?*?*?*?*?*?*?*?*?*?*?*?*?*?*?*?*?,14.7,9.7,72,100905,179,1410,345,20.7,0.0,20.7,2448,-0,2450,804,105,11.3,10,5,9999,99999,9,999999999,0.0,999,999,99
3022,1,23,16,0,*?*?*?*?*?*?*?*?*?*?*?*?*?*?*?*?*?*?*?*?*?*?,14.5,9.2,71,100905,23,1380,344,0.0,0.0,0.0,0,0,0,0,100,11.8,10,5,9999,99999,9,999999999,0.0,999,999,99
3022,1,23,17,0,*?*?*?*?*?*?*?*?*?*?*?*?*?*?*?*?*?*?*?*?*?*?,14.3,10.5,78,100905,0,-0,343,0.0,-0.0,0.0,0,0,0,0,95,12.4,10,5,9999,99999,9,999999999,0.7,999,999,99
3022,1,23,18,0,*?*?*?*?*?*?*?*?*?*?*?*?*?*?*?*?*?*?*?*?*?*?,13.2,10.7,85,100905,0,-0,338,0.0,-0.0,0.0,0,0,0,0,90,11.3,10,5,9999,99999,9,999999999,0.0,999,999,99
3022,1,23,19,0,*?*?*?*?*?*?*?*?*?*?*?*?*?*?*?*?*?*?*?*?*?*?,13.0,10.3,84,100905,0,-0,337,0.0,-0.0,0.0,0,0,0,0,93,11.3,10,5,9999,99999,9,999999999,0.0,999,999,99
3022,1,23,20,0,*?*?*?*?*?*?*?*?*?*?*?*?*?*?*?*?*?*?*?*?*?*?,12.6,9.8,83,100905,0,-0,335,0.0,-0.0,0.0,0,0,0,0,97,11.3,10,5,9999,99999,9,999999999,0.0,999,999,99
3022,1,23,21,0,*?*?*?*?*?*?*?*?*?*?*?*?*?*?*?*?*?*?*?*?*?*?,12.9,10.1,84,100905,0,-0,337,0.0,-0.0,0.0,0,0,0,0,100,10.8,10,5,9999,99999,9,999999999,0.0,999,999,99
3022,1,23,22,0,*?*?*?*?*?*?*?*?*?*?*?*?*?*?*?*?*?*?*?*?*?*?,12.8,10.8,88,100905,0,-0,336,0.0,-0.0,0.0,0,0,0,0,103,10.8,10,5,9999,99999,9,999999999,0.0,999,999,99
3022,1,23,23,0,*?*?*?*?*?*?*?*?*?*?*?*?*?*?*?*?*?*?*?*?*?*?,11.7,10.5,93,100905,0,-0,331,0.0,-0.0,0.0,0,0,0,0,107,11.3,10,5,9999,99999,9,999999999,0.0,999,999,99
3022,1,23,24,0,*?*?*?*?*?*?*?*?*?*?*?*?*?*?*?*?*?*?*?*?*?*?,11.1,8.8,86,100905,0,-0,328,0.0,-0.0,0.0,0,0,0,0,70,11.3,10,5,9999,99999,9,999999999,0.6,999,999,99
3022,1,24,1,0,*?*?*?*?*?*?*?*?*?*?*?*?*?*?*?*?*?*?*?*?*?*?,9.5,9.6,100,101443,0,-0,321,0.0,-0.0,0.0,0,0,0,0,107,8.2,10,5,9999,99999,9,999999999,0.0,999,999,99
3022,1,24,2,0,*?*?*?*?*?*?*?*?*?*?*?*?*?*?*?*?*?*?*?*?*?*?,8.7,8.7,100,101443,0,-0,317,0.0,-0.0,0.0,0,0,0,0,103,8.2,10,5,9999,99999,9,999999999,1.1,999,999,99
3022,1,24,3,0,*?*?*?*?*?*?*?*?*?*?*?*?*?*?*?*?*?*?*?*?*?*?,8.6,8.5,100,101443,0,-0,317,0.0,-0.0,0.0,0,0,0,0,100,7.7,10,5,9999,99999,9,999999999,3.7,999,999,99
3022,1,24,4,0,*?*?*?*?*?*?*?*?*?*?*?*?*?*?*?*?*?*?*?*?*?*?,7.7,7.7,100,101443,0,-0,313,0.0,-0.0,0.0,0,0,0,0,97,6.7,10,5,9999,99999,9,999999999,1.0,999,999,99
3022,1,24,5,0,*?*?*?*?*?*?*?*?*?*?*?*?*?*?*?*?*?*?*?*?*?*?,6.8,6.7,100,101443,0,-0,309,0.0,-0.0,0.0,0,0,0,0,93,7.2,10,5,9999,99999,9,999999999,0.0,999,999,99
3022,1,24,6,0,*?*?*?*?*?*?*?*?*?*?*?*?*?*?*?*?*?*?*?*?*?*?,7.6,7.6,100,101443,0,-0,313,0.0,-0.0,0.0,0,0,0,0,90,6.2,10,5,9999,99999,9,999999999,0.0,999,999,99
3022,1,24,7,0,*?*?*?*?*?*?*?*?*?*?*?*?*?*?*?*?*?*?*?*?*?*?,8.4,8.1,100,101443,0,-0,316,0.0,-0.0,0.0,0,0,0,0,97,6.2,10,5,9999,99999,9,999999999,0.1,999,999,99
3022,1,24,8,0,*?*?*?*?*?*?*?*?*?*?*?*?*?*?*?*?*?*?*?*?*?*?,8.1,7.3,97,101443,0,-0,315,0.0,-0.0,0.0,0,0,0,0,103,8.2,10,5,9999,99999,9,999999999,0.1,999,999,99
3022,1,24,9,0,*?*?*?*?*?*?*?*?*?*?*?*?*?*?*?*?*?*?*?*?*?*?,8.2,5.9,88,101443,150,1407,312,26.2,32.7,22.7,2961,1896,2766,474,110,7.7,9,5,9999,99999,9,999999999,0.0,999,999,99
3022,1,24,10,0,*?*?*?*?*?*?*?*?*?*?*?*?*?*?*?*?*?*?*?*?*?*?,10.0,6.9,83,101443,278,1411,320,69.4,46.9,60.2,7662,3653,7071,1292,117,9.3,9,5,9999,99999,9,999999999,0.0,999,999,99
3022,1,24,11,0,*?*?*?*?*?*?*?*?*?*?*?*?*?*?*?*?*?*?*?*?*?*?,12.2,8.3,79,101443,361,1412,334,56.1,0.0,56.1,6550,0,6565,2251,123,12.9,10,5,9999,99999,9,999999999,0.0,999,999,99
3022,1,24,12,0,*?*?*?*?*?*?*?*?*?*?*?*?*?*?*?*?*?*?*?*?*?*?,13.6,9.1,76,101443,393,1410,340,62.4,0.0,62.4,7293,0,7311,2531,130,10.3,10,5,9999,99999,9,999999999,0.0,999,999,99
3022,1,24,13,0,*?*?*?*?*?*?*?*?*?*?*?*?*?*?*?*?*?*?*?*?*?*?,13.5,8.7,74,101443,373,1409,340,58.6,0.0,58.6,6837,0,6853,2358,133,13.9,10,5,9999,99999,9,999999999,0.0,999,999,99
3022,1,24,14,0,*?*?*?*?*?*?*?*?*?*?*?*?*?*?*?*?*?*?*?*?*?*?,13.5,9.1,76,101443,302,1409,340,44.7,0.0,44.7,5221,0,5232,1764,137,8.8,10,5,9999,99999,9,999999999,0.0,999,999,99
3022,1,24,15,0,*?*?*?*?*?*?*?*?*?*?*?*?*?*?*?*?*?*?*?*?*?*?,13.8,9.7,78,101443,185,1411,341,21.8,0.0,21.8,2581,-0,2584,849,140,8.8,10,5,9999,99999,9,999999999,0.0,999,999,99
3022,1,24,16,0,*?*?*?*?*?*?*?*?*?*?*?*?*?*?*?*?*?*?*?*?*?*?,13.8,9.3,76,101443,29,1394,341,0.0,0.0,0.0,0,0,0,0,143,9.3,10,5,9999,99999,9,999999999,0.0,999,999,99
3022,1,24,17,0,*?*?*?*?*?*?*?*?*?*?*?*?*?*?*?*?*?*?*?*?*?*?,12.5,9.1,81,101443,0,-0,335,0.0,-0.0,0.0,0,0,0,0,147,9.8,10,5,9999,99999,9,999999999,0.0,999,999,99
3022,1,24,18,0,*?*?*?*?*?*?*?*?*?*?*?*?*?*?*?*?*?*?*?*?*?*?,11.0,10.2,98,101443,0,-0,328,0.0,-0.0,0.0,0,0,0,0,150,10.8,10,5,9999,99999,9,999999999,0.0,999,999,99
3022,1,24,19,0,*?*?*?*?*?*?*?*?*?*?*?*?*?*?*?*?*?*?*?*?*?*?,10.6,10.2,100,101443,0,-0,326,0.0,-0.0,0.0,0,0,0,0,152,10.8,10,5,9999,99999,9,999999999,0.0,999,999,99
3022,1,24,20,0,*?*?*?*?*?*?*?*?*?*?*?*?*?*?*?*?*?*?*?*?*?*?,10.5,9.9,99,101443,0,-0,325,0.0,-0.0,0.0,0,0,0,0,153,10.8,10,5,9999,99999,9,999999999,0.0,999,999,99
3022,1,24,21,0,*?*?*?*?*?*?*?*?*?*?*?*?*?*?*?*?*?*?*?*?*?*?,9.9,9.8,100,101443,0,-0,323,0.0,-0.0,0.0,0,0,0,0,155,9.8,10,5,9999,99999,9,999999999,0.0,999,999,99
3022,1,24,22,0,*?*?*?*?*?*?*?*?*?*?*?*?*?*?*?*?*?*?*?*?*?*?,9.5,9.4,100,101443,0,-0,321,0.0,-0.0,0.0,0,0,0,0,157,9.8,10,5,9999,99999,9,999999999,0.0,999,999,99
3022,1,24,23,0,*?*?*?*?*?*?*?*?*?*?*?*?*?*?*?*?*?*?*?*?*?*?,8.9,8.9,100,101443,0,-0,318,0.0,-0.0,0.0,0,0,0,0,158,9.3,10,5,9999,99999,9,999999999,0.0,999,999,99
3022,1,24,24,0,*?*?*?*?*?*?*?*?*?*?*?*?*?*?*?*?*?*?*?*?*?*?,10.6,10.3,100,101443,0,-0,326,0.0,-0.0,0.0,0,0,0,0,110,7.2,10,5,9999,99999,9,999999999,0.0,999,999,99
3022,1,25,1,0,*?*?*?*?*?*?*?*?*?*?*?*?*?*?*?*?*?*?*?*?*?*?,7.7,7.0,94,100208,0,-0,313,0.0,-0.0,0.0,0,0,0,0,160,7.7,10,5,9999,99999,9,999999999,0.0,999,999,99
3022,1,25,2,0,*?*?*?*?*?*?*?*?*?*?*?*?*?*?*?*?*?*?*?*?*?*?,7.3,5.9,91,100208,0,-0,312,0.0,-0.0,0.0,0,0,0,0,160,6.7,10,5,9999,99999,9,999999999,0.0,999,999,99
3022,1,25,3,0,*?*?*?*?*?*?*?*?*?*?*?*?*?*?*?*?*?*?*?*?*?*?,6.8,5.0,88,100208,0,-0,310,0.0,-0.0,0.0,0,0,0,0,160,7.2,10,5,9999,99999,9,999999999,0.0,999,999,99
3022,1,25,4,0,*?*?*?*?*?*?*?*?*?*?*?*?*?*?*?*?*?*?*?*?*?*?,7.3,5.5,87,100208,0,-0,312,0.0,-0.0,0.0,0,0,0,0,160,6.7,10,5,9999,99999,9,999999999,0.0,999,999,99
3022,1,25,5,0,*?*?*?*?*?*?*?*?*?*?*?*?*?*?*?*?*?*?*?*?*?*?,7.0,5.5,89,100208,0,-0,310,0.0,-0.0,0.0,0,0,0,0,160,7.7,10,5,9999,99999,9,999999999,0.0,999,999,99
3022,1,25,6,0,*?*?*?*?*?*?*?*?*?*?*?*?*?*?*?*?*?*?*?*?*?*?,7.3,4.8,84,100208,0,-0,312,0.0,-0.0,0.0,0,0,0,0,160,7.7,10,5,9999,99999,9,999999999,0.0,999,999,99
3022,1,25,7,0,*?*?*?*?*?*?*?*?*?*?*?*?*?*?*?*?*?*?*?*?*?*?,6.5,5.3,92,100208,0,-0,308,0.0,-0.0,0.0,0,0,0,0,160,6.2,10,5,9999,99999,9,999999999,0.0,999,999,99
3022,1,25,8,0,*?*?*?*?*?*?*?*?*?*?*?*?*?*?*?*?*?*?*?*?*?*?,5.6,4.6,92,100208,0,-0,304,0.0,-0.0,0.0,0,0,0,0,160,7.7,10,5,9999,99999,9,999999999,0.0,999,999,99
3022,1,25,9,0,*?*?*?*?*?*?*?*?*?*?*?*?*?*?*?*?*?*?*?*?*?*?,6.9,5.1,87,100208,155,1408,310,16.1,0.0,16.1,1915,-0,1916,626,160,6.7,10,5,9999,99999,9,999999999,0.0,999,999,99
3022,1,25,10,0,*?*?*?*?*?*?*?*?*?*?*?*?*?*?*?*?*?*?*?*?*?*?,8.2,5.5,82,100208,283,1410,316,41.0,0.0,41.0,4787,0,4796,1609,160,8.2,10,5,9999,99999,9,999999999,0.0,999,999,99
3022,1,25,11,0,*?*?*?*?*?*?*?*?*?*?*?*?*?*?*?*?*?*?*?*?*?*?,9.8,6.4,79,100208,366,1410,323,57.2,0.0,57.2,6675,0,6691,2297,160,7.7,10,5,9999,99999,9,999999999,0.0,999,999,99
3022,1,25,12,0,*?*?*?*?*?*?*?*?*?*?*?*?*?*?*?*?*?*?*?*?*?*?,11.2,5.6,68,100208,399,1410,329,63.6,0.0,63.6,7426,0,7444,2581,160,9.8,10,5,9999,99999,9,999999999,0.0,999,999,99
3022,1,25,13,0,*?*?*?*?*?*?*?*?*?*?*?*?*?*?*?*?*?*?*?*?*?*?,11.3,6.2,71,100208,379,1409,330,59.7,0.0,59.7,6973,0,6990,2409,162,8.2,10,5,9999,99999,9,999999999,0.0,999,999,99
3022,1,25,14,0,*?*?*?*?*?*?*?*?*?*?*?*?*?*?*?*?*?*?*?*?*?*?,11.7,6.7,71,100208,308,1409,332,45.9,0.0,45.9,5358,0,5369,1813,163,9.8,10,5,9999,99999,9,999999999,0.0,999,999,99
3022,1,25,15,0,*?*?*?*?*?*?*?*?*?*?*?*?*?*?*?*?*?*?*?*?*?*?,11.6,7.0,73,100208,191,1411,331,23.0,0.0,23.0,2717,-0,2720,894,165,8.8,10,5,9999,99999,9,999999999,0.0,999,999,99
3022,1,25,16,0,*?*?*?*?*?*?*?*?*?*?*?*?*?*?*?*?*?*?*?*?*?*?,11.6,7.4,75,100208,35,1399,331,0.0,0.0,0.0,0,0,0,0,167,6.7,10,5,9999,99999,9,999999999,0.0,999,999,99
3022,1,25,17,0,*?*?*?*?*?*?*?*?*?*?*?*?*?*?*?*?*?*?*?*?*?*?,10.6,7.3,79,100208,0,-0,326,0.0,-0.0,0.0,0,0,0,0,168,5.7,10,5,9999,99999,9,999999999,0.0,999,999,99
3022,1,25,18,0,*?*?*?*?*?*?*?*?*?*?*?*?*?*?*?*?*?*?*?*?*?*?,8.9,6.1,82,100208,0,-0,319,0.0,-0.0,0.0,0,0,0,0,170,5.2,10,5,9999,99999,9,999999999,0.0,999,999,99
3022,1,25,19,0,*?*?*?*?*?*?*?*?*?*?*?*?*?*?*?*?*?*?*?*?*?*?,9.3,5.5,77,100208,0,-0,321,0.0,-0.0,0.0,0,0,0,0,192,4.6,10,5,9999,99999,9,999999999,0.0,999,999,99
3022,1,25,20,0,*?*?*?*?*?*?*?*?*?*?*?*?*?*?*?*?*?*?*?*?*?*?,8.6,5.1,78,100208,0,-0,318,0.0,-0.0,0.0,0,0,0,0,213,3.6,10,5,9999,99999,9,999999999,0.0,999,999,99
3022,1,25,21,0,*?*?*?*?*?*?*?*?*?*?*?*?*?*?*?*?*?*?*?*?*?*?,8.4,5.1,79,100208,0,-0,317,0.0,-0.0,0.0,0,0,0,0,235,3.1,10,5,9999,99999,9,999999999,0.0,999,999,99
3022,1,25,22,0,*?*?*?*?*?*?*?*?*?*?*?*?*?*?*?*?*?*?*?*?*?*?,7.8,5.0,81,100208,0,-0,314,0.0,-0.0,0.0,0,0,0,0,257,7.2,10,5,9999,99999,9,999999999,0.0,999,999,99
3022,1,25,23,0,*?*?*?*?*?*?*?*?*?*?*?*?*?*?*?*?*?*?*?*?*?*?,8.7,4.5,74,100208,0,-0,318,0.0,-0.0,0.0,0,0,0,0,278,5.2,10,5,9999,99999,9,999999999,0.0,999,999,99
3022,1,25,24,0,*?*?*?*?*?*?*?*?*?*?*?*?*?*?*?*?*?*?*?*?*?*?,8.3,8.0,96,100208,0,-0,316,0.0,-0.0,0.0,0,0,0,0,160,6.7,10,5,9999,99999,9,999999999,0.0,999,999,99
3022,1,26,1,0,*?*?*?*?*?*?*?*?*?*?*?*?*?*?*?*?*?*?*?*?*?*?,9.7,6.9,83,99639.2,0,-0,322,0.0,-0.0,0.0,0,0,0,0,290,5.2,10,5,9999,99999,9,999999999,0.0,999,999,99
3022,1,26,2,0,*?*?*?*?*?*?*?*?*?*?*?*?*?*?*?*?*?*?*?*?*?*?,9.7,7.7,88,99639.2,0,-0,322,0.0,-0.0,0.0,0,0,0,0,280,4.6,10,5,9999,99999,9,999999999,0.0,999,999,99
3022,1,26,3,0,*?*?*?*?*?*?*?*?*?*?*?*?*?*?*?*?*?*?*?*?*?*?,10.8,7.3,79,99639.2,0,-0,327,0.0,-0.0,0.0,0,0,0,0,270,4.6,10,5,9999,99999,9,999999999,0.0,999,999,99
3022,1,26,4,0,*?*?*?*?*?*?*?*?*?*?*?*?*?*?*?*?*?*?*?*?*?*?,10.0,7.6,85,99639.2,0,-0,324,0.0,-0.0,0.0,0,0,0,0,260,3.1,10,5,9999,99999,9,999999999,0.0,999,999,99
3022,1,26,5,0,*?*?*?*?*?*?*?*?*?*?*?*?*?*?*?*?*?*?*?*?*?*?,9.9,6.9,81,99639.2,0,-0,323,0.0,-0.0,0.0,0,0,0,0,250,4.1,10,5,9999,99999,9,999999999,0.0,999,999,99
3022,1,26,6,0,*?*?*?*?*?*?*?*?*?*?*?*?*?*?*?*?*?*?*?*?*?*?,10.2,7.6,84,99639.2,0,-0,324,0.0,-0.0,0.0,0,0,0,0,240,3.6,10,5,9999,99999,9,999999999,0.0,999,999,99
3022,1,26,7,0,*?*?*?*?*?*?*?*?*?*?*?*?*?*?*?*?*?*?*?*?*?*?,10.0,7.7,85,99639.2,0,-0,324,0.0,-0.0,0.0,0,0,0,0,227,5.7,10,5,9999,99999,9,999999999,0.0,999,999,99
3022,1,26,8,0,*?*?*?*?*?*?*?*?*?*?*?*?*?*?*?*?*?*?*?*?*?*?,9.8,8.1,89,99639.2,0,-0,308,0.0,-0.0,0.0,0,0,0,0,213,5.2,6,3,9999,99999,9,999999999,0.0,999,999,99
3022,1,26,9,0,*?*?*?*?*?*?*?*?*?*?*?*?*?*?*?*?*?*?*?*?*?*?,9.6,7.7,88,99639.2,160,1408,302,54.8,253.0,26.0,5660,15224,4074,477,200,5.2,5,3,9999,99999,9,999999999,0.0,999,999,99
3022,1,26,10,0,*?*?*?*?*?*?*?*?*?*?*?*?*?*?*?*?*?*?*?*?*?*?,10.2,6.7,79,99639.2,288,1408,304,135.1,346.9,64.2,14167,26238,8487,1161,187,5.2,5,3,9999,99999,9,999999999,0.0,999,999,99
3022,1,26,11,0,*?*?*?*?*?*?*?*?*?*?*?*?*?*?*?*?*?*?*?*?*?*?,10.8,7.1,78,99639.2,372,1411,311,175.8,298.8,97.1,18673,25572,11412,1884,173,5.2,6,3,9999,99999,9,999999999,0.0,999,999,99
3022,1,26,12,0,*?*?*?*?*?*?*?*?*?*?*?*?*?*?*?*?*?*?*?*?*?*?,10.9,6.7,76,99639.2,405,1411,311,195.3,304.7,107.8,20741,27010,12606,2118,160,3.6,6,3,9999,99999,9,999999999,0.0,999,999,99
3022,1,26,13,0,*?*?*?*?*?*?*?*?*?*?*?*?*?*?*?*?*?*?*?*?*?*?,11.0,6.7,75,99639.2,385,1409,324,105.8,51.5,91.7,11611,4551,10373,2459,162,4.6,9,5,9999,99999,9,999999999,0.0,999,999,99
3022,1,26,14,0,*?*?*?*?*?*?*?*?*?*?*?*?*?*?*?*?*?*?*?*?*?*?,10.5,5.8,73,99639.2,314,1408,322,81.8,48.8,70.9,8975,4074,8035,1857,163,3.1,9,5,9999,99999,9,999999999,0.0,999,999,99
3022,1,26,15,0,*?*?*?*?*?*?*?*?*?*?*?*?*?*?*?*?*?*?*?*?*?*?,10.4,5.8,73,99639.2,197,1410,321,42.1,40.0,36.5,4685,2659,4354,768,165,5.7,9,5,9999,99999,9,999999999,0.0,999,999,99
3022,1,26,16,0,*?*?*?*?*?*?*?*?*?*?*?*?*?*?*?*?*?*?*?*?*?*?,10.6,6.1,74,99639.2,41,1400,327,0.0,0.0,0.0,0,0,0,0,167,4.6,10,5,9999,99999,9,999999999,0.0,999,999,99
3022,1,26,17,0,*?*?*?*?*?*?*?*?*?*?*?*?*?*?*?*?*?*?*?*?*?*?,10.7,5.9,72,99639.2,0,-0,327,0.0,-0.0,0.0,0,0,0,0,168,5.7,10,5,9999,99999,9,999999999,0.0,999,999,99
3022,1,26,18,0,*?*?*?*?*?*?*?*?*?*?*?*?*?*?*?*?*?*?*?*?*?*?,10.5,5.3,70,99639.2,0,-0,326,0.0,-0.0,0.0,0,0,0,0,170,5.7,10,5,9999,99999,9,999999999,0.0,999,999,99
3022,1,26,19,0,*?*?*?*?*?*?*?*?*?*?*?*?*?*?*?*?*?*?*?*?*?*?,10.3,5.9,74,99639.2,0,-0,325,0.0,-0.0,0.0,0,0,0,0,172,5.7,10,5,9999,99999,9,999999999,0.0,999,999,99
3022,1,26,20,0,*?*?*?*?*?*?*?*?*?*?*?*?*?*?*?*?*?*?*?*?*?*?,10.0,6.2,77,99639.2,0,-0,324,0.0,-0.0,0.0,0,0,0,0,173,4.1,10,5,9999,99999,9,999999999,0.0,999,999,99
3022,1,26,21,0,*?*?*?*?*?*?*?*?*?*?*?*?*?*?*?*?*?*?*?*?*?*?,10.4,6.9,79,99639.2,0,-0,326,0.0,-0.0,0.0,0,0,0,0,175,3.6,10,5,9999,99999,9,999999999,0.0,999,999,99
3022,1,26,22,0,*?*?*?*?*?*?*?*?*?*?*?*?*?*?*?*?*?*?*?*?*?*?,9.9,6.2,78,99639.2,0,-0,323,0.0,-0.0,0.0,0,0,0,0,177,4.6,10,5,9999,99999,9,999999999,0.0,999,999,99
3022,1,26,23,0,*?*?*?*?*?*?*?*?*?*?*?*?*?*?*?*?*?*?*?*?*?*?,9.9,7.0,83,99639.2,0,-0,323,0.0,-0.0,0.0,0,0,0,0,178,3.6,10,5,9999,99999,9,999999999,0.0,999,999,99
3022,1,26,24,0,*?*?*?*?*?*?*?*?*?*?*?*?*?*?*?*?*?*?*?*?*?*?,9.6,5.8,77,99639.2,0,-0,322,0.0,-0.0,0.0,0,0,0,0,300,4.6,10,5,9999,99999,9,999999999,0.0,999,999,99
3022,1,27,1,0,*?*?*?*?*?*?*?*?*?*?*?*?*?*?*?*?*?*?*?*?*?*?,9.0,7.4,89,98429.2,0,-0,319,0.0,-0.0,0.0,0,0,0,0,188,2.1,10,5,9999,99999,9,999999999,0.0,999,999,99
3022,1,27,2,0,*?*?*?*?*?*?*?*?*?*?*?*?*?*?*?*?*?*?*?*?*?*?,8.6,7.6,93,98429.2,0,-0,317,0.0,-0.0,0.0,0,0,0,0,197,2.1,10,5,9999,99999,9,999999999,0.0,999,999,99
3022,1,27,3,0,*?*?*?*?*?*?*?*?*?*?*?*?*?*?*?*?*?*?*?*?*?*?,8.7,7.1,89,98429.2,0,-0,318,0.0,-0.0,0.0,0,0,0,0,205,1.0,10,5,9999,99999,9,999999999,0.0,999,999,99
3022,1,27,4,0,*?*?*?*?*?*?*?*?*?*?*?*?*?*?*?*?*?*?*?*?*?*?,9.1,7.4,89,98429.2,0,-0,320,0.0,-0.0,0.0,0,0,0,0,213,1.5,10,5,9999,99999,9,999999999,0.0,999,999,99
3022,1,27,5,0,*?*?*?*?*?*?*?*?*?*?*?*?*?*?*?*?*?*?*?*?*?*?,8.6,7.3,91,98429.2,0,-0,317,0.0,-0.0,0.0,0,0,0,0,222,0.5,10,5,9999,99999,9,999999999,0.0,999,999,99
3022,1,27,6,0,*?*?*?*?*?*?*?*?*?*?*?*?*?*?*?*?*?*?*?*?*?*?,8.8,8.1,95,98429.2,0,-0,318,0.0,-0.0,0.0,0,0,0,0,230,1.5,10,5,9999,99999,9,999999999,0.0,999,999,99
3022,1,27,7,0,*?*?*?*?*?*?*?*?*?*?*?*?*?*?*?*?*?*?*?*?*?*?,8.5,7.9,96,98429.2,0,-0,317,0.0,-0.0,0.0,0,0,0,0,227,3.1,10,5,9999,99999,9,999999999,0.0,999,999,99
3022,1,27,8,0,*?*?*?*?*?*?*?*?*?*?*?*?*?*?*?*?*?*?*?*?*?*?,8.4,8.4,100,98429.2,1,1581,313,0.0,0.0,0.0,0,0,0,0,223,2.1,9,5,9999,99999,9,999999999,0.0,999,999,99
3022,1,27,9,0,*?*?*?*?*?*?*?*?*?*?*?*?*?*?*?*?*?*?*?*?*?*?,8.3,8.3,99,98429.2,165,1407,316,18.0,0.0,18.0,2143,-0,2145,702,220,2.1,10,5,9999,99999,9,999999999,0.0,999,999,99
3022,1,27,10,0,*?*?*?*?*?*?*?*?*?*?*?*?*?*?*?*?*?*?*?*?*?*?,8.9,7.4,91,98429.2,294,1411,319,43.1,0.0,43.1,5033,0,5042,1697,217,3.1,10,5,9999,99999,9,999999999,0.0,999,999,99
3022,1,27,11,0,*?*?*?*?*?*?*?*?*?*?*?*?*?*?*?*?*?*?*?*?*?*?,9.4,7.6,89,98429.2,377,1408,321,59.4,0.0,59.4,6936,0,6952,2395,213,3.6,10,5,9999,99999,9,999999999,0.0,999,999,99
3022,1,27,12,0,*?*?*?*?*?*?*?*?*?*?*?*?*?*?*?*?*?*?*?*?*?*?,9.7,6.6,81,98429.2,410,1407,322,65.9,0.0,65.9,7698,0,7718,2685,210,3.6,10,5,9999,99999,9,999999999,0.0,999,999,99
3022,1,27,13,0,*?*?*?*?*?*?*?*?*?*?*?*?*?*?*?*?*?*?*?*?*?*?,10.0,6.7,80,98429.2,391,1409,320,107.9,51.7,93.5,11841,4586,10577,2513,210,3.1,9,5,9999,99999,9,999999999,0.0,999,999,99
3022,1,27,14,0,*?*?*?*?*?*?*?*?*?*?*?*?*?*?*?*?*?*?*?*?*?*?,9.7,7.0,83,98429.2,320,1407,318,83.9,49.1,72.7,9207,4122,8241,1908,210,3.6,9,5,9999,99999,9,999999999,0.0,999,999,99
3022,1,27,15,0,*?*?*?*?*?*?*?*?*?*?*?*?*?*?*?*?*?*?*?*?*?*?,9.7,7.7,87,98429.2,203,1408,322,25.4,0.0,25.4,2993,0,2997,987,210,3.1,10,5,9999,99999,9,999999999,0.0,999,999,99
3022,1,27,16,0,*?*?*?*?*?*?*?*?*?*?*?*?*?*?*?*?*?*?*?*?*?*?,10.1,7.3,83,98429.2,47,1398,324,0.0,0.0,0.0,0,0,0,0,210,3.1,10,5,9999,99999,9,999999999,0.0,999,999,99
3022,1,27,17,0,*?*?*?*?*?*?*?*?*?*?*?*?*?*?*?*?*?*?*?*?*?*?,10.0,7.4,84,98429.2,0,-0,324,0.0,-0.0,0.0,0,0,0,0,210,3.1,10,5,9999,99999,9,999999999,0.0,999,999,99
3022,1,27,18,0,*?*?*?*?*?*?*?*?*?*?*?*?*?*?*?*?*?*?*?*?*?*?,9.7,7.3,85,98429.2,0,-0,322,0.0,-0.0,0.0,0,0,0,0,210,2.1,10,5,9999,99999,9,999999999,0.0,999,999,99
3022,1,27,19,0,*?*?*?*?*?*?*?*?*?*?*?*?*?*?*?*?*?*?*?*?*?*?,9.4,7.0,85,98429.2,0,-0,321,0.0,-0.0,0.0,0,0,0,0,210,2.1,10,5,9999,99999,9,999999999,0.0,999,999,99
3022,1,27,20,0,*?*?*?*?*?*?*?*?*?*?*?*?*?*?*?*?*?*?*?*?*?*?,9.5,7.1,85,98429.2,0,-0,321,0.0,-0.0,0.0,0,0,0,0,210,2.6,10,5,9999,99999,9,999999999,0.0,999,999,99
3022,1,27,21,0,*?*?*?*?*?*?*?*?*?*?*?*?*?*?*?*?*?*?*?*?*?*?,9.0,8.1,94,98429.2,0,-0,319,0.0,-0.0,0.0,0,0,0,0,210,1.5,10,5,9999,99999,9,999999999,0.0,999,999,99
3022,1,27,22,0,*?*?*?*?*?*?*?*?*?*?*?*?*?*?*?*?*?*?*?*?*?*?,9.0,7.9,92,98429.2,0,-0,319,0.0,-0.0,0.0,0,0,0,0,210,2.6,10,5,9999,99999,9,999999999,0.0,999,999,99
3022,1,27,23,0,*?*?*?*?*?*?*?*?*?*?*?*?*?*?*?*?*?*?*?*?*?*?,8.7,7.9,95,98429.2,0,-0,318,0.0,-0.0,0.0,0,0,0,0,210,2.6,10,5,9999,99999,9,999999999,0.0,999,999,99
3022,1,27,24,0,*?*?*?*?*?*?*?*?*?*?*?*?*?*?*?*?*?*?*?*?*?*?,9.8,7.3,84,98429.2,0,-0,323,0.0,-0.0,0.0,0,0,0,0,180,1.5,10,5,9999,99999,9,999999999,0.0,999,999,99
3022,1,28,1,0,*?*?*?*?*?*?*?*?*?*?*?*?*?*?*?*?*?*?*?*?*?*?,7.6,6.4,99,98827.5,0,-0,313,0.0,-0.0,0.0,0,0,0,0,208,1.0,10,5,9999,99999,9,999999999,0.0,999,999,99
3022,1,28,2,0,*?*?*?*?*?*?*?*?*?*?*?*?*?*?*?*?*?*?*?*?*?*?,7.1,5.8,99,98827.5,0,-0,311,0.0,-0.0,0.0,0,0,0,0,207,0.5,10,5,9999,99999,9,999999999,0.0,999,999,99
3022,1,28,3,0,*?*?*?*?*?*?*?*?*?*?*?*?*?*?*?*?*?*?*?*?*?*?,7.1,6.2,100,98827.5,0,-0,311,0.0,-0.0,0.0,0,0,0,0,205,1.0,10,5,9999,99999,9,999999999,0.0,999,999,99
3022,1,28,4,0,*?*?*?*?*?*?*?*?*?*?*?*?*?*?*?*?*?*?*?*?*?*?,7.2,6.4,100,98827.5,0,-0,311,0.0,-0.0,0.0,0,0,0,0,203,0.5,10,5,9999,99999,9,999999999,0.0,999,999,99
3022,1,28,5,0,*?*?*?*?*?*?*?*?*?*?*?*?*?*?*?*?*?*?*?*?*?*?,6.9,7.0,100,98827.5,0,-0,310,0.0,-0.0,0.0,0,0,0,0,202,0.5,10,5,9999,99999,9,999999999,0.0,999,999,99
3022,1,28,6,0,*?*?*?*?*?*?*?*?*?*?*?*?*?*?*?*?*?*?*?*?*?*?,6.9,6.1,100,98827.5,0,-0,310,0.0,-0.0,0.0,0,0,0,0,200,0.5,10,5,9999,99999,9,999999999,0.0,999,999,99
3022,1,28,7,0,*?*?*?*?*?*?*?*?*?*?*?*?*?*?*?*?*?*?*?*?*?*?,6.8,6.4,100,98827.5,0,-0,309,0.0,-0.0,0.0,0,0,0,0,192,0.5,10,5,9999,99999,9,999999999,0.0,999,999,99
3022,1,28,8,0,*?*?*?*?*?*?*?*?*?*?*?*?*?*?*?*?*?*?*?*?*?*?,7.2,7.0,100,98827.5,6,1447,311,0.0,0.0,0.0,0,0,0,0,183,0.5,10,5,9999,99999,9,999999999,0.3,999,999,99
3022,1,28,9,0,*?*?*?*?*?*?*?*?*?*?*?*?*?*?*?*?*?*?*?*?*?*?,7.5,7.6,100,98827.5,170,1404,309,33.1,36.4,28.7,3712,2243,3462,602,175,1.0,9,5,9999,99999,9,999999999,0.4,999,999,99
3022,1,28,10,0,*?*?*?*?*?*?*?*?*?*?*?*?*?*?*?*?*?*?*?*?*?*?,6.9,6.9,100,98827.5,299,1408,306,76.7,48.1,66.5,8422,3955,7543,1735,167,1.0,9,5,9999,99999,9,999999999,0.0,999,999,99
3022,1,28,11,0,*?*?*?*?*?*?*?*?*?*?*?*?*?*?*?*?*?*?*?*?*?*?,7.3,7.3,100,98827.5,383,1408,308,105.2,51.4,91.2,11551,4528,10323,2443,158,0.5,9,5,9999,99999,9,999999999,0.7,999,999,99
3022,1,28,12,0,*?*?*?*?*?*?*?*?*?*?*?*?*?*?*?*?*?*?*?*?*?*?,7.7,7.7,100,98827.5,417,1410,309,116.5,52.4,101.0,12798,4715,11428,2742,150,0.5,9,5,9999,99999,9,999999999,0.5,999,999,99
3022,1,28,13,0,*?*?*?*?*?*?*?*?*?*?*?*?*?*?*?*?*?*?*?*?*?*?,7.8,7.9,100,98827.5,397,1408,314,63.3,0.0,63.3,7394,0,7412,2570,160,1.5,10,5,9999,99999,9,999999999,1.2,999,999,99
3022,1,28,14,0,*?*?*?*?*?*?*?*?*?*?*?*?*?*?*?*?*?*?*?*?*?*?,7.5,7.6,100,98827.5,327,1410,312,49.5,0.0,49.5,5783,0,5795,1968,170,1.0,10,5,9999,99999,9,999999999,0.3,999,999,99
3022,1,28,15,0,*?*?*?*?*?*?*?*?*?*?*?*?*?*?*?*?*?*?*?*?*?*?,7.7,7.7,100,98827.5,209,1406,309,46.3,41.4,40.1,5146,2837,4777,848,180,1.0,9,5,9999,99999,9,999999999,0.0,999,999,99
3022,1,28,16,0,*?*?*?*?*?*?*?*?*?*?*?*?*?*?*?*?*?*?*?*?*?*?,8.0,8.0,100,98827.5,54,1421,314,0.0,0.0,0.0,0,0,0,0,190,1.5,10,5,9999,99999,9,999999999,0.1,999,999,99
3022,1,28,17,0,*?*?*?*?*?*?*?*?*?*?*?*?*?*?*?*?*?*?*?*?*?*?,7.8,7.1,100,98827.5,0,-0,314,0.0,-0.0,0.0,0,0,0,0,200,1.0,10,5,9999,99999,9,999999999,0.6,999,999,99
3022,1,28,18,0,*?*?*?*?*?*?*?*?*?*?*?*?*?*?*?*?*?*?*?*?*?*?,7.2,7.3,100,98827.5,0,-0,311,0.0,-0.0,0.0,0,0,0,0,210,1.0,10,5,9999,99999,9,999999999,0.2,999,999,99
3022,1,28,19,0,*?*?*?*?*?*?*?*?*?*?*?*?*?*?*?*?*?*?*?*?*?*?,7.6,7.6,100,98827.5,0,-0,313,0.0,-0.0,0.0,0,0,0,0,217,1.0,10,5,9999,99999,9,999999999,0.0,999,999,99
3022,1,28,20,0,*?*?*?*?*?*?*?*?*?*?*?*?*?*?*?*?*?*?*?*?*?*?,7.7,7.4,100,98827.5,0,-0,313,0.0,-0.0,0.0,0,0,0,0,223,1.0,10,5,9999,99999,9,999999999,0.0,999,999,99
3022,1,28,21,0,*?*?*?*?*?*?*?*?*?*?*?*?*?*?*?*?*?*?*?*?*?*?,7.5,7.3,100,98827.5,0,-0,312,0.0,-0.0,0.0,0,0,0,0,230,0.5,10,5,9999,99999,9,999999999,0.0,999,999,99
3022,1,28,22,0,*?*?*?*?*?*?*?*?*?*?*?*?*?*?*?*?*?*?*?*?*?*?,7.3,7.3,100,98827.5,0,-0,311,0.0,-0.0,0.0,0,0,0,0,237,0.5,10,5,9999,99999,9,999999999,0.0,999,999,99
3022,1,28,23,0,*?*?*?*?*?*?*?*?*?*?*?*?*?*?*?*?*?*?*?*?*?*?,7.0,7.0,100,98827.5,0,-0,310,0.0,-0.0,0.0,0,0,0,0,243,1.0,10,5,9999,99999,9,999999999,0.0,999,999,99
3022,1,28,24,0,*?*?*?*?*?*?*?*?*?*?*?*?*?*?*?*?*?*?*?*?*?*?,8.3,7.1,100,98827.5,0,-0,316,0.0,-0.0,0.0,0,0,0,0,210,1.0,10,5,9999,99999,9,999999999,0.0,999,999,99
3022,1,29,1,0,*?*?*?*?*?*?*?*?*?*?*?*?*?*?*?*?*?*?*?*?*?*?,5.7,4.5,90,98965,0,-0,305,0.0,-0.0,0.0,0,0,0,0,240,1.0,10,5,9999,99999,9,999999999,0.1,999,999,99
3022,1,29,2,0,*?*?*?*?*?*?*?*?*?*?*?*?*?*?*?*?*?*?*?*?*?*?,5.1,3.2,86,98965,0,-0,303,0.0,-0.0,0.0,0,0,0,0,230,0.5,10,5,9999,99999,9,999999999,0.1,999,999,99
3022,1,29,3,0,*?*?*?*?*?*?*?*?*?*?*?*?*?*?*?*?*?*?*?*?*?*?,4.9,2.9,85,98965,0,-0,302,0.0,-0.0,0.0,0,0,0,0,220,1.0,10,5,9999,99999,9,999999999,0.0,999,999,99
3022,1,29,4,0,*?*?*?*?*?*?*?*?*?*?*?*?*?*?*?*?*?*?*?*?*?*?,4.4,2.7,87,98965,0,-0,300,0.0,-0.0,0.0,0,0,0,0,210,0.5,10,5,9999,99999,9,999999999,0.0,999,999,99
3022,1,29,5,0,*?*?*?*?*?*?*?*?*?*?*?*?*?*?*?*?*?*?*?*?*?*?,4.0,1.9,85,98965,0,-0,298,0.0,-0.0,0.0,0,0,0,0,200,0.5,10,5,9999,99999,9,999999999,0.5,999,999,99
3022,1,29,6,0,*?*?*?*?*?*?*?*?*?*?*?*?*?*?*?*?*?*?*?*?*?*?,4.4,1.5,80,98965,0,-0,300,0.0,-0.0,0.0,0,0,0,0,190,0.5,10,5,9999,99999,9,999999999,0.2,999,999,99
3022,1,29,7,0,*?*?*?*?*?*?*?*?*?*?*?*?*?*?*?*?*?*?*?*?*?*?,4.8,1.5,78,98965,0,-0,301,0.0,-0.0,0.0,0,0,0,0,183,0.5,10,5,9999,99999,9,999999999,3.1,999,999,99
3022,1,29,8,0,*?*?*?*?*?*?*?*?*?*?*?*?*?*?*?*?*?*?*?*?*?*?,4.6,1.3,78,98965,11,1416,301,0.0,0.0,0.0,0,0,0,0,177,0.5,10,5,9999,99999,9,999999999,4.9,999,999,99
3022,1,29,9,0,*?*?*?*?*?*?*?*?*?*?*?*?*?*?*?*?*?*?*?*?*?*?,4.8,0.6,73,98965,176,1409,297,35.0,37.2,30.3,3916,2315,3656,636,170,1.0,9,5,9999,99999,9,999999999,1.3,999,999,99
3022,1,29,10,0,*?*?*?*?*?*?*?*?*?*?*?*?*?*?*?*?*?*?*?*?*?*?,6.0,0.8,68,98965,305,1409,302,78.7,48.4,68.2,8640,3992,7739,1782,163,1.0,9,5,9999,99999,9,999999999,0.6,999,999,99
3022,1,29,11,0,*?*?*?*?*?*?*?*?*?*?*?*?*?*?*?*?*?*?*?*?*?*?,7.2,1.0,65,98965,389,1408,307,107.3,51.6,93.0,11777,4563,10523,2497,157,0.5,9,5,9999,99999,9,999999999,0.7,999,999,99
3022,1,29,12,0,*?*?*?*?*?*?*?*?*?*?*?*?*?*?*?*?*?*?*?*?*?*?,7.9,1.7,64,98965,423,1409,310,118.7,52.6,102.9,13028,4752,11631,2798,150,0.5,9,5,9999,99999,9,999999999,0.2,999,999,99
3022,1,29,13,0,*?*?*?*?*?*?*?*?*?*?*?*?*?*?*?*?*?*?*?*?*?*?,8.4,2.7,66,98965,404,1410,312,112.2,52.1,97.3,12322,4638,11008,2626,163,1.5,9,5,9999,99999,9,999999999,1.0,999,999,99
3022,1,29,14,0,*?*?*?*?*?*?*?*?*?*?*?*?*?*?*?*?*?*?*?*?*?*?,8.1,0.6,58,98965,333,1408,311,88.2,49.6,76.5,9686,4208,8667,2015,177,1.0,9,5,9999,99999,9,999999999,0.5,999,999,99
3022,1,29,15,0,*?*?*?*?*?*?*?*?*?*?*?*?*?*?*?*?*?*?*?*?*?*?,8.2,1.3,61,98965,216,1410,311,48.5,42.1,42.0,5384,2916,4999,889,190,1.0,9,5,9999,99999,9,999999999,0.4,999,999,99
3022,1,29,16,0,*?*?*?*?*?*?*?*?*?*?*?*?*?*?*?*?*?*?*?*?*?*?,7.9,3.2,71,98965,60,1413,315,0.0,0.0,0.0,0,0,0,0,203,1.5,10,5,9999,99999,9,999999999,0.1,999,999,99
3022,1,29,17,0,*?*?*?*?*?*?*?*?*?*?*?*?*?*?*?*?*?*?*?*?*?*?,7.8,4.5,79,98965,0,-0,314,0.0,-0.0,0.0,0,0,0,0,217,1.0,10,5,9999,99999,9,999999999,0.0,999,999,99
3022,1,29,18,0,*?*?*?*?*?*?*?*?*?*?*?*?*?*?*?*?*?*?*?*?*?*?,6.8,5.0,86,98965,0,-0,310,0.0,-0.0,0.0,0,0,0,0,230,1.0,10,5,9999,99999,9,999999999,2.5,999,999,99
3022,1,29,19,0,*?*?*?*?*?*?*?*?*?*?*?*?*?*?*?*?*?*?*?*?*?*?,6.2,4.1,85,98965,0,-0,307,0.0,-0.0,0.0,0,0,0,0,227,1.0,10,5,9999,99999,9,999999999,0.0,999,999,99
3022,1,29,20,0,*?*?*?*?*?*?*?*?*?*?*?*?*?*?*?*?*?*?*?*?*?*?,6.2,4.8,89,98965,0,-0,307,0.0,-0.0,0.0,0,0,0,0,223,1.0,10,5,9999,99999,9,999999999,0.5,999,999,99
3022,1,29,21,0,*?*?*?*?*?*?*?*?*?*?*?*?*?*?*?*?*?*?*?*?*?*?,5.8,3.2,82,98965,0,-0,306,0.0,-0.0,0.0,0,0,0,0,220,0.5,10,5,9999,99999,9,999999999,0.5,999,999,99
3022,1,29,22,0,*?*?*?*?*?*?*?*?*?*?*?*?*?*?*?*?*?*?*?*?*?*?,5.9,3.2,82,98965,0,-0,306,0.0,-0.0,0.0,0,0,0,0,217,0.5,10,5,9999,99999,9,999999999,0.3,999,999,99
3022,1,29,23,0,*?*?*?*?*?*?*?*?*?*?*?*?*?*?*?*?*?*?*?*?*?*?,5.5,2.7,80,98965,0,-0,304,0.0,-0.0,0.0,0,0,0,0,213,1.0,10,5,9999,99999,9,999999999,0.1,999,999,99
3022,1,29,24,0,*?*?*?*?*?*?*?*?*?*?*?*?*?*?*?*?*?*?*?*?*?*?,6.7,5.8,92,98965,0,-0,309,0.0,-0.0,0.0,0,0,0,0,250,1.0,10,5,9999,99999,9,999999999,0.0,999,999,99
3022,1,30,1,0,*?*?*?*?*?*?*?*?*?*?*?*?*?*?*?*?*?*?*?*?*?*?,4.4,2.5,100,99755.4,0,-0,300,0.0,-0.0,0.0,0,0,0,0,212,1.0,10,5,9999,99999,9,999999999,0.6,999,999,99
3022,1,30,2,0,*?*?*?*?*?*?*?*?*?*?*?*?*?*?*?*?*?*?*?*?*?*?,3.7,2.1,100,99755.4,0,-0,297,0.0,-0.0,0.0,0,0,0,0,213,0.5,10,5,9999,99999,9,999999999,0.4,999,999,99
3022,1,30,3,0,*?*?*?*?*?*?*?*?*?*?*?*?*?*?*?*?*?*?*?*?*?*?,3.1,1.3,100,99755.4,0,-0,294,0.0,-0.0,0.0,0,0,0,0,215,1.0,10,5,9999,99999,9,999999999,2.1,999,999,99
3022,1,30,4,0,*?*?*?*?*?*?*?*?*?*?*?*?*?*?*?*?*?*?*?*?*?*?,2.5,1.9,100,99755.4,0,-0,292,0.0,-0.0,0.0,0,0,0,0,217,0.5,10,5,9999,99999,9,999999999,2.5,999,999,99
3022,1,30,5,0,*?*?*?*?*?*?*?*?*?*?*?*?*?*?*?*?*?*?*?*?*?*?,3.1,1.5,100,99755.4,0,-0,294,0.0,-0.0,0.0,0,0,0,0,218,0.5,10,5,9999,99999,9,999999999,0.1,999,999,99
3022,1,30,6,0,*?*?*?*?*?*?*?*?*?*?*?*?*?*?*?*?*?*?*?*?*?*?,3.7,1.5,100,99755.4,0,-0,297,0.0,-0.0,0.0,0,0,0,0,220,0.5,10,5,9999,99999,9,999999999,4.1,999,999,99
3022,1,30,7,0,*?*?*?*?*?*?*?*?*?*?*?*?*?*?*?*?*?*?*?*?*?*?,3.8,2.7,100,99755.4,0,-0,297,0.0,-0.0,0.0,0,0,0,0,220,0.5,10,5,9999,99999,9,999999999,3.6,999,999,99
3022,1,30,8,0,*?*?*?*?*?*?*?*?*?*?*?*?*?*?*?*?*?*?*?*?*?*?,3.7,3.2,100,99755.4,16,1392,283,0.0,0.0,0.0,0,0,0,0,220,0.5,7,4,9999,99999,9,999999999,0.6,999,999,99
3022,1,30,9,0,*?*?*?*?*?*?*?*?*?*?*?*?*?*?*?*?*?*?*?*?*?*?,4.1,3.4,100,99755.4,181,1404,280,64.0,222.6,35.3,6795,13254,4876,623,220,1.0,6,3,9999,99999,9,999999999,0.2,999,999,99
3022,1,30,10,0,*?*?*?*?*?*?*?*?*?*?*?*?*?*?*?*?*?*?*?*?*?*?,5.3,5.0,100,99755.4,311,1409,290,126.4,204.4,81.3,13384,16061,9627,1555,220,1.0,7,4,9999,99999,9,999999999,0.4,999,999,99
3022,1,30,11,0,*?*?*?*?*?*?*?*?*?*?*?*?*?*?*?*?*?*?*?*?*?*?,6.9,6.2,100,99755.4,395,1407,294,189.9,303.2,104.8,20167,26631,12274,2055,220,0.5,6,3,9999,99999,9,999999999,0.0,999,999,99
3022,1,30,12,0,*?*?*?*?*?*?*?*?*?*?*?*?*?*?*?*?*?*?*?*?*?*?,8.2,7.6,100,99755.4,429,1408,300,209.9,308.6,115.8,22301,27891,13527,2300,220,0.5,6,3,9999,99999,9,999999999,0.5,999,999,99
3022,1,30,13,0,*?*?*?*?*?*?*?*?*?*?*?*?*?*?*?*?*?*?*?*?*?*?,8.1,6.6,100,99755.4,410,1408,299,198.7,305.6,109.7,21111,27084,12866,2161,222,1.5,6,3,9999,99999,9,999999999,0.9,999,999,99
3022,1,30,14,0,*?*?*?*?*?*?*?*?*?*?*?*?*?*?*?*?*?*?*?*?*?*?,8.4,7.1,100,99755.4,339,1406,305,141.6,209.7,91.1,14995,17093,10765,1765,223,1.0,7,4,9999,99999,9,999999999,1.2,999,999,99
3022,1,30,15,0,*?*?*?*?*?*?*?*?*?*?*?*?*?*?*?*?*?*?*?*?*?*?,8.2,7.6,100,99755.4,222,1407,304,79.3,179.5,51.0,8455,11754,6180,934,225,1.0,7,4,9999,99999,9,999999999,0.0,999,999,99
3022,1,30,16,0,*?*?*?*?*?*?*?*?*?*?*?*?*?*?*?*?*?*?*?*?*?*?,8.1,7.9,100,99755.4,66,1406,315,0.0,0.0,0.0,0,0,0,0,227,1.5,10,5,9999,99999,9,999999999,0.0,999,999,99
3022,1,30,17,0,*?*?*?*?*?*?*?*?*?*?*?*?*?*?*?*?*?*?*?*?*?*?,7.3,7.3,100,99755.4,0,-0,311,0.0,-0.0,0.0,0,0,0,0,228,1.0,10,5,9999,99999,9,999999999,0.0,999,999,99
3022,1,30,18,0,*?*?*?*?*?*?*?*?*?*?*?*?*?*?*?*?*?*?*?*?*?*?,6.0,5.9,100,99755.4,0,-0,306,0.0,-0.0,0.0,0,0,0,0,230,1.0,10,5,9999,99999,9,999999999,0.1,999,999,99
3022,1,30,19,0,*?*?*?*?*?*?*?*?*?*?*?*?*?*?*?*?*?*?*?*?*?*?,5.8,5.8,100,99755.4,0,-0,305,0.0,-0.0,0.0,0,0,0,0,215,1.0,10,5,9999,99999,9,999999999,0.0,999,999,99
3022,1,30,20,0,*?*?*?*?*?*?*?*?*?*?*?*?*?*?*?*?*?*?*?*?*?*?,5.4,5.3,100,99755.4,0,-0,303,0.0,-0.0,0.0,0,0,0,0,200,1.0,10,5,9999,99999,9,999999999,0.1,999,999,99
3022,1,30,21,0,*?*?*?*?*?*?*?*?*?*?*?*?*?*?*?*?*?*?*?*?*?*?,5.5,5.5,100,99755.4,0,-0,304,0.0,-0.0,0.0,0,0,0,0,185,0.5,10,5,9999,99999,9,999999999,0.1,999,999,99
3022,1,30,22,0,*?*?*?*?*?*?*?*?*?*?*?*?*?*?*?*?*?*?*?*?*?*?,4.8,4.8,100,99755.4,0,-0,301,0.0,-0.0,0.0,0,0,0,0,170,0.5,10,5,9999,99999,9,999999999,0.0,999,999,99
3022,1,30,23,0,*?*?*?*?*?*?*?*?*?*?*?*?*?*?*?*?*?*?*?*?*?*?,4.2,4.3,100,99755.4,0,-0,298,0.0,-0.0,0.0,0,0,0,0,155,1.0,10,5,9999,99999,9,999999999,0.0,999,999,99
3022,1,30,24,0,*?*?*?*?*?*?*?*?*?*?*?*?*?*?*?*?*?*?*?*?*?*?,5.2,2.5,98,99755.4,0,-0,303,0.0,-0.0,0.0,0,0,0,0,210,1.0,10,5,9999,99999,9,999999999,0.5,999,999,99
3022,1,31,1,0,*?*?*?*?*?*?*?*?*?*?*?*?*?*?*?*?*?*?*?*?*?*?,3.0,3.0,100,99984.2,0,-0,294,0.0,-0.0,0.0,0,0,0,0,153,1.0,10,5,9999,99999,9,999999999,0.1,999,999,99
3022,1,31,2,0,*?*?*?*?*?*?*?*?*?*?*?*?*?*?*?*?*?*?*?*?*?*?,2.5,2.5,100,99984.2,0,-0,291,0.0,-0.0,0.0,0,0,0,0,167,0.5,10,5,9999,99999,9,999999999,0.0,999,999,99
3022,1,31,3,0,*?*?*?*?*?*?*?*?*?*?*?*?*?*?*?*?*?*?*?*?*?*?,2.0,1.9,100,99984.2,0,-0,289,0.0,-0.0,0.0,0,0,0,0,180,1.0,10,5,9999,99999,9,999999999,0.0,999,999,99
3022,1,31,4,0,*?*?*?*?*?*?*?*?*?*?*?*?*?*?*?*?*?*?*?*?*?*?,2.4,2.3,100,99984.2,0,-0,291,0.0,-0.0,0.0,0,0,0,0,193,0.5,10,5,9999,99999,9,999999999,1.0,999,999,99
3022,1,31,5,0,*?*?*?*?*?*?*?*?*?*?*?*?*?*?*?*?*?*?*?*?*?*?,2.0,2.1,100,99984.2,0,-0,289,0.0,-0.0,0.0,0,0,0,0,207,0.5,10,5,9999,99999,9,999999999,0.0,999,999,99
3022,1,31,6,0,*?*?*?*?*?*?*?*?*?*?*?*?*?*?*?*?*?*?*?*?*?*?,1.6,1.7,100,99984.2,0,-0,288,0.0,-0.0,0.0,0,0,0,0,220,0.5,10,5,9999,99999,9,999999999,0.0,999,999,99
3022,1,31,7,0,*?*?*?*?*?*?*?*?*?*?*?*?*?*?*?*?*?*?*?*?*?*?,1.2,1.3,100,99984.2,0,-0,286,0.0,-0.0,0.0,0,0,0,0,222,0.5,10,5,9999,99999,9,999999999,0.0,999,999,99
3022,1,31,8,0,*?*?*?*?*?*?*?*?*?*?*?*?*?*?*?*?*?*?*?*?*?*?,1.7,1.7,100,99984.2,22,1435,279,0.0,0.0,0.0,0,0,0,0,223,0.5,8,4,9999,99999,9,999999999,0.0,999,999,99
3022,1,31,9,0,*?*?*?*?*?*?*?*?*?*?*?*?*?*?*?*?*?*?*?*?*?*?,2.3,2.3,100,99984.2,187,1406,277,60.8,163.2,39.1,6403,9890,5317,694,225,1.0,7,4,9999,99999,9,999999999,0.0,999,999,99
3022,1,31,10,0,*?*?*?*?*?*?*?*?*?*?*?*?*?*?*?*?*?*?*?*?*?*?,3.4,3.4,100,99984.2,317,1409,269,159.1,415.8,65.5,16833,32843,8756,1181,227,1.0,4,2,9999,99999,9,999999999,0.2,999,999,99
3022,1,31,11,0,*?*?*?*?*?*?*?*?*?*?*?*?*?*?*?*?*?*?*?*?*?*?,5.2,4.6,100,99984.2,401,1406,273,218.7,488.5,79.4,22410,42118,11366,1445,228,0.5,3,2,9999,99999,9,999999999,0.1,999,999,99
3022,1,31,12,0,*?*?*?*?*?*?*?*?*?*?*?*?*?*?*?*?*?*?*?*?*?*?,5.8,4.3,100,99984.2,435,1406,270,243.5,529.0,79.9,25122,46934,11532,1488,230,0.5,2,1,9999,99999,9,999999999,0.0,999,999,99
3022,1,31,13,0,*?*?*?*?*?*?*?*?*?*?*?*?*?*?*?*?*?*?*?*?*?*?,6.1,3.0,100,99984.2,416,1406,269,230.8,524.2,75.7,23812,45933,10990,1406,230,1.5,2,1,9999,99999,9,999999999,0.0,999,999,99
3022,1,31,14,0,*?*?*?*?*?*?*?*?*?*?*?*?*?*?*?*?*?*?*?*?*?*?,6.4,2.1,100,99984.2,346,1408,269,183.5,501.6,60.2,18942,41499,8932,1110,230,1.0,2,1,9999,99999,9,999999999,0.0,999,999,99
3022,1,31,15,0,*?*?*?*?*?*?*?*?*?*?*?*?*?*?*?*?*?*?*?*?*?*?,6.1,2.7,100,99984.2,229,1410,278,101.7,368.1,41.9,10423,25795,6307,754,230,1.0,4,2,9999,99999,9,999999999,0.0,999,999,99
3022,1,31,16,0,*?*?*?*?*?*?*?*?*?*?*?*?*?*?*?*?*?*?*?*?*?*?,6.3,4.6,100,99984.2,72,1398,303,0.0,0.0,0.0,0,0,0,0,230,1.5,9,5,9999,99999,9,999999999,0.0,999,999,99
3022,1,31,17,0,*?*?*?*?*?*?*?*?*?*?*?*?*?*?*?*?*?*?*?*?*?*?,5.6,1.5,100,99984.2,0,-0,305,0.0,-0.0,0.0,0,0,0,0,230,1.0,10,5,9999,99999,9,999999999,0.0,999,999,99
3022,1,31,18,0,*?*?*?*?*?*?*?*?*?*?*?*?*?*?*?*?*?*?*?*?*?*?,4.6,1.3,100,99984.2,0,-0,301,0.0,-0.0,0.0,0,0,0,0,230,1.0,10,5,9999,99999,9,999999999,0.0,999,999,99
3022,1,31,19,0,*?*?*?*?*?*?*?*?*?*?*?*?*?*?*?*?*?*?*?*?*?*?,4.3,0.8,100,99984.2,0,-0,299,0.0,-0.0,0.0,0,0,0,0,223,1.0,10,5,9999,99999,9,999999999,0.0,999,999,99
3022,1,31,20,0,*?*?*?*?*?*?*?*?*?*?*?*?*?*?*?*?*?*?*?*?*?*?,4.0,-0.0,100,99984.2,0,-0,298,0.0,-0.0,0.0,0,0,0,0,217,1.0,10,5,9999,99999,9,999999999,0.0,999,999,99
3022,1,31,21,0,*?*?*?*?*?*?*?*?*?*?*?*?*?*?*?*?*?*?*?*?*?*?,3.7,0.4,100,99984.2,0,-0,297,0.0,-0.0,0.0,0,0,0,0,210,0.5,10,5,9999,99999,9,999999999,0.0,999,999,99
3022,1,31,22,0,*?*?*?*?*?*?*?*?*?*?*?*?*?*?*?*?*?*?*?*?*?*?,3.9,-1.5,100,99984.2,0,-0,298,0.0,-0.0,0.0,0,0,0,0,203,0.5,10,5,9999,99999,9,999999999,0.0,999,999,99
3022,1,31,23,0,*?*?*?*?*?*?*?*?*?*?*?*?*?*?*?*?*?*?*?*?*?*?,3.3,-3.9,98,99984.2,0,-0,296,0.0,-0.0,0.0,0,0,0,0,197,1.0,10,5,9999,99999,9,999999999,0.0,999,999,99
3022,1,31,24,0,*?*?*?*?*?*?*?*?*?*?*?*?*?*?*?*?*?*?*?*?*?*?,3.6,3.6,100,99984.2,0,-0,296,0.0,-0.0,0.0,0,0,0,0,140,1.0,10,5,9999,99999,9,999999999,0.0,999,999,99
3022,2,1,1,0,*?*?*?*?*?*?*?*?*?*?*?*?*?*?*?*?*?*?*?*?*?*?,2.8,-5.0,57,100108,0,-0,294,0.0,-0.0,0.0,0,0,0,0,193,1.0,10,5,9999,99999,9,999999999,0.0,999,999,99
3022,2,1,2,0,*?*?*?*?*?*?*?*?*?*?*?*?*?*?*?*?*?*?*?*?*?*?,2.7,-5.3,56,100108,0,-0,294,0.0,-0.0,0.0,0,0,0,0,197,0.5,10,5,9999,99999,9,999999999,0.0,999,999,99
3022,2,1,3,0,*?*?*?*?*?*?*?*?*?*?*?*?*?*?*?*?*?*?*?*?*?*?,2.2,-7.3,50,100108,0,-0,292,0.0,-0.0,0.0,0,0,0,0,200,1.0,10,5,9999,99999,9,999999999,0.0,999,999,99
3022,2,1,4,0,*?*?*?*?*?*?*?*?*?*?*?*?*?*?*?*?*?*?*?*?*?*?,2.7,-6.3,52,100108,0,-0,294,0.0,-0.0,0.0,0,0,0,0,203,0.5,10,5,9999,99999,9,999999999,0.0,999,999,99
3022,2,1,5,0,*?*?*?*?*?*?*?*?*?*?*?*?*?*?*?*?*?*?*?*?*?*?,2.0,-7.6,49,100108,0,-0,291,0.0,-0.0,0.0,0,0,0,0,207,0.5,10,5,9999,99999,9,999999999,0.0,999,999,99
3022,2,1,6,0,*?*?*?*?*?*?*?*?*?*?*?*?*?*?*?*?*?*?*?*?*?*?,1.9,-4.5,64,100108,0,-0,290,0.0,-0.0,0.0,0,0,0,0,210,0.5,10,5,9999,99999,9,999999999,0.0,999,999,99
3022,2,1,7,0,*?*?*?*?*?*?*?*?*?*?*?*?*?*?*?*?*?*?*?*?*?*?,1.7,-6.6,55,100108,0,-0,289,0.0,-0.0,0.0,0,0,0,0,232,0.5,10,5,9999,99999,9,999999999,0.0,999,999,99
3022,2,1,8,0,*?*?*?*?*?*?*?*?*?*?*?*?*?*?*?*?*?*?*?*?*?*?,2.1,-3.9,66,100108,27,1401,285,0.0,0.0,0.0,0,0,0,0,253,0.5,9,5,9999,99999,9,999999999,0.0,999,999,99
3022,2,1,9,0,*?*?*?*?*?*?*?*?*?*?*?*?*?*?*?*?*?*?*?*?*?*?,2.4,-4.2,64,100108,193,1407,280,54.1,99.4,40.4,5799,5962,4969,723,275,1.0,8,4,9999,99999,9,999999999,0.0,999,999,99
3022,2,1,10,0,*?*?*?*?*?*?*?*?*?*?*?*?*?*?*?*?*?*?*?*?*?*?,3.6,-0.6,79,100108,323,1408,286,112.4,123.5,84.1,12280,10225,9727,1827,297,1.0,8,4,9999,99999,9,999999999,0.0,999,999,99
3022,2,1,11,0,*?*?*?*?*?*?*?*?*?*?*?*?*?*?*?*?*?*?*?*?*?*?,4.3,-0.2,78,100108,408,1408,289,150.6,131.0,112.7,16420,11802,12927,2505,318,0.5,8,4,9999,99999,9,999999999,0.0,999,999,99
3022,2,1,12,0,*?*?*?*?*?*?*?*?*?*?*?*?*?*?*?*?*?*?*?*?*?*?,4.6,2.5,93,100108,442,1408,291,166.0,133.2,124.2,18094,12309,14211,2790,340,0.5,8,4,9999,99999,9,999999999,0.0,999,999,99
3022,2,1,13,0,*?*?*?*?*?*?*?*?*?*?*?*?*?*?*?*?*?*?*?*?*?*?,4.4,2.1,91,100108,423,1407,290,157.5,132.1,117.8,17174,12038,13506,2633,340,1.5,8,4,9999,99999,9,999999999,0.0,999,999,99
3022,2,1,14,0,*?*?*?*?*?*?*?*?*?*?*?*?*?*?*?*?*?*?*?*?*?*?,4.6,2.7,94,100108,353,1409,291,125.8,126.6,94.1,13733,10838,10855,2061,340,1.0,8,4,9999,99999,9,999999999,0.0,999,999,99
3022,2,1,15,0,*?*?*?*?*?*?*?*?*?*?*?*?*?*?*?*?*?*?*?*?*?*?,4.7,3.8,100,100108,235,1406,292,73.1,110.2,54.6,7782,7466,6602,1005,340,1.0,8,4,9999,99999,9,999999999,0.0,999,999,99
3022,2,1,16,0,*?*?*?*?*?*?*?*?*?*?*?*?*?*?*?*?*?*?*?*?*?*?,4.5,2.7,94,100108,79,1409,295,2.1,5.0,1.8,265,157,286,27,340,1.5,9,5,9999,99999,9,999999999,0.0,999,999,99
3022,2,1,17,0,*?*?*?*?*?*?*?*?*?*?*?*?*?*?*?*?*?*?*?*?*?*?,4.6,2.7,94,100108,0,-0,300,0.0,-0.0,0.0,0,0,0,0,340,1.0,10,5,9999,99999,9,999999999,0.0,999,999,99
3022,2,1,18,0,*?*?*?*?*?*?*?*?*?*?*?*?*?*?*?*?*?*?*?*?*?*?,3.2,3.0,100,100108,0,-0,294,0.0,-0.0,0.0,0,0,0,0,340,1.0,10,5,9999,99999,9,999999999,0.0,999,999,99
3022,2,1,19,0,*?*?*?*?*?*?*?*?*?*?*?*?*?*?*?*?*?*?*?*?*?*?,3.4,3.4,100,100108,0,-0,295,0.0,-0.0,0.0,0,0,0,0,337,1.0,10,5,9999,99999,9,999999999,0.0,999,999,99
3022,2,1,20,0,*?*?*?*?*?*?*?*?*?*?*?*?*?*?*?*?*?*?*?*?*?*?,2.6,2.5,100,100108,0,-0,292,0.0,-0.0,0.0,0,0,0,0,333,1.0,10,5,9999,99999,9,999999999,0.0,999,999,99
3022,2,1,21,0,*?*?*?*?*?*?*?*?*?*?*?*?*?*?*?*?*?*?*?*?*?*?,3.1,3.0,100,100108,0,-0,294,0.0,-0.0,0.0,0,0,0,0,330,0.5,10,5,9999,99999,9,999999999,0.0,999,999,99
3022,2,1,22,0,*?*?*?*?*?*?*?*?*?*?*?*?*?*?*?*?*?*?*?*?*?*?,2.6,2.7,100,100108,0,-0,292,0.0,-0.0,0.0,0,0,0,0,327,0.5,10,5,9999,99999,9,999999999,0.0,999,999,99
3022,2,1,23,0,*?*?*?*?*?*?*?*?*?*?*?*?*?*?*?*?*?*?*?*?*?*?,2.1,2.1,100,100108,0,-0,290,0.0,-0.0,0.0,0,0,0,0,323,1.0,10,5,9999,99999,9,999999999,0.0,999,999,99
3022,2,1,24,0,*?*?*?*?*?*?*?*?*?*?*?*?*?*?*?*?*?*?*?*?*?*?,2.8,-4.5,60,100108,0,-0,294,0.0,-0.0,0.0,0,0,0,0,190,1.0,10,5,9999,99999,9,999999999,0.0,999,999,99
3022,2,2,1,0,*?*?*?*?*?*?*?*?*?*?*?*?*?*?*?*?*?*?*?*?*?*?,0.7,0.2,97,102042,0,-0,284,0.0,-0.0,0.0,0,0,0,0,315,1.0,10,5,9999,99999,9,999999999,0.0,999,999,99
3022,2,2,2,0,*?*?*?*?*?*?*?*?*?*?*?*?*?*?*?*?*?*?*?*?*?*?,0.1,-0.6,95,102042,0,-0,282,0.0,-0.0,0.0,0,0,0,0,310,0.5,10,5,9999,99999,9,999999999,0.0,999,999,99
3022,2,2,3,0,*?*?*?*?*?*?*?*?*?*?*?*?*?*?*?*?*?*?*?*?*?*?,-0.5,-0.8,98,102042,0,-0,279,0.0,-0.0,0.0,0,0,0,0,305,1.0,10,5,9999,99999,9,999999999,0.0,999,999,99
3022,2,2,4,0,*?*?*?*?*?*?*?*?*?*?*?*?*?*?*?*?*?*?*?*?*?*?,0.2,-1.1,92,102042,0,-0,282,0.0,-0.0,0.0,0,0,0,0,300,0.5,10,5,9999,99999,9,999999999,0.0,999,999,99
3022,2,2,5,0,*?*?*?*?*?*?*?*?*?*?*?*?*?*?*?*?*?*?*?*?*?*?,-0.5,-1.5,93,102042,0,-0,280,0.0,-0.0,0.0,0,0,0,0,295,0.5,10,5,9999,99999,9,999999999,0.0,999,999,99
3022,2,2,6,0,*?*?*?*?*?*?*?*?*?*?*?*?*?*?*?*?*?*?*?*?*?*?,-1.2,-2.2,94,102042,0,-0,277,0.0,-0.0,0.0,0,0,0,0,290,0.5,10,5,9999,99999,9,999999999,0.0,999,999,99
3022,2,2,7,0,*?*?*?*?*?*?*?*?*?*?*?*?*?*?*?*?*?*?*?*?*?*?,-0.6,-1.1,97,102042,0,-0,274,0.0,-0.0,0.0,0,0,0,0,282,0.5,9,5,9999,99999,9,999999999,0.0,999,999,99
3022,2,2,8,0,*?*?*?*?*?*?*?*?*?*?*?*?*?*?*?*?*?*?*?*?*?*?,-0.0,-0.0,100,102042,33,1415,267,0.0,0.0,0.0,0,0,0,0,273,0.5,7,4,9999,99999,9,999999999,0.0,999,999,99
3022,2,2,9,0,*?*?*?*?*?*?*?*?*?*?*?*?*?*?*?*?*?*?*?*?*?*?,0.6,-0.8,89,102042,199,1407,254,82.4,342.5,33.9,8483,22690,5213,618,265,1.0,4,2,9999,99999,9,999999999,0.0,999,999,99
3022,2,2,10,0,*?*?*?*?*?*?*?*?*?*?*?*?*?*?*?*?*?*?*?*?*?*?,1.1,-1.3,83,102042,329,1407,250,170.6,464.8,61.9,17504,37609,9082,1122,257,1.0,3,2,9999,99999,9,999999999,0.0,999,999,99
3022,2,2,11,0,*?*?*?*?*?*?*?*?*?*?*?*?*?*?*?*?*?*?*?*?*?*?,3.0,0.8,86,102042,414,1407,269,214.6,382.7,101.9,22374,33525,13000,1908,248,0.5,5,3,9999,99999,9,999999999,0.0,999,999,99
3022,2,2,12,0,*?*?*?*?*?*?*?*?*?*?*?*?*?*?*?*?*?*?*?*?*?*?,3.6,0.6,82,102042,448,1405,272,236.2,388.9,112.2,24617,34979,14196,2122,240,0.5,5,3,9999,99999,9,999999999,0.0,999,999,99
3022,2,2,13,0,*?*?*?*?*?*?*?*?*?*?*?*?*?*?*?*?*?*?*?*?*?*?,3.5,0.2,80,102042,430,1408,276,210.5,308.7,116.2,22364,28021,13533,2307,232,1.5,6,3,9999,99999,9,999999999,0.0,999,999,99
3022,2,2,14,0,*?*?*?*?*?*?*?*?*?*?*?*?*?*?*?*?*?*?*?*?*?*?,3.1,-0.6,77,102042,359,1406,279,152.3,212.9,97.9,16112,17963,11469,1913,223,1.0,7,4,9999,99999,9,999999999,0.0,999,999,99
3022,2,2,15,0,*?*?*?*?*?*?*?*?*?*?*?*?*?*?*?*?*?*?*?*?*?*?,3.4,1.9,91,102042,242,1408,281,89.9,186.7,57.8,9558,12860,6956,1070,215,1.0,7,4,9999,99999,9,999999999,0.0,999,999,99
3022,2,2,16,0,*?*?*?*?*?*?*?*?*?*?*?*?*?*?*?*?*?*?*?*?*?*?,3.5,2.7,95,102042,85,1400,282,6.8,39.7,4.3,762,1900,849,89,207,1.5,7,4,9999,99999,9,999999999,0.0,999,999,99
3022,2,2,17,0,*?*?*?*?*?*?*?*?*?*?*?*?*?*?*?*?*?*?*?*?*?*?,2.1,1.3,95,102042,0,-0,290,0.0,-0.0,0.0,0,0,0,0,198,1.0,10,5,9999,99999,9,999999999,0.0,999,999,99
3022,2,2,18,0,*?*?*?*?*?*?*?*?*?*?*?*?*?*?*?*?*?*?*?*?*?*?,1.6,0.6,94,102042,0,-0,288,0.0,-0.0,0.0,0,0,0,0,190,1.0,10,5,9999,99999,9,999999999,0.0,999,999,99
3022,2,2,19,0,*?*?*?*?*?*?*?*?*?*?*?*?*?*?*?*?*?*?*?*?*?*?,1.8,1.0,95,102042,0,-0,289,0.0,-0.0,0.0,0,0,0,0,190,1.0,10,5,9999,99999,9,999999999,0.0,999,999,99
3022,2,2,20,0,*?*?*?*?*?*?*?*?*?*?*?*?*?*?*?*?*?*?*?*?*?*?,0.9,0.8,100,102042,0,-0,285,0.0,-0.0,0.0,0,0,0,0,190,1.0,10,5,9999,99999,9,999999999,0.0,999,999,99
3022,2,2,21,0,*?*?*?*?*?*?*?*?*?*?*?*?*?*?*?*?*?*?*?*?*?*?,0.8,0.8,100,102042,0,-0,285,0.0,-0.0,0.0,0,0,0,0,190,0.5,10,5,9999,99999,9,999999999,0.0,999,999,99
3022,2,2,22,0,*?*?*?*?*?*?*?*?*?*?*?*?*?*?*?*?*?*?*?*?*?*?,0.7,0.6,100,102042,0,-0,284,0.0,-0.0,0.0,0,0,0,0,190,0.5,10,5,9999,99999,9,999999999,0.0,999,999,99
3022,2,2,23,0,*?*?*?*?*?*?*?*?*?*?*?*?*?*?*?*?*?*?*?*?*?*?,0.4,0.4,100,102042,0,-0,283,0.0,-0.0,0.0,0,0,0,0,190,1.0,10,5,9999,99999,9,999999999,0.0,999,999,99
3022,2,2,24,0,*?*?*?*?*?*?*?*?*?*?*?*?*?*?*?*?*?*?*?*?*?*?,1.5,1.0,99,102042,0,-0,287,0.0,-0.0,0.0,0,0,0,0,320,1.0,10,5,9999,99999,9,999999999,0.0,999,999,99
3022,2,3,1,0,*?*?*?*?*?*?*?*?*?*?*?*?*?*?*?*?*?*?*?*?*?*?,0.1,-2.2,81,101261,0,-0,282,0.0,-0.0,0.0,0,0,0,0,188,1.0,10,5,9999,99999,9,999999999,0.0,999,999,99
3022,2,3,2,0,*?*?*?*?*?*?*?*?*?*?*?*?*?*?*?*?*?*?*?*?*?*?,0.2,-3.7,72,101261,0,-0,283,0.0,-0.0,0.0,0,0,0,0,187,0.5,10,5,9999,99999,9,999999999,0.0,999,999,99
3022,2,3,3,0,*?*?*?*?*?*?*?*?*?*?*?*?*?*?*?*?*?*?*?*?*?*?,-0.2,-2.9,78,101261,0,-0,281,0.0,-0.0,0.0,0,0,0,0,185,1.0,10,5,9999,99999,9,999999999,0.0,999,999,99
3022,2,3,4,0,*?*?*?*?*?*?*?*?*?*?*?*?*?*?*?*?*?*?*?*?*?*?,-0.6,-2.9,81,101261,0,-0,279,0.0,-0.0,0.0,0,0,0,0,183,0.5,10,5,9999,99999,9,999999999,0.0,999,999,99
3022,2,3,5,0,*?*?*?*?*?*?*?*?*?*?*?*?*?*?*?*?*?*?*?*?*?*?,-0.4,-2.9,81,101261,0,-0,280,0.0,-0.0,0.0,0,0,0,0,182,0.5,10,5,9999,99999,9,999999999,0.0,999,999,99
3022,2,3,6,0,*?*?*?*?*?*?*?*?*?*?*?*?*?*?*?*?*?*?*?*?*?*?,-1.1,-2.9,84,101261,0,-0,277,0.0,-0.0,0.0,0,0,0,0,180,0.5,10,5,9999,99999,9,999999999,0.0,999,999,99
3022,2,3,7,0,*?*?*?*?*?*?*?*?*?*?*?*?*?*?*?*?*?*?*?*?*?*?,-1.7,-4.2,79,101261,0,-0,259,0.0,-0.0,0.0,0,0,0,0,192,0.5,7,4,9999,99999,9,999999999,0.0,999,999,99
3022,2,3,8,0,*?*?*?*?*?*?*?*?*?*?*?*?*?*?*?*?*?*?*?*?*?*?,-0.6,-3.9,75,101261,39,1420,252,0.0,0.0,0.0,0,0,0,0,203,0.5,5,3,9999,99999,9,999999999,0.0,999,999,99
3022,2,3,9,0,*?*?*?*?*?*?*?*?*?*?*?*?*?*?*?*?*?*?*?*?*?*?,0.5,-3.7,69,101261,205,1406,245,88.1,385.1,32.0,9137,26004,4989,591,215,1.0,3,2,9999,99999,9,999999999,0.0,999,999,99
3022,2,3,10,0,*?*?*?*?*?*?*?*?*?*?*?*?*?*?*?*?*?*?*?*?*?*?,1.1,-2.9,71,101261,335,1405,259,165.1,363.6,78.4,17252,29404,10208,1437,227,1.0,5,3,9999,99999,9,999999999,0.0,999,999,99
3022,2,3,11,0,*?*?*?*?*?*?*?*?*?*?*?*?*?*?*?*?*?*?*?*?*?*?,2.5,-2.2,69,101261,421,1408,249,233.8,525.4,76.7,24123,46179,11121,1426,238,0.5,2,1,9999,99999,9,999999999,0.0,999,999,99
3022,2,3,12,0,*?*?*?*?*?*?*?*?*?*?*?*?*?*?*?*?*?*?*?*?*?*?,3.7,-1.5,67,101261,455,1406,259,254.7,501.4,92.5,26104,44787,13030,1698,250,0.5,3,2,9999,99999,9,999999999,0.0,999,999,99
3022,2,3,13,0,*?*?*?*?*?*?*?*?*?*?*?*?*?*?*?*?*?*?*?*?*?*?,3.5,-1.9,65,101261,436,1405,258,242.3,497.3,88.0,24829,43929,12459,1610,247,1.5,3,2,9999,99999,9,999999999,0.0,999,999,99
3022,2,3,14,0,*?*?*?*?*?*?*?*?*?*?*?*?*?*?*?*?*?*?*?*?*?*?,3.7,-3.4,57,101261,366,1406,263,191.5,432.6,78.9,20207,36300,10379,1440,243,1.0,4,2,9999,99999,9,999999999,0.0,999,999,99
3022,2,3,15,0,*?*?*?*?*?*?*?*?*?*?*?*?*?*?*?*?*?*?*?*?*?*?,3.8,-2.9,58,101261,249,1409,258,117.1,422.2,42.5,12072,30799,6456,776,240,1.0,3,2,9999,99999,9,999999999,0.0,999,999,99
3022,2,3,16,0,*?*?*?*?*?*?*?*?*?*?*?*?*?*?*?*?*?*?*?*?*?*?,3.5,-3.1,59,101261,92,1406,285,8.7,33.5,6.5,1025,1348,1079,107,237,1.5,8,4,9999,99999,9,999999999,0.0,999,999,99
3022,2,3,17,0,*?*?*?*?*?*?*?*?*?*?*?*?*?*?*?*?*?*?*?*?*?*?,2.9,-3.7,58,101261,0,-0,294,0.0,-0.0,0.0,0,0,0,0,233,1.0,10,5,9999,99999,9,999999999,0.0,999,999,99
3022,2,3,18,0,*?*?*?*?*?*?*?*?*?*?*?*?*?*?*?*?*?*?*?*?*?*?,2.1,-5.3,53,101261,0,-0,291,0.0,-0.0,0.0,0,0,0,0,230,1.0,10,5,9999,99999,9,999999999,0.0,999,999,99
3022,2,3,19,0,*?*?*?*?*?*?*?*?*?*?*?*?*?*?*?*?*?*?*?*?*?*?,1.2,-5.6,56,101261,0,-0,287,0.0,-0.0,0.0,0,0,0,0,235,1.0,10,5,9999,99999,9,999999999,0.0,999,999,99
3022,2,3,20,0,*?*?*?*?*?*?*?*?*?*?*?*?*?*?*?*?*?*?*?*?*?*?,0.3,-5.6,60,101261,0,-0,283,0.0,-0.0,0.0,0,0,0,0,240,1.0,10,5,9999,99999,9,999999999,0.0,999,999,99
3022,2,3,21,0,*?*?*?*?*?*?*?*?*?*?*?*?*?*?*?*?*?*?*?*?*?*?,1.2,-6.0,54,101261,0,-0,287,0.0,-0.0,0.0,0,0,0,0,245,0.5,10,5,9999,99999,9,999999999,0.0,999,999,99
3022,2,3,22,0,*?*?*?*?*?*?*?*?*?*?*?*?*?*?*?*?*?*?*?*?*?*?,-0.5,-8.4,50,101261,0,-0,281,0.0,-0.0,0.0,0,0,0,0,250,0.5,10,5,9999,99999,9,999999999,0.0,999,999,99
3022,2,3,23,0,*?*?*?*?*?*?*?*?*?*?*?*?*?*?*?*?*?*?*?*?*?*?,-0.2,-9.6,44,101261,0,-0,282,0.0,-0.0,0.0,0,0,0,0,255,1.0,10,5,9999,99999,9,999999999,0.0,999,999,99
3022,2,3,24,0,*?*?*?*?*?*?*?*?*?*?*?*?*?*?*?*?*?*?*?*?*?*?,0.2,-0.8,90,101261,0,-0,282,0.0,-0.0,0.0,0,0,0,0,190,1.0,10,5,9999,99999,9,999999999,0.0,999,999,99
3022,2,4,1,0,*?*?*?*?*?*?*?*?*?*?*?*?*?*?*?*?*?*?*?*?*?*?,0.3,-5.6,61,100615,0,-0,283,0.0,-0.0,0.0,0,0,0,0,260,1.0,10,5,9999,99999,9,999999999,0.0,999,999,99
3022,2,4,2,0,*?*?*?*?*?*?*?*?*?*?*?*?*?*?*?*?*?*?*?*?*?*?,0.3,-3.9,70,100615,0,-0,283,0.0,-0.0,0.0,0,0,0,0,260,0.5,10,5,9999,99999,9,999999999,0.0,999,999,99
3022,2,4,3,0,*?*?*?*?*?*?*?*?*?*?*?*?*?*?*?*?*?*?*?*?*?*?,0.1,-4.5,68,100615,0,-0,282,0.0,-0.0,0.0,0,0,0,0,260,1.0,10,5,9999,99999,9,999999999,0.0,999,999,99
3022,2,4,4,0,*?*?*?*?*?*?*?*?*?*?*?*?*?*?*?*?*?*?*?*?*?*?,-0.1,-5.0,65,100615,0,-0,282,0.0,-0.0,0.0,0,0,0,0,260,0.5,10,5,9999,99999,9,999999999,0.0,999,999,99
3022,2,4,5,0,*?*?*?*?*?*?*?*?*?*?*?*?*?*?*?*?*?*?*?*?*?*?,-1.0,-5.6,67,100615,0,-0,278,0.0,-0.0,0.0,0,0,0,0,260,0.5,10,5,9999,99999,9,999999999,0.0,999,999,99
3022,2,4,6,0,*?*?*?*?*?*?*?*?*?*?*?*?*?*?*?*?*?*?*?*?*?*?,-1.9,-5.6,71,100615,0,-0,274,0.0,-0.0,0.0,0,0,0,0,260,0.5,10,5,9999,99999,9,999999999,0.0,999,999,99
3022,2,4,7,0,*?*?*?*?*?*?*?*?*?*?*?*?*?*?*?*?*?*?*?*?*?*?,-1.1,-5.0,71,100615,0,-0,278,0.0,-0.0,0.0,0,0,0,0,258,0.5,10,5,9999,99999,9,999999999,0.0,999,999,99
3022,2,4,8,0,*?*?*?*?*?*?*?*?*?*?*?*?*?*?*?*?*?*?*?*?*?*?,-0.5,-4.8,70,100615,45,1420,280,0.0,0.0,0.0,0,0,0,0,257,0.5,10,5,9999,99999,9,999999999,0.0,999,999,99
3022,2,4,9,0,*?*?*?*?*?*?*?*?*?*?*?*?*?*?*?*?*?*?*?*?*?*?,0.5,-3.7,70,100615,211,1404,284,27.1,0.0,27.1,3184,0,3189,1052,255,1.0,10,5,9999,99999,9,999999999,0.0,999,999,99
3022,2,4,10,0,*?*?*?*?*?*?*?*?*?*?*?*?*?*?*?*?*?*?*?*?*?*?,1.8,-2.9,69,100615,342,1407,289,52.6,0.0,52.6,6141,0,6155,2099,253,1.0,10,5,9999,99999,9,999999999,0.0,999,999,99
3022,2,4,11,0,*?*?*?*?*?*?*?*?*?*?*?*?*?*?*?*?*?*?*?*?*?*?,3.5,-2.4,64,100615,427,1405,297,69.3,0.0,69.3,8102,0,8124,2840,252,0.5,10,5,9999,99999,9,999999999,0.0,999,999,99
3022,2,4,12,0,*?*?*?*?*?*?*?*?*?*?*?*?*?*?*?*?*?*?*?*?*?*?,4.8,-1.1,64,100615,462,1406,302,76.1,0.0,76.1,8904,0,8929,3155,250,0.5,10,5,9999,99999,9,999999999,0.0,999,999,99
3022,2,4,13,0,*?*?*?*?*?*?*?*?*?*?*?*?*?*?*?*?*?*?*?*?*?*?,4.9,-1.5,62,100615,443,1405,302,72.5,0.0,72.5,8474,0,8497,2985,250,1.5,10,5,9999,99999,9,999999999,0.0,999,999,99
3022,2,4,14,0,*?*?*?*?*?*?*?*?*?*?*?*?*?*?*?*?*?*?*?*?*?*?,4.9,-2.4,58,100615,373,1407,303,58.7,0.0,58.7,6853,0,6869,2363,250,1.0,10,5,9999,99999,9,999999999,0.0,999,999,99
3022,2,4,15,0,*?*?*?*?*?*?*?*?*?*?*?*?*?*?*?*?*?*?*?*?*?*?,5.0,-2.4,57,100615,255,1404,303,35.7,0.0,35.7,4177,0,4184,1394,250,1.0,10,5,9999,99999,9,999999999,0.0,999,999,99
3022,2,4,16,0,*?*?*?*?*?*?*?*?*?*?*?*?*?*?*?*?*?*?*?*?*?*?,4.9,-1.3,63,100615,99,1411,302,5.1,0.0,5.1,639,-0,639,205,250,1.5,10,5,9999,99999,9,999999999,0.0,999,999,99
3022,2,4,17,0,*?*?*?*?*?*?*?*?*?*?*?*?*?*?*?*?*?*?*?*?*?*?,4.1,-2.7,59,100615,0,-0,299,0.0,-0.0,0.0,0,0,0,0,250,1.0,10,5,9999,99999,9,999999999,0.0,999,999,99
3022,2,4,18,0,*?*?*?*?*?*?*?*?*?*?*?*?*?*?*?*?*?*?*?*?*?*?,2.6,-3.1,63,100615,0,-0,293,0.0,-0.0,0.0,0,0,0,0,250,1.0,10,5,9999,99999,9,999999999,0.0,999,999,99
3022,2,4,19,0,*?*?*?*?*?*?*?*?*?*?*?*?*?*?*?*?*?*?*?*?*?*?,2.3,-3.7,61,100615,0,-0,292,0.0,-0.0,0.0,0,0,0,0,248,1.0,10,5,9999,99999,9,999999999,0.0,999,999,99
3022,2,4,20,0,*?*?*?*?*?*?*?*?*?*?*?*?*?*?*?*?*?*?*?*?*?*?,0.6,-4.5,66,100615,0,-0,285,0.0,-0.0,0.0,0,0,0,0,247,1.0,10,5,9999,99999,9,999999999,0.0,999,999,99
3022,2,4,21,0,*?*?*?*?*?*?*?*?*?*?*?*?*?*?*?*?*?*?*?*?*?*?,0.3,-4.5,67,100615,0,-0,283,0.0,-0.0,0.0,0,0,0,0,245,0.5,10,5,9999,99999,9,999999999,0.0,999,999,99
3022,2,4,22,0,*?*?*?*?*?*?*?*?*?*?*?*?*?*?*?*?*?*?*?*?*?*?,0.7,-3.7,70,100615,0,-0,285,0.0,-0.0,0.0,0,0,0,0,243,0.5,10,5,9999,99999,9,999999999,0.0,999,999,99
3022,2,4,23,0,*?*?*?*?*?*?*?*?*?*?*?*?*?*?*?*?*?*?*?*?*?*?,0.5,-3.4,71,100615,0,-0,284,0.0,-0.0,0.0,0,0,0,0,242,1.0,10,5,9999,99999,9,999999999,0.0,999,999,99
3022,2,4,24,0,*?*?*?*?*?*?*?*?*?*?*?*?*?*?*?*?*?*?*?*?*?*?,0.1,-7.3,53,100615,0,-0,283,0.0,-0.0,0.0,0,0,0,0,260,1.0,10,5,9999,99999,9,999999999,0.0,999,999,99
3022,2,5,1,0,*?*?*?*?*?*?*?*?*?*?*?*?*?*?*?*?*?*?*?*?*?*?,1.6,1.0,99,99716.3,0,-0,288,0.0,-0.0,0.0,0,0,0,0,237,1.0,10,5,9999,99999,9,999999999,0.0,999,999,99
3022,2,5,2,0,*?*?*?*?*?*?*?*?*?*?*?*?*?*?*?*?*?*?*?*?*?*?,2.4,2.5,100,99716.3,0,-0,291,0.0,-0.0,0.0,0,0,0,0,233,0.5,10,5,9999,99999,9,999999999,0.0,999,999,99
3022,2,5,3,0,*?*?*?*?*?*?*?*?*?*?*?*?*?*?*?*?*?*?*?*?*?*?,1.8,1.9,100,99716.3,0,-0,289,0.0,-0.0,0.0,0,0,0,0,230,1.0,10,5,9999,99999,9,999999999,0.0,999,999,99
3022,2,5,4,0,*?*?*?*?*?*?*?*?*?*?*?*?*?*?*?*?*?*?*?*?*?*?,0.8,0.8,100,99716.3,0,-0,285,0.0,-0.0,0.0,0,0,0,0,227,0.5,10,5,9999,99999,9,999999999,0.0,999,999,99
3022,2,5,5,0,*?*?*?*?*?*?*?*?*?*?*?*?*?*?*?*?*?*?*?*?*?*?,-0.3,-0.4,100,99716.3,0,-0,280,0.0,-0.0,0.0,0,0,0,0,223,0.5,10,5,9999,99999,9,999999999,0.0,999,999,99
3022,2,5,6,0,*?*?*?*?*?*?*?*?*?*?*?*?*?*?*?*?*?*?*?*?*?*?,0.8,0.8,100,99716.3,0,-0,285,0.0,-0.0,0.0,0,0,0,0,220,0.5,10,5,9999,99999,9,999999999,0.0,999,999,99
3022,2,5,7,0,*?*?*?*?*?*?*?*?*?*?*?*?*?*?*?*?*?*?*?*?*?*?,1.8,1.3,98,99716.3,0,-0,284,0.0,-0.0,0.0,0,0,0,0,225,0.5,9,5,9999,99999,9,999999999,0.0,999,999,99
3022,2,5,8,0,*?*?*?*?*?*?*?*?*?*?*?*?*?*?*?*?*?*?*?*?*?*?,1.6,1.5,100,99716.3,51,1415,278,0.0,0.0,0.0,0,0,0,0,230,0.5,8,4,9999,99999,9,999999999,0.0,999,999,99
3022,2,5,9,0,*?*?*?*?*?*?*?*?*?*?*?*?*?*?*?*?*?*?*?*?*?*?,1.7,1.7,100,99716.3,218,1408,284,49.2,42.3,42.7,5466,2954,5070,904,235,1.0,9,5,9999,99999,9,999999999,0.0,999,999,99
3022,2,5,10,0,*?*?*?*?*?*?*?*?*?*?*?*?*?*?*?*?*?*?*?*?*?*?,4.6,4.3,100,99716.3,348,1404,292,124.1,126.2,92.8,13541,10761,10705,2031,240,1.0,8,4,9999,99999,9,999999999,0.0,999,999,99
3022,2,5,11,0,*?*?*?*?*?*?*?*?*?*?*?*?*?*?*?*?*?*?*?*?*?*?,6.4,4.5,90,99716.3,434,1406,299,162.7,132.8,121.7,17731,12204,13933,2728,245,0.5,8,4,9999,99999,9,999999999,0.0,999,999,99
3022,2,5,12,0,*?*?*?*?*?*?*?*?*?*?*?*?*?*?*?*?*?*?*?*?*?*?,7.9,4.6,82,99716.3,469,1406,297,233.7,314.0,129.0,24847,29391,14940,2602,250,0.5,6,3,9999,99999,9,999999999,0.0,999,999,99
3022,2,5,13,0,*?*?*?*?*?*?*?*?*?*?*?*?*?*?*?*?*?*?*?*?*?*?,7.9,3.8,77,99716.3,450,1405,301,200.9,223.9,129.2,21264,20657,14907,2614,260,1.5,7,4,9999,99999,9,999999999,0.0,999,999,99
3022,2,5,14,0,*?*?*?*?*?*?*?*?*?*?*?*?*?*?*?*?*?*?*?*?*?*?,8.0,4.3,79,99716.3,380,1406,297,181.2,300.5,100.0,19243,25989,11740,1950,270,1.0,6,3,9999,99999,9,999999999,0.0,999,999,99
3022,2,5,15,0,*?*?*?*?*?*?*?*?*?*?*?*?*?*?*?*?*?*?*?*?*?*?,7.9,3.2,74,99716.3,262,1405,305,85.3,115.3,63.8,9345,8743,7437,1365,280,1.0,8,4,9999,99999,9,999999999,0.0,999,999,99
3022,2,5,16,0,*?*?*?*?*?*?*?*?*?*?*?*?*?*?*?*?*?*?*?*?*?*?,7.9,2.7,71,99716.3,105,1402,310,11.1,19.7,9.6,1294,952,1219,199,290,1.5,9,5,9999,99999,9,999999999,0.0,999,999,99
3022,2,5,17,0,*?*?*?*?*?*?*?*?*?*?*?*?*?*?*?*?*?*?*?*?*?*?,7.4,3.6,79,99716.3,0,-0,313,0.0,-0.0,0.0,0,0,0,0,300,1.0,10,5,9999,99999,9,999999999,0.0,999,999,99
3022,2,5,18,0,*?*?*?*?*?*?*?*?*?*?*?*?*?*?*?*?*?*?*?*?*?*?,5.5,3.8,90,99716.3,0,-0,304,0.0,-0.0,0.0,0,0,0,0,310,1.0,10,5,9999,99999,9,999999999,0.0,999,999,99
3022,2,5,19,0,*?*?*?*?*?*?*?*?*?*?*?*?*?*?*?*?*?*?*?*?*?*?,4.2,3.0,94,99716.3,0,-0,299,0.0,-0.0,0.0,0,0,0,0,312,1.0,10,5,9999,99999,9,999999999,0.0,999,999,99
3022,2,5,20,0,*?*?*?*?*?*?*?*?*?*?*?*?*?*?*?*?*?*?*?*?*?*?,3.1,2.7,100,99716.3,0,-0,294,0.0,-0.0,0.0,0,0,0,0,313,1.0,10,5,9999,99999,9,999999999,0.0,999,999,99
3022,2,5,21,0,*?*?*?*?*?*?*?*?*?*?*?*?*?*?*?*?*?*?*?*?*?*?,3.2,2.5,97,99716.3,0,-0,294,0.0,-0.0,0.0,0,0,0,0,315,0.5,10,5,9999,99999,9,999999999,0.0,999,999,99
3022,2,5,22,0,*?*?*?*?*?*?*?*?*?*?*?*?*?*?*?*?*?*?*?*?*?*?,2.9,1.3,91,99716.3,0,-0,293,0.0,-0.0,0.0,0,0,0,0,317,0.5,10,5,9999,99999,9,999999999,0.0,999,999,99
3022,2,5,23,0,*?*?*?*?*?*?*?*?*?*?*?*?*?*?*?*?*?*?*?*?*?*?,2.4,1.7,97,99716.3,0,-0,291,0.0,-0.0,0.0,0,0,0,0,318,1.0,10,5,9999,99999,9,999999999,0.0,999,999,99
3022,2,5,24,0,*?*?*?*?*?*?*?*?*?*?*?*?*?*?*?*?*?*?*?*?*?*?,0.4,-1.1,91,99716.3,0,-0,283,0.0,-0.0,0.0,0,0,0,0,240,1.0,10,5,9999,99999,9,999999999,0.0,999,999,99
3022,2,6,1,0,*?*?*?*?*?*?*?*?*?*?*?*?*?*?*?*?*?*?*?*?*?*?,2.4,1.0,90,101822,0,-0,291,0.0,-0.0,0.0,0,0,0,0,322,1.0,10,5,9999,99999,9,999999999,0.0,999,999,99
3022,2,6,2,0,*?*?*?*?*?*?*?*?*?*?*?*?*?*?*?*?*?*?*?*?*?*?,2.4,0.8,88,101822,0,-0,291,0.0,-0.0,0.0,0,0,0,0,323,0.5,10,5,9999,99999,9,999999999,0.0,999,999,99
3022,2,6,3,0,*?*?*?*?*?*?*?*?*?*?*?*?*?*?*?*?*?*?*?*?*?*?,2.8,1.0,87,101822,0,-0,293,0.0,-0.0,0.0,0,0,0,0,325,1.0,10,5,9999,99999,9,999999999,0.0,999,999,99
3022,2,6,4,0,*?*?*?*?*?*?*?*?*?*?*?*?*?*?*?*?*?*?*?*?*?*?,3.5,0.8,82,101822,0,-0,296,0.0,-0.0,0.0,0,0,0,0,327,0.5,10,5,9999,99999,9,999999999,0.0,999,999,99
3022,2,6,5,0,*?*?*?*?*?*?*?*?*?*?*?*?*?*?*?*?*?*?*?*?*?*?,1.8,-0.0,87,101822,0,-0,289,0.0,-0.0,0.0,0,0,0,0,328,0.5,10,5,9999,99999,9,999999999,0.0,999,999,99
3022,2,6,6,0,*?*?*?*?*?*?*?*?*?*?*?*?*?*?*?*?*?*?*?*?*?*?,1.2,0.4,93,101822,0,-0,286,0.0,-0.0,0.0,0,0,0,0,330,0.5,10,5,9999,99999,9,999999999,0.0,999,999,99
3022,2,6,7,0,*?*?*?*?*?*?*?*?*?*?*?*?*?*?*?*?*?*?*?*?*?*?,0.4,-1.1,89,101822,0,-0,283,0.0,-0.0,0.0,0,0,0,0,332,0.5,10,5,9999,99999,9,999999999,0.0,999,999,99
3022,2,6,8,0,*?*?*?*?*?*?*?*?*?*?*?*?*?*?*?*?*?*?*?*?*?*?,2.2,0.2,85,101822,57,1408,291,0.0,0.0,0.0,0,0,0,0,333,0.5,10,5,9999,99999,9,999999999,0.0,999,999,99
3022,2,6,9,0,*?*?*?*?*?*?*?*?*?*?*?*?*?*?*?*?*?*?*?*?*?*?,3.8,2.5,89,101822,224,1405,292,51.5,42.9,44.6,5707,3040,5289,946,335,1.0,9,5,9999,99999,9,999999999,0.0,999,999,99
3022,2,6,10,0,*?*?*?*?*?*?*?*?*?*?*?*?*?*?*?*?*?*?*?*?*?*?,5.6,1.9,76,101822,355,1405,290,150.3,212.4,96.6,15894,17828,11320,1885,337,1.0,7,4,9999,99999,9,999999999,0.0,999,999,99
3022,2,6,11,0,*?*?*?*?*?*?*?*?*?*?*?*?*?*?*?*?*?*?*?*?*?*?,8.2,2.5,67,101822,441,1406,292,231.7,387.7,110.1,24154,34693,13950,2077,338,0.5,5,3,9999,99999,9,999999999,0.0,999,999,99
3022,2,6,12,0,*?*?*?*?*?*?*?*?*?*?*?*?*?*?*?*?*?*?*?*?*?*?,9.3,0.8,55,101822,476,1406,300,237.9,314.9,131.3,25296,29618,15193,2656,340,0.5,6,3,9999,99999,9,999999999,0.0,999,999,99
3022,2,6,13,0,*?*?*?*?*?*?*?*?*?*?*?*?*?*?*?*?*?*?*?*?*?*?,9.7,2.1,58,101822,457,1404,303,227.0,312.6,125.3,24126,29015,14532,2517,333,1.5,6,3,9999,99999,9,999999999,0.0,999,999,99
3022,2,6,14,0,*?*?*?*?*?*?*?*?*?*?*?*?*?*?*?*?*?*?*?*?*?*?,9.7,2.1,59,101822,387,1406,313,141.5,129.5,105.8,15424,11468,12160,2339,327,1.0,8,4,9999,99999,9,999999999,0.0,999,999,99
3022,2,6,15,0,*?*?*?*?*?*?*?*?*?*?*?*?*?*?*?*?*?*?*?*?*?*?,9.8,3.0,63,101822,269,1405,319,66.7,46.4,57.9,7370,3570,6805,1240,320,1.0,9,5,9999,99999,9,999999999,0.0,999,999,99
3022,2,6,16,0,*?*?*?*?*?*?*?*?*?*?*?*?*?*?*?*?*?*?*?*?*?*?,9.7,3.2,64,101822,112,1405,308,21.0,93.9,13.5,2344,4242,2050,227,313,1.5,7,4,9999,99999,9,999999999,0.0,999,999,99
3022,2,6,17,0,*?*?*?*?*?*?*?*?*?*?*?*?*?*?*?*?*?*?*?*?*?*?,8.5,3.2,69,101822,0,-0,318,0.0,-0.0,0.0,0,0,0,0,307,1.0,10,5,9999,99999,9,999999999,0.0,999,999,99
3022,2,6,18,0,*?*?*?*?*?*?*?*?*?*?*?*?*?*?*?*?*?*?*?*?*?*?,7.0,2.5,73,101822,0,-0,311,0.0,-0.0,0.0,0,0,0,0,300,1.0,10,5,9999,99999,9,999999999,0.0,999,999,99
3022,2,6,19,0,*?*?*?*?*?*?*?*?*?*?*?*?*?*?*?*?*?*?*?*?*?*?,5.5,2.1,78,101822,0,-0,304,0.0,-0.0,0.0,0,0,0,0,303,1.0,10,5,9999,99999,9,999999999,0.0,999,999,99
3022,2,6,20,0,*?*?*?*?*?*?*?*?*?*?*?*?*?*?*?*?*?*?*?*?*?*?,5.1,2.1,80,101822,0,-0,303,0.0,-0.0,0.0,0,0,0,0,307,1.0,10,5,9999,99999,9,999999999,0.0,999,999,99
3022,2,6,21,0,*?*?*?*?*?*?*?*?*?*?*?*?*?*?*?*?*?*?*?*?*?*?,4.4,2.1,84,101822,0,-0,300,0.0,-0.0,0.0,0,0,0,0,310,0.5,10,5,9999,99999,9,999999999,0.0,999,999,99
3022,2,6,22,0,*?*?*?*?*?*?*?*?*?*?*?*?*?*?*?*?*?*?*?*?*?*?,3.5,0.4,80,101822,0,-0,296,0.0,-0.0,0.0,0,0,0,0,313,0.5,10,5,9999,99999,9,999999999,0.0,999,999,99
3022,2,6,23,0,*?*?*?*?*?*?*?*?*?*?*?*?*?*?*?*?*?*?*?*?*?*?,2.9,-0.0,81,101822,0,-0,294,0.0,-0.0,0.0,0,0,0,0,317,1.0,10,5,9999,99999,9,999999999,0.0,999,999,99
3022,2,6,24,0,*?*?*?*?*?*?*?*?*?*?*?*?*?*?*?*?*?*?*?*?*?*?,1.9,1.5,95,101822,0,-0,289,0.0,-0.0,0.0,0,0,0,0,320,1.0,10,5,9999,99999,9,999999999,0.0,999,999,99
3022,2,7,1,0,*?*?*?*?*?*?*?*?*?*?*?*?*?*?*?*?*?*?*?*?*?*?,1.9,-0.2,85,102024,0,-0,289,0.0,-0.0,0.0,0,0,0,0,302,1.0,10,5,9999,99999,9,999999999,0.0,999,999,99
3022,2,7,2,0,*?*?*?*?*?*?*?*?*?*?*?*?*?*?*?*?*?*?*?*?*?*?,1.7,-0.4,85,102024,0,-0,289,0.0,-0.0,0.0,0,0,0,0,283,0.5,10,5,9999,99999,9,999999999,0.0,999,999,99
3022,2,7,3,0,*?*?*?*?*?*?*?*?*?*?*?*?*?*?*?*?*?*?*?*?*?*?,1.0,-0.4,89,102024,0,-0,286,0.0,-0.0,0.0,0,0,0,0,265,1.0,10,5,9999,99999,9,999999999,0.0,999,999,99
3022,2,7,4,0,*?*?*?*?*?*?*?*?*?*?*?*?*?*?*?*?*?*?*?*?*?*?,0.9,0.8,99,102024,0,-0,285,0.0,-0.0,0.0,0,0,0,0,247,0.5,10,5,9999,99999,9,999999999,0.0,999,999,99
3022,2,7,5,0,*?*?*?*?*?*?*?*?*?*?*?*?*?*?*?*?*?*?*?*?*?*?,1.2,1.0,99,102024,0,-0,286,0.0,-0.0,0.0,0,0,0,0,228,0.5,10,5,9999,99999,9,999999999,0.0,999,999,99
3022,2,7,6,0,*?*?*?*?*?*?*?*?*?*?*?*?*?*?*?*?*?*?*?*?*?*?,0.3,-0.6,92,102024,0,-0,283,0.0,-0.0,0.0,0,0,0,0,210,0.5,10,5,9999,99999,9,999999999,0.0,999,999,99
3022,2,7,7,0,*?*?*?*?*?*?*?*?*?*?*?*?*?*?*?*?*?*?*?*?*?*?,-0.1,-0.4,97,102024,0,-0,271,0.0,-0.0,0.0,0,0,0,0,208,0.5,8,4,9999,99999,9,999999999,0.0,999,999,99
3022,2,7,8,0,*?*?*?*?*?*?*?*?*?*?*?*?*?*?*?*?*?*?*?*?*?*?,-0.6,-0.6,99,102024,63,1400,254,0.0,0.0,0.0,0,0,0,0,207,0.5,5,3,9999,99999,9,999999999,0.0,999,999,99
3022,2,7,9,0,*?*?*?*?*?*?*?*?*?*?*?*?*?*?*?*?*?*?*?*?*?*?,1.6,-0.0,88,102024,231,1407,239,106.6,454.7,32.0,10910,33821,5162,632,205,1.0,0,0,9999,99999,9,999999999,0.0,999,999,99
3022,2,7,10,0,*?*?*?*?*?*?*?*?*?*?*?*?*?*?*?*?*?*?*?*?*?*?,3.7,-0.0,76,102024,362,1406,246,195.1,530.4,58.5,20267,44758,8785,1097,203,1.0,0,0,9999,99999,9,999999999,0.0,999,999,99
3022,2,7,11,0,*?*?*?*?*?*?*?*?*?*?*?*?*?*?*?*?*?*?*?*?*?*?,5.3,1.5,75,102024,448,1406,254,253.2,556.0,75.9,26287,49952,11115,1441,202,0.5,0,0,9999,99999,9,999999999,0.0,999,999,99
3022,2,7,12,0,*?*?*?*?*?*?*?*?*?*?*?*?*?*?*?*?*?*?*?*?*?*?,7.0,1.3,66,102024,483,1406,260,276.8,563.8,83.0,28747,51631,12039,1588,200,0.5,0,0,9999,99999,9,999999999,0.0,999,999,99
3022,2,7,13,0,*?*?*?*?*?*?*?*?*?*?*?*?*?*?*?*?*?*?*?*?*?*?,6.9,0.8,65,102024,464,1404,259,264.3,559.8,79.3,27447,50770,11551,1510,218,1.5,0,0,9999,99999,9,999999999,0.0,999,999,99
3022,2,7,14,0,*?*?*?*?*?*?*?*?*?*?*?*?*?*?*?*?*?*?*?*?*?*?,6.8,-0.0,61,102024,394,1406,257,216.7,541.2,65.0,22502,46891,9661,1222,237,1.0,0,0,9999,99999,9,999999999,0.0,999,999,99
3022,2,7,15,0,*?*?*?*?*?*?*?*?*?*?*?*?*?*?*?*?*?*?*?*?*?*?,7.0,-1.7,53,102024,276,1405,255,137.2,489.0,41.2,14293,37517,6375,770,255,1.0,0,0,9999,99999,9,999999999,0.0,999,999,99
3022,2,7,16,0,*?*?*?*?*?*?*?*?*?*?*?*?*?*?*?*?*?*?*?*?*?*?,6.6,-0.0,62,102024,119,1407,294,24.6,103.8,15.8,2720,4855,2361,268,273,1.5,7,4,9999,99999,9,999999999,0.0,999,999,99
3022,2,7,17,0,*?*?*?*?*?*?*?*?*?*?*?*?*?*?*?*?*?*?*?*?*?*?,5.7,1.5,74,102024,0,-0,305,0.0,-0.0,0.0,0,0,0,0,292,1.0,10,5,9999,99999,9,999999999,0.0,999,999,99
3022,2,7,18,0,*?*?*?*?*?*?*?*?*?*?*?*?*?*?*?*?*?*?*?*?*?*?,4.4,1.9,83,102024,0,-0,300,0.0,-0.0,0.0,0,0,0,0,310,1.0,10,5,9999,99999,9,999999999,0.0,999,999,99
3022,2,7,19,0,*?*?*?*?*?*?*?*?*?*?*?*?*?*?*?*?*?*?*?*?*?*?,3.7,1.5,85,102024,0,-0,297,0.0,-0.0,0.0,0,0,0,0,312,1.0,10,5,9999,99999,9,999999999,0.0,999,999,99
3022,2,7,20,0,*?*?*?*?*?*?*?*?*?*?*?*?*?*?*?*?*?*?*?*?*?*?,3.3,2.3,93,102024,0,-0,295,0.0,-0.0,0.0,0,0,0,0,313,1.0,10,5,9999,99999,9,999999999,0.0,999,999,99
3022,2,7,21,0,*?*?*?*?*?*?*?*?*?*?*?*?*?*?*?*?*?*?*?*?*?*?,2.4,1.5,93,102024,0,-0,291,0.0,-0.0,0.0,0,0,0,0,315,0.5,10,5,9999,99999,9,999999999,0.0,999,999,99
3022,2,7,22,0,*?*?*?*?*?*?*?*?*?*?*?*?*?*?*?*?*?*?*?*?*?*?,2.0,1.0,92,102024,0,-0,290,0.0,-0.0,0.0,0,0,0,0,317,0.5,10,5,9999,99999,9,999999999,0.0,999,999,99
3022,2,7,23,0,*?*?*?*?*?*?*?*?*?*?*?*?*?*?*?*?*?*?*?*?*?*?,1.5,0.6,94,102024,0,-0,288,0.0,-0.0,0.0,0,0,0,0,318,1.0,10,5,9999,99999,9,999999999,0.0,999,999,99
3022,2,7,24,0,*?*?*?*?*?*?*?*?*?*?*?*?*?*?*?*?*?*?*?*?*?*?,2.2,-0.0,84,102024,0,-0,291,0.0,-0.0,0.0,0,0,0,0,320,1.0,10,5,9999,99999,9,999999999,0.0,999,999,99
3022,2,8,1,0,*?*?*?*?*?*?*?*?*?*?*?*?*?*?*?*?*?*?*?*?*?*?,0.2,-1.1,88,102308,0,-0,282,0.0,-0.0,0.0,0,0,0,0,313,1.0,10,5,9999,99999,9,999999999,0.0,999,999,99
3022,2,8,2,0,*?*?*?*?*?*?*?*?*?*?*?*?*?*?*?*?*?*?*?*?*?*?,-0.4,-1.9,86,102308,0,-0,280,0.0,-0.0,0.0,0,0,0,0,307,0.5,10,5,9999,99999,9,999999999,0.0,999,999,99
3022,2,8,3,0,*?*?*?*?*?*?*?*?*?*?*?*?*?*?*?*?*?*?*?*?*?*?,-0.4,-2.7,81,102308,0,-0,280,0.0,-0.0,0.0,0,0,0,0,300,1.0,10,5,9999,99999,9,999999999,0.0,999,999,99
3022,2,8,4,0,*?*?*?*?*?*?*?*?*?*?*?*?*?*?*?*?*?*?*?*?*?*?,-0.2,-1.7,86,102308,0,-0,281,0.0,-0.0,0.0,0,0,0,0,293,0.5,10,5,9999,99999,9,999999999,0.0,999,999,99
3022,2,8,5,0,*?*?*?*?*?*?*?*?*?*?*?*?*?*?*?*?*?*?*?*?*?*?,-0.5,-1.3,91,102308,0,-0,280,0.0,-0.0,0.0,0,0,0,0,287,0.5,10,5,9999,99999,9,999999999,0.0,999,999,99
3022,2,8,6,0,*?*?*?*?*?*?*?*?*?*?*?*?*?*?*?*?*?*?*?*?*?*?,-1.5,-2.7,89,102308,0,-0,276,0.0,-0.0,0.0,0,0,0,0,280,0.5,10,5,9999,99999,9,999999999,0.0,999,999,99
3022,2,8,7,0,*?*?*?*?*?*?*?*?*?*?*?*?*?*?*?*?*?*?*?*?*?*?,-2.5,-3.1,92,102308,0,-0,272,0.0,-0.0,0.0,0,0,0,0,275,0.5,10,5,9999,99999,9,999999999,0.0,999,999,99
3022,2,8,8,0,*?*?*?*?*?*?*?*?*?*?*?*?*?*?*?*?*?*?*?*?*?*?,-1.1,-1.7,93,102308,70,1411,272,0.0,0.0,0.0,0,0,0,0,270,0.5,9,5,9999,99999,9,999999999,0.0,999,999,99
3022,2,8,9,0,*?*?*?*?*?*?*?*?*?*?*?*?*?*?*?*?*?*?*?*?*?*?,0.4,-1.5,84,102308,237,1403,263,97.3,257.9,53.7,10171,17765,7138,967,265,1.0,6,3,9999,99999,9,999999999,0.0,999,999,99
3022,2,8,10,0,*?*?*?*?*?*?*?*?*?*?*?*?*?*?*?*?*?*?*?*?*?*?,2.1,-1.9,72,102308,369,1406,280,133.4,128.1,99.8,14551,11153,11487,2195,260,1.0,8,4,9999,99999,9,999999999,0.0,999,999,99
3022,2,8,11,0,*?*?*?*?*?*?*?*?*?*?*?*?*?*?*?*?*?*?*?*?*?*?,4.4,-1.3,64,102308,455,1405,289,172.2,134.0,128.8,18770,12496,14727,2907,255,0.5,8,4,9999,99999,9,999999999,0.0,999,999,99
3022,2,8,12,0,*?*?*?*?*?*?*?*?*?*?*?*?*?*?*?*?*?*?*?*?*?*?,6.4,-0.4,60,102308,490,1405,287,246.4,316.5,136.0,26210,30061,15705,2767,250,0.5,6,3,9999,99999,9,999999999,0.0,999,999,99
3022,2,8,13,0,*?*?*?*?*?*?*?*?*?*?*?*?*?*?*?*?*?*?*?*?*?*?,6.3,-1.1,58,102308,471,1403,286,235.6,314.4,130.0,25040,29490,15047,2627,250,1.5,6,3,9999,99999,9,999999999,0.0,999,999,99
3022,2,8,14,0,*?*?*?*?*?*?*?*?*?*?*?*?*?*?*?*?*?*?*?*?*?*?,6.5,-0.8,58,102308,401,1405,287,193.9,304.3,107.0,20587,26912,12515,2104,250,1.0,6,3,9999,99999,9,999999999,0.0,999,999,99
3022,2,8,15,0,*?*?*?*?*?*?*?*?*?*?*?*?*?*?*?*?*?*?*?*?*?*?,6.4,-1.5,55,102308,283,1405,298,94.8,118.6,70.9,10368,9301,8237,1525,250,1.0,8,4,9999,99999,9,999999999,0.0,999,999,99
3022,2,8,16,0,*?*?*?*?*?*?*?*?*?*?*?*?*?*?*?*?*?*?*?*?*?*?,6.2,-1.7,55,102308,126,1409,308,10.4,0.0,10.4,1261,-0,1261,410,250,1.5,10,5,9999,99999,9,999999999,0.0,999,999,99
3022,2,8,17,0,*?*?*?*?*?*?*?*?*?*?*?*?*?*?*?*?*?*?*?*?*?*?,4.9,-1.3,62,102308,0,-0,302,0.0,-0.0,0.0,0,0,0,0,250,1.0,10,5,9999,99999,9,999999999,0.0,999,999,99
3022,2,8,18,0,*?*?*?*?*?*?*?*?*?*?*?*?*?*?*?*?*?*?*?*?*?*?,3.2,-1.1,71,102308,0,-0,295,0.0,-0.0,0.0,0,0,0,0,250,1.0,10,5,9999,99999,9,999999999,0.0,999,999,99
3022,2,8,19,0,*?*?*?*?*?*?*?*?*?*?*?*?*?*?*?*?*?*?*?*?*?*?,2.7,-1.9,69,102308,0,-0,293,0.0,-0.0,0.0,0,0,0,0,247,1.0,10,5,9999,99999,9,999999999,0.0,999,999,99
3022,2,8,20,0,*?*?*?*?*?*?*?*?*?*?*?*?*?*?*?*?*?*?*?*?*?*?,1.8,-2.4,71,102308,0,-0,289,0.0,-0.0,0.0,0,0,0,0,243,1.0,10,5,9999,99999,9,999999999,1.1,999,999,99
3022,2,8,21,0,*?*?*?*?*?*?*?*?*?*?*?*?*?*?*?*?*?*?*?*?*?*?,1.0,-3.4,69,102308,0,-0,286,0.0,-0.0,0.0,0,0,0,0,240,0.5,10,5,9999,99999,9,999999999,0.9,999,999,99
3022,2,8,22,0,*?*?*?*?*?*?*?*?*?*?*?*?*?*?*?*?*?*?*?*?*?*?,0.8,-3.1,70,102308,0,-0,285,0.0,-0.0,0.0,0,0,0,0,237,0.5,10,5,9999,99999,9,999999999,0.4,999,999,99
3022,2,8,23,0,*?*?*?*?*?*?*?*?*?*?*?*?*?*?*?*?*?*?*?*?*?*?,2.1,-3.4,63,102308,0,-0,291,0.0,-0.0,0.0,0,0,0,0,233,1.0,10,5,9999,99999,9,999999999,0.0,999,999,99
3022,2,8,24,0,*?*?*?*?*?*?*?*?*?*?*?*?*?*?*?*?*?*?*?*?*?*?,0.9,-0.2,90,102308,0,-0,285,0.0,-0.0,0.0,0,0,0,0,320,1.0,10,5,9999,99999,9,999999999,0.0,999,999,99
3022,2,9,1,0,*?*?*?*?*?*?*?*?*?*?*?*?*?*?*?*?*?*?*?*?*?*?,4.0,2.3,100,101569,0,-0,298,0.0,-0.0,0.0,0,0,0,0,225,1.0,10,5,9999,99999,9,999999999,0.2,999,999,99
3022,2,9,2,0,*?*?*?*?*?*?*?*?*?*?*?*?*?*?*?*?*?*?*?*?*?*?,4.5,4.5,100,101569,0,-0,300,0.0,-0.0,0.0,0,0,0,0,220,0.5,10,5,9999,99999,9,999999999,2.0,999,999,99
3022,2,9,3,0,*?*?*?*?*?*?*?*?*?*?*?*?*?*?*?*?*?*?*?*?*?*?,4.3,2.7,100,101569,0,-0,299,0.0,-0.0,0.0,0,0,0,0,215,1.0,10,5,9999,99999,9,999999999,2.5,999,999,99
3022,2,9,4,0,*?*?*?*?*?*?*?*?*?*?*?*?*?*?*?*?*?*?*?*?*?*?,3.9,3.9,100,101569,0,-0,297,0.0,-0.0,0.0,0,0,0,0,210,0.5,10,5,9999,99999,9,999999999,0.2,999,999,99
3022,2,9,5,0,*?*?*?*?*?*?*?*?*?*?*?*?*?*?*?*?*?*?*?*?*?*?,3.4,2.3,100,101569,0,-0,295,0.0,-0.0,0.0,0,0,0,0,205,0.5,10,5,9999,99999,9,999999999,0.4,999,999,99
3022,2,9,6,0,*?*?*?*?*?*?*?*?*?*?*?*?*?*?*?*?*?*?*?*?*?*?,3.9,1.9,100,101569,0,-0,298,0.0,-0.0,0.0,0,0,0,0,200,0.5,10,5,9999,99999,9,999999999,0.4,999,999,99
3022,2,9,7,0,*?*?*?*?*?*?*?*?*?*?*?*?*?*?*?*?*?*?*?*?*?*?,4.2,3.0,100,101569,0,-0,299,0.0,-0.0,0.0,0,0,0,0,202,0.5,10,5,9999,99999,9,999999999,0.3,999,999,99
3022,2,9,8,0,*?*?*?*?*?*?*?*?*?*?*?*?*?*?*?*?*?*?*?*?*?*?,4.2,4.1,100,101569,76,1399,298,0.7,0.0,0.7,103,-0,103,30,203,0.5,10,5,9999,99999,9,999999999,0.1,999,999,99
3022,2,9,9,0,*?*?*?*?*?*?*?*?*?*?*?*?*?*?*?*?*?*?*?*?*?*?,4.7,4.6,100,101569,244,1403,301,33.6,0.0,33.6,3933,0,3940,1309,205,1.0,10,5,9999,99999,9,999999999,0.0,999,999,99
3022,2,9,10,0,*?*?*?*?*?*?*?*?*?*?*?*?*?*?*?*?*?*?*?*?*?*?,5.2,5.1,100,101569,376,1405,298,103.1,51.2,89.4,11317,4499,10113,2388,207,1.0,9,5,9999,99999,9,999999999,0.3,999,999,99
3022,2,9,11,0,*?*?*?*?*?*?*?*?*?*?*?*?*?*?*?*?*?*?*?*?*?*?,6.4,6.1,100,101569,462,1404,304,132.4,53.5,114.8,14547,4935,12976,3172,208,0.5,9,5,9999,99999,9,999999999,0.5,999,999,99
3022,2,9,12,0,*?*?*?*?*?*?*?*?*?*?*?*?*?*?*?*?*?*?*?*?*?*?,6.9,6.7,100,101569,497,1404,306,144.4,54.2,125.2,15857,5087,14134,3510,210,0.5,9,5,9999,99999,9,999999999,0.0,999,999,99
3022,2,9,13,0,*?*?*?*?*?*?*?*?*?*?*?*?*?*?*?*?*?*?*?*?*?*?,6.9,7.0,100,101569,479,1405,306,138.1,53.9,119.8,15168,5014,13524,3332,198,1.5,9,5,9999,99999,9,999999999,0.0,999,999,99
3022,2,9,14,0,*?*?*?*?*?*?*?*?*?*?*?*?*?*?*?*?*?*?*?*?*?*?,6.9,6.9,100,101569,408,1404,306,114.1,52.2,98.9,12524,4687,11182,2675,187,1.0,9,5,9999,99999,9,999999999,0.0,999,999,99
3022,2,9,15,0,*?*?*?*?*?*?*?*?*?*?*?*?*?*?*?*?*?*?*?*?*?*?,7.0,7.0,100,101569,290,1404,310,42.6,0.0,42.6,4971,0,4981,1674,175,1.0,10,5,9999,99999,9,999999999,0.0,999,999,99
3022,2,9,16,0,*?*?*?*?*?*?*?*?*?*?*?*?*?*?*?*?*?*?*?*?*?*?,6.9,6.9,100,101569,132,1399,310,11.7,0.0,11.7,1417,-0,1417,461,163,1.5,10,5,9999,99999,9,999999999,0.0,999,999,99
3022,2,9,17,0,*?*?*?*?*?*?*?*?*?*?*?*?*?*?*?*?*?*?*?*?*?*?,6.2,5.5,100,101569,0,-0,307,0.0,-0.0,0.0,0,0,0,0,152,1.0,10,5,9999,99999,9,999999999,0.0,999,999,99
3022,2,9,18,0,*?*?*?*?*?*?*?*?*?*?*?*?*?*?*?*?*?*?*?*?*?*?,5.8,5.8,100,101569,0,-0,305,0.0,-0.0,0.0,0,0,0,0,140,1.0,10,5,9999,99999,9,999999999,0.2,999,999,99
3022,2,9,19,0,*?*?*?*?*?*?*?*?*?*?*?*?*?*?*?*?*?*?*?*?*?*?,5.6,5.6,100,101569,0,-0,304,0.0,-0.0,0.0,0,0,0,0,135,1.0,10,5,9999,99999,9,999999999,0.0,999,999,99
3022,2,9,20,0,*?*?*?*?*?*?*?*?*?*?*?*?*?*?*?*?*?*?*?*?*?*?,5.3,5.3,100,101569,0,-0,303,0.0,-0.0,0.0,0,0,0,0,130,1.0,10,5,9999,99999,9,999999999,0.0,999,999,99
3022,2,9,21,0,*?*?*?*?*?*?*?*?*?*?*?*?*?*?*?*?*?*?*?*?*?*?,4.8,4.8,100,101569,0,-0,301,0.0,-0.0,0.0,0,0,0,0,125,0.5,10,5,9999,99999,9,999999999,0.0,999,999,99
3022,2,9,22,0,*?*?*?*?*?*?*?*?*?*?*?*?*?*?*?*?*?*?*?*?*?*?,4.7,4.6,100,101569,0,-0,301,0.0,-0.0,0.0,0,0,0,0,120,0.5,10,5,9999,99999,9,999999999,0.0,999,999,99
3022,2,9,23,0,*?*?*?*?*?*?*?*?*?*?*?*?*?*?*?*?*?*?*?*?*?*?,4.5,4.5,100,101569,0,-0,300,0.0,-0.0,0.0,0,0,0,0,115,1.0,10,5,9999,99999,9,999999999,0.3,999,999,99
3022,2,9,24,0,*?*?*?*?*?*?*?*?*?*?*?*?*?*?*?*?*?*?*?*?*?*?,3.4,-0.4,98,101569,0,-0,296,0.0,-0.0,0.0,0,0,0,0,230,1.0,10,5,9999,99999,9,999999999,1.3,999,999,99
3022,2,10,1,0,*?*?*?*?*?*?*?*?*?*?*?*?*?*?*?*?*?*?*?*?*?*?,3.3,3.4,100,99507.5,0,-0,295,0.0,-0.0,0.0,0,0,0,0,110,1.0,10,5,9999,99999,9,999999999,0.1,999,999,99
3022,2,10,2,0,*?*?*?*?*?*?*?*?*?*?*?*?*?*?*?*?*?*?*?*?*?*?,2.8,2.9,100,99507.5,0,-0,293,0.0,-0.0,0.0,0,0,0,0,110,0.5,10,5,9999,99999,9,999999999,0.1,999,999,99
3022,2,10,3,0,*?*?*?*?*?*?*?*?*?*?*?*?*?*?*?*?*?*?*?*?*?*?,2.6,2.7,100,99507.5,0,-0,292,0.0,-0.0,0.0,0,0,0,0,110,1.0,10,5,9999,99999,9,999999999,0.0,999,999,99
3022,2,10,4,0,*?*?*?*?*?*?*?*?*?*?*?*?*?*?*?*?*?*?*?*?*?*?,2.4,1.9,100,99507.5,0,-0,291,0.0,-0.0,0.0,0,0,0,0,110,0.5,10,5,9999,99999,9,999999999,0.3,999,999,99
3022,2,10,5,0,*?*?*?*?*?*?*?*?*?*?*?*?*?*?*?*?*?*?*?*?*?*?,2.1,0.8,94,99507.5,0,-0,290,0.0,-0.0,0.0,0,0,0,0,110,0.5,10,5,9999,99999,9,999999999,1.4,999,999,99
3022,2,10,6,0,*?*?*?*?*?*?*?*?*?*?*?*?*?*?*?*?*?*?*?*?*?*?,1.9,-0.0,89,99507.5,0,-0,289,0.0,-0.0,0.0,0,0,0,0,110,0.5,10,5,9999,99999,9,999999999,1.6,999,999,99
3022,2,10,7,0,*?*?*?*?*?*?*?*?*?*?*?*?*?*?*?*?*?*?*?*?*?*?,1.4,-0.8,87,99507.5,0,-0,287,0.0,-0.0,0.0,0,0,0,0,108,0.5,10,5,9999,99999,9,999999999,0.2,999,999,99
3022,2,10,8,0,*?*?*?*?*?*?*?*?*?*?*?*?*?*?*?*?*?*?*?*?*?*?,0.9,-1.1,87,99507.5,83,1404,285,2.0,0.0,2.0,272,-0,271,84,107,0.5,10,5,9999,99999,9,999999999,0.6,999,999,99
3022,2,10,9,0,*?*?*?*?*?*?*?*?*?*?*?*?*?*?*?*?*?*?*?*?*?*?,2.4,-0.2,84,99507.5,251,1403,286,60.7,45.2,52.7,6716,3371,6212,1124,105,1.0,9,5,9999,99999,9,999999999,0.1,999,999,99
3022,2,10,10,0,*?*?*?*?*?*?*?*?*?*?*?*?*?*?*?*?*?*?*?*?*?*?,3.9,2.3,92,99507.5,383,1405,293,105.5,51.5,91.5,11584,4547,10349,2452,103,1.0,9,5,9999,99999,9,999999999,0.0,999,999,99
3022,2,10,11,0,*?*?*?*?*?*?*?*?*?*?*?*?*?*?*?*?*?*?*?*?*?*?,5.9,2.7,81,99507.5,469,1403,297,178.8,134.8,133.7,19486,12683,15273,3032,102,0.5,8,4,9999,99999,9,999999999,0.0,999,999,99
3022,2,10,12,0,*?*?*?*?*?*?*?*?*?*?*?*?*?*?*?*?*?*?*?*?*?*?,7.0,4.1,84,99507.5,504,1403,302,194.7,136.5,145.6,21217,13097,16590,3340,100,0.5,8,4,9999,99999,9,999999999,0.0,999,999,99
3022,2,10,13,0,*?*?*?*?*?*?*?*?*?*?*?*?*?*?*?*?*?*?*?*?*?*?,7.2,4.8,87,99507.5,486,1404,303,186.4,135.7,139.4,20323,12834,15936,3178,98,1.5,8,4,9999,99999,9,999999999,0.8,999,999,99
3022,2,10,14,0,*?*?*?*?*?*?*?*?*?*?*?*?*?*?*?*?*?*?*?*?*?*?,7.4,3.4,77,99507.5,415,1403,303,154.5,131.6,115.6,16839,11935,13248,2576,97,1.0,8,4,9999,99999,9,999999999,0.0,999,999,99
3022,2,10,15,0,*?*?*?*?*?*?*?*?*?*?*?*?*?*?*?*?*?*?*?*?*?*?,7.2,3.2,77,99507.5,297,1404,302,101.2,120.5,75.7,11063,9653,8780,1634,95,1.0,8,4,9999,99999,9,999999999,0.0,999,999,99
3022,2,10,16,0,*?*?*?*?*?*?*?*?*?*?*?*?*?*?*?*?*?*?*?*?*?*?,7.3,3.2,77,99507.5,139,1400,307,22.7,30.5,19.7,2580,1677,2421,410,93,1.5,9,5,9999,99999,9,999999999,1.6,999,999,99
3022,2,10,17,0,*?*?*?*?*?*?*?*?*?*?*?*?*?*?*?*?*?*?*?*?*?*?,6.4,2.7,79,99507.5,0,-0,308,0.0,-0.0,0.0,0,0,0,0,92,1.0,10,5,9999,99999,9,999999999,0.1,999,999,99
3022,2,10,18,0,*?*?*?*?*?*?*?*?*?*?*?*?*?*?*?*?*?*?*?*?*?*?,5.0,2.7,87,99507.5,0,-0,302,0.0,-0.0,0.0,0,0,0,0,90,1.0,10,5,9999,99999,9,999999999,0.2,999,999,99
3022,2,10,19,0,*?*?*?*?*?*?*?*?*?*?*?*?*?*?*?*?*?*?*?*?*?*?,4.3,2.5,89,99507.5,0,-0,299,0.0,-0.0,0.0,0,0,0,0,88,1.0,10,5,9999,99999,9,999999999,0.1,999,999,99
3022,2,10,20,0,*?*?*?*?*?*?*?*?*?*?*?*?*?*?*?*?*?*?*?*?*?*?,3.9,2.3,91,99507.5,0,-0,297,0.0,-0.0,0.0,0,0,0,0,87,1.0,10,5,9999,99999,9,999999999,0.0,999,999,99
3022,2,10,21,0,*?*?*?*?*?*?*?*?*?*?*?*?*?*?*?*?*?*?*?*?*?*?,3.6,3.0,99,99507.5,0,-0,296,0.0,-0.0,0.0,0,0,0,0,85,0.5,10,5,9999,99999,9,999999999,0.0,999,999,99
3022,2,10,22,0,*?*?*?*?*?*?*?*?*?*?*?*?*?*?*?*?*?*?*?*?*?*?,3.2,3.2,100,99507.5,0,-0,294,0.0,-0.0,0.0,0,0,0,0,83,0.5,10,5,9999,99999,9,999999999,0.0,999,999,99
3022,2,10,23,0,*?*?*?*?*?*?*?*?*?*?*?*?*?*?*?*?*?*?*?*?*?*?,4.2,3.9,100,99507.5,0,-0,299,0.0,-0.0,0.0,0,0,0,0,82,1.0,10,5,9999,99999,9,999999999,0.0,999,999,99
3022,2,10,24,0,*?*?*?*?*?*?*?*?*?*?*?*?*?*?*?*?*?*?*?*?*?*?,4.3,4.1,100,99507.5,0,-0,299,0.0,-0.0,0.0,0,0,0,0,110,1.0,10,5,9999,99999,9,999999999,1.0,999,999,99
3022,2,11,1,0,*?*?*?*?*?*?*?*?*?*?*?*?*?*?*?*?*?*?*?*?*?*?,6.2,6.1,100,100270,0,-0,307,0.0,-0.0,0.0,0,0,0,0,82,1.0,10,5,9999,99999,9,999999999,0.0,999,999,99
3022,2,11,2,0,*?*?*?*?*?*?*?*?*?*?*?*?*?*?*?*?*?*?*?*?*?*?,7.0,7.0,100,100270,0,-0,310,0.0,-0.0,0.0,0,0,0,0,83,0.5,10,5,9999,99999,9,999999999,0.0,999,999,99
3022,2,11,3,0,*?*?*?*?*?*?*?*?*?*?*?*?*?*?*?*?*?*?*?*?*?*?,6.6,6.7,100,100270,0,-0,308,0.0,-0.0,0.0,0,0,0,0,85,1.0,10,5,9999,99999,9,999999999,0.2,999,999,99
3022,2,11,4,0,*?*?*?*?*?*?*?*?*?*?*?*?*?*?*?*?*?*?*?*?*?*?,6.0,5.9,100,100270,0,-0,306,0.0,-0.0,0.0,0,0,0,0,87,0.5,10,5,9999,99999,9,999999999,0.0,999,999,99
3022,2,11,5,0,*?*?*?*?*?*?*?*?*?*?*?*?*?*?*?*?*?*?*?*?*?*?,5.1,5.1,100,100270,0,-0,302,0.0,-0.0,0.0,0,0,0,0,88,0.5,10,5,9999,99999,9,999999999,0.6,999,999,99
3022,2,11,6,0,*?*?*?*?*?*?*?*?*?*?*?*?*?*?*?*?*?*?*?*?*?*?,5.7,5.8,100,100270,0,-0,305,0.0,-0.0,0.0,0,0,0,0,90,0.5,10,5,9999,99999,9,999999999,0.0,999,999,99
3022,2,11,7,0,*?*?*?*?*?*?*?*?*?*?*?*?*?*?*?*?*?*?*?*?*?*?,6.2,6.1,100,100270,0,-0,307,0.0,-0.0,0.0,0,0,0,0,92,0.5,10,5,9999,99999,9,999999999,0.0,999,999,99
3022,2,11,8,0,*?*?*?*?*?*?*?*?*?*?*?*?*?*?*?*?*?*?*?*?*?*?,6.3,6.2,100,100270,90,1406,299,7.8,30.7,5.8,928,1220,982,96,93,0.5,8,4,9999,99999,9,999999999,0.1,999,999,99
3022,2,11,9,0,*?*?*?*?*?*?*?*?*?*?*?*?*?*?*?*?*?*?*?*?*?*?,7.0,7.0,100,100270,258,1403,295,109.7,267.2,60.5,11430,19190,7969,1097,95,1.0,6,3,9999,99999,9,999999999,0.0,999,999,99
3022,2,11,10,0,*?*?*?*?*?*?*?*?*?*?*?*?*?*?*?*?*?*?*?*?*?*?,7.4,7.4,100,100270,390,1403,297,187.6,302.5,103.6,19920,26465,12130,2028,97,1.0,6,3,9999,99999,9,999999999,0.0,999,999,99
3022,2,11,11,0,*?*?*?*?*?*?*?*?*?*?*?*?*?*?*?*?*?*?*?*?*?*?,8.7,7.3,100,100270,476,1402,310,182.2,135.2,136.2,19850,12775,15551,3096,98,0.5,8,4,9999,99999,9,999999999,0.0,999,999,99
3022,2,11,12,0,*?*?*?*?*?*?*?*?*?*?*?*?*?*?*?*?*?*?*?*?*?*?,9.9,6.4,98,100270,511,1401,315,198.0,136.9,148.1,21584,13178,16869,3406,100,0.5,8,4,9999,99999,9,999999999,0.0,999,999,99
3022,2,11,13,0,*?*?*?*?*?*?*?*?*?*?*?*?*?*?*?*?*?*?*?*?*?*?,9.7,7.9,100,100270,493,1402,315,189.7,136.0,141.9,20678,12974,16181,3243,100,1.5,8,4,9999,99999,9,999999999,0.0,999,999,99
3022,2,11,14,0,*?*?*?*?*?*?*?*?*?*?*?*?*?*?*?*?*?*?*?*?*?*?,10.0,8.4,100,100270,422,1402,316,157.8,132.1,118.0,17200,12040,13528,2638,100,1.0,8,4,9999,99999,9,999999999,0.1,999,999,99
3022,2,11,15,0,*?*?*?*?*?*?*?*?*?*?*?*?*?*?*?*?*?*?*?*?*?*?,9.9,8.8,100,100270,304,1403,319,78.8,48.4,68.3,8652,3999,7748,1784,100,1.0,9,5,9999,99999,9,999999999,0.4,999,999,99
3022,2,11,16,0,*?*?*?*?*?*?*?*?*?*?*?*?*?*?*?*?*?*?*?*?*?*?,9.9,8.4,100,100270,146,1400,319,25.1,32.0,21.8,2838,1835,2652,454,100,1.5,9,5,9999,99999,9,999999999,0.0,999,999,99
3022,2,11,17,0,*?*?*?*?*?*?*?*?*?*?*?*?*?*?*?*?*?*?*?*?*?*?,9.3,7.4,100,100270,0,-0,320,0.0,-0.0,0.0,0,0,0,0,100,1.0,10,5,9999,99999,9,999999999,0.1,999,999,99
3022,2,11,18,0,*?*?*?*?*?*?*?*?*?*?*?*?*?*?*?*?*?*?*?*?*?*?,8.4,7.0,100,100270,0,-0,316,0.0,-0.0,0.0,0,0,0,0,100,1.0,10,5,9999,99999,9,999999999,0.0,999,999,99
3022,2,11,19,0,*?*?*?*?*?*?*?*?*?*?*?*?*?*?*?*?*?*?*?*?*?*?,8.0,8.0,100,100270,0,-0,314,0.0,-0.0,0.0,0,0,0,0,100,1.0,10,5,9999,99999,9,999999999,0.0,999,999,99
3022,2,11,20,0,*?*?*?*?*?*?*?*?*?*?*?*?*?*?*?*?*?*?*?*?*?*?,7.4,7.0,100,100270,0,-0,312,0.0,-0.0,0.0,0,0,0,0,100,1.0,10,5,9999,99999,9,999999999,0.3,999,999,99
3022,2,11,21,0,*?*?*?*?*?*?*?*?*?*?*?*?*?*?*?*?*?*?*?*?*?*?,7.2,6.4,100,100270,0,-0,311,0.0,-0.0,0.0,0,0,0,0,100,0.5,10,5,9999,99999,9,999999999,0.6,999,999,99
3022,2,11,22,0,*?*?*?*?*?*?*?*?*?*?*?*?*?*?*?*?*?*?*?*?*?*?,6.6,4.8,100,100270,0,-0,309,0.0,-0.0,0.0,0,0,0,0,100,0.5,10,5,9999,99999,9,999999999,0.6,999,999,99
3022,2,11,23,0,*?*?*?*?*?*?*?*?*?*?*?*?*?*?*?*?*?*?*?*?*?*?,6.6,5.8,100,100270,0,-0,309,0.0,-0.0,0.0,0,0,0,0,100,1.0,10,5,9999,99999,9,999999999,0.0,999,999,99
3022,2,11,24,0,*?*?*?*?*?*?*?*?*?*?*?*?*?*?*?*?*?*?*?*?*?*?,5.1,5.1,100,100270,0,-0,302,0.0,-0.0,0.0,0,0,0,0,80,1.0,10,5,9999,99999,9,999999999,0.0,999,999,99
3022,2,12,1,0,*?*?*?*?*?*?*?*?*?*?*?*?*?*?*?*?*?*?*?*?*?*?,6.8,5.1,100,101448,0,-0,310,0.0,-0.0,0.0,0,0,0,0,102,1.0,10,5,9999,99999,9,999999999,0.0,999,999,99
3022,2,12,2,0,*?*?*?*?*?*?*?*?*?*?*?*?*?*?*?*?*?*?*?*?*?*?,6.9,4.6,100,101448,0,-0,310,0.0,-0.0,0.0,0,0,0,0,103,0.5,10,5,9999,99999,9,999999999,0.0,999,999,99
3022,2,12,3,0,*?*?*?*?*?*?*?*?*?*?*?*?*?*?*?*?*?*?*?*?*?*?,6.3,2.9,98,101448,0,-0,308,0.0,-0.0,0.0,0,0,0,0,105,1.0,10,5,9999,99999,9,999999999,0.1,999,999,99
3022,2,12,4,0,*?*?*?*?*?*?*?*?*?*?*?*?*?*?*?*?*?*?*?*?*?*?,6.5,3.4,100,101448,0,-0,309,0.0,-0.0,0.0,0,0,0,0,107,0.5,10,5,9999,99999,9,999999999,0.5,999,999,99
3022,2,12,5,0,*?*?*?*?*?*?*?*?*?*?*?*?*?*?*?*?*?*?*?*?*?*?,6.4,5.0,100,101448,0,-0,308,0.0,-0.0,0.0,0,0,0,0,108,0.5,10,5,9999,99999,9,999999999,0.4,999,999,99
3022,2,12,6,0,*?*?*?*?*?*?*?*?*?*?*?*?*?*?*?*?*?*?*?*?*?*?,6.4,6.4,100,101448,0,-0,308,0.0,-0.0,0.0,0,0,0,0,110,0.5,10,5,9999,99999,9,999999999,0.7,999,999,99
3022,2,12,7,0,*?*?*?*?*?*?*?*?*?*?*?*?*?*?*?*?*?*?*?*?*?*?,5.7,5.6,100,101448,0,-0,305,0.0,-0.0,0.0,0,0,0,0,112,0.5,10,5,9999,99999,9,999999999,0.1,999,999,99
3022,2,12,8,0,*?*?*?*?*?*?*?*?*?*?*?*?*?*?*?*?*?*?*?*?*?*?,4.9,4.8,100,101448,97,1406,297,8.3,15.9,7.2,976,738,922,148,113,0.5,9,5,9999,99999,9,999999999,0.0,999,999,99
3022,2,12,9,0,*?*?*?*?*?*?*?*?*?*?*?*?*?*?*?*?*?*?*?*?*?*?,6.7,6.7,100,101448,265,1402,305,65.6,46.2,56.9,7246,3534,6692,1218,115,1.0,9,5,9999,99999,9,999999999,0.0,999,999,99
3022,2,12,10,0,*?*?*?*?*?*?*?*?*?*?*?*?*?*?*?*?*?*?*?*?*?*?,8.5,7.3,100,101448,397,1402,313,110.5,51.9,95.8,12133,4631,10835,2581,117,1.0,9,5,9999,99999,9,999999999,0.0,999,999,99
3022,2,12,11,0,*?*?*?*?*?*?*?*?*?*?*?*?*?*?*?*?*?*?*?*?*?*?,10.3,8.7,100,101448,484,1403,317,185.5,135.6,138.8,20223,12852,15842,3162,118,0.5,8,4,9999,99999,9,999999999,0.2,999,999,99
3022,2,12,12,0,*?*?*?*?*?*?*?*?*?*?*?*?*?*?*?*?*?*?*?*?*?*?,11.5,10.1,100,101448,519,1403,320,238.1,229.7,153.1,25240,22191,17497,3186,120,0.5,7,4,9999,99999,9,999999999,0.0,999,999,99
3022,2,12,13,0,*?*?*?*?*?*?*?*?*?*?*?*?*?*?*?*?*?*?*?*?*?*?,11.5,9.7,100,101448,500,1401,323,193.1,136.4,144.5,21048,13059,16462,3310,120,1.5,8,4,9999,99999,9,999999999,0.0,999,999,99
3022,2,12,14,0,*?*?*?*?*?*?*?*?*?*?*?*?*?*?*?*?*?*?*?*?*?*?,11.3,9.9,100,101448,430,1404,326,121.6,52.8,105.5,13353,4796,11918,2876,120,1.0,9,5,9999,99999,9,999999999,0.2,999,999,99
3022,2,12,15,0,*?*?*?*?*?*?*?*?*?*?*?*?*?*?*?*?*?*?*?*?*?*?,11.6,10.1,100,101448,311,1401,324,107.7,122.3,80.6,11768,9979,9332,1746,120,1.0,8,4,9999,99999,9,999999999,0.2,999,999,99
3022,2,12,16,0,*?*?*?*?*?*?*?*?*?*?*?*?*?*?*?*?*?*?*?*?*?*?,11.5,10.4,100,101448,153,1400,327,27.5,33.5,23.9,3099,1964,2894,498,120,1.5,9,5,9999,99999,9,999999999,0.0,999,999,99
3022,2,12,17,0,*?*?*?*?*?*?*?*?*?*?*?*?*?*?*?*?*?*?*?*?*?*?,10.2,10.3,100,101448,0,-0,324,0.0,-0.0,0.0,0,0,0,0,120,1.0,10,5,9999,99999,9,999999999,0.6,999,999,99
3022,2,12,18,0,*?*?*?*?*?*?*?*?*?*?*?*?*?*?*?*?*?*?*?*?*?*?,9.6,9.6,100,101448,0,-0,321,0.0,-0.0,0.0,0,0,0,0,120,1.0,10,5,9999,99999,9,999999999,0.0,999,999,99
3022,2,12,19,0,*?*?*?*?*?*?*?*?*?*?*?*?*?*?*?*?*?*?*?*?*?*?,8.6,8.5,100,101448,0,-0,317,0.0,-0.0,0.0,0,0,0,0,122,1.0,10,5,9999,99999,9,999999999,2.4,999,999,99
3022,2,12,20,0,*?*?*?*?*?*?*?*?*?*?*?*?*?*?*?*?*?*?*?*?*?*?,7.8,7.7,100,101448,0,-0,314,0.0,-0.0,0.0,0,0,0,0,123,1.0,10,5,9999,99999,9,999999999,0.0,999,999,99
3022,2,12,21,0,*?*?*?*?*?*?*?*?*?*?*?*?*?*?*?*?*?*?*?*?*?*?,7.5,7.6,100,101448,0,-0,312,0.0,-0.0,0.0,0,0,0,0,125,0.5,10,5,9999,99999,9,999999999,0.1,999,999,99
3022,2,12,22,0,*?*?*?*?*?*?*?*?*?*?*?*?*?*?*?*?*?*?*?*?*?*?,7.0,7.0,100,101448,0,-0,310,0.0,-0.0,0.0,0,0,0,0,127,0.5,10,5,9999,99999,9,999999999,0.0,999,999,99
3022,2,12,23,0,*?*?*?*?*?*?*?*?*?*?*?*?*?*?*?*?*?*?*?*?*?*?,6.7,6.7,100,101448,0,-0,309,0.0,-0.0,0.0,0,0,0,0,128,1.0,10,5,9999,99999,9,999999999,0.2,999,999,99
3022,2,12,24,0,*?*?*?*?*?*?*?*?*?*?*?*?*?*?*?*?*?*?*?*?*?*?,6.5,5.5,100,101448,0,-0,308,0.0,-0.0,0.0,0,0,0,0,100,1.0,10,5,9999,99999,9,999999999,0.0,999,999,99
3022,2,13,1,0,*?*?*?*?*?*?*?*?*?*?*?*?*?*?*?*?*?*?*?*?*?*?,6.1,6.1,100,100688,0,-0,306,0.0,-0.0,0.0,0,0,0,0,130,1.0,10,5,9999,99999,9,999999999,0.5,999,999,99
3022,2,13,2,0,*?*?*?*?*?*?*?*?*?*?*?*?*?*?*?*?*?*?*?*?*?*?,5.6,5.6,100,100688,0,-0,304,0.0,-0.0,0.0,0,0,0,0,130,0.5,10,5,9999,99999,9,999999999,0.0,999,999,99
3022,2,13,3,0,*?*?*?*?*?*?*?*?*?*?*?*?*?*?*?*?*?*?*?*?*?*?,5.4,5.3,100,100688,0,-0,303,0.0,-0.0,0.0,0,0,0,0,130,1.0,10,5,9999,99999,9,999999999,0.0,999,999,99
3022,2,13,4,0,*?*?*?*?*?*?*?*?*?*?*?*?*?*?*?*?*?*?*?*?*?*?,5.3,5.0,100,100688,0,-0,303,0.0,-0.0,0.0,0,0,0,0,130,0.5,10,5,9999,99999,9,999999999,0.0,999,999,99
3022,2,13,5,0,*?*?*?*?*?*?*?*?*?*?*?*?*?*?*?*?*?*?*?*?*?*?,4.8,4.8,100,100688,0,-0,301,0.0,-0.0,0.0,0,0,0,0,130,0.5,10,5,9999,99999,9,999999999,0.0,999,999,99
3022,2,13,6,0,*?*?*?*?*?*?*?*?*?*?*?*?*?*?*?*?*?*?*?*?*?*?,5.5,5.5,100,100688,0,-0,304,0.0,-0.0,0.0,0,0,0,0,130,0.5,10,5,9999,99999,9,999999999,0.3,999,999,99
3022,2,13,7,0,*?*?*?*?*?*?*?*?*?*?*?*?*?*?*?*?*?*?*?*?*?*?,4.6,4.6,100,100688,0,-0,300,0.0,-0.0,0.0,0,0,0,0,135,0.5,10,5,9999,99999,9,999999999,0.4,999,999,99
3022,2,13,8,0,*?*?*?*?*?*?*?*?*?*?*?*?*?*?*?*?*?*?*?*?*?*?,3.7,3.6,100,100688,104,1405,296,6.1,0.0,6.1,765,-0,765,247,140,0.5,10,5,9999,99999,9,999999999,0.0,999,999,99
3022,2,13,9,0,*?*?*?*?*?*?*?*?*?*?*?*?*?*?*?*?*?*?*?*?*?*?,5.5,5.5,100,100688,272,1400,304,39.2,0.0,39.2,4580,0,4589,1535,145,1.0,10,5,9999,99999,9,999999999,0.0,999,999,99
3022,2,13,10,0,*?*?*?*?*?*?*?*?*?*?*?*?*?*?*?*?*?*?*?*?*?*?,7.4,7.4,100,100688,404,1400,312,65.1,0.0,65.1,7602,0,7621,2647,150,1.0,10,5,9999,99999,9,999999999,0.1,999,999,99
3022,2,13,11,0,*?*?*?*?*?*?*?*?*?*?*?*?*?*?*?*?*?*?*?*?*?*?,9.1,8.4,100,100688,491,1402,319,82.1,0.0,82.1,9615,0,9642,3437,155,0.5,10,5,9999,99999,9,999999999,0.0,999,999,99
3022,2,13,12,0,*?*?*?*?*?*?*?*?*?*?*?*?*?*?*?*?*?*?*?*?*?*?,10.3,9.3,100,100688,526,1401,325,89.0,0.0,89.0,10440,0,10471,3772,160,0.5,10,5,9999,99999,9,999999999,0.0,999,999,99
3022,2,13,13,0,*?*?*?*?*?*?*?*?*?*?*?*?*?*?*?*?*?*?*?*?*?*?,10.5,9.4,100,100688,508,1402,325,85.4,0.0,85.4,10008,0,10037,3596,168,1.5,10,5,9999,99999,9,999999999,0.0,999,999,99
3022,2,13,14,0,*?*?*?*?*?*?*?*?*?*?*?*?*?*?*?*?*?*?*?*?*?*?,10.3,9.4,100,100688,437,1402,325,71.5,0.0,71.5,8355,0,8377,2938,177,1.0,10,5,9999,99999,9,999999999,0.0,999,999,99
3022,2,13,15,0,*?*?*?*?*?*?*?*?*?*?*?*?*?*?*?*?*?*?*?*?*?*?,10.6,9.2,98,100688,318,1400,326,48.2,0.0,48.2,5628,0,5640,1910,185,1.0,10,5,9999,99999,9,999999999,0.0,999,999,99
3022,2,13,16,0,*?*?*?*?*?*?*?*?*?*?*?*?*?*?*?*?*?*?*?*?*?*?,10.5,9.1,99,100688,160,1399,326,17.2,0.0,17.2,2049,-0,2051,671,193,1.5,10,5,9999,99999,9,999999999,0.0,999,999,99
3022,2,13,17,0,*?*?*?*?*?*?*?*?*?*?*?*?*?*?*?*?*?*?*?*?*?*?,9.6,8.8,100,100688,0,-0,322,0.0,-0.0,0.0,0,0,0,0,202,1.0,10,5,9999,99999,9,999999999,0.2,999,999,99
3022,2,13,18,0,*?*?*?*?*?*?*?*?*?*?*?*?*?*?*?*?*?*?*?*?*?*?,8.2,8.1,100,100688,0,-0,315,0.0,-0.0,0.0,0,0,0,0,210,1.0,10,5,9999,99999,9,999999999,0.0,999,999,99
3022,2,13,19,0,*?*?*?*?*?*?*?*?*?*?*?*?*?*?*?*?*?*?*?*?*?*?,7.2,7.0,100,100688,0,-0,311,0.0,-0.0,0.0,0,0,0,0,212,1.0,10,5,9999,99999,9,999999999,0.0,999,999,99
3022,2,13,20,0,*?*?*?*?*?*?*?*?*?*?*?*?*?*?*?*?*?*?*?*?*?*?,6.9,6.9,100,100688,0,-0,310,0.0,-0.0,0.0,0,0,0,0,213,1.0,10,5,9999,99999,9,999999999,0.0,999,999,99
3022,2,13,21,0,*?*?*?*?*?*?*?*?*?*?*?*?*?*?*?*?*?*?*?*?*?*?,6.4,6.2,100,100688,0,-0,308,0.0,-0.0,0.0,0,0,0,0,215,0.5,10,5,9999,99999,9,999999999,0.0,999,999,99
3022,2,13,22,0,*?*?*?*?*?*?*?*?*?*?*?*?*?*?*?*?*?*?*?*?*?*?,5.8,5.8,100,100688,0,-0,305,0.0,-0.0,0.0,0,0,0,0,217,0.5,10,5,9999,99999,9,999999999,0.0,999,999,99
3022,2,13,23,0,*?*?*?*?*?*?*?*?*?*?*?*?*?*?*?*?*?*?*?*?*?*?,5.5,5.5,100,100688,0,-0,304,0.0,-0.0,0.0,0,0,0,0,218,1.0,10,5,9999,99999,9,999999999,0.0,999,999,99
3022,2,13,24,0,*?*?*?*?*?*?*?*?*?*?*?*?*?*?*?*?*?*?*?*?*?*?,6.5,6.4,100,100688,0,-0,308,0.0,-0.0,0.0,0,0,0,0,130,1.0,10,5,9999,99999,9,999999999,1.6,999,999,99
3022,2,14,1,0,*?*?*?*?*?*?*?*?*?*?*?*?*?*?*?*?*?*?*?*?*?*?,5.0,5.0,100,100813,0,-0,302,0.0,-0.0,0.0,0,0,0,0,217,1.0,10,5,9999,99999,9,999999999,0.0,999,999,99
3022,2,14,2,0,*?*?*?*?*?*?*?*?*?*?*?*?*?*?*?*?*?*?*?*?*?*?,4.9,5.0,100,100813,0,-0,301,0.0,-0.0,0.0,0,0,0,0,213,0.5,10,5,9999,99999,9,999999999,0.0,999,999,99
3022,2,14,3,0,*?*?*?*?*?*?*?*?*?*?*?*?*?*?*?*?*?*?*?*?*?*?,5.1,5.1,100,100813,0,-0,302,0.0,-0.0,0.0,0,0,0,0,210,1.0,10,5,9999,99999,9,999999999,0.0,999,999,99
3022,2,14,4,0,*?*?*?*?*?*?*?*?*?*?*?*?*?*?*?*?*?*?*?*?*?*?,5.1,5.1,100,100813,0,-0,302,0.0,-0.0,0.0,0,0,0,0,207,0.5,10,5,9999,99999,9,999999999,0.0,999,999,99
3022,2,14,5,0,*?*?*?*?*?*?*?*?*?*?*?*?*?*?*?*?*?*?*?*?*?*?,5.2,5.1,100,100813,0,-0,303,0.0,-0.0,0.0,0,0,0,0,203,0.5,10,5,9999,99999,9,999999999,0.0,999,999,99
3022,2,14,6,0,*?*?*?*?*?*?*?*?*?*?*?*?*?*?*?*?*?*?*?*?*?*?,5.3,4.8,97,100813,0,-0,303,0.0,-0.0,0.0,0,0,0,0,200,0.5,10,5,9999,99999,9,999999999,0.0,999,999,99
3022,2,14,7,0,*?*?*?*?*?*?*?*?*?*?*?*?*?*?*?*?*?*?*?*?*?*?,4.8,4.5,98,100813,0,-0,297,0.0,-0.0,0.0,0,0,0,0,203,0.5,9,5,9999,99999,9,999999999,0.0,999,999,99
3022,2,14,8,0,*?*?*?*?*?*?*?*?*?*?*?*?*?*?*?*?*?*?*?*?*?*?,4.2,3.8,97,100813,111,1402,268,25.7,207.0,9.3,2793,12311,1626,226,207,0.5,3,2,9999,99999,9,999999999,0.0,999,999,99
3022,2,14,9,0,*?*?*?*?*?*?*?*?*?*?*?*?*?*?*?*?*?*?*?*?*?*?,5.3,4.1,93,100813,280,1403,272,138.5,442.2,50.3,14237,33787,7512,913,210,1.0,3,2,9999,99999,9,999999999,0.0,999,999,99
3022,2,14,10,0,*?*?*?*?*?*?*?*?*?*?*?*?*?*?*?*?*?*?*?*?*?*?,6.3,4.8,90,100813,412,1402,282,222.4,444.9,91.6,23437,39020,11909,1695,213,1.0,4,2,9999,99999,9,999999999,0.0,999,999,99
3022,2,14,11,0,*?*?*?*?*?*?*?*?*?*?*?*?*?*?*?*?*?*?*?*?*?*?,6.7,4.8,88,100813,499,1403,292,252.2,317.6,139.2,26829,30349,16050,2844,217,0.5,6,3,9999,99999,9,999999999,0.0,999,999,99
3022,2,14,12,0,*?*?*?*?*?*?*?*?*?*?*?*?*?*?*?*?*?*?*?*?*?*?,8.0,5.1,82,100813,534,1402,298,273.1,321.2,150.8,29079,31310,17300,3126,220,0.5,6,3,9999,99999,9,999999999,0.0,999,999,99
3022,2,14,13,0,*?*?*?*?*?*?*?*?*?*?*?*?*?*?*?*?*?*?*?*?*?*?,7.8,4.6,81,100813,515,1400,296,262.2,319.4,144.7,27894,30820,16642,2978,225,1.5,6,3,9999,99999,9,999999999,0.0,999,999,99
3022,2,14,14,0,*?*?*?*?*?*?*?*?*?*?*?*?*?*?*?*?*?*?*?*?*?*?,7.8,4.1,78,100813,444,1400,287,243.6,451.9,100.4,25667,40633,12951,1876,230,1.0,4,2,9999,99999,9,999999999,0.0,999,999,99
3022,2,14,15,0,*?*?*?*?*?*?*?*?*?*?*?*?*?*?*?*?*?*?*?*?*?*?,8.1,3.8,74,100813,326,1403,297,149.8,288.9,82.7,15521,23080,10621,1528,235,1.0,6,3,9999,99999,9,999999999,0.0,999,999,99
3022,2,14,16,0,*?*?*?*?*?*?*?*?*?*?*?*?*?*?*?*?*?*?*?*?*?*?,8.0,3.0,71,100813,167,1399,301,50.6,151.4,32.6,5374,8640,4502,573,240,1.5,7,4,9999,99999,9,999999999,0.0,999,999,99
3022,2,14,17,0,*?*?*?*?*?*?*?*?*?*?*?*?*?*?*?*?*?*?*?*?*?*?,7.8,3.8,76,100813,0,-0,314,0.0,-0.0,0.0,0,0,0,0,245,1.0,10,5,9999,99999,9,999999999,0.0,999,999,99
3022,2,14,18,0,*?*?*?*?*?*?*?*?*?*?*?*?*?*?*?*?*?*?*?*?*?*?,6.7,3.2,79,100813,0,-0,310,0.0,-0.0,0.0,0,0,0,0,250,1.0,10,5,9999,99999,9,999999999,0.0,999,999,99
3022,2,14,19,0,*?*?*?*?*?*?*?*?*?*?*?*?*?*?*?*?*?*?*?*?*?*?,5.9,2.7,80,100813,0,-0,306,0.0,-0.0,0.0,0,0,0,0,248,1.0,10,5,9999,99999,9,999999999,0.0,999,999,99
3022,2,14,20,0,*?*?*?*?*?*?*?*?*?*?*?*?*?*?*?*?*?*?*?*?*?*?,6.6,2.3,74,100813,0,-0,309,0.0,-0.0,0.0,0,0,0,0,247,1.0,10,5,9999,99999,9,999999999,0.0,999,999,99
3022,2,14,21,0,*?*?*?*?*?*?*?*?*?*?*?*?*?*?*?*?*?*?*?*?*?*?,6.1,2.1,76,100813,0,-0,307,0.0,-0.0,0.0,0,0,0,0,245,0.5,10,5,9999,99999,9,999999999,0.0,999,999,99
3022,2,14,22,0,*?*?*?*?*?*?*?*?*?*?*?*?*?*?*?*?*?*?*?*?*?*?,6.2,1.9,74,100813,0,-0,308,0.0,-0.0,0.0,0,0,0,0,243,0.5,10,5,9999,99999,9,999999999,0.0,999,999,99
3022,2,14,23,0,*?*?*?*?*?*?*?*?*?*?*?*?*?*?*?*?*?*?*?*?*?*?,5.5,1.9,78,100813,0,-0,304,0.0,-0.0,0.0,0,0,0,0,242,1.0,10,5,9999,99999,9,999999999,0.0,999,999,99
3022,2,14,24,0,*?*?*?*?*?*?*?*?*?*?*?*?*?*?*?*?*?*?*?*?*?*?,5.3,5.3,100,100813,0,-0,303,0.0,-0.0,0.0,0,0,0,0,220,1.0,10,5,9999,99999,9,999999999,0.0,999,999,99
3022,2,15,1,0,*?*?*?*?*?*?*?*?*?*?*?*?*?*?*?*?*?*?*?*?*?*?,4.0,3.9,100,101813,0,-0,298,0.0,-0.0,0.0,0,0,0,0,237,1.0,10,5,9999,99999,9,999999999,4.5,999,999,99
3022,2,15,2,0,*?*?*?*?*?*?*?*?*?*?*?*?*?*?*?*?*?*?*?*?*?*?,3.6,3.6,100,101813,0,-0,296,0.0,-0.0,0.0,0,0,0,0,233,0.5,10,5,9999,99999,9,999999999,0.3,999,999,99
3022,2,15,3,0,*?*?*?*?*?*?*?*?*?*?*?*?*?*?*?*?*?*?*?*?*?*?,3.1,3.0,100,101813,0,-0,294,0.0,-0.0,0.0,0,0,0,0,230,1.0,10,5,9999,99999,9,999999999,0.0,999,999,99
3022,2,15,4,0,*?*?*?*?*?*?*?*?*?*?*?*?*?*?*?*?*?*?*?*?*?*?,2.5,2.5,100,101813,0,-0,291,0.0,-0.0,0.0,0,0,0,0,227,0.5,10,5,9999,99999,9,999999999,1.5,999,999,99
3022,2,15,5,0,*?*?*?*?*?*?*?*?*?*?*?*?*?*?*?*?*?*?*?*?*?*?,2.0,1.9,100,101813,0,-0,289,0.0,-0.0,0.0,0,0,0,0,223,0.5,10,5,9999,99999,9,999999999,0.3,999,999,99
3022,2,15,6,0,*?*?*?*?*?*?*?*?*?*?*?*?*?*?*?*?*?*?*?*?*?*?,2.4,2.5,100,101813,0,-0,291,0.0,-0.0,0.0,0,0,0,0,220,0.5,10,5,9999,99999,9,999999999,0.3,999,999,99
3022,2,15,7,0,*?*?*?*?*?*?*?*?*?*?*?*?*?*?*?*?*?*?*?*?*?*?,2.9,2.9,100,101813,0,-0,293,0.0,-0.0,0.0,0,0,0,0,218,0.5,10,5,9999,99999,9,999999999,0.0,999,999,99
3022,2,15,8,0,*?*?*?*?*?*?*?*?*?*?*?*?*?*?*?*?*?*?*?*?*?*?,3.2,3.0,100,101813,118,1399,290,15.6,24.6,13.5,1793,1263,1683,280,217,0.5,9,5,9999,99999,9,999999999,0.0,999,999,99
3022,2,15,9,0,*?*?*?*?*?*?*?*?*?*?*?*?*?*?*?*?*?*?*?*?*?*?,3.7,2.9,100,101813,287,1401,297,42.1,0.0,42.1,4919,0,4928,1655,215,1.0,10,5,9999,99999,9,999999999,0.0,999,999,99
3022,2,15,10,0,*?*?*?*?*?*?*?*?*?*?*?*?*?*?*?*?*?*?*?*?*?*?,4.9,3.0,100,101813,419,1400,283,205.4,307.4,113.4,21821,27568,13260,2247,213,1.0,6,3,9999,99999,9,999999999,0.7,999,999,99
3022,2,15,11,0,*?*?*?*?*?*?*?*?*?*?*?*?*?*?*?*?*?*?*?*?*?*?,6.3,3.4,98,101813,506,1401,289,256.8,318.4,141.8,27319,30570,16322,2906,212,0.5,6,3,9999,99999,9,999999999,0.0,999,999,99
3022,2,15,12,0,*?*?*?*?*?*?*?*?*?*?*?*?*?*?*?*?*?*?*?*?*?*?,7.5,5.3,100,101813,541,1400,296,277.7,321.9,153.3,29571,31504,17570,3190,210,0.5,6,3,9999,99999,9,999999999,0.0,999,999,99
3022,2,15,13,0,*?*?*?*?*?*?*?*?*?*?*?*?*?*?*?*?*?*?*?*?*?*?,7.2,5.5,100,101813,523,1401,303,203.5,137.4,152.2,22178,13305,17318,3515,205,1.5,8,4,9999,99999,9,999999999,0.0,999,999,99
3022,2,15,14,0,*?*?*?*?*?*?*?*?*?*?*?*?*?*?*?*?*?*?*?*?*?*?,7.4,5.1,100,101813,452,1402,299,202.5,224.2,130.2,21429,20729,15014,2639,200,1.0,7,4,9999,99999,9,999999999,0.0,999,999,99
3022,2,15,15,0,*?*?*?*?*?*?*?*?*?*?*?*?*?*?*?*?*?*?*?*?*?*?,7.6,6.2,100,101813,333,1402,309,88.8,49.7,77.0,9742,4228,8714,2027,195,1.0,9,5,9999,99999,9,999999999,0.0,999,999,99
3022,2,15,16,0,*?*?*?*?*?*?*?*?*?*?*?*?*?*?*?*?*?*?*?*?*?*?,7.4,6.7,100,101813,174,1398,312,20.0,0.0,20.0,2369,-0,2371,777,190,1.5,10,5,9999,99999,9,999999999,0.0,999,999,99
3022,2,15,17,0,*?*?*?*?*?*?*?*?*?*?*?*?*?*?*?*?*?*?*?*?*?*?,6.5,5.8,100,101813,0,-0,308,0.0,-0.0,0.0,0,0,0,0,185,1.0,10,5,9999,99999,9,999999999,0.0,999,999,99
3022,2,15,18,0,*?*?*?*?*?*?*?*?*?*?*?*?*?*?*?*?*?*?*?*?*?*?,5.7,5.5,100,101813,0,-0,305,0.0,-0.0,0.0,0,0,0,0,180,1.0,10,5,9999,99999,9,999999999,0.0,999,999,99
3022,2,15,19,0,*?*?*?*?*?*?*?*?*?*?*?*?*?*?*?*?*?*?*?*?*?*?,4.5,4.1,100,101813,0,-0,300,0.0,-0.0,0.0,0,0,0,0,177,1.0,10,5,9999,99999,9,999999999,0.1,999,999,99
3022,2,15,20,0,*?*?*?*?*?*?*?*?*?*?*?*?*?*?*?*?*?*?*?*?*?*?,4.7,4.5,100,101813,0,-0,301,0.0,-0.0,0.0,0,0,0,0,173,1.0,10,5,9999,99999,9,999999999,0.0,999,999,99
3022,2,15,21,0,*?*?*?*?*?*?*?*?*?*?*?*?*?*?*?*?*?*?*?*?*?*?,4.8,3.2,100,101813,0,-0,301,0.0,-0.0,0.0,0,0,0,0,170,0.5,10,5,9999,99999,9,999999999,0.0,999,999,99
3022,2,15,22,0,*?*?*?*?*?*?*?*?*?*?*?*?*?*?*?*?*?*?*?*?*?*?,3.7,3.2,100,101813,0,-0,296,0.0,-0.0,0.0,0,0,0,0,167,0.5,10,5,9999,99999,9,999999999,0.0,999,999,99
3022,2,15,23,0,*?*?*?*?*?*?*?*?*?*?*?*?*?*?*?*?*?*?*?*?*?*?,3.6,2.5,100,101813,0,-0,296,0.0,-0.0,0.0,0,0,0,0,163,1.0,10,5,9999,99999,9,999999999,0.1,999,999,99
3022,2,15,24,0,*?*?*?*?*?*?*?*?*?*?*?*?*?*?*?*?*?*?*?*?*?*?,4.7,3.4,100,101813,0,-0,301,0.0,-0.0,0.0,0,0,0,0,240,1.0,10,5,9999,99999,9,999999999,3.2,999,999,99
3022,2,16,1,0,*?*?*?*?*?*?*?*?*?*?*?*?*?*?*?*?*?*?*?*?*?*?,3.5,1.7,87,101778,0,-0,296,0.0,-0.0,0.0,0,0,0,0,162,1.0,10,5,9999,99999,9,999999999,0.0,999,999,99
3022,2,16,2,0,*?*?*?*?*?*?*?*?*?*?*?*?*?*?*?*?*?*?*?*?*?*?,3.6,1.3,84,101778,0,-0,296,0.0,-0.0,0.0,0,0,0,0,163,0.5,10,5,9999,99999,9,999999999,0.0,999,999,99
3022,2,16,3,0,*?*?*?*?*?*?*?*?*?*?*?*?*?*?*?*?*?*?*?*?*?*?,4.6,2.9,88,101778,0,-0,300,0.0,-0.0,0.0,0,0,0,0,165,1.0,10,5,9999,99999,9,999999999,0.0,999,999,99
3022,2,16,4,0,*?*?*?*?*?*?*?*?*?*?*?*?*?*?*?*?*?*?*?*?*?*?,4.2,2.9,90,101778,0,-0,299,0.0,-0.0,0.0,0,0,0,0,167,0.5,10,5,9999,99999,9,999999999,0.0,999,999,99
3022,2,16,5,0,*?*?*?*?*?*?*?*?*?*?*?*?*?*?*?*?*?*?*?*?*?*?,3.8,3.0,94,101778,0,-0,297,0.0,-0.0,0.0,0,0,0,0,168,0.5,10,5,9999,99999,9,999999999,0.0,999,999,99
3022,2,16,6,0,*?*?*?*?*?*?*?*?*?*?*?*?*?*?*?*?*?*?*?*?*?*?,3.8,2.7,91,101778,0,-0,297,0.0,-0.0,0.0,0,0,0,0,170,0.5,10,5,9999,99999,9,999999999,0.7,999,999,99
3022,2,16,7,0,*?*?*?*?*?*?*?*?*?*?*?*?*?*?*?*?*?*?*?*?*?*?,3.9,3.0,94,101778,0,-0,297,0.0,-0.0,0.0,0,0,0,0,172,0.5,10,5,9999,99999,9,999999999,0.1,999,999,99
3022,2,16,8,0,*?*?*?*?*?*?*?*?*?*?*?*?*?*?*?*?*?*?*?*?*?*?,4.0,3.2,94,101778,125,1395,262,35.9,268.8,11.8,3837,17351,1974,338,173,0.5,2,1,9999,99999,9,999999999,0.0,999,999,99
3022,2,16,9,0,*?*?*?*?*?*?*?*?*?*?*?*?*?*?*?*?*?*?*?*?*?*?,4.4,3.4,92,101778,294,1398,259,150.3,495.4,46.2,15614,38930,7054,859,175,1.0,1,0,9999,99999,9,999999999,0.0,999,999,99
3022,2,16,10,0,*?*?*?*?*?*?*?*?*?*?*?*?*?*?*?*?*?*?*?*?*?*?,4.6,3.6,93,101778,427,1401,273,232.5,448.3,95.8,24494,39809,12404,1780,177,1.0,4,2,9999,99999,9,999999999,0.0,999,999,99
3022,2,16,11,0,*?*?*?*?*?*?*?*?*?*?*?*?*?*?*?*?*?*?*?*?*?*?,5.6,3.9,89,101778,514,1401,282,278.7,398.8,132.4,29054,37359,16512,2565,178,0.5,5,3,9999,99999,9,999999999,0.0,999,999,99
3022,2,16,12,0,*?*?*?*?*?*?*?*?*?*?*?*?*?*?*?*?*?*?*?*?*?*?,6.1,3.8,85,101778,549,1400,284,301.0,403.0,143.0,31393,38376,17717,2810,180,0.5,5,3,9999,99999,9,999999999,0.1,999,999,99
3022,2,16,13,0,*?*?*?*?*?*?*?*?*?*?*?*?*?*?*?*?*?*?*?*?*?*?,6.0,3.6,84,101778,530,1399,284,289.2,400.9,137.4,30157,37830,17091,2679,173,1.5,5,3,9999,99999,9,999999999,0.2,999,999,99
3022,2,16,14,0,*?*?*?*?*?*?*?*?*?*?*?*?*?*?*?*?*?*?*?*?*?*?,6.2,3.9,84,101778,459,1400,289,229.1,313.0,126.4,24339,29130,14650,2545,167,1.0,6,3,9999,99999,9,999999999,0.0,999,999,99
3022,2,16,15,0,*?*?*?*?*?*?*?*?*?*?*?*?*?*?*?*?*?*?*?*?*?*?,5.8,4.3,90,101778,340,1400,292,143.0,210.2,91.9,15119,17331,10793,1785,160,1.0,7,4,9999,99999,9,999999999,0.0,999,999,99
3022,2,16,16,0,*?*?*?*?*?*?*?*?*?*?*?*?*?*?*?*?*?*?*?*?*?*?,5.9,3.8,85,101778,181,1397,288,64.6,223.4,35.7,6848,13356,4907,629,153,1.5,6,3,9999,99999,9,999999999,0.0,999,999,99
3022,2,16,17,0,*?*?*?*?*?*?*?*?*?*?*?*?*?*?*?*?*?*?*?*?*?*?,5.1,4.3,93,101778,0,-0,302,0.0,-0.0,0.0,0,0,0,0,147,1.0,10,5,9999,99999,9,999999999,0.0,999,999,99
3022,2,16,18,0,*?*?*?*?*?*?*?*?*?*?*?*?*?*?*?*?*?*?*?*?*?*?,5.6,4.8,94,101778,0,-0,304,0.0,-0.0,0.0,0,0,0,0,140,1.0,10,5,9999,99999,9,999999999,0.0,999,999,99
3022,2,16,19,0,*?*?*?*?*?*?*?*?*?*?*?*?*?*?*?*?*?*?*?*?*?*?,4.8,4.1,94,101778,0,-0,301,0.0,-0.0,0.0,0,0,0,0,142,1.0,10,5,9999,99999,9,999999999,0.5,999,999,99
3022,2,16,20,0,*?*?*?*?*?*?*?*?*?*?*?*?*?*?*?*?*?*?*?*?*?*?,5.3,4.5,93,101778,0,-0,303,0.0,-0.0,0.0,0,0,0,0,143,1.0,10,5,9999,99999,9,999999999,0.0,999,999,99
3022,2,16,21,0,*?*?*?*?*?*?*?*?*?*?*?*?*?*?*?*?*?*?*?*?*?*?,5.0,3.4,89,101778,0,-0,302,0.0,-0.0,0.0,0,0,0,0,145,0.5,10,5,9999,99999,9,999999999,0.0,999,999,99
3022,2,16,22,0,*?*?*?*?*?*?*?*?*?*?*?*?*?*?*?*?*?*?*?*?*?*?,4.8,3.6,91,101778,0,-0,301,0.0,-0.0,0.0,0,0,0,0,147,0.5,10,5,9999,99999,9,999999999,0.0,999,999,99
3022,2,16,23,0,*?*?*?*?*?*?*?*?*?*?*?*?*?*?*?*?*?*?*?*?*?*?,5.2,3.9,91,101778,0,-0,303,0.0,-0.0,0.0,0,0,0,0,148,1.0,10,5,9999,99999,9,999999999,0.0,999,999,99
3022,2,16,24,0,*?*?*?*?*?*?*?*?*?*?*?*?*?*?*?*?*?*?*?*?*?*?,3.5,2.1,90,101778,0,-0,296,0.0,-0.0,0.0,0,0,0,0,160,1.0,10,5,9999,99999,9,999999999,0.0,999,999,99
3022,2,17,1,0,*?*?*?*?*?*?*?*?*?*?*?*?*?*?*?*?*?*?*?*?*?*?,6.3,6.2,100,101598,0,-0,307,0.0,-0.0,0.0,0,0,0,0,148,1.0,10,5,9999,99999,9,999999999,0.0,999,999,99
3022,2,17,2,0,*?*?*?*?*?*?*?*?*?*?*?*?*?*?*?*?*?*?*?*?*?*?,6.9,7.0,100,101598,0,-0,310,0.0,-0.0,0.0,0,0,0,0,147,0.5,10,5,9999,99999,9,999999999,0.0,999,999,99
3022,2,17,3,0,*?*?*?*?*?*?*?*?*?*?*?*?*?*?*?*?*?*?*?*?*?*?,6.6,6.7,100,101598,0,-0,308,0.0,-0.0,0.0,0,0,0,0,145,1.0,10,5,9999,99999,9,999999999,0.0,999,999,99
3022,2,17,4,0,*?*?*?*?*?*?*?*?*?*?*?*?*?*?*?*?*?*?*?*?*?*?,5.9,5.8,100,101598,0,-0,306,0.0,-0.0,0.0,0,0,0,0,143,0.5,10,5,9999,99999,9,999999999,0.0,999,999,99
3022,2,17,5,0,*?*?*?*?*?*?*?*?*?*?*?*?*?*?*?*?*?*?*?*?*?*?,6.2,6.1,100,101598,0,-0,307,0.0,-0.0,0.0,0,0,0,0,142,0.5,10,5,9999,99999,9,999999999,0.0,999,999,99
3022,2,17,6,0,*?*?*?*?*?*?*?*?*?*?*?*?*?*?*?*?*?*?*?*?*?*?,6.4,6.4,100,101598,0,-0,308,0.0,-0.0,0.0,0,0,0,0,140,0.5,10,5,9999,99999,9,999999999,0.1,999,999,99
3022,2,17,7,0,*?*?*?*?*?*?*?*?*?*?*?*?*?*?*?*?*?*?*?*?*?*?,6.0,5.9,100,101598,0,-0,306,0.0,-0.0,0.0,0,0,0,0,138,0.5,10,5,9999,99999,9,999999999,0.1,999,999,99
3022,2,17,8,0,*?*?*?*?*?*?*?*?*?*?*?*?*?*?*?*?*?*?*?*?*?*?,5.5,5.5,100,101598,133,1400,304,11.9,0.0,11.9,1436,-0,1436,468,137,0.5,10,5,9999,99999,9,999999999,0.0,999,999,99
3022,2,17,9,0,*?*?*?*?*?*?*?*?*?*?*?*?*?*?*?*?*?*?*?*?*?*?,6.7,6.7,100,101598,302,1399,305,78.4,48.3,68.0,8600,3995,7701,1772,135,1.0,9,5,9999,99999,9,999999999,0.0,999,999,99
3022,2,17,10,0,*?*?*?*?*?*?*?*?*?*?*?*?*?*?*?*?*?*?*?*?*?*?,7.9,7.9,100,101598,435,1401,310,123.6,52.9,107.1,13577,4807,12118,2928,133,1.0,9,5,9999,99999,9,999999999,1.1,999,999,99
3022,2,17,11,0,*?*?*?*?*?*?*?*?*?*?*?*?*?*?*?*?*?*?*?*?*?*?,9.2,9.2,100,101598,521,1399,320,88.2,0.0,88.2,10340,0,10371,3731,132,0.5,10,5,9999,99999,9,999999999,0.0,999,999,99
3022,2,17,12,0,*?*?*?*?*?*?*?*?*?*?*?*?*?*?*?*?*?*?*?*?*?*?,10.1,9.2,100,101598,557,1401,324,95.1,0.0,95.1,11171,0,11206,4074,130,0.5,10,5,9999,99999,9,999999999,0.0,999,999,99
3022,2,17,13,0,*?*?*?*?*?*?*?*?*?*?*?*?*?*?*?*?*?*?*?*?*?*?,10.1,8.3,100,101598,538,1400,320,158.8,55.0,137.7,17450,5236,15542,3932,130,1.5,9,5,9999,99999,9,999999999,0.0,999,999,99
3022,2,17,14,0,*?*?*?*?*?*?*?*?*?*?*?*?*?*?*?*?*?*?*?*?*?*?,10.2,8.3,100,101598,466,1398,324,77.4,0.0,77.4,9057,0,9082,3214,130,1.0,10,5,9999,99999,9,999999999,0.0,999,999,99
3022,2,17,15,0,*?*?*?*?*?*?*?*?*?*?*?*?*?*?*?*?*?*?*?*?*?*?,10.0,7.9,100,101598,347,1398,324,54.0,0.0,54.0,6301,0,6316,2157,130,1.0,10,5,9999,99999,9,999999999,0.0,999,999,99
3022,2,17,16,0,*?*?*?*?*?*?*?*?*?*?*?*?*?*?*?*?*?*?*?*?*?*?,10.0,6.2,98,101598,188,1396,324,22.8,0.0,22.8,2691,-0,2694,885,130,1.5,10,5,9999,99999,9,999999999,0.0,999,999,99
3022,2,17,17,0,*?*?*?*?*?*?*?*?*?*?*?*?*?*?*?*?*?*?*?*?*?*?,10.1,7.0,100,101598,1,1599,324,0.0,0.0,0.0,0,0,0,0,130,1.0,10,5,9999,99999,9,999999999,0.0,999,999,99
3022,2,17,18,0,*?*?*?*?*?*?*?*?*?*?*?*?*?*?*?*?*?*?*?*?*?*?,8.9,7.4,100,101598,0,-0,319,0.0,-0.0,0.0,0,0,0,0,130,1.0,10,5,9999,99999,9,999999999,0.0,999,999,99
3022,2,17,19,0,*?*?*?*?*?*?*?*?*?*?*?*?*?*?*?*?*?*?*?*?*?*?,8.9,8.0,100,101598,0,-0,318,0.0,-0.0,0.0,0,0,0,0,130,1.0,10,5,9999,99999,9,999999999,0.0,999,999,99
3022,2,17,20,0,*?*?*?*?*?*?*?*?*?*?*?*?*?*?*?*?*?*?*?*?*?*?,7.2,6.9,100,101598,0,-0,311,0.0,-0.0,0.0,0,0,0,0,130,1.0,10,5,9999,99999,9,999999999,0.0,999,999,99
3022,2,17,21,0,*?*?*?*?*?*?*?*?*?*?*?*?*?*?*?*?*?*?*?*?*?*?,7.3,7.1,100,101598,0,-0,311,0.0,-0.0,0.0,0,0,0,0,130,0.5,10,5,9999,99999,9,999999999,0.0,999,999,99
3022,2,17,22,0,*?*?*?*?*?*?*?*?*?*?*?*?*?*?*?*?*?*?*?*?*?*?,7.3,7.3,100,101598,0,-0,311,0.0,-0.0,0.0,0,0,0,0,130,0.5,10,5,9999,99999,9,999999999,0.0,999,999,99
3022,2,17,23,0,*?*?*?*?*?*?*?*?*?*?*?*?*?*?*?*?*?*?*?*?*?*?,7.3,7.1,100,101598,0,-0,311,0.0,-0.0,0.0,0,0,0,0,130,1.0,10,5,9999,99999,9,999999999,0.0,999,999,99
3022,2,17,24,0,*?*?*?*?*?*?*?*?*?*?*?*?*?*?*?*?*?*?*?*?*?*?,5.5,5.5,100,101598,0,-0,304,0.0,-0.0,0.0,0,0,0,0,150,1.0,10,5,9999,99999,9,999999999,0.0,999,999,99
3022,2,18,1,0,*?*?*?*?*?*?*?*?*?*?*?*?*?*?*?*?*?*?*?*?*?*?,6.6,6.4,100,101721,0,-0,309,0.0,-0.0,0.0,0,0,0,0,127,1.0,10,5,9999,99999,9,999999999,0.0,999,999,99
3022,2,18,2,0,*?*?*?*?*?*?*?*?*?*?*?*?*?*?*?*?*?*?*?*?*?*?,6.3,6.1,99,101721,0,-0,307,0.0,-0.0,0.0,0,0,0,0,123,0.5,10,5,9999,99999,9,999999999,0.2,999,999,99
3022,2,18,3,0,*?*?*?*?*?*?*?*?*?*?*?*?*?*?*?*?*?*?*?*?*?*?,5.9,5.8,100,101721,0,-0,306,0.0,-0.0,0.0,0,0,0,0,120,1.0,10,5,9999,99999,9,999999999,0.1,999,999,99
3022,2,18,4,0,*?*?*?*?*?*?*?*?*?*?*?*?*?*?*?*?*?*?*?*?*?*?,5.6,5.6,100,101721,0,-0,304,0.0,-0.0,0.0,0,0,0,0,117,0.5,10,5,9999,99999,9,999999999,0.0,999,999,99
3022,2,18,5,0,*?*?*?*?*?*?*?*?*?*?*?*?*?*?*?*?*?*?*?*?*?*?,5.5,5.5,100,101721,0,-0,304,0.0,-0.0,0.0,0,0,0,0,113,0.5,10,5,9999,99999,9,999999999,0.0,999,999,99
3022,2,18,6,0,*?*?*?*?*?*?*?*?*?*?*?*?*?*?*?*?*?*?*?*?*?*?,5.3,5.3,100,101721,0,-0,303,0.0,-0.0,0.0,0,0,0,0,110,0.5,10,5,9999,99999,9,999999999,0.5,999,999,99
3022,2,18,7,0,*?*?*?*?*?*?*?*?*?*?*?*?*?*?*?*?*?*?*?*?*?*?,5.1,5.1,100,101721,0,-0,302,0.0,-0.0,0.0,0,0,0,0,112,0.5,10,5,9999,99999,9,999999999,0.4,999,999,99
3022,2,18,8,0,*?*?*?*?*?*?*?*?*?*?*?*?*?*?*?*?*?*?*?*?*?*?,5.6,5.6,100,101721,140,1395,300,23.3,30.8,20.2,2634,1726,2465,420,113,0.5,9,5,9999,99999,9,999999999,0.3,999,999,99
3022,2,18,9,0,*?*?*?*?*?*?*?*?*?*?*?*?*?*?*?*?*?*?*?*?*?*?,6.1,5.3,96,101721,310,1401,302,81.0,48.7,70.2,8891,4056,7960,1837,115,1.0,9,5,9999,99999,9,999999999,0.1,999,999,99
3022,2,18,10,0,*?*?*?*?*?*?*?*?*?*?*?*?*?*?*?*?*?*?*?*?*?*?,6.9,5.6,92,101721,442,1398,306,126.3,53.1,109.5,13866,4855,12372,3000,117,1.0,9,5,9999,99999,9,999999999,0.5,999,999,99
3022,2,18,11,0,*?*?*?*?*?*?*?*?*?*?*?*?*?*?*?*?*?*?*?*?*?*?,7.4,6.1,92,101721,529,1399,304,206.6,137.7,154.5,22533,13293,17629,3577,118,0.5,8,4,9999,99999,9,999999999,1.2,999,999,99
3022,2,18,12,0,*?*?*?*?*?*?*?*?*?*?*?*?*?*?*?*?*?*?*?*?*?*?,7.7,6.4,92,101721,564,1398,309,167.9,55.4,145.6,18451,5318,16427,4206,120,0.5,9,5,9999,99999,9,999999999,0.0,999,999,99
3022,2,18,13,0,*?*?*?*?*?*?*?*?*?*?*?*?*?*?*?*?*?*?*?*?*?*?,7.7,5.8,89,101721,545,1398,309,161.5,55.1,140.0,17743,5261,15801,4011,120,1.5,9,5,9999,99999,9,999999999,0.0,999,999,99
3022,2,18,14,0,*?*?*?*?*?*?*?*?*?*?*?*?*?*?*?*?*?*?*?*?*?*?,7.7,4.6,81,101721,474,1399,309,137.1,53.8,118.9,15053,5003,13421,3300,120,1.0,9,5,9999,99999,9,999999999,0.0,999,999,99
3022,2,18,15,0,*?*?*?*?*?*?*?*?*?*?*?*?*?*?*?*?*?*?*?*?*?*?,8.1,5.6,85,101721,355,1401,311,96.4,50.6,83.5,10575,4379,9454,2216,120,1.0,9,5,9999,99999,9,999999999,0.1,999,999,99
3022,2,18,16,0,*?*?*?*?*?*?*?*?*?*?*?*?*?*?*?*?*?*?*?*?*?*?,7.8,5.9,89,101721,196,1402,310,42.1,40.0,36.5,4687,2660,4355,769,120,1.5,9,5,9999,99999,9,999999999,0.0,999,999,99
3022,2,18,17,0,*?*?*?*?*?*?*?*?*?*?*?*?*?*?*?*?*?*?*?*?*?*?,7.5,6.1,92,101721,8,1437,313,0.0,0.0,0.0,0,0,0,0,120,1.0,10,5,9999,99999,9,999999999,0.1,999,999,99
3022,2,18,18,0,*?*?*?*?*?*?*?*?*?*?*?*?*?*?*?*?*?*?*?*?*?*?,7.5,5.8,89,101721,0,-0,313,0.0,-0.0,0.0,0,0,0,0,120,1.0,10,5,9999,99999,9,999999999,0.0,999,999,99
3022,2,18,19,0,*?*?*?*?*?*?*?*?*?*?*?*?*?*?*?*?*?*?*?*?*?*?,6.6,4.8,89,101721,0,-0,309,0.0,-0.0,0.0,0,0,0,0,118,1.0,10,5,9999,99999,9,999999999,0.0,999,999,99
3022,2,18,20,0,*?*?*?*?*?*?*?*?*?*?*?*?*?*?*?*?*?*?*?*?*?*?,6.3,4.5,88,101721,0,-0,308,0.0,-0.0,0.0,0,0,0,0,117,1.0,10,5,9999,99999,9,999999999,0.0,999,999,99
3022,2,18,21,0,*?*?*?*?*?*?*?*?*?*?*?*?*?*?*?*?*?*?*?*?*?*?,6.3,4.1,86,101721,0,-0,308,0.0,-0.0,0.0,0,0,0,0,115,0.5,10,5,9999,99999,9,999999999,0.0,999,999,99
3022,2,18,22,0,*?*?*?*?*?*?*?*?*?*?*?*?*?*?*?*?*?*?*?*?*?*?,6.5,4.3,87,101721,0,-0,308,0.0,-0.0,0.0,0,0,0,0,113,0.5,10,5,9999,99999,9,999999999,0.0,999,999,99
3022,2,18,23,0,*?*?*?*?*?*?*?*?*?*?*?*?*?*?*?*?*?*?*?*?*?*?,6.4,3.9,86,101721,0,-0,308,0.0,-0.0,0.0,0,0,0,0,112,1.0,10,5,9999,99999,9,999999999,0.8,999,999,99
3022,2,18,24,0,*?*?*?*?*?*?*?*?*?*?*?*?*?*?*?*?*?*?*?*?*?*?,7.4,6.9,97,101721,0,-0,312,0.0,-0.0,0.0,0,0,0,0,130,1.0,10,5,9999,99999,9,999999999,0.0,999,999,99
3022,2,19,1,0,*?*?*?*?*?*?*?*?*?*?*?*?*?*?*?*?*?*?*?*?*?*?,5.9,4.3,92,101890,0,-0,306,0.0,-0.0,0.0,0,0,0,0,105,1.0,10,5,9999,99999,9,999999999,2.7,999,999,99
3022,2,19,2,0,*?*?*?*?*?*?*?*?*?*?*?*?*?*?*?*?*?*?*?*?*?*?,5.4,4.5,95,101890,0,-0,304,0.0,-0.0,0.0,0,0,0,0,100,0.5,10,5,9999,99999,9,999999999,0.4,999,999,99
3022,2,19,3,0,*?*?*?*?*?*?*?*?*?*?*?*?*?*?*?*?*?*?*?*?*?*?,4.9,4.5,99,101890,0,-0,301,0.0,-0.0,0.0,0,0,0,0,95,1.0,10,5,9999,99999,9,999999999,0.4,999,999,99
3022,2,19,4,0,*?*?*?*?*?*?*?*?*?*?*?*?*?*?*?*?*?*?*?*?*?*?,5.4,5.3,100,101890,0,-0,303,0.0,-0.0,0.0,0,0,0,0,90,0.5,10,5,9999,99999,9,999999999,0.3,999,999,99
3022,2,19,5,0,*?*?*?*?*?*?*?*?*?*?*?*?*?*?*?*?*?*?*?*?*?*?,5.8,5.3,98,101890,0,-0,305,0.0,-0.0,0.0,0,0,0,0,85,0.5,10,5,9999,99999,9,999999999,0.1,999,999,99
3022,2,19,6,0,*?*?*?*?*?*?*?*?*?*?*?*?*?*?*?*?*?*?*?*?*?*?,6.2,5.5,98,101890,0,-0,307,0.0,-0.0,0.0,0,0,0,0,80,0.5,10,5,9999,99999,9,999999999,0.4,999,999,99
3022,2,19,7,0,*?*?*?*?*?*?*?*?*?*?*?*?*?*?*?*?*?*?*?*?*?*?,6.1,5.5,98,101890,0,-0,307,0.0,-0.0,0.0,0,0,0,0,85,0.5,10,5,9999,99999,9,999999999,2.6,999,999,99
3022,2,19,8,0,*?*?*?*?*?*?*?*?*?*?*?*?*?*?*?*?*?*?*?*?*?*?,5.6,5.6,100,101890,148,1398,304,14.9,0.0,14.9,1781,-0,1782,582,90,0.5,10,5,9999,99999,9,999999999,0.0,999,999,99
3022,2,19,9,0,*?*?*?*?*?*?*?*?*?*?*?*?*?*?*?*?*?*?*?*?*?*?,6.5,6.1,99,101890,317,1397,308,48.2,0.0,48.2,5620,0,5632,1907,95,1.0,10,5,9999,99999,9,999999999,0.9,999,999,99
3022,2,19,10,0,*?*?*?*?*?*?*?*?*?*?*?*?*?*?*?*?*?*?*?*?*?*?,7.5,6.9,98,101890,450,1399,312,74.2,0.0,74.2,8681,0,8705,3065,100,1.0,10,5,9999,99999,9,999999999,0.0,999,999,99
3022,2,19,11,0,*?*?*?*?*?*?*?*?*?*?*?*?*?*?*?*?*?*?*?*?*?*?,8.6,6.6,89,101890,537,1399,317,91.3,0.0,91.3,10714,0,10747,3884,105,0.5,10,5,9999,99999,9,999999999,0.0,999,999,99
3022,2,19,12,0,*?*?*?*?*?*?*?*?*?*?*?*?*?*?*?*?*?*?*?*?*?*?,9.4,5.5,79,101890,572,1399,321,98.2,0.0,98.2,11544,0,11581,4229,110,0.5,10,5,9999,99999,9,999999999,0.0,999,999,99
3022,2,19,13,0,*?*?*?*?*?*?*?*?*?*?*?*?*?*?*?*?*?*?*?*?*?*?,9.6,5.5,78,101890,553,1398,322,94.5,0.0,94.5,11097,0,11131,4043,103,1.5,10,5,9999,99999,9,999999999,0.0,999,999,99
3022,2,19,14,0,*?*?*?*?*?*?*?*?*?*?*?*?*?*?*?*?*?*?*?*?*?*?,9.6,6.6,83,101890,481,1397,322,80.4,0.0,80.4,9414,0,9440,3356,97,1.0,10,5,9999,99999,9,999999999,0.0,999,999,99
3022,2,19,15,0,*?*?*?*?*?*?*?*?*?*?*?*?*?*?*?*?*?*?*?*?*?*?,9.8,7.3,87,101890,362,1399,323,56.9,0.0,56.9,6640,0,6656,2284,90,1.0,10,5,9999,99999,9,999999999,1.4,999,999,99
3022,2,19,16,0,*?*?*?*?*?*?*?*?*?*?*?*?*?*?*?*?*?*?*?*?*?*?,9.5,7.4,89,101890,203,1400,321,25.6,0.0,25.6,3017,0,3021,995,83,1.5,10,5,9999,99999,9,999999999,0.0,999,999,99
3022,2,19,17,0,*?*?*?*?*?*?*?*?*?*?*?*?*?*?*?*?*?*?*?*?*?*?,9.5,7.6,90,101890,15,1425,321,0.0,0.0,0.0,0,0,0,0,77,1.0,10,5,9999,99999,9,999999999,5.5,999,999,99
3022,2,19,18,0,*?*?*?*?*?*?*?*?*?*?*?*?*?*?*?*?*?*?*?*?*?*?,8.9,7.7,94,101890,0,-0,319,0.0,-0.0,0.0,0,0,0,0,70,1.0,10,5,9999,99999,9,999999999,5.1,999,999,99
3022,2,19,19,0,*?*?*?*?*?*?*?*?*?*?*?*?*?*?*?*?*?*?*?*?*?*?,7.3,7.3,100,101890,0,-0,311,0.0,-0.0,0.0,0,0,0,0,60,1.0,10,5,9999,99999,9,999999999,0.0,999,999,99
3022,2,19,20,0,*?*?*?*?*?*?*?*?*?*?*?*?*?*?*?*?*?*?*?*?*?*?,7.7,7.7,100,101890,0,-0,313,0.0,-0.0,0.0,0,0,0,0,50,1.0,10,5,9999,99999,9,999999999,0.0,999,999,99
3022,2,19,21,0,*?*?*?*?*?*?*?*?*?*?*?*?*?*?*?*?*?*?*?*?*?*?,6.8,6.9,100,101890,0,-0,309,0.0,-0.0,0.0,0,0,0,0,40,0.5,10,5,9999,99999,9,999999999,0.0,999,999,99
3022,2,19,22,0,*?*?*?*?*?*?*?*?*?*?*?*?*?*?*?*?*?*?*?*?*?*?,6.8,6.9,100,101890,0,-0,309,0.0,-0.0,0.0,0,0,0,0,30,0.5,10,5,9999,99999,9,999999999,0.1,999,999,99
3022,2,19,23,0,*?*?*?*?*?*?*?*?*?*?*?*?*?*?*?*?*?*?*?*?*?*?,6.4,6.4,100,101890,0,-0,308,0.0,-0.0,0.0,0,0,0,0,20,1.0,10,5,9999,99999,9,999999999,0.1,999,999,99
3022,2,19,24,0,*?*?*?*?*?*?*?*?*?*?*?*?*?*?*?*?*?*?*?*?*?*?,6.2,4.1,89,101890,0,-0,307,0.0,-0.0,0.0,0,0,0,0,110,1.0,10,5,9999,99999,9,999999999,0.2,999,999,99
3022,2,20,1,0,*?*?*?*?*?*?*?*?*?*?*?*?*?*?*?*?*?*?*?*?*?*?,5.1,5.0,99,102039,0,-0,302,0.0,-0.0,0.0,0,0,0,0,28,1.0,10,5,9999,99999,9,999999999,0.0,999,999,99
3022,2,20,2,0,*?*?*?*?*?*?*?*?*?*?*?*?*?*?*?*?*?*?*?*?*?*?,3.9,3.9,99,102039,0,-0,297,0.0,-0.0,0.0,0,0,0,0,47,0.5,10,5,9999,99999,9,999999999,0.0,999,999,99
3022,2,20,3,0,*?*?*?*?*?*?*?*?*?*?*?*?*?*?*?*?*?*?*?*?*?*?,4.8,4.8,99,102039,0,-0,301,0.0,-0.0,0.0,0,0,0,0,65,1.0,10,5,9999,99999,9,999999999,0.2,999,999,99
3022,2,20,4,0,*?*?*?*?*?*?*?*?*?*?*?*?*?*?*?*?*?*?*?*?*?*?,5.5,5.5,99,102039,0,-0,304,0.0,-0.0,0.0,0,0,0,0,83,0.5,10,5,9999,99999,9,999999999,0.0,999,999,99
3022,2,20,5,0,*?*?*?*?*?*?*?*?*?*?*?*?*?*?*?*?*?*?*?*?*?*?,5.2,5.0,98,102039,0,-0,303,0.0,-0.0,0.0,0,0,0,0,102,0.5,10,5,9999,99999,9,999999999,0.0,999,999,99
3022,2,20,6,0,*?*?*?*?*?*?*?*?*?*?*?*?*?*?*?*?*?*?*?*?*?*?,5.4,5.0,96,102039,0,-0,304,0.0,-0.0,0.0,0,0,0,0,120,0.5,10,5,9999,99999,9,999999999,0.0,999,999,99
3022,2,20,7,0,*?*?*?*?*?*?*?*?*?*?*?*?*?*?*?*?*?*?*?*?*?*?,5.3,4.6,95,102039,0,-0,303,0.0,-0.0,0.0,0,0,0,0,118,0.5,10,5,9999,99999,9,999999999,0.0,999,999,99
3022,2,20,8,0,*?*?*?*?*?*?*?*?*?*?*?*?*?*?*?*?*?*?*?*?*?*?,5.2,3.9,91,102039,156,1400,303,16.4,0.0,16.4,1957,-0,1958,640,117,0.5,10,5,9999,99999,9,999999999,0.0,999,999,99
3022,2,20,9,0,*?*?*?*?*?*?*?*?*?*?*?*?*?*?*?*?*?*?*?*?*?*?,6.5,3.9,83,102039,325,1397,309,49.7,0.0,49.7,5803,0,5815,1973,115,1.0,10,5,9999,99999,9,999999999,0.0,999,999,99
3022,2,20,10,0,*?*?*?*?*?*?*?*?*?*?*?*?*?*?*?*?*?*?*?*?*?*?,8.2,2.9,68,102039,458,1399,311,131.7,53.5,114.2,14467,4925,12905,3150,113,1.0,9,5,9999,99999,9,999999999,0.6,999,999,99
3022,2,20,11,0,*?*?*?*?*?*?*?*?*?*?*?*?*?*?*?*?*?*?*?*?*?*?,10.0,2.9,61,102039,545,1399,324,92.9,0.0,92.9,10904,0,10937,3963,112,0.5,10,5,9999,99999,9,999999999,0.0,999,999,99
3022,2,20,12,0,*?*?*?*?*?*?*?*?*?*?*?*?*?*?*?*?*?*?*?*?*?*?,11.2,3.8,59,102039,580,1399,330,99.8,0.0,99.8,11733,0,11771,4309,110,0.5,10,5,9999,99999,9,999999999,0.0,999,999,99
3022,2,20,13,0,*?*?*?*?*?*?*?*?*?*?*?*?*?*?*?*?*?*?*?*?*?*?,11.3,2.9,55,102039,561,1399,330,96.1,0.0,96.1,11284,0,11319,4120,112,1.5,10,5,9999,99999,9,999999999,0.0,999,999,99
3022,2,20,14,0,*?*?*?*?*?*?*?*?*?*?*?*?*?*?*?*?*?*?*?*?*?*?,11.4,3.0,56,102039,489,1398,331,81.9,0.0,81.9,9593,0,9621,3428,113,1.0,10,5,9999,99999,9,999999999,0.3,999,999,99
3022,2,20,15,0,*?*?*?*?*?*?*?*?*?*?*?*?*?*?*?*?*?*?*?*?*?*?,11.3,3.6,59,102039,369,1397,330,58.4,0.0,58.4,6812,0,6828,2348,115,1.0,10,5,9999,99999,9,999999999,1.0,999,999,99
3022,2,20,16,0,*?*?*?*?*?*?*?*?*?*?*?*?*?*?*?*?*?*?*?*?*?*?,11.2,1.9,52,102039,210,1399,330,27.1,0.0,27.1,3180,0,3185,1050,117,1.5,10,5,9999,99999,9,999999999,0.0,999,999,99
3022,2,20,17,0,*?*?*?*?*?*?*?*?*?*?*?*?*?*?*?*?*?*?*?*?*?*?,10.3,4.1,65,102039,22,1419,326,0.0,0.0,0.0,0,0,0,0,118,1.0,10,5,9999,99999,9,999999999,0.0,999,999,99
3022,2,20,18,0,*?*?*?*?*?*?*?*?*?*?*?*?*?*?*?*?*?*?*?*?*?*?,9.6,5.5,75,102039,0,-0,322,0.0,-0.0,0.0,0,0,0,0,120,1.0,10,5,9999,99999,9,999999999,0.0,999,999,99
3022,2,20,19,0,*?*?*?*?*?*?*?*?*?*?*?*?*?*?*?*?*?*?*?*?*?*?,8.0,4.8,80,102039,0,-0,315,0.0,-0.0,0.0,0,0,0,0,120,1.0,10,5,9999,99999,9,999999999,0.0,999,999,99
3022,2,20,20,0,*?*?*?*?*?*?*?*?*?*?*?*?*?*?*?*?*?*?*?*?*?*?,7.2,4.3,81,102039,0,-0,312,0.0,-0.0,0.0,0,0,0,0,120,1.0,10,5,9999,99999,9,999999999,0.0,999,999,99
3022,2,20,21,0,*?*?*?*?*?*?*?*?*?*?*?*?*?*?*?*?*?*?*?*?*?*?,7.5,5.1,85,102039,0,-0,313,0.0,-0.0,0.0,0,0,0,0,120,0.5,10,5,9999,99999,9,999999999,0.1,999,999,99
3022,2,20,22,0,*?*?*?*?*?*?*?*?*?*?*?*?*?*?*?*?*?*?*?*?*?*?,6.5,6.1,97,102039,0,-0,308,0.0,-0.0,0.0,0,0,0,0,120,0.5,10,5,9999,99999,9,999999999,0.0,999,999,99
3022,2,20,23,0,*?*?*?*?*?*?*?*?*?*?*?*?*?*?*?*?*?*?*?*?*?*?,6.9,6.6,96,102039,0,-0,310,0.0,-0.0,0.0,0,0,0,0,120,1.0,10,5,9999,99999,9,999999999,0.0,999,999,99
3022,2,20,24,0,*?*?*?*?*?*?*?*?*?*?*?*?*?*?*?*?*?*?*?*?*?*?,5.9,5.9,99,102039,0,-0,306,0.0,-0.0,0.0,0,0,0,0,10,1.0,10,5,9999,99999,9,999999999,0.0,999,999,99
3022,2,21,1,0,*?*?*?*?*?*?*?*?*?*?*?*?*?*?*?*?*?*?*?*?*?*?,7.6,7.3,100,102294,0,-0,313,0.0,-0.0,0.0,0,0,0,0,120,1.0,10,5,9999,99999,9,999999999,0.0,999,999,99
3022,2,21,2,0,*?*?*?*?*?*?*?*?*?*?*?*?*?*?*?*?*?*?*?*?*?*?,7.8,7.7,100,102294,0,-0,314,0.0,-0.0,0.0,0,0,0,0,120,0.5,10,5,9999,99999,9,999999999,0.0,999,999,99
3022,2,21,3,0,*?*?*?*?*?*?*?*?*?*?*?*?*?*?*?*?*?*?*?*?*?*?,7.7,7.0,100,102294,0,-0,313,0.0,-0.0,0.0,0,0,0,0,120,1.0,10,5,9999,99999,9,999999999,0.0,999,999,99
3022,2,21,4,0,*?*?*?*?*?*?*?*?*?*?*?*?*?*?*?*?*?*?*?*?*?*?,7.6,6.4,96,102294,0,-0,313,0.0,-0.0,0.0,0,0,0,0,120,0.5,10,5,9999,99999,9,999999999,0.0,999,999,99
3022,2,21,5,0,*?*?*?*?*?*?*?*?*?*?*?*?*?*?*?*?*?*?*?*?*?*?,7.4,6.7,99,102294,0,-0,312,0.0,-0.0,0.0,0,0,0,0,120,0.5,10,5,9999,99999,9,999999999,0.0,999,999,99
3022,2,21,6,0,*?*?*?*?*?*?*?*?*?*?*?*?*?*?*?*?*?*?*?*?*?*?,8.0,7.0,97,102294,0,-0,295,0.0,-0.0,0.0,0,0,0,0,120,0.5,5,3,9999,99999,9,999999999,0.0,999,999,99
3022,2,21,7,0,*?*?*?*?*?*?*?*?*?*?*?*?*?*?*?*?*?*?*?*?*?*?,8.5,8.1,100,102294,0,-0,280,0.0,-0.0,0.0,0,0,0,0,122,0.5,0,0,9999,99999,9,999999999,0.0,999,999,99
3022,2,21,8,0,*?*?*?*?*?*?*?*?*?*?*?*?*?*?*?*?*?*?*?*?*?*?,8.0,8.0,100,102294,164,1401,277,61.9,370.5,18.6,6485,24801,3105,405,123,0.5,0,0,9999,99999,9,999999999,0.0,999,999,99
3022,2,21,9,0,*?*?*?*?*?*?*?*?*?*?*?*?*?*?*?*?*?*?*?*?*?*?,7.8,7.7,100,102294,333,1397,276,176.9,519.7,53.1,18378,42729,8027,992,125,1.0,0,0,9999,99999,9,999999999,0.0,999,999,99
3022,2,21,10,0,*?*?*?*?*?*?*?*?*?*?*?*?*?*?*?*?*?*?*?*?*?*?,8.4,7.0,95,102294,466,1398,277,266.9,560.7,80.1,27710,50943,11643,1525,127,1.0,0,0,9999,99999,9,999999999,0.0,999,999,99
3022,2,21,11,0,*?*?*?*?*?*?*?*?*?*?*?*?*?*?*?*?*?*?*?*?*?*?,9.3,5.8,82,102294,552,1396,278,325.8,576.8,97.7,33864,54483,13900,1911,128,0.5,0,0,9999,99999,9,999999999,0.0,999,999,99
3022,2,21,12,0,*?*?*?*?*?*?*?*?*?*?*?*?*?*?*?*?*?*?*?*?*?*?,10.1,4.6,72,102294,587,1396,279,349.6,582.0,104.9,36361,55626,14789,2078,130,0.5,0,0,9999,99999,9,999999999,0.0,999,999,99
3022,2,21,13,0,*?*?*?*?*?*?*?*?*?*?*?*?*?*?*?*?*?*?*?*?*?*?,9.9,4.1,70,102294,568,1396,277,336.6,579.3,101.0,34997,55020,14305,1986,128,1.5,0,0,9999,99999,9,999999999,0.0,999,999,99
3022,2,21,14,0,*?*?*?*?*?*?*?*?*?*?*?*?*?*?*?*?*?*?*?*?*?*?,9.9,6.2,81,102294,496,1396,281,287.8,567.1,86.3,29883,52326,12449,1657,127,1.0,0,0,9999,99999,9,999999999,0.0,999,999,99
3022,2,21,15,0,*?*?*?*?*?*?*?*?*?*?*?*?*?*?*?*?*?*?*?*?*?*?,10.2,7.0,84,102294,377,1399,284,206.5,536.3,61.9,21433,45900,9238,1161,125,1.0,0,0,9999,99999,9,999999999,0.0,999,999,99
3022,2,21,16,0,*?*?*?*?*?*?*?*?*?*?*?*?*?*?*?*?*?*?*?*?*?*?,9.9,7.7,90,102294,217,1397,284,98.2,442.7,29.5,10072,32356,4779,589,123,1.5,0,0,9999,99999,9,999999999,0.0,999,999,99
3022,2,21,17,0,*?*?*?*?*?*?*?*?*?*?*?*?*?*?*?*?*?*?*?*?*?*?,10.1,8.8,95,102294,29,1415,324,0.0,0.0,0.0,0,0,0,0,122,1.0,10,5,9999,99999,9,999999999,0.0,999,999,99
3022,2,21,18,0,*?*?*?*?*?*?*?*?*?*?*?*?*?*?*?*?*?*?*?*?*?*?,9.5,8.0,94,102294,0,-0,321,0.0,-0.0,0.0,0,0,0,0,120,1.0,10,5,9999,99999,9,999999999,0.0,999,999,99
3022,2,21,19,0,*?*?*?*?*?*?*?*?*?*?*?*?*?*?*?*?*?*?*?*?*?*?,9.2,9.2,100,102294,0,-0,320,0.0,-0.0,0.0,0,0,0,0,118,1.0,10,5,9999,99999,9,999999999,0.0,999,999,99
3022,2,21,20,0,*?*?*?*?*?*?*?*?*?*?*?*?*?*?*?*?*?*?*?*?*?*?,9.4,9.4,100,102294,0,-0,320,0.0,-0.0,0.0,0,0,0,0,117,1.0,10,5,9999,99999,9,999999999,0.0,999,999,99
3022,2,21,21,0,*?*?*?*?*?*?*?*?*?*?*?*?*?*?*?*?*?*?*?*?*?*?,8.7,8.7,100,102294,0,-0,317,0.0,-0.0,0.0,0,0,0,0,115,0.5,10,5,9999,99999,9,999999999,0.0,999,999,99
3022,2,21,22,0,*?*?*?*?*?*?*?*?*?*?*?*?*?*?*?*?*?*?*?*?*?*?,8.7,8.7,100,102294,0,-0,317,0.0,-0.0,0.0,0,0,0,0,113,0.5,10,5,9999,99999,9,999999999,0.0,999,999,99
3022,2,21,23,0,*?*?*?*?*?*?*?*?*?*?*?*?*?*?*?*?*?*?*?*?*?*?,8.4,8.4,100,102294,0,-0,316,0.0,-0.0,0.0,0,0,0,0,112,1.0,10,5,9999,99999,9,999999999,0.0,999,999,99
3022,2,21,24,0,*?*?*?*?*?*?*?*?*?*?*?*?*?*?*?*?*?*?*?*?*?*?,7.4,6.9,100,102294,0,-0,312,0.0,-0.0,0.0,0,0,0,0,120,1.0,10,5,9999,99999,9,999999999,0.0,999,999,99
3022,2,22,1,0,*?*?*?*?*?*?*?*?*?*?*?*?*?*?*?*?*?*?*?*?*?*?,7.7,5.3,84,102432,0,-0,314,0.0,-0.0,0.0,0,0,0,0,108,1.0,10,5,9999,99999,9,999999999,0.0,999,999,99
3022,2,22,2,0,*?*?*?*?*?*?*?*?*?*?*?*?*?*?*?*?*?*?*?*?*?*?,7.3,3.8,77,102432,0,-0,312,0.0,-0.0,0.0,0,0,0,0,107,0.5,10,5,9999,99999,9,999999999,0.0,999,999,99
3022,2,22,3,0,*?*?*?*?*?*?*?*?*?*?*?*?*?*?*?*?*?*?*?*?*?*?,7.8,3.8,75,102432,0,-0,314,0.0,-0.0,0.0,0,0,0,0,105,1.0,10,5,9999,99999,9,999999999,0.0,999,999,99
3022,2,22,4,0,*?*?*?*?*?*?*?*?*?*?*?*?*?*?*?*?*?*?*?*?*?*?,7.5,3.6,75,102432,0,-0,313,0.0,-0.0,0.0,0,0,0,0,103,0.5,10,5,9999,99999,9,999999999,0.0,999,999,99
3022,2,22,5,0,*?*?*?*?*?*?*?*?*?*?*?*?*?*?*?*?*?*?*?*?*?*?,7.1,3.9,80,102432,0,-0,311,0.0,-0.0,0.0,0,0,0,0,102,0.5,10,5,9999,99999,9,999999999,0.0,999,999,99
3022,2,22,6,0,*?*?*?*?*?*?*?*?*?*?*?*?*?*?*?*?*?*?*?*?*?*?,7.2,3.9,80,102432,0,-0,312,0.0,-0.0,0.0,0,0,0,0,100,0.5,10,5,9999,99999,9,999999999,0.0,999,999,99
3022,2,22,7,0,*?*?*?*?*?*?*?*?*?*?*?*?*?*?*?*?*?*?*?*?*?*?,7.3,3.9,79,102432,0,-0,312,0.0,-0.0,0.0,0,0,0,0,102,0.5,10,5,9999,99999,9,999999999,0.0,999,999,99
3022,2,22,8,0,*?*?*?*?*?*?*?*?*?*?*?*?*?*?*?*?*?*?*?*?*?*?,7.1,4.3,81,102432,171,1394,311,19.5,0.0,19.5,2313,-0,2315,758,103,0.5,10,5,9999,99999,9,999999999,0.0,999,999,99
3022,2,22,9,0,*?*?*?*?*?*?*?*?*?*?*?*?*?*?*?*?*?*?*?*?*?*?,7.7,3.9,76,102432,341,1397,314,52.9,0.0,52.9,6171,0,6184,2108,105,1.0,10,5,9999,99999,9,999999999,0.0,999,999,99
3022,2,22,10,0,*?*?*?*?*?*?*?*?*?*?*?*?*?*?*?*?*?*?*?*?*?*?,7.9,3.6,74,102432,474,1398,315,79.0,0.0,79.0,9245,0,9271,3289,107,1.0,10,5,9999,99999,9,999999999,0.0,999,999,99
3022,2,22,11,0,*?*?*?*?*?*?*?*?*?*?*?*?*?*?*?*?*?*?*?*?*?*?,7.8,4.3,78,102432,560,1396,314,96.1,0.0,96.1,11284,0,11320,4120,108,0.5,10,5,9999,99999,9,999999999,0.0,999,999,99
3022,2,22,12,0,*?*?*?*?*?*?*?*?*?*?*?*?*?*?*?*?*?*?*?*?*?*?,8.0,4.1,76,102432,595,1396,315,103.0,0.0,103.0,12113,0,12152,4468,110,0.5,10,5,9999,99999,9,999999999,0.0,999,999,99
3022,2,22,13,0,*?*?*?*?*?*?*?*?*?*?*?*?*?*?*?*?*?*?*?*?*?*?,8.2,4.1,75,102432,576,1397,316,99.2,0.0,99.2,11657,0,11694,4276,108,1.5,10,5,9999,99999,9,999999999,0.0,999,999,99
3022,2,22,14,0,*?*?*?*?*?*?*?*?*?*?*?*?*?*?*?*?*?*?*?*?*?*?,7.7,4.3,79,102432,504,1397,314,85.0,0.0,85.0,9956,0,9985,3574,107,1.0,10,5,9999,99999,9,999999999,0.0,999,999,99
3022,2,22,15,0,*?*?*?*?*?*?*?*?*?*?*?*?*?*?*?*?*?*?*?*?*?*?,8.3,4.5,76,102432,384,1397,316,61.4,0.0,61.4,7161,0,7178,2478,105,1.0,10,5,9999,99999,9,999999999,0.0,999,999,99
3022,2,22,16,0,*?*?*?*?*?*?*?*?*?*?*?*?*?*?*?*?*?*?*?*?*?*?,7.9,4.1,77,102432,224,1396,315,29.9,0.0,29.9,3507,0,3513,1162,103,1.5,10,5,9999,99999,9,999999999,0.0,999,999,99
3022,2,22,17,0,*?*?*?*?*?*?*?*?*?*?*?*?*?*?*?*?*?*?*?*?*?*?,8.3,4.3,75,102432,36,1412,316,0.0,0.0,0.0,0,0,0,0,102,1.0,10,5,9999,99999,9,999999999,0.0,999,999,99
3022,2,22,18,0,*?*?*?*?*?*?*?*?*?*?*?*?*?*?*?*?*?*?*?*?*?*?,8.3,4.5,77,102432,0,-0,316,0.0,-0.0,0.0,0,0,0,0,100,1.0,10,5,9999,99999,9,999999999,0.0,999,999,99
3022,2,22,19,0,*?*?*?*?*?*?*?*?*?*?*?*?*?*?*?*?*?*?*?*?*?*?,7.2,4.3,82,102432,0,-0,312,0.0,-0.0,0.0,0,0,0,0,87,1.0,10,5,9999,99999,9,999999999,0.0,999,999,99
3022,2,22,20,0,*?*?*?*?*?*?*?*?*?*?*?*?*?*?*?*?*?*?*?*?*?*?,7.3,5.3,86,102432,0,-0,312,0.0,-0.0,0.0,0,0,0,0,73,1.0,10,5,9999,99999,9,999999999,0.0,999,999,99
3022,2,22,21,0,*?*?*?*?*?*?*?*?*?*?*?*?*?*?*?*?*?*?*?*?*?*?,8.3,5.8,83,102432,0,-0,316,0.0,-0.0,0.0,0,0,0,0,60,0.5,10,5,9999,99999,9,999999999,0.0,999,999,99
3022,2,22,22,0,*?*?*?*?*?*?*?*?*?*?*?*?*?*?*?*?*?*?*?*?*?*?,8.1,5.1,81,102432,0,-0,315,0.0,-0.0,0.0,0,0,0,0,47,0.5,10,5,9999,99999,9,999999999,0.0,999,999,99
3022,2,22,23,0,*?*?*?*?*?*?*?*?*?*?*?*?*?*?*?*?*?*?*?*?*?*?,7.1,4.3,82,102432,0,-0,311,0.0,-0.0,0.0,0,0,0,0,33,1.0,10,5,9999,99999,9,999999999,0.0,999,999,99
3022,2,22,24,0,*?*?*?*?*?*?*?*?*?*?*?*?*?*?*?*?*?*?*?*?*?*?,8.2,7.0,91,102432,0,-0,316,0.0,-0.0,0.0,0,0,0,0,110,1.0,10,5,9999,99999,9,999999999,0.0,999,999,99
3022,2,23,1,0,*?*?*?*?*?*?*?*?*?*?*?*?*?*?*?*?*?*?*?*?*?*?,4.8,1.9,81,102624,0,-0,301,0.0,-0.0,0.0,0,0,0,0,75,1.0,10,5,9999,99999,9,999999999,0.0,999,999,99
3022,2,23,2,0,*?*?*?*?*?*?*?*?*?*?*?*?*?*?*?*?*?*?*?*?*?*?,3.7,0.4,79,102624,0,-0,297,0.0,-0.0,0.0,0,0,0,0,130,0.5,10,5,9999,99999,9,999999999,0.0,999,999,99
3022,2,23,3,0,*?*?*?*?*?*?*?*?*?*?*?*?*?*?*?*?*?*?*?*?*?*?,3.7,0.4,79,102624,0,-0,297,0.0,-0.0,0.0,0,0,0,0,185,1.0,10,5,9999,99999,9,999999999,0.0,999,999,99
3022,2,23,4,0,*?*?*?*?*?*?*?*?*?*?*?*?*?*?*?*?*?*?*?*?*?*?,3.9,1.5,84,102624,0,-0,298,0.0,-0.0,0.0,0,0,0,0,240,0.5,10,5,9999,99999,9,999999999,0.0,999,999,99
3022,2,23,5,0,*?*?*?*?*?*?*?*?*?*?*?*?*?*?*?*?*?*?*?*?*?*?,3.5,1.7,87,102624,0,-0,296,0.0,-0.0,0.0,0,0,0,0,295,0.5,10,5,9999,99999,9,999999999,0.0,999,999,99
3022,2,23,6,0,*?*?*?*?*?*?*?*?*?*?*?*?*?*?*?*?*?*?*?*?*?*?,3.0,2.3,94,102624,0,-0,294,0.0,-0.0,0.0,0,0,0,0,350,0.5,10,5,9999,99999,9,999999999,0.0,999,999,99
3022,2,23,7,0,*?*?*?*?*?*?*?*?*?*?*?*?*?*?*?*?*?*?*?*?*?*?,2.5,1.7,93,102624,0,-0,254,0.0,-0.0,0.0,0,0,0,0,347,0.5,2,1,9999,99999,9,999999999,0.0,999,999,99
3022,2,23,8,0,*?*?*?*?*?*?*?*?*?*?*?*?*?*?*?*?*?*?*?*?*?*?,3.7,2.1,88,102624,179,1394,297,21.1,0.0,21.1,2493,-0,2496,819,343,0.5,10,5,9999,99999,9,999999999,0.0,999,999,99
3022,2,23,9,0,*?*?*?*?*?*?*?*?*?*?*?*?*?*?*?*?*?*?*?*?*?*?,4.9,3.0,87,102624,349,1397,297,94.7,50.4,82.1,10387,4348,9286,2172,340,1.0,9,5,9999,99999,9,999999999,0.0,999,999,99
3022,2,23,10,0,*?*?*?*?*?*?*?*?*?*?*?*?*?*?*?*?*?*?*?*?*?*?,6.5,2.9,77,102624,482,1397,294,219.3,227.0,141.0,23220,21463,16184,2896,337,1.0,7,4,9999,99999,9,999999999,0.0,999,999,99
3022,2,23,11,0,*?*?*?*?*?*?*?*?*?*?*?*?*?*?*?*?*?*?*?*?*?*?,8.5,4.1,73,102624,568,1395,285,332.9,520.9,120.8,35488,50220,15505,2343,333,0.5,3,2,9999,99999,9,999999999,0.0,999,999,99
3022,2,23,12,0,*?*?*?*?*?*?*?*?*?*?*?*?*?*?*?*?*?*?*?*?*?*?,10.0,3.6,64,102624,603,1396,310,284.4,235.0,182.9,30228,23634,20668,3960,330,0.5,7,4,9999,99999,9,999999999,0.0,999,999,99
3022,2,23,13,0,*?*?*?*?*?*?*?*?*?*?*?*?*?*?*?*?*?*?*?*?*?*?,10.0,4.3,67,102624,584,1397,291,343.2,523.0,124.6,36611,50716,15949,2433,330,1.5,3,2,9999,99999,9,999999999,0.0,999,999,99
3022,2,23,14,0,*?*?*?*?*?*?*?*?*?*?*?*?*?*?*?*?*?*?*?*?*?*?,9.8,3.2,63,102624,511,1395,294,288.9,463.7,119.0,30436,43490,15133,2279,330,1.0,4,2,9999,99999,9,999999999,0.0,999,999,99
3022,2,23,15,0,*?*?*?*?*?*?*?*?*?*?*?*?*?*?*?*?*?*?*?*?*?*?,10.1,2.9,61,102624,391,1395,275,216.7,541.2,65.0,22484,46868,9644,1220,330,1.0,0,0,9999,99999,9,999999999,0.0,999,999,99
3022,2,23,16,0,*?*?*?*?*?*?*?*?*?*?*?*?*?*?*?*?*?*?*?*?*?*?,10.0,1.5,55,102624,231,1394,272,108.1,456.6,32.4,11041,34042,5223,636,330,1.5,0,0,9999,99999,9,999999999,0.0,999,999,99
3022,2,23,17,0,*?*?*?*?*?*?*?*?*?*?*?*?*?*?*?*?*?*?*?*?*?*?,9.7,2.7,62,102624,43,1410,313,0.0,0.0,0.0,0,0,0,0,330,1.0,8,4,9999,99999,9,999999999,0.0,999,999,99
3022,2,23,18,0,*?*?*?*?*?*?*?*?*?*?*?*?*?*?*?*?*?*?*?*?*?*?,7.8,2.3,67,102624,0,-0,315,0.0,-0.0,0.0,0,0,0,0,330,1.0,10,5,9999,99999,9,999999999,0.0,999,999,99
3022,2,23,19,0,*?*?*?*?*?*?*?*?*?*?*?*?*?*?*?*?*?*?*?*?*?*?,6.8,1.5,68,102624,0,-0,310,0.0,-0.0,0.0,0,0,0,0,287,1.0,10,5,9999,99999,9,999999999,0.0,999,999,99
3022,2,23,20,0,*?*?*?*?*?*?*?*?*?*?*?*?*?*?*?*?*?*?*?*?*?*?,7.0,1.7,69,102624,0,-0,311,0.0,-0.0,0.0,0,0,0,0,243,1.0,10,5,9999,99999,9,999999999,0.0,999,999,99
3022,2,23,21,0,*?*?*?*?*?*?*?*?*?*?*?*?*?*?*?*?*?*?*?*?*?*?,5.5,1.5,75,102624,0,-0,305,0.0,-0.0,0.0,0,0,0,0,200,0.5,10,5,9999,99999,9,999999999,0.0,999,999,99
3022,2,23,22,0,*?*?*?*?*?*?*?*?*?*?*?*?*?*?*?*?*?*?*?*?*?*?,5.1,1.3,76,102624,0,-0,303,0.0,-0.0,0.0,0,0,0,0,157,0.5,10,5,9999,99999,9,999999999,0.0,999,999,99
3022,2,23,23,0,*?*?*?*?*?*?*?*?*?*?*?*?*?*?*?*?*?*?*?*?*?*?,4.8,0.2,72,102624,0,-0,302,0.0,-0.0,0.0,0,0,0,0,113,1.0,10,5,9999,99999,9,999999999,0.0,999,999,99
3022,2,23,24,0,*?*?*?*?*?*?*?*?*?*?*?*?*?*?*?*?*?*?*?*?*?*?,6.1,3.0,81,102624,0,-0,307,0.0,-0.0,0.0,0,0,0,0,20,1.0,10,5,9999,99999,9,999999999,0.0,999,999,99
3022,2,24,1,0,*?*?*?*?*?*?*?*?*?*?*?*?*?*?*?*?*?*?*?*?*?*?,4.3,-0.2,72,103035,0,-0,300,0.0,-0.0,0.0,0,0,0,0,70,1.0,10,5,9999,99999,9,999999999,0.0,999,999,99
3022,2,24,2,0,*?*?*?*?*?*?*?*?*?*?*?*?*?*?*?*?*?*?*?*?*?*?,3.7,-0.6,73,103035,0,-0,297,0.0,-0.0,0.0,0,0,0,0,70,0.5,10,5,9999,99999,9,999999999,0.0,999,999,99
3022,2,24,3,0,*?*?*?*?*?*?*?*?*?*?*?*?*?*?*?*?*?*?*?*?*?*?,4.5,0.6,76,103035,0,-0,300,0.0,-0.0,0.0,0,0,0,0,70,1.0,10,5,9999,99999,9,999999999,0.0,999,999,99
3022,2,24,4,0,*?*?*?*?*?*?*?*?*?*?*?*?*?*?*?*?*?*?*?*?*?*?,3.8,0.6,80,103035,0,-0,297,0.0,-0.0,0.0,0,0,0,0,70,0.5,10,5,9999,99999,9,999999999,0.0,999,999,99
3022,2,24,5,0,*?*?*?*?*?*?*?*?*?*?*?*?*?*?*?*?*?*?*?*?*?*?,3.5,1.0,84,103035,0,-0,296,0.0,-0.0,0.0,0,0,0,0,70,0.5,10,5,9999,99999,9,999999999,0.0,999,999,99
3022,2,24,6,0,*?*?*?*?*?*?*?*?*?*?*?*?*?*?*?*?*?*?*?*?*?*?,4.1,1.3,82,103035,0,-0,299,0.0,-0.0,0.0,0,0,0,0,70,0.5,10,5,9999,99999,9,999999999,0.0,999,999,99
3022,2,24,7,0,*?*?*?*?*?*?*?*?*?*?*?*?*?*?*?*?*?*?*?*?*?*?,3.4,0.2,79,103035,0,-0,291,0.0,-0.0,0.0,0,0,0,0,67,0.5,9,5,9999,99999,9,999999999,0.0,999,999,99
3022,2,24,8,0,*?*?*?*?*?*?*?*?*?*?*?*?*?*?*?*?*?*?*?*?*?*?,2.6,-0.4,79,103035,187,1393,272,68.4,228.5,37.8,7237,13930,5169,669,63,0.5,6,3,9999,99999,9,999999999,0.0,999,999,99
3022,2,24,9,0,*?*?*?*?*?*?*?*?*?*?*?*?*?*?*?*?*?*?*?*?*?*?,5.2,1.0,75,103035,357,1396,278,180.5,370.4,85.7,18825,30811,11067,1582,60,1.0,5,3,9999,99999,9,999999999,0.0,999,999,99
3022,2,24,10,0,*?*?*?*?*?*?*?*?*?*?*?*?*?*?*?*?*?*?*?*?*?*?,7.7,2.5,69,103035,490,1397,285,274.6,460.3,113.2,28932,42667,14451,2149,57,1.0,4,2,9999,99999,9,999999999,0.0,999,999,99
3022,2,24,11,0,*?*?*?*?*?*?*?*?*?*?*?*?*?*?*?*?*?*?*?*?*?*?,9.4,3.8,67,103035,576,1395,303,299.6,325.1,165.4,31936,32363,18863,3501,53,0.5,6,3,9999,99999,9,999999999,0.0,999,999,99
3022,2,24,12,0,*?*?*?*?*?*?*?*?*?*?*?*?*?*?*?*?*?*?*?*?*?*?,10.8,2.9,57,103035,611,1396,318,244.3,140.6,182.8,26652,14099,20685,4370,50,0.5,8,4,9999,99999,9,999999999,0.0,999,999,99
3022,2,24,13,0,*?*?*?*?*?*?*?*?*?*?*?*?*?*?*?*?*?*?*?*?*?*?,10.8,2.3,56,103035,591,1394,328,102.3,0.0,102.3,12032,0,12071,4433,47,1.5,10,5,9999,99999,9,999999999,0.0,999,999,99
3022,2,24,14,0,*?*?*?*?*?*?*?*?*?*?*?*?*?*?*?*?*?*?*?*?*?*?,10.7,3.6,61,103035,519,1396,318,202.6,137.3,151.6,22082,13284,17245,3498,43,1.0,8,4,9999,99999,9,999999999,0.0,999,999,99
3022,2,24,15,0,*?*?*?*?*?*?*?*?*?*?*?*?*?*?*?*?*?*?*?*?*?*?,10.9,3.6,60,103035,399,1397,324,111.7,52.0,96.9,12262,4650,10949,2610,40,1.0,9,5,9999,99999,9,999999999,0.0,999,999,99
3022,2,24,16,0,*?*?*?*?*?*?*?*?*?*?*?*?*?*?*?*?*?*?*?*?*?*?,10.8,3.2,59,103035,238,1393,313,89.1,186.2,57.3,9472,12782,6893,1063,37,1.5,7,4,9999,99999,9,999999999,0.0,999,999,99
3022,2,24,17,0,*?*?*?*?*?*?*?*?*?*?*?*?*?*?*?*?*?*?*?*?*?*?,10.2,2.5,58,103035,50,1408,325,0.0,0.0,0.0,0,0,0,0,33,1.0,10,5,9999,99999,9,999999999,0.0,999,999,99
3022,2,24,18,0,*?*?*?*?*?*?*?*?*?*?*?*?*?*?*?*?*?*?*?*?*?*?,8.5,2.9,67,103035,0,-0,318,0.0,-0.0,0.0,0,0,0,0,30,1.0,10,5,9999,99999,9,999999999,0.0,999,999,99
3022,2,24,19,0,*?*?*?*?*?*?*?*?*?*?*?*?*?*?*?*?*?*?*?*?*?*?,7.2,1.9,69,103035,0,-0,312,0.0,-0.0,0.0,0,0,0,0,40,1.0,10,5,9999,99999,9,999999999,0.0,999,999,99
3022,2,24,20,0,*?*?*?*?*?*?*?*?*?*?*?*?*?*?*?*?*?*?*?*?*?*?,6.6,2.7,75,103035,0,-0,309,0.0,-0.0,0.0,0,0,0,0,50,1.0,10,5,9999,99999,9,999999999,0.0,999,999,99
3022,2,24,21,0,*?*?*?*?*?*?*?*?*?*?*?*?*?*?*?*?*?*?*?*?*?*?,6.9,3.0,76,103035,0,-0,310,0.0,-0.0,0.0,0,0,0,0,60,0.5,10,5,9999,99999,9,999999999,0.0,999,999,99
3022,2,24,22,0,*?*?*?*?*?*?*?*?*?*?*?*?*?*?*?*?*?*?*?*?*?*?,5.4,2.5,81,103035,0,-0,304,0.0,-0.0,0.0,0,0,0,0,70,0.5,10,5,9999,99999,9,999999999,0.0,999,999,99
3022,2,24,23,0,*?*?*?*?*?*?*?*?*?*?*?*?*?*?*?*?*?*?*?*?*?*?,5.3,2.1,80,103035,0,-0,304,0.0,-0.0,0.0,0,0,0,0,80,1.0,10,5,9999,99999,9,999999999,0.0,999,999,99
3022,2,24,24,0,*?*?*?*?*?*?*?*?*?*?*?*?*?*?*?*?*?*?*?*?*?*?,4.5,-0.0,72,103035,0,-0,300,0.0,-0.0,0.0,0,0,0,0,70,1.0,10,5,9999,99999,9,999999999,0.0,999,999,99
3022,2,25,1,0,*?*?*?*?*?*?*?*?*?*?*?*?*?*?*?*?*?*?*?*?*?*?,5.0,1.9,79,103453,0,-0,302,0.0,-0.0,0.0,0,0,0,0,88,1.0,10,5,9999,99999,9,999999999,0.0,999,999,99
3022,2,25,2,0,*?*?*?*?*?*?*?*?*?*?*?*?*?*?*?*?*?*?*?*?*?*?,4.9,1.9,79,103453,0,-0,302,0.0,-0.0,0.0,0,0,0,0,87,0.5,10,5,9999,99999,9,999999999,0.0,999,999,99
3022,2,25,3,0,*?*?*?*?*?*?*?*?*?*?*?*?*?*?*?*?*?*?*?*?*?*?,4.8,1.0,76,103453,0,-0,302,0.0,-0.0,0.0,0,0,0,0,85,1.0,10,5,9999,99999,9,999999999,0.0,999,999,99
3022,2,25,4,0,*?*?*?*?*?*?*?*?*?*?*?*?*?*?*?*?*?*?*?*?*?*?,4.1,1.5,81,103453,0,-0,298,0.0,-0.0,0.0,0,0,0,0,83,0.5,10,5,9999,99999,9,999999999,0.0,999,999,99
3022,2,25,5,0,*?*?*?*?*?*?*?*?*?*?*?*?*?*?*?*?*?*?*?*?*?*?,3.6,0.6,80,103453,0,-0,296,0.0,-0.0,0.0,0,0,0,0,82,0.5,10,5,9999,99999,9,999999999,0.0,999,999,99
3022,2,25,6,0,*?*?*?*?*?*?*?*?*?*?*?*?*?*?*?*?*?*?*?*?*?*?,3.0,0.8,84,103453,0,-0,294,0.0,-0.0,0.0,0,0,0,0,80,0.5,10,5,9999,99999,9,999999999,0.0,999,999,99
3022,2,25,7,0,*?*?*?*?*?*?*?*?*?*?*?*?*?*?*?*?*?*?*?*?*?*?,3.7,0.8,81,103453,0,0,282,0.0,0.0,0.0,0,0,0,0,83,0.5,7,4,9999,99999,9,999999999,0.0,999,999,99
3022,2,25,8,0,*?*?*?*?*?*?*?*?*?*?*?*?*?*?*?*?*?*?*?*?*?*?,4.4,0.8,77,103453,195,1393,285,66.1,168.4,42.5,6931,10499,5727,758,87,0.5,7,4,9999,99999,9,999999999,0.0,999,999,99
3022,2,25,9,0,*?*?*?*?*?*?*?*?*?*?*?*?*?*?*?*?*?*?*?*?*?*?,5.3,1.9,77,103453,365,1395,279,185.7,372.5,88.2,19363,31262,11361,1631,90,1.0,5,3,9999,99999,9,999999999,0.0,999,999,99
3022,2,25,10,0,*?*?*?*?*?*?*?*?*?*?*?*?*?*?*?*?*?*?*?*?*?*?,6.2,1.5,71,103453,498,1396,283,269.7,397.0,128.1,28107,36904,16016,2471,93,1.0,5,3,9999,99999,9,999999999,0.0,999,999,99
3022,2,25,11,0,*?*?*?*?*?*?*?*?*?*?*?*?*?*?*?*?*?*?*?*?*?*?,8.7,2.3,63,103453,584,1394,294,324.6,406.9,154.2,33867,39352,18953,3083,97,0.5,5,3,9999,99999,9,999999999,0.0,999,999,99
3022,2,25,12,0,*?*?*?*?*?*?*?*?*?*?*?*?*?*?*?*?*?*?*?*?*?*?,9.5,2.3,60,103453,619,1395,302,325.1,328.3,179.5,34707,33231,20364,3877,100,0.5,6,3,9999,99999,9,999999999,0.0,999,999,99
3022,2,25,13,0,*?*?*?*?*?*?*?*?*?*?*?*?*?*?*?*?*?*?*?*?*?*?,10.0,3.2,62,103453,599,1395,300,334.1,408.4,158.7,34870,39703,19456,3196,92,1.5,5,3,9999,99999,9,999999999,0.0,999,999,99
3022,2,25,14,0,*?*?*?*?*?*?*?*?*?*?*?*?*?*?*?*?*?*?*?*?*?*?,9.7,3.2,63,103453,527,1396,308,243.6,230.4,156.7,25828,22387,17871,3279,83,1.0,7,4,9999,99999,9,999999999,0.0,999,999,99
3022,2,25,15,0,*?*?*?*?*?*?*?*?*?*?*?*?*?*?*?*?*?*?*?*?*?*?,10.1,3.4,62,103453,406,1395,310,179.0,219.6,115.1,18923,19550,13352,2296,75,1.0,7,4,9999,99999,9,999999999,0.0,999,999,99
3022,2,25,16,0,*?*?*?*?*?*?*?*?*?*?*?*?*?*?*?*?*?*?*?*?*?*?,9.9,3.0,62,103453,246,1397,319,59.4,44.9,51.5,6571,3328,6078,1098,67,1.5,9,5,9999,99999,9,999999999,0.0,999,999,99
3022,2,25,17,0,*?*?*?*?*?*?*?*?*?*?*?*?*?*?*?*?*?*?*?*?*?*?,10.0,3.0,62,103453,57,1406,319,0.0,0.0,0.0,0,0,0,0,58,1.0,9,5,9999,99999,9,999999999,0.0,999,999,99
3022,2,25,18,0,*?*?*?*?*?*?*?*?*?*?*?*?*?*?*?*?*?*?*?*?*?*?,8.8,2.9,65,103453,0,-0,319,0.0,-0.0,0.0,0,0,0,0,50,1.0,10,5,9999,99999,9,999999999,0.0,999,999,99
3022,2,25,19,0,*?*?*?*?*?*?*?*?*?*?*?*?*?*?*?*?*?*?*?*?*?*?,6.8,3.4,78,103453,0,-0,310,0.0,-0.0,0.0,0,0,0,0,48,1.0,10,5,9999,99999,9,999999999,0.0,999,999,99
3022,2,25,20,0,*?*?*?*?*?*?*?*?*?*?*?*?*?*?*?*?*?*?*?*?*?*?,6.4,3.8,82,103453,0,-0,308,0.0,-0.0,0.0,0,0,0,0,47,1.0,10,5,9999,99999,9,999999999,0.0,999,999,99
3022,2,25,21,0,*?*?*?*?*?*?*?*?*?*?*?*?*?*?*?*?*?*?*?*?*?*?,5.9,4.1,87,103453,0,-0,306,0.0,-0.0,0.0,0,0,0,0,45,0.5,10,5,9999,99999,9,999999999,0.0,999,999,99
3022,2,25,22,0,*?*?*?*?*?*?*?*?*?*?*?*?*?*?*?*?*?*?*?*?*?*?,5.8,3.8,86,103453,0,-0,305,0.0,-0.0,0.0,0,0,0,0,43,0.5,10,5,9999,99999,9,999999999,0.0,999,999,99
3022,2,25,23,0,*?*?*?*?*?*?*?*?*?*?*?*?*?*?*?*?*?*?*?*?*?*?,5.5,2.7,80,103453,0,-0,304,0.0,-0.0,0.0,0,0,0,0,42,1.0,10,5,9999,99999,9,999999999,0.0,999,999,99
3022,2,25,24,0,*?*?*?*?*?*?*?*?*?*?*?*?*?*?*?*?*?*?*?*?*?*?,5.2,2.1,79,103453,0,-0,303,0.0,-0.0,0.0,0,0,0,0,90,1.0,10,5,9999,99999,9,999999999,0.0,999,999,99
3022,2,26,1,0,*?*?*?*?*?*?*?*?*?*?*?*?*?*?*?*?*?*?*?*?*?*?,5.9,4.8,96,103706,0,-0,306,0.0,-0.0,0.0,0,0,0,0,88,1.0,10,5,9999,99999,9,999999999,0.0,999,999,99
3022,2,26,2,0,*?*?*?*?*?*?*?*?*?*?*?*?*?*?*?*?*?*?*?*?*?*?,6.2,5.6,100,103706,0,-0,307,0.0,-0.0,0.0,0,0,0,0,137,0.5,10,5,9999,99999,9,999999999,0.0,999,999,99
3022,2,26,3,0,*?*?*?*?*?*?*?*?*?*?*?*?*?*?*?*?*?*?*?*?*?*?,6.3,6.2,100,103706,0,-0,307,0.0,-0.0,0.0,0,0,0,0,185,1.0,10,5,9999,99999,9,999999999,0.0,999,999,99
3022,2,26,4,0,*?*?*?*?*?*?*?*?*?*?*?*?*?*?*?*?*?*?*?*?*?*?,6.5,6.4,100,103706,0,-0,308,0.0,-0.0,0.0,0,0,0,0,233,0.5,10,5,9999,99999,9,999999999,0.0,999,999,99
3022,2,26,5,0,*?*?*?*?*?*?*?*?*?*?*?*?*?*?*?*?*?*?*?*?*?*?,5.5,5.5,100,103706,0,-0,304,0.0,-0.0,0.0,0,0,0,0,282,0.5,10,5,9999,99999,9,999999999,0.0,999,999,99
3022,2,26,6,0,*?*?*?*?*?*?*?*?*?*?*?*?*?*?*?*?*?*?*?*?*?*?,5.1,5.1,100,103706,0,-0,302,0.0,-0.0,0.0,0,0,0,0,330,0.5,10,5,9999,99999,9,999999999,0.0,999,999,99
3022,2,26,7,0,*?*?*?*?*?*?*?*?*?*?*?*?*?*?*?*?*?*?*?*?*?*?,4.6,4.6,100,103706,8,1356,300,0.0,0.0,0.0,0,0,0,0,290,0.5,10,5,9999,99999,9,999999999,0.0,999,999,99
3022,2,26,8,0,*?*?*?*?*?*?*?*?*?*?*?*?*?*?*?*?*?*?*?*?*?*?,5.8,5.8,100,103706,203,1391,297,59.6,103.0,44.6,6374,6426,5442,806,250,0.5,8,4,9999,99999,9,999999999,0.0,999,999,99
3022,2,26,9,0,*?*?*?*?*?*?*?*?*?*?*?*?*?*?*?*?*?*?*?*?*?*?,6.9,7.0,100,103706,373,1394,302,136.6,128.7,102.2,14894,11280,11750,2253,210,1.0,8,4,9999,99999,9,999999999,0.0,999,999,99
3022,2,26,10,0,*?*?*?*?*?*?*?*?*?*?*?*?*?*?*?*?*?*?*?*?*?*?,8.3,7.1,95,103706,506,1395,304,232.6,228.9,149.6,24641,21987,17105,3104,170,1.0,7,4,9999,99999,9,999999999,0.0,999,999,99
3022,2,26,11,0,*?*?*?*?*?*?*?*?*?*?*?*?*?*?*?*?*?*?*?*?*?*?,10.6,7.3,83,103706,592,1394,318,236.1,140.1,176.6,25742,13957,20002,4191,130,0.5,8,4,9999,99999,9,999999999,0.0,999,999,99
3022,2,26,12,0,*?*?*?*?*?*?*?*?*?*?*?*?*?*?*?*?*?*?*?*?*?*?,11.8,7.9,79,103706,627,1395,324,251.7,141.1,188.3,27463,14217,21291,4533,90,0.5,8,4,9999,99999,9,999999999,0.0,999,999,99
3022,2,26,13,0,*?*?*?*?*?*?*?*?*?*?*?*?*?*?*?*?*?*?*?*?*?*?,12.0,8.1,80,103706,607,1395,325,242.7,140.5,181.6,26474,14072,20551,4335,90,1.5,8,4,9999,99999,9,999999999,0.0,999,999,99
3022,2,26,14,0,*?*?*?*?*?*?*?*?*?*?*?*?*?*?*?*?*?*?*?*?*?*?,11.8,8.3,82,103706,534,1394,324,209.7,137.9,156.8,22851,13441,17826,3640,90,1.0,8,4,9999,99999,9,999999999,0.0,999,999,99
3022,2,26,15,0,*?*?*?*?*?*?*?*?*?*?*?*?*?*?*?*?*?*?*?*?*?*?,11.9,9.1,86,103706,413,1393,314,216.4,383.3,102.8,22543,33652,13080,1928,90,1.0,5,3,9999,99999,9,999999999,0.0,999,999,99
3022,2,26,16,0,*?*?*?*?*?*?*?*?*?*?*?*?*?*?*?*?*?*?*?*?*?*?,11.9,9.6,88,103706,253,1395,321,96.9,190.9,62.3,10288,13552,7464,1165,90,1.5,7,4,9999,99999,9,999999999,0.0,999,999,99
3022,2,26,17,0,*?*?*?*?*?*?*?*?*?*?*?*?*?*?*?*?*?*?*?*?*?*?,11.9,8.7,83,103706,64,1404,332,0.0,0.0,0.0,0,0,0,0,90,1.0,10,5,9999,99999,9,999999999,0.2,999,999,99
3022,2,26,18,0,*?*?*?*?*?*?*?*?*?*?*?*?*?*?*?*?*?*?*?*?*?*?,10.0,8.5,94,103706,0,-0,323,0.0,-0.0,0.0,0,0,0,0,90,1.0,10,5,9999,99999,9,999999999,0.3,999,999,99
3022,2,26,19,0,*?*?*?*?*?*?*?*?*?*?*?*?*?*?*?*?*?*?*?*?*?*?,8.6,8.0,100,103706,0,-0,317,0.0,-0.0,0.0,0,0,0,0,90,1.0,10,5,9999,99999,9,999999999,2.0,999,999,99
3022,2,26,20,0,*?*?*?*?*?*?*?*?*?*?*?*?*?*?*?*?*?*?*?*?*?*?,8.4,7.4,97,103706,0,-0,316,0.0,-0.0,0.0,0,0,0,0,90,1.0,10,5,9999,99999,9,999999999,0.3,999,999,99
3022,2,26,21,0,*?*?*?*?*?*?*?*?*?*?*?*?*?*?*?*?*?*?*?*?*?*?,7.8,7.7,100,103706,0,-0,314,0.0,-0.0,0.0,0,0,0,0,90,0.5,10,5,9999,99999,9,999999999,0.6,999,999,99
3022,2,26,22,0,*?*?*?*?*?*?*?*?*?*?*?*?*?*?*?*?*?*?*?*?*?*?,8.2,8.1,100,103706,0,-0,315,0.0,-0.0,0.0,0,0,0,0,90,0.5,10,5,9999,99999,9,999999999,0.6,999,999,99
3022,2,26,23,0,*?*?*?*?*?*?*?*?*?*?*?*?*?*?*?*?*?*?*?*?*?*?,7.1,7.1,100,103706,0,-0,311,0.0,-0.0,0.0,0,0,0,0,90,1.0,10,5,9999,99999,9,999999999,0.4,999,999,99
3022,2,26,24,0,*?*?*?*?*?*?*?*?*?*?*?*?*?*?*?*?*?*?*?*?*?*?,5.3,3.8,93,103706,0,-0,303,0.0,-0.0,0.0,0,0,0,0,40,1.0,10,5,9999,99999,9,999999999,0.0,999,999,99
3022,2,27,1,0,*?*?*?*?*?*?*?*?*?*?*?*?*?*?*?*?*?*?*?*?*?*?,5.5,5.5,100,103858,0,-0,304,0.0,-0.0,0.0,0,0,0,0,118,1.0,10,5,9999,99999,9,999999999,0.0,999,999,99
3022,2,27,2,0,*?*?*?*?*?*?*?*?*?*?*?*?*?*?*?*?*?*?*?*?*?*?,5.2,5.1,100,103858,0,-0,303,0.0,-0.0,0.0,0,0,0,0,147,0.5,10,5,9999,99999,9,999999999,0.1,999,999,99
3022,2,27,3,0,*?*?*?*?*?*?*?*?*?*?*?*?*?*?*?*?*?*?*?*?*?*?,5.1,5.1,100,103858,0,-0,302,0.0,-0.0,0.0,0,0,0,0,175,1.0,10,5,9999,99999,9,999999999,0.6,999,999,99
3022,2,27,4,0,*?*?*?*?*?*?*?*?*?*?*?*?*?*?*?*?*?*?*?*?*?*?,5.1,5.1,100,103858,0,-0,302,0.0,-0.0,0.0,0,0,0,0,203,0.5,10,5,9999,99999,9,999999999,0.0,999,999,99
3022,2,27,5,0,*?*?*?*?*?*?*?*?*?*?*?*?*?*?*?*?*?*?*?*?*?*?,4.3,4.3,100,103858,0,-0,299,0.0,-0.0,0.0,0,0,0,0,232,0.5,10,5,9999,99999,9,999999999,0.1,999,999,99
3022,2,27,6,0,*?*?*?*?*?*?*?*?*?*?*?*?*?*?*?*?*?*?*?*?*?*?,3.5,3.2,99,103858,0,-0,296,0.0,-0.0,0.0,0,0,0,0,260,0.5,10,5,9999,99999,9,999999999,0.6,999,999,99
3022,2,27,7,0,*?*?*?*?*?*?*?*?*?*?*?*?*?*?*?*?*?*?*?*?*?*?,4.3,3.6,97,103858,16,1365,299,0.0,0.0,0.0,0,0,0,0,265,0.5,10,5,9999,99999,9,999999999,0.7,999,999,99
3022,2,27,8,0,*?*?*?*?*?*?*?*?*?*?*?*?*?*?*?*?*?*?*?*?*?*?,5.1,4.1,95,103858,212,1396,302,27.5,0.0,27.5,3233,0,3238,1068,270,0.5,10,5,9999,99999,9,999999999,0.5,999,999,99
3022,2,27,9,0,*?*?*?*?*?*?*?*?*?*?*?*?*?*?*?*?*?*?*?*?*?*?,5.6,5.0,96,103858,381,1393,304,61.0,0.0,61.0,7118,0,7136,2461,275,1.0,10,5,9999,99999,9,999999999,0.0,999,999,99
3022,2,27,10,0,*?*?*?*?*?*?*?*?*?*?*?*?*?*?*?*?*?*?*?*?*?*?,7.6,4.5,82,103858,514,1394,313,87.2,0.0,87.2,10213,0,10243,3678,280,1.0,10,5,9999,99999,9,999999999,0.2,999,999,99
3022,2,27,11,0,*?*?*?*?*?*?*?*?*?*?*?*?*?*?*?*?*?*?*?*?*?*?,10.1,6.2,78,103858,600,1393,324,104.2,0.0,104.2,12259,0,12300,4530,285,0.5,10,5,9999,99999,9,999999999,0.1,999,999,99
3022,2,27,12,0,*?*?*?*?*?*?*?*?*?*?*?*?*?*?*?*?*?*?*?*?*?*?,10.9,6.1,73,103858,635,1395,328,111.0,0.0,111.0,13076,0,13120,4882,290,0.5,10,5,9999,99999,9,999999999,1.2,999,999,99
3022,2,27,13,0,*?*?*?*?*?*?*?*?*?*?*?*?*?*?*?*?*?*?*?*?*?*?,10.9,5.6,71,103858,615,1395,328,107.0,0.0,107.0,12600,0,12642,4677,293,1.5,10,5,9999,99999,9,999999999,0.7,999,999,99
3022,2,27,14,0,*?*?*?*?*?*?*?*?*?*?*?*?*?*?*?*?*?*?*?*?*?*?,11.0,5.5,70,103858,542,1395,329,92.6,0.0,92.6,10865,0,10899,3947,297,1.0,10,5,9999,99999,9,999999999,1.0,999,999,99
3022,2,27,15,0,*?*?*?*?*?*?*?*?*?*?*?*?*?*?*?*?*?*?*?*?*?*?,11.2,5.8,70,103858,421,1395,329,68.8,0.0,68.8,8030,0,8051,2811,300,1.0,10,5,9999,99999,9,999999999,0.7,999,999,99
3022,2,27,16,0,*?*?*?*?*?*?*?*?*?*?*?*?*?*?*?*?*?*?*?*?*?*?,11.1,5.8,71,103858,260,1394,329,37.1,0.0,37.1,4333,0,4340,1447,303,1.5,10,5,9999,99999,9,999999999,0.1,999,999,99
3022,2,27,17,0,*?*?*?*?*?*?*?*?*?*?*?*?*?*?*?*?*?*?*?*?*?*?,9.9,4.5,70,103858,71,1403,324,0.0,0.0,0.0,0,0,0,0,307,1.0,10,5,9999,99999,9,999999999,0.1,999,999,99
3022,2,27,18,0,*?*?*?*?*?*?*?*?*?*?*?*?*?*?*?*?*?*?*?*?*?*?,9.1,5.6,80,103858,0,-0,320,0.0,-0.0,0.0,0,0,0,0,310,1.0,10,5,9999,99999,9,999999999,0.2,999,999,99
3022,2,27,19,0,*?*?*?*?*?*?*?*?*?*?*?*?*?*?*?*?*?*?*?*?*?*?,8.0,5.5,85,103858,0,-0,315,0.0,-0.0,0.0,0,0,0,0,313,1.0,10,5,9999,99999,9,999999999,0.1,999,999,99
3022,2,27,20,0,*?*?*?*?*?*?*?*?*?*?*?*?*?*?*?*?*?*?*?*?*?*?,7.6,4.1,79,103858,0,-0,313,0.0,-0.0,0.0,0,0,0,0,317,1.0,10,5,9999,99999,9,999999999,0.1,999,999,99
3022,2,27,21,0,*?*?*?*?*?*?*?*?*?*?*?*?*?*?*?*?*?*?*?*?*?*?,7.0,4.1,83,103858,0,-0,311,0.0,-0.0,0.0,0,0,0,0,320,0.5,10,5,9999,99999,9,999999999,0.5,999,999,99
3022,2,27,22,0,*?*?*?*?*?*?*?*?*?*?*?*?*?*?*?*?*?*?*?*?*?*?,6.5,4.6,89,103858,0,-0,308,0.0,-0.0,0.0,0,0,0,0,323,0.5,10,5,9999,99999,9,999999999,0.0,999,999,99
3022,2,27,23,0,*?*?*?*?*?*?*?*?*?*?*?*?*?*?*?*?*?*?*?*?*?*?,6.0,5.6,98,103858,0,-0,306,0.0,-0.0,0.0,0,0,0,0,327,1.0,10,5,9999,99999,9,999999999,0.0,999,999,99
3022,2,27,24,0,*?*?*?*?*?*?*?*?*?*?*?*?*?*?*?*?*?*?*?*?*?*?,6.1,6.1,100,103858,0,-0,306,0.0,-0.0,0.0,0,0,0,0,90,1.0,10,5,9999,99999,9,999999999,1.5,999,999,99
3022,2,28,1,0,*?*?*?*?*?*?*?*?*?*?*?*?*?*?*?*?*?*?*?*?*?*?,5.2,4.3,93,103499,0,-0,303,0.0,-0.0,0.0,0,0,0,0,335,1.0,10,5,9999,99999,9,999999999,0.3,999,999,99
3022,2,28,2,0,*?*?*?*?*?*?*?*?*?*?*?*?*?*?*?*?*?*?*?*?*?*?,5.1,3.6,90,103499,0,-0,302,0.0,-0.0,0.0,0,0,0,0,340,0.5,10,5,9999,99999,9,999999999,0.2,999,999,99
3022,2,28,3,0,*?*?*?*?*?*?*?*?*?*?*?*?*?*?*?*?*?*?*?*?*?*?,4.7,3.8,93,103499,0,-0,301,0.0,-0.0,0.0,0,0,0,0,345,1.0,10,5,9999,99999,9,999999999,0.1,999,999,99
3022,2,28,4,0,*?*?*?*?*?*?*?*?*?*?*?*?*?*?*?*?*?*?*?*?*?*?,4.1,2.7,90,103499,0,-0,298,0.0,-0.0,0.0,0,0,0,0,350,0.5,10,5,9999,99999,9,999999999,0.2,999,999,99
3022,2,28,5,0,*?*?*?*?*?*?*?*?*?*?*?*?*?*?*?*?*?*?*?*?*?*?,4.1,3.6,96,103499,0,-0,298,0.0,-0.0,0.0,0,0,0,0,355,0.5,10,5,9999,99999,9,999999999,0.2,999,999,99
3022,2,28,6,0,*?*?*?*?*?*?*?*?*?*?*?*?*?*?*?*?*?*?*?*?*?*?,4.4,3.4,93,103499,0,-0,299,0.0,-0.0,0.0,0,0,0,0,360,0.5,10,5,9999,99999,9,999999999,0.1,999,999,99
3022,2,28,7,0,*?*?*?*?*?*?*?*?*?*?*?*?*?*?*?*?*?*?*?*?*?*?,3.3,3.2,99,103499,25,1420,295,0.0,0.0,0.0,0,0,0,0,302,0.5,10,5,9999,99999,9,999999999,0.5,999,999,99
3022,2,28,8,0,*?*?*?*?*?*?*?*?*?*?*?*?*?*?*?*?*?*?*?*?*?*?,2.2,2.3,99,103499,220,1394,290,29.2,0.0,29.2,3422,0,3427,1132,243,0.5,10,5,9999,99999,9,999999999,0.0,999,999,99
3022,2,28,9,0,*?*?*?*?*?*?*?*?*?*?*?*?*?*?*?*?*?*?*?*?*?*?,5.0,5.0,99,103499,390,1395,302,62.7,0.0,62.7,7308,0,7326,2536,185,1.0,10,5,9999,99999,9,999999999,1.9,999,999,99
3022,2,28,10,0,*?*?*?*?*?*?*?*?*?*?*?*?*?*?*?*?*?*?*?*?*?*?,7.8,5.5,85,103499,522,1393,314,88.8,0.0,88.8,10410,0,10441,3758,127,1.0,10,5,9999,99999,9,999999999,0.2,999,999,99
3022,2,28,11,0,*?*?*?*?*?*?*?*?*?*?*?*?*?*?*?*?*?*?*?*?*?*?,10.3,5.8,73,103499,608,1392,325,105.8,0.0,105.8,12457,0,12498,4613,68,0.5,10,5,9999,99999,9,999999999,0.1,999,999,99
3022,2,28,12,0,*?*?*?*?*?*?*?*?*?*?*?*?*?*?*?*?*?*?*?*?*?*?,12.3,5.8,64,103499,642,1392,335,112.6,0.0,112.6,13276,0,13321,4965,10,0.5,10,5,9999,99999,9,999999999,0.1,999,999,99
3022,2,28,13,0,*?*?*?*?*?*?*?*?*?*?*?*?*?*?*?*?*?*?*?*?*?*?,12.5,6.1,65,103499,622,1392,335,108.6,0.0,108.6,12792,0,12835,4757,65,1.5,10,5,9999,99999,9,999999999,0.2,999,999,99
3022,2,28,14,0,*?*?*?*?*?*?*?*?*?*?*?*?*?*?*?*?*?*?*?*?*?*?,12.3,5.3,62,103499,549,1393,335,94.2,0.0,94.2,11049,0,11083,4023,120,1.0,10,5,9999,99999,9,999999999,0.8,999,999,99
3022,2,28,15,0,*?*?*?*?*?*?*?*?*?*?*?*?*?*?*?*?*?*?*?*?*?*?,12.6,5.8,63,103499,428,1393,336,70.3,0.0,70.3,8206,0,8228,2879,175,1.0,10,5,9999,99999,9,999999999,0.0,999,999,99
3022,2,28,16,0,*?*?*?*?*?*?*?*?*?*?*?*?*?*?*?*?*?*?*?*?*?*?,12.3,4.8,60,103499,267,1392,335,38.5,0.0,38.5,4498,0,4507,1505,230,1.5,10,5,9999,99999,9,999999999,0.0,999,999,99
3022,2,28,17,0,*?*?*?*?*?*?*?*?*?*?*?*?*?*?*?*?*?*?*?*?*?*?,11.1,5.9,70,103499,78,1401,329,1.1,0.0,1.1,151,-0,151,45,285,1.0,10,5,9999,99999,9,999999999,2.0,999,999,99
3022,2,28,18,0,*?*?*?*?*?*?*?*?*?*?*?*?*?*?*?*?*?*?*?*?*?*?,10.4,5.6,72,103499,0,-0,326,0.0,-0.0,0.0,0,0,0,0,340,1.0,10,5,9999,99999,9,999999999,2.7,999,999,99
3022,2,28,19,0,*?*?*?*?*?*?*?*?*?*?*?*?*?*?*?*?*?*?*?*?*?*?,8.6,5.5,81,103499,0,-0,318,0.0,-0.0,0.0,0,0,0,0,315,1.0,10,5,9999,99999,9,999999999,0.0,999,999,99
3022,2,28,20,0,*?*?*?*?*?*?*?*?*?*?*?*?*?*?*?*?*?*?*?*?*?*?,7.1,5.5,88,103499,0,-0,311,0.0,-0.0,0.0,0,0,0,0,290,1.0,10,5,9999,99999,9,999999999,0.0,999,999,99
3022,2,28,21,0,*?*?*?*?*?*?*?*?*?*?*?*?*?*?*?*?*?*?*?*?*?*?,6.2,5.8,97,103499,0,-0,307,0.0,-0.0,0.0,0,0,0,0,265,0.5,10,5,9999,99999,9,999999999,0.1,999,999,99
3022,2,28,22,0,*?*?*?*?*?*?*?*?*?*?*?*?*?*?*?*?*?*?*?*?*?*?,5.5,4.8,95,103499,0,-0,304,0.0,-0.0,0.0,0,0,0,0,240,0.5,10,5,9999,99999,9,999999999,0.0,999,999,99
3022,2,28,23,0,*?*?*?*?*?*?*?*?*?*?*?*?*?*?*?*?*?*?*?*?*?*?,5.5,5.1,97,103499,0,-0,304,0.0,-0.0,0.0,0,0,0,0,215,1.0,10,5,9999,99999,9,999999999,0.1,999,999,99
3022,2,28,24,0,*?*?*?*?*?*?*?*?*?*?*?*?*?*?*?*?*?*?*?*?*?*?,5.5,5.0,95,103499,0,-0,304,0.0,-0.0,0.0,0,0,0,0,330,1.0,10,5,9999,99999,9,999999999,0.4,999,999,99
3022,3,1,1,0,*?*?*?*?*?*?*?*?*?*?*?*?*?*?*?*?*?*?*?*?*?*?,4.8,4.8,100,99803.8,0,-0,301,0.0,-0.0,0.0,0,0,0,0,180,1.0,10,5,9999,99999,9,999999999,0.0,999,999,99
3022,3,1,2,0,*?*?*?*?*?*?*?*?*?*?*?*?*?*?*?*?*?*?*?*?*?*?,4.1,4.1,100,99803.8,0,-0,298,0.0,-0.0,0.0,0,0,0,0,170,0.5,10,5,9999,99999,9,999999999,0.0,999,999,99
3022,3,1,3,0,*?*?*?*?*?*?*?*?*?*?*?*?*?*?*?*?*?*?*?*?*?*?,3.0,3.0,100,99803.8,0,-0,294,0.0,-0.0,0.0,0,0,0,0,160,1.0,10,5,9999,99999,9,999999999,0.0,999,999,99
3022,3,1,4,0,*?*?*?*?*?*?*?*?*?*?*?*?*?*?*?*?*?*?*?*?*?*?,3.3,3.2,100,99803.8,0,-0,295,0.0,-0.0,0.0,0,0,0,0,150,0.5,10,5,9999,99999,9,999999999,0.0,999,999,99
3022,3,1,5,0,*?*?*?*?*?*?*?*?*?*?*?*?*?*?*?*?*?*?*?*?*?*?,3.3,3.4,100,99803.8,0,-0,295,0.0,-0.0,0.0,0,0,0,0,140,0.5,10,5,9999,99999,9,999999999,0.0,999,999,99
3022,3,1,6,0,*?*?*?*?*?*?*?*?*?*?*?*?*?*?*?*?*?*?*?*?*?*?,2.5,2.5,100,99803.8,0,-0,255,0.0,-0.0,0.0,0,0,0,0,130,0.5,2,1,9999,99999,9,999999999,0.0,999,999,99
3022,3,1,7,0,*?*?*?*?*?*?*?*?*?*?*?*?*?*?*?*?*?*?*?*?*?*?,1.6,1.7,100,99803.8,33,1402,241,0.0,0.0,0.0,0,0,0,0,140,0.5,0,0,9999,99999,9,999999999,0.0,999,999,99
3022,3,1,8,0,*?*?*?*?*?*?*?*?*?*?*?*?*?*?*?*?*?*?*?*?*?*?,3.8,3.8,100,99803.8,228,1392,253,106.3,454.2,31.9,10865,33745,5143,627,150,0.5,0,0,9999,99999,9,999999999,0.0,999,999,99
3022,3,1,9,0,*?*?*?*?*?*?*?*?*?*?*?*?*?*?*?*?*?*?*?*?*?*?,6.0,5.9,100,99803.8,398,1393,265,221.8,543.5,66.5,23014,47334,9848,1250,160,1.0,0,0,9999,99999,9,999999999,0.0,999,999,99
3022,3,1,10,0,*?*?*?*?*?*?*?*?*?*?*?*?*?*?*?*?*?*?*?*?*?*?,7.7,7.7,100,99803.8,530,1392,276,312.0,573.5,93.6,32405,53740,13368,1815,170,1.0,0,0,9999,99999,9,999999999,0.0,999,999,99
3022,3,1,11,0,*?*?*?*?*?*?*?*?*?*?*?*?*?*?*?*?*?*?*?*?*?*?,11.1,7.7,100,99803.8,616,1392,289,370.6,586.1,111.2,38571,56517,15557,2234,180,0.5,0,0,9999,99999,9,999999999,0.0,999,999,99
3022,3,1,12,0,*?*?*?*?*?*?*?*?*?*?*?*?*?*?*?*?*?*?*?*?*?*?,12.3,7.4,100,99803.8,650,1392,294,393.8,590.2,118.1,41020,57400,16401,2415,190,0.5,0,0,9999,99999,9,999999999,0.0,999,999,99
3022,3,1,13,0,*?*?*?*?*?*?*?*?*?*?*?*?*?*?*?*?*?*?*?*?*?*?,12.4,7.3,100,99803.8,630,1392,294,379.9,587.8,114.0,39561,56878,15902,2305,185,1.5,0,0,9999,99999,9,999999999,0.1,999,999,99
3022,3,1,14,0,*?*?*?*?*?*?*?*?*?*?*?*?*?*?*?*?*?*?*?*?*?*?,12.3,7.6,100,99803.8,557,1393,294,330.0,577.8,99.0,34298,54690,14052,1939,180,1.0,0,0,9999,99999,9,999999999,0.0,999,999,99
3022,3,1,15,0,*?*?*?*?*?*?*?*?*?*?*?*?*?*?*?*?*?*?*?*?*?*?,12.5,6.4,98,99803.8,435,1391,292,247.4,553.9,74.2,25665,49481,10863,1403,175,1.0,0,0,9999,99999,9,999999999,0.0,999,999,99
3022,3,1,16,0,*?*?*?*?*?*?*?*?*?*?*?*?*?*?*?*?*?*?*?*?*?*?,12.0,6.9,100,99803.8,274,1391,291,137.7,489.5,41.3,14339,37578,6386,772,170,1.5,0,0,9999,99999,9,999999999,0.0,999,999,99
3022,3,1,17,0,*?*?*?*?*?*?*?*?*?*?*?*?*?*?*?*?*?*?*?*?*?*?,11.1,6.6,100,99803.8,85,1400,316,6.8,39.7,4.3,761,1898,848,88,165,1.0,7,4,9999,99999,9,999999999,0.0,999,999,99
3022,3,1,18,0,*?*?*?*?*?*?*?*?*?*?*?*?*?*?*?*?*?*?*?*?*?*?,9.5,7.4,100,99803.8,0,-0,321,0.0,-0.0,0.0,0,0,0,0,160,1.0,10,5,9999,99999,9,999999999,0.0,999,999,99
3022,3,1,19,0,*?*?*?*?*?*?*?*?*?*?*?*?*?*?*?*?*?*?*?*?*?*?,8.0,8.0,100,99803.8,0,-0,314,0.0,-0.0,0.0,0,0,0,0,168,1.0,10,5,9999,99999,9,999999999,0.0,999,999,99
3022,3,1,20,0,*?*?*?*?*?*?*?*?*?*?*?*?*?*?*?*?*?*?*?*?*?*?,6.4,6.4,100,99803.8,0,-0,308,0.0,-0.0,0.0,0,0,0,0,177,1.0,10,5,9999,99999,9,999999999,0.0,999,999,99
3022,3,1,21,0,*?*?*?*?*?*?*?*?*?*?*?*?*?*?*?*?*?*?*?*?*?*?,5.9,5.9,100,99803.8,0,-0,306,0.0,-0.0,0.0,0,0,0,0,185,0.5,10,5,9999,99999,9,999999999,0.0,999,999,99
3022,3,1,22,0,*?*?*?*?*?*?*?*?*?*?*?*?*?*?*?*?*?*?*?*?*?*?,5.1,5.1,100,99803.8,0,-0,302,0.0,-0.0,0.0,0,0,0,0,193,0.5,10,5,9999,99999,9,999999999,0.0,999,999,99
3022,3,1,23,0,*?*?*?*?*?*?*?*?*?*?*?*?*?*?*?*?*?*?*?*?*?*?,4.4,4.5,100,99803.8,0,-0,299,0.0,-0.0,0.0,0,0,0,0,202,1.0,10,5,9999,99999,9,999999999,0.0,999,999,99
3022,3,1,24,0,*?*?*?*?*?*?*?*?*?*?*?*?*?*?*?*?*?*?*?*?*?*?,5.4,5.3,100,99803.8,0,-0,303,0.0,-0.0,0.0,0,0,0,0,190,1.0,10,5,9999,99999,9,999999999,0.0,999,999,99
3022,3,2,1,0,*?*?*?*?*?*?*?*?*?*?*?*?*?*?*?*?*?*?*?*?*?*?,2.9,2.9,100,98367.5,0,-0,293,0.0,-0.0,0.0,0,0,0,0,205,1.0,10,5,9999,99999,9,999999999,0.0,999,999,99
3022,3,2,2,0,*?*?*?*?*?*?*?*?*?*?*?*?*?*?*?*?*?*?*?*?*?*?,2.3,2.3,100,98367.5,0,-0,291,0.0,-0.0,0.0,0,0,0,0,200,0.5,10,5,9999,99999,9,999999999,0.0,999,999,99
3022,3,2,3,0,*?*?*?*?*?*?*?*?*?*?*?*?*?*?*?*?*?*?*?*?*?*?,2.8,2.9,100,98367.5,0,-0,293,0.0,-0.0,0.0,0,0,0,0,195,1.0,10,5,9999,99999,9,999999999,0.0,999,999,99
3022,3,2,4,0,*?*?*?*?*?*?*?*?*?*?*?*?*?*?*?*?*?*?*?*?*?*?,2.3,2.3,100,98367.5,0,-0,291,0.0,-0.0,0.0,0,0,0,0,190,0.5,10,5,9999,99999,9,999999999,0.0,999,999,99
3022,3,2,5,0,*?*?*?*?*?*?*?*?*?*?*?*?*?*?*?*?*?*?*?*?*?*?,1.8,1.7,100,98367.5,0,-0,289,0.0,-0.0,0.0,0,0,0,0,185,0.5,10,5,9999,99999,9,999999999,0.0,999,999,99
3022,3,2,6,0,*?*?*?*?*?*?*?*?*?*?*?*?*?*?*?*?*?*?*?*?*?*?,1.3,1.3,100,98367.5,0,-0,287,0.0,-0.0,0.0,0,0,0,0,180,0.5,10,5,9999,99999,9,999999999,0.0,999,999,99
3022,3,2,7,0,*?*?*?*?*?*?*?*?*?*?*?*?*?*?*?*?*?*?*?*?*?*?,2.0,1.9,100,98367.5,41,1389,276,0.0,0.0,0.0,0,0,0,0,173,0.5,7,4,9999,99999,9,999999999,0.0,999,999,99
3022,3,2,8,0,*?*?*?*?*?*?*?*?*?*?*?*?*?*?*?*?*?*?*?*?*?*?,2.6,2.7,100,98367.5,236,1389,269,104.5,323.0,49.6,11010,22336,6683,887,167,0.5,5,3,9999,99999,9,999999999,0.0,999,999,99
3022,3,2,9,0,*?*?*?*?*?*?*?*?*?*?*?*?*?*?*?*?*?*?*?*?*?*?,3.4,3.4,100,98367.5,406,1392,282,179.5,219.7,115.4,18977,19579,13386,2305,160,1.0,7,4,9999,99999,9,999999999,0.0,999,999,99
3022,3,2,10,0,*?*?*?*?*?*?*?*?*?*?*?*?*?*?*?*?*?*?*?*?*?*?,5.0,4.1,98,98367.5,538,1391,284,278.0,322.0,153.4,29587,31513,17573,3198,153,1.0,6,3,9999,99999,9,999999999,0.0,999,999,99
3022,3,2,11,0,*?*?*?*?*?*?*?*?*?*?*?*?*?*?*?*?*?*?*?*?*?*?,6.5,3.2,84,98367.5,624,1391,295,296.8,236.2,190.9,31571,23950,21504,4184,147,0.5,7,4,9999,99999,9,999999999,0.0,999,999,99
3022,3,2,12,0,*?*?*?*?*?*?*?*?*?*?*?*?*?*?*?*?*?*?*?*?*?*?,7.5,3.4,78,98367.5,658,1391,290,372.5,413.5,176.9,38929,40948,21450,3683,140,0.5,5,3,9999,99999,9,999999999,0.0,999,999,99
3022,3,2,13,0,*?*?*?*?*?*?*?*?*?*?*?*?*?*?*?*?*?*?*?*?*?*?,7.3,4.3,85,98367.5,638,1392,290,359.5,411.9,170.7,37547,40554,20776,3512,155,1.5,5,3,9999,99999,9,999999999,0.0,999,999,99
3022,3,2,14,0,*?*?*?*?*?*?*?*?*?*?*?*?*?*?*?*?*?*?*?*?*?*?,7.6,3.4,78,98367.5,564,1391,295,293.4,324.2,161.9,31251,32128,18487,3414,170,1.0,6,3,9999,99999,9,999999999,0.0,999,999,99
3022,3,2,15,0,*?*?*?*?*?*?*?*?*?*?*?*?*?*?*?*?*?*?*?*?*?*?,7.2,2.7,76,98367.5,443,1393,297,199.2,223.6,128.1,21068,20574,14772,2594,185,1.0,7,4,9999,99999,9,999999999,0.0,999,999,99
3022,3,2,16,0,*?*?*?*?*?*?*?*?*?*?*?*?*?*?*?*?*?*?*?*?*?*?,7.5,2.3,73,98367.5,281,1390,303,95.2,118.7,71.2,10413,9325,8271,1533,200,1.5,8,4,9999,99999,9,999999999,0.0,999,999,99
3022,3,2,17,0,*?*?*?*?*?*?*?*?*?*?*?*?*?*?*?*?*?*?*?*?*?*?,7.0,2.5,76,98367.5,92,1399,301,8.9,34.1,6.7,1049,1379,1102,110,215,1.0,8,4,9999,99999,9,999999999,0.0,999,999,99
3022,3,2,18,0,*?*?*?*?*?*?*?*?*?*?*?*?*?*?*?*?*?*?*?*?*?*?,5.8,3.2,87,98367.5,0,-0,306,0.0,-0.0,0.0,0,0,0,0,230,1.0,10,5,9999,99999,9,999999999,0.0,999,999,99
3022,3,2,19,0,*?*?*?*?*?*?*?*?*?*?*?*?*?*?*?*?*?*?*?*?*?*?,4.9,2.5,88,98367.5,0,-0,302,0.0,-0.0,0.0,0,0,0,0,222,1.0,10,5,9999,99999,9,999999999,0.0,999,999,99
3022,3,2,20,0,*?*?*?*?*?*?*?*?*?*?*?*?*?*?*?*?*?*?*?*?*?*?,4.5,2.7,92,98367.5,0,-0,300,0.0,-0.0,0.0,0,0,0,0,213,1.0,10,5,9999,99999,9,999999999,0.0,999,999,99
3022,3,2,21,0,*?*?*?*?*?*?*?*?*?*?*?*?*?*?*?*?*?*?*?*?*?*?,4.3,2.9,95,98367.5,0,-0,299,0.0,-0.0,0.0,0,0,0,0,205,0.5,10,5,9999,99999,9,999999999,0.0,999,999,99
3022,3,2,22,0,*?*?*?*?*?*?*?*?*?*?*?*?*?*?*?*?*?*?*?*?*?*?,3.5,2.5,97,98367.5,0,-0,296,0.0,-0.0,0.0,0,0,0,0,197,0.5,10,5,9999,99999,9,999999999,0.0,999,999,99
3022,3,2,23,0,*?*?*?*?*?*?*?*?*?*?*?*?*?*?*?*?*?*?*?*?*?*?,3.0,2.3,99,98367.5,0,-0,294,0.0,-0.0,0.0,0,0,0,0,188,1.0,10,5,9999,99999,9,999999999,0.0,999,999,99
3022,3,2,24,0,*?*?*?*?*?*?*?*?*?*?*?*?*?*?*?*?*?*?*?*?*?*?,3.7,3.6,100,98367.5,0,-0,296,0.0,-0.0,0.0,0,0,0,0,210,1.0,10,5,9999,99999,9,999999999,0.0,999,999,99
3022,3,3,1,0,*?*?*?*?*?*?*?*?*?*?*?*?*?*?*?*?*?*?*?*?*?*?,1.9,-1.3,76,98512.1,0,-0,290,0.0,-0.0,0.0,0,0,0,0,157,1.0,10,5,9999,99999,9,999999999,0.0,999,999,99
3022,3,3,2,0,*?*?*?*?*?*?*?*?*?*?*?*?*?*?*?*?*?*?*?*?*?*?,1.6,-2.9,67,98512.1,0,-0,289,0.0,-0.0,0.0,0,0,0,0,133,0.5,10,5,9999,99999,9,999999999,0.0,999,999,99
3022,3,3,3,0,*?*?*?*?*?*?*?*?*?*?*?*?*?*?*?*?*?*?*?*?*?*?,0.9,-2.7,73,98512.1,0,-0,286,0.0,-0.0,0.0,0,0,0,0,110,1.0,10,5,9999,99999,9,999999999,0.0,999,999,99
3022,3,3,4,0,*?*?*?*?*?*?*?*?*?*?*?*?*?*?*?*?*?*?*?*?*?*?,1.5,-2.7,70,98512.1,0,-0,288,0.0,-0.0,0.0,0,0,0,0,87,0.5,10,5,9999,99999,9,999999999,0.0,999,999,99
3022,3,3,5,0,*?*?*?*?*?*?*?*?*?*?*?*?*?*?*?*?*?*?*?*?*?*?,0.9,-4.5,63,98512.1,0,-0,286,0.0,-0.0,0.0,0,0,0,0,63,0.5,10,5,9999,99999,9,999999999,0.0,999,999,99
3022,3,3,6,0,*?*?*?*?*?*?*?*?*?*?*?*?*?*?*?*?*?*?*?*?*?*?,0.3,-5.0,62,98512.1,0,-0,283,0.0,-0.0,0.0,0,0,0,0,40,0.5,10,5,9999,99999,9,999999999,0.0,999,999,99
3022,3,3,7,0,*?*?*?*?*?*?*?*?*?*?*?*?*?*?*?*?*?*?*?*?*?*?,0.9,-5.3,59,98512.1,49,1379,280,0.0,0.0,0.0,0,0,0,0,75,0.5,9,5,9999,99999,9,999999999,0.0,999,999,99
3022,3,3,8,0,*?*?*?*?*?*?*?*?*?*?*?*?*?*?*?*?*?*?*?*?*?*?,1.5,-4.8,59,98512.1,245,1392,288,34.2,0.0,34.2,3997,0,4004,1330,110,0.5,10,5,9999,99999,9,999999999,0.0,999,999,99
3022,3,3,9,0,*?*?*?*?*?*?*?*?*?*?*?*?*?*?*?*?*?*?*?*?*?*?,2.1,-5.6,52,98512.1,414,1390,291,67.7,0.0,67.7,7901,0,7922,2760,145,1.0,10,5,9999,99999,9,999999999,0.0,999,999,99
3022,3,3,10,0,*?*?*?*?*?*?*?*?*?*?*?*?*?*?*?*?*?*?*?*?*?*?,4.1,-6.0,44,98512.1,547,1392,293,163.0,55.2,141.3,17903,5275,15940,4051,180,1.0,9,5,9999,99999,9,999999999,0.0,999,999,99
3022,3,3,11,0,*?*?*?*?*?*?*?*?*?*?*?*?*?*?*?*?*?*?*?*?*?*?,5.0,-5.6,42,98512.1,632,1390,303,110.8,0.0,110.8,13055,0,13100,4869,215,0.5,10,5,9999,99999,9,999999999,0.0,999,999,99
3022,3,3,12,0,*?*?*?*?*?*?*?*?*?*?*?*?*?*?*?*?*?*?*?*?*?*?,5.8,-5.0,42,98512.1,666,1391,307,117.4,0.0,117.4,13867,0,13915,5221,250,0.5,10,5,9999,99999,9,999999999,0.0,999,999,99
3022,3,3,13,0,*?*?*?*?*?*?*?*?*?*?*?*?*?*?*?*?*?*?*?*?*?*?,5.9,-4.8,43,98512.1,645,1390,307,113.3,0.0,113.3,13367,0,13413,5003,238,1.5,10,5,9999,99999,9,999999999,0.0,999,999,99
3022,3,3,14,0,*?*?*?*?*?*?*?*?*?*?*?*?*?*?*?*?*?*?*?*?*?*?,6.4,-4.8,42,98512.1,572,1392,310,98.8,0.0,98.8,11605,0,11642,4253,227,1.0,10,5,9999,99999,9,999999999,0.0,999,999,99
3022,3,3,15,0,*?*?*?*?*?*?*?*?*?*?*?*?*?*?*?*?*?*?*?*?*?*?,5.9,-3.4,48,98512.1,450,1391,307,74.7,0.0,74.7,8732,0,8756,3084,215,1.0,10,5,9999,99999,9,999999999,0.0,999,999,99
3022,3,3,16,0,*?*?*?*?*?*?*?*?*?*?*?*?*?*?*?*?*?*?*?*?*?*?,6.3,-3.1,48,98512.1,289,1393,309,42.8,0.0,42.8,4997,0,5007,1682,203,1.5,10,5,9999,99999,9,999999999,0.0,999,999,99
3022,3,3,17,0,*?*?*?*?*?*?*?*?*?*?*?*?*?*?*?*?*?*?*?*?*?*?,6.1,-2.4,52,98512.1,99,1398,308,5.3,0.0,5.3,661,-0,660,212,192,1.0,10,5,9999,99999,9,999999999,0.0,999,999,99
3022,3,3,18,0,*?*?*?*?*?*?*?*?*?*?*?*?*?*?*?*?*?*?*?*?*?*?,4.7,-1.7,61,98512.1,0,-0,302,0.0,-0.0,0.0,0,0,0,0,180,1.0,10,5,9999,99999,9,999999999,0.0,999,999,99
3022,3,3,19,0,*?*?*?*?*?*?*?*?*?*?*?*?*?*?*?*?*?*?*?*?*?*?,3.6,-0.8,70,98512.1,0,-0,297,0.0,-0.0,0.0,0,0,0,0,193,1.0,10,5,9999,99999,9,999999999,0.0,999,999,99
3022,3,3,20,0,*?*?*?*?*?*?*?*?*?*?*?*?*?*?*?*?*?*?*?*?*?*?,3.2,-1.5,68,98512.1,0,-0,295,0.0,-0.0,0.0,0,0,0,0,207,1.0,10,5,9999,99999,9,999999999,0.0,999,999,99
3022,3,3,21,0,*?*?*?*?*?*?*?*?*?*?*?*?*?*?*?*?*?*?*?*?*?*?,2.8,-1.7,68,98512.1,0,-0,293,0.0,-0.0,0.0,0,0,0,0,220,0.5,10,5,9999,99999,9,999999999,0.0,999,999,99
3022,3,3,22,0,*?*?*?*?*?*?*?*?*?*?*?*?*?*?*?*?*?*?*?*?*?*?,2.6,-2.7,65,98512.1,0,-0,293,0.0,-0.0,0.0,0,0,0,0,233,0.5,10,5,9999,99999,9,999999999,0.0,999,999,99
3022,3,3,23,0,*?*?*?*?*?*?*?*?*?*?*?*?*?*?*?*?*?*?*?*?*?*?,2.6,-3.4,60,98512.1,0,-0,293,0.0,-0.0,0.0,0,0,0,0,247,1.0,10,5,9999,99999,9,999999999,0.0,999,999,99
3022,3,3,24,0,*?*?*?*?*?*?*?*?*?*?*?*?*?*?*?*?*?*?*?*?*?*?,2.5,0.6,84,98512.1,0,-0,292,0.0,-0.0,0.0,0,0,0,0,180,1.0,10,5,9999,99999,9,999999999,0.0,999,999,99
3022,3,4,1,0,*?*?*?*?*?*?*?*?*?*?*?*?*?*?*?*?*?*?*?*?*?*?,1.3,-2.2,76,100009,0,-0,287,0.0,-0.0,0.0,0,0,0,0,252,1.0,10,5,9999,99999,9,999999999,0.0,999,999,99
3022,3,4,2,0,*?*?*?*?*?*?*?*?*?*?*?*?*?*?*?*?*?*?*?*?*?*?,0.7,-1.7,82,100009,0,-0,285,0.0,-0.0,0.0,0,0,0,0,243,0.5,10,5,9999,99999,9,999999999,0.0,999,999,99
3022,3,4,3,0,*?*?*?*?*?*?*?*?*?*?*?*?*?*?*?*?*?*?*?*?*?*?,0.5,-1.7,83,100009,0,-0,284,0.0,-0.0,0.0,0,0,0,0,235,1.0,10,5,9999,99999,9,999999999,0.0,999,999,99
3022,3,4,4,0,*?*?*?*?*?*?*?*?*?*?*?*?*?*?*?*?*?*?*?*?*?*?,-0.2,-1.7,88,100009,0,-0,281,0.0,-0.0,0.0,0,0,0,0,227,0.5,10,5,9999,99999,9,999999999,0.0,999,999,99
3022,3,4,5,0,*?*?*?*?*?*?*?*?*?*?*?*?*?*?*?*?*?*?*?*?*?*?,-0.9,-2.4,88,100009,0,-0,278,0.0,-0.0,0.0,0,0,0,0,218,0.5,10,5,9999,99999,9,999999999,0.0,999,999,99
3022,3,4,6,0,*?*?*?*?*?*?*?*?*?*?*?*?*?*?*?*?*?*?*?*?*?*?,-0.5,-0.8,96,100009,0,-0,279,0.0,-0.0,0.0,0,0,0,0,210,0.5,10,5,9999,99999,9,999999999,0.0,999,999,99
3022,3,4,7,0,*?*?*?*?*?*?*?*?*?*?*?*?*?*?*?*?*?*?*?*?*?*?,-0.2,-0.8,94,100009,58,1395,256,0.0,0.0,0.0,0,0,0,0,213,0.5,5,3,9999,99999,9,999999999,0.0,999,999,99
3022,3,4,8,0,*?*?*?*?*?*?*?*?*?*?*?*?*?*?*?*?*?*?*?*?*?*?,0.3,-0.8,92,100009,253,1389,258,115.3,332.4,54.8,12116,23797,7316,983,217,0.5,5,3,9999,99999,9,999999999,0.0,999,999,99
3022,3,4,9,0,*?*?*?*?*?*?*?*?*?*?*?*?*?*?*?*?*?*?*?*?*?*?,1.5,-1.3,81,100009,423,1391,246,238.5,527.2,78.2,24583,46518,11293,1453,220,1.0,2,1,9999,99999,9,999999999,0.0,999,999,99
3022,3,4,10,0,*?*?*?*?*?*?*?*?*?*?*?*?*?*?*?*?*?*?*?*?*?*?,3.7,-1.1,71,100009,555,1391,249,329.2,571.7,101.1,34150,54024,14276,1970,223,1.0,1,0,9999,99999,9,999999999,0.0,999,999,99
3022,3,4,11,0,*?*?*?*?*?*?*?*?*?*?*?*?*?*?*?*?*?*?*?*?*?*?,4.5,-1.7,63,100009,640,1389,251,387.6,583.1,119.0,40291,56519,16467,2410,227,0.5,1,0,9999,99999,9,999999999,0.0,999,999,99
3022,3,4,12,0,*?*?*?*?*?*?*?*?*?*?*?*?*?*?*?*?*?*?*?*?*?*?,5.9,-1.3,59,100009,674,1390,268,405.7,533.1,147.3,43350,53181,18538,3027,230,0.5,3,2,9999,99999,9,999999999,0.0,999,999,99
3022,3,4,13,0,*?*?*?*?*?*?*?*?*?*?*?*?*?*?*?*?*?*?*?*?*?*?,5.7,-1.7,58,100009,653,1390,261,395.1,565.3,129.6,40897,54773,17648,2613,232,1.5,2,1,9999,99999,9,999999999,0.0,999,999,99
3022,3,4,14,0,*?*?*?*?*?*?*?*?*?*?*?*?*?*?*?*?*?*?*?*?*?*?,6.0,-1.7,56,100009,579,1390,273,335.0,472.9,138.0,35317,45748,17307,2723,233,1.0,4,2,9999,99999,9,999999999,0.0,999,999,99
3022,3,4,15,0,*?*?*?*?*?*?*?*?*?*?*?*?*?*?*?*?*?*?*?*?*?*?,5.9,-3.4,50,100009,457,1390,265,259.6,502.9,94.2,26585,45078,13223,1730,235,1.0,3,2,9999,99999,9,999999999,0.0,999,999,99
3022,3,4,16,0,*?*?*?*?*?*?*?*?*?*?*?*?*?*?*?*?*?*?*?*?*?*?,5.8,-1.7,57,100009,296,1392,267,150.8,451.7,54.7,15472,35314,8101,991,237,1.5,3,2,9999,99999,9,999999999,0.0,999,999,99
3022,3,4,17,0,*?*?*?*?*?*?*?*?*?*?*?*?*?*?*?*?*?*?*?*?*?*?,5.2,-1.5,61,100009,105,1384,293,15.3,50.8,11.4,1728,2231,1771,192,238,1.0,8,4,9999,99999,9,999999999,0.0,999,999,99
3022,3,4,18,0,*?*?*?*?*?*?*?*?*?*?*?*?*?*?*?*?*?*?*?*?*?*?,4.4,-0.8,68,100009,0,-0,300,0.0,-0.0,0.0,0,0,0,0,240,1.0,10,5,9999,99999,9,999999999,0.0,999,999,99
3022,3,4,19,0,*?*?*?*?*?*?*?*?*?*?*?*?*?*?*?*?*?*?*?*?*?*?,3.3,-1.5,70,100009,0,-0,296,0.0,-0.0,0.0,0,0,0,0,230,1.0,10,5,9999,99999,9,999999999,0.0,999,999,99
3022,3,4,20,0,*?*?*?*?*?*?*?*?*?*?*?*?*?*?*?*?*?*?*?*?*?*?,2.1,-1.5,76,100009,0,-0,290,0.0,-0.0,0.0,0,0,0,0,220,1.0,10,5,9999,99999,9,999999999,0.0,999,999,99
3022,3,4,21,0,*?*?*?*?*?*?*?*?*?*?*?*?*?*?*?*?*?*?*?*?*?*?,1.7,-0.4,86,100009,0,-0,289,0.0,-0.0,0.0,0,0,0,0,210,0.5,10,5,9999,99999,9,999999999,0.0,999,999,99
3022,3,4,22,0,*?*?*?*?*?*?*?*?*?*?*?*?*?*?*?*?*?*?*?*?*?*?,1.7,-0.0,88,100009,0,-0,288,0.0,-0.0,0.0,0,0,0,0,200,0.5,10,5,9999,99999,9,999999999,0.0,999,999,99
3022,3,4,23,0,*?*?*?*?*?*?*?*?*?*?*?*?*?*?*?*?*?*?*?*?*?*?,2.1,0.8,91,100009,0,-0,290,0.0,-0.0,0.0,0,0,0,0,190,1.0,10,5,9999,99999,9,999999999,0.0,999,999,99
3022,3,4,24,0,*?*?*?*?*?*?*?*?*?*?*?*?*?*?*?*?*?*?*?*?*?*?,2.5,-2.9,66,100009,0,-0,292,0.0,-0.0,0.0,0,0,0,0,260,1.0,10,5,9999,99999,9,999999999,0.0,999,999,99
3022,3,5,1,0,*?*?*?*?*?*?*?*?*?*?*?*?*?*?*?*?*?*?*?*?*?*?,3.3,2.1,92,101301,0,-0,295,0.0,-0.0,0.0,0,0,0,0,180,1.0,10,5,9999,99999,9,999999999,0.0,999,999,99
3022,3,5,2,0,*?*?*?*?*?*?*?*?*?*?*?*?*?*?*?*?*?*?*?*?*?*?,3.8,2.7,93,101301,0,-0,297,0.0,-0.0,0.0,0,0,0,0,180,0.5,10,5,9999,99999,9,999999999,0.0,999,999,99
3022,3,5,3,0,*?*?*?*?*?*?*?*?*?*?*?*?*?*?*?*?*?*?*?*?*?*?,3.7,1.7,87,101301,0,-0,297,0.0,-0.0,0.0,0,0,0,0,180,1.0,10,5,9999,99999,9,999999999,0.0,999,999,99
3022,3,5,4,0,*?*?*?*?*?*?*?*?*?*?*?*?*?*?*?*?*?*?*?*?*?*?,3.6,2.9,94,101301,0,-0,296,0.0,-0.0,0.0,0,0,0,0,180,0.5,10,5,9999,99999,9,999999999,0.0,999,999,99
3022,3,5,5,0,*?*?*?*?*?*?*?*?*?*?*?*?*?*?*?*?*?*?*?*?*?*?,3.7,1.9,88,101301,0,-0,297,0.0,-0.0,0.0,0,0,0,0,180,0.5,10,5,9999,99999,9,999999999,0.0,999,999,99
3022,3,5,6,0,*?*?*?*?*?*?*?*?*?*?*?*?*?*?*?*?*?*?*?*?*?*?,3.1,1.0,87,101301,0,-0,294,0.0,-0.0,0.0,0,0,0,0,180,0.5,10,5,9999,99999,9,999999999,0.0,999,999,99
3022,3,5,7,0,*?*?*?*?*?*?*?*?*?*?*?*?*?*?*?*?*?*?*?*?*?*?,2.3,0.4,87,101301,66,1384,286,0.0,0.0,0.0,0,0,0,0,180,0.5,9,5,9999,99999,9,999999999,0.0,999,999,99
3022,3,5,8,0,*?*?*?*?*?*?*?*?*?*?*?*?*?*?*?*?*?*?*?*?*?*?,3.5,0.6,82,101301,262,1392,296,37.5,0.0,37.5,4386,0,4394,1466,180,0.5,10,5,9999,99999,9,999999999,0.0,999,999,99
3022,3,5,9,0,*?*?*?*?*?*?*?*?*?*?*?*?*?*?*?*?*?*?*?*?*?*?,4.5,1.3,79,101301,431,1390,300,71.1,0.0,71.1,8300,0,8322,2914,180,1.0,10,5,9999,99999,9,999999999,0.0,999,999,99
3022,3,5,10,0,*?*?*?*?*?*?*?*?*?*?*?*?*?*?*?*?*?*?*?*?*?*?,6.5,1.3,70,101301,563,1390,309,97.2,0.0,97.2,11411,0,11447,4171,180,1.0,10,5,9999,99999,9,999999999,0.0,999,999,99
3022,3,5,11,0,*?*?*?*?*?*?*?*?*?*?*?*?*?*?*?*?*?*?*?*?*?*?,7.5,2.1,68,101301,649,1391,313,114.1,0.0,114.1,13458,0,13505,5044,180,0.5,10,5,9999,99999,9,999999999,0.0,999,999,99
3022,3,5,12,0,*?*?*?*?*?*?*?*?*?*?*?*?*?*?*?*?*?*?*?*?*?*?,8.6,1.0,59,101301,682,1390,313,209.6,56.8,181.8,23061,5613,20494,5564,180,0.5,9,5,9999,99999,9,999999999,0.0,999,999,99
3022,3,5,13,0,*?*?*?*?*?*?*?*?*?*?*?*?*?*?*?*?*?*?*?*?*?*?,8.7,3.2,68,101301,661,1390,314,202.4,56.6,175.5,22257,5571,19785,5314,180,1.5,9,5,9999,99999,9,999999999,0.0,999,999,99
3022,3,5,14,0,*?*?*?*?*?*?*?*?*?*?*?*?*?*?*?*?*?*?*?*?*?*?,8.4,4.1,74,101301,587,1391,317,101.8,0.0,101.8,11973,0,12012,4408,180,1.0,10,5,9999,99999,9,999999999,0.0,999,999,99
3022,3,5,15,0,*?*?*?*?*?*?*?*?*?*?*?*?*?*?*?*?*?*?*?*?*?*?,8.4,4.5,76,101301,464,1388,317,77.7,0.0,77.7,9082,0,9107,3221,180,1.0,10,5,9999,99999,9,999999999,0.0,999,999,99
3022,3,5,16,0,*?*?*?*?*?*?*?*?*?*?*?*?*?*?*?*?*?*?*?*?*?*?,8.6,4.8,77,101301,303,1391,313,79.4,48.4,68.8,8706,4019,7794,1794,180,1.5,9,5,9999,99999,9,999999999,0.0,999,999,99
3022,3,5,17,0,*?*?*?*?*?*?*?*?*?*?*?*?*?*?*?*?*?*?*?*?*?*?,8.4,4.6,77,101301,112,1384,317,8.0,0.0,8.0,987,-0,986,320,180,1.0,10,5,9999,99999,9,999999999,0.0,999,999,99
3022,3,5,18,0,*?*?*?*?*?*?*?*?*?*?*?*?*?*?*?*?*?*?*?*?*?*?,6.7,4.6,87,101301,0,-0,309,0.0,-0.0,0.0,0,0,0,0,180,1.0,10,5,9999,99999,9,999999999,0.0,999,999,99
3022,3,5,19,0,*?*?*?*?*?*?*?*?*?*?*?*?*?*?*?*?*?*?*?*?*?*?,6.2,5.1,94,101301,0,-0,307,0.0,-0.0,0.0,0,0,0,0,183,1.0,10,5,9999,99999,9,999999999,0.0,999,999,99
3022,3,5,20,0,*?*?*?*?*?*?*?*?*?*?*?*?*?*?*?*?*?*?*?*?*?*?,5.5,5.0,96,101301,0,-0,304,0.0,-0.0,0.0,0,0,0,0,187,1.0,10,5,9999,99999,9,999999999,0.0,999,999,99
3022,3,5,21,0,*?*?*?*?*?*?*?*?*?*?*?*?*?*?*?*?*?*?*?*?*?*?,5.1,4.8,98,101301,0,-0,302,0.0,-0.0,0.0,0,0,0,0,190,0.5,10,5,9999,99999,9,999999999,0.0,999,999,99
3022,3,5,22,0,*?*?*?*?*?*?*?*?*?*?*?*?*?*?*?*?*?*?*?*?*?*?,4.8,3.2,90,101301,0,-0,301,0.0,-0.0,0.0,0,0,0,0,193,0.5,10,5,9999,99999,9,999999999,0.0,999,999,99
3022,3,5,23,0,*?*?*?*?*?*?*?*?*?*?*?*?*?*?*?*?*?*?*?*?*?*?,4.1,3.8,98,101301,0,-0,298,0.0,-0.0,0.0,0,0,0,0,197,1.0,10,5,9999,99999,9,999999999,0.0,999,999,99
3022,3,5,24,0,*?*?*?*?*?*?*?*?*?*?*?*?*?*?*?*?*?*?*?*?*?*?,2.6,1.5,93,101301,0,-0,292,0.0,-0.0,0.0,0,0,0,0,180,1.0,10,5,9999,99999,9,999999999,0.0,999,999,99
3022,3,6,1,0,*?*?*?*?*?*?*?*?*?*?*?*?*?*?*?*?*?*?*?*?*?*?,2.6,2.7,100,101212,0,-0,292,0.0,-0.0,0.0,0,0,0,0,197,1.0,10,5,9999,99999,9,999999999,0.0,999,999,99
3022,3,6,2,0,*?*?*?*?*?*?*?*?*?*?*?*?*?*?*?*?*?*?*?*?*?*?,1.9,1.9,100,101212,0,-0,289,0.0,-0.0,0.0,0,0,0,0,193,0.5,10,5,9999,99999,9,999999999,0.0,999,999,99
3022,3,6,3,0,*?*?*?*?*?*?*?*?*?*?*?*?*?*?*?*?*?*?*?*?*?*?,1.7,1.7,100,101212,0,-0,288,0.0,-0.0,0.0,0,0,0,0,190,1.0,10,5,9999,99999,9,999999999,0.0,999,999,99
3022,3,6,4,0,*?*?*?*?*?*?*?*?*?*?*?*?*?*?*?*?*?*?*?*?*?*?,2.0,2.1,100,101212,0,-0,289,0.0,-0.0,0.0,0,0,0,0,187,0.5,10,5,9999,99999,9,999999999,0.0,999,999,99
3022,3,6,5,0,*?*?*?*?*?*?*?*?*?*?*?*?*?*?*?*?*?*?*?*?*?*?,1.7,1.7,100,101212,0,-0,288,0.0,-0.0,0.0,0,0,0,0,183,0.5,10,5,9999,99999,9,999999999,0.0,999,999,99
3022,3,6,6,0,*?*?*?*?*?*?*?*?*?*?*?*?*?*?*?*?*?*?*?*?*?*?,1.3,1.3,100,101212,0,-0,287,0.0,-0.0,0.0,0,0,0,0,180,0.5,10,5,9999,99999,9,999999999,0.0,999,999,99
3022,3,6,7,0,*?*?*?*?*?*?*?*?*?*?*?*?*?*?*?*?*?*?*?*?*?*?,1.0,-0.8,100,101212,75,1394,270,1.6,10.6,1.0,196,490,241,22,180,0.5,7,4,9999,99999,9,999999999,0.0,999,999,99
3022,3,6,8,0,*?*?*?*?*?*?*?*?*?*?*?*?*?*?*?*?*?*?*?*?*?*?,2.0,-0.8,100,101212,270,1389,254,133.7,438.1,48.5,13739,33127,7261,880,180,0.5,3,2,9999,99999,9,999999999,0.0,999,999,99
3022,3,6,9,0,*?*?*?*?*?*?*?*?*?*?*?*?*?*?*?*?*?*?*?*?*?*?,3.0,1.3,100,101212,439,1388,260,247.9,499.2,90.0,25379,44289,12684,1645,180,1.0,3,2,9999,99999,9,999999999,0.0,999,999,99
3022,3,6,10,0,*?*?*?*?*?*?*?*?*?*?*?*?*?*?*?*?*?*?*?*?*?*?,4.2,1.9,100,101212,571,1388,294,171.7,55.5,148.9,18868,5352,16792,4317,180,1.0,9,5,9999,99999,9,999999999,0.0,999,999,99
3022,3,6,11,0,*?*?*?*?*?*?*?*?*?*?*?*?*?*?*?*?*?*?*?*?*?*?,6.3,2.5,98,101212,657,1390,308,115.7,0.0,115.7,13659,0,13707,5130,180,0.5,10,5,9999,99999,9,999999999,0.0,999,999,99
3022,3,6,12,0,*?*?*?*?*?*?*?*?*?*?*?*?*?*?*?*?*?*?*?*?*?*?,7.2,4.6,100,101212,690,1390,307,212.5,56.9,184.2,23372,5629,20769,5663,180,0.5,9,5,9999,99999,9,999999999,0.0,999,999,99
3022,3,6,13,0,*?*?*?*?*?*?*?*?*?*?*?*?*?*?*?*?*?*?*?*?*?*?,7.2,6.2,100,101212,668,1388,311,118.1,0.0,118.1,13942,0,13991,5253,183,1.5,10,5,9999,99999,9,999999999,0.0,999,999,99
3022,3,6,14,0,*?*?*?*?*?*?*?*?*?*?*?*?*?*?*?*?*?*?*?*?*?*?,7.3,6.1,100,101212,594,1389,312,103.4,0.0,103.4,12156,0,12196,4484,187,1.0,10,5,9999,99999,9,999999999,0.0,999,999,99
3022,3,6,15,0,*?*?*?*?*?*?*?*?*?*?*?*?*?*?*?*?*?*?*?*?*?*?,7.0,7.0,100,101212,472,1390,306,137.5,53.8,119.2,15106,4992,13470,3307,190,1.0,9,5,9999,99999,9,999999999,0.9,999,999,99
3022,3,6,16,0,*?*?*?*?*?*?*?*?*?*?*?*?*?*?*?*?*?*?*?*?*?*?,7.2,6.1,100,101212,310,1390,307,81.8,48.8,71.0,8985,4060,8044,1854,193,1.5,9,5,9999,99999,9,999999999,1.0,999,999,99
3022,3,6,17,0,*?*?*?*?*?*?*?*?*?*?*?*?*?*?*?*?*?*?*?*?*?*?,6.7,6.6,100,101212,119,1384,309,9.4,0.0,9.4,1148,-0,1148,373,197,1.0,10,5,9999,99999,9,999999999,1.2,999,999,99
3022,3,6,18,0,*?*?*?*?*?*?*?*?*?*?*?*?*?*?*?*?*?*?*?*?*?*?,5.8,5.8,100,101212,0,-0,305,0.0,-0.0,0.0,0,0,0,0,200,1.0,10,5,9999,99999,9,999999999,1.0,999,999,99
3022,3,6,19,0,*?*?*?*?*?*?*?*?*?*?*?*?*?*?*?*?*?*?*?*?*?*?,4.7,4.6,100,101212,0,-0,301,0.0,-0.0,0.0,0,0,0,0,198,1.0,10,5,9999,99999,9,999999999,1.0,999,999,99
3022,3,6,20,0,*?*?*?*?*?*?*?*?*?*?*?*?*?*?*?*?*?*?*?*?*?*?,4.6,4.6,100,101212,0,-0,300,0.0,-0.0,0.0,0,0,0,0,197,1.0,10,5,9999,99999,9,999999999,1.0,999,999,99
3022,3,6,21,0,*?*?*?*?*?*?*?*?*?*?*?*?*?*?*?*?*?*?*?*?*?*?,3.6,3.6,100,101212,0,-0,296,0.0,-0.0,0.0,0,0,0,0,195,0.5,10,5,9999,99999,9,999999999,1.0,999,999,99
3022,3,6,22,0,*?*?*?*?*?*?*?*?*?*?*?*?*?*?*?*?*?*?*?*?*?*?,3.4,3.4,100,101212,0,-0,295,0.0,-0.0,0.0,0,0,0,0,193,0.5,10,5,9999,99999,9,999999999,0.8,999,999,99
3022,3,6,23,0,*?*?*?*?*?*?*?*?*?*?*?*?*?*?*?*?*?*?*?*?*?*?,4.9,5.0,100,101212,0,-0,301,0.0,-0.0,0.0,0,0,0,0,192,1.0,10,5,9999,99999,9,999999999,1.3,999,999,99
3022,3,6,24,0,*?*?*?*?*?*?*?*?*?*?*?*?*?*?*?*?*?*?*?*?*?*?,3.5,3.4,100,101212,0,-0,296,0.0,-0.0,0.0,0,0,0,0,200,1.0,10,5,9999,99999,9,999999999,0.0,999,999,99
3022,3,7,1,0,*?*?*?*?*?*?*?*?*?*?*?*?*?*?*?*?*?*?*?*?*?*?,6.7,6.7,100,101670,0,-0,309,0.0,-0.0,0.0,0,0,0,0,198,1.0,10,5,9999,99999,9,999999999,0.5,999,999,99
3022,3,7,2,0,*?*?*?*?*?*?*?*?*?*?*?*?*?*?*?*?*?*?*?*?*?*?,7.0,7.0,100,101670,0,-0,310,0.0,-0.0,0.0,0,0,0,0,207,0.5,10,5,9999,99999,9,999999999,0.0,999,999,99
3022,3,7,3,0,*?*?*?*?*?*?*?*?*?*?*?*?*?*?*?*?*?*?*?*?*?*?,6.7,6.7,100,101670,0,-0,309,0.0,-0.0,0.0,0,0,0,0,215,1.0,10,5,9999,99999,9,999999999,0.0,999,999,99
3022,3,7,4,0,*?*?*?*?*?*?*?*?*?*?*?*?*?*?*?*?*?*?*?*?*?*?,6.4,6.4,100,101670,0,-0,308,0.0,-0.0,0.0,0,0,0,0,223,0.5,10,5,9999,99999,9,999999999,0.2,999,999,99
3022,3,7,5,0,*?*?*?*?*?*?*?*?*?*?*?*?*?*?*?*?*?*?*?*?*?*?,6.6,6.6,100,101670,0,-0,309,0.0,-0.0,0.0,0,0,0,0,232,0.5,10,5,9999,99999,9,999999999,0.5,999,999,99
3022,3,7,6,0,*?*?*?*?*?*?*?*?*?*?*?*?*?*?*?*?*?*?*?*?*?*?,6.8,6.7,100,101670,0,-0,309,0.0,-0.0,0.0,0,0,0,0,240,0.5,10,5,9999,99999,9,999999999,0.0,999,999,99
3022,3,7,7,0,*?*?*?*?*?*?*?*?*?*?*?*?*?*?*?*?*?*?*?*?*?*?,6.8,6.9,100,101670,83,1384,309,2.3,0.0,2.3,301,-0,300,94,243,0.5,10,5,9999,99999,9,999999999,0.2,999,999,99
3022,3,7,8,0,*?*?*?*?*?*?*?*?*?*?*?*?*?*?*?*?*?*?*?*?*?*?,6.8,6.7,100,101670,279,1391,309,40.9,0.0,40.9,4780,0,4789,1605,247,0.5,10,5,9999,99999,9,999999999,0.0,999,999,99
3022,3,7,9,0,*?*?*?*?*?*?*?*?*?*?*?*?*?*?*?*?*?*?*?*?*?*?,7.1,7.0,100,101670,448,1389,311,74.5,0.0,74.5,8701,0,8725,3071,250,1.0,10,5,9999,99999,9,999999999,0.0,999,999,99
3022,3,7,10,0,*?*?*?*?*?*?*?*?*?*?*?*?*?*?*?*?*?*?*?*?*?*?,7.2,6.9,100,101670,579,1387,311,100.5,0.0,100.5,11814,0,11852,4339,253,1.0,10,5,9999,99999,9,999999999,0.1,999,999,99
3022,3,7,11,0,*?*?*?*?*?*?*?*?*?*?*?*?*?*?*?*?*?*?*?*?*?*?,7.0,7.0,100,101670,665,1389,310,117.4,0.0,117.4,13859,0,13908,5218,257,0.5,10,5,9999,99999,9,999999999,0.3,999,999,99
3022,3,7,12,0,*?*?*?*?*?*?*?*?*?*?*?*?*?*?*?*?*?*?*?*?*?*?,7.2,7.1,100,101670,698,1389,311,123.9,0.0,123.9,14656,0,14709,5568,260,0.5,10,5,9999,99999,9,999999999,0.3,999,999,99
3022,3,7,13,0,*?*?*?*?*?*?*?*?*?*?*?*?*?*?*?*?*?*?*?*?*?*?,7.3,7.3,100,101670,676,1388,311,119.7,0.0,119.7,14132,0,14183,5337,217,1.5,10,5,9999,99999,9,999999999,0.3,999,999,99
3022,3,7,14,0,*?*?*?*?*?*?*?*?*?*?*?*?*?*?*?*?*?*?*?*?*?*?,7.7,7.7,100,101670,601,1387,313,104.9,0.0,104.9,12338,0,12379,4561,173,1.0,10,5,9999,99999,9,999999999,0.2,999,999,99
3022,3,7,15,0,*?*?*?*?*?*?*?*?*?*?*?*?*?*?*?*?*?*?*?*?*?*?,7.6,6.6,100,101670,479,1389,313,80.6,0.0,80.6,9433,0,9460,3362,130,1.0,10,5,9999,99999,9,999999999,0.0,999,999,99
3022,3,7,16,0,*?*?*?*?*?*?*?*?*?*?*?*?*?*?*?*?*?*?*?*?*?*?,7.6,6.7,100,101670,317,1389,313,48.5,0.0,48.5,5660,0,5672,1920,87,1.5,10,5,9999,99999,9,999999999,0.0,999,999,99
3022,3,7,17,0,*?*?*?*?*?*?*?*?*?*?*?*?*?*?*?*?*?*?*?*?*?*?,7.4,6.1,100,101670,126,1384,312,10.8,0.0,10.8,1309,-0,1309,426,43,1.0,10,5,9999,99999,9,999999999,0.0,999,999,99
3022,3,7,18,0,*?*?*?*?*?*?*?*?*?*?*?*?*?*?*?*?*?*?*?*?*?*?,7.0,6.4,100,101670,0,-0,310,0.0,-0.0,0.0,0,0,0,0,0,1.0,10,5,9999,99999,9,999999999,0.0,999,999,99
3022,3,7,19,0,*?*?*?*?*?*?*?*?*?*?*?*?*?*?*?*?*?*?*?*?*?*?,7.2,6.6,100,101670,0,-0,311,0.0,-0.0,0.0,0,0,0,0,22,1.0,10,5,9999,99999,9,999999999,0.0,999,999,99
3022,3,7,20,0,*?*?*?*?*?*?*?*?*?*?*?*?*?*?*?*?*?*?*?*?*?*?,7.0,5.6,99,101670,0,-0,310,0.0,-0.0,0.0,0,0,0,0,43,1.0,10,5,9999,99999,9,999999999,0.0,999,999,99
3022,3,7,21,0,*?*?*?*?*?*?*?*?*?*?*?*?*?*?*?*?*?*?*?*?*?*?,6.6,5.3,99,101670,0,-0,309,0.0,-0.0,0.0,0,0,0,0,65,0.5,10,5,9999,99999,9,999999999,0.4,999,999,99
3022,3,7,22,0,*?*?*?*?*?*?*?*?*?*?*?*?*?*?*?*?*?*?*?*?*?*?,6.9,7.0,100,101670,0,-0,310,0.0,-0.0,0.0,0,0,0,0,87,0.5,10,5,9999,99999,9,999999999,0.4,999,999,99
3022,3,7,23,0,*?*?*?*?*?*?*?*?*?*?*?*?*?*?*?*?*?*?*?*?*?*?,6.8,6.9,100,101670,0,-0,309,0.0,-0.0,0.0,0,0,0,0,108,1.0,10,5,9999,99999,9,999999999,0.4,999,999,99
3022,3,7,24,0,*?*?*?*?*?*?*?*?*?*?*?*?*?*?*?*?*?*?*?*?*?*?,6.4,6.1,100,101670,0,-0,308,0.0,-0.0,0.0,0,0,0,0,190,1.0,10,5,9999,99999,9,999999999,1.1,999,999,99
3022,3,8,1,0,*?*?*?*?*?*?*?*?*?*?*?*?*?*?*?*?*?*?*?*?*?*?,6.0,5.9,100,101232,0,-0,306,0.0,-0.0,0.0,0,0,0,0,135,1.0,10,5,9999,99999,9,999999999,0.0,999,999,99
3022,3,8,2,0,*?*?*?*?*?*?*?*?*?*?*?*?*?*?*?*?*?*?*?*?*?*?,5.6,5.6,100,101232,0,-0,304,0.0,-0.0,0.0,0,0,0,0,140,0.5,10,5,9999,99999,9,999999999,0.0,999,999,99
3022,3,8,3,0,*?*?*?*?*?*?*?*?*?*?*?*?*?*?*?*?*?*?*?*?*?*?,5.6,5.6,100,101232,0,-0,304,0.0,-0.0,0.0,0,0,0,0,145,1.0,10,5,9999,99999,9,999999999,0.0,999,999,99
3022,3,8,4,0,*?*?*?*?*?*?*?*?*?*?*?*?*?*?*?*?*?*?*?*?*?*?,5.4,4.8,96,101232,0,-0,304,0.0,-0.0,0.0,0,0,0,0,150,0.5,10,5,9999,99999,9,999999999,0.0,999,999,99
3022,3,8,5,0,*?*?*?*?*?*?*?*?*?*?*?*?*?*?*?*?*?*?*?*?*?*?,5.5,4.3,93,101232,0,-0,304,0.0,-0.0,0.0,0,0,0,0,155,0.5,10,5,9999,99999,9,999999999,0.0,999,999,99
3022,3,8,6,0,*?*?*?*?*?*?*?*?*?*?*?*?*?*?*?*?*?*?*?*?*?*?,5.2,3.6,90,101232,0,-0,303,0.0,-0.0,0.0,0,0,0,0,160,0.5,10,5,9999,99999,9,999999999,0.0,999,999,99
3022,3,8,7,0,*?*?*?*?*?*?*?*?*?*?*?*?*?*?*?*?*?*?*?*?*?*?,4.9,3.2,89,101232,92,1390,297,6.9,13.9,6.0,812,492,852,92,165,0.5,9,5,9999,99999,9,999999999,0.6,999,999,99
3022,3,8,8,0,*?*?*?*?*?*?*?*?*?*?*?*?*?*?*?*?*?*?*?*?*?*?,5.6,2.5,80,101232,287,1387,305,42.7,0.0,42.7,4975,0,4985,1674,170,0.5,10,5,9999,99999,9,999999999,1.0,999,999,99
3022,3,8,9,0,*?*?*?*?*?*?*?*?*?*?*?*?*?*?*?*?*?*?*?*?*?*?,6.3,3.6,83,101232,456,1387,303,132.3,53.5,114.7,14534,4928,12962,3161,175,1.0,9,5,9999,99999,9,999999999,0.9,999,999,99
3022,3,8,10,0,*?*?*?*?*?*?*?*?*?*?*?*?*?*?*?*?*?*?*?*?*?*?,7.4,5.0,84,101232,588,1388,308,177.6,55.8,154.0,19522,5390,17373,4500,180,1.0,9,5,9999,99999,9,999999999,0.5,999,999,99
3022,3,8,11,0,*?*?*?*?*?*?*?*?*?*?*?*?*?*?*?*?*?*?*?*?*?*?,8.7,5.0,78,101232,673,1388,309,274.1,142.5,205.0,29914,14534,23113,5047,185,0.5,8,4,9999,99999,9,999999999,0.0,999,999,99
3022,3,8,12,0,*?*?*?*?*?*?*?*?*?*?*?*?*?*?*?*?*?*?*?*?*?*?,9.1,2.7,65,101232,705,1387,310,289.0,143.3,216.2,31559,14718,24330,5409,190,0.5,8,4,9999,99999,9,999999999,0.0,999,999,99
3022,3,8,13,0,*?*?*?*?*?*?*?*?*?*?*?*?*?*?*?*?*?*?*?*?*?*?,9.0,2.3,63,101232,684,1388,310,279.0,142.7,208.7,30463,14598,23520,5166,188,1.5,8,4,9999,99999,9,999999999,0.0,999,999,99
3022,3,8,14,0,*?*?*?*?*?*?*?*?*?*?*?*?*?*?*?*?*?*?*?*?*?*?,9.2,3.9,70,101232,609,1388,316,184.8,56.0,160.3,20318,5454,18072,4732,187,1.0,9,5,9999,99999,9,999999999,0.0,999,999,99
3022,3,8,15,0,*?*?*?*?*?*?*?*?*?*?*?*?*?*?*?*?*?*?*?*?*?*?,8.9,5.1,77,101232,486,1387,315,142.6,54.1,123.6,15660,5069,13955,3451,185,1.0,9,5,9999,99999,9,999999999,0.0,999,999,99
3022,3,8,16,0,*?*?*?*?*?*?*?*?*?*?*?*?*?*?*?*?*?*?*?*?*?*?,9.1,6.4,83,101232,324,1388,316,86.8,49.5,75.2,9523,4186,8519,1974,183,1.5,9,5,9999,99999,9,999999999,0.1,999,999,99
3022,3,8,17,0,*?*?*?*?*?*?*?*?*?*?*?*?*?*?*?*?*?*?*?*?*?*?,8.8,6.9,88,101232,133,1385,318,12.2,0.0,12.2,1469,-0,1469,479,182,1.0,10,5,9999,99999,9,999999999,0.1,999,999,99
3022,3,8,18,0,*?*?*?*?*?*?*?*?*?*?*?*?*?*?*?*?*?*?*?*?*?*?,8.0,7.3,96,101232,0,-0,315,0.0,-0.0,0.0,0,0,0,0,180,1.0,10,5,9999,99999,9,999999999,0.0,999,999,99
3022,3,8,19,0,*?*?*?*?*?*?*?*?*?*?*?*?*?*?*?*?*?*?*?*?*?*?,7.0,6.9,99,101232,0,-0,310,0.0,-0.0,0.0,0,0,0,0,180,1.0,10,5,9999,99999,9,999999999,0.0,999,999,99
3022,3,8,20,0,*?*?*?*?*?*?*?*?*?*?*?*?*?*?*?*?*?*?*?*?*?*?,7.1,7.1,100,101232,0,-0,311,0.0,-0.0,0.0,0,0,0,0,180,1.0,10,5,9999,99999,9,999999999,0.0,999,999,99
3022,3,8,21,0,*?*?*?*?*?*?*?*?*?*?*?*?*?*?*?*?*?*?*?*?*?*?,6.8,5.5,92,101232,0,-0,310,0.0,-0.0,0.0,0,0,0,0,180,0.5,10,5,9999,99999,9,999999999,0.0,999,999,99
3022,3,8,22,0,*?*?*?*?*?*?*?*?*?*?*?*?*?*?*?*?*?*?*?*?*?*?,6.5,5.5,93,101232,0,-0,308,0.0,-0.0,0.0,0,0,0,0,180,0.5,10,5,9999,99999,9,999999999,0.0,999,999,99
3022,3,8,23,0,*?*?*?*?*?*?*?*?*?*?*?*?*?*?*?*?*?*?*?*?*?*?,6.1,4.8,91,101232,0,-0,307,0.0,-0.0,0.0,0,0,0,0,180,1.0,10,5,9999,99999,9,999999999,0.0,999,999,99
3022,3,8,24,0,*?*?*?*?*?*?*?*?*?*?*?*?*?*?*?*?*?*?*?*?*?*?,6.7,6.7,100,101232,0,-0,309,0.0,-0.0,0.0,0,0,0,0,130,1.0,10,5,9999,99999,9,999999999,0.0,999,999,99
3022,3,9,1,0,*?*?*?*?*?*?*?*?*?*?*?*?*?*?*?*?*?*?*?*?*?*?,5.4,4.3,91,101697,0,-0,304,0.0,-0.0,0.0,0,0,0,0,190,1.0,10,5,9999,99999,9,999999999,0.4,999,999,99
3022,3,9,2,0,*?*?*?*?*?*?*?*?*?*?*?*?*?*?*?*?*?*?*?*?*?*?,5.0,3.9,93,101697,0,-0,302,0.0,-0.0,0.0,0,0,0,0,200,0.5,10,5,9999,99999,9,999999999,0.0,999,999,99
3022,3,9,3,0,*?*?*?*?*?*?*?*?*?*?*?*?*?*?*?*?*?*?*?*?*?*?,4.5,3.9,96,101697,0,-0,300,0.0,-0.0,0.0,0,0,0,0,210,1.0,10,5,9999,99999,9,999999999,0.0,999,999,99
3022,3,9,4,0,*?*?*?*?*?*?*?*?*?*?*?*?*?*?*?*?*?*?*?*?*?*?,5.0,3.9,93,101697,0,-0,302,0.0,-0.0,0.0,0,0,0,0,220,0.5,10,5,9999,99999,9,999999999,0.0,999,999,99
3022,3,9,5,0,*?*?*?*?*?*?*?*?*?*?*?*?*?*?*?*?*?*?*?*?*?*?,5.5,4.8,95,101697,0,-0,304,0.0,-0.0,0.0,0,0,0,0,230,0.5,10,5,9999,99999,9,999999999,0.1,999,999,99
3022,3,9,6,0,*?*?*?*?*?*?*?*?*?*?*?*?*?*?*?*?*?*?*?*?*?*?,5.0,5.0,99,101697,0,-0,302,0.0,-0.0,0.0,0,0,0,0,240,0.5,10,5,9999,99999,9,999999999,0.0,999,999,99
3022,3,9,7,0,*?*?*?*?*?*?*?*?*?*?*?*?*?*?*?*?*?*?*?*?*?*?,5.0,4.6,97,101697,100,1381,285,17.2,106.4,9.5,1852,5374,1668,186,235,0.5,6,3,9999,99999,9,999999999,0.0,999,999,99
3022,3,9,8,0,*?*?*?*?*?*?*?*?*?*?*?*?*?*?*?*?*?*?*?*?*?*?,5.8,5.1,95,101697,296,1389,293,120.7,202.2,77.6,12771,15653,9183,1483,230,0.5,7,4,9999,99999,9,999999999,0.0,999,999,99
3022,3,9,9,0,*?*?*?*?*?*?*?*?*?*?*?*?*?*?*?*?*?*?*?*?*?*?,6.2,5.6,95,101697,465,1388,299,179.2,134.9,134.1,19522,12685,15302,3041,225,1.0,8,4,9999,99999,9,999999999,0.1,999,999,99
3022,3,9,10,0,*?*?*?*?*?*?*?*?*?*?*?*?*?*?*?*?*?*?*?*?*?*?,7.0,5.6,89,101697,596,1387,302,239.2,140.3,178.9,26075,14010,20251,4258,220,1.0,8,4,9999,99999,9,999999999,0.0,999,999,99
3022,3,9,11,0,*?*?*?*?*?*?*?*?*?*?*?*?*?*?*?*?*?*?*?*?*?*?,7.9,5.1,82,101697,681,1388,310,209.7,56.8,181.8,23067,5614,20499,5565,215,0.5,9,5,9999,99999,9,999999999,0.0,999,999,99
3022,3,9,12,0,*?*?*?*?*?*?*?*?*?*?*?*?*?*?*?*?*?*?*?*?*?*?,8.9,4.6,74,101697,713,1387,315,220.9,57.1,191.5,24305,5674,21590,5961,210,0.5,9,5,9999,99999,9,999999999,0.0,999,999,99
3022,3,9,13,0,*?*?*?*?*?*?*?*?*?*?*?*?*?*?*?*?*?*?*?*?*?*?,8.8,3.4,69,101697,691,1387,309,282.7,142.9,211.4,30860,14642,23814,5254,178,1.5,8,4,9999,99999,9,999999999,0.0,999,999,99
3022,3,9,14,0,*?*?*?*?*?*?*?*?*?*?*?*?*?*?*?*?*?*?*?*?*?*?,9.0,3.9,71,101697,616,1387,301,325.6,328.4,179.7,34748,33244,20380,3890,147,1.0,6,3,9999,99999,9,999999999,0.0,999,999,99
3022,3,9,15,0,*?*?*?*?*?*?*?*?*?*?*?*?*?*?*?*?*?*?*?*?*?*?,9.2,4.6,72,101697,493,1386,307,227.3,228.2,146.2,24063,21782,16726,3026,115,1.0,7,4,9999,99999,9,999999999,0.0,999,999,99
3022,3,9,16,0,*?*?*?*?*?*?*?*?*?*?*?*?*?*?*?*?*?*?*?*?*?*?,9.1,4.1,71,101697,331,1387,297,165.3,363.7,78.5,17246,29413,10193,1440,83,1.5,5,3,9999,99999,9,999999999,0.0,999,999,99
3022,3,9,17,0,*?*?*?*?*?*?*?*?*?*?*?*?*?*?*?*?*?*?*?*?*?*?,8.5,3.9,72,101697,140,1385,303,36.9,130.5,23.8,3981,6768,3384,412,52,1.0,7,4,9999,99999,9,999999999,0.0,999,999,99
3022,3,9,18,0,*?*?*?*?*?*?*?*?*?*?*?*?*?*?*?*?*?*?*?*?*?*?,7.6,2.9,71,101697,0,-0,314,0.0,-0.0,0.0,0,0,0,0,20,1.0,10,5,9999,99999,9,999999999,0.0,999,999,99
3022,3,9,19,0,*?*?*?*?*?*?*?*?*?*?*?*?*?*?*?*?*?*?*?*?*?*?,7.1,3.2,76,101697,0,-0,311,0.0,-0.0,0.0,0,0,0,0,55,1.0,10,5,9999,99999,9,999999999,0.0,999,999,99
3022,3,9,20,0,*?*?*?*?*?*?*?*?*?*?*?*?*?*?*?*?*?*?*?*?*?*?,6.9,3.8,80,101697,0,-0,310,0.0,-0.0,0.0,0,0,0,0,90,1.0,10,5,9999,99999,9,999999999,0.0,999,999,99
3022,3,9,21,0,*?*?*?*?*?*?*?*?*?*?*?*?*?*?*?*?*?*?*?*?*?*?,6.4,3.9,83,101697,0,-0,308,0.0,-0.0,0.0,0,0,0,0,125,0.5,10,5,9999,99999,9,999999999,0.0,999,999,99
3022,3,9,22,0,*?*?*?*?*?*?*?*?*?*?*?*?*?*?*?*?*?*?*?*?*?*?,6.6,3.8,82,101697,0,-0,309,0.0,-0.0,0.0,0,0,0,0,160,0.5,10,5,9999,99999,9,999999999,0.0,999,999,99
3022,3,9,23,0,*?*?*?*?*?*?*?*?*?*?*?*?*?*?*?*?*?*?*?*?*?*?,6.3,3.6,82,101697,0,-0,308,0.0,-0.0,0.0,0,0,0,0,195,1.0,10,5,9999,99999,9,999999999,0.0,999,999,99
3022,3,9,24,0,*?*?*?*?*?*?*?*?*?*?*?*?*?*?*?*?*?*?*?*?*?*?,5.7,4.5,91,101697,0,-0,305,0.0,-0.0,0.0,0,0,0,0,180,1.0,10,5,9999,99999,9,999999999,0.0,999,999,99
3022,3,10,1,0,*?*?*?*?*?*?*?*?*?*?*?*?*?*?*?*?*?*?*?*?*?*?,5.3,2.3,81,103094,0,-0,304,0.0,-0.0,0.0,0,0,0,0,220,1.0,10,5,9999,99999,9,999999999,0.0,999,999,99
3022,3,10,2,0,*?*?*?*?*?*?*?*?*?*?*?*?*?*?*?*?*?*?*?*?*?*?,5.1,1.7,79,103094,0,-0,303,0.0,-0.0,0.0,0,0,0,0,210,0.5,10,5,9999,99999,9,999999999,0.0,999,999,99
3022,3,10,3,0,*?*?*?*?*?*?*?*?*?*?*?*?*?*?*?*?*?*?*?*?*?*?,4.7,1.9,82,103094,0,-0,301,0.0,-0.0,0.0,0,0,0,0,200,1.0,10,5,9999,99999,9,999999999,0.0,999,999,99
3022,3,10,4,0,*?*?*?*?*?*?*?*?*?*?*?*?*?*?*?*?*?*?*?*?*?*?,4.6,2.1,83,103094,0,-0,301,0.0,-0.0,0.0,0,0,0,0,190,0.5,10,5,9999,99999,9,999999999,0.0,999,999,99
3022,3,10,5,0,*?*?*?*?*?*?*?*?*?*?*?*?*?*?*?*?*?*?*?*?*?*?,4.2,2.3,88,103094,0,-0,299,0.0,-0.0,0.0,0,0,0,0,180,0.5,10,5,9999,99999,9,999999999,0.0,999,999,99
3022,3,10,6,0,*?*?*?*?*?*?*?*?*?*?*?*?*?*?*?*?*?*?*?*?*?*?,3.8,2.3,90,103094,0,-0,297,0.0,-0.0,0.0,0,0,0,0,170,0.5,10,5,9999,99999,9,999999999,0.0,999,999,99
3022,3,10,7,0,*?*?*?*?*?*?*?*?*?*?*?*?*?*?*?*?*?*?*?*?*?*?,4.3,2.9,90,103094,109,1386,285,20.2,91.6,13.0,2258,4104,1977,219,193,0.5,7,4,9999,99999,9,999999999,0.0,999,999,99
3022,3,10,8,0,*?*?*?*?*?*?*?*?*?*?*?*?*?*?*?*?*?*?*?*?*?*?,4.8,4.8,99,103094,304,1386,284,139.1,284.0,76.8,14403,22130,9893,1413,217,0.5,6,3,9999,99999,9,999999999,0.0,999,999,99
3022,3,10,9,0,*?*?*?*?*?*?*?*?*?*?*?*?*?*?*?*?*?*?*?*?*?*?,5.4,5.5,100,103094,473,1386,287,240.1,315.3,132.5,25503,29728,15299,2693,240,1.0,6,3,9999,99999,9,999999999,0.0,999,999,99
3022,3,10,10,0,*?*?*?*?*?*?*?*?*?*?*?*?*?*?*?*?*?*?*?*?*?*?,6.5,6.6,100,103094,604,1386,292,318.6,327.5,175.9,33984,33000,19977,3785,263,1.0,6,3,9999,99999,9,999999999,0.1,999,999,99
3022,3,10,11,0,*?*?*?*?*?*?*?*?*?*?*?*?*?*?*?*?*?*?*?*?*?*?,6.7,6.6,99,103094,689,1387,293,369.2,332.9,203.8,39518,34450,22918,4588,287,0.5,6,3,9999,99999,9,999999999,0.0,999,999,99
3022,3,10,12,0,*?*?*?*?*?*?*?*?*?*?*?*?*?*?*?*?*?*?*?*?*?*?,7.8,6.2,90,103094,721,1386,302,350.3,240.4,225.2,37398,25051,25080,5223,310,0.5,7,4,9999,99999,9,999999999,0.0,999,999,99
3022,3,10,13,0,*?*?*?*?*?*?*?*?*?*?*?*?*?*?*?*?*?*?*?*?*?*?,7.9,6.1,88,103094,699,1387,298,375.2,333.5,207.1,40176,34592,23263,4689,302,1.5,6,3,9999,99999,9,999999999,0.0,999,999,99
3022,3,10,14,0,*?*?*?*?*?*?*?*?*?*?*?*?*?*?*?*?*?*?*?*?*?*?,7.9,5.3,84,103094,623,1385,315,109.4,0.0,109.4,12889,0,12933,4796,293,1.0,10,5,9999,99999,9,999999999,0.0,999,999,99
3022,3,10,15,0,*?*?*?*?*?*?*?*?*?*?*?*?*?*?*?*?*?*?*?*?*?*?,8.1,4.6,79,103094,500,1385,316,85.0,0.0,85.0,9955,0,9984,3571,285,1.0,10,5,9999,99999,9,999999999,0.0,999,999,99
3022,3,10,16,0,*?*?*?*?*?*?*?*?*?*?*?*?*?*?*?*?*?*?*?*?*?*?,7.8,5.5,85,103094,338,1387,305,121.5,125.7,90.9,13254,10644,10481,1986,277,1.5,8,4,9999,99999,9,999999999,0.0,999,999,99
3022,3,10,17,0,*?*?*?*?*?*?*?*?*?*?*?*?*?*?*?*?*?*?*?*?*?*?,7.8,5.8,87,103094,147,1385,306,34.4,81.8,25.8,3744,4128,3250,443,268,1.0,8,4,9999,99999,9,999999999,0.0,999,999,99
3022,3,10,18,0,*?*?*?*?*?*?*?*?*?*?*?*?*?*?*?*?*?*?*?*?*?*?,7.0,5.8,92,103094,0,-0,310,0.0,-0.0,0.0,0,0,0,0,260,1.0,10,5,9999,99999,9,999999999,0.0,999,999,99
3022,3,10,19,0,*?*?*?*?*?*?*?*?*?*?*?*?*?*?*?*?*?*?*?*?*?*?,6.1,5.1,93,103094,0,-0,307,0.0,-0.0,0.0,0,0,0,0,240,1.0,10,5,9999,99999,9,999999999,0.0,999,999,99
3022,3,10,20,0,*?*?*?*?*?*?*?*?*?*?*?*?*?*?*?*?*?*?*?*?*?*?,5.7,4.8,94,103094,0,-0,305,0.0,-0.0,0.0,0,0,0,0,220,1.0,10,5,9999,99999,9,999999999,0.0,999,999,99
3022,3,10,21,0,*?*?*?*?*?*?*?*?*?*?*?*?*?*?*?*?*?*?*?*?*?*?,5.5,3.9,90,103094,0,-0,304,0.0,-0.0,0.0,0,0,0,0,200,0.5,10,5,9999,99999,9,999999999,0.0,999,999,99
3022,3,10,22,0,*?*?*?*?*?*?*?*?*?*?*?*?*?*?*?*?*?*?*?*?*?*?,5.2,3.6,90,103094,0,-0,303,0.0,-0.0,0.0,0,0,0,0,180,0.5,10,5,9999,99999,9,999999999,0.0,999,999,99
3022,3,10,23,0,*?*?*?*?*?*?*?*?*?*?*?*?*?*?*?*?*?*?*?*?*?*?,4.9,3.6,91,103094,0,-0,302,0.0,-0.0,0.0,0,0,0,0,160,1.0,10,5,9999,99999,9,999999999,0.0,999,999,99
3022,3,10,24,0,*?*?*?*?*?*?*?*?*?*?*?*?*?*?*?*?*?*?*?*?*?*?,5.9,2.9,81,103094,0,-0,306,0.0,-0.0,0.0,0,0,0,0,230,1.0,10,5,9999,99999,9,999999999,0.0,999,999,99
3022,3,11,1,0,*?*?*?*?*?*?*?*?*?*?*?*?*?*?*?*?*?*?*?*?*?*?,3.7,2.3,90,103528,0,-0,297,0.0,-0.0,0.0,0,0,0,0,128,1.0,10,5,9999,99999,9,999999999,0.0,999,999,99
3022,3,11,2,0,*?*?*?*?*?*?*?*?*?*?*?*?*?*?*?*?*?*?*?*?*?*?,2.7,1.7,92,103528,0,-0,292,0.0,-0.0,0.0,0,0,0,0,117,0.5,10,5,9999,99999,9,999999999,0.0,999,999,99
3022,3,11,3,0,*?*?*?*?*?*?*?*?*?*?*?*?*?*?*?*?*?*?*?*?*?*?,3.2,1.3,87,103528,0,-0,295,0.0,-0.0,0.0,0,0,0,0,105,1.0,10,5,9999,99999,9,999999999,0.0,999,999,99
3022,3,11,4,0,*?*?*?*?*?*?*?*?*?*?*?*?*?*?*?*?*?*?*?*?*?*?,2.7,1.0,88,103528,0,-0,293,0.0,-0.0,0.0,0,0,0,0,93,0.5,10,5,9999,99999,9,999999999,0.0,999,999,99
3022,3,11,5,0,*?*?*?*?*?*?*?*?*?*?*?*?*?*?*?*?*?*?*?*?*?*?,2.4,0.2,85,103528,0,-0,291,0.0,-0.0,0.0,0,0,0,0,82,0.5,10,5,9999,99999,9,999999999,0.0,999,999,99
3022,3,11,6,0,*?*?*?*?*?*?*?*?*?*?*?*?*?*?*?*?*?*?*?*?*?*?,2.0,0.8,92,103528,0,-0,290,0.0,-0.0,0.0,0,0,0,0,70,0.5,10,5,9999,99999,9,999999999,0.0,999,999,99
3022,3,11,7,0,*?*?*?*?*?*?*?*?*?*?*?*?*?*?*?*?*?*?*?*?*?*?,2.7,1.3,90,103528,118,1389,278,24.9,104.5,16.0,2745,4899,2380,272,83,0.5,7,4,9999,99999,9,999999999,0.0,999,999,99
3022,3,11,8,0,*?*?*?*?*?*?*?*?*?*?*?*?*?*?*?*?*?*?*?*?*?*?,3.3,1.7,89,103528,313,1387,281,130.1,205.8,83.6,13753,16390,9857,1611,97,0.5,7,4,9999,99999,9,999999999,0.0,999,999,99
3022,3,11,9,0,*?*?*?*?*?*?*?*?*?*?*?*?*?*?*?*?*?*?*?*?*?*?,4.2,2.3,87,103528,481,1385,275,261.5,395.2,124.2,27220,36458,15543,2386,110,1.0,5,3,9999,99999,9,999999999,0.0,999,999,99
3022,3,11,10,0,*?*?*?*?*?*?*?*?*?*?*?*?*?*?*?*?*?*?*?*?*?*?,5.9,3.2,82,103528,612,1385,283,345.1,409.9,163.9,36004,40082,20005,3333,123,1.0,5,3,9999,99999,9,999999999,0.0,999,999,99
3022,3,11,11,0,*?*?*?*?*?*?*?*?*?*?*?*?*?*?*?*?*?*?*?*?*?*?,6.8,3.2,77,103528,697,1386,287,398.9,416.5,189.5,41723,41659,22791,4050,137,0.5,5,3,9999,99999,9,999999999,0.0,999,999,99
3022,3,11,12,0,*?*?*?*?*?*?*?*?*?*?*?*?*?*?*?*?*?*?*?*?*?*?,7.7,3.8,76,103528,729,1386,286,435.4,486.8,179.4,46086,49093,21906,3876,150,0.5,4,2,9999,99999,9,999999999,0.0,999,999,99
3022,3,11,13,0,*?*?*?*?*?*?*?*?*?*?*?*?*?*?*?*?*?*?*?*?*?*?,8.0,3.6,73,103528,706,1385,301,342.5,239.9,220.2,36544,24914,24561,5063,148,1.5,7,4,9999,99999,9,999999999,0.0,999,999,99
3022,3,11,14,0,*?*?*?*?*?*?*?*?*?*?*?*?*?*?*?*?*?*?*?*?*?*?,7.7,3.0,72,103528,631,1386,314,110.9,0.0,110.9,13073,0,13117,4875,147,1.0,10,5,9999,99999,9,999999999,0.0,999,999,99
3022,3,11,15,0,*?*?*?*?*?*?*?*?*?*?*?*?*?*?*?*?*?*?*?*?*?*?,7.5,3.2,74,103528,507,1384,308,150.2,54.6,130.3,16500,5152,14698,3670,145,1.0,9,5,9999,99999,9,999999999,0.0,999,999,99
3022,3,11,16,0,*?*?*?*?*?*?*?*?*?*?*?*?*?*?*?*?*?*?*?*?*?*?,7.6,4.3,79,103528,345,1386,304,124.8,126.4,93.4,13606,10788,10754,2043,143,1.5,8,4,9999,99999,9,999999999,0.0,999,999,99
3022,3,11,17,0,*?*?*?*?*?*?*?*?*?*?*?*?*?*?*?*?*?*?*?*?*?*?,7.8,3.8,75,103528,154,1386,310,28.4,34.0,24.6,3193,2010,2980,514,142,1.0,9,5,9999,99999,9,999999999,0.0,999,999,99
3022,3,11,18,0,*?*?*?*?*?*?*?*?*?*?*?*?*?*?*?*?*?*?*?*?*?*?,6.4,3.9,84,103528,0,-0,308,0.0,-0.0,0.0,0,0,0,0,140,1.0,10,5,9999,99999,9,999999999,0.0,999,999,99
3022,3,11,19,0,*?*?*?*?*?*?*?*?*?*?*?*?*?*?*?*?*?*?*?*?*?*?,4.9,3.8,92,103528,0,-0,302,0.0,-0.0,0.0,0,0,0,0,170,1.0,10,5,9999,99999,9,999999999,0.0,999,999,99
3022,3,11,20,0,*?*?*?*?*?*?*?*?*?*?*?*?*?*?*?*?*?*?*?*?*?*?,4.7,4.5,97,103528,0,-0,301,0.0,-0.0,0.0,0,0,0,0,200,1.0,10,5,9999,99999,9,999999999,0.0,999,999,99
3022,3,11,21,0,*?*?*?*?*?*?*?*?*?*?*?*?*?*?*?*?*?*?*?*?*?*?,4.6,4.6,99,103528,0,-0,300,0.0,-0.0,0.0,0,0,0,0,230,0.5,10,5,9999,99999,9,999999999,0.0,999,999,99
3022,3,11,22,0,*?*?*?*?*?*?*?*?*?*?*?*?*?*?*?*?*?*?*?*?*?*?,3.4,3.4,99,103528,0,-0,295,0.0,-0.0,0.0,0,0,0,0,260,0.5,10,5,9999,99999,9,999999999,0.0,999,999,99
3022,3,11,23,0,*?*?*?*?*?*?*?*?*?*?*?*?*?*?*?*?*?*?*?*?*?*?,3.8,3.8,99,103528,0,-0,297,0.0,-0.0,0.0,0,0,0,0,290,1.0,10,5,9999,99999,9,999999999,0.0,999,999,99
3022,3,11,24,0,*?*?*?*?*?*?*?*?*?*?*?*?*?*?*?*?*?*?*?*?*?*?,4.6,2.9,88,103528,0,-0,300,0.0,-0.0,0.0,0,0,0,0,140,1.0,10,5,9999,99999,9,999999999,0.0,999,999,99
3022,3,12,1,0,*?*?*?*?*?*?*?*?*?*?*?*?*?*?*?*?*?*?*?*?*?*?,4.5,2.7,86,103250,0,-0,300,0.0,-0.0,0.0,0,0,0,0,287,1.0,10,5,9999,99999,9,999999999,0.0,999,999,99
3022,3,12,2,0,*?*?*?*?*?*?*?*?*?*?*?*?*?*?*?*?*?*?*?*?*?*?,4.6,2.1,83,103250,0,-0,301,0.0,-0.0,0.0,0,0,0,0,253,0.5,10,5,9999,99999,9,999999999,0.0,999,999,99
3022,3,12,3,0,*?*?*?*?*?*?*?*?*?*?*?*?*?*?*?*?*?*?*?*?*?*?,4.2,2.5,86,103250,0,-0,299,0.0,-0.0,0.0,0,0,0,0,220,1.0,10,5,9999,99999,9,999999999,0.0,999,999,99
3022,3,12,4,0,*?*?*?*?*?*?*?*?*?*?*?*?*?*?*?*?*?*?*?*?*?*?,4.5,2.3,84,103250,0,-0,300,0.0,-0.0,0.0,0,0,0,0,187,0.5,10,5,9999,99999,9,999999999,0.0,999,999,99
3022,3,12,5,0,*?*?*?*?*?*?*?*?*?*?*?*?*?*?*?*?*?*?*?*?*?*?,4.2,3.0,90,103250,0,-0,299,0.0,-0.0,0.0,0,0,0,0,153,0.5,10,5,9999,99999,9,999999999,0.0,999,999,99
3022,3,12,6,0,*?*?*?*?*?*?*?*?*?*?*?*?*?*?*?*?*?*?*?*?*?*?,3.8,1.5,83,103250,0,-0,278,0.0,-0.0,0.0,0,0,0,0,120,0.5,6,3,9999,99999,9,999999999,0.0,999,999,99
3022,3,12,7,0,*?*?*?*?*?*?*?*?*?*?*?*?*?*?*?*?*?*?*?*?*?*?,4.3,1.0,77,103250,126,1381,250,37.5,287.6,11.2,4017,18668,1891,330,137,0.5,0,0,9999,99999,9,999999999,0.0,999,999,99
3022,3,12,8,0,*?*?*?*?*?*?*?*?*?*?*?*?*?*?*?*?*?*?*?*?*?*?,4.7,1.5,77,103250,321,1384,252,170.9,515.7,51.3,17740,41989,7763,956,153,0.5,0,0,9999,99999,9,999999999,0.0,999,999,99
3022,3,12,9,0,*?*?*?*?*?*?*?*?*?*?*?*?*?*?*?*?*?*?*?*?*?*?,5.8,1.3,71,103250,490,1386,266,285.4,542.3,93.6,29431,49745,13254,1765,170,1.0,2,1,9999,99999,9,999999999,0.0,999,999,99
3022,3,12,10,0,*?*?*?*?*?*?*?*?*?*?*?*?*?*?*?*?*?*?*?*?*?*?,7.2,2.5,70,103250,620,1384,263,375.8,587.1,112.7,39110,56692,15736,2271,187,1.0,0,0,9999,99999,9,999999999,0.2,999,999,99
3022,3,12,11,0,*?*?*?*?*?*?*?*?*?*?*?*?*?*?*?*?*?*?*?*?*?*?,7.9,2.5,67,103250,705,1385,271,433.3,590.1,133.0,45112,57998,18116,2802,203,0.5,1,0,9999,99999,9,999999999,0.0,999,999,99
3022,3,12,12,0,*?*?*?*?*?*?*?*?*?*?*?*?*?*?*?*?*?*?*?*?*?*?,8.6,2.7,65,103250,736,1384,293,424.5,419.1,201.7,44508,42025,24249,4434,220,0.5,5,3,9999,99999,9,999999999,1.4,999,999,99
3022,3,12,13,0,*?*?*?*?*?*?*?*?*?*?*?*?*?*?*?*?*?*?*?*?*?*?,8.4,2.7,66,103250,714,1385,312,221.4,57.1,192.0,24381,5659,21662,5979,220,1.5,9,5,9999,99999,9,999999999,0.9,999,999,99
3022,3,12,14,0,*?*?*?*?*?*?*?*?*?*?*?*?*?*?*?*?*?*?*?*?*?*?,8.7,2.9,66,103250,638,1385,314,195.3,56.4,169.4,21478,5527,19096,5074,220,1.0,9,5,9999,99999,9,999999999,0.0,999,999,99
3022,3,12,15,0,*?*?*?*?*?*?*?*?*?*?*?*?*?*?*?*?*?*?*?*?*?*?,8.6,2.3,63,103250,515,1386,273,303.2,565.4,93.1,31424,52630,13264,1789,220,1.0,1,0,9999,99999,9,999999999,0.0,999,999,99
3022,3,12,16,0,*?*?*?*?*?*?*?*?*?*?*?*?*?*?*?*?*?*?*?*?*?*?,8.3,2.9,67,103250,352,1386,273,191.8,523.2,58.9,19867,43869,8787,1096,220,1.5,1,0,9999,99999,9,999999999,0.0,999,999,99
3022,3,12,17,0,*?*?*?*?*?*?*?*?*?*?*?*?*?*?*?*?*?*?*?*?*?*?,7.9,1.7,64,103250,161,1386,305,40.8,88.5,30.5,4407,4755,3808,533,220,1.0,8,4,9999,99999,9,999999999,0.0,999,999,99
3022,3,12,18,0,*?*?*?*?*?*?*?*?*?*?*?*?*?*?*?*?*?*?*?*?*?*?,7.5,1.9,66,103250,0,-0,313,0.0,-0.0,0.0,0,0,0,0,220,1.0,10,5,9999,99999,9,999999999,0.1,999,999,99
3022,3,12,19,0,*?*?*?*?*?*?*?*?*?*?*?*?*?*?*?*?*?*?*?*?*?*?,6.5,1.9,70,103250,0,-0,309,0.0,-0.0,0.0,0,0,0,0,213,1.0,10,5,9999,99999,9,999999999,0.0,999,999,99
3022,3,12,20,0,*?*?*?*?*?*?*?*?*?*?*?*?*?*?*?*?*?*?*?*?*?*?,6.9,1.9,69,103250,0,-0,311,0.0,-0.0,0.0,0,0,0,0,207,1.0,10,5,9999,99999,9,999999999,0.1,999,999,99
3022,3,12,21,0,*?*?*?*?*?*?*?*?*?*?*?*?*?*?*?*?*?*?*?*?*?*?,5.4,1.0,73,103250,0,-0,304,0.0,-0.0,0.0,0,0,0,0,200,0.5,10,5,9999,99999,9,999999999,0.0,999,999,99
3022,3,12,22,0,*?*?*?*?*?*?*?*?*?*?*?*?*?*?*?*?*?*?*?*?*?*?,5.8,1.9,74,103250,0,-0,306,0.0,-0.0,0.0,0,0,0,0,193,0.5,10,5,9999,99999,9,999999999,0.0,999,999,99
3022,3,12,23,0,*?*?*?*?*?*?*?*?*?*?*?*?*?*?*?*?*?*?*?*?*?*?,5.6,0.8,70,103250,0,-0,305,0.0,-0.0,0.0,0,0,0,0,187,1.0,10,5,9999,99999,9,999999999,0.0,999,999,99
3022,3,12,24,0,*?*?*?*?*?*?*?*?*?*?*?*?*?*?*?*?*?*?*?*?*?*?,4.2,3.2,92,103250,0,-0,299,0.0,-0.0,0.0,0,0,0,0,320,1.0,10,5,9999,99999,9,999999999,0.0,999,999,99
3022,3,13,1,0,*?*?*?*?*?*?*?*?*?*?*?*?*?*?*?*?*?*?*?*?*?*?,4.8,4.3,100,103156,0,-0,301,0.0,-0.0,0.0,0,0,0,0,168,1.0,10,5,9999,99999,9,999999999,0.1,999,999,99
3022,3,13,2,0,*?*?*?*?*?*?*?*?*?*?*?*?*?*?*?*?*?*?*?*?*?*?,4.2,4.1,100,103156,0,-0,298,0.0,-0.0,0.0,0,0,0,0,157,0.5,10,5,9999,99999,9,999999999,0.1,999,999,99
3022,3,13,3,0,*?*?*?*?*?*?*?*?*?*?*?*?*?*?*?*?*?*?*?*?*?*?,3.8,3.8,100,103156,0,-0,297,0.0,-0.0,0.0,0,0,0,0,145,1.0,10,5,9999,99999,9,999999999,0.0,999,999,99
3022,3,13,4,0,*?*?*?*?*?*?*?*?*?*?*?*?*?*?*?*?*?*?*?*?*?*?,3.4,3.4,100,103156,0,-0,295,0.0,-0.0,0.0,0,0,0,0,133,0.5,10,5,9999,99999,9,999999999,0.0,999,999,99
3022,3,13,5,0,*?*?*?*?*?*?*?*?*?*?*?*?*?*?*?*?*?*?*?*?*?*?,4.0,3.9,100,103156,0,-0,298,0.0,-0.0,0.0,0,0,0,0,122,0.5,10,5,9999,99999,9,999999999,0.0,999,999,99
3022,3,13,6,0,*?*?*?*?*?*?*?*?*?*?*?*?*?*?*?*?*?*?*?*?*?*?,4.5,4.5,100,103156,0,-0,300,0.0,-0.0,0.0,0,0,0,0,110,0.5,10,5,9999,99999,9,999999999,0.0,999,999,99
3022,3,13,7,0,*?*?*?*?*?*?*?*?*?*?*?*?*?*?*?*?*?*?*?*?*?*?,4.0,3.9,100,103156,135,1384,298,12.6,0.0,12.6,1516,-0,1517,494,125,0.5,10,5,9999,99999,9,999999999,0.0,999,999,99
3022,3,13,8,0,*?*?*?*?*?*?*?*?*?*?*?*?*?*?*?*?*?*?*?*?*?*?,4.2,4.1,100,103156,330,1385,294,89.1,49.7,77.2,9774,4236,8740,2030,140,0.5,9,5,9999,99999,9,999999999,0.0,999,999,99
3022,3,13,9,0,*?*?*?*?*?*?*?*?*?*?*?*?*?*?*?*?*?*?*?*?*?*?,5.9,5.9,100,103156,498,1384,297,195.0,136.6,145.9,21238,13101,16603,3347,155,1.0,8,4,9999,99999,9,999999999,0.0,999,999,99
3022,3,13,10,0,*?*?*?*?*?*?*?*?*?*?*?*?*?*?*?*?*?*?*?*?*?*?,7.4,7.0,100,103156,629,1385,304,254.7,141.3,190.5,27781,14260,21525,4601,170,1.0,8,4,9999,99999,9,999999999,0.0,999,999,99
3022,3,13,11,0,*?*?*?*?*?*?*?*?*?*?*?*?*?*?*?*?*?*?*?*?*?*?,9.1,5.0,80,103156,713,1385,316,221.2,57.1,191.8,24337,5676,21617,5969,185,0.5,9,5,9999,99999,9,999999999,0.0,999,999,99
3022,3,13,12,0,*?*?*?*?*?*?*?*?*?*?*?*?*?*?*?*?*?*?*?*?*?*?,9.8,5.5,78,103156,744,1384,319,232.1,57.4,201.2,25542,5728,22679,6369,200,0.5,9,5,9999,99999,9,999999999,0.0,999,999,99
3022,3,13,13,0,*?*?*?*?*?*?*?*?*?*?*?*?*?*?*?*?*?*?*?*?*?*?,9.7,6.1,82,103156,721,1384,314,297.0,143.6,222.2,32440,14808,24980,5610,200,1.5,8,4,9999,99999,9,999999999,0.0,999,999,99
3022,3,13,14,0,*?*?*?*?*?*?*?*?*?*?*?*?*?*?*?*?*?*?*?*?*?*?,10.0,4.1,71,103156,645,1384,320,198.0,56.5,171.6,21766,5544,19349,5160,200,1.0,9,5,9999,99999,9,999999999,0.0,999,999,99
3022,3,13,15,0,*?*?*?*?*?*?*?*?*?*?*?*?*?*?*?*?*?*?*?*?*?*?,9.6,3.8,70,103156,522,1385,318,155.3,54.8,134.6,17057,5203,15191,3819,200,1.0,9,5,9999,99999,9,999999999,0.0,999,999,99
3022,3,13,16,0,*?*?*?*?*?*?*?*?*?*?*?*?*?*?*?*?*?*?*?*?*?*?,9.7,3.6,69,103156,359,1385,318,99.1,50.9,85.9,10873,4434,9715,2280,200,1.5,9,5,9999,99999,9,999999999,0.0,999,999,99
3022,3,13,17,0,*?*?*?*?*?*?*?*?*?*?*?*?*?*?*?*?*?*?*?*?*?*?,9.9,4.1,71,103156,168,1387,319,33.2,36.4,28.8,3714,2252,3460,603,200,1.0,9,5,9999,99999,9,999999999,0.0,999,999,99
3022,3,13,18,0,*?*?*?*?*?*?*?*?*?*?*?*?*?*?*?*?*?*?*?*?*?*?,8.8,5.3,83,103156,0,-0,319,0.0,-0.0,0.0,0,0,0,0,200,1.0,10,5,9999,99999,9,999999999,0.1,999,999,99
3022,3,13,19,0,*?*?*?*?*?*?*?*?*?*?*?*?*?*?*?*?*?*?*?*?*?*?,7.0,5.9,99,103156,0,-0,310,0.0,-0.0,0.0,0,0,0,0,195,1.0,10,5,9999,99999,9,999999999,0.0,999,999,99
3022,3,13,20,0,*?*?*?*?*?*?*?*?*?*?*?*?*?*?*?*?*?*?*?*?*?*?,6.5,5.6,99,103156,0,-0,308,0.0,-0.0,0.0,0,0,0,0,190,1.0,10,5,9999,99999,9,999999999,0.0,999,999,99
3022,3,13,21,0,*?*?*?*?*?*?*?*?*?*?*?*?*?*?*?*?*?*?*?*?*?*?,6.6,5.0,95,103156,0,-0,309,0.0,-0.0,0.0,0,0,0,0,185,0.5,10,5,9999,99999,9,999999999,0.0,999,999,99
3022,3,13,22,0,*?*?*?*?*?*?*?*?*?*?*?*?*?*?*?*?*?*?*?*?*?*?,6.2,5.9,100,103156,0,-0,307,0.0,-0.0,0.0,0,0,0,0,180,0.5,10,5,9999,99999,9,999999999,0.0,999,999,99
3022,3,13,23,0,*?*?*?*?*?*?*?*?*?*?*?*?*?*?*?*?*?*?*?*?*?*?,6.2,5.0,97,103156,0,-0,307,0.0,-0.0,0.0,0,0,0,0,175,1.0,10,5,9999,99999,9,999999999,0.0,999,999,99
3022,3,13,24,0,*?*?*?*?*?*?*?*?*?*?*?*?*?*?*?*?*?*?*?*?*?*?,5.4,2.7,87,103156,0,-0,304,0.0,-0.0,0.0,0,0,0,0,180,1.0,10,5,9999,99999,9,999999999,0.3,999,999,99
3022,3,14,1,0,*?*?*?*?*?*?*?*?*?*?*?*?*?*?*?*?*?*?*?*?*?*?,6.7,4.1,83,102668,0,-0,309,0.0,-0.0,0.0,0,0,0,0,180,1.0,10,5,9999,99999,9,999999999,0.0,999,999,99
3022,3,14,2,0,*?*?*?*?*?*?*?*?*?*?*?*?*?*?*?*?*?*?*?*?*?*?,6.5,3.8,82,102668,0,-0,309,0.0,-0.0,0.0,0,0,0,0,190,0.5,10,5,9999,99999,9,999999999,0.0,999,999,99
3022,3,14,3,0,*?*?*?*?*?*?*?*?*?*?*?*?*?*?*?*?*?*?*?*?*?*?,6.8,3.6,79,102668,0,-0,310,0.0,-0.0,0.0,0,0,0,0,200,1.0,10,5,9999,99999,9,999999999,0.0,999,999,99
3022,3,14,4,0,*?*?*?*?*?*?*?*?*?*?*?*?*?*?*?*?*?*?*?*?*?*?,6.3,2.9,78,102668,0,-0,308,0.0,-0.0,0.0,0,0,0,0,210,0.5,10,5,9999,99999,9,999999999,0.0,999,999,99
3022,3,14,5,0,*?*?*?*?*?*?*?*?*?*?*?*?*?*?*?*?*?*?*?*?*?*?,6.6,4.5,85,102668,0,-0,309,0.0,-0.0,0.0,0,0,0,0,220,0.5,10,5,9999,99999,9,999999999,0.0,999,999,99
3022,3,14,6,0,*?*?*?*?*?*?*?*?*?*?*?*?*?*?*?*?*?*?*?*?*?*?,6.1,4.1,86,102668,0,-0,307,0.0,-0.0,0.0,0,0,0,0,230,0.5,10,5,9999,99999,9,999999999,0.0,999,999,99
3022,3,14,7,0,*?*?*?*?*?*?*?*?*?*?*?*?*?*?*?*?*?*?*?*?*?*?,5.4,3.9,90,102668,144,1386,304,14.3,0.0,14.3,1717,-0,1718,560,232,0.5,10,5,9999,99999,9,999999999,0.0,999,999,99
3022,3,14,8,0,*?*?*?*?*?*?*?*?*?*?*?*?*?*?*?*?*?*?*?*?*?*?,6.8,4.1,83,102668,338,1382,301,122.0,125.8,91.3,13303,10665,10519,1994,233,0.5,8,4,9999,99999,9,999999999,0.0,999,999,99
3022,3,14,9,0,*?*?*?*?*?*?*?*?*?*?*?*?*?*?*?*?*?*?*?*?*?*?,8.0,4.6,79,102668,506,1382,302,235.1,229.3,151.2,24895,22079,17262,3151,235,1.0,7,4,9999,99999,9,999999999,0.0,999,999,99
3022,3,14,10,0,*?*?*?*?*?*?*?*?*?*?*?*?*?*?*?*?*?*?*?*?*?*?,9.9,4.6,69,102668,637,1384,310,305.6,237.0,196.5,32510,24157,22083,4348,237,1.0,7,4,9999,99999,9,999999999,0.0,999,999,99
3022,3,14,11,0,*?*?*?*?*?*?*?*?*?*?*?*?*?*?*?*?*?*?*?*?*?*?,11.1,5.0,65,102668,720,1382,315,350.8,240.5,225.6,37449,25059,25107,5237,238,0.5,7,4,9999,99999,9,999999999,0.0,999,999,99
3022,3,14,12,0,*?*?*?*?*?*?*?*?*?*?*?*?*?*?*?*?*?*?*?*?*?*?,12.0,4.1,58,102668,752,1384,319,367.7,241.6,236.5,39312,25334,26231,5601,240,0.5,7,4,9999,99999,9,999999999,0.0,999,999,99
3022,3,14,13,0,*?*?*?*?*?*?*?*?*?*?*?*?*?*?*?*?*?*?*?*?*?*?,11.8,5.0,62,102668,728,1382,318,355.2,240.8,228.4,37927,25133,25396,5329,247,1.5,7,4,9999,99999,9,999999999,0.0,999,999,99
3022,3,14,14,0,*?*?*?*?*?*?*?*?*?*?*?*?*?*?*?*?*?*?*?*?*?*?,11.8,5.9,67,102668,652,1382,323,265.7,142.0,198.8,28988,14420,22424,4852,253,1.0,8,4,9999,99999,9,999999999,0.0,999,999,99
3022,3,14,15,0,*?*?*?*?*?*?*?*?*?*?*?*?*?*?*?*?*?*?*?*?*?*?,12.1,5.1,62,102668,529,1384,325,209.1,137.9,156.4,22776,13426,17768,3628,260,1.0,8,4,9999,99999,9,999999999,0.0,999,999,99
3022,3,14,16,0,*?*?*?*?*?*?*?*?*?*?*?*?*?*?*?*?*?*?*?*?*?*?,12.0,5.0,61,102668,366,1385,324,134.5,128.3,100.6,14659,11194,11568,2215,267,1.5,8,4,9999,99999,9,999999999,0.0,999,999,99
3022,3,14,17,0,*?*?*?*?*?*?*?*?*?*?*?*?*?*?*?*?*?*?*?*?*?*?,11.8,5.6,66,102668,174,1379,328,35.6,37.5,30.8,3972,2365,3698,647,273,1.0,9,5,9999,99999,9,999999999,0.0,999,999,99
3022,3,14,18,0,*?*?*?*?*?*?*?*?*?*?*?*?*?*?*?*?*?*?*?*?*?*?,10.4,5.0,69,102668,0,-0,326,0.0,-0.0,0.0,0,0,0,0,280,1.0,10,5,9999,99999,9,999999999,0.0,999,999,99
3022,3,14,19,0,*?*?*?*?*?*?*?*?*?*?*?*?*?*?*?*?*?*?*?*?*?*?,8.7,5.8,81,102668,0,-0,318,0.0,-0.0,0.0,0,0,0,0,277,1.0,10,5,9999,99999,9,999999999,0.0,999,999,99
3022,3,14,20,0,*?*?*?*?*?*?*?*?*?*?*?*?*?*?*?*?*?*?*?*?*?*?,8.5,5.6,81,102668,0,-0,317,0.0,-0.0,0.0,0,0,0,0,273,1.0,10,5,9999,99999,9,999999999,0.0,999,999,99
3022,3,14,21,0,*?*?*?*?*?*?*?*?*?*?*?*?*?*?*?*?*?*?*?*?*?*?,8.1,4.3,77,102668,0,-0,316,0.0,-0.0,0.0,0,0,0,0,270,0.5,10,5,9999,99999,9,999999999,0.0,999,999,99
3022,3,14,22,0,*?*?*?*?*?*?*?*?*?*?*?*?*?*?*?*?*?*?*?*?*?*?,7.0,3.4,77,102668,0,-0,311,0.0,-0.0,0.0,0,0,0,0,267,0.5,10,5,9999,99999,9,999999999,0.0,999,999,99
3022,3,14,23,0,*?*?*?*?*?*?*?*?*?*?*?*?*?*?*?*?*?*?*?*?*?*?,7.0,2.7,73,102668,0,-0,311,0.0,-0.0,0.0,0,0,0,0,263,1.0,10,5,9999,99999,9,999999999,0.0,999,999,99
3022,3,14,24,0,*?*?*?*?*?*?*?*?*?*?*?*?*?*?*?*?*?*?*?*?*?*?,6.2,4.5,88,102668,0,-0,307,0.0,-0.0,0.0,0,0,0,0,170,1.0,10,5,9999,99999,9,999999999,0.0,999,999,99
3022,3,15,1,0,*?*?*?*?*?*?*?*?*?*?*?*?*?*?*?*?*?*?*?*?*?*?,6.1,4.5,89,102692,0,-0,307,0.0,-0.0,0.0,0,0,0,0,255,1.0,10,5,9999,99999,9,999999999,0.0,999,999,99
3022,3,15,2,0,*?*?*?*?*?*?*?*?*?*?*?*?*?*?*?*?*?*?*?*?*?*?,5.5,5.1,97,102692,0,-0,304,0.0,-0.0,0.0,0,0,0,0,250,0.5,10,5,9999,99999,9,999999999,0.0,999,999,99
3022,3,15,3,0,*?*?*?*?*?*?*?*?*?*?*?*?*?*?*?*?*?*?*?*?*?*?,5.6,4.8,94,102692,0,-0,304,0.0,-0.0,0.0,0,0,0,0,245,1.0,10,5,9999,99999,9,999999999,0.0,999,999,99
3022,3,15,4,0,*?*?*?*?*?*?*?*?*?*?*?*?*?*?*?*?*?*?*?*?*?*?,4.9,4.3,95,102692,0,-0,301,0.0,-0.0,0.0,0,0,0,0,240,0.5,10,5,9999,99999,9,999999999,0.0,999,999,99
3022,3,15,5,0,*?*?*?*?*?*?*?*?*?*?*?*?*?*?*?*?*?*?*?*?*?*?,4.3,3.2,93,102692,0,-0,299,0.0,-0.0,0.0,0,0,0,0,235,0.5,10,5,9999,99999,9,999999999,0.0,999,999,99
3022,3,15,6,0,*?*?*?*?*?*?*?*?*?*?*?*?*?*?*?*?*?*?*?*?*?*?,3.9,3.2,94,102692,0,-0,297,0.0,-0.0,0.0,0,0,0,0,230,0.5,10,5,9999,99999,9,999999999,0.0,999,999,99
3022,3,15,7,0,*?*?*?*?*?*?*?*?*?*?*?*?*?*?*?*?*?*?*?*?*?*?,3.6,2.7,93,102692,152,1379,292,27.9,33.7,24.2,3143,1986,2934,506,235,0.5,9,5,9999,99999,9,999999999,0.0,999,999,99
3022,3,15,8,0,*?*?*?*?*?*?*?*?*?*?*?*?*?*?*?*?*?*?*?*?*?*?,5.1,3.6,89,102692,347,1383,293,126.0,126.6,94.3,13736,10840,10854,2064,240,0.5,8,4,9999,99999,9,999999999,0.0,999,999,99
3022,3,15,9,0,*?*?*?*?*?*?*?*?*?*?*?*?*?*?*?*?*?*?*?*?*?*?,6.7,5.8,94,102692,515,1383,305,153.1,54.7,132.8,16819,5182,14979,3754,245,1.0,9,5,9999,99999,9,999999999,0.0,999,999,99
3022,3,15,10,0,*?*?*?*?*?*?*?*?*?*?*?*?*?*?*?*?*?*?*?*?*?*?,9.3,6.4,81,102692,645,1383,316,198.1,56.5,171.7,21780,5545,19362,5164,250,1.0,9,5,9999,99999,9,999999999,0.0,999,999,99
3022,3,15,11,0,*?*?*?*?*?*?*?*?*?*?*?*?*?*?*?*?*?*?*?*?*?*?,11.2,5.1,66,102692,728,1382,325,226.9,57.3,196.7,24968,5704,22172,6175,255,0.5,9,5,9999,99999,9,999999999,0.0,999,999,99
3022,3,15,12,0,*?*?*?*?*?*?*?*?*?*?*?*?*?*?*?*?*?*?*?*?*?*?,12.8,5.0,59,102692,759,1382,328,314.8,144.5,235.5,34412,14990,26428,6078,260,0.5,8,4,9999,99999,9,999999999,0.0,999,999,99
3022,3,15,13,0,*?*?*?*?*?*?*?*?*?*?*?*?*?*?*?*?*?*?*?*?*?*?,12.7,4.3,56,102692,736,1383,327,304.1,144.0,227.5,33224,14883,25556,5793,258,1.5,8,4,9999,99999,9,999999999,0.0,999,999,99
3022,3,15,14,0,*?*?*?*?*?*?*?*?*?*?*?*?*?*?*?*?*?*?*?*?*?*?,12.9,3.6,53,102692,660,1384,333,203.1,56.6,176.1,22338,5576,19855,5335,257,1.0,9,5,9999,99999,9,999999999,0.0,999,999,99
3022,3,15,15,0,*?*?*?*?*?*?*?*?*?*?*?*?*?*?*?*?*?*?*?*?*?*?,12.8,4.1,55,102692,536,1384,332,160.3,55.0,139.0,17610,5252,15679,3967,255,1.0,9,5,9999,99999,9,999999999,0.0,999,999,99
3022,3,15,16,0,*?*?*?*?*?*?*?*?*?*?*?*?*?*?*?*?*?*?*?*?*?*?,12.8,6.1,63,102692,372,1381,332,104.0,51.3,90.1,11407,4522,10188,2403,253,1.5,9,5,9999,99999,9,999999999,0.0,999,999,99
3022,3,15,17,0,*?*?*?*?*?*?*?*?*?*?*?*?*?*?*?*?*?*?*?*?*?*?,12.3,6.4,67,102692,181,1380,334,21.8,0.0,21.8,2577,-0,2580,846,252,1.0,10,5,9999,99999,9,999999999,0.0,999,999,99
3022,3,15,18,0,*?*?*?*?*?*?*?*?*?*?*?*?*?*?*?*?*?*?*?*?*?*?,10.3,7.0,79,102692,0,-0,325,0.0,-0.0,0.0,0,0,0,0,250,1.0,10,5,9999,99999,9,999999999,0.0,999,999,99
3022,3,15,19,0,*?*?*?*?*?*?*?*?*?*?*?*?*?*?*?*?*?*?*?*?*?*?,9.2,7.0,86,102692,0,-0,320,0.0,-0.0,0.0,0,0,0,0,243,1.0,10,5,9999,99999,9,999999999,0.0,999,999,99
3022,3,15,20,0,*?*?*?*?*?*?*?*?*?*?*?*?*?*?*?*?*?*?*?*?*?*?,8.0,6.9,92,102692,0,-0,315,0.0,-0.0,0.0,0,0,0,0,237,1.0,10,5,9999,99999,9,999999999,0.0,999,999,99
3022,3,15,21,0,*?*?*?*?*?*?*?*?*?*?*?*?*?*?*?*?*?*?*?*?*?*?,7.4,7.0,97,102692,0,-0,312,0.0,-0.0,0.0,0,0,0,0,230,0.5,10,5,9999,99999,9,999999999,0.0,999,999,99
3022,3,15,22,0,*?*?*?*?*?*?*?*?*?*?*?*?*?*?*?*?*?*?*?*?*?*?,7.4,7.4,99,102692,0,-0,312,0.0,-0.0,0.0,0,0,0,0,223,0.5,10,5,9999,99999,9,999999999,0.0,999,999,99
3022,3,15,23,0,*?*?*?*?*?*?*?*?*?*?*?*?*?*?*?*?*?*?*?*?*?*?,6.9,6.9,99,102692,0,-0,310,0.0,-0.0,0.0,0,0,0,0,217,1.0,10,5,9999,99999,9,999999999,0.0,999,999,99
3022,3,15,24,0,*?*?*?*?*?*?*?*?*?*?*?*?*?*?*?*?*?*?*?*?*?*?,7.0,3.6,78,102692,0,-0,311,0.0,-0.0,0.0,0,0,0,0,260,1.0,10,5,9999,99999,9,999999999,0.0,999,999,99
3022,3,16,1,0,*?*?*?*?*?*?*?*?*?*?*?*?*?*?*?*?*?*?*?*?*?*?,6.7,5.0,86,102418,0,-0,309,0.0,-0.0,0.0,0,0,0,0,217,1.0,10,5,9999,99999,9,999999999,0.0,999,999,99
3022,3,16,2,0,*?*?*?*?*?*?*?*?*?*?*?*?*?*?*?*?*?*?*?*?*?*?,6.7,4.1,80,102418,0,-0,309,0.0,-0.0,0.0,0,0,0,0,223,0.5,10,5,9999,99999,9,999999999,0.0,999,999,99
3022,3,16,3,0,*?*?*?*?*?*?*?*?*?*?*?*?*?*?*?*?*?*?*?*?*?*?,6.1,5.0,90,102418,0,-0,307,0.0,-0.0,0.0,0,0,0,0,230,1.0,10,5,9999,99999,9,999999999,0.0,999,999,99
3022,3,16,4,0,*?*?*?*?*?*?*?*?*?*?*?*?*?*?*?*?*?*?*?*?*?*?,5.6,4.3,88,102418,0,-0,305,0.0,-0.0,0.0,0,0,0,0,237,0.5,10,5,9999,99999,9,999999999,0.0,999,999,99
3022,3,16,5,0,*?*?*?*?*?*?*?*?*?*?*?*?*?*?*?*?*?*?*?*?*?*?,4.9,4.3,93,102418,0,-0,301,0.0,-0.0,0.0,0,0,0,0,243,0.5,10,5,9999,99999,9,999999999,0.0,999,999,99
3022,3,16,6,0,*?*?*?*?*?*?*?*?*?*?*?*?*?*?*?*?*?*?*?*?*?*?,5.5,5.1,95,102418,0,-0,279,0.0,-0.0,0.0,0,0,0,0,250,0.5,4,2,9999,99999,9,999999999,0.0,999,999,99
3022,3,16,7,0,*?*?*?*?*?*?*?*?*?*?*?*?*?*?*?*?*?*?*?*?*?*?,5.9,5.8,96,102418,161,1381,297,41.0,88.7,30.7,4433,4779,3828,537,252,0.5,8,4,9999,99999,9,999999999,0.0,999,999,99
3022,3,16,8,0,*?*?*?*?*?*?*?*?*?*?*?*?*?*?*?*?*?*?*?*?*?*?,7.4,6.6,92,102418,355,1381,280,194.2,507.5,63.7,20015,42566,9369,1172,253,0.5,2,1,9999,99999,9,999999999,0.0,999,999,99
3022,3,16,9,0,*?*?*?*?*?*?*?*?*?*?*?*?*?*?*?*?*?*?*?*?*?*?,9.9,6.6,77,102418,523,1382,282,309.9,573.0,93.0,32170,53606,13269,1799,255,1.0,0,0,9999,99999,9,999999999,0.0,999,999,99
3022,3,16,10,0,*?*?*?*?*?*?*?*?*?*?*?*?*?*?*?*?*?*?*?*?*?*?,11.9,6.1,66,102418,653,1382,306,386.4,480.8,159.2,40795,47681,19672,3276,257,1.0,4,2,9999,99999,9,999999999,0.0,999,999,99
3022,3,16,11,0,*?*?*?*?*?*?*?*?*?*?*?*?*?*?*?*?*?*?*?*?*?*?,13.6,5.3,55,102418,736,1382,308,450.6,538.8,163.6,48218,54514,20345,3523,258,0.5,3,2,9999,99999,9,999999999,0.0,999,999,99
3022,3,16,12,0,*?*?*?*?*?*?*?*?*?*?*?*?*?*?*?*?*?*?*?*?*?*?,14.4,5.0,52,102418,767,1382,316,462.1,489.6,190.4,48956,49718,23080,4247,260,0.5,4,2,9999,99999,9,999999999,0.0,999,999,99
3022,3,16,13,0,*?*?*?*?*?*?*?*?*?*?*?*?*?*?*?*?*?*?*?*?*?*?,14.9,6.1,54,102418,743,1382,333,363.5,241.3,233.8,38845,25268,25949,5510,260,1.5,7,4,9999,99999,9,999999999,0.0,999,999,99
3022,3,16,14,0,*?*?*?*?*?*?*?*?*?*?*?*?*?*?*?*?*?*?*?*?*?*?,15.0,6.2,54,102418,667,1383,325,380.9,414.5,180.9,39791,41181,21856,3798,260,1.0,5,3,9999,99999,9,999999999,0.0,999,999,99
3022,3,16,15,0,*?*?*?*?*?*?*?*?*?*?*?*?*?*?*?*?*?*?*?*?*?*?,14.9,5.6,52,102418,542,1381,328,282.8,322.7,156.1,30086,31707,17842,3269,260,1.0,6,3,9999,99999,9,999999999,0.0,999,999,99
3022,3,16,16,0,*?*?*?*?*?*?*?*?*?*?*?*?*?*?*?*?*?*?*?*?*?*?,14.9,6.7,56,102418,379,1381,338,141.0,129.4,105.4,15354,11444,12103,2331,260,1.5,8,4,9999,99999,9,999999999,0.0,999,999,99
3022,3,16,17,0,*?*?*?*?*?*?*?*?*?*?*?*?*?*?*?*?*?*?*?*?*?*?,14.4,6.4,57,102418,188,1381,335,53.4,98.9,40.0,5722,5904,4902,716,260,1.0,8,4,9999,99999,9,999999999,0.0,999,999,99
3022,3,16,18,0,*?*?*?*?*?*?*?*?*?*?*?*?*?*?*?*?*?*?*?*?*?*?,12.8,6.6,64,102418,0,-0,337,0.0,-0.0,0.0,0,0,0,0,260,1.0,10,5,9999,99999,9,999999999,0.0,999,999,99
3022,3,16,19,0,*?*?*?*?*?*?*?*?*?*?*?*?*?*?*?*?*?*?*?*?*?*?,11.3,6.9,72,102418,0,-0,330,0.0,-0.0,0.0,0,0,0,0,258,1.0,10,5,9999,99999,9,999999999,0.0,999,999,99
3022,3,16,20,0,*?*?*?*?*?*?*?*?*?*?*?*?*?*?*?*?*?*?*?*?*?*?,10.0,7.3,81,102418,0,-0,324,0.0,-0.0,0.0,0,0,0,0,257,1.0,10,5,9999,99999,9,999999999,0.0,999,999,99
3022,3,16,21,0,*?*?*?*?*?*?*?*?*?*?*?*?*?*?*?*?*?*?*?*?*?*?,8.6,6.4,84,102418,0,-0,317,0.0,-0.0,0.0,0,0,0,0,255,0.5,10,5,9999,99999,9,999999999,0.0,999,999,99
3022,3,16,22,0,*?*?*?*?*?*?*?*?*?*?*?*?*?*?*?*?*?*?*?*?*?*?,7.9,6.2,86,102418,0,-0,314,0.0,-0.0,0.0,0,0,0,0,253,0.5,10,5,9999,99999,9,999999999,0.0,999,999,99
3022,3,16,23,0,*?*?*?*?*?*?*?*?*?*?*?*?*?*?*?*?*?*?*?*?*?*?,7.2,4.1,78,102418,0,-0,312,0.0,-0.0,0.0,0,0,0,0,252,1.0,10,5,9999,99999,9,999999999,0.0,999,999,99
3022,3,16,24,0,*?*?*?*?*?*?*?*?*?*?*?*?*?*?*?*?*?*?*?*?*?*?,6.3,5.9,94,102418,0,-0,307,0.0,-0.0,0.0,0,0,0,0,210,1.0,10,5,9999,99999,9,999999999,0.0,999,999,99
3022,3,17,1,0,*?*?*?*?*?*?*?*?*?*?*?*?*?*?*?*?*?*?*?*?*?*?,5.1,4.6,99,101854,0,-0,302,0.0,-0.0,0.0,0,0,0,0,248,1.0,10,5,9999,99999,9,999999999,0.0,999,999,99
3022,3,17,2,0,*?*?*?*?*?*?*?*?*?*?*?*?*?*?*?*?*?*?*?*?*?*?,4.0,3.9,100,101854,0,-0,298,0.0,-0.0,0.0,0,0,0,0,247,0.5,10,5,9999,99999,9,999999999,0.0,999,999,99
3022,3,17,3,0,*?*?*?*?*?*?*?*?*?*?*?*?*?*?*?*?*?*?*?*?*?*?,4.1,4.1,100,101854,0,-0,298,0.0,-0.0,0.0,0,0,0,0,245,1.0,10,5,9999,99999,9,999999999,0.0,999,999,99
3022,3,17,4,0,*?*?*?*?*?*?*?*?*?*?*?*?*?*?*?*?*?*?*?*?*?*?,3.9,3.9,100,101854,0,-0,297,0.0,-0.0,0.0,0,0,0,0,243,0.5,10,5,9999,99999,9,999999999,0.0,999,999,99
3022,3,17,5,0,*?*?*?*?*?*?*?*?*?*?*?*?*?*?*?*?*?*?*?*?*?*?,3.2,3.2,100,101854,0,-0,294,0.0,-0.0,0.0,0,0,0,0,242,0.5,10,5,9999,99999,9,999999999,0.0,999,999,99
3022,3,17,6,0,*?*?*?*?*?*?*?*?*?*?*?*?*?*?*?*?*?*?*?*?*?*?,2.7,2.7,100,101854,0,-0,292,0.0,-0.0,0.0,0,0,0,0,240,0.5,10,5,9999,99999,9,999999999,0.0,999,999,99
3022,3,17,7,0,*?*?*?*?*?*?*?*?*?*?*?*?*?*?*?*?*?*?*?*?*?*?,4.0,3.9,100,101854,170,1383,298,19.6,0.0,19.6,2318,-0,2320,760,240,0.5,10,5,9999,99999,9,999999999,0.0,999,999,99
3022,3,17,8,0,*?*?*?*?*?*?*?*?*?*?*?*?*?*?*?*?*?*?*?*?*?*?,5.4,5.5,100,101854,364,1382,303,58.2,0.0,58.2,6787,0,6803,2335,240,0.5,10,5,9999,99999,9,999999999,0.0,999,999,99
3022,3,17,9,0,*?*?*?*?*?*?*?*?*?*?*?*?*?*?*?*?*?*?*?*?*?*?,7.3,5.6,91,101854,531,1380,312,91.6,0.0,91.6,10732,0,10765,3888,240,1.0,10,5,9999,99999,9,999999999,0.4,999,999,99
3022,3,17,10,0,*?*?*?*?*?*?*?*?*?*?*?*?*?*?*?*?*?*?*?*?*?*?,9.1,7.0,88,101854,661,1381,320,117.4,0.0,117.4,13847,0,13895,5211,240,1.0,10,5,9999,99999,9,999999999,0.8,999,999,99
3022,3,17,11,0,*?*?*?*?*?*?*?*?*?*?*?*?*?*?*?*?*?*?*?*?*?*?,10.5,7.1,81,101854,744,1381,326,133.9,0.0,133.9,15871,0,15931,6106,240,0.5,10,5,9999,99999,9,999999999,0.2,999,999,99
3022,3,17,12,0,*?*?*?*?*?*?*?*?*?*?*?*?*?*?*?*?*?*?*?*?*?*?,12.1,7.3,74,101854,774,1380,333,139.9,0.0,139.9,16620,0,16685,6442,240,0.5,10,5,9999,99999,9,999999999,0.0,999,999,99
3022,3,17,13,0,*?*?*?*?*?*?*?*?*?*?*?*?*?*?*?*?*?*?*?*?*?*?,12.2,7.4,74,101854,750,1380,334,135.2,0.0,135.2,16031,0,16092,6176,240,1.5,10,5,9999,99999,9,999999999,0.0,999,999,99
3022,3,17,14,0,*?*?*?*?*?*?*?*?*?*?*?*?*?*?*?*?*?*?*?*?*?*?,12.5,5.8,65,101854,674,1382,336,119.9,0.0,119.9,14158,0,14208,5345,240,1.0,10,5,9999,99999,9,999999999,0.0,999,999,99
3022,3,17,15,0,*?*?*?*?*?*?*?*?*?*?*?*?*?*?*?*?*?*?*?*?*?*?,12.1,5.9,68,101854,549,1380,334,95.1,0.0,95.1,11162,0,11197,4065,240,1.0,10,5,9999,99999,9,999999999,0.0,999,999,99
3022,3,17,16,0,*?*?*?*?*?*?*?*?*?*?*?*?*?*?*?*?*?*?*?*?*?*?,12.4,4.8,61,101854,386,1381,335,62.6,0.0,62.6,7304,0,7322,2530,240,1.5,10,5,9999,99999,9,999999999,0.1,999,999,99
3022,3,17,17,0,*?*?*?*?*?*?*?*?*?*?*?*?*?*?*?*?*?*?*?*?*?*?,12.0,5.5,66,101854,195,1382,333,24.6,0.0,24.6,2890,-0,2894,951,240,1.0,10,5,9999,99999,9,999999999,0.2,999,999,99
3022,3,17,18,0,*?*?*?*?*?*?*?*?*?*?*?*?*?*?*?*?*?*?*?*?*?*?,10.5,6.2,77,101854,0,-0,326,0.0,-0.0,0.0,0,0,0,0,240,1.0,10,5,9999,99999,9,999999999,0.3,999,999,99
3022,3,17,19,0,*?*?*?*?*?*?*?*?*?*?*?*?*?*?*?*?*?*?*?*?*?*?,8.4,5.1,82,101854,0,-0,317,0.0,-0.0,0.0,0,0,0,0,235,1.0,10,5,9999,99999,9,999999999,1.1,999,999,99
3022,3,17,20,0,*?*?*?*?*?*?*?*?*?*?*?*?*?*?*?*?*?*?*?*?*?*?,7.4,3.6,78,101854,0,-0,313,0.0,-0.0,0.0,0,0,0,0,230,1.0,10,5,9999,99999,9,999999999,1.0,999,999,99
3022,3,17,21,0,*?*?*?*?*?*?*?*?*?*?*?*?*?*?*?*?*?*?*?*?*?*?,6.6,2.7,78,101854,0,-0,309,0.0,-0.0,0.0,0,0,0,0,225,0.5,10,5,9999,99999,9,999999999,0.4,999,999,99
3022,3,17,22,0,*?*?*?*?*?*?*?*?*?*?*?*?*?*?*?*?*?*?*?*?*?*?,5.5,2.5,83,101854,0,-0,304,0.0,-0.0,0.0,0,0,0,0,220,0.5,10,5,9999,99999,9,999999999,0.0,999,999,99
3022,3,17,23,0,*?*?*?*?*?*?*?*?*?*?*?*?*?*?*?*?*?*?*?*?*?*?,5.6,3.0,85,101854,0,-0,305,0.0,-0.0,0.0,0,0,0,0,215,1.0,10,5,9999,99999,9,999999999,0.0,999,999,99
3022,3,17,24,0,*?*?*?*?*?*?*?*?*?*?*?*?*?*?*?*?*?*?*?*?*?*?,6.6,4.5,88,101854,0,-0,309,0.0,-0.0,0.0,0,0,0,0,250,1.0,10,5,9999,99999,9,999999999,0.0,999,999,99
3022,3,18,1,0,*?*?*?*?*?*?*?*?*?*?*?*?*?*?*?*?*?*?*?*?*?*?,6.2,6.2,100,101077,0,-0,307,0.0,-0.0,0.0,0,0,0,0,207,1.0,10,5,9999,99999,9,999999999,0.0,999,999,99
3022,3,18,2,0,*?*?*?*?*?*?*?*?*?*?*?*?*?*?*?*?*?*?*?*?*?*?,6.3,6.4,100,101077,0,-0,307,0.0,-0.0,0.0,0,0,0,0,203,0.5,10,5,9999,99999,9,999999999,0.7,999,999,99
3022,3,18,3,0,*?*?*?*?*?*?*?*?*?*?*?*?*?*?*?*?*?*?*?*?*?*?,6.4,6.4,100,101077,0,-0,308,0.0,-0.0,0.0,0,0,0,0,200,1.0,10,5,9999,99999,9,999999999,0.8,999,999,99
3022,3,18,4,0,*?*?*?*?*?*?*?*?*?*?*?*?*?*?*?*?*?*?*?*?*?*?,5.9,5.8,100,101077,0,-0,306,0.0,-0.0,0.0,0,0,0,0,197,0.5,10,5,9999,99999,9,999999999,0.0,999,999,99
3022,3,18,5,0,*?*?*?*?*?*?*?*?*?*?*?*?*?*?*?*?*?*?*?*?*?*?,5.5,5.5,100,101077,0,-0,304,0.0,-0.0,0.0,0,0,0,0,193,0.5,10,5,9999,99999,9,999999999,0.0,999,999,99
3022,3,18,6,0,*?*?*?*?*?*?*?*?*?*?*?*?*?*?*?*?*?*?*?*?*?*?,5.2,5.1,100,101077,0,-0,303,0.0,-0.0,0.0,0,0,0,0,190,0.5,10,5,9999,99999,9,999999999,0.0,999,999,99
3022,3,18,7,0,*?*?*?*?*?*?*?*?*?*?*?*?*?*?*?*?*?*?*?*?*?*?,6.2,6.2,100,101077,178,1377,303,37.0,38.1,32.1,4139,2393,3867,675,203,0.5,9,5,9999,99999,9,999999999,2.2,999,999,99
3022,3,18,8,0,*?*?*?*?*?*?*?*?*?*?*?*?*?*?*?*?*?*?*?*?*?*?,7.2,7.1,100,101077,372,1379,307,104.1,51.3,90.3,11433,4511,10213,2407,217,0.5,9,5,9999,99999,9,999999999,0.8,999,999,99
3022,3,18,9,0,*?*?*?*?*?*?*?*?*?*?*?*?*?*?*?*?*?*?*?*?*?*?,9.2,9.2,100,101077,540,1381,320,93.3,0.0,93.3,10939,0,10973,3972,230,1.0,10,5,9999,99999,9,999999999,0.0,999,999,99
3022,3,18,10,0,*?*?*?*?*?*?*?*?*?*?*?*?*?*?*?*?*?*?*?*?*?*?,10.8,9.2,100,101077,669,1380,327,119.0,0.0,119.0,14054,0,14104,5299,243,1.0,10,5,9999,99999,9,999999999,0.0,999,999,99
3022,3,18,11,0,*?*?*?*?*?*?*?*?*?*?*?*?*?*?*?*?*?*?*?*?*?*?,11.7,8.1,96,101077,752,1381,331,135.5,0.0,135.5,16072,0,16134,6195,257,0.5,10,5,9999,99999,9,999999999,0.0,999,999,99
3022,3,18,12,0,*?*?*?*?*?*?*?*?*?*?*?*?*?*?*?*?*?*?*?*?*?*?,13.0,7.3,83,101077,782,1381,338,141.5,0.0,141.5,16816,0,16882,6531,270,0.5,10,5,9999,99999,9,999999999,0.0,999,999,99
3022,3,18,13,0,*?*?*?*?*?*?*?*?*?*?*?*?*?*?*?*?*?*?*?*?*?*?,12.8,6.4,79,101077,758,1381,337,136.7,0.0,136.7,16219,0,16281,6261,270,1.5,10,5,9999,99999,9,999999999,0.0,999,999,99
3022,3,18,14,0,*?*?*?*?*?*?*?*?*?*?*?*?*?*?*?*?*?*?*?*?*?*?,13.2,6.9,80,101077,681,1381,334,210.8,56.9,182.8,23188,5621,20602,5598,270,1.0,9,5,9999,99999,9,999999999,0.0,999,999,99
3022,3,18,15,0,*?*?*?*?*?*?*?*?*?*?*?*?*?*?*?*?*?*?*?*?*?*?,13.1,8.8,92,101077,556,1380,334,167.8,55.4,145.4,18434,5314,16407,4190,270,1.0,9,5,9999,99999,9,999999999,0.3,999,999,99
3022,3,18,16,0,*?*?*?*?*?*?*?*?*?*?*?*?*?*?*?*?*?*?*?*?*?*?,13.1,6.1,76,101077,393,1381,334,111.2,52.0,96.4,12210,4629,10902,2590,270,1.5,9,5,9999,99999,9,999999999,0.8,999,999,99
3022,3,18,17,0,*?*?*?*?*?*?*?*?*?*?*?*?*?*?*?*?*?*?*?*?*?*?,12.3,8.8,96,101077,202,1384,334,25.9,0.0,25.9,3046,0,3050,1004,270,1.0,10,5,9999,99999,9,999999999,0.8,999,999,99
3022,3,18,18,0,*?*?*?*?*?*?*?*?*?*?*?*?*?*?*?*?*?*?*?*?*?*?,11.8,10.2,100,101077,0,-0,331,0.0,-0.0,0.0,0,0,0,0,270,1.0,10,5,9999,99999,9,999999999,0.8,999,999,99
3022,3,18,19,0,*?*?*?*?*?*?*?*?*?*?*?*?*?*?*?*?*?*?*?*?*?*?,10.2,10.2,100,101077,0,-0,324,0.0,-0.0,0.0,0,0,0,0,262,1.0,10,5,9999,99999,9,999999999,0.2,999,999,99
3022,3,18,20,0,*?*?*?*?*?*?*?*?*?*?*?*?*?*?*?*?*?*?*?*?*?*?,8.8,8.8,100,101077,0,-0,318,0.0,-0.0,0.0,0,0,0,0,253,1.0,10,5,9999,99999,9,999999999,0.0,999,999,99
3022,3,18,21,0,*?*?*?*?*?*?*?*?*?*?*?*?*?*?*?*?*?*?*?*?*?*?,8.6,8.5,100,101077,0,-0,317,0.0,-0.0,0.0,0,0,0,0,245,0.5,10,5,9999,99999,9,999999999,0.0,999,999,99
3022,3,18,22,0,*?*?*?*?*?*?*?*?*?*?*?*?*?*?*?*?*?*?*?*?*?*?,7.9,7.9,100,101077,0,-0,314,0.0,-0.0,0.0,0,0,0,0,237,0.5,10,5,9999,99999,9,999999999,0.0,999,999,99
3022,3,18,23,0,*?*?*?*?*?*?*?*?*?*?*?*?*?*?*?*?*?*?*?*?*?*?,7.6,7.6,100,101077,0,-0,313,0.0,-0.0,0.0,0,0,0,0,228,1.0,10,5,9999,99999,9,999999999,0.0,999,999,99
3022,3,18,24,0,*?*?*?*?*?*?*?*?*?*?*?*?*?*?*?*?*?*?*?*?*?*?,5.8,5.3,100,101077,0,-0,305,0.0,-0.0,0.0,0,0,0,0,210,1.0,10,5,9999,99999,9,999999999,0.0,999,999,99
3022,3,19,1,0,*?*?*?*?*?*?*?*?*?*?*?*?*?*?*?*?*?*?*?*?*?*?,6.7,6.7,100,101152,0,-0,309,0.0,-0.0,0.0,0,0,0,0,220,1.0,10,5,9999,99999,9,999999999,0.0,999,999,99
3022,3,19,2,0,*?*?*?*?*?*?*?*?*?*?*?*?*?*?*?*?*?*?*?*?*?*?,6.3,6.2,100,101152,0,-0,307,0.0,-0.0,0.0,0,0,0,0,220,0.5,10,5,9999,99999,9,999999999,0.0,999,999,99
3022,3,19,3,0,*?*?*?*?*?*?*?*?*?*?*?*?*?*?*?*?*?*?*?*?*?*?,5.9,5.9,100,101152,0,-0,306,0.0,-0.0,0.0,0,0,0,0,220,1.0,10,5,9999,99999,9,999999999,0.0,999,999,99
3022,3,19,4,0,*?*?*?*?*?*?*?*?*?*?*?*?*?*?*?*?*?*?*?*?*?*?,5.5,5.5,100,101152,0,-0,304,0.0,-0.0,0.0,0,0,0,0,220,0.5,10,5,9999,99999,9,999999999,0.0,999,999,99
3022,3,19,5,0,*?*?*?*?*?*?*?*?*?*?*?*?*?*?*?*?*?*?*?*?*?*?,5.8,5.8,100,101152,0,-0,305,0.0,-0.0,0.0,0,0,0,0,220,0.5,10,5,9999,99999,9,999999999,0.0,999,999,99
3022,3,19,6,0,*?*?*?*?*?*?*?*?*?*?*?*?*?*?*?*?*?*?*?*?*?*?,6.0,5.9,100,101152,0,-0,306,0.0,-0.0,0.0,0,0,0,0,220,0.5,10,5,9999,99999,9,999999999,0.2,999,999,99
3022,3,19,7,0,*?*?*?*?*?*?*?*?*?*?*?*?*?*?*?*?*?*?*?*?*?*?,6.1,6.1,100,101152,187,1379,306,23.1,0.0,23.1,2718,-0,2721,893,220,0.5,10,5,9999,99999,9,999999999,0.2,999,999,99
3022,3,19,8,0,*?*?*?*?*?*?*?*?*?*?*?*?*?*?*?*?*?*?*?*?*?*?,6.6,6.6,100,101152,381,1380,309,61.7,0.0,61.7,7191,0,7209,2487,220,0.5,10,5,9999,99999,9,999999999,0.2,999,999,99
3022,3,19,9,0,*?*?*?*?*?*?*?*?*?*?*?*?*?*?*?*?*?*?*?*?*?*?,8.8,7.9,100,101152,548,1380,318,95.0,0.0,95.0,11141,0,11176,4056,220,1.0,10,5,9999,99999,9,999999999,0.2,999,999,99
3022,3,19,10,0,*?*?*?*?*?*?*?*?*?*?*?*?*?*?*?*?*?*?*?*?*?*?,10.1,8.5,100,101152,677,1380,324,120.7,0.0,120.7,14255,0,14306,5388,220,1.0,10,5,9999,99999,9,999999999,0.3,999,999,99
3022,3,19,11,0,*?*?*?*?*?*?*?*?*?*?*?*?*?*?*?*?*?*?*?*?*?*?,10.4,8.9,100,101152,759,1379,325,137.1,0.0,137.1,16270,0,16332,6283,220,0.5,10,5,9999,99999,9,999999999,0.0,999,999,99
3022,3,19,12,0,*?*?*?*?*?*?*?*?*?*?*?*?*?*?*?*?*?*?*?*?*?*?,11.3,8.9,100,101152,789,1379,329,143.1,0.0,143.1,17007,0,17075,6617,220,0.5,10,5,9999,99999,9,999999999,0.0,999,999,99
3022,3,19,13,0,*?*?*?*?*?*?*?*?*?*?*?*?*?*?*?*?*?*?*?*?*?*?,11.5,7.6,100,101152,765,1380,330,138.2,0.0,138.2,16405,0,16468,6345,218,1.5,10,5,9999,99999,9,999999999,0.0,999,999,99
3022,3,19,14,0,*?*?*?*?*?*?*?*?*?*?*?*?*?*?*?*?*?*?*?*?*?*?,11.2,6.7,100,101152,688,1380,329,122.8,0.0,122.8,14514,0,14566,5501,217,1.0,10,5,9999,99999,9,999999999,0.0,999,999,99
3022,3,19,15,0,*?*?*?*?*?*?*?*?*?*?*?*?*?*?*?*?*?*?*?*?*?*?,11.6,6.2,98,101152,563,1380,331,98.0,0.0,98.0,11502,0,11539,4206,215,1.0,10,5,9999,99999,9,999999999,0.0,999,999,99
3022,3,19,16,0,*?*?*?*?*?*?*?*?*?*?*?*?*?*?*?*?*?*?*?*?*?*?,11.4,8.1,100,101152,399,1378,330,65.4,0.0,65.4,7627,0,7647,2652,213,1.5,10,5,9999,99999,9,999999999,0.0,999,999,99
3022,3,19,17,0,*?*?*?*?*?*?*?*?*?*?*?*?*?*?*?*?*?*?*?*?*?*?,11.5,10.2,100,101152,208,1378,330,27.3,0.0,27.3,3201,0,3206,1056,212,1.0,10,5,9999,99999,9,999999999,0.0,999,999,99
3022,3,19,18,0,*?*?*?*?*?*?*?*?*?*?*?*?*?*?*?*?*?*?*?*?*?*?,10.4,10.4,100,101152,2,1209,325,0.0,0.0,0.0,0,0,0,0,210,1.0,10,5,9999,99999,9,999999999,0.0,999,999,99
3022,3,19,19,0,*?*?*?*?*?*?*?*?*?*?*?*?*?*?*?*?*?*?*?*?*?*?,9.5,9.4,100,101152,0,-0,321,0.0,-0.0,0.0,0,0,0,0,207,1.0,10,5,9999,99999,9,999999999,0.0,999,999,99
3022,3,19,20,0,*?*?*?*?*?*?*?*?*?*?*?*?*?*?*?*?*?*?*?*?*?*?,8.3,8.4,100,101152,0,-0,316,0.0,-0.0,0.0,0,0,0,0,203,1.0,10,5,9999,99999,9,999999999,0.0,999,999,99
3022,3,19,21,0,*?*?*?*?*?*?*?*?*?*?*?*?*?*?*?*?*?*?*?*?*?*?,7.6,7.6,100,101152,0,-0,313,0.0,-0.0,0.0,0,0,0,0,200,0.5,10,5,9999,99999,9,999999999,6.7,999,999,99
3022,3,19,22,0,*?*?*?*?*?*?*?*?*?*?*?*?*?*?*?*?*?*?*?*?*?*?,7.2,7.1,100,101152,0,-0,311,0.0,-0.0,0.0,0,0,0,0,197,0.5,10,5,9999,99999,9,999999999,0.6,999,999,99
3022,3,19,23,0,*?*?*?*?*?*?*?*?*?*?*?*?*?*?*?*?*?*?*?*?*?*?,6.9,6.9,100,101152,0,-0,310,0.0,-0.0,0.0,0,0,0,0,193,1.0,10,5,9999,99999,9,999999999,0.0,999,999,99
3022,3,19,24,0,*?*?*?*?*?*?*?*?*?*?*?*?*?*?*?*?*?*?*?*?*?*?,7.2,7.1,100,101152,0,-0,311,0.0,-0.0,0.0,0,0,0,0,220,1.0,10,5,9999,99999,9,999999999,0.0,999,999,99
3022,3,20,1,0,*?*?*?*?*?*?*?*?*?*?*?*?*?*?*?*?*?*?*?*?*?*?,5.5,4.6,95,99555.4,0,-0,304,0.0,-0.0,0.0,0,0,0,0,188,1.0,10,5,9999,99999,9,999999999,0.0,999,999,99
3022,3,20,2,0,*?*?*?*?*?*?*?*?*?*?*?*?*?*?*?*?*?*?*?*?*?*?,5.1,3.6,91,99555.4,0,-0,302,0.0,-0.0,0.0,0,0,0,0,187,0.5,10,5,9999,99999,9,999999999,0.0,999,999,99
3022,3,20,3,0,*?*?*?*?*?*?*?*?*?*?*?*?*?*?*?*?*?*?*?*?*?*?,4.2,4.1,100,99555.4,0,-0,298,0.0,-0.0,0.0,0,0,0,0,185,1.0,10,5,9999,99999,9,999999999,0.0,999,999,99
3022,3,20,4,0,*?*?*?*?*?*?*?*?*?*?*?*?*?*?*?*?*?*?*?*?*?*?,3.7,3.6,100,99555.4,0,-0,296,0.0,-0.0,0.0,0,0,0,0,183,0.5,10,5,9999,99999,9,999999999,0.0,999,999,99
3022,3,20,5,0,*?*?*?*?*?*?*?*?*?*?*?*?*?*?*?*?*?*?*?*?*?*?,3.8,3.8,100,99555.4,0,-0,297,0.0,-0.0,0.0,0,0,0,0,182,0.5,10,5,9999,99999,9,999999999,0.0,999,999,99
3022,3,20,6,0,*?*?*?*?*?*?*?*?*?*?*?*?*?*?*?*?*?*?*?*?*?*?,3.5,3.4,100,99555.4,0,-0,269,0.0,-0.0,0.0,0,0,0,0,180,0.5,4,2,9999,99999,9,999999999,0.0,999,999,99
3022,3,20,7,0,*?*?*?*?*?*?*?*?*?*?*?*?*?*?*?*?*?*?*?*?*?*?,3.2,3.2,100,99555.4,196,1381,268,82.9,343.3,34.1,8523,22750,5224,620,187,0.5,4,2,9999,99999,9,999999999,0.0,999,999,99
3022,3,20,8,0,*?*?*?*?*?*?*?*?*?*?*?*?*?*?*?*?*?*?*?*?*?*?,5.2,5.1,100,99555.4,389,1378,286,191.3,303.6,105.6,20283,26724,12329,2081,193,0.5,6,3,9999,99999,9,999999999,0.0,999,999,99
3022,3,20,9,0,*?*?*?*?*?*?*?*?*?*?*?*?*?*?*?*?*?*?*?*?*?*?,7.1,6.2,95,99555.4,556,1378,278,332.4,553.8,109.0,34332,52197,15176,2101,200,1.0,2,1,9999,99999,9,999999999,0.6,999,999,99
3022,3,20,10,0,*?*?*?*?*?*?*?*?*?*?*?*?*?*?*?*?*?*?*?*?*?*?,9.2,6.4,83,99555.4,685,1379,291,417.0,534.6,151.4,44537,53540,18971,3147,207,1.0,3,2,9999,99999,9,999999999,0.0,999,999,99
3022,3,20,11,0,*?*?*?*?*?*?*?*?*?*?*?*?*?*?*?*?*?*?*?*?*?*?,10.1,5.1,72,99555.4,767,1379,311,377.3,242.2,242.6,40360,25476,26851,5822,213,0.5,7,4,9999,99999,9,999999999,0.0,999,999,99
3022,3,20,12,0,*?*?*?*?*?*?*?*?*?*?*?*?*?*?*?*?*?*?*?*?*?*?,10.9,6.9,77,99555.4,797,1379,299,492.8,543.3,178.9,52830,55517,22019,4061,220,0.5,3,2,9999,99999,9,999999999,0.0,999,999,99
3022,3,20,13,0,*?*?*?*?*?*?*?*?*?*?*?*?*?*?*?*?*?*?*?*?*?*?,11.4,5.9,70,99555.4,772,1379,304,466.5,490.0,192.2,49428,49813,23267,4313,228,1.5,4,2,9999,99999,9,999999999,0.0,999,999,99
3022,3,20,14,0,*?*?*?*?*?*?*?*?*?*?*?*?*?*?*?*?*?*?*?*?*?*?,11.2,6.1,71,99555.4,694,1378,321,286.0,143.1,214.0,31220,14680,24077,5336,237,1.0,8,4,9999,99999,9,999999999,0.0,999,999,99
3022,3,20,15,0,*?*?*?*?*?*?*?*?*?*?*?*?*?*?*?*?*?*?*?*?*?*?,11.2,7.1,77,99555.4,570,1379,325,172.7,55.6,149.7,18970,5361,16880,4341,245,1.0,9,5,9999,99999,9,999999999,0.0,999,999,99
3022,3,20,16,0,*?*?*?*?*?*?*?*?*?*?*?*?*?*?*?*?*?*?*?*?*?*?,11.5,7.6,77,99555.4,406,1378,311,214.8,382.8,102.0,22345,33527,12961,1914,253,1.5,5,3,9999,99999,9,999999999,0.0,999,999,99
3022,3,20,17,0,*?*?*?*?*?*?*?*?*?*?*?*?*?*?*?*?*?*?*?*?*?*?,11.4,7.1,75,99555.4,215,1380,310,92.1,310.3,43.7,9733,20524,5944,777,262,1.0,5,3,9999,99999,9,999999999,0.0,999,999,99
3022,3,20,18,0,*?*?*?*?*?*?*?*?*?*?*?*?*?*?*?*?*?*?*?*?*?*?,9.7,6.7,82,99555.4,9,1376,322,0.0,0.0,0.0,0,0,0,0,270,1.0,10,5,9999,99999,9,999999999,0.0,999,999,99
3022,3,20,19,0,*?*?*?*?*?*?*?*?*?*?*?*?*?*?*?*?*?*?*?*?*?*?,8.8,6.6,86,99555.4,0,-0,318,0.0,-0.0,0.0,0,0,0,0,260,1.0,10,5,9999,99999,9,999999999,0.0,999,999,99
3022,3,20,20,0,*?*?*?*?*?*?*?*?*?*?*?*?*?*?*?*?*?*?*?*?*?*?,6.8,5.8,94,99555.4,0,-0,310,0.0,-0.0,0.0,0,0,0,0,250,1.0,10,5,9999,99999,9,999999999,0.0,999,999,99
3022,3,20,21,0,*?*?*?*?*?*?*?*?*?*?*?*?*?*?*?*?*?*?*?*?*?*?,6.5,5.5,94,99555.4,0,-0,308,0.0,-0.0,0.0,0,0,0,0,240,0.5,10,5,9999,99999,9,999999999,0.0,999,999,99
3022,3,20,22,0,*?*?*?*?*?*?*?*?*?*?*?*?*?*?*?*?*?*?*?*?*?*?,5.9,5.8,100,99555.4,0,-0,306,0.0,-0.0,0.0,0,0,0,0,230,0.5,10,5,9999,99999,9,999999999,0.0,999,999,99
3022,3,20,23,0,*?*?*?*?*?*?*?*?*?*?*?*?*?*?*?*?*?*?*?*?*?*?,5.2,5.0,99,99555.4,0,-0,303,0.0,-0.0,0.0,0,0,0,0,220,1.0,10,5,9999,99999,9,999999999,0.0,999,999,99
3022,3,20,24,0,*?*?*?*?*?*?*?*?*?*?*?*?*?*?*?*?*?*?*?*?*?*?,6.5,5.8,96,99555.4,0,-0,308,0.0,-0.0,0.0,0,0,0,0,190,1.0,10,5,9999,99999,9,999999999,0.0,999,999,99
3022,3,21,1,0,*?*?*?*?*?*?*?*?*?*?*?*?*?*?*?*?*?*?*?*?*?*?,3.6,3.6,100,99484.6,0,-0,296,0.0,-0.0,0.0,0,0,0,0,208,1.0,10,5,9999,99999,9,999999999,0.0,999,999,99
3022,3,21,2,0,*?*?*?*?*?*?*?*?*?*?*?*?*?*?*?*?*?*?*?*?*?*?,2.9,2.9,100,99484.6,0,-0,293,0.0,-0.0,0.0,0,0,0,0,207,0.5,10,5,9999,99999,9,999999999,0.0,999,999,99
3022,3,21,3,0,*?*?*?*?*?*?*?*?*?*?*?*?*?*?*?*?*?*?*?*?*?*?,2.6,2.7,100,99484.6,0,-0,292,0.0,-0.0,0.0,0,0,0,0,205,1.0,10,5,9999,99999,9,999999999,0.0,999,999,99
3022,3,21,4,0,*?*?*?*?*?*?*?*?*?*?*?*?*?*?*?*?*?*?*?*?*?*?,1.8,1.7,100,99484.6,0,-0,289,0.0,-0.0,0.0,0,0,0,0,203,0.5,10,5,9999,99999,9,999999999,0.0,999,999,99
3022,3,21,5,0,*?*?*?*?*?*?*?*?*?*?*?*?*?*?*?*?*?*?*?*?*?*?,1.3,1.3,100,99484.6,0,-0,287,0.0,-0.0,0.0,0,0,0,0,202,0.5,10,5,9999,99999,9,999999999,0.0,999,999,99
3022,3,21,6,0,*?*?*?*?*?*?*?*?*?*?*?*?*?*?*?*?*?*?*?*?*?*?,0.8,0.8,100,99484.6,0,-0,285,0.0,-0.0,0.0,0,0,0,0,200,0.5,10,5,9999,99999,9,999999999,0.0,999,999,99
3022,3,21,7,0,*?*?*?*?*?*?*?*?*?*?*?*?*?*?*?*?*?*?*?*?*?*?,2.1,2.1,100,99484.6,204,1375,285,46.1,41.4,40.0,5122,2829,4753,845,202,0.5,9,5,9999,99999,9,999999999,0.0,999,999,99
3022,3,21,8,0,*?*?*?*?*?*?*?*?*?*?*?*?*?*?*?*?*?*?*?*?*?*?,3.5,3.4,100,99484.6,398,1379,287,149.9,130.9,112.1,16325,11772,12850,2493,203,0.5,8,4,9999,99999,9,999999999,0.0,999,999,99
3022,3,21,9,0,*?*?*?*?*?*?*?*?*?*?*?*?*?*?*?*?*?*?*?*?*?*?,5.8,5.8,100,99484.6,564,1377,297,226.4,139.3,169.4,24665,13777,19190,3986,205,1.0,8,4,9999,99999,9,999999999,0.0,999,999,99
3022,3,21,10,0,*?*?*?*?*?*?*?*?*?*?*?*?*?*?*?*?*?*?*?*?*?*?,8.4,7.7,100,99484.6,693,1378,313,215.4,57.0,186.8,23698,5647,21051,5758,207,1.0,9,5,9999,99999,9,999999999,0.0,999,999,99
3022,3,21,11,0,*?*?*?*?*?*?*?*?*?*?*?*?*?*?*?*?*?*?*?*?*?*?,10.2,8.7,100,99484.6,775,1379,321,243.7,57.7,211.3,26836,5779,23816,6811,208,0.5,9,5,9999,99999,9,999999999,0.0,999,999,99
3022,3,21,12,0,*?*?*?*?*?*?*?*?*?*?*?*?*?*?*?*?*?*?*?*?*?*?,11.5,9.4,100,99484.6,804,1378,323,336.5,145.3,251.7,36804,15180,28175,6687,210,0.5,8,4,9999,99999,9,999999999,0.0,999,999,99
3022,3,21,13,0,*?*?*?*?*?*?*?*?*?*?*?*?*?*?*?*?*?*?*?*?*?*?,12.1,8.9,100,99484.6,779,1378,329,245.3,57.7,212.6,27004,5785,23963,6869,213,1.5,9,5,9999,99999,9,999999999,0.0,999,999,99
3022,3,21,14,0,*?*?*?*?*?*?*?*?*?*?*?*?*?*?*?*?*?*?*?*?*?*?,11.8,9.6,100,99484.6,701,1377,328,218.4,57.1,189.3,24023,5662,21338,5862,217,1.0,9,5,9999,99999,9,999999999,0.0,999,999,99
3022,3,21,15,0,*?*?*?*?*?*?*?*?*?*?*?*?*?*?*?*?*?*?*?*?*?*?,12.2,9.1,100,99484.6,576,1377,330,175.1,55.7,151.8,19238,5381,17116,4415,220,1.0,9,5,9999,99999,9,999999999,0.0,999,999,99
3022,3,21,16,0,*?*?*?*?*?*?*?*?*?*?*?*?*?*?*?*?*?*?*?*?*?*?,12.1,7.4,100,99484.6,413,1379,329,118.4,52.6,102.6,12990,4755,11590,2779,223,1.5,9,5,9999,99999,9,999999999,0.0,999,999,99
3022,3,21,17,0,*?*?*?*?*?*?*?*?*?*?*?*?*?*?*?*?*?*?*?*?*?*?,12.0,5.8,98,99484.6,222,1381,329,52.1,43.1,45.2,5768,3062,5345,958,227,1.0,9,5,9999,99999,9,999999999,0.0,999,999,99
3022,3,21,18,0,*?*?*?*?*?*?*?*?*?*?*?*?*?*?*?*?*?*?*?*?*?*?,9.7,6.1,100,99484.6,16,1402,322,0.0,0.0,0.0,0,0,0,0,230,1.0,10,5,9999,99999,9,999999999,0.0,999,999,99
3022,3,21,19,0,*?*?*?*?*?*?*?*?*?*?*?*?*?*?*?*?*?*?*?*?*?*?,7.8,6.1,100,99484.6,0,-0,314,0.0,-0.0,0.0,0,0,0,0,228,1.0,10,5,9999,99999,9,999999999,0.0,999,999,99
3022,3,21,20,0,*?*?*?*?*?*?*?*?*?*?*?*?*?*?*?*?*?*?*?*?*?*?,6.1,6.1,100,99484.6,0,-0,306,0.0,-0.0,0.0,0,0,0,0,227,1.0,10,5,9999,99999,9,999999999,0.0,999,999,99
3022,3,21,21,0,*?*?*?*?*?*?*?*?*?*?*?*?*?*?*?*?*?*?*?*?*?*?,5.5,5.5,100,99484.6,0,-0,304,0.0,-0.0,0.0,0,0,0,0,225,0.5,10,5,9999,99999,9,999999999,0.0,999,999,99
3022,3,21,22,0,*?*?*?*?*?*?*?*?*?*?*?*?*?*?*?*?*?*?*?*?*?*?,4.6,4.6,100,99484.6,0,-0,300,0.0,-0.0,0.0,0,0,0,0,223,0.5,10,5,9999,99999,9,999999999,0.1,999,999,99
3022,3,21,23,0,*?*?*?*?*?*?*?*?*?*?*?*?*?*?*?*?*?*?*?*?*?*?,4.3,4.3,100,99484.6,0,-0,299,0.0,-0.0,0.0,0,0,0,0,222,1.0,10,5,9999,99999,9,999999999,0.1,999,999,99
3022,3,21,24,0,*?*?*?*?*?*?*?*?*?*?*?*?*?*?*?*?*?*?*?*?*?*?,4.6,4.5,100,99484.6,0,-0,300,0.0,-0.0,0.0,0,0,0,0,210,1.0,10,5,9999,99999,9,999999999,0.0,999,999,99
3022,3,22,1,0,*?*?*?*?*?*?*?*?*?*?*?*?*?*?*?*?*?*?*?*?*?*?,4.3,3.4,93,99230.8,0,-0,299,0.0,-0.0,0.0,0,0,0,0,220,1.0,10,5,9999,99999,9,999999999,0.1,999,999,99
3022,3,22,2,0,*?*?*?*?*?*?*?*?*?*?*?*?*?*?*?*?*?*?*?*?*?*?,4.5,3.0,90,99230.8,0,-0,300,0.0,-0.0,0.0,0,0,0,0,220,0.5,10,5,9999,99999,9,999999999,0.0,999,999,99
3022,3,22,3,0,*?*?*?*?*?*?*?*?*?*?*?*?*?*?*?*?*?*?*?*?*?*?,3.8,2.3,89,99230.8,0,-0,297,0.0,-0.0,0.0,0,0,0,0,220,1.0,10,5,9999,99999,9,999999999,0.0,999,999,99
3022,3,22,4,0,*?*?*?*?*?*?*?*?*?*?*?*?*?*?*?*?*?*?*?*?*?*?,3.1,1.3,87,99230.8,0,-0,294,0.0,-0.0,0.0,0,0,0,0,220,0.5,10,5,9999,99999,9,999999999,0.0,999,999,99
3022,3,22,5,0,*?*?*?*?*?*?*?*?*?*?*?*?*?*?*?*?*?*?*?*?*?*?,3.8,1.7,85,99230.8,0,-0,297,0.0,-0.0,0.0,0,0,0,0,220,0.5,10,5,9999,99999,9,999999999,0.0,999,999,99
3022,3,22,6,0,*?*?*?*?*?*?*?*?*?*?*?*?*?*?*?*?*?*?*?*?*?*?,4.3,1.9,83,99230.8,6,1323,290,0.0,0.0,0.0,0,0,0,0,220,0.5,8,4,9999,99999,9,999999999,0.0,999,999,99
3022,3,22,7,0,*?*?*?*?*?*?*?*?*?*?*?*?*?*?*?*?*?*?*?*?*?*?,4.0,0.8,79,99230.8,213,1377,278,85.4,247.4,47.1,8947,16274,6314,845,227,0.5,6,3,9999,99999,9,999999999,0.0,999,999,99
3022,3,22,8,0,*?*?*?*?*?*?*?*?*?*?*?*?*?*?*?*?*?*?*?*?*?*?,5.2,0.6,71,99230.8,406,1377,273,223.3,445.2,92.0,23486,39081,11914,1706,233,0.5,4,2,9999,99999,9,999999999,0.0,999,999,99
3022,3,22,9,0,*?*?*?*?*?*?*?*?*?*?*?*?*?*?*?*?*?*?*?*?*?*?,7.3,1.0,64,99230.8,572,1376,276,340.9,522.5,123.8,36306,50598,15807,2416,240,1.0,3,2,9999,99999,9,999999999,0.0,999,999,99
3022,3,22,10,0,*?*?*?*?*?*?*?*?*?*?*?*?*?*?*?*?*?*?*?*?*?*?,9.3,2.1,60,99230.8,701,1378,286,428.2,536.1,155.4,45754,53883,19425,3268,247,1.0,3,2,9999,99999,9,999999999,0.0,999,999,99
3022,3,22,11,0,*?*?*?*?*?*?*?*?*?*?*?*?*?*?*?*?*?*?*?*?*?*?,10.4,4.5,66,99230.8,782,1377,298,473.9,490.7,195.3,50222,49967,23586,4424,253,0.5,4,2,9999,99999,9,999999999,0.0,999,999,99
3022,3,22,12,0,*?*?*?*?*?*?*?*?*?*?*?*?*?*?*?*?*?*?*?*?*?*?,11.7,3.6,57,99230.8,811,1377,307,475.1,423.5,225.7,49853,43221,26570,5308,260,0.5,5,3,9999,99999,9,999999999,0.0,999,999,99
3022,3,22,13,0,*?*?*?*?*?*?*?*?*?*?*?*?*?*?*?*?*?*?*?*?*?*?,11.5,5.6,66,99230.8,786,1377,322,328.4,145.0,245.6,35908,15112,27521,6454,262,1.5,8,4,9999,99999,9,999999999,0.0,999,999,99
3022,3,22,14,0,*?*?*?*?*?*?*?*?*?*?*?*?*?*?*?*?*?*?*?*?*?*?,11.8,5.5,64,99230.8,708,1377,332,127.1,0.0,127.1,15041,0,15097,5733,263,1.0,10,5,9999,99999,9,999999999,0.0,999,999,99
3022,3,22,15,0,*?*?*?*?*?*?*?*?*?*?*?*?*?*?*?*?*?*?*?*?*?*?,11.7,5.5,64,99230.8,583,1377,318,277.9,234.4,178.7,29498,23454,20194,3860,265,1.0,7,4,9999,99999,9,999999999,0.0,999,999,99
3022,3,22,16,0,*?*?*?*?*?*?*?*?*?*?*?*?*?*?*?*?*?*?*?*?*?*?,11.7,5.3,64,99230.8,419,1376,309,223.5,385.4,106.2,23252,34138,13444,2001,267,1.5,5,3,9999,99999,9,999999999,0.0,999,999,99
3022,3,22,17,0,*?*?*?*?*?*?*?*?*?*?*?*?*?*?*?*?*?*?*?*?*?*?,11.2,6.2,70,99230.8,228,1377,325,54.4,43.7,47.2,6021,3149,5575,1002,268,1.0,9,5,9999,99999,9,999999999,0.0,999,999,99
3022,3,22,18,0,*?*?*?*?*?*?*?*?*?*?*?*?*?*?*?*?*?*?*?*?*?*?,10.1,6.1,75,99230.8,22,1351,324,0.0,0.0,0.0,0,0,0,0,270,1.0,10,5,9999,99999,9,999999999,0.0,999,999,99
3022,3,22,19,0,*?*?*?*?*?*?*?*?*?*?*?*?*?*?*?*?*?*?*?*?*?*?,8.4,7.3,92,99230.8,0,-0,316,0.0,-0.0,0.0,0,0,0,0,275,1.0,10,5,9999,99999,9,999999999,0.0,999,999,99
3022,3,22,20,0,*?*?*?*?*?*?*?*?*?*?*?*?*?*?*?*?*?*?*?*?*?*?,7.1,5.9,91,99230.8,0,-0,311,0.0,-0.0,0.0,0,0,0,0,280,1.0,10,5,9999,99999,9,999999999,1.1,999,999,99
3022,3,22,21,0,*?*?*?*?*?*?*?*?*?*?*?*?*?*?*?*?*?*?*?*?*?*?,6.7,6.1,94,99230.8,0,-0,309,0.0,-0.0,0.0,0,0,0,0,285,0.5,10,5,9999,99999,9,999999999,2.9,999,999,99
3022,3,22,22,0,*?*?*?*?*?*?*?*?*?*?*?*?*?*?*?*?*?*?*?*?*?*?,6.3,5.9,97,99230.8,0,-0,307,0.0,-0.0,0.0,0,0,0,0,290,0.5,10,5,9999,99999,9,999999999,2.9,999,999,99
3022,3,22,23,0,*?*?*?*?*?*?*?*?*?*?*?*?*?*?*?*?*?*?*?*?*?*?,5.7,5.6,99,99230.8,0,-0,305,0.0,-0.0,0.0,0,0,0,0,295,1.0,10,5,9999,99999,9,999999999,2.9,999,999,99
3022,3,22,24,0,*?*?*?*?*?*?*?*?*?*?*?*?*?*?*?*?*?*?*?*?*?*?,4.0,3.9,98,99230.8,0,-0,298,0.0,-0.0,0.0,0,0,0,0,220,1.0,10,5,9999,99999,9,999999999,0.1,999,999,99
3022,3,23,1,0,*?*?*?*?*?*?*?*?*?*?*?*?*?*?*?*?*?*?*?*?*?*?,4.8,2.9,86,100833,0,-0,301,0.0,-0.0,0.0,0,0,0,0,297,1.0,10,5,9999,99999,9,999999999,0.0,999,999,99
3022,3,23,2,0,*?*?*?*?*?*?*?*?*?*?*?*?*?*?*?*?*?*?*?*?*?*?,4.2,1.3,80,100833,0,-0,299,0.0,-0.0,0.0,0,0,0,0,293,0.5,10,5,9999,99999,9,999999999,0.0,999,999,99
3022,3,23,3,0,*?*?*?*?*?*?*?*?*?*?*?*?*?*?*?*?*?*?*?*?*?*?,3.6,1.0,83,100833,0,-0,296,0.0,-0.0,0.0,0,0,0,0,290,1.0,10,5,9999,99999,9,999999999,0.0,999,999,99
3022,3,23,4,0,*?*?*?*?*?*?*?*?*?*?*?*?*?*?*?*?*?*?*?*?*?*?,4.3,1.3,80,100833,0,-0,299,0.0,-0.0,0.0,0,0,0,0,287,0.5,10,5,9999,99999,9,999999999,0.0,999,999,99
3022,3,23,5,0,*?*?*?*?*?*?*?*?*?*?*?*?*?*?*?*?*?*?*?*?*?*?,3.8,1.0,82,100833,0,-0,297,0.0,-0.0,0.0,0,0,0,0,283,0.5,10,5,9999,99999,9,999999999,0.0,999,999,99
3022,3,23,6,0,*?*?*?*?*?*?*?*?*?*?*?*?*?*?*?*?*?*?*?*?*?*?,3.3,1.3,86,100833,15,1375,271,0.0,0.0,0.0,0,0,0,0,280,0.5,5,3,9999,99999,9,999999999,0.2,999,999,99
3022,3,23,7,0,*?*?*?*?*?*?*?*?*?*?*?*?*?*?*?*?*?*?*?*?*?*?,4.3,1.7,82,100833,222,1379,280,90.7,252.3,50.0,9482,16925,6676,899,280,0.5,6,3,9999,99999,9,999999999,0.2,999,999,99
3022,3,23,8,0,*?*?*?*?*?*?*?*?*?*?*?*?*?*?*?*?*?*?*?*?*?*?,5.3,2.1,79,100833,414,1375,260,236.4,544.0,72.6,24478,47981,10613,1360,280,0.5,1,0,9999,99999,9,999999999,0.5,999,999,99
3022,3,23,9,0,*?*?*?*?*?*?*?*?*?*?*?*?*?*?*?*?*?*?*?*?*?*?,6.5,3.6,80,100833,581,1378,272,349.8,557.3,114.7,36150,52977,15870,2235,280,1.0,2,1,9999,99999,9,999999999,0.6,999,999,99
3022,3,23,10,0,*?*?*?*?*?*?*?*?*?*?*?*?*?*?*?*?*?*?*?*?*?*?,8.4,4.3,75,100833,708,1376,290,425.1,485.7,175.1,44957,48724,21463,3745,280,1.0,4,2,9999,99999,9,999999999,0.5,999,999,99
3022,3,23,11,0,*?*?*?*?*?*?*?*?*?*?*?*?*?*?*?*?*?*?*?*?*?*?,9.0,4.3,72,100833,790,1377,310,330.3,145.1,247.1,36128,15093,27710,6508,280,0.5,8,4,9999,99999,9,999999999,0.5,999,999,99
3022,3,23,12,0,*?*?*?*?*?*?*?*?*?*?*?*?*?*?*?*?*?*?*?*?*?*?,9.6,5.5,74,100833,818,1376,309,406.0,243.8,261.0,43531,25782,28788,6520,280,0.5,7,4,9999,99999,9,999999999,0.5,999,999,99
3022,3,23,13,0,*?*?*?*?*?*?*?*?*?*?*?*?*?*?*?*?*?*?*?*?*?*?,10.3,4.6,67,100833,793,1377,289,495.6,578.2,162.5,51516,57370,21379,3634,285,1.5,2,1,9999,99999,9,999999999,0.4,999,999,99
3022,3,23,14,0,*?*?*?*?*?*?*?*?*?*?*?*?*?*?*?*?*?*?*?*?*?*?,10.4,4.6,67,100833,715,1377,289,442.0,571.9,145.0,45810,56152,19391,3046,290,1.0,2,1,9999,99999,9,999999999,0.0,999,999,99
3022,3,23,15,0,*?*?*?*?*?*?*?*?*?*?*?*?*?*?*?*?*?*?*?*?*?*?,9.9,4.5,68,100833,590,1377,287,356.1,558.5,116.8,36774,53281,16090,2284,295,1.0,2,1,9999,99999,9,999999999,0.0,999,999,99
3022,3,23,16,0,*?*?*?*?*?*?*?*?*?*?*?*?*?*?*?*?*?*?*?*?*?*?,9.9,5.0,70,100833,426,1377,297,236.6,449.7,97.5,24886,40111,12568,1819,300,1.5,4,2,9999,99999,9,999999999,0.0,999,999,99
3022,3,23,17,0,*?*?*?*?*?*?*?*?*?*?*?*?*?*?*?*?*?*?*?*?*?*?,10.2,5.0,69,100833,235,1378,302,105.0,323.5,49.9,11056,22408,6705,892,305,1.0,5,3,9999,99999,9,999999999,0.0,999,999,99
3022,3,23,18,0,*?*?*?*?*?*?*?*?*?*?*?*?*?*?*?*?*?*?*?*?*?*?,9.4,4.6,71,100833,29,1372,321,0.0,0.0,0.0,0,0,0,0,310,1.0,10,5,9999,99999,9,999999999,0.0,999,999,99
3022,3,23,19,0,*?*?*?*?*?*?*?*?*?*?*?*?*?*?*?*?*?*?*?*?*?*?,7.3,4.5,81,100833,0,-0,312,0.0,-0.0,0.0,0,0,0,0,278,1.0,10,5,9999,99999,9,999999999,0.0,999,999,99
3022,3,23,20,0,*?*?*?*?*?*?*?*?*?*?*?*?*?*?*?*?*?*?*?*?*?*?,6.2,3.4,81,100833,0,-0,307,0.0,-0.0,0.0,0,0,0,0,247,1.0,10,5,9999,99999,9,999999999,0.0,999,999,99
3022,3,23,21,0,*?*?*?*?*?*?*?*?*?*?*?*?*?*?*?*?*?*?*?*?*?*?,6.0,3.6,84,100833,0,-0,306,0.0,-0.0,0.0,0,0,0,0,215,0.5,10,5,9999,99999,9,999999999,0.0,999,999,99
3022,3,23,22,0,*?*?*?*?*?*?*?*?*?*?*?*?*?*?*?*?*?*?*?*?*?*?,5.5,3.2,84,100833,0,-0,304,0.0,-0.0,0.0,0,0,0,0,183,0.5,10,5,9999,99999,9,999999999,0.0,999,999,99
3022,3,23,23,0,*?*?*?*?*?*?*?*?*?*?*?*?*?*?*?*?*?*?*?*?*?*?,5.6,2.7,81,100833,0,-0,305,0.0,-0.0,0.0,0,0,0,0,152,1.0,10,5,9999,99999,9,999999999,0.0,999,999,99
3022,3,23,24,0,*?*?*?*?*?*?*?*?*?*?*?*?*?*?*?*?*?*?*?*?*?*?,5.2,4.3,93,100833,0,-0,303,0.0,-0.0,0.0,0,0,0,0,300,1.0,10,5,9999,99999,9,999999999,1.1,999,999,99
3022,3,24,1,0,*?*?*?*?*?*?*?*?*?*?*?*?*?*?*?*?*?*?*?*?*?*?,5.8,5.6,100,100345,0,-0,305,0.0,-0.0,0.0,0,0,0,0,120,1.0,10,5,9999,99999,9,999999999,0.0,999,999,99
3022,3,24,2,0,*?*?*?*?*?*?*?*?*?*?*?*?*?*?*?*?*?*?*?*?*?*?,5.3,5.3,100,100345,0,-0,303,0.0,-0.0,0.0,0,0,0,0,120,0.5,10,5,9999,99999,9,999999999,0.0,999,999,99
3022,3,24,3,0,*?*?*?*?*?*?*?*?*?*?*?*?*?*?*?*?*?*?*?*?*?*?,4.6,4.6,100,100345,0,-0,300,0.0,-0.0,0.0,0,0,0,0,120,1.0,10,5,9999,99999,9,999999999,0.0,999,999,99
3022,3,24,4,0,*?*?*?*?*?*?*?*?*?*?*?*?*?*?*?*?*?*?*?*?*?*?,5.2,5.3,100,100345,0,-0,303,0.0,-0.0,0.0,0,0,0,0,120,0.5,10,5,9999,99999,9,999999999,0.0,999,999,99
3022,3,24,5,0,*?*?*?*?*?*?*?*?*?*?*?*?*?*?*?*?*?*?*?*?*?*?,5.8,5.8,100,100345,0,-0,305,0.0,-0.0,0.0,0,0,0,0,120,0.5,10,5,9999,99999,9,999999999,0.0,999,999,99
3022,3,24,6,0,*?*?*?*?*?*?*?*?*?*?*?*?*?*?*?*?*?*?*?*?*?*?,5.3,5.0,100,100345,24,1389,299,0.0,0.0,0.0,0,0,0,0,120,0.5,9,5,9999,99999,9,999999999,0.0,999,999,99
3022,3,24,7,0,*?*?*?*?*?*?*?*?*?*?*?*?*?*?*?*?*?*?*?*?*?*?,5.9,3.6,87,100345,230,1375,274,108.3,412.4,39.3,11160,29397,5987,717,123,0.5,3,2,9999,99999,9,999999999,0.0,999,999,99
3022,3,24,8,0,*?*?*?*?*?*?*?*?*?*?*?*?*?*?*?*?*?*?*?*?*?*?,6.8,4.6,88,100345,423,1376,279,239.5,496.4,86.9,24500,43669,12276,1583,127,0.5,3,2,9999,99999,9,999999999,0.0,999,999,99
3022,3,24,9,0,*?*?*?*?*?*?*?*?*?*?*?*?*?*?*?*?*?*?*?*?*?*?,7.8,5.8,89,100345,589,1377,289,345.4,474.6,142.3,36390,46177,17762,2832,130,1.0,4,2,9999,99999,9,999999999,0.0,999,999,99
3022,3,24,10,0,*?*?*?*?*?*?*?*?*?*?*?*?*?*?*?*?*?*?*?*?*?*?,10.0,5.3,74,100345,716,1375,297,430.5,486.3,177.4,45519,48962,21652,3815,133,1.0,4,2,9999,99999,9,999999999,0.0,999,999,99
3022,3,24,11,0,*?*?*?*?*?*?*?*?*?*?*?*?*?*?*?*?*?*?*?*?*?*?,11.1,4.8,67,100345,797,1376,297,494.3,543.5,179.4,52981,55547,22069,4082,137,0.5,3,2,9999,99999,9,999999999,0.0,999,999,99
3022,3,24,12,0,*?*?*?*?*?*?*?*?*?*?*?*?*?*?*?*?*?*?*?*?*?*?,11.7,5.9,69,100345,825,1375,301,513.7,545.3,186.5,55112,55938,22828,4361,140,0.5,3,2,9999,99999,9,999999999,0.0,999,999,99
3022,3,24,13,0,*?*?*?*?*?*?*?*?*?*?*?*?*?*?*?*?*?*?*?*?*?*?,11.9,5.5,66,100345,800,1376,310,468.3,422.9,222.5,49121,43106,26234,5181,140,1.5,5,3,9999,99999,9,999999999,0.0,999,999,99
3022,3,24,14,0,*?*?*?*?*?*?*?*?*?*?*?*?*?*?*?*?*?*?*?*?*?*?,11.7,5.9,69,100345,722,1377,310,418.1,418.5,198.6,43735,42111,23732,4337,140,1.0,5,3,9999,99999,9,999999999,0.0,999,999,99
3022,3,24,15,0,*?*?*?*?*?*?*?*?*?*?*?*?*?*?*?*?*?*?*?*?*?*?,12.0,6.9,72,100345,596,1375,312,337.5,408.9,160.3,35178,39816,19581,3243,140,1.0,5,3,9999,99999,9,999999999,0.0,999,999,99
3022,3,24,16,0,*?*?*?*?*?*?*?*?*?*?*?*?*?*?*?*?*?*?*?*?*?*?,12.0,7.0,73,100345,432,1374,320,196.4,223.1,126.3,20748,20436,14552,2560,140,1.5,7,4,9999,99999,9,999999999,0.0,999,999,99
3022,3,24,17,0,*?*?*?*?*?*?*?*?*?*?*?*?*?*?*?*?*?*?*?*?*?*?,11.5,6.2,71,100345,241,1375,322,78.2,112.5,58.5,8310,7834,7026,1088,140,1.0,8,4,9999,99999,9,999999999,0.0,999,999,99
3022,3,24,18,0,*?*?*?*?*?*?*?*?*?*?*?*?*?*?*?*?*?*?*?*?*?*?,10.8,6.9,78,100345,36,1386,327,0.0,0.0,0.0,0,0,0,0,140,1.0,10,5,9999,99999,9,999999999,0.0,999,999,99
3022,3,24,19,0,*?*?*?*?*?*?*?*?*?*?*?*?*?*?*?*?*?*?*?*?*?*?,9.0,7.6,92,100345,0,-0,319,0.0,-0.0,0.0,0,0,0,0,145,1.0,10,5,9999,99999,9,999999999,0.0,999,999,99
3022,3,24,20,0,*?*?*?*?*?*?*?*?*?*?*?*?*?*?*?*?*?*?*?*?*?*?,8.1,7.3,97,100345,0,-0,315,0.0,-0.0,0.0,0,0,0,0,150,1.0,10,5,9999,99999,9,999999999,0.0,999,999,99
3022,3,24,21,0,*?*?*?*?*?*?*?*?*?*?*?*?*?*?*?*?*?*?*?*?*?*?,7.9,7.6,100,100345,0,-0,314,0.0,-0.0,0.0,0,0,0,0,155,0.5,10,5,9999,99999,9,999999999,0.0,999,999,99
3022,3,24,22,0,*?*?*?*?*?*?*?*?*?*?*?*?*?*?*?*?*?*?*?*?*?*?,6.8,6.9,100,100345,0,-0,309,0.0,-0.0,0.0,0,0,0,0,160,0.5,10,5,9999,99999,9,999999999,0.0,999,999,99
3022,3,24,23,0,*?*?*?*?*?*?*?*?*?*?*?*?*?*?*?*?*?*?*?*?*?*?,6.8,6.9,100,100345,0,-0,309,0.0,-0.0,0.0,0,0,0,0,165,1.0,10,5,9999,99999,9,999999999,0.0,999,999,99
3022,3,24,24,0,*?*?*?*?*?*?*?*?*?*?*?*?*?*?*?*?*?*?*?*?*?*?,5.6,4.1,93,100345,0,-0,305,0.0,-0.0,0.0,0,0,0,0,120,1.0,10,5,9999,99999,9,999999999,0.4,999,999,99
3022,3,25,1,0,*?*?*?*?*?*?*?*?*?*?*?*?*?*?*?*?*?*?*?*?*?*?,7.3,7.3,100,100940,0,-0,311,0.0,-0.0,0.0,0,0,0,0,178,1.0,10,5,9999,99999,9,999999999,0.0,999,999,99
3022,3,25,2,0,*?*?*?*?*?*?*?*?*?*?*?*?*?*?*?*?*?*?*?*?*?*?,7.9,7.6,98,100940,0,-0,314,0.0,-0.0,0.0,0,0,0,0,187,0.5,10,5,9999,99999,9,999999999,0.0,999,999,99
3022,3,25,3,0,*?*?*?*?*?*?*?*?*?*?*?*?*?*?*?*?*?*?*?*?*?*?,6.6,6.7,100,100940,0,-0,308,0.0,-0.0,0.0,0,0,0,0,195,1.0,10,5,9999,99999,9,999999999,0.0,999,999,99
3022,3,25,4,0,*?*?*?*?*?*?*?*?*?*?*?*?*?*?*?*?*?*?*?*?*?*?,6.3,6.4,100,100940,0,-0,307,0.0,-0.0,0.0,0,0,0,0,203,0.5,10,5,9999,99999,9,999999999,0.0,999,999,99
3022,3,25,5,0,*?*?*?*?*?*?*?*?*?*?*?*?*?*?*?*?*?*?*?*?*?*?,6.0,5.9,100,100940,0,-0,273,0.0,-0.0,0.0,0,0,0,0,212,0.5,2,1,9999,99999,9,999999999,0.0,999,999,99
3022,3,25,6,0,*?*?*?*?*?*?*?*?*?*?*?*?*?*?*?*?*?*?*?*?*?*?,6.5,6.4,100,100940,32,1354,268,0.0,0.0,0.0,0,0,0,0,220,0.5,0,0,9999,99999,9,999999999,0.0,999,999,99
3022,3,25,7,0,*?*?*?*?*?*?*?*?*?*?*?*?*?*?*?*?*?*?*?*?*?*?,6.9,6.9,100,100940,239,1377,271,115.6,466.0,34.7,11766,35224,5554,668,183,0.5,0,0,9999,99999,9,999999999,0.0,999,999,99
3022,3,25,8,0,*?*?*?*?*?*?*?*?*?*?*?*?*?*?*?*?*?*?*?*?*?*?,7.2,7.3,100,100940,431,1375,273,248.2,554.2,74.5,25732,49518,10872,1406,147,0.5,0,0,9999,99999,9,999999999,0.0,999,999,99
3022,3,25,9,0,*?*?*?*?*?*?*?*?*?*?*?*?*?*?*?*?*?*?*?*?*?*?,8.7,8.0,95,100940,597,1376,280,362.3,584.5,108.7,37666,56143,15217,2167,110,1.0,0,0,9999,99999,9,999999999,0.0,999,999,99
3022,3,25,10,0,*?*?*?*?*?*?*?*?*?*?*?*?*?*?*?*?*?*?*?*?*?*?,10.2,8.0,86,100940,724,1375,286,450.1,598.5,135.0,46954,59115,18350,2900,73,1.0,0,0,9999,99999,9,999999999,0.0,999,999,99
3022,3,25,11,0,*?*?*?*?*?*?*?*?*?*?*?*?*?*?*?*?*?*?*?*?*?*?,11.0,7.7,80,100940,804,1374,289,505.6,605.0,151.7,52875,60413,20238,3478,37,0.5,0,0,9999,99999,9,999999999,0.0,999,999,99
3022,3,25,12,0,*?*?*?*?*?*?*?*?*?*?*?*?*?*?*?*?*?*?*?*?*?*?,11.7,7.1,74,100940,833,1376,290,525.0,607.0,157.5,54965,60795,20890,3711,0,0.5,0,0,9999,99999,9,999999999,0.0,999,999,99
3022,3,25,13,0,*?*?*?*?*?*?*?*?*?*?*?*?*?*?*?*?*?*?*?*?*?*?,11.9,5.6,66,100940,807,1376,288,507.1,605.1,152.1,53042,60448,20294,3496,55,1.5,0,0,9999,99999,9,999999999,0.0,999,999,99
3022,3,25,14,0,*?*?*?*?*?*?*?*?*?*?*?*?*?*?*?*?*?*?*?*?*?*?,11.5,5.5,66,100940,728,1375,286,453.1,598.8,135.9,47267,59193,18452,2928,110,1.0,0,0,9999,99999,9,999999999,0.0,999,999,99
3022,3,25,15,0,*?*?*?*?*?*?*?*?*?*?*?*?*?*?*?*?*?*?*?*?*?*?,11.5,5.8,68,100940,603,1376,287,366.6,585.4,110.0,38112,56319,15372,2199,165,1.0,0,0,9999,99999,9,999999999,0.0,999,999,99
3022,3,25,16,0,*?*?*?*?*?*?*?*?*?*?*?*?*?*?*?*?*?*?*?*?*?*?,11.6,6.4,71,100940,439,1375,288,253.6,556.1,76.1,26288,49928,11082,1438,220,1.5,0,0,9999,99999,9,999999999,0.0,999,999,99
3022,3,25,17,0,*?*?*?*?*?*?*?*?*?*?*?*?*?*?*?*?*?*?*?*?*?*?,11.7,6.2,69,100940,248,1377,288,121.8,473.2,36.5,12692,35089,5699,683,275,1.0,0,0,9999,99999,9,999999999,0.0,999,999,99
3022,3,25,18,0,*?*?*?*?*?*?*?*?*?*?*?*?*?*?*?*?*?*?*?*?*?*?,10.4,5.1,70,100940,42,1363,321,0.0,0.0,0.0,0,0,0,0,330,1.0,9,5,9999,99999,9,999999999,0.0,999,999,99
3022,3,25,19,0,*?*?*?*?*?*?*?*?*?*?*?*?*?*?*?*?*?*?*?*?*?*?,9.5,6.1,80,100940,0,-0,322,0.0,-0.0,0.0,0,0,0,0,328,1.0,10,5,9999,99999,9,999999999,0.0,999,999,99
3022,3,25,20,0,*?*?*?*?*?*?*?*?*?*?*?*?*?*?*?*?*?*?*?*?*?*?,8.4,6.4,87,100940,0,-0,317,0.0,-0.0,0.0,0,0,0,0,327,1.0,10,5,9999,99999,9,999999999,0.0,999,999,99
3022,3,25,21,0,*?*?*?*?*?*?*?*?*?*?*?*?*?*?*?*?*?*?*?*?*?*?,8.1,6.6,90,100940,0,-0,315,0.0,-0.0,0.0,0,0,0,0,325,0.5,10,5,9999,99999,9,999999999,0.0,999,999,99
3022,3,25,22,0,*?*?*?*?*?*?*?*?*?*?*?*?*?*?*?*?*?*?*?*?*?*?,8.0,6.7,91,100940,0,-0,315,0.0,-0.0,0.0,0,0,0,0,323,0.5,10,5,9999,99999,9,999999999,0.0,999,999,99
3022,3,25,23,0,*?*?*?*?*?*?*?*?*?*?*?*?*?*?*?*?*?*?*?*?*?*?,8.1,7.6,97,100940,0,-0,315,0.0,-0.0,0.0,0,0,0,0,322,1.0,10,5,9999,99999,9,999999999,0.0,999,999,99
3022,3,25,24,0,*?*?*?*?*?*?*?*?*?*?*?*?*?*?*?*?*?*?*?*?*?*?,6.8,6.9,100,100940,0,-0,309,0.0,-0.0,0.0,0,0,0,0,170,1.0,10,5,9999,99999,9,999999999,0.0,999,999,99
3022,3,26,1,0,*?*?*?*?*?*?*?*?*?*?*?*?*?*?*?*?*?*?*?*?*?*?,8.4,4.8,77,102173,0,-0,317,0.0,-0.0,0.0,0,0,0,0,318,1.0,10,5,9999,99999,9,999999999,0.0,999,999,99
3022,3,26,2,0,*?*?*?*?*?*?*?*?*?*?*?*?*?*?*?*?*?*?*?*?*?*?,8.4,3.4,70,102173,0,-0,317,0.0,-0.0,0.0,0,0,0,0,317,0.5,10,5,9999,99999,9,999999999,0.0,999,999,99
3022,3,26,3,0,*?*?*?*?*?*?*?*?*?*?*?*?*?*?*?*?*?*?*?*?*?*?,8.9,3.6,68,102173,0,-0,319,0.0,-0.0,0.0,0,0,0,0,315,1.0,10,5,9999,99999,9,999999999,0.0,999,999,99
3022,3,26,4,0,*?*?*?*?*?*?*?*?*?*?*?*?*?*?*?*?*?*?*?*?*?*?,8.0,3.6,73,102173,0,-0,315,0.0,-0.0,0.0,0,0,0,0,313,0.5,10,5,9999,99999,9,999999999,0.0,999,999,99
3022,3,26,5,0,*?*?*?*?*?*?*?*?*?*?*?*?*?*?*?*?*?*?*?*?*?*?,8.5,3.2,69,102173,0,-0,274,0.0,-0.0,0.0,0,0,0,0,312,0.5,1,0,9999,99999,9,999999999,0.1,999,999,99
3022,3,26,6,0,*?*?*?*?*?*?*?*?*?*?*?*?*?*?*?*?*?*?*?*?*?*?,8.1,3.0,69,102173,41,1367,268,0.0,0.0,0.0,0,0,0,0,310,0.5,0,0,9999,99999,9,999999999,0.2,999,999,99
3022,3,26,7,0,*?*?*?*?*?*?*?*?*?*?*?*?*?*?*?*?*?*?*?*?*?*?,7.6,3.0,72,102173,247,1373,266,121.5,472.9,36.5,12666,35037,5687,682,265,0.5,0,0,9999,99999,9,999999999,0.1,999,999,99
3022,3,26,8,0,*?*?*?*?*?*?*?*?*?*?*?*?*?*?*?*?*?*?*?*?*?*?,9.7,3.9,66,102173,439,1373,276,254.1,556.3,76.2,26342,49956,11102,1441,220,0.5,0,0,9999,99999,9,999999999,0.1,999,999,99
3022,3,26,9,0,*?*?*?*?*?*?*?*?*?*?*?*?*?*?*?*?*?*?*?*?*?*?,11.8,5.5,65,102173,605,1375,287,368.0,585.6,110.4,38271,56370,15428,2209,175,1.0,0,0,9999,99999,9,999999999,0.1,999,999,99
3022,3,26,10,0,*?*?*?*?*?*?*?*?*?*?*?*?*?*?*?*?*?*?*?*?*?*?,12.7,5.5,61,102173,732,1375,291,455.7,599.2,136.7,47550,59254,18547,2953,130,1.0,0,0,9999,99999,9,999999999,0.1,999,999,99
3022,3,26,11,0,*?*?*?*?*?*?*?*?*?*?*?*?*?*?*?*?*?*?*?*?*?*?,13.4,5.8,59,102173,812,1375,294,511.0,605.5,153.3,53451,60523,20419,3541,85,0.5,0,0,9999,99999,9,999999999,0.0,999,999,99
3022,3,26,12,0,*?*?*?*?*?*?*?*?*?*?*?*?*?*?*?*?*?*?*?*?*?*?,14.4,5.5,54,102173,840,1375,298,530.2,607.5,159.1,55516,60887,21056,3776,40,0.5,0,0,9999,99999,9,999999999,0.0,999,999,99
3022,3,26,13,0,*?*?*?*?*?*?*?*?*?*?*?*?*?*?*?*?*?*?*?*?*?*?,14.9,5.8,54,102173,813,1374,300,512.1,605.6,153.6,53570,60543,20454,3553,37,1.5,0,0,9999,99999,9,999999999,0.0,999,999,99
3022,3,26,14,0,*?*?*?*?*?*?*?*?*?*?*?*?*?*?*?*?*?*?*?*?*?*?,14.5,6.6,58,102173,735,1375,301,457.9,599.4,137.4,47780,59319,18618,2974,33,1.0,0,0,9999,99999,9,999999999,0.0,999,999,99
3022,3,26,15,0,*?*?*?*?*?*?*?*?*?*?*?*?*?*?*?*?*?*?*?*?*?*?,15.0,6.1,55,102173,609,1374,302,371.3,586.2,111.4,38602,56506,15539,2233,30,1.0,0,0,9999,99999,9,999999999,0.0,999,999,99
3022,3,26,16,0,*?*?*?*?*?*?*?*?*?*?*?*?*?*?*?*?*?*?*?*?*?*?,14.9,6.1,55,102173,445,1373,301,258.2,557.7,77.5,26763,50267,11259,1466,27,1.5,0,0,9999,99999,9,999999999,0.0,999,999,99
3022,3,26,17,0,*?*?*?*?*?*?*?*?*?*?*?*?*?*?*?*?*?*?*?*?*?*?,14.7,6.2,56,102173,254,1373,301,126.4,478.2,37.9,13157,35815,5890,708,23,1.0,0,0,9999,99999,9,999999999,0.0,999,999,99
3022,3,26,18,0,*?*?*?*?*?*?*?*?*?*?*?*?*?*?*?*?*?*?*?*?*?*?,13.7,6.6,61,102173,49,1375,337,0.0,0.0,0.0,0,0,0,0,20,1.0,9,5,9999,99999,9,999999999,0.0,999,999,99
3022,3,26,19,0,*?*?*?*?*?*?*?*?*?*?*?*?*?*?*?*?*?*?*?*?*?*?,12.4,6.7,67,102173,0,-0,335,0.0,-0.0,0.0,0,0,0,0,27,1.0,10,5,9999,99999,9,999999999,0.0,999,999,99
3022,3,26,20,0,*?*?*?*?*?*?*?*?*?*?*?*?*?*?*?*?*?*?*?*?*?*?,11.0,5.9,70,102173,0,-0,328,0.0,-0.0,0.0,0,0,0,0,33,1.0,10,5,9999,99999,9,999999999,0.0,999,999,99
3022,3,26,21,0,*?*?*?*?*?*?*?*?*?*?*?*?*?*?*?*?*?*?*?*?*?*?,10.6,6.4,74,102173,0,-0,327,0.0,-0.0,0.0,0,0,0,0,40,0.5,10,5,9999,99999,9,999999999,0.0,999,999,99
3022,3,26,22,0,*?*?*?*?*?*?*?*?*?*?*?*?*?*?*?*?*?*?*?*?*?*?,10.2,5.6,72,102173,0,-0,325,0.0,-0.0,0.0,0,0,0,0,47,0.5,10,5,9999,99999,9,999999999,0.0,999,999,99
3022,3,26,23,0,*?*?*?*?*?*?*?*?*?*?*?*?*?*?*?*?*?*?*?*?*?*?,9.5,5.3,74,102173,0,-0,322,0.0,-0.0,0.0,0,0,0,0,53,1.0,10,5,9999,99999,9,999999999,0.0,999,999,99
3022,3,26,24,0,*?*?*?*?*?*?*?*?*?*?*?*?*?*?*?*?*?*?*?*?*?*?,8.1,6.2,87,102173,0,-0,315,0.0,-0.0,0.0,0,0,0,0,320,1.0,10,5,9999,99999,9,999999999,0.0,999,999,99
3022,3,27,1,0,*?*?*?*?*?*?*?*?*?*?*?*?*?*?*?*?*?*?*?*?*?*?,8.0,8.0,100,101578,0,-0,314,0.0,-0.0,0.0,0,0,0,0,60,1.0,10,5,9999,99999,9,999999999,0.0,999,999,99
3022,3,27,2,0,*?*?*?*?*?*?*?*?*?*?*?*?*?*?*?*?*?*?*?*?*?*?,7.0,7.0,100,101578,0,-0,310,0.0,-0.0,0.0,0,0,0,0,60,0.5,10,5,9999,99999,9,999999999,0.0,999,999,99
3022,3,27,3,0,*?*?*?*?*?*?*?*?*?*?*?*?*?*?*?*?*?*?*?*?*?*?,6.5,6.6,100,101578,0,-0,308,0.0,-0.0,0.0,0,0,0,0,60,1.0,10,5,9999,99999,9,999999999,0.0,999,999,99
3022,3,27,4,0,*?*?*?*?*?*?*?*?*?*?*?*?*?*?*?*?*?*?*?*?*?*?,6.4,6.4,100,101578,0,-0,308,0.0,-0.0,0.0,0,0,0,0,60,0.5,10,5,9999,99999,9,999999999,0.3,999,999,99
3022,3,27,5,0,*?*?*?*?*?*?*?*?*?*?*?*?*?*?*?*?*?*?*?*?*?*?,6.4,6.4,100,101578,0,-0,308,0.0,-0.0,0.0,0,0,0,0,60,0.5,10,5,9999,99999,9,999999999,0.1,999,999,99
3022,3,27,6,0,*?*?*?*?*?*?*?*?*?*?*?*?*?*?*?*?*?*?*?*?*?*?,6.2,6.2,100,101578,50,1376,303,0.0,0.0,0.0,0,0,0,0,60,0.5,9,5,9999,99999,9,999999999,0.0,999,999,99
3022,3,27,7,0,*?*?*?*?*?*?*?*?*?*?*?*?*?*?*?*?*?*?*?*?*?*?,6.0,5.9,100,101578,256,1375,302,64.2,45.9,55.7,7087,3488,6546,1191,68,0.5,9,5,9999,99999,9,999999999,0.0,999,999,99
3022,3,27,8,0,*?*?*?*?*?*?*?*?*?*?*?*?*?*?*?*?*?*?*?*?*?*?,7.7,7.6,100,101578,448,1375,309,130.9,53.4,113.5,14373,4929,12814,3118,77,0.5,9,5,9999,99999,9,999999999,0.0,999,999,99
3022,3,27,9,0,*?*?*?*?*?*?*?*?*?*?*?*?*?*?*?*?*?*?*?*?*?*?,9.3,8.5,100,101578,612,1372,313,249.5,141.0,186.6,27187,14175,21079,4484,85,1.0,8,4,9999,99999,9,999999999,0.0,999,999,99
3022,3,27,10,0,*?*?*?*?*?*?*?*?*?*?*?*?*?*?*?*?*?*?*?*?*?*?,10.6,8.4,97,101578,739,1373,322,232.3,57.4,201.4,25567,5731,22697,6369,93,1.0,9,5,9999,99999,9,999999999,0.0,999,999,99
3022,3,27,11,0,*?*?*?*?*?*?*?*?*?*?*?*?*?*?*?*?*?*?*?*?*?*?,11.5,8.8,95,101578,819,1374,327,260.1,58.0,225.5,28647,5841,25408,7463,102,0.5,9,5,9999,99999,9,999999999,0.0,999,999,99
3022,3,27,12,0,*?*?*?*?*?*?*?*?*?*?*?*?*?*?*?*?*?*?*?*?*?*?,12.4,8.4,87,101578,847,1374,331,269.7,58.2,233.8,29712,5873,26345,7869,110,0.5,9,5,9999,99999,9,999999999,0.0,999,999,99
3022,3,27,13,0,*?*?*?*?*?*?*?*?*?*?*?*?*?*?*?*?*?*?*?*?*?*?,12.6,8.5,86,101578,820,1373,335,149.9,0.0,149.9,17854,0,17927,7000,103,1.5,10,5,9999,99999,9,999999999,0.0,999,999,99
3022,3,27,14,0,*?*?*?*?*?*?*?*?*?*?*?*?*?*?*?*?*?*?*?*?*?*?,12.5,8.5,87,101578,741,1373,331,233.1,57.4,202.1,25650,5734,22770,6397,97,1.0,9,5,9999,99999,9,999999999,0.0,999,999,99
3022,3,27,15,0,*?*?*?*?*?*?*?*?*?*?*?*?*?*?*?*?*?*?*?*?*?*?,12.9,7.9,81,101578,616,1374,333,189.4,56.2,164.2,20816,5488,18508,4870,90,1.0,9,5,9999,99999,9,999999999,0.0,999,999,99
3022,3,27,16,0,*?*?*?*?*?*?*?*?*?*?*?*?*?*?*?*?*?*?*?*?*?*?,12.7,8.1,84,101578,452,1374,336,76.2,0.0,76.2,8900,0,8925,3146,83,1.5,10,5,9999,99999,9,999999999,0.0,999,999,99
3022,3,27,17,0,*?*?*?*?*?*?*?*?*?*?*?*?*?*?*?*?*?*?*?*?*?*?,12.2,8.8,90,101578,261,1375,333,38.0,0.0,38.0,4430,0,4438,1480,77,1.0,10,5,9999,99999,9,999999999,0.0,999,999,99
3022,3,27,18,0,*?*?*?*?*?*?*?*?*?*?*?*?*?*?*?*?*?*?*?*?*?*?,11.2,8.8,96,101578,56,1385,329,0.0,0.0,0.0,0,0,0,0,70,1.0,10,5,9999,99999,9,999999999,0.0,999,999,99
3022,3,27,19,0,*?*?*?*?*?*?*?*?*?*?*?*?*?*?*?*?*?*?*?*?*?*?,10.2,9.3,100,101578,0,-0,324,0.0,-0.0,0.0,0,0,0,0,70,1.0,10,5,9999,99999,9,999999999,0.1,999,999,99
3022,3,27,20,0,*?*?*?*?*?*?*?*?*?*?*?*?*?*?*?*?*?*?*?*?*?*?,9.7,9.7,100,101578,0,-0,322,0.0,-0.0,0.0,0,0,0,0,70,1.0,10,5,9999,99999,9,999999999,0.2,999,999,99
3022,3,27,21,0,*?*?*?*?*?*?*?*?*?*?*?*?*?*?*?*?*?*?*?*?*?*?,8.3,8.4,100,101578,0,-0,316,0.0,-0.0,0.0,0,0,0,0,70,0.5,10,5,9999,99999,9,999999999,0.2,999,999,99
3022,3,27,22,0,*?*?*?*?*?*?*?*?*?*?*?*?*?*?*?*?*?*?*?*?*?*?,8.3,8.3,100,101578,0,-0,316,0.0,-0.0,0.0,0,0,0,0,70,0.5,10,5,9999,99999,9,999999999,0.2,999,999,99
3022,3,27,23,0,*?*?*?*?*?*?*?*?*?*?*?*?*?*?*?*?*?*?*?*?*?*?,8.9,8.9,100,101578,0,-0,318,0.0,-0.0,0.0,0,0,0,0,70,1.0,10,5,9999,99999,9,999999999,0.0,999,999,99
3022,3,27,24,0,*?*?*?*?*?*?*?*?*?*?*?*?*?*?*?*?*?*?*?*?*?*?,8.9,7.3,100,101578,0,-0,319,0.0,-0.0,0.0,0,0,0,0,60,1.0,10,5,9999,99999,9,999999999,0.0,999,999,99
3022,3,28,1,0,*?*?*?*?*?*?*?*?*?*?*?*?*?*?*?*?*?*?*?*?*?*?,9.4,9.4,100,101930,0,-0,320,0.0,-0.0,0.0,0,0,0,0,68,1.0,10,5,9999,99999,9,999999999,0.0,999,999,99
3022,3,28,2,0,*?*?*?*?*?*?*?*?*?*?*?*?*?*?*?*?*?*?*?*?*?*?,9.4,9.4,100,101930,0,-0,320,0.0,-0.0,0.0,0,0,0,0,67,0.5,10,5,9999,99999,9,999999999,0.0,999,999,99
3022,3,28,3,0,*?*?*?*?*?*?*?*?*?*?*?*?*?*?*?*?*?*?*?*?*?*?,9.6,9.6,100,101930,0,-0,321,0.0,-0.0,0.0,0,0,0,0,65,1.0,10,5,9999,99999,9,999999999,0.0,999,999,99
3022,3,28,4,0,*?*?*?*?*?*?*?*?*?*?*?*?*?*?*?*?*?*?*?*?*?*?,9.7,9.7,100,101930,0,-0,322,0.0,-0.0,0.0,0,0,0,0,63,0.5,10,5,9999,99999,9,999999999,0.0,999,999,99
3022,3,28,5,0,*?*?*?*?*?*?*?*?*?*?*?*?*?*?*?*?*?*?*?*?*?*?,10.0,9.8,100,101930,0,-0,323,0.0,-0.0,0.0,0,0,0,0,62,0.5,10,5,9999,99999,9,999999999,0.1,999,999,99
3022,3,28,6,0,*?*?*?*?*?*?*?*?*?*?*?*?*?*?*?*?*?*?*?*?*?*?,9.6,9.3,99,101930,59,1383,318,0.0,0.0,0.0,0,0,0,0,60,0.5,9,5,9999,99999,9,999999999,0.0,999,999,99
3022,3,28,7,0,*?*?*?*?*?*?*?*?*?*?*?*?*?*?*?*?*?*?*?*?*?*?,9.7,8.9,97,101930,264,1372,318,67.2,46.5,58.3,7410,3583,6840,1249,62,0.5,9,5,9999,99999,9,999999999,0.0,999,999,99
3022,3,28,8,0,*?*?*?*?*?*?*?*?*?*?*?*?*?*?*?*?*?*?*?*?*?*?,9.6,8.5,95,101930,456,1374,318,133.9,53.6,116.1,14723,4918,13133,3199,63,0.5,9,5,9999,99999,9,999999999,2.6,999,999,99
3022,3,28,9,0,*?*?*?*?*?*?*?*?*?*?*?*?*?*?*?*?*?*?*?*?*?*?,9.6,9.1,99,101930,620,1372,318,191.1,56.3,165.7,21048,5450,18727,4926,65,1.0,9,5,9999,99999,9,999999999,2.6,999,999,99
3022,3,28,10,0,*?*?*?*?*?*?*?*?*?*?*?*?*?*?*?*?*?*?*?*?*?*?,10.4,10.3,100,101930,747,1373,322,235.1,57.5,203.8,25897,5717,22996,6473,67,1.0,9,5,9999,99999,9,999999999,1.3,999,999,99
3022,3,28,11,0,*?*?*?*?*?*?*?*?*?*?*?*?*?*?*?*?*?*?*?*?*?*?,10.3,10.3,100,101930,826,1372,321,262.7,58.1,227.8,28941,5851,25666,7572,68,0.5,9,5,9999,99999,9,999999999,0.0,999,999,99
3022,3,28,12,0,*?*?*?*?*?*?*?*?*?*?*?*?*?*?*?*?*?*?*?*?*?*?,10.1,10.1,100,101930,853,1372,320,272.2,58.2,236.0,29996,5882,26593,7978,70,0.5,9,5,9999,99999,9,999999999,0.0,999,999,99
3022,3,28,13,0,*?*?*?*?*?*?*?*?*?*?*?*?*?*?*?*?*?*?*?*?*?*?,10.4,10.3,100,101930,827,1373,322,262.9,58.1,228.0,28963,5851,25685,7581,70,1.5,9,5,9999,99999,9,999999999,0.0,999,999,99
3022,3,28,14,0,*?*?*?*?*?*?*?*?*?*?*?*?*?*?*?*?*?*?*?*?*?*?,10.5,10.5,100,101930,748,1373,322,235.5,57.5,204.1,25915,5745,23003,6487,70,1.0,9,5,9999,99999,9,999999999,0.0,999,999,99
3022,3,28,15,0,*?*?*?*?*?*?*?*?*?*?*?*?*?*?*?*?*?*?*?*?*?*?,10.0,9.4,98,101930,622,1373,323,110.4,0.0,110.4,12991,0,13036,4836,70,1.0,10,5,9999,99999,9,999999999,0.0,999,999,99
3022,3,28,16,0,*?*?*?*?*?*?*?*?*?*?*?*?*?*?*?*?*?*?*?*?*?*?,10.3,7.6,85,101930,458,1373,325,77.5,0.0,77.5,9051,0,9076,3208,70,1.5,10,5,9999,99999,9,999999999,1.3,999,999,99
3022,3,28,17,0,*?*?*?*?*?*?*?*?*?*?*?*?*?*?*?*?*?*?*?*?*?*?,10.0,7.9,88,101930,267,1373,324,39.3,0.0,39.3,4578,0,4587,1533,70,1.0,10,5,9999,99999,9,999999999,1.5,999,999,99
3022,3,28,18,0,*?*?*?*?*?*?*?*?*?*?*?*?*?*?*?*?*?*?*?*?*?*?,10.2,8.0,88,101930,62,1371,324,0.0,0.0,0.0,0,0,0,0,70,1.0,10,5,9999,99999,9,999999999,1.5,999,999,99
3022,3,28,19,0,*?*?*?*?*?*?*?*?*?*?*?*?*?*?*?*?*?*?*?*?*?*?,9.9,8.1,90,101930,0,-0,323,0.0,-0.0,0.0,0,0,0,0,68,1.0,10,5,9999,99999,9,999999999,1.5,999,999,99
3022,3,28,20,0,*?*?*?*?*?*?*?*?*?*?*?*?*?*?*?*?*?*?*?*?*?*?,9.9,7.7,87,101930,0,-0,323,0.0,-0.0,0.0,0,0,0,0,67,1.0,10,5,9999,99999,9,999999999,1.5,999,999,99
3022,3,28,21,0,*?*?*?*?*?*?*?*?*?*?*?*?*?*?*?*?*?*?*?*?*?*?,9.6,8.7,96,101930,0,-0,322,0.0,-0.0,0.0,0,0,0,0,65,0.5,10,5,9999,99999,9,999999999,1.6,999,999,99
3022,3,28,22,0,*?*?*?*?*?*?*?*?*?*?*?*?*?*?*?*?*?*?*?*?*?*?,10.2,8.7,92,101930,0,-0,324,0.0,-0.0,0.0,0,0,0,0,63,0.5,10,5,9999,99999,9,999999999,1.5,999,999,99
3022,3,28,23,0,*?*?*?*?*?*?*?*?*?*?*?*?*?*?*?*?*?*?*?*?*?*?,9.8,7.7,89,101930,0,-0,323,0.0,-0.0,0.0,0,0,0,0,62,1.0,10,5,9999,99999,9,999999999,1.5,999,999,99
3022,3,28,24,0,*?*?*?*?*?*?*?*?*?*?*?*?*?*?*?*?*?*?*?*?*?*?,9.4,9.2,100,101930,0,-0,321,0.0,-0.0,0.0,0,0,0,0,70,1.0,10,5,9999,99999,9,999999999,0.0,999,999,99
3022,3,29,1,0,*?*?*?*?*?*?*?*?*?*?*?*?*?*?*?*?*?*?*?*?*?*?,8.4,7.0,91,101360,0,-0,316,0.0,-0.0,0.0,0,0,0,0,63,1.0,10,5,9999,99999,9,999999999,1.1,999,999,99
3022,3,29,2,0,*?*?*?*?*?*?*?*?*?*?*?*?*?*?*?*?*?*?*?*?*?*?,7.7,6.6,93,101360,0,-0,313,0.0,-0.0,0.0,0,0,0,0,67,0.5,10,5,9999,99999,9,999999999,0.0,999,999,99
3022,3,29,3,0,*?*?*?*?*?*?*?*?*?*?*?*?*?*?*?*?*?*?*?*?*?*?,7.8,6.6,92,101360,0,-0,314,0.0,-0.0,0.0,0,0,0,0,70,1.0,10,5,9999,99999,9,999999999,0.1,999,999,99
3022,3,29,4,0,*?*?*?*?*?*?*?*?*?*?*?*?*?*?*?*?*?*?*?*?*?*?,7.6,7.6,100,101360,0,-0,313,0.0,-0.0,0.0,0,0,0,0,73,0.5,10,5,9999,99999,9,999999999,0.0,999,999,99
3022,3,29,5,0,*?*?*?*?*?*?*?*?*?*?*?*?*?*?*?*?*?*?*?*?*?*?,7.4,7.4,100,101360,0,-0,312,0.0,-0.0,0.0,0,0,0,0,77,0.5,10,5,9999,99999,9,999999999,0.1,999,999,99
3022,3,29,6,0,*?*?*?*?*?*?*?*?*?*?*?*?*?*?*?*?*?*?*?*?*?*?,7.4,7.4,100,101360,67,1369,312,0.0,0.0,0.0,0,0,0,0,80,0.5,10,5,9999,99999,9,999999999,0.0,999,999,99
3022,3,29,7,0,*?*?*?*?*?*?*?*?*?*?*?*?*?*?*?*?*?*?*?*?*?*?,7.5,7.4,100,101360,272,1369,297,121.9,274.9,67.3,12642,20441,8754,1230,82,0.5,6,3,9999,99999,9,999999999,0.3,999,999,99
3022,3,29,8,0,*?*?*?*?*?*?*?*?*?*?*?*?*?*?*?*?*?*?*?*?*?*?,8.3,8.3,100,101360,464,1372,297,253.2,393.3,120.3,26334,35992,15067,2303,83,0.5,5,3,9999,99999,9,999999999,0.0,999,999,99
3022,3,29,9,0,*?*?*?*?*?*?*?*?*?*?*?*?*?*?*?*?*?*?*?*?*?*?,8.9,8.9,100,101360,628,1372,308,303.7,236.8,195.3,32281,24110,21931,4321,85,1.0,7,4,9999,99999,9,999999999,0.0,999,999,99
3022,3,29,10,0,*?*?*?*?*?*?*?*?*?*?*?*?*?*?*?*?*?*?*?*?*?*?,9.5,9.1,97,101360,754,1372,321,136.9,0.0,136.9,16237,0,16300,6266,87,1.0,10,5,9999,99999,9,999999999,0.0,999,999,99
3022,3,29,11,0,*?*?*?*?*?*?*?*?*?*?*?*?*?*?*?*?*?*?*?*?*?*?,9.9,8.5,91,101360,833,1372,316,351.6,145.9,263.0,38480,15295,29391,7146,88,0.5,8,4,9999,99999,9,999999999,0.0,999,999,99
3022,3,29,12,0,*?*?*?*?*?*?*?*?*?*?*?*?*?*?*?*?*?*?*?*?*?*?,10.5,8.4,87,101360,860,1372,322,274.8,58.3,238.2,30283,5885,26847,8089,90,0.5,9,5,9999,99999,9,999999999,0.2,999,999,99
3022,3,29,13,0,*?*?*?*?*?*?*?*?*?*?*?*?*?*?*?*?*?*?*?*?*?*?,10.6,6.9,78,101360,833,1372,310,460.9,340.0,254.4,49635,36124,28128,6391,90,1.5,6,3,9999,99999,9,999999999,0.2,999,999,99
3022,3,29,14,0,*?*?*?*?*?*?*?*?*?*?*?*?*?*?*?*?*?*?*?*?*?*?,10.4,5.5,72,101360,754,1372,304,440.3,420.6,209.2,46101,42583,24832,4693,90,1.0,5,3,9999,99999,9,999999999,0.0,999,999,99
3022,3,29,15,0,*?*?*?*?*?*?*?*?*?*?*?*?*?*?*?*?*?*?*?*?*?*?,10.5,6.6,77,101360,628,1371,314,303.8,236.8,195.3,32290,24112,21936,4324,90,1.0,7,4,9999,99999,9,999999999,0.0,999,999,99
3022,3,29,16,0,*?*?*?*?*?*?*?*?*?*?*?*?*?*?*?*?*?*?*?*?*?*?,10.1,4.5,68,101360,464,1371,315,181.4,135.1,135.7,19745,12748,15465,3083,90,1.5,8,4,9999,99999,9,999999999,0.0,999,999,99
3022,3,29,17,0,*?*?*?*?*?*?*?*?*?*?*?*?*?*?*?*?*?*?*?*?*?*?,10.4,5.5,72,101360,273,1370,321,70.5,47.0,61.1,7768,3672,7171,1313,90,1.0,9,5,9999,99999,9,999999999,0.5,999,999,99
3022,3,29,18,0,*?*?*?*?*?*?*?*?*?*?*?*?*?*?*?*?*?*?*?*?*?*?,9.6,5.8,78,101360,69,1380,322,0.0,0.0,0.0,0,0,0,0,90,1.0,10,5,9999,99999,9,999999999,2.0,999,999,99
3022,3,29,19,0,*?*?*?*?*?*?*?*?*?*?*?*?*?*?*?*?*?*?*?*?*?*?,9.4,6.9,84,101360,0,-0,321,0.0,-0.0,0.0,0,0,0,0,88,1.0,10,5,9999,99999,9,999999999,0.5,999,999,99
3022,3,29,20,0,*?*?*?*?*?*?*?*?*?*?*?*?*?*?*?*?*?*?*?*?*?*?,8.5,7.4,94,101360,0,-0,317,0.0,-0.0,0.0,0,0,0,0,87,1.0,10,5,9999,99999,9,999999999,0.0,999,999,99
3022,3,29,21,0,*?*?*?*?*?*?*?*?*?*?*?*?*?*?*?*?*?*?*?*?*?*?,8.7,7.0,90,101360,0,-0,318,0.0,-0.0,0.0,0,0,0,0,85,0.5,10,5,9999,99999,9,999999999,0.0,999,999,99
3022,3,29,22,0,*?*?*?*?*?*?*?*?*?*?*?*?*?*?*?*?*?*?*?*?*?*?,8.3,6.9,92,101360,0,-0,316,0.0,-0.0,0.0,0,0,0,0,83,0.5,10,5,9999,99999,9,999999999,0.0,999,999,99
3022,3,29,23,0,*?*?*?*?*?*?*?*?*?*?*?*?*?*?*?*?*?*?*?*?*?*?,7.4,5.8,90,101360,0,-0,312,0.0,-0.0,0.0,0,0,0,0,82,1.0,10,5,9999,99999,9,999999999,0.0,999,999,99
3022,3,29,24,0,*?*?*?*?*?*?*?*?*?*?*?*?*?*?*?*?*?*?*?*?*?*?,9.3,7.3,88,101360,0,-0,320,0.0,-0.0,0.0,0,0,0,0,60,1.0,10,5,9999,99999,9,999999999,0.6,999,999,99
3022,3,30,1,0,*?*?*?*?*?*?*?*?*?*?*?*?*?*?*?*?*?*?*?*?*?*?,4.1,4.1,100,101158,0,-0,298,0.0,-0.0,0.0,0,0,0,0,83,1.0,10,5,9999,99999,9,999999999,0.0,999,999,99
3022,3,30,2,0,*?*?*?*?*?*?*?*?*?*?*?*?*?*?*?*?*?*?*?*?*?*?,2.8,2.9,100,101158,0,-0,293,0.0,-0.0,0.0,0,0,0,0,87,0.5,10,5,9999,99999,9,999999999,0.0,999,999,99
3022,3,30,3,0,*?*?*?*?*?*?*?*?*?*?*?*?*?*?*?*?*?*?*?*?*?*?,1.6,1.7,100,101158,0,-0,288,0.0,-0.0,0.0,0,0,0,0,90,1.0,10,5,9999,99999,9,999999999,0.0,999,999,99
3022,3,30,4,0,*?*?*?*?*?*?*?*?*?*?*?*?*?*?*?*?*?*?*?*?*?*?,1.8,1.7,100,101158,0,-0,289,0.0,-0.0,0.0,0,0,0,0,93,0.5,10,5,9999,99999,9,999999999,0.0,999,999,99
3022,3,30,5,0,*?*?*?*?*?*?*?*?*?*?*?*?*?*?*?*?*?*?*?*?*?*?,2.0,2.1,100,101158,0,-0,289,0.0,-0.0,0.0,0,0,0,0,97,0.5,10,5,9999,99999,9,999999999,0.0,999,999,99
3022,3,30,6,0,*?*?*?*?*?*?*?*?*?*?*?*?*?*?*?*?*?*?*?*?*?*?,2.0,2.1,100,101158,76,1376,289,1.0,0.0,1.0,136,-0,135,41,100,0.5,10,5,9999,99999,9,999999999,0.0,999,999,99
3022,3,30,7,0,*?*?*?*?*?*?*?*?*?*?*?*?*?*?*?*?*?*?*?*?*?*?,2.1,2.1,100,101158,281,1372,290,42.1,0.0,42.1,4909,0,4918,1648,100,0.5,10,5,9999,99999,9,999999999,0.0,999,999,99
3022,3,30,8,0,*?*?*?*?*?*?*?*?*?*?*?*?*?*?*?*?*?*?*?*?*?*?,3.4,2.3,95,101158,472,1372,295,80.4,0.0,80.4,9397,0,9424,3343,100,0.5,10,5,9999,99999,9,999999999,0.0,999,999,99
3022,3,30,9,0,*?*?*?*?*?*?*?*?*?*?*?*?*?*?*?*?*?*?*?*?*?*?,5.1,4.1,96,101158,636,1372,302,113.3,0.0,113.3,13344,0,13390,4987,100,1.0,10,5,9999,99999,9,999999999,0.0,999,999,99
3022,3,30,10,0,*?*?*?*?*?*?*?*?*?*?*?*?*?*?*?*?*?*?*?*?*?*?,7.0,3.9,82,101158,761,1370,311,138.5,0.0,138.5,16428,0,16492,6351,100,1.0,10,5,9999,99999,9,999999999,0.0,999,999,99
3022,3,30,11,0,*?*?*?*?*?*?*?*?*?*?*?*?*?*?*?*?*?*?*?*?*?*?,8.0,4.6,81,101158,840,1371,315,154.3,0.0,154.3,18393,0,18469,7245,100,0.5,10,5,9999,99999,9,999999999,0.0,999,999,99
3022,3,30,12,0,*?*?*?*?*?*?*?*?*?*?*?*?*?*?*?*?*?*?*?*?*?*?,8.7,3.2,70,101158,867,1371,318,159.6,0.0,159.6,19063,0,19143,7552,100,0.5,10,5,9999,99999,9,999999999,0.0,999,999,99
3022,3,30,13,0,*?*?*?*?*?*?*?*?*?*?*?*?*?*?*?*?*?*?*?*?*?*?,9.1,2.1,62,101158,840,1372,320,154.2,0.0,154.2,18380,0,18456,7240,95,1.5,10,5,9999,99999,9,999999999,0.0,999,999,99
3022,3,30,14,0,*?*?*?*?*?*?*?*?*?*?*?*?*?*?*?*?*?*?*?*?*?*?,8.8,1.5,61,101158,760,1370,319,138.3,0.0,138.3,16403,0,16467,6340,90,1.0,10,5,9999,99999,9,999999999,0.0,999,999,99
3022,3,30,15,0,*?*?*?*?*?*?*?*?*?*?*?*?*?*?*?*?*?*?*?*?*?*?,8.6,1.0,60,101158,634,1370,318,113.0,0.0,113.0,13311,0,13357,4973,85,1.0,10,5,9999,99999,9,999999999,0.0,999,999,99
3022,3,30,16,0,*?*?*?*?*?*?*?*?*?*?*?*?*?*?*?*?*?*?*?*?*?*?,8.7,2.3,65,101158,470,1370,319,80.1,0.0,80.1,9364,0,9391,3329,80,1.5,10,5,9999,99999,9,999999999,0.0,999,999,99
3022,3,30,17,0,*?*?*?*?*?*?*?*?*?*?*?*?*?*?*?*?*?*?*?*?*?*?,8.7,1.5,62,101158,280,1373,319,41.9,0.0,41.9,4882,0,4892,1639,75,1.0,10,5,9999,99999,9,999999999,0.0,999,999,99
3022,3,30,18,0,*?*?*?*?*?*?*?*?*?*?*?*?*?*?*?*?*?*?*?*?*?*?,7.5,2.9,73,101158,75,1369,313,0.9,0.0,0.9,119,-0,119,35,70,1.0,10,5,9999,99999,9,999999999,0.0,999,999,99
3022,3,30,19,0,*?*?*?*?*?*?*?*?*?*?*?*?*?*?*?*?*?*?*?*?*?*?,6.3,2.3,77,101158,0,-0,308,0.0,-0.0,0.0,0,0,0,0,70,1.0,10,5,9999,99999,9,999999999,0.4,999,999,99
3022,3,30,20,0,*?*?*?*?*?*?*?*?*?*?*?*?*?*?*?*?*?*?*?*?*?*?,4.9,0.2,73,101158,0,-0,302,0.0,-0.0,0.0,0,0,0,0,70,1.0,10,5,9999,99999,9,999999999,0.0,999,999,99
3022,3,30,21,0,*?*?*?*?*?*?*?*?*?*?*?*?*?*?*?*?*?*?*?*?*?*?,4.1,0.4,78,101158,0,-0,299,0.0,-0.0,0.0,0,0,0,0,70,0.5,10,5,9999,99999,9,999999999,0.0,999,999,99
3022,3,30,22,0,*?*?*?*?*?*?*?*?*?*?*?*?*?*?*?*?*?*?*?*?*?*?,3.7,0.6,82,101158,0,-0,297,0.0,-0.0,0.0,0,0,0,0,70,0.5,10,5,9999,99999,9,999999999,0.0,999,999,99
3022,3,30,23,0,*?*?*?*?*?*?*?*?*?*?*?*?*?*?*?*?*?*?*?*?*?*?,3.9,0.6,81,101158,0,-0,298,0.0,-0.0,0.0,0,0,0,0,70,1.0,10,5,9999,99999,9,999999999,0.0,999,999,99
3022,3,30,24,0,*?*?*?*?*?*?*?*?*?*?*?*?*?*?*?*?*?*?*?*?*?*?,6.6,5.1,93,101158,0,-0,309,0.0,-0.0,0.0,0,0,0,0,80,1.0,10,5,9999,99999,9,999999999,0.0,999,999,99
3022,3,31,1,0,*?*?*?*?*?*?*?*?*?*?*?*?*?*?*?*?*?*?*?*?*?*?,3.9,-0.4,73,101068,0,-0,298,0.0,-0.0,0.0,0,0,0,0,72,2.1,10,5,9999,99999,9,999999999,0.0,999,999,99
3022,3,31,2,0,*?*?*?*?*?*?*?*?*?*?*?*?*?*?*?*?*?*?*?*?*?*?,3.9,-0.8,70,101068,0,-0,298,0.0,-0.0,0.0,0,0,0,0,73,1.0,10,5,9999,99999,9,999999999,0.0,999,999,99
3022,3,31,3,0,*?*?*?*?*?*?*?*?*?*?*?*?*?*?*?*?*?*?*?*?*?*?,3.5,-0.2,77,101068,0,-0,296,0.0,-0.0,0.0,0,0,0,0,75,2.1,10,5,9999,99999,9,999999999,0.0,999,999,99
3022,3,31,4,0,*?*?*?*?*?*?*?*?*?*?*?*?*?*?*?*?*?*?*?*?*?*?,3.3,-0.2,78,101068,0,-0,290,0.0,-0.0,0.0,0,0,0,0,77,0.5,9,5,9999,99999,9,999999999,0.0,999,999,99
3022,3,31,5,0,*?*?*?*?*?*?*?*?*?*?*?*?*?*?*?*?*?*?*?*?*?*?,3.0,-0.4,77,101068,0,-0,243,0.0,-0.0,0.0,0,0,0,0,78,1.5,0,0,9999,99999,9,999999999,0.0,999,999,99
3022,3,31,6,0,*?*?*?*?*?*?*?*?*?*?*?*?*?*?*?*?*?*?*?*?*?*?,2.7,-0.2,81,101068,84,1366,242,9.3,105.9,2.8,1030,6216,497,108,80,1.0,0,0,9999,99999,9,999999999,0.0,999,999,99
3022,3,31,7,0,*?*?*?*?*?*?*?*?*?*?*?*?*?*?*?*?*?*?*?*?*?*?,3.8,1.0,82,101068,289,1370,248,151.0,501.0,45.3,15687,39427,6925,844,83,1.5,0,0,9999,99999,9,999999999,0.0,999,999,99
3022,3,31,8,0,*?*?*?*?*?*?*?*?*?*?*?*?*?*?*?*?*?*?*?*?*?*?,4.8,-0.2,70,101068,480,1371,249,283.0,565.6,84.9,29339,51971,12218,1621,87,1.5,0,0,9999,99999,9,999999999,0.0,999,999,99
3022,3,31,9,0,*?*?*?*?*?*?*?*?*?*?*?*?*?*?*?*?*?*?*?*?*?*?,6.8,2.1,72,101068,643,1369,261,396.1,590.5,118.8,41214,57434,16427,2427,90,1.0,0,0,9999,99999,9,999999999,0.0,999,999,99
3022,3,31,10,0,*?*?*?*?*?*?*?*?*?*?*?*?*?*?*?*?*?*?*?*?*?*?,8.5,2.3,65,101068,769,1371,268,482.8,602.5,144.8,50428,59915,19460,3225,93,1.5,0,0,9999,99999,9,999999999,0.0,999,999,99
3022,3,31,11,0,*?*?*?*?*?*?*?*?*?*?*?*?*?*?*?*?*?*?*?*?*?*?,9.3,3.2,65,101068,847,1370,273,537.1,608.1,161.1,56245,60998,21266,3863,97,1.5,0,0,9999,99999,9,999999999,0.0,999,999,99
3022,3,31,12,0,*?*?*?*?*?*?*?*?*?*?*?*?*?*?*?*?*?*?*?*?*?*?,10.7,4.3,64,101068,874,1371,280,555.4,609.8,166.6,58213,61306,21863,4112,100,1.5,0,0,9999,99999,9,999999999,0.0,999,999,99
3022,3,31,13,0,*?*?*?*?*?*?*?*?*?*?*?*?*?*?*?*?*?*?*?*?*?*?,11.1,4.6,64,101068,846,1370,283,536.4,608.1,160.9,56164,60985,21242,3853,97,1.0,0,0,9999,99999,9,999999999,0.0,999,999,99
3022,3,31,14,0,*?*?*?*?*?*?*?*?*?*?*?*?*?*?*?*?*?*?*?*?*?*?,11.1,3.6,60,101068,767,1371,280,481.4,602.3,144.4,50277,59883,19412,3210,93,1.5,0,0,9999,99999,9,999999999,0.0,999,999,99
3022,3,31,15,0,*?*?*?*?*?*?*?*?*?*?*?*?*?*?*?*?*?*?*?*?*?*?,10.7,3.0,59,101068,641,1371,278,394.2,590.2,118.3,41016,57370,16363,2412,90,1.5,0,0,9999,99999,9,999999999,0.0,999,999,99
3022,3,31,16,0,*?*?*?*?*?*?*?*?*?*?*?*?*?*?*?*?*?*?*?*?*?*?,11.0,3.6,60,101068,477,1371,280,280.8,565.0,84.2,29112,51829,12134,1607,87,1.0,0,0,9999,99999,9,999999999,0.0,999,999,99
3022,3,31,17,0,*?*?*?*?*?*?*?*?*?*?*?*?*?*?*?*?*?*?*?*?*?*?,11.0,3.4,60,101068,286,1370,280,148.8,499.2,44.7,15463,39129,6834,832,83,0.5,0,0,9999,99999,9,999999999,0.0,999,999,99
3022,3,31,18,0,*?*?*?*?*?*?*?*?*?*?*?*?*?*?*?*?*?*?*?*?*?*?,9.8,2.9,62,101068,82,1377,309,5.9,35.2,3.8,666,1672,749,77,80,1.5,7,4,9999,99999,9,999999999,0.0,999,999,99
3022,3,31,19,0,*?*?*?*?*?*?*?*?*?*?*?*?*?*?*?*?*?*?*?*?*?*?,8.1,2.9,69,101068,0,-0,316,0.0,-0.0,0.0,0,0,0,0,87,1.5,10,5,9999,99999,9,999999999,0.0,999,999,99
3022,3,31,20,0,*?*?*?*?*?*?*?*?*?*?*?*?*?*?*?*?*?*?*?*?*?*?,6.8,2.7,75,101068,0,-0,310,0.0,-0.0,0.0,0,0,0,0,93,0.5,10,5,9999,99999,9,999999999,0.0,999,999,99
3022,3,31,21,0,*?*?*?*?*?*?*?*?*?*?*?*?*?*?*?*?*?*?*?*?*?*?,5.9,3.2,82,101068,0,-0,306,0.0,-0.0,0.0,0,0,0,0,100,1.0,10,5,9999,99999,9,999999999,0.0,999,999,99
3022,3,31,22,0,*?*?*?*?*?*?*?*?*?*?*?*?*?*?*?*?*?*?*?*?*?*?,5.5,2.9,83,101068,0,-0,304,0.0,-0.0,0.0,0,0,0,0,107,1.5,10,5,9999,99999,9,999999999,0.0,999,999,99
3022,3,31,23,0,*?*?*?*?*?*?*?*?*?*?*?*?*?*?*?*?*?*?*?*?*?*?,6.4,3.4,81,101068,0,-0,308,0.0,-0.0,0.0,0,0,0,0,113,1.0,10,5,9999,99999,9,999999999,0.0,999,999,99
3022,3,31,24,0,*?*?*?*?*?*?*?*?*?*?*?*?*?*?*?*?*?*?*?*?*?*?,4.0,-0.0,75,101068,0,-0,298,0.0,-0.0,0.0,0,0,0,0,70,1.5,10,5,9999,99999,9,999999999,0.0,999,999,99
3022,4,1,1,0,*?*?*?*?*?*?*?*?*?*?*?*?*?*?*?*?*?*?*?*?*?*?,7.9,4.5,78,101375,0,-0,315,0.0,-0.0,0.0,0,0,0,0,118,0.5,10,5,9999,99999,9,999999999,0.0,999,999,99
3022,4,1,2,0,*?*?*?*?*?*?*?*?*?*?*?*?*?*?*?*?*?*?*?*?*?*?,8.2,4.8,78,101375,0,-0,316,0.0,-0.0,0.0,0,0,0,0,117,1.5,10,5,9999,99999,9,999999999,0.0,999,999,99
3022,4,1,3,0,*?*?*?*?*?*?*?*?*?*?*?*?*?*?*?*?*?*?*?*?*?*?,8.0,4.5,77,101375,0,-0,315,0.0,-0.0,0.0,0,0,0,0,115,1.5,10,5,9999,99999,9,999999999,0.0,999,999,99
3022,4,1,4,0,*?*?*?*?*?*?*?*?*?*?*?*?*?*?*?*?*?*?*?*?*?*?,7.8,4.1,77,101375,0,-0,314,0.0,-0.0,0.0,0,0,0,0,113,2.1,10,5,9999,99999,9,999999999,0.0,999,999,99
3022,4,1,5,0,*?*?*?*?*?*?*?*?*?*?*?*?*?*?*?*?*?*?*?*?*?*?,7.4,4.1,78,101375,0,-0,281,0.0,-0.0,0.0,0,0,0,0,112,2.6,3,2,9999,99999,9,999999999,0.0,999,999,99
3022,4,1,6,0,*?*?*?*?*?*?*?*?*?*?*?*?*?*?*?*?*?*?*?*?*?*?,8.2,4.5,76,101375,93,1373,307,10.2,37.8,7.6,1181,1553,1233,126,110,2.1,8,4,9999,99999,9,999999999,0.0,999,999,99
3022,4,1,7,0,*?*?*?*?*?*?*?*?*?*?*?*?*?*?*?*?*?*?*?*?*?*?,8.8,4.1,71,101375,297,1368,314,79.0,48.4,68.5,8667,4013,7756,1780,110,2.1,9,5,9999,99999,9,999999999,0.0,999,999,99
3022,4,1,8,0,*?*?*?*?*?*?*?*?*?*?*?*?*?*?*?*?*?*?*?*?*?*?,10.1,4.1,65,101375,488,1370,311,227.7,228.2,146.4,24081,21793,16728,3039,110,1.5,7,4,9999,99999,9,999999999,0.0,999,999,99
3022,4,1,9,0,*?*?*?*?*?*?*?*?*?*?*?*?*?*?*?*?*?*?*?*?*?*?,12.5,3.2,52,101375,651,1370,305,389.0,481.2,160.3,41031,47757,19755,3308,110,1.5,4,2,9999,99999,9,999999999,0.0,999,999,99
3022,4,1,10,0,*?*?*?*?*?*?*?*?*?*?*?*?*?*?*?*?*?*?*?*?*?*?,14.2,4.5,51,101375,776,1370,324,427.1,337.7,235.7,45860,35632,26189,5666,110,1.5,6,3,9999,99999,9,999999999,0.0,999,999,99
3022,4,1,11,0,*?*?*?*?*?*?*?*?*?*?*?*?*?*?*?*?*?*?*?*?*?*?,16.3,5.5,48,101375,854,1369,330,505.7,425.7,240.2,53131,43688,28030,5934,110,1.5,5,3,9999,99999,9,999999999,0.0,999,999,99
3022,4,1,12,0,*?*?*?*?*?*?*?*?*?*?*?*?*?*?*?*?*?*?*?*?*?*?,16.7,6.7,51,101375,880,1369,337,490.2,341.7,270.6,52901,36547,29725,7107,110,3.1,6,3,9999,99999,9,999999999,0.0,999,999,99
3022,4,1,13,0,*?*?*?*?*?*?*?*?*?*?*?*?*?*?*?*?*?*?*?*?*?*?,17.5,5.9,46,101375,852,1369,321,539.5,582.4,177.0,56147,58181,22880,4210,108,1.0,2,1,9999,99999,9,999999999,0.0,999,999,99
3022,4,1,14,0,*?*?*?*?*?*?*?*?*?*?*?*?*?*?*?*?*?*?*?*?*?*?,17.7,5.0,43,101375,773,1370,321,484.5,577.0,158.9,50296,57152,20932,3500,107,1.0,2,1,9999,99999,9,999999999,0.0,999,999,99
3022,4,1,15,0,*?*?*?*?*?*?*?*?*?*?*?*?*?*?*?*?*?*?*?*?*?*?,17.6,6.2,47,101375,647,1370,337,371.9,413.4,176.6,38798,40918,21353,3681,105,1.5,5,3,9999,99999,9,999999999,0.0,999,999,99
3022,4,1,16,0,*?*?*?*?*?*?*?*?*?*?*?*?*?*?*?*?*?*?*?*?*?*?,17.4,6.6,48,101375,483,1370,331,276.2,460.7,113.8,29039,42748,14474,2168,103,1.5,4,2,9999,99999,9,999999999,0.0,999,999,99
3022,4,1,17,0,*?*?*?*?*?*?*?*?*?*?*?*?*?*?*?*?*?*?*?*?*?*?,17.5,7.0,50,101375,292,1368,319,153.2,497.7,47.0,15885,39272,7148,873,102,0.5,1,0,9999,99999,9,999999999,0.0,999,999,99
3022,4,1,18,0,*?*?*?*?*?*?*?*?*?*?*?*?*?*?*?*?*?*?*?*?*?*?,16.6,7.3,54,101375,88,1369,342,9.4,52.2,6.0,1038,2537,1126,121,100,0.5,7,4,9999,99999,9,999999999,0.0,999,999,99
3022,4,1,19,0,*?*?*?*?*?*?*?*?*?*?*?*?*?*?*?*?*?*?*?*?*?*?,14.5,7.6,63,101375,0,-0,345,0.0,-0.0,0.0,0,0,0,0,98,0.5,10,5,9999,99999,9,999999999,0.0,999,999,99
3022,4,1,20,0,*?*?*?*?*?*?*?*?*?*?*?*?*?*?*?*?*?*?*?*?*?*?,13.1,8.3,72,101375,0,-0,338,0.0,-0.0,0.0,0,0,0,0,97,1.5,10,5,9999,99999,9,999999999,0.0,999,999,99
3022,4,1,21,0,*?*?*?*?*?*?*?*?*?*?*?*?*?*?*?*?*?*?*?*?*?*?,11.8,8.0,77,101375,0,-0,332,0.0,-0.0,0.0,0,0,0,0,95,0.5,10,5,9999,99999,9,999999999,0.0,999,999,99
3022,4,1,22,0,*?*?*?*?*?*?*?*?*?*?*?*?*?*?*?*?*?*?*?*?*?*?,10.9,7.4,78,101375,0,-0,328,0.0,-0.0,0.0,0,0,0,0,93,1.5,10,5,9999,99999,9,999999999,0.0,999,999,99
3022,4,1,23,0,*?*?*?*?*?*?*?*?*?*?*?*?*?*?*?*?*?*?*?*?*?*?,10.3,7.1,80,101375,0,-0,325,0.0,-0.0,0.0,0,0,0,0,92,2.1,10,5,9999,99999,9,999999999,0.0,999,999,99
3022,4,1,24,0,*?*?*?*?*?*?*?*?*?*?*?*?*?*?*?*?*?*?*?*?*?*?,7.4,3.9,78,101375,0,-0,313,0.0,-0.0,0.0,0,0,0,0,120,1.0,10,5,9999,99999,9,999999999,0.0,999,999,99
3022,4,2,1,0,*?*?*?*?*?*?*?*?*?*?*?*?*?*?*?*?*?*?*?*?*?*?,8.0,6.1,86,101955,0,-0,315,0.0,-0.0,0.0,0,0,0,0,90,1.5,10,5,9999,99999,9,999999999,0.0,999,999,99
3022,4,2,2,0,*?*?*?*?*?*?*?*?*?*?*?*?*?*?*?*?*?*?*?*?*?*?,6.6,5.6,91,101955,0,-0,309,0.0,-0.0,0.0,0,0,0,0,90,0.5,10,5,9999,99999,9,999999999,0.0,999,999,99
3022,4,2,3,0,*?*?*?*?*?*?*?*?*?*?*?*?*?*?*?*?*?*?*?*?*?*?,6.2,5.8,94,101955,0,-0,307,0.0,-0.0,0.0,0,0,0,0,90,1.0,10,5,9999,99999,9,999999999,0.0,999,999,99
3022,4,2,4,0,*?*?*?*?*?*?*?*?*?*?*?*?*?*?*?*?*?*?*?*?*?*?,6.1,5.8,96,101955,0,-0,306,0.0,-0.0,0.0,0,0,0,0,90,0.5,10,5,9999,99999,9,999999999,0.0,999,999,99
3022,4,2,5,0,*?*?*?*?*?*?*?*?*?*?*?*?*?*?*?*?*?*?*?*?*?*?,5.9,4.8,90,101955,0,-0,306,0.0,-0.0,0.0,0,0,0,0,90,1.0,10,5,9999,99999,9,999999999,0.0,999,999,99
3022,4,2,6,0,*?*?*?*?*?*?*?*?*?*?*?*?*?*?*?*?*?*?*?*?*?*?,6.3,4.6,87,101955,101,1366,308,6.1,0.0,6.1,761,-0,761,245,90,1.0,10,5,9999,99999,9,999999999,0.0,999,999,99
3022,4,2,7,0,*?*?*?*?*?*?*?*?*?*?*?*?*?*?*?*?*?*?*?*?*?*?,6.8,4.8,85,101955,306,1371,310,47.2,0.0,47.2,5494,0,5506,1858,88,1.0,10,5,9999,99999,9,999999999,0.0,999,999,99
3022,4,2,8,0,*?*?*?*?*?*?*?*?*?*?*?*?*?*?*?*?*?*?*?*?*?*?,8.6,5.1,77,101955,496,1370,313,148.2,54.5,128.5,16277,5133,14497,3604,87,0.5,9,5,9999,99999,9,999999999,0.0,999,999,99
3022,4,2,9,0,*?*?*?*?*?*?*?*?*?*?*?*?*?*?*?*?*?*?*?*?*?*?,10.6,5.5,69,101955,658,1368,322,205.1,56.7,177.8,22550,5590,20035,5390,85,1.5,9,5,9999,99999,9,999999999,0.0,999,999,99
3022,4,2,10,0,*?*?*?*?*?*?*?*?*?*?*?*?*?*?*?*?*?*?*?*?*?*?,11.7,5.0,62,101955,783,1369,323,329.3,145.1,246.3,35997,15118,27583,6480,83,1.5,8,4,9999,99999,9,999999999,0.0,999,999,99
3022,4,2,11,0,*?*?*?*?*?*?*?*?*?*?*?*?*?*?*?*?*?*?*?*?*?*?,12.7,5.8,62,101955,861,1369,332,275.7,58.3,239.0,30380,5893,26930,8127,82,1.5,9,5,9999,99999,9,999999999,0.0,999,999,99
3022,4,2,12,0,*?*?*?*?*?*?*?*?*?*?*?*?*?*?*?*?*?*?*?*?*?*?,14.0,5.8,56,101955,887,1369,338,284.7,58.4,246.8,31382,5919,27810,8533,80,2.6,9,5,9999,99999,9,999999999,0.0,999,999,99
3022,4,2,13,0,*?*?*?*?*?*?*?*?*?*?*?*?*?*?*?*?*?*?*?*?*?*?,14.4,5.5,53,101955,859,1369,340,275.0,58.3,238.4,30297,5890,26857,8094,82,2.1,9,5,9999,99999,9,999999999,0.0,999,999,99
3022,4,2,14,0,*?*?*?*?*?*?*?*?*?*?*?*?*?*?*?*?*?*?*?*?*?*?,14.2,3.8,49,101955,779,1369,339,247.1,57.7,214.2,27207,5794,24138,6934,83,1.0,9,5,9999,99999,9,999999999,0.0,999,999,99
3022,4,2,15,0,*?*?*?*?*?*?*?*?*?*?*?*?*?*?*?*?*?*?*?*?*?*?,14.4,3.9,48,101955,653,1369,335,269.1,142.2,201.3,29342,14462,22683,4931,85,1.5,8,4,9999,99999,9,999999999,0.0,999,999,99
3022,4,2,16,0,*?*?*?*?*?*?*?*?*?*?*?*?*?*?*?*?*?*?*?*?*?*?,14.7,2.9,44,101955,489,1369,341,145.9,54.3,126.5,16019,5107,14269,3536,87,1.5,9,5,9999,99999,9,999999999,0.0,999,999,99
3022,4,2,17,0,*?*?*?*?*?*?*?*?*?*?*?*?*?*?*?*?*?*?*?*?*?*?,14.2,3.9,49,101955,298,1367,339,79.4,48.5,68.9,8714,4024,7798,1790,88,2.1,9,5,9999,99999,9,999999999,0.0,999,999,99
3022,4,2,18,0,*?*?*?*?*?*?*?*?*?*?*?*?*?*?*?*?*?*?*?*?*?*?,13.4,2.9,48,101955,94,1363,340,4.8,0.0,4.8,600,-0,599,192,90,2.1,10,5,9999,99999,9,999999999,0.0,999,999,99
3022,4,2,19,0,*?*?*?*?*?*?*?*?*?*?*?*?*?*?*?*?*?*?*?*?*?*?,11.7,2.1,51,101955,0,-0,332,0.0,-0.0,0.0,0,0,0,0,88,2.1,10,5,9999,99999,9,999999999,0.0,999,999,99
3022,4,2,20,0,*?*?*?*?*?*?*?*?*?*?*?*?*?*?*?*?*?*?*?*?*?*?,10.6,1.5,52,101955,0,-0,327,0.0,-0.0,0.0,0,0,0,0,87,1.5,10,5,9999,99999,9,999999999,0.0,999,999,99
3022,4,2,21,0,*?*?*?*?*?*?*?*?*?*?*?*?*?*?*?*?*?*?*?*?*?*?,9.4,1.3,55,101955,0,-0,322,0.0,-0.0,0.0,0,0,0,0,85,2.1,10,5,9999,99999,9,999999999,0.0,999,999,99
3022,4,2,22,0,*?*?*?*?*?*?*?*?*?*?*?*?*?*?*?*?*?*?*?*?*?*?,8.7,1.9,61,101955,0,-0,319,0.0,-0.0,0.0,0,0,0,0,83,1.5,10,5,9999,99999,9,999999999,0.0,999,999,99
3022,4,2,23,0,*?*?*?*?*?*?*?*?*?*?*?*?*?*?*?*?*?*?*?*?*?*?,7.9,1.7,64,101955,0,-0,315,0.0,-0.0,0.0,0,0,0,0,82,1.5,10,5,9999,99999,9,999999999,0.0,999,999,99
3022,4,2,24,0,*?*?*?*?*?*?*?*?*?*?*?*?*?*?*?*?*?*?*?*?*?*?,9.6,6.7,80,101955,0,-0,322,0.0,-0.0,0.0,0,0,0,0,90,1.0,10,5,9999,99999,9,999999999,0.0,999,999,99
3022,4,3,1,0,*?*?*?*?*?*?*?*?*?*?*?*?*?*?*?*?*?*?*?*?*?*?,5.4,1.9,79,102433,0,-0,304,0.0,-0.0,0.0,0,0,0,0,73,2.1,10,5,9999,99999,9,999999999,0.0,999,999,99
3022,4,3,2,0,*?*?*?*?*?*?*?*?*?*?*?*?*?*?*?*?*?*?*?*?*?*?,4.1,2.1,87,102433,0,-0,298,0.0,-0.0,0.0,0,0,0,0,67,1.0,10,5,9999,99999,9,999999999,0.0,999,999,99
3022,4,3,3,0,*?*?*?*?*?*?*?*?*?*?*?*?*?*?*?*?*?*?*?*?*?*?,4.3,1.3,81,102433,0,-0,299,0.0,-0.0,0.0,0,0,0,0,60,2.1,10,5,9999,99999,9,999999999,0.0,999,999,99
3022,4,3,4,0,*?*?*?*?*?*?*?*?*?*?*?*?*?*?*?*?*?*?*?*?*?*?,3.7,1.5,86,102433,0,-0,297,0.0,-0.0,0.0,0,0,0,0,53,0.5,10,5,9999,99999,9,999999999,0.0,999,999,99
3022,4,3,5,0,*?*?*?*?*?*?*?*?*?*?*?*?*?*?*?*?*?*?*?*?*?*?,3.6,1.0,84,102433,0,-0,282,0.0,-0.0,0.0,0,0,0,0,47,1.5,7,4,9999,99999,9,999999999,0.0,999,999,99
3022,4,3,6,0,*?*?*?*?*?*?*?*?*?*?*?*?*?*?*?*?*?*?*?*?*?*?,3.5,2.1,92,102433,110,1373,291,13.6,22.5,11.8,1568,1127,1474,244,40,1.0,9,5,9999,99999,9,999999999,0.0,999,999,99
3022,4,3,7,0,*?*?*?*?*?*?*?*?*?*?*?*?*?*?*?*?*?*?*?*?*?*?,4.9,3.6,93,102433,314,1369,293,112.4,123.5,84.1,12253,10215,9703,1826,45,1.5,8,4,9999,99999,9,999999999,0.0,999,999,99
3022,4,3,8,0,*?*?*?*?*?*?*?*?*?*?*?*?*?*?*?*?*?*?*?*?*?*?,6.3,5.0,92,102433,503,1367,299,200.2,137.1,149.7,21781,13220,17012,3449,50,1.5,8,4,9999,99999,9,999999999,0.0,999,999,99
3022,4,3,9,0,*?*?*?*?*?*?*?*?*?*?*?*?*?*?*?*?*?*?*?*?*?*?,9.2,6.1,82,102433,666,1368,308,325.4,238.6,209.2,34635,24581,23380,4734,55,1.0,7,4,9999,99999,9,999999999,0.0,999,999,99
3022,4,3,10,0,*?*?*?*?*?*?*?*?*?*?*?*?*?*?*?*?*?*?*?*?*?*?,10.9,5.3,69,102433,790,1368,315,393.3,243.1,252.9,42098,25692,27870,6210,60,1.5,7,4,9999,99999,9,999999999,0.0,999,999,99
3022,4,3,11,0,*?*?*?*?*?*?*?*?*?*?*?*?*?*?*?*?*?*?*?*?*?*?,12.6,6.1,65,102433,868,1369,323,435.7,245.2,280.1,46808,26177,30618,7344,65,1.5,7,4,9999,99999,9,999999999,0.0,999,999,99
3022,4,3,12,0,*?*?*?*?*?*?*?*?*?*?*?*?*?*?*?*?*?*?*?*?*?*?,14.0,4.6,54,102433,893,1368,333,380.5,146.8,284.6,41686,15484,31705,8111,70,1.5,8,4,9999,99999,9,999999999,0.0,999,999,99
3022,4,3,13,0,*?*?*?*?*?*?*?*?*?*?*?*?*?*?*?*?*?*?*?*?*?*?,13.8,5.8,59,102433,865,1368,337,277.3,58.3,240.4,30557,5898,27085,8197,63,1.0,9,5,9999,99999,9,999999999,0.0,999,999,99
3022,4,3,14,0,*?*?*?*?*?*?*?*?*?*?*?*?*?*?*?*?*?*?*?*?*?*?,13.9,6.7,62,102433,785,1368,333,330.4,145.1,247.2,36119,15127,27672,6512,57,1.5,8,4,9999,99999,9,999999999,0.0,999,999,99
3022,4,3,15,0,*?*?*?*?*?*?*?*?*?*?*?*?*?*?*?*?*?*?*?*?*?*?,14.3,8.0,66,102433,659,1368,336,272.1,142.4,203.5,29665,14502,22923,5000,50,1.5,8,4,9999,99999,9,999999999,0.0,999,999,99
3022,4,3,16,0,*?*?*?*?*?*?*?*?*?*?*?*?*?*?*?*?*?*?*?*?*?*?,14.0,8.9,72,102433,495,1368,334,196.2,136.7,146.8,21355,13127,16689,3371,43,1.0,8,4,9999,99999,9,999999999,0.0,999,999,99
3022,4,3,17,0,*?*?*?*?*?*?*?*?*?*?*?*?*?*?*?*?*?*?*?*?*?*?,14.0,7.9,67,102433,305,1370,330,127.9,205.0,82.2,13507,16216,9683,1585,37,0.5,7,4,9999,99999,9,999999999,0.0,999,999,99
3022,4,3,18,0,*?*?*?*?*?*?*?*?*?*?*?*?*?*?*?*?*?*?*?*?*?*?,13.3,7.7,69,102433,101,1371,335,10.5,19.0,9.1,1226,908,1155,188,30,1.5,9,5,9999,99999,9,999999999,0.0,999,999,99
3022,4,3,19,0,*?*?*?*?*?*?*?*?*?*?*?*?*?*?*?*?*?*?*?*?*?*?,10.5,8.9,91,102433,0,-0,326,0.0,-0.0,0.0,0,0,0,0,33,1.5,10,5,9999,99999,9,999999999,0.0,999,999,99
3022,4,3,20,0,*?*?*?*?*?*?*?*?*?*?*?*?*?*?*?*?*?*?*?*?*?*?,9.4,9.2,99,102433,0,-0,321,0.0,-0.0,0.0,0,0,0,0,37,0.5,10,5,9999,99999,9,999999999,0.0,999,999,99
3022,4,3,21,0,*?*?*?*?*?*?*?*?*?*?*?*?*?*?*?*?*?*?*?*?*?*?,7.0,7.0,100,102433,0,-0,310,0.0,-0.0,0.0,0,0,0,0,40,1.0,10,5,9999,99999,9,999999999,0.0,999,999,99
3022,4,3,22,0,*?*?*?*?*?*?*?*?*?*?*?*?*?*?*?*?*?*?*?*?*?*?,7.4,7.4,100,102433,0,-0,312,0.0,-0.0,0.0,0,0,0,0,43,1.5,10,5,9999,99999,9,999999999,0.0,999,999,99
3022,4,3,23,0,*?*?*?*?*?*?*?*?*?*?*?*?*?*?*?*?*?*?*?*?*?*?,6.8,6.9,100,102433,0,-0,309,0.0,-0.0,0.0,0,0,0,0,47,1.0,10,5,9999,99999,9,999999999,0.0,999,999,99
3022,4,3,24,0,*?*?*?*?*?*?*?*?*?*?*?*?*?*?*?*?*?*?*?*?*?*?,7.0,1.9,70,102433,0,-0,311,0.0,-0.0,0.0,0,0,0,0,80,1.5,10,5,9999,99999,9,999999999,0.0,999,999,99
3022,4,4,1,0,*?*?*?*?*?*?*?*?*?*?*?*?*?*?*?*?*?*?*?*?*?*?,5.5,5.5,100,102441,0,-0,304,0.0,-0.0,0.0,0,0,0,0,97,2.1,10,5,9999,99999,9,999999999,0.0,999,999,99
3022,4,4,2,0,*?*?*?*?*?*?*?*?*?*?*?*?*?*?*?*?*?*?*?*?*?*?,4.8,4.8,100,102441,0,-0,301,0.0,-0.0,0.0,0,0,0,0,143,1.0,10,5,9999,99999,9,999999999,0.0,999,999,99
3022,4,4,3,0,*?*?*?*?*?*?*?*?*?*?*?*?*?*?*?*?*?*?*?*?*?*?,4.4,4.5,100,102441,0,-0,299,0.0,-0.0,0.0,0,0,0,0,190,2.1,10,5,9999,99999,9,999999999,0.0,999,999,99
3022,4,4,4,0,*?*?*?*?*?*?*?*?*?*?*?*?*?*?*?*?*?*?*?*?*?*?,4.2,4.1,100,102441,0,-0,298,0.0,-0.0,0.0,0,0,0,0,237,0.5,10,5,9999,99999,9,999999999,0.0,999,999,99
3022,4,4,5,0,*?*?*?*?*?*?*?*?*?*?*?*?*?*?*?*?*?*?*?*?*?*?,3.9,3.8,100,102441,0,-0,297,0.0,-0.0,0.0,0,0,0,0,283,1.5,10,5,9999,99999,9,999999999,0.0,999,999,99
3022,4,4,6,0,*?*?*?*?*?*?*?*?*?*?*?*?*?*?*?*?*?*?*?*?*?*?,4.3,3.9,99,102441,118,1368,290,21.9,63.9,16.4,2424,2780,2130,271,330,1.0,8,4,9999,99999,9,999999999,0.0,999,999,99
3022,4,4,7,0,*?*?*?*?*?*?*?*?*?*?*?*?*?*?*?*?*?*?*?*?*?*?,4.7,4.6,100,102441,322,1368,288,137.3,208.3,88.3,14498,16924,10360,1716,282,1.5,7,4,9999,99999,9,999999999,0.0,999,999,99
3022,4,4,8,0,*?*?*?*?*?*?*?*?*?*?*?*?*?*?*?*?*?*?*?*?*?*?,6.6,6.2,98,102441,511,1367,284,295.8,465.2,121.9,31099,43852,15403,2348,233,1.5,4,2,9999,99999,9,999999999,0.0,999,999,99
3022,4,4,9,0,*?*?*?*?*?*?*?*?*?*?*?*?*?*?*?*?*?*?*?*?*?*?,8.2,6.7,92,102441,673,1367,275,417.8,593.9,125.4,43515,58149,17201,2607,185,1.0,0,0,9999,99999,9,999999999,0.1,999,999,99
3022,4,4,10,0,*?*?*?*?*?*?*?*?*?*?*?*?*?*?*?*?*?*?*?*?*?*?,10.8,6.4,75,102441,797,1367,285,503.7,604.8,151.1,52662,60351,20158,3454,137,1.5,0,0,9999,99999,9,999999999,0.1,999,999,99
3022,4,4,11,0,*?*?*?*?*?*?*?*?*?*?*?*?*?*?*?*?*?*?*?*?*?*?,12.0,8.0,77,102441,874,1367,294,557.2,610.0,167.2,58408,61319,21915,4137,88,1.5,0,0,9999,99999,9,999999999,0.1,999,999,99
3022,4,4,12,0,*?*?*?*?*?*?*?*?*?*?*?*?*?*?*?*?*?*?*?*?*?*?,12.6,7.4,71,102441,899,1366,295,574.7,611.5,172.4,60284,61590,22465,4397,40,1.5,0,0,9999,99999,9,999999999,0.0,999,999,99
3022,4,4,13,0,*?*?*?*?*?*?*?*?*?*?*?*?*?*?*?*?*?*?*?*?*?*?,12.7,7.3,70,102441,871,1367,295,555.0,609.8,166.5,58163,61291,21837,4106,37,1.0,0,0,9999,99999,9,999999999,0.0,999,999,99
3022,4,4,14,0,*?*?*?*?*?*?*?*?*?*?*?*?*?*?*?*?*?*?*?*?*?*?,12.9,7.1,68,102441,791,1367,295,499.5,604.3,149.8,52209,60264,20017,3406,33,1.5,0,0,9999,99999,9,999999999,0.1,999,999,99
3022,4,4,15,0,*?*?*?*?*?*?*?*?*?*?*?*?*?*?*?*?*?*?*?*?*?*?,13.1,6.7,65,102441,665,1368,295,411.9,593.1,123.6,42886,57969,16990,2557,30,1.5,0,0,9999,99999,9,999999999,0.0,999,999,99
3022,4,4,16,0,*?*?*?*?*?*?*?*?*?*?*?*?*?*?*?*?*?*?*?*?*?*?,13.0,6.9,67,102441,501,1367,295,298.3,570.0,89.5,30958,52877,12818,1719,27,1.0,0,0,9999,99999,9,999999999,0.5,999,999,99
3022,4,4,17,0,*?*?*?*?*?*?*?*?*?*?*?*?*?*?*?*?*?*?*?*?*?*?,12.9,7.3,69,102441,311,1368,296,166.4,512.7,49.9,17281,41391,7573,929,23,0.5,0,0,9999,99999,9,999999999,0.5,999,999,99
3022,4,4,18,0,*?*?*?*?*?*?*?*?*?*?*?*?*?*?*?*?*?*?*?*?*?*?,11.3,8.1,81,102441,107,1366,322,16.9,54.3,12.6,1892,2410,1933,213,20,1.5,8,4,9999,99999,9,999999999,0.8,999,999,99
3022,4,4,19,0,*?*?*?*?*?*?*?*?*?*?*?*?*?*?*?*?*?*?*?*?*?*?,9.3,8.1,93,102441,0,-0,320,0.0,-0.0,0.0,0,0,0,0,18,1.5,10,5,9999,99999,9,999999999,0.8,999,999,99
3022,4,4,20,0,*?*?*?*?*?*?*?*?*?*?*?*?*?*?*?*?*?*?*?*?*?*?,8.2,7.3,94,102441,0,-0,315,0.0,-0.0,0.0,0,0,0,0,17,0.5,10,5,9999,99999,9,999999999,0.8,999,999,99
3022,4,4,21,0,*?*?*?*?*?*?*?*?*?*?*?*?*?*?*?*?*?*?*?*?*?*?,7.6,6.7,95,102441,0,-0,313,0.0,-0.0,0.0,0,0,0,0,15,1.0,10,5,9999,99999,9,999999999,0.8,999,999,99
3022,4,4,22,0,*?*?*?*?*?*?*?*?*?*?*?*?*?*?*?*?*?*?*?*?*?*?,6.6,6.6,100,102441,0,-0,309,0.0,-0.0,0.0,0,0,0,0,13,1.5,10,5,9999,99999,9,999999999,0.2,999,999,99
3022,4,4,23,0,*?*?*?*?*?*?*?*?*?*?*?*?*?*?*?*?*?*?*?*?*?*?,7.7,6.9,95,102441,0,-0,313,0.0,-0.0,0.0,0,0,0,0,12,1.0,10,5,9999,99999,9,999999999,0.0,999,999,99
3022,4,4,24,0,*?*?*?*?*?*?*?*?*?*?*?*?*?*?*?*?*?*?*?*?*?*?,6.2,6.1,100,102441,0,-0,307,0.0,-0.0,0.0,0,0,0,0,50,1.5,10,5,9999,99999,9,999999999,0.0,999,999,99
3022,4,5,1,0,*?*?*?*?*?*?*?*?*?*?*?*?*?*?*?*?*?*?*?*?*?*?,8.9,6.6,85,102456,0,-0,319,0.0,-0.0,0.0,0,0,0,0,15,2.1,10,5,9999,99999,9,999999999,0.0,999,999,99
3022,4,5,2,0,*?*?*?*?*?*?*?*?*?*?*?*?*?*?*?*?*?*?*?*?*?*?,9.0,6.2,83,102456,0,-0,319,0.0,-0.0,0.0,0,0,0,0,20,1.0,10,5,9999,99999,9,999999999,0.0,999,999,99
3022,4,5,3,0,*?*?*?*?*?*?*?*?*?*?*?*?*?*?*?*?*?*?*?*?*?*?,8.9,6.1,83,102456,0,-0,319,0.0,-0.0,0.0,0,0,0,0,25,2.1,10,5,9999,99999,9,999999999,0.0,999,999,99
3022,4,5,4,0,*?*?*?*?*?*?*?*?*?*?*?*?*?*?*?*?*?*?*?*?*?*?,8.7,6.2,85,102456,0,-0,318,0.0,-0.0,0.0,0,0,0,0,30,0.5,10,5,9999,99999,9,999999999,0.0,999,999,99
3022,4,5,5,0,*?*?*?*?*?*?*?*?*?*?*?*?*?*?*?*?*?*?*?*?*?*?,8.9,6.9,87,102456,0,-0,299,0.0,-0.0,0.0,0,0,0,0,35,1.5,5,3,9999,99999,9,999999999,0.0,999,999,99
3022,4,5,6,0,*?*?*?*?*?*?*?*?*?*?*?*?*?*?*?*?*?*?*?*?*?*?,9.1,6.7,85,102456,126,1364,312,25.8,70.2,19.3,2830,3211,2476,323,40,1.0,8,4,9999,99999,9,999999999,0.0,999,999,99
3022,4,5,7,0,*?*?*?*?*?*?*?*?*?*?*?*?*?*?*?*?*?*?*?*?*?*?,9.0,5.8,81,102456,330,1368,315,90.5,49.9,78.5,9933,4269,8879,2061,40,1.5,9,5,9999,99999,9,999999999,0.0,999,999,99
3022,4,5,8,0,*?*?*?*?*?*?*?*?*?*?*?*?*?*?*?*?*?*?*?*?*?*?,9.5,5.6,77,102456,519,1367,309,245.3,230.6,157.7,25960,22438,17938,3321,40,1.5,7,4,9999,99999,9,999999999,0.0,999,999,99
3022,4,5,9,0,*?*?*?*?*?*?*?*?*?*?*?*?*?*?*?*?*?*?*?*?*?*?,9.7,5.5,75,102456,681,1367,318,213.2,56.9,184.8,23447,5636,20826,5670,40,1.0,9,5,9999,99999,9,999999999,0.0,999,999,99
3022,4,5,10,0,*?*?*?*?*?*?*?*?*?*?*?*?*?*?*?*?*?*?*?*?*?*?,10.5,5.8,73,102456,804,1366,313,401.4,243.5,258.1,42990,25795,28393,6414,40,1.5,7,4,9999,99999,9,999999999,0.0,999,999,99
3022,4,5,11,0,*?*?*?*?*?*?*?*?*?*?*?*?*?*?*?*?*?*?*?*?*?*?,10.7,5.5,70,102456,881,1367,318,375.2,146.7,280.7,41101,15452,31284,7926,40,1.5,8,4,9999,99999,9,999999999,0.0,999,999,99
3022,4,5,12,0,*?*?*?*?*?*?*?*?*?*?*?*?*?*?*?*?*?*?*?*?*?*?,11.0,5.5,69,102456,906,1367,324,291.9,58.6,253.1,32182,5939,28512,8868,40,1.5,9,5,9999,99999,9,999999999,0.0,999,999,99
3022,4,5,13,0,*?*?*?*?*?*?*?*?*?*?*?*?*?*?*?*?*?*?*?*?*?*?,11.2,5.8,69,102456,877,1366,329,162.3,0.0,162.3,19390,0,19472,7699,93,1.0,10,5,9999,99999,9,999999999,0.0,999,999,99
3022,4,5,14,0,*?*?*?*?*?*?*?*?*?*?*?*?*?*?*?*?*?*?*?*?*?*?,10.9,5.0,67,102456,797,1366,319,336.4,145.3,251.6,36775,15176,28149,6684,147,1.5,8,4,9999,99999,9,999999999,0.0,999,999,99
3022,4,5,15,0,*?*?*?*?*?*?*?*?*?*?*?*?*?*?*?*?*?*?*?*?*?*?,11.2,5.0,66,102456,671,1367,316,328.4,238.9,211.1,34964,24613,23602,4793,200,1.5,7,4,9999,99999,9,999999999,0.2,999,999,99
3022,4,5,16,0,*?*?*?*?*?*?*?*?*?*?*?*?*?*?*?*?*?*?*?*?*?*?,11.4,5.6,68,102456,507,1367,317,238.7,229.8,153.5,25263,22180,17505,3216,253,1.0,7,4,9999,99999,9,999999999,0.2,999,999,99
3022,4,5,17,0,*?*?*?*?*?*?*?*?*?*?*?*?*?*?*?*?*?*?*?*?*?*?,11.4,7.9,79,102456,317,1367,322,114.0,123.9,85.3,12428,10280,9842,1854,307,0.5,8,4,9999,99999,9,999999999,0.2,999,999,99
3022,4,5,18,0,*?*?*?*?*?*?*?*?*?*?*?*?*?*?*?*?*?*?*?*?*?*?,11.4,7.9,79,102456,113,1361,322,19.8,60.2,14.8,2205,2540,1944,243,360,1.5,8,4,9999,99999,9,999999999,0.1,999,999,99
3022,4,5,19,0,*?*?*?*?*?*?*?*?*?*?*?*?*?*?*?*?*?*?*?*?*?*?,10.9,8.1,83,102456,0,-0,328,0.0,-0.0,0.0,0,0,0,0,323,1.5,10,5,9999,99999,9,999999999,0.0,999,999,99
3022,4,5,20,0,*?*?*?*?*?*?*?*?*?*?*?*?*?*?*?*?*?*?*?*?*?*?,10.4,7.9,85,102456,0,-0,325,0.0,-0.0,0.0,0,0,0,0,287,0.5,10,5,9999,99999,9,999999999,0.0,999,999,99
3022,4,5,21,0,*?*?*?*?*?*?*?*?*?*?*?*?*?*?*?*?*?*?*?*?*?*?,9.9,7.7,86,102456,0,-0,323,0.0,-0.0,0.0,0,0,0,0,250,1.0,10,5,9999,99999,9,999999999,0.0,999,999,99
3022,4,5,22,0,*?*?*?*?*?*?*?*?*?*?*?*?*?*?*?*?*?*?*?*?*?*?,10.1,7.9,86,102456,0,-0,324,0.0,-0.0,0.0,0,0,0,0,213,1.5,10,5,9999,99999,9,999999999,0.0,999,999,99
3022,4,5,23,0,*?*?*?*?*?*?*?*?*?*?*?*?*?*?*?*?*?*?*?*?*?*?,9.3,6.9,84,102456,0,-0,321,0.0,-0.0,0.0,0,0,0,0,177,1.0,10,5,9999,99999,9,999999999,0.1,999,999,99
3022,4,5,24,0,*?*?*?*?*?*?*?*?*?*?*?*?*?*?*?*?*?*?*?*?*?*?,8.7,6.7,87,102456,0,-0,318,0.0,-0.0,0.0,0,0,0,0,10,1.5,10,5,9999,99999,9,999999999,0.0,999,999,99
3022,4,6,1,0,*?*?*?*?*?*?*?*?*?*?*?*?*?*?*?*?*?*?*?*?*?*?,6.9,5.9,93,102508,0,-0,310,0.0,-0.0,0.0,0,0,0,0,143,0.5,10,5,9999,99999,9,999999999,1.1,999,999,99
3022,4,6,2,0,*?*?*?*?*?*?*?*?*?*?*?*?*?*?*?*?*?*?*?*?*?*?,5.8,5.3,97,102508,0,-0,305,0.0,-0.0,0.0,0,0,0,0,147,0.5,10,5,9999,99999,9,999999999,1.2,999,999,99
3022,4,6,3,0,*?*?*?*?*?*?*?*?*?*?*?*?*?*?*?*?*?*?*?*?*?*?,4.8,4.6,98,102508,0,-0,301,0.0,-0.0,0.0,0,0,0,0,150,0.5,10,5,9999,99999,9,999999999,0.3,999,999,99
3022,4,6,4,0,*?*?*?*?*?*?*?*?*?*?*?*?*?*?*?*?*?*?*?*?*?*?,4.8,4.3,97,102508,0,-0,301,0.0,-0.0,0.0,0,0,0,0,153,0.0,10,5,9999,99999,9,999999999,0.0,999,999,99
3022,4,6,5,0,*?*?*?*?*?*?*?*?*?*?*?*?*?*?*?*?*?*?*?*?*?*?,4.8,3.8,93,102508,0,-0,301,0.0,-0.0,0.0,0,0,0,0,157,0.5,10,5,9999,99999,9,999999999,0.9,999,999,99
3022,4,6,6,0,*?*?*?*?*?*?*?*?*?*?*?*?*?*?*?*?*?*?*?*?*?*?,4.9,3.6,91,102508,134,1361,297,22.3,30.2,19.4,2530,1662,2371,403,160,1.0,9,5,9999,99999,9,999999999,1.0,999,999,99
3022,4,6,7,0,*?*?*?*?*?*?*?*?*?*?*?*?*?*?*?*?*?*?*?*?*?*?,5.9,3.9,87,102508,338,1367,301,93.4,50.2,81.0,10252,4309,9164,2131,170,1.0,9,5,9999,99999,9,999999999,1.0,999,999,99
3022,4,6,8,0,*?*?*?*?*?*?*?*?*?*?*?*?*?*?*?*?*?*?*?*?*?*?,7.1,4.5,83,102508,526,1365,307,159.4,55.0,138.2,17517,5226,15596,3929,180,0.5,9,5,9999,99999,9,999999999,1.0,999,999,99
3022,4,6,9,0,*?*?*?*?*?*?*?*?*?*?*?*?*?*?*?*?*?*?*?*?*?*?,9.2,5.3,76,102508,688,1366,316,215.8,57.0,187.1,23757,5631,21105,5763,190,0.0,9,5,9999,99999,9,999999999,1.0,999,999,99
3022,4,6,10,0,*?*?*?*?*?*?*?*?*?*?*?*?*?*?*?*?*?*?*?*?*?*?,10.8,7.0,77,102508,811,1366,323,258.9,58.0,224.5,28533,5818,25312,7406,200,1.0,9,5,9999,99999,9,999999999,1.0,999,999,99
3022,4,6,11,0,*?*?*?*?*?*?*?*?*?*?*?*?*?*?*?*?*?*?*?*?*?*?,11.1,6.7,74,102508,887,1365,325,285.6,58.5,247.6,31486,5920,27901,8572,210,1.0,9,5,9999,99999,9,999999999,0.1,999,999,99
3022,4,6,12,0,*?*?*?*?*?*?*?*?*?*?*?*?*?*?*?*?*?*?*?*?*?*?,12.8,7.4,70,102508,912,1366,332,294.3,58.6,255.1,32443,5945,28741,8979,220,1.0,9,5,9999,99999,9,999999999,0.0,999,999,99
3022,4,6,13,0,*?*?*?*?*?*?*?*?*?*?*?*?*?*?*?*?*?*?*?*?*?*?,12.8,7.7,71,102508,883,1365,333,284.2,58.4,246.4,31321,5918,27754,8504,207,2.1,9,5,9999,99999,9,999999999,0.0,999,999,99
3022,4,6,14,0,*?*?*?*?*?*?*?*?*?*?*?*?*?*?*?*?*?*?*?*?*?*?,13.3,8.0,70,102508,803,1366,335,256.1,57.9,222.0,28200,5828,25011,7291,193,2.6,9,5,9999,99999,9,999999999,0.0,999,999,99
3022,4,6,15,0,*?*?*?*?*?*?*?*?*?*?*?*?*?*?*?*?*?*?*?*?*?*?,13.3,8.1,70,102508,676,1365,335,211.9,56.9,183.7,23303,5629,20698,5623,180,1.5,9,5,9999,99999,9,999999999,0.0,999,999,99
3022,4,6,16,0,*?*?*?*?*?*?*?*?*?*?*?*?*?*?*?*?*?*?*?*?*?*?,13.0,8.9,76,102508,513,1366,333,154.6,54.8,134.1,16981,5197,15119,3788,167,1.0,9,5,9999,99999,9,999999999,0.1,999,999,99
3022,4,6,17,0,*?*?*?*?*?*?*?*?*?*?*?*?*?*?*?*?*?*?*?*?*?*?,13.2,9.3,77,102508,323,1366,334,88.2,49.6,76.5,9679,4213,8654,2003,153,1.0,9,5,9999,99999,9,999999999,0.4,999,999,99
3022,4,6,18,0,*?*?*?*?*?*?*?*?*?*?*?*?*?*?*?*?*?*?*?*?*?*?,12.2,8.5,78,102508,120,1369,334,9.9,0.0,9.9,1201,-0,1201,390,140,2.1,10,5,9999,99999,9,999999999,0.1,999,999,99
3022,4,6,19,0,*?*?*?*?*?*?*?*?*?*?*?*?*?*?*?*?*?*?*?*?*?*?,10.4,8.8,90,102508,0,-0,325,0.0,-0.0,0.0,0,0,0,0,132,0.5,10,5,9999,99999,9,999999999,0.0,999,999,99
3022,4,6,20,0,*?*?*?*?*?*?*?*?*?*?*?*?*?*?*?*?*?*?*?*?*?*?,8.5,7.0,90,102508,0,-0,317,0.0,-0.0,0.0,0,0,0,0,123,1.0,10,5,9999,99999,9,999999999,0.0,999,999,99
3022,4,6,21,0,*?*?*?*?*?*?*?*?*?*?*?*?*?*?*?*?*?*?*?*?*?*?,8.2,7.4,95,102508,0,-0,315,0.0,-0.0,0.0,0,0,0,0,115,1.5,10,5,9999,99999,9,999999999,0.0,999,999,99
3022,4,6,22,0,*?*?*?*?*?*?*?*?*?*?*?*?*?*?*?*?*?*?*?*?*?*?,7.5,5.8,89,102508,0,-0,313,0.0,-0.0,0.0,0,0,0,0,107,0.5,10,5,9999,99999,9,999999999,0.0,999,999,99
3022,4,6,23,0,*?*?*?*?*?*?*?*?*?*?*?*?*?*?*?*?*?*?*?*?*?*?,7.0,5.9,92,102508,0,-0,310,0.0,-0.0,0.0,0,0,0,0,98,0.5,10,5,9999,99999,9,999999999,0.0,999,999,99
3022,4,6,24,0,*?*?*?*?*?*?*?*?*?*?*?*?*?*?*?*?*?*?*?*?*?*?,8.5,6.4,86,102508,0,-0,317,0.0,-0.0,0.0,0,0,0,0,140,1.5,10,5,9999,99999,9,999999999,0.1,999,999,99
3022,4,7,1,0,*?*?*?*?*?*?*?*?*?*?*?*?*?*?*?*?*?*?*?*?*?*?,4.9,4.8,100,101745,0,-0,301,0.0,-0.0,0.0,0,0,0,0,90,0.5,10,5,9999,99999,9,999999999,0.0,999,999,99
3022,4,7,2,0,*?*?*?*?*?*?*?*?*?*?*?*?*?*?*?*?*?*?*?*?*?*?,3.7,3.8,100,101745,0,-0,296,0.0,-0.0,0.0,0,0,0,0,90,0.5,10,5,9999,99999,9,999999999,0.0,999,999,99
3022,4,7,3,0,*?*?*?*?*?*?*?*?*?*?*?*?*?*?*?*?*?*?*?*?*?*?,3.4,3.4,100,101745,0,-0,295,0.0,-0.0,0.0,0,0,0,0,90,0.5,10,5,9999,99999,9,999999999,0.0,999,999,99
3022,4,7,4,0,*?*?*?*?*?*?*?*?*?*?*?*?*?*?*?*?*?*?*?*?*?*?,3.2,3.2,100,101745,0,-0,294,0.0,-0.0,0.0,0,0,0,0,90,0.0,10,5,9999,99999,9,999999999,0.0,999,999,99
3022,4,7,5,0,*?*?*?*?*?*?*?*?*?*?*?*?*?*?*?*?*?*?*?*?*?*?,3.0,3.0,100,101745,0,-0,289,0.0,-0.0,0.0,0,0,0,0,90,0.5,9,5,9999,99999,9,999999999,0.0,999,999,99
3022,4,7,6,0,*?*?*?*?*?*?*?*?*?*?*?*?*?*?*?*?*?*?*?*?*?*?,3.2,3.2,100,101745,143,1369,272,46.7,234.6,22.2,4843,13623,3518,410,90,1.0,5,3,9999,99999,9,999999999,0.0,999,999,99
3022,4,7,7,0,*?*?*?*?*?*?*?*?*?*?*?*?*?*?*?*?*?*?*?*?*?*?,3.4,3.4,100,101745,345,1363,273,178.1,369.4,84.6,18536,30591,10887,1564,97,1.0,5,3,9999,99999,9,999999999,0.0,999,999,99
3022,4,7,8,0,*?*?*?*?*?*?*?*?*?*?*?*?*?*?*?*?*?*?*?*?*?*?,4.8,4.5,100,101745,534,1365,279,300.1,402.9,142.6,31221,38340,17579,2809,103,0.5,5,3,9999,99999,9,999999999,0.0,999,999,99
3022,4,7,9,0,*?*?*?*?*?*?*?*?*?*?*?*?*?*?*?*?*?*?*?*?*?*?,6.5,5.3,96,101745,695,1365,291,379.4,333.9,209.4,40588,34682,23459,4778,110,0.0,6,3,9999,99999,9,999999999,0.0,999,999,99
3022,4,7,10,0,*?*?*?*?*?*?*?*?*?*?*?*?*?*?*?*?*?*?*?*?*?*?,7.3,4.6,87,101745,818,1365,290,484.0,424.2,229.9,50769,43360,26959,5486,117,1.0,5,3,9999,99999,9,999999999,0.0,999,999,99
3022,4,7,11,0,*?*?*?*?*?*?*?*?*?*?*?*?*?*?*?*?*?*?*?*?*?*?,8.0,3.4,76,101745,894,1365,292,533.3,427.6,253.3,56105,44049,29334,6578,123,1.0,5,3,9999,99999,9,999999999,0.0,999,999,99
3022,4,7,12,0,*?*?*?*?*?*?*?*?*?*?*?*?*?*?*?*?*?*?*?*?*?*?,8.8,2.5,67,101745,918,1365,299,515.1,343.1,284.3,55685,36825,31087,7794,130,1.0,6,3,9999,99999,9,999999999,0.0,999,999,99
3022,4,7,13,0,*?*?*?*?*?*?*?*?*?*?*?*?*?*?*?*?*?*?*?*?*?*?,8.7,2.3,67,101745,889,1365,294,530.3,427.4,251.9,55775,44012,29189,6503,125,2.1,5,3,9999,99999,9,999999999,0.0,999,999,99
3022,4,7,14,0,*?*?*?*?*?*?*?*?*?*?*?*?*?*?*?*?*?*?*?*?*?*?,8.6,3.2,73,101745,809,1366,308,342.2,145.6,256.0,37421,15222,28620,6857,120,2.6,8,4,9999,99999,9,999999999,0.0,999,999,99
3022,4,7,15,0,*?*?*?*?*?*?*?*?*?*?*?*?*?*?*?*?*?*?*?*?*?*?,9.1,2.9,68,101745,682,1364,311,283.6,143.0,212.1,30932,14647,23860,5277,115,1.5,8,4,9999,99999,9,999999999,0.0,999,999,99
3022,4,7,16,0,*?*?*?*?*?*?*?*?*?*?*?*?*?*?*?*?*?*?*?*?*?*?,8.8,3.4,72,101745,519,1366,314,156.8,54.9,135.9,17216,5220,15326,3852,110,1.0,9,5,9999,99999,9,999999999,0.0,999,999,99
3022,4,7,17,0,*?*?*?*?*?*?*?*?*?*?*?*?*?*?*?*?*?*?*?*?*?*?,8.4,3.0,72,101745,329,1366,312,90.4,49.9,78.3,9913,4265,8861,2056,105,1.0,9,5,9999,99999,9,999999999,0.0,999,999,99
3022,4,7,18,0,*?*?*?*?*?*?*?*?*?*?*?*?*?*?*?*?*?*?*?*?*?*?,8.3,3.0,73,101745,126,1366,317,11.2,0.0,11.2,1348,-0,1348,438,100,2.1,10,5,9999,99999,9,999999999,0.0,999,999,99
3022,4,7,19,0,*?*?*?*?*?*?*?*?*?*?*?*?*?*?*?*?*?*?*?*?*?*?,6.9,4.1,86,101745,0,-0,310,0.0,-0.0,0.0,0,0,0,0,97,0.5,10,5,9999,99999,9,999999999,0.0,999,999,99
3022,4,7,20,0,*?*?*?*?*?*?*?*?*?*?*?*?*?*?*?*?*?*?*?*?*?*?,6.1,4.1,92,101745,0,-0,307,0.0,-0.0,0.0,0,0,0,0,93,1.0,10,5,9999,99999,9,999999999,0.0,999,999,99
3022,4,7,21,0,*?*?*?*?*?*?*?*?*?*?*?*?*?*?*?*?*?*?*?*?*?*?,5.3,3.2,91,101745,0,-0,303,0.0,-0.0,0.0,0,0,0,0,90,1.5,10,5,9999,99999,9,999999999,0.0,999,999,99
3022,4,7,22,0,*?*?*?*?*?*?*?*?*?*?*?*?*?*?*?*?*?*?*?*?*?*?,4.6,3.2,95,101745,0,-0,300,0.0,-0.0,0.0,0,0,0,0,87,0.5,10,5,9999,99999,9,999999999,0.0,999,999,99
3022,4,7,23,0,*?*?*?*?*?*?*?*?*?*?*?*?*?*?*?*?*?*?*?*?*?*?,4.8,3.2,94,101745,0,-0,301,0.0,-0.0,0.0,0,0,0,0,83,0.5,10,5,9999,99999,9,999999999,0.0,999,999,99
3022,4,7,24,0,*?*?*?*?*?*?*?*?*?*?*?*?*?*?*?*?*?*?*?*?*?*?,6.5,5.9,100,101745,0,-0,308,0.0,-0.0,0.0,0,0,0,0,90,1.5,10,5,9999,99999,9,999999999,0.0,999,999,99
3022,4,8,1,0,*?*?*?*?*?*?*?*?*?*?*?*?*?*?*?*?*?*?*?*?*?*?,4.7,0.2,72,100665,0,-0,301,0.0,-0.0,0.0,0,0,0,0,80,0.5,10,5,9999,99999,9,999999999,0.0,999,999,99
3022,4,8,2,0,*?*?*?*?*?*?*?*?*?*?*?*?*?*?*?*?*?*?*?*?*?*?,4.4,-1.3,64,100665,0,-0,300,0.0,-0.0,0.0,0,0,0,0,80,0.5,10,5,9999,99999,9,999999999,0.0,999,999,99
3022,4,8,3,0,*?*?*?*?*?*?*?*?*?*?*?*?*?*?*?*?*?*?*?*?*?*?,4.2,-1.9,61,100665,0,-0,299,0.0,-0.0,0.0,0,0,0,0,80,0.5,10,5,9999,99999,9,999999999,0.0,999,999,99
3022,4,8,4,0,*?*?*?*?*?*?*?*?*?*?*?*?*?*?*?*?*?*?*?*?*?*?,4.1,-1.7,64,100665,0,-0,299,0.0,-0.0,0.0,0,0,0,0,80,0.0,10,5,9999,99999,9,999999999,0.0,999,999,99
3022,4,8,5,0,*?*?*?*?*?*?*?*?*?*?*?*?*?*?*?*?*?*?*?*?*?*?,3.9,-1.3,67,100665,0,-0,293,0.0,-0.0,0.0,0,0,0,0,80,0.5,9,5,9999,99999,9,999999999,0.0,999,999,99
3022,4,8,6,0,*?*?*?*?*?*?*?*?*?*?*?*?*?*?*?*?*?*?*?*?*?*?,4.1,-1.1,67,100665,151,1367,272,52.0,247.0,24.7,5371,14667,3869,453,80,1.0,5,3,9999,99999,9,999999999,0.0,999,999,99
3022,4,8,7,0,*?*?*?*?*?*?*?*?*?*?*?*?*?*?*?*?*?*?*?*?*?*?,4.2,-1.5,64,100665,353,1363,261,194.2,477.6,70.5,19856,39900,10144,1270,82,1.0,3,2,9999,99999,9,999999999,0.0,999,999,99
3022,4,8,8,0,*?*?*?*?*?*?*?*?*?*?*?*?*?*?*?*?*?*?*?*?*?*?,5.0,-1.1,64,100665,541,1363,259,326.2,552.4,107.0,33630,51910,14867,2051,83,0.5,2,1,9999,99999,9,999999999,0.0,999,999,99
3022,4,8,9,0,*?*?*?*?*?*?*?*?*?*?*?*?*?*?*?*?*?*?*?*?*?*?,7.0,-0.2,59,100665,702,1364,268,437.5,571.4,143.5,45302,56002,19183,2996,85,0.0,2,1,9999,99999,9,999999999,0.0,999,999,99
3022,4,8,10,0,*?*?*?*?*?*?*?*?*?*?*?*?*?*?*?*?*?*?*?*?*?*?,8.0,-0.2,56,100665,824,1364,272,522.3,580.8,171.3,54299,57876,22260,3968,87,1.0,2,1,9999,99999,9,999999999,0.0,999,999,99
3022,4,8,11,0,*?*?*?*?*?*?*?*?*?*?*?*?*?*?*?*?*?*?*?*?*?*?,9.2,-0.0,52,100665,900,1364,272,576.4,605.3,177.0,60357,60907,22918,4512,88,1.0,1,0,9999,99999,9,999999999,0.0,999,999,99
3022,4,8,12,0,*?*?*?*?*?*?*?*?*?*?*?*?*?*?*?*?*?*?*?*?*?*?,9.5,0.8,54,100665,924,1364,280,591.5,586.7,194.0,61709,58922,24637,5057,90,1.0,2,1,9999,99999,9,999999999,0.0,999,999,99
3022,4,8,13,0,*?*?*?*?*?*?*?*?*?*?*?*?*?*?*?*?*?*?*?*?*?*?,9.4,1.7,57,100665,895,1364,270,572.9,611.3,171.9,60085,61559,22401,4369,88,2.1,0,0,9999,99999,9,999999999,0.0,999,999,99
3022,4,8,14,0,*?*?*?*?*?*?*?*?*?*?*?*?*?*?*?*?*?*?*?*?*?*?,9.4,1.9,59,100665,814,1364,281,515.4,580.2,169.0,53562,57751,22016,3876,87,2.6,2,1,9999,99999,9,999999999,0.0,999,999,99
3022,4,8,15,0,*?*?*?*?*?*?*?*?*?*?*?*?*?*?*?*?*?*?*?*?*?*?,9.6,0.6,52,100665,688,1364,280,427.8,570.1,140.3,44279,55732,18820,2902,85,1.5,2,1,9999,99999,9,999999999,0.0,999,999,99
3022,4,8,16,0,*?*?*?*?*?*?*?*?*?*?*?*?*?*?*?*?*?*?*?*?*?*?,9.6,0.8,54,100665,524,1363,285,311.7,516.5,113.1,33132,49081,14545,2169,83,1.0,3,2,9999,99999,9,999999999,0.1,999,999,99
3022,4,8,17,0,*?*?*?*?*?*?*?*?*?*?*?*?*?*?*?*?*?*?*?*?*?*?,9.2,1.7,58,100665,335,1365,290,177.9,426.2,73.3,18725,34920,9643,1335,82,1.0,4,2,9999,99999,9,999999999,0.0,999,999,99
3022,4,8,18,0,*?*?*?*?*?*?*?*?*?*?*?*?*?*?*?*?*?*?*?*?*?*?,8.6,0.6,56,100665,132,1363,308,28.6,74.4,21.4,3127,3518,2728,362,80,2.1,8,4,9999,99999,9,999999999,0.0,999,999,99
3022,4,8,19,0,*?*?*?*?*?*?*?*?*?*?*?*?*?*?*?*?*?*?*?*?*?*?,7.6,0.4,59,100665,0,-0,314,0.0,-0.0,0.0,0,0,0,0,82,0.5,10,5,9999,99999,9,999999999,0.0,999,999,99
3022,4,8,20,0,*?*?*?*?*?*?*?*?*?*?*?*?*?*?*?*?*?*?*?*?*?*?,6.5,0.6,64,100665,0,-0,309,0.0,-0.0,0.0,0,0,0,0,83,1.0,10,5,9999,99999,9,999999999,0.0,999,999,99
3022,4,8,21,0,*?*?*?*?*?*?*?*?*?*?*?*?*?*?*?*?*?*?*?*?*?*?,6.5,0.8,66,100665,0,-0,309,0.0,-0.0,0.0,0,0,0,0,85,1.5,10,5,9999,99999,9,999999999,0.0,999,999,99
3022,4,8,22,0,*?*?*?*?*?*?*?*?*?*?*?*?*?*?*?*?*?*?*?*?*?*?,5.5,0.2,67,100665,0,-0,305,0.0,-0.0,0.0,0,0,0,0,87,0.5,10,5,9999,99999,9,999999999,0.0,999,999,99
3022,4,8,23,0,*?*?*?*?*?*?*?*?*?*?*?*?*?*?*?*?*?*?*?*?*?*?,5.9,1.7,73,100665,0,-0,306,0.0,-0.0,0.0,0,0,0,0,88,0.5,10,5,9999,99999,9,999999999,0.0,999,999,99
3022,4,8,24,0,*?*?*?*?*?*?*?*?*?*?*?*?*?*?*?*?*?*?*?*?*?*?,5.1,1.9,78,100665,0,-0,303,0.0,-0.0,0.0,0,0,0,0,80,1.5,10,5,9999,99999,9,999999999,0.0,999,999,99
3022,4,9,1,0,*?*?*?*?*?*?*?*?*?*?*?*?*?*?*?*?*?*?*?*?*?*?,5.9,3.2,82,100264,0,-0,306,0.0,-0.0,0.0,0,0,0,0,85,0.5,10,5,9999,99999,9,999999999,0.0,999,999,99
3022,4,9,2,0,*?*?*?*?*?*?*?*?*?*?*?*?*?*?*?*?*?*?*?*?*?*?,5.6,3.8,87,100264,0,-0,305,0.0,-0.0,0.0,0,0,0,0,80,0.5,10,5,9999,99999,9,999999999,0.0,999,999,99
3022,4,9,3,0,*?*?*?*?*?*?*?*?*?*?*?*?*?*?*?*?*?*?*?*?*?*?,5.5,4.1,91,100264,0,-0,304,0.0,-0.0,0.0,0,0,0,0,75,0.5,10,5,9999,99999,9,999999999,0.0,999,999,99
3022,4,9,4,0,*?*?*?*?*?*?*?*?*?*?*?*?*?*?*?*?*?*?*?*?*?*?,5.2,3.9,90,100264,0,-0,303,0.0,-0.0,0.0,0,0,0,0,70,0.0,10,5,9999,99999,9,999999999,0.0,999,999,99
3022,4,9,5,0,*?*?*?*?*?*?*?*?*?*?*?*?*?*?*?*?*?*?*?*?*?*?,5.2,3.4,88,100264,0,-0,303,0.0,-0.0,0.0,0,0,0,0,65,0.5,10,5,9999,99999,9,999999999,0.0,999,999,99
3022,4,9,6,0,*?*?*?*?*?*?*?*?*?*?*?*?*?*?*?*?*?*?*?*?*?*?,5.1,3.8,91,100264,159,1366,302,17.8,0.0,17.8,2111,-0,2113,691,60,1.0,10,5,9999,99999,9,999999999,0.0,999,999,99
3022,4,9,7,0,*?*?*?*?*?*?*?*?*?*?*?*?*?*?*?*?*?*?*?*?*?*?,5.9,3.8,86,100264,361,1364,301,101.8,51.1,88.2,11163,4485,9969,2341,65,1.0,9,5,9999,99999,9,999999999,0.0,999,999,99
3022,4,9,8,0,*?*?*?*?*?*?*?*?*?*?*?*?*?*?*?*?*?*?*?*?*?*?,6.6,3.8,82,100264,549,1364,304,167.5,55.4,145.2,18398,5319,16370,4173,70,0.5,9,5,9999,99999,9,999999999,0.0,999,999,99
3022,4,9,9,0,*?*?*?*?*?*?*?*?*?*?*?*?*?*?*?*?*?*?*?*?*?*?,8.6,5.3,79,100264,709,1364,313,223.6,57.2,193.9,24603,5691,21844,6041,75,0.0,9,5,9999,99999,9,999999999,0.0,999,999,99
3022,4,9,10,0,*?*?*?*?*?*?*?*?*?*?*?*?*?*?*?*?*?*?*?*?*?*?,9.7,6.1,78,100264,831,1364,318,266.4,58.1,230.9,29344,5864,26016,7718,80,1.0,9,5,9999,99999,9,999999999,0.0,999,999,99
3022,4,9,11,0,*?*?*?*?*?*?*?*?*?*?*?*?*?*?*?*?*?*?*?*?*?*?,10.3,6.6,77,100264,906,1363,321,292.8,58.6,253.9,32282,5942,28597,8907,85,1.0,9,5,9999,99999,9,999999999,0.0,999,999,99
3022,4,9,12,0,*?*?*?*?*?*?*?*?*?*?*?*?*?*?*?*?*?*?*?*?*?*?,11.3,6.4,71,100264,930,1363,326,301.2,58.7,261.1,33210,5962,29412,9313,90,1.0,9,5,9999,99999,9,999999999,0.0,999,999,99
3022,4,9,13,0,*?*?*?*?*?*?*?*?*?*?*?*?*?*?*?*?*?*?*?*?*?*?,11.2,5.5,67,100264,901,1364,325,290.8,58.5,252.1,32061,5936,28404,8814,90,2.1,9,5,9999,99999,9,999999999,0.0,999,999,99
3022,4,9,14,0,*?*?*?*?*?*?*?*?*?*?*?*?*?*?*?*?*?*?*?*?*?*?,10.9,5.9,71,100264,820,1363,324,262.6,58.1,227.6,28919,5851,25642,7556,90,2.6,9,5,9999,99999,9,999999999,0.0,999,999,99
3022,4,9,15,0,*?*?*?*?*?*?*?*?*?*?*?*?*?*?*?*?*?*?*?*?*?*?,11.4,4.5,62,100264,693,1362,326,218.3,57.1,189.2,24009,5664,21320,5846,90,1.5,9,5,9999,99999,9,999999999,0.0,999,999,99
3022,4,9,16,0,*?*?*?*?*?*?*?*?*?*?*?*?*?*?*?*?*?*?*?*?*?*?,10.9,5.3,68,100264,530,1363,324,161.0,55.1,139.6,17682,5261,15737,3976,90,1.0,9,5,9999,99999,9,999999999,0.0,999,999,99
3022,4,9,17,0,*?*?*?*?*?*?*?*?*?*?*?*?*?*?*?*?*?*?*?*?*?*?,10.9,5.8,70,100264,341,1365,328,54.5,0.0,54.5,6345,0,6360,2168,90,1.0,10,5,9999,99999,9,999999999,0.0,999,999,99
3022,4,9,18,0,*?*?*?*?*?*?*?*?*?*?*?*?*?*?*?*?*?*?*?*?*?*?,10.4,6.6,76,100264,138,1360,326,13.7,0.0,13.7,1638,-0,1638,534,90,2.1,10,5,9999,99999,9,999999999,0.0,999,999,99
3022,4,9,19,0,*?*?*?*?*?*?*?*?*?*?*?*?*?*?*?*?*?*?*?*?*?*?,9.6,6.4,81,100264,0,-0,322,0.0,-0.0,0.0,0,0,0,0,87,0.5,10,5,9999,99999,9,999999999,0.0,999,999,99
3022,4,9,20,0,*?*?*?*?*?*?*?*?*?*?*?*?*?*?*?*?*?*?*?*?*?*?,7.9,6.2,89,100264,0,-0,314,0.0,-0.0,0.0,0,0,0,0,83,1.0,10,5,9999,99999,9,999999999,0.0,999,999,99
3022,4,9,21,0,*?*?*?*?*?*?*?*?*?*?*?*?*?*?*?*?*?*?*?*?*?*?,7.4,6.4,93,100264,0,-0,312,0.0,-0.0,0.0,0,0,0,0,80,1.5,10,5,9999,99999,9,999999999,0.0,999,999,99
3022,4,9,22,0,*?*?*?*?*?*?*?*?*?*?*?*?*?*?*?*?*?*?*?*?*?*?,7.1,6.4,95,100264,0,-0,311,0.0,-0.0,0.0,0,0,0,0,77,0.5,10,5,9999,99999,9,999999999,0.0,999,999,99
3022,4,9,23,0,*?*?*?*?*?*?*?*?*?*?*?*?*?*?*?*?*?*?*?*?*?*?,6.8,6.1,94,100264,0,-0,309,0.0,-0.0,0.0,0,0,0,0,73,0.5,10,5,9999,99999,9,999999999,0.0,999,999,99
3022,4,9,24,0,*?*?*?*?*?*?*?*?*?*?*?*?*?*?*?*?*?*?*?*?*?*?,6.3,2.5,76,100264,0,-0,308,0.0,-0.0,0.0,0,0,0,0,90,1.5,10,5,9999,99999,9,999999999,0.0,999,999,99
3022,4,10,1,0,*?*?*?*?*?*?*?*?*?*?*?*?*?*?*?*?*?*?*?*?*?*?,5.7,5.0,93,100251,0,-0,305,0.0,-0.0,0.0,0,0,0,0,70,1.0,10,5,9999,99999,9,999999999,0.0,999,999,99
3022,4,10,2,0,*?*?*?*?*?*?*?*?*?*?*?*?*?*?*?*?*?*?*?*?*?*?,5.1,4.3,93,100251,0,-0,302,0.0,-0.0,0.0,0,0,0,0,70,0.5,10,5,9999,99999,9,999999999,0.0,999,999,99
3022,4,10,3,0,*?*?*?*?*?*?*?*?*?*?*?*?*?*?*?*?*?*?*?*?*?*?,5.5,4.3,90,100251,0,-0,304,0.0,-0.0,0.0,0,0,0,0,70,1.0,10,5,9999,99999,9,999999999,0.0,999,999,99
3022,4,10,4,0,*?*?*?*?*?*?*?*?*?*?*?*?*?*?*?*?*?*?*?*?*?*?,5.1,3.8,90,100251,0,-0,302,0.0,-0.0,0.0,0,0,0,0,70,0.5,10,5,9999,99999,9,999999999,0.0,999,999,99
3022,4,10,5,0,*?*?*?*?*?*?*?*?*?*?*?*?*?*?*?*?*?*?*?*?*?*?,5.0,4.1,92,100251,0,-0,298,0.0,-0.0,0.0,0,0,0,0,70,0.5,9,5,9999,99999,9,999999999,0.0,999,999,99
3022,4,10,6,0,*?*?*?*?*?*?*?*?*?*?*?*?*?*?*?*?*?*?*?*?*?*?,5.0,2.9,84,100251,167,1365,297,33.7,36.7,29.2,3771,2278,3512,613,70,0.5,9,5,9999,99999,9,999999999,0.0,999,999,99
3022,4,10,7,0,*?*?*?*?*?*?*?*?*?*?*?*?*?*?*?*?*?*?*?*?*?*?,5.9,2.9,79,100251,369,1364,306,60.2,0.0,60.2,7006,0,7024,2414,75,0.5,10,5,9999,99999,9,999999999,0.0,999,999,99
3022,4,10,8,0,*?*?*?*?*?*?*?*?*?*?*?*?*?*?*?*?*?*?*?*?*?*?,6.7,2.7,74,100251,556,1363,310,97.9,0.0,97.9,11486,0,11523,4195,80,0.5,10,5,9999,99999,9,999999999,0.0,999,999,99
3022,4,10,9,0,*?*?*?*?*?*?*?*?*?*?*?*?*?*?*?*?*?*?*?*?*?*?,7.8,2.7,69,100251,716,1363,315,130.2,0.0,130.2,15405,0,15463,5889,85,1.0,10,5,9999,99999,9,999999999,0.0,999,999,99
3022,4,10,10,0,*?*?*?*?*?*?*?*?*?*?*?*?*?*?*?*?*?*?*?*?*?*?,8.8,1.9,60,100251,837,1362,319,154.7,0.0,154.7,18443,0,18519,7263,90,1.0,10,5,9999,99999,9,999999999,0.0,999,999,99
3022,4,10,11,0,*?*?*?*?*?*?*?*?*?*?*?*?*?*?*?*?*?*?*?*?*?*?,8.9,1.7,59,100251,912,1362,320,169.9,0.0,169.9,20345,0,20434,8135,95,0.5,10,5,9999,99999,9,999999999,0.0,999,999,99
3022,4,10,12,0,*?*?*?*?*?*?*?*?*?*?*?*?*?*?*?*?*?*?*?*?*?*?,9.9,2.7,60,100251,936,1362,324,174.7,0.0,174.7,20945,0,21038,8409,100,0.5,10,5,9999,99999,9,999999999,0.0,999,999,99
3022,4,10,13,0,*?*?*?*?*?*?*?*?*?*?*?*?*?*?*?*?*?*?*?*?*?*?,10.0,2.5,58,100251,906,1362,319,293.0,58.6,254.0,32302,5942,28615,8915,98,1.5,9,5,9999,99999,9,999999999,0.0,999,999,99
3022,4,10,14,0,*?*?*?*?*?*?*?*?*?*?*?*?*?*?*?*?*?*?*?*?*?*?,10.0,2.9,60,100251,825,1362,324,152.4,0.0,152.4,18145,0,18220,7127,97,1.0,10,5,9999,99999,9,999999999,0.0,999,999,99
3022,4,10,15,0,*?*?*?*?*?*?*?*?*?*?*?*?*?*?*?*?*?*?*?*?*?*?,9.6,2.9,62,100251,699,1362,323,126.9,0.0,126.9,14993,0,15049,5706,95,1.0,10,5,9999,99999,9,999999999,0.0,999,999,99
3022,4,10,16,0,*?*?*?*?*?*?*?*?*?*?*?*?*?*?*?*?*?*?*?*?*?*?,10.0,1.9,56,100251,536,1363,319,163.1,55.2,141.4,17913,5280,15941,4039,93,1.5,9,5,9999,99999,9,999999999,0.0,999,999,99
3022,4,10,17,0,*?*?*?*?*?*?*?*?*?*?*?*?*?*?*?*?*?*?*?*?*?*?,9.9,4.3,67,100251,346,1361,319,96.8,50.6,83.9,10616,4393,9483,2214,92,1.0,9,5,9999,99999,9,999999999,0.0,999,999,99
3022,4,10,18,0,*?*?*?*?*?*?*?*?*?*?*?*?*?*?*?*?*?*?*?*?*?*?,9.3,5.1,74,100251,144,1359,316,25.9,32.5,22.5,2921,1878,2728,469,90,1.0,9,5,9999,99999,9,999999999,0.0,999,999,99
3022,4,10,19,0,*?*?*?*?*?*?*?*?*?*?*?*?*?*?*?*?*?*?*?*?*?*?,8.3,4.6,76,100251,0,-0,316,0.0,-0.0,0.0,0,0,0,0,87,1.0,10,5,9999,99999,9,999999999,0.0,999,999,99
3022,4,10,20,0,*?*?*?*?*?*?*?*?*?*?*?*?*?*?*?*?*?*?*?*?*?*?,7.4,4.6,81,100251,0,-0,312,0.0,-0.0,0.0,0,0,0,0,83,1.0,10,5,9999,99999,9,999999999,0.0,999,999,99
3022,4,10,21,0,*?*?*?*?*?*?*?*?*?*?*?*?*?*?*?*?*?*?*?*?*?*?,7.4,3.9,78,100251,0,-0,313,0.0,-0.0,0.0,0,0,0,0,80,0.5,10,5,9999,99999,9,999999999,0.0,999,999,99
3022,4,10,22,0,*?*?*?*?*?*?*?*?*?*?*?*?*?*?*?*?*?*?*?*?*?*?,6.2,3.0,79,100251,0,-0,307,0.0,-0.0,0.0,0,0,0,0,77,0.5,10,5,9999,99999,9,999999999,0.0,999,999,99
3022,4,10,23,0,*?*?*?*?*?*?*?*?*?*?*?*?*?*?*?*?*?*?*?*?*?*?,6.5,2.5,75,100251,0,-0,309,0.0,-0.0,0.0,0,0,0,0,73,1.0,10,5,9999,99999,9,999999999,0.0,999,999,99
3022,4,10,24,0,*?*?*?*?*?*?*?*?*?*?*?*?*?*?*?*?*?*?*?*?*?*?,6.5,5.5,91,100251,0,-0,308,0.0,-0.0,0.0,0,0,0,0,70,1.0,10,5,9999,99999,9,999999999,0.0,999,999,99
3022,4,11,1,0,*?*?*?*?*?*?*?*?*?*?*?*?*?*?*?*?*?*?*?*?*?*?,6.2,3.9,84,99501.7,0,-0,307,0.0,-0.0,0.0,0,0,0,0,73,1.0,10,5,9999,99999,9,999999999,0.0,999,999,99
3022,4,11,2,0,*?*?*?*?*?*?*?*?*?*?*?*?*?*?*?*?*?*?*?*?*?*?,5.7,4.5,90,99501.7,0,-0,305,0.0,-0.0,0.0,0,0,0,0,77,0.5,10,5,9999,99999,9,999999999,0.0,999,999,99
3022,4,11,3,0,*?*?*?*?*?*?*?*?*?*?*?*?*?*?*?*?*?*?*?*?*?*?,5.5,4.5,91,99501.7,0,-0,304,0.0,-0.0,0.0,0,0,0,0,80,1.0,10,5,9999,99999,9,999999999,0.0,999,999,99
3022,4,11,4,0,*?*?*?*?*?*?*?*?*?*?*?*?*?*?*?*?*?*?*?*?*?*?,5.4,4.5,93,99501.7,0,-0,304,0.0,-0.0,0.0,0,0,0,0,83,0.5,10,5,9999,99999,9,999999999,0.0,999,999,99
3022,4,11,5,0,*?*?*?*?*?*?*?*?*?*?*?*?*?*?*?*?*?*?*?*?*?*?,5.7,4.5,91,99501.7,0,-0,296,0.0,-0.0,0.0,0,0,0,0,87,0.5,8,4,9999,99999,9,999999999,0.0,999,999,99
3022,4,11,6,0,*?*?*?*?*?*?*?*?*?*?*?*?*?*?*?*?*?*?*?*?*?*?,6.0,4.3,88,99501.7,175,1365,306,21.0,0.0,21.0,2481,-0,2484,814,90,0.5,10,5,9999,99999,9,999999999,0.0,999,999,99
[truncated: 1,083,439 more chars]
