# Supplementary material for: Future weather dataset for fourteen UK sites
Source: Data Brief. 2016 Aug 3;8:1308–10. doi: 10.1016/j.dib.2016.07.057 (PMC4990658; doi:10.1016/j.dib.2016.07.057)
Supplement: Supplementary file 2 — Supplementary material [file mmc2.zip › 02_50th_T_15_scen_a1fi_2040-2069_4200285_CIBSE_DSY.epw]

LOCATION,4200285,-,UK,WG data,03544,52.44,-1.74,0,20
DESIGN CONDITIONS,0
TYPICAL/EXTREME PERIODS,0
GROUND TEMPERATURES,1,1.0,,,,6.4,9.6,13.1,15.5,18.6,18.9,17.3,14.2,10.4,7.1,5.0,4.8
HOLIDAYS/DAYLIGHT SAVINGS,No,0,0,0
COMMENTS 1,created by using UKCP09 weather generator outputs
COMMENTS 2,wind speed wind direction and pressure based on observations at station id 03544
DATA PERIODS,1,1,Data,Sunday,1/1,12/31
2050,1,1,1,0,*?*?*?*?*?*?*?*?*?*?*?*?*?*?*?*?*?*?*?*?*?*?,9.9,8.5,91,100683,0,-0,323,0.0,-0.0,0.0,0,0,0,0,258,4.1,10,5,9999,99999,9,999999999,0.9,999,999,99
2050,1,1,2,0,*?*?*?*?*?*?*?*?*?*?*?*?*?*?*?*?*?*?*?*?*?*?,9.9,7.9,86,100683,0,-0,323,0.0,-0.0,0.0,0,0,0,0,257,4.6,10,5,9999,99999,9,999999999,1.0,999,999,99
2050,1,1,3,0,*?*?*?*?*?*?*?*?*?*?*?*?*?*?*?*?*?*?*?*?*?*?,9.0,6.7,85,100683,0,-0,319,0.0,-0.0,0.0,0,0,0,0,255,3.6,10,5,9999,99999,9,999999999,0.2,999,999,99
2050,1,1,4,0,*?*?*?*?*?*?*?*?*?*?*?*?*?*?*?*?*?*?*?*?*?*?,7.9,5.1,83,100683,0,-0,315,0.0,-0.0,0.0,0,0,0,0,253,3.6,10,5,9999,99999,9,999999999,0.1,999,999,99
2050,1,1,5,0,*?*?*?*?*?*?*?*?*?*?*?*?*?*?*?*?*?*?*?*?*?*?,8.1,5.5,82,100683,0,-0,315,0.0,-0.0,0.0,0,0,0,0,252,3.6,10,5,9999,99999,9,999999999,0.2,999,999,99
2050,1,1,6,0,*?*?*?*?*?*?*?*?*?*?*?*?*?*?*?*?*?*?*?*?*?*?,8.3,5.6,83,100683,0,-0,316,0.0,-0.0,0.0,0,0,0,0,250,3.6,10,5,9999,99999,9,999999999,0.4,999,999,99
2050,1,1,7,0,*?*?*?*?*?*?*?*?*?*?*?*?*?*?*?*?*?*?*?*?*?*?,9.2,5.8,79,100683,0,-0,320,0.0,-0.0,0.0,0,0,0,0,252,2.1,10,5,9999,99999,9,999999999,0.3,999,999,99
2050,1,1,8,0,*?*?*?*?*?*?*?*?*?*?*?*?*?*?*?*?*?*?*?*?*?*?,9.1,6.4,82,100683,16,1413,320,0.0,0.0,0.0,0,0,0,0,253,1.5,10,5,9999,99999,9,999999999,0.1,999,999,99
2050,1,1,9,0,*?*?*?*?*?*?*?*?*?*?*?*?*?*?*?*?*?*?*?*?*?*?,10.0,6.9,80,100683,169,1414,320,32.4,36.1,28.1,3636,2212,3390,588,255,3.6,9,5,9999,99999,9,999999999,0.2,999,999,99
2050,1,1,10,0,*?*?*?*?*?*?*?*?*?*?*?*?*?*?*?*?*?*?*?*?*?*?,11.6,6.9,72,100683,281,1415,331,40.4,0.0,40.4,4721,0,4730,1586,257,6.2,10,5,9999,99999,9,999999999,0.0,999,999,99
2050,1,1,11,0,*?*?*?*?*?*?*?*?*?*?*?*?*?*?*?*?*?*?*?*?*?*?,11.4,6.9,73,100683,343,1412,330,52.6,0.0,52.6,6140,0,6154,2099,258,6.2,10,5,9999,99999,9,999999999,0.0,999,999,99
2050,1,1,12,0,*?*?*?*?*?*?*?*?*?*?*?*?*?*?*?*?*?*?*?*?*?*?,13.2,6.7,64,100683,353,1413,339,54.5,0.0,54.5,6359,0,6373,2180,260,4.6,10,5,9999,99999,9,999999999,0.0,999,999,99
2050,1,1,13,0,*?*?*?*?*?*?*?*?*?*?*?*?*?*?*?*?*?*?*?*?*?*?,13.3,6.7,64,100683,309,1414,339,45.9,0.0,45.9,5356,0,5367,1813,260,6.7,10,5,9999,99999,9,999999999,0.0,999,999,99
2050,1,1,14,0,*?*?*?*?*?*?*?*?*?*?*?*?*?*?*?*?*?*?*?*?*?*?,13.2,7.0,66,100683,214,1415,339,27.4,0.0,27.4,3218,0,3223,1064,260,6.7,10,5,9999,99999,9,999999999,0.0,999,999,99
2050,1,1,15,0,*?*?*?*?*?*?*?*?*?*?*?*?*?*?*?*?*?*?*?*?*?*?,13.4,8.3,71,100683,74,1406,339,0.3,0.0,0.3,39,-0,39,11,260,5.7,10,5,9999,99999,9,999999999,0.0,999,999,99
2050,1,1,16,0,*?*?*?*?*?*?*?*?*?*?*?*?*?*?*?*?*?*?*?*?*?*?,12.6,7.3,69,100683,0,-0,336,0.0,-0.0,0.0,0,0,0,0,260,4.1,10,5,9999,99999,9,999999999,0.0,999,999,99
2050,1,1,17,0,*?*?*?*?*?*?*?*?*?*?*?*?*?*?*?*?*?*?*?*?*?*?,12.3,8.0,75,100683,0,-0,334,0.0,-0.0,0.0,0,0,0,0,260,3.6,10,5,9999,99999,9,999999999,0.6,999,999,99
2050,1,1,18,0,*?*?*?*?*?*?*?*?*?*?*?*?*?*?*?*?*?*?*?*?*?*?,10.7,7.4,80,100683,0,-0,327,0.0,-0.0,0.0,0,0,0,0,260,5.7,10,5,9999,99999,9,999999999,0.0,999,999,99
2050,1,1,19,0,*?*?*?*?*?*?*?*?*?*?*?*?*?*?*?*?*?*?*?*?*?*?,10.8,7.1,78,100683,0,-0,327,0.0,-0.0,0.0,0,0,0,0,260,5.2,10,5,9999,99999,9,999999999,0.0,999,999,99
2050,1,1,20,0,*?*?*?*?*?*?*?*?*?*?*?*?*?*?*?*?*?*?*?*?*?*?,10.4,6.9,78,100683,0,-0,326,0.0,-0.0,0.0,0,0,0,0,260,5.2,10,5,9999,99999,9,999999999,0.0,999,999,99
2050,1,1,21,0,*?*?*?*?*?*?*?*?*?*?*?*?*?*?*?*?*?*?*?*?*?*?,9.3,6.4,82,100683,0,-0,321,0.0,-0.0,0.0,0,0,0,0,260,5.7,10,5,9999,99999,9,999999999,0.0,999,999,99
2050,1,1,22,0,*?*?*?*?*?*?*?*?*?*?*?*?*?*?*?*?*?*?*?*?*?*?,10.2,6.6,78,100683,0,-0,325,0.0,-0.0,0.0,0,0,0,0,260,5.7,10,5,9999,99999,9,999999999,0.0,999,999,99
2050,1,1,23,0,*?*?*?*?*?*?*?*?*?*?*?*?*?*?*?*?*?*?*?*?*?*?,9.9,6.1,77,100683,0,-0,323,0.0,-0.0,0.0,0,0,0,0,260,1.5,10,5,9999,99999,9,999999999,0.0,999,999,99
2050,1,1,24,0,*?*?*?*?*?*?*?*?*?*?*?*?*?*?*?*?*?*?*?*?*?*?,10.0,9.3,95,100683,0,-0,323,0.0,-0.0,0.0,0,0,0,0,260,4.6,10,5,9999,99999,9,999999999,0.0,999,999,99
2050,1,2,1,0,*?*?*?*?*?*?*?*?*?*?*?*?*?*?*?*?*?*?*?*?*?*?,9.2,3.9,69,102184,0,-0,321,0.0,-0.0,0.0,0,0,0,0,248,6.2,10,5,9999,99999,9,999999999,0.0,999,999,99
2050,1,2,2,0,*?*?*?*?*?*?*?*?*?*?*?*?*?*?*?*?*?*?*?*?*?*?,8.6,2.9,66,102184,0,-0,318,0.0,-0.0,0.0,0,0,0,0,237,8.8,10,5,9999,99999,9,999999999,0.0,999,999,99
2050,1,2,3,0,*?*?*?*?*?*?*?*?*?*?*?*?*?*?*?*?*?*?*?*?*?*?,8.7,3.2,68,102184,0,-0,318,0.0,-0.0,0.0,0,0,0,0,225,7.7,10,5,9999,99999,9,999999999,0.0,999,999,99
2050,1,2,4,0,*?*?*?*?*?*?*?*?*?*?*?*?*?*?*?*?*?*?*?*?*?*?,9.1,3.9,69,102184,0,-0,320,0.0,-0.0,0.0,0,0,0,0,213,5.7,10,5,9999,99999,9,999999999,0.0,999,999,99
2050,1,2,5,0,*?*?*?*?*?*?*?*?*?*?*?*?*?*?*?*?*?*?*?*?*?*?,9.6,4.5,69,102184,0,-0,322,0.0,-0.0,0.0,0,0,0,0,202,5.2,10,5,9999,99999,9,999999999,0.0,999,999,99
2050,1,2,6,0,*?*?*?*?*?*?*?*?*?*?*?*?*?*?*?*?*?*?*?*?*?*?,9.5,4.5,70,102184,0,-0,322,0.0,-0.0,0.0,0,0,0,0,190,6.2,10,5,9999,99999,9,999999999,0.0,999,999,99
2050,1,2,7,0,*?*?*?*?*?*?*?*?*?*?*?*?*?*?*?*?*?*?*?*?*?*?,8.9,4.6,73,102184,0,-0,319,0.0,-0.0,0.0,0,0,0,0,190,8.8,10,5,9999,99999,9,999999999,0.0,999,999,99
2050,1,2,8,0,*?*?*?*?*?*?*?*?*?*?*?*?*?*?*?*?*?*?*?*?*?*?,8.3,4.3,75,102184,17,1453,316,0.0,0.0,0.0,0,0,0,0,190,7.2,10,5,9999,99999,9,999999999,0.0,999,999,99
2050,1,2,9,0,*?*?*?*?*?*?*?*?*?*?*?*?*?*?*?*?*?*?*?*?*?*?,9.2,5.0,73,102184,170,1414,316,32.7,36.2,28.4,3669,2231,3420,594,190,7.2,9,5,9999,99999,9,999999999,0.0,999,999,99
2050,1,2,10,0,*?*?*?*?*?*?*?*?*?*?*?*?*?*?*?*?*?*?*?*?*?*?,10.2,5.1,69,102184,282,1413,325,40.6,0.0,40.6,4751,0,4760,1597,190,8.2,10,5,9999,99999,9,999999999,0.0,999,999,99
2050,1,2,11,0,*?*?*?*?*?*?*?*?*?*?*?*?*?*?*?*?*?*?*?*?*?*?,12.4,5.8,63,102184,345,1412,335,52.9,0.0,52.9,6182,0,6195,2114,190,8.8,10,5,9999,99999,9,999999999,0.0,999,999,99
2050,1,2,12,0,*?*?*?*?*?*?*?*?*?*?*?*?*?*?*?*?*?*?*?*?*?*?,13.4,5.8,59,102184,355,1412,335,95.4,50.5,82.7,10466,4360,9358,2194,190,10.3,9,5,9999,99999,9,999999999,0.0,999,999,99
2050,1,2,13,0,*?*?*?*?*?*?*?*?*?*?*?*?*?*?*?*?*?*?*?*?*?*?,13.4,5.6,58,102184,311,1411,335,80.6,48.6,69.8,8840,4046,7915,1828,200,10.3,9,5,9999,99999,9,999999999,0.0,999,999,99
2050,1,2,14,0,*?*?*?*?*?*?*?*?*?*?*?*?*?*?*?*?*?*?*?*?*?*?,13.5,5.6,58,102184,217,1415,340,27.9,0.0,27.9,3285,0,3289,1087,210,9.8,10,5,9999,99999,9,999999999,0.0,999,999,99
2050,1,2,15,0,*?*?*?*?*?*?*?*?*?*?*?*?*?*?*?*?*?*?*?*?*?*?,13.4,5.1,56,102184,78,1421,335,1.5,3.7,1.3,197,114,214,19,220,9.8,9,5,9999,99999,9,999999999,0.0,999,999,99
2050,1,2,16,0,*?*?*?*?*?*?*?*?*?*?*?*?*?*?*?*?*?*?*?*?*?*?,13.3,5.6,59,102184,0,-0,339,0.0,-0.0,0.0,0,0,0,0,230,7.7,10,5,9999,99999,9,999999999,0.0,999,999,99
2050,1,2,17,0,*?*?*?*?*?*?*?*?*?*?*?*?*?*?*?*?*?*?*?*?*?*?,13.3,6.2,62,102184,0,-0,339,0.0,-0.0,0.0,0,0,0,0,240,8.2,10,5,9999,99999,9,999999999,0.0,999,999,99
2050,1,2,18,0,*?*?*?*?*?*?*?*?*?*?*?*?*?*?*?*?*?*?*?*?*?*?,12.4,6.4,66,102184,0,-0,335,0.0,-0.0,0.0,0,0,0,0,250,6.2,10,5,9999,99999,9,999999999,0.1,999,999,99
2050,1,2,19,0,*?*?*?*?*?*?*?*?*?*?*?*?*?*?*?*?*?*?*?*?*?*?,11.4,5.5,65,102184,0,-0,330,0.0,-0.0,0.0,0,0,0,0,247,5.7,10,5,9999,99999,9,999999999,0.1,999,999,99
2050,1,2,20,0,*?*?*?*?*?*?*?*?*?*?*?*?*?*?*?*?*?*?*?*?*?*?,10.1,5.0,70,102184,0,-0,325,0.0,-0.0,0.0,0,0,0,0,243,6.7,10,5,9999,99999,9,999999999,0.0,999,999,99
2050,1,2,21,0,*?*?*?*?*?*?*?*?*?*?*?*?*?*?*?*?*?*?*?*?*?*?,11.9,5.6,64,102184,0,-0,333,0.0,-0.0,0.0,0,0,0,0,240,4.6,10,5,9999,99999,9,999999999,0.3,999,999,99
2050,1,2,22,0,*?*?*?*?*?*?*?*?*?*?*?*?*?*?*?*?*?*?*?*?*?*?,9.6,3.9,67,102184,0,-0,322,0.0,-0.0,0.0,0,0,0,0,237,6.7,10,5,9999,99999,9,999999999,0.2,999,999,99
2050,1,2,23,0,*?*?*?*?*?*?*?*?*?*?*?*?*?*?*?*?*?*?*?*?*?*?,10.3,4.3,66,102184,0,-0,326,0.0,-0.0,0.0,0,0,0,0,233,7.7,10,5,9999,99999,9,999999999,0.0,999,999,99
2050,1,2,24,0,*?*?*?*?*?*?*?*?*?*?*?*?*?*?*?*?*?*?*?*?*?*?,9.6,5.1,72,102184,0,-0,322,0.0,-0.0,0.0,0,0,0,0,260,7.7,10,5,9999,99999,9,999999999,0.0,999,999,99
2050,1,3,1,0,*?*?*?*?*?*?*?*?*?*?*?*?*?*?*?*?*?*?*?*?*?*?,10.8,6.6,75,103160,0,-0,327,0.0,-0.0,0.0,0,0,0,0,232,6.2,10,5,9999,99999,9,999999999,0.0,999,999,99
2050,1,3,2,0,*?*?*?*?*?*?*?*?*?*?*?*?*?*?*?*?*?*?*?*?*?*?,11.0,7.6,79,103160,0,-0,328,0.0,-0.0,0.0,0,0,0,0,233,8.8,10,5,9999,99999,9,999999999,0.0,999,999,99
2050,1,3,3,0,*?*?*?*?*?*?*?*?*?*?*?*?*?*?*?*?*?*?*?*?*?*?,11.6,8.1,79,103160,0,-0,331,0.0,-0.0,0.0,0,0,0,0,235,7.7,10,5,9999,99999,9,999999999,1.2,999,999,99
2050,1,3,4,0,*?*?*?*?*?*?*?*?*?*?*?*?*?*?*?*?*?*?*?*?*?*?,11.3,7.4,77,103160,0,-0,330,0.0,-0.0,0.0,0,0,0,0,237,5.7,10,5,9999,99999,9,999999999,0.0,999,999,99
2050,1,3,5,0,*?*?*?*?*?*?*?*?*?*?*?*?*?*?*?*?*?*?*?*?*?*?,11.1,6.4,73,103160,0,-0,329,0.0,-0.0,0.0,0,0,0,0,238,5.2,10,5,9999,99999,9,999999999,0.0,999,999,99
2050,1,3,6,0,*?*?*?*?*?*?*?*?*?*?*?*?*?*?*?*?*?*?*?*?*?*?,10.8,6.1,73,103160,0,-0,328,0.0,-0.0,0.0,0,0,0,0,240,6.2,10,5,9999,99999,9,999999999,0.0,999,999,99
2050,1,3,7,0,*?*?*?*?*?*?*?*?*?*?*?*?*?*?*?*?*?*?*?*?*?*?,10.4,6.1,75,103160,0,-0,326,0.0,-0.0,0.0,0,0,0,0,242,8.8,10,5,9999,99999,9,999999999,0.2,999,999,99
2050,1,3,8,0,*?*?*?*?*?*?*?*?*?*?*?*?*?*?*?*?*?*?*?*?*?*?,11.0,6.4,73,103160,17,1393,324,0.0,0.0,0.0,0,0,0,0,243,7.2,9,5,9999,99999,9,999999999,0.0,999,999,99
2050,1,3,9,0,*?*?*?*?*?*?*?*?*?*?*?*?*?*?*?*?*?*?*?*?*?*?,13.0,6.6,65,103160,171,1413,325,51.8,152.9,33.3,5501,8795,4606,586,245,7.2,7,4,9999,99999,9,999999999,0.0,999,999,99
2050,1,3,10,0,*?*?*?*?*?*?*?*?*?*?*?*?*?*?*?*?*?*?*?*?*?*?,12.0,7.1,72,103160,283,1411,321,111.4,198.2,71.6,11808,14873,8525,1353,247,8.2,7,4,9999,99999,9,999999999,0.0,999,999,99
2050,1,3,11,0,*?*?*?*?*?*?*?*?*?*?*?*?*?*?*?*?*?*?*?*?*?*?,13.7,7.1,64,103160,347,1412,328,145.1,210.8,93.3,15352,17479,10956,1811,248,8.8,7,4,9999,99999,9,999999999,0.0,999,999,99
2050,1,3,12,0,*?*?*?*?*?*?*?*?*?*?*?*?*?*?*?*?*?*?*?*?*?*?,14.9,7.6,62,103160,358,1415,338,127.5,126.9,95.3,13911,10908,10993,2090,250,10.3,8,4,9999,99999,9,999999999,0.0,999,999,99
2050,1,3,13,0,*?*?*?*?*?*?*?*?*?*?*?*?*?*?*?*?*?*?*?*?*?*?,15.0,7.1,59,103160,314,1412,339,108.0,122.4,80.8,11802,10007,9356,1751,247,10.3,8,4,9999,99999,9,999999999,0.0,999,999,99
2050,1,3,14,0,*?*?*?*?*?*?*?*?*?*?*?*?*?*?*?*?*?*?*?*?*?*?,14.9,7.3,60,103160,220,1414,338,65.7,106.5,49.2,7019,6914,5977,894,243,9.8,8,4,9999,99999,9,999999999,0.0,999,999,99
2050,1,3,15,0,*?*?*?*?*?*?*?*?*?*?*?*?*?*?*?*?*?*?*?*?*?*?,14.9,7.1,60,103160,81,1415,334,4.2,25.9,2.7,483,1220,557,55,240,9.8,7,4,9999,99999,9,999999999,0.0,999,999,99
2050,1,3,16,0,*?*?*?*?*?*?*?*?*?*?*?*?*?*?*?*?*?*?*?*?*?*?,14.7,8.1,65,103160,0,-0,345,0.0,-0.0,0.0,0,0,0,0,237,7.7,10,5,9999,99999,9,999999999,0.0,999,999,99
2050,1,3,17,0,*?*?*?*?*?*?*?*?*?*?*?*?*?*?*?*?*?*?*?*?*?*?,14.0,8.5,70,103160,0,-0,342,0.0,-0.0,0.0,0,0,0,0,233,8.2,10,5,9999,99999,9,999999999,0.0,999,999,99
2050,1,3,18,0,*?*?*?*?*?*?*?*?*?*?*?*?*?*?*?*?*?*?*?*?*?*?,13.4,8.5,72,103160,0,-0,339,0.0,-0.0,0.0,0,0,0,0,230,6.2,10,5,9999,99999,9,999999999,0.0,999,999,99
2050,1,3,19,0,*?*?*?*?*?*?*?*?*?*?*?*?*?*?*?*?*?*?*?*?*?*?,13.4,9.1,75,103160,0,-0,339,0.0,-0.0,0.0,0,0,0,0,232,5.7,10,5,9999,99999,9,999999999,0.0,999,999,99
2050,1,3,20,0,*?*?*?*?*?*?*?*?*?*?*?*?*?*?*?*?*?*?*?*?*?*?,12.3,7.9,74,103160,0,-0,334,0.0,-0.0,0.0,0,0,0,0,233,6.7,10,5,9999,99999,9,999999999,0.1,999,999,99
2050,1,3,21,0,*?*?*?*?*?*?*?*?*?*?*?*?*?*?*?*?*?*?*?*?*?*?,12.1,8.9,80,103160,0,-0,333,0.0,-0.0,0.0,0,0,0,0,235,4.6,10,5,9999,99999,9,999999999,0.0,999,999,99
2050,1,3,22,0,*?*?*?*?*?*?*?*?*?*?*?*?*?*?*?*?*?*?*?*?*?*?,12.8,8.4,75,103160,0,-0,336,0.0,-0.0,0.0,0,0,0,0,237,6.7,10,5,9999,99999,9,999999999,0.0,999,999,99
2050,1,3,23,0,*?*?*?*?*?*?*?*?*?*?*?*?*?*?*?*?*?*?*?*?*?*?,11.3,8.1,80,103160,0,-0,329,0.0,-0.0,0.0,0,0,0,0,238,7.7,10,5,9999,99999,9,999999999,0.1,999,999,99
2050,1,3,24,0,*?*?*?*?*?*?*?*?*?*?*?*?*?*?*?*?*?*?*?*?*?*?,11.0,5.5,69,103160,0,-0,329,0.0,-0.0,0.0,0,0,0,0,230,7.7,10,5,9999,99999,9,999999999,0.1,999,999,99
2050,1,4,1,0,*?*?*?*?*?*?*?*?*?*?*?*?*?*?*?*?*?*?*?*?*?*?,7.8,7.9,100,103645,0,-0,314,0.0,-0.0,0.0,0,0,0,0,243,0.5,10,5,9999,99999,9,999999999,0.0,999,999,99
2050,1,4,2,0,*?*?*?*?*?*?*?*?*?*?*?*?*?*?*?*?*?*?*?*?*?*?,5.9,5.9,100,103645,0,-0,306,0.0,-0.0,0.0,0,0,0,0,247,1.5,10,5,9999,99999,9,999999999,0.1,999,999,99
2050,1,4,3,0,*?*?*?*?*?*?*?*?*?*?*?*?*?*?*?*?*?*?*?*?*?*?,6.0,5.9,100,103645,0,-0,306,0.0,-0.0,0.0,0,0,0,0,250,0.5,10,5,9999,99999,9,999999999,1.1,999,999,99
2050,1,4,4,0,*?*?*?*?*?*?*?*?*?*?*?*?*?*?*?*?*?*?*?*?*?*?,6.1,6.1,100,103645,0,-0,306,0.0,-0.0,0.0,0,0,0,0,253,1.0,10,5,9999,99999,9,999999999,0.1,999,999,99
2050,1,4,5,0,*?*?*?*?*?*?*?*?*?*?*?*?*?*?*?*?*?*?*?*?*?*?,6.1,6.1,100,103645,0,-0,306,0.0,-0.0,0.0,0,0,0,0,257,1.0,10,5,9999,99999,9,999999999,0.0,999,999,99
2050,1,4,6,0,*?*?*?*?*?*?*?*?*?*?*?*?*?*?*?*?*?*?*?*?*?*?,6.1,6.1,100,103645,0,-0,306,0.0,-0.0,0.0,0,0,0,0,260,1.0,10,5,9999,99999,9,999999999,0.3,999,999,99
2050,1,4,7,0,*?*?*?*?*?*?*?*?*?*?*?*?*?*?*?*?*?*?*?*?*?*?,7.6,7.7,100,103645,0,-0,313,0.0,-0.0,0.0,0,0,0,0,262,0.5,10,5,9999,99999,9,999999999,1.2,999,999,99
2050,1,4,8,0,*?*?*?*?*?*?*?*?*?*?*?*?*?*?*?*?*?*?*?*?*?*?,6.2,6.2,100,103645,18,1403,299,0.0,0.0,0.0,0,0,0,0,263,0.5,8,4,9999,99999,9,999999999,0.4,999,999,99
2050,1,4,9,0,*?*?*?*?*?*?*?*?*?*?*?*?*?*?*?*?*?*?*?*?*?*?,6.8,6.7,100,103645,172,1411,301,44.4,91.9,33.2,4797,5031,4158,583,265,0.5,8,4,9999,99999,9,999999999,1.3,999,999,99
2050,1,4,10,0,*?*?*?*?*?*?*?*?*?*?*?*?*?*?*?*?*?*?*?*?*?*?,8.2,7.7,100,103645,285,1412,304,112.3,198.6,72.2,11913,14802,8644,1365,267,0.5,7,4,9999,99999,9,999999999,1.3,999,999,99
2050,1,4,11,0,*?*?*?*?*?*?*?*?*?*?*?*?*?*?*?*?*?*?*?*?*?*?,7.9,6.7,100,103645,349,1412,302,146.2,211.2,94.0,15475,17533,11048,1827,268,1.5,7,4,9999,99999,9,999999999,0.2,999,999,99
2050,1,4,12,0,*?*?*?*?*?*?*?*?*?*?*?*?*?*?*?*?*?*?*?*?*?*?,7.8,6.7,100,103645,360,1412,298,168.6,296.3,93.1,17907,24992,10967,1797,270,1.5,6,3,9999,99999,9,999999999,0.0,999,999,99
2050,1,4,13,0,*?*?*?*?*?*?*?*?*?*?*?*?*?*?*?*?*?*?*?*?*?*?,8.7,7.7,100,103645,317,1412,302,143.3,286.0,79.1,14863,22517,10205,1455,267,0.5,6,3,9999,99999,9,999999999,0.0,999,999,99
2050,1,4,14,0,*?*?*?*?*?*?*?*?*?*?*?*?*?*?*?*?*?*?*?*?*?*?,8.8,6.9,100,103645,223,1413,302,88.1,249.9,48.6,9242,16626,6523,870,263,0.5,6,3,9999,99999,9,999999999,0.0,999,999,99
2050,1,4,15,0,*?*?*?*?*?*?*?*?*?*?*?*?*?*?*?*?*?*?*?*?*?*?,8.9,7.0,100,103645,84,1407,303,6.7,49.9,3.7,758,2379,734,75,260,0.5,6,3,9999,99999,9,999999999,0.0,999,999,99
2050,1,4,16,0,*?*?*?*?*?*?*?*?*?*?*?*?*?*?*?*?*?*?*?*?*?*?,8.7,7.3,100,103645,0,-0,318,0.0,-0.0,0.0,0,0,0,0,257,0.5,10,5,9999,99999,9,999999999,0.0,999,999,99
2050,1,4,17,0,*?*?*?*?*?*?*?*?*?*?*?*?*?*?*?*?*?*?*?*?*?*?,8.2,7.7,100,103645,0,-0,315,0.0,-0.0,0.0,0,0,0,0,253,0.5,10,5,9999,99999,9,999999999,0.0,999,999,99
2050,1,4,18,0,*?*?*?*?*?*?*?*?*?*?*?*?*?*?*?*?*?*?*?*?*?*?,7.3,6.9,100,103645,0,-0,312,0.0,-0.0,0.0,0,0,0,0,250,0.5,10,5,9999,99999,9,999999999,0.0,999,999,99
2050,1,4,19,0,*?*?*?*?*?*?*?*?*?*?*?*?*?*?*?*?*?*?*?*?*?*?,7.5,7.1,100,103645,0,-0,312,0.0,-0.0,0.0,0,0,0,0,248,0.5,10,5,9999,99999,9,999999999,0.0,999,999,99
2050,1,4,20,0,*?*?*?*?*?*?*?*?*?*?*?*?*?*?*?*?*?*?*?*?*?*?,7.8,7.6,100,103645,0,-0,314,0.0,-0.0,0.0,0,0,0,0,247,0.5,10,5,9999,99999,9,999999999,0.0,999,999,99
2050,1,4,21,0,*?*?*?*?*?*?*?*?*?*?*?*?*?*?*?*?*?*?*?*?*?*?,6.0,5.1,100,103645,0,-0,306,0.0,-0.0,0.0,0,0,0,0,245,0.5,10,5,9999,99999,9,999999999,0.0,999,999,99
2050,1,4,22,0,*?*?*?*?*?*?*?*?*?*?*?*?*?*?*?*?*?*?*?*?*?*?,7.2,5.0,98,103645,0,-0,311,0.0,-0.0,0.0,0,0,0,0,243,0.5,10,5,9999,99999,9,999999999,0.0,999,999,99
2050,1,4,23,0,*?*?*?*?*?*?*?*?*?*?*?*?*?*?*?*?*?*?*?*?*?*?,7.2,5.8,100,103645,0,-0,311,0.0,-0.0,0.0,0,0,0,0,242,0.5,10,5,9999,99999,9,999999999,0.0,999,999,99
2050,1,4,24,0,*?*?*?*?*?*?*?*?*?*?*?*?*?*?*?*?*?*?*?*?*?*?,9.8,8.1,100,103645,0,-0,323,0.0,-0.0,0.0,0,0,0,0,240,0.5,10,5,9999,99999,9,999999999,0.2,999,999,99
2050,1,5,1,0,*?*?*?*?*?*?*?*?*?*?*?*?*?*?*?*?*?*?*?*?*?*?,7.2,5.5,88,103410,0,-0,311,0.0,-0.0,0.0,0,0,0,0,238,0.5,10,5,9999,99999,9,999999999,0.0,999,999,99
2050,1,5,2,0,*?*?*?*?*?*?*?*?*?*?*?*?*?*?*?*?*?*?*?*?*?*?,7.4,5.3,86,103410,0,-0,312,0.0,-0.0,0.0,0,0,0,0,237,1.5,10,5,9999,99999,9,999999999,0.0,999,999,99
2050,1,5,3,0,*?*?*?*?*?*?*?*?*?*?*?*?*?*?*?*?*?*?*?*?*?*?,8.7,5.9,83,103410,0,-0,318,0.0,-0.0,0.0,0,0,0,0,235,0.5,10,5,9999,99999,9,999999999,0.2,999,999,99
2050,1,5,4,0,*?*?*?*?*?*?*?*?*?*?*?*?*?*?*?*?*?*?*?*?*?*?,8.4,5.9,84,103410,0,-0,317,0.0,-0.0,0.0,0,0,0,0,233,1.0,10,5,9999,99999,9,999999999,0.0,999,999,99
2050,1,5,5,0,*?*?*?*?*?*?*?*?*?*?*?*?*?*?*?*?*?*?*?*?*?*?,8.4,5.0,79,103410,0,-0,317,0.0,-0.0,0.0,0,0,0,0,232,1.0,10,5,9999,99999,9,999999999,0.0,999,999,99
2050,1,5,6,0,*?*?*?*?*?*?*?*?*?*?*?*?*?*?*?*?*?*?*?*?*?*?,7.4,5.0,85,103410,0,-0,312,0.0,-0.0,0.0,0,0,0,0,230,1.0,10,5,9999,99999,9,999999999,0.0,999,999,99
2050,1,5,7,0,*?*?*?*?*?*?*?*?*?*?*?*?*?*?*?*?*?*?*?*?*?*?,7.8,6.1,89,103410,0,-0,314,0.0,-0.0,0.0,0,0,0,0,228,0.5,10,5,9999,99999,9,999999999,0.0,999,999,99
2050,1,5,8,0,*?*?*?*?*?*?*?*?*?*?*?*?*?*?*?*?*?*?*?*?*?*?,7.6,6.1,90,103410,19,1399,313,0.0,0.0,0.0,0,0,0,0,227,0.5,10,5,9999,99999,9,999999999,0.0,999,999,99
2050,1,5,9,0,*?*?*?*?*?*?*?*?*?*?*?*?*?*?*?*?*?*?*?*?*?*?,8.3,7.0,92,103410,174,1415,316,19.6,0.0,19.6,2322,-0,2325,762,225,0.5,10,5,9999,99999,9,999999999,0.6,999,999,99
2050,1,5,10,0,*?*?*?*?*?*?*?*?*?*?*?*?*?*?*?*?*?*?*?*?*?*?,8.3,7.3,93,103410,287,1412,316,41.7,0.0,41.7,4867,0,4877,1638,223,0.5,10,5,9999,99999,9,999999999,0.1,999,999,99
2050,1,5,11,0,*?*?*?*?*?*?*?*?*?*?*?*?*?*?*?*?*?*?*?*?*?*?,8.2,6.9,91,103410,352,1414,316,54.2,0.0,54.2,6330,0,6344,2170,222,1.5,10,5,9999,99999,9,999999999,0.2,999,999,99
2050,1,5,12,0,*?*?*?*?*?*?*?*?*?*?*?*?*?*?*?*?*?*?*?*?*?*?,10.0,6.7,80,103410,363,1413,324,56.4,0.0,56.4,6587,0,6602,2265,220,1.5,10,5,9999,99999,9,999999999,0.4,999,999,99
2050,1,5,13,0,*?*?*?*?*?*?*?*?*?*?*?*?*?*?*?*?*?*?*?*?*?*?,10.1,6.1,75,103410,320,1412,324,48.1,0.0,48.1,5615,0,5627,1908,223,0.5,10,5,9999,99999,9,999999999,0.9,999,999,99
2050,1,5,14,0,*?*?*?*?*?*?*?*?*?*?*?*?*?*?*?*?*?*?*?*?*?*?,10.0,5.8,75,103410,226,1410,324,29.9,0.0,29.9,3504,0,3509,1161,227,0.5,10,5,9999,99999,9,999999999,0.0,999,999,99
2050,1,5,15,0,*?*?*?*?*?*?*?*?*?*?*?*?*?*?*?*?*?*?*?*?*?*?,10.3,5.6,73,103410,88,1413,325,2.9,0.0,2.9,379,-0,378,119,230,0.5,10,5,9999,99999,9,999999999,0.0,999,999,99
2050,1,5,16,0,*?*?*?*?*?*?*?*?*?*?*?*?*?*?*?*?*?*?*?*?*?*?,10.2,5.0,70,103410,0,-0,325,0.0,-0.0,0.0,0,0,0,0,233,0.5,10,5,9999,99999,9,999999999,0.0,999,999,99
2050,1,5,17,0,*?*?*?*?*?*?*?*?*?*?*?*?*?*?*?*?*?*?*?*?*?*?,9.4,5.6,77,103410,0,-0,321,0.0,-0.0,0.0,0,0,0,0,237,0.5,10,5,9999,99999,9,999999999,0.0,999,999,99
2050,1,5,18,0,*?*?*?*?*?*?*?*?*?*?*?*?*?*?*?*?*?*?*?*?*?*?,9.2,6.2,82,103410,0,-0,320,0.0,-0.0,0.0,0,0,0,0,240,0.5,10,5,9999,99999,9,999999999,0.2,999,999,99
2050,1,5,19,0,*?*?*?*?*?*?*?*?*?*?*?*?*?*?*?*?*?*?*?*?*?*?,8.9,6.1,82,103410,0,-0,319,0.0,-0.0,0.0,0,0,0,0,238,0.5,10,5,9999,99999,9,999999999,0.4,999,999,99
2050,1,5,20,0,*?*?*?*?*?*?*?*?*?*?*?*?*?*?*?*?*?*?*?*?*?*?,9.0,7.0,87,103410,0,-0,319,0.0,-0.0,0.0,0,0,0,0,237,0.5,10,5,9999,99999,9,999999999,0.0,999,999,99
2050,1,5,21,0,*?*?*?*?*?*?*?*?*?*?*?*?*?*?*?*?*?*?*?*?*?*?,8.4,6.6,88,103410,0,-0,317,0.0,-0.0,0.0,0,0,0,0,235,0.5,10,5,9999,99999,9,999999999,0.0,999,999,99
2050,1,5,22,0,*?*?*?*?*?*?*?*?*?*?*?*?*?*?*?*?*?*?*?*?*?*?,9.6,5.8,77,103410,0,-0,322,0.0,-0.0,0.0,0,0,0,0,233,0.5,10,5,9999,99999,9,999999999,0.6,999,999,99
2050,1,5,23,0,*?*?*?*?*?*?*?*?*?*?*?*?*?*?*?*?*?*?*?*?*?*?,8.8,5.1,78,103410,0,-0,319,0.0,-0.0,0.0,0,0,0,0,232,0.5,10,5,9999,99999,9,999999999,0.0,999,999,99
2050,1,5,24,0,*?*?*?*?*?*?*?*?*?*?*?*?*?*?*?*?*?*?*?*?*?*?,7.2,5.6,90,103410,0,-0,311,0.0,-0.0,0.0,0,0,0,0,240,0.5,10,5,9999,99999,9,999999999,0.0,999,999,99
2050,1,6,1,0,*?*?*?*?*?*?*?*?*?*?*?*?*?*?*?*?*?*?*?*?*?*?,7.9,5.1,82,103110,0,-0,315,0.0,-0.0,0.0,0,0,0,0,230,0.5,10,5,9999,99999,9,999999999,0.0,999,999,99
2050,1,6,2,0,*?*?*?*?*?*?*?*?*?*?*?*?*?*?*?*?*?*?*?*?*?*?,7.5,5.3,84,103110,0,-0,313,0.0,-0.0,0.0,0,0,0,0,230,1.5,10,5,9999,99999,9,999999999,0.1,999,999,99
2050,1,6,3,0,*?*?*?*?*?*?*?*?*?*?*?*?*?*?*?*?*?*?*?*?*?*?,8.0,7.0,92,103110,0,-0,315,0.0,-0.0,0.0,0,0,0,0,230,0.5,10,5,9999,99999,9,999999999,0.1,999,999,99
2050,1,6,4,0,*?*?*?*?*?*?*?*?*?*?*?*?*?*?*?*?*?*?*?*?*?*?,8.2,7.9,96,103110,0,-0,315,0.0,-0.0,0.0,0,0,0,0,230,1.0,10,5,9999,99999,9,999999999,0.0,999,999,99
2050,1,6,5,0,*?*?*?*?*?*?*?*?*?*?*?*?*?*?*?*?*?*?*?*?*?*?,8.8,8.3,95,103110,0,-0,318,0.0,-0.0,0.0,0,0,0,0,230,1.0,10,5,9999,99999,9,999999999,0.0,999,999,99
2050,1,6,6,0,*?*?*?*?*?*?*?*?*?*?*?*?*?*?*?*?*?*?*?*?*?*?,7.7,6.4,90,103110,0,-0,313,0.0,-0.0,0.0,0,0,0,0,230,1.0,10,5,9999,99999,9,999999999,0.0,999,999,99
2050,1,6,7,0,*?*?*?*?*?*?*?*?*?*?*?*?*?*?*?*?*?*?*?*?*?*?,6.3,6.1,97,103110,0,-0,307,0.0,-0.0,0.0,0,0,0,0,220,0.5,10,5,9999,99999,9,999999999,0.1,999,999,99
2050,1,6,8,0,*?*?*?*?*?*?*?*?*?*?*?*?*?*?*?*?*?*?*?*?*?*?,7.3,7.3,98,103110,20,1384,285,0.0,0.0,0.0,0,0,0,0,210,0.5,3,2,9999,99999,9,999999999,0.3,999,999,99
2050,1,6,9,0,*?*?*?*?*?*?*?*?*?*?*?*?*?*?*?*?*?*?*?*?*?*?,8.2,6.7,89,103110,175,1410,287,67.8,348.2,24.6,7084,22006,3943,462,200,0.5,3,2,9999,99999,9,999999999,0.0,999,999,99
2050,1,6,10,0,*?*?*?*?*?*?*?*?*?*?*?*?*?*?*?*?*?*?*?*?*?*?,9.7,7.6,85,103110,289,1412,307,126.9,277.8,70.0,13189,20986,9123,1279,190,0.5,6,3,9999,99999,9,999999999,0.0,999,999,99
2050,1,6,11,0,*?*?*?*?*?*?*?*?*?*?*?*?*?*?*?*?*?*?*?*?*?*?,11.3,7.3,75,103110,354,1412,305,182.7,428.5,75.3,19295,35434,9945,1369,180,1.5,4,2,9999,99999,9,999999999,0.0,999,999,99
2050,1,6,12,0,*?*?*?*?*?*?*?*?*?*?*?*?*?*?*?*?*?*?*?*?*?*?,12.6,6.1,64,103110,366,1413,323,155.0,213.7,99.7,16402,18138,11667,1949,170,1.5,7,4,9999,99999,9,999999999,0.0,999,999,99
2050,1,6,13,0,*?*?*?*?*?*?*?*?*?*?*?*?*?*?*?*?*?*?*?*?*?*?,13.3,5.5,59,103110,324,1415,330,112.2,123.5,83.9,12260,10215,9712,1823,173,0.5,8,4,9999,99999,9,999999999,0.0,999,999,99
2050,1,6,14,0,*?*?*?*?*?*?*?*?*?*?*?*?*?*?*?*?*?*?*?*?*?*?,13.4,5.3,58,103110,230,1412,317,98.3,316.9,46.7,10390,21452,6335,830,177,0.5,5,3,9999,99999,9,999999999,0.0,999,999,99
2050,1,6,15,0,*?*?*?*?*?*?*?*?*?*?*?*?*?*?*?*?*?*?*?*?*?*?,13.2,6.7,64,103110,92,1417,321,11.0,75.8,6.1,1217,3705,1136,122,180,0.5,6,3,9999,99999,9,999999999,0.0,999,999,99
2050,1,6,16,0,*?*?*?*?*?*?*?*?*?*?*?*?*?*?*?*?*?*?*?*?*?*?,13.3,6.9,64,103110,0,-0,339,0.0,-0.0,0.0,0,0,0,0,183,0.5,10,5,9999,99999,9,999999999,0.0,999,999,99
2050,1,6,17,0,*?*?*?*?*?*?*?*?*?*?*?*?*?*?*?*?*?*?*?*?*?*?,11.5,6.2,69,103110,0,-0,331,0.0,-0.0,0.0,0,0,0,0,187,0.5,10,5,9999,99999,9,999999999,0.0,999,999,99
2050,1,6,18,0,*?*?*?*?*?*?*?*?*?*?*?*?*?*?*?*?*?*?*?*?*?*?,10.2,5.6,72,103110,0,-0,325,0.0,-0.0,0.0,0,0,0,0,190,0.5,10,5,9999,99999,9,999999999,0.0,999,999,99
2050,1,6,19,0,*?*?*?*?*?*?*?*?*?*?*?*?*?*?*?*?*?*?*?*?*?*?,9.9,5.1,71,103110,0,-0,324,0.0,-0.0,0.0,0,0,0,0,190,0.5,10,5,9999,99999,9,999999999,0.0,999,999,99
2050,1,6,20,0,*?*?*?*?*?*?*?*?*?*?*?*?*?*?*?*?*?*?*?*?*?*?,10.5,5.5,70,103110,0,-0,326,0.0,-0.0,0.0,0,0,0,0,190,0.5,10,5,9999,99999,9,999999999,0.0,999,999,99
2050,1,6,21,0,*?*?*?*?*?*?*?*?*?*?*?*?*?*?*?*?*?*?*?*?*?*?,9.6,5.1,72,103110,0,-0,322,0.0,-0.0,0.0,0,0,0,0,190,0.5,10,5,9999,99999,9,999999999,1.3,999,999,99
2050,1,6,22,0,*?*?*?*?*?*?*?*?*?*?*?*?*?*?*?*?*?*?*?*?*?*?,9.1,4.6,73,103110,0,-0,320,0.0,-0.0,0.0,0,0,0,0,190,0.5,10,5,9999,99999,9,999999999,0.4,999,999,99
2050,1,6,23,0,*?*?*?*?*?*?*?*?*?*?*?*?*?*?*?*?*?*?*?*?*?*?,8.4,4.1,73,103110,0,-0,317,0.0,-0.0,0.0,0,0,0,0,190,0.5,10,5,9999,99999,9,999999999,0.1,999,999,99
2050,1,6,24,0,*?*?*?*?*?*?*?*?*?*?*?*?*?*?*?*?*?*?*?*?*?*?,8.0,5.1,81,103110,0,-0,315,0.0,-0.0,0.0,0,0,0,0,230,0.5,10,5,9999,99999,9,999999999,0.1,999,999,99
2050,1,7,1,0,*?*?*?*?*?*?*?*?*?*?*?*?*?*?*?*?*?*?*?*?*?*?,5.9,2.3,78,102504,0,-0,306,0.0,-0.0,0.0,0,0,0,0,190,0.5,10,5,9999,99999,9,999999999,2.0,999,999,99
2050,1,7,2,0,*?*?*?*?*?*?*?*?*?*?*?*?*?*?*?*?*?*?*?*?*?*?,4.4,1.3,81,102504,0,-0,300,0.0,-0.0,0.0,0,0,0,0,190,1.5,10,5,9999,99999,9,999999999,0.7,999,999,99
2050,1,7,3,0,*?*?*?*?*?*?*?*?*?*?*?*?*?*?*?*?*?*?*?*?*?*?,5.3,3.9,92,102504,0,-0,303,0.0,-0.0,0.0,0,0,0,0,190,0.5,10,5,9999,99999,9,999999999,0.0,999,999,99
2050,1,7,4,0,*?*?*?*?*?*?*?*?*?*?*?*?*?*?*?*?*?*?*?*?*?*?,4.7,3.0,90,102504,0,-0,301,0.0,-0.0,0.0,0,0,0,0,190,1.0,10,5,9999,99999,9,999999999,0.0,999,999,99
2050,1,7,5,0,*?*?*?*?*?*?*?*?*?*?*?*?*?*?*?*?*?*?*?*?*?*?,4.5,2.9,91,102504,0,-0,300,0.0,-0.0,0.0,0,0,0,0,190,1.0,10,5,9999,99999,9,999999999,0.0,999,999,99
2050,1,7,6,0,*?*?*?*?*?*?*?*?*?*?*?*?*?*?*?*?*?*?*?*?*?*?,4.2,2.7,90,102504,0,-0,299,0.0,-0.0,0.0,0,0,0,0,190,1.0,10,5,9999,99999,9,999999999,0.0,999,999,99
2050,1,7,7,0,*?*?*?*?*?*?*?*?*?*?*?*?*?*?*?*?*?*?*?*?*?*?,3.5,1.9,90,102504,0,-0,296,0.0,-0.0,0.0,0,0,0,0,192,0.5,10,5,9999,99999,9,999999999,0.0,999,999,99
2050,1,7,8,0,*?*?*?*?*?*?*?*?*?*?*?*?*?*?*?*?*?*?*?*?*?*?,2.7,1.5,92,102504,22,1424,288,0.0,0.0,0.0,0,0,0,0,193,0.5,9,5,9999,99999,9,999999999,0.0,999,999,99
2050,1,7,9,0,*?*?*?*?*?*?*?*?*?*?*?*?*?*?*?*?*?*?*?*?*?*?,4.5,2.9,90,102504,177,1412,295,35.2,37.3,30.5,3939,2350,3668,640,195,0.5,9,5,9999,99999,9,999999999,0.0,999,999,99
2050,1,7,10,0,*?*?*?*?*?*?*?*?*?*?*?*?*?*?*?*?*?*?*?*?*?*?,6.2,3.4,84,102504,291,1411,275,144.8,447.2,52.6,14882,34606,7830,954,197,0.5,3,2,9999,99999,9,999999999,0.0,999,999,99
2050,1,7,11,0,*?*?*?*?*?*?*?*?*?*?*?*?*?*?*?*?*?*?*?*?*?*?,8.3,4.6,79,102504,357,1413,289,184.4,429.4,76.0,19480,35611,10035,1383,198,1.5,4,2,9999,99999,9,999999999,0.0,999,999,99
2050,1,7,12,0,*?*?*?*?*?*?*?*?*?*?*?*?*?*?*?*?*?*?*?*?*?*?,10.1,4.5,69,102504,369,1413,301,185.2,372.4,88.0,19343,31232,11363,1625,200,1.5,5,3,9999,99999,9,999999999,0.0,999,999,99
2050,1,7,13,0,*?*?*?*?*?*?*?*?*?*?*?*?*?*?*?*?*?*?*?*?*?*?,10.7,4.6,67,102504,327,1413,299,165.1,419.3,68.0,17455,33556,9055,1228,198,0.5,4,2,9999,99999,9,999999999,0.0,999,999,99
2050,1,7,14,0,*?*?*?*?*?*?*?*?*?*?*?*?*?*?*?*?*?*?*?*?*?*?,10.4,4.3,67,102504,234,1414,307,94.4,255.5,52.1,9883,17415,6951,936,197,0.5,6,3,9999,99999,9,999999999,0.0,999,999,99
2050,1,7,15,0,*?*?*?*?*?*?*?*?*?*?*?*?*?*?*?*?*?*?*?*?*?*?,10.6,8.1,85,102504,96,1418,307,14.2,109.8,6.7,1572,6260,1196,170,195,0.5,5,3,9999,99999,9,999999999,0.0,999,999,99
2050,1,7,16,0,*?*?*?*?*?*?*?*?*?*?*?*?*?*?*?*?*?*?*?*?*?*?,10.2,7.6,85,102504,0,-0,324,0.0,-0.0,0.0,0,0,0,0,193,0.5,10,5,9999,99999,9,999999999,0.0,999,999,99
2050,1,7,17,0,*?*?*?*?*?*?*?*?*?*?*?*?*?*?*?*?*?*?*?*?*?*?,8.9,7.0,89,102504,0,-0,319,0.0,-0.0,0.0,0,0,0,0,192,0.5,10,5,9999,99999,9,999999999,0.0,999,999,99
2050,1,7,18,0,*?*?*?*?*?*?*?*?*?*?*?*?*?*?*?*?*?*?*?*?*?*?,8.1,6.4,90,102504,0,-0,315,0.0,-0.0,0.0,0,0,0,0,190,0.5,10,5,9999,99999,9,999999999,0.0,999,999,99
2050,1,7,19,0,*?*?*?*?*?*?*?*?*?*?*?*?*?*?*?*?*?*?*?*?*?*?,7.3,4.6,85,102504,0,-0,312,0.0,-0.0,0.0,0,0,0,0,192,0.5,10,5,9999,99999,9,999999999,0.0,999,999,99
2050,1,7,20,0,*?*?*?*?*?*?*?*?*?*?*?*?*?*?*?*?*?*?*?*?*?*?,7.0,3.9,82,102504,0,-0,311,0.0,-0.0,0.0,0,0,0,0,193,0.5,10,5,9999,99999,9,999999999,0.0,999,999,99
2050,1,7,21,0,*?*?*?*?*?*?*?*?*?*?*?*?*?*?*?*?*?*?*?*?*?*?,6.3,2.5,77,102504,0,-0,308,0.0,-0.0,0.0,0,0,0,0,195,0.5,10,5,9999,99999,9,999999999,0.0,999,999,99
2050,1,7,22,0,*?*?*?*?*?*?*?*?*?*?*?*?*?*?*?*?*?*?*?*?*?*?,5.9,2.5,79,102504,0,-0,306,0.0,-0.0,0.0,0,0,0,0,197,0.5,10,5,9999,99999,9,999999999,0.0,999,999,99
2050,1,7,23,0,*?*?*?*?*?*?*?*?*?*?*?*?*?*?*?*?*?*?*?*?*?*?,5.0,2.9,87,102504,0,-0,302,0.0,-0.0,0.0,0,0,0,0,198,0.5,10,5,9999,99999,9,999999999,0.0,999,999,99
2050,1,7,24,0,*?*?*?*?*?*?*?*?*?*?*?*?*?*?*?*?*?*?*?*?*?*?,7.7,3.2,74,102504,0,-0,314,0.0,-0.0,0.0,0,0,0,0,190,0.5,10,5,9999,99999,9,999999999,0.0,999,999,99
2050,1,8,1,0,*?*?*?*?*?*?*?*?*?*?*?*?*?*?*?*?*?*?*?*?*?*?,3.5,0.6,83,102252,0,-0,296,0.0,-0.0,0.0,0,0,0,0,202,0.5,10,5,9999,99999,9,999999999,0.2,999,999,99
2050,1,8,2,0,*?*?*?*?*?*?*?*?*?*?*?*?*?*?*?*?*?*?*?*?*?*?,3.2,-0.6,77,102252,0,-0,295,0.0,-0.0,0.0,0,0,0,0,203,1.5,10,5,9999,99999,9,999999999,0.0,999,999,99
2050,1,8,3,0,*?*?*?*?*?*?*?*?*?*?*?*?*?*?*?*?*?*?*?*?*?*?,2.8,-0.6,79,102252,0,-0,293,0.0,-0.0,0.0,0,0,0,0,205,0.5,10,5,9999,99999,9,999999999,0.0,999,999,99
2050,1,8,4,0,*?*?*?*?*?*?*?*?*?*?*?*?*?*?*?*?*?*?*?*?*?*?,2.7,0.6,87,102252,0,-0,293,0.0,-0.0,0.0,0,0,0,0,207,1.0,10,5,9999,99999,9,999999999,0.0,999,999,99
2050,1,8,5,0,*?*?*?*?*?*?*?*?*?*?*?*?*?*?*?*?*?*?*?*?*?*?,2.3,-0.0,86,102252,0,-0,291,0.0,-0.0,0.0,0,0,0,0,208,1.0,10,5,9999,99999,9,999999999,0.0,999,999,99
2050,1,8,6,0,*?*?*?*?*?*?*?*?*?*?*?*?*?*?*?*?*?*?*?*?*?*?,1.9,-0.0,89,102252,0,-0,289,0.0,-0.0,0.0,0,0,0,0,210,1.0,10,5,9999,99999,9,999999999,0.0,999,999,99
2050,1,8,7,0,*?*?*?*?*?*?*?*?*?*?*?*?*?*?*?*?*?*?*?*?*?*?,1.5,-0.6,87,102252,0,-0,288,0.0,-0.0,0.0,0,0,0,0,207,0.5,10,5,9999,99999,9,999999999,0.0,999,999,99
2050,1,8,8,0,*?*?*?*?*?*?*?*?*?*?*?*?*?*?*?*?*?*?*?*?*?*?,2.6,1.5,94,102252,23,1388,287,0.0,0.0,0.0,0,0,0,0,203,0.5,9,5,9999,99999,9,999999999,0.0,999,999,99
2050,1,8,9,0,*?*?*?*?*?*?*?*?*?*?*?*?*?*?*?*?*?*?*?*?*?*?,3.6,1.9,90,102252,179,1412,292,35.9,37.6,31.1,4012,2382,3736,653,200,0.5,9,5,9999,99999,9,999999999,0.0,999,999,99
2050,1,8,10,0,*?*?*?*?*?*?*?*?*?*?*?*?*?*?*?*?*?*?*?*?*?*?,5.8,2.3,79,102252,294,1414,286,129.7,279.3,71.6,13473,21256,9308,1308,197,0.5,6,3,9999,99999,9,999999999,0.0,999,999,99
2050,1,8,11,0,*?*?*?*?*?*?*?*?*?*?*?*?*?*?*?*?*?*?*?*?*?*?,6.5,2.3,76,102252,360,1414,294,151.8,212.8,97.6,16059,17927,11435,1903,193,1.5,7,4,9999,99999,9,999999999,0.0,999,999,99
2050,1,8,12,0,*?*?*?*?*?*?*?*?*?*?*?*?*?*?*?*?*?*?*?*?*?*?,8.0,3.2,73,102252,372,1412,306,134.0,128.2,100.3,14623,11180,11543,2206,190,1.5,8,4,9999,99999,9,999999999,0.0,999,999,99
2050,1,8,13,0,*?*?*?*?*?*?*?*?*?*?*?*?*?*?*?*?*?*?*?*?*?*?,8.3,4.5,78,102252,331,1414,312,87.1,49.5,75.5,9556,4191,8551,1988,192,0.5,9,5,9999,99999,9,999999999,0.0,999,999,99
2050,1,8,14,0,*?*?*?*?*?*?*?*?*?*?*?*?*?*?*?*?*?*?*?*?*?*?,8.5,5.1,81,102252,238,1415,313,55.7,44.0,48.3,6166,3196,5710,1026,193,0.5,9,5,9999,99999,9,999999999,0.0,999,999,99
2050,1,8,15,0,*?*?*?*?*?*?*?*?*?*?*?*?*?*?*?*?*?*?*?*?*?*?,8.4,5.1,81,102252,100,1417,317,5.2,0.0,5.2,653,-0,653,210,195,0.5,10,5,9999,99999,9,999999999,0.1,999,999,99
2050,1,8,16,0,*?*?*?*?*?*?*?*?*?*?*?*?*?*?*?*?*?*?*?*?*?*?,8.4,5.9,86,102252,0,-0,317,0.0,-0.0,0.0,0,0,0,0,197,0.5,10,5,9999,99999,9,999999999,0.2,999,999,99
2050,1,8,17,0,*?*?*?*?*?*?*?*?*?*?*?*?*?*?*?*?*?*?*?*?*?*?,7.5,5.9,91,102252,0,-0,313,0.0,-0.0,0.0,0,0,0,0,198,0.5,10,5,9999,99999,9,999999999,0.6,999,999,99
2050,1,8,18,0,*?*?*?*?*?*?*?*?*?*?*?*?*?*?*?*?*?*?*?*?*?*?,5.6,5.3,99,102252,0,-0,304,0.0,-0.0,0.0,0,0,0,0,200,0.5,10,5,9999,99999,9,999999999,0.5,999,999,99
2050,1,8,19,0,*?*?*?*?*?*?*?*?*?*?*?*?*?*?*?*?*?*?*?*?*?*?,6.2,5.5,96,102252,0,-0,307,0.0,-0.0,0.0,0,0,0,0,222,0.5,10,5,9999,99999,9,999999999,0.3,999,999,99
2050,1,8,20,0,*?*?*?*?*?*?*?*?*?*?*?*?*?*?*?*?*?*?*?*?*?*?,6.4,5.0,92,102252,0,-0,308,0.0,-0.0,0.0,0,0,0,0,243,0.5,10,5,9999,99999,9,999999999,0.1,999,999,99
2050,1,8,21,0,*?*?*?*?*?*?*?*?*?*?*?*?*?*?*?*?*?*?*?*?*?*?,4.1,3.4,97,102252,0,-0,298,0.0,-0.0,0.0,0,0,0,0,265,0.5,10,5,9999,99999,9,999999999,0.4,999,999,99
2050,1,8,22,0,*?*?*?*?*?*?*?*?*?*?*?*?*?*?*?*?*?*?*?*?*?*?,4.0,2.3,89,102252,0,-0,298,0.0,-0.0,0.0,0,0,0,0,287,0.5,10,5,9999,99999,9,999999999,0.0,999,999,99
2050,1,8,23,0,*?*?*?*?*?*?*?*?*?*?*?*?*?*?*?*?*?*?*?*?*?*?,3.9,2.3,90,102252,0,-0,297,0.0,-0.0,0.0,0,0,0,0,308,0.5,10,5,9999,99999,9,999999999,0.0,999,999,99
2050,1,8,24,0,*?*?*?*?*?*?*?*?*?*?*?*?*?*?*?*?*?*?*?*?*?*?,4.1,1.7,86,102252,0,-0,298,0.0,-0.0,0.0,0,0,0,0,200,0.5,10,5,9999,99999,9,999999999,0.4,999,999,99
2050,1,9,1,0,*?*?*?*?*?*?*?*?*?*?*?*?*?*?*?*?*?*?*?*?*?*?,4.6,2.9,89,102195,0,-0,300,0.0,-0.0,0.0,0,0,0,0,332,0.5,10,5,9999,99999,9,999999999,1.2,999,999,99
2050,1,9,2,0,*?*?*?*?*?*?*?*?*?*?*?*?*?*?*?*?*?*?*?*?*?*?,4.9,3.0,89,102195,0,-0,302,0.0,-0.0,0.0,0,0,0,0,333,1.5,10,5,9999,99999,9,999999999,0.2,999,999,99
2050,1,9,3,0,*?*?*?*?*?*?*?*?*?*?*?*?*?*?*?*?*?*?*?*?*?*?,5.6,3.6,88,102195,0,-0,305,0.0,-0.0,0.0,0,0,0,0,335,0.5,10,5,9999,99999,9,999999999,0.3,999,999,99
2050,1,9,4,0,*?*?*?*?*?*?*?*?*?*?*?*?*?*?*?*?*?*?*?*?*?*?,4.8,3.8,94,102195,0,-0,301,0.0,-0.0,0.0,0,0,0,0,337,1.0,10,5,9999,99999,9,999999999,0.8,999,999,99
2050,1,9,5,0,*?*?*?*?*?*?*?*?*?*?*?*?*?*?*?*?*?*?*?*?*?*?,3.7,2.3,92,102195,0,-0,297,0.0,-0.0,0.0,0,0,0,0,338,1.0,10,5,9999,99999,9,999999999,0.1,999,999,99
2050,1,9,6,0,*?*?*?*?*?*?*?*?*?*?*?*?*?*?*?*?*?*?*?*?*?*?,2.4,2.3,100,102195,0,-0,291,0.0,-0.0,0.0,0,0,0,0,340,1.0,10,5,9999,99999,9,999999999,0.4,999,999,99
2050,1,9,7,0,*?*?*?*?*?*?*?*?*?*?*?*?*?*?*?*?*?*?*?*?*?*?,3.6,3.6,100,102195,0,-0,296,0.0,-0.0,0.0,0,0,0,0,335,0.5,10,5,9999,99999,9,999999999,0.1,999,999,99
2050,1,9,8,0,*?*?*?*?*?*?*?*?*?*?*?*?*?*?*?*?*?*?*?*?*?*?,4.6,4.5,100,102195,25,1403,296,0.0,0.0,0.0,0,0,0,0,330,0.5,9,5,9999,99999,9,999999999,1.6,999,999,99
2050,1,9,9,0,*?*?*?*?*?*?*?*?*?*?*?*?*?*?*?*?*?*?*?*?*?*?,5.9,4.1,89,102195,181,1410,301,36.6,37.9,31.7,4099,2362,3836,666,325,0.5,9,5,9999,99999,9,999999999,2.9,999,999,99
2050,1,9,10,0,*?*?*?*?*?*?*?*?*?*?*?*?*?*?*?*?*?*?*?*?*?*?,7.1,4.6,85,102195,296,1411,311,43.5,0.0,43.5,5079,0,5089,1713,320,0.5,10,5,9999,99999,9,999999999,0.1,999,999,99
2050,1,9,11,0,*?*?*?*?*?*?*?*?*?*?*?*?*?*?*?*?*?*?*?*?*?*?,10.0,6.9,82,102195,363,1414,320,97.9,50.7,84.9,10750,4406,9612,2260,315,1.5,9,5,9999,99999,9,999999999,0.2,999,999,99
2050,1,9,12,0,*?*?*?*?*?*?*?*?*?*?*?*?*?*?*?*?*?*?*?*?*?*?,12.5,7.6,73,102195,376,1414,335,58.9,0.0,58.9,6872,0,6888,2374,310,1.5,10,5,9999,99999,9,999999999,2.7,999,999,99
2050,1,9,13,0,*?*?*?*?*?*?*?*?*?*?*?*?*?*?*?*?*?*?*?*?*?*?,12.5,7.7,74,102195,334,1411,331,88.4,49.6,76.6,9713,4177,8696,2019,315,0.5,9,5,9999,99999,9,999999999,2.4,999,999,99
2050,1,9,14,0,*?*?*?*?*?*?*?*?*?*?*?*?*?*?*?*?*?*?*?*?*?*?,12.6,7.7,73,102195,242,1415,332,57.0,44.3,49.4,6322,3206,5871,1052,320,0.5,9,5,9999,99999,9,999999999,1.8,999,999,99
2050,1,9,15,0,*?*?*?*?*?*?*?*?*?*?*?*?*?*?*?*?*?*?*?*?*?*?,12.5,7.0,70,102195,104,1414,335,6.0,0.0,6.0,750,-0,749,241,325,0.5,10,5,9999,99999,9,999999999,0.1,999,999,99
2050,1,9,16,0,*?*?*?*?*?*?*?*?*?*?*?*?*?*?*?*?*?*?*?*?*?*?,12.3,7.4,72,102195,0,-0,334,0.0,-0.0,0.0,0,0,0,0,330,0.5,10,5,9999,99999,9,999999999,0.6,999,999,99
2050,1,9,17,0,*?*?*?*?*?*?*?*?*?*?*?*?*?*?*?*?*?*?*?*?*?*?,10.2,7.3,83,102195,0,-0,325,0.0,-0.0,0.0,0,0,0,0,335,0.5,10,5,9999,99999,9,999999999,0.7,999,999,99
2050,1,9,18,0,*?*?*?*?*?*?*?*?*?*?*?*?*?*?*?*?*?*?*?*?*?*?,9.4,6.2,82,102195,0,-0,321,0.0,-0.0,0.0,0,0,0,0,340,0.5,10,5,9999,99999,9,999999999,0.0,999,999,99
2050,1,9,19,0,*?*?*?*?*?*?*?*?*?*?*?*?*?*?*?*?*?*?*?*?*?*?,8.1,5.5,85,102195,0,-0,315,0.0,-0.0,0.0,0,0,0,0,335,0.5,10,5,9999,99999,9,999999999,0.0,999,999,99
2050,1,9,20,0,*?*?*?*?*?*?*?*?*?*?*?*?*?*?*?*?*?*?*?*?*?*?,7.2,4.1,82,102195,0,-0,312,0.0,-0.0,0.0,0,0,0,0,330,0.5,10,5,9999,99999,9,999999999,0.4,999,999,99
2050,1,9,21,0,*?*?*?*?*?*?*?*?*?*?*?*?*?*?*?*?*?*?*?*?*?*?,6.8,3.6,80,102195,0,-0,310,0.0,-0.0,0.0,0,0,0,0,325,0.5,10,5,9999,99999,9,999999999,0.0,999,999,99
2050,1,9,22,0,*?*?*?*?*?*?*?*?*?*?*?*?*?*?*?*?*?*?*?*?*?*?,6.5,3.8,83,102195,0,-0,309,0.0,-0.0,0.0,0,0,0,0,320,0.5,10,5,9999,99999,9,999999999,0.4,999,999,99
2050,1,9,23,0,*?*?*?*?*?*?*?*?*?*?*?*?*?*?*?*?*?*?*?*?*?*?,6.3,3.9,85,102195,0,-0,308,0.0,-0.0,0.0,0,0,0,0,315,0.5,10,5,9999,99999,9,999999999,0.0,999,999,99
2050,1,9,24,0,*?*?*?*?*?*?*?*?*?*?*?*?*?*?*?*?*?*?*?*?*?*?,3.9,2.5,92,102195,0,-0,297,0.0,-0.0,0.0,0,0,0,0,330,0.5,10,5,9999,99999,9,999999999,0.0,999,999,99
2050,1,10,1,0,*?*?*?*?*?*?*?*?*?*?*?*?*?*?*?*?*?*?*?*?*?*?,6.0,5.9,100,101613,0,-0,306,0.0,-0.0,0.0,0,0,0,0,258,0.5,10,5,9999,99999,9,999999999,0.0,999,999,99
2050,1,10,2,0,*?*?*?*?*?*?*?*?*?*?*?*?*?*?*?*?*?*?*?*?*?*?,6.2,6.1,100,101613,0,-0,307,0.0,-0.0,0.0,0,0,0,0,207,1.5,10,5,9999,99999,9,999999999,0.0,999,999,99
2050,1,10,3,0,*?*?*?*?*?*?*?*?*?*?*?*?*?*?*?*?*?*?*?*?*?*?,6.5,6.6,100,101613,0,-0,308,0.0,-0.0,0.0,0,0,0,0,155,0.5,10,5,9999,99999,9,999999999,2.9,999,999,99
2050,1,10,4,0,*?*?*?*?*?*?*?*?*?*?*?*?*?*?*?*?*?*?*?*?*?*?,5.3,5.3,100,101613,0,-0,303,0.0,-0.0,0.0,0,0,0,0,103,1.0,10,5,9999,99999,9,999999999,1.2,999,999,99
2050,1,10,5,0,*?*?*?*?*?*?*?*?*?*?*?*?*?*?*?*?*?*?*?*?*?*?,3.9,3.9,100,101613,0,-0,297,0.0,-0.0,0.0,0,0,0,0,52,1.0,10,5,9999,99999,9,999999999,0.0,999,999,99
2050,1,10,6,0,*?*?*?*?*?*?*?*?*?*?*?*?*?*?*?*?*?*?*?*?*?*?,4.9,4.8,100,101613,0,-0,301,0.0,-0.0,0.0,0,0,0,0,0,1.0,10,5,9999,99999,9,999999999,0.0,999,999,99
2050,1,10,7,0,*?*?*?*?*?*?*?*?*?*?*?*?*?*?*?*?*?*?*?*?*?*?,5.7,5.8,100,101613,0,-0,305,0.0,-0.0,0.0,0,0,0,0,48,0.5,10,5,9999,99999,9,999999999,0.0,999,999,99
2050,1,10,8,0,*?*?*?*?*?*?*?*?*?*?*?*?*?*?*?*?*?*?*?*?*?*?,5.4,5.3,100,101613,27,1407,299,0.0,0.0,0.0,0,0,0,0,97,0.5,9,5,9999,99999,9,999999999,0.0,999,999,99
2050,1,10,9,0,*?*?*?*?*?*?*?*?*?*?*?*?*?*?*?*?*?*?*?*?*?*?,4.8,4.8,100,101613,184,1415,297,37.4,38.3,32.4,4180,2453,3890,681,145,0.5,9,5,9999,99999,9,999999999,0.0,999,999,99
2050,1,10,10,0,*?*?*?*?*?*?*?*?*?*?*?*?*?*?*?*?*?*?*?*?*?*?,6.7,6.7,100,101613,299,1412,305,76.5,48.0,66.3,8392,3948,7518,1730,193,0.5,9,5,9999,99999,9,999999999,0.0,999,999,99
2050,1,10,11,0,*?*?*?*?*?*?*?*?*?*?*?*?*?*?*?*?*?*?*?*?*?*?,9.3,7.7,100,101613,366,1413,313,131.2,127.6,98.2,14318,11065,11308,2156,242,1.5,8,4,9999,99999,9,999999999,0.0,999,999,99
2050,1,10,12,0,*?*?*?*?*?*?*?*?*?*?*?*?*?*?*?*?*?*?*?*?*?*?,11.3,8.7,98,101613,379,1412,326,103.5,51.3,89.8,11363,4511,10154,2402,290,1.5,9,5,9999,99999,9,999999999,0.0,999,999,99
2050,1,10,13,0,*?*?*?*?*?*?*?*?*?*?*?*?*?*?*?*?*?*?*?*?*?*?,11.4,9.1,100,101613,338,1411,322,118.8,125.0,88.9,12975,10527,10267,1938,285,0.5,8,4,9999,99999,9,999999999,0.0,999,999,99
2050,1,10,14,0,*?*?*?*?*?*?*?*?*?*?*?*?*?*?*?*?*?*?*?*?*?*?,11.3,8.8,99,101613,246,1414,322,77.4,112.1,57.9,8242,7773,6982,1070,280,0.5,8,4,9999,99999,9,999999999,0.1,999,999,99
2050,1,10,15,0,*?*?*?*?*?*?*?*?*?*?*?*?*?*?*?*?*?*?*?*?*?*?,11.2,8.8,100,101613,108,1410,325,11.9,20.6,10.3,1382,1009,1301,213,275,0.5,9,5,9999,99999,9,999999999,0.0,999,999,99
2050,1,10,16,0,*?*?*?*?*?*?*?*?*?*?*?*?*?*?*?*?*?*?*?*?*?*?,11.1,9.3,100,101613,0,-0,328,0.0,-0.0,0.0,0,0,0,0,270,0.5,10,5,9999,99999,9,999999999,0.0,999,999,99
2050,1,10,17,0,*?*?*?*?*?*?*?*?*?*?*?*?*?*?*?*?*?*?*?*?*?*?,8.6,8.5,100,101613,0,-0,317,0.0,-0.0,0.0,0,0,0,0,265,0.5,10,5,9999,99999,9,999999999,0.0,999,999,99
2050,1,10,18,0,*?*?*?*?*?*?*?*?*?*?*?*?*?*?*?*?*?*?*?*?*?*?,8.9,7.7,100,101613,0,-0,319,0.0,-0.0,0.0,0,0,0,0,260,0.5,10,5,9999,99999,9,999999999,0.0,999,999,99
2050,1,10,19,0,*?*?*?*?*?*?*?*?*?*?*?*?*?*?*?*?*?*?*?*?*?*?,8.0,7.6,100,101613,0,-0,315,0.0,-0.0,0.0,0,0,0,0,272,0.5,10,5,9999,99999,9,999999999,0.0,999,999,99
2050,1,10,20,0,*?*?*?*?*?*?*?*?*?*?*?*?*?*?*?*?*?*?*?*?*?*?,8.0,8.0,100,101613,0,-0,314,0.0,-0.0,0.0,0,0,0,0,283,0.5,10,5,9999,99999,9,999999999,0.0,999,999,99
2050,1,10,21,0,*?*?*?*?*?*?*?*?*?*?*?*?*?*?*?*?*?*?*?*?*?*?,7.2,6.9,100,101613,0,-0,311,0.0,-0.0,0.0,0,0,0,0,295,0.5,10,5,9999,99999,9,999999999,0.0,999,999,99
2050,1,10,22,0,*?*?*?*?*?*?*?*?*?*?*?*?*?*?*?*?*?*?*?*?*?*?,6.9,6.9,100,101613,0,-0,310,0.0,-0.0,0.0,0,0,0,0,307,0.5,10,5,9999,99999,9,999999999,0.0,999,999,99
2050,1,10,23,0,*?*?*?*?*?*?*?*?*?*?*?*?*?*?*?*?*?*?*?*?*?*?,7.3,7.3,100,101613,0,-0,311,0.0,-0.0,0.0,0,0,0,0,318,0.5,10,5,9999,99999,9,999999999,0.0,999,999,99
2050,1,10,24,0,*?*?*?*?*?*?*?*?*?*?*?*?*?*?*?*?*?*?*?*?*?*?,6.2,5.1,100,101613,0,-0,307,0.0,-0.0,0.0,0,0,0,0,310,0.5,10,5,9999,99999,9,999999999,0.0,999,999,99
2050,1,11,1,0,*?*?*?*?*?*?*?*?*?*?*?*?*?*?*?*?*?*?*?*?*?*?,7.6,5.8,89,101744,0,-0,313,0.0,-0.0,0.0,0,0,0,0,293,0.5,10,5,9999,99999,9,999999999,0.0,999,999,99
2050,1,11,2,0,*?*?*?*?*?*?*?*?*?*?*?*?*?*?*?*?*?*?*?*?*?*?,7.6,5.0,85,101744,0,-0,313,0.0,-0.0,0.0,0,0,0,0,257,1.5,10,5,9999,99999,9,999999999,0.0,999,999,99
2050,1,11,3,0,*?*?*?*?*?*?*?*?*?*?*?*?*?*?*?*?*?*?*?*?*?*?,7.0,4.5,85,101744,0,-0,311,0.0,-0.0,0.0,0,0,0,0,220,0.5,10,5,9999,99999,9,999999999,0.0,999,999,99
2050,1,11,4,0,*?*?*?*?*?*?*?*?*?*?*?*?*?*?*?*?*?*?*?*?*?*?,6.9,5.3,90,101744,0,-0,310,0.0,-0.0,0.0,0,0,0,0,183,1.0,10,5,9999,99999,9,999999999,0.0,999,999,99
2050,1,11,5,0,*?*?*?*?*?*?*?*?*?*?*?*?*?*?*?*?*?*?*?*?*?*?,5.9,4.8,94,101744,0,-0,306,0.0,-0.0,0.0,0,0,0,0,147,1.0,10,5,9999,99999,9,999999999,0.0,999,999,99
2050,1,11,6,0,*?*?*?*?*?*?*?*?*?*?*?*?*?*?*?*?*?*?*?*?*?*?,7.1,6.4,96,101744,0,-0,311,0.0,-0.0,0.0,0,0,0,0,110,1.0,10,5,9999,99999,9,999999999,0.0,999,999,99
2050,1,11,7,0,*?*?*?*?*?*?*?*?*?*?*?*?*?*?*?*?*?*?*?*?*?*?,6.2,6.2,100,101744,0,-0,307,0.0,-0.0,0.0,0,0,0,0,125,0.5,10,5,9999,99999,9,999999999,0.0,999,999,99
2050,1,11,8,0,*?*?*?*?*?*?*?*?*?*?*?*?*?*?*?*?*?*?*?*?*?*?,5.4,5.3,100,101744,29,1401,303,0.0,0.0,0.0,0,0,0,0,140,0.5,10,5,9999,99999,9,999999999,0.0,999,999,99
2050,1,11,9,0,*?*?*?*?*?*?*?*?*?*?*?*?*?*?*?*?*?*?*?*?*?*?,7.0,6.7,99,101744,186,1411,306,38.3,38.6,33.2,4272,2492,3975,697,155,0.5,9,5,9999,99999,9,999999999,0.0,999,999,99
2050,1,11,10,0,*?*?*?*?*?*?*?*?*?*?*?*?*?*?*?*?*?*?*?*?*?*?,8.5,7.3,93,101744,302,1412,317,44.6,0.0,44.6,5210,0,5220,1760,170,0.5,10,5,9999,99999,9,999999999,0.0,999,999,99
2050,1,11,11,0,*?*?*?*?*?*?*?*?*?*?*?*?*?*?*?*?*?*?*?*?*?*?,10.2,8.0,87,101744,369,1411,321,100.2,51.0,86.9,10994,4451,9827,2315,185,1.5,9,5,9999,99999,9,999999999,0.0,999,999,99
2050,1,11,12,0,*?*?*?*?*?*?*?*?*?*?*?*?*?*?*?*?*?*?*?*?*?*?,10.9,7.4,80,101744,383,1413,320,138.9,129.1,103.9,15149,11371,11950,2293,200,1.5,8,4,9999,99999,9,999999999,0.0,999,999,99
2050,1,11,13,0,*?*?*?*?*?*?*?*?*?*?*?*?*?*?*?*?*?*?*?*?*?*?,11.4,7.6,78,101744,342,1411,322,120.7,125.5,90.3,13173,10610,10421,1970,187,0.5,8,4,9999,99999,9,999999999,0.0,999,999,99
2050,1,11,14,0,*?*?*?*?*?*?*?*?*?*?*?*?*?*?*?*?*?*?*?*?*?*?,11.3,7.4,78,101744,250,1412,322,79.4,112.9,59.4,8706,8369,6937,1266,173,0.5,8,4,9999,99999,9,999999999,0.0,999,999,99
2050,1,11,15,0,*?*?*?*?*?*?*?*?*?*?*?*?*?*?*?*?*?*?*?*?*?*?,11.3,7.1,76,101744,113,1417,330,7.7,0.0,7.7,950,-0,949,307,160,0.5,10,5,9999,99999,9,999999999,0.4,999,999,99
2050,1,11,16,0,*?*?*?*?*?*?*?*?*?*?*?*?*?*?*?*?*?*?*?*?*?*?,11.1,9.2,89,101744,0,-0,328,0.0,-0.0,0.0,0,0,0,0,147,0.5,10,5,9999,99999,9,999999999,0.6,999,999,99
2050,1,11,17,0,*?*?*?*?*?*?*?*?*?*?*?*?*?*?*?*?*?*?*?*?*?*?,9.6,8.1,91,101744,0,-0,322,0.0,-0.0,0.0,0,0,0,0,133,0.5,10,5,9999,99999,9,999999999,0.0,999,999,99
2050,1,11,18,0,*?*?*?*?*?*?*?*?*?*?*?*?*?*?*?*?*?*?*?*?*?*?,9.3,8.3,94,101744,0,-0,320,0.0,-0.0,0.0,0,0,0,0,120,0.5,10,5,9999,99999,9,999999999,0.3,999,999,99
2050,1,11,19,0,*?*?*?*?*?*?*?*?*?*?*?*?*?*?*?*?*?*?*?*?*?*?,8.9,7.1,90,101744,0,-0,319,0.0,-0.0,0.0,0,0,0,0,120,0.5,10,5,9999,99999,9,999999999,0.0,999,999,99
2050,1,11,20,0,*?*?*?*?*?*?*?*?*?*?*?*?*?*?*?*?*?*?*?*?*?*?,8.8,7.4,92,101744,0,-0,318,0.0,-0.0,0.0,0,0,0,0,120,0.5,10,5,9999,99999,9,999999999,0.5,999,999,99
2050,1,11,21,0,*?*?*?*?*?*?*?*?*?*?*?*?*?*?*?*?*?*?*?*?*?*?,6.5,5.8,96,101744,0,-0,308,0.0,-0.0,0.0,0,0,0,0,120,0.5,10,5,9999,99999,9,999999999,0.0,999,999,99
2050,1,11,22,0,*?*?*?*?*?*?*?*?*?*?*?*?*?*?*?*?*?*?*?*?*?*?,6.8,5.3,91,101744,0,-0,310,0.0,-0.0,0.0,0,0,0,0,120,0.5,10,5,9999,99999,9,999999999,0.9,999,999,99
2050,1,11,23,0,*?*?*?*?*?*?*?*?*?*?*?*?*?*?*?*?*?*?*?*?*?*?,6.2,5.3,94,101744,0,-0,307,0.0,-0.0,0.0,0,0,0,0,120,0.5,10,5,9999,99999,9,999999999,0.4,999,999,99
2050,1,11,24,0,*?*?*?*?*?*?*?*?*?*?*?*?*?*?*?*?*?*?*?*?*?*?,7.7,6.6,93,101744,0,-0,313,0.0,-0.0,0.0,0,0,0,0,330,0.5,10,5,9999,99999,9,999999999,0.0,999,999,99
2050,1,12,1,0,*?*?*?*?*?*?*?*?*?*?*?*?*?*?*?*?*?*?*?*?*?*?,3.8,3.8,100,101368,0,-0,297,0.0,-0.0,0.0,0,0,0,0,117,0.5,10,5,9999,99999,9,999999999,0.0,999,999,99
2050,1,12,2,0,*?*?*?*?*?*?*?*?*?*?*?*?*?*?*?*?*?*?*?*?*?*?,2.6,2.7,100,101368,0,-0,292,0.0,-0.0,0.0,0,0,0,0,113,1.5,10,5,9999,99999,9,999999999,0.0,999,999,99
2050,1,12,3,0,*?*?*?*?*?*?*?*?*?*?*?*?*?*?*?*?*?*?*?*?*?*?,3.3,3.2,100,101368,0,-0,295,0.0,-0.0,0.0,0,0,0,0,110,0.5,10,5,9999,99999,9,999999999,0.1,999,999,99
2050,1,12,4,0,*?*?*?*?*?*?*?*?*?*?*?*?*?*?*?*?*?*?*?*?*?*?,2.6,2.7,100,101368,0,-0,292,0.0,-0.0,0.0,0,0,0,0,107,1.0,10,5,9999,99999,9,999999999,1.8,999,999,99
2050,1,12,5,0,*?*?*?*?*?*?*?*?*?*?*?*?*?*?*?*?*?*?*?*?*?*?,1.9,1.9,100,101368,0,-0,289,0.0,-0.0,0.0,0,0,0,0,103,1.0,10,5,9999,99999,9,999999999,0.0,999,999,99
2050,1,12,6,0,*?*?*?*?*?*?*?*?*?*?*?*?*?*?*?*?*?*?*?*?*?*?,2.4,2.5,100,101368,0,-0,291,0.0,-0.0,0.0,0,0,0,0,100,1.0,10,5,9999,99999,9,999999999,0.0,999,999,99
2050,1,12,7,0,*?*?*?*?*?*?*?*?*?*?*?*?*?*?*?*?*?*?*?*?*?*?,3.0,2.3,100,101368,0,-0,294,0.0,-0.0,0.0,0,0,0,0,100,0.5,10,5,9999,99999,9,999999999,0.0,999,999,99
2050,1,12,8,0,*?*?*?*?*?*?*?*?*?*?*?*?*?*?*?*?*?*?*?*?*?*?,3.0,3.0,100,101368,32,1434,285,0.0,0.0,0.0,0,0,0,0,100,0.5,8,4,9999,99999,9,999999999,0.1,999,999,99
2050,1,12,9,0,*?*?*?*?*?*?*?*?*?*?*?*?*?*?*?*?*?*?*?*?*?*?,2.9,2.9,100,101368,189,1413,289,39.2,39.0,34.0,4372,2531,4068,714,100,0.5,9,5,9999,99999,9,999999999,0.1,999,999,99
2050,1,12,10,0,*?*?*?*?*?*?*?*?*?*?*?*?*?*?*?*?*?*?*?*?*?*?,3.7,2.9,100,101368,305,1411,278,136.4,282.7,75.3,14158,21893,9750,1381,100,0.5,6,3,9999,99999,9,999999999,0.0,999,999,99
2050,1,12,11,0,*?*?*?*?*?*?*?*?*?*?*?*?*?*?*?*?*?*?*?*?*?*?,4.6,3.4,100,101368,373,1413,287,158.7,214.7,102.1,16797,18374,11934,2001,100,1.5,7,4,9999,99999,9,999999999,0.0,999,999,99
2050,1,12,12,0,*?*?*?*?*?*?*?*?*?*?*?*?*?*?*?*?*?*?*?*?*?*?,5.5,3.9,100,101368,387,1413,295,140.6,129.4,105.2,15342,11432,12100,2324,100,1.5,8,4,9999,99999,9,999999999,0.1,999,999,99
2050,1,12,13,0,*?*?*?*?*?*?*?*?*?*?*?*?*?*?*?*?*?*?*?*?*?*?,5.9,3.2,99,101368,347,1414,292,144.8,210.7,93.1,15329,17463,10941,1807,95,0.5,7,4,9999,99999,9,999999999,0.0,999,999,99
2050,1,12,14,0,*?*?*?*?*?*?*?*?*?*?*?*?*?*?*?*?*?*?*?*?*?*?,6.2,3.4,99,101368,255,1415,298,81.3,113.7,60.8,8922,8498,7107,1299,90,0.5,8,4,9999,99999,9,999999999,0.0,999,999,99
2050,1,12,15,0,*?*?*?*?*?*?*?*?*?*?*?*?*?*?*?*?*?*?*?*?*?*?,5.8,3.0,100,101368,117,1410,301,14.9,23.9,12.9,1720,1219,1616,268,85,0.5,9,5,9999,99999,9,999999999,0.0,999,999,99
2050,1,12,16,0,*?*?*?*?*?*?*?*?*?*?*?*?*?*?*?*?*?*?*?*?*?*?,5.9,3.8,100,101368,0,-0,306,0.0,-0.0,0.0,0,0,0,0,80,0.5,10,5,9999,99999,9,999999999,0.0,999,999,99
2050,1,12,17,0,*?*?*?*?*?*?*?*?*?*?*?*?*?*?*?*?*?*?*?*?*?*?,5.6,4.1,100,101368,0,-0,305,0.0,-0.0,0.0,0,0,0,0,75,0.5,10,5,9999,99999,9,999999999,0.0,999,999,99
2050,1,12,18,0,*?*?*?*?*?*?*?*?*?*?*?*?*?*?*?*?*?*?*?*?*?*?,4.2,3.9,100,101368,0,-0,299,0.0,-0.0,0.0,0,0,0,0,70,0.5,10,5,9999,99999,9,999999999,0.0,999,999,99
2050,1,12,19,0,*?*?*?*?*?*?*?*?*?*?*?*?*?*?*?*?*?*?*?*?*?*?,4.3,4.3,100,101368,0,-0,299,0.0,-0.0,0.0,0,0,0,0,68,0.5,10,5,9999,99999,9,999999999,0.0,999,999,99
2050,1,12,20,0,*?*?*?*?*?*?*?*?*?*?*?*?*?*?*?*?*?*?*?*?*?*?,3.9,3.9,100,101368,0,-0,297,0.0,-0.0,0.0,0,0,0,0,67,0.5,10,5,9999,99999,9,999999999,0.0,999,999,99
2050,1,12,21,0,*?*?*?*?*?*?*?*?*?*?*?*?*?*?*?*?*?*?*?*?*?*?,3.7,3.8,100,101368,0,-0,296,0.0,-0.0,0.0,0,0,0,0,65,0.5,10,5,9999,99999,9,999999999,0.0,999,999,99
2050,1,12,22,0,*?*?*?*?*?*?*?*?*?*?*?*?*?*?*?*?*?*?*?*?*?*?,3.1,3.0,100,101368,0,-0,294,0.0,-0.0,0.0,0,0,0,0,63,0.5,10,5,9999,99999,9,999999999,0.0,999,999,99
2050,1,12,23,0,*?*?*?*?*?*?*?*?*?*?*?*?*?*?*?*?*?*?*?*?*?*?,3.0,3.0,100,101368,0,-0,294,0.0,-0.0,0.0,0,0,0,0,62,0.5,10,5,9999,99999,9,999999999,0.0,999,999,99
2050,1,12,24,0,*?*?*?*?*?*?*?*?*?*?*?*?*?*?*?*?*?*?*?*?*?*?,5.6,5.0,100,101368,0,-0,304,0.0,-0.0,0.0,0,0,0,0,120,0.5,10,5,9999,99999,9,999999999,0.0,999,999,99
2050,1,13,1,0,*?*?*?*?*?*?*?*?*?*?*?*?*?*?*?*?*?*?*?*?*?*?,0.8,-0.4,100,102044,0,-0,285,0.0,-0.0,0.0,0,0,0,0,57,0.5,10,5,9999,99999,9,999999999,0.0,999,999,99
2050,1,13,2,0,*?*?*?*?*?*?*?*?*?*?*?*?*?*?*?*?*?*?*?*?*?*?,-0.4,-2.2,94,102044,0,-0,280,0.0,-0.0,0.0,0,0,0,0,53,1.5,10,5,9999,99999,9,999999999,0.0,999,999,99
2050,1,13,3,0,*?*?*?*?*?*?*?*?*?*?*?*?*?*?*?*?*?*?*?*?*?*?,-0.9,-2.7,94,102044,0,-0,278,0.0,-0.0,0.0,0,0,0,0,50,0.5,10,5,9999,99999,9,999999999,0.0,999,999,99
2050,1,13,4,0,*?*?*?*?*?*?*?*?*?*?*?*?*?*?*?*?*?*?*?*?*?*?,-0.0,-2.9,87,102044,0,-0,282,0.0,-0.0,0.0,0,0,0,0,47,1.0,10,5,9999,99999,9,999999999,0.0,999,999,99
2050,1,13,5,0,*?*?*?*?*?*?*?*?*?*?*?*?*?*?*?*?*?*?*?*?*?*?,-0.4,-2.4,91,102044,0,-0,280,0.0,-0.0,0.0,0,0,0,0,43,1.0,10,5,9999,99999,9,999999999,0.0,999,999,99
2050,1,13,6,0,*?*?*?*?*?*?*?*?*?*?*?*?*?*?*?*?*?*?*?*?*?*?,-0.7,-2.2,97,102044,0,-0,279,0.0,-0.0,0.0,0,0,0,0,40,1.0,10,5,9999,99999,9,999999999,0.0,999,999,99
2050,1,13,7,0,*?*?*?*?*?*?*?*?*?*?*?*?*?*?*?*?*?*?*?*?*?*?,-1.0,-1.5,100,102044,0,-0,273,0.0,-0.0,0.0,0,0,0,0,93,0.5,9,5,9999,99999,9,999999999,0.0,999,999,99
2050,1,13,8,0,*?*?*?*?*?*?*?*?*?*?*?*?*?*?*?*?*?*?*?*?*?*?,-0.4,-0.6,100,102044,34,1413,231,0.0,0.0,0.0,0,0,0,0,147,0.5,0,0,9999,99999,9,999999999,0.0,999,999,99
2050,1,13,9,0,*?*?*?*?*?*?*?*?*?*?*?*?*?*?*?*?*?*?*?*?*?*?,0.3,0.2,100,102044,192,1414,234,79.7,410.9,23.9,8252,28815,3935,500,200,0.5,0,0,9999,99999,9,999999999,0.0,999,999,99
2050,1,13,10,0,*?*?*?*?*?*?*?*?*?*?*?*?*?*?*?*?*?*?*?*?*?*?,0.2,0.2,100,102044,308,1410,234,158.1,506.6,47.4,16450,40429,7260,887,253,0.5,0,0,9999,99999,9,999999999,0.0,999,999,99
2050,1,13,11,0,*?*?*?*?*?*?*?*?*?*?*?*?*?*?*?*?*?*?*?*?*?*?,1.5,-0.6,93,102044,376,1410,237,203.7,534.9,61.1,21160,45645,9140,1147,307,1.5,0,0,9999,99999,9,999999999,0.0,999,999,99
2050,1,13,12,0,*?*?*?*?*?*?*?*?*?*?*?*?*?*?*?*?*?*?*?*?*?*?,2.4,-0.4,89,102044,391,1412,241,213.4,539.7,64.0,22167,46591,9536,1204,360,1.5,0,0,9999,99999,9,999999999,0.0,999,999,99
2050,1,13,13,0,*?*?*?*?*?*?*?*?*?*?*?*?*?*?*?*?*?*?*?*?*?*?,2.3,-0.8,86,102044,351,1413,239,186.6,525.6,56.0,19387,43845,8441,1048,302,0.5,0,0,9999,99999,9,999999999,0.0,999,999,99
2050,1,13,14,0,*?*?*?*?*?*?*?*?*?*?*?*?*?*?*?*?*?*?*?*?*?*?,2.4,0.6,95,102044,259,1412,242,124.9,476.7,37.5,13039,35641,5860,703,243,0.5,0,0,9999,99999,9,999999999,0.0,999,999,99
2050,1,13,15,0,*?*?*?*?*?*?*?*?*?*?*?*?*?*?*?*?*?*?*?*?*?*?,1.9,-0.0,95,102044,122,1414,240,32.8,266.0,9.8,3526,17011,1665,304,185,0.5,0,0,9999,99999,9,999999999,0.0,999,999,99
2050,1,13,16,0,*?*?*?*?*?*?*?*?*?*?*?*?*?*?*?*?*?*?*?*?*?*?,2.0,-1.3,85,102044,0,-0,279,0.0,-0.0,0.0,0,0,0,0,127,0.5,8,4,9999,99999,9,999999999,0.0,999,999,99
2050,1,13,17,0,*?*?*?*?*?*?*?*?*?*?*?*?*?*?*?*?*?*?*?*?*?*?,1.5,1.3,100,102044,0,-0,287,0.0,-0.0,0.0,0,0,0,0,68,0.5,10,5,9999,99999,9,999999999,0.0,999,999,99
2050,1,13,18,0,*?*?*?*?*?*?*?*?*?*?*?*?*?*?*?*?*?*?*?*?*?*?,2.3,1.7,100,102044,0,-0,291,0.0,-0.0,0.0,0,0,0,0,10,0.5,10,5,9999,99999,9,999999999,0.0,999,999,99
2050,1,13,19,0,*?*?*?*?*?*?*?*?*?*?*?*?*?*?*?*?*?*?*?*?*?*?,2.0,2.1,100,102044,0,-0,289,0.0,-0.0,0.0,0,0,0,0,43,0.5,10,5,9999,99999,9,999999999,0.0,999,999,99
2050,1,13,20,0,*?*?*?*?*?*?*?*?*?*?*?*?*?*?*?*?*?*?*?*?*?*?,-0.6,-0.6,100,102044,0,-0,279,0.0,-0.0,0.0,0,0,0,0,77,0.5,10,5,9999,99999,9,999999999,0.0,999,999,99
2050,1,13,21,0,*?*?*?*?*?*?*?*?*?*?*?*?*?*?*?*?*?*?*?*?*?*?,1.1,1.0,100,102044,0,-0,286,0.0,-0.0,0.0,0,0,0,0,110,0.5,10,5,9999,99999,9,999999999,0.0,999,999,99
2050,1,13,22,0,*?*?*?*?*?*?*?*?*?*?*?*?*?*?*?*?*?*?*?*?*?*?,-0.4,-0.4,100,102044,0,-0,280,0.0,-0.0,0.0,0,0,0,0,143,0.5,10,5,9999,99999,9,999999999,0.0,999,999,99
2050,1,13,23,0,*?*?*?*?*?*?*?*?*?*?*?*?*?*?*?*?*?*?*?*?*?*?,-0.7,-0.6,100,102044,0,-0,279,0.0,-0.0,0.0,0,0,0,0,177,0.5,10,5,9999,99999,9,999999999,0.0,999,999,99
2050,1,13,24,0,*?*?*?*?*?*?*?*?*?*?*?*?*?*?*?*?*?*?*?*?*?*?,3.0,1.5,98,102044,0,-0,294,0.0,-0.0,0.0,0,0,0,0,60,0.5,10,5,9999,99999,9,999999999,0.0,999,999,99
2050,1,14,1,0,*?*?*?*?*?*?*?*?*?*?*?*?*?*?*?*?*?*?*?*?*?*?,-1.6,-1.5,100,101087,0,-0,275,0.0,-0.0,0.0,0,0,0,0,207,0.5,10,5,9999,99999,9,999999999,0.0,999,999,99
2050,1,14,2,0,*?*?*?*?*?*?*?*?*?*?*?*?*?*?*?*?*?*?*?*?*?*?,-2.0,-1.9,100,101087,0,-0,274,0.0,-0.0,0.0,0,0,0,0,203,1.5,10,5,9999,99999,9,999999999,0.0,999,999,99
2050,1,14,3,0,*?*?*?*?*?*?*?*?*?*?*?*?*?*?*?*?*?*?*?*?*?*?,-2.9,-2.9,100,101087,0,-0,270,0.0,-0.0,0.0,0,0,0,0,200,0.5,10,5,9999,99999,9,999999999,0.0,999,999,99
2050,1,14,4,0,*?*?*?*?*?*?*?*?*?*?*?*?*?*?*?*?*?*?*?*?*?*?,-2.4,-2.4,100,101087,0,-0,272,0.0,-0.0,0.0,0,0,0,0,197,1.0,10,5,9999,99999,9,999999999,0.0,999,999,99
2050,1,14,5,0,*?*?*?*?*?*?*?*?*?*?*?*?*?*?*?*?*?*?*?*?*?*?,-4.0,-3.9,100,101087,0,-0,266,0.0,-0.0,0.0,0,0,0,0,193,1.0,10,5,9999,99999,9,999999999,0.0,999,999,99
2050,1,14,6,0,*?*?*?*?*?*?*?*?*?*?*?*?*?*?*?*?*?*?*?*?*?*?,-3.5,-3.4,100,101087,0,-0,268,0.0,-0.0,0.0,0,0,0,0,190,1.0,10,5,9999,99999,9,999999999,0.0,999,999,99
2050,1,14,7,0,*?*?*?*?*?*?*?*?*?*?*?*?*?*?*?*?*?*?*?*?*?*?,-4.4,-5.6,100,101087,0,-0,259,0.0,-0.0,0.0,0,0,0,0,190,0.5,9,5,9999,99999,9,999999999,0.0,999,999,99
2050,1,14,8,0,*?*?*?*?*?*?*?*?*?*?*?*?*?*?*?*?*?*?*?*?*?*?,-5.3,-6.9,100,101087,37,1427,205,0.0,0.0,0.0,0,0,0,0,190,0.5,0,0,9999,99999,9,999999999,0.0,999,999,99
2050,1,14,9,0,*?*?*?*?*?*?*?*?*?*?*?*?*?*?*?*?*?*?*?*?*?*?,-1.9,-1.9,100,101087,195,1414,223,81.7,414.9,24.5,8455,29237,4029,510,190,0.5,0,0,9999,99999,9,999999999,0.0,999,999,99
2050,1,14,10,0,*?*?*?*?*?*?*?*?*?*?*?*?*?*?*?*?*?*?*?*?*?*?,1.5,1.5,100,101087,312,1412,241,160.4,508.4,48.1,16692,40734,7359,900,190,0.5,0,0,9999,99999,9,999999999,0.0,999,999,99
2050,1,14,11,0,*?*?*?*?*?*?*?*?*?*?*?*?*?*?*?*?*?*?*?*?*?*?,1.9,1.9,100,101087,380,1411,243,206.3,536.3,61.9,21431,45905,9247,1162,190,1.5,0,0,9999,99999,9,999999999,0.0,999,999,99
2050,1,14,12,0,*?*?*?*?*?*?*?*?*?*?*?*?*?*?*?*?*?*?*?*?*?*?,5.2,4.6,100,101087,395,1412,260,216.3,541.0,64.9,22462,46859,9651,1220,190,1.5,0,0,9999,99999,9,999999999,0.0,999,999,99
2050,1,14,13,0,*?*?*?*?*?*?*?*?*?*?*?*?*?*?*?*?*?*?*?*?*?*?,5.3,4.3,100,101087,355,1411,259,189.6,527.3,56.9,19699,44174,8564,1065,208,0.5,0,0,9999,99999,9,999999999,0.0,999,999,99
2050,1,14,14,0,*?*?*?*?*?*?*?*?*?*?*?*?*?*?*?*?*?*?*?*?*?*?,5.0,3.2,100,101087,264,1413,256,128.1,480.0,38.4,13365,36144,5996,721,227,0.5,0,0,9999,99999,9,999999999,0.0,999,999,99
2050,1,14,15,0,*?*?*?*?*?*?*?*?*?*?*?*?*?*?*?*?*?*?*?*?*?*?,5.1,1.7,100,101087,127,1416,254,36.0,281.1,10.8,3866,18167,1822,325,245,0.5,0,0,9999,99999,9,999999999,0.0,999,999,99
2050,1,14,16,0,*?*?*?*?*?*?*?*?*?*?*?*?*?*?*?*?*?*?*?*?*?*?,5.2,1.7,100,101087,0,-0,293,0.0,-0.0,0.0,0,0,0,0,263,0.5,8,4,9999,99999,9,999999999,0.0,999,999,99
2050,1,14,17,0,*?*?*?*?*?*?*?*?*?*?*?*?*?*?*?*?*?*?*?*?*?*?,4.0,-0.6,98,101087,0,-0,298,0.0,-0.0,0.0,0,0,0,0,282,0.5,10,5,9999,99999,9,999999999,0.0,999,999,99
2050,1,14,18,0,*?*?*?*?*?*?*?*?*?*?*?*?*?*?*?*?*?*?*?*?*?*?,0.6,-2.7,100,101087,0,-0,284,0.0,-0.0,0.0,0,0,0,0,300,0.5,10,5,9999,99999,9,999999999,0.0,999,999,99
2050,1,14,19,0,*?*?*?*?*?*?*?*?*?*?*?*?*?*?*?*?*?*?*?*?*?*?,-0.4,-1.5,100,101087,0,-0,280,0.0,-0.0,0.0,0,0,0,0,302,0.5,10,5,9999,99999,9,999999999,0.0,999,999,99
2050,1,14,20,0,*?*?*?*?*?*?*?*?*?*?*?*?*?*?*?*?*?*?*?*?*?*?,-1.1,-2.9,100,101087,0,-0,277,0.0,-0.0,0.0,0,0,0,0,303,0.5,10,5,9999,99999,9,999999999,0.0,999,999,99
2050,1,14,21,0,*?*?*?*?*?*?*?*?*?*?*?*?*?*?*?*?*?*?*?*?*?*?,-0.7,-2.9,100,101087,0,-0,279,0.0,-0.0,0.0,0,0,0,0,305,0.5,10,5,9999,99999,9,999999999,0.0,999,999,99
2050,1,14,22,0,*?*?*?*?*?*?*?*?*?*?*?*?*?*?*?*?*?*?*?*?*?*?,-2.2,-5.3,100,101087,0,-0,273,0.0,-0.0,0.0,0,0,0,0,307,0.5,10,5,9999,99999,9,999999999,0.0,999,999,99
2050,1,14,23,0,*?*?*?*?*?*?*?*?*?*?*?*?*?*?*?*?*?*?*?*?*?*?,-1.6,-4.5,100,101087,0,-0,276,0.0,-0.0,0.0,0,0,0,0,308,0.5,10,5,9999,99999,9,999999999,0.0,999,999,99
2050,1,14,24,0,*?*?*?*?*?*?*?*?*?*?*?*?*?*?*?*?*?*?*?*?*?*?,-0.9,-1.1,100,101087,0,-0,278,0.0,-0.0,0.0,0,0,0,0,210,0.5,10,5,9999,99999,9,999999999,0.0,999,999,99
2050,1,15,1,0,*?*?*?*?*?*?*?*?*?*?*?*?*?*?*?*?*?*?*?*?*?*?,-1.2,-5.3,69,101023,0,-0,277,0.0,-0.0,0.0,0,0,0,0,313,0.5,10,5,9999,99999,9,999999999,0.0,999,999,99
2050,1,15,2,0,*?*?*?*?*?*?*?*?*?*?*?*?*?*?*?*?*?*?*?*?*?*?,-1.8,-6.0,69,101023,0,-0,275,0.0,-0.0,0.0,0,0,0,0,317,1.5,10,5,9999,99999,9,999999999,0.0,999,999,99
2050,1,15,3,0,*?*?*?*?*?*?*?*?*?*?*?*?*?*?*?*?*?*?*?*?*?*?,-1.4,-5.6,68,101023,0,-0,277,0.0,-0.0,0.0,0,0,0,0,320,0.5,10,5,9999,99999,9,999999999,0.0,999,999,99
2050,1,15,4,0,*?*?*?*?*?*?*?*?*?*?*?*?*?*?*?*?*?*?*?*?*?*?,-1.6,-6.6,64,101023,0,-0,276,0.0,-0.0,0.0,0,0,0,0,323,1.0,10,5,9999,99999,9,999999999,0.0,999,999,99
2050,1,15,5,0,*?*?*?*?*?*?*?*?*?*?*?*?*?*?*?*?*?*?*?*?*?*?,-2.1,-6.6,67,101023,0,-0,274,0.0,-0.0,0.0,0,0,0,0,327,1.0,10,5,9999,99999,9,999999999,0.0,999,999,99
2050,1,15,6,0,*?*?*?*?*?*?*?*?*?*?*?*?*?*?*?*?*?*?*?*?*?*?,-2.9,-6.6,71,101023,0,-0,271,0.0,-0.0,0.0,0,0,0,0,330,1.0,10,5,9999,99999,9,999999999,0.0,999,999,99
2050,1,15,7,0,*?*?*?*?*?*?*?*?*?*?*?*?*?*?*?*?*?*?*?*?*?*?,-3.8,-6.3,79,101023,0,-0,267,0.0,-0.0,0.0,0,0,0,0,332,0.5,10,5,9999,99999,9,999999999,0.0,999,999,99
2050,1,15,8,0,*?*?*?*?*?*?*?*?*?*?*?*?*?*?*?*?*?*?*?*?*?*?,-2.4,-4.2,84,101023,39,1397,251,0.0,0.0,0.0,0,0,0,0,333,0.5,6,3,9999,99999,9,999999999,0.0,999,999,99
2050,1,15,9,0,*?*?*?*?*?*?*?*?*?*?*?*?*?*?*?*?*?*?*?*?*?*?,-1.2,-4.2,76,101023,198,1412,272,42.3,40.1,36.6,4709,2668,4376,772,335,0.5,9,5,9999,99999,9,999999999,0.0,999,999,99
2050,1,15,10,0,*?*?*?*?*?*?*?*?*?*?*?*?*?*?*?*?*?*?*?*?*?*?,1.0,-1.7,78,101023,316,1414,281,82.1,48.8,71.1,9005,4080,8062,1865,337,0.5,9,5,9999,99999,9,999999999,0.0,999,999,99
2050,1,15,11,0,*?*?*?*?*?*?*?*?*?*?*?*?*?*?*?*?*?*?*?*?*?*?,3.5,-0.4,73,101023,384,1411,291,105.3,51.5,91.3,11558,4542,10327,2447,338,1.5,9,5,9999,99999,9,999999999,0.0,999,999,99
2050,1,15,12,0,*?*?*?*?*?*?*?*?*?*?*?*?*?*?*?*?*?*?*?*?*?*?,5.5,-0.6,62,101023,399,1410,283,191.8,303.7,105.9,20372,26767,12393,2077,340,1.5,6,3,9999,99999,9,999999999,0.0,999,999,99
2050,1,15,13,0,*?*?*?*?*?*?*?*?*?*?*?*?*?*?*?*?*?*?*?*?*?*?,5.8,-2.2,54,101023,360,1412,278,179.8,370.1,85.4,18775,30757,11051,1573,293,0.5,5,3,9999,99999,9,999999999,0.0,999,999,99
2050,1,15,14,0,*?*?*?*?*?*?*?*?*?*?*?*?*?*?*?*?*?*?*?*?*?*?,5.9,-2.4,53,101023,269,1414,278,122.5,338.1,58.2,12880,24728,7761,1046,247,0.5,5,3,9999,99999,9,999999999,0.0,999,999,99
2050,1,15,15,0,*?*?*?*?*?*?*?*?*?*?*?*?*?*?*?*?*?*?*?*?*?*?,5.8,-3.7,48,101023,132,1417,295,26.3,71.0,19.6,2891,3268,2531,328,200,0.5,8,4,9999,99999,9,999999999,0.0,999,999,99
2050,1,15,16,0,*?*?*?*?*?*?*?*?*?*?*?*?*?*?*?*?*?*?*?*?*?*?,5.2,-2.2,56,101023,0,-0,304,0.0,-0.0,0.0,0,0,0,0,153,0.5,10,5,9999,99999,9,999999999,0.0,999,999,99
2050,1,15,17,0,*?*?*?*?*?*?*?*?*?*?*?*?*?*?*?*?*?*?*?*?*?*?,5.2,-1.9,58,101023,0,-0,304,0.0,-0.0,0.0,0,0,0,0,107,0.5,10,5,9999,99999,9,999999999,0.0,999,999,99
2050,1,15,18,0,*?*?*?*?*?*?*?*?*?*?*?*?*?*?*?*?*?*?*?*?*?*?,2.8,-3.1,61,101023,0,-0,294,0.0,-0.0,0.0,0,0,0,0,60,0.5,10,5,9999,99999,9,999999999,0.2,999,999,99
2050,1,15,19,0,*?*?*?*?*?*?*?*?*?*?*?*?*?*?*?*?*?*?*?*?*?*?,1.9,-2.2,71,101023,0,-0,290,0.0,-0.0,0.0,0,0,0,0,60,0.5,10,5,9999,99999,9,999999999,0.8,999,999,99
2050,1,15,20,0,*?*?*?*?*?*?*?*?*?*?*?*?*?*?*?*?*?*?*?*?*?*?,1.6,-2.2,72,101023,0,-0,288,0.0,-0.0,0.0,0,0,0,0,60,0.5,10,5,9999,99999,9,999999999,1.7,999,999,99
2050,1,15,21,0,*?*?*?*?*?*?*?*?*?*?*?*?*?*?*?*?*?*?*?*?*?*?,0.5,-3.9,68,101023,0,-0,284,0.0,-0.0,0.0,0,0,0,0,60,0.5,10,5,9999,99999,9,999999999,1.6,999,999,99
2050,1,15,22,0,*?*?*?*?*?*?*?*?*?*?*?*?*?*?*?*?*?*?*?*?*?*?,-0.8,-4.2,73,101023,0,-0,279,0.0,-0.0,0.0,0,0,0,0,60,0.5,10,5,9999,99999,9,999999999,4.6,999,999,99
2050,1,15,23,0,*?*?*?*?*?*?*?*?*?*?*?*?*?*?*?*?*?*?*?*?*?*?,-0.4,-5.0,66,101023,0,-0,281,0.0,-0.0,0.0,0,0,0,0,60,0.5,10,5,9999,99999,9,999999999,1.2,999,999,99
2050,1,15,24,0,*?*?*?*?*?*?*?*?*?*?*?*?*?*?*?*?*?*?*?*?*?*?,-1.0,-5.0,70,101023,0,-0,278,0.0,-0.0,0.0,0,0,0,0,310,0.5,10,5,9999,99999,9,999999999,0.0,999,999,99
2050,1,16,1,0,*?*?*?*?*?*?*?*?*?*?*?*?*?*?*?*?*?*?*?*?*?*?,0.9,0.8,100,101372,0,-0,285,0.0,-0.0,0.0,0,0,0,0,60,0.5,10,5,9999,99999,9,999999999,0.2,999,999,99
2050,1,16,2,0,*?*?*?*?*?*?*?*?*?*?*?*?*?*?*?*?*?*?*?*?*?*?,1.5,1.5,100,101372,0,-0,287,0.0,-0.0,0.0,0,0,0,0,60,1.5,10,5,9999,99999,9,999999999,0.1,999,999,99
2050,1,16,3,0,*?*?*?*?*?*?*?*?*?*?*?*?*?*?*?*?*?*?*?*?*?*?,1.1,1.0,100,101372,0,-0,286,0.0,-0.0,0.0,0,0,0,0,60,0.5,10,5,9999,99999,9,999999999,0.1,999,999,99
2050,1,16,4,0,*?*?*?*?*?*?*?*?*?*?*?*?*?*?*?*?*?*?*?*?*?*?,0.6,0.6,100,101372,0,-0,284,0.0,-0.0,0.0,0,0,0,0,60,1.0,10,5,9999,99999,9,999999999,0.2,999,999,99
2050,1,16,5,0,*?*?*?*?*?*?*?*?*?*?*?*?*?*?*?*?*?*?*?*?*?*?,-0.0,-0.0,100,101372,0,-0,281,0.0,-0.0,0.0,0,0,0,0,60,1.0,10,5,9999,99999,9,999999999,0.1,999,999,99
2050,1,16,6,0,*?*?*?*?*?*?*?*?*?*?*?*?*?*?*?*?*?*?*?*?*?*?,-0.8,-1.3,98,101372,0,-0,278,0.0,-0.0,0.0,0,0,0,0,60,1.0,10,5,9999,99999,9,999999999,0.4,999,999,99
2050,1,16,7,0,*?*?*?*?*?*?*?*?*?*?*?*?*?*?*?*?*?*?*?*?*?*?,-1.7,-3.1,90,101372,0,-0,275,0.0,-0.0,0.0,0,0,0,0,65,0.5,10,5,9999,99999,9,999999999,0.4,999,999,99
2050,1,16,8,0,*?*?*?*?*?*?*?*?*?*?*?*?*?*?*?*?*?*?*?*?*?*?,-0.4,-2.4,87,101372,42,1399,280,0.0,0.0,0.0,0,0,0,0,70,0.5,10,5,9999,99999,9,999999999,0.1,999,999,99
2050,1,16,9,0,*?*?*?*?*?*?*?*?*?*?*?*?*?*?*?*?*?*?*?*?*?*?,0.7,-2.7,78,101372,201,1410,279,43.4,40.5,37.6,4833,2717,4490,794,75,0.5,9,5,9999,99999,9,999999999,0.0,999,999,99
2050,1,16,10,0,*?*?*?*?*?*?*?*?*?*?*?*?*?*?*?*?*?*?*?*?*?*?,3.2,-0.8,77,101372,319,1410,285,110.4,123.0,82.6,12066,10128,9561,1793,80,0.5,8,4,9999,99999,9,999999999,0.0,999,999,99
2050,1,16,11,0,*?*?*?*?*?*?*?*?*?*?*?*?*?*?*?*?*?*?*?*?*?*?,6.0,3.2,85,101372,388,1410,302,106.7,51.6,92.5,11714,4567,10465,2484,85,1.5,9,5,9999,99999,9,999999999,0.0,999,999,99
2050,1,16,12,0,*?*?*?*?*?*?*?*?*?*?*?*?*?*?*?*?*?*?*?*?*?*?,8.1,3.4,75,101372,404,1412,306,148.4,130.7,111.0,16181,11717,12746,2464,90,1.5,8,4,9999,99999,9,999999999,0.1,999,999,99
2050,1,16,13,0,*?*?*?*?*?*?*?*?*?*?*?*?*?*?*?*?*?*?*?*?*?*?,8.8,2.9,68,101372,365,1413,314,98.7,50.8,85.6,10833,4424,9685,2279,93,0.5,9,5,9999,99999,9,999999999,0.0,999,999,99
2050,1,16,14,0,*?*?*?*?*?*?*?*?*?*?*?*?*?*?*?*?*?*?*?*?*?*?,8.9,2.5,66,101372,274,1414,315,67.9,46.6,58.8,7496,3606,6920,1262,97,0.5,9,5,9999,99999,9,999999999,0.0,999,999,99
2050,1,16,15,0,*?*?*?*?*?*?*?*?*?*?*?*?*?*?*?*?*?*?*?*?*?*?,8.8,3.8,73,101372,137,1416,309,28.5,74.3,21.3,3129,3512,2733,359,100,0.5,8,4,9999,99999,9,999999999,0.0,999,999,99
2050,1,16,16,0,*?*?*?*?*?*?*?*?*?*?*?*?*?*?*?*?*?*?*?*?*?*?,8.8,4.5,76,101372,0,-0,319,0.0,-0.0,0.0,0,0,0,0,103,0.5,10,5,9999,99999,9,999999999,0.0,999,999,99
2050,1,16,17,0,*?*?*?*?*?*?*?*?*?*?*?*?*?*?*?*?*?*?*?*?*?*?,7.0,4.5,85,101372,0,-0,311,0.0,-0.0,0.0,0,0,0,0,107,0.5,10,5,9999,99999,9,999999999,0.0,999,999,99
2050,1,16,18,0,*?*?*?*?*?*?*?*?*?*?*?*?*?*?*?*?*?*?*?*?*?*?,5.9,3.6,87,101372,0,-0,306,0.0,-0.0,0.0,0,0,0,0,110,0.5,10,5,9999,99999,9,999999999,0.0,999,999,99
2050,1,16,19,0,*?*?*?*?*?*?*?*?*?*?*?*?*?*?*?*?*?*?*?*?*?*?,5.0,3.6,93,101372,0,-0,302,0.0,-0.0,0.0,0,0,0,0,112,0.5,10,5,9999,99999,9,999999999,0.0,999,999,99
2050,1,16,20,0,*?*?*?*?*?*?*?*?*?*?*?*?*?*?*?*?*?*?*?*?*?*?,3.9,2.7,94,101372,0,-0,297,0.0,-0.0,0.0,0,0,0,0,113,0.5,10,5,9999,99999,9,999999999,0.0,999,999,99
2050,1,16,21,0,*?*?*?*?*?*?*?*?*?*?*?*?*?*?*?*?*?*?*?*?*?*?,3.8,1.7,88,101372,0,-0,297,0.0,-0.0,0.0,0,0,0,0,115,0.5,10,5,9999,99999,9,999999999,0.0,999,999,99
2050,1,16,22,0,*?*?*?*?*?*?*?*?*?*?*?*?*?*?*?*?*?*?*?*?*?*?,2.9,1.0,89,101372,0,-0,293,0.0,-0.0,0.0,0,0,0,0,117,0.5,10,5,9999,99999,9,999999999,0.0,999,999,99
2050,1,16,23,0,*?*?*?*?*?*?*?*?*?*?*?*?*?*?*?*?*?*?*?*?*?*?,2.3,0.4,90,101372,0,-0,291,0.0,-0.0,0.0,0,0,0,0,118,0.5,10,5,9999,99999,9,999999999,0.0,999,999,99
2050,1,16,24,0,*?*?*?*?*?*?*?*?*?*?*?*?*?*?*?*?*?*?*?*?*?*?,0.0,-1.7,88,101372,0,-0,282,0.0,-0.0,0.0,0,0,0,0,60,0.5,10,5,9999,99999,9,999999999,2.0,999,999,99
2050,1,17,1,0,*?*?*?*?*?*?*?*?*?*?*?*?*?*?*?*?*?*?*?*?*?*?,1.7,-1.5,87,101677,0,-0,289,0.0,-0.0,0.0,0,0,0,0,122,0.5,10,5,9999,99999,9,999999999,0.0,999,999,99
2050,1,17,2,0,*?*?*?*?*?*?*?*?*?*?*?*?*?*?*?*?*?*?*?*?*?*?,1.4,-2.4,82,101677,0,-0,288,0.0,-0.0,0.0,0,0,0,0,123,1.5,10,5,9999,99999,9,999999999,0.0,999,999,99
2050,1,17,3,0,*?*?*?*?*?*?*?*?*?*?*?*?*?*?*?*?*?*?*?*?*?*?,1.3,-2.4,82,101677,0,-0,287,0.0,-0.0,0.0,0,0,0,0,125,0.5,10,5,9999,99999,9,999999999,0.2,999,999,99
2050,1,17,4,0,*?*?*?*?*?*?*?*?*?*?*?*?*?*?*?*?*?*?*?*?*?*?,0.6,-2.2,88,101677,0,-0,284,0.0,-0.0,0.0,0,0,0,0,127,1.0,10,5,9999,99999,9,999999999,0.0,999,999,99
2050,1,17,5,0,*?*?*?*?*?*?*?*?*?*?*?*?*?*?*?*?*?*?*?*?*?*?,-0.3,-1.1,100,101677,0,-0,280,0.0,-0.0,0.0,0,0,0,0,128,1.0,10,5,9999,99999,9,999999999,0.0,999,999,99
2050,1,17,6,0,*?*?*?*?*?*?*?*?*?*?*?*?*?*?*?*?*?*?*?*?*?*?,-1.2,-2.2,100,101677,0,-0,277,0.0,-0.0,0.0,0,0,0,0,130,1.0,10,5,9999,99999,9,999999999,0.0,999,999,99
2050,1,17,7,0,*?*?*?*?*?*?*?*?*?*?*?*?*?*?*?*?*?*?*?*?*?*?,-0.4,-0.6,100,101677,0,-0,280,0.0,-0.0,0.0,0,0,0,0,135,0.5,10,5,9999,99999,9,999999999,0.1,999,999,99
2050,1,17,8,0,*?*?*?*?*?*?*?*?*?*?*?*?*?*?*?*?*?*?*?*?*?*?,0.2,-0.4,100,101677,46,1426,282,0.0,0.0,0.0,0,0,0,0,140,0.5,10,5,9999,99999,9,999999999,0.5,999,999,99
2050,1,17,9,0,*?*?*?*?*?*?*?*?*?*?*?*?*?*?*?*?*?*?*?*?*?*?,1.0,0.2,100,101677,205,1413,286,25.7,0.0,25.7,3024,0,3028,998,145,0.5,10,5,9999,99999,9,999999999,0.2,999,999,99
2050,1,17,10,0,*?*?*?*?*?*?*?*?*?*?*?*?*?*?*?*?*?*?*?*?*?*?,2.9,2.9,100,101677,323,1410,293,48.8,0.0,48.8,5692,0,5704,1935,150,0.5,10,5,9999,99999,9,999999999,0.0,999,999,99
2050,1,17,11,0,*?*?*?*?*?*?*?*?*?*?*?*?*?*?*?*?*?*?*?*?*?*?,5.5,5.1,100,101677,393,1412,304,62.3,0.0,62.3,7276,0,7294,2524,155,1.5,10,5,9999,99999,9,999999999,0.0,999,999,99
2050,1,17,12,0,*?*?*?*?*?*?*?*?*?*?*?*?*?*?*?*?*?*?*?*?*?*?,7.6,7.1,100,101677,409,1413,313,65.4,0.0,65.4,7639,0,7659,2663,160,1.5,10,5,9999,99999,9,999999999,0.0,999,999,99
2050,1,17,13,0,*?*?*?*?*?*?*?*?*?*?*?*?*?*?*?*?*?*?*?*?*?*?,7.8,7.4,100,101677,370,1413,314,57.8,0.0,57.8,6748,0,6764,2325,157,0.5,10,5,9999,99999,9,999999999,0.0,999,999,99
2050,1,17,14,0,*?*?*?*?*?*?*?*?*?*?*?*?*?*?*?*?*?*?*?*?*?*?,7.9,5.9,97,101677,279,1413,314,40.1,0.0,40.1,4683,0,4692,1572,153,0.5,10,5,9999,99999,9,999999999,0.0,999,999,99
2050,1,17,15,0,*?*?*?*?*?*?*?*?*?*?*?*?*?*?*?*?*?*?*?*?*?*?,8.2,6.2,97,101677,142,1414,316,13.4,0.0,13.4,1610,-0,1610,525,150,0.5,10,5,9999,99999,9,999999999,0.0,999,999,99
2050,1,17,16,0,*?*?*?*?*?*?*?*?*?*?*?*?*?*?*?*?*?*?*?*?*?*?,8.1,6.4,99,101677,0,-0,315,0.0,-0.0,0.0,0,0,0,0,147,0.5,10,5,9999,99999,9,999999999,0.0,999,999,99
2050,1,17,17,0,*?*?*?*?*?*?*?*?*?*?*?*?*?*?*?*?*?*?*?*?*?*?,6.6,6.1,100,101677,0,-0,309,0.0,-0.0,0.0,0,0,0,0,143,0.5,10,5,9999,99999,9,999999999,0.1,999,999,99
2050,1,17,18,0,*?*?*?*?*?*?*?*?*?*?*?*?*?*?*?*?*?*?*?*?*?*?,5.3,5.3,100,101677,0,-0,303,0.0,-0.0,0.0,0,0,0,0,140,0.5,10,5,9999,99999,9,999999999,0.1,999,999,99
2050,1,17,19,0,*?*?*?*?*?*?*?*?*?*?*?*?*?*?*?*?*?*?*?*?*?*?,4.5,4.5,100,101677,0,-0,300,0.0,-0.0,0.0,0,0,0,0,138,0.5,10,5,9999,99999,9,999999999,0.0,999,999,99
2050,1,17,20,0,*?*?*?*?*?*?*?*?*?*?*?*?*?*?*?*?*?*?*?*?*?*?,4.1,4.1,100,101677,0,-0,298,0.0,-0.0,0.0,0,0,0,0,137,0.5,10,5,9999,99999,9,999999999,0.0,999,999,99
2050,1,17,21,0,*?*?*?*?*?*?*?*?*?*?*?*?*?*?*?*?*?*?*?*?*?*?,3.4,3.4,100,101677,0,-0,295,0.0,-0.0,0.0,0,0,0,0,135,0.5,10,5,9999,99999,9,999999999,0.0,999,999,99
2050,1,17,22,0,*?*?*?*?*?*?*?*?*?*?*?*?*?*?*?*?*?*?*?*?*?*?,3.2,3.2,100,101677,0,-0,294,0.0,-0.0,0.0,0,0,0,0,133,0.5,10,5,9999,99999,9,999999999,0.0,999,999,99
2050,1,17,23,0,*?*?*?*?*?*?*?*?*?*?*?*?*?*?*?*?*?*?*?*?*?*?,3.4,3.4,100,101677,0,-0,295,0.0,-0.0,0.0,0,0,0,0,132,0.5,10,5,9999,99999,9,999999999,0.0,999,999,99
2050,1,17,24,0,*?*?*?*?*?*?*?*?*?*?*?*?*?*?*?*?*?*?*?*?*?*?,1.7,-0.4,94,101677,0,-0,289,0.0,-0.0,0.0,0,0,0,0,120,0.5,10,5,9999,99999,9,999999999,0.0,999,999,99
2050,1,18,1,0,*?*?*?*?*?*?*?*?*?*?*?*?*?*?*?*?*?*?*?*?*?*?,4.5,1.5,80,100373,0,-0,300,0.0,-0.0,0.0,0,0,0,0,128,0.5,10,5,9999,99999,9,999999999,0.0,999,999,99
2050,1,18,2,0,*?*?*?*?*?*?*?*?*?*?*?*?*?*?*?*?*?*?*?*?*?*?,5.1,0.6,72,100373,0,-0,303,0.0,-0.0,0.0,0,0,0,0,127,1.5,10,5,9999,99999,9,999999999,0.0,999,999,99
2050,1,18,3,0,*?*?*?*?*?*?*?*?*?*?*?*?*?*?*?*?*?*?*?*?*?*?,4.5,-0.2,71,100373,0,-0,300,0.0,-0.0,0.0,0,0,0,0,125,0.5,10,5,9999,99999,9,999999999,0.0,999,999,99
2050,1,18,4,0,*?*?*?*?*?*?*?*?*?*?*?*?*?*?*?*?*?*?*?*?*?*?,3.7,-0.8,71,100373,0,-0,297,0.0,-0.0,0.0,0,0,0,0,123,1.0,10,5,9999,99999,9,999999999,0.0,999,999,99
2050,1,18,5,0,*?*?*?*?*?*?*?*?*?*?*?*?*?*?*?*?*?*?*?*?*?*?,4.3,-0.2,72,100373,0,-0,300,0.0,-0.0,0.0,0,0,0,0,122,1.0,10,5,9999,99999,9,999999999,0.1,999,999,99
2050,1,18,6,0,*?*?*?*?*?*?*?*?*?*?*?*?*?*?*?*?*?*?*?*?*?*?,4.7,0.8,75,100373,0,-0,301,0.0,-0.0,0.0,0,0,0,0,120,1.0,10,5,9999,99999,9,999999999,0.1,999,999,99
2050,1,18,7,0,*?*?*?*?*?*?*?*?*?*?*?*?*?*?*?*?*?*?*?*?*?*?,4.9,0.6,73,100373,0,-0,302,0.0,-0.0,0.0,0,0,0,0,120,0.5,10,5,9999,99999,9,999999999,0.0,999,999,99
2050,1,18,8,0,*?*?*?*?*?*?*?*?*?*?*?*?*?*?*?*?*?*?*?*?*?*?,4.8,0.4,72,100373,49,1416,302,0.0,0.0,0.0,0,0,0,0,120,0.5,10,5,9999,99999,9,999999999,0.0,999,999,99
2050,1,18,9,0,*?*?*?*?*?*?*?*?*?*?*?*?*?*?*?*?*?*?*?*?*?*?,5.0,0.4,71,100373,209,1414,303,26.4,0.0,26.4,3108,0,3112,1026,120,0.5,10,5,9999,99999,9,999999999,0.0,999,999,99
2050,1,18,10,0,*?*?*?*?*?*?*?*?*?*?*?*?*?*?*?*?*?*?*?*?*?*?,6.2,2.1,74,100373,327,1410,308,49.6,0.0,49.6,5786,0,5798,1969,120,0.5,10,5,9999,99999,9,999999999,0.0,999,999,99
2050,1,18,11,0,*?*?*?*?*?*?*?*?*?*?*?*?*?*?*?*?*?*?*?*?*?*?,7.1,1.7,68,100373,397,1410,312,63.2,0.0,63.2,7379,0,7397,2563,120,1.5,10,5,9999,99999,9,999999999,0.0,999,999,99
2050,1,18,12,0,*?*?*?*?*?*?*?*?*?*?*?*?*?*?*?*?*?*?*?*?*?*?,8.3,2.1,64,100373,413,1410,317,66.3,0.0,66.3,7749,0,7769,2705,120,1.5,10,5,9999,99999,9,999999999,0.0,999,999,99
2050,1,18,13,0,*?*?*?*?*?*?*?*?*?*?*?*?*?*?*?*?*?*?*?*?*?*?,8.4,1.0,59,100373,375,1413,317,58.8,0.0,58.8,6864,0,6881,2369,118,0.5,10,5,9999,99999,9,999999999,0.0,999,999,99
2050,1,18,14,0,*?*?*?*?*?*?*?*?*?*?*?*?*?*?*?*?*?*?*?*?*?*?,8.4,1.5,61,100373,284,1412,317,41.1,0.0,41.1,4801,0,4810,1614,117,0.5,10,5,9999,99999,9,999999999,0.0,999,999,99
2050,1,18,15,0,*?*?*?*?*?*?*?*?*?*?*?*?*?*?*?*?*?*?*?*?*?*?,8.4,0.4,57,100373,147,1412,318,14.4,0.0,14.4,1728,-0,1729,564,115,0.5,10,5,9999,99999,9,999999999,0.0,999,999,99
2050,1,18,16,0,*?*?*?*?*?*?*?*?*?*?*?*?*?*?*?*?*?*?*?*?*?*?,8.4,0.4,57,100373,0,-0,318,0.0,-0.0,0.0,0,0,0,0,113,0.5,10,5,9999,99999,9,999999999,0.0,999,999,99
2050,1,18,17,0,*?*?*?*?*?*?*?*?*?*?*?*?*?*?*?*?*?*?*?*?*?*?,8.0,1.0,60,100373,0,-0,316,0.0,-0.0,0.0,0,0,0,0,112,0.5,10,5,9999,99999,9,999999999,0.0,999,999,99
2050,1,18,18,0,*?*?*?*?*?*?*?*?*?*?*?*?*?*?*?*?*?*?*?*?*?*?,6.8,0.8,65,100373,0,-0,310,0.0,-0.0,0.0,0,0,0,0,110,0.5,10,5,9999,99999,9,999999999,0.0,999,999,99
2050,1,18,19,0,*?*?*?*?*?*?*?*?*?*?*?*?*?*?*?*?*?*?*?*?*?*?,6.6,0.2,63,100373,0,-0,310,0.0,-0.0,0.0,0,0,0,0,107,0.5,10,5,9999,99999,9,999999999,0.2,999,999,99
2050,1,18,20,0,*?*?*?*?*?*?*?*?*?*?*?*?*?*?*?*?*?*?*?*?*?*?,6.0,0.2,65,100373,0,-0,307,0.0,-0.0,0.0,0,0,0,0,103,0.5,10,5,9999,99999,9,999999999,0.4,999,999,99
2050,1,18,21,0,*?*?*?*?*?*?*?*?*?*?*?*?*?*?*?*?*?*?*?*?*?*?,6.0,-0.0,65,100373,0,-0,307,0.0,-0.0,0.0,0,0,0,0,100,0.5,10,5,9999,99999,9,999999999,0.1,999,999,99
2050,1,18,22,0,*?*?*?*?*?*?*?*?*?*?*?*?*?*?*?*?*?*?*?*?*?*?,5.7,-0.4,64,100373,0,-0,306,0.0,-0.0,0.0,0,0,0,0,97,0.5,10,5,9999,99999,9,999999999,0.0,999,999,99
2050,1,18,23,0,*?*?*?*?*?*?*?*?*?*?*?*?*?*?*?*?*?*?*?*?*?*?,5.5,-0.4,65,100373,0,-0,305,0.0,-0.0,0.0,0,0,0,0,93,0.5,10,5,9999,99999,9,999999999,0.0,999,999,99
2050,1,18,24,0,*?*?*?*?*?*?*?*?*?*?*?*?*?*?*?*?*?*?*?*?*?*?,3.7,2.5,91,100373,0,-0,297,0.0,-0.0,0.0,0,0,0,0,130,0.5,10,5,9999,99999,9,999999999,0.0,999,999,99
2050,1,19,1,0,*?*?*?*?*?*?*?*?*?*?*?*?*?*?*?*?*?*?*?*?*?*?,4.8,2.9,87,99923.3,0,-0,301,0.0,-0.0,0.0,0,0,0,0,88,0.5,10,5,9999,99999,9,999999999,0.0,999,999,99
2050,1,19,2,0,*?*?*?*?*?*?*?*?*?*?*?*?*?*?*?*?*?*?*?*?*?*?,4.5,4.3,98,99923.3,0,-0,300,0.0,-0.0,0.0,0,0,0,0,87,1.5,10,5,9999,99999,9,999999999,0.0,999,999,99
2050,1,19,3,0,*?*?*?*?*?*?*?*?*?*?*?*?*?*?*?*?*?*?*?*?*?*?,4.0,3.8,98,99923.3,0,-0,298,0.0,-0.0,0.0,0,0,0,0,85,0.5,10,5,9999,99999,9,999999999,0.0,999,999,99
2050,1,19,4,0,*?*?*?*?*?*?*?*?*?*?*?*?*?*?*?*?*?*?*?*?*?*?,3.6,3.4,98,99923.3,0,-0,296,0.0,-0.0,0.0,0,0,0,0,83,1.0,10,5,9999,99999,9,999999999,0.1,999,999,99
2050,1,19,5,0,*?*?*?*?*?*?*?*?*?*?*?*?*?*?*?*?*?*?*?*?*?*?,3.4,3.4,100,99923.3,0,-0,295,0.0,-0.0,0.0,0,0,0,0,82,1.0,10,5,9999,99999,9,999999999,1.6,999,999,99
2050,1,19,6,0,*?*?*?*?*?*?*?*?*?*?*?*?*?*?*?*?*?*?*?*?*?*?,3.5,3.4,100,99923.3,0,-0,296,0.0,-0.0,0.0,0,0,0,0,80,1.0,10,5,9999,99999,9,999999999,0.0,999,999,99
2050,1,19,7,0,*?*?*?*?*?*?*?*?*?*?*?*?*?*?*?*?*?*?*?*?*?*?,2.7,2.3,97,99923.3,0,-0,292,0.0,-0.0,0.0,0,0,0,0,77,0.5,10,5,9999,99999,9,999999999,0.0,999,999,99
2050,1,19,8,0,*?*?*?*?*?*?*?*?*?*?*?*?*?*?*?*?*?*?*?*?*?*?,1.9,1.5,97,99923.3,52,1403,289,0.0,0.0,0.0,0,0,0,0,73,0.5,10,5,9999,99999,9,999999999,0.0,999,999,99
2050,1,19,9,0,*?*?*?*?*?*?*?*?*?*?*?*?*?*?*?*?*?*?*?*?*?*?,3.7,1.5,86,99923.3,212,1408,282,73.9,175.3,47.5,7889,11152,5781,864,70,0.5,7,4,9999,99999,9,999999999,0.0,999,999,99
2050,1,19,10,0,*?*?*?*?*?*?*?*?*?*?*?*?*?*?*?*?*?*?*?*?*?*?,5.5,2.5,81,99923.3,332,1413,281,162.1,362.1,77.0,16952,29114,10046,1408,67,0.5,5,3,9999,99999,9,999999999,0.0,999,999,99
2050,1,19,11,0,*?*?*?*?*?*?*?*?*?*?*?*?*?*?*?*?*?*?*?*?*?*?,7.9,3.6,74,99923.3,402,1412,301,174.3,218.5,112.1,18444,19295,13039,2223,63,1.5,7,4,9999,99999,9,999999999,0.0,999,999,99
2050,1,19,12,0,*?*?*?*?*?*?*?*?*?*?*?*?*?*?*?*?*?*?*?*?*?*?,9.7,5.5,75,99923.3,418,1410,305,203.0,306.8,112.1,21564,27535,13078,2214,60,1.5,6,3,9999,99999,9,999999999,0.0,999,999,99
2050,1,19,13,0,*?*?*?*?*?*?*?*?*?*?*?*?*?*?*?*?*?*?*?*?*?*?,10.0,5.6,74,99923.3,380,1412,302,192.3,375.1,91.3,20074,31822,11761,1692,58,0.5,5,3,9999,99999,9,999999999,0.0,999,999,99
2050,1,19,14,0,*?*?*?*?*?*?*?*?*?*?*?*?*?*?*?*?*?*?*?*?*?*?,10.1,5.6,73,99923.3,289,1411,307,127.1,277.9,70.1,13207,21004,9134,1281,57,0.5,6,3,9999,99999,9,999999999,0.0,999,999,99
2050,1,19,15,0,*?*?*?*?*?*?*?*?*?*?*?*?*?*?*?*?*?*?*?*?*?*?,10.4,6.6,77,99923.3,152,1408,309,46.7,193.7,25.8,5027,10447,3662,447,55,0.5,6,3,9999,99999,9,999999999,0.0,999,999,99
2050,1,19,16,0,*?*?*?*?*?*?*?*?*?*?*?*?*?*?*?*?*?*?*?*?*?*?,10.3,5.3,71,99923.3,0,-0,316,0.0,-0.0,0.0,0,0,0,0,53,0.5,8,4,9999,99999,9,999999999,0.0,999,999,99
2050,1,19,17,0,*?*?*?*?*?*?*?*?*?*?*?*?*?*?*?*?*?*?*?*?*?*?,8.7,5.8,82,99923.3,0,-0,318,0.0,-0.0,0.0,0,0,0,0,52,0.5,10,5,9999,99999,9,999999999,0.0,999,999,99
2050,1,19,18,0,*?*?*?*?*?*?*?*?*?*?*?*?*?*?*?*?*?*?*?*?*?*?,7.7,6.1,89,99923.3,0,-0,313,0.0,-0.0,0.0,0,0,0,0,50,0.5,10,5,9999,99999,9,999999999,0.0,999,999,99
2050,1,19,19,0,*?*?*?*?*?*?*?*?*?*?*?*?*?*?*?*?*?*?*?*?*?*?,7.2,4.8,84,99923.3,0,-0,311,0.0,-0.0,0.0,0,0,0,0,50,0.5,10,5,9999,99999,9,999999999,0.0,999,999,99
2050,1,19,20,0,*?*?*?*?*?*?*?*?*?*?*?*?*?*?*?*?*?*?*?*?*?*?,6.4,5.0,90,99923.3,0,-0,308,0.0,-0.0,0.0,0,0,0,0,50,0.5,10,5,9999,99999,9,999999999,0.0,999,999,99
2050,1,19,21,0,*?*?*?*?*?*?*?*?*?*?*?*?*?*?*?*?*?*?*?*?*?*?,5.9,4.8,93,99923.3,0,-0,306,0.0,-0.0,0.0,0,0,0,0,50,0.5,10,5,9999,99999,9,999999999,0.0,999,999,99
2050,1,19,22,0,*?*?*?*?*?*?*?*?*?*?*?*?*?*?*?*?*?*?*?*?*?*?,5.4,4.1,92,99923.3,0,-0,304,0.0,-0.0,0.0,0,0,0,0,50,0.5,10,5,9999,99999,9,999999999,0.0,999,999,99
2050,1,19,23,0,*?*?*?*?*?*?*?*?*?*?*?*?*?*?*?*?*?*?*?*?*?*?,5.3,5.1,99,99923.3,0,-0,303,0.0,-0.0,0.0,0,0,0,0,50,0.5,10,5,9999,99999,9,999999999,0.0,999,999,99
2050,1,19,24,0,*?*?*?*?*?*?*?*?*?*?*?*?*?*?*?*?*?*?*?*?*?*?,5.2,1.3,76,99923.3,0,-0,303,0.0,-0.0,0.0,0,0,0,0,90,0.5,10,5,9999,99999,9,999999999,0.1,999,999,99
2050,1,20,1,0,*?*?*?*?*?*?*?*?*?*?*?*?*?*?*?*?*?*?*?*?*?*?,5.8,4.3,90,99675,0,-0,305,0.0,-0.0,0.0,0,0,0,0,47,0.5,10,5,9999,99999,9,999999999,0.0,999,999,99
2050,1,20,2,0,*?*?*?*?*?*?*?*?*?*?*?*?*?*?*?*?*?*?*?*?*?*?,6.1,3.9,86,99675,0,-0,307,0.0,-0.0,0.0,0,0,0,0,43,1.5,10,5,9999,99999,9,999999999,0.0,999,999,99
2050,1,20,3,0,*?*?*?*?*?*?*?*?*?*?*?*?*?*?*?*?*?*?*?*?*?*?,5.5,3.4,87,99675,0,-0,304,0.0,-0.0,0.0,0,0,0,0,40,0.5,10,5,9999,99999,9,999999999,0.0,999,999,99
2050,1,20,4,0,*?*?*?*?*?*?*?*?*?*?*?*?*?*?*?*?*?*?*?*?*?*?,5.1,3.0,86,99675,0,-0,303,0.0,-0.0,0.0,0,0,0,0,37,1.0,10,5,9999,99999,9,999999999,0.0,999,999,99
2050,1,20,5,0,*?*?*?*?*?*?*?*?*?*?*?*?*?*?*?*?*?*?*?*?*?*?,4.7,2.3,85,99675,0,-0,301,0.0,-0.0,0.0,0,0,0,0,33,1.0,10,5,9999,99999,9,999999999,0.0,999,999,99
2050,1,20,6,0,*?*?*?*?*?*?*?*?*?*?*?*?*?*?*?*?*?*?*?*?*?*?,5.2,2.3,81,99675,0,-0,303,0.0,-0.0,0.0,0,0,0,0,30,1.0,10,5,9999,99999,9,999999999,0.0,999,999,99
2050,1,20,7,0,*?*?*?*?*?*?*?*?*?*?*?*?*?*?*?*?*?*?*?*?*?*?,5.7,3.0,82,99675,0,-0,305,0.0,-0.0,0.0,0,0,0,0,30,0.5,10,5,9999,99999,9,999999999,0.0,999,999,99
2050,1,20,8,0,*?*?*?*?*?*?*?*?*?*?*?*?*?*?*?*?*?*?*?*?*?*?,5.7,2.9,81,99675,56,1412,305,0.0,0.0,0.0,0,0,0,0,30,0.5,10,5,9999,99999,9,999999999,0.0,999,999,99
2050,1,20,9,0,*?*?*?*?*?*?*?*?*?*?*?*?*?*?*?*?*?*?*?*?*?*?,5.9,2.9,80,99675,216,1408,306,28.0,0.0,28.0,3285,0,3290,1086,30,0.5,10,5,9999,99999,9,999999999,0.0,999,999,99
2050,1,20,10,0,*?*?*?*?*?*?*?*?*?*?*?*?*?*?*?*?*?*?*?*?*?*?,7.0,3.6,79,99675,336,1411,311,51.3,0.0,51.3,5985,0,5998,2042,30,0.5,10,5,9999,99999,9,999999999,0.0,999,999,99
2050,1,20,11,0,*?*?*?*?*?*?*?*?*?*?*?*?*?*?*?*?*?*?*?*?*?*?,8.6,5.5,80,99675,407,1412,318,65.0,0.0,65.0,7596,0,7615,2647,30,1.5,10,5,9999,99999,9,999999999,0.5,999,999,99
2050,1,20,12,0,*?*?*?*?*?*?*?*?*?*?*?*?*?*?*?*?*?*?*?*?*?*?,9.7,6.1,78,99675,423,1410,318,118.6,52.6,102.8,13024,4747,11628,2797,30,1.5,9,5,9999,99999,9,999999999,0.4,999,999,99
2050,1,20,13,0,*?*?*?*?*?*?*?*?*?*?*?*?*?*?*?*?*?*?*?*?*?*?,9.7,6.9,83,99675,385,1410,322,60.8,0.0,60.8,7104,0,7121,2459,33,0.5,10,5,9999,99999,9,999999999,0.0,999,999,99
2050,1,20,14,0,*?*?*?*?*?*?*?*?*?*?*?*?*?*?*?*?*?*?*?*?*?*?,9.5,6.6,81,99675,295,1413,321,43.2,0.0,43.2,5045,0,5055,1701,37,0.5,10,5,9999,99999,9,999999999,0.0,999,999,99
2050,1,20,15,0,*?*?*?*?*?*?*?*?*?*?*?*?*?*?*?*?*?*?*?*?*?*?,9.8,7.1,83,99675,158,1413,323,16.5,0.0,16.5,1971,-0,1973,645,40,0.5,10,5,9999,99999,9,999999999,0.0,999,999,99
2050,1,20,16,0,*?*?*?*?*?*?*?*?*?*?*?*?*?*?*?*?*?*?*?*?*?*?,9.8,7.0,82,99675,0,-0,323,0.0,-0.0,0.0,0,0,0,0,43,0.5,10,5,9999,99999,9,999999999,0.0,999,999,99
2050,1,20,17,0,*?*?*?*?*?*?*?*?*?*?*?*?*?*?*?*?*?*?*?*?*?*?,9.3,6.4,82,99675,0,-0,321,0.0,-0.0,0.0,0,0,0,0,47,0.5,10,5,9999,99999,9,999999999,0.0,999,999,99
2050,1,20,18,0,*?*?*?*?*?*?*?*?*?*?*?*?*?*?*?*?*?*?*?*?*?*?,8.0,5.9,86,99675,0,-0,315,0.0,-0.0,0.0,0,0,0,0,50,0.5,10,5,9999,99999,9,999999999,0.0,999,999,99
2050,1,20,19,0,*?*?*?*?*?*?*?*?*?*?*?*?*?*?*?*?*?*?*?*?*?*?,7.6,5.5,86,99675,0,-0,313,0.0,-0.0,0.0,0,0,0,0,43,0.5,10,5,9999,99999,9,999999999,0.0,999,999,99
2050,1,20,20,0,*?*?*?*?*?*?*?*?*?*?*?*?*?*?*?*?*?*?*?*?*?*?,7.5,5.1,84,99675,0,-0,313,0.0,-0.0,0.0,0,0,0,0,37,0.5,10,5,9999,99999,9,999999999,0.0,999,999,99
2050,1,20,21,0,*?*?*?*?*?*?*?*?*?*?*?*?*?*?*?*?*?*?*?*?*?*?,7.8,5.6,86,99675,0,-0,314,0.0,-0.0,0.0,0,0,0,0,30,0.5,10,5,9999,99999,9,999999999,0.0,999,999,99
2050,1,20,22,0,*?*?*?*?*?*?*?*?*?*?*?*?*?*?*?*?*?*?*?*?*?*?,6.9,4.8,86,99675,0,-0,310,0.0,-0.0,0.0,0,0,0,0,23,0.5,10,5,9999,99999,9,999999999,0.0,999,999,99
2050,1,20,23,0,*?*?*?*?*?*?*?*?*?*?*?*?*?*?*?*?*?*?*?*?*?*?,6.5,4.5,87,99675,0,-0,308,0.0,-0.0,0.0,0,0,0,0,17,0.5,10,5,9999,99999,9,999999999,0.0,999,999,99
2050,1,20,24,0,*?*?*?*?*?*?*?*?*?*?*?*?*?*?*?*?*?*?*?*?*?*?,5.3,4.8,96,99675,0,-0,303,0.0,-0.0,0.0,0,0,0,0,50,0.5,10,5,9999,99999,9,999999999,0.0,999,999,99
2050,1,21,1,0,*?*?*?*?*?*?*?*?*?*?*?*?*?*?*?*?*?*?*?*?*?*?,5.6,4.3,90,99393.3,0,-0,305,0.0,-0.0,0.0,0,0,0,0,12,0.5,10,5,9999,99999,9,999999999,0.0,999,999,99
2050,1,21,2,0,*?*?*?*?*?*?*?*?*?*?*?*?*?*?*?*?*?*?*?*?*?*?,5.5,4.1,91,99393.3,0,-0,304,0.0,-0.0,0.0,0,0,0,0,13,1.5,10,5,9999,99999,9,999999999,0.0,999,999,99
2050,1,21,3,0,*?*?*?*?*?*?*?*?*?*?*?*?*?*?*?*?*?*?*?*?*?*?,4.9,3.8,91,99393.3,0,-0,302,0.0,-0.0,0.0,0,0,0,0,15,0.5,10,5,9999,99999,9,999999999,0.0,999,999,99
2050,1,21,4,0,*?*?*?*?*?*?*?*?*?*?*?*?*?*?*?*?*?*?*?*?*?*?,4.4,3.2,90,99393.3,0,-0,299,0.0,-0.0,0.0,0,0,0,0,17,1.0,10,5,9999,99999,9,999999999,0.0,999,999,99
2050,1,21,5,0,*?*?*?*?*?*?*?*?*?*?*?*?*?*?*?*?*?*?*?*?*?*?,3.8,2.5,90,99393.3,0,-0,297,0.0,-0.0,0.0,0,0,0,0,18,1.0,10,5,9999,99999,9,999999999,0.0,999,999,99
2050,1,21,6,0,*?*?*?*?*?*?*?*?*?*?*?*?*?*?*?*?*?*?*?*?*?*?,3.9,3.0,93,99393.3,0,-0,297,0.0,-0.0,0.0,0,0,0,0,20,1.0,10,5,9999,99999,9,999999999,0.0,999,999,99
2050,1,21,7,0,*?*?*?*?*?*?*?*?*?*?*?*?*?*?*?*?*?*?*?*?*?*?,3.3,2.1,91,99393.3,0,-0,295,0.0,-0.0,0.0,0,0,0,0,48,0.5,10,5,9999,99999,9,999999999,0.0,999,999,99
2050,1,21,8,0,*?*?*?*?*?*?*?*?*?*?*?*?*?*?*?*?*?*?*?*?*?*?,2.7,2.1,95,99393.3,60,1417,288,0.0,0.0,0.0,0,0,0,0,77,0.5,9,5,9999,99999,9,999999999,0.0,999,999,99
2050,1,21,9,0,*?*?*?*?*?*?*?*?*?*?*?*?*?*?*?*?*?*?*?*?*?*?,4.6,3.6,92,99393.3,221,1413,296,50.0,42.5,43.4,5550,2984,5147,918,105,0.5,9,5,9999,99999,9,999999999,0.0,999,999,99
2050,1,21,10,0,*?*?*?*?*?*?*?*?*?*?*?*?*?*?*?*?*?*?*?*?*?*?,6.6,4.3,85,99393.3,341,1412,309,52.2,0.0,52.2,6090,0,6104,2081,133,0.5,10,5,9999,99999,9,999999999,0.0,999,999,99
2050,1,21,11,0,*?*?*?*?*?*?*?*?*?*?*?*?*?*?*?*?*?*?*?*?*?*?,9.0,5.5,78,99393.3,411,1409,315,114.6,52.3,99.4,12581,4694,11234,2690,162,1.5,9,5,9999,99999,9,999999999,0.0,999,999,99
2050,1,21,12,0,*?*?*?*?*?*?*?*?*?*?*?*?*?*?*?*?*?*?*?*?*?*?,11.0,5.8,70,99393.3,428,1409,324,120.4,52.7,104.4,13215,4781,11796,2844,190,1.5,9,5,9999,99999,9,999999999,0.0,999,999,99
2050,1,21,13,0,*?*?*?*?*?*?*?*?*?*?*?*?*?*?*?*?*?*?*?*?*?*?,11.7,5.8,66,99393.3,390,1409,327,107.5,51.7,93.2,11801,4580,10542,2504,180,0.5,9,5,9999,99999,9,999999999,0.0,999,999,99
2050,1,21,14,0,*?*?*?*?*?*?*?*?*?*?*?*?*?*?*?*?*?*?*?*?*?*?,11.6,5.6,66,99393.3,300,1410,327,76.9,48.1,66.7,8439,3958,7558,1739,170,0.5,9,5,9999,99999,9,999999999,0.0,999,999,99
2050,1,21,15,0,*?*?*?*?*?*?*?*?*?*?*?*?*?*?*?*?*?*?*?*?*?*?,11.8,5.9,67,99393.3,163,1408,328,30.6,35.2,26.5,3438,2125,3207,555,160,0.5,9,5,9999,99999,9,999999999,0.0,999,999,99
2050,1,21,16,0,*?*?*?*?*?*?*?*?*?*?*?*?*?*?*?*?*?*?*?*?*?*?,11.7,5.6,66,99393.3,0,-0,332,0.0,-0.0,0.0,0,0,0,0,150,0.5,10,5,9999,99999,9,999999999,0.0,999,999,99
2050,1,21,17,0,*?*?*?*?*?*?*?*?*?*?*?*?*?*?*?*?*?*?*?*?*?*?,10.6,5.6,71,99393.3,0,-0,327,0.0,-0.0,0.0,0,0,0,0,140,0.5,10,5,9999,99999,9,999999999,0.0,999,999,99
2050,1,21,18,0,*?*?*?*?*?*?*?*?*?*?*?*?*?*?*?*?*?*?*?*?*?*?,9.1,4.6,73,99393.3,0,-0,320,0.0,-0.0,0.0,0,0,0,0,130,0.5,10,5,9999,99999,9,999999999,0.0,999,999,99
2050,1,21,19,0,*?*?*?*?*?*?*?*?*?*?*?*?*?*?*?*?*?*?*?*?*?*?,7.9,4.3,77,99393.3,0,-0,315,0.0,-0.0,0.0,0,0,0,0,133,0.5,10,5,9999,99999,9,999999999,0.0,999,999,99
2050,1,21,20,0,*?*?*?*?*?*?*?*?*?*?*?*?*?*?*?*?*?*?*?*?*?*?,7.7,4.3,78,99393.3,0,-0,314,0.0,-0.0,0.0,0,0,0,0,137,0.5,10,5,9999,99999,9,999999999,0.0,999,999,99
2050,1,21,21,0,*?*?*?*?*?*?*?*?*?*?*?*?*?*?*?*?*?*?*?*?*?*?,7.3,4.3,81,99393.3,0,-0,312,0.0,-0.0,0.0,0,0,0,0,140,0.5,10,5,9999,99999,9,999999999,0.0,999,999,99
2050,1,21,22,0,*?*?*?*?*?*?*?*?*?*?*?*?*?*?*?*?*?*?*?*?*?*?,6.9,3.6,79,99393.3,0,-0,310,0.0,-0.0,0.0,0,0,0,0,143,0.5,10,5,9999,99999,9,999999999,0.0,999,999,99
2050,1,21,23,0,*?*?*?*?*?*?*?*?*?*?*?*?*?*?*?*?*?*?*?*?*?*?,6.6,3.2,78,99393.3,0,-0,309,0.0,-0.0,0.0,0,0,0,0,147,0.5,10,5,9999,99999,9,999999999,0.0,999,999,99
2050,1,21,24,0,*?*?*?*?*?*?*?*?*?*?*?*?*?*?*?*?*?*?*?*?*?*?,6.0,4.5,88,99393.3,0,-0,306,0.0,-0.0,0.0,0,0,0,0,10,0.5,10,5,9999,99999,9,999999999,0.0,999,999,99
2050,1,22,1,0,*?*?*?*?*?*?*?*?*?*?*?*?*?*?*?*?*?*?*?*?*?*?,6.8,2.7,74,100225,0,-0,310,0.0,-0.0,0.0,0,0,0,0,145,0.5,10,5,9999,99999,9,999999999,0.0,999,999,99
2050,1,22,2,0,*?*?*?*?*?*?*?*?*?*?*?*?*?*?*?*?*?*?*?*?*?*?,7.0,2.3,71,100225,0,-0,311,0.0,-0.0,0.0,0,0,0,0,140,1.5,10,5,9999,99999,9,999999999,0.0,999,999,99
2050,1,22,3,0,*?*?*?*?*?*?*?*?*?*?*?*?*?*?*?*?*?*?*?*?*?*?,6.6,2.3,74,100225,0,-0,309,0.0,-0.0,0.0,0,0,0,0,135,0.5,10,5,9999,99999,9,999999999,0.0,999,999,99
2050,1,22,4,0,*?*?*?*?*?*?*?*?*?*?*?*?*?*?*?*?*?*?*?*?*?*?,6.7,3.0,77,100225,0,-0,310,0.0,-0.0,0.0,0,0,0,0,130,1.0,10,5,9999,99999,9,999999999,0.0,999,999,99
2050,1,22,5,0,*?*?*?*?*?*?*?*?*?*?*?*?*?*?*?*?*?*?*?*?*?*?,6.3,3.2,79,100225,0,-0,308,0.0,-0.0,0.0,0,0,0,0,125,1.0,10,5,9999,99999,9,999999999,0.0,999,999,99
2050,1,22,6,0,*?*?*?*?*?*?*?*?*?*?*?*?*?*?*?*?*?*?*?*?*?*?,6.1,3.0,80,100225,0,-0,307,0.0,-0.0,0.0,0,0,0,0,120,1.0,10,5,9999,99999,9,999999999,0.0,999,999,99
2050,1,22,7,0,*?*?*?*?*?*?*?*?*?*?*?*?*?*?*?*?*?*?*?*?*?*?,5.7,2.9,81,100225,0,-0,305,0.0,-0.0,0.0,0,0,0,0,113,0.5,10,5,9999,99999,9,999999999,0.0,999,999,99
2050,1,22,8,0,*?*?*?*?*?*?*?*?*?*?*?*?*?*?*?*?*?*?*?*?*?*?,5.1,2.9,85,100225,64,1417,298,0.0,0.0,0.0,0,0,0,0,107,0.5,9,5,9999,99999,9,999999999,0.0,999,999,99
2050,1,22,9,0,*?*?*?*?*?*?*?*?*?*?*?*?*?*?*?*?*?*?*?*?*?*?,6.5,3.4,80,100225,225,1411,299,68.2,107.8,51.0,7278,7105,6190,932,100,0.5,8,4,9999,99999,9,999999999,0.0,999,999,99
2050,1,22,10,0,*?*?*?*?*?*?*?*?*?*?*?*?*?*?*?*?*?*?*?*?*?*?,7.7,3.6,75,100225,345,1409,300,144.4,210.6,92.9,15280,17433,10906,1803,93,0.5,7,4,9999,99999,9,999999999,0.0,999,999,99
2050,1,22,11,0,*?*?*?*?*?*?*?*?*?*?*?*?*?*?*?*?*?*?*?*?*?*?,9.6,3.8,66,100225,416,1409,313,154.2,131.6,115.3,16808,11925,13226,2570,87,1.5,8,4,9999,99999,9,999999999,0.0,999,999,99
2050,1,22,12,0,*?*?*?*?*?*?*?*?*?*?*?*?*?*?*?*?*?*?*?*?*?*?,11.2,4.6,63,100225,434,1411,320,161.9,132.7,121.1,17655,12182,13875,2714,80,1.5,8,4,9999,99999,9,999999999,0.0,999,999,99
2050,1,22,13,0,*?*?*?*?*?*?*?*?*?*?*?*?*?*?*?*?*?*?*?*?*?*?,11.5,3.6,58,100225,396,1410,326,109.4,51.8,94.9,12008,4611,10726,2554,78,0.5,9,5,9999,99999,9,999999999,0.0,999,999,99
2050,1,22,14,0,*?*?*?*?*?*?*?*?*?*?*?*?*?*?*?*?*?*?*?*?*?*?,11.5,3.6,57,100225,306,1412,321,104.4,121.4,78.1,11417,9825,9057,1690,77,0.5,8,4,9999,99999,9,999999999,0.0,999,999,99
2050,1,22,15,0,*?*?*?*?*?*?*?*?*?*?*?*?*?*?*?*?*?*?*?*?*?*?,11.6,4.1,59,100225,169,1411,327,32.5,36.1,28.2,3648,2221,3401,591,75,0.5,9,5,9999,99999,9,999999999,0.0,999,999,99
2050,1,22,16,0,*?*?*?*?*?*?*?*?*?*?*?*?*?*?*?*?*?*?*?*?*?*?,11.5,4.6,62,100225,0,-0,326,0.0,-0.0,0.0,0,0,0,0,73,0.5,9,5,9999,99999,9,999999999,0.0,999,999,99
2050,1,22,17,0,*?*?*?*?*?*?*?*?*?*?*?*?*?*?*?*?*?*?*?*?*?*?,10.8,3.9,62,100225,0,-0,328,0.0,-0.0,0.0,0,0,0,0,72,0.5,10,5,9999,99999,9,999999999,0.0,999,999,99
2050,1,22,18,0,*?*?*?*?*?*?*?*?*?*?*?*?*?*?*?*?*?*?*?*?*?*?,9.7,4.5,70,100225,0,-0,323,0.0,-0.0,0.0,0,0,0,0,70,0.5,10,5,9999,99999,9,999999999,0.0,999,999,99
2050,1,22,19,0,*?*?*?*?*?*?*?*?*?*?*?*?*?*?*?*?*?*?*?*?*?*?,8.9,4.8,74,100225,0,-0,319,0.0,-0.0,0.0,0,0,0,0,72,0.5,10,5,9999,99999,9,999999999,0.0,999,999,99
2050,1,22,20,0,*?*?*?*?*?*?*?*?*?*?*?*?*?*?*?*?*?*?*?*?*?*?,9.3,5.1,74,100225,0,-0,321,0.0,-0.0,0.0,0,0,0,0,73,0.5,10,5,9999,99999,9,999999999,0.0,999,999,99
2050,1,22,21,0,*?*?*?*?*?*?*?*?*?*?*?*?*?*?*?*?*?*?*?*?*?*?,8.4,4.6,76,100225,0,-0,317,0.0,-0.0,0.0,0,0,0,0,75,0.5,10,5,9999,99999,9,999999999,0.0,999,999,99
2050,1,22,22,0,*?*?*?*?*?*?*?*?*?*?*?*?*?*?*?*?*?*?*?*?*?*?,8.0,3.9,75,100225,0,-0,315,0.0,-0.0,0.0,0,0,0,0,77,0.5,10,5,9999,99999,9,999999999,0.0,999,999,99
2050,1,22,23,0,*?*?*?*?*?*?*?*?*?*?*?*?*?*?*?*?*?*?*?*?*?*?,7.5,3.8,77,100225,0,-0,313,0.0,-0.0,0.0,0,0,0,0,78,0.5,10,5,9999,99999,9,999999999,0.0,999,999,99
2050,1,22,24,0,*?*?*?*?*?*?*?*?*?*?*?*?*?*?*?*?*?*?*?*?*?*?,6.2,2.9,79,100225,0,-0,307,0.0,-0.0,0.0,0,0,0,0,150,0.5,10,5,9999,99999,9,999999999,0.0,999,999,99
2050,1,23,1,0,*?*?*?*?*?*?*?*?*?*?*?*?*?*?*?*?*?*?*?*?*?*?,6.9,4.1,82,100902,0,-0,310,0.0,-0.0,0.0,0,0,0,0,77,0.5,10,5,9999,99999,9,999999999,0.0,999,999,99
2050,1,23,2,0,*?*?*?*?*?*?*?*?*?*?*?*?*?*?*?*?*?*?*?*?*?*?,6.8,4.1,83,100902,0,-0,310,0.0,-0.0,0.0,0,0,0,0,73,1.5,10,5,9999,99999,9,999999999,0.0,999,999,99
2050,1,23,3,0,*?*?*?*?*?*?*?*?*?*?*?*?*?*?*?*?*?*?*?*?*?*?,6.3,4.3,86,100902,0,-0,308,0.0,-0.0,0.0,0,0,0,0,70,0.5,10,5,9999,99999,9,999999999,0.0,999,999,99
2050,1,23,4,0,*?*?*?*?*?*?*?*?*?*?*?*?*?*?*?*?*?*?*?*?*?*?,5.8,3.4,84,100902,0,-0,306,0.0,-0.0,0.0,0,0,0,0,67,1.0,10,5,9999,99999,9,999999999,0.0,999,999,99
2050,1,23,5,0,*?*?*?*?*?*?*?*?*?*?*?*?*?*?*?*?*?*?*?*?*?*?,5.2,2.9,83,100902,0,-0,303,0.0,-0.0,0.0,0,0,0,0,63,1.0,10,5,9999,99999,9,999999999,0.0,999,999,99
2050,1,23,6,0,*?*?*?*?*?*?*?*?*?*?*?*?*?*?*?*?*?*?*?*?*?*?,5.6,3.0,83,100902,0,-0,305,0.0,-0.0,0.0,0,0,0,0,60,1.0,10,5,9999,99999,9,999999999,0.0,999,999,99
2050,1,23,7,0,*?*?*?*?*?*?*?*?*?*?*?*?*?*?*?*?*?*?*?*?*?*?,4.7,2.7,86,100902,0,-0,301,0.0,-0.0,0.0,0,0,0,0,65,0.5,10,5,9999,99999,9,999999999,0.0,999,999,99
2050,1,23,8,0,*?*?*?*?*?*?*?*?*?*?*?*?*?*?*?*?*?*?*?*?*?*?,3.7,1.9,88,100902,68,1413,292,0.0,0.0,0.0,0,0,0,0,70,0.5,9,5,9999,99999,9,999999999,0.0,999,999,99
2050,1,23,9,0,*?*?*?*?*?*?*?*?*?*?*?*?*?*?*?*?*?*?*?*?*?*?,5.9,4.5,90,100902,229,1407,284,98.2,316.8,46.6,10374,21434,6324,829,75,0.5,5,3,9999,99999,9,999999999,0.0,999,999,99
2050,1,23,10,0,*?*?*?*?*?*?*?*?*?*?*?*?*?*?*?*?*?*?*?*?*?*?,8.0,6.1,87,100902,350,1410,282,185.8,502.9,60.9,19186,41752,9039,1125,80,0.5,2,1,9999,99999,9,999999999,0.0,999,999,99
2050,1,23,11,0,*?*?*?*?*?*?*?*?*?*?*?*?*?*?*?*?*?*?*?*?*?*?,11.3,6.9,74,100902,422,1411,309,218.7,384.0,103.9,22813,33821,13239,1948,85,1.5,5,3,9999,99999,9,999999999,0.0,999,999,99
2050,1,23,12,0,*?*?*?*?*?*?*?*?*?*?*?*?*?*?*?*?*?*?*?*?*?*?,13.6,7.0,64,100902,439,1409,306,245.6,529.8,80.5,25339,47096,11625,1502,90,1.5,2,1,9999,99999,9,999999999,0.0,999,999,99
2050,1,23,13,0,*?*?*?*?*?*?*?*?*?*?*?*?*?*?*?*?*?*?*?*?*?*?,14.3,8.5,67,100902,402,1411,304,221.0,543.2,66.3,22952,47292,9841,1248,87,0.5,0,0,9999,99999,9,999999999,0.0,999,999,99
2050,1,23,14,0,*?*?*?*?*?*?*?*?*?*?*?*?*?*?*?*?*?*?*?*?*?*?,14.3,7.7,64,100902,311,1408,307,160.3,503.1,49.2,16646,40250,7488,917,83,0.5,1,0,9999,99999,9,999999999,0.0,999,999,99
2050,1,23,15,0,*?*?*?*?*?*?*?*?*?*?*?*?*?*?*?*?*?*?*?*?*?*?,14.4,7.9,64,100902,175,1412,328,59.9,216.6,33.1,6378,12637,4591,581,80,0.5,6,3,9999,99999,9,999999999,0.0,999,999,99
2050,1,23,16,0,*?*?*?*?*?*?*?*?*?*?*?*?*?*?*?*?*?*?*?*?*?*?,14.2,7.3,63,100902,1,1559,339,0.0,0.0,0.0,0,0,0,0,77,0.5,9,5,9999,99999,9,999999999,0.0,999,999,99
2050,1,23,17,0,*?*?*?*?*?*?*?*?*?*?*?*?*?*?*?*?*?*?*?*?*?*?,12.5,7.7,72,100902,0,-0,335,0.0,-0.0,0.0,0,0,0,0,73,0.5,10,5,9999,99999,9,999999999,0.0,999,999,99
2050,1,23,18,0,*?*?*?*?*?*?*?*?*?*?*?*?*?*?*?*?*?*?*?*?*?*?,10.7,7.7,81,100902,0,-0,327,0.0,-0.0,0.0,0,0,0,0,70,0.5,10,5,9999,99999,9,999999999,0.0,999,999,99
2050,1,23,19,0,*?*?*?*?*?*?*?*?*?*?*?*?*?*?*?*?*?*?*?*?*?*?,10.3,7.6,83,100902,0,-0,325,0.0,-0.0,0.0,0,0,0,0,70,0.5,10,5,9999,99999,9,999999999,0.0,999,999,99
2050,1,23,20,0,*?*?*?*?*?*?*?*?*?*?*?*?*?*?*?*?*?*?*?*?*?*?,9.8,7.9,87,100902,0,-0,323,0.0,-0.0,0.0,0,0,0,0,70,0.5,10,5,9999,99999,9,999999999,0.0,999,999,99
2050,1,23,21,0,*?*?*?*?*?*?*?*?*?*?*?*?*?*?*?*?*?*?*?*?*?*?,9.0,7.6,90,100902,0,-0,319,0.0,-0.0,0.0,0,0,0,0,70,0.5,10,5,9999,99999,9,999999999,0.0,999,999,99
2050,1,23,22,0,*?*?*?*?*?*?*?*?*?*?*?*?*?*?*?*?*?*?*?*?*?*?,8.7,7.0,88,100902,0,-0,318,0.0,-0.0,0.0,0,0,0,0,70,0.5,10,5,9999,99999,9,999999999,0.0,999,999,99
2050,1,23,23,0,*?*?*?*?*?*?*?*?*?*?*?*?*?*?*?*?*?*?*?*?*?*?,7.6,6.2,90,100902,0,-0,313,0.0,-0.0,0.0,0,0,0,0,70,0.5,10,5,9999,99999,9,999999999,0.0,999,999,99
2050,1,23,24,0,*?*?*?*?*?*?*?*?*?*?*?*?*?*?*?*?*?*?*?*?*?*?,7.0,3.9,80,100902,0,-0,311,0.0,-0.0,0.0,0,0,0,0,80,0.5,10,5,9999,99999,9,999999999,0.0,999,999,99
2050,1,24,1,0,*?*?*?*?*?*?*?*?*?*?*?*?*?*?*?*?*?*?*?*?*?*?,5.6,4.6,96,101731,0,-0,304,0.0,-0.0,0.0,0,0,0,0,63,0.5,10,5,9999,99999,9,999999999,0.0,999,999,99
2050,1,24,2,0,*?*?*?*?*?*?*?*?*?*?*?*?*?*?*?*?*?*?*?*?*?*?,5.0,3.8,95,101731,0,-0,302,0.0,-0.0,0.0,0,0,0,0,57,1.5,10,5,9999,99999,9,999999999,0.0,999,999,99
2050,1,24,3,0,*?*?*?*?*?*?*?*?*?*?*?*?*?*?*?*?*?*?*?*?*?*?,5.1,3.6,93,101731,0,-0,302,0.0,-0.0,0.0,0,0,0,0,50,0.5,10,5,9999,99999,9,999999999,0.6,999,999,99
2050,1,24,4,0,*?*?*?*?*?*?*?*?*?*?*?*?*?*?*?*?*?*?*?*?*?*?,4.0,3.2,98,101731,0,-0,298,0.0,-0.0,0.0,0,0,0,0,43,1.0,10,5,9999,99999,9,999999999,0.0,999,999,99
2050,1,24,5,0,*?*?*?*?*?*?*?*?*?*?*?*?*?*?*?*?*?*?*?*?*?*?,3.4,2.5,97,101731,0,-0,295,0.0,-0.0,0.0,0,0,0,0,37,1.0,10,5,9999,99999,9,999999999,0.0,999,999,99
2050,1,24,6,0,*?*?*?*?*?*?*?*?*?*?*?*?*?*?*?*?*?*?*?*?*?*?,3.3,2.5,97,101731,0,-0,295,0.0,-0.0,0.0,0,0,0,0,30,1.0,10,5,9999,99999,9,999999999,0.1,999,999,99
2050,1,24,7,0,*?*?*?*?*?*?*?*?*?*?*?*?*?*?*?*?*?*?*?*?*?*?,2.5,1.9,98,101731,0,-0,292,0.0,-0.0,0.0,0,0,0,0,35,0.5,10,5,9999,99999,9,999999999,0.0,999,999,99
2050,1,24,8,0,*?*?*?*?*?*?*?*?*?*?*?*?*?*?*?*?*?*?*?*?*?*?,1.7,1.3,100,101731,72,1407,288,0.0,0.0,0.0,0,0,0,0,40,0.5,10,5,9999,99999,9,999999999,0.0,999,999,99
2050,1,24,9,0,*?*?*?*?*?*?*?*?*?*?*?*?*?*?*?*?*?*?*?*?*?*?,4.2,3.6,99,101731,234,1409,299,31.4,0.0,31.4,3685,0,3691,1224,45,0.5,10,5,9999,99999,9,999999999,0.0,999,999,99
2050,1,24,10,0,*?*?*?*?*?*?*?*?*?*?*?*?*?*?*?*?*?*?*?*?*?*?,6.7,4.8,90,101731,355,1409,301,126.7,126.7,94.8,13824,10874,10925,2076,50,0.5,8,4,9999,99999,9,999999999,0.0,999,999,99
2050,1,24,11,0,*?*?*?*?*?*?*?*?*?*?*?*?*?*?*?*?*?*?*?*?*?*?,10.5,7.1,82,101731,427,1410,318,158.9,132.3,118.9,17355,11929,13709,2658,55,1.5,8,4,9999,99999,9,999999999,2.4,999,999,99
2050,1,24,12,0,*?*?*?*?*?*?*?*?*?*?*?*?*?*?*?*?*?*?*?*?*?*?,12.9,8.5,78,101731,445,1410,333,126.0,53.1,109.2,13832,4859,12342,2997,60,1.5,9,5,9999,99999,9,999999999,0.0,999,999,99
2050,1,24,13,0,*?*?*?*?*?*?*?*?*?*?*?*?*?*?*?*?*?*?*?*?*?*?,13.8,9.2,76,101731,407,1409,337,113.3,52.2,98.2,12437,4674,11106,2656,70,0.5,9,5,9999,99999,9,999999999,0.0,999,999,99
2050,1,24,14,0,*?*?*?*?*?*?*?*?*?*?*?*?*?*?*?*?*?*?*?*?*?*?,13.9,9.8,79,101731,317,1409,338,82.8,48.9,71.8,9085,4093,8133,1881,80,0.5,9,5,9999,99999,9,999999999,0.2,999,999,99
2050,1,24,15,0,*?*?*?*?*?*?*?*?*?*?*?*?*?*?*?*?*?*?*?*?*?*?,13.8,10.4,83,101731,181,1413,337,36.5,37.9,31.6,4078,2410,3797,664,90,0.5,9,5,9999,99999,9,999999999,0.0,999,999,99
2050,1,24,16,0,*?*?*?*?*?*?*?*?*?*?*?*?*?*?*?*?*?*?*?*?*?*?,13.8,10.2,82,101731,7,1484,341,0.0,0.0,0.0,0,0,0,0,100,0.5,10,5,9999,99999,9,999999999,0.0,999,999,99
2050,1,24,17,0,*?*?*?*?*?*?*?*?*?*?*?*?*?*?*?*?*?*?*?*?*?*?,11.8,10.3,93,101731,0,-0,331,0.0,-0.0,0.0,0,0,0,0,110,0.5,10,5,9999,99999,9,999999999,0.6,999,999,99
2050,1,24,18,0,*?*?*?*?*?*?*?*?*?*?*?*?*?*?*?*?*?*?*?*?*?*?,10.1,10.2,100,101731,0,-0,323,0.0,-0.0,0.0,0,0,0,0,120,0.5,10,5,9999,99999,9,999999999,0.0,999,999,99
2050,1,24,19,0,*?*?*?*?*?*?*?*?*?*?*?*?*?*?*?*?*?*?*?*?*?*?,8.9,8.9,100,101731,0,-0,318,0.0,-0.0,0.0,0,0,0,0,123,0.5,10,5,9999,99999,9,999999999,0.0,999,999,99
2050,1,24,20,0,*?*?*?*?*?*?*?*?*?*?*?*?*?*?*?*?*?*?*?*?*?*?,8.4,8.4,100,101731,0,-0,316,0.0,-0.0,0.0,0,0,0,0,127,0.5,10,5,9999,99999,9,999999999,0.0,999,999,99
2050,1,24,21,0,*?*?*?*?*?*?*?*?*?*?*?*?*?*?*?*?*?*?*?*?*?*?,7.8,7.9,100,101731,0,-0,314,0.0,-0.0,0.0,0,0,0,0,130,0.5,10,5,9999,99999,9,999999999,0.0,999,999,99
2050,1,24,22,0,*?*?*?*?*?*?*?*?*?*?*?*?*?*?*?*?*?*?*?*?*?*?,6.9,7.0,100,101731,0,-0,310,0.0,-0.0,0.0,0,0,0,0,133,0.5,10,5,9999,99999,9,999999999,0.0,999,999,99
2050,1,24,23,0,*?*?*?*?*?*?*?*?*?*?*?*?*?*?*?*?*?*?*?*?*?*?,5.8,5.8,100,101731,0,-0,305,0.0,-0.0,0.0,0,0,0,0,137,0.5,10,5,9999,99999,9,999999999,0.0,999,999,99
2050,1,24,24,0,*?*?*?*?*?*?*?*?*?*?*?*?*?*?*?*?*?*?*?*?*?*?,6.5,5.5,96,101731,0,-0,308,0.0,-0.0,0.0,0,0,0,0,70,0.5,10,5,9999,99999,9,999999999,0.0,999,999,99
2050,1,25,1,0,*?*?*?*?*?*?*?*?*?*?*?*?*?*?*?*?*?*?*?*?*?*?,4.0,3.0,94,101235,0,-0,298,0.0,-0.0,0.0,0,0,0,0,145,0.5,10,5,9999,99999,9,999999999,0.0,999,999,99
2050,1,25,2,0,*?*?*?*?*?*?*?*?*?*?*?*?*?*?*?*?*?*?*?*?*?*?,3.3,1.5,89,101235,0,-0,295,0.0,-0.0,0.0,0,0,0,0,150,1.5,10,5,9999,99999,9,999999999,0.5,999,999,99
2050,1,25,3,0,*?*?*?*?*?*?*?*?*?*?*?*?*?*?*?*?*?*?*?*?*?*?,3.6,1.5,86,101235,0,-0,296,0.0,-0.0,0.0,0,0,0,0,155,0.5,10,5,9999,99999,9,999999999,0.0,999,999,99
2050,1,25,4,0,*?*?*?*?*?*?*?*?*?*?*?*?*?*?*?*?*?*?*?*?*?*?,2.8,0.8,87,101235,0,-0,293,0.0,-0.0,0.0,0,0,0,0,160,1.0,10,5,9999,99999,9,999999999,0.0,999,999,99
2050,1,25,5,0,*?*?*?*?*?*?*?*?*?*?*?*?*?*?*?*?*?*?*?*?*?*?,2.4,1.0,91,101235,0,-0,291,0.0,-0.0,0.0,0,0,0,0,165,1.0,10,5,9999,99999,9,999999999,0.0,999,999,99
2050,1,25,6,0,*?*?*?*?*?*?*?*?*?*?*?*?*?*?*?*?*?*?*?*?*?*?,2.3,0.4,87,101235,0,-0,291,0.0,-0.0,0.0,0,0,0,0,170,1.0,10,5,9999,99999,9,999999999,0.0,999,999,99
2050,1,25,7,0,*?*?*?*?*?*?*?*?*?*?*?*?*?*?*?*?*?*?*?*?*?*?,1.8,0.2,89,101235,0,-0,289,0.0,-0.0,0.0,0,0,0,0,170,0.5,10,5,9999,99999,9,999999999,0.0,999,999,99
2050,1,25,8,0,*?*?*?*?*?*?*?*?*?*?*?*?*?*?*?*?*?*?*?*?*?*?,1.2,0.4,94,101235,77,1417,286,0.7,0.0,0.7,103,-0,103,30,170,0.5,10,5,9999,99999,9,999999999,0.0,999,999,99
2050,1,25,9,0,*?*?*?*?*?*?*?*?*?*?*?*?*?*?*?*?*?*?*?*?*?*?,2.9,1.0,88,101235,239,1410,293,32.4,0.0,32.4,3795,0,3801,1261,170,0.5,10,5,9999,99999,9,999999999,0.0,999,999,99
2050,1,25,10,0,*?*?*?*?*?*?*?*?*?*?*?*?*?*?*?*?*?*?*?*?*?*?,4.6,1.5,81,101235,360,1409,296,97.4,50.7,84.4,10685,4399,9553,2244,170,0.5,9,5,9999,99999,9,999999999,0.0,999,999,99
2050,1,25,11,0,*?*?*?*?*?*?*?*?*?*?*?*?*?*?*?*?*?*?*?*?*?*?,7.0,1.9,71,101235,432,1408,306,121.8,52.8,105.6,13373,4802,11935,2883,170,1.5,9,5,9999,99999,9,999999999,0.0,999,999,99
2050,1,25,12,0,*?*?*?*?*?*?*?*?*?*?*?*?*?*?*?*?*?*?*?*?*?*?,8.6,3.6,71,101235,450,1408,318,73.7,0.0,73.7,8615,0,8638,3041,170,1.5,10,5,9999,99999,9,999999999,0.0,999,999,99
2050,1,25,13,0,*?*?*?*?*?*?*?*?*?*?*?*?*?*?*?*?*?*?*?*?*?*?,8.9,3.8,70,101235,413,1409,319,66.4,0.0,66.4,7757,0,7777,2708,168,0.5,10,5,9999,99999,9,999999999,0.0,999,999,99
2050,1,25,14,0,*?*?*?*?*?*?*?*?*?*?*?*?*?*?*?*?*?*?*?*?*?*?,9.0,3.9,71,101235,323,1409,320,48.8,0.0,48.8,5698,0,5710,1937,167,0.5,10,5,9999,99999,9,999999999,0.6,999,999,99
2050,1,25,15,0,*?*?*?*?*?*?*?*?*?*?*?*?*?*?*?*?*?*?*?*?*?*?,8.7,4.5,75,101235,186,1406,318,22.2,0.0,22.2,2617,-0,2620,861,165,0.5,10,5,9999,99999,9,999999999,0.2,999,999,99
2050,1,25,16,0,*?*?*?*?*?*?*?*?*?*?*?*?*?*?*?*?*?*?*?*?*?*?,8.9,4.1,72,101235,12,1356,319,0.0,0.0,0.0,0,0,0,0,163,0.5,10,5,9999,99999,9,999999999,0.0,999,999,99
2050,1,25,17,0,*?*?*?*?*?*?*?*?*?*?*?*?*?*?*?*?*?*?*?*?*?*?,7.4,3.9,78,101235,0,-0,313,0.0,-0.0,0.0,0,0,0,0,162,0.5,10,5,9999,99999,9,999999999,0.2,999,999,99
2050,1,25,18,0,*?*?*?*?*?*?*?*?*?*?*?*?*?*?*?*?*?*?*?*?*?*?,6.3,3.4,81,101235,0,-0,308,0.0,-0.0,0.0,0,0,0,0,160,0.5,10,5,9999,99999,9,999999999,0.9,999,999,99
2050,1,25,19,0,*?*?*?*?*?*?*?*?*?*?*?*?*?*?*?*?*?*?*?*?*?*?,5.7,3.4,85,101235,0,-0,305,0.0,-0.0,0.0,0,0,0,0,158,0.5,10,5,9999,99999,9,999999999,0.3,999,999,99
2050,1,25,20,0,*?*?*?*?*?*?*?*?*?*?*?*?*?*?*?*?*?*?*?*?*?*?,5.3,2.9,84,101235,0,-0,303,0.0,-0.0,0.0,0,0,0,0,157,0.5,10,5,9999,99999,9,999999999,0.4,999,999,99
2050,1,25,21,0,*?*?*?*?*?*?*?*?*?*?*?*?*?*?*?*?*?*?*?*?*?*?,5.1,3.0,87,101235,0,-0,303,0.0,-0.0,0.0,0,0,0,0,155,0.5,10,5,9999,99999,9,999999999,0.0,999,999,99
2050,1,25,22,0,*?*?*?*?*?*?*?*?*?*?*?*?*?*?*?*?*?*?*?*?*?*?,4.5,3.6,94,101235,0,-0,300,0.0,-0.0,0.0,0,0,0,0,153,0.5,10,5,9999,99999,9,999999999,0.1,999,999,99
2050,1,25,23,0,*?*?*?*?*?*?*?*?*?*?*?*?*?*?*?*?*?*?*?*?*?*?,4.9,4.3,97,101235,0,-0,301,0.0,-0.0,0.0,0,0,0,0,152,0.5,10,5,9999,99999,9,999999999,0.3,999,999,99
2050,1,25,24,0,*?*?*?*?*?*?*?*?*?*?*?*?*?*?*?*?*?*?*?*?*?*?,4.7,4.5,98,101235,0,-0,301,0.0,-0.0,0.0,0,0,0,0,140,0.5,10,5,9999,99999,9,999999999,0.0,999,999,99
2050,1,26,1,0,*?*?*?*?*?*?*?*?*?*?*?*?*?*?*?*?*?*?*?*?*?*?,5.8,5.0,94,100430,0,-0,305,0.0,-0.0,0.0,0,0,0,0,172,0.5,10,5,9999,99999,9,999999999,0.0,999,999,99
2050,1,26,2,0,*?*?*?*?*?*?*?*?*?*?*?*?*?*?*?*?*?*?*?*?*?*?,6.2,5.1,92,100430,0,-0,307,0.0,-0.0,0.0,0,0,0,0,193,1.5,10,5,9999,99999,9,999999999,0.1,999,999,99
2050,1,26,3,0,*?*?*?*?*?*?*?*?*?*?*?*?*?*?*?*?*?*?*?*?*?*?,5.9,4.5,90,100430,0,-0,306,0.0,-0.0,0.0,0,0,0,0,215,0.5,10,5,9999,99999,9,999999999,0.0,999,999,99
2050,1,26,4,0,*?*?*?*?*?*?*?*?*?*?*?*?*?*?*?*?*?*?*?*?*?*?,6.5,4.5,87,100430,0,-0,308,0.0,-0.0,0.0,0,0,0,0,237,1.0,10,5,9999,99999,9,999999999,0.0,999,999,99
2050,1,26,5,0,*?*?*?*?*?*?*?*?*?*?*?*?*?*?*?*?*?*?*?*?*?*?,5.8,3.8,87,100430,0,-0,305,0.0,-0.0,0.0,0,0,0,0,258,1.0,10,5,9999,99999,9,999999999,0.0,999,999,99
2050,1,26,6,0,*?*?*?*?*?*?*?*?*?*?*?*?*?*?*?*?*?*?*?*?*?*?,5.6,4.1,90,100430,0,-0,305,0.0,-0.0,0.0,0,0,0,0,280,1.0,10,5,9999,99999,9,999999999,0.0,999,999,99
2050,1,26,7,0,*?*?*?*?*?*?*?*?*?*?*?*?*?*?*?*?*?*?*?*?*?*?,5.3,3.8,89,100430,0,-0,303,0.0,-0.0,0.0,0,0,0,0,273,0.5,10,5,9999,99999,9,999999999,0.0,999,999,99
2050,1,26,8,0,*?*?*?*?*?*?*?*?*?*?*?*?*?*?*?*?*?*?*?*?*?*?,5.8,4.1,88,100430,81,1406,305,1.6,0.0,1.6,219,-0,219,67,267,0.5,10,5,9999,99999,9,999999999,0.0,999,999,99
2050,1,26,9,0,*?*?*?*?*?*?*?*?*?*?*?*?*?*?*?*?*?*?*?*?*?*?,6.2,4.5,88,100430,244,1410,307,33.4,0.0,33.4,3907,0,3913,1300,260,0.5,10,5,9999,99999,9,999999999,0.0,999,999,99
2050,1,26,10,0,*?*?*?*?*?*?*?*?*?*?*?*?*?*?*?*?*?*?*?*?*?*?,7.0,3.8,79,100430,365,1407,311,57.1,0.0,57.1,6665,0,6681,2293,253,0.5,10,5,9999,99999,9,999999999,0.0,999,999,99
2050,1,26,11,0,*?*?*?*?*?*?*?*?*?*?*?*?*?*?*?*?*?*?*?*?*?*?,8.3,5.0,79,100430,438,1409,316,71.2,0.0,71.2,8329,0,8351,2929,247,1.5,10,5,9999,99999,9,999999999,0.0,999,999,99
2050,1,26,12,0,*?*?*?*?*?*?*?*?*?*?*?*?*?*?*?*?*?*?*?*?*?*?,8.6,5.0,78,100430,456,1408,318,74.8,0.0,74.8,8751,0,8775,3095,240,1.5,10,5,9999,99999,9,999999999,0.0,999,999,99
2050,1,26,13,0,*?*?*?*?*?*?*?*?*?*?*?*?*?*?*?*?*?*?*?*?*?*?,8.5,4.5,75,100430,419,1409,317,67.6,0.0,67.6,7896,0,7916,2761,233,0.5,10,5,9999,99999,9,999999999,0.0,999,999,99
2050,1,26,14,0,*?*?*?*?*?*?*?*?*?*?*?*?*?*?*?*?*?*?*?*?*?*?,8.9,5.0,76,100430,329,1408,319,50.0,0.0,50.0,5837,0,5849,1987,227,0.5,10,5,9999,99999,9,999999999,0.4,999,999,99
2050,1,26,15,0,*?*?*?*?*?*?*?*?*?*?*?*?*?*?*?*?*?*?*?*?*?*?,8.7,5.1,78,100430,192,1406,318,23.3,0.0,23.3,2753,-0,2756,906,220,0.5,10,5,9999,99999,9,999999999,0.3,999,999,99
2050,1,26,16,0,*?*?*?*?*?*?*?*?*?*?*?*?*?*?*?*?*?*?*?*?*?*?,8.8,5.6,80,100430,18,1381,319,0.0,0.0,0.0,0,0,0,0,213,0.5,10,5,9999,99999,9,999999999,0.0,999,999,99
2050,1,26,17,0,*?*?*?*?*?*?*?*?*?*?*?*?*?*?*?*?*?*?*?*?*?*?,8.3,5.6,83,100430,0,-0,316,0.0,-0.0,0.0,0,0,0,0,207,0.5,10,5,9999,99999,9,999999999,0.0,999,999,99
2050,1,26,18,0,*?*?*?*?*?*?*?*?*?*?*?*?*?*?*?*?*?*?*?*?*?*?,8.1,5.6,84,100430,0,-0,315,0.0,-0.0,0.0,0,0,0,0,200,0.5,10,5,9999,99999,9,999999999,0.0,999,999,99
2050,1,26,19,0,*?*?*?*?*?*?*?*?*?*?*?*?*?*?*?*?*?*?*?*?*?*?,7.5,5.8,88,100430,0,-0,313,0.0,-0.0,0.0,0,0,0,0,197,0.5,10,5,9999,99999,9,999999999,0.0,999,999,99
2050,1,26,20,0,*?*?*?*?*?*?*?*?*?*?*?*?*?*?*?*?*?*?*?*?*?*?,7.6,6.1,90,100430,0,-0,313,0.0,-0.0,0.0,0,0,0,0,193,0.5,10,5,9999,99999,9,999999999,0.0,999,999,99
2050,1,26,21,0,*?*?*?*?*?*?*?*?*?*?*?*?*?*?*?*?*?*?*?*?*?*?,6.8,5.8,93,100430,0,-0,310,0.0,-0.0,0.0,0,0,0,0,190,0.5,10,5,9999,99999,9,999999999,0.0,999,999,99
2050,1,26,22,0,*?*?*?*?*?*?*?*?*?*?*?*?*?*?*?*?*?*?*?*?*?*?,6.6,5.5,92,100430,0,-0,309,0.0,-0.0,0.0,0,0,0,0,187,0.5,10,5,9999,99999,9,999999999,0.0,999,999,99
2050,1,26,23,0,*?*?*?*?*?*?*?*?*?*?*?*?*?*?*?*?*?*?*?*?*?*?,6.1,4.8,91,100430,0,-0,307,0.0,-0.0,0.0,0,0,0,0,183,0.5,10,5,9999,99999,9,999999999,0.0,999,999,99
2050,1,26,24,0,*?*?*?*?*?*?*?*?*?*?*?*?*?*?*?*?*?*?*?*?*?*?,5.3,4.6,95,100430,0,-0,303,0.0,-0.0,0.0,0,0,0,0,150,0.5,10,5,9999,99999,9,999999999,0.0,999,999,99
2050,1,27,1,0,*?*?*?*?*?*?*?*?*?*?*?*?*?*?*?*?*?*?*?*?*?*?,4.6,4.6,100,99423.3,0,-0,300,0.0,-0.0,0.0,0,0,0,0,187,0.5,10,5,9999,99999,9,999999999,0.0,999,999,99
2050,1,27,2,0,*?*?*?*?*?*?*?*?*?*?*?*?*?*?*?*?*?*?*?*?*?*?,3.8,3.8,100,99423.3,0,-0,297,0.0,-0.0,0.0,0,0,0,0,193,1.5,10,5,9999,99999,9,999999999,0.0,999,999,99
2050,1,27,3,0,*?*?*?*?*?*?*?*?*?*?*?*?*?*?*?*?*?*?*?*?*?*?,4.2,4.1,100,99423.3,0,-0,298,0.0,-0.0,0.0,0,0,0,0,200,0.5,10,5,9999,99999,9,999999999,0.0,999,999,99
2050,1,27,4,0,*?*?*?*?*?*?*?*?*?*?*?*?*?*?*?*?*?*?*?*?*?*?,2.9,2.9,100,99423.3,0,-0,293,0.0,-0.0,0.0,0,0,0,0,207,1.0,10,5,9999,99999,9,999999999,0.0,999,999,99
2050,1,27,5,0,*?*?*?*?*?*?*?*?*?*?*?*?*?*?*?*?*?*?*?*?*?*?,2.4,2.3,100,99423.3,0,-0,291,0.0,-0.0,0.0,0,0,0,0,213,1.0,10,5,9999,99999,9,999999999,0.0,999,999,99
2050,1,27,6,0,*?*?*?*?*?*?*?*?*?*?*?*?*?*?*?*?*?*?*?*?*?*?,1.8,1.7,100,99423.3,0,-0,289,0.0,-0.0,0.0,0,0,0,0,220,1.0,10,5,9999,99999,9,999999999,0.0,999,999,99
2050,1,27,7,0,*?*?*?*?*?*?*?*?*?*?*?*?*?*?*?*?*?*?*?*?*?*?,1.2,1.3,100,99423.3,0,-0,286,0.0,-0.0,0.0,0,0,0,0,225,0.5,10,5,9999,99999,9,999999999,0.0,999,999,99
2050,1,27,8,0,*?*?*?*?*?*?*?*?*?*?*?*?*?*?*?*?*?*?*?*?*?*?,2.4,2.5,100,99423.3,86,1410,291,2.6,0.0,2.6,335,-0,335,105,230,0.5,10,5,9999,99999,9,999999999,0.0,999,999,99
2050,1,27,9,0,*?*?*?*?*?*?*?*?*?*?*?*?*?*?*?*?*?*?*?*?*?*?,3.6,3.6,100,99423.3,249,1409,287,79.1,112.8,59.2,8676,8351,6913,1262,235,0.5,8,4,9999,99999,9,999999999,0.0,999,999,99
2050,1,27,10,0,*?*?*?*?*?*?*?*?*?*?*?*?*?*?*?*?*?*?*?*?*?*?,5.3,5.3,100,99423.3,371,1409,291,158.2,214.6,101.7,16738,18341,11892,1995,240,0.5,7,4,9999,99999,9,999999999,0.0,999,999,99
2050,1,27,11,0,*?*?*?*?*?*?*?*?*?*?*?*?*?*?*?*?*?*?*?*?*?*?,8.1,7.0,100,99423.3,444,1410,303,196.8,223.2,126.6,20837,20465,14628,2552,245,1.5,7,4,9999,99999,9,999999999,0.0,999,999,99
2050,1,27,12,0,*?*?*?*?*?*?*?*?*?*?*?*?*?*?*?*?*?*?*?*?*?*?,9.7,7.4,92,99423.3,462,1408,314,174.9,134.3,130.8,19061,12573,14951,2957,250,1.5,8,4,9999,99999,9,999999999,0.0,999,999,99
2050,1,27,13,0,*?*?*?*?*?*?*?*?*?*?*?*?*?*?*?*?*?*?*?*?*?*?,10.7,7.7,88,99423.3,425,1408,315,187.0,221.3,120.3,19792,19978,13935,2409,245,0.5,7,4,9999,99999,9,999999999,0.0,999,999,99
2050,1,27,14,0,*?*?*?*?*?*?*?*?*?*?*?*?*?*?*?*?*?*?*?*?*?*?,10.8,6.9,83,99423.3,335,1408,315,139.3,209.0,89.6,14741,17075,10538,1732,240,0.5,7,4,9999,99999,9,999999999,0.0,999,999,99
2050,1,27,15,0,*?*?*?*?*?*?*?*?*?*?*?*?*?*?*?*?*?*?*?*?*?*?,10.6,6.9,84,99423.3,199,1412,318,56.5,101.0,42.2,6052,6166,5179,758,235,0.5,8,4,9999,99999,9,999999999,0.0,999,999,99
2050,1,27,16,0,*?*?*?*?*?*?*?*?*?*?*?*?*?*?*?*?*?*?*?*?*?*?,10.7,6.6,82,99423.3,24,1389,327,0.0,0.0,0.0,0,0,0,0,230,0.5,10,5,9999,99999,9,999999999,0.0,999,999,99
2050,1,27,17,0,*?*?*?*?*?*?*?*?*?*?*?*?*?*?*?*?*?*?*?*?*?*?,9.4,6.6,89,99423.3,0,-0,321,0.0,-0.0,0.0,0,0,0,0,225,0.5,10,5,9999,99999,9,999999999,0.0,999,999,99
2050,1,27,18,0,*?*?*?*?*?*?*?*?*?*?*?*?*?*?*?*?*?*?*?*?*?*?,7.5,4.8,91,99423.3,0,-0,313,0.0,-0.0,0.0,0,0,0,0,220,0.5,10,5,9999,99999,9,999999999,0.0,999,999,99
2050,1,27,19,0,*?*?*?*?*?*?*?*?*?*?*?*?*?*?*?*?*?*?*?*?*?*?,7.2,4.6,91,99423.3,0,-0,312,0.0,-0.0,0.0,0,0,0,0,220,0.5,10,5,9999,99999,9,999999999,0.0,999,999,99
2050,1,27,20,0,*?*?*?*?*?*?*?*?*?*?*?*?*?*?*?*?*?*?*?*?*?*?,6.7,3.8,88,99423.3,0,-0,309,0.0,-0.0,0.0,0,0,0,0,220,0.5,10,5,9999,99999,9,999999999,0.0,999,999,99
2050,1,27,21,0,*?*?*?*?*?*?*?*?*?*?*?*?*?*?*?*?*?*?*?*?*?*?,6.4,4.3,94,99423.3,0,-0,308,0.0,-0.0,0.0,0,0,0,0,220,0.5,10,5,9999,99999,9,999999999,0.0,999,999,99
2050,1,27,22,0,*?*?*?*?*?*?*?*?*?*?*?*?*?*?*?*?*?*?*?*?*?*?,5.5,3.6,96,99423.3,0,-0,304,0.0,-0.0,0.0,0,0,0,0,220,0.5,10,5,9999,99999,9,999999999,0.0,999,999,99
2050,1,27,23,0,*?*?*?*?*?*?*?*?*?*?*?*?*?*?*?*?*?*?*?*?*?*?,4.5,3.6,100,99423.3,0,-0,300,0.0,-0.0,0.0,0,0,0,0,220,0.5,10,5,9999,99999,9,999999999,0.0,999,999,99
2050,1,27,24,0,*?*?*?*?*?*?*?*?*?*?*?*?*?*?*?*?*?*?*?*?*?*?,5.6,5.0,100,99423.3,0,-0,304,0.0,-0.0,0.0,0,0,0,0,180,0.5,10,5,9999,99999,9,999999999,0.0,999,999,99
2050,1,28,1,0,*?*?*?*?*?*?*?*?*?*?*?*?*?*?*?*?*?*?*?*?*?*?,3.2,2.3,93,100165,0,-0,294,0.0,-0.0,0.0,0,0,0,0,222,0.5,10,5,9999,99999,9,999999999,0.0,999,999,99
2050,1,28,2,0,*?*?*?*?*?*?*?*?*?*?*?*?*?*?*?*?*?*?*?*?*?*?,3.0,1.9,91,100165,0,-0,294,0.0,-0.0,0.0,0,0,0,0,223,1.5,10,5,9999,99999,9,999999999,0.0,999,999,99
2050,1,28,3,0,*?*?*?*?*?*?*?*?*?*?*?*?*?*?*?*?*?*?*?*?*?*?,2.1,1.5,95,100165,0,-0,290,0.0,-0.0,0.0,0,0,0,0,225,0.5,10,5,9999,99999,9,999999999,0.0,999,999,99
2050,1,28,4,0,*?*?*?*?*?*?*?*?*?*?*?*?*?*?*?*?*?*?*?*?*?*?,2.4,0.8,89,100165,0,-0,291,0.0,-0.0,0.0,0,0,0,0,227,1.0,10,5,9999,99999,9,999999999,0.0,999,999,99
2050,1,28,5,0,*?*?*?*?*?*?*?*?*?*?*?*?*?*?*?*?*?*?*?*?*?*?,1.9,0.8,92,100165,0,-0,289,0.0,-0.0,0.0,0,0,0,0,228,1.0,10,5,9999,99999,9,999999999,0.0,999,999,99
2050,1,28,6,0,*?*?*?*?*?*?*?*?*?*?*?*?*?*?*?*?*?*?*?*?*?*?,1.4,0.8,96,100165,0,-0,287,0.0,-0.0,0.0,0,0,0,0,230,1.0,10,5,9999,99999,9,999999999,0.0,999,999,99
2050,1,28,7,0,*?*?*?*?*?*?*?*?*?*?*?*?*?*?*?*?*?*?*?*?*?*?,0.8,0.6,98,100165,0,-0,285,0.0,-0.0,0.0,0,0,0,0,223,0.5,10,5,9999,99999,9,999999999,0.0,999,999,99
2050,1,28,8,0,*?*?*?*?*?*?*?*?*?*?*?*?*?*?*?*?*?*?*?*?*?*?,1.8,1.5,97,100165,91,1411,284,6.1,12.6,5.3,723,441,759,81,217,0.5,9,5,9999,99999,9,999999999,0.0,999,999,99
2050,1,28,9,0,*?*?*?*?*?*?*?*?*?*?*?*?*?*?*?*?*?*?*?*?*?*?,2.8,2.3,95,100165,254,1408,293,35.4,0.0,35.4,4142,0,4149,1382,210,0.5,10,5,9999,99999,9,999999999,0.0,999,999,99
2050,1,28,10,0,*?*?*?*?*?*?*?*?*?*?*?*?*?*?*?*?*?*?*?*?*?*?,4.3,2.3,86,100165,376,1407,294,102.9,51.2,89.3,11298,4501,10096,2385,203,0.5,9,5,9999,99999,9,999999999,0.0,999,999,99
2050,1,28,11,0,*?*?*?*?*?*?*?*?*?*?*?*?*?*?*?*?*?*?*?*?*?*?,6.7,3.8,81,100165,449,1407,305,127.7,53.2,110.7,14020,4883,12508,3042,197,1.5,9,5,9999,99999,9,999999999,0.0,999,999,99
2050,1,28,12,0,*?*?*?*?*?*?*?*?*?*?*?*?*?*?*?*?*?*?*?*?*?*?,7.7,4.5,80,100165,468,1408,309,134.0,53.6,116.2,14719,4964,13127,3219,190,1.5,9,5,9999,99999,9,999999999,0.0,999,999,99
2050,1,28,13,0,*?*?*?*?*?*?*?*?*?*?*?*?*?*?*?*?*?*?*?*?*?*?,8.5,4.6,76,100165,431,1407,317,70.0,0.0,70.0,8180,0,8201,2871,197,0.5,10,5,9999,99999,9,999999999,0.0,999,999,99
2050,1,28,14,0,*?*?*?*?*?*?*?*?*?*?*?*?*?*?*?*?*?*?*?*?*?*?,8.7,4.5,74,100165,341,1407,314,91.1,50.0,79.0,9996,4276,8941,2086,203,0.5,9,5,9999,99999,9,999999999,0.0,999,999,99
2050,1,28,15,0,*?*?*?*?*?*?*?*?*?*?*?*?*?*?*?*?*?*?*?*?*?*?,8.6,4.6,75,100165,205,1411,318,25.7,0.0,25.7,3031,0,3035,1000,210,0.5,10,5,9999,99999,9,999999999,0.0,999,999,99
2050,1,28,16,0,*?*?*?*?*?*?*?*?*?*?*?*?*?*?*?*?*?*?*?*?*?*?,8.6,5.0,77,100165,30,1391,318,0.0,0.0,0.0,0,0,0,0,217,0.5,10,5,9999,99999,9,999999999,0.0,999,999,99
2050,1,28,17,0,*?*?*?*?*?*?*?*?*?*?*?*?*?*?*?*?*?*?*?*?*?*?,7.3,4.6,83,100165,0,-0,312,0.0,-0.0,0.0,0,0,0,0,223,0.5,10,5,9999,99999,9,999999999,0.0,999,999,99
2050,1,28,18,0,*?*?*?*?*?*?*?*?*?*?*?*?*?*?*?*?*?*?*?*?*?*?,6.0,4.1,87,100165,0,-0,306,0.0,-0.0,0.0,0,0,0,0,230,0.5,10,5,9999,99999,9,999999999,0.0,999,999,99
2050,1,28,19,0,*?*?*?*?*?*?*?*?*?*?*?*?*?*?*?*?*?*?*?*?*?*?,5.6,4.3,90,100165,0,-0,305,0.0,-0.0,0.0,0,0,0,0,227,0.5,10,5,9999,99999,9,999999999,0.0,999,999,99
2050,1,28,20,0,*?*?*?*?*?*?*?*?*?*?*?*?*?*?*?*?*?*?*?*?*?*?,5.3,4.3,92,100165,0,-0,303,0.0,-0.0,0.0,0,0,0,0,223,0.5,10,5,9999,99999,9,999999999,0.0,999,999,99
2050,1,28,21,0,*?*?*?*?*?*?*?*?*?*?*?*?*?*?*?*?*?*?*?*?*?*?,4.8,3.9,93,100165,0,-0,301,0.0,-0.0,0.0,0,0,0,0,220,0.5,10,5,9999,99999,9,999999999,0.0,999,999,99
2050,1,28,22,0,*?*?*?*?*?*?*?*?*?*?*?*?*?*?*?*?*?*?*?*?*?*?,4.6,2.9,88,100165,0,-0,300,0.0,-0.0,0.0,0,0,0,0,217,0.5,10,5,9999,99999,9,999999999,0.0,999,999,99
2050,1,28,23,0,*?*?*?*?*?*?*?*?*?*?*?*?*?*?*?*?*?*?*?*?*?*?,4.5,2.7,87,100165,0,-0,300,0.0,-0.0,0.0,0,0,0,0,213,0.5,10,5,9999,99999,9,999999999,0.0,999,999,99
2050,1,28,24,0,*?*?*?*?*?*?*?*?*?*?*?*?*?*?*?*?*?*?*?*?*?*?,3.6,3.0,95,100165,0,-0,296,0.0,-0.0,0.0,0,0,0,0,220,0.5,10,5,9999,99999,9,999999999,0.0,999,999,99
2050,1,29,1,0,*?*?*?*?*?*?*?*?*?*?*?*?*?*?*?*?*?*?*?*?*?*?,5.1,3.8,93,99960,0,-0,302,0.0,-0.0,0.0,0,0,0,0,213,0.5,10,5,9999,99999,9,999999999,0.0,999,999,99
2050,1,29,2,0,*?*?*?*?*?*?*?*?*?*?*?*?*?*?*?*?*?*?*?*?*?*?,5.5,4.3,92,99960,0,-0,304,0.0,-0.0,0.0,0,0,0,0,217,1.5,10,5,9999,99999,9,999999999,0.0,999,999,99
2050,1,29,3,0,*?*?*?*?*?*?*?*?*?*?*?*?*?*?*?*?*?*?*?*?*?*?,5.4,4.1,92,99960,0,-0,304,0.0,-0.0,0.0,0,0,0,0,220,0.5,10,5,9999,99999,9,999999999,0.0,999,999,99
2050,1,29,4,0,*?*?*?*?*?*?*?*?*?*?*?*?*?*?*?*?*?*?*?*?*?*?,4.9,4.8,100,99960,0,-0,301,0.0,-0.0,0.0,0,0,0,0,223,1.0,10,5,9999,99999,9,999999999,0.0,999,999,99
2050,1,29,5,0,*?*?*?*?*?*?*?*?*?*?*?*?*?*?*?*?*?*?*?*?*?*?,4.3,4.3,100,99960,0,-0,299,0.0,-0.0,0.0,0,0,0,0,227,1.0,10,5,9999,99999,9,999999999,0.0,999,999,99
2050,1,29,6,0,*?*?*?*?*?*?*?*?*?*?*?*?*?*?*?*?*?*?*?*?*?*?,4.7,4.6,100,99960,0,-0,301,0.0,-0.0,0.0,0,0,0,0,230,1.0,10,5,9999,99999,9,999999999,0.1,999,999,99
2050,1,29,7,0,*?*?*?*?*?*?*?*?*?*?*?*?*?*?*?*?*?*?*?*?*?*?,5.1,5.1,100,99960,0,-0,302,0.0,-0.0,0.0,0,0,0,0,225,0.5,10,5,9999,99999,9,999999999,0.5,999,999,99
2050,1,29,8,0,*?*?*?*?*?*?*?*?*?*?*?*?*?*?*?*?*?*?*?*?*?*?,5.4,4.6,96,99960,96,1410,304,4.5,0.0,4.5,572,-0,571,183,220,0.5,10,5,9999,99999,9,999999999,0.0,999,999,99
2050,1,29,9,0,*?*?*?*?*?*?*?*?*?*?*?*?*?*?*?*?*?*?*?*?*?*?,5.5,3.8,90,99960,259,1406,300,63.3,45.7,54.9,6998,3460,6467,1174,215,0.5,9,5,9999,99999,9,999999999,0.0,999,999,99
2050,1,29,10,0,*?*?*?*?*?*?*?*?*?*?*?*?*?*?*?*?*?*?*?*?*?*?,6.0,4.3,90,99960,382,1408,302,104.9,51.4,91.0,11513,4535,10287,2436,210,0.5,9,5,9999,99999,9,999999999,0.0,999,999,99
2050,1,29,11,0,*?*?*?*?*?*?*?*?*?*?*?*?*?*?*?*?*?*?*?*?*?*?,7.6,4.1,80,99960,455,1407,309,129.7,53.4,112.5,14245,4910,12708,3099,205,1.5,9,5,9999,99999,9,999999999,0.0,999,999,99
2050,1,29,12,0,*?*?*?*?*?*?*?*?*?*?*?*?*?*?*?*?*?*?*?*?*?*?,8.5,4.5,76,99960,474,1407,317,78.4,0.0,78.4,9175,0,9201,3263,200,1.5,10,5,9999,99999,9,999999999,0.1,999,999,99
2050,1,29,13,0,*?*?*?*?*?*?*?*?*?*?*?*?*?*?*?*?*?*?*?*?*?*?,8.8,4.8,77,99960,438,1410,319,71.2,0.0,71.2,8326,0,8348,2929,203,0.5,10,5,9999,99999,9,999999999,0.4,999,999,99
2050,1,29,14,0,*?*?*?*?*?*?*?*?*?*?*?*?*?*?*?*?*?*?*?*?*?*?,8.6,4.6,78,99960,348,1409,318,53.7,0.0,53.7,6266,0,6281,2145,207,0.5,10,5,9999,99999,9,999999999,0.0,999,999,99
2050,1,29,15,0,*?*?*?*?*?*?*?*?*?*?*?*?*?*?*?*?*?*?*?*?*?*?,8.9,4.3,74,99960,211,1409,319,27.0,0.0,27.0,3171,0,3175,1048,210,0.5,10,5,9999,99999,9,999999999,0.3,999,999,99
2050,1,29,16,0,*?*?*?*?*?*?*?*?*?*?*?*?*?*?*?*?*?*?*?*?*?*?,8.9,6.2,84,99960,36,1390,319,0.0,0.0,0.0,0,0,0,0,213,0.5,10,5,9999,99999,9,999999999,0.0,999,999,99
2050,1,29,17,0,*?*?*?*?*?*?*?*?*?*?*?*?*?*?*?*?*?*?*?*?*?*?,8.2,5.9,86,99960,0,-0,316,0.0,-0.0,0.0,0,0,0,0,217,0.5,10,5,9999,99999,9,999999999,0.0,999,999,99
2050,1,29,18,0,*?*?*?*?*?*?*?*?*?*?*?*?*?*?*?*?*?*?*?*?*?*?,7.9,4.5,80,99960,0,-0,315,0.0,-0.0,0.0,0,0,0,0,220,0.5,10,5,9999,99999,9,999999999,0.8,999,999,99
2050,1,29,19,0,*?*?*?*?*?*?*?*?*?*?*?*?*?*?*?*?*?*?*?*?*?*?,7.2,4.8,85,99960,0,-0,311,0.0,-0.0,0.0,0,0,0,0,225,0.5,10,5,9999,99999,9,999999999,0.1,999,999,99
2050,1,29,20,0,*?*?*?*?*?*?*?*?*?*?*?*?*?*?*?*?*?*?*?*?*?*?,7.0,4.8,87,99960,0,-0,311,0.0,-0.0,0.0,0,0,0,0,230,0.5,10,5,9999,99999,9,999999999,0.0,999,999,99
2050,1,29,21,0,*?*?*?*?*?*?*?*?*?*?*?*?*?*?*?*?*?*?*?*?*?*?,6.7,3.6,82,99960,0,-0,309,0.0,-0.0,0.0,0,0,0,0,235,0.5,10,5,9999,99999,9,999999999,0.0,999,999,99
2050,1,29,22,0,*?*?*?*?*?*?*?*?*?*?*?*?*?*?*?*?*?*?*?*?*?*?,6.6,4.3,86,99960,0,-0,309,0.0,-0.0,0.0,0,0,0,0,240,0.5,10,5,9999,99999,9,999999999,0.0,999,999,99
2050,1,29,23,0,*?*?*?*?*?*?*?*?*?*?*?*?*?*?*?*?*?*?*?*?*?*?,5.9,3.9,88,99960,0,-0,306,0.0,-0.0,0.0,0,0,0,0,245,0.5,10,5,9999,99999,9,999999999,0.0,999,999,99
2050,1,29,24,0,*?*?*?*?*?*?*?*?*?*?*?*?*?*?*?*?*?*?*?*?*?*?,4.3,3.2,94,99960,0,-0,299,0.0,-0.0,0.0,0,0,0,0,210,0.5,10,5,9999,99999,9,999999999,0.0,999,999,99
2050,1,30,1,0,*?*?*?*?*?*?*?*?*?*?*?*?*?*?*?*?*?*?*?*?*?*?,4.6,4.1,100,100436,0,-0,300,0.0,-0.0,0.0,0,0,0,0,245,0.5,10,5,9999,99999,9,999999999,0.0,999,999,99
2050,1,30,2,0,*?*?*?*?*?*?*?*?*?*?*?*?*?*?*?*?*?*?*?*?*?*?,4.1,4.1,100,100436,0,-0,298,0.0,-0.0,0.0,0,0,0,0,240,1.5,10,5,9999,99999,9,999999999,0.0,999,999,99
2050,1,30,3,0,*?*?*?*?*?*?*?*?*?*?*?*?*?*?*?*?*?*?*?*?*?*?,3.9,3.9,100,100436,0,-0,297,0.0,-0.0,0.0,0,0,0,0,235,0.5,10,5,9999,99999,9,999999999,0.0,999,999,99
2050,1,30,4,0,*?*?*?*?*?*?*?*?*?*?*?*?*?*?*?*?*?*?*?*?*?*?,2.9,2.9,100,100436,0,-0,293,0.0,-0.0,0.0,0,0,0,0,230,1.0,10,5,9999,99999,9,999999999,0.0,999,999,99
2050,1,30,5,0,*?*?*?*?*?*?*?*?*?*?*?*?*?*?*?*?*?*?*?*?*?*?,1.8,1.9,100,100436,0,-0,289,0.0,-0.0,0.0,0,0,0,0,225,1.0,10,5,9999,99999,9,999999999,0.0,999,999,99
2050,1,30,6,0,*?*?*?*?*?*?*?*?*?*?*?*?*?*?*?*?*?*?*?*?*?*?,2.6,2.5,100,100436,0,-0,292,0.0,-0.0,0.0,0,0,0,0,220,1.0,10,5,9999,99999,9,999999999,0.0,999,999,99
2050,1,30,7,0,*?*?*?*?*?*?*?*?*?*?*?*?*?*?*?*?*?*?*?*?*?*?,3.3,3.2,100,100436,0,-0,295,0.0,-0.0,0.0,0,0,0,0,225,0.5,10,5,9999,99999,9,999999999,0.0,999,999,99
2050,1,30,8,0,*?*?*?*?*?*?*?*?*?*?*?*?*?*?*?*?*?*?*?*?*?*?,3.6,3.6,100,100436,101,1407,296,5.5,0.0,5.5,693,-0,692,223,230,0.5,10,5,9999,99999,9,999999999,0.0,999,999,99
2050,1,30,9,0,*?*?*?*?*?*?*?*?*?*?*?*?*?*?*?*?*?*?*?*?*?*?,3.6,3.6,100,100436,265,1408,296,37.5,0.0,37.5,4390,0,4398,1469,235,0.5,10,5,9999,99999,9,999999999,0.0,999,999,99
2050,1,30,10,0,*?*?*?*?*?*?*?*?*?*?*?*?*?*?*?*?*?*?*?*?*?*?,5.7,5.8,100,100436,388,1408,305,61.5,0.0,61.5,7187,0,7204,2490,240,0.5,10,5,9999,99999,9,999999999,0.0,999,999,99
2050,1,30,11,0,*?*?*?*?*?*?*?*?*?*?*?*?*?*?*?*?*?*?*?*?*?*?,8.2,7.6,100,100436,461,1407,315,75.9,0.0,75.9,8880,0,8904,3145,245,1.5,10,5,9999,99999,9,999999999,0.0,999,999,99
2050,1,30,12,0,*?*?*?*?*?*?*?*?*?*?*?*?*?*?*?*?*?*?*?*?*?*?,9.9,8.3,100,100436,480,1406,323,79.6,0.0,79.6,9322,0,9349,3321,250,1.5,10,5,9999,99999,9,999999999,0.0,999,999,99
2050,1,30,13,0,*?*?*?*?*?*?*?*?*?*?*?*?*?*?*?*?*?*?*?*?*?*?,10.6,8.7,100,100436,444,1408,326,72.5,0.0,72.5,8476,0,8498,2987,253,0.5,10,5,9999,99999,9,999999999,0.0,999,999,99
2050,1,30,14,0,*?*?*?*?*?*?*?*?*?*?*?*?*?*?*?*?*?*?*?*?*?*?,10.7,9.1,100,100436,354,1407,326,54.9,0.0,54.9,6413,0,6427,2199,257,0.5,10,5,9999,99999,9,999999999,0.0,999,999,99
2050,1,30,15,0,*?*?*?*?*?*?*?*?*?*?*?*?*?*?*?*?*?*?*?*?*?*?,10.6,8.8,100,100436,217,1406,326,28.2,0.0,28.2,3314,0,3318,1096,260,0.5,10,5,9999,99999,9,999999999,0.0,999,999,99
2050,1,30,16,0,*?*?*?*?*?*?*?*?*?*?*?*?*?*?*?*?*?*?*?*?*?*?,10.5,8.4,98,100436,43,1419,326,0.0,0.0,0.0,0,0,0,0,263,0.5,10,5,9999,99999,9,999999999,0.0,999,999,99
2050,1,30,17,0,*?*?*?*?*?*?*?*?*?*?*?*?*?*?*?*?*?*?*?*?*?*?,9.2,8.1,100,100436,0,-0,320,0.0,-0.0,0.0,0,0,0,0,267,0.5,10,5,9999,99999,9,999999999,0.0,999,999,99
2050,1,30,18,0,*?*?*?*?*?*?*?*?*?*?*?*?*?*?*?*?*?*?*?*?*?*?,8.2,7.4,100,100436,0,-0,315,0.0,-0.0,0.0,0,0,0,0,270,0.5,10,5,9999,99999,9,999999999,0.0,999,999,99
2050,1,30,19,0,*?*?*?*?*?*?*?*?*?*?*?*?*?*?*?*?*?*?*?*?*?*?,7.1,7.0,100,100436,0,-0,311,0.0,-0.0,0.0,0,0,0,0,263,0.5,10,5,9999,99999,9,999999999,0.0,999,999,99
2050,1,30,20,0,*?*?*?*?*?*?*?*?*?*?*?*?*?*?*?*?*?*?*?*?*?*?,6.3,6.2,100,100436,0,-0,307,0.0,-0.0,0.0,0,0,0,0,257,0.5,10,5,9999,99999,9,999999999,0.0,999,999,99
2050,1,30,21,0,*?*?*?*?*?*?*?*?*?*?*?*?*?*?*?*?*?*?*?*?*?*?,6.6,6.2,100,100436,0,-0,309,0.0,-0.0,0.0,0,0,0,0,250,0.5,10,5,9999,99999,9,999999999,0.0,999,999,99
2050,1,30,22,0,*?*?*?*?*?*?*?*?*?*?*?*?*?*?*?*?*?*?*?*?*?*?,5.6,5.6,100,100436,0,-0,304,0.0,-0.0,0.0,0,0,0,0,243,0.5,10,5,9999,99999,9,999999999,0.0,999,999,99
2050,1,30,23,0,*?*?*?*?*?*?*?*?*?*?*?*?*?*?*?*?*?*?*?*?*?*?,3.9,3.9,100,100436,0,-0,297,0.0,-0.0,0.0,0,0,0,0,237,0.5,10,5,9999,99999,9,999999999,0.0,999,999,99
2050,1,30,24,0,*?*?*?*?*?*?*?*?*?*?*?*?*?*?*?*?*?*?*?*?*?*?,5.2,3.9,100,100436,0,-0,303,0.0,-0.0,0.0,0,0,0,0,250,0.5,10,5,9999,99999,9,999999999,0.0,999,999,99
2050,1,31,1,0,*?*?*?*?*?*?*?*?*?*?*?*?*?*?*?*?*?*?*?*?*?*?,0.1,-0.0,100,100953,0,-0,282,0.0,-0.0,0.0,0,0,0,0,232,0.5,10,5,9999,99999,9,999999999,0.0,999,999,99
2050,1,31,2,0,*?*?*?*?*?*?*?*?*?*?*?*?*?*?*?*?*?*?*?*?*?*?,-1.2,-1.3,100,100953,0,-0,277,0.0,-0.0,0.0,0,0,0,0,233,1.5,10,5,9999,99999,9,999999999,0.0,999,999,99
2050,1,31,3,0,*?*?*?*?*?*?*?*?*?*?*?*?*?*?*?*?*?*?*?*?*?*?,-1.9,-1.9,100,100953,0,-0,274,0.0,-0.0,0.0,0,0,0,0,235,0.5,10,5,9999,99999,9,999999999,0.0,999,999,99
2050,1,31,4,0,*?*?*?*?*?*?*?*?*?*?*?*?*?*?*?*?*?*?*?*?*?*?,-1.8,-1.7,100,100953,0,-0,274,0.0,-0.0,0.0,0,0,0,0,237,1.0,10,5,9999,99999,9,999999999,0.0,999,999,99
2050,1,31,5,0,*?*?*?*?*?*?*?*?*?*?*?*?*?*?*?*?*?*?*?*?*?*?,-2.9,-2.9,100,100953,0,-0,270,0.0,-0.0,0.0,0,0,0,0,238,1.0,10,5,9999,99999,9,999999999,0.0,999,999,99
2050,1,31,6,0,*?*?*?*?*?*?*?*?*?*?*?*?*?*?*?*?*?*?*?*?*?*?,-4.0,-3.9,100,100953,0,-0,266,0.0,-0.0,0.0,0,0,0,0,240,1.0,10,5,9999,99999,9,999999999,0.0,999,999,99
2050,1,31,7,0,*?*?*?*?*?*?*?*?*?*?*?*?*?*?*?*?*?*?*?*?*?*?,-3.4,-3.4,100,100953,0,-0,268,0.0,-0.0,0.0,0,0,0,0,242,0.5,10,5,9999,99999,9,999999999,0.0,999,999,99
2050,1,31,8,0,*?*?*?*?*?*?*?*?*?*?*?*?*?*?*?*?*?*?*?*?*?*?,-2.8,-2.9,100,100953,106,1402,270,6.6,0.0,6.6,816,-0,816,263,243,0.5,10,5,9999,99999,9,999999999,0.0,999,999,99
2050,1,31,9,0,*?*?*?*?*?*?*?*?*?*?*?*?*?*?*?*?*?*?*?*?*?*?,-1.4,-1.3,100,100953,271,1409,271,67.1,46.4,58.2,7416,3584,6848,1248,245,0.5,9,5,9999,99999,9,999999999,0.0,999,999,99
2050,1,31,10,0,*?*?*?*?*?*?*?*?*?*?*?*?*?*?*?*?*?*?*?*?*?*?,-0.0,-1.1,100,100953,394,1408,277,108.9,51.8,94.5,11957,4604,10680,2541,247,0.5,9,5,9999,99999,9,999999999,0.0,999,999,99
2050,1,31,11,0,*?*?*?*?*?*?*?*?*?*?*?*?*?*?*?*?*?*?*?*?*?*?,2.7,1.3,100,100953,468,1409,288,134.0,53.6,116.1,14709,4963,13119,3217,248,1.5,9,5,9999,99999,9,999999999,0.0,999,999,99
2050,1,31,12,0,*?*?*?*?*?*?*?*?*?*?*?*?*?*?*?*?*?*?*?*?*?*?,4.4,1.9,100,100953,487,1408,300,80.9,0.0,80.9,9473,0,9500,3382,250,1.5,10,5,9999,99999,9,999999999,0.0,999,999,99
2050,1,31,13,0,*?*?*?*?*?*?*?*?*?*?*?*?*?*?*?*?*?*?*?*?*?*?,5.4,3.2,100,100953,450,1406,304,73.7,0.0,73.7,8626,0,8649,3045,250,0.5,10,5,9999,99999,9,999999999,0.0,999,999,99
2050,1,31,14,0,*?*?*?*?*?*?*?*?*?*?*?*?*?*?*?*?*?*?*?*?*?*?,5.5,2.1,98,100953,361,1409,304,56.2,0.0,56.2,6563,0,6578,2255,250,0.5,10,5,9999,99999,9,999999999,0.0,999,999,99
2050,1,31,15,0,*?*?*?*?*?*?*?*?*?*?*?*?*?*?*?*?*?*?*?*?*?*?,5.0,2.7,100,100953,224,1410,302,29.5,0.0,29.5,3459,0,3464,1146,250,0.5,10,5,9999,99999,9,999999999,0.0,999,999,99
2050,1,31,16,0,*?*?*?*?*?*?*?*?*?*?*?*?*?*?*?*?*?*?*?*?*?*?,5.2,2.9,100,100953,49,1411,303,0.0,0.0,0.0,0,0,0,0,250,0.5,10,5,9999,99999,9,999999999,0.0,999,999,99
2050,1,31,17,0,*?*?*?*?*?*?*?*?*?*?*?*?*?*?*?*?*?*?*?*?*?*?,4.1,2.1,100,100953,0,-0,298,0.0,-0.0,0.0,0,0,0,0,250,0.5,10,5,9999,99999,9,999999999,0.0,999,999,99
2050,1,31,18,0,*?*?*?*?*?*?*?*?*?*?*?*?*?*?*?*?*?*?*?*?*?*?,2.2,2.1,100,100953,0,-0,290,0.0,-0.0,0.0,0,0,0,0,250,0.5,10,5,9999,99999,9,999999999,0.0,999,999,99
2050,1,31,19,0,*?*?*?*?*?*?*?*?*?*?*?*?*?*?*?*?*?*?*?*?*?*?,1.5,1.5,100,100953,0,-0,287,0.0,-0.0,0.0,0,0,0,0,247,0.5,10,5,9999,99999,9,999999999,0.0,999,999,99
2050,1,31,20,0,*?*?*?*?*?*?*?*?*?*?*?*?*?*?*?*?*?*?*?*?*?*?,1.0,1.0,100,100953,0,-0,285,0.0,-0.0,0.0,0,0,0,0,243,0.5,10,5,9999,99999,9,999999999,0.0,999,999,99
2050,1,31,21,0,*?*?*?*?*?*?*?*?*?*?*?*?*?*?*?*?*?*?*?*?*?*?,0.9,0.8,100,100953,0,-0,285,0.0,-0.0,0.0,0,0,0,0,240,0.5,10,5,9999,99999,9,999999999,0.0,999,999,99
2050,1,31,22,0,*?*?*?*?*?*?*?*?*?*?*?*?*?*?*?*?*?*?*?*?*?*?,0.1,0.2,100,100953,0,-0,282,0.0,-0.0,0.0,0,0,0,0,237,0.5,10,5,9999,99999,9,999999999,0.0,999,999,99
2050,1,31,23,0,*?*?*?*?*?*?*?*?*?*?*?*?*?*?*?*?*?*?*?*?*?*?,-0.9,-0.8,100,100953,0,-0,278,0.0,-0.0,0.0,0,0,0,0,233,0.5,10,5,9999,99999,9,999999999,0.0,999,999,99
2050,1,31,24,0,*?*?*?*?*?*?*?*?*?*?*?*?*?*?*?*?*?*?*?*?*?*?,2.2,2.3,100,100953,0,-0,290,0.0,-0.0,0.0,0,0,0,0,230,0.5,10,5,9999,99999,9,999999999,0.0,999,999,99
2050,2,1,1,0,*?*?*?*?*?*?*?*?*?*?*?*?*?*?*?*?*?*?*?*?*?*?,-2.6,-2.7,100,100172,0,-0,271,0.0,-0.0,0.0,0,0,0,0,227,0.5,10,5,9999,99999,9,999999999,0.0,999,999,99
2050,2,1,2,0,*?*?*?*?*?*?*?*?*?*?*?*?*?*?*?*?*?*?*?*?*?*?,-2.9,-2.9,100,100172,0,-0,270,0.0,-0.0,0.0,0,0,0,0,223,1.5,10,5,9999,99999,9,999999999,0.0,999,999,99
2050,2,1,3,0,*?*?*?*?*?*?*?*?*?*?*?*?*?*?*?*?*?*?*?*?*?*?,-3.1,-3.1,100,100172,0,-0,269,0.0,-0.0,0.0,0,0,0,0,220,0.5,10,5,9999,99999,9,999999999,0.0,999,999,99
2050,2,1,4,0,*?*?*?*?*?*?*?*?*?*?*?*?*?*?*?*?*?*?*?*?*?*?,-3.3,-3.4,100,100172,0,-0,269,0.0,-0.0,0.0,0,0,0,0,217,1.0,10,5,9999,99999,9,999999999,0.0,999,999,99
2050,2,1,5,0,*?*?*?*?*?*?*?*?*?*?*?*?*?*?*?*?*?*?*?*?*?*?,-4.4,-4.5,100,100172,0,-0,264,0.0,-0.0,0.0,0,0,0,0,213,1.0,10,5,9999,99999,9,999999999,0.0,999,999,99
2050,2,1,6,0,*?*?*?*?*?*?*?*?*?*?*?*?*?*?*?*?*?*?*?*?*?*?,-5.4,-5.3,100,100172,0,-0,261,0.0,-0.0,0.0,0,0,0,0,210,1.0,10,5,9999,99999,9,999999999,0.0,999,999,99
2050,2,1,7,0,*?*?*?*?*?*?*?*?*?*?*?*?*?*?*?*?*?*?*?*?*?*?,-4.6,-4.5,100,100172,0,-0,264,0.0,-0.0,0.0,0,0,0,0,218,0.5,10,5,9999,99999,9,999999999,0.0,999,999,99
2050,2,1,8,0,*?*?*?*?*?*?*?*?*?*?*?*?*?*?*?*?*?*?*?*?*?*?,-3.7,-3.7,100,100172,112,1409,246,23.1,130.0,12.7,2453,6790,2163,246,227,0.5,6,3,9999,99999,9,999999999,0.0,999,999,99
2050,2,1,9,0,*?*?*?*?*?*?*?*?*?*?*?*?*?*?*?*?*?*?*?*?*?*?,-3.6,-3.7,100,100172,276,1405,220,137.2,484.0,42.1,14269,37092,6496,786,235,0.5,1,0,9999,99999,9,999999999,0.0,999,999,99
2050,2,1,10,0,*?*?*?*?*?*?*?*?*?*?*?*?*?*?*?*?*?*?*?*?*?*?,-0.8,-0.8,100,100172,400,1408,234,220.3,537.3,67.6,22841,46692,9994,1268,243,0.5,1,0,9999,99999,9,999999999,0.0,999,999,99
2050,2,1,11,0,*?*?*?*?*?*?*?*?*?*?*?*?*?*?*?*?*?*?*?*?*?*?,1.6,0.4,100,100172,474,1408,269,236.4,314.6,130.5,25139,29538,15106,2636,252,1.5,6,3,9999,99999,9,999999999,0.0,999,999,99
2050,2,1,12,0,*?*?*?*?*?*?*?*?*?*?*?*?*?*?*?*?*?*?*?*?*?*?,4.0,1.3,94,100172,493,1406,254,283.2,559.9,87.0,29373,51465,12520,1661,260,1.5,1,0,9999,99999,9,999999999,0.0,999,999,99
2050,2,1,13,0,*?*?*?*?*?*?*?*?*?*?*?*?*?*?*?*?*?*?*?*?*?*?,3.8,0.6,90,100172,457,1408,272,241.4,390.3,114.6,25166,35304,14489,2174,257,0.5,5,3,9999,99999,9,999999999,0.0,999,999,99
2050,2,1,14,0,*?*?*?*?*?*?*?*?*?*?*?*?*?*?*?*?*?*?*?*?*?*?,4.1,0.4,86,100172,367,1407,283,156.4,214.1,100.6,16546,18227,11762,1971,253,0.5,7,4,9999,99999,9,999999999,0.0,999,999,99
2050,2,1,15,0,*?*?*?*?*?*?*?*?*?*?*?*?*?*?*?*?*?*?*?*?*?*?,4.2,-1.1,77,100172,230,1407,299,30.7,0.0,30.7,3605,0,3610,1196,250,0.5,10,5,9999,99999,9,999999999,0.0,999,999,99
2050,2,1,16,0,*?*?*?*?*?*?*?*?*?*?*?*?*?*?*?*?*?*?*?*?*?*?,4.0,-1.1,78,100172,55,1403,293,0.0,0.0,0.0,0,0,0,0,247,0.5,9,5,9999,99999,9,999999999,0.0,999,999,99
2050,2,1,17,0,*?*?*?*?*?*?*?*?*?*?*?*?*?*?*?*?*?*?*?*?*?*?,3.3,-1.5,79,100172,0,-0,296,0.0,-0.0,0.0,0,0,0,0,243,0.5,10,5,9999,99999,9,999999999,0.0,999,999,99
2050,2,1,18,0,*?*?*?*?*?*?*?*?*?*?*?*?*?*?*?*?*?*?*?*?*?*?,1.9,-1.5,87,100172,0,-0,290,0.0,-0.0,0.0,0,0,0,0,240,0.5,10,5,9999,99999,9,999999999,0.0,999,999,99
2050,2,1,19,0,*?*?*?*?*?*?*?*?*?*?*?*?*?*?*?*?*?*?*?*?*?*?,0.2,-2.9,88,100172,0,-0,283,0.0,-0.0,0.0,0,0,0,0,258,0.5,10,5,9999,99999,9,999999999,0.0,999,999,99
2050,2,1,20,0,*?*?*?*?*?*?*?*?*?*?*?*?*?*?*?*?*?*?*?*?*?*?,-0.3,-3.1,88,100172,0,-0,281,0.0,-0.0,0.0,0,0,0,0,277,0.5,10,5,9999,99999,9,999999999,0.0,999,999,99
2050,2,1,21,0,*?*?*?*?*?*?*?*?*?*?*?*?*?*?*?*?*?*?*?*?*?*?,-1.4,-4.8,84,100172,0,-0,276,0.0,-0.0,0.0,0,0,0,0,295,0.5,10,5,9999,99999,9,999999999,0.0,999,999,99
2050,2,1,22,0,*?*?*?*?*?*?*?*?*?*?*?*?*?*?*?*?*?*?*?*?*?*?,-0.9,-3.9,87,100172,0,-0,278,0.0,-0.0,0.0,0,0,0,0,313,0.5,10,5,9999,99999,9,999999999,0.0,999,999,99
2050,2,1,23,0,*?*?*?*?*?*?*?*?*?*?*?*?*?*?*?*?*?*?*?*?*?*?,-1.4,-3.7,94,100172,0,-0,276,0.0,-0.0,0.0,0,0,0,0,332,0.5,10,5,9999,99999,9,999999999,0.0,999,999,99
2050,2,1,24,0,*?*?*?*?*?*?*?*?*?*?*?*?*?*?*?*?*?*?*?*?*?*?,-1.9,-1.9,100,100172,0,-0,274,0.0,-0.0,0.0,0,0,0,0,230,0.5,10,5,9999,99999,9,999999999,0.0,999,999,99
2050,2,2,1,0,*?*?*?*?*?*?*?*?*?*?*?*?*?*?*?*?*?*?*?*?*?*?,-1.1,-1.5,100,101710,0,-0,277,0.0,-0.0,0.0,0,0,0,0,345,0.5,10,5,9999,99999,9,999999999,0.0,999,999,99
2050,2,2,2,0,*?*?*?*?*?*?*?*?*?*?*?*?*?*?*?*?*?*?*?*?*?*?,-0.7,-0.6,100,101710,0,-0,279,0.0,-0.0,0.0,0,0,0,0,340,1.5,10,5,9999,99999,9,999999999,0.0,999,999,99
2050,2,2,3,0,*?*?*?*?*?*?*?*?*?*?*?*?*?*?*?*?*?*?*?*?*?*?,0.1,-1.3,100,101710,0,-0,282,0.0,-0.0,0.0,0,0,0,0,335,0.5,10,5,9999,99999,9,999999999,0.0,999,999,99
2050,2,2,4,0,*?*?*?*?*?*?*?*?*?*?*?*?*?*?*?*?*?*?*?*?*?*?,-0.9,-1.9,100,101710,0,-0,278,0.0,-0.0,0.0,0,0,0,0,330,1.0,10,5,9999,99999,9,999999999,0.0,999,999,99
2050,2,2,5,0,*?*?*?*?*?*?*?*?*?*?*?*?*?*?*?*?*?*?*?*?*?*?,-1.8,-1.7,100,101710,0,-0,274,0.0,-0.0,0.0,0,0,0,0,325,1.0,10,5,9999,99999,9,999999999,0.0,999,999,99
2050,2,2,6,0,*?*?*?*?*?*?*?*?*?*?*?*?*?*?*?*?*?*?*?*?*?*?,-2.8,-2.9,100,101710,0,-0,270,0.0,-0.0,0.0,0,0,0,0,320,1.0,10,5,9999,99999,9,999999999,0.0,999,999,99
2050,2,2,7,0,*?*?*?*?*?*?*?*?*?*?*?*?*?*?*?*?*?*?*?*?*?*?,-2.0,-1.9,100,101710,0,-0,274,0.0,-0.0,0.0,0,0,0,0,322,0.5,10,5,9999,99999,9,999999999,0.0,999,999,99
2050,2,2,8,0,*?*?*?*?*?*?*?*?*?*?*?*?*?*?*?*?*?*?*?*?*?*?,-1.3,-1.3,100,101710,117,1401,271,15.2,24.2,13.2,1750,1237,1643,273,323,0.5,9,5,9999,99999,9,999999999,0.0,999,999,99
2050,2,2,9,0,*?*?*?*?*?*?*?*?*?*?*?*?*?*?*?*?*?*?*?*?*?*?,0.7,-0.2,100,101710,282,1405,274,94.3,118.4,70.5,10317,9274,8197,1517,325,0.5,8,4,9999,99999,9,999999999,0.0,999,999,99
2050,2,2,10,0,*?*?*?*?*?*?*?*?*?*?*?*?*?*?*?*?*?*?*?*?*?*?,1.8,0.8,100,101710,406,1407,274,177.2,219.2,113.9,18746,19455,13238,2266,327,0.5,7,4,9999,99999,9,999999999,0.0,999,999,99
2050,2,2,11,0,*?*?*?*?*?*?*?*?*?*?*?*?*?*?*?*?*?*?*?*?*?*?,3.6,3.4,100,101710,480,1406,283,216.6,226.5,139.3,22945,21353,16009,2851,328,1.5,7,4,9999,99999,9,999999999,0.0,999,999,99
2050,2,2,12,0,*?*?*?*?*?*?*?*?*?*?*?*?*?*?*?*?*?*?*?*?*?*?,5.8,3.4,98,101710,500,1407,292,227.0,228.1,146.0,24060,21775,16736,3011,330,1.5,7,4,9999,99999,9,999999999,0.0,999,999,99
2050,2,2,13,0,*?*?*?*?*?*?*?*?*?*?*?*?*?*?*?*?*?*?*?*?*?*?,5.8,4.5,100,101710,463,1406,292,207.7,225.1,133.5,21991,20967,15385,2716,323,0.5,7,4,9999,99999,9,999999999,0.0,999,999,99
2050,2,2,14,0,*?*?*?*?*?*?*?*?*?*?*?*?*?*?*?*?*?*?*?*?*?*?,5.7,5.0,100,101710,374,1408,296,135.4,128.4,101.3,14765,11232,11652,2230,317,0.5,8,4,9999,99999,9,999999999,0.0,999,999,99
2050,2,2,15,0,*?*?*?*?*?*?*?*?*?*?*?*?*?*?*?*?*?*?*?*?*?*?,6.0,5.3,100,101710,237,1409,302,55.6,44.0,48.2,6161,3195,5705,1025,310,0.5,9,5,9999,99999,9,999999999,0.0,999,999,99
2050,2,2,16,0,*?*?*?*?*?*?*?*?*?*?*?*?*?*?*?*?*?*?*?*?*?*?,5.9,5.1,100,101710,62,1418,297,0.0,0.0,0.0,0,0,0,0,303,0.5,8,4,9999,99999,9,999999999,0.0,999,999,99
2050,2,2,17,0,*?*?*?*?*?*?*?*?*?*?*?*?*?*?*?*?*?*?*?*?*?*?,5.3,5.3,100,101710,0,-0,303,0.0,-0.0,0.0,0,0,0,0,297,0.5,10,5,9999,99999,9,999999999,0.0,999,999,99
2050,2,2,18,0,*?*?*?*?*?*?*?*?*?*?*?*?*?*?*?*?*?*?*?*?*?*?,3.3,3.2,100,101710,0,-0,295,0.0,-0.0,0.0,0,0,0,0,290,0.5,10,5,9999,99999,9,999999999,0.0,999,999,99
2050,2,2,19,0,*?*?*?*?*?*?*?*?*?*?*?*?*?*?*?*?*?*?*?*?*?*?,2.1,2.1,100,101710,0,-0,290,0.0,-0.0,0.0,0,0,0,0,283,0.5,10,5,9999,99999,9,999999999,0.0,999,999,99
2050,2,2,20,0,*?*?*?*?*?*?*?*?*?*?*?*?*?*?*?*?*?*?*?*?*?*?,1.0,1.0,100,101710,0,-0,285,0.0,-0.0,0.0,0,0,0,0,277,0.5,10,5,9999,99999,9,999999999,0.0,999,999,99
2050,2,2,21,0,*?*?*?*?*?*?*?*?*?*?*?*?*?*?*?*?*?*?*?*?*?*?,1.7,1.5,100,101710,0,-0,288,0.0,-0.0,0.0,0,0,0,0,270,0.5,10,5,9999,99999,9,999999999,0.0,999,999,99
2050,2,2,22,0,*?*?*?*?*?*?*?*?*?*?*?*?*?*?*?*?*?*?*?*?*?*?,0.9,0.8,100,101710,0,-0,285,0.0,-0.0,0.0,0,0,0,0,263,0.5,10,5,9999,99999,9,999999999,0.0,999,999,99
2050,2,2,23,0,*?*?*?*?*?*?*?*?*?*?*?*?*?*?*?*?*?*?*?*?*?*?,1.2,1.3,100,101710,0,-0,286,0.0,-0.0,0.0,0,0,0,0,257,0.5,10,5,9999,99999,9,999999999,0.0,999,999,99
2050,2,2,24,0,*?*?*?*?*?*?*?*?*?*?*?*?*?*?*?*?*?*?*?*?*?*?,-2.0,-2.7,100,101710,0,-0,274,0.0,-0.0,0.0,0,0,0,0,350,0.5,10,5,9999,99999,9,999999999,0.0,999,999,99
2050,2,3,1,0,*?*?*?*?*?*?*?*?*?*?*?*?*?*?*?*?*?*?*?*?*?*?,2.8,2.9,100,101707,0,-0,293,0.0,-0.0,0.0,0,0,0,0,243,0.5,10,5,9999,99999,9,999999999,0.0,999,999,99
2050,2,3,2,0,*?*?*?*?*?*?*?*?*?*?*?*?*?*?*?*?*?*?*?*?*?*?,3.7,3.6,100,101707,0,-0,296,0.0,-0.0,0.0,0,0,0,0,237,1.5,10,5,9999,99999,9,999999999,0.0,999,999,99
2050,2,3,3,0,*?*?*?*?*?*?*?*?*?*?*?*?*?*?*?*?*?*?*?*?*?*?,4.2,4.1,100,101707,0,-0,298,0.0,-0.0,0.0,0,0,0,0,230,0.5,10,5,9999,99999,9,999999999,0.0,999,999,99
2050,2,3,4,0,*?*?*?*?*?*?*?*?*?*?*?*?*?*?*?*?*?*?*?*?*?*?,3.3,3.2,100,101707,0,-0,295,0.0,-0.0,0.0,0,0,0,0,223,1.0,10,5,9999,99999,9,999999999,0.0,999,999,99
2050,2,3,5,0,*?*?*?*?*?*?*?*?*?*?*?*?*?*?*?*?*?*?*?*?*?*?,2.7,2.7,100,101707,0,-0,292,0.0,-0.0,0.0,0,0,0,0,217,1.0,10,5,9999,99999,9,999999999,0.0,999,999,99
2050,2,3,6,0,*?*?*?*?*?*?*?*?*?*?*?*?*?*?*?*?*?*?*?*?*?*?,2.8,2.9,100,101707,0,-0,293,0.0,-0.0,0.0,0,0,0,0,210,1.0,10,5,9999,99999,9,999999999,0.0,999,999,99
2050,2,3,7,0,*?*?*?*?*?*?*?*?*?*?*?*?*?*?*?*?*?*?*?*?*?*?,2.3,2.3,100,101707,0,-0,291,0.0,-0.0,0.0,0,0,0,0,213,0.5,10,5,9999,99999,9,999999999,0.0,999,999,99
2050,2,3,8,0,*?*?*?*?*?*?*?*?*?*?*?*?*?*?*?*?*?*?*?*?*?*?,1.5,1.5,100,101707,123,1403,283,17.2,26.1,14.9,1966,1364,1845,309,217,0.5,9,5,9999,99999,9,999999999,0.0,999,999,99
2050,2,3,9,0,*?*?*?*?*?*?*?*?*?*?*?*?*?*?*?*?*?*?*?*?*?*?,3.8,3.8,100,101707,288,1405,292,73.2,47.5,63.5,8081,3754,7459,1367,220,0.5,9,5,9999,99999,9,999999999,0.6,999,999,99
2050,2,3,10,0,*?*?*?*?*?*?*?*?*?*?*?*?*?*?*?*?*?*?*?*?*?*?,5.8,5.1,100,101707,412,1405,301,115.3,52.3,100.0,12661,4702,11304,2708,223,0.5,9,5,9999,99999,9,999999999,0.2,999,999,99
2050,2,3,11,0,*?*?*?*?*?*?*?*?*?*?*?*?*?*?*?*?*?*?*?*?*?*?,8.4,7.1,99,101707,487,1407,312,140.6,54.0,121.9,15439,5041,13765,3402,227,1.5,9,5,9999,99999,9,999999999,0.1,999,999,99
2050,2,3,12,0,*?*?*?*?*?*?*?*?*?*?*?*?*?*?*?*?*?*?*?*?*?*?,9.6,7.7,96,101707,506,1405,318,147.3,54.4,127.7,16174,5118,14415,3594,230,1.5,9,5,9999,99999,9,999999999,0.0,999,999,99
2050,2,3,13,0,*?*?*?*?*?*?*?*?*?*?*?*?*?*?*?*?*?*?*?*?*?*?,9.7,8.0,97,101707,470,1406,318,134.9,53.7,117.0,14817,4976,13214,3243,230,0.5,9,5,9999,99999,9,999999999,0.0,999,999,99
2050,2,3,14,0,*?*?*?*?*?*?*?*?*?*?*?*?*?*?*?*?*?*?*?*?*?*?,9.6,7.0,91,101707,380,1405,318,104.5,51.4,90.6,11463,4528,10242,2423,230,0.5,9,5,9999,99999,9,999999999,0.0,999,999,99
2050,2,3,15,0,*?*?*?*?*?*?*?*?*?*?*?*?*?*?*?*?*?*?*?*?*?*?,9.5,6.2,86,101707,243,1406,317,57.9,44.5,50.2,6405,3275,5927,1069,230,0.5,9,5,9999,99999,9,999999999,0.0,999,999,99
2050,2,3,16,0,*?*?*?*?*?*?*?*?*?*?*?*?*?*?*?*?*?*?*?*?*?*?,9.6,5.9,85,101707,68,1408,322,0.0,0.0,0.0,0,0,0,0,230,0.5,10,5,9999,99999,9,999999999,0.0,999,999,99
2050,2,3,17,0,*?*?*?*?*?*?*?*?*?*?*?*?*?*?*?*?*?*?*?*?*?*?,8.8,5.5,86,101707,0,-0,319,0.0,-0.0,0.0,0,0,0,0,230,0.5,10,5,9999,99999,9,999999999,0.0,999,999,99
2050,2,3,18,0,*?*?*?*?*?*?*?*?*?*?*?*?*?*?*?*?*?*?*?*?*?*?,8.1,5.6,91,101707,0,-0,315,0.0,-0.0,0.0,0,0,0,0,230,0.5,10,5,9999,99999,9,999999999,0.0,999,999,99
2050,2,3,19,0,*?*?*?*?*?*?*?*?*?*?*?*?*?*?*?*?*?*?*?*?*?*?,6.5,4.8,96,101707,0,-0,308,0.0,-0.0,0.0,0,0,0,0,235,0.5,10,5,9999,99999,9,999999999,0.0,999,999,99
2050,2,3,20,0,*?*?*?*?*?*?*?*?*?*?*?*?*?*?*?*?*?*?*?*?*?*?,5.8,5.0,100,101707,0,-0,305,0.0,-0.0,0.0,0,0,0,0,240,0.5,10,5,9999,99999,9,999999999,0.1,999,999,99
2050,2,3,21,0,*?*?*?*?*?*?*?*?*?*?*?*?*?*?*?*?*?*?*?*?*?*?,5.4,5.5,100,101707,0,-0,303,0.0,-0.0,0.0,0,0,0,0,245,0.5,10,5,9999,99999,9,999999999,0.0,999,999,99
2050,2,3,22,0,*?*?*?*?*?*?*?*?*?*?*?*?*?*?*?*?*?*?*?*?*?*?,5.4,3.9,99,101707,0,-0,304,0.0,-0.0,0.0,0,0,0,0,250,0.5,10,5,9999,99999,9,999999999,0.0,999,999,99
2050,2,3,23,0,*?*?*?*?*?*?*?*?*?*?*?*?*?*?*?*?*?*?*?*?*?*?,4.9,3.9,100,101707,0,-0,302,0.0,-0.0,0.0,0,0,0,0,255,0.5,10,5,9999,99999,9,999999999,0.5,999,999,99
2050,2,3,24,0,*?*?*?*?*?*?*?*?*?*?*?*?*?*?*?*?*?*?*?*?*?*?,1.5,1.5,100,101707,0,-0,287,0.0,-0.0,0.0,0,0,0,0,250,0.5,10,5,9999,99999,9,999999999,0.0,999,999,99
2050,2,4,1,0,*?*?*?*?*?*?*?*?*?*?*?*?*?*?*?*?*?*?*?*?*?*?,5.4,3.6,91,101028,0,-0,304,0.0,-0.0,0.0,0,0,0,0,262,0.5,10,5,9999,99999,9,999999999,0.0,999,999,99
2050,2,4,2,0,*?*?*?*?*?*?*?*?*?*?*?*?*?*?*?*?*?*?*?*?*?*?,6.2,3.4,84,101028,0,-0,307,0.0,-0.0,0.0,0,0,0,0,263,1.5,10,5,9999,99999,9,999999999,0.0,999,999,99
2050,2,4,3,0,*?*?*?*?*?*?*?*?*?*?*?*?*?*?*?*?*?*?*?*?*?*?,5.8,3.0,84,101028,0,-0,306,0.0,-0.0,0.0,0,0,0,0,265,0.5,10,5,9999,99999,9,999999999,0.0,999,999,99
2050,2,4,4,0,*?*?*?*?*?*?*?*?*?*?*?*?*?*?*?*?*?*?*?*?*?*?,6.1,3.0,83,101028,0,-0,307,0.0,-0.0,0.0,0,0,0,0,267,1.0,10,5,9999,99999,9,999999999,0.0,999,999,99
2050,2,4,5,0,*?*?*?*?*?*?*?*?*?*?*?*?*?*?*?*?*?*?*?*?*?*?,5.6,3.4,88,101028,0,-0,305,0.0,-0.0,0.0,0,0,0,0,268,1.0,10,5,9999,99999,9,999999999,0.0,999,999,99
2050,2,4,6,0,*?*?*?*?*?*?*?*?*?*?*?*?*?*?*?*?*?*?*?*?*?*?,5.1,3.0,89,101028,0,-0,303,0.0,-0.0,0.0,0,0,0,0,270,1.0,10,5,9999,99999,9,999999999,0.4,999,999,99
2050,2,4,7,0,*?*?*?*?*?*?*?*?*?*?*?*?*?*?*?*?*?*?*?*?*?*?,4.5,2.3,88,101028,0,-0,300,0.0,-0.0,0.0,0,0,0,0,270,0.5,10,5,9999,99999,9,999999999,0.1,999,999,99
2050,2,4,8,0,*?*?*?*?*?*?*?*?*?*?*?*?*?*?*?*?*?*?*?*?*?*?,5.1,2.3,84,101028,129,1404,298,19.2,27.8,16.6,2187,1490,2050,345,270,0.5,9,5,9999,99999,9,999999999,0.0,999,999,99
2050,2,4,9,0,*?*?*?*?*?*?*?*?*?*?*?*?*?*?*?*?*?*?*?*?*?*?,5.6,3.9,92,101028,295,1408,300,75.4,47.8,65.3,8271,3916,7410,1702,270,0.5,9,5,9999,99999,9,999999999,0.3,999,999,99
2050,2,4,10,0,*?*?*?*?*?*?*?*?*?*?*?*?*?*?*?*?*?*?*?*?*?*?,7.1,5.5,92,101028,419,1407,307,117.5,52.5,101.9,12902,4739,11518,2767,270,0.5,9,5,9999,99999,9,999999999,0.0,999,999,99
2050,2,4,11,0,*?*?*?*?*?*?*?*?*?*?*?*?*?*?*?*?*?*?*?*?*?*?,8.9,7.4,93,101028,493,1405,315,142.9,54.2,123.9,15688,5069,13985,3466,270,1.5,9,5,9999,99999,9,999999999,0.0,999,999,99
2050,2,4,12,0,*?*?*?*?*?*?*?*?*?*?*?*?*?*?*?*?*?*?*?*?*?*?,9.3,7.3,90,101028,513,1406,320,86.1,0.0,86.1,10096,0,10125,3633,270,1.5,10,5,9999,99999,9,999999999,0.0,999,999,99
2050,2,4,13,0,*?*?*?*?*?*?*?*?*?*?*?*?*?*?*?*?*?*?*?*?*?*?,9.7,7.1,87,101028,477,1407,322,79.0,0.0,79.0,9252,0,9278,3293,268,0.5,10,5,9999,99999,9,999999999,0.0,999,999,99
2050,2,4,14,0,*?*?*?*?*?*?*?*?*?*?*?*?*?*?*?*?*?*?*?*?*?*?,9.8,7.0,85,101028,387,1406,323,61.5,0.0,61.5,7177,0,7194,2486,267,0.5,10,5,9999,99999,9,999999999,0.0,999,999,99
2050,2,4,15,0,*?*?*?*?*?*?*?*?*?*?*?*?*?*?*?*?*?*?*?*?*?*?,9.7,6.6,83,101028,250,1408,322,34.6,0.0,34.6,4053,0,4059,1351,265,0.5,10,5,9999,99999,9,999999999,0.1,999,999,99
2050,2,4,16,0,*?*?*?*?*?*?*?*?*?*?*?*?*?*?*?*?*?*?*?*?*?*?,9.7,7.0,85,101028,74,1399,322,0.3,0.0,0.3,49,-0,49,14,263,0.5,10,5,9999,99999,9,999999999,0.0,999,999,99
2050,2,4,17,0,*?*?*?*?*?*?*?*?*?*?*?*?*?*?*?*?*?*?*?*?*?*?,9.6,6.7,85,101028,0,-0,322,0.0,-0.0,0.0,0,0,0,0,262,0.5,10,5,9999,99999,9,999999999,0.0,999,999,99
2050,2,4,18,0,*?*?*?*?*?*?*?*?*?*?*?*?*?*?*?*?*?*?*?*?*?*?,8.4,7.9,100,101028,0,-0,316,0.0,-0.0,0.0,0,0,0,0,260,0.5,10,5,9999,99999,9,999999999,0.0,999,999,99
2050,2,4,19,0,*?*?*?*?*?*?*?*?*?*?*?*?*?*?*?*?*?*?*?*?*?*?,7.9,7.9,100,101028,0,-0,314,0.0,-0.0,0.0,0,0,0,0,265,0.5,10,5,9999,99999,9,999999999,0.0,999,999,99
2050,2,4,20,0,*?*?*?*?*?*?*?*?*?*?*?*?*?*?*?*?*?*?*?*?*?*?,7.5,7.4,100,101028,0,-0,312,0.0,-0.0,0.0,0,0,0,0,270,0.5,10,5,9999,99999,9,999999999,0.0,999,999,99
2050,2,4,21,0,*?*?*?*?*?*?*?*?*?*?*?*?*?*?*?*?*?*?*?*?*?*?,7.0,7.0,100,101028,0,-0,310,0.0,-0.0,0.0,0,0,0,0,275,0.5,10,5,9999,99999,9,999999999,0.0,999,999,99
2050,2,4,22,0,*?*?*?*?*?*?*?*?*?*?*?*?*?*?*?*?*?*?*?*?*?*?,6.6,6.6,100,101028,0,-0,309,0.0,-0.0,0.0,0,0,0,0,280,0.5,10,5,9999,99999,9,999999999,0.0,999,999,99
2050,2,4,23,0,*?*?*?*?*?*?*?*?*?*?*?*?*?*?*?*?*?*?*?*?*?*?,6.0,5.9,100,101028,0,-0,306,0.0,-0.0,0.0,0,0,0,0,285,0.5,10,5,9999,99999,9,999999999,0.0,999,999,99
2050,2,4,24,0,*?*?*?*?*?*?*?*?*?*?*?*?*?*?*?*?*?*?*?*?*?*?,4.5,3.8,98,101028,0,-0,300,0.0,-0.0,0.0,0,0,0,0,260,0.5,10,5,9999,99999,9,999999999,0.2,999,999,99
2050,2,5,1,0,*?*?*?*?*?*?*?*?*?*?*?*?*?*?*?*?*?*?*?*?*?*?,5.0,3.4,89,99812.1,0,-0,302,0.0,-0.0,0.0,0,0,0,0,285,0.5,10,5,9999,99999,9,999999999,0.2,999,999,99
2050,2,5,2,0,*?*?*?*?*?*?*?*?*?*?*?*?*?*?*?*?*?*?*?*?*?*?,4.5,2.3,84,99812.1,0,-0,300,0.0,-0.0,0.0,0,0,0,0,280,1.5,10,5,9999,99999,9,999999999,0.2,999,999,99
2050,2,5,3,0,*?*?*?*?*?*?*?*?*?*?*?*?*?*?*?*?*?*?*?*?*?*?,4.8,2.1,82,99812.1,0,-0,301,0.0,-0.0,0.0,0,0,0,0,275,0.5,10,5,9999,99999,9,999999999,0.1,999,999,99
2050,2,5,4,0,*?*?*?*?*?*?*?*?*?*?*?*?*?*?*?*?*?*?*?*?*?*?,5.8,2.7,79,99812.1,0,-0,306,0.0,-0.0,0.0,0,0,0,0,270,1.0,10,5,9999,99999,9,999999999,0.0,999,999,99
2050,2,5,5,0,*?*?*?*?*?*?*?*?*?*?*?*?*?*?*?*?*?*?*?*?*?*?,4.8,2.5,83,99812.1,0,-0,301,0.0,-0.0,0.0,0,0,0,0,265,1.0,10,5,9999,99999,9,999999999,0.0,999,999,99
2050,2,5,6,0,*?*?*?*?*?*?*?*?*?*?*?*?*?*?*?*?*?*?*?*?*?*?,3.8,1.9,86,99812.1,0,-0,297,0.0,-0.0,0.0,0,0,0,0,260,1.0,10,5,9999,99999,9,999999999,0.0,999,999,99
2050,2,5,7,0,*?*?*?*?*?*?*?*?*?*?*?*?*?*?*?*?*?*?*?*?*?*?,4.1,1.7,83,99812.1,0,-0,298,0.0,-0.0,0.0,0,0,0,0,262,0.5,10,5,9999,99999,9,999999999,0.0,999,999,99
2050,2,5,8,0,*?*?*?*?*?*?*?*?*?*?*?*?*?*?*?*?*?*?*?*?*?*?,4.3,1.9,83,99812.1,135,1404,251,42.2,306.9,12.6,4509,20212,2118,361,263,0.5,0,0,9999,99999,9,999999999,0.0,999,999,99
2050,2,5,9,0,*?*?*?*?*?*?*?*?*?*?*?*?*?*?*?*?*?*?*?*?*?*?,5.0,2.5,82,99812.1,301,1407,255,153.9,503.3,46.2,16010,39864,7079,863,265,0.5,0,0,9999,99999,9,999999999,0.0,999,999,99
2050,2,5,10,0,*?*?*?*?*?*?*?*?*?*?*?*?*?*?*?*?*?*?*?*?*?*?,6.1,2.3,76,99812.1,425,1405,259,237.8,550.2,71.3,24685,48733,10503,1347,267,0.5,0,0,9999,99999,9,999999999,0.0,999,999,99
2050,2,5,11,0,*?*?*?*?*?*?*?*?*?*?*?*?*?*?*?*?*?*?*?*?*?*?,7.7,3.2,72,99812.1,500,1406,285,279.1,461.4,115.0,29421,42935,14683,2187,268,1.5,4,2,9999,99999,9,999999999,0.0,999,999,99
2050,2,5,12,0,*?*?*?*?*?*?*?*?*?*?*?*?*?*?*?*?*?*?*?*?*?*?,8.0,3.9,74,99812.1,520,1406,269,301.6,570.9,90.5,31343,53180,12999,1749,270,1.5,0,0,9999,99999,9,999999999,0.0,999,999,99
2050,2,5,13,0,*?*?*?*?*?*?*?*?*?*?*?*?*?*?*?*?*?*?*?*?*?*?,8.8,3.0,67,99812.1,484,1407,270,277.2,563.9,83.2,28792,51661,12058,1591,268,0.5,0,0,9999,99999,9,999999999,0.0,999,999,99
2050,2,5,14,0,*?*?*?*?*?*?*?*?*?*?*?*?*?*?*?*?*?*?*?*?*?*?,8.5,2.9,67,99812.1,394,1406,269,216.6,541.2,65.0,22487,46877,9655,1221,267,0.5,0,0,9999,99999,9,999999999,0.0,999,999,99
2050,2,5,15,0,*?*?*?*?*?*?*?*?*?*?*?*?*?*?*?*?*?*?*?*?*?*?,8.4,2.1,64,99812.1,256,1403,292,115.6,332.7,54.9,12157,23838,7345,985,265,0.5,5,3,9999,99999,9,999999999,0.0,999,999,99
2050,2,5,16,0,*?*?*?*?*?*?*?*?*?*?*?*?*?*?*?*?*?*?*?*?*?*?,8.7,1.7,61,99812.1,81,1408,283,5.5,60.6,2.0,611,3502,359,79,263,0.5,3,2,9999,99999,9,999999999,0.0,999,999,99
2050,2,5,17,0,*?*?*?*?*?*?*?*?*?*?*?*?*?*?*?*?*?*?*?*?*?*?,8.3,1.7,62,99812.1,0,-0,317,0.0,-0.0,0.0,0,0,0,0,262,0.5,10,5,9999,99999,9,999999999,0.0,999,999,99
2050,2,5,18,0,*?*?*?*?*?*?*?*?*?*?*?*?*?*?*?*?*?*?*?*?*?*?,7.2,1.3,65,99812.1,0,-0,312,0.0,-0.0,0.0,0,0,0,0,260,0.5,10,5,9999,99999,9,999999999,0.0,999,999,99
2050,2,5,19,0,*?*?*?*?*?*?*?*?*?*?*?*?*?*?*?*?*?*?*?*?*?*?,6.4,0.6,65,99812.1,0,-0,309,0.0,-0.0,0.0,0,0,0,0,268,0.5,10,5,9999,99999,9,999999999,0.0,999,999,99
2050,2,5,20,0,*?*?*?*?*?*?*?*?*?*?*?*?*?*?*?*?*?*?*?*?*?*?,6.7,1.0,66,99812.1,0,-0,310,0.0,-0.0,0.0,0,0,0,0,277,0.5,10,5,9999,99999,9,999999999,0.0,999,999,99
2050,2,5,21,0,*?*?*?*?*?*?*?*?*?*?*?*?*?*?*?*?*?*?*?*?*?*?,5.8,1.0,71,99812.1,0,-0,306,0.0,-0.0,0.0,0,0,0,0,285,0.5,10,5,9999,99999,9,999999999,0.0,999,999,99
2050,2,5,22,0,*?*?*?*?*?*?*?*?*?*?*?*?*?*?*?*?*?*?*?*?*?*?,5.7,1.5,73,99812.1,0,-0,305,0.0,-0.0,0.0,0,0,0,0,293,0.5,10,5,9999,99999,9,999999999,0.0,999,999,99
2050,2,5,23,0,*?*?*?*?*?*?*?*?*?*?*?*?*?*?*?*?*?*?*?*?*?*?,6.1,1.7,73,99812.1,0,-0,307,0.0,-0.0,0.0,0,0,0,0,302,0.5,10,5,9999,99999,9,999999999,0.0,999,999,99
2050,2,5,24,0,*?*?*?*?*?*?*?*?*?*?*?*?*?*?*?*?*?*?*?*?*?*?,5.5,4.8,94,99812.1,0,-0,304,0.0,-0.0,0.0,0,0,0,0,290,0.5,10,5,9999,99999,9,999999999,0.0,999,999,99
2050,2,6,1,0,*?*?*?*?*?*?*?*?*?*?*?*?*?*?*?*?*?*?*?*?*?*?,7.0,4.3,82,100882,0,-0,311,0.0,-0.0,0.0,0,0,0,0,260,0.5,10,5,9999,99999,9,999999999,0.0,999,999,99
2050,2,6,2,0,*?*?*?*?*?*?*?*?*?*?*?*?*?*?*?*?*?*?*?*?*?*?,7.4,5.5,86,100882,0,-0,312,0.0,-0.0,0.0,0,0,0,0,210,1.5,10,5,9999,99999,9,999999999,0.0,999,999,99
2050,2,6,3,0,*?*?*?*?*?*?*?*?*?*?*?*?*?*?*?*?*?*?*?*?*?*?,6.1,5.5,94,100882,0,-0,307,0.0,-0.0,0.0,0,0,0,0,160,0.5,10,5,9999,99999,9,999999999,0.0,999,999,99
2050,2,6,4,0,*?*?*?*?*?*?*?*?*?*?*?*?*?*?*?*?*?*?*?*?*?*?,5.8,5.0,93,100882,0,-0,305,0.0,-0.0,0.0,0,0,0,0,110,1.0,10,5,9999,99999,9,999999999,0.0,999,999,99
2050,2,6,5,0,*?*?*?*?*?*?*?*?*?*?*?*?*?*?*?*?*?*?*?*?*?*?,7.0,6.2,94,100882,0,-0,310,0.0,-0.0,0.0,0,0,0,0,60,1.0,10,5,9999,99999,9,999999999,0.0,999,999,99
2050,2,6,6,0,*?*?*?*?*?*?*?*?*?*?*?*?*?*?*?*?*?*?*?*?*?*?,5.8,5.8,99,100882,0,-0,305,0.0,-0.0,0.0,0,0,0,0,10,1.0,10,5,9999,99999,9,999999999,0.0,999,999,99
2050,2,6,7,0,*?*?*?*?*?*?*?*?*?*?*?*?*?*?*?*?*?*?*?*?*?*?,4.6,4.6,99,100882,0,-0,300,0.0,-0.0,0.0,0,0,0,0,65,0.5,10,5,9999,99999,9,999999999,0.0,999,999,99
2050,2,6,8,0,*?*?*?*?*?*?*?*?*?*?*?*?*?*?*?*?*?*?*?*?*?*?,5.7,5.6,99,100882,141,1402,284,43.2,225.6,20.5,4504,12924,3299,383,120,0.5,5,3,9999,99999,9,999999999,0.0,999,999,99
2050,2,6,9,0,*?*?*?*?*?*?*?*?*?*?*?*?*?*?*?*?*?*?*?*?*?*?,6.7,6.4,97,100882,307,1404,281,156.4,455.6,56.8,16050,36000,8387,1029,175,0.5,3,2,9999,99999,9,999999999,0.0,999,999,99
2050,2,6,10,0,*?*?*?*?*?*?*?*?*?*?*?*?*?*?*?*?*?*?*?*?*?*?,9.1,6.7,84,100882,432,1406,291,239.4,496.4,86.9,24535,43724,12328,1590,230,0.5,3,2,9999,99999,9,999999999,0.0,999,999,99
2050,2,6,11,0,*?*?*?*?*?*?*?*?*?*?*?*?*?*?*?*?*?*?*?*?*?*?,12.8,7.9,71,100882,507,1406,297,292.8,568.5,87.8,30425,52656,12661,1692,285,1.5,0,0,9999,99999,9,999999999,0.0,999,999,99
2050,2,6,12,0,*?*?*?*?*?*?*?*?*?*?*?*?*?*?*?*?*?*?*?*?*?*?,14.0,7.6,64,100882,527,1406,301,306.3,572.1,91.9,31838,53452,13180,1781,340,1.5,0,0,9999,99999,9,999999999,0.0,999,999,99
2050,2,6,13,0,*?*?*?*?*?*?*?*?*?*?*?*?*?*?*?*?*?*?*?*?*?*?,14.2,5.9,57,100882,490,1404,298,281.9,565.3,84.6,29282,51966,12236,1621,338,0.5,0,0,9999,99999,9,999999999,0.0,999,999,99
2050,2,6,14,0,*?*?*?*?*?*?*?*?*?*?*?*?*?*?*?*?*?*?*?*?*?*?,14.2,5.5,55,100882,401,1407,311,218.6,488.5,79.4,22404,42123,11363,1445,337,0.5,3,2,9999,99999,9,999999999,0.0,999,999,99
2050,2,6,15,0,*?*?*?*?*?*?*?*?*?*?*?*?*?*?*?*?*?*?*?*?*?*?,14.3,6.2,58,100882,263,1405,308,128.1,459.8,42.0,13276,34485,6443,777,335,0.5,2,1,9999,99999,9,999999999,0.0,999,999,99
2050,2,6,16,0,*?*?*?*?*?*?*?*?*?*?*?*?*?*?*?*?*?*?*?*?*?*?,14.1,6.2,59,100882,87,1399,325,8.7,62.8,4.8,977,3027,928,98,333,0.5,6,3,9999,99999,9,999999999,0.0,999,999,99
2050,2,6,17,0,*?*?*?*?*?*?*?*?*?*?*?*?*?*?*?*?*?*?*?*?*?*?,13.0,6.9,65,100882,0,-0,338,0.0,-0.0,0.0,0,0,0,0,332,0.5,10,5,9999,99999,9,999999999,0.0,999,999,99
2050,2,6,18,0,*?*?*?*?*?*?*?*?*?*?*?*?*?*?*?*?*?*?*?*?*?*?,12.0,7.7,74,100882,0,-0,333,0.0,-0.0,0.0,0,0,0,0,330,0.5,10,5,9999,99999,9,999999999,0.0,999,999,99
2050,2,6,19,0,*?*?*?*?*?*?*?*?*?*?*?*?*?*?*?*?*?*?*?*?*?*?,10.9,8.0,81,100882,0,-0,328,0.0,-0.0,0.0,0,0,0,0,327,0.5,10,5,9999,99999,9,999999999,0.0,999,999,99
2050,2,6,20,0,*?*?*?*?*?*?*?*?*?*?*?*?*?*?*?*?*?*?*?*?*?*?,9.8,7.6,85,100882,0,-0,323,0.0,-0.0,0.0,0,0,0,0,323,0.5,10,5,9999,99999,9,999999999,0.0,999,999,99
2050,2,6,21,0,*?*?*?*?*?*?*?*?*?*?*?*?*?*?*?*?*?*?*?*?*?*?,8.6,6.7,86,100882,0,-0,317,0.0,-0.0,0.0,0,0,0,0,320,0.5,10,5,9999,99999,9,999999999,0.0,999,999,99
2050,2,6,22,0,*?*?*?*?*?*?*?*?*?*?*?*?*?*?*?*?*?*?*?*?*?*?,8.7,7.3,90,100882,0,-0,318,0.0,-0.0,0.0,0,0,0,0,317,0.5,10,5,9999,99999,9,999999999,0.0,999,999,99
2050,2,6,23,0,*?*?*?*?*?*?*?*?*?*?*?*?*?*?*?*?*?*?*?*?*?*?,6.9,6.4,95,100882,0,-0,310,0.0,-0.0,0.0,0,0,0,0,313,0.5,10,5,9999,99999,9,999999999,0.0,999,999,99
2050,2,6,24,0,*?*?*?*?*?*?*?*?*?*?*?*?*?*?*?*?*?*?*?*?*?*?,6.4,3.0,78,100882,0,-0,308,0.0,-0.0,0.0,0,0,0,0,310,0.5,10,5,9999,99999,9,999999999,0.0,999,999,99
2050,2,7,1,0,*?*?*?*?*?*?*?*?*?*?*?*?*?*?*?*?*?*?*?*?*?*?,3.0,3.0,100,101841,0,-0,294,0.0,-0.0,0.0,0,0,0,0,308,0.5,10,5,9999,99999,9,999999999,0.0,999,999,99
2050,2,7,2,0,*?*?*?*?*?*?*?*?*?*?*?*?*?*?*?*?*?*?*?*?*?*?,1.4,1.3,100,101841,0,-0,287,0.0,-0.0,0.0,0,0,0,0,307,1.5,10,5,9999,99999,9,999999999,0.0,999,999,99
2050,2,7,3,0,*?*?*?*?*?*?*?*?*?*?*?*?*?*?*?*?*?*?*?*?*?*?,1.1,1.0,100,101841,0,-0,286,0.0,-0.0,0.0,0,0,0,0,305,0.5,10,5,9999,99999,9,999999999,0.0,999,999,99
2050,2,7,4,0,*?*?*?*?*?*?*?*?*?*?*?*?*?*?*?*?*?*?*?*?*?*?,0.4,0.4,100,101841,0,-0,283,0.0,-0.0,0.0,0,0,0,0,303,1.0,10,5,9999,99999,9,999999999,0.0,999,999,99
2050,2,7,5,0,*?*?*?*?*?*?*?*?*?*?*?*?*?*?*?*?*?*?*?*?*?*?,-0.2,-0.2,100,101841,0,-0,281,0.0,-0.0,0.0,0,0,0,0,302,1.0,10,5,9999,99999,9,999999999,0.0,999,999,99
2050,2,7,6,0,*?*?*?*?*?*?*?*?*?*?*?*?*?*?*?*?*?*?*?*?*?*?,0.2,0.2,100,101841,0,-0,282,0.0,-0.0,0.0,0,0,0,0,300,1.0,10,5,9999,99999,9,999999999,0.0,999,999,99
2050,2,7,7,0,*?*?*?*?*?*?*?*?*?*?*?*?*?*?*?*?*?*?*?*?*?*?,0.7,0.6,100,101841,0,-0,284,0.0,-0.0,0.0,0,0,0,0,295,0.5,10,5,9999,99999,9,999999999,0.0,999,999,99
2050,2,7,8,0,*?*?*?*?*?*?*?*?*?*?*?*?*?*?*?*?*?*?*?*?*?*?,0.7,0.6,100,101841,148,1409,284,14.7,0.0,14.7,1756,-0,1757,574,290,0.5,10,5,9999,99999,9,999999999,0.0,999,999,99
2050,2,7,9,0,*?*?*?*?*?*?*?*?*?*?*?*?*?*?*?*?*?*?*?*?*?*?,1.0,1.0,100,101841,314,1406,285,47.2,0.0,47.2,5508,0,5519,1867,285,0.5,10,5,9999,99999,9,999999999,0.0,999,999,99
2050,2,7,10,0,*?*?*?*?*?*?*?*?*?*?*?*?*?*?*?*?*?*?*?*?*?*?,1.9,1.9,100,101841,438,1403,289,71.6,0.0,71.6,8371,0,8393,2945,280,0.5,10,5,9999,99999,9,999999999,0.0,999,999,99
2050,2,7,11,0,*?*?*?*?*?*?*?*?*?*?*?*?*?*?*?*?*?*?*?*?*?*?,4.3,3.0,100,101841,513,1403,295,149.9,54.5,130.0,16464,5146,14670,3669,275,1.5,9,5,9999,99999,9,999999999,0.0,999,999,99
2050,2,7,12,0,*?*?*?*?*?*?*?*?*?*?*?*?*?*?*?*?*?*?*?*?*?*?,5.1,2.7,99,101841,534,1406,298,156.7,54.9,135.9,17217,5215,15338,3872,270,1.5,9,5,9999,99999,9,999999999,0.0,999,999,99
2050,2,7,13,0,*?*?*?*?*?*?*?*?*?*?*?*?*?*?*?*?*?*?*?*?*?*?,5.1,2.9,100,101841,497,1404,298,144.4,54.2,125.2,15862,5087,14138,3511,272,0.5,9,5,9999,99999,9,999999999,0.0,999,999,99
2050,2,7,14,0,*?*?*?*?*?*?*?*?*?*?*?*?*?*?*?*?*?*?*?*?*?*?,5.4,3.2,100,101841,407,1403,304,65.5,0.0,65.5,7655,0,7674,2667,273,0.5,10,5,9999,99999,9,999999999,0.0,999,999,99
2050,2,7,15,0,*?*?*?*?*?*?*?*?*?*?*?*?*?*?*?*?*?*?*?*?*?*?,5.7,3.0,99,101841,270,1405,301,67.1,46.4,58.1,7405,3580,6837,1246,275,0.5,9,5,9999,99999,9,999999999,0.0,999,999,99
2050,2,7,16,0,*?*?*?*?*?*?*?*?*?*?*?*?*?*?*?*?*?*?*?*?*?*?,5.6,3.2,100,101841,94,1405,300,7.3,14.4,6.3,851,520,890,97,277,0.5,9,5,9999,99999,9,999999999,0.0,999,999,99
2050,2,7,17,0,*?*?*?*?*?*?*?*?*?*?*?*?*?*?*?*?*?*?*?*?*?*?,5.3,3.2,100,101841,0,-0,303,0.0,-0.0,0.0,0,0,0,0,278,0.5,10,5,9999,99999,9,999999999,0.0,999,999,99
2050,2,7,18,0,*?*?*?*?*?*?*?*?*?*?*?*?*?*?*?*?*?*?*?*?*?*?,4.5,2.5,100,101841,0,-0,300,0.0,-0.0,0.0,0,0,0,0,280,0.5,10,5,9999,99999,9,999999999,0.0,999,999,99
2050,2,7,19,0,*?*?*?*?*?*?*?*?*?*?*?*?*?*?*?*?*?*?*?*?*?*?,3.1,2.3,100,101841,0,-0,294,0.0,-0.0,0.0,0,0,0,0,285,0.5,10,5,9999,99999,9,999999999,0.0,999,999,99
2050,2,7,20,0,*?*?*?*?*?*?*?*?*?*?*?*?*?*?*?*?*?*?*?*?*?*?,2.6,2.5,100,101841,0,-0,292,0.0,-0.0,0.0,0,0,0,0,290,0.5,10,5,9999,99999,9,999999999,0.0,999,999,99
2050,2,7,21,0,*?*?*?*?*?*?*?*?*?*?*?*?*?*?*?*?*?*?*?*?*?*?,2.2,1.7,100,101841,0,-0,290,0.0,-0.0,0.0,0,0,0,0,295,0.5,10,5,9999,99999,9,999999999,0.0,999,999,99
2050,2,7,22,0,*?*?*?*?*?*?*?*?*?*?*?*?*?*?*?*?*?*?*?*?*?*?,1.3,0.6,100,101841,0,-0,287,0.0,-0.0,0.0,0,0,0,0,300,0.5,10,5,9999,99999,9,999999999,0.0,999,999,99
2050,2,7,23,0,*?*?*?*?*?*?*?*?*?*?*?*?*?*?*?*?*?*?*?*?*?*?,1.1,0.2,100,101841,0,-0,286,0.0,-0.0,0.0,0,0,0,0,305,0.5,10,5,9999,99999,9,999999999,0.0,999,999,99
2050,2,7,24,0,*?*?*?*?*?*?*?*?*?*?*?*?*?*?*?*?*?*?*?*?*?*?,5.2,5.1,100,101841,0,-0,303,0.0,-0.0,0.0,0,0,0,0,310,0.5,10,5,9999,99999,9,999999999,0.0,999,999,99
2050,2,8,1,0,*?*?*?*?*?*?*?*?*?*?*?*?*?*?*?*?*?*?*?*?*?*?,0.5,0.4,100,102017,0,-0,283,0.0,-0.0,0.0,0,0,0,0,308,0.5,10,5,9999,99999,9,999999999,0.0,999,999,99
2050,2,8,2,0,*?*?*?*?*?*?*?*?*?*?*?*?*?*?*?*?*?*?*?*?*?*?,0.3,0.2,100,102017,0,-0,283,0.0,-0.0,0.0,0,0,0,0,307,1.5,10,5,9999,99999,9,999999999,0.0,999,999,99
2050,2,8,3,0,*?*?*?*?*?*?*?*?*?*?*?*?*?*?*?*?*?*?*?*?*?*?,-1.2,-1.3,100,102017,0,-0,277,0.0,-0.0,0.0,0,0,0,0,305,0.5,10,5,9999,99999,9,999999999,0.0,999,999,99
2050,2,8,4,0,*?*?*?*?*?*?*?*?*?*?*?*?*?*?*?*?*?*?*?*?*?*?,-1.3,-1.3,100,102017,0,-0,276,0.0,-0.0,0.0,0,0,0,0,303,1.0,10,5,9999,99999,9,999999999,0.0,999,999,99
2050,2,8,5,0,*?*?*?*?*?*?*?*?*?*?*?*?*?*?*?*?*?*?*?*?*?*?,-1.6,-1.5,100,102017,0,-0,275,0.0,-0.0,0.0,0,0,0,0,302,1.0,10,5,9999,99999,9,999999999,0.0,999,999,99
2050,2,8,6,0,*?*?*?*?*?*?*?*?*?*?*?*?*?*?*?*?*?*?*?*?*?*?,-1.3,-1.3,100,102017,0,-0,276,0.0,-0.0,0.0,0,0,0,0,300,1.0,10,5,9999,99999,9,999999999,0.0,999,999,99
2050,2,8,7,0,*?*?*?*?*?*?*?*?*?*?*?*?*?*?*?*?*?*?*?*?*?*?,-2.1,-2.2,100,102017,0,-0,273,0.0,-0.0,0.0,0,0,0,0,302,0.5,10,5,9999,99999,9,999999999,0.0,999,999,99
2050,2,8,8,0,*?*?*?*?*?*?*?*?*?*?*?*?*?*?*?*?*?*?*?*?*?*?,-2.9,-2.9,100,102017,154,1405,265,27.7,33.6,24.0,3117,1973,2910,501,303,0.5,9,5,9999,99999,9,999999999,0.0,999,999,99
2050,2,8,9,0,*?*?*?*?*?*?*?*?*?*?*?*?*?*?*?*?*?*?*?*?*?*?,0.1,-0.0,100,102017,320,1403,267,131.9,206.5,84.8,13959,16532,10002,1632,305,0.5,7,4,9999,99999,9,999999999,0.0,999,999,99
2050,2,8,10,0,*?*?*?*?*?*?*?*?*?*?*?*?*?*?*?*?*?*?*?*?*?*?,3.0,3.0,100,102017,445,1403,280,198.5,223.5,127.6,21005,20542,14735,2579,307,0.5,7,4,9999,99999,9,999999999,0.0,999,999,99
2050,2,8,11,0,*?*?*?*?*?*?*?*?*?*?*?*?*?*?*?*?*?*?*?*?*?*?,4.9,3.9,100,102017,520,1403,293,201.8,137.2,151.0,21998,13267,17183,3481,308,1.5,8,4,9999,99999,9,999999999,0.0,999,999,99
2050,2,8,12,0,*?*?*?*?*?*?*?*?*?*?*?*?*?*?*?*?*?*?*?*?*?*?,7.0,3.4,100,102017,541,1405,302,210.9,138.1,157.8,22995,13470,17937,3665,310,1.5,8,4,9999,99999,9,999999999,0.0,999,999,99
2050,2,8,13,0,*?*?*?*?*?*?*?*?*?*?*?*?*?*?*?*?*?*?*?*?*?*?,7.1,3.0,100,102017,504,1403,302,194.6,136.5,145.6,21210,13096,16585,3338,310,0.5,8,4,9999,99999,9,999999999,0.0,999,999,99
2050,2,8,14,0,*?*?*?*?*?*?*?*?*?*?*?*?*?*?*?*?*?*?*?*?*?*?,7.4,2.1,100,102017,414,1403,303,154.0,131.5,115.2,16789,11919,13210,2568,310,0.5,8,4,9999,99999,9,999999999,0.0,999,999,99
2050,2,8,15,0,*?*?*?*?*?*?*?*?*?*?*?*?*?*?*?*?*?*?*?*?*?*?,7.2,0.8,98,102017,277,1406,307,69.4,46.9,60.2,7661,3653,7069,1292,310,0.5,9,5,9999,99999,9,999999999,0.0,999,999,99
2050,2,8,16,0,*?*?*?*?*?*?*?*?*?*?*?*?*?*?*?*?*?*?*?*?*?*?,7.2,2.7,100,102017,101,1410,302,12.6,44.4,9.4,1448,1886,1499,157,310,0.5,8,4,9999,99999,9,999999999,0.0,999,999,99
2050,2,8,17,0,*?*?*?*?*?*?*?*?*?*?*?*?*?*?*?*?*?*?*?*?*?*?,6.5,3.4,100,102017,0,-0,309,0.0,-0.0,0.0,0,0,0,0,310,0.5,10,5,9999,99999,9,999999999,0.0,999,999,99
2050,2,8,18,0,*?*?*?*?*?*?*?*?*?*?*?*?*?*?*?*?*?*?*?*?*?*?,5.3,3.8,100,102017,0,-0,303,0.0,-0.0,0.0,0,0,0,0,310,0.5,10,5,9999,99999,9,999999999,0.0,999,999,99
2050,2,8,19,0,*?*?*?*?*?*?*?*?*?*?*?*?*?*?*?*?*?*?*?*?*?*?,3.0,2.7,100,102017,0,-0,294,0.0,-0.0,0.0,0,0,0,0,317,0.5,10,5,9999,99999,9,999999999,0.0,999,999,99
2050,2,8,20,0,*?*?*?*?*?*?*?*?*?*?*?*?*?*?*?*?*?*?*?*?*?*?,2.5,2.5,100,102017,0,-0,291,0.0,-0.0,0.0,0,0,0,0,323,0.5,10,5,9999,99999,9,999999999,0.0,999,999,99
2050,2,8,21,0,*?*?*?*?*?*?*?*?*?*?*?*?*?*?*?*?*?*?*?*?*?*?,2.0,1.9,100,102017,0,-0,289,0.0,-0.0,0.0,0,0,0,0,330,0.5,10,5,9999,99999,9,999999999,0.0,999,999,99
2050,2,8,22,0,*?*?*?*?*?*?*?*?*?*?*?*?*?*?*?*?*?*?*?*?*?*?,1.0,1.0,100,102017,0,-0,285,0.0,-0.0,0.0,0,0,0,0,337,0.5,10,5,9999,99999,9,999999999,0.0,999,999,99
2050,2,8,23,0,*?*?*?*?*?*?*?*?*?*?*?*?*?*?*?*?*?*?*?*?*?*?,0.2,-0.0,100,102017,0,-0,282,0.0,-0.0,0.0,0,0,0,0,343,0.5,10,5,9999,99999,9,999999999,0.0,999,999,99
2050,2,8,24,0,*?*?*?*?*?*?*?*?*?*?*?*?*?*?*?*?*?*?*?*?*?*?,0.9,0.8,100,102017,0,-0,285,0.0,-0.0,0.0,0,0,0,0,310,0.5,10,5,9999,99999,9,999999999,0.0,999,999,99
2050,2,9,1,0,*?*?*?*?*?*?*?*?*?*?*?*?*?*?*?*?*?*?*?*?*?*?,-0.2,-3.4,77,101825,0,-0,281,0.0,-0.0,0.0,0,0,0,0,335,0.5,10,5,9999,99999,9,999999999,0.0,999,999,99
2050,2,9,2,0,*?*?*?*?*?*?*?*?*?*?*?*?*?*?*?*?*?*?*?*?*?*?,-0.4,-5.0,67,101825,0,-0,281,0.0,-0.0,0.0,0,0,0,0,320,1.5,10,5,9999,99999,9,999999999,0.0,999,999,99
2050,2,9,3,0,*?*?*?*?*?*?*?*?*?*?*?*?*?*?*?*?*?*?*?*?*?*?,-1.1,-5.0,71,101825,0,-0,278,0.0,-0.0,0.0,0,0,0,0,305,0.5,10,5,9999,99999,9,999999999,0.0,999,999,99
2050,2,9,4,0,*?*?*?*?*?*?*?*?*?*?*?*?*?*?*?*?*?*?*?*?*?*?,-1.6,-5.6,72,101825,0,-0,276,0.0,-0.0,0.0,0,0,0,0,290,1.0,10,5,9999,99999,9,999999999,0.0,999,999,99
2050,2,9,5,0,*?*?*?*?*?*?*?*?*?*?*?*?*?*?*?*?*?*?*?*?*?*?,-2.3,-6.0,73,101825,0,-0,273,0.0,-0.0,0.0,0,0,0,0,275,1.0,10,5,9999,99999,9,999999999,0.0,999,999,99
2050,2,9,6,0,*?*?*?*?*?*?*?*?*?*?*?*?*?*?*?*?*?*?*?*?*?*?,-1.6,-5.3,72,101825,0,-0,276,0.0,-0.0,0.0,0,0,0,0,260,1.0,10,5,9999,99999,9,999999999,0.0,999,999,99
2050,2,9,7,0,*?*?*?*?*?*?*?*?*?*?*?*?*?*?*?*?*?*?*?*?*?*?,-1.1,-4.8,72,101825,0,-0,278,0.0,-0.0,0.0,0,0,0,0,245,0.5,10,5,9999,99999,9,999999999,0.0,999,999,99
2050,2,9,8,0,*?*?*?*?*?*?*?*?*?*?*?*?*?*?*?*?*?*?*?*?*?*?,-1.5,-5.3,72,101825,160,1400,276,17.2,0.0,17.2,2048,-0,2049,670,230,0.5,10,5,9999,99999,9,999999999,0.0,999,999,99
2050,2,9,9,0,*?*?*?*?*?*?*?*?*?*?*?*?*?*?*?*?*?*?*?*?*?*?,0.9,-2.7,74,101825,327,1404,286,49.8,0.0,49.8,5816,0,5828,1979,215,0.5,10,5,9999,99999,9,999999999,0.0,999,999,99
2050,2,9,10,0,*?*?*?*?*?*?*?*?*?*?*?*?*?*?*?*?*?*?*?*?*?*?,1.7,-1.7,76,101825,452,1403,289,74.3,0.0,74.3,8694,0,8718,3071,200,0.5,10,5,9999,99999,9,999999999,0.0,999,999,99
2050,2,9,11,0,*?*?*?*?*?*?*?*?*?*?*?*?*?*?*?*?*?*?*?*?*?*?,4.8,-0.4,68,101825,527,1403,302,89.1,0.0,89.1,10449,0,10480,3776,185,1.5,10,5,9999,99999,9,999999999,0.0,999,999,99
2050,2,9,12,0,*?*?*?*?*?*?*?*?*?*?*?*?*?*?*?*?*?*?*?*?*?*?,5.9,-0.0,66,101825,548,1405,307,93.0,0.0,93.0,10925,0,10958,3973,170,1.5,10,5,9999,99999,9,999999999,0.0,999,999,99
2050,2,9,13,0,*?*?*?*?*?*?*?*?*?*?*?*?*?*?*?*?*?*?*?*?*?*?,6.0,-0.2,64,101825,511,1403,307,86.0,0.0,86.0,10075,0,10105,3624,170,0.5,10,5,9999,99999,9,999999999,0.0,999,999,99
2050,2,9,14,0,*?*?*?*?*?*?*?*?*?*?*?*?*?*?*?*?*?*?*?*?*?*?,6.1,-1.9,55,101825,421,1403,302,118.7,52.6,102.9,13025,4756,11626,2796,170,0.5,9,5,9999,99999,9,999999999,0.0,999,999,99
2050,2,9,15,0,*?*?*?*?*?*?*?*?*?*?*?*?*?*?*?*?*?*?*?*?*?*?,5.9,-0.2,64,101825,283,1401,301,71.8,47.3,62.2,7916,3724,7300,1338,170,0.5,9,5,9999,99999,9,999999999,0.0,999,999,99
2050,2,9,16,0,*?*?*?*?*?*?*?*?*?*?*?*?*?*?*?*?*?*?*?*?*?*?,5.8,1.5,74,101825,107,1401,306,6.8,0.0,6.8,842,-0,842,272,170,0.5,10,5,9999,99999,9,999999999,0.0,999,999,99
2050,2,9,17,0,*?*?*?*?*?*?*?*?*?*?*?*?*?*?*?*?*?*?*?*?*?*?,5.5,1.5,75,101825,0,-0,305,0.0,-0.0,0.0,0,0,0,0,170,0.5,10,5,9999,99999,9,999999999,0.0,999,999,99
2050,2,9,18,0,*?*?*?*?*?*?*?*?*?*?*?*?*?*?*?*?*?*?*?*?*?*?,3.7,0.8,82,101825,0,-0,297,0.0,-0.0,0.0,0,0,0,0,170,0.5,10,5,9999,99999,9,999999999,0.0,999,999,99
2050,2,9,19,0,*?*?*?*?*?*?*?*?*?*?*?*?*?*?*?*?*?*?*?*?*?*?,3.6,2.1,89,101825,0,-0,296,0.0,-0.0,0.0,0,0,0,0,167,0.5,10,5,9999,99999,9,999999999,0.0,999,999,99
2050,2,9,20,0,*?*?*?*?*?*?*?*?*?*?*?*?*?*?*?*?*?*?*?*?*?*?,3.3,2.1,91,101825,0,-0,295,0.0,-0.0,0.0,0,0,0,0,163,0.5,10,5,9999,99999,9,999999999,0.0,999,999,99
2050,2,9,21,0,*?*?*?*?*?*?*?*?*?*?*?*?*?*?*?*?*?*?*?*?*?*?,1.6,0.2,91,101825,0,-0,288,0.0,-0.0,0.0,0,0,0,0,160,0.5,10,5,9999,99999,9,999999999,0.0,999,999,99
2050,2,9,22,0,*?*?*?*?*?*?*?*?*?*?*?*?*?*?*?*?*?*?*?*?*?*?,-0.0,-0.4,97,101825,0,-0,281,0.0,-0.0,0.0,0,0,0,0,157,0.5,10,5,9999,99999,9,999999999,0.0,999,999,99
2050,2,9,23,0,*?*?*?*?*?*?*?*?*?*?*?*?*?*?*?*?*?*?*?*?*?*?,1.2,-0.0,92,101825,0,-0,286,0.0,-0.0,0.0,0,0,0,0,153,0.5,10,5,9999,99999,9,999999999,0.0,999,999,99
2050,2,9,24,0,*?*?*?*?*?*?*?*?*?*?*?*?*?*?*?*?*?*?*?*?*?*?,-0.6,-1.5,92,101825,0,-0,279,0.0,-0.0,0.0,0,0,0,0,350,0.5,10,5,9999,99999,9,999999999,0.0,999,999,99
2050,2,10,1,0,*?*?*?*?*?*?*?*?*?*?*?*?*?*?*?*?*?*?*?*?*?*?,3.3,-0.0,78,99850.4,0,-0,295,0.0,-0.0,0.0,0,0,0,0,148,0.5,10,5,9999,99999,9,999999999,0.0,999,999,99
2050,2,10,2,0,*?*?*?*?*?*?*?*?*?*?*?*?*?*?*?*?*?*?*?*?*?*?,4.0,0.2,75,99850.4,0,-0,298,0.0,-0.0,0.0,0,0,0,0,147,1.5,10,5,9999,99999,9,999999999,0.0,999,999,99
2050,2,10,3,0,*?*?*?*?*?*?*?*?*?*?*?*?*?*?*?*?*?*?*?*?*?*?,4.7,0.2,72,99850.4,0,-0,301,0.0,-0.0,0.0,0,0,0,0,145,0.5,10,5,9999,99999,9,999999999,0.0,999,999,99
2050,2,10,4,0,*?*?*?*?*?*?*?*?*?*?*?*?*?*?*?*?*?*?*?*?*?*?,4.7,0.2,71,99850.4,0,-0,301,0.0,-0.0,0.0,0,0,0,0,143,1.0,10,5,9999,99999,9,999999999,0.0,999,999,99
2050,2,10,5,0,*?*?*?*?*?*?*?*?*?*?*?*?*?*?*?*?*?*?*?*?*?*?,4.0,-0.0,74,99850.4,0,-0,298,0.0,-0.0,0.0,0,0,0,0,142,1.0,10,5,9999,99999,9,999999999,0.0,999,999,99
2050,2,10,6,0,*?*?*?*?*?*?*?*?*?*?*?*?*?*?*?*?*?*?*?*?*?*?,4.7,0.2,72,99850.4,0,-0,301,0.0,-0.0,0.0,0,0,0,0,140,1.0,10,5,9999,99999,9,999999999,0.0,999,999,99
2050,2,10,7,0,*?*?*?*?*?*?*?*?*?*?*?*?*?*?*?*?*?*?*?*?*?*?,3.7,0.4,78,99850.4,0,-0,297,0.0,-0.0,0.0,0,0,0,0,138,0.5,10,5,9999,99999,9,999999999,0.0,999,999,99
2050,2,10,8,0,*?*?*?*?*?*?*?*?*?*?*?*?*?*?*?*?*?*?*?*?*?*?,2.5,-0.2,81,99850.4,167,1403,277,50.4,151.1,32.4,5350,8607,4483,570,137,0.5,7,4,9999,99999,9,999999999,0.0,999,999,99
2050,2,10,9,0,*?*?*?*?*?*?*?*?*?*?*?*?*?*?*?*?*?*?*?*?*?*?,4.8,1.0,75,99850.4,334,1404,292,117.8,124.8,88.1,12861,10479,10178,1921,135,0.5,8,4,9999,99999,9,999999999,0.0,999,999,99
2050,2,10,10,0,*?*?*?*?*?*?*?*?*?*?*?*?*?*?*?*?*?*?*?*?*?*?,7.0,1.5,67,99850.4,459,1403,301,174.3,134.3,130.4,18999,12557,14902,2947,133,0.5,8,4,9999,99999,9,999999999,0.0,999,999,99
2050,2,10,11,0,*?*?*?*?*?*?*?*?*?*?*?*?*?*?*?*?*?*?*?*?*?*?,8.4,0.8,58,99850.4,534,1402,302,246.2,230.7,158.3,26111,22477,18056,3317,132,1.5,7,4,9999,99999,9,999999999,0.0,999,999,99
2050,2,10,12,0,*?*?*?*?*?*?*?*?*?*?*?*?*?*?*?*?*?*?*?*?*?*?,10.5,1.3,52,99850.4,555,1404,311,257.0,232.1,165.2,27277,22835,18804,3491,130,1.5,7,4,9999,99999,9,999999999,0.0,999,999,99
2050,2,10,13,0,*?*?*?*?*?*?*?*?*?*?*?*?*?*?*?*?*?*?*?*?*?*?,10.5,1.0,51,99850.4,519,1405,322,151.8,54.6,131.6,16673,5165,14856,3725,125,0.5,9,5,9999,99999,9,999999999,0.0,999,999,99
2050,2,10,14,0,*?*?*?*?*?*?*?*?*?*?*?*?*?*?*?*?*?*?*?*?*?*?,10.5,1.3,52,99850.4,428,1402,316,160.5,132.5,120.0,17487,12133,13746,2687,120,0.5,8,4,9999,99999,9,999999999,0.0,999,999,99
2050,2,10,15,0,*?*?*?*?*?*?*?*?*?*?*?*?*?*?*?*?*?*?*?*?*?*?,10.6,1.9,54,99850.4,290,1402,317,98.2,119.6,73.5,10740,9492,8528,1584,115,0.5,8,4,9999,99999,9,999999999,0.0,999,999,99
2050,2,10,16,0,*?*?*?*?*?*?*?*?*?*?*?*?*?*?*?*?*?*?*?*?*?*?,10.5,3.0,59,99850.4,114,1404,317,18.7,57.9,14.0,2088,2411,1845,227,110,0.5,8,4,9999,99999,9,999999999,0.0,999,999,99
2050,2,10,17,0,*?*?*?*?*?*?*?*?*?*?*?*?*?*?*?*?*?*?*?*?*?*?,9.7,2.5,60,99850.4,0,-0,323,0.0,-0.0,0.0,0,0,0,0,105,0.5,10,5,9999,99999,9,999999999,0.0,999,999,99
2050,2,10,18,0,*?*?*?*?*?*?*?*?*?*?*?*?*?*?*?*?*?*?*?*?*?*?,9.3,3.0,64,99850.4,0,-0,321,0.0,-0.0,0.0,0,0,0,0,100,0.5,10,5,9999,99999,9,999999999,0.0,999,999,99
2050,2,10,19,0,*?*?*?*?*?*?*?*?*?*?*?*?*?*?*?*?*?*?*?*?*?*?,6.9,2.7,73,99850.4,0,-0,311,0.0,-0.0,0.0,0,0,0,0,102,0.5,10,5,9999,99999,9,999999999,0.0,999,999,99
2050,2,10,20,0,*?*?*?*?*?*?*?*?*?*?*?*?*?*?*?*?*?*?*?*?*?*?,6.9,3.6,78,99850.4,0,-0,310,0.0,-0.0,0.0,0,0,0,0,103,0.5,10,5,9999,99999,9,999999999,0.0,999,999,99
2050,2,10,21,0,*?*?*?*?*?*?*?*?*?*?*?*?*?*?*?*?*?*?*?*?*?*?,5.7,1.9,76,99850.4,0,-0,305,0.0,-0.0,0.0,0,0,0,0,105,0.5,10,5,9999,99999,9,999999999,0.0,999,999,99
2050,2,10,22,0,*?*?*?*?*?*?*?*?*?*?*?*?*?*?*?*?*?*?*?*?*?*?,5.8,1.9,75,99850.4,0,-0,306,0.0,-0.0,0.0,0,0,0,0,107,0.5,10,5,9999,99999,9,999999999,0.0,999,999,99
2050,2,10,23,0,*?*?*?*?*?*?*?*?*?*?*?*?*?*?*?*?*?*?*?*?*?*?,4.8,1.7,79,99850.4,0,-0,301,0.0,-0.0,0.0,0,0,0,0,108,0.5,10,5,9999,99999,9,999999999,0.0,999,999,99
2050,2,10,24,0,*?*?*?*?*?*?*?*?*?*?*?*?*?*?*?*?*?*?*?*?*?*?,2.5,-0.0,83,99850.4,0,-0,292,0.0,-0.0,0.0,0,0,0,0,150,0.5,10,5,9999,99999,9,999999999,0.0,999,999,99
2050,2,11,1,0,*?*?*?*?*?*?*?*?*?*?*?*?*?*?*?*?*?*?*?*?*?*?,2.6,2.5,100,100078,0,-0,292,0.0,-0.0,0.0,0,0,0,0,107,0.5,10,5,9999,99999,9,999999999,0.0,999,999,99
2050,2,11,2,0,*?*?*?*?*?*?*?*?*?*?*?*?*?*?*?*?*?*?*?*?*?*?,2.0,1.9,100,100078,0,-0,289,0.0,-0.0,0.0,0,0,0,0,103,1.5,10,5,9999,99999,9,999999999,0.0,999,999,99
2050,2,11,3,0,*?*?*?*?*?*?*?*?*?*?*?*?*?*?*?*?*?*?*?*?*?*?,0.9,0.8,100,100078,0,-0,285,0.0,-0.0,0.0,0,0,0,0,100,0.5,10,5,9999,99999,9,999999999,0.0,999,999,99
2050,2,11,4,0,*?*?*?*?*?*?*?*?*?*?*?*?*?*?*?*?*?*?*?*?*?*?,-0.1,-0.0,100,100078,0,-0,281,0.0,-0.0,0.0,0,0,0,0,97,1.0,10,5,9999,99999,9,999999999,0.0,999,999,99
2050,2,11,5,0,*?*?*?*?*?*?*?*?*?*?*?*?*?*?*?*?*?*?*?*?*?*?,0.5,0.4,100,100078,0,-0,283,0.0,-0.0,0.0,0,0,0,0,93,1.0,10,5,9999,99999,9,999999999,0.0,999,999,99
2050,2,11,6,0,*?*?*?*?*?*?*?*?*?*?*?*?*?*?*?*?*?*?*?*?*?*?,1.2,1.0,100,100078,0,-0,286,0.0,-0.0,0.0,0,0,0,0,90,1.0,10,5,9999,99999,9,999999999,0.0,999,999,99
2050,2,11,7,0,*?*?*?*?*?*?*?*?*?*?*?*?*?*?*?*?*?*?*?*?*?*?,1.0,1.0,100,100078,0,-0,281,0.0,-0.0,0.0,0,0,0,0,85,0.5,9,5,9999,99999,9,999999999,0.0,999,999,99
2050,2,11,8,0,*?*?*?*?*?*?*?*?*?*?*?*?*?*?*?*?*?*?*?*?*?*?,0.0,-0.0,100,100078,174,1405,233,68.4,386.7,20.5,7131,26346,3410,440,80,0.5,0,0,9999,99999,9,999999999,0.0,999,999,99
2050,2,11,9,0,*?*?*?*?*?*?*?*?*?*?*?*?*?*?*?*?*?*?*?*?*?*?,1.0,0.8,100,100078,341,1404,238,181.3,522.4,54.4,18831,43238,8213,1017,75,0.5,0,0,9999,99999,9,999999999,0.0,999,999,99
2050,2,11,10,0,*?*?*?*?*?*?*?*?*?*?*?*?*?*?*?*?*?*?*?*?*?*?,2.6,2.1,100,100078,466,1402,246,266.0,560.4,79.8,27623,50888,11615,1520,70,0.5,0,0,9999,99999,9,999999999,0.0,999,999,99
2050,2,11,11,0,*?*?*?*?*?*?*?*?*?*?*?*?*?*?*?*?*?*?*?*?*?*?,3.6,3.0,100,100078,542,1404,251,317.0,574.8,95.1,32957,54039,13584,1852,65,1.5,0,0,9999,99999,9,999999999,0.0,999,999,99
2050,2,11,12,0,*?*?*?*?*?*?*?*?*?*?*?*?*?*?*?*?*?*?*?*?*?*?,4.7,4.3,100,100078,562,1403,257,330.7,578.0,99.2,34395,54746,14100,1946,60,1.5,0,0,9999,99999,9,999999999,0.0,999,999,99
2050,2,11,13,0,*?*?*?*?*?*?*?*?*?*?*?*?*?*?*?*?*?*?*?*?*?*?,5.1,3.0,92,100078,526,1404,256,306.3,572.1,91.9,31828,53444,13173,1780,58,0.5,0,0,9999,99999,9,999999999,0.0,999,999,99
2050,2,11,14,0,*?*?*?*?*?*?*?*?*?*?*?*?*?*?*?*?*?*?*?*?*?*?,5.1,3.8,98,100078,435,1401,258,245.3,553.1,73.6,25457,49330,10794,1392,57,0.5,0,0,9999,99999,9,999999999,0.0,999,999,99
2050,2,11,15,0,*?*?*?*?*?*?*?*?*?*?*?*?*?*?*?*?*?*?*?*?*?*?,5.2,4.3,100,100078,297,1402,259,151.9,501.7,45.6,15802,39590,6991,852,55,0.5,0,0,9999,99999,9,999999999,0.0,999,999,99
2050,2,11,16,0,*?*?*?*?*?*?*?*?*?*?*?*?*?*?*?*?*?*?*?*?*?*?,4.9,3.4,96,100078,121,1407,293,21.7,63.6,16.2,2411,2762,2122,268,53,0.5,8,4,9999,99999,9,999999999,0.0,999,999,99
2050,2,11,17,0,*?*?*?*?*?*?*?*?*?*?*?*?*?*?*?*?*?*?*?*?*?*?,4.8,3.2,95,100078,0,-0,301,0.0,-0.0,0.0,0,0,0,0,52,0.5,10,5,9999,99999,9,999999999,0.0,999,999,99
2050,2,11,18,0,*?*?*?*?*?*?*?*?*?*?*?*?*?*?*?*?*?*?*?*?*?*?,3.2,1.9,96,100078,0,-0,295,0.0,-0.0,0.0,0,0,0,0,50,0.5,10,5,9999,99999,9,999999999,0.0,999,999,99
2050,2,11,19,0,*?*?*?*?*?*?*?*?*?*?*?*?*?*?*?*?*?*?*?*?*?*?,2.0,1.0,100,100078,0,-0,290,0.0,-0.0,0.0,0,0,0,0,50,0.5,10,5,9999,99999,9,999999999,0.0,999,999,99
2050,2,11,20,0,*?*?*?*?*?*?*?*?*?*?*?*?*?*?*?*?*?*?*?*?*?*?,2.6,1.3,97,100078,0,-0,292,0.0,-0.0,0.0,0,0,0,0,50,0.5,10,5,9999,99999,9,999999999,0.0,999,999,99
2050,2,11,21,0,*?*?*?*?*?*?*?*?*?*?*?*?*?*?*?*?*?*?*?*?*?*?,2.5,0.4,92,100078,0,-0,292,0.0,-0.0,0.0,0,0,0,0,50,0.5,10,5,9999,99999,9,999999999,0.0,999,999,99
2050,2,11,22,0,*?*?*?*?*?*?*?*?*?*?*?*?*?*?*?*?*?*?*?*?*?*?,1.9,0.4,96,100078,0,-0,289,0.0,-0.0,0.0,0,0,0,0,50,0.5,10,5,9999,99999,9,999999999,0.0,999,999,99
2050,2,11,23,0,*?*?*?*?*?*?*?*?*?*?*?*?*?*?*?*?*?*?*?*?*?*?,1.6,0.2,96,100078,0,-0,288,0.0,-0.0,0.0,0,0,0,0,50,0.5,10,5,9999,99999,9,999999999,0.0,999,999,99
2050,2,11,24,0,*?*?*?*?*?*?*?*?*?*?*?*?*?*?*?*?*?*?*?*?*?*?,3.8,2.1,94,100078,0,-0,297,0.0,-0.0,0.0,0,0,0,0,110,0.5,10,5,9999,99999,9,999999999,0.0,999,999,99
2050,2,12,1,0,*?*?*?*?*?*?*?*?*?*?*?*?*?*?*?*?*?*?*?*?*?*?,1.5,1.5,100,101624,0,-0,287,0.0,-0.0,0.0,0,0,0,0,52,0.5,10,5,9999,99999,9,999999999,0.0,999,999,99
2050,2,12,2,0,*?*?*?*?*?*?*?*?*?*?*?*?*?*?*?*?*?*?*?*?*?*?,1.5,1.5,100,101624,0,-0,287,0.0,-0.0,0.0,0,0,0,0,53,1.5,10,5,9999,99999,9,999999999,0.0,999,999,99
2050,2,12,3,0,*?*?*?*?*?*?*?*?*?*?*?*?*?*?*?*?*?*?*?*?*?*?,0.3,0.4,100,101624,0,-0,283,0.0,-0.0,0.0,0,0,0,0,55,0.5,10,5,9999,99999,9,999999999,0.0,999,999,99
2050,2,12,4,0,*?*?*?*?*?*?*?*?*?*?*?*?*?*?*?*?*?*?*?*?*?*?,-0.8,-0.8,100,101624,0,-0,278,0.0,-0.0,0.0,0,0,0,0,57,1.0,10,5,9999,99999,9,999999999,0.0,999,999,99
2050,2,12,5,0,*?*?*?*?*?*?*?*?*?*?*?*?*?*?*?*?*?*?*?*?*?*?,-0.4,-0.4,100,101624,0,-0,280,0.0,-0.0,0.0,0,0,0,0,58,1.0,10,5,9999,99999,9,999999999,0.0,999,999,99
2050,2,12,6,0,*?*?*?*?*?*?*?*?*?*?*?*?*?*?*?*?*?*?*?*?*?*?,0.0,-0.0,100,101624,0,-0,281,0.0,-0.0,0.0,0,0,0,0,60,1.0,10,5,9999,99999,9,999999999,0.0,999,999,99
2050,2,12,7,0,*?*?*?*?*?*?*?*?*?*?*?*?*?*?*?*?*?*?*?*?*?*?,0.3,0.2,100,101624,0,-0,283,0.0,-0.0,0.0,0,0,0,0,65,0.5,10,5,9999,99999,9,999999999,0.0,999,999,99
2050,2,12,8,0,*?*?*?*?*?*?*?*?*?*?*?*?*?*?*?*?*?*?*?*?*?*?,0.6,0.6,100,101624,181,1405,284,21.2,0.0,21.2,2507,-0,2509,823,70,0.5,10,5,9999,99999,9,999999999,0.0,999,999,99
2050,2,12,9,0,*?*?*?*?*?*?*?*?*?*?*?*?*?*?*?*?*?*?*?*?*?*?,1.2,1.0,100,101624,348,1403,277,124.2,126.2,92.9,13552,10766,10714,2033,75,0.5,8,4,9999,99999,9,999999999,0.0,999,999,99
2050,2,12,10,0,*?*?*?*?*?*?*?*?*?*?*?*?*?*?*?*?*?*?*?*?*?*?,2.8,2.7,100,101624,473,1401,284,180.9,135.0,135.3,19712,12740,15445,3072,80,0.5,8,4,9999,99999,9,999999999,0.0,999,999,99
2050,2,12,11,0,*?*?*?*?*?*?*?*?*?*?*?*?*?*?*?*?*?*?*?*?*?*?,6.1,3.4,100,101624,549,1403,302,162.2,55.1,140.7,17825,5267,15874,4036,85,1.5,9,5,9999,99999,9,999999999,0.0,999,999,99
2050,2,12,12,0,*?*?*?*?*?*?*?*?*?*?*?*?*?*?*?*?*?*?*?*?*?*?,7.1,4.5,100,101624,569,1402,307,169.2,55.4,146.7,18587,5329,16548,4246,90,1.5,9,5,9999,99999,9,999999999,0.0,999,999,99
2050,2,12,13,0,*?*?*?*?*?*?*?*?*?*?*?*?*?*?*?*?*?*?*?*?*?*?,7.0,3.2,100,101624,533,1403,306,156.8,54.9,135.9,17225,5216,15344,3872,90,0.5,9,5,9999,99999,9,999999999,0.0,999,999,99
2050,2,12,14,0,*?*?*?*?*?*?*?*?*?*?*?*?*?*?*?*?*?*?*?*?*?*?,7.2,3.2,100,101624,442,1401,307,126.0,53.1,109.3,13834,4861,12342,2994,90,0.5,9,5,9999,99999,9,999999999,0.0,999,999,99
2050,2,12,15,0,*?*?*?*?*?*?*?*?*?*?*?*?*?*?*?*?*?*?*?*?*?*?,7.1,2.9,98,101624,304,1401,307,78.9,48.4,68.4,8659,4008,7753,1786,90,0.5,9,5,9999,99999,9,999999999,0.0,999,999,99
2050,2,12,16,0,*?*?*?*?*?*?*?*?*?*?*?*?*?*?*?*?*?*?*?*?*?*?,7.1,3.9,100,101624,127,1398,311,10.8,0.0,10.8,1305,-0,1305,424,90,0.5,10,5,9999,99999,9,999999999,0.0,999,999,99
2050,2,12,17,0,*?*?*?*?*?*?*?*?*?*?*?*?*?*?*?*?*?*?*?*?*?*?,6.0,3.8,100,101624,0,-0,306,0.0,-0.0,0.0,0,0,0,0,90,0.5,10,5,9999,99999,9,999999999,0.0,999,999,99
2050,2,12,18,0,*?*?*?*?*?*?*?*?*?*?*?*?*?*?*?*?*?*?*?*?*?*?,4.1,2.9,100,101624,0,-0,298,0.0,-0.0,0.0,0,0,0,0,90,0.5,10,5,9999,99999,9,999999999,0.0,999,999,99
2050,2,12,19,0,*?*?*?*?*?*?*?*?*?*?*?*?*?*?*?*?*?*?*?*?*?*?,4.3,3.4,100,101624,0,-0,299,0.0,-0.0,0.0,0,0,0,0,93,0.5,10,5,9999,99999,9,999999999,0.0,999,999,99
2050,2,12,20,0,*?*?*?*?*?*?*?*?*?*?*?*?*?*?*?*?*?*?*?*?*?*?,3.9,3.4,100,101624,0,-0,297,0.0,-0.0,0.0,0,0,0,0,97,0.5,10,5,9999,99999,9,999999999,0.0,999,999,99
2050,2,12,21,0,*?*?*?*?*?*?*?*?*?*?*?*?*?*?*?*?*?*?*?*?*?*?,3.2,3.2,100,101624,0,-0,294,0.0,-0.0,0.0,0,0,0,0,100,0.5,10,5,9999,99999,9,999999999,0.0,999,999,99
2050,2,12,22,0,*?*?*?*?*?*?*?*?*?*?*?*?*?*?*?*?*?*?*?*?*?*?,2.0,1.7,100,101624,0,-0,290,0.0,-0.0,0.0,0,0,0,0,103,0.5,10,5,9999,99999,9,999999999,0.0,999,999,99
2050,2,12,23,0,*?*?*?*?*?*?*?*?*?*?*?*?*?*?*?*?*?*?*?*?*?*?,2.0,1.9,100,101624,0,-0,289,0.0,-0.0,0.0,0,0,0,0,107,0.5,10,5,9999,99999,9,999999999,0.0,999,999,99
2050,2,12,24,0,*?*?*?*?*?*?*?*?*?*?*?*?*?*?*?*?*?*?*?*?*?*?,1.3,1.3,100,101624,0,-0,287,0.0,-0.0,0.0,0,0,0,0,50,0.5,10,5,9999,99999,9,999999999,0.0,999,999,99
2050,2,13,1,0,*?*?*?*?*?*?*?*?*?*?*?*?*?*?*?*?*?*?*?*?*?*?,2.0,0.2,87,101935,0,-0,290,0.0,-0.0,0.0,0,0,0,0,117,0.5,10,5,9999,99999,9,999999999,0.0,999,999,99
2050,2,13,2,0,*?*?*?*?*?*?*?*?*?*?*?*?*?*?*?*?*?*?*?*?*?*?,2.1,-0.6,81,101935,0,-0,290,0.0,-0.0,0.0,0,0,0,0,123,1.5,10,5,9999,99999,9,999999999,0.0,999,999,99
2050,2,13,3,0,*?*?*?*?*?*?*?*?*?*?*?*?*?*?*?*?*?*?*?*?*?*?,2.8,0.6,85,101935,0,-0,293,0.0,-0.0,0.0,0,0,0,0,130,0.5,10,5,9999,99999,9,999999999,0.0,999,999,99
2050,2,13,4,0,*?*?*?*?*?*?*?*?*?*?*?*?*?*?*?*?*?*?*?*?*?*?,1.9,-0.8,82,101935,0,-0,289,0.0,-0.0,0.0,0,0,0,0,137,1.0,10,5,9999,99999,9,999999999,0.0,999,999,99
2050,2,13,5,0,*?*?*?*?*?*?*?*?*?*?*?*?*?*?*?*?*?*?*?*?*?*?,0.9,-1.7,81,101935,0,-0,285,0.0,-0.0,0.0,0,0,0,0,143,1.0,10,5,9999,99999,9,999999999,0.0,999,999,99
2050,2,13,6,0,*?*?*?*?*?*?*?*?*?*?*?*?*?*?*?*?*?*?*?*?*?*?,0.5,-1.7,83,101935,0,-0,284,0.0,-0.0,0.0,0,0,0,0,150,1.0,10,5,9999,99999,9,999999999,0.0,999,999,99
2050,2,13,7,0,*?*?*?*?*?*?*?*?*?*?*?*?*?*?*?*?*?*?*?*?*?*?,-0.1,-1.9,85,101935,0,-0,281,0.0,-0.0,0.0,0,0,0,0,152,0.5,10,5,9999,99999,9,999999999,0.0,999,999,99
2050,2,13,8,0,*?*?*?*?*?*?*?*?*?*?*?*?*?*?*?*?*?*?*?*?*?*?,1.0,-0.8,86,101935,188,1405,286,22.6,0.0,22.6,2664,-0,2668,876,153,0.5,10,5,9999,99999,9,999999999,0.0,999,999,99
2050,2,13,9,0,*?*?*?*?*?*?*?*?*?*?*?*?*?*?*?*?*?*?*?*?*?*?,2.1,0.2,87,101935,355,1402,290,55.4,0.0,55.4,6463,0,6478,2217,155,0.5,10,5,9999,99999,9,999999999,0.0,999,999,99
2050,2,13,10,0,*?*?*?*?*?*?*?*?*?*?*?*?*?*?*?*?*?*?*?*?*?*?,4.2,1.0,79,101935,481,1403,299,80.0,0.0,80.0,9370,0,9397,3340,157,0.5,10,5,9999,99999,9,999999999,0.0,999,999,99
2050,2,13,11,0,*?*?*?*?*?*?*?*?*?*?*?*?*?*?*?*?*?*?*?*?*?*?,6.8,1.9,71,101935,556,1401,310,94.9,0.0,94.9,11141,0,11175,4061,158,1.5,10,5,9999,99999,9,999999999,0.0,999,999,99
2050,2,13,12,0,*?*?*?*?*?*?*?*?*?*?*?*?*?*?*?*?*?*?*?*?*?*?,8.0,2.3,67,101935,576,1401,315,98.8,0.0,98.8,11620,0,11657,4262,160,1.5,10,5,9999,99999,9,999999999,0.0,999,999,99
2050,2,13,13,0,*?*?*?*?*?*?*?*?*?*?*?*?*?*?*?*?*?*?*?*?*?*?,8.2,2.5,67,101935,540,1401,316,91.7,0.0,91.7,10764,0,10796,3905,160,0.5,10,5,9999,99999,9,999999999,0.0,999,999,99
2050,2,13,14,0,*?*?*?*?*?*?*?*?*?*?*?*?*?*?*?*?*?*?*?*?*?*?,8.5,3.0,68,101935,450,1403,318,74.0,0.0,74.0,8650,0,8674,3054,160,0.5,10,5,9999,99999,9,999999999,0.0,999,999,99
2050,2,13,15,0,*?*?*?*?*?*?*?*?*?*?*?*?*?*?*?*?*?*?*?*?*?*?,8.6,3.4,70,101935,311,1401,318,46.8,0.0,46.8,5464,0,5475,1851,160,0.5,10,5,9999,99999,9,999999999,0.0,999,999,99
2050,2,13,16,0,*?*?*?*?*?*?*?*?*?*?*?*?*?*?*?*?*?*?*?*?*?*?,8.5,3.0,68,101935,134,1400,318,12.1,0.0,12.1,1459,-0,1460,476,160,0.5,10,5,9999,99999,9,999999999,0.0,999,999,99
2050,2,13,17,0,*?*?*?*?*?*?*?*?*?*?*?*?*?*?*?*?*?*?*?*?*?*?,7.7,3.4,74,101935,0,-0,314,0.0,-0.0,0.0,0,0,0,0,160,0.5,10,5,9999,99999,9,999999999,0.0,999,999,99
2050,2,13,18,0,*?*?*?*?*?*?*?*?*?*?*?*?*?*?*?*?*?*?*?*?*?*?,6.4,3.6,82,101935,0,-0,308,0.0,-0.0,0.0,0,0,0,0,160,0.5,10,5,9999,99999,9,999999999,0.0,999,999,99
2050,2,13,19,0,*?*?*?*?*?*?*?*?*?*?*?*?*?*?*?*?*?*?*?*?*?*?,5.9,4.1,88,101935,0,-0,306,0.0,-0.0,0.0,0,0,0,0,162,0.5,10,5,9999,99999,9,999999999,0.0,999,999,99
2050,2,13,20,0,*?*?*?*?*?*?*?*?*?*?*?*?*?*?*?*?*?*?*?*?*?*?,4.4,3.4,93,101935,0,-0,299,0.0,-0.0,0.0,0,0,0,0,163,0.5,10,5,9999,99999,9,999999999,0.0,999,999,99
2050,2,13,21,0,*?*?*?*?*?*?*?*?*?*?*?*?*?*?*?*?*?*?*?*?*?*?,3.9,3.4,96,101935,0,-0,297,0.0,-0.0,0.0,0,0,0,0,165,0.5,10,5,9999,99999,9,999999999,0.0,999,999,99
2050,2,13,22,0,*?*?*?*?*?*?*?*?*?*?*?*?*?*?*?*?*?*?*?*?*?*?,2.2,2.1,99,101935,0,-0,290,0.0,-0.0,0.0,0,0,0,0,167,0.5,10,5,9999,99999,9,999999999,0.0,999,999,99
2050,2,13,23,0,*?*?*?*?*?*?*?*?*?*?*?*?*?*?*?*?*?*?*?*?*?*?,2.7,2.7,99,101935,0,-0,292,0.0,-0.0,0.0,0,0,0,0,168,0.5,10,5,9999,99999,9,999999999,0.0,999,999,99
2050,2,13,24,0,*?*?*?*?*?*?*?*?*?*?*?*?*?*?*?*?*?*?*?*?*?*?,2.0,1.0,93,101935,0,-0,290,0.0,-0.0,0.0,0,0,0,0,110,0.5,10,5,9999,99999,9,999999999,0.0,999,999,99
2050,2,14,1,0,*?*?*?*?*?*?*?*?*?*?*?*?*?*?*?*?*?*?*?*?*?*?,3.7,3.8,100,101004,0,-0,296,0.0,-0.0,0.0,0,0,0,0,178,0.5,10,5,9999,99999,9,999999999,0.0,999,999,99
2050,2,14,2,0,*?*?*?*?*?*?*?*?*?*?*?*?*?*?*?*?*?*?*?*?*?*?,4.0,3.9,100,101004,0,-0,298,0.0,-0.0,0.0,0,0,0,0,187,1.5,10,5,9999,99999,9,999999999,0.0,999,999,99
2050,2,14,3,0,*?*?*?*?*?*?*?*?*?*?*?*?*?*?*?*?*?*?*?*?*?*?,3.6,3.0,96,101004,0,-0,296,0.0,-0.0,0.0,0,0,0,0,195,0.5,10,5,9999,99999,9,999999999,0.0,999,999,99
2050,2,14,4,0,*?*?*?*?*?*?*?*?*?*?*?*?*?*?*?*?*?*?*?*?*?*?,2.6,1.9,95,101004,0,-0,292,0.0,-0.0,0.0,0,0,0,0,203,1.0,10,5,9999,99999,9,999999999,0.0,999,999,99
2050,2,14,5,0,*?*?*?*?*?*?*?*?*?*?*?*?*?*?*?*?*?*?*?*?*?*?,1.4,0.6,95,101004,0,-0,287,0.0,-0.0,0.0,0,0,0,0,212,1.0,10,5,9999,99999,9,999999999,0.0,999,999,99
2050,2,14,6,0,*?*?*?*?*?*?*?*?*?*?*?*?*?*?*?*?*?*?*?*?*?*?,2.0,1.0,93,101004,0,-0,290,0.0,-0.0,0.0,0,0,0,0,220,1.0,10,5,9999,99999,9,999999999,0.0,999,999,99
2050,2,14,7,0,*?*?*?*?*?*?*?*?*?*?*?*?*?*?*?*?*?*?*?*?*?*?,2.4,0.6,88,101004,0,-0,242,0.0,-0.0,0.0,0,0,0,0,230,0.5,0,0,9999,99999,9,999999999,0.0,999,999,99
2050,2,14,8,0,*?*?*?*?*?*?*?*?*?*?*?*?*?*?*?*?*?*?*?*?*?*?,2.8,0.8,88,101004,195,1404,244,82.6,416.6,24.8,8537,29406,4068,513,240,0.5,0,0,9999,99999,9,999999999,0.0,999,999,99
2050,2,14,9,0,*?*?*?*?*?*?*?*?*?*?*?*?*?*?*?*?*?*?*?*?*?*?,4.0,1.9,86,101004,362,1401,250,195.9,530.8,58.8,20343,44832,8811,1101,250,0.5,0,0,9999,99999,9,999999999,0.0,999,999,99
2050,2,14,10,0,*?*?*?*?*?*?*?*?*?*?*?*?*?*?*?*?*?*?*?*?*?*?,6.2,3.6,84,101004,488,1402,262,281.0,565.1,84.3,29188,51906,12199,1615,260,0.5,0,0,9999,99999,9,999999999,0.0,999,999,99
2050,2,14,11,0,*?*?*?*?*?*?*?*?*?*?*?*?*?*?*?*?*?*?*?*?*?*?,8.6,5.1,79,101004,563,1400,274,332.2,578.3,99.7,34543,54813,14149,1956,270,1.5,0,0,9999,99999,9,999999999,0.0,999,999,99
2050,2,14,12,0,*?*?*?*?*?*?*?*?*?*?*?*?*?*?*?*?*?*?*?*?*?*?,10.5,5.3,70,101004,584,1402,282,345.9,581.3,103.8,35991,55473,14667,2054,280,1.5,0,0,9999,99999,9,999999999,0.0,999,999,99
2050,2,14,13,0,*?*?*?*?*?*?*?*?*?*?*?*?*?*?*?*?*?*?*?*?*?*?,10.7,4.8,67,101004,547,1400,281,321.3,575.8,96.4,33400,54259,13738,1881,277,0.5,0,0,9999,99999,9,999999999,0.0,999,999,99
2050,2,14,14,0,*?*?*?*?*?*?*?*?*?*?*?*?*?*?*?*?*?*?*?*?*?*?,10.8,4.8,67,101004,457,1402,282,260.0,558.4,78.0,26996,50456,11379,1483,273,0.5,0,0,9999,99999,9,999999999,0.0,999,999,99
2050,2,14,15,0,*?*?*?*?*?*?*?*?*?*?*?*?*?*?*?*?*?*?*?*?*?*?,10.7,4.5,66,101004,318,1401,281,166.2,512.5,49.9,17279,41448,7589,932,270,0.5,0,0,9999,99999,9,999999999,0.0,999,999,99
2050,2,14,16,0,*?*?*?*?*?*?*?*?*?*?*?*?*?*?*?*?*?*?*?*?*?*?,10.7,4.3,65,101004,141,1402,280,46.4,322.6,13.9,4950,21516,2320,384,267,0.5,0,0,9999,99999,9,999999999,0.0,999,999,99
2050,2,14,17,0,*?*?*?*?*?*?*?*?*?*?*?*?*?*?*?*?*?*?*?*?*?*?,10.6,4.6,67,101004,0,-0,318,0.0,-0.0,0.0,0,0,0,0,263,0.5,8,4,9999,99999,9,999999999,0.0,999,999,99
2050,2,14,18,0,*?*?*?*?*?*?*?*?*?*?*?*?*?*?*?*?*?*?*?*?*?*?,7.7,3.6,75,101004,0,-0,314,0.0,-0.0,0.0,0,0,0,0,260,0.5,10,5,9999,99999,9,999999999,0.0,999,999,99
2050,2,14,19,0,*?*?*?*?*?*?*?*?*?*?*?*?*?*?*?*?*?*?*?*?*?*?,7.4,3.8,77,101004,0,-0,313,0.0,-0.0,0.0,0,0,0,0,258,0.5,10,5,9999,99999,9,999999999,0.0,999,999,99
2050,2,14,20,0,*?*?*?*?*?*?*?*?*?*?*?*?*?*?*?*?*?*?*?*?*?*?,6.1,4.1,87,101004,0,-0,307,0.0,-0.0,0.0,0,0,0,0,257,0.5,10,5,9999,99999,9,999999999,0.0,999,999,99
2050,2,14,21,0,*?*?*?*?*?*?*?*?*?*?*?*?*?*?*?*?*?*?*?*?*?*?,5.4,3.9,90,101004,0,-0,304,0.0,-0.0,0.0,0,0,0,0,255,0.5,10,5,9999,99999,9,999999999,0.0,999,999,99
2050,2,14,22,0,*?*?*?*?*?*?*?*?*?*?*?*?*?*?*?*?*?*?*?*?*?*?,5.3,3.0,86,101004,0,-0,303,0.0,-0.0,0.0,0,0,0,0,253,0.5,10,5,9999,99999,9,999999999,0.0,999,999,99
2050,2,14,23,0,*?*?*?*?*?*?*?*?*?*?*?*?*?*?*?*?*?*?*?*?*?*?,3.6,3.2,97,101004,0,-0,296,0.0,-0.0,0.0,0,0,0,0,252,0.5,10,5,9999,99999,9,999999999,0.0,999,999,99
2050,2,14,24,0,*?*?*?*?*?*?*?*?*?*?*?*?*?*?*?*?*?*?*?*?*?*?,3.2,3.2,100,101004,0,-0,294,0.0,-0.0,0.0,0,0,0,0,170,0.5,10,5,9999,99999,9,999999999,0.0,999,999,99
2050,2,15,1,0,*?*?*?*?*?*?*?*?*?*?*?*?*?*?*?*?*?*?*?*?*?*?,-0.5,-0.6,96,101941,0,-0,279,0.0,-0.0,0.0,0,0,0,0,247,0.5,10,5,9999,99999,9,999999999,0.0,999,999,99
2050,2,15,2,0,*?*?*?*?*?*?*?*?*?*?*?*?*?*?*?*?*?*?*?*?*?*?,-2.4,-2.7,95,101941,0,-0,272,0.0,-0.0,0.0,0,0,0,0,243,1.5,10,5,9999,99999,9,999999999,0.0,999,999,99
2050,2,15,3,0,*?*?*?*?*?*?*?*?*?*?*?*?*?*?*?*?*?*?*?*?*?*?,-3.1,-3.4,95,101941,0,-0,269,0.0,-0.0,0.0,0,0,0,0,240,0.5,10,5,9999,99999,9,999999999,0.0,999,999,99
2050,2,15,4,0,*?*?*?*?*?*?*?*?*?*?*?*?*?*?*?*?*?*?*?*?*?*?,-2.7,-2.9,94,101941,0,-0,271,0.0,-0.0,0.0,0,0,0,0,237,1.0,10,5,9999,99999,9,999999999,0.0,999,999,99
2050,2,15,5,0,*?*?*?*?*?*?*?*?*?*?*?*?*?*?*?*?*?*?*?*?*?*?,-4.1,-4.2,95,101941,0,-0,265,0.0,-0.0,0.0,0,0,0,0,233,1.0,10,5,9999,99999,9,999999999,0.0,999,999,99
2050,2,15,6,0,*?*?*?*?*?*?*?*?*?*?*?*?*?*?*?*?*?*?*?*?*?*?,-5.0,-5.0,97,101941,0,-0,262,0.0,-0.0,0.0,0,0,0,0,230,1.0,10,5,9999,99999,9,999999999,0.0,999,999,99
2050,2,15,7,0,*?*?*?*?*?*?*?*?*?*?*?*?*?*?*?*?*?*?*?*?*?*?,-5.8,-6.0,94,101941,4,1454,259,0.0,0.0,0.0,0,0,0,0,242,0.5,10,5,9999,99999,9,999999999,0.0,999,999,99
2050,2,15,8,0,*?*?*?*?*?*?*?*?*?*?*?*?*?*?*?*?*?*?*?*?*?*?,-4.2,-4.8,92,101941,202,1403,228,86.5,382.5,31.4,8968,25696,4903,580,253,0.5,3,2,9999,99999,9,999999999,0.0,999,999,99
2050,2,15,9,0,*?*?*?*?*?*?*?*?*?*?*?*?*?*?*?*?*?*?*?*?*?*?,-2.5,-4.5,81,101941,369,1400,245,187.4,373.2,89.0,19550,31412,11467,1647,265,0.5,5,3,9999,99999,9,999999999,0.0,999,999,99
2050,2,15,10,0,*?*?*?*?*?*?*?*?*?*?*?*?*?*?*?*?*?*?*?*?*?*?,-0.1,-3.7,72,101941,495,1400,254,266.9,396.4,126.8,27818,36756,15871,2440,277,0.5,5,3,9999,99999,9,999999999,0.0,999,999,99
2050,2,15,11,0,*?*?*?*?*?*?*?*?*?*?*?*?*?*?*?*?*?*?*?*?*?*?,4.4,-2.4,58,101941,571,1401,261,333.4,521.0,121.0,35557,50247,15539,2346,288,1.5,3,2,9999,99999,9,999999999,0.0,999,999,99
2050,2,15,12,0,*?*?*?*?*?*?*?*?*?*?*?*?*?*?*?*?*?*?*?*?*?*?,6.6,-2.4,50,101941,591,1400,275,340.0,473.7,140.1,35883,45969,17568,2772,300,1.5,4,2,9999,99999,9,999999999,0.0,999,999,99
2050,2,15,13,0,*?*?*?*?*?*?*?*?*?*?*?*?*?*?*?*?*?*?*?*?*?*?,7.3,-1.9,49,101941,555,1402,278,316.1,469.4,130.2,33341,44898,16445,2535,290,0.5,4,2,9999,99999,9,999999999,0.0,999,999,99
2050,2,15,14,0,*?*?*?*?*?*?*?*?*?*?*?*?*?*?*?*?*?*?*?*?*?*?,7.4,-0.4,55,101941,464,1401,280,256.7,455.6,105.7,27040,41531,13587,1989,280,0.5,4,2,9999,99999,9,999999999,0.0,999,999,99
2050,2,15,15,0,*?*?*?*?*?*?*?*?*?*?*?*?*?*?*?*?*?*?*?*?*?*?,7.0,-0.8,55,101941,325,1400,278,165.7,419.7,68.3,17503,33620,9072,1234,270,0.5,4,2,9999,99999,9,999999999,0.0,999,999,99
2050,2,15,16,0,*?*?*?*?*?*?*?*?*?*?*?*?*?*?*?*?*?*?*?*?*?*?,7.3,0.6,60,101941,148,1403,286,47.6,236.8,22.6,4941,13825,3593,419,260,0.5,5,3,9999,99999,9,999999999,0.0,999,999,99
2050,2,15,17,0,*?*?*?*?*?*?*?*?*?*?*?*?*?*?*?*?*?*?*?*?*?*?,5.9,0.4,66,101941,0,-0,306,0.0,-0.0,0.0,0,0,0,0,250,0.5,10,5,9999,99999,9,999999999,0.0,999,999,99
2050,2,15,18,0,*?*?*?*?*?*?*?*?*?*?*?*?*?*?*?*?*?*?*?*?*?*?,3.6,-0.6,71,101941,0,-0,297,0.0,-0.0,0.0,0,0,0,0,240,0.5,10,5,9999,99999,9,999999999,0.0,999,999,99
2050,2,15,19,0,*?*?*?*?*?*?*?*?*?*?*?*?*?*?*?*?*?*?*?*?*?*?,1.9,-1.9,72,101941,0,-0,290,0.0,-0.0,0.0,0,0,0,0,237,0.5,10,5,9999,99999,9,999999999,0.0,999,999,99
2050,2,15,20,0,*?*?*?*?*?*?*?*?*?*?*?*?*?*?*?*?*?*?*?*?*?*?,1.0,-1.9,77,101941,0,-0,286,0.0,-0.0,0.0,0,0,0,0,233,0.5,10,5,9999,99999,9,999999999,0.0,999,999,99
2050,2,15,21,0,*?*?*?*?*?*?*?*?*?*?*?*?*?*?*?*?*?*?*?*?*?*?,0.8,-2.7,73,101941,0,-0,285,0.0,-0.0,0.0,0,0,0,0,230,0.5,10,5,9999,99999,9,999999999,0.0,999,999,99
2050,2,15,22,0,*?*?*?*?*?*?*?*?*?*?*?*?*?*?*?*?*?*?*?*?*?*?,-1.5,-3.9,79,101941,0,-0,276,0.0,-0.0,0.0,0,0,0,0,227,0.5,10,5,9999,99999,9,999999999,0.0,999,999,99
2050,2,15,23,0,*?*?*?*?*?*?*?*?*?*?*?*?*?*?*?*?*?*?*?*?*?*?,-1.9,-3.9,82,101941,0,-0,274,0.0,-0.0,0.0,0,0,0,0,223,0.5,10,5,9999,99999,9,999999999,0.0,999,999,99
2050,2,15,24,0,*?*?*?*?*?*?*?*?*?*?*?*?*?*?*?*?*?*?*?*?*?*?,2.0,1.3,92,101941,0,-0,290,0.0,-0.0,0.0,0,0,0,0,250,0.5,10,5,9999,99999,9,999999999,0.0,999,999,99
2050,2,16,1,0,*?*?*?*?*?*?*?*?*?*?*?*?*?*?*?*?*?*?*?*?*?*?,-2.5,-6.9,67,102301,0,-0,272,0.0,-0.0,0.0,0,0,0,0,208,0.5,10,5,9999,99999,9,999999999,0.1,999,999,99
2050,2,16,2,0,*?*?*?*?*?*?*?*?*?*?*?*?*?*?*?*?*?*?*?*?*?*?,-2.9,-8.4,60,102301,0,-0,271,0.0,-0.0,0.0,0,0,0,0,197,1.5,10,5,9999,99999,9,999999999,0.0,999,999,99
2050,2,16,3,0,*?*?*?*?*?*?*?*?*?*?*?*?*?*?*?*?*?*?*?*?*?*?,-3.9,-10.0,56,102301,0,-0,267,0.0,-0.0,0.0,0,0,0,0,185,0.5,10,5,9999,99999,9,999999999,0.3,999,999,99
2050,2,16,4,0,*?*?*?*?*?*?*?*?*?*?*?*?*?*?*?*?*?*?*?*?*?*?,-5.0,-11.4,57,102301,0,-0,263,0.0,-0.0,0.0,0,0,0,0,173,1.0,10,5,9999,99999,9,999999999,0.0,999,999,99
2050,2,16,5,0,*?*?*?*?*?*?*?*?*?*?*?*?*?*?*?*?*?*?*?*?*?*?,-4.1,-11.4,52,102301,0,-0,266,0.0,-0.0,0.0,0,0,0,0,162,1.0,10,5,9999,99999,9,999999999,0.0,999,999,99
2050,2,16,6,0,*?*?*?*?*?*?*?*?*?*?*?*?*?*?*?*?*?*?*?*?*?*?,-3.2,-10.0,54,102301,0,-0,270,0.0,-0.0,0.0,0,0,0,0,150,1.0,10,5,9999,99999,9,999999999,0.0,999,999,99
2050,2,16,7,0,*?*?*?*?*?*?*?*?*?*?*?*?*?*?*?*?*?*?*?*?*?*?,-4.1,-9.6,60,102301,11,1412,266,0.0,0.0,0.0,0,0,0,0,153,0.5,10,5,9999,99999,9,999999999,0.4,999,999,99
2050,2,16,8,0,*?*?*?*?*?*?*?*?*?*?*?*?*?*?*?*?*?*?*?*?*?*?,-3.2,-7.6,66,102301,209,1401,269,26.8,0.0,26.8,3150,0,3155,1041,157,0.5,10,5,9999,99999,9,999999999,1.0,999,999,99
2050,2,16,9,0,*?*?*?*?*?*?*?*?*?*?*?*?*?*?*?*?*?*?*?*?*?*?,-1.5,-5.0,72,102301,377,1402,276,59.7,0.0,59.7,6973,0,6990,2408,160,0.5,10,5,9999,99999,9,999999999,0.0,999,999,99
2050,2,16,10,0,*?*?*?*?*?*?*?*?*?*?*?*?*?*?*?*?*?*?*?*?*?*?,1.1,-4.5,62,102301,503,1401,287,84.5,0.0,84.5,9898,0,9927,3552,163,0.5,10,5,9999,99999,9,999999999,0.0,999,999,99
2050,2,16,11,0,*?*?*?*?*?*?*?*?*?*?*?*?*?*?*?*?*?*?*?*?*?*?,3.2,-5.0,50,102301,578,1399,296,99.3,0.0,99.3,11679,0,11716,4286,167,1.5,10,5,9999,99999,9,999999999,0.0,999,999,99
2050,2,16,12,0,*?*?*?*?*?*?*?*?*?*?*?*?*?*?*?*?*?*?*?*?*?*?,4.3,-4.8,48,102301,599,1401,300,103.3,0.0,103.3,12160,0,12199,4489,170,1.5,10,5,9999,99999,9,999999999,0.0,999,999,99
2050,2,16,13,0,*?*?*?*?*?*?*?*?*?*?*?*?*?*?*?*?*?*?*?*?*?*?,5.7,-4.5,45,102301,562,1400,306,96.1,0.0,96.1,11294,0,11329,4125,170,0.5,10,5,9999,99999,9,999999999,0.0,999,999,99
2050,2,16,14,0,*?*?*?*?*?*?*?*?*?*?*?*?*?*?*?*?*?*?*?*?*?*?,5.7,-3.7,47,102301,471,1400,306,78.3,0.0,78.3,9161,0,9187,3256,170,0.5,10,5,9999,99999,9,999999999,0.3,999,999,99
2050,2,16,15,0,*?*?*?*?*?*?*?*?*?*?*?*?*?*?*?*?*?*?*?*?*?*?,5.8,-4.8,43,102301,332,1399,307,51.0,0.0,51.0,5951,0,5964,2028,170,0.5,10,5,9999,99999,9,999999999,0.3,999,999,99
2050,2,16,16,0,*?*?*?*?*?*?*?*?*?*?*?*?*?*?*?*?*?*?*?*?*?*?,5.7,-5.3,41,102301,155,1404,307,16.1,0.0,16.1,1925,-0,1926,630,170,0.5,10,5,9999,99999,9,999999999,0.7,999,999,99
2050,2,16,17,0,*?*?*?*?*?*?*?*?*?*?*?*?*?*?*?*?*?*?*?*?*?*?,5.0,-5.6,43,102301,0,-0,303,0.0,-0.0,0.0,0,0,0,0,170,0.5,10,5,9999,99999,9,999999999,1.0,999,999,99
2050,2,16,18,0,*?*?*?*?*?*?*?*?*?*?*?*?*?*?*?*?*?*?*?*?*?*?,3.0,-4.8,53,102301,0,-0,295,0.0,-0.0,0.0,0,0,0,0,170,0.5,10,5,9999,99999,9,999999999,1.6,999,999,99
2050,2,16,19,0,*?*?*?*?*?*?*?*?*?*?*?*?*?*?*?*?*?*?*?*?*?*?,2.3,-6.0,50,102301,0,-0,292,0.0,-0.0,0.0,0,0,0,0,170,0.5,10,5,9999,99999,9,999999999,0.8,999,999,99
2050,2,16,20,0,*?*?*?*?*?*?*?*?*?*?*?*?*?*?*?*?*?*?*?*?*?*?,1.2,-6.0,53,102301,0,-0,287,0.0,-0.0,0.0,0,0,0,0,170,0.5,10,5,9999,99999,9,999999999,0.2,999,999,99
2050,2,16,21,0,*?*?*?*?*?*?*?*?*?*?*?*?*?*?*?*?*?*?*?*?*?*?,0.2,-6.3,56,102301,0,-0,283,0.0,-0.0,0.0,0,0,0,0,170,0.5,10,5,9999,99999,9,999999999,0.0,999,999,99
2050,2,16,22,0,*?*?*?*?*?*?*?*?*?*?*?*?*?*?*?*?*?*?*?*?*?*?,0.1,-6.3,56,102301,0,-0,283,0.0,-0.0,0.0,0,0,0,0,170,0.5,10,5,9999,99999,9,999999999,0.0,999,999,99
2050,2,16,23,0,*?*?*?*?*?*?*?*?*?*?*?*?*?*?*?*?*?*?*?*?*?*?,-0.4,-7.3,54,102301,0,-0,281,0.0,-0.0,0.0,0,0,0,0,170,0.5,10,5,9999,99999,9,999999999,0.0,999,999,99
2050,2,16,24,0,*?*?*?*?*?*?*?*?*?*?*?*?*?*?*?*?*?*?*?*?*?*?,-2.4,-5.3,76,102301,0,-0,272,0.0,-0.0,0.0,0,0,0,0,220,0.5,10,5,9999,99999,9,999999999,0.5,999,999,99
2050,2,17,1,0,*?*?*?*?*?*?*?*?*?*?*?*?*?*?*?*?*?*?*?*?*?*?,-0.2,-3.9,77,102135,0,-0,281,0.0,-0.0,0.0,0,0,0,0,162,0.5,10,5,9999,99999,9,999999999,0.0,999,999,99
2050,2,17,2,0,*?*?*?*?*?*?*?*?*?*?*?*?*?*?*?*?*?*?*?*?*?*?,-0.1,-2.7,85,102135,0,-0,281,0.0,-0.0,0.0,0,0,0,0,153,1.5,10,5,9999,99999,9,999999999,0.4,999,999,99
2050,2,17,3,0,*?*?*?*?*?*?*?*?*?*?*?*?*?*?*?*?*?*?*?*?*?*?,0.4,-2.2,85,102135,0,-0,283,0.0,-0.0,0.0,0,0,0,0,145,0.5,10,5,9999,99999,9,999999999,0.0,999,999,99
2050,2,17,4,0,*?*?*?*?*?*?*?*?*?*?*?*?*?*?*?*?*?*?*?*?*?*?,-0.3,-2.9,85,102135,0,-0,281,0.0,-0.0,0.0,0,0,0,0,137,1.0,10,5,9999,99999,9,999999999,0.1,999,999,99
2050,2,17,5,0,*?*?*?*?*?*?*?*?*?*?*?*?*?*?*?*?*?*?*?*?*?*?,-0.9,-3.1,88,102135,0,-0,278,0.0,-0.0,0.0,0,0,0,0,128,1.0,10,5,9999,99999,9,999999999,0.0,999,999,99
2050,2,17,6,0,*?*?*?*?*?*?*?*?*?*?*?*?*?*?*?*?*?*?*?*?*?*?,-1.1,-2.4,94,102135,0,-0,277,0.0,-0.0,0.0,0,0,0,0,120,1.0,10,5,9999,99999,9,999999999,0.0,999,999,99
2050,2,17,7,0,*?*?*?*?*?*?*?*?*?*?*?*?*?*?*?*?*?*?*?*?*?*?,-1.4,-1.9,99,102135,18,1395,276,0.0,0.0,0.0,0,0,0,0,127,0.5,10,5,9999,99999,9,999999999,0.0,999,999,99
2050,2,17,8,0,*?*?*?*?*?*?*?*?*?*?*?*?*?*?*?*?*?*?*?*?*?*?,-0.2,-0.4,100,102135,216,1398,276,49.1,42.3,42.6,5449,2948,5053,901,133,0.5,9,5,9999,99999,9,999999999,0.0,999,999,99
2050,2,17,9,0,*?*?*?*?*?*?*?*?*?*?*?*?*?*?*?*?*?*?*?*?*?*?,0.9,0.8,100,102135,384,1399,280,106.4,51.6,92.2,11676,4554,10431,2471,140,0.5,9,5,9999,99999,9,999999999,0.4,999,999,99
2050,2,17,10,0,*?*?*?*?*?*?*?*?*?*?*?*?*?*?*?*?*?*?*?*?*?*?,3.2,1.7,94,102135,510,1399,290,149.4,54.5,129.5,16407,5141,14619,3652,147,0.5,9,5,9999,99999,9,999999999,0.0,999,999,99
2050,2,17,11,0,*?*?*?*?*?*?*?*?*?*?*?*?*?*?*?*?*?*?*?*?*?*?,3.6,1.7,92,102135,586,1400,292,175.2,55.7,151.9,19256,5379,17138,4433,153,1.5,9,5,9999,99999,9,999999999,0.0,999,999,99
2050,2,17,12,0,*?*?*?*?*?*?*?*?*?*?*?*?*?*?*?*?*?*?*?*?*?*?,5.4,2.5,85,102135,606,1400,299,182.1,55.9,157.9,20017,5432,17811,4652,160,1.5,9,5,9999,99999,9,999999999,0.0,999,999,99
2050,2,17,13,0,*?*?*?*?*?*?*?*?*?*?*?*?*?*?*?*?*?*?*?*?*?*?,5.7,4.1,93,102135,569,1399,301,169.6,55.4,147.0,18636,5333,16590,4258,152,0.5,9,5,9999,99999,9,999999999,0.0,999,999,99
2050,2,17,14,0,*?*?*?*?*?*?*?*?*?*?*?*?*?*?*?*?*?*?*?*?*?*?,5.7,4.1,93,102135,478,1399,301,138.5,53.9,120.1,15213,5020,13562,3341,143,0.5,9,5,9999,99999,9,999999999,0.0,999,999,99
2050,2,17,15,0,*?*?*?*?*?*?*?*?*?*?*?*?*?*?*?*?*?*?*?*?*?*?,5.8,3.4,89,102135,339,1399,306,52.4,0.0,52.4,6116,0,6130,2088,135,0.5,10,5,9999,99999,9,999999999,0.0,999,999,99
2050,2,17,16,0,*?*?*?*?*?*?*?*?*?*?*?*?*?*?*?*?*?*?*?*?*?*?,5.7,3.2,87,102135,161,1396,301,30.4,35.1,26.4,3413,2114,3184,551,127,0.5,9,5,9999,99999,9,999999999,0.0,999,999,99
2050,2,17,17,0,*?*?*?*?*?*?*?*?*?*?*?*?*?*?*?*?*?*?*?*?*?*?,5.7,3.6,91,102135,0,-0,305,0.0,-0.0,0.0,0,0,0,0,118,0.5,10,5,9999,99999,9,999999999,0.0,999,999,99
2050,2,17,18,0,*?*?*?*?*?*?*?*?*?*?*?*?*?*?*?*?*?*?*?*?*?*?,4.2,3.8,100,102135,0,-0,299,0.0,-0.0,0.0,0,0,0,0,110,0.5,10,5,9999,99999,9,999999999,0.0,999,999,99
2050,2,17,19,0,*?*?*?*?*?*?*?*?*?*?*?*?*?*?*?*?*?*?*?*?*?*?,3.0,3.0,100,102135,0,-0,294,0.0,-0.0,0.0,0,0,0,0,113,0.5,10,5,9999,99999,9,999999999,0.3,999,999,99
2050,2,17,20,0,*?*?*?*?*?*?*?*?*?*?*?*?*?*?*?*?*?*?*?*?*?*?,2.5,2.5,100,102135,0,-0,291,0.0,-0.0,0.0,0,0,0,0,117,0.5,10,5,9999,99999,9,999999999,0.0,999,999,99
2050,2,17,21,0,*?*?*?*?*?*?*?*?*?*?*?*?*?*?*?*?*?*?*?*?*?*?,2.2,2.1,100,102135,0,-0,290,0.0,-0.0,0.0,0,0,0,0,120,0.5,10,5,9999,99999,9,999999999,0.0,999,999,99
2050,2,17,22,0,*?*?*?*?*?*?*?*?*?*?*?*?*?*?*?*?*?*?*?*?*?*?,1.7,1.7,100,102135,0,-0,288,0.0,-0.0,0.0,0,0,0,0,123,0.5,10,5,9999,99999,9,999999999,0.2,999,999,99
2050,2,17,23,0,*?*?*?*?*?*?*?*?*?*?*?*?*?*?*?*?*?*?*?*?*?*?,0.8,0.6,100,102135,0,-0,285,0.0,-0.0,0.0,0,0,0,0,127,0.5,10,5,9999,99999,9,999999999,0.7,999,999,99
2050,2,17,24,0,*?*?*?*?*?*?*?*?*?*?*?*?*?*?*?*?*?*?*?*?*?*?,-0.9,-5.6,71,102135,0,-0,279,0.0,-0.0,0.0,0,0,0,0,170,0.5,10,5,9999,99999,9,999999999,0.1,999,999,99
2050,2,18,1,0,*?*?*?*?*?*?*?*?*?*?*?*?*?*?*?*?*?*?*?*?*?*?,-1.6,-3.9,82,102041,0,-0,275,0.0,-0.0,0.0,0,0,0,0,130,0.5,10,5,9999,99999,9,999999999,0.1,999,999,99
2050,2,18,2,0,*?*?*?*?*?*?*?*?*?*?*?*?*?*?*?*?*?*?*?*?*?*?,-3.0,-6.9,72,102041,0,-0,270,0.0,-0.0,0.0,0,0,0,0,130,1.5,10,5,9999,99999,9,999999999,0.2,999,999,99
2050,2,18,3,0,*?*?*?*?*?*?*?*?*?*?*?*?*?*?*?*?*?*?*?*?*?*?,-3.3,-8.8,62,102041,0,-0,269,0.0,-0.0,0.0,0,0,0,0,130,0.5,10,5,9999,99999,9,999999999,0.0,999,999,99
2050,2,18,4,0,*?*?*?*?*?*?*?*?*?*?*?*?*?*?*?*?*?*?*?*?*?*?,-3.5,-8.8,64,102041,0,-0,268,0.0,-0.0,0.0,0,0,0,0,130,1.0,10,5,9999,99999,9,999999999,0.4,999,999,99
2050,2,18,5,0,*?*?*?*?*?*?*?*?*?*?*?*?*?*?*?*?*?*?*?*?*?*?,-3.2,-10.0,56,102041,0,-0,270,0.0,-0.0,0.0,0,0,0,0,130,1.0,10,5,9999,99999,9,999999999,0.0,999,999,99
2050,2,18,6,0,*?*?*?*?*?*?*?*?*?*?*?*?*?*?*?*?*?*?*?*?*?*?,-3.0,-8.4,64,102041,0,-0,270,0.0,-0.0,0.0,0,0,0,0,130,1.0,10,5,9999,99999,9,999999999,0.0,999,999,99
2050,2,18,7,0,*?*?*?*?*?*?*?*?*?*?*?*?*?*?*?*?*?*?*?*?*?*?,-3.4,-8.4,65,102041,25,1382,269,0.0,0.0,0.0,0,0,0,0,128,0.5,10,5,9999,99999,9,999999999,0.1,999,999,99
2050,2,18,8,0,*?*?*?*?*?*?*?*?*?*?*?*?*?*?*?*?*?*?*?*?*?*?,-2.7,-8.4,61,102041,224,1401,260,68.4,107.9,51.2,7298,7122,6204,937,127,0.5,8,4,9999,99999,9,999999999,0.0,999,999,99
2050,2,18,9,0,*?*?*?*?*?*?*?*?*?*?*?*?*?*?*?*?*?*?*?*?*?*?,-2.5,-9.6,54,102041,392,1401,254,170.7,217.7,109.7,18046,19086,12768,2174,125,0.5,7,4,9999,99999,9,999999999,0.0,999,999,99
2050,2,18,10,0,*?*?*?*?*?*?*?*?*?*?*?*?*?*?*?*?*?*?*?*?*?*?,-1.6,-6.0,70,102041,518,1400,264,201.4,137.2,150.7,21955,13258,17150,3474,123,0.5,8,4,9999,99999,9,999999999,0.0,999,999,99
2050,2,18,11,0,*?*?*?*?*?*?*?*?*?*?*?*?*?*?*?*?*?*?*?*?*?*?,-0.0,-5.6,63,102041,593,1398,265,278.5,234.4,179.1,29595,23475,20271,3857,122,1.5,7,4,9999,99999,9,999999999,0.0,999,999,99
2050,2,18,12,0,*?*?*?*?*?*?*?*?*?*?*?*?*?*?*?*?*?*?*?*?*?*?,0.1,-5.6,61,102041,614,1400,271,244.8,140.7,183.1,26708,14107,20727,4380,120,1.5,8,4,9999,99999,9,999999999,0.0,999,999,99
2050,2,18,13,0,*?*?*?*?*?*?*?*?*?*?*?*?*?*?*?*?*?*?*?*?*?*?,0.3,-5.6,60,102041,577,1400,278,172.2,55.6,149.3,18923,5354,16844,4339,117,0.5,9,5,9999,99999,9,999999999,0.0,999,999,99
2050,2,18,14,0,*?*?*?*?*?*?*?*?*?*?*?*?*?*?*?*?*?*?*?*?*?*?,0.3,-2.7,79,102041,486,1400,278,141.1,54.1,122.3,15492,5050,13810,3413,113,0.5,9,5,9999,99999,9,999999999,0.0,999,999,99
2050,2,18,15,0,*?*?*?*?*?*?*?*?*?*?*?*?*?*?*?*?*?*?*?*?*?*?,0.7,-2.9,75,102041,346,1398,279,93.5,50.3,81.1,10262,4326,9175,2144,110,0.5,9,5,9999,99999,9,999999999,0.0,999,999,99
2050,2,18,16,0,*?*?*?*?*?*?*?*?*?*?*?*?*?*?*?*?*?*?*?*?*?*?,0.3,-3.4,74,102041,168,1397,278,32.8,36.2,28.4,3671,2232,3421,595,107,0.5,9,5,9999,99999,9,999999999,0.0,999,999,99
2050,2,18,17,0,*?*?*?*?*?*?*?*?*?*?*?*?*?*?*?*?*?*?*?*?*?*?,0.6,-4.8,64,102041,0,-0,279,0.0,-0.0,0.0,0,0,0,0,103,0.5,9,5,9999,99999,9,999999999,0.0,999,999,99
2050,2,18,18,0,*?*?*?*?*?*?*?*?*?*?*?*?*?*?*?*?*?*?*?*?*?*?,-0.1,-5.6,62,102041,0,-0,282,0.0,-0.0,0.0,0,0,0,0,100,0.5,10,5,9999,99999,9,999999999,0.0,999,999,99
2050,2,18,19,0,*?*?*?*?*?*?*?*?*?*?*?*?*?*?*?*?*?*?*?*?*?*?,-0.3,-5.3,66,102041,0,-0,281,0.0,-0.0,0.0,0,0,0,0,105,0.5,10,5,9999,99999,9,999999999,0.0,999,999,99
2050,2,18,20,0,*?*?*?*?*?*?*?*?*?*?*?*?*?*?*?*?*?*?*?*?*?*?,-1.4,-5.6,69,102041,0,-0,277,0.0,-0.0,0.0,0,0,0,0,110,0.5,10,5,9999,99999,9,999999999,0.0,999,999,99
2050,2,18,21,0,*?*?*?*?*?*?*?*?*?*?*?*?*?*?*?*?*?*?*?*?*?*?,-1.3,-5.6,69,102041,0,-0,277,0.0,-0.0,0.0,0,0,0,0,115,0.5,10,5,9999,99999,9,999999999,0.0,999,999,99
2050,2,18,22,0,*?*?*?*?*?*?*?*?*?*?*?*?*?*?*?*?*?*?*?*?*?*?,-1.4,-4.2,78,102041,0,-0,276,0.0,-0.0,0.0,0,0,0,0,120,0.5,10,5,9999,99999,9,999999999,0.0,999,999,99
2050,2,18,23,0,*?*?*?*?*?*?*?*?*?*?*?*?*?*?*?*?*?*?*?*?*?*?,-1.8,-5.3,75,102041,0,-0,275,0.0,-0.0,0.0,0,0,0,0,125,0.5,10,5,9999,99999,9,999999999,0.0,999,999,99
2050,2,18,24,0,*?*?*?*?*?*?*?*?*?*?*?*?*?*?*?*?*?*?*?*?*?*?,-0.2,-1.5,89,102041,0,-0,281,0.0,-0.0,0.0,0,0,0,0,130,0.5,10,5,9999,99999,9,999999999,0.0,999,999,99
2050,2,19,1,0,*?*?*?*?*?*?*?*?*?*?*?*?*?*?*?*?*?*?*?*?*?*?,-2.4,-4.8,79,101972,0,-0,272,0.0,-0.0,0.0,0,0,0,0,138,0.5,10,5,9999,99999,9,999999999,0.1,999,999,99
2050,2,19,2,0,*?*?*?*?*?*?*?*?*?*?*?*?*?*?*?*?*?*?*?*?*?*?,-2.4,-4.8,81,101972,0,-0,272,0.0,-0.0,0.0,0,0,0,0,147,1.5,10,5,9999,99999,9,999999999,0.1,999,999,99
2050,2,19,3,0,*?*?*?*?*?*?*?*?*?*?*?*?*?*?*?*?*?*?*?*?*?*?,-2.6,-5.3,78,101972,0,-0,272,0.0,-0.0,0.0,0,0,0,0,155,0.5,10,5,9999,99999,9,999999999,0.0,999,999,99
2050,2,19,4,0,*?*?*?*?*?*?*?*?*?*?*?*?*?*?*?*?*?*?*?*?*?*?,-2.6,-4.2,85,101972,0,-0,271,0.0,-0.0,0.0,0,0,0,0,163,1.0,10,5,9999,99999,9,999999999,0.0,999,999,99
2050,2,19,5,0,*?*?*?*?*?*?*?*?*?*?*?*?*?*?*?*?*?*?*?*?*?*?,-3.3,-6.0,78,101972,0,-0,269,0.0,-0.0,0.0,0,0,0,0,172,1.0,10,5,9999,99999,9,999999999,0.0,999,999,99
2050,2,19,6,0,*?*?*?*?*?*?*?*?*?*?*?*?*?*?*?*?*?*?*?*?*?*?,-4.0,-6.0,82,101972,0,-0,266,0.0,-0.0,0.0,0,0,0,0,180,1.0,10,5,9999,99999,9,999999999,0.0,999,999,99
2050,2,19,7,0,*?*?*?*?*?*?*?*?*?*?*?*?*?*?*?*?*?*?*?*?*?*?,-3.4,-5.0,84,101972,33,1413,268,0.0,0.0,0.0,0,0,0,0,187,0.5,10,5,9999,99999,9,999999999,0.0,999,999,99
2050,2,19,8,0,*?*?*?*?*?*?*?*?*?*?*?*?*?*?*?*?*?*?*?*?*?*?,-2.8,-5.6,77,101972,231,1398,265,54.2,43.7,47.0,6008,3144,5564,999,193,0.5,9,5,9999,99999,9,999999999,0.0,999,999,99
2050,2,19,9,0,*?*?*?*?*?*?*?*?*?*?*?*?*?*?*?*?*?*?*?*?*?*?,-2.6,-6.0,74,101972,399,1398,266,111.6,52.0,96.8,12250,4648,10939,2607,200,0.5,9,5,9999,99999,9,999999999,0.0,999,999,99
2050,2,19,10,0,*?*?*?*?*?*?*?*?*?*?*?*?*?*?*?*?*?*?*?*?*?*?,-0.9,-5.3,66,101972,525,1398,273,154.7,54.8,134.1,16993,5196,15137,3808,207,0.5,9,5,9999,99999,9,999999999,0.0,999,999,99
2050,2,19,11,0,*?*?*?*?*?*?*?*?*?*?*?*?*?*?*?*?*?*?*?*?*?*?,0.7,-5.6,57,101972,601,1399,279,180.5,55.9,156.5,19845,5421,17658,4601,213,1.5,9,5,9999,99999,9,999999999,0.0,999,999,99
2050,2,19,12,0,*?*?*?*?*?*?*?*?*?*?*?*?*?*?*?*?*?*?*?*?*?*?,2.1,-6.6,48,101972,621,1398,285,187.4,56.1,162.5,20602,5471,18327,4821,220,1.5,9,5,9999,99999,9,999999999,0.0,999,999,99
2050,2,19,13,0,*?*?*?*?*?*?*?*?*?*?*?*?*?*?*?*?*?*?*?*?*?*?,2.0,-8.0,43,101972,584,1398,291,100.6,0.0,100.6,11833,0,11871,4350,198,0.5,10,5,9999,99999,9,999999999,0.0,999,999,99
2050,2,19,14,0,*?*?*?*?*?*?*?*?*?*?*?*?*?*?*?*?*?*?*?*?*?*?,2.2,-10.4,35,101972,493,1399,292,82.7,0.0,82.7,9682,0,9710,3464,177,0.5,10,5,9999,99999,9,999999999,0.0,999,999,99
2050,2,19,15,0,*?*?*?*?*?*?*?*?*?*?*?*?*?*?*?*?*?*?*?*?*?*?,2.3,-9.6,36,101972,353,1397,292,55.3,0.0,55.3,6446,0,6461,2210,155,0.5,10,5,9999,99999,9,999999999,0.0,999,999,99
2050,2,19,16,0,*?*?*?*?*?*?*?*?*?*?*?*?*?*?*?*?*?*?*?*?*?*?,1.9,-11.4,33,101972,175,1397,284,35.1,37.3,30.5,3929,2346,3659,639,133,0.5,9,5,9999,99999,9,999999999,0.0,999,999,99
2050,2,19,17,0,*?*?*?*?*?*?*?*?*?*?*?*?*?*?*?*?*?*?*?*?*?*?,1.0,-9.6,40,101972,0,-0,287,0.0,-0.0,0.0,0,0,0,0,112,0.5,10,5,9999,99999,9,999999999,0.0,999,999,99
2050,2,19,18,0,*?*?*?*?*?*?*?*?*?*?*?*?*?*?*?*?*?*?*?*?*?*?,0.8,-8.8,44,101972,0,-0,286,0.0,-0.0,0.0,0,0,0,0,90,0.5,10,5,9999,99999,9,999999999,0.0,999,999,99
2050,2,19,19,0,*?*?*?*?*?*?*?*?*?*?*?*?*?*?*?*?*?*?*?*?*?*?,-1.2,-7.6,57,101972,0,-0,278,0.0,-0.0,0.0,0,0,0,0,90,0.5,10,5,9999,99999,9,999999999,0.0,999,999,99
2050,2,19,20,0,*?*?*?*?*?*?*?*?*?*?*?*?*?*?*?*?*?*?*?*?*?*?,-0.9,-6.9,58,101972,0,-0,279,0.0,-0.0,0.0,0,0,0,0,90,0.5,10,5,9999,99999,9,999999999,0.0,999,999,99
2050,2,19,21,0,*?*?*?*?*?*?*?*?*?*?*?*?*?*?*?*?*?*?*?*?*?*?,-0.7,-5.0,67,101972,0,-0,279,0.0,-0.0,0.0,0,0,0,0,90,0.5,10,5,9999,99999,9,999999999,0.0,999,999,99
2050,2,19,22,0,*?*?*?*?*?*?*?*?*?*?*?*?*?*?*?*?*?*?*?*?*?*?,-1.1,-5.6,67,101972,0,-0,278,0.0,-0.0,0.0,0,0,0,0,90,0.5,10,5,9999,99999,9,999999999,0.0,999,999,99
2050,2,19,23,0,*?*?*?*?*?*?*?*?*?*?*?*?*?*?*?*?*?*?*?*?*?*?,-2.0,-6.0,69,101972,0,-0,274,0.0,-0.0,0.0,0,0,0,0,90,0.5,10,5,9999,99999,9,999999999,0.0,999,999,99
2050,2,19,24,0,*?*?*?*?*?*?*?*?*?*?*?*?*?*?*?*?*?*?*?*?*?*?,-2.3,-5.0,77,101972,0,-0,273,0.0,-0.0,0.0,0,0,0,0,130,0.5,10,5,9999,99999,9,999999999,0.0,999,999,99
2050,2,20,1,0,*?*?*?*?*?*?*?*?*?*?*?*?*?*?*?*?*?*?*?*?*?*?,-4.0,-7.3,80,102384,0,-0,266,0.0,-0.0,0.0,0,0,0,0,87,0.5,10,5,9999,99999,9,999999999,0.0,999,999,99
2050,2,20,2,0,*?*?*?*?*?*?*?*?*?*?*?*?*?*?*?*?*?*?*?*?*?*?,-4.7,-7.6,80,102384,0,-0,264,0.0,-0.0,0.0,0,0,0,0,83,1.5,10,5,9999,99999,9,999999999,0.0,999,999,99
2050,2,20,3,0,*?*?*?*?*?*?*?*?*?*?*?*?*?*?*?*?*?*?*?*?*?*?,-5.2,-9.2,74,102384,0,-0,262,0.0,-0.0,0.0,0,0,0,0,80,0.5,10,5,9999,99999,9,999999999,0.0,999,999,99
2050,2,20,4,0,*?*?*?*?*?*?*?*?*?*?*?*?*?*?*?*?*?*?*?*?*?*?,-6.1,-11.9,62,102384,0,-0,259,0.0,-0.0,0.0,0,0,0,0,77,1.0,10,5,9999,99999,9,999999999,0.0,999,999,99
2050,2,20,5,0,*?*?*?*?*?*?*?*?*?*?*?*?*?*?*?*?*?*?*?*?*?*?,-6.4,-11.9,65,102384,0,-0,257,0.0,-0.0,0.0,0,0,0,0,73,1.0,10,5,9999,99999,9,999999999,0.0,999,999,99
2050,2,20,6,0,*?*?*?*?*?*?*?*?*?*?*?*?*?*?*?*?*?*?*?*?*?*?,-6.8,-11.9,67,102384,0,-0,256,0.0,-0.0,0.0,0,0,0,0,70,1.0,10,5,9999,99999,9,999999999,0.0,999,999,99
2050,2,20,7,0,*?*?*?*?*?*?*?*?*?*?*?*?*?*?*?*?*?*?*?*?*?*?,-6.4,-10.4,73,102384,40,1394,257,0.0,0.0,0.0,0,0,0,0,77,0.5,10,5,9999,99999,9,999999999,0.0,999,999,99
2050,2,20,8,0,*?*?*?*?*?*?*?*?*?*?*?*?*?*?*?*?*?*?*?*?*?*?,-6.1,-11.9,63,102384,239,1400,246,75.3,111.2,56.4,8018,7631,6793,1040,83,0.5,8,4,9999,99999,9,999999999,0.0,999,999,99
2050,2,20,9,0,*?*?*?*?*?*?*?*?*?*?*?*?*?*?*?*?*?*?*?*?*?*?,-4.8,-7.3,84,102384,407,1399,223,224.2,490.7,81.4,22961,42553,11608,1481,90,0.5,3,2,9999,99999,9,999999999,0.0,999,999,99
2050,2,20,10,0,*?*?*?*?*?*?*?*?*?*?*?*?*?*?*?*?*?*?*?*?*?*?,-3.5,-7.6,74,102384,533,1398,210,312.4,573.6,93.7,32464,53777,13397,1820,97,0.5,0,0,9999,99999,9,999999999,0.0,999,999,99
2050,2,20,11,0,*?*?*?*?*?*?*?*?*?*?*?*?*?*?*?*?*?*?*?*?*?*?,-1.2,-5.6,70,102384,609,1399,231,362.6,559.7,118.9,37508,53596,16404,2344,103,1.5,2,1,9999,99999,9,999999999,0.0,999,999,99
2050,2,20,12,0,*?*?*?*?*?*?*?*?*?*?*?*?*?*?*?*?*?*?*?*?*?*?,0.2,-4.8,69,102384,629,1399,226,377.3,587.3,113.2,39289,56796,15818,2287,110,1.5,0,0,9999,99999,9,999999999,0.0,999,999,99
2050,2,20,13,0,*?*?*?*?*?*?*?*?*?*?*?*?*?*?*?*?*?*?*?*?*?*?,0.2,-5.3,65,102384,592,1399,225,352.2,582.6,105.7,36643,55750,14893,2098,107,0.5,0,0,9999,99999,9,999999999,0.0,999,999,99
2050,2,20,14,0,*?*?*?*?*?*?*?*?*?*?*?*?*?*?*?*?*?*?*?*?*?*?,0.1,-4.8,69,102384,500,1398,225,290.2,567.7,87.0,30134,52477,12545,1673,103,0.5,0,0,9999,99999,9,999999999,0.0,999,999,99
2050,2,20,15,0,*?*?*?*?*?*?*?*?*?*?*?*?*?*?*?*?*?*?*?*?*?*?,0.4,-5.0,67,102384,360,1396,226,195.4,530.6,58.6,20286,44772,8785,1097,100,0.5,0,0,9999,99999,9,999999999,0.0,999,999,99
2050,2,20,16,0,*?*?*?*?*?*?*?*?*?*?*?*?*?*?*?*?*?*?*?*?*?*?,0.5,-4.8,68,102384,182,1398,273,49.7,96.2,37.2,5341,5580,4588,660,97,0.5,8,4,9999,99999,9,999999999,0.0,999,999,99
2050,2,20,17,0,*?*?*?*?*?*?*?*?*?*?*?*?*?*?*?*?*?*?*?*?*?*?,0.1,-4.5,70,102384,0,-0,277,0.0,-0.0,0.0,0,0,0,0,93,0.5,9,5,9999,99999,9,999999999,0.0,999,999,99
2050,2,20,18,0,*?*?*?*?*?*?*?*?*?*?*?*?*?*?*?*?*?*?*?*?*?*?,-1.6,-4.5,81,102384,0,-0,276,0.0,-0.0,0.0,0,0,0,0,90,0.5,10,5,9999,99999,9,999999999,0.0,999,999,99
2050,2,20,19,0,*?*?*?*?*?*?*?*?*?*?*?*?*?*?*?*?*?*?*?*?*?*?,-2.1,-6.9,68,102384,0,-0,274,0.0,-0.0,0.0,0,0,0,0,92,0.5,10,5,9999,99999,9,999999999,0.0,999,999,99
2050,2,20,20,0,*?*?*?*?*?*?*?*?*?*?*?*?*?*?*?*?*?*?*?*?*?*?,-2.8,-7.3,70,102384,0,-0,271,0.0,-0.0,0.0,0,0,0,0,93,0.5,10,5,9999,99999,9,999999999,0.0,999,999,99
2050,2,20,21,0,*?*?*?*?*?*?*?*?*?*?*?*?*?*?*?*?*?*?*?*?*?*?,-3.3,-7.6,72,102384,0,-0,269,0.0,-0.0,0.0,0,0,0,0,95,0.5,10,5,9999,99999,9,999999999,0.0,999,999,99
2050,2,20,22,0,*?*?*?*?*?*?*?*?*?*?*?*?*?*?*?*?*?*?*?*?*?*?,-4.0,-7.3,78,102384,0,-0,266,0.0,-0.0,0.0,0,0,0,0,97,0.5,10,5,9999,99999,9,999999999,0.0,999,999,99
2050,2,20,23,0,*?*?*?*?*?*?*?*?*?*?*?*?*?*?*?*?*?*?*?*?*?*?,-4.2,-6.9,81,102384,0,-0,265,0.0,-0.0,0.0,0,0,0,0,98,0.5,10,5,9999,99999,9,999999999,0.0,999,999,99
2050,2,20,24,0,*?*?*?*?*?*?*?*?*?*?*?*?*?*?*?*?*?*?*?*?*?*?,-2.9,-6.6,76,102384,0,-0,271,0.0,-0.0,0.0,0,0,0,0,90,0.5,10,5,9999,99999,9,999999999,0.0,999,999,99
2050,2,21,1,0,*?*?*?*?*?*?*?*?*?*?*?*?*?*?*?*?*?*?*?*?*?*?,-4.1,-6.9,78,102509,0,-0,266,0.0,-0.0,0.0,0,0,0,0,102,0.5,10,5,9999,99999,9,999999999,0.0,999,999,99
2050,2,21,2,0,*?*?*?*?*?*?*?*?*?*?*?*?*?*?*?*?*?*?*?*?*?*?,-3.8,-7.3,75,102509,0,-0,267,0.0,-0.0,0.0,0,0,0,0,103,1.5,10,5,9999,99999,9,999999999,0.0,999,999,99
2050,2,21,3,0,*?*?*?*?*?*?*?*?*?*?*?*?*?*?*?*?*?*?*?*?*?*?,-3.2,-6.3,78,102509,0,-0,269,0.0,-0.0,0.0,0,0,0,0,105,0.5,10,5,9999,99999,9,999999999,0.0,999,999,99
2050,2,21,4,0,*?*?*?*?*?*?*?*?*?*?*?*?*?*?*?*?*?*?*?*?*?*?,-5.2,-8.8,73,102509,0,-0,262,0.0,-0.0,0.0,0,0,0,0,107,1.0,10,5,9999,99999,9,999999999,0.0,999,999,99
2050,2,21,5,0,*?*?*?*?*?*?*?*?*?*?*?*?*?*?*?*?*?*?*?*?*?*?,-5.7,-8.4,78,102509,0,-0,260,0.0,-0.0,0.0,0,0,0,0,108,1.0,10,5,9999,99999,9,999999999,0.0,999,999,99
2050,2,21,6,0,*?*?*?*?*?*?*?*?*?*?*?*?*?*?*?*?*?*?*?*?*?*?,-6.2,-10.4,70,102509,0,-0,258,0.0,-0.0,0.0,0,0,0,0,110,1.0,10,5,9999,99999,9,999999999,0.0,999,999,99
2050,2,21,7,0,*?*?*?*?*?*?*?*?*?*?*?*?*?*?*?*?*?*?*?*?*?*?,-5.3,-10.0,67,102509,48,1408,255,0.0,0.0,0.0,0,0,0,0,108,0.5,9,5,9999,99999,9,999999999,0.0,999,999,99
2050,2,21,8,0,*?*?*?*?*?*?*?*?*?*?*?*?*?*?*?*?*?*?*?*?*?*?,-4.4,-8.0,72,102509,246,1396,253,78.8,112.7,59.0,8383,7878,7090,1094,107,0.5,8,4,9999,99999,9,999999999,0.0,999,999,99
2050,2,21,9,0,*?*?*?*?*?*?*?*?*?*?*?*?*?*?*?*?*?*?*?*?*?*?,-1.9,-4.8,78,102509,414,1396,258,183.2,220.5,117.8,19368,19774,13648,2357,105,0.5,7,4,9999,99999,9,999999999,0.0,999,999,99
2050,2,21,10,0,*?*?*?*?*?*?*?*?*?*?*?*?*?*?*?*?*?*?*?*?*?*?,-1.2,-2.9,87,102509,541,1398,266,212.1,138.2,158.7,23123,13495,18033,3690,103,0.5,8,4,9999,99999,9,999999999,0.0,999,999,99
2050,2,21,11,0,*?*?*?*?*?*?*?*?*?*?*?*?*?*?*?*?*?*?*?*?*?*?,0.9,-0.4,91,102509,616,1397,275,246.4,140.8,184.3,26879,14132,20854,4415,102,1.5,8,4,9999,99999,9,999999999,0.0,999,999,99
2050,2,21,12,0,*?*?*?*?*?*?*?*?*?*?*?*?*?*?*?*?*?*?*?*?*?*?,4.2,-1.3,67,102509,636,1397,278,334.8,329.4,184.8,35766,33527,20934,4024,100,1.5,6,3,9999,99999,9,999999999,0.0,999,999,99
2050,2,21,13,0,*?*?*?*?*?*?*?*?*?*?*?*?*?*?*?*?*?*?*?*?*?*?,4.2,-1.5,65,102509,599,1397,283,281.9,234.8,181.3,29964,23568,20502,3917,98,0.5,7,4,9999,99999,9,999999999,0.0,999,999,99
2050,2,21,14,0,*?*?*?*?*?*?*?*?*?*?*?*?*?*?*?*?*?*?*?*?*?*?,4.2,-0.4,71,102509,507,1396,289,197.1,136.8,147.4,21474,13154,16784,3387,97,0.5,8,4,9999,99999,9,999999999,0.0,999,999,99
2050,2,21,15,0,*?*?*?*?*?*?*?*?*?*?*?*?*?*?*?*?*?*?*?*?*?*?,4.4,-1.7,64,102509,368,1399,295,100.9,51.0,87.5,11075,4466,9897,2331,95,0.5,9,5,9999,99999,9,999999999,0.0,999,999,99
2050,2,21,16,0,*?*?*?*?*?*?*?*?*?*?*?*?*?*?*?*?*?*?*?*?*?*?,4.2,-3.1,57,102509,189,1398,294,39.9,39.2,34.6,4447,2564,4135,728,93,0.5,9,5,9999,99999,9,999999999,0.0,999,999,99
2050,2,21,17,0,*?*?*?*?*?*?*?*?*?*?*?*?*?*?*?*?*?*?*?*?*?*?,3.9,-2.9,59,102509,0,-0,298,0.0,-0.0,0.0,0,0,0,0,92,0.5,10,5,9999,99999,9,999999999,0.0,999,999,99
2050,2,21,18,0,*?*?*?*?*?*?*?*?*?*?*?*?*?*?*?*?*?*?*?*?*?*?,1.8,-3.7,65,102509,0,-0,289,0.0,-0.0,0.0,0,0,0,0,90,0.5,10,5,9999,99999,9,999999999,0.0,999,999,99
2050,2,21,19,0,*?*?*?*?*?*?*?*?*?*?*?*?*?*?*?*?*?*?*?*?*?*?,0.6,-4.2,68,102509,0,-0,285,0.0,-0.0,0.0,0,0,0,0,90,0.5,10,5,9999,99999,9,999999999,0.0,999,999,99
2050,2,21,20,0,*?*?*?*?*?*?*?*?*?*?*?*?*?*?*?*?*?*?*?*?*?*?,-0.0,-4.5,68,102509,0,-0,282,0.0,-0.0,0.0,0,0,0,0,90,0.5,10,5,9999,99999,9,999999999,0.0,999,999,99
2050,2,21,21,0,*?*?*?*?*?*?*?*?*?*?*?*?*?*?*?*?*?*?*?*?*?*?,-1.9,-6.6,67,102509,0,-0,275,0.0,-0.0,0.0,0,0,0,0,90,0.5,10,5,9999,99999,9,999999999,0.0,999,999,99
2050,2,21,22,0,*?*?*?*?*?*?*?*?*?*?*?*?*?*?*?*?*?*?*?*?*?*?,-2.1,-7.3,64,102509,0,-0,274,0.0,-0.0,0.0,0,0,0,0,90,0.5,10,5,9999,99999,9,999999999,0.0,999,999,99
2050,2,21,23,0,*?*?*?*?*?*?*?*?*?*?*?*?*?*?*?*?*?*?*?*?*?*?,-2.4,-7.6,64,102509,0,-0,273,0.0,-0.0,0.0,0,0,0,0,90,0.5,10,5,9999,99999,9,999999999,0.0,999,999,99
2050,2,21,24,0,*?*?*?*?*?*?*?*?*?*?*?*?*?*?*?*?*?*?*?*?*?*?,-4.4,-6.9,79,102509,0,-0,265,0.0,-0.0,0.0,0,0,0,0,100,0.5,10,5,9999,99999,9,999999999,0.0,999,999,99
2050,2,22,1,0,*?*?*?*?*?*?*?*?*?*?*?*?*?*?*?*?*?*?*?*?*?*?,-2.9,-5.6,78,102244,0,-0,270,0.0,-0.0,0.0,0,0,0,0,87,0.5,10,5,9999,99999,9,999999999,0.0,999,999,99
2050,2,22,2,0,*?*?*?*?*?*?*?*?*?*?*?*?*?*?*?*?*?*?*?*?*?*?,-2.9,-4.8,84,102244,0,-0,270,0.0,-0.0,0.0,0,0,0,0,83,1.5,10,5,9999,99999,9,999999999,0.0,999,999,99
2050,2,22,3,0,*?*?*?*?*?*?*?*?*?*?*?*?*?*?*?*?*?*?*?*?*?*?,-3.4,-6.0,79,102244,0,-0,268,0.0,-0.0,0.0,0,0,0,0,80,0.5,10,5,9999,99999,9,999999999,0.0,999,999,99
2050,2,22,4,0,*?*?*?*?*?*?*?*?*?*?*?*?*?*?*?*?*?*?*?*?*?*?,-3.8,-6.3,80,102244,0,-0,267,0.0,-0.0,0.0,0,0,0,0,77,1.0,10,5,9999,99999,9,999999999,0.0,999,999,99
2050,2,22,5,0,*?*?*?*?*?*?*?*?*?*?*?*?*?*?*?*?*?*?*?*?*?*?,-4.2,-7.6,75,102244,0,-0,266,0.0,-0.0,0.0,0,0,0,0,73,1.0,10,5,9999,99999,9,999999999,0.0,999,999,99
2050,2,22,6,0,*?*?*?*?*?*?*?*?*?*?*?*?*?*?*?*?*?*?*?*?*?*?,-4.7,-9.2,67,102244,0,-0,264,0.0,-0.0,0.0,0,0,0,0,70,1.0,10,5,9999,99999,9,999999999,0.0,999,999,99
2050,2,22,7,0,*?*?*?*?*?*?*?*?*?*?*?*?*?*?*?*?*?*?*?*?*?*?,-4.4,-9.2,65,102244,55,1391,265,0.0,0.0,0.0,0,0,0,0,70,0.5,10,5,9999,99999,9,999999999,0.0,999,999,99
2050,2,22,8,0,*?*?*?*?*?*?*?*?*?*?*?*?*?*?*?*?*?*?*?*?*?*?,-4.2,-9.6,61,102244,254,1397,266,35.8,0.0,35.8,4185,0,4193,1396,70,0.5,10,5,9999,99999,9,999999999,0.0,999,999,99
2050,2,22,9,0,*?*?*?*?*?*?*?*?*?*?*?*?*?*?*?*?*?*?*?*?*?*?,-2.6,-6.6,71,102244,422,1396,272,68.9,0.0,68.9,8048,0,8069,2818,70,0.5,10,5,9999,99999,9,999999999,0.0,999,999,99
2050,2,22,10,0,*?*?*?*?*?*?*?*?*?*?*?*?*?*?*?*?*?*?*?*?*?*?,-2.9,-6.9,70,102244,548,1396,271,93.7,0.0,93.7,11002,0,11037,4003,70,0.5,10,5,9999,99999,9,999999999,0.0,999,999,99
2050,2,22,11,0,*?*?*?*?*?*?*?*?*?*?*?*?*?*?*?*?*?*?*?*?*?*?,0.5,-7.6,50,102244,624,1397,285,108.6,0.0,108.6,12797,0,12840,4760,70,1.5,10,5,9999,99999,9,999999999,0.0,999,999,99
2050,2,22,12,0,*?*?*?*?*?*?*?*?*?*?*?*?*?*?*?*?*?*?*?*?*?*?,0.4,-6.9,54,102244,644,1397,284,112.5,0.0,112.5,13270,0,13315,4964,70,1.5,10,5,9999,99999,9,999999999,0.0,999,999,99
2050,2,22,13,0,*?*?*?*?*?*?*?*?*?*?*?*?*?*?*?*?*?*?*?*?*?*?,0.8,-7.6,49,102244,606,1396,286,105.2,0.0,105.2,12380,0,12420,4581,63,0.5,10,5,9999,99999,9,999999999,0.0,999,999,99
2050,2,22,14,0,*?*?*?*?*?*?*?*?*?*?*?*?*?*?*?*?*?*?*?*?*?*?,0.9,-7.3,51,102244,515,1398,286,87.1,0.0,87.1,10209,0,10239,3677,57,0.5,10,5,9999,99999,9,999999999,0.0,999,999,99
2050,2,22,15,0,*?*?*?*?*?*?*?*?*?*?*?*?*?*?*?*?*?*?*?*?*?*?,0.9,-6.0,56,102244,375,1398,286,59.5,0.0,59.5,6946,0,6963,2397,50,0.5,10,5,9999,99999,9,999999999,0.0,999,999,99
2050,2,22,16,0,*?*?*?*?*?*?*?*?*?*?*?*?*?*?*?*?*?*?*?*?*?*?,1.1,-9.2,42,102244,196,1398,287,24.3,0.0,24.3,2866,-0,2870,944,43,0.5,10,5,9999,99999,9,999999999,0.0,999,999,99
2050,2,22,17,0,*?*?*?*?*?*?*?*?*?*?*?*?*?*?*?*?*?*?*?*?*?*?,0.6,-9.6,41,102244,0,-0,285,0.0,-0.0,0.0,0,0,0,0,37,0.5,10,5,9999,99999,9,999999999,0.0,999,999,99
2050,2,22,18,0,*?*?*?*?*?*?*?*?*?*?*?*?*?*?*?*?*?*?*?*?*?*?,-0.6,-8.8,49,102244,0,-0,280,0.0,-0.0,0.0,0,0,0,0,30,0.5,10,5,9999,99999,9,999999999,0.0,999,999,99
2050,2,22,19,0,*?*?*?*?*?*?*?*?*?*?*?*?*?*?*?*?*?*?*?*?*?*?,-1.1,-6.3,63,102244,0,-0,278,0.0,-0.0,0.0,0,0,0,0,30,0.5,10,5,9999,99999,9,999999999,0.0,999,999,99
2050,2,22,20,0,*?*?*?*?*?*?*?*?*?*?*?*?*?*?*?*?*?*?*?*?*?*?,-1.3,-7.6,58,102244,0,-0,277,0.0,-0.0,0.0,0,0,0,0,30,0.5,10,5,9999,99999,9,999999999,0.0,999,999,99
2050,2,22,21,0,*?*?*?*?*?*?*?*?*?*?*?*?*?*?*?*?*?*?*?*?*?*?,-2.3,-6.6,69,102244,0,-0,273,0.0,-0.0,0.0,0,0,0,0,30,0.5,10,5,9999,99999,9,999999999,0.0,999,999,99
2050,2,22,22,0,*?*?*?*?*?*?*?*?*?*?*?*?*?*?*?*?*?*?*?*?*?*?,-2.2,-6.9,66,102244,0,-0,273,0.0,-0.0,0.0,0,0,0,0,30,0.5,10,5,9999,99999,9,999999999,0.0,999,999,99
2050,2,22,23,0,*?*?*?*?*?*?*?*?*?*?*?*?*?*?*?*?*?*?*?*?*?*?,-2.1,-7.3,63,102244,0,-0,274,0.0,-0.0,0.0,0,0,0,0,30,0.5,10,5,9999,99999,9,999999999,0.0,999,999,99
2050,2,22,24,0,*?*?*?*?*?*?*?*?*?*?*?*?*?*?*?*?*?*?*?*?*?*?,-2.7,-6.6,71,102244,0,-0,271,0.0,-0.0,0.0,0,0,0,0,90,0.5,10,5,9999,99999,9,999999999,0.0,999,999,99
2050,2,23,1,0,*?*?*?*?*?*?*?*?*?*?*?*?*?*?*?*?*?*?*?*?*?*?,-1.6,-3.9,86,102254,0,-0,275,0.0,-0.0,0.0,0,0,0,0,30,0.5,10,5,9999,99999,9,999999999,0.0,999,999,99
2050,2,23,2,0,*?*?*?*?*?*?*?*?*?*?*?*?*?*?*?*?*?*?*?*?*?*?,-1.8,-2.7,97,102254,0,-0,274,0.0,-0.0,0.0,0,0,0,0,30,1.5,10,5,9999,99999,9,999999999,0.0,999,999,99
2050,2,23,3,0,*?*?*?*?*?*?*?*?*?*?*?*?*?*?*?*?*?*?*?*?*?*?,-1.3,-1.9,99,102254,0,-0,276,0.0,-0.0,0.0,0,0,0,0,30,0.5,10,5,9999,99999,9,999999999,0.0,999,999,99
2050,2,23,4,0,*?*?*?*?*?*?*?*?*?*?*?*?*?*?*?*?*?*?*?*?*?*?,-1.8,-1.9,100,102254,0,-0,274,0.0,-0.0,0.0,0,0,0,0,30,1.0,10,5,9999,99999,9,999999999,0.0,999,999,99
2050,2,23,5,0,*?*?*?*?*?*?*?*?*?*?*?*?*?*?*?*?*?*?*?*?*?*?,-2.4,-2.9,100,102254,0,-0,272,0.0,-0.0,0.0,0,0,0,0,30,1.0,10,5,9999,99999,9,999999999,0.0,999,999,99
2050,2,23,6,0,*?*?*?*?*?*?*?*?*?*?*?*?*?*?*?*?*?*?*?*?*?*?,-2.0,-1.9,100,102254,0,-0,274,0.0,-0.0,0.0,0,0,0,0,30,1.0,10,5,9999,99999,9,999999999,0.0,999,999,99
2050,2,23,7,0,*?*?*?*?*?*?*?*?*?*?*?*?*?*?*?*?*?*?*?*?*?*?,-1.7,-1.7,100,102254,63,1398,270,0.0,0.0,0.0,0,0,0,0,30,0.5,9,5,9999,99999,9,999999999,0.0,999,999,99
2050,2,23,8,0,*?*?*?*?*?*?*?*?*?*?*?*?*?*?*?*?*?*?*?*?*?*?,-1.4,-1.5,100,102254,262,1397,266,86.0,115.5,64.3,9413,8782,7490,1376,30,0.5,8,4,9999,99999,9,999999999,0.0,999,999,99
2050,2,23,9,0,*?*?*?*?*?*?*?*?*?*?*?*?*?*?*?*?*?*?*?*?*?*?,-0.3,-0.4,100,102254,430,1396,261,212.6,309.3,117.4,22575,28152,13648,2338,30,0.5,6,3,9999,99999,9,999999999,0.0,999,999,99
2050,2,23,10,0,*?*?*?*?*?*?*?*?*?*?*?*?*?*?*?*?*?*?*?*?*?*?,0.1,-0.0,100,102254,556,1396,272,219.4,138.8,164.1,23916,13644,18630,3839,30,0.5,8,4,9999,99999,9,999999999,0.0,999,999,99
2050,2,23,11,0,*?*?*?*?*?*?*?*?*?*?*?*?*?*?*?*?*?*?*?*?*?*?,2.4,2.5,100,102254,632,1397,277,299.7,236.5,192.7,31893,24021,21710,4232,30,1.5,7,4,9999,99999,9,999999999,0.0,999,999,99
2050,2,23,12,0,*?*?*?*?*?*?*?*?*?*?*?*?*?*?*?*?*?*?*?*?*?*?,3.3,0.4,86,102254,651,1395,290,198.1,56.5,171.8,21788,5543,19373,5174,30,1.5,9,5,9999,99999,9,999999999,0.0,999,999,99
2050,2,23,13,0,*?*?*?*?*?*?*?*?*?*?*?*?*?*?*?*?*?*?*?*?*?*?,3.3,-0.0,83,102254,614,1396,285,245.6,140.7,183.7,26788,14119,20787,4397,30,0.5,8,4,9999,99999,9,999999999,0.0,999,999,99
2050,2,23,14,0,*?*?*?*?*?*?*?*?*?*?*?*?*?*?*?*?*?*?*?*?*?*?,3.2,-2.4,68,102254,522,1396,268,284.9,400.0,135.3,29692,37657,16835,2633,30,0.5,5,3,9999,99999,9,999999999,0.0,999,999,99
2050,2,23,15,0,*?*?*?*?*?*?*?*?*?*?*?*?*?*?*?*?*?*?*?*?*?*?,3.4,-1.1,76,102254,382,1397,269,196.0,376.5,93.1,20437,32118,11947,1730,30,0.5,5,3,9999,99999,9,999999999,0.0,999,999,99
2050,2,23,16,0,*?*?*?*?*?*?*?*?*?*?*?*?*?*?*?*?*?*?*?*?*?*?,3.3,-1.1,76,102254,203,1398,258,87.6,384.3,31.8,9079,25896,4957,587,30,0.5,3,2,9999,99999,9,999999999,0.0,999,999,99
2050,2,23,17,0,*?*?*?*?*?*?*?*?*?*?*?*?*?*?*?*?*?*?*?*?*?*?,2.8,-0.6,81,102254,0,-0,283,0.0,-0.0,0.0,0,0,0,0,30,0.5,8,4,9999,99999,9,999999999,0.0,999,999,99
2050,2,23,18,0,*?*?*?*?*?*?*?*?*?*?*?*?*?*?*?*?*?*?*?*?*?*?,2.0,-1.1,84,102254,0,-0,290,0.0,-0.0,0.0,0,0,0,0,30,0.5,10,5,9999,99999,9,999999999,0.0,999,999,99
2050,2,23,19,0,*?*?*?*?*?*?*?*?*?*?*?*?*?*?*?*?*?*?*?*?*?*?,1.9,0.2,92,102254,0,-0,289,0.0,-0.0,0.0,0,0,0,0,28,0.5,10,5,9999,99999,9,999999999,0.0,999,999,99
2050,2,23,20,0,*?*?*?*?*?*?*?*?*?*?*?*?*?*?*?*?*?*?*?*?*?*?,1.2,1.3,100,102254,0,-0,286,0.0,-0.0,0.0,0,0,0,0,27,0.5,10,5,9999,99999,9,999999999,0.0,999,999,99
2050,2,23,21,0,*?*?*?*?*?*?*?*?*?*?*?*?*?*?*?*?*?*?*?*?*?*?,0.1,0.2,100,102254,0,-0,282,0.0,-0.0,0.0,0,0,0,0,25,0.5,10,5,9999,99999,9,999999999,0.0,999,999,99
2050,2,23,22,0,*?*?*?*?*?*?*?*?*?*?*?*?*?*?*?*?*?*?*?*?*?*?,-0.0,-0.0,100,102254,0,-0,281,0.0,-0.0,0.0,0,0,0,0,23,0.5,10,5,9999,99999,9,999999999,0.0,999,999,99
2050,2,23,23,0,*?*?*?*?*?*?*?*?*?*?*?*?*?*?*?*?*?*?*?*?*?*?,-0.5,-0.4,100,102254,0,-0,279,0.0,-0.0,0.0,0,0,0,0,22,0.5,10,5,9999,99999,9,999999999,0.0,999,999,99
2050,2,23,24,0,*?*?*?*?*?*?*?*?*?*?*?*?*?*?*?*?*?*?*?*?*?*?,-2.0,-5.6,77,102254,0,-0,274,0.0,-0.0,0.0,0,0,0,0,30,0.5,10,5,9999,99999,9,999999999,0.0,999,999,99
2050,2,24,1,0,*?*?*?*?*?*?*?*?*?*?*?*?*?*?*?*?*?*?*?*?*?*?,-1.7,-2.2,100,102607,0,-0,275,0.0,-0.0,0.0,0,0,0,0,75,0.5,10,5,9999,99999,9,999999999,0.0,999,999,99
2050,2,24,2,0,*?*?*?*?*?*?*?*?*?*?*?*?*?*?*?*?*?*?*?*?*?*?,-2.4,-2.9,100,102607,0,-0,272,0.0,-0.0,0.0,0,0,0,0,130,1.5,10,5,9999,99999,9,999999999,0.0,999,999,99
2050,2,24,3,0,*?*?*?*?*?*?*?*?*?*?*?*?*?*?*?*?*?*?*?*?*?*?,-3.5,-4.2,100,102607,0,-0,268,0.0,-0.0,0.0,0,0,0,0,185,0.5,10,5,9999,99999,9,999999999,0.0,999,999,99
2050,2,24,4,0,*?*?*?*?*?*?*?*?*?*?*?*?*?*?*?*?*?*?*?*?*?*?,-3.5,-3.4,100,102607,0,-0,268,0.0,-0.0,0.0,0,0,0,0,240,1.0,10,5,9999,99999,9,999999999,0.0,999,999,99
2050,2,24,5,0,*?*?*?*?*?*?*?*?*?*?*?*?*?*?*?*?*?*?*?*?*?*?,-4.2,-4.2,100,102607,0,-0,265,0.0,-0.0,0.0,0,0,0,0,295,1.0,10,5,9999,99999,9,999999999,0.0,999,999,99
2050,2,24,6,0,*?*?*?*?*?*?*?*?*?*?*?*?*?*?*?*?*?*?*?*?*?*?,-4.9,-5.0,100,102607,0,-0,262,0.0,-0.0,0.0,0,0,0,0,350,1.0,10,5,9999,99999,9,999999999,0.0,999,999,99
2050,2,24,7,0,*?*?*?*?*?*?*?*?*?*?*?*?*?*?*?*?*?*?*?*?*?*?,-4.0,-3.9,100,102607,71,1402,266,0.0,0.0,0.0,0,0,0,0,293,0.5,10,5,9999,99999,9,999999999,0.0,999,999,99
2050,2,24,8,0,*?*?*?*?*?*?*?*?*?*?*?*?*?*?*?*?*?*?*?*?*?*?,-3.2,-3.1,100,102607,270,1397,243,125.1,340.0,59.4,13132,25047,7897,1071,237,0.5,5,3,9999,99999,9,999999999,0.0,999,999,99
2050,2,24,9,0,*?*?*?*?*?*?*?*?*?*?*?*?*?*?*?*?*?*?*?*?*?*?,-1.1,-1.1,100,102607,438,1396,237,247.7,530.5,81.3,25547,47235,11695,1514,180,0.5,2,1,9999,99999,9,999999999,0.0,999,999,99
2050,2,24,10,0,*?*?*?*?*?*?*?*?*?*?*?*?*?*?*?*?*?*?*?*?*?*?,1.6,1.5,100,102607,564,1395,255,330.2,520.4,119.9,35201,50088,15392,2320,123,0.5,3,2,9999,99999,9,999999999,0.0,999,999,99
2050,2,24,11,0,*?*?*?*?*?*?*?*?*?*?*?*?*?*?*?*?*?*?*?*?*?*?,3.5,3.6,100,102607,639,1395,269,373.3,479.0,153.8,39422,47242,19101,3125,67,1.5,4,2,9999,99999,9,999999999,0.0,999,999,99
2050,2,24,12,0,*?*?*?*?*?*?*?*?*?*?*?*?*?*?*?*?*?*?*?*?*?*?,6.0,2.9,96,102607,659,1395,274,394.0,531.4,143.0,42090,52779,18066,2907,10,1.5,3,2,9999,99999,9,999999999,0.0,999,999,99
2050,2,24,13,0,*?*?*?*?*?*?*?*?*?*?*?*?*?*?*?*?*?*?*?*?*?*?,6.7,2.5,89,102607,621,1395,290,326.5,328.5,180.2,34858,33274,20445,3898,12,0.5,6,3,9999,99999,9,999999999,0.0,999,999,99
2050,2,24,14,0,*?*?*?*?*?*?*?*?*?*?*?*?*?*?*?*?*?*?*?*?*?*?,7.0,3.6,95,102607,529,1395,288,289.6,401.0,137.6,30189,37881,17089,2685,13,0.5,5,3,9999,99999,9,999999999,0.0,999,999,99
2050,2,24,15,0,*?*?*?*?*?*?*?*?*?*?*?*?*?*?*?*?*?*?*?*?*?*?,6.9,3.0,92,102607,389,1396,301,143.6,129.9,107.4,15648,11546,12332,2378,15,0.5,8,4,9999,99999,9,999999999,0.0,999,999,99
2050,2,24,16,0,*?*?*?*?*?*?*?*?*?*?*?*?*?*?*?*?*?*?*?*?*?*?,6.9,2.5,88,102607,210,1398,311,27.1,0.0,27.1,3182,0,3186,1051,17,0.5,10,5,9999,99999,9,999999999,0.0,999,999,99
2050,2,24,17,0,*?*?*?*?*?*?*?*?*?*?*?*?*?*?*?*?*?*?*?*?*?*?,6.4,2.3,90,102607,4,1406,304,0.0,0.0,0.0,0,0,0,0,18,0.5,9,5,9999,99999,9,999999999,0.0,999,999,99
2050,2,24,18,0,*?*?*?*?*?*?*?*?*?*?*?*?*?*?*?*?*?*?*?*?*?*?,4.7,3.0,100,102607,0,-0,301,0.0,-0.0,0.0,0,0,0,0,20,0.5,10,5,9999,99999,9,999999999,0.0,999,999,99
2050,2,24,19,0,*?*?*?*?*?*?*?*?*?*?*?*?*?*?*?*?*?*?*?*?*?*?,2.6,2.7,100,102607,0,-0,292,0.0,-0.0,0.0,0,0,0,0,70,0.5,10,5,9999,99999,9,999999999,0.0,999,999,99
2050,2,24,20,0,*?*?*?*?*?*?*?*?*?*?*?*?*?*?*?*?*?*?*?*?*?*?,1.6,1.7,100,102607,0,-0,288,0.0,-0.0,0.0,0,0,0,0,120,0.5,10,5,9999,99999,9,999999999,0.0,999,999,99
2050,2,24,21,0,*?*?*?*?*?*?*?*?*?*?*?*?*?*?*?*?*?*?*?*?*?*?,1.3,1.3,100,102607,0,-0,287,0.0,-0.0,0.0,0,0,0,0,170,0.5,10,5,9999,99999,9,999999999,0.0,999,999,99
2050,2,24,22,0,*?*?*?*?*?*?*?*?*?*?*?*?*?*?*?*?*?*?*?*?*?*?,-0.3,-0.4,100,102607,0,-0,280,0.0,-0.0,0.0,0,0,0,0,220,0.5,10,5,9999,99999,9,999999999,0.0,999,999,99
2050,2,24,23,0,*?*?*?*?*?*?*?*?*?*?*?*?*?*?*?*?*?*?*?*?*?*?,-1.2,-1.3,100,102607,0,-0,277,0.0,-0.0,0.0,0,0,0,0,270,0.5,10,5,9999,99999,9,999999999,0.0,999,999,99
2050,2,24,24,0,*?*?*?*?*?*?*?*?*?*?*?*?*?*?*?*?*?*?*?*?*?*?,-0.9,-1.3,100,102607,0,-0,278,0.0,-0.0,0.0,0,0,0,0,20,0.5,10,5,9999,99999,9,999999999,0.0,999,999,99
2050,2,25,1,0,*?*?*?*?*?*?*?*?*?*?*?*?*?*?*?*?*?*?*?*?*?*?,-2.6,-3.1,97,102938,0,-0,271,0.0,-0.0,0.0,0,0,0,0,268,0.5,10,5,9999,99999,9,999999999,0.0,999,999,99
2050,2,25,2,0,*?*?*?*?*?*?*?*?*?*?*?*?*?*?*?*?*?*?*?*?*?*?,-3.2,-3.9,94,102938,0,-0,269,0.0,-0.0,0.0,0,0,0,0,217,1.5,10,5,9999,99999,9,999999999,0.0,999,999,99
2050,2,25,3,0,*?*?*?*?*?*?*?*?*?*?*?*?*?*?*?*?*?*?*?*?*?*?,-3.4,-5.0,88,102938,0,-0,268,0.0,-0.0,0.0,0,0,0,0,165,0.5,10,5,9999,99999,9,999999999,0.0,999,999,99
2050,2,25,4,0,*?*?*?*?*?*?*?*?*?*?*?*?*?*?*?*?*?*?*?*?*?*?,-4.0,-5.6,87,102938,0,-0,266,0.0,-0.0,0.0,0,0,0,0,113,1.0,10,5,9999,99999,9,999999999,0.0,999,999,99
2050,2,25,5,0,*?*?*?*?*?*?*?*?*?*?*?*?*?*?*?*?*?*?*?*?*?*?,-3.6,-6.0,83,102938,0,-0,268,0.0,-0.0,0.0,0,0,0,0,62,1.0,10,5,9999,99999,9,999999999,0.0,999,999,99
2050,2,25,6,0,*?*?*?*?*?*?*?*?*?*?*?*?*?*?*?*?*?*?*?*?*?*?,-4.3,-6.9,81,102938,0,-0,265,0.0,-0.0,0.0,0,0,0,0,10,1.0,10,5,9999,99999,9,999999999,0.0,999,999,99
2050,2,25,7,0,*?*?*?*?*?*?*?*?*?*?*?*?*?*?*?*?*?*?*?*?*?*?,-5.0,-5.6,94,102938,79,1404,262,1.3,0.0,1.3,173,-0,173,52,13,0.5,10,5,9999,99999,9,999999999,0.0,999,999,99
2050,2,25,8,0,*?*?*?*?*?*?*?*?*?*?*?*?*?*?*?*?*?*?*?*?*?*?,-3.5,-4.2,95,102938,278,1397,268,40.5,0.0,40.5,4729,0,4738,1587,17,0.5,10,5,9999,99999,9,999999999,0.0,999,999,99
2050,2,25,9,0,*?*?*?*?*?*?*?*?*?*?*?*?*?*?*?*?*?*?*?*?*?*?,-1.9,-3.4,88,102938,446,1395,258,200.4,223.8,128.8,21195,20629,14856,2610,20,0.5,7,4,9999,99999,9,999999999,0.0,999,999,99
2050,2,25,10,0,*?*?*?*?*?*?*?*?*?*?*?*?*?*?*?*?*?*?*?*?*?*?,0.4,-1.5,86,102938,572,1395,273,226.7,139.4,169.6,24720,13787,19235,3992,23,0.5,8,4,9999,99999,9,999999999,0.0,999,999,99
2050,2,25,11,0,*?*?*?*?*?*?*?*?*?*?*?*?*?*?*?*?*?*?*?*?*?*?,2.8,-0.0,82,102938,647,1394,258,386.2,530.3,140.2,41249,52499,17743,2831,27,1.5,3,2,9999,99999,9,999999999,0.0,999,999,99
2050,2,25,12,0,*?*?*?*?*?*?*?*?*?*?*?*?*?*?*?*?*?*?*?*?*?*?,4.5,0.2,75,102938,667,1396,275,376.9,414.0,179.0,39408,41076,21691,3740,30,1.5,5,3,9999,99999,9,999999999,0.0,999,999,99
2050,2,25,13,0,*?*?*?*?*?*?*?*?*?*?*?*?*?*?*?*?*?*?*?*?*?*?,4.8,1.5,80,102938,629,1395,277,353.0,411.0,167.7,36864,40348,20445,3428,32,0.5,5,3,9999,99999,9,999999999,0.0,999,999,99
2050,2,25,14,0,*?*?*?*?*?*?*?*?*?*?*?*?*?*?*?*?*?*?*?*?*?*?,4.8,3.0,88,102938,537,1396,283,276.2,321.7,152.4,29399,31438,17472,3170,33,0.5,6,3,9999,99999,9,999999999,0.0,999,999,99
2050,2,25,15,0,*?*?*?*?*?*?*?*?*?*?*?*?*?*?*?*?*?*?*?*?*?*?,4.9,2.1,82,102938,396,1395,278,205.2,379.7,97.5,21386,32833,12459,1819,35,0.5,5,3,9999,99999,9,999999999,0.0,999,999,99
2050,2,25,16,0,*?*?*?*?*?*?*?*?*?*?*?*?*?*?*?*?*?*?*?*?*?*?,4.6,2.7,87,102938,216,1392,296,49.4,42.4,42.9,5484,2961,5085,908,37,0.5,9,5,9999,99999,9,999999999,0.0,999,999,99
2050,2,25,17,0,*?*?*?*?*?*?*?*?*?*?*?*?*?*?*?*?*?*?*?*?*?*?,3.9,2.3,89,102938,11,1436,293,0.0,0.0,0.0,0,0,0,0,38,0.5,9,5,9999,99999,9,999999999,0.0,999,999,99
2050,2,25,18,0,*?*?*?*?*?*?*?*?*?*?*?*?*?*?*?*?*?*?*?*?*?*?,4.2,1.7,84,102938,0,-0,299,0.0,-0.0,0.0,0,0,0,0,40,0.5,10,5,9999,99999,9,999999999,0.0,999,999,99
2050,2,25,19,0,*?*?*?*?*?*?*?*?*?*?*?*?*?*?*?*?*?*?*?*?*?*?,1.6,0.2,90,102938,0,-0,288,0.0,-0.0,0.0,0,0,0,0,40,0.5,10,5,9999,99999,9,999999999,0.0,999,999,99
2050,2,25,20,0,*?*?*?*?*?*?*?*?*?*?*?*?*?*?*?*?*?*?*?*?*?*?,0.4,-0.8,91,102938,0,-0,283,0.0,-0.0,0.0,0,0,0,0,40,0.5,10,5,9999,99999,9,999999999,0.0,999,999,99
2050,2,25,21,0,*?*?*?*?*?*?*?*?*?*?*?*?*?*?*?*?*?*?*?*?*?*?,-0.8,-1.3,96,102938,0,-0,278,0.0,-0.0,0.0,0,0,0,0,40,0.5,10,5,9999,99999,9,999999999,0.0,999,999,99
2050,2,25,22,0,*?*?*?*?*?*?*?*?*?*?*?*?*?*?*?*?*?*?*?*?*?*?,-0.4,-0.8,97,102938,0,-0,280,0.0,-0.0,0.0,0,0,0,0,40,0.5,10,5,9999,99999,9,999999999,0.0,999,999,99
2050,2,25,23,0,*?*?*?*?*?*?*?*?*?*?*?*?*?*?*?*?*?*?*?*?*?*?,-1.1,-1.1,100,102938,0,-0,277,0.0,-0.0,0.0,0,0,0,0,40,0.5,10,5,9999,99999,9,999999999,0.0,999,999,99
2050,2,25,24,0,*?*?*?*?*?*?*?*?*?*?*?*?*?*?*?*?*?*?*?*?*?*?,-2.1,-2.2,100,102938,0,-0,273,0.0,-0.0,0.0,0,0,0,0,320,0.5,10,5,9999,99999,9,999999999,0.0,999,999,99
2050,2,26,1,0,*?*?*?*?*?*?*?*?*?*?*?*?*?*?*?*?*?*?*?*?*?*?,-0.9,-1.9,89,103433,0,-0,278,0.0,-0.0,0.0,0,0,0,0,38,0.5,10,5,9999,99999,9,999999999,0.0,999,999,99
2050,2,26,2,0,*?*?*?*?*?*?*?*?*?*?*?*?*?*?*?*?*?*?*?*?*?*?,-0.3,-2.4,81,103433,0,-0,281,0.0,-0.0,0.0,0,0,0,0,37,1.5,10,5,9999,99999,9,999999999,0.0,999,999,99
2050,2,26,3,0,*?*?*?*?*?*?*?*?*?*?*?*?*?*?*?*?*?*?*?*?*?*?,-1.9,-2.9,90,103433,0,-0,274,0.0,-0.0,0.0,0,0,0,0,35,0.5,10,5,9999,99999,9,999999999,0.0,999,999,99
2050,2,26,4,0,*?*?*?*?*?*?*?*?*?*?*?*?*?*?*?*?*?*?*?*?*?*?,-1.3,-2.9,86,103433,0,-0,277,0.0,-0.0,0.0,0,0,0,0,33,1.0,10,5,9999,99999,9,999999999,0.0,999,999,99
2050,2,26,5,0,*?*?*?*?*?*?*?*?*?*?*?*?*?*?*?*?*?*?*?*?*?*?,-0.7,-2.9,81,103433,0,-0,279,0.0,-0.0,0.0,0,0,0,0,32,1.0,10,5,9999,99999,9,999999999,0.0,999,999,99
2050,2,26,6,0,*?*?*?*?*?*?*?*?*?*?*?*?*?*?*?*?*?*?*?*?*?*?,-1.4,-3.7,81,103433,0,-0,276,0.0,-0.0,0.0,0,0,0,0,30,1.0,10,5,9999,99999,9,999999999,0.0,999,999,99
2050,2,26,7,0,*?*?*?*?*?*?*?*?*?*?*?*?*?*?*?*?*?*?*?*?*?*?,-2.2,-2.9,92,103433,86,1388,268,4.9,10.5,4.3,588,358,621,65,33,0.5,9,5,9999,99999,9,999999999,0.0,999,999,99
2050,2,26,8,0,*?*?*?*?*?*?*?*?*?*?*?*?*?*?*?*?*?*?*?*?*?*?,-1.3,-2.2,91,103433,285,1392,251,135.3,347.0,64.3,14175,26260,8483,1164,37,0.5,5,3,9999,99999,9,999999999,0.0,999,999,99
2050,2,26,9,0,*?*?*?*?*?*?*?*?*?*?*?*?*?*?*?*?*?*?*?*?*?*?,-0.6,-1.7,89,103433,454,1395,269,173.2,134.1,129.6,18872,12523,14804,2926,40,0.5,8,4,9999,99999,9,999999999,0.0,999,999,99
2050,2,26,10,0,*?*?*?*?*?*?*?*?*?*?*?*?*?*?*?*?*?*?*?*?*?*?,1.1,-1.5,80,103433,580,1395,255,334.3,472.8,137.8,35264,45724,17289,2716,43,0.5,4,2,9999,99999,9,999999999,0.0,999,999,99
2050,2,26,11,0,*?*?*?*?*?*?*?*?*?*?*?*?*?*?*?*?*?*?*?*?*?*?,2.2,-0.4,81,103433,655,1394,250,395.2,565.3,129.6,40913,54784,17662,2615,47,1.5,2,1,9999,99999,9,999999999,0.0,999,999,99
2050,2,26,12,0,*?*?*?*?*?*?*?*?*?*?*?*?*?*?*?*?*?*?*?*?*?*?,3.5,-1.1,70,103433,674,1394,264,396.6,482.2,163.4,41923,48011,20170,3391,50,1.5,4,2,9999,99999,9,999999999,0.0,999,999,99
2050,2,26,13,0,*?*?*?*?*?*?*?*?*?*?*?*?*?*?*?*?*?*?*?*?*?*?,3.7,-1.3,67,103433,636,1393,260,379.1,529.1,137.6,40476,52231,17446,2763,48,0.5,3,2,9999,99999,9,999999999,0.0,999,999,99
2050,2,26,14,0,*?*?*?*?*?*?*?*?*?*?*?*?*?*?*?*?*?*?*?*?*?*?,3.8,-0.0,75,103433,544,1395,272,299.2,402.7,142.1,31189,38311,17600,2791,47,0.5,5,3,9999,99999,9,999999999,0.0,999,999,99
2050,2,26,15,0,*?*?*?*?*?*?*?*?*?*?*?*?*?*?*?*?*?*?*?*?*?*?,3.9,-0.0,73,103433,403,1395,267,217.9,443.3,89.8,22951,38648,11676,1658,45,0.5,4,2,9999,99999,9,999999999,0.0,999,999,99
2050,2,26,16,0,*?*?*?*?*?*?*?*?*?*?*?*?*?*?*?*?*?*?*?*?*?*?,3.9,0.8,79,103433,223,1392,258,102.6,430.2,33.6,10664,30327,5256,626,43,0.5,2,1,9999,99999,9,999999999,0.0,999,999,99
2050,2,26,17,0,*?*?*?*?*?*?*?*?*?*?*?*?*?*?*?*?*?*?*?*?*?*?,3.5,-0.0,77,103433,17,1362,276,0.0,0.0,0.0,0,0,0,0,42,0.5,6,3,9999,99999,9,999999999,0.0,999,999,99
2050,2,26,18,0,*?*?*?*?*?*?*?*?*?*?*?*?*?*?*?*?*?*?*?*?*?*?,2.6,-0.6,77,103433,0,-0,292,0.0,-0.0,0.0,0,0,0,0,40,0.5,10,5,9999,99999,9,999999999,0.0,999,999,99
2050,2,26,19,0,*?*?*?*?*?*?*?*?*?*?*?*?*?*?*?*?*?*?*?*?*?*?,1.5,-0.6,83,103433,0,-0,288,0.0,-0.0,0.0,0,0,0,0,40,0.5,10,5,9999,99999,9,999999999,0.0,999,999,99
2050,2,26,20,0,*?*?*?*?*?*?*?*?*?*?*?*?*?*?*?*?*?*?*?*?*?*?,1.6,-1.3,78,103433,0,-0,288,0.0,-0.0,0.0,0,0,0,0,40,0.5,10,5,9999,99999,9,999999999,0.0,999,999,99
2050,2,26,21,0,*?*?*?*?*?*?*?*?*?*?*?*?*?*?*?*?*?*?*?*?*?*?,0.7,-1.5,83,103433,0,-0,285,0.0,-0.0,0.0,0,0,0,0,40,0.5,10,5,9999,99999,9,999999999,0.0,999,999,99
2050,2,26,22,0,*?*?*?*?*?*?*?*?*?*?*?*?*?*?*?*?*?*?*?*?*?*?,-0.2,-1.9,85,103433,0,-0,281,0.0,-0.0,0.0,0,0,0,0,40,0.5,10,5,9999,99999,9,999999999,0.0,999,999,99
2050,2,26,23,0,*?*?*?*?*?*?*?*?*?*?*?*?*?*?*?*?*?*?*?*?*?*?,-0.5,-2.2,85,103433,0,-0,280,0.0,-0.0,0.0,0,0,0,0,40,0.5,10,5,9999,99999,9,999999999,0.0,999,999,99
2050,2,26,24,0,*?*?*?*?*?*?*?*?*?*?*?*?*?*?*?*?*?*?*?*?*?*?,-1.9,-1.9,98,103433,0,-0,274,0.0,-0.0,0.0,0,0,0,0,40,0.5,10,5,9999,99999,9,999999999,0.0,999,999,99
2050,2,27,1,0,*?*?*?*?*?*?*?*?*?*?*?*?*?*?*?*?*?*?*?*?*?*?,-2.0,-6.6,66,103593,0,-0,274,0.0,-0.0,0.0,0,0,0,0,40,0.5,10,5,9999,99999,9,999999999,0.0,999,999,99
2050,2,27,2,0,*?*?*?*?*?*?*?*?*?*?*?*?*?*?*?*?*?*?*?*?*?*?,-3.2,-9.2,58,103593,0,-0,270,0.0,-0.0,0.0,0,0,0,0,40,1.5,10,5,9999,99999,9,999999999,0.0,999,999,99
2050,2,27,3,0,*?*?*?*?*?*?*?*?*?*?*?*?*?*?*?*?*?*?*?*?*?*?,-4.2,-10.4,55,103593,0,-0,266,0.0,-0.0,0.0,0,0,0,0,40,0.5,10,5,9999,99999,9,999999999,0.0,999,999,99
2050,2,27,4,0,*?*?*?*?*?*?*?*?*?*?*?*?*?*?*?*?*?*?*?*?*?*?,-3.8,-9.6,59,103593,0,-0,267,0.0,-0.0,0.0,0,0,0,0,40,1.0,10,5,9999,99999,9,999999999,0.0,999,999,99
2050,2,27,5,0,*?*?*?*?*?*?*?*?*?*?*?*?*?*?*?*?*?*?*?*?*?*?,-2.9,-9.2,57,103593,0,-0,271,0.0,-0.0,0.0,0,0,0,0,40,1.0,10,5,9999,99999,9,999999999,0.0,999,999,99
2050,2,27,6,0,*?*?*?*?*?*?*?*?*?*?*?*?*?*?*?*?*?*?*?*?*?*?,-3.6,-8.8,63,103593,0,-0,268,0.0,-0.0,0.0,0,0,0,0,40,1.0,10,5,9999,99999,9,999999999,0.0,999,999,99
2050,2,27,7,0,*?*?*?*?*?*?*?*?*?*?*?*?*?*?*?*?*?*?*?*?*?*?,-4.3,-8.0,71,103593,94,1388,265,4.4,0.0,4.4,559,-0,559,179,43,0.5,10,5,9999,99999,9,999999999,0.0,999,999,99
2050,2,27,8,0,*?*?*?*?*?*?*?*?*?*?*?*?*?*?*?*?*?*?*?*?*?*?,-5.0,-9.2,68,103593,293,1391,263,43.7,0.0,43.7,5097,0,5108,1718,47,0.5,10,5,9999,99999,9,999999999,0.0,999,999,99
2050,2,27,9,0,*?*?*?*?*?*?*?*?*?*?*?*?*?*?*?*?*?*?*?*?*?*?,-2.2,-8.0,59,103593,462,1394,274,76.9,0.0,76.9,8991,0,9016,3187,50,0.5,10,5,9999,99999,9,999999999,0.0,999,999,99
2050,2,27,10,0,*?*?*?*?*?*?*?*?*?*?*?*?*?*?*?*?*?*?*?*?*?*?,0.6,-6.3,55,103593,588,1394,285,101.7,0.0,101.7,11963,0,12002,4404,53,0.5,10,5,9999,99999,9,999999999,0.0,999,999,99
2050,2,27,11,0,*?*?*?*?*?*?*?*?*?*?*?*?*?*?*?*?*?*?*?*?*?*?,1.7,-6.6,50,103593,663,1394,289,116.5,0.0,116.5,13759,0,13807,5175,57,1.5,10,5,9999,99999,9,999999999,0.0,999,999,99
2050,2,27,12,0,*?*?*?*?*?*?*?*?*?*?*?*?*?*?*?*?*?*?*?*?*?*?,3.5,-6.6,43,103593,682,1394,297,120.3,0.0,120.3,14220,0,14270,5377,60,1.5,10,5,9999,99999,9,999999999,0.0,999,999,99
2050,2,27,13,0,*?*?*?*?*?*?*?*?*?*?*?*?*?*?*?*?*?*?*?*?*?*?,4.1,-6.0,43,103593,644,1394,300,112.8,0.0,112.8,13303,0,13349,4977,60,0.5,10,5,9999,99999,9,999999999,0.0,999,999,99
2050,2,27,14,0,*?*?*?*?*?*?*?*?*?*?*?*?*?*?*?*?*?*?*?*?*?*?,4.3,-4.8,48,103593,551,1393,300,94.5,0.0,94.5,11092,0,11126,4039,60,0.5,10,5,9999,99999,9,999999999,0.0,999,999,99
2050,2,27,15,0,*?*?*?*?*?*?*?*?*?*?*?*?*?*?*?*?*?*?*?*?*?*?,4.5,-4.5,48,103593,410,1394,301,66.7,0.0,66.7,7784,0,7804,2715,60,0.5,10,5,9999,99999,9,999999999,0.0,999,999,99
2050,2,27,16,0,*?*?*?*?*?*?*?*?*?*?*?*?*?*?*?*?*?*?*?*?*?*?,4.3,-4.5,48,103593,230,1392,300,31.2,0.0,31.2,3656,0,3662,1212,60,0.5,10,5,9999,99999,9,999999999,0.0,999,999,99
2050,2,27,17,0,*?*?*?*?*?*?*?*?*?*?*?*?*?*?*?*?*?*?*?*?*?*?,3.3,-5.0,50,103593,24,1387,296,0.0,0.0,0.0,0,0,0,0,60,0.5,10,5,9999,99999,9,999999999,0.0,999,999,99
2050,2,27,18,0,*?*?*?*?*?*?*?*?*?*?*?*?*?*?*?*?*?*?*?*?*?*?,2.3,-6.0,50,103593,0,-0,292,0.0,-0.0,0.0,0,0,0,0,60,0.5,10,5,9999,99999,9,999999999,0.0,999,999,99
2050,2,27,19,0,*?*?*?*?*?*?*?*?*?*?*?*?*?*?*?*?*?*?*?*?*?*?,1.4,-6.0,53,103593,0,-0,288,0.0,-0.0,0.0,0,0,0,0,55,0.5,10,5,9999,99999,9,999999999,0.0,999,999,99
2050,2,27,20,0,*?*?*?*?*?*?*?*?*?*?*?*?*?*?*?*?*?*?*?*?*?*?,0.5,-7.3,51,103593,0,-0,285,0.0,-0.0,0.0,0,0,0,0,50,0.5,10,5,9999,99999,9,999999999,0.0,999,999,99
2050,2,27,21,0,*?*?*?*?*?*?*?*?*?*?*?*?*?*?*?*?*?*?*?*?*?*?,-1.0,-8.4,52,103593,0,-0,278,0.0,-0.0,0.0,0,0,0,0,45,0.5,10,5,9999,99999,9,999999999,0.0,999,999,99
2050,2,27,22,0,*?*?*?*?*?*?*?*?*?*?*?*?*?*?*?*?*?*?*?*?*?*?,-0.8,-8.4,51,103593,0,-0,279,0.0,-0.0,0.0,0,0,0,0,40,0.5,10,5,9999,99999,9,999999999,0.0,999,999,99
2050,2,27,23,0,*?*?*?*?*?*?*?*?*?*?*?*?*?*?*?*?*?*?*?*?*?*?,-1.3,-8.4,53,103593,0,-0,277,0.0,-0.0,0.0,0,0,0,0,35,0.5,10,5,9999,99999,9,999999999,0.0,999,999,99
2050,2,27,24,0,*?*?*?*?*?*?*?*?*?*?*?*?*?*?*?*?*?*?*?*?*?*?,-0.8,-4.2,73,103593,0,-0,279,0.0,-0.0,0.0,0,0,0,0,40,0.5,10,5,9999,99999,9,999999999,0.0,999,999,99
2050,2,28,1,0,*?*?*?*?*?*?*?*?*?*?*?*?*?*?*?*?*?*?*?*?*?*?,-2.2,-3.9,95,103167,0,-0,273,0.0,-0.0,0.0,0,0,0,0,28,0.5,10,5,9999,99999,9,999999999,0.0,999,999,99
2050,2,28,2,0,*?*?*?*?*?*?*?*?*?*?*?*?*?*?*?*?*?*?*?*?*?*?,-2.5,-2.4,100,103167,0,-0,272,0.0,-0.0,0.0,0,0,0,0,27,1.5,10,5,9999,99999,9,999999999,0.0,999,999,99
2050,2,28,3,0,*?*?*?*?*?*?*?*?*?*?*?*?*?*?*?*?*?*?*?*?*?*?,-3.6,-3.7,100,103167,0,-0,267,0.0,-0.0,0.0,0,0,0,0,25,0.5,10,5,9999,99999,9,999999999,0.0,999,999,99
2050,2,28,4,0,*?*?*?*?*?*?*?*?*?*?*?*?*?*?*?*?*?*?*?*?*?*?,-4.2,-4.2,100,103167,0,-0,265,0.0,-0.0,0.0,0,0,0,0,23,1.0,10,5,9999,99999,9,999999999,0.0,999,999,99
2050,2,28,5,0,*?*?*?*?*?*?*?*?*?*?*?*?*?*?*?*?*?*?*?*?*?*?,-4.8,-4.8,100,103167,0,-0,263,0.0,-0.0,0.0,0,0,0,0,22,1.0,10,5,9999,99999,9,999999999,0.0,999,999,99
2050,2,28,6,0,*?*?*?*?*?*?*?*?*?*?*?*?*?*?*?*?*?*?*?*?*?*?,-5.4,-5.3,100,103167,0,-0,261,0.0,-0.0,0.0,0,0,0,0,20,1.0,10,5,9999,99999,9,999999999,0.0,999,999,99
2050,2,28,7,0,*?*?*?*?*?*?*?*?*?*?*?*?*?*?*?*?*?*?*?*?*?*?,-4.8,-4.8,100,103167,102,1387,263,6.0,0.0,6.0,748,-0,748,241,23,0.5,10,5,9999,99999,9,999999999,0.0,999,999,99
2050,2,28,8,0,*?*?*?*?*?*?*?*?*?*?*?*?*?*?*?*?*?*?*?*?*?*?,-4.2,-4.2,100,103167,302,1395,260,78.7,48.4,68.2,8635,4003,7731,1779,27,0.5,9,5,9999,99999,9,999999999,0.0,999,999,99
2050,2,28,9,0,*?*?*?*?*?*?*?*?*?*?*?*?*?*?*?*?*?*?*?*?*?*?,-2.9,-2.9,100,103167,470,1394,265,136.4,53.8,118.2,14973,4995,13349,3278,30,0.5,9,5,9999,99999,9,999999999,0.0,999,999,99
2050,2,28,10,0,*?*?*?*?*?*?*?*?*?*?*?*?*?*?*?*?*?*?*?*?*?*?,-0.3,-0.4,100,103167,596,1394,275,179.5,55.8,155.7,19732,5414,17557,4566,33,0.5,9,5,9999,99999,9,999999999,0.0,999,999,99
2050,2,28,11,0,*?*?*?*?*?*?*?*?*?*?*?*?*?*?*?*?*?*?*?*?*?*?,1.6,-0.2,96,103167,671,1394,283,205.2,56.7,177.9,22573,5587,20065,5414,37,1.5,9,5,9999,99999,9,999999999,0.0,999,999,99
2050,2,28,12,0,*?*?*?*?*?*?*?*?*?*?*?*?*?*?*?*?*?*?*?*?*?*?,2.9,0.6,92,103167,690,1394,289,211.7,56.9,183.6,23292,5624,20699,5640,40,1.5,9,5,9999,99999,9,999999999,0.0,999,999,99
2050,2,28,13,0,*?*?*?*?*?*?*?*?*?*?*?*?*?*?*?*?*?*?*?*?*?*?,4.1,-0.6,78,103167,651,1392,294,198.6,56.5,172.2,21839,5547,19417,5188,38,0.5,9,5,9999,99999,9,999999999,0.0,999,999,99
2050,2,28,14,0,*?*?*?*?*?*?*?*?*?*?*?*?*?*?*?*?*?*?*?*?*?*?,4.3,-2.4,66,103167,558,1392,300,96.0,0.0,96.0,11269,0,11305,4113,37,0.5,10,5,9999,99999,9,999999999,0.0,999,999,99
2050,2,28,15,0,*?*?*?*?*?*?*?*?*?*?*?*?*?*?*?*?*?*?*?*?*?*?,4.4,-1.7,69,103167,417,1393,300,68.1,0.0,68.1,7952,0,7973,2780,35,0.5,10,5,9999,99999,9,999999999,0.0,999,999,99
2050,2,28,16,0,*?*?*?*?*?*?*?*?*?*?*?*?*?*?*?*?*?*?*?*?*?*?,4.1,-0.6,77,103167,237,1392,299,32.6,0.0,32.6,3815,0,3821,1267,33,0.5,10,5,9999,99999,9,999999999,0.0,999,999,99
2050,2,28,17,0,*?*?*?*?*?*?*?*?*?*?*?*?*?*?*?*?*?*?*?*?*?*?,3.4,-0.8,79,103167,31,1401,296,0.0,0.0,0.0,0,0,0,0,32,0.5,10,5,9999,99999,9,999999999,0.0,999,999,99
2050,2,28,18,0,*?*?*?*?*?*?*?*?*?*?*?*?*?*?*?*?*?*?*?*?*?*?,1.9,-0.4,92,103167,0,-0,289,0.0,-0.0,0.0,0,0,0,0,30,0.5,10,5,9999,99999,9,999999999,0.0,999,999,99
2050,2,28,19,0,*?*?*?*?*?*?*?*?*?*?*?*?*?*?*?*?*?*?*?*?*?*?,1.6,-0.6,92,103167,0,-0,288,0.0,-0.0,0.0,0,0,0,0,75,0.5,10,5,9999,99999,9,999999999,0.0,999,999,99
2050,2,28,20,0,*?*?*?*?*?*?*?*?*?*?*?*?*?*?*?*?*?*?*?*?*?*?,-0.1,-1.9,93,103167,0,-0,281,0.0,-0.0,0.0,0,0,0,0,120,0.5,10,5,9999,99999,9,999999999,0.0,999,999,99
2050,2,28,21,0,*?*?*?*?*?*?*?*?*?*?*?*?*?*?*?*?*?*?*?*?*?*?,-0.8,-1.3,100,103167,0,-0,278,0.0,-0.0,0.0,0,0,0,0,165,0.5,10,5,9999,99999,9,999999999,0.0,999,999,99
2050,2,28,22,0,*?*?*?*?*?*?*?*?*?*?*?*?*?*?*?*?*?*?*?*?*?*?,-0.7,-1.1,100,103167,0,-0,279,0.0,-0.0,0.0,0,0,0,0,210,0.5,10,5,9999,99999,9,999999999,0.0,999,999,99
2050,2,28,23,0,*?*?*?*?*?*?*?*?*?*?*?*?*?*?*?*?*?*?*?*?*?*?,-1.5,-1.5,100,103167,0,-0,276,0.0,-0.0,0.0,0,0,0,0,255,0.5,10,5,9999,99999,9,999999999,0.0,999,999,99
2050,2,28,24,0,*?*?*?*?*?*?*?*?*?*?*?*?*?*?*?*?*?*?*?*?*?*?,-1.8,-6.0,77,103167,0,-0,275,0.0,-0.0,0.0,0,0,0,0,30,0.5,10,5,9999,99999,9,999999999,0.0,999,999,99
2050,3,1,1,0,*?*?*?*?*?*?*?*?*?*?*?*?*?*?*?*?*?*?*?*?*?*?,-1.8,-1.7,100,100242,0,-0,274,0.0,-0.0,0.0,0,0,0,0,290,0.5,10,5,9999,99999,9,999999999,0.0,999,999,99
2050,3,1,2,0,*?*?*?*?*?*?*?*?*?*?*?*?*?*?*?*?*?*?*?*?*?*?,-1.2,-1.3,100,100242,0,-0,277,0.0,-0.0,0.0,0,0,0,0,280,1.5,10,5,9999,99999,9,999999999,0.0,999,999,99
2050,3,1,3,0,*?*?*?*?*?*?*?*?*?*?*?*?*?*?*?*?*?*?*?*?*?*?,-2.5,-2.4,100,100242,0,-0,272,0.0,-0.0,0.0,0,0,0,0,270,0.5,10,5,9999,99999,9,999999999,0.0,999,999,99
2050,3,1,4,0,*?*?*?*?*?*?*?*?*?*?*?*?*?*?*?*?*?*?*?*?*?*?,-1.8,-1.7,100,100242,0,-0,274,0.0,-0.0,0.0,0,0,0,0,260,1.0,10,5,9999,99999,9,999999999,0.0,999,999,99
2050,3,1,5,0,*?*?*?*?*?*?*?*?*?*?*?*?*?*?*?*?*?*?*?*?*?*?,-2.5,-2.4,100,100242,0,-0,272,0.0,-0.0,0.0,0,0,0,0,250,1.0,10,5,9999,99999,9,999999999,0.0,999,999,99
2050,3,1,6,0,*?*?*?*?*?*?*?*?*?*?*?*?*?*?*?*?*?*?*?*?*?*?,-3.2,-3.1,100,100242,0,-0,269,0.0,-0.0,0.0,0,0,0,0,240,1.0,10,5,9999,99999,9,999999999,0.0,999,999,99
2050,3,1,7,0,*?*?*?*?*?*?*?*?*?*?*?*?*?*?*?*?*?*?*?*?*?*?,-2.3,-2.9,100,100242,110,1386,267,13.2,22.1,11.5,1528,1102,1437,237,247,0.5,9,5,9999,99999,9,999999999,0.0,999,999,99
2050,3,1,8,0,*?*?*?*?*?*?*?*?*?*?*?*?*?*?*?*?*?*?*?*?*?*?,-1.5,-1.9,100,100242,310,1394,270,81.5,48.8,70.7,8944,4069,8006,1847,253,0.5,9,5,9999,99999,9,999999999,0.0,999,999,99
2050,3,1,9,0,*?*?*?*?*?*?*?*?*?*?*?*?*?*?*?*?*?*?*?*?*?*?,0.4,-1.9,87,100242,478,1393,278,139.2,54.0,120.7,15285,5029,13625,3357,260,0.5,9,5,9999,99999,9,999999999,0.0,999,999,99
2050,3,1,10,0,*?*?*?*?*?*?*?*?*?*?*?*?*?*?*?*?*?*?*?*?*?*?,2.3,-2.7,72,100242,604,1393,286,182.4,55.9,158.1,20044,5435,17832,4655,267,0.5,9,5,9999,99999,9,999999999,0.0,999,999,99
2050,3,1,11,0,*?*?*?*?*?*?*?*?*?*?*?*?*?*?*?*?*?*?*?*?*?*?,3.9,-4.5,55,100242,678,1391,299,119.8,0.0,119.8,14148,0,14198,5344,273,1.5,10,5,9999,99999,9,999999999,0.0,999,999,99
2050,3,1,12,0,*?*?*?*?*?*?*?*?*?*?*?*?*?*?*?*?*?*?*?*?*?*?,4.9,-3.1,58,100242,697,1392,303,123.5,0.0,123.5,14603,0,14655,5545,280,1.5,10,5,9999,99999,9,999999999,0.0,999,999,99
2050,3,1,13,0,*?*?*?*?*?*?*?*?*?*?*?*?*?*?*?*?*?*?*?*?*?*?,5.2,-3.7,53,100242,659,1393,298,201.3,56.6,174.5,22133,5563,19676,5278,270,0.5,9,5,9999,99999,9,999999999,0.0,999,999,99
2050,3,1,14,0,*?*?*?*?*?*?*?*?*?*?*?*?*?*?*?*?*?*?*?*?*?*?,5.3,-4.8,48,100242,566,1393,299,169.3,55.4,146.8,18603,5331,16559,4246,260,0.5,9,5,9999,99999,9,999999999,0.0,999,999,99
2050,3,1,15,0,*?*?*?*?*?*?*?*?*?*?*?*?*?*?*?*?*?*?*?*?*?*?,5.2,-3.9,53,100242,424,1392,298,120.8,52.7,104.7,13257,4788,11829,2848,250,0.5,9,5,9999,99999,9,999999999,0.0,999,999,99
2050,3,1,16,0,*?*?*?*?*?*?*?*?*?*?*?*?*?*?*?*?*?*?*?*?*?*?,5.0,-1.7,64,100242,244,1392,303,34.0,0.0,34.0,3973,0,3980,1322,240,0.5,10,5,9999,99999,9,999999999,0.0,999,999,99
2050,3,1,17,0,*?*?*?*?*?*?*?*?*?*?*?*?*?*?*?*?*?*?*?*?*?*?,5.2,-0.4,71,100242,38,1409,304,0.0,0.0,0.0,0,0,0,0,230,0.5,10,5,9999,99999,9,999999999,0.0,999,999,99
2050,3,1,18,0,*?*?*?*?*?*?*?*?*?*?*?*?*?*?*?*?*?*?*?*?*?*?,3.5,-0.4,79,100242,0,-0,296,0.0,-0.0,0.0,0,0,0,0,220,0.5,10,5,9999,99999,9,999999999,0.0,999,999,99
2050,3,1,19,0,*?*?*?*?*?*?*?*?*?*?*?*?*?*?*?*?*?*?*?*?*?*?,2.3,-1.3,80,100242,0,-0,291,0.0,-0.0,0.0,0,0,0,0,215,0.5,10,5,9999,99999,9,999999999,0.0,999,999,99
2050,3,1,20,0,*?*?*?*?*?*?*?*?*?*?*?*?*?*?*?*?*?*?*?*?*?*?,0.8,-1.5,89,100242,0,-0,285,0.0,-0.0,0.0,0,0,0,0,210,0.5,10,5,9999,99999,9,999999999,0.0,999,999,99
2050,3,1,21,0,*?*?*?*?*?*?*?*?*?*?*?*?*?*?*?*?*?*?*?*?*?*?,0.3,-2.4,85,100242,0,-0,283,0.0,-0.0,0.0,0,0,0,0,205,0.5,10,5,9999,99999,9,999999999,0.0,999,999,99
2050,3,1,22,0,*?*?*?*?*?*?*?*?*?*?*?*?*?*?*?*?*?*?*?*?*?*?,-0.6,-3.1,85,100242,0,-0,279,0.0,-0.0,0.0,0,0,0,0,200,0.5,10,5,9999,99999,9,999999999,0.0,999,999,99
2050,3,1,23,0,*?*?*?*?*?*?*?*?*?*?*?*?*?*?*?*?*?*?*?*?*?*?,-0.8,-3.1,87,100242,0,-0,279,0.0,-0.0,0.0,0,0,0,0,195,0.5,10,5,9999,99999,9,999999999,0.0,999,999,99
2050,3,1,24,0,*?*?*?*?*?*?*?*?*?*?*?*?*?*?*?*?*?*?*?*?*?*?,-2.4,-2.4,100,100242,0,-0,272,0.0,-0.0,0.0,0,0,0,0,300,0.5,10,5,9999,99999,9,999999999,0.0,999,999,99
2050,3,2,1,0,*?*?*?*?*?*?*?*?*?*?*?*?*?*?*?*?*?*?*?*?*?*?,-1.8,-4.5,78,99114.2,0,-0,275,0.0,-0.0,0.0,0,0,0,0,190,0.5,10,5,9999,99999,9,999999999,0.0,999,999,99
2050,3,2,2,0,*?*?*?*?*?*?*?*?*?*?*?*?*?*?*?*?*?*?*?*?*?*?,-2.3,-5.3,76,99114.2,0,-0,273,0.0,-0.0,0.0,0,0,0,0,190,1.5,10,5,9999,99999,9,999999999,0.0,999,999,99
2050,3,2,3,0,*?*?*?*?*?*?*?*?*?*?*?*?*?*?*?*?*?*?*?*?*?*?,-2.5,-4.8,80,99114.2,0,-0,272,0.0,-0.0,0.0,0,0,0,0,190,0.5,10,5,9999,99999,9,999999999,0.0,999,999,99
2050,3,2,4,0,*?*?*?*?*?*?*?*?*?*?*?*?*?*?*?*?*?*?*?*?*?*?,-3.3,-5.0,84,99114.2,0,-0,269,0.0,-0.0,0.0,0,0,0,0,190,1.0,10,5,9999,99999,9,999999999,0.0,999,999,99
2050,3,2,5,0,*?*?*?*?*?*?*?*?*?*?*?*?*?*?*?*?*?*?*?*?*?*?,-4.1,-4.8,93,99114.2,0,-0,266,0.0,-0.0,0.0,0,0,0,0,190,1.0,10,5,9999,99999,9,999999999,0.0,999,999,99
2050,3,2,6,0,*?*?*?*?*?*?*?*?*?*?*?*?*?*?*?*?*?*?*?*?*?*?,-3.9,-6.0,81,99114.2,0,-0,267,0.0,-0.0,0.0,0,0,0,0,190,1.0,10,5,9999,99999,9,999999999,0.0,999,999,99
2050,3,2,7,0,*?*?*?*?*?*?*?*?*?*?*?*?*?*?*?*?*?*?*?*?*?*?,-3.6,-4.8,87,99114.2,119,1396,246,27.8,146.3,15.4,2930,7828,2543,292,190,0.5,6,3,9999,99999,9,999999999,0.0,999,999,99
2050,3,2,8,0,*?*?*?*?*?*?*?*?*?*?*?*?*?*?*?*?*?*?*?*?*?*?,-3.1,-4.5,86,99114.2,318,1393,253,132.1,206.5,84.9,13970,16544,10007,1637,190,0.5,7,4,9999,99999,9,999999999,0.0,999,999,99
2050,3,2,9,0,*?*?*?*?*?*?*?*?*?*?*?*?*?*?*?*?*?*?*?*?*?*?,-0.4,-3.9,73,99114.2,486,1392,253,263.0,395.5,124.9,27396,36545,15642,2401,190,0.5,5,3,9999,99999,9,999999999,0.0,999,999,99
2050,3,2,10,0,*?*?*?*?*?*?*?*?*?*?*?*?*?*?*?*?*?*?*?*?*?*?,1.3,-4.8,59,99114.2,612,1393,276,245.4,140.7,183.5,26764,14115,20768,4393,190,0.5,8,4,9999,99999,9,999999999,0.0,999,999,99
2050,3,2,11,0,*?*?*?*?*?*?*?*?*?*?*?*?*?*?*?*?*?*?*?*?*?*?,2.9,-3.9,56,99114.2,686,1391,288,210.8,56.9,182.8,23190,5620,20608,5606,190,1.5,9,5,9999,99999,9,999999999,0.0,999,999,99
2050,3,2,12,0,*?*?*?*?*?*?*?*?*?*?*?*?*?*?*?*?*?*?*?*?*?*?,4.5,-5.0,46,99114.2,705,1392,295,217.2,57.0,188.3,23897,5654,21232,5832,190,1.5,9,5,9999,99999,9,999999999,0.0,999,999,99
2050,3,2,13,0,*?*?*?*?*?*?*?*?*?*?*?*?*?*?*?*?*?*?*?*?*?*?,4.8,-6.9,39,99114.2,666,1391,277,354.2,331.5,195.5,37875,34070,22053,4335,185,0.5,6,3,9999,99999,9,999999999,0.0,999,999,99
2050,3,2,14,0,*?*?*?*?*?*?*?*?*?*?*?*?*?*?*?*?*?*?*?*?*?*?,4.8,-7.3,38,99114.2,573,1392,283,269.1,233.4,173.1,28570,23205,19618,3701,180,0.5,7,4,9999,99999,9,999999999,0.0,999,999,99
2050,3,2,15,0,*?*?*?*?*?*?*?*?*?*?*?*?*?*?*?*?*?*?*?*?*?*?,5.0,-5.0,44,99114.2,431,1391,291,163.3,132.9,122.2,17789,12221,13975,2740,175,0.5,8,4,9999,99999,9,999999999,0.0,999,999,99
2050,3,2,16,0,*?*?*?*?*?*?*?*?*?*?*?*?*?*?*?*?*?*?*?*?*?*?,5.0,-5.6,42,99114.2,251,1393,297,61.4,45.3,53.2,6784,3395,6272,1136,170,0.5,9,5,9999,99999,9,999999999,0.0,999,999,99
2050,3,2,17,0,*?*?*?*?*?*?*?*?*?*?*?*?*?*?*?*?*?*?*?*?*?*?,4.7,-5.3,44,99114.2,44,1384,296,0.0,0.0,0.0,0,0,0,0,165,0.5,9,5,9999,99999,9,999999999,0.0,999,999,99
2050,3,2,18,0,*?*?*?*?*?*?*?*?*?*?*?*?*?*?*?*?*?*?*?*?*?*?,2.8,-4.5,55,99114.2,0,-0,294,0.0,-0.0,0.0,0,0,0,0,160,0.5,10,5,9999,99999,9,999999999,0.0,999,999,99
2050,3,2,19,0,*?*?*?*?*?*?*?*?*?*?*?*?*?*?*?*?*?*?*?*?*?*?,1.8,-3.1,65,99114.2,0,-0,289,0.0,-0.0,0.0,0,0,0,0,167,0.5,10,5,9999,99999,9,999999999,0.0,999,999,99
2050,3,2,20,0,*?*?*?*?*?*?*?*?*?*?*?*?*?*?*?*?*?*?*?*?*?*?,0.8,-3.9,66,99114.2,0,-0,285,0.0,-0.0,0.0,0,0,0,0,173,0.5,10,5,9999,99999,9,999999999,0.0,999,999,99
2050,3,2,21,0,*?*?*?*?*?*?*?*?*?*?*?*?*?*?*?*?*?*?*?*?*?*?,0.2,-4.2,68,99114.2,0,-0,283,0.0,-0.0,0.0,0,0,0,0,180,0.5,10,5,9999,99999,9,999999999,0.0,999,999,99
2050,3,2,22,0,*?*?*?*?*?*?*?*?*?*?*?*?*?*?*?*?*?*?*?*?*?*?,-0.7,-6.0,63,99114.2,0,-0,279,0.0,-0.0,0.0,0,0,0,0,187,0.5,10,5,9999,99999,9,999999999,0.0,999,999,99
2050,3,2,23,0,*?*?*?*?*?*?*?*?*?*?*?*?*?*?*?*?*?*?*?*?*?*?,-0.4,-6.3,59,99114.2,0,-0,281,0.0,-0.0,0.0,0,0,0,0,193,0.5,10,5,9999,99999,9,999999999,0.0,999,999,99
2050,3,2,24,0,*?*?*?*?*?*?*?*?*?*?*?*?*?*?*?*?*?*?*?*?*?*?,-1.0,-3.7,77,99114.2,0,-0,278,0.0,-0.0,0.0,0,0,0,0,190,0.5,10,5,9999,99999,9,999999999,0.0,999,999,99
2050,3,3,1,0,*?*?*?*?*?*?*?*?*?*?*?*?*?*?*?*?*?*?*?*?*?*?,0.4,-1.5,86,98571.3,0,-0,283,0.0,-0.0,0.0,0,0,0,0,198,0.5,10,5,9999,99999,9,999999999,0.0,999,999,99
2050,3,3,2,0,*?*?*?*?*?*?*?*?*?*?*?*?*?*?*?*?*?*?*?*?*?*?,0.6,0.2,98,98571.3,0,-0,284,0.0,-0.0,0.0,0,0,0,0,197,1.5,10,5,9999,99999,9,999999999,0.0,999,999,99
2050,3,3,3,0,*?*?*?*?*?*?*?*?*?*?*?*?*?*?*?*?*?*?*?*?*?*?,0.2,0.2,100,98571.3,0,-0,282,0.0,-0.0,0.0,0,0,0,0,195,0.5,10,5,9999,99999,9,999999999,0.0,999,999,99
2050,3,3,4,0,*?*?*?*?*?*?*?*?*?*?*?*?*?*?*?*?*?*?*?*?*?*?,0.3,-0.0,98,98571.3,0,-0,283,0.0,-0.0,0.0,0,0,0,0,193,1.0,10,5,9999,99999,9,999999999,0.0,999,999,99
2050,3,3,5,0,*?*?*?*?*?*?*?*?*?*?*?*?*?*?*?*?*?*?*?*?*?*?,-0.3,-0.2,100,98571.3,0,-0,280,0.0,-0.0,0.0,0,0,0,0,192,1.0,10,5,9999,99999,9,999999999,0.0,999,999,99
2050,3,3,6,0,*?*?*?*?*?*?*?*?*?*?*?*?*?*?*?*?*?*?*?*?*?*?,-0.9,-0.8,100,98571.3,0,-0,278,0.0,-0.0,0.0,0,0,0,0,190,1.0,10,5,9999,99999,9,999999999,0.0,999,999,99
2050,3,3,7,0,*?*?*?*?*?*?*?*?*?*?*?*?*?*?*?*?*?*?*?*?*?*?,-0.5,-0.6,100,98571.3,127,1393,270,25.0,69.1,18.7,2754,3128,2413,312,178,0.5,8,4,9999,99999,9,999999999,0.0,999,999,99
2050,3,3,8,0,*?*?*?*?*?*?*?*?*?*?*?*?*?*?*?*?*?*?*?*?*?*?,-0.2,-0.2,100,98571.3,326,1391,276,87.2,49.5,75.6,9570,4196,8560,1985,167,0.5,9,5,9999,99999,9,999999999,0.0,999,999,99
2050,3,3,9,0,*?*?*?*?*?*?*?*?*?*?*?*?*?*?*?*?*?*?*?*?*?*?,1.0,0.2,95,98571.3,494,1391,281,144.9,54.3,125.6,15914,5094,14181,3519,155,0.5,9,5,9999,99999,9,999999999,0.0,999,999,99
2050,3,3,10,0,*?*?*?*?*?*?*?*?*?*?*?*?*?*?*?*?*?*?*?*?*?*?,2.4,-0.4,83,98571.3,620,1392,281,249.1,141.0,186.4,27176,14175,21076,4476,143,0.5,8,4,9999,99999,9,999999999,0.0,999,999,99
2050,3,3,11,0,*?*?*?*?*?*?*?*?*?*?*?*?*?*?*?*?*?*?*?*?*?*?,4.5,-0.6,69,98571.3,694,1391,290,283.0,142.9,211.7,30910,14648,23851,5263,132,1.5,8,4,9999,99999,9,999999999,0.0,999,999,99
2050,3,3,12,0,*?*?*?*?*?*?*?*?*?*?*?*?*?*?*?*?*?*?*?*?*?*?,5.1,-1.1,64,98571.3,713,1392,292,291.4,143.4,218.0,31837,14747,24537,5470,120,1.5,8,4,9999,99999,9,999999999,0.0,999,999,99
2050,3,3,13,0,*?*?*?*?*?*?*?*?*?*?*?*?*?*?*?*?*?*?*?*?*?*?,5.1,-1.5,62,98571.3,674,1392,303,118.9,0.0,118.9,14047,0,14097,5300,115,0.5,10,5,9999,99999,9,999999999,0.0,999,999,99
2050,3,3,14,0,*?*?*?*?*?*?*?*?*?*?*?*?*?*?*?*?*?*?*?*?*?*?,5.4,-2.9,54,98571.3,580,1391,299,174.4,55.6,151.2,19170,5374,17059,4404,110,0.5,9,5,9999,99999,9,999999999,0.0,999,999,99
2050,3,3,15,0,*?*?*?*?*?*?*?*?*?*?*?*?*?*?*?*?*?*?*?*?*?*?,5.3,-5.0,45,98571.3,438,1391,299,125.7,53.1,109.0,13802,4858,12311,2982,105,0.5,9,5,9999,99999,9,999999999,0.0,999,999,99
2050,3,3,16,0,*?*?*?*?*?*?*?*?*?*?*?*?*?*?*?*?*?*?*?*?*?*?,5.3,-12.4,24,98571.3,258,1393,306,36.7,0.0,36.7,4291,0,4299,1433,100,0.5,10,5,9999,99999,9,999999999,0.0,999,999,99
2050,3,3,17,0,*?*?*?*?*?*?*?*?*?*?*?*?*?*?*?*?*?*?*?*?*?*?,5.1,-7.6,36,98571.3,51,1392,304,0.0,0.0,0.0,0,0,0,0,95,0.5,10,5,9999,99999,9,999999999,0.0,999,999,99
2050,3,3,18,0,*?*?*?*?*?*?*?*?*?*?*?*?*?*?*?*?*?*?*?*?*?*?,4.5,-2.7,59,98571.3,0,-0,301,0.0,-0.0,0.0,0,0,0,0,90,0.5,10,5,9999,99999,9,999999999,0.0,999,999,99
2050,3,3,19,0,*?*?*?*?*?*?*?*?*?*?*?*?*?*?*?*?*?*?*?*?*?*?,3.5,-0.6,75,98571.3,0,-0,296,0.0,-0.0,0.0,0,0,0,0,122,0.5,10,5,9999,99999,9,999999999,0.0,999,999,99
2050,3,3,20,0,*?*?*?*?*?*?*?*?*?*?*?*?*?*?*?*?*?*?*?*?*?*?,2.7,-1.3,75,98571.3,0,-0,293,0.0,-0.0,0.0,0,0,0,0,153,0.5,10,5,9999,99999,9,999999999,0.0,999,999,99
2050,3,3,21,0,*?*?*?*?*?*?*?*?*?*?*?*?*?*?*?*?*?*?*?*?*?*?,1.8,-0.4,86,98571.3,0,-0,289,0.0,-0.0,0.0,0,0,0,0,185,0.5,10,5,9999,99999,9,999999999,0.0,999,999,99
2050,3,3,22,0,*?*?*?*?*?*?*?*?*?*?*?*?*?*?*?*?*?*?*?*?*?*?,0.9,-1.1,87,98571.3,0,-0,285,0.0,-0.0,0.0,0,0,0,0,217,0.5,10,5,9999,99999,9,999999999,0.0,999,999,99
2050,3,3,23,0,*?*?*?*?*?*?*?*?*?*?*?*?*?*?*?*?*?*?*?*?*?*?,2.5,2.1,99,98571.3,0,-0,292,0.0,-0.0,0.0,0,0,0,0,248,0.5,10,5,9999,99999,9,999999999,0.0,999,999,99
2050,3,3,24,0,*?*?*?*?*?*?*?*?*?*?*?*?*?*?*?*?*?*?*?*?*?*?,-0.1,-3.7,74,98571.3,0,-0,282,0.0,-0.0,0.0,0,0,0,0,200,0.5,10,5,9999,99999,9,999999999,0.0,999,999,99
2050,3,4,1,0,*?*?*?*?*?*?*?*?*?*?*?*?*?*?*?*?*?*?*?*?*?*?,4.2,4.1,100,100288,0,-0,298,0.0,-0.0,0.0,0,0,0,0,263,0.5,10,5,9999,99999,9,999999999,0.2,999,999,99
2050,3,4,2,0,*?*?*?*?*?*?*?*?*?*?*?*?*?*?*?*?*?*?*?*?*?*?,4.2,4.3,100,100288,0,-0,298,0.0,-0.0,0.0,0,0,0,0,247,1.5,10,5,9999,99999,9,999999999,0.2,999,999,99
2050,3,4,3,0,*?*?*?*?*?*?*?*?*?*?*?*?*?*?*?*?*?*?*?*?*?*?,4.4,4.5,100,100288,0,-0,299,0.0,-0.0,0.0,0,0,0,0,230,0.5,10,5,9999,99999,9,999999999,0.1,999,999,99
2050,3,4,4,0,*?*?*?*?*?*?*?*?*?*?*?*?*?*?*?*?*?*?*?*?*?*?,4.5,4.5,100,100288,0,-0,300,0.0,-0.0,0.0,0,0,0,0,213,1.0,10,5,9999,99999,9,999999999,0.0,999,999,99
2050,3,4,5,0,*?*?*?*?*?*?*?*?*?*?*?*?*?*?*?*?*?*?*?*?*?*?,4.6,4.6,100,100288,0,-0,300,0.0,-0.0,0.0,0,0,0,0,197,1.0,10,5,9999,99999,9,999999999,0.0,999,999,99
2050,3,4,6,0,*?*?*?*?*?*?*?*?*?*?*?*?*?*?*?*?*?*?*?*?*?*?,4.5,4.5,100,100288,0,-0,300,0.0,-0.0,0.0,0,0,0,0,180,1.0,10,5,9999,99999,9,999999999,0.0,999,999,99
2050,3,4,7,0,*?*?*?*?*?*?*?*?*?*?*?*?*?*?*?*?*?*?*?*?*?*?,4.7,4.6,100,100288,135,1390,296,21.7,29.7,18.8,2463,1641,2305,391,193,0.5,9,5,9999,99999,9,999999999,0.0,999,999,99
2050,3,4,8,0,*?*?*?*?*?*?*?*?*?*?*?*?*?*?*?*?*?*?*?*?*?*?,4.5,4.5,100,100288,334,1390,295,90.1,49.9,78.1,9886,4255,8840,2056,207,0.5,9,5,9999,99999,9,999999999,0.1,999,999,99
2050,3,4,9,0,*?*?*?*?*?*?*?*?*?*?*?*?*?*?*?*?*?*?*?*?*?*?,4.2,3.8,100,100288,502,1390,294,147.8,54.4,128.1,16234,5120,14465,3601,220,0.5,9,5,9999,99999,9,999999999,0.3,999,999,99
2050,3,4,10,0,*?*?*?*?*?*?*?*?*?*?*?*?*?*?*?*?*?*?*?*?*?*?,4.6,4.6,100,100288,628,1391,296,190.9,56.2,165.5,20985,5496,18662,4930,233,0.5,9,5,9999,99999,9,999999999,0.0,999,999,99
2050,3,4,11,0,*?*?*?*?*?*?*?*?*?*?*?*?*?*?*?*?*?*?*?*?*?*?,4.1,3.9,100,100288,702,1391,294,216.4,57.0,187.6,23809,5650,21154,5803,247,1.5,9,5,9999,99999,9,999999999,0.0,999,999,99
2050,3,4,12,0,*?*?*?*?*?*?*?*?*?*?*?*?*?*?*?*?*?*?*?*?*?*?,4.4,4.3,100,100288,720,1390,295,222.7,57.2,193.1,24502,5682,21765,6027,260,1.5,9,5,9999,99999,9,999999999,0.0,999,999,99
2050,3,4,13,0,*?*?*?*?*?*?*?*?*?*?*?*?*?*?*?*?*?*?*?*?*?*?,4.3,1.5,86,100288,681,1390,294,209.2,56.8,181.4,23014,5611,20452,5550,255,0.5,9,5,9999,99999,9,999999999,0.0,999,999,99
2050,3,4,14,0,*?*?*?*?*?*?*?*?*?*?*?*?*?*?*?*?*?*?*?*?*?*?,4.5,1.5,85,100288,587,1390,295,177.0,55.7,153.5,19453,5395,17309,4484,250,0.5,9,5,9999,99999,9,999999999,0.0,999,999,99
2050,3,4,15,0,*?*?*?*?*?*?*?*?*?*?*?*?*?*?*?*?*?*?*?*?*?*?,4.5,-1.5,67,100288,445,1390,295,128.2,53.3,111.2,14074,4891,12552,3049,245,0.5,9,5,9999,99999,9,999999999,0.0,999,999,99
2050,3,4,16,0,*?*?*?*?*?*?*?*?*?*?*?*?*?*?*?*?*?*?*?*?*?*?,4.7,-0.4,72,100288,264,1388,296,66.2,46.3,57.4,7302,3551,6742,1229,240,0.5,9,5,9999,99999,9,999999999,0.0,999,999,99
2050,3,4,17,0,*?*?*?*?*?*?*?*?*?*?*?*?*?*?*?*?*?*?*?*?*?*?,4.1,1.7,89,100288,58,1399,298,0.0,0.0,0.0,0,0,0,0,235,0.5,10,5,9999,99999,9,999999999,0.0,999,999,99
2050,3,4,18,0,*?*?*?*?*?*?*?*?*?*?*?*?*?*?*?*?*?*?*?*?*?*?,4.5,1.0,82,100288,0,-0,300,0.0,-0.0,0.0,0,0,0,0,230,0.5,10,5,9999,99999,9,999999999,0.0,999,999,99
2050,3,4,19,0,*?*?*?*?*?*?*?*?*?*?*?*?*?*?*?*?*?*?*?*?*?*?,4.3,1.5,86,100288,0,-0,299,0.0,-0.0,0.0,0,0,0,0,233,0.5,10,5,9999,99999,9,999999999,0.0,999,999,99
2050,3,4,20,0,*?*?*?*?*?*?*?*?*?*?*?*?*?*?*?*?*?*?*?*?*?*?,4.4,1.5,85,100288,0,-0,300,0.0,-0.0,0.0,0,0,0,0,237,0.5,10,5,9999,99999,9,999999999,0.0,999,999,99
2050,3,4,21,0,*?*?*?*?*?*?*?*?*?*?*?*?*?*?*?*?*?*?*?*?*?*?,4.6,1.9,87,100288,0,-0,301,0.0,-0.0,0.0,0,0,0,0,240,0.5,10,5,9999,99999,9,999999999,0.0,999,999,99
2050,3,4,22,0,*?*?*?*?*?*?*?*?*?*?*?*?*?*?*?*?*?*?*?*?*?*?,4.1,1.0,85,100288,0,-0,299,0.0,-0.0,0.0,0,0,0,0,243,0.5,10,5,9999,99999,9,999999999,0.0,999,999,99
2050,3,4,23,0,*?*?*?*?*?*?*?*?*?*?*?*?*?*?*?*?*?*?*?*?*?*?,4.2,0.6,82,100288,0,-0,299,0.0,-0.0,0.0,0,0,0,0,247,0.5,10,5,9999,99999,9,999999999,0.0,999,999,99
2050,3,4,24,0,*?*?*?*?*?*?*?*?*?*?*?*?*?*?*?*?*?*?*?*?*?*?,4.1,3.4,100,100288,0,-0,298,0.0,-0.0,0.0,0,0,0,0,280,0.5,10,5,9999,99999,9,999999999,0.2,999,999,99
2050,3,5,1,0,*?*?*?*?*?*?*?*?*?*?*?*?*?*?*?*?*?*?*?*?*?*?,3.9,3.9,100,101922,0,-0,297,0.0,-0.0,0.0,0,0,0,0,243,0.5,10,5,9999,99999,9,999999999,0.0,999,999,99
2050,3,5,2,0,*?*?*?*?*?*?*?*?*?*?*?*?*?*?*?*?*?*?*?*?*?*?,3.6,3.6,100,101922,0,-0,296,0.0,-0.0,0.0,0,0,0,0,237,1.5,10,5,9999,99999,9,999999999,0.0,999,999,99
2050,3,5,3,0,*?*?*?*?*?*?*?*?*?*?*?*?*?*?*?*?*?*?*?*?*?*?,3.2,3.2,100,101922,0,-0,294,0.0,-0.0,0.0,0,0,0,0,230,0.5,10,5,9999,99999,9,999999999,0.0,999,999,99
2050,3,5,4,0,*?*?*?*?*?*?*?*?*?*?*?*?*?*?*?*?*?*?*?*?*?*?,3.3,3.2,100,101922,0,-0,295,0.0,-0.0,0.0,0,0,0,0,223,1.0,10,5,9999,99999,9,999999999,0.0,999,999,99
2050,3,5,5,0,*?*?*?*?*?*?*?*?*?*?*?*?*?*?*?*?*?*?*?*?*?*?,3.1,3.0,100,101922,0,-0,294,0.0,-0.0,0.0,0,0,0,0,217,1.0,10,5,9999,99999,9,999999999,0.0,999,999,99
2050,3,5,6,0,*?*?*?*?*?*?*?*?*?*?*?*?*?*?*?*?*?*?*?*?*?*?,2.9,2.9,100,101922,0,-0,293,0.0,-0.0,0.0,0,0,0,0,210,1.0,10,5,9999,99999,9,999999999,0.0,999,999,99
2050,3,5,7,0,*?*?*?*?*?*?*?*?*?*?*?*?*?*?*?*?*?*?*?*?*?*?,2.6,2.7,100,101922,143,1387,292,14.1,0.0,14.1,1694,-0,1695,553,212,0.5,10,5,9999,99999,9,999999999,0.0,999,999,99
2050,3,5,8,0,*?*?*?*?*?*?*?*?*?*?*?*?*?*?*?*?*?*?*?*?*?*?,3.1,3.0,100,101922,342,1388,294,53.5,0.0,53.5,6240,0,6254,2133,213,0.5,10,5,9999,99999,9,999999999,0.2,999,999,99
2050,3,5,9,0,*?*?*?*?*?*?*?*?*?*?*?*?*?*?*?*?*?*?*?*?*?*?,3.5,3.6,100,101922,510,1389,296,86.7,0.0,86.7,10153,0,10184,3655,215,0.5,10,5,9999,99999,9,999999999,1.8,999,999,99
2050,3,5,10,0,*?*?*?*?*?*?*?*?*?*?*?*?*?*?*?*?*?*?*?*?*?*?,4.9,2.7,100,101922,636,1391,302,111.5,0.0,111.5,13137,0,13182,4908,217,0.5,10,5,9999,99999,9,999999999,1.8,999,999,99
2050,3,5,11,0,*?*?*?*?*?*?*?*?*?*?*?*?*?*?*?*?*?*?*?*?*?*?,6.4,3.2,92,101922,710,1390,308,126.2,0.0,126.2,14925,0,14980,5691,218,1.5,10,5,9999,99999,9,999999999,1.8,999,999,99
2050,3,5,12,0,*?*?*?*?*?*?*?*?*?*?*?*?*?*?*?*?*?*?*?*?*?*?,7.0,4.6,99,101922,728,1390,311,129.8,0.0,129.8,15362,0,15420,5886,220,1.5,10,5,9999,99999,9,999999999,1.8,999,999,99
2050,3,5,13,0,*?*?*?*?*?*?*?*?*?*?*?*?*?*?*?*?*?*?*?*?*?*?,6.8,2.9,87,101922,688,1389,310,122.0,0.0,122.0,14412,0,14464,5462,218,0.5,10,5,9999,99999,9,999999999,1.0,999,999,99
2050,3,5,14,0,*?*?*?*?*?*?*?*?*?*?*?*?*?*?*?*?*?*?*?*?*?*?,7.1,2.3,83,101922,594,1389,311,103.4,0.0,103.4,12157,0,12197,4485,217,0.5,10,5,9999,99999,9,999999999,0.0,999,999,99
2050,3,5,15,0,*?*?*?*?*?*?*?*?*?*?*?*?*?*?*?*?*?*?*?*?*?*?,6.7,-0.0,72,101922,452,1389,310,75.2,0.0,75.2,8792,0,8816,3107,215,0.5,10,5,9999,99999,9,999999999,0.0,999,999,99
2050,3,5,16,0,*?*?*?*?*?*?*?*?*?*?*?*?*?*?*?*?*?*?*?*?*?*?,6.7,3.4,92,101922,271,1388,310,39.5,0.0,39.5,4607,0,4616,1543,213,0.5,10,5,9999,99999,9,999999999,0.0,999,999,99
2050,3,5,17,0,*?*?*?*?*?*?*?*?*?*?*?*?*?*?*?*?*?*?*?*?*?*?,6.7,5.6,100,101922,64,1383,309,0.0,0.0,0.0,0,0,0,0,212,0.5,10,5,9999,99999,9,999999999,0.0,999,999,99
2050,3,5,18,0,*?*?*?*?*?*?*?*?*?*?*?*?*?*?*?*?*?*?*?*?*?*?,5.8,5.8,100,101922,0,-0,305,0.0,-0.0,0.0,0,0,0,0,210,0.5,10,5,9999,99999,9,999999999,0.0,999,999,99
2050,3,5,19,0,*?*?*?*?*?*?*?*?*?*?*?*?*?*?*?*?*?*?*?*?*?*?,5.5,5.5,100,101922,0,-0,304,0.0,-0.0,0.0,0,0,0,0,208,0.5,10,5,9999,99999,9,999999999,0.0,999,999,99
2050,3,5,20,0,*?*?*?*?*?*?*?*?*?*?*?*?*?*?*?*?*?*?*?*?*?*?,4.7,4.1,100,101922,0,-0,301,0.0,-0.0,0.0,0,0,0,0,207,0.5,10,5,9999,99999,9,999999999,0.0,999,999,99
2050,3,5,21,0,*?*?*?*?*?*?*?*?*?*?*?*?*?*?*?*?*?*?*?*?*?*?,4.4,3.4,100,101922,0,-0,299,0.0,-0.0,0.0,0,0,0,0,205,0.5,10,5,9999,99999,9,999999999,0.0,999,999,99
2050,3,5,22,0,*?*?*?*?*?*?*?*?*?*?*?*?*?*?*?*?*?*?*?*?*?*?,4.1,4.1,100,101922,0,-0,298,0.0,-0.0,0.0,0,0,0,0,203,0.5,10,5,9999,99999,9,999999999,0.0,999,999,99
2050,3,5,23,0,*?*?*?*?*?*?*?*?*?*?*?*?*?*?*?*?*?*?*?*?*?*?,3.9,3.8,100,101922,0,-0,297,0.0,-0.0,0.0,0,0,0,0,202,0.5,10,5,9999,99999,9,999999999,0.0,999,999,99
2050,3,5,24,0,*?*?*?*?*?*?*?*?*?*?*?*?*?*?*?*?*?*?*?*?*?*?,4.3,2.5,100,101922,0,-0,299,0.0,-0.0,0.0,0,0,0,0,250,0.5,10,5,9999,99999,9,999999999,0.0,999,999,99
2050,3,6,1,0,*?*?*?*?*?*?*?*?*?*?*?*?*?*?*?*?*?*?*?*?*?*?,2.4,1.3,91,102183,0,-0,291,0.0,-0.0,0.0,0,0,0,0,200,0.5,10,5,9999,99999,9,999999999,0.0,999,999,99
2050,3,6,2,0,*?*?*?*?*?*?*?*?*?*?*?*?*?*?*?*?*?*?*?*?*?*?,1.7,-0.0,87,102183,0,-0,288,0.0,-0.0,0.0,0,0,0,0,200,1.5,10,5,9999,99999,9,999999999,0.0,999,999,99
2050,3,6,3,0,*?*?*?*?*?*?*?*?*?*?*?*?*?*?*?*?*?*?*?*?*?*?,0.6,-0.0,95,102183,0,-0,284,0.0,-0.0,0.0,0,0,0,0,200,0.5,10,5,9999,99999,9,999999999,0.0,999,999,99
2050,3,6,4,0,*?*?*?*?*?*?*?*?*?*?*?*?*?*?*?*?*?*?*?*?*?*?,1.3,0.4,93,102183,0,-0,287,0.0,-0.0,0.0,0,0,0,0,200,1.0,10,5,9999,99999,9,999999999,0.0,999,999,99
2050,3,6,5,0,*?*?*?*?*?*?*?*?*?*?*?*?*?*?*?*?*?*?*?*?*?*?,0.7,0.2,96,102183,0,-0,284,0.0,-0.0,0.0,0,0,0,0,200,1.0,10,5,9999,99999,9,999999999,0.0,999,999,99
2050,3,6,6,0,*?*?*?*?*?*?*?*?*?*?*?*?*?*?*?*?*?*?*?*?*?*?,0.1,-0.0,99,102183,0,-0,282,0.0,-0.0,0.0,0,0,0,0,200,1.0,10,5,9999,99999,9,999999999,0.0,999,999,99
2050,3,6,7,0,*?*?*?*?*?*?*?*?*?*?*?*?*?*?*?*?*?*?*?*?*?*?,1.1,1.0,99,102183,152,1392,286,15.8,0.0,15.8,1885,-0,1886,616,202,0.5,10,5,9999,99999,9,999999999,0.0,999,999,99
2050,3,6,8,0,*?*?*?*?*?*?*?*?*?*?*?*?*?*?*?*?*?*?*?*?*?*?,2.2,2.1,99,102183,351,1390,286,95.9,50.5,83.1,10520,4372,9403,2200,203,0.5,9,5,9999,99999,9,999999999,0.0,999,999,99
2050,3,6,9,0,*?*?*?*?*?*?*?*?*?*?*?*?*?*?*?*?*?*?*?*?*?*?,2.9,2.9,99,102183,518,1388,293,88.4,0.0,88.4,10359,0,10390,3736,205,0.5,10,5,9999,99999,9,999999999,0.0,999,999,99
2050,3,6,10,0,*?*?*?*?*?*?*?*?*?*?*?*?*?*?*?*?*?*?*?*?*?*?,5.9,5.1,93,102183,644,1390,301,196.6,56.4,170.4,21615,5534,19219,5119,207,0.5,9,5,9999,99999,9,999999999,0.0,999,999,99
2050,3,6,11,0,*?*?*?*?*?*?*?*?*?*?*?*?*?*?*?*?*?*?*?*?*?*?,8.7,3.9,71,102183,718,1390,318,127.8,0.0,127.8,15134,0,15189,5779,208,1.5,10,5,9999,99999,9,999999999,0.0,999,999,99
2050,3,6,12,0,*?*?*?*?*?*?*?*?*?*?*?*?*?*?*?*?*?*?*?*?*?*?,9.6,2.7,62,102183,735,1388,323,131.3,0.0,131.3,15565,0,15623,5971,210,1.5,10,5,9999,99999,9,999999999,0.0,999,999,99
2050,3,6,13,0,*?*?*?*?*?*?*?*?*?*?*?*?*?*?*?*?*?*?*?*?*?*?,9.9,3.6,64,102183,696,1390,324,123.5,0.0,123.5,14605,0,14658,5545,208,0.5,10,5,9999,99999,9,999999999,0.0,999,999,99
2050,3,6,14,0,*?*?*?*?*?*?*?*?*?*?*?*?*?*?*?*?*?*?*?*?*?*?,9.9,3.6,64,102183,601,1388,324,104.8,0.0,104.8,12334,0,12375,4560,207,0.5,10,5,9999,99999,9,999999999,0.0,999,999,99
2050,3,6,15,0,*?*?*?*?*?*?*?*?*?*?*?*?*?*?*?*?*?*?*?*?*?*?,10.0,1.9,57,102183,459,1389,325,76.6,0.0,76.6,8960,0,8985,3173,205,0.5,10,5,9999,99999,9,999999999,0.0,999,999,99
2050,3,6,16,0,*?*?*?*?*?*?*?*?*?*?*?*?*?*?*?*?*?*?*?*?*?*?,10.1,1.3,54,102183,278,1389,325,40.8,0.0,40.8,4766,0,4775,1599,203,0.5,10,5,9999,99999,9,999999999,0.0,999,999,99
2050,3,6,17,0,*?*?*?*?*?*?*?*?*?*?*?*?*?*?*?*?*?*?*?*?*?*?,9.6,0.2,52,102183,71,1389,323,0.0,0.0,0.0,0,0,0,0,202,0.5,10,5,9999,99999,9,999999999,0.0,999,999,99
2050,3,6,18,0,*?*?*?*?*?*?*?*?*?*?*?*?*?*?*?*?*?*?*?*?*?*?,8.0,1.7,63,102183,0,-0,316,0.0,-0.0,0.0,0,0,0,0,200,0.5,10,5,9999,99999,9,999999999,0.0,999,999,99
2050,3,6,19,0,*?*?*?*?*?*?*?*?*?*?*?*?*?*?*?*?*?*?*?*?*?*?,6.2,0.8,68,102183,0,-0,308,0.0,-0.0,0.0,0,0,0,0,200,0.5,10,5,9999,99999,9,999999999,0.0,999,999,99
2050,3,6,20,0,*?*?*?*?*?*?*?*?*?*?*?*?*?*?*?*?*?*?*?*?*?*?,5.7,1.7,75,102183,0,-0,305,0.0,-0.0,0.0,0,0,0,0,200,0.5,10,5,9999,99999,9,999999999,0.0,999,999,99
2050,3,6,21,0,*?*?*?*?*?*?*?*?*?*?*?*?*?*?*?*?*?*?*?*?*?*?,4.5,1.5,80,102183,0,-0,300,0.0,-0.0,0.0,0,0,0,0,200,0.5,10,5,9999,99999,9,999999999,0.0,999,999,99
2050,3,6,22,0,*?*?*?*?*?*?*?*?*?*?*?*?*?*?*?*?*?*?*?*?*?*?,3.7,1.3,84,102183,0,-0,297,0.0,-0.0,0.0,0,0,0,0,200,0.5,10,5,9999,99999,9,999999999,0.0,999,999,99
2050,3,6,23,0,*?*?*?*?*?*?*?*?*?*?*?*?*?*?*?*?*?*?*?*?*?*?,3.1,1.0,85,102183,0,-0,294,0.0,-0.0,0.0,0,0,0,0,200,0.5,10,5,9999,99999,9,999999999,0.0,999,999,99
2050,3,6,24,0,*?*?*?*?*?*?*?*?*?*?*?*?*?*?*?*?*?*?*?*?*?*?,3.6,2.7,92,102183,0,-0,296,0.0,-0.0,0.0,0,0,0,0,200,0.5,10,5,9999,99999,9,999999999,0.0,999,999,99
2050,3,7,1,0,*?*?*?*?*?*?*?*?*?*?*?*?*?*?*?*?*?*?*?*?*?*?,1.4,1.5,100,102164,0,-0,287,0.0,-0.0,0.0,0,0,0,0,200,0.5,10,5,9999,99999,9,999999999,1.1,999,999,99
2050,3,7,2,0,*?*?*?*?*?*?*?*?*?*?*?*?*?*?*?*?*?*?*?*?*?*?,0.8,0.8,100,102164,0,-0,285,0.0,-0.0,0.0,0,0,0,0,200,1.5,10,5,9999,99999,9,999999999,1.1,999,999,99
2050,3,7,3,0,*?*?*?*?*?*?*?*?*?*?*?*?*?*?*?*?*?*?*?*?*?*?,0.4,0.4,100,102164,0,-0,283,0.0,-0.0,0.0,0,0,0,0,200,0.5,10,5,9999,99999,9,999999999,1.1,999,999,99
2050,3,7,4,0,*?*?*?*?*?*?*?*?*?*?*?*?*?*?*?*?*?*?*?*?*?*?,-0.2,-0.2,100,102164,0,-0,281,0.0,-0.0,0.0,0,0,0,0,200,1.0,10,5,9999,99999,9,999999999,1.1,999,999,99
2050,3,7,5,0,*?*?*?*?*?*?*?*?*?*?*?*?*?*?*?*?*?*?*?*?*?*?,-0.6,-0.6,100,102164,0,-0,279,0.0,-0.0,0.0,0,0,0,0,200,1.0,10,5,9999,99999,9,999999999,1.1,999,999,99
2050,3,7,6,0,*?*?*?*?*?*?*?*?*?*?*?*?*?*?*?*?*?*?*?*?*?*?,-0.9,-0.8,100,102164,0,-0,278,0.0,-0.0,0.0,0,0,0,0,200,1.0,10,5,9999,99999,9,999999999,1.3,999,999,99
2050,3,7,7,0,*?*?*?*?*?*?*?*?*?*?*?*?*?*?*?*?*?*?*?*?*?*?,-0.6,-0.6,100,102164,160,1388,279,17.5,0.0,17.5,2076,-0,2077,679,210,0.5,10,5,9999,99999,9,999999999,0.6,999,999,99
2050,3,7,8,0,*?*?*?*?*?*?*?*?*?*?*?*?*?*?*?*?*?*?*?*?*?*?,-0.3,-0.2,100,102164,359,1389,280,56.9,0.0,56.9,6631,0,6647,2278,220,0.5,10,5,9999,99999,9,999999999,0.0,999,999,99
2050,3,7,9,0,*?*?*?*?*?*?*?*?*?*?*?*?*?*?*?*?*?*?*?*?*?*?,1.4,-0.2,95,102164,527,1389,287,90.1,0.0,90.1,10558,0,10590,3818,230,0.5,10,5,9999,99999,9,999999999,0.0,999,999,99
2050,3,7,10,0,*?*?*?*?*?*?*?*?*?*?*?*?*?*?*?*?*?*?*?*?*?*?,3.4,1.0,91,102164,652,1389,296,114.8,0.0,114.8,13544,0,13591,5080,240,0.5,10,5,9999,99999,9,999999999,0.1,999,999,99
2050,3,7,11,0,*?*?*?*?*?*?*?*?*?*?*?*?*?*?*?*?*?*?*?*?*?*?,3.1,1.7,97,102164,725,1388,294,129.4,0.0,129.4,15328,0,15385,5866,250,1.5,10,5,9999,99999,9,999999999,0.3,999,999,99
2050,3,7,12,0,*?*?*?*?*?*?*?*?*?*?*?*?*?*?*?*?*?*?*?*?*?*?,5.4,2.3,86,102164,743,1389,304,132.9,0.0,132.9,15757,0,15816,6058,260,1.5,10,5,9999,99999,9,999999999,0.3,999,999,99
2050,3,7,13,0,*?*?*?*?*?*?*?*?*?*?*?*?*?*?*?*?*?*?*?*?*?*?,5.6,3.0,89,102164,703,1388,305,125.0,0.0,125.0,14789,0,14843,5626,275,0.5,10,5,9999,99999,9,999999999,0.0,999,999,99
2050,3,7,14,0,*?*?*?*?*?*?*?*?*?*?*?*?*?*?*?*?*?*?*?*?*?*?,5.5,3.8,95,102164,609,1389,304,106.3,0.0,106.3,12513,0,12554,4636,290,0.5,10,5,9999,99999,9,999999999,0.0,999,999,99
2050,3,7,15,0,*?*?*?*?*?*?*?*?*?*?*?*?*?*?*?*?*?*?*?*?*?*?,5.5,4.1,98,102164,466,1388,304,78.1,0.0,78.1,9127,0,9153,3239,305,0.5,10,5,9999,99999,9,999999999,0.0,999,999,99
2050,3,7,16,0,*?*?*?*?*?*?*?*?*?*?*?*?*?*?*?*?*?*?*?*?*?*?,5.2,3.2,93,102164,285,1389,303,42.2,0.0,42.2,4923,0,4933,1656,320,0.5,10,5,9999,99999,9,999999999,0.3,999,999,99
2050,3,7,17,0,*?*?*?*?*?*?*?*?*?*?*?*?*?*?*?*?*?*?*?*?*?*?,5.2,3.2,94,102164,78,1395,303,1.2,0.0,1.2,161,-0,160,48,335,0.5,10,5,9999,99999,9,999999999,0.8,999,999,99
2050,3,7,18,0,*?*?*?*?*?*?*?*?*?*?*?*?*?*?*?*?*?*?*?*?*?*?,4.1,3.2,100,102164,0,-0,298,0.0,-0.0,0.0,0,0,0,0,350,0.5,10,5,9999,99999,9,999999999,0.5,999,999,99
2050,3,7,19,0,*?*?*?*?*?*?*?*?*?*?*?*?*?*?*?*?*?*?*?*?*?*?,3.2,3.2,100,102164,0,-0,294,0.0,-0.0,0.0,0,0,0,0,308,0.5,10,5,9999,99999,9,999999999,0.0,999,999,99
2050,3,7,20,0,*?*?*?*?*?*?*?*?*?*?*?*?*?*?*?*?*?*?*?*?*?*?,2.0,1.0,100,102164,0,-0,290,0.0,-0.0,0.0,0,0,0,0,267,0.5,10,5,9999,99999,9,999999999,0.0,999,999,99
2050,3,7,21,0,*?*?*?*?*?*?*?*?*?*?*?*?*?*?*?*?*?*?*?*?*?*?,2.1,0.2,93,102164,0,-0,290,0.0,-0.0,0.0,0,0,0,0,225,0.5,10,5,9999,99999,9,999999999,0.0,999,999,99
2050,3,7,22,0,*?*?*?*?*?*?*?*?*?*?*?*?*?*?*?*?*?*?*?*?*?*?,1.7,0.6,99,102164,0,-0,288,0.0,-0.0,0.0,0,0,0,0,183,0.5,10,5,9999,99999,9,999999999,0.0,999,999,99
2050,3,7,23,0,*?*?*?*?*?*?*?*?*?*?*?*?*?*?*?*?*?*?*?*?*?*?,2.8,1.5,97,102164,0,-0,293,0.0,-0.0,0.0,0,0,0,0,142,0.5,10,5,9999,99999,9,999999999,0.0,999,999,99
2050,3,7,24,0,*?*?*?*?*?*?*?*?*?*?*?*?*?*?*?*?*?*?*?*?*?*?,2.5,1.3,99,102164,0,-0,292,0.0,-0.0,0.0,0,0,0,0,200,0.5,10,5,9999,99999,9,999999999,0.5,999,999,99
2050,3,8,1,0,*?*?*?*?*?*?*?*?*?*?*?*?*?*?*?*?*?*?*?*?*?*?,4.2,2.3,88,102356,0,-0,299,0.0,-0.0,0.0,0,0,0,0,107,0.5,10,5,9999,99999,9,999999999,0.5,999,999,99
2050,3,8,2,0,*?*?*?*?*?*?*?*?*?*?*?*?*?*?*?*?*?*?*?*?*?*?,4.3,2.7,89,102356,0,-0,299,0.0,-0.0,0.0,0,0,0,0,113,1.5,10,5,9999,99999,9,999999999,0.0,999,999,99
2050,3,8,3,0,*?*?*?*?*?*?*?*?*?*?*?*?*?*?*?*?*?*?*?*?*?*?,5.1,4.3,94,102356,0,-0,302,0.0,-0.0,0.0,0,0,0,0,120,0.5,10,5,9999,99999,9,999999999,0.0,999,999,99
2050,3,8,4,0,*?*?*?*?*?*?*?*?*?*?*?*?*?*?*?*?*?*?*?*?*?*?,4.7,4.6,99,102356,0,-0,301,0.0,-0.0,0.0,0,0,0,0,127,1.0,10,5,9999,99999,9,999999999,0.0,999,999,99
2050,3,8,5,0,*?*?*?*?*?*?*?*?*?*?*?*?*?*?*?*?*?*?*?*?*?*?,4.5,3.8,95,102356,0,-0,300,0.0,-0.0,0.0,0,0,0,0,133,1.0,10,5,9999,99999,9,999999999,0.0,999,999,99
2050,3,8,6,0,*?*?*?*?*?*?*?*?*?*?*?*?*?*?*?*?*?*?*?*?*?*?,4.3,2.9,90,102356,0,-0,299,0.0,-0.0,0.0,0,0,0,0,140,1.0,10,5,9999,99999,9,999999999,0.0,999,999,99
2050,3,8,7,0,*?*?*?*?*?*?*?*?*?*?*?*?*?*?*?*?*?*?*?*?*?*?,4.0,3.8,98,102356,168,1385,298,19.1,0.0,19.1,2268,-0,2270,743,147,0.5,10,5,9999,99999,9,999999999,0.0,999,999,99
2050,3,8,8,0,*?*?*?*?*?*?*?*?*?*?*?*?*?*?*?*?*?*?*?*?*?*?,4.4,3.4,93,102356,367,1387,299,58.5,0.0,58.5,6827,0,6843,2351,153,0.5,10,5,9999,99999,9,999999999,0.0,999,999,99
2050,3,8,9,0,*?*?*?*?*?*?*?*?*?*?*?*?*?*?*?*?*?*?*?*?*?*?,4.7,4.3,97,102356,535,1388,301,91.7,0.0,91.7,10758,0,10791,3899,160,0.5,10,5,9999,99999,9,999999999,0.0,999,999,99
2050,3,8,10,0,*?*?*?*?*?*?*?*?*?*?*?*?*?*?*?*?*?*?*?*?*?*?,6.2,3.8,85,102356,659,1387,303,202.3,56.6,175.4,22247,5570,19775,5309,167,0.5,9,5,9999,99999,9,999999999,0.0,999,999,99
2050,3,8,11,0,*?*?*?*?*?*?*?*?*?*?*?*?*?*?*?*?*?*?*?*?*?*?,6.9,5.1,88,102356,733,1387,310,131.0,0.0,131.0,15527,0,15585,5953,173,1.5,10,5,9999,99999,9,999999999,0.0,999,999,99
2050,3,8,12,0,*?*?*?*?*?*?*?*?*?*?*?*?*?*?*?*?*?*?*?*?*?*?,6.6,4.1,84,102356,750,1387,304,233.6,57.4,202.5,25710,5734,22828,6428,180,1.5,9,5,9999,99999,9,999999999,0.0,999,999,99
2050,3,8,13,0,*?*?*?*?*?*?*?*?*?*?*?*?*?*?*?*?*?*?*?*?*?*?,7.5,3.4,75,102356,710,1387,308,219.8,57.1,190.6,24196,5654,21498,5921,180,0.5,9,5,9999,99999,9,999999999,0.7,999,999,99
2050,3,8,14,0,*?*?*?*?*?*?*?*?*?*?*?*?*?*?*?*?*?*?*?*?*?*?,7.5,1.3,65,102356,616,1388,313,107.8,0.0,107.8,12685,0,12728,4711,180,0.5,10,5,9999,99999,9,999999999,0.7,999,999,99
2050,3,8,15,0,*?*?*?*?*?*?*?*?*?*?*?*?*?*?*?*?*?*?*?*?*?*?,7.4,-0.0,59,102356,473,1388,313,79.5,0.0,79.5,9292,0,9319,3306,180,0.5,10,5,9999,99999,9,999999999,0.7,999,999,99
2050,3,8,16,0,*?*?*?*?*?*?*?*?*?*?*?*?*?*?*?*?*?*?*?*?*?*?,7.6,0.2,60,102356,292,1390,314,43.6,0.0,43.6,5082,0,5092,1712,180,0.5,10,5,9999,99999,9,999999999,0.1,999,999,99
2050,3,8,17,0,*?*?*?*?*?*?*?*?*?*?*?*?*?*?*?*?*?*?*?*?*?*?,7.4,1.5,66,102356,84,1383,308,4.3,9.5,3.8,522,317,553,57,180,0.5,9,5,9999,99999,9,999999999,0.0,999,999,99
2050,3,8,18,0,*?*?*?*?*?*?*?*?*?*?*?*?*?*?*?*?*?*?*?*?*?*?,7.0,2.3,71,102356,0,-0,311,0.0,-0.0,0.0,0,0,0,0,180,0.5,10,5,9999,99999,9,999999999,0.0,999,999,99
2050,3,8,19,0,*?*?*?*?*?*?*?*?*?*?*?*?*?*?*?*?*?*?*?*?*?*?,6.5,2.5,75,102356,0,-0,309,0.0,-0.0,0.0,0,0,0,0,178,0.5,10,5,9999,99999,9,999999999,0.0,999,999,99
2050,3,8,20,0,*?*?*?*?*?*?*?*?*?*?*?*?*?*?*?*?*?*?*?*?*?*?,5.9,2.9,81,102356,0,-0,306,0.0,-0.0,0.0,0,0,0,0,177,0.5,10,5,9999,99999,9,999999999,0.0,999,999,99
2050,3,8,21,0,*?*?*?*?*?*?*?*?*?*?*?*?*?*?*?*?*?*?*?*?*?*?,5.8,3.2,84,102356,0,-0,306,0.0,-0.0,0.0,0,0,0,0,175,0.5,10,5,9999,99999,9,999999999,0.2,999,999,99
2050,3,8,22,0,*?*?*?*?*?*?*?*?*?*?*?*?*?*?*?*?*?*?*?*?*?*?,5.3,3.2,87,102356,0,-0,303,0.0,-0.0,0.0,0,0,0,0,173,0.5,10,5,9999,99999,9,999999999,0.3,999,999,99
2050,3,8,23,0,*?*?*?*?*?*?*?*?*?*?*?*?*?*?*?*?*?*?*?*?*?*?,5.6,2.3,80,102356,0,-0,305,0.0,-0.0,0.0,0,0,0,0,172,0.5,10,5,9999,99999,9,999999999,0.3,999,999,99
2050,3,8,24,0,*?*?*?*?*?*?*?*?*?*?*?*?*?*?*?*?*?*?*?*?*?*?,4.0,1.9,86,102356,0,-0,298,0.0,-0.0,0.0,0,0,0,0,100,0.5,10,5,9999,99999,9,999999999,0.1,999,999,99
2050,3,9,1,0,*?*?*?*?*?*?*?*?*?*?*?*?*?*?*?*?*?*?*?*?*?*?,6.3,5.3,100,102073,0,-0,307,0.0,-0.0,0.0,0,0,0,0,172,0.5,10,5,9999,99999,9,999999999,0.2,999,999,99
2050,3,9,2,0,*?*?*?*?*?*?*?*?*?*?*?*?*?*?*?*?*?*?*?*?*?*?,6.5,6.4,100,102073,0,-0,308,0.0,-0.0,0.0,0,0,0,0,173,1.5,10,5,9999,99999,9,999999999,0.0,999,999,99
2050,3,9,3,0,*?*?*?*?*?*?*?*?*?*?*?*?*?*?*?*?*?*?*?*?*?*?,5.7,5.8,100,102073,0,-0,305,0.0,-0.0,0.0,0,0,0,0,175,0.5,10,5,9999,99999,9,999999999,0.0,999,999,99
2050,3,9,4,0,*?*?*?*?*?*?*?*?*?*?*?*?*?*?*?*?*?*?*?*?*?*?,6.3,6.2,100,102073,0,-0,307,0.0,-0.0,0.0,0,0,0,0,177,1.0,10,5,9999,99999,9,999999999,0.0,999,999,99
2050,3,9,5,0,*?*?*?*?*?*?*?*?*?*?*?*?*?*?*?*?*?*?*?*?*?*?,6.2,6.1,100,102073,0,-0,307,0.0,-0.0,0.0,0,0,0,0,178,1.0,10,5,9999,99999,9,999999999,0.0,999,999,99
2050,3,9,6,0,*?*?*?*?*?*?*?*?*?*?*?*?*?*?*?*?*?*?*?*?*?*?,6.0,5.9,100,102073,0,-0,306,0.0,-0.0,0.0,0,0,0,0,180,1.0,10,5,9999,99999,9,999999999,0.0,999,999,99
2050,3,9,7,0,*?*?*?*?*?*?*?*?*?*?*?*?*?*?*?*?*?*?*?*?*?*?,5.8,5.8,100,102073,177,1389,305,20.8,0.0,20.8,2462,-0,2465,808,180,0.5,10,5,9999,99999,9,999999999,0.0,999,999,99
2050,3,9,8,0,*?*?*?*?*?*?*?*?*?*?*?*?*?*?*?*?*?*?*?*?*?*?,5.4,5.5,100,102073,376,1389,303,60.2,0.0,60.2,7025,0,7042,2426,180,0.5,10,5,9999,99999,9,999999999,0.0,999,999,99
2050,3,9,9,0,*?*?*?*?*?*?*?*?*?*?*?*?*?*?*?*?*?*?*?*?*?*?,6.7,6.7,100,102073,543,1387,309,93.4,0.0,93.4,10957,0,10991,3982,180,0.5,10,5,9999,99999,9,999999999,0.0,999,999,99
2050,3,9,10,0,*?*?*?*?*?*?*?*?*?*?*?*?*?*?*?*?*?*?*?*?*?*?,7.8,7.9,100,102073,667,1386,314,118.1,0.0,118.1,13941,0,13991,5253,180,0.5,10,5,9999,99999,9,999999999,0.3,999,999,99
2050,3,9,11,0,*?*?*?*?*?*?*?*?*?*?*?*?*?*?*?*?*?*?*?*?*?*?,9.1,8.3,100,102073,741,1387,319,132.6,0.0,132.6,15723,0,15782,6042,180,1.5,10,5,9999,99999,9,999999999,0.4,999,999,99
2050,3,9,12,0,*?*?*?*?*?*?*?*?*?*?*?*?*?*?*?*?*?*?*?*?*?*?,9.9,8.3,100,102073,758,1387,323,136.0,0.0,136.0,16141,0,16202,6230,180,1.5,10,5,9999,99999,9,999999999,0.4,999,999,99
2050,3,9,13,0,*?*?*?*?*?*?*?*?*?*?*?*?*?*?*?*?*?*?*?*?*?*?,9.7,8.7,100,102073,718,1388,322,128.0,0.0,128.0,15160,0,15216,5790,180,0.5,10,5,9999,99999,9,999999999,0.1,999,999,99
2050,3,9,14,0,*?*?*?*?*?*?*?*?*?*?*?*?*?*?*?*?*?*?*?*?*?*?,10.0,8.0,99,102073,623,1388,323,109.2,0.0,109.2,12866,0,12909,4787,180,0.5,10,5,9999,99999,9,999999999,0.0,999,999,99
2050,3,9,15,0,*?*?*?*?*?*?*?*?*?*?*?*?*?*?*?*?*?*?*?*?*?*?,9.6,8.4,100,102073,480,1388,322,80.9,0.0,80.9,9462,0,9489,3373,180,0.5,10,5,9999,99999,9,999999999,0.0,999,999,99
2050,3,9,16,0,*?*?*?*?*?*?*?*?*?*?*?*?*?*?*?*?*?*?*?*?*?*?,9.7,7.7,100,102073,298,1386,322,44.9,0.0,44.9,5239,0,5250,1768,180,0.5,10,5,9999,99999,9,999999999,0.0,999,999,99
2050,3,9,17,0,*?*?*?*?*?*?*?*?*?*?*?*?*?*?*?*?*?*?*?*?*?*?,9.9,8.0,100,102073,91,1388,323,3.8,0.0,3.8,488,-0,487,155,180,0.5,10,5,9999,99999,9,999999999,0.0,999,999,99
2050,3,9,18,0,*?*?*?*?*?*?*?*?*?*?*?*?*?*?*?*?*?*?*?*?*?*?,8.7,8.7,100,102073,0,-0,317,0.0,-0.0,0.0,0,0,0,0,180,0.5,10,5,9999,99999,9,999999999,0.0,999,999,99
2050,3,9,19,0,*?*?*?*?*?*?*?*?*?*?*?*?*?*?*?*?*?*?*?*?*?*?,8.2,8.3,100,102073,0,-0,315,0.0,-0.0,0.0,0,0,0,0,182,0.5,10,5,9999,99999,9,999999999,0.0,999,999,99
2050,3,9,20,0,*?*?*?*?*?*?*?*?*?*?*?*?*?*?*?*?*?*?*?*?*?*?,8.0,8.0,100,102073,0,-0,314,0.0,-0.0,0.0,0,0,0,0,183,0.5,10,5,9999,99999,9,999999999,0.0,999,999,99
2050,3,9,21,0,*?*?*?*?*?*?*?*?*?*?*?*?*?*?*?*?*?*?*?*?*?*?,7.9,7.9,100,102073,0,-0,314,0.0,-0.0,0.0,0,0,0,0,185,0.5,10,5,9999,99999,9,999999999,0.0,999,999,99
2050,3,9,22,0,*?*?*?*?*?*?*?*?*?*?*?*?*?*?*?*?*?*?*?*?*?*?,7.3,7.3,100,102073,0,-0,311,0.0,-0.0,0.0,0,0,0,0,187,0.5,10,5,9999,99999,9,999999999,0.0,999,999,99
2050,3,9,23,0,*?*?*?*?*?*?*?*?*?*?*?*?*?*?*?*?*?*?*?*?*?*?,8.5,8.5,100,102073,0,-0,317,0.0,-0.0,0.0,0,0,0,0,188,0.5,10,5,9999,99999,9,999999999,0.0,999,999,99
2050,3,9,24,0,*?*?*?*?*?*?*?*?*?*?*?*?*?*?*?*?*?*?*?*?*?*?,5.9,3.9,99,102073,0,-0,306,0.0,-0.0,0.0,0,0,0,0,170,0.5,10,5,9999,99999,9,999999999,0.3,999,999,99
2050,3,10,1,0,*?*?*?*?*?*?*?*?*?*?*?*?*?*?*?*?*?*?*?*?*?*?,10.5,6.1,72,102920,0,-0,326,0.0,-0.0,0.0,0,0,0,0,215,6.2,10,5,9999,99999,9,999999999,0.0,999,999,99
2050,3,10,2,0,*?*?*?*?*?*?*?*?*?*?*?*?*?*?*?*?*?*?*?*?*?*?,11.1,4.8,64,102920,0,-0,329,0.0,-0.0,0.0,0,0,0,0,240,8.8,10,5,9999,99999,9,999999999,0.0,999,999,99
2050,3,10,3,0,*?*?*?*?*?*?*?*?*?*?*?*?*?*?*?*?*?*?*?*?*?*?,10.5,4.6,65,102920,0,-0,326,0.0,-0.0,0.0,0,0,0,0,265,7.7,10,5,9999,99999,9,999999999,0.0,999,999,99
2050,3,10,4,0,*?*?*?*?*?*?*?*?*?*?*?*?*?*?*?*?*?*?*?*?*?*?,10.3,4.6,66,102920,0,-0,326,0.0,-0.0,0.0,0,0,0,0,290,5.7,10,5,9999,99999,9,999999999,0.0,999,999,99
2050,3,10,5,0,*?*?*?*?*?*?*?*?*?*?*?*?*?*?*?*?*?*?*?*?*?*?,9.8,4.5,68,102920,0,-0,323,0.0,-0.0,0.0,0,0,0,0,315,5.2,10,5,9999,99999,9,999999999,0.0,999,999,99
2050,3,10,6,0,*?*?*?*?*?*?*?*?*?*?*?*?*?*?*?*?*?*?*?*?*?*?,10.3,4.8,68,102920,0,-0,325,0.0,-0.0,0.0,0,0,0,0,340,6.2,10,5,9999,99999,9,999999999,0.0,999,999,99
2050,3,10,7,0,*?*?*?*?*?*?*?*?*?*?*?*?*?*?*?*?*?*?*?*?*?*?,10.6,5.9,72,102920,185,1385,322,39.1,38.9,33.9,4360,2529,4054,713,292,8.8,9,5,9999,99999,9,999999999,0.0,999,999,99
2050,3,10,8,0,*?*?*?*?*?*?*?*?*?*?*?*?*?*?*?*?*?*?*?*?*?*?,11.2,6.2,70,102920,384,1387,325,107.6,51.7,93.2,11802,4583,10539,2497,243,7.2,9,5,9999,99999,9,999999999,0.0,999,999,99
2050,3,10,9,0,*?*?*?*?*?*?*?*?*?*?*?*?*?*?*?*?*?*?*?*?*?*?,13.0,7.3,67,102920,551,1386,333,165.2,55.3,143.2,18145,5296,16153,4115,195,7.2,9,5,9999,99999,9,999999999,0.0,999,999,99
2050,3,10,10,0,*?*?*?*?*?*?*?*?*?*?*?*?*?*?*?*?*?*?*?*?*?*?,13.7,7.0,63,102920,675,1385,337,208.0,56.8,180.3,22879,5605,20332,5504,147,8.2,9,5,9999,99999,9,999999999,0.0,999,999,99
2050,3,10,11,0,*?*?*?*?*?*?*?*?*?*?*?*?*?*?*?*?*?*?*?*?*?*?,15.7,7.3,56,102920,749,1387,350,134.2,0.0,134.2,15923,0,15984,6131,98,8.8,10,5,9999,99999,9,999999999,0.0,999,999,99
2050,3,10,12,0,*?*?*?*?*?*?*?*?*?*?*?*?*?*?*?*?*?*?*?*?*?*?,16.6,8.0,56,102920,765,1386,351,239.0,57.6,207.2,26311,5758,23357,6634,50,10.3,9,5,9999,99999,9,999999999,0.0,999,999,99
2050,3,10,13,0,*?*?*?*?*?*?*?*?*?*?*?*?*?*?*?*?*?*?*?*?*?*?,16.4,7.3,54,102920,725,1386,354,129.5,0.0,129.5,15344,0,15401,5871,52,10.3,10,5,9999,99999,9,999999999,0.0,999,999,99
2050,3,10,14,0,*?*?*?*?*?*?*?*?*?*?*?*?*?*?*?*?*?*?*?*?*?*?,16.6,6.9,52,102920,630,1387,355,110.7,0.0,110.7,13041,0,13086,4862,53,9.8,10,5,9999,99999,9,999999999,0.0,999,999,99
2050,3,10,15,0,*?*?*?*?*?*?*?*?*?*?*?*?*?*?*?*?*?*?*?*?*?*?,16.6,5.6,47,102920,487,1388,355,82.3,0.0,82.3,9629,0,9657,3440,55,9.8,10,5,9999,99999,9,999999999,0.0,999,999,99
2050,3,10,16,0,*?*?*?*?*?*?*?*?*?*?*?*?*?*?*?*?*?*?*?*?*?*?,16.5,5.0,46,102920,305,1386,355,46.3,0.0,46.3,5397,0,5408,1825,57,7.7,10,5,9999,99999,9,999999999,0.0,999,999,99
2050,3,10,17,0,*?*?*?*?*?*?*?*?*?*?*?*?*?*?*?*?*?*?*?*?*?*?,16.4,4.8,46,102920,98,1393,354,5.1,0.0,5.1,646,-0,646,207,58,8.2,10,5,9999,99999,9,999999999,0.0,999,999,99
2050,3,10,18,0,*?*?*?*?*?*?*?*?*?*?*?*?*?*?*?*?*?*?*?*?*?*?,15.3,4.8,48,102920,0,-0,349,0.0,-0.0,0.0,0,0,0,0,60,6.2,10,5,9999,99999,9,999999999,0.0,999,999,99
2050,3,10,19,0,*?*?*?*?*?*?*?*?*?*?*?*?*?*?*?*?*?*?*?*?*?*?,14.0,5.6,56,102920,0,-0,343,0.0,-0.0,0.0,0,0,0,0,62,5.7,10,5,9999,99999,9,999999999,0.0,999,999,99
2050,3,10,20,0,*?*?*?*?*?*?*?*?*?*?*?*?*?*?*?*?*?*?*?*?*?*?,13.6,5.6,57,102920,0,-0,341,0.0,-0.0,0.0,0,0,0,0,63,6.7,10,5,9999,99999,9,999999999,0.0,999,999,99
2050,3,10,21,0,*?*?*?*?*?*?*?*?*?*?*?*?*?*?*?*?*?*?*?*?*?*?,12.9,5.3,59,102920,0,-0,337,0.0,-0.0,0.0,0,0,0,0,65,4.6,10,5,9999,99999,9,999999999,0.0,999,999,99
2050,3,10,22,0,*?*?*?*?*?*?*?*?*?*?*?*?*?*?*?*?*?*?*?*?*?*?,13.0,5.9,61,102920,0,-0,338,0.0,-0.0,0.0,0,0,0,0,67,6.7,10,5,9999,99999,9,999999999,0.0,999,999,99
2050,3,10,23,0,*?*?*?*?*?*?*?*?*?*?*?*?*?*?*?*?*?*?*?*?*?*?,11.0,5.6,69,102920,0,-0,329,0.0,-0.0,0.0,0,0,0,0,68,7.7,10,5,9999,99999,9,999999999,0.0,999,999,99
2050,3,10,24,0,*?*?*?*?*?*?*?*?*?*?*?*?*?*?*?*?*?*?*?*?*?*?,9.8,7.3,83,102920,0,-0,323,0.0,-0.0,0.0,0,0,0,0,190,7.7,10,5,9999,99999,9,999999999,0.0,999,999,99
2050,3,11,1,0,*?*?*?*?*?*?*?*?*?*?*?*?*?*?*?*?*?*?*?*?*?*?,5.8,4.3,90,103498,0,-0,305,0.0,-0.0,0.0,0,0,0,0,68,6.2,10,5,9999,99999,9,999999999,0.0,999,999,99
2050,3,11,2,0,*?*?*?*?*?*?*?*?*?*?*?*?*?*?*?*?*?*?*?*?*?*?,3.4,3.4,100,103498,0,-0,295,0.0,-0.0,0.0,0,0,0,0,67,8.8,10,5,9999,99999,9,999999999,0.0,999,999,99
2050,3,11,3,0,*?*?*?*?*?*?*?*?*?*?*?*?*?*?*?*?*?*?*?*?*?*?,3.2,3.2,100,103498,0,-0,294,0.0,-0.0,0.0,0,0,0,0,65,7.7,10,5,9999,99999,9,999999999,0.0,999,999,99
2050,3,11,4,0,*?*?*?*?*?*?*?*?*?*?*?*?*?*?*?*?*?*?*?*?*?*?,2.4,2.3,100,103498,0,-0,291,0.0,-0.0,0.0,0,0,0,0,63,5.7,10,5,9999,99999,9,999999999,0.0,999,999,99
2050,3,11,5,0,*?*?*?*?*?*?*?*?*?*?*?*?*?*?*?*?*?*?*?*?*?*?,2.6,2.7,100,103498,0,-0,292,0.0,-0.0,0.0,0,0,0,0,62,5.2,10,5,9999,99999,9,999999999,0.0,999,999,99
2050,3,11,6,0,*?*?*?*?*?*?*?*?*?*?*?*?*?*?*?*?*?*?*?*?*?*?,1.9,1.9,100,103498,0,-0,247,0.0,-0.0,0.0,0,0,0,0,60,6.2,1,0,9999,99999,9,999999999,0.0,999,999,99
2050,3,11,7,0,*?*?*?*?*?*?*?*?*?*?*?*?*?*?*?*?*?*?*?*?*?*?,1.3,1.3,100,103498,194,1388,240,83.5,418.2,25.0,8610,29559,4103,515,63,8.8,0,0,9999,99999,9,999999999,0.1,999,999,99
2050,3,11,8,0,*?*?*?*?*?*?*?*?*?*?*?*?*?*?*?*?*?*?*?*?*?*?,3.7,3.0,96,103498,392,1385,251,219.3,542.4,65.8,22756,47074,9745,1234,67,7.2,0,0,9999,99999,9,999999999,0.3,999,999,99
2050,3,11,9,0,*?*?*?*?*?*?*?*?*?*?*?*?*?*?*?*?*?*?*?*?*?*?,6.2,5.1,94,103498,559,1385,265,333.6,578.6,100.1,34674,54839,14179,1962,70,7.2,0,0,9999,99999,9,999999999,0.2,999,999,99
2050,3,11,10,0,*?*?*?*?*?*?*?*?*?*?*?*?*?*?*?*?*?*?*?*?*?*?,8.5,6.1,85,103498,683,1385,275,418.6,594.1,125.6,43629,58218,17270,2619,73,8.2,0,0,9999,99999,9,999999999,0.0,999,999,99
2050,3,11,11,0,*?*?*?*?*?*?*?*?*?*?*?*?*?*?*?*?*?*?*?*?*?*?,11.8,5.6,66,103498,756,1385,287,468.4,600.8,140.5,48932,59606,19012,3082,77,8.8,0,0,9999,99999,9,999999999,0.0,999,999,99
2050,3,11,12,0,*?*?*?*?*?*?*?*?*?*?*?*?*?*?*?*?*?*?*?*?*?*?,13.6,4.6,55,103498,773,1386,293,479.8,602.1,143.9,50148,59879,19403,3199,80,10.3,0,0,9999,99999,9,999999999,0.0,999,999,99
2050,3,11,13,0,*?*?*?*?*?*?*?*?*?*?*?*?*?*?*?*?*?*?*?*?*?*?,14.3,5.0,54,103498,732,1385,296,451.9,598.7,135.6,47170,59184,18440,2920,77,10.3,0,0,9999,99999,9,999999999,0.0,999,999,99
2050,3,11,14,0,*?*?*?*?*?*?*?*?*?*?*?*?*?*?*?*?*?*?*?*?*?*?,14.1,5.0,54,103498,637,1386,295,386.7,589.0,116.0,40252,57127,16128,2356,73,9.8,0,0,9999,99999,9,999999999,0.0,999,999,99
2050,3,11,15,0,*?*?*?*?*?*?*?*?*?*?*?*?*?*?*?*?*?*?*?*?*?*?,14.1,5.1,55,103498,493,1385,296,288.5,567.3,86.6,29945,52352,12459,1660,70,9.8,0,0,9999,99999,9,999999999,0.0,999,999,99
2050,3,11,16,0,*?*?*?*?*?*?*?*?*?*?*?*?*?*?*?*?*?*?*?*?*?*?,14.6,5.0,53,103498,312,1387,297,164.2,511.1,49.3,17061,41179,7492,919,67,7.7,0,0,9999,99999,9,999999999,0.0,999,999,99
2050,3,11,17,0,*?*?*?*?*?*?*?*?*?*?*?*?*?*?*?*?*?*?*?*?*?*?,13.4,5.3,58,103498,104,1383,298,22.3,205.2,6.8,2411,12650,1173,229,63,8.2,1,0,9999,99999,9,999999999,0.0,999,999,99
2050,3,11,18,0,*?*?*?*?*?*?*?*?*?*?*?*?*?*?*?*?*?*?*?*?*?*?,12.3,5.9,65,103498,0,-0,335,0.0,-0.0,0.0,0,0,0,0,60,6.2,10,5,9999,99999,9,999999999,0.0,999,999,99
2050,3,11,19,0,*?*?*?*?*?*?*?*?*?*?*?*?*?*?*?*?*?*?*?*?*?*?,9.6,6.2,80,103498,0,-0,322,0.0,-0.0,0.0,0,0,0,0,57,5.7,10,5,9999,99999,9,999999999,0.0,999,999,99
2050,3,11,20,0,*?*?*?*?*?*?*?*?*?*?*?*?*?*?*?*?*?*?*?*?*?*?,8.0,6.2,89,103498,0,-0,315,0.0,-0.0,0.0,0,0,0,0,53,6.7,10,5,9999,99999,9,999999999,0.0,999,999,99
2050,3,11,21,0,*?*?*?*?*?*?*?*?*?*?*?*?*?*?*?*?*?*?*?*?*?*?,7.4,6.6,95,103498,0,-0,312,0.0,-0.0,0.0,0,0,0,0,50,4.6,10,5,9999,99999,9,999999999,0.0,999,999,99
2050,3,11,22,0,*?*?*?*?*?*?*?*?*?*?*?*?*?*?*?*?*?*?*?*?*?*?,5.8,5.8,100,103498,0,-0,305,0.0,-0.0,0.0,0,0,0,0,47,6.7,10,5,9999,99999,9,999999999,0.0,999,999,99
2050,3,11,23,0,*?*?*?*?*?*?*?*?*?*?*?*?*?*?*?*?*?*?*?*?*?*?,5.6,5.6,100,103498,0,-0,304,0.0,-0.0,0.0,0,0,0,0,43,7.7,10,5,9999,99999,9,999999999,0.0,999,999,99
2050,3,11,24,0,*?*?*?*?*?*?*?*?*?*?*?*?*?*?*?*?*?*?*?*?*?*?,9.0,5.0,76,103498,0,-0,320,0.0,-0.0,0.0,0,0,0,0,70,7.7,10,5,9999,99999,9,999999999,0.0,999,999,99
2050,3,12,1,0,*?*?*?*?*?*?*?*?*?*?*?*?*?*?*?*?*?*?*?*?*?*?,5.5,3.8,88,103341,0,-0,304,0.0,-0.0,0.0,0,0,0,0,40,6.2,10,5,9999,99999,9,999999999,0.0,999,999,99
2050,3,12,2,0,*?*?*?*?*?*?*?*?*?*?*?*?*?*?*?*?*?*?*?*?*?*?,5.2,2.9,84,103341,0,-0,303,0.0,-0.0,0.0,0,0,0,0,40,8.8,10,5,9999,99999,9,999999999,0.0,999,999,99
2050,3,12,3,0,*?*?*?*?*?*?*?*?*?*?*?*?*?*?*?*?*?*?*?*?*?*?,4.4,2.5,86,103341,0,-0,300,0.0,-0.0,0.0,0,0,0,0,40,7.7,10,5,9999,99999,9,999999999,0.0,999,999,99
2050,3,12,4,0,*?*?*?*?*?*?*?*?*?*?*?*?*?*?*?*?*?*?*?*?*?*?,3.8,2.1,88,103341,0,-0,297,0.0,-0.0,0.0,0,0,0,0,40,5.7,10,5,9999,99999,9,999999999,0.0,999,999,99
2050,3,12,5,0,*?*?*?*?*?*?*?*?*?*?*?*?*?*?*?*?*?*?*?*?*?*?,4.5,2.7,87,103341,0,-0,300,0.0,-0.0,0.0,0,0,0,0,40,5.2,10,5,9999,99999,9,999999999,0.0,999,999,99
2050,3,12,6,0,*?*?*?*?*?*?*?*?*?*?*?*?*?*?*?*?*?*?*?*?*?*?,3.9,2.1,87,103341,0,-0,250,0.0,-0.0,0.0,0,0,0,0,40,6.2,0,0,9999,99999,9,999999999,0.0,999,999,99
2050,3,12,7,0,*?*?*?*?*?*?*?*?*?*?*?*?*?*?*?*?*?*?*?*?*?*?,3.3,1.9,89,103341,202,1384,248,89.3,428.5,26.8,9184,30697,4370,543,47,8.8,0,0,9999,99999,9,999999999,0.0,999,999,99
2050,3,12,8,0,*?*?*?*?*?*?*?*?*?*?*?*?*?*?*?*?*?*?*?*?*?*?,5.1,3.0,85,103341,400,1383,256,225.2,545.0,67.5,23349,47616,9969,1269,53,7.2,0,0,9999,99999,9,999999999,0.0,999,999,99
2050,3,12,9,0,*?*?*?*?*?*?*?*?*?*?*?*?*?*?*?*?*?*?*?*?*?*?,6.9,4.1,81,103341,567,1384,265,339.4,579.9,101.8,35268,55130,14385,2003,60,7.2,0,0,9999,99999,9,999999999,0.0,999,999,99
2050,3,12,10,0,*?*?*?*?*?*?*?*?*?*?*?*?*?*?*?*?*?*?*?*?*?*?,8.4,4.6,77,103341,691,1384,272,424.2,594.9,127.3,44228,58392,17468,2668,67,8.2,0,0,9999,99999,9,999999999,0.0,999,999,99
2050,3,12,11,0,*?*?*?*?*?*?*?*?*?*?*?*?*?*?*?*?*?*?*?*?*?*?,10.5,5.6,71,103341,764,1385,282,474.0,601.4,142.2,49521,59739,19201,3138,73,8.8,0,0,9999,99999,9,999999999,0.0,999,999,99
2050,3,12,12,0,*?*?*?*?*?*?*?*?*?*?*?*?*?*?*?*?*?*?*?*?*?*?,12.0,5.9,66,103341,780,1384,289,485.1,602.7,145.5,50714,59997,19579,3255,80,10.3,0,0,9999,99999,9,999999999,0.0,999,999,99
2050,3,12,13,0,*?*?*?*?*?*?*?*?*?*?*?*?*?*?*?*?*?*?*?*?*?*?,11.7,4.6,62,103341,739,1384,285,457.1,599.3,137.1,47717,59317,18616,2970,70,10.3,0,0,9999,99999,9,999999999,0.0,999,999,99
2050,3,12,14,0,*?*?*?*?*?*?*?*?*?*?*?*?*?*?*?*?*?*?*?*?*?*?,12.2,5.1,62,103341,644,1386,288,391.6,589.8,117.5,40779,57309,16308,2396,60,9.8,0,0,9999,99999,9,999999999,0.0,999,999,99
2050,3,12,15,0,*?*?*?*?*?*?*?*?*?*?*?*?*?*?*?*?*?*?*?*?*?*?,11.7,5.0,62,103341,500,1385,286,293.4,568.6,88.0,30447,52649,12644,1691,50,9.8,0,0,9999,99999,9,999999999,0.0,999,999,99
2050,3,12,16,0,*?*?*?*?*?*?*?*?*?*?*?*?*?*?*?*?*?*?*?*?*?*?,12.2,4.6,59,103341,318,1383,287,168.9,514.4,50.7,17537,41750,7681,945,40,7.7,0,0,9999,99999,9,999999999,0.0,999,999,99
2050,3,12,17,0,*?*?*?*?*?*?*?*?*?*?*?*?*?*?*?*?*?*?*?*?*?*?,11.0,4.6,64,103341,111,1388,282,26.8,234.7,8.0,2893,14703,1371,260,30,8.2,0,0,9999,99999,9,999999999,0.0,999,999,99
2050,3,12,18,0,*?*?*?*?*?*?*?*?*?*?*?*?*?*?*?*?*?*?*?*?*?*?,11.3,3.8,59,103341,0,-0,330,0.0,-0.0,0.0,0,0,0,0,20,6.2,10,5,9999,99999,9,999999999,0.0,999,999,99
2050,3,12,19,0,*?*?*?*?*?*?*?*?*?*?*?*?*?*?*?*?*?*?*?*?*?*?,9.1,2.7,63,103341,0,-0,320,0.0,-0.0,0.0,0,0,0,0,22,5.7,10,5,9999,99999,9,999999999,0.0,999,999,99
2050,3,12,20,0,*?*?*?*?*?*?*?*?*?*?*?*?*?*?*?*?*?*?*?*?*?*?,7.9,3.6,73,103341,0,-0,315,0.0,-0.0,0.0,0,0,0,0,23,6.7,10,5,9999,99999,9,999999999,0.0,999,999,99
2050,3,12,21,0,*?*?*?*?*?*?*?*?*?*?*?*?*?*?*?*?*?*?*?*?*?*?,7.2,3.8,78,103341,0,-0,312,0.0,-0.0,0.0,0,0,0,0,25,4.6,10,5,9999,99999,9,999999999,0.0,999,999,99
2050,3,12,22,0,*?*?*?*?*?*?*?*?*?*?*?*?*?*?*?*?*?*?*?*?*?*?,6.6,3.4,79,103341,0,-0,309,0.0,-0.0,0.0,0,0,0,0,27,6.7,10,5,9999,99999,9,999999999,0.0,999,999,99
2050,3,12,23,0,*?*?*?*?*?*?*?*?*?*?*?*?*?*?*?*?*?*?*?*?*?*?,5.6,2.7,81,103341,0,-0,305,0.0,-0.0,0.0,0,0,0,0,28,7.7,10,5,9999,99999,9,999999999,0.0,999,999,99
2050,3,12,24,0,*?*?*?*?*?*?*?*?*?*?*?*?*?*?*?*?*?*?*?*?*?*?,5.5,4.8,94,103341,0,-0,304,0.0,-0.0,0.0,0,0,0,0,40,7.7,10,5,9999,99999,9,999999999,0.0,999,999,99
2050,3,13,1,0,*?*?*?*?*?*?*?*?*?*?*?*?*?*?*?*?*?*?*?*?*?*?,3.5,3.4,100,103082,0,-0,296,0.0,-0.0,0.0,0,0,0,0,52,6.2,10,5,9999,99999,9,999999999,0.0,999,999,99
2050,3,13,2,0,*?*?*?*?*?*?*?*?*?*?*?*?*?*?*?*?*?*?*?*?*?*?,2.3,2.3,100,103082,0,-0,291,0.0,-0.0,0.0,0,0,0,0,73,8.8,10,5,9999,99999,9,999999999,0.0,999,999,99
2050,3,13,3,0,*?*?*?*?*?*?*?*?*?*?*?*?*?*?*?*?*?*?*?*?*?*?,1.5,1.5,100,103082,0,-0,287,0.0,-0.0,0.0,0,0,0,0,95,7.7,10,5,9999,99999,9,999999999,0.0,999,999,99
2050,3,13,4,0,*?*?*?*?*?*?*?*?*?*?*?*?*?*?*?*?*?*?*?*?*?*?,1.5,1.5,100,103082,0,-0,287,0.0,-0.0,0.0,0,0,0,0,117,5.7,10,5,9999,99999,9,999999999,0.0,999,999,99
2050,3,13,5,0,*?*?*?*?*?*?*?*?*?*?*?*?*?*?*?*?*?*?*?*?*?*?,1.4,1.3,100,103082,0,-0,287,0.0,-0.0,0.0,0,0,0,0,138,5.2,10,5,9999,99999,9,999999999,0.0,999,999,99
2050,3,13,6,0,*?*?*?*?*?*?*?*?*?*?*?*?*?*?*?*?*?*?*?*?*?*?,1.0,1.0,100,103082,0,-0,285,0.0,-0.0,0.0,0,0,0,0,160,6.2,10,5,9999,99999,9,999999999,0.0,999,999,99
2050,3,13,7,0,*?*?*?*?*?*?*?*?*?*?*?*?*?*?*?*?*?*?*?*?*?*?,0.6,0.6,100,103082,211,1387,279,48.0,41.9,41.6,5322,2903,4937,880,185,8.8,9,5,9999,99999,9,999999999,0.0,999,999,99
2050,3,13,8,0,*?*?*?*?*?*?*?*?*?*?*?*?*?*?*?*?*?*?*?*?*?*?,2.0,1.7,100,103082,409,1385,290,67.0,0.0,67.0,7818,0,7838,2727,210,7.2,10,5,9999,99999,9,999999999,0.0,999,999,99
2050,3,13,9,0,*?*?*?*?*?*?*?*?*?*?*?*?*?*?*?*?*?*?*?*?*?*?,3.4,1.7,95,103082,575,1383,291,173.9,55.6,150.8,19107,5370,17002,4382,235,7.2,9,5,9999,99999,9,999999999,0.0,999,999,99
2050,3,13,10,0,*?*?*?*?*?*?*?*?*?*?*?*?*?*?*?*?*?*?*?*?*?*?,6.9,3.4,85,103082,699,1384,306,216.6,57.0,187.8,23826,5652,21166,5803,260,8.2,9,5,9999,99999,9,999999999,0.0,999,999,99
2050,3,13,11,0,*?*?*?*?*?*?*?*?*?*?*?*?*?*?*?*?*?*?*?*?*?*?,8.3,3.6,78,103082,772,1385,312,241.5,57.6,209.4,26592,5769,23604,6730,285,8.8,9,5,9999,99999,9,999999999,0.0,999,999,99
2050,3,13,12,0,*?*?*?*?*?*?*?*?*?*?*?*?*?*?*?*?*?*?*?*?*?*?,9.8,4.1,73,103082,788,1385,319,247.1,57.7,214.2,27207,5791,24146,6947,310,10.3,9,5,9999,99999,9,999999999,0.0,999,999,99
2050,3,13,13,0,*?*?*?*?*?*?*?*?*?*?*?*?*?*?*?*?*?*?*?*?*?*?,10.1,5.1,77,103082,746,1383,325,134.0,0.0,134.0,15895,0,15955,6116,258,10.3,10,5,9999,99999,9,999999999,0.0,999,999,99
2050,3,13,14,0,*?*?*?*?*?*?*?*?*?*?*?*?*?*?*?*?*?*?*?*?*?*?,10.1,6.1,81,103082,651,1385,320,199.8,56.5,173.2,21970,5555,19530,5223,207,9.8,9,5,9999,99999,9,999999999,0.0,999,999,99
2050,3,13,15,0,*?*?*?*?*?*?*?*?*?*?*?*?*?*?*?*?*?*?*?*?*?*?,10.5,5.9,79,103082,507,1385,322,150.2,54.6,130.2,16495,5151,14693,3669,155,9.8,9,5,9999,99999,9,999999999,0.0,999,999,99
2050,3,13,16,0,*?*?*?*?*?*?*?*?*?*?*?*?*?*?*?*?*?*?*?*?*?*?,10.2,6.9,86,103082,325,1384,321,87.4,49.5,75.8,9592,4202,8579,1989,103,7.7,9,5,9999,99999,9,999999999,0.0,999,999,99
2050,3,13,17,0,*?*?*?*?*?*?*?*?*?*?*?*?*?*?*?*?*?*?*?*?*?*?,9.9,6.6,85,103082,117,1381,319,15.8,24.8,13.7,1812,1275,1701,284,52,8.2,9,5,9999,99999,9,999999999,0.0,999,999,99
2050,3,13,18,0,*?*?*?*?*?*?*?*?*?*?*?*?*?*?*?*?*?*?*?*?*?*?,8.3,6.1,93,103082,0,-0,316,0.0,-0.0,0.0,0,0,0,0,0,6.2,10,5,9999,99999,9,999999999,0.0,999,999,99
2050,3,13,19,0,*?*?*?*?*?*?*?*?*?*?*?*?*?*?*?*?*?*?*?*?*?*?,7.2,6.7,100,103082,0,-0,311,0.0,-0.0,0.0,0,0,0,0,57,5.7,10,5,9999,99999,9,999999999,0.0,999,999,99
2050,3,13,20,0,*?*?*?*?*?*?*?*?*?*?*?*?*?*?*?*?*?*?*?*?*?*?,5.9,5.9,100,103082,0,-0,306,0.0,-0.0,0.0,0,0,0,0,113,6.7,10,5,9999,99999,9,999999999,0.0,999,999,99
2050,3,13,21,0,*?*?*?*?*?*?*?*?*?*?*?*?*?*?*?*?*?*?*?*?*?*?,4.9,5.0,100,103082,0,-0,301,0.0,-0.0,0.0,0,0,0,0,170,4.6,10,5,9999,99999,9,999999999,0.0,999,999,99
2050,3,13,22,0,*?*?*?*?*?*?*?*?*?*?*?*?*?*?*?*?*?*?*?*?*?*?,5.1,5.1,100,103082,0,-0,302,0.0,-0.0,0.0,0,0,0,0,227,6.7,10,5,9999,99999,9,999999999,0.0,999,999,99
2050,3,13,23,0,*?*?*?*?*?*?*?*?*?*?*?*?*?*?*?*?*?*?*?*?*?*?,4.3,4.3,100,103082,0,-0,299,0.0,-0.0,0.0,0,0,0,0,283,7.7,10,5,9999,99999,9,999999999,0.0,999,999,99
2050,3,13,24,0,*?*?*?*?*?*?*?*?*?*?*?*?*?*?*?*?*?*?*?*?*?*?,4.6,3.2,98,103082,0,-0,300,0.0,-0.0,0.0,0,0,0,0,30,7.7,10,5,9999,99999,9,999999999,0.0,999,999,99
2050,3,14,1,0,*?*?*?*?*?*?*?*?*?*?*?*?*?*?*?*?*?*?*?*?*?*?,3.2,3.2,100,102751,0,-0,294,0.0,-0.0,0.0,0,0,0,0,310,6.2,10,5,9999,99999,9,999999999,0.0,999,999,99
2050,3,14,2,0,*?*?*?*?*?*?*?*?*?*?*?*?*?*?*?*?*?*?*?*?*?*?,2.6,2.7,100,102751,0,-0,292,0.0,-0.0,0.0,0,0,0,0,280,8.8,10,5,9999,99999,9,999999999,0.0,999,999,99
2050,3,14,3,0,*?*?*?*?*?*?*?*?*?*?*?*?*?*?*?*?*?*?*?*?*?*?,2.7,2.7,100,102751,0,-0,292,0.0,-0.0,0.0,0,0,0,0,250,7.7,10,5,9999,99999,9,999999999,0.0,999,999,99
2050,3,14,4,0,*?*?*?*?*?*?*?*?*?*?*?*?*?*?*?*?*?*?*?*?*?*?,2.5,2.5,100,102751,0,-0,291,0.0,-0.0,0.0,0,0,0,0,220,5.7,10,5,9999,99999,9,999999999,0.0,999,999,99
2050,3,14,5,0,*?*?*?*?*?*?*?*?*?*?*?*?*?*?*?*?*?*?*?*?*?*?,2.0,1.9,100,102751,0,-0,289,0.0,-0.0,0.0,0,0,0,0,190,5.2,10,5,9999,99999,9,999999999,0.0,999,999,99
2050,3,14,6,0,*?*?*?*?*?*?*?*?*?*?*?*?*?*?*?*?*?*?*?*?*?*?,1.8,1.9,100,102751,3,1521,289,0.0,0.0,0.0,0,0,0,0,160,6.2,10,5,9999,99999,9,999999999,0.0,999,999,99
2050,3,14,7,0,*?*?*?*?*?*?*?*?*?*?*?*?*?*?*?*?*?*?*?*?*?*?,1.6,1.5,100,102751,219,1383,288,29.3,0.0,29.3,3436,0,3441,1137,173,8.8,10,5,9999,99999,9,999999999,0.0,999,999,99
2050,3,14,8,0,*?*?*?*?*?*?*?*?*?*?*?*?*?*?*?*?*?*?*?*?*?*?,2.8,2.9,100,102751,417,1383,293,68.7,0.0,68.7,8017,0,8038,2803,187,7.2,10,5,9999,99999,9,999999999,0.0,999,999,99
2050,3,14,9,0,*?*?*?*?*?*?*?*?*?*?*?*?*?*?*?*?*?*?*?*?*?*?,4.0,3.9,100,102751,584,1384,298,101.8,0.0,101.8,11961,0,12000,4400,200,7.2,10,5,9999,99999,9,999999999,0.0,999,999,99
2050,3,14,10,0,*?*?*?*?*?*?*?*?*?*?*?*?*?*?*?*?*?*?*?*?*?*?,5.9,5.5,100,102751,707,1383,306,126.3,0.0,126.3,14944,0,14999,5692,213,8.2,10,5,9999,99999,9,999999999,0.0,999,999,99
2050,3,14,11,0,*?*?*?*?*?*?*?*?*?*?*?*?*?*?*?*?*?*?*?*?*?*?,8.6,5.5,97,102751,779,1383,318,140.6,0.0,140.6,16709,0,16774,6483,227,8.8,10,5,9999,99999,9,999999999,0.0,999,999,99
2050,3,14,12,0,*?*?*?*?*?*?*?*?*?*?*?*?*?*?*?*?*?*?*?*?*?*?,9.2,5.0,91,102751,795,1383,320,143.8,0.0,143.8,17099,0,17166,6660,240,10.3,10,5,9999,99999,9,999999999,0.0,999,999,99
2050,3,14,13,0,*?*?*?*?*?*?*?*?*?*?*?*?*?*?*?*?*?*?*?*?*?*?,9.1,5.5,95,102751,753,1383,320,135.5,0.0,135.5,16078,0,16139,6199,253,10.3,10,5,9999,99999,9,999999999,0.0,999,999,99
2050,3,14,14,0,*?*?*?*?*?*?*?*?*?*?*?*?*?*?*?*?*?*?*?*?*?*?,9.1,5.6,95,102751,657,1382,320,116.4,0.0,116.4,13738,0,13786,5162,267,9.8,10,5,9999,99999,9,999999999,0.0,999,999,99
2050,3,14,15,0,*?*?*?*?*?*?*?*?*?*?*?*?*?*?*?*?*?*?*?*?*?*?,9.1,5.3,94,102751,513,1382,320,87.8,0.0,87.8,10289,0,10320,3706,280,9.8,10,5,9999,99999,9,999999999,0.0,999,999,99
2050,3,14,16,0,*?*?*?*?*?*?*?*?*?*?*?*?*?*?*?*?*?*?*?*?*?*?,9.5,5.3,92,102751,331,1381,322,51.7,0.0,51.7,6022,0,6036,2051,293,7.7,10,5,9999,99999,9,999999999,0.0,999,999,99
2050,3,14,17,0,*?*?*?*?*?*?*?*?*?*?*?*?*?*?*?*?*?*?*?*?*?*?,9.4,5.0,90,102751,124,1385,321,10.4,0.0,10.4,1262,-0,1262,410,307,8.2,10,5,9999,99999,9,999999999,0.0,999,999,99
2050,3,14,18,0,*?*?*?*?*?*?*?*?*?*?*?*?*?*?*?*?*?*?*?*?*?*?,7.8,4.6,97,102751,0,-0,314,0.0,-0.0,0.0,0,0,0,0,320,6.2,10,5,9999,99999,9,999999999,0.0,999,999,99
2050,3,14,19,0,*?*?*?*?*?*?*?*?*?*?*?*?*?*?*?*?*?*?*?*?*?*?,6.8,3.9,100,102751,0,-0,310,0.0,-0.0,0.0,0,0,0,0,308,5.7,10,5,9999,99999,9,999999999,0.0,999,999,99
2050,3,14,20,0,*?*?*?*?*?*?*?*?*?*?*?*?*?*?*?*?*?*?*?*?*?*?,5.9,3.4,100,102751,0,-0,306,0.0,-0.0,0.0,0,0,0,0,297,6.7,10,5,9999,99999,9,999999999,0.0,999,999,99
2050,3,14,21,0,*?*?*?*?*?*?*?*?*?*?*?*?*?*?*?*?*?*?*?*?*?*?,5.6,3.2,100,102751,0,-0,305,0.0,-0.0,0.0,0,0,0,0,285,4.6,10,5,9999,99999,9,999999999,0.0,999,999,99
2050,3,14,22,0,*?*?*?*?*?*?*?*?*?*?*?*?*?*?*?*?*?*?*?*?*?*?,5.1,4.1,100,102751,0,-0,302,0.0,-0.0,0.0,0,0,0,0,273,6.7,10,5,9999,99999,9,999999999,0.0,999,999,99
2050,3,14,23,0,*?*?*?*?*?*?*?*?*?*?*?*?*?*?*?*?*?*?*?*?*?*?,4.3,3.6,100,102751,0,-0,299,0.0,-0.0,0.0,0,0,0,0,262,7.7,10,5,9999,99999,9,999999999,0.0,999,999,99
2050,3,14,24,0,*?*?*?*?*?*?*?*?*?*?*?*?*?*?*?*?*?*?*?*?*?*?,3.6,3.6,100,102751,0,-0,296,0.0,-0.0,0.0,0,0,0,0,340,7.7,10,5,9999,99999,9,999999999,0.0,999,999,99
2050,3,15,1,0,*?*?*?*?*?*?*?*?*?*?*?*?*?*?*?*?*?*?*?*?*?*?,3.2,1.5,87,102608,0,-0,295,0.0,-0.0,0.0,0,0,0,0,255,2.6,10,5,9999,99999,9,999999999,0.0,999,999,99
2050,3,15,2,0,*?*?*?*?*?*?*?*?*?*?*?*?*?*?*?*?*?*?*?*?*?*?,3.1,0.4,82,102608,0,-0,294,0.0,-0.0,0.0,0,0,0,0,260,3.1,10,5,9999,99999,9,999999999,0.0,999,999,99
2050,3,15,3,0,*?*?*?*?*?*?*?*?*?*?*?*?*?*?*?*?*?*?*?*?*?*?,2.5,0.6,86,102608,0,-0,292,0.0,-0.0,0.0,0,0,0,0,265,2.6,10,5,9999,99999,9,999999999,0.0,999,999,99
2050,3,15,4,0,*?*?*?*?*?*?*?*?*?*?*?*?*?*?*?*?*?*?*?*?*?*?,2.6,1.3,90,102608,0,-0,292,0.0,-0.0,0.0,0,0,0,0,270,4.6,10,5,9999,99999,9,999999999,0.0,999,999,99
2050,3,15,5,0,*?*?*?*?*?*?*?*?*?*?*?*?*?*?*?*?*?*?*?*?*?*?,2.5,1.5,91,102608,0,-0,292,0.0,-0.0,0.0,0,0,0,0,275,3.1,10,5,9999,99999,9,999999999,0.0,999,999,99
2050,3,15,6,0,*?*?*?*?*?*?*?*?*?*?*?*?*?*?*?*?*?*?*?*?*?*?,2.1,1.0,91,102608,11,1345,290,0.0,0.0,0.0,0,0,0,0,280,5.2,10,5,9999,99999,9,999999999,0.0,999,999,99
2050,3,15,7,0,*?*?*?*?*?*?*?*?*?*?*?*?*?*?*?*?*?*?*?*?*?*?,1.8,-0.0,86,102608,227,1380,284,53.9,43.6,46.7,5965,3130,5524,992,282,5.7,9,5,9999,99999,9,999999999,0.0,999,999,99
2050,3,15,8,0,*?*?*?*?*?*?*?*?*?*?*?*?*?*?*?*?*?*?*?*?*?*?,1.5,-0.4,86,102608,425,1381,283,122.3,52.8,106.0,13419,4811,11971,2884,283,5.7,9,5,9999,99999,9,999999999,0.0,999,999,99
2050,3,15,9,0,*?*?*?*?*?*?*?*?*?*?*?*?*?*?*?*?*?*?*?*?*?*?,3.7,1.0,82,102608,592,1383,292,179.7,55.8,155.8,19748,5416,17568,4564,285,6.7,9,5,9999,99999,9,999999999,0.0,999,999,99
2050,3,15,10,0,*?*?*?*?*?*?*?*?*?*?*?*?*?*?*?*?*?*?*?*?*?*?,5.9,2.5,78,102608,715,1383,301,222.2,57.2,192.7,24454,5681,21720,6006,287,10.8,9,5,9999,99999,9,999999999,0.0,999,999,99
2050,3,15,11,0,*?*?*?*?*?*?*?*?*?*?*?*?*?*?*?*?*?*?*?*?*?*?,6.9,2.7,73,102608,787,1383,306,247.1,57.7,214.2,27203,5792,24141,6944,288,12.9,9,5,9999,99999,9,999999999,0.0,999,999,99
2050,3,15,12,0,*?*?*?*?*?*?*?*?*?*?*?*?*?*?*?*?*?*?*?*?*?*?,8.7,3.0,67,102608,802,1382,314,252.4,57.9,218.9,27799,5812,24665,7158,290,12.4,9,5,9999,99999,9,999999999,0.0,999,999,99
2050,3,15,13,0,*?*?*?*?*?*?*?*?*?*?*?*?*?*?*?*?*?*?*?*?*?*?,8.7,2.5,64,102608,760,1382,314,238.0,57.5,206.3,26198,5754,23256,6591,288,14.4,9,5,9999,99999,9,999999999,0.0,999,999,99
2050,3,15,14,0,*?*?*?*?*?*?*?*?*?*?*?*?*?*?*?*?*?*?*?*?*?*?,8.6,3.2,68,102608,664,1382,313,204.8,56.7,177.5,22518,5586,20012,5390,287,12.9,9,5,9999,99999,9,999999999,0.0,999,999,99
2050,3,15,15,0,*?*?*?*?*?*?*?*?*?*?*?*?*?*?*?*?*?*?*?*?*?*?,8.8,3.6,69,102608,520,1382,314,155.0,54.8,134.4,17023,5201,15159,3808,285,10.8,9,5,9999,99999,9,999999999,0.0,999,999,99
2050,3,15,16,0,*?*?*?*?*?*?*?*?*?*?*?*?*?*?*?*?*?*?*?*?*?*?,8.5,2.7,66,102608,338,1382,313,92.1,50.1,79.8,10103,4298,9032,2103,283,8.2,9,5,9999,99999,9,999999999,0.0,999,999,99
2050,3,15,17,0,*?*?*?*?*?*?*?*?*?*?*?*?*?*?*?*?*?*?*?*?*?*?,8.5,2.1,64,102608,130,1379,313,20.3,28.7,17.6,2313,1560,2166,366,282,6.2,9,5,9999,99999,9,999999999,0.0,999,999,99
2050,3,15,18,0,*?*?*?*?*?*?*?*?*?*?*?*?*?*?*?*?*?*?*?*?*?*?,6.8,1.5,68,102608,0,-0,310,0.0,-0.0,0.0,0,0,0,0,280,8.2,10,5,9999,99999,9,999999999,0.0,999,999,99
2050,3,15,19,0,*?*?*?*?*?*?*?*?*?*?*?*?*?*?*?*?*?*?*?*?*?*?,6.2,2.1,74,102608,0,-0,308,0.0,-0.0,0.0,0,0,0,0,277,6.2,10,5,9999,99999,9,999999999,0.0,999,999,99
2050,3,15,20,0,*?*?*?*?*?*?*?*?*?*?*?*?*?*?*?*?*?*?*?*?*?*?,5.2,2.7,82,102608,0,-0,303,0.0,-0.0,0.0,0,0,0,0,273,9.8,10,5,9999,99999,9,999999999,0.0,999,999,99
2050,3,15,21,0,*?*?*?*?*?*?*?*?*?*?*?*?*?*?*?*?*?*?*?*?*?*?,4.7,1.9,81,102608,0,-0,301,0.0,-0.0,0.0,0,0,0,0,270,6.7,10,5,9999,99999,9,999999999,0.0,999,999,99
2050,3,15,22,0,*?*?*?*?*?*?*?*?*?*?*?*?*?*?*?*?*?*?*?*?*?*?,4.0,1.7,84,102608,0,-0,298,0.0,-0.0,0.0,0,0,0,0,267,6.7,10,5,9999,99999,9,999999999,0.0,999,999,99
2050,3,15,23,0,*?*?*?*?*?*?*?*?*?*?*?*?*?*?*?*?*?*?*?*?*?*?,3.4,1.9,88,102608,0,-0,295,0.0,-0.0,0.0,0,0,0,0,263,8.2,10,5,9999,99999,9,999999999,0.0,999,999,99
2050,3,15,24,0,*?*?*?*?*?*?*?*?*?*?*?*?*?*?*?*?*?*?*?*?*?*?,3.5,2.7,92,102608,0,-0,296,0.0,-0.0,0.0,0,0,0,0,250,2.1,10,5,9999,99999,9,999999999,0.0,999,999,99
2050,3,16,1,0,*?*?*?*?*?*?*?*?*?*?*?*?*?*?*?*?*?*?*?*?*?*?,1.9,1.9,100,102338,0,-0,289,0.0,-0.0,0.0,0,0,0,0,262,2.6,10,5,9999,99999,9,999999999,0.0,999,999,99
2050,3,16,2,0,*?*?*?*?*?*?*?*?*?*?*?*?*?*?*?*?*?*?*?*?*?*?,1.4,1.5,100,102338,0,-0,287,0.0,-0.0,0.0,0,0,0,0,263,3.1,10,5,9999,99999,9,999999999,0.0,999,999,99
2050,3,16,3,0,*?*?*?*?*?*?*?*?*?*?*?*?*?*?*?*?*?*?*?*?*?*?,0.8,0.8,100,102338,0,-0,285,0.0,-0.0,0.0,0,0,0,0,265,2.6,10,5,9999,99999,9,999999999,0.0,999,999,99
2050,3,16,4,0,*?*?*?*?*?*?*?*?*?*?*?*?*?*?*?*?*?*?*?*?*?*?,0.1,-0.0,100,102338,0,-0,282,0.0,-0.0,0.0,0,0,0,0,267,4.6,10,5,9999,99999,9,999999999,0.0,999,999,99
2050,3,16,5,0,*?*?*?*?*?*?*?*?*?*?*?*?*?*?*?*?*?*?*?*?*?*?,0.0,-0.0,100,102338,0,-0,281,0.0,-0.0,0.0,0,0,0,0,268,3.1,10,5,9999,99999,9,999999999,0.0,999,999,99
2050,3,16,6,0,*?*?*?*?*?*?*?*?*?*?*?*?*?*?*?*?*?*?*?*?*?*?,0.0,-0.0,100,102338,20,1389,281,0.0,0.0,0.0,0,0,0,0,270,5.2,10,5,9999,99999,9,999999999,0.0,999,999,99
2050,3,16,7,0,*?*?*?*?*?*?*?*?*?*?*?*?*?*?*?*?*?*?*?*?*?*?,0.6,-0.2,100,102338,236,1382,284,32.7,0.0,32.7,3829,0,3836,1271,275,5.7,10,5,9999,99999,9,999999999,0.0,999,999,99
2050,3,16,8,0,*?*?*?*?*?*?*?*?*?*?*?*?*?*?*?*?*?*?*?*?*?*?,1.2,-0.0,100,102338,434,1383,286,72.1,0.0,72.1,8417,0,8440,2959,280,5.7,10,5,9999,99999,9,999999999,0.0,999,999,99
2050,3,16,9,0,*?*?*?*?*?*?*?*?*?*?*?*?*?*?*?*?*?*?*?*?*?*?,2.9,1.7,100,102338,600,1382,293,105.1,0.0,105.1,12362,0,12404,4570,285,6.7,10,5,9999,99999,9,999999999,0.0,999,999,99
2050,3,16,10,0,*?*?*?*?*?*?*?*?*?*?*?*?*?*?*?*?*?*?*?*?*?*?,4.6,3.6,100,102338,723,1382,300,129.6,0.0,129.6,15343,0,15400,5869,290,10.8,10,5,9999,99999,9,999999999,0.0,999,999,99
2050,3,16,11,0,*?*?*?*?*?*?*?*?*?*?*?*?*?*?*?*?*?*?*?*?*?*?,5.7,4.8,100,102338,794,1381,305,143.8,0.0,143.8,17100,0,17167,6659,295,12.9,10,5,9999,99999,9,999999999,0.0,999,999,99
2050,3,16,12,0,*?*?*?*?*?*?*?*?*?*?*?*?*?*?*?*?*?*?*?*?*?*?,5.9,3.2,97,102338,809,1381,306,146.8,0.0,146.8,17477,0,17546,6831,300,12.4,10,5,9999,99999,9,999999999,0.0,999,999,99
2050,3,16,13,0,*?*?*?*?*?*?*?*?*?*?*?*?*?*?*?*?*?*?*?*?*?*?,6.3,2.1,86,102338,767,1381,308,138.5,0.0,138.5,16440,0,16504,6361,303,14.4,10,5,9999,99999,9,999999999,0.0,999,999,99
2050,3,16,14,0,*?*?*?*?*?*?*?*?*?*?*?*?*?*?*?*?*?*?*?*?*?*?,6.3,2.7,91,102338,671,1382,308,119.3,0.0,119.3,14085,0,14135,5313,307,12.9,10,5,9999,99999,9,999999999,0.0,999,999,99
2050,3,16,15,0,*?*?*?*?*?*?*?*?*?*?*?*?*?*?*?*?*?*?*?*?*?*?,6.5,5.5,100,102338,527,1382,308,90.6,0.0,90.6,10617,0,10650,3840,310,10.8,10,5,9999,99999,9,999999999,0.0,999,999,99
2050,3,16,16,0,*?*?*?*?*?*?*?*?*?*?*?*?*?*?*?*?*?*?*?*?*?*?,6.4,4.5,100,102338,345,1384,308,54.3,0.0,54.3,6335,0,6350,2167,313,8.2,10,5,9999,99999,9,999999999,0.0,999,999,99
2050,3,16,17,0,*?*?*?*?*?*?*?*?*?*?*?*?*?*?*?*?*?*?*?*?*?*?,6.1,4.8,100,102338,137,1383,307,13.0,0.0,13.0,1564,-0,1564,510,317,6.2,10,5,9999,99999,9,999999999,0.0,999,999,99
2050,3,16,18,0,*?*?*?*?*?*?*?*?*?*?*?*?*?*?*?*?*?*?*?*?*?*?,5.2,4.3,100,102338,0,-0,303,0.0,-0.0,0.0,0,0,0,0,320,8.2,10,5,9999,99999,9,999999999,0.0,999,999,99
2050,3,16,19,0,*?*?*?*?*?*?*?*?*?*?*?*?*?*?*?*?*?*?*?*?*?*?,4.1,4.1,100,102338,0,-0,298,0.0,-0.0,0.0,0,0,0,0,310,6.2,10,5,9999,99999,9,999999999,0.0,999,999,99
2050,3,16,20,0,*?*?*?*?*?*?*?*?*?*?*?*?*?*?*?*?*?*?*?*?*?*?,3.3,3.2,100,102338,0,-0,295,0.0,-0.0,0.0,0,0,0,0,300,9.8,10,5,9999,99999,9,999999999,0.0,999,999,99
2050,3,16,21,0,*?*?*?*?*?*?*?*?*?*?*?*?*?*?*?*?*?*?*?*?*?*?,2.0,2.1,100,102338,0,-0,289,0.0,-0.0,0.0,0,0,0,0,290,6.7,10,5,9999,99999,9,999999999,0.0,999,999,99
2050,3,16,22,0,*?*?*?*?*?*?*?*?*?*?*?*?*?*?*?*?*?*?*?*?*?*?,1.5,1.5,100,102338,0,-0,287,0.0,-0.0,0.0,0,0,0,0,280,6.7,10,5,9999,99999,9,999999999,0.0,999,999,99
2050,3,16,23,0,*?*?*?*?*?*?*?*?*?*?*?*?*?*?*?*?*?*?*?*?*?*?,2.1,2.1,100,102338,0,-0,290,0.0,-0.0,0.0,0,0,0,0,270,8.2,10,5,9999,99999,9,999999999,0.0,999,999,99
2050,3,16,24,0,*?*?*?*?*?*?*?*?*?*?*?*?*?*?*?*?*?*?*?*?*?*?,2.8,2.1,100,102338,0,-0,293,0.0,-0.0,0.0,0,0,0,0,260,2.1,10,5,9999,99999,9,999999999,0.0,999,999,99
2050,3,17,1,0,*?*?*?*?*?*?*?*?*?*?*?*?*?*?*?*?*?*?*?*?*?*?,2.1,-2.2,70,102066,0,-0,291,0.0,-0.0,0.0,0,0,0,0,260,4.6,10,5,9999,99999,9,999999999,0.0,999,999,99
2050,3,17,2,0,*?*?*?*?*?*?*?*?*?*?*?*?*?*?*?*?*?*?*?*?*?*?,1.7,-4.5,59,102066,0,-0,289,0.0,-0.0,0.0,0,0,0,0,260,4.6,10,5,9999,99999,9,999999999,0.0,999,999,99
2050,3,17,3,0,*?*?*?*?*?*?*?*?*?*?*?*?*?*?*?*?*?*?*?*?*?*?,0.7,-4.8,62,102066,0,-0,285,0.0,-0.0,0.0,0,0,0,0,260,5.2,10,5,9999,99999,9,999999999,0.0,999,999,99
2050,3,17,4,0,*?*?*?*?*?*?*?*?*?*?*?*?*?*?*?*?*?*?*?*?*?*?,0.8,-4.5,64,102066,0,-0,285,0.0,-0.0,0.0,0,0,0,0,260,5.7,10,5,9999,99999,9,999999999,0.0,999,999,99
2050,3,17,5,0,*?*?*?*?*?*?*?*?*?*?*?*?*?*?*?*?*?*?*?*?*?*?,0.7,-4.2,65,102066,0,-0,285,0.0,-0.0,0.0,0,0,0,0,260,6.2,10,5,9999,99999,9,999999999,0.0,999,999,99
2050,3,17,6,0,*?*?*?*?*?*?*?*?*?*?*?*?*?*?*?*?*?*?*?*?*?*?,0.6,-3.9,67,102066,28,1357,284,0.0,0.0,0.0,0,0,0,0,260,6.7,10,5,9999,99999,9,999999999,0.0,999,999,99
2050,3,17,7,0,*?*?*?*?*?*?*?*?*?*?*?*?*?*?*?*?*?*?*?*?*?*?,1.6,-3.4,65,102066,244,1379,283,59.8,45.0,51.9,6611,3341,6113,1106,255,7.2,9,5,9999,99999,9,999999999,0.0,999,999,99
2050,3,17,8,0,*?*?*?*?*?*?*?*?*?*?*?*?*?*?*?*?*?*?*?*?*?*?,2.5,-3.1,63,102066,442,1381,287,128.2,53.3,111.1,14067,4892,12544,3044,250,9.3,9,5,9999,99999,9,999999999,0.0,999,999,99
2050,3,17,9,0,*?*?*?*?*?*?*?*?*?*?*?*?*?*?*?*?*?*?*?*?*?*?,4.7,-1.7,61,102066,608,1382,291,245.8,140.7,183.8,26792,14118,20786,4401,245,9.8,8,4,9999,99999,9,999999999,0.0,999,999,99
2050,3,17,10,0,*?*?*?*?*?*?*?*?*?*?*?*?*?*?*?*?*?*?*?*?*?*?,6.1,-0.8,59,102066,730,1380,297,302.0,143.9,225.9,32985,14860,25379,5738,240,9.8,8,4,9999,99999,9,999999999,0.0,999,999,99
2050,3,17,11,0,*?*?*?*?*?*?*?*?*?*?*?*?*?*?*?*?*?*?*?*?*?*?,7.2,-1.5,52,102066,802,1382,301,334.6,145.3,250.3,36606,15166,28032,6633,235,10.8,8,4,9999,99999,9,999999999,0.0,999,999,99
2050,3,17,12,0,*?*?*?*?*?*?*?*?*?*?*?*?*?*?*?*?*?*?*?*?*?*?,7.1,-1.1,54,102066,817,1382,301,341.5,145.5,255.4,37369,15221,28588,6836,230,11.3,8,4,9999,99999,9,999999999,0.0,999,999,99
2050,3,17,13,0,*?*?*?*?*?*?*?*?*?*?*?*?*?*?*?*?*?*?*?*?*?*?,7.9,-1.1,52,102066,774,1380,304,322.1,144.8,240.9,35215,15057,27016,6277,235,10.3,8,4,9999,99999,9,999999999,0.0,999,999,99
2050,3,17,14,0,*?*?*?*?*?*?*?*?*?*?*?*?*?*?*?*?*?*?*?*?*?*?,7.9,-2.2,47,102066,678,1382,310,209.7,56.8,181.8,23062,5614,20492,5559,240,9.8,9,5,9999,99999,9,999999999,0.0,999,999,99
2050,3,17,15,0,*?*?*?*?*?*?*?*?*?*?*?*?*?*?*?*?*?*?*?*?*?*?,8.2,-1.7,47,102066,533,1380,311,159.7,55.0,138.5,17546,5247,15622,3948,245,8.8,9,5,9999,99999,9,999999999,0.0,999,999,99
2050,3,17,16,0,*?*?*?*?*?*?*?*?*?*?*?*?*?*?*?*?*?*?*?*?*?*?,7.8,-3.4,42,102066,351,1381,309,96.7,50.6,83.8,10610,4389,9482,2219,250,7.7,9,5,9999,99999,9,999999999,0.0,999,999,99
2050,3,17,17,0,*?*?*?*?*?*?*?*?*?*?*?*?*?*?*?*?*?*?*?*?*?*?,8.1,-3.7,41,102066,143,1378,311,24.9,31.9,21.6,2808,1821,2625,449,255,7.7,9,5,9999,99999,9,999999999,0.0,999,999,99
2050,3,17,18,0,*?*?*?*?*?*?*?*?*?*?*?*?*?*?*?*?*?*?*?*?*?*?,6.8,-3.9,44,102066,0,-0,311,0.0,-0.0,0.0,0,0,0,0,260,4.6,10,5,9999,99999,9,999999999,0.0,999,999,99
2050,3,17,19,0,*?*?*?*?*?*?*?*?*?*?*?*?*?*?*?*?*?*?*?*?*?*?,5.7,-4.5,45,102066,0,-0,306,0.0,-0.0,0.0,0,0,0,0,257,6.2,10,5,9999,99999,9,999999999,0.0,999,999,99
2050,3,17,20,0,*?*?*?*?*?*?*?*?*?*?*?*?*?*?*?*?*?*?*?*?*?*?,4.7,-5.6,44,102066,0,-0,302,0.0,-0.0,0.0,0,0,0,0,253,5.2,10,5,9999,99999,9,999999999,0.0,999,999,99
2050,3,17,21,0,*?*?*?*?*?*?*?*?*?*?*?*?*?*?*?*?*?*?*?*?*?*?,3.3,-6.9,43,102066,0,-0,296,0.0,-0.0,0.0,0,0,0,0,250,4.1,10,5,9999,99999,9,999999999,0.0,999,999,99
2050,3,17,22,0,*?*?*?*?*?*?*?*?*?*?*?*?*?*?*?*?*?*?*?*?*?*?,3.2,-6.3,46,102066,0,-0,296,0.0,-0.0,0.0,0,0,0,0,247,3.6,10,5,9999,99999,9,999999999,0.0,999,999,99
2050,3,17,23,0,*?*?*?*?*?*?*?*?*?*?*?*?*?*?*?*?*?*?*?*?*?*?,3.3,-5.3,49,102066,0,-0,296,0.0,-0.0,0.0,0,0,0,0,243,4.6,10,5,9999,99999,9,999999999,0.0,999,999,99
2050,3,17,24,0,*?*?*?*?*?*?*?*?*?*?*?*?*?*?*?*?*?*?*?*?*?*?,2.6,-0.0,81,102066,0,-0,292,0.0,-0.0,0.0,0,0,0,0,260,4.6,10,5,9999,99999,9,999999999,0.0,999,999,99
2050,3,18,1,0,*?*?*?*?*?*?*?*?*?*?*?*?*?*?*?*?*?*?*?*?*?*?,3.5,-1.1,70,101536,0,-0,296,0.0,-0.0,0.0,0,0,0,0,237,4.6,10,5,9999,99999,9,999999999,0.0,999,999,99
2050,3,18,2,0,*?*?*?*?*?*?*?*?*?*?*?*?*?*?*?*?*?*?*?*?*?*?,3.1,0.6,82,101536,0,-0,294,0.0,-0.0,0.0,0,0,0,0,233,4.6,10,5,9999,99999,9,999999999,0.0,999,999,99
2050,3,18,3,0,*?*?*?*?*?*?*?*?*?*?*?*?*?*?*?*?*?*?*?*?*?*?,3.5,1.0,83,101536,0,-0,296,0.0,-0.0,0.0,0,0,0,0,230,5.2,10,5,9999,99999,9,999999999,0.0,999,999,99
2050,3,18,4,0,*?*?*?*?*?*?*?*?*?*?*?*?*?*?*?*?*?*?*?*?*?*?,3.1,1.0,86,101536,0,-0,294,0.0,-0.0,0.0,0,0,0,0,227,5.7,10,5,9999,99999,9,999999999,0.0,999,999,99
2050,3,18,5,0,*?*?*?*?*?*?*?*?*?*?*?*?*?*?*?*?*?*?*?*?*?*?,2.7,-0.0,81,101536,0,-0,293,0.0,-0.0,0.0,0,0,0,0,223,6.2,10,5,9999,99999,9,999999999,0.0,999,999,99
2050,3,18,6,0,*?*?*?*?*?*?*?*?*?*?*?*?*?*?*?*?*?*?*?*?*?*?,3.1,0.4,81,101536,37,1377,294,0.0,0.0,0.0,0,0,0,0,220,6.7,10,5,9999,99999,9,999999999,0.0,999,999,99
2050,3,18,7,0,*?*?*?*?*?*?*?*?*?*?*?*?*?*?*?*?*?*?*?*?*?*?,3.6,0.4,79,101536,253,1381,286,83.2,114.5,62.3,9111,8610,7252,1331,222,7.2,8,4,9999,99999,9,999999999,0.0,999,999,99
2050,3,18,8,0,*?*?*?*?*?*?*?*?*?*?*?*?*?*?*?*?*?*?*?*?*?*?,4.4,0.4,74,101536,450,1380,295,131.1,53.5,113.7,14390,4930,12830,3124,223,9.3,9,5,9999,99999,9,999999999,0.0,999,999,99
2050,3,18,9,0,*?*?*?*?*?*?*?*?*?*?*?*?*?*?*?*?*?*?*?*?*?*?,6.5,-0.8,59,101536,616,1381,298,249.6,141.0,186.7,27210,14179,21098,4486,225,9.8,8,4,9999,99999,9,999999999,0.0,999,999,99
2050,3,18,10,0,*?*?*?*?*?*?*?*?*?*?*?*?*?*?*?*?*?*?*?*?*?*?,8.7,1.0,58,101536,738,1380,308,305.7,144.1,228.7,33396,14899,25682,5835,227,9.8,8,4,9999,99999,9,999999999,0.0,999,999,99
2050,3,18,11,0,*?*?*?*?*?*?*?*?*?*?*?*?*?*?*?*?*?*?*?*?*?*?,10.3,2.1,56,101536,809,1380,316,338.2,145.4,253.0,37003,15195,28321,6739,228,10.8,8,4,9999,99999,9,999999999,0.0,999,999,99
2050,3,18,12,0,*?*?*?*?*?*?*?*?*?*?*?*?*?*?*?*?*?*?*?*?*?*?,10.8,2.9,57,101536,824,1381,318,345.0,145.7,258.0,37754,15248,28868,6940,230,11.3,8,4,9999,99999,9,999999999,0.0,999,999,99
2050,3,18,13,0,*?*?*?*?*?*?*?*?*?*?*?*?*?*?*?*?*?*?*?*?*?*?,11.2,2.5,54,101536,781,1380,320,325.5,144.9,243.4,35586,15087,27287,6371,238,10.3,8,4,9999,99999,9,999999999,0.0,999,999,99
2050,3,18,14,0,*?*?*?*?*?*?*?*?*?*?*?*?*?*?*?*?*?*?*?*?*?*?,10.9,1.0,50,101536,684,1380,318,281.1,142.8,210.2,30674,14621,23674,5215,247,9.8,8,4,9999,99999,9,999999999,0.0,999,999,99
2050,3,18,15,0,*?*?*?*?*?*?*?*?*?*?*?*?*?*?*?*?*?*?*?*?*?*?,11.3,0.6,47,101536,540,1381,325,162.1,55.1,140.5,17807,5269,15852,4019,255,8.8,9,5,9999,99999,9,999999999,0.0,999,999,99
2050,3,18,16,0,*?*?*?*?*?*?*?*?*?*?*?*?*?*?*?*?*?*?*?*?*?*?,11.2,0.8,49,101536,357,1378,325,99.0,50.8,85.8,10863,4433,9705,2276,263,7.7,9,5,9999,99999,9,999999999,0.0,999,999,99
2050,3,18,17,0,*?*?*?*?*?*?*?*?*?*?*?*?*?*?*?*?*?*?*?*?*?*?,11.2,1.5,51,101536,150,1382,325,27.1,33.3,23.5,3055,1944,2853,491,272,7.7,9,5,9999,99999,9,999999999,0.0,999,999,99
2050,3,18,18,0,*?*?*?*?*?*?*?*?*?*?*?*?*?*?*?*?*?*?*?*?*?*?,9.9,2.9,60,101536,0,-0,324,0.0,-0.0,0.0,0,0,0,0,280,4.6,10,5,9999,99999,9,999999999,0.0,999,999,99
2050,3,18,19,0,*?*?*?*?*?*?*?*?*?*?*?*?*?*?*?*?*?*?*?*?*?*?,8.5,3.2,68,101536,0,-0,318,0.0,-0.0,0.0,0,0,0,0,277,6.2,10,5,9999,99999,9,999999999,0.0,999,999,99
2050,3,18,20,0,*?*?*?*?*?*?*?*?*?*?*?*?*?*?*?*?*?*?*?*?*?*?,7.2,2.7,72,101536,0,-0,312,0.0,-0.0,0.0,0,0,0,0,273,5.2,10,5,9999,99999,9,999999999,0.0,999,999,99
2050,3,18,21,0,*?*?*?*?*?*?*?*?*?*?*?*?*?*?*?*?*?*?*?*?*?*?,6.3,3.4,81,101536,0,-0,308,0.0,-0.0,0.0,0,0,0,0,270,4.1,10,5,9999,99999,9,999999999,0.0,999,999,99
2050,3,18,22,0,*?*?*?*?*?*?*?*?*?*?*?*?*?*?*?*?*?*?*?*?*?*?,6.1,4.8,90,101536,0,-0,307,0.0,-0.0,0.0,0,0,0,0,267,3.6,10,5,9999,99999,9,999999999,0.0,999,999,99
2050,3,18,23,0,*?*?*?*?*?*?*?*?*?*?*?*?*?*?*?*?*?*?*?*?*?*?,6.1,3.9,85,101536,0,-0,307,0.0,-0.0,0.0,0,0,0,0,263,4.6,10,5,9999,99999,9,999999999,0.0,999,999,99
2050,3,18,24,0,*?*?*?*?*?*?*?*?*?*?*?*?*?*?*?*?*?*?*?*?*?*?,3.3,-3.1,60,101536,0,-0,296,0.0,-0.0,0.0,0,0,0,0,240,4.6,10,5,9999,99999,9,999999999,0.0,999,999,99
2050,3,19,1,0,*?*?*?*?*?*?*?*?*?*?*?*?*?*?*?*?*?*?*?*?*?*?,6.6,5.0,89,102025,0,-0,309,0.0,-0.0,0.0,0,0,0,0,255,7.7,10,5,9999,99999,9,999999999,0.0,999,999,99
2050,3,19,2,0,*?*?*?*?*?*?*?*?*?*?*?*?*?*?*?*?*?*?*?*?*?*?,7.1,5.3,89,102025,0,-0,311,0.0,-0.0,0.0,0,0,0,0,250,7.7,10,5,9999,99999,9,999999999,0.0,999,999,99
2050,3,19,3,0,*?*?*?*?*?*?*?*?*?*?*?*?*?*?*?*?*?*?*?*?*?*?,6.5,4.8,89,102025,0,-0,308,0.0,-0.0,0.0,0,0,0,0,245,6.7,10,5,9999,99999,9,999999999,0.0,999,999,99
2050,3,19,4,0,*?*?*?*?*?*?*?*?*?*?*?*?*?*?*?*?*?*?*?*?*?*?,6.3,5.6,96,102025,0,-0,307,0.0,-0.0,0.0,0,0,0,0,240,5.7,10,5,9999,99999,9,999999999,0.0,999,999,99
2050,3,19,5,0,*?*?*?*?*?*?*?*?*?*?*?*?*?*?*?*?*?*?*?*?*?*?,6.3,4.1,85,102025,0,-0,308,0.0,-0.0,0.0,0,0,0,0,235,6.2,10,5,9999,99999,9,999999999,0.0,999,999,99
2050,3,19,6,0,*?*?*?*?*?*?*?*?*?*?*?*?*?*?*?*?*?*?*?*?*?*?,6.6,5.5,93,102025,46,1389,309,0.0,0.0,0.0,0,0,0,0,230,6.7,10,5,9999,99999,9,999999999,0.0,999,999,99
2050,3,19,7,0,*?*?*?*?*?*?*?*?*?*?*?*?*?*?*?*?*?*?*?*?*?*?,6.4,5.5,94,102025,261,1378,299,87.2,116.0,65.2,9535,8852,7584,1397,230,4.6,8,4,9999,99999,9,999999999,0.0,999,999,99
2050,3,19,8,0,*?*?*?*?*?*?*?*?*?*?*?*?*?*?*?*?*?*?*?*?*?*?,6.1,5.0,92,102025,458,1378,302,134.0,53.6,116.2,14713,4968,13115,3205,230,3.6,9,5,9999,99999,9,999999999,0.0,999,999,99
2050,3,19,9,0,*?*?*?*?*?*?*?*?*?*?*?*?*?*?*?*?*?*?*?*?*?*?,7.2,5.6,89,102025,624,1380,303,253.4,141.2,189.5,27628,14238,21410,4571,230,6.2,8,4,9999,99999,9,999999999,0.0,999,999,99
2050,3,19,10,0,*?*?*?*?*?*?*?*?*?*?*?*?*?*?*?*?*?*?*?*?*?*?,8.3,5.3,82,102025,746,1380,312,233.5,57.4,202.4,25700,5735,22816,6419,230,6.2,9,5,9999,99999,9,999999999,0.0,999,999,99
2050,3,19,11,0,*?*?*?*?*?*?*?*?*?*?*?*?*?*?*?*?*?*?*?*?*?*?,9.5,4.1,69,102025,816,1379,322,148.5,0.0,148.5,17681,0,17752,6923,230,7.7,10,5,9999,99999,9,999999999,0.0,999,999,99
2050,3,19,12,0,*?*?*?*?*?*?*?*?*?*?*?*?*?*?*?*?*?*?*?*?*?*?,9.8,4.1,68,102025,831,1380,319,262.9,58.1,228.0,28967,5850,25692,7589,230,7.7,9,5,9999,99999,9,999999999,0.0,999,999,99
2050,3,19,13,0,*?*?*?*?*?*?*?*?*?*?*?*?*?*?*?*?*?*?*?*?*?*?,9.7,3.6,66,102025,788,1379,318,248.1,57.8,215.1,27322,5796,24244,6984,228,8.8,9,5,9999,99999,9,999999999,0.0,999,999,99
2050,3,19,14,0,*?*?*?*?*?*?*?*?*?*?*?*?*?*?*?*?*?*?*?*?*?*?,9.5,3.4,66,102025,691,1379,308,335.9,239.4,216.0,35810,24790,24109,4934,227,8.2,7,4,9999,99999,9,999999999,0.0,999,999,99
2050,3,19,15,0,*?*?*?*?*?*?*?*?*?*?*?*?*?*?*?*?*?*?*?*?*?*?,9.5,4.6,71,102025,546,1379,308,257.5,232.1,165.6,27295,22847,18799,3514,225,8.8,7,4,9999,99999,9,999999999,0.0,999,999,99
2050,3,19,16,0,*?*?*?*?*?*?*?*?*?*?*?*?*?*?*?*?*?*?*?*?*?*?,9.5,5.3,75,102025,364,1380,308,158.6,214.7,102.0,16752,18360,11891,2010,223,8.8,7,4,9999,99999,9,999999999,0.0,999,999,99
2050,3,19,17,0,*?*?*?*?*?*?*?*?*?*?*?*?*?*?*?*?*?*?*?*?*?*?,9.7,5.1,74,102025,156,1378,309,46.0,145.1,29.6,4900,8033,4120,519,222,7.7,7,4,9999,99999,9,999999999,0.0,999,999,99
2050,3,19,18,0,*?*?*?*?*?*?*?*?*?*?*?*?*?*?*?*?*?*?*?*?*?*?,9.5,5.1,74,102025,0,-0,322,0.0,-0.0,0.0,0,0,0,0,220,7.7,10,5,9999,99999,9,999999999,0.0,999,999,99
2050,3,19,19,0,*?*?*?*?*?*?*?*?*?*?*?*?*?*?*?*?*?*?*?*?*?*?,8.8,5.0,77,102025,0,-0,319,0.0,-0.0,0.0,0,0,0,0,218,6.2,10,5,9999,99999,9,999999999,0.0,999,999,99
2050,3,19,20,0,*?*?*?*?*?*?*?*?*?*?*?*?*?*?*?*?*?*?*?*?*?*?,7.7,4.3,79,102025,0,-0,314,0.0,-0.0,0.0,0,0,0,0,217,6.7,10,5,9999,99999,9,999999999,0.0,999,999,99
2050,3,19,21,0,*?*?*?*?*?*?*?*?*?*?*?*?*?*?*?*?*?*?*?*?*?*?,7.6,3.8,76,102025,0,-0,313,0.0,-0.0,0.0,0,0,0,0,215,3.6,10,5,9999,99999,9,999999999,0.0,999,999,99
2050,3,19,22,0,*?*?*?*?*?*?*?*?*?*?*?*?*?*?*?*?*?*?*?*?*?*?,7.5,3.6,76,102025,0,-0,313,0.0,-0.0,0.0,0,0,0,0,213,5.7,10,5,9999,99999,9,999999999,0.0,999,999,99
2050,3,19,23,0,*?*?*?*?*?*?*?*?*?*?*?*?*?*?*?*?*?*?*?*?*?*?,7.2,4.5,83,102025,0,-0,312,0.0,-0.0,0.0,0,0,0,0,212,6.2,10,5,9999,99999,9,999999999,0.0,999,999,99
2050,3,19,24,0,*?*?*?*?*?*?*?*?*?*?*?*?*?*?*?*?*?*?*?*?*?*?,6.1,4.5,89,102025,0,-0,307,0.0,-0.0,0.0,0,0,0,0,260,6.7,10,5,9999,99999,9,999999999,0.0,999,999,99
2050,3,20,1,0,*?*?*?*?*?*?*?*?*?*?*?*?*?*?*?*?*?*?*?*?*?*?,6.1,4.1,87,100673,0,-0,307,0.0,-0.0,0.0,0,0,0,0,210,6.2,10,5,9999,99999,9,999999999,0.0,999,999,99
2050,3,20,2,0,*?*?*?*?*?*?*?*?*?*?*?*?*?*?*?*?*?*?*?*?*?*?,5.6,3.9,89,100673,0,-0,305,0.0,-0.0,0.0,0,0,0,0,210,5.2,10,5,9999,99999,9,999999999,0.0,999,999,99
2050,3,20,3,0,*?*?*?*?*?*?*?*?*?*?*?*?*?*?*?*?*?*?*?*?*?*?,5.9,4.5,91,100673,0,-0,306,0.0,-0.0,0.0,0,0,0,0,210,5.7,10,5,9999,99999,9,999999999,0.0,999,999,99
2050,3,20,4,0,*?*?*?*?*?*?*?*?*?*?*?*?*?*?*?*?*?*?*?*?*?*?,5.6,4.5,93,100673,0,-0,304,0.0,-0.0,0.0,0,0,0,0,210,7.7,10,5,9999,99999,9,999999999,0.0,999,999,99
2050,3,20,5,0,*?*?*?*?*?*?*?*?*?*?*?*?*?*?*?*?*?*?*?*?*?*?,5.4,2.7,83,100673,0,-0,304,0.0,-0.0,0.0,0,0,0,0,210,6.2,10,5,9999,99999,9,999999999,0.0,999,999,99
2050,3,20,6,0,*?*?*?*?*?*?*?*?*?*?*?*?*?*?*?*?*?*?*?*?*?*?,5.5,2.9,82,100673,54,1371,304,0.0,0.0,0.0,0,0,0,0,210,7.2,10,5,9999,99999,9,999999999,0.0,999,999,99
2050,3,20,7,0,*?*?*?*?*?*?*?*?*?*?*?*?*?*?*?*?*?*?*?*?*?*?,5.7,2.9,82,100673,270,1380,291,107.7,196.4,69.2,11398,14540,8232,1309,208,4.1,7,4,9999,99999,9,999999999,0.0,999,999,99
2050,3,20,8,0,*?*?*?*?*?*?*?*?*?*?*?*?*?*?*?*?*?*?*?*?*?*?,5.6,2.7,81,100673,467,1380,291,214.5,226.2,137.9,22681,21257,15823,2830,207,3.1,7,4,9999,99999,9,999999999,0.0,999,999,99
2050,3,20,9,0,*?*?*?*?*?*?*?*?*?*?*?*?*?*?*?*?*?*?*?*?*?*?,5.9,2.9,81,100673,632,1380,292,303.9,236.9,195.4,32321,24117,21962,4320,205,5.2,7,4,9999,99999,9,999999999,0.0,999,999,99
2050,3,20,10,0,*?*?*?*?*?*?*?*?*?*?*?*?*?*?*?*?*?*?*?*?*?*?,7.2,4.3,82,100673,753,1378,303,313.1,144.4,234.2,34212,14972,26280,6031,203,6.2,8,4,9999,99999,9,999999999,0.0,999,999,99
2050,3,20,11,0,*?*?*?*?*?*?*?*?*?*?*?*?*?*?*?*?*?*?*?*?*?*?,7.2,3.0,75,100673,824,1379,307,260.7,58.0,226.0,28712,5842,25467,7492,202,7.7,9,5,9999,99999,9,999999999,0.0,999,999,99
2050,3,20,12,0,*?*?*?*?*?*?*?*?*?*?*?*?*?*?*?*?*?*?*?*?*?*?,7.2,2.9,74,100673,838,1379,307,265.5,58.1,230.2,29255,5859,25945,7697,200,7.7,9,5,9999,99999,9,999999999,0.0,999,999,99
2050,3,20,13,0,*?*?*?*?*?*?*?*?*?*?*?*?*?*?*?*?*?*?*?*?*?*?,6.9,1.0,67,100673,795,1379,306,250.6,57.8,217.3,27599,5806,24488,7083,200,9.3,9,5,9999,99999,9,999999999,0.0,999,999,99
2050,3,20,14,0,*?*?*?*?*?*?*?*?*?*?*?*?*?*?*?*?*?*?*?*?*?*?,7.3,2.3,70,100673,698,1380,303,287.5,143.2,215.0,31381,14698,24197,5372,200,10.8,8,4,9999,99999,9,999999999,0.0,999,999,99
2050,3,20,15,0,*?*?*?*?*?*?*?*?*?*?*?*?*?*?*?*?*?*?*?*?*?*?,7.2,3.4,77,100673,553,1379,302,221.0,138.9,165.3,24072,13672,18744,3872,200,7.7,8,4,9999,99999,9,999999999,0.0,999,999,99
2050,3,20,16,0,*?*?*?*?*?*?*?*?*?*?*?*?*?*?*?*?*?*?*?*?*?*?,7.4,4.3,81,100673,370,1378,303,137.2,128.8,102.7,14948,11300,11790,2264,200,6.2,8,4,9999,99999,9,999999999,0.0,999,999,99
2050,3,20,17,0,*?*?*?*?*?*?*?*?*?*?*?*?*?*?*?*?*?*?*?*?*?*?,6.9,4.8,87,100673,163,1382,310,18.2,0.0,18.2,2161,-0,2162,707,200,6.7,10,5,9999,99999,9,999999999,0.0,999,999,99
2050,3,20,18,0,*?*?*?*?*?*?*?*?*?*?*?*?*?*?*?*?*?*?*?*?*?*?,6.7,3.6,81,100673,0,-0,309,0.0,-0.0,0.0,0,0,0,0,200,5.7,10,5,9999,99999,9,999999999,0.0,999,999,99
2050,3,20,19,0,*?*?*?*?*?*?*?*?*?*?*?*?*?*?*?*?*?*?*?*?*?*?,6.6,4.3,85,100673,0,-0,309,0.0,-0.0,0.0,0,0,0,0,207,6.7,10,5,9999,99999,9,999999999,0.0,999,999,99
2050,3,20,20,0,*?*?*?*?*?*?*?*?*?*?*?*?*?*?*?*?*?*?*?*?*?*?,6.2,4.3,88,100673,0,-0,307,0.0,-0.0,0.0,0,0,0,0,213,6.7,10,5,9999,99999,9,999999999,0.0,999,999,99
2050,3,20,21,0,*?*?*?*?*?*?*?*?*?*?*?*?*?*?*?*?*?*?*?*?*?*?,6.2,4.5,89,100673,0,-0,307,0.0,-0.0,0.0,0,0,0,0,220,7.2,10,5,9999,99999,9,999999999,0.0,999,999,99
2050,3,20,22,0,*?*?*?*?*?*?*?*?*?*?*?*?*?*?*?*?*?*?*?*?*?*?,5.6,4.1,90,100673,0,-0,305,0.0,-0.0,0.0,0,0,0,0,227,6.2,10,5,9999,99999,9,999999999,0.0,999,999,99
2050,3,20,23,0,*?*?*?*?*?*?*?*?*?*?*?*?*?*?*?*?*?*?*?*?*?*?,5.7,4.5,92,100673,0,-0,305,0.0,-0.0,0.0,0,0,0,0,233,6.7,10,5,9999,99999,9,999999999,0.0,999,999,99
2050,3,20,24,0,*?*?*?*?*?*?*?*?*?*?*?*?*?*?*?*?*?*?*?*?*?*?,6.9,4.3,84,100673,0,-0,310,0.0,-0.0,0.0,0,0,0,0,210,7.7,10,5,9999,99999,9,999999999,0.0,999,999,99
2050,3,21,1,0,*?*?*?*?*?*?*?*?*?*?*?*?*?*?*?*?*?*?*?*?*?*?,4.6,2.7,86,100333,0,-0,300,0.0,-0.0,0.0,0,0,0,0,238,7.2,10,5,9999,99999,9,999999999,0.0,999,999,99
2050,3,21,2,0,*?*?*?*?*?*?*?*?*?*?*?*?*?*?*?*?*?*?*?*?*?*?,3.7,1.7,85,100333,0,-0,297,0.0,-0.0,0.0,0,0,0,0,237,7.2,10,5,9999,99999,9,999999999,0.0,999,999,99
2050,3,21,3,0,*?*?*?*?*?*?*?*?*?*?*?*?*?*?*?*?*?*?*?*?*?*?,4.2,1.3,79,100333,0,-0,299,0.0,-0.0,0.0,0,0,0,0,235,6.7,10,5,9999,99999,9,999999999,0.0,999,999,99
2050,3,21,4,0,*?*?*?*?*?*?*?*?*?*?*?*?*?*?*?*?*?*?*?*?*?*?,3.7,0.6,78,100333,0,-0,297,0.0,-0.0,0.0,0,0,0,0,233,6.7,10,5,9999,99999,9,999999999,0.0,999,999,99
2050,3,21,5,0,*?*?*?*?*?*?*?*?*?*?*?*?*?*?*?*?*?*?*?*?*?*?,3.6,1.0,82,100333,0,-0,296,0.0,-0.0,0.0,0,0,0,0,232,6.2,10,5,9999,99999,9,999999999,0.0,999,999,99
2050,3,21,6,0,*?*?*?*?*?*?*?*?*?*?*?*?*?*?*?*?*?*?*?*?*?*?,3.4,1.9,87,100333,63,1381,295,0.0,0.0,0.0,0,0,0,0,230,6.7,10,5,9999,99999,9,999999999,0.0,999,999,99
2050,3,21,7,0,*?*?*?*?*?*?*?*?*?*?*?*?*?*?*?*?*?*?*?*?*?*?,3.3,1.5,87,100333,278,1377,285,95.0,118.6,71.1,10383,9310,8247,1529,230,6.2,8,4,9999,99999,9,999999999,0.0,999,999,99
2050,3,21,8,0,*?*?*?*?*?*?*?*?*?*?*?*?*?*?*?*?*?*?*?*?*?*?,4.8,1.9,79,100333,475,1378,292,185.3,135.5,138.6,20176,12854,15795,3158,230,7.2,8,4,9999,99999,9,999999999,0.0,999,999,99
2050,3,21,9,0,*?*?*?*?*?*?*?*?*?*?*?*?*?*?*?*?*?*?*?*?*?*?,6.3,2.7,76,100333,640,1379,298,261.0,141.7,195.2,28460,14351,22030,4743,230,6.2,8,4,9999,99999,9,999999999,0.0,999,999,99
2050,3,21,10,0,*?*?*?*?*?*?*?*?*?*?*?*?*?*?*?*?*?*?*?*?*?*?,7.6,2.7,70,100333,761,1378,309,239.1,57.6,207.3,26316,5759,23358,6629,230,7.2,9,5,9999,99999,9,999999999,0.0,999,999,99
2050,3,21,11,0,*?*?*?*?*?*?*?*?*?*?*?*?*?*?*?*?*?*?*?*?*?*?,8.5,2.1,62,100333,831,1378,308,348.9,145.8,261.0,38190,15277,29183,7062,230,6.2,8,4,9999,99999,9,999999999,0.0,999,999,99
2050,3,21,12,0,*?*?*?*?*?*?*?*?*?*?*?*?*?*?*?*?*?*?*?*?*?*?,9.4,-0.0,51,100333,845,1378,311,355.3,146.0,265.7,38897,15323,29696,7261,230,7.7,8,4,9999,99999,9,999999999,0.0,999,999,99
2050,3,21,13,0,*?*?*?*?*?*?*?*?*?*?*?*?*?*?*?*?*?*?*?*?*?*?,9.4,-0.6,48,100333,802,1379,311,335.4,145.3,250.9,36687,15172,28090,6655,223,7.2,8,4,9999,99999,9,999999999,0.0,999,999,99
2050,3,21,14,0,*?*?*?*?*?*?*?*?*?*?*?*?*?*?*?*?*?*?*?*?*?*?,9.7,-0.0,50,100333,704,1378,324,126.3,0.0,126.3,14935,0,14990,5686,217,6.7,10,5,9999,99999,9,999999999,0.0,999,999,99
2050,3,21,15,0,*?*?*?*?*?*?*?*?*?*?*?*?*?*?*?*?*?*?*?*?*?*?,9.9,-1.1,45,100333,559,1378,319,169.1,55.4,146.6,18579,5331,16534,4231,210,6.7,9,5,9999,99999,9,999999999,0.0,999,999,99
2050,3,21,16,0,*?*?*?*?*?*?*?*?*?*?*?*?*?*?*?*?*?*?*?*?*?*?,9.7,-0.2,49,100333,377,1379,318,105.8,51.5,91.8,11614,4555,10371,2450,203,4.6,9,5,9999,99999,9,999999999,0.0,999,999,99
2050,3,21,17,0,*?*?*?*?*?*?*?*?*?*?*?*?*?*?*?*?*?*?*?*?*?*?,9.7,0.4,51,100333,169,1378,318,33.9,36.7,29.4,3788,2285,3529,616,197,7.2,9,5,9999,99999,9,999999999,0.0,999,999,99
2050,3,21,18,0,*?*?*?*?*?*?*?*?*?*?*?*?*?*?*?*?*?*?*?*?*?*?,8.8,0.4,55,100333,0,-0,319,0.0,-0.0,0.0,0,0,0,0,190,6.7,10,5,9999,99999,9,999999999,0.0,999,999,99
2050,3,21,19,0,*?*?*?*?*?*?*?*?*?*?*?*?*?*?*?*?*?*?*?*?*?*?,7.3,1.0,64,100333,0,-0,313,0.0,-0.0,0.0,0,0,0,0,195,6.2,10,5,9999,99999,9,999999999,0.0,999,999,99
2050,3,21,20,0,*?*?*?*?*?*?*?*?*?*?*?*?*?*?*?*?*?*?*?*?*?*?,7.4,1.0,63,100333,0,-0,313,0.0,-0.0,0.0,0,0,0,0,200,6.2,10,5,9999,99999,9,999999999,0.0,999,999,99
2050,3,21,21,0,*?*?*?*?*?*?*?*?*?*?*?*?*?*?*?*?*?*?*?*?*?*?,6.7,1.9,70,100333,0,-0,310,0.0,-0.0,0.0,0,0,0,0,205,6.2,10,5,9999,99999,9,999999999,0.0,999,999,99
2050,3,21,22,0,*?*?*?*?*?*?*?*?*?*?*?*?*?*?*?*?*?*?*?*?*?*?,5.4,2.3,79,100333,0,-0,304,0.0,-0.0,0.0,0,0,0,0,210,6.7,10,5,9999,99999,9,999999999,0.0,999,999,99
2050,3,21,23,0,*?*?*?*?*?*?*?*?*?*?*?*?*?*?*?*?*?*?*?*?*?*?,5.4,1.5,75,100333,0,-0,304,0.0,-0.0,0.0,0,0,0,0,215,6.7,10,5,9999,99999,9,999999999,0.0,999,999,99
2050,3,21,24,0,*?*?*?*?*?*?*?*?*?*?*?*?*?*?*?*?*?*?*?*?*?*?,5.8,3.6,84,100333,0,-0,306,0.0,-0.0,0.0,0,0,0,0,240,6.7,10,5,9999,99999,9,999999999,0.0,999,999,99
2050,3,22,1,0,*?*?*?*?*?*?*?*?*?*?*?*?*?*?*?*?*?*?*?*?*?*?,4.9,-0.4,66,99740.4,0,-0,302,0.0,-0.0,0.0,0,0,0,0,218,7.7,10,5,9999,99999,9,999999999,0.0,999,999,99
2050,3,22,2,0,*?*?*?*?*?*?*?*?*?*?*?*?*?*?*?*?*?*?*?*?*?*?,4.7,-1.3,62,99740.4,0,-0,302,0.0,-0.0,0.0,0,0,0,0,217,6.7,10,5,9999,99999,9,999999999,0.0,999,999,99
2050,3,22,3,0,*?*?*?*?*?*?*?*?*?*?*?*?*?*?*?*?*?*?*?*?*?*?,3.7,-1.1,68,99740.4,0,-0,297,0.0,-0.0,0.0,0,0,0,0,215,6.7,10,5,9999,99999,9,999999999,0.0,999,999,99
2050,3,22,4,0,*?*?*?*?*?*?*?*?*?*?*?*?*?*?*?*?*?*?*?*?*?*?,3.4,-1.7,66,99740.4,0,-0,296,0.0,-0.0,0.0,0,0,0,0,213,8.2,10,5,9999,99999,9,999999999,0.0,999,999,99
2050,3,22,5,0,*?*?*?*?*?*?*?*?*?*?*?*?*?*?*?*?*?*?*?*?*?*?,3.3,-1.9,64,99740.4,0,-0,296,0.0,-0.0,0.0,0,0,0,0,212,6.7,10,5,9999,99999,9,999999999,0.0,999,999,99
2050,3,22,6,0,*?*?*?*?*?*?*?*?*?*?*?*?*?*?*?*?*?*?*?*?*?*?,3.2,-2.2,64,99740.4,71,1369,290,0.1,0.2,0.1,14,7,16,1,210,5.7,9,5,9999,99999,9,999999999,0.0,999,999,99
2050,3,22,7,0,*?*?*?*?*?*?*?*?*?*?*?*?*?*?*?*?*?*?*?*?*?*?,3.7,-1.7,64,99740.4,287,1379,286,99.0,119.9,74.0,10807,9527,8578,1596,212,5.7,8,4,9999,99999,9,999999999,0.0,999,999,99
2050,3,22,8,0,*?*?*?*?*?*?*?*?*?*?*?*?*?*?*?*?*?*?*?*?*?*?,4.2,-1.3,64,99740.4,483,1377,272,264.4,395.8,125.6,27506,36611,15684,2418,213,6.7,5,3,9999,99999,9,999999999,0.0,999,999,99
2050,3,22,9,0,*?*?*?*?*?*?*?*?*?*?*?*?*?*?*?*?*?*?*?*?*?*?,6.7,-1.3,54,99740.4,647,1376,277,384.1,480.5,158.3,40529,47602,19550,3251,215,6.2,4,2,9999,99999,9,999999999,0.0,999,999,99
2050,3,22,10,0,*?*?*?*?*?*?*?*?*?*?*?*?*?*?*?*?*?*?*?*?*?*?,7.7,-1.5,50,99740.4,769,1378,286,447.7,421.2,212.7,46915,42732,25222,4815,217,5.7,5,3,9999,99999,9,999999999,0.0,999,999,99
2050,3,22,11,0,*?*?*?*?*?*?*?*?*?*?*?*?*?*?*?*?*?*?*?*?*?*?,8.2,-1.7,47,99740.4,838,1377,288,492.5,424.8,233.9,51731,43498,27420,5651,218,6.7,5,3,9999,99999,9,999999999,0.0,999,999,99
2050,3,22,12,0,*?*?*?*?*?*?*?*?*?*?*?*?*?*?*?*?*?*?*?*?*?*?,9.8,-2.2,41,99740.4,852,1378,288,520.4,494.7,214.4,55289,50820,25612,5198,220,6.7,4,2,9999,99999,9,999999999,0.0,999,999,99
2050,3,22,13,0,*?*?*?*?*?*?*?*?*?*?*?*?*?*?*?*?*?*?*?*?*?*?,9.6,-4.5,34,99740.4,808,1377,304,400.2,243.5,257.3,42886,25783,28344,6373,222,7.7,7,4,9999,99999,9,999999999,0.0,999,999,99
2050,3,22,14,0,*?*?*?*?*?*?*?*?*?*?*?*?*?*?*?*?*?*?*?*?*?*?,9.8,-2.2,41,99740.4,711,1378,306,347.2,240.2,223.2,37041,24995,24856,5165,223,7.7,7,4,9999,99999,9,999999999,0.0,999,999,99
2050,3,22,15,0,*?*?*?*?*?*?*?*?*?*?*?*?*?*?*?*?*?*?*?*?*?*?,9.3,-4.8,34,99740.4,566,1378,316,171.4,55.5,148.6,18834,5351,16759,4302,225,7.7,9,5,9999,99999,9,999999999,0.0,999,999,99
2050,3,22,16,0,*?*?*?*?*?*?*?*?*?*?*?*?*?*?*?*?*?*?*?*?*?*?,9.7,-3.1,38,99740.4,383,1377,318,108.1,51.7,93.7,11862,4593,10590,2508,227,6.7,9,5,9999,99999,9,999999999,0.0,999,999,99
2050,3,22,17,0,*?*?*?*?*?*?*?*?*?*?*?*?*?*?*?*?*?*?*?*?*?*?,9.1,-2.9,40,99740.4,175,1375,315,36.1,37.7,31.3,4031,2391,3752,657,228,5.7,9,5,9999,99999,9,999999999,0.0,999,999,99
2050,3,22,18,0,*?*?*?*?*?*?*?*?*?*?*?*?*?*?*?*?*?*?*?*?*?*?,8.5,-1.3,48,99740.4,0,-0,318,0.0,-0.0,0.0,0,0,0,0,230,8.8,10,5,9999,99999,9,999999999,0.0,999,999,99
2050,3,22,19,0,*?*?*?*?*?*?*?*?*?*?*?*?*?*?*?*?*?*?*?*?*?*?,7.7,-2.2,47,99740.4,0,-0,315,0.0,-0.0,0.0,0,0,0,0,232,6.2,10,5,9999,99999,9,999999999,0.0,999,999,99
2050,3,22,20,0,*?*?*?*?*?*?*?*?*?*?*?*?*?*?*?*?*?*?*?*?*?*?,6.3,-0.8,58,99740.4,0,-0,308,0.0,-0.0,0.0,0,0,0,0,233,5.7,10,5,9999,99999,9,999999999,0.0,999,999,99
2050,3,22,21,0,*?*?*?*?*?*?*?*?*?*?*?*?*?*?*?*?*?*?*?*?*?*?,6.1,-0.0,63,99740.4,0,-0,307,0.0,-0.0,0.0,0,0,0,0,235,3.6,10,5,9999,99999,9,999999999,0.0,999,999,99
2050,3,22,22,0,*?*?*?*?*?*?*?*?*?*?*?*?*?*?*?*?*?*?*?*?*?*?,5.2,0.4,69,99740.4,0,-0,303,0.0,-0.0,0.0,0,0,0,0,237,3.6,10,5,9999,99999,9,999999999,0.0,999,999,99
2050,3,22,23,0,*?*?*?*?*?*?*?*?*?*?*?*?*?*?*?*?*?*?*?*?*?*?,5.3,1.0,72,99740.4,0,-0,304,0.0,-0.0,0.0,0,0,0,0,238,3.1,10,5,9999,99999,9,999999999,0.0,999,999,99
2050,3,22,24,0,*?*?*?*?*?*?*?*?*?*?*?*?*?*?*?*?*?*?*?*?*?*?,5.4,0.6,69,99740.4,0,-0,304,0.0,-0.0,0.0,0,0,0,0,220,6.7,10,5,9999,99999,9,999999999,0.0,999,999,99
2050,3,23,1,0,*?*?*?*?*?*?*?*?*?*?*?*?*?*?*?*?*?*?*?*?*?*?,5.1,2.5,81,100721,0,-0,303,0.0,-0.0,0.0,0,0,0,0,237,6.7,10,5,9999,99999,9,999999999,0.0,999,999,99
2050,3,23,2,0,*?*?*?*?*?*?*?*?*?*?*?*?*?*?*?*?*?*?*?*?*?*?,5.0,3.0,86,100721,0,-0,302,0.0,-0.0,0.0,0,0,0,0,233,4.1,10,5,9999,99999,9,999999999,0.0,999,999,99
2050,3,23,3,0,*?*?*?*?*?*?*?*?*?*?*?*?*?*?*?*?*?*?*?*?*?*?,4.5,2.9,89,100721,0,-0,300,0.0,-0.0,0.0,0,0,0,0,230,4.1,10,5,9999,99999,9,999999999,0.0,999,999,99
2050,3,23,4,0,*?*?*?*?*?*?*?*?*?*?*?*?*?*?*?*?*?*?*?*?*?*?,4.0,3.4,94,100721,0,-0,298,0.0,-0.0,0.0,0,0,0,0,227,4.1,10,5,9999,99999,9,999999999,0.0,999,999,99
2050,3,23,5,0,*?*?*?*?*?*?*?*?*?*?*?*?*?*?*?*?*?*?*?*?*?*?,3.5,2.9,94,100721,0,-0,296,0.0,-0.0,0.0,0,0,0,0,223,4.1,10,5,9999,99999,9,999999999,0.0,999,999,99
2050,3,23,6,0,*?*?*?*?*?*?*?*?*?*?*?*?*?*?*?*?*?*?*?*?*?*?,3.9,3.0,93,100721,80,1376,297,1.8,0.0,1.8,237,-0,237,73,220,3.6,10,5,9999,99999,9,999999999,0.0,999,999,99
2050,3,23,7,0,*?*?*?*?*?*?*?*?*?*?*?*?*?*?*?*?*?*?*?*?*?*?,4.4,3.2,91,100721,295,1377,295,77.6,48.2,67.3,8517,3979,7624,1749,233,3.6,9,5,9999,99999,9,999999999,0.0,999,999,99
2050,3,23,8,0,*?*?*?*?*?*?*?*?*?*?*?*?*?*?*?*?*?*?*?*?*?*?,6.2,3.6,82,100721,491,1376,298,193.1,136.4,144.4,21016,13044,16437,3308,247,5.7,8,4,9999,99999,9,999999999,0.1,999,999,99
2050,3,23,9,0,*?*?*?*?*?*?*?*?*?*?*?*?*?*?*?*?*?*?*?*?*?*?,8.4,3.9,72,100721,655,1376,308,268.5,142.2,200.8,29288,14442,22654,4917,260,4.1,8,4,9999,99999,9,999999999,0.2,999,999,99
2050,3,23,10,0,*?*?*?*?*?*?*?*?*?*?*?*?*?*?*?*?*?*?*?*?*?*?,10.2,4.3,66,100721,776,1376,316,324.1,144.8,242.4,35426,15067,27174,6332,273,4.1,8,4,9999,99999,9,999999999,0.1,999,999,99
2050,3,23,11,0,*?*?*?*?*?*?*?*?*?*?*?*?*?*?*?*?*?*?*?*?*?*?,11.2,4.6,63,100721,845,1376,325,268.6,58.2,232.9,29598,5870,26245,7827,287,5.7,9,5,9999,99999,9,999999999,0.0,999,999,99
2050,3,23,12,0,*?*?*?*?*?*?*?*?*?*?*?*?*?*?*?*?*?*?*?*?*?*?,12.4,4.6,58,100721,859,1377,326,362.0,146.3,270.8,39649,15370,30240,7479,300,8.8,8,4,9999,99999,9,999999999,0.0,999,999,99
2050,3,23,13,0,*?*?*?*?*?*?*?*?*?*?*?*?*?*?*?*?*?*?*?*?*?*?,13.2,5.0,57,100721,815,1377,330,341.9,145.5,255.7,37407,15223,28614,6848,302,8.2,8,4,9999,99999,9,999999999,0.0,999,999,99
2050,3,23,14,0,*?*?*?*?*?*?*?*?*?*?*?*?*?*?*?*?*?*?*?*?*?*?,13.2,4.8,56,100721,717,1376,334,224.1,57.2,194.3,24656,5691,21895,6067,303,9.3,9,5,9999,99999,9,999999999,0.0,999,999,99
2050,3,23,15,0,*?*?*?*?*?*?*?*?*?*?*?*?*?*?*?*?*?*?*?*?*?*?,13.3,4.8,56,100721,572,1377,335,173.7,55.6,150.6,19087,5370,16982,4373,305,9.3,9,5,9999,99999,9,999999999,0.0,999,999,99
2050,3,23,16,0,*?*?*?*?*?*?*?*?*?*?*?*?*?*?*?*?*?*?*?*?*?*?,13.1,4.8,57,100721,389,1376,329,146.2,130.3,109.4,15920,11638,12538,2425,307,11.3,8,4,9999,99999,9,999999999,0.0,999,999,99
2050,3,23,17,0,*?*?*?*?*?*?*?*?*?*?*?*?*?*?*?*?*?*?*?*?*?*?,13.0,5.5,59,100721,182,1379,329,50.8,97.0,38.0,5448,5675,4675,678,308,11.8,8,4,9999,99999,9,999999999,0.0,999,999,99
2050,3,23,18,0,*?*?*?*?*?*?*?*?*?*?*?*?*?*?*?*?*?*?*?*?*?*?,11.8,5.3,64,100721,0,-0,332,0.0,-0.0,0.0,0,0,0,0,310,10.8,10,5,9999,99999,9,999999999,0.0,999,999,99
2050,3,23,19,0,*?*?*?*?*?*?*?*?*?*?*?*?*?*?*?*?*?*?*?*?*?*?,10.1,5.8,73,100721,0,-0,324,0.0,-0.0,0.0,0,0,0,0,282,9.3,10,5,9999,99999,9,999999999,0.0,999,999,99
2050,3,23,20,0,*?*?*?*?*?*?*?*?*?*?*?*?*?*?*?*?*?*?*?*?*?*?,8.1,5.1,80,100721,0,-0,315,0.0,-0.0,0.0,0,0,0,0,253,5.7,10,5,9999,99999,9,999999999,0.0,999,999,99
2050,3,23,21,0,*?*?*?*?*?*?*?*?*?*?*?*?*?*?*?*?*?*?*?*?*?*?,7.4,5.6,87,100721,0,-0,312,0.0,-0.0,0.0,0,0,0,0,225,3.1,10,5,9999,99999,9,999999999,0.0,999,999,99
2050,3,23,22,0,*?*?*?*?*?*?*?*?*?*?*?*?*?*?*?*?*?*?*?*?*?*?,6.7,6.1,95,100721,0,-0,309,0.0,-0.0,0.0,0,0,0,0,197,3.6,10,5,9999,99999,9,999999999,0.0,999,999,99
2050,3,23,23,0,*?*?*?*?*?*?*?*?*?*?*?*?*?*?*?*?*?*?*?*?*?*?,6.0,5.5,95,100721,0,-0,306,0.0,-0.0,0.0,0,0,0,0,168,2.6,10,5,9999,99999,9,999999999,0.0,999,999,99
2050,3,23,24,0,*?*?*?*?*?*?*?*?*?*?*?*?*?*?*?*?*?*?*?*?*?*?,5.3,1.7,77,100721,0,-0,304,0.0,-0.0,0.0,0,0,0,0,240,4.6,10,5,9999,99999,9,999999999,0.0,999,999,99
2050,3,24,1,0,*?*?*?*?*?*?*?*?*?*?*?*?*?*?*?*?*?*?*?*?*?*?,4.3,2.5,86,101155,0,-0,299,0.0,-0.0,0.0,0,0,0,0,148,4.6,10,5,9999,99999,9,999999999,0.0,999,999,99
2050,3,24,2,0,*?*?*?*?*?*?*?*?*?*?*?*?*?*?*?*?*?*?*?*?*?*?,3.6,0.8,80,101155,0,-0,296,0.0,-0.0,0.0,0,0,0,0,157,4.6,10,5,9999,99999,9,999999999,0.0,999,999,99
2050,3,24,3,0,*?*?*?*?*?*?*?*?*?*?*?*?*?*?*?*?*?*?*?*?*?*?,2.8,0.4,82,101155,0,-0,293,0.0,-0.0,0.0,0,0,0,0,165,5.2,10,5,9999,99999,9,999999999,0.0,999,999,99
2050,3,24,4,0,*?*?*?*?*?*?*?*?*?*?*?*?*?*?*?*?*?*?*?*?*?*?,2.0,-0.2,83,101155,0,-0,290,0.0,-0.0,0.0,0,0,0,0,173,5.7,10,5,9999,99999,9,999999999,0.0,999,999,99
2050,3,24,5,0,*?*?*?*?*?*?*?*?*?*?*?*?*?*?*?*?*?*?*?*?*?*?,2.3,0.2,84,101155,0,-0,291,0.0,-0.0,0.0,0,0,0,0,182,5.7,10,5,9999,99999,9,999999999,0.0,999,999,99
2050,3,24,6,0,*?*?*?*?*?*?*?*?*?*?*?*?*?*?*?*?*?*?*?*?*?*?,2.7,0.2,82,101155,89,1383,263,11.6,106.4,4.8,1328,6019,872,126,190,5.7,4,2,9999,99999,9,999999999,0.0,999,999,99
2050,3,24,7,0,*?*?*?*?*?*?*?*?*?*?*?*?*?*?*?*?*?*?*?*?*?*?,2.2,-0.4,81,101155,303,1375,240,160.0,508.0,48.0,16609,40615,7302,894,185,6.7,0,0,9999,99999,9,999999999,0.0,999,999,99
2050,3,24,8,0,*?*?*?*?*?*?*?*?*?*?*?*?*?*?*?*?*?*?*?*?*?*?,4.7,1.3,77,101155,499,1375,252,295.0,569.1,88.5,30598,52726,12687,1699,180,5.7,0,0,9999,99999,9,999999999,0.0,999,999,99
2050,3,24,9,0,*?*?*?*?*?*?*?*?*?*?*?*?*?*?*?*?*?*?*?*?*?*?,6.4,1.5,69,101155,663,1376,258,407.8,592.4,122.3,42468,57850,16864,2525,175,5.7,0,0,9999,99999,9,999999999,0.0,999,999,99
2050,3,24,10,0,*?*?*?*?*?*?*?*?*?*?*?*?*?*?*?*?*?*?*?*?*?*?,8.7,2.7,65,101155,783,1375,269,490.9,603.4,147.3,51302,60104,19746,3313,170,5.7,0,0,9999,99999,9,999999999,0.0,999,999,99
2050,3,24,11,0,*?*?*?*?*?*?*?*?*?*?*?*?*?*?*?*?*?*?*?*?*?*?,9.8,3.8,65,101155,853,1376,276,538.5,608.3,161.5,56409,61035,21331,3883,165,5.7,0,0,9999,99999,9,999999999,0.0,999,999,99
2050,3,24,12,0,*?*?*?*?*?*?*?*?*?*?*?*?*?*?*?*?*?*?*?*?*?*?,11.3,4.1,60,101155,865,1375,292,545.8,583.0,179.0,56836,58296,23120,4305,160,8.2,2,1,9999,99999,9,999999999,0.0,999,999,99
2050,3,24,13,0,*?*?*?*?*?*?*?*?*?*?*?*?*?*?*?*?*?*?*?*?*?*?,11.7,3.9,58,101155,821,1375,318,407.9,243.9,262.3,43729,25876,28837,6570,160,6.7,7,4,9999,99999,9,999999999,0.0,999,999,99
2050,3,24,14,0,*?*?*?*?*?*?*?*?*?*?*?*?*?*?*?*?*?*?*?*?*?*?,11.8,3.2,55,101155,723,1375,313,393.3,335.1,217.1,42136,34989,24276,5017,160,7.7,6,3,9999,99999,9,999999999,0.0,999,999,99
2050,3,24,15,0,*?*?*?*?*?*?*?*?*?*?*?*?*?*?*?*?*?*?*?*?*?*?,11.6,3.6,57,101155,578,1376,317,275.6,234.1,177.2,29240,23388,20030,3820,160,8.8,7,4,9999,99999,9,999999999,0.0,999,999,99
2050,3,24,16,0,*?*?*?*?*?*?*?*?*?*?*?*?*?*?*?*?*?*?*?*?*?*?,11.5,2.9,54,101155,395,1374,321,149.2,130.8,111.6,16240,11744,12784,2479,160,8.2,8,4,9999,99999,9,999999999,0.0,999,999,99
2050,3,24,17,0,*?*?*?*?*?*?*?*?*?*?*?*?*?*?*?*?*?*?*?*?*?*?,11.6,3.0,54,101155,188,1376,307,75.1,288.6,35.7,7670,18680,5378,637,160,7.7,5,3,9999,99999,9,999999999,0.0,999,999,99
2050,3,24,18,0,*?*?*?*?*?*?*?*?*?*?*?*?*?*?*?*?*?*?*?*?*?*?,10.2,3.6,62,101155,0,-0,325,0.0,-0.0,0.0,0,0,0,0,160,8.8,10,5,9999,99999,9,999999999,0.0,999,999,99
2050,3,24,19,0,*?*?*?*?*?*?*?*?*?*?*?*?*?*?*?*?*?*?*?*?*?*?,8.3,3.2,69,101155,0,-0,317,0.0,-0.0,0.0,0,0,0,0,158,6.2,10,5,9999,99999,9,999999999,0.0,999,999,99
2050,3,24,20,0,*?*?*?*?*?*?*?*?*?*?*?*?*?*?*?*?*?*?*?*?*?*?,6.7,2.7,74,101155,0,-0,310,0.0,-0.0,0.0,0,0,0,0,157,4.1,10,5,9999,99999,9,999999999,0.0,999,999,99
2050,3,24,21,0,*?*?*?*?*?*?*?*?*?*?*?*?*?*?*?*?*?*?*?*?*?*?,5.9,2.3,76,101155,0,-0,306,0.0,-0.0,0.0,0,0,0,0,155,5.7,10,5,9999,99999,9,999999999,0.0,999,999,99
2050,3,24,22,0,*?*?*?*?*?*?*?*?*?*?*?*?*?*?*?*?*?*?*?*?*?*?,5.0,2.5,81,101155,0,-0,302,0.0,-0.0,0.0,0,0,0,0,153,5.2,10,5,9999,99999,9,999999999,0.0,999,999,99
2050,3,24,23,0,*?*?*?*?*?*?*?*?*?*?*?*?*?*?*?*?*?*?*?*?*?*?,4.3,1.9,83,101155,0,-0,299,0.0,-0.0,0.0,0,0,0,0,152,5.2,10,5,9999,99999,9,999999999,0.0,999,999,99
2050,3,24,24,0,*?*?*?*?*?*?*?*?*?*?*?*?*?*?*?*?*?*?*?*?*?*?,5.3,4.1,90,101155,0,-0,303,0.0,-0.0,0.0,0,0,0,0,140,4.6,10,5,9999,99999,9,999999999,0.0,999,999,99
2050,3,25,1,0,*?*?*?*?*?*?*?*?*?*?*?*?*?*?*?*?*?*?*?*?*?*?,2.3,1.0,92,100908,0,-0,291,0.0,-0.0,0.0,0,0,0,0,148,3.6,10,5,9999,99999,9,999999999,0.0,999,999,99
2050,3,25,2,0,*?*?*?*?*?*?*?*?*?*?*?*?*?*?*?*?*?*?*?*?*?*?,1.2,0.4,95,100908,0,-0,286,0.0,-0.0,0.0,0,0,0,0,147,4.6,10,5,9999,99999,9,999999999,0.0,999,999,99
2050,3,25,3,0,*?*?*?*?*?*?*?*?*?*?*?*?*?*?*?*?*?*?*?*?*?*?,0.2,0.2,100,100908,0,-0,282,0.0,-0.0,0.0,0,0,0,0,145,4.1,10,5,9999,99999,9,999999999,0.0,999,999,99
2050,3,25,4,0,*?*?*?*?*?*?*?*?*?*?*?*?*?*?*?*?*?*?*?*?*?*?,0.8,0.8,100,100908,0,-0,285,0.0,-0.0,0.0,0,0,0,0,143,4.6,10,5,9999,99999,9,999999999,0.0,999,999,99
2050,3,25,5,0,*?*?*?*?*?*?*?*?*?*?*?*?*?*?*?*?*?*?*?*?*?*?,1.4,1.5,100,100908,0,-0,287,0.0,-0.0,0.0,0,0,0,0,142,3.6,10,5,9999,99999,9,999999999,0.0,999,999,99
2050,3,25,6,0,*?*?*?*?*?*?*?*?*?*?*?*?*?*?*?*?*?*?*?*?*?*?,0.9,0.8,100,100908,97,1374,285,5.2,0.0,5.2,653,-0,652,210,140,4.6,10,5,9999,99999,9,999999999,0.0,999,999,99
2050,3,25,7,0,*?*?*?*?*?*?*?*?*?*?*?*?*?*?*?*?*?*?*?*?*?*?,1.3,1.3,100,100908,312,1377,273,130.8,206.1,84.1,13820,16442,9899,1623,133,4.6,7,4,9999,99999,9,999999999,0.0,999,999,99
2050,3,25,8,0,*?*?*?*?*?*?*?*?*?*?*?*?*?*?*?*?*?*?*?*?*?*?,2.8,2.9,100,100908,507,1375,279,237.2,229.6,152.5,25106,22153,17393,3187,127,4.6,7,4,9999,99999,9,999999999,0.0,999,999,99
2050,3,25,9,0,*?*?*?*?*?*?*?*?*?*?*?*?*?*?*?*?*?*?*?*?*?*?,4.7,3.8,95,100908,671,1376,292,275.9,142.6,206.4,30105,14555,23251,5092,120,5.7,8,4,9999,99999,9,999999999,0.0,999,999,99
2050,3,25,10,0,*?*?*?*?*?*?*?*?*?*?*?*?*?*?*?*?*?*?*?*?*?*?,7.3,4.1,81,100908,791,1375,298,391.5,243.0,251.7,41913,25670,27769,6159,113,6.2,7,4,9999,99999,9,999999999,0.0,999,999,99
2050,3,25,11,0,*?*?*?*?*?*?*?*?*?*?*?*?*?*?*?*?*?*?*?*?*?*?,9.0,3.0,67,100908,860,1376,315,273.9,58.3,237.5,30180,5886,26757,8054,107,4.6,9,5,9999,99999,9,999999999,0.0,999,999,99
2050,3,25,12,0,*?*?*?*?*?*?*?*?*?*?*?*?*?*?*?*?*?*?*?*?*?*?,10.7,2.3,56,100908,872,1375,323,278.3,58.3,241.3,30667,5899,27185,8248,100,6.7,9,5,9999,99999,9,999999999,0.0,999,999,99
2050,3,25,13,0,*?*?*?*?*?*?*?*?*?*?*?*?*?*?*?*?*?*?*?*?*?*?,10.9,1.5,53,100908,828,1375,329,151.3,0.0,151.3,18030,0,18103,7081,143,6.7,10,5,9999,99999,9,999999999,0.0,999,999,99
2050,3,25,14,0,*?*?*?*?*?*?*?*?*?*?*?*?*?*?*?*?*?*?*?*?*?*?,10.6,2.1,56,100908,730,1376,327,131.7,0.0,131.7,15599,0,15658,5981,187,7.2,10,5,9999,99999,9,999999999,0.0,999,999,99
2050,3,25,15,0,*?*?*?*?*?*?*?*?*?*?*?*?*?*?*?*?*?*?*?*?*?*?,11.0,1.7,53,100908,584,1374,319,236.2,140.1,176.7,25732,13954,19991,4194,230,7.7,8,4,9999,99999,9,999999999,0.0,999,999,99
2050,3,25,16,0,*?*?*?*?*?*?*?*?*?*?*?*?*?*?*?*?*?*?*?*?*?*?,10.6,1.9,56,100908,402,1376,322,114.8,52.3,99.5,12599,4701,11243,2683,273,7.2,9,5,9999,99999,9,999999999,0.0,999,999,99
2050,3,25,17,0,*?*?*?*?*?*?*?*?*?*?*?*?*?*?*?*?*?*?*?*?*?*?,10.9,2.7,58,100908,194,1374,329,24.6,0.0,24.6,2894,-0,2898,952,317,9.3,10,5,9999,99999,9,999999999,0.0,999,999,99
2050,3,25,18,0,*?*?*?*?*?*?*?*?*?*?*?*?*?*?*?*?*?*?*?*?*?*?,8.6,2.3,65,100908,0,-0,318,0.0,-0.0,0.0,0,0,0,0,360,8.8,10,5,9999,99999,9,999999999,0.0,999,999,99
2050,3,25,19,0,*?*?*?*?*?*?*?*?*?*?*?*?*?*?*?*?*?*?*?*?*?*?,7.2,2.1,71,100908,0,-0,312,0.0,-0.0,0.0,0,0,0,0,307,6.7,10,5,9999,99999,9,999999999,0.0,999,999,99
2050,3,25,20,0,*?*?*?*?*?*?*?*?*?*?*?*?*?*?*?*?*?*?*?*?*?*?,6.0,1.7,75,100908,0,-0,307,0.0,-0.0,0.0,0,0,0,0,253,7.2,10,5,9999,99999,9,999999999,0.0,999,999,99
2050,3,25,21,0,*?*?*?*?*?*?*?*?*?*?*?*?*?*?*?*?*?*?*?*?*?*?,5.1,1.3,77,100908,0,-0,303,0.0,-0.0,0.0,0,0,0,0,200,5.7,10,5,9999,99999,9,999999999,0.0,999,999,99
2050,3,25,22,0,*?*?*?*?*?*?*?*?*?*?*?*?*?*?*?*?*?*?*?*?*?*?,3.9,0.8,81,100908,0,-0,298,0.0,-0.0,0.0,0,0,0,0,147,6.7,10,5,9999,99999,9,999999999,0.0,999,999,99
2050,3,25,23,0,*?*?*?*?*?*?*?*?*?*?*?*?*?*?*?*?*?*?*?*?*?*?,3.5,-0.2,77,100908,0,-0,296,0.0,-0.0,0.0,0,0,0,0,93,5.7,10,5,9999,99999,9,999999999,0.0,999,999,99
2050,3,25,24,0,*?*?*?*?*?*?*?*?*?*?*?*?*?*?*?*?*?*?*?*?*?*?,3.6,1.5,87,100908,0,-0,296,0.0,-0.0,0.0,0,0,0,0,150,3.1,10,5,9999,99999,9,999999999,0.0,999,999,99
2050,3,26,1,0,*?*?*?*?*?*?*?*?*?*?*?*?*?*?*?*?*?*?*?*?*?*?,2.7,0.6,86,101833,0,-0,293,0.0,-0.0,0.0,0,0,0,0,90,3.6,10,5,9999,99999,9,999999999,0.9,999,999,99
2050,3,26,2,0,*?*?*?*?*?*?*?*?*?*?*?*?*?*?*?*?*?*?*?*?*?*?,2.4,0.8,89,101833,0,-0,291,0.0,-0.0,0.0,0,0,0,0,140,4.6,10,5,9999,99999,9,999999999,0.0,999,999,99
2050,3,26,3,0,*?*?*?*?*?*?*?*?*?*?*?*?*?*?*?*?*?*?*?*?*?*?,2.1,1.3,94,101833,0,-0,290,0.0,-0.0,0.0,0,0,0,0,190,4.1,10,5,9999,99999,9,999999999,0.0,999,999,99
2050,3,26,4,0,*?*?*?*?*?*?*?*?*?*?*?*?*?*?*?*?*?*?*?*?*?*?,1.7,0.2,90,101833,0,-0,288,0.0,-0.0,0.0,0,0,0,0,240,4.6,10,5,9999,99999,9,999999999,0.0,999,999,99
2050,3,26,5,0,*?*?*?*?*?*?*?*?*?*?*?*?*?*?*?*?*?*?*?*?*?*?,1.3,-0.0,90,101833,0,-0,287,0.0,-0.0,0.0,0,0,0,0,290,3.6,10,5,9999,99999,9,999999999,0.0,999,999,99
2050,3,26,6,0,*?*?*?*?*?*?*?*?*?*?*?*?*?*?*?*?*?*?*?*?*?*?,1.5,-1.1,82,101833,106,1380,288,6.9,0.0,6.9,855,-0,854,276,340,4.6,10,5,9999,99999,9,999999999,0.2,999,999,99
2050,3,26,7,0,*?*?*?*?*?*?*?*?*?*?*?*?*?*?*?*?*?*?*?*?*?*?,1.7,-0.4,85,101833,320,1375,278,114.6,124.0,85.7,12502,10235,9924,1864,342,4.6,8,4,9999,99999,9,999999999,1.4,999,999,99
2050,3,26,8,0,*?*?*?*?*?*?*?*?*?*?*?*?*?*?*?*?*?*?*?*?*?*?,3.1,-0.8,75,101833,515,1374,263,296.7,465.4,122.2,31256,43646,15564,2356,343,4.6,4,2,9999,99999,9,999999999,1.4,999,999,99
2050,3,26,9,0,*?*?*?*?*?*?*?*?*?*?*?*?*?*?*?*?*?*?*?*?*?*?,4.5,0.8,77,101833,678,1374,295,211.0,56.9,183.0,23233,5598,20648,5601,345,5.7,9,5,9999,99999,9,999999999,1.3,999,999,99
2050,3,26,10,0,*?*?*?*?*?*?*?*?*?*?*?*?*?*?*?*?*?*?*?*?*?*?,6.2,0.4,65,101833,798,1374,303,252.7,57.9,219.1,27827,5814,24686,7161,347,6.2,9,5,9999,99999,9,999999999,0.0,999,999,99
2050,3,26,11,0,*?*?*?*?*?*?*?*?*?*?*?*?*?*?*?*?*?*?*?*?*?*?,7.7,1.3,63,101833,867,1375,289,511.9,426.2,243.1,53820,43776,28351,6067,348,4.6,5,3,9999,99999,9,999999999,0.0,999,999,99
2050,3,26,12,0,*?*?*?*?*?*?*?*?*?*?*?*?*?*?*?*?*?*?*?*?*?*?,8.5,1.5,61,101833,879,1374,313,280.8,58.4,243.4,30944,5907,27428,8359,350,6.7,9,5,9999,99999,9,999999999,0.0,999,999,99
2050,3,26,13,0,*?*?*?*?*?*?*?*?*?*?*?*?*?*?*?*?*?*?*?*?*?*?,9.0,1.5,59,101833,834,1374,315,265.3,58.1,230.0,29223,5859,25915,7681,305,6.7,9,5,9999,99999,9,999999999,0.0,999,999,99
2050,3,26,14,0,*?*?*?*?*?*?*?*?*?*?*?*?*?*?*?*?*?*?*?*?*?*?,9.1,3.2,67,101833,736,1374,301,401.3,335.7,221.5,43024,35154,24735,5165,260,7.2,6,3,9999,99999,9,999999999,0.0,999,999,99
2050,3,26,15,0,*?*?*?*?*?*?*?*?*?*?*?*?*?*?*?*?*?*?*?*?*?*?,8.6,3.2,69,101833,590,1373,299,313.5,326.9,173.1,33404,32846,19645,3716,215,7.7,6,3,9999,99999,9,999999999,0.0,999,999,99
2050,3,26,16,0,*?*?*?*?*?*?*?*?*?*?*?*?*?*?*?*?*?*?*?*?*?*?,8.8,3.4,68,101833,408,1375,290,225.0,445.8,92.7,23661,39215,11994,1720,170,7.2,4,2,9999,99999,9,999999999,0.0,999,999,99
2050,3,26,17,0,*?*?*?*?*?*?*?*?*?*?*?*?*?*?*?*?*?*?*?*?*?*?,8.9,3.8,70,101833,200,1372,315,45.0,41.0,39.0,4992,2780,4634,823,125,9.3,9,5,9999,99999,9,999999999,0.0,999,999,99
2050,3,26,18,0,*?*?*?*?*?*?*?*?*?*?*?*?*?*?*?*?*?*?*?*?*?*?,7.6,3.8,76,101833,0,-0,304,0.0,-0.0,0.0,0,0,0,0,80,8.8,8,4,9999,99999,9,999999999,0.0,999,999,99
2050,3,26,19,0,*?*?*?*?*?*?*?*?*?*?*?*?*?*?*?*?*?*?*?*?*?*?,6.0,4.3,89,101833,0,-0,306,0.0,-0.0,0.0,0,0,0,0,100,6.7,10,5,9999,99999,9,999999999,0.0,999,999,99
2050,3,26,20,0,*?*?*?*?*?*?*?*?*?*?*?*?*?*?*?*?*?*?*?*?*?*?,5.5,3.2,85,101833,0,-0,304,0.0,-0.0,0.0,0,0,0,0,120,7.2,10,5,9999,99999,9,999999999,0.0,999,999,99
2050,3,26,21,0,*?*?*?*?*?*?*?*?*?*?*?*?*?*?*?*?*?*?*?*?*?*?,4.7,2.3,84,101833,0,-0,301,0.0,-0.0,0.0,0,0,0,0,140,5.7,10,5,9999,99999,9,999999999,0.4,999,999,99
2050,3,26,22,0,*?*?*?*?*?*?*?*?*?*?*?*?*?*?*?*?*?*?*?*?*?*?,4.3,2.3,86,101833,0,-0,299,0.0,-0.0,0.0,0,0,0,0,160,6.7,10,5,9999,99999,9,999999999,0.0,999,999,99
2050,3,26,23,0,*?*?*?*?*?*?*?*?*?*?*?*?*?*?*?*?*?*?*?*?*?*?,4.0,1.9,86,101833,0,-0,298,0.0,-0.0,0.0,0,0,0,0,180,5.7,10,5,9999,99999,9,999999999,0.0,999,999,99
2050,3,26,24,0,*?*?*?*?*?*?*?*?*?*?*?*?*?*?*?*?*?*?*?*?*?*?,3.1,0.2,80,101833,0,-0,294,0.0,-0.0,0.0,0,0,0,0,40,3.1,10,5,9999,99999,9,999999999,0.0,999,999,99
2050,3,27,1,0,*?*?*?*?*?*?*?*?*?*?*?*?*?*?*?*?*?*?*?*?*?*?,3.2,0.6,82,101380,0,-0,295,0.0,-0.0,0.0,0,0,0,0,183,4.6,10,5,9999,99999,9,999999999,0.0,999,999,99
2050,3,27,2,0,*?*?*?*?*?*?*?*?*?*?*?*?*?*?*?*?*?*?*?*?*?*?,2.9,-0.0,80,101380,0,-0,294,0.0,-0.0,0.0,0,0,0,0,167,4.6,10,5,9999,99999,9,999999999,0.0,999,999,99
2050,3,27,3,0,*?*?*?*?*?*?*?*?*?*?*?*?*?*?*?*?*?*?*?*?*?*?,2.0,-0.8,80,101380,0,-0,290,0.0,-0.0,0.0,0,0,0,0,150,5.2,10,5,9999,99999,9,999999999,0.0,999,999,99
2050,3,27,4,0,*?*?*?*?*?*?*?*?*?*?*?*?*?*?*?*?*?*?*?*?*?*?,1.0,-2.4,74,101380,0,-0,286,0.0,-0.0,0.0,0,0,0,0,133,5.2,10,5,9999,99999,9,999999999,0.0,999,999,99
2050,3,27,5,0,*?*?*?*?*?*?*?*?*?*?*?*?*?*?*?*?*?*?*?*?*?*?,1.2,-2.2,75,101380,0,-0,287,0.0,-0.0,0.0,0,0,0,0,117,5.2,10,5,9999,99999,9,999999999,0.0,999,999,99
2050,3,27,6,0,*?*?*?*?*?*?*?*?*?*?*?*?*?*?*?*?*?*?*?*?*?*?,1.4,-2.4,72,101380,114,1373,282,15.0,24.0,13.0,1721,1216,1618,269,100,5.2,9,5,9999,99999,9,999999999,0.4,999,999,99
2050,3,27,7,0,*?*?*?*?*?*?*?*?*?*?*?*?*?*?*?*?*?*?*?*?*?*?,2.3,-0.8,78,101380,328,1373,281,118.4,125.0,88.6,12913,10463,10227,1931,100,6.7,8,4,9999,99999,9,999999999,0.6,999,999,99
2050,3,27,8,0,*?*?*?*?*?*?*?*?*?*?*?*?*?*?*?*?*?*?*?*?*?*?,3.1,-0.2,78,101380,523,1373,274,273.0,321.2,150.7,29023,31278,17259,3138,100,7.7,6,3,9999,99999,9,999999999,0.1,999,999,99
2050,3,27,9,0,*?*?*?*?*?*?*?*?*?*?*?*?*?*?*?*?*?*?*?*?*?*?,6.0,1.3,70,101380,686,1374,287,371.4,333.1,205.0,39722,34497,23014,4633,100,6.2,6,3,9999,99999,9,999999999,0.0,999,999,99
2050,3,27,10,0,*?*?*?*?*?*?*?*?*?*?*?*?*?*?*?*?*?*?*?*?*?*?,8.1,1.9,64,101380,805,1373,291,472.8,423.3,224.6,49593,43181,26443,5266,100,6.2,5,3,9999,99999,9,999999999,0.0,999,999,99
2050,3,27,11,0,*?*?*?*?*?*?*?*?*?*?*?*?*?*?*?*?*?*?*?*?*?*?,10.1,2.5,58,101380,873,1373,305,484.7,341.4,267.5,52290,36460,29441,6961,100,5.7,6,3,9999,99999,9,999999999,0.1,999,999,99
2050,3,27,12,0,*?*?*?*?*?*?*?*?*?*?*?*?*?*?*?*?*?*?*?*?*?*?,11.2,3.2,57,101380,885,1373,305,524.4,427.0,249.1,55194,43857,29017,6357,100,5.7,5,3,9999,99999,9,999999999,0.5,999,999,99
2050,3,27,13,0,*?*?*?*?*?*?*?*?*?*?*?*?*?*?*?*?*?*?*?*?*?*?,11.5,1.7,50,101380,841,1374,316,419.1,244.4,269.5,44986,25947,29624,6870,90,6.2,7,4,9999,99999,9,999999999,0.4,999,999,99
2050,3,27,14,0,*?*?*?*?*?*?*?*?*?*?*?*?*?*?*?*?*?*?*?*?*?*?,11.3,0.8,48,101380,742,1373,325,233.4,57.4,202.3,25688,5731,22804,6408,80,5.7,9,5,9999,99999,9,999999999,0.2,999,999,99
2050,3,27,15,0,*?*?*?*?*?*?*?*?*?*?*?*?*?*?*?*?*?*?*?*?*?*?,11.7,0.4,45,101380,597,1375,305,338.4,409.0,160.7,35266,39845,19625,3253,70,5.7,5,3,9999,99999,9,999999999,0.0,999,999,99
2050,3,27,16,0,*?*?*?*?*?*?*?*?*?*?*?*?*?*?*?*?*?*?*?*?*?*?,11.3,0.6,47,101380,414,1374,320,158.0,132.1,118.2,17196,12038,13521,2641,60,6.2,8,4,9999,99999,9,999999999,0.1,999,999,99
2050,3,27,17,0,*?*?*?*?*?*?*?*?*?*?*?*?*?*?*?*?*?*?*?*?*?*?,10.9,1.7,52,101380,207,1376,318,62.5,104.7,46.7,6665,6649,5683,850,50,6.2,8,4,9999,99999,9,999999999,0.1,999,999,99
2050,3,27,18,0,*?*?*?*?*?*?*?*?*?*?*?*?*?*?*?*?*?*?*?*?*?*?,10.0,3.2,62,101380,0,-0,324,0.0,-0.0,0.0,0,0,0,0,40,5.7,10,5,9999,99999,9,999999999,0.1,999,999,99
2050,3,27,19,0,*?*?*?*?*?*?*?*?*?*?*?*?*?*?*?*?*?*?*?*?*?*?,8.1,3.4,71,101380,0,-0,316,0.0,-0.0,0.0,0,0,0,0,40,6.2,10,5,9999,99999,9,999999999,0.1,999,999,99
2050,3,27,20,0,*?*?*?*?*?*?*?*?*?*?*?*?*?*?*?*?*?*?*?*?*?*?,6.0,2.7,78,101380,0,-0,307,0.0,-0.0,0.0,0,0,0,0,40,5.7,10,5,9999,99999,9,999999999,0.1,999,999,99
2050,3,27,21,0,*?*?*?*?*?*?*?*?*?*?*?*?*?*?*?*?*?*?*?*?*?*?,5.1,2.1,80,101380,0,-0,303,0.0,-0.0,0.0,0,0,0,0,40,5.7,10,5,9999,99999,9,999999999,0.0,999,999,99
2050,3,27,22,0,*?*?*?*?*?*?*?*?*?*?*?*?*?*?*?*?*?*?*?*?*?*?,4.7,0.8,75,101380,0,-0,301,0.0,-0.0,0.0,0,0,0,0,40,3.6,10,5,9999,99999,9,999999999,0.0,999,999,99
2050,3,27,23,0,*?*?*?*?*?*?*?*?*?*?*?*?*?*?*?*?*?*?*?*?*?*?,4.7,0.6,74,101380,0,-0,301,0.0,-0.0,0.0,0,0,0,0,40,4.1,10,5,9999,99999,9,999999999,0.0,999,999,99
2050,3,27,24,0,*?*?*?*?*?*?*?*?*?*?*?*?*?*?*?*?*?*?*?*?*?*?,3.6,1.3,83,101380,0,-0,296,0.0,-0.0,0.0,0,0,0,0,200,4.6,10,5,9999,99999,9,999999999,0.0,999,999,99
2050,3,28,1,0,*?*?*?*?*?*?*?*?*?*?*?*?*?*?*?*?*?*?*?*?*?*?,5.0,5.0,100,101558,0,-0,302,0.0,-0.0,0.0,0,0,0,0,47,7.2,10,5,9999,99999,9,999999999,0.0,999,999,99
2050,3,28,2,0,*?*?*?*?*?*?*?*?*?*?*?*?*?*?*?*?*?*?*?*?*?*?,5.2,5.3,100,101558,0,-0,303,0.0,-0.0,0.0,0,0,0,0,53,6.7,10,5,9999,99999,9,999999999,0.0,999,999,99
2050,3,28,3,0,*?*?*?*?*?*?*?*?*?*?*?*?*?*?*?*?*?*?*?*?*?*?,4.7,4.6,100,101558,0,-0,301,0.0,-0.0,0.0,0,0,0,0,60,7.2,10,5,9999,99999,9,999999999,0.0,999,999,99
2050,3,28,4,0,*?*?*?*?*?*?*?*?*?*?*?*?*?*?*?*?*?*?*?*?*?*?,4.3,4.3,100,101558,0,-0,299,0.0,-0.0,0.0,0,0,0,0,67,6.2,10,5,9999,99999,9,999999999,0.0,999,999,99
2050,3,28,5,0,*?*?*?*?*?*?*?*?*?*?*?*?*?*?*?*?*?*?*?*?*?*?,3.9,3.9,100,101558,0,-0,297,0.0,-0.0,0.0,0,0,0,0,73,5.7,10,5,9999,99999,9,999999999,0.0,999,999,99
2050,3,28,6,0,*?*?*?*?*?*?*?*?*?*?*?*?*?*?*?*?*?*?*?*?*?*?,4.2,3.9,100,101558,122,1367,299,10.3,0.0,10.3,1251,-0,1251,407,80,4.1,10,5,9999,99999,9,999999999,0.0,999,999,99
2050,3,28,7,0,*?*?*?*?*?*?*?*?*?*?*?*?*?*?*?*?*?*?*?*?*?*?,4.5,3.8,98,101558,336,1372,300,53.1,0.0,53.1,6189,0,6203,2111,82,4.6,10,5,9999,99999,9,999999999,0.0,999,999,99
2050,3,28,8,0,*?*?*?*?*?*?*?*?*?*?*?*?*?*?*?*?*?*?*?*?*?*?,5.2,3.0,88,101558,531,1373,294,212.1,138.2,158.6,23087,13487,18001,3688,83,5.7,8,4,9999,99999,9,999999999,0.0,999,999,99
2050,3,28,9,0,*?*?*?*?*?*?*?*?*?*?*?*?*?*?*?*?*?*?*?*?*?*?,6.2,3.6,85,101558,693,1372,298,287.0,143.2,214.6,31314,14690,24145,5359,85,5.7,8,4,9999,99999,9,999999999,0.0,999,999,99
2050,3,28,10,0,*?*?*?*?*?*?*?*?*?*?*?*?*?*?*?*?*?*?*?*?*?*?,7.3,3.6,79,101558,813,1373,303,341.9,145.5,255.7,37399,15222,28606,6848,87,6.7,8,4,9999,99999,9,999999999,0.0,999,999,99
2050,3,28,11,0,*?*?*?*?*?*?*?*?*?*?*?*?*?*?*?*?*?*?*?*?*?*?,8.1,5.9,88,101558,880,1372,311,281.6,58.4,244.1,31067,5881,27547,8394,88,6.7,9,5,9999,99999,9,999999999,1.4,999,999,99
2050,3,28,12,0,*?*?*?*?*?*?*?*?*?*?*?*?*?*?*?*?*?*?*?*?*?*?,8.6,5.9,86,101558,892,1373,313,285.7,58.5,247.7,31522,5893,27947,8582,90,6.7,9,5,9999,99999,9,999999999,1.4,999,999,99
2050,3,28,13,0,*?*?*?*?*?*?*?*?*?*?*?*?*?*?*?*?*?*?*?*?*?*?,9.2,5.1,77,101558,847,1373,320,155.4,0.0,155.4,18530,0,18607,7313,97,6.2,10,5,9999,99999,9,999999999,1.4,999,999,99
2050,3,28,14,0,*?*?*?*?*?*?*?*?*?*?*?*?*?*?*?*?*?*?*?*?*?*?,9.2,4.3,74,101558,748,1372,321,135.7,0.0,135.7,16082,0,16144,6197,103,6.7,10,5,9999,99999,9,999999999,0.2,999,999,99
2050,3,28,15,0,*?*?*?*?*?*?*?*?*?*?*?*?*?*?*?*?*?*?*?*?*?*?,8.7,3.2,70,101558,603,1374,314,185.0,56.0,160.4,20329,5457,18078,4727,110,6.7,9,5,9999,99999,9,999999999,0.0,999,999,99
2050,3,28,16,0,*?*?*?*?*?*?*?*?*?*?*?*?*?*?*?*?*?*?*?*?*?*?,9.0,3.4,70,101558,420,1373,315,121.4,52.8,105.3,13324,4800,11885,2858,117,6.7,9,5,9999,99999,9,999999999,0.0,999,999,99
2050,3,28,17,0,*?*?*?*?*?*?*?*?*?*?*?*?*?*?*?*?*?*?*?*?*?*?,8.5,3.6,73,101558,213,1374,318,28.4,0.0,28.4,3329,0,3334,1099,123,4.1,10,5,9999,99999,9,999999999,0.0,999,999,99
2050,3,28,18,0,*?*?*?*?*?*?*?*?*?*?*?*?*?*?*?*?*?*?*?*?*?*?,8.3,4.8,81,101558,0,-0,316,0.0,-0.0,0.0,0,0,0,0,130,5.2,10,5,9999,99999,9,999999999,0.0,999,999,99
2050,3,28,19,0,*?*?*?*?*?*?*?*?*?*?*?*?*?*?*?*?*?*?*?*?*?*?,7.4,5.5,90,101558,0,-0,312,0.0,-0.0,0.0,0,0,0,0,123,4.6,10,5,9999,99999,9,999999999,0.0,999,999,99
2050,3,28,20,0,*?*?*?*?*?*?*?*?*?*?*?*?*?*?*?*?*?*?*?*?*?*?,6.2,5.3,96,101558,0,-0,307,0.0,-0.0,0.0,0,0,0,0,117,3.1,10,5,9999,99999,9,999999999,0.0,999,999,99
2050,3,28,21,0,*?*?*?*?*?*?*?*?*?*?*?*?*?*?*?*?*?*?*?*?*?*?,6.4,5.0,93,101558,0,-0,308,0.0,-0.0,0.0,0,0,0,0,110,6.2,10,5,9999,99999,9,999999999,0.0,999,999,99
2050,3,28,22,0,*?*?*?*?*?*?*?*?*?*?*?*?*?*?*?*?*?*?*?*?*?*?,5.6,4.3,94,101558,0,-0,305,0.0,-0.0,0.0,0,0,0,0,103,3.6,10,5,9999,99999,9,999999999,0.0,999,999,99
2050,3,28,23,0,*?*?*?*?*?*?*?*?*?*?*?*?*?*?*?*?*?*?*?*?*?*?,5.6,4.8,97,101558,0,-0,304,0.0,-0.0,0.0,0,0,0,0,97,2.1,10,5,9999,99999,9,999999999,0.0,999,999,99
2050,3,28,24,0,*?*?*?*?*?*?*?*?*?*?*?*?*?*?*?*?*?*?*?*?*?*?,4.7,3.2,93,101558,0,-0,301,0.0,-0.0,0.0,0,0,0,0,40,3.6,10,5,9999,99999,9,999999999,0.0,999,999,99
2050,3,29,1,0,*?*?*?*?*?*?*?*?*?*?*?*?*?*?*?*?*?*?*?*?*?*?,5.4,3.6,87,101425,0,-0,304,0.0,-0.0,0.0,0,0,0,0,93,4.1,10,5,9999,99999,9,999999999,0.0,999,999,99
2050,3,29,2,0,*?*?*?*?*?*?*?*?*?*?*?*?*?*?*?*?*?*?*?*?*?*?,5.2,3.2,86,101425,0,-0,303,0.0,-0.0,0.0,0,0,0,0,97,4.1,10,5,9999,99999,9,999999999,0.0,999,999,99
2050,3,29,3,0,*?*?*?*?*?*?*?*?*?*?*?*?*?*?*?*?*?*?*?*?*?*?,5.3,2.5,81,101425,0,-0,304,0.0,-0.0,0.0,0,0,0,0,100,4.6,10,5,9999,99999,9,999999999,0.0,999,999,99
2050,3,29,4,0,*?*?*?*?*?*?*?*?*?*?*?*?*?*?*?*?*?*?*?*?*?*?,5.5,1.9,77,101425,0,-0,304,0.0,-0.0,0.0,0,0,0,0,103,4.1,10,5,9999,99999,9,999999999,0.0,999,999,99
2050,3,29,5,0,*?*?*?*?*?*?*?*?*?*?*?*?*?*?*?*?*?*?*?*?*?*?,5.8,3.2,83,101425,0,-0,306,0.0,-0.0,0.0,0,0,0,0,107,4.6,10,5,9999,99999,9,999999999,0.0,999,999,99
2050,3,29,6,0,*?*?*?*?*?*?*?*?*?*?*?*?*?*?*?*?*?*?*?*?*?*?,5.4,2.3,80,101425,131,1373,304,12.0,0.0,12.0,1447,-0,1447,471,110,4.1,10,5,9999,99999,9,999999999,0.0,999,999,99
2050,3,29,7,0,*?*?*?*?*?*?*?*?*?*?*?*?*?*?*?*?*?*?*?*?*?*?,5.5,2.7,82,101425,344,1371,304,54.8,0.0,54.8,6383,0,6398,2183,110,5.2,10,5,9999,99999,9,999999999,0.0,999,999,99
2050,3,29,8,0,*?*?*?*?*?*?*?*?*?*?*?*?*?*?*?*?*?*?*?*?*?*?,5.8,2.3,78,101425,539,1373,306,93.8,0.0,93.8,10990,0,11025,3991,110,6.2,10,5,9999,99999,9,999999999,0.0,999,999,99
2050,3,29,9,0,*?*?*?*?*?*?*?*?*?*?*?*?*?*?*?*?*?*?*?*?*?*?,6.0,3.8,85,101425,701,1372,306,126.2,0.0,126.2,14927,0,14982,5680,110,8.2,10,5,9999,99999,9,999999999,0.0,999,999,99
2050,3,29,10,0,*?*?*?*?*?*?*?*?*?*?*?*?*?*?*?*?*?*?*?*?*?*?,7.1,3.0,74,101425,820,1372,311,150.0,0.0,150.0,17868,0,17940,7005,110,7.2,10,5,9999,99999,9,999999999,0.0,999,999,99
2050,3,29,11,0,*?*?*?*?*?*?*?*?*?*?*?*?*?*?*?*?*?*?*?*?*?*?,7.2,2.3,70,101425,887,1372,312,163.6,0.0,163.6,19557,0,19641,7779,110,7.7,10,5,9999,99999,9,999999999,0.0,999,999,99
2050,3,29,12,0,*?*?*?*?*?*?*?*?*?*?*?*?*?*?*?*?*?*?*?*?*?*?,7.7,2.9,70,101425,898,1371,309,288.1,58.5,249.8,31760,5928,28143,8693,110,7.2,9,5,9999,99999,9,999999999,0.0,999,999,99
2050,3,29,13,0,*?*?*?*?*?*?*?*?*?*?*?*?*?*?*?*?*?*?*?*?*?*?,7.7,2.3,68,101425,853,1372,309,272.3,58.2,236.1,30008,5882,26604,7983,110,6.7,9,5,9999,99999,9,999999999,0.0,999,999,99
2050,3,29,14,0,*?*?*?*?*?*?*?*?*?*?*?*?*?*?*?*?*?*?*?*?*?*?,7.4,2.7,72,101425,754,1371,313,137.0,0.0,137.0,16243,0,16306,6268,110,7.2,10,5,9999,99999,9,999999999,0.0,999,999,99
2050,3,29,15,0,*?*?*?*?*?*?*?*?*?*?*?*?*?*?*?*?*?*?*?*?*?*?,7.5,3.8,77,101425,609,1373,308,187.2,56.1,162.3,20578,5465,18300,4798,110,7.2,9,5,9999,99999,9,999999999,0.4,999,999,99
2050,3,29,16,0,*?*?*?*?*?*?*?*?*?*?*?*?*?*?*?*?*?*?*?*?*?*?,7.3,4.1,80,101425,426,1372,312,71.1,0.0,71.1,8301,0,8324,2911,110,6.2,10,5,9999,99999,9,999999999,0.1,999,999,99
2050,3,29,17,0,*?*?*?*?*?*?*?*?*?*?*?*?*?*?*?*?*?*?*?*?*?*?,7.2,5.1,86,101425,219,1373,307,51.5,42.9,44.7,5704,3040,5285,947,110,7.2,9,5,9999,99999,9,999999999,0.0,999,999,99
2050,3,29,18,0,*?*?*?*?*?*?*?*?*?*?*?*?*?*?*?*?*?*?*?*?*?*?,7.2,5.8,90,101425,2,1807,311,0.0,0.0,0.0,0,0,0,0,110,6.7,10,5,9999,99999,9,999999999,0.0,999,999,99
2050,3,29,19,0,*?*?*?*?*?*?*?*?*?*?*?*?*?*?*?*?*?*?*?*?*?*?,7.3,5.6,88,101425,0,-0,312,0.0,-0.0,0.0,0,0,0,0,110,4.1,10,5,9999,99999,9,999999999,0.0,999,999,99
2050,3,29,20,0,*?*?*?*?*?*?*?*?*?*?*?*?*?*?*?*?*?*?*?*?*?*?,5.7,5.6,98,101425,0,-0,305,0.0,-0.0,0.0,0,0,0,0,110,2.1,10,5,9999,99999,9,999999999,0.0,999,999,99
2050,3,29,21,0,*?*?*?*?*?*?*?*?*?*?*?*?*?*?*?*?*?*?*?*?*?*?,6.2,6.1,98,101425,0,-0,307,0.0,-0.0,0.0,0,0,0,0,110,2.6,10,5,9999,99999,9,999999999,0.0,999,999,99
2050,3,29,22,0,*?*?*?*?*?*?*?*?*?*?*?*?*?*?*?*?*?*?*?*?*?*?,6.1,6.1,99,101425,0,-0,306,0.0,-0.0,0.0,0,0,0,0,110,4.1,10,5,9999,99999,9,999999999,0.0,999,999,99
2050,3,29,23,0,*?*?*?*?*?*?*?*?*?*?*?*?*?*?*?*?*?*?*?*?*?*?,6.1,5.5,94,101425,0,-0,307,0.0,-0.0,0.0,0,0,0,0,110,1.5,10,5,9999,99999,9,999999999,0.0,999,999,99
2050,3,29,24,0,*?*?*?*?*?*?*?*?*?*?*?*?*?*?*?*?*?*?*?*?*?*?,5.6,4.3,90,101425,0,-0,305,0.0,-0.0,0.0,0,0,0,0,90,5.2,10,5,9999,99999,9,999999999,0.0,999,999,99
2050,3,30,1,0,*?*?*?*?*?*?*?*?*?*?*?*?*?*?*?*?*?*?*?*?*?*?,5.3,5.3,100,101287,0,-0,303,0.0,-0.0,0.0,0,0,0,0,108,6.7,10,5,9999,99999,9,999999999,0.0,999,999,99
2050,3,30,2,0,*?*?*?*?*?*?*?*?*?*?*?*?*?*?*?*?*?*?*?*?*?*?,4.8,4.8,100,101287,0,-0,301,0.0,-0.0,0.0,0,0,0,0,107,6.7,10,5,9999,99999,9,999999999,0.0,999,999,99
2050,3,30,3,0,*?*?*?*?*?*?*?*?*?*?*?*?*?*?*?*?*?*?*?*?*?*?,4.1,4.1,100,101287,0,-0,298,0.0,-0.0,0.0,0,0,0,0,105,6.2,10,5,9999,99999,9,999999999,0.0,999,999,99
2050,3,30,4,0,*?*?*?*?*?*?*?*?*?*?*?*?*?*?*?*?*?*?*?*?*?*?,4.3,4.3,100,101287,0,-0,299,0.0,-0.0,0.0,0,0,0,0,103,4.1,10,5,9999,99999,9,999999999,0.0,999,999,99
2050,3,30,5,0,*?*?*?*?*?*?*?*?*?*?*?*?*?*?*?*?*?*?*?*?*?*?,4.1,4.1,100,101287,0,-0,298,0.0,-0.0,0.0,0,0,0,0,102,4.6,10,5,9999,99999,9,999999999,0.0,999,999,99
2050,3,30,6,0,*?*?*?*?*?*?*?*?*?*?*?*?*?*?*?*?*?*?*?*?*?*?,3.9,3.9,100,101287,139,1369,297,13.7,0.0,13.7,1641,-0,1642,535,100,3.6,10,5,9999,99999,9,999999999,0.0,999,999,99
2050,3,30,7,0,*?*?*?*?*?*?*?*?*?*?*?*?*?*?*?*?*?*?*?*?*?*?,4.2,4.1,100,101287,352,1370,298,56.5,0.0,56.5,6576,0,6592,2254,103,4.6,10,5,9999,99999,9,999999999,0.0,999,999,99
2050,3,30,8,0,*?*?*?*?*?*?*?*?*?*?*?*?*?*?*?*?*?*?*?*?*?*?,4.4,4.5,100,101287,546,1370,299,95.4,0.0,95.4,11182,0,11218,4070,107,4.1,10,5,9999,99999,9,999999999,0.0,999,999,99
2050,3,30,9,0,*?*?*?*?*?*?*?*?*?*?*?*?*?*?*?*?*?*?*?*?*?*?,5.3,5.3,100,101287,708,1371,303,127.8,0.0,127.8,15117,0,15174,5765,110,3.6,10,5,9999,99999,9,999999999,0.0,999,999,99
2050,3,30,10,0,*?*?*?*?*?*?*?*?*?*?*?*?*?*?*?*?*?*?*?*?*?*?,5.9,5.0,100,101287,827,1372,306,151.6,0.0,151.6,18055,0,18129,7091,113,4.6,10,5,9999,99999,9,999999999,0.0,999,999,99
2050,3,30,11,0,*?*?*?*?*?*?*?*?*?*?*?*?*?*?*?*?*?*?*?*?*?*?,6.9,4.8,94,101287,894,1371,310,165.0,0.0,165.0,19738,0,19822,7861,117,7.7,10,5,9999,99999,9,999999999,0.0,999,999,99
2050,3,30,12,0,*?*?*?*?*?*?*?*?*?*?*?*?*?*?*?*?*?*?*?*?*?*?,7.0,5.8,99,101287,905,1371,310,167.2,0.0,167.2,20019,0,20105,7990,120,6.7,10,5,9999,99999,9,999999999,0.0,999,999,99
2050,3,30,13,0,*?*?*?*?*?*?*?*?*?*?*?*?*?*?*?*?*?*?*?*?*?*?,7.3,5.0,92,101287,859,1370,312,158.1,0.0,158.1,18871,0,18950,7464,117,6.7,10,5,9999,99999,9,999999999,0.1,999,999,99
2050,3,30,14,0,*?*?*?*?*?*?*?*?*?*?*?*?*?*?*?*?*?*?*?*?*?*?,7.3,3.9,86,101287,760,1370,312,138.2,0.0,138.2,16402,0,16465,6339,113,5.2,10,5,9999,99999,9,999999999,0.0,999,999,99
2050,3,30,15,0,*?*?*?*?*?*?*?*?*?*?*?*?*?*?*?*?*?*?*?*?*?*?,7.5,4.6,89,101287,614,1370,313,109.0,0.0,109.0,12826,0,12869,4764,110,5.2,10,5,9999,99999,9,999999999,0.0,999,999,99
2050,3,30,16,0,*?*?*?*?*?*?*?*?*?*?*?*?*?*?*?*?*?*?*?*?*?*?,7.1,3.8,85,101287,432,1371,311,72.4,0.0,72.4,8448,0,8471,2968,107,5.2,10,5,9999,99999,9,999999999,0.0,999,999,99
2050,3,30,17,0,*?*?*?*?*?*?*?*?*?*?*?*?*?*?*?*?*?*?*?*?*?*?,7.4,4.3,87,101287,225,1371,312,30.9,0.0,30.9,3615,0,3621,1197,103,4.1,10,5,9999,99999,9,999999999,0.0,999,999,99
2050,3,30,18,0,*?*?*?*?*?*?*?*?*?*?*?*?*?*?*?*?*?*?*?*?*?*?,7.2,5.3,94,101287,8,1404,311,0.0,0.0,0.0,0,0,0,0,100,4.1,10,5,9999,99999,9,999999999,0.0,999,999,99
2050,3,30,19,0,*?*?*?*?*?*?*?*?*?*?*?*?*?*?*?*?*?*?*?*?*?*?,5.8,5.3,100,101287,0,-0,305,0.0,-0.0,0.0,0,0,0,0,103,4.1,10,5,9999,99999,9,999999999,0.0,999,999,99
2050,3,30,20,0,*?*?*?*?*?*?*?*?*?*?*?*?*?*?*?*?*?*?*?*?*?*?,6.1,6.1,100,101287,0,-0,306,0.0,-0.0,0.0,0,0,0,0,107,4.6,10,5,9999,99999,9,999999999,0.0,999,999,99
2050,3,30,21,0,*?*?*?*?*?*?*?*?*?*?*?*?*?*?*?*?*?*?*?*?*?*?,4.2,4.1,100,101287,0,-0,298,0.0,-0.0,0.0,0,0,0,0,110,4.6,10,5,9999,99999,9,999999999,0.0,999,999,99
2050,3,30,22,0,*?*?*?*?*?*?*?*?*?*?*?*?*?*?*?*?*?*?*?*?*?*?,5.1,5.1,100,101287,0,-0,302,0.0,-0.0,0.0,0,0,0,0,113,3.6,10,5,9999,99999,9,999999999,0.0,999,999,99
2050,3,30,23,0,*?*?*?*?*?*?*?*?*?*?*?*?*?*?*?*?*?*?*?*?*?*?,4.5,4.5,100,101287,0,-0,300,0.0,-0.0,0.0,0,0,0,0,117,4.6,10,5,9999,99999,9,999999999,0.0,999,999,99
2050,3,30,24,0,*?*?*?*?*?*?*?*?*?*?*?*?*?*?*?*?*?*?*?*?*?*?,6.1,5.5,100,101287,0,-0,307,0.0,-0.0,0.0,0,0,0,0,110,9.3,10,5,9999,99999,9,999999999,0.0,999,999,99
2050,3,31,1,0,*?*?*?*?*?*?*?*?*?*?*?*?*?*?*?*?*?*?*?*?*?*?,2.5,1.0,94,101215,0,-0,292,0.0,-0.0,0.0,0,0,0,0,112,1.5,10,5,9999,99999,9,999999999,0.0,999,999,99
2050,3,31,2,0,*?*?*?*?*?*?*?*?*?*?*?*?*?*?*?*?*?*?*?*?*?*?,1.2,-0.8,90,101215,0,-0,287,0.0,-0.0,0.0,0,0,0,0,103,1.5,10,5,9999,99999,9,999999999,0.0,999,999,99
2050,3,31,3,0,*?*?*?*?*?*?*?*?*?*?*?*?*?*?*?*?*?*?*?*?*?*?,0.9,-0.0,97,101215,0,-0,285,0.0,-0.0,0.0,0,0,0,0,95,1.5,10,5,9999,99999,9,999999999,0.0,999,999,99
2050,3,31,4,0,*?*?*?*?*?*?*?*?*?*?*?*?*?*?*?*?*?*?*?*?*?*?,0.8,0.2,99,101215,0,-0,285,0.0,-0.0,0.0,0,0,0,0,87,3.1,10,5,9999,99999,9,999999999,0.0,999,999,99
2050,3,31,5,0,*?*?*?*?*?*?*?*?*?*?*?*?*?*?*?*?*?*?*?*?*?*?,0.6,0.6,100,101215,0,-0,284,0.0,-0.0,0.0,0,0,0,0,78,2.6,10,5,9999,99999,9,999999999,0.0,999,999,99
2050,3,31,6,0,*?*?*?*?*?*?*?*?*?*?*?*?*?*?*?*?*?*?*?*?*?*?,0.3,0.4,100,101215,148,1375,283,15.4,0.0,15.4,1835,-0,1836,599,70,3.6,10,5,9999,99999,9,999999999,0.0,999,999,99
2050,3,31,7,0,*?*?*?*?*?*?*?*?*?*?*?*?*?*?*?*?*?*?*?*?*?*?,1.5,1.5,100,101215,360,1369,283,100.9,51.0,87.5,11073,4469,9890,2321,82,3.6,9,5,9999,99999,9,999999999,0.0,999,999,99
2050,3,31,8,0,*?*?*?*?*?*?*?*?*?*?*?*?*?*?*?*?*?*?*?*?*?*?,2.7,1.7,97,101215,554,1370,278,263.8,232.9,169.6,27957,23040,19214,3624,93,3.1,7,4,9999,99999,9,999999999,0.0,999,999,99
2050,3,31,9,0,*?*?*?*?*?*?*?*?*?*?*?*?*?*?*?*?*?*?*?*?*?*?,5.5,3.0,88,101215,716,1371,290,351.9,240.6,226.3,37540,25074,25151,5268,105,3.1,7,4,9999,99999,9,999999999,0.0,999,999,99
2050,3,31,10,0,*?*?*?*?*?*?*?*?*?*?*?*?*?*?*?*?*?*?*?*?*?*?,7.0,3.2,80,101215,834,1371,301,352.3,145.9,263.5,38551,15300,29442,7166,117,7.2,8,4,9999,99999,9,999999999,0.0,999,999,99
2050,3,31,11,0,*?*?*?*?*?*?*?*?*?*?*?*?*?*?*?*?*?*?*?*?*?*?,9.2,3.9,72,101215,900,1370,311,383.1,146.9,286.6,41983,15500,31920,8206,128,7.2,8,4,9999,99999,9,999999999,0.0,999,999,99
2050,3,31,12,0,*?*?*?*?*?*?*?*?*?*?*?*?*?*?*?*?*?*?*?*?*?*?,10.0,3.8,68,101215,911,1370,310,458.6,246.2,294.9,49381,26391,32091,8059,140,5.7,7,4,9999,99999,9,999999999,0.0,999,999,99
2050,3,31,13,0,*?*?*?*?*?*?*?*?*?*?*?*?*?*?*?*?*?*?*?*?*?*?,10.3,3.9,67,101215,865,1370,316,367.0,146.4,274.5,40185,15401,30624,7643,145,8.2,8,4,9999,99999,9,999999999,0.0,999,999,99
2050,3,31,14,0,*?*?*?*?*?*?*?*?*?*?*?*?*?*?*?*?*?*?*?*?*?*?,10.4,5.3,73,101215,766,1370,312,379.5,242.3,244.0,40581,25505,26973,5880,150,7.2,7,4,9999,99999,9,999999999,0.0,999,999,99
2050,3,31,15,0,*?*?*?*?*?*?*?*?*?*?*?*?*?*?*?*?*?*?*?*?*?*?,10.0,3.6,67,101215,620,1369,310,299.9,236.5,192.8,31865,24019,21669,4254,155,6.7,7,4,9999,99999,9,999999999,0.0,999,999,99
2050,3,31,16,0,*?*?*?*?*?*?*?*?*?*?*?*?*?*?*?*?*?*?*?*?*?*?,10.0,3.8,68,101215,438,1371,320,127.9,53.2,110.9,14038,4890,12516,3033,160,6.2,9,5,9999,99999,9,999999999,0.0,999,999,99
2050,3,31,17,0,*?*?*?*?*?*?*?*?*?*?*?*?*?*?*?*?*?*?*?*?*?*?,9.9,4.5,72,101215,231,1370,319,55.8,44.0,48.4,6172,3200,5713,1029,165,7.7,9,5,9999,99999,9,999999999,0.0,999,999,99
2050,3,31,18,0,*?*?*?*?*?*?*?*?*?*?*?*?*?*?*?*?*?*?*?*?*?*?,8.6,5.0,81,101215,14,1362,318,0.0,0.0,0.0,0,0,0,0,170,6.7,10,5,9999,99999,9,999999999,0.0,999,999,99
2050,3,31,19,0,*?*?*?*?*?*?*?*?*?*?*?*?*?*?*?*?*?*?*?*?*?*?,6.5,5.9,100,101215,0,-0,308,0.0,-0.0,0.0,0,0,0,0,157,7.7,10,5,9999,99999,9,999999999,0.0,999,999,99
2050,3,31,20,0,*?*?*?*?*?*?*?*?*?*?*?*?*?*?*?*?*?*?*?*?*?*?,5.2,5.3,100,101215,0,-0,303,0.0,-0.0,0.0,0,0,0,0,143,8.2,10,5,9999,99999,9,999999999,0.0,999,999,99
2050,3,31,21,0,*?*?*?*?*?*?*?*?*?*?*?*?*?*?*?*?*?*?*?*?*?*?,4.5,4.5,100,101215,0,-0,300,0.0,-0.0,0.0,0,0,0,0,130,6.7,10,5,9999,99999,9,999999999,0.0,999,999,99
2050,3,31,22,0,*?*?*?*?*?*?*?*?*?*?*?*?*?*?*?*?*?*?*?*?*?*?,4.0,3.9,100,101215,0,-0,298,0.0,-0.0,0.0,0,0,0,0,117,6.2,10,5,9999,99999,9,999999999,0.0,999,999,99
2050,3,31,23,0,*?*?*?*?*?*?*?*?*?*?*?*?*?*?*?*?*?*?*?*?*?*?,3.7,3.6,100,101215,0,-0,296,0.0,-0.0,0.0,0,0,0,0,103,5.7,10,5,9999,99999,9,999999999,0.0,999,999,99
2050,3,31,24,0,*?*?*?*?*?*?*?*?*?*?*?*?*?*?*?*?*?*?*?*?*?*?,4.0,2.9,97,101215,0,-0,298,0.0,-0.0,0.0,0,0,0,0,120,1.0,10,5,9999,99999,9,999999999,0.0,999,999,99
2050,4,1,1,0,*?*?*?*?*?*?*?*?*?*?*?*?*?*?*?*?*?*?*?*?*?*?,2.8,2.7,97,101310,0,-0,293,0.0,-0.0,0.0,0,0,0,0,87,3.6,10,5,9999,99999,9,999999999,0.0,999,999,99
2050,4,1,2,0,*?*?*?*?*?*?*?*?*?*?*?*?*?*?*?*?*?*?*?*?*?*?,2.3,2.3,98,101310,0,-0,291,0.0,-0.0,0.0,0,0,0,0,83,5.7,10,5,9999,99999,9,999999999,0.0,999,999,99
2050,4,1,3,0,*?*?*?*?*?*?*?*?*?*?*?*?*?*?*?*?*?*?*?*?*?*?,1.4,1.5,98,101310,0,-0,287,0.0,-0.0,0.0,0,0,0,0,80,4.1,10,5,9999,99999,9,999999999,0.0,999,999,99
2050,4,1,4,0,*?*?*?*?*?*?*?*?*?*?*?*?*?*?*?*?*?*?*?*?*?*?,0.8,0.8,98,101310,0,-0,285,0.0,-0.0,0.0,0,0,0,0,77,3.6,10,5,9999,99999,9,999999999,0.0,999,999,99
2050,4,1,5,0,*?*?*?*?*?*?*?*?*?*?*?*?*?*?*?*?*?*?*?*?*?*?,0.2,0.2,98,101310,0,-0,277,0.0,-0.0,0.0,0,0,0,0,73,3.1,9,5,9999,99999,9,999999999,0.0,999,999,99
2050,4,1,6,0,*?*?*?*?*?*?*?*?*?*?*?*?*?*?*?*?*?*?*?*?*?*?,1.1,1.0,98,101310,156,1371,267,51.5,202.7,28.4,5503,11264,3982,496,70,3.1,6,3,9999,99999,9,999999999,0.0,999,999,99
2050,4,1,7,0,*?*?*?*?*?*?*?*?*?*?*?*?*?*?*?*?*?*?*?*?*?*?,2.0,2.1,98,101310,368,1368,266,192.2,375.0,91.3,19991,31792,11683,1697,72,5.2,5,3,9999,99999,9,999999999,0.0,999,999,99
2050,4,1,8,0,*?*?*?*?*?*?*?*?*?*?*?*?*?*?*?*?*?*?*?*?*?*?,5.7,5.8,98,101310,562,1370,288,297.4,324.8,164.2,31650,32273,18690,3482,73,6.7,6,3,9999,99999,9,999999999,0.0,999,999,99
2050,4,1,9,0,*?*?*?*?*?*?*?*?*?*?*?*?*?*?*?*?*?*?*?*?*?*?,9.3,6.7,81,101310,723,1370,296,437.1,487.0,180.1,46215,49128,21933,3904,75,7.7,4,2,9999,99999,9,999999999,0.0,999,999,99
2050,4,1,10,0,*?*?*?*?*?*?*?*?*?*?*?*?*?*?*?*?*?*?*?*?*?*?,12.9,6.2,62,101310,841,1370,311,516.1,494.4,212.6,54782,50744,25395,5122,77,7.2,4,2,9999,99999,9,999999999,0.0,999,999,99
2050,4,1,11,0,*?*?*?*?*?*?*?*?*?*?*?*?*?*?*?*?*?*?*?*?*?*?,15.3,6.1,53,101310,907,1370,326,539.9,428.0,256.4,56835,44131,29666,6741,78,6.7,5,3,9999,99999,9,999999999,0.0,999,999,99
2050,4,1,12,0,*?*?*?*?*?*?*?*?*?*?*?*?*?*?*?*?*?*?*?*?*?*?,16.3,6.1,50,101310,917,1369,335,512.8,342.9,283.1,55438,36802,30972,7724,80,6.2,6,3,9999,99999,9,999999999,0.0,999,999,99
2050,4,1,13,0,*?*?*?*?*?*?*?*?*?*?*?*?*?*?*?*?*?*?*?*?*?*?,18.4,5.5,42,101310,871,1369,339,517.0,426.5,245.6,54347,43842,28570,6185,77,6.2,5,3,9999,99999,9,999999999,0.0,999,999,99
2050,4,1,14,0,*?*?*?*?*?*?*?*?*?*?*?*?*?*?*?*?*?*?*?*?*?*?,18.5,4.3,38,101310,772,1369,365,140.8,0.0,140.8,16716,0,16781,6480,73,6.7,10,5,9999,99999,9,999999999,0.0,999,999,99
2050,4,1,15,0,*?*?*?*?*?*?*?*?*?*?*?*?*?*?*?*?*?*?*?*?*?*?,18.3,5.8,43,101310,626,1369,359,193.7,56.3,167.9,21292,5518,18926,5008,70,6.7,9,5,9999,99999,9,999999999,0.0,999,999,99
2050,4,1,16,0,*?*?*?*?*?*?*?*?*?*?*?*?*?*?*?*?*?*?*?*?*?*?,18.4,6.2,44,101310,444,1370,350,203.6,224.4,130.9,21513,20776,15053,2670,67,5.2,7,4,9999,99999,9,999999999,0.0,999,999,99
2050,4,1,17,0,*?*?*?*?*?*?*?*?*?*?*?*?*?*?*?*?*?*?*?*?*?*?,17.6,6.9,48,101310,237,1369,355,58.0,44.5,50.3,6405,3276,5925,1071,63,6.2,9,5,9999,99999,9,999999999,0.0,999,999,99
2050,4,1,18,0,*?*?*?*?*?*?*?*?*?*?*?*?*?*?*?*?*?*?*?*?*?*?,15.1,7.3,58,101310,20,1347,339,0.0,0.0,0.0,0,0,0,0,60,3.1,8,4,9999,99999,9,999999999,0.0,999,999,99
2050,4,1,19,0,*?*?*?*?*?*?*?*?*?*?*?*?*?*?*?*?*?*?*?*?*?*?,12.8,8.5,74,101310,0,-0,336,0.0,-0.0,0.0,0,0,0,0,60,4.1,10,5,9999,99999,9,999999999,0.0,999,999,99
2050,4,1,20,0,*?*?*?*?*?*?*?*?*?*?*?*?*?*?*?*?*?*?*?*?*?*?,10.5,8.4,84,101310,0,-0,326,0.0,-0.0,0.0,0,0,0,0,60,4.1,10,5,9999,99999,9,999999999,0.0,999,999,99
2050,4,1,21,0,*?*?*?*?*?*?*?*?*?*?*?*?*?*?*?*?*?*?*?*?*?*?,8.1,8.1,98,101310,0,-0,315,0.0,-0.0,0.0,0,0,0,0,60,3.6,10,5,9999,99999,9,999999999,0.0,999,999,99
2050,4,1,22,0,*?*?*?*?*?*?*?*?*?*?*?*?*?*?*?*?*?*?*?*?*?*?,6.1,6.1,98,101310,0,-0,306,0.0,-0.0,0.0,0,0,0,0,60,3.1,10,5,9999,99999,9,999999999,0.0,999,999,99
2050,4,1,23,0,*?*?*?*?*?*?*?*?*?*?*?*?*?*?*?*?*?*?*?*?*?*?,5.9,5.9,98,101310,0,-0,306,0.0,-0.0,0.0,0,0,0,0,60,2.1,10,5,9999,99999,9,999999999,0.0,999,999,99
2050,4,1,24,0,*?*?*?*?*?*?*?*?*?*?*?*?*?*?*?*?*?*?*?*?*?*?,3.3,3.2,97,101310,0,-0,295,0.0,-0.0,0.0,0,0,0,0,90,3.6,10,5,9999,99999,9,999999999,0.0,999,999,99
2050,4,2,1,0,*?*?*?*?*?*?*?*?*?*?*?*?*?*?*?*?*?*?*?*?*?*?,5.7,4.6,89,101666,0,-0,305,0.0,-0.0,0.0,0,0,0,0,57,4.1,10,5,9999,99999,9,999999999,0.0,999,999,99
2050,4,2,2,0,*?*?*?*?*?*?*?*?*?*?*?*?*?*?*?*?*?*?*?*?*?*?,5.1,3.9,88,101666,0,-0,302,0.0,-0.0,0.0,0,0,0,0,53,4.6,10,5,9999,99999,9,999999999,0.0,999,999,99
2050,4,2,3,0,*?*?*?*?*?*?*?*?*?*?*?*?*?*?*?*?*?*?*?*?*?*?,5.3,4.8,92,101666,0,-0,303,0.0,-0.0,0.0,0,0,0,0,50,4.6,10,5,9999,99999,9,999999999,0.0,999,999,99
2050,4,2,4,0,*?*?*?*?*?*?*?*?*?*?*?*?*?*?*?*?*?*?*?*?*?*?,5.4,4.5,90,101666,0,-0,304,0.0,-0.0,0.0,0,0,0,0,47,4.6,10,5,9999,99999,9,999999999,0.0,999,999,99
2050,4,2,5,0,*?*?*?*?*?*?*?*?*?*?*?*?*?*?*?*?*?*?*?*?*?*?,5.1,4.3,90,101666,0,-0,302,0.0,-0.0,0.0,0,0,0,0,43,5.2,10,5,9999,99999,9,999999999,0.0,999,999,99
2050,4,2,6,0,*?*?*?*?*?*?*?*?*?*?*?*?*?*?*?*?*?*?*?*?*?*?,4.8,3.8,89,101666,164,1369,301,18.7,0.0,18.7,2218,-0,2220,726,40,4.1,10,5,9999,99999,9,999999999,0.0,999,999,99
2050,4,2,7,0,*?*?*?*?*?*?*?*?*?*?*?*?*?*?*?*?*?*?*?*?*?*?,6.0,3.9,83,101666,376,1368,306,61.4,0.0,61.4,7151,0,7169,2469,47,4.6,10,5,9999,99999,9,999999999,0.0,999,999,99
2050,4,2,8,0,*?*?*?*?*?*?*?*?*?*?*?*?*?*?*?*?*?*?*?*?*?*?,7.0,4.8,82,101666,569,1368,311,100.2,0.0,100.2,11755,0,11794,4309,53,4.6,10,5,9999,99999,9,999999999,0.0,999,999,99
2050,4,2,9,0,*?*?*?*?*?*?*?*?*?*?*?*?*?*?*?*?*?*?*?*?*?*?,9.1,4.6,70,101666,730,1369,320,132.4,0.0,132.4,15683,0,15742,6016,60,4.6,10,5,9999,99999,9,999999999,0.0,999,999,99
2050,4,2,10,0,*?*?*?*?*?*?*?*?*?*?*?*?*?*?*?*?*?*?*?*?*?*?,10.9,4.8,63,101666,847,1368,328,156.0,0.0,156.0,18604,0,18682,7340,67,5.7,10,5,9999,99999,9,999999999,0.0,999,999,99
2050,4,2,11,0,*?*?*?*?*?*?*?*?*?*?*?*?*?*?*?*?*?*?*?*?*?*?,11.3,4.8,62,101666,913,1368,330,169.3,0.0,169.3,20266,0,20355,8104,73,5.7,10,5,9999,99999,9,999999999,0.4,999,999,99
2050,4,2,12,0,*?*?*?*?*?*?*?*?*?*?*?*?*?*?*?*?*?*?*?*?*?*?,12.5,4.8,56,101666,924,1369,336,171.3,0.0,171.3,20526,0,20616,8224,80,5.2,10,5,9999,99999,9,999999999,0.6,999,999,99
2050,4,2,13,0,*?*?*?*?*?*?*?*?*?*?*?*?*?*?*?*?*?*?*?*?*?*?,13.1,4.8,55,101666,877,1368,339,162.0,0.0,162.0,19357,0,19440,7687,77,5.2,10,5,9999,99999,9,999999999,0.5,999,999,99
2050,4,2,14,0,*?*?*?*?*?*?*?*?*?*?*?*?*?*?*?*?*?*?*?*?*?*?,13.2,4.8,55,101666,778,1369,339,142.0,0.0,142.0,16871,0,16938,6551,73,5.2,10,5,9999,99999,9,999999999,0.0,999,999,99
2050,4,2,15,0,*?*?*?*?*?*?*?*?*?*?*?*?*?*?*?*?*?*?*?*?*?*?,12.7,2.7,48,101666,632,1369,337,112.7,0.0,112.7,13276,0,13323,4957,70,4.6,10,5,9999,99999,9,999999999,0.0,999,999,99
2050,4,2,16,0,*?*?*?*?*?*?*?*?*?*?*?*?*?*?*?*?*?*?*?*?*?*?,13.1,1.5,43,101666,450,1370,339,76.1,0.0,76.1,8884,0,8909,3139,67,4.6,10,5,9999,99999,9,999999999,0.0,999,999,99
2050,4,2,17,0,*?*?*?*?*?*?*?*?*?*?*?*?*?*?*?*?*?*?*?*?*?*?,12.5,1.3,44,101666,243,1369,336,34.6,0.0,34.6,4041,0,4048,1344,63,5.2,10,5,9999,99999,9,999999999,0.0,999,999,99
2050,4,2,18,0,*?*?*?*?*?*?*?*?*?*?*?*?*?*?*?*?*?*?*?*?*?*?,12.2,0.2,41,101666,27,1392,335,0.0,0.0,0.0,0,0,0,0,60,4.6,10,5,9999,99999,9,999999999,0.0,999,999,99
2050,4,2,19,0,*?*?*?*?*?*?*?*?*?*?*?*?*?*?*?*?*?*?*?*?*?*?,10.6,1.0,49,101666,0,-0,328,0.0,-0.0,0.0,0,0,0,0,55,5.2,10,5,9999,99999,9,999999999,0.0,999,999,99
2050,4,2,20,0,*?*?*?*?*?*?*?*?*?*?*?*?*?*?*?*?*?*?*?*?*?*?,9.3,2.1,59,101666,0,-0,321,0.0,-0.0,0.0,0,0,0,0,50,4.6,10,5,9999,99999,9,999999999,0.0,999,999,99
2050,4,2,21,0,*?*?*?*?*?*?*?*?*?*?*?*?*?*?*?*?*?*?*?*?*?*?,8.1,1.5,60,101666,0,-0,316,0.0,-0.0,0.0,0,0,0,0,45,4.6,10,5,9999,99999,9,999999999,0.0,999,999,99
2050,4,2,22,0,*?*?*?*?*?*?*?*?*?*?*?*?*?*?*?*?*?*?*?*?*?*?,7.4,1.7,64,101666,0,-0,313,0.0,-0.0,0.0,0,0,0,0,40,3.6,10,5,9999,99999,9,999999999,0.0,999,999,99
2050,4,2,23,0,*?*?*?*?*?*?*?*?*?*?*?*?*?*?*?*?*?*?*?*?*?*?,7.3,2.3,68,101666,0,-0,312,0.0,-0.0,0.0,0,0,0,0,35,4.6,10,5,9999,99999,9,999999999,0.0,999,999,99
2050,4,2,24,0,*?*?*?*?*?*?*?*?*?*?*?*?*?*?*?*?*?*?*?*?*?*?,5.8,5.3,93,101666,0,-0,305,0.0,-0.0,0.0,0,0,0,0,60,4.6,10,5,9999,99999,9,999999999,0.0,999,999,99
2050,4,3,1,0,*?*?*?*?*?*?*?*?*?*?*?*?*?*?*?*?*?*?*?*?*?*?,6.7,4.6,86,101988,0,-0,309,0.0,-0.0,0.0,0,0,0,0,30,2.6,10,5,9999,99999,9,999999999,0.0,999,999,99
2050,4,3,2,0,*?*?*?*?*?*?*?*?*?*?*?*?*?*?*?*?*?*?*?*?*?*?,6.3,5.5,94,101988,0,-0,307,0.0,-0.0,0.0,0,0,0,0,30,2.6,10,5,9999,99999,9,999999999,0.0,999,999,99
2050,4,3,3,0,*?*?*?*?*?*?*?*?*?*?*?*?*?*?*?*?*?*?*?*?*?*?,5.9,5.1,94,101988,0,-0,306,0.0,-0.0,0.0,0,0,0,0,30,3.1,10,5,9999,99999,9,999999999,0.0,999,999,99
2050,4,3,4,0,*?*?*?*?*?*?*?*?*?*?*?*?*?*?*?*?*?*?*?*?*?*?,5.6,5.6,100,101988,0,-0,304,0.0,-0.0,0.0,0,0,0,0,30,3.6,10,5,9999,99999,9,999999999,0.0,999,999,99
2050,4,3,5,0,*?*?*?*?*?*?*?*?*?*?*?*?*?*?*?*?*?*?*?*?*?*?,5.7,5.0,94,101988,0,-0,305,0.0,-0.0,0.0,0,0,0,0,30,3.1,10,5,9999,99999,9,999999999,0.0,999,999,99
2050,4,3,6,0,*?*?*?*?*?*?*?*?*?*?*?*?*?*?*?*?*?*?*?*?*?*?,5.9,4.8,92,101988,172,1367,306,20.4,0.0,20.4,2408,-0,2411,789,30,3.1,10,5,9999,99999,9,999999999,0.0,999,999,99
2050,4,3,7,0,*?*?*?*?*?*?*?*?*?*?*?*?*?*?*?*?*?*?*?*?*?*?,5.7,4.5,91,101988,384,1367,292,171.4,217.8,110.2,18085,19119,12780,2196,35,4.1,7,4,9999,99999,9,999999999,0.0,999,999,99
2050,4,3,8,0,*?*?*?*?*?*?*?*?*?*?*?*?*?*?*?*?*?*?*?*?*?*?,7.9,4.3,78,101988,577,1368,301,276.7,234.3,177.9,29348,23417,20092,3844,40,5.2,7,4,9999,99999,9,999999999,0.0,999,999,99
2050,4,3,9,0,*?*?*?*?*?*?*?*?*?*?*?*?*?*?*?*?*?*?*?*?*?*?,9.5,4.1,69,101988,737,1368,313,308.3,144.2,230.6,33665,14922,25875,5903,45,5.7,8,4,9999,99999,9,999999999,0.0,999,999,99
2050,4,3,10,0,*?*?*?*?*?*?*?*?*?*?*?*?*?*?*?*?*?*?*?*?*?*?,10.9,5.9,71,101988,854,1368,324,273.5,58.3,237.1,30135,5886,26714,8029,50,6.2,9,5,9999,99999,9,999999999,0.0,999,999,99
2050,4,3,11,0,*?*?*?*?*?*?*?*?*?*?*?*?*?*?*?*?*?*?*?*?*?*?,12.3,6.6,68,101988,920,1368,322,464.2,246.5,298.5,49996,26438,32437,8247,55,6.7,7,4,9999,99999,9,999999999,0.0,999,999,99
2050,4,3,12,0,*?*?*?*?*?*?*?*?*?*?*?*?*?*?*?*?*?*?*?*?*?*?,12.4,6.4,66,101988,930,1368,326,397.4,147.3,297.2,43578,15578,33063,8746,60,6.7,8,4,9999,99999,9,999999999,0.0,999,999,99
2050,4,3,13,0,*?*?*?*?*?*?*?*?*?*?*?*?*?*?*?*?*?*?*?*?*?*?,12.3,6.9,69,101988,883,1367,326,375.9,146.7,281.2,41176,15456,31338,7950,60,6.7,8,4,9999,99999,9,999999999,0.0,999,999,99
2050,4,3,14,0,*?*?*?*?*?*?*?*?*?*?*?*?*?*?*?*?*?*?*?*?*?*?,12.9,7.9,72,101988,784,1368,329,329.8,145.1,246.7,36052,15122,27623,6495,60,6.2,8,4,9999,99999,9,999999999,0.0,999,999,99
2050,4,3,15,0,*?*?*?*?*?*?*?*?*?*?*?*?*?*?*?*?*?*?*?*?*?*?,12.7,6.7,67,101988,638,1369,328,262.3,141.8,196.2,28592,14367,22126,4773,60,7.2,8,4,9999,99999,9,999999999,0.0,999,999,99
2050,4,3,16,0,*?*?*?*?*?*?*?*?*?*?*?*?*?*?*?*?*?*?*?*?*?*?,12.8,7.6,70,101988,455,1367,333,134.3,53.7,116.4,14739,4972,13135,3207,60,6.7,9,5,9999,99999,9,999999999,0.0,999,999,99
2050,4,3,17,0,*?*?*?*?*?*?*?*?*?*?*?*?*?*?*?*?*?*?*?*?*?*?,12.7,7.6,70,101988,249,1368,336,35.8,0.0,35.8,4181,0,4188,1393,60,6.2,10,5,9999,99999,9,999999999,0.8,999,999,99
2050,4,3,18,0,*?*?*?*?*?*?*?*?*?*?*?*?*?*?*?*?*?*?*?*?*?*?,11.8,8.1,78,101988,33,1379,328,0.0,0.0,0.0,0,0,0,0,60,5.7,9,5,9999,99999,9,999999999,0.1,999,999,99
2050,4,3,19,0,*?*?*?*?*?*?*?*?*?*?*?*?*?*?*?*?*?*?*?*?*?*?,10.2,8.4,88,101988,0,-0,324,0.0,-0.0,0.0,0,0,0,0,55,4.6,10,5,9999,99999,9,999999999,0.2,999,999,99
2050,4,3,20,0,*?*?*?*?*?*?*?*?*?*?*?*?*?*?*?*?*?*?*?*?*?*?,9.2,8.7,96,101988,0,-0,320,0.0,-0.0,0.0,0,0,0,0,50,3.1,10,5,9999,99999,9,999999999,0.1,999,999,99
2050,4,3,21,0,*?*?*?*?*?*?*?*?*?*?*?*?*?*?*?*?*?*?*?*?*?*?,8.7,8.0,95,101988,0,-0,318,0.0,-0.0,0.0,0,0,0,0,45,4.1,10,5,9999,99999,9,999999999,0.4,999,999,99
2050,4,3,22,0,*?*?*?*?*?*?*?*?*?*?*?*?*?*?*?*?*?*?*?*?*?*?,7.8,6.6,91,101988,0,-0,314,0.0,-0.0,0.0,0,0,0,0,40,3.1,10,5,9999,99999,9,999999999,0.0,999,999,99
2050,4,3,23,0,*?*?*?*?*?*?*?*?*?*?*?*?*?*?*?*?*?*?*?*?*?*?,7.6,6.7,93,101988,0,-0,313,0.0,-0.0,0.0,0,0,0,0,35,2.6,10,5,9999,99999,9,999999999,0.4,999,999,99
2050,4,3,24,0,*?*?*?*?*?*?*?*?*?*?*?*?*?*?*?*?*?*?*?*?*?*?,7.2,3.4,77,101988,0,-0,312,0.0,-0.0,0.0,0,0,0,0,30,2.1,10,5,9999,99999,9,999999999,0.0,999,999,99
2050,4,4,1,0,*?*?*?*?*?*?*?*?*?*?*?*?*?*?*?*?*?*?*?*?*?*?,6.9,6.2,96,101732,0,-0,310,0.0,-0.0,0.0,0,0,0,0,30,4.6,10,5,9999,99999,9,999999999,0.0,999,999,99
2050,4,4,2,0,*?*?*?*?*?*?*?*?*?*?*?*?*?*?*?*?*?*?*?*?*?*?,5.9,5.9,100,101732,0,-0,306,0.0,-0.0,0.0,0,0,0,0,30,2.6,10,5,9999,99999,9,999999999,0.0,999,999,99
2050,4,4,3,0,*?*?*?*?*?*?*?*?*?*?*?*?*?*?*?*?*?*?*?*?*?*?,5.9,5.5,98,101732,0,-0,306,0.0,-0.0,0.0,0,0,0,0,30,2.6,10,5,9999,99999,9,999999999,0.0,999,999,99
2050,4,4,4,0,*?*?*?*?*?*?*?*?*?*?*?*?*?*?*?*?*?*?*?*?*?*?,5.8,5.6,99,101732,0,-0,305,0.0,-0.0,0.0,0,0,0,0,30,2.1,10,5,9999,99999,9,999999999,0.0,999,999,99
2050,4,4,5,0,*?*?*?*?*?*?*?*?*?*?*?*?*?*?*?*?*?*?*?*?*?*?,5.7,5.3,98,101732,0,-0,292,0.0,-0.0,0.0,0,0,0,0,30,2.1,7,4,9999,99999,9,999999999,0.0,999,999,99
2050,4,4,6,0,*?*?*?*?*?*?*?*?*?*?*?*?*?*?*?*?*?*?*?*?*?*?,6.4,6.2,100,101732,180,1365,280,75.1,362.8,27.3,7805,23440,4300,506,30,3.1,3,2,9999,99999,9,999999999,0.5,999,999,99
2050,4,4,7,0,*?*?*?*?*?*?*?*?*?*?*?*?*?*?*?*?*?*?*?*?*?*?,7.0,6.4,96,101732,392,1367,286,215.7,442.5,88.9,22681,38460,11528,1644,32,3.1,4,2,9999,99999,9,999999999,0.0,999,999,99
2050,4,4,8,0,*?*?*?*?*?*?*?*?*?*?*?*?*?*?*?*?*?*?*?*?*?*?,8.1,5.9,87,101732,584,1367,273,356.1,583.3,106.8,36995,55858,14968,2119,33,3.6,0,0,9999,99999,9,999999999,0.0,999,999,99
2050,4,4,9,0,*?*?*?*?*?*?*?*?*?*?*?*?*?*?*?*?*?*?*?*?*?*?,10.2,6.2,77,101732,744,1367,282,467.0,600.6,140.1,48733,59532,18910,3061,35,5.7,0,0,9999,99999,9,999999999,0.0,999,999,99
2050,4,4,10,0,*?*?*?*?*?*?*?*?*?*?*?*?*?*?*?*?*?*?*?*?*?*?,12.0,7.9,76,101732,861,1368,293,547.9,609.1,164.4,57393,61176,21609,4006,37,7.2,0,0,9999,99999,9,999999999,0.0,999,999,99
2050,4,4,11,0,*?*?*?*?*?*?*?*?*?*?*?*?*?*?*?*?*?*?*?*?*?*?,13.9,8.3,69,101732,926,1367,302,593.2,613.0,177.9,62279,61850,23051,4697,38,7.2,0,0,9999,99999,9,999999999,0.0,999,999,99
2050,4,4,12,0,*?*?*?*?*?*?*?*?*?*?*?*?*?*?*?*?*?*?*?*?*?*?,15.2,6.6,56,101732,936,1367,304,599.9,613.5,180.0,63004,61938,23261,4813,40,7.7,0,0,9999,99999,9,999999999,0.0,999,999,99
2050,4,4,13,0,*?*?*?*?*?*?*?*?*?*?*?*?*?*?*?*?*?*?*?*?*?*?,15.3,7.7,61,101732,889,1367,307,567.5,610.9,170.3,59526,61470,22252,4288,42,8.2,0,0,9999,99999,9,999999999,0.2,999,999,99
2050,4,4,14,0,*?*?*?*?*?*?*?*?*?*?*?*?*?*?*?*?*?*?*?*?*?*?,15.2,9.3,68,101732,789,1366,310,498.4,604.2,149.5,52079,60245,19970,3393,43,6.2,0,0,9999,99999,9,999999999,0.0,999,999,99
2050,4,4,15,0,*?*?*?*?*?*?*?*?*?*?*?*?*?*?*?*?*?*?*?*?*?*?,15.6,9.7,68,101732,643,1366,328,384.6,480.6,158.5,40552,47613,19545,3259,45,7.2,4,2,9999,99999,9,999999999,0.0,999,999,99
2050,4,4,16,0,*?*?*?*?*?*?*?*?*?*?*?*?*?*?*?*?*?*?*?*?*?*?,15.6,10.4,71,101732,461,1367,342,180.7,135.0,135.2,19659,12726,15400,3068,47,8.2,8,4,9999,99999,9,999999999,0.0,999,999,99
2050,4,4,17,0,*?*?*?*?*?*?*?*?*?*?*?*?*?*?*?*?*?*?*?*?*?*?,15.5,10.8,74,101732,255,1368,342,85.3,115.3,63.8,9325,8734,7419,1365,48,7.2,8,4,9999,99999,9,999999999,0.0,999,999,99
2050,4,4,18,0,*?*?*?*?*?*?*?*?*?*?*?*?*?*?*?*?*?*?*?*?*?*?,13.9,12.0,88,101732,39,1371,335,0.0,0.0,0.0,0,0,0,0,50,5.7,8,4,9999,99999,9,999999999,0.0,999,999,99
2050,4,4,19,0,*?*?*?*?*?*?*?*?*?*?*?*?*?*?*?*?*?*?*?*?*?*?,12.8,11.6,92,101732,0,-0,336,0.0,-0.0,0.0,0,0,0,0,47,5.2,10,5,9999,99999,9,999999999,0.0,999,999,99
2050,4,4,20,0,*?*?*?*?*?*?*?*?*?*?*?*?*?*?*?*?*?*?*?*?*?*?,11.2,10.7,97,101732,0,-0,328,0.0,-0.0,0.0,0,0,0,0,43,2.1,10,5,9999,99999,9,999999999,0.0,999,999,99
2050,4,4,21,0,*?*?*?*?*?*?*?*?*?*?*?*?*?*?*?*?*?*?*?*?*?*?,10.5,9.9,97,101732,0,-0,325,0.0,-0.0,0.0,0,0,0,0,40,1.0,10,5,9999,99999,9,999999999,0.0,999,999,99
2050,4,4,22,0,*?*?*?*?*?*?*?*?*?*?*?*?*?*?*?*?*?*?*?*?*?*?,9.0,8.9,100,101732,0,-0,319,0.0,-0.0,0.0,0,0,0,0,37,0.0,10,5,9999,99999,9,999999999,0.0,999,999,99
2050,4,4,23,0,*?*?*?*?*?*?*?*?*?*?*?*?*?*?*?*?*?*?*?*?*?*?,9.1,9.1,100,101732,0,-0,319,0.0,-0.0,0.0,0,0,0,0,33,1.5,10,5,9999,99999,9,999999999,0.0,999,999,99
2050,4,4,24,0,*?*?*?*?*?*?*?*?*?*?*?*?*?*?*?*?*?*?*?*?*?*?,7.4,6.4,94,101732,0,-0,312,0.0,-0.0,0.0,0,0,0,0,30,3.6,10,5,9999,99999,9,999999999,0.0,999,999,99
2050,4,5,1,0,*?*?*?*?*?*?*?*?*?*?*?*?*?*?*?*?*?*?*?*?*?*?,8.8,8.8,100,101841,0,-0,318,0.0,-0.0,0.0,0,0,0,0,28,4.1,10,5,9999,99999,9,999999999,0.0,999,999,99
2050,4,5,2,0,*?*?*?*?*?*?*?*?*?*?*?*?*?*?*?*?*?*?*?*?*?*?,8.4,8.4,100,101841,0,-0,316,0.0,-0.0,0.0,0,0,0,0,27,4.1,10,5,9999,99999,9,999999999,0.0,999,999,99
2050,4,5,3,0,*?*?*?*?*?*?*?*?*?*?*?*?*?*?*?*?*?*?*?*?*?*?,8.0,8.0,100,101841,0,-0,314,0.0,-0.0,0.0,0,0,0,0,25,4.6,10,5,9999,99999,9,999999999,0.0,999,999,99
2050,4,5,4,0,*?*?*?*?*?*?*?*?*?*?*?*?*?*?*?*?*?*?*?*?*?*?,8.0,8.0,100,101841,0,-0,314,0.0,-0.0,0.0,0,0,0,0,23,3.1,10,5,9999,99999,9,999999999,0.0,999,999,99
2050,4,5,5,0,*?*?*?*?*?*?*?*?*?*?*?*?*?*?*?*?*?*?*?*?*?*?,7.9,7.9,100,101841,0,-0,310,0.0,-0.0,0.0,0,0,0,0,22,4.1,9,5,9999,99999,9,999999999,0.0,999,999,99
2050,4,5,6,0,*?*?*?*?*?*?*?*?*?*?*?*?*?*?*?*?*?*?*?*?*?*?,8.4,8.4,100,101841,188,1364,305,64.4,166.8,41.4,6748,10305,5575,740,20,3.6,7,4,9999,99999,9,999999999,0.0,999,999,99
2050,4,5,7,0,*?*?*?*?*?*?*?*?*?*?*?*?*?*?*?*?*?*?*?*?*?*?,8.9,8.9,100,101841,400,1368,308,180.1,219.8,115.8,19009,19603,13397,2322,27,3.6,7,4,9999,99999,9,999999999,0.0,999,999,99
2050,4,5,8,0,*?*?*?*?*?*?*?*?*?*?*?*?*?*?*?*?*?*?*?*?*?*?,10.2,10.3,100,101841,592,1367,314,285.1,235.1,183.3,30259,23646,20665,3992,33,4.1,7,4,9999,99999,9,999999999,0.0,999,999,99
2050,4,5,9,0,*?*?*?*?*?*?*?*?*?*?*?*?*?*?*?*?*?*?*?*?*?*?,11.4,10.5,100,101841,751,1366,323,315.2,144.5,235.7,34422,14988,26430,6087,40,5.7,8,4,9999,99999,9,999999999,0.0,999,999,99
2050,4,5,10,0,*?*?*?*?*?*?*?*?*?*?*?*?*?*?*?*?*?*?*?*?*?*?,13.3,10.2,87,101841,867,1366,328,436.0,245.2,280.4,46842,26180,30633,7358,47,6.2,7,4,9999,99999,9,999999999,0.0,999,999,99
2050,4,5,11,0,*?*?*?*?*?*?*?*?*?*?*?*?*?*?*?*?*?*?*?*?*?*?,14.9,9.9,77,101841,932,1366,335,471.6,246.8,303.2,50826,26498,32904,8507,53,6.7,7,4,9999,99999,9,999999999,0.0,999,999,99
2050,4,5,12,0,*?*?*?*?*?*?*?*?*?*?*?*?*?*?*?*?*?*?*?*?*?*?,16.1,8.8,66,101841,942,1367,340,476.8,247.0,306.6,51407,26539,33232,8691,60,4.1,7,4,9999,99999,9,999999999,0.0,999,999,99
2050,4,5,13,0,*?*?*?*?*?*?*?*?*?*?*?*?*?*?*?*?*?*?*?*?*?*?,15.8,7.7,63,101841,895,1367,342,381.7,146.9,285.5,41825,15491,31805,8156,57,5.7,8,4,9999,99999,9,999999999,0.0,999,999,99
2050,4,5,14,0,*?*?*?*?*?*?*?*?*?*?*?*?*?*?*?*?*?*?*?*?*?*?,15.8,5.1,53,101841,795,1366,342,335.5,145.3,250.9,36675,15169,28077,6658,53,5.2,8,4,9999,99999,9,999999999,0.0,999,999,99
2050,4,5,15,0,*?*?*?*?*?*?*?*?*?*?*?*?*?*?*?*?*?*?*?*?*?*?,15.8,3.2,46,101841,649,1366,346,202.1,56.6,175.3,22226,5572,19749,5289,50,5.7,9,5,9999,99999,9,999999999,0.0,999,999,99
2050,4,5,16,0,*?*?*?*?*?*?*?*?*?*?*?*?*?*?*?*?*?*?*?*?*?*?,16.1,1.0,39,101841,467,1367,354,79.7,0.0,79.7,9311,0,9338,3308,47,4.6,10,5,9999,99999,9,999999999,0.0,999,999,99
2050,4,5,17,0,*?*?*?*?*?*?*?*?*?*?*?*?*?*?*?*?*?*?*?*?*?*?,16.0,1.5,40,101841,261,1368,342,88.0,116.3,65.9,9625,8903,7654,1412,43,4.6,8,4,9999,99999,9,999999999,0.0,999,999,99
2050,4,5,18,0,*?*?*?*?*?*?*?*?*?*?*?*?*?*?*?*?*?*?*?*?*?*?,15.1,0.6,40,101841,45,1365,337,0.0,0.0,0.0,0,0,0,0,40,3.6,8,4,9999,99999,9,999999999,0.0,999,999,99
2050,4,5,19,0,*?*?*?*?*?*?*?*?*?*?*?*?*?*?*?*?*?*?*?*?*?*?,14.0,-0.4,39,101841,0,-0,344,0.0,-0.0,0.0,0,0,0,0,35,3.6,10,5,9999,99999,9,999999999,0.0,999,999,99
2050,4,5,20,0,*?*?*?*?*?*?*?*?*?*?*?*?*?*?*?*?*?*?*?*?*?*?,12.4,0.2,47,101841,0,-0,336,0.0,-0.0,0.0,0,0,0,0,30,3.1,10,5,9999,99999,9,999999999,0.0,999,999,99
2050,4,5,21,0,*?*?*?*?*?*?*?*?*?*?*?*?*?*?*?*?*?*?*?*?*?*?,11.2,2.5,59,101841,0,-0,330,0.0,-0.0,0.0,0,0,0,0,25,4.1,10,5,9999,99999,9,999999999,0.0,999,999,99
2050,4,5,22,0,*?*?*?*?*?*?*?*?*?*?*?*?*?*?*?*?*?*?*?*?*?*?,10.7,3.9,67,101841,0,-0,327,0.0,-0.0,0.0,0,0,0,0,20,3.1,10,5,9999,99999,9,999999999,0.0,999,999,99
2050,4,5,23,0,*?*?*?*?*?*?*?*?*?*?*?*?*?*?*?*?*?*?*?*?*?*?,10.1,4.8,74,101841,0,-0,325,0.0,-0.0,0.0,0,0,0,0,15,1.5,10,5,9999,99999,9,999999999,0.0,999,999,99
2050,4,5,24,0,*?*?*?*?*?*?*?*?*?*?*?*?*?*?*?*?*?*?*?*?*?*?,9.1,9.2,100,101841,0,-0,319,0.0,-0.0,0.0,0,0,0,0,30,4.6,10,5,9999,99999,9,999999999,0.0,999,999,99
2050,4,6,1,0,*?*?*?*?*?*?*?*?*?*?*?*?*?*?*?*?*?*?*?*?*?*?,8.0,3.8,73,102462,0,-0,315,0.0,-0.0,0.0,0,0,0,0,62,2.6,10,5,9999,99999,9,999999999,0.0,999,999,99
2050,4,6,2,0,*?*?*?*?*?*?*?*?*?*?*?*?*?*?*?*?*?*?*?*?*?*?,7.1,3.0,74,102462,0,-0,311,0.0,-0.0,0.0,0,0,0,0,113,2.6,10,5,9999,99999,9,999999999,0.0,999,999,99
2050,4,6,3,0,*?*?*?*?*?*?*?*?*?*?*?*?*?*?*?*?*?*?*?*?*?*?,6.1,3.6,82,102462,0,-0,307,0.0,-0.0,0.0,0,0,0,0,165,2.1,10,5,9999,99999,9,999999999,0.0,999,999,99
2050,4,6,4,0,*?*?*?*?*?*?*?*?*?*?*?*?*?*?*?*?*?*?*?*?*?*?,6.0,4.6,89,102462,0,-0,306,0.0,-0.0,0.0,0,0,0,0,217,2.6,10,5,9999,99999,9,999999999,0.0,999,999,99
2050,4,6,5,0,*?*?*?*?*?*?*?*?*?*?*?*?*?*?*?*?*?*?*?*?*?*?,5.9,4.8,91,102462,0,-0,297,0.0,-0.0,0.0,0,0,0,0,268,2.1,8,4,9999,99999,9,999999999,0.0,999,999,99
2050,4,6,6,0,*?*?*?*?*?*?*?*?*?*?*?*?*?*?*?*?*?*?*?*?*?*?,6.3,5.5,93,102462,196,1364,291,76.3,238.0,42.1,8020,15051,5689,751,320,2.1,6,3,9999,99999,9,999999999,0.0,999,999,99
2050,4,6,7,0,*?*?*?*?*?*?*?*?*?*?*?*?*?*?*?*?*?*?*?*?*?*?,6.7,5.5,90,102462,407,1365,309,67.8,0.0,67.8,7902,0,7923,2755,277,2.6,10,5,9999,99999,9,999999999,0.0,999,999,99
2050,4,6,8,0,*?*?*?*?*?*?*?*?*?*?*?*?*?*?*?*?*?*?*?*?*?*?,8.7,6.1,82,102462,599,1366,301,320.9,327.8,177.1,34191,33087,20065,3830,233,1.5,6,3,9999,99999,9,999999999,0.0,999,999,99
2050,4,6,9,0,*?*?*?*?*?*?*?*?*?*?*?*?*?*?*?*?*?*?*?*?*?*?,11.6,6.6,70,102462,758,1366,314,417.5,337.0,230.5,44794,35461,25639,5480,190,2.6,6,3,9999,99999,9,999999999,0.0,999,999,99
2050,4,6,10,0,*?*?*?*?*?*?*?*?*?*?*?*?*?*?*?*?*?*?*?*?*?*?,12.8,6.6,65,102462,874,1366,315,520.1,426.7,247.0,54673,43882,28707,6259,147,3.6,5,3,9999,99999,9,999999999,0.0,999,999,99
2050,4,6,11,0,*?*?*?*?*?*?*?*?*?*?*?*?*?*?*?*?*?*?*?*?*?*?,14.4,4.5,50,102462,938,1365,305,600.7,587.4,197.0,62699,59039,24947,5231,103,4.1,2,1,9999,99999,9,999999999,0.0,999,999,99
2050,4,6,12,0,*?*?*?*?*?*?*?*?*?*?*?*?*?*?*?*?*?*?*?*?*?*?,15.1,3.4,45,102462,948,1366,312,601.6,552.3,218.4,64813,57305,26165,5982,60,4.1,3,2,9999,99999,9,999999999,0.0,999,999,99
2050,4,6,13,0,*?*?*?*?*?*?*?*?*?*?*?*?*?*?*?*?*?*?*?*?*?*?,15.8,4.1,45,102462,900,1365,306,576.0,605.3,176.8,60317,60903,22909,4506,55,5.2,1,0,9999,99999,9,999999999,0.0,999,999,99
2050,4,6,14,0,*?*?*?*?*?*?*?*?*?*?*?*?*?*?*?*?*?*?*?*?*?*?,16.0,4.8,46,102462,801,1366,328,472.7,423.3,224.5,49551,43175,26408,5266,50,6.7,5,3,9999,99999,9,999999999,0.0,999,999,99
2050,4,6,15,0,*?*?*?*?*?*?*?*?*?*?*?*?*?*?*?*?*?*?*?*?*?*?,15.7,5.9,51,102462,654,1365,309,405.3,585.9,124.4,42102,57084,17052,2548,45,7.2,1,0,9999,99999,9,999999999,0.0,999,999,99
2050,4,6,16,0,*?*?*?*?*?*?*?*?*?*?*?*?*?*?*?*?*?*?*?*?*?*?,15.7,5.0,48,102462,472,1365,317,275.6,507.6,100.0,29284,46914,12993,1879,40,7.2,3,2,9999,99999,9,999999999,0.0,999,999,99
2050,4,6,17,0,*?*?*?*?*?*?*?*?*?*?*?*?*?*?*?*?*?*?*?*?*?*?,15.2,4.3,47,102462,267,1368,349,39.5,0.0,39.5,4601,0,4610,1539,35,7.2,10,5,9999,99999,9,999999999,0.0,999,999,99
2050,4,6,18,0,*?*?*?*?*?*?*?*?*?*?*?*?*?*?*?*?*?*?*?*?*?*?,14.0,5.1,54,102462,51,1362,338,0.0,0.0,0.0,0,0,0,0,30,5.7,9,5,9999,99999,9,999999999,0.0,999,999,99
2050,4,6,19,0,*?*?*?*?*?*?*?*?*?*?*?*?*?*?*?*?*?*?*?*?*?*?,12.6,5.9,62,102462,0,-0,336,0.0,-0.0,0.0,0,0,0,0,52,5.7,10,5,9999,99999,9,999999999,0.0,999,999,99
2050,4,6,20,0,*?*?*?*?*?*?*?*?*?*?*?*?*?*?*?*?*?*?*?*?*?*?,11.1,5.5,67,102462,0,-0,329,0.0,-0.0,0.0,0,0,0,0,73,5.7,10,5,9999,99999,9,999999999,0.0,999,999,99
2050,4,6,21,0,*?*?*?*?*?*?*?*?*?*?*?*?*?*?*?*?*?*?*?*?*?*?,10.1,6.1,74,102462,0,-0,324,0.0,-0.0,0.0,0,0,0,0,95,5.7,10,5,9999,99999,9,999999999,0.0,999,999,99
2050,4,6,22,0,*?*?*?*?*?*?*?*?*?*?*?*?*?*?*?*?*?*?*?*?*?*?,9.8,7.4,84,102462,0,-0,323,0.0,-0.0,0.0,0,0,0,0,117,4.6,10,5,9999,99999,9,999999999,0.0,999,999,99
2050,4,6,23,0,*?*?*?*?*?*?*?*?*?*?*?*?*?*?*?*?*?*?*?*?*?*?,9.4,7.3,85,102462,0,-0,321,0.0,-0.0,0.0,0,0,0,0,138,4.1,10,5,9999,99999,9,999999999,0.0,999,999,99
2050,4,6,24,0,*?*?*?*?*?*?*?*?*?*?*?*?*?*?*?*?*?*?*?*?*?*?,9.6,4.3,68,102462,0,-0,322,0.0,-0.0,0.0,0,0,0,0,10,3.1,10,5,9999,99999,9,999999999,0.0,999,999,99
2050,4,7,1,0,*?*?*?*?*?*?*?*?*?*?*?*?*?*?*?*?*?*?*?*?*?*?,8.8,5.5,78,101917,0,-0,319,0.0,-0.0,0.0,0,0,0,0,133,2.6,10,5,9999,99999,9,999999999,0.0,999,999,99
2050,4,7,2,0,*?*?*?*?*?*?*?*?*?*?*?*?*?*?*?*?*?*?*?*?*?*?,8.3,4.6,76,101917,0,-0,316,0.0,-0.0,0.0,0,0,0,0,107,3.1,10,5,9999,99999,9,999999999,0.0,999,999,99
2050,4,7,3,0,*?*?*?*?*?*?*?*?*?*?*?*?*?*?*?*?*?*?*?*?*?*?,8.8,5.8,79,101917,0,-0,318,0.0,-0.0,0.0,0,0,0,0,80,2.6,10,5,9999,99999,9,999999999,0.0,999,999,99
2050,4,7,4,0,*?*?*?*?*?*?*?*?*?*?*?*?*?*?*?*?*?*?*?*?*?*?,8.1,5.5,81,101917,0,-0,315,0.0,-0.0,0.0,0,0,0,0,53,3.1,10,5,9999,99999,9,999999999,0.0,999,999,99
2050,4,7,5,0,*?*?*?*?*?*?*?*?*?*?*?*?*?*?*?*?*?*?*?*?*?*?,7.3,5.1,84,101917,0,-0,303,0.0,-0.0,0.0,0,0,0,0,27,3.1,8,4,9999,99999,9,999999999,0.0,999,999,99
2050,4,7,6,0,*?*?*?*?*?*?*?*?*?*?*?*?*?*?*?*?*?*?*?*?*?*?,7.9,6.2,87,101917,204,1364,273,92.8,434.3,27.8,9513,31325,4523,557,0,2.6,0,0,9999,99999,9,999999999,0.0,999,999,99
2050,4,7,7,0,*?*?*?*?*?*?*?*?*?*?*?*?*?*?*?*?*?*?*?*?*?*?,8.4,5.8,82,101917,415,1365,274,239.2,550.8,71.7,24776,48775,10499,1349,28,3.1,0,0,9999,99999,9,999999999,0.0,999,999,99
2050,4,7,8,0,*?*?*?*?*?*?*?*?*?*?*?*?*?*?*?*?*?*?*?*?*?*?,11.5,6.9,71,101917,606,1365,289,372.0,586.4,111.6,38658,56516,15544,2236,57,3.6,0,0,9999,99999,9,999999999,0.0,999,999,99
2050,4,7,9,0,*?*?*?*?*?*?*?*?*?*?*?*?*?*?*?*?*?*?*?*?*?*?,14.1,8.3,66,101917,765,1365,303,482.2,602.4,144.7,50350,59888,19422,3217,85,4.1,0,0,9999,99999,9,999999999,0.0,999,999,99
2050,4,7,10,0,*?*?*?*?*?*?*?*?*?*?*?*?*?*?*?*?*?*?*?*?*?*?,17.0,7.7,53,101917,880,1364,314,562.4,610.4,168.7,58948,61400,22064,4210,113,4.6,0,0,9999,99999,9,999999999,0.0,999,999,99
2050,4,7,11,0,*?*?*?*?*?*?*?*?*?*?*?*?*?*?*?*?*?*?*?*?*?*?,19.0,8.9,51,101917,945,1365,326,607.1,614.0,182.1,63778,62025,23477,4942,142,4.6,0,0,9999,99999,9,999999999,0.0,999,999,99
2050,4,7,12,0,*?*?*?*?*?*?*?*?*?*?*?*?*?*?*?*?*?*?*?*?*?*?,20.4,9.8,49,101917,953,1364,335,613.2,614.5,184.0,64439,62099,23663,5055,170,4.6,0,0,9999,99999,9,999999999,0.0,999,999,99
2050,4,7,13,0,*?*?*?*?*?*?*?*?*?*?*?*?*?*?*?*?*?*?*?*?*?*?,20.7,9.1,46,101917,906,1365,334,580.4,611.9,174.1,60891,61669,22641,4486,163,5.2,0,0,9999,99999,9,999999999,0.0,999,999,99
2050,4,7,14,0,*?*?*?*?*?*?*?*?*?*?*?*?*?*?*?*?*?*?*?*?*?*?,20.8,7.9,42,101917,806,1365,336,510.7,599.3,156.8,53312,59807,20751,3604,157,6.7,1,0,9999,99999,9,999999999,0.0,999,999,99
2050,4,7,15,0,*?*?*?*?*?*?*?*?*?*?*?*?*?*?*?*?*?*?*?*?*?*?,21.1,9.4,46,101917,660,1365,345,408.2,567.3,133.9,42220,55146,18082,2720,150,4.6,2,1,9999,99999,9,999999999,0.0,999,999,99
2050,4,7,16,0,*?*?*?*?*?*?*?*?*?*?*?*?*?*?*?*?*?*?*?*?*?*?,21.0,8.7,44,101917,478,1365,347,279.6,508.7,101.5,29713,47180,13167,1910,143,4.1,3,2,9999,99999,9,999999999,0.0,999,999,99
2050,4,7,17,0,*?*?*?*?*?*?*?*?*?*?*?*?*?*?*?*?*?*?*?*?*?*?,20.5,9.6,48,101917,272,1363,366,93.6,118.2,70.0,10219,9225,8118,1505,137,3.6,8,4,9999,99999,9,999999999,0.0,999,999,99
2050,4,7,18,0,*?*?*?*?*?*?*?*?*?*?*?*?*?*?*?*?*?*?*?*?*?*?,18.7,11.1,60,101917,57,1360,361,0.0,0.0,0.0,0,0,0,0,130,5.2,9,5,9999,99999,9,999999999,0.0,999,999,99
2050,4,7,19,0,*?*?*?*?*?*?*?*?*?*?*?*?*?*?*?*?*?*?*?*?*?*?,16.4,11.9,73,101917,0,-0,353,0.0,-0.0,0.0,0,0,0,0,125,5.2,10,5,9999,99999,9,999999999,0.0,999,999,99
2050,4,7,20,0,*?*?*?*?*?*?*?*?*?*?*?*?*?*?*?*?*?*?*?*?*?*?,14.4,12.1,84,101917,0,-0,343,0.0,-0.0,0.0,0,0,0,0,120,4.6,10,5,9999,99999,9,999999999,0.0,999,999,99
2050,4,7,21,0,*?*?*?*?*?*?*?*?*?*?*?*?*?*?*?*?*?*?*?*?*?*?,13.7,12.2,88,101917,0,-0,340,0.0,-0.0,0.0,0,0,0,0,115,5.2,10,5,9999,99999,9,999999999,0.0,999,999,99
2050,4,7,22,0,*?*?*?*?*?*?*?*?*?*?*?*?*?*?*?*?*?*?*?*?*?*?,12.5,11.8,92,101917,0,-0,334,0.0,-0.0,0.0,0,0,0,0,110,4.6,10,5,9999,99999,9,999999999,0.0,999,999,99
2050,4,7,23,0,*?*?*?*?*?*?*?*?*?*?*?*?*?*?*?*?*?*?*?*?*?*?,12.5,12.2,95,101917,0,-0,334,0.0,-0.0,0.0,0,0,0,0,105,4.1,10,5,9999,99999,9,999999999,0.0,999,999,99
2050,4,7,24,0,*?*?*?*?*?*?*?*?*?*?*?*?*?*?*?*?*?*?*?*?*?*?,9.1,6.4,81,101917,0,-0,320,0.0,-0.0,0.0,0,0,0,0,160,2.1,10,5,9999,99999,9,999999999,0.0,999,999,99
2050,4,8,1,0,*?*?*?*?*?*?*?*?*?*?*?*?*?*?*?*?*?*?*?*?*?*?,13.2,10.9,83,100621,0,-0,338,0.0,-0.0,0.0,0,0,0,0,98,6.2,10,5,9999,99999,9,999999999,0.0,999,999,99
2050,4,8,2,0,*?*?*?*?*?*?*?*?*?*?*?*?*?*?*?*?*?*?*?*?*?*?,13.3,10.3,79,100621,0,-0,338,0.0,-0.0,0.0,0,0,0,0,97,8.8,10,5,9999,99999,9,999999999,0.0,999,999,99
2050,4,8,3,0,*?*?*?*?*?*?*?*?*?*?*?*?*?*?*?*?*?*?*?*?*?*?,13.1,10.3,80,100621,0,-0,337,0.0,-0.0,0.0,0,0,0,0,95,7.7,10,5,9999,99999,9,999999999,0.0,999,999,99
2050,4,8,4,0,*?*?*?*?*?*?*?*?*?*?*?*?*?*?*?*?*?*?*?*?*?*?,12.8,10.4,82,100621,0,-0,336,0.0,-0.0,0.0,0,0,0,0,93,5.7,10,5,9999,99999,9,999999999,0.0,999,999,99
2050,4,8,5,0,*?*?*?*?*?*?*?*?*?*?*?*?*?*?*?*?*?*?*?*?*?*?,12.4,10.4,84,100621,0,-0,334,0.0,-0.0,0.0,0,0,0,0,92,5.2,10,5,9999,99999,9,999999999,0.0,999,999,99
2050,4,8,6,0,*?*?*?*?*?*?*?*?*?*?*?*?*?*?*?*?*?*?*?*?*?*?,13.1,10.5,81,100621,212,1364,327,77.6,178.2,49.9,8252,11556,6030,916,90,6.2,7,4,9999,99999,9,999999999,0.0,999,999,99
2050,4,8,7,0,*?*?*?*?*?*?*?*?*?*?*?*?*?*?*?*?*?*?*?*?*?*?,13.8,10.9,79,100621,422,1363,337,123.2,52.9,106.8,13519,4826,12055,2902,88,8.8,9,5,9999,99999,9,999999999,0.0,999,999,99
2050,4,8,8,0,*?*?*?*?*?*?*?*?*?*?*?*?*?*?*?*?*?*?*?*?*?*?,15.5,11.1,72,100621,613,1364,339,297.5,236.3,191.3,31594,23960,21497,4214,87,7.2,7,4,9999,99999,9,999999999,0.0,999,999,99
2050,4,8,9,0,*?*?*?*?*?*?*?*?*?*?*?*?*?*?*?*?*?*?*?*?*?*?,17.5,10.8,62,100621,771,1363,355,245.4,57.7,212.8,27018,5788,23970,6862,85,7.2,9,5,9999,99999,9,999999999,0.0,999,999,99
2050,4,8,10,0,*?*?*?*?*?*?*?*?*?*?*?*?*?*?*?*?*?*?*?*?*?*?,19.4,11.3,57,100621,887,1365,358,447.4,245.7,287.7,48108,26289,31358,7703,83,8.2,7,4,9999,99999,9,999999999,0.0,999,999,99
2050,4,8,11,0,*?*?*?*?*?*?*?*?*?*?*?*?*?*?*?*?*?*?*?*?*?*?,20.7,12.2,56,100621,950,1363,365,482.5,247.2,310.2,52038,26581,33581,8908,82,8.8,7,4,9999,99999,9,999999999,0.0,999,999,99
2050,4,8,12,0,*?*?*?*?*?*?*?*?*?*?*?*?*?*?*?*?*?*?*?*?*?*?,22.2,11.3,48,100621,959,1364,382,179.1,0.0,179.1,21509,0,21606,8667,80,10.3,10,5,9999,99999,9,999999999,0.0,999,999,99
2050,4,8,13,0,*?*?*?*?*?*?*?*?*?*?*?*?*?*?*?*?*?*?*?*?*?*?,22.4,11.6,48,100621,912,1365,373,461.1,246.3,296.5,49648,26411,32235,8147,77,10.3,7,4,9999,99999,9,999999999,0.0,999,999,99
2050,4,8,14,0,*?*?*?*?*?*?*?*?*?*?*?*?*?*?*?*?*?*?*?*?*?*?,22.5,10.5,45,100621,811,1363,358,508.9,544.9,184.7,54532,55838,22601,4293,73,9.8,3,2,9999,99999,9,999999999,0.0,999,999,99
2050,4,8,15,0,*?*?*?*?*?*?*?*?*?*?*?*?*?*?*?*?*?*?*?*?*?*?,22.7,9.7,42,100621,665,1363,381,208.3,56.8,180.6,22906,5609,20348,5497,70,9.8,9,5,9999,99999,9,999999999,0.0,999,999,99
2050,4,8,16,0,*?*?*?*?*?*?*?*?*?*?*?*?*?*?*?*?*?*?*?*?*?*?,22.6,9.2,41,100621,483,1363,372,226.4,228.0,145.6,23936,21742,16630,3023,67,7.7,7,4,9999,99999,9,999999999,0.0,999,999,99
2050,4,8,17,0,*?*?*?*?*?*?*?*?*?*?*?*?*?*?*?*?*?*?*?*?*?*?,22.3,8.9,41,100621,278,1364,366,126.2,277.4,69.7,13075,20907,9023,1277,63,8.2,6,3,9999,99999,9,999999999,0.0,999,999,99
2050,4,8,18,0,*?*?*?*?*?*?*?*?*?*?*?*?*?*?*?*?*?*?*?*?*?*?,21.2,8.7,43,100621,63,1359,369,0.0,0.0,0.0,0,0,0,0,60,6.2,8,4,9999,99999,9,999999999,0.0,999,999,99
2050,4,8,19,0,*?*?*?*?*?*?*?*?*?*?*?*?*?*?*?*?*?*?*?*?*?*?,19.3,9.4,50,100621,0,-0,368,0.0,-0.0,0.0,0,0,0,0,63,5.7,10,5,9999,99999,9,999999999,0.0,999,999,99
2050,4,8,20,0,*?*?*?*?*?*?*?*?*?*?*?*?*?*?*?*?*?*?*?*?*?*?,18.2,10.1,56,100621,0,-0,362,0.0,-0.0,0.0,0,0,0,0,67,6.7,10,5,9999,99999,9,999999999,0.0,999,999,99
2050,4,8,21,0,*?*?*?*?*?*?*?*?*?*?*?*?*?*?*?*?*?*?*?*?*?*?,16.6,10.1,62,100621,0,-0,354,0.0,-0.0,0.0,0,0,0,0,70,4.6,10,5,9999,99999,9,999999999,0.0,999,999,99
2050,4,8,22,0,*?*?*?*?*?*?*?*?*?*?*?*?*?*?*?*?*?*?*?*?*?*?,16.0,10.1,65,100621,0,-0,351,0.0,-0.0,0.0,0,0,0,0,73,6.7,10,5,9999,99999,9,999999999,0.0,999,999,99
2050,4,8,23,0,*?*?*?*?*?*?*?*?*?*?*?*?*?*?*?*?*?*?*?*?*?*?,15.5,10.2,68,100621,0,-0,349,0.0,-0.0,0.0,0,0,0,0,77,7.7,10,5,9999,99999,9,999999999,0.0,999,999,99
2050,4,8,24,0,*?*?*?*?*?*?*?*?*?*?*?*?*?*?*?*?*?*?*?*?*?*?,12.5,11.6,90,100621,0,-0,334,0.0,-0.0,0.0,0,0,0,0,100,7.7,10,5,9999,99999,9,999999999,0.0,999,999,99
2050,4,9,1,0,*?*?*?*?*?*?*?*?*?*?*?*?*?*?*?*?*?*?*?*?*?*?,13.9,9.2,72,99901.3,0,-0,341,0.0,-0.0,0.0,0,0,0,0,78,6.2,10,5,9999,99999,9,999999999,0.0,999,999,99
2050,4,9,2,0,*?*?*?*?*?*?*?*?*?*?*?*?*?*?*?*?*?*?*?*?*?*?,13.1,8.8,73,99901.3,0,-0,338,0.0,-0.0,0.0,0,0,0,0,77,8.8,10,5,9999,99999,9,999999999,0.0,999,999,99
2050,4,9,3,0,*?*?*?*?*?*?*?*?*?*?*?*?*?*?*?*?*?*?*?*?*?*?,12.3,8.4,75,99901.3,0,-0,334,0.0,-0.0,0.0,0,0,0,0,75,7.7,10,5,9999,99999,9,999999999,0.0,999,999,99
2050,4,9,4,0,*?*?*?*?*?*?*?*?*?*?*?*?*?*?*?*?*?*?*?*?*?*?,12.2,8.4,76,99901.3,0,-0,334,0.0,-0.0,0.0,0,0,0,0,73,5.7,10,5,9999,99999,9,999999999,0.0,999,999,99
2050,4,9,5,0,*?*?*?*?*?*?*?*?*?*?*?*?*?*?*?*?*?*?*?*?*?*?,12.5,8.3,74,99901.3,5,1491,335,0.0,0.0,0.0,0,0,0,0,72,5.2,10,5,9999,99999,9,999999999,0.0,999,999,99
2050,4,9,6,0,*?*?*?*?*?*?*?*?*?*?*?*?*?*?*?*?*?*?*?*?*?*?,12.2,8.5,77,99901.3,220,1365,330,52.3,43.2,45.4,5789,3070,5363,962,70,6.2,9,5,9999,99999,9,999999999,0.0,999,999,99
2050,4,9,7,0,*?*?*?*?*?*?*?*?*?*?*?*?*?*?*?*?*?*?*?*?*?*?,11.9,8.8,79,99901.3,430,1364,321,197.1,223.2,126.7,20811,20468,14588,2575,70,8.8,7,4,9999,99999,9,999999999,0.0,999,999,99
2050,4,9,8,0,*?*?*?*?*?*?*?*?*?*?*?*?*?*?*?*?*?*?*?*?*?*?,14.3,9.1,69,99901.3,620,1363,336,255.2,141.3,190.9,27802,14261,21535,4611,70,7.2,8,4,9999,99999,9,999999999,0.0,999,999,99
2050,4,9,9,0,*?*?*?*?*?*?*?*?*?*?*?*?*?*?*?*?*?*?*?*?*?*?,16.7,8.9,59,99901.3,778,1363,347,328.5,145.0,245.7,35893,15109,27505,6456,70,7.2,8,4,9999,99999,9,999999999,0.0,999,999,99
2050,4,9,10,0,*?*?*?*?*?*?*?*?*?*?*?*?*?*?*?*?*?*?*?*?*?*?,18.7,8.5,51,99901.3,893,1364,357,381.7,146.9,285.5,41817,15490,31798,8156,70,8.2,8,4,9999,99999,9,999999999,0.0,999,999,99
2050,4,9,11,0,*?*?*?*?*?*?*?*?*?*?*?*?*?*?*?*?*?*?*?*?*?*?,19.5,7.9,46,99901.3,956,1363,365,310.4,58.8,269.1,34235,5984,30312,9783,70,8.8,9,5,9999,99999,9,999999999,0.0,999,999,99
2050,4,9,12,0,*?*?*?*?*?*?*?*?*?*?*?*?*?*?*?*?*?*?*?*?*?*?,20.3,7.9,43,99901.3,965,1364,369,313.3,58.9,271.6,34558,5990,30596,9937,70,10.3,9,5,9999,99999,9,999999999,0.0,999,999,99
2050,4,9,13,0,*?*?*?*?*?*?*?*?*?*?*?*?*?*?*?*?*?*?*?*?*?*?,21.0,7.6,41,99901.3,917,1363,372,296.6,58.6,257.1,32701,5951,28965,9088,67,10.3,9,5,9999,99999,9,999999999,0.0,999,999,99
2050,4,9,14,0,*?*?*?*?*?*?*?*?*?*?*?*?*?*?*?*?*?*?*?*?*?*?,21.1,8.5,43,99901.3,817,1364,373,261.5,58.0,226.7,28798,5847,25536,7511,63,9.8,9,5,9999,99999,9,999999999,0.0,999,999,99
2050,4,9,15,0,*?*?*?*?*?*?*?*?*?*?*?*?*?*?*?*?*?*?*?*?*?*?,21.2,10.2,48,99901.3,671,1364,370,278.7,142.7,208.4,30389,14586,23458,5158,60,9.8,8,4,9999,99999,9,999999999,0.0,999,999,99
2050,4,9,16,0,*?*?*?*?*?*?*?*?*?*?*?*?*?*?*?*?*?*?*?*?*?*?,21.5,9.6,45,99901.3,489,1363,371,194.3,136.5,145.3,21136,13078,16522,3332,57,7.7,8,4,9999,99999,9,999999999,0.0,999,999,99
2050,4,9,17,0,*?*?*?*?*?*?*?*?*?*?*?*?*?*?*?*?*?*?*?*?*?*?,21.0,10.4,50,99901.3,284,1364,372,74.7,47.7,64.8,8227,3809,7580,1397,53,8.2,9,5,9999,99999,9,999999999,0.0,999,999,99
2050,4,9,18,0,*?*?*?*?*?*?*?*?*?*?*?*?*?*?*?*?*?*?*?*?*?*?,20.0,10.1,52,99901.3,69,1358,371,0.0,0.0,0.0,0,0,0,0,50,6.2,10,5,9999,99999,9,999999999,0.0,999,999,99
2050,4,9,19,0,*?*?*?*?*?*?*?*?*?*?*?*?*?*?*?*?*?*?*?*?*?*?,18.5,10.5,59,99901.3,0,-0,364,0.0,-0.0,0.0,0,0,0,0,48,5.7,10,5,9999,99999,9,999999999,0.0,999,999,99
2050,4,9,20,0,*?*?*?*?*?*?*?*?*?*?*?*?*?*?*?*?*?*?*?*?*?*?,16.8,9.8,62,99901.3,0,-0,355,0.0,-0.0,0.0,0,0,0,0,47,6.7,10,5,9999,99999,9,999999999,0.0,999,999,99
2050,4,9,21,0,*?*?*?*?*?*?*?*?*?*?*?*?*?*?*?*?*?*?*?*?*?*?,15.6,9.3,65,99901.3,0,-0,350,0.0,-0.0,0.0,0,0,0,0,45,4.6,10,5,9999,99999,9,999999999,0.0,999,999,99
2050,4,9,22,0,*?*?*?*?*?*?*?*?*?*?*?*?*?*?*?*?*?*?*?*?*?*?,14.8,9.3,68,99901.3,0,-0,346,0.0,-0.0,0.0,0,0,0,0,43,6.7,10,5,9999,99999,9,999999999,0.0,999,999,99
2050,4,9,23,0,*?*?*?*?*?*?*?*?*?*?*?*?*?*?*?*?*?*?*?*?*?*?,14.9,10.2,71,99901.3,0,-0,346,0.0,-0.0,0.0,0,0,0,0,42,7.7,10,5,9999,99999,9,999999999,0.0,999,999,99
2050,4,9,24,0,*?*?*?*?*?*?*?*?*?*?*?*?*?*?*?*?*?*?*?*?*?*?,15.0,9.7,69,99901.3,0,-0,347,0.0,-0.0,0.0,0,0,0,0,80,7.7,10,5,9999,99999,9,999999999,0.0,999,999,99
2050,4,10,1,0,*?*?*?*?*?*?*?*?*?*?*?*?*?*?*?*?*?*?*?*?*?*?,15.1,8.8,65,100337,0,-0,347,0.0,-0.0,0.0,0,0,0,0,43,6.2,10,5,9999,99999,9,999999999,0.0,999,999,99
2050,4,10,2,0,*?*?*?*?*?*?*?*?*?*?*?*?*?*?*?*?*?*?*?*?*?*?,15.0,8.3,62,100337,0,-0,347,0.0,-0.0,0.0,0,0,0,0,47,8.8,10,5,9999,99999,9,999999999,0.0,999,999,99
2050,4,10,3,0,*?*?*?*?*?*?*?*?*?*?*?*?*?*?*?*?*?*?*?*?*?*?,14.2,7.7,63,100337,0,-0,343,0.0,-0.0,0.0,0,0,0,0,50,7.7,10,5,9999,99999,9,999999999,0.0,999,999,99
2050,4,10,4,0,*?*?*?*?*?*?*?*?*?*?*?*?*?*?*?*?*?*?*?*?*?*?,14.1,7.4,63,100337,0,-0,343,0.0,-0.0,0.0,0,0,0,0,53,5.7,10,5,9999,99999,9,999999999,0.0,999,999,99
2050,4,10,5,0,*?*?*?*?*?*?*?*?*?*?*?*?*?*?*?*?*?*?*?*?*?*?,13.9,8.0,65,100337,13,1409,342,0.0,0.0,0.0,0,0,0,0,57,5.2,10,5,9999,99999,9,999999999,0.0,999,999,99
2050,4,10,6,0,*?*?*?*?*?*?*?*?*?*?*?*?*?*?*?*?*?*?*?*?*?*?,13.7,8.7,69,100337,227,1360,341,31.7,0.0,31.7,3705,0,3711,1227,60,6.2,10,5,9999,99999,9,999999999,0.0,999,999,99
2050,4,10,7,0,*?*?*?*?*?*?*?*?*?*?*?*?*?*?*?*?*?*?*?*?*?*?,15.4,8.9,63,100337,437,1362,349,74.0,0.0,74.0,8632,0,8656,3038,78,8.8,10,5,9999,99999,9,999999999,0.0,999,999,99
2050,4,10,8,0,*?*?*?*?*?*?*?*?*?*?*?*?*?*?*?*?*?*?*?*?*?*?,17.0,9.2,59,100337,627,1362,356,112.3,0.0,112.3,13222,0,13268,4932,97,7.2,10,5,9999,99999,9,999999999,0.0,999,999,99
2050,4,10,9,0,*?*?*?*?*?*?*?*?*?*?*?*?*?*?*?*?*?*?*?*?*?*?,19.9,9.9,51,100337,785,1363,371,144.1,0.0,144.1,17121,0,17189,6661,115,7.2,10,5,9999,99999,9,999999999,0.0,999,999,99
2050,4,10,10,0,*?*?*?*?*?*?*?*?*?*?*?*?*?*?*?*?*?*?*?*?*?*?,21.5,10.4,48,100337,899,1363,379,167.2,0.0,167.2,20002,0,20089,7978,133,8.2,10,5,9999,99999,9,999999999,0.0,999,999,99
2050,4,10,11,0,*?*?*?*?*?*?*?*?*?*?*?*?*?*?*?*?*?*?*?*?*?*?,23.7,10.3,41,100337,962,1362,390,179.9,0.0,179.9,21615,0,21713,8714,152,8.8,10,5,9999,99999,9,999999999,0.0,999,999,99
2050,4,10,12,0,*?*?*?*?*?*?*?*?*?*?*?*?*?*?*?*?*?*?*?*?*?*?,25.3,10.2,37,100337,970,1362,399,181.6,0.0,181.6,21820,0,21920,8807,170,10.3,10,5,9999,99999,9,999999999,0.0,999,999,99
2050,4,10,13,0,*?*?*?*?*?*?*?*?*?*?*?*?*?*?*?*?*?*?*?*?*?*?,25.1,8.7,34,100337,922,1362,398,171.9,0.0,171.9,20599,0,20689,8251,165,10.3,10,5,9999,99999,9,999999999,0.0,999,999,99
2050,4,10,14,0,*?*?*?*?*?*?*?*?*?*?*?*?*?*?*?*?*?*?*?*?*?*?,25.4,9.2,35,100337,822,1362,400,151.7,0.0,151.7,18060,0,18134,7088,160,9.8,10,5,9999,99999,9,999999999,0.0,999,999,99
2050,4,10,15,0,*?*?*?*?*?*?*?*?*?*?*?*?*?*?*?*?*?*?*?*?*?*?,25.3,9.9,37,100337,676,1362,399,122.2,0.0,122.2,14426,0,14478,5456,155,9.8,10,5,9999,99999,9,999999999,0.0,999,999,99
2050,4,10,16,0,*?*?*?*?*?*?*?*?*?*?*?*?*?*?*?*?*?*?*?*?*?*?,25.1,10.7,39,100337,494,1361,398,85.6,0.0,85.6,10004,0,10034,3585,150,7.7,10,5,9999,99999,9,999999999,0.0,999,999,99
2050,4,10,17,0,*?*?*?*?*?*?*?*?*?*?*?*?*?*?*?*?*?*?*?*?*?*?,24.5,10.2,39,100337,289,1360,394,44.2,0.0,44.2,5148,0,5159,1732,145,8.2,10,5,9999,99999,9,999999999,0.0,999,999,99
2050,4,10,18,0,*?*?*?*?*?*?*?*?*?*?*?*?*?*?*?*?*?*?*?*?*?*?,24.0,10.3,41,100337,75,1358,392,1.0,0.0,1.0,135,-0,135,40,140,6.2,10,5,9999,99999,9,999999999,0.0,999,999,99
2050,4,10,19,0,*?*?*?*?*?*?*?*?*?*?*?*?*?*?*?*?*?*?*?*?*?*?,22.5,10.2,45,100337,0,-0,384,0.0,-0.0,0.0,0,0,0,0,130,5.7,10,5,9999,99999,9,999999999,0.0,999,999,99
2050,4,10,20,0,*?*?*?*?*?*?*?*?*?*?*?*?*?*?*?*?*?*?*?*?*?*?,20.1,9.9,50,100337,0,-0,372,0.0,-0.0,0.0,0,0,0,0,120,6.7,10,5,9999,99999,9,999999999,0.0,999,999,99
2050,4,10,21,0,*?*?*?*?*?*?*?*?*?*?*?*?*?*?*?*?*?*?*?*?*?*?,18.8,9.9,55,100337,0,-0,365,0.0,-0.0,0.0,0,0,0,0,110,4.6,10,5,9999,99999,9,999999999,0.0,999,999,99
2050,4,10,22,0,*?*?*?*?*?*?*?*?*?*?*?*?*?*?*?*?*?*?*?*?*?*?,17.3,9.7,59,100337,0,-0,358,0.0,-0.0,0.0,0,0,0,0,100,6.7,10,5,9999,99999,9,999999999,0.0,999,999,99
2050,4,10,23,0,*?*?*?*?*?*?*?*?*?*?*?*?*?*?*?*?*?*?*?*?*?*?,16.8,9.7,61,100337,0,-0,355,0.0,-0.0,0.0,0,0,0,0,90,7.7,10,5,9999,99999,9,999999999,0.0,999,999,99
2050,4,10,24,0,*?*?*?*?*?*?*?*?*?*?*?*?*?*?*?*?*?*?*?*?*?*?,15.0,9.4,68,100337,0,-0,347,0.0,-0.0,0.0,0,0,0,0,40,7.7,10,5,9999,99999,9,999999999,0.0,999,999,99
2050,4,11,1,0,*?*?*?*?*?*?*?*?*?*?*?*?*?*?*?*?*?*?*?*?*?*?,14.6,9.3,70,99745.8,0,-0,345,0.0,-0.0,0.0,0,0,0,0,77,6.2,10,5,9999,99999,9,999999999,0.0,999,999,99
2050,4,11,2,0,*?*?*?*?*?*?*?*?*?*?*?*?*?*?*?*?*?*?*?*?*?*?,13.7,9.1,73,99745.8,0,-0,341,0.0,-0.0,0.0,0,0,0,0,73,8.8,10,5,9999,99999,9,999999999,0.0,999,999,99
[truncated: 1,082,885 more chars]
