# Supplementary material for: Future weather dataset for fourteen UK sites
Source: Data Brief. 2016 Aug 3;8:1308–10. doi: 10.1016/j.dib.2016.07.057 (PMC4990658; doi:10.1016/j.dib.2016.07.057)
Supplement: Supplementary file 2 — Supplementary material [file mmc2.zip › 02_50th_WCDH_2050s_02 Birmingham.epw]

LOCATION,4200285,-,UK,WG data,03544,52.44,-1.74,0,20
DESIGN CONDITIONS,0
TYPICAL/EXTREME PERIODS,0
GROUND TEMPERATURES,1,1.0,,,,6.4,10.1,14.0,16.8,20.3,20.7,18.9,15.3,11.0,7.2,4.8,4.5
HOLIDAYS/DAYLIGHT SAVINGS,No,0,0,0
COMMENTS 1,created by using UKCP09 weather generator outputs
COMMENTS 2,wind speed wind direction and pressure based on observations at station id 03544
DATA PERIODS,1,1,Data,Sunday,1/1,12/31
3021,1,1,1,0,*?*?*?*?*?*?*?*?*?*?*?*?*?*?*?*?*?*?*?*?*?*?,0.2,-3.9,72,100683,0,-0,283,0.0,-0.0,0.0,0,0,0,0,258,4.1,10,5,9999,99999,9,999999999,0.0,999,999,99
3021,1,1,2,0,*?*?*?*?*?*?*?*?*?*?*?*?*?*?*?*?*?*?*?*?*?*?,-0.2,-4.5,70,100683,0,-0,281,0.0,-0.0,0.0,0,0,0,0,257,4.6,10,5,9999,99999,9,999999999,0.0,999,999,99
3021,1,1,3,0,*?*?*?*?*?*?*?*?*?*?*?*?*?*?*?*?*?*?*?*?*?*?,-0.4,-5.6,66,100683,0,-0,281,0.0,-0.0,0.0,0,0,0,0,255,3.6,10,5,9999,99999,9,999999999,0.0,999,999,99
3021,1,1,4,0,*?*?*?*?*?*?*?*?*?*?*?*?*?*?*?*?*?*?*?*?*?*?,-0.4,-4.5,72,100683,0,-0,280,0.0,-0.0,0.0,0,0,0,0,253,3.6,10,5,9999,99999,9,999999999,0.0,999,999,99
3021,1,1,5,0,*?*?*?*?*?*?*?*?*?*?*?*?*?*?*?*?*?*?*?*?*?*?,-0.8,-3.1,82,100683,0,-0,279,0.0,-0.0,0.0,0,0,0,0,252,3.6,10,5,9999,99999,9,999999999,0.0,999,999,99
3021,1,1,6,0,*?*?*?*?*?*?*?*?*?*?*?*?*?*?*?*?*?*?*?*?*?*?,-1.2,-3.7,83,100683,0,-0,277,0.0,-0.0,0.0,0,0,0,0,250,3.6,10,5,9999,99999,9,999999999,0.0,999,999,99
3021,1,1,7,0,*?*?*?*?*?*?*?*?*?*?*?*?*?*?*?*?*?*?*?*?*?*?,-0.5,-3.7,77,100683,0,-0,280,0.0,-0.0,0.0,0,0,0,0,252,2.1,10,5,9999,99999,9,999999999,0.0,999,999,99
3021,1,1,8,0,*?*?*?*?*?*?*?*?*?*?*?*?*?*?*?*?*?*?*?*?*?*?,0.2,-1.7,85,100683,16,1408,283,0.0,0.0,0.0,0,0,0,0,253,1.5,10,5,9999,99999,9,999999999,0.0,999,999,99
3021,1,1,9,0,*?*?*?*?*?*?*?*?*?*?*?*?*?*?*?*?*?*?*?*?*?*?,-0.7,-1.9,91,100683,169,1412,279,18.7,0.0,18.7,2219,-0,2221,727,255,3.6,10,5,9999,99999,9,999999999,0.0,999,999,99
3021,1,1,10,0,*?*?*?*?*?*?*?*?*?*?*?*?*?*?*?*?*?*?*?*?*?*?,-0.3,-2.2,86,100683,281,1414,281,40.4,0.0,40.4,4726,0,4735,1588,257,6.2,10,5,9999,99999,9,999999999,0.0,999,999,99
3021,1,1,11,0,*?*?*?*?*?*?*?*?*?*?*?*?*?*?*?*?*?*?*?*?*?*?,-0.6,-2.9,83,100683,344,1414,274,91.5,50.0,79.3,10042,4276,8984,2097,258,6.2,9,5,9999,99999,9,999999999,0.4,999,999,99
3021,1,1,12,0,*?*?*?*?*?*?*?*?*?*?*?*?*?*?*?*?*?*?*?*?*?*?,1.2,-2.7,73,100683,353,1411,281,94.8,50.4,82.2,10405,4335,9307,2178,260,4.6,9,5,9999,99999,9,999999999,0.8,999,999,99
3021,1,1,13,0,*?*?*?*?*?*?*?*?*?*?*?*?*?*?*?*?*?*?*?*?*?*?,1.6,-1.5,79,100683,309,1412,288,46.0,0.0,46.0,5362,0,5373,1817,260,6.7,10,5,9999,99999,9,999999999,3.0,999,999,99
3021,1,1,14,0,*?*?*?*?*?*?*?*?*?*?*?*?*?*?*?*?*?*?*?*?*?*?,1.7,-0.6,85,100683,214,1411,289,27.5,0.0,27.5,3231,0,3236,1068,260,6.7,10,5,9999,99999,9,999999999,0.4,999,999,99
3021,1,1,15,0,*?*?*?*?*?*?*?*?*?*?*?*?*?*?*?*?*?*?*?*?*?*?,1.3,1.3,100,100683,75,1412,287,0.4,0.0,0.4,58,-0,58,17,260,5.7,10,5,9999,99999,9,999999999,0.2,999,999,99
3021,1,1,16,0,*?*?*?*?*?*?*?*?*?*?*?*?*?*?*?*?*?*?*?*?*?*?,1.2,0.8,98,100683,0,-0,286,0.0,-0.0,0.0,0,0,0,0,260,4.1,10,5,9999,99999,9,999999999,0.1,999,999,99
3021,1,1,17,0,*?*?*?*?*?*?*?*?*?*?*?*?*?*?*?*?*?*?*?*?*?*?,1.4,-1.1,84,100683,0,-0,287,0.0,-0.0,0.0,0,0,0,0,260,3.6,10,5,9999,99999,9,999999999,0.0,999,999,99
3021,1,1,18,0,*?*?*?*?*?*?*?*?*?*?*?*?*?*?*?*?*?*?*?*?*?*?,0.2,-2.2,82,100683,0,-0,283,0.0,-0.0,0.0,0,0,0,0,260,5.7,10,5,9999,99999,9,999999999,0.0,999,999,99
3021,1,1,19,0,*?*?*?*?*?*?*?*?*?*?*?*?*?*?*?*?*?*?*?*?*?*?,0.3,-1.7,85,100683,0,-0,283,0.0,-0.0,0.0,0,0,0,0,260,5.2,10,5,9999,99999,9,999999999,0.2,999,999,99
3021,1,1,20,0,*?*?*?*?*?*?*?*?*?*?*?*?*?*?*?*?*?*?*?*?*?*?,-0.4,-1.5,93,100683,0,-0,280,0.0,-0.0,0.0,0,0,0,0,260,5.2,10,5,9999,99999,9,999999999,1.9,999,999,99
3021,1,1,21,0,*?*?*?*?*?*?*?*?*?*?*?*?*?*?*?*?*?*?*?*?*?*?,0.5,0.4,100,100683,0,-0,283,0.0,-0.0,0.0,0,0,0,0,260,5.7,10,5,9999,99999,9,999999999,1.0,999,999,99
3021,1,1,22,0,*?*?*?*?*?*?*?*?*?*?*?*?*?*?*?*?*?*?*?*?*?*?,-0.5,-0.4,100,100683,0,-0,279,0.0,-0.0,0.0,0,0,0,0,260,5.7,10,5,9999,99999,9,999999999,0.0,999,999,99
3021,1,1,23,0,*?*?*?*?*?*?*?*?*?*?*?*?*?*?*?*?*?*?*?*?*?*?,1.2,0.8,98,100683,0,-0,286,0.0,-0.0,0.0,0,0,0,0,260,1.5,10,5,9999,99999,9,999999999,0.0,999,999,99
3021,1,1,24,0,*?*?*?*?*?*?*?*?*?*?*?*?*?*?*?*?*?*?*?*?*?*?,0.8,-3.4,72,100683,0,-0,285,0.0,-0.0,0.0,0,0,0,0,260,4.6,10,5,9999,99999,9,999999999,0.0,999,999,99
3021,1,2,1,0,*?*?*?*?*?*?*?*?*?*?*?*?*?*?*?*?*?*?*?*?*?*?,3.4,3.4,100,102184,0,-0,295,0.0,-0.0,0.0,0,0,0,0,248,4.1,10,5,9999,99999,9,999999999,0.1,999,999,99
3021,1,2,2,0,*?*?*?*?*?*?*?*?*?*?*?*?*?*?*?*?*?*?*?*?*?*?,4.0,3.9,100,102184,0,-0,298,0.0,-0.0,0.0,0,0,0,0,237,4.6,10,5,9999,99999,9,999999999,0.2,999,999,99
3021,1,2,3,0,*?*?*?*?*?*?*?*?*?*?*?*?*?*?*?*?*?*?*?*?*?*?,4.0,3.9,100,102184,0,-0,298,0.0,-0.0,0.0,0,0,0,0,225,3.6,10,5,9999,99999,9,999999999,0.1,999,999,99
3021,1,2,4,0,*?*?*?*?*?*?*?*?*?*?*?*?*?*?*?*?*?*?*?*?*?*?,3.3,3.4,100,102184,0,-0,295,0.0,-0.0,0.0,0,0,0,0,213,3.6,10,5,9999,99999,9,999999999,0.0,999,999,99
3021,1,2,5,0,*?*?*?*?*?*?*?*?*?*?*?*?*?*?*?*?*?*?*?*?*?*?,3.4,3.4,100,102184,0,-0,295,0.0,-0.0,0.0,0,0,0,0,202,3.6,10,5,9999,99999,9,999999999,0.0,999,999,99
3021,1,2,6,0,*?*?*?*?*?*?*?*?*?*?*?*?*?*?*?*?*?*?*?*?*?*?,3.4,3.4,100,102184,0,-0,295,0.0,-0.0,0.0,0,0,0,0,190,3.6,10,5,9999,99999,9,999999999,0.0,999,999,99
3021,1,2,7,0,*?*?*?*?*?*?*?*?*?*?*?*?*?*?*?*?*?*?*?*?*?*?,4.0,3.9,100,102184,0,-0,298,0.0,-0.0,0.0,0,0,0,0,190,2.1,10,5,9999,99999,9,999999999,0.0,999,999,99
3021,1,2,8,0,*?*?*?*?*?*?*?*?*?*?*?*?*?*?*?*?*?*?*?*?*?*?,4.6,4.6,100,102184,17,1444,292,0.0,0.0,0.0,0,0,0,0,190,1.5,8,4,9999,99999,9,999999999,0.0,999,999,99
3021,1,2,9,0,*?*?*?*?*?*?*?*?*?*?*?*?*?*?*?*?*?*?*?*?*?*?,5.5,5.5,100,102184,170,1413,291,51.3,152.3,33.0,5452,8734,4567,581,190,3.6,7,4,9999,99999,9,999999999,0.0,999,999,99
3021,1,2,10,0,*?*?*?*?*?*?*?*?*?*?*?*?*?*?*?*?*?*?*?*?*?*?,5.3,5.3,100,102184,282,1412,295,93.7,118.2,70.1,10255,9241,8150,1507,190,6.2,8,4,9999,99999,9,999999999,0.0,999,999,99
3021,1,2,11,0,*?*?*?*?*?*?*?*?*?*?*?*?*?*?*?*?*?*?*?*?*?*?,8.1,7.1,100,102184,345,1411,307,122.1,125.8,91.3,13323,10672,10537,1995,190,6.2,8,4,9999,99999,9,999999999,0.0,999,999,99
3021,1,2,12,0,*?*?*?*?*?*?*?*?*?*?*?*?*?*?*?*?*?*?*?*?*?*?,8.0,7.7,100,102184,356,1414,307,126.6,126.7,94.7,13817,10871,10920,2074,190,4.6,8,4,9999,99999,9,999999999,0.0,999,999,99
3021,1,2,13,0,*?*?*?*?*?*?*?*?*?*?*?*?*?*?*?*?*?*?*?*?*?*?,8.0,5.9,100,102184,312,1413,315,46.5,0.0,46.5,5429,0,5440,1839,200,6.7,10,5,9999,99999,9,999999999,0.0,999,999,99
3021,1,2,14,0,*?*?*?*?*?*?*?*?*?*?*?*?*?*?*?*?*?*?*?*?*?*?,7.9,4.6,100,102184,217,1411,310,48.8,42.2,42.3,5417,2936,5024,895,210,6.7,9,5,9999,99999,9,999999999,0.0,999,999,99
3021,1,2,15,0,*?*?*?*?*?*?*?*?*?*?*?*?*?*?*?*?*?*?*?*?*?*?,8.2,4.6,100,102184,78,1408,311,1.8,4.3,1.5,226,133,245,23,220,5.7,9,5,9999,99999,9,999999999,0.0,999,999,99
3021,1,2,16,0,*?*?*?*?*?*?*?*?*?*?*?*?*?*?*?*?*?*?*?*?*?*?,8.1,5.3,100,102184,0,-0,315,0.0,-0.0,0.0,0,0,0,0,230,4.1,10,5,9999,99999,9,999999999,0.0,999,999,99
3021,1,2,17,0,*?*?*?*?*?*?*?*?*?*?*?*?*?*?*?*?*?*?*?*?*?*?,7.6,5.6,100,102184,0,-0,313,0.0,-0.0,0.0,0,0,0,0,240,3.6,10,5,9999,99999,9,999999999,0.0,999,999,99
3021,1,2,18,0,*?*?*?*?*?*?*?*?*?*?*?*?*?*?*?*?*?*?*?*?*?*?,6.5,4.1,100,102184,0,-0,308,0.0,-0.0,0.0,0,0,0,0,250,5.7,10,5,9999,99999,9,999999999,0.0,999,999,99
3021,1,2,19,0,*?*?*?*?*?*?*?*?*?*?*?*?*?*?*?*?*?*?*?*?*?*?,6.1,2.1,98,102184,0,-0,307,0.0,-0.0,0.0,0,0,0,0,247,5.2,10,5,9999,99999,9,999999999,0.0,999,999,99
3021,1,2,20,0,*?*?*?*?*?*?*?*?*?*?*?*?*?*?*?*?*?*?*?*?*?*?,5.1,2.9,100,102184,0,-0,303,0.0,-0.0,0.0,0,0,0,0,243,5.2,10,5,9999,99999,9,999999999,0.0,999,999,99
3021,1,2,21,0,*?*?*?*?*?*?*?*?*?*?*?*?*?*?*?*?*?*?*?*?*?*?,5.3,4.1,100,102184,0,-0,303,0.0,-0.0,0.0,0,0,0,0,240,5.7,10,5,9999,99999,9,999999999,0.0,999,999,99
3021,1,2,22,0,*?*?*?*?*?*?*?*?*?*?*?*?*?*?*?*?*?*?*?*?*?*?,4.8,4.1,100,102184,0,-0,301,0.0,-0.0,0.0,0,0,0,0,237,5.7,10,5,9999,99999,9,999999999,0.0,999,999,99
3021,1,2,23,0,*?*?*?*?*?*?*?*?*?*?*?*?*?*?*?*?*?*?*?*?*?*?,4.7,4.3,100,102184,0,-0,301,0.0,-0.0,0.0,0,0,0,0,233,1.5,10,5,9999,99999,9,999999999,0.4,999,999,99
3021,1,2,24,0,*?*?*?*?*?*?*?*?*?*?*?*?*?*?*?*?*?*?*?*?*?*?,2.9,2.9,100,102184,0,-0,293,0.0,-0.0,0.0,0,0,0,0,260,4.6,10,5,9999,99999,9,999999999,0.6,999,999,99
3021,1,3,1,0,*?*?*?*?*?*?*?*?*?*?*?*?*?*?*?*?*?*?*?*?*?*?,4.5,1.0,77,103160,0,-0,300,0.0,-0.0,0.0,0,0,0,0,232,4.1,10,5,9999,99999,9,999999999,2.1,999,999,99
3021,1,3,2,0,*?*?*?*?*?*?*?*?*?*?*?*?*?*?*?*?*?*?*?*?*?*?,3.8,-0.4,72,103160,0,-0,297,0.0,-0.0,0.0,0,0,0,0,233,4.6,10,5,9999,99999,9,999999999,0.0,999,999,99
3021,1,3,3,0,*?*?*?*?*?*?*?*?*?*?*?*?*?*?*?*?*?*?*?*?*?*?,3.1,-0.2,77,103160,0,-0,294,0.0,-0.0,0.0,0,0,0,0,235,3.6,10,5,9999,99999,9,999999999,0.0,999,999,99
3021,1,3,4,0,*?*?*?*?*?*?*?*?*?*?*?*?*?*?*?*?*?*?*?*?*?*?,3.2,0.2,79,103160,0,-0,295,0.0,-0.0,0.0,0,0,0,0,237,3.6,10,5,9999,99999,9,999999999,0.0,999,999,99
3021,1,3,5,0,*?*?*?*?*?*?*?*?*?*?*?*?*?*?*?*?*?*?*?*?*?*?,3.3,-0.8,72,103160,0,-0,295,0.0,-0.0,0.0,0,0,0,0,238,3.6,10,5,9999,99999,9,999999999,0.0,999,999,99
3021,1,3,6,0,*?*?*?*?*?*?*?*?*?*?*?*?*?*?*?*?*?*?*?*?*?*?,5.2,-1.1,62,103160,0,-0,304,0.0,-0.0,0.0,0,0,0,0,240,3.6,10,5,9999,99999,9,999999999,0.0,999,999,99
3021,1,3,7,0,*?*?*?*?*?*?*?*?*?*?*?*?*?*?*?*?*?*?*?*?*?*?,4.4,-1.3,65,103160,0,-0,300,0.0,-0.0,0.0,0,0,0,0,242,2.1,10,5,9999,99999,9,999999999,0.0,999,999,99
3021,1,3,8,0,*?*?*?*?*?*?*?*?*?*?*?*?*?*?*?*?*?*?*?*?*?*?,4.6,-1.7,62,103160,17,1382,296,0.0,0.0,0.0,0,0,0,0,243,1.5,9,5,9999,99999,9,999999999,0.0,999,999,99
3021,1,3,9,0,*?*?*?*?*?*?*?*?*?*?*?*?*?*?*?*?*?*?*?*?*?*?,3.9,-2.4,61,103160,171,1411,298,19.1,0.0,19.1,2266,-0,2268,743,245,3.6,10,5,9999,99999,9,999999999,0.0,999,999,99
3021,1,3,10,0,*?*?*?*?*?*?*?*?*?*?*?*?*?*?*?*?*?*?*?*?*?*?,4.5,-1.1,65,103160,284,1414,301,41.0,0.0,41.0,4793,0,4803,1612,247,6.2,10,5,9999,99999,9,999999999,0.1,999,999,99
3021,1,3,11,0,*?*?*?*?*?*?*?*?*?*?*?*?*?*?*?*?*?*?*?*?*?*?,5.4,0.2,68,103160,348,1415,299,92.8,50.2,80.5,10184,4308,9110,2130,248,6.2,9,5,9999,99999,9,999999999,0.1,999,999,99
3021,1,3,12,0,*?*?*?*?*?*?*?*?*?*?*?*?*?*?*?*?*?*?*?*?*?*?,6.4,0.4,65,103160,358,1412,309,55.5,0.0,55.5,6477,0,6492,2224,250,4.6,10,5,9999,99999,9,999999999,0.0,999,999,99
3021,1,3,13,0,*?*?*?*?*?*?*?*?*?*?*?*?*?*?*?*?*?*?*?*?*?*?,6.8,1.0,66,103160,315,1414,310,47.0,0.0,47.0,5494,0,5505,1863,247,6.7,10,5,9999,99999,9,999999999,0.0,999,999,99
3021,1,3,14,0,*?*?*?*?*?*?*?*?*?*?*?*?*?*?*?*?*?*?*?*?*?*?,6.3,-0.2,62,103160,220,1410,303,49.8,42.5,43.2,5532,2978,5130,915,243,6.7,9,5,9999,99999,9,999999999,0.0,999,999,99
3021,1,3,15,0,*?*?*?*?*?*?*?*?*?*?*?*?*?*?*?*?*?*?*?*?*?*?,6.6,0.6,65,103160,82,1419,299,3.9,16.8,2.9,486,632,530,47,240,5.7,8,4,9999,99999,9,999999999,0.0,999,999,99
3021,1,3,16,0,*?*?*?*?*?*?*?*?*?*?*?*?*?*?*?*?*?*?*?*?*?*?,6.7,1.3,66,103160,0,-0,310,0.0,-0.0,0.0,0,0,0,0,237,4.1,10,5,9999,99999,9,999999999,0.0,999,999,99
3021,1,3,17,0,*?*?*?*?*?*?*?*?*?*?*?*?*?*?*?*?*?*?*?*?*?*?,6.2,1.0,69,103160,0,-0,308,0.0,-0.0,0.0,0,0,0,0,233,3.6,10,5,9999,99999,9,999999999,0.0,999,999,99
3021,1,3,18,0,*?*?*?*?*?*?*?*?*?*?*?*?*?*?*?*?*?*?*?*?*?*?,5.2,1.3,74,103160,0,-0,303,0.0,-0.0,0.0,0,0,0,0,230,5.7,10,5,9999,99999,9,999999999,0.0,999,999,99
3021,1,3,19,0,*?*?*?*?*?*?*?*?*?*?*?*?*?*?*?*?*?*?*?*?*?*?,4.5,-0.2,70,103160,0,-0,300,0.0,-0.0,0.0,0,0,0,0,232,5.2,10,5,9999,99999,9,999999999,0.0,999,999,99
3021,1,3,20,0,*?*?*?*?*?*?*?*?*?*?*?*?*?*?*?*?*?*?*?*?*?*?,4.5,-0.4,69,103160,0,-0,301,0.0,-0.0,0.0,0,0,0,0,233,5.2,10,5,9999,99999,9,999999999,0.0,999,999,99
3021,1,3,21,0,*?*?*?*?*?*?*?*?*?*?*?*?*?*?*?*?*?*?*?*?*?*?,4.2,-0.8,68,103160,0,-0,299,0.0,-0.0,0.0,0,0,0,0,235,5.7,10,5,9999,99999,9,999999999,0.0,999,999,99
3021,1,3,22,0,*?*?*?*?*?*?*?*?*?*?*?*?*?*?*?*?*?*?*?*?*?*?,4.3,-0.6,69,103160,0,-0,300,0.0,-0.0,0.0,0,0,0,0,237,5.7,10,5,9999,99999,9,999999999,0.0,999,999,99
3021,1,3,23,0,*?*?*?*?*?*?*?*?*?*?*?*?*?*?*?*?*?*?*?*?*?*?,3.1,-1.5,69,103160,0,-0,295,0.0,-0.0,0.0,0,0,0,0,238,1.5,10,5,9999,99999,9,999999999,0.0,999,999,99
3021,1,3,24,0,*?*?*?*?*?*?*?*?*?*?*?*?*?*?*?*?*?*?*?*?*?*?,4.6,2.9,87,103160,0,-0,300,0.0,-0.0,0.0,0,0,0,0,230,4.6,10,5,9999,99999,9,999999999,2.6,999,999,99
3021,1,4,1,0,*?*?*?*?*?*?*?*?*?*?*?*?*?*?*?*?*?*?*?*?*?*?,2.7,0.6,87,103645,0,-0,293,0.0,-0.0,0.0,0,0,0,0,243,4.1,10,5,9999,99999,9,999999999,0.0,999,999,99
3021,1,4,2,0,*?*?*?*?*?*?*?*?*?*?*?*?*?*?*?*?*?*?*?*?*?*?,3.7,1.7,87,103645,0,-0,297,0.0,-0.0,0.0,0,0,0,0,247,4.6,10,5,9999,99999,9,999999999,0.0,999,999,99
3021,1,4,3,0,*?*?*?*?*?*?*?*?*?*?*?*?*?*?*?*?*?*?*?*?*?*?,2.5,0.8,89,103645,0,-0,292,0.0,-0.0,0.0,0,0,0,0,250,3.6,10,5,9999,99999,9,999999999,0.0,999,999,99
3021,1,4,4,0,*?*?*?*?*?*?*?*?*?*?*?*?*?*?*?*?*?*?*?*?*?*?,3.3,0.8,85,103645,0,-0,295,0.0,-0.0,0.0,0,0,0,0,253,3.6,10,5,9999,99999,9,999999999,0.0,999,999,99
3021,1,4,5,0,*?*?*?*?*?*?*?*?*?*?*?*?*?*?*?*?*?*?*?*?*?*?,2.1,0.4,88,103645,0,-0,290,0.0,-0.0,0.0,0,0,0,0,257,3.6,10,5,9999,99999,9,999999999,0.0,999,999,99
3021,1,4,6,0,*?*?*?*?*?*?*?*?*?*?*?*?*?*?*?*?*?*?*?*?*?*?,2.8,1.5,92,103645,0,-0,293,0.0,-0.0,0.0,0,0,0,0,260,3.6,10,5,9999,99999,9,999999999,0.0,999,999,99
3021,1,4,7,0,*?*?*?*?*?*?*?*?*?*?*?*?*?*?*?*?*?*?*?*?*?*?,2.8,0.8,87,103645,0,-0,293,0.0,-0.0,0.0,0,0,0,0,262,2.1,10,5,9999,99999,9,999999999,0.0,999,999,99
3021,1,4,8,0,*?*?*?*?*?*?*?*?*?*?*?*?*?*?*?*?*?*?*?*?*?*?,4.1,1.9,87,103645,18,1390,298,0.0,0.0,0.0,0,0,0,0,263,1.5,10,5,9999,99999,9,999999999,0.0,999,999,99
3021,1,4,9,0,*?*?*?*?*?*?*?*?*?*?*?*?*?*?*?*?*?*?*?*?*?*?,2.0,-0.2,86,103645,172,1409,275,52.7,154.0,33.9,5583,8899,4670,596,265,3.6,7,4,9999,99999,9,999999999,0.0,999,999,99
3021,1,4,10,0,*?*?*?*?*?*?*?*?*?*?*?*?*?*?*?*?*?*?*?*?*?*?,3.3,0.8,85,103645,286,1415,285,95.2,118.7,71.2,10418,9326,8277,1532,267,6.2,8,4,9999,99999,9,999999999,0.0,999,999,99
3021,1,4,11,0,*?*?*?*?*?*?*?*?*?*?*?*?*?*?*?*?*?*?*?*?*?*?,5.8,2.7,81,103645,350,1414,291,146.5,211.2,94.2,15502,17575,11058,1830,268,6.2,7,4,9999,99999,9,999999999,0.0,999,999,99
3021,1,4,12,0,*?*?*?*?*?*?*?*?*?*?*?*?*?*?*?*?*?*?*?*?*?*?,6.2,2.7,78,103645,361,1414,293,152.3,212.9,97.9,16116,17963,11474,1911,270,4.6,7,4,9999,99999,9,999999999,0.0,999,999,99
3021,1,4,13,0,*?*?*?*?*?*?*?*?*?*?*?*?*?*?*?*?*?*?*?*?*?*?,6.1,2.7,79,103645,318,1414,293,129.6,205.6,83.3,13719,16355,9841,1597,267,6.7,7,4,9999,99999,9,999999999,0.0,999,999,99
3021,1,4,14,0,*?*?*?*?*?*?*?*?*?*?*?*?*?*?*?*?*?*?*?*?*?*?,6.3,4.3,88,103645,224,1414,308,29.3,0.0,29.3,3444,0,3449,1141,263,6.7,10,5,9999,99999,9,999999999,0.0,999,999,99
3021,1,4,15,0,*?*?*?*?*?*?*?*?*?*?*?*?*?*?*?*?*?*?*?*?*?*?,6.0,3.6,85,103645,85,1410,306,2.4,0.0,2.4,311,-0,310,97,260,5.7,10,5,9999,99999,9,999999999,0.0,999,999,99
3021,1,4,16,0,*?*?*?*?*?*?*?*?*?*?*?*?*?*?*?*?*?*?*?*?*?*?,5.1,3.8,91,103645,0,-0,302,0.0,-0.0,0.0,0,0,0,0,257,4.1,10,5,9999,99999,9,999999999,0.0,999,999,99
3021,1,4,17,0,*?*?*?*?*?*?*?*?*?*?*?*?*?*?*?*?*?*?*?*?*?*?,6.2,3.4,83,103645,0,-0,307,0.0,-0.0,0.0,0,0,0,0,253,3.6,10,5,9999,99999,9,999999999,0.0,999,999,99
3021,1,4,18,0,*?*?*?*?*?*?*?*?*?*?*?*?*?*?*?*?*?*?*?*?*?*?,4.4,1.7,83,103645,0,-0,300,0.0,-0.0,0.0,0,0,0,0,250,5.7,10,5,9999,99999,9,999999999,0.0,999,999,99
3021,1,4,19,0,*?*?*?*?*?*?*?*?*?*?*?*?*?*?*?*?*?*?*?*?*?*?,3.8,2.7,93,103645,0,-0,297,0.0,-0.0,0.0,0,0,0,0,248,5.2,10,5,9999,99999,9,999999999,0.0,999,999,99
3021,1,4,20,0,*?*?*?*?*?*?*?*?*?*?*?*?*?*?*?*?*?*?*?*?*?*?,4.4,3.6,95,103645,0,-0,299,0.0,-0.0,0.0,0,0,0,0,247,5.2,10,5,9999,99999,9,999999999,0.0,999,999,99
3021,1,4,21,0,*?*?*?*?*?*?*?*?*?*?*?*?*?*?*?*?*?*?*?*?*?*?,3.0,2.3,96,103645,0,-0,294,0.0,-0.0,0.0,0,0,0,0,245,5.7,10,5,9999,99999,9,999999999,0.0,999,999,99
3021,1,4,22,0,*?*?*?*?*?*?*?*?*?*?*?*?*?*?*?*?*?*?*?*?*?*?,2.9,2.9,100,103645,0,-0,293,0.0,-0.0,0.0,0,0,0,0,243,5.7,10,5,9999,99999,9,999999999,0.0,999,999,99
3021,1,4,23,0,*?*?*?*?*?*?*?*?*?*?*?*?*?*?*?*?*?*?*?*?*?*?,2.8,2.7,100,103645,0,-0,293,0.0,-0.0,0.0,0,0,0,0,242,1.5,10,5,9999,99999,9,999999999,0.0,999,999,99
3021,1,4,24,0,*?*?*?*?*?*?*?*?*?*?*?*?*?*?*?*?*?*?*?*?*?*?,1.8,-0.4,85,103645,0,-0,289,0.0,-0.0,0.0,0,0,0,0,240,4.6,10,5,9999,99999,9,999999999,0.0,999,999,99
3021,1,5,1,0,*?*?*?*?*?*?*?*?*?*?*?*?*?*?*?*?*?*?*?*?*?*?,0.9,0.8,100,103410,0,-0,285,0.0,-0.0,0.0,0,0,0,0,238,4.1,10,5,9999,99999,9,999999999,0.0,999,999,99
3021,1,5,2,0,*?*?*?*?*?*?*?*?*?*?*?*?*?*?*?*?*?*?*?*?*?*?,-0.5,-0.4,100,103410,0,-0,279,0.0,-0.0,0.0,0,0,0,0,237,4.6,10,5,9999,99999,9,999999999,0.0,999,999,99
3021,1,5,3,0,*?*?*?*?*?*?*?*?*?*?*?*?*?*?*?*?*?*?*?*?*?*?,-1.9,-1.9,100,103410,0,-0,274,0.0,-0.0,0.0,0,0,0,0,235,3.6,10,5,9999,99999,9,999999999,0.0,999,999,99
3021,1,5,4,0,*?*?*?*?*?*?*?*?*?*?*?*?*?*?*?*?*?*?*?*?*?*?,-1.7,-1.7,100,103410,0,-0,275,0.0,-0.0,0.0,0,0,0,0,233,3.6,10,5,9999,99999,9,999999999,0.0,999,999,99
3021,1,5,5,0,*?*?*?*?*?*?*?*?*?*?*?*?*?*?*?*?*?*?*?*?*?*?,-1.5,-1.5,100,103410,0,-0,276,0.0,-0.0,0.0,0,0,0,0,232,3.6,10,5,9999,99999,9,999999999,0.0,999,999,99
3021,1,5,6,0,*?*?*?*?*?*?*?*?*?*?*?*?*?*?*?*?*?*?*?*?*?*?,-0.9,-0.8,100,103410,0,-0,278,0.0,-0.0,0.0,0,0,0,0,230,3.6,10,5,9999,99999,9,999999999,0.0,999,999,99
3021,1,5,7,0,*?*?*?*?*?*?*?*?*?*?*?*?*?*?*?*?*?*?*?*?*?*?,-1.6,-1.5,100,103410,0,-0,275,0.0,-0.0,0.0,0,0,0,0,228,2.1,10,5,9999,99999,9,999999999,0.0,999,999,99
3021,1,5,8,0,*?*?*?*?*?*?*?*?*?*?*?*?*?*?*?*?*?*?*?*?*?*?,-0.8,-0.8,100,103410,19,1384,278,0.0,0.0,0.0,0,0,0,0,227,1.5,10,5,9999,99999,9,999999999,0.0,999,999,99
3021,1,5,9,0,*?*?*?*?*?*?*?*?*?*?*?*?*?*?*?*?*?*?*?*?*?*?,-1.4,-1.5,100,103410,174,1413,261,53.4,154.9,34.4,5665,9000,4736,606,225,3.6,7,4,9999,99999,9,999999999,0.0,999,999,99
3021,1,5,10,0,*?*?*?*?*?*?*?*?*?*?*?*?*?*?*?*?*?*?*?*?*?*?,-0.2,-0.2,100,103410,287,1410,276,72.5,47.4,62.9,7999,3747,7377,1353,223,6.2,9,5,9999,99999,9,999999999,0.0,999,999,99
3021,1,5,11,0,*?*?*?*?*?*?*?*?*?*?*?*?*?*?*?*?*?*?*?*?*?*?,0.3,-0.4,100,103410,352,1412,268,147.7,211.6,95.0,15633,17660,11146,1848,222,6.2,7,4,9999,99999,9,999999999,0.0,999,999,99
3021,1,5,12,0,*?*?*?*?*?*?*?*?*?*?*?*?*?*?*?*?*?*?*?*?*?*?,-0.1,-0.8,100,103410,364,1415,271,130.1,127.4,97.3,14201,11021,11218,2137,220,4.6,8,4,9999,99999,9,999999999,0.0,999,999,99
3021,1,5,13,0,*?*?*?*?*?*?*?*?*?*?*?*?*?*?*?*?*?*?*?*?*?*?,1.5,-3.4,83,103410,321,1413,283,83.8,49.1,72.7,9197,4120,8232,1907,223,6.7,9,5,9999,99999,9,999999999,0.0,999,999,99
3021,1,5,14,0,*?*?*?*?*?*?*?*?*?*?*?*?*?*?*?*?*?*?*?*?*?*?,1.8,-1.9,91,103410,227,1411,289,30.0,0.0,30.0,3521,0,3527,1167,227,6.7,10,5,9999,99999,9,999999999,0.0,999,999,99
3021,1,5,15,0,*?*?*?*?*?*?*?*?*?*?*?*?*?*?*?*?*?*?*?*?*?*?,1.7,-2.7,87,103410,89,1416,283,5.3,11.3,4.6,636,387,671,70,230,5.7,9,5,9999,99999,9,999999999,0.0,999,999,99
3021,1,5,16,0,*?*?*?*?*?*?*?*?*?*?*?*?*?*?*?*?*?*?*?*?*?*?,1.5,-2.7,87,103410,0,-0,288,0.0,-0.0,0.0,0,0,0,0,233,4.1,10,5,9999,99999,9,999999999,0.0,999,999,99
3021,1,5,17,0,*?*?*?*?*?*?*?*?*?*?*?*?*?*?*?*?*?*?*?*?*?*?,0.3,-5.0,79,103410,0,-0,283,0.0,-0.0,0.0,0,0,0,0,237,3.6,10,5,9999,99999,9,999999999,0.0,999,999,99
3021,1,5,18,0,*?*?*?*?*?*?*?*?*?*?*?*?*?*?*?*?*?*?*?*?*?*?,0.4,-4.5,81,103410,0,-0,284,0.0,-0.0,0.0,0,0,0,0,240,5.7,10,5,9999,99999,9,999999999,0.0,999,999,99
3021,1,5,19,0,*?*?*?*?*?*?*?*?*?*?*?*?*?*?*?*?*?*?*?*?*?*?,-0.3,-3.9,89,103410,0,-0,281,0.0,-0.0,0.0,0,0,0,0,238,5.2,10,5,9999,99999,9,999999999,0.0,999,999,99
3021,1,5,20,0,*?*?*?*?*?*?*?*?*?*?*?*?*?*?*?*?*?*?*?*?*?*?,-1.1,-7.3,72,103410,0,-0,278,0.0,-0.0,0.0,0,0,0,0,237,5.2,10,5,9999,99999,9,999999999,0.0,999,999,99
3021,1,5,21,0,*?*?*?*?*?*?*?*?*?*?*?*?*?*?*?*?*?*?*?*?*?*?,-0.6,-8.4,64,103410,0,-0,280,0.0,-0.0,0.0,0,0,0,0,235,5.7,10,5,9999,99999,9,999999999,0.0,999,999,99
3021,1,5,22,0,*?*?*?*?*?*?*?*?*?*?*?*?*?*?*?*?*?*?*?*?*?*?,0.0,-6.0,74,103410,0,-0,282,0.0,-0.0,0.0,0,0,0,0,233,5.7,10,5,9999,99999,9,999999999,0.0,999,999,99
3021,1,5,23,0,*?*?*?*?*?*?*?*?*?*?*?*?*?*?*?*?*?*?*?*?*?*?,0.3,-5.3,76,103410,0,-0,283,0.0,-0.0,0.0,0,0,0,0,232,1.5,10,5,9999,99999,9,999999999,0.0,999,999,99
3021,1,5,24,0,*?*?*?*?*?*?*?*?*?*?*?*?*?*?*?*?*?*?*?*?*?*?,2.6,2.7,100,103410,0,-0,292,0.0,-0.0,0.0,0,0,0,0,240,4.6,10,5,9999,99999,9,999999999,0.0,999,999,99
3021,1,6,1,0,*?*?*?*?*?*?*?*?*?*?*?*?*?*?*?*?*?*?*?*?*?*?,1.1,0.8,100,103110,0,-0,286,0.0,-0.0,0.0,0,0,0,0,230,4.1,10,5,9999,99999,9,999999999,0.0,999,999,99
3021,1,6,2,0,*?*?*?*?*?*?*?*?*?*?*?*?*?*?*?*?*?*?*?*?*?*?,0.6,0.6,100,103110,0,-0,284,0.0,-0.0,0.0,0,0,0,0,230,4.6,10,5,9999,99999,9,999999999,0.0,999,999,99
3021,1,6,3,0,*?*?*?*?*?*?*?*?*?*?*?*?*?*?*?*?*?*?*?*?*?*?,0.1,0.2,100,103110,0,-0,282,0.0,-0.0,0.0,0,0,0,0,230,3.6,10,5,9999,99999,9,999999999,0.0,999,999,99
3021,1,6,4,0,*?*?*?*?*?*?*?*?*?*?*?*?*?*?*?*?*?*?*?*?*?*?,0.8,0.8,100,103110,0,-0,285,0.0,-0.0,0.0,0,0,0,0,230,3.6,10,5,9999,99999,9,999999999,0.0,999,999,99
3021,1,6,5,0,*?*?*?*?*?*?*?*?*?*?*?*?*?*?*?*?*?*?*?*?*?*?,1.4,1.5,100,103110,0,-0,287,0.0,-0.0,0.0,0,0,0,0,230,3.6,10,5,9999,99999,9,999999999,0.0,999,999,99
3021,1,6,6,0,*?*?*?*?*?*?*?*?*?*?*?*?*?*?*?*?*?*?*?*?*?*?,1.7,1.7,100,103110,0,-0,288,0.0,-0.0,0.0,0,0,0,0,230,3.6,10,5,9999,99999,9,999999999,0.0,999,999,99
3021,1,6,7,0,*?*?*?*?*?*?*?*?*?*?*?*?*?*?*?*?*?*?*?*?*?*?,1.4,1.3,100,103110,0,-0,287,0.0,-0.0,0.0,0,0,0,0,220,2.1,10,5,9999,99999,9,999999999,0.0,999,999,99
3021,1,6,8,0,*?*?*?*?*?*?*?*?*?*?*?*?*?*?*?*?*?*?*?*?*?*?,0.2,0.2,100,103110,21,1435,282,0.0,0.0,0.0,0,0,0,0,210,1.5,10,5,9999,99999,9,999999999,0.0,999,999,99
3021,1,6,9,0,*?*?*?*?*?*?*?*?*?*?*?*?*?*?*?*?*?*?*?*?*?*?,1.8,1.7,100,103110,176,1415,284,34.7,37.1,30.1,3885,2326,3619,631,200,3.6,9,5,9999,99999,9,999999999,0.0,999,999,99
3021,1,6,10,0,*?*?*?*?*?*?*?*?*?*?*?*?*?*?*?*?*?*?*?*?*?*?,2.4,2.3,100,103110,290,1415,287,73.2,47.5,63.5,8079,3768,7450,1367,190,6.2,9,5,9999,99999,9,999999999,0.0,999,999,99
3021,1,6,11,0,*?*?*?*?*?*?*?*?*?*?*?*?*?*?*?*?*?*?*?*?*?*?,2.0,1.0,100,103110,355,1414,290,54.8,0.0,54.8,6400,0,6415,2196,180,6.2,10,5,9999,99999,9,999999999,0.0,999,999,99
3021,1,6,12,0,*?*?*?*?*?*?*?*?*?*?*?*?*?*?*?*?*?*?*?*?*?*?,3.2,2.5,100,103110,366,1411,294,57.1,0.0,57.1,6669,0,6684,2295,170,4.6,10,5,9999,99999,9,999999999,0.0,999,999,99
3021,1,6,13,0,*?*?*?*?*?*?*?*?*?*?*?*?*?*?*?*?*?*?*?*?*?*?,3.0,1.7,100,103110,324,1412,294,48.9,0.0,48.9,5709,0,5721,1941,173,6.7,10,5,9999,99999,9,999999999,0.0,999,999,99
3021,1,6,14,0,*?*?*?*?*?*?*?*?*?*?*?*?*?*?*?*?*?*?*?*?*?*?,3.4,2.1,100,103110,231,1414,295,30.7,0.0,30.7,3603,0,3609,1196,177,6.7,10,5,9999,99999,9,999999999,0.0,999,999,99
3021,1,6,15,0,*?*?*?*?*?*?*?*?*?*?*?*?*?*?*?*?*?*?*?*?*?*?,3.3,1.9,100,103110,93,1419,290,6.6,13.4,5.7,779,476,818,88,180,5.7,9,5,9999,99999,9,999999999,0.0,999,999,99
3021,1,6,16,0,*?*?*?*?*?*?*?*?*?*?*?*?*?*?*?*?*?*?*?*?*?*?,3.4,1.9,100,103110,0,-0,295,0.0,-0.0,0.0,0,0,0,0,183,4.1,10,5,9999,99999,9,999999999,0.0,999,999,99
3021,1,6,17,0,*?*?*?*?*?*?*?*?*?*?*?*?*?*?*?*?*?*?*?*?*?*?,1.9,-0.0,100,103110,0,-0,289,0.0,-0.0,0.0,0,0,0,0,187,3.6,10,5,9999,99999,9,999999999,0.0,999,999,99
3021,1,6,18,0,*?*?*?*?*?*?*?*?*?*?*?*?*?*?*?*?*?*?*?*?*?*?,1.3,0.4,100,103110,0,-0,287,0.0,-0.0,0.0,0,0,0,0,190,5.7,10,5,9999,99999,9,999999999,0.0,999,999,99
3021,1,6,19,0,*?*?*?*?*?*?*?*?*?*?*?*?*?*?*?*?*?*?*?*?*?*?,2.6,1.7,100,103110,0,-0,292,0.0,-0.0,0.0,0,0,0,0,190,5.2,10,5,9999,99999,9,999999999,0.0,999,999,99
3021,1,6,20,0,*?*?*?*?*?*?*?*?*?*?*?*?*?*?*?*?*?*?*?*?*?*?,2.5,2.5,100,103110,0,-0,291,0.0,-0.0,0.0,0,0,0,0,190,5.2,10,5,9999,99999,9,999999999,0.0,999,999,99
3021,1,6,21,0,*?*?*?*?*?*?*?*?*?*?*?*?*?*?*?*?*?*?*?*?*?*?,2.0,1.7,100,103110,0,-0,290,0.0,-0.0,0.0,0,0,0,0,190,5.7,10,5,9999,99999,9,999999999,0.0,999,999,99
3021,1,6,22,0,*?*?*?*?*?*?*?*?*?*?*?*?*?*?*?*?*?*?*?*?*?*?,0.4,-2.7,98,103110,0,-0,283,0.0,-0.0,0.0,0,0,0,0,190,5.7,10,5,9999,99999,9,999999999,0.0,999,999,99
3021,1,6,23,0,*?*?*?*?*?*?*?*?*?*?*?*?*?*?*?*?*?*?*?*?*?*?,0.3,-1.1,100,103110,0,-0,283,0.0,-0.0,0.0,0,0,0,0,190,1.5,10,5,9999,99999,9,999999999,0.0,999,999,99
3021,1,6,24,0,*?*?*?*?*?*?*?*?*?*?*?*?*?*?*?*?*?*?*?*?*?*?,0.5,-1.9,100,103110,0,-0,284,0.0,-0.0,0.0,0,0,0,0,230,4.6,10,5,9999,99999,9,999999999,0.0,999,999,99
3021,1,7,1,0,*?*?*?*?*?*?*?*?*?*?*?*?*?*?*?*?*?*?*?*?*?*?,0.4,-1.7,87,102504,0,-0,283,0.0,-0.0,0.0,0,0,0,0,190,4.1,10,5,9999,99999,9,999999999,0.0,999,999,99
3021,1,7,2,0,*?*?*?*?*?*?*?*?*?*?*?*?*?*?*?*?*?*?*?*?*?*?,0.4,-2.2,85,102504,0,-0,283,0.0,-0.0,0.0,0,0,0,0,190,4.6,10,5,9999,99999,9,999999999,0.0,999,999,99
3021,1,7,3,0,*?*?*?*?*?*?*?*?*?*?*?*?*?*?*?*?*?*?*?*?*?*?,1.6,0.6,96,102504,0,-0,288,0.0,-0.0,0.0,0,0,0,0,190,3.6,10,5,9999,99999,9,999999999,0.0,999,999,99
3021,1,7,4,0,*?*?*?*?*?*?*?*?*?*?*?*?*?*?*?*?*?*?*?*?*?*?,0.3,-1.5,90,102504,0,-0,283,0.0,-0.0,0.0,0,0,0,0,190,3.6,10,5,9999,99999,9,999999999,0.0,999,999,99
3021,1,7,5,0,*?*?*?*?*?*?*?*?*?*?*?*?*?*?*?*?*?*?*?*?*?*?,1.0,-0.6,91,102504,0,-0,286,0.0,-0.0,0.0,0,0,0,0,190,3.6,10,5,9999,99999,9,999999999,0.0,999,999,99
3021,1,7,6,0,*?*?*?*?*?*?*?*?*?*?*?*?*?*?*?*?*?*?*?*?*?*?,0.0,-5.0,68,102504,0,-0,282,0.0,-0.0,0.0,0,0,0,0,190,3.6,10,5,9999,99999,9,999999999,0.0,999,999,99
3021,1,7,7,0,*?*?*?*?*?*?*?*?*?*?*?*?*?*?*?*?*?*?*?*?*?*?,-0.1,-8.0,52,102504,0,-0,282,0.0,-0.0,0.0,0,0,0,0,192,2.1,10,5,9999,99999,9,999999999,0.0,999,999,99
3021,1,7,8,0,*?*?*?*?*?*?*?*?*?*?*?*?*?*?*?*?*?*?*?*?*?*?,-0.4,-8.0,55,102504,22,1405,281,0.0,0.0,0.0,0,0,0,0,193,1.5,10,5,9999,99999,9,999999999,0.0,999,999,99
3021,1,7,9,0,*?*?*?*?*?*?*?*?*?*?*?*?*?*?*?*?*?*?*?*?*?*?,1.0,-1.3,87,102504,178,1416,286,20.3,0.0,20.3,2409,-0,2412,791,195,3.6,10,5,9999,99999,9,999999999,0.0,999,999,99
3021,1,7,10,0,*?*?*?*?*?*?*?*?*?*?*?*?*?*?*?*?*?*?*?*?*?*?,2.2,1.5,99,102504,292,1413,290,42.6,0.0,42.6,4977,0,4986,1677,197,6.2,10,5,9999,99999,9,999999999,0.0,999,999,99
3021,1,7,11,0,*?*?*?*?*?*?*?*?*?*?*?*?*?*?*?*?*?*?*?*?*?*?,1.1,-1.7,83,102504,357,1411,286,55.3,0.0,55.3,6462,0,6476,2218,198,6.2,10,5,9999,99999,9,999999999,0.0,999,999,99
3021,1,7,12,0,*?*?*?*?*?*?*?*?*?*?*?*?*?*?*?*?*?*?*?*?*?*?,4.1,-0.8,73,102504,370,1414,299,57.7,0.0,57.7,6742,0,6757,2323,200,4.6,10,5,9999,99999,9,999999999,0.0,999,999,99
3021,1,7,13,0,*?*?*?*?*?*?*?*?*?*?*?*?*?*?*?*?*?*?*?*?*?*?,4.0,-0.6,73,102504,328,1414,298,49.6,0.0,49.6,5789,0,5801,1970,198,6.7,10,5,9999,99999,9,999999999,0.0,999,999,99
3021,1,7,14,0,*?*?*?*?*?*?*?*?*?*?*?*?*?*?*?*?*?*?*?*?*?*?,4.1,-1.7,67,102504,235,1415,299,31.4,0.0,31.4,3688,0,3694,1225,197,6.7,10,5,9999,99999,9,999999999,0.0,999,999,99
3021,1,7,15,0,*?*?*?*?*?*?*?*?*?*?*?*?*?*?*?*?*?*?*?*?*?*?,3.9,-1.9,66,102504,97,1420,298,4.6,0.0,4.6,580,-0,579,185,195,5.7,10,5,9999,99999,9,999999999,0.0,999,999,99
3021,1,7,16,0,*?*?*?*?*?*?*?*?*?*?*?*?*?*?*?*?*?*?*?*?*?*?,3.8,-2.9,63,102504,0,-0,298,0.0,-0.0,0.0,0,0,0,0,193,4.1,10,5,9999,99999,9,999999999,0.0,999,999,99
3021,1,7,17,0,*?*?*?*?*?*?*?*?*?*?*?*?*?*?*?*?*?*?*?*?*?*?,2.7,-3.1,66,102504,0,-0,293,0.0,-0.0,0.0,0,0,0,0,192,3.6,10,5,9999,99999,9,999999999,0.0,999,999,99
3021,1,7,18,0,*?*?*?*?*?*?*?*?*?*?*?*?*?*?*?*?*?*?*?*?*?*?,3.9,1.0,84,102504,0,-0,298,0.0,-0.0,0.0,0,0,0,0,190,5.7,10,5,9999,99999,9,999999999,0.0,999,999,99
3021,1,7,19,0,*?*?*?*?*?*?*?*?*?*?*?*?*?*?*?*?*?*?*?*?*?*?,2.3,1.0,96,102504,0,-0,291,0.0,-0.0,0.0,0,0,0,0,192,5.2,10,5,9999,99999,9,999999999,0.0,999,999,99
3021,1,7,20,0,*?*?*?*?*?*?*?*?*?*?*?*?*?*?*?*?*?*?*?*?*?*?,1.8,0.4,94,102504,0,-0,289,0.0,-0.0,0.0,0,0,0,0,193,5.2,10,5,9999,99999,9,999999999,0.0,999,999,99
3021,1,7,21,0,*?*?*?*?*?*?*?*?*?*?*?*?*?*?*?*?*?*?*?*?*?*?,1.7,1.7,100,102504,0,-0,288,0.0,-0.0,0.0,0,0,0,0,195,5.7,10,5,9999,99999,9,999999999,0.0,999,999,99
3021,1,7,22,0,*?*?*?*?*?*?*?*?*?*?*?*?*?*?*?*?*?*?*?*?*?*?,1.9,1.9,100,102504,0,-0,289,0.0,-0.0,0.0,0,0,0,0,197,5.7,10,5,9999,99999,9,999999999,0.0,999,999,99
3021,1,7,23,0,*?*?*?*?*?*?*?*?*?*?*?*?*?*?*?*?*?*?*?*?*?*?,1.2,1.3,100,102504,0,-0,286,0.0,-0.0,0.0,0,0,0,0,198,1.5,10,5,9999,99999,9,999999999,0.0,999,999,99
3021,1,7,24,0,*?*?*?*?*?*?*?*?*?*?*?*?*?*?*?*?*?*?*?*?*?*?,0.3,-1.5,90,102504,0,-0,283,0.0,-0.0,0.0,0,0,0,0,190,4.6,10,5,9999,99999,9,999999999,0.0,999,999,99
3021,1,8,1,0,*?*?*?*?*?*?*?*?*?*?*?*?*?*?*?*?*?*?*?*?*?*?,-1.1,-3.7,80,102252,0,-0,277,0.0,-0.0,0.0,0,0,0,0,202,4.1,10,5,9999,99999,9,999999999,0.0,999,999,99
3021,1,8,2,0,*?*?*?*?*?*?*?*?*?*?*?*?*?*?*?*?*?*?*?*?*?*?,-2.4,-6.9,69,102252,0,-0,273,0.0,-0.0,0.0,0,0,0,0,203,4.6,10,5,9999,99999,9,999999999,0.0,999,999,99
3021,1,8,3,0,*?*?*?*?*?*?*?*?*?*?*?*?*?*?*?*?*?*?*?*?*?*?,-3.2,-9.6,57,102252,0,-0,270,0.0,-0.0,0.0,0,0,0,0,205,3.6,10,5,9999,99999,9,999999999,0.0,999,999,99
3021,1,8,4,0,*?*?*?*?*?*?*?*?*?*?*?*?*?*?*?*?*?*?*?*?*?*?,-4.0,-10.9,54,102252,0,-0,267,0.0,-0.0,0.0,0,0,0,0,207,3.6,10,5,9999,99999,9,999999999,0.0,999,999,99
3021,1,8,5,0,*?*?*?*?*?*?*?*?*?*?*?*?*?*?*?*?*?*?*?*?*?*?,-2.8,-8.4,62,102252,0,-0,271,0.0,-0.0,0.0,0,0,0,0,208,3.6,10,5,9999,99999,9,999999999,0.0,999,999,99
3021,1,8,6,0,*?*?*?*?*?*?*?*?*?*?*?*?*?*?*?*?*?*?*?*?*?*?,-1.5,-5.6,70,102252,0,-0,276,0.0,-0.0,0.0,0,0,0,0,210,3.6,10,5,9999,99999,9,999999999,0.0,999,999,99
3021,1,8,7,0,*?*?*?*?*?*?*?*?*?*?*?*?*?*?*?*?*?*?*?*?*?*?,-3.4,-8.0,68,102252,0,-0,269,0.0,-0.0,0.0,0,0,0,0,207,2.1,10,5,9999,99999,9,999999999,0.0,999,999,99
3021,1,8,8,0,*?*?*?*?*?*?*?*?*?*?*?*?*?*?*?*?*?*?*?*?*?*?,-2.8,-6.9,71,102252,24,1428,271,0.0,0.0,0.0,0,0,0,0,203,1.5,10,5,9999,99999,9,999999999,0.0,999,999,99
3021,1,8,9,0,*?*?*?*?*?*?*?*?*?*?*?*?*?*?*?*?*?*?*?*?*?*?,-1.1,-3.7,80,102252,180,1416,277,20.7,0.0,20.7,2455,-0,2457,806,200,3.6,10,5,9999,99999,9,999999999,0.0,999,999,99
3021,1,8,10,0,*?*?*?*?*?*?*?*?*?*?*?*?*?*?*?*?*?*?*?*?*?*?,-2.0,-3.9,85,102252,294,1411,274,43.1,0.0,43.1,5032,0,5042,1696,197,6.2,10,5,9999,99999,9,999999999,0.0,999,999,99
3021,1,8,11,0,*?*?*?*?*?*?*?*?*?*?*?*?*?*?*?*?*?*?*?*?*?*?,1.2,-2.9,72,102252,360,1411,281,97.1,50.6,84.2,10659,4394,9529,2238,193,6.2,9,5,9999,99999,9,999999999,0.0,999,999,99
3021,1,8,12,0,*?*?*?*?*?*?*?*?*?*?*?*?*?*?*?*?*?*?*?*?*?*?,2.3,-3.4,64,102252,373,1413,286,101.4,51.1,87.9,11128,4473,9946,2347,190,4.6,9,5,9999,99999,9,999999999,0.0,999,999,99
3021,1,8,13,0,*?*?*?*?*?*?*?*?*?*?*?*?*?*?*?*?*?*?*?*?*?*?,3.2,-2.9,63,102252,331,1411,295,50.3,0.0,50.3,5871,0,5883,2000,192,6.7,10,5,9999,99999,9,999999999,0.0,999,999,99
3021,1,8,14,0,*?*?*?*?*?*?*?*?*?*?*?*?*?*?*?*?*?*?*?*?*?*?,3.0,-3.4,61,102252,238,1410,295,32.2,0.0,32.2,3775,0,3781,1254,193,6.7,10,5,9999,99999,9,999999999,0.0,999,999,99
3021,1,8,15,0,*?*?*?*?*?*?*?*?*?*?*?*?*?*?*?*?*?*?*?*?*?*?,3.1,-2.2,67,102252,101,1418,289,9.3,17.4,8.1,1097,821,1035,167,195,5.7,9,5,9999,99999,9,999999999,0.0,999,999,99
3021,1,8,16,0,*?*?*?*?*?*?*?*?*?*?*?*?*?*?*?*?*?*?*?*?*?*?,3.1,-0.6,76,102252,0,-0,295,0.0,-0.0,0.0,0,0,0,0,197,4.1,10,5,9999,99999,9,999999999,0.0,999,999,99
3021,1,8,17,0,*?*?*?*?*?*?*?*?*?*?*?*?*?*?*?*?*?*?*?*?*?*?,2.4,-0.8,78,102252,0,-0,292,0.0,-0.0,0.0,0,0,0,0,198,3.6,10,5,9999,99999,9,999999999,0.0,999,999,99
3021,1,8,18,0,*?*?*?*?*?*?*?*?*?*?*?*?*?*?*?*?*?*?*?*?*?*?,0.4,-1.9,82,102252,0,-0,283,0.0,-0.0,0.0,0,0,0,0,200,5.7,10,5,9999,99999,9,999999999,0.0,999,999,99
3021,1,8,19,0,*?*?*?*?*?*?*?*?*?*?*?*?*?*?*?*?*?*?*?*?*?*?,-1.2,-2.2,92,102252,0,-0,277,0.0,-0.0,0.0,0,0,0,0,222,5.2,10,5,9999,99999,9,999999999,0.0,999,999,99
3021,1,8,20,0,*?*?*?*?*?*?*?*?*?*?*?*?*?*?*?*?*?*?*?*?*?*?,-1.1,-2.2,91,102252,0,-0,277,0.0,-0.0,0.0,0,0,0,0,243,5.2,10,5,9999,99999,9,999999999,0.0,999,999,99
3021,1,8,21,0,*?*?*?*?*?*?*?*?*?*?*?*?*?*?*?*?*?*?*?*?*?*?,0.9,-0.4,91,102252,0,-0,285,0.0,-0.0,0.0,0,0,0,0,265,5.7,10,5,9999,99999,9,999999999,0.0,999,999,99
3021,1,8,22,0,*?*?*?*?*?*?*?*?*?*?*?*?*?*?*?*?*?*?*?*?*?*?,-1.2,-2.7,88,102252,0,-0,277,0.0,-0.0,0.0,0,0,0,0,287,5.7,10,5,9999,99999,9,999999999,0.0,999,999,99
3021,1,8,23,0,*?*?*?*?*?*?*?*?*?*?*?*?*?*?*?*?*?*?*?*?*?*?,-1.1,-2.2,92,102252,0,-0,277,0.0,-0.0,0.0,0,0,0,0,308,1.5,10,5,9999,99999,9,999999999,0.0,999,999,99
3021,1,8,24,0,*?*?*?*?*?*?*?*?*?*?*?*?*?*?*?*?*?*?*?*?*?*?,0.6,-1.1,87,102252,0,-0,284,0.0,-0.0,0.0,0,0,0,0,200,4.6,10,5,9999,99999,9,999999999,0.0,999,999,99
3021,1,9,1,0,*?*?*?*?*?*?*?*?*?*?*?*?*?*?*?*?*?*?*?*?*?*?,-1.2,-4.5,75,102195,0,-0,277,0.0,-0.0,0.0,0,0,0,0,332,4.1,10,5,9999,99999,9,999999999,0.0,999,999,99
3021,1,9,2,0,*?*?*?*?*?*?*?*?*?*?*?*?*?*?*?*?*?*?*?*?*?*?,-2.0,-5.6,73,102195,0,-0,274,0.0,-0.0,0.0,0,0,0,0,333,4.6,10,5,9999,99999,9,999999999,0.0,999,999,99
3021,1,9,3,0,*?*?*?*?*?*?*?*?*?*?*?*?*?*?*?*?*?*?*?*?*?*?,-2.2,-5.0,77,102195,0,-0,273,0.0,-0.0,0.0,0,0,0,0,335,3.6,10,5,9999,99999,9,999999999,0.0,999,999,99
3021,1,9,4,0,*?*?*?*?*?*?*?*?*?*?*?*?*?*?*?*?*?*?*?*?*?*?,-2.5,-5.0,80,102195,0,-0,272,0.0,-0.0,0.0,0,0,0,0,337,3.6,10,5,9999,99999,9,999999999,0.0,999,999,99
3021,1,9,5,0,*?*?*?*?*?*?*?*?*?*?*?*?*?*?*?*?*?*?*?*?*?*?,-2.2,-4.5,81,102195,0,-0,273,0.0,-0.0,0.0,0,0,0,0,338,3.6,10,5,9999,99999,9,999999999,0.0,999,999,99
3021,1,9,6,0,*?*?*?*?*?*?*?*?*?*?*?*?*?*?*?*?*?*?*?*?*?*?,-2.0,-4.2,82,102195,0,-0,274,0.0,-0.0,0.0,0,0,0,0,340,3.6,10,5,9999,99999,9,999999999,0.0,999,999,99
3021,1,9,7,0,*?*?*?*?*?*?*?*?*?*?*?*?*?*?*?*?*?*?*?*?*?*?,-1.5,-3.9,81,102195,0,-0,276,0.0,-0.0,0.0,0,0,0,0,335,2.1,10,5,9999,99999,9,999999999,0.0,999,999,99
3021,1,9,8,0,*?*?*?*?*?*?*?*?*?*?*?*?*?*?*?*?*?*?*?*?*?*?,-1.9,-4.2,81,102195,26,1438,274,0.0,0.0,0.0,0,0,0,0,330,1.5,10,5,9999,99999,9,999999999,0.0,999,999,99
3021,1,9,9,0,*?*?*?*?*?*?*?*?*?*?*?*?*?*?*?*?*?*?*?*?*?*?,-1.9,-4.2,82,102195,182,1414,220,73.0,397.0,21.9,7587,27379,3624,465,325,3.6,0,0,9999,99999,9,999999999,0.0,999,999,99
3021,1,9,10,0,*?*?*?*?*?*?*?*?*?*?*?*?*?*?*?*?*?*?*?*?*?*?,-1.7,-3.9,82,102195,297,1413,232,149.9,479.0,49.2,15504,37532,7438,907,320,6.2,2,1,9999,99999,9,999999999,0.0,999,999,99
3021,1,9,11,0,*?*?*?*?*?*?*?*?*?*?*?*?*?*?*?*?*?*?*?*?*?*?,0.3,-2.9,76,102195,363,1411,267,153.7,213.3,98.8,16264,18055,11573,1931,315,6.2,7,4,9999,99999,9,999999999,0.0,999,999,99
3021,1,9,12,0,*?*?*?*?*?*?*?*?*?*?*?*?*?*?*?*?*?*?*?*?*?*?,0.2,-2.9,76,102195,376,1411,261,178.2,299.5,98.3,18921,25754,11556,1912,310,4.6,6,3,9999,99999,9,999999999,0.0,999,999,99
3021,1,9,13,0,*?*?*?*?*?*?*?*?*?*?*?*?*?*?*?*?*?*?*?*?*?*?,-0.0,-2.4,82,102195,335,1412,266,138.8,208.8,89.2,14691,17039,10505,1724,315,6.7,7,4,9999,99999,9,999999999,0.0,999,999,99
3021,1,9,14,0,*?*?*?*?*?*?*?*?*?*?*?*?*?*?*?*?*?*?*?*?*?*?,0.4,-3.7,71,102195,243,1415,267,89.8,186.6,57.7,9547,12847,6950,1067,320,6.7,7,4,9999,99999,9,999999999,0.0,999,999,99
3021,1,9,15,0,*?*?*?*?*?*?*?*?*?*?*?*?*?*?*?*?*?*?*?*?*?*?,0.0,-3.7,72,102195,105,1415,260,18.7,112.7,10.3,2006,5748,1799,202,325,5.7,6,3,9999,99999,9,999999999,0.0,999,999,99
3021,1,9,16,0,*?*?*?*?*?*?*?*?*?*?*?*?*?*?*?*?*?*?*?*?*?*?,0.3,-2.9,76,102195,0,-0,283,0.0,-0.0,0.0,0,0,0,0,330,4.1,10,5,9999,99999,9,999999999,0.0,999,999,99
3021,1,9,17,0,*?*?*?*?*?*?*?*?*?*?*?*?*?*?*?*?*?*?*?*?*?*?,-0.6,-3.7,77,102195,0,-0,280,0.0,-0.0,0.0,0,0,0,0,335,3.6,10,5,9999,99999,9,999999999,0.0,999,999,99
3021,1,9,18,0,*?*?*?*?*?*?*?*?*?*?*?*?*?*?*?*?*?*?*?*?*?*?,-1.1,-3.9,78,102195,0,-0,277,0.0,-0.0,0.0,0,0,0,0,340,5.7,10,5,9999,99999,9,999999999,0.0,999,999,99
3021,1,9,19,0,*?*?*?*?*?*?*?*?*?*?*?*?*?*?*?*?*?*?*?*?*?*?,0.4,-3.4,73,102195,0,-0,284,0.0,-0.0,0.0,0,0,0,0,335,5.2,10,5,9999,99999,9,999999999,0.0,999,999,99
3021,1,9,20,0,*?*?*?*?*?*?*?*?*?*?*?*?*?*?*?*?*?*?*?*?*?*?,-0.5,-4.2,72,102195,0,-0,280,0.0,-0.0,0.0,0,0,0,0,330,5.2,10,5,9999,99999,9,999999999,0.0,999,999,99
3021,1,9,21,0,*?*?*?*?*?*?*?*?*?*?*?*?*?*?*?*?*?*?*?*?*?*?,-1.2,-5.6,69,102195,0,-0,277,0.0,-0.0,0.0,0,0,0,0,325,5.7,10,5,9999,99999,9,999999999,0.0,999,999,99
3021,1,9,22,0,*?*?*?*?*?*?*?*?*?*?*?*?*?*?*?*?*?*?*?*?*?*?,-1.8,-6.9,64,102195,0,-0,275,0.0,-0.0,0.0,0,0,0,0,320,5.7,10,5,9999,99999,9,999999999,0.0,999,999,99
3021,1,9,23,0,*?*?*?*?*?*?*?*?*?*?*?*?*?*?*?*?*?*?*?*?*?*?,-2.4,-7.6,64,102195,0,-0,273,0.0,-0.0,0.0,0,0,0,0,315,1.5,10,5,9999,99999,9,999999999,0.0,999,999,99
3021,1,9,24,0,*?*?*?*?*?*?*?*?*?*?*?*?*?*?*?*?*?*?*?*?*?*?,-1.0,-3.1,82,102195,0,-0,278,0.0,-0.0,0.0,0,0,0,0,330,4.6,10,5,9999,99999,9,999999999,0.0,999,999,99
3021,1,10,1,0,*?*?*?*?*?*?*?*?*?*?*?*?*?*?*?*?*?*?*?*?*?*?,-3.8,-6.0,86,101613,0,-0,267,0.0,-0.0,0.0,0,0,0,0,258,4.1,10,5,9999,99999,9,999999999,0.0,999,999,99
3021,1,10,2,0,*?*?*?*?*?*?*?*?*?*?*?*?*?*?*?*?*?*?*?*?*?*?,-4.0,-5.3,92,101613,0,-0,266,0.0,-0.0,0.0,0,0,0,0,207,4.6,10,5,9999,99999,9,999999999,0.0,999,999,99
3021,1,10,3,0,*?*?*?*?*?*?*?*?*?*?*?*?*?*?*?*?*?*?*?*?*?*?,-4.6,-8.4,74,101613,0,-0,264,0.0,-0.0,0.0,0,0,0,0,155,3.6,10,5,9999,99999,9,999999999,0.0,999,999,99
3021,1,10,4,0,*?*?*?*?*?*?*?*?*?*?*?*?*?*?*?*?*?*?*?*?*?*?,-5.0,-8.0,79,101613,0,-0,262,0.0,-0.0,0.0,0,0,0,0,103,3.6,10,5,9999,99999,9,999999999,0.0,999,999,99
3021,1,10,5,0,*?*?*?*?*?*?*?*?*?*?*?*?*?*?*?*?*?*?*?*?*?*?,-4.7,-8.4,74,101613,0,-0,264,0.0,-0.0,0.0,0,0,0,0,52,3.6,10,5,9999,99999,9,999999999,0.0,999,999,99
3021,1,10,6,0,*?*?*?*?*?*?*?*?*?*?*?*?*?*?*?*?*?*?*?*?*?*?,-5.2,-9.6,71,101613,0,-0,262,0.0,-0.0,0.0,0,0,0,0,0,3.6,10,5,9999,99999,9,999999999,0.0,999,999,99
3021,1,10,7,0,*?*?*?*?*?*?*?*?*?*?*?*?*?*?*?*?*?*?*?*?*?*?,-5.7,-10.0,70,101613,0,-0,260,0.0,-0.0,0.0,0,0,0,0,48,2.1,10,5,9999,99999,9,999999999,0.0,999,999,99
3021,1,10,8,0,*?*?*?*?*?*?*?*?*?*?*?*?*?*?*?*?*?*?*?*?*?*?,-4.3,-8.0,74,101613,28,1437,265,0.0,0.0,0.0,0,0,0,0,97,1.5,10,5,9999,99999,9,999999999,0.0,999,999,99
3021,1,10,9,0,*?*?*?*?*?*?*?*?*?*?*?*?*?*?*?*?*?*?*?*?*?*?,-3.0,-4.2,93,101613,184,1411,264,37.6,38.3,32.6,4197,2460,3906,684,145,3.6,9,5,9999,99999,9,999999999,0.0,999,999,99
3021,1,10,10,0,*?*?*?*?*?*?*?*?*?*?*?*?*?*?*?*?*?*?*?*?*?*?,-3.0,-5.0,87,101613,300,1413,259,101.6,120.6,76.0,11110,9676,8817,1641,193,6.2,8,4,9999,99999,9,999999999,0.0,999,999,99
3021,1,10,11,0,*?*?*?*?*?*?*?*?*?*?*?*?*?*?*?*?*?*?*?*?*?*?,0.1,-3.4,78,101613,367,1414,266,155.4,213.8,99.9,16448,18166,11699,1955,242,6.2,7,4,9999,99999,9,999999999,0.0,999,999,99
3021,1,10,12,0,*?*?*?*?*?*?*?*?*?*?*?*?*?*?*?*?*?*?*?*?*?*?,0.5,-2.4,81,101613,380,1412,273,137.5,128.8,102.9,15004,11319,11837,2269,290,4.6,8,4,9999,99999,9,999999999,0.0,999,999,99
3021,1,10,13,0,*?*?*?*?*?*?*?*?*?*?*?*?*?*?*?*?*?*?*?*?*?*?,1.4,-1.3,84,101613,339,1412,277,119.2,125.1,89.2,13018,10545,10301,1945,285,6.7,8,4,9999,99999,9,999999999,0.0,999,999,99
3021,1,10,14,0,*?*?*?*?*?*?*?*?*?*?*?*?*?*?*?*?*?*?*?*?*?*?,1.2,-1.5,83,101613,247,1414,281,58.7,44.7,50.9,6502,3305,6016,1085,280,6.7,9,5,9999,99999,9,999999999,0.0,999,999,99
3021,1,10,15,0,*?*?*?*?*?*?*?*?*?*?*?*?*?*?*?*?*?*?*?*?*?*?,1.3,-1.1,86,101613,109,1411,287,7.0,0.0,7.0,870,-0,870,281,275,5.7,10,5,9999,99999,9,999999999,0.0,999,999,99
3021,1,10,16,0,*?*?*?*?*?*?*?*?*?*?*?*?*?*?*?*?*?*?*?*?*?*?,0.4,-1.1,92,101613,0,-0,283,0.0,-0.0,0.0,0,0,0,0,270,4.1,10,5,9999,99999,9,999999999,0.0,999,999,99
3021,1,10,17,0,*?*?*?*?*?*?*?*?*?*?*?*?*?*?*?*?*?*?*?*?*?*?,1.1,-0.4,91,101613,0,-0,286,0.0,-0.0,0.0,0,0,0,0,265,3.6,10,5,9999,99999,9,999999999,0.0,999,999,99
3021,1,10,18,0,*?*?*?*?*?*?*?*?*?*?*?*?*?*?*?*?*?*?*?*?*?*?,-0.8,-2.2,92,101613,0,-0,278,0.0,-0.0,0.0,0,0,0,0,260,5.7,10,5,9999,99999,9,999999999,0.0,999,999,99
3021,1,10,19,0,*?*?*?*?*?*?*?*?*?*?*?*?*?*?*?*?*?*?*?*?*?*?,-1.1,-1.3,100,101613,0,-0,277,0.0,-0.0,0.0,0,0,0,0,272,5.2,10,5,9999,99999,9,999999999,0.0,999,999,99
3021,1,10,20,0,*?*?*?*?*?*?*?*?*?*?*?*?*?*?*?*?*?*?*?*?*?*?,-1.9,-1.9,100,101613,0,-0,274,0.0,-0.0,0.0,0,0,0,0,283,5.2,10,5,9999,99999,9,999999999,0.0,999,999,99
3021,1,10,21,0,*?*?*?*?*?*?*?*?*?*?*?*?*?*?*?*?*?*?*?*?*?*?,-3.9,-3.9,100,101613,0,-0,266,0.0,-0.0,0.0,0,0,0,0,295,5.7,10,5,9999,99999,9,999999999,0.0,999,999,99
3021,1,10,22,0,*?*?*?*?*?*?*?*?*?*?*?*?*?*?*?*?*?*?*?*?*?*?,-3.5,-3.4,100,101613,0,-0,268,0.0,-0.0,0.0,0,0,0,0,307,5.7,10,5,9999,99999,9,999999999,0.0,999,999,99
3021,1,10,23,0,*?*?*?*?*?*?*?*?*?*?*?*?*?*?*?*?*?*?*?*?*?*?,-2.9,-2.9,100,101613,0,-0,270,0.0,-0.0,0.0,0,0,0,0,318,1.5,10,5,9999,99999,9,999999999,0.0,999,999,99
3021,1,10,24,0,*?*?*?*?*?*?*?*?*?*?*?*?*?*?*?*?*?*?*?*?*?*?,-3.0,-6.6,75,101613,0,-0,270,0.0,-0.0,0.0,0,0,0,0,310,4.6,10,5,9999,99999,9,999999999,0.0,999,999,99
3021,1,11,1,0,*?*?*?*?*?*?*?*?*?*?*?*?*?*?*?*?*?*?*?*?*?*?,-2.8,-2.9,100,101744,0,-0,270,0.0,-0.0,0.0,0,0,0,0,293,4.1,10,5,9999,99999,9,999999999,0.0,999,999,99
3021,1,11,2,0,*?*?*?*?*?*?*?*?*?*?*?*?*?*?*?*?*?*?*?*?*?*?,-3.4,-3.4,100,101744,0,-0,268,0.0,-0.0,0.0,0,0,0,0,257,4.6,10,5,9999,99999,9,999999999,0.0,999,999,99
3021,1,11,3,0,*?*?*?*?*?*?*?*?*?*?*?*?*?*?*?*?*?*?*?*?*?*?,-4.0,-3.9,100,101744,0,-0,266,0.0,-0.0,0.0,0,0,0,0,220,3.6,10,5,9999,99999,9,999999999,0.0,999,999,99
3021,1,11,4,0,*?*?*?*?*?*?*?*?*?*?*?*?*?*?*?*?*?*?*?*?*?*?,-4.4,-4.5,100,101744,0,-0,264,0.0,-0.0,0.0,0,0,0,0,183,3.6,10,5,9999,99999,9,999999999,0.0,999,999,99
3021,1,11,5,0,*?*?*?*?*?*?*?*?*?*?*?*?*?*?*?*?*?*?*?*?*?*?,-4.9,-5.0,100,101744,0,-0,262,0.0,-0.0,0.0,0,0,0,0,147,3.6,10,5,9999,99999,9,999999999,0.0,999,999,99
3021,1,11,6,0,*?*?*?*?*?*?*?*?*?*?*?*?*?*?*?*?*?*?*?*?*?*?,-4.6,-4.5,100,101744,0,-0,264,0.0,-0.0,0.0,0,0,0,0,110,3.6,10,5,9999,99999,9,999999999,0.0,999,999,99
3021,1,11,7,0,*?*?*?*?*?*?*?*?*?*?*?*?*?*?*?*?*?*?*?*?*?*?,-4.3,-4.2,100,101744,0,-0,265,0.0,-0.0,0.0,0,0,0,0,125,2.1,10,5,9999,99999,9,999999999,0.0,999,999,99
3021,1,11,8,0,*?*?*?*?*?*?*?*?*?*?*?*?*?*?*?*?*?*?*?*?*?*?,-3.5,-3.7,100,101744,30,1428,268,0.0,0.0,0.0,0,0,0,0,140,1.5,10,5,9999,99999,9,999999999,0.0,999,999,99
3021,1,11,9,0,*?*?*?*?*?*?*?*?*?*?*?*?*?*?*?*?*?*?*?*?*?*?,-4.1,-4.2,100,101744,187,1415,265,22.1,0.0,22.1,2615,-0,2618,860,155,3.6,10,5,9999,99999,9,999999999,0.0,999,999,99
3021,1,11,10,0,*?*?*?*?*?*?*?*?*?*?*?*?*?*?*?*?*?*?*?*?*?*?,-2.1,-3.1,100,101744,303,1413,268,77.7,48.2,67.4,8526,3977,7636,1759,170,6.2,9,5,9999,99999,9,999999999,0.0,999,999,99
3021,1,11,11,0,*?*?*?*?*?*?*?*?*?*?*?*?*?*?*?*?*?*?*?*?*?*?,-1.8,-5.6,81,101744,370,1412,269,100.4,51.0,87.1,11021,4455,9851,2322,185,6.2,9,5,9999,99999,9,999999999,0.0,999,999,99
3021,1,11,12,0,*?*?*?*?*?*?*?*?*?*?*?*?*?*?*?*?*?*?*?*?*?*?,0.5,-4.2,76,101744,384,1413,278,105.1,51.4,91.1,11534,4538,10306,2442,200,4.6,9,5,9999,99999,9,999999999,0.0,999,999,99
3021,1,11,13,0,*?*?*?*?*?*?*?*?*?*?*?*?*?*?*?*?*?*?*?*?*?*?,0.5,-3.9,78,101744,343,1411,278,91.4,50.0,79.2,10027,4281,8969,2094,187,6.7,9,5,9999,99999,9,999999999,0.0,999,999,99
3021,1,11,14,0,*?*?*?*?*?*?*?*?*?*?*?*?*?*?*?*?*?*?*?*?*?*?,0.3,-4.8,73,101744,251,1412,278,60.2,45.0,52.2,6661,3356,6161,1114,173,6.7,9,5,9999,99999,9,999999999,0.0,999,999,99
3021,1,11,15,0,*?*?*?*?*?*?*?*?*?*?*?*?*?*?*?*?*?*?*?*?*?*?,0.5,-6.0,64,101744,114,1417,278,13.7,22.7,11.9,1587,1137,1492,246,160,5.7,9,5,9999,99999,9,999999999,0.0,999,999,99
3021,1,11,16,0,*?*?*?*?*?*?*?*?*?*?*?*?*?*?*?*?*?*?*?*?*?*?,0.4,-5.6,66,101744,0,-0,284,0.0,-0.0,0.0,0,0,0,0,147,4.1,10,5,9999,99999,9,999999999,0.0,999,999,99
3021,1,11,17,0,*?*?*?*?*?*?*?*?*?*?*?*?*?*?*?*?*?*?*?*?*?*?,0.3,-3.9,78,101744,0,-0,283,0.0,-0.0,0.0,0,0,0,0,133,3.6,10,5,9999,99999,9,999999999,0.0,999,999,99
3021,1,11,18,0,*?*?*?*?*?*?*?*?*?*?*?*?*?*?*?*?*?*?*?*?*?*?,-1.0,-3.9,87,101744,0,-0,278,0.0,-0.0,0.0,0,0,0,0,120,5.7,10,5,9999,99999,9,999999999,0.0,999,999,99
3021,1,11,19,0,*?*?*?*?*?*?*?*?*?*?*?*?*?*?*?*?*?*?*?*?*?*?,-2.2,-3.9,96,101744,0,-0,273,0.0,-0.0,0.0,0,0,0,0,120,5.2,10,5,9999,99999,9,999999999,0.0,999,999,99
3021,1,11,20,0,*?*?*?*?*?*?*?*?*?*?*?*?*?*?*?*?*?*?*?*?*?*?,-2.1,-4.5,92,101744,0,-0,274,0.0,-0.0,0.0,0,0,0,0,120,5.2,10,5,9999,99999,9,999999999,0.0,999,999,99
3021,1,11,21,0,*?*?*?*?*?*?*?*?*?*?*?*?*?*?*?*?*?*?*?*?*?*?,-2.2,-4.8,90,101744,0,-0,273,0.0,-0.0,0.0,0,0,0,0,120,5.7,10,5,9999,99999,9,999999999,0.0,999,999,99
3021,1,11,22,0,*?*?*?*?*?*?*?*?*?*?*?*?*?*?*?*?*?*?*?*?*?*?,-3.5,-6.0,91,101744,0,-0,268,0.0,-0.0,0.0,0,0,0,0,120,5.7,10,5,9999,99999,9,999999999,0.0,999,999,99
3021,1,11,23,0,*?*?*?*?*?*?*?*?*?*?*?*?*?*?*?*?*?*?*?*?*?*?,-3.2,-6.0,87,101744,0,-0,269,0.0,-0.0,0.0,0,0,0,0,120,1.5,10,5,9999,99999,9,999999999,0.0,999,999,99
3021,1,11,24,0,*?*?*?*?*?*?*?*?*?*?*?*?*?*?*?*?*?*?*?*?*?*?,-2.4,-2.4,100,101744,0,-0,272,0.0,-0.0,0.0,0,0,0,0,330,4.6,10,5,9999,99999,9,999999999,0.0,999,999,99
3021,1,12,1,0,*?*?*?*?*?*?*?*?*?*?*?*?*?*?*?*?*?*?*?*?*?*?,-2.7,-4.2,100,101368,0,-0,271,0.0,-0.0,0.0,0,0,0,0,117,4.1,10,5,9999,99999,9,999999999,0.0,999,999,99
3021,1,12,2,0,*?*?*?*?*?*?*?*?*?*?*?*?*?*?*?*?*?*?*?*?*?*?,-2.4,-3.4,100,101368,0,-0,272,0.0,-0.0,0.0,0,0,0,0,113,4.6,10,5,9999,99999,9,999999999,0.0,999,999,99
3021,1,12,3,0,*?*?*?*?*?*?*?*?*?*?*?*?*?*?*?*?*?*?*?*?*?*?,-2.3,-2.9,100,101368,0,-0,272,0.0,-0.0,0.0,0,0,0,0,110,3.6,10,5,9999,99999,9,999999999,0.0,999,999,99
3021,1,12,4,0,*?*?*?*?*?*?*?*?*?*?*?*?*?*?*?*?*?*?*?*?*?*?,-4.4,-5.6,100,101368,0,-0,264,0.0,-0.0,0.0,0,0,0,0,107,3.6,10,5,9999,99999,9,999999999,0.0,999,999,99
3021,1,12,5,0,*?*?*?*?*?*?*?*?*?*?*?*?*?*?*?*?*?*?*?*?*?*?,-4.3,-5.3,100,101368,0,-0,265,0.0,-0.0,0.0,0,0,0,0,103,3.6,10,5,9999,99999,9,999999999,0.0,999,999,99
3021,1,12,6,0,*?*?*?*?*?*?*?*?*?*?*?*?*?*?*?*?*?*?*?*?*?*?,-2.4,-2.9,100,101368,0,-0,272,0.0,-0.0,0.0,0,0,0,0,100,3.6,10,5,9999,99999,9,999999999,0.0,999,999,99
3021,1,12,7,0,*?*?*?*?*?*?*?*?*?*?*?*?*?*?*?*?*?*?*?*?*?*?,-4.0,-3.9,100,101368,0,-0,266,0.0,-0.0,0.0,0,0,0,0,100,2.1,10,5,9999,99999,9,999999999,0.0,999,999,99
3021,1,12,8,0,*?*?*?*?*?*?*?*?*?*?*?*?*?*?*?*?*?*?*?*?*?*?,-4.3,-4.5,100,101368,32,1413,265,0.0,0.0,0.0,0,0,0,0,100,1.5,10,5,9999,99999,9,999999999,0.0,999,999,99
3021,1,12,9,0,*?*?*?*?*?*?*?*?*?*?*?*?*?*?*?*?*?*?*?*?*?*?,-4.7,-4.8,100,101368,189,1409,258,39.4,39.0,34.1,4392,2541,4085,718,100,3.6,9,5,9999,99999,9,999999999,0.0,999,999,99
3021,1,12,10,0,*?*?*?*?*?*?*?*?*?*?*?*?*?*?*?*?*?*?*?*?*?*?,-3.0,-3.1,100,101368,306,1413,265,78.8,48.4,68.3,8643,4003,7741,1785,100,6.2,9,5,9999,99999,9,999999999,0.0,999,999,99
3021,1,12,11,0,*?*?*?*?*?*?*?*?*?*?*?*?*?*?*?*?*?*?*?*?*?*?,-1.3,-2.2,100,101368,374,1414,271,101.6,51.1,88.1,11155,4477,9970,2354,100,6.2,9,5,9999,99999,9,999999999,0.0,999,999,99
3021,1,12,12,0,*?*?*?*?*?*?*?*?*?*?*?*?*?*?*?*?*?*?*?*?*?*?,0.5,-1.3,100,101368,388,1413,284,61.3,0.0,61.3,7157,0,7174,2479,100,4.6,10,5,9999,99999,9,999999999,0.0,999,999,99
3021,1,12,13,0,*?*?*?*?*?*?*?*?*?*?*?*?*?*?*?*?*?*?*?*?*?*?,0.5,-0.4,100,101368,347,1410,284,53.4,0.0,53.4,6237,0,6251,2135,95,6.7,10,5,9999,99999,9,999999999,0.0,999,999,99
3021,1,12,14,0,*?*?*?*?*?*?*?*?*?*?*?*?*?*?*?*?*?*?*?*?*?*?,0.6,-0.0,100,101368,256,1415,279,61.7,45.4,53.5,6827,3408,6312,1143,90,6.7,9,5,9999,99999,9,999999999,0.0,999,999,99
3021,1,12,15,0,*?*?*?*?*?*?*?*?*?*?*?*?*?*?*?*?*?*?*?*?*?*?,0.5,0.4,100,101368,118,1410,283,8.8,0.0,8.8,1077,-0,1076,349,85,5.7,10,5,9999,99999,9,999999999,0.0,999,999,99
3021,1,12,16,0,*?*?*?*?*?*?*?*?*?*?*?*?*?*?*?*?*?*?*?*?*?*?,0.5,0.4,100,101368,0,-0,283,0.0,-0.0,0.0,0,0,0,0,80,4.1,10,5,9999,99999,9,999999999,0.0,999,999,99
3021,1,12,17,0,*?*?*?*?*?*?*?*?*?*?*?*?*?*?*?*?*?*?*?*?*?*?,-0.3,-0.4,100,101368,0,-0,280,0.0,-0.0,0.0,0,0,0,0,75,3.6,10,5,9999,99999,9,999999999,0.0,999,999,99
3021,1,12,18,0,*?*?*?*?*?*?*?*?*?*?*?*?*?*?*?*?*?*?*?*?*?*?,-1.3,-1.3,100,101368,0,-0,276,0.0,-0.0,0.0,0,0,0,0,70,5.7,10,5,9999,99999,9,999999999,0.0,999,999,99
3021,1,12,19,0,*?*?*?*?*?*?*?*?*?*?*?*?*?*?*?*?*?*?*?*?*?*?,-0.2,-0.2,100,101368,0,-0,281,0.0,-0.0,0.0,0,0,0,0,68,5.2,10,5,9999,99999,9,999999999,0.0,999,999,99
3021,1,12,20,0,*?*?*?*?*?*?*?*?*?*?*?*?*?*?*?*?*?*?*?*?*?*?,-1.6,-2.9,100,101368,0,-0,275,0.0,-0.0,0.0,0,0,0,0,67,5.2,10,5,9999,99999,9,999999999,0.0,999,999,99
3021,1,12,21,0,*?*?*?*?*?*?*?*?*?*?*?*?*?*?*?*?*?*?*?*?*?*?,-1.4,-1.7,100,101368,0,-0,276,0.0,-0.0,0.0,0,0,0,0,65,5.7,10,5,9999,99999,9,999999999,0.0,999,999,99
3021,1,12,22,0,*?*?*?*?*?*?*?*?*?*?*?*?*?*?*?*?*?*?*?*?*?*?,-3.7,-3.7,100,101368,0,-0,267,0.0,-0.0,0.0,0,0,0,0,63,5.7,10,5,9999,99999,9,999999999,0.0,999,999,99
3021,1,12,23,0,*?*?*?*?*?*?*?*?*?*?*?*?*?*?*?*?*?*?*?*?*?*?,-2.5,-2.4,100,101368,0,-0,272,0.0,-0.0,0.0,0,0,0,0,62,1.5,10,5,9999,99999,9,999999999,0.0,999,999,99
3021,1,12,24,0,*?*?*?*?*?*?*?*?*?*?*?*?*?*?*?*?*?*?*?*?*?*?,-2.9,-5.0,98,101368,0,-0,270,0.0,-0.0,0.0,0,0,0,0,120,4.6,10,5,9999,99999,9,999999999,0.0,999,999,99
3021,1,13,1,0,*?*?*?*?*?*?*?*?*?*?*?*?*?*?*?*?*?*?*?*?*?*?,-0.4,-0.4,100,102044,0,-0,280,0.0,-0.0,0.0,0,0,0,0,57,4.1,10,5,9999,99999,9,999999999,0.0,999,999,99
3021,1,13,2,0,*?*?*?*?*?*?*?*?*?*?*?*?*?*?*?*?*?*?*?*?*?*?,0.5,0.4,100,102044,0,-0,283,0.0,-0.0,0.0,0,0,0,0,53,4.6,10,5,9999,99999,9,999999999,0.0,999,999,99
3021,1,13,3,0,*?*?*?*?*?*?*?*?*?*?*?*?*?*?*?*?*?*?*?*?*?*?,0.9,0.8,100,102044,0,-0,285,0.0,-0.0,0.0,0,0,0,0,50,3.6,10,5,9999,99999,9,999999999,0.0,999,999,99
3021,1,13,4,0,*?*?*?*?*?*?*?*?*?*?*?*?*?*?*?*?*?*?*?*?*?*?,0.7,0.6,100,102044,0,-0,284,0.0,-0.0,0.0,0,0,0,0,47,3.6,10,5,9999,99999,9,999999999,0.0,999,999,99
3021,1,13,5,0,*?*?*?*?*?*?*?*?*?*?*?*?*?*?*?*?*?*?*?*?*?*?,1.5,1.5,100,102044,0,-0,287,0.0,-0.0,0.0,0,0,0,0,43,3.6,10,5,9999,99999,9,999999999,0.0,999,999,99
3021,1,13,6,0,*?*?*?*?*?*?*?*?*?*?*?*?*?*?*?*?*?*?*?*?*?*?,-0.1,-0.4,100,102044,0,-0,281,0.0,-0.0,0.0,0,0,0,0,40,3.6,10,5,9999,99999,9,999999999,0.0,999,999,99
3021,1,13,7,0,*?*?*?*?*?*?*?*?*?*?*?*?*?*?*?*?*?*?*?*?*?*?,-0.5,-0.8,100,102044,0,-0,279,0.0,-0.0,0.0,0,0,0,0,93,2.1,10,5,9999,99999,9,999999999,0.0,999,999,99
3021,1,13,8,0,*?*?*?*?*?*?*?*?*?*?*?*?*?*?*?*?*?*?*?*?*?*?,-0.2,-0.6,100,102044,34,1392,281,0.0,0.0,0.0,0,0,0,0,147,1.5,10,5,9999,99999,9,999999999,0.0,999,999,99
3021,1,13,9,0,*?*?*?*?*?*?*?*?*?*?*?*?*?*?*?*?*?*?*?*?*?*?,1.6,1.7,100,102044,192,1410,288,23.2,0.0,23.2,2741,-0,2744,902,200,3.6,10,5,9999,99999,9,999999999,0.0,999,999,99
3021,1,13,10,0,*?*?*?*?*?*?*?*?*?*?*?*?*?*?*?*?*?*?*?*?*?*?,2.4,2.5,100,102044,309,1411,291,46.0,0.0,46.0,5371,0,5382,1818,253,6.2,10,5,9999,99999,9,999999999,0.0,999,999,99
3021,1,13,11,0,*?*?*?*?*?*?*?*?*?*?*?*?*?*?*?*?*?*?*?*?*?*?,2.1,2.1,100,102044,377,1411,290,59.2,0.0,59.2,6918,0,6934,2389,307,6.2,10,5,9999,99999,9,999999999,0.0,999,999,99
3021,1,13,12,0,*?*?*?*?*?*?*?*?*?*?*?*?*?*?*?*?*?*?*?*?*?*?,4.9,3.4,98,102044,392,1413,302,62.1,0.0,62.1,7251,0,7268,2515,360,4.6,10,5,9999,99999,9,999999999,0.0,999,999,99
3021,1,13,13,0,*?*?*?*?*?*?*?*?*?*?*?*?*?*?*?*?*?*?*?*?*?*?,5.0,2.5,92,102044,352,1413,302,54.3,0.0,54.3,6339,0,6353,2173,302,6.7,10,5,9999,99999,9,999999999,0.0,999,999,99
3021,1,13,14,0,*?*?*?*?*?*?*?*?*?*?*?*?*?*?*?*?*?*?*?*?*?*?,4.8,2.9,94,102044,260,1411,301,36.4,0.0,36.4,4263,0,4270,1424,243,6.7,10,5,9999,99999,9,999999999,0.0,999,999,99
3021,1,13,15,0,*?*?*?*?*?*?*?*?*?*?*?*?*?*?*?*?*?*?*?*?*?*?,5.1,3.6,97,102044,123,1414,302,9.7,0.0,9.7,1184,-0,1183,385,185,5.7,10,5,9999,99999,9,999999999,0.0,999,999,99
3021,1,13,16,0,*?*?*?*?*?*?*?*?*?*?*?*?*?*?*?*?*?*?*?*?*?*?,5.0,3.2,96,102044,0,-0,302,0.0,-0.0,0.0,0,0,0,0,127,4.1,10,5,9999,99999,9,999999999,0.0,999,999,99
3021,1,13,17,0,*?*?*?*?*?*?*?*?*?*?*?*?*?*?*?*?*?*?*?*?*?*?,4.2,1.3,88,102044,0,-0,299,0.0,-0.0,0.0,0,0,0,0,68,3.6,10,5,9999,99999,9,999999999,0.0,999,999,99
3021,1,13,18,0,*?*?*?*?*?*?*?*?*?*?*?*?*?*?*?*?*?*?*?*?*?*?,1.9,-0.0,94,102044,0,-0,289,0.0,-0.0,0.0,0,0,0,0,10,5.7,10,5,9999,99999,9,999999999,0.0,999,999,99
3021,1,13,19,0,*?*?*?*?*?*?*?*?*?*?*?*?*?*?*?*?*?*?*?*?*?*?,3.2,1.5,96,102044,0,-0,295,0.0,-0.0,0.0,0,0,0,0,43,5.2,10,5,9999,99999,9,999999999,0.0,999,999,99
3021,1,13,20,0,*?*?*?*?*?*?*?*?*?*?*?*?*?*?*?*?*?*?*?*?*?*?,1.5,-0.2,95,102044,0,-0,288,0.0,-0.0,0.0,0,0,0,0,77,5.2,10,5,9999,99999,9,999999999,0.0,999,999,99
3021,1,13,21,0,*?*?*?*?*?*?*?*?*?*?*?*?*?*?*?*?*?*?*?*?*?*?,0.6,-0.2,100,102044,0,-0,284,0.0,-0.0,0.0,0,0,0,0,110,5.7,10,5,9999,99999,9,999999999,0.0,999,999,99
3021,1,13,22,0,*?*?*?*?*?*?*?*?*?*?*?*?*?*?*?*?*?*?*?*?*?*?,-0.0,-0.2,100,102044,0,-0,281,0.0,-0.0,0.0,0,0,0,0,143,5.7,10,5,9999,99999,9,999999999,0.0,999,999,99
3021,1,13,23,0,*?*?*?*?*?*?*?*?*?*?*?*?*?*?*?*?*?*?*?*?*?*?,0.6,-0.4,100,102044,0,-0,284,0.0,-0.0,0.0,0,0,0,0,177,1.5,10,5,9999,99999,9,999999999,0.0,999,999,99
3021,1,13,24,0,*?*?*?*?*?*?*?*?*?*?*?*?*?*?*?*?*?*?*?*?*?*?,-1.3,-1.3,100,102044,0,-0,276,0.0,-0.0,0.0,0,0,0,0,60,4.6,10,5,9999,99999,9,999999999,0.0,999,999,99
3021,1,14,1,0,*?*?*?*?*?*?*?*?*?*?*?*?*?*?*?*?*?*?*?*?*?*?,1.5,1.0,100,101087,0,-0,287,0.0,-0.0,0.0,0,0,0,0,207,4.1,10,5,9999,99999,9,999999999,0.0,999,999,99
3021,1,14,2,0,*?*?*?*?*?*?*?*?*?*?*?*?*?*?*?*?*?*?*?*?*?*?,1.8,1.7,100,101087,0,-0,289,0.0,-0.0,0.0,0,0,0,0,203,4.6,10,5,9999,99999,9,999999999,0.0,999,999,99
3021,1,14,3,0,*?*?*?*?*?*?*?*?*?*?*?*?*?*?*?*?*?*?*?*?*?*?,-0.3,-0.2,100,101087,0,-0,280,0.0,-0.0,0.0,0,0,0,0,200,3.6,10,5,9999,99999,9,999999999,0.0,999,999,99
3021,1,14,4,0,*?*?*?*?*?*?*?*?*?*?*?*?*?*?*?*?*?*?*?*?*?*?,0.7,0.6,100,101087,0,-0,284,0.0,-0.0,0.0,0,0,0,0,197,3.6,10,5,9999,99999,9,999999999,0.0,999,999,99
3021,1,14,5,0,*?*?*?*?*?*?*?*?*?*?*?*?*?*?*?*?*?*?*?*?*?*?,0.1,-0.0,100,101087,0,-0,282,0.0,-0.0,0.0,0,0,0,0,193,3.6,10,5,9999,99999,9,999999999,0.0,999,999,99
3021,1,14,6,0,*?*?*?*?*?*?*?*?*?*?*?*?*?*?*?*?*?*?*?*?*?*?,-0.7,-0.6,100,101087,0,-0,279,0.0,-0.0,0.0,0,0,0,0,190,3.6,10,5,9999,99999,9,999999999,0.0,999,999,99
3021,1,14,7,0,*?*?*?*?*?*?*?*?*?*?*?*?*?*?*?*?*?*?*?*?*?*?,-0.3,-0.4,100,101087,0,-0,280,0.0,-0.0,0.0,0,0,0,0,190,2.1,10,5,9999,99999,9,999999999,0.0,999,999,99
3021,1,14,8,0,*?*?*?*?*?*?*?*?*?*?*?*?*?*?*?*?*?*?*?*?*?*?,0.0,-0.2,100,101087,37,1406,281,0.0,0.0,0.0,0,0,0,0,190,1.5,10,5,9999,99999,9,999999999,0.0,999,999,99
3021,1,14,9,0,*?*?*?*?*?*?*?*?*?*?*?*?*?*?*?*?*?*?*?*?*?*?,1.5,1.5,100,101087,195,1409,283,41.4,39.8,35.9,4613,2631,4288,756,190,3.6,9,5,9999,99999,9,999999999,0.0,999,999,99
3021,1,14,10,0,*?*?*?*?*?*?*?*?*?*?*?*?*?*?*?*?*?*?*?*?*?*?,1.8,0.8,100,101087,313,1413,284,81.1,48.7,70.3,8898,4058,7967,1841,190,6.2,9,5,9999,99999,9,999999999,0.0,999,999,99
3021,1,14,11,0,*?*?*?*?*?*?*?*?*?*?*?*?*?*?*?*?*?*?*?*?*?*?,4.7,2.9,98,101087,381,1411,292,138.1,128.9,103.3,15065,11341,11884,2279,190,6.2,8,4,9999,99999,9,999999999,0.0,999,999,99
3021,1,14,12,0,*?*?*?*?*?*?*?*?*?*?*?*?*?*?*?*?*?*?*?*?*?*?,5.2,3.6,100,101087,396,1412,298,109.3,51.8,94.7,11993,4609,10713,2550,190,4.6,9,5,9999,99999,9,999999999,0.0,999,999,99
3021,1,14,13,0,*?*?*?*?*?*?*?*?*?*?*?*?*?*?*?*?*?*?*?*?*?*?,5.4,5.0,100,101087,356,1411,299,95.8,50.5,83.1,10518,4370,9405,2206,208,6.7,9,5,9999,99999,9,999999999,0.0,999,999,99
3021,1,14,14,0,*?*?*?*?*?*?*?*?*?*?*?*?*?*?*?*?*?*?*?*?*?*?,5.3,4.8,100,101087,265,1413,299,64.9,46.0,56.3,7172,3512,6625,1204,227,6.7,9,5,9999,99999,9,999999999,0.0,999,999,99
3021,1,14,15,0,*?*?*?*?*?*?*?*?*?*?*?*?*?*?*?*?*?*?*?*?*?*?,5.3,5.3,100,101087,128,1415,299,18.5,27.2,16.0,2115,1449,1983,333,245,5.7,9,5,9999,99999,9,999999999,0.0,999,999,99
3021,1,14,16,0,*?*?*?*?*?*?*?*?*?*?*?*?*?*?*?*?*?*?*?*?*?*?,4.9,4.5,100,101087,0,-0,301,0.0,-0.0,0.0,0,0,0,0,263,4.1,10,5,9999,99999,9,999999999,0.0,999,999,99
3021,1,14,17,0,*?*?*?*?*?*?*?*?*?*?*?*?*?*?*?*?*?*?*?*?*?*?,4.3,3.8,100,101087,0,-0,299,0.0,-0.0,0.0,0,0,0,0,282,3.6,10,5,9999,99999,9,999999999,0.0,999,999,99
3021,1,14,18,0,*?*?*?*?*?*?*?*?*?*?*?*?*?*?*?*?*?*?*?*?*?*?,3.6,3.0,100,101087,0,-0,296,0.0,-0.0,0.0,0,0,0,0,300,5.7,10,5,9999,99999,9,999999999,0.0,999,999,99
3021,1,14,19,0,*?*?*?*?*?*?*?*?*?*?*?*?*?*?*?*?*?*?*?*?*?*?,3.2,3.0,100,101087,0,-0,294,0.0,-0.0,0.0,0,0,0,0,302,5.2,10,5,9999,99999,9,999999999,0.0,999,999,99
3021,1,14,20,0,*?*?*?*?*?*?*?*?*?*?*?*?*?*?*?*?*?*?*?*?*?*?,2.1,1.9,100,101087,0,-0,290,0.0,-0.0,0.0,0,0,0,0,303,5.2,10,5,9999,99999,9,999999999,0.0,999,999,99
3021,1,14,21,0,*?*?*?*?*?*?*?*?*?*?*?*?*?*?*?*?*?*?*?*?*?*?,1.6,1.7,100,101087,0,-0,288,0.0,-0.0,0.0,0,0,0,0,305,5.7,10,5,9999,99999,9,999999999,0.0,999,999,99
3021,1,14,22,0,*?*?*?*?*?*?*?*?*?*?*?*?*?*?*?*?*?*?*?*?*?*?,0.8,0.8,100,101087,0,-0,285,0.0,-0.0,0.0,0,0,0,0,307,5.7,10,5,9999,99999,9,999999999,0.0,999,999,99
3021,1,14,23,0,*?*?*?*?*?*?*?*?*?*?*?*?*?*?*?*?*?*?*?*?*?*?,2.4,2.5,100,101087,0,-0,291,0.0,-0.0,0.0,0,0,0,0,308,1.5,10,5,9999,99999,9,999999999,0.0,999,999,99
3021,1,14,24,0,*?*?*?*?*?*?*?*?*?*?*?*?*?*?*?*?*?*?*?*?*?*?,1.3,0.4,100,101087,0,-0,287,0.0,-0.0,0.0,0,0,0,0,210,4.6,10,5,9999,99999,9,999999999,0.0,999,999,99
3021,1,15,1,0,*?*?*?*?*?*?*?*?*?*?*?*?*?*?*?*?*?*?*?*?*?*?,4.2,2.5,89,101023,0,-0,299,0.0,-0.0,0.0,0,0,0,0,313,4.1,10,5,9999,99999,9,999999999,0.0,999,999,99
3021,1,15,2,0,*?*?*?*?*?*?*?*?*?*?*?*?*?*?*?*?*?*?*?*?*?*?,4.5,2.5,87,101023,0,-0,300,0.0,-0.0,0.0,0,0,0,0,317,4.6,10,5,9999,99999,9,999999999,0.0,999,999,99
3021,1,15,3,0,*?*?*?*?*?*?*?*?*?*?*?*?*?*?*?*?*?*?*?*?*?*?,7.5,5.1,86,101023,0,-0,313,0.0,-0.0,0.0,0,0,0,0,320,3.6,10,5,9999,99999,9,999999999,0.0,999,999,99
3021,1,15,4,0,*?*?*?*?*?*?*?*?*?*?*?*?*?*?*?*?*?*?*?*?*?*?,5.6,4.3,92,101023,0,-0,305,0.0,-0.0,0.0,0,0,0,0,323,3.6,10,5,9999,99999,9,999999999,0.0,999,999,99
3021,1,15,5,0,*?*?*?*?*?*?*?*?*?*?*?*?*?*?*?*?*?*?*?*?*?*?,5.1,3.4,88,101023,0,-0,302,0.0,-0.0,0.0,0,0,0,0,327,3.6,10,5,9999,99999,9,999999999,0.0,999,999,99
3021,1,15,6,0,*?*?*?*?*?*?*?*?*?*?*?*?*?*?*?*?*?*?*?*?*?*?,5.8,3.2,83,101023,0,-0,306,0.0,-0.0,0.0,0,0,0,0,330,3.6,10,5,9999,99999,9,999999999,0.0,999,999,99
3021,1,15,7,0,*?*?*?*?*?*?*?*?*?*?*?*?*?*?*?*?*?*?*?*?*?*?,4.9,2.3,83,101023,0,-0,302,0.0,-0.0,0.0,0,0,0,0,332,2.1,10,5,9999,99999,9,999999999,0.0,999,999,99
3021,1,15,8,0,*?*?*?*?*?*?*?*?*?*?*?*?*?*?*?*?*?*?*?*?*?*?,6.7,3.4,80,101023,40,1412,310,0.0,0.0,0.0,0,0,0,0,333,1.5,10,5,9999,99999,9,999999999,0.0,999,999,99
3021,1,15,9,0,*?*?*?*?*?*?*?*?*?*?*?*?*?*?*?*?*?*?*?*?*?*?,4.8,1.5,79,101023,199,1415,292,56.3,100.9,42.1,6036,6153,5167,755,335,3.6,8,4,9999,99999,9,999999999,0.0,999,999,99
3021,1,15,10,0,*?*?*?*?*?*?*?*?*?*?*?*?*?*?*?*?*?*?*?*?*?*?,7.8,3.0,71,101023,316,1410,305,109.1,122.7,81.6,11919,10061,9447,1769,337,6.2,8,4,9999,99999,9,999999999,0.0,999,999,99
3021,1,15,11,0,*?*?*?*?*?*?*?*?*?*?*?*?*?*?*?*?*?*?*?*?*?*?,8.6,4.1,73,101023,385,1411,304,165.4,216.4,106.3,17496,18778,12404,2096,338,6.2,7,4,9999,99999,9,999999999,0.0,999,999,99
3021,1,15,12,0,*?*?*?*?*?*?*?*?*?*?*?*?*?*?*?*?*?*?*?*?*?*?,9.9,5.1,72,101023,400,1410,310,173.4,218.3,111.5,18350,19246,12976,2211,340,4.6,7,4,9999,99999,9,999999999,0.0,999,999,99
3021,1,15,13,0,*?*?*?*?*?*?*?*?*?*?*?*?*?*?*?*?*?*?*?*?*?*?,10.1,5.5,73,101023,361,1412,316,129.1,127.2,96.6,14089,10977,11130,2119,293,6.7,8,4,9999,99999,9,999999999,0.0,999,999,99
3021,1,15,14,0,*?*?*?*?*?*?*?*?*?*?*?*?*?*?*?*?*?*?*?*?*?*?,10.3,4.8,69,101023,270,1413,321,66.5,46.3,57.7,7351,3565,6789,1236,247,6.7,9,5,9999,99999,9,999999999,0.0,999,999,99
3021,1,15,15,0,*?*?*?*?*?*?*?*?*?*?*?*?*?*?*?*?*?*?*?*?*?*?,10.2,3.9,66,101023,133,1416,325,11.6,0.0,11.6,1405,-0,1405,458,200,5.7,10,5,9999,99999,9,999999999,0.0,999,999,99
3021,1,15,16,0,*?*?*?*?*?*?*?*?*?*?*?*?*?*?*?*?*?*?*?*?*?*?,9.0,3.8,70,101023,0,-0,320,0.0,-0.0,0.0,0,0,0,0,153,4.1,10,5,9999,99999,9,999999999,0.0,999,999,99
3021,1,15,17,0,*?*?*?*?*?*?*?*?*?*?*?*?*?*?*?*?*?*?*?*?*?*?,9.0,3.2,68,101023,0,-0,320,0.0,-0.0,0.0,0,0,0,0,107,3.6,10,5,9999,99999,9,999999999,0.0,999,999,99
3021,1,15,18,0,*?*?*?*?*?*?*?*?*?*?*?*?*?*?*?*?*?*?*?*?*?*?,7.3,2.7,72,101023,0,-0,312,0.0,-0.0,0.0,0,0,0,0,60,5.7,10,5,9999,99999,9,999999999,0.0,999,999,99
3021,1,15,19,0,*?*?*?*?*?*?*?*?*?*?*?*?*?*?*?*?*?*?*?*?*?*?,8.9,3.8,70,101023,0,-0,319,0.0,-0.0,0.0,0,0,0,0,60,5.2,10,5,9999,99999,9,999999999,0.0,999,999,99
3021,1,15,20,0,*?*?*?*?*?*?*?*?*?*?*?*?*?*?*?*?*?*?*?*?*?*?,6.2,2.9,79,101023,0,-0,307,0.0,-0.0,0.0,0,0,0,0,60,5.2,10,5,9999,99999,9,999999999,0.0,999,999,99
3021,1,15,21,0,*?*?*?*?*?*?*?*?*?*?*?*?*?*?*?*?*?*?*?*?*?*?,7.4,3.4,76,101023,0,-0,313,0.0,-0.0,0.0,0,0,0,0,60,5.7,10,5,9999,99999,9,999999999,0.0,999,999,99
3021,1,15,22,0,*?*?*?*?*?*?*?*?*?*?*?*?*?*?*?*?*?*?*?*?*?*?,5.6,1.9,77,101023,0,-0,305,0.0,-0.0,0.0,0,0,0,0,60,5.7,10,5,9999,99999,9,999999999,0.0,999,999,99
3021,1,15,23,0,*?*?*?*?*?*?*?*?*?*?*?*?*?*?*?*?*?*?*?*?*?*?,7.4,3.8,77,101023,0,-0,313,0.0,-0.0,0.0,0,0,0,0,60,1.5,10,5,9999,99999,9,999999999,0.0,999,999,99
3021,1,15,24,0,*?*?*?*?*?*?*?*?*?*?*?*?*?*?*?*?*?*?*?*?*?*?,4.0,2.5,90,101023,0,-0,298,0.0,-0.0,0.0,0,0,0,0,310,4.6,10,5,9999,99999,9,999999999,0.0,999,999,99
3021,1,16,1,0,*?*?*?*?*?*?*?*?*?*?*?*?*?*?*?*?*?*?*?*?*?*?,10.1,2.5,59,101372,0,-0,325,0.0,-0.0,0.0,0,0,0,0,60,6.2,10,5,9999,99999,9,999999999,0.0,999,999,99
3021,1,16,2,0,*?*?*?*?*?*?*?*?*?*?*?*?*?*?*?*?*?*?*?*?*?*?,10.9,2.1,54,101372,0,-0,329,0.0,-0.0,0.0,0,0,0,0,60,8.8,10,5,9999,99999,9,999999999,0.0,999,999,99
3021,1,16,3,0,*?*?*?*?*?*?*?*?*?*?*?*?*?*?*?*?*?*?*?*?*?*?,10.5,1.9,55,101372,0,-0,327,0.0,-0.0,0.0,0,0,0,0,60,7.7,10,5,9999,99999,9,999999999,0.0,999,999,99
3021,1,16,4,0,*?*?*?*?*?*?*?*?*?*?*?*?*?*?*?*?*?*?*?*?*?*?,9.9,1.7,57,101372,0,-0,324,0.0,-0.0,0.0,0,0,0,0,60,5.7,10,5,9999,99999,9,999999999,0.0,999,999,99
3021,1,16,5,0,*?*?*?*?*?*?*?*?*?*?*?*?*?*?*?*?*?*?*?*?*?*?,9.2,1.0,56,101372,0,-0,321,0.0,-0.0,0.0,0,0,0,0,60,5.2,10,5,9999,99999,9,999999999,0.0,999,999,99
3021,1,16,6,0,*?*?*?*?*?*?*?*?*?*?*?*?*?*?*?*?*?*?*?*?*?*?,9.8,1.9,57,101372,0,-0,324,0.0,-0.0,0.0,0,0,0,0,60,6.2,10,5,9999,99999,9,999999999,0.0,999,999,99
3021,1,16,7,0,*?*?*?*?*?*?*?*?*?*?*?*?*?*?*?*?*?*?*?*?*?*?,10.3,2.5,58,101372,0,-0,326,0.0,-0.0,0.0,0,0,0,0,65,8.8,10,5,9999,99999,9,999999999,0.0,999,999,99
3021,1,16,8,0,*?*?*?*?*?*?*?*?*?*?*?*?*?*?*?*?*?*?*?*?*?*?,10.1,2.9,61,101372,43,1412,315,0.0,0.0,0.0,0,0,0,0,70,7.2,8,4,9999,99999,9,999999999,0.0,999,999,99
3021,1,16,9,0,*?*?*?*?*?*?*?*?*?*?*?*?*?*?*?*?*?*?*?*?*?*?,10.3,3.6,63,101372,202,1412,301,80.8,296.6,38.4,8259,19603,5776,685,75,7.2,5,3,9999,99999,9,999999999,0.0,999,999,99
3021,1,16,10,0,*?*?*?*?*?*?*?*?*?*?*?*?*?*?*?*?*?*?*?*?*?*?,11.4,4.1,61,101372,320,1411,307,154.8,358.4,73.5,16201,28386,9628,1341,80,8.2,5,3,9999,99999,9,999999999,0.0,999,999,99
3021,1,16,11,0,*?*?*?*?*?*?*?*?*?*?*?*?*?*?*?*?*?*?*?*?*?*?,12.8,4.6,57,101372,389,1410,323,167.6,216.9,107.8,17733,18911,12562,2128,85,8.8,7,4,9999,99999,9,999999999,0.0,999,999,99
3021,1,16,12,0,*?*?*?*?*?*?*?*?*?*?*?*?*?*?*?*?*?*?*?*?*?*?,14.1,5.3,55,101372,405,1412,324,195.1,304.6,107.7,20721,26996,12594,2116,90,10.3,6,3,9999,99999,9,999999999,0.0,999,999,99
3021,1,16,13,0,*?*?*?*?*?*?*?*?*?*?*?*?*?*?*?*?*?*?*?*?*?*?,14.3,5.0,53,101372,366,1412,335,131.3,127.7,98.2,14324,11068,11312,2157,93,10.3,8,4,9999,99999,9,999999999,0.0,999,999,99
3021,1,16,14,0,*?*?*?*?*?*?*?*?*?*?*?*?*?*?*?*?*?*?*?*?*?*?,14.4,4.8,52,101372,275,1413,340,68.2,46.6,59.2,7536,3618,6957,1269,97,9.8,9,5,9999,99999,9,999999999,0.0,999,999,99
3021,1,16,15,0,*?*?*?*?*?*?*?*?*?*?*?*?*?*?*?*?*?*?*?*?*?*?,14.2,4.6,53,101372,138,1415,339,21.9,29.9,19.0,2487,1653,2328,395,100,9.8,9,5,9999,99999,9,999999999,0.0,999,999,99
3021,1,16,16,0,*?*?*?*?*?*?*?*?*?*?*?*?*?*?*?*?*?*?*?*?*?*?,14.3,4.8,53,101372,0,-0,339,0.0,-0.0,0.0,0,0,0,0,103,7.7,9,5,9999,99999,9,999999999,0.0,999,999,99
3021,1,16,17,0,*?*?*?*?*?*?*?*?*?*?*?*?*?*?*?*?*?*?*?*?*?*?,13.7,4.3,53,101372,0,-0,341,0.0,-0.0,0.0,0,0,0,0,107,8.2,10,5,9999,99999,9,999999999,0.0,999,999,99
3021,1,16,18,0,*?*?*?*?*?*?*?*?*?*?*?*?*?*?*?*?*?*?*?*?*?*?,12.7,4.3,56,101372,0,-0,337,0.0,-0.0,0.0,0,0,0,0,110,6.2,10,5,9999,99999,9,999999999,0.0,999,999,99
3021,1,16,19,0,*?*?*?*?*?*?*?*?*?*?*?*?*?*?*?*?*?*?*?*?*?*?,12.8,4.3,56,101372,0,-0,337,0.0,-0.0,0.0,0,0,0,0,112,5.7,10,5,9999,99999,9,999999999,0.0,999,999,99
3021,1,16,20,0,*?*?*?*?*?*?*?*?*?*?*?*?*?*?*?*?*?*?*?*?*?*?,12.4,4.1,57,101372,0,-0,335,0.0,-0.0,0.0,0,0,0,0,113,6.7,10,5,9999,99999,9,999999999,0.0,999,999,99
3021,1,16,21,0,*?*?*?*?*?*?*?*?*?*?*?*?*?*?*?*?*?*?*?*?*?*?,11.8,4.3,60,101372,0,-0,333,0.0,-0.0,0.0,0,0,0,0,115,4.6,10,5,9999,99999,9,999999999,0.0,999,999,99
3021,1,16,22,0,*?*?*?*?*?*?*?*?*?*?*?*?*?*?*?*?*?*?*?*?*?*?,12.0,4.3,59,101372,0,-0,333,0.0,-0.0,0.0,0,0,0,0,117,6.7,10,5,9999,99999,9,999999999,0.0,999,999,99
3021,1,16,23,0,*?*?*?*?*?*?*?*?*?*?*?*?*?*?*?*?*?*?*?*?*?*?,11.3,4.1,61,101372,0,-0,330,0.0,-0.0,0.0,0,0,0,0,118,7.7,10,5,9999,99999,9,999999999,0.0,999,999,99
3021,1,16,24,0,*?*?*?*?*?*?*?*?*?*?*?*?*?*?*?*?*?*?*?*?*?*?,9.2,3.0,65,101372,0,-0,321,0.0,-0.0,0.0,0,0,0,0,60,7.7,10,5,9999,99999,9,999999999,0.0,999,999,99
3021,1,17,1,0,*?*?*?*?*?*?*?*?*?*?*?*?*?*?*?*?*?*?*?*?*?*?,10.2,6.7,79,101677,0,-0,325,0.0,-0.0,0.0,0,0,0,0,122,6.2,10,5,9999,99999,9,999999999,0.0,999,999,99
3021,1,17,2,0,*?*?*?*?*?*?*?*?*?*?*?*?*?*?*?*?*?*?*?*?*?*?,9.9,7.7,86,101677,0,-0,323,0.0,-0.0,0.0,0,0,0,0,123,8.8,10,5,9999,99999,9,999999999,0.0,999,999,99
3021,1,17,3,0,*?*?*?*?*?*?*?*?*?*?*?*?*?*?*?*?*?*?*?*?*?*?,9.1,6.2,83,101677,0,-0,320,0.0,-0.0,0.0,0,0,0,0,125,7.7,10,5,9999,99999,9,999999999,0.0,999,999,99
3021,1,17,4,0,*?*?*?*?*?*?*?*?*?*?*?*?*?*?*?*?*?*?*?*?*?*?,8.3,6.2,87,101677,0,-0,316,0.0,-0.0,0.0,0,0,0,0,127,5.7,10,5,9999,99999,9,999999999,0.0,999,999,99
3021,1,17,5,0,*?*?*?*?*?*?*?*?*?*?*?*?*?*?*?*?*?*?*?*?*?*?,8.8,5.9,83,101677,0,-0,318,0.0,-0.0,0.0,0,0,0,0,128,5.2,10,5,9999,99999,9,999999999,0.0,999,999,99
3021,1,17,6,0,*?*?*?*?*?*?*?*?*?*?*?*?*?*?*?*?*?*?*?*?*?*?,9.3,6.2,81,101677,0,-0,321,0.0,-0.0,0.0,0,0,0,0,130,6.2,10,5,9999,99999,9,999999999,0.0,999,999,99
3021,1,17,7,0,*?*?*?*?*?*?*?*?*?*?*?*?*?*?*?*?*?*?*?*?*?*?,9.3,6.9,85,101677,0,-0,321,0.0,-0.0,0.0,0,0,0,0,135,8.8,10,5,9999,99999,9,999999999,0.0,999,999,99
3021,1,17,8,0,*?*?*?*?*?*?*?*?*?*?*?*?*?*?*?*?*?*?*?*?*?*?,9.2,6.7,85,101677,46,1406,320,0.0,0.0,0.0,0,0,0,0,140,7.2,10,5,9999,99999,9,999999999,0.0,999,999,99
3021,1,17,9,0,*?*?*?*?*?*?*?*?*?*?*?*?*?*?*?*?*?*?*?*?*?*?,9.2,6.4,83,101677,206,1414,316,44.9,41.0,38.9,4993,2779,4636,821,145,7.2,9,5,9999,99999,9,999999999,0.0,999,999,99
3021,1,17,10,0,*?*?*?*?*?*?*?*?*?*?*?*?*?*?*?*?*?*?*?*?*?*?,11.0,5.0,67,101677,324,1411,329,48.9,0.0,48.9,5712,0,5724,1942,150,8.2,10,5,9999,99999,9,999999999,0.0,999,999,99
3021,1,17,11,0,*?*?*?*?*?*?*?*?*?*?*?*?*?*?*?*?*?*?*?*?*?*?,12.6,4.1,57,101677,394,1413,331,108.5,51.7,94.1,11912,4596,10641,2532,155,8.8,9,5,9999,99999,9,999999999,0.0,999,999,99
3021,1,17,12,0,*?*?*?*?*?*?*?*?*?*?*?*?*?*?*?*?*?*?*?*?*?*?,13.8,6.6,62,101677,410,1413,342,65.6,0.0,65.6,7663,0,7682,2672,160,10.3,10,5,9999,99999,9,999999999,0.0,999,999,99
3021,1,17,13,0,*?*?*?*?*?*?*?*?*?*?*?*?*?*?*?*?*?*?*?*?*?*?,13.7,6.4,62,101677,371,1412,341,58.0,0.0,58.0,6769,0,6785,2334,157,10.3,10,5,9999,99999,9,999999999,1.3,999,999,99
3021,1,17,14,0,*?*?*?*?*?*?*?*?*?*?*?*?*?*?*?*?*?*?*?*?*?*?,13.7,6.1,60,101677,280,1413,341,40.3,0.0,40.3,4704,0,4713,1581,153,9.8,10,5,9999,99999,9,999999999,2.4,999,999,99
3021,1,17,15,0,*?*?*?*?*?*?*?*?*?*?*?*?*?*?*?*?*?*?*?*?*?*?,14.1,7.4,64,101677,143,1413,343,13.6,0.0,13.6,1635,-0,1636,534,150,9.8,10,5,9999,99999,9,999999999,0.1,999,999,99
3021,1,17,16,0,*?*?*?*?*?*?*?*?*?*?*?*?*?*?*?*?*?*?*?*?*?*?,14.0,8.8,71,101677,0,-0,342,0.0,-0.0,0.0,0,0,0,0,147,7.7,10,5,9999,99999,9,999999999,0.3,999,999,99
3021,1,17,17,0,*?*?*?*?*?*?*?*?*?*?*?*?*?*?*?*?*?*?*?*?*?*?,13.0,8.1,73,101677,0,-0,337,0.0,-0.0,0.0,0,0,0,0,143,8.2,10,5,9999,99999,9,999999999,0.7,999,999,99
3021,1,17,18,0,*?*?*?*?*?*?*?*?*?*?*?*?*?*?*?*?*?*?*?*?*?*?,12.4,9.3,82,101677,0,-0,334,0.0,-0.0,0.0,0,0,0,0,140,6.2,10,5,9999,99999,9,999999999,1.5,999,999,99
3021,1,17,19,0,*?*?*?*?*?*?*?*?*?*?*?*?*?*?*?*?*?*?*?*?*?*?,11.8,10.1,89,101677,0,-0,331,0.0,-0.0,0.0,0,0,0,0,138,5.7,10,5,9999,99999,9,999999999,0.5,999,999,99
3021,1,17,20,0,*?*?*?*?*?*?*?*?*?*?*?*?*?*?*?*?*?*?*?*?*?*?,11.5,10.5,94,101677,0,-0,330,0.0,-0.0,0.0,0,0,0,0,137,6.7,10,5,9999,99999,9,999999999,0.0,999,999,99
3021,1,17,21,0,*?*?*?*?*?*?*?*?*?*?*?*?*?*?*?*?*?*?*?*?*?*?,11.2,11.0,99,101677,0,-0,328,0.0,-0.0,0.0,0,0,0,0,135,4.6,10,5,9999,99999,9,999999999,0.5,999,999,99
3021,1,17,22,0,*?*?*?*?*?*?*?*?*?*?*?*?*?*?*?*?*?*?*?*?*?*?,10.7,10.7,100,101677,0,-0,326,0.0,-0.0,0.0,0,0,0,0,133,6.7,10,5,9999,99999,9,999999999,0.4,999,999,99
3021,1,17,23,0,*?*?*?*?*?*?*?*?*?*?*?*?*?*?*?*?*?*?*?*?*?*?,12.6,11.1,91,101677,0,-0,335,0.0,-0.0,0.0,0,0,0,0,132,7.7,10,5,9999,99999,9,999999999,0.2,999,999,99
3021,1,17,24,0,*?*?*?*?*?*?*?*?*?*?*?*?*?*?*?*?*?*?*?*?*?*?,10.7,5.5,71,101677,0,-0,327,0.0,-0.0,0.0,0,0,0,0,120,7.7,10,5,9999,99999,9,999999999,0.0,999,999,99
3021,1,18,1,0,*?*?*?*?*?*?*?*?*?*?*?*?*?*?*?*?*?*?*?*?*?*?,15.1,12.8,86,100373,0,-0,346,0.0,-0.0,0.0,0,0,0,0,128,6.2,10,5,9999,99999,9,999999999,0.6,999,999,99
3021,1,18,2,0,*?*?*?*?*?*?*?*?*?*?*?*?*?*?*?*?*?*?*?*?*?*?,15.6,13.6,87,100373,0,-0,349,0.0,-0.0,0.0,0,0,0,0,127,8.8,10,5,9999,99999,9,999999999,0.0,999,999,99
3021,1,18,3,0,*?*?*?*?*?*?*?*?*?*?*?*?*?*?*?*?*?*?*?*?*?*?,15.0,12.8,86,100373,0,-0,346,0.0,-0.0,0.0,0,0,0,0,125,7.7,10,5,9999,99999,9,999999999,0.0,999,999,99
3021,1,18,4,0,*?*?*?*?*?*?*?*?*?*?*?*?*?*?*?*?*?*?*?*?*?*?,14.9,13.2,89,100373,0,-0,345,0.0,-0.0,0.0,0,0,0,0,123,5.7,10,5,9999,99999,9,999999999,0.0,999,999,99
3021,1,18,5,0,*?*?*?*?*?*?*?*?*?*?*?*?*?*?*?*?*?*?*?*?*?*?,14.7,13.2,90,100373,0,-0,344,0.0,-0.0,0.0,0,0,0,0,122,5.2,10,5,9999,99999,9,999999999,0.1,999,999,99
3021,1,18,6,0,*?*?*?*?*?*?*?*?*?*?*?*?*?*?*?*?*?*?*?*?*?*?,14.5,13.4,92,100373,0,-0,343,0.0,-0.0,0.0,0,0,0,0,120,6.2,10,5,9999,99999,9,999999999,0.1,999,999,99
3021,1,18,7,0,*?*?*?*?*?*?*?*?*?*?*?*?*?*?*?*?*?*?*?*?*?*?,15.0,13.1,88,100373,0,-0,346,0.0,-0.0,0.0,0,0,0,0,120,8.8,10,5,9999,99999,9,999999999,0.0,999,999,99
3021,1,18,8,0,*?*?*?*?*?*?*?*?*?*?*?*?*?*?*?*?*?*?*?*?*?*?,15.4,13.0,85,100373,50,1425,345,0.0,0.0,0.0,0,0,0,0,120,7.2,9,5,9999,99999,9,999999999,0.0,999,999,99
3021,1,18,9,0,*?*?*?*?*?*?*?*?*?*?*?*?*?*?*?*?*?*?*?*?*?*?,15.0,13.1,88,100373,209,1409,346,26.6,0.0,26.6,3125,0,3129,1032,120,7.2,10,5,9999,99999,9,999999999,0.0,999,999,99
3021,1,18,10,0,*?*?*?*?*?*?*?*?*?*?*?*?*?*?*?*?*?*?*?*?*?*?,15.5,11.5,77,100373,328,1410,342,114.5,124.0,85.6,12502,10323,9900,1862,120,8.2,8,4,9999,99999,9,999999999,0.0,999,999,99
3021,1,18,11,0,*?*?*?*?*?*?*?*?*?*?*?*?*?*?*?*?*?*?*?*?*?*?,17.0,9.7,62,100373,398,1411,349,145.8,130.3,109.1,15904,11632,12531,2418,120,8.8,8,4,9999,99999,9,999999999,0.0,999,999,99
3021,1,18,12,0,*?*?*?*?*?*?*?*?*?*?*?*?*?*?*?*?*?*?*?*?*?*?,17.6,9.9,61,100373,414,1410,348,180.9,220.0,116.3,19146,19658,13507,2319,120,10.3,7,4,9999,99999,9,999999999,0.0,999,999,99
3021,1,18,13,0,*?*?*?*?*?*?*?*?*?*?*?*?*?*?*?*?*?*?*?*?*?*?,17.2,7.7,53,100373,376,1412,353,102.5,51.2,88.9,11247,4493,10052,2375,118,10.3,9,5,9999,99999,9,999999999,0.0,999,999,99
3021,1,18,14,0,*?*?*?*?*?*?*?*?*?*?*?*?*?*?*?*?*?*?*?*?*?*?,17.5,7.7,52,100373,285,1411,355,71.7,47.3,62.2,7918,3724,7303,1338,117,9.8,9,5,9999,99999,9,999999999,0.0,999,999,99
3021,1,18,15,0,*?*?*?*?*?*?*?*?*?*?*?*?*?*?*?*?*?*?*?*?*?*?,17.6,8.4,55,100373,148,1410,351,33.7,80.9,25.2,3673,4056,3193,431,115,9.8,8,4,9999,99999,9,999999999,0.0,999,999,99
3021,1,18,16,0,*?*?*?*?*?*?*?*?*?*?*?*?*?*?*?*?*?*?*?*?*?*?,17.5,8.4,55,100373,0,-0,355,0.0,-0.0,0.0,0,0,0,0,113,7.7,9,5,9999,99999,9,999999999,0.0,999,999,99
3021,1,18,17,0,*?*?*?*?*?*?*?*?*?*?*?*?*?*?*?*?*?*?*?*?*?*?,17.1,11.2,68,100373,0,-0,356,0.0,-0.0,0.0,0,0,0,0,112,8.2,10,5,9999,99999,9,999999999,0.0,999,999,99
3021,1,18,18,0,*?*?*?*?*?*?*?*?*?*?*?*?*?*?*?*?*?*?*?*?*?*?,16.8,11.7,71,100373,0,-0,355,0.0,-0.0,0.0,0,0,0,0,110,6.2,10,5,9999,99999,9,999999999,0.0,999,999,99
3021,1,18,19,0,*?*?*?*?*?*?*?*?*?*?*?*?*?*?*?*?*?*?*?*?*?*?,16.3,11.5,72,100373,0,-0,352,0.0,-0.0,0.0,0,0,0,0,107,5.7,10,5,9999,99999,9,999999999,0.0,999,999,99
3021,1,18,20,0,*?*?*?*?*?*?*?*?*?*?*?*?*?*?*?*?*?*?*?*?*?*?,16.5,11.8,73,100373,0,-0,353,0.0,-0.0,0.0,0,0,0,0,103,6.7,10,5,9999,99999,9,999999999,0.1,999,999,99
3021,1,18,21,0,*?*?*?*?*?*?*?*?*?*?*?*?*?*?*?*?*?*?*?*?*?*?,16.3,11.7,73,100373,0,-0,352,0.0,-0.0,0.0,0,0,0,0,100,4.6,10,5,9999,99999,9,999999999,0.0,999,999,99
3021,1,18,22,0,*?*?*?*?*?*?*?*?*?*?*?*?*?*?*?*?*?*?*?*?*?*?,16.1,11.9,76,100373,0,-0,351,0.0,-0.0,0.0,0,0,0,0,97,6.7,10,5,9999,99999,9,999999999,0.0,999,999,99
3021,1,18,23,0,*?*?*?*?*?*?*?*?*?*?*?*?*?*?*?*?*?*?*?*?*?*?,15.9,12.1,78,100373,0,-0,350,0.0,-0.0,0.0,0,0,0,0,93,7.7,10,5,9999,99999,9,999999999,0.0,999,999,99
3021,1,18,24,0,*?*?*?*?*?*?*?*?*?*?*?*?*?*?*?*?*?*?*?*?*?*?,14.5,12.0,84,100373,0,-0,344,0.0,-0.0,0.0,0,0,0,0,130,7.7,10,5,9999,99999,9,999999999,1.0,999,999,99
3021,1,19,1,0,*?*?*?*?*?*?*?*?*?*?*?*?*?*?*?*?*?*?*?*?*?*?,15.9,10.9,72,99923.3,0,-0,351,0.0,-0.0,0.0,0,0,0,0,88,6.2,10,5,9999,99999,9,999999999,0.0,999,999,99
3021,1,19,2,0,*?*?*?*?*?*?*?*?*?*?*?*?*?*?*?*?*?*?*?*?*?*?,16.0,10.4,69,99923.3,0,-0,351,0.0,-0.0,0.0,0,0,0,0,87,8.8,10,5,9999,99999,9,999999999,1.9,999,999,99
3021,1,19,3,0,*?*?*?*?*?*?*?*?*?*?*?*?*?*?*?*?*?*?*?*?*?*?,16.3,10.9,70,99923.3,0,-0,353,0.0,-0.0,0.0,0,0,0,0,85,7.7,10,5,9999,99999,9,999999999,0.6,999,999,99
3021,1,19,4,0,*?*?*?*?*?*?*?*?*?*?*?*?*?*?*?*?*?*?*?*?*?*?,16.0,10.5,70,99923.3,0,-0,351,0.0,-0.0,0.0,0,0,0,0,83,5.7,10,5,9999,99999,9,999999999,0.0,999,999,99
3021,1,19,5,0,*?*?*?*?*?*?*?*?*?*?*?*?*?*?*?*?*?*?*?*?*?*?,15.9,10.2,69,99923.3,0,-0,351,0.0,-0.0,0.0,0,0,0,0,82,5.2,10,5,9999,99999,9,999999999,0.0,999,999,99
3021,1,19,6,0,*?*?*?*?*?*?*?*?*?*?*?*?*?*?*?*?*?*?*?*?*?*?,15.9,10.3,69,99923.3,0,-0,351,0.0,-0.0,0.0,0,0,0,0,80,6.2,10,5,9999,99999,9,999999999,0.0,999,999,99
3021,1,19,7,0,*?*?*?*?*?*?*?*?*?*?*?*?*?*?*?*?*?*?*?*?*?*?,16.2,10.4,68,99923.3,0,-0,352,0.0,-0.0,0.0,0,0,0,0,77,8.8,10,5,9999,99999,9,999999999,0.0,999,999,99
3021,1,19,8,0,*?*?*?*?*?*?*?*?*?*?*?*?*?*?*?*?*?*?*?*?*?*?,16.0,10.1,67,99923.3,53,1410,348,0.0,0.0,0.0,0,0,0,0,73,7.2,9,5,9999,99999,9,999999999,0.0,999,999,99
3021,1,19,9,0,*?*?*?*?*?*?*?*?*?*?*?*?*?*?*?*?*?*?*?*?*?*?,15.8,9.9,68,99923.3,213,1410,347,47.5,41.8,41.2,5275,2884,4895,871,70,7.2,9,5,9999,99999,9,999999999,0.0,999,999,99
3021,1,19,10,0,*?*?*?*?*?*?*?*?*?*?*?*?*?*?*?*?*?*?*?*?*?*?,16.1,9.1,63,99923.3,333,1413,344,116.4,124.5,87.1,12714,10415,10065,1896,67,8.2,8,4,9999,99999,9,999999999,0.0,999,999,99
3021,1,19,11,0,*?*?*?*?*?*?*?*?*?*?*?*?*?*?*?*?*?*?*?*?*?*?,16.5,8.7,59,99923.3,403,1412,346,147.9,130.6,110.7,16134,11709,12708,2457,63,8.8,8,4,9999,99999,9,999999999,0.0,999,999,99
3021,1,19,12,0,*?*?*?*?*?*?*?*?*?*?*?*?*?*?*?*?*?*?*?*?*?*?,16.3,8.8,61,99923.3,419,1410,345,155.4,131.7,116.2,16938,11966,13325,2592,60,10.3,8,4,9999,99999,9,999999999,0.0,999,999,99
3021,1,19,13,0,*?*?*?*?*?*?*?*?*?*?*?*?*?*?*?*?*?*?*?*?*?*?,16.5,8.5,59,99923.3,381,1411,346,138.1,128.9,103.3,15068,11342,11886,2280,58,10.3,8,4,9999,99999,9,999999999,0.0,999,999,99
3021,1,19,14,0,*?*?*?*?*?*?*?*?*?*?*?*?*?*?*?*?*?*?*?*?*?*?,16.5,8.0,57,99923.3,290,1410,350,73.6,47.6,63.8,8116,3778,7482,1374,57,9.8,9,5,9999,99999,9,999999999,0.0,999,999,99
3021,1,19,15,0,*?*?*?*?*?*?*?*?*?*?*?*?*?*?*?*?*?*?*?*?*?*?,16.3,8.9,62,99923.3,154,1416,353,15.7,0.0,15.7,1876,-0,1877,613,55,9.8,10,5,9999,99999,9,999999999,0.0,999,999,99
3021,1,19,16,0,*?*?*?*?*?*?*?*?*?*?*?*?*?*?*?*?*?*?*?*?*?*?,16.5,9.3,62,99923.3,0,-0,354,0.0,-0.0,0.0,0,0,0,0,53,7.7,10,5,9999,99999,9,999999999,0.0,999,999,99
3021,1,19,17,0,*?*?*?*?*?*?*?*?*?*?*?*?*?*?*?*?*?*?*?*?*?*?,16.5,8.5,59,99923.3,0,-0,354,0.0,-0.0,0.0,0,0,0,0,52,8.2,10,5,9999,99999,9,999999999,0.0,999,999,99
3021,1,19,18,0,*?*?*?*?*?*?*?*?*?*?*?*?*?*?*?*?*?*?*?*?*?*?,16.5,9.7,64,99923.3,0,-0,354,0.0,-0.0,0.0,0,0,0,0,50,6.2,10,5,9999,99999,9,999999999,0.0,999,999,99
3021,1,19,19,0,*?*?*?*?*?*?*?*?*?*?*?*?*?*?*?*?*?*?*?*?*?*?,16.0,9.9,67,99923.3,0,-0,351,0.0,-0.0,0.0,0,0,0,0,50,5.7,10,5,9999,99999,9,999999999,0.0,999,999,99
3021,1,19,20,0,*?*?*?*?*?*?*?*?*?*?*?*?*?*?*?*?*?*?*?*?*?*?,16.2,10.8,70,99923.3,0,-0,352,0.0,-0.0,0.0,0,0,0,0,50,6.7,10,5,9999,99999,9,999999999,0.0,999,999,99
3021,1,19,21,0,*?*?*?*?*?*?*?*?*?*?*?*?*?*?*?*?*?*?*?*?*?*?,16.0,10.5,70,99923.3,0,-0,351,0.0,-0.0,0.0,0,0,0,0,50,4.6,10,5,9999,99999,9,999999999,0.0,999,999,99
3021,1,19,22,0,*?*?*?*?*?*?*?*?*?*?*?*?*?*?*?*?*?*?*?*?*?*?,16.2,10.3,68,99923.3,0,-0,352,0.0,-0.0,0.0,0,0,0,0,50,6.7,10,5,9999,99999,9,999999999,0.0,999,999,99
3021,1,19,23,0,*?*?*?*?*?*?*?*?*?*?*?*?*?*?*?*?*?*?*?*?*?*?,16.1,10.4,68,99923.3,0,-0,352,0.0,-0.0,0.0,0,0,0,0,50,7.7,10,5,9999,99999,9,999999999,0.0,999,999,99
3021,1,19,24,0,*?*?*?*?*?*?*?*?*?*?*?*?*?*?*?*?*?*?*?*?*?*?,15.8,11.6,75,99923.3,0,-0,350,0.0,-0.0,0.0,0,0,0,0,90,7.7,10,5,9999,99999,9,999999999,0.0,999,999,99
3021,1,20,1,0,*?*?*?*?*?*?*?*?*?*?*?*?*?*?*?*?*?*?*?*?*?*?,15.7,9.6,67,99675,0,-0,350,0.0,-0.0,0.0,0,0,0,0,47,6.2,10,5,9999,99999,9,999999999,0.0,999,999,99
3021,1,20,2,0,*?*?*?*?*?*?*?*?*?*?*?*?*?*?*?*?*?*?*?*?*?*?,15.5,9.2,66,99675,0,-0,349,0.0,-0.0,0.0,0,0,0,0,43,8.8,10,5,9999,99999,9,999999999,0.0,999,999,99
3021,1,20,3,0,*?*?*?*?*?*?*?*?*?*?*?*?*?*?*?*?*?*?*?*?*?*?,15.3,8.3,63,99675,0,-0,348,0.0,-0.0,0.0,0,0,0,0,40,7.7,10,5,9999,99999,9,999999999,0.0,999,999,99
3021,1,20,4,0,*?*?*?*?*?*?*?*?*?*?*?*?*?*?*?*?*?*?*?*?*?*?,15.3,8.3,63,99675,0,-0,348,0.0,-0.0,0.0,0,0,0,0,37,5.7,10,5,9999,99999,9,999999999,0.0,999,999,99
3021,1,20,5,0,*?*?*?*?*?*?*?*?*?*?*?*?*?*?*?*?*?*?*?*?*?*?,14.9,9.1,68,99675,0,-0,346,0.0,-0.0,0.0,0,0,0,0,33,5.2,10,5,9999,99999,9,999999999,0.0,999,999,99
3021,1,20,6,0,*?*?*?*?*?*?*?*?*?*?*?*?*?*?*?*?*?*?*?*?*?*?,14.8,8.4,65,99675,0,-0,346,0.0,-0.0,0.0,0,0,0,0,30,6.2,10,5,9999,99999,9,999999999,0.0,999,999,99
3021,1,20,7,0,*?*?*?*?*?*?*?*?*?*?*?*?*?*?*?*?*?*?*?*?*?*?,14.8,9.2,69,99675,0,-0,346,0.0,-0.0,0.0,0,0,0,0,30,8.8,10,5,9999,99999,9,999999999,0.0,999,999,99
3021,1,20,8,0,*?*?*?*?*?*?*?*?*?*?*?*?*?*?*?*?*?*?*?*?*?*?,15.0,8.8,66,99675,57,1418,347,0.0,0.0,0.0,0,0,0,0,30,7.2,10,5,9999,99999,9,999999999,0.0,999,999,99
3021,1,20,9,0,*?*?*?*?*?*?*?*?*?*?*?*?*?*?*?*?*?*?*?*?*?*?,15.3,8.4,64,99675,217,1409,344,48.9,42.2,42.4,5426,2939,5033,897,30,7.2,9,5,9999,99999,9,999999999,0.0,999,999,99
3021,1,20,10,0,*?*?*?*?*?*?*?*?*?*?*?*?*?*?*?*?*?*?*?*?*?*?,15.9,9.8,67,99675,337,1411,347,89.4,49.8,77.5,9808,4240,8774,2044,30,8.2,9,5,9999,99999,9,999999999,0.0,999,999,99
3021,1,20,11,0,*?*?*?*?*?*?*?*?*?*?*?*?*?*?*?*?*?*?*?*?*?*?,16.7,9.4,62,99675,408,1412,351,113.3,52.2,98.2,12436,4673,11105,2656,30,8.8,9,5,9999,99999,9,999999999,0.0,999,999,99
3021,1,20,12,0,*?*?*?*?*?*?*?*?*?*?*?*?*?*?*?*?*?*?*?*?*?*?,16.9,9.6,62,99675,424,1409,352,119.0,52.6,103.2,13061,4760,11659,2807,30,10.3,9,5,9999,99999,9,999999999,0.0,999,999,99
3021,1,20,13,0,*?*?*?*?*?*?*?*?*?*?*?*?*?*?*?*?*?*?*?*?*?*?,16.6,9.9,65,99675,386,1410,354,61.1,0.0,61.1,7131,0,7148,2469,33,10.3,10,5,9999,99999,9,999999999,0.0,999,999,99
3021,1,20,14,0,*?*?*?*?*?*?*?*?*?*?*?*?*?*?*?*?*?*?*?*?*?*?,16.9,9.3,61,99675,296,1412,356,43.4,0.0,43.4,5072,0,5082,1711,37,9.8,10,5,9999,99999,9,999999999,0.0,999,999,99
3021,1,20,15,0,*?*?*?*?*?*?*?*?*?*?*?*?*?*?*?*?*?*?*?*?*?*?,17.1,9.6,61,99675,159,1411,357,16.8,0.0,16.8,1998,-0,2000,654,40,9.8,10,5,9999,99999,9,999999999,0.2,999,999,99
3021,1,20,16,0,*?*?*?*?*?*?*?*?*?*?*?*?*?*?*?*?*?*?*?*?*?*?,17.0,8.9,59,99675,0,-0,356,0.0,-0.0,0.0,0,0,0,0,43,7.7,10,5,9999,99999,9,999999999,5.9,999,999,99
3021,1,20,17,0,*?*?*?*?*?*?*?*?*?*?*?*?*?*?*?*?*?*?*?*?*?*?,16.8,9.3,61,99675,0,-0,355,0.0,-0.0,0.0,0,0,0,0,47,8.2,10,5,9999,99999,9,999999999,0.0,999,999,99
3021,1,20,18,0,*?*?*?*?*?*?*?*?*?*?*?*?*?*?*?*?*?*?*?*?*?*?,16.0,8.9,63,99675,0,-0,352,0.0,-0.0,0.0,0,0,0,0,50,6.2,10,5,9999,99999,9,999999999,0.1,999,999,99
3021,1,20,19,0,*?*?*?*?*?*?*?*?*?*?*?*?*?*?*?*?*?*?*?*?*?*?,16.3,9.7,65,99675,0,-0,353,0.0,-0.0,0.0,0,0,0,0,43,5.7,10,5,9999,99999,9,999999999,0.3,999,999,99
3021,1,20,20,0,*?*?*?*?*?*?*?*?*?*?*?*?*?*?*?*?*?*?*?*?*?*?,15.9,9.9,68,99675,0,-0,351,0.0,-0.0,0.0,0,0,0,0,37,6.7,10,5,9999,99999,9,999999999,0.0,999,999,99
3021,1,20,21,0,*?*?*?*?*?*?*?*?*?*?*?*?*?*?*?*?*?*?*?*?*?*?,15.4,10.2,70,99675,0,-0,348,0.0,-0.0,0.0,0,0,0,0,30,4.6,10,5,9999,99999,9,999999999,0.0,999,999,99
3021,1,20,22,0,*?*?*?*?*?*?*?*?*?*?*?*?*?*?*?*?*?*?*?*?*?*?,15.8,10.1,68,99675,0,-0,350,0.0,-0.0,0.0,0,0,0,0,23,6.7,10,5,9999,99999,9,999999999,0.0,999,999,99
3021,1,20,23,0,*?*?*?*?*?*?*?*?*?*?*?*?*?*?*?*?*?*?*?*?*?*?,14.8,9.6,71,99675,0,-0,346,0.0,-0.0,0.0,0,0,0,0,17,7.7,10,5,9999,99999,9,999999999,0.1,999,999,99
3021,1,20,24,0,*?*?*?*?*?*?*?*?*?*?*?*?*?*?*?*?*?*?*?*?*?*?,16.0,9.9,67,99675,0,-0,351,0.0,-0.0,0.0,0,0,0,0,50,7.7,10,5,9999,99999,9,999999999,0.0,999,999,99
3021,1,21,1,0,*?*?*?*?*?*?*?*?*?*?*?*?*?*?*?*?*?*?*?*?*?*?,10.5,7.1,79,99393.3,0,-0,326,0.0,-0.0,0.0,0,0,0,0,12,6.2,10,5,9999,99999,9,999999999,1.8,999,999,99
3021,1,21,2,0,*?*?*?*?*?*?*?*?*?*?*?*?*?*?*?*?*?*?*?*?*?*?,8.7,5.9,82,99393.3,0,-0,318,0.0,-0.0,0.0,0,0,0,0,13,8.8,10,5,9999,99999,9,999999999,1.8,999,999,99
3021,1,21,3,0,*?*?*?*?*?*?*?*?*?*?*?*?*?*?*?*?*?*?*?*?*?*?,7.8,5.1,82,99393.3,0,-0,314,0.0,-0.0,0.0,0,0,0,0,15,7.7,10,5,9999,99999,9,999999999,0.3,999,999,99
3021,1,21,4,0,*?*?*?*?*?*?*?*?*?*?*?*?*?*?*?*?*?*?*?*?*?*?,6.9,4.3,83,99393.3,0,-0,310,0.0,-0.0,0.0,0,0,0,0,17,5.7,10,5,9999,99999,9,999999999,0.0,999,999,99
3021,1,21,5,0,*?*?*?*?*?*?*?*?*?*?*?*?*?*?*?*?*?*?*?*?*?*?,6.0,3.6,84,99393.3,0,-0,306,0.0,-0.0,0.0,0,0,0,0,18,5.2,10,5,9999,99999,9,999999999,0.0,999,999,99
3021,1,21,6,0,*?*?*?*?*?*?*?*?*?*?*?*?*?*?*?*?*?*?*?*?*?*?,6.6,4.5,86,99393.3,0,-0,309,0.0,-0.0,0.0,0,0,0,0,20,6.2,10,5,9999,99999,9,999999999,0.0,999,999,99
3021,1,21,7,0,*?*?*?*?*?*?*?*?*?*?*?*?*?*?*?*?*?*?*?*?*?*?,7.3,5.6,88,99393.3,0,-0,312,0.0,-0.0,0.0,0,0,0,0,48,8.8,10,5,9999,99999,9,999999999,0.0,999,999,99
3021,1,21,8,0,*?*?*?*?*?*?*?*?*?*?*?*?*?*?*?*?*?*?*?*?*?*?,7.3,4.8,84,99393.3,61,1421,312,0.0,0.0,0.0,0,0,0,0,77,7.2,10,5,9999,99999,9,999999999,0.1,999,999,99
3021,1,21,9,0,*?*?*?*?*?*?*?*?*?*?*?*?*?*?*?*?*?*?*?*?*?*?,7.7,5.3,84,99393.3,221,1407,314,29.0,0.0,29.0,3400,0,3404,1125,105,7.2,10,5,9999,99999,9,999999999,0.0,999,999,99
3021,1,21,10,0,*?*?*?*?*?*?*?*?*?*?*?*?*?*?*?*?*?*?*?*?*?*?,9.9,5.6,74,99393.3,342,1412,323,52.4,0.0,52.4,6113,0,6126,2089,133,8.2,10,5,9999,99999,9,999999999,0.0,999,999,99
3021,1,21,11,0,*?*?*?*?*?*?*?*?*?*?*?*?*?*?*?*?*?*?*?*?*?*?,12.0,5.3,63,99393.3,413,1412,333,66.2,0.0,66.2,7736,0,7755,2700,162,8.8,10,5,9999,99999,9,999999999,0.0,999,999,99
3021,1,21,12,0,*?*?*?*?*?*?*?*?*?*?*?*?*?*?*?*?*?*?*?*?*?*?,14.3,5.0,53,99393.3,430,1412,344,69.5,0.0,69.5,8129,0,8150,2852,190,10.3,10,5,9999,99999,9,999999999,0.0,999,999,99
3021,1,21,13,0,*?*?*?*?*?*?*?*?*?*?*?*?*?*?*?*?*?*?*?*?*?*?,15.0,5.3,52,99393.3,392,1412,348,62.1,0.0,62.1,7256,0,7274,2517,180,10.3,10,5,9999,99999,9,999999999,0.4,999,999,99
3021,1,21,14,0,*?*?*?*?*?*?*?*?*?*?*?*?*?*?*?*?*?*?*?*?*?*?,15.1,4.8,50,99393.3,301,1409,348,44.5,0.0,44.5,5198,0,5208,1756,170,9.8,10,5,9999,99999,9,999999999,0.0,999,999,99
3021,1,21,15,0,*?*?*?*?*?*?*?*?*?*?*?*?*?*?*?*?*?*?*?*?*?*?,14.8,5.5,53,99393.3,165,1414,347,17.9,0.0,17.9,2124,-0,2126,696,160,9.8,10,5,9999,99999,9,999999999,0.0,999,999,99
3021,1,21,16,0,*?*?*?*?*?*?*?*?*?*?*?*?*?*?*?*?*?*?*?*?*?*?,15.0,5.3,52,99393.3,0,-0,348,0.0,-0.0,0.0,0,0,0,0,150,7.7,10,5,9999,99999,9,999999999,0.0,999,999,99
3021,1,21,17,0,*?*?*?*?*?*?*?*?*?*?*?*?*?*?*?*?*?*?*?*?*?*?,13.2,5.5,59,99393.3,0,-0,339,0.0,-0.0,0.0,0,0,0,0,140,8.2,10,5,9999,99999,9,999999999,0.0,999,999,99
3021,1,21,18,0,*?*?*?*?*?*?*?*?*?*?*?*?*?*?*?*?*?*?*?*?*?*?,12.2,5.5,63,99393.3,0,-0,334,0.0,-0.0,0.0,0,0,0,0,130,6.2,10,5,9999,99999,9,999999999,0.0,999,999,99
3021,1,21,19,0,*?*?*?*?*?*?*?*?*?*?*?*?*?*?*?*?*?*?*?*?*?*?,11.8,4.6,61,99393.3,0,-0,332,0.0,-0.0,0.0,0,0,0,0,133,5.7,10,5,9999,99999,9,999999999,0.0,999,999,99
3021,1,21,20,0,*?*?*?*?*?*?*?*?*?*?*?*?*?*?*?*?*?*?*?*?*?*?,10.7,4.5,65,99393.3,0,-0,327,0.0,-0.0,0.0,0,0,0,0,137,6.7,10,5,9999,99999,9,999999999,0.0,999,999,99
3021,1,21,21,0,*?*?*?*?*?*?*?*?*?*?*?*?*?*?*?*?*?*?*?*?*?*?,10.4,4.5,67,99393.3,0,-0,326,0.0,-0.0,0.0,0,0,0,0,140,4.6,10,5,9999,99999,9,999999999,1.1,999,999,99
3021,1,21,22,0,*?*?*?*?*?*?*?*?*?*?*?*?*?*?*?*?*?*?*?*?*?*?,9.9,4.6,69,99393.3,0,-0,324,0.0,-0.0,0.0,0,0,0,0,143,6.7,10,5,9999,99999,9,999999999,2.1,999,999,99
3021,1,21,23,0,*?*?*?*?*?*?*?*?*?*?*?*?*?*?*?*?*?*?*?*?*?*?,9.4,5.5,76,99393.3,0,-0,321,0.0,-0.0,0.0,0,0,0,0,147,7.7,10,5,9999,99999,9,999999999,2.1,999,999,99
3021,1,21,24,0,*?*?*?*?*?*?*?*?*?*?*?*?*?*?*?*?*?*?*?*?*?*?,13.3,8.4,72,99393.3,0,-0,339,0.0,-0.0,0.0,0,0,0,0,10,7.7,10,5,9999,99999,9,999999999,1.8,999,999,99
3021,1,22,1,0,*?*?*?*?*?*?*?*?*?*?*?*?*?*?*?*?*?*?*?*?*?*?,9.4,7.3,87,100225,0,-0,321,0.0,-0.0,0.0,0,0,0,0,145,6.2,10,5,9999,99999,9,999999999,1.4,999,999,99
3021,1,22,2,0,*?*?*?*?*?*?*?*?*?*?*?*?*?*?*?*?*?*?*?*?*?*?,9.6,8.0,90,100225,0,-0,322,0.0,-0.0,0.0,0,0,0,0,140,8.8,10,5,9999,99999,9,999999999,0.0,999,999,99
3021,1,22,3,0,*?*?*?*?*?*?*?*?*?*?*?*?*?*?*?*?*?*?*?*?*?*?,9.4,8.7,96,100225,0,-0,321,0.0,-0.0,0.0,0,0,0,0,135,7.7,10,5,9999,99999,9,999999999,0.0,999,999,99
3021,1,22,4,0,*?*?*?*?*?*?*?*?*?*?*?*?*?*?*?*?*?*?*?*?*?*?,9.1,8.4,95,100225,0,-0,319,0.0,-0.0,0.0,0,0,0,0,130,5.7,10,5,9999,99999,9,999999999,0.0,999,999,99
3021,1,22,5,0,*?*?*?*?*?*?*?*?*?*?*?*?*?*?*?*?*?*?*?*?*?*?,8.8,8.5,99,100225,0,-0,318,0.0,-0.0,0.0,0,0,0,0,125,5.2,10,5,9999,99999,9,999999999,0.0,999,999,99
3021,1,22,6,0,*?*?*?*?*?*?*?*?*?*?*?*?*?*?*?*?*?*?*?*?*?*?,8.9,8.5,98,100225,0,-0,318,0.0,-0.0,0.0,0,0,0,0,120,6.2,10,5,9999,99999,9,999999999,0.0,999,999,99
3021,1,22,7,0,*?*?*?*?*?*?*?*?*?*?*?*?*?*?*?*?*?*?*?*?*?*?,8.9,8.4,97,100225,0,-0,318,0.0,-0.0,0.0,0,0,0,0,113,8.8,10,5,9999,99999,9,999999999,0.0,999,999,99
3021,1,22,8,0,*?*?*?*?*?*?*?*?*?*?*?*?*?*?*?*?*?*?*?*?*?*?,9.3,9.2,100,100225,65,1420,320,0.0,0.0,0.0,0,0,0,0,107,7.2,10,5,9999,99999,9,999999999,0.0,999,999,99
3021,1,22,9,0,*?*?*?*?*?*?*?*?*?*?*?*?*?*?*?*?*?*?*?*?*?*?,9.3,9.3,100,100225,226,1411,317,51.8,43.0,44.9,5745,3053,5325,952,100,7.2,9,5,9999,99999,9,999999999,0.0,999,999,99
3021,1,22,10,0,*?*?*?*?*?*?*?*?*?*?*?*?*?*?*?*?*?*?*?*?*?*?,9.8,9.8,100,100225,346,1409,319,92.6,50.1,80.3,10159,4305,9085,2123,93,8.2,9,5,9999,99999,9,999999999,0.0,999,999,99
3021,1,22,11,0,*?*?*?*?*?*?*?*?*?*?*?*?*?*?*?*?*?*?*?*?*?*?,10.2,9.9,99,100225,418,1412,321,116.7,52.4,101.2,12813,4726,11440,2747,87,8.8,9,5,9999,99999,9,999999999,0.0,999,999,99
3021,1,22,12,0,*?*?*?*?*?*?*?*?*?*?*?*?*?*?*?*?*?*?*?*?*?*?,11.0,9.8,93,100225,435,1410,324,122.6,52.9,106.3,13460,4812,12012,2905,80,10.3,9,5,9999,99999,9,999999999,0.0,999,999,99
3021,1,22,13,0,*?*?*?*?*?*?*?*?*?*?*?*?*?*?*?*?*?*?*?*?*?*?,11.0,9.7,92,100225,397,1410,328,63.2,0.0,63.2,7385,0,7403,2565,78,10.3,10,5,9999,99999,9,999999999,0.0,999,999,99
3021,1,22,14,0,*?*?*?*?*?*?*?*?*?*?*?*?*?*?*?*?*?*?*?*?*?*?,11.0,9.7,92,100225,307,1411,328,45.6,0.0,45.6,5328,0,5338,1803,77,9.8,10,5,9999,99999,9,999999999,0.0,999,999,99
3021,1,22,15,0,*?*?*?*?*?*?*?*?*?*?*?*?*?*?*?*?*?*?*?*?*?*?,11.2,9.2,88,100225,170,1408,329,19.0,0.0,19.0,2251,-0,2253,738,75,9.8,10,5,9999,99999,9,999999999,0.0,999,999,99
3021,1,22,16,0,*?*?*?*?*?*?*?*?*?*?*?*?*?*?*?*?*?*?*?*?*?*?,10.9,8.9,88,100225,0,-0,327,0.0,-0.0,0.0,0,0,0,0,73,7.7,10,5,9999,99999,9,999999999,0.0,999,999,99
3021,1,22,17,0,*?*?*?*?*?*?*?*?*?*?*?*?*?*?*?*?*?*?*?*?*?*?,10.9,9.9,94,100225,0,-0,327,0.0,-0.0,0.0,0,0,0,0,72,8.2,10,5,9999,99999,9,999999999,0.0,999,999,99
3021,1,22,18,0,*?*?*?*?*?*?*?*?*?*?*?*?*?*?*?*?*?*?*?*?*?*?,10.3,9.8,97,100225,0,-0,324,0.0,-0.0,0.0,0,0,0,0,70,6.2,10,5,9999,99999,9,999999999,0.0,999,999,99
3021,1,22,19,0,*?*?*?*?*?*?*?*?*?*?*?*?*?*?*?*?*?*?*?*?*?*?,10.6,9.7,94,100225,0,-0,326,0.0,-0.0,0.0,0,0,0,0,72,5.7,10,5,9999,99999,9,999999999,0.0,999,999,99
3021,1,22,20,0,*?*?*?*?*?*?*?*?*?*?*?*?*?*?*?*?*?*?*?*?*?*?,10.0,9.6,98,100225,0,-0,323,0.0,-0.0,0.0,0,0,0,0,73,6.7,10,5,9999,99999,9,999999999,0.0,999,999,99
3021,1,22,21,0,*?*?*?*?*?*?*?*?*?*?*?*?*?*?*?*?*?*?*?*?*?*?,10.0,9.6,97,100225,0,-0,323,0.0,-0.0,0.0,0,0,0,0,75,4.6,10,5,9999,99999,9,999999999,0.0,999,999,99
3021,1,22,22,0,*?*?*?*?*?*?*?*?*?*?*?*?*?*?*?*?*?*?*?*?*?*?,9.6,8.3,92,100225,0,-0,322,0.0,-0.0,0.0,0,0,0,0,77,6.7,10,5,9999,99999,9,999999999,0.0,999,999,99
3021,1,22,23,0,*?*?*?*?*?*?*?*?*?*?*?*?*?*?*?*?*?*?*?*?*?*?,9.5,7.0,85,100225,0,-0,321,0.0,-0.0,0.0,0,0,0,0,78,7.7,10,5,9999,99999,9,999999999,0.0,999,999,99
3021,1,22,24,0,*?*?*?*?*?*?*?*?*?*?*?*?*?*?*?*?*?*?*?*?*?*?,8.9,6.4,85,100225,0,-0,319,0.0,-0.0,0.0,0,0,0,0,150,7.7,10,5,9999,99999,9,999999999,2.1,999,999,99
3021,1,23,1,0,*?*?*?*?*?*?*?*?*?*?*?*?*?*?*?*?*?*?*?*?*?*?,8.5,5.6,82,100902,0,-0,317,0.0,-0.0,0.0,0,0,0,0,77,6.2,10,5,9999,99999,9,999999999,0.0,999,999,99
3021,1,23,2,0,*?*?*?*?*?*?*?*?*?*?*?*?*?*?*?*?*?*?*?*?*?*?,7.9,4.8,81,100902,0,-0,315,0.0,-0.0,0.0,0,0,0,0,73,8.8,10,5,9999,99999,9,999999999,0.0,999,999,99
3021,1,23,3,0,*?*?*?*?*?*?*?*?*?*?*?*?*?*?*?*?*?*?*?*?*?*?,7.4,3.6,77,100902,0,-0,313,0.0,-0.0,0.0,0,0,0,0,70,7.7,10,5,9999,99999,9,999999999,0.0,999,999,99
3021,1,23,4,0,*?*?*?*?*?*?*?*?*?*?*?*?*?*?*?*?*?*?*?*?*?*?,7.3,3.9,79,100902,0,-0,312,0.0,-0.0,0.0,0,0,0,0,67,5.7,10,5,9999,99999,9,999999999,0.0,999,999,99
3021,1,23,5,0,*?*?*?*?*?*?*?*?*?*?*?*?*?*?*?*?*?*?*?*?*?*?,7.0,5.1,88,100902,0,-0,311,0.0,-0.0,0.0,0,0,0,0,63,5.2,10,5,9999,99999,9,999999999,0.0,999,999,99
3021,1,23,6,0,*?*?*?*?*?*?*?*?*?*?*?*?*?*?*?*?*?*?*?*?*?*?,6.8,4.8,87,100902,0,-0,310,0.0,-0.0,0.0,0,0,0,0,60,6.2,10,5,9999,99999,9,999999999,0.1,999,999,99
3021,1,23,7,0,*?*?*?*?*?*?*?*?*?*?*?*?*?*?*?*?*?*?*?*?*?*?,7.2,4.6,84,100902,0,-0,312,0.0,-0.0,0.0,0,0,0,0,65,8.8,10,5,9999,99999,9,999999999,0.4,999,999,99
3021,1,23,8,0,*?*?*?*?*?*?*?*?*?*?*?*?*?*?*?*?*?*?*?*?*?*?,7.5,4.1,79,100902,69,1416,313,0.0,0.0,0.0,0,0,0,0,70,7.2,10,5,9999,99999,9,999999999,0.3,999,999,99
3021,1,23,9,0,*?*?*?*?*?*?*?*?*?*?*?*?*?*?*?*?*?*?*?*?*?*?,7.3,5.0,85,100902,230,1408,312,30.7,0.0,30.7,3601,0,3607,1195,75,7.2,10,5,9999,99999,9,999999999,0.0,999,999,99
3021,1,23,10,0,*?*?*?*?*?*?*?*?*?*?*?*?*?*?*?*?*?*?*?*?*?*?,8.5,5.9,85,100902,351,1409,313,94.2,50.3,81.7,10342,4339,9248,2165,80,8.2,9,5,9999,99999,9,999999999,0.0,999,999,99
3021,1,23,11,0,*?*?*?*?*?*?*?*?*?*?*?*?*?*?*?*?*?*?*?*?*?*?,9.7,6.4,79,100902,423,1411,318,118.5,52.6,102.7,13009,4753,11613,2795,85,8.8,9,5,9999,99999,9,999999999,0.0,999,999,99
3021,1,23,12,0,*?*?*?*?*?*?*?*?*?*?*?*?*?*?*?*?*?*?*?*?*?*?,10.5,6.1,74,100902,440,1409,322,124.5,53.0,107.9,13666,4839,12195,2955,90,10.3,9,5,9999,99999,9,999999999,0.0,999,999,99
3021,1,23,13,0,*?*?*?*?*?*?*?*?*?*?*?*?*?*?*?*?*?*?*?*?*?*?,10.5,6.2,75,100902,403,1411,318,148.1,130.6,110.8,16149,11714,12719,2459,87,10.3,8,4,9999,99999,9,999999999,0.0,999,999,99
3021,1,23,14,0,*?*?*?*?*?*?*?*?*?*?*?*?*?*?*?*?*?*?*?*?*?*?,10.3,5.0,69,100902,313,1412,321,81.2,48.7,70.4,8912,4061,7979,1844,83,9.8,9,5,9999,99999,9,999999999,0.0,999,999,99
3021,1,23,15,0,*?*?*?*?*?*?*?*?*?*?*?*?*?*?*?*?*?*?*?*?*?*?,10.6,5.1,69,100902,176,1410,322,34.9,37.2,30.3,3910,2328,3645,635,80,9.8,9,5,9999,99999,9,999999999,0.5,999,999,99
3021,1,23,16,0,*?*?*?*?*?*?*?*?*?*?*?*?*?*?*?*?*?*?*?*?*?*?,10.5,5.6,72,100902,2,1305,322,0.0,0.0,0.0,0,0,0,0,77,7.7,9,5,9999,99999,9,999999999,0.0,999,999,99
3021,1,23,17,0,*?*?*?*?*?*?*?*?*?*?*?*?*?*?*?*?*?*?*?*?*?*?,9.9,5.6,75,100902,0,-0,323,0.0,-0.0,0.0,0,0,0,0,73,8.2,10,5,9999,99999,9,999999999,0.0,999,999,99
3021,1,23,18,0,*?*?*?*?*?*?*?*?*?*?*?*?*?*?*?*?*?*?*?*?*?*?,9.4,4.8,73,100902,0,-0,321,0.0,-0.0,0.0,0,0,0,0,70,6.2,10,5,9999,99999,9,999999999,0.0,999,999,99
3021,1,23,19,0,*?*?*?*?*?*?*?*?*?*?*?*?*?*?*?*?*?*?*?*?*?*?,8.8,2.3,63,100902,0,-0,319,0.0,-0.0,0.0,0,0,0,0,70,5.7,10,5,9999,99999,9,999999999,0.0,999,999,99
3021,1,23,20,0,*?*?*?*?*?*?*?*?*?*?*?*?*?*?*?*?*?*?*?*?*?*?,8.6,2.3,64,100902,0,-0,318,0.0,-0.0,0.0,0,0,0,0,70,6.7,10,5,9999,99999,9,999999999,0.0,999,999,99
3021,1,23,21,0,*?*?*?*?*?*?*?*?*?*?*?*?*?*?*?*?*?*?*?*?*?*?,8.7,4.3,74,100902,0,-0,318,0.0,-0.0,0.0,0,0,0,0,70,4.6,10,5,9999,99999,9,999999999,0.0,999,999,99
3021,1,23,22,0,*?*?*?*?*?*?*?*?*?*?*?*?*?*?*?*?*?*?*?*?*?*?,8.8,4.5,74,100902,0,-0,319,0.0,-0.0,0.0,0,0,0,0,70,6.7,10,5,9999,99999,9,999999999,0.0,999,999,99
3021,1,23,23,0,*?*?*?*?*?*?*?*?*?*?*?*?*?*?*?*?*?*?*?*?*?*?,8.2,4.8,80,100902,0,-0,316,0.0,-0.0,0.0,0,0,0,0,70,7.7,10,5,9999,99999,9,999999999,0.2,999,999,99
3021,1,23,24,0,*?*?*?*?*?*?*?*?*?*?*?*?*?*?*?*?*?*?*?*?*?*?,9.3,6.4,82,100902,0,-0,321,0.0,-0.0,0.0,0,0,0,0,80,7.7,10,5,9999,99999,9,999999999,0.0,999,999,99
3021,1,24,1,0,*?*?*?*?*?*?*?*?*?*?*?*?*?*?*?*?*?*?*?*?*?*?,7.2,7.1,100,101731,0,-0,311,0.0,-0.0,0.0,0,0,0,0,63,6.2,10,5,9999,99999,9,999999999,0.3,999,999,99
3021,1,24,2,0,*?*?*?*?*?*?*?*?*?*?*?*?*?*?*?*?*?*?*?*?*?*?,6.8,6.9,100,101731,0,-0,309,0.0,-0.0,0.0,0,0,0,0,57,8.8,10,5,9999,99999,9,999999999,0.6,999,999,99
3021,1,24,3,0,*?*?*?*?*?*?*?*?*?*?*?*?*?*?*?*?*?*?*?*?*?*?,6.2,6.1,100,101731,0,-0,307,0.0,-0.0,0.0,0,0,0,0,50,7.7,10,5,9999,99999,9,999999999,0.0,999,999,99
3021,1,24,4,0,*?*?*?*?*?*?*?*?*?*?*?*?*?*?*?*?*?*?*?*?*?*?,6.7,6.7,100,101731,0,-0,309,0.0,-0.0,0.0,0,0,0,0,43,5.7,10,5,9999,99999,9,999999999,0.3,999,999,99
3021,1,24,5,0,*?*?*?*?*?*?*?*?*?*?*?*?*?*?*?*?*?*?*?*?*?*?,6.3,6.2,100,101731,0,-0,307,0.0,-0.0,0.0,0,0,0,0,37,5.2,10,5,9999,99999,9,999999999,0.7,999,999,99
3021,1,24,6,0,*?*?*?*?*?*?*?*?*?*?*?*?*?*?*?*?*?*?*?*?*?*?,6.3,6.2,100,101731,0,-0,307,0.0,-0.0,0.0,0,0,0,0,30,6.2,10,5,9999,99999,9,999999999,0.2,999,999,99
3021,1,24,7,0,*?*?*?*?*?*?*?*?*?*?*?*?*?*?*?*?*?*?*?*?*?*?,5.6,5.6,100,101731,0,-0,304,0.0,-0.0,0.0,0,0,0,0,35,8.8,10,5,9999,99999,9,999999999,0.3,999,999,99
3021,1,24,8,0,*?*?*?*?*?*?*?*?*?*?*?*?*?*?*?*?*?*?*?*?*?*?,5.0,5.0,100,101731,73,1409,302,0.0,0.0,0.0,6,-0,6,1,40,7.2,10,5,9999,99999,9,999999999,1.3,999,999,99
3021,1,24,9,0,*?*?*?*?*?*?*?*?*?*?*?*?*?*?*?*?*?*?*?*?*?*?,6.9,6.9,100,101731,235,1409,310,31.6,0.0,31.6,3706,0,3712,1231,45,7.2,10,5,9999,99999,9,999999999,0.9,999,999,99
3021,1,24,10,0,*?*?*?*?*?*?*?*?*?*?*?*?*?*?*?*?*?*?*?*?*?*?,8.8,8.8,100,101731,356,1409,314,96.0,50.5,83.2,10532,4372,9417,2208,50,8.2,9,5,9999,99999,9,999999999,0.0,999,999,99
3021,1,24,11,0,*?*?*?*?*?*?*?*?*?*?*?*?*?*?*?*?*?*?*?*?*?*?,10.0,8.9,100,101731,428,1409,320,120.3,52.7,104.3,13211,4780,11792,2843,55,8.8,9,5,9999,99999,9,999999999,0.0,999,999,99
3021,1,24,12,0,*?*?*?*?*?*?*?*?*?*?*?*?*?*?*?*?*?*?*?*?*?*?,11.9,8.8,100,101731,446,1410,328,126.4,53.1,109.6,13877,4865,12383,3008,60,10.3,9,5,9999,99999,9,999999999,0.0,999,999,99
3021,1,24,13,0,*?*?*?*?*?*?*?*?*?*?*?*?*?*?*?*?*?*?*?*?*?*?,12.0,8.8,100,101731,409,1411,329,113.7,52.2,98.6,12484,4681,11148,2668,70,10.3,9,5,9999,99999,9,999999999,0.0,999,999,99
3021,1,24,14,0,*?*?*?*?*?*?*?*?*?*?*?*?*?*?*?*?*?*?*?*?*?*?,12.2,8.0,100,101731,319,1412,330,83.2,49.0,72.1,9133,4103,8176,1893,80,9.8,9,5,9999,99999,9,999999999,0.2,999,999,99
3021,1,24,15,0,*?*?*?*?*?*?*?*?*?*?*?*?*?*?*?*?*?*?*?*?*?*?,12.4,8.0,99,101731,182,1411,331,36.9,38.1,32.0,4126,2428,3841,672,90,9.8,9,5,9999,99999,9,999999999,0.1,999,999,99
3021,1,24,16,0,*?*?*?*?*?*?*?*?*?*?*?*?*?*?*?*?*?*?*?*?*?*?,12.2,7.6,98,101731,8,1424,334,0.0,0.0,0.0,0,0,0,0,100,7.7,10,5,9999,99999,9,999999999,0.0,999,999,99
3021,1,24,17,0,*?*?*?*?*?*?*?*?*?*?*?*?*?*?*?*?*?*?*?*?*?*?,10.8,8.8,100,101731,0,-0,327,0.0,-0.0,0.0,0,0,0,0,110,8.2,10,5,9999,99999,9,999999999,0.4,999,999,99
3021,1,24,18,0,*?*?*?*?*?*?*?*?*?*?*?*?*?*?*?*?*?*?*?*?*?*?,9.9,9.2,100,101731,0,-0,323,0.0,-0.0,0.0,0,0,0,0,120,6.2,10,5,9999,99999,9,999999999,0.4,999,999,99
3021,1,24,19,0,*?*?*?*?*?*?*?*?*?*?*?*?*?*?*?*?*?*?*?*?*?*?,9.3,8.3,100,101731,0,-0,320,0.0,-0.0,0.0,0,0,0,0,123,5.7,10,5,9999,99999,9,999999999,0.1,999,999,99
3021,1,24,20,0,*?*?*?*?*?*?*?*?*?*?*?*?*?*?*?*?*?*?*?*?*?*?,9.0,7.4,100,101731,0,-0,319,0.0,-0.0,0.0,0,0,0,0,127,6.7,10,5,9999,99999,9,999999999,0.0,999,999,99
3021,1,24,21,0,*?*?*?*?*?*?*?*?*?*?*?*?*?*?*?*?*?*?*?*?*?*?,8.5,8.5,100,101731,0,-0,317,0.0,-0.0,0.0,0,0,0,0,130,4.6,10,5,9999,99999,9,999999999,0.1,999,999,99
3021,1,24,22,0,*?*?*?*?*?*?*?*?*?*?*?*?*?*?*?*?*?*?*?*?*?*?,8.6,8.5,100,101731,0,-0,317,0.0,-0.0,0.0,0,0,0,0,133,6.7,10,5,9999,99999,9,999999999,0.0,999,999,99
3021,1,24,23,0,*?*?*?*?*?*?*?*?*?*?*?*?*?*?*?*?*?*?*?*?*?*?,7.9,7.9,100,101731,0,-0,314,0.0,-0.0,0.0,0,0,0,0,137,7.7,10,5,9999,99999,9,999999999,0.0,999,999,99
3021,1,24,24,0,*?*?*?*?*?*?*?*?*?*?*?*?*?*?*?*?*?*?*?*?*?*?,7.6,6.6,100,101731,0,-0,313,0.0,-0.0,0.0,0,0,0,0,70,7.7,10,5,9999,99999,9,999999999,0.3,999,999,99
3021,1,25,1,0,*?*?*?*?*?*?*?*?*?*?*?*?*?*?*?*?*?*?*?*?*?*?,7.1,5.8,91,101235,0,-0,311,0.0,-0.0,0.0,0,0,0,0,145,6.2,10,5,9999,99999,9,999999999,0.3,999,999,99
3021,1,25,2,0,*?*?*?*?*?*?*?*?*?*?*?*?*?*?*?*?*?*?*?*?*?*?,6.9,4.8,86,101235,0,-0,310,0.0,-0.0,0.0,0,0,0,0,150,8.8,10,5,9999,99999,9,999999999,0.0,999,999,99
3021,1,25,3,0,*?*?*?*?*?*?*?*?*?*?*?*?*?*?*?*?*?*?*?*?*?*?,6.8,3.6,80,101235,0,-0,310,0.0,-0.0,0.0,0,0,0,0,155,7.7,10,5,9999,99999,9,999999999,0.0,999,999,99
3021,1,25,4,0,*?*?*?*?*?*?*?*?*?*?*?*?*?*?*?*?*?*?*?*?*?*?,7.0,3.9,80,101235,0,-0,311,0.0,-0.0,0.0,0,0,0,0,160,5.7,10,5,9999,99999,9,999999999,0.0,999,999,99
3021,1,25,5,0,*?*?*?*?*?*?*?*?*?*?*?*?*?*?*?*?*?*?*?*?*?*?,7.0,3.9,80,101235,0,-0,311,0.0,-0.0,0.0,0,0,0,0,165,5.2,10,5,9999,99999,9,999999999,0.0,999,999,99
3021,1,25,6,0,*?*?*?*?*?*?*?*?*?*?*?*?*?*?*?*?*?*?*?*?*?*?,6.9,3.2,77,101235,0,-0,310,0.0,-0.0,0.0,0,0,0,0,170,6.2,10,5,9999,99999,9,999999999,0.0,999,999,99
3021,1,25,7,0,*?*?*?*?*?*?*?*?*?*?*?*?*?*?*?*?*?*?*?*?*?*?,6.8,4.1,82,101235,0,-0,310,0.0,-0.0,0.0,0,0,0,0,170,8.8,10,5,9999,99999,9,999999999,0.0,999,999,99
3021,1,25,8,0,*?*?*?*?*?*?*?*?*?*?*?*?*?*?*?*?*?*?*?*?*?*?,6.7,3.6,80,101235,78,1418,309,0.9,0.0,0.9,127,-0,127,38,170,7.2,10,5,9999,99999,9,999999999,0.0,999,999,99
3021,1,25,9,0,*?*?*?*?*?*?*?*?*?*?*?*?*?*?*?*?*?*?*?*?*?*?,6.8,3.9,81,101235,240,1410,310,32.6,0.0,32.6,3818,0,3824,1269,170,7.2,10,5,9999,99999,9,999999999,0.0,999,999,99
3021,1,25,10,0,*?*?*?*?*?*?*?*?*?*?*?*?*?*?*?*?*?*?*?*?*?*?,6.9,4.1,82,101235,361,1408,306,97.7,50.7,84.7,10727,4406,9589,2253,170,8.2,9,5,9999,99999,9,999999999,0.0,999,999,99
3021,1,25,11,0,*?*?*?*?*?*?*?*?*?*?*?*?*?*?*?*?*?*?*?*?*?*?,7.6,3.9,77,101235,434,1411,309,122.2,52.8,106.0,13418,4807,11975,2895,170,8.8,9,5,9999,99999,9,999999999,0.0,999,999,99
3021,1,25,12,0,*?*?*?*?*?*?*?*?*?*?*?*?*?*?*?*?*?*?*?*?*?*?,7.4,3.9,77,101235,452,1410,308,128.4,53.3,111.3,14093,4891,12574,3062,170,10.3,9,5,9999,99999,9,999999999,0.0,999,999,99
3021,1,25,13,0,*?*?*?*?*?*?*?*?*?*?*?*?*?*?*?*?*?*?*?*?*?*?,7.6,3.6,75,101235,414,1408,313,66.6,0.0,66.6,7786,0,7806,2719,168,10.3,10,5,9999,99999,9,999999999,0.0,999,999,99
3021,1,25,14,0,*?*?*?*?*?*?*?*?*?*?*?*?*?*?*?*?*?*?*?*?*?*?,7.8,2.7,69,101235,324,1407,315,49.1,0.0,49.1,5729,0,5741,1947,167,9.8,10,5,9999,99999,9,999999999,0.0,999,999,99
3021,1,25,15,0,*?*?*?*?*?*?*?*?*?*?*?*?*?*?*?*?*?*?*?*?*?*?,7.7,3.0,72,101235,188,1411,309,38.9,38.9,33.8,4346,2522,4043,710,165,9.8,9,5,9999,99999,9,999999999,0.0,999,999,99
3021,1,25,16,0,*?*?*?*?*?*?*?*?*?*?*?*?*?*?*?*?*?*?*?*?*?*?,7.7,2.9,71,101235,14,1434,314,0.0,0.0,0.0,0,0,0,0,163,7.7,10,5,9999,99999,9,999999999,0.0,999,999,99
3021,1,25,17,0,*?*?*?*?*?*?*?*?*?*?*?*?*?*?*?*?*?*?*?*?*?*?,7.3,5.0,84,101235,0,-0,312,0.0,-0.0,0.0,0,0,0,0,162,8.2,10,5,9999,99999,9,999999999,0.0,999,999,99
3021,1,25,18,0,*?*?*?*?*?*?*?*?*?*?*?*?*?*?*?*?*?*?*?*?*?*?,7.5,5.3,86,101235,0,-0,313,0.0,-0.0,0.0,0,0,0,0,160,6.2,10,5,9999,99999,9,999999999,0.0,999,999,99
3021,1,25,19,0,*?*?*?*?*?*?*?*?*?*?*?*?*?*?*?*?*?*?*?*?*?*?,7.5,6.1,90,101235,0,-0,313,0.0,-0.0,0.0,0,0,0,0,158,5.7,10,5,9999,99999,9,999999999,0.0,999,999,99
3021,1,25,20,0,*?*?*?*?*?*?*?*?*?*?*?*?*?*?*?*?*?*?*?*?*?*?,7.3,5.8,89,101235,0,-0,312,0.0,-0.0,0.0,0,0,0,0,157,6.7,10,5,9999,99999,9,999999999,0.0,999,999,99
3021,1,25,21,0,*?*?*?*?*?*?*?*?*?*?*?*?*?*?*?*?*?*?*?*?*?*?,7.3,4.5,81,101235,0,-0,312,0.0,-0.0,0.0,0,0,0,0,155,4.6,10,5,9999,99999,9,999999999,0.1,999,999,99
3021,1,25,22,0,*?*?*?*?*?*?*?*?*?*?*?*?*?*?*?*?*?*?*?*?*?*?,7.1,4.1,81,101235,0,-0,311,0.0,-0.0,0.0,0,0,0,0,153,6.7,10,5,9999,99999,9,999999999,0.5,999,999,99
3021,1,25,23,0,*?*?*?*?*?*?*?*?*?*?*?*?*?*?*?*?*?*?*?*?*?*?,6.9,3.0,76,101235,0,-0,310,0.0,-0.0,0.0,0,0,0,0,152,7.7,10,5,9999,99999,9,999999999,0.1,999,999,99
3021,1,25,24,0,*?*?*?*?*?*?*?*?*?*?*?*?*?*?*?*?*?*?*?*?*?*?,7.2,6.9,97,101235,0,-0,311,0.0,-0.0,0.0,0,0,0,0,140,7.7,10,5,9999,99999,9,999999999,0.0,999,999,99
3021,1,26,1,0,*?*?*?*?*?*?*?*?*?*?*?*?*?*?*?*?*?*?*?*?*?*?,6.4,2.9,80,100430,0,-0,308,0.0,-0.0,0.0,0,0,0,0,172,6.2,10,5,9999,99999,9,999999999,0.0,999,999,99
3021,1,26,2,0,*?*?*?*?*?*?*?*?*?*?*?*?*?*?*?*?*?*?*?*?*?*?,6.0,2.7,80,100430,0,-0,307,0.0,-0.0,0.0,0,0,0,0,193,8.8,10,5,9999,99999,9,999999999,0.0,999,999,99
3021,1,26,3,0,*?*?*?*?*?*?*?*?*?*?*?*?*?*?*?*?*?*?*?*?*?*?,6.1,3.6,85,100430,0,-0,307,0.0,-0.0,0.0,0,0,0,0,215,7.7,10,5,9999,99999,9,999999999,0.3,999,999,99
3021,1,26,4,0,*?*?*?*?*?*?*?*?*?*?*?*?*?*?*?*?*?*?*?*?*?*?,5.3,2.9,85,100430,0,-0,303,0.0,-0.0,0.0,0,0,0,0,237,5.7,10,5,9999,99999,9,999999999,0.0,999,999,99
3021,1,26,5,0,*?*?*?*?*?*?*?*?*?*?*?*?*?*?*?*?*?*?*?*?*?*?,4.9,2.9,88,100430,0,-0,302,0.0,-0.0,0.0,0,0,0,0,258,5.2,10,5,9999,99999,9,999999999,0.0,999,999,99
3021,1,26,6,0,*?*?*?*?*?*?*?*?*?*?*?*?*?*?*?*?*?*?*?*?*?*?,5.0,2.5,85,100430,0,-0,302,0.0,-0.0,0.0,0,0,0,0,280,6.2,10,5,9999,99999,9,999999999,0.0,999,999,99
3021,1,26,7,0,*?*?*?*?*?*?*?*?*?*?*?*?*?*?*?*?*?*?*?*?*?*?,4.4,4.3,100,100430,0,-0,299,0.0,-0.0,0.0,0,0,0,0,273,8.8,10,5,9999,99999,9,999999999,0.0,999,999,99
3021,1,26,8,0,*?*?*?*?*?*?*?*?*?*?*?*?*?*?*?*?*?*?*?*?*?*?,3.8,3.8,100,100430,82,1407,297,1.8,0.0,1.8,243,-0,243,75,267,7.2,10,5,9999,99999,9,999999999,0.0,999,999,99
3021,1,26,9,0,*?*?*?*?*?*?*?*?*?*?*?*?*?*?*?*?*?*?*?*?*?*?,5.6,5.0,97,100430,245,1410,304,33.6,0.0,33.6,3931,0,3937,1309,260,7.2,10,5,9999,99999,9,999999999,0.0,999,999,99
3021,1,26,10,0,*?*?*?*?*?*?*?*?*?*?*?*?*?*?*?*?*?*?*?*?*?*?,7.5,5.6,90,100430,367,1411,313,57.3,0.0,57.3,6692,0,6707,2304,253,8.2,10,5,9999,99999,9,999999999,0.3,999,999,99
3021,1,26,11,0,*?*?*?*?*?*?*?*?*?*?*?*?*?*?*?*?*?*?*?*?*?*?,10.1,6.6,80,100430,439,1409,324,71.5,0.0,71.5,8355,0,8377,2940,247,8.8,10,5,9999,99999,9,999999999,0.6,999,999,99
3021,1,26,12,0,*?*?*?*?*?*?*?*?*?*?*?*?*?*?*?*?*?*?*?*?*?*?,11.4,8.4,83,100430,458,1411,330,75.0,0.0,75.0,8777,0,8801,3108,240,10.3,10,5,9999,99999,9,999999999,1.5,999,999,99
3021,1,26,13,0,*?*?*?*?*?*?*?*?*?*?*?*?*?*?*?*?*?*?*?*?*?*?,11.9,9.4,86,100430,420,1408,332,67.8,0.0,67.8,7924,0,7944,2772,233,10.3,10,5,9999,99999,9,999999999,0.5,999,999,99
3021,1,26,14,0,*?*?*?*?*?*?*?*?*?*?*?*?*?*?*?*?*?*?*?*?*?*?,12.3,9.7,85,100430,330,1407,334,50.3,0.0,50.3,5868,0,5880,1998,227,9.8,10,5,9999,99999,9,999999999,0.0,999,999,99
3021,1,26,15,0,*?*?*?*?*?*?*?*?*?*?*?*?*?*?*?*?*?*?*?*?*?*?,12.0,9.7,87,100430,194,1411,332,23.6,0.0,23.6,2783,-0,2787,917,220,9.8,10,5,9999,99999,9,999999999,0.2,999,999,99
3021,1,26,16,0,*?*?*?*?*?*?*?*?*?*?*?*?*?*?*?*?*?*?*?*?*?*?,12.1,9.2,84,100430,20,1433,333,0.0,0.0,0.0,0,0,0,0,213,7.7,10,5,9999,99999,9,999999999,0.2,999,999,99
3021,1,26,17,0,*?*?*?*?*?*?*?*?*?*?*?*?*?*?*?*?*?*?*?*?*?*?,10.9,8.7,88,100430,0,-0,327,0.0,-0.0,0.0,0,0,0,0,207,8.2,10,5,9999,99999,9,999999999,0.1,999,999,99
3021,1,26,18,0,*?*?*?*?*?*?*?*?*?*?*?*?*?*?*?*?*?*?*?*?*?*?,9.7,8.4,93,100430,0,-0,322,0.0,-0.0,0.0,0,0,0,0,200,6.2,10,5,9999,99999,9,999999999,0.2,999,999,99
3021,1,26,19,0,*?*?*?*?*?*?*?*?*?*?*?*?*?*?*?*?*?*?*?*?*?*?,9.2,7.7,91,100430,0,-0,320,0.0,-0.0,0.0,0,0,0,0,197,5.7,10,5,9999,99999,9,999999999,0.2,999,999,99
3021,1,26,20,0,*?*?*?*?*?*?*?*?*?*?*?*?*?*?*?*?*?*?*?*?*?*?,8.7,7.7,95,100430,0,-0,318,0.0,-0.0,0.0,0,0,0,0,193,6.7,10,5,9999,99999,9,999999999,0.2,999,999,99
3021,1,26,21,0,*?*?*?*?*?*?*?*?*?*?*?*?*?*?*?*?*?*?*?*?*?*?,7.9,7.4,98,100430,0,-0,314,0.0,-0.0,0.0,0,0,0,0,190,4.6,10,5,9999,99999,9,999999999,0.0,999,999,99
3021,1,26,22,0,*?*?*?*?*?*?*?*?*?*?*?*?*?*?*?*?*?*?*?*?*?*?,7.4,7.1,100,100430,0,-0,312,0.0,-0.0,0.0,0,0,0,0,187,6.7,10,5,9999,99999,9,999999999,0.1,999,999,99
3021,1,26,23,0,*?*?*?*?*?*?*?*?*?*?*?*?*?*?*?*?*?*?*?*?*?*?,7.8,7.1,97,100430,0,-0,314,0.0,-0.0,0.0,0,0,0,0,183,7.7,10,5,9999,99999,9,999999999,0.0,999,999,99
3021,1,26,24,0,*?*?*?*?*?*?*?*?*?*?*?*?*?*?*?*?*?*?*?*?*?*?,6.8,3.0,78,100430,0,-0,310,0.0,-0.0,0.0,0,0,0,0,150,7.7,10,5,9999,99999,9,999999999,0.0,999,999,99
3021,1,27,1,0,*?*?*?*?*?*?*?*?*?*?*?*?*?*?*?*?*?*?*?*?*?*?,8.9,8.9,100,99423.3,0,-0,318,0.0,-0.0,0.0,0,0,0,0,187,6.2,10,5,9999,99999,9,999999999,0.0,999,999,99
3021,1,27,2,0,*?*?*?*?*?*?*?*?*?*?*?*?*?*?*?*?*?*?*?*?*?*?,9.4,9.4,100,99423.3,0,-0,320,0.0,-0.0,0.0,0,0,0,0,193,8.8,10,5,9999,99999,9,999999999,0.4,999,999,99
3021,1,27,3,0,*?*?*?*?*?*?*?*?*?*?*?*?*?*?*?*?*?*?*?*?*?*?,9.2,9.2,100,99423.3,0,-0,320,0.0,-0.0,0.0,0,0,0,0,200,7.7,10,5,9999,99999,9,999999999,1.3,999,999,99
3021,1,27,4,0,*?*?*?*?*?*?*?*?*?*?*?*?*?*?*?*?*?*?*?*?*?*?,9.0,9.1,100,99423.3,0,-0,319,0.0,-0.0,0.0,0,0,0,0,207,5.7,10,5,9999,99999,9,999999999,0.7,999,999,99
3021,1,27,5,0,*?*?*?*?*?*?*?*?*?*?*?*?*?*?*?*?*?*?*?*?*?*?,8.7,8.7,100,99423.3,0,-0,317,0.0,-0.0,0.0,0,0,0,0,213,5.2,10,5,9999,99999,9,999999999,0.0,999,999,99
3021,1,27,6,0,*?*?*?*?*?*?*?*?*?*?*?*?*?*?*?*?*?*?*?*?*?*?,8.2,8.3,100,99423.3,0,-0,315,0.0,-0.0,0.0,0,0,0,0,220,6.2,10,5,9999,99999,9,999999999,0.0,999,999,99
3021,1,27,7,0,*?*?*?*?*?*?*?*?*?*?*?*?*?*?*?*?*?*?*?*?*?*?,8.8,8.8,100,99423.3,0,-0,318,0.0,-0.0,0.0,0,0,0,0,225,8.8,10,5,9999,99999,9,999999999,0.0,999,999,99
3021,1,27,8,0,*?*?*?*?*?*?*?*?*?*?*?*?*?*?*?*?*?*?*?*?*?*?,9.2,9.2,100,99423.3,87,1410,316,4.8,10.3,4.1,574,349,607,63,230,7.2,9,5,9999,99999,9,999999999,0.0,999,999,99
3021,1,27,9,0,*?*?*?*?*?*?*?*?*?*?*?*?*?*?*?*?*?*?*?*?*?*?,9.3,9.3,100,99423.3,250,1409,320,34.6,0.0,34.6,4047,0,4054,1349,235,7.2,10,5,9999,99999,9,999999999,0.0,999,999,99
3021,1,27,10,0,*?*?*?*?*?*?*?*?*?*?*?*?*?*?*?*?*?*?*?*?*?*?,10.3,9.8,100,99423.3,372,1409,324,58.4,0.0,58.4,6818,0,6834,2351,240,8.2,10,5,9999,99999,9,999999999,0.0,999,999,99
3021,1,27,11,0,*?*?*?*?*?*?*?*?*?*?*?*?*?*?*?*?*?*?*?*?*?*?,11.4,7.9,90,99423.3,445,1409,326,126.1,53.1,109.3,13846,4861,12355,3000,245,8.8,9,5,9999,99999,9,999999999,0.0,999,999,99
3021,1,27,12,0,*?*?*?*?*?*?*?*?*?*?*?*?*?*?*?*?*?*?*?*?*?*?,12.6,9.1,90,99423.3,463,1408,335,76.2,0.0,76.2,8920,0,8944,3162,250,10.3,10,5,9999,99999,9,999999999,0.0,999,999,99
3021,1,27,13,0,*?*?*?*?*?*?*?*?*?*?*?*?*?*?*?*?*?*?*?*?*?*?,12.7,8.7,87,99423.3,427,1410,328,158.9,132.2,118.8,17320,12083,13619,2657,245,10.3,8,4,9999,99999,9,999999999,0.0,999,999,99
3021,1,27,14,0,*?*?*?*?*?*?*?*?*?*?*?*?*?*?*?*?*?*?*?*?*?*?,12.5,9.2,91,99423.3,337,1410,331,89.4,49.8,77.5,9813,4241,8779,2045,240,9.8,9,5,9999,99999,9,999999999,0.0,999,999,99
3021,1,27,15,0,*?*?*?*?*?*?*?*?*?*?*?*?*?*?*?*?*?*?*?*?*?*?,12.6,8.3,85,99423.3,200,1410,328,57.1,101.4,42.7,6114,6217,5231,767,235,9.8,8,4,9999,99999,9,999999999,0.0,999,999,99
3021,1,27,16,0,*?*?*?*?*?*?*?*?*?*?*?*?*?*?*?*?*?*?*?*?*?*?,12.6,8.7,88,99423.3,26,1428,335,0.0,0.0,0.0,0,0,0,0,230,7.7,10,5,9999,99999,9,999999999,0.0,999,999,99
3021,1,27,17,0,*?*?*?*?*?*?*?*?*?*?*?*?*?*?*?*?*?*?*?*?*?*?,11.8,9.4,98,99423.3,0,-0,331,0.0,-0.0,0.0,0,0,0,0,225,8.2,10,5,9999,99999,9,999999999,0.0,999,999,99
3021,1,27,18,0,*?*?*?*?*?*?*?*?*?*?*?*?*?*?*?*?*?*?*?*?*?*?,11.4,10.9,100,99423.3,0,-0,329,0.0,-0.0,0.0,0,0,0,0,220,6.2,10,5,9999,99999,9,999999999,0.0,999,999,99
3021,1,27,19,0,*?*?*?*?*?*?*?*?*?*?*?*?*?*?*?*?*?*?*?*?*?*?,11.2,9.4,100,99423.3,0,-0,329,0.0,-0.0,0.0,0,0,0,0,220,5.7,10,5,9999,99999,9,999999999,0.0,999,999,99
3021,1,27,20,0,*?*?*?*?*?*?*?*?*?*?*?*?*?*?*?*?*?*?*?*?*?*?,10.7,8.5,98,99423.3,0,-0,327,0.0,-0.0,0.0,0,0,0,0,220,6.7,10,5,9999,99999,9,999999999,0.9,999,999,99
3021,1,27,21,0,*?*?*?*?*?*?*?*?*?*?*?*?*?*?*?*?*?*?*?*?*?*?,10.7,10.2,100,99423.3,0,-0,326,0.0,-0.0,0.0,0,0,0,0,220,4.6,10,5,9999,99999,9,999999999,0.0,999,999,99
3021,1,27,22,0,*?*?*?*?*?*?*?*?*?*?*?*?*?*?*?*?*?*?*?*?*?*?,10.1,9.2,100,99423.3,0,-0,324,0.0,-0.0,0.0,0,0,0,0,220,6.7,10,5,9999,99999,9,999999999,0.0,999,999,99
3021,1,27,23,0,*?*?*?*?*?*?*?*?*?*?*?*?*?*?*?*?*?*?*?*?*?*?,9.6,9.6,100,99423.3,0,-0,321,0.0,-0.0,0.0,0,0,0,0,220,7.7,10,5,9999,99999,9,999999999,0.0,999,999,99
3021,1,27,24,0,*?*?*?*?*?*?*?*?*?*?*?*?*?*?*?*?*?*?*?*?*?*?,8.2,8.3,100,99423.3,0,-0,315,0.0,-0.0,0.0,0,0,0,0,180,7.7,10,5,9999,99999,9,999999999,0.0,999,999,99
3021,1,28,1,0,*?*?*?*?*?*?*?*?*?*?*?*?*?*?*?*?*?*?*?*?*?*?,8.0,7.3,94,100165,0,-0,315,0.0,-0.0,0.0,0,0,0,0,222,6.2,10,5,9999,99999,9,999999999,0.0,999,999,99
3021,1,28,2,0,*?*?*?*?*?*?*?*?*?*?*?*?*?*?*?*?*?*?*?*?*?*?,7.2,6.2,92,100165,0,-0,311,0.0,-0.0,0.0,0,0,0,0,223,8.8,10,5,9999,99999,9,999999999,0.3,999,999,99
3021,1,28,3,0,*?*?*?*?*?*?*?*?*?*?*?*?*?*?*?*?*?*?*?*?*?*?,6.7,5.9,94,100165,0,-0,309,0.0,-0.0,0.0,0,0,0,0,225,7.7,10,5,9999,99999,9,999999999,0.1,999,999,99
3021,1,28,4,0,*?*?*?*?*?*?*?*?*?*?*?*?*?*?*?*?*?*?*?*?*?*?,6.1,5.6,96,100165,0,-0,306,0.0,-0.0,0.0,0,0,0,0,227,5.7,10,5,9999,99999,9,999999999,1.0,999,999,99
3021,1,28,5,0,*?*?*?*?*?*?*?*?*?*?*?*?*?*?*?*?*?*?*?*?*?*?,5.7,5.5,97,100165,0,-0,305,0.0,-0.0,0.0,0,0,0,0,228,5.2,10,5,9999,99999,9,999999999,0.2,999,999,99
3021,1,28,6,0,*?*?*?*?*?*?*?*?*?*?*?*?*?*?*?*?*?*?*?*?*?*?,5.4,4.3,92,100165,0,-0,304,0.0,-0.0,0.0,0,0,0,0,230,6.2,10,5,9999,99999,9,999999999,0.3,999,999,99
3021,1,28,7,0,*?*?*?*?*?*?*?*?*?*?*?*?*?*?*?*?*?*?*?*?*?*?,5.9,4.6,91,100165,0,-0,306,0.0,-0.0,0.0,0,0,0,0,223,8.8,10,5,9999,99999,9,999999999,0.3,999,999,99
3021,1,28,8,0,*?*?*?*?*?*?*?*?*?*?*?*?*?*?*?*?*?*?*?*?*?*?,6.4,5.1,91,100165,92,1411,304,6.5,13.2,5.6,762,463,800,86,217,7.2,9,5,9999,99999,9,999999999,0.3,999,999,99
3021,1,28,9,0,*?*?*?*?*?*?*?*?*?*?*?*?*?*?*?*?*?*?*?*?*?*?,6.4,3.6,82,100165,255,1407,308,35.6,0.0,35.6,4166,0,4173,1390,210,7.2,10,5,9999,99999,9,999999999,0.3,999,999,99
3021,1,28,10,0,*?*?*?*?*?*?*?*?*?*?*?*?*?*?*?*?*?*?*?*?*?*?,8.0,5.6,84,100165,378,1410,311,103.4,51.3,89.6,11352,4489,10148,2397,203,8.2,9,5,9999,99999,9,999999999,1.1,999,999,99
3021,1,28,11,0,*?*?*?*?*?*?*?*?*?*?*?*?*?*?*?*?*?*?*?*?*?*?,9.7,5.9,77,100165,451,1409,323,73.8,0.0,73.8,8620,0,8644,3047,197,8.8,10,5,9999,99999,9,999999999,2.3,999,999,99
3021,1,28,12,0,*?*?*?*?*?*?*?*?*?*?*?*?*?*?*?*?*?*?*?*?*?*?,11.0,6.1,71,100165,469,1407,324,134.5,53.7,116.6,14768,4970,13171,3231,190,10.3,9,5,9999,99999,9,999999999,0.0,999,999,99
3021,1,28,13,0,*?*?*?*?*?*?*?*?*?*?*?*?*?*?*?*?*?*?*?*?*?*?,11.3,6.9,73,100165,433,1410,321,161.7,132.6,120.9,17630,12154,13864,2709,197,10.3,8,4,9999,99999,9,999999999,0.3,999,999,99
3021,1,28,14,0,*?*?*?*?*?*?*?*?*?*?*?*?*?*?*?*?*?*?*?*?*?*?,11.2,5.9,69,100165,343,1409,321,121.3,125.6,90.7,13245,10620,10483,1982,203,9.8,8,4,9999,99999,9,999999999,0.3,999,999,99
3021,1,28,15,0,*?*?*?*?*?*?*?*?*?*?*?*?*?*?*?*?*?*?*?*?*?*?,11.5,5.1,64,100165,206,1408,317,70.8,172.7,45.5,7561,10781,5551,824,210,9.8,7,4,9999,99999,9,999999999,0.1,999,999,99
3021,1,28,16,0,*?*?*?*?*?*?*?*?*?*?*?*?*?*?*?*?*?*?*?*?*?*?,11.4,4.6,63,100165,32,1421,326,0.0,0.0,0.0,0,0,0,0,217,7.7,9,5,9999,99999,9,999999999,0.1,999,999,99
3021,1,28,17,0,*?*?*?*?*?*?*?*?*?*?*?*?*?*?*?*?*?*?*?*?*?*?,10.5,5.9,72,100165,0,-0,326,0.0,-0.0,0.0,0,0,0,0,223,8.2,10,5,9999,99999,9,999999999,0.2,999,999,99
3021,1,28,18,0,*?*?*?*?*?*?*?*?*?*?*?*?*?*?*?*?*?*?*?*?*?*?,9.7,5.1,73,100165,0,-0,323,0.0,-0.0,0.0,0,0,0,0,230,6.2,10,5,9999,99999,9,999999999,0.0,999,999,99
3021,1,28,19,0,*?*?*?*?*?*?*?*?*?*?*?*?*?*?*?*?*?*?*?*?*?*?,8.6,4.3,74,100165,0,-0,318,0.0,-0.0,0.0,0,0,0,0,227,5.7,10,5,9999,99999,9,999999999,0.0,999,999,99
3021,1,28,20,0,*?*?*?*?*?*?*?*?*?*?*?*?*?*?*?*?*?*?*?*?*?*?,8.7,4.6,75,100165,0,-0,318,0.0,-0.0,0.0,0,0,0,0,223,6.7,10,5,9999,99999,9,999999999,0.0,999,999,99
3021,1,28,21,0,*?*?*?*?*?*?*?*?*?*?*?*?*?*?*?*?*?*?*?*?*?*?,8.0,5.0,80,100165,0,-0,315,0.0,-0.0,0.0,0,0,0,0,220,4.6,10,5,9999,99999,9,999999999,0.0,999,999,99
3021,1,28,22,0,*?*?*?*?*?*?*?*?*?*?*?*?*?*?*?*?*?*?*?*?*?*?,8.0,3.6,73,100165,0,-0,315,0.0,-0.0,0.0,0,0,0,0,217,6.7,10,5,9999,99999,9,999999999,0.0,999,999,99
3021,1,28,23,0,*?*?*?*?*?*?*?*?*?*?*?*?*?*?*?*?*?*?*?*?*?*?,7.7,3.0,72,100165,0,-0,314,0.0,-0.0,0.0,0,0,0,0,213,7.7,10,5,9999,99999,9,999999999,0.0,999,999,99
3021,1,28,24,0,*?*?*?*?*?*?*?*?*?*?*?*?*?*?*?*?*?*?*?*?*?*?,9.0,8.4,95,100165,0,-0,319,0.0,-0.0,0.0,0,0,0,0,220,7.7,10,5,9999,99999,9,999999999,0.0,999,999,99
3021,1,29,1,0,*?*?*?*?*?*?*?*?*?*?*?*?*?*?*?*?*?*?*?*?*?*?,7.4,3.0,79,99960,0,-0,313,0.0,-0.0,0.0,0,0,0,0,213,6.2,10,5,9999,99999,9,999999999,0.0,999,999,99
3021,1,29,2,0,*?*?*?*?*?*?*?*?*?*?*?*?*?*?*?*?*?*?*?*?*?*?,7.3,3.0,79,99960,0,-0,312,0.0,-0.0,0.0,0,0,0,0,217,8.8,10,5,9999,99999,9,999999999,0.0,999,999,99
3021,1,29,3,0,*?*?*?*?*?*?*?*?*?*?*?*?*?*?*?*?*?*?*?*?*?*?,7.3,2.7,77,99960,0,-0,312,0.0,-0.0,0.0,0,0,0,0,220,7.7,10,5,9999,99999,9,999999999,0.0,999,999,99
3021,1,29,4,0,*?*?*?*?*?*?*?*?*?*?*?*?*?*?*?*?*?*?*?*?*?*?,6.9,2.7,79,99960,0,-0,311,0.0,-0.0,0.0,0,0,0,0,223,5.7,10,5,9999,99999,9,999999999,0.0,999,999,99
3021,1,29,5,0,*?*?*?*?*?*?*?*?*?*?*?*?*?*?*?*?*?*?*?*?*?*?,7.4,3.2,80,99960,0,-0,313,0.0,-0.0,0.0,0,0,0,0,227,5.2,10,5,9999,99999,9,999999999,0.0,999,999,99
3021,1,29,6,0,*?*?*?*?*?*?*?*?*?*?*?*?*?*?*?*?*?*?*?*?*?*?,7.4,3.4,81,99960,0,-0,313,0.0,-0.0,0.0,0,0,0,0,230,6.2,10,5,9999,99999,9,999999999,0.0,999,999,99
3021,1,29,7,0,*?*?*?*?*?*?*?*?*?*?*?*?*?*?*?*?*?*?*?*?*?*?,7.1,4.1,86,99960,0,-0,311,0.0,-0.0,0.0,0,0,0,0,225,8.8,10,5,9999,99999,9,999999999,0.0,999,999,99
3021,1,29,8,0,*?*?*?*?*?*?*?*?*?*?*?*?*?*?*?*?*?*?*?*?*?*?,6.8,4.3,90,99960,97,1409,310,4.7,0.0,4.7,597,-0,596,191,220,7.2,10,5,9999,99999,9,999999999,0.0,999,999,99
3021,1,29,9,0,*?*?*?*?*?*?*?*?*?*?*?*?*?*?*?*?*?*?*?*?*?*?,7.0,5.9,99,99960,261,1410,310,36.7,0.0,36.7,4291,0,4298,1434,215,7.2,10,5,9999,99999,9,999999999,0.0,999,999,99
3021,1,29,10,0,*?*?*?*?*?*?*?*?*?*?*?*?*?*?*?*?*?*?*?*?*?*?,7.2,6.2,99,99960,383,1407,311,60.6,0.0,60.6,7079,0,7096,2449,210,8.2,10,5,9999,99999,9,999999999,0.0,999,999,99
3021,1,29,11,0,*?*?*?*?*?*?*?*?*?*?*?*?*?*?*?*?*?*?*?*?*?*?,8.3,7.4,100,99960,457,1409,316,74.9,0.0,74.9,8768,0,8792,3102,205,8.8,10,5,9999,99999,9,999999999,0.0,999,999,99
3021,1,29,12,0,*?*?*?*?*?*?*?*?*?*?*?*?*?*?*?*?*?*?*?*?*?*?,8.5,6.9,94,99960,476,1409,317,78.6,0.0,78.6,9208,0,9234,3276,200,10.3,10,5,9999,99999,9,999999999,0.0,999,999,99
3021,1,29,13,0,*?*?*?*?*?*?*?*?*?*?*?*?*?*?*?*?*?*?*?*?*?*?,8.6,6.9,94,99960,439,1408,317,71.5,0.0,71.5,8359,0,8381,2941,203,10.3,10,5,9999,99999,9,999999999,0.0,999,999,99
3021,1,29,14,0,*?*?*?*?*?*?*?*?*?*?*?*?*?*?*?*?*?*?*?*?*?*?,8.4,6.6,93,99960,349,1408,317,54.0,0.0,54.0,6298,0,6312,2157,207,9.8,10,5,9999,99999,9,999999999,0.0,999,999,99
3021,1,29,15,0,*?*?*?*?*?*?*?*?*?*?*?*?*?*?*?*?*?*?*?*?*?*?,8.7,7.6,98,99960,212,1406,318,27.2,0.0,27.2,3202,0,3206,1058,210,9.8,10,5,9999,99999,9,999999999,0.0,999,999,99
3021,1,29,16,0,*?*?*?*?*?*?*?*?*?*?*?*?*?*?*?*?*?*?*?*?*?*?,8.5,8.1,100,99960,38,1414,317,0.0,0.0,0.0,0,0,0,0,213,7.7,10,5,9999,99999,9,999999999,0.0,999,999,99
3021,1,29,17,0,*?*?*?*?*?*?*?*?*?*?*?*?*?*?*?*?*?*?*?*?*?*?,7.9,7.9,100,99960,0,-0,314,0.0,-0.0,0.0,0,0,0,0,217,8.2,10,5,9999,99999,9,999999999,0.0,999,999,99
3021,1,29,18,0,*?*?*?*?*?*?*?*?*?*?*?*?*?*?*?*?*?*?*?*?*?*?,8.1,8.1,100,99960,0,-0,315,0.0,-0.0,0.0,0,0,0,0,220,6.2,10,5,9999,99999,9,999999999,0.0,999,999,99
3021,1,29,19,0,*?*?*?*?*?*?*?*?*?*?*?*?*?*?*?*?*?*?*?*?*?*?,8.0,8.0,100,99960,0,-0,314,0.0,-0.0,0.0,0,0,0,0,225,5.7,10,5,9999,99999,9,999999999,0.0,999,999,99
3021,1,29,20,0,*?*?*?*?*?*?*?*?*?*?*?*?*?*?*?*?*?*?*?*?*?*?,7.9,7.9,100,99960,0,-0,314,0.0,-0.0,0.0,0,0,0,0,230,6.7,10,5,9999,99999,9,999999999,0.0,999,999,99
3021,1,29,21,0,*?*?*?*?*?*?*?*?*?*?*?*?*?*?*?*?*?*?*?*?*?*?,7.4,7.4,100,99960,0,-0,312,0.0,-0.0,0.0,0,0,0,0,235,4.6,10,5,9999,99999,9,999999999,0.0,999,999,99
3021,1,29,22,0,*?*?*?*?*?*?*?*?*?*?*?*?*?*?*?*?*?*?*?*?*?*?,7.7,7.7,100,99960,0,-0,313,0.0,-0.0,0.0,0,0,0,0,240,6.7,10,5,9999,99999,9,999999999,0.0,999,999,99
3021,1,29,23,0,*?*?*?*?*?*?*?*?*?*?*?*?*?*?*?*?*?*?*?*?*?*?,7.6,7.6,100,99960,0,-0,313,0.0,-0.0,0.0,0,0,0,0,245,7.7,10,5,9999,99999,9,999999999,0.0,999,999,99
3021,1,29,24,0,*?*?*?*?*?*?*?*?*?*?*?*?*?*?*?*?*?*?*?*?*?*?,7.4,3.0,79,99960,0,-0,313,0.0,-0.0,0.0,0,0,0,0,210,7.7,10,5,9999,99999,9,999999999,0.0,999,999,99
3021,1,30,1,0,*?*?*?*?*?*?*?*?*?*?*?*?*?*?*?*?*?*?*?*?*?*?,7.4,5.6,87,100436,0,-0,312,0.0,-0.0,0.0,0,0,0,0,245,6.2,10,5,9999,99999,9,999999999,0.0,999,999,99
3021,1,30,2,0,*?*?*?*?*?*?*?*?*?*?*?*?*?*?*?*?*?*?*?*?*?*?,7.4,4.6,82,100436,0,-0,312,0.0,-0.0,0.0,0,0,0,0,240,8.8,10,5,9999,99999,9,999999999,0.3,999,999,99
3021,1,30,3,0,*?*?*?*?*?*?*?*?*?*?*?*?*?*?*?*?*?*?*?*?*?*?,7.2,4.1,80,100436,0,-0,312,0.0,-0.0,0.0,0,0,0,0,235,7.7,10,5,9999,99999,9,999999999,0.0,999,999,99
3021,1,30,4,0,*?*?*?*?*?*?*?*?*?*?*?*?*?*?*?*?*?*?*?*?*?*?,7.0,3.6,79,100436,0,-0,311,0.0,-0.0,0.0,0,0,0,0,230,5.7,10,5,9999,99999,9,999999999,0.0,999,999,99
3021,1,30,5,0,*?*?*?*?*?*?*?*?*?*?*?*?*?*?*?*?*?*?*?*?*?*?,6.7,2.3,73,100436,0,-0,310,0.0,-0.0,0.0,0,0,0,0,225,5.2,10,5,9999,99999,9,999999999,0.7,999,999,99
3021,1,30,6,0,*?*?*?*?*?*?*?*?*?*?*?*?*?*?*?*?*?*?*?*?*?*?,7.0,1.3,66,100436,0,-0,311,0.0,-0.0,0.0,0,0,0,0,220,6.2,10,5,9999,99999,9,999999999,0.1,999,999,99
3021,1,30,7,0,*?*?*?*?*?*?*?*?*?*?*?*?*?*?*?*?*?*?*?*?*?*?,7.3,1.9,68,100436,0,-0,312,0.0,-0.0,0.0,0,0,0,0,225,8.8,10,5,9999,99999,9,999999999,0.0,999,999,99
3021,1,30,8,0,*?*?*?*?*?*?*?*?*?*?*?*?*?*?*?*?*?*?*?*?*?*?,7.3,2.9,73,100436,102,1406,312,5.7,0.0,5.7,718,-0,718,231,230,7.2,10,5,9999,99999,9,999999999,0.0,999,999,99
3021,1,30,9,0,*?*?*?*?*?*?*?*?*?*?*?*?*?*?*?*?*?*?*?*?*?*?,7.0,2.9,74,100436,266,1407,306,65.6,46.2,56.9,7248,3535,6695,1218,235,7.2,9,5,9999,99999,9,999999999,0.0,999,999,99
3021,1,30,10,0,*?*?*?*?*?*?*?*?*?*?*?*?*?*?*?*?*?*?*?*?*?*?,8.0,3.4,71,100436,389,1407,315,61.8,0.0,61.8,7215,0,7233,2500,240,8.2,10,5,9999,99999,9,999999999,0.0,999,999,99
3021,1,30,11,0,*?*?*?*?*?*?*?*?*?*?*?*?*?*?*?*?*?*?*?*?*?*?,8.9,4.3,72,100436,463,1409,319,76.1,0.0,76.1,8912,0,8936,3158,245,8.8,10,5,9999,99999,9,999999999,0.0,999,999,99
3021,1,30,12,0,*?*?*?*?*?*?*?*?*?*?*?*?*?*?*?*?*?*?*?*?*?*?,9.3,5.5,76,100436,482,1408,316,138.8,53.9,120.3,15240,5022,13588,3352,250,10.3,9,5,9999,99999,9,999999999,0.0,999,999,99
3021,1,30,13,0,*?*?*?*?*?*?*?*?*?*?*?*?*?*?*?*?*?*?*?*?*?*?,9.4,5.9,78,100436,445,1407,321,72.7,0.0,72.7,8507,0,8530,2999,253,10.3,10,5,9999,99999,9,999999999,0.0,999,999,99
3021,1,30,14,0,*?*?*?*?*?*?*?*?*?*?*?*?*?*?*?*?*?*?*?*?*?*?,9.4,5.9,78,100436,356,1410,321,55.2,0.0,55.2,6446,0,6461,2212,257,9.8,10,5,9999,99999,9,999999999,0.0,999,999,99
3021,1,30,15,0,*?*?*?*?*?*?*?*?*?*?*?*?*?*?*?*?*?*?*?*?*?*?,9.5,5.1,74,100436,219,1410,322,28.5,0.0,28.5,3346,0,3351,1107,260,9.8,10,5,9999,99999,9,999999999,0.0,999,999,99
3021,1,30,16,0,*?*?*?*?*?*?*?*?*?*?*?*?*?*?*?*?*?*?*?*?*?*?,9.1,5.8,79,100436,44,1407,320,0.0,0.0,0.0,0,0,0,0,263,7.7,10,5,9999,99999,9,999999999,0.0,999,999,99
3021,1,30,17,0,*?*?*?*?*?*?*?*?*?*?*?*?*?*?*?*?*?*?*?*?*?*?,9.2,6.1,80,100436,0,-0,320,0.0,-0.0,0.0,0,0,0,0,267,8.2,10,5,9999,99999,9,999999999,0.0,999,999,99
3021,1,30,18,0,*?*?*?*?*?*?*?*?*?*?*?*?*?*?*?*?*?*?*?*?*?*?,8.5,4.3,74,100436,0,-0,317,0.0,-0.0,0.0,0,0,0,0,270,6.2,10,5,9999,99999,9,999999999,0.0,999,999,99
3021,1,30,19,0,*?*?*?*?*?*?*?*?*?*?*?*?*?*?*?*?*?*?*?*?*?*?,8.2,4.1,74,100436,0,-0,316,0.0,-0.0,0.0,0,0,0,0,263,5.7,10,5,9999,99999,9,999999999,0.0,999,999,99
3021,1,30,20,0,*?*?*?*?*?*?*?*?*?*?*?*?*?*?*?*?*?*?*?*?*?*?,8.1,4.3,76,100436,0,-0,316,0.0,-0.0,0.0,0,0,0,0,257,6.7,10,5,9999,99999,9,999999999,0.0,999,999,99
3021,1,30,21,0,*?*?*?*?*?*?*?*?*?*?*?*?*?*?*?*?*?*?*?*?*?*?,8.6,3.6,70,100436,0,-0,318,0.0,-0.0,0.0,0,0,0,0,250,4.6,10,5,9999,99999,9,999999999,0.0,999,999,99
3021,1,30,22,0,*?*?*?*?*?*?*?*?*?*?*?*?*?*?*?*?*?*?*?*?*?*?,7.6,3.8,76,100436,0,-0,313,0.0,-0.0,0.0,0,0,0,0,243,6.7,10,5,9999,99999,9,999999999,0.0,999,999,99
3021,1,30,23,0,*?*?*?*?*?*?*?*?*?*?*?*?*?*?*?*?*?*?*?*?*?*?,7.8,3.0,71,100436,0,-0,314,0.0,-0.0,0.0,0,0,0,0,237,7.7,10,5,9999,99999,9,999999999,0.0,999,999,99
3021,1,30,24,0,*?*?*?*?*?*?*?*?*?*?*?*?*?*?*?*?*?*?*?*?*?*?,7.4,6.6,94,100436,0,-0,312,0.0,-0.0,0.0,0,0,0,0,250,7.7,10,5,9999,99999,9,999999999,0.0,999,999,99
3021,1,31,1,0,*?*?*?*?*?*?*?*?*?*?*?*?*?*?*?*?*?*?*?*?*?*?,8.2,5.3,81,100953,0,-0,316,0.0,-0.0,0.0,0,0,0,0,232,6.2,10,5,9999,99999,9,999999999,0.0,999,999,99
3021,1,31,2,0,*?*?*?*?*?*?*?*?*?*?*?*?*?*?*?*?*?*?*?*?*?*?,8.3,6.1,85,100953,0,-0,316,0.0,-0.0,0.0,0,0,0,0,233,8.8,10,5,9999,99999,9,999999999,0.0,999,999,99
3021,1,31,3,0,*?*?*?*?*?*?*?*?*?*?*?*?*?*?*?*?*?*?*?*?*?*?,7.9,6.1,87,100953,0,-0,314,0.0,-0.0,0.0,0,0,0,0,235,7.7,10,5,9999,99999,9,999999999,0.0,999,999,99
3021,1,31,4,0,*?*?*?*?*?*?*?*?*?*?*?*?*?*?*?*?*?*?*?*?*?*?,7.6,4.8,83,100953,0,-0,313,0.0,-0.0,0.0,0,0,0,0,237,5.7,10,5,9999,99999,9,999999999,0.0,999,999,99
3021,1,31,5,0,*?*?*?*?*?*?*?*?*?*?*?*?*?*?*?*?*?*?*?*?*?*?,7.6,5.0,83,100953,0,-0,313,0.0,-0.0,0.0,0,0,0,0,238,5.2,10,5,9999,99999,9,999999999,0.0,999,999,99
3021,1,31,6,0,*?*?*?*?*?*?*?*?*?*?*?*?*?*?*?*?*?*?*?*?*?*?,7.6,5.0,83,100953,0,-0,313,0.0,-0.0,0.0,0,0,0,0,240,6.2,10,5,9999,99999,9,999999999,0.0,999,999,99
3021,1,31,7,0,*?*?*?*?*?*?*?*?*?*?*?*?*?*?*?*?*?*?*?*?*?*?,7.4,4.6,83,100953,0,-0,312,0.0,-0.0,0.0,0,0,0,0,242,8.8,10,5,9999,99999,9,999999999,0.0,999,999,99
3021,1,31,8,0,*?*?*?*?*?*?*?*?*?*?*?*?*?*?*?*?*?*?*?*?*?*?,7.2,4.3,81,100953,108,1414,298,18.5,86.4,11.9,2086,3807,1836,199,243,7.2,7,4,9999,99999,9,999999999,0.0,999,999,99
3021,1,31,9,0,*?*?*?*?*?*?*?*?*?*?*?*?*?*?*?*?*?*?*?*?*?*?,7.9,5.1,82,100953,272,1408,306,89.5,116.8,67.0,9802,8998,7795,1436,245,7.2,8,4,9999,99999,9,999999999,0.0,999,999,99
3021,1,31,10,0,*?*?*?*?*?*?*?*?*?*?*?*?*?*?*?*?*?*?*?*?*?*?,8.6,5.3,80,100953,395,1407,309,144.9,130.1,108.4,15803,11598,12452,2402,247,8.2,8,4,9999,99999,9,999999999,0.0,999,999,99
3021,1,31,11,0,*?*?*?*?*?*?*?*?*?*?*?*?*?*?*?*?*?*?*?*?*?*?,9.8,5.9,76,100953,469,1408,314,178.1,134.7,133.2,19415,12665,15220,3019,248,8.8,8,4,9999,99999,9,999999999,0.0,999,999,99
3021,1,31,12,0,*?*?*?*?*?*?*?*?*?*?*?*?*?*?*?*?*?*?*?*?*?*?,10.6,5.6,72,100953,488,1407,322,141.0,54.1,122.2,15481,5047,13802,3414,250,10.3,9,5,9999,99999,9,999999999,0.0,999,999,99
3021,1,31,13,0,*?*?*?*?*?*?*?*?*?*?*?*?*?*?*?*?*?*?*?*?*?*?,10.4,5.5,72,100953,452,1408,317,170.4,133.8,127.5,18574,12442,14578,2872,250,10.3,8,4,9999,99999,9,999999999,0.0,999,999,99
3021,1,31,14,0,*?*?*?*?*?*?*?*?*?*?*?*?*?*?*?*?*?*?*?*?*?*?,10.4,5.0,69,100953,362,1408,321,98.1,50.8,85.1,10769,4413,9627,2263,250,9.8,9,5,9999,99999,9,999999999,0.0,999,999,99
3021,1,31,15,0,*?*?*?*?*?*?*?*?*?*?*?*?*?*?*?*?*?*?*?*?*?*?,10.6,4.8,67,100953,225,1407,318,68.5,107.9,51.2,7303,7124,6209,936,250,9.8,8,4,9999,99999,9,999999999,0.0,999,999,99
3021,1,31,16,0,*?*?*?*?*?*?*?*?*?*?*?*?*?*?*?*?*?*?*?*?*?*?,10.4,4.8,68,100953,50,1400,321,0.0,0.0,0.0,0,0,0,0,250,7.7,9,5,9999,99999,9,999999999,0.0,999,999,99
3021,1,31,17,0,*?*?*?*?*?*?*?*?*?*?*?*?*?*?*?*?*?*?*?*?*?*?,10.0,5.8,74,100953,0,-0,324,0.0,-0.0,0.0,0,0,0,0,250,8.2,10,5,9999,99999,9,999999999,0.0,999,999,99
3021,1,31,18,0,*?*?*?*?*?*?*?*?*?*?*?*?*?*?*?*?*?*?*?*?*?*?,9.6,6.1,78,100953,0,-0,322,0.0,-0.0,0.0,0,0,0,0,250,6.2,10,5,9999,99999,9,999999999,0.0,999,999,99
3021,1,31,19,0,*?*?*?*?*?*?*?*?*?*?*?*?*?*?*?*?*?*?*?*?*?*?,9.4,5.8,78,100953,0,-0,321,0.0,-0.0,0.0,0,0,0,0,247,5.7,10,5,9999,99999,9,999999999,0.0,999,999,99
3021,1,31,20,0,*?*?*?*?*?*?*?*?*?*?*?*?*?*?*?*?*?*?*?*?*?*?,8.7,6.1,83,100953,0,-0,318,0.0,-0.0,0.0,0,0,0,0,243,6.7,10,5,9999,99999,9,999999999,0.0,999,999,99
3021,1,31,21,0,*?*?*?*?*?*?*?*?*?*?*?*?*?*?*?*?*?*?*?*?*?*?,9.1,6.2,82,100953,0,-0,320,0.0,-0.0,0.0,0,0,0,0,240,4.6,10,5,9999,99999,9,999999999,0.0,999,999,99
3021,1,31,22,0,*?*?*?*?*?*?*?*?*?*?*?*?*?*?*?*?*?*?*?*?*?*?,8.9,6.4,84,100953,0,-0,319,0.0,-0.0,0.0,0,0,0,0,237,6.7,10,5,9999,99999,9,999999999,0.0,999,999,99
3021,1,31,23,0,*?*?*?*?*?*?*?*?*?*?*?*?*?*?*?*?*?*?*?*?*?*?,7.2,5.8,90,100953,0,-0,311,0.0,-0.0,0.0,0,0,0,0,233,7.7,10,5,9999,99999,9,999999999,0.0,999,999,99
3021,1,31,24,0,*?*?*?*?*?*?*?*?*?*?*?*?*?*?*?*?*?*?*?*?*?*?,8.0,4.3,76,100953,0,-0,315,0.0,-0.0,0.0,0,0,0,0,230,7.7,10,5,9999,99999,9,999999999,0.0,999,999,99
3021,2,1,1,0,*?*?*?*?*?*?*?*?*?*?*?*?*?*?*?*?*?*?*?*?*?*?,0.9,0.8,100,100172,0,-0,285,0.0,-0.0,0.0,0,0,0,0,227,6.2,10,5,9999,99999,9,999999999,0.0,999,999,99
3021,2,1,2,0,*?*?*?*?*?*?*?*?*?*?*?*?*?*?*?*?*?*?*?*?*?*?,-2.3,-2.4,100,100172,0,-0,272,0.0,-0.0,0.0,0,0,0,0,223,8.8,10,5,9999,99999,9,999999999,0.0,999,999,99
3021,2,1,3,0,*?*?*?*?*?*?*?*?*?*?*?*?*?*?*?*?*?*?*?*?*?*?,-1.1,-1.1,100,100172,0,-0,277,0.0,-0.0,0.0,0,0,0,0,220,7.7,10,5,9999,99999,9,999999999,0.0,999,999,99
3021,2,1,4,0,*?*?*?*?*?*?*?*?*?*?*?*?*?*?*?*?*?*?*?*?*?*?,-1.9,-1.9,100,100172,0,-0,274,0.0,-0.0,0.0,0,0,0,0,217,5.7,10,5,9999,99999,9,999999999,0.0,999,999,99
3021,2,1,5,0,*?*?*?*?*?*?*?*?*?*?*?*?*?*?*?*?*?*?*?*?*?*?,-2.1,-2.2,100,100172,0,-0,273,0.0,-0.0,0.0,0,0,0,0,213,5.2,10,5,9999,99999,9,999999999,0.0,999,999,99
3021,2,1,6,0,*?*?*?*?*?*?*?*?*?*?*?*?*?*?*?*?*?*?*?*?*?*?,-2.3,-2.4,100,100172,0,-0,272,0.0,-0.0,0.0,0,0,0,0,210,6.2,10,5,9999,99999,9,999999999,0.0,999,999,99
3021,2,1,7,0,*?*?*?*?*?*?*?*?*?*?*?*?*?*?*?*?*?*?*?*?*?*?,-2.4,-2.4,100,100172,0,-0,272,0.0,-0.0,0.0,0,0,0,0,218,8.8,10,5,9999,99999,9,999999999,0.0,999,999,99
3021,2,1,8,0,*?*?*?*?*?*?*?*?*?*?*?*?*?*?*?*?*?*?*?*?*?*?,-1.9,-1.9,100,100172,113,1407,274,7.9,0.0,7.9,969,-0,969,314,227,7.2,10,5,9999,99999,9,999999999,0.0,999,999,99
3021,2,1,9,0,*?*?*?*?*?*?*?*?*?*?*?*?*?*?*?*?*?*?*?*?*?*?,-1.4,-1.5,100,100172,278,1409,266,92.2,117.7,68.9,10088,9153,8019,1481,235,7.2,8,4,9999,99999,9,999999999,0.0,999,999,99
3021,2,1,10,0,*?*?*?*?*?*?*?*?*?*?*?*?*?*?*?*?*?*?*?*?*?*?,-0.6,-0.6,100,100172,401,1406,269,147.7,130.6,110.5,16104,11699,12684,2452,243,8.2,8,4,9999,99999,9,999999999,0.0,999,999,99
3021,2,1,11,0,*?*?*?*?*?*?*?*?*?*?*?*?*?*?*?*?*?*?*?*?*?*?,1.4,1.0,100,100172,475,1407,278,181.0,135.1,135.4,19728,12745,15459,3074,252,8.8,8,4,9999,99999,9,999999999,0.0,999,999,99
3021,2,1,12,0,*?*?*?*?*?*?*?*?*?*?*?*?*?*?*?*?*?*?*?*?*?*?,1.9,-0.0,95,100172,495,1408,279,189.7,136.0,141.9,20685,12976,16187,3243,260,10.3,8,4,9999,99999,9,999999999,0.0,999,999,99
3021,2,1,13,0,*?*?*?*?*?*?*?*?*?*?*?*?*?*?*?*?*?*?*?*?*?*?,1.9,0.2,97,100172,458,1406,279,173.4,134.2,129.7,18897,12530,14825,2929,257,10.3,8,4,9999,99999,9,999999999,0.0,999,999,99
3021,2,1,14,0,*?*?*?*?*?*?*?*?*?*?*?*?*?*?*?*?*?*?*?*?*?*?,2.2,-0.2,92,100172,368,1405,281,133.0,128.0,99.5,14507,11137,11453,2188,253,9.8,8,4,9999,99999,9,999999999,0.0,999,999,99
3021,2,1,15,0,*?*?*?*?*?*?*?*?*?*?*?*?*?*?*?*?*?*?*?*?*?*?,1.8,-0.4,92,100172,231,1404,284,53.9,43.6,46.7,5970,3131,5530,992,250,9.8,9,5,9999,99999,9,999999999,0.0,999,999,99
3021,2,1,16,0,*?*?*?*?*?*?*?*?*?*?*?*?*?*?*?*?*?*?*?*?*?*?,2.1,-0.2,92,100172,57,1418,290,0.0,0.0,0.0,0,0,0,0,247,7.7,10,5,9999,99999,9,999999999,0.0,999,999,99
3021,2,1,17,0,*?*?*?*?*?*?*?*?*?*?*?*?*?*?*?*?*?*?*?*?*?*?,1.7,-0.6,91,100172,0,-0,289,0.0,-0.0,0.0,0,0,0,0,243,8.2,10,5,9999,99999,9,999999999,0.0,999,999,99
3021,2,1,18,0,*?*?*?*?*?*?*?*?*?*?*?*?*?*?*?*?*?*?*?*?*?*?,1.1,-1.1,93,100172,0,-0,286,0.0,-0.0,0.0,0,0,0,0,240,6.2,10,5,9999,99999,9,999999999,0.0,999,999,99
3021,2,1,19,0,*?*?*?*?*?*?*?*?*?*?*?*?*?*?*?*?*?*?*?*?*?*?,0.0,-0.0,100,100172,0,-0,281,0.0,-0.0,0.0,0,0,0,0,258,5.7,10,5,9999,99999,9,999999999,0.0,999,999,99
3021,2,1,20,0,*?*?*?*?*?*?*?*?*?*?*?*?*?*?*?*?*?*?*?*?*?*?,1.1,0.6,100,100172,0,-0,286,0.0,-0.0,0.0,0,0,0,0,277,6.7,10,5,9999,99999,9,999999999,0.0,999,999,99
3021,2,1,21,0,*?*?*?*?*?*?*?*?*?*?*?*?*?*?*?*?*?*?*?*?*?*?,-1.6,-1.9,100,100172,0,-0,275,0.0,-0.0,0.0,0,0,0,0,295,4.6,10,5,9999,99999,9,999999999,0.0,999,999,99
3021,2,1,22,0,*?*?*?*?*?*?*?*?*?*?*?*?*?*?*?*?*?*?*?*?*?*?,-0.7,-1.5,100,100172,0,-0,279,0.0,-0.0,0.0,0,0,0,0,313,6.7,10,5,9999,99999,9,999999999,0.0,999,999,99
3021,2,1,23,0,*?*?*?*?*?*?*?*?*?*?*?*?*?*?*?*?*?*?*?*?*?*?,-0.5,-1.9,97,100172,0,-0,280,0.0,-0.0,0.0,0,0,0,0,332,7.7,10,5,9999,99999,9,999999999,0.0,999,999,99
3021,2,1,24,0,*?*?*?*?*?*?*?*?*?*?*?*?*?*?*?*?*?*?*?*?*?*?,4.5,3.8,100,100172,0,-0,300,0.0,-0.0,0.0,0,0,0,0,230,7.7,10,5,9999,99999,9,999999999,0.0,999,999,99
3021,2,2,1,0,*?*?*?*?*?*?*?*?*?*?*?*?*?*?*?*?*?*?*?*?*?*?,0.1,-1.1,90,101710,0,-0,282,0.0,-0.0,0.0,0,0,0,0,345,6.2,10,5,9999,99999,9,999999999,0.0,999,999,99
3021,2,2,2,0,*?*?*?*?*?*?*?*?*?*?*?*?*?*?*?*?*?*?*?*?*?*?,0.0,-0.8,93,101710,0,-0,282,0.0,-0.0,0.0,0,0,0,0,340,8.8,10,5,9999,99999,9,999999999,0.0,999,999,99
3021,2,2,3,0,*?*?*?*?*?*?*?*?*?*?*?*?*?*?*?*?*?*?*?*?*?*?,1.2,-0.4,88,101710,0,-0,286,0.0,-0.0,0.0,0,0,0,0,335,7.7,10,5,9999,99999,9,999999999,0.0,999,999,99
3021,2,2,4,0,*?*?*?*?*?*?*?*?*?*?*?*?*?*?*?*?*?*?*?*?*?*?,0.8,-1.1,86,101710,0,-0,285,0.0,-0.0,0.0,0,0,0,0,330,5.7,10,5,9999,99999,9,999999999,0.0,999,999,99
3021,2,2,5,0,*?*?*?*?*?*?*?*?*?*?*?*?*?*?*?*?*?*?*?*?*?*?,-0.2,-1.7,89,101710,0,-0,281,0.0,-0.0,0.0,0,0,0,0,325,5.2,10,5,9999,99999,9,999999999,0.0,999,999,99
3021,2,2,6,0,*?*?*?*?*?*?*?*?*?*?*?*?*?*?*?*?*?*?*?*?*?*?,-0.2,-2.2,84,101710,0,-0,281,0.0,-0.0,0.0,0,0,0,0,320,6.2,10,5,9999,99999,9,999999999,0.0,999,999,99
3021,2,2,7,0,*?*?*?*?*?*?*?*?*?*?*?*?*?*?*?*?*?*?*?*?*?*?,-0.3,-1.5,91,101710,0,-0,280,0.0,-0.0,0.0,0,0,0,0,322,8.8,10,5,9999,99999,9,999999999,0.0,999,999,99
3021,2,2,8,0,*?*?*?*?*?*?*?*?*?*?*?*?*?*?*?*?*?*?*?*?*?*?,0.1,-1.7,86,101710,119,1410,282,9.0,0.0,9.0,1099,-0,1099,357,323,7.2,10,5,9999,99999,9,999999999,0.0,999,999,99
3021,2,2,9,0,*?*?*?*?*?*?*?*?*?*?*?*?*?*?*?*?*?*?*?*?*?*?,0.4,-1.1,88,101710,284,1409,283,41.2,0.0,41.2,4816,0,4825,1619,325,7.2,10,5,9999,99999,9,999999999,0.0,999,999,99
3021,2,2,10,0,*?*?*?*?*?*?*?*?*?*?*?*?*?*?*?*?*?*?*?*?*?*?,0.2,-0.8,91,101710,407,1405,282,65.4,0.0,65.4,7640,0,7659,2662,327,8.2,10,5,9999,99999,9,999999999,0.0,999,999,99
3021,2,2,11,0,*?*?*?*?*?*?*?*?*?*?*?*?*?*?*?*?*?*?*?*?*?*?,1.1,-0.0,92,101710,482,1408,286,79.9,0.0,79.9,9357,0,9384,3336,328,8.8,10,5,9999,99999,9,999999999,0.0,999,999,99
3021,2,2,12,0,*?*?*?*?*?*?*?*?*?*?*?*?*?*?*?*?*?*?*?*?*?*?,1.3,1.3,100,101710,501,1406,287,83.7,0.0,83.7,9812,0,9841,3518,330,10.3,10,5,9999,99999,9,999999999,0.0,999,999,99
3021,2,2,13,0,*?*?*?*?*?*?*?*?*?*?*?*?*?*?*?*?*?*?*?*?*?*?,2.0,1.7,98,101710,465,1407,290,76.6,0.0,76.6,8969,0,8993,3181,323,10.3,10,5,9999,99999,9,999999999,0.0,999,999,99
3021,2,2,14,0,*?*?*?*?*?*?*?*?*?*?*?*?*?*?*?*?*?*?*?*?*?*?,1.5,1.5,100,101710,375,1406,287,59.1,0.0,59.1,6899,0,6915,2381,317,9.8,10,5,9999,99999,9,999999999,0.0,999,999,99
3021,2,2,15,0,*?*?*?*?*?*?*?*?*?*?*?*?*?*?*?*?*?*?*?*?*?*?,1.9,1.9,100,101710,238,1407,289,32.3,0.0,32.3,3785,0,3791,1258,310,9.8,10,5,9999,99999,9,999999999,0.0,999,999,99
3021,2,2,16,0,*?*?*?*?*?*?*?*?*?*?*?*?*?*?*?*?*?*?*?*?*?*?,1.5,1.3,98,101710,63,1409,287,0.0,0.0,0.0,0,0,0,0,303,7.7,10,5,9999,99999,9,999999999,0.0,999,999,99
3021,2,2,17,0,*?*?*?*?*?*?*?*?*?*?*?*?*?*?*?*?*?*?*?*?*?*?,1.7,0.8,94,101710,0,-0,288,0.0,-0.0,0.0,0,0,0,0,297,8.2,10,5,9999,99999,9,999999999,0.0,999,999,99
3021,2,2,18,0,*?*?*?*?*?*?*?*?*?*?*?*?*?*?*?*?*?*?*?*?*?*?,1.3,0.6,95,101710,0,-0,287,0.0,-0.0,0.0,0,0,0,0,290,6.2,10,5,9999,99999,9,999999999,0.0,999,999,99
3021,2,2,19,0,*?*?*?*?*?*?*?*?*?*?*?*?*?*?*?*?*?*?*?*?*?*?,1.3,-0.0,91,101710,0,-0,287,0.0,-0.0,0.0,0,0,0,0,283,5.7,10,5,9999,99999,9,999999999,0.0,999,999,99
3021,2,2,20,0,*?*?*?*?*?*?*?*?*?*?*?*?*?*?*?*?*?*?*?*?*?*?,0.6,0.6,100,101710,0,-0,284,0.0,-0.0,0.0,0,0,0,0,277,6.7,10,5,9999,99999,9,999999999,0.0,999,999,99
3021,2,2,21,0,*?*?*?*?*?*?*?*?*?*?*?*?*?*?*?*?*?*?*?*?*?*?,0.3,-1.1,90,101710,0,-0,283,0.0,-0.0,0.0,0,0,0,0,270,4.6,10,5,9999,99999,9,999999999,0.0,999,999,99
3021,2,2,22,0,*?*?*?*?*?*?*?*?*?*?*?*?*?*?*?*?*?*?*?*?*?*?,1.0,-0.8,86,101710,0,-0,286,0.0,-0.0,0.0,0,0,0,0,263,6.7,10,5,9999,99999,9,999999999,0.0,999,999,99
3021,2,2,23,0,*?*?*?*?*?*?*?*?*?*?*?*?*?*?*?*?*?*?*?*?*?*?,1.7,-0.2,87,101710,0,-0,289,0.0,-0.0,0.0,0,0,0,0,257,7.7,10,5,9999,99999,9,999999999,0.0,999,999,99
3021,2,2,24,0,*?*?*?*?*?*?*?*?*?*?*?*?*?*?*?*?*?*?*?*?*?*?,-0.3,-1.5,90,101710,0,-0,280,0.0,-0.0,0.0,0,0,0,0,350,7.7,10,5,9999,99999,9,999999999,0.0,999,999,99
3021,2,3,1,0,*?*?*?*?*?*?*?*?*?*?*?*?*?*?*?*?*?*?*?*?*?*?,2.5,-0.0,84,101707,0,-0,292,0.0,-0.0,0.0,0,0,0,0,243,6.2,10,5,9999,99999,9,999999999,0.0,999,999,99
3021,2,3,2,0,*?*?*?*?*?*?*?*?*?*?*?*?*?*?*?*?*?*?*?*?*?*?,2.5,0.2,85,101707,0,-0,292,0.0,-0.0,0.0,0,0,0,0,237,8.8,10,5,9999,99999,9,999999999,0.0,999,999,99
3021,2,3,3,0,*?*?*?*?*?*?*?*?*?*?*?*?*?*?*?*?*?*?*?*?*?*?,2.6,0.8,89,101707,0,-0,292,0.0,-0.0,0.0,0,0,0,0,230,7.7,10,5,9999,99999,9,999999999,0.0,999,999,99
3021,2,3,4,0,*?*?*?*?*?*?*?*?*?*?*?*?*?*?*?*?*?*?*?*?*?*?,2.5,0.6,87,101707,0,-0,292,0.0,-0.0,0.0,0,0,0,0,223,5.7,10,5,9999,99999,9,999999999,0.0,999,999,99
3021,2,3,5,0,*?*?*?*?*?*?*?*?*?*?*?*?*?*?*?*?*?*?*?*?*?*?,2.4,0.4,87,101707,0,-0,291,0.0,-0.0,0.0,0,0,0,0,217,5.2,10,5,9999,99999,9,999999999,0.0,999,999,99
3021,2,3,6,0,*?*?*?*?*?*?*?*?*?*?*?*?*?*?*?*?*?*?*?*?*?*?,2.7,-0.4,80,101707,0,-0,293,0.0,-0.0,0.0,0,0,0,0,210,6.2,10,5,9999,99999,9,999999999,0.0,999,999,99
3021,2,3,7,0,*?*?*?*?*?*?*?*?*?*?*?*?*?*?*?*?*?*?*?*?*?*?,2.9,-0.0,81,101707,0,-0,294,0.0,-0.0,0.0,0,0,0,0,213,8.8,10,5,9999,99999,9,999999999,0.0,999,999,99
3021,2,3,8,0,*?*?*?*?*?*?*?*?*?*?*?*?*?*?*?*?*?*?*?*?*?*?,3.0,-0.0,80,101707,124,1401,294,10.1,0.0,10.1,1230,-0,1230,400,217,7.2,10,5,9999,99999,9,999999999,0.0,999,999,99
3021,2,3,9,0,*?*?*?*?*?*?*?*?*?*?*?*?*?*?*?*?*?*?*?*?*?*?,3.7,-0.0,77,101707,290,1408,292,73.7,47.6,63.9,8127,3781,7493,1376,220,7.2,9,5,9999,99999,9,999999999,0.0,999,999,99
3021,2,3,10,0,*?*?*?*?*?*?*?*?*?*?*?*?*?*?*?*?*?*?*?*?*?*?,3.3,0.4,82,101707,414,1407,285,153.4,131.4,114.8,16726,11900,13162,2557,223,8.2,8,4,9999,99999,9,999999999,0.0,999,999,99
3021,2,3,11,0,*?*?*?*?*?*?*?*?*?*?*?*?*?*?*?*?*?*?*?*?*?*?,4.1,1.0,81,101707,488,1406,294,141.1,54.1,122.3,15490,5049,13810,3416,227,8.8,9,5,9999,99999,9,999999999,0.0,999,999,99
3021,2,3,12,0,*?*?*?*?*?*?*?*?*?*?*?*?*?*?*?*?*?*?*?*?*?*?,3.6,0.8,83,101707,508,1407,291,147.8,54.4,128.1,16229,5123,14464,3609,230,10.3,9,5,9999,99999,9,999999999,0.0,999,999,99
3021,2,3,13,0,*?*?*?*?*?*?*?*?*?*?*?*?*?*?*?*?*?*?*?*?*?*?,3.9,1.3,83,101707,472,1408,293,135.4,53.7,117.4,14872,4982,13263,3258,230,10.3,9,5,9999,99999,9,999999999,0.0,999,999,99
3021,2,3,14,0,*?*?*?*?*?*?*?*?*?*?*?*?*?*?*?*?*?*?*?*?*?*?,3.8,1.9,87,101707,382,1407,292,105.0,51.4,91.0,11518,4536,10291,2437,230,9.8,9,5,9999,99999,9,999999999,0.0,999,999,99
3021,2,3,15,0,*?*?*?*?*?*?*?*?*?*?*?*?*?*?*?*?*?*?*?*?*?*?,3.9,2.7,92,101707,245,1409,293,58.4,44.6,50.6,6459,3292,5977,1078,230,9.8,9,5,9999,99999,9,999999999,0.0,999,999,99
3021,2,3,16,0,*?*?*?*?*?*?*?*?*?*?*?*?*?*?*?*?*?*?*?*?*?*?,3.6,1.9,89,101707,69,1400,296,0.0,0.0,0.0,0,0,0,0,230,7.7,10,5,9999,99999,9,999999999,0.0,999,999,99
3021,2,3,17,0,*?*?*?*?*?*?*?*?*?*?*?*?*?*?*?*?*?*?*?*?*?*?,4.1,1.5,84,101707,0,-0,298,0.0,-0.0,0.0,0,0,0,0,230,8.2,10,5,9999,99999,9,999999999,0.0,999,999,99
3021,2,3,18,0,*?*?*?*?*?*?*?*?*?*?*?*?*?*?*?*?*?*?*?*?*?*?,3.9,0.8,81,101707,0,-0,298,0.0,-0.0,0.0,0,0,0,0,230,6.2,10,5,9999,99999,9,999999999,0.0,999,999,99
3021,2,3,19,0,*?*?*?*?*?*?*?*?*?*?*?*?*?*?*?*?*?*?*?*?*?*?,3.4,0.2,79,101707,0,-0,296,0.0,-0.0,0.0,0,0,0,0,235,5.7,10,5,9999,99999,9,999999999,0.0,999,999,99
3021,2,3,20,0,*?*?*?*?*?*?*?*?*?*?*?*?*?*?*?*?*?*?*?*?*?*?,3.3,-0.0,79,101707,0,-0,295,0.0,-0.0,0.0,0,0,0,0,240,6.7,10,5,9999,99999,9,999999999,0.0,999,999,99
3021,2,3,21,0,*?*?*?*?*?*?*?*?*?*?*?*?*?*?*?*?*?*?*?*?*?*?,3.3,1.3,86,101707,0,-0,295,0.0,-0.0,0.0,0,0,0,0,245,4.6,10,5,9999,99999,9,999999999,0.0,999,999,99
3021,2,3,22,0,*?*?*?*?*?*?*?*?*?*?*?*?*?*?*?*?*?*?*?*?*?*?,2.7,0.6,86,101707,0,-0,293,0.0,-0.0,0.0,0,0,0,0,250,6.7,10,5,9999,99999,9,999999999,0.0,999,999,99
3021,2,3,23,0,*?*?*?*?*?*?*?*?*?*?*?*?*?*?*?*?*?*?*?*?*?*?,3.1,1.3,88,101707,0,-0,294,0.0,-0.0,0.0,0,0,0,0,255,7.7,10,5,9999,99999,9,999999999,0.0,999,999,99
3021,2,3,24,0,*?*?*?*?*?*?*?*?*?*?*?*?*?*?*?*?*?*?*?*?*?*?,2.4,-0.0,84,101707,0,-0,291,0.0,-0.0,0.0,0,0,0,0,250,7.7,10,5,9999,99999,9,999999999,0.0,999,999,99
3021,2,4,1,0,*?*?*?*?*?*?*?*?*?*?*?*?*?*?*?*?*?*?*?*?*?*?,3.7,2.7,100,101028,0,-0,297,0.0,-0.0,0.0,0,0,0,0,262,6.2,10,5,9999,99999,9,999999999,0.0,999,999,99
3021,2,4,2,0,*?*?*?*?*?*?*?*?*?*?*?*?*?*?*?*?*?*?*?*?*?*?,3.8,3.2,100,101028,0,-0,297,0.0,-0.0,0.0,0,0,0,0,263,8.8,10,5,9999,99999,9,999999999,0.0,999,999,99
3021,2,4,3,0,*?*?*?*?*?*?*?*?*?*?*?*?*?*?*?*?*?*?*?*?*?*?,3.8,2.7,100,101028,0,-0,297,0.0,-0.0,0.0,0,0,0,0,265,7.7,10,5,9999,99999,9,999999999,0.0,999,999,99
3021,2,4,4,0,*?*?*?*?*?*?*?*?*?*?*?*?*?*?*?*?*?*?*?*?*?*?,3.8,3.2,100,101028,0,-0,297,0.0,-0.0,0.0,0,0,0,0,267,5.7,10,5,9999,99999,9,999999999,0.0,999,999,99
3021,2,4,5,0,*?*?*?*?*?*?*?*?*?*?*?*?*?*?*?*?*?*?*?*?*?*?,3.9,3.0,100,101028,0,-0,297,0.0,-0.0,0.0,0,0,0,0,268,5.2,10,5,9999,99999,9,999999999,0.0,999,999,99
3021,2,4,6,0,*?*?*?*?*?*?*?*?*?*?*?*?*?*?*?*?*?*?*?*?*?*?,4.0,3.6,100,101028,0,-0,298,0.0,-0.0,0.0,0,0,0,0,270,6.2,10,5,9999,99999,9,999999999,0.0,999,999,99
3021,2,4,7,0,*?*?*?*?*?*?*?*?*?*?*?*?*?*?*?*?*?*?*?*?*?*?,3.8,3.4,100,101028,0,-0,297,0.0,-0.0,0.0,0,0,0,0,270,8.8,10,5,9999,99999,9,999999999,0.0,999,999,99
3021,2,4,8,0,*?*?*?*?*?*?*?*?*?*?*?*?*?*?*?*?*?*?*?*?*?*?,3.7,3.2,100,101028,130,1402,296,11.3,0.0,11.3,1365,-0,1365,444,270,7.2,10,5,9999,99999,9,999999999,0.0,999,999,99
3021,2,4,9,0,*?*?*?*?*?*?*?*?*?*?*?*?*?*?*?*?*?*?*?*?*?*?,3.6,3.6,100,101028,296,1407,296,43.6,0.0,43.6,5096,0,5106,1719,270,7.2,10,5,9999,99999,9,999999999,0.0,999,999,99
3021,2,4,10,0,*?*?*?*?*?*?*?*?*?*?*?*?*?*?*?*?*?*?*?*?*?*?,3.7,3.6,100,101028,420,1406,296,67.9,0.0,67.9,7938,0,7959,2777,270,8.2,10,5,9999,99999,9,999999999,0.0,999,999,99
3021,2,4,11,0,*?*?*?*?*?*?*?*?*?*?*?*?*?*?*?*?*?*?*?*?*?*?,3.8,3.2,100,101028,495,1407,297,82.5,0.0,82.5,9667,0,9695,3460,270,8.8,10,5,9999,99999,9,999999999,0.0,999,999,99
3021,2,4,12,0,*?*?*?*?*?*?*?*?*?*?*?*?*?*?*?*?*?*?*?*?*?*?,4.1,2.5,99,101028,514,1405,298,86.4,0.0,86.4,10129,0,10159,3646,270,10.3,10,5,9999,99999,9,999999999,0.0,999,999,99
3021,2,4,13,0,*?*?*?*?*?*?*?*?*?*?*?*?*?*?*?*?*?*?*?*?*?*?,3.7,3.6,100,101028,478,1405,296,79.3,0.0,79.3,9285,0,9312,3306,268,10.3,10,5,9999,99999,9,999999999,0.0,999,999,99
3021,2,4,14,0,*?*?*?*?*?*?*?*?*?*?*?*?*?*?*?*?*?*?*?*?*?*?,3.8,3.0,100,101028,388,1404,297,61.8,0.0,61.8,7210,0,7228,2498,267,9.8,10,5,9999,99999,9,999999999,0.0,999,999,99
3021,2,4,15,0,*?*?*?*?*?*?*?*?*?*?*?*?*?*?*?*?*?*?*?*?*?*?,3.7,3.4,100,101028,251,1405,296,34.9,0.0,34.9,4085,0,4092,1362,265,9.8,10,5,9999,99999,9,999999999,0.0,999,999,99
3021,2,4,16,0,*?*?*?*?*?*?*?*?*?*?*?*?*?*?*?*?*?*?*?*?*?*?,3.7,3.8,100,101028,76,1410,296,0.6,0.0,0.6,87,-0,87,25,263,7.7,10,5,9999,99999,9,999999999,0.0,999,999,99
3021,2,4,17,0,*?*?*?*?*?*?*?*?*?*?*?*?*?*?*?*?*?*?*?*?*?*?,3.8,3.8,100,101028,0,-0,297,0.0,-0.0,0.0,0,0,0,0,262,8.2,10,5,9999,99999,9,999999999,0.0,999,999,99
3021,2,4,18,0,*?*?*?*?*?*?*?*?*?*?*?*?*?*?*?*?*?*?*?*?*?*?,4.0,3.9,100,101028,0,-0,298,0.0,-0.0,0.0,0,0,0,0,260,6.2,10,5,9999,99999,9,999999999,0.0,999,999,99
3021,2,4,19,0,*?*?*?*?*?*?*?*?*?*?*?*?*?*?*?*?*?*?*?*?*?*?,4.1,4.1,100,101028,0,-0,298,0.0,-0.0,0.0,0,0,0,0,265,5.7,10,5,9999,99999,9,999999999,0.0,999,999,99
3021,2,4,20,0,*?*?*?*?*?*?*?*?*?*?*?*?*?*?*?*?*?*?*?*?*?*?,3.8,3.8,100,101028,0,-0,297,0.0,-0.0,0.0,0,0,0,0,270,6.7,10,5,9999,99999,9,999999999,0.0,999,999,99
3021,2,4,21,0,*?*?*?*?*?*?*?*?*?*?*?*?*?*?*?*?*?*?*?*?*?*?,3.7,3.8,100,101028,0,-0,296,0.0,-0.0,0.0,0,0,0,0,275,4.6,10,5,9999,99999,9,999999999,0.0,999,999,99
3021,2,4,22,0,*?*?*?*?*?*?*?*?*?*?*?*?*?*?*?*?*?*?*?*?*?*?,3.9,3.9,100,101028,0,-0,297,0.0,-0.0,0.0,0,0,0,0,280,6.7,10,5,9999,99999,9,999999999,0.0,999,999,99
3021,2,4,23,0,*?*?*?*?*?*?*?*?*?*?*?*?*?*?*?*?*?*?*?*?*?*?,3.6,3.6,100,101028,0,-0,296,0.0,-0.0,0.0,0,0,0,0,285,7.7,10,5,9999,99999,9,999999999,0.0,999,999,99
3021,2,4,24,0,*?*?*?*?*?*?*?*?*?*?*?*?*?*?*?*?*?*?*?*?*?*?,3.6,2.1,99,101028,0,-0,296,0.0,-0.0,0.0,0,0,0,0,260,7.7,10,5,9999,99999,9,999999999,0.0,999,999,99
3021,2,5,1,0,*?*?*?*?*?*?*?*?*?*?*?*?*?*?*?*?*?*?*?*?*?*?,1.2,1.3,100,99812.1,0,-0,286,0.0,-0.0,0.0,0,0,0,0,285,6.2,10,5,9999,99999,9,999999999,0.0,999,999,99
3021,2,5,2,0,*?*?*?*?*?*?*?*?*?*?*?*?*?*?*?*?*?*?*?*?*?*?,0.3,0.2,100,99812.1,0,-0,283,0.0,-0.0,0.0,0,0,0,0,280,8.8,10,5,9999,99999,9,999999999,0.0,999,999,99
3021,2,5,3,0,*?*?*?*?*?*?*?*?*?*?*?*?*?*?*?*?*?*?*?*?*?*?,-1.1,-1.1,100,99812.1,0,-0,277,0.0,-0.0,0.0,0,0,0,0,275,7.7,10,5,9999,99999,9,999999999,0.0,999,999,99
3021,2,5,4,0,*?*?*?*?*?*?*?*?*?*?*?*?*?*?*?*?*?*?*?*?*?*?,-2.5,-2.4,100,99812.1,0,-0,272,0.0,-0.0,0.0,0,0,0,0,270,5.7,10,5,9999,99999,9,999999999,0.0,999,999,99
3021,2,5,5,0,*?*?*?*?*?*?*?*?*?*?*?*?*?*?*?*?*?*?*?*?*?*?,-1.8,-1.7,100,99812.1,0,-0,274,0.0,-0.0,0.0,0,0,0,0,265,5.2,10,5,9999,99999,9,999999999,0.0,999,999,99
3021,2,5,6,0,*?*?*?*?*?*?*?*?*?*?*?*?*?*?*?*?*?*?*?*?*?*?,-1.2,-1.3,100,99812.1,0,-0,277,0.0,-0.0,0.0,0,0,0,0,260,6.2,10,5,9999,99999,9,999999999,0.0,999,999,99
3021,2,5,7,0,*?*?*?*?*?*?*?*?*?*?*?*?*?*?*?*?*?*?*?*?*?*?,-0.6,-0.6,100,99812.1,0,-0,259,0.0,-0.0,0.0,0,0,0,0,262,8.8,6,3,9999,99999,9,999999999,0.0,999,999,99
3021,2,5,8,0,*?*?*?*?*?*?*?*?*?*?*?*?*?*?*?*?*?*?*?*?*?*?,-1.3,-1.3,100,99812.1,136,1401,226,43.0,310.2,12.9,4599,20484,2159,366,263,7.2,0,0,9999,99999,9,999999999,0.0,999,999,99
3021,2,5,9,0,*?*?*?*?*?*?*?*?*?*?*?*?*?*?*?*?*?*?*?*?*?*?,0.2,0.2,100,99812.1,302,1405,234,154.8,504.0,46.4,16102,39983,7115,868,265,7.2,0,0,9999,99999,9,999999999,0.0,999,999,99
3021,2,5,10,0,*?*?*?*?*?*?*?*?*?*?*?*?*?*?*?*?*?*?*?*?*?*?,3.8,2.5,100,99812.1,427,1407,251,238.7,550.6,71.6,24787,48815,10544,1353,267,8.2,0,0,9999,99999,9,999999999,0.0,999,999,99
3021,2,5,11,0,*?*?*?*?*?*?*?*?*?*?*?*?*?*?*?*?*?*?*?*?*?*?,6.0,3.4,96,99812.1,501,1405,260,289.1,567.4,86.7,30039,52427,12518,1668,268,8.8,0,0,9999,99999,9,999999999,0.0,999,999,99
3021,2,5,12,0,*?*?*?*?*?*?*?*?*?*?*?*?*?*?*?*?*?*?*?*?*?*?,7.8,3.8,86,99812.1,521,1405,268,302.6,571.1,90.8,31447,53236,13035,1756,270,10.3,0,0,9999,99999,9,999999999,0.0,999,999,99
3021,2,5,13,0,*?*?*?*?*?*?*?*?*?*?*?*?*?*?*?*?*?*?*?*?*?*?,8.1,4.1,87,99812.1,485,1405,270,278.2,564.2,83.5,28895,51724,12094,1597,268,10.3,0,0,9999,99999,9,999999999,0.0,999,999,99
3021,2,5,14,0,*?*?*?*?*?*?*?*?*?*?*?*?*?*?*?*?*?*?*?*?*?*?,8.4,5.0,90,99812.1,395,1405,273,217.6,541.6,65.3,22590,46969,9695,1227,267,9.8,0,0,9999,99999,9,999999999,0.0,999,999,99
3021,2,5,15,0,*?*?*?*?*?*?*?*?*?*?*?*?*?*?*?*?*?*?*?*?*?*?,8.1,3.6,84,99812.1,258,1406,288,121.0,387.8,49.8,12359,28503,7377,890,265,9.8,4,2,9999,99999,9,999999999,0.0,999,999,99
3021,2,5,16,0,*?*?*?*?*?*?*?*?*?*?*?*?*?*?*?*?*?*?*?*?*?*?,8.2,3.2,81,99812.1,82,1401,297,5.7,43.5,3.1,654,2063,641,65,263,7.7,6,3,9999,99999,9,999999999,0.0,999,999,99
3021,2,5,17,0,*?*?*?*?*?*?*?*?*?*?*?*?*?*?*?*?*?*?*?*?*?*?,7.7,2.9,81,99812.1,0,-0,314,0.0,-0.0,0.0,0,0,0,0,262,8.2,10,5,9999,99999,9,999999999,0.0,999,999,99
3021,2,5,18,0,*?*?*?*?*?*?*?*?*?*?*?*?*?*?*?*?*?*?*?*?*?*?,5.7,2.7,93,99812.1,0,-0,305,0.0,-0.0,0.0,0,0,0,0,260,6.2,10,5,9999,99999,9,999999999,0.0,999,999,99
3021,2,5,19,0,*?*?*?*?*?*?*?*?*?*?*?*?*?*?*?*?*?*?*?*?*?*?,4.1,0.8,91,99812.1,0,-0,299,0.0,-0.0,0.0,0,0,0,0,268,5.7,10,5,9999,99999,9,999999999,0.0,999,999,99
3021,2,5,20,0,*?*?*?*?*?*?*?*?*?*?*?*?*?*?*?*?*?*?*?*?*?*?,2.8,1.0,100,99812.1,0,-0,293,0.0,-0.0,0.0,0,0,0,0,277,6.7,10,5,9999,99999,9,999999999,0.0,999,999,99
3021,2,5,21,0,*?*?*?*?*?*?*?*?*?*?*?*?*?*?*?*?*?*?*?*?*?*?,2.9,0.4,96,99812.1,0,-0,294,0.0,-0.0,0.0,0,0,0,0,285,4.6,10,5,9999,99999,9,999999999,0.0,999,999,99
3021,2,5,22,0,*?*?*?*?*?*?*?*?*?*?*?*?*?*?*?*?*?*?*?*?*?*?,1.2,-0.8,98,99812.1,0,-0,287,0.0,-0.0,0.0,0,0,0,0,293,6.7,10,5,9999,99999,9,999999999,0.0,999,999,99
3021,2,5,23,0,*?*?*?*?*?*?*?*?*?*?*?*?*?*?*?*?*?*?*?*?*?*?,0.9,-1.1,98,99812.1,0,-0,285,0.0,-0.0,0.0,0,0,0,0,302,7.7,10,5,9999,99999,9,999999999,0.0,999,999,99
3021,2,5,24,0,*?*?*?*?*?*?*?*?*?*?*?*?*?*?*?*?*?*?*?*?*?*?,2.4,2.5,100,99812.1,0,-0,291,0.0,-0.0,0.0,0,0,0,0,290,7.7,10,5,9999,99999,9,999999999,0.0,999,999,99
3021,2,6,1,0,*?*?*?*?*?*?*?*?*?*?*?*?*?*?*?*?*?*?*?*?*?*?,0.7,0.6,100,100882,0,-0,284,0.0,-0.0,0.0,0,0,0,0,260,6.2,10,5,9999,99999,9,999999999,0.0,999,999,99
3021,2,6,2,0,*?*?*?*?*?*?*?*?*?*?*?*?*?*?*?*?*?*?*?*?*?*?,0.5,0.4,100,100882,0,-0,283,0.0,-0.0,0.0,0,0,0,0,210,8.8,10,5,9999,99999,9,999999999,0.0,999,999,99
3021,2,6,3,0,*?*?*?*?*?*?*?*?*?*?*?*?*?*?*?*?*?*?*?*?*?*?,1.5,1.5,100,100882,0,-0,287,0.0,-0.0,0.0,0,0,0,0,160,7.7,10,5,9999,99999,9,999999999,0.0,999,999,99
3021,2,6,4,0,*?*?*?*?*?*?*?*?*?*?*?*?*?*?*?*?*?*?*?*?*?*?,1.0,0.8,100,100882,0,-0,285,0.0,-0.0,0.0,0,0,0,0,110,5.7,10,5,9999,99999,9,999999999,0.0,999,999,99
3021,2,6,5,0,*?*?*?*?*?*?*?*?*?*?*?*?*?*?*?*?*?*?*?*?*?*?,0.2,0.2,100,100882,0,-0,282,0.0,-0.0,0.0,0,0,0,0,60,5.2,10,5,9999,99999,9,999999999,0.0,999,999,99
3021,2,6,6,0,*?*?*?*?*?*?*?*?*?*?*?*?*?*?*?*?*?*?*?*?*?*?,-0.0,-0.0,100,100882,0,-0,281,0.0,-0.0,0.0,0,0,0,0,10,6.2,10,5,9999,99999,9,999999999,0.0,999,999,99
3021,2,6,7,0,*?*?*?*?*?*?*?*?*?*?*?*?*?*?*?*?*?*?*?*?*?*?,-0.4,-0.4,100,100882,0,-0,280,0.0,-0.0,0.0,0,0,0,0,65,8.8,10,5,9999,99999,9,999999999,0.0,999,999,99
3021,2,6,8,0,*?*?*?*?*?*?*?*?*?*?*?*?*?*?*?*?*?*?*?*?*?*?,0.4,0.4,100,100882,143,1409,278,23.8,31.2,20.6,2692,1760,2518,429,120,7.2,9,5,9999,99999,9,999999999,0.0,999,999,99
3021,2,6,9,0,*?*?*?*?*?*?*?*?*?*?*?*?*?*?*?*?*?*?*?*?*?*?,1.1,1.0,100,100882,309,1407,276,106.2,121.9,79.5,11610,9917,9206,1721,175,7.2,8,4,9999,99999,9,999999999,0.0,999,999,99
3021,2,6,10,0,*?*?*?*?*?*?*?*?*?*?*?*?*?*?*?*?*?*?*?*?*?*?,2.1,1.0,100,100882,433,1404,276,191.9,222.2,123.4,20306,20223,14274,2482,230,8.2,7,4,9999,99999,9,999999999,0.0,999,999,99
3021,2,6,11,0,*?*?*?*?*?*?*?*?*?*?*?*?*?*?*?*?*?*?*?*?*?*?,3.4,1.5,100,100882,508,1405,291,148.0,54.4,128.3,16257,5126,14488,3615,285,8.8,9,5,9999,99999,9,999999999,0.0,999,999,99
3021,2,6,12,0,*?*?*?*?*?*?*?*?*?*?*?*?*?*?*?*?*?*?*?*?*?*?,4.2,0.6,100,100882,528,1405,289,205.2,137.5,153.5,22366,13344,17462,3548,340,10.3,8,4,9999,99999,9,999999999,0.0,999,999,99
3021,2,6,13,0,*?*?*?*?*?*?*?*?*?*?*?*?*?*?*?*?*?*?*?*?*?*?,4.6,0.4,100,100882,492,1405,296,142.5,54.1,123.6,15653,5066,13954,3457,338,10.3,9,5,9999,99999,9,999999999,0.0,999,999,99
3021,2,6,14,0,*?*?*?*?*?*?*?*?*?*?*?*?*?*?*?*?*?*?*?*?*?*?,4.7,0.2,98,100882,402,1405,301,64.5,0.0,64.5,7529,0,7548,2619,337,9.8,10,5,9999,99999,9,999999999,0.0,999,999,99
3021,2,6,15,0,*?*?*?*?*?*?*?*?*?*?*?*?*?*?*?*?*?*?*?*?*?*?,4.4,0.4,100,100882,265,1407,295,65.2,46.1,56.6,7207,3523,6658,1211,335,9.8,9,5,9999,99999,9,999999999,0.0,999,999,99
3021,2,6,16,0,*?*?*?*?*?*?*?*?*?*?*?*?*?*?*?*?*?*?*?*?*?*?,4.3,3.0,100,100882,89,1408,290,7.3,29.1,5.5,873,1150,926,89,333,7.7,8,4,9999,99999,9,999999999,0.0,999,999,99
3021,2,6,17,0,*?*?*?*?*?*?*?*?*?*?*?*?*?*?*?*?*?*?*?*?*?*?,4.5,1.7,100,100882,0,-0,300,0.0,-0.0,0.0,0,0,0,0,332,8.2,10,5,9999,99999,9,999999999,0.0,999,999,99
3021,2,6,18,0,*?*?*?*?*?*?*?*?*?*?*?*?*?*?*?*?*?*?*?*?*?*?,3.0,2.9,100,100882,0,-0,294,0.0,-0.0,0.0,0,0,0,0,330,6.2,10,5,9999,99999,9,999999999,0.0,999,999,99
3021,2,6,19,0,*?*?*?*?*?*?*?*?*?*?*?*?*?*?*?*?*?*?*?*?*?*?,2.4,2.5,100,100882,0,-0,291,0.0,-0.0,0.0,0,0,0,0,327,5.7,10,5,9999,99999,9,999999999,0.0,999,999,99
3021,2,6,20,0,*?*?*?*?*?*?*?*?*?*?*?*?*?*?*?*?*?*?*?*?*?*?,2.5,2.5,100,100882,0,-0,291,0.0,-0.0,0.0,0,0,0,0,323,6.7,10,5,9999,99999,9,999999999,0.0,999,999,99
3021,2,6,21,0,*?*?*?*?*?*?*?*?*?*?*?*?*?*?*?*?*?*?*?*?*?*?,1.7,1.7,100,100882,0,-0,288,0.0,-0.0,0.0,0,0,0,0,320,4.6,10,5,9999,99999,9,999999999,0.0,999,999,99
3021,2,6,22,0,*?*?*?*?*?*?*?*?*?*?*?*?*?*?*?*?*?*?*?*?*?*?,2.1,2.1,100,100882,0,-0,290,0.0,-0.0,0.0,0,0,0,0,317,6.7,10,5,9999,99999,9,999999999,0.0,999,999,99
3021,2,6,23,0,*?*?*?*?*?*?*?*?*?*?*?*?*?*?*?*?*?*?*?*?*?*?,1.0,1.0,100,100882,0,-0,285,0.0,-0.0,0.0,0,0,0,0,313,7.7,10,5,9999,99999,9,999999999,0.0,999,999,99
3021,2,6,24,0,*?*?*?*?*?*?*?*?*?*?*?*?*?*?*?*?*?*?*?*?*?*?,0.6,0.6,100,100882,0,-0,284,0.0,-0.0,0.0,0,0,0,0,310,7.7,10,5,9999,99999,9,999999999,0.0,999,999,99
3021,2,7,1,0,*?*?*?*?*?*?*?*?*?*?*?*?*?*?*?*?*?*?*?*?*?*?,-0.9,-2.9,84,101841,0,-0,278,0.0,-0.0,0.0,0,0,0,0,308,6.2,10,5,9999,99999,9,999999999,0.0,999,999,99
3021,2,7,2,0,*?*?*?*?*?*?*?*?*?*?*?*?*?*?*?*?*?*?*?*?*?*?,-1.9,-5.0,75,101841,0,-0,274,0.0,-0.0,0.0,0,0,0,0,307,8.8,10,5,9999,99999,9,999999999,0.0,999,999,99
3021,2,7,3,0,*?*?*?*?*?*?*?*?*?*?*?*?*?*?*?*?*?*?*?*?*?*?,-1.6,-5.3,71,101841,0,-0,276,0.0,-0.0,0.0,0,0,0,0,305,7.7,10,5,9999,99999,9,999999999,0.0,999,999,99
3021,2,7,4,0,*?*?*?*?*?*?*?*?*?*?*?*?*?*?*?*?*?*?*?*?*?*?,-1.3,-5.0,71,101841,0,-0,277,0.0,-0.0,0.0,0,0,0,0,303,5.7,10,5,9999,99999,9,999999999,0.0,999,999,99
3021,2,7,5,0,*?*?*?*?*?*?*?*?*?*?*?*?*?*?*?*?*?*?*?*?*?*?,-2.1,-5.3,74,101841,0,-0,274,0.0,-0.0,0.0,0,0,0,0,302,5.2,10,5,9999,99999,9,999999999,0.0,999,999,99
3021,2,7,6,0,*?*?*?*?*?*?*?*?*?*?*?*?*?*?*?*?*?*?*?*?*?*?,-2.5,-6.0,73,101841,0,-0,272,0.0,-0.0,0.0,0,0,0,0,300,6.2,10,5,9999,99999,9,999999999,0.0,999,999,99
3021,2,7,7,0,*?*?*?*?*?*?*?*?*?*?*?*?*?*?*?*?*?*?*?*?*?*?,-2.9,-6.6,71,101841,0,-0,271,0.0,-0.0,0.0,0,0,0,0,295,8.8,10,5,9999,99999,9,999999999,0.0,999,999,99
3021,2,7,8,0,*?*?*?*?*?*?*?*?*?*?*?*?*?*?*?*?*?*?*?*?*?*?,-3.2,-6.9,72,101841,149,1406,264,25.9,32.5,22.5,2927,1880,2735,469,290,7.2,9,5,9999,99999,9,999999999,0.0,999,999,99
3021,2,7,9,0,*?*?*?*?*?*?*?*?*?*?*?*?*?*?*?*?*?*?*?*?*?*?,-1.7,-6.3,66,101841,315,1404,270,82.4,48.9,71.5,9046,4089,8097,1872,285,7.2,9,5,9999,99999,9,999999999,0.0,999,999,99
3021,2,7,10,0,*?*?*?*?*?*?*?*?*?*?*?*?*?*?*?*?*?*?*?*?*?*?,-0.2,-5.3,64,101841,440,1405,264,195.6,222.9,125.7,20696,20403,14532,2535,280,8.2,7,4,9999,99999,9,999999999,0.0,999,999,99
3021,2,7,11,0,*?*?*?*?*?*?*?*?*?*?*?*?*?*?*?*?*?*?*?*?*?*?,1.5,-4.5,61,101841,515,1405,271,235.5,229.3,151.4,24968,22098,17323,3145,275,8.8,7,4,9999,99999,9,999999999,0.0,999,999,99
3021,2,7,12,0,*?*?*?*?*?*?*?*?*?*?*?*?*?*?*?*?*?*?*?*?*?*?,2.6,-5.6,51,101841,535,1404,275,246.2,230.8,158.3,26119,22479,18063,3316,270,10.3,7,4,9999,99999,9,999999999,0.0,999,999,99
3021,2,7,13,0,*?*?*?*?*?*?*?*?*?*?*?*?*?*?*?*?*?*?*?*?*?*?,2.5,-5.0,54,101841,499,1405,281,192.1,136.3,143.7,20935,13034,16377,3289,272,10.3,8,4,9999,99999,9,999999999,0.0,999,999,99
3021,2,7,14,0,*?*?*?*?*?*?*?*?*?*?*?*?*?*?*?*?*?*?*?*?*?*?,2.5,-5.0,53,101841,409,1405,287,114.4,52.2,99.2,12553,4691,11208,2682,273,9.8,9,5,9999,99999,9,999999999,0.0,999,999,99
3021,2,7,15,0,*?*?*?*?*?*?*?*?*?*?*?*?*?*?*?*?*?*?*?*?*?*?,2.7,-3.9,59,101841,271,1403,282,89.5,116.8,67.0,9801,8998,7794,1436,275,9.8,8,4,9999,99999,9,999999999,0.0,999,999,99
3021,2,7,16,0,*?*?*?*?*?*?*?*?*?*?*?*?*?*?*?*?*?*?*?*?*?*?,2.4,-3.7,61,101841,95,1398,286,7.8,15.2,6.7,920,699,869,139,277,7.7,9,5,9999,99999,9,999999999,0.0,999,999,99
3021,2,7,17,0,*?*?*?*?*?*?*?*?*?*?*?*?*?*?*?*?*?*?*?*?*?*?,2.1,-3.7,61,101841,0,-0,291,0.0,-0.0,0.0,0,0,0,0,278,8.2,10,5,9999,99999,9,999999999,0.0,999,999,99
3021,2,7,18,0,*?*?*?*?*?*?*?*?*?*?*?*?*?*?*?*?*?*?*?*?*?*?,0.7,-3.4,70,101841,0,-0,285,0.0,-0.0,0.0,0,0,0,0,280,6.2,10,5,9999,99999,9,999999999,0.0,999,999,99
3021,2,7,19,0,*?*?*?*?*?*?*?*?*?*?*?*?*?*?*?*?*?*?*?*?*?*?,0.7,-3.4,71,101841,0,-0,285,0.0,-0.0,0.0,0,0,0,0,285,5.7,10,5,9999,99999,9,999999999,0.0,999,999,99
3021,2,7,20,0,*?*?*?*?*?*?*?*?*?*?*?*?*?*?*?*?*?*?*?*?*?*?,-0.3,-4.2,71,101841,0,-0,281,0.0,-0.0,0.0,0,0,0,0,290,6.7,10,5,9999,99999,9,999999999,0.0,999,999,99
3021,2,7,21,0,*?*?*?*?*?*?*?*?*?*?*?*?*?*?*?*?*?*?*?*?*?*?,-0.6,-3.7,75,101841,0,-0,280,0.0,-0.0,0.0,0,0,0,0,295,4.6,10,5,9999,99999,9,999999999,0.0,999,999,99
3021,2,7,22,0,*?*?*?*?*?*?*?*?*?*?*?*?*?*?*?*?*?*?*?*?*?*?,-0.7,-3.9,75,101841,0,-0,279,0.0,-0.0,0.0,0,0,0,0,300,6.7,10,5,9999,99999,9,999999999,0.0,999,999,99
3021,2,7,23,0,*?*?*?*?*?*?*?*?*?*?*?*?*?*?*?*?*?*?*?*?*?*?,-1.6,-3.7,83,101841,0,-0,275,0.0,-0.0,0.0,0,0,0,0,305,7.7,10,5,9999,99999,9,999999999,0.0,999,999,99
3021,2,7,24,0,*?*?*?*?*?*?*?*?*?*?*?*?*?*?*?*?*?*?*?*?*?*?,-0.0,-0.8,92,101841,0,-0,282,0.0,-0.0,0.0,0,0,0,0,310,7.7,10,5,9999,99999,9,999999999,0.0,999,999,99
3021,2,8,1,0,*?*?*?*?*?*?*?*?*?*?*?*?*?*?*?*?*?*?*?*?*?*?,-3.1,-3.1,100,102017,0,-0,269,0.0,-0.0,0.0,0,0,0,0,308,6.2,10,5,9999,99999,9,999999999,0.0,999,999,99
3021,2,8,2,0,*?*?*?*?*?*?*?*?*?*?*?*?*?*?*?*?*?*?*?*?*?*?,-3.5,-3.4,100,102017,0,-0,268,0.0,-0.0,0.0,0,0,0,0,307,8.8,10,5,9999,99999,9,999999999,0.0,999,999,99
3021,2,8,3,0,*?*?*?*?*?*?*?*?*?*?*?*?*?*?*?*?*?*?*?*?*?*?,-4.1,-4.2,100,102017,0,-0,265,0.0,-0.0,0.0,0,0,0,0,305,7.7,10,5,9999,99999,9,999999999,0.0,999,999,99
3021,2,8,4,0,*?*?*?*?*?*?*?*?*?*?*?*?*?*?*?*?*?*?*?*?*?*?,-5.2,-5.3,100,102017,0,-0,261,0.0,-0.0,0.0,0,0,0,0,303,5.7,10,5,9999,99999,9,999999999,0.0,999,999,99
3021,2,8,5,0,*?*?*?*?*?*?*?*?*?*?*?*?*?*?*?*?*?*?*?*?*?*?,-5.4,-5.3,100,102017,0,-0,261,0.0,-0.0,0.0,0,0,0,0,302,5.2,10,5,9999,99999,9,999999999,0.0,999,999,99
3021,2,8,6,0,*?*?*?*?*?*?*?*?*?*?*?*?*?*?*?*?*?*?*?*?*?*?,-6.1,-6.0,100,102017,0,-0,258,0.0,-0.0,0.0,0,0,0,0,300,6.2,10,5,9999,99999,9,999999999,0.0,999,999,99
3021,2,8,7,0,*?*?*?*?*?*?*?*?*?*?*?*?*?*?*?*?*?*?*?*?*?*?,-6.8,-8.0,100,102017,0,-0,255,0.0,-0.0,0.0,0,0,0,0,302,8.8,10,5,9999,99999,9,999999999,0.0,999,999,99
3021,2,8,8,0,*?*?*?*?*?*?*?*?*?*?*?*?*?*?*?*?*?*?*?*?*?*?,-5.2,-7.3,100,102017,155,1402,250,37.3,84.9,27.9,4044,4413,3504,482,303,7.2,8,4,9999,99999,9,999999999,0.0,999,999,99
3021,2,8,9,0,*?*?*?*?*?*?*?*?*?*?*?*?*?*?*?*?*?*?*?*?*?*?,-3.6,-6.0,100,102017,322,1406,251,132.7,206.7,85.3,14040,16589,10059,1642,305,7.2,7,4,9999,99999,9,999999999,0.0,999,999,99
3021,2,8,10,0,*?*?*?*?*?*?*?*?*?*?*?*?*?*?*?*?*?*?*?*?*?*?,-2.3,-4.2,100,102017,447,1405,256,199.3,223.6,128.1,21091,20580,14793,2590,307,8.2,7,4,9999,99999,9,999999999,0.0,999,999,99
3021,2,8,11,0,*?*?*?*?*?*?*?*?*?*?*?*?*?*?*?*?*?*?*?*?*?*?,1.7,-1.5,100,102017,522,1404,278,202.5,137.3,151.5,22074,13283,17240,3495,308,8.8,8,4,9999,99999,9,999999999,0.0,999,999,99
3021,2,8,12,0,*?*?*?*?*?*?*?*?*?*?*?*?*?*?*?*?*?*?*?*?*?*?,3.5,0.2,100,102017,542,1404,286,211.6,138.1,158.3,23069,13485,17993,3679,310,10.3,8,4,9999,99999,9,999999999,0.0,999,999,99
3021,2,8,13,0,*?*?*?*?*?*?*?*?*?*?*?*?*?*?*?*?*?*?*?*?*?*?,4.1,-0.0,99,102017,506,1404,288,195.3,136.6,146.1,21287,13113,16644,3352,310,10.3,8,4,9999,99999,9,999999999,0.0,999,999,99
3021,2,8,14,0,*?*?*?*?*?*?*?*?*?*?*?*?*?*?*?*?*?*?*?*?*?*?,3.9,-0.2,98,102017,416,1405,293,116.8,52.4,101.2,12817,4728,11442,2746,310,9.8,9,5,9999,99999,9,999999999,0.0,999,999,99
3021,2,8,15,0,*?*?*?*?*?*?*?*?*?*?*?*?*?*?*?*?*?*?*?*?*?*?,4.2,2.1,100,102017,278,1403,289,92.6,117.9,69.3,10137,9179,8057,1489,310,9.8,8,4,9999,99999,9,999999999,0.0,999,999,99
3021,2,8,16,0,*?*?*?*?*?*?*?*?*?*?*?*?*?*?*?*?*?*?*?*?*?*?,3.9,1.7,100,102017,102,1404,293,10.0,18.3,8.7,1174,873,1107,179,310,7.7,9,5,9999,99999,9,999999999,0.0,999,999,99
3021,2,8,17,0,*?*?*?*?*?*?*?*?*?*?*?*?*?*?*?*?*?*?*?*?*?*?,3.6,3.0,100,102017,0,-0,296,0.0,-0.0,0.0,0,0,0,0,310,8.2,10,5,9999,99999,9,999999999,0.0,999,999,99
3021,2,8,18,0,*?*?*?*?*?*?*?*?*?*?*?*?*?*?*?*?*?*?*?*?*?*?,1.4,1.5,100,102017,0,-0,287,0.0,-0.0,0.0,0,0,0,0,310,6.2,10,5,9999,99999,9,999999999,0.0,999,999,99
3021,2,8,19,0,*?*?*?*?*?*?*?*?*?*?*?*?*?*?*?*?*?*?*?*?*?*?,0.1,-0.0,100,102017,0,-0,282,0.0,-0.0,0.0,0,0,0,0,317,5.7,10,5,9999,99999,9,999999999,0.0,999,999,99
3021,2,8,20,0,*?*?*?*?*?*?*?*?*?*?*?*?*?*?*?*?*?*?*?*?*?*?,-0.9,-0.8,100,102017,0,-0,278,0.0,-0.0,0.0,0,0,0,0,323,6.7,10,5,9999,99999,9,999999999,0.0,999,999,99
3021,2,8,21,0,*?*?*?*?*?*?*?*?*?*?*?*?*?*?*?*?*?*?*?*?*?*?,-2.6,-2.7,100,102017,0,-0,271,0.0,-0.0,0.0,0,0,0,0,330,4.6,10,5,9999,99999,9,999999999,0.0,999,999,99
3021,2,8,22,0,*?*?*?*?*?*?*?*?*?*?*?*?*?*?*?*?*?*?*?*?*?*?,-2.1,-2.2,100,102017,0,-0,273,0.0,-0.0,0.0,0,0,0,0,337,6.7,10,5,9999,99999,9,999999999,0.0,999,999,99
3021,2,8,23,0,*?*?*?*?*?*?*?*?*?*?*?*?*?*?*?*?*?*?*?*?*?*?,-2.8,-2.9,100,102017,0,-0,270,0.0,-0.0,0.0,0,0,0,0,343,7.7,10,5,9999,99999,9,999999999,0.0,999,999,99
3021,2,8,24,0,*?*?*?*?*?*?*?*?*?*?*?*?*?*?*?*?*?*?*?*?*?*?,-2.5,-2.9,100,102017,0,-0,272,0.0,-0.0,0.0,0,0,0,0,310,7.7,10,5,9999,99999,9,999999999,0.0,999,999,99
3021,2,9,1,0,*?*?*?*?*?*?*?*?*?*?*?*?*?*?*?*?*?*?*?*?*?*?,-2.3,-2.2,100,101825,0,-0,272,0.0,-0.0,0.0,0,0,0,0,335,6.2,10,5,9999,99999,9,999999999,0.0,999,999,99
3021,2,9,2,0,*?*?*?*?*?*?*?*?*?*?*?*?*?*?*?*?*?*?*?*?*?*?,-1.4,-1.5,100,101825,0,-0,276,0.0,-0.0,0.0,0,0,0,0,320,8.8,10,5,9999,99999,9,999999999,0.0,999,999,99
3021,2,9,3,0,*?*?*?*?*?*?*?*?*?*?*?*?*?*?*?*?*?*?*?*?*?*?,-2.4,-2.4,100,101825,0,-0,272,0.0,-0.0,0.0,0,0,0,0,305,7.7,10,5,9999,99999,9,999999999,0.0,999,999,99
3021,2,9,4,0,*?*?*?*?*?*?*?*?*?*?*?*?*?*?*?*?*?*?*?*?*?*?,-3.0,-3.1,100,101825,0,-0,270,0.0,-0.0,0.0,0,0,0,0,290,5.7,10,5,9999,99999,9,999999999,0.0,999,999,99
3021,2,9,5,0,*?*?*?*?*?*?*?*?*?*?*?*?*?*?*?*?*?*?*?*?*?*?,-2.6,-2.7,100,101825,0,-0,271,0.0,-0.0,0.0,0,0,0,0,275,5.2,10,5,9999,99999,9,999999999,0.0,999,999,99
3021,2,9,6,0,*?*?*?*?*?*?*?*?*?*?*?*?*?*?*?*?*?*?*?*?*?*?,-3.4,-3.4,100,101825,0,-0,268,0.0,-0.0,0.0,0,0,0,0,260,6.2,10,5,9999,99999,9,999999999,0.0,999,999,99
3021,2,9,7,0,*?*?*?*?*?*?*?*?*?*?*?*?*?*?*?*?*?*?*?*?*?*?,-4.3,-4.2,100,101825,0,-0,265,0.0,-0.0,0.0,0,0,0,0,245,8.8,10,5,9999,99999,9,999999999,0.0,999,999,99
3021,2,9,8,0,*?*?*?*?*?*?*?*?*?*?*?*?*?*?*?*?*?*?*?*?*?*?,-2.8,-2.9,100,101825,162,1405,270,17.5,0.0,17.5,2079,-0,2081,681,230,7.2,10,5,9999,99999,9,999999999,0.0,999,999,99
3021,2,9,9,0,*?*?*?*?*?*?*?*?*?*?*?*?*?*?*?*?*?*?*?*?*?*?,-1.4,-1.5,100,101825,328,1402,276,50.1,0.0,50.1,5848,0,5861,1990,215,7.2,10,5,9999,99999,9,999999999,0.0,999,999,99
3021,2,9,10,0,*?*?*?*?*?*?*?*?*?*?*?*?*?*?*?*?*?*?*?*?*?*?,0.8,-0.4,100,101825,454,1405,285,74.6,0.0,74.6,8730,0,8754,3086,200,8.2,10,5,9999,99999,9,999999999,0.0,999,999,99
3021,2,9,11,0,*?*?*?*?*?*?*?*?*?*?*?*?*?*?*?*?*?*?*?*?*?*?,3.7,0.4,100,101825,529,1404,292,155.3,54.8,134.6,17056,5201,15195,3827,185,8.8,9,5,9999,99999,9,999999999,0.0,999,999,99
3021,2,9,12,0,*?*?*?*?*?*?*?*?*?*?*?*?*?*?*?*?*?*?*?*?*?*?,5.5,2.1,100,101825,549,1403,300,162.2,55.1,140.6,17815,5266,15866,4033,170,10.3,9,5,9999,99999,9,999999999,0.0,999,999,99
3021,2,9,13,0,*?*?*?*?*?*?*?*?*?*?*?*?*?*?*?*?*?*?*?*?*?*?,5.5,1.5,100,101825,513,1404,305,86.3,0.0,86.3,10112,0,10142,3639,170,10.3,10,5,9999,99999,9,999999999,0.0,999,999,99
3021,2,9,14,0,*?*?*?*?*?*?*?*?*?*?*?*?*?*?*?*?*?*?*?*?*?*?,5.6,2.3,100,101825,423,1404,305,68.6,0.0,68.6,8017,0,8038,2807,170,9.8,10,5,9999,99999,9,999999999,0.0,999,999,99
3021,2,9,15,0,*?*?*?*?*?*?*?*?*?*?*?*?*?*?*?*?*?*?*?*?*?*?,5.5,1.3,98,101825,285,1404,305,41.6,0.0,41.6,4860,0,4869,1634,170,9.8,10,5,9999,99999,9,999999999,0.0,999,999,99
3021,2,9,16,0,*?*?*?*?*?*?*?*?*?*?*?*?*?*?*?*?*?*?*?*?*?*?,5.5,1.5,100,101825,109,1407,305,7.1,0.0,7.1,876,-0,876,283,170,7.7,10,5,9999,99999,9,999999999,0.0,999,999,99
3021,2,9,17,0,*?*?*?*?*?*?*?*?*?*?*?*?*?*?*?*?*?*?*?*?*?*?,4.2,1.7,100,101825,0,-0,299,0.0,-0.0,0.0,0,0,0,0,170,8.2,10,5,9999,99999,9,999999999,0.0,999,999,99
3021,2,9,18,0,*?*?*?*?*?*?*?*?*?*?*?*?*?*?*?*?*?*?*?*?*?*?,3.3,1.7,100,101825,0,-0,295,0.0,-0.0,0.0,0,0,0,0,170,6.2,10,5,9999,99999,9,999999999,0.0,999,999,99
3021,2,9,19,0,*?*?*?*?*?*?*?*?*?*?*?*?*?*?*?*?*?*?*?*?*?*?,2.1,1.3,100,101825,0,-0,290,0.0,-0.0,0.0,0,0,0,0,167,5.7,10,5,9999,99999,9,999999999,0.0,999,999,99
3021,2,9,20,0,*?*?*?*?*?*?*?*?*?*?*?*?*?*?*?*?*?*?*?*?*?*?,0.5,-0.2,100,101825,0,-0,284,0.0,-0.0,0.0,0,0,0,0,163,6.7,10,5,9999,99999,9,999999999,0.0,999,999,99
3021,2,9,21,0,*?*?*?*?*?*?*?*?*?*?*?*?*?*?*?*?*?*?*?*?*?*?,1.1,1.0,100,101825,0,-0,286,0.0,-0.0,0.0,0,0,0,0,160,4.6,10,5,9999,99999,9,999999999,0.0,999,999,99
3021,2,9,22,0,*?*?*?*?*?*?*?*?*?*?*?*?*?*?*?*?*?*?*?*?*?*?,-0.7,-0.8,100,101825,0,-0,279,0.0,-0.0,0.0,0,0,0,0,157,6.7,10,5,9999,99999,9,999999999,0.0,999,999,99
3021,2,9,23,0,*?*?*?*?*?*?*?*?*?*?*?*?*?*?*?*?*?*?*?*?*?*?,0.4,0.4,100,101825,0,-0,283,0.0,-0.0,0.0,0,0,0,0,153,7.7,10,5,9999,99999,9,999999999,0.0,999,999,99
3021,2,9,24,0,*?*?*?*?*?*?*?*?*?*?*?*?*?*?*?*?*?*?*?*?*?*?,-3.4,-3.4,100,101825,0,-0,268,0.0,-0.0,0.0,0,0,0,0,350,7.7,10,5,9999,99999,9,999999999,0.0,999,999,99
3021,2,10,1,0,*?*?*?*?*?*?*?*?*?*?*?*?*?*?*?*?*?*?*?*?*?*?,1.9,1.3,96,99850.4,0,-0,289,0.0,-0.0,0.0,0,0,0,0,148,6.2,10,5,9999,99999,9,999999999,0.0,999,999,99
3021,2,10,2,0,*?*?*?*?*?*?*?*?*?*?*?*?*?*?*?*?*?*?*?*?*?*?,2.1,1.5,97,99850.4,0,-0,290,0.0,-0.0,0.0,0,0,0,0,147,8.8,10,5,9999,99999,9,999999999,0.0,999,999,99
3021,2,10,3,0,*?*?*?*?*?*?*?*?*?*?*?*?*?*?*?*?*?*?*?*?*?*?,2.2,1.0,93,99850.4,0,-0,290,0.0,-0.0,0.0,0,0,0,0,145,7.7,10,5,9999,99999,9,999999999,0.0,999,999,99
3021,2,10,4,0,*?*?*?*?*?*?*?*?*?*?*?*?*?*?*?*?*?*?*?*?*?*?,1.9,1.3,96,99850.4,0,-0,289,0.0,-0.0,0.0,0,0,0,0,143,5.7,10,5,9999,99999,9,999999999,0.0,999,999,99
3021,2,10,5,0,*?*?*?*?*?*?*?*?*?*?*?*?*?*?*?*?*?*?*?*?*?*?,1.5,0.6,94,99850.4,0,-0,288,0.0,-0.0,0.0,0,0,0,0,142,5.2,10,5,9999,99999,9,999999999,0.0,999,999,99
3021,2,10,6,0,*?*?*?*?*?*?*?*?*?*?*?*?*?*?*?*?*?*?*?*?*?*?,2.1,1.0,94,99850.4,0,-0,290,0.0,-0.0,0.0,0,0,0,0,140,6.2,10,5,9999,99999,9,999999999,0.0,999,999,99
3021,2,10,7,0,*?*?*?*?*?*?*?*?*?*?*?*?*?*?*?*?*?*?*?*?*?*?,2.4,0.8,90,99850.4,0,-0,291,0.0,-0.0,0.0,0,0,0,0,138,8.8,10,5,9999,99999,9,999999999,0.0,999,999,99
3021,2,10,8,0,*?*?*?*?*?*?*?*?*?*?*?*?*?*?*?*?*?*?*?*?*?*?,2.3,0.6,90,99850.4,168,1399,291,18.8,0.0,18.8,2230,-0,2232,731,137,7.2,10,5,9999,99999,9,999999999,0.0,999,999,99
3021,2,10,9,0,*?*?*?*?*?*?*?*?*?*?*?*?*?*?*?*?*?*?*?*?*?*?,2.1,1.3,95,99850.4,335,1402,290,51.5,0.0,51.5,6007,0,6020,2048,135,7.2,10,5,9999,99999,9,999999999,0.0,999,999,99
3021,2,10,10,0,*?*?*?*?*?*?*?*?*?*?*?*?*?*?*?*?*?*?*?*?*?*?,2.8,1.9,94,99850.4,461,1404,293,76.0,0.0,76.0,8896,0,8920,3151,133,8.2,10,5,9999,99999,9,999999999,0.0,999,999,99
3021,2,10,11,0,*?*?*?*?*?*?*?*?*?*?*?*?*?*?*?*?*?*?*?*?*?*?,4.7,2.3,85,99850.4,536,1403,301,90.8,0.0,90.8,10655,0,10688,3861,132,8.8,10,5,9999,99999,9,999999999,0.0,999,999,99
3021,2,10,12,0,*?*?*?*?*?*?*?*?*?*?*?*?*?*?*?*?*?*?*?*?*?*?,4.9,1.9,82,99850.4,556,1402,302,94.8,0.0,94.8,11131,0,11166,4058,130,10.3,10,5,9999,99999,9,999999999,0.0,999,999,99
3021,2,10,13,0,*?*?*?*?*?*?*?*?*?*?*?*?*?*?*?*?*?*?*?*?*?*?,4.9,1.3,78,99850.4,520,1403,302,87.7,0.0,87.7,10282,0,10313,3708,125,10.3,10,5,9999,99999,9,999999999,0.0,999,999,99
3021,2,10,14,0,*?*?*?*?*?*?*?*?*?*?*?*?*?*?*?*?*?*?*?*?*?*?,4.7,-0.0,73,99850.4,430,1404,301,70.0,0.0,70.0,8183,0,8205,2872,120,9.8,10,5,9999,99999,9,999999999,0.0,999,999,99
3021,2,10,15,0,*?*?*?*?*?*?*?*?*?*?*?*?*?*?*?*?*?*?*?*?*?*?,5.0,0.6,74,99850.4,292,1404,302,43.0,0.0,43.0,5018,0,5028,1691,115,9.8,10,5,9999,99999,9,999999999,0.0,999,999,99
3021,2,10,16,0,*?*?*?*?*?*?*?*?*?*?*?*?*?*?*?*?*?*?*?*?*?*?,4.7,0.6,76,99850.4,115,1398,301,8.4,0.0,8.4,1030,-0,1030,334,110,7.7,10,5,9999,99999,9,999999999,0.0,999,999,99
3021,2,10,17,0,*?*?*?*?*?*?*?*?*?*?*?*?*?*?*?*?*?*?*?*?*?*?,4.9,0.4,73,99850.4,0,-0,302,0.0,-0.0,0.0,0,0,0,0,105,8.2,10,5,9999,99999,9,999999999,0.0,999,999,99
3021,2,10,18,0,*?*?*?*?*?*?*?*?*?*?*?*?*?*?*?*?*?*?*?*?*?*?,4.3,1.5,82,99850.4,0,-0,299,0.0,-0.0,0.0,0,0,0,0,100,6.2,10,5,9999,99999,9,999999999,0.0,999,999,99
3021,2,10,19,0,*?*?*?*?*?*?*?*?*?*?*?*?*?*?*?*?*?*?*?*?*?*?,4.9,2.3,85,99850.4,0,-0,302,0.0,-0.0,0.0,0,0,0,0,102,5.7,10,5,9999,99999,9,999999999,0.0,999,999,99
3021,2,10,20,0,*?*?*?*?*?*?*?*?*?*?*?*?*?*?*?*?*?*?*?*?*?*?,3.5,2.1,92,99850.4,0,-0,296,0.0,-0.0,0.0,0,0,0,0,103,6.7,10,5,9999,99999,9,999999999,0.0,999,999,99
3021,2,10,21,0,*?*?*?*?*?*?*?*?*?*?*?*?*?*?*?*?*?*?*?*?*?*?,2.8,2.9,100,99850.4,0,-0,293,0.0,-0.0,0.0,0,0,0,0,105,4.6,10,5,9999,99999,9,999999999,0.0,999,999,99
3021,2,10,22,0,*?*?*?*?*?*?*?*?*?*?*?*?*?*?*?*?*?*?*?*?*?*?,2.8,2.9,100,99850.4,0,-0,293,0.0,-0.0,0.0,0,0,0,0,107,6.7,10,5,9999,99999,9,999999999,0.0,999,999,99
3021,2,10,23,0,*?*?*?*?*?*?*?*?*?*?*?*?*?*?*?*?*?*?*?*?*?*?,2.4,2.5,100,99850.4,0,-0,291,0.0,-0.0,0.0,0,0,0,0,108,7.7,10,5,9999,99999,9,999999999,0.0,999,999,99
3021,2,10,24,0,*?*?*?*?*?*?*?*?*?*?*?*?*?*?*?*?*?*?*?*?*?*?,1.5,0.8,96,99850.4,0,-0,288,0.0,-0.0,0.0,0,0,0,0,150,7.7,10,5,9999,99999,9,999999999,0.0,999,999,99
3021,2,11,1,0,*?*?*?*?*?*?*?*?*?*?*?*?*?*?*?*?*?*?*?*?*?*?,1.5,1.5,100,100078,0,-0,287,0.0,-0.0,0.0,0,0,0,0,107,6.2,10,5,9999,99999,9,999999999,0.0,999,999,99
3021,2,11,2,0,*?*?*?*?*?*?*?*?*?*?*?*?*?*?*?*?*?*?*?*?*?*?,0.8,0.8,100,100078,0,-0,285,0.0,-0.0,0.0,0,0,0,0,103,8.8,10,5,9999,99999,9,999999999,0.0,999,999,99
3021,2,11,3,0,*?*?*?*?*?*?*?*?*?*?*?*?*?*?*?*?*?*?*?*?*?*?,0.3,0.4,100,100078,0,-0,283,0.0,-0.0,0.0,0,0,0,0,100,7.7,10,5,9999,99999,9,999999999,0.0,999,999,99
3021,2,11,4,0,*?*?*?*?*?*?*?*?*?*?*?*?*?*?*?*?*?*?*?*?*?*?,0.5,0.4,100,100078,0,-0,283,0.0,-0.0,0.0,0,0,0,0,97,5.7,10,5,9999,99999,9,999999999,0.0,999,999,99
3021,2,11,5,0,*?*?*?*?*?*?*?*?*?*?*?*?*?*?*?*?*?*?*?*?*?*?,0.1,-0.0,100,100078,0,-0,282,0.0,-0.0,0.0,0,0,0,0,93,5.2,10,5,9999,99999,9,999999999,0.0,999,999,99
3021,2,11,6,0,*?*?*?*?*?*?*?*?*?*?*?*?*?*?*?*?*?*?*?*?*?*?,-0.1,-0.0,100,100078,0,-0,281,0.0,-0.0,0.0,0,0,0,0,90,6.2,10,5,9999,99999,9,999999999,0.0,999,999,99
3021,2,11,7,0,*?*?*?*?*?*?*?*?*?*?*?*?*?*?*?*?*?*?*?*?*?*?,-0.2,-0.2,100,100078,0,-0,281,0.0,-0.0,0.0,0,0,0,0,85,8.8,10,5,9999,99999,9,999999999,0.0,999,999,99
3021,2,11,8,0,*?*?*?*?*?*?*?*?*?*?*?*?*?*?*?*?*?*?*?*?*?*?,0.6,0.6,100,100078,175,1401,265,60.7,217.8,33.5,6457,12763,4641,589,80,7.2,6,3,9999,99999,9,999999999,0.0,999,999,99
3021,2,11,9,0,*?*?*?*?*?*?*?*?*?*?*?*?*?*?*?*?*?*?*?*?*?*?,1.5,1.5,100,100078,342,1402,241,182.3,523.0,54.7,18933,43349,8253,1023,75,7.2,0,0,9999,99999,9,999999999,0.0,999,999,99
3021,2,11,10,0,*?*?*?*?*?*?*?*?*?*?*?*?*?*?*?*?*?*?*?*?*?*?,1.6,1.7,100,100078,468,1404,241,267.1,560.7,80.1,27734,50965,11659,1527,70,8.2,0,0,9999,99999,9,999999999,0.0,999,999,99
3021,2,11,11,0,*?*?*?*?*?*?*?*?*?*?*?*?*?*?*?*?*?*?*?*?*?*?,3.8,1.9,100,100078,543,1402,250,318.1,575.0,95.4,33065,54092,13620,1859,65,8.8,0,0,9999,99999,9,999999999,0.0,999,999,99
3021,2,11,12,0,*?*?*?*?*?*?*?*?*?*?*?*?*?*?*?*?*?*?*?*?*?*?,4.4,0.4,100,100078,563,1402,249,331.8,578.2,99.5,34505,54798,14138,1954,60,10.3,0,0,9999,99999,9,999999999,0.0,999,999,99
3021,2,11,13,0,*?*?*?*?*?*?*?*?*?*?*?*?*?*?*?*?*?*?*?*?*?*?,4.5,0.8,100,100078,527,1402,260,306.4,547.8,100.5,31640,50978,14150,1917,58,10.3,2,1,9999,99999,9,999999999,0.0,999,999,99
3021,2,11,14,0,*?*?*?*?*?*?*?*?*?*?*?*?*?*?*?*?*?*?*?*?*?*?,4.2,1.0,100,100078,437,1403,254,246.2,547.8,75.6,25520,48853,11039,1425,57,9.8,1,0,9999,99999,9,999999999,0.0,999,999,99
3021,2,11,15,0,*?*?*?*?*?*?*?*?*?*?*?*?*?*?*?*?*?*?*?*?*?*?,4.0,0.4,100,100078,299,1404,253,152.9,497.4,46.9,15878,39278,7168,874,55,9.8,1,0,9999,99999,9,999999999,0.0,999,999,99
3021,2,11,16,0,*?*?*?*?*?*?*?*?*?*?*?*?*?*?*?*?*?*?*?*?*?*?,4.2,-0.4,98,100078,122,1401,273,31.3,188.6,14.9,3305,10222,2481,284,53,7.7,5,3,9999,99999,9,999999999,0.0,999,999,99
3021,2,11,17,0,*?*?*?*?*?*?*?*?*?*?*?*?*?*?*?*?*?*?*?*?*?*?,3.7,1.3,100,100078,0,-0,297,0.0,-0.0,0.0,0,0,0,0,52,8.2,10,5,9999,99999,9,999999999,0.0,999,999,99
3021,2,11,18,0,*?*?*?*?*?*?*?*?*?*?*?*?*?*?*?*?*?*?*?*?*?*?,3.0,2.3,100,100078,0,-0,294,0.0,-0.0,0.0,0,0,0,0,50,6.2,10,5,9999,99999,9,999999999,0.0,999,999,99
3021,2,11,19,0,*?*?*?*?*?*?*?*?*?*?*?*?*?*?*?*?*?*?*?*?*?*?,2.5,2.3,100,100078,0,-0,292,0.0,-0.0,0.0,0,0,0,0,50,5.7,10,5,9999,99999,9,999999999,0.0,999,999,99
3021,2,11,20,0,*?*?*?*?*?*?*?*?*?*?*?*?*?*?*?*?*?*?*?*?*?*?,1.7,1.5,100,100078,0,-0,288,0.0,-0.0,0.0,0,0,0,0,50,6.7,10,5,9999,99999,9,999999999,0.0,999,999,99
3021,2,11,21,0,*?*?*?*?*?*?*?*?*?*?*?*?*?*?*?*?*?*?*?*?*?*?,2.2,1.9,100,100078,0,-0,290,0.0,-0.0,0.0,0,0,0,0,50,4.6,10,5,9999,99999,9,999999999,0.0,999,999,99
3021,2,11,22,0,*?*?*?*?*?*?*?*?*?*?*?*?*?*?*?*?*?*?*?*?*?*?,0.6,0.4,100,100078,0,-0,284,0.0,-0.0,0.0,0,0,0,0,50,6.7,10,5,9999,99999,9,999999999,0.0,999,999,99
3021,2,11,23,0,*?*?*?*?*?*?*?*?*?*?*?*?*?*?*?*?*?*?*?*?*?*?,1.3,1.3,100,100078,0,-0,287,0.0,-0.0,0.0,0,0,0,0,50,7.7,10,5,9999,99999,9,999999999,0.0,999,999,99
3021,2,11,24,0,*?*?*?*?*?*?*?*?*?*?*?*?*?*?*?*?*?*?*?*?*?*?,2.0,2.1,100,100078,0,-0,289,0.0,-0.0,0.0,0,0,0,0,110,7.7,10,5,9999,99999,9,999999999,0.0,999,999,99
3021,2,12,1,0,*?*?*?*?*?*?*?*?*?*?*?*?*?*?*?*?*?*?*?*?*?*?,1.9,-0.4,89,101624,0,-0,289,0.0,-0.0,0.0,0,0,0,0,52,2.6,10,5,9999,99999,9,999999999,0.0,999,999,99
3021,2,12,2,0,*?*?*?*?*?*?*?*?*?*?*?*?*?*?*?*?*?*?*?*?*?*?,2.0,-1.1,83,101624,0,-0,290,0.0,-0.0,0.0,0,0,0,0,53,3.1,10,5,9999,99999,9,999999999,0.0,999,999,99
3021,2,12,3,0,*?*?*?*?*?*?*?*?*?*?*?*?*?*?*?*?*?*?*?*?*?*?,-0.1,-2.7,85,101624,0,-0,281,0.0,-0.0,0.0,0,0,0,0,55,2.6,10,5,9999,99999,9,999999999,0.0,999,999,99
3021,2,12,4,0,*?*?*?*?*?*?*?*?*?*?*?*?*?*?*?*?*?*?*?*?*?*?,-0.2,-3.1,82,101624,0,-0,281,0.0,-0.0,0.0,0,0,0,0,57,4.6,10,5,9999,99999,9,999999999,0.0,999,999,99
3021,2,12,5,0,*?*?*?*?*?*?*?*?*?*?*?*?*?*?*?*?*?*?*?*?*?*?,0.1,-2.7,83,101624,0,-0,282,0.0,-0.0,0.0,0,0,0,0,58,3.1,10,5,9999,99999,9,999999999,0.0,999,999,99
3021,2,12,6,0,*?*?*?*?*?*?*?*?*?*?*?*?*?*?*?*?*?*?*?*?*?*?,0.1,-2.2,86,101624,0,-0,282,0.0,-0.0,0.0,0,0,0,0,60,5.2,10,5,9999,99999,9,999999999,0.0,999,999,99
3021,2,12,7,0,*?*?*?*?*?*?*?*?*?*?*?*?*?*?*?*?*?*?*?*?*?*?,-0.6,-2.4,90,101624,0,-0,279,0.0,-0.0,0.0,0,0,0,0,65,5.7,10,5,9999,99999,9,999999999,0.0,999,999,99
3021,2,12,8,0,*?*?*?*?*?*?*?*?*?*?*?*?*?*?*?*?*?*?*?*?*?*?,-1.2,-1.9,98,101624,182,1402,267,49.4,96.0,37.0,5315,5557,4567,656,70,5.7,8,4,9999,99999,9,999999999,0.0,999,999,99
3021,2,12,9,0,*?*?*?*?*?*?*?*?*?*?*?*?*?*?*?*?*?*?*?*?*?*?,1.1,-0.6,92,101624,349,1401,271,147.6,211.6,94.9,15608,17648,11126,1849,75,6.7,7,4,9999,99999,9,999999999,0.0,999,999,99
3021,2,12,10,0,*?*?*?*?*?*?*?*?*?*?*?*?*?*?*?*?*?*?*?*?*?*?,3.5,1.0,87,101624,475,1403,286,181.6,135.1,135.8,19790,12760,15505,3085,80,10.8,8,4,9999,99999,9,999999999,0.0,999,999,99
3021,2,12,11,0,*?*?*?*?*?*?*?*?*?*?*?*?*?*?*?*?*?*?*?*?*?*?,5.2,3.2,90,101624,550,1401,303,93.7,0.0,93.7,11002,0,11036,4004,85,12.9,10,5,9999,99999,9,999999999,0.0,999,999,99
3021,2,12,12,0,*?*?*?*?*?*?*?*?*?*?*?*?*?*?*?*?*?*?*?*?*?*?,7.0,2.9,78,101624,571,1403,301,224.9,139.2,168.2,24522,13753,19088,3953,90,12.4,8,4,9999,99999,9,999999999,0.0,999,999,99
3021,2,12,13,0,*?*?*?*?*?*?*?*?*?*?*?*?*?*?*?*?*?*?*?*?*?*?,7.2,2.5,75,101624,534,1401,307,157.3,54.9,136.4,17284,5221,15396,3888,90,14.4,9,5,9999,99999,9,999999999,0.0,999,999,99
3021,2,12,14,0,*?*?*?*?*?*?*?*?*?*?*?*?*?*?*?*?*?*?*?*?*?*?,7.0,3.0,79,101624,444,1402,301,167.7,133.4,125.4,18274,12359,14348,2821,90,12.9,8,4,9999,99999,9,999999999,0.0,999,999,99
3021,2,12,15,0,*?*?*?*?*?*?*?*?*?*?*?*?*?*?*?*?*?*?*?*?*?*?,7.4,3.0,77,101624,306,1404,308,79.4,48.5,68.9,8716,4020,7804,1799,90,10.8,9,5,9999,99999,9,999999999,0.0,999,999,99
3021,2,12,16,0,*?*?*?*?*?*?*?*?*?*?*?*?*?*?*?*?*?*?*?*?*?*?,7.3,3.8,81,101624,129,1404,312,11.1,0.0,11.1,1339,-0,1339,436,90,8.2,10,5,9999,99999,9,999999999,0.0,999,999,99
3021,2,12,17,0,*?*?*?*?*?*?*?*?*?*?*?*?*?*?*?*?*?*?*?*?*?*?,6.9,4.1,86,101624,0,-0,310,0.0,-0.0,0.0,0,0,0,0,90,6.2,10,5,9999,99999,9,999999999,0.0,999,999,99
3021,2,12,18,0,*?*?*?*?*?*?*?*?*?*?*?*?*?*?*?*?*?*?*?*?*?*?,3.9,3.8,100,101624,0,-0,297,0.0,-0.0,0.0,0,0,0,0,90,8.2,10,5,9999,99999,9,999999999,0.0,999,999,99
3021,2,12,19,0,*?*?*?*?*?*?*?*?*?*?*?*?*?*?*?*?*?*?*?*?*?*?,4.3,4.3,100,101624,0,-0,299,0.0,-0.0,0.0,0,0,0,0,93,6.2,10,5,9999,99999,9,999999999,0.0,999,999,99
3021,2,12,20,0,*?*?*?*?*?*?*?*?*?*?*?*?*?*?*?*?*?*?*?*?*?*?,3.0,3.0,100,101624,0,-0,294,0.0,-0.0,0.0,0,0,0,0,97,9.8,10,5,9999,99999,9,999999999,0.0,999,999,99
3021,2,12,21,0,*?*?*?*?*?*?*?*?*?*?*?*?*?*?*?*?*?*?*?*?*?*?,2.6,2.7,100,101624,0,-0,292,0.0,-0.0,0.0,0,0,0,0,100,6.7,10,5,9999,99999,9,999999999,0.0,999,999,99
3021,2,12,22,0,*?*?*?*?*?*?*?*?*?*?*?*?*?*?*?*?*?*?*?*?*?*?,1.5,1.5,100,101624,0,-0,287,0.0,-0.0,0.0,0,0,0,0,103,6.7,10,5,9999,99999,9,999999999,0.0,999,999,99
3021,2,12,23,0,*?*?*?*?*?*?*?*?*?*?*?*?*?*?*?*?*?*?*?*?*?*?,1.8,1.9,100,101624,0,-0,289,0.0,-0.0,0.0,0,0,0,0,107,8.2,10,5,9999,99999,9,999999999,0.0,999,999,99
3021,2,12,24,0,*?*?*?*?*?*?*?*?*?*?*?*?*?*?*?*?*?*?*?*?*?*?,2.0,0.4,93,101624,0,-0,290,0.0,-0.0,0.0,0,0,0,0,50,2.1,10,5,9999,99999,9,999999999,0.0,999,999,99
3021,2,13,1,0,*?*?*?*?*?*?*?*?*?*?*?*?*?*?*?*?*?*?*?*?*?*?,2.7,2.7,100,101935,0,-0,292,0.0,-0.0,0.0,0,0,0,0,117,7.7,10,5,9999,99999,9,999999999,0.0,999,999,99
3021,2,13,2,0,*?*?*?*?*?*?*?*?*?*?*?*?*?*?*?*?*?*?*?*?*?*?,3.2,3.2,100,101935,0,-0,294,0.0,-0.0,0.0,0,0,0,0,123,7.7,10,5,9999,99999,9,999999999,0.0,999,999,99
3021,2,13,3,0,*?*?*?*?*?*?*?*?*?*?*?*?*?*?*?*?*?*?*?*?*?*?,2.8,2.9,100,101935,0,-0,293,0.0,-0.0,0.0,0,0,0,0,130,6.7,10,5,9999,99999,9,999999999,0.0,999,999,99
3021,2,13,4,0,*?*?*?*?*?*?*?*?*?*?*?*?*?*?*?*?*?*?*?*?*?*?,2.3,2.3,100,101935,0,-0,291,0.0,-0.0,0.0,0,0,0,0,137,5.7,10,5,9999,99999,9,999999999,0.0,999,999,99
3021,2,13,5,0,*?*?*?*?*?*?*?*?*?*?*?*?*?*?*?*?*?*?*?*?*?*?,1.7,1.7,100,101935,0,-0,288,0.0,-0.0,0.0,0,0,0,0,143,6.2,10,5,9999,99999,9,999999999,0.0,999,999,99
3021,2,13,6,0,*?*?*?*?*?*?*?*?*?*?*?*?*?*?*?*?*?*?*?*?*?*?,2.0,2.1,100,101935,0,-0,289,0.0,-0.0,0.0,0,0,0,0,150,6.7,10,5,9999,99999,9,999999999,0.0,999,999,99
3021,2,13,7,0,*?*?*?*?*?*?*?*?*?*?*?*?*?*?*?*?*?*?*?*?*?*?,2.2,2.3,100,101935,0,-0,290,0.0,-0.0,0.0,0,0,0,0,152,4.6,10,5,9999,99999,9,999999999,0.0,999,999,99
3021,2,13,8,0,*?*?*?*?*?*?*?*?*?*?*?*?*?*?*?*?*?*?*?*?*?*?,2.3,2.3,100,101935,189,1402,282,52.6,98.3,39.4,5646,5836,4842,702,153,3.6,8,4,9999,99999,9,999999999,0.0,999,999,99
3021,2,13,9,0,*?*?*?*?*?*?*?*?*?*?*?*?*?*?*?*?*?*?*?*?*?*?,3.3,3.2,100,101935,356,1400,286,128.2,127.0,95.9,13979,10935,11044,2102,155,6.2,8,4,9999,99999,9,999999999,0.0,999,999,99
3021,2,13,10,0,*?*?*?*?*?*?*?*?*?*?*?*?*?*?*?*?*?*?*?*?*?*?,4.6,4.5,100,101935,482,1401,292,184.9,135.5,138.3,20153,12849,15781,3150,157,6.2,8,4,9999,99999,9,999999999,0.0,999,999,99
3021,2,13,11,0,*?*?*?*?*?*?*?*?*?*?*?*?*?*?*?*?*?*?*?*?*?*?,6.0,6.1,100,101935,558,1402,298,219.1,138.8,163.9,23886,13639,18609,3832,158,7.7,8,4,9999,99999,9,999999999,0.0,999,999,99
3021,2,13,12,0,*?*?*?*?*?*?*?*?*?*?*?*?*?*?*?*?*?*?*?*?*?*?,6.9,6.9,100,101935,578,1402,306,172.3,55.6,149.3,18930,5355,16851,4342,160,7.7,9,5,9999,99999,9,999999999,0.0,999,999,99
3021,2,13,13,0,*?*?*?*?*?*?*?*?*?*?*?*?*?*?*?*?*?*?*?*?*?*?,6.9,6.7,100,101935,542,1403,306,159.9,55.0,138.6,17564,5245,15643,3964,160,8.8,9,5,9999,99999,9,999999999,0.0,999,999,99
3021,2,13,14,0,*?*?*?*?*?*?*?*?*?*?*?*?*?*?*?*?*?*?*?*?*?*?,7.0,6.1,100,101935,451,1401,306,129.0,53.3,111.9,14166,4901,12636,3077,160,8.2,9,5,9999,99999,9,999999999,0.0,999,999,99
3021,2,13,15,0,*?*?*?*?*?*?*?*?*?*?*?*?*?*?*?*?*?*?*?*?*?*?,6.8,5.9,100,101935,313,1403,305,81.8,48.8,71.0,8982,4074,8040,1857,160,8.8,9,5,9999,99999,9,999999999,0.1,999,999,99
3021,2,13,16,0,*?*?*?*?*?*?*?*?*?*?*?*?*?*?*?*?*?*?*?*?*?*?,6.9,6.1,100,101935,136,1405,306,21.5,29.6,18.7,2446,1626,2291,388,160,8.8,9,5,9999,99999,9,999999999,0.3,999,999,99
3021,2,13,17,0,*?*?*?*?*?*?*?*?*?*?*?*?*?*?*?*?*?*?*?*?*?*?,6.9,3.4,98,101935,0,-0,310,0.0,-0.0,0.0,0,0,0,0,160,7.7,10,5,9999,99999,9,999999999,0.0,999,999,99
3021,2,13,18,0,*?*?*?*?*?*?*?*?*?*?*?*?*?*?*?*?*?*?*?*?*?*?,5.5,2.9,100,101935,0,-0,304,0.0,-0.0,0.0,0,0,0,0,160,7.7,10,5,9999,99999,9,999999999,0.0,999,999,99
3021,2,13,19,0,*?*?*?*?*?*?*?*?*?*?*?*?*?*?*?*?*?*?*?*?*?*?,5.2,3.0,100,101935,0,-0,303,0.0,-0.0,0.0,0,0,0,0,162,6.2,10,5,9999,99999,9,999999999,0.3,999,999,99
3021,2,13,20,0,*?*?*?*?*?*?*?*?*?*?*?*?*?*?*?*?*?*?*?*?*?*?,4.5,3.6,100,101935,0,-0,300,0.0,-0.0,0.0,0,0,0,0,163,6.7,10,5,9999,99999,9,999999999,0.7,999,999,99
3021,2,13,21,0,*?*?*?*?*?*?*?*?*?*?*?*?*?*?*?*?*?*?*?*?*?*?,4.5,2.9,100,101935,0,-0,300,0.0,-0.0,0.0,0,0,0,0,165,3.6,10,5,9999,99999,9,999999999,1.2,999,999,99
3021,2,13,22,0,*?*?*?*?*?*?*?*?*?*?*?*?*?*?*?*?*?*?*?*?*?*?,3.8,2.1,100,101935,0,-0,297,0.0,-0.0,0.0,0,0,0,0,167,5.7,10,5,9999,99999,9,999999999,3.9,999,999,99
3021,2,13,23,0,*?*?*?*?*?*?*?*?*?*?*?*?*?*?*?*?*?*?*?*?*?*?,2.9,2.1,100,101935,0,-0,293,0.0,-0.0,0.0,0,0,0,0,168,6.2,10,5,9999,99999,9,999999999,1.8,999,999,99
3021,2,13,24,0,*?*?*?*?*?*?*?*?*?*?*?*?*?*?*?*?*?*?*?*?*?*?,2.1,2.1,100,101935,0,-0,290,0.0,-0.0,0.0,0,0,0,0,110,6.7,10,5,9999,99999,9,999999999,0.0,999,999,99
3021,2,14,1,0,*?*?*?*?*?*?*?*?*?*?*?*?*?*?*?*?*?*?*?*?*?*?,1.0,-1.1,85,101004,0,-0,286,0.0,-0.0,0.0,0,0,0,0,178,7.7,10,5,9999,99999,9,999999999,0.0,999,999,99
3021,2,14,2,0,*?*?*?*?*?*?*?*?*?*?*?*?*?*?*?*?*?*?*?*?*?*?,0.3,-2.9,78,101004,0,-0,283,0.0,-0.0,0.0,0,0,0,0,187,6.7,10,5,9999,99999,9,999999999,0.0,999,999,99
3021,2,14,3,0,*?*?*?*?*?*?*?*?*?*?*?*?*?*?*?*?*?*?*?*?*?*?,-0.6,-3.9,75,101004,0,-0,280,0.0,-0.0,0.0,0,0,0,0,195,6.7,10,5,9999,99999,9,999999999,0.0,999,999,99
3021,2,14,4,0,*?*?*?*?*?*?*?*?*?*?*?*?*?*?*?*?*?*?*?*?*?*?,-1.5,-5.0,74,101004,0,-0,276,0.0,-0.0,0.0,0,0,0,0,203,8.2,10,5,9999,99999,9,999999999,0.0,999,999,99
3021,2,14,5,0,*?*?*?*?*?*?*?*?*?*?*?*?*?*?*?*?*?*?*?*?*?*?,-2.3,-6.0,74,101004,0,-0,273,0.0,-0.0,0.0,0,0,0,0,212,6.7,10,5,9999,99999,9,999999999,0.0,999,999,99
3021,2,14,6,0,*?*?*?*?*?*?*?*?*?*?*?*?*?*?*?*?*?*?*?*?*?*?,-1.5,-5.3,72,101004,0,-0,276,0.0,-0.0,0.0,0,0,0,0,220,5.7,10,5,9999,99999,9,999999999,0.0,999,999,99
3021,2,14,7,0,*?*?*?*?*?*?*?*?*?*?*?*?*?*?*?*?*?*?*?*?*?*?,-0.7,-3.9,76,101004,0,-0,279,0.0,-0.0,0.0,0,0,0,0,230,5.7,10,5,9999,99999,9,999999999,0.5,999,999,99
3021,2,14,8,0,*?*?*?*?*?*?*?*?*?*?*?*?*?*?*?*?*?*?*?*?*?*?,-1.1,-3.9,78,101004,196,1401,277,24.3,0.0,24.3,2857,-0,2861,941,240,6.7,10,5,9999,99999,9,999999999,0.5,999,999,99
3021,2,14,9,0,*?*?*?*?*?*?*?*?*?*?*?*?*?*?*?*?*?*?*?*?*?*?,-0.1,-3.1,77,101004,364,1403,281,57.1,0.0,57.1,6665,0,6681,2293,250,6.2,10,5,9999,99999,9,999999999,0.5,999,999,99
3021,2,14,10,0,*?*?*?*?*?*?*?*?*?*?*?*?*?*?*?*?*?*?*?*?*?*?,1.8,-2.4,72,101004,489,1400,289,81.8,0.0,81.8,9580,0,9607,3423,260,5.7,10,5,9999,99999,9,999999999,0.0,999,999,99
3021,2,14,11,0,*?*?*?*?*?*?*?*?*?*?*?*?*?*?*?*?*?*?*?*?*?*?,4.4,-0.2,72,101004,565,1401,300,96.7,0.0,96.7,11357,0,11392,4151,270,6.7,10,5,9999,99999,9,999999999,0.0,999,999,99
3021,2,14,12,0,*?*?*?*?*?*?*?*?*?*?*?*?*?*?*?*?*?*?*?*?*?*?,6.4,1.5,70,101004,585,1400,309,100.6,0.0,100.6,11836,0,11874,4352,280,6.7,10,5,9999,99999,9,999999999,0.0,999,999,99
3021,2,14,13,0,*?*?*?*?*?*?*?*?*?*?*?*?*?*?*?*?*?*?*?*?*?*?,6.4,1.0,69,101004,549,1401,303,162.4,55.1,140.8,17845,5269,15891,4040,277,7.7,9,5,9999,99999,9,999999999,0.0,999,999,99
3021,2,14,14,0,*?*?*?*?*?*?*?*?*?*?*?*?*?*?*?*?*?*?*?*?*?*?,6.7,-0.0,62,101004,458,1400,310,75.7,0.0,75.7,8856,0,8880,3135,273,7.7,10,5,9999,99999,9,999999999,0.0,999,999,99
3021,2,14,15,0,*?*?*?*?*?*?*?*?*?*?*?*?*?*?*?*?*?*?*?*?*?*?,6.5,0.6,66,101004,320,1403,309,48.5,0.0,48.5,5661,0,5673,1923,270,7.7,10,5,9999,99999,9,999999999,0.1,999,999,99
3021,2,14,16,0,*?*?*?*?*?*?*?*?*?*?*?*?*?*?*?*?*?*?*?*?*?*?,6.5,0.4,65,101004,142,1397,309,13.7,0.0,13.7,1648,-0,1649,538,267,6.7,10,5,9999,99999,9,999999999,0.0,999,999,99
3021,2,14,17,0,*?*?*?*?*?*?*?*?*?*?*?*?*?*?*?*?*?*?*?*?*?*?,5.9,-0.4,63,101004,0,-0,307,0.0,-0.0,0.0,0,0,0,0,263,5.7,10,5,9999,99999,9,999999999,0.0,999,999,99
3021,2,14,18,0,*?*?*?*?*?*?*?*?*?*?*?*?*?*?*?*?*?*?*?*?*?*?,4.1,-1.5,66,101004,0,-0,299,0.0,-0.0,0.0,0,0,0,0,260,8.8,10,5,9999,99999,9,999999999,0.0,999,999,99
3021,2,14,19,0,*?*?*?*?*?*?*?*?*?*?*?*?*?*?*?*?*?*?*?*?*?*?,3.0,-1.7,71,101004,0,-0,294,0.0,-0.0,0.0,0,0,0,0,258,6.2,10,5,9999,99999,9,999999999,0.0,999,999,99
3021,2,14,20,0,*?*?*?*?*?*?*?*?*?*?*?*?*?*?*?*?*?*?*?*?*?*?,2.3,-1.3,76,101004,0,-0,291,0.0,-0.0,0.0,0,0,0,0,257,5.7,10,5,9999,99999,9,999999999,0.0,999,999,99
3021,2,14,21,0,*?*?*?*?*?*?*?*?*?*?*?*?*?*?*?*?*?*?*?*?*?*?,1.1,-2.4,75,101004,0,-0,286,0.0,-0.0,0.0,0,0,0,0,255,3.6,10,5,9999,99999,9,999999999,0.0,999,999,99
3021,2,14,22,0,*?*?*?*?*?*?*?*?*?*?*?*?*?*?*?*?*?*?*?*?*?*?,1.2,-1.3,83,101004,0,-0,287,0.0,-0.0,0.0,0,0,0,0,253,3.6,10,5,9999,99999,9,999999999,0.0,999,999,99
3021,2,14,23,0,*?*?*?*?*?*?*?*?*?*?*?*?*?*?*?*?*?*?*?*?*?*?,1.2,-0.8,85,101004,0,-0,287,0.0,-0.0,0.0,0,0,0,0,252,3.1,10,5,9999,99999,9,999999999,0.5,999,999,99
3021,2,14,24,0,*?*?*?*?*?*?*?*?*?*?*?*?*?*?*?*?*?*?*?*?*?*?,2.0,0.4,89,101004,0,-0,290,0.0,-0.0,0.0,0,0,0,0,170,6.7,10,5,9999,99999,9,999999999,0.0,999,999,99
3021,2,15,1,0,*?*?*?*?*?*?*?*?*?*?*?*?*?*?*?*?*?*?*?*?*?*?,2.2,2.1,100,101941,0,-0,290,0.0,-0.0,0.0,0,0,0,0,247,4.6,10,5,9999,99999,9,999999999,0.5,999,999,99
3021,2,15,2,0,*?*?*?*?*?*?*?*?*?*?*?*?*?*?*?*?*?*?*?*?*?*?,2.2,2.3,100,101941,0,-0,290,0.0,-0.0,0.0,0,0,0,0,243,4.6,10,5,9999,99999,9,999999999,0.0,999,999,99
3021,2,15,3,0,*?*?*?*?*?*?*?*?*?*?*?*?*?*?*?*?*?*?*?*?*?*?,2.9,2.9,100,101941,0,-0,293,0.0,-0.0,0.0,0,0,0,0,240,5.2,10,5,9999,99999,9,999999999,0.0,999,999,99
3021,2,15,4,0,*?*?*?*?*?*?*?*?*?*?*?*?*?*?*?*?*?*?*?*?*?*?,2.2,2.3,100,101941,0,-0,290,0.0,-0.0,0.0,0,0,0,0,237,5.7,10,5,9999,99999,9,999999999,0.0,999,999,99
3021,2,15,5,0,*?*?*?*?*?*?*?*?*?*?*?*?*?*?*?*?*?*?*?*?*?*?,1.4,1.5,100,101941,0,-0,287,0.0,-0.0,0.0,0,0,0,0,233,5.7,10,5,9999,99999,9,999999999,3.7,999,999,99
3021,2,15,6,0,*?*?*?*?*?*?*?*?*?*?*?*?*?*?*?*?*?*?*?*?*?*?,0.3,0.4,100,101941,0,-0,283,0.0,-0.0,0.0,0,0,0,0,230,5.7,10,5,9999,99999,9,999999999,5.8,999,999,99
3021,2,15,7,0,*?*?*?*?*?*?*?*?*?*?*?*?*?*?*?*?*?*?*?*?*?*?,1.4,1.5,100,101941,5,1318,287,0.0,0.0,0.0,0,0,0,0,242,6.7,10,5,9999,99999,9,999999999,5.7,999,999,99
3021,2,15,8,0,*?*?*?*?*?*?*?*?*?*?*?*?*?*?*?*?*?*?*?*?*?*?,2.2,2.1,100,101941,203,1399,290,25.7,0.0,25.7,3015,-0,3019,996,253,5.7,10,5,9999,99999,9,999999999,4.8,999,999,99
3021,2,15,9,0,*?*?*?*?*?*?*?*?*?*?*?*?*?*?*?*?*?*?*?*?*?*?,3.7,3.6,100,101941,371,1401,296,58.6,0.0,58.6,6823,0,6840,2357,265,5.7,10,5,9999,99999,9,999999999,4.8,999,999,99
3021,2,15,10,0,*?*?*?*?*?*?*?*?*?*?*?*?*?*?*?*?*?*?*?*?*?*?,6.2,6.2,100,101941,497,1401,307,83.3,0.0,83.3,9754,0,9783,3495,277,5.7,10,5,9999,99999,9,999999999,0.8,999,999,99
3021,2,15,11,0,*?*?*?*?*?*?*?*?*?*?*?*?*?*?*?*?*?*?*?*?*?*?,8.3,7.1,100,101941,572,1400,312,170.5,55.5,147.8,18737,5340,16680,4287,288,5.7,9,5,9999,99999,9,999999999,0.0,999,999,99
3021,2,15,12,0,*?*?*?*?*?*?*?*?*?*?*?*?*?*?*?*?*?*?*?*?*?*?,10.2,8.7,100,101941,593,1401,321,177.4,55.8,153.8,19501,5396,17355,4504,300,8.2,9,5,9999,99999,9,999999999,0.0,999,999,99
3021,2,15,13,0,*?*?*?*?*?*?*?*?*?*?*?*?*?*?*?*?*?*?*?*?*?*?,10.5,7.0,98,101941,556,1400,326,95.0,0.0,95.0,11154,0,11188,4067,290,6.7,10,5,9999,99999,9,999999999,0.0,999,999,99
3021,2,15,14,0,*?*?*?*?*?*?*?*?*?*?*?*?*?*?*?*?*?*?*?*?*?*?,10.6,8.0,100,101941,466,1402,326,77.2,0.0,77.2,9028,0,9053,3203,280,7.7,10,5,9999,99999,9,999999999,0.0,999,999,99
3021,2,15,15,0,*?*?*?*?*?*?*?*?*?*?*?*?*?*?*?*?*?*?*?*?*?*?,10.5,7.6,100,101941,327,1402,326,49.9,0.0,49.9,5824,0,5837,1982,270,8.8,10,5,9999,99999,9,999999999,0.0,999,999,99
3021,2,15,16,0,*?*?*?*?*?*?*?*?*?*?*?*?*?*?*?*?*?*?*?*?*?*?,10.5,7.1,99,101941,149,1398,326,15.1,0.0,15.1,1803,-0,1804,589,260,8.2,10,5,9999,99999,9,999999999,0.0,999,999,99
3021,2,15,17,0,*?*?*?*?*?*?*?*?*?*?*?*?*?*?*?*?*?*?*?*?*?*?,9.4,6.6,100,101941,0,-0,321,0.0,-0.0,0.0,0,0,0,0,250,7.7,10,5,9999,99999,9,999999999,0.0,999,999,99
3021,2,15,18,0,*?*?*?*?*?*?*?*?*?*?*?*?*?*?*?*?*?*?*?*?*?*?,8.7,7.0,100,101941,0,-0,318,0.0,-0.0,0.0,0,0,0,0,240,8.8,10,5,9999,99999,9,999999999,0.0,999,999,99
3021,2,15,19,0,*?*?*?*?*?*?*?*?*?*?*?*?*?*?*?*?*?*?*?*?*?*?,7.0,6.2,100,101941,0,-0,310,0.0,-0.0,0.0,0,0,0,0,237,6.2,10,5,9999,99999,9,999999999,0.0,999,999,99
3021,2,15,20,0,*?*?*?*?*?*?*?*?*?*?*?*?*?*?*?*?*?*?*?*?*?*?,5.6,4.8,100,101941,0,-0,304,0.0,-0.0,0.0,0,0,0,0,233,4.1,10,5,9999,99999,9,999999999,2.1,999,999,99
3021,2,15,21,0,*?*?*?*?*?*?*?*?*?*?*?*?*?*?*?*?*?*?*?*?*?*?,5.1,5.1,100,101941,0,-0,302,0.0,-0.0,0.0,0,0,0,0,230,5.7,10,5,9999,99999,9,999999999,0.0,999,999,99
3021,2,15,22,0,*?*?*?*?*?*?*?*?*?*?*?*?*?*?*?*?*?*?*?*?*?*?,4.3,4.1,100,101941,0,-0,299,0.0,-0.0,0.0,0,0,0,0,227,5.2,10,5,9999,99999,9,999999999,0.0,999,999,99
3021,2,15,23,0,*?*?*?*?*?*?*?*?*?*?*?*?*?*?*?*?*?*?*?*?*?*?,3.4,2.9,100,101941,0,-0,295,0.0,-0.0,0.0,0,0,0,0,223,5.2,10,5,9999,99999,9,999999999,0.0,999,999,99
3021,2,15,24,0,*?*?*?*?*?*?*?*?*?*?*?*?*?*?*?*?*?*?*?*?*?*?,1.1,1.0,100,101941,0,-0,286,0.0,-0.0,0.0,0,0,0,0,250,4.6,10,5,9999,99999,9,999999999,0.7,999,999,99
3021,2,16,1,0,*?*?*?*?*?*?*?*?*?*?*?*?*?*?*?*?*?*?*?*?*?*?,1.6,-0.4,84,102301,0,-0,288,0.0,-0.0,0.0,0,0,0,0,208,5.2,10,5,9999,99999,9,999999999,2.2,999,999,99
3021,2,16,2,0,*?*?*?*?*?*?*?*?*?*?*?*?*?*?*?*?*?*?*?*?*?*?,0.4,-1.9,81,102301,0,-0,283,0.0,-0.0,0.0,0,0,0,0,197,5.2,10,5,9999,99999,9,999999999,1.7,999,999,99
3021,2,16,3,0,*?*?*?*?*?*?*?*?*?*?*?*?*?*?*?*?*?*?*?*?*?*?,1.1,-1.3,81,102301,0,-0,286,0.0,-0.0,0.0,0,0,0,0,185,3.6,10,5,9999,99999,9,999999999,1.7,999,999,99
3021,2,16,4,0,*?*?*?*?*?*?*?*?*?*?*?*?*?*?*?*?*?*?*?*?*?*?,0.1,-1.7,85,102301,0,-0,282,0.0,-0.0,0.0,0,0,0,0,173,6.2,10,5,9999,99999,9,999999999,1.1,999,999,99
3021,2,16,5,0,*?*?*?*?*?*?*?*?*?*?*?*?*?*?*?*?*?*?*?*?*?*?,0.8,-1.5,81,102301,0,-0,285,0.0,-0.0,0.0,0,0,0,0,162,5.2,10,5,9999,99999,9,999999999,0.0,999,999,99
3021,2,16,6,0,*?*?*?*?*?*?*?*?*?*?*?*?*?*?*?*?*?*?*?*?*?*?,0.1,-1.1,88,102301,0,-0,282,0.0,-0.0,0.0,0,0,0,0,150,5.7,10,5,9999,99999,9,999999999,0.0,999,999,99
3021,2,16,7,0,*?*?*?*?*?*?*?*?*?*?*?*?*?*?*?*?*?*?*?*?*?*?,-0.6,-1.9,88,102301,12,1356,279,0.0,0.0,0.0,0,0,0,0,153,7.2,10,5,9999,99999,9,999999999,0.0,999,999,99
3021,2,16,8,0,*?*?*?*?*?*?*?*?*?*?*?*?*?*?*?*?*?*?*?*?*?*?,1.1,-0.4,86,102301,210,1397,286,27.1,0.0,27.1,3186,0,3190,1052,157,7.7,10,5,9999,99999,9,999999999,0.0,999,999,99
3021,2,16,9,0,*?*?*?*?*?*?*?*?*?*?*?*?*?*?*?*?*?*?*?*?*?*?,2.8,-0.0,80,102301,378,1399,293,60.1,0.0,60.1,7008,0,7025,2421,160,7.7,10,5,9999,99999,9,999999999,0.1,999,999,99
3021,2,16,10,0,*?*?*?*?*?*?*?*?*?*?*?*?*?*?*?*?*?*?*?*?*?*?,4.8,0.6,73,102301,504,1399,302,84.8,0.0,84.8,9934,0,9963,3566,163,6.2,10,5,9999,99999,9,999999999,0.2,999,999,99
3021,2,16,11,0,*?*?*?*?*?*?*?*?*?*?*?*?*?*?*?*?*?*?*?*?*?*?,7.3,1.0,63,102301,580,1400,313,99.7,0.0,99.7,11717,0,11754,4303,167,6.2,10,5,9999,99999,9,999999999,0.2,999,999,99
3021,2,16,12,0,*?*?*?*?*?*?*?*?*?*?*?*?*?*?*?*?*?*?*?*?*?*?,7.6,2.1,66,102301,600,1400,314,103.6,0.0,103.6,12197,0,12237,4505,170,7.7,10,5,9999,99999,9,999999999,0.1,999,999,99
3021,2,16,13,0,*?*?*?*?*?*?*?*?*?*?*?*?*?*?*?*?*?*?*?*?*?*?,8.9,2.3,62,102301,564,1401,320,96.5,0.0,96.5,11333,0,11368,4142,170,6.7,10,5,9999,99999,9,999999999,0.0,999,999,99
3021,2,16,14,0,*?*?*?*?*?*?*?*?*?*?*?*?*?*?*?*?*?*?*?*?*?*?,9.0,1.7,59,102301,473,1401,320,78.6,0.0,78.6,9200,0,9226,3271,170,3.1,10,5,9999,99999,9,999999999,0.0,999,999,99
3021,2,16,15,0,*?*?*?*?*?*?*?*?*?*?*?*?*?*?*?*?*?*?*?*?*?*?,8.7,2.3,62,102301,334,1401,319,51.3,0.0,51.3,5988,0,6001,2041,170,4.1,10,5,9999,99999,9,999999999,0.0,999,999,99
3021,2,16,16,0,*?*?*?*?*?*?*?*?*?*?*?*?*?*?*?*?*?*?*?*?*?*?,8.9,1.5,59,102301,156,1399,320,16.4,0.0,16.4,1959,-0,1960,641,170,8.2,10,5,9999,99999,9,999999999,0.0,999,999,99
3021,2,16,17,0,*?*?*?*?*?*?*?*?*?*?*?*?*?*?*?*?*?*?*?*?*?*?,8.5,2.3,63,102301,0,-0,318,0.0,-0.0,0.0,0,0,0,0,170,4.6,10,5,9999,99999,9,999999999,0.0,999,999,99
3021,2,16,18,0,*?*?*?*?*?*?*?*?*?*?*?*?*?*?*?*?*?*?*?*?*?*?,6.2,0.8,67,102301,0,-0,308,0.0,-0.0,0.0,0,0,0,0,170,7.7,10,5,9999,99999,9,999999999,0.0,999,999,99
3021,2,16,19,0,*?*?*?*?*?*?*?*?*?*?*?*?*?*?*?*?*?*?*?*?*?*?,5.4,-0.2,66,102301,0,-0,304,0.0,-0.0,0.0,0,0,0,0,170,5.2,10,5,9999,99999,9,999999999,0.0,999,999,99
3021,2,16,20,0,*?*?*?*?*?*?*?*?*?*?*?*?*?*?*?*?*?*?*?*?*?*?,4.0,-0.2,72,102301,0,-0,298,0.0,-0.0,0.0,0,0,0,0,170,3.6,10,5,9999,99999,9,999999999,0.0,999,999,99
3021,2,16,21,0,*?*?*?*?*?*?*?*?*?*?*?*?*?*?*?*?*?*?*?*?*?*?,4.2,0.2,74,102301,0,-0,299,0.0,-0.0,0.0,0,0,0,0,170,5.2,10,5,9999,99999,9,999999999,0.0,999,999,99
3021,2,16,22,0,*?*?*?*?*?*?*?*?*?*?*?*?*?*?*?*?*?*?*?*?*?*?,3.5,-0.4,74,102301,0,-0,296,0.0,-0.0,0.0,0,0,0,0,170,5.7,10,5,9999,99999,9,999999999,0.0,999,999,99
3021,2,16,23,0,*?*?*?*?*?*?*?*?*?*?*?*?*?*?*?*?*?*?*?*?*?*?,3.2,-0.6,74,102301,0,-0,295,0.0,-0.0,0.0,0,0,0,0,170,5.2,10,5,9999,99999,9,999999999,0.0,999,999,99
3021,2,16,24,0,*?*?*?*?*?*?*?*?*?*?*?*?*?*?*?*?*?*?*?*?*?*?,2.5,1.3,90,102301,0,-0,292,0.0,-0.0,0.0,0,0,0,0,220,4.6,10,5,9999,99999,9,999999999,0.8,999,999,99
3021,2,17,1,0,*?*?*?*?*?*?*?*?*?*?*?*?*?*?*?*?*?*?*?*?*?*?,2.4,-0.0,100,102135,0,-0,291,0.0,-0.0,0.0,0,0,0,0,162,3.1,10,5,9999,99999,9,999999999,0.0,999,999,99
3021,2,17,2,0,*?*?*?*?*?*?*?*?*?*?*?*?*?*?*?*?*?*?*?*?*?*?,2.1,0.4,100,102135,0,-0,290,0.0,-0.0,0.0,0,0,0,0,153,3.1,10,5,9999,99999,9,999999999,0.0,999,999,99
3021,2,17,3,0,*?*?*?*?*?*?*?*?*?*?*?*?*?*?*?*?*?*?*?*?*?*?,2.0,1.9,100,102135,0,-0,289,0.0,-0.0,0.0,0,0,0,0,145,3.1,10,5,9999,99999,9,999999999,0.0,999,999,99
3021,2,17,4,0,*?*?*?*?*?*?*?*?*?*?*?*?*?*?*?*?*?*?*?*?*?*?,1.3,1.3,100,102135,0,-0,287,0.0,-0.0,0.0,0,0,0,0,137,3.6,10,5,9999,99999,9,999999999,0.1,999,999,99
3021,2,17,5,0,*?*?*?*?*?*?*?*?*?*?*?*?*?*?*?*?*?*?*?*?*?*?,1.2,1.0,100,102135,0,-0,286,0.0,-0.0,0.0,0,0,0,0,128,4.1,10,5,9999,99999,9,999999999,0.2,999,999,99
3021,2,17,6,0,*?*?*?*?*?*?*?*?*?*?*?*?*?*?*?*?*?*?*?*?*?*?,1.0,0.8,100,102135,0,-0,285,0.0,-0.0,0.0,0,0,0,0,120,4.1,10,5,9999,99999,9,999999999,0.2,999,999,99
3021,2,17,7,0,*?*?*?*?*?*?*?*?*?*?*?*?*?*?*?*?*?*?*?*?*?*?,1.4,1.5,100,102135,20,1430,287,0.0,0.0,0.0,0,0,0,0,127,4.6,10,5,9999,99999,9,999999999,0.0,999,999,99
3021,2,17,8,0,*?*?*?*?*?*?*?*?*?*?*?*?*?*?*?*?*?*?*?*?*?*?,1.8,1.9,100,102135,218,1401,289,28.6,0.0,28.6,3354,0,3359,1110,133,5.7,10,5,9999,99999,9,999999999,0.0,999,999,99
3021,2,17,9,0,*?*?*?*?*?*?*?*?*?*?*?*?*?*?*?*?*?*?*?*?*?*?,2.4,2.3,100,102135,386,1401,291,61.5,0.0,61.5,7185,0,7202,2488,140,5.7,10,5,9999,99999,9,999999999,0.0,999,999,99
3021,2,17,10,0,*?*?*?*?*?*?*?*?*?*?*?*?*?*?*?*?*?*?*?*?*?*?,2.9,2.3,100,102135,512,1400,289,149.9,54.5,130.0,16468,5147,14674,3669,147,5.7,9,5,9999,99999,9,999999999,0.0,999,999,99
3021,2,17,11,0,*?*?*?*?*?*?*?*?*?*?*?*?*?*?*?*?*?*?*?*?*?*?,5.1,4.6,100,102135,587,1398,302,101.2,0.0,101.2,11900,0,11938,4379,153,6.2,10,5,9999,99999,9,999999999,0.0,999,999,99
3021,2,17,12,0,*?*?*?*?*?*?*?*?*?*?*?*?*?*?*?*?*?*?*?*?*?*?,5.6,4.1,100,102135,608,1400,300,182.7,56.0,158.4,20079,5437,17866,4670,160,6.7,9,5,9999,99999,9,999999999,0.0,999,999,99
3021,2,17,13,0,*?*?*?*?*?*?*?*?*?*?*?*?*?*?*?*?*?*?*?*?*?*?,5.9,5.3,100,102135,571,1400,301,170.2,55.5,147.5,18698,5337,16645,4276,152,6.7,9,5,9999,99999,9,999999999,0.0,999,999,99
3021,2,17,14,0,*?*?*?*?*?*?*?*?*?*?*?*?*?*?*?*?*?*?*?*?*?*?,5.9,3.4,100,102135,480,1400,301,139.1,53.9,120.6,15273,5026,13616,3357,143,6.2,9,5,9999,99999,9,999999999,0.0,999,999,99
3021,2,17,15,0,*?*?*?*?*?*?*?*?*?*?*?*?*?*?*?*?*?*?*?*?*?*?,6.0,4.8,100,102135,341,1401,302,91.6,50.0,79.4,10051,4287,8988,2096,135,7.7,9,5,9999,99999,9,999999999,0.0,999,999,99
3021,2,17,16,0,*?*?*?*?*?*?*?*?*?*?*?*?*?*?*?*?*?*?*?*?*?*?,5.9,5.0,100,102135,163,1400,306,17.8,0.0,17.8,2115,-0,2117,693,127,8.2,10,5,9999,99999,9,999999999,0.0,999,999,99
3021,2,17,17,0,*?*?*?*?*?*?*?*?*?*?*?*?*?*?*?*?*?*?*?*?*?*?,5.4,5.1,100,102135,0,-0,303,0.0,-0.0,0.0,0,0,0,0,118,7.2,10,5,9999,99999,9,999999999,0.0,999,999,99
3021,2,17,18,0,*?*?*?*?*?*?*?*?*?*?*?*?*?*?*?*?*?*?*?*?*?*?,4.9,5.0,100,102135,0,-0,301,0.0,-0.0,0.0,0,0,0,0,110,6.2,10,5,9999,99999,9,999999999,0.0,999,999,99
3021,2,17,19,0,*?*?*?*?*?*?*?*?*?*?*?*?*?*?*?*?*?*?*?*?*?*?,4.0,3.9,100,102135,0,-0,298,0.0,-0.0,0.0,0,0,0,0,113,4.6,10,5,9999,99999,9,999999999,0.0,999,999,99
3021,2,17,20,0,*?*?*?*?*?*?*?*?*?*?*?*?*?*?*?*?*?*?*?*?*?*?,3.2,3.2,100,102135,0,-0,294,0.0,-0.0,0.0,0,0,0,0,117,5.2,10,5,9999,99999,9,999999999,0.0,999,999,99
3021,2,17,21,0,*?*?*?*?*?*?*?*?*?*?*?*?*?*?*?*?*?*?*?*?*?*?,3.2,3.2,100,102135,0,-0,294,0.0,-0.0,0.0,0,0,0,0,120,5.7,10,5,9999,99999,9,999999999,0.0,999,999,99
3021,2,17,22,0,*?*?*?*?*?*?*?*?*?*?*?*?*?*?*?*?*?*?*?*?*?*?,3.7,3.6,100,102135,0,-0,296,0.0,-0.0,0.0,0,0,0,0,123,5.7,10,5,9999,99999,9,999999999,0.0,999,999,99
3021,2,17,23,0,*?*?*?*?*?*?*?*?*?*?*?*?*?*?*?*?*?*?*?*?*?*?,2.8,2.9,100,102135,0,-0,293,0.0,-0.0,0.0,0,0,0,0,127,5.2,10,5,9999,99999,9,999999999,0.0,999,999,99
3021,2,17,24,0,*?*?*?*?*?*?*?*?*?*?*?*?*?*?*?*?*?*?*?*?*?*?,2.8,-0.2,98,102135,0,-0,293,0.0,-0.0,0.0,0,0,0,0,170,2.6,10,5,9999,99999,9,999999999,0.2,999,999,99
3021,2,18,1,0,*?*?*?*?*?*?*?*?*?*?*?*?*?*?*?*?*?*?*?*?*?*?,1.4,0.8,94,102041,0,-0,287,0.0,-0.0,0.0,0,0,0,0,130,3.6,10,5,9999,99999,9,999999999,0.3,999,999,99
3021,2,18,2,0,*?*?*?*?*?*?*?*?*?*?*?*?*?*?*?*?*?*?*?*?*?*?,0.5,-0.0,94,102041,0,-0,283,0.0,-0.0,0.0,0,0,0,0,130,5.7,10,5,9999,99999,9,999999999,0.9,999,999,99
3021,2,18,3,0,*?*?*?*?*?*?*?*?*?*?*?*?*?*?*?*?*?*?*?*?*?*?,1.1,-0.6,86,102041,0,-0,286,0.0,-0.0,0.0,0,0,0,0,130,4.1,10,5,9999,99999,9,999999999,0.9,999,999,99
3021,2,18,4,0,*?*?*?*?*?*?*?*?*?*?*?*?*?*?*?*?*?*?*?*?*?*?,1.3,-1.9,76,102041,0,-0,287,0.0,-0.0,0.0,0,0,0,0,130,3.6,10,5,9999,99999,9,999999999,0.9,999,999,99
3021,2,18,5,0,*?*?*?*?*?*?*?*?*?*?*?*?*?*?*?*?*?*?*?*?*?*?,1.6,-1.9,74,102041,0,-0,288,0.0,-0.0,0.0,0,0,0,0,130,3.1,10,5,9999,99999,9,999999999,0.8,999,999,99
3021,2,18,6,0,*?*?*?*?*?*?*?*?*?*?*?*?*?*?*?*?*?*?*?*?*?*?,0.9,-1.5,82,102041,0,-0,285,0.0,-0.0,0.0,0,0,0,0,130,3.1,10,5,9999,99999,9,999999999,0.0,999,999,99
3021,2,18,7,0,*?*?*?*?*?*?*?*?*?*?*?*?*?*?*?*?*?*?*?*?*?*?,0.3,-2.2,81,102041,27,1407,283,0.0,0.0,0.0,0,0,0,0,128,5.2,10,5,9999,99999,9,999999999,0.0,999,999,99
3021,2,18,8,0,*?*?*?*?*?*?*?*?*?*?*?*?*?*?*?*?*?*?*?*?*?*?,1.1,-0.8,84,102041,225,1398,281,52.2,43.1,45.3,5785,3067,5361,960,127,6.7,9,5,9999,99999,9,999999999,0.0,999,999,99
3021,2,18,9,0,*?*?*?*?*?*?*?*?*?*?*?*?*?*?*?*?*?*?*?*?*?*?,2.0,-1.7,74,102041,393,1398,274,171.5,217.9,110.3,18134,19135,12826,2188,125,7.7,7,4,9999,99999,9,999999999,0.0,999,999,99
3021,2,18,10,0,*?*?*?*?*?*?*?*?*?*?*?*?*?*?*?*?*?*?*?*?*?*?,2.9,-1.3,72,102041,519,1398,278,238.9,229.8,153.6,25326,22221,17549,3203,123,7.2,7,4,9999,99999,9,999999999,0.0,999,999,99
3021,2,18,11,0,*?*?*?*?*?*?*?*?*?*?*?*?*?*?*?*?*?*?*?*?*?*?,3.8,-0.6,71,102041,595,1399,292,178.4,55.8,154.7,19612,5405,17452,4534,122,6.7,9,5,9999,99999,9,999999999,0.0,999,999,99
3021,2,18,12,0,*?*?*?*?*?*?*?*?*?*?*?*?*?*?*?*?*?*?*?*?*?*?,5.1,-0.6,65,102041,615,1399,298,185.3,56.1,160.7,20371,5456,18123,4754,120,6.2,9,5,9999,99999,9,999999999,0.0,999,999,99
3021,2,18,13,0,*?*?*?*?*?*?*?*?*?*?*?*?*?*?*?*?*?*?*?*?*?*?,5.2,-0.2,67,102041,578,1398,298,172.8,55.6,149.8,18985,5359,16898,4355,117,6.2,9,5,9999,99999,9,999999999,0.0,999,999,99
3021,2,18,14,0,*?*?*?*?*?*?*?*?*?*?*?*?*?*?*?*?*?*?*?*?*?*?,5.4,-0.2,66,102041,487,1398,299,141.6,54.1,122.8,15552,5056,13863,3428,113,6.7,9,5,9999,99999,9,999999999,0.0,999,999,99
3021,2,18,15,0,*?*?*?*?*?*?*?*?*?*?*?*?*?*?*?*?*?*?*?*?*?*?,5.7,-0.6,62,102041,348,1400,306,54.1,0.0,54.1,6317,0,6332,2163,110,6.7,10,5,9999,99999,9,999999999,0.0,999,999,99
3021,2,18,16,0,*?*?*?*?*?*?*?*?*?*?*?*?*?*?*?*?*?*?*?*?*?*?,5.6,-1.7,57,102041,170,1401,306,19.2,0.0,19.2,2272,-0,2274,745,107,5.2,10,5,9999,99999,9,999999999,0.0,999,999,99
3021,2,18,17,0,*?*?*?*?*?*?*?*?*?*?*?*?*?*?*?*?*?*?*?*?*?*?,5.2,-2.4,56,102041,0,-0,304,0.0,-0.0,0.0,0,0,0,0,103,6.2,10,5,9999,99999,9,999999999,0.0,999,999,99
3021,2,18,18,0,*?*?*?*?*?*?*?*?*?*?*?*?*?*?*?*?*?*?*?*?*?*?,4.7,-2.9,55,102041,0,-0,302,0.0,-0.0,0.0,0,0,0,0,100,3.1,10,5,9999,99999,9,999999999,0.0,999,999,99
3021,2,18,19,0,*?*?*?*?*?*?*?*?*?*?*?*?*?*?*?*?*?*?*?*?*?*?,3.2,-3.1,60,102041,0,-0,295,0.0,-0.0,0.0,0,0,0,0,105,4.1,10,5,9999,99999,9,999999999,0.0,999,999,99
3021,2,18,20,0,*?*?*?*?*?*?*?*?*?*?*?*?*?*?*?*?*?*?*?*?*?*?,3.1,-3.9,57,102041,0,-0,295,0.0,-0.0,0.0,0,0,0,0,110,4.1,10,5,9999,99999,9,999999999,0.0,999,999,99
3021,2,18,21,0,*?*?*?*?*?*?*?*?*?*?*?*?*?*?*?*?*?*?*?*?*?*?,3.3,-5.0,51,102041,0,-0,296,0.0,-0.0,0.0,0,0,0,0,115,3.6,10,5,9999,99999,9,999999999,0.0,999,999,99
3021,2,18,22,0,*?*?*?*?*?*?*?*?*?*?*?*?*?*?*?*?*?*?*?*?*?*?,1.9,-6.6,49,102041,0,-0,290,0.0,-0.0,0.0,0,0,0,0,120,3.1,10,5,9999,99999,9,999999999,0.0,999,999,99
3021,2,18,23,0,*?*?*?*?*?*?*?*?*?*?*?*?*?*?*?*?*?*?*?*?*?*?,2.7,-6.0,49,102041,0,-0,294,0.0,-0.0,0.0,0,0,0,0,125,2.1,10,5,9999,99999,9,999999999,0.0,999,999,99
3021,2,18,24,0,*?*?*?*?*?*?*?*?*?*?*?*?*?*?*?*?*?*?*?*?*?*?,2.0,1.9,97,102041,0,-0,289,0.0,-0.0,0.0,0,0,0,0,130,3.6,10,5,9999,99999,9,999999999,0.0,999,999,99
3021,2,19,1,0,*?*?*?*?*?*?*?*?*?*?*?*?*?*?*?*?*?*?*?*?*?*?,4.0,3.2,100,101972,0,-0,298,0.0,-0.0,0.0,0,0,0,0,138,4.6,10,5,9999,99999,9,999999999,0.0,999,999,99
3021,2,19,2,0,*?*?*?*?*?*?*?*?*?*?*?*?*?*?*?*?*?*?*?*?*?*?,4.5,4.5,100,101972,0,-0,300,0.0,-0.0,0.0,0,0,0,0,147,2.6,10,5,9999,99999,9,999999999,0.0,999,999,99
3021,2,19,3,0,*?*?*?*?*?*?*?*?*?*?*?*?*?*?*?*?*?*?*?*?*?*?,4.0,3.9,100,101972,0,-0,298,0.0,-0.0,0.0,0,0,0,0,155,2.6,10,5,9999,99999,9,999999999,0.0,999,999,99
3021,2,19,4,0,*?*?*?*?*?*?*?*?*?*?*?*?*?*?*?*?*?*?*?*?*?*?,3.4,3.4,100,101972,0,-0,295,0.0,-0.0,0.0,0,0,0,0,163,2.1,10,5,9999,99999,9,999999999,0.0,999,999,99
3021,2,19,5,0,*?*?*?*?*?*?*?*?*?*?*?*?*?*?*?*?*?*?*?*?*?*?,2.8,2.9,100,101972,0,-0,293,0.0,-0.0,0.0,0,0,0,0,172,2.1,10,5,9999,99999,9,999999999,0.0,999,999,99
3021,2,19,6,0,*?*?*?*?*?*?*?*?*?*?*?*?*?*?*?*?*?*?*?*?*?*?,3.6,3.6,100,101972,0,-0,296,0.0,-0.0,0.0,0,0,0,0,180,3.1,10,5,9999,99999,9,999999999,0.0,999,999,99
3021,2,19,7,0,*?*?*?*?*?*?*?*?*?*?*?*?*?*?*?*?*?*?*?*?*?*?,4.4,4.5,100,101972,34,1390,299,0.0,0.0,0.0,0,0,0,0,187,3.1,10,5,9999,99999,9,999999999,0.0,999,999,99
3021,2,19,8,0,*?*?*?*?*?*?*?*?*?*?*?*?*?*?*?*?*?*?*?*?*?*?,3.4,3.4,100,101972,233,1400,264,107.5,411.4,39.0,11090,29295,5965,714,193,3.6,3,2,9999,99999,9,999999999,0.0,999,999,99
3021,2,19,9,0,*?*?*?*?*?*?*?*?*?*?*?*?*?*?*?*?*?*?*?*?*?*?,4.6,4.6,100,101972,401,1399,258,222.7,543.9,66.8,23111,47423,9891,1256,200,5.7,0,0,9999,99999,9,999999999,0.0,999,999,99
3021,2,19,10,0,*?*?*?*?*?*?*?*?*?*?*?*?*?*?*?*?*?*?*?*?*?*?,5.4,5.3,100,101972,527,1399,283,287.5,400.5,136.6,29971,37781,16982,2661,207,7.2,5,3,9999,99999,9,999999999,0.0,999,999,99
3021,2,19,11,0,*?*?*?*?*?*?*?*?*?*?*?*?*?*?*?*?*?*?*?*?*?*?,6.8,6.7,100,101972,603,1399,286,348.2,475.1,143.5,36752,46303,17947,2856,213,7.2,4,2,9999,99999,9,999999999,0.0,999,999,99
3021,2,19,12,0,*?*?*?*?*?*?*?*?*?*?*?*?*?*?*?*?*?*?*?*?*?*?,8.5,5.8,100,101972,623,1399,283,372.0,561.4,122.0,38490,53962,16773,2420,220,7.7,2,1,9999,99999,9,999999999,0.0,999,999,99
3021,2,19,13,0,*?*?*?*?*?*?*?*?*?*?*?*?*?*?*?*?*?*?*?*?*?*?,8.6,6.1,100,101972,586,1399,288,344.0,523.1,124.9,36695,50751,15984,2439,198,8.2,3,2,9999,99999,9,999999999,0.0,999,999,99
3021,2,19,14,0,*?*?*?*?*?*?*?*?*?*?*?*?*?*?*?*?*?*?*?*?*?*?,8.9,3.2,87,101972,494,1397,300,250.4,317.3,138.2,26624,30258,15933,2823,177,6.2,6,3,9999,99999,9,999999999,0.0,999,999,99
3021,2,19,15,0,*?*?*?*?*?*?*?*?*?*?*?*?*?*?*?*?*?*?*?*?*?*?,8.6,3.4,90,101972,355,1399,294,178.7,369.7,84.9,18648,30658,10972,1565,155,7.2,5,3,9999,99999,9,999999999,0.0,999,999,99
3021,2,19,16,0,*?*?*?*?*?*?*?*?*?*?*?*?*?*?*?*?*?*?*?*?*?*?,8.5,-1.1,65,101972,177,1401,296,61.9,219.6,34.2,6578,12948,4724,601,133,8.2,6,3,9999,99999,9,999999999,0.0,999,999,99
3021,2,19,17,0,*?*?*?*?*?*?*?*?*?*?*?*?*?*?*?*?*?*?*?*?*?*?,8.1,2.7,89,101972,0,-0,311,0.0,-0.0,0.0,0,0,0,0,112,7.2,9,5,9999,99999,9,999999999,0.0,999,999,99
3021,2,19,18,0,*?*?*?*?*?*?*?*?*?*?*?*?*?*?*?*?*?*?*?*?*?*?,7.6,3.9,100,101972,0,-0,313,0.0,-0.0,0.0,0,0,0,0,90,5.7,10,5,9999,99999,9,999999999,0.0,999,999,99
3021,2,19,19,0,*?*?*?*?*?*?*?*?*?*?*?*?*?*?*?*?*?*?*?*?*?*?,6.2,4.3,100,101972,0,-0,307,0.0,-0.0,0.0,0,0,0,0,90,5.2,10,5,9999,99999,9,999999999,0.0,999,999,99
3021,2,19,20,0,*?*?*?*?*?*?*?*?*?*?*?*?*?*?*?*?*?*?*?*?*?*?,6.1,6.1,100,101972,0,-0,306,0.0,-0.0,0.0,0,0,0,0,90,2.1,10,5,9999,99999,9,999999999,0.0,999,999,99
3021,2,19,21,0,*?*?*?*?*?*?*?*?*?*?*?*?*?*?*?*?*?*?*?*?*?*?,6.6,6.7,100,101972,0,-0,308,0.0,-0.0,0.0,0,0,0,0,90,1.0,10,5,9999,99999,9,999999999,0.0,999,999,99
3021,2,19,22,0,*?*?*?*?*?*?*?*?*?*?*?*?*?*?*?*?*?*?*?*?*?*?,5.6,5.6,100,101972,0,-0,304,0.0,-0.0,0.0,0,0,0,0,90,0.0,10,5,9999,99999,9,999999999,0.0,999,999,99
3021,2,19,23,0,*?*?*?*?*?*?*?*?*?*?*?*?*?*?*?*?*?*?*?*?*?*?,4.6,4.6,100,101972,0,-0,300,0.0,-0.0,0.0,0,0,0,0,90,1.5,10,5,9999,99999,9,999999999,0.0,999,999,99
3021,2,19,24,0,*?*?*?*?*?*?*?*?*?*?*?*?*?*?*?*?*?*?*?*?*?*?,3.4,-0.8,95,101972,0,-0,296,0.0,-0.0,0.0,0,0,0,0,130,3.6,10,5,9999,99999,9,999999999,0.0,999,999,99
3021,2,20,1,0,*?*?*?*?*?*?*?*?*?*?*?*?*?*?*?*?*?*?*?*?*?*?,2.2,0.8,100,102384,0,-0,290,0.0,-0.0,0.0,0,0,0,0,87,4.6,10,5,9999,99999,9,999999999,0.0,999,999,99
3021,2,20,2,0,*?*?*?*?*?*?*?*?*?*?*?*?*?*?*?*?*?*?*?*?*?*?,1.2,-1.3,100,102384,0,-0,287,0.0,-0.0,0.0,0,0,0,0,83,4.6,10,5,9999,99999,9,999999999,0.0,999,999,99
3021,2,20,3,0,*?*?*?*?*?*?*?*?*?*?*?*?*?*?*?*?*?*?*?*?*?*?,0.8,-1.7,100,102384,0,-0,285,0.0,-0.0,0.0,0,0,0,0,80,4.1,10,5,9999,99999,9,999999999,0.0,999,999,99
3021,2,20,4,0,*?*?*?*?*?*?*?*?*?*?*?*?*?*?*?*?*?*?*?*?*?*?,0.4,-1.3,100,102384,0,-0,283,0.0,-0.0,0.0,0,0,0,0,77,4.6,10,5,9999,99999,9,999999999,0.0,999,999,99
3021,2,20,5,0,*?*?*?*?*?*?*?*?*?*?*?*?*?*?*?*?*?*?*?*?*?*?,-0.0,-2.7,98,102384,0,-0,282,0.0,-0.0,0.0,0,0,0,0,73,4.6,10,5,9999,99999,9,999999999,0.0,999,999,99
3021,2,20,6,0,*?*?*?*?*?*?*?*?*?*?*?*?*?*?*?*?*?*?*?*?*?*?,0.5,-1.3,100,102384,0,-0,284,0.0,-0.0,0.0,0,0,0,0,70,4.1,10,5,9999,99999,9,999999999,0.0,999,999,99
3021,2,20,7,0,*?*?*?*?*?*?*?*?*?*?*?*?*?*?*?*?*?*?*?*?*?*?,1.1,-0.0,100,102384,42,1409,276,0.0,0.0,0.0,0,0,0,0,77,5.2,8,4,9999,99999,9,999999999,0.0,999,999,99
3021,2,20,8,0,*?*?*?*?*?*?*?*?*?*?*?*?*?*?*?*?*?*?*?*?*?*?,1.1,0.2,100,102384,240,1396,237,114.0,464.1,34.2,11624,34998,5488,665,83,4.1,0,0,9999,99999,9,999999999,0.0,999,999,99
3021,2,20,9,0,*?*?*?*?*?*?*?*?*?*?*?*?*?*?*?*?*?*?*?*?*?*?,1.1,0.6,100,102384,408,1396,267,199.5,305.9,110.1,21172,27296,12847,2175,90,4.6,6,3,9999,99999,9,999999999,0.0,999,999,99
3021,2,20,10,0,*?*?*?*?*?*?*?*?*?*?*?*?*?*?*?*?*?*?*?*?*?*?,2.5,1.3,100,102384,535,1399,263,303.7,466.9,125.1,32012,44280,15847,2416,97,4.1,4,2,9999,99999,9,999999999,0.0,999,999,99
3021,2,20,11,0,*?*?*?*?*?*?*?*?*?*?*?*?*?*?*?*?*?*?*?*?*?*?,5.2,2.7,100,102384,610,1397,256,364.9,585.0,109.5,37974,56291,15357,2192,103,4.1,0,0,9999,99999,9,999999999,0.0,999,999,99
3021,2,20,12,0,*?*?*?*?*?*?*?*?*?*?*?*?*?*?*?*?*?*?*?*?*?*?,4.9,3.2,100,102384,630,1397,261,378.3,581.5,116.1,39328,56188,16143,2339,110,3.6,1,0,9999,99999,9,999999999,0.0,999,999,99
3021,2,20,13,0,*?*?*?*?*?*?*?*?*?*?*?*?*?*?*?*?*?*?*?*?*?*?,5.2,3.0,100,102384,593,1397,275,342.2,474.1,141.0,36105,46057,17662,2795,107,4.6,4,2,9999,99999,9,999999999,0.0,999,999,99
3021,2,20,14,0,*?*?*?*?*?*?*?*?*?*?*?*?*?*?*?*?*?*?*?*?*?*?,5.3,3.6,100,102384,502,1399,276,282.1,462.1,116.2,29722,43106,14813,2216,103,4.6,4,2,9999,99999,9,999999999,0.0,999,999,99
3021,2,20,15,0,*?*?*?*?*?*?*?*?*?*?*?*?*?*?*?*?*?*?*?*?*?*?,5.6,4.8,100,102384,362,1398,262,196.5,531.1,58.9,20398,44886,8830,1103,100,4.6,0,0,9999,99999,9,999999999,0.0,999,999,99
3021,2,20,16,0,*?*?*?*?*?*?*?*?*?*?*?*?*?*?*?*?*?*?*?*?*?*?,5.5,4.1,100,102384,184,1401,260,75.5,402.4,22.6,7827,27909,3737,476,97,4.6,0,0,9999,99999,9,999999999,0.0,999,999,99
3021,2,20,17,0,*?*?*?*?*?*?*?*?*?*?*?*?*?*?*?*?*?*?*?*?*?*?,5.5,4.1,100,102384,0,-0,300,0.0,-0.0,0.0,0,0,0,0,93,4.1,9,5,9999,99999,9,999999999,0.0,999,999,99
3021,2,20,18,0,*?*?*?*?*?*?*?*?*?*?*?*?*?*?*?*?*?*?*?*?*?*?,4.5,4.5,100,102384,0,-0,300,0.0,-0.0,0.0,0,0,0,0,90,3.6,10,5,9999,99999,9,999999999,0.0,999,999,99
3021,2,20,19,0,*?*?*?*?*?*?*?*?*?*?*?*?*?*?*?*?*?*?*?*?*?*?,3.6,3.6,100,102384,0,-0,296,0.0,-0.0,0.0,0,0,0,0,92,3.6,10,5,9999,99999,9,999999999,0.0,999,999,99
3021,2,20,20,0,*?*?*?*?*?*?*?*?*?*?*?*?*?*?*?*?*?*?*?*?*?*?,2.6,2.7,100,102384,0,-0,292,0.0,-0.0,0.0,0,0,0,0,93,3.1,10,5,9999,99999,9,999999999,0.0,999,999,99
3021,2,20,21,0,*?*?*?*?*?*?*?*?*?*?*?*?*?*?*?*?*?*?*?*?*?*?,2.2,2.1,100,102384,0,-0,290,0.0,-0.0,0.0,0,0,0,0,95,3.6,10,5,9999,99999,9,999999999,0.0,999,999,99
3021,2,20,22,0,*?*?*?*?*?*?*?*?*?*?*?*?*?*?*?*?*?*?*?*?*?*?,1.6,1.5,100,102384,0,-0,288,0.0,-0.0,0.0,0,0,0,0,97,2.6,10,5,9999,99999,9,999999999,0.0,999,999,99
3021,2,20,23,0,*?*?*?*?*?*?*?*?*?*?*?*?*?*?*?*?*?*?*?*?*?*?,1.6,1.7,100,102384,0,-0,288,0.0,-0.0,0.0,0,0,0,0,98,2.6,10,5,9999,99999,9,999999999,0.0,999,999,99
3021,2,20,24,0,*?*?*?*?*?*?*?*?*?*?*?*?*?*?*?*?*?*?*?*?*?*?,3.7,2.9,100,102384,0,-0,297,0.0,-0.0,0.0,0,0,0,0,90,3.6,10,5,9999,99999,9,999999999,0.0,999,999,99
3021,2,21,1,0,*?*?*?*?*?*?*?*?*?*?*?*?*?*?*?*?*?*?*?*?*?*?,1.1,1.0,100,102509,0,-0,286,0.0,-0.0,0.0,0,0,0,0,102,3.6,10,5,9999,99999,9,999999999,0.0,999,999,99
3021,2,21,2,0,*?*?*?*?*?*?*?*?*?*?*?*?*?*?*?*?*?*?*?*?*?*?,0.7,0.6,100,102509,0,-0,284,0.0,-0.0,0.0,0,0,0,0,103,3.6,10,5,9999,99999,9,999999999,0.0,999,999,99
3021,2,21,3,0,*?*?*?*?*?*?*?*?*?*?*?*?*?*?*?*?*?*?*?*?*?*?,0.3,0.2,100,102509,0,-0,283,0.0,-0.0,0.0,0,0,0,0,105,3.1,10,5,9999,99999,9,999999999,0.0,999,999,99
3021,2,21,4,0,*?*?*?*?*?*?*?*?*?*?*?*?*?*?*?*?*?*?*?*?*?*?,-0.8,-0.8,100,102509,0,-0,278,0.0,-0.0,0.0,0,0,0,0,107,4.1,10,5,9999,99999,9,999999999,0.0,999,999,99
3021,2,21,5,0,*?*?*?*?*?*?*?*?*?*?*?*?*?*?*?*?*?*?*?*?*?*?,-1.1,-1.5,100,102509,0,-0,277,0.0,-0.0,0.0,0,0,0,0,108,4.1,10,5,9999,99999,9,999999999,0.0,999,999,99
3021,2,21,6,0,*?*?*?*?*?*?*?*?*?*?*?*?*?*?*?*?*?*?*?*?*?*?,-1.4,-1.5,100,102509,0,-0,276,0.0,-0.0,0.0,0,0,0,0,110,4.1,10,5,9999,99999,9,999999999,0.0,999,999,99
3021,2,21,7,0,*?*?*?*?*?*?*?*?*?*?*?*?*?*?*?*?*?*?*?*?*?*?,-1.0,-1.5,100,102509,49,1391,278,0.0,0.0,0.0,0,0,0,0,108,4.1,10,5,9999,99999,9,999999999,0.0,999,999,99
3021,2,21,8,0,*?*?*?*?*?*?*?*?*?*?*?*?*?*?*?*?*?*?*?*?*?*?,-0.5,-0.6,100,102509,248,1398,275,60.1,45.0,52.1,6641,3350,6142,1111,107,5.2,9,5,9999,99999,9,999999999,0.0,999,999,99
3021,2,21,9,0,*?*?*?*?*?*?*?*?*?*?*?*?*?*?*?*?*?*?*?*?*?*?,0.0,-0.0,100,102509,416,1397,272,155.8,131.8,116.5,16971,11976,13349,2600,105,3.6,8,4,9999,99999,9,999999999,0.0,999,999,99
3021,2,21,10,0,*?*?*?*?*?*?*?*?*?*?*?*?*?*?*?*?*?*?*?*?*?*?,2.9,2.9,100,102509,542,1396,275,279.1,322.1,154.0,29712,31560,17645,3211,103,4.1,6,3,9999,99999,9,999999999,0.0,999,999,99
3021,2,21,11,0,*?*?*?*?*?*?*?*?*?*?*?*?*?*?*?*?*?*?*?*?*?*?,4.3,4.3,100,102509,618,1397,290,247.1,140.8,184.9,26963,14145,20917,4432,102,4.1,8,4,9999,99999,9,999999999,0.0,999,999,99
3021,2,21,12,0,*?*?*?*?*?*?*?*?*?*?*?*?*?*?*?*?*?*?*?*?*?*?,6.0,3.4,92,102509,638,1398,293,302.7,236.7,194.6,32221,24093,21915,4286,100,3.6,7,4,9999,99999,9,999999999,0.0,999,999,99
3021,2,21,13,0,*?*?*?*?*?*?*?*?*?*?*?*?*?*?*?*?*?*?*?*?*?*?,6.2,2.9,87,102509,601,1398,293,282.8,234.9,181.9,30061,23592,20564,3932,98,4.1,7,4,9999,99999,9,999999999,0.0,999,999,99
3021,2,21,14,0,*?*?*?*?*?*?*?*?*?*?*?*?*?*?*?*?*?*?*?*?*?*?,6.3,4.1,95,102509,509,1397,290,259.3,318.9,143.1,27579,30686,16465,2941,97,5.2,6,3,9999,99999,9,999999999,0.0,999,999,99
3021,2,21,15,0,*?*?*?*?*?*?*?*?*?*?*?*?*?*?*?*?*?*?*?*?*?*?,6.2,2.3,84,102509,369,1397,298,134.4,128.3,100.6,14657,11193,11567,2214,95,4.6,8,4,9999,99999,9,999999999,0.0,999,999,99
3021,2,21,16,0,*?*?*?*?*?*?*?*?*?*?*?*?*?*?*?*?*?*?*?*?*?*?,6.0,3.9,95,102509,190,1394,302,40.4,39.4,35.0,4502,2587,4185,737,93,4.1,9,5,9999,99999,9,999999999,0.0,999,999,99
3021,2,21,17,0,*?*?*?*?*?*?*?*?*?*?*?*?*?*?*?*?*?*?*?*?*?*?,5.9,3.9,97,102509,0,-0,301,0.0,-0.0,0.0,0,0,0,0,92,4.1,9,5,9999,99999,9,999999999,0.0,999,999,99
3021,2,21,18,0,*?*?*?*?*?*?*?*?*?*?*?*?*?*?*?*?*?*?*?*?*?*?,5.2,4.3,100,102509,0,-0,303,0.0,-0.0,0.0,0,0,0,0,90,3.1,10,5,9999,99999,9,999999999,0.0,999,999,99
3021,2,21,19,0,*?*?*?*?*?*?*?*?*?*?*?*?*?*?*?*?*?*?*?*?*?*?,3.1,2.7,100,102509,0,-0,294,0.0,-0.0,0.0,0,0,0,0,90,3.1,10,5,9999,99999,9,999999999,0.0,999,999,99
3021,2,21,20,0,*?*?*?*?*?*?*?*?*?*?*?*?*?*?*?*?*?*?*?*?*?*?,2.3,2.3,100,102509,0,-0,291,0.0,-0.0,0.0,0,0,0,0,90,1.5,10,5,9999,99999,9,999999999,0.0,999,999,99
3021,2,21,21,0,*?*?*?*?*?*?*?*?*?*?*?*?*?*?*?*?*?*?*?*?*?*?,2.4,2.5,100,102509,0,-0,291,0.0,-0.0,0.0,0,0,0,0,90,1.5,10,5,9999,99999,9,999999999,0.0,999,999,99
3021,2,21,22,0,*?*?*?*?*?*?*?*?*?*?*?*?*?*?*?*?*?*?*?*?*?*?,1.8,1.7,100,102509,0,-0,289,0.0,-0.0,0.0,0,0,0,0,90,3.1,10,5,9999,99999,9,999999999,0.0,999,999,99
3021,2,21,23,0,*?*?*?*?*?*?*?*?*?*?*?*?*?*?*?*?*?*?*?*?*?*?,1.6,1.5,100,102509,0,-0,288,0.0,-0.0,0.0,0,0,0,0,90,2.1,10,5,9999,99999,9,999999999,0.0,999,999,99
3021,2,21,24,0,*?*?*?*?*?*?*?*?*?*?*?*?*?*?*?*?*?*?*?*?*?*?,1.7,1.5,100,102509,0,-0,288,0.0,-0.0,0.0,0,0,0,0,100,4.1,10,5,9999,99999,9,999999999,0.0,999,999,99
3021,2,22,1,0,*?*?*?*?*?*?*?*?*?*?*?*?*?*?*?*?*?*?*?*?*?*?,1.7,1.7,100,102244,0,-0,288,0.0,-0.0,0.0,0,0,0,0,87,4.1,10,5,9999,99999,9,999999999,0.0,999,999,99
3021,2,22,2,0,*?*?*?*?*?*?*?*?*?*?*?*?*?*?*?*?*?*?*?*?*?*?,1.8,1.9,100,102244,0,-0,289,0.0,-0.0,0.0,0,0,0,0,83,4.1,10,5,9999,99999,9,999999999,0.0,999,999,99
3021,2,22,3,0,*?*?*?*?*?*?*?*?*?*?*?*?*?*?*?*?*?*?*?*?*?*?,1.2,1.0,100,102244,0,-0,286,0.0,-0.0,0.0,0,0,0,0,80,3.1,10,5,9999,99999,9,999999999,0.0,999,999,99
3021,2,22,4,0,*?*?*?*?*?*?*?*?*?*?*?*?*?*?*?*?*?*?*?*?*?*?,0.3,0.4,100,102244,0,-0,283,0.0,-0.0,0.0,0,0,0,0,77,3.1,10,5,9999,99999,9,999999999,0.0,999,999,99
3021,2,22,5,0,*?*?*?*?*?*?*?*?*?*?*?*?*?*?*?*?*?*?*?*?*?*?,0.6,0.6,100,102244,0,-0,284,0.0,-0.0,0.0,0,0,0,0,73,2.6,10,5,9999,99999,9,999999999,0.0,999,999,99
3021,2,22,6,0,*?*?*?*?*?*?*?*?*?*?*?*?*?*?*?*?*?*?*?*?*?*?,0.7,0.6,100,102244,0,-0,284,0.0,-0.0,0.0,0,0,0,0,70,3.6,10,5,9999,99999,9,999999999,0.0,999,999,99
3021,2,22,7,0,*?*?*?*?*?*?*?*?*?*?*?*?*?*?*?*?*?*?*?*?*?*?,1.6,1.7,100,102244,57,1401,288,0.0,0.0,0.0,0,0,0,0,70,2.6,10,5,9999,99999,9,999999999,0.0,999,999,99
3021,2,22,8,0,*?*?*?*?*?*?*?*?*?*?*?*?*?*?*?*?*?*?*?*?*?*?,1.9,1.9,100,102244,256,1399,289,36.1,0.0,36.1,4223,0,4231,1409,70,2.1,10,5,9999,99999,9,999999999,0.0,999,999,99
3021,2,22,9,0,*?*?*?*?*?*?*?*?*?*?*?*?*?*?*?*?*?*?*?*?*?*?,2.0,2.1,100,102244,424,1397,289,69.2,0.0,69.2,8087,0,8108,2833,70,2.6,10,5,9999,99999,9,999999999,0.0,999,999,99
3021,2,22,10,0,*?*?*?*?*?*?*?*?*?*?*?*?*?*?*?*?*?*?*?*?*?*?,3.8,3.8,100,102244,550,1396,297,94.1,0.0,94.1,11042,0,11077,4019,70,3.1,10,5,9999,99999,9,999999999,0.0,999,999,99
3021,2,22,11,0,*?*?*?*?*?*?*?*?*?*?*?*?*?*?*?*?*?*?*?*?*?*?,6.3,4.3,100,102244,626,1397,308,108.9,0.0,108.9,12837,0,12880,4777,70,3.6,10,5,9999,99999,9,999999999,0.0,999,999,99
3021,2,22,12,0,*?*?*?*?*?*?*?*?*?*?*?*?*?*?*?*?*?*?*?*?*?*?,6.9,3.6,94,102244,645,1396,310,112.8,0.0,112.8,13310,0,13355,4981,70,3.6,10,5,9999,99999,9,999999999,0.0,999,999,99
3021,2,22,13,0,*?*?*?*?*?*?*?*?*?*?*?*?*?*?*?*?*?*?*?*?*?*?,6.9,2.5,87,102244,608,1396,311,105.5,0.0,105.5,12419,0,12460,4598,63,3.6,10,5,9999,99999,9,999999999,0.0,999,999,99
3021,2,22,14,0,*?*?*?*?*?*?*?*?*?*?*?*?*?*?*?*?*?*?*?*?*?*?,7.0,3.6,94,102244,516,1396,311,87.4,0.0,87.4,10245,0,10276,3692,57,4.1,10,5,9999,99999,9,999999999,0.0,999,999,99
3021,2,22,15,0,*?*?*?*?*?*?*?*?*?*?*?*?*?*?*?*?*?*?*?*?*?*?,6.8,4.3,99,102244,376,1396,310,59.8,0.0,59.8,6981,0,6998,2410,50,3.6,10,5,9999,99999,9,999999999,0.0,999,999,99
3021,2,22,16,0,*?*?*?*?*?*?*?*?*?*?*?*?*?*?*?*?*?*?*?*?*?*?,6.9,5.0,100,102244,197,1394,310,24.6,0.0,24.6,2900,-0,2903,955,43,3.6,10,5,9999,99999,9,999999999,0.0,999,999,99
3021,2,22,17,0,*?*?*?*?*?*?*?*?*?*?*?*?*?*?*?*?*?*?*?*?*?*?,6.6,5.6,100,102244,0,-0,309,0.0,-0.0,0.0,0,0,0,0,37,3.6,10,5,9999,99999,9,999999999,0.0,999,999,99
3021,2,22,18,0,*?*?*?*?*?*?*?*?*?*?*?*?*?*?*?*?*?*?*?*?*?*?,5.4,3.9,100,102244,0,-0,304,0.0,-0.0,0.0,0,0,0,0,30,3.6,10,5,9999,99999,9,999999999,0.0,999,999,99
3021,2,22,19,0,*?*?*?*?*?*?*?*?*?*?*?*?*?*?*?*?*?*?*?*?*?*?,4.8,4.8,100,102244,0,-0,301,0.0,-0.0,0.0,0,0,0,0,30,3.1,10,5,9999,99999,9,999999999,0.0,999,999,99
3021,2,22,20,0,*?*?*?*?*?*?*?*?*?*?*?*?*?*?*?*?*?*?*?*?*?*?,3.8,3.8,100,102244,0,-0,297,0.0,-0.0,0.0,0,0,0,0,30,2.6,10,5,9999,99999,9,999999999,0.0,999,999,99
3021,2,22,21,0,*?*?*?*?*?*?*?*?*?*?*?*?*?*?*?*?*?*?*?*?*?*?,3.6,3.4,100,102244,0,-0,296,0.0,-0.0,0.0,0,0,0,0,30,3.1,10,5,9999,99999,9,999999999,0.0,999,999,99
3021,2,22,22,0,*?*?*?*?*?*?*?*?*?*?*?*?*?*?*?*?*?*?*?*?*?*?,2.6,2.7,100,102244,0,-0,292,0.0,-0.0,0.0,0,0,0,0,30,3.1,10,5,9999,99999,9,999999999,0.0,999,999,99
3021,2,22,23,0,*?*?*?*?*?*?*?*?*?*?*?*?*?*?*?*?*?*?*?*?*?*?,2.4,2.3,100,102244,0,-0,291,0.0,-0.0,0.0,0,0,0,0,30,3.1,10,5,9999,99999,9,999999999,0.0,999,999,99
3021,2,22,24,0,*?*?*?*?*?*?*?*?*?*?*?*?*?*?*?*?*?*?*?*?*?*?,1.3,1.3,100,102244,0,-0,287,0.0,-0.0,0.0,0,0,0,0,90,3.6,10,5,9999,99999,9,999999999,0.0,999,999,99
3021,2,23,1,0,*?*?*?*?*?*?*?*?*?*?*?*?*?*?*?*?*?*?*?*?*?*?,2.4,2.5,100,102254,0,-0,291,0.0,-0.0,0.0,0,0,0,0,30,2.1,10,5,9999,99999,9,999999999,0.0,999,999,99
3021,2,23,2,0,*?*?*?*?*?*?*?*?*?*?*?*?*?*?*?*?*?*?*?*?*?*?,2.7,2.7,100,102254,0,-0,292,0.0,-0.0,0.0,0,0,0,0,30,4.1,10,5,9999,99999,9,999999999,0.0,999,999,99
3021,2,23,3,0,*?*?*?*?*?*?*?*?*?*?*?*?*?*?*?*?*?*?*?*?*?*?,1.7,1.7,100,102254,0,-0,288,0.0,-0.0,0.0,0,0,0,0,30,4.1,10,5,9999,99999,9,999999999,0.0,999,999,99
3021,2,23,4,0,*?*?*?*?*?*?*?*?*?*?*?*?*?*?*?*?*?*?*?*?*?*?,1.1,1.0,100,102254,0,-0,286,0.0,-0.0,0.0,0,0,0,0,30,2.1,10,5,9999,99999,9,999999999,0.0,999,999,99
3021,2,23,5,0,*?*?*?*?*?*?*?*?*?*?*?*?*?*?*?*?*?*?*?*?*?*?,0.3,0.4,100,102254,0,-0,283,0.0,-0.0,0.0,0,0,0,0,30,3.1,10,5,9999,99999,9,999999999,0.0,999,999,99
3021,2,23,6,0,*?*?*?*?*?*?*?*?*?*?*?*?*?*?*?*?*?*?*?*?*?*?,1.1,1.0,100,102254,0,-0,286,0.0,-0.0,0.0,0,0,0,0,30,2.1,10,5,9999,99999,9,999999999,0.0,999,999,99
3021,2,23,7,0,*?*?*?*?*?*?*?*?*?*?*?*?*?*?*?*?*?*?*?*?*?*?,1.7,1.7,100,102254,65,1406,284,0.0,0.0,0.0,0,0,0,0,30,2.1,9,5,9999,99999,9,999999999,0.0,999,999,99
3021,2,23,8,0,*?*?*?*?*?*?*?*?*?*?*?*?*?*?*?*?*?*?*?*?*?*?,1.9,1.7,99,102254,263,1394,289,37.7,0.0,37.7,4402,0,4410,1472,30,2.1,10,5,9999,99999,9,999999999,0.0,999,999,99
3021,2,23,9,0,*?*?*?*?*?*?*?*?*?*?*?*?*?*?*?*?*?*?*?*?*?*?,3.1,1.9,93,102254,432,1397,275,213.6,309.5,117.9,22683,28214,13711,2350,30,2.6,6,3,9999,99999,9,999999999,0.0,999,999,99
3021,2,23,10,0,*?*?*?*?*?*?*?*?*?*?*?*?*?*?*?*?*?*?*?*?*?*?,6.8,4.1,83,102254,558,1396,265,329.8,577.8,99.0,34286,54687,14051,1938,30,3.1,0,0,9999,99999,9,999999999,0.0,999,999,99
3021,2,23,11,0,*?*?*?*?*?*?*?*?*?*?*?*?*?*?*?*?*?*?*?*?*?*?,7.4,3.8,78,102254,633,1395,266,381.1,588.0,114.3,39683,56935,15947,2315,30,2.6,0,0,9999,99999,9,999999999,0.0,999,999,99
3021,2,23,12,0,*?*?*?*?*?*?*?*?*?*?*?*?*?*?*?*?*?*?*?*?*?*?,10.0,2.9,62,102254,653,1396,275,394.5,590.3,118.3,41097,57431,16434,2421,30,2.6,0,0,9999,99999,9,999999999,0.0,999,999,99
3021,2,23,13,0,*?*?*?*?*?*?*?*?*?*?*?*?*?*?*?*?*?*?*?*?*?*?,10.0,4.1,68,102254,616,1397,287,367.9,560.7,120.7,38056,53800,16607,2386,30,2.6,2,1,9999,99999,9,999999999,0.0,999,999,99
3021,2,23,14,0,*?*?*?*?*?*?*?*?*?*?*?*?*?*?*?*?*?*?*?*?*?*?,10.0,4.5,69,102254,524,1397,292,302.9,514.5,109.9,32272,48624,14228,2091,30,3.6,3,2,9999,99999,9,999999999,0.0,999,999,99
3021,2,23,15,0,*?*?*?*?*?*?*?*?*?*?*?*?*?*?*?*?*?*?*?*?*?*?,10.1,4.1,67,102254,383,1395,306,184.8,301.6,102.0,19613,26256,11950,1997,30,2.6,6,3,9999,99999,9,999999999,0.0,999,999,99
3021,2,23,16,0,*?*?*?*?*?*?*?*?*?*?*?*?*?*?*?*?*?*?*?*?*?*?,9.9,5.3,74,102254,204,1395,292,88.6,385.9,32.2,9180,26078,5006,593,30,2.6,3,2,9999,99999,9,999999999,0.0,999,999,99
3021,2,23,17,0,*?*?*?*?*?*?*?*?*?*?*?*?*?*?*?*?*?*?*?*?*?*?,8.9,5.3,79,102254,0,-0,310,0.0,-0.0,0.0,0,0,0,0,30,3.6,8,4,9999,99999,9,999999999,0.0,999,999,99
3021,2,23,18,0,*?*?*?*?*?*?*?*?*?*?*?*?*?*?*?*?*?*?*?*?*?*?,8.6,5.6,82,102254,0,-0,318,0.0,-0.0,0.0,0,0,0,0,30,4.1,10,5,9999,99999,9,999999999,0.0,999,999,99
3021,2,23,19,0,*?*?*?*?*?*?*?*?*?*?*?*?*?*?*?*?*?*?*?*?*?*?,6.3,3.6,84,102254,0,-0,308,0.0,-0.0,0.0,0,0,0,0,28,4.1,10,5,9999,99999,9,999999999,0.0,999,999,99
3021,2,23,20,0,*?*?*?*?*?*?*?*?*?*?*?*?*?*?*?*?*?*?*?*?*?*?,5.5,2.7,82,102254,0,-0,304,0.0,-0.0,0.0,0,0,0,0,27,2.1,10,5,9999,99999,9,999999999,0.0,999,999,99
3021,2,23,21,0,*?*?*?*?*?*?*?*?*?*?*?*?*?*?*?*?*?*?*?*?*?*?,4.8,2.3,84,102254,0,-0,301,0.0,-0.0,0.0,0,0,0,0,25,3.6,10,5,9999,99999,9,999999999,0.0,999,999,99
3021,2,23,22,0,*?*?*?*?*?*?*?*?*?*?*?*?*?*?*?*?*?*?*?*?*?*?,3.7,2.1,91,102254,0,-0,297,0.0,-0.0,0.0,0,0,0,0,23,2.1,10,5,9999,99999,9,999999999,0.0,999,999,99
3021,2,23,23,0,*?*?*?*?*?*?*?*?*?*?*?*?*?*?*?*?*?*?*?*?*?*?,3.4,2.3,92,102254,0,-0,295,0.0,-0.0,0.0,0,0,0,0,22,2.1,10,5,9999,99999,9,999999999,0.0,999,999,99
3021,2,23,24,0,*?*?*?*?*?*?*?*?*?*?*?*?*?*?*?*?*?*?*?*?*?*?,2.2,2.1,100,102254,0,-0,290,0.0,-0.0,0.0,0,0,0,0,30,3.6,10,5,9999,99999,9,999999999,0.0,999,999,99
3021,2,24,1,0,*?*?*?*?*?*?*?*?*?*?*?*?*?*?*?*?*?*?*?*?*?*?,2.4,2.5,100,102607,0,-0,291,0.0,-0.0,0.0,0,0,0,0,75,1.0,10,5,9999,99999,9,999999999,0.0,999,999,99
3021,2,24,2,0,*?*?*?*?*?*?*?*?*?*?*?*?*?*?*?*?*?*?*?*?*?*?,1.9,1.9,100,102607,0,-0,289,0.0,-0.0,0.0,0,0,0,0,130,0.5,10,5,9999,99999,9,999999999,0.0,999,999,99
3021,2,24,3,0,*?*?*?*?*?*?*?*?*?*?*?*?*?*?*?*?*?*?*?*?*?*?,0.6,0.6,100,102607,0,-0,284,0.0,-0.0,0.0,0,0,0,0,185,0.5,10,5,9999,99999,9,999999999,0.0,999,999,99
3021,2,24,4,0,*?*?*?*?*?*?*?*?*?*?*?*?*?*?*?*?*?*?*?*?*?*?,0.5,0.6,100,102607,0,-0,283,0.0,-0.0,0.0,0,0,0,0,240,0.5,10,5,9999,99999,9,999999999,0.0,999,999,99
3021,2,24,5,0,*?*?*?*?*?*?*?*?*?*?*?*?*?*?*?*?*?*?*?*?*?*?,2.5,2.5,100,102607,0,-0,291,0.0,-0.0,0.0,0,0,0,0,295,1.0,10,5,9999,99999,9,999999999,0.0,999,999,99
3021,2,24,6,0,*?*?*?*?*?*?*?*?*?*?*?*?*?*?*?*?*?*?*?*?*?*?,0.4,0.4,100,102607,0,-0,283,0.0,-0.0,0.0,0,0,0,0,350,2.1,10,5,9999,99999,9,999999999,0.0,999,999,99
3021,2,24,7,0,*?*?*?*?*?*?*?*?*?*?*?*?*?*?*?*?*?*?*?*?*?*?,-0.1,-0.0,100,102607,72,1389,276,0.1,0.2,0.1,10,5,11,1,293,3.1,9,5,9999,99999,9,999999999,0.0,999,999,99
3021,2,24,8,0,*?*?*?*?*?*?*?*?*?*?*?*?*?*?*?*?*?*?*?*?*?*?,-0.5,-0.6,100,102607,271,1394,260,118.4,272.8,65.4,12307,20121,8539,1190,237,2.6,6,3,9999,99999,9,999999999,0.0,999,999,99
3021,2,24,9,0,*?*?*?*?*?*?*?*?*?*?*?*?*?*?*?*?*?*?*?*?*?*?,1.9,1.9,100,102607,440,1397,271,218.4,310.6,120.6,23195,28508,14002,2411,180,2.6,6,3,9999,99999,9,999999999,0.0,999,999,99
3021,2,24,10,0,*?*?*?*?*?*?*?*?*?*?*?*?*?*?*?*?*?*?*?*?*?*?,4.3,2.3,87,102607,566,1396,280,293.4,324.2,162.0,31263,32131,18497,3412,123,3.1,6,3,9999,99999,9,999999999,0.0,999,999,99
3021,2,24,11,0,*?*?*?*?*?*?*?*?*?*?*?*?*?*?*?*?*?*?*?*?*?*?,6.7,1.9,71,102607,641,1395,290,338.2,329.8,186.7,36138,33628,21132,4079,67,2.1,6,3,9999,99999,9,999999999,0.0,999,999,99
3021,2,24,12,0,*?*?*?*?*?*?*?*?*?*?*?*?*?*?*?*?*?*?*?*?*?*?,8.5,2.7,66,102607,661,1396,298,349.8,331.0,193.1,37411,33955,21811,4262,10,3.1,6,3,9999,99999,9,999999999,0.0,999,999,99
3021,2,24,13,0,*?*?*?*?*?*?*?*?*?*?*?*?*?*?*?*?*?*?*?*?*?*?,8.8,1.9,61,102607,623,1395,304,295.2,236.1,189.8,31403,23912,21403,4153,12,2.6,7,4,9999,99999,9,999999999,0.0,999,999,99
3021,2,24,14,0,*?*?*?*?*?*?*?*?*?*?*?*?*?*?*?*?*?*?*?*?*?*?,8.9,0.6,56,102607,531,1396,304,245.8,230.7,158.1,26063,22463,18022,3314,13,4.1,7,4,9999,99999,9,999999999,0.0,999,999,99
3021,2,24,15,0,*?*?*?*?*?*?*?*?*?*?*?*?*?*?*?*?*?*?*?*?*?*?,8.9,0.4,56,102607,390,1394,304,170.5,217.6,109.6,18025,19077,12751,2175,15,4.1,7,4,9999,99999,9,999999999,0.0,999,999,99
3021,2,24,16,0,*?*?*?*?*?*?*?*?*?*?*?*?*?*?*?*?*?*?*?*?*?*?,8.9,-0.0,54,102607,211,1395,309,63.0,105.0,47.1,6730,6700,5736,856,17,4.1,8,4,9999,99999,9,999999999,0.0,999,999,99
3021,2,24,17,0,*?*?*?*?*?*?*?*?*?*?*?*?*?*?*?*?*?*?*?*?*?*?,7.8,2.5,69,102607,5,1286,315,0.0,0.0,0.0,0,0,0,0,18,4.6,10,5,9999,99999,9,999999999,0.0,999,999,99
3021,2,24,18,0,*?*?*?*?*?*?*?*?*?*?*?*?*?*?*?*?*?*?*?*?*?*?,6.8,2.9,76,102607,0,-0,310,0.0,-0.0,0.0,0,0,0,0,20,4.6,10,5,9999,99999,9,999999999,0.0,999,999,99
3021,2,24,19,0,*?*?*?*?*?*?*?*?*?*?*?*?*?*?*?*?*?*?*?*?*?*?,5.2,2.1,80,102607,0,-0,303,0.0,-0.0,0.0,0,0,0,0,70,3.1,10,5,9999,99999,9,999999999,0.0,999,999,99
3021,2,24,20,0,*?*?*?*?*?*?*?*?*?*?*?*?*?*?*?*?*?*?*?*?*?*?,4.3,1.7,84,102607,0,-0,299,0.0,-0.0,0.0,0,0,0,0,120,3.6,10,5,9999,99999,9,999999999,0.0,999,999,99
3021,2,24,21,0,*?*?*?*?*?*?*?*?*?*?*?*?*?*?*?*?*?*?*?*?*?*?,4.6,2.5,86,102607,0,-0,300,0.0,-0.0,0.0,0,0,0,0,170,2.1,10,5,9999,99999,9,999999999,0.0,999,999,99
3021,2,24,22,0,*?*?*?*?*?*?*?*?*?*?*?*?*?*?*?*?*?*?*?*?*?*?,3.0,1.3,89,102607,0,-0,294,0.0,-0.0,0.0,0,0,0,0,220,1.0,10,5,9999,99999,9,999999999,0.0,999,999,99
3021,2,24,23,0,*?*?*?*?*?*?*?*?*?*?*?*?*?*?*?*?*?*?*?*?*?*?,2.2,0.6,89,102607,0,-0,291,0.0,-0.0,0.0,0,0,0,0,270,1.5,10,5,9999,99999,9,999999999,0.0,999,999,99
3021,2,24,24,0,*?*?*?*?*?*?*?*?*?*?*?*?*?*?*?*?*?*?*?*?*?*?,3.1,2.5,95,102607,0,-0,294,0.0,-0.0,0.0,0,0,0,0,20,1.5,10,5,9999,99999,9,999999999,0.0,999,999,99
3021,2,25,1,0,*?*?*?*?*?*?*?*?*?*?*?*?*?*?*?*?*?*?*?*?*?*?,1.2,-1.5,79,102938,0,-0,287,0.0,-0.0,0.0,0,0,0,0,268,1.5,10,5,9999,99999,9,999999999,0.0,999,999,99
3021,2,25,2,0,*?*?*?*?*?*?*?*?*?*?*?*?*?*?*?*?*?*?*?*?*?*?,0.7,-2.7,76,102938,0,-0,285,0.0,-0.0,0.0,0,0,0,0,217,2.1,10,5,9999,99999,9,999999999,0.0,999,999,99
3021,2,25,3,0,*?*?*?*?*?*?*?*?*?*?*?*?*?*?*?*?*?*?*?*?*?*?,0.9,-2.7,73,102938,0,-0,286,0.0,-0.0,0.0,0,0,0,0,165,3.1,10,5,9999,99999,9,999999999,0.0,999,999,99
3021,2,25,4,0,*?*?*?*?*?*?*?*?*?*?*?*?*?*?*?*?*?*?*?*?*?*?,-0.1,-3.4,75,102938,0,-0,282,0.0,-0.0,0.0,0,0,0,0,113,1.5,10,5,9999,99999,9,999999999,0.0,999,999,99
3021,2,25,5,0,*?*?*?*?*?*?*?*?*?*?*?*?*?*?*?*?*?*?*?*?*?*?,-1.2,-3.9,79,102938,0,-0,277,0.0,-0.0,0.0,0,0,0,0,62,1.0,10,5,9999,99999,9,999999999,0.0,999,999,99
3021,2,25,6,0,*?*?*?*?*?*?*?*?*?*?*?*?*?*?*?*?*?*?*?*?*?*?,-0.7,-2.9,82,102938,0,-0,279,0.0,-0.0,0.0,0,0,0,0,10,1.5,10,5,9999,99999,9,999999999,0.0,999,999,99
3021,2,25,7,0,*?*?*?*?*?*?*?*?*?*?*?*?*?*?*?*?*?*?*?*?*?*?,-0.3,-1.3,90,102938,80,1392,280,1.6,0.0,1.6,215,-0,214,66,13,2.1,10,5,9999,99999,9,999999999,0.0,999,999,99
3021,2,25,8,0,*?*?*?*?*?*?*?*?*?*?*?*?*?*?*?*?*?*?*?*?*?*?,1.2,-0.2,89,102938,279,1394,286,40.8,0.0,40.8,4766,0,4775,1600,17,1.5,10,5,9999,99999,9,999999999,0.0,999,999,99
3021,2,25,9,0,*?*?*?*?*?*?*?*?*?*?*?*?*?*?*?*?*?*?*?*?*?*?,1.7,-1.3,79,102938,448,1396,289,74.0,0.0,74.0,8650,0,8673,3052,20,1.5,10,5,9999,99999,9,999999999,0.0,999,999,99
3021,2,25,10,0,*?*?*?*?*?*?*?*?*?*?*?*?*?*?*?*?*?*?*?*?*?*?,3.9,1.5,82,102938,574,1396,298,98.8,0.0,98.8,11617,0,11654,4259,23,3.6,10,5,9999,99999,9,999999999,0.0,999,999,99
3021,2,25,11,0,*?*?*?*?*?*?*?*?*?*?*?*?*?*?*?*?*?*?*?*?*?*?,7.0,2.3,71,102938,649,1395,311,113.7,0.0,113.7,13412,0,13459,5025,27,4.1,10,5,9999,99999,9,999999999,0.0,999,999,99
3021,2,25,12,0,*?*?*?*?*?*?*?*?*?*?*?*?*?*?*?*?*?*?*?*?*?*?,8.9,1.7,60,102938,668,1394,320,117.5,0.0,117.5,13878,0,13926,5227,30,3.1,10,5,9999,99999,9,999999999,0.0,999,999,99
3021,2,25,13,0,*?*?*?*?*?*?*?*?*?*?*?*?*?*?*?*?*?*?*?*?*?*?,9.1,-0.0,52,102938,631,1396,321,110.1,0.0,110.1,12973,0,13017,4835,32,2.6,10,5,9999,99999,9,999999999,0.0,999,999,99
3021,2,25,14,0,*?*?*?*?*?*?*?*?*?*?*?*?*?*?*?*?*?*?*?*?*?*?,9.2,-0.0,52,102938,538,1395,321,91.9,0.0,91.9,10776,0,10809,3909,33,3.6,10,5,9999,99999,9,999999999,0.0,999,999,99
3021,2,25,15,0,*?*?*?*?*?*?*?*?*?*?*?*?*?*?*?*?*?*?*?*?*?*?,9.1,1.5,58,102938,397,1393,321,64.1,0.0,64.1,7483,0,7502,2600,35,3.6,10,5,9999,99999,9,999999999,0.0,999,999,99
3021,2,25,16,0,*?*?*?*?*?*?*?*?*?*?*?*?*?*?*?*?*?*?*?*?*?*?,8.9,1.7,59,102938,218,1395,320,28.8,0.0,28.8,3374,0,3379,1116,37,1.0,10,5,9999,99999,9,999999999,0.0,999,999,99
3021,2,25,17,0,*?*?*?*?*?*?*?*?*?*?*?*?*?*?*?*?*?*?*?*?*?*?,8.7,1.3,58,102938,12,1379,319,0.0,0.0,0.0,0,0,0,0,38,1.0,10,5,9999,99999,9,999999999,0.0,999,999,99
3021,2,25,18,0,*?*?*?*?*?*?*?*?*?*?*?*?*?*?*?*?*?*?*?*?*?*?,6.2,1.5,70,102938,0,-0,308,0.0,-0.0,0.0,0,0,0,0,40,1.0,10,5,9999,99999,9,999999999,0.0,999,999,99
3021,2,25,19,0,*?*?*?*?*?*?*?*?*?*?*?*?*?*?*?*?*?*?*?*?*?*?,5.3,1.5,75,102938,0,-0,304,0.0,-0.0,0.0,0,0,0,0,40,1.5,10,5,9999,99999,9,999999999,0.0,999,999,99
3021,2,25,20,0,*?*?*?*?*?*?*?*?*?*?*?*?*?*?*?*?*?*?*?*?*?*?,3.9,1.3,82,102938,0,-0,298,0.0,-0.0,0.0,0,0,0,0,40,1.5,10,5,9999,99999,9,999999999,0.0,999,999,99
3021,2,25,21,0,*?*?*?*?*?*?*?*?*?*?*?*?*?*?*?*?*?*?*?*?*?*?,4.1,1.5,81,102938,0,-0,298,0.0,-0.0,0.0,0,0,0,0,40,1.5,10,5,9999,99999,9,999999999,0.0,999,999,99
3021,2,25,22,0,*?*?*?*?*?*?*?*?*?*?*?*?*?*?*?*?*?*?*?*?*?*?,3.1,0.4,82,102938,0,-0,294,0.0,-0.0,0.0,0,0,0,0,40,1.5,10,5,9999,99999,9,999999999,0.0,999,999,99
3021,2,25,23,0,*?*?*?*?*?*?*?*?*?*?*?*?*?*?*?*?*?*?*?*?*?*?,2.1,0.6,89,102938,0,-0,290,0.0,-0.0,0.0,0,0,0,0,40,1.0,10,5,9999,99999,9,999999999,0.0,999,999,99
3021,2,25,24,0,*?*?*?*?*?*?*?*?*?*?*?*?*?*?*?*?*?*?*?*?*?*?,1.4,-0.4,86,102938,0,-0,287,0.0,-0.0,0.0,0,0,0,0,320,3.1,10,5,9999,99999,9,999999999,0.0,999,999,99
3021,2,26,1,0,*?*?*?*?*?*?*?*?*?*?*?*?*?*?*?*?*?*?*?*?*?*?,0.1,0.2,100,103433,0,-0,282,0.0,-0.0,0.0,0,0,0,0,38,1.5,10,5,9999,99999,9,999999999,0.0,999,999,99
3021,2,26,2,0,*?*?*?*?*?*?*?*?*?*?*?*?*?*?*?*?*?*?*?*?*?*?,-0.7,-0.6,100,103433,0,-0,279,0.0,-0.0,0.0,0,0,0,0,37,2.1,10,5,9999,99999,9,999999999,0.0,999,999,99
3021,2,26,3,0,*?*?*?*?*?*?*?*?*?*?*?*?*?*?*?*?*?*?*?*?*?*?,-1.2,-1.3,100,103433,0,-0,277,0.0,-0.0,0.0,0,0,0,0,35,2.1,10,5,9999,99999,9,999999999,0.0,999,999,99
3021,2,26,4,0,*?*?*?*?*?*?*?*?*?*?*?*?*?*?*?*?*?*?*?*?*?*?,-0.5,-0.6,100,103433,0,-0,279,0.0,-0.0,0.0,0,0,0,0,33,1.0,10,5,9999,99999,9,999999999,0.0,999,999,99
3021,2,26,5,0,*?*?*?*?*?*?*?*?*?*?*?*?*?*?*?*?*?*?*?*?*?*?,-0.6,-0.6,100,103433,0,-0,279,0.0,-0.0,0.0,0,0,0,0,32,2.1,10,5,9999,99999,9,999999999,0.0,999,999,99
3021,2,26,6,0,*?*?*?*?*?*?*?*?*?*?*?*?*?*?*?*?*?*?*?*?*?*?,-1.6,-1.7,100,103433,0,-0,275,0.0,-0.0,0.0,0,0,0,0,30,2.1,10,5,9999,99999,9,999999999,0.0,999,999,99
3021,2,26,7,0,*?*?*?*?*?*?*?*?*?*?*?*?*?*?*?*?*?*?*?*?*?*?,-2.6,-2.7,100,103433,88,1393,271,3.2,0.0,3.2,409,-0,408,129,33,0.0,10,5,9999,99999,9,999999999,0.0,999,999,99
3021,2,26,8,0,*?*?*?*?*?*?*?*?*?*?*?*?*?*?*?*?*?*?*?*?*?*?,-1.0,-1.1,100,103433,287,1393,277,42.4,0.0,42.4,4951,0,4961,1666,37,1.0,10,5,9999,99999,9,999999999,0.0,999,999,99
3021,2,26,9,0,*?*?*?*?*?*?*?*?*?*?*?*?*?*?*?*?*?*?*?*?*?*?,0.6,0.6,100,103433,455,1393,284,75.6,0.0,75.6,8839,0,8863,3126,40,1.0,10,5,9999,99999,9,999999999,0.0,999,999,99
3021,2,26,10,0,*?*?*?*?*?*?*?*?*?*?*?*?*?*?*?*?*?*?*?*?*?*?,2.7,2.7,100,103433,582,1395,292,100.5,0.0,100.5,11810,0,11848,4340,43,1.0,10,5,9999,99999,9,999999999,0.0,999,999,99
3021,2,26,11,0,*?*?*?*?*?*?*?*?*?*?*?*?*?*?*?*?*?*?*?*?*?*?,5.8,2.7,100,103433,657,1395,306,115.3,0.0,115.3,13606,0,13654,5109,47,1.5,10,5,9999,99999,9,999999999,0.0,999,999,99
3021,2,26,12,0,*?*?*?*?*?*?*?*?*?*?*?*?*?*?*?*?*?*?*?*?*?*?,6.6,2.7,100,103433,676,1394,309,119.1,0.0,119.1,14069,0,14119,5311,50,1.5,10,5,9999,99999,9,999999999,0.0,999,999,99
3021,2,26,13,0,*?*?*?*?*?*?*?*?*?*?*?*?*?*?*?*?*?*?*?*?*?*?,7.6,1.0,98,103433,638,1394,314,111.6,0.0,111.6,13157,0,13202,4914,48,2.1,10,5,9999,99999,9,999999999,0.0,999,999,99
3021,2,26,14,0,*?*?*?*?*?*?*?*?*?*?*?*?*?*?*?*?*?*?*?*?*?*?,7.8,2.3,100,103433,545,1393,315,93.3,0.0,93.3,10952,0,10986,3981,47,2.1,10,5,9999,99999,9,999999999,0.0,999,999,99
3021,2,26,15,0,*?*?*?*?*?*?*?*?*?*?*?*?*?*?*?*?*?*?*?*?*?*?,7.7,1.7,100,103433,404,1393,314,65.5,0.0,65.5,7651,0,7671,2664,45,2.1,10,5,9999,99999,9,999999999,0.0,999,999,99
3021,2,26,16,0,*?*?*?*?*?*?*?*?*?*?*?*?*?*?*?*?*?*?*?*?*?*?,7.5,1.7,100,103433,225,1395,313,30.1,0.0,30.1,3533,0,3538,1170,43,2.1,10,5,9999,99999,9,999999999,0.0,999,999,99
3021,2,26,17,0,*?*?*?*?*?*?*?*?*?*?*?*?*?*?*?*?*?*?*?*?*?*?,5.8,3.2,100,103433,19,1405,306,0.0,0.0,0.0,0,0,0,0,42,1.5,10,5,9999,99999,9,999999999,0.0,999,999,99
3021,2,26,18,0,*?*?*?*?*?*?*?*?*?*?*?*?*?*?*?*?*?*?*?*?*?*?,5.8,3.0,100,103433,0,-0,306,0.0,-0.0,0.0,0,0,0,0,40,1.5,10,5,9999,99999,9,999999999,0.0,999,999,99
3021,2,26,19,0,*?*?*?*?*?*?*?*?*?*?*?*?*?*?*?*?*?*?*?*?*?*?,4.0,3.9,100,103433,0,-0,298,0.0,-0.0,0.0,0,0,0,0,40,2.1,10,5,9999,99999,9,999999999,0.0,999,999,99
3021,2,26,20,0,*?*?*?*?*?*?*?*?*?*?*?*?*?*?*?*?*?*?*?*?*?*?,2.6,2.5,100,103433,0,-0,292,0.0,-0.0,0.0,0,0,0,0,40,2.1,10,5,9999,99999,9,999999999,0.0,999,999,99
3021,2,26,21,0,*?*?*?*?*?*?*?*?*?*?*?*?*?*?*?*?*?*?*?*?*?*?,1.9,1.9,100,103433,0,-0,289,0.0,-0.0,0.0,0,0,0,0,40,2.6,10,5,9999,99999,9,999999999,0.0,999,999,99
3021,2,26,22,0,*?*?*?*?*?*?*?*?*?*?*?*?*?*?*?*?*?*?*?*?*?*?,1.6,1.7,100,103433,0,-0,288,0.0,-0.0,0.0,0,0,0,0,40,2.1,10,5,9999,99999,9,999999999,0.0,999,999,99
3021,2,26,23,0,*?*?*?*?*?*?*?*?*?*?*?*?*?*?*?*?*?*?*?*?*?*?,1.2,1.0,100,103433,0,-0,286,0.0,-0.0,0.0,0,0,0,0,40,2.1,10,5,9999,99999,9,999999999,0.0,999,999,99
3021,2,26,24,0,*?*?*?*?*?*?*?*?*?*?*?*?*?*?*?*?*?*?*?*?*?*?,1.1,1.0,100,103433,0,-0,286,0.0,-0.0,0.0,0,0,0,0,40,1.0,10,5,9999,99999,9,999999999,0.0,999,999,99
3021,2,27,1,0,*?*?*?*?*?*?*?*?*?*?*?*?*?*?*?*?*?*?*?*?*?*?,1.0,-1.9,78,103593,0,-0,286,0.0,-0.0,0.0,0,0,0,0,40,1.0,10,5,9999,99999,9,999999999,0.0,999,999,99
3021,2,27,2,0,*?*?*?*?*?*?*?*?*?*?*?*?*?*?*?*?*?*?*?*?*?*?,1.0,-3.7,68,103593,0,-0,286,0.0,-0.0,0.0,0,0,0,0,40,1.0,10,5,9999,99999,9,999999999,0.0,999,999,99
3021,2,27,3,0,*?*?*?*?*?*?*?*?*?*?*?*?*?*?*?*?*?*?*?*?*?*?,1.0,-3.1,71,103593,0,-0,286,0.0,-0.0,0.0,0,0,0,0,40,0.5,10,5,9999,99999,9,999999999,0.0,999,999,99
3021,2,27,4,0,*?*?*?*?*?*?*?*?*?*?*?*?*?*?*?*?*?*?*?*?*?*?,1.4,-2.4,73,103593,0,-0,288,0.0,-0.0,0.0,0,0,0,0,40,0.5,10,5,9999,99999,9,999999999,0.0,999,999,99
3021,2,27,5,0,*?*?*?*?*?*?*?*?*?*?*?*?*?*?*?*?*?*?*?*?*?*?,0.9,-2.2,77,103593,0,-0,285,0.0,-0.0,0.0,0,0,0,0,40,0.5,10,5,9999,99999,9,999999999,0.0,999,999,99
3021,2,27,6,0,*?*?*?*?*?*?*?*?*?*?*?*?*?*?*?*?*?*?*?*?*?*?,0.4,-3.1,73,103593,0,-0,284,0.0,-0.0,0.0,0,0,0,0,40,1.0,10,5,9999,99999,9,999999999,0.0,999,999,99
3021,2,27,7,0,*?*?*?*?*?*?*?*?*?*?*?*?*?*?*?*?*?*?*?*?*?*?,0.6,-2.7,76,103593,96,1393,284,4.7,0.0,4.7,599,-0,599,192,43,1.0,10,5,9999,99999,9,999999999,0.0,999,999,99
3021,2,27,8,0,*?*?*?*?*?*?*?*?*?*?*?*?*?*?*?*?*?*?*?*?*?*?,0.7,-2.9,75,103593,295,1393,279,76.5,48.0,66.3,8391,3950,7514,1725,47,0.5,9,5,9999,99999,9,999999999,0.0,999,999,99
3021,2,27,9,0,*?*?*?*?*?*?*?*?*?*?*?*?*?*?*?*?*?*?*?*?*?*?,0.5,-3.1,74,103593,463,1392,284,77.2,0.0,77.2,9030,0,9055,3202,50,1.0,10,5,9999,99999,9,999999999,0.0,999,999,99
3021,2,27,10,0,*?*?*?*?*?*?*?*?*?*?*?*?*?*?*?*?*?*?*?*?*?*?,1.6,-1.9,75,103593,589,1393,288,102.1,0.0,102.1,12003,0,12042,4421,53,1.0,10,5,9999,99999,9,999999999,0.0,999,999,99
3021,2,27,11,0,*?*?*?*?*?*?*?*?*?*?*?*?*?*?*?*?*?*?*?*?*?*?,1.7,-1.9,74,103593,665,1395,289,116.9,0.0,116.9,13801,0,13850,5194,57,0.5,10,5,9999,99999,9,999999999,0.0,999,999,99
3021,2,27,12,0,*?*?*?*?*?*?*?*?*?*?*?*?*?*?*?*?*?*?*?*?*?*?,2.9,-0.6,77,103593,684,1394,288,209.6,56.8,181.7,23055,5612,20490,5565,60,1.0,9,5,9999,99999,9,999999999,0.0,999,999,99
3021,2,27,13,0,*?*?*?*?*?*?*?*?*?*?*?*?*?*?*?*?*?*?*?*?*?*?,2.7,-0.0,81,103593,645,1393,293,113.1,0.0,113.1,13342,0,13388,4994,60,1.5,10,5,9999,99999,9,999999999,0.0,999,999,99
3021,2,27,14,0,*?*?*?*?*?*?*?*?*?*?*?*?*?*?*?*?*?*?*?*?*?*?,2.4,0.4,86,103593,553,1394,291,94.8,0.0,94.8,11131,0,11165,4056,60,1.5,10,5,9999,99999,9,999999999,0.0,999,999,99
3021,2,27,15,0,*?*?*?*?*?*?*?*?*?*?*?*?*?*?*?*?*?*?*?*?*?*?,2.4,-0.6,78,103593,412,1395,292,67.0,0.0,67.0,7821,0,7841,2730,60,1.0,10,5,9999,99999,9,999999999,0.0,999,999,99
3021,2,27,16,0,*?*?*?*?*?*?*?*?*?*?*?*?*?*?*?*?*?*?*?*?*?*?,2.7,-0.4,79,103593,232,1395,293,31.5,0.0,31.5,3691,0,3697,1225,60,2.1,10,5,9999,99999,9,999999999,0.0,999,999,99
3021,2,27,17,0,*?*?*?*?*?*?*?*?*?*?*?*?*?*?*?*?*?*?*?*?*?*?,2.8,-0.4,79,103593,26,1417,293,0.0,0.0,0.0,0,0,0,0,60,2.6,10,5,9999,99999,9,999999999,0.0,999,999,99
3021,2,27,18,0,*?*?*?*?*?*?*?*?*?*?*?*?*?*?*?*?*?*?*?*?*?*?,2.1,-1.3,77,103593,0,-0,290,0.0,-0.0,0.0,0,0,0,0,60,1.0,10,5,9999,99999,9,999999999,0.0,999,999,99
3021,2,27,19,0,*?*?*?*?*?*?*?*?*?*?*?*?*?*?*?*?*?*?*?*?*?*?,2.5,-2.2,68,103593,0,-0,292,0.0,-0.0,0.0,0,0,0,0,55,1.5,10,5,9999,99999,9,999999999,0.0,999,999,99
3021,2,27,20,0,*?*?*?*?*?*?*?*?*?*?*?*?*?*?*?*?*?*?*?*?*?*?,1.4,-3.1,69,103593,0,-0,288,0.0,-0.0,0.0,0,0,0,0,50,2.1,10,5,9999,99999,9,999999999,0.0,999,999,99
3021,2,27,21,0,*?*?*?*?*?*?*?*?*?*?*?*?*?*?*?*?*?*?*?*?*?*?,1.5,-3.1,68,103593,0,-0,288,0.0,-0.0,0.0,0,0,0,0,45,2.6,10,5,9999,99999,9,999999999,0.0,999,999,99
3021,2,27,22,0,*?*?*?*?*?*?*?*?*?*?*?*?*?*?*?*?*?*?*?*?*?*?,2.1,-2.9,67,103593,0,-0,291,0.0,-0.0,0.0,0,0,0,0,40,2.1,10,5,9999,99999,9,999999999,0.0,999,999,99
3021,2,27,23,0,*?*?*?*?*?*?*?*?*?*?*?*?*?*?*?*?*?*?*?*?*?*?,2.1,-2.9,66,103593,0,-0,291,0.0,-0.0,0.0,0,0,0,0,35,2.1,10,5,9999,99999,9,999999999,0.0,999,999,99
3021,2,27,24,0,*?*?*?*?*?*?*?*?*?*?*?*?*?*?*?*?*?*?*?*?*?*?,0.7,-0.4,91,103593,0,-0,284,0.0,-0.0,0.0,0,0,0,0,40,1.0,10,5,9999,99999,9,999999999,0.0,999,999,99
3021,2,28,1,0,*?*?*?*?*?*?*?*?*?*?*?*?*?*?*?*?*?*?*?*?*?*?,3.1,-0.0,80,103167,0,-0,294,0.0,-0.0,0.0,0,0,0,0,28,0.0,10,5,9999,99999,9,999999999,0.0,999,999,99
3021,2,28,2,0,*?*?*?*?*?*?*?*?*?*?*?*?*?*?*?*?*?*?*?*?*?*?,3.4,1.3,86,103167,0,-0,296,0.0,-0.0,0.0,0,0,0,0,27,0.5,10,5,9999,99999,9,999999999,0.0,999,999,99
3021,2,28,3,0,*?*?*?*?*?*?*?*?*?*?*?*?*?*?*?*?*?*?*?*?*?*?,2.6,0.8,89,103167,0,-0,292,0.0,-0.0,0.0,0,0,0,0,25,1.5,10,5,9999,99999,9,999999999,0.0,999,999,99
3021,2,28,4,0,*?*?*?*?*?*?*?*?*?*?*?*?*?*?*?*?*?*?*?*?*?*?,3.5,0.8,83,103167,0,-0,296,0.0,-0.0,0.0,0,0,0,0,23,1.0,10,5,9999,99999,9,999999999,0.0,999,999,99
3021,2,28,5,0,*?*?*?*?*?*?*?*?*?*?*?*?*?*?*?*?*?*?*?*?*?*?,3.2,0.8,86,103167,0,-0,295,0.0,-0.0,0.0,0,0,0,0,22,0.5,10,5,9999,99999,9,999999999,0.0,999,999,99
3021,2,28,6,0,*?*?*?*?*?*?*?*?*?*?*?*?*?*?*?*?*?*?*?*?*?*?,2.7,1.3,90,103167,0,-0,293,0.0,-0.0,0.0,0,0,0,0,20,0.5,10,5,9999,99999,9,999999999,0.0,999,999,99
3021,2,28,7,0,*?*?*?*?*?*?*?*?*?*?*?*?*?*?*?*?*?*?*?*?*?*?,2.1,1.7,97,103167,104,1391,285,11.0,19.6,9.5,1284,946,1209,197,23,0.5,9,5,9999,99999,9,999999999,0.0,999,999,99
3021,2,28,8,0,*?*?*?*?*?*?*?*?*?*?*?*?*?*?*?*?*?*?*?*?*?*?,2.9,2.3,96,103167,303,1392,279,124.2,203.6,79.8,13135,15930,9434,1529,27,1.0,7,4,9999,99999,9,999999999,0.0,999,999,99
3021,2,28,9,0,*?*?*?*?*?*?*?*?*?*?*?*?*?*?*?*?*?*?*?*?*?*?,3.6,2.9,95,103167,472,1394,292,137.0,53.8,118.8,15039,5002,13407,3294,30,1.5,9,5,9999,99999,9,999999999,0.0,999,999,99
3021,2,28,10,0,*?*?*?*?*?*?*?*?*?*?*?*?*?*?*?*?*?*?*?*?*?*?,5.2,2.5,83,103167,597,1392,279,333.5,408.3,158.4,34799,39680,19417,3189,33,1.5,5,3,9999,99999,9,999999999,0.0,999,999,99
3021,2,28,11,0,*?*?*?*?*?*?*?*?*?*?*?*?*?*?*?*?*?*?*?*?*?*?,7.2,2.9,74,103167,672,1392,288,381.1,414.5,181.0,39842,41191,21895,3798,37,1.5,5,3,9999,99999,9,999999999,0.0,999,999,99
3021,2,28,12,0,*?*?*?*?*?*?*?*?*?*?*?*?*?*?*?*?*?*?*?*?*?*?,8.4,4.3,76,103167,691,1392,290,408.2,483.6,168.2,43166,48358,20693,3530,40,1.5,4,2,9999,99999,9,999999999,0.0,999,999,99
3021,2,28,13,0,*?*?*?*?*?*?*?*?*?*?*?*?*?*?*?*?*?*?*?*?*?*?,8.4,3.6,72,103167,653,1393,293,368.8,413.0,175.2,38535,40838,21262,3633,38,1.0,5,3,9999,99999,9,999999999,0.0,999,999,99
3021,2,28,14,0,*?*?*?*?*?*?*?*?*?*?*?*?*?*?*?*?*?*?*?*?*?*?,8.4,3.6,72,103167,560,1393,312,167.3,55.3,145.0,18380,5314,16362,4183,37,1.5,9,5,9999,99999,9,999999999,0.0,999,999,99
3021,2,28,15,0,*?*?*?*?*?*?*?*?*?*?*?*?*?*?*?*?*?*?*?*?*?*?,8.5,4.8,78,103167,419,1394,295,220.0,384.4,104.5,22919,33905,13282,1963,35,1.5,5,3,9999,99999,9,999999999,0.0,999,999,99
3021,2,28,16,0,*?*?*?*?*?*?*?*?*?*?*?*?*?*?*?*?*?*?*?*?*?*?,8.4,5.1,80,103167,239,1395,295,105.8,324.2,50.2,11144,22514,6763,898,33,1.0,5,3,9999,99999,9,999999999,0.0,999,999,99
3021,2,28,17,0,*?*?*?*?*?*?*?*?*?*?*?*?*?*?*?*?*?*?*?*?*?*?,8.3,5.3,82,103167,32,1381,316,0.0,0.0,0.0,0,0,0,0,32,1.5,10,5,9999,99999,9,999999999,0.0,999,999,99
3021,2,28,18,0,*?*?*?*?*?*?*?*?*?*?*?*?*?*?*?*?*?*?*?*?*?*?,6.6,4.3,86,103167,0,-0,309,0.0,-0.0,0.0,0,0,0,0,30,0.0,10,5,9999,99999,9,999999999,0.0,999,999,99
3021,2,28,19,0,*?*?*?*?*?*?*?*?*?*?*?*?*?*?*?*?*?*?*?*?*?*?,6.8,3.6,80,103167,0,-0,310,0.0,-0.0,0.0,0,0,0,0,75,0.5,10,5,9999,99999,9,999999999,0.0,999,999,99
3021,2,28,20,0,*?*?*?*?*?*?*?*?*?*?*?*?*?*?*?*?*?*?*?*?*?*?,6.0,2.7,79,103167,0,-0,307,0.0,-0.0,0.0,0,0,0,0,120,0.5,10,5,9999,99999,9,999999999,0.0,999,999,99
3021,2,28,21,0,*?*?*?*?*?*?*?*?*?*?*?*?*?*?*?*?*?*?*?*?*?*?,5.1,2.3,82,103167,0,-0,303,0.0,-0.0,0.0,0,0,0,0,165,0.5,10,5,9999,99999,9,999999999,0.0,999,999,99
3021,2,28,22,0,*?*?*?*?*?*?*?*?*?*?*?*?*?*?*?*?*?*?*?*?*?*?,4.4,2.1,85,103167,0,-0,300,0.0,-0.0,0.0,0,0,0,0,210,0.0,10,5,9999,99999,9,999999999,0.0,999,999,99
3021,2,28,23,0,*?*?*?*?*?*?*?*?*?*?*?*?*?*?*?*?*?*?*?*?*?*?,4.8,1.9,82,103167,0,-0,301,0.0,-0.0,0.0,0,0,0,0,255,0.5,10,5,9999,99999,9,999999999,0.0,999,999,99
3021,2,28,24,0,*?*?*?*?*?*?*?*?*?*?*?*?*?*?*?*?*?*?*?*?*?*?,2.2,-1.5,76,103167,0,-0,291,0.0,-0.0,0.0,0,0,0,0,30,0.5,10,5,9999,99999,9,999999999,0.0,999,999,99
3021,3,1,1,0,*?*?*?*?*?*?*?*?*?*?*?*?*?*?*?*?*?*?*?*?*?*?,5.8,4.8,94,100242,0,-0,305,0.0,-0.0,0.0,0,0,0,0,290,0.5,10,5,9999,99999,9,999999999,0.0,999,999,99
3021,3,1,2,0,*?*?*?*?*?*?*?*?*?*?*?*?*?*?*?*?*?*?*?*?*?*?,6.3,6.1,99,100242,0,-0,307,0.0,-0.0,0.0,0,0,0,0,280,1.5,10,5,9999,99999,9,999999999,0.0,999,999,99
3021,3,1,3,0,*?*?*?*?*?*?*?*?*?*?*?*?*?*?*?*?*?*?*?*?*?*?,5.6,5.5,100,100242,0,-0,304,0.0,-0.0,0.0,0,0,0,0,270,0.5,10,5,9999,99999,9,999999999,0.0,999,999,99
3021,3,1,4,0,*?*?*?*?*?*?*?*?*?*?*?*?*?*?*?*?*?*?*?*?*?*?,4.5,4.5,100,100242,0,-0,300,0.0,-0.0,0.0,0,0,0,0,260,1.0,10,5,9999,99999,9,999999999,0.0,999,999,99
3021,3,1,5,0,*?*?*?*?*?*?*?*?*?*?*?*?*?*?*?*?*?*?*?*?*?*?,3.4,3.4,100,100242,0,-0,295,0.0,-0.0,0.0,0,0,0,0,250,1.0,10,5,9999,99999,9,999999999,0.0,999,999,99
3021,3,1,6,0,*?*?*?*?*?*?*?*?*?*?*?*?*?*?*?*?*?*?*?*?*?*?,3.7,3.8,100,100242,0,-0,296,0.0,-0.0,0.0,0,0,0,0,240,1.0,10,5,9999,99999,9,999999999,0.0,999,999,99
3021,3,1,7,0,*?*?*?*?*?*?*?*?*?*?*?*?*?*?*?*?*?*?*?*?*?*?,4.0,3.9,100,100242,112,1390,285,21.6,95.7,13.9,2409,4353,2102,235,247,0.5,7,4,9999,99999,9,999999999,0.0,999,999,99
3021,3,1,8,0,*?*?*?*?*?*?*?*?*?*?*?*?*?*?*?*?*?*?*?*?*?*?,5.3,5.3,100,100242,311,1391,299,82.1,48.8,71.2,9010,4083,8063,1861,253,0.5,9,5,9999,99999,9,999999999,0.0,999,999,99
3021,3,1,9,0,*?*?*?*?*?*?*?*?*?*?*?*?*?*?*?*?*?*?*?*?*?*?,7.8,7.4,98,100242,480,1394,291,268.8,458.9,110.7,28306,42307,14162,2097,260,0.5,4,2,9999,99999,9,999999999,0.0,999,999,99
3021,3,1,10,0,*?*?*?*?*?*?*?*?*?*?*?*?*?*?*?*?*?*?*?*?*?*?,9.3,7.7,91,100242,605,1392,297,351.7,475.7,144.9,37114,46421,18104,2895,267,0.5,4,2,9999,99999,9,999999999,0.1,999,999,99
3021,3,1,11,0,*?*?*?*?*?*?*?*?*?*?*?*?*?*?*?*?*?*?*?*?*?*?,12.1,7.9,76,100242,680,1392,313,386.3,415.1,183.5,40441,41118,22303,3869,273,1.5,5,3,9999,99999,9,999999999,1.3,999,999,99
3021,3,1,12,0,*?*?*?*?*?*?*?*?*?*?*?*?*?*?*?*?*?*?*?*?*?*?,13.2,7.0,67,100242,699,1392,309,421.8,535.3,153.1,45127,53613,19240,3196,280,1.5,3,2,9999,99999,9,999999999,0.4,999,999,99
3021,3,1,13,0,*?*?*?*?*?*?*?*?*?*?*?*?*?*?*?*?*?*?*?*?*?*?,14.0,6.6,61,100242,660,1392,320,373.7,413.6,177.5,39055,40982,21513,3698,270,0.5,5,3,9999,99999,9,999999999,0.0,999,999,99
3021,3,1,14,0,*?*?*?*?*?*?*?*?*?*?*?*?*?*?*?*?*?*?*?*?*?*?,13.9,8.0,68,100242,567,1392,322,314.5,405.3,149.4,32794,38954,18410,2965,260,0.5,5,3,9999,99999,9,999999999,0.0,999,999,99
3021,3,1,15,0,*?*?*?*?*?*?*?*?*?*?*?*?*?*?*?*?*?*?*?*?*?*?,14.1,7.6,65,100242,426,1394,318,233.2,448.6,96.1,24560,39864,12430,1788,250,0.5,4,2,9999,99999,9,999999999,0.0,999,999,99
3021,3,1,16,0,*?*?*?*?*?*?*?*?*?*?*?*?*?*?*?*?*?*?*?*?*?*?,13.7,7.4,66,100242,245,1390,324,103.4,262.7,57.1,10778,18476,7534,1032,240,0.5,6,3,9999,99999,9,999999999,0.0,999,999,99
3021,3,1,17,0,*?*?*?*?*?*?*?*?*?*?*?*?*?*?*?*?*?*?*?*?*?*?,13.5,8.4,72,100242,39,1392,336,0.0,0.0,0.0,0,0,0,0,230,0.5,9,5,9999,99999,9,999999999,0.5,999,999,99
3021,3,1,18,0,*?*?*?*?*?*?*?*?*?*?*?*?*?*?*?*?*?*?*?*?*?*?,11.8,8.5,81,100242,0,-0,332,0.0,-0.0,0.0,0,0,0,0,220,0.5,10,5,9999,99999,9,999999999,2.0,999,999,99
3021,3,1,19,0,*?*?*?*?*?*?*?*?*?*?*?*?*?*?*?*?*?*?*?*?*?*?,10.2,8.4,89,100242,0,-0,324,0.0,-0.0,0.0,0,0,0,0,215,0.5,10,5,9999,99999,9,999999999,2.3,999,999,99
3021,3,1,20,0,*?*?*?*?*?*?*?*?*?*?*?*?*?*?*?*?*?*?*?*?*?*?,9.1,7.6,91,100242,0,-0,319,0.0,-0.0,0.0,0,0,0,0,210,0.5,10,5,9999,99999,9,999999999,1.9,999,999,99
3021,3,1,21,0,*?*?*?*?*?*?*?*?*?*?*?*?*?*?*?*?*?*?*?*?*?*?,8.5,7.0,91,100242,0,-0,317,0.0,-0.0,0.0,0,0,0,0,205,0.5,10,5,9999,99999,9,999999999,1.8,999,999,99
3021,3,1,22,0,*?*?*?*?*?*?*?*?*?*?*?*?*?*?*?*?*?*?*?*?*?*?,7.5,5.8,90,100242,0,-0,313,0.0,-0.0,0.0,0,0,0,0,200,0.5,10,5,9999,99999,9,999999999,0.9,999,999,99
3021,3,1,23,0,*?*?*?*?*?*?*?*?*?*?*?*?*?*?*?*?*?*?*?*?*?*?,6.2,5.8,98,100242,0,-0,307,0.0,-0.0,0.0,0,0,0,0,195,0.5,10,5,9999,99999,9,999999999,0.0,999,999,99
3021,3,1,24,0,*?*?*?*?*?*?*?*?*?*?*?*?*?*?*?*?*?*?*?*?*?*?,5.3,3.4,88,100242,0,-0,303,0.0,-0.0,0.0,0,0,0,0,300,0.5,10,5,9999,99999,9,999999999,0.0,999,999,99
3021,3,2,1,0,*?*?*?*?*?*?*?*?*?*?*?*?*?*?*?*?*?*?*?*?*?*?,3.5,3.4,100,99114.2,0,-0,296,0.0,-0.0,0.0,0,0,0,0,190,0.5,10,5,9999,99999,9,999999999,0.0,999,999,99
3021,3,2,2,0,*?*?*?*?*?*?*?*?*?*?*?*?*?*?*?*?*?*?*?*?*?*?,2.2,2.1,100,99114.2,0,-0,290,0.0,-0.0,0.0,0,0,0,0,190,1.5,10,5,9999,99999,9,999999999,0.0,999,999,99
3021,3,2,3,0,*?*?*?*?*?*?*?*?*?*?*?*?*?*?*?*?*?*?*?*?*?*?,2.2,2.1,100,99114.2,0,-0,290,0.0,-0.0,0.0,0,0,0,0,190,0.5,10,5,9999,99999,9,999999999,0.0,999,999,99
3021,3,2,4,0,*?*?*?*?*?*?*?*?*?*?*?*?*?*?*?*?*?*?*?*?*?*?,2.2,2.3,100,99114.2,0,-0,290,0.0,-0.0,0.0,0,0,0,0,190,1.0,10,5,9999,99999,9,999999999,0.0,999,999,99
3021,3,2,5,0,*?*?*?*?*?*?*?*?*?*?*?*?*?*?*?*?*?*?*?*?*?*?,1.9,1.9,100,99114.2,0,-0,289,0.0,-0.0,0.0,0,0,0,0,190,1.0,10,5,9999,99999,9,999999999,0.0,999,999,99
3021,3,2,6,0,*?*?*?*?*?*?*?*?*?*?*?*?*?*?*?*?*?*?*?*?*?*?,1.5,1.5,100,99114.2,0,-0,287,0.0,-0.0,0.0,0,0,0,0,190,1.0,10,5,9999,99999,9,999999999,0.0,999,999,99
3021,3,2,7,0,*?*?*?*?*?*?*?*?*?*?*?*?*?*?*?*?*?*?*?*?*?*?,2.2,2.1,100,99114.2,120,1388,276,26.0,107.4,16.7,2864,5089,2477,285,190,0.5,7,4,9999,99999,9,999999999,0.0,999,999,99
3021,3,2,8,0,*?*?*?*?*?*?*?*?*?*?*?*?*?*?*?*?*?*?*?*?*?*?,2.9,2.9,100,99114.2,320,1394,284,112.6,123.6,84.2,12288,10229,9732,1830,190,0.5,8,4,9999,99999,9,999999999,0.0,999,999,99
3021,3,2,9,0,*?*?*?*?*?*?*?*?*?*?*?*?*?*?*?*?*?*?*?*?*?*?,4.2,4.1,100,99114.2,488,1393,277,264.1,395.7,125.5,27514,36606,15705,2412,190,0.5,5,3,9999,99999,9,999999999,0.0,999,999,99
3021,3,2,10,0,*?*?*?*?*?*?*?*?*?*?*?*?*?*?*?*?*?*?*?*?*?*?,4.8,4.8,100,99114.2,613,1391,297,185.8,56.1,161.1,20423,5461,18166,4765,190,0.5,9,5,9999,99999,9,999999999,0.0,999,999,99
3021,3,2,11,0,*?*?*?*?*?*?*?*?*?*?*?*?*?*?*?*?*?*?*?*?*?*?,7.3,6.1,100,99114.2,688,1392,295,367.2,332.8,202.7,39304,34402,22810,4550,190,1.5,6,3,9999,99999,9,999999999,0.0,999,999,99
3021,3,2,12,0,*?*?*?*?*?*?*?*?*?*?*?*?*?*?*?*?*?*?*?*?*?*?,7.9,6.1,100,99114.2,707,1393,298,378.3,333.8,208.8,40524,34665,23451,4738,190,1.5,6,3,9999,99999,9,999999999,0.0,999,999,99
3021,3,2,13,0,*?*?*?*?*?*?*?*?*?*?*?*?*?*?*?*?*?*?*?*?*?*?,7.9,6.2,100,99114.2,668,1392,290,393.1,481.7,162.0,41546,47902,20007,3351,185,0.5,4,2,9999,99999,9,999999999,0.0,999,999,99
3021,3,2,14,0,*?*?*?*?*?*?*?*?*?*?*?*?*?*?*?*?*?*?*?*?*?*?,8.2,5.0,100,99114.2,574,1391,285,338.2,522.0,122.8,36052,50476,15723,2390,180,0.5,3,2,9999,99999,9,999999999,0.0,999,999,99
3021,3,2,15,0,*?*?*?*?*?*?*?*?*?*?*?*?*?*?*?*?*?*?*?*?*?*?,8.3,4.8,100,99114.2,433,1393,290,238.0,450.1,98.1,25059,40219,12662,1828,175,0.5,4,2,9999,99999,9,999999999,0.0,999,999,99
3021,3,2,16,0,*?*?*?*?*?*?*?*?*?*?*?*?*?*?*?*?*?*?*?*?*?*?,8.1,3.8,99,99114.2,252,1390,306,82.0,114.0,61.4,8986,8537,7155,1311,170,0.5,8,4,9999,99999,9,999999999,0.0,999,999,99
3021,3,2,17,0,*?*?*?*?*?*?*?*?*?*?*?*?*?*?*?*?*?*?*?*?*?*?,7.8,3.4,98,99114.2,46,1401,310,0.0,0.0,0.0,0,0,0,0,165,0.5,9,5,9999,99999,9,999999999,0.0,999,999,99
3021,3,2,18,0,*?*?*?*?*?*?*?*?*?*?*?*?*?*?*?*?*?*?*?*?*?*?,6.6,3.6,100,99114.2,0,-0,309,0.0,-0.0,0.0,0,0,0,0,160,0.5,10,5,9999,99999,9,999999999,0.0,999,999,99
3021,3,2,19,0,*?*?*?*?*?*?*?*?*?*?*?*?*?*?*?*?*?*?*?*?*?*?,6.3,4.5,100,99114.2,0,-0,308,0.0,-0.0,0.0,0,0,0,0,167,0.5,10,5,9999,99999,9,999999999,0.0,999,999,99
3021,3,2,20,0,*?*?*?*?*?*?*?*?*?*?*?*?*?*?*?*?*?*?*?*?*?*?,4.8,4.5,100,99114.2,0,-0,301,0.0,-0.0,0.0,0,0,0,0,173,0.5,10,5,9999,99999,9,999999999,0.0,999,999,99
3021,3,2,21,0,*?*?*?*?*?*?*?*?*?*?*?*?*?*?*?*?*?*?*?*?*?*?,4.2,4.1,100,99114.2,0,-0,298,0.0,-0.0,0.0,0,0,0,0,180,0.5,10,5,9999,99999,9,999999999,0.0,999,999,99
3021,3,2,22,0,*?*?*?*?*?*?*?*?*?*?*?*?*?*?*?*?*?*?*?*?*?*?,4.3,4.3,100,99114.2,0,-0,299,0.0,-0.0,0.0,0,0,0,0,187,0.5,10,5,9999,99999,9,999999999,0.1,999,999,99
3021,3,2,23,0,*?*?*?*?*?*?*?*?*?*?*?*?*?*?*?*?*?*?*?*?*?*?,3.1,3.0,100,99114.2,0,-0,294,0.0,-0.0,0.0,0,0,0,0,193,0.5,10,5,9999,99999,9,999999999,0.1,999,999,99
3021,3,2,24,0,*?*?*?*?*?*?*?*?*?*?*?*?*?*?*?*?*?*?*?*?*?*?,4.9,5.0,100,99114.2,0,-0,301,0.0,-0.0,0.0,0,0,0,0,190,0.5,10,5,9999,99999,9,999999999,0.0,999,999,99
3021,3,3,1,0,*?*?*?*?*?*?*?*?*?*?*?*?*?*?*?*?*?*?*?*?*?*?,-0.7,-0.6,100,98571.3,0,-0,279,0.0,-0.0,0.0,0,0,0,0,198,1.0,10,5,9999,99999,9,999999999,0.0,999,999,99
3021,3,3,2,0,*?*?*?*?*?*?*?*?*?*?*?*?*?*?*?*?*?*?*?*?*?*?,-3.0,-2.9,100,98571.3,0,-0,270,0.0,-0.0,0.0,0,0,0,0,197,0.5,10,5,9999,99999,9,999999999,0.0,999,999,99
3021,3,3,3,0,*?*?*?*?*?*?*?*?*?*?*?*?*?*?*?*?*?*?*?*?*?*?,-2.7,-2.7,100,98571.3,0,-0,271,0.0,-0.0,0.0,0,0,0,0,195,1.5,10,5,9999,99999,9,999999999,0.0,999,999,99
3021,3,3,4,0,*?*?*?*?*?*?*?*?*?*?*?*?*?*?*?*?*?*?*?*?*?*?,-3.4,-3.4,100,98571.3,0,-0,268,0.0,-0.0,0.0,0,0,0,0,193,1.0,10,5,9999,99999,9,999999999,0.0,999,999,99
3021,3,3,5,0,*?*?*?*?*?*?*?*?*?*?*?*?*?*?*?*?*?*?*?*?*?*?,-3.8,-3.7,100,98571.3,0,-0,267,0.0,-0.0,0.0,0,0,0,0,192,1.0,10,5,9999,99999,9,999999999,0.0,999,999,99
3021,3,3,6,0,*?*?*?*?*?*?*?*?*?*?*?*?*?*?*?*?*?*?*?*?*?*?,-4.4,-4.5,100,98571.3,0,-0,264,0.0,-0.0,0.0,0,0,0,0,190,0.5,10,5,9999,99999,9,999999999,0.0,999,999,99
3021,3,3,7,0,*?*?*?*?*?*?*?*?*?*?*?*?*?*?*?*?*?*?*?*?*?*?,-4.9,-5.0,100,98571.3,129,1396,262,11.2,0.0,11.2,1355,-0,1355,441,178,1.5,10,5,9999,99999,9,999999999,0.0,999,999,99
3021,3,3,8,0,*?*?*?*?*?*?*?*?*?*?*?*?*?*?*?*?*?*?*?*?*?*?,-2.2,-2.2,100,98571.3,328,1392,273,50.6,0.0,50.6,5896,0,5909,2007,167,1.5,10,5,9999,99999,9,999999999,0.0,999,999,99
3021,3,3,9,0,*?*?*?*?*?*?*?*?*?*?*?*?*?*?*?*?*?*?*?*?*?*?,0.6,-1.5,98,98571.3,496,1392,279,145.5,54.3,126.2,15981,5101,14240,3537,155,1.0,9,5,9999,99999,9,999999999,0.0,999,999,99
3021,3,3,10,0,*?*?*?*?*?*?*?*?*?*?*?*?*?*?*?*?*?*?*?*?*?*?,4.7,1.9,95,98571.3,621,1390,301,108.6,0.0,108.6,12789,0,12832,4755,143,2.1,10,5,9999,99999,9,999999999,0.0,999,999,99
3021,3,3,11,0,*?*?*?*?*?*?*?*?*?*?*?*?*?*?*?*?*?*?*?*?*?*?,7.9,2.5,80,98571.3,696,1391,315,123.3,0.0,123.3,14583,0,14636,5536,132,2.1,10,5,9999,99999,9,999999999,0.0,999,999,99
3021,3,3,12,0,*?*?*?*?*?*?*?*?*?*?*?*?*?*?*?*?*?*?*?*?*?*?,9.5,3.8,78,98571.3,714,1391,322,126.9,0.0,126.9,15029,0,15084,5733,120,1.0,10,5,9999,99999,9,999999999,0.0,999,999,99
3021,3,3,13,0,*?*?*?*?*?*?*?*?*?*?*?*?*?*?*?*?*?*?*?*?*?*?,10.4,4.5,77,98571.3,675,1391,326,119.2,0.0,119.2,14086,0,14136,5317,115,2.1,10,5,9999,99999,9,999999999,0.0,999,999,99
3021,3,3,14,0,*?*?*?*?*?*?*?*?*?*?*?*?*?*?*?*?*?*?*?*?*?*?,10.7,5.5,81,98571.3,582,1392,327,100.7,0.0,100.7,11842,0,11880,4352,110,1.5,10,5,9999,99999,9,999999999,0.0,999,999,99
3021,3,3,15,0,*?*?*?*?*?*?*?*?*?*?*?*?*?*?*?*?*?*?*?*?*?*?,10.8,4.3,74,98571.3,440,1392,328,72.7,0.0,72.7,8493,0,8516,2990,105,2.1,10,5,9999,99999,9,999999999,0.0,999,999,99
3021,3,3,16,0,*?*?*?*?*?*?*?*?*?*?*?*?*?*?*?*?*?*?*?*?*?*?,10.7,4.3,74,98571.3,259,1390,327,37.0,0.0,37.0,4325,0,4332,1444,100,1.5,10,5,9999,99999,9,999999999,0.0,999,999,99
3021,3,3,17,0,*?*?*?*?*?*?*?*?*?*?*?*?*?*?*?*?*?*?*?*?*?*?,9.9,4.1,78,98571.3,52,1380,324,0.0,0.0,0.0,0,0,0,0,95,0.5,10,5,9999,99999,9,999999999,0.0,999,999,99
3021,3,3,18,0,*?*?*?*?*?*?*?*?*?*?*?*?*?*?*?*?*?*?*?*?*?*?,7.3,4.3,94,98571.3,0,-0,312,0.0,-0.0,0.0,0,0,0,0,90,0.5,10,5,9999,99999,9,999999999,0.0,999,999,99
3021,3,3,19,0,*?*?*?*?*?*?*?*?*?*?*?*?*?*?*?*?*?*?*?*?*?*?,5.1,4.8,100,98571.3,0,-0,302,0.0,-0.0,0.0,0,0,0,0,122,1.0,10,5,9999,99999,9,999999999,0.0,999,999,99
3021,3,3,20,0,*?*?*?*?*?*?*?*?*?*?*?*?*?*?*?*?*?*?*?*?*?*?,2.9,2.9,100,98571.3,0,-0,293,0.0,-0.0,0.0,0,0,0,0,153,0.5,10,5,9999,99999,9,999999999,0.0,999,999,99
3021,3,3,21,0,*?*?*?*?*?*?*?*?*?*?*?*?*?*?*?*?*?*?*?*?*?*?,2.3,2.3,100,98571.3,0,-0,291,0.0,-0.0,0.0,0,0,0,0,185,0.5,10,5,9999,99999,9,999999999,0.0,999,999,99
3021,3,3,22,0,*?*?*?*?*?*?*?*?*?*?*?*?*?*?*?*?*?*?*?*?*?*?,1.3,1.3,100,98571.3,0,-0,287,0.0,-0.0,0.0,0,0,0,0,217,0.5,10,5,9999,99999,9,999999999,0.0,999,999,99
3021,3,3,23,0,*?*?*?*?*?*?*?*?*?*?*?*?*?*?*?*?*?*?*?*?*?*?,1.4,1.5,100,98571.3,0,-0,287,0.0,-0.0,0.0,0,0,0,0,248,1.0,10,5,9999,99999,9,999999999,0.0,999,999,99
3021,3,3,24,0,*?*?*?*?*?*?*?*?*?*?*?*?*?*?*?*?*?*?*?*?*?*?,1.9,1.9,100,98571.3,0,-0,289,0.0,-0.0,0.0,0,0,0,0,200,1.0,10,5,9999,99999,9,999999999,0.0,999,999,99
3021,3,4,1,0,*?*?*?*?*?*?*?*?*?*?*?*?*?*?*?*?*?*?*?*?*?*?,1.9,1.9,100,100288,0,-0,289,0.0,-0.0,0.0,0,0,0,0,263,2.1,10,5,9999,99999,9,999999999,0.0,999,999,99
3021,3,4,2,0,*?*?*?*?*?*?*?*?*?*?*?*?*?*?*?*?*?*?*?*?*?*?,2.2,2.3,100,100288,0,-0,290,0.0,-0.0,0.0,0,0,0,0,247,1.0,10,5,9999,99999,9,999999999,0.0,999,999,99
3021,3,4,3,0,*?*?*?*?*?*?*?*?*?*?*?*?*?*?*?*?*?*?*?*?*?*?,1.7,1.7,100,100288,0,-0,288,0.0,-0.0,0.0,0,0,0,0,230,1.5,10,5,9999,99999,9,999999999,0.0,999,999,99
3021,3,4,4,0,*?*?*?*?*?*?*?*?*?*?*?*?*?*?*?*?*?*?*?*?*?*?,2.0,2.1,100,100288,0,-0,289,0.0,-0.0,0.0,0,0,0,0,213,1.5,10,5,9999,99999,9,999999999,0.0,999,999,99
3021,3,4,5,0,*?*?*?*?*?*?*?*?*?*?*?*?*?*?*?*?*?*?*?*?*?*?,1.4,1.5,100,100288,0,-0,287,0.0,-0.0,0.0,0,0,0,0,197,1.0,10,5,9999,99999,9,999999999,0.0,999,999,99
3021,3,4,6,0,*?*?*?*?*?*?*?*?*?*?*?*?*?*?*?*?*?*?*?*?*?*?,1.1,1.0,100,100288,0,-0,286,0.0,-0.0,0.0,0,0,0,0,180,1.0,10,5,9999,99999,9,999999999,0.0,999,999,99
3021,3,4,7,0,*?*?*?*?*?*?*?*?*?*?*?*?*?*?*?*?*?*?*?*?*?*?,0.7,0.6,100,100288,137,1392,284,12.8,0.0,12.8,1544,-0,1544,503,193,1.5,10,5,9999,99999,9,999999999,0.0,999,999,99
3021,3,4,8,0,*?*?*?*?*?*?*?*?*?*?*?*?*?*?*?*?*?*?*?*?*?*?,2.0,2.1,100,100288,336,1391,289,52.2,0.0,52.2,6089,0,6102,2077,207,1.5,10,5,9999,99999,9,999999999,0.0,999,999,99
3021,3,4,9,0,*?*?*?*?*?*?*?*?*?*?*?*?*?*?*?*?*?*?*?*?*?*?,3.2,3.2,100,100288,504,1391,294,85.4,0.0,85.4,10006,0,10035,3593,220,1.0,10,5,9999,99999,9,999999999,0.0,999,999,99
3021,3,4,10,0,*?*?*?*?*?*?*?*?*?*?*?*?*?*?*?*?*?*?*?*?*?*?,5.0,4.8,100,100288,629,1390,302,110.2,0.0,110.2,12988,0,13032,4840,233,2.1,10,5,9999,99999,9,999999999,0.0,999,999,99
3021,3,4,11,0,*?*?*?*?*?*?*?*?*?*?*?*?*?*?*?*?*?*?*?*?*?*?,6.6,4.6,100,100288,704,1391,309,124.9,0.0,124.9,14781,0,14835,5623,247,1.5,10,5,9999,99999,9,999999999,0.0,999,999,99
3021,3,4,12,0,*?*?*?*?*?*?*?*?*?*?*?*?*?*?*?*?*?*?*?*?*?*?,8.2,3.9,86,100288,722,1391,316,128.5,0.0,128.5,15222,0,15278,5819,260,1.5,10,5,9999,99999,9,999999999,0.0,999,999,99
3021,3,4,13,0,*?*?*?*?*?*?*?*?*?*?*?*?*?*?*?*?*?*?*?*?*?*?,8.0,5.6,98,100288,683,1391,315,120.8,0.0,120.8,14273,0,14324,5399,255,3.1,10,5,9999,99999,9,999999999,0.0,999,999,99
3021,3,4,14,0,*?*?*?*?*?*?*?*?*?*?*?*?*?*?*?*?*?*?*?*?*?*?,8.1,5.9,99,100288,589,1391,315,102.2,0.0,102.2,12019,0,12058,4427,250,3.6,10,5,9999,99999,9,999999999,0.0,999,999,99
3021,3,4,15,0,*?*?*?*?*?*?*?*?*?*?*?*?*?*?*?*?*?*?*?*?*?*?,8.3,5.6,95,100288,447,1391,316,74.1,0.0,74.1,8661,0,8685,3056,245,3.6,10,5,9999,99999,9,999999999,0.0,999,999,99
3021,3,4,16,0,*?*?*?*?*?*?*?*?*?*?*?*?*?*?*?*?*?*?*?*?*?*?,8.0,5.9,99,100288,266,1390,315,38.4,0.0,38.4,4483,0,4491,1500,240,3.1,10,5,9999,99999,9,999999999,0.0,999,999,99
3021,3,4,17,0,*?*?*?*?*?*?*?*?*?*?*?*?*?*?*?*?*?*?*?*?*?*?,8.2,3.9,86,100288,59,1388,316,0.0,0.0,0.0,0,0,0,0,235,1.5,10,5,9999,99999,9,999999999,0.0,999,999,99
3021,3,4,18,0,*?*?*?*?*?*?*?*?*?*?*?*?*?*?*?*?*?*?*?*?*?*?,6.6,3.4,92,100288,0,-0,309,0.0,-0.0,0.0,0,0,0,0,230,2.6,10,5,9999,99999,9,999999999,0.0,999,999,99
3021,3,4,19,0,*?*?*?*?*?*?*?*?*?*?*?*?*?*?*?*?*?*?*?*?*?*?,5.6,3.2,97,100288,0,-0,305,0.0,-0.0,0.0,0,0,0,0,233,3.1,10,5,9999,99999,9,999999999,0.3,999,999,99
3021,3,4,20,0,*?*?*?*?*?*?*?*?*?*?*?*?*?*?*?*?*?*?*?*?*?*?,4.3,3.4,100,100288,0,-0,299,0.0,-0.0,0.0,0,0,0,0,237,3.1,10,5,9999,99999,9,999999999,0.5,999,999,99
3021,3,4,21,0,*?*?*?*?*?*?*?*?*?*?*?*?*?*?*?*?*?*?*?*?*?*?,4.4,3.0,100,100288,0,-0,300,0.0,-0.0,0.0,0,0,0,0,240,3.1,10,5,9999,99999,9,999999999,0.8,999,999,99
3021,3,4,22,0,*?*?*?*?*?*?*?*?*?*?*?*?*?*?*?*?*?*?*?*?*?*?,3.8,2.5,100,100288,0,-0,297,0.0,-0.0,0.0,0,0,0,0,243,3.6,10,5,9999,99999,9,999999999,0.8,999,999,99
3021,3,4,23,0,*?*?*?*?*?*?*?*?*?*?*?*?*?*?*?*?*?*?*?*?*?*?,5.5,3.9,100,100288,0,-0,304,0.0,-0.0,0.0,0,0,0,0,247,3.1,10,5,9999,99999,9,999999999,0.6,999,999,99
3021,3,4,24,0,*?*?*?*?*?*?*?*?*?*?*?*?*?*?*?*?*?*?*?*?*?*?,1.5,1.5,100,100288,0,-0,287,0.0,-0.0,0.0,0,0,0,0,280,2.6,10,5,9999,99999,9,999999999,0.0,999,999,99
3021,3,5,1,0,*?*?*?*?*?*?*?*?*?*?*?*?*?*?*?*?*?*?*?*?*?*?,8.2,7.3,93,101922,0,-0,315,0.0,-0.0,0.0,0,0,0,0,243,3.1,10,5,9999,99999,9,999999999,0.2,999,999,99
3021,3,5,2,0,*?*?*?*?*?*?*?*?*?*?*?*?*?*?*?*?*?*?*?*?*?*?,9.2,8.7,95,101922,0,-0,320,0.0,-0.0,0.0,0,0,0,0,237,3.1,10,5,9999,99999,9,999999999,0.1,999,999,99
3021,3,5,3,0,*?*?*?*?*?*?*?*?*?*?*?*?*?*?*?*?*?*?*?*?*?*?,8.2,8.1,98,101922,0,-0,315,0.0,-0.0,0.0,0,0,0,0,230,2.6,10,5,9999,99999,9,999999999,0.0,999,999,99
3021,3,5,4,0,*?*?*?*?*?*?*?*?*?*?*?*?*?*?*?*?*?*?*?*?*?*?,8.2,8.1,98,101922,0,-0,315,0.0,-0.0,0.0,0,0,0,0,223,2.6,10,5,9999,99999,9,999999999,0.0,999,999,99
3021,3,5,5,0,*?*?*?*?*?*?*?*?*?*?*?*?*?*?*?*?*?*?*?*?*?*?,8.3,8.3,98,101922,0,-0,316,0.0,-0.0,0.0,0,0,0,0,217,2.6,10,5,9999,99999,9,999999999,0.0,999,999,99
3021,3,5,6,0,*?*?*?*?*?*?*?*?*?*?*?*?*?*?*?*?*?*?*?*?*?*?,8.4,8.0,95,101922,0,-0,316,0.0,-0.0,0.0,0,0,0,0,210,2.1,10,5,9999,99999,9,999999999,0.0,999,999,99
3021,3,5,7,0,*?*?*?*?*?*?*?*?*?*?*?*?*?*?*?*?*?*?*?*?*?*?,7.8,7.3,95,101922,145,1389,310,25.2,32.1,21.8,2842,1837,2656,455,212,2.6,9,5,9999,99999,9,999999999,0.0,999,999,99
3021,3,5,8,0,*?*?*?*?*?*?*?*?*?*?*?*?*?*?*?*?*?*?*?*?*?*?,7.1,7.0,97,101922,344,1389,311,53.9,0.0,53.9,6282,0,6296,2148,213,3.1,10,5,9999,99999,9,999999999,0.0,999,999,99
3021,3,5,9,0,*?*?*?*?*?*?*?*?*?*?*?*?*?*?*?*?*?*?*?*?*?*?,9.8,8.3,89,101922,512,1390,323,87.1,0.0,87.1,10203,0,10233,3673,215,3.1,10,5,9999,99999,9,999999999,0.0,999,999,99
3021,3,5,10,0,*?*?*?*?*?*?*?*?*?*?*?*?*?*?*?*?*?*?*?*?*?*?,12.3,9.4,81,101922,637,1389,334,111.9,0.0,111.9,13187,0,13232,4925,217,4.1,10,5,9999,99999,9,999999999,0.0,999,999,99
3021,3,5,11,0,*?*?*?*?*?*?*?*?*?*?*?*?*?*?*?*?*?*?*?*?*?*?,14.1,8.8,69,101922,711,1389,339,219.8,57.1,190.6,24185,5668,21485,5923,218,5.2,9,5,9999,99999,9,999999999,0.0,999,999,99
3021,3,5,12,0,*?*?*?*?*?*?*?*?*?*?*?*?*?*?*?*?*?*?*?*?*?*?,14.3,8.5,67,101922,729,1389,343,130.1,0.0,130.1,15413,0,15471,5903,220,4.6,10,5,9999,99999,9,999999999,0.0,999,999,99
3021,3,5,13,0,*?*?*?*?*?*?*?*?*?*?*?*?*?*?*?*?*?*?*?*?*?*?,14.9,8.3,63,101922,690,1390,346,122.3,0.0,122.3,14458,0,14510,5480,218,4.6,10,5,9999,99999,9,999999999,0.0,999,999,99
3021,3,5,14,0,*?*?*?*?*?*?*?*?*?*?*?*?*?*?*?*?*?*?*?*?*?*?,15.0,8.3,63,101922,596,1390,347,103.7,0.0,103.7,12196,0,12236,4502,217,4.6,10,5,9999,99999,9,999999999,0.0,999,999,99
3021,3,5,15,0,*?*?*?*?*?*?*?*?*?*?*?*?*?*?*?*?*?*?*?*?*?*?,14.9,7.6,60,101922,454,1391,347,75.5,0.0,75.5,8829,0,8853,3122,215,5.7,10,5,9999,99999,9,999999999,0.0,999,999,99
3021,3,5,16,0,*?*?*?*?*?*?*?*?*?*?*?*?*?*?*?*?*?*?*?*?*?*?,15.3,8.4,63,101922,273,1391,348,39.8,0.0,39.8,4642,0,4651,1556,213,5.7,10,5,9999,99999,9,999999999,0.0,999,999,99
3021,3,5,17,0,*?*?*?*?*?*?*?*?*?*?*?*?*?*?*?*?*?*?*?*?*?*?,15.2,8.3,62,101922,66,1395,348,0.0,0.0,0.0,0,0,0,0,212,4.6,10,5,9999,99999,9,999999999,0.0,999,999,99
3021,3,5,18,0,*?*?*?*?*?*?*?*?*?*?*?*?*?*?*?*?*?*?*?*?*?*?,14.1,8.0,66,101922,0,-0,343,0.0,-0.0,0.0,0,0,0,0,210,3.6,10,5,9999,99999,9,999999999,0.0,999,999,99
3021,3,5,19,0,*?*?*?*?*?*?*?*?*?*?*?*?*?*?*?*?*?*?*?*?*?*?,12.4,9.3,80,101922,0,-0,334,0.0,-0.0,0.0,0,0,0,0,208,3.1,10,5,9999,99999,9,999999999,0.0,999,999,99
3021,3,5,20,0,*?*?*?*?*?*?*?*?*?*?*?*?*?*?*?*?*?*?*?*?*?*?,11.8,9.9,87,101922,0,-0,331,0.0,-0.0,0.0,0,0,0,0,207,2.6,10,5,9999,99999,9,999999999,0.0,999,999,99
3021,3,5,21,0,*?*?*?*?*?*?*?*?*?*?*?*?*?*?*?*?*?*?*?*?*?*?,11.0,9.6,90,101922,0,-0,328,0.0,-0.0,0.0,0,0,0,0,205,2.1,10,5,9999,99999,9,999999999,0.0,999,999,99
3021,3,5,22,0,*?*?*?*?*?*?*?*?*?*?*?*?*?*?*?*?*?*?*?*?*?*?,10.2,9.7,95,101922,0,-0,324,0.0,-0.0,0.0,0,0,0,0,203,1.5,10,5,9999,99999,9,999999999,0.0,999,999,99
3021,3,5,23,0,*?*?*?*?*?*?*?*?*?*?*?*?*?*?*?*?*?*?*?*?*?*?,9.7,9.6,98,101922,0,-0,322,0.0,-0.0,0.0,0,0,0,0,202,1.0,10,5,9999,99999,9,999999999,0.0,999,999,99
3021,3,5,24,0,*?*?*?*?*?*?*?*?*?*?*?*?*?*?*?*?*?*?*?*?*?*?,7.1,5.8,89,101922,0,-0,311,0.0,-0.0,0.0,0,0,0,0,250,2.6,10,5,9999,99999,9,999999999,0.3,999,999,99
3021,3,6,1,0,*?*?*?*?*?*?*?*?*?*?*?*?*?*?*?*?*?*?*?*?*?*?,8.0,7.1,91,102183,0,-0,315,0.0,-0.0,0.0,0,0,0,0,200,3.6,10,5,9999,99999,9,999999999,0.0,999,999,99
3021,3,6,2,0,*?*?*?*?*?*?*?*?*?*?*?*?*?*?*?*?*?*?*?*?*?*?,7.3,5.9,88,102183,0,-0,312,0.0,-0.0,0.0,0,0,0,0,200,4.1,10,5,9999,99999,9,999999999,0.0,999,999,99
3021,3,6,3,0,*?*?*?*?*?*?*?*?*?*?*?*?*?*?*?*?*?*?*?*?*?*?,7.1,5.8,88,102183,0,-0,311,0.0,-0.0,0.0,0,0,0,0,200,4.6,10,5,9999,99999,9,999999999,0.0,999,999,99
3021,3,6,4,0,*?*?*?*?*?*?*?*?*?*?*?*?*?*?*?*?*?*?*?*?*?*?,6.2,5.6,92,102183,0,-0,307,0.0,-0.0,0.0,0,0,0,0,200,3.6,10,5,9999,99999,9,999999999,0.0,999,999,99
3021,3,6,5,0,*?*?*?*?*?*?*?*?*?*?*?*?*?*?*?*?*?*?*?*?*?*?,5.6,5.1,93,102183,0,-0,304,0.0,-0.0,0.0,0,0,0,0,200,4.6,10,5,9999,99999,9,999999999,0.0,999,999,99
3021,3,6,6,0,*?*?*?*?*?*?*?*?*?*?*?*?*?*?*?*?*?*?*?*?*?*?,4.9,5.0,96,102183,0,-0,301,0.0,-0.0,0.0,0,0,0,0,200,4.6,10,5,9999,99999,9,999999999,0.0,999,999,99
3021,3,6,7,0,*?*?*?*?*?*?*?*?*?*?*?*?*?*?*?*?*?*?*?*?*?*?,6.4,6.4,96,102183,153,1385,304,28.1,33.8,24.3,3156,1993,2946,508,202,3.1,9,5,9999,99999,9,999999999,0.0,999,999,99
3021,3,6,8,0,*?*?*?*?*?*?*?*?*?*?*?*?*?*?*?*?*?*?*?*?*?*?,7.8,6.7,89,102183,352,1387,298,167.6,295.9,92.5,17313,24495,11749,1725,203,4.1,6,3,9999,99999,9,999999999,0.0,999,999,99
3021,3,6,9,0,*?*?*?*?*?*?*?*?*?*?*?*?*?*?*?*?*?*?*?*?*?*?,9.0,5.8,78,102183,520,1389,307,241.4,230.1,155.2,25579,22308,17707,3247,205,5.2,7,4,9999,99999,9,999999999,0.0,999,999,99
3021,3,6,10,0,*?*?*?*?*?*?*?*?*?*?*?*?*?*?*?*?*?*?*?*?*?*?,11.1,6.1,69,102183,645,1388,320,261.3,141.7,195.4,28506,14358,22066,4750,207,5.7,8,4,9999,99999,9,999999999,0.0,999,999,99
3021,3,6,11,0,*?*?*?*?*?*?*?*?*?*?*?*?*?*?*?*?*?*?*?*?*?*?,13.7,5.9,57,102183,719,1389,323,386.6,334.5,213.4,41437,34851,23925,4887,208,5.2,6,3,9999,99999,9,999999999,0.0,999,999,99
3021,3,6,12,0,*?*?*?*?*?*?*?*?*?*?*?*?*?*?*?*?*?*?*?*?*?*?,15.5,5.9,51,102183,737,1389,331,397.2,335.4,219.3,42607,35076,24533,5078,210,5.7,6,3,9999,99999,9,999999999,0.0,999,999,99
3021,3,6,13,0,*?*?*?*?*?*?*?*?*?*?*?*?*?*?*?*?*?*?*?*?*?*?,16.6,5.9,48,102183,697,1388,341,336.8,239.5,216.6,35923,24809,24186,4945,208,5.7,7,4,9999,99999,9,999999999,0.0,999,999,99
3021,3,6,14,0,*?*?*?*?*?*?*?*?*?*?*?*?*?*?*?*?*?*?*?*?*?*?,16.7,6.6,50,102183,603,1389,346,242.0,140.5,181.0,26392,14059,20488,4320,207,5.2,8,4,9999,99999,9,999999999,0.0,999,999,99
3021,3,6,15,0,*?*?*?*?*?*?*?*?*?*?*?*?*?*?*?*?*?*?*?*?*?*?,16.6,7.1,51,102183,461,1390,346,177.1,134.6,132.5,19290,12633,15122,3000,205,5.2,8,4,9999,99999,9,999999999,0.0,999,999,99
3021,3,6,16,0,*?*?*?*?*?*?*?*?*?*?*?*?*?*?*?*?*?*?*?*?*?*?,16.6,7.0,51,102183,280,1391,342,111.9,198.4,71.9,11845,14912,8545,1364,203,5.2,7,4,9999,99999,9,999999999,0.0,999,999,99
3021,3,6,17,0,*?*?*?*?*?*?*?*?*?*?*?*?*?*?*?*?*?*?*?*?*?*?,15.5,6.9,54,102183,72,1381,341,0.3,1.4,0.2,45,50,53,4,202,5.2,8,4,9999,99999,9,999999999,0.0,999,999,99
3021,3,6,18,0,*?*?*?*?*?*?*?*?*?*?*?*?*?*?*?*?*?*?*?*?*?*?,14.4,7.3,60,102183,0,-0,344,0.0,-0.0,0.0,0,0,0,0,200,4.1,10,5,9999,99999,9,999999999,0.0,999,999,99
3021,3,6,19,0,*?*?*?*?*?*?*?*?*?*?*?*?*?*?*?*?*?*?*?*?*?*?,11.9,8.0,74,102183,0,-0,332,0.0,-0.0,0.0,0,0,0,0,200,3.6,10,5,9999,99999,9,999999999,0.0,999,999,99
3021,3,6,20,0,*?*?*?*?*?*?*?*?*?*?*?*?*?*?*?*?*?*?*?*?*?*?,11.3,8.4,79,102183,0,-0,329,0.0,-0.0,0.0,0,0,0,0,200,3.6,10,5,9999,99999,9,999999999,0.0,999,999,99
3021,3,6,21,0,*?*?*?*?*?*?*?*?*?*?*?*?*?*?*?*?*?*?*?*?*?*?,10.4,7.9,82,102183,0,-0,325,0.0,-0.0,0.0,0,0,0,0,200,3.1,10,5,9999,99999,9,999999999,0.0,999,999,99
3021,3,6,22,0,*?*?*?*?*?*?*?*?*?*?*?*?*?*?*?*?*?*?*?*?*?*?,9.0,7.4,86,102183,0,-0,319,0.0,-0.0,0.0,0,0,0,0,200,3.1,10,5,9999,99999,9,999999999,0.0,999,999,99
3021,3,6,23,0,*?*?*?*?*?*?*?*?*?*?*?*?*?*?*?*?*?*?*?*?*?*?,8.5,6.9,87,102183,0,-0,317,0.0,-0.0,0.0,0,0,0,0,200,3.1,10,5,9999,99999,9,999999999,0.0,999,999,99
3021,3,6,24,0,*?*?*?*?*?*?*?*?*?*?*?*?*?*?*?*?*?*?*?*?*?*?,9.1,8.4,92,102183,0,-0,319,0.0,-0.0,0.0,0,0,0,0,200,4.6,10,5,9999,99999,9,999999999,0.0,999,999,99
3021,3,7,1,0,*?*?*?*?*?*?*?*?*?*?*?*?*?*?*?*?*?*?*?*?*?*?,7.7,7.1,94,102164,0,-0,313,0.0,-0.0,0.0,0,0,0,0,200,5.2,10,5,9999,99999,9,999999999,0.0,999,999,99
3021,3,7,2,0,*?*?*?*?*?*?*?*?*?*?*?*?*?*?*?*?*?*?*?*?*?*?,7.5,7.3,95,102164,0,-0,312,0.0,-0.0,0.0,0,0,0,0,200,5.7,10,5,9999,99999,9,999999999,0.0,999,999,99
3021,3,7,3,0,*?*?*?*?*?*?*?*?*?*?*?*?*?*?*?*?*?*?*?*?*?*?,6.4,6.4,97,102164,0,-0,308,0.0,-0.0,0.0,0,0,0,0,200,5.7,10,5,9999,99999,9,999999999,0.0,999,999,99
3021,3,7,4,0,*?*?*?*?*?*?*?*?*?*?*?*?*?*?*?*?*?*?*?*?*?*?,5.1,5.1,97,102164,0,-0,302,0.0,-0.0,0.0,0,0,0,0,200,6.2,10,5,9999,99999,9,999999999,0.0,999,999,99
3021,3,7,5,0,*?*?*?*?*?*?*?*?*?*?*?*?*?*?*?*?*?*?*?*?*?*?,5.4,5.5,97,102164,0,-0,303,0.0,-0.0,0.0,0,0,0,0,200,5.7,10,5,9999,99999,9,999999999,0.0,999,999,99
3021,3,7,6,0,*?*?*?*?*?*?*?*?*?*?*?*?*?*?*?*?*?*?*?*?*?*?,5.7,5.6,97,102164,0,-0,305,0.0,-0.0,0.0,0,0,0,0,200,4.6,10,5,9999,99999,9,999999999,0.0,999,999,99
3021,3,7,7,0,*?*?*?*?*?*?*?*?*?*?*?*?*?*?*?*?*?*?*?*?*?*?,6.4,6.4,97,102164,162,1390,304,31.0,35.3,26.8,3473,2142,3239,562,210,4.1,9,5,9999,99999,9,999999999,0.0,999,999,99
3021,3,7,8,0,*?*?*?*?*?*?*?*?*?*?*?*?*?*?*?*?*?*?*?*?*?*?,7.3,7.0,95,102164,361,1389,308,99.4,50.9,86.2,10906,4439,9745,2289,220,5.2,9,5,9999,99999,9,999999999,0.0,999,999,99
3021,3,7,9,0,*?*?*?*?*?*?*?*?*?*?*?*?*?*?*?*?*?*?*?*?*?*?,10.8,8.5,83,102164,528,1387,323,157.1,54.9,136.2,17252,5220,15363,3872,230,7.7,9,5,9999,99999,9,999999999,0.0,999,999,99
3021,3,7,10,0,*?*?*?*?*?*?*?*?*?*?*?*?*?*?*?*?*?*?*?*?*?*?,12.7,8.7,74,102164,653,1388,332,200.0,56.5,173.4,21998,5556,19555,5234,240,7.7,9,5,9999,99999,9,999999999,0.0,999,999,99
3021,3,7,11,0,*?*?*?*?*?*?*?*?*?*?*?*?*?*?*?*?*?*?*?*?*?*?,15.2,7.7,59,102164,727,1388,344,225.4,57.2,195.4,24805,5696,22031,6125,250,7.2,9,5,9999,99999,9,999999999,0.0,999,999,99
3021,3,7,12,0,*?*?*?*?*?*?*?*?*?*?*?*?*?*?*?*?*?*?*?*?*?*?,17.4,8.1,53,102164,745,1389,354,231.4,57.4,200.7,25473,5724,22620,6349,260,8.8,9,5,9999,99999,9,999999999,0.0,999,999,99
3021,3,7,13,0,*?*?*?*?*?*?*?*?*?*?*?*?*?*?*?*?*?*?*?*?*?*?,17.6,7.9,51,102164,705,1389,355,217.7,57.0,188.8,23954,5657,21281,5848,275,9.3,9,5,9999,99999,9,999999999,0.0,999,999,99
3021,3,7,14,0,*?*?*?*?*?*?*?*?*?*?*?*?*?*?*?*?*?*?*?*?*?*?,17.6,7.3,50,102164,610,1388,355,185.2,56.0,160.6,20359,5457,18109,4744,290,7.7,9,5,9999,99999,9,999999999,0.0,999,999,99
3021,3,7,15,0,*?*?*?*?*?*?*?*?*?*?*?*?*?*?*?*?*?*?*?*?*?*?,17.7,7.9,51,102164,467,1387,360,78.4,0.0,78.4,9163,0,9189,3253,305,4.1,10,5,9999,99999,9,999999999,0.0,999,999,99
3021,3,7,16,0,*?*?*?*?*?*?*?*?*?*?*?*?*?*?*?*?*?*?*?*?*?*?,17.6,7.4,50,102164,286,1387,355,73.8,47.6,64.0,8134,3784,7497,1378,320,5.2,9,5,9999,99999,9,999999999,0.0,999,999,99
3021,3,7,17,0,*?*?*?*?*?*?*?*?*?*?*?*?*?*?*?*?*?*?*?*?*?*?,17.4,6.2,46,102164,79,1387,359,1.5,0.0,1.5,197,-0,197,60,335,3.6,10,5,9999,99999,9,999999999,0.0,999,999,99
3021,3,7,18,0,*?*?*?*?*?*?*?*?*?*?*?*?*?*?*?*?*?*?*?*?*?*?,15.1,6.2,54,102164,0,-0,348,0.0,-0.0,0.0,0,0,0,0,350,3.1,10,5,9999,99999,9,999999999,0.0,999,999,99
3021,3,7,19,0,*?*?*?*?*?*?*?*?*?*?*?*?*?*?*?*?*?*?*?*?*?*?,13.4,6.1,59,102164,0,-0,340,0.0,-0.0,0.0,0,0,0,0,308,3.6,10,5,9999,99999,9,999999999,0.0,999,999,99
3021,3,7,20,0,*?*?*?*?*?*?*?*?*?*?*?*?*?*?*?*?*?*?*?*?*?*?,11.9,6.4,67,102164,0,-0,333,0.0,-0.0,0.0,0,0,0,0,267,4.1,10,5,9999,99999,9,999999999,0.0,999,999,99
3021,3,7,21,0,*?*?*?*?*?*?*?*?*?*?*?*?*?*?*?*?*?*?*?*?*?*?,10.6,7.0,76,102164,0,-0,326,0.0,-0.0,0.0,0,0,0,0,225,4.1,10,5,9999,99999,9,999999999,0.0,999,999,99
3021,3,7,22,0,*?*?*?*?*?*?*?*?*?*?*?*?*?*?*?*?*?*?*?*?*?*?,9.6,7.3,83,102164,0,-0,322,0.0,-0.0,0.0,0,0,0,0,183,4.6,10,5,9999,99999,9,999999999,0.0,999,999,99
3021,3,7,23,0,*?*?*?*?*?*?*?*?*?*?*?*?*?*?*?*?*?*?*?*?*?*?,9.6,7.4,84,102164,0,-0,322,0.0,-0.0,0.0,0,0,0,0,142,4.1,10,5,9999,99999,9,999999999,0.0,999,999,99
3021,3,7,24,0,*?*?*?*?*?*?*?*?*?*?*?*?*?*?*?*?*?*?*?*?*?*?,7.9,7.0,92,102164,0,-0,314,0.0,-0.0,0.0,0,0,0,0,200,5.2,10,5,9999,99999,9,999999999,0.0,999,999,99
3021,3,8,1,0,*?*?*?*?*?*?*?*?*?*?*?*?*?*?*?*?*?*?*?*?*?*?,10.3,7.6,82,102356,0,-0,325,0.0,-0.0,0.0,0,0,0,0,107,7.2,10,5,9999,99999,9,999999999,0.1,999,999,99
3021,3,8,2,0,*?*?*?*?*?*?*?*?*?*?*?*?*?*?*?*?*?*?*?*?*?*?,10.9,7.7,79,102356,0,-0,328,0.0,-0.0,0.0,0,0,0,0,113,7.2,10,5,9999,99999,9,999999999,0.2,999,999,99
3021,3,8,3,0,*?*?*?*?*?*?*?*?*?*?*?*?*?*?*?*?*?*?*?*?*?*?,10.6,7.7,81,102356,0,-0,326,0.0,-0.0,0.0,0,0,0,0,120,6.7,10,5,9999,99999,9,999999999,0.2,999,999,99
3021,3,8,4,0,*?*?*?*?*?*?*?*?*?*?*?*?*?*?*?*?*?*?*?*?*?*?,10.1,7.4,82,102356,0,-0,324,0.0,-0.0,0.0,0,0,0,0,127,6.7,10,5,9999,99999,9,999999999,0.0,999,999,99
3021,3,8,5,0,*?*?*?*?*?*?*?*?*?*?*?*?*?*?*?*?*?*?*?*?*?*?,9.9,8.0,88,102356,0,-0,323,0.0,-0.0,0.0,0,0,0,0,133,6.2,10,5,9999,99999,9,999999999,0.0,999,999,99
3021,3,8,6,0,*?*?*?*?*?*?*?*?*?*?*?*?*?*?*?*?*?*?*?*?*?*?,9.7,7.7,86,102356,0,-0,322,0.0,-0.0,0.0,0,0,0,0,140,6.7,10,5,9999,99999,9,999999999,0.0,999,999,99
3021,3,8,7,0,*?*?*?*?*?*?*?*?*?*?*?*?*?*?*?*?*?*?*?*?*?*?,9.5,7.3,85,102356,170,1387,321,19.5,0.0,19.5,2309,-0,2311,757,147,6.2,10,5,9999,99999,9,999999999,0.0,999,999,99
3021,3,8,8,0,*?*?*?*?*?*?*?*?*?*?*?*?*?*?*?*?*?*?*?*?*?*?,10.6,8.1,84,102356,369,1388,326,58.9,0.0,58.9,6869,0,6885,2367,153,7.2,10,5,9999,99999,9,999999999,0.0,999,999,99
3021,3,8,9,0,*?*?*?*?*?*?*?*?*?*?*?*?*?*?*?*?*?*?*?*?*?*?,11.5,9.2,84,102356,536,1386,330,92.1,0.0,92.1,10799,0,10832,3916,160,6.2,10,5,9999,99999,9,999999999,0.0,999,999,99
3021,3,8,10,0,*?*?*?*?*?*?*?*?*?*?*?*?*?*?*?*?*?*?*?*?*?*?,12.1,8.8,79,102356,661,1387,333,116.8,0.0,116.8,13785,0,13833,5184,167,7.2,10,5,9999,99999,9,999999999,0.1,999,999,99
3021,3,8,11,0,*?*?*?*?*?*?*?*?*?*?*?*?*?*?*?*?*?*?*?*?*?*?,14.0,8.8,70,102356,735,1388,342,131.4,0.0,131.4,15570,0,15628,5973,173,6.2,10,5,9999,99999,9,999999999,0.0,999,999,99
3021,3,8,12,0,*?*?*?*?*?*?*?*?*?*?*?*?*?*?*?*?*?*?*?*?*?*?,14.9,8.5,65,102356,752,1387,346,134.8,0.0,134.8,15989,0,16050,6161,180,7.7,10,5,9999,99999,9,999999999,0.4,999,999,99
3021,3,8,13,0,*?*?*?*?*?*?*?*?*?*?*?*?*?*?*?*?*?*?*?*?*?*?,14.6,8.3,65,102356,712,1388,345,126.9,0.0,126.9,15015,0,15070,5726,180,7.2,10,5,9999,99999,9,999999999,0.0,999,999,99
3021,3,8,14,0,*?*?*?*?*?*?*?*?*?*?*?*?*?*?*?*?*?*?*?*?*?*?,15.0,8.7,65,102356,617,1387,347,108.1,0.0,108.1,12726,0,12769,4727,180,6.7,10,5,9999,99999,9,999999999,0.0,999,999,99
3021,3,8,15,0,*?*?*?*?*?*?*?*?*?*?*?*?*?*?*?*?*?*?*?*?*?*?,14.8,7.7,62,102356,474,1387,346,79.8,0.0,79.8,9330,0,9357,3320,180,6.7,10,5,9999,99999,9,999999999,0.0,999,999,99
3021,3,8,16,0,*?*?*?*?*?*?*?*?*?*?*?*?*?*?*?*?*?*?*?*?*?*?,14.9,8.8,67,102356,293,1387,346,43.9,0.0,43.9,5115,0,5126,1724,180,4.6,10,5,9999,99999,9,999999999,0.0,999,999,99
3021,3,8,17,0,*?*?*?*?*?*?*?*?*?*?*?*?*?*?*?*?*?*?*?*?*?*?,14.4,8.4,66,102356,86,1392,344,2.8,0.0,2.8,362,-0,362,114,180,7.2,10,5,9999,99999,9,999999999,0.0,999,999,99
3021,3,8,18,0,*?*?*?*?*?*?*?*?*?*?*?*?*?*?*?*?*?*?*?*?*?*?,14.3,8.3,66,102356,0,-0,344,0.0,-0.0,0.0,0,0,0,0,180,6.7,10,5,9999,99999,9,999999999,0.0,999,999,99
3021,3,8,19,0,*?*?*?*?*?*?*?*?*?*?*?*?*?*?*?*?*?*?*?*?*?*?,13.6,8.9,73,102356,0,-0,340,0.0,-0.0,0.0,0,0,0,0,178,6.2,10,5,9999,99999,9,999999999,0.0,999,999,99
3021,3,8,20,0,*?*?*?*?*?*?*?*?*?*?*?*?*?*?*?*?*?*?*?*?*?*?,12.1,8.5,78,102356,0,-0,333,0.0,-0.0,0.0,0,0,0,0,177,6.2,10,5,9999,99999,9,999999999,0.6,999,999,99
3021,3,8,21,0,*?*?*?*?*?*?*?*?*?*?*?*?*?*?*?*?*?*?*?*?*?*?,12.3,9.4,82,102356,0,-0,334,0.0,-0.0,0.0,0,0,0,0,175,6.2,10,5,9999,99999,9,999999999,0.1,999,999,99
3021,3,8,22,0,*?*?*?*?*?*?*?*?*?*?*?*?*?*?*?*?*?*?*?*?*?*?,11.7,9.3,84,102356,0,-0,331,0.0,-0.0,0.0,0,0,0,0,173,6.7,10,5,9999,99999,9,999999999,0.1,999,999,99
3021,3,8,23,0,*?*?*?*?*?*?*?*?*?*?*?*?*?*?*?*?*?*?*?*?*?*?,10.8,9.2,89,102356,0,-0,327,0.0,-0.0,0.0,0,0,0,0,172,6.7,10,5,9999,99999,9,999999999,0.1,999,999,99
3021,3,8,24,0,*?*?*?*?*?*?*?*?*?*?*?*?*?*?*?*?*?*?*?*?*?*?,9.5,7.6,86,102356,0,-0,321,0.0,-0.0,0.0,0,0,0,0,100,6.7,10,5,9999,99999,9,999999999,0.0,999,999,99
3021,3,9,1,0,*?*?*?*?*?*?*?*?*?*?*?*?*?*?*?*?*?*?*?*?*?*?,8.1,5.9,86,102073,0,-0,315,0.0,-0.0,0.0,0,0,0,0,172,6.2,10,5,9999,99999,9,999999999,0.0,999,999,99
3021,3,9,2,0,*?*?*?*?*?*?*?*?*?*?*?*?*?*?*?*?*?*?*?*?*?*?,6.8,4.3,83,102073,0,-0,310,0.0,-0.0,0.0,0,0,0,0,173,8.8,10,5,9999,99999,9,999999999,0.0,999,999,99
3021,3,9,3,0,*?*?*?*?*?*?*?*?*?*?*?*?*?*?*?*?*?*?*?*?*?*?,6.5,4.6,87,102073,0,-0,308,0.0,-0.0,0.0,0,0,0,0,175,7.7,10,5,9999,99999,9,999999999,0.0,999,999,99
3021,3,9,4,0,*?*?*?*?*?*?*?*?*?*?*?*?*?*?*?*?*?*?*?*?*?*?,7.1,4.3,81,102073,0,-0,311,0.0,-0.0,0.0,0,0,0,0,177,5.7,10,5,9999,99999,9,999999999,0.0,999,999,99
3021,3,9,5,0,*?*?*?*?*?*?*?*?*?*?*?*?*?*?*?*?*?*?*?*?*?*?,6.7,3.6,80,102073,0,-0,309,0.0,-0.0,0.0,0,0,0,0,178,5.2,10,5,9999,99999,9,999999999,0.0,999,999,99
3021,3,9,6,0,*?*?*?*?*?*?*?*?*?*?*?*?*?*?*?*?*?*?*?*?*?*?,6.4,3.8,82,102073,0,-0,308,0.0,-0.0,0.0,0,0,0,0,180,6.2,10,5,9999,99999,9,999999999,0.0,999,999,99
3021,3,9,7,0,*?*?*?*?*?*?*?*?*?*?*?*?*?*?*?*?*?*?*?*?*?*?,6.3,2.9,78,102073,179,1390,265,73.0,393.1,22.4,7558,27048,3697,469,180,8.8,1,0,9999,99999,9,999999999,0.0,999,999,99
3021,3,9,8,0,*?*?*?*?*?*?*?*?*?*?*?*?*?*?*?*?*?*?*?*?*?*?,7.3,3.0,73,102073,377,1386,279,206.4,483.3,74.9,21132,41052,10756,1357,180,7.2,3,2,9999,99999,9,999999999,0.0,999,999,99
3021,3,9,9,0,*?*?*?*?*?*?*?*?*?*?*?*?*?*?*?*?*?*?*?*?*?*?,8.4,3.8,72,102073,545,1388,270,323.3,576.3,97.0,33586,54338,13789,1891,180,7.2,0,0,9999,99999,9,999999999,0.0,999,999,99
3021,3,9,10,0,*?*?*?*?*?*?*?*?*?*?*?*?*?*?*?*?*?*?*?*?*?*?,8.6,3.8,71,102073,669,1386,276,408.3,586.4,125.4,42474,57231,17219,2581,180,8.2,1,0,9999,99999,9,999999999,0.0,999,999,99
3021,3,9,11,0,*?*?*?*?*?*?*?*?*?*?*?*?*?*?*?*?*?*?*?*?*?*?,9.8,3.8,65,102073,743,1388,299,427.7,419.4,203.2,44803,42329,24255,4483,180,8.8,5,3,9999,99999,9,999999999,0.0,999,999,99
3021,3,9,12,0,*?*?*?*?*?*?*?*?*?*?*?*?*?*?*?*?*?*?*?*?*?*?,10.6,4.3,64,102073,760,1388,308,411.4,336.5,227.1,44171,35355,25341,5344,180,10.3,6,3,9999,99999,9,999999999,0.0,999,999,99
3021,3,9,13,0,*?*?*?*?*?*?*?*?*?*?*?*?*?*?*?*?*?*?*?*?*?*?,10.5,3.0,59,102073,719,1386,287,441.3,571.9,144.7,45758,56154,19392,3043,180,10.3,2,1,9999,99999,9,999999999,0.0,999,999,99
3021,3,9,14,0,*?*?*?*?*?*?*?*?*?*?*?*?*?*?*?*?*?*?*?*?*?*?,10.5,2.7,58,102073,624,1386,301,352.3,410.9,167.4,36772,40323,20386,3423,180,9.8,5,3,9999,99999,9,999999999,0.0,999,999,99
3021,3,9,15,0,*?*?*?*?*?*?*?*?*?*?*?*?*?*?*?*?*?*?*?*?*?*?,10.9,2.3,55,102073,481,1386,308,244.9,316.2,135.2,26019,29978,15588,2756,180,9.8,6,3,9999,99999,9,999999999,0.0,999,999,99
3021,3,9,16,0,*?*?*?*?*?*?*?*?*?*?*?*?*?*?*?*?*?*?*?*?*?*?,10.6,2.1,55,102073,300,1388,281,155.9,499.7,47.8,16172,39647,7279,890,180,7.7,1,0,9999,99999,9,999999999,0.0,999,999,99
3021,3,9,17,0,*?*?*?*?*?*?*?*?*?*?*?*?*?*?*?*?*?*?*?*?*?*?,10.9,2.7,56,102073,92,1381,303,13.2,104.0,6.3,1468,5901,1117,159,180,8.2,5,3,9999,99999,9,999999999,0.0,999,999,99
3021,3,9,18,0,*?*?*?*?*?*?*?*?*?*?*?*?*?*?*?*?*?*?*?*?*?*?,9.6,3.0,63,102073,0,-0,323,0.0,-0.0,0.0,0,0,0,0,180,6.2,10,5,9999,99999,9,999999999,0.0,999,999,99
3021,3,9,19,0,*?*?*?*?*?*?*?*?*?*?*?*?*?*?*?*?*?*?*?*?*?*?,8.6,3.4,69,102073,0,-0,318,0.0,-0.0,0.0,0,0,0,0,182,5.7,10,5,9999,99999,9,999999999,0.0,999,999,99
3021,3,9,20,0,*?*?*?*?*?*?*?*?*?*?*?*?*?*?*?*?*?*?*?*?*?*?,8.9,3.6,68,102073,0,-0,319,0.0,-0.0,0.0,0,0,0,0,183,6.7,10,5,9999,99999,9,999999999,0.0,999,999,99
3021,3,9,21,0,*?*?*?*?*?*?*?*?*?*?*?*?*?*?*?*?*?*?*?*?*?*?,8.4,3.6,71,102073,0,-0,317,0.0,-0.0,0.0,0,0,0,0,185,4.6,10,5,9999,99999,9,999999999,0.0,999,999,99
3021,3,9,22,0,*?*?*?*?*?*?*?*?*?*?*?*?*?*?*?*?*?*?*?*?*?*?,8.2,3.9,74,102073,0,-0,316,0.0,-0.0,0.0,0,0,0,0,187,6.7,10,5,9999,99999,9,999999999,0.0,999,999,99
3021,3,9,23,0,*?*?*?*?*?*?*?*?*?*?*?*?*?*?*?*?*?*?*?*?*?*?,7.7,2.9,71,102073,0,-0,314,0.0,-0.0,0.0,0,0,0,0,188,7.7,10,5,9999,99999,9,999999999,0.0,999,999,99
3021,3,9,24,0,*?*?*?*?*?*?*?*?*?*?*?*?*?*?*?*?*?*?*?*?*?*?,10.0,7.7,85,102073,0,-0,324,0.0,-0.0,0.0,0,0,0,0,170,7.7,10,5,9999,99999,9,999999999,0.0,999,999,99
3021,3,10,1,0,*?*?*?*?*?*?*?*?*?*?*?*?*?*?*?*?*?*?*?*?*?*?,6.2,4.1,86,102920,0,-0,307,0.0,-0.0,0.0,0,0,0,0,215,6.2,10,5,9999,99999,9,999999999,0.0,999,999,99
3021,3,10,2,0,*?*?*?*?*?*?*?*?*?*?*?*?*?*?*?*?*?*?*?*?*?*?,5.5,4.6,94,102920,0,-0,304,0.0,-0.0,0.0,0,0,0,0,240,8.8,10,5,9999,99999,9,999999999,0.0,999,999,99
3021,3,10,3,0,*?*?*?*?*?*?*?*?*?*?*?*?*?*?*?*?*?*?*?*?*?*?,5.3,5.3,100,102920,0,-0,303,0.0,-0.0,0.0,0,0,0,0,265,7.7,10,5,9999,99999,9,999999999,0.0,999,999,99
3021,3,10,4,0,*?*?*?*?*?*?*?*?*?*?*?*?*?*?*?*?*?*?*?*?*?*?,5.5,5.1,98,102920,0,-0,304,0.0,-0.0,0.0,0,0,0,0,290,5.7,10,5,9999,99999,9,999999999,0.0,999,999,99
3021,3,10,5,0,*?*?*?*?*?*?*?*?*?*?*?*?*?*?*?*?*?*?*?*?*?*?,5.2,5.1,100,102920,0,-0,303,0.0,-0.0,0.0,0,0,0,0,315,5.2,10,5,9999,99999,9,999999999,0.0,999,999,99
3021,3,10,6,0,*?*?*?*?*?*?*?*?*?*?*?*?*?*?*?*?*?*?*?*?*?*?,5.0,5.0,100,102920,0,-0,302,0.0,-0.0,0.0,0,0,0,0,340,6.2,10,5,9999,99999,9,999999999,0.0,999,999,99
3021,3,10,7,0,*?*?*?*?*?*?*?*?*?*?*?*?*?*?*?*?*?*?*?*?*?*?,4.8,4.8,100,102920,187,1386,301,22.9,0.0,22.9,2696,-0,2699,886,292,8.8,10,5,9999,99999,9,999999999,0.0,999,999,99
3021,3,10,8,0,*?*?*?*?*?*?*?*?*?*?*?*?*?*?*?*?*?*?*?*?*?*?,5.7,5.6,100,102920,386,1388,301,108.2,51.7,93.8,11870,4593,10600,2514,243,7.2,9,5,9999,99999,9,999999999,0.0,999,999,99
3021,3,10,9,0,*?*?*?*?*?*?*?*?*?*?*?*?*?*?*?*?*?*?*?*?*?*?,6.6,5.6,94,102920,553,1387,305,165.8,55.3,143.7,18213,5301,16213,4134,195,7.2,9,5,9999,99999,9,999999999,0.0,999,999,99
3021,3,10,10,0,*?*?*?*?*?*?*?*?*?*?*?*?*?*?*?*?*?*?*?*?*?*?,8.2,5.8,86,102920,677,1386,312,208.6,56.8,180.9,22946,5608,20391,5525,147,8.2,9,5,9999,99999,9,999999999,0.0,999,999,99
3021,3,10,11,0,*?*?*?*?*?*?*?*?*?*?*?*?*?*?*?*?*?*?*?*?*?*?,9.5,6.6,82,102920,750,1386,317,233.8,57.5,202.7,25733,5735,22848,6435,98,8.8,9,5,9999,99999,9,999999999,0.0,999,999,99
3021,3,10,12,0,*?*?*?*?*?*?*?*?*?*?*?*?*?*?*?*?*?*?*?*?*?*?,10.4,6.7,78,102920,767,1386,321,239.6,57.6,207.7,26379,5757,23418,6656,50,10.3,9,5,9999,99999,9,999999999,0.2,999,999,99
3021,3,10,13,0,*?*?*?*?*?*?*?*?*?*?*?*?*?*?*?*?*?*?*?*?*?*?,10.3,6.2,76,102920,726,1385,325,129.9,0.0,129.9,15378,0,15435,5888,52,10.3,10,5,9999,99999,9,999999999,0.8,999,999,99
3021,3,10,14,0,*?*?*?*?*?*?*?*?*?*?*?*?*?*?*?*?*?*?*?*?*?*?,10.5,6.2,75,102920,631,1386,322,192.8,56.3,167.2,21198,5510,18849,4991,53,9.8,9,5,9999,99999,9,999999999,0.0,999,999,99
3021,3,10,15,0,*?*?*?*?*?*?*?*?*?*?*?*?*?*?*?*?*?*?*?*?*?*?,10.2,5.5,72,102920,488,1386,325,82.6,0.0,82.6,9664,0,9692,3453,55,9.8,10,5,9999,99999,9,999999999,0.0,999,999,99
3021,3,10,16,0,*?*?*?*?*?*?*?*?*?*?*?*?*?*?*?*?*?*?*?*?*?*?,10.5,6.1,74,102920,306,1384,326,46.6,0.0,46.6,5430,0,5441,1836,57,7.7,10,5,9999,99999,9,999999999,0.0,999,999,99
3021,3,10,17,0,*?*?*?*?*?*?*?*?*?*?*?*?*?*?*?*?*?*?*?*?*?*?,10.3,7.3,82,102920,99,1386,321,9.4,17.5,8.2,1105,827,1043,168,58,8.2,9,5,9999,99999,9,999999999,0.0,999,999,99
3021,3,10,18,0,*?*?*?*?*?*?*?*?*?*?*?*?*?*?*?*?*?*?*?*?*?*?,9.3,6.6,83,102920,0,-0,321,0.0,-0.0,0.0,0,0,0,0,60,6.2,10,5,9999,99999,9,999999999,0.0,999,999,99
3021,3,10,19,0,*?*?*?*?*?*?*?*?*?*?*?*?*?*?*?*?*?*?*?*?*?*?,8.1,5.6,85,102920,0,-0,315,0.0,-0.0,0.0,0,0,0,0,62,5.7,10,5,9999,99999,9,999999999,0.2,999,999,99
3021,3,10,20,0,*?*?*?*?*?*?*?*?*?*?*?*?*?*?*?*?*?*?*?*?*?*?,7.8,5.1,84,102920,0,-0,314,0.0,-0.0,0.0,0,0,0,0,63,6.7,10,5,9999,99999,9,999999999,0.7,999,999,99
3021,3,10,21,0,*?*?*?*?*?*?*?*?*?*?*?*?*?*?*?*?*?*?*?*?*?*?,7.2,5.6,91,102920,0,-0,311,0.0,-0.0,0.0,0,0,0,0,65,4.6,10,5,9999,99999,9,999999999,0.5,999,999,99
3021,3,10,22,0,*?*?*?*?*?*?*?*?*?*?*?*?*?*?*?*?*?*?*?*?*?*?,6.7,6.4,98,102920,0,-0,309,0.0,-0.0,0.0,0,0,0,0,67,6.7,10,5,9999,99999,9,999999999,0.0,999,999,99
3021,3,10,23,0,*?*?*?*?*?*?*?*?*?*?*?*?*?*?*?*?*?*?*?*?*?*?,6.1,5.5,95,102920,0,-0,307,0.0,-0.0,0.0,0,0,0,0,68,7.7,10,5,9999,99999,9,999999999,0.0,999,999,99
3021,3,10,24,0,*?*?*?*?*?*?*?*?*?*?*?*?*?*?*?*?*?*?*?*?*?*?,7.1,3.6,78,102920,0,-0,311,0.0,-0.0,0.0,0,0,0,0,190,7.7,10,5,9999,99999,9,999999999,0.0,999,999,99
3021,3,11,1,0,*?*?*?*?*?*?*?*?*?*?*?*?*?*?*?*?*?*?*?*?*?*?,4.3,4.3,100,103498,0,-0,299,0.0,-0.0,0.0,0,0,0,0,68,6.2,10,5,9999,99999,9,999999999,0.0,999,999,99
3021,3,11,2,0,*?*?*?*?*?*?*?*?*?*?*?*?*?*?*?*?*?*?*?*?*?*?,3.7,3.6,100,103498,0,-0,296,0.0,-0.0,0.0,0,0,0,0,67,8.8,10,5,9999,99999,9,999999999,0.0,999,999,99
3021,3,11,3,0,*?*?*?*?*?*?*?*?*?*?*?*?*?*?*?*?*?*?*?*?*?*?,2.7,2.7,100,103498,0,-0,292,0.0,-0.0,0.0,0,0,0,0,65,7.7,10,5,9999,99999,9,999999999,0.8,999,999,99
3021,3,11,4,0,*?*?*?*?*?*?*?*?*?*?*?*?*?*?*?*?*?*?*?*?*?*?,1.6,1.7,100,103498,0,-0,288,0.0,-0.0,0.0,0,0,0,0,63,5.7,10,5,9999,99999,9,999999999,0.3,999,999,99
3021,3,11,5,0,*?*?*?*?*?*?*?*?*?*?*?*?*?*?*?*?*?*?*?*?*?*?,2.1,2.1,100,103498,0,-0,290,0.0,-0.0,0.0,0,0,0,0,62,5.2,10,5,9999,99999,9,999999999,0.0,999,999,99
3021,3,11,6,0,*?*?*?*?*?*?*?*?*?*?*?*?*?*?*?*?*?*?*?*?*?*?,2.7,2.7,100,103498,0,-0,292,0.0,-0.0,0.0,0,0,0,0,60,6.2,10,5,9999,99999,9,999999999,0.0,999,999,99
3021,3,11,7,0,*?*?*?*?*?*?*?*?*?*?*?*?*?*?*?*?*?*?*?*?*?*?,2.4,2.3,100,103498,195,1383,282,56.5,101.0,42.3,6050,6170,5173,762,63,8.8,8,4,9999,99999,9,999999999,0.0,999,999,99
3021,3,11,8,0,*?*?*?*?*?*?*?*?*?*?*?*?*?*?*?*?*?*?*?*?*?*?,3.6,3.6,100,103498,394,1386,292,111.1,52.0,96.3,12197,4634,10890,2590,67,7.2,9,5,9999,99999,9,999999999,0.4,999,999,99
3021,3,11,9,0,*?*?*?*?*?*?*?*?*?*?*?*?*?*?*?*?*?*?*?*?*?*?,5.6,5.0,100,103498,561,1386,292,264.1,232.9,169.8,28021,23055,19266,3620,70,7.2,7,4,9999,99999,9,999999999,0.0,999,999,99
3021,3,11,10,0,*?*?*?*?*?*?*?*?*?*?*?*?*?*?*?*?*?*?*?*?*?*?,7.8,5.9,93,103498,685,1385,306,280.2,142.8,209.6,30596,14583,23637,5195,73,8.2,8,4,9999,99999,9,999999999,0.4,999,999,99
3021,3,11,11,0,*?*?*?*?*?*?*?*?*?*?*?*?*?*?*?*?*?*?*?*?*?*?,9.8,7.3,90,103498,758,1386,315,313.5,144.4,234.5,34296,14886,26414,6041,77,8.8,8,4,9999,99999,9,999999999,1.3,999,999,99
3021,3,11,12,0,*?*?*?*?*?*?*?*?*?*?*?*?*?*?*?*?*?*?*?*?*?*?,11.3,7.9,84,103498,774,1385,326,242.3,57.6,210.1,26709,5736,23720,6759,80,10.3,9,5,9999,99999,9,999999999,1.8,999,999,99
3021,3,11,13,0,*?*?*?*?*?*?*?*?*?*?*?*?*?*?*?*?*?*?*?*?*?*?,11.8,8.5,86,103498,734,1386,328,228.2,57.3,197.9,25117,5708,22305,6227,77,10.3,9,5,9999,99999,9,999999999,0.1,999,999,99
3021,3,11,14,0,*?*?*?*?*?*?*?*?*?*?*?*?*?*?*?*?*?*?*?*?*?*?,11.5,8.3,86,103498,638,1385,327,195.3,56.4,169.3,21477,5525,19096,5073,73,9.8,9,5,9999,99999,9,999999999,0.1,999,999,99
3021,3,11,15,0,*?*?*?*?*?*?*?*?*?*?*?*?*?*?*?*?*?*?*?*?*?*?,11.4,8.1,85,103498,495,1386,330,84.0,0.0,84.0,9829,0,9858,3521,70,9.8,10,5,9999,99999,9,999999999,0.2,999,999,99
3021,3,11,16,0,*?*?*?*?*?*?*?*?*?*?*?*?*?*?*?*?*?*?*?*?*?*?,11.9,6.7,75,103498,313,1385,333,47.9,0.0,47.9,5587,0,5599,1893,67,7.7,10,5,9999,99999,9,999999999,0.0,999,999,99
3021,3,11,17,0,*?*?*?*?*?*?*?*?*?*?*?*?*?*?*?*?*?*?*?*?*?*?,10.8,6.7,80,103498,106,1391,327,6.7,0.0,6.7,835,-0,835,270,63,8.2,10,5,9999,99999,9,999999999,0.3,999,999,99
3021,3,11,18,0,*?*?*?*?*?*?*?*?*?*?*?*?*?*?*?*?*?*?*?*?*?*?,9.2,6.7,90,103498,0,-0,320,0.0,-0.0,0.0,0,0,0,0,60,6.2,10,5,9999,99999,9,999999999,0.3,999,999,99
3021,3,11,19,0,*?*?*?*?*?*?*?*?*?*?*?*?*?*?*?*?*?*?*?*?*?*?,8.3,7.3,99,103498,0,-0,316,0.0,-0.0,0.0,0,0,0,0,57,5.7,10,5,9999,99999,9,999999999,0.0,999,999,99
3021,3,11,20,0,*?*?*?*?*?*?*?*?*?*?*?*?*?*?*?*?*?*?*?*?*?*?,6.6,5.0,96,103498,0,-0,309,0.0,-0.0,0.0,0,0,0,0,53,6.7,10,5,9999,99999,9,999999999,0.3,999,999,99
3021,3,11,21,0,*?*?*?*?*?*?*?*?*?*?*?*?*?*?*?*?*?*?*?*?*?*?,7.0,5.3,95,103498,0,-0,311,0.0,-0.0,0.0,0,0,0,0,50,4.6,10,5,9999,99999,9,999999999,0.0,999,999,99
3021,3,11,22,0,*?*?*?*?*?*?*?*?*?*?*?*?*?*?*?*?*?*?*?*?*?*?,6.0,4.6,97,103498,0,-0,306,0.0,-0.0,0.0,0,0,0,0,47,6.7,10,5,9999,99999,9,999999999,0.3,999,999,99
3021,3,11,23,0,*?*?*?*?*?*?*?*?*?*?*?*?*?*?*?*?*?*?*?*?*?*?,5.5,4.3,98,103498,0,-0,304,0.0,-0.0,0.0,0,0,0,0,43,7.7,10,5,9999,99999,9,999999999,0.3,999,999,99
3021,3,11,24,0,*?*?*?*?*?*?*?*?*?*?*?*?*?*?*?*?*?*?*?*?*?*?,5.6,5.5,100,103498,0,-0,304,0.0,-0.0,0.0,0,0,0,0,70,7.7,10,5,9999,99999,9,999999999,0.0,999,999,99
3021,3,12,1,0,*?*?*?*?*?*?*?*?*?*?*?*?*?*?*?*?*?*?*?*?*?*?,4.7,3.9,91,103341,0,-0,301,0.0,-0.0,0.0,0,0,0,0,40,6.2,10,5,9999,99999,9,999999999,0.0,999,999,99
3021,3,12,2,0,*?*?*?*?*?*?*?*?*?*?*?*?*?*?*?*?*?*?*?*?*?*?,4.1,3.6,93,103341,0,-0,298,0.0,-0.0,0.0,0,0,0,0,40,8.8,10,5,9999,99999,9,999999999,0.1,999,999,99
3021,3,12,3,0,*?*?*?*?*?*?*?*?*?*?*?*?*?*?*?*?*?*?*?*?*?*?,3.7,2.9,91,103341,0,-0,297,0.0,-0.0,0.0,0,0,0,0,40,7.7,10,5,9999,99999,9,999999999,0.0,999,999,99
3021,3,12,4,0,*?*?*?*?*?*?*?*?*?*?*?*?*?*?*?*?*?*?*?*?*?*?,3.2,2.7,92,103341,0,-0,294,0.0,-0.0,0.0,0,0,0,0,40,5.7,10,5,9999,99999,9,999999999,0.4,999,999,99
3021,3,12,5,0,*?*?*?*?*?*?*?*?*?*?*?*?*?*?*?*?*?*?*?*?*?*?,2.6,1.7,89,103341,0,-0,292,0.0,-0.0,0.0,0,0,0,0,40,5.2,10,5,9999,99999,9,999999999,0.4,999,999,99
3021,3,12,6,0,*?*?*?*?*?*?*?*?*?*?*?*?*?*?*?*?*?*?*?*?*?*?,2.0,0.8,89,103341,0,-0,290,0.0,-0.0,0.0,0,0,0,0,40,6.2,10,5,9999,99999,9,999999999,0.4,999,999,99
3021,3,12,7,0,*?*?*?*?*?*?*?*?*?*?*?*?*?*?*?*?*?*?*?*?*?*?,3.1,2.3,90,103341,204,1386,262,89.5,387.2,32.5,9270,26209,5050,598,47,8.8,3,2,9999,99999,9,999999999,0.4,999,999,99
3021,3,12,8,0,*?*?*?*?*?*?*?*?*?*?*?*?*?*?*?*?*?*?*?*?*?*?,4.2,1.7,81,103341,402,1384,260,225.7,522.1,74.0,23282,45425,10757,1370,53,7.2,2,1,9999,99999,9,999999999,0.7,999,999,99
3021,3,12,9,0,*?*?*?*?*?*?*?*?*?*?*?*?*?*?*?*?*?*?*?*?*?*?,5.8,2.3,75,103341,569,1384,286,298.0,324.9,164.5,31752,32206,18797,3484,60,7.2,6,3,9999,99999,9,999999999,0.5,999,999,99
3021,3,12,10,0,*?*?*?*?*?*?*?*?*?*?*?*?*?*?*?*?*?*?*?*?*?*?,9.0,1.7,58,103341,693,1385,294,396.8,416.3,188.5,41500,41589,22691,4020,67,8.2,5,3,9999,99999,9,999999999,0.1,999,999,99
3021,3,12,11,0,*?*?*?*?*?*?*?*?*?*?*?*?*?*?*?*?*?*?*?*?*?*?,11.3,1.9,50,103341,766,1385,294,469.5,540.9,170.4,50295,54992,21111,3753,73,8.8,3,2,9999,99999,9,999999999,0.0,999,999,99
3021,3,12,12,0,*?*?*?*?*?*?*?*?*?*?*?*?*?*?*?*?*?*?*?*?*?*?,13.0,-0.2,39,103341,782,1385,310,453.6,421.7,215.4,47567,42846,25538,4913,80,10.3,5,3,9999,99999,9,999999999,0.0,999,999,99
3021,3,12,13,0,*?*?*?*?*?*?*?*?*?*?*?*?*?*?*?*?*?*?*?*?*?*?,13.6,-0.8,35,103341,741,1385,312,427.3,419.4,203.0,44755,42320,24227,4478,70,10.3,5,3,9999,99999,9,999999999,0.0,999,999,99
3021,3,12,14,0,*?*?*?*?*?*?*?*?*?*?*?*?*?*?*?*?*?*?*?*?*?*?,13.7,0.2,38,103341,645,1384,313,366.3,412.7,174.0,38247,40760,21107,3603,60,9.8,5,3,9999,99999,9,999999999,0.0,999,999,99
3021,3,12,15,0,*?*?*?*?*?*?*?*?*?*?*?*?*?*?*?*?*?*?*?*?*?*?,13.5,0.2,38,103341,502,1386,306,285.1,462.8,117.5,30014,43273,14933,2246,50,9.8,4,2,9999,99999,9,999999999,0.0,999,999,99
3021,3,12,16,0,*?*?*?*?*?*?*?*?*?*?*?*?*?*?*?*?*?*?*?*?*?*?,13.8,0.2,38,103341,320,1386,319,148.7,288.4,82.1,15380,22974,10520,1517,40,7.7,6,3,9999,99999,9,999999999,0.0,999,999,99
3021,3,12,17,0,*?*?*?*?*?*?*?*?*?*?*?*?*?*?*?*?*?*?*?*?*?*?,13.5,1.7,43,103341,112,1383,330,18.5,57.7,13.9,2072,2396,1830,226,30,8.2,8,4,9999,99999,9,999999999,0.0,999,999,99
3021,3,12,18,0,*?*?*?*?*?*?*?*?*?*?*?*?*?*?*?*?*?*?*?*?*?*?,11.1,4.6,62,103341,0,-0,329,0.0,-0.0,0.0,0,0,0,0,20,6.2,10,5,9999,99999,9,999999999,0.0,999,999,99
3021,3,12,19,0,*?*?*?*?*?*?*?*?*?*?*?*?*?*?*?*?*?*?*?*?*?*?,9.5,4.6,69,103341,0,-0,322,0.0,-0.0,0.0,0,0,0,0,22,5.7,10,5,9999,99999,9,999999999,0.0,999,999,99
3021,3,12,20,0,*?*?*?*?*?*?*?*?*?*?*?*?*?*?*?*?*?*?*?*?*?*?,7.6,3.9,74,103341,0,-0,313,0.0,-0.0,0.0,0,0,0,0,23,6.7,10,5,9999,99999,9,999999999,0.0,999,999,99
3021,3,12,21,0,*?*?*?*?*?*?*?*?*?*?*?*?*?*?*?*?*?*?*?*?*?*?,7.5,4.5,78,103341,0,-0,313,0.0,-0.0,0.0,0,0,0,0,25,4.6,10,5,9999,99999,9,999999999,0.0,999,999,99
3021,3,12,22,0,*?*?*?*?*?*?*?*?*?*?*?*?*?*?*?*?*?*?*?*?*?*?,7.2,4.1,77,103341,0,-0,312,0.0,-0.0,0.0,0,0,0,0,27,6.7,10,5,9999,99999,9,999999999,0.0,999,999,99
3021,3,12,23,0,*?*?*?*?*?*?*?*?*?*?*?*?*?*?*?*?*?*?*?*?*?*?,6.7,3.8,79,103341,0,-0,309,0.0,-0.0,0.0,0,0,0,0,28,7.7,10,5,9999,99999,9,999999999,0.0,999,999,99
3021,3,12,24,0,*?*?*?*?*?*?*?*?*?*?*?*?*?*?*?*?*?*?*?*?*?*?,5.0,4.1,90,103341,0,-0,302,0.0,-0.0,0.0,0,0,0,0,40,7.7,10,5,9999,99999,9,999999999,0.0,999,999,99
3021,3,13,1,0,*?*?*?*?*?*?*?*?*?*?*?*?*?*?*?*?*?*?*?*?*?*?,6.3,3.4,82,103082,0,-0,308,0.0,-0.0,0.0,0,0,0,0,52,6.2,10,5,9999,99999,9,999999999,0.0,999,999,99
3021,3,13,2,0,*?*?*?*?*?*?*?*?*?*?*?*?*?*?*?*?*?*?*?*?*?*?,6.4,3.2,81,103082,0,-0,308,0.0,-0.0,0.0,0,0,0,0,73,8.8,10,5,9999,99999,9,999999999,0.0,999,999,99
3021,3,13,3,0,*?*?*?*?*?*?*?*?*?*?*?*?*?*?*?*?*?*?*?*?*?*?,6.2,3.0,80,103082,0,-0,307,0.0,-0.0,0.0,0,0,0,0,95,7.7,10,5,9999,99999,9,999999999,0.0,999,999,99
3021,3,13,4,0,*?*?*?*?*?*?*?*?*?*?*?*?*?*?*?*?*?*?*?*?*?*?,5.8,2.5,80,103082,0,-0,306,0.0,-0.0,0.0,0,0,0,0,117,5.7,10,5,9999,99999,9,999999999,0.0,999,999,99
3021,3,13,5,0,*?*?*?*?*?*?*?*?*?*?*?*?*?*?*?*?*?*?*?*?*?*?,6.0,3.4,83,103082,0,-0,306,0.0,-0.0,0.0,0,0,0,0,138,5.2,10,5,9999,99999,9,999999999,0.0,999,999,99
3021,3,13,6,0,*?*?*?*?*?*?*?*?*?*?*?*?*?*?*?*?*?*?*?*?*?*?,5.6,3.2,84,103082,0,-0,305,0.0,-0.0,0.0,0,0,0,0,160,6.2,10,5,9999,99999,9,999999999,0.0,999,999,99
3021,3,13,7,0,*?*?*?*?*?*?*?*?*?*?*?*?*?*?*?*?*?*?*?*?*?*?,5.3,4.1,92,103082,212,1382,286,84.4,246.4,46.6,8846,16141,6248,834,185,8.8,6,3,9999,99999,9,999999999,0.0,999,999,99
3021,3,13,8,0,*?*?*?*?*?*?*?*?*?*?*?*?*?*?*?*?*?*?*?*?*?*?,6.0,5.3,95,103082,411,1385,277,229.5,492.8,83.3,23488,42941,11831,1515,210,7.2,3,2,9999,99999,9,999999999,0.0,999,999,99
3021,3,13,9,0,*?*?*?*?*?*?*?*?*?*?*?*?*?*?*?*?*?*?*?*?*?*?,6.7,5.6,92,103082,577,1383,284,335.5,473.0,138.2,35352,45766,17314,2730,235,7.2,4,2,9999,99999,9,999999999,0.0,999,999,99
3021,3,13,10,0,*?*?*?*?*?*?*?*?*?*?*?*?*?*?*?*?*?*?*?*?*?*?,9.0,6.9,87,103082,701,1384,287,429.8,570.3,141.0,44538,55834,18954,2929,260,8.2,2,1,9999,99999,9,999999999,0.0,999,999,99
3021,3,13,11,0,*?*?*?*?*?*?*?*?*?*?*?*?*?*?*?*?*?*?*?*?*?*?,10.5,5.8,73,103082,773,1384,296,474.9,541.5,172.4,50887,55120,21325,3822,285,8.8,3,2,9999,99999,9,999999999,0.0,999,999,99
3021,3,13,12,0,*?*?*?*?*?*?*?*?*?*?*?*?*?*?*?*?*?*?*?*?*?*?,11.6,5.6,67,103082,789,1384,313,430.1,337.9,237.4,46237,35689,26396,5717,310,10.3,6,3,9999,99999,9,999999999,0.0,999,999,99
3021,3,13,13,0,*?*?*?*?*?*?*?*?*?*?*?*?*?*?*?*?*?*?*?*?*?*?,11.6,6.1,69,103082,748,1384,318,365.5,241.4,235.0,39063,25299,26082,5551,258,10.3,7,4,9999,99999,9,999999999,0.0,999,999,99
3021,3,13,14,0,*?*?*?*?*?*?*?*?*?*?*?*?*?*?*?*?*?*?*?*?*?*?,11.4,5.9,69,103082,652,1384,317,313.7,237.7,201.7,33391,24338,22628,4499,207,9.8,7,4,9999,99999,9,999999999,0.0,999,999,99
3021,3,13,15,0,*?*?*?*?*?*?*?*?*?*?*?*?*?*?*?*?*?*?*?*?*?*?,11.7,6.1,68,103082,508,1383,314,261.8,319.3,144.5,27824,30797,16593,2980,155,9.8,6,3,9999,99999,9,999999999,0.0,999,999,99
3021,3,13,16,0,*?*?*?*?*?*?*?*?*?*?*?*?*?*?*?*?*?*?*?*?*?*?,11.6,6.4,70,103082,326,1382,323,116.5,124.5,87.2,12706,10413,10056,1898,103,7.7,8,4,9999,99999,9,999999999,0.0,999,999,99
3021,3,13,17,0,*?*?*?*?*?*?*?*?*?*?*?*?*?*?*?*?*?*?*?*?*?*?,11.3,6.9,74,103082,119,1387,330,9.4,0.0,9.4,1142,-0,1142,371,52,8.2,10,5,9999,99999,9,999999999,0.1,999,999,99
3021,3,13,18,0,*?*?*?*?*?*?*?*?*?*?*?*?*?*?*?*?*?*?*?*?*?*?,11.2,7.7,79,103082,0,-0,329,0.0,-0.0,0.0,0,0,0,0,0,6.2,10,5,9999,99999,9,999999999,0.3,999,999,99
3021,3,13,19,0,*?*?*?*?*?*?*?*?*?*?*?*?*?*?*?*?*?*?*?*?*?*?,9.3,7.7,90,103082,0,-0,320,0.0,-0.0,0.0,0,0,0,0,57,5.7,10,5,9999,99999,9,999999999,0.0,999,999,99
3021,3,13,20,0,*?*?*?*?*?*?*?*?*?*?*?*?*?*?*?*?*?*?*?*?*?*?,9.0,8.0,93,103082,0,-0,319,0.0,-0.0,0.0,0,0,0,0,113,6.7,10,5,9999,99999,9,999999999,0.0,999,999,99
3021,3,13,21,0,*?*?*?*?*?*?*?*?*?*?*?*?*?*?*?*?*?*?*?*?*?*?,8.0,8.0,100,103082,0,-0,314,0.0,-0.0,0.0,0,0,0,0,170,4.6,10,5,9999,99999,9,999999999,0.0,999,999,99
3021,3,13,22,0,*?*?*?*?*?*?*?*?*?*?*?*?*?*?*?*?*?*?*?*?*?*?,8.0,8.0,100,103082,0,-0,314,0.0,-0.0,0.0,0,0,0,0,227,6.7,10,5,9999,99999,9,999999999,0.1,999,999,99
3021,3,13,23,0,*?*?*?*?*?*?*?*?*?*?*?*?*?*?*?*?*?*?*?*?*?*?,7.5,7.4,100,103082,0,-0,312,0.0,-0.0,0.0,0,0,0,0,283,7.7,10,5,9999,99999,9,999999999,0.0,999,999,99
3021,3,13,24,0,*?*?*?*?*?*?*?*?*?*?*?*?*?*?*?*?*?*?*?*?*?*?,6.2,3.6,84,103082,0,-0,307,0.0,-0.0,0.0,0,0,0,0,30,7.7,10,5,9999,99999,9,999999999,0.0,999,999,99
3021,3,14,1,0,*?*?*?*?*?*?*?*?*?*?*?*?*?*?*?*?*?*?*?*?*?*?,6.2,6.2,98,102751,0,-0,307,0.0,-0.0,0.0,0,0,0,0,310,6.2,10,5,9999,99999,9,999999999,0.0,999,999,99
3021,3,14,2,0,*?*?*?*?*?*?*?*?*?*?*?*?*?*?*?*?*?*?*?*?*?*?,5.6,5.6,98,102751,0,-0,304,0.0,-0.0,0.0,0,0,0,0,280,8.8,10,5,9999,99999,9,999999999,0.0,999,999,99
3021,3,14,3,0,*?*?*?*?*?*?*?*?*?*?*?*?*?*?*?*?*?*?*?*?*?*?,4.4,4.3,98,102751,0,-0,299,0.0,-0.0,0.0,0,0,0,0,250,7.7,10,5,9999,99999,9,999999999,0.0,999,999,99
3021,3,14,4,0,*?*?*?*?*?*?*?*?*?*?*?*?*?*?*?*?*?*?*?*?*?*?,4.2,4.1,98,102751,0,-0,298,0.0,-0.0,0.0,0,0,0,0,220,5.7,10,5,9999,99999,9,999999999,0.0,999,999,99
3021,3,14,5,0,*?*?*?*?*?*?*?*?*?*?*?*?*?*?*?*?*?*?*?*?*?*?,4.1,4.1,98,102751,0,-0,298,0.0,-0.0,0.0,0,0,0,0,190,5.2,10,5,9999,99999,9,999999999,0.0,999,999,99
3021,3,14,6,0,*?*?*?*?*?*?*?*?*?*?*?*?*?*?*?*?*?*?*?*?*?*?,3.2,3.2,98,102751,5,1527,294,0.0,0.0,0.0,0,0,0,0,160,6.2,10,5,9999,99999,9,999999999,0.0,999,999,99
3021,3,14,7,0,*?*?*?*?*?*?*?*?*?*?*?*?*?*?*?*?*?*?*?*?*?*?,2.3,2.3,98,102751,221,1384,263,99.1,365.1,40.8,10150,25373,6140,734,173,8.8,4,2,9999,99999,9,999999999,0.0,999,999,99
3021,3,14,8,0,*?*?*?*?*?*?*?*?*?*?*?*?*?*?*?*?*?*?*?*?*?*?,5.4,5.1,96,102751,419,1384,274,235.3,494.9,85.4,24078,43375,12096,1555,187,7.2,3,2,9999,99999,9,999999999,0.0,999,999,99
3021,3,14,9,0,*?*?*?*?*?*?*?*?*?*?*?*?*?*?*?*?*?*?*?*?*?*?,8.5,6.4,85,102751,585,1383,284,351.1,557.6,115.2,36267,53086,15908,2247,200,7.2,2,1,9999,99999,9,999999999,0.0,999,999,99
3021,3,14,10,0,*?*?*?*?*?*?*?*?*?*?*?*?*?*?*?*?*?*?*?*?*?*?,12.9,8.1,71,102751,709,1384,309,431.6,536.5,156.7,46144,53986,19579,3305,213,8.2,3,2,9999,99999,9,999999999,0.0,999,999,99
3021,3,14,11,0,*?*?*?*?*?*?*?*?*?*?*?*?*?*?*?*?*?*?*?*?*?*?,15.4,7.3,57,102751,781,1384,336,383.5,242.5,246.6,41048,25564,27266,5960,227,8.8,7,4,9999,99999,9,999999999,0.0,999,999,99
3021,3,14,12,0,*?*?*?*?*?*?*?*?*?*?*?*?*?*?*?*?*?*?*?*?*?*?,18.7,8.0,49,102751,797,1384,331,495.4,578.1,162.5,51492,57412,21372,3636,240,10.3,2,1,9999,99999,9,999999999,0.0,999,999,99
3021,3,14,13,0,*?*?*?*?*?*?*?*?*?*?*?*?*?*?*?*?*?*?*?*?*?*?,19.2,7.3,45,102751,755,1383,341,453.7,488.7,186.9,48047,49530,22710,4126,253,10.3,4,2,9999,99999,9,999999999,0.0,999,999,99
3021,3,14,14,0,*?*?*?*?*?*?*?*?*?*?*?*?*?*?*?*?*?*?*?*?*?*?,19.2,8.3,48,102751,659,1383,338,397.8,532.0,144.4,42472,52909,18196,2948,267,9.8,3,2,9999,99999,9,999999999,0.0,999,999,99
3021,3,14,15,0,*?*?*?*?*?*?*?*?*?*?*?*?*?*?*?*?*?*?*?*?*?*?,19.3,8.0,47,102751,515,1383,346,283.5,399.8,134.7,29517,37585,16730,2621,280,9.8,5,3,9999,99999,9,999999999,0.0,999,999,99
3021,3,14,16,0,*?*?*?*?*?*?*?*?*?*?*?*?*?*?*?*?*?*?*?*?*?*?,19.2,8.8,50,102751,333,1384,355,141.3,209.6,90.9,14935,17214,10662,1767,293,7.7,7,4,9999,99999,9,999999999,0.0,999,999,99
3021,3,14,17,0,*?*?*?*?*?*?*?*?*?*?*?*?*?*?*?*?*?*?*?*?*?*?,18.7,8.7,51,102751,125,1381,353,29.1,114.6,18.7,3175,5575,2731,320,307,8.2,7,4,9999,99999,9,999999999,0.0,999,999,99
3021,3,14,18,0,*?*?*?*?*?*?*?*?*?*?*?*?*?*?*?*?*?*?*?*?*?*?,15.9,8.1,59,102751,0,-0,351,0.0,-0.0,0.0,0,0,0,0,320,6.2,10,5,9999,99999,9,999999999,0.0,999,999,99
3021,3,14,19,0,*?*?*?*?*?*?*?*?*?*?*?*?*?*?*?*?*?*?*?*?*?*?,13.5,8.5,70,102751,0,-0,340,0.0,-0.0,0.0,0,0,0,0,308,5.7,10,5,9999,99999,9,999999999,0.0,999,999,99
3021,3,14,20,0,*?*?*?*?*?*?*?*?*?*?*?*?*?*?*?*?*?*?*?*?*?*?,11.0,8.7,84,102751,0,-0,328,0.0,-0.0,0.0,0,0,0,0,297,6.7,10,5,9999,99999,9,999999999,0.0,999,999,99
3021,3,14,21,0,*?*?*?*?*?*?*?*?*?*?*?*?*?*?*?*?*?*?*?*?*?*?,9.6,8.0,88,102751,0,-0,322,0.0,-0.0,0.0,0,0,0,0,285,4.6,10,5,9999,99999,9,999999999,0.0,999,999,99
3021,3,14,22,0,*?*?*?*?*?*?*?*?*?*?*?*?*?*?*?*?*?*?*?*?*?*?,8.9,8.0,92,102751,0,-0,318,0.0,-0.0,0.0,0,0,0,0,273,6.7,10,5,9999,99999,9,999999999,0.0,999,999,99
3021,3,14,23,0,*?*?*?*?*?*?*?*?*?*?*?*?*?*?*?*?*?*?*?*?*?*?,7.1,7.1,98,102751,0,-0,311,0.0,-0.0,0.0,0,0,0,0,262,7.7,10,5,9999,99999,9,999999999,0.0,999,999,99
3021,3,14,24,0,*?*?*?*?*?*?*?*?*?*?*?*?*?*?*?*?*?*?*?*?*?*?,7.0,7.0,98,102751,0,-0,310,0.0,-0.0,0.0,0,0,0,0,340,7.7,10,5,9999,99999,9,999999999,0.0,999,999,99
3021,3,15,1,0,*?*?*?*?*?*?*?*?*?*?*?*?*?*?*?*?*?*?*?*?*?*?,3.7,3.8,100,102608,0,-0,296,0.0,-0.0,0.0,0,0,0,0,255,6.2,10,5,9999,99999,9,999999999,0.0,999,999,99
3021,3,15,2,0,*?*?*?*?*?*?*?*?*?*?*?*?*?*?*?*?*?*?*?*?*?*?,2.5,2.5,100,102608,0,-0,291,0.0,-0.0,0.0,0,0,0,0,260,8.8,10,5,9999,99999,9,999999999,0.0,999,999,99
3021,3,15,3,0,*?*?*?*?*?*?*?*?*?*?*?*?*?*?*?*?*?*?*?*?*?*?,1.7,1.7,100,102608,0,-0,288,0.0,-0.0,0.0,0,0,0,0,265,7.7,10,5,9999,99999,9,999999999,0.0,999,999,99
3021,3,15,4,0,*?*?*?*?*?*?*?*?*?*?*?*?*?*?*?*?*?*?*?*?*?*?,2.1,2.1,100,102608,0,-0,290,0.0,-0.0,0.0,0,0,0,0,270,5.7,10,5,9999,99999,9,999999999,0.0,999,999,99
3021,3,15,5,0,*?*?*?*?*?*?*?*?*?*?*?*?*?*?*?*?*?*?*?*?*?*?,1.1,1.0,100,102608,0,-0,286,0.0,-0.0,0.0,0,0,0,0,275,5.2,10,5,9999,99999,9,999999999,0.0,999,999,99
3021,3,15,6,0,*?*?*?*?*?*?*?*?*?*?*?*?*?*?*?*?*?*?*?*?*?*?,-0.0,-0.0,100,102608,13,1371,281,0.0,0.0,0.0,0,0,0,0,280,6.2,10,5,9999,99999,9,999999999,0.0,999,999,99
3021,3,15,7,0,*?*?*?*?*?*?*?*?*?*?*?*?*?*?*?*?*?*?*?*?*?*?,1.0,1.0,100,102608,229,1381,285,31.4,0.0,31.4,3674,0,3680,1218,282,8.8,10,5,9999,99999,9,999999999,0.0,999,999,99
3021,3,15,8,0,*?*?*?*?*?*?*?*?*?*?*?*?*?*?*?*?*?*?*?*?*?*?,2.0,1.9,100,102608,427,1382,289,70.7,0.0,70.7,8259,0,8281,2897,283,7.2,10,5,9999,99999,9,999999999,0.0,999,999,99
3021,3,15,9,0,*?*?*?*?*?*?*?*?*?*?*?*?*?*?*?*?*?*?*?*?*?*?,5.2,5.0,100,102608,593,1382,294,238.9,140.3,178.7,26039,14003,20222,4252,285,7.2,8,4,9999,99999,9,999999999,0.0,999,999,99
3021,3,15,10,0,*?*?*?*?*?*?*?*?*?*?*?*?*?*?*?*?*?*?*?*?*?*?,8.8,5.1,84,102608,717,1383,305,349.0,240.4,224.4,37245,25027,24985,5197,287,8.2,7,4,9999,99999,9,999999999,0.0,999,999,99
3021,3,15,11,0,*?*?*?*?*?*?*?*?*?*?*?*?*?*?*?*?*?*?*?*?*?*?,10.8,6.7,82,102608,788,1382,315,387.8,242.8,249.3,41520,25623,27544,6064,288,8.8,7,4,9999,99999,9,999999999,0.0,999,999,99
3021,3,15,12,0,*?*?*?*?*?*?*?*?*?*?*?*?*?*?*?*?*?*?*?*?*?*?,12.7,7.6,77,102608,804,1383,328,335.2,145.3,250.7,36675,15171,28083,6650,290,10.3,8,4,9999,99999,9,999999999,0.0,999,999,99
3021,3,15,13,0,*?*?*?*?*?*?*?*?*?*?*?*?*?*?*?*?*?*?*?*?*?*?,13.7,6.7,68,102608,762,1383,332,316.1,144.5,236.4,34551,15002,26530,6112,288,10.3,8,4,9999,99999,9,999999999,0.0,999,999,99
3021,3,15,14,0,*?*?*?*?*?*?*?*?*?*?*?*?*?*?*?*?*?*?*?*?*?*?,14.0,6.9,67,102608,666,1383,334,272.0,142.4,203.5,29681,14505,22939,4999,287,9.8,8,4,9999,99999,9,999999999,0.0,999,999,99
3021,3,15,15,0,*?*?*?*?*?*?*?*?*?*?*?*?*?*?*?*?*?*?*?*?*?*?,14.1,6.4,65,102608,522,1384,334,206.0,137.6,154.1,22442,13359,17515,3567,285,9.8,8,4,9999,99999,9,999999999,0.0,999,999,99
3021,3,15,16,0,*?*?*?*?*?*?*?*?*?*?*?*?*?*?*?*?*?*?*?*?*?*?,14.0,6.7,67,102608,339,1381,329,145.0,210.8,93.2,15315,17466,10919,1818,283,7.7,7,4,9999,99999,9,999999999,0.0,999,999,99
3021,3,15,17,0,*?*?*?*?*?*?*?*?*?*?*?*?*?*?*?*?*?*?*?*?*?*?,13.8,7.3,71,102608,132,1385,337,20.8,29.1,18.1,2367,1589,2216,375,282,8.2,9,5,9999,99999,9,999999999,0.0,999,999,99
3021,3,15,18,0,*?*?*?*?*?*?*?*?*?*?*?*?*?*?*?*?*?*?*?*?*?*?,10.9,7.3,85,102608,0,-0,328,0.0,-0.0,0.0,0,0,0,0,280,6.2,10,5,9999,99999,9,999999999,0.0,999,999,99
3021,3,15,19,0,*?*?*?*?*?*?*?*?*?*?*?*?*?*?*?*?*?*?*?*?*?*?,8.7,6.7,95,102608,0,-0,318,0.0,-0.0,0.0,0,0,0,0,277,5.7,10,5,9999,99999,9,999999999,0.0,999,999,99
3021,3,15,20,0,*?*?*?*?*?*?*?*?*?*?*?*?*?*?*?*?*?*?*?*?*?*?,7.3,5.9,99,102608,0,-0,312,0.0,-0.0,0.0,0,0,0,0,273,6.7,10,5,9999,99999,9,999999999,0.0,999,999,99
3021,3,15,21,0,*?*?*?*?*?*?*?*?*?*?*?*?*?*?*?*?*?*?*?*?*?*?,6.3,5.6,100,102608,0,-0,307,0.0,-0.0,0.0,0,0,0,0,270,4.6,10,5,9999,99999,9,999999999,0.0,999,999,99
3021,3,15,22,0,*?*?*?*?*?*?*?*?*?*?*?*?*?*?*?*?*?*?*?*?*?*?,5.2,4.6,100,102608,0,-0,303,0.0,-0.0,0.0,0,0,0,0,267,6.7,10,5,9999,99999,9,999999999,0.0,999,999,99
3021,3,15,23,0,*?*?*?*?*?*?*?*?*?*?*?*?*?*?*?*?*?*?*?*?*?*?,5.4,4.3,100,102608,0,-0,304,0.0,-0.0,0.0,0,0,0,0,263,7.7,10,5,9999,99999,9,999999999,0.0,999,999,99
3021,3,15,24,0,*?*?*?*?*?*?*?*?*?*?*?*?*?*?*?*?*?*?*?*?*?*?,5.3,5.3,100,102608,0,-0,303,0.0,-0.0,0.0,0,0,0,0,250,7.7,10,5,9999,99999,9,999999999,0.0,999,999,99
3021,3,16,1,0,*?*?*?*?*?*?*?*?*?*?*?*?*?*?*?*?*?*?*?*?*?*?,6.2,5.0,92,102338,0,-0,307,0.0,-0.0,0.0,0,0,0,0,262,6.2,10,5,9999,99999,9,999999999,0.0,999,999,99
3021,3,16,2,0,*?*?*?*?*?*?*?*?*?*?*?*?*?*?*?*?*?*?*?*?*?*?,6.3,5.3,92,102338,0,-0,307,0.0,-0.0,0.0,0,0,0,0,263,8.8,10,5,9999,99999,9,999999999,0.0,999,999,99
3021,3,16,3,0,*?*?*?*?*?*?*?*?*?*?*?*?*?*?*?*?*?*?*?*?*?*?,6.2,4.8,90,102338,0,-0,307,0.0,-0.0,0.0,0,0,0,0,265,7.7,10,5,9999,99999,9,999999999,0.0,999,999,99
3021,3,16,4,0,*?*?*?*?*?*?*?*?*?*?*?*?*?*?*?*?*?*?*?*?*?*?,6.4,4.1,85,102338,0,-0,308,0.0,-0.0,0.0,0,0,0,0,267,5.7,10,5,9999,99999,9,999999999,0.0,999,999,99
3021,3,16,5,0,*?*?*?*?*?*?*?*?*?*?*?*?*?*?*?*?*?*?*?*?*?*?,6.0,3.4,83,102338,0,-0,306,0.0,-0.0,0.0,0,0,0,0,268,5.2,10,5,9999,99999,9,999999999,0.0,999,999,99
3021,3,16,6,0,*?*?*?*?*?*?*?*?*?*?*?*?*?*?*?*?*?*?*?*?*?*?,5.4,3.2,85,102338,22,1401,299,0.0,0.0,0.0,0,0,0,0,270,6.2,9,5,9999,99999,9,999999999,0.4,999,999,99
3021,3,16,7,0,*?*?*?*?*?*?*?*?*?*?*?*?*?*?*?*?*?*?*?*?*?*?,6.2,4.3,87,102338,238,1383,285,106.4,324.8,50.6,11210,22512,6813,904,275,8.8,5,3,9999,99999,9,999999999,0.7,999,999,99
3021,3,16,8,0,*?*?*?*?*?*?*?*?*?*?*?*?*?*?*?*?*?*?*?*?*?*?,6.9,3.8,80,102338,435,1380,292,218.6,310.7,120.6,23189,28474,14002,2418,280,7.2,6,3,9999,99999,9,999999999,0.2,999,999,99
3021,3,16,9,0,*?*?*?*?*?*?*?*?*?*?*?*?*?*?*?*?*?*?*?*?*?*?,8.9,5.6,79,102338,601,1381,306,286.9,235.3,184.5,30470,23695,20808,4013,285,7.2,7,4,9999,99999,9,999999999,0.0,999,999,99
3021,3,16,10,0,*?*?*?*?*?*?*?*?*?*?*?*?*?*?*?*?*?*?*?*?*?*?,10.3,4.8,68,102338,724,1381,307,392.0,335.0,216.4,42005,34963,24213,4988,290,8.2,6,3,9999,99999,9,999999999,0.0,999,999,99
3021,3,16,11,0,*?*?*?*?*?*?*?*?*?*?*?*?*?*?*?*?*?*?*?*?*?*?,11.3,3.4,58,102338,796,1382,315,392.1,243.0,252.1,41995,25680,27825,6167,295,8.8,7,4,9999,99999,9,999999999,0.0,999,999,99
3021,3,16,12,0,*?*?*?*?*?*?*?*?*?*?*?*?*?*?*?*?*?*?*?*?*?*?,12.2,5.0,61,102338,811,1382,316,444.0,338.9,245.1,47772,35915,27174,6008,300,10.3,6,3,9999,99999,9,999999999,0.0,999,999,99
3021,3,16,13,0,*?*?*?*?*?*?*?*?*?*?*?*?*?*?*?*?*?*?*?*?*?*?,12.3,4.6,59,102338,769,1382,325,319.5,144.7,239.0,34924,15034,26804,6204,303,10.3,8,4,9999,99999,9,999999999,0.0,999,999,99
3021,3,16,14,0,*?*?*?*?*?*?*?*?*?*?*?*?*?*?*?*?*?*?*?*?*?*?,12.3,5.0,61,102338,673,1383,330,207.7,56.8,180.1,22849,5603,20304,5493,307,9.8,9,5,9999,99999,9,999999999,0.0,999,999,99
3021,3,16,15,0,*?*?*?*?*?*?*?*?*?*?*?*?*?*?*?*?*?*?*?*?*?*?,12.5,6.6,66,102338,528,1381,322,247.2,230.9,159.0,26192,22508,18095,3345,310,9.8,7,4,9999,99999,9,999999999,0.0,999,999,99
3021,3,16,16,0,*?*?*?*?*?*?*?*?*?*?*?*?*?*?*?*?*?*?*?*?*?*?,12.4,5.0,60,102338,346,1382,326,125.7,126.5,94.1,13705,10828,10830,2060,313,7.7,8,4,9999,99999,9,999999999,0.0,999,999,99
3021,3,16,17,0,*?*?*?*?*?*?*?*?*?*?*?*?*?*?*?*?*?*?*?*?*?*?,12.4,3.8,55,102338,138,1379,326,30.6,77.1,22.9,3342,3733,2911,390,317,8.2,8,4,9999,99999,9,999999999,0.0,999,999,99
3021,3,16,18,0,*?*?*?*?*?*?*?*?*?*?*?*?*?*?*?*?*?*?*?*?*?*?,11.4,5.1,65,102338,0,-0,331,0.0,-0.0,0.0,0,0,0,0,320,6.2,10,5,9999,99999,9,999999999,0.0,999,999,99
3021,3,16,19,0,*?*?*?*?*?*?*?*?*?*?*?*?*?*?*?*?*?*?*?*?*?*?,10.2,6.6,77,102338,0,-0,325,0.0,-0.0,0.0,0,0,0,0,310,5.7,10,5,9999,99999,9,999999999,0.0,999,999,99
3021,3,16,20,0,*?*?*?*?*?*?*?*?*?*?*?*?*?*?*?*?*?*?*?*?*?*?,8.7,6.7,86,102338,0,-0,318,0.0,-0.0,0.0,0,0,0,0,300,6.7,10,5,9999,99999,9,999999999,0.0,999,999,99
3021,3,16,21,0,*?*?*?*?*?*?*?*?*?*?*?*?*?*?*?*?*?*?*?*?*?*?,8.0,6.9,91,102338,0,-0,315,0.0,-0.0,0.0,0,0,0,0,290,4.6,10,5,9999,99999,9,999999999,0.0,999,999,99
3021,3,16,22,0,*?*?*?*?*?*?*?*?*?*?*?*?*?*?*?*?*?*?*?*?*?*?,8.4,6.4,87,102338,0,-0,317,0.0,-0.0,0.0,0,0,0,0,280,6.7,10,5,9999,99999,9,999999999,0.0,999,999,99
3021,3,16,23,0,*?*?*?*?*?*?*?*?*?*?*?*?*?*?*?*?*?*?*?*?*?*?,7.4,5.9,89,102338,0,-0,312,0.0,-0.0,0.0,0,0,0,0,270,7.7,10,5,9999,99999,9,999999999,0.0,999,999,99
3021,3,16,24,0,*?*?*?*?*?*?*?*?*?*?*?*?*?*?*?*?*?*?*?*?*?*?,5.5,4.6,93,102338,0,-0,304,0.0,-0.0,0.0,0,0,0,0,260,7.7,10,5,9999,99999,9,999999999,0.0,999,999,99
3021,3,17,1,0,*?*?*?*?*?*?*?*?*?*?*?*?*?*?*?*?*?*?*?*?*?*?,5.3,5.3,100,102066,0,-0,303,0.0,-0.0,0.0,0,0,0,0,260,6.2,10,5,9999,99999,9,999999999,0.0,999,999,99
3021,3,17,2,0,*?*?*?*?*?*?*?*?*?*?*?*?*?*?*?*?*?*?*?*?*?*?,4.2,4.1,100,102066,0,-0,298,0.0,-0.0,0.0,0,0,0,0,260,8.8,10,5,9999,99999,9,999999999,0.0,999,999,99
3021,3,17,3,0,*?*?*?*?*?*?*?*?*?*?*?*?*?*?*?*?*?*?*?*?*?*?,3.9,3.9,100,102066,0,-0,297,0.0,-0.0,0.0,0,0,0,0,260,7.7,10,5,9999,99999,9,999999999,0.0,999,999,99
3021,3,17,4,0,*?*?*?*?*?*?*?*?*?*?*?*?*?*?*?*?*?*?*?*?*?*?,3.6,3.6,100,102066,0,-0,296,0.0,-0.0,0.0,0,0,0,0,260,5.7,10,5,9999,99999,9,999999999,0.0,999,999,99
3021,3,17,5,0,*?*?*?*?*?*?*?*?*?*?*?*?*?*?*?*?*?*?*?*?*?*?,3.3,3.2,100,102066,0,-0,286,0.0,-0.0,0.0,0,0,0,0,260,5.2,8,4,9999,99999,9,999999999,0.0,999,999,99
3021,3,17,6,0,*?*?*?*?*?*?*?*?*?*?*?*?*?*?*?*?*?*?*?*?*?*?,3.3,3.4,100,102066,30,1367,250,0.0,0.0,0.0,0,0,0,0,260,6.2,0,0,9999,99999,9,999999999,0.0,999,999,99
3021,3,17,7,0,*?*?*?*?*?*?*?*?*?*?*?*?*?*?*?*?*?*?*?*?*?*?,3.4,3.4,100,102066,246,1380,251,120.0,471.2,36.0,12512,34801,5626,674,255,8.8,0,0,9999,99999,9,999999999,0.0,999,999,99
3021,3,17,8,0,*?*?*?*?*?*?*?*?*?*?*?*?*?*?*?*?*?*?*?*?*?*?,4.5,4.5,100,102066,444,1382,257,255.6,556.9,76.7,26509,50094,11174,1452,250,7.2,0,0,9999,99999,9,999999999,0.0,999,999,99
3021,3,17,9,0,*?*?*?*?*?*?*?*?*?*?*?*?*?*?*?*?*?*?*?*?*?*?,6.2,5.6,100,102066,609,1380,265,369.4,585.9,110.8,38416,56442,15484,2221,245,7.2,0,0,9999,99999,9,999999999,0.0,999,999,99
3021,3,17,10,0,*?*?*?*?*?*?*?*?*?*?*?*?*?*?*?*?*?*?*?*?*?*?,8.5,6.1,89,102066,732,1381,275,453.6,598.9,136.1,47336,59219,18486,2935,240,8.2,0,0,9999,99999,9,999999999,0.0,999,999,99
3021,3,17,11,0,*?*?*?*?*?*?*?*?*?*?*?*?*?*?*?*?*?*?*?*?*?*?,9.5,6.2,84,102066,803,1380,280,502.4,604.6,150.7,52552,60361,20150,3444,235,8.8,0,0,9999,99999,9,999999999,0.0,999,999,99
3021,3,17,12,0,*?*?*?*?*?*?*?*?*?*?*?*?*?*?*?*?*?*?*?*?*?*?,10.3,4.1,69,102066,818,1381,278,512.7,605.7,153.8,53653,60570,20496,3563,230,10.3,0,0,9999,99999,9,999999999,0.0,999,999,99
3021,3,17,13,0,*?*?*?*?*?*?*?*?*?*?*?*?*?*?*?*?*?*?*?*?*?*?,10.7,2.1,58,102066,776,1381,276,483.6,602.5,145.1,50542,59955,19518,3238,235,10.3,0,0,9999,99999,9,999999999,0.0,999,999,99
3021,3,17,14,0,*?*?*?*?*?*?*?*?*?*?*?*?*?*?*?*?*?*?*?*?*?*?,11.0,1.0,53,102066,679,1381,275,417.2,593.9,125.2,43478,58167,17212,2606,240,9.8,0,0,9999,99999,9,999999999,0.0,999,999,99
3021,3,17,15,0,*?*?*?*?*?*?*?*?*?*?*?*?*?*?*?*?*?*?*?*?*?*?,10.7,2.3,58,102066,535,1382,276,318.1,575.0,95.4,33030,54053,13581,1854,245,9.8,0,0,9999,99999,9,999999999,0.0,999,999,99
3021,3,17,16,0,*?*?*?*?*?*?*?*?*?*?*?*?*?*?*?*?*?*?*?*?*?*?,10.9,2.7,59,102066,352,1379,278,192.9,529.2,57.9,20012,44483,8663,1081,250,7.7,0,0,9999,99999,9,999999999,0.0,999,999,99
3021,3,17,17,0,*?*?*?*?*?*?*?*?*?*?*?*?*?*?*?*?*?*?*?*?*?*?,10.5,3.9,67,102066,145,1384,279,50.3,336.3,15.1,5364,22683,2510,403,255,8.2,0,0,9999,99999,9,999999999,0.0,999,999,99
3021,3,17,18,0,*?*?*?*?*?*?*?*?*?*?*?*?*?*?*?*?*?*?*?*?*?*?,9.7,3.9,70,102066,0,-0,318,0.0,-0.0,0.0,0,0,0,0,260,6.2,9,5,9999,99999,9,999999999,0.0,999,999,99
3021,3,17,19,0,*?*?*?*?*?*?*?*?*?*?*?*?*?*?*?*?*?*?*?*?*?*?,8.9,2.7,69,102066,0,-0,319,0.0,-0.0,0.0,0,0,0,0,257,5.7,10,5,9999,99999,9,999999999,0.0,999,999,99
3021,3,17,20,0,*?*?*?*?*?*?*?*?*?*?*?*?*?*?*?*?*?*?*?*?*?*?,7.4,4.1,83,102066,0,-0,312,0.0,-0.0,0.0,0,0,0,0,253,6.7,10,5,9999,99999,9,999999999,0.0,999,999,99
3021,3,17,21,0,*?*?*?*?*?*?*?*?*?*?*?*?*?*?*?*?*?*?*?*?*?*?,6.3,3.4,86,102066,0,-0,308,0.0,-0.0,0.0,0,0,0,0,250,4.6,10,5,9999,99999,9,999999999,0.0,999,999,99
3021,3,17,22,0,*?*?*?*?*?*?*?*?*?*?*?*?*?*?*?*?*?*?*?*?*?*?,5.9,4.3,94,102066,0,-0,306,0.0,-0.0,0.0,0,0,0,0,247,6.7,10,5,9999,99999,9,999999999,0.0,999,999,99
3021,3,17,23,0,*?*?*?*?*?*?*?*?*?*?*?*?*?*?*?*?*?*?*?*?*?*?,5.8,4.8,98,102066,0,-0,305,0.0,-0.0,0.0,0,0,0,0,243,7.7,10,5,9999,99999,9,999999999,0.0,999,999,99
3021,3,17,24,0,*?*?*?*?*?*?*?*?*?*?*?*?*?*?*?*?*?*?*?*?*?*?,6.4,5.9,100,102066,0,-0,308,0.0,-0.0,0.0,0,0,0,0,260,7.7,10,5,9999,99999,9,999999999,0.0,999,999,99
3021,3,18,1,0,*?*?*?*?*?*?*?*?*?*?*?*?*?*?*?*?*?*?*?*?*?*?,5.7,3.8,85,101536,0,-0,305,0.0,-0.0,0.0,0,0,0,0,237,6.2,10,5,9999,99999,9,999999999,0.0,999,999,99
3021,3,18,2,0,*?*?*?*?*?*?*?*?*?*?*?*?*?*?*?*?*?*?*?*?*?*?,5.2,3.2,84,101536,0,-0,303,0.0,-0.0,0.0,0,0,0,0,233,8.8,10,5,9999,99999,9,999999999,0.0,999,999,99
3021,3,18,3,0,*?*?*?*?*?*?*?*?*?*?*?*?*?*?*?*?*?*?*?*?*?*?,5.0,3.6,87,101536,0,-0,302,0.0,-0.0,0.0,0,0,0,0,230,7.7,10,5,9999,99999,9,999999999,0.0,999,999,99
3021,3,18,4,0,*?*?*?*?*?*?*?*?*?*?*?*?*?*?*?*?*?*?*?*?*?*?,4.5,2.7,85,101536,0,-0,300,0.0,-0.0,0.0,0,0,0,0,227,5.7,10,5,9999,99999,9,999999999,0.0,999,999,99
3021,3,18,5,0,*?*?*?*?*?*?*?*?*?*?*?*?*?*?*?*?*?*?*?*?*?*?,3.9,2.1,85,101536,0,-0,288,0.0,-0.0,0.0,0,0,0,0,223,5.2,8,4,9999,99999,9,999999999,0.0,999,999,99
3021,3,18,6,0,*?*?*?*?*?*?*?*?*?*?*?*?*?*?*?*?*?*?*?*?*?*?,4.2,2.7,86,101536,39,1384,252,0.0,0.0,0.0,0,0,0,0,220,6.2,0,0,9999,99999,9,999999999,0.0,999,999,99
3021,3,18,7,0,*?*?*?*?*?*?*?*?*?*?*?*?*?*?*?*?*?*?*?*?*?*?,4.4,3.0,87,101536,255,1382,254,125.9,477.7,37.8,13118,35757,5878,706,222,8.8,0,0,9999,99999,9,999999999,0.0,999,999,99
3021,3,18,8,0,*?*?*?*?*?*?*?*?*?*?*?*?*?*?*?*?*?*?*?*?*?*?,6.2,4.1,84,101536,452,1380,263,261.5,558.9,78.4,27113,50519,11399,1487,223,7.2,0,0,9999,99999,9,999999999,0.0,999,999,99
3021,3,18,9,0,*?*?*?*?*?*?*?*?*?*?*?*?*?*?*?*?*?*?*?*?*?*?,8.2,3.4,70,101536,617,1379,269,375.1,586.9,112.5,39017,56669,15691,2264,225,7.2,0,0,9999,99999,9,999999999,0.0,999,999,99
3021,3,18,10,0,*?*?*?*?*?*?*?*?*?*?*?*?*?*?*?*?*?*?*?*?*?*?,11.2,3.4,57,101536,740,1381,280,459.1,599.6,137.7,47929,59364,18679,2989,227,8.2,0,0,9999,99999,9,999999999,0.0,999,999,99
3021,3,18,11,0,*?*?*?*?*?*?*?*?*?*?*?*?*?*?*?*?*?*?*?*?*?*?,12.6,3.2,51,101536,811,1381,286,507.8,605.2,152.3,53133,60473,20334,3506,228,8.8,0,0,9999,99999,9,999999999,0.0,999,999,99
3021,3,18,12,0,*?*?*?*?*?*?*?*?*?*?*?*?*?*?*?*?*?*?*?*?*?*?,13.8,2.5,44,101536,825,1380,289,517.9,606.2,155.4,54208,60669,20666,3625,230,10.3,0,0,9999,99999,9,999999999,0.0,999,999,99
3021,3,18,13,0,*?*?*?*?*?*?*?*?*?*?*?*?*?*?*?*?*?*?*?*?*?*?,13.9,2.1,43,101536,783,1381,288,488.6,603.1,146.6,51078,60068,19688,3291,238,10.3,0,0,9999,99999,9,999999999,0.0,999,999,99
3021,3,18,14,0,*?*?*?*?*?*?*?*?*?*?*?*?*?*?*?*?*?*?*?*?*?*?,13.9,4.6,51,101536,686,1381,294,422.1,594.6,126.6,43990,58319,17383,2648,247,9.8,0,0,9999,99999,9,999999999,0.0,999,999,99
3021,3,18,15,0,*?*?*?*?*?*?*?*?*?*?*?*?*?*?*?*?*?*?*?*?*?*?,14.1,4.3,50,101536,541,1380,294,322.8,576.1,96.8,33517,54295,13753,1886,255,9.8,0,0,9999,99999,9,999999999,0.0,999,999,99
3021,3,18,16,0,*?*?*?*?*?*?*?*?*?*?*?*?*?*?*?*?*?*?*?*?*?*?,14.0,3.4,47,101536,359,1381,292,197.5,531.7,59.3,20485,44964,8851,1107,263,7.7,0,0,9999,99999,9,999999999,0.0,999,999,99
3021,3,18,17,0,*?*?*?*?*?*?*?*?*?*?*?*?*?*?*?*?*?*?*?*?*?*?,13.8,4.6,52,101536,151,1379,293,54.8,350.4,16.4,5768,22971,2766,365,272,8.2,0,0,9999,99999,9,999999999,0.0,999,999,99
3021,3,18,18,0,*?*?*?*?*?*?*?*?*?*?*?*?*?*?*?*?*?*?*?*?*?*?,12.2,5.6,62,101536,0,-0,325,0.0,-0.0,0.0,0,0,0,0,280,6.2,8,4,9999,99999,9,999999999,0.0,999,999,99
3021,3,18,19,0,*?*?*?*?*?*?*?*?*?*?*?*?*?*?*?*?*?*?*?*?*?*?,11.3,5.6,66,101536,0,-0,330,0.0,-0.0,0.0,0,0,0,0,277,5.7,10,5,9999,99999,9,999999999,0.0,999,999,99
3021,3,18,20,0,*?*?*?*?*?*?*?*?*?*?*?*?*?*?*?*?*?*?*?*?*?*?,8.8,5.1,75,101536,0,-0,319,0.0,-0.0,0.0,0,0,0,0,273,6.7,10,5,9999,99999,9,999999999,0.0,999,999,99
3021,3,18,21,0,*?*?*?*?*?*?*?*?*?*?*?*?*?*?*?*?*?*?*?*?*?*?,8.1,5.5,80,101536,0,-0,315,0.0,-0.0,0.0,0,0,0,0,270,4.6,10,5,9999,99999,9,999999999,0.0,999,999,99
3021,3,18,22,0,*?*?*?*?*?*?*?*?*?*?*?*?*?*?*?*?*?*?*?*?*?*?,6.8,6.1,92,101536,0,-0,309,0.0,-0.0,0.0,0,0,0,0,267,6.7,10,5,9999,99999,9,999999999,0.0,999,999,99
3021,3,18,23,0,*?*?*?*?*?*?*?*?*?*?*?*?*?*?*?*?*?*?*?*?*?*?,6.1,6.1,96,101536,0,-0,306,0.0,-0.0,0.0,0,0,0,0,263,7.7,10,5,9999,99999,9,999999999,0.0,999,999,99
3021,3,18,24,0,*?*?*?*?*?*?*?*?*?*?*?*?*?*?*?*?*?*?*?*?*?*?,5.8,4.3,87,101536,0,-0,305,0.0,-0.0,0.0,0,0,0,0,240,7.7,10,5,9999,99999,9,999999999,0.0,999,999,99
3021,3,19,1,0,*?*?*?*?*?*?*?*?*?*?*?*?*?*?*?*?*?*?*?*?*?*?,2.8,2.9,100,102025,0,-0,293,0.0,-0.0,0.0,0,0,0,0,255,6.2,10,5,9999,99999,9,999999999,0.0,999,999,99
3021,3,19,2,0,*?*?*?*?*?*?*?*?*?*?*?*?*?*?*?*?*?*?*?*?*?*?,0.8,0.8,100,102025,0,-0,285,0.0,-0.0,0.0,0,0,0,0,250,8.8,10,5,9999,99999,9,999999999,0.0,999,999,99
3021,3,19,3,0,*?*?*?*?*?*?*?*?*?*?*?*?*?*?*?*?*?*?*?*?*?*?,-0.1,-0.2,100,102025,0,-0,281,0.0,-0.0,0.0,0,0,0,0,245,7.7,10,5,9999,99999,9,999999999,0.0,999,999,99
3021,3,19,4,0,*?*?*?*?*?*?*?*?*?*?*?*?*?*?*?*?*?*?*?*?*?*?,0.2,0.2,100,102025,0,-0,282,0.0,-0.0,0.0,0,0,0,0,240,5.7,10,5,9999,99999,9,999999999,0.0,999,999,99
3021,3,19,5,0,*?*?*?*?*?*?*?*?*?*?*?*?*?*?*?*?*?*?*?*?*?*?,-0.1,-0.0,100,102025,0,-0,267,0.0,-0.0,0.0,0,0,0,0,235,5.2,7,4,9999,99999,9,999999999,0.0,999,999,99
3021,3,19,6,0,*?*?*?*?*?*?*?*?*?*?*?*?*?*?*?*?*?*?*?*?*?*?,-0.9,-0.8,100,102025,48,1394,229,0.0,0.0,0.0,0,0,0,0,230,6.2,0,0,9999,99999,9,999999999,0.0,999,999,99
3021,3,19,7,0,*?*?*?*?*?*?*?*?*?*?*?*?*?*?*?*?*?*?*?*?*?*?,-1.7,-1.7,100,102025,263,1379,224,131.8,483.8,39.5,13721,36672,6126,739,230,8.8,0,0,9999,99999,9,999999999,0.0,999,999,99
3021,3,19,8,0,*?*?*?*?*?*?*?*?*?*?*?*?*?*?*?*?*?*?*?*?*?*?,2.5,2.5,100,102025,460,1379,246,267.3,560.8,80.2,27718,50932,11624,1523,230,7.2,0,0,9999,99999,9,999999999,0.0,999,999,99
3021,3,19,9,0,*?*?*?*?*?*?*?*?*?*?*?*?*?*?*?*?*?*?*?*?*?*?,6.9,4.3,84,102025,625,1379,266,380.8,587.9,114.2,39619,56891,15898,2308,230,7.2,0,0,9999,99999,9,999999999,0.0,999,999,99
3021,3,19,10,0,*?*?*?*?*?*?*?*?*?*?*?*?*?*?*?*?*?*?*?*?*?*?,10.8,4.5,65,102025,748,1380,281,464.7,600.3,139.4,48518,59502,18868,3043,230,8.2,0,0,9999,99999,9,999999999,0.0,999,999,99
3021,3,19,11,0,*?*?*?*?*?*?*?*?*?*?*?*?*?*?*?*?*?*?*?*?*?*?,13.5,3.6,51,102025,818,1379,290,513.2,605.8,154.0,53703,60576,20507,3569,230,8.8,0,0,9999,99999,9,999999999,0.0,999,999,99
3021,3,19,12,0,*?*?*?*?*?*?*?*?*?*?*?*?*?*?*?*?*?*?*?*?*?*?,15.8,1.7,39,102025,832,1379,295,523.1,606.8,156.9,54761,60764,20834,3688,230,10.3,0,0,9999,99999,9,999999999,0.0,999,999,99
3021,3,19,13,0,*?*?*?*?*?*?*?*?*?*?*?*?*?*?*?*?*?*?*?*?*?*?,16.3,1.7,38,102025,790,1380,297,493.6,603.7,148.1,51608,60175,19854,3345,228,10.3,0,0,9999,99999,9,999999999,0.0,999,999,99
3021,3,19,14,0,*?*?*?*?*?*?*?*?*?*?*?*?*?*?*?*?*?*?*?*?*?*?,16.5,2.7,40,102025,693,1381,300,426.9,595.3,128.1,44500,58466,17553,2690,227,9.8,0,0,9999,99999,9,999999999,0.0,999,999,99
3021,3,19,15,0,*?*?*?*?*?*?*?*?*?*?*?*?*?*?*?*?*?*?*?*?*?*?,16.7,3.8,42,102025,548,1380,303,327.4,577.2,98.2,34005,54534,13928,1918,225,9.8,0,0,9999,99999,9,999999999,0.0,999,999,99
3021,3,19,16,0,*?*?*?*?*?*?*?*?*?*?*?*?*?*?*?*?*?*?*?*?*?*?,16.6,4.3,44,102025,365,1378,304,202.0,534.1,60.6,20950,45422,9031,1133,223,7.7,0,0,9999,99999,9,999999999,0.0,999,999,99
3021,3,19,17,0,*?*?*?*?*?*?*?*?*?*?*?*?*?*?*?*?*?*?*?*?*?*?,15.9,4.3,46,102025,158,1383,301,59.3,363.3,17.8,6213,24126,2977,390,222,8.2,0,0,9999,99999,9,999999999,0.0,999,999,99
3021,3,19,18,0,*?*?*?*?*?*?*?*?*?*?*?*?*?*?*?*?*?*?*?*?*?*?,13.1,4.1,55,102025,0,-0,329,0.0,-0.0,0.0,0,0,0,0,220,6.2,8,4,9999,99999,9,999999999,0.0,999,999,99
3021,3,19,19,0,*?*?*?*?*?*?*?*?*?*?*?*?*?*?*?*?*?*?*?*?*?*?,9.1,3.4,67,102025,0,-0,320,0.0,-0.0,0.0,0,0,0,0,218,5.7,10,5,9999,99999,9,999999999,0.0,999,999,99
3021,3,19,20,0,*?*?*?*?*?*?*?*?*?*?*?*?*?*?*?*?*?*?*?*?*?*?,7.6,4.3,79,102025,0,-0,313,0.0,-0.0,0.0,0,0,0,0,217,6.7,10,5,9999,99999,9,999999999,0.0,999,999,99
3021,3,19,21,0,*?*?*?*?*?*?*?*?*?*?*?*?*?*?*?*?*?*?*?*?*?*?,6.2,3.9,86,102025,0,-0,307,0.0,-0.0,0.0,0,0,0,0,215,4.6,10,5,9999,99999,9,999999999,0.0,999,999,99
3021,3,19,22,0,*?*?*?*?*?*?*?*?*?*?*?*?*?*?*?*?*?*?*?*?*?*?,4.6,3.2,91,102025,0,-0,300,0.0,-0.0,0.0,0,0,0,0,213,6.7,10,5,9999,99999,9,999999999,0.0,999,999,99
3021,3,19,23,0,*?*?*?*?*?*?*?*?*?*?*?*?*?*?*?*?*?*?*?*?*?*?,4.4,3.8,96,102025,0,-0,299,0.0,-0.0,0.0,0,0,0,0,212,7.7,10,5,9999,99999,9,999999999,0.0,999,999,99
3021,3,19,24,0,*?*?*?*?*?*?*?*?*?*?*?*?*?*?*?*?*?*?*?*?*?*?,5.3,5.3,100,102025,0,-0,303,0.0,-0.0,0.0,0,0,0,0,260,7.7,10,5,9999,99999,9,999999999,0.0,999,999,99
3021,3,20,1,0,*?*?*?*?*?*?*?*?*?*?*?*?*?*?*?*?*?*?*?*?*?*?,5.0,4.6,95,100673,0,-0,302,0.0,-0.0,0.0,0,0,0,0,210,6.2,10,5,9999,99999,9,999999999,0.0,999,999,99
3021,3,20,2,0,*?*?*?*?*?*?*?*?*?*?*?*?*?*?*?*?*?*?*?*?*?*?,5.6,5.0,93,100673,0,-0,304,0.0,-0.0,0.0,0,0,0,0,210,8.8,10,5,9999,99999,9,999999999,0.0,999,999,99
3021,3,20,3,0,*?*?*?*?*?*?*?*?*?*?*?*?*?*?*?*?*?*?*?*?*?*?,4.9,4.3,94,100673,0,-0,301,0.0,-0.0,0.0,0,0,0,0,210,7.7,10,5,9999,99999,9,999999999,0.0,999,999,99
3021,3,20,4,0,*?*?*?*?*?*?*?*?*?*?*?*?*?*?*?*?*?*?*?*?*?*?,4.2,3.4,93,100673,0,-0,299,0.0,-0.0,0.0,0,0,0,0,210,5.7,10,5,9999,99999,9,999999999,0.0,999,999,99
3021,3,20,5,0,*?*?*?*?*?*?*?*?*?*?*?*?*?*?*?*?*?*?*?*?*?*?,3.8,3.6,97,100673,0,-0,297,0.0,-0.0,0.0,0,0,0,0,210,5.2,10,5,9999,99999,9,999999999,0.0,999,999,99
3021,3,20,6,0,*?*?*?*?*?*?*?*?*?*?*?*?*?*?*?*?*?*?*?*?*?*?,3.3,3.2,98,100673,56,1376,286,0.0,0.0,0.0,0,0,0,0,210,6.2,8,4,9999,99999,9,999999999,0.0,999,999,99
3021,3,20,7,0,*?*?*?*?*?*?*?*?*?*?*?*?*?*?*?*?*?*?*?*?*?*?,4.9,4.8,97,100673,272,1381,289,108.6,196.9,69.8,11507,14501,8347,1322,208,8.8,7,4,9999,99999,9,999999999,1.1,999,999,99
3021,3,20,8,0,*?*?*?*?*?*?*?*?*?*?*?*?*?*?*?*?*?*?*?*?*?*?,6.4,4.3,84,100673,468,1377,299,182.3,135.2,136.4,19863,12666,15606,3099,207,7.2,8,4,9999,99999,9,999999999,1.6,999,999,99
3021,3,20,9,0,*?*?*?*?*?*?*?*?*?*?*?*?*?*?*?*?*?*?*?*?*?*?,8.8,5.1,76,100673,633,1378,310,258.0,141.5,193.0,28140,14272,21813,4675,205,7.2,8,4,9999,99999,9,999999999,0.5,999,999,99
3021,3,20,10,0,*?*?*?*?*?*?*?*?*?*?*?*?*?*?*?*?*?*?*?*?*?*?,11.1,3.9,60,100673,755,1379,315,370.9,241.8,238.5,39652,25381,26429,5676,203,8.2,7,4,9999,99999,9,999999999,0.0,999,999,99
3021,3,20,11,0,*?*?*?*?*?*?*?*?*?*?*?*?*?*?*?*?*?*?*?*?*?*?,13.3,3.9,52,100673,825,1378,330,346.1,145.7,258.9,37881,15249,28965,6976,202,8.8,8,4,9999,99999,9,999999999,0.1,999,999,99
3021,3,20,12,0,*?*?*?*?*?*?*?*?*?*?*?*?*?*?*?*?*?*?*?*?*?*?,15.1,4.8,49,100673,839,1378,338,352.6,145.9,263.7,38607,15275,29510,7176,200,10.3,8,4,9999,99999,9,999999999,0.4,999,999,99
3021,3,20,13,0,*?*?*?*?*?*?*?*?*?*?*?*?*?*?*?*?*?*?*?*?*?*?,15.2,4.1,47,100673,796,1378,334,393.3,243.1,252.9,42130,25638,27952,6201,200,10.3,7,4,9999,99999,9,999999999,0.4,999,999,99
3021,3,20,14,0,*?*?*?*?*?*?*?*?*?*?*?*?*?*?*?*?*?*?*?*?*?*?,15.3,5.8,52,100673,699,1379,344,217.5,57.0,188.5,23926,5653,21254,5831,200,9.8,9,5,9999,99999,9,999999999,0.2,999,999,99
3021,3,20,15,0,*?*?*?*?*?*?*?*?*?*?*?*?*?*?*?*?*?*?*?*?*?*?,15.2,6.1,53,100673,554,1378,344,167.3,55.3,145.0,18377,5315,16356,4175,200,9.8,9,5,9999,99999,9,999999999,0.0,999,999,99
3021,3,20,16,0,*?*?*?*?*?*?*?*?*?*?*?*?*?*?*?*?*?*?*?*?*?*?,15.2,6.7,55,100673,372,1380,344,104.1,51.3,90.2,11418,4524,10197,2405,200,7.7,9,5,9999,99999,9,999999999,0.0,999,999,99
3021,3,20,17,0,*?*?*?*?*?*?*?*?*?*?*?*?*?*?*?*?*?*?*?*?*?*?,14.4,6.1,57,100673,164,1379,340,32.1,35.9,27.8,3597,2199,3353,583,200,8.2,9,5,9999,99999,9,999999999,0.0,999,999,99
3021,3,20,18,0,*?*?*?*?*?*?*?*?*?*?*?*?*?*?*?*?*?*?*?*?*?*?,12.5,6.9,67,100673,0,-0,335,0.0,-0.0,0.0,0,0,0,0,200,6.2,10,5,9999,99999,9,999999999,0.0,999,999,99
3021,3,20,19,0,*?*?*?*?*?*?*?*?*?*?*?*?*?*?*?*?*?*?*?*?*?*?,11.0,7.7,79,100673,0,-0,328,0.0,-0.0,0.0,0,0,0,0,207,5.7,10,5,9999,99999,9,999999999,0.0,999,999,99
3021,3,20,20,0,*?*?*?*?*?*?*?*?*?*?*?*?*?*?*?*?*?*?*?*?*?*?,9.3,7.4,86,100673,0,-0,320,0.0,-0.0,0.0,0,0,0,0,213,6.7,10,5,9999,99999,9,999999999,0.0,999,999,99
3021,3,20,21,0,*?*?*?*?*?*?*?*?*?*?*?*?*?*?*?*?*?*?*?*?*?*?,8.7,7.1,88,100673,0,-0,318,0.0,-0.0,0.0,0,0,0,0,220,4.6,10,5,9999,99999,9,999999999,0.0,999,999,99
3021,3,20,22,0,*?*?*?*?*?*?*?*?*?*?*?*?*?*?*?*?*?*?*?*?*?*?,7.7,6.7,91,100673,0,-0,313,0.0,-0.0,0.0,0,0,0,0,227,6.7,10,5,9999,99999,9,999999999,0.0,999,999,99
3021,3,20,23,0,*?*?*?*?*?*?*?*?*?*?*?*?*?*?*?*?*?*?*?*?*?*?,7.7,6.9,92,100673,0,-0,313,0.0,-0.0,0.0,0,0,0,0,233,7.7,10,5,9999,99999,9,999999999,0.0,999,999,99
3021,3,20,24,0,*?*?*?*?*?*?*?*?*?*?*?*?*?*?*?*?*?*?*?*?*?*?,4.1,4.1,98,100673,0,-0,298,0.0,-0.0,0.0,0,0,0,0,210,7.7,10,5,9999,99999,9,999999999,0.0,999,999,99
3021,3,21,1,0,*?*?*?*?*?*?*?*?*?*?*?*?*?*?*?*?*?*?*?*?*?*?,8.3,5.5,81,100333,0,-0,316,0.0,-0.0,0.0,0,0,0,0,238,6.2,10,5,9999,99999,9,999999999,0.1,999,999,99
3021,3,21,2,0,*?*?*?*?*?*?*?*?*?*?*?*?*?*?*?*?*?*?*?*?*?*?,7.8,4.8,80,100333,0,-0,314,0.0,-0.0,0.0,0,0,0,0,237,8.8,10,5,9999,99999,9,999999999,0.0,999,999,99
3021,3,21,3,0,*?*?*?*?*?*?*?*?*?*?*?*?*?*?*?*?*?*?*?*?*?*?,7.1,4.3,81,100333,0,-0,311,0.0,-0.0,0.0,0,0,0,0,235,7.7,10,5,9999,99999,9,999999999,0.0,999,999,99
3021,3,21,4,0,*?*?*?*?*?*?*?*?*?*?*?*?*?*?*?*?*?*?*?*?*?*?,7.8,5.3,83,100333,0,-0,314,0.0,-0.0,0.0,0,0,0,0,233,5.7,10,5,9999,99999,9,999999999,0.0,999,999,99
3021,3,21,5,0,*?*?*?*?*?*?*?*?*?*?*?*?*?*?*?*?*?*?*?*?*?*?,8.4,3.8,72,100333,0,-0,317,0.0,-0.0,0.0,0,0,0,0,232,5.2,10,5,9999,99999,9,999999999,0.0,999,999,99
3021,3,21,6,0,*?*?*?*?*?*?*?*?*?*?*?*?*?*?*?*?*?*?*?*?*?*?,8.2,3.2,70,100333,65,1385,297,0.0,0.0,0.0,0,0,0,0,230,6.2,6,3,9999,99999,9,999999999,0.0,999,999,99
3021,3,21,7,0,*?*?*?*?*?*?*?*?*?*?*?*?*?*?*?*?*?*?*?*?*?*?,7.6,3.0,72,100333,280,1378,304,95.9,118.9,71.7,10472,9357,8317,1543,230,8.8,8,4,9999,99999,9,999999999,0.0,999,999,99
3021,3,21,8,0,*?*?*?*?*?*?*?*?*?*?*?*?*?*?*?*?*?*?*?*?*?*?,8.8,4.5,73,100333,477,1379,278,278.8,558.6,85.6,28871,51129,12297,1627,230,7.2,1,0,9999,99999,9,999999999,0.0,999,999,99
3021,3,21,9,0,*?*?*?*?*?*?*?*?*?*?*?*?*?*?*?*?*?*?*?*?*?*?,10.5,6.9,77,100333,641,1377,285,392.2,589.9,117.6,40813,57309,16304,2397,230,7.2,0,0,9999,99999,9,999999999,0.0,999,999,99
3021,3,21,10,0,*?*?*?*?*?*?*?*?*?*?*?*?*?*?*?*?*?*?*?*?*?*?,11.5,6.6,71,100333,763,1379,292,475.6,595.4,146.0,49595,59085,19590,3215,230,8.2,1,0,9999,99999,9,999999999,0.0,999,999,99
3021,3,21,11,0,*?*?*?*?*?*?*?*?*?*?*?*?*?*?*?*?*?*?*?*?*?*?,12.7,6.4,65,100333,833,1379,306,517.6,545.7,187.9,55564,56015,22995,4420,230,8.8,3,2,9999,99999,9,999999999,0.0,999,999,99
3021,3,21,12,0,*?*?*?*?*?*?*?*?*?*?*?*?*?*?*?*?*?*?*?*?*?*?,13.9,6.7,61,100333,846,1377,311,527.0,546.5,191.3,56604,56122,23388,4565,230,10.3,3,2,9999,99999,9,999999999,0.3,999,999,99
3021,3,21,13,0,*?*?*?*?*?*?*?*?*?*?*?*?*?*?*?*?*?*?*?*?*?*?,13.9,6.1,58,100333,803,1378,338,253.6,57.9,219.9,27951,5799,24804,7203,223,10.3,9,5,9999,99999,9,999999999,0.9,999,999,99
3021,3,21,14,0,*?*?*?*?*?*?*?*?*?*?*?*?*?*?*?*?*?*?*?*?*?*?,13.9,6.4,60,100333,706,1379,342,126.6,0.0,126.6,14964,0,15019,5703,217,9.8,10,5,9999,99999,9,999999999,1.3,999,999,99
3021,3,21,15,0,*?*?*?*?*?*?*?*?*?*?*?*?*?*?*?*?*?*?*?*?*?*?,14.0,6.1,59,100333,561,1379,320,314.0,405.2,149.2,32749,38736,18458,2963,210,9.8,5,3,9999,99999,9,999999999,1.2,999,999,99
3021,3,21,16,0,*?*?*?*?*?*?*?*?*?*?*?*?*?*?*?*?*?*?*?*?*?*?,13.9,6.7,61,100333,378,1378,329,166.5,216.7,107.1,17590,18737,12496,2123,203,7.7,7,4,9999,99999,9,999999999,0.8,999,999,99
3021,3,21,17,0,*?*?*?*?*?*?*?*?*?*?*?*?*?*?*?*?*?*?*?*?*?*?,13.9,7.4,64,100333,170,1375,325,59.7,216.2,32.9,6336,12592,4553,579,197,8.2,6,3,9999,99999,9,999999999,0.0,999,999,99
3021,3,21,18,0,*?*?*?*?*?*?*?*?*?*?*?*?*?*?*?*?*?*?*?*?*?*?,12.5,7.9,72,100333,0,-0,335,0.0,-0.0,0.0,0,0,0,0,190,6.2,10,5,9999,99999,9,999999999,0.0,999,999,99
3021,3,21,19,0,*?*?*?*?*?*?*?*?*?*?*?*?*?*?*?*?*?*?*?*?*?*?,11.0,8.4,83,100333,0,-0,328,0.0,-0.0,0.0,0,0,0,0,195,5.7,10,5,9999,99999,9,999999999,0.0,999,999,99
3021,3,21,20,0,*?*?*?*?*?*?*?*?*?*?*?*?*?*?*?*?*?*?*?*?*?*?,10.2,7.7,83,100333,0,-0,324,0.0,-0.0,0.0,0,0,0,0,200,6.7,10,5,9999,99999,9,999999999,0.0,999,999,99
3021,3,21,21,0,*?*?*?*?*?*?*?*?*?*?*?*?*?*?*?*?*?*?*?*?*?*?,9.4,7.6,88,100333,0,-0,321,0.0,-0.0,0.0,0,0,0,0,205,4.6,10,5,9999,99999,9,999999999,0.0,999,999,99
3021,3,21,22,0,*?*?*?*?*?*?*?*?*?*?*?*?*?*?*?*?*?*?*?*?*?*?,9.5,7.7,87,100333,0,-0,321,0.0,-0.0,0.0,0,0,0,0,210,6.7,10,5,9999,99999,9,999999999,0.2,999,999,99
3021,3,21,23,0,*?*?*?*?*?*?*?*?*?*?*?*?*?*?*?*?*?*?*?*?*?*?,9.0,7.4,89,100333,0,-0,319,0.0,-0.0,0.0,0,0,0,0,215,7.7,10,5,9999,99999,9,999999999,0.3,999,999,99
3021,3,21,24,0,*?*?*?*?*?*?*?*?*?*?*?*?*?*?*?*?*?*?*?*?*?*?,7.8,6.1,88,100333,0,-0,314,0.0,-0.0,0.0,0,0,0,0,240,7.7,10,5,9999,99999,9,999999999,0.0,999,999,99
3021,3,22,1,0,*?*?*?*?*?*?*?*?*?*?*?*?*?*?*?*?*?*?*?*?*?*?,7.4,7.4,100,99740.4,0,-0,312,0.0,-0.0,0.0,0,0,0,0,218,6.2,10,5,9999,99999,9,999999999,0.0,999,999,99
3021,3,22,2,0,*?*?*?*?*?*?*?*?*?*?*?*?*?*?*?*?*?*?*?*?*?*?,6.8,6.9,100,99740.4,0,-0,309,0.0,-0.0,0.0,0,0,0,0,217,8.8,10,5,9999,99999,9,999999999,0.0,999,999,99
3021,3,22,3,0,*?*?*?*?*?*?*?*?*?*?*?*?*?*?*?*?*?*?*?*?*?*?,6.0,5.9,100,99740.4,0,-0,306,0.0,-0.0,0.0,0,0,0,0,215,7.7,10,5,9999,99999,9,999999999,0.1,999,999,99
3021,3,22,4,0,*?*?*?*?*?*?*?*?*?*?*?*?*?*?*?*?*?*?*?*?*?*?,5.2,5.1,100,99740.4,0,-0,303,0.0,-0.0,0.0,0,0,0,0,213,5.7,10,5,9999,99999,9,999999999,0.2,999,999,99
3021,3,22,5,0,*?*?*?*?*?*?*?*?*?*?*?*?*?*?*?*?*?*?*?*?*?*?,5.4,5.5,100,99740.4,0,-0,303,0.0,-0.0,0.0,0,0,0,0,212,5.2,10,5,9999,99999,9,999999999,0.2,999,999,99
3021,3,22,6,0,*?*?*?*?*?*?*?*?*?*?*?*?*?*?*?*?*?*?*?*?*?*?,5.6,5.6,100,99740.4,73,1372,296,1.0,4.5,0.7,134,162,153,11,210,6.2,8,4,9999,99999,9,999999999,0.2,999,999,99
3021,3,22,7,0,*?*?*?*?*?*?*?*?*?*?*?*?*?*?*?*?*?*?*?*?*?*?,5.6,5.6,100,99740.4,288,1376,300,75.3,47.8,65.3,8262,3921,7397,1694,212,8.8,9,5,9999,99999,9,999999999,0.1,999,999,99
3021,3,22,8,0,*?*?*?*?*?*?*?*?*?*?*?*?*?*?*?*?*?*?*?*?*?*?,6.8,5.8,94,99740.4,485,1378,289,265.5,396.1,126.1,27626,36673,15748,2430,213,7.2,5,3,9999,99999,9,999999999,0.0,999,999,99
3021,3,22,9,0,*?*?*?*?*?*?*?*?*?*?*?*?*?*?*?*?*?*?*?*?*?*?,7.9,5.1,84,99740.4,649,1377,310,200.4,56.6,173.7,22035,5560,19584,5238,215,7.2,9,5,9999,99999,9,999999999,0.0,999,999,99
3021,3,22,10,0,*?*?*?*?*?*?*?*?*?*?*?*?*?*?*?*?*?*?*?*?*?*?,9.6,5.0,73,99740.4,770,1377,313,321.2,144.7,240.3,35108,15048,26936,6252,217,8.2,8,4,9999,99999,9,999999999,0.0,999,999,99
3021,3,22,11,0,*?*?*?*?*?*?*?*?*?*?*?*?*?*?*?*?*?*?*?*?*?*?,11.4,4.3,62,99740.4,840,1377,316,417.4,244.3,268.4,44794,25986,29461,6821,218,8.8,7,4,9999,99999,9,999999999,0.0,999,999,99
3021,3,22,12,0,*?*?*?*?*?*?*?*?*?*?*?*?*?*?*?*?*?*?*?*?*?*?,11.5,4.3,62,99740.4,853,1377,326,271.2,58.2,235.2,29885,5878,26498,7939,220,10.3,9,5,9999,99999,9,999999999,0.0,999,999,99
3021,3,22,13,0,*?*?*?*?*?*?*?*?*?*?*?*?*?*?*?*?*?*?*?*?*?*?,12.4,4.6,60,99740.4,810,1378,321,401.0,243.5,257.9,42979,25793,28400,6393,222,10.3,7,4,9999,99999,9,999999999,0.0,999,999,99
3021,3,22,14,0,*?*?*?*?*?*?*?*?*?*?*?*?*?*?*?*?*?*?*?*?*?*?,12.1,5.3,63,99740.4,712,1377,329,222.2,57.2,192.7,24450,5682,21714,6001,223,9.8,9,5,9999,99999,9,999999999,0.0,999,999,99
3021,3,22,15,0,*?*?*?*?*?*?*?*?*?*?*?*?*?*?*?*?*?*?*?*?*?*?,12.4,6.2,66,99740.4,567,1377,313,318.3,405.9,151.2,33159,39082,18582,3013,225,9.8,5,3,9999,99999,9,999999999,0.1,999,999,99
3021,3,22,16,0,*?*?*?*?*?*?*?*?*?*?*?*?*?*?*?*?*?*?*?*?*?*?,12.0,6.2,68,99740.4,384,1376,316,188.6,302.8,104.1,20006,26279,12242,2048,227,7.7,6,3,9999,99999,9,999999999,1.4,999,999,99
3021,3,22,17,0,*?*?*?*?*?*?*?*?*?*?*?*?*?*?*?*?*?*?*?*?*?*?,11.8,7.4,75,99740.4,177,1380,324,48.5,95.2,36.3,5208,5452,4480,644,228,8.2,8,4,9999,99999,9,999999999,0.3,999,999,99
3021,3,22,18,0,*?*?*?*?*?*?*?*?*?*?*?*?*?*?*?*?*?*?*?*?*?*?,11.2,6.7,74,99740.4,0,-0,325,0.0,-0.0,0.0,0,0,0,0,230,6.2,9,5,9999,99999,9,999999999,0.0,999,999,99
3021,3,22,19,0,*?*?*?*?*?*?*?*?*?*?*?*?*?*?*?*?*?*?*?*?*?*?,9.9,7.0,82,99740.4,0,-0,323,0.0,-0.0,0.0,0,0,0,0,232,5.7,10,5,9999,99999,9,999999999,0.0,999,999,99
3021,3,22,20,0,*?*?*?*?*?*?*?*?*?*?*?*?*?*?*?*?*?*?*?*?*?*?,8.4,6.6,89,99740.4,0,-0,317,0.0,-0.0,0.0,0,0,0,0,233,6.7,10,5,9999,99999,9,999999999,0.0,999,999,99
3021,3,22,21,0,*?*?*?*?*?*?*?*?*?*?*?*?*?*?*?*?*?*?*?*?*?*?,8.2,6.7,91,99740.4,0,-0,316,0.0,-0.0,0.0,0,0,0,0,235,4.6,10,5,9999,99999,9,999999999,0.0,999,999,99
3021,3,22,22,0,*?*?*?*?*?*?*?*?*?*?*?*?*?*?*?*?*?*?*?*?*?*?,7.9,6.4,91,99740.4,0,-0,314,0.0,-0.0,0.0,0,0,0,0,237,6.7,10,5,9999,99999,9,999999999,0.0,999,999,99
3021,3,22,23,0,*?*?*?*?*?*?*?*?*?*?*?*?*?*?*?*?*?*?*?*?*?*?,9.0,6.6,85,99740.4,0,-0,319,0.0,-0.0,0.0,0,0,0,0,238,7.7,10,5,9999,99999,9,999999999,0.0,999,999,99
3021,3,22,24,0,*?*?*?*?*?*?*?*?*?*?*?*?*?*?*?*?*?*?*?*?*?*?,8.5,7.7,95,99740.4,0,-0,317,0.0,-0.0,0.0,0,0,0,0,220,7.7,10,5,9999,99999,9,999999999,0.2,999,999,99
3021,3,23,1,0,*?*?*?*?*?*?*?*?*?*?*?*?*?*?*?*?*?*?*?*?*?*?,10.7,6.1,72,100721,0,-0,327,0.0,-0.0,0.0,0,0,0,0,237,6.2,10,5,9999,99999,9,999999999,0.0,999,999,99
3021,3,23,2,0,*?*?*?*?*?*?*?*?*?*?*?*?*?*?*?*?*?*?*?*?*?*?,11.1,5.9,69,100721,0,-0,329,0.0,-0.0,0.0,0,0,0,0,233,8.8,10,5,9999,99999,9,999999999,0.0,999,999,99
3021,3,23,3,0,*?*?*?*?*?*?*?*?*?*?*?*?*?*?*?*?*?*?*?*?*?*?,10.5,5.8,71,100721,0,-0,326,0.0,-0.0,0.0,0,0,0,0,230,7.7,10,5,9999,99999,9,999999999,0.0,999,999,99
3021,3,23,4,0,*?*?*?*?*?*?*?*?*?*?*?*?*?*?*?*?*?*?*?*?*?*?,10.4,5.6,71,100721,0,-0,326,0.0,-0.0,0.0,0,0,0,0,227,5.7,10,5,9999,99999,9,999999999,0.0,999,999,99
3021,3,23,5,0,*?*?*?*?*?*?*?*?*?*?*?*?*?*?*?*?*?*?*?*?*?*?,10.1,5.6,72,100721,0,-0,324,0.0,-0.0,0.0,0,0,0,0,223,5.2,10,5,9999,99999,9,999999999,0.0,999,999,99
3021,3,23,6,0,*?*?*?*?*?*?*?*?*?*?*?*?*?*?*?*?*?*?*?*?*?*?,10.8,6.6,74,100721,82,1379,327,2.1,0.0,2.1,282,-0,282,88,220,6.2,10,5,9999,99999,9,999999999,0.0,999,999,99
3021,3,23,7,0,*?*?*?*?*?*?*?*?*?*?*?*?*?*?*?*?*?*?*?*?*?*?,11.3,7.0,74,100721,297,1378,309,144.9,352.9,68.8,15139,27325,9017,1253,233,8.8,5,3,9999,99999,9,999999999,0.0,999,999,99
3021,3,23,8,0,*?*?*?*?*?*?*?*?*?*?*?*?*?*?*?*?*?*?*?*?*?*?,11.6,7.7,76,100721,493,1377,315,254.1,318.0,140.3,26992,30433,16127,2881,247,7.2,6,3,9999,99999,9,999999999,0.0,999,999,99
3021,3,23,9,0,*?*?*?*?*?*?*?*?*?*?*?*?*?*?*?*?*?*?*?*?*?*?,13.5,8.0,68,100721,657,1377,304,403.3,585.6,123.8,41922,57045,17012,2536,260,7.2,1,0,9999,99999,9,999999999,0.0,999,999,99
3021,3,23,10,0,*?*?*?*?*?*?*?*?*?*?*?*?*?*?*?*?*?*?*?*?*?*?,15.6,8.3,60,100721,778,1377,309,486.6,602.9,146.0,50851,60014,19608,3268,273,8.2,0,0,9999,99999,9,999999999,0.0,999,999,99
3021,3,23,11,0,*?*?*?*?*?*?*?*?*?*?*?*?*?*?*?*?*?*?*?*?*?*?,16.2,8.5,59,100721,847,1376,313,534.4,607.9,160.3,55967,60963,21196,3830,287,8.8,0,0,9999,99999,9,999999999,0.0,999,999,99
3021,3,23,12,0,*?*?*?*?*?*?*?*?*?*?*?*?*?*?*?*?*?*?*?*?*?*?,17.1,7.4,52,100721,860,1376,314,543.4,608.7,163.0,56943,61121,21493,3950,300,10.3,0,0,9999,99999,9,999999999,0.0,999,999,99
3021,3,23,13,0,*?*?*?*?*?*?*?*?*?*?*?*?*?*?*?*?*?*?*?*?*?*?,17.4,8.4,54,100721,816,1376,322,513.1,599.5,157.5,53594,59878,20867,3637,302,10.3,1,0,9999,99999,9,999999999,0.0,999,999,99
3021,3,23,14,0,*?*?*?*?*?*?*?*?*?*?*?*?*?*?*?*?*?*?*?*?*?*?,17.5,8.3,54,100721,718,1376,326,444.5,572.3,145.8,46069,56215,19480,3071,303,9.8,2,1,9999,99999,9,999999999,0.0,999,999,99
3021,3,23,15,0,*?*?*?*?*?*?*?*?*?*?*?*?*?*?*?*?*?*?*?*?*?*?,17.4,9.2,57,100721,573,1376,354,174.2,55.6,151.0,19140,5374,17029,4387,305,9.8,9,5,9999,99999,9,999999999,0.0,999,999,99
3021,3,23,16,0,*?*?*?*?*?*?*?*?*?*?*?*?*?*?*?*?*?*?*?*?*?*?,17.4,9.4,58,100721,391,1378,351,146.8,130.4,109.8,15991,11655,12596,2437,307,7.7,8,4,9999,99999,9,999999999,0.1,999,999,99
3021,3,23,17,0,*?*?*?*?*?*?*?*?*?*?*?*?*?*?*?*?*?*?*?*?*?*?,17.3,8.5,56,100721,183,1377,350,51.4,97.5,38.5,5513,5730,4728,687,308,8.2,8,4,9999,99999,9,999999999,0.0,999,999,99
3021,3,23,18,0,*?*?*?*?*?*?*?*?*?*?*?*?*?*?*?*?*?*?*?*?*?*?,16.5,9.8,64,100721,0,-0,350,0.0,-0.0,0.0,0,0,0,0,310,6.2,9,5,9999,99999,9,999999999,0.0,999,999,99
3021,3,23,19,0,*?*?*?*?*?*?*?*?*?*?*?*?*?*?*?*?*?*?*?*?*?*?,14.9,9.3,68,100721,0,-0,346,0.0,-0.0,0.0,0,0,0,0,282,5.7,10,5,9999,99999,9,999999999,0.0,999,999,99
3021,3,23,20,0,*?*?*?*?*?*?*?*?*?*?*?*?*?*?*?*?*?*?*?*?*?*?,13.9,9.3,73,100721,0,-0,341,0.0,-0.0,0.0,0,0,0,0,253,6.7,10,5,9999,99999,9,999999999,0.0,999,999,99
3021,3,23,21,0,*?*?*?*?*?*?*?*?*?*?*?*?*?*?*?*?*?*?*?*?*?*?,13.3,8.4,71,100721,0,-0,339,0.0,-0.0,0.0,0,0,0,0,225,4.6,10,5,9999,99999,9,999999999,0.0,999,999,99
3021,3,23,22,0,*?*?*?*?*?*?*?*?*?*?*?*?*?*?*?*?*?*?*?*?*?*?,13.3,9.3,76,100721,0,-0,339,0.0,-0.0,0.0,0,0,0,0,197,6.7,10,5,9999,99999,9,999999999,0.0,999,999,99
3021,3,23,23,0,*?*?*?*?*?*?*?*?*?*?*?*?*?*?*?*?*?*?*?*?*?*?,12.0,9.4,83,100721,0,-0,332,0.0,-0.0,0.0,0,0,0,0,168,7.7,10,5,9999,99999,9,999999999,0.0,999,999,99
3021,3,23,24,0,*?*?*?*?*?*?*?*?*?*?*?*?*?*?*?*?*?*?*?*?*?*?,10.1,6.4,76,100721,0,-0,324,0.0,-0.0,0.0,0,0,0,0,240,7.7,10,5,9999,99999,9,999999999,0.0,999,999,99
3021,3,24,1,0,*?*?*?*?*?*?*?*?*?*?*?*?*?*?*?*?*?*?*?*?*?*?,8.7,8.0,94,101155,0,-0,318,0.0,-0.0,0.0,0,0,0,0,148,6.2,10,5,9999,99999,9,999999999,0.0,999,999,99
3021,3,24,2,0,*?*?*?*?*?*?*?*?*?*?*?*?*?*?*?*?*?*?*?*?*?*?,6.9,6.9,98,101155,0,-0,310,0.0,-0.0,0.0,0,0,0,0,157,8.8,10,5,9999,99999,9,999999999,0.0,999,999,99
3021,3,24,3,0,*?*?*?*?*?*?*?*?*?*?*?*?*?*?*?*?*?*?*?*?*?*?,6.9,7.0,98,101155,0,-0,310,0.0,-0.0,0.0,0,0,0,0,165,7.7,10,5,9999,99999,9,999999999,0.0,999,999,99
3021,3,24,4,0,*?*?*?*?*?*?*?*?*?*?*?*?*?*?*?*?*?*?*?*?*?*?,6.5,6.4,98,101155,0,-0,308,0.0,-0.0,0.0,0,0,0,0,173,5.7,10,5,9999,99999,9,999999999,0.0,999,999,99
3021,3,24,5,0,*?*?*?*?*?*?*?*?*?*?*?*?*?*?*?*?*?*?*?*?*?*?,5.9,5.9,98,101155,0,-0,306,0.0,-0.0,0.0,0,0,0,0,182,5.2,10,5,9999,99999,9,999999999,0.0,999,999,99
3021,3,24,6,0,*?*?*?*?*?*?*?*?*?*?*?*?*?*?*?*?*?*?*?*?*?*?,5.4,5.5,98,101155,90,1370,303,3.8,0.0,3.8,492,-0,491,156,190,6.2,10,5,9999,99999,9,999999999,0.0,999,999,99
3021,3,24,7,0,*?*?*?*?*?*?*?*?*?*?*?*?*?*?*?*?*?*?*?*?*?*?,6.8,6.7,97,101155,305,1376,309,46.7,0.0,46.7,5448,0,5459,1842,185,8.8,10,5,9999,99999,9,999999999,0.0,999,999,99
3021,3,24,8,0,*?*?*?*?*?*?*?*?*?*?*?*?*?*?*?*?*?*?*?*?*?*?,8.1,7.3,93,101155,501,1376,307,197.7,136.8,147.9,21521,13164,16816,3400,180,7.2,8,4,9999,99999,9,999999999,0.0,999,999,99
3021,3,24,9,0,*?*?*?*?*?*?*?*?*?*?*?*?*?*?*?*?*?*?*?*?*?*?,10.4,8.7,87,101155,665,1376,318,273.0,142.4,204.2,29782,14517,23012,5023,175,7.2,8,4,9999,99999,9,999999999,0.0,999,999,99
3021,3,24,10,0,*?*?*?*?*?*?*?*?*?*?*?*?*?*?*?*?*?*?*?*?*?*?,12.0,9.4,82,101155,785,1376,325,328.4,145.0,245.7,35909,15112,27522,6455,170,8.2,8,4,9999,99999,9,999999999,0.0,999,999,99
3021,3,24,11,0,*?*?*?*?*?*?*?*?*?*?*?*?*?*?*?*?*?*?*?*?*?*?,14.1,8.4,67,101155,854,1376,335,360.2,146.2,269.4,39439,15357,30087,7418,165,8.8,8,4,9999,99999,9,999999999,0.0,999,999,99
3021,3,24,12,0,*?*?*?*?*?*?*?*?*?*?*?*?*?*?*?*?*?*?*?*?*?*?,16.1,6.7,53,101155,867,1376,348,276.3,58.3,239.5,30448,5893,26993,8161,160,10.3,9,5,9999,99999,9,999999999,0.0,999,999,99
3021,3,24,13,0,*?*?*?*?*?*?*?*?*?*?*?*?*?*?*?*?*?*?*?*?*?*?,15.9,3.8,43,101155,823,1376,347,261.0,58.0,226.3,28747,5844,25497,7503,160,10.3,9,5,9999,99999,9,999999999,0.0,999,999,99
3021,3,24,14,0,*?*?*?*?*?*?*?*?*?*?*?*?*?*?*?*?*?*?*?*?*?*?,16.3,5.3,47,101155,725,1376,349,226.9,57.3,196.7,24971,5705,22172,6171,160,9.8,9,5,9999,99999,9,999999999,0.0,999,999,99
3021,3,24,15,0,*?*?*?*?*?*?*?*?*?*?*?*?*?*?*?*?*?*?*?*?*?*?,16.4,5.9,49,101155,579,1375,345,233.8,139.9,174.9,25474,13913,19797,4143,160,9.8,8,4,9999,99999,9,999999999,0.0,999,999,99
3021,3,24,16,0,*?*?*?*?*?*?*?*?*?*?*?*?*?*?*?*?*?*?*?*?*?*?,16.1,6.4,51,101155,397,1376,343,149.8,130.9,112.1,16310,11767,12838,2491,160,7.7,8,4,9999,99999,9,999999999,0.0,999,999,99
3021,3,24,17,0,*?*?*?*?*?*?*?*?*?*?*?*?*?*?*?*?*?*?*?*?*?*?,15.8,5.3,49,101155,189,1374,342,54.4,99.6,40.7,5818,5984,4980,730,160,8.2,8,4,9999,99999,9,999999999,0.0,999,999,99
3021,3,24,18,0,*?*?*?*?*?*?*?*?*?*?*?*?*?*?*?*?*?*?*?*?*?*?,14.6,5.9,55,101155,0,-0,341,0.0,-0.0,0.0,0,0,0,0,160,6.2,9,5,9999,99999,9,999999999,0.0,999,999,99
3021,3,24,19,0,*?*?*?*?*?*?*?*?*?*?*?*?*?*?*?*?*?*?*?*?*?*?,12.7,6.4,64,101155,0,-0,336,0.0,-0.0,0.0,0,0,0,0,158,5.7,10,5,9999,99999,9,999999999,0.0,999,999,99
3021,3,24,20,0,*?*?*?*?*?*?*?*?*?*?*?*?*?*?*?*?*?*?*?*?*?*?,10.2,6.4,76,101155,0,-0,325,0.0,-0.0,0.0,0,0,0,0,157,6.7,10,5,9999,99999,9,999999999,0.0,999,999,99
3021,3,24,21,0,*?*?*?*?*?*?*?*?*?*?*?*?*?*?*?*?*?*?*?*?*?*?,9.5,6.7,80,101155,0,-0,321,0.0,-0.0,0.0,0,0,0,0,155,4.6,10,5,9999,99999,9,999999999,0.0,999,999,99
3021,3,24,22,0,*?*?*?*?*?*?*?*?*?*?*?*?*?*?*?*?*?*?*?*?*?*?,8.6,5.9,81,101155,0,-0,318,0.0,-0.0,0.0,0,0,0,0,153,6.7,10,5,9999,99999,9,999999999,0.0,999,999,99
3021,3,24,23,0,*?*?*?*?*?*?*?*?*?*?*?*?*?*?*?*?*?*?*?*?*?*?,8.2,5.6,82,101155,0,-0,316,0.0,-0.0,0.0,0,0,0,0,152,7.7,10,5,9999,99999,9,999999999,0.0,999,999,99
3021,3,24,24,0,*?*?*?*?*?*?*?*?*?*?*?*?*?*?*?*?*?*?*?*?*?*?,10.8,8.8,86,101155,0,-0,327,0.0,-0.0,0.0,0,0,0,0,140,7.7,10,5,9999,99999,9,999999999,0.0,999,999,99
3021,3,25,1,0,*?*?*?*?*?*?*?*?*?*?*?*?*?*?*?*?*?*?*?*?*?*?,7.3,7.3,99,100908,0,-0,311,0.0,-0.0,0.0,0,0,0,0,148,6.2,10,5,9999,99999,9,999999999,0.0,999,999,99
3021,3,25,2,0,*?*?*?*?*?*?*?*?*?*?*?*?*?*?*?*?*?*?*?*?*?*?,6.9,6.9,99,100908,0,-0,310,0.0,-0.0,0.0,0,0,0,0,147,8.8,10,5,9999,99999,9,999999999,0.0,999,999,99
3021,3,25,3,0,*?*?*?*?*?*?*?*?*?*?*?*?*?*?*?*?*?*?*?*?*?*?,6.8,6.9,99,100908,0,-0,309,0.0,-0.0,0.0,0,0,0,0,145,7.7,10,5,9999,99999,9,999999999,0.0,999,999,99
3021,3,25,4,0,*?*?*?*?*?*?*?*?*?*?*?*?*?*?*?*?*?*?*?*?*?*?,6.3,6.2,99,100908,0,-0,307,0.0,-0.0,0.0,0,0,0,0,143,5.7,10,5,9999,99999,9,999999999,0.0,999,999,99
3021,3,25,5,0,*?*?*?*?*?*?*?*?*?*?*?*?*?*?*?*?*?*?*?*?*?*?,6.6,6.6,99,100908,0,-0,289,0.0,-0.0,0.0,0,0,0,0,142,5.2,5,3,9999,99999,9,999999999,0.0,999,999,99
3021,3,25,6,0,*?*?*?*?*?*?*?*?*?*?*?*?*?*?*?*?*?*?*?*?*?*?,5.7,5.6,99,100908,99,1377,264,19.2,186.6,5.8,2085,11380,994,200,140,6.2,0,0,9999,99999,9,999999999,0.0,999,999,99
3021,3,25,7,0,*?*?*?*?*?*?*?*?*?*?*?*?*?*?*?*?*?*?*?*?*?*?,4.7,4.6,99,100908,313,1374,258,167.0,513.1,50.1,17335,41504,7594,933,133,8.8,0,0,9999,99999,9,999999999,0.0,999,999,99
3021,3,25,8,0,*?*?*?*?*?*?*?*?*?*?*?*?*?*?*?*?*?*?*?*?*?*?,8.5,8.5,99,100908,509,1375,281,301.9,570.9,90.6,31321,53136,12951,1744,127,7.2,0,0,9999,99999,9,999999999,0.0,999,999,99
3021,3,25,9,0,*?*?*?*?*?*?*?*?*?*?*?*?*?*?*?*?*?*?*?*?*?*?,12.3,10.4,87,100908,672,1374,301,414.6,593.5,124.4,43177,58067,17098,2581,120,7.2,0,0,9999,99999,9,999999999,0.0,999,999,99
3021,3,25,10,0,*?*?*?*?*?*?*?*?*?*?*?*?*?*?*?*?*?*?*?*?*?*?,14.6,10.5,76,100908,792,1374,311,497.4,604.1,149.2,51996,60242,19962,3385,113,8.2,0,0,9999,99999,9,999999999,0.0,999,999,99
3021,3,25,11,0,*?*?*?*?*?*?*?*?*?*?*?*?*?*?*?*?*?*?*?*?*?*?,16.7,9.3,61,100908,861,1375,317,544.8,608.8,163.4,57081,61140,21532,3967,107,8.8,0,0,9999,99999,9,999999999,0.0,999,999,99
3021,3,25,12,0,*?*?*?*?*?*?*?*?*?*?*?*?*?*?*?*?*?*?*?*?*?*?,18.6,8.5,52,100908,874,1375,323,553.4,609.6,166.0,58014,61283,21814,4086,100,10.3,0,0,9999,99999,9,999999999,0.0,999,999,99
3021,3,25,13,0,*?*?*?*?*?*?*?*?*?*?*?*?*?*?*?*?*?*?*?*?*?*?,20.0,7.4,44,100908,829,1374,326,522.8,606.7,156.9,54722,60749,20810,3683,143,10.3,0,0,9999,99999,9,999999999,0.0,999,999,99
3021,3,25,14,0,*?*?*?*?*?*?*?*?*?*?*?*?*?*?*?*?*?*?*?*?*?*?,19.7,7.9,46,100908,731,1375,326,455.1,599.1,136.5,47483,59246,18522,2947,187,9.8,0,0,9999,99999,9,999999999,0.0,999,999,99
3021,3,25,15,0,*?*?*?*?*?*?*?*?*?*?*?*?*?*?*?*?*?*?*?*?*?*?,20.1,7.3,43,100908,586,1376,327,354.8,583.1,106.4,36872,55818,14939,2111,230,9.8,0,0,9999,99999,9,999999999,0.0,999,999,99
3021,3,25,16,0,*?*?*?*?*?*?*?*?*?*?*?*?*?*?*?*?*?*?*?*?*?*?,19.8,6.9,43,100908,403,1375,324,228.8,546.6,68.7,23719,47924,10104,1289,273,7.7,0,0,9999,99999,9,999999999,0.0,999,999,99
3021,3,25,17,0,*?*?*?*?*?*?*?*?*?*?*?*?*?*?*?*?*?*?*?*?*?*?,20.0,6.1,40,100908,196,1378,323,85.8,422.4,25.7,8831,30004,4207,525,317,8.2,0,0,9999,99999,9,999999999,0.0,999,999,99
3021,3,25,18,0,*?*?*?*?*?*?*?*?*?*?*?*?*?*?*?*?*?*?*?*?*?*?,17.7,7.4,50,100908,0,-0,343,0.0,-0.0,0.0,0,0,0,0,360,6.2,6,3,9999,99999,9,999999999,0.0,999,999,99
3021,3,25,19,0,*?*?*?*?*?*?*?*?*?*?*?*?*?*?*?*?*?*?*?*?*?*?,14.8,8.0,63,100908,0,-0,346,0.0,-0.0,0.0,0,0,0,0,307,5.7,10,5,9999,99999,9,999999999,0.0,999,999,99
3021,3,25,20,0,*?*?*?*?*?*?*?*?*?*?*?*?*?*?*?*?*?*?*?*?*?*?,12.5,8.7,77,100908,0,-0,335,0.0,-0.0,0.0,0,0,0,0,253,6.7,10,5,9999,99999,9,999999999,0.0,999,999,99
3021,3,25,21,0,*?*?*?*?*?*?*?*?*?*?*?*?*?*?*?*?*?*?*?*?*?*?,11.1,8.7,84,100908,0,-0,328,0.0,-0.0,0.0,0,0,0,0,200,4.6,10,5,9999,99999,9,999999999,0.0,999,999,99
3021,3,25,22,0,*?*?*?*?*?*?*?*?*?*?*?*?*?*?*?*?*?*?*?*?*?*?,9.7,8.1,89,100908,0,-0,322,0.0,-0.0,0.0,0,0,0,0,147,6.7,10,5,9999,99999,9,999999999,0.0,999,999,99
3021,3,25,23,0,*?*?*?*?*?*?*?*?*?*?*?*?*?*?*?*?*?*?*?*?*?*?,8.5,7.1,90,100908,0,-0,317,0.0,-0.0,0.0,0,0,0,0,93,7.7,10,5,9999,99999,9,999999999,0.0,999,999,99
3021,3,25,24,0,*?*?*?*?*?*?*?*?*?*?*?*?*?*?*?*?*?*?*?*?*?*?,7.8,6.7,92,100908,0,-0,314,0.0,-0.0,0.0,0,0,0,0,150,7.7,10,5,9999,99999,9,999999999,0.0,999,999,99
3021,3,26,1,0,*?*?*?*?*?*?*?*?*?*?*?*?*?*?*?*?*?*?*?*?*?*?,5.3,5.3,100,101833,0,-0,303,0.0,-0.0,0.0,0,0,0,0,90,6.2,10,5,9999,99999,9,999999999,0.0,999,999,99
3021,3,26,2,0,*?*?*?*?*?*?*?*?*?*?*?*?*?*?*?*?*?*?*?*?*?*?,3.9,3.8,100,101833,0,-0,297,0.0,-0.0,0.0,0,0,0,0,140,8.8,10,5,9999,99999,9,999999999,0.0,999,999,99
3021,3,26,3,0,*?*?*?*?*?*?*?*?*?*?*?*?*?*?*?*?*?*?*?*?*?*?,3.1,3.0,100,101833,0,-0,294,0.0,-0.0,0.0,0,0,0,0,190,7.7,10,5,9999,99999,9,999999999,0.0,999,999,99
3021,3,26,4,0,*?*?*?*?*?*?*?*?*?*?*?*?*?*?*?*?*?*?*?*?*?*?,2.3,2.3,100,101833,0,-0,291,0.0,-0.0,0.0,0,0,0,0,240,5.7,10,5,9999,99999,9,999999999,0.0,999,999,99
3021,3,26,5,0,*?*?*?*?*?*?*?*?*?*?*?*?*?*?*?*?*?*?*?*?*?*?,1.5,1.5,100,101833,0,-0,287,0.0,-0.0,0.0,0,0,0,0,290,5.2,10,5,9999,99999,9,999999999,0.0,999,999,99
3021,3,26,6,0,*?*?*?*?*?*?*?*?*?*?*?*?*?*?*?*?*?*?*?*?*?*?,2.3,2.3,100,101833,107,1370,263,24.3,182.7,10.0,2607,10768,1728,236,340,6.2,4,2,9999,99999,9,999999999,0.0,999,999,99
3021,3,26,7,0,*?*?*?*?*?*?*?*?*?*?*?*?*?*?*?*?*?*?*?*?*?*?,3.1,3.0,100,101833,322,1376,249,172.8,517.0,51.9,17936,42213,7836,966,342,8.8,0,0,9999,99999,9,999999999,0.0,999,999,99
3021,3,26,8,0,*?*?*?*?*?*?*?*?*?*?*?*?*?*?*?*?*?*?*?*?*?*?,5.5,5.5,100,101833,517,1375,263,307.6,572.4,92.3,31916,53462,13168,1782,343,7.2,0,0,9999,99999,9,999999999,0.0,999,999,99
3021,3,26,9,0,*?*?*?*?*?*?*?*?*?*?*?*?*?*?*?*?*?*?*?*?*?*?,9.5,8.8,100,101833,680,1374,285,420.1,594.3,126.0,43763,58242,17294,2628,345,7.2,0,0,9999,99999,9,999999999,0.0,999,999,99
3021,3,26,10,0,*?*?*?*?*?*?*?*?*?*?*?*?*?*?*?*?*?*?*?*?*?*?,12.8,8.8,97,101833,800,1375,299,502.7,604.7,150.8,52570,60356,20144,3445,347,8.2,0,0,9999,99999,9,999999999,0.0,999,999,99
3021,3,26,11,0,*?*?*?*?*?*?*?*?*?*?*?*?*?*?*?*?*?*?*?*?*?*?,15.2,9.3,86,101833,868,1374,310,549.9,609.3,165.0,57630,61223,21696,4037,348,8.8,0,0,9999,99999,9,999999999,0.0,999,999,99
3021,3,26,12,0,*?*?*?*?*?*?*?*?*?*?*?*?*?*?*?*?*?*?*?*?*?*?,17.8,9.6,74,101833,880,1374,322,558.4,610.1,167.5,58543,61360,21969,4156,350,10.3,0,0,9999,99999,9,999999999,0.0,999,999,99
3021,3,26,13,0,*?*?*?*?*?*?*?*?*?*?*?*?*?*?*?*?*?*?*?*?*?*?,18.1,11.2,81,101833,836,1375,328,527.6,607.2,158.3,55235,60839,20970,3743,305,10.3,0,0,9999,99999,9,999999999,0.0,999,999,99
3021,3,26,14,0,*?*?*?*?*?*?*?*?*?*?*?*?*?*?*?*?*?*?*?*?*?*?,18.2,9.9,74,101833,737,1374,325,459.7,599.7,137.9,47969,59363,18677,2991,260,9.8,0,0,9999,99999,9,999999999,0.0,999,999,99
3021,3,26,15,0,*?*?*?*?*?*?*?*?*?*?*?*?*?*?*?*?*?*?*?*?*?*?,17.9,9.7,74,101833,592,1375,323,359.3,584.0,107.8,37340,56010,15101,2144,215,9.8,0,0,9999,99999,9,999999999,0.0,999,999,99
3021,3,26,16,0,*?*?*?*?*?*?*?*?*?*?*?*?*?*?*?*?*?*?*?*?*?*?,18.1,9.8,74,101833,409,1374,324,233.2,548.4,70.0,24173,48298,10277,1315,170,7.7,0,0,9999,99999,9,999999999,0.0,999,999,99
3021,3,26,17,0,*?*?*?*?*?*?*?*?*?*?*?*?*?*?*?*?*?*?*?*?*?*?,17.4,9.8,77,101833,202,1376,321,90.2,429.9,27.1,9260,30844,4406,546,125,8.2,0,0,9999,99999,9,999999999,0.0,999,999,99
3021,3,26,18,0,*?*?*?*?*?*?*?*?*?*?*?*?*?*?*?*?*?*?*?*?*?*?,14.6,10.3,95,101833,0,-0,341,0.0,-0.0,0.0,0,0,0,0,80,6.2,9,5,9999,99999,9,999999999,0.0,999,999,99
3021,3,26,19,0,*?*?*?*?*?*?*?*?*?*?*?*?*?*?*?*?*?*?*?*?*?*?,12.8,11.7,100,101833,0,-0,336,0.0,-0.0,0.0,0,0,0,0,100,5.7,10,5,9999,99999,9,999999999,0.0,999,999,99
3021,3,26,20,0,*?*?*?*?*?*?*?*?*?*?*?*?*?*?*?*?*?*?*?*?*?*?,9.4,9.3,100,101833,0,-0,320,0.0,-0.0,0.0,0,0,0,0,120,6.7,10,5,9999,99999,9,999999999,0.0,999,999,99
3021,3,26,21,0,*?*?*?*?*?*?*?*?*?*?*?*?*?*?*?*?*?*?*?*?*?*?,8.1,8.1,100,101833,0,-0,315,0.0,-0.0,0.0,0,0,0,0,140,4.6,10,5,9999,99999,9,999999999,0.0,999,999,99
3021,3,26,22,0,*?*?*?*?*?*?*?*?*?*?*?*?*?*?*?*?*?*?*?*?*?*?,7.6,7.6,100,101833,0,-0,313,0.0,-0.0,0.0,0,0,0,0,160,6.7,10,5,9999,99999,9,999999999,0.0,999,999,99
3021,3,26,23,0,*?*?*?*?*?*?*?*?*?*?*?*?*?*?*?*?*?*?*?*?*?*?,6.9,6.9,100,101833,0,-0,310,0.0,-0.0,0.0,0,0,0,0,180,7.7,10,5,9999,99999,9,999999999,0.1,999,999,99
3021,3,26,24,0,*?*?*?*?*?*?*?*?*?*?*?*?*?*?*?*?*?*?*?*?*?*?,7.3,6.4,100,101833,0,-0,312,0.0,-0.0,0.0,0,0,0,0,40,7.7,10,5,9999,99999,9,999999999,0.0,999,999,99
3021,3,27,1,0,*?*?*?*?*?*?*?*?*?*?*?*?*?*?*?*?*?*?*?*?*?*?,6.1,6.1,98,101380,0,-0,306,0.0,-0.0,0.0,0,0,0,0,183,3.6,10,5,9999,99999,9,999999999,0.0,999,999,99
3021,3,27,2,0,*?*?*?*?*?*?*?*?*?*?*?*?*?*?*?*?*?*?*?*?*?*?,5.9,5.9,98,101380,0,-0,306,0.0,-0.0,0.0,0,0,0,0,167,3.1,10,5,9999,99999,9,999999999,0.0,999,999,99
3021,3,27,3,0,*?*?*?*?*?*?*?*?*?*?*?*?*?*?*?*?*?*?*?*?*?*?,5.9,5.9,98,101380,0,-0,306,0.0,-0.0,0.0,0,0,0,0,150,3.1,10,5,9999,99999,9,999999999,0.0,999,999,99
3021,3,27,4,0,*?*?*?*?*?*?*?*?*?*?*?*?*?*?*?*?*?*?*?*?*?*?,5.4,5.5,98,101380,0,-0,303,0.0,-0.0,0.0,0,0,0,0,133,1.5,10,5,9999,99999,9,999999999,0.0,999,999,99
3021,3,27,5,0,*?*?*?*?*?*?*?*?*?*?*?*?*?*?*?*?*?*?*?*?*?*?,5.0,5.0,98,101380,0,-0,302,0.0,-0.0,0.0,0,0,0,0,117,1.5,10,5,9999,99999,9,999999999,0.0,999,999,99
3021,3,27,6,0,*?*?*?*?*?*?*?*?*?*?*?*?*?*?*?*?*?*?*?*?*?*?,4.5,4.5,98,101380,116,1376,295,15.6,24.6,13.5,1790,1262,1681,280,100,1.5,9,5,9999,99999,9,999999999,0.0,999,999,99
3021,3,27,7,0,*?*?*?*?*?*?*?*?*?*?*?*?*?*?*?*?*?*?*?*?*?*?,5.9,5.9,98,101380,330,1374,265,178.6,520.8,53.6,18531,42890,8072,999,100,2.1,0,0,9999,99999,9,999999999,0.0,999,999,99
3021,3,27,8,0,*?*?*?*?*?*?*?*?*?*?*?*?*?*?*?*?*?*?*?*?*?*?,7.2,6.9,96,101380,525,1374,272,313.2,573.8,94.0,32507,53775,13381,1820,100,4.6,0,0,9999,99999,9,999999999,0.0,999,999,99
3021,3,27,9,0,*?*?*?*?*?*?*?*?*?*?*?*?*?*?*?*?*?*?*?*?*?*?,9.4,7.6,86,101380,688,1374,282,425.6,595.1,127.7,44345,58411,17489,2676,100,5.2,0,0,9999,99999,9,999999999,0.0,999,999,99
3021,3,27,10,0,*?*?*?*?*?*?*?*?*?*?*?*?*?*?*?*?*?*?*?*?*?*?,12.0,8.4,77,101380,807,1373,295,508.0,605.2,152.4,53132,60460,20315,3506,100,5.7,0,0,9999,99999,9,999999999,0.0,999,999,99
3021,3,27,11,0,*?*?*?*?*?*?*?*?*?*?*?*?*?*?*?*?*?*?*?*?*?*?,13.4,8.0,68,101380,875,1373,311,548.4,548.3,199.1,58938,56550,24169,4922,100,5.7,3,2,9999,99999,9,999999999,0.0,999,999,99
3021,3,27,12,0,*?*?*?*?*?*?*?*?*?*?*?*?*?*?*?*?*?*?*?*?*?*?,15.0,7.4,59,101380,887,1373,317,556.6,549.0,202.0,59843,56680,24483,5067,100,7.2,3,2,9999,99999,9,999999999,0.0,999,999,99
3021,3,27,13,0,*?*?*?*?*?*?*?*?*?*?*?*?*?*?*?*?*?*?*?*?*?*?,15.3,6.9,56,101380,842,1373,305,532.3,607.7,159.7,55734,60920,21118,3802,90,6.2,0,0,9999,99999,9,999999999,0.0,999,999,99
3021,3,27,14,0,*?*?*?*?*?*?*?*?*?*?*?*?*?*?*?*?*?*?*?*?*?*?,15.4,6.6,55,101380,744,1374,304,464.2,600.2,139.3,48453,59478,18834,3036,80,5.7,0,0,9999,99999,9,999999999,0.0,999,999,99
3021,3,27,15,0,*?*?*?*?*?*?*?*?*?*?*?*?*?*?*?*?*?*?*?*?*?*?,15.5,6.9,55,101380,598,1374,306,363.7,584.8,109.1,37804,56195,15262,2176,70,5.2,0,0,9999,99999,9,999999999,0.0,999,999,99
3021,3,27,16,0,*?*?*?*?*?*?*?*?*?*?*?*?*?*?*?*?*?*?*?*?*?*?,15.1,6.6,55,101380,415,1373,303,237.6,550.1,71.3,24624,48660,10448,1341,60,6.2,0,0,9999,99999,9,999999999,0.0,999,999,99
3021,3,27,17,0,*?*?*?*?*?*?*?*?*?*?*?*?*?*?*?*?*?*?*?*?*?*?,14.9,6.6,56,101380,208,1374,307,94.5,432.5,29.0,9660,31281,4700,574,50,6.7,1,0,9999,99999,9,999999999,0.0,999,999,99
3021,3,27,18,0,*?*?*?*?*?*?*?*?*?*?*?*?*?*?*?*?*?*?*?*?*?*?,13.7,5.3,56,101380,0,-0,341,0.0,-0.0,0.0,0,0,0,0,40,4.1,10,5,9999,99999,9,999999999,0.0,999,999,99
3021,3,27,19,0,*?*?*?*?*?*?*?*?*?*?*?*?*?*?*?*?*?*?*?*?*?*?,11.6,5.0,63,101380,0,-0,331,0.0,-0.0,0.0,0,0,0,0,40,5.2,10,5,9999,99999,9,999999999,0.0,999,999,99
3021,3,27,20,0,*?*?*?*?*?*?*?*?*?*?*?*?*?*?*?*?*?*?*?*?*?*?,9.4,5.1,73,101380,0,-0,321,0.0,-0.0,0.0,0,0,0,0,40,5.7,10,5,9999,99999,9,999999999,0.0,999,999,99
3021,3,27,21,0,*?*?*?*?*?*?*?*?*?*?*?*?*?*?*?*?*?*?*?*?*?*?,9.0,3.2,66,101380,0,-0,320,0.0,-0.0,0.0,0,0,0,0,40,4.6,10,5,9999,99999,9,999999999,0.1,999,999,99
3021,3,27,22,0,*?*?*?*?*?*?*?*?*?*?*?*?*?*?*?*?*?*?*?*?*?*?,8.5,3.9,72,101380,0,-0,317,0.0,-0.0,0.0,0,0,0,0,40,6.2,10,5,9999,99999,9,999999999,0.1,999,999,99
3021,3,27,23,0,*?*?*?*?*?*?*?*?*?*?*?*?*?*?*?*?*?*?*?*?*?*?,8.2,3.8,73,101380,0,-0,316,0.0,-0.0,0.0,0,0,0,0,40,5.7,10,5,9999,99999,9,999999999,0.1,999,999,99
3021,3,27,24,0,*?*?*?*?*?*?*?*?*?*?*?*?*?*?*?*?*?*?*?*?*?*?,6.1,6.1,98,101380,0,-0,306,0.0,-0.0,0.0,0,0,0,0,200,3.6,10,5,9999,99999,9,999999999,0.0,999,999,99
3021,3,28,1,0,*?*?*?*?*?*?*?*?*?*?*?*?*?*?*?*?*?*?*?*?*?*?,7.4,7.4,100,101558,0,-0,312,0.0,-0.0,0.0,0,0,0,0,47,0.5,10,5,9999,99999,9,999999999,0.1,999,999,99
3021,3,28,2,0,*?*?*?*?*?*?*?*?*?*?*?*?*?*?*?*?*?*?*?*?*?*?,7.1,7.1,100,101558,0,-0,311,0.0,-0.0,0.0,0,0,0,0,53,1.5,10,5,9999,99999,9,999999999,0.5,999,999,99
3021,3,28,3,0,*?*?*?*?*?*?*?*?*?*?*?*?*?*?*?*?*?*?*?*?*?*?,6.8,6.7,100,101558,0,-0,309,0.0,-0.0,0.0,0,0,0,0,60,0.5,10,5,9999,99999,9,999999999,0.9,999,999,99
3021,3,28,4,0,*?*?*?*?*?*?*?*?*?*?*?*?*?*?*?*?*?*?*?*?*?*?,6.7,6.7,100,101558,0,-0,309,0.0,-0.0,0.0,0,0,0,0,67,1.0,10,5,9999,99999,9,999999999,0.7,999,999,99
3021,3,28,5,0,*?*?*?*?*?*?*?*?*?*?*?*?*?*?*?*?*?*?*?*?*?*?,6.6,6.6,100,101558,0,-0,309,0.0,-0.0,0.0,0,0,0,0,73,1.0,10,5,9999,99999,9,999999999,0.2,999,999,99
3021,3,28,6,0,*?*?*?*?*?*?*?*?*?*?*?*?*?*?*?*?*?*?*?*?*?*?,7.0,7.0,100,101558,124,1370,310,10.7,0.0,10.7,1292,-0,1292,420,80,1.0,10,5,9999,99999,9,999999999,0.0,999,999,99
3021,3,28,7,0,*?*?*?*?*?*?*?*?*?*?*?*?*?*?*?*?*?*?*?*?*?*?,7.4,7.4,100,101558,338,1373,285,182.2,471.4,66.1,18650,38757,9592,1193,82,0.5,3,2,9999,99999,9,999999999,0.0,999,999,99
3021,3,28,8,0,*?*?*?*?*?*?*?*?*?*?*?*?*?*?*?*?*?*?*?*?*?*?,7.8,7.7,100,101558,533,1374,280,318.8,569.3,97.9,33032,53460,13842,1893,83,0.5,1,0,9999,99999,9,999999999,0.0,999,999,99
3021,3,28,9,0,*?*?*?*?*?*?*?*?*?*?*?*?*?*?*?*?*?*?*?*?*?*?,9.3,9.3,100,101558,695,1373,293,429.7,570.3,141.0,44506,55808,18920,2924,85,0.5,2,1,9999,99999,9,999999999,0.0,999,999,99
3021,3,28,10,0,*?*?*?*?*?*?*?*?*?*?*?*?*?*?*?*?*?*?*?*?*?*?,10.4,8.9,95,101558,814,1372,318,342.6,145.6,256.3,37480,15228,28665,6870,87,0.5,8,4,9999,99999,9,999999999,0.0,999,999,99
3021,3,28,11,0,*?*?*?*?*?*?*?*?*?*?*?*?*?*?*?*?*?*?*?*?*?*?,11.1,7.1,81,101558,882,1373,316,441.8,245.5,284.1,47502,26238,31022,7522,88,1.5,7,4,9999,99999,9,999999999,0.0,999,999,99
3021,3,28,12,0,*?*?*?*?*?*?*?*?*?*?*?*?*?*?*?*?*?*?*?*?*?*?,11.6,7.6,81,101558,894,1373,299,566.4,584.7,185.8,59042,58603,23823,4625,90,1.5,2,1,9999,99999,9,999999999,0.0,999,999,99
3021,3,28,13,0,*?*?*?*?*?*?*?*?*?*?*?*?*?*?*?*?*?*?*?*?*?*?,11.5,5.0,68,101558,848,1372,313,469.8,340.5,259.3,50624,36287,28597,6599,97,0.5,6,3,9999,99999,9,999999999,0.0,999,999,99
3021,3,28,14,0,*?*?*?*?*?*?*?*?*?*?*?*?*?*?*?*?*?*?*?*?*?*?,11.9,5.6,70,101558,750,1373,310,437.2,420.3,207.7,45769,42520,24679,4641,103,0.5,5,3,9999,99999,9,999999999,0.0,999,999,99
3021,3,28,15,0,*?*?*?*?*?*?*?*?*?*?*?*?*?*?*?*?*?*?*?*?*?*?,11.7,5.9,72,101558,604,1373,319,290.4,235.6,186.7,30836,23784,21031,4080,110,0.5,7,4,9999,99999,9,999999999,0.0,999,999,99
3021,3,28,16,0,*?*?*?*?*?*?*?*?*?*?*?*?*?*?*?*?*?*?*?*?*?*?,11.7,6.1,73,101558,421,1372,314,211.7,309.0,116.8,22443,28085,13562,2335,117,0.5,6,3,9999,99999,9,999999999,0.0,999,999,99
3021,3,28,17,0,*?*?*?*?*?*?*?*?*?*?*?*?*?*?*?*?*?*?*?*?*?*?,11.6,7.6,81,101558,214,1372,323,66.0,106.6,49.4,7029,6930,5978,903,123,0.5,8,4,9999,99999,9,999999999,0.0,999,999,99
3021,3,28,18,0,*?*?*?*?*?*?*?*?*?*?*?*?*?*?*?*?*?*?*?*?*?*?,10.8,8.4,90,101558,0,-0,323,0.0,-0.0,0.0,0,0,0,0,130,0.5,9,5,9999,99999,9,999999999,0.0,999,999,99
3021,3,28,19,0,*?*?*?*?*?*?*?*?*?*?*?*?*?*?*?*?*?*?*?*?*?*?,9.7,6.9,87,101558,0,-0,322,0.0,-0.0,0.0,0,0,0,0,123,0.5,10,5,9999,99999,9,999999999,0.0,999,999,99
3021,3,28,20,0,*?*?*?*?*?*?*?*?*?*?*?*?*?*?*?*?*?*?*?*?*?*?,9.6,7.4,92,101558,0,-0,322,0.0,-0.0,0.0,0,0,0,0,117,0.5,10,5,9999,99999,9,999999999,0.0,999,999,99
3021,3,28,21,0,*?*?*?*?*?*?*?*?*?*?*?*?*?*?*?*?*?*?*?*?*?*?,8.6,7.7,100,101558,0,-0,317,0.0,-0.0,0.0,0,0,0,0,110,0.5,10,5,9999,99999,9,999999999,0.0,999,999,99
3021,3,28,22,0,*?*?*?*?*?*?*?*?*?*?*?*?*?*?*?*?*?*?*?*?*?*?,8.2,8.3,100,101558,0,-0,315,0.0,-0.0,0.0,0,0,0,0,103,0.5,10,5,9999,99999,9,999999999,0.0,999,999,99
3021,3,28,23,0,*?*?*?*?*?*?*?*?*?*?*?*?*?*?*?*?*?*?*?*?*?*?,8.1,8.1,100,101558,0,-0,315,0.0,-0.0,0.0,0,0,0,0,97,0.5,10,5,9999,99999,9,999999999,0.0,999,999,99
3021,3,28,24,0,*?*?*?*?*?*?*?*?*?*?*?*?*?*?*?*?*?*?*?*?*?*?,7.9,5.9,92,101558,0,-0,314,0.0,-0.0,0.0,0,0,0,0,40,0.5,10,5,9999,99999,9,999999999,0.0,999,999,99
3021,3,29,1,0,*?*?*?*?*?*?*?*?*?*?*?*?*?*?*?*?*?*?*?*?*?*?,7.4,7.4,100,101425,0,-0,312,0.0,-0.0,0.0,0,0,0,0,93,0.0,10,5,9999,99999,9,999999999,0.0,999,999,99
3021,3,29,2,0,*?*?*?*?*?*?*?*?*?*?*?*?*?*?*?*?*?*?*?*?*?*?,7.3,7.3,100,101425,0,-0,311,0.0,-0.0,0.0,0,0,0,0,97,0.5,10,5,9999,99999,9,999999999,0.0,999,999,99
3021,3,29,3,0,*?*?*?*?*?*?*?*?*?*?*?*?*?*?*?*?*?*?*?*?*?*?,6.9,6.9,100,101425,0,-0,310,0.0,-0.0,0.0,0,0,0,0,100,1.5,10,5,9999,99999,9,999999999,0.0,999,999,99
3021,3,29,4,0,*?*?*?*?*?*?*?*?*?*?*?*?*?*?*?*?*?*?*?*?*?*?,6.6,6.7,100,101425,0,-0,308,0.0,-0.0,0.0,0,0,0,0,103,1.0,10,5,9999,99999,9,999999999,0.8,999,999,99
3021,3,29,5,0,*?*?*?*?*?*?*?*?*?*?*?*?*?*?*?*?*?*?*?*?*?*?,6.4,6.4,100,101425,0,-0,308,0.0,-0.0,0.0,0,0,0,0,107,0.5,10,5,9999,99999,9,999999999,1.4,999,999,99
3021,3,29,6,0,*?*?*?*?*?*?*?*?*?*?*?*?*?*?*?*?*?*?*?*?*?*?,6.8,6.9,100,101425,133,1376,309,12.4,0.0,12.4,1487,-0,1488,485,110,0.5,10,5,9999,99999,9,999999999,1.3,999,999,99
3021,3,29,7,0,*?*?*?*?*?*?*?*?*?*?*?*?*?*?*?*?*?*?*?*?*?*?,7.3,7.3,100,101425,346,1372,311,55.1,0.0,55.1,6420,0,6436,2198,110,0.5,10,5,9999,99999,9,999999999,1.3,999,999,99
3021,3,29,8,0,*?*?*?*?*?*?*?*?*?*?*?*?*?*?*?*?*?*?*?*?*?*?,6.8,6.9,100,101425,540,1371,305,163.5,55.2,141.7,17976,5250,16008,4055,110,1.0,9,5,9999,99999,9,999999999,1.7,999,999,99
3021,3,29,9,0,*?*?*?*?*?*?*?*?*?*?*?*?*?*?*?*?*?*?*?*?*?*?,8.7,8.7,100,101425,702,1371,314,219.9,57.1,190.6,24213,5643,21512,5911,110,1.5,9,5,9999,99999,9,999999999,1.4,999,999,99
3021,3,29,10,0,*?*?*?*?*?*?*?*?*?*?*?*?*?*?*?*?*?*?*?*?*?*?,9.8,9.8,100,101425,821,1371,322,150.4,0.0,150.4,17900,0,17973,7022,110,1.5,10,5,9999,99999,9,999999999,0.9,999,999,99
3021,3,29,11,0,*?*?*?*?*?*?*?*?*?*?*?*?*?*?*?*?*?*?*?*?*?*?,10.3,9.2,100,101425,889,1372,325,163.9,0.0,163.9,19596,0,19679,7797,110,1.5,10,5,9999,99999,9,999999999,0.0,999,999,99
3021,3,29,12,0,*?*?*?*?*?*?*?*?*?*?*?*?*?*?*?*?*?*?*?*?*?*?,11.1,9.6,100,101425,900,1372,325,288.6,58.5,250.2,31831,5917,28211,8718,110,1.5,9,5,9999,99999,9,999999999,0.6,999,999,99
3021,3,29,13,0,*?*?*?*?*?*?*?*?*?*?*?*?*?*?*?*?*?*?*?*?*?*?,10.9,8.3,100,101425,855,1372,324,272.8,58.2,236.5,30062,5883,26652,8004,110,1.0,9,5,9999,99999,9,999999999,0.0,999,999,99
3021,3,29,14,0,*?*?*?*?*?*?*?*?*?*?*?*?*?*?*?*?*?*?*?*?*?*?,11.2,8.1,98,101425,756,1372,329,137.2,0.0,137.2,16278,0,16341,6284,110,1.5,10,5,9999,99999,9,999999999,0.0,999,999,99
3021,3,29,15,0,*?*?*?*?*?*?*?*?*?*?*?*?*?*?*?*?*?*?*?*?*?*?,11.1,8.3,100,101425,610,1372,328,108.0,0.0,108.0,12703,0,12746,4714,110,1.5,10,5,9999,99999,9,999999999,0.9,999,999,99
3021,3,29,16,0,*?*?*?*?*?*?*?*?*?*?*?*?*?*?*?*?*?*?*?*?*?*?,11.0,9.2,100,101425,427,1371,324,124.0,53.0,107.5,13623,4821,12152,2928,110,1.0,9,5,9999,99999,9,999999999,0.9,999,999,99
3021,3,29,17,0,*?*?*?*?*?*?*?*?*?*?*?*?*?*?*?*?*?*?*?*?*?*?,10.8,8.7,100,101425,220,1371,327,29.9,0.0,29.9,3502,0,3508,1159,110,1.5,10,5,9999,99999,9,999999999,0.2,999,999,99
3021,3,29,18,0,*?*?*?*?*?*?*?*?*?*?*?*?*?*?*?*?*?*?*?*?*?*?,10.4,9.3,100,101425,3,1440,325,0.0,0.0,0.0,0,0,0,0,110,0.0,10,5,9999,99999,9,999999999,2.6,999,999,99
3021,3,29,19,0,*?*?*?*?*?*?*?*?*?*?*?*?*?*?*?*?*?*?*?*?*?*?,9.1,7.3,100,101425,0,-0,320,0.0,-0.0,0.0,0,0,0,0,110,0.5,10,5,9999,99999,9,999999999,3.3,999,999,99
3021,3,29,20,0,*?*?*?*?*?*?*?*?*?*?*?*?*?*?*?*?*?*?*?*?*?*?,8.7,8.1,100,101425,0,-0,318,0.0,-0.0,0.0,0,0,0,0,110,0.5,10,5,9999,99999,9,999999999,3.2,999,999,99
3021,3,29,21,0,*?*?*?*?*?*?*?*?*?*?*?*?*?*?*?*?*?*?*?*?*?*?,8.8,8.8,100,101425,0,-0,318,0.0,-0.0,0.0,0,0,0,0,110,0.5,10,5,9999,99999,9,999999999,1.0,999,999,99
3021,3,29,22,0,*?*?*?*?*?*?*?*?*?*?*?*?*?*?*?*?*?*?*?*?*?*?,8.0,8.0,100,101425,0,-0,314,0.0,-0.0,0.0,0,0,0,0,110,0.0,10,5,9999,99999,9,999999999,0.0,999,999,99
3021,3,29,23,0,*?*?*?*?*?*?*?*?*?*?*?*?*?*?*?*?*?*?*?*?*?*?,7.5,7.6,100,101425,0,-0,312,0.0,-0.0,0.0,0,0,0,0,110,0.5,10,5,9999,99999,9,999999999,0.0,999,999,99
3021,3,29,24,0,*?*?*?*?*?*?*?*?*?*?*?*?*?*?*?*?*?*?*?*?*?*?,8.0,8.0,100,101425,0,-0,314,0.0,-0.0,0.0,0,0,0,0,90,0.5,10,5,9999,99999,9,999999999,0.0,999,999,99
3021,3,30,1,0,*?*?*?*?*?*?*?*?*?*?*?*?*?*?*?*?*?*?*?*?*?*?,6.2,2.3,76,101287,0,-0,307,0.0,-0.0,0.0,0,0,0,0,108,1.0,10,5,9999,99999,9,999999999,0.0,999,999,99
3021,3,30,2,0,*?*?*?*?*?*?*?*?*?*?*?*?*?*?*?*?*?*?*?*?*?*?,5.8,-0.6,62,101287,0,-0,306,0.0,-0.0,0.0,0,0,0,0,107,0.5,10,5,9999,99999,9,999999999,0.0,999,999,99
3021,3,30,3,0,*?*?*?*?*?*?*?*?*?*?*?*?*?*?*?*?*?*?*?*?*?*?,5.3,-0.4,66,101287,0,-0,304,0.0,-0.0,0.0,0,0,0,0,105,1.5,10,5,9999,99999,9,999999999,0.0,999,999,99
3021,3,30,4,0,*?*?*?*?*?*?*?*?*?*?*?*?*?*?*?*?*?*?*?*?*?*?,4.9,-0.6,66,101287,0,-0,302,0.0,-0.0,0.0,0,0,0,0,103,1.0,10,5,9999,99999,9,999999999,0.0,999,999,99
3021,3,30,5,0,*?*?*?*?*?*?*?*?*?*?*?*?*?*?*?*?*?*?*?*?*?*?,4.9,-0.4,68,101287,0,-0,302,0.0,-0.0,0.0,0,0,0,0,102,1.0,10,5,9999,99999,9,999999999,0.0,999,999,99
3021,3,30,6,0,*?*?*?*?*?*?*?*?*?*?*?*?*?*?*?*?*?*?*?*?*?*?,4.8,-0.8,66,101287,141,1371,302,14.1,0.0,14.1,1682,-0,1683,549,100,0.5,10,5,9999,99999,9,999999999,0.0,999,999,99
3021,3,30,7,0,*?*?*?*?*?*?*?*?*?*?*?*?*?*?*?*?*?*?*?*?*?*?,5.4,-0.6,64,101287,354,1371,299,98.7,50.8,85.5,10825,4427,9670,2265,103,1.5,9,5,9999,99999,9,999999999,0.0,999,999,99
3021,3,30,8,0,*?*?*?*?*?*?*?*?*?*?*?*?*?*?*?*?*?*?*?*?*?*?,6.1,-0.8,60,101287,548,1371,286,288.8,323.6,159.4,30718,31944,18181,3359,107,1.5,6,3,9999,99999,9,999999999,0.0,999,999,99
3021,3,30,9,0,*?*?*?*?*?*?*?*?*?*?*?*?*?*?*?*?*?*?*?*?*?*?,7.7,0.2,59,101287,710,1371,298,348.5,240.3,224.1,37175,25017,24930,5198,110,1.0,7,4,9999,99999,9,999999999,0.0,999,999,99
3021,3,30,10,0,*?*?*?*?*?*?*?*?*?*?*?*?*?*?*?*?*?*?*?*?*?*?,8.9,0.6,55,101287,828,1371,298,458.2,339.8,252.9,49326,36125,27945,6331,113,2.1,6,3,9999,99999,9,999999999,0.0,999,999,99
3021,3,30,11,0,*?*?*?*?*?*?*?*?*?*?*?*?*?*?*?*?*?*?*?*?*?*?,9.5,1.9,59,101287,895,1371,302,498.8,342.2,275.3,53863,36648,30202,7330,117,2.1,6,3,9999,99999,9,999999999,0.0,999,999,99
3021,3,30,12,0,*?*?*?*?*?*?*?*?*?*?*?*?*?*?*?*?*?*?*?*?*?*?,9.6,1.5,56,101287,906,1371,307,455.7,246.1,293.0,49054,26366,31907,7961,120,1.0,7,4,9999,99999,9,999999999,0.0,999,999,99
3021,3,30,13,0,*?*?*?*?*?*?*?*?*?*?*?*?*?*?*?*?*?*?*?*?*?*?,10.0,1.7,56,101287,861,1371,304,477.9,341.0,263.8,51523,36393,29044,6794,117,2.1,6,3,9999,99999,9,999999999,0.0,999,999,99
3021,3,30,14,0,*?*?*?*?*?*?*?*?*?*?*?*?*?*?*?*?*?*?*?*?*?*?,9.8,1.9,57,101287,762,1372,308,376.8,242.1,242.3,40284,25466,26798,5815,113,1.5,7,4,9999,99999,9,999999999,0.0,999,999,99
3021,3,30,15,0,*?*?*?*?*?*?*?*?*?*?*?*?*?*?*?*?*?*?*?*?*?*?,9.8,1.7,56,101287,616,1371,313,251.5,141.1,188.1,27411,14207,21246,4529,110,2.1,8,4,9999,99999,9,999999999,0.0,999,999,99
3021,3,30,16,0,*?*?*?*?*?*?*?*?*?*?*?*?*?*?*?*?*?*?*?*?*?*?,10.1,1.9,56,101287,433,1370,315,167.2,133.4,125.1,18197,12338,14285,2813,107,1.5,8,4,9999,99999,9,999999999,0.0,999,999,99
3021,3,30,17,0,*?*?*?*?*?*?*?*?*?*?*?*?*?*?*?*?*?*?*?*?*?*?,10.1,1.7,56,101287,226,1369,315,71.7,109.5,53.6,7627,7365,6467,990,103,0.5,8,4,9999,99999,9,999999999,0.0,999,999,99
3021,3,30,18,0,*?*?*?*?*?*?*?*?*?*?*?*?*?*?*?*?*?*?*?*?*?*?,8.9,0.8,57,101287,9,1349,320,0.0,0.0,0.0,0,0,0,0,100,0.5,10,5,9999,99999,9,999999999,0.0,999,999,99
3021,3,30,19,0,*?*?*?*?*?*?*?*?*?*?*?*?*?*?*?*?*?*?*?*?*?*?,8.7,-0.2,53,101287,0,-0,319,0.0,-0.0,0.0,0,0,0,0,103,1.0,10,5,9999,99999,9,999999999,0.0,999,999,99
3021,3,30,20,0,*?*?*?*?*?*?*?*?*?*?*?*?*?*?*?*?*?*?*?*?*?*?,6.3,-0.0,64,101287,0,-0,308,0.0,-0.0,0.0,0,0,0,0,107,0.5,10,5,9999,99999,9,999999999,0.0,999,999,99
3021,3,30,21,0,*?*?*?*?*?*?*?*?*?*?*?*?*?*?*?*?*?*?*?*?*?*?,6.8,0.2,62,101287,0,-0,310,0.0,-0.0,0.0,0,0,0,0,110,0.5,10,5,9999,99999,9,999999999,0.0,999,999,99
3021,3,30,22,0,*?*?*?*?*?*?*?*?*?*?*?*?*?*?*?*?*?*?*?*?*?*?,6.3,-0.0,64,101287,0,-0,308,0.0,-0.0,0.0,0,0,0,0,113,0.5,10,5,9999,99999,9,999999999,0.0,999,999,99
3021,3,30,23,0,*?*?*?*?*?*?*?*?*?*?*?*?*?*?*?*?*?*?*?*?*?*?,6.3,0.4,66,101287,0,-0,308,0.0,-0.0,0.0,0,0,0,0,117,1.0,10,5,9999,99999,9,999999999,0.0,999,999,99
3021,3,30,24,0,*?*?*?*?*?*?*?*?*?*?*?*?*?*?*?*?*?*?*?*?*?*?,7.1,5.1,87,101287,0,-0,311,0.0,-0.0,0.0,0,0,0,0,110,1.0,10,5,9999,99999,9,999999999,0.0,999,999,99
3021,3,31,1,0,*?*?*?*?*?*?*?*?*?*?*?*?*?*?*?*?*?*?*?*?*?*?,5.9,5.0,90,101215,0,-0,306,0.0,-0.0,0.0,0,0,0,0,112,0.0,10,5,9999,99999,9,999999999,0.0,999,999,99
3021,3,31,2,0,*?*?*?*?*?*?*?*?*?*?*?*?*?*?*?*?*?*?*?*?*?*?,5.5,5.5,96,101215,0,-0,304,0.0,-0.0,0.0,0,0,0,0,103,0.5,10,5,9999,99999,9,999999999,0.0,999,999,99
3021,3,31,3,0,*?*?*?*?*?*?*?*?*?*?*?*?*?*?*?*?*?*?*?*?*?*?,4.9,4.8,96,101215,0,-0,301,0.0,-0.0,0.0,0,0,0,0,95,0.5,10,5,9999,99999,9,999999999,0.0,999,999,99
3021,3,31,4,0,*?*?*?*?*?*?*?*?*?*?*?*?*?*?*?*?*?*?*?*?*?*?,4.5,3.8,91,101215,0,-0,300,0.0,-0.0,0.0,0,0,0,0,87,0.0,10,5,9999,99999,9,999999999,0.0,999,999,99
3021,3,31,5,0,*?*?*?*?*?*?*?*?*?*?*?*?*?*?*?*?*?*?*?*?*?*?,3.9,3.0,90,101215,0,-0,297,0.0,-0.0,0.0,0,0,0,0,78,1.0,10,5,9999,99999,9,999999999,0.0,999,999,99
3021,3,31,6,0,*?*?*?*?*?*?*?*?*?*?*?*?*?*?*?*?*?*?*?*?*?*?,3.3,3.0,94,101215,149,1368,281,42.8,140.3,27.5,4571,7597,3856,481,70,0.5,7,4,9999,99999,9,999999999,0.0,999,999,99
3021,3,31,7,0,*?*?*?*?*?*?*?*?*?*?*?*?*?*?*?*?*?*?*?*?*?*?,4.6,3.4,88,101215,362,1370,287,159.0,214.8,102.2,16782,18381,11907,2018,82,1.0,7,4,9999,99999,9,999999999,0.0,999,999,99
3021,3,31,8,0,*?*?*?*?*?*?*?*?*?*?*?*?*?*?*?*?*?*?*?*?*?*?,5.9,3.4,81,101215,556,1371,269,334.6,554.2,109.7,34518,52325,15221,2116,93,1.5,2,1,9999,99999,9,999999999,0.0,999,999,99
3021,3,31,9,0,*?*?*?*?*?*?*?*?*?*?*?*?*?*?*?*?*?*?*?*?*?*?,9.2,4.5,69,101215,717,1370,279,447.1,591.9,137.2,46539,58350,18564,2925,105,1.0,1,0,9999,99999,9,999999999,0.0,999,999,99
3021,3,31,10,0,*?*?*?*?*?*?*?*?*?*?*?*?*?*?*?*?*?*?*?*?*?*?,12.1,4.1,55,101215,835,1370,290,528.7,601.1,162.3,55247,60155,21372,3829,117,1.5,1,0,9999,99999,9,999999999,0.0,999,999,99
3021,3,31,11,0,*?*?*?*?*?*?*?*?*?*?*?*?*?*?*?*?*?*?*?*?*?*?,14.2,3.6,47,101215,902,1370,298,574.8,605.2,176.5,60219,60882,22902,4489,128,2.1,1,0,9999,99999,9,999999999,0.2,999,999,99
3021,3,31,12,0,*?*?*?*?*?*?*?*?*?*?*?*?*?*?*?*?*?*?*?*?*?*?,15.8,4.1,44,101215,913,1371,321,564.1,498.0,232.4,60083,51316,27540,6090,140,2.1,4,2,9999,99999,9,999999999,0.7,999,999,99
3021,3,31,13,0,*?*?*?*?*?*?*?*?*?*?*?*?*?*?*?*?*?*?*?*?*?*?,16.3,3.6,41,101215,867,1371,333,481.9,341.2,266.0,51981,36344,29339,6892,145,2.1,6,3,9999,99999,9,999999999,0.5,999,999,99
3021,3,31,14,0,*?*?*?*?*?*?*?*?*?*?*?*?*?*?*?*?*?*?*?*?*?*?,16.4,3.8,41,101215,768,1371,323,466.9,490.1,192.3,49438,49796,23266,4320,150,3.1,4,2,9999,99999,9,999999999,0.1,999,999,99
3021,3,31,15,0,*?*?*?*?*?*?*?*?*?*?*?*?*?*?*?*?*?*?*?*?*?*?,16.7,3.9,41,101215,622,1371,340,300.6,236.6,193.3,31948,24023,21733,4266,155,2.1,7,4,9999,99999,9,999999999,0.1,999,999,99
3021,3,31,16,0,*?*?*?*?*?*?*?*?*?*?*?*?*?*?*?*?*?*?*?*?*?*?,16.6,3.4,39,101215,439,1370,329,237.7,389.3,112.9,24708,35058,14211,2144,160,2.1,5,3,9999,99999,9,999999999,0.0,999,999,99
3021,3,31,17,0,*?*?*?*?*?*?*?*?*?*?*?*?*?*?*?*?*?*?*?*?*?*?,16.2,5.6,47,101215,232,1368,334,97.8,258.3,54.0,10190,17811,7136,974,165,2.1,6,3,9999,99999,9,999999999,0.0,999,999,99
3021,3,31,18,0,*?*?*?*?*?*?*?*?*?*?*?*?*?*?*?*?*?*?*?*?*?*?,14.0,4.5,50,101215,15,1333,338,0.0,0.0,0.0,0,0,0,0,170,1.5,9,5,9999,99999,9,999999999,0.0,999,999,99
3021,3,31,19,0,*?*?*?*?*?*?*?*?*?*?*?*?*?*?*?*?*?*?*?*?*?*?,12.0,3.9,55,101215,0,-0,334,0.0,-0.0,0.0,0,0,0,0,157,2.1,10,5,9999,99999,9,999999999,0.0,999,999,99
3021,3,31,20,0,*?*?*?*?*?*?*?*?*?*?*?*?*?*?*?*?*?*?*?*?*?*?,10.1,3.2,60,101215,0,-0,325,0.0,-0.0,0.0,0,0,0,0,143,2.1,10,5,9999,99999,9,999999999,0.0,999,999,99
3021,3,31,21,0,*?*?*?*?*?*?*?*?*?*?*?*?*?*?*?*?*?*?*?*?*?*?,8.7,4.1,70,101215,0,-0,318,0.0,-0.0,0.0,0,0,0,0,130,2.1,10,5,9999,99999,9,999999999,0.0,999,999,99
3021,3,31,22,0,*?*?*?*?*?*?*?*?*?*?*?*?*?*?*?*?*?*?*?*?*?*?,8.2,4.5,74,101215,0,-0,316,0.0,-0.0,0.0,0,0,0,0,117,1.5,10,5,9999,99999,9,999999999,0.0,999,999,99
3021,3,31,23,0,*?*?*?*?*?*?*?*?*?*?*?*?*?*?*?*?*?*?*?*?*?*?,7.6,4.3,76,101215,0,-0,313,0.0,-0.0,0.0,0,0,0,0,103,2.6,10,5,9999,99999,9,999999999,0.0,999,999,99
3021,3,31,24,0,*?*?*?*?*?*?*?*?*?*?*?*?*?*?*?*?*?*?*?*?*?*?,6.3,2.9,75,101215,0,-0,308,0.0,-0.0,0.0,0,0,0,0,120,0.5,10,5,9999,99999,9,999999999,0.0,999,999,99
3021,4,1,1,0,*?*?*?*?*?*?*?*?*?*?*?*?*?*?*?*?*?*?*?*?*?*?,6.3,5.9,100,101310,0,-0,307,0.0,-0.0,0.0,0,0,0,0,87,2.6,10,5,9999,99999,9,999999999,0.0,999,999,99
3021,4,1,2,0,*?*?*?*?*?*?*?*?*?*?*?*?*?*?*?*?*?*?*?*?*?*?,5.8,5.8,100,101310,0,-0,305,0.0,-0.0,0.0,0,0,0,0,83,2.1,10,5,9999,99999,9,999999999,0.0,999,999,99
3021,4,1,3,0,*?*?*?*?*?*?*?*?*?*?*?*?*?*?*?*?*?*?*?*?*?*?,5.3,5.3,100,101310,0,-0,303,0.0,-0.0,0.0,0,0,0,0,80,1.0,10,5,9999,99999,9,999999999,0.0,999,999,99
3021,4,1,4,0,*?*?*?*?*?*?*?*?*?*?*?*?*?*?*?*?*?*?*?*?*?*?,5.4,5.5,100,101310,0,-0,303,0.0,-0.0,0.0,0,0,0,0,77,0.5,10,5,9999,99999,9,999999999,0.0,999,999,99
3021,4,1,5,0,*?*?*?*?*?*?*?*?*?*?*?*?*?*?*?*?*?*?*?*?*?*?,5.5,5.5,100,101310,0,-0,300,0.0,-0.0,0.0,0,0,0,0,73,1.5,9,5,9999,99999,9,999999999,0.0,999,999,99
3021,4,1,6,0,*?*?*?*?*?*?*?*?*?*?*?*?*?*?*?*?*?*?*?*?*?*?,5.6,5.6,100,101310,158,1374,271,59.9,349.7,19.6,6206,23148,3258,415,70,2.1,2,1,9999,99999,9,999999999,0.0,999,999,99
3021,4,1,7,0,*?*?*?*?*?*?*?*?*?*?*?*?*?*?*?*?*?*?*?*?*?*?,5.9,5.9,100,101310,370,1369,297,138.3,129.0,103.5,15057,11339,11873,2283,72,1.5,8,4,9999,99999,9,999999999,0.0,999,999,99
3021,4,1,8,0,*?*?*?*?*?*?*?*?*?*?*?*?*?*?*?*?*?*?*?*?*?*?,7.1,7.1,100,101310,563,1368,295,298.4,324.9,164.7,31755,32310,18746,3498,73,1.0,6,3,9999,99999,9,999999999,0.0,999,999,99
3021,4,1,9,0,*?*?*?*?*?*?*?*?*?*?*?*?*?*?*?*?*?*?*?*?*?*?,8.9,7.4,92,101310,724,1369,299,422.0,418.9,200.5,44134,42196,23905,4401,75,1.5,5,3,9999,99999,9,999999999,0.0,999,999,99
3021,4,1,10,0,*?*?*?*?*?*?*?*?*?*?*?*?*?*?*?*?*?*?*?*?*?*?,10.8,9.1,91,101310,842,1369,316,421.2,244.5,270.8,45194,26026,29684,6932,77,1.5,7,4,9999,99999,9,999999999,0.0,999,999,99
3021,4,1,11,0,*?*?*?*?*?*?*?*?*?*?*?*?*?*?*?*?*?*?*?*?*?*?,11.5,8.5,84,101310,908,1369,315,507.3,342.7,280.0,54820,36743,30669,7568,78,1.0,6,3,9999,99999,9,999999999,0.0,999,999,99
3021,4,1,12,0,*?*?*?*?*?*?*?*?*?*?*?*?*?*?*?*?*?*?*?*?*?*?,11.9,8.1,79,101310,919,1370,317,513.7,343.0,283.6,55539,36812,31022,7747,80,2.1,6,3,9999,99999,9,999999999,0.0,999,999,99
3021,4,1,13,0,*?*?*?*?*?*?*?*?*?*?*?*?*?*?*?*?*?*?*?*?*?*?,12.4,6.4,68,101310,873,1370,331,279.7,58.4,242.5,30825,5904,27321,8307,77,1.5,9,5,9999,99999,9,999999999,0.0,999,999,99
3021,4,1,14,0,*?*?*?*?*?*?*?*?*?*?*?*?*?*?*?*?*?*?*?*?*?*?,12.3,6.6,69,101310,773,1369,326,324.7,144.9,242.9,35483,15077,27208,6349,73,1.5,8,4,9999,99999,9,999999999,0.0,999,999,99
3021,4,1,15,0,*?*?*?*?*?*?*?*?*?*?*?*?*?*?*?*?*?*?*?*?*?*?,12.5,4.6,60,101310,628,1371,298,384.2,563.5,126.0,39713,54354,17177,2513,70,2.1,2,1,9999,99999,9,999999999,0.0,999,999,99
3021,4,1,16,0,*?*?*?*?*?*?*?*?*?*?*?*?*?*?*?*?*?*?*?*?*?*?,12.3,5.1,63,101310,445,1370,298,258.3,534.1,84.7,26597,47944,12094,1578,67,2.6,2,1,9999,99999,9,999999999,0.0,999,999,99
3021,4,1,17,0,*?*?*?*?*?*?*?*?*?*?*?*?*?*?*?*?*?*?*?*?*?*?,12.4,5.6,65,101310,238,1368,294,115.9,461.7,35.6,12066,33720,5546,664,63,1.5,1,0,9999,99999,9,999999999,0.0,999,999,99
3021,4,1,18,0,*?*?*?*?*?*?*?*?*?*?*?*?*?*?*?*?*?*?*?*?*?*?,11.1,5.6,70,101310,22,1391,302,0.0,0.0,0.0,0,0,0,0,60,2.1,4,2,9999,99999,9,999999999,0.0,999,999,99
3021,4,1,19,0,*?*?*?*?*?*?*?*?*?*?*?*?*?*?*?*?*?*?*?*?*?*?,10.1,6.6,80,101310,0,-0,324,0.0,-0.0,0.0,0,0,0,0,60,1.5,10,5,9999,99999,9,999999999,0.0,999,999,99
3021,4,1,20,0,*?*?*?*?*?*?*?*?*?*?*?*?*?*?*?*?*?*?*?*?*?*?,9.6,6.2,81,101310,0,-0,322,0.0,-0.0,0.0,0,0,0,0,60,1.0,10,5,9999,99999,9,999999999,0.0,999,999,99
3021,4,1,21,0,*?*?*?*?*?*?*?*?*?*?*?*?*?*?*?*?*?*?*?*?*?*?,8.0,5.8,87,101310,0,-0,315,0.0,-0.0,0.0,0,0,0,0,60,2.6,10,5,9999,99999,9,999999999,0.0,999,999,99
3021,4,1,22,0,*?*?*?*?*?*?*?*?*?*?*?*?*?*?*?*?*?*?*?*?*?*?,7.1,5.8,94,101310,0,-0,311,0.0,-0.0,0.0,0,0,0,0,60,2.6,10,5,9999,99999,9,999999999,0.0,999,999,99
3021,4,1,23,0,*?*?*?*?*?*?*?*?*?*?*?*?*?*?*?*?*?*?*?*?*?*?,7.4,5.6,90,101310,0,-0,312,0.0,-0.0,0.0,0,0,0,0,60,2.1,10,5,9999,99999,9,999999999,0.0,999,999,99
3021,4,1,24,0,*?*?*?*?*?*?*?*?*?*?*?*?*?*?*?*?*?*?*?*?*?*?,7.0,5.1,90,101310,0,-0,311,0.0,-0.0,0.0,0,0,0,0,90,2.6,10,5,9999,99999,9,999999999,0.0,999,999,99
3021,4,2,1,0,*?*?*?*?*?*?*?*?*?*?*?*?*?*?*?*?*?*?*?*?*?*?,7.4,5.3,87,101666,0,-0,312,0.0,-0.0,0.0,0,0,0,0,57,2.1,10,5,9999,99999,9,999999999,0.0,999,999,99
3021,4,2,2,0,*?*?*?*?*?*?*?*?*?*?*?*?*?*?*?*?*?*?*?*?*?*?,6.9,5.3,89,101666,0,-0,310,0.0,-0.0,0.0,0,0,0,0,53,1.5,10,5,9999,99999,9,999999999,0.0,999,999,99
3021,4,2,3,0,*?*?*?*?*?*?*?*?*?*?*?*?*?*?*?*?*?*?*?*?*?*?,6.6,3.9,82,101666,0,-0,309,0.0,-0.0,0.0,0,0,0,0,50,0.5,10,5,9999,99999,9,999999999,0.0,999,999,99
3021,4,2,4,0,*?*?*?*?*?*?*?*?*?*?*?*?*?*?*?*?*?*?*?*?*?*?,6.2,3.8,84,101666,0,-0,307,0.0,-0.0,0.0,0,0,0,0,47,1.0,10,5,9999,99999,9,999999999,0.0,999,999,99
3021,4,2,5,0,*?*?*?*?*?*?*?*?*?*?*?*?*?*?*?*?*?*?*?*?*?*?,6.4,4.3,86,101666,0,-0,308,0.0,-0.0,0.0,0,0,0,0,43,0.5,10,5,9999,99999,9,999999999,0.0,999,999,99
3021,4,2,6,0,*?*?*?*?*?*?*?*?*?*?*?*?*?*?*?*?*?*?*?*?*?*?,6.6,4.5,86,101666,166,1371,309,19.1,0.0,19.1,2259,-0,2261,740,40,1.5,10,5,9999,99999,9,999999999,0.0,999,999,99
3021,4,2,7,0,*?*?*?*?*?*?*?*?*?*?*?*?*?*?*?*?*?*?*?*?*?*?,6.7,3.8,81,101666,378,1369,305,107.2,51.6,92.9,11763,4579,10501,2482,47,2.1,9,5,9999,99999,9,999999999,0.0,999,999,99
3021,4,2,8,0,*?*?*?*?*?*?*?*?*?*?*?*?*?*?*?*?*?*?*?*?*?*?,8.8,4.6,74,101666,571,1369,314,174.6,55.6,151.3,19179,5378,17061,4394,53,2.1,9,5,9999,99999,9,999999999,0.0,999,999,99
3021,4,2,9,0,*?*?*?*?*?*?*?*?*?*?*?*?*?*?*?*?*?*?*?*?*?*?,11.3,5.1,65,101666,732,1369,325,230.6,57.4,199.9,25375,5723,22526,6301,60,2.6,9,5,9999,99999,9,999999999,0.0,999,999,99
3021,4,2,10,0,*?*?*?*?*?*?*?*?*?*?*?*?*?*?*?*?*?*?*?*?*?*?,12.1,6.9,70,101666,849,1369,325,359.8,146.2,269.1,39380,15352,30042,7405,67,2.6,8,4,9999,99999,9,999999999,0.0,999,999,99
3021,4,2,11,0,*?*?*?*?*?*?*?*?*?*?*?*?*?*?*?*?*?*?*?*?*?*?,13.2,8.0,70,101666,915,1369,330,390.3,147.1,291.9,42782,15540,32493,8472,73,2.6,8,4,9999,99999,9,999999999,0.0,999,999,99
3021,4,2,12,0,*?*?*?*?*?*?*?*?*?*?*?*?*?*?*?*?*?*?*?*?*?*?,14.1,8.7,70,101666,925,1369,339,298.1,58.7,258.4,32872,5952,29120,9169,80,3.6,9,5,9999,99999,9,999999999,0.1,999,999,99
3021,4,2,13,0,*?*?*?*?*?*?*?*?*?*?*?*?*?*?*?*?*?*?*?*?*?*?,14.9,8.4,65,101666,879,1369,346,162.3,0.0,162.3,19380,0,19462,7704,77,2.1,10,5,9999,99999,9,999999999,2.2,999,999,99
3021,4,2,14,0,*?*?*?*?*?*?*?*?*?*?*?*?*?*?*?*?*?*?*?*?*?*?,15.1,8.3,63,101666,779,1368,343,247.2,57.8,214.3,27232,5780,24165,6937,73,3.1,9,5,9999,99999,9,999999999,0.7,999,999,99
3021,4,2,15,0,*?*?*?*?*?*?*?*?*?*?*?*?*?*?*?*?*?*?*?*?*?*?,15.0,7.6,61,101666,633,1368,347,113.0,0.0,113.0,13306,0,13352,4970,70,2.6,10,5,9999,99999,9,999999999,0.2,999,999,99
3021,4,2,16,0,*?*?*?*?*?*?*?*?*?*?*?*?*?*?*?*?*?*?*?*?*?*?,14.8,8.5,65,101666,451,1369,346,76.3,0.0,76.3,8913,0,8938,3151,67,2.6,10,5,9999,99999,9,999999999,0.3,999,999,99
3021,4,2,17,0,*?*?*?*?*?*?*?*?*?*?*?*?*?*?*?*?*?*?*?*?*?*?,14.7,6.9,59,101666,244,1367,341,60.6,45.1,52.5,6693,3325,6208,1120,63,3.1,9,5,9999,99999,9,999999999,1.8,999,999,99
3021,4,2,18,0,*?*?*?*?*?*?*?*?*?*?*?*?*?*?*?*?*?*?*?*?*?*?,13.5,6.7,63,101666,28,1375,340,0.0,0.0,0.0,0,0,0,0,60,3.1,10,5,9999,99999,9,999999999,0.5,999,999,99
3021,4,2,19,0,*?*?*?*?*?*?*?*?*?*?*?*?*?*?*?*?*?*?*?*?*?*?,12.1,7.7,74,101666,0,-0,333,0.0,-0.0,0.0,0,0,0,0,55,2.1,10,5,9999,99999,9,999999999,0.1,999,999,99
3021,4,2,20,0,*?*?*?*?*?*?*?*?*?*?*?*?*?*?*?*?*?*?*?*?*?*?,10.6,7.7,82,101666,0,-0,326,0.0,-0.0,0.0,0,0,0,0,50,1.0,10,5,9999,99999,9,999999999,0.0,999,999,99
3021,4,2,21,0,*?*?*?*?*?*?*?*?*?*?*?*?*?*?*?*?*?*?*?*?*?*?,10.0,7.4,83,101666,0,-0,324,0.0,-0.0,0.0,0,0,0,0,45,1.0,10,5,9999,99999,9,999999999,0.0,999,999,99
3021,4,2,22,0,*?*?*?*?*?*?*?*?*?*?*?*?*?*?*?*?*?*?*?*?*?*?,9.9,8.3,89,101666,0,-0,323,0.0,-0.0,0.0,0,0,0,0,40,2.1,10,5,9999,99999,9,999999999,0.0,999,999,99
3021,4,2,23,0,*?*?*?*?*?*?*?*?*?*?*?*?*?*?*?*?*?*?*?*?*?*?,9.3,8.4,93,101666,0,-0,320,0.0,-0.0,0.0,0,0,0,0,35,2.6,10,5,9999,99999,9,999999999,0.0,999,999,99
3021,4,2,24,0,*?*?*?*?*?*?*?*?*?*?*?*?*?*?*?*?*?*?*?*?*?*?,7.7,5.5,85,101666,0,-0,314,0.0,-0.0,0.0,0,0,0,0,60,1.5,10,5,9999,99999,9,999999999,0.0,999,999,99
3021,4,3,1,0,*?*?*?*?*?*?*?*?*?*?*?*?*?*?*?*?*?*?*?*?*?*?,7.9,6.6,90,101988,0,-0,314,0.0,-0.0,0.0,0,0,0,0,30,1.5,10,5,9999,99999,9,999999999,0.0,999,999,99
3021,4,3,2,0,*?*?*?*?*?*?*?*?*?*?*?*?*?*?*?*?*?*?*?*?*?*?,6.8,5.6,90,101988,0,-0,310,0.0,-0.0,0.0,0,0,0,0,30,1.5,10,5,9999,99999,9,999999999,0.9,999,999,99
3021,4,3,3,0,*?*?*?*?*?*?*?*?*?*?*?*?*?*?*?*?*?*?*?*?*?*?,6.4,5.1,91,101988,0,-0,308,0.0,-0.0,0.0,0,0,0,0,30,1.0,10,5,9999,99999,9,999999999,0.7,999,999,99
3021,4,3,4,0,*?*?*?*?*?*?*?*?*?*?*?*?*?*?*?*?*?*?*?*?*?*?,6.3,5.3,92,101988,0,-0,307,0.0,-0.0,0.0,0,0,0,0,30,1.0,10,5,9999,99999,9,999999999,0.0,999,999,99
3021,4,3,5,0,*?*?*?*?*?*?*?*?*?*?*?*?*?*?*?*?*?*?*?*?*?*?,6.1,5.5,94,101988,0,-0,307,0.0,-0.0,0.0,0,0,0,0,30,1.0,10,5,9999,99999,9,999999999,1.5,999,999,99
3021,4,3,6,0,*?*?*?*?*?*?*?*?*?*?*?*?*?*?*?*?*?*?*?*?*?*?,6.7,6.1,94,101988,174,1369,305,36.0,37.7,31.2,4020,2385,3743,655,30,1.5,9,5,9999,99999,9,999999999,0.1,999,999,99
3021,4,3,7,0,*?*?*?*?*?*?*?*?*?*?*?*?*?*?*?*?*?*?*?*?*?*?,7.3,6.9,96,101988,386,1369,304,145.8,130.2,109.0,15867,11621,12497,2418,35,1.5,8,4,9999,99999,9,999999999,0.0,999,999,99
3021,4,3,8,0,*?*?*?*?*?*?*?*?*?*?*?*?*?*?*?*?*?*?*?*?*?*?,9.6,8.1,90,101988,578,1367,303,328.2,407.5,155.9,34177,39475,19071,3133,40,2.6,5,3,9999,99999,9,999999999,0.0,999,999,99
3021,4,3,9,0,*?*?*?*?*?*?*?*?*?*?*?*?*?*?*?*?*?*?*?*?*?*?,11.9,8.4,78,101988,739,1368,321,365.2,241.4,234.8,39000,25263,26051,5558,45,2.6,7,4,9999,99999,9,999999999,0.2,999,999,99
3021,4,3,10,0,*?*?*?*?*?*?*?*?*?*?*?*?*?*?*?*?*?*?*?*?*?*?,13.7,8.7,71,101988,856,1369,321,507.4,425.9,241.0,53356,43541,28251,5970,50,2.6,5,3,9999,99999,9,999999999,1.0,999,999,99
3021,4,3,11,0,*?*?*?*?*?*?*?*?*?*?*?*?*?*?*?*?*?*?*?*?*?*?,15.7,8.9,63,101988,921,1368,327,570.9,498.4,235.2,60790,51500,27745,6248,55,2.1,4,2,9999,99999,9,999999999,0.2,999,999,99
3021,4,3,12,0,*?*?*?*?*?*?*?*?*?*?*?*?*?*?*?*?*?*?*?*?*?*?,16.1,8.8,61,101988,931,1368,332,556.2,429.0,264.2,58607,44298,30443,7181,60,2.6,5,3,9999,99999,9,999999999,0.1,999,999,99
3021,4,3,13,0,*?*?*?*?*?*?*?*?*?*?*?*?*?*?*?*?*?*?*?*?*?*?,17.0,8.9,58,101988,885,1368,341,493.6,341.9,272.4,53273,36566,29921,7195,60,3.1,6,3,9999,99999,9,999999999,0.1,999,999,99
3021,4,3,14,0,*?*?*?*?*?*?*?*?*?*?*?*?*?*?*?*?*?*?*?*?*?*?,16.8,8.7,58,101988,785,1368,340,433.1,338.1,239.1,46539,35635,26593,5791,60,3.6,6,3,9999,99999,9,999999999,0.5,999,999,99
3021,4,3,15,0,*?*?*?*?*?*?*?*?*?*?*?*?*?*?*?*?*?*?*?*?*?*?,17.4,9.8,61,101988,639,1368,351,262.9,141.8,196.6,28669,14327,22214,4787,60,3.1,8,4,9999,99999,9,999999999,0.7,999,999,99
3021,4,3,16,0,*?*?*?*?*?*?*?*?*?*?*?*?*?*?*?*?*?*?*?*?*?*?,17.2,10.2,62,101988,457,1369,354,134.7,53.7,116.8,14789,4975,13181,3220,60,3.1,9,5,9999,99999,9,999999999,0.1,999,999,99
3021,4,3,17,0,*?*?*?*?*?*?*?*?*?*?*?*?*?*?*?*?*?*?*?*?*?*?,17.3,10.4,63,101988,250,1367,347,98.1,191.5,63.1,10396,13663,7533,1185,60,3.1,7,4,9999,99999,9,999999999,0.0,999,999,99
3021,4,3,18,0,*?*?*?*?*?*?*?*?*?*?*?*?*?*?*?*?*?*?*?*?*?*?,15.7,10.4,70,101988,34,1366,343,0.0,0.0,0.0,0,0,0,0,60,3.1,8,4,9999,99999,9,999999999,0.0,999,999,99
3021,4,3,19,0,*?*?*?*?*?*?*?*?*?*?*?*?*?*?*?*?*?*?*?*?*?*?,13.9,10.9,81,101988,0,-0,341,0.0,-0.0,0.0,0,0,0,0,55,3.1,10,5,9999,99999,9,999999999,0.0,999,999,99
3021,4,3,20,0,*?*?*?*?*?*?*?*?*?*?*?*?*?*?*?*?*?*?*?*?*?*?,12.1,10.8,90,101988,0,-0,333,0.0,-0.0,0.0,0,0,0,0,50,3.6,10,5,9999,99999,9,999999999,0.0,999,999,99
3021,4,3,21,0,*?*?*?*?*?*?*?*?*?*?*?*?*?*?*?*?*?*?*?*?*?*?,10.9,9.4,90,101988,0,-0,327,0.0,-0.0,0.0,0,0,0,0,45,3.1,10,5,9999,99999,9,999999999,0.0,999,999,99
3021,4,3,22,0,*?*?*?*?*?*?*?*?*?*?*?*?*?*?*?*?*?*?*?*?*?*?,10.2,9.4,93,101988,0,-0,324,0.0,-0.0,0.0,0,0,0,0,40,3.6,10,5,9999,99999,9,999999999,0.0,999,999,99
3021,4,3,23,0,*?*?*?*?*?*?*?*?*?*?*?*?*?*?*?*?*?*?*?*?*?*?,9.4,8.5,93,101988,0,-0,321,0.0,-0.0,0.0,0,0,0,0,35,1.5,10,5,9999,99999,9,999999999,0.1,999,999,99
3021,4,3,24,0,*?*?*?*?*?*?*?*?*?*?*?*?*?*?*?*?*?*?*?*?*?*?,8.8,7.4,90,101988,0,-0,318,0.0,-0.0,0.0,0,0,0,0,30,1.0,10,5,9999,99999,9,999999999,0.0,999,999,99
3021,4,4,1,0,*?*?*?*?*?*?*?*?*?*?*?*?*?*?*?*?*?*?*?*?*?*?,7.9,8.0,100,101732,0,-0,314,0.0,-0.0,0.0,0,0,0,0,30,1.5,10,5,9999,99999,9,999999999,0.0,999,999,99
3021,4,4,2,0,*?*?*?*?*?*?*?*?*?*?*?*?*?*?*?*?*?*?*?*?*?*?,7.5,7.4,100,101732,0,-0,312,0.0,-0.0,0.0,0,0,0,0,30,1.0,10,5,9999,99999,9,999999999,0.0,999,999,99
3021,4,4,3,0,*?*?*?*?*?*?*?*?*?*?*?*?*?*?*?*?*?*?*?*?*?*?,7.3,7.3,100,101732,0,-0,311,0.0,-0.0,0.0,0,0,0,0,30,1.0,10,5,9999,99999,9,999999999,0.0,999,999,99
3021,4,4,4,0,*?*?*?*?*?*?*?*?*?*?*?*?*?*?*?*?*?*?*?*?*?*?,7.1,7.1,100,101732,0,-0,311,0.0,-0.0,0.0,0,0,0,0,30,1.0,10,5,9999,99999,9,999999999,0.0,999,999,99
3021,4,4,5,0,*?*?*?*?*?*?*?*?*?*?*?*?*?*?*?*?*?*?*?*?*?*?,6.9,6.9,100,101732,0,-0,310,0.0,-0.0,0.0,0,0,0,0,30,1.0,10,5,9999,99999,9,999999999,0.0,999,999,99
3021,4,4,6,0,*?*?*?*?*?*?*?*?*?*?*?*?*?*?*?*?*?*?*?*?*?*?,7.4,7.4,100,101732,182,1367,300,60.9,163.3,39.1,6395,9897,5299,697,30,2.1,7,4,9999,99999,9,999999999,0.0,999,999,99
3021,4,4,7,0,*?*?*?*?*?*?*?*?*?*?*?*?*?*?*?*?*?*?*?*?*?*?,7.9,8.0,100,101732,394,1369,310,112.8,52.1,97.8,12378,4671,11046,2628,32,2.6,9,5,9999,99999,9,999999999,0.0,999,999,99
3021,4,4,8,0,*?*?*?*?*?*?*?*?*?*?*?*?*?*?*?*?*?*?*?*?*?*?,8.9,8.5,98,101732,586,1367,311,238.5,140.2,178.4,25974,13992,20170,4243,33,2.1,8,4,9999,99999,9,999999999,0.0,999,999,99
3021,4,4,9,0,*?*?*?*?*?*?*?*?*?*?*?*?*?*?*?*?*?*?*?*?*?*?,9.7,8.9,96,101732,746,1368,311,369.3,241.7,237.4,39444,25354,26293,5648,35,3.1,7,4,9999,99999,9,999999999,0.0,999,999,99
3021,4,4,10,0,*?*?*?*?*?*?*?*?*?*?*?*?*?*?*?*?*?*?*?*?*?*?,11.8,9.2,85,101732,862,1367,321,433.0,245.1,278.4,46505,26150,30440,7268,37,2.6,7,4,9999,99999,9,999999999,0.0,999,999,99
3021,4,4,11,0,*?*?*?*?*?*?*?*?*?*?*?*?*?*?*?*?*?*?*?*?*?*?,12.5,7.9,74,101732,928,1368,319,519.9,343.3,287.0,56230,36876,31356,7931,38,3.6,6,3,9999,99999,9,999999999,0.0,999,999,99
3021,4,4,12,0,*?*?*?*?*?*?*?*?*?*?*?*?*?*?*?*?*?*?*?*?*?*?,13.4,7.6,69,101732,937,1367,331,401.1,147.4,300.0,43986,15597,33354,8892,40,3.1,8,4,9999,99999,9,999999999,0.0,999,999,99
3021,4,4,13,0,*?*?*?*?*?*?*?*?*?*?*?*?*?*?*?*?*?*?*?*?*?*?,13.5,8.5,73,101732,890,1366,336,286.4,58.5,248.3,31566,5924,27970,8607,42,2.6,9,5,9999,99999,9,999999999,0.0,999,999,99
3021,4,4,14,0,*?*?*?*?*?*?*?*?*?*?*?*?*?*?*?*?*?*?*?*?*?*?,13.9,8.8,73,101732,791,1368,338,251.5,57.8,218.1,27695,5811,24567,7108,43,3.1,9,5,9999,99999,9,999999999,0.0,999,999,99
3021,4,4,15,0,*?*?*?*?*?*?*?*?*?*?*?*?*?*?*?*?*?*?*?*?*?*?,13.8,7.1,65,101732,645,1368,329,314.0,237.7,201.9,33389,24340,22613,4515,45,2.1,7,4,9999,99999,9,999999999,0.0,999,999,99
3021,4,4,16,0,*?*?*?*?*?*?*?*?*?*?*?*?*?*?*?*?*?*?*?*?*?*?,13.5,5.9,61,101732,462,1366,331,181.3,135.1,135.6,19722,12742,15447,3080,47,4.6,8,4,9999,99999,9,999999999,0.0,999,999,99
3021,4,4,17,0,*?*?*?*?*?*?*?*?*?*?*?*?*?*?*?*?*?*?*?*?*?*?,13.7,6.2,62,101732,256,1366,332,85.8,115.5,64.2,9388,8770,7468,1375,48,3.6,8,4,9999,99999,9,999999999,0.0,999,999,99
3021,4,4,18,0,*?*?*?*?*?*?*?*?*?*?*?*?*?*?*?*?*?*?*?*?*?*?,13.6,6.2,62,101732,40,1360,323,0.0,0.0,0.0,0,0,0,0,50,3.1,6,3,9999,99999,9,999999999,0.0,999,999,99
3021,4,4,19,0,*?*?*?*?*?*?*?*?*?*?*?*?*?*?*?*?*?*?*?*?*?*?,12.7,6.9,68,101732,0,-0,336,0.0,-0.0,0.0,0,0,0,0,47,3.6,10,5,9999,99999,9,999999999,0.0,999,999,99
3021,4,4,20,0,*?*?*?*?*?*?*?*?*?*?*?*?*?*?*?*?*?*?*?*?*?*?,10.7,7.3,81,101732,0,-0,327,0.0,-0.0,0.0,0,0,0,0,43,3.6,10,5,9999,99999,9,999999999,0.0,999,999,99
3021,4,4,21,0,*?*?*?*?*?*?*?*?*?*?*?*?*?*?*?*?*?*?*?*?*?*?,9.6,6.6,82,101732,0,-0,322,0.0,-0.0,0.0,0,0,0,0,40,4.1,10,5,9999,99999,9,999999999,0.0,999,999,99
3021,4,4,22,0,*?*?*?*?*?*?*?*?*?*?*?*?*?*?*?*?*?*?*?*?*?*?,8.5,5.9,85,101732,0,-0,317,0.0,-0.0,0.0,0,0,0,0,37,3.6,10,5,9999,99999,9,999999999,0.0,999,999,99
3021,4,4,23,0,*?*?*?*?*?*?*?*?*?*?*?*?*?*?*?*?*?*?*?*?*?*?,9.6,6.1,80,101732,0,-0,322,0.0,-0.0,0.0,0,0,0,0,33,3.1,10,5,9999,99999,9,999999999,0.0,999,999,99
3021,4,4,24,0,*?*?*?*?*?*?*?*?*?*?*?*?*?*?*?*?*?*?*?*?*?*?,8.5,8.4,100,101732,0,-0,317,0.0,-0.0,0.0,0,0,0,0,30,2.1,10,5,9999,99999,9,999999999,0.0,999,999,99
3021,4,5,1,0,*?*?*?*?*?*?*?*?*?*?*?*?*?*?*?*?*?*?*?*?*?*?,11.3,8.3,79,101841,0,-0,329,0.0,-0.0,0.0,0,0,0,0,28,1.5,10,5,9999,99999,9,999999999,0.0,999,999,99
3021,4,5,2,0,*?*?*?*?*?*?*?*?*?*?*?*?*?*?*?*?*?*?*?*?*?*?,11.7,9.2,82,101841,0,-0,331,0.0,-0.0,0.0,0,0,0,0,27,2.1,10,5,9999,99999,9,999999999,0.0,999,999,99
3021,4,5,3,0,*?*?*?*?*?*?*?*?*?*?*?*?*?*?*?*?*?*?*?*?*?*?,11.5,9.7,86,101841,0,-0,330,0.0,-0.0,0.0,0,0,0,0,25,2.6,10,5,9999,99999,9,999999999,0.0,999,999,99
3021,4,5,4,0,*?*?*?*?*?*?*?*?*?*?*?*?*?*?*?*?*?*?*?*?*?*?,11.2,9.7,88,101841,0,-0,329,0.0,-0.0,0.0,0,0,0,0,23,2.1,10,5,9999,99999,9,999999999,0.0,999,999,99
3021,4,5,5,0,*?*?*?*?*?*?*?*?*?*?*?*?*?*?*?*?*?*?*?*?*?*?,10.7,9.8,92,101841,0,-0,326,0.0,-0.0,0.0,0,0,0,0,22,2.1,10,5,9999,99999,9,999999999,0.0,999,999,99
3021,4,5,6,0,*?*?*?*?*?*?*?*?*?*?*?*?*?*?*?*?*?*?*?*?*?*?,11.1,10.5,93,101841,190,1366,328,24.0,0.0,24.0,2825,-0,2828,929,20,2.6,10,5,9999,99999,9,999999999,0.0,999,999,99
3021,4,5,7,0,*?*?*?*?*?*?*?*?*?*?*?*?*?*?*?*?*?*?*?*?*?*?,11.3,10.5,92,101841,401,1365,329,66.5,0.0,66.5,7755,0,7776,2699,27,3.1,10,5,9999,99999,9,999999999,0.0,999,999,99
3021,4,5,8,0,*?*?*?*?*?*?*?*?*?*?*?*?*?*?*?*?*?*?*?*?*?*?,13.1,11.9,90,101841,593,1366,337,105.1,0.0,105.1,12356,0,12398,4562,33,4.1,10,5,9999,99999,9,999999999,0.0,999,999,99
3021,4,5,9,0,*?*?*?*?*?*?*?*?*?*?*?*?*?*?*?*?*?*?*?*?*?*?,15.0,12.2,81,101841,753,1367,346,137.2,0.0,137.2,16271,0,16334,6280,40,3.1,10,5,9999,99999,9,999999999,0.4,999,999,99
3021,4,5,10,0,*?*?*?*?*?*?*?*?*?*?*?*?*?*?*?*?*?*?*?*?*?*?,16.7,10.8,66,101841,869,1367,355,160.6,0.0,160.6,19176,0,19257,7604,47,4.1,10,5,9999,99999,9,999999999,0.6,999,999,99
3021,4,5,11,0,*?*?*?*?*?*?*?*?*?*?*?*?*?*?*?*?*?*?*?*?*?*?,17.4,10.3,61,101841,934,1367,355,301.7,58.7,261.6,33269,5963,29466,9344,53,3.1,9,5,9999,99999,9,999999999,0.0,999,999,99
3021,4,5,12,0,*?*?*?*?*?*?*?*?*?*?*?*?*?*?*?*?*?*?*?*?*?*?,18.3,9.9,57,101841,943,1366,359,304.9,58.8,264.4,33632,5971,29784,9507,60,2.6,9,5,9999,99999,9,999999999,0.0,999,999,99
3021,4,5,13,0,*?*?*?*?*?*?*?*?*?*?*?*?*?*?*?*?*?*?*?*?*?*?,18.9,8.8,51,101841,896,1366,362,288.5,58.5,250.2,31808,5930,28183,8708,57,2.1,9,5,9999,99999,9,999999999,0.0,999,999,99
3021,4,5,14,0,*?*?*?*?*?*?*?*?*?*?*?*?*?*?*?*?*?*?*?*?*?*?,18.9,10.4,56,101841,796,1366,362,253.6,57.9,219.9,27929,5819,24773,7192,53,1.5,9,5,9999,99999,9,999999999,0.0,999,999,99
3021,4,5,15,0,*?*?*?*?*?*?*?*?*?*?*?*?*?*?*?*?*?*?*?*?*?*?,19.0,10.5,56,101841,650,1366,362,202.6,56.6,175.6,22275,5575,19792,5304,50,2.6,9,5,9999,99999,9,999999999,0.0,999,999,99
3021,4,5,16,0,*?*?*?*?*?*?*?*?*?*?*?*?*?*?*?*?*?*?*?*?*?*?,18.9,8.8,51,101841,468,1366,362,138.9,53.9,120.4,15246,5028,13584,3335,47,4.1,9,5,9999,99999,9,999999999,0.0,999,999,99
3021,4,5,17,0,*?*?*?*?*?*?*?*?*?*?*?*?*?*?*?*?*?*?*?*?*?*?,18.2,9.7,56,101841,262,1366,362,38.5,0.0,38.5,4491,0,4499,1500,43,4.1,10,5,9999,99999,9,999999999,0.0,999,999,99
3021,4,5,18,0,*?*?*?*?*?*?*?*?*?*?*?*?*?*?*?*?*?*?*?*?*?*?,17.7,9.2,56,101841,46,1357,360,0.0,0.0,0.0,0,0,0,0,40,3.6,10,5,9999,99999,9,999999999,0.0,999,999,99
3021,4,5,19,0,*?*?*?*?*?*?*?*?*?*?*?*?*?*?*?*?*?*?*?*?*?*?,16.6,8.7,58,101841,0,-0,355,0.0,-0.0,0.0,0,0,0,0,35,3.6,10,5,9999,99999,9,999999999,0.0,999,999,99
3021,4,5,20,0,*?*?*?*?*?*?*?*?*?*?*?*?*?*?*?*?*?*?*?*?*?*?,15.3,10.1,69,101841,0,-0,348,0.0,-0.0,0.0,0,0,0,0,30,3.6,10,5,9999,99999,9,999999999,0.0,999,999,99
3021,4,5,21,0,*?*?*?*?*?*?*?*?*?*?*?*?*?*?*?*?*?*?*?*?*?*?,14.6,10.3,74,101841,0,-0,345,0.0,-0.0,0.0,0,0,0,0,25,3.6,10,5,9999,99999,9,999999999,0.0,999,999,99
3021,4,5,22,0,*?*?*?*?*?*?*?*?*?*?*?*?*?*?*?*?*?*?*?*?*?*?,13.4,10.2,79,101841,0,-0,339,0.0,-0.0,0.0,0,0,0,0,20,3.6,10,5,9999,99999,9,999999999,0.0,999,999,99
3021,4,5,23,0,*?*?*?*?*?*?*?*?*?*?*?*?*?*?*?*?*?*?*?*?*?*?,13.1,10.3,81,101841,0,-0,337,0.0,-0.0,0.0,0,0,0,0,15,3.6,10,5,9999,99999,9,999999999,0.0,999,999,99
3021,4,5,24,0,*?*?*?*?*?*?*?*?*?*?*?*?*?*?*?*?*?*?*?*?*?*?,10.7,7.1,76,101841,0,-0,327,0.0,-0.0,0.0,0,0,0,0,30,2.1,10,5,9999,99999,9,999999999,0.0,999,999,99
3021,4,6,1,0,*?*?*?*?*?*?*?*?*?*?*?*?*?*?*?*?*?*?*?*?*?*?,11.3,9.4,88,102462,0,-0,329,0.0,-0.0,0.0,0,0,0,0,62,4.6,10,5,9999,99999,9,999999999,0.0,999,999,99
3021,4,6,2,0,*?*?*?*?*?*?*?*?*?*?*?*?*?*?*?*?*?*?*?*?*?*?,10.4,9.1,91,102462,0,-0,325,0.0,-0.0,0.0,0,0,0,0,113,3.6,10,5,9999,99999,9,999999999,0.0,999,999,99
3021,4,6,3,0,*?*?*?*?*?*?*?*?*?*?*?*?*?*?*?*?*?*?*?*?*?*?,10.4,8.9,90,102462,0,-0,325,0.0,-0.0,0.0,0,0,0,0,165,2.1,10,5,9999,99999,9,999999999,0.0,999,999,99
3021,4,6,4,0,*?*?*?*?*?*?*?*?*?*?*?*?*?*?*?*?*?*?*?*?*?*?,10.1,8.5,90,102462,0,-0,324,0.0,-0.0,0.0,0,0,0,0,217,2.6,10,5,9999,99999,9,999999999,0.0,999,999,99
3021,4,6,5,0,*?*?*?*?*?*?*?*?*?*?*?*?*?*?*?*?*?*?*?*?*?*?,9.9,8.8,92,102462,0,-0,323,0.0,-0.0,0.0,0,0,0,0,268,5.2,10,5,9999,99999,9,999999999,0.0,999,999,99
3021,4,6,6,0,*?*?*?*?*?*?*?*?*?*?*?*?*?*?*?*?*?*?*?*?*?*?,10.3,9.4,94,102462,198,1366,325,25.6,0.0,25.6,3011,0,3015,991,320,3.6,10,5,9999,99999,9,999999999,0.0,999,999,99
3021,4,6,7,0,*?*?*?*?*?*?*?*?*?*?*?*?*?*?*?*?*?*?*?*?*?*?,10.7,9.7,93,102462,409,1366,326,68.1,0.0,68.1,7942,0,7963,2771,277,2.6,10,5,9999,99999,9,999999999,0.0,999,999,99
3021,4,6,8,0,*?*?*?*?*?*?*?*?*?*?*?*?*?*?*?*?*?*?*?*?*?*?,11.9,9.9,88,102462,600,1365,332,106.7,0.0,106.7,12540,0,12583,4640,233,2.1,10,5,9999,99999,9,999999999,0.0,999,999,99
3021,4,6,9,0,*?*?*?*?*?*?*?*?*?*?*?*?*?*?*?*?*?*?*?*?*?*?,12.5,10.2,85,102462,759,1365,335,138.7,0.0,138.7,16453,0,16517,6360,190,3.1,10,5,9999,99999,9,999999999,0.0,999,999,99
3021,4,6,10,0,*?*?*?*?*?*?*?*?*?*?*?*?*?*?*?*?*?*?*?*?*?*?,14.3,10.3,77,102462,875,1365,343,162.0,0.0,162.0,19354,0,19436,7682,147,6.2,10,5,9999,99999,9,999999999,0.0,999,999,99
3021,4,6,11,0,*?*?*?*?*?*?*?*?*?*?*?*?*?*?*?*?*?*?*?*?*?*?,14.8,10.8,77,102462,940,1366,345,175.0,0.0,175.0,20994,0,21087,8434,103,4.1,10,5,9999,99999,9,999999999,0.0,999,999,99
3021,4,6,12,0,*?*?*?*?*?*?*?*?*?*?*?*?*?*?*?*?*?*?*?*?*?*?,15.7,11.0,73,102462,949,1366,350,176.8,0.0,176.8,21224,0,21319,8539,60,3.1,10,5,9999,99999,9,999999999,0.0,999,999,99
3021,4,6,13,0,*?*?*?*?*?*?*?*?*?*?*?*?*?*?*?*?*?*?*?*?*?*?,15.3,10.7,73,102462,902,1366,348,167.3,0.0,167.3,20027,0,20113,7991,55,2.6,10,5,9999,99999,9,999999999,0.0,999,999,99
3021,4,6,14,0,*?*?*?*?*?*?*?*?*?*?*?*?*?*?*?*?*?*?*?*?*?*?,15.7,10.8,72,102462,802,1366,350,147.2,0.0,147.2,17509,0,17579,6839,50,2.6,10,5,9999,99999,9,999999999,0.0,999,999,99
3021,4,6,15,0,*?*?*?*?*?*?*?*?*?*?*?*?*?*?*?*?*?*?*?*?*?*?,16.0,9.8,66,102462,656,1366,351,117.8,0.0,117.8,13891,0,13941,5223,45,2.1,10,5,9999,99999,9,999999999,0.0,999,999,99
3021,4,6,16,0,*?*?*?*?*?*?*?*?*?*?*?*?*?*?*?*?*?*?*?*?*?*?,15.6,8.8,64,102462,474,1367,350,81.1,0.0,81.1,9482,0,9509,3376,40,4.6,10,5,9999,99999,9,999999999,0.0,999,999,99
3021,4,6,17,0,*?*?*?*?*?*?*?*?*?*?*?*?*?*?*?*?*?*?*?*?*?*?,15.9,9.3,65,102462,268,1367,351,39.7,0.0,39.7,4630,0,4639,1549,35,3.6,10,5,9999,99999,9,999999999,0.0,999,999,99
3021,4,6,18,0,*?*?*?*?*?*?*?*?*?*?*?*?*?*?*?*?*?*?*?*?*?*?,14.9,10.1,73,102462,52,1354,346,0.0,0.0,0.0,0,0,0,0,30,2.6,10,5,9999,99999,9,999999999,0.0,999,999,99
3021,4,6,19,0,*?*?*?*?*?*?*?*?*?*?*?*?*?*?*?*?*?*?*?*?*?*?,14.1,10.2,77,102462,0,-0,342,0.0,-0.0,0.0,0,0,0,0,52,4.6,10,5,9999,99999,9,999999999,0.0,999,999,99
3021,4,6,20,0,*?*?*?*?*?*?*?*?*?*?*?*?*?*?*?*?*?*?*?*?*?*?,13.0,10.1,82,102462,0,-0,337,0.0,-0.0,0.0,0,0,0,0,73,5.2,10,5,9999,99999,9,999999999,0.0,999,999,99
3021,4,6,21,0,*?*?*?*?*?*?*?*?*?*?*?*?*?*?*?*?*?*?*?*?*?*?,12.7,9.7,81,102462,0,-0,336,0.0,-0.0,0.0,0,0,0,0,95,5.2,10,5,9999,99999,9,999999999,0.0,999,999,99
3021,4,6,22,0,*?*?*?*?*?*?*?*?*?*?*?*?*?*?*?*?*?*?*?*?*?*?,11.9,9.9,87,102462,0,-0,332,0.0,-0.0,0.0,0,0,0,0,117,5.2,10,5,9999,99999,9,999999999,0.0,999,999,99
3021,4,6,23,0,*?*?*?*?*?*?*?*?*?*?*?*?*?*?*?*?*?*?*?*?*?*?,12.2,9.6,84,102462,0,-0,333,0.0,-0.0,0.0,0,0,0,0,138,4.6,10,5,9999,99999,9,999999999,0.0,999,999,99
3021,4,6,24,0,*?*?*?*?*?*?*?*?*?*?*?*?*?*?*?*?*?*?*?*?*?*?,12.7,9.8,82,102462,0,-0,336,0.0,-0.0,0.0,0,0,0,0,10,5.2,10,5,9999,99999,9,999999999,0.0,999,999,99
3021,4,7,1,0,*?*?*?*?*?*?*?*?*?*?*?*?*?*?*?*?*?*?*?*?*?*?,12.5,8.4,75,101917,0,-0,335,0.0,-0.0,0.0,0,0,0,0,133,2.1,10,5,9999,99999,9,999999999,0.0,999,999,99
3021,4,7,2,0,*?*?*?*?*?*?*?*?*?*?*?*?*?*?*?*?*?*?*?*?*?*?,11.9,8.0,75,101917,0,-0,332,0.0,-0.0,0.0,0,0,0,0,107,2.1,10,5,9999,99999,9,999999999,0.0,999,999,99
3021,4,7,3,0,*?*?*?*?*?*?*?*?*?*?*?*?*?*?*?*?*?*?*?*?*?*?,12.1,8.0,74,101917,0,-0,333,0.0,-0.0,0.0,0,0,0,0,80,2.1,10,5,9999,99999,9,999999999,0.0,999,999,99
3021,4,7,4,0,*?*?*?*?*?*?*?*?*?*?*?*?*?*?*?*?*?*?*?*?*?*?,11.9,8.3,77,101917,0,-0,332,0.0,-0.0,0.0,0,0,0,0,53,2.1,10,5,9999,99999,9,999999999,0.0,999,999,99
3021,4,7,5,0,*?*?*?*?*?*?*?*?*?*?*?*?*?*?*?*?*?*?*?*?*?*?,11.9,8.1,76,101917,0,-0,332,0.0,-0.0,0.0,0,0,0,0,27,2.1,10,5,9999,99999,9,999999999,0.0,999,999,99
3021,4,7,6,0,*?*?*?*?*?*?*?*?*?*?*?*?*?*?*?*?*?*?*?*?*?*?,11.8,8.4,78,101917,206,1366,313,87.7,305.1,41.6,8917,20554,6173,734,0,2.6,5,3,9999,99999,9,999999999,0.0,999,999,99
3021,4,7,7,0,*?*?*?*?*?*?*?*?*?*?*?*?*?*?*?*?*?*?*?*?*?*?,13.0,8.5,73,101917,416,1363,322,210.3,308.7,116.1,22279,27993,13465,2320,28,2.6,6,3,9999,99999,9,999999999,0.0,999,999,99
3021,4,7,8,0,*?*?*?*?*?*?*?*?*?*?*?*?*?*?*?*?*?*?*?*?*?*?,14.1,9.3,71,101917,608,1366,324,348.0,410.3,165.3,36257,40170,20102,3374,57,2.6,5,3,9999,99999,9,999999999,0.0,999,999,99
3021,4,7,9,0,*?*?*?*?*?*?*?*?*?*?*?*?*?*?*?*?*?*?*?*?*?*?,16.1,9.4,63,101917,766,1364,341,381.2,242.4,245.1,40755,25528,27070,5925,85,3.6,7,4,9999,99999,9,999999999,0.0,999,999,99
3021,4,7,10,0,*?*?*?*?*?*?*?*?*?*?*?*?*?*?*?*?*?*?*?*?*?*?,16.9,9.8,61,101917,882,1365,345,444.4,245.6,285.8,47778,26261,31169,7612,113,3.6,7,4,9999,99999,9,999999999,0.0,999,999,99
3021,4,7,11,0,*?*?*?*?*?*?*?*?*?*?*?*?*?*?*?*?*?*?*?*?*?*?,18.7,9.6,54,101917,946,1365,346,567.1,429.6,269.4,59783,44430,30927,7501,142,3.6,5,3,9999,99999,9,999999999,0.0,999,999,99
3021,4,7,12,0,*?*?*?*?*?*?*?*?*?*?*?*?*?*?*?*?*?*?*?*?*?*?,20.2,9.1,48,101917,955,1365,356,537.3,344.1,296.6,58193,37045,32303,8480,170,4.6,6,3,9999,99999,9,999999999,0.0,999,999,99
3021,4,7,13,0,*?*?*?*?*?*?*?*?*?*?*?*?*?*?*?*?*?*?*?*?*?*?,20.2,9.6,50,101917,907,1364,361,458.5,246.2,294.8,49353,26389,32067,8062,163,6.2,7,4,9999,99999,9,999999999,0.0,999,999,99
3021,4,7,14,0,*?*?*?*?*?*?*?*?*?*?*?*?*?*?*?*?*?*?*?*?*?*?,20.1,8.8,47,101917,807,1364,355,447.8,339.1,247.2,48143,35967,27341,6105,157,6.2,6,3,9999,99999,9,999999999,0.0,999,999,99
3021,4,7,15,0,*?*?*?*?*?*?*?*?*?*?*?*?*?*?*?*?*?*?*?*?*?*?,19.7,7.6,45,101917,661,1364,361,273.9,142.5,204.9,29861,14525,23067,5043,150,6.7,8,4,9999,99999,9,999999999,0.0,999,999,99
3021,4,7,16,0,*?*?*?*?*?*?*?*?*?*?*?*?*?*?*?*?*?*?*?*?*?*?,20.3,7.1,42,101917,479,1364,359,223.9,227.7,144.0,23669,21643,16457,2983,143,6.7,7,4,9999,99999,9,999999999,0.0,999,999,99
3021,4,7,17,0,*?*?*?*?*?*?*?*?*?*?*?*?*?*?*?*?*?*?*?*?*?*?,20.2,7.7,44,101917,274,1367,355,123.4,275.8,68.1,12791,20626,8840,1247,137,6.7,6,3,9999,99999,9,999999999,0.0,999,999,99
3021,4,7,18,0,*?*?*?*?*?*?*?*?*?*?*?*?*?*?*?*?*?*?*?*?*?*?,19.2,8.8,50,101917,58,1353,359,0.0,0.0,0.0,0,0,0,0,130,7.2,8,4,9999,99999,9,999999999,0.0,999,999,99
3021,4,7,19,0,*?*?*?*?*?*?*?*?*?*?*?*?*?*?*?*?*?*?*?*?*?*?,18.0,8.7,53,101917,0,-0,361,0.0,-0.0,0.0,0,0,0,0,125,7.2,10,5,9999,99999,9,999999999,0.0,999,999,99
3021,4,7,20,0,*?*?*?*?*?*?*?*?*?*?*?*?*?*?*?*?*?*?*?*?*?*?,16.2,8.8,60,101917,0,-0,353,0.0,-0.0,0.0,0,0,0,0,120,7.7,10,5,9999,99999,9,999999999,0.0,999,999,99
3021,4,7,21,0,*?*?*?*?*?*?*?*?*?*?*?*?*?*?*?*?*?*?*?*?*?*?,15.2,8.8,64,101917,0,-0,348,0.0,-0.0,0.0,0,0,0,0,115,6.7,10,5,9999,99999,9,999999999,0.0,999,999,99
3021,4,7,22,0,*?*?*?*?*?*?*?*?*?*?*?*?*?*?*?*?*?*?*?*?*?*?,15.0,8.9,66,101917,0,-0,347,0.0,-0.0,0.0,0,0,0,0,110,6.7,10,5,9999,99999,9,999999999,0.0,999,999,99
3021,4,7,23,0,*?*?*?*?*?*?*?*?*?*?*?*?*?*?*?*?*?*?*?*?*?*?,14.9,9.3,68,101917,0,-0,346,0.0,-0.0,0.0,0,0,0,0,105,7.2,10,5,9999,99999,9,999999999,0.0,999,999,99
3021,4,7,24,0,*?*?*?*?*?*?*?*?*?*?*?*?*?*?*?*?*?*?*?*?*?*?,12.5,9.1,78,101917,0,-0,335,0.0,-0.0,0.0,0,0,0,0,160,2.1,10,5,9999,99999,9,999999999,0.0,999,999,99
3021,4,8,1,0,*?*?*?*?*?*?*?*?*?*?*?*?*?*?*?*?*?*?*?*?*?*?,14.1,8.9,69,100621,0,-0,342,0.0,-0.0,0.0,0,0,0,0,98,6.2,10,5,9999,99999,9,999999999,0.0,999,999,99
3021,4,8,2,0,*?*?*?*?*?*?*?*?*?*?*?*?*?*?*?*?*?*?*?*?*?*?,13.1,8.7,72,100621,0,-0,338,0.0,-0.0,0.0,0,0,0,0,97,8.8,10,5,9999,99999,9,999999999,0.0,999,999,99
3021,4,8,3,0,*?*?*?*?*?*?*?*?*?*?*?*?*?*?*?*?*?*?*?*?*?*?,12.7,8.8,74,100621,0,-0,336,0.0,-0.0,0.0,0,0,0,0,95,7.7,10,5,9999,99999,9,999999999,0.0,999,999,99
3021,4,8,4,0,*?*?*?*?*?*?*?*?*?*?*?*?*?*?*?*?*?*?*?*?*?*?,12.4,7.7,71,100621,0,-0,315,0.0,-0.0,0.0,0,0,0,0,93,5.7,5,3,9999,99999,9,999999999,0.0,999,999,99
3021,4,8,5,0,*?*?*?*?*?*?*?*?*?*?*?*?*?*?*?*?*?*?*?*?*?*?,12.2,8.0,72,100621,0,-0,294,0.0,-0.0,0.0,0,0,0,0,92,5.2,0,0,9999,99999,9,999999999,0.0,999,999,99
3021,4,8,6,0,*?*?*?*?*?*?*?*?*?*?*?*?*?*?*?*?*?*?*?*?*?*?,12.1,8.5,76,100621,214,1366,295,99.5,444.7,29.9,10173,32538,4828,589,90,6.2,0,0,9999,99999,9,999999999,0.0,999,999,99
3021,4,8,7,0,*?*?*?*?*?*?*?*?*?*?*?*?*?*?*?*?*?*?*?*?*?*?,13.9,9.2,71,100621,424,1364,304,245.7,553.2,73.7,25449,49295,10753,1388,88,8.8,0,0,9999,99999,9,999999999,0.0,999,999,99
3021,4,8,8,0,*?*?*?*?*?*?*?*?*?*?*?*?*?*?*?*?*?*?*?*?*?*?,15.8,9.3,63,100621,615,1365,313,378.2,587.5,113.5,39318,56763,15771,2284,87,7.2,0,0,9999,99999,9,999999999,0.0,999,999,99
3021,4,8,9,0,*?*?*?*?*?*?*?*?*?*?*?*?*?*?*?*?*?*?*?*?*?*?,18.8,9.2,52,100621,773,1364,338,482.4,542.3,175.1,51634,55282,21563,3925,85,7.2,3,2,9999,99999,9,999999999,0.0,999,999,99
3021,4,8,10,0,*?*?*?*?*?*?*?*?*?*?*?*?*?*?*?*?*?*?*?*?*?*?,20.2,9.2,47,100621,888,1364,340,566.4,584.7,185.8,59017,58582,23789,4621,83,8.2,2,1,9999,99999,9,999999999,0.0,999,999,99
3021,4,8,11,0,*?*?*?*?*?*?*?*?*?*?*?*?*?*?*?*?*?*?*?*?*?*?,22.6,10.5,45,100621,952,1364,347,612.6,614.4,183.8,64368,62091,23643,5043,82,8.8,0,0,9999,99999,9,999999999,0.0,999,999,99
3021,4,8,12,0,*?*?*?*?*?*?*?*?*?*?*?*?*?*?*?*?*?*?*?*?*?*?,22.9,9.7,42,100621,960,1364,346,618.5,614.9,185.5,65008,62162,23825,5156,80,10.3,0,0,9999,99999,9,999999999,0.0,999,999,99
3021,4,8,13,0,*?*?*?*?*?*?*?*?*?*?*?*?*?*?*?*?*?*?*?*?*?*?,24.2,10.2,40,100621,913,1364,353,585.5,612.3,175.6,61436,61738,22797,4567,77,10.3,0,0,9999,99999,9,999999999,0.0,999,999,99
3021,4,8,14,0,*?*?*?*?*?*?*?*?*?*?*?*?*?*?*?*?*?*?*?*?*?*?,24.7,11.2,41,100621,813,1365,359,515.8,606.0,154.7,53945,60596,20549,3594,73,9.8,0,0,9999,99999,9,999999999,0.0,999,999,99
3021,4,8,15,0,*?*?*?*?*?*?*?*?*?*?*?*?*?*?*?*?*?*?*?*?*?*?,24.6,11.1,41,100621,667,1365,358,414.3,593.4,124.3,43131,58040,17067,2576,70,9.8,0,0,9999,99999,9,999999999,0.0,999,999,99
3021,4,8,16,0,*?*?*?*?*?*?*?*?*?*?*?*?*?*?*?*?*?*?*?*?*?*?,24.7,11.6,42,100621,485,1365,367,287.0,542.8,94.1,29566,49800,13280,1771,67,7.7,2,1,9999,99999,9,999999999,0.0,999,999,99
3021,4,8,17,0,*?*?*?*?*?*?*?*?*?*?*?*?*?*?*?*?*?*?*?*?*?*?,24.1,11.9,45,100621,279,1362,389,73.1,47.5,63.4,8049,3762,7419,1365,63,8.2,9,5,9999,99999,9,999999999,0.0,999,999,99
3021,4,8,18,0,*?*?*?*?*?*?*?*?*?*?*?*?*?*?*?*?*?*?*?*?*?*?,22.8,11.9,48,100621,65,1374,385,0.0,0.0,0.0,0,0,0,0,60,6.2,10,5,9999,99999,9,999999999,0.0,999,999,99
3021,4,8,19,0,*?*?*?*?*?*?*?*?*?*?*?*?*?*?*?*?*?*?*?*?*?*?,20.0,12.7,61,100621,0,-0,370,0.0,-0.0,0.0,0,0,0,0,63,5.7,10,5,9999,99999,9,999999999,0.0,999,999,99
3021,4,8,20,0,*?*?*?*?*?*?*?*?*?*?*?*?*?*?*?*?*?*?*?*?*?*?,18.3,13.0,68,100621,0,-0,362,0.0,-0.0,0.0,0,0,0,0,67,6.7,10,5,9999,99999,9,999999999,0.0,999,999,99
3021,4,8,21,0,*?*?*?*?*?*?*?*?*?*?*?*?*?*?*?*?*?*?*?*?*?*?,17.5,13.5,75,100621,0,-0,358,0.0,-0.0,0.0,0,0,0,0,70,4.6,10,5,9999,99999,9,999999999,0.0,999,999,99
3021,4,8,22,0,*?*?*?*?*?*?*?*?*?*?*?*?*?*?*?*?*?*?*?*?*?*?,16.7,13.1,76,100621,0,-0,354,0.0,-0.0,0.0,0,0,0,0,73,6.7,10,5,9999,99999,9,999999999,0.0,999,999,99
3021,4,8,23,0,*?*?*?*?*?*?*?*?*?*?*?*?*?*?*?*?*?*?*?*?*?*?,14.8,12.6,84,100621,0,-0,345,0.0,-0.0,0.0,0,0,0,0,77,7.7,10,5,9999,99999,9,999999999,0.0,999,999,99
3021,4,8,24,0,*?*?*?*?*?*?*?*?*?*?*?*?*?*?*?*?*?*?*?*?*?*?,14.7,9.1,67,100621,0,-0,345,0.0,-0.0,0.0,0,0,0,0,100,7.7,10,5,9999,99999,9,999999999,0.0,999,999,99
3021,4,9,1,0,*?*?*?*?*?*?*?*?*?*?*?*?*?*?*?*?*?*?*?*?*?*?,8.8,7.3,87,99901.3,0,-0,318,0.0,-0.0,0.0,0,0,0,0,78,6.2,10,5,9999,99999,9,999999999,0.0,999,999,99
3021,4,9,2,0,*?*?*?*?*?*?*?*?*?*?*?*?*?*?*?*?*?*?*?*?*?*?,6.1,3.9,84,99901.3,0,-0,307,0.0,-0.0,0.0,0,0,0,0,77,8.8,10,5,9999,99999,9,999999999,0.0,999,999,99
3021,4,9,3,0,*?*?*?*?*?*?*?*?*?*?*?*?*?*?*?*?*?*?*?*?*?*?,6.0,3.6,82,99901.3,0,-0,306,0.0,-0.0,0.0,0,0,0,0,75,7.7,10,5,9999,99999,9,999999999,0.0,999,999,99
3021,4,9,4,0,*?*?*?*?*?*?*?*?*?*?*?*?*?*?*?*?*?*?*?*?*?*?,5.5,3.4,84,99901.3,0,-0,304,0.0,-0.0,0.0,0,0,0,0,73,5.7,10,5,9999,99999,9,999999999,0.0,999,999,99
3021,4,9,5,0,*?*?*?*?*?*?*?*?*?*?*?*?*?*?*?*?*?*?*?*?*?*?,5.2,3.2,85,99901.3,6,1305,298,0.0,0.0,0.0,0,0,0,0,72,5.2,9,5,9999,99999,9,999999999,0.0,999,999,99
3021,4,9,6,0,*?*?*?*?*?*?*?*?*?*?*?*?*?*?*?*?*?*?*?*?*?*?,5.4,2.9,81,99901.3,221,1361,257,105.0,452.4,31.5,10708,33475,5073,614,70,6.2,0,0,9999,99999,9,999999999,0.0,999,999,99
3021,4,9,7,0,*?*?*?*?*?*?*?*?*?*?*?*?*?*?*?*?*?*?*?*?*?*?,5.9,2.9,79,99901.3,431,1362,268,250.2,531.4,82.1,25756,47353,11742,1523,70,8.8,2,1,9999,99999,9,999999999,0.0,999,999,99
3021,4,9,8,0,*?*?*?*?*?*?*?*?*?*?*?*?*?*?*?*?*?*?*?*?*?*?,8.4,4.3,73,99901.3,622,1364,285,378.8,529.1,137.5,40354,52203,17363,2765,70,7.2,3,2,9999,99999,9,999999999,0.0,999,999,99
3021,4,9,9,0,*?*?*?*?*?*?*?*?*?*?*?*?*?*?*?*?*?*?*?*?*?*?,10.8,4.6,64,99901.3,780,1364,281,493.1,603.6,147.9,51512,60129,19787,3334,70,7.2,0,0,9999,99999,9,999999999,0.0,999,999,99
3021,4,9,10,0,*?*?*?*?*?*?*?*?*?*?*?*?*?*?*?*?*?*?*?*?*?*?,13.0,4.3,54,99901.3,894,1363,304,566.0,549.7,205.5,60845,56818,24809,5245,70,8.2,3,2,9999,99999,9,999999999,0.0,999,999,99
3021,4,9,11,0,*?*?*?*?*?*?*?*?*?*?*?*?*?*?*?*?*?*?*?*?*?*?,14.7,5.3,52,99901.3,958,1364,303,616.8,608.5,189.4,64727,61434,24205,5230,70,8.8,1,0,9999,99999,9,999999999,0.0,999,999,99
3021,4,9,12,0,*?*?*?*?*?*?*?*?*?*?*?*?*?*?*?*?*?*?*?*?*?*?,16.3,5.5,47,99901.3,966,1363,310,622.6,608.9,191.1,65343,61498,24379,5344,70,10.3,1,0,9999,99999,9,999999999,0.0,999,999,99
3021,4,9,13,0,*?*?*?*?*?*?*?*?*?*?*?*?*?*?*?*?*?*?*?*?*?*?,17.5,6.9,48,99901.3,918,1363,314,589.6,612.7,176.9,61879,61792,22923,4635,67,10.3,0,0,9999,99999,9,999999999,0.0,999,999,99
3021,4,9,14,0,*?*?*?*?*?*?*?*?*?*?*?*?*?*?*?*?*?*?*?*?*?*?,17.0,7.1,51,99901.3,818,1363,339,454.9,339.6,251.1,48930,36073,27737,6262,63,9.8,6,3,9999,99999,9,999999999,0.0,999,999,99
3021,4,9,15,0,*?*?*?*?*?*?*?*?*?*?*?*?*?*?*?*?*?*?*?*?*?*?,17.5,6.6,47,99901.3,672,1363,313,418.3,594.0,125.5,43549,58163,17203,2609,60,9.8,0,0,9999,99999,9,999999999,0.0,999,999,99
3021,4,9,16,0,*?*?*?*?*?*?*?*?*?*?*?*?*?*?*?*?*?*?*?*?*?*?,17.0,6.2,47,99901.3,490,1363,329,282.7,462.3,116.5,29707,43124,14771,2228,57,7.7,4,2,9999,99999,9,999999999,0.0,999,999,99
3021,4,9,17,0,*?*?*?*?*?*?*?*?*?*?*?*?*?*?*?*?*?*?*?*?*?*?,16.5,6.4,50,99901.3,285,1363,355,43.3,0.0,43.3,5041,0,5052,1695,53,8.2,10,5,9999,99999,9,999999999,0.0,999,999,99
3021,4,9,18,0,*?*?*?*?*?*?*?*?*?*?*?*?*?*?*?*?*?*?*?*?*?*?,15.5,7.3,56,99901.3,71,1372,341,0.0,0.2,0.0,6,6,7,0,50,6.2,8,4,9999,99999,9,999999999,0.0,999,999,99
3021,4,9,19,0,*?*?*?*?*?*?*?*?*?*?*?*?*?*?*?*?*?*?*?*?*?*?,13.4,7.7,66,99901.3,0,-0,339,0.0,-0.0,0.0,0,0,0,0,48,5.7,10,5,9999,99999,9,999999999,0.0,999,999,99
3021,4,9,20,0,*?*?*?*?*?*?*?*?*?*?*?*?*?*?*?*?*?*?*?*?*?*?,12.0,6.9,69,99901.3,0,-0,333,0.0,-0.0,0.0,0,0,0,0,47,6.7,10,5,9999,99999,9,999999999,0.0,999,999,99
3021,4,9,21,0,*?*?*?*?*?*?*?*?*?*?*?*?*?*?*?*?*?*?*?*?*?*?,10.2,7.4,81,99901.3,0,-0,325,0.0,-0.0,0.0,0,0,0,0,45,4.6,10,5,9999,99999,9,999999999,0.0,999,999,99
3021,4,9,22,0,*?*?*?*?*?*?*?*?*?*?*?*?*?*?*?*?*?*?*?*?*?*?,9.4,7.0,83,99901.3,0,-0,321,0.0,-0.0,0.0,0,0,0,0,43,6.7,10,5,9999,99999,9,999999999,0.0,999,999,99
3021,4,9,23,0,*?*?*?*?*?*?*?*?*?*?*?*?*?*?*?*?*?*?*?*?*?*?,8.4,5.8,81,99901.3,0,-0,317,0.0,-0.0,0.0,0,0,0,0,42,7.7,10,5,9999,99999,9,999999999,0.0,999,999,99
3021,4,9,24,0,*?*?*?*?*?*?*?*?*?*?*?*?*?*?*?*?*?*?*?*?*?*?,12.8,10.2,82,99901.3,0,-0,336,0.0,-0.0,0.0,0,0,0,0,80,7.7,10,5,9999,99999,9,999999999,0.0,999,999,99
3021,4,10,1,0,*?*?*?*?*?*?*?*?*?*?*?*?*?*?*?*?*?*?*?*?*?*?,5.6,5.6,97,100337,0,-0,304,0.0,-0.0,0.0,0,0,0,0,43,6.2,10,5,9999,99999,9,999999999,0.0,999,999,99
3021,4,10,2,0,*?*?*?*?*?*?*?*?*?*?*?*?*?*?*?*?*?*?*?*?*?*?,4.1,4.1,97,100337,0,-0,298,0.0,-0.0,0.0,0,0,0,0,47,8.8,10,5,9999,99999,9,999999999,0.0,999,999,99
3021,4,10,3,0,*?*?*?*?*?*?*?*?*?*?*?*?*?*?*?*?*?*?*?*?*?*?,4.1,4.1,97,100337,0,-0,298,0.0,-0.0,0.0,0,0,0,0,50,7.7,10,5,9999,99999,9,999999999,0.0,999,999,99
3021,4,10,4,0,*?*?*?*?*?*?*?*?*?*?*?*?*?*?*?*?*?*?*?*?*?*?,4.3,4.3,97,100337,0,-0,299,0.0,-0.0,0.0,0,0,0,0,53,5.7,10,5,9999,99999,9,999999999,0.0,999,999,99
3021,4,10,5,0,*?*?*?*?*?*?*?*?*?*?*?*?*?*?*?*?*?*?*?*?*?*?,3.9,3.8,97,100337,14,1338,288,0.0,0.0,0.0,0,0,0,0,57,5.2,8,4,9999,99999,9,999999999,0.0,999,999,99
3021,4,10,6,0,*?*?*?*?*?*?*?*?*?*?*?*?*?*?*?*?*?*?*?*?*?*?,3.5,3.0,94,100337,229,1362,269,106.9,373.9,44.1,10924,26508,6558,786,60,6.2,4,2,9999,99999,9,999999999,0.0,999,999,99
3021,4,10,7,0,*?*?*?*?*?*?*?*?*?*?*?*?*?*?*?*?*?*?*?*?*?*?,5.4,3.6,86,100337,439,1363,290,202.1,224.1,130.0,21345,20705,14939,2651,78,8.8,7,4,9999,99999,9,999999999,0.0,999,999,99
3021,4,10,8,0,*?*?*?*?*?*?*?*?*?*?*?*?*?*?*?*?*?*?*?*?*?*?,7.3,3.9,78,100337,629,1363,298,306.4,237.1,197.0,32557,24170,22094,4377,97,7.2,7,4,9999,99999,9,999999999,0.0,999,999,99
3021,4,10,9,0,*?*?*?*?*?*?*?*?*?*?*?*?*?*?*?*?*?*?*?*?*?*?,9.1,3.9,68,100337,786,1362,273,498.0,604.2,149.4,52023,60227,19943,3386,115,7.2,0,0,9999,99999,9,999999999,0.0,999,999,99
3021,4,10,10,0,*?*?*?*?*?*?*?*?*?*?*?*?*?*?*?*?*?*?*?*?*?*?,11.9,5.5,63,100337,900,1362,287,577.4,611.7,173.2,60562,61620,22536,4438,133,8.2,0,0,9999,99999,9,999999999,0.0,999,999,99
3021,4,10,11,0,*?*?*?*?*?*?*?*?*?*?*?*?*?*?*?*?*?*?*?*?*?*?,13.6,5.3,56,100337,963,1362,294,621.4,615.1,186.4,65324,62192,23909,5213,152,8.8,0,0,9999,99999,9,999999999,0.0,999,999,99
3021,4,10,12,0,*?*?*?*?*?*?*?*?*?*?*?*?*?*?*?*?*?*?*?*?*?*?,15.9,5.0,47,100337,971,1362,303,627.0,615.5,188.1,65924,62256,24078,5324,170,10.3,0,0,9999,99999,9,999999999,0.0,999,999,99
3021,4,10,13,0,*?*?*?*?*?*?*?*?*?*?*?*?*?*?*?*?*?*?*?*?*?*?,15.6,4.3,46,100337,924,1363,310,591.9,586.7,194.1,61746,58924,24645,5063,165,10.3,2,1,9999,99999,9,999999999,0.0,999,999,99
3021,4,10,14,0,*?*?*?*?*?*?*?*?*?*?*?*?*?*?*?*?*?*?*?*?*?*?,15.8,3.6,43,100337,823,1362,315,517.6,545.7,187.9,55494,56006,22940,4425,160,9.8,3,2,9999,99999,9,999999999,0.0,999,999,99
3021,4,10,15,0,*?*?*?*?*?*?*?*?*?*?*?*?*?*?*?*?*?*?*?*?*?*?,16.1,3.4,42,100337,677,1362,327,393.9,416.0,187.1,41108,41518,22454,3985,155,9.8,5,3,9999,99999,9,999999999,0.0,999,999,99
3021,4,10,16,0,*?*?*?*?*?*?*?*?*?*?*?*?*?*?*?*?*?*?*?*?*?*?,15.5,4.8,48,100337,496,1363,330,258.9,318.8,142.9,27482,30656,16392,2951,150,7.7,6,3,9999,99999,9,999999999,0.0,999,999,99
3021,4,10,17,0,*?*?*?*?*?*?*?*?*?*?*?*?*?*?*?*?*?*?*?*?*?*?,15.4,5.3,50,100337,291,1364,340,102.3,120.8,76.5,11162,9704,8854,1653,145,8.2,8,4,9999,99999,9,999999999,0.0,999,999,99
3021,4,10,18,0,*?*?*?*?*?*?*?*?*?*?*?*?*?*?*?*?*?*?*?*?*?*?,13.2,5.6,58,100337,76,1354,339,1.2,0.0,1.2,168,-0,167,51,140,6.2,10,5,9999,99999,9,999999999,0.0,999,999,99
3021,4,10,19,0,*?*?*?*?*?*?*?*?*?*?*?*?*?*?*?*?*?*?*?*?*?*?,12.6,5.3,60,100337,0,-0,336,0.0,-0.0,0.0,0,0,0,0,130,5.7,10,5,9999,99999,9,999999999,0.0,999,999,99
3021,4,10,20,0,*?*?*?*?*?*?*?*?*?*?*?*?*?*?*?*?*?*?*?*?*?*?,10.5,4.8,66,100337,0,-0,326,0.0,-0.0,0.0,0,0,0,0,120,6.7,10,5,9999,99999,9,999999999,0.0,999,999,99
3021,4,10,21,0,*?*?*?*?*?*?*?*?*?*?*?*?*?*?*?*?*?*?*?*?*?*?,8.5,4.5,74,100337,0,-0,317,0.0,-0.0,0.0,0,0,0,0,110,4.6,10,5,9999,99999,9,999999999,0.0,999,999,99
3021,4,10,22,0,*?*?*?*?*?*?*?*?*?*?*?*?*?*?*?*?*?*?*?*?*?*?,8.6,4.8,75,100337,0,-0,318,0.0,-0.0,0.0,0,0,0,0,100,6.7,10,5,9999,99999,9,999999999,0.0,999,999,99
3021,4,10,23,0,*?*?*?*?*?*?*?*?*?*?*?*?*?*?*?*?*?*?*?*?*?*?,7.7,4.3,77,100337,0,-0,314,0.0,-0.0,0.0,0,0,0,0,90,7.7,10,5,9999,99999,9,999999999,0.0,999,999,99
3021,4,10,24,0,*?*?*?*?*?*?*?*?*?*?*?*?*?*?*?*?*?*?*?*?*?*?,7.4,5.8,87,100337,0,-0,312,0.0,-0.0,0.0,0,0,0,0,40,7.7,10,5,9999,99999,9,999999999,0.0,999,999,99
[truncated: 1,084,384 more chars]
