# Supplementary material for: Future weather dataset for fourteen UK sites
Source: Data Brief. 2016 Aug 3;8:1308–10. doi: 10.1016/j.dib.2016.07.057 (PMC4990658; doi:10.1016/j.dib.2016.07.057)
Supplement: Supplementary file 2 — Supplementary material [file mmc2.zip › 02_90th_WCDH_2050s_02 Birmingham.epw]

LOCATION,4200285,-,UK,WG data,03544,52.44,-1.74,0,20
DESIGN CONDITIONS,0
TYPICAL/EXTREME PERIODS,0
GROUND TEMPERATURES,1,1.0,,,,6.2,9.6,13.3,15.9,19.3,19.6,17.9,14.6,10.5,6.9,4.7,4.4
HOLIDAYS/DAYLIGHT SAVINGS,No,0,0,0
COMMENTS 1,created by using UKCP09 weather generator outputs
COMMENTS 2,wind speed wind direction and pressure based on observations at station id 03544
DATA PERIODS,1,1,Data,Sunday,1/1,12/31
3021,1,1,1,0,*?*?*?*?*?*?*?*?*?*?*?*?*?*?*?*?*?*?*?*?*?*?,2.0,-1.3,78,100683,0,-0,290,0.0,-0.0,0.0,0,0,0,0,258,4.1,10,5,9999,99999,9,999999999,0.0,999,999,99
3021,1,1,2,0,*?*?*?*?*?*?*?*?*?*?*?*?*?*?*?*?*?*?*?*?*?*?,1.5,-3.4,68,100683,0,-0,288,0.0,-0.0,0.0,0,0,0,0,257,4.6,10,5,9999,99999,9,999999999,0.0,999,999,99
3021,1,1,3,0,*?*?*?*?*?*?*?*?*?*?*?*?*?*?*?*?*?*?*?*?*?*?,1.2,-4.5,63,100683,0,-0,287,0.0,-0.0,0.0,0,0,0,0,255,3.6,10,5,9999,99999,9,999999999,0.0,999,999,99
3021,1,1,4,0,*?*?*?*?*?*?*?*?*?*?*?*?*?*?*?*?*?*?*?*?*?*?,1.3,-3.4,69,100683,0,-0,287,0.0,-0.0,0.0,0,0,0,0,253,3.6,10,5,9999,99999,9,999999999,0.0,999,999,99
3021,1,1,5,0,*?*?*?*?*?*?*?*?*?*?*?*?*?*?*?*?*?*?*?*?*?*?,0.6,-2.4,78,100683,0,-0,284,0.0,-0.0,0.0,0,0,0,0,252,3.6,10,5,9999,99999,9,999999999,0.0,999,999,99
3021,1,1,6,0,*?*?*?*?*?*?*?*?*?*?*?*?*?*?*?*?*?*?*?*?*?*?,0.9,-2.2,79,100683,0,-0,285,0.0,-0.0,0.0,0,0,0,0,250,3.6,10,5,9999,99999,9,999999999,0.0,999,999,99
3021,1,1,7,0,*?*?*?*?*?*?*?*?*?*?*?*?*?*?*?*?*?*?*?*?*?*?,0.7,-2.9,75,100683,0,-0,285,0.0,-0.0,0.0,0,0,0,0,252,2.1,10,5,9999,99999,9,999999999,0.1,999,999,99
3021,1,1,8,0,*?*?*?*?*?*?*?*?*?*?*?*?*?*?*?*?*?*?*?*?*?*?,0.5,-2.7,77,100683,16,1408,284,0.0,0.0,0.0,0,0,0,0,253,1.5,10,5,9999,99999,9,999999999,0.0,999,999,99
3021,1,1,9,0,*?*?*?*?*?*?*?*?*?*?*?*?*?*?*?*?*?*?*?*?*?*?,0.3,-1.9,83,100683,169,1412,273,43.0,90.6,32.2,4647,4968,4010,563,255,3.6,8,4,9999,99999,9,999999999,0.0,999,999,99
3021,1,1,10,0,*?*?*?*?*?*?*?*?*?*?*?*?*?*?*?*?*?*?*?*?*?*?,0.5,-1.9,81,100683,281,1414,273,93.1,118.0,69.6,10188,9206,8098,1496,257,6.2,8,4,9999,99999,9,999999999,0.0,999,999,99
3021,1,1,11,0,*?*?*?*?*?*?*?*?*?*?*?*?*?*?*?*?*?*?*?*?*?*?,0.6,-3.9,69,100683,344,1414,279,91.5,50.0,79.3,10040,4283,8981,2097,258,6.2,9,5,9999,99999,9,999999999,0.0,999,999,99
3021,1,1,12,0,*?*?*?*?*?*?*?*?*?*?*?*?*?*?*?*?*?*?*?*?*?*?,2.9,-3.9,59,100683,353,1411,288,94.8,50.4,82.2,10399,4349,9299,2178,260,4.6,9,5,9999,99999,9,999999999,0.0,999,999,99
3021,1,1,13,0,*?*?*?*?*?*?*?*?*?*?*?*?*?*?*?*?*?*?*?*?*?*?,3.4,-2.2,65,100683,309,1412,296,46.0,0.0,46.0,5368,0,5379,1817,260,6.7,10,5,9999,99999,9,999999999,0.0,999,999,99
3021,1,1,14,0,*?*?*?*?*?*?*?*?*?*?*?*?*?*?*?*?*?*?*?*?*?*?,2.9,-1.3,74,100683,214,1411,294,27.5,0.0,27.5,3232,0,3236,1068,260,6.7,10,5,9999,99999,9,999999999,0.0,999,999,99
3021,1,1,15,0,*?*?*?*?*?*?*?*?*?*?*?*?*?*?*?*?*?*?*?*?*?*?,3.3,1.3,87,100683,75,1412,290,0.7,1.7,0.6,93,52,102,9,260,5.7,9,5,9999,99999,9,999999999,0.0,999,999,99
3021,1,1,16,0,*?*?*?*?*?*?*?*?*?*?*?*?*?*?*?*?*?*?*?*?*?*?,3.4,1.5,87,100683,0,-0,295,0.0,-0.0,0.0,0,0,0,0,260,4.1,10,5,9999,99999,9,999999999,0.0,999,999,99
3021,1,1,17,0,*?*?*?*?*?*?*?*?*?*?*?*?*?*?*?*?*?*?*?*?*?*?,3.3,-1.1,73,100683,0,-0,295,0.0,-0.0,0.0,0,0,0,0,260,3.6,10,5,9999,99999,9,999999999,0.0,999,999,99
3021,1,1,18,0,*?*?*?*?*?*?*?*?*?*?*?*?*?*?*?*?*?*?*?*?*?*?,1.8,-1.9,75,100683,0,-0,289,0.0,-0.0,0.0,0,0,0,0,260,5.7,10,5,9999,99999,9,999999999,0.0,999,999,99
3021,1,1,19,0,*?*?*?*?*?*?*?*?*?*?*?*?*?*?*?*?*?*?*?*?*?*?,2.0,-0.6,81,100683,0,-0,290,0.0,-0.0,0.0,0,0,0,0,260,5.2,10,5,9999,99999,9,999999999,0.0,999,999,99
3021,1,1,20,0,*?*?*?*?*?*?*?*?*?*?*?*?*?*?*?*?*?*?*?*?*?*?,1.0,-0.2,91,100683,0,-0,286,0.0,-0.0,0.0,0,0,0,0,260,5.2,10,5,9999,99999,9,999999999,0.0,999,999,99
3021,1,1,21,0,*?*?*?*?*?*?*?*?*?*?*?*?*?*?*?*?*?*?*?*?*?*?,2.4,2.5,100,100683,0,-0,291,0.0,-0.0,0.0,0,0,0,0,260,5.7,10,5,9999,99999,9,999999999,0.0,999,999,99
3021,1,1,22,0,*?*?*?*?*?*?*?*?*?*?*?*?*?*?*?*?*?*?*?*?*?*?,1.1,1.0,100,100683,0,-0,286,0.0,-0.0,0.0,0,0,0,0,260,5.7,10,5,9999,99999,9,999999999,0.0,999,999,99
3021,1,1,23,0,*?*?*?*?*?*?*?*?*?*?*?*?*?*?*?*?*?*?*?*?*?*?,1.2,1.3,100,100683,0,-0,286,0.0,-0.0,0.0,0,0,0,0,260,1.5,10,5,9999,99999,9,999999999,0.0,999,999,99
3021,1,1,24,0,*?*?*?*?*?*?*?*?*?*?*?*?*?*?*?*?*?*?*?*?*?*?,2.6,0.8,88,100683,0,-0,292,0.0,-0.0,0.0,0,0,0,0,260,4.6,10,5,9999,99999,9,999999999,0.0,999,999,99
3021,1,2,1,0,*?*?*?*?*?*?*?*?*?*?*?*?*?*?*?*?*?*?*?*?*?*?,-0.6,-0.6,100,102184,0,-0,279,0.0,-0.0,0.0,0,0,0,0,248,4.1,10,5,9999,99999,9,999999999,0.0,999,999,99
3021,1,2,2,0,*?*?*?*?*?*?*?*?*?*?*?*?*?*?*?*?*?*?*?*?*?*?,-1.6,-1.5,100,102184,0,-0,275,0.0,-0.0,0.0,0,0,0,0,237,4.6,10,5,9999,99999,9,999999999,0.0,999,999,99
3021,1,2,3,0,*?*?*?*?*?*?*?*?*?*?*?*?*?*?*?*?*?*?*?*?*?*?,-1.5,-1.9,100,102184,0,-0,276,0.0,-0.0,0.0,0,0,0,0,225,3.6,10,5,9999,99999,9,999999999,0.0,999,999,99
3021,1,2,4,0,*?*?*?*?*?*?*?*?*?*?*?*?*?*?*?*?*?*?*?*?*?*?,-2.5,-2.4,100,102184,0,-0,272,0.0,-0.0,0.0,0,0,0,0,213,3.6,10,5,9999,99999,9,999999999,0.0,999,999,99
3021,1,2,5,0,*?*?*?*?*?*?*?*?*?*?*?*?*?*?*?*?*?*?*?*?*?*?,-2.4,-2.4,100,102184,0,-0,272,0.0,-0.0,0.0,0,0,0,0,202,3.6,10,5,9999,99999,9,999999999,0.0,999,999,99
3021,1,2,6,0,*?*?*?*?*?*?*?*?*?*?*?*?*?*?*?*?*?*?*?*?*?*?,-2.4,-2.4,100,102184,0,-0,272,0.0,-0.0,0.0,0,0,0,0,190,3.6,10,5,9999,99999,9,999999999,0.0,999,999,99
3021,1,2,7,0,*?*?*?*?*?*?*?*?*?*?*?*?*?*?*?*?*?*?*?*?*?*?,-1.6,-1.7,100,102184,0,-0,275,0.0,-0.0,0.0,0,0,0,0,190,2.1,10,5,9999,99999,9,999999999,0.0,999,999,99
3021,1,2,8,0,*?*?*?*?*?*?*?*?*?*?*?*?*?*?*?*?*?*?*?*?*?*?,-0.8,-0.8,100,102184,17,1444,278,0.0,0.0,0.0,0,0,0,0,190,1.5,10,5,9999,99999,9,999999999,0.0,999,999,99
3021,1,2,9,0,*?*?*?*?*?*?*?*?*?*?*?*?*?*?*?*?*?*?*?*?*?*?,0.5,0.4,100,102184,170,1413,274,43.4,91.0,32.5,4692,5009,4048,569,190,3.6,8,4,9999,99999,9,999999999,0.0,999,999,99
3021,1,2,10,0,*?*?*?*?*?*?*?*?*?*?*?*?*?*?*?*?*?*?*?*?*?*?,0.1,0.2,100,102184,282,1412,282,40.7,0.0,40.7,4757,0,4766,1599,190,6.2,10,5,9999,99999,9,999999999,0.0,999,999,99
3021,1,2,11,0,*?*?*?*?*?*?*?*?*?*?*?*?*?*?*?*?*?*?*?*?*?*?,4.2,4.1,100,102184,345,1411,290,122.1,125.8,91.3,13323,10672,10537,1995,190,6.2,8,4,9999,99999,9,999999999,0.0,999,999,99
3021,1,2,12,0,*?*?*?*?*?*?*?*?*?*?*?*?*?*?*?*?*?*?*?*?*?*?,4.0,3.9,100,102184,356,1414,289,126.6,126.7,94.7,13817,10871,10920,2074,190,4.6,8,4,9999,99999,9,999999999,0.0,999,999,99
3021,1,2,13,0,*?*?*?*?*?*?*?*?*?*?*?*?*?*?*?*?*?*?*?*?*?*?,3.9,3.0,100,102184,312,1413,288,107.0,122.1,80.0,11695,9957,9273,1734,200,6.7,8,4,9999,99999,9,999999999,0.0,999,999,99
3021,1,2,14,0,*?*?*?*?*?*?*?*?*?*?*?*?*?*?*?*?*?*?*?*?*?*?,4.2,1.3,99,102184,217,1411,294,48.8,42.2,42.3,5417,2936,5024,895,210,6.7,9,5,9999,99999,9,999999999,0.0,999,999,99
3021,1,2,15,0,*?*?*?*?*?*?*?*?*?*?*?*?*?*?*?*?*?*?*?*?*?*?,4.3,1.5,100,102184,78,1408,290,2.4,10.7,1.8,308,392,342,28,220,5.7,8,4,9999,99999,9,999999999,0.0,999,999,99
3021,1,2,16,0,*?*?*?*?*?*?*?*?*?*?*?*?*?*?*?*?*?*?*?*?*?*?,4.3,2.1,100,102184,0,-0,299,0.0,-0.0,0.0,0,0,0,0,230,4.1,10,5,9999,99999,9,999999999,0.0,999,999,99
3021,1,2,17,0,*?*?*?*?*?*?*?*?*?*?*?*?*?*?*?*?*?*?*?*?*?*?,3.4,2.3,100,102184,0,-0,295,0.0,-0.0,0.0,0,0,0,0,240,3.6,10,5,9999,99999,9,999999999,0.0,999,999,99
3021,1,2,18,0,*?*?*?*?*?*?*?*?*?*?*?*?*?*?*?*?*?*?*?*?*?*?,1.8,0.6,100,102184,0,-0,289,0.0,-0.0,0.0,0,0,0,0,250,5.7,10,5,9999,99999,9,999999999,0.0,999,999,99
3021,1,2,19,0,*?*?*?*?*?*?*?*?*?*?*?*?*?*?*?*?*?*?*?*?*?*?,1.3,-1.5,99,102184,0,-0,287,0.0,-0.0,0.0,0,0,0,0,247,5.2,10,5,9999,99999,9,999999999,0.0,999,999,99
3021,1,2,20,0,*?*?*?*?*?*?*?*?*?*?*?*?*?*?*?*?*?*?*?*?*?*?,-0.0,-1.3,100,102184,0,-0,282,0.0,-0.0,0.0,0,0,0,0,243,5.2,10,5,9999,99999,9,999999999,0.0,999,999,99
3021,1,2,21,0,*?*?*?*?*?*?*?*?*?*?*?*?*?*?*?*?*?*?*?*?*?*?,0.3,0.2,100,102184,0,-0,283,0.0,-0.0,0.0,0,0,0,0,240,5.7,10,5,9999,99999,9,999999999,0.0,999,999,99
3021,1,2,22,0,*?*?*?*?*?*?*?*?*?*?*?*?*?*?*?*?*?*?*?*?*?*?,-0.4,-0.4,100,102184,0,-0,280,0.0,-0.0,0.0,0,0,0,0,237,5.7,10,5,9999,99999,9,999999999,0.0,999,999,99
3021,1,2,23,0,*?*?*?*?*?*?*?*?*?*?*?*?*?*?*?*?*?*?*?*?*?*?,-0.7,-0.6,100,102184,0,-0,279,0.0,-0.0,0.0,0,0,0,0,233,1.5,10,5,9999,99999,9,999999999,0.0,999,999,99
3021,1,2,24,0,*?*?*?*?*?*?*?*?*?*?*?*?*?*?*?*?*?*?*?*?*?*?,1.4,0.6,100,102184,0,-0,287,0.0,-0.0,0.0,0,0,0,0,260,4.6,10,5,9999,99999,9,999999999,0.0,999,999,99
3021,1,3,1,0,*?*?*?*?*?*?*?*?*?*?*?*?*?*?*?*?*?*?*?*?*?*?,-0.3,-2.9,79,103160,0,-0,281,0.0,-0.0,0.0,0,0,0,0,232,4.1,10,5,9999,99999,9,999999999,0.0,999,999,99
3021,1,3,2,0,*?*?*?*?*?*?*?*?*?*?*?*?*?*?*?*?*?*?*?*?*?*?,-0.8,-3.9,75,103160,0,-0,279,0.0,-0.0,0.0,0,0,0,0,233,4.6,10,5,9999,99999,9,999999999,0.0,999,999,99
3021,1,3,3,0,*?*?*?*?*?*?*?*?*?*?*?*?*?*?*?*?*?*?*?*?*?*?,-1.3,-3.4,83,103160,0,-0,277,0.0,-0.0,0.0,0,0,0,0,235,3.6,10,5,9999,99999,9,999999999,0.0,999,999,99
3021,1,3,4,0,*?*?*?*?*?*?*?*?*?*?*?*?*?*?*?*?*?*?*?*?*?*?,-1.0,-2.7,86,103160,0,-0,278,0.0,-0.0,0.0,0,0,0,0,237,3.6,10,5,9999,99999,9,999999999,0.0,999,999,99
3021,1,3,5,0,*?*?*?*?*?*?*?*?*?*?*?*?*?*?*?*?*?*?*?*?*?*?,-0.7,-3.4,78,103160,0,-0,279,0.0,-0.0,0.0,0,0,0,0,238,3.6,10,5,9999,99999,9,999999999,0.0,999,999,99
3021,1,3,6,0,*?*?*?*?*?*?*?*?*?*?*?*?*?*?*?*?*?*?*?*?*?*?,1.1,-2.9,72,103160,0,-0,286,0.0,-0.0,0.0,0,0,0,0,240,3.6,10,5,9999,99999,9,999999999,0.0,999,999,99
3021,1,3,7,0,*?*?*?*?*?*?*?*?*?*?*?*?*?*?*?*?*?*?*?*?*?*?,0.1,-3.1,76,103160,0,-0,282,0.0,-0.0,0.0,0,0,0,0,242,2.1,10,5,9999,99999,9,999999999,0.0,999,999,99
3021,1,3,8,0,*?*?*?*?*?*?*?*?*?*?*?*?*?*?*?*?*?*?*?*?*?*?,0.3,-2.9,75,103160,17,1382,283,0.0,0.0,0.0,0,0,0,0,243,1.5,10,5,9999,99999,9,999999999,0.0,999,999,99
3021,1,3,9,0,*?*?*?*?*?*?*?*?*?*?*?*?*?*?*?*?*?*?*?*?*?*?,-0.8,-4.8,70,103160,171,1411,268,44.0,91.4,32.9,4745,5057,4092,576,245,3.6,8,4,9999,99999,9,999999999,0.0,999,999,99
3021,1,3,10,0,*?*?*?*?*?*?*?*?*?*?*?*?*?*?*?*?*?*?*?*?*?*?,-0.3,-3.7,74,103160,284,1414,270,94.4,118.4,70.6,10332,9282,8210,1519,247,6.2,8,4,9999,99999,9,999999999,0.0,999,999,99
3021,1,3,11,0,*?*?*?*?*?*?*?*?*?*?*?*?*?*?*?*?*?*?*?*?*?*?,0.5,-2.4,78,103160,348,1415,268,145.3,210.9,93.4,15379,17496,10975,1813,248,6.2,7,4,9999,99999,9,999999999,0.0,999,999,99
3021,1,3,12,0,*?*?*?*?*?*?*?*?*?*?*?*?*?*?*?*?*?*?*?*?*?*?,1.3,-1.9,76,103160,358,1412,277,127.7,126.9,95.5,13935,10918,11011,2094,250,4.6,8,4,9999,99999,9,999999999,0.0,999,999,99
3021,1,3,13,0,*?*?*?*?*?*?*?*?*?*?*?*?*?*?*?*?*?*?*?*?*?*?,1.7,-1.3,78,103160,315,1414,283,81.7,48.8,70.8,8967,4072,8029,1857,247,6.7,9,5,9999,99999,9,999999999,0.0,999,999,99
3021,1,3,14,0,*?*?*?*?*?*?*?*?*?*?*?*?*?*?*?*?*?*?*?*?*?*?,1.2,-2.9,70,103160,220,1410,281,49.8,42.5,43.2,5532,2978,5130,915,243,6.7,9,5,9999,99999,9,999999999,0.0,999,999,99
3021,1,3,15,0,*?*?*?*?*?*?*?*?*?*?*?*?*?*?*?*?*?*?*?*?*?*?,1.3,-2.4,74,103160,82,1419,276,3.9,16.8,2.9,486,632,530,47,240,5.7,8,4,9999,99999,9,999999999,0.0,999,999,99
3021,1,3,16,0,*?*?*?*?*?*?*?*?*?*?*?*?*?*?*?*?*?*?*?*?*?*?,1.3,-1.9,76,103160,0,-0,287,0.0,-0.0,0.0,0,0,0,0,237,4.1,10,5,9999,99999,9,999999999,0.0,999,999,99
3021,1,3,17,0,*?*?*?*?*?*?*?*?*?*?*?*?*?*?*?*?*?*?*?*?*?*?,1.4,-1.7,77,103160,0,-0,288,0.0,-0.0,0.0,0,0,0,0,233,3.6,10,5,9999,99999,9,999999999,0.0,999,999,99
3021,1,3,18,0,*?*?*?*?*?*?*?*?*?*?*?*?*?*?*?*?*?*?*?*?*?*?,0.4,-1.5,85,103160,0,-0,283,0.0,-0.0,0.0,0,0,0,0,230,5.7,10,5,9999,99999,9,999999999,0.0,999,999,99
3021,1,3,19,0,*?*?*?*?*?*?*?*?*?*?*?*?*?*?*?*?*?*?*?*?*?*?,-0.4,-2.7,81,103160,0,-0,280,0.0,-0.0,0.0,0,0,0,0,232,5.2,10,5,9999,99999,9,999999999,0.0,999,999,99
3021,1,3,20,0,*?*?*?*?*?*?*?*?*?*?*?*?*?*?*?*?*?*?*?*?*?*?,-0.3,-2.7,81,103160,0,-0,281,0.0,-0.0,0.0,0,0,0,0,233,5.2,10,5,9999,99999,9,999999999,0.0,999,999,99
3021,1,3,21,0,*?*?*?*?*?*?*?*?*?*?*?*?*?*?*?*?*?*?*?*?*?*?,-0.5,-3.1,79,103160,0,-0,280,0.0,-0.0,0.0,0,0,0,0,235,5.7,10,5,9999,99999,9,999999999,0.0,999,999,99
3021,1,3,22,0,*?*?*?*?*?*?*?*?*?*?*?*?*?*?*?*?*?*?*?*?*?*?,-0.3,-2.4,82,103160,0,-0,281,0.0,-0.0,0.0,0,0,0,0,237,5.7,10,5,9999,99999,9,999999999,0.0,999,999,99
3021,1,3,23,0,*?*?*?*?*?*?*?*?*?*?*?*?*?*?*?*?*?*?*?*?*?*?,0.5,-2.2,79,103160,0,-0,284,0.0,-0.0,0.0,0,0,0,0,238,1.5,10,5,9999,99999,9,999999999,0.0,999,999,99
3021,1,3,24,0,*?*?*?*?*?*?*?*?*?*?*?*?*?*?*?*?*?*?*?*?*?*?,-1.0,-1.7,92,103160,0,-0,278,0.0,-0.0,0.0,0,0,0,0,230,4.6,10,5,9999,99999,9,999999999,0.0,999,999,99
3021,1,4,1,0,*?*?*?*?*?*?*?*?*?*?*?*?*?*?*?*?*?*?*?*?*?*?,1.9,-0.0,87,103645,0,-0,289,0.0,-0.0,0.0,0,0,0,0,243,4.1,10,5,9999,99999,9,999999999,0.0,999,999,99
3021,1,4,2,0,*?*?*?*?*?*?*?*?*?*?*?*?*?*?*?*?*?*?*?*?*?*?,2.4,1.0,90,103645,0,-0,291,0.0,-0.0,0.0,0,0,0,0,247,4.6,10,5,9999,99999,9,999999999,0.0,999,999,99
3021,1,4,3,0,*?*?*?*?*?*?*?*?*?*?*?*?*?*?*?*?*?*?*?*?*?*?,1.5,-0.0,90,103645,0,-0,288,0.0,-0.0,0.0,0,0,0,0,250,3.6,10,5,9999,99999,9,999999999,0.0,999,999,99
3021,1,4,4,0,*?*?*?*?*?*?*?*?*?*?*?*?*?*?*?*?*?*?*?*?*?*?,0.8,-1.3,85,103645,0,-0,285,0.0,-0.0,0.0,0,0,0,0,253,3.6,10,5,9999,99999,9,999999999,0.0,999,999,99
3021,1,4,5,0,*?*?*?*?*?*?*?*?*?*?*?*?*?*?*?*?*?*?*?*?*?*?,-0.1,-1.3,90,103645,0,-0,281,0.0,-0.0,0.0,0,0,0,0,257,3.6,10,5,9999,99999,9,999999999,0.0,999,999,99
3021,1,4,6,0,*?*?*?*?*?*?*?*?*?*?*?*?*?*?*?*?*?*?*?*?*?*?,0.8,-0.4,91,103645,0,-0,285,0.0,-0.0,0.0,0,0,0,0,260,3.6,10,5,9999,99999,9,999999999,0.0,999,999,99
3021,1,4,7,0,*?*?*?*?*?*?*?*?*?*?*?*?*?*?*?*?*?*?*?*?*?*?,1.6,-0.6,84,103645,0,-0,288,0.0,-0.0,0.0,0,0,0,0,262,2.1,10,5,9999,99999,9,999999999,0.0,999,999,99
3021,1,4,8,0,*?*?*?*?*?*?*?*?*?*?*?*?*?*?*?*?*?*?*?*?*?*?,2.6,0.4,86,103645,18,1390,287,0.0,0.0,0.0,0,0,0,0,263,1.5,9,5,9999,99999,9,999999999,0.0,999,999,99
3021,1,4,9,0,*?*?*?*?*?*?*?*?*?*?*?*?*?*?*?*?*?*?*?*?*?*?,1.3,0.2,92,103645,172,1409,277,44.6,92.0,33.3,4806,5112,4144,585,265,3.6,8,4,9999,99999,9,999999999,0.0,999,999,99
3021,1,4,10,0,*?*?*?*?*?*?*?*?*?*?*?*?*?*?*?*?*?*?*?*?*?*?,2.9,0.6,84,103645,286,1415,289,71.8,47.3,62.3,7929,3727,7314,1340,267,6.2,9,5,9999,99999,9,999999999,0.0,999,999,99
3021,1,4,11,0,*?*?*?*?*?*?*?*?*?*?*?*?*?*?*?*?*?*?*?*?*?*?,6.2,1.9,73,103645,350,1414,303,93.5,50.3,81.1,10266,4324,9181,2149,268,6.2,9,5,9999,99999,9,999999999,0.0,999,999,99
3021,1,4,12,0,*?*?*?*?*?*?*?*?*?*?*?*?*?*?*?*?*?*?*?*?*?*?,7.0,1.9,70,103645,361,1414,306,97.3,50.7,84.3,10674,4396,9543,2242,270,4.6,9,5,9999,99999,9,999999999,0.0,999,999,99
3021,1,4,13,0,*?*?*?*?*?*?*?*?*?*?*?*?*?*?*?*?*?*?*?*?*?*?,7.0,1.9,70,103645,318,1414,306,82.7,48.9,71.7,9079,4095,8128,1881,267,6.7,9,5,9999,99999,9,999999999,0.0,999,999,99
3021,1,4,14,0,*?*?*?*?*?*?*?*?*?*?*?*?*?*?*?*?*?*?*?*?*?*?,7.1,3.2,76,103645,224,1414,311,29.3,0.0,29.3,3444,0,3449,1141,263,6.7,10,5,9999,99999,9,999999999,0.0,999,999,99
3021,1,4,15,0,*?*?*?*?*?*?*?*?*?*?*?*?*?*?*?*?*?*?*?*?*?*?,7.1,2.3,71,103645,85,1410,311,2.4,0.0,2.4,311,-0,310,97,260,5.7,10,5,9999,99999,9,999999999,0.0,999,999,99
3021,1,4,16,0,*?*?*?*?*?*?*?*?*?*?*?*?*?*?*?*?*?*?*?*?*?*?,6.1,2.1,75,103645,0,-0,307,0.0,-0.0,0.0,0,0,0,0,257,4.1,10,5,9999,99999,9,999999999,0.0,999,999,99
3021,1,4,17,0,*?*?*?*?*?*?*?*?*?*?*?*?*?*?*?*?*?*?*?*?*?*?,6.3,1.5,71,103645,0,-0,308,0.0,-0.0,0.0,0,0,0,0,253,3.6,10,5,9999,99999,9,999999999,0.5,999,999,99
3021,1,4,18,0,*?*?*?*?*?*?*?*?*?*?*?*?*?*?*?*?*?*?*?*?*?*?,4.4,-0.6,69,103645,0,-0,300,0.0,-0.0,0.0,0,0,0,0,250,5.7,10,5,9999,99999,9,999999999,1.0,999,999,99
3021,1,4,19,0,*?*?*?*?*?*?*?*?*?*?*?*?*?*?*?*?*?*?*?*?*?*?,3.6,-0.0,77,103645,0,-0,297,0.0,-0.0,0.0,0,0,0,0,248,5.2,10,5,9999,99999,9,999999999,0.1,999,999,99
3021,1,4,20,0,*?*?*?*?*?*?*?*?*?*?*?*?*?*?*?*?*?*?*?*?*?*?,3.8,0.4,78,103645,0,-0,297,0.0,-0.0,0.0,0,0,0,0,247,5.2,10,5,9999,99999,9,999999999,0.0,999,999,99
3021,1,4,21,0,*?*?*?*?*?*?*?*?*?*?*?*?*?*?*?*?*?*?*?*?*?*?,2.5,-0.6,78,103645,0,-0,292,0.0,-0.0,0.0,0,0,0,0,245,5.7,10,5,9999,99999,9,999999999,0.0,999,999,99
3021,1,4,22,0,*?*?*?*?*?*?*?*?*?*?*?*?*?*?*?*?*?*?*?*?*?*?,2.2,0.4,87,103645,0,-0,291,0.0,-0.0,0.0,0,0,0,0,243,5.7,10,5,9999,99999,9,999999999,1.2,999,999,99
3021,1,4,23,0,*?*?*?*?*?*?*?*?*?*?*?*?*?*?*?*?*?*?*?*?*?*?,2.9,1.5,90,103645,0,-0,293,0.0,-0.0,0.0,0,0,0,0,242,1.5,10,5,9999,99999,9,999999999,0.0,999,999,99
3021,1,4,24,0,*?*?*?*?*?*?*?*?*?*?*?*?*?*?*?*?*?*?*?*?*?*?,1.3,-1.1,83,103645,0,-0,287,0.0,-0.0,0.0,0,0,0,0,240,4.6,10,5,9999,99999,9,999999999,0.0,999,999,99
3021,1,5,1,0,*?*?*?*?*?*?*?*?*?*?*?*?*?*?*?*?*?*?*?*?*?*?,4.0,3.9,100,103410,0,-0,298,0.0,-0.0,0.0,0,0,0,0,238,4.1,10,5,9999,99999,9,999999999,0.0,999,999,99
3021,1,5,2,0,*?*?*?*?*?*?*?*?*?*?*?*?*?*?*?*?*?*?*?*?*?*?,3.1,3.0,100,103410,0,-0,294,0.0,-0.0,0.0,0,0,0,0,237,4.6,10,5,9999,99999,9,999999999,0.0,999,999,99
3021,1,5,3,0,*?*?*?*?*?*?*?*?*?*?*?*?*?*?*?*?*?*?*?*?*?*?,2.1,2.1,100,103410,0,-0,290,0.0,-0.0,0.0,0,0,0,0,235,3.6,10,5,9999,99999,9,999999999,0.0,999,999,99
3021,1,5,4,0,*?*?*?*?*?*?*?*?*?*?*?*?*?*?*?*?*?*?*?*?*?*?,2.7,2.7,100,103410,0,-0,292,0.0,-0.0,0.0,0,0,0,0,233,3.6,10,5,9999,99999,9,999999999,0.0,999,999,99
3021,1,5,5,0,*?*?*?*?*?*?*?*?*?*?*?*?*?*?*?*?*?*?*?*?*?*?,3.1,3.0,100,103410,0,-0,294,0.0,-0.0,0.0,0,0,0,0,232,3.6,10,5,9999,99999,9,999999999,0.0,999,999,99
3021,1,5,6,0,*?*?*?*?*?*?*?*?*?*?*?*?*?*?*?*?*?*?*?*?*?*?,3.6,2.5,100,103410,0,-0,296,0.0,-0.0,0.0,0,0,0,0,230,3.6,10,5,9999,99999,9,999999999,0.0,999,999,99
3021,1,5,7,0,*?*?*?*?*?*?*?*?*?*?*?*?*?*?*?*?*?*?*?*?*?*?,2.8,1.3,98,103410,0,-0,293,0.0,-0.0,0.0,0,0,0,0,228,2.1,10,5,9999,99999,9,999999999,0.0,999,999,99
3021,1,5,8,0,*?*?*?*?*?*?*?*?*?*?*?*?*?*?*?*?*?*?*?*?*?*?,3.6,3.4,100,103410,19,1384,296,0.0,0.0,0.0,0,0,0,0,227,1.5,10,5,9999,99999,9,999999999,0.0,999,999,99
3021,1,5,9,0,*?*?*?*?*?*?*?*?*?*?*?*?*?*?*?*?*?*?*?*?*?*?,3.1,3.0,100,103410,174,1413,294,19.6,0.0,19.6,2330,-0,2332,764,225,3.6,10,5,9999,99999,9,999999999,0.0,999,999,99
3021,1,5,10,0,*?*?*?*?*?*?*?*?*?*?*?*?*?*?*?*?*?*?*?*?*?*?,4.6,4.5,100,103410,287,1410,300,41.7,0.0,41.7,4876,0,4885,1641,223,6.2,10,5,9999,99999,9,999999999,0.0,999,999,99
3021,1,5,11,0,*?*?*?*?*?*?*?*?*?*?*?*?*?*?*?*?*?*?*?*?*?*?,5.3,4.6,100,103410,352,1412,299,94.3,50.3,81.8,10354,4340,9259,2168,222,6.2,9,5,9999,99999,9,999999999,0.0,999,999,99
3021,1,5,12,0,*?*?*?*?*?*?*?*?*?*?*?*?*?*?*?*?*?*?*?*?*?*?,5.5,4.1,99,103410,364,1415,304,56.5,0.0,56.5,6602,0,6618,2271,220,4.6,10,5,9999,99999,9,999999999,0.0,999,999,99
3021,1,5,13,0,*?*?*?*?*?*?*?*?*?*?*?*?*?*?*?*?*?*?*?*?*?*?,6.8,0.6,70,103410,321,1413,310,48.2,0.0,48.2,5634,0,5646,1914,223,6.7,10,5,9999,99999,9,999999999,0.0,999,999,99
3021,1,5,14,0,*?*?*?*?*?*?*?*?*?*?*?*?*?*?*?*?*?*?*?*?*?*?,6.9,1.7,76,103410,227,1411,311,30.0,0.0,30.0,3521,0,3527,1167,227,6.7,10,5,9999,99999,9,999999999,0.0,999,999,99
3021,1,5,15,0,*?*?*?*?*?*?*?*?*?*?*?*?*?*?*?*?*?*?*?*?*?*?,6.8,1.0,72,103410,89,1416,305,5.3,11.3,4.6,636,387,671,70,230,5.7,9,5,9999,99999,9,999999999,0.0,999,999,99
3021,1,5,16,0,*?*?*?*?*?*?*?*?*?*?*?*?*?*?*?*?*?*?*?*?*?*?,6.8,1.5,75,103410,0,-0,310,0.0,-0.0,0.0,0,0,0,0,233,4.1,10,5,9999,99999,9,999999999,0.0,999,999,99
3021,1,5,17,0,*?*?*?*?*?*?*?*?*?*?*?*?*?*?*?*?*?*?*?*?*?*?,5.5,0.4,75,103410,0,-0,305,0.0,-0.0,0.0,0,0,0,0,237,3.6,10,5,9999,99999,9,999999999,0.2,999,999,99
3021,1,5,18,0,*?*?*?*?*?*?*?*?*?*?*?*?*?*?*?*?*?*?*?*?*?*?,5.3,-0.0,74,103410,0,-0,304,0.0,-0.0,0.0,0,0,0,0,240,5.7,10,5,9999,99999,9,999999999,0.9,999,999,99
3021,1,5,19,0,*?*?*?*?*?*?*?*?*?*?*?*?*?*?*?*?*?*?*?*?*?*?,4.7,0.2,80,103410,0,-0,301,0.0,-0.0,0.0,0,0,0,0,238,5.2,10,5,9999,99999,9,999999999,0.9,999,999,99
3021,1,5,20,0,*?*?*?*?*?*?*?*?*?*?*?*?*?*?*?*?*?*?*?*?*?*?,4.0,-2.2,68,103410,0,-0,299,0.0,-0.0,0.0,0,0,0,0,237,5.2,10,5,9999,99999,9,999999999,0.9,999,999,99
3021,1,5,21,0,*?*?*?*?*?*?*?*?*?*?*?*?*?*?*?*?*?*?*?*?*?*?,4.2,-2.9,63,103410,0,-0,300,0.0,-0.0,0.0,0,0,0,0,235,5.7,10,5,9999,99999,9,999999999,0.9,999,999,99
3021,1,5,22,0,*?*?*?*?*?*?*?*?*?*?*?*?*?*?*?*?*?*?*?*?*?*?,4.5,-2.2,67,103410,0,-0,301,0.0,-0.0,0.0,0,0,0,0,233,5.7,10,5,9999,99999,9,999999999,0.9,999,999,99
3021,1,5,23,0,*?*?*?*?*?*?*?*?*?*?*?*?*?*?*?*?*?*?*?*?*?*?,4.8,-1.5,69,103410,0,-0,302,0.0,-0.0,0.0,0,0,0,0,232,1.5,10,5,9999,99999,9,999999999,0.9,999,999,99
3021,1,5,24,0,*?*?*?*?*?*?*?*?*?*?*?*?*?*?*?*?*?*?*?*?*?*?,3.5,3.6,100,103410,0,-0,296,0.0,-0.0,0.0,0,0,0,0,240,4.6,10,5,9999,99999,9,999999999,0.0,999,999,99
3021,1,6,1,0,*?*?*?*?*?*?*?*?*?*?*?*?*?*?*?*?*?*?*?*?*?*?,5.6,4.5,100,103110,0,-0,304,0.0,-0.0,0.0,0,0,0,0,230,4.1,10,5,9999,99999,9,999999999,0.2,999,999,99
3021,1,6,2,0,*?*?*?*?*?*?*?*?*?*?*?*?*?*?*?*?*?*?*?*?*?*?,4.9,5.0,100,103110,0,-0,301,0.0,-0.0,0.0,0,0,0,0,230,4.6,10,5,9999,99999,9,999999999,0.0,999,999,99
3021,1,6,3,0,*?*?*?*?*?*?*?*?*?*?*?*?*?*?*?*?*?*?*?*?*?*?,4.1,4.1,100,103110,0,-0,298,0.0,-0.0,0.0,0,0,0,0,230,3.6,10,5,9999,99999,9,999999999,0.0,999,999,99
3021,1,6,4,0,*?*?*?*?*?*?*?*?*?*?*?*?*?*?*?*?*?*?*?*?*?*?,5.0,5.0,100,103110,0,-0,302,0.0,-0.0,0.0,0,0,0,0,230,3.6,10,5,9999,99999,9,999999999,0.0,999,999,99
3021,1,6,5,0,*?*?*?*?*?*?*?*?*?*?*?*?*?*?*?*?*?*?*?*?*?*?,5.7,5.8,100,103110,0,-0,305,0.0,-0.0,0.0,0,0,0,0,230,3.6,10,5,9999,99999,9,999999999,0.0,999,999,99
3021,1,6,6,0,*?*?*?*?*?*?*?*?*?*?*?*?*?*?*?*?*?*?*?*?*?*?,5.9,5.9,100,103110,0,-0,306,0.0,-0.0,0.0,0,0,0,0,230,3.6,10,5,9999,99999,9,999999999,0.0,999,999,99
3021,1,6,7,0,*?*?*?*?*?*?*?*?*?*?*?*?*?*?*?*?*?*?*?*?*?*?,5.7,5.6,100,103110,0,-0,305,0.0,-0.0,0.0,0,0,0,0,220,2.1,10,5,9999,99999,9,999999999,0.0,999,999,99
3021,1,6,8,0,*?*?*?*?*?*?*?*?*?*?*?*?*?*?*?*?*?*?*?*?*?*?,4.9,4.8,100,103110,21,1435,301,0.0,0.0,0.0,0,0,0,0,210,1.5,10,5,9999,99999,9,999999999,0.0,999,999,99
3021,1,6,9,0,*?*?*?*?*?*?*?*?*?*?*?*?*?*?*?*?*?*?*?*?*?*?,6.2,5.6,100,103110,176,1415,303,34.7,37.1,30.1,3885,2326,3619,631,200,3.6,9,5,9999,99999,9,999999999,0.0,999,999,99
3021,1,6,10,0,*?*?*?*?*?*?*?*?*?*?*?*?*?*?*?*?*?*?*?*?*?*?,7.1,5.6,100,103110,290,1415,311,42.1,0.0,42.1,4925,0,4935,1659,190,6.2,10,5,9999,99999,9,999999999,0.0,999,999,99
3021,1,6,11,0,*?*?*?*?*?*?*?*?*?*?*?*?*?*?*?*?*?*?*?*?*?*?,7.4,5.5,96,103110,355,1414,312,54.8,0.0,54.8,6400,0,6415,2196,180,6.2,10,5,9999,99999,9,999999999,0.0,999,999,99
3021,1,6,12,0,*?*?*?*?*?*?*?*?*?*?*?*?*?*?*?*?*?*?*?*?*?*?,8.8,7.0,97,103110,366,1411,318,57.1,0.0,57.1,6669,0,6684,2295,170,4.6,10,5,9999,99999,9,999999999,0.0,999,999,99
3021,1,6,13,0,*?*?*?*?*?*?*?*?*?*?*?*?*?*?*?*?*?*?*?*?*?*?,9.1,6.2,91,103110,324,1412,320,48.9,0.0,48.9,5709,0,5721,1941,173,6.7,10,5,9999,99999,9,999999999,0.0,999,999,99
3021,1,6,14,0,*?*?*?*?*?*?*?*?*?*?*?*?*?*?*?*?*?*?*?*?*?*?,9.2,6.6,92,103110,231,1414,320,30.7,0.0,30.7,3603,0,3609,1196,177,6.7,10,5,9999,99999,9,999999999,0.0,999,999,99
3021,1,6,15,0,*?*?*?*?*?*?*?*?*?*?*?*?*?*?*?*?*?*?*?*?*?*?,8.8,6.1,91,103110,93,1419,314,6.6,13.4,5.7,780,469,820,88,180,5.7,9,5,9999,99999,9,999999999,0.9,999,999,99
3021,1,6,16,0,*?*?*?*?*?*?*?*?*?*?*?*?*?*?*?*?*?*?*?*?*?*?,9.1,7.0,96,103110,0,-0,320,0.0,-0.0,0.0,0,0,0,0,183,4.1,10,5,9999,99999,9,999999999,2.8,999,999,99
3021,1,6,17,0,*?*?*?*?*?*?*?*?*?*?*?*?*?*?*?*?*?*?*?*?*?*?,7.5,6.4,100,103110,0,-0,313,0.0,-0.0,0.0,0,0,0,0,187,3.6,10,5,9999,99999,9,999999999,1.5,999,999,99
3021,1,6,18,0,*?*?*?*?*?*?*?*?*?*?*?*?*?*?*?*?*?*?*?*?*?*?,6.7,5.9,100,103110,0,-0,309,0.0,-0.0,0.0,0,0,0,0,190,5.7,10,5,9999,99999,9,999999999,0.0,999,999,99
3021,1,6,19,0,*?*?*?*?*?*?*?*?*?*?*?*?*?*?*?*?*?*?*?*?*?*?,7.5,6.9,100,103110,0,-0,312,0.0,-0.0,0.0,0,0,0,0,190,5.2,10,5,9999,99999,9,999999999,0.2,999,999,99
3021,1,6,20,0,*?*?*?*?*?*?*?*?*?*?*?*?*?*?*?*?*?*?*?*?*?*?,7.2,7.3,100,103110,0,-0,311,0.0,-0.0,0.0,0,0,0,0,190,5.2,10,5,9999,99999,9,999999999,0.1,999,999,99
3021,1,6,21,0,*?*?*?*?*?*?*?*?*?*?*?*?*?*?*?*?*?*?*?*?*?*?,6.7,6.7,100,103110,0,-0,309,0.0,-0.0,0.0,0,0,0,0,190,5.7,10,5,9999,99999,9,999999999,0.0,999,999,99
3021,1,6,22,0,*?*?*?*?*?*?*?*?*?*?*?*?*?*?*?*?*?*?*?*?*?*?,4.6,4.6,100,103110,0,-0,300,0.0,-0.0,0.0,0,0,0,0,190,5.7,10,5,9999,99999,9,999999999,0.0,999,999,99
3021,1,6,23,0,*?*?*?*?*?*?*?*?*?*?*?*?*?*?*?*?*?*?*?*?*?*?,4.4,4.5,100,103110,0,-0,299,0.0,-0.0,0.0,0,0,0,0,190,1.5,10,5,9999,99999,9,999999999,0.0,999,999,99
3021,1,6,24,0,*?*?*?*?*?*?*?*?*?*?*?*?*?*?*?*?*?*?*?*?*?*?,5.1,1.7,87,103110,0,-0,303,0.0,-0.0,0.0,0,0,0,0,230,4.6,10,5,9999,99999,9,999999999,0.9,999,999,99
3021,1,7,1,0,*?*?*?*?*?*?*?*?*?*?*?*?*?*?*?*?*?*?*?*?*?*?,2.9,0.2,84,102504,0,-0,294,0.0,-0.0,0.0,0,0,0,0,190,4.1,10,5,9999,99999,9,999999999,0.0,999,999,99
3021,1,7,2,0,*?*?*?*?*?*?*?*?*?*?*?*?*?*?*?*?*?*?*?*?*?*?,2.0,-1.9,76,102504,0,-0,290,0.0,-0.0,0.0,0,0,0,0,190,4.6,10,5,9999,99999,9,999999999,0.1,999,999,99
3021,1,7,3,0,*?*?*?*?*?*?*?*?*?*?*?*?*?*?*?*?*?*?*?*?*?*?,3.1,0.6,85,102504,0,-0,294,0.0,-0.0,0.0,0,0,0,0,190,3.6,10,5,9999,99999,9,999999999,0.0,999,999,99
3021,1,7,4,0,*?*?*?*?*?*?*?*?*?*?*?*?*?*?*?*?*?*?*?*?*?*?,1.3,-1.9,79,102504,0,-0,287,0.0,-0.0,0.0,0,0,0,0,190,3.6,10,5,9999,99999,9,999999999,0.0,999,999,99
3021,1,7,5,0,*?*?*?*?*?*?*?*?*?*?*?*?*?*?*?*?*?*?*?*?*?*?,2.5,-0.4,82,102504,0,-0,292,0.0,-0.0,0.0,0,0,0,0,190,3.6,10,5,9999,99999,9,999999999,0.0,999,999,99
3021,1,7,6,0,*?*?*?*?*?*?*?*?*?*?*?*?*?*?*?*?*?*?*?*?*?*?,1.4,-4.8,62,102504,0,-0,288,0.0,-0.0,0.0,0,0,0,0,190,3.6,10,5,9999,99999,9,999999999,0.0,999,999,99
3021,1,7,7,0,*?*?*?*?*?*?*?*?*?*?*?*?*?*?*?*?*?*?*?*?*?*?,1.2,-7.6,49,102504,0,-0,287,0.0,-0.0,0.0,0,0,0,0,192,2.1,10,5,9999,99999,9,999999999,0.0,999,999,99
3021,1,7,8,0,*?*?*?*?*?*?*?*?*?*?*?*?*?*?*?*?*?*?*?*?*?*?,0.9,-7.3,51,102504,22,1405,286,0.0,0.0,0.0,0,0,0,0,193,1.5,10,5,9999,99999,9,999999999,0.0,999,999,99
3021,1,7,9,0,*?*?*?*?*?*?*?*?*?*?*?*?*?*?*?*?*?*?*?*?*?*?,2.5,-0.8,80,102504,178,1416,292,20.3,0.0,20.3,2409,-0,2412,791,195,3.6,10,5,9999,99999,9,999999999,0.0,999,999,99
3021,1,7,10,0,*?*?*?*?*?*?*?*?*?*?*?*?*?*?*?*?*?*?*?*?*?*?,4.0,2.3,90,102504,292,1413,298,42.6,0.0,42.6,4977,0,4986,1677,197,6.2,10,5,9999,99999,9,999999999,0.0,999,999,99
3021,1,7,11,0,*?*?*?*?*?*?*?*?*?*?*?*?*?*?*?*?*?*?*?*?*?*?,3.3,-0.2,79,102504,357,1411,295,55.3,0.0,55.3,6462,0,6476,2218,198,6.2,10,5,9999,99999,9,999999999,0.0,999,999,99
3021,1,7,12,0,*?*?*?*?*?*?*?*?*?*?*?*?*?*?*?*?*?*?*?*?*?*?,6.9,0.8,66,102504,370,1414,311,57.7,0.0,57.7,6742,0,6757,2323,200,4.6,10,5,9999,99999,9,999999999,0.0,999,999,99
3021,1,7,13,0,*?*?*?*?*?*?*?*?*?*?*?*?*?*?*?*?*?*?*?*?*?*?,6.8,0.8,67,102504,328,1414,310,49.6,0.0,49.6,5789,0,5801,1970,198,6.7,10,5,9999,99999,9,999999999,0.0,999,999,99
3021,1,7,14,0,*?*?*?*?*?*?*?*?*?*?*?*?*?*?*?*?*?*?*?*?*?*?,6.9,-0.0,62,102504,235,1415,311,31.4,0.0,31.4,3688,0,3694,1225,197,6.7,10,5,9999,99999,9,999999999,0.0,999,999,99
3021,1,7,15,0,*?*?*?*?*?*?*?*?*?*?*?*?*?*?*?*?*?*?*?*?*?*?,6.9,-0.0,62,102504,97,1420,311,4.6,0.0,4.6,580,-0,579,185,195,5.7,10,5,9999,99999,9,999999999,0.0,999,999,99
3021,1,7,16,0,*?*?*?*?*?*?*?*?*?*?*?*?*?*?*?*?*?*?*?*?*?*?,6.7,-0.6,60,102504,0,-0,310,0.0,-0.0,0.0,0,0,0,0,193,4.1,10,5,9999,99999,9,999999999,0.0,999,999,99
3021,1,7,17,0,*?*?*?*?*?*?*?*?*?*?*?*?*?*?*?*?*?*?*?*?*?*?,5.1,-1.3,64,102504,0,-0,303,0.0,-0.0,0.0,0,0,0,0,192,3.6,10,5,9999,99999,9,999999999,0.0,999,999,99
3021,1,7,18,0,*?*?*?*?*?*?*?*?*?*?*?*?*?*?*?*?*?*?*?*?*?*?,6.1,2.5,79,102504,0,-0,307,0.0,-0.0,0.0,0,0,0,0,190,5.7,10,5,9999,99999,9,999999999,0.0,999,999,99
3021,1,7,19,0,*?*?*?*?*?*?*?*?*?*?*?*?*?*?*?*?*?*?*?*?*?*?,4.3,2.5,90,102504,0,-0,299,0.0,-0.0,0.0,0,0,0,0,192,5.2,10,5,9999,99999,9,999999999,0.0,999,999,99
3021,1,7,20,0,*?*?*?*?*?*?*?*?*?*?*?*?*?*?*?*?*?*?*?*?*?*?,3.7,1.9,89,102504,0,-0,297,0.0,-0.0,0.0,0,0,0,0,193,5.2,10,5,9999,99999,9,999999999,0.0,999,999,99
3021,1,7,21,0,*?*?*?*?*?*?*?*?*?*?*?*?*?*?*?*?*?*?*?*?*?*?,3.5,3.6,100,102504,0,-0,296,0.0,-0.0,0.0,0,0,0,0,195,5.7,10,5,9999,99999,9,999999999,0.0,999,999,99
3021,1,7,22,0,*?*?*?*?*?*?*?*?*?*?*?*?*?*?*?*?*?*?*?*?*?*?,3.6,3.6,100,102504,0,-0,296,0.0,-0.0,0.0,0,0,0,0,197,5.7,10,5,9999,99999,9,999999999,0.0,999,999,99
3021,1,7,23,0,*?*?*?*?*?*?*?*?*?*?*?*?*?*?*?*?*?*?*?*?*?*?,2.7,2.7,100,102504,0,-0,292,0.0,-0.0,0.0,0,0,0,0,198,1.5,10,5,9999,99999,9,999999999,0.0,999,999,99
3021,1,7,24,0,*?*?*?*?*?*?*?*?*?*?*?*?*?*?*?*?*?*?*?*?*?*?,4.2,2.5,90,102504,0,-0,299,0.0,-0.0,0.0,0,0,0,0,190,4.6,10,5,9999,99999,9,999999999,0.0,999,999,99
3021,1,8,1,0,*?*?*?*?*?*?*?*?*?*?*?*?*?*?*?*?*?*?*?*?*?*?,-0.2,-2.7,81,102252,0,-0,281,0.0,-0.0,0.0,0,0,0,0,202,4.1,10,5,9999,99999,9,999999999,0.0,999,999,99
3021,1,8,2,0,*?*?*?*?*?*?*?*?*?*?*?*?*?*?*?*?*?*?*?*?*?*?,-1.8,-6.0,70,102252,0,-0,275,0.0,-0.0,0.0,0,0,0,0,203,4.6,10,5,9999,99999,9,999999999,0.0,999,999,99
3021,1,8,3,0,*?*?*?*?*?*?*?*?*?*?*?*?*?*?*?*?*?*?*?*?*?*?,-3.1,-9.2,59,102252,0,-0,270,0.0,-0.0,0.0,0,0,0,0,205,3.6,10,5,9999,99999,9,999999999,0.0,999,999,99
3021,1,8,4,0,*?*?*?*?*?*?*?*?*?*?*?*?*?*?*?*?*?*?*?*?*?*?,-4.5,-11.9,52,102252,0,-0,265,0.0,-0.0,0.0,0,0,0,0,207,3.6,10,5,9999,99999,9,999999999,0.2,999,999,99
3021,1,8,5,0,*?*?*?*?*?*?*?*?*?*?*?*?*?*?*?*?*?*?*?*?*?*?,-2.9,-9.2,57,102252,0,-0,271,0.0,-0.0,0.0,0,0,0,0,208,3.6,10,5,9999,99999,9,999999999,0.3,999,999,99
3021,1,8,6,0,*?*?*?*?*?*?*?*?*?*?*?*?*?*?*?*?*?*?*?*?*?*?,-1.4,-6.9,61,102252,0,-0,277,0.0,-0.0,0.0,0,0,0,0,210,3.6,10,5,9999,99999,9,999999999,0.4,999,999,99
3021,1,8,7,0,*?*?*?*?*?*?*?*?*?*?*?*?*?*?*?*?*?*?*?*?*?*?,-2.9,-8.8,60,102252,0,-0,271,0.0,-0.0,0.0,0,0,0,0,207,2.1,10,5,9999,99999,9,999999999,0.3,999,999,99
3021,1,8,8,0,*?*?*?*?*?*?*?*?*?*?*?*?*?*?*?*?*?*?*?*?*?*?,-2.3,-6.0,73,102252,24,1428,273,0.0,0.0,0.0,0,0,0,0,203,1.5,10,5,9999,99999,9,999999999,0.2,999,999,99
3021,1,8,9,0,*?*?*?*?*?*?*?*?*?*?*?*?*?*?*?*?*?*?*?*?*?*?,-0.7,-5.0,69,102252,180,1416,279,20.7,0.0,20.7,2455,-0,2457,806,200,3.6,10,5,9999,99999,9,999999999,0.0,999,999,99
3021,1,8,10,0,*?*?*?*?*?*?*?*?*?*?*?*?*?*?*?*?*?*?*?*?*?*?,-0.3,-3.9,73,102252,294,1411,281,43.1,0.0,43.1,5032,0,5042,1696,197,6.2,10,5,9999,99999,9,999999999,0.0,999,999,99
3021,1,8,11,0,*?*?*?*?*?*?*?*?*?*?*?*?*?*?*?*?*?*?*?*?*?*?,3.3,-3.4,59,102252,360,1411,296,55.9,0.0,55.9,6528,0,6543,2243,193,6.2,10,5,9999,99999,9,999999999,0.0,999,999,99
3021,1,8,12,0,*?*?*?*?*?*?*?*?*?*?*?*?*?*?*?*?*?*?*?*?*?*?,5.4,-3.4,51,102252,373,1413,305,58.4,0.0,58.4,6817,0,6833,2351,190,4.6,10,5,9999,99999,9,999999999,0.0,999,999,99
3021,1,8,13,0,*?*?*?*?*?*?*?*?*?*?*?*?*?*?*?*?*?*?*?*?*?*?,6.2,-3.1,49,102252,331,1411,308,50.3,0.0,50.3,5871,0,5883,2000,192,6.7,10,5,9999,99999,9,999999999,0.0,999,999,99
3021,1,8,14,0,*?*?*?*?*?*?*?*?*?*?*?*?*?*?*?*?*?*?*?*?*?*?,6.4,-3.4,48,102252,238,1410,309,32.2,0.0,32.2,3775,0,3781,1254,193,6.7,10,5,9999,99999,9,999999999,0.0,999,999,99
3021,1,8,15,0,*?*?*?*?*?*?*?*?*?*?*?*?*?*?*?*?*?*?*?*?*?*?,6.3,-1.9,54,102252,101,1418,309,5.4,0.0,5.4,675,-0,674,217,195,5.7,10,5,9999,99999,9,999999999,0.0,999,999,99
3021,1,8,16,0,*?*?*?*?*?*?*?*?*?*?*?*?*?*?*?*?*?*?*?*?*?*?,6.3,-0.2,62,102252,0,-0,308,0.0,-0.0,0.0,0,0,0,0,197,4.1,10,5,9999,99999,9,999999999,0.0,999,999,99
3021,1,8,17,0,*?*?*?*?*?*?*?*?*?*?*?*?*?*?*?*?*?*?*?*?*?*?,4.6,-0.8,67,102252,0,-0,301,0.0,-0.0,0.0,0,0,0,0,198,3.6,10,5,9999,99999,9,999999999,0.0,999,999,99
3021,1,8,18,0,*?*?*?*?*?*?*?*?*?*?*?*?*?*?*?*?*?*?*?*?*?*?,2.4,-2.2,70,102252,0,-0,292,0.0,-0.0,0.0,0,0,0,0,200,5.7,10,5,9999,99999,9,999999999,0.0,999,999,99
3021,1,8,19,0,*?*?*?*?*?*?*?*?*?*?*?*?*?*?*?*?*?*?*?*?*?*?,0.8,-2.9,75,102252,0,-0,285,0.0,-0.0,0.0,0,0,0,0,222,5.2,10,5,9999,99999,9,999999999,0.0,999,999,99
3021,1,8,20,0,*?*?*?*?*?*?*?*?*?*?*?*?*?*?*?*?*?*?*?*?*?*?,0.5,-3.4,73,102252,0,-0,284,0.0,-0.0,0.0,0,0,0,0,243,5.2,10,5,9999,99999,9,999999999,0.0,999,999,99
3021,1,8,21,0,*?*?*?*?*?*?*?*?*?*?*?*?*?*?*?*?*?*?*?*?*?*?,1.5,-2.4,74,102252,0,-0,288,0.0,-0.0,0.0,0,0,0,0,265,5.7,10,5,9999,99999,9,999999999,0.0,999,999,99
3021,1,8,22,0,*?*?*?*?*?*?*?*?*?*?*?*?*?*?*?*?*?*?*?*?*?*?,-0.3,-3.1,78,102252,0,-0,281,0.0,-0.0,0.0,0,0,0,0,287,5.7,10,5,9999,99999,9,999999999,0.0,999,999,99
3021,1,8,23,0,*?*?*?*?*?*?*?*?*?*?*?*?*?*?*?*?*?*?*?*?*?*?,-0.2,-2.4,83,102252,0,-0,281,0.0,-0.0,0.0,0,0,0,0,308,1.5,10,5,9999,99999,9,999999999,0.0,999,999,99
3021,1,8,24,0,*?*?*?*?*?*?*?*?*?*?*?*?*?*?*?*?*?*?*?*?*?*?,1.8,-0.0,88,102252,0,-0,289,0.0,-0.0,0.0,0,0,0,0,200,4.6,10,5,9999,99999,9,999999999,0.0,999,999,99
3021,1,9,1,0,*?*?*?*?*?*?*?*?*?*?*?*?*?*?*?*?*?*?*?*?*?*?,0.2,-3.7,72,102195,0,-0,283,0.0,-0.0,0.0,0,0,0,0,332,4.1,10,5,9999,99999,9,999999999,0.0,999,999,99
3021,1,9,2,0,*?*?*?*?*?*?*?*?*?*?*?*?*?*?*?*?*?*?*?*?*?*?,-0.4,-4.2,72,102195,0,-0,280,0.0,-0.0,0.0,0,0,0,0,333,4.6,10,5,9999,99999,9,999999999,0.0,999,999,99
3021,1,9,3,0,*?*?*?*?*?*?*?*?*?*?*?*?*?*?*?*?*?*?*?*?*?*?,-0.8,-3.9,76,102195,0,-0,279,0.0,-0.0,0.0,0,0,0,0,335,3.6,10,5,9999,99999,9,999999999,0.0,999,999,99
3021,1,9,4,0,*?*?*?*?*?*?*?*?*?*?*?*?*?*?*?*?*?*?*?*?*?*?,-1.4,-3.9,80,102195,0,-0,276,0.0,-0.0,0.0,0,0,0,0,337,3.6,10,5,9999,99999,9,999999999,0.0,999,999,99
3021,1,9,5,0,*?*?*?*?*?*?*?*?*?*?*?*?*?*?*?*?*?*?*?*?*?*?,-0.8,-3.4,80,102195,0,-0,279,0.0,-0.0,0.0,0,0,0,0,338,3.6,10,5,9999,99999,9,999999999,0.0,999,999,99
3021,1,9,6,0,*?*?*?*?*?*?*?*?*?*?*?*?*?*?*?*?*?*?*?*?*?*?,-0.5,-2.9,81,102195,0,-0,280,0.0,-0.0,0.0,0,0,0,0,340,3.6,10,5,9999,99999,9,999999999,0.0,999,999,99
3021,1,9,7,0,*?*?*?*?*?*?*?*?*?*?*?*?*?*?*?*?*?*?*?*?*?*?,-0.0,-2.7,80,102195,0,-0,282,0.0,-0.0,0.0,0,0,0,0,335,2.1,10,5,9999,99999,9,999999999,0.0,999,999,99
3021,1,9,8,0,*?*?*?*?*?*?*?*?*?*?*?*?*?*?*?*?*?*?*?*?*?*?,-0.3,-2.9,80,102195,26,1438,281,0.0,0.0,0.0,0,0,0,0,330,1.5,10,5,9999,99999,9,999999999,0.0,999,999,99
3021,1,9,9,0,*?*?*?*?*?*?*?*?*?*?*?*?*?*?*?*?*?*?*?*?*?*?,-0.2,-2.7,80,102195,182,1414,244,72.1,357.0,26.2,7519,22907,4168,489,325,3.6,3,2,9999,99999,9,999999999,0.0,999,999,99
3021,1,9,10,0,*?*?*?*?*?*?*?*?*?*?*?*?*?*?*?*?*?*?*?*?*?*?,0.2,-2.4,80,102195,297,1413,230,150.3,500.5,45.1,15648,39392,6935,844,320,6.2,0,0,9999,99999,9,999999999,0.0,999,999,99
3021,1,9,11,0,*?*?*?*?*?*?*?*?*?*?*?*?*?*?*?*?*?*?*?*?*?*?,3.0,-0.8,74,102195,363,1411,258,192.6,476.8,69.9,19743,39833,10138,1268,315,6.2,3,2,9999,99999,9,999999999,0.0,999,999,99
3021,1,9,12,0,*?*?*?*?*?*?*?*?*?*?*?*?*?*?*?*?*?*?*?*?*?*?,2.9,-1.1,74,102195,376,1411,241,203.6,534.9,61.1,21149,45635,9136,1146,310,4.6,0,0,9999,99999,9,999999999,0.0,999,999,99
3021,1,9,13,0,*?*?*?*?*?*?*?*?*?*?*?*?*?*?*?*?*?*?*?*?*?*?,3.0,-0.4,77,102195,335,1412,253,175.4,496.8,57.5,18122,40625,8581,1061,315,6.7,2,1,9999,99999,9,999999999,0.0,999,999,99
3021,1,9,14,0,*?*?*?*?*?*?*?*?*?*?*?*?*?*?*?*?*?*?*?*?*?*?,3.1,-1.5,69,102195,243,1415,252,113.4,444.0,37.2,11785,32203,5776,691,320,6.7,2,1,9999,99999,9,999999999,0.0,999,999,99
3021,1,9,15,0,*?*?*?*?*?*?*?*?*?*?*?*?*?*?*?*?*?*?*?*?*?*?,2.9,-1.7,70,102195,105,1415,240,21.3,201.3,6.4,2316,12372,1103,219,325,5.7,0,0,9999,99999,9,999999999,0.0,999,999,99
3021,1,9,16,0,*?*?*?*?*?*?*?*?*?*?*?*?*?*?*?*?*?*?*?*?*?*?,3.0,-0.8,74,102195,0,-0,289,0.0,-0.0,0.0,0,0,0,0,330,4.1,9,5,9999,99999,9,999999999,0.0,999,999,99
3021,1,9,17,0,*?*?*?*?*?*?*?*?*?*?*?*?*?*?*?*?*?*?*?*?*?*?,1.8,-1.5,76,102195,0,-0,289,0.0,-0.0,0.0,0,0,0,0,335,3.6,10,5,9999,99999,9,999999999,0.0,999,999,99
3021,1,9,18,0,*?*?*?*?*?*?*?*?*?*?*?*?*?*?*?*?*?*?*?*?*?*?,1.2,-1.9,78,102195,0,-0,287,0.0,-0.0,0.0,0,0,0,0,340,5.7,10,5,9999,99999,9,999999999,0.0,999,999,99
3021,1,9,19,0,*?*?*?*?*?*?*?*?*?*?*?*?*?*?*?*?*?*?*?*?*?*?,2.6,-1.5,73,102195,0,-0,293,0.0,-0.0,0.0,0,0,0,0,335,5.2,10,5,9999,99999,9,999999999,0.0,999,999,99
3021,1,9,20,0,*?*?*?*?*?*?*?*?*?*?*?*?*?*?*?*?*?*?*?*?*?*?,1.5,-2.2,73,102195,0,-0,288,0.0,-0.0,0.0,0,0,0,0,330,5.2,10,5,9999,99999,9,999999999,0.0,999,999,99
3021,1,9,21,0,*?*?*?*?*?*?*?*?*?*?*?*?*?*?*?*?*?*?*?*?*?*?,0.7,-3.4,70,102195,0,-0,285,0.0,-0.0,0.0,0,0,0,0,325,5.7,10,5,9999,99999,9,999999999,0.0,999,999,99
3021,1,9,22,0,*?*?*?*?*?*?*?*?*?*?*?*?*?*?*?*?*?*?*?*?*?*?,-0.9,-5.6,66,102195,0,-0,279,0.0,-0.0,0.0,0,0,0,0,320,5.7,10,5,9999,99999,9,999999999,0.0,999,999,99
3021,1,9,23,0,*?*?*?*?*?*?*?*?*?*?*?*?*?*?*?*?*?*?*?*?*?*?,-1.4,-6.0,66,102195,0,-0,277,0.0,-0.0,0.0,0,0,0,0,315,1.5,10,5,9999,99999,9,999999999,0.0,999,999,99
3021,1,9,24,0,*?*?*?*?*?*?*?*?*?*?*?*?*?*?*?*?*?*?*?*?*?*?,-0.2,-2.9,78,102195,0,-0,281,0.0,-0.0,0.0,0,0,0,0,330,4.6,10,5,9999,99999,9,999999999,0.0,999,999,99
3021,1,10,1,0,*?*?*?*?*?*?*?*?*?*?*?*?*?*?*?*?*?*?*?*?*?*?,-3.8,-6.9,77,101613,0,-0,267,0.0,-0.0,0.0,0,0,0,0,258,4.1,10,5,9999,99999,9,999999999,0.0,999,999,99
3021,1,10,2,0,*?*?*?*?*?*?*?*?*?*?*?*?*?*?*?*?*?*?*?*?*?*?,-4.4,-7.6,77,101613,0,-0,265,0.0,-0.0,0.0,0,0,0,0,207,4.6,10,5,9999,99999,9,999999999,0.0,999,999,99
3021,1,10,3,0,*?*?*?*?*?*?*?*?*?*?*?*?*?*?*?*?*?*?*?*?*?*?,-5.0,-10.9,61,101613,0,-0,263,0.0,-0.0,0.0,0,0,0,0,155,3.6,10,5,9999,99999,9,999999999,0.0,999,999,99
3021,1,10,4,0,*?*?*?*?*?*?*?*?*?*?*?*?*?*?*?*?*?*?*?*?*?*?,-5.5,-10.4,65,101613,0,-0,261,0.0,-0.0,0.0,0,0,0,0,103,3.6,10,5,9999,99999,9,999999999,0.0,999,999,99
3021,1,10,5,0,*?*?*?*?*?*?*?*?*?*?*?*?*?*?*?*?*?*?*?*?*?*?,-5.2,-10.9,61,101613,0,-0,262,0.0,-0.0,0.0,0,0,0,0,52,3.6,10,5,9999,99999,9,999999999,0.0,999,999,99
3021,1,10,6,0,*?*?*?*?*?*?*?*?*?*?*?*?*?*?*?*?*?*?*?*?*?*?,-5.8,-12.4,57,101613,0,-0,260,0.0,-0.0,0.0,0,0,0,0,0,3.6,10,5,9999,99999,9,999999999,0.0,999,999,99
3021,1,10,7,0,*?*?*?*?*?*?*?*?*?*?*?*?*?*?*?*?*?*?*?*?*?*?,-6.5,-13.5,55,101613,0,-0,257,0.0,-0.0,0.0,0,0,0,0,48,2.1,10,5,9999,99999,9,999999999,0.0,999,999,99
3021,1,10,8,0,*?*?*?*?*?*?*?*?*?*?*?*?*?*?*?*?*?*?*?*?*?*?,-4.9,-10.9,60,101613,28,1437,263,0.0,0.0,0.0,0,0,0,0,97,1.5,10,5,9999,99999,9,999999999,0.0,999,999,99
3021,1,10,9,0,*?*?*?*?*?*?*?*?*?*?*?*?*?*?*?*?*?*?*?*?*?*?,-3.4,-6.3,79,101613,184,1411,263,37.6,38.3,32.6,4197,2460,3906,684,145,3.6,9,5,9999,99999,9,999999999,0.0,999,999,99
3021,1,10,10,0,*?*?*?*?*?*?*?*?*?*?*?*?*?*?*?*?*?*?*?*?*?*?,-3.1,-6.9,73,101613,300,1413,229,150.4,451.4,54.6,15452,35302,8106,991,193,6.2,3,2,9999,99999,9,999999999,0.0,999,999,99
3021,1,10,11,0,*?*?*?*?*?*?*?*?*?*?*?*?*?*?*?*?*?*?*?*?*?*?,0.2,-4.8,66,101613,367,1414,237,196.5,508.7,64.4,20283,42848,9512,1191,242,6.2,2,1,9999,99999,9,999999999,0.0,999,999,99
3021,1,10,12,0,*?*?*?*?*?*?*?*?*?*?*?*?*?*?*?*?*?*?*?*?*?*?,1.0,-3.9,68,101613,380,1412,247,203.6,482.1,73.9,20873,40851,10664,1343,290,4.6,3,2,9999,99999,9,999999999,0.0,999,999,99
3021,1,10,13,0,*?*?*?*?*?*?*?*?*?*?*?*?*?*?*?*?*?*?*?*?*?*?,2.0,-2.7,70,101613,339,1412,252,176.5,468.3,64.1,18106,38239,9371,1162,285,6.7,3,2,9999,99999,9,999999999,0.0,999,999,99
3021,1,10,14,0,*?*?*?*?*?*?*?*?*?*?*?*?*?*?*?*?*?*?*?*?*?*?,1.7,-3.1,69,101613,247,1414,272,92.0,188.0,59.1,9779,13070,7112,1097,280,6.7,7,4,9999,99999,9,999999999,0.0,999,999,99
3021,1,10,15,0,*?*?*?*?*?*?*?*?*?*?*?*?*?*?*?*?*?*?*?*?*?*?,1.7,-2.7,72,101613,109,1411,283,12.2,21.0,10.6,1419,1032,1335,219,275,5.7,9,5,9999,99999,9,999999999,0.0,999,999,99
3021,1,10,16,0,*?*?*?*?*?*?*?*?*?*?*?*?*?*?*?*?*?*?*?*?*?*?,1.0,-2.7,77,101613,0,-0,286,0.0,-0.0,0.0,0,0,0,0,270,4.1,10,5,9999,99999,9,999999999,0.0,999,999,99
3021,1,10,17,0,*?*?*?*?*?*?*?*?*?*?*?*?*?*?*?*?*?*?*?*?*?*?,1.4,-2.2,77,101613,0,-0,288,0.0,-0.0,0.0,0,0,0,0,265,3.6,10,5,9999,99999,9,999999999,0.0,999,999,99
3021,1,10,18,0,*?*?*?*?*?*?*?*?*?*?*?*?*?*?*?*?*?*?*?*?*?*?,-0.7,-3.9,78,101613,0,-0,279,0.0,-0.0,0.0,0,0,0,0,260,5.7,10,5,9999,99999,9,999999999,0.0,999,999,99
3021,1,10,19,0,*?*?*?*?*?*?*?*?*?*?*?*?*?*?*?*?*?*?*?*?*?*?,-1.1,-2.9,87,101613,0,-0,277,0.0,-0.0,0.0,0,0,0,0,272,5.2,10,5,9999,99999,9,999999999,0.0,999,999,99
3021,1,10,20,0,*?*?*?*?*?*?*?*?*?*?*?*?*?*?*?*?*?*?*?*?*?*?,-2.0,-3.7,88,101613,0,-0,274,0.0,-0.0,0.0,0,0,0,0,283,5.2,10,5,9999,99999,9,999999999,0.0,999,999,99
3021,1,10,21,0,*?*?*?*?*?*?*?*?*?*?*?*?*?*?*?*?*?*?*?*?*?*?,-4.1,-5.0,94,101613,0,-0,266,0.0,-0.0,0.0,0,0,0,0,295,5.7,10,5,9999,99999,9,999999999,0.0,999,999,99
3021,1,10,22,0,*?*?*?*?*?*?*?*?*?*?*?*?*?*?*?*?*?*?*?*?*?*?,-3.8,-4.5,95,101613,0,-0,267,0.0,-0.0,0.0,0,0,0,0,307,5.7,10,5,9999,99999,9,999999999,0.0,999,999,99
3021,1,10,23,0,*?*?*?*?*?*?*?*?*?*?*?*?*?*?*?*?*?*?*?*?*?*?,-3.4,-3.9,96,101613,0,-0,268,0.0,-0.0,0.0,0,0,0,0,318,1.5,10,5,9999,99999,9,999999999,0.0,999,999,99
3021,1,10,24,0,*?*?*?*?*?*?*?*?*?*?*?*?*?*?*?*?*?*?*?*?*?*?,-2.3,-6.6,71,101613,0,-0,273,0.0,-0.0,0.0,0,0,0,0,310,4.6,10,5,9999,99999,9,999999999,0.0,999,999,99
3021,1,11,1,0,*?*?*?*?*?*?*?*?*?*?*?*?*?*?*?*?*?*?*?*?*?*?,-3.6,-3.7,100,101744,0,-0,267,0.0,-0.0,0.0,0,0,0,0,293,4.1,10,5,9999,99999,9,999999999,0.0,999,999,99
3021,1,11,2,0,*?*?*?*?*?*?*?*?*?*?*?*?*?*?*?*?*?*?*?*?*?*?,-4.3,-4.2,100,101744,0,-0,265,0.0,-0.0,0.0,0,0,0,0,257,4.6,10,5,9999,99999,9,999999999,0.0,999,999,99
3021,1,11,3,0,*?*?*?*?*?*?*?*?*?*?*?*?*?*?*?*?*?*?*?*?*?*?,-4.9,-4.8,100,101744,0,-0,262,0.0,-0.0,0.0,0,0,0,0,220,3.6,10,5,9999,99999,9,999999999,0.0,999,999,99
3021,1,11,4,0,*?*?*?*?*?*?*?*?*?*?*?*?*?*?*?*?*?*?*?*?*?*?,-5.4,-5.3,100,101744,0,-0,261,0.0,-0.0,0.0,0,0,0,0,183,3.6,10,5,9999,99999,9,999999999,0.0,999,999,99
3021,1,11,5,0,*?*?*?*?*?*?*?*?*?*?*?*?*?*?*?*?*?*?*?*?*?*?,-6.0,-6.0,100,101744,0,-0,258,0.0,-0.0,0.0,0,0,0,0,147,3.6,10,5,9999,99999,9,999999999,0.0,999,999,99
3021,1,11,6,0,*?*?*?*?*?*?*?*?*?*?*?*?*?*?*?*?*?*?*?*?*?*?,-5.7,-5.6,100,101744,0,-0,259,0.0,-0.0,0.0,0,0,0,0,110,3.6,10,5,9999,99999,9,999999999,0.0,999,999,99
3021,1,11,7,0,*?*?*?*?*?*?*?*?*?*?*?*?*?*?*?*?*?*?*?*?*?*?,-5.4,-5.3,100,101744,0,-0,261,0.0,-0.0,0.0,0,0,0,0,125,2.1,10,5,9999,99999,9,999999999,0.0,999,999,99
3021,1,11,8,0,*?*?*?*?*?*?*?*?*?*?*?*?*?*?*?*?*?*?*?*?*?*?,-4.4,-4.5,100,101744,30,1428,264,0.0,0.0,0.0,0,0,0,0,140,1.5,10,5,9999,99999,9,999999999,0.0,999,999,99
3021,1,11,9,0,*?*?*?*?*?*?*?*?*?*?*?*?*?*?*?*?*?*?*?*?*?*?,-4.9,-5.3,100,101744,187,1415,252,50.9,97.1,38.1,5475,5690,4701,677,155,3.6,8,4,9999,99999,9,999999999,0.0,999,999,99
3021,1,11,10,0,*?*?*?*?*?*?*?*?*?*?*?*?*?*?*?*?*?*?*?*?*?*?,-2.8,-4.2,93,101744,303,1413,265,77.7,48.2,67.4,8526,3977,7636,1759,170,6.2,9,5,9999,99999,9,999999999,0.0,999,999,99
3021,1,11,11,0,*?*?*?*?*?*?*?*?*?*?*?*?*?*?*?*?*?*?*?*?*?*?,-2.2,-6.6,73,101744,370,1412,268,100.4,51.0,87.1,11021,4455,9851,2322,185,6.2,9,5,9999,99999,9,999999999,0.0,999,999,99
3021,1,11,12,0,*?*?*?*?*?*?*?*?*?*?*?*?*?*?*?*?*?*?*?*?*?*?,0.2,-5.0,68,101744,384,1413,277,105.1,51.4,91.1,11534,4538,10306,2442,200,4.6,9,5,9999,99999,9,999999999,0.0,999,999,99
3021,1,11,13,0,*?*?*?*?*?*?*?*?*?*?*?*?*?*?*?*?*?*?*?*?*?*?,0.3,-4.8,70,101744,343,1411,272,121.1,125.6,90.6,13217,10628,10455,1977,187,6.7,8,4,9999,99999,9,999999999,0.0,999,999,99
3021,1,11,14,0,*?*?*?*?*?*?*?*?*?*?*?*?*?*?*?*?*?*?*?*?*?*?,0.2,-5.6,65,101744,251,1412,277,60.2,45.0,52.2,6661,3356,6161,1114,173,6.7,9,5,9999,99999,9,999999999,0.0,999,999,99
3021,1,11,15,0,*?*?*?*?*?*?*?*?*?*?*?*?*?*?*?*?*?*?*?*?*?*?,0.1,-7.3,57,101744,114,1417,277,13.7,22.7,11.9,1587,1137,1492,246,160,5.7,9,5,9999,99999,9,999999999,0.0,999,999,99
3021,1,11,16,0,*?*?*?*?*?*?*?*?*?*?*?*?*?*?*?*?*?*?*?*?*?*?,0.2,-6.9,59,101744,0,-0,283,0.0,-0.0,0.0,0,0,0,0,147,4.1,10,5,9999,99999,9,999999999,0.0,999,999,99
3021,1,11,17,0,*?*?*?*?*?*?*?*?*?*?*?*?*?*?*?*?*?*?*?*?*?*?,-0.1,-5.0,70,101744,0,-0,282,0.0,-0.0,0.0,0,0,0,0,133,3.6,10,5,9999,99999,9,999999999,0.0,999,999,99
3021,1,11,18,0,*?*?*?*?*?*?*?*?*?*?*?*?*?*?*?*?*?*?*?*?*?*?,-1.5,-5.0,78,101744,0,-0,276,0.0,-0.0,0.0,0,0,0,0,120,5.7,10,5,9999,99999,9,999999999,0.0,999,999,99
3021,1,11,19,0,*?*?*?*?*?*?*?*?*?*?*?*?*?*?*?*?*?*?*?*?*?*?,-2.7,-5.0,86,101744,0,-0,271,0.0,-0.0,0.0,0,0,0,0,120,5.2,10,5,9999,99999,9,999999999,0.0,999,999,99
3021,1,11,20,0,*?*?*?*?*?*?*?*?*?*?*?*?*?*?*?*?*?*?*?*?*?*?,-2.7,-5.6,82,101744,0,-0,271,0.0,-0.0,0.0,0,0,0,0,120,5.2,10,5,9999,99999,9,999999999,0.0,999,999,99
3021,1,11,21,0,*?*?*?*?*?*?*?*?*?*?*?*?*?*?*?*?*?*?*?*?*?*?,-2.9,-6.3,80,101744,0,-0,271,0.0,-0.0,0.0,0,0,0,0,120,5.7,10,5,9999,99999,9,999999999,0.0,999,999,99
3021,1,11,22,0,*?*?*?*?*?*?*?*?*?*?*?*?*?*?*?*?*?*?*?*?*?*?,-4.3,-7.6,80,101744,0,-0,265,0.0,-0.0,0.0,0,0,0,0,120,5.7,10,5,9999,99999,9,999999999,0.0,999,999,99
3021,1,11,23,0,*?*?*?*?*?*?*?*?*?*?*?*?*?*?*?*?*?*?*?*?*?*?,-4.0,-8.0,76,101744,0,-0,266,0.0,-0.0,0.0,0,0,0,0,120,1.5,10,5,9999,99999,9,999999999,0.0,999,999,99
3021,1,11,24,0,*?*?*?*?*?*?*?*?*?*?*?*?*?*?*?*?*?*?*?*?*?*?,-3.0,-3.4,100,101744,0,-0,270,0.0,-0.0,0.0,0,0,0,0,330,4.6,10,5,9999,99999,9,999999999,0.0,999,999,99
3021,1,12,1,0,*?*?*?*?*?*?*?*?*?*?*?*?*?*?*?*?*?*?*?*?*?*?,-3.5,-5.3,100,101368,0,-0,268,0.0,-0.0,0.0,0,0,0,0,117,4.1,10,5,9999,99999,9,999999999,0.0,999,999,99
3021,1,12,2,0,*?*?*?*?*?*?*?*?*?*?*?*?*?*?*?*?*?*?*?*?*?*?,-3.2,-4.2,100,101368,0,-0,269,0.0,-0.0,0.0,0,0,0,0,113,4.6,10,5,9999,99999,9,999999999,0.0,999,999,99
3021,1,12,3,0,*?*?*?*?*?*?*?*?*?*?*?*?*?*?*?*?*?*?*?*?*?*?,-3.2,-3.9,100,101368,0,-0,269,0.0,-0.0,0.0,0,0,0,0,110,3.6,10,5,9999,99999,9,999999999,0.0,999,999,99
3021,1,12,4,0,*?*?*?*?*?*?*?*?*?*?*?*?*?*?*?*?*?*?*?*?*?*?,-5.4,-6.9,100,101368,0,-0,261,0.0,-0.0,0.0,0,0,0,0,107,3.6,10,5,9999,99999,9,999999999,0.0,999,999,99
3021,1,12,5,0,*?*?*?*?*?*?*?*?*?*?*?*?*?*?*?*?*?*?*?*?*?*?,-5.2,-6.6,100,101368,0,-0,261,0.0,-0.0,0.0,0,0,0,0,103,3.6,10,5,9999,99999,9,999999999,0.0,999,999,99
3021,1,12,6,0,*?*?*?*?*?*?*?*?*?*?*?*?*?*?*?*?*?*?*?*?*?*?,-3.3,-3.7,100,101368,0,-0,269,0.0,-0.0,0.0,0,0,0,0,100,3.6,10,5,9999,99999,9,999999999,0.0,999,999,99
3021,1,12,7,0,*?*?*?*?*?*?*?*?*?*?*?*?*?*?*?*?*?*?*?*?*?*?,-4.9,-5.0,100,101368,0,-0,262,0.0,-0.0,0.0,0,0,0,0,100,2.1,10,5,9999,99999,9,999999999,0.0,999,999,99
3021,1,12,8,0,*?*?*?*?*?*?*?*?*?*?*?*?*?*?*?*?*?*?*?*?*?*?,-5.4,-5.3,100,101368,32,1413,261,0.0,0.0,0.0,0,0,0,0,100,1.5,10,5,9999,99999,9,999999999,0.0,999,999,99
3021,1,12,9,0,*?*?*?*?*?*?*?*?*?*?*?*?*?*?*?*?*?*?*?*?*?*?,-5.9,-6.6,100,101368,189,1409,253,39.4,39.0,34.1,4392,2541,4085,718,100,3.6,9,5,9999,99999,9,999999999,0.0,999,999,99
3021,1,12,10,0,*?*?*?*?*?*?*?*?*?*?*?*?*?*?*?*?*?*?*?*?*?*?,-3.8,-3.9,100,101368,306,1413,261,78.8,48.4,68.3,8643,4003,7741,1785,100,6.2,9,5,9999,99999,9,999999999,0.0,999,999,99
3021,1,12,11,0,*?*?*?*?*?*?*?*?*?*?*?*?*?*?*?*?*?*?*?*?*?*?,-1.7,-2.7,100,101368,374,1414,270,101.6,51.1,88.1,11155,4477,9970,2354,100,6.2,9,5,9999,99999,9,999999999,0.0,999,999,99
3021,1,12,12,0,*?*?*?*?*?*?*?*?*?*?*?*?*?*?*?*?*?*?*?*?*?*?,0.4,-1.5,100,101368,388,1413,278,106.4,51.6,92.3,11681,4561,10437,2477,100,4.6,9,5,9999,99999,9,999999999,0.0,999,999,99
3021,1,12,13,0,*?*?*?*?*?*?*?*?*?*?*?*?*?*?*?*?*?*?*?*?*?*?,0.4,-0.6,100,101368,347,1410,278,92.8,50.2,80.5,10185,4310,9109,2129,95,6.7,9,5,9999,99999,9,999999999,0.0,999,999,99
3021,1,12,14,0,*?*?*?*?*?*?*?*?*?*?*?*?*?*?*?*?*?*?*?*?*?*?,0.5,-0.2,100,101368,256,1415,279,61.7,45.4,53.5,6827,3408,6312,1143,90,6.7,9,5,9999,99999,9,999999999,0.0,999,999,99
3021,1,12,15,0,*?*?*?*?*?*?*?*?*?*?*?*?*?*?*?*?*?*?*?*?*?*?,0.4,0.4,100,101368,118,1410,283,8.8,0.0,8.8,1077,-0,1076,349,85,5.7,10,5,9999,99999,9,999999999,0.0,999,999,99
3021,1,12,16,0,*?*?*?*?*?*?*?*?*?*?*?*?*?*?*?*?*?*?*?*?*?*?,0.4,0.4,100,101368,0,-0,283,0.0,-0.0,0.0,0,0,0,0,80,4.1,10,5,9999,99999,9,999999999,0.0,999,999,99
3021,1,12,17,0,*?*?*?*?*?*?*?*?*?*?*?*?*?*?*?*?*?*?*?*?*?*?,-0.6,-0.6,100,101368,0,-0,279,0.0,-0.0,0.0,0,0,0,0,75,3.6,10,5,9999,99999,9,999999999,0.0,999,999,99
3021,1,12,18,0,*?*?*?*?*?*?*?*?*?*?*?*?*?*?*?*?*?*?*?*?*?*?,-1.8,-1.7,100,101368,0,-0,274,0.0,-0.0,0.0,0,0,0,0,70,5.7,10,5,9999,99999,9,999999999,0.0,999,999,99
3021,1,12,19,0,*?*?*?*?*?*?*?*?*?*?*?*?*?*?*?*?*?*?*?*?*?*?,-0.7,-0.6,100,101368,0,-0,279,0.0,-0.0,0.0,0,0,0,0,68,5.2,10,5,9999,99999,9,999999999,0.0,999,999,99
3021,1,12,20,0,*?*?*?*?*?*?*?*?*?*?*?*?*?*?*?*?*?*?*?*?*?*?,-2.2,-3.7,100,101368,0,-0,273,0.0,-0.0,0.0,0,0,0,0,67,5.2,10,5,9999,99999,9,999999999,0.0,999,999,99
3021,1,12,21,0,*?*?*?*?*?*?*?*?*?*?*?*?*?*?*?*?*?*?*?*?*?*?,-2.1,-2.2,100,101368,0,-0,273,0.0,-0.0,0.0,0,0,0,0,65,5.7,10,5,9999,99999,9,999999999,0.0,999,999,99
3021,1,12,22,0,*?*?*?*?*?*?*?*?*?*?*?*?*?*?*?*?*?*?*?*?*?*?,-4.5,-4.5,100,101368,0,-0,264,0.0,-0.0,0.0,0,0,0,0,63,5.7,10,5,9999,99999,9,999999999,0.0,999,999,99
3021,1,12,23,0,*?*?*?*?*?*?*?*?*?*?*?*?*?*?*?*?*?*?*?*?*?*?,-3.5,-3.4,100,101368,0,-0,268,0.0,-0.0,0.0,0,0,0,0,62,1.5,10,5,9999,99999,9,999999999,0.0,999,999,99
3021,1,12,24,0,*?*?*?*?*?*?*?*?*?*?*?*?*?*?*?*?*?*?*?*?*?*?,-3.8,-6.6,98,101368,0,-0,267,0.0,-0.0,0.0,0,0,0,0,120,4.6,10,5,9999,99999,9,999999999,0.0,999,999,99
3021,1,13,1,0,*?*?*?*?*?*?*?*?*?*?*?*?*?*?*?*?*?*?*?*?*?*?,-1.4,-1.5,100,102044,0,-0,276,0.0,-0.0,0.0,0,0,0,0,57,4.1,10,5,9999,99999,9,999999999,0.0,999,999,99
3021,1,13,2,0,*?*?*?*?*?*?*?*?*?*?*?*?*?*?*?*?*?*?*?*?*?*?,-0.4,-0.4,100,102044,0,-0,280,0.0,-0.0,0.0,0,0,0,0,53,4.6,10,5,9999,99999,9,999999999,0.0,999,999,99
3021,1,13,3,0,*?*?*?*?*?*?*?*?*?*?*?*?*?*?*?*?*?*?*?*?*?*?,-0.1,-0.0,100,102044,0,-0,281,0.0,-0.0,0.0,0,0,0,0,50,3.6,10,5,9999,99999,9,999999999,0.0,999,999,99
3021,1,13,4,0,*?*?*?*?*?*?*?*?*?*?*?*?*?*?*?*?*?*?*?*?*?*?,-0.3,-0.2,100,102044,0,-0,280,0.0,-0.0,0.0,0,0,0,0,47,3.6,10,5,9999,99999,9,999999999,0.0,999,999,99
3021,1,13,5,0,*?*?*?*?*?*?*?*?*?*?*?*?*?*?*?*?*?*?*?*?*?*?,0.5,0.4,100,102044,0,-0,283,0.0,-0.0,0.0,0,0,0,0,43,3.6,10,5,9999,99999,9,999999999,0.0,999,999,99
3021,1,13,6,0,*?*?*?*?*?*?*?*?*?*?*?*?*?*?*?*?*?*?*?*?*?*?,-1.1,-1.7,100,102044,0,-0,277,0.0,-0.0,0.0,0,0,0,0,40,3.6,10,5,9999,99999,9,999999999,0.0,999,999,99
3021,1,13,7,0,*?*?*?*?*?*?*?*?*?*?*?*?*?*?*?*?*?*?*?*?*?*?,-1.5,-2.2,100,102044,0,-0,276,0.0,-0.0,0.0,0,0,0,0,93,2.1,10,5,9999,99999,9,999999999,0.0,999,999,99
3021,1,13,8,0,*?*?*?*?*?*?*?*?*?*?*?*?*?*?*?*?*?*?*?*?*?*?,-1.2,-1.9,100,102044,34,1392,277,0.0,0.0,0.0,0,0,0,0,147,1.5,10,5,9999,99999,9,999999999,0.0,999,999,99
3021,1,13,9,0,*?*?*?*?*?*?*?*?*?*?*?*?*?*?*?*?*?*?*?*?*?*?,0.7,0.6,100,102044,192,1410,284,23.2,0.0,23.2,2741,-0,2744,902,200,3.6,10,5,9999,99999,9,999999999,0.0,999,999,99
3021,1,13,10,0,*?*?*?*?*?*?*?*?*?*?*?*?*?*?*?*?*?*?*?*?*?*?,1.7,1.7,100,102044,309,1411,288,46.0,0.0,46.0,5371,0,5382,1818,253,6.2,10,5,9999,99999,9,999999999,0.0,999,999,99
3021,1,13,11,0,*?*?*?*?*?*?*?*?*?*?*?*?*?*?*?*?*?*?*?*?*?*?,1.7,1.7,100,102044,377,1411,288,59.2,0.0,59.2,6918,0,6934,2389,307,6.2,10,5,9999,99999,9,999999999,0.0,999,999,99
3021,1,13,12,0,*?*?*?*?*?*?*?*?*?*?*?*?*?*?*?*?*?*?*?*?*?*?,4.9,2.9,93,102044,392,1413,302,62.1,0.0,62.1,7251,0,7268,2515,360,4.6,10,5,9999,99999,9,999999999,0.0,999,999,99
3021,1,13,13,0,*?*?*?*?*?*?*?*?*?*?*?*?*?*?*?*?*?*?*?*?*?*?,4.9,1.9,87,102044,352,1413,302,54.3,0.0,54.3,6339,0,6353,2173,302,6.7,10,5,9999,99999,9,999999999,0.0,999,999,99
3021,1,13,14,0,*?*?*?*?*?*?*?*?*?*?*?*?*?*?*?*?*?*?*?*?*?*?,4.9,2.3,89,102044,260,1411,302,36.4,0.0,36.4,4263,0,4270,1424,243,6.7,10,5,9999,99999,9,999999999,0.0,999,999,99
3021,1,13,15,0,*?*?*?*?*?*?*?*?*?*?*?*?*?*?*?*?*?*?*?*?*?*?,5.0,2.9,92,102044,123,1414,302,9.7,0.0,9.7,1184,-0,1183,385,185,5.7,10,5,9999,99999,9,999999999,0.0,999,999,99
3021,1,13,16,0,*?*?*?*?*?*?*?*?*?*?*?*?*?*?*?*?*?*?*?*?*?*?,4.7,2.7,92,102044,0,-0,301,0.0,-0.0,0.0,0,0,0,0,127,4.1,10,5,9999,99999,9,999999999,0.0,999,999,99
3021,1,13,17,0,*?*?*?*?*?*?*?*?*?*?*?*?*?*?*?*?*?*?*?*?*?*?,3.9,0.6,84,102044,0,-0,298,0.0,-0.0,0.0,0,0,0,0,68,3.6,10,5,9999,99999,9,999999999,0.0,999,999,99
3021,1,13,18,0,*?*?*?*?*?*?*?*?*?*?*?*?*?*?*?*?*?*?*?*?*?*?,1.5,-0.8,90,102044,0,-0,288,0.0,-0.0,0.0,0,0,0,0,10,5.7,10,5,9999,99999,9,999999999,0.0,999,999,99
3021,1,13,19,0,*?*?*?*?*?*?*?*?*?*?*?*?*?*?*?*?*?*?*?*?*?*?,2.6,0.6,92,102044,0,-0,292,0.0,-0.0,0.0,0,0,0,0,43,5.2,10,5,9999,99999,9,999999999,0.0,999,999,99
3021,1,13,20,0,*?*?*?*?*?*?*?*?*?*?*?*?*?*?*?*?*?*?*?*?*?*?,0.9,-1.1,91,102044,0,-0,285,0.0,-0.0,0.0,0,0,0,0,77,5.2,10,5,9999,99999,9,999999999,0.0,999,999,99
3021,1,13,21,0,*?*?*?*?*?*?*?*?*?*?*?*?*?*?*?*?*?*?*?*?*?*?,-0.1,-1.3,98,102044,0,-0,281,0.0,-0.0,0.0,0,0,0,0,110,5.7,10,5,9999,99999,9,999999999,0.0,999,999,99
3021,1,13,22,0,*?*?*?*?*?*?*?*?*?*?*?*?*?*?*?*?*?*?*?*?*?*?,-0.8,-1.3,100,102044,0,-0,278,0.0,-0.0,0.0,0,0,0,0,143,5.7,10,5,9999,99999,9,999999999,0.0,999,999,99
3021,1,13,23,0,*?*?*?*?*?*?*?*?*?*?*?*?*?*?*?*?*?*?*?*?*?*?,-0.2,-1.7,95,102044,0,-0,281,0.0,-0.0,0.0,0,0,0,0,177,1.5,10,5,9999,99999,9,999999999,0.0,999,999,99
3021,1,13,24,0,*?*?*?*?*?*?*?*?*?*?*?*?*?*?*?*?*?*?*?*?*?*?,-2.5,-2.4,100,102044,0,-0,272,0.0,-0.0,0.0,0,0,0,0,60,4.6,10,5,9999,99999,9,999999999,0.0,999,999,99
3021,1,14,1,0,*?*?*?*?*?*?*?*?*?*?*?*?*?*?*?*?*?*?*?*?*?*?,0.6,0.2,100,101087,0,-0,284,0.0,-0.0,0.0,0,0,0,0,207,4.1,10,5,9999,99999,9,999999999,0.0,999,999,99
3021,1,14,2,0,*?*?*?*?*?*?*?*?*?*?*?*?*?*?*?*?*?*?*?*?*?*?,0.9,0.8,100,101087,0,-0,285,0.0,-0.0,0.0,0,0,0,0,203,4.6,10,5,9999,99999,9,999999999,0.0,999,999,99
3021,1,14,3,0,*?*?*?*?*?*?*?*?*?*?*?*?*?*?*?*?*?*?*?*?*?*?,-1.5,-1.5,100,101087,0,-0,276,0.0,-0.0,0.0,0,0,0,0,200,3.6,10,5,9999,99999,9,999999999,0.0,999,999,99
3021,1,14,4,0,*?*?*?*?*?*?*?*?*?*?*?*?*?*?*?*?*?*?*?*?*?*?,-0.2,-0.2,100,101087,0,-0,281,0.0,-0.0,0.0,0,0,0,0,197,3.6,10,5,9999,99999,9,999999999,0.0,999,999,99
3021,1,14,5,0,*?*?*?*?*?*?*?*?*?*?*?*?*?*?*?*?*?*?*?*?*?*?,-1.0,-1.1,100,101087,0,-0,277,0.0,-0.0,0.0,0,0,0,0,193,3.6,10,5,9999,99999,9,999999999,0.0,999,999,99
3021,1,14,6,0,*?*?*?*?*?*?*?*?*?*?*?*?*?*?*?*?*?*?*?*?*?*?,-1.9,-1.9,100,101087,0,-0,274,0.0,-0.0,0.0,0,0,0,0,190,3.6,10,5,9999,99999,9,999999999,0.0,999,999,99
3021,1,14,7,0,*?*?*?*?*?*?*?*?*?*?*?*?*?*?*?*?*?*?*?*?*?*?,-1.5,-1.7,100,101087,0,-0,276,0.0,-0.0,0.0,0,0,0,0,190,2.1,10,5,9999,99999,9,999999999,0.0,999,999,99
3021,1,14,8,0,*?*?*?*?*?*?*?*?*?*?*?*?*?*?*?*?*?*?*?*?*?*?,-1.1,-1.5,100,101087,37,1406,277,0.0,0.0,0.0,0,0,0,0,190,1.5,10,5,9999,99999,9,999999999,0.0,999,999,99
3021,1,14,9,0,*?*?*?*?*?*?*?*?*?*?*?*?*?*?*?*?*?*?*?*?*?*?,0.7,0.6,100,101087,195,1409,284,23.8,0.0,23.8,2810,-0,2813,925,190,3.6,10,5,9999,99999,9,999999999,0.0,999,999,99
3021,1,14,10,0,*?*?*?*?*?*?*?*?*?*?*?*?*?*?*?*?*?*?*?*?*?*?,1.2,0.2,100,101087,313,1413,281,81.1,48.7,70.3,8898,4058,7967,1841,190,6.2,9,5,9999,99999,9,999999999,0.0,999,999,99
3021,1,14,11,0,*?*?*?*?*?*?*?*?*?*?*?*?*?*?*?*?*?*?*?*?*?*?,4.4,2.7,99,101087,381,1411,295,104.2,51.4,90.4,11439,4523,10222,2419,190,6.2,9,5,9999,99999,9,999999999,0.0,999,999,99
3021,1,14,12,0,*?*?*?*?*?*?*?*?*?*?*?*?*?*?*?*?*?*?*?*?*?*?,5.3,3.4,99,101087,396,1412,299,109.3,51.8,94.7,11993,4609,10713,2550,190,4.6,9,5,9999,99999,9,999999999,0.0,999,999,99
3021,1,14,13,0,*?*?*?*?*?*?*?*?*?*?*?*?*?*?*?*?*?*?*?*?*?*?,5.4,4.8,100,101087,356,1411,299,95.8,50.5,83.1,10518,4370,9405,2206,208,6.7,9,5,9999,99999,9,999999999,0.0,999,999,99
3021,1,14,14,0,*?*?*?*?*?*?*?*?*?*?*?*?*?*?*?*?*?*?*?*?*?*?,5.3,4.6,100,101087,265,1413,299,64.9,46.0,56.3,7172,3512,6625,1204,227,6.7,9,5,9999,99999,9,999999999,0.0,999,999,99
3021,1,14,15,0,*?*?*?*?*?*?*?*?*?*?*?*?*?*?*?*?*?*?*?*?*?*?,5.2,5.0,100,101087,128,1415,298,18.5,27.2,16.0,2115,1449,1983,333,245,5.7,9,5,9999,99999,9,999999999,0.0,999,999,99
3021,1,14,16,0,*?*?*?*?*?*?*?*?*?*?*?*?*?*?*?*?*?*?*?*?*?*?,4.9,4.3,100,101087,0,-0,301,0.0,-0.0,0.0,0,0,0,0,263,4.1,10,5,9999,99999,9,999999999,0.0,999,999,99
3021,1,14,17,0,*?*?*?*?*?*?*?*?*?*?*?*?*?*?*?*?*?*?*?*?*?*?,4.1,3.4,100,101087,0,-0,298,0.0,-0.0,0.0,0,0,0,0,282,3.6,10,5,9999,99999,9,999999999,0.0,999,999,99
3021,1,14,18,0,*?*?*?*?*?*?*?*?*?*?*?*?*?*?*?*?*?*?*?*?*?*?,3.2,2.7,100,101087,0,-0,294,0.0,-0.0,0.0,0,0,0,0,300,5.7,10,5,9999,99999,9,999999999,0.0,999,999,99
3021,1,14,19,0,*?*?*?*?*?*?*?*?*?*?*?*?*?*?*?*?*?*?*?*?*?*?,2.7,2.5,100,101087,0,-0,292,0.0,-0.0,0.0,0,0,0,0,302,5.2,10,5,9999,99999,9,999999999,0.0,999,999,99
3021,1,14,20,0,*?*?*?*?*?*?*?*?*?*?*?*?*?*?*?*?*?*?*?*?*?*?,1.6,1.3,100,101087,0,-0,288,0.0,-0.0,0.0,0,0,0,0,303,5.2,10,5,9999,99999,9,999999999,0.0,999,999,99
3021,1,14,21,0,*?*?*?*?*?*?*?*?*?*?*?*?*?*?*?*?*?*?*?*?*?*?,1.0,1.0,100,101087,0,-0,285,0.0,-0.0,0.0,0,0,0,0,305,5.7,10,5,9999,99999,9,999999999,0.0,999,999,99
3021,1,14,22,0,*?*?*?*?*?*?*?*?*?*?*?*?*?*?*?*?*?*?*?*?*?*?,0.1,0.2,100,101087,0,-0,282,0.0,-0.0,0.0,0,0,0,0,307,5.7,10,5,9999,99999,9,999999999,0.0,999,999,99
3021,1,14,23,0,*?*?*?*?*?*?*?*?*?*?*?*?*?*?*?*?*?*?*?*?*?*?,1.8,1.7,100,101087,0,-0,289,0.0,-0.0,0.0,0,0,0,0,308,1.5,10,5,9999,99999,9,999999999,0.0,999,999,99
3021,1,14,24,0,*?*?*?*?*?*?*?*?*?*?*?*?*?*?*?*?*?*?*?*?*?*?,0.4,-0.6,100,101087,0,-0,283,0.0,-0.0,0.0,0,0,0,0,210,4.6,10,5,9999,99999,9,999999999,0.0,999,999,99
3021,1,15,1,0,*?*?*?*?*?*?*?*?*?*?*?*?*?*?*?*?*?*?*?*?*?*?,3.6,1.7,88,101023,0,-0,296,0.0,-0.0,0.0,0,0,0,0,313,4.1,10,5,9999,99999,9,999999999,0.0,999,999,99
3021,1,15,2,0,*?*?*?*?*?*?*?*?*?*?*?*?*?*?*?*?*?*?*?*?*?*?,3.9,1.7,86,101023,0,-0,298,0.0,-0.0,0.0,0,0,0,0,317,4.6,10,5,9999,99999,9,999999999,0.0,999,999,99
3021,1,15,3,0,*?*?*?*?*?*?*?*?*?*?*?*?*?*?*?*?*?*?*?*?*?*?,6.8,4.5,85,101023,0,-0,310,0.0,-0.0,0.0,0,0,0,0,320,3.6,10,5,9999,99999,9,999999999,0.0,999,999,99
3021,1,15,4,0,*?*?*?*?*?*?*?*?*?*?*?*?*?*?*?*?*?*?*?*?*?*?,4.9,3.4,91,101023,0,-0,302,0.0,-0.0,0.0,0,0,0,0,323,3.6,10,5,9999,99999,9,999999999,0.0,999,999,99
3021,1,15,5,0,*?*?*?*?*?*?*?*?*?*?*?*?*?*?*?*?*?*?*?*?*?*?,4.5,2.5,87,101023,0,-0,300,0.0,-0.0,0.0,0,0,0,0,327,3.6,10,5,9999,99999,9,999999999,0.0,999,999,99
3021,1,15,6,0,*?*?*?*?*?*?*?*?*?*?*?*?*?*?*?*?*?*?*?*?*?*?,5.2,2.3,82,101023,0,-0,303,0.0,-0.0,0.0,0,0,0,0,330,3.6,10,5,9999,99999,9,999999999,0.0,999,999,99
3021,1,15,7,0,*?*?*?*?*?*?*?*?*?*?*?*?*?*?*?*?*?*?*?*?*?*?,4.3,1.5,82,101023,0,-0,299,0.0,-0.0,0.0,0,0,0,0,332,2.1,10,5,9999,99999,9,999999999,0.0,999,999,99
3021,1,15,8,0,*?*?*?*?*?*?*?*?*?*?*?*?*?*?*?*?*?*?*?*?*?*?,6.1,2.7,79,101023,40,1412,307,0.0,0.0,0.0,0,0,0,0,333,1.5,10,5,9999,99999,9,999999999,0.0,999,999,99
3021,1,15,9,0,*?*?*?*?*?*?*?*?*?*?*?*?*?*?*?*?*?*?*?*?*?*?,4.2,0.4,77,101023,199,1415,294,42.5,40.2,36.8,4734,2678,4399,777,335,3.6,9,5,9999,99999,9,999999999,0.0,999,999,99
3021,1,15,10,0,*?*?*?*?*?*?*?*?*?*?*?*?*?*?*?*?*?*?*?*?*?*?,7.2,2.1,70,101023,316,1410,302,109.1,122.7,81.6,11919,10061,9447,1769,337,6.2,8,4,9999,99999,9,999999999,0.0,999,999,99
3021,1,15,11,0,*?*?*?*?*?*?*?*?*?*?*?*?*?*?*?*?*?*?*?*?*?*?,8.0,3.2,72,101023,385,1411,306,139.9,129.3,104.7,15263,11412,12037,2312,338,6.2,8,4,9999,99999,9,999999999,0.0,999,999,99
3021,1,15,12,0,*?*?*?*?*?*?*?*?*?*?*?*?*?*?*?*?*?*?*?*?*?*?,9.2,4.3,72,101023,400,1410,311,146.8,130.4,109.8,16004,11666,12608,2435,340,4.6,8,4,9999,99999,9,999999999,0.0,999,999,99
3021,1,15,13,0,*?*?*?*?*?*?*?*?*?*?*?*?*?*?*?*?*?*?*?*?*?*?,9.5,4.8,73,101023,361,1412,317,97.4,50.7,84.5,10693,4400,9560,2246,293,6.7,9,5,9999,99999,9,999999999,0.0,999,999,99
3021,1,15,14,0,*?*?*?*?*?*?*?*?*?*?*?*?*?*?*?*?*?*?*?*?*?*?,9.6,3.9,68,101023,270,1413,318,66.5,46.3,57.7,7351,3565,6789,1236,247,6.7,9,5,9999,99999,9,999999999,0.0,999,999,99
3021,1,15,15,0,*?*?*?*?*?*?*?*?*?*?*?*?*?*?*?*?*?*?*?*?*?*?,9.4,3.0,65,101023,133,1416,322,11.6,0.0,11.6,1405,-0,1405,458,200,5.7,10,5,9999,99999,9,999999999,0.0,999,999,99
3021,1,15,16,0,*?*?*?*?*?*?*?*?*?*?*?*?*?*?*?*?*?*?*?*?*?*?,8.4,2.9,69,101023,0,-0,317,0.0,-0.0,0.0,0,0,0,0,153,4.1,10,5,9999,99999,9,999999999,0.0,999,999,99
3021,1,15,17,0,*?*?*?*?*?*?*?*?*?*?*?*?*?*?*?*?*?*?*?*?*?*?,8.3,2.3,67,101023,0,-0,317,0.0,-0.0,0.0,0,0,0,0,107,3.6,10,5,9999,99999,9,999999999,0.0,999,999,99
3021,1,15,18,0,*?*?*?*?*?*?*?*?*?*?*?*?*?*?*?*?*?*?*?*?*?*?,6.6,1.7,71,101023,0,-0,309,0.0,-0.0,0.0,0,0,0,0,60,5.7,10,5,9999,99999,9,999999999,0.0,999,999,99
3021,1,15,19,0,*?*?*?*?*?*?*?*?*?*?*?*?*?*?*?*?*?*?*?*?*?*?,8.3,2.9,69,101023,0,-0,317,0.0,-0.0,0.0,0,0,0,0,60,5.2,10,5,9999,99999,9,999999999,0.0,999,999,99
3021,1,15,20,0,*?*?*?*?*?*?*?*?*?*?*?*?*?*?*?*?*?*?*?*?*?*?,5.5,1.9,78,101023,0,-0,304,0.0,-0.0,0.0,0,0,0,0,60,5.2,10,5,9999,99999,9,999999999,0.0,999,999,99
3021,1,15,21,0,*?*?*?*?*?*?*?*?*?*?*?*?*?*?*?*?*?*?*?*?*?*?,6.8,2.7,75,101023,0,-0,310,0.0,-0.0,0.0,0,0,0,0,60,5.7,10,5,9999,99999,9,999999999,0.0,999,999,99
3021,1,15,22,0,*?*?*?*?*?*?*?*?*?*?*?*?*?*?*?*?*?*?*?*?*?*?,5.0,0.8,75,101023,0,-0,302,0.0,-0.0,0.0,0,0,0,0,60,5.7,10,5,9999,99999,9,999999999,0.0,999,999,99
3021,1,15,23,0,*?*?*?*?*?*?*?*?*?*?*?*?*?*?*?*?*?*?*?*?*?*?,6.6,2.7,77,101023,0,-0,309,0.0,-0.0,0.0,0,0,0,0,60,1.5,10,5,9999,99999,9,999999999,0.0,999,999,99
3021,1,15,24,0,*?*?*?*?*?*?*?*?*?*?*?*?*?*?*?*?*?*?*?*?*?*?,3.4,1.7,89,101023,0,-0,295,0.0,-0.0,0.0,0,0,0,0,310,4.6,10,5,9999,99999,9,999999999,0.0,999,999,99
3021,1,16,1,0,*?*?*?*?*?*?*?*?*?*?*?*?*?*?*?*?*?*?*?*?*?*?,9.3,1.7,58,101372,0,-0,321,0.0,-0.0,0.0,0,0,0,0,60,6.2,10,5,9999,99999,9,999999999,0.0,999,999,99
3021,1,16,2,0,*?*?*?*?*?*?*?*?*?*?*?*?*?*?*?*?*?*?*?*?*?*?,10.1,1.0,53,101372,0,-0,325,0.0,-0.0,0.0,0,0,0,0,60,8.8,10,5,9999,99999,9,999999999,0.0,999,999,99
3021,1,16,3,0,*?*?*?*?*?*?*?*?*?*?*?*?*?*?*?*?*?*?*?*?*?*?,9.7,1.0,55,101372,0,-0,323,0.0,-0.0,0.0,0,0,0,0,60,7.7,10,5,9999,99999,9,999999999,0.0,999,999,99
3021,1,16,4,0,*?*?*?*?*?*?*?*?*?*?*?*?*?*?*?*?*?*?*?*?*?*?,9.1,0.6,56,101372,0,-0,321,0.0,-0.0,0.0,0,0,0,0,60,5.7,10,5,9999,99999,9,999999999,0.0,999,999,99
3021,1,16,5,0,*?*?*?*?*?*?*?*?*?*?*?*?*?*?*?*?*?*?*?*?*?*?,8.2,-0.0,56,101372,0,-0,317,0.0,-0.0,0.0,0,0,0,0,60,5.2,10,5,9999,99999,9,999999999,0.0,999,999,99
3021,1,16,6,0,*?*?*?*?*?*?*?*?*?*?*?*?*?*?*?*?*?*?*?*?*?*?,8.9,0.8,56,101372,0,-0,320,0.0,-0.0,0.0,0,0,0,0,60,6.2,10,5,9999,99999,9,999999999,0.0,999,999,99
3021,1,16,7,0,*?*?*?*?*?*?*?*?*?*?*?*?*?*?*?*?*?*?*?*?*?*?,9.5,1.5,57,101372,0,-0,322,0.0,-0.0,0.0,0,0,0,0,65,8.8,10,5,9999,99999,9,999999999,0.0,999,999,99
3021,1,16,8,0,*?*?*?*?*?*?*?*?*?*?*?*?*?*?*?*?*?*?*?*?*?*?,9.3,1.9,60,101372,43,1412,301,0.0,0.0,0.0,0,0,0,0,70,7.2,6,3,9999,99999,9,999999999,0.0,999,999,99
3021,1,16,9,0,*?*?*?*?*?*?*?*?*?*?*?*?*?*?*?*?*?*?*?*?*?*?,9.6,2.7,62,101372,202,1412,308,68.4,170.5,44.0,7173,10760,5923,785,75,7.2,7,4,9999,99999,9,999999999,0.0,999,999,99
3021,1,16,10,0,*?*?*?*?*?*?*?*?*?*?*?*?*?*?*?*?*?*?*?*?*?*?,10.8,3.4,60,101372,320,1411,308,145.2,286.9,80.2,15061,22687,10331,1477,80,8.2,6,3,9999,99999,9,999999999,0.0,999,999,99
3021,1,16,11,0,*?*?*?*?*?*?*?*?*?*?*?*?*?*?*?*?*?*?*?*?*?*?,12.4,3.8,56,101372,389,1410,311,198.2,377.2,94.1,20680,32294,12089,1749,85,8.8,5,3,9999,99999,9,999999999,0.0,999,999,99
3021,1,16,12,0,*?*?*?*?*?*?*?*?*?*?*?*?*?*?*?*?*?*?*?*?*?*?,13.9,4.6,53,101372,405,1412,313,215.9,442.6,89.0,22774,38493,11604,1640,90,10.3,4,2,9999,99999,9,999999999,0.0,999,999,99
3021,1,16,13,0,*?*?*?*?*?*?*?*?*?*?*?*?*?*?*?*?*?*?*?*?*?*?,14.1,4.3,52,101372,366,1412,329,155.1,213.7,99.8,16414,18146,11675,1951,93,10.3,7,4,9999,99999,9,999999999,0.0,999,999,99
3021,1,16,14,0,*?*?*?*?*?*?*?*?*?*?*?*?*?*?*?*?*?*?*?*?*?*?,14.2,4.1,51,101372,275,1413,339,68.2,46.6,59.2,7536,3618,6957,1269,97,9.8,9,5,9999,99999,9,999999999,0.0,999,999,99
3021,1,16,15,0,*?*?*?*?*?*?*?*?*?*?*?*?*?*?*?*?*?*?*?*?*?*?,13.9,3.9,51,101372,138,1415,332,29.0,75.0,21.7,3181,3566,2778,366,100,9.8,8,4,9999,99999,9,999999999,0.0,999,999,99
3021,1,16,16,0,*?*?*?*?*?*?*?*?*?*?*?*?*?*?*?*?*?*?*?*?*?*?,14.0,4.1,51,101372,0,-0,343,0.0,-0.0,0.0,0,0,0,0,103,7.7,10,5,9999,99999,9,999999999,0.0,999,999,99
3021,1,16,17,0,*?*?*?*?*?*?*?*?*?*?*?*?*?*?*?*?*?*?*?*?*?*?,13.4,3.6,51,101372,0,-0,340,0.0,-0.0,0.0,0,0,0,0,107,8.2,10,5,9999,99999,9,999999999,0.0,999,999,99
3021,1,16,18,0,*?*?*?*?*?*?*?*?*?*?*?*?*?*?*?*?*?*?*?*?*?*?,12.3,3.6,55,101372,0,-0,335,0.0,-0.0,0.0,0,0,0,0,110,6.2,10,5,9999,99999,9,999999999,0.0,999,999,99
3021,1,16,19,0,*?*?*?*?*?*?*?*?*?*?*?*?*?*?*?*?*?*?*?*?*?*?,12.3,3.6,55,101372,0,-0,335,0.0,-0.0,0.0,0,0,0,0,112,5.7,10,5,9999,99999,9,999999999,0.0,999,999,99
3021,1,16,20,0,*?*?*?*?*?*?*?*?*?*?*?*?*?*?*?*?*?*?*?*?*?*?,11.9,3.4,56,101372,0,-0,333,0.0,-0.0,0.0,0,0,0,0,113,6.7,10,5,9999,99999,9,999999999,0.0,999,999,99
3021,1,16,21,0,*?*?*?*?*?*?*?*?*?*?*?*?*?*?*?*?*?*?*?*?*?*?,11.2,3.4,59,101372,0,-0,330,0.0,-0.0,0.0,0,0,0,0,115,4.6,10,5,9999,99999,9,999999999,0.0,999,999,99
3021,1,16,22,0,*?*?*?*?*?*?*?*?*?*?*?*?*?*?*?*?*?*?*?*?*?*?,11.4,3.4,58,101372,0,-0,331,0.0,-0.0,0.0,0,0,0,0,117,6.7,10,5,9999,99999,9,999999999,0.0,999,999,99
3021,1,16,23,0,*?*?*?*?*?*?*?*?*?*?*?*?*?*?*?*?*?*?*?*?*?*?,10.5,3.2,60,101372,0,-0,327,0.0,-0.0,0.0,0,0,0,0,118,7.7,10,5,9999,99999,9,999999999,0.0,999,999,99
3021,1,16,24,0,*?*?*?*?*?*?*?*?*?*?*?*?*?*?*?*?*?*?*?*?*?*?,8.2,2.1,65,101372,0,-0,316,0.0,-0.0,0.0,0,0,0,0,60,7.7,10,5,9999,99999,9,999999999,0.0,999,999,99
3021,1,17,1,0,*?*?*?*?*?*?*?*?*?*?*?*?*?*?*?*?*?*?*?*?*?*?,8.8,5.0,77,101677,0,-0,319,0.0,-0.0,0.0,0,0,0,0,122,6.2,10,5,9999,99999,9,999999999,0.0,999,999,99
3021,1,17,2,0,*?*?*?*?*?*?*?*?*?*?*?*?*?*?*?*?*?*?*?*?*?*?,8.1,5.6,85,101677,0,-0,315,0.0,-0.0,0.0,0,0,0,0,123,8.8,10,5,9999,99999,9,999999999,0.0,999,999,99
3021,1,17,3,0,*?*?*?*?*?*?*?*?*?*?*?*?*?*?*?*?*?*?*?*?*?*?,7.1,5.0,87,101677,0,-0,311,0.0,-0.0,0.0,0,0,0,0,125,7.7,10,5,9999,99999,9,999999999,0.0,999,999,99
3021,1,17,4,0,*?*?*?*?*?*?*?*?*?*?*?*?*?*?*?*?*?*?*?*?*?*?,6.1,4.6,91,101677,0,-0,307,0.0,-0.0,0.0,0,0,0,0,127,5.7,10,5,9999,99999,9,999999999,0.0,999,999,99
3021,1,17,5,0,*?*?*?*?*?*?*?*?*?*?*?*?*?*?*?*?*?*?*?*?*?*?,6.7,4.6,87,101677,0,-0,309,0.0,-0.0,0.0,0,0,0,0,128,5.2,10,5,9999,99999,9,999999999,0.0,999,999,99
3021,1,17,6,0,*?*?*?*?*?*?*?*?*?*?*?*?*?*?*?*?*?*?*?*?*?*?,7.3,4.6,83,101677,0,-0,312,0.0,-0.0,0.0,0,0,0,0,130,6.2,10,5,9999,99999,9,999999999,0.0,999,999,99
3021,1,17,7,0,*?*?*?*?*?*?*?*?*?*?*?*?*?*?*?*?*?*?*?*?*?*?,7.4,5.0,85,101677,0,-0,312,0.0,-0.0,0.0,0,0,0,0,135,8.8,10,5,9999,99999,9,999999999,0.0,999,999,99
3021,1,17,8,0,*?*?*?*?*?*?*?*?*?*?*?*?*?*?*?*?*?*?*?*?*?*?,7.2,4.8,85,101677,46,1406,311,0.0,0.0,0.0,0,0,0,0,140,7.2,10,5,9999,99999,9,999999999,0.0,999,999,99
3021,1,17,9,0,*?*?*?*?*?*?*?*?*?*?*?*?*?*?*?*?*?*?*?*?*?*?,7.3,4.5,83,101677,206,1414,308,44.9,41.0,38.9,4993,2779,4636,821,145,7.2,9,5,9999,99999,9,999999999,0.0,999,999,99
3021,1,17,10,0,*?*?*?*?*?*?*?*?*?*?*?*?*?*?*?*?*?*?*?*?*?*?,9.6,3.9,68,101677,324,1411,313,112.6,123.6,84.2,12300,10234,9743,1830,150,8.2,8,4,9999,99999,9,999999999,0.0,999,999,99
3021,1,17,11,0,*?*?*?*?*?*?*?*?*?*?*?*?*?*?*?*?*?*?*?*?*?*?,11.6,4.1,61,101677,394,1413,327,108.5,51.7,94.1,11912,4596,10641,2532,155,8.8,9,5,9999,99999,9,999999999,0.0,999,999,99
3021,1,17,12,0,*?*?*?*?*?*?*?*?*?*?*?*?*?*?*?*?*?*?*?*?*?*?,13.1,5.9,62,101677,410,1413,334,113.9,52.2,98.8,12503,4683,11165,2673,160,10.3,9,5,9999,99999,9,999999999,0.0,999,999,99
3021,1,17,13,0,*?*?*?*?*?*?*?*?*?*?*?*?*?*?*?*?*?*?*?*?*?*?,13.3,5.8,60,101677,371,1412,335,100.8,51.0,87.4,11057,4461,9883,2331,157,10.3,9,5,9999,99999,9,999999999,0.0,999,999,99
3021,1,17,14,0,*?*?*?*?*?*?*?*?*?*?*?*?*?*?*?*?*?*?*?*?*?*?,13.1,5.5,60,101677,280,1413,334,70.0,47.0,60.7,7725,3671,7128,1303,153,9.8,9,5,9999,99999,9,999999999,0.0,999,999,99
3021,1,17,15,0,*?*?*?*?*?*?*?*?*?*?*?*?*?*?*?*?*?*?*?*?*?*?,13.5,6.4,63,101677,143,1413,336,23.7,31.1,20.5,2679,1753,2505,427,150,9.8,9,5,9999,99999,9,999999999,0.0,999,999,99
3021,1,17,16,0,*?*?*?*?*?*?*?*?*?*?*?*?*?*?*?*?*?*?*?*?*?*?,13.4,7.6,68,101677,0,-0,339,0.0,-0.0,0.0,0,0,0,0,147,7.7,10,5,9999,99999,9,999999999,0.0,999,999,99
3021,1,17,17,0,*?*?*?*?*?*?*?*?*?*?*?*?*?*?*?*?*?*?*?*?*?*?,12.1,7.0,71,101677,0,-0,333,0.0,-0.0,0.0,0,0,0,0,143,8.2,10,5,9999,99999,9,999999999,0.0,999,999,99
3021,1,17,18,0,*?*?*?*?*?*?*?*?*?*?*?*?*?*?*?*?*?*?*?*?*?*?,11.4,7.7,79,101677,0,-0,330,0.0,-0.0,0.0,0,0,0,0,140,6.2,10,5,9999,99999,9,999999999,0.0,999,999,99
3021,1,17,19,0,*?*?*?*?*?*?*?*?*?*?*?*?*?*?*?*?*?*?*?*?*?*?,10.6,8.1,85,101677,0,-0,326,0.0,-0.0,0.0,0,0,0,0,138,5.7,10,5,9999,99999,9,999999999,0.0,999,999,99
3021,1,17,20,0,*?*?*?*?*?*?*?*?*?*?*?*?*?*?*?*?*?*?*?*?*?*?,10.2,8.5,89,101677,0,-0,324,0.0,-0.0,0.0,0,0,0,0,137,6.7,10,5,9999,99999,9,999999999,0.0,999,999,99
3021,1,17,21,0,*?*?*?*?*?*?*?*?*?*?*?*?*?*?*?*?*?*?*?*?*?*?,9.8,8.8,94,101677,0,-0,322,0.0,-0.0,0.0,0,0,0,0,135,4.6,10,5,9999,99999,9,999999999,0.0,999,999,99
3021,1,17,22,0,*?*?*?*?*?*?*?*?*?*?*?*?*?*?*?*?*?*?*?*?*?*?,9.1,8.5,96,101677,0,-0,319,0.0,-0.0,0.0,0,0,0,0,133,6.7,10,5,9999,99999,9,999999999,0.0,999,999,99
3021,1,17,23,0,*?*?*?*?*?*?*?*?*?*?*?*?*?*?*?*?*?*?*?*?*?*?,11.9,9.2,84,101677,0,-0,332,0.0,-0.0,0.0,0,0,0,0,132,7.7,10,5,9999,99999,9,999999999,0.0,999,999,99
3021,1,17,24,0,*?*?*?*?*?*?*?*?*?*?*?*?*?*?*?*?*?*?*?*?*?*?,9.5,4.1,69,101677,0,-0,322,0.0,-0.0,0.0,0,0,0,0,120,7.7,10,5,9999,99999,9,999999999,0.0,999,999,99
3021,1,18,1,0,*?*?*?*?*?*?*?*?*?*?*?*?*?*?*?*?*?*?*?*?*?*?,15.6,9.9,68,100373,0,-0,349,0.0,-0.0,0.0,0,0,0,0,128,2.6,10,5,9999,99999,9,999999999,0.0,999,999,99
3021,1,18,2,0,*?*?*?*?*?*?*?*?*?*?*?*?*?*?*?*?*?*?*?*?*?*?,16.4,10.3,66,100373,0,-0,353,0.0,-0.0,0.0,0,0,0,0,127,3.1,10,5,9999,99999,9,999999999,0.0,999,999,99
3021,1,18,3,0,*?*?*?*?*?*?*?*?*?*?*?*?*?*?*?*?*?*?*?*?*?*?,15.7,10.1,68,100373,0,-0,350,0.0,-0.0,0.0,0,0,0,0,125,2.6,10,5,9999,99999,9,999999999,0.0,999,999,99
3021,1,18,4,0,*?*?*?*?*?*?*?*?*?*?*?*?*?*?*?*?*?*?*?*?*?*?,15.4,10.3,71,100373,0,-0,348,0.0,-0.0,0.0,0,0,0,0,123,4.6,10,5,9999,99999,9,999999999,0.0,999,999,99
3021,1,18,5,0,*?*?*?*?*?*?*?*?*?*?*?*?*?*?*?*?*?*?*?*?*?*?,15.1,10.2,71,100373,0,-0,347,0.0,-0.0,0.0,0,0,0,0,122,3.1,10,5,9999,99999,9,999999999,0.0,999,999,99
3021,1,18,6,0,*?*?*?*?*?*?*?*?*?*?*?*?*?*?*?*?*?*?*?*?*?*?,14.7,10.2,74,100373,0,-0,345,0.0,-0.0,0.0,0,0,0,0,120,5.2,10,5,9999,99999,9,999999999,0.0,999,999,99
3021,1,18,7,0,*?*?*?*?*?*?*?*?*?*?*?*?*?*?*?*?*?*?*?*?*?*?,15.4,10.2,70,100373,0,-0,348,0.0,-0.0,0.0,0,0,0,0,120,5.7,10,5,9999,99999,9,999999999,0.0,999,999,99
3021,1,18,8,0,*?*?*?*?*?*?*?*?*?*?*?*?*?*?*?*?*?*?*?*?*?*?,16.0,10.3,68,100373,50,1425,341,0.0,0.0,0.0,0,0,0,0,120,5.7,7,4,9999,99999,9,999999999,0.0,999,999,99
3021,1,18,9,0,*?*?*?*?*?*?*?*?*?*?*?*?*?*?*?*?*?*?*?*?*?*?,15.6,10.4,70,100373,209,1409,339,72.3,173.9,46.5,7718,10965,5660,843,120,6.7,7,4,9999,99999,9,999999999,0.0,999,999,99
3021,1,18,10,0,*?*?*?*?*?*?*?*?*?*?*?*?*?*?*?*?*?*?*?*?*?*?,16.5,9.6,63,100373,328,1410,343,135.3,207.6,87.0,14319,16783,10251,1677,120,10.8,7,4,9999,99999,9,999999999,0.0,999,999,99
3021,1,18,11,0,*?*?*?*?*?*?*?*?*?*?*?*?*?*?*?*?*?*?*?*?*?*?,18.7,9.2,54,100373,398,1411,349,191.2,303.5,105.5,20304,26721,12355,2069,120,12.9,6,3,9999,99999,9,999999999,0.0,999,999,99
3021,1,18,12,0,*?*?*?*?*?*?*?*?*?*?*?*?*?*?*?*?*?*?*?*?*?*?,19.6,9.4,51,100373,414,1410,358,180.9,220.0,116.3,19146,19658,13507,2319,120,12.4,7,4,9999,99999,9,999999999,0.0,999,999,99
3021,1,18,13,0,*?*?*?*?*?*?*?*?*?*?*?*?*?*?*?*?*?*?*?*?*?*?,19.4,7.4,45,100373,376,1412,364,102.5,51.2,88.9,11247,4493,10052,2375,118,14.4,9,5,9999,99999,9,999999999,0.0,999,999,99
3021,1,18,14,0,*?*?*?*?*?*?*?*?*?*?*?*?*?*?*?*?*?*?*?*?*?*?,19.6,7.4,45,100373,285,1411,356,112.3,198.6,72.2,11910,14957,8595,1366,117,12.9,7,4,9999,99999,9,999999999,0.0,999,999,99
3021,1,18,15,0,*?*?*?*?*?*?*?*?*?*?*?*?*?*?*?*?*?*?*?*?*?*?,19.7,8.0,46,100373,148,1410,357,39.8,135.5,25.6,4284,7187,3633,445,115,10.8,7,4,9999,99999,9,999999999,0.0,999,999,99
3021,1,18,16,0,*?*?*?*?*?*?*?*?*?*?*?*?*?*?*?*?*?*?*?*?*?*?,19.6,8.3,47,100373,0,-0,361,0.0,-0.0,0.0,0,0,0,0,113,8.2,8,4,9999,99999,9,999999999,0.0,999,999,99
3021,1,18,17,0,*?*?*?*?*?*?*?*?*?*?*?*?*?*?*?*?*?*?*?*?*?*?,18.9,9.3,53,100373,0,-0,366,0.0,-0.0,0.0,0,0,0,0,112,6.2,10,5,9999,99999,9,999999999,0.0,999,999,99
3021,1,18,18,0,*?*?*?*?*?*?*?*?*?*?*?*?*?*?*?*?*?*?*?*?*?*?,18.4,9.8,57,100373,0,-0,363,0.0,-0.0,0.0,0,0,0,0,110,8.2,10,5,9999,99999,9,999999999,0.0,999,999,99
3021,1,18,19,0,*?*?*?*?*?*?*?*?*?*?*?*?*?*?*?*?*?*?*?*?*?*?,17.7,9.9,60,100373,0,-0,360,0.0,-0.0,0.0,0,0,0,0,107,6.2,10,5,9999,99999,9,999999999,0.0,999,999,99
3021,1,18,20,0,*?*?*?*?*?*?*?*?*?*?*?*?*?*?*?*?*?*?*?*?*?*?,17.9,10.2,60,100373,0,-0,361,0.0,-0.0,0.0,0,0,0,0,103,9.8,10,5,9999,99999,9,999999999,0.0,999,999,99
3021,1,18,21,0,*?*?*?*?*?*?*?*?*?*?*?*?*?*?*?*?*?*?*?*?*?*?,17.6,10.2,61,100373,0,-0,359,0.0,-0.0,0.0,0,0,0,0,100,6.7,10,5,9999,99999,9,999999999,0.0,999,999,99
3021,1,18,22,0,*?*?*?*?*?*?*?*?*?*?*?*?*?*?*?*?*?*?*?*?*?*?,17.3,10.1,62,100373,0,-0,358,0.0,-0.0,0.0,0,0,0,0,97,6.7,10,5,9999,99999,9,999999999,0.0,999,999,99
3021,1,18,23,0,*?*?*?*?*?*?*?*?*?*?*?*?*?*?*?*?*?*?*?*?*?*?,16.5,9.9,65,100373,0,-0,354,0.0,-0.0,0.0,0,0,0,0,93,8.2,10,5,9999,99999,9,999999999,0.0,999,999,99
3021,1,18,24,0,*?*?*?*?*?*?*?*?*?*?*?*?*?*?*?*?*?*?*?*?*?*?,14.7,9.6,71,100373,0,-0,345,0.0,-0.0,0.0,0,0,0,0,130,2.1,10,5,9999,99999,9,999999999,0.0,999,999,99
3021,1,19,1,0,*?*?*?*?*?*?*?*?*?*?*?*?*?*?*?*?*?*?*?*?*?*?,15.1,9.4,68,99923.3,0,-0,347,0.0,-0.0,0.0,0,0,0,0,88,6.2,10,5,9999,99999,9,999999999,0.0,999,999,99
3021,1,19,2,0,*?*?*?*?*?*?*?*?*?*?*?*?*?*?*?*?*?*?*?*?*?*?,14.6,9.2,69,99923.3,0,-0,345,0.0,-0.0,0.0,0,0,0,0,87,8.8,10,5,9999,99999,9,999999999,0.0,999,999,99
3021,1,19,3,0,*?*?*?*?*?*?*?*?*?*?*?*?*?*?*?*?*?*?*?*?*?*?,14.1,9.2,72,99923.3,0,-0,342,0.0,-0.0,0.0,0,0,0,0,85,7.7,10,5,9999,99999,9,999999999,0.0,999,999,99
3021,1,19,4,0,*?*?*?*?*?*?*?*?*?*?*?*?*?*?*?*?*?*?*?*?*?*?,13.7,8.8,72,99923.3,0,-0,341,0.0,-0.0,0.0,0,0,0,0,83,5.7,10,5,9999,99999,9,999999999,0.0,999,999,99
3021,1,19,5,0,*?*?*?*?*?*?*?*?*?*?*?*?*?*?*?*?*?*?*?*?*?*?,13.2,8.3,72,99923.3,0,-0,338,0.0,-0.0,0.0,0,0,0,0,82,5.2,10,5,9999,99999,9,999999999,0.0,999,999,99
3021,1,19,6,0,*?*?*?*?*?*?*?*?*?*?*?*?*?*?*?*?*?*?*?*?*?*?,13.8,8.8,71,99923.3,0,-0,341,0.0,-0.0,0.0,0,0,0,0,80,6.2,10,5,9999,99999,9,999999999,0.0,999,999,99
3021,1,19,7,0,*?*?*?*?*?*?*?*?*?*?*?*?*?*?*?*?*?*?*?*?*?*?,14.3,8.9,70,99923.3,0,-0,343,0.0,-0.0,0.0,0,0,0,0,77,8.8,10,5,9999,99999,9,999999999,0.0,999,999,99
3021,1,19,8,0,*?*?*?*?*?*?*?*?*?*?*?*?*?*?*?*?*?*?*?*?*?*?,13.9,8.4,69,99923.3,53,1410,326,0.0,0.0,0.0,0,0,0,0,73,7.2,6,3,9999,99999,9,999999999,0.0,999,999,99
3021,1,19,9,0,*?*?*?*?*?*?*?*?*?*?*?*?*?*?*?*?*?*?*?*?*?*?,14.0,8.5,69,99923.3,213,1410,342,27.3,0.0,27.3,3213,0,3217,1062,70,7.2,10,5,9999,99999,9,999999999,0.0,999,999,99
3021,1,19,10,0,*?*?*?*?*?*?*?*?*?*?*?*?*?*?*?*?*?*?*?*?*?*?,14.9,7.9,62,99923.3,333,1413,338,116.4,124.5,87.1,12714,10415,10065,1896,67,8.2,8,4,9999,99999,9,999999999,0.0,999,999,99
3021,1,19,11,0,*?*?*?*?*?*?*?*?*?*?*?*?*?*?*?*?*?*?*?*?*?*?,16.8,7.9,55,99923.3,403,1412,343,174.8,218.6,112.4,18501,19325,13077,2230,63,8.8,7,4,9999,99999,9,999999999,0.0,999,999,99
3021,1,19,12,0,*?*?*?*?*?*?*?*?*?*?*?*?*?*?*?*?*?*?*?*?*?*?,17.6,8.5,55,99923.3,419,1410,339,217.1,383.5,103.1,22641,33706,13146,1932,60,10.3,5,3,9999,99999,9,999999999,0.0,999,999,99
3021,1,19,13,0,*?*?*?*?*?*?*?*?*?*?*?*?*?*?*?*?*?*?*?*?*?*?,18.0,8.3,53,99923.3,381,1411,341,193.0,375.3,91.7,20147,31880,11800,1699,58,10.3,5,3,9999,99999,9,999999999,0.0,999,999,99
3021,1,19,14,0,*?*?*?*?*?*?*?*?*?*?*?*?*?*?*?*?*?*?*?*?*?*?,17.6,7.7,52,99923.3,290,1410,342,127.8,278.2,70.5,13277,21071,9179,1289,57,9.8,6,3,9999,99999,9,999999999,0.0,999,999,99
3021,1,19,15,0,*?*?*?*?*?*?*?*?*?*?*?*?*?*?*?*?*?*?*?*?*?*?,18.1,8.9,55,99923.3,154,1416,354,36.1,83.7,27.0,3928,4301,3408,465,55,9.8,8,4,9999,99999,9,999999999,0.0,999,999,99
3021,1,19,16,0,*?*?*?*?*?*?*?*?*?*?*?*?*?*?*?*?*?*?*?*?*?*?,17.8,8.9,56,99923.3,0,-0,356,0.0,-0.0,0.0,0,0,0,0,53,7.7,9,5,9999,99999,9,999999999,0.0,999,999,99
3021,1,19,17,0,*?*?*?*?*?*?*?*?*?*?*?*?*?*?*?*?*?*?*?*?*?*?,17.3,8.3,55,99923.3,0,-0,358,0.0,-0.0,0.0,0,0,0,0,52,8.2,10,5,9999,99999,9,999999999,1.1,999,999,99
3021,1,19,18,0,*?*?*?*?*?*?*?*?*?*?*?*?*?*?*?*?*?*?*?*?*?*?,16.8,9.1,60,99923.3,0,-0,355,0.0,-0.0,0.0,0,0,0,0,50,6.2,10,5,9999,99999,9,999999999,3.4,999,999,99
3021,1,19,19,0,*?*?*?*?*?*?*?*?*?*?*?*?*?*?*?*?*?*?*?*?*?*?,16.0,9.2,64,99923.3,0,-0,352,0.0,-0.0,0.0,0,0,0,0,50,5.7,10,5,9999,99999,9,999999999,3.4,999,999,99
3021,1,19,20,0,*?*?*?*?*?*?*?*?*?*?*?*?*?*?*?*?*?*?*?*?*?*?,15.9,10.1,68,99923.3,0,-0,351,0.0,-0.0,0.0,0,0,0,0,50,6.7,10,5,9999,99999,9,999999999,2.5,999,999,99
3021,1,19,21,0,*?*?*?*?*?*?*?*?*?*?*?*?*?*?*?*?*?*?*?*?*?*?,15.5,9.7,68,99923.3,0,-0,349,0.0,-0.0,0.0,0,0,0,0,50,4.6,10,5,9999,99999,9,999999999,0.0,999,999,99
3021,1,19,22,0,*?*?*?*?*?*?*?*?*?*?*?*?*?*?*?*?*?*?*?*?*?*?,15.5,9.3,66,99923.3,0,-0,349,0.0,-0.0,0.0,0,0,0,0,50,6.7,10,5,9999,99999,9,999999999,0.2,999,999,99
3021,1,19,23,0,*?*?*?*?*?*?*?*?*?*?*?*?*?*?*?*?*?*?*?*?*?*?,14.9,9.2,68,99923.3,0,-0,346,0.0,-0.0,0.0,0,0,0,0,50,7.7,10,5,9999,99999,9,999999999,0.0,999,999,99
3021,1,19,24,0,*?*?*?*?*?*?*?*?*?*?*?*?*?*?*?*?*?*?*?*?*?*?,15.8,9.7,67,99923.3,0,-0,350,0.0,-0.0,0.0,0,0,0,0,90,7.7,10,5,9999,99999,9,999999999,0.0,999,999,99
3021,1,20,1,0,*?*?*?*?*?*?*?*?*?*?*?*?*?*?*?*?*?*?*?*?*?*?,13.7,8.1,68,99675,0,-0,341,0.0,-0.0,0.0,0,0,0,0,47,6.2,10,5,9999,99999,9,999999999,0.0,999,999,99
3021,1,20,2,0,*?*?*?*?*?*?*?*?*?*?*?*?*?*?*?*?*?*?*?*?*?*?,13.3,7.6,67,99675,0,-0,339,0.0,-0.0,0.0,0,0,0,0,43,8.8,10,5,9999,99999,9,999999999,0.0,999,999,99
3021,1,20,3,0,*?*?*?*?*?*?*?*?*?*?*?*?*?*?*?*?*?*?*?*?*?*?,13.1,7.3,67,99675,0,-0,338,0.0,-0.0,0.0,0,0,0,0,40,7.7,10,5,9999,99999,9,999999999,0.0,999,999,99
3021,1,20,4,0,*?*?*?*?*?*?*?*?*?*?*?*?*?*?*?*?*?*?*?*?*?*?,13.2,7.3,67,99675,0,-0,339,0.0,-0.0,0.0,0,0,0,0,37,5.7,10,5,9999,99999,9,999999999,0.0,999,999,99
3021,1,20,5,0,*?*?*?*?*?*?*?*?*?*?*?*?*?*?*?*?*?*?*?*?*?*?,12.5,7.6,71,99675,0,-0,335,0.0,-0.0,0.0,0,0,0,0,33,5.2,10,5,9999,99999,9,999999999,0.0,999,999,99
3021,1,20,6,0,*?*?*?*?*?*?*?*?*?*?*?*?*?*?*?*?*?*?*?*?*?*?,12.5,7.0,68,99675,0,-0,335,0.0,-0.0,0.0,0,0,0,0,30,6.2,10,5,9999,99999,9,999999999,0.0,999,999,99
3021,1,20,7,0,*?*?*?*?*?*?*?*?*?*?*?*?*?*?*?*?*?*?*?*?*?*?,12.4,7.4,70,99675,0,-0,335,0.0,-0.0,0.0,0,0,0,0,30,8.8,10,5,9999,99999,9,999999999,0.0,999,999,99
3021,1,20,8,0,*?*?*?*?*?*?*?*?*?*?*?*?*?*?*?*?*?*?*?*?*?*?,12.7,7.1,68,99675,57,1418,336,0.0,0.0,0.0,0,0,0,0,30,7.2,10,5,9999,99999,9,999999999,0.0,999,999,99
3021,1,20,9,0,*?*?*?*?*?*?*?*?*?*?*?*?*?*?*?*?*?*?*?*?*?*?,13.1,7.0,65,99675,217,1409,334,48.9,42.2,42.4,5426,2939,5033,897,30,7.2,9,5,9999,99999,9,999999999,0.0,999,999,99
3021,1,20,10,0,*?*?*?*?*?*?*?*?*?*?*?*?*?*?*?*?*?*?*?*?*?*?,13.8,8.0,67,99675,337,1411,337,89.4,49.8,77.5,9808,4240,8774,2044,30,8.2,9,5,9999,99999,9,999999999,0.0,999,999,99
3021,1,20,11,0,*?*?*?*?*?*?*?*?*?*?*?*?*?*?*?*?*?*?*?*?*?*?,14.9,8.4,64,99675,408,1412,346,65.2,0.0,65.2,7621,0,7640,2656,30,8.8,10,5,9999,99999,9,999999999,0.0,999,999,99
3021,1,20,12,0,*?*?*?*?*?*?*?*?*?*?*?*?*?*?*?*?*?*?*?*?*?*?,14.9,8.4,64,99675,424,1409,342,119.0,52.6,103.2,13061,4760,11659,2807,30,10.3,9,5,9999,99999,9,999999999,0.0,999,999,99
3021,1,20,13,0,*?*?*?*?*?*?*?*?*?*?*?*?*?*?*?*?*?*?*?*?*?*?,15.2,8.9,65,99675,386,1410,348,61.1,0.0,61.1,7131,0,7148,2469,33,10.3,10,5,9999,99999,9,999999999,0.0,999,999,99
3021,1,20,14,0,*?*?*?*?*?*?*?*?*?*?*?*?*?*?*?*?*?*?*?*?*?*?,15.2,8.7,64,99675,296,1412,348,43.4,0.0,43.4,5072,0,5082,1711,37,9.8,10,5,9999,99999,9,999999999,0.0,999,999,99
3021,1,20,15,0,*?*?*?*?*?*?*?*?*?*?*?*?*?*?*?*?*?*?*?*?*?*?,15.3,8.7,64,99675,159,1411,348,16.8,0.0,16.8,1998,-0,2000,654,40,9.8,10,5,9999,99999,9,999999999,0.0,999,999,99
3021,1,20,16,0,*?*?*?*?*?*?*?*?*?*?*?*?*?*?*?*?*?*?*?*?*?*?,15.0,8.3,63,99675,0,-0,347,0.0,-0.0,0.0,0,0,0,0,43,7.7,10,5,9999,99999,9,999999999,0.0,999,999,99
3021,1,20,17,0,*?*?*?*?*?*?*?*?*?*?*?*?*?*?*?*?*?*?*?*?*?*?,15.0,8.4,64,99675,0,-0,347,0.0,-0.0,0.0,0,0,0,0,47,8.2,10,5,9999,99999,9,999999999,0.0,999,999,99
3021,1,20,18,0,*?*?*?*?*?*?*?*?*?*?*?*?*?*?*?*?*?*?*?*?*?*?,13.9,7.9,67,99675,0,-0,342,0.0,-0.0,0.0,0,0,0,0,50,6.2,10,5,9999,99999,9,999999999,0.0,999,999,99
3021,1,20,19,0,*?*?*?*?*?*?*?*?*?*?*?*?*?*?*?*?*?*?*?*?*?*?,14.3,8.4,67,99675,0,-0,344,0.0,-0.0,0.0,0,0,0,0,43,5.7,10,5,9999,99999,9,999999999,0.0,999,999,99
3021,1,20,20,0,*?*?*?*?*?*?*?*?*?*?*?*?*?*?*?*?*?*?*?*?*?*?,13.9,8.5,69,99675,0,-0,342,0.0,-0.0,0.0,0,0,0,0,37,6.7,10,5,9999,99999,9,999999999,0.0,999,999,99
3021,1,20,21,0,*?*?*?*?*?*?*?*?*?*?*?*?*?*?*?*?*?*?*?*?*?*?,13.2,8.5,72,99675,0,-0,338,0.0,-0.0,0.0,0,0,0,0,30,4.6,10,5,9999,99999,9,999999999,0.0,999,999,99
3021,1,20,22,0,*?*?*?*?*?*?*?*?*?*?*?*?*?*?*?*?*?*?*?*?*?*?,13.8,8.3,69,99675,0,-0,341,0.0,-0.0,0.0,0,0,0,0,23,6.7,10,5,9999,99999,9,999999999,0.0,999,999,99
3021,1,20,23,0,*?*?*?*?*?*?*?*?*?*?*?*?*?*?*?*?*?*?*?*?*?*?,12.7,8.0,72,99675,0,-0,336,0.0,-0.0,0.0,0,0,0,0,17,7.7,10,5,9999,99999,9,999999999,0.0,999,999,99
3021,1,20,24,0,*?*?*?*?*?*?*?*?*?*?*?*?*?*?*?*?*?*?*?*?*?*?,14.4,8.7,68,99675,0,-0,344,0.0,-0.0,0.0,0,0,0,0,50,7.7,10,5,9999,99999,9,999999999,0.0,999,999,99
3021,1,21,1,0,*?*?*?*?*?*?*?*?*?*?*?*?*?*?*?*?*?*?*?*?*?*?,9.5,6.9,83,99393.3,0,-0,321,0.0,-0.0,0.0,0,0,0,0,12,6.2,10,5,9999,99999,9,999999999,0.0,999,999,99
3021,1,21,2,0,*?*?*?*?*?*?*?*?*?*?*?*?*?*?*?*?*?*?*?*?*?*?,8.1,6.2,87,99393.3,0,-0,315,0.0,-0.0,0.0,0,0,0,0,13,8.8,10,5,9999,99999,9,999999999,0.0,999,999,99
3021,1,21,3,0,*?*?*?*?*?*?*?*?*?*?*?*?*?*?*?*?*?*?*?*?*?*?,7.0,5.8,91,99393.3,0,-0,310,0.0,-0.0,0.0,0,0,0,0,15,7.7,10,5,9999,99999,9,999999999,0.0,999,999,99
3021,1,21,4,0,*?*?*?*?*?*?*?*?*?*?*?*?*?*?*?*?*?*?*?*?*?*?,5.9,5.0,92,99393.3,0,-0,306,0.0,-0.0,0.0,0,0,0,0,17,5.7,10,5,9999,99999,9,999999999,0.0,999,999,99
3021,1,21,5,0,*?*?*?*?*?*?*?*?*?*?*?*?*?*?*?*?*?*?*?*?*?*?,5.0,4.1,93,99393.3,0,-0,302,0.0,-0.0,0.0,0,0,0,0,18,5.2,10,5,9999,99999,9,999999999,0.0,999,999,99
3021,1,21,6,0,*?*?*?*?*?*?*?*?*?*?*?*?*?*?*?*?*?*?*?*?*?*?,5.6,4.5,92,99393.3,0,-0,304,0.0,-0.0,0.0,0,0,0,0,20,6.2,10,5,9999,99999,9,999999999,0.0,999,999,99
3021,1,21,7,0,*?*?*?*?*?*?*?*?*?*?*?*?*?*?*?*?*?*?*?*?*?*?,6.4,5.1,91,99393.3,0,-0,308,0.0,-0.0,0.0,0,0,0,0,48,8.8,10,5,9999,99999,9,999999999,0.0,999,999,99
3021,1,21,8,0,*?*?*?*?*?*?*?*?*?*?*?*?*?*?*?*?*?*?*?*?*?*?,6.5,4.8,88,99393.3,61,1421,308,0.0,0.0,0.0,0,0,0,0,77,7.2,10,5,9999,99999,9,999999999,0.0,999,999,99
3021,1,21,9,0,*?*?*?*?*?*?*?*?*?*?*?*?*?*?*?*?*?*?*?*?*?*?,6.9,5.1,88,99393.3,221,1407,310,29.0,0.0,29.0,3400,0,3404,1125,105,7.2,10,5,9999,99999,9,999999999,0.0,999,999,99
3021,1,21,10,0,*?*?*?*?*?*?*?*?*?*?*?*?*?*?*?*?*?*?*?*?*?*?,9.4,5.6,77,99393.3,342,1412,321,52.4,0.0,52.4,6113,0,6126,2089,133,8.2,10,5,9999,99999,9,999999999,0.0,999,999,99
3021,1,21,11,0,*?*?*?*?*?*?*?*?*?*?*?*?*?*?*?*?*?*?*?*?*?*?,11.7,6.1,68,99393.3,413,1412,332,66.2,0.0,66.2,7736,0,7755,2700,162,8.8,10,5,9999,99999,9,999999999,0.0,999,999,99
3021,1,21,12,0,*?*?*?*?*?*?*?*?*?*?*?*?*?*?*?*?*?*?*?*?*?*?,14.2,5.9,57,99393.3,430,1412,344,69.5,0.0,69.5,8129,0,8150,2852,190,10.3,10,5,9999,99999,9,999999999,0.0,999,999,99
3021,1,21,13,0,*?*?*?*?*?*?*?*?*?*?*?*?*?*?*?*?*?*?*?*?*?*?,14.8,6.1,56,99393.3,392,1412,346,62.1,0.0,62.1,7257,0,7275,2517,180,10.3,10,5,9999,99999,9,999999999,0.0,999,999,99
3021,1,21,14,0,*?*?*?*?*?*?*?*?*?*?*?*?*?*?*?*?*?*?*?*?*?*?,15.0,5.9,54,99393.3,301,1409,347,44.5,0.0,44.5,5198,0,5208,1756,170,9.8,10,5,9999,99999,9,999999999,0.0,999,999,99
3021,1,21,15,0,*?*?*?*?*?*?*?*?*?*?*?*?*?*?*?*?*?*?*?*?*?*?,14.8,6.4,57,99393.3,165,1414,346,17.9,0.0,17.9,2124,-0,2126,696,160,9.8,10,5,9999,99999,9,999999999,0.0,999,999,99
3021,1,21,16,0,*?*?*?*?*?*?*?*?*?*?*?*?*?*?*?*?*?*?*?*?*?*?,14.9,6.4,56,99393.3,0,-0,347,0.0,-0.0,0.0,0,0,0,0,150,7.7,10,5,9999,99999,9,999999999,0.0,999,999,99
3021,1,21,17,0,*?*?*?*?*?*?*?*?*?*?*?*?*?*?*?*?*?*?*?*?*?*?,12.9,6.1,63,99393.3,0,-0,337,0.0,-0.0,0.0,0,0,0,0,140,8.2,10,5,9999,99999,9,999999999,0.0,999,999,99
3021,1,21,18,0,*?*?*?*?*?*?*?*?*?*?*?*?*?*?*?*?*?*?*?*?*?*?,11.9,6.1,67,99393.3,0,-0,333,0.0,-0.0,0.0,0,0,0,0,130,6.2,10,5,9999,99999,9,999999999,0.0,999,999,99
3021,1,21,19,0,*?*?*?*?*?*?*?*?*?*?*?*?*?*?*?*?*?*?*?*?*?*?,11.6,5.8,67,99393.3,0,-0,331,0.0,-0.0,0.0,0,0,0,0,133,5.7,10,5,9999,99999,9,999999999,0.0,999,999,99
3021,1,21,20,0,*?*?*?*?*?*?*?*?*?*?*?*?*?*?*?*?*?*?*?*?*?*?,10.2,5.5,72,99393.3,0,-0,325,0.0,-0.0,0.0,0,0,0,0,137,6.7,10,5,9999,99999,9,999999999,0.0,999,999,99
3021,1,21,21,0,*?*?*?*?*?*?*?*?*?*?*?*?*?*?*?*?*?*?*?*?*?*?,9.9,5.5,73,99393.3,0,-0,324,0.0,-0.0,0.0,0,0,0,0,140,4.6,10,5,9999,99999,9,999999999,0.0,999,999,99
3021,1,21,22,0,*?*?*?*?*?*?*?*?*?*?*?*?*?*?*?*?*?*?*?*?*?*?,9.3,5.1,75,99393.3,0,-0,321,0.0,-0.0,0.0,0,0,0,0,143,6.7,10,5,9999,99999,9,999999999,0.0,999,999,99
3021,1,21,23,0,*?*?*?*?*?*?*?*?*?*?*?*?*?*?*?*?*?*?*?*?*?*?,8.9,5.6,79,99393.3,0,-0,319,0.0,-0.0,0.0,0,0,0,0,147,7.7,10,5,9999,99999,9,999999999,0.0,999,999,99
3021,1,21,24,0,*?*?*?*?*?*?*?*?*?*?*?*?*?*?*?*?*?*?*?*?*?*?,11.7,7.4,74,99393.3,0,-0,331,0.0,-0.0,0.0,0,0,0,0,10,7.7,10,5,9999,99999,9,999999999,0.0,999,999,99
3021,1,22,1,0,*?*?*?*?*?*?*?*?*?*?*?*?*?*?*?*?*?*?*?*?*?*?,9.3,6.1,79,100225,0,-0,321,0.0,-0.0,0.0,0,0,0,0,145,6.2,10,5,9999,99999,9,999999999,0.0,999,999,99
3021,1,22,2,0,*?*?*?*?*?*?*?*?*?*?*?*?*?*?*?*?*?*?*?*?*?*?,9.8,6.4,78,100225,0,-0,323,0.0,-0.0,0.0,0,0,0,0,140,8.8,10,5,9999,99999,9,999999999,0.0,999,999,99
3021,1,22,3,0,*?*?*?*?*?*?*?*?*?*?*?*?*?*?*?*?*?*?*?*?*?*?,9.5,6.7,82,100225,0,-0,321,0.0,-0.0,0.0,0,0,0,0,135,7.7,10,5,9999,99999,9,999999999,0.0,999,999,99
3021,1,22,4,0,*?*?*?*?*?*?*?*?*?*?*?*?*?*?*?*?*?*?*?*?*?*?,9.0,6.2,82,100225,0,-0,319,0.0,-0.0,0.0,0,0,0,0,130,5.7,10,5,9999,99999,9,999999999,0.0,999,999,99
3021,1,22,5,0,*?*?*?*?*?*?*?*?*?*?*?*?*?*?*?*?*?*?*?*?*?*?,8.4,6.1,85,100225,0,-0,317,0.0,-0.0,0.0,0,0,0,0,125,5.2,10,5,9999,99999,9,999999999,0.0,999,999,99
3021,1,22,6,0,*?*?*?*?*?*?*?*?*?*?*?*?*?*?*?*?*?*?*?*?*?*?,8.6,6.2,84,100225,0,-0,317,0.0,-0.0,0.0,0,0,0,0,120,6.2,10,5,9999,99999,9,999999999,0.0,999,999,99
3021,1,22,7,0,*?*?*?*?*?*?*?*?*?*?*?*?*?*?*?*?*?*?*?*?*?*?,8.8,6.2,83,100225,0,-0,318,0.0,-0.0,0.0,0,0,0,0,113,8.8,10,5,9999,99999,9,999999999,0.0,999,999,99
3021,1,22,8,0,*?*?*?*?*?*?*?*?*?*?*?*?*?*?*?*?*?*?*?*?*?*?,9.2,6.9,84,100225,65,1420,320,0.0,0.0,0.0,0,0,0,0,107,7.2,10,5,9999,99999,9,999999999,0.0,999,999,99
3021,1,22,9,0,*?*?*?*?*?*?*?*?*?*?*?*?*?*?*?*?*?*?*?*?*?*?,9.4,7.9,89,100225,226,1411,321,29.8,0.0,29.8,3499,0,3505,1160,100,7.2,10,5,9999,99999,9,999999999,0.0,999,999,99
3021,1,22,10,0,*?*?*?*?*?*?*?*?*?*?*?*?*?*?*?*?*?*?*?*?*?*?,10.1,8.3,87,100225,346,1409,320,92.6,50.1,80.3,10159,4305,9085,2123,93,8.2,9,5,9999,99999,9,999999999,0.0,999,999,99
3021,1,22,11,0,*?*?*?*?*?*?*?*?*?*?*?*?*?*?*?*?*?*?*?*?*?*?,11.0,8.3,82,100225,418,1412,324,116.7,52.4,101.2,12813,4726,11440,2747,87,8.8,9,5,9999,99999,9,999999999,0.0,999,999,99
3021,1,22,12,0,*?*?*?*?*?*?*?*?*?*?*?*?*?*?*?*?*?*?*?*?*?*?,12.2,8.4,76,100225,435,1410,326,162.5,132.7,121.5,17711,12198,13918,2724,80,10.3,8,4,9999,99999,9,999999999,0.0,999,999,99
3021,1,22,13,0,*?*?*?*?*?*?*?*?*?*?*?*?*?*?*?*?*?*?*?*?*?*?,12.1,8.0,75,100225,397,1410,329,109.8,51.9,95.2,12054,4618,10767,2564,78,10.3,9,5,9999,99999,9,999999999,0.0,999,999,99
3021,1,22,14,0,*?*?*?*?*?*?*?*?*?*?*?*?*?*?*?*?*?*?*?*?*?*?,12.2,8.0,75,100225,307,1411,330,79.2,48.4,68.7,8696,4015,7787,1796,77,9.8,9,5,9999,99999,9,999999999,0.0,999,999,99
3021,1,22,15,0,*?*?*?*?*?*?*?*?*?*?*?*?*?*?*?*?*?*?*?*?*?*?,12.4,7.6,72,100225,170,1408,331,33.0,36.3,28.6,3694,2242,3443,599,75,9.8,9,5,9999,99999,9,999999999,0.0,999,999,99
3021,1,22,16,0,*?*?*?*?*?*?*?*?*?*?*?*?*?*?*?*?*?*?*?*?*?*?,12.2,7.6,72,100225,0,-0,334,0.0,-0.0,0.0,0,0,0,0,73,7.7,10,5,9999,99999,9,999999999,0.0,999,999,99
3021,1,22,17,0,*?*?*?*?*?*?*?*?*?*?*?*?*?*?*?*?*?*?*?*?*?*?,12.1,8.1,76,100225,0,-0,333,0.0,-0.0,0.0,0,0,0,0,72,8.2,10,5,9999,99999,9,999999999,0.0,999,999,99
3021,1,22,18,0,*?*?*?*?*?*?*?*?*?*?*?*?*?*?*?*?*?*?*?*?*?*?,11.0,7.9,80,100225,0,-0,328,0.0,-0.0,0.0,0,0,0,0,70,6.2,10,5,9999,99999,9,999999999,0.0,999,999,99
3021,1,22,19,0,*?*?*?*?*?*?*?*?*?*?*?*?*?*?*?*?*?*?*?*?*?*?,11.4,7.7,78,100225,0,-0,330,0.0,-0.0,0.0,0,0,0,0,72,5.7,10,5,9999,99999,9,999999999,0.0,999,999,99
3021,1,22,20,0,*?*?*?*?*?*?*?*?*?*?*?*?*?*?*?*?*?*?*?*?*?*?,10.5,7.7,81,100225,0,-0,326,0.0,-0.0,0.0,0,0,0,0,73,6.7,10,5,9999,99999,9,999999999,0.0,999,999,99
3021,1,22,21,0,*?*?*?*?*?*?*?*?*?*?*?*?*?*?*?*?*?*?*?*?*?*?,10.5,7.7,82,100225,0,-0,326,0.0,-0.0,0.0,0,0,0,0,75,4.6,10,5,9999,99999,9,999999999,0.0,999,999,99
3021,1,22,22,0,*?*?*?*?*?*?*?*?*?*?*?*?*?*?*?*?*?*?*?*?*?*?,10.0,6.7,79,100225,0,-0,324,0.0,-0.0,0.0,0,0,0,0,77,6.7,10,5,9999,99999,9,999999999,0.0,999,999,99
3021,1,22,23,0,*?*?*?*?*?*?*?*?*?*?*?*?*?*?*?*?*?*?*?*?*?*?,9.6,5.9,77,100225,0,-0,322,0.0,-0.0,0.0,0,0,0,0,78,7.7,10,5,9999,99999,9,999999999,0.3,999,999,99
3021,1,22,24,0,*?*?*?*?*?*?*?*?*?*?*?*?*?*?*?*?*?*?*?*?*?*?,8.4,5.8,83,100225,0,-0,317,0.0,-0.0,0.0,0,0,0,0,150,7.7,10,5,9999,99999,9,999999999,0.2,999,999,99
3021,1,23,1,0,*?*?*?*?*?*?*?*?*?*?*?*?*?*?*?*?*?*?*?*?*?*?,8.3,5.1,81,100902,0,-0,316,0.0,-0.0,0.0,0,0,0,0,77,6.2,10,5,9999,99999,9,999999999,0.0,999,999,99
3021,1,23,2,0,*?*?*?*?*?*?*?*?*?*?*?*?*?*?*?*?*?*?*?*?*?*?,7.6,4.8,82,100902,0,-0,313,0.0,-0.0,0.0,0,0,0,0,73,8.8,10,5,9999,99999,9,999999999,0.0,999,999,99
3021,1,23,3,0,*?*?*?*?*?*?*?*?*?*?*?*?*?*?*?*?*?*?*?*?*?*?,7.0,3.6,79,100902,0,-0,311,0.0,-0.0,0.0,0,0,0,0,70,7.7,10,5,9999,99999,9,999999999,0.0,999,999,99
3021,1,23,4,0,*?*?*?*?*?*?*?*?*?*?*?*?*?*?*?*?*?*?*?*?*?*?,6.8,3.8,81,100902,0,-0,310,0.0,-0.0,0.0,0,0,0,0,67,5.7,10,5,9999,99999,9,999999999,0.0,999,999,99
3021,1,23,5,0,*?*?*?*?*?*?*?*?*?*?*?*?*?*?*?*?*?*?*?*?*?*?,6.4,4.8,90,100902,0,-0,308,0.0,-0.0,0.0,0,0,0,0,63,5.2,10,5,9999,99999,9,999999999,0.0,999,999,99
3021,1,23,6,0,*?*?*?*?*?*?*?*?*?*?*?*?*?*?*?*?*?*?*?*?*?*?,6.0,4.3,89,100902,0,-0,306,0.0,-0.0,0.0,0,0,0,0,60,6.2,10,5,9999,99999,9,999999999,0.0,999,999,99
3021,1,23,7,0,*?*?*?*?*?*?*?*?*?*?*?*?*?*?*?*?*?*?*?*?*?*?,6.5,4.1,85,100902,0,-0,308,0.0,-0.0,0.0,0,0,0,0,65,8.8,10,5,9999,99999,9,999999999,0.0,999,999,99
3021,1,23,8,0,*?*?*?*?*?*?*?*?*?*?*?*?*?*?*?*?*?*?*?*?*?*?,7.0,3.6,79,100902,69,1416,311,0.0,0.0,0.0,0,0,0,0,70,7.2,10,5,9999,99999,9,999999999,0.0,999,999,99
3021,1,23,9,0,*?*?*?*?*?*?*?*?*?*?*?*?*?*?*?*?*?*?*?*?*?*?,6.8,4.5,85,100902,230,1408,310,30.7,0.0,30.7,3601,0,3607,1195,75,7.2,10,5,9999,99999,9,999999999,0.0,999,999,99
3021,1,23,10,0,*?*?*?*?*?*?*?*?*?*?*?*?*?*?*?*?*?*?*?*?*?*?,8.3,5.6,83,100902,351,1409,316,54.3,0.0,54.3,6333,0,6348,2170,80,8.2,10,5,9999,99999,9,999999999,0.0,999,999,99
3021,1,23,11,0,*?*?*?*?*?*?*?*?*?*?*?*?*?*?*?*?*?*?*?*?*?*?,10.0,6.1,77,100902,423,1411,324,68.2,0.0,68.2,7974,0,7995,2792,85,8.8,10,5,9999,99999,9,999999999,0.0,999,999,99
3021,1,23,12,0,*?*?*?*?*?*?*?*?*?*?*?*?*?*?*?*?*?*?*?*?*?*?,11.2,6.1,71,100902,440,1409,329,71.7,0.0,71.7,8380,0,8402,2949,90,10.3,10,5,9999,99999,9,999999999,0.0,999,999,99
3021,1,23,13,0,*?*?*?*?*?*?*?*?*?*?*?*?*?*?*?*?*?*?*?*?*?*?,11.2,6.2,72,100902,403,1411,329,64.3,0.0,64.3,7509,0,7528,2616,87,10.3,10,5,9999,99999,9,999999999,2.4,999,999,99
3021,1,23,14,0,*?*?*?*?*?*?*?*?*?*?*?*?*?*?*?*?*?*?*?*?*?*?,10.9,5.0,67,100902,313,1412,328,46.8,0.0,46.8,5460,0,5471,1850,83,9.8,10,5,9999,99999,9,999999999,0.0,999,999,99
3021,1,23,15,0,*?*?*?*?*?*?*?*?*?*?*?*?*?*?*?*?*?*?*?*?*?*?,11.3,5.1,66,100902,176,1410,330,20.1,0.0,20.1,2382,-0,2384,782,80,9.8,10,5,9999,99999,9,999999999,0.0,999,999,99
3021,1,23,16,0,*?*?*?*?*?*?*?*?*?*?*?*?*?*?*?*?*?*?*?*?*?*?,11.1,5.6,69,100902,2,1305,329,0.0,0.0,0.0,0,0,0,0,77,7.7,10,5,9999,99999,9,999999999,0.0,999,999,99
3021,1,23,17,0,*?*?*?*?*?*?*?*?*?*?*?*?*?*?*?*?*?*?*?*?*?*?,10.4,5.6,72,100902,0,-0,326,0.0,-0.0,0.0,0,0,0,0,73,8.2,10,5,9999,99999,9,999999999,0.0,999,999,99
3021,1,23,18,0,*?*?*?*?*?*?*?*?*?*?*?*?*?*?*?*?*?*?*?*?*?*?,9.6,4.6,71,100902,0,-0,322,0.0,-0.0,0.0,0,0,0,0,70,6.2,10,5,9999,99999,9,999999999,0.0,999,999,99
3021,1,23,19,0,*?*?*?*?*?*?*?*?*?*?*?*?*?*?*?*?*?*?*?*?*?*?,9.0,2.1,62,100902,0,-0,320,0.0,-0.0,0.0,0,0,0,0,70,5.7,10,5,9999,99999,9,999999999,0.0,999,999,99
3021,1,23,20,0,*?*?*?*?*?*?*?*?*?*?*?*?*?*?*?*?*?*?*?*?*?*?,8.7,1.9,63,100902,0,-0,319,0.0,-0.0,0.0,0,0,0,0,70,6.7,10,5,9999,99999,9,999999999,0.0,999,999,99
3021,1,23,21,0,*?*?*?*?*?*?*?*?*?*?*?*?*?*?*?*?*?*?*?*?*?*?,8.7,3.9,72,100902,0,-0,318,0.0,-0.0,0.0,0,0,0,0,70,4.6,10,5,9999,99999,9,999999999,0.0,999,999,99
3021,1,23,22,0,*?*?*?*?*?*?*?*?*?*?*?*?*?*?*?*?*?*?*?*?*?*?,8.6,3.9,72,100902,0,-0,318,0.0,-0.0,0.0,0,0,0,0,70,6.7,10,5,9999,99999,9,999999999,0.0,999,999,99
3021,1,23,23,0,*?*?*?*?*?*?*?*?*?*?*?*?*?*?*?*?*?*?*?*?*?*?,8.0,4.3,78,100902,0,-0,315,0.0,-0.0,0.0,0,0,0,0,70,7.7,10,5,9999,99999,9,999999999,0.0,999,999,99
3021,1,23,24,0,*?*?*?*?*?*?*?*?*?*?*?*?*?*?*?*?*?*?*?*?*?*?,9.3,5.6,78,100902,0,-0,321,0.0,-0.0,0.0,0,0,0,0,80,7.7,10,5,9999,99999,9,999999999,0.1,999,999,99
3021,1,24,1,0,*?*?*?*?*?*?*?*?*?*?*?*?*?*?*?*?*?*?*?*?*?*?,7.0,7.0,100,101731,0,-0,310,0.0,-0.0,0.0,0,0,0,0,63,6.2,10,5,9999,99999,9,999999999,0.0,999,999,99
3021,1,24,2,0,*?*?*?*?*?*?*?*?*?*?*?*?*?*?*?*?*?*?*?*?*?*?,6.7,6.7,100,101731,0,-0,309,0.0,-0.0,0.0,0,0,0,0,57,8.8,10,5,9999,99999,9,999999999,0.0,999,999,99
3021,1,24,3,0,*?*?*?*?*?*?*?*?*?*?*?*?*?*?*?*?*?*?*?*?*?*?,6.0,6.1,100,101731,0,-0,306,0.0,-0.0,0.0,0,0,0,0,50,7.7,10,5,9999,99999,9,999999999,0.0,999,999,99
3021,1,24,4,0,*?*?*?*?*?*?*?*?*?*?*?*?*?*?*?*?*?*?*?*?*?*?,6.5,6.6,100,101731,0,-0,308,0.0,-0.0,0.0,0,0,0,0,43,5.7,10,5,9999,99999,9,999999999,0.0,999,999,99
3021,1,24,5,0,*?*?*?*?*?*?*?*?*?*?*?*?*?*?*?*?*?*?*?*?*?*?,6.1,6.1,100,101731,0,-0,306,0.0,-0.0,0.0,0,0,0,0,37,5.2,10,5,9999,99999,9,999999999,0.0,999,999,99
3021,1,24,6,0,*?*?*?*?*?*?*?*?*?*?*?*?*?*?*?*?*?*?*?*?*?*?,6.0,6.1,100,101731,0,-0,306,0.0,-0.0,0.0,0,0,0,0,30,6.2,10,5,9999,99999,9,999999999,0.0,999,999,99
3021,1,24,7,0,*?*?*?*?*?*?*?*?*?*?*?*?*?*?*?*?*?*?*?*?*?*?,5.3,5.3,100,101731,0,-0,303,0.0,-0.0,0.0,0,0,0,0,35,8.8,10,5,9999,99999,9,999999999,0.0,999,999,99
3021,1,24,8,0,*?*?*?*?*?*?*?*?*?*?*?*?*?*?*?*?*?*?*?*?*?*?,4.6,4.5,100,101731,73,1409,300,0.0,0.0,0.0,6,-0,6,1,40,7.2,10,5,9999,99999,9,999999999,0.0,999,999,99
3021,1,24,9,0,*?*?*?*?*?*?*?*?*?*?*?*?*?*?*?*?*?*?*?*?*?*?,6.7,6.7,100,101731,235,1409,309,31.6,0.0,31.6,3708,0,3714,1231,45,7.2,10,5,9999,99999,9,999999999,0.0,999,999,99
3021,1,24,10,0,*?*?*?*?*?*?*?*?*?*?*?*?*?*?*?*?*?*?*?*?*?*?,8.9,8.9,100,101731,356,1409,318,55.2,0.0,55.2,6449,0,6464,2213,50,8.2,10,5,9999,99999,9,999999999,0.0,999,999,99
3021,1,24,11,0,*?*?*?*?*?*?*?*?*?*?*?*?*?*?*?*?*?*?*?*?*?*?,10.4,9.2,100,101731,428,1409,325,69.3,0.0,69.3,8098,0,8119,2840,55,8.8,10,5,9999,99999,9,999999999,0.0,999,999,99
3021,1,24,12,0,*?*?*?*?*?*?*?*?*?*?*?*?*?*?*?*?*?*?*?*?*?*?,12.6,9.3,100,101731,446,1410,335,72.8,0.0,72.8,8511,0,8534,3001,60,10.3,10,5,9999,99999,9,999999999,0.0,999,999,99
3021,1,24,13,0,*?*?*?*?*?*?*?*?*?*?*?*?*?*?*?*?*?*?*?*?*?*?,13.1,9.4,100,101731,409,1411,338,65.5,0.0,65.5,7651,0,7670,2667,70,10.3,10,5,9999,99999,9,999999999,0.0,999,999,99
3021,1,24,14,0,*?*?*?*?*?*?*?*?*?*?*?*?*?*?*?*?*?*?*?*?*?*?,13.1,8.4,100,101731,319,1412,338,47.9,0.0,47.9,5593,0,5605,1899,80,9.8,10,5,9999,99999,9,999999999,0.4,999,999,99
3021,1,24,15,0,*?*?*?*?*?*?*?*?*?*?*?*?*?*?*?*?*?*?*?*?*?*?,13.2,8.4,99,101731,182,1411,338,21.3,0.0,21.3,2513,-0,2516,826,90,9.8,10,5,9999,99999,9,999999999,0.6,999,999,99
3021,1,24,16,0,*?*?*?*?*?*?*?*?*?*?*?*?*?*?*?*?*?*?*?*?*?*?,13.0,8.1,98,101731,8,1424,337,0.0,0.0,0.0,0,0,0,0,100,7.7,10,5,9999,99999,9,999999999,0.6,999,999,99
3021,1,24,17,0,*?*?*?*?*?*?*?*?*?*?*?*?*?*?*?*?*?*?*?*?*?*?,11.4,9.2,100,101731,0,-0,330,0.0,-0.0,0.0,0,0,0,0,110,8.2,10,5,9999,99999,9,999999999,0.6,999,999,99
3021,1,24,18,0,*?*?*?*?*?*?*?*?*?*?*?*?*?*?*?*?*?*?*?*?*?*?,10.3,9.4,100,101731,0,-0,325,0.0,-0.0,0.0,0,0,0,0,120,6.2,10,5,9999,99999,9,999999999,0.6,999,999,99
3021,1,24,19,0,*?*?*?*?*?*?*?*?*?*?*?*?*?*?*?*?*?*?*?*?*?*?,9.6,8.5,100,101731,0,-0,322,0.0,-0.0,0.0,0,0,0,0,123,5.7,10,5,9999,99999,9,999999999,0.6,999,999,99
3021,1,24,20,0,*?*?*?*?*?*?*?*?*?*?*?*?*?*?*?*?*?*?*?*?*?*?,9.2,7.6,100,101731,0,-0,320,0.0,-0.0,0.0,0,0,0,0,127,6.7,10,5,9999,99999,9,999999999,0.6,999,999,99
3021,1,24,21,0,*?*?*?*?*?*?*?*?*?*?*?*?*?*?*?*?*?*?*?*?*?*?,8.7,8.7,100,101731,0,-0,317,0.0,-0.0,0.0,0,0,0,0,130,4.6,10,5,9999,99999,9,999999999,0.4,999,999,99
3021,1,24,22,0,*?*?*?*?*?*?*?*?*?*?*?*?*?*?*?*?*?*?*?*?*?*?,8.7,8.7,100,101731,0,-0,317,0.0,-0.0,0.0,0,0,0,0,133,6.7,10,5,9999,99999,9,999999999,0.0,999,999,99
3021,1,24,23,0,*?*?*?*?*?*?*?*?*?*?*?*?*?*?*?*?*?*?*?*?*?*?,7.8,7.9,100,101731,0,-0,314,0.0,-0.0,0.0,0,0,0,0,137,7.7,10,5,9999,99999,9,999999999,0.0,999,999,99
3021,1,24,24,0,*?*?*?*?*?*?*?*?*?*?*?*?*?*?*?*?*?*?*?*?*?*?,7.3,6.2,100,101731,0,-0,312,0.0,-0.0,0.0,0,0,0,0,70,7.7,10,5,9999,99999,9,999999999,0.0,999,999,99
3021,1,25,1,0,*?*?*?*?*?*?*?*?*?*?*?*?*?*?*?*?*?*?*?*?*?*?,6.8,5.0,88,101235,0,-0,310,0.0,-0.0,0.0,0,0,0,0,145,6.2,10,5,9999,99999,9,999999999,0.0,999,999,99
3021,1,25,2,0,*?*?*?*?*?*?*?*?*?*?*?*?*?*?*?*?*?*?*?*?*?*?,6.5,3.6,82,101235,0,-0,309,0.0,-0.0,0.0,0,0,0,0,150,8.8,10,5,9999,99999,9,999999999,0.0,999,999,99
3021,1,25,3,0,*?*?*?*?*?*?*?*?*?*?*?*?*?*?*?*?*?*?*?*?*?*?,6.3,3.0,80,101235,0,-0,308,0.0,-0.0,0.0,0,0,0,0,155,7.7,10,5,9999,99999,9,999999999,0.0,999,999,99
3021,1,25,4,0,*?*?*?*?*?*?*?*?*?*?*?*?*?*?*?*?*?*?*?*?*?*?,6.6,3.4,80,101235,0,-0,309,0.0,-0.0,0.0,0,0,0,0,160,5.7,10,5,9999,99999,9,999999999,0.0,999,999,99
3021,1,25,5,0,*?*?*?*?*?*?*?*?*?*?*?*?*?*?*?*?*?*?*?*?*?*?,6.2,3.2,80,101235,0,-0,307,0.0,-0.0,0.0,0,0,0,0,165,5.2,10,5,9999,99999,9,999999999,0.0,999,999,99
3021,1,25,6,0,*?*?*?*?*?*?*?*?*?*?*?*?*?*?*?*?*?*?*?*?*?*?,6.4,2.9,77,101235,0,-0,308,0.0,-0.0,0.0,0,0,0,0,170,6.2,10,5,9999,99999,9,999999999,0.0,999,999,99
3021,1,25,7,0,*?*?*?*?*?*?*?*?*?*?*?*?*?*?*?*?*?*?*?*?*?*?,6.2,3.2,81,101235,0,-0,307,0.0,-0.0,0.0,0,0,0,0,170,8.8,10,5,9999,99999,9,999999999,0.0,999,999,99
3021,1,25,8,0,*?*?*?*?*?*?*?*?*?*?*?*?*?*?*?*?*?*?*?*?*?*?,6.0,2.9,80,101235,78,1418,307,0.9,0.0,0.9,127,-0,127,38,170,7.2,10,5,9999,99999,9,999999999,0.0,999,999,99
3021,1,25,9,0,*?*?*?*?*?*?*?*?*?*?*?*?*?*?*?*?*?*?*?*?*?*?,6.3,3.2,81,101235,240,1410,294,88.6,185.9,57.0,9426,12731,6864,1053,170,7.2,7,4,9999,99999,9,999999999,0.0,999,999,99
3021,1,25,10,0,*?*?*?*?*?*?*?*?*?*?*?*?*?*?*?*?*?*?*?*?*?*?,6.6,3.6,81,101235,361,1408,300,129.5,127.3,96.9,14131,10994,11162,2126,170,8.2,8,4,9999,99999,9,999999999,0.0,999,999,99
3021,1,25,11,0,*?*?*?*?*?*?*?*?*?*?*?*?*?*?*?*?*?*?*?*?*?*?,7.8,3.8,76,101235,434,1411,300,191.4,222.1,123.1,20258,20199,14246,2471,170,8.8,7,4,9999,99999,9,999999999,0.0,999,999,99
3021,1,25,12,0,*?*?*?*?*?*?*?*?*?*?*?*?*?*?*?*?*?*?*?*?*?*?,8.1,4.1,75,101235,452,1410,302,201.0,223.9,129.2,21282,20663,14921,2614,170,10.3,7,4,9999,99999,9,999999999,0.0,999,999,99
3021,1,25,13,0,*?*?*?*?*?*?*?*?*?*?*?*?*?*?*?*?*?*?*?*?*?*?,8.0,3.6,73,101235,414,1408,306,153.4,131.4,114.7,16722,11898,13159,2556,168,10.3,8,4,9999,99999,9,999999999,0.0,999,999,99
3021,1,25,14,0,*?*?*?*?*?*?*?*?*?*?*?*?*?*?*?*?*?*?*?*?*?*?,8.3,2.9,68,101235,324,1407,312,85.3,49.3,73.9,9355,4152,8372,1941,167,9.8,9,5,9999,99999,9,999999999,0.0,999,999,99
3021,1,25,15,0,*?*?*?*?*?*?*?*?*?*?*?*?*?*?*?*?*?*?*?*?*?*?,8.2,3.2,71,101235,188,1411,307,51.6,97.6,38.6,5543,5748,4757,687,165,9.8,8,4,9999,99999,9,999999999,0.0,999,999,99
3021,1,25,16,0,*?*?*?*?*?*?*?*?*?*?*?*?*?*?*?*?*?*?*?*?*?*?,8.2,3.0,70,101235,14,1434,311,0.0,0.0,0.0,0,0,0,0,163,7.7,9,5,9999,99999,9,999999999,0.0,999,999,99
3021,1,25,17,0,*?*?*?*?*?*?*?*?*?*?*?*?*?*?*?*?*?*?*?*?*?*?,8.2,4.3,76,101235,0,-0,316,0.0,-0.0,0.0,0,0,0,0,162,8.2,10,5,9999,99999,9,999999999,0.0,999,999,99
3021,1,25,18,0,*?*?*?*?*?*?*?*?*?*?*?*?*?*?*?*?*?*?*?*?*?*?,7.5,4.5,80,101235,0,-0,313,0.0,-0.0,0.0,0,0,0,0,160,6.2,10,5,9999,99999,9,999999999,0.0,999,999,99
3021,1,25,19,0,*?*?*?*?*?*?*?*?*?*?*?*?*?*?*?*?*?*?*?*?*?*?,7.5,4.8,83,101235,0,-0,313,0.0,-0.0,0.0,0,0,0,0,158,5.7,10,5,9999,99999,9,999999999,0.0,999,999,99
3021,1,25,20,0,*?*?*?*?*?*?*?*?*?*?*?*?*?*?*?*?*?*?*?*?*?*?,7.2,4.6,83,101235,0,-0,312,0.0,-0.0,0.0,0,0,0,0,157,6.7,10,5,9999,99999,9,999999999,0.0,999,999,99
3021,1,25,21,0,*?*?*?*?*?*?*?*?*?*?*?*?*?*?*?*?*?*?*?*?*?*?,7.2,3.9,80,101235,0,-0,312,0.0,-0.0,0.0,0,0,0,0,155,4.6,10,5,9999,99999,9,999999999,0.0,999,999,99
3021,1,25,22,0,*?*?*?*?*?*?*?*?*?*?*?*?*?*?*?*?*?*?*?*?*?*?,6.8,3.6,80,101235,0,-0,310,0.0,-0.0,0.0,0,0,0,0,153,6.7,10,5,9999,99999,9,999999999,0.0,999,999,99
3021,1,25,23,0,*?*?*?*?*?*?*?*?*?*?*?*?*?*?*?*?*?*?*?*?*?*?,6.4,3.0,78,101235,0,-0,308,0.0,-0.0,0.0,0,0,0,0,152,7.7,10,5,9999,99999,9,999999999,0.0,999,999,99
3021,1,25,24,0,*?*?*?*?*?*?*?*?*?*?*?*?*?*?*?*?*?*?*?*?*?*?,7.0,6.6,96,101235,0,-0,310,0.0,-0.0,0.0,0,0,0,0,140,7.7,10,5,9999,99999,9,999999999,0.0,999,999,99
3021,1,26,1,0,*?*?*?*?*?*?*?*?*?*?*?*?*?*?*?*?*?*?*?*?*?*?,5.3,1.5,78,100430,0,-0,304,0.0,-0.0,0.0,0,0,0,0,172,6.2,10,5,9999,99999,9,999999999,0.0,999,999,99
3021,1,26,2,0,*?*?*?*?*?*?*?*?*?*?*?*?*?*?*?*?*?*?*?*?*?*?,4.8,0.6,76,100430,0,-0,302,0.0,-0.0,0.0,0,0,0,0,193,8.8,10,5,9999,99999,9,999999999,0.0,999,999,99
3021,1,26,3,0,*?*?*?*?*?*?*?*?*?*?*?*?*?*?*?*?*?*?*?*?*?*?,4.8,1.7,81,100430,0,-0,301,0.0,-0.0,0.0,0,0,0,0,215,7.7,10,5,9999,99999,9,999999999,0.0,999,999,99
3021,1,26,4,0,*?*?*?*?*?*?*?*?*?*?*?*?*?*?*?*?*?*?*?*?*?*?,3.9,0.6,81,100430,0,-0,298,0.0,-0.0,0.0,0,0,0,0,237,5.7,10,5,9999,99999,9,999999999,0.0,999,999,99
3021,1,26,5,0,*?*?*?*?*?*?*?*?*?*?*?*?*?*?*?*?*?*?*?*?*?*?,3.3,0.6,83,100430,0,-0,295,0.0,-0.0,0.0,0,0,0,0,258,5.2,10,5,9999,99999,9,999999999,0.0,999,999,99
3021,1,26,6,0,*?*?*?*?*?*?*?*?*?*?*?*?*?*?*?*?*?*?*?*?*?*?,3.5,0.2,80,100430,0,-0,296,0.0,-0.0,0.0,0,0,0,0,280,6.2,10,5,9999,99999,9,999999999,0.0,999,999,99
3021,1,26,7,0,*?*?*?*?*?*?*?*?*?*?*?*?*?*?*?*?*?*?*?*?*?*?,2.7,1.7,94,100430,0,-0,292,0.0,-0.0,0.0,0,0,0,0,273,8.8,10,5,9999,99999,9,999999999,0.0,999,999,99
3021,1,26,8,0,*?*?*?*?*?*?*?*?*?*?*?*?*?*?*?*?*?*?*?*?*?*?,1.8,0.8,95,100430,82,1407,289,1.8,0.0,1.8,243,-0,243,75,267,7.2,10,5,9999,99999,9,999999999,0.0,999,999,99
3021,1,26,9,0,*?*?*?*?*?*?*?*?*?*?*?*?*?*?*?*?*?*?*?*?*?*?,4.2,2.5,89,100430,245,1410,299,33.6,0.0,33.6,3931,0,3937,1309,260,7.2,10,5,9999,99999,9,999999999,0.0,999,999,99
3021,1,26,10,0,*?*?*?*?*?*?*?*?*?*?*?*?*?*?*?*?*?*?*?*?*?*?,6.7,3.4,81,100430,367,1411,310,57.3,0.0,57.3,6693,0,6708,2304,253,8.2,10,5,9999,99999,9,999999999,0.0,999,999,99
3021,1,26,11,0,*?*?*?*?*?*?*?*?*?*?*?*?*?*?*?*?*?*?*?*?*?*?,9.9,4.6,71,100430,439,1409,324,71.5,0.0,71.5,8357,0,8379,2940,247,8.8,10,5,9999,99999,9,999999999,0.0,999,999,99
3021,1,26,12,0,*?*?*?*?*?*?*?*?*?*?*?*?*?*?*?*?*?*?*?*?*?*?,11.8,6.7,72,100430,458,1411,332,75.0,0.0,75.0,8776,0,8800,3108,240,10.3,10,5,9999,99999,9,999999999,1.8,999,999,99
3021,1,26,13,0,*?*?*?*?*?*?*?*?*?*?*?*?*?*?*?*?*?*?*?*?*?*?,12.7,7.9,73,100430,420,1408,336,67.8,0.0,67.8,7915,0,7936,2772,233,10.3,10,5,9999,99999,9,999999999,3.3,999,999,99
3021,1,26,14,0,*?*?*?*?*?*?*?*?*?*?*?*?*?*?*?*?*?*?*?*?*?*?,12.8,8.0,73,100430,330,1407,336,50.3,0.0,50.3,5865,0,5878,1998,227,9.8,10,5,9999,99999,9,999999999,1.1,999,999,99
3021,1,26,15,0,*?*?*?*?*?*?*?*?*?*?*?*?*?*?*?*?*?*?*?*?*?*?,12.6,8.0,75,100430,194,1411,336,23.6,0.0,23.6,2784,-0,2787,917,220,9.8,10,5,9999,99999,9,999999999,0.0,999,999,99
3021,1,26,16,0,*?*?*?*?*?*?*?*?*?*?*?*?*?*?*?*?*?*?*?*?*?*?,12.6,7.6,72,100430,20,1433,336,0.0,0.0,0.0,0,0,0,0,213,7.7,10,5,9999,99999,9,999999999,0.0,999,999,99
3021,1,26,17,0,*?*?*?*?*?*?*?*?*?*?*?*?*?*?*?*?*?*?*?*?*?*?,11.0,6.9,76,100430,0,-0,328,0.0,-0.0,0.0,0,0,0,0,207,8.2,10,5,9999,99999,9,999999999,0.0,999,999,99
3021,1,26,18,0,*?*?*?*?*?*?*?*?*?*?*?*?*?*?*?*?*?*?*?*?*?*?,9.5,6.4,82,100430,0,-0,322,0.0,-0.0,0.0,0,0,0,0,200,6.2,10,5,9999,99999,9,999999999,0.0,999,999,99
3021,1,26,19,0,*?*?*?*?*?*?*?*?*?*?*?*?*?*?*?*?*?*?*?*?*?*?,8.8,5.5,81,100430,0,-0,319,0.0,-0.0,0.0,0,0,0,0,197,5.7,10,5,9999,99999,9,999999999,0.0,999,999,99
3021,1,26,20,0,*?*?*?*?*?*?*?*?*?*?*?*?*?*?*?*?*?*?*?*?*?*?,8.2,5.5,84,100430,0,-0,316,0.0,-0.0,0.0,0,0,0,0,193,6.7,10,5,9999,99999,9,999999999,0.0,999,999,99
3021,1,26,21,0,*?*?*?*?*?*?*?*?*?*?*?*?*?*?*?*?*?*?*?*?*?*?,7.2,5.0,87,100430,0,-0,311,0.0,-0.0,0.0,0,0,0,0,190,4.6,10,5,9999,99999,9,999999999,0.0,999,999,99
3021,1,26,22,0,*?*?*?*?*?*?*?*?*?*?*?*?*?*?*?*?*?*?*?*?*?*?,6.6,4.6,89,100430,0,-0,309,0.0,-0.0,0.0,0,0,0,0,187,6.7,10,5,9999,99999,9,999999999,0.0,999,999,99
3021,1,26,23,0,*?*?*?*?*?*?*?*?*?*?*?*?*?*?*?*?*?*?*?*?*?*?,7.1,4.6,86,100430,0,-0,311,0.0,-0.0,0.0,0,0,0,0,183,7.7,10,5,9999,99999,9,999999999,0.0,999,999,99
3021,1,26,24,0,*?*?*?*?*?*?*?*?*?*?*?*?*?*?*?*?*?*?*?*?*?*?,6.0,2.3,78,100430,0,-0,307,0.0,-0.0,0.0,0,0,0,0,150,7.7,10,5,9999,99999,9,999999999,0.0,999,999,99
3021,1,27,1,0,*?*?*?*?*?*?*?*?*?*?*?*?*?*?*?*?*?*?*?*?*?*?,8.4,8.4,100,99423.3,0,-0,316,0.0,-0.0,0.0,0,0,0,0,187,6.2,10,5,9999,99999,9,999999999,0.0,999,999,99
3021,1,27,2,0,*?*?*?*?*?*?*?*?*?*?*?*?*?*?*?*?*?*?*?*?*?*?,9.0,9.1,100,99423.3,0,-0,319,0.0,-0.0,0.0,0,0,0,0,193,8.8,10,5,9999,99999,9,999999999,0.0,999,999,99
3021,1,27,3,0,*?*?*?*?*?*?*?*?*?*?*?*?*?*?*?*?*?*?*?*?*?*?,8.8,8.8,100,99423.3,0,-0,318,0.0,-0.0,0.0,0,0,0,0,200,7.7,10,5,9999,99999,9,999999999,0.0,999,999,99
3021,1,27,4,0,*?*?*?*?*?*?*?*?*?*?*?*?*?*?*?*?*?*?*?*?*?*?,8.6,8.5,100,99423.3,0,-0,317,0.0,-0.0,0.0,0,0,0,0,207,5.7,10,5,9999,99999,9,999999999,0.0,999,999,99
3021,1,27,5,0,*?*?*?*?*?*?*?*?*?*?*?*?*?*?*?*?*?*?*?*?*?*?,8.1,8.1,100,99423.3,0,-0,315,0.0,-0.0,0.0,0,0,0,0,213,5.2,10,5,9999,99999,9,999999999,0.2,999,999,99
3021,1,27,6,0,*?*?*?*?*?*?*?*?*?*?*?*?*?*?*?*?*?*?*?*?*?*?,7.5,7.4,100,99423.3,0,-0,312,0.0,-0.0,0.0,0,0,0,0,220,6.2,10,5,9999,99999,9,999999999,1.8,999,999,99
3021,1,27,7,0,*?*?*?*?*?*?*?*?*?*?*?*?*?*?*?*?*?*?*?*?*?*?,8.2,8.3,100,99423.3,0,-0,315,0.0,-0.0,0.0,0,0,0,0,225,8.8,10,5,9999,99999,9,999999999,2.0,999,999,99
3021,1,27,8,0,*?*?*?*?*?*?*?*?*?*?*?*?*?*?*?*?*?*?*?*?*?*?,8.7,8.8,100,99423.3,87,1410,317,2.8,0.0,2.8,359,-0,358,113,230,7.2,10,5,9999,99999,9,999999999,2.9,999,999,99
3021,1,27,9,0,*?*?*?*?*?*?*?*?*?*?*?*?*?*?*?*?*?*?*?*?*?*?,8.9,8.9,100,99423.3,250,1409,311,79.6,113.0,59.5,8738,8289,6985,1270,235,7.2,8,4,9999,99999,9,999999999,1.7,999,999,99
3021,1,27,10,0,*?*?*?*?*?*?*?*?*?*?*?*?*?*?*?*?*?*?*?*?*?*?,10.1,9.8,100,99423.3,372,1409,320,101.4,51.1,87.9,11143,4451,9962,2347,240,8.2,9,5,9999,99999,9,999999999,1.3,999,999,99
3021,1,27,11,0,*?*?*?*?*?*?*?*?*?*?*?*?*?*?*?*?*?*?*?*?*?*?,11.5,8.0,90,99423.3,445,1409,327,126.1,53.1,109.3,13859,4837,12371,3000,245,8.8,9,5,9999,99999,9,999999999,1.3,999,999,99
3021,1,27,12,0,*?*?*?*?*?*?*?*?*?*?*?*?*?*?*?*?*?*?*?*?*?*?,13.0,9.4,90,99423.3,463,1408,334,132.4,53.5,114.8,14545,4933,12976,3173,250,10.3,9,5,9999,99999,9,999999999,0.6,999,999,99
3021,1,27,13,0,*?*?*?*?*?*?*?*?*?*?*?*?*?*?*?*?*?*?*?*?*?*?,13.0,8.9,87,99423.3,427,1410,330,158.9,132.2,118.8,17320,12083,13619,2657,245,10.3,8,4,9999,99999,9,999999999,0.0,999,999,99
3021,1,27,14,0,*?*?*?*?*?*?*?*?*?*?*?*?*?*?*?*?*?*?*?*?*?*?,13.1,9.6,90,99423.3,337,1410,330,118.5,125.0,88.6,12937,10511,10238,1932,240,9.8,8,4,9999,99999,9,999999999,0.0,999,999,99
3021,1,27,15,0,*?*?*?*?*?*?*?*?*?*?*?*?*?*?*?*?*?*?*?*?*?*?,13.0,8.5,85,99423.3,200,1410,330,57.1,101.4,42.7,6114,6217,5231,767,235,9.8,8,4,9999,99999,9,999999999,0.0,999,999,99
3021,1,27,16,0,*?*?*?*?*?*?*?*?*?*?*?*?*?*?*?*?*?*?*?*?*?*?,13.0,8.9,87,99423.3,26,1428,337,0.0,0.0,0.0,0,0,0,0,230,7.7,10,5,9999,99999,9,999999999,0.0,999,999,99
3021,1,27,17,0,*?*?*?*?*?*?*?*?*?*?*?*?*?*?*?*?*?*?*?*?*?*?,12.1,9.6,97,99423.3,0,-0,333,0.0,-0.0,0.0,0,0,0,0,225,8.2,10,5,9999,99999,9,999999999,0.0,999,999,99
3021,1,27,18,0,*?*?*?*?*?*?*?*?*?*?*?*?*?*?*?*?*?*?*?*?*?*?,11.5,10.9,100,99423.3,0,-0,330,0.0,-0.0,0.0,0,0,0,0,220,6.2,10,5,9999,99999,9,999999999,0.0,999,999,99
3021,1,27,19,0,*?*?*?*?*?*?*?*?*?*?*?*?*?*?*?*?*?*?*?*?*?*?,11.2,9.4,100,99423.3,0,-0,329,0.0,-0.0,0.0,0,0,0,0,220,5.7,10,5,9999,99999,9,999999999,0.0,999,999,99
3021,1,27,20,0,*?*?*?*?*?*?*?*?*?*?*?*?*?*?*?*?*?*?*?*?*?*?,10.7,8.5,99,99423.3,0,-0,327,0.0,-0.0,0.0,0,0,0,0,220,6.7,10,5,9999,99999,9,999999999,0.0,999,999,99
3021,1,27,21,0,*?*?*?*?*?*?*?*?*?*?*?*?*?*?*?*?*?*?*?*?*?*?,10.6,10.1,100,99423.3,0,-0,326,0.0,-0.0,0.0,0,0,0,0,220,4.6,10,5,9999,99999,9,999999999,0.0,999,999,99
3021,1,27,22,0,*?*?*?*?*?*?*?*?*?*?*?*?*?*?*?*?*?*?*?*?*?*?,9.9,9.1,100,99423.3,0,-0,323,0.0,-0.0,0.0,0,0,0,0,220,6.7,10,5,9999,99999,9,999999999,0.0,999,999,99
3021,1,27,23,0,*?*?*?*?*?*?*?*?*?*?*?*?*?*?*?*?*?*?*?*?*?*?,9.3,9.3,100,99423.3,0,-0,320,0.0,-0.0,0.0,0,0,0,0,220,7.7,10,5,9999,99999,9,999999999,0.0,999,999,99
3021,1,27,24,0,*?*?*?*?*?*?*?*?*?*?*?*?*?*?*?*?*?*?*?*?*?*?,7.5,7.3,100,99423.3,0,-0,312,0.0,-0.0,0.0,0,0,0,0,180,7.7,10,5,9999,99999,9,999999999,0.0,999,999,99
3021,1,28,1,0,*?*?*?*?*?*?*?*?*?*?*?*?*?*?*?*?*?*?*?*?*?*?,7.6,6.6,92,100165,0,-0,313,0.0,-0.0,0.0,0,0,0,0,222,6.2,10,5,9999,99999,9,999999999,0.0,999,999,99
3021,1,28,2,0,*?*?*?*?*?*?*?*?*?*?*?*?*?*?*?*?*?*?*?*?*?*?,6.7,5.3,90,100165,0,-0,309,0.0,-0.0,0.0,0,0,0,0,223,8.8,10,5,9999,99999,9,999999999,0.0,999,999,99
3021,1,28,3,0,*?*?*?*?*?*?*?*?*?*?*?*?*?*?*?*?*?*?*?*?*?*?,6.1,5.1,92,100165,0,-0,307,0.0,-0.0,0.0,0,0,0,0,225,7.7,10,5,9999,99999,9,999999999,0.0,999,999,99
3021,1,28,4,0,*?*?*?*?*?*?*?*?*?*?*?*?*?*?*?*?*?*?*?*?*?*?,5.5,4.8,94,100165,0,-0,304,0.0,-0.0,0.0,0,0,0,0,227,5.7,10,5,9999,99999,9,999999999,0.0,999,999,99
3021,1,28,5,0,*?*?*?*?*?*?*?*?*?*?*?*?*?*?*?*?*?*?*?*?*?*?,5.0,4.5,94,100165,0,-0,302,0.0,-0.0,0.0,0,0,0,0,228,5.2,10,5,9999,99999,9,999999999,0.0,999,999,99
3021,1,28,6,0,*?*?*?*?*?*?*?*?*?*?*?*?*?*?*?*?*?*?*?*?*?*?,4.5,3.2,90,100165,0,-0,300,0.0,-0.0,0.0,0,0,0,0,230,6.2,10,5,9999,99999,9,999999999,0.0,999,999,99
3021,1,28,7,0,*?*?*?*?*?*?*?*?*?*?*?*?*?*?*?*?*?*?*?*?*?*?,5.1,3.6,88,100165,0,-0,302,0.0,-0.0,0.0,0,0,0,0,223,8.8,10,5,9999,99999,9,999999999,0.0,999,999,99
3021,1,28,8,0,*?*?*?*?*?*?*?*?*?*?*?*?*?*?*?*?*?*?*?*?*?*?,5.8,4.3,89,100165,92,1411,301,6.5,13.2,5.6,762,465,799,86,217,7.2,9,5,9999,99999,9,999999999,0.0,999,999,99
3021,1,28,9,0,*?*?*?*?*?*?*?*?*?*?*?*?*?*?*?*?*?*?*?*?*?*?,5.8,2.7,79,100165,255,1407,291,96.9,190.8,62.3,10286,13546,7465,1162,210,7.2,7,4,9999,99999,9,999999999,0.0,999,999,99
3021,1,28,10,0,*?*?*?*?*?*?*?*?*?*?*?*?*?*?*?*?*?*?*?*?*?*?,7.7,4.8,81,100165,378,1410,300,161.8,215.5,104.1,17122,18565,12152,2046,203,8.2,7,4,9999,99999,9,999999999,0.0,999,999,99
3021,1,28,11,0,*?*?*?*?*?*?*?*?*?*?*?*?*?*?*?*?*?*?*?*?*?*?,9.7,5.3,73,100165,451,1409,309,200.6,223.8,129.0,21242,20645,14894,2609,197,8.8,7,4,9999,99999,9,999999999,0.0,999,999,99
3021,1,28,12,0,*?*?*?*?*?*?*?*?*?*?*?*?*?*?*?*?*?*?*?*?*?*?,11.2,5.6,68,100165,469,1407,316,210.6,225.6,135.4,22303,21096,15590,2759,190,10.3,7,4,9999,99999,9,999999999,0.0,999,999,99
3021,1,28,13,0,*?*?*?*?*?*?*?*?*?*?*?*?*?*?*?*?*?*?*?*?*?*?,11.8,6.4,69,100165,433,1410,319,191.1,222.1,122.9,20224,20183,14222,2467,197,10.3,7,4,9999,99999,9,999999999,0.0,999,999,99
3021,1,28,14,0,*?*?*?*?*?*?*?*?*?*?*?*?*?*?*?*?*?*?*?*?*?*?,11.7,5.5,65,100165,343,1409,318,143.4,210.3,92.2,15171,17349,10836,1788,203,9.8,7,4,9999,99999,9,999999999,0.1,999,999,99
3021,1,28,15,0,*?*?*?*?*?*?*?*?*?*?*?*?*?*?*?*?*?*?*?*?*?*?,11.9,4.6,61,100165,206,1408,314,78.5,240.3,43.3,8264,15357,5867,771,210,9.8,6,3,9999,99999,9,999999999,0.0,999,999,99
3021,1,28,16,0,*?*?*?*?*?*?*?*?*?*?*?*?*?*?*?*?*?*?*?*?*?*?,11.8,4.3,59,100165,32,1421,328,0.0,0.0,0.0,0,0,0,0,217,7.7,9,5,9999,99999,9,999999999,0.1,999,999,99
3021,1,28,17,0,*?*?*?*?*?*?*?*?*?*?*?*?*?*?*?*?*?*?*?*?*?*?,10.7,5.3,68,100165,0,-0,327,0.0,-0.0,0.0,0,0,0,0,223,8.2,10,5,9999,99999,9,999999999,0.1,999,999,99
3021,1,28,18,0,*?*?*?*?*?*?*?*?*?*?*?*?*?*?*?*?*?*?*?*?*?*?,9.7,4.6,70,100165,0,-0,323,0.0,-0.0,0.0,0,0,0,0,230,6.2,10,5,9999,99999,9,999999999,0.1,999,999,99
3021,1,28,19,0,*?*?*?*?*?*?*?*?*?*?*?*?*?*?*?*?*?*?*?*?*?*?,8.5,3.6,71,100165,0,-0,318,0.0,-0.0,0.0,0,0,0,0,227,5.7,10,5,9999,99999,9,999999999,0.1,999,999,99
3021,1,28,20,0,*?*?*?*?*?*?*?*?*?*?*?*?*?*?*?*?*?*?*?*?*?*?,8.5,3.9,72,100165,0,-0,317,0.0,-0.0,0.0,0,0,0,0,223,6.7,10,5,9999,99999,9,999999999,0.1,999,999,99
3021,1,28,21,0,*?*?*?*?*?*?*?*?*?*?*?*?*?*?*?*?*?*?*?*?*?*?,7.8,4.1,77,100165,0,-0,314,0.0,-0.0,0.0,0,0,0,0,220,4.6,10,5,9999,99999,9,999999999,0.1,999,999,99
3021,1,28,22,0,*?*?*?*?*?*?*?*?*?*?*?*?*?*?*?*?*?*?*?*?*?*?,7.7,2.9,70,100165,0,-0,314,0.0,-0.0,0.0,0,0,0,0,217,6.7,10,5,9999,99999,9,999999999,0.1,999,999,99
3021,1,28,23,0,*?*?*?*?*?*?*?*?*?*?*?*?*?*?*?*?*?*?*?*?*?*?,7.3,2.1,69,100165,0,-0,312,0.0,-0.0,0.0,0,0,0,0,213,7.7,10,5,9999,99999,9,999999999,0.2,999,999,99
3021,1,28,24,0,*?*?*?*?*?*?*?*?*?*?*?*?*?*?*?*?*?*?*?*?*?*?,8.6,8.0,95,100165,0,-0,317,0.0,-0.0,0.0,0,0,0,0,220,7.7,10,5,9999,99999,9,999999999,0.0,999,999,99
3021,1,29,1,0,*?*?*?*?*?*?*?*?*?*?*?*?*?*?*?*?*?*?*?*?*?*?,7.0,3.2,86,99960,0,-0,311,0.0,-0.0,0.0,0,0,0,0,213,6.2,10,5,9999,99999,9,999999999,0.0,999,999,99
3021,1,29,2,0,*?*?*?*?*?*?*?*?*?*?*?*?*?*?*?*?*?*?*?*?*?*?,6.8,3.6,90,99960,0,-0,310,0.0,-0.0,0.0,0,0,0,0,217,8.8,10,5,9999,99999,9,999999999,0.0,999,999,99
3021,1,29,3,0,*?*?*?*?*?*?*?*?*?*?*?*?*?*?*?*?*?*?*?*?*?*?,6.8,1.7,79,99960,0,-0,310,0.0,-0.0,0.0,0,0,0,0,220,7.7,10,5,9999,99999,9,999999999,0.0,999,999,99
3021,1,29,4,0,*?*?*?*?*?*?*?*?*?*?*?*?*?*?*?*?*?*?*?*?*?*?,6.3,1.3,79,99960,0,-0,308,0.0,-0.0,0.0,0,0,0,0,223,5.7,10,5,9999,99999,9,999999999,0.0,999,999,99
3021,1,29,5,0,*?*?*?*?*?*?*?*?*?*?*?*?*?*?*?*?*?*?*?*?*?*?,6.6,1.9,81,99960,0,-0,309,0.0,-0.0,0.0,0,0,0,0,227,5.2,10,5,9999,99999,9,999999999,0.0,999,999,99
3021,1,29,6,0,*?*?*?*?*?*?*?*?*?*?*?*?*?*?*?*?*?*?*?*?*?*?,6.7,2.9,85,99960,0,-0,310,0.0,-0.0,0.0,0,0,0,0,230,6.2,10,5,9999,99999,9,999999999,0.0,999,999,99
3021,1,29,7,0,*?*?*?*?*?*?*?*?*?*?*?*?*?*?*?*?*?*?*?*?*?*?,6.3,4.1,96,99960,0,-0,308,0.0,-0.0,0.0,0,0,0,0,225,8.8,10,5,9999,99999,9,999999999,0.0,999,999,99
3021,1,29,8,0,*?*?*?*?*?*?*?*?*?*?*?*?*?*?*?*?*?*?*?*?*?*?,5.8,4.3,100,99960,97,1409,305,4.7,0.0,4.7,597,-0,596,191,220,7.2,10,5,9999,99999,9,999999999,0.0,999,999,99
3021,1,29,9,0,*?*?*?*?*?*?*?*?*?*?*?*?*?*?*?*?*?*?*?*?*?*?,6.5,6.2,100,99960,261,1410,308,36.7,0.0,36.7,4291,0,4298,1434,215,7.2,10,5,9999,99999,9,999999999,0.0,999,999,99
3021,1,29,10,0,*?*?*?*?*?*?*?*?*?*?*?*?*?*?*?*?*?*?*?*?*?*?,7.1,6.9,100,99960,383,1407,311,60.6,0.0,60.6,7079,0,7096,2449,210,8.2,10,5,9999,99999,9,999999999,0.0,999,999,99
3021,1,29,11,0,*?*?*?*?*?*?*?*?*?*?*?*?*?*?*?*?*?*?*?*?*?*?,8.5,8.0,100,99960,457,1409,317,74.9,0.0,74.9,8758,0,8782,3102,205,8.8,10,5,9999,99999,9,999999999,2.9,999,999,99
3021,1,29,12,0,*?*?*?*?*?*?*?*?*?*?*?*?*?*?*?*?*?*?*?*?*?*?,9.5,7.6,99,99960,476,1409,321,78.6,0.0,78.6,9198,0,9224,3276,200,10.3,10,5,9999,99999,9,999999999,2.7,999,999,99
3021,1,29,13,0,*?*?*?*?*?*?*?*?*?*?*?*?*?*?*?*?*?*?*?*?*?*?,9.3,7.7,100,99960,439,1408,320,71.5,0.0,71.5,8359,0,8381,2941,203,10.3,10,5,9999,99999,9,999999999,0.0,999,999,99
3021,1,29,14,0,*?*?*?*?*?*?*?*?*?*?*?*?*?*?*?*?*?*?*?*?*?*?,9.2,7.4,100,99960,349,1408,320,54.0,0.0,54.0,6298,0,6312,2157,207,9.8,10,5,9999,99999,9,999999999,0.0,999,999,99
3021,1,29,15,0,*?*?*?*?*?*?*?*?*?*?*?*?*?*?*?*?*?*?*?*?*?*?,9.5,8.7,100,99960,212,1406,321,27.2,0.0,27.2,3202,0,3206,1058,210,9.8,10,5,9999,99999,9,999999999,0.0,999,999,99
3021,1,29,16,0,*?*?*?*?*?*?*?*?*?*?*?*?*?*?*?*?*?*?*?*?*?*?,9.3,9.3,100,99960,38,1414,320,0.0,0.0,0.0,0,0,0,0,213,7.7,10,5,9999,99999,9,999999999,0.0,999,999,99
3021,1,29,17,0,*?*?*?*?*?*?*?*?*?*?*?*?*?*?*?*?*?*?*?*?*?*?,8.5,8.5,100,99960,0,-0,317,0.0,-0.0,0.0,0,0,0,0,217,8.2,10,5,9999,99999,9,999999999,0.0,999,999,99
3021,1,29,18,0,*?*?*?*?*?*?*?*?*?*?*?*?*?*?*?*?*?*?*?*?*?*?,8.4,8.4,100,99960,0,-0,316,0.0,-0.0,0.0,0,0,0,0,220,6.2,10,5,9999,99999,9,999999999,0.0,999,999,99
3021,1,29,19,0,*?*?*?*?*?*?*?*?*?*?*?*?*?*?*?*?*?*?*?*?*?*?,8.1,8.0,100,99960,0,-0,315,0.0,-0.0,0.0,0,0,0,0,225,5.7,10,5,9999,99999,9,999999999,0.1,999,999,99
3021,1,29,20,0,*?*?*?*?*?*?*?*?*?*?*?*?*?*?*?*?*?*?*?*?*?*?,7.9,7.9,100,99960,0,-0,314,0.0,-0.0,0.0,0,0,0,0,230,6.7,10,5,9999,99999,9,999999999,0.0,999,999,99
3021,1,29,21,0,*?*?*?*?*?*?*?*?*?*?*?*?*?*?*?*?*?*?*?*?*?*?,7.4,7.4,100,99960,0,-0,312,0.0,-0.0,0.0,0,0,0,0,235,4.6,10,5,9999,99999,9,999999999,0.0,999,999,99
3021,1,29,22,0,*?*?*?*?*?*?*?*?*?*?*?*?*?*?*?*?*?*?*?*?*?*?,7.5,7.4,100,99960,0,-0,312,0.0,-0.0,0.0,0,0,0,0,240,6.7,10,5,9999,99999,9,999999999,0.1,999,999,99
3021,1,29,23,0,*?*?*?*?*?*?*?*?*?*?*?*?*?*?*?*?*?*?*?*?*?*?,7.4,7.4,100,99960,0,-0,312,0.0,-0.0,0.0,0,0,0,0,245,7.7,10,5,9999,99999,9,999999999,0.1,999,999,99
3021,1,29,24,0,*?*?*?*?*?*?*?*?*?*?*?*?*?*?*?*?*?*?*?*?*?*?,6.9,2.7,83,99960,0,-0,311,0.0,-0.0,0.0,0,0,0,0,210,7.7,10,5,9999,99999,9,999999999,0.2,999,999,99
3021,1,30,1,0,*?*?*?*?*?*?*?*?*?*?*?*?*?*?*?*?*?*?*?*?*?*?,7.4,5.3,86,100436,0,-0,312,0.0,-0.0,0.0,0,0,0,0,245,6.2,10,5,9999,99999,9,999999999,0.0,999,999,99
3021,1,30,2,0,*?*?*?*?*?*?*?*?*?*?*?*?*?*?*?*?*?*?*?*?*?*?,7.5,4.3,79,100436,0,-0,313,0.0,-0.0,0.0,0,0,0,0,240,8.8,10,5,9999,99999,9,999999999,0.0,999,999,99
3021,1,30,3,0,*?*?*?*?*?*?*?*?*?*?*?*?*?*?*?*?*?*?*?*?*?*?,7.2,3.9,79,100436,0,-0,312,0.0,-0.0,0.0,0,0,0,0,235,7.7,10,5,9999,99999,9,999999999,0.0,999,999,99
3021,1,30,4,0,*?*?*?*?*?*?*?*?*?*?*?*?*?*?*?*?*?*?*?*?*?*?,7.0,3.6,78,100436,0,-0,311,0.0,-0.0,0.0,0,0,0,0,230,5.7,10,5,9999,99999,9,999999999,0.0,999,999,99
3021,1,30,5,0,*?*?*?*?*?*?*?*?*?*?*?*?*?*?*?*?*?*?*?*?*?*?,6.7,2.5,74,100436,0,-0,310,0.0,-0.0,0.0,0,0,0,0,225,5.2,10,5,9999,99999,9,999999999,0.0,999,999,99
3021,1,30,6,0,*?*?*?*?*?*?*?*?*?*?*?*?*?*?*?*?*?*?*?*?*?*?,7.1,1.7,69,100436,0,-0,312,0.0,-0.0,0.0,0,0,0,0,220,6.2,10,5,9999,99999,9,999999999,0.0,999,999,99
3021,1,30,7,0,*?*?*?*?*?*?*?*?*?*?*?*?*?*?*?*?*?*?*?*?*?*?,7.4,2.1,69,100436,0,-0,313,0.0,-0.0,0.0,0,0,0,0,225,8.8,10,5,9999,99999,9,999999999,0.0,999,999,99
3021,1,30,8,0,*?*?*?*?*?*?*?*?*?*?*?*?*?*?*?*?*?*?*?*?*?*?,7.4,2.7,72,100436,102,1406,308,10.0,18.3,8.6,1169,869,1102,178,230,7.2,9,5,9999,99999,9,999999999,0.0,999,999,99
3021,1,30,9,0,*?*?*?*?*?*?*?*?*?*?*?*?*?*?*?*?*?*?*?*?*?*?,6.9,2.7,74,100436,266,1407,311,37.8,0.0,37.8,4416,0,4424,1478,235,7.2,10,5,9999,99999,9,999999999,0.0,999,999,99
3021,1,30,10,0,*?*?*?*?*?*?*?*?*?*?*?*?*?*?*?*?*?*?*?*?*?*?,8.2,3.2,71,100436,389,1407,311,107.3,51.6,93.1,11779,4577,10523,2498,240,8.2,9,5,9999,99999,9,999999999,0.0,999,999,99
3021,1,30,11,0,*?*?*?*?*?*?*?*?*?*?*?*?*?*?*?*?*?*?*?*?*?*?,9.2,4.3,71,100436,463,1409,316,132.3,53.5,114.7,14524,4942,12955,3170,245,8.8,9,5,9999,99999,9,999999999,0.0,999,999,99
3021,1,30,12,0,*?*?*?*?*?*?*?*?*?*?*?*?*?*?*?*?*?*?*?*?*?*?,9.7,5.1,73,100436,482,1408,318,138.8,53.9,120.3,15240,5022,13588,3352,250,10.3,9,5,9999,99999,9,999999999,0.0,999,999,99
3021,1,30,13,0,*?*?*?*?*?*?*?*?*?*?*?*?*?*?*?*?*?*?*?*?*?*?,9.8,5.6,75,100436,445,1407,319,126.4,53.1,109.6,13874,4865,12379,3006,253,10.3,9,5,9999,99999,9,999999999,0.0,999,999,99
3021,1,30,14,0,*?*?*?*?*?*?*?*?*?*?*?*?*?*?*?*?*?*?*?*?*?*?,9.8,5.6,75,100436,356,1410,319,95.9,50.5,83.2,10526,4371,9411,2207,257,9.8,9,5,9999,99999,9,999999999,0.0,999,999,99
3021,1,30,15,0,*?*?*?*?*?*?*?*?*?*?*?*?*?*?*?*?*?*?*?*?*?*?,9.9,5.0,71,100436,219,1410,324,28.5,0.0,28.5,3346,0,3351,1107,260,9.8,10,5,9999,99999,9,999999999,0.0,999,999,99
3021,1,30,16,0,*?*?*?*?*?*?*?*?*?*?*?*?*?*?*?*?*?*?*?*?*?*?,9.7,5.3,74,100436,44,1407,323,0.0,0.0,0.0,0,0,0,0,263,7.7,10,5,9999,99999,9,999999999,0.0,999,999,99
3021,1,30,17,0,*?*?*?*?*?*?*?*?*?*?*?*?*?*?*?*?*?*?*?*?*?*?,9.5,5.5,76,100436,0,-0,322,0.0,-0.0,0.0,0,0,0,0,267,8.2,10,5,9999,99999,9,999999999,0.0,999,999,99
3021,1,30,18,0,*?*?*?*?*?*?*?*?*?*?*?*?*?*?*?*?*?*?*?*?*?*?,8.6,4.1,73,100436,0,-0,318,0.0,-0.0,0.0,0,0,0,0,270,6.2,10,5,9999,99999,9,999999999,0.0,999,999,99
3021,1,30,19,0,*?*?*?*?*?*?*?*?*?*?*?*?*?*?*?*?*?*?*?*?*?*?,8.4,3.9,73,100436,0,-0,317,0.0,-0.0,0.0,0,0,0,0,263,5.7,10,5,9999,99999,9,999999999,0.0,999,999,99
3021,1,30,20,0,*?*?*?*?*?*?*?*?*?*?*?*?*?*?*?*?*?*?*?*?*?*?,8.2,4.1,75,100436,0,-0,316,0.0,-0.0,0.0,0,0,0,0,257,6.7,10,5,9999,99999,9,999999999,0.0,999,999,99
3021,1,30,21,0,*?*?*?*?*?*?*?*?*?*?*?*?*?*?*?*?*?*?*?*?*?*?,9.0,3.9,70,100436,0,-0,320,0.0,-0.0,0.0,0,0,0,0,250,4.6,10,5,9999,99999,9,999999999,0.0,999,999,99
3021,1,30,22,0,*?*?*?*?*?*?*?*?*?*?*?*?*?*?*?*?*?*?*?*?*?*?,7.7,3.8,76,100436,0,-0,314,0.0,-0.0,0.0,0,0,0,0,243,6.7,10,5,9999,99999,9,999999999,0.0,999,999,99
3021,1,30,23,0,*?*?*?*?*?*?*?*?*?*?*?*?*?*?*?*?*?*?*?*?*?*?,7.6,3.2,74,100436,0,-0,314,0.0,-0.0,0.0,0,0,0,0,237,7.7,10,5,9999,99999,9,999999999,0.0,999,999,99
3021,1,30,24,0,*?*?*?*?*?*?*?*?*?*?*?*?*?*?*?*?*?*?*?*?*?*?,7.2,6.4,94,100436,0,-0,311,0.0,-0.0,0.0,0,0,0,0,250,7.7,10,5,9999,99999,9,999999999,0.0,999,999,99
3021,1,31,1,0,*?*?*?*?*?*?*?*?*?*?*?*?*?*?*?*?*?*?*?*?*?*?,7.2,4.5,83,100953,0,-0,312,0.0,-0.0,0.0,0,0,0,0,232,6.2,10,5,9999,99999,9,999999999,0.0,999,999,99
3021,1,31,2,0,*?*?*?*?*?*?*?*?*?*?*?*?*?*?*?*?*?*?*?*?*?*?,7.0,5.0,86,100953,0,-0,311,0.0,-0.0,0.0,0,0,0,0,233,8.8,10,5,9999,99999,9,999999999,0.0,999,999,99
3021,1,31,3,0,*?*?*?*?*?*?*?*?*?*?*?*?*?*?*?*?*?*?*?*?*?*?,6.6,4.8,88,100953,0,-0,309,0.0,-0.0,0.0,0,0,0,0,235,7.7,10,5,9999,99999,9,999999999,0.0,999,999,99
3021,1,31,4,0,*?*?*?*?*?*?*?*?*?*?*?*?*?*?*?*?*?*?*?*?*?*?,6.2,3.4,83,100953,0,-0,307,0.0,-0.0,0.0,0,0,0,0,237,5.7,10,5,9999,99999,9,999999999,0.0,999,999,99
3021,1,31,5,0,*?*?*?*?*?*?*?*?*?*?*?*?*?*?*?*?*?*?*?*?*?*?,6.2,3.6,83,100953,0,-0,307,0.0,-0.0,0.0,0,0,0,0,238,5.2,10,5,9999,99999,9,999999999,0.0,999,999,99
3021,1,31,6,0,*?*?*?*?*?*?*?*?*?*?*?*?*?*?*?*?*?*?*?*?*?*?,6.1,3.4,83,100953,0,-0,307,0.0,-0.0,0.0,0,0,0,0,240,6.2,10,5,9999,99999,9,999999999,0.0,999,999,99
3021,1,31,7,0,*?*?*?*?*?*?*?*?*?*?*?*?*?*?*?*?*?*?*?*?*?*?,5.8,3.0,82,100953,0,-0,306,0.0,-0.0,0.0,0,0,0,0,242,8.8,10,5,9999,99999,9,999999999,0.0,999,999,99
3021,1,31,8,0,*?*?*?*?*?*?*?*?*?*?*?*?*?*?*?*?*?*?*?*?*?*?,5.5,2.5,81,100953,108,1414,304,6.8,0.0,6.8,843,-0,842,272,243,7.2,10,5,9999,99999,9,999999999,0.0,999,999,99
3021,1,31,9,0,*?*?*?*?*?*?*?*?*?*?*?*?*?*?*?*?*?*?*?*?*?*?,6.5,3.4,81,100953,272,1408,299,89.5,116.8,67.0,9802,8998,7795,1436,245,7.2,8,4,9999,99999,9,999999999,0.0,999,999,99
3021,1,31,10,0,*?*?*?*?*?*?*?*?*?*?*?*?*?*?*?*?*?*?*?*?*?*?,7.5,3.9,78,100953,395,1407,304,144.9,130.1,108.4,15803,11598,12452,2402,247,8.2,8,4,9999,99999,9,999999999,0.0,999,999,99
3021,1,31,11,0,*?*?*?*?*?*?*?*?*?*?*?*?*?*?*?*?*?*?*?*?*?*?,9.2,4.5,73,100953,469,1408,311,178.1,134.7,133.2,19415,12665,15220,3019,248,8.8,8,4,9999,99999,9,999999999,0.0,999,999,99
3021,1,31,12,0,*?*?*?*?*?*?*?*?*?*?*?*?*?*?*?*?*?*?*?*?*?*?,10.2,4.5,68,100953,488,1407,316,186.8,135.7,139.7,20361,12899,15941,3186,250,10.3,8,4,9999,99999,9,999999999,0.0,999,999,99
3021,1,31,13,0,*?*?*?*?*?*?*?*?*?*?*?*?*?*?*?*?*?*?*?*?*?*?,10.2,4.5,67,100953,452,1408,316,170.4,133.8,127.5,18574,12442,14578,2872,250,10.3,8,4,9999,99999,9,999999999,0.0,999,999,99
3021,1,31,14,0,*?*?*?*?*?*?*?*?*?*?*?*?*?*?*?*?*?*?*?*?*?*?,9.9,3.8,66,100953,362,1408,314,130.0,127.4,97.3,14187,11015,11205,2135,250,9.8,8,4,9999,99999,9,999999999,0.0,999,999,99
3021,1,31,15,0,*?*?*?*?*?*?*?*?*?*?*?*?*?*?*?*?*?*?*?*?*?*?,10.3,3.6,63,100953,225,1407,311,80.9,180.7,52.0,8619,11924,6296,954,250,9.8,7,4,9999,99999,9,999999999,0.0,999,999,99
3021,1,31,16,0,*?*?*?*?*?*?*?*?*?*?*?*?*?*?*?*?*?*?*?*?*?*?,10.2,3.8,64,100953,50,1400,320,0.0,0.0,0.0,0,0,0,0,250,7.7,9,5,9999,99999,9,999999999,0.0,999,999,99
3021,1,31,17,0,*?*?*?*?*?*?*?*?*?*?*?*?*?*?*?*?*?*?*?*?*?*?,9.5,4.5,70,100953,0,-0,322,0.0,-0.0,0.0,0,0,0,0,250,8.2,10,5,9999,99999,9,999999999,0.0,999,999,99
3021,1,31,18,0,*?*?*?*?*?*?*?*?*?*?*?*?*?*?*?*?*?*?*?*?*?*?,8.9,4.6,74,100953,0,-0,319,0.0,-0.0,0.0,0,0,0,0,250,6.2,10,5,9999,99999,9,999999999,0.0,999,999,99
3021,1,31,19,0,*?*?*?*?*?*?*?*?*?*?*?*?*?*?*?*?*?*?*?*?*?*?,8.6,4.3,74,100953,0,-0,318,0.0,-0.0,0.0,0,0,0,0,247,5.7,10,5,9999,99999,9,999999999,0.0,999,999,99
3021,1,31,20,0,*?*?*?*?*?*?*?*?*?*?*?*?*?*?*?*?*?*?*?*?*?*?,7.8,4.5,79,100953,0,-0,314,0.0,-0.0,0.0,0,0,0,0,243,6.7,10,5,9999,99999,9,999999999,0.0,999,999,99
3021,1,31,21,0,*?*?*?*?*?*?*?*?*?*?*?*?*?*?*?*?*?*?*?*?*?*?,8.2,4.6,78,100953,0,-0,316,0.0,-0.0,0.0,0,0,0,0,240,4.6,10,5,9999,99999,9,999999999,0.1,999,999,99
3021,1,31,22,0,*?*?*?*?*?*?*?*?*?*?*?*?*?*?*?*?*?*?*?*?*?*?,7.9,4.6,80,100953,0,-0,315,0.0,-0.0,0.0,0,0,0,0,237,6.7,10,5,9999,99999,9,999999999,0.3,999,999,99
3021,1,31,23,0,*?*?*?*?*?*?*?*?*?*?*?*?*?*?*?*?*?*?*?*?*?*?,5.8,3.8,87,100953,0,-0,305,0.0,-0.0,0.0,0,0,0,0,233,7.7,10,5,9999,99999,9,999999999,0.2,999,999,99
3021,1,31,24,0,*?*?*?*?*?*?*?*?*?*?*?*?*?*?*?*?*?*?*?*?*?*?,7.6,3.9,78,100953,0,-0,313,0.0,-0.0,0.0,0,0,0,0,230,7.7,10,5,9999,99999,9,999999999,0.0,999,999,99
3021,2,1,1,0,*?*?*?*?*?*?*?*?*?*?*?*?*?*?*?*?*?*?*?*?*?*?,0.7,0.6,100,100172,0,-0,284,0.0,-0.0,0.0,0,0,0,0,227,6.2,10,5,9999,99999,9,999999999,0.0,999,999,99
3021,2,1,2,0,*?*?*?*?*?*?*?*?*?*?*?*?*?*?*?*?*?*?*?*?*?*?,-2.1,-2.2,100,100172,0,-0,273,0.0,-0.0,0.0,0,0,0,0,223,8.8,10,5,9999,99999,9,999999999,0.0,999,999,99
3021,2,1,3,0,*?*?*?*?*?*?*?*?*?*?*?*?*?*?*?*?*?*?*?*?*?*?,-0.9,-0.8,100,100172,0,-0,278,0.0,-0.0,0.0,0,0,0,0,220,7.7,10,5,9999,99999,9,999999999,0.0,999,999,99
3021,2,1,4,0,*?*?*?*?*?*?*?*?*?*?*?*?*?*?*?*?*?*?*?*?*?*?,-1.7,-1.7,100,100172,0,-0,275,0.0,-0.0,0.0,0,0,0,0,217,5.7,10,5,9999,99999,9,999999999,0.0,999,999,99
3021,2,1,5,0,*?*?*?*?*?*?*?*?*?*?*?*?*?*?*?*?*?*?*?*?*?*?,-2.1,-2.2,100,100172,0,-0,273,0.0,-0.0,0.0,0,0,0,0,213,5.2,10,5,9999,99999,9,999999999,0.0,999,999,99
3021,2,1,6,0,*?*?*?*?*?*?*?*?*?*?*?*?*?*?*?*?*?*?*?*?*?*?,-2.4,-2.4,100,100172,0,-0,272,0.0,-0.0,0.0,0,0,0,0,210,6.2,10,5,9999,99999,9,999999999,0.0,999,999,99
3021,2,1,7,0,*?*?*?*?*?*?*?*?*?*?*?*?*?*?*?*?*?*?*?*?*?*?,-2.6,-2.7,100,100172,0,-0,271,0.0,-0.0,0.0,0,0,0,0,218,8.8,10,5,9999,99999,9,999999999,0.0,999,999,99
3021,2,1,8,0,*?*?*?*?*?*?*?*?*?*?*?*?*?*?*?*?*?*?*?*?*?*?,-2.0,-1.9,100,100172,113,1407,269,13.7,22.7,11.9,1582,1134,1487,245,227,7.2,9,5,9999,99999,9,999999999,0.0,999,999,99
3021,2,1,9,0,*?*?*?*?*?*?*?*?*?*?*?*?*?*?*?*?*?*?*?*?*?*?,-1.2,-1.3,100,100172,278,1409,277,40.0,0.0,40.0,4680,0,4688,1571,235,7.2,10,5,9999,99999,9,999999999,0.0,999,999,99
3021,2,1,10,0,*?*?*?*?*?*?*?*?*?*?*?*?*?*?*?*?*?*?*?*?*?*?,0.0,-0.0,100,100172,401,1406,281,64.2,0.0,64.2,7495,0,7514,2607,243,8.2,10,5,9999,99999,9,999999999,0.0,999,999,99
3021,2,1,11,0,*?*?*?*?*?*?*?*?*?*?*?*?*?*?*?*?*?*?*?*?*?*?,2.5,2.3,100,100172,475,1407,287,136.6,53.8,118.4,14999,4996,13375,3290,252,8.8,9,5,9999,99999,9,999999999,0.0,999,999,99
3021,2,1,12,0,*?*?*?*?*?*?*?*?*?*?*?*?*?*?*?*?*?*?*?*?*?*?,3.4,1.3,100,100172,495,1408,291,143.2,54.2,124.2,15732,5063,14027,3478,260,10.3,9,5,9999,99999,9,999999999,0.5,999,999,99
3021,2,1,13,0,*?*?*?*?*?*?*?*?*?*?*?*?*?*?*?*?*?*?*?*?*?*?,3.5,1.7,100,100172,458,1406,291,130.8,53.4,113.4,14366,4924,12815,3129,257,10.3,9,5,9999,99999,9,999999999,0.0,999,999,99
3021,2,1,14,0,*?*?*?*?*?*?*?*?*?*?*?*?*?*?*?*?*?*?*?*?*?*?,3.9,1.0,99,100172,368,1405,293,100.4,51.0,87.0,11016,4455,9845,2319,253,9.8,9,5,9999,99999,9,999999999,0.0,999,999,99
3021,2,1,15,0,*?*?*?*?*?*?*?*?*?*?*?*?*?*?*?*?*?*?*?*?*?*?,3.8,0.8,98,100172,231,1404,297,31.0,0.0,31.0,3636,0,3642,1206,250,9.8,10,5,9999,99999,9,999999999,0.0,999,999,99
3021,2,1,16,0,*?*?*?*?*?*?*?*?*?*?*?*?*?*?*?*?*?*?*?*?*?*?,3.5,1.0,100,100172,57,1418,296,0.0,0.0,0.0,0,0,0,0,247,7.7,10,5,9999,99999,9,999999999,0.0,999,999,99
3021,2,1,17,0,*?*?*?*?*?*?*?*?*?*?*?*?*?*?*?*?*?*?*?*?*?*?,3.1,0.6,100,100172,0,-0,294,0.0,-0.0,0.0,0,0,0,0,243,8.2,10,5,9999,99999,9,999999999,0.0,999,999,99
3021,2,1,18,0,*?*?*?*?*?*?*?*?*?*?*?*?*?*?*?*?*?*?*?*?*?*?,2.2,0.2,100,100172,0,-0,291,0.0,-0.0,0.0,0,0,0,0,240,6.2,10,5,9999,99999,9,999999999,0.0,999,999,99
3021,2,1,19,0,*?*?*?*?*?*?*?*?*?*?*?*?*?*?*?*?*?*?*?*?*?*?,0.9,0.8,100,100172,0,-0,285,0.0,-0.0,0.0,0,0,0,0,258,5.7,10,5,9999,99999,9,999999999,0.0,999,999,99
3021,2,1,20,0,*?*?*?*?*?*?*?*?*?*?*?*?*?*?*?*?*?*?*?*?*?*?,1.9,1.9,100,100172,0,-0,289,0.0,-0.0,0.0,0,0,0,0,277,6.7,10,5,9999,99999,9,999999999,0.0,999,999,99
3021,2,1,21,0,*?*?*?*?*?*?*?*?*?*?*?*?*?*?*?*?*?*?*?*?*?*?,-1.0,-1.1,100,100172,0,-0,277,0.0,-0.0,0.0,0,0,0,0,295,4.6,10,5,9999,99999,9,999999999,0.0,999,999,99
3021,2,1,22,0,*?*?*?*?*?*?*?*?*?*?*?*?*?*?*?*?*?*?*?*?*?*?,-0.2,-0.4,100,100172,0,-0,281,0.0,-0.0,0.0,0,0,0,0,313,6.7,10,5,9999,99999,9,999999999,0.0,999,999,99
3021,2,1,23,0,*?*?*?*?*?*?*?*?*?*?*?*?*?*?*?*?*?*?*?*?*?*?,-0.0,-0.8,100,100172,0,-0,282,0.0,-0.0,0.0,0,0,0,0,332,7.7,10,5,9999,99999,9,999999999,0.0,999,999,99
3021,2,1,24,0,*?*?*?*?*?*?*?*?*?*?*?*?*?*?*?*?*?*?*?*?*?*?,3.8,2.5,100,100172,0,-0,297,0.0,-0.0,0.0,0,0,0,0,230,7.7,10,5,9999,99999,9,999999999,0.0,999,999,99
3021,2,2,1,0,*?*?*?*?*?*?*?*?*?*?*?*?*?*?*?*?*?*?*?*?*?*?,0.9,-0.2,93,101710,0,-0,285,0.0,-0.0,0.0,0,0,0,0,345,6.2,10,5,9999,99999,9,999999999,0.0,999,999,99
3021,2,2,2,0,*?*?*?*?*?*?*?*?*?*?*?*?*?*?*?*?*?*?*?*?*?*?,1.0,-0.0,94,101710,0,-0,286,0.0,-0.0,0.0,0,0,0,0,340,8.8,10,5,9999,99999,9,999999999,0.0,999,999,99
3021,2,2,3,0,*?*?*?*?*?*?*?*?*?*?*?*?*?*?*?*?*?*?*?*?*?*?,2.0,0.2,89,101710,0,-0,290,0.0,-0.0,0.0,0,0,0,0,335,7.7,10,5,9999,99999,9,999999999,0.0,999,999,99
3021,2,2,4,0,*?*?*?*?*?*?*?*?*?*?*?*?*?*?*?*?*?*?*?*?*?*?,1.6,-0.4,88,101710,0,-0,288,0.0,-0.0,0.0,0,0,0,0,330,5.7,10,5,9999,99999,9,999999999,0.0,999,999,99
3021,2,2,5,0,*?*?*?*?*?*?*?*?*?*?*?*?*?*?*?*?*?*?*?*?*?*?,0.6,-0.8,90,101710,0,-0,284,0.0,-0.0,0.0,0,0,0,0,325,5.2,10,5,9999,99999,9,999999999,0.0,999,999,99
3021,2,2,6,0,*?*?*?*?*?*?*?*?*?*?*?*?*?*?*?*?*?*?*?*?*?*?,0.5,-1.5,86,101710,0,-0,284,0.0,-0.0,0.0,0,0,0,0,320,6.2,10,5,9999,99999,9,999999999,0.0,999,999,99
3021,2,2,7,0,*?*?*?*?*?*?*?*?*?*?*?*?*?*?*?*?*?*?*?*?*?*?,0.1,-0.8,93,101710,0,-0,282,0.0,-0.0,0.0,0,0,0,0,322,8.8,10,5,9999,99999,9,999999999,0.0,999,999,99
3021,2,2,8,0,*?*?*?*?*?*?*?*?*?*?*?*?*?*?*?*?*?*?*?*?*?*?,0.5,-1.3,89,101710,119,1410,284,9.0,0.0,9.0,1099,-0,1099,357,323,7.2,10,5,9999,99999,9,999999999,0.0,999,999,99
3021,2,2,9,0,*?*?*?*?*?*?*?*?*?*?*?*?*?*?*?*?*?*?*?*?*?*?,0.6,-0.6,91,101710,284,1409,284,41.2,0.0,41.2,4816,0,4825,1619,325,7.2,10,5,9999,99999,9,999999999,0.0,999,999,99
3021,2,2,10,0,*?*?*?*?*?*?*?*?*?*?*?*?*?*?*?*?*?*?*?*?*?*?,1.5,-0.0,90,101710,407,1405,288,65.4,0.0,65.4,7640,0,7659,2662,327,8.2,10,5,9999,99999,9,999999999,0.0,999,999,99
3021,2,2,11,0,*?*?*?*?*?*?*?*?*?*?*?*?*?*?*?*?*?*?*?*?*?*?,2.8,1.0,89,101710,482,1408,293,79.9,0.0,79.9,9357,0,9384,3336,328,8.8,10,5,9999,99999,9,999999999,0.0,999,999,99
3021,2,2,12,0,*?*?*?*?*?*?*?*?*?*?*?*?*?*?*?*?*?*?*?*?*?*?,3.3,2.3,94,101710,501,1406,295,83.7,0.0,83.7,9812,0,9841,3518,330,10.3,10,5,9999,99999,9,999999999,0.0,999,999,99
3021,2,2,13,0,*?*?*?*?*?*?*?*?*?*?*?*?*?*?*?*?*?*?*?*?*?*?,4.0,2.7,92,101710,465,1407,298,76.6,0.0,76.6,8969,0,8993,3181,323,10.3,10,5,9999,99999,9,999999999,0.0,999,999,99
3021,2,2,14,0,*?*?*?*?*?*?*?*?*?*?*?*?*?*?*?*?*?*?*?*?*?*?,3.9,3.6,100,101710,375,1406,297,59.1,0.0,59.1,6899,0,6915,2381,317,9.8,10,5,9999,99999,9,999999999,0.0,999,999,99
3021,2,2,15,0,*?*?*?*?*?*?*?*?*?*?*?*?*?*?*?*?*?*?*?*?*?*?,3.7,3.2,99,101710,238,1407,296,32.3,0.0,32.3,3785,0,3791,1258,310,9.8,10,5,9999,99999,9,999999999,0.0,999,999,99
3021,2,2,16,0,*?*?*?*?*?*?*?*?*?*?*?*?*?*?*?*?*?*?*?*?*?*?,3.9,2.5,91,101710,63,1409,297,0.0,0.0,0.0,0,0,0,0,303,7.7,10,5,9999,99999,9,999999999,0.0,999,999,99
3021,2,2,17,0,*?*?*?*?*?*?*?*?*?*?*?*?*?*?*?*?*?*?*?*?*?*?,3.9,2.1,89,101710,0,-0,298,0.0,-0.0,0.0,0,0,0,0,297,8.2,10,5,9999,99999,9,999999999,0.0,999,999,99
3021,2,2,18,0,*?*?*?*?*?*?*?*?*?*?*?*?*?*?*?*?*?*?*?*?*?*?,3.0,1.9,94,101710,0,-0,294,0.0,-0.0,0.0,0,0,0,0,290,6.2,10,5,9999,99999,9,999999999,0.0,999,999,99
3021,2,2,19,0,*?*?*?*?*?*?*?*?*?*?*?*?*?*?*?*?*?*?*?*?*?*?,2.8,1.0,90,101710,0,-0,293,0.0,-0.0,0.0,0,0,0,0,283,5.7,10,5,9999,99999,9,999999999,0.0,999,999,99
3021,2,2,20,0,*?*?*?*?*?*?*?*?*?*?*?*?*?*?*?*?*?*?*?*?*?*?,1.9,1.7,100,101710,0,-0,289,0.0,-0.0,0.0,0,0,0,0,277,6.7,10,5,9999,99999,9,999999999,0.0,999,999,99
3021,2,2,21,0,*?*?*?*?*?*?*?*?*?*?*?*?*?*?*?*?*?*?*?*?*?*?,1.5,0.2,91,101710,0,-0,288,0.0,-0.0,0.0,0,0,0,0,270,4.6,10,5,9999,99999,9,999999999,0.0,999,999,99
3021,2,2,22,0,*?*?*?*?*?*?*?*?*?*?*?*?*?*?*?*?*?*?*?*?*?*?,2.1,0.2,88,101710,0,-0,290,0.0,-0.0,0.0,0,0,0,0,263,6.7,10,5,9999,99999,9,999999999,0.0,999,999,99
3021,2,2,23,0,*?*?*?*?*?*?*?*?*?*?*?*?*?*?*?*?*?*?*?*?*?*?,2.5,0.8,90,101710,0,-0,292,0.0,-0.0,0.0,0,0,0,0,257,7.7,10,5,9999,99999,9,999999999,0.0,999,999,99
3021,2,2,24,0,*?*?*?*?*?*?*?*?*?*?*?*?*?*?*?*?*?*?*?*?*?*?,0.1,-0.6,96,101710,0,-0,282,0.0,-0.0,0.0,0,0,0,0,350,7.7,10,5,9999,99999,9,999999999,0.0,999,999,99
3021,2,3,1,0,*?*?*?*?*?*?*?*?*?*?*?*?*?*?*?*?*?*?*?*?*?*?,3.4,1.0,85,101707,0,-0,296,0.0,-0.0,0.0,0,0,0,0,243,6.2,10,5,9999,99999,9,999999999,0.0,999,999,99
3021,2,3,2,0,*?*?*?*?*?*?*?*?*?*?*?*?*?*?*?*?*?*?*?*?*?*?,3.4,1.3,85,101707,0,-0,296,0.0,-0.0,0.0,0,0,0,0,237,8.8,10,5,9999,99999,9,999999999,0.0,999,999,99
3021,2,3,3,0,*?*?*?*?*?*?*?*?*?*?*?*?*?*?*?*?*?*?*?*?*?*?,3.4,1.9,89,101707,0,-0,295,0.0,-0.0,0.0,0,0,0,0,230,7.7,10,5,9999,99999,9,999999999,0.0,999,999,99
3021,2,3,4,0,*?*?*?*?*?*?*?*?*?*?*?*?*?*?*?*?*?*?*?*?*?*?,3.2,1.5,88,101707,0,-0,295,0.0,-0.0,0.0,0,0,0,0,223,5.7,10,5,9999,99999,9,999999999,0.0,999,999,99
3021,2,3,5,0,*?*?*?*?*?*?*?*?*?*?*?*?*?*?*?*?*?*?*?*?*?*?,2.9,1.3,89,101707,0,-0,293,0.0,-0.0,0.0,0,0,0,0,217,5.2,10,5,9999,99999,9,999999999,0.0,999,999,99
3021,2,3,6,0,*?*?*?*?*?*?*?*?*?*?*?*?*?*?*?*?*?*?*?*?*?*?,3.0,0.2,82,101707,0,-0,294,0.0,-0.0,0.0,0,0,0,0,210,6.2,10,5,9999,99999,9,999999999,0.0,999,999,99
3021,2,3,7,0,*?*?*?*?*?*?*?*?*?*?*?*?*?*?*?*?*?*?*?*?*?*?,3.0,0.4,84,101707,0,-0,294,0.0,-0.0,0.0,0,0,0,0,213,8.8,10,5,9999,99999,9,999999999,0.0,999,999,99
3021,2,3,8,0,*?*?*?*?*?*?*?*?*?*?*?*?*?*?*?*?*?*?*?*?*?*?,3.4,0.6,82,101707,124,1401,291,17.6,26.4,15.2,2012,1391,1887,316,217,7.2,9,5,9999,99999,9,999999999,0.0,999,999,99
3021,2,3,9,0,*?*?*?*?*?*?*?*?*?*?*?*?*?*?*?*?*?*?*?*?*?*?,4.6,0.8,77,101707,290,1408,296,73.7,47.6,63.9,8127,3781,7493,1376,220,7.2,9,5,9999,99999,9,999999999,0.0,999,999,99
3021,2,3,10,0,*?*?*?*?*?*?*?*?*?*?*?*?*?*?*?*?*?*?*?*?*?*?,4.6,1.5,81,101707,414,1407,296,115.8,52.4,100.4,12710,4713,11347,2721,223,8.2,9,5,9999,99999,9,999999999,0.0,999,999,99
3021,2,3,11,0,*?*?*?*?*?*?*?*?*?*?*?*?*?*?*?*?*?*?*?*?*?*?,5.8,2.3,79,101707,488,1406,301,141.1,54.1,122.3,15490,5049,13810,3416,227,8.8,9,5,9999,99999,9,999999999,0.0,999,999,99
3021,2,3,12,0,*?*?*?*?*?*?*?*?*?*?*?*?*?*?*?*?*?*?*?*?*?*?,6.0,2.3,77,101707,508,1407,302,147.8,54.4,128.1,16229,5123,14464,3609,230,10.3,9,5,9999,99999,9,999999999,0.0,999,999,99
3021,2,3,13,0,*?*?*?*?*?*?*?*?*?*?*?*?*?*?*?*?*?*?*?*?*?*?,6.0,2.5,78,101707,472,1408,302,135.4,53.7,117.4,14872,4982,13263,3258,230,10.3,9,5,9999,99999,9,999999999,0.0,999,999,99
3021,2,3,14,0,*?*?*?*?*?*?*?*?*?*?*?*?*?*?*?*?*?*?*?*?*?*?,6.1,2.9,80,101707,382,1407,307,60.4,0.0,60.4,7054,0,7071,2439,230,9.8,10,5,9999,99999,9,999999999,0.0,999,999,99
3021,2,3,15,0,*?*?*?*?*?*?*?*?*?*?*?*?*?*?*?*?*?*?*?*?*?*?,6.1,3.8,85,101707,245,1409,302,58.4,44.6,50.6,6459,3292,5977,1078,230,9.8,9,5,9999,99999,9,999999999,0.0,999,999,99
3021,2,3,16,0,*?*?*?*?*?*?*?*?*?*?*?*?*?*?*?*?*?*?*?*?*?*?,5.6,3.0,84,101707,69,1400,305,0.0,0.0,0.0,0,0,0,0,230,7.7,10,5,9999,99999,9,999999999,0.0,999,999,99
3021,2,3,17,0,*?*?*?*?*?*?*?*?*?*?*?*?*?*?*?*?*?*?*?*?*?*?,5.7,2.7,81,101707,0,-0,305,0.0,-0.0,0.0,0,0,0,0,230,8.2,10,5,9999,99999,9,999999999,0.0,999,999,99
3021,2,3,18,0,*?*?*?*?*?*?*?*?*?*?*?*?*?*?*?*?*?*?*?*?*?*?,5.5,2.3,79,101707,0,-0,304,0.0,-0.0,0.0,0,0,0,0,230,6.2,10,5,9999,99999,9,999999999,0.0,999,999,99
3021,2,3,19,0,*?*?*?*?*?*?*?*?*?*?*?*?*?*?*?*?*?*?*?*?*?*?,4.9,1.5,79,101707,0,-0,302,0.0,-0.0,0.0,0,0,0,0,235,5.7,10,5,9999,99999,9,999999999,0.0,999,999,99
3021,2,3,20,0,*?*?*?*?*?*?*?*?*?*?*?*?*?*?*?*?*?*?*?*?*?*?,4.6,1.3,79,101707,0,-0,301,0.0,-0.0,0.0,0,0,0,0,240,6.7,10,5,9999,99999,9,999999999,0.0,999,999,99
3021,2,3,21,0,*?*?*?*?*?*?*?*?*?*?*?*?*?*?*?*?*?*?*?*?*?*?,4.6,2.5,86,101707,0,-0,300,0.0,-0.0,0.0,0,0,0,0,245,4.6,10,5,9999,99999,9,999999999,0.0,999,999,99
3021,2,3,22,0,*?*?*?*?*?*?*?*?*?*?*?*?*?*?*?*?*?*?*?*?*?*?,3.9,1.9,87,101707,0,-0,298,0.0,-0.0,0.0,0,0,0,0,250,6.7,10,5,9999,99999,9,999999999,0.0,999,999,99
3021,2,3,23,0,*?*?*?*?*?*?*?*?*?*?*?*?*?*?*?*?*?*?*?*?*?*?,4.2,2.5,89,101707,0,-0,299,0.0,-0.0,0.0,0,0,0,0,255,7.7,10,5,9999,99999,9,999999999,0.0,999,999,99
3021,2,3,24,0,*?*?*?*?*?*?*?*?*?*?*?*?*?*?*?*?*?*?*?*?*?*?,2.9,0.8,87,101707,0,-0,293,0.0,-0.0,0.0,0,0,0,0,250,7.7,10,5,9999,99999,9,999999999,0.0,999,999,99
3021,2,4,1,0,*?*?*?*?*?*?*?*?*?*?*?*?*?*?*?*?*?*?*?*?*?*?,4.8,3.9,97,101028,0,-0,301,0.0,-0.0,0.0,0,0,0,0,262,6.2,10,5,9999,99999,9,999999999,0.0,999,999,99
3021,2,4,2,0,*?*?*?*?*?*?*?*?*?*?*?*?*?*?*?*?*?*?*?*?*?*?,5.3,4.6,99,101028,0,-0,303,0.0,-0.0,0.0,0,0,0,0,263,8.8,10,5,9999,99999,9,999999999,0.0,999,999,99
3021,2,4,3,0,*?*?*?*?*?*?*?*?*?*?*?*?*?*?*?*?*?*?*?*?*?*?,4.1,3.6,99,101028,0,-0,298,0.0,-0.0,0.0,0,0,0,0,265,7.7,10,5,9999,99999,9,999999999,0.0,999,999,99
3021,2,4,4,0,*?*?*?*?*?*?*?*?*?*?*?*?*?*?*?*?*?*?*?*?*?*?,4.4,4.1,100,101028,0,-0,299,0.0,-0.0,0.0,0,0,0,0,267,5.7,10,5,9999,99999,9,999999999,0.0,999,999,99
3021,2,4,5,0,*?*?*?*?*?*?*?*?*?*?*?*?*?*?*?*?*?*?*?*?*?*?,4.2,3.8,100,101028,0,-0,299,0.0,-0.0,0.0,0,0,0,0,268,5.2,10,5,9999,99999,9,999999999,0.0,999,999,99
3021,2,4,6,0,*?*?*?*?*?*?*?*?*?*?*?*?*?*?*?*?*?*?*?*?*?*?,4.6,4.3,100,101028,0,-0,300,0.0,-0.0,0.0,0,0,0,0,270,6.2,10,5,9999,99999,9,999999999,0.0,999,999,99
3021,2,4,7,0,*?*?*?*?*?*?*?*?*?*?*?*?*?*?*?*?*?*?*?*?*?*?,4.3,4.1,100,101028,0,-0,299,0.0,-0.0,0.0,0,0,0,0,270,8.8,10,5,9999,99999,9,999999999,0.0,999,999,99
3021,2,4,8,0,*?*?*?*?*?*?*?*?*?*?*?*?*?*?*?*?*?*?*?*?*?*?,4.2,4.1,100,101028,130,1402,298,11.3,0.0,11.3,1365,-0,1365,444,270,7.2,10,5,9999,99999,9,999999999,0.0,999,999,99
3021,2,4,9,0,*?*?*?*?*?*?*?*?*?*?*?*?*?*?*?*?*?*?*?*?*?*?,4.1,4.1,100,101028,296,1407,298,43.6,0.0,43.6,5096,0,5106,1719,270,7.2,10,5,9999,99999,9,999999999,0.0,999,999,99
3021,2,4,10,0,*?*?*?*?*?*?*?*?*?*?*?*?*?*?*?*?*?*?*?*?*?*?,5.0,4.8,100,101028,420,1406,302,67.9,0.0,67.9,7938,0,7959,2777,270,8.2,10,5,9999,99999,9,999999999,0.0,999,999,99
3021,2,4,11,0,*?*?*?*?*?*?*?*?*?*?*?*?*?*?*?*?*?*?*?*?*?*?,5.9,4.6,94,101028,495,1407,306,82.5,0.0,82.5,9667,0,9695,3460,270,8.8,10,5,9999,99999,9,999999999,0.0,999,999,99
3021,2,4,12,0,*?*?*?*?*?*?*?*?*?*?*?*?*?*?*?*?*?*?*?*?*?*?,5.9,3.8,88,101028,514,1405,306,86.4,0.0,86.4,10129,0,10159,3646,270,10.3,10,5,9999,99999,9,999999999,0.0,999,999,99
3021,2,4,13,0,*?*?*?*?*?*?*?*?*?*?*?*?*?*?*?*?*?*?*?*?*?*?,5.7,4.8,96,101028,478,1405,305,79.3,0.0,79.3,9285,0,9312,3306,268,10.3,10,5,9999,99999,9,999999999,0.0,999,999,99
3021,2,4,14,0,*?*?*?*?*?*?*?*?*?*?*?*?*?*?*?*?*?*?*?*?*?*?,6.2,4.3,90,101028,388,1404,307,61.8,0.0,61.8,7210,0,7228,2498,267,9.8,10,5,9999,99999,9,999999999,0.0,999,999,99
3021,2,4,15,0,*?*?*?*?*?*?*?*?*?*?*?*?*?*?*?*?*?*?*?*?*?*?,6.0,4.5,93,101028,251,1405,306,34.9,0.0,34.9,4085,0,4092,1362,265,9.8,10,5,9999,99999,9,999999999,0.0,999,999,99
3021,2,4,16,0,*?*?*?*?*?*?*?*?*?*?*?*?*?*?*?*?*?*?*?*?*?*?,6.0,5.8,100,101028,76,1410,306,0.6,0.0,0.6,87,-0,87,25,263,7.7,10,5,9999,99999,9,999999999,0.0,999,999,99
3021,2,4,17,0,*?*?*?*?*?*?*?*?*?*?*?*?*?*?*?*?*?*?*?*?*?*?,6.0,6.1,100,101028,0,-0,306,0.0,-0.0,0.0,0,0,0,0,262,8.2,10,5,9999,99999,9,999999999,0.0,999,999,99
3021,2,4,18,0,*?*?*?*?*?*?*?*?*?*?*?*?*?*?*?*?*?*?*?*?*?*?,6.0,5.9,100,101028,0,-0,306,0.0,-0.0,0.0,0,0,0,0,260,6.2,10,5,9999,99999,9,999999999,0.0,999,999,99
3021,2,4,19,0,*?*?*?*?*?*?*?*?*?*?*?*?*?*?*?*?*?*?*?*?*?*?,5.0,5.0,100,101028,0,-0,302,0.0,-0.0,0.0,0,0,0,0,265,5.7,10,5,9999,99999,9,999999999,0.0,999,999,99
3021,2,4,20,0,*?*?*?*?*?*?*?*?*?*?*?*?*?*?*?*?*?*?*?*?*?*?,5.2,5.1,100,101028,0,-0,303,0.0,-0.0,0.0,0,0,0,0,270,6.7,10,5,9999,99999,9,999999999,0.0,999,999,99
3021,2,4,21,0,*?*?*?*?*?*?*?*?*?*?*?*?*?*?*?*?*?*?*?*?*?*?,4.9,5.0,100,101028,0,-0,301,0.0,-0.0,0.0,0,0,0,0,275,4.6,10,5,9999,99999,9,999999999,0.0,999,999,99
3021,2,4,22,0,*?*?*?*?*?*?*?*?*?*?*?*?*?*?*?*?*?*?*?*?*?*?,4.6,4.5,100,101028,0,-0,300,0.0,-0.0,0.0,0,0,0,0,280,6.7,10,5,9999,99999,9,999999999,0.0,999,999,99
3021,2,4,23,0,*?*?*?*?*?*?*?*?*?*?*?*?*?*?*?*?*?*?*?*?*?*?,4.1,4.1,100,101028,0,-0,298,0.0,-0.0,0.0,0,0,0,0,285,7.7,10,5,9999,99999,9,999999999,0.0,999,999,99
3021,2,4,24,0,*?*?*?*?*?*?*?*?*?*?*?*?*?*?*?*?*?*?*?*?*?*?,4.5,3.2,94,101028,0,-0,300,0.0,-0.0,0.0,0,0,0,0,260,7.7,10,5,9999,99999,9,999999999,0.0,999,999,99
3021,2,5,1,0,*?*?*?*?*?*?*?*?*?*?*?*?*?*?*?*?*?*?*?*?*?*?,2.2,2.3,100,99812.1,0,-0,290,0.0,-0.0,0.0,0,0,0,0,285,6.2,10,5,9999,99999,9,999999999,0.0,999,999,99
3021,2,5,2,0,*?*?*?*?*?*?*?*?*?*?*?*?*?*?*?*?*?*?*?*?*?*?,1.3,1.3,100,99812.1,0,-0,287,0.0,-0.0,0.0,0,0,0,0,280,8.8,10,5,9999,99999,9,999999999,0.0,999,999,99
3021,2,5,3,0,*?*?*?*?*?*?*?*?*?*?*?*?*?*?*?*?*?*?*?*?*?*?,-0.3,-0.4,100,99812.1,0,-0,280,0.0,-0.0,0.0,0,0,0,0,275,7.7,10,5,9999,99999,9,999999999,0.0,999,999,99
3021,2,5,4,0,*?*?*?*?*?*?*?*?*?*?*?*?*?*?*?*?*?*?*?*?*?*?,-1.9,-1.9,100,99812.1,0,-0,274,0.0,-0.0,0.0,0,0,0,0,270,5.7,10,5,9999,99999,9,999999999,0.0,999,999,99
3021,2,5,5,0,*?*?*?*?*?*?*?*?*?*?*?*?*?*?*?*?*?*?*?*?*?*?,-1.2,-1.3,100,99812.1,0,-0,277,0.0,-0.0,0.0,0,0,0,0,265,5.2,10,5,9999,99999,9,999999999,0.0,999,999,99
3021,2,5,6,0,*?*?*?*?*?*?*?*?*?*?*?*?*?*?*?*?*?*?*?*?*?*?,-0.4,-0.4,100,99812.1,0,-0,280,0.0,-0.0,0.0,0,0,0,0,260,6.2,10,5,9999,99999,9,999999999,0.0,999,999,99
3021,2,5,7,0,*?*?*?*?*?*?*?*?*?*?*?*?*?*?*?*?*?*?*?*?*?*?,0.1,0.2,100,99812.1,0,-0,248,0.0,-0.0,0.0,0,0,0,0,262,8.8,3,2,9999,99999,9,999999999,0.0,999,999,99
3021,2,5,8,0,*?*?*?*?*?*?*?*?*?*?*?*?*?*?*?*?*?*?*?*?*?*?,-0.5,-0.6,100,99812.1,136,1401,230,43.0,310.2,12.9,4599,20484,2159,366,263,7.2,0,0,9999,99999,9,999999999,0.0,999,999,99
3021,2,5,9,0,*?*?*?*?*?*?*?*?*?*?*?*?*?*?*?*?*?*?*?*?*?*?,1.2,1.0,100,99812.1,302,1405,239,154.8,504.0,46.4,16102,39983,7115,868,265,7.2,0,0,9999,99999,9,999999999,0.0,999,999,99
3021,2,5,10,0,*?*?*?*?*?*?*?*?*?*?*?*?*?*?*?*?*?*?*?*?*?*?,5.1,3.4,100,99812.1,427,1407,257,238.7,550.6,71.6,24787,48815,10544,1353,267,8.2,0,0,9999,99999,9,999999999,0.0,999,999,99
3021,2,5,11,0,*?*?*?*?*?*?*?*?*?*?*?*?*?*?*?*?*?*?*?*?*?*?,7.7,4.5,91,99812.1,501,1405,269,289.1,567.4,86.7,30039,52427,12518,1668,268,8.8,0,0,9999,99999,9,999999999,0.0,999,999,99
3021,2,5,12,0,*?*?*?*?*?*?*?*?*?*?*?*?*?*?*?*?*?*?*?*?*?*?,9.8,4.8,80,99812.1,521,1405,278,302.6,571.1,90.8,31447,53236,13035,1756,270,10.3,0,0,9999,99999,9,999999999,0.0,999,999,99
3021,2,5,13,0,*?*?*?*?*?*?*?*?*?*?*?*?*?*?*?*?*?*?*?*?*?*?,10.4,5.1,79,99812.1,485,1405,281,278.2,564.2,83.5,28895,51724,12094,1597,268,10.3,0,0,9999,99999,9,999999999,0.0,999,999,99
3021,2,5,14,0,*?*?*?*?*?*?*?*?*?*?*?*?*?*?*?*?*?*?*?*?*?*?,10.5,5.8,82,99812.1,395,1405,283,217.6,541.6,65.3,22590,46969,9695,1227,267,9.8,0,0,9999,99999,9,999999999,0.0,999,999,99
3021,2,5,15,0,*?*?*?*?*?*?*?*?*?*?*?*?*?*?*?*?*?*?*?*?*?*?,10.2,4.6,77,99812.1,258,1406,279,124.9,476.6,37.5,13032,35630,5854,703,265,9.8,0,0,9999,99999,9,999999999,0.0,999,999,99
3021,2,5,16,0,*?*?*?*?*?*?*?*?*?*?*?*?*?*?*?*?*?*?*?*?*?*?,10.4,4.3,75,99812.1,82,1401,284,6.5,76.9,2.0,726,4467,361,80,263,7.7,1,0,9999,99999,9,999999999,0.0,999,999,99
3021,2,5,17,0,*?*?*?*?*?*?*?*?*?*?*?*?*?*?*?*?*?*?*?*?*?*?,9.6,3.9,77,99812.1,0,-0,322,0.0,-0.0,0.0,0,0,0,0,262,8.2,10,5,9999,99999,9,999999999,0.0,999,999,99
3021,2,5,18,0,*?*?*?*?*?*?*?*?*?*?*?*?*?*?*?*?*?*?*?*?*?*?,7.3,3.9,89,99812.1,0,-0,312,0.0,-0.0,0.0,0,0,0,0,260,6.2,10,5,9999,99999,9,999999999,0.0,999,999,99
3021,2,5,19,0,*?*?*?*?*?*?*?*?*?*?*?*?*?*?*?*?*?*?*?*?*?*?,5.6,2.3,89,99812.1,0,-0,305,0.0,-0.0,0.0,0,0,0,0,268,5.7,10,5,9999,99999,9,999999999,0.0,999,999,99
3021,2,5,20,0,*?*?*?*?*?*?*?*?*?*?*?*?*?*?*?*?*?*?*?*?*?*?,4.2,2.3,99,99812.1,0,-0,299,0.0,-0.0,0.0,0,0,0,0,277,6.7,10,5,9999,99999,9,999999999,0.0,999,999,99
3021,2,5,21,0,*?*?*?*?*?*?*?*?*?*?*?*?*?*?*?*?*?*?*?*?*?*?,4.1,1.7,96,99812.1,0,-0,298,0.0,-0.0,0.0,0,0,0,0,285,4.6,10,5,9999,99999,9,999999999,0.0,999,999,99
3021,2,5,22,0,*?*?*?*?*?*?*?*?*?*?*?*?*?*?*?*?*?*?*?*?*?*?,2.3,0.4,98,99812.1,0,-0,291,0.0,-0.0,0.0,0,0,0,0,293,6.7,10,5,9999,99999,9,999999999,0.0,999,999,99
3021,2,5,23,0,*?*?*?*?*?*?*?*?*?*?*?*?*?*?*?*?*?*?*?*?*?*?,1.9,-0.0,99,99812.1,0,-0,289,0.0,-0.0,0.0,0,0,0,0,302,7.7,10,5,9999,99999,9,999999999,0.0,999,999,99
3021,2,5,24,0,*?*?*?*?*?*?*?*?*?*?*?*?*?*?*?*?*?*?*?*?*?*?,3.6,3.6,100,99812.1,0,-0,296,0.0,-0.0,0.0,0,0,0,0,290,7.7,10,5,9999,99999,9,999999999,0.0,999,999,99
3021,2,6,1,0,*?*?*?*?*?*?*?*?*?*?*?*?*?*?*?*?*?*?*?*?*?*?,1.7,1.7,100,100882,0,-0,288,0.0,-0.0,0.0,0,0,0,0,260,6.2,10,5,9999,99999,9,999999999,0.0,999,999,99
3021,2,6,2,0,*?*?*?*?*?*?*?*?*?*?*?*?*?*?*?*?*?*?*?*?*?*?,1.5,1.5,100,100882,0,-0,287,0.0,-0.0,0.0,0,0,0,0,210,8.8,10,5,9999,99999,9,999999999,0.0,999,999,99
3021,2,6,3,0,*?*?*?*?*?*?*?*?*?*?*?*?*?*?*?*?*?*?*?*?*?*?,2.5,2.5,100,100882,0,-0,291,0.0,-0.0,0.0,0,0,0,0,160,7.7,10,5,9999,99999,9,999999999,0.0,999,999,99
3021,2,6,4,0,*?*?*?*?*?*?*?*?*?*?*?*?*?*?*?*?*?*?*?*?*?*?,1.8,1.9,100,100882,0,-0,289,0.0,-0.0,0.0,0,0,0,0,110,5.7,10,5,9999,99999,9,999999999,0.0,999,999,99
3021,2,6,5,0,*?*?*?*?*?*?*?*?*?*?*?*?*?*?*?*?*?*?*?*?*?*?,1.1,1.0,100,100882,0,-0,286,0.0,-0.0,0.0,0,0,0,0,60,5.2,10,5,9999,99999,9,999999999,0.0,999,999,99
3021,2,6,6,0,*?*?*?*?*?*?*?*?*?*?*?*?*?*?*?*?*?*?*?*?*?*?,0.7,0.6,100,100882,0,-0,284,0.0,-0.0,0.0,0,0,0,0,10,6.2,10,5,9999,99999,9,999999999,0.0,999,999,99
3021,2,6,7,0,*?*?*?*?*?*?*?*?*?*?*?*?*?*?*?*?*?*?*?*?*?*?,0.2,0.2,100,100882,0,-0,282,0.0,-0.0,0.0,0,0,0,0,65,8.8,10,5,9999,99999,9,999999999,0.0,999,999,99
3021,2,6,8,0,*?*?*?*?*?*?*?*?*?*?*?*?*?*?*?*?*?*?*?*?*?*?,1.2,1.0,100,100882,143,1409,277,31.5,78.2,23.6,3442,3828,2998,401,120,7.2,8,4,9999,99999,9,999999999,0.0,999,999,99
3021,2,6,9,0,*?*?*?*?*?*?*?*?*?*?*?*?*?*?*?*?*?*?*?*?*?*?,2.1,2.1,100,100882,309,1407,276,125.6,204.1,80.7,13294,16044,9548,1545,175,7.2,7,4,9999,99999,9,999999999,0.0,999,999,99
3021,2,6,10,0,*?*?*?*?*?*?*?*?*?*?*?*?*?*?*?*?*?*?*?*?*?*?,3.4,2.5,100,100882,433,1404,277,212.9,309.3,117.5,22610,28168,13672,2338,230,8.2,6,3,9999,99999,9,999999999,0.0,999,999,99
3021,2,6,11,0,*?*?*?*?*?*?*?*?*?*?*?*?*?*?*?*?*?*?*?*?*?*?,5.1,3.0,100,100882,508,1405,293,196.1,136.7,146.7,21379,13133,16714,3369,285,8.8,8,4,9999,99999,9,999999999,0.0,999,999,99
3021,2,6,12,0,*?*?*?*?*?*?*?*?*?*?*?*?*?*?*?*?*?*?*?*?*?*?,6.2,2.5,100,100882,528,1405,293,242.4,230.3,155.9,25713,22348,17803,3255,340,10.3,7,4,9999,99999,9,999999999,0.0,999,999,99
3021,2,6,13,0,*?*?*?*?*?*?*?*?*?*?*?*?*?*?*?*?*?*?*?*?*?*?,6.7,2.1,100,100882,492,1405,300,188.9,135.9,141.3,20586,12953,16111,3226,338,10.3,8,4,9999,99999,9,999999999,0.0,999,999,99
3021,2,6,14,0,*?*?*?*?*?*?*?*?*?*?*?*?*?*?*?*?*?*?*?*?*?*?,6.8,1.9,98,100882,402,1405,310,64.5,0.0,64.5,7529,0,7548,2619,337,9.8,10,5,9999,99999,9,999999999,0.0,999,999,99
3021,2,6,15,0,*?*?*?*?*?*?*?*?*?*?*?*?*?*?*?*?*?*?*?*?*?*?,6.7,2.1,100,100882,265,1407,310,37.6,0.0,37.6,4392,0,4400,1469,335,9.8,10,5,9999,99999,9,999999999,0.0,999,999,99
3021,2,6,16,0,*?*?*?*?*?*?*?*?*?*?*?*?*?*?*?*?*?*?*?*?*?*?,6.7,4.6,100,100882,89,1408,301,7.3,29.1,5.5,873,1150,926,89,333,7.7,8,4,9999,99999,9,999999999,0.0,999,999,99
3021,2,6,17,0,*?*?*?*?*?*?*?*?*?*?*?*?*?*?*?*?*?*?*?*?*?*?,6.5,3.4,100,100882,0,-0,309,0.0,-0.0,0.0,0,0,0,0,332,8.2,10,5,9999,99999,9,999999999,0.0,999,999,99
3021,2,6,18,0,*?*?*?*?*?*?*?*?*?*?*?*?*?*?*?*?*?*?*?*?*?*?,4.7,4.5,100,100882,0,-0,301,0.0,-0.0,0.0,0,0,0,0,330,6.2,10,5,9999,99999,9,999999999,0.0,999,999,99
3021,2,6,19,0,*?*?*?*?*?*?*?*?*?*?*?*?*?*?*?*?*?*?*?*?*?*?,4.0,3.9,100,100882,0,-0,298,0.0,-0.0,0.0,0,0,0,0,327,5.7,10,5,9999,99999,9,999999999,0.0,999,999,99
3021,2,6,20,0,*?*?*?*?*?*?*?*?*?*?*?*?*?*?*?*?*?*?*?*?*?*?,3.9,3.9,100,100882,0,-0,297,0.0,-0.0,0.0,0,0,0,0,323,6.7,10,5,9999,99999,9,999999999,0.0,999,999,99
3021,2,6,21,0,*?*?*?*?*?*?*?*?*?*?*?*?*?*?*?*?*?*?*?*?*?*?,2.9,2.9,100,100882,0,-0,293,0.0,-0.0,0.0,0,0,0,0,320,4.6,10,5,9999,99999,9,999999999,0.0,999,999,99
3021,2,6,22,0,*?*?*?*?*?*?*?*?*?*?*?*?*?*?*?*?*?*?*?*?*?*?,3.3,3.2,100,100882,0,-0,295,0.0,-0.0,0.0,0,0,0,0,317,6.7,10,5,9999,99999,9,999999999,0.0,999,999,99
3021,2,6,23,0,*?*?*?*?*?*?*?*?*?*?*?*?*?*?*?*?*?*?*?*?*?*?,2.1,2.1,100,100882,0,-0,290,0.0,-0.0,0.0,0,0,0,0,313,7.7,10,5,9999,99999,9,999999999,0.0,999,999,99
3021,2,6,24,0,*?*?*?*?*?*?*?*?*?*?*?*?*?*?*?*?*?*?*?*?*?*?,1.5,1.5,100,100882,0,-0,287,0.0,-0.0,0.0,0,0,0,0,310,7.7,10,5,9999,99999,9,999999999,0.0,999,999,99
3021,2,7,1,0,*?*?*?*?*?*?*?*?*?*?*?*?*?*?*?*?*?*?*?*?*?*?,0.1,-1.5,86,101841,0,-0,282,0.0,-0.0,0.0,0,0,0,0,308,6.2,10,5,9999,99999,9,999999999,0.0,999,999,99
3021,2,7,2,0,*?*?*?*?*?*?*?*?*?*?*?*?*?*?*?*?*?*?*?*?*?*?,-0.9,-3.7,79,101841,0,-0,278,0.0,-0.0,0.0,0,0,0,0,307,8.8,10,5,9999,99999,9,999999999,0.1,999,999,99
3021,2,7,3,0,*?*?*?*?*?*?*?*?*?*?*?*?*?*?*?*?*?*?*?*?*?*?,-0.7,-3.9,74,101841,0,-0,279,0.0,-0.0,0.0,0,0,0,0,305,7.7,10,5,9999,99999,9,999999999,0.1,999,999,99
3021,2,7,4,0,*?*?*?*?*?*?*?*?*?*?*?*?*?*?*?*?*?*?*?*?*?*?,-0.4,-3.7,74,101841,0,-0,280,0.0,-0.0,0.0,0,0,0,0,303,5.7,10,5,9999,99999,9,999999999,0.0,999,999,99
3021,2,7,5,0,*?*?*?*?*?*?*?*?*?*?*?*?*?*?*?*?*?*?*?*?*?*?,-1.2,-3.9,77,101841,0,-0,277,0.0,-0.0,0.0,0,0,0,0,302,5.2,10,5,9999,99999,9,999999999,0.0,999,999,99
3021,2,7,6,0,*?*?*?*?*?*?*?*?*?*?*?*?*?*?*?*?*?*?*?*?*?*?,-1.7,-4.5,77,101841,0,-0,275,0.0,-0.0,0.0,0,0,0,0,300,6.2,10,5,9999,99999,9,999999999,0.0,999,999,99
3021,2,7,7,0,*?*?*?*?*?*?*?*?*?*?*?*?*?*?*?*?*?*?*?*?*?*?,-2.2,-5.3,75,101841,0,-0,273,0.0,-0.0,0.0,0,0,0,0,295,8.8,10,5,9999,99999,9,999999999,0.0,999,999,99
3021,2,7,8,0,*?*?*?*?*?*?*?*?*?*?*?*?*?*?*?*?*?*?*?*?*?*?,-2.6,-5.6,76,101841,149,1406,266,25.9,32.5,22.5,2927,1880,2735,469,290,7.2,9,5,9999,99999,9,999999999,0.0,999,999,99
3021,2,7,9,0,*?*?*?*?*?*?*?*?*?*?*?*?*?*?*?*?*?*?*?*?*?*?,-0.7,-4.8,69,101841,315,1404,268,109.2,122.7,81.7,11931,10067,9456,1772,285,7.2,8,4,9999,99999,9,999999999,0.0,999,999,99
3021,2,7,10,0,*?*?*?*?*?*?*?*?*?*?*?*?*?*?*?*?*?*?*?*?*?*?,1.2,-3.9,66,101841,440,1405,270,195.6,222.9,125.7,20696,20403,14532,2535,280,8.2,7,4,9999,99999,9,999999999,0.0,999,999,99
3021,2,7,11,0,*?*?*?*?*?*?*?*?*?*?*?*?*?*?*?*?*?*?*?*?*?*?,3.2,-2.9,61,101841,515,1405,273,261.2,319.2,144.2,27801,30779,16593,2963,275,8.8,6,3,9999,99999,9,999999999,0.0,999,999,99
3021,2,7,12,0,*?*?*?*?*?*?*?*?*?*?*?*?*?*?*?*?*?*?*?*?*?*?,4.8,-3.7,51,101841,535,1404,279,273.1,321.2,150.8,29082,31310,17302,3125,270,10.3,6,3,9999,99999,9,999999999,0.0,999,999,99
3021,2,7,13,0,*?*?*?*?*?*?*?*?*?*?*?*?*?*?*?*?*?*?*?*?*?*?,4.8,-3.1,53,101841,499,1405,285,227.0,228.1,145.9,24053,21773,16730,3011,272,10.3,7,4,9999,99999,9,999999999,0.0,999,999,99
3021,2,7,14,0,*?*?*?*?*?*?*?*?*?*?*?*?*?*?*?*?*?*?*?*?*?*?,4.7,-3.4,53,101841,409,1405,296,114.4,52.2,99.2,12553,4691,11208,2682,273,9.8,9,5,9999,99999,9,999999999,0.0,999,999,99
3021,2,7,15,0,*?*?*?*?*?*?*?*?*?*?*?*?*?*?*?*?*?*?*?*?*?*?,4.9,-2.2,57,101841,271,1403,291,89.5,116.8,67.0,9801,8998,7794,1436,275,9.8,8,4,9999,99999,9,999999999,0.0,999,999,99
3021,2,7,16,0,*?*?*?*?*?*?*?*?*?*?*?*?*?*?*?*?*?*?*?*?*?*?,4.8,-1.9,60,101841,95,1398,296,7.8,15.2,6.7,920,699,869,139,277,7.7,9,5,9999,99999,9,999999999,0.0,999,999,99
3021,2,7,17,0,*?*?*?*?*?*?*?*?*?*?*?*?*?*?*?*?*?*?*?*?*?*?,4.1,-1.9,62,101841,0,-0,299,0.0,-0.0,0.0,0,0,0,0,278,8.2,10,5,9999,99999,9,999999999,0.0,999,999,99
3021,2,7,18,0,*?*?*?*?*?*?*?*?*?*?*?*?*?*?*?*?*?*?*?*?*?*?,2.5,-1.7,72,101841,0,-0,292,0.0,-0.0,0.0,0,0,0,0,280,6.2,10,5,9999,99999,9,999999999,0.0,999,999,99
3021,2,7,19,0,*?*?*?*?*?*?*?*?*?*?*?*?*?*?*?*?*?*?*?*?*?*?,2.2,-1.7,73,101841,0,-0,291,0.0,-0.0,0.0,0,0,0,0,285,5.7,10,5,9999,99999,9,999999999,0.0,999,999,99
3021,2,7,20,0,*?*?*?*?*?*?*?*?*?*?*?*?*?*?*?*?*?*?*?*?*?*?,1.1,-2.4,74,101841,0,-0,286,0.0,-0.0,0.0,0,0,0,0,290,6.7,10,5,9999,99999,9,999999999,0.0,999,999,99
3021,2,7,21,0,*?*?*?*?*?*?*?*?*?*?*?*?*?*?*?*?*?*?*?*?*?*?,0.7,-2.2,78,101841,0,-0,285,0.0,-0.0,0.0,0,0,0,0,295,4.6,10,5,9999,99999,9,999999999,0.0,999,999,99
3021,2,7,22,0,*?*?*?*?*?*?*?*?*?*?*?*?*?*?*?*?*?*?*?*?*?*?,0.5,-2.4,78,101841,0,-0,284,0.0,-0.0,0.0,0,0,0,0,300,6.7,10,5,9999,99999,9,999999999,0.0,999,999,99
3021,2,7,23,0,*?*?*?*?*?*?*?*?*?*?*?*?*?*?*?*?*?*?*?*?*?*?,-0.5,-2.2,86,101841,0,-0,280,0.0,-0.0,0.0,0,0,0,0,305,7.7,10,5,9999,99999,9,999999999,0.0,999,999,99
3021,2,7,24,0,*?*?*?*?*?*?*?*?*?*?*?*?*?*?*?*?*?*?*?*?*?*?,0.9,0.2,94,101841,0,-0,285,0.0,-0.0,0.0,0,0,0,0,310,7.7,10,5,9999,99999,9,999999999,0.0,999,999,99
3021,2,8,1,0,*?*?*?*?*?*?*?*?*?*?*?*?*?*?*?*?*?*?*?*?*?*?,-2.1,-2.2,100,102017,0,-0,273,0.0,-0.0,0.0,0,0,0,0,308,6.2,10,5,9999,99999,9,999999999,0.0,999,999,99
3021,2,8,2,0,*?*?*?*?*?*?*?*?*?*?*?*?*?*?*?*?*?*?*?*?*?*?,-2.5,-2.4,100,102017,0,-0,272,0.0,-0.0,0.0,0,0,0,0,307,8.8,10,5,9999,99999,9,999999999,0.0,999,999,99
3021,2,8,3,0,*?*?*?*?*?*?*?*?*?*?*?*?*?*?*?*?*?*?*?*?*?*?,-3.1,-3.1,100,102017,0,-0,269,0.0,-0.0,0.0,0,0,0,0,305,7.7,10,5,9999,99999,9,999999999,0.0,999,999,99
3021,2,8,4,0,*?*?*?*?*?*?*?*?*?*?*?*?*?*?*?*?*?*?*?*?*?*?,-4.3,-4.2,100,102017,0,-0,265,0.0,-0.0,0.0,0,0,0,0,303,5.7,10,5,9999,99999,9,999999999,0.0,999,999,99
3021,2,8,5,0,*?*?*?*?*?*?*?*?*?*?*?*?*?*?*?*?*?*?*?*?*?*?,-4.5,-4.5,100,102017,0,-0,264,0.0,-0.0,0.0,0,0,0,0,302,5.2,10,5,9999,99999,9,999999999,0.0,999,999,99
3021,2,8,6,0,*?*?*?*?*?*?*?*?*?*?*?*?*?*?*?*?*?*?*?*?*?*?,-5.3,-5.3,100,102017,0,-0,261,0.0,-0.0,0.0,0,0,0,0,300,6.2,10,5,9999,99999,9,999999999,0.0,999,999,99
3021,2,8,7,0,*?*?*?*?*?*?*?*?*?*?*?*?*?*?*?*?*?*?*?*?*?*?,-6.2,-6.3,100,102017,0,-0,258,0.0,-0.0,0.0,0,0,0,0,302,8.8,10,5,9999,99999,9,999999999,0.0,999,999,99
3021,2,8,8,0,*?*?*?*?*?*?*?*?*?*?*?*?*?*?*?*?*?*?*?*?*?*?,-4.4,-5.3,100,102017,155,1402,254,37.3,84.9,27.9,4044,4413,3504,482,303,7.2,8,4,9999,99999,9,999999999,0.0,999,999,99
3021,2,8,9,0,*?*?*?*?*?*?*?*?*?*?*?*?*?*?*?*?*?*?*?*?*?*?,-2.5,-4.2,100,102017,322,1406,256,132.7,206.7,85.3,14040,16589,10059,1642,305,7.2,7,4,9999,99999,9,999999999,0.0,999,999,99
3021,2,8,10,0,*?*?*?*?*?*?*?*?*?*?*?*?*?*?*?*?*?*?*?*?*?*?,-0.9,-2.4,100,102017,447,1405,268,168.6,133.6,126.1,18377,12388,14428,2839,307,8.2,8,4,9999,99999,9,999999999,0.0,999,999,99
3021,2,8,11,0,*?*?*?*?*?*?*?*?*?*?*?*?*?*?*?*?*?*?*?*?*?*?,3.5,0.2,100,102017,522,1404,276,265.4,319.9,146.5,28252,30970,16843,3020,308,8.8,6,3,9999,99999,9,999999999,0.0,999,999,99
3021,2,8,12,0,*?*?*?*?*?*?*?*?*?*?*?*?*?*?*?*?*?*?*?*?*?*?,5.6,1.9,100,102017,542,1404,290,250.0,231.2,160.8,26530,22609,18327,3378,310,10.3,7,4,9999,99999,9,999999999,0.0,999,999,99
3021,2,8,13,0,*?*?*?*?*?*?*?*?*?*?*?*?*?*?*?*?*?*?*?*?*?*?,6.3,1.7,100,102017,506,1404,293,230.8,228.7,148.4,24460,21920,16994,3071,310,10.3,7,4,9999,99999,9,999999999,0.0,999,999,99
3021,2,8,14,0,*?*?*?*?*?*?*?*?*?*?*?*?*?*?*?*?*?*?*?*?*?*?,6.3,1.3,98,102017,416,1405,298,154.7,131.6,115.7,16865,11943,13269,2581,310,9.8,8,4,9999,99999,9,999999999,0.0,999,999,99
3021,2,8,15,0,*?*?*?*?*?*?*?*?*?*?*?*?*?*?*?*?*?*?*?*?*?*?,6.4,3.6,100,102017,278,1403,299,92.6,117.9,69.3,10137,9179,8057,1489,310,9.8,8,4,9999,99999,9,999999999,0.0,999,999,99
3021,2,8,16,0,*?*?*?*?*?*?*?*?*?*?*?*?*?*?*?*?*?*?*?*?*?*?,6.2,3.2,100,102017,102,1404,298,13.3,46.1,9.9,1518,1972,1567,166,310,7.7,8,4,9999,99999,9,999999999,0.0,999,999,99
3021,2,8,17,0,*?*?*?*?*?*?*?*?*?*?*?*?*?*?*?*?*?*?*?*?*?*?,5.6,4.5,100,102017,0,-0,304,0.0,-0.0,0.0,0,0,0,0,310,8.2,10,5,9999,99999,9,999999999,0.0,999,999,99
3021,2,8,18,0,*?*?*?*?*?*?*?*?*?*?*?*?*?*?*?*?*?*?*?*?*?*?,3.2,3.2,100,102017,0,-0,294,0.0,-0.0,0.0,0,0,0,0,310,6.2,10,5,9999,99999,9,999999999,0.0,999,999,99
3021,2,8,19,0,*?*?*?*?*?*?*?*?*?*?*?*?*?*?*?*?*?*?*?*?*?*?,1.6,1.7,100,102017,0,-0,288,0.0,-0.0,0.0,0,0,0,0,317,5.7,10,5,9999,99999,9,999999999,0.0,999,999,99
3021,2,8,20,0,*?*?*?*?*?*?*?*?*?*?*?*?*?*?*?*?*?*?*?*?*?*?,0.6,0.6,100,102017,0,-0,284,0.0,-0.0,0.0,0,0,0,0,323,6.7,10,5,9999,99999,9,999999999,0.0,999,999,99
3021,2,8,21,0,*?*?*?*?*?*?*?*?*?*?*?*?*?*?*?*?*?*?*?*?*?*?,-1.3,-1.3,100,102017,0,-0,276,0.0,-0.0,0.0,0,0,0,0,330,4.6,10,5,9999,99999,9,999999999,0.0,999,999,99
3021,2,8,22,0,*?*?*?*?*?*?*?*?*?*?*?*?*?*?*?*?*?*?*?*?*?*?,-0.9,-0.8,100,102017,0,-0,278,0.0,-0.0,0.0,0,0,0,0,337,6.7,10,5,9999,99999,9,999999999,0.0,999,999,99
3021,2,8,23,0,*?*?*?*?*?*?*?*?*?*?*?*?*?*?*?*?*?*?*?*?*?*?,-1.7,-1.7,100,102017,0,-0,275,0.0,-0.0,0.0,0,0,0,0,343,7.7,10,5,9999,99999,9,999999999,0.0,999,999,99
3021,2,8,24,0,*?*?*?*?*?*?*?*?*?*?*?*?*?*?*?*?*?*?*?*?*?*?,-1.5,-1.5,100,102017,0,-0,276,0.0,-0.0,0.0,0,0,0,0,310,7.7,10,5,9999,99999,9,999999999,0.0,999,999,99
3021,2,9,1,0,*?*?*?*?*?*?*?*?*?*?*?*?*?*?*?*?*?*?*?*?*?*?,-1.2,-1.3,100,101825,0,-0,277,0.0,-0.0,0.0,0,0,0,0,335,6.2,10,5,9999,99999,9,999999999,0.0,999,999,99
3021,2,9,2,0,*?*?*?*?*?*?*?*?*?*?*?*?*?*?*?*?*?*?*?*?*?*?,-0.3,-0.4,100,101825,0,-0,280,0.0,-0.0,0.0,0,0,0,0,320,8.8,10,5,9999,99999,9,999999999,0.0,999,999,99
3021,2,9,3,0,*?*?*?*?*?*?*?*?*?*?*?*?*?*?*?*?*?*?*?*?*?*?,-1.4,-1.5,100,101825,0,-0,276,0.0,-0.0,0.0,0,0,0,0,305,7.7,10,5,9999,99999,9,999999999,0.0,999,999,99
3021,2,9,4,0,*?*?*?*?*?*?*?*?*?*?*?*?*?*?*?*?*?*?*?*?*?*?,-2.1,-2.2,100,101825,0,-0,273,0.0,-0.0,0.0,0,0,0,0,290,5.7,10,5,9999,99999,9,999999999,0.0,999,999,99
3021,2,9,5,0,*?*?*?*?*?*?*?*?*?*?*?*?*?*?*?*?*?*?*?*?*?*?,-1.7,-1.7,100,101825,0,-0,275,0.0,-0.0,0.0,0,0,0,0,275,5.2,10,5,9999,99999,9,999999999,0.0,999,999,99
3021,2,9,6,0,*?*?*?*?*?*?*?*?*?*?*?*?*?*?*?*?*?*?*?*?*?*?,-2.6,-2.7,100,101825,0,-0,271,0.0,-0.0,0.0,0,0,0,0,260,6.2,10,5,9999,99999,9,999999999,0.0,999,999,99
3021,2,9,7,0,*?*?*?*?*?*?*?*?*?*?*?*?*?*?*?*?*?*?*?*?*?*?,-3.7,-3.7,100,101825,0,-0,267,0.0,-0.0,0.0,0,0,0,0,245,8.8,10,5,9999,99999,9,999999999,0.0,999,999,99
3021,2,9,8,0,*?*?*?*?*?*?*?*?*?*?*?*?*?*?*?*?*?*?*?*?*?*?,-2.0,-1.9,100,101825,162,1405,269,30.4,35.0,26.3,3411,2113,3182,551,230,7.2,9,5,9999,99999,9,999999999,0.0,999,999,99
3021,2,9,9,0,*?*?*?*?*?*?*?*?*?*?*?*?*?*?*?*?*?*?*?*?*?*?,-0.4,-0.4,100,101825,328,1402,275,87.1,49.5,75.5,9552,4192,8546,1984,215,7.2,9,5,9999,99999,9,999999999,0.0,999,999,99
3021,2,9,10,0,*?*?*?*?*?*?*?*?*?*?*?*?*?*?*?*?*?*?*?*?*?*?,2.2,1.0,100,101825,454,1405,286,129.7,53.4,112.4,14235,4909,12698,3095,200,8.2,9,5,9999,99999,9,999999999,0.0,999,999,99
3021,2,9,11,0,*?*?*?*?*?*?*?*?*?*?*?*?*?*?*?*?*?*?*?*?*?*?,5.5,2.1,100,101825,529,1404,300,155.3,54.8,134.6,17056,5201,15195,3827,185,8.8,9,5,9999,99999,9,999999999,0.0,999,999,99
3021,2,9,12,0,*?*?*?*?*?*?*?*?*?*?*?*?*?*?*?*?*?*?*?*?*?*?,7.7,3.6,100,101825,549,1403,309,162.2,55.1,140.6,17815,5266,15866,4033,170,10.3,9,5,9999,99999,9,999999999,0.0,999,999,99
3021,2,9,13,0,*?*?*?*?*?*?*?*?*?*?*?*?*?*?*?*?*?*?*?*?*?*?,7.7,3.0,100,101825,513,1404,309,149.8,54.5,129.9,16459,5145,14666,3668,170,10.3,9,5,9999,99999,9,999999999,0.0,999,999,99
3021,2,9,14,0,*?*?*?*?*?*?*?*?*?*?*?*?*?*?*?*?*?*?*?*?*?*?,7.8,3.8,100,101825,423,1404,314,68.6,0.0,68.6,8017,0,8038,2807,170,9.8,10,5,9999,99999,9,999999999,0.0,999,999,99
3021,2,9,15,0,*?*?*?*?*?*?*?*?*?*?*?*?*?*?*?*?*?*?*?*?*?*?,7.7,2.7,98,101825,285,1404,314,41.6,0.0,41.6,4860,0,4869,1634,170,9.8,10,5,9999,99999,9,999999999,0.0,999,999,99
3021,2,9,16,0,*?*?*?*?*?*?*?*?*?*?*?*?*?*?*?*?*?*?*?*?*?*?,7.7,3.0,100,101825,109,1407,314,7.1,0.0,7.1,876,-0,876,283,170,7.7,10,5,9999,99999,9,999999999,0.0,999,999,99
3021,2,9,17,0,*?*?*?*?*?*?*?*?*?*?*?*?*?*?*?*?*?*?*?*?*?*?,6.2,3.4,100,101825,0,-0,307,0.0,-0.0,0.0,0,0,0,0,170,8.2,10,5,9999,99999,9,999999999,0.0,999,999,99
3021,2,9,18,0,*?*?*?*?*?*?*?*?*?*?*?*?*?*?*?*?*?*?*?*?*?*?,5.1,3.2,100,101825,0,-0,303,0.0,-0.0,0.0,0,0,0,0,170,6.2,10,5,9999,99999,9,999999999,0.0,999,999,99
3021,2,9,19,0,*?*?*?*?*?*?*?*?*?*?*?*?*?*?*?*?*?*?*?*?*?*?,3.7,2.9,100,101825,0,-0,297,0.0,-0.0,0.0,0,0,0,0,167,5.7,10,5,9999,99999,9,999999999,0.0,999,999,99
3021,2,9,20,0,*?*?*?*?*?*?*?*?*?*?*?*?*?*?*?*?*?*?*?*?*?*?,1.9,1.5,100,101825,0,-0,289,0.0,-0.0,0.0,0,0,0,0,163,6.7,10,5,9999,99999,9,999999999,0.0,999,999,99
3021,2,9,21,0,*?*?*?*?*?*?*?*?*?*?*?*?*?*?*?*?*?*?*?*?*?*?,2.5,2.5,100,101825,0,-0,291,0.0,-0.0,0.0,0,0,0,0,160,4.6,10,5,9999,99999,9,999999999,0.0,999,999,99
3021,2,9,22,0,*?*?*?*?*?*?*?*?*?*?*?*?*?*?*?*?*?*?*?*?*?*?,0.5,0.4,100,101825,0,-0,283,0.0,-0.0,0.0,0,0,0,0,157,6.7,10,5,9999,99999,9,999999999,0.0,999,999,99
3021,2,9,23,0,*?*?*?*?*?*?*?*?*?*?*?*?*?*?*?*?*?*?*?*?*?*?,1.3,1.3,100,101825,0,-0,287,0.0,-0.0,0.0,0,0,0,0,153,7.7,10,5,9999,99999,9,999999999,0.0,999,999,99
3021,2,9,24,0,*?*?*?*?*?*?*?*?*?*?*?*?*?*?*?*?*?*?*?*?*?*?,-2.4,-2.4,100,101825,0,-0,272,0.0,-0.0,0.0,0,0,0,0,350,7.7,10,5,9999,99999,9,999999999,0.0,999,999,99
3021,2,10,1,0,*?*?*?*?*?*?*?*?*?*?*?*?*?*?*?*?*?*?*?*?*?*?,2.7,2.3,97,99850.4,0,-0,292,0.0,-0.0,0.0,0,0,0,0,148,6.2,10,5,9999,99999,9,999999999,0.0,999,999,99
3021,2,10,2,0,*?*?*?*?*?*?*?*?*?*?*?*?*?*?*?*?*?*?*?*?*?*?,3.1,2.7,97,99850.4,0,-0,294,0.0,-0.0,0.0,0,0,0,0,147,8.8,10,5,9999,99999,9,999999999,0.0,999,999,99
3021,2,10,3,0,*?*?*?*?*?*?*?*?*?*?*?*?*?*?*?*?*?*?*?*?*?*?,3.2,2.3,93,99850.4,0,-0,294,0.0,-0.0,0.0,0,0,0,0,145,7.7,10,5,9999,99999,9,999999999,0.0,999,999,99
3021,2,10,4,0,*?*?*?*?*?*?*?*?*?*?*?*?*?*?*?*?*?*?*?*?*?*?,2.8,2.3,97,99850.4,0,-0,293,0.0,-0.0,0.0,0,0,0,0,143,5.7,10,5,9999,99999,9,999999999,0.0,999,999,99
3021,2,10,5,0,*?*?*?*?*?*?*?*?*?*?*?*?*?*?*?*?*?*?*?*?*?*?,2.2,1.5,95,99850.4,0,-0,290,0.0,-0.0,0.0,0,0,0,0,142,5.2,10,5,9999,99999,9,999999999,0.0,999,999,99
3021,2,10,6,0,*?*?*?*?*?*?*?*?*?*?*?*?*?*?*?*?*?*?*?*?*?*?,2.8,1.9,94,99850.4,0,-0,293,0.0,-0.0,0.0,0,0,0,0,140,6.2,10,5,9999,99999,9,999999999,0.0,999,999,99
3021,2,10,7,0,*?*?*?*?*?*?*?*?*?*?*?*?*?*?*?*?*?*?*?*?*?*?,3.3,1.9,90,99850.4,0,-0,295,0.0,-0.0,0.0,0,0,0,0,138,8.8,10,5,9999,99999,9,999999999,0.0,999,999,99
3021,2,10,8,0,*?*?*?*?*?*?*?*?*?*?*?*?*?*?*?*?*?*?*?*?*?*?,3.2,1.7,90,99850.4,168,1399,295,18.8,0.0,18.8,2230,-0,2232,731,137,7.2,10,5,9999,99999,9,999999999,0.0,999,999,99
3021,2,10,9,0,*?*?*?*?*?*?*?*?*?*?*?*?*?*?*?*?*?*?*?*?*?*?,3.2,2.3,94,99850.4,335,1402,294,51.5,0.0,51.5,6007,0,6020,2048,135,7.2,10,5,9999,99999,9,999999999,0.0,999,999,99
3021,2,10,10,0,*?*?*?*?*?*?*?*?*?*?*?*?*?*?*?*?*?*?*?*?*?*?,4.3,3.0,91,99850.4,461,1404,299,76.0,0.0,76.0,8896,0,8920,3151,133,8.2,10,5,9999,99999,9,999999999,0.0,999,999,99
3021,2,10,11,0,*?*?*?*?*?*?*?*?*?*?*?*?*?*?*?*?*?*?*?*?*?*?,6.5,3.6,81,99850.4,536,1403,309,90.8,0.0,90.8,10655,0,10688,3861,132,8.8,10,5,9999,99999,9,999999999,0.0,999,999,99
3021,2,10,12,0,*?*?*?*?*?*?*?*?*?*?*?*?*?*?*?*?*?*?*?*?*?*?,7.2,3.2,76,99850.4,556,1402,312,94.8,0.0,94.8,11131,0,11166,4058,130,10.3,10,5,9999,99999,9,999999999,0.0,999,999,99
3021,2,10,13,0,*?*?*?*?*?*?*?*?*?*?*?*?*?*?*?*?*?*?*?*?*?*?,7.2,2.5,72,99850.4,520,1403,312,87.7,0.0,87.7,10282,0,10313,3708,125,10.3,10,5,9999,99999,9,999999999,0.0,999,999,99
3021,2,10,14,0,*?*?*?*?*?*?*?*?*?*?*?*?*?*?*?*?*?*?*?*?*?*?,7.2,1.5,67,99850.4,430,1404,312,70.0,0.0,70.0,8183,0,8205,2872,120,9.8,10,5,9999,99999,9,999999999,0.0,999,999,99
3021,2,10,15,0,*?*?*?*?*?*?*?*?*?*?*?*?*?*?*?*?*?*?*?*?*?*?,7.3,1.9,69,99850.4,292,1404,312,43.0,0.0,43.0,5018,0,5028,1691,115,9.8,10,5,9999,99999,9,999999999,0.0,999,999,99
3021,2,10,16,0,*?*?*?*?*?*?*?*?*?*?*?*?*?*?*?*?*?*?*?*?*?*?,7.0,2.1,71,99850.4,115,1398,311,8.4,0.0,8.4,1030,-0,1030,334,110,7.7,10,5,9999,99999,9,999999999,0.0,999,999,99
3021,2,10,17,0,*?*?*?*?*?*?*?*?*?*?*?*?*?*?*?*?*?*?*?*?*?*?,7.2,2.1,70,99850.4,0,-0,312,0.0,-0.0,0.0,0,0,0,0,105,8.2,10,5,9999,99999,9,999999999,0.0,999,999,99
3021,2,10,18,0,*?*?*?*?*?*?*?*?*?*?*?*?*?*?*?*?*?*?*?*?*?*?,6.1,2.9,79,99850.4,0,-0,307,0.0,-0.0,0.0,0,0,0,0,100,6.2,10,5,9999,99999,9,999999999,0.0,999,999,99
3021,2,10,19,0,*?*?*?*?*?*?*?*?*?*?*?*?*?*?*?*?*?*?*?*?*?*?,6.5,3.6,82,99850.4,0,-0,309,0.0,-0.0,0.0,0,0,0,0,102,5.7,10,5,9999,99999,9,999999999,0.0,999,999,99
3021,2,10,20,0,*?*?*?*?*?*?*?*?*?*?*?*?*?*?*?*?*?*?*?*?*?*?,5.0,3.4,89,99850.4,0,-0,302,0.0,-0.0,0.0,0,0,0,0,103,6.7,10,5,9999,99999,9,999999999,0.0,999,999,99
3021,2,10,21,0,*?*?*?*?*?*?*?*?*?*?*?*?*?*?*?*?*?*?*?*?*?*?,4.2,3.9,99,99850.4,0,-0,299,0.0,-0.0,0.0,0,0,0,0,105,4.6,10,5,9999,99999,9,999999999,0.0,999,999,99
3021,2,10,22,0,*?*?*?*?*?*?*?*?*?*?*?*?*?*?*?*?*?*?*?*?*?*?,4.1,4.1,100,99850.4,0,-0,298,0.0,-0.0,0.0,0,0,0,0,107,6.7,10,5,9999,99999,9,999999999,0.0,999,999,99
3021,2,10,23,0,*?*?*?*?*?*?*?*?*?*?*?*?*?*?*?*?*?*?*?*?*?*?,3.6,3.6,100,99850.4,0,-0,296,0.0,-0.0,0.0,0,0,0,0,108,7.7,10,5,9999,99999,9,999999999,0.0,999,999,99
3021,2,10,24,0,*?*?*?*?*?*?*?*?*?*?*?*?*?*?*?*?*?*?*?*?*?*?,2.2,1.9,97,99850.4,0,-0,290,0.0,-0.0,0.0,0,0,0,0,150,7.7,10,5,9999,99999,9,999999999,0.0,999,999,99
3021,2,11,1,0,*?*?*?*?*?*?*?*?*?*?*?*?*?*?*?*?*?*?*?*?*?*?,2.6,2.5,100,100078,0,-0,292,0.0,-0.0,0.0,0,0,0,0,107,6.2,10,5,9999,99999,9,999999999,0.0,999,999,99
3021,2,11,2,0,*?*?*?*?*?*?*?*?*?*?*?*?*?*?*?*?*?*?*?*?*?*?,1.8,1.9,100,100078,0,-0,289,0.0,-0.0,0.0,0,0,0,0,103,8.8,10,5,9999,99999,9,999999999,0.0,999,999,99
3021,2,11,3,0,*?*?*?*?*?*?*?*?*?*?*?*?*?*?*?*?*?*?*?*?*?*?,1.3,1.3,100,100078,0,-0,287,0.0,-0.0,0.0,0,0,0,0,100,7.7,10,5,9999,99999,9,999999999,0.0,999,999,99
3021,2,11,4,0,*?*?*?*?*?*?*?*?*?*?*?*?*?*?*?*?*?*?*?*?*?*?,1.4,1.5,100,100078,0,-0,287,0.0,-0.0,0.0,0,0,0,0,97,5.7,10,5,9999,99999,9,999999999,0.0,999,999,99
3021,2,11,5,0,*?*?*?*?*?*?*?*?*?*?*?*?*?*?*?*?*?*?*?*?*?*?,1.0,1.0,100,100078,0,-0,285,0.0,-0.0,0.0,0,0,0,0,93,5.2,10,5,9999,99999,9,999999999,0.0,999,999,99
3021,2,11,6,0,*?*?*?*?*?*?*?*?*?*?*?*?*?*?*?*?*?*?*?*?*?*?,0.7,0.6,100,100078,0,-0,284,0.0,-0.0,0.0,0,0,0,0,90,6.2,10,5,9999,99999,9,999999999,0.0,999,999,99
3021,2,11,7,0,*?*?*?*?*?*?*?*?*?*?*?*?*?*?*?*?*?*?*?*?*?*?,0.4,0.4,100,100078,0,-0,283,0.0,-0.0,0.0,0,0,0,0,85,8.8,10,5,9999,99999,9,999999999,0.0,999,999,99
3021,2,11,8,0,*?*?*?*?*?*?*?*?*?*?*?*?*?*?*?*?*?*?*?*?*?*?,1.5,1.5,100,100078,175,1401,264,64.7,272.1,30.7,6651,17007,4726,557,80,7.2,5,3,9999,99999,9,999999999,0.0,999,999,99
3021,2,11,9,0,*?*?*?*?*?*?*?*?*?*?*?*?*?*?*?*?*?*?*?*?*?*?,2.5,2.5,100,100078,342,1402,246,182.3,523.0,54.7,18933,43349,8253,1023,75,7.2,0,0,9999,99999,9,999999999,0.0,999,999,99
3021,2,11,10,0,*?*?*?*?*?*?*?*?*?*?*?*?*?*?*?*?*?*?*?*?*?*?,3.0,3.0,100,100078,468,1404,249,267.1,560.7,80.1,27734,50965,11659,1527,70,8.2,0,0,9999,99999,9,999999999,0.0,999,999,99
3021,2,11,11,0,*?*?*?*?*?*?*?*?*?*?*?*?*?*?*?*?*?*?*?*?*?*?,5.7,3.2,100,100078,543,1402,259,318.1,575.0,95.4,33065,54092,13620,1859,65,8.8,0,0,9999,99999,9,999999999,0.0,999,999,99
3021,2,11,12,0,*?*?*?*?*?*?*?*?*?*?*?*?*?*?*?*?*?*?*?*?*?*?,6.6,1.9,94,100078,563,1402,260,331.8,578.2,99.5,34505,54798,14138,1954,60,10.3,0,0,9999,99999,9,999999999,0.0,999,999,99
3021,2,11,13,0,*?*?*?*?*?*?*?*?*?*?*?*?*?*?*?*?*?*?*?*?*?*?,6.7,2.3,96,100078,527,1402,261,307.3,572.3,92.2,31937,53501,13210,1786,58,10.3,0,0,9999,99999,9,999999999,0.0,999,999,99
3021,2,11,14,0,*?*?*?*?*?*?*?*?*?*?*?*?*?*?*?*?*?*?*?*?*?*?,6.4,2.5,100,100078,437,1403,260,246.3,553.5,73.9,25569,49417,10839,1399,57,9.8,0,0,9999,99999,9,999999999,0.0,999,999,99
3021,2,11,15,0,*?*?*?*?*?*?*?*?*?*?*?*?*?*?*?*?*?*?*?*?*?*?,6.6,1.9,94,100078,299,1404,260,152.9,502.6,45.9,15909,39732,7036,858,55,9.8,0,0,9999,99999,9,999999999,0.0,999,999,99
3021,2,11,16,0,*?*?*?*?*?*?*?*?*?*?*?*?*?*?*?*?*?*?*?*?*?*?,6.5,1.3,90,100078,122,1401,258,33.5,269.6,10.1,3603,17281,1701,307,53,7.7,0,0,9999,99999,9,999999999,0.0,999,999,99
3021,2,11,17,0,*?*?*?*?*?*?*?*?*?*?*?*?*?*?*?*?*?*?*?*?*?*?,5.7,2.9,100,100078,0,-0,296,0.0,-0.0,0.0,0,0,0,0,52,8.2,8,4,9999,99999,9,999999999,0.0,999,999,99
3021,2,11,18,0,*?*?*?*?*?*?*?*?*?*?*?*?*?*?*?*?*?*?*?*?*?*?,4.8,3.9,100,100078,0,-0,301,0.0,-0.0,0.0,0,0,0,0,50,6.2,10,5,9999,99999,9,999999999,0.0,999,999,99
3021,2,11,19,0,*?*?*?*?*?*?*?*?*?*?*?*?*?*?*?*?*?*?*?*?*?*?,4.1,3.8,100,100078,0,-0,298,0.0,-0.0,0.0,0,0,0,0,50,5.7,10,5,9999,99999,9,999999999,0.0,999,999,99
3021,2,11,20,0,*?*?*?*?*?*?*?*?*?*?*?*?*?*?*?*?*?*?*?*?*?*?,3.2,2.9,100,100078,0,-0,294,0.0,-0.0,0.0,0,0,0,0,50,6.7,10,5,9999,99999,9,999999999,0.0,999,999,99
3021,2,11,21,0,*?*?*?*?*?*?*?*?*?*?*?*?*?*?*?*?*?*?*?*?*?*?,3.5,3.2,100,100078,0,-0,296,0.0,-0.0,0.0,0,0,0,0,50,4.6,10,5,9999,99999,9,999999999,0.0,999,999,99
3021,2,11,22,0,*?*?*?*?*?*?*?*?*?*?*?*?*?*?*?*?*?*?*?*?*?*?,1.9,1.9,100,100078,0,-0,289,0.0,-0.0,0.0,0,0,0,0,50,6.7,10,5,9999,99999,9,999999999,0.0,999,999,99
3021,2,11,23,0,*?*?*?*?*?*?*?*?*?*?*?*?*?*?*?*?*?*?*?*?*?*?,2.5,2.5,100,100078,0,-0,291,0.0,-0.0,0.0,0,0,0,0,50,7.7,10,5,9999,99999,9,999999999,0.0,999,999,99
3021,2,11,24,0,*?*?*?*?*?*?*?*?*?*?*?*?*?*?*?*?*?*?*?*?*?*?,3.1,3.0,100,100078,0,-0,294,0.0,-0.0,0.0,0,0,0,0,110,7.7,10,5,9999,99999,9,999999999,0.0,999,999,99
3021,2,12,1,0,*?*?*?*?*?*?*?*?*?*?*?*?*?*?*?*?*?*?*?*?*?*?,3.0,1.0,90,101624,0,-0,294,0.0,-0.0,0.0,0,0,0,0,52,6.2,10,5,9999,99999,9,999999999,0.0,999,999,99
3021,2,12,2,0,*?*?*?*?*?*?*?*?*?*?*?*?*?*?*?*?*?*?*?*?*?*?,3.0,0.2,85,101624,0,-0,294,0.0,-0.0,0.0,0,0,0,0,53,8.8,10,5,9999,99999,9,999999999,0.0,999,999,99
3021,2,12,3,0,*?*?*?*?*?*?*?*?*?*?*?*?*?*?*?*?*?*?*?*?*?*?,0.9,-1.3,88,101624,0,-0,285,0.0,-0.0,0.0,0,0,0,0,55,7.7,10,5,9999,99999,9,999999999,0.0,999,999,99
3021,2,12,4,0,*?*?*?*?*?*?*?*?*?*?*?*?*?*?*?*?*?*?*?*?*?*?,0.8,-1.7,84,101624,0,-0,285,0.0,-0.0,0.0,0,0,0,0,57,5.7,10,5,9999,99999,9,999999999,0.0,999,999,99
3021,2,12,5,0,*?*?*?*?*?*?*?*?*?*?*?*?*?*?*?*?*?*?*?*?*?*?,1.0,-1.3,86,101624,0,-0,286,0.0,-0.0,0.0,0,0,0,0,58,5.2,10,5,9999,99999,9,999999999,0.0,999,999,99
3021,2,12,6,0,*?*?*?*?*?*?*?*?*?*?*?*?*?*?*?*?*?*?*?*?*?*?,1.0,-1.1,88,101624,0,-0,286,0.0,-0.0,0.0,0,0,0,0,60,6.2,10,5,9999,99999,9,999999999,0.0,999,999,99
3021,2,12,7,0,*?*?*?*?*?*?*?*?*?*?*?*?*?*?*?*?*?*?*?*?*?*?,0.2,-1.3,92,101624,0,-0,282,0.0,-0.0,0.0,0,0,0,0,65,8.8,10,5,9999,99999,9,999999999,0.0,999,999,99
3021,2,12,8,0,*?*?*?*?*?*?*?*?*?*?*?*?*?*?*?*?*?*?*?*?*?*?,-0.6,-1.1,100,101624,182,1402,279,21.5,0.0,21.5,2539,-0,2542,834,70,7.2,10,5,9999,99999,9,999999999,0.0,999,999,99
3021,2,12,9,0,*?*?*?*?*?*?*?*?*?*?*?*?*?*?*?*?*?*?*?*?*?*?,2.2,0.6,92,101624,349,1401,276,147.6,211.6,94.9,15608,17648,11126,1849,75,7.2,7,4,9999,99999,9,999999999,0.0,999,999,99
3021,2,12,10,0,*?*?*?*?*?*?*?*?*?*?*?*?*?*?*?*?*?*?*?*?*?*?,5.0,2.3,85,101624,475,1403,293,181.6,135.1,135.8,19790,12760,15505,3085,80,8.2,8,4,9999,99999,9,999999999,0.0,999,999,99
3021,2,12,11,0,*?*?*?*?*?*?*?*?*?*?*?*?*?*?*?*?*?*?*?*?*?*?,7.1,4.5,86,101624,550,1401,298,254.9,231.8,163.9,27047,22767,18655,3459,85,8.8,7,4,9999,99999,9,999999999,0.0,999,999,99
3021,2,12,12,0,*?*?*?*?*?*?*?*?*?*?*?*?*?*?*?*?*?*?*?*?*?*?,9.2,4.1,73,101624,571,1403,307,265.7,233.1,170.9,28219,23106,19403,3637,90,10.3,7,4,9999,99999,9,999999999,0.0,999,999,99
3021,2,12,13,0,*?*?*?*?*?*?*?*?*?*?*?*?*?*?*?*?*?*?*?*?*?*?,9.5,3.8,69,101624,534,1401,313,208.5,137.8,155.9,22726,13417,17733,3616,90,10.3,8,4,9999,99999,9,999999999,0.0,999,999,99
3021,2,12,14,0,*?*?*?*?*?*?*?*?*?*?*?*?*?*?*?*?*?*?*?*?*?*?,9.4,4.3,73,101624,444,1402,308,198.2,223.4,127.4,20970,20527,14712,2575,90,9.8,7,4,9999,99999,9,999999999,0.0,999,999,99
3021,2,12,15,0,*?*?*?*?*?*?*?*?*?*?*?*?*?*?*?*?*?*?*?*?*?*?,9.6,4.3,71,101624,306,1404,318,79.4,48.5,68.9,8716,4020,7804,1799,90,9.8,9,5,9999,99999,9,999999999,0.0,999,999,99
3021,2,12,16,0,*?*?*?*?*?*?*?*?*?*?*?*?*?*?*?*?*?*?*?*?*?*?,9.3,4.8,76,101624,129,1404,321,11.1,0.0,11.1,1339,-0,1339,436,90,7.7,10,5,9999,99999,9,999999999,0.0,999,999,99
3021,2,12,17,0,*?*?*?*?*?*?*?*?*?*?*?*?*?*?*?*?*?*?*?*?*?*?,9.0,5.3,80,101624,0,-0,319,0.0,-0.0,0.0,0,0,0,0,90,8.2,10,5,9999,99999,9,999999999,0.0,999,999,99
3021,2,12,18,0,*?*?*?*?*?*?*?*?*?*?*?*?*?*?*?*?*?*?*?*?*?*?,5.7,5.6,100,101624,0,-0,305,0.0,-0.0,0.0,0,0,0,0,90,6.2,10,5,9999,99999,9,999999999,0.0,999,999,99
3021,2,12,19,0,*?*?*?*?*?*?*?*?*?*?*?*?*?*?*?*?*?*?*?*?*?*?,6.0,5.9,100,101624,0,-0,306,0.0,-0.0,0.0,0,0,0,0,93,5.7,10,5,9999,99999,9,999999999,0.0,999,999,99
3021,2,12,20,0,*?*?*?*?*?*?*?*?*?*?*?*?*?*?*?*?*?*?*?*?*?*?,4.5,4.5,100,101624,0,-0,300,0.0,-0.0,0.0,0,0,0,0,97,6.7,10,5,9999,99999,9,999999999,0.0,999,999,99
3021,2,12,21,0,*?*?*?*?*?*?*?*?*?*?*?*?*?*?*?*?*?*?*?*?*?*?,4.0,3.9,100,101624,0,-0,298,0.0,-0.0,0.0,0,0,0,0,100,4.6,10,5,9999,99999,9,999999999,0.0,999,999,99
3021,2,12,22,0,*?*?*?*?*?*?*?*?*?*?*?*?*?*?*?*?*?*?*?*?*?*?,2.8,2.9,100,101624,0,-0,293,0.0,-0.0,0.0,0,0,0,0,103,6.7,10,5,9999,99999,9,999999999,0.0,999,999,99
3021,2,12,23,0,*?*?*?*?*?*?*?*?*?*?*?*?*?*?*?*?*?*?*?*?*?*?,2.8,2.9,100,101624,0,-0,293,0.0,-0.0,0.0,0,0,0,0,107,7.7,10,5,9999,99999,9,999999999,0.0,999,999,99
3021,2,12,24,0,*?*?*?*?*?*?*?*?*?*?*?*?*?*?*?*?*?*?*?*?*?*?,3.1,1.7,94,101624,0,-0,294,0.0,-0.0,0.0,0,0,0,0,50,7.7,10,5,9999,99999,9,999999999,0.0,999,999,99
3021,2,13,1,0,*?*?*?*?*?*?*?*?*?*?*?*?*?*?*?*?*?*?*?*?*?*?,3.1,3.0,100,101935,0,-0,294,0.0,-0.0,0.0,0,0,0,0,117,6.2,10,5,9999,99999,9,999999999,0.0,999,999,99
3021,2,13,2,0,*?*?*?*?*?*?*?*?*?*?*?*?*?*?*?*?*?*?*?*?*?*?,3.3,3.2,100,101935,0,-0,295,0.0,-0.0,0.0,0,0,0,0,123,8.8,10,5,9999,99999,9,999999999,0.0,999,999,99
3021,2,13,3,0,*?*?*?*?*?*?*?*?*?*?*?*?*?*?*?*?*?*?*?*?*?*?,2.8,2.9,100,101935,0,-0,293,0.0,-0.0,0.0,0,0,0,0,130,7.7,10,5,9999,99999,9,999999999,0.0,999,999,99
3021,2,13,4,0,*?*?*?*?*?*?*?*?*?*?*?*?*?*?*?*?*?*?*?*?*?*?,2.2,2.1,100,101935,0,-0,290,0.0,-0.0,0.0,0,0,0,0,137,5.7,10,5,9999,99999,9,999999999,0.0,999,999,99
3021,2,13,5,0,*?*?*?*?*?*?*?*?*?*?*?*?*?*?*?*?*?*?*?*?*?*?,1.5,1.5,100,101935,0,-0,287,0.0,-0.0,0.0,0,0,0,0,143,5.2,10,5,9999,99999,9,999999999,0.0,999,999,99
3021,2,13,6,0,*?*?*?*?*?*?*?*?*?*?*?*?*?*?*?*?*?*?*?*?*?*?,1.8,1.9,100,101935,0,-0,289,0.0,-0.0,0.0,0,0,0,0,150,6.2,10,5,9999,99999,9,999999999,0.0,999,999,99
3021,2,13,7,0,*?*?*?*?*?*?*?*?*?*?*?*?*?*?*?*?*?*?*?*?*?*?,2.0,2.1,100,101935,0,-0,289,0.0,-0.0,0.0,0,0,0,0,152,8.8,10,5,9999,99999,9,999999999,0.0,999,999,99
3021,2,13,8,0,*?*?*?*?*?*?*?*?*?*?*?*?*?*?*?*?*?*?*?*?*?*?,2.1,2.1,100,101935,189,1402,276,62.2,164.6,40.0,6544,10055,5426,711,153,7.2,7,4,9999,99999,9,999999999,0.0,999,999,99
3021,2,13,9,0,*?*?*?*?*?*?*?*?*?*?*?*?*?*?*?*?*?*?*?*?*?*?,3.5,3.4,100,101935,356,1400,282,151.5,212.7,97.4,16015,17905,11401,1903,155,7.2,7,4,9999,99999,9,999999999,0.0,999,999,99
3021,2,13,10,0,*?*?*?*?*?*?*?*?*?*?*?*?*?*?*?*?*?*?*?*?*?*?,5.0,5.0,100,101935,482,1401,293,184.9,135.5,138.3,20153,12849,15781,3150,157,8.2,8,4,9999,99999,9,999999999,0.0,999,999,99
3021,2,13,11,0,*?*?*?*?*?*?*?*?*?*?*?*?*?*?*?*?*?*?*?*?*?*?,6.9,6.2,100,101935,558,1402,298,258.9,232.3,166.5,27479,22895,18932,3524,158,8.8,7,4,9999,99999,9,999999999,0.0,999,999,99
3021,2,13,12,0,*?*?*?*?*?*?*?*?*?*?*?*?*?*?*?*?*?*?*?*?*?*?,7.9,6.2,100,101935,578,1402,302,269.7,233.5,173.4,28650,23225,19676,3705,160,10.3,7,4,9999,99999,9,999999999,0.0,999,999,99
3021,2,13,13,0,*?*?*?*?*?*?*?*?*?*?*?*?*?*?*?*?*?*?*?*?*?*?,8.0,5.9,100,101935,542,1403,302,250.3,231.3,161.0,26560,22618,18345,3383,160,10.3,7,4,9999,99999,9,999999999,0.0,999,999,99
3021,2,13,14,0,*?*?*?*?*?*?*?*?*?*?*?*?*?*?*?*?*?*?*?*?*?*?,8.1,5.3,95,101935,451,1401,311,129.0,53.3,111.9,14166,4901,12636,3077,160,9.8,9,5,9999,99999,9,999999999,0.0,999,999,99
3021,2,13,15,0,*?*?*?*?*?*?*?*?*?*?*?*?*?*?*?*?*?*?*?*?*?*?,7.9,5.1,95,101935,313,1403,306,108.5,122.5,81.1,11846,10028,9390,1758,160,9.8,8,4,9999,99999,9,999999999,0.0,999,999,99
3021,2,13,16,0,*?*?*?*?*?*?*?*?*?*?*?*?*?*?*?*?*?*?*?*?*?*?,7.9,5.6,98,101935,136,1405,306,28.5,74.3,21.3,3128,3514,2732,360,160,7.7,8,4,9999,99999,9,999999999,0.0,999,999,99
3021,2,13,17,0,*?*?*?*?*?*?*?*?*?*?*?*?*?*?*?*?*?*?*?*?*?*?,8.0,3.9,87,101935,0,-0,315,0.0,-0.0,0.0,0,0,0,0,160,8.2,10,5,9999,99999,9,999999999,0.0,999,999,99
3021,2,13,18,0,*?*?*?*?*?*?*?*?*?*?*?*?*?*?*?*?*?*?*?*?*?*?,6.2,3.9,98,101935,0,-0,307,0.0,-0.0,0.0,0,0,0,0,160,6.2,10,5,9999,99999,9,999999999,0.0,999,999,99
3021,2,13,19,0,*?*?*?*?*?*?*?*?*?*?*?*?*?*?*?*?*?*?*?*?*?*?,5.9,4.1,100,101935,0,-0,306,0.0,-0.0,0.0,0,0,0,0,162,5.7,10,5,9999,99999,9,999999999,0.0,999,999,99
3021,2,13,20,0,*?*?*?*?*?*?*?*?*?*?*?*?*?*?*?*?*?*?*?*?*?*?,5.0,4.5,100,101935,0,-0,302,0.0,-0.0,0.0,0,0,0,0,163,6.7,10,5,9999,99999,9,999999999,0.0,999,999,99
3021,2,13,21,0,*?*?*?*?*?*?*?*?*?*?*?*?*?*?*?*?*?*?*?*?*?*?,5.0,4.1,100,101935,0,-0,302,0.0,-0.0,0.0,0,0,0,0,165,4.6,10,5,9999,99999,9,999999999,0.0,999,999,99
3021,2,13,22,0,*?*?*?*?*?*?*?*?*?*?*?*?*?*?*?*?*?*?*?*?*?*?,4.1,3.6,100,101935,0,-0,298,0.0,-0.0,0.0,0,0,0,0,167,6.7,10,5,9999,99999,9,999999999,0.0,999,999,99
3021,2,13,23,0,*?*?*?*?*?*?*?*?*?*?*?*?*?*?*?*?*?*?*?*?*?*?,3.2,3.2,100,101935,0,-0,294,0.0,-0.0,0.0,0,0,0,0,168,7.7,10,5,9999,99999,9,999999999,0.0,999,999,99
3021,2,13,24,0,*?*?*?*?*?*?*?*?*?*?*?*?*?*?*?*?*?*?*?*?*?*?,2.8,2.7,100,101935,0,-0,293,0.0,-0.0,0.0,0,0,0,0,110,7.7,10,5,9999,99999,9,999999999,0.0,999,999,99
3021,2,14,1,0,*?*?*?*?*?*?*?*?*?*?*?*?*?*?*?*?*?*?*?*?*?*?,1.8,0.4,90,101004,0,-0,289,0.0,-0.0,0.0,0,0,0,0,178,6.2,10,5,9999,99999,9,999999999,0.0,999,999,99
3021,2,14,2,0,*?*?*?*?*?*?*?*?*?*?*?*?*?*?*?*?*?*?*?*?*?*?,1.7,-0.8,82,101004,0,-0,289,0.0,-0.0,0.0,0,0,0,0,187,8.8,10,5,9999,99999,9,999999999,0.0,999,999,99
3021,2,14,3,0,*?*?*?*?*?*?*?*?*?*?*?*?*?*?*?*?*?*?*?*?*?*?,1.0,-1.1,84,101004,0,-0,286,0.0,-0.0,0.0,0,0,0,0,195,7.7,10,5,9999,99999,9,999999999,0.0,999,999,99
3021,2,14,4,0,*?*?*?*?*?*?*?*?*?*?*?*?*?*?*?*?*?*?*?*?*?*?,1.0,-1.5,81,101004,0,-0,286,0.0,-0.0,0.0,0,0,0,0,203,5.7,10,5,9999,99999,9,999999999,0.0,999,999,99
3021,2,14,5,0,*?*?*?*?*?*?*?*?*?*?*?*?*?*?*?*?*?*?*?*?*?*?,0.9,-1.7,81,101004,0,-0,285,0.0,-0.0,0.0,0,0,0,0,212,5.2,10,5,9999,99999,9,999999999,0.0,999,999,99
3021,2,14,6,0,*?*?*?*?*?*?*?*?*?*?*?*?*?*?*?*?*?*?*?*?*?*?,1.3,-1.5,79,101004,0,-0,287,0.0,-0.0,0.0,0,0,0,0,220,6.2,10,5,9999,99999,9,999999999,0.0,999,999,99
3021,2,14,7,0,*?*?*?*?*?*?*?*?*?*?*?*?*?*?*?*?*?*?*?*?*?*?,1.7,-0.8,81,101004,0,-0,289,0.0,-0.0,0.0,0,0,0,0,230,8.8,10,5,9999,99999,9,999999999,0.0,999,999,99
3021,2,14,8,0,*?*?*?*?*?*?*?*?*?*?*?*?*?*?*?*?*?*?*?*?*?*?,0.9,-1.1,84,101004,196,1401,275,55.8,100.6,41.8,5982,6112,5120,750,240,7.2,8,4,9999,99999,9,999999999,0.0,999,999,99
3021,2,14,9,0,*?*?*?*?*?*?*?*?*?*?*?*?*?*?*?*?*?*?*?*?*?*?,1.0,-1.1,84,101004,364,1403,270,155.4,213.8,99.9,16432,18160,11684,1957,250,7.2,7,4,9999,99999,9,999999999,0.0,999,999,99
3021,2,14,10,0,*?*?*?*?*?*?*?*?*?*?*?*?*?*?*?*?*?*?*?*?*?*?,1.2,-1.1,83,101004,489,1400,271,222.5,227.5,143.1,23571,21596,16414,2945,260,8.2,7,4,9999,99999,9,999999999,0.0,999,999,99
3021,2,14,11,0,*?*?*?*?*?*?*?*?*?*?*?*?*?*?*?*?*?*?*?*?*?*?,2.1,-0.4,82,101004,565,1401,275,262.9,232.8,169.1,27913,23021,19208,3591,270,8.8,7,4,9999,99999,9,999999999,0.0,999,999,99
3021,2,14,12,0,*?*?*?*?*?*?*?*?*?*?*?*?*?*?*?*?*?*?*?*?*?*?,2.2,-0.4,81,101004,585,1400,281,231.7,139.7,173.3,25265,13880,19646,4096,280,10.3,8,4,9999,99999,9,999999999,0.0,999,999,99
3021,2,14,13,0,*?*?*?*?*?*?*?*?*?*?*?*?*?*?*?*?*?*?*?*?*?*?,2.5,-0.6,79,101004,549,1401,277,254.3,231.8,163.5,26987,22749,18617,3450,277,10.3,7,4,9999,99999,9,999999999,0.0,999,999,99
3021,2,14,14,0,*?*?*?*?*?*?*?*?*?*?*?*?*?*?*?*?*?*?*?*?*?*?,2.4,-1.5,73,101004,458,1400,281,174.3,134.3,130.4,18991,12555,14895,2946,273,9.8,8,4,9999,99999,9,999999999,0.0,999,999,99
3021,2,14,15,0,*?*?*?*?*?*?*?*?*?*?*?*?*?*?*?*?*?*?*?*?*?*?,2.5,-0.8,76,101004,320,1403,282,111.7,123.3,83.5,12194,10186,9660,1814,270,9.8,8,4,9999,99999,9,999999999,0.0,999,999,99
3021,2,14,16,0,*?*?*?*?*?*?*?*?*?*?*?*?*?*?*?*?*?*?*?*?*?*?,2.5,-1.3,75,101004,142,1397,287,23.9,31.2,20.7,2700,1765,2525,431,267,7.7,9,5,9999,99999,9,999999999,0.0,999,999,99
3021,2,14,17,0,*?*?*?*?*?*?*?*?*?*?*?*?*?*?*?*?*?*?*?*?*?*?,2.4,-1.7,72,101004,0,-0,292,0.0,-0.0,0.0,0,0,0,0,263,8.2,10,5,9999,99999,9,999999999,0.0,999,999,99
3021,2,14,18,0,*?*?*?*?*?*?*?*?*?*?*?*?*?*?*?*?*?*?*?*?*?*?,2.0,-1.9,73,101004,0,-0,290,0.0,-0.0,0.0,0,0,0,0,260,6.2,10,5,9999,99999,9,999999999,0.0,999,999,99
3021,2,14,19,0,*?*?*?*?*?*?*?*?*?*?*?*?*?*?*?*?*?*?*?*?*?*?,1.7,-1.7,75,101004,0,-0,289,0.0,-0.0,0.0,0,0,0,0,258,5.7,10,5,9999,99999,9,999999999,0.0,999,999,99
3021,2,14,20,0,*?*?*?*?*?*?*?*?*?*?*?*?*?*?*?*?*?*?*?*?*?*?,1.6,-1.3,78,101004,0,-0,288,0.0,-0.0,0.0,0,0,0,0,257,6.7,10,5,9999,99999,9,999999999,0.0,999,999,99
3021,2,14,21,0,*?*?*?*?*?*?*?*?*?*?*?*?*?*?*?*?*?*?*?*?*?*?,1.5,-2.2,73,101004,0,-0,288,0.0,-0.0,0.0,0,0,0,0,255,4.6,10,5,9999,99999,9,999999999,0.0,999,999,99
3021,2,14,22,0,*?*?*?*?*?*?*?*?*?*?*?*?*?*?*?*?*?*?*?*?*?*?,1.6,-1.3,79,101004,0,-0,288,0.0,-0.0,0.0,0,0,0,0,253,6.7,10,5,9999,99999,9,999999999,0.0,999,999,99
3021,2,14,23,0,*?*?*?*?*?*?*?*?*?*?*?*?*?*?*?*?*?*?*?*?*?*?,1.7,-1.1,80,101004,0,-0,289,0.0,-0.0,0.0,0,0,0,0,252,7.7,10,5,9999,99999,9,999999999,0.0,999,999,99
3021,2,14,24,0,*?*?*?*?*?*?*?*?*?*?*?*?*?*?*?*?*?*?*?*?*?*?,2.3,1.9,96,101004,0,-0,291,0.0,-0.0,0.0,0,0,0,0,170,7.7,10,5,9999,99999,9,999999999,0.0,999,999,99
3021,2,15,1,0,*?*?*?*?*?*?*?*?*?*?*?*?*?*?*?*?*?*?*?*?*?*?,2.4,2.1,100,101941,0,-0,291,0.0,-0.0,0.0,0,0,0,0,247,6.2,10,5,9999,99999,9,999999999,0.0,999,999,99
3021,2,15,2,0,*?*?*?*?*?*?*?*?*?*?*?*?*?*?*?*?*?*?*?*?*?*?,2.0,2.1,100,101941,0,-0,289,0.0,-0.0,0.0,0,0,0,0,243,8.8,10,5,9999,99999,9,999999999,0.0,999,999,99
3021,2,15,3,0,*?*?*?*?*?*?*?*?*?*?*?*?*?*?*?*?*?*?*?*?*?*?,3.3,3.2,100,101941,0,-0,295,0.0,-0.0,0.0,0,0,0,0,240,7.7,10,5,9999,99999,9,999999999,0.0,999,999,99
3021,2,15,4,0,*?*?*?*?*?*?*?*?*?*?*?*?*?*?*?*?*?*?*?*?*?*?,2.4,2.5,100,101941,0,-0,291,0.0,-0.0,0.0,0,0,0,0,237,5.7,10,5,9999,99999,9,999999999,0.0,999,999,99
3021,2,15,5,0,*?*?*?*?*?*?*?*?*?*?*?*?*?*?*?*?*?*?*?*?*?*?,2.0,1.9,100,101941,0,-0,289,0.0,-0.0,0.0,0,0,0,0,233,5.2,10,5,9999,99999,9,999999999,0.0,999,999,99
3021,2,15,6,0,*?*?*?*?*?*?*?*?*?*?*?*?*?*?*?*?*?*?*?*?*?*?,1.2,1.3,100,101941,0,-0,286,0.0,-0.0,0.0,0,0,0,0,230,6.2,10,5,9999,99999,9,999999999,0.0,999,999,99
3021,2,15,7,0,*?*?*?*?*?*?*?*?*?*?*?*?*?*?*?*?*?*?*?*?*?*?,2.1,2.1,100,101941,5,1318,290,0.0,0.0,0.0,0,0,0,0,242,8.8,10,5,9999,99999,9,999999999,0.0,999,999,99
3021,2,15,8,0,*?*?*?*?*?*?*?*?*?*?*?*?*?*?*?*?*?*?*?*?*?*?,2.6,2.7,100,101941,203,1399,283,59.1,102.7,44.2,6322,6384,5401,798,253,7.2,8,4,9999,99999,9,999999999,0.0,999,999,99
3021,2,15,9,0,*?*?*?*?*?*?*?*?*?*?*?*?*?*?*?*?*?*?*?*?*?*?,4.0,3.9,100,101941,371,1401,280,176.7,299.1,97.6,18761,25642,11459,1897,265,7.2,6,3,9999,99999,9,999999999,0.0,999,999,99
3021,2,15,10,0,*?*?*?*?*?*?*?*?*?*?*?*?*?*?*?*?*?*?*?*?*?*?,6.1,5.5,100,101941,497,1401,290,251.3,317.5,138.7,26729,30304,15993,2833,277,8.2,6,3,9999,99999,9,999999999,0.0,999,999,99
3021,2,15,11,0,*?*?*?*?*?*?*?*?*?*?*?*?*?*?*?*?*?*?*?*?*?*?,7.4,5.3,94,101941,572,1400,299,267.0,233.2,171.7,28352,23144,19486,3660,288,8.8,7,4,9999,99999,9,999999999,0.0,999,999,99
3021,2,15,12,0,*?*?*?*?*?*?*?*?*?*?*?*?*?*?*?*?*?*?*?*?*?*?,8.8,5.8,88,101941,593,1401,306,277.8,234.4,178.6,29525,23456,20228,3843,300,10.3,7,4,9999,99999,9,999999999,0.0,999,999,99
3021,2,15,13,0,*?*?*?*?*?*?*?*?*?*?*?*?*?*?*?*?*?*?*?*?*?*?,9.0,3.8,76,101941,556,1400,310,218.6,138.7,163.5,23834,13630,18569,3823,290,10.3,8,4,9999,99999,9,999999999,0.0,999,999,99
3021,2,15,14,0,*?*?*?*?*?*?*?*?*?*?*?*?*?*?*?*?*?*?*?*?*?*?,9.0,4.8,81,101941,466,1402,315,134.0,53.6,116.2,14717,4965,13125,3216,280,9.8,9,5,9999,99999,9,999999999,0.0,999,999,99
3021,2,15,15,0,*?*?*?*?*?*?*?*?*?*?*?*?*?*?*?*?*?*?*?*?*?*?,9.0,4.5,80,101941,327,1402,315,86.7,49.4,75.2,9514,4184,8512,1976,270,9.8,9,5,9999,99999,9,999999999,0.0,999,999,99
3021,2,15,16,0,*?*?*?*?*?*?*?*?*?*?*?*?*?*?*?*?*?*?*?*?*?*?,9.1,4.6,80,101941,149,1398,311,34.7,82.1,26.0,3777,4158,3279,446,260,7.7,8,4,9999,99999,9,999999999,0.0,999,999,99
3021,2,15,17,0,*?*?*?*?*?*?*?*?*?*?*?*?*?*?*?*?*?*?*?*?*?*?,8.1,4.6,86,101941,0,-0,316,0.0,-0.0,0.0,0,0,0,0,250,8.2,10,5,9999,99999,9,999999999,0.0,999,999,99
3021,2,15,18,0,*?*?*?*?*?*?*?*?*?*?*?*?*?*?*?*?*?*?*?*?*?*?,8.1,5.8,93,101941,0,-0,315,0.0,-0.0,0.0,0,0,0,0,240,6.2,10,5,9999,99999,9,999999999,0.0,999,999,99
3021,2,15,19,0,*?*?*?*?*?*?*?*?*?*?*?*?*?*?*?*?*?*?*?*?*?*?,6.5,5.5,100,101941,0,-0,308,0.0,-0.0,0.0,0,0,0,0,237,5.7,10,5,9999,99999,9,999999999,0.0,999,999,99
3021,2,15,20,0,*?*?*?*?*?*?*?*?*?*?*?*?*?*?*?*?*?*?*?*?*?*?,5.1,4.5,100,101941,0,-0,302,0.0,-0.0,0.0,0,0,0,0,233,6.7,10,5,9999,99999,9,999999999,0.0,999,999,99
3021,2,15,21,0,*?*?*?*?*?*?*?*?*?*?*?*?*?*?*?*?*?*?*?*?*?*?,4.8,4.8,100,101941,0,-0,301,0.0,-0.0,0.0,0,0,0,0,230,4.6,10,5,9999,99999,9,999999999,0.0,999,999,99
3021,2,15,22,0,*?*?*?*?*?*?*?*?*?*?*?*?*?*?*?*?*?*?*?*?*?*?,4.1,4.1,100,101941,0,-0,298,0.0,-0.0,0.0,0,0,0,0,227,6.7,10,5,9999,99999,9,999999999,0.0,999,999,99
3021,2,15,23,0,*?*?*?*?*?*?*?*?*?*?*?*?*?*?*?*?*?*?*?*?*?*?,3.2,3.2,100,101941,0,-0,294,0.0,-0.0,0.0,0,0,0,0,223,7.7,10,5,9999,99999,9,999999999,0.0,999,999,99
3021,2,15,24,0,*?*?*?*?*?*?*?*?*?*?*?*?*?*?*?*?*?*?*?*?*?*?,1.8,0.6,99,101941,0,-0,289,0.0,-0.0,0.0,0,0,0,0,250,7.7,10,5,9999,99999,9,999999999,0.0,999,999,99
3021,2,16,1,0,*?*?*?*?*?*?*?*?*?*?*?*?*?*?*?*?*?*?*?*?*?*?,1.2,-0.4,86,102301,0,-0,286,0.0,-0.0,0.0,0,0,0,0,208,6.2,10,5,9999,99999,9,999999999,0.1,999,999,99
3021,2,16,2,0,*?*?*?*?*?*?*?*?*?*?*?*?*?*?*?*?*?*?*?*?*?*?,-0.2,-2.4,81,102301,0,-0,281,0.0,-0.0,0.0,0,0,0,0,197,8.8,10,5,9999,99999,9,999999999,0.1,999,999,99
3021,2,16,3,0,*?*?*?*?*?*?*?*?*?*?*?*?*?*?*?*?*?*?*?*?*?*?,0.5,-1.9,80,102301,0,-0,284,0.0,-0.0,0.0,0,0,0,0,185,7.7,10,5,9999,99999,9,999999999,0.3,999,999,99
3021,2,16,4,0,*?*?*?*?*?*?*?*?*?*?*?*?*?*?*?*?*?*?*?*?*?*?,-0.5,-2.4,83,102301,0,-0,280,0.0,-0.0,0.0,0,0,0,0,173,5.7,10,5,9999,99999,9,999999999,0.0,999,999,99
3021,2,16,5,0,*?*?*?*?*?*?*?*?*?*?*?*?*?*?*?*?*?*?*?*?*?*?,0.2,-2.4,79,102301,0,-0,283,0.0,-0.0,0.0,0,0,0,0,162,5.2,10,5,9999,99999,9,999999999,0.0,999,999,99
3021,2,16,6,0,*?*?*?*?*?*?*?*?*?*?*?*?*?*?*?*?*?*?*?*?*?*?,-0.6,-2.2,86,102301,0,-0,279,0.0,-0.0,0.0,0,0,0,0,150,6.2,10,5,9999,99999,9,999999999,2.0,999,999,99
3021,2,16,7,0,*?*?*?*?*?*?*?*?*?*?*?*?*?*?*?*?*?*?*?*?*?*?,-1.4,-2.9,86,102301,12,1356,276,0.0,0.0,0.0,0,0,0,0,153,8.8,10,5,9999,99999,9,999999999,2.2,999,999,99
3021,2,16,8,0,*?*?*?*?*?*?*?*?*?*?*?*?*?*?*?*?*?*?*?*?*?*?,0.5,-1.3,84,102301,210,1397,284,27.1,0.0,27.1,3183,0,3187,1052,157,7.2,10,5,9999,99999,9,999999999,2.2,999,999,99
3021,2,16,9,0,*?*?*?*?*?*?*?*?*?*?*?*?*?*?*?*?*?*?*?*?*?*?,2.3,-0.8,77,102301,378,1399,291,60.1,0.0,60.1,7002,0,7019,2421,160,7.2,10,5,9999,99999,9,999999999,2.3,999,999,99
3021,2,16,10,0,*?*?*?*?*?*?*?*?*?*?*?*?*?*?*?*?*?*?*?*?*?*?,4.5,-0.2,70,102301,504,1399,300,84.8,0.0,84.8,9935,0,9964,3566,163,8.2,10,5,9999,99999,9,999999999,0.0,999,999,99
3021,2,16,11,0,*?*?*?*?*?*?*?*?*?*?*?*?*?*?*?*?*?*?*?*?*?*?,7.3,0.2,59,102301,580,1400,313,99.7,0.0,99.7,11718,0,11755,4303,167,8.8,10,5,9999,99999,9,999999999,0.0,999,999,99
3021,2,16,12,0,*?*?*?*?*?*?*?*?*?*?*?*?*?*?*?*?*?*?*?*?*?*?,7.8,1.0,62,102301,600,1400,315,103.6,0.0,103.6,12198,0,12238,4505,170,10.3,10,5,9999,99999,9,999999999,0.0,999,999,99
3021,2,16,13,0,*?*?*?*?*?*?*?*?*?*?*?*?*?*?*?*?*?*?*?*?*?*?,9.2,1.5,57,102301,564,1401,321,96.5,0.0,96.5,11333,0,11368,4142,170,10.3,10,5,9999,99999,9,999999999,0.0,999,999,99
3021,2,16,14,0,*?*?*?*?*?*?*?*?*?*?*?*?*?*?*?*?*?*?*?*?*?*?,9.3,0.8,55,102301,473,1401,322,78.6,0.0,78.6,9200,0,9226,3271,170,9.8,10,5,9999,99999,9,999999999,0.0,999,999,99
3021,2,16,15,0,*?*?*?*?*?*?*?*?*?*?*?*?*?*?*?*?*?*?*?*?*?*?,8.9,1.3,57,102301,334,1401,320,51.3,0.0,51.3,5988,0,6001,2041,170,9.8,10,5,9999,99999,9,999999999,0.0,999,999,99
3021,2,16,16,0,*?*?*?*?*?*?*?*?*?*?*?*?*?*?*?*?*?*?*?*?*?*?,9.1,0.6,54,102301,156,1399,321,16.4,0.0,16.4,1959,-0,1960,641,170,7.7,10,5,9999,99999,9,999999999,0.0,999,999,99
3021,2,16,17,0,*?*?*?*?*?*?*?*?*?*?*?*?*?*?*?*?*?*?*?*?*?*?,8.6,1.3,59,102301,0,-0,318,0.0,-0.0,0.0,0,0,0,0,170,8.2,10,5,9999,99999,9,999999999,0.0,999,999,99
3021,2,16,18,0,*?*?*?*?*?*?*?*?*?*?*?*?*?*?*?*?*?*?*?*?*?*?,6.1,-0.2,62,102301,0,-0,307,0.0,-0.0,0.0,0,0,0,0,170,6.2,10,5,9999,99999,9,999999999,0.0,999,999,99
3021,2,16,19,0,*?*?*?*?*?*?*?*?*?*?*?*?*?*?*?*?*?*?*?*?*?*?,5.2,-1.1,62,102301,0,-0,304,0.0,-0.0,0.0,0,0,0,0,170,5.7,10,5,9999,99999,9,999999999,0.1,999,999,99
3021,2,16,20,0,*?*?*?*?*?*?*?*?*?*?*?*?*?*?*?*?*?*?*?*?*?*?,3.8,-1.3,68,102301,0,-0,298,0.0,-0.0,0.0,0,0,0,0,170,6.7,10,5,9999,99999,9,999999999,0.0,999,999,99
3021,2,16,21,0,*?*?*?*?*?*?*?*?*?*?*?*?*?*?*?*?*?*?*?*?*?*?,3.9,-0.8,69,102301,0,-0,298,0.0,-0.0,0.0,0,0,0,0,170,4.6,10,5,9999,99999,9,999999999,0.2,999,999,99
3021,2,16,22,0,*?*?*?*?*?*?*?*?*?*?*?*?*?*?*?*?*?*?*?*?*?*?,3.2,-1.5,69,102301,0,-0,295,0.0,-0.0,0.0,0,0,0,0,170,6.7,10,5,9999,99999,9,999999999,0.0,999,999,99
3021,2,16,23,0,*?*?*?*?*?*?*?*?*?*?*?*?*?*?*?*?*?*?*?*?*?*?,3.3,-1.5,68,102301,0,-0,296,0.0,-0.0,0.0,0,0,0,0,170,7.7,10,5,9999,99999,9,999999999,0.0,999,999,99
3021,2,16,24,0,*?*?*?*?*?*?*?*?*?*?*?*?*?*?*?*?*?*?*?*?*?*?,2.2,1.5,92,102301,0,-0,290,0.0,-0.0,0.0,0,0,0,0,220,7.7,10,5,9999,99999,9,999999999,0.0,999,999,99
3021,2,17,1,0,*?*?*?*?*?*?*?*?*?*?*?*?*?*?*?*?*?*?*?*?*?*?,4.2,2.5,100,102135,0,-0,299,0.0,-0.0,0.0,0,0,0,0,162,6.2,10,5,9999,99999,9,999999999,0.0,999,999,99
3021,2,17,2,0,*?*?*?*?*?*?*?*?*?*?*?*?*?*?*?*?*?*?*?*?*?*?,4.6,4.3,100,102135,0,-0,300,0.0,-0.0,0.0,0,0,0,0,153,8.8,10,5,9999,99999,9,999999999,0.0,999,999,99
3021,2,17,3,0,*?*?*?*?*?*?*?*?*?*?*?*?*?*?*?*?*?*?*?*?*?*?,4.5,4.5,100,102135,0,-0,300,0.0,-0.0,0.0,0,0,0,0,145,7.7,10,5,9999,99999,9,999999999,0.0,999,999,99
3021,2,17,4,0,*?*?*?*?*?*?*?*?*?*?*?*?*?*?*?*?*?*?*?*?*?*?,3.8,3.8,100,102135,0,-0,297,0.0,-0.0,0.0,0,0,0,0,137,5.7,10,5,9999,99999,9,999999999,0.0,999,999,99
3021,2,17,5,0,*?*?*?*?*?*?*?*?*?*?*?*?*?*?*?*?*?*?*?*?*?*?,3.6,3.6,100,102135,0,-0,296,0.0,-0.0,0.0,0,0,0,0,128,5.2,10,5,9999,99999,9,999999999,0.0,999,999,99
3021,2,17,6,0,*?*?*?*?*?*?*?*?*?*?*?*?*?*?*?*?*?*?*?*?*?*?,3.1,3.0,100,102135,0,-0,294,0.0,-0.0,0.0,0,0,0,0,120,6.2,10,5,9999,99999,9,999999999,0.0,999,999,99
3021,2,17,7,0,*?*?*?*?*?*?*?*?*?*?*?*?*?*?*?*?*?*?*?*?*?*?,3.8,3.8,100,102135,20,1430,297,0.0,0.0,0.0,0,0,0,0,127,8.8,10,5,9999,99999,9,999999999,0.0,999,999,99
3021,2,17,8,0,*?*?*?*?*?*?*?*?*?*?*?*?*?*?*?*?*?*?*?*?*?*?,4.3,4.3,100,102135,218,1401,295,49.6,42.4,43.0,5507,2969,5107,911,133,7.2,9,5,9999,99999,9,999999999,0.0,999,999,99
3021,2,17,9,0,*?*?*?*?*?*?*?*?*?*?*?*?*?*?*?*?*?*?*?*?*?*?,5.0,5.0,100,102135,386,1401,298,106.9,51.6,92.7,11733,4571,10481,2486,140,7.2,9,5,9999,99999,9,999999999,0.0,999,999,99
3021,2,17,10,0,*?*?*?*?*?*?*?*?*?*?*?*?*?*?*?*?*?*?*?*?*?*?,5.8,5.8,100,102135,512,1400,301,149.9,54.5,130.0,16468,5147,14674,3669,147,8.2,9,5,9999,99999,9,999999999,0.0,999,999,99
3021,2,17,11,0,*?*?*?*?*?*?*?*?*?*?*?*?*?*?*?*?*?*?*?*?*?*?,8.0,7.1,100,102135,587,1398,315,101.2,0.0,101.2,11900,0,11938,4379,153,8.8,10,5,9999,99999,9,999999999,0.0,999,999,99
3021,2,17,12,0,*?*?*?*?*?*?*?*?*?*?*?*?*?*?*?*?*?*?*?*?*?*?,9.1,7.0,100,102135,608,1400,320,105.2,0.0,105.2,12381,0,12421,4583,160,10.3,10,5,9999,99999,9,999999999,0.0,999,999,99
3021,2,17,13,0,*?*?*?*?*?*?*?*?*?*?*?*?*?*?*?*?*?*?*?*?*?*?,9.1,7.9,100,102135,571,1400,319,97.9,0.0,97.9,11512,0,11548,4216,152,10.3,10,5,9999,99999,9,999999999,0.0,999,999,99
3021,2,17,14,0,*?*?*?*?*?*?*?*?*?*?*?*?*?*?*?*?*?*?*?*?*?*?,9.1,6.7,100,102135,480,1400,320,80.1,0.0,80.1,9372,0,9399,3340,143,9.8,10,5,9999,99999,9,999999999,0.0,999,999,99
3021,2,17,15,0,*?*?*?*?*?*?*?*?*?*?*?*?*?*?*?*?*?*?*?*?*?*?,9.2,7.6,100,102135,341,1401,320,52.7,0.0,52.7,6152,0,6166,2102,135,9.8,10,5,9999,99999,9,999999999,0.0,999,999,99
3021,2,17,16,0,*?*?*?*?*?*?*?*?*?*?*?*?*?*?*?*?*?*?*?*?*?*?,9.1,7.6,100,102135,163,1400,319,17.8,0.0,17.8,2115,-0,2117,693,127,7.7,10,5,9999,99999,9,999999999,0.0,999,999,99
3021,2,17,17,0,*?*?*?*?*?*?*?*?*?*?*?*?*?*?*?*?*?*?*?*?*?*?,8.5,7.6,100,102135,0,-0,317,0.0,-0.0,0.0,0,0,0,0,118,8.2,10,5,9999,99999,9,999999999,0.0,999,999,99
3021,2,17,18,0,*?*?*?*?*?*?*?*?*?*?*?*?*?*?*?*?*?*?*?*?*?*?,7.8,7.7,100,102135,0,-0,314,0.0,-0.0,0.0,0,0,0,0,110,6.2,10,5,9999,99999,9,999999999,0.0,999,999,99
3021,2,17,19,0,*?*?*?*?*?*?*?*?*?*?*?*?*?*?*?*?*?*?*?*?*?*?,6.9,6.9,100,102135,0,-0,310,0.0,-0.0,0.0,0,0,0,0,113,5.7,10,5,9999,99999,9,999999999,0.5,999,999,99
3021,2,17,20,0,*?*?*?*?*?*?*?*?*?*?*?*?*?*?*?*?*?*?*?*?*?*?,6.1,6.1,100,102135,0,-0,306,0.0,-0.0,0.0,0,0,0,0,117,6.7,10,5,9999,99999,9,999999999,0.4,999,999,99
3021,2,17,21,0,*?*?*?*?*?*?*?*?*?*?*?*?*?*?*?*?*?*?*?*?*?*?,5.9,5.9,100,102135,0,-0,306,0.0,-0.0,0.0,0,0,0,0,120,4.6,10,5,9999,99999,9,999999999,0.1,999,999,99
3021,2,17,22,0,*?*?*?*?*?*?*?*?*?*?*?*?*?*?*?*?*?*?*?*?*?*?,6.2,6.2,100,102135,0,-0,307,0.0,-0.0,0.0,0,0,0,0,123,6.7,10,5,9999,99999,9,999999999,0.0,999,999,99
3021,2,17,23,0,*?*?*?*?*?*?*?*?*?*?*?*?*?*?*?*?*?*?*?*?*?*?,5.6,5.1,100,102135,0,-0,304,0.0,-0.0,0.0,0,0,0,0,127,7.7,10,5,9999,99999,9,999999999,2.4,999,999,99
3021,2,17,24,0,*?*?*?*?*?*?*?*?*?*?*?*?*?*?*?*?*?*?*?*?*?*?,3.5,0.6,98,102135,0,-0,296,0.0,-0.0,0.0,0,0,0,0,170,7.7,10,5,9999,99999,9,999999999,0.0,999,999,99
3021,2,18,1,0,*?*?*?*?*?*?*?*?*?*?*?*?*?*?*?*?*?*?*?*?*?*?,4.5,3.4,89,102041,0,-0,300,0.0,-0.0,0.0,0,0,0,0,130,6.2,10,5,9999,99999,9,999999999,0.0,999,999,99
3021,2,18,2,0,*?*?*?*?*?*?*?*?*?*?*?*?*?*?*?*?*?*?*?*?*?*?,3.7,2.5,89,102041,0,-0,297,0.0,-0.0,0.0,0,0,0,0,130,8.8,10,5,9999,99999,9,999999999,0.0,999,999,99
3021,2,18,3,0,*?*?*?*?*?*?*?*?*?*?*?*?*?*?*?*?*?*?*?*?*?*?,4.2,2.1,84,102041,0,-0,299,0.0,-0.0,0.0,0,0,0,0,130,7.7,10,5,9999,99999,9,999999999,0.1,999,999,99
3021,2,18,4,0,*?*?*?*?*?*?*?*?*?*?*?*?*?*?*?*?*?*?*?*?*?*?,4.4,1.0,76,102041,0,-0,300,0.0,-0.0,0.0,0,0,0,0,130,5.7,10,5,9999,99999,9,999999999,0.1,999,999,99
3021,2,18,5,0,*?*?*?*?*?*?*?*?*?*?*?*?*?*?*?*?*?*?*?*?*?*?,4.7,1.0,75,102041,0,-0,301,0.0,-0.0,0.0,0,0,0,0,130,5.2,10,5,9999,99999,9,999999999,0.0,999,999,99
3021,2,18,6,0,*?*?*?*?*?*?*?*?*?*?*?*?*?*?*?*?*?*?*?*?*?*?,4.0,1.7,83,102041,0,-0,298,0.0,-0.0,0.0,0,0,0,0,130,6.2,10,5,9999,99999,9,999999999,0.0,999,999,99
3021,2,18,7,0,*?*?*?*?*?*?*?*?*?*?*?*?*?*?*?*?*?*?*?*?*?*?,3.2,0.6,81,102041,27,1407,295,0.0,0.0,0.0,0,0,0,0,128,8.8,10,5,9999,99999,9,999999999,0.0,999,999,99
3021,2,18,8,0,*?*?*?*?*?*?*?*?*?*?*?*?*?*?*?*?*?*?*?*?*?*?,4.2,2.1,83,102041,225,1398,294,52.2,43.1,45.3,5785,3067,5361,960,127,7.2,9,5,9999,99999,9,999999999,0.0,999,999,99
3021,2,18,9,0,*?*?*?*?*?*?*?*?*?*?*?*?*?*?*?*?*?*?*?*?*?*?,5.3,1.0,73,102041,393,1398,284,190.2,303.3,105.0,20197,26564,12314,2061,125,7.2,6,3,9999,99999,9,999999999,0.5,999,999,99
3021,2,18,10,0,*?*?*?*?*?*?*?*?*?*?*?*?*?*?*?*?*?*?*?*?*?*?,6.4,1.5,68,102041,519,1398,288,265.0,319.9,146.3,28208,30839,16859,3018,123,8.2,6,3,9999,99999,9,999999999,0.6,999,999,99
3021,2,18,11,0,*?*?*?*?*?*?*?*?*?*?*?*?*?*?*?*?*?*?*?*?*?*?,7.5,2.1,66,102041,595,1399,303,236.4,140.1,176.9,25798,13924,20069,4198,122,8.8,8,4,9999,99999,9,999999999,0.6,999,999,99
3021,2,18,12,0,*?*?*?*?*?*?*?*?*?*?*?*?*?*?*?*?*?*?*?*?*?*?,8.9,1.7,59,102041,615,1399,309,245.5,140.7,183.7,26797,14085,20815,4397,120,10.3,8,4,9999,99999,9,999999999,0.5,999,999,99
3021,2,18,13,0,*?*?*?*?*?*?*?*?*?*?*?*?*?*?*?*?*?*?*?*?*?*?,9.2,2.1,59,102041,578,1398,316,172.8,55.6,149.8,18985,5359,16898,4355,117,10.3,9,5,9999,99999,9,999999999,0.0,999,999,99
3021,2,18,14,0,*?*?*?*?*?*?*?*?*?*?*?*?*?*?*?*?*?*?*?*?*?*?,9.1,1.9,59,102041,487,1398,315,141.6,54.1,122.8,15552,5056,13863,3428,113,9.8,9,5,9999,99999,9,999999999,0.0,999,999,99
3021,2,18,15,0,*?*?*?*?*?*?*?*?*?*?*?*?*?*?*?*?*?*?*?*?*?*?,9.6,1.3,55,102041,348,1400,318,94.1,50.3,81.5,10320,4336,9228,2157,110,9.8,9,5,9999,99999,9,999999999,0.0,999,999,99
3021,2,18,16,0,*?*?*?*?*?*?*?*?*?*?*?*?*?*?*?*?*?*?*?*?*?*?,9.5,-0.0,50,102041,170,1401,323,19.2,0.0,19.2,2272,-0,2274,745,107,7.7,10,5,9999,99999,9,999999999,0.0,999,999,99
3021,2,18,17,0,*?*?*?*?*?*?*?*?*?*?*?*?*?*?*?*?*?*?*?*?*?*?,9.0,-0.6,49,102041,0,-0,315,0.0,-0.0,0.0,0,0,0,0,103,8.2,9,5,9999,99999,9,999999999,0.0,999,999,99
3021,2,18,18,0,*?*?*?*?*?*?*?*?*?*?*?*?*?*?*?*?*?*?*?*?*?*?,8.4,-0.6,52,102041,0,-0,318,0.0,-0.0,0.0,0,0,0,0,100,6.2,10,5,9999,99999,9,999999999,0.0,999,999,99
3021,2,18,19,0,*?*?*?*?*?*?*?*?*?*?*?*?*?*?*?*?*?*?*?*?*?*?,6.8,-0.4,58,102041,0,-0,311,0.0,-0.0,0.0,0,0,0,0,105,5.7,10,5,9999,99999,9,999999999,0.0,999,999,99
3021,2,18,20,0,*?*?*?*?*?*?*?*?*?*?*?*?*?*?*?*?*?*?*?*?*?*?,6.6,-0.8,57,102041,0,-0,310,0.0,-0.0,0.0,0,0,0,0,110,6.7,10,5,9999,99999,9,999999999,0.0,999,999,99
3021,2,18,21,0,*?*?*?*?*?*?*?*?*?*?*?*?*?*?*?*?*?*?*?*?*?*?,6.8,-1.9,51,102041,0,-0,311,0.0,-0.0,0.0,0,0,0,0,115,4.6,10,5,9999,99999,9,999999999,0.0,999,999,99
3021,2,18,22,0,*?*?*?*?*?*?*?*?*?*?*?*?*?*?*?*?*?*?*?*?*?*?,5.3,-3.1,51,102041,0,-0,304,0.0,-0.0,0.0,0,0,0,0,120,6.7,10,5,9999,99999,9,999999999,0.0,999,999,99
3021,2,18,23,0,*?*?*?*?*?*?*?*?*?*?*?*?*?*?*?*?*?*?*?*?*?*?,5.7,-2.7,52,102041,0,-0,306,0.0,-0.0,0.0,0,0,0,0,125,7.7,10,5,9999,99999,9,999999999,0.3,999,999,99
3021,2,18,24,0,*?*?*?*?*?*?*?*?*?*?*?*?*?*?*?*?*?*?*?*?*?*?,5.0,4.3,92,102041,0,-0,302,0.0,-0.0,0.0,0,0,0,0,130,7.7,10,5,9999,99999,9,999999999,1.4,999,999,99
3021,2,19,1,0,*?*?*?*?*?*?*?*?*?*?*?*?*?*?*?*?*?*?*?*?*?*?,6.3,6.2,100,101972,0,-0,307,0.0,-0.0,0.0,0,0,0,0,138,6.2,10,5,9999,99999,9,999999999,0.2,999,999,99
3021,2,19,2,0,*?*?*?*?*?*?*?*?*?*?*?*?*?*?*?*?*?*?*?*?*?*?,6.4,6.4,100,101972,0,-0,308,0.0,-0.0,0.0,0,0,0,0,147,8.8,10,5,9999,99999,9,999999999,0.0,999,999,99
3021,2,19,3,0,*?*?*?*?*?*?*?*?*?*?*?*?*?*?*?*?*?*?*?*?*?*?,5.8,5.8,100,101972,0,-0,305,0.0,-0.0,0.0,0,0,0,0,155,7.7,10,5,9999,99999,9,999999999,0.1,999,999,99
3021,2,19,4,0,*?*?*?*?*?*?*?*?*?*?*?*?*?*?*?*?*?*?*?*?*?*?,5.0,5.0,100,101972,0,-0,302,0.0,-0.0,0.0,0,0,0,0,163,5.7,10,5,9999,99999,9,999999999,0.1,999,999,99
3021,2,19,5,0,*?*?*?*?*?*?*?*?*?*?*?*?*?*?*?*?*?*?*?*?*?*?,4.2,4.1,100,101972,0,-0,298,0.0,-0.0,0.0,0,0,0,0,172,5.2,10,5,9999,99999,9,999999999,0.5,999,999,99
3021,2,19,6,0,*?*?*?*?*?*?*?*?*?*?*?*?*?*?*?*?*?*?*?*?*?*?,5.1,5.1,100,101972,0,-0,302,0.0,-0.0,0.0,0,0,0,0,180,6.2,10,5,9999,99999,9,999999999,0.0,999,999,99
3021,2,19,7,0,*?*?*?*?*?*?*?*?*?*?*?*?*?*?*?*?*?*?*?*?*?*?,5.9,5.9,100,101972,34,1390,306,0.0,0.0,0.0,0,0,0,0,187,8.8,10,5,9999,99999,9,999999999,0.0,999,999,99
3021,2,19,8,0,*?*?*?*?*?*?*?*?*?*?*?*?*?*?*?*?*?*?*?*?*?*?,5.3,5.3,100,101972,233,1400,286,95.2,256.2,52.5,9952,17506,6991,945,193,7.2,6,3,9999,99999,9,999999999,0.0,999,999,99
3021,2,19,9,0,*?*?*?*?*?*?*?*?*?*?*?*?*?*?*?*?*?*?*?*?*?*?,6.7,6.7,100,101972,401,1399,289,207.7,380.5,98.7,21662,32930,12639,1842,200,7.2,5,3,9999,99999,9,999999999,0.6,999,999,99
3021,2,19,10,0,*?*?*?*?*?*?*?*?*?*?*?*?*?*?*?*?*?*?*?*?*?*?,8.0,8.0,100,101972,527,1399,300,269.7,320.6,148.9,28707,31102,17114,3080,207,8.2,6,3,9999,99999,9,999999999,0.3,999,999,99
3021,2,19,11,0,*?*?*?*?*?*?*?*?*?*?*?*?*?*?*?*?*?*?*?*?*?*?,9.9,8.8,100,101972,603,1399,308,314.6,327.0,173.6,33567,32889,19752,3717,213,8.8,6,3,9999,99999,9,999999999,0.0,999,999,99
3021,2,19,12,0,*?*?*?*?*?*?*?*?*?*?*?*?*?*?*?*?*?*?*?*?*?*?,11.9,8.0,94,101972,623,1399,317,326.5,328.5,180.2,34864,33275,20451,3896,220,10.3,6,3,9999,99999,9,999999999,0.0,999,999,99
3021,2,19,13,0,*?*?*?*?*?*?*?*?*?*?*?*?*?*?*?*?*?*?*?*?*?*?,12.2,8.5,95,101972,586,1399,322,274.6,234.0,176.6,29173,23365,20005,3789,198,10.3,7,4,9999,99999,9,999999999,0.0,999,999,99
3021,2,19,14,0,*?*?*?*?*?*?*?*?*?*?*?*?*?*?*?*?*?*?*?*?*?*?,12.6,6.6,82,101972,494,1397,314,266.9,396.4,126.8,27815,36757,15866,2441,177,9.8,5,3,9999,99999,9,999999999,0.0,999,999,99
3021,2,19,15,0,*?*?*?*?*?*?*?*?*?*?*?*?*?*?*?*?*?*?*?*?*?*?,12.2,6.9,85,101972,355,1399,313,178.7,369.7,84.9,18648,30658,10972,1565,155,9.8,5,3,9999,99999,9,999999999,0.0,999,999,99
3021,2,19,16,0,*?*?*?*?*?*?*?*?*?*?*?*?*?*?*?*?*?*?*?*?*?*?,12.5,2.9,64,101972,177,1401,321,55.8,157.7,35.9,5901,9293,4919,635,133,7.7,7,4,9999,99999,9,999999999,0.0,999,999,99
3021,2,19,17,0,*?*?*?*?*?*?*?*?*?*?*?*?*?*?*?*?*?*?*?*?*?*?,11.5,4.6,77,101972,0,-0,326,0.0,-0.0,0.0,0,0,0,0,112,8.2,9,5,9999,99999,9,999999999,0.1,999,999,99
3021,2,19,18,0,*?*?*?*?*?*?*?*?*?*?*?*?*?*?*?*?*?*?*?*?*?*?,10.6,5.9,89,101972,0,-0,327,0.0,-0.0,0.0,0,0,0,0,90,6.2,10,5,9999,99999,9,999999999,0.2,999,999,99
3021,2,19,19,0,*?*?*?*?*?*?*?*?*?*?*?*?*?*?*?*?*?*?*?*?*?*?,9.1,5.8,98,101972,0,-0,320,0.0,-0.0,0.0,0,0,0,0,90,5.7,10,5,9999,99999,9,999999999,0.0,999,999,99
3021,2,19,20,0,*?*?*?*?*?*?*?*?*?*?*?*?*?*?*?*?*?*?*?*?*?*?,8.7,8.0,100,101972,0,-0,318,0.0,-0.0,0.0,0,0,0,0,90,6.7,10,5,9999,99999,9,999999999,0.3,999,999,99
3021,2,19,21,0,*?*?*?*?*?*?*?*?*?*?*?*?*?*?*?*?*?*?*?*?*?*?,8.9,8.8,100,101972,0,-0,318,0.0,-0.0,0.0,0,0,0,0,90,4.6,10,5,9999,99999,9,999999999,0.6,999,999,99
3021,2,19,22,0,*?*?*?*?*?*?*?*?*?*?*?*?*?*?*?*?*?*?*?*?*?*?,7.9,7.9,100,101972,0,-0,314,0.0,-0.0,0.0,0,0,0,0,90,6.7,10,5,9999,99999,9,999999999,0.0,999,999,99
3021,2,19,23,0,*?*?*?*?*?*?*?*?*?*?*?*?*?*?*?*?*?*?*?*?*?*?,6.9,6.9,100,101972,0,-0,310,0.0,-0.0,0.0,0,0,0,0,90,7.7,10,5,9999,99999,9,999999999,0.1,999,999,99
3021,2,19,24,0,*?*?*?*?*?*?*?*?*?*?*?*?*?*?*?*?*?*?*?*?*?*?,6.2,2.3,93,101972,0,-0,307,0.0,-0.0,0.0,0,0,0,0,130,7.7,10,5,9999,99999,9,999999999,0.5,999,999,99
3021,2,20,1,0,*?*?*?*?*?*?*?*?*?*?*?*?*?*?*?*?*?*?*?*?*?*?,4.3,1.5,96,102384,0,-0,299,0.0,-0.0,0.0,0,0,0,0,87,6.2,10,5,9999,99999,9,999999999,0.0,999,999,99
3021,2,20,2,0,*?*?*?*?*?*?*?*?*?*?*?*?*?*?*?*?*?*?*?*?*?*?,3.4,-1.5,81,102384,0,-0,296,0.0,-0.0,0.0,0,0,0,0,83,8.8,10,5,9999,99999,9,999999999,0.0,999,999,99
3021,2,20,3,0,*?*?*?*?*?*?*?*?*?*?*?*?*?*?*?*?*?*?*?*?*?*?,2.9,-1.9,81,102384,0,-0,294,0.0,-0.0,0.0,0,0,0,0,80,7.7,10,5,9999,99999,9,999999999,0.1,999,999,99
3021,2,20,4,0,*?*?*?*?*?*?*?*?*?*?*?*?*?*?*?*?*?*?*?*?*?*?,2.4,-1.3,88,102384,0,-0,292,0.0,-0.0,0.0,0,0,0,0,77,5.7,10,5,9999,99999,9,999999999,0.0,999,999,99
3021,2,20,5,0,*?*?*?*?*?*?*?*?*?*?*?*?*?*?*?*?*?*?*?*?*?*?,1.9,-3.1,79,102384,0,-0,290,0.0,-0.0,0.0,0,0,0,0,73,5.2,10,5,9999,99999,9,999999999,0.0,999,999,99
3021,2,20,6,0,*?*?*?*?*?*?*?*?*?*?*?*?*?*?*?*?*?*?*?*?*?*?,2.5,-1.1,89,102384,0,-0,282,0.0,-0.0,0.0,0,0,0,0,70,6.2,8,4,9999,99999,9,999999999,0.0,999,999,99
3021,2,20,7,0,*?*?*?*?*?*?*?*?*?*?*?*?*?*?*?*?*?*?*?*?*?*?,3.1,0.4,96,102384,42,1409,245,0.0,0.0,0.0,0,0,0,0,77,8.8,0,0,9999,99999,9,999999999,0.0,999,999,99
3021,2,20,8,0,*?*?*?*?*?*?*?*?*?*?*?*?*?*?*?*?*?*?*?*?*?*?,3.2,0.8,98,102384,240,1396,246,114.0,464.1,34.2,11624,34998,5488,665,83,7.2,0,0,9999,99999,9,999999999,0.0,999,999,99
3021,2,20,9,0,*?*?*?*?*?*?*?*?*?*?*?*?*?*?*?*?*?*?*?*?*?*?,3.3,1.9,100,102384,408,1396,248,228.0,546.2,68.4,23657,47886,10099,1287,90,7.2,0,0,9999,99999,9,999999999,0.0,999,999,99
3021,2,20,10,0,*?*?*?*?*?*?*?*?*?*?*?*?*?*?*?*?*?*?*?*?*?*?,5.1,3.2,100,102384,535,1399,257,313.6,573.9,94.1,32584,53841,13442,1828,97,8.2,0,0,9999,99999,9,999999999,0.0,999,999,99
3021,2,20,11,0,*?*?*?*?*?*?*?*?*?*?*?*?*?*?*?*?*?*?*?*?*?*?,8.0,4.5,92,102384,610,1397,270,364.9,585.0,109.5,37974,56291,15357,2192,103,8.8,0,0,9999,99999,9,999999999,0.0,999,999,99
3021,2,20,12,0,*?*?*?*?*?*?*?*?*?*?*?*?*?*?*?*?*?*?*?*?*?*?,7.9,5.0,96,102384,630,1397,271,378.4,587.5,113.5,39405,56836,15854,2295,110,10.3,0,0,9999,99999,9,999999999,0.0,999,999,99
3021,2,20,13,0,*?*?*?*?*?*?*?*?*?*?*?*?*?*?*?*?*?*?*?*?*?*?,8.5,4.6,89,102384,593,1397,272,353.3,582.8,106.0,36757,55795,14930,2106,107,10.3,0,0,9999,99999,9,999999999,0.0,999,999,99
3021,2,20,14,0,*?*?*?*?*?*?*?*?*?*?*?*?*?*?*?*?*?*?*?*?*?*?,8.7,5.1,92,102384,502,1399,274,291.3,568.0,87.4,30254,52540,12592,1680,103,9.8,0,0,9999,99999,9,999999999,0.1,999,999,99
3021,2,20,15,0,*?*?*?*?*?*?*?*?*?*?*?*?*?*?*?*?*?*?*?*?*?*?,8.8,6.6,100,102384,362,1398,277,196.5,531.1,58.9,20406,44866,8837,1103,100,9.8,0,0,9999,99999,9,999999999,0.3,999,999,99
3021,2,20,16,0,*?*?*?*?*?*?*?*?*?*?*?*?*?*?*?*?*?*?*?*?*?*?,8.4,6.2,100,102384,184,1401,275,75.5,402.4,22.6,7829,27915,3738,476,97,7.7,0,0,9999,99999,9,999999999,0.2,999,999,99
3021,2,20,17,0,*?*?*?*?*?*?*?*?*?*?*?*?*?*?*?*?*?*?*?*?*?*?,8.4,6.4,100,102384,0,-0,300,0.0,-0.0,0.0,0,0,0,0,93,8.2,6,3,9999,99999,9,999999999,0.0,999,999,99
3021,2,20,18,0,*?*?*?*?*?*?*?*?*?*?*?*?*?*?*?*?*?*?*?*?*?*?,7.3,7.3,100,102384,0,-0,311,0.0,-0.0,0.0,0,0,0,0,90,6.2,10,5,9999,99999,9,999999999,0.0,999,999,99
3021,2,20,19,0,*?*?*?*?*?*?*?*?*?*?*?*?*?*?*?*?*?*?*?*?*?*?,6.3,6.2,100,102384,0,-0,307,0.0,-0.0,0.0,0,0,0,0,92,5.7,10,5,9999,99999,9,999999999,0.0,999,999,99
3021,2,20,20,0,*?*?*?*?*?*?*?*?*?*?*?*?*?*?*?*?*?*?*?*?*?*?,5.2,5.1,100,102384,0,-0,303,0.0,-0.0,0.0,0,0,0,0,93,6.7,10,5,9999,99999,9,999999999,0.0,999,999,99
3021,2,20,21,0,*?*?*?*?*?*?*?*?*?*?*?*?*?*?*?*?*?*?*?*?*?*?,4.6,4.6,100,102384,0,-0,300,0.0,-0.0,0.0,0,0,0,0,95,4.6,10,5,9999,99999,9,999999999,0.0,999,999,99
3021,2,20,22,0,*?*?*?*?*?*?*?*?*?*?*?*?*?*?*?*?*?*?*?*?*?*?,4.0,3.9,100,102384,0,-0,298,0.0,-0.0,0.0,0,0,0,0,97,6.7,10,5,9999,99999,9,999999999,0.0,999,999,99
3021,2,20,23,0,*?*?*?*?*?*?*?*?*?*?*?*?*?*?*?*?*?*?*?*?*?*?,4.2,4.1,100,102384,0,-0,298,0.0,-0.0,0.0,0,0,0,0,98,7.7,10,5,9999,99999,9,999999999,0.1,999,999,99
3021,2,20,24,0,*?*?*?*?*?*?*?*?*?*?*?*?*?*?*?*?*?*?*?*?*?*?,5.9,4.5,100,102384,0,-0,306,0.0,-0.0,0.0,0,0,0,0,90,7.7,10,5,9999,99999,9,999999999,0.0,999,999,99
3021,2,21,1,0,*?*?*?*?*?*?*?*?*?*?*?*?*?*?*?*?*?*?*?*?*?*?,4.2,3.6,97,102509,0,-0,299,0.0,-0.0,0.0,0,0,0,0,102,6.2,10,5,9999,99999,9,999999999,0.0,999,999,99
3021,2,21,2,0,*?*?*?*?*?*?*?*?*?*?*?*?*?*?*?*?*?*?*?*?*?*?,4.2,3.4,96,102509,0,-0,299,0.0,-0.0,0.0,0,0,0,0,103,8.8,10,5,9999,99999,9,999999999,0.0,999,999,99
3021,2,21,3,0,*?*?*?*?*?*?*?*?*?*?*?*?*?*?*?*?*?*?*?*?*?*?,3.8,3.0,95,102509,0,-0,297,0.0,-0.0,0.0,0,0,0,0,105,7.7,10,5,9999,99999,9,999999999,0.0,999,999,99
3021,2,21,4,0,*?*?*?*?*?*?*?*?*?*?*?*?*?*?*?*?*?*?*?*?*?*?,2.7,1.9,95,102509,0,-0,292,0.0,-0.0,0.0,0,0,0,0,107,5.7,10,5,9999,99999,9,999999999,0.0,999,999,99
3021,2,21,5,0,*?*?*?*?*?*?*?*?*?*?*?*?*?*?*?*?*?*?*?*?*?*?,2.4,1.0,92,102509,0,-0,291,0.0,-0.0,0.0,0,0,0,0,108,5.2,10,5,9999,99999,9,999999999,0.0,999,999,99
3021,2,21,6,0,*?*?*?*?*?*?*?*?*?*?*?*?*?*?*?*?*?*?*?*?*?*?,2.2,1.5,95,102509,0,-0,290,0.0,-0.0,0.0,0,0,0,0,110,6.2,10,5,9999,99999,9,999999999,0.0,999,999,99
3021,2,21,7,0,*?*?*?*?*?*?*?*?*?*?*?*?*?*?*?*?*?*?*?*?*?*?,2.6,1.3,91,102509,49,1391,287,0.0,0.0,0.0,0,0,0,0,108,8.8,9,5,9999,99999,9,999999999,0.0,999,999,99
3021,2,21,8,0,*?*?*?*?*?*?*?*?*?*?*?*?*?*?*?*?*?*?*?*?*?*?,3.0,2.3,95,102509,248,1398,289,60.1,45.0,52.1,6641,3350,6142,1111,107,7.2,9,5,9999,99999,9,999999999,0.0,999,999,99
3021,2,21,9,0,*?*?*?*?*?*?*?*?*?*?*?*?*?*?*?*?*?*?*?*?*?*?,3.5,3.0,98,102509,416,1397,287,155.8,131.8,116.5,16971,11976,13349,2600,105,7.2,8,4,9999,99999,9,999999999,0.0,999,999,99
3021,2,21,10,0,*?*?*?*?*?*?*?*?*?*?*?*?*?*?*?*?*?*?*?*?*?*?,6.1,5.9,99,102509,542,1396,282,308.9,468.0,127.3,32559,44542,16089,2466,103,8.2,4,2,9999,99999,9,999999999,0.0,999,999,99
3021,2,21,11,0,*?*?*?*?*?*?*?*?*?*?*?*?*?*?*?*?*?*?*?*?*?*?,7.3,6.4,95,102509,618,1397,304,247.1,140.8,184.9,26963,14145,20917,4432,102,8.8,8,4,9999,99999,9,999999999,0.0,999,999,99
3021,2,21,12,0,*?*?*?*?*?*?*?*?*?*?*?*?*?*?*?*?*?*?*?*?*?*?,8.9,5.3,78,102509,638,1398,301,335.8,329.5,185.3,35876,33557,20994,4039,100,10.3,6,3,9999,99999,9,999999999,0.0,999,999,99
3021,2,21,13,0,*?*?*?*?*?*?*?*?*?*?*?*?*?*?*?*?*?*?*?*?*?*?,9.1,4.5,74,102509,601,1398,302,313.7,326.9,173.2,33471,32860,19699,3705,98,10.3,6,3,9999,99999,9,999999999,0.0,999,999,99
3021,2,21,14,0,*?*?*?*?*?*?*?*?*?*?*?*?*?*?*?*?*?*?*?*?*?*?,9.2,5.8,80,102509,509,1397,299,276.4,398.4,131.3,28806,37243,16379,2541,97,9.8,5,3,9999,99999,9,999999999,0.0,999,999,99
3021,2,21,15,0,*?*?*?*?*?*?*?*?*?*?*?*?*?*?*?*?*?*?*?*?*?*?,8.9,4.1,73,102509,369,1397,310,134.4,128.3,100.6,14657,11193,11567,2214,95,9.8,8,4,9999,99999,9,999999999,0.0,999,999,99
3021,2,21,16,0,*?*?*?*?*?*?*?*?*?*?*?*?*?*?*?*?*?*?*?*?*?*?,8.8,5.5,80,102509,190,1394,319,23.3,0.0,23.3,2742,-0,2745,902,93,7.7,10,5,9999,99999,9,999999999,0.0,999,999,99
3021,2,21,17,0,*?*?*?*?*?*?*?*?*?*?*?*?*?*?*?*?*?*?*?*?*?*?,8.8,5.6,81,102509,0,-0,314,0.0,-0.0,0.0,0,0,0,0,92,8.2,9,5,9999,99999,9,999999999,0.0,999,999,99
3021,2,21,18,0,*?*?*?*?*?*?*?*?*?*?*?*?*?*?*?*?*?*?*?*?*?*?,8.2,6.1,86,102509,0,-0,316,0.0,-0.0,0.0,0,0,0,0,90,6.2,10,5,9999,99999,9,999999999,0.0,999,999,99
3021,2,21,19,0,*?*?*?*?*?*?*?*?*?*?*?*?*?*?*?*?*?*?*?*?*?*?,6.2,5.0,92,102509,0,-0,307,0.0,-0.0,0.0,0,0,0,0,90,5.7,10,5,9999,99999,9,999999999,0.0,999,999,99
3021,2,21,20,0,*?*?*?*?*?*?*?*?*?*?*?*?*?*?*?*?*?*?*?*?*?*?,5.6,5.0,96,102509,0,-0,304,0.0,-0.0,0.0,0,0,0,0,90,6.7,10,5,9999,99999,9,999999999,0.0,999,999,99
3021,2,21,21,0,*?*?*?*?*?*?*?*?*?*?*?*?*?*?*?*?*?*?*?*?*?*?,5.7,5.6,100,102509,0,-0,305,0.0,-0.0,0.0,0,0,0,0,90,4.6,10,5,9999,99999,9,999999999,0.0,999,999,99
3021,2,21,22,0,*?*?*?*?*?*?*?*?*?*?*?*?*?*?*?*?*?*?*?*?*?*?,5.1,5.1,100,102509,0,-0,302,0.0,-0.0,0.0,0,0,0,0,90,6.7,10,5,9999,99999,9,999999999,0.0,999,999,99
3021,2,21,23,0,*?*?*?*?*?*?*?*?*?*?*?*?*?*?*?*?*?*?*?*?*?*?,4.5,4.5,100,102509,0,-0,300,0.0,-0.0,0.0,0,0,0,0,90,7.7,10,5,9999,99999,9,999999999,0.0,999,999,99
3021,2,21,24,0,*?*?*?*?*?*?*?*?*?*?*?*?*?*?*?*?*?*?*?*?*?*?,4.4,3.9,97,102509,0,-0,299,0.0,-0.0,0.0,0,0,0,0,100,7.7,10,5,9999,99999,9,999999999,0.0,999,999,99
3021,2,22,1,0,*?*?*?*?*?*?*?*?*?*?*?*?*?*?*?*?*?*?*?*?*?*?,3.5,3.4,100,102244,0,-0,296,0.0,-0.0,0.0,0,0,0,0,87,6.2,10,5,9999,99999,9,999999999,0.0,999,999,99
3021,2,22,2,0,*?*?*?*?*?*?*?*?*?*?*?*?*?*?*?*?*?*?*?*?*?*?,3.0,3.0,100,102244,0,-0,294,0.0,-0.0,0.0,0,0,0,0,83,8.8,10,5,9999,99999,9,999999999,0.0,999,999,99
3021,2,22,3,0,*?*?*?*?*?*?*?*?*?*?*?*?*?*?*?*?*?*?*?*?*?*?,2.2,2.3,100,102244,0,-0,290,0.0,-0.0,0.0,0,0,0,0,80,7.7,10,5,9999,99999,9,999999999,0.0,999,999,99
3021,2,22,4,0,*?*?*?*?*?*?*?*?*?*?*?*?*?*?*?*?*?*?*?*?*?*?,1.4,1.3,100,102244,0,-0,287,0.0,-0.0,0.0,0,0,0,0,77,5.7,10,5,9999,99999,9,999999999,0.0,999,999,99
3021,2,22,5,0,*?*?*?*?*?*?*?*?*?*?*?*?*?*?*?*?*?*?*?*?*?*?,1.6,1.7,100,102244,0,-0,288,0.0,-0.0,0.0,0,0,0,0,73,5.2,10,5,9999,99999,9,999999999,0.0,999,999,99
3021,2,22,6,0,*?*?*?*?*?*?*?*?*?*?*?*?*?*?*?*?*?*?*?*?*?*?,1.8,1.9,100,102244,0,-0,289,0.0,-0.0,0.0,0,0,0,0,70,6.2,10,5,9999,99999,9,999999999,0.0,999,999,99
3021,2,22,7,0,*?*?*?*?*?*?*?*?*?*?*?*?*?*?*?*?*?*?*?*?*?*?,2.7,2.7,100,102244,57,1401,292,0.0,0.0,0.0,0,0,0,0,70,8.8,10,5,9999,99999,9,999999999,0.0,999,999,99
3021,2,22,8,0,*?*?*?*?*?*?*?*?*?*?*?*?*?*?*?*?*?*?*?*?*?*?,3.0,3.0,100,102244,256,1399,294,36.1,0.0,36.1,4223,0,4231,1409,70,7.2,10,5,9999,99999,9,999999999,0.0,999,999,99
3021,2,22,9,0,*?*?*?*?*?*?*?*?*?*?*?*?*?*?*?*?*?*?*?*?*?*?,3.3,3.2,100,102244,424,1397,295,69.2,0.0,69.2,8087,0,8108,2833,70,7.2,10,5,9999,99999,9,999999999,0.0,999,999,99
3021,2,22,10,0,*?*?*?*?*?*?*?*?*?*?*?*?*?*?*?*?*?*?*?*?*?*?,5.3,5.3,100,102244,550,1396,303,94.1,0.0,94.1,11042,0,11077,4019,70,8.2,10,5,9999,99999,9,999999999,0.0,999,999,99
3021,2,22,11,0,*?*?*?*?*?*?*?*?*?*?*?*?*?*?*?*?*?*?*?*?*?*?,8.0,5.5,95,102244,626,1397,315,108.9,0.0,108.9,12837,0,12880,4777,70,8.8,10,5,9999,99999,9,999999999,0.0,999,999,99
3021,2,22,12,0,*?*?*?*?*?*?*?*?*?*?*?*?*?*?*?*?*?*?*?*?*?*?,8.9,5.0,86,102244,645,1396,319,112.8,0.0,112.8,13310,0,13355,4981,70,10.3,10,5,9999,99999,9,999999999,0.0,999,999,99
3021,2,22,13,0,*?*?*?*?*?*?*?*?*?*?*?*?*?*?*?*?*?*?*?*?*?*?,9.0,3.8,79,102244,608,1396,320,105.5,0.0,105.5,12419,0,12460,4598,63,10.3,10,5,9999,99999,9,999999999,0.0,999,999,99
3021,2,22,14,0,*?*?*?*?*?*?*?*?*?*?*?*?*?*?*?*?*?*?*?*?*?*?,9.0,4.8,85,102244,516,1396,320,87.4,0.0,87.4,10245,0,10276,3692,57,9.8,10,5,9999,99999,9,999999999,0.0,999,999,99
3021,2,22,15,0,*?*?*?*?*?*?*?*?*?*?*?*?*?*?*?*?*?*?*?*?*?*?,8.9,5.5,89,102244,376,1396,319,59.8,0.0,59.8,6981,0,6998,2410,50,9.8,10,5,9999,99999,9,999999999,0.0,999,999,99
3021,2,22,16,0,*?*?*?*?*?*?*?*?*?*?*?*?*?*?*?*?*?*?*?*?*?*?,8.9,6.1,93,102244,197,1394,319,24.6,0.0,24.6,2900,-0,2903,955,43,7.7,10,5,9999,99999,9,999999999,0.0,999,999,99
3021,2,22,17,0,*?*?*?*?*?*?*?*?*?*?*?*?*?*?*?*?*?*?*?*?*?*?,8.4,6.9,100,102244,0,-0,316,0.0,-0.0,0.0,0,0,0,0,37,8.2,10,5,9999,99999,9,999999999,0.2,999,999,99
3021,2,22,18,0,*?*?*?*?*?*?*?*?*?*?*?*?*?*?*?*?*?*?*?*?*?*?,7.1,5.3,100,102244,0,-0,311,0.0,-0.0,0.0,0,0,0,0,30,6.2,10,5,9999,99999,9,999999999,0.0,999,999,99
3021,2,22,19,0,*?*?*?*?*?*?*?*?*?*?*?*?*?*?*?*?*?*?*?*?*?*?,6.4,6.2,100,102244,0,-0,308,0.0,-0.0,0.0,0,0,0,0,30,5.7,10,5,9999,99999,9,999999999,0.0,999,999,99
3021,2,22,20,0,*?*?*?*?*?*?*?*?*?*?*?*?*?*?*?*?*?*?*?*?*?*?,5.3,5.3,100,102244,0,-0,303,0.0,-0.0,0.0,0,0,0,0,30,6.7,10,5,9999,99999,9,999999999,0.0,999,999,99
3021,2,22,21,0,*?*?*?*?*?*?*?*?*?*?*?*?*?*?*?*?*?*?*?*?*?*?,5.0,4.6,100,102244,0,-0,302,0.0,-0.0,0.0,0,0,0,0,30,4.6,10,5,9999,99999,9,999999999,0.0,999,999,99
3021,2,22,22,0,*?*?*?*?*?*?*?*?*?*?*?*?*?*?*?*?*?*?*?*?*?*?,4.0,3.9,100,102244,0,-0,298,0.0,-0.0,0.0,0,0,0,0,30,6.7,10,5,9999,99999,9,999999999,0.0,999,999,99
3021,2,22,23,0,*?*?*?*?*?*?*?*?*?*?*?*?*?*?*?*?*?*?*?*?*?*?,3.7,3.6,100,102244,0,-0,296,0.0,-0.0,0.0,0,0,0,0,30,7.7,10,5,9999,99999,9,999999999,0.0,999,999,99
3021,2,22,24,0,*?*?*?*?*?*?*?*?*?*?*?*?*?*?*?*?*?*?*?*?*?*?,3.9,3.9,100,102244,0,-0,297,0.0,-0.0,0.0,0,0,0,0,90,7.7,10,5,9999,99999,9,999999999,0.0,999,999,99
3021,2,23,1,0,*?*?*?*?*?*?*?*?*?*?*?*?*?*?*?*?*?*?*?*?*?*?,3.5,3.6,100,102254,0,-0,296,0.0,-0.0,0.0,0,0,0,0,30,6.2,10,5,9999,99999,9,999999999,0.0,999,999,99
3021,2,23,2,0,*?*?*?*?*?*?*?*?*?*?*?*?*?*?*?*?*?*?*?*?*?*?,3.8,3.8,100,102254,0,-0,297,0.0,-0.0,0.0,0,0,0,0,30,8.8,10,5,9999,99999,9,999999999,0.0,999,999,99
3021,2,23,3,0,*?*?*?*?*?*?*?*?*?*?*?*?*?*?*?*?*?*?*?*?*?*?,2.8,2.9,100,102254,0,-0,293,0.0,-0.0,0.0,0,0,0,0,30,7.7,10,5,9999,99999,9,999999999,0.0,999,999,99
3021,2,23,4,0,*?*?*?*?*?*?*?*?*?*?*?*?*?*?*?*?*?*?*?*?*?*?,3.9,3.6,99,102254,0,-0,297,0.0,-0.0,0.0,0,0,0,0,30,5.7,10,5,9999,99999,9,999999999,0.0,999,999,99
3021,2,23,5,0,*?*?*?*?*?*?*?*?*?*?*?*?*?*?*?*?*?*?*?*?*?*?,2.7,2.7,100,102254,0,-0,292,0.0,-0.0,0.0,0,0,0,0,30,5.2,10,5,9999,99999,9,999999999,0.0,999,999,99
3021,2,23,6,0,*?*?*?*?*?*?*?*?*?*?*?*?*?*?*?*?*?*?*?*?*?*?,2.0,2.1,100,102254,0,-0,289,0.0,-0.0,0.0,0,0,0,0,30,6.2,10,5,9999,99999,9,999999999,0.0,999,999,99
3021,2,23,7,0,*?*?*?*?*?*?*?*?*?*?*?*?*?*?*?*?*?*?*?*?*?*?,1.3,1.3,100,102254,65,1406,287,0.0,0.0,0.0,0,0,0,0,30,8.8,10,5,9999,99999,9,999999999,0.0,999,999,99
3021,2,23,8,0,*?*?*?*?*?*?*?*?*?*?*?*?*?*?*?*?*?*?*?*?*?*?,2.8,2.5,97,102254,263,1394,252,129.9,476.9,39.9,13509,35981,6170,743,30,7.2,1,0,9999,99999,9,999999999,0.0,999,999,99
3021,2,23,9,0,*?*?*?*?*?*?*?*?*?*?*?*?*?*?*?*?*?*?*?*?*?*?,4.3,2.9,91,102254,432,1397,253,244.2,552.7,73.2,25338,49237,10745,1385,30,7.2,0,0,9999,99999,9,999999999,0.0,999,999,99
3021,2,23,10,0,*?*?*?*?*?*?*?*?*?*?*?*?*?*?*?*?*?*?*?*?*?*?,8.4,5.1,81,102254,558,1396,273,329.8,577.8,99.0,34286,54687,14051,1938,30,8.2,0,0,9999,99999,9,999999999,0.0,999,999,99
3021,2,23,11,0,*?*?*?*?*?*?*?*?*?*?*?*?*?*?*?*?*?*?*?*?*?*?,9.3,5.0,75,102254,633,1395,281,381.0,582.0,117.0,39606,56285,16237,2359,30,8.8,1,0,9999,99999,9,999999999,0.0,999,999,99
3021,2,23,12,0,*?*?*?*?*?*?*?*?*?*?*?*?*?*?*?*?*?*?*?*?*?*?,12.0,4.1,59,102254,653,1396,295,393.3,565.0,129.0,40717,54724,17593,2599,30,10.3,2,1,9999,99999,9,999999999,0.0,999,999,99
3021,2,23,13,0,*?*?*?*?*?*?*?*?*?*?*?*?*?*?*?*?*?*?*?*?*?*?,12.1,5.3,63,102254,616,1397,306,357.4,476.6,147.2,37730,46662,18371,2953,30,10.3,4,2,9999,99999,9,999999999,0.0,999,999,99
3021,2,23,14,0,*?*?*?*?*?*?*?*?*?*?*?*?*?*?*?*?*?*?*?*?*?*?,12.2,5.6,64,102254,524,1397,307,296.9,465.5,122.3,31284,43924,15518,2353,30,9.8,4,2,9999,99999,9,999999999,0.0,999,999,99
3021,2,23,15,0,*?*?*?*?*?*?*?*?*?*?*?*?*?*?*?*?*?*?*?*?*?*?,12.3,5.3,62,102254,383,1395,321,166.6,216.7,107.1,17614,18850,12476,2119,30,9.8,7,4,9999,99999,9,999999999,0.0,999,999,99
3021,2,23,16,0,*?*?*?*?*?*?*?*?*?*?*?*?*?*?*?*?*?*?*?*?*?*?,12.2,6.4,68,102254,204,1395,308,86.8,349.1,35.8,8927,23435,5459,649,30,7.7,4,2,9999,99999,9,999999999,0.0,999,999,99
3021,2,23,17,0,*?*?*?*?*?*?*?*?*?*?*?*?*?*?*?*?*?*?*?*?*?*?,11.0,6.6,74,102254,0,-0,320,0.0,-0.0,0.0,0,0,0,0,30,8.2,8,4,9999,99999,9,999999999,0.0,999,999,99
3021,2,23,18,0,*?*?*?*?*?*?*?*?*?*?*?*?*?*?*?*?*?*?*?*?*?*?,10.5,6.9,78,102254,0,-0,326,0.0,-0.0,0.0,0,0,0,0,30,6.2,10,5,9999,99999,9,999999999,0.0,999,999,99
3021,2,23,19,0,*?*?*?*?*?*?*?*?*?*?*?*?*?*?*?*?*?*?*?*?*?*?,7.9,5.0,82,102254,0,-0,315,0.0,-0.0,0.0,0,0,0,0,28,5.7,10,5,9999,99999,9,999999999,0.0,999,999,99
3021,2,23,20,0,*?*?*?*?*?*?*?*?*?*?*?*?*?*?*?*?*?*?*?*?*?*?,7.1,3.9,81,102254,0,-0,311,0.0,-0.0,0.0,0,0,0,0,27,6.7,10,5,9999,99999,9,999999999,0.0,999,999,99
3021,2,23,21,0,*?*?*?*?*?*?*?*?*?*?*?*?*?*?*?*?*?*?*?*?*?*?,6.3,3.6,83,102254,0,-0,308,0.0,-0.0,0.0,0,0,0,0,25,4.6,10,5,9999,99999,9,999999999,0.0,999,999,99
3021,2,23,22,0,*?*?*?*?*?*?*?*?*?*?*?*?*?*?*?*?*?*?*?*?*?*?,5.1,3.6,90,102254,0,-0,302,0.0,-0.0,0.0,0,0,0,0,23,6.7,10,5,9999,99999,9,999999999,0.0,999,999,99
3021,2,23,23,0,*?*?*?*?*?*?*?*?*?*?*?*?*?*?*?*?*?*?*?*?*?*?,4.7,3.6,92,102254,0,-0,301,0.0,-0.0,0.0,0,0,0,0,22,7.7,10,5,9999,99999,9,999999999,0.0,999,999,99
3021,2,23,24,0,*?*?*?*?*?*?*?*?*?*?*?*?*?*?*?*?*?*?*?*?*?*?,3.3,3.2,100,102254,0,-0,295,0.0,-0.0,0.0,0,0,0,0,30,7.7,10,5,9999,99999,9,999999999,0.0,999,999,99
3021,2,24,1,0,*?*?*?*?*?*?*?*?*?*?*?*?*?*?*?*?*?*?*?*?*?*?,3.7,3.6,100,102607,0,-0,296,0.0,-0.0,0.0,0,0,0,0,75,6.2,10,5,9999,99999,9,999999999,0.0,999,999,99
3021,2,24,2,0,*?*?*?*?*?*?*?*?*?*?*?*?*?*?*?*?*?*?*?*?*?*?,3.1,3.0,100,102607,0,-0,294,0.0,-0.0,0.0,0,0,0,0,130,8.8,10,5,9999,99999,9,999999999,0.0,999,999,99
3021,2,24,3,0,*?*?*?*?*?*?*?*?*?*?*?*?*?*?*?*?*?*?*?*?*?*?,1.8,1.9,100,102607,0,-0,289,0.0,-0.0,0.0,0,0,0,0,185,7.7,10,5,9999,99999,9,999999999,0.0,999,999,99
3021,2,24,4,0,*?*?*?*?*?*?*?*?*?*?*?*?*?*?*?*?*?*?*?*?*?*?,1.7,1.7,100,102607,0,-0,288,0.0,-0.0,0.0,0,0,0,0,240,5.7,10,5,9999,99999,9,999999999,0.0,999,999,99
3021,2,24,5,0,*?*?*?*?*?*?*?*?*?*?*?*?*?*?*?*?*?*?*?*?*?*?,3.6,3.6,99,102607,0,-0,296,0.0,-0.0,0.0,0,0,0,0,295,5.2,10,5,9999,99999,9,999999999,0.0,999,999,99
3021,2,24,6,0,*?*?*?*?*?*?*?*?*?*?*?*?*?*?*?*?*?*?*?*?*?*?,1.5,1.5,100,102607,0,-0,287,0.0,-0.0,0.0,0,0,0,0,350,6.2,10,5,9999,99999,9,999999999,0.0,999,999,99
3021,2,24,7,0,*?*?*?*?*?*?*?*?*?*?*?*?*?*?*?*?*?*?*?*?*?*?,0.9,0.8,100,102607,72,1389,280,0.1,0.2,0.1,10,5,11,1,293,8.8,9,5,9999,99999,9,999999999,0.0,999,999,99
3021,2,24,8,0,*?*?*?*?*?*?*?*?*?*?*?*?*?*?*?*?*?*?*?*?*?*?,0.3,0.4,100,102607,271,1394,278,68.2,46.6,59.1,7522,3614,6943,1268,237,7.2,9,5,9999,99999,9,999999999,0.0,999,999,99
3021,2,24,9,0,*?*?*?*?*?*?*?*?*?*?*?*?*?*?*?*?*?*?*?*?*?*?,3.1,3.0,99,102607,440,1397,263,246.7,498.8,89.5,25266,44221,12645,1639,180,7.2,3,2,9999,99999,9,999999999,0.0,999,999,99
3021,2,24,10,0,*?*?*?*?*?*?*?*?*?*?*?*?*?*?*?*?*?*?*?*?*?*?,5.9,3.8,86,102607,566,1396,274,331.4,520.6,120.3,35327,50145,15443,2329,123,8.2,3,2,9999,99999,9,999999999,0.0,999,999,99
3021,2,24,11,0,*?*?*?*?*?*?*?*?*?*?*?*?*?*?*?*?*?*?*?*?*?*?,8.6,3.4,70,102607,641,1395,304,304.9,236.9,196.1,32457,24144,22059,4328,67,8.8,7,4,9999,99999,9,999999999,0.0,999,999,99
3021,2,24,12,0,*?*?*?*?*?*?*?*?*?*?*?*?*?*?*?*?*?*?*?*?*?*?,10.6,4.1,64,102607,661,1396,303,372.9,413.5,177.1,38987,40962,21487,3687,10,10.3,5,3,9999,99999,9,999999999,0.0,999,999,99
3021,2,24,13,0,*?*?*?*?*?*?*?*?*?*?*?*?*?*?*?*?*?*?*?*?*?*?,11.0,3.2,59,102607,623,1395,309,327.5,328.6,180.8,34965,33305,20503,3913,12,10.3,6,3,9999,99999,9,999999999,0.0,999,999,99
3021,2,24,14,0,*?*?*?*?*?*?*?*?*?*?*?*?*?*?*?*?*?*?*?*?*?*?,11.2,2.3,54,102607,531,1396,314,245.8,230.7,158.1,26063,22463,18022,3314,13,9.8,7,4,9999,99999,9,999999999,0.0,999,999,99
3021,2,24,15,0,*?*?*?*?*?*?*?*?*?*?*?*?*?*?*?*?*?*?*?*?*?*?,10.9,2.3,55,102607,390,1394,313,170.5,217.6,109.6,18025,19077,12751,2175,15,9.8,7,4,9999,99999,9,999999999,0.0,999,999,99
3021,2,24,16,0,*?*?*?*?*?*?*?*?*?*?*?*?*?*?*?*?*?*?*?*?*?*?,11.1,1.7,52,102607,211,1395,314,74.5,175.8,47.9,7943,11214,5817,873,17,7.7,7,4,9999,99999,9,999999999,0.0,999,999,99
3021,2,24,17,0,*?*?*?*?*?*?*?*?*?*?*?*?*?*?*?*?*?*?*?*?*?*?,10.0,3.9,66,102607,5,1286,324,0.0,0.0,0.0,0,0,0,0,18,8.2,10,5,9999,99999,9,999999999,0.0,999,999,99
3021,2,24,18,0,*?*?*?*?*?*?*?*?*?*?*?*?*?*?*?*?*?*?*?*?*?*?,8.8,4.3,73,102607,0,-0,319,0.0,-0.0,0.0,0,0,0,0,20,6.2,10,5,9999,99999,9,999999999,0.0,999,999,99
3021,2,24,19,0,*?*?*?*?*?*?*?*?*?*?*?*?*?*?*?*?*?*?*?*?*?*?,7.0,3.4,78,102607,0,-0,311,0.0,-0.0,0.0,0,0,0,0,70,5.7,10,5,9999,99999,9,999999999,0.0,999,999,99
3021,2,24,20,0,*?*?*?*?*?*?*?*?*?*?*?*?*?*?*?*?*?*?*?*?*?*?,5.9,3.2,83,102607,0,-0,306,0.0,-0.0,0.0,0,0,0,0,120,6.7,10,5,9999,99999,9,999999999,0.0,999,999,99
3021,2,24,21,0,*?*?*?*?*?*?*?*?*?*?*?*?*?*?*?*?*?*?*?*?*?*?,6.1,3.8,85,102607,0,-0,307,0.0,-0.0,0.0,0,0,0,0,170,4.6,10,5,9999,99999,9,999999999,0.0,999,999,99
3021,2,24,22,0,*?*?*?*?*?*?*?*?*?*?*?*?*?*?*?*?*?*?*?*?*?*?,4.5,2.9,88,102607,0,-0,300,0.0,-0.0,0.0,0,0,0,0,220,6.7,10,5,9999,99999,9,999999999,0.0,999,999,99
3021,2,24,23,0,*?*?*?*?*?*?*?*?*?*?*?*?*?*?*?*?*?*?*?*?*?*?,3.6,2.1,90,102607,0,-0,296,0.0,-0.0,0.0,0,0,0,0,270,7.7,10,5,9999,99999,9,999999999,0.0,999,999,99
3021,2,24,24,0,*?*?*?*?*?*?*?*?*?*?*?*?*?*?*?*?*?*?*?*?*?*?,4.3,3.6,95,102607,0,-0,299,0.0,-0.0,0.0,0,0,0,0,20,7.7,10,5,9999,99999,9,999999999,0.0,999,999,99
3021,2,25,1,0,*?*?*?*?*?*?*?*?*?*?*?*?*?*?*?*?*?*?*?*?*?*?,2.4,-0.2,81,102938,0,-0,291,0.0,-0.0,0.0,0,0,0,0,268,6.2,10,5,9999,99999,9,999999999,0.0,999,999,99
3021,2,25,2,0,*?*?*?*?*?*?*?*?*?*?*?*?*?*?*?*?*?*?*?*?*?*?,1.9,-1.3,78,102938,0,-0,290,0.0,-0.0,0.0,0,0,0,0,217,8.8,10,5,9999,99999,9,999999999,0.0,999,999,99
3021,2,25,3,0,*?*?*?*?*?*?*?*?*?*?*?*?*?*?*?*?*?*?*?*?*?*?,2.1,-1.5,75,102938,0,-0,290,0.0,-0.0,0.0,0,0,0,0,165,7.7,10,5,9999,99999,9,999999999,0.0,999,999,99
3021,2,25,4,0,*?*?*?*?*?*?*?*?*?*?*?*?*?*?*?*?*?*?*?*?*?*?,0.9,-2.2,78,102938,0,-0,285,0.0,-0.0,0.0,0,0,0,0,113,5.7,10,5,9999,99999,9,999999999,0.0,999,999,99
3021,2,25,5,0,*?*?*?*?*?*?*?*?*?*?*?*?*?*?*?*?*?*?*?*?*?*?,-0.4,-2.7,81,102938,0,-0,280,0.0,-0.0,0.0,0,0,0,0,62,5.2,10,5,9999,99999,9,999999999,0.0,999,999,99
3021,2,25,6,0,*?*?*?*?*?*?*?*?*?*?*?*?*?*?*?*?*?*?*?*?*?*?,0.2,-1.7,84,102938,0,-0,283,0.0,-0.0,0.0,0,0,0,0,10,6.2,10,5,9999,99999,9,999999999,0.0,999,999,99
3021,2,25,7,0,*?*?*?*?*?*?*?*?*?*?*?*?*?*?*?*?*?*?*?*?*?*?,0.8,-0.2,91,102938,80,1392,285,1.6,0.0,1.6,215,-0,214,66,13,8.8,10,5,9999,99999,9,999999999,0.0,999,999,99
3021,2,25,8,0,*?*?*?*?*?*?*?*?*?*?*?*?*?*?*?*?*?*?*?*?*?*?,2.3,1.0,90,102938,279,1394,291,40.8,0.0,40.8,4766,0,4775,1600,17,7.2,10,5,9999,99999,9,999999999,0.0,999,999,99
3021,2,25,9,0,*?*?*?*?*?*?*?*?*?*?*?*?*?*?*?*?*?*?*?*?*?*?,3.0,-0.0,80,102938,448,1396,294,74.0,0.0,74.0,8650,0,8673,3052,20,7.2,10,5,9999,99999,9,999999999,0.0,999,999,99
3021,2,25,10,0,*?*?*?*?*?*?*?*?*?*?*?*?*?*?*?*?*?*?*?*?*?*?,5.6,2.9,81,102938,574,1396,300,171.7,55.5,148.9,18869,5351,16795,4322,23,8.2,9,5,9999,99999,9,999999999,0.0,999,999,99
3021,2,25,11,0,*?*?*?*?*?*?*?*?*?*?*?*?*?*?*?*?*?*?*?*?*?*?,9.0,3.8,69,102938,649,1395,315,197.5,56.5,171.2,21717,5539,19310,5153,27,8.8,9,5,9999,99999,9,999999999,0.0,999,999,99
3021,2,25,12,0,*?*?*?*?*?*?*?*?*?*?*?*?*?*?*?*?*?*?*?*?*?*?,11.1,3.2,57,102938,668,1394,324,204.1,56.7,177.0,22452,5581,19958,5377,30,10.3,9,5,9999,99999,9,999999999,0.0,999,999,99
3021,2,25,13,0,*?*?*?*?*?*?*?*?*?*?*?*?*?*?*?*?*?*?*?*?*?*?,11.3,1.5,50,102938,631,1396,325,191.2,56.3,165.8,21021,5498,18696,4944,32,10.3,9,5,9999,99999,9,999999999,0.0,999,999,99
3021,2,25,14,0,*?*?*?*?*?*?*?*?*?*?*?*?*?*?*?*?*?*?*?*?*?*?,11.5,1.5,50,102938,538,1395,326,159.6,55.0,138.3,17528,5243,15610,3951,33,9.8,9,5,9999,99999,9,999999999,0.0,999,999,99
3021,2,25,15,0,*?*?*?*?*?*?*?*?*?*?*?*?*?*?*?*?*?*?*?*?*?*?,11.3,3.0,56,102938,397,1393,325,111.4,52.0,96.6,12223,4645,10914,2599,35,9.8,9,5,9999,99999,9,999999999,0.0,999,999,99
3021,2,25,16,0,*?*?*?*?*?*?*?*?*?*?*?*?*?*?*?*?*?*?*?*?*?*?,11.4,3.0,56,102938,218,1395,331,28.8,0.0,28.8,3374,0,3379,1116,37,7.7,10,5,9999,99999,9,999999999,0.0,999,999,99
3021,2,25,17,0,*?*?*?*?*?*?*?*?*?*?*?*?*?*?*?*?*?*?*?*?*?*?,10.9,2.9,56,102938,12,1379,329,0.0,0.0,0.0,0,0,0,0,38,8.2,10,5,9999,99999,9,999999999,0.0,999,999,99
3021,2,25,18,0,*?*?*?*?*?*?*?*?*?*?*?*?*?*?*?*?*?*?*?*?*?*?,8.1,3.0,69,102938,0,-0,316,0.0,-0.0,0.0,0,0,0,0,40,6.2,10,5,9999,99999,9,999999999,0.0,999,999,99
3021,2,25,19,0,*?*?*?*?*?*?*?*?*?*?*?*?*?*?*?*?*?*?*?*?*?*?,7.1,3.0,74,102938,0,-0,311,0.0,-0.0,0.0,0,0,0,0,40,5.7,10,5,9999,99999,9,999999999,0.0,999,999,99
3021,2,25,20,0,*?*?*?*?*?*?*?*?*?*?*?*?*?*?*?*?*?*?*?*?*?*?,5.5,2.9,81,102938,0,-0,304,0.0,-0.0,0.0,0,0,0,0,40,6.7,10,5,9999,99999,9,999999999,0.0,999,999,99
3021,2,25,21,0,*?*?*?*?*?*?*?*?*?*?*?*?*?*?*?*?*?*?*?*?*?*?,5.7,2.9,81,102938,0,-0,305,0.0,-0.0,0.0,0,0,0,0,40,4.6,10,5,9999,99999,9,999999999,0.0,999,999,99
3021,2,25,22,0,*?*?*?*?*?*?*?*?*?*?*?*?*?*?*?*?*?*?*?*?*?*?,4.6,2.1,82,102938,0,-0,301,0.0,-0.0,0.0,0,0,0,0,40,6.7,10,5,9999,99999,9,999999999,0.0,999,999,99
3021,2,25,23,0,*?*?*?*?*?*?*?*?*?*?*?*?*?*?*?*?*?*?*?*?*?*?,3.5,2.1,89,102938,0,-0,296,0.0,-0.0,0.0,0,0,0,0,40,7.7,10,5,9999,99999,9,999999999,0.0,999,999,99
3021,2,25,24,0,*?*?*?*?*?*?*?*?*?*?*?*?*?*?*?*?*?*?*?*?*?*?,2.6,1.0,87,102938,0,-0,292,0.0,-0.0,0.0,0,0,0,0,320,7.7,10,5,9999,99999,9,999999999,0.0,999,999,99
3021,2,26,1,0,*?*?*?*?*?*?*?*?*?*?*?*?*?*?*?*?*?*?*?*?*?*?,1.3,1.3,100,103433,0,-0,287,0.0,-0.0,0.0,0,0,0,0,38,6.2,10,5,9999,99999,9,999999999,0.0,999,999,99
3021,2,26,2,0,*?*?*?*?*?*?*?*?*?*?*?*?*?*?*?*?*?*?*?*?*?*?,0.5,0.4,100,103433,0,-0,283,0.0,-0.0,0.0,0,0,0,0,37,8.8,10,5,9999,99999,9,999999999,0.0,999,999,99
3021,2,26,3,0,*?*?*?*?*?*?*?*?*?*?*?*?*?*?*?*?*?*?*?*?*?*?,-0.1,-0.0,100,103433,0,-0,281,0.0,-0.0,0.0,0,0,0,0,35,7.7,10,5,9999,99999,9,999999999,0.0,999,999,99
3021,2,26,4,0,*?*?*?*?*?*?*?*?*?*?*?*?*?*?*?*?*?*?*?*?*?*?,0.5,0.4,100,103433,0,-0,283,0.0,-0.0,0.0,0,0,0,0,33,5.7,10,5,9999,99999,9,999999999,0.0,999,999,99
3021,2,26,5,0,*?*?*?*?*?*?*?*?*?*?*?*?*?*?*?*?*?*?*?*?*?*?,0.4,0.4,100,103433,0,-0,283,0.0,-0.0,0.0,0,0,0,0,32,5.2,10,5,9999,99999,9,999999999,0.0,999,999,99
3021,2,26,6,0,*?*?*?*?*?*?*?*?*?*?*?*?*?*?*?*?*?*?*?*?*?*?,-0.7,-0.6,100,103433,0,-0,279,0.0,-0.0,0.0,0,0,0,0,30,6.2,10,5,9999,99999,9,999999999,0.0,999,999,99
3021,2,26,7,0,*?*?*?*?*?*?*?*?*?*?*?*?*?*?*?*?*?*?*?*?*?*?,-1.8,-1.7,100,103433,88,1393,274,3.2,0.0,3.2,409,-0,408,129,33,8.8,10,5,9999,99999,9,999999999,0.0,999,999,99
3021,2,26,8,0,*?*?*?*?*?*?*?*?*?*?*?*?*?*?*?*?*?*?*?*?*?*?,0.0,-0.0,100,103433,287,1393,281,42.4,0.0,42.4,4951,0,4961,1666,37,7.2,10,5,9999,99999,9,999999999,0.0,999,999,99
3021,2,26,9,0,*?*?*?*?*?*?*?*?*?*?*?*?*?*?*?*?*?*?*?*?*?*?,1.8,1.9,100,103433,455,1393,284,131.3,53.5,113.9,14418,4932,12858,3137,40,7.2,9,5,9999,99999,9,999999999,0.0,999,999,99
3021,2,26,10,0,*?*?*?*?*?*?*?*?*?*?*?*?*?*?*?*?*?*?*?*?*?*?,4.3,4.1,100,103433,582,1395,295,174.5,55.6,151.3,19177,5374,17067,4408,43,8.2,9,5,9999,99999,9,999999999,0.0,999,999,99
3021,2,26,11,0,*?*?*?*?*?*?*?*?*?*?*?*?*?*?*?*?*?*?*?*?*?*?,7.8,4.1,100,103433,657,1395,310,200.3,56.5,173.6,22023,5557,19580,5246,47,8.8,9,5,9999,99999,9,999999999,0.0,999,999,99
3021,2,26,12,0,*?*?*?*?*?*?*?*?*?*?*?*?*?*?*?*?*?*?*?*?*?*?,8.8,4.3,100,103433,676,1394,314,206.9,56.7,179.3,22753,5597,20224,5471,50,10.3,9,5,9999,99999,9,999999999,0.0,999,999,99
3021,2,26,13,0,*?*?*?*?*?*?*?*?*?*?*?*?*?*?*?*?*?*?*?*?*?*?,9.9,2.9,85,103433,638,1394,319,193.9,56.3,168.1,21314,5516,18954,5031,48,10.3,9,5,9999,99999,9,999999999,0.0,999,999,99
3021,2,26,14,0,*?*?*?*?*?*?*?*?*?*?*?*?*?*?*?*?*?*?*?*?*?*?,10.1,3.9,90,103433,545,1393,320,162.1,55.1,140.6,17812,5267,15860,4027,47,9.8,9,5,9999,99999,9,999999999,0.0,999,999,99
3021,2,26,15,0,*?*?*?*?*?*?*?*?*?*?*?*?*?*?*?*?*?*?*?*?*?*?,10.0,3.4,88,103433,404,1393,319,113.9,52.2,98.7,12497,4684,11156,2665,45,9.8,9,5,9999,99999,9,999999999,0.0,999,999,99
3021,2,26,16,0,*?*?*?*?*?*?*?*?*?*?*?*?*?*?*?*?*?*?*?*?*?*?,10.0,3.2,87,103433,225,1395,319,52.3,43.2,45.4,5801,3073,5375,963,43,7.7,9,5,9999,99999,9,999999999,0.0,999,999,99
3021,2,26,17,0,*?*?*?*?*?*?*?*?*?*?*?*?*?*?*?*?*?*?*?*?*?*?,8.0,4.8,100,103433,19,1405,315,0.0,0.0,0.0,0,0,0,0,42,8.2,10,5,9999,99999,9,999999999,0.0,999,999,99
3021,2,26,18,0,*?*?*?*?*?*?*?*?*?*?*?*?*?*?*?*?*?*?*?*?*?*?,7.7,4.6,100,103433,0,-0,314,0.0,-0.0,0.0,0,0,0,0,40,6.2,10,5,9999,99999,9,999999999,0.0,999,999,99
3021,2,26,19,0,*?*?*?*?*?*?*?*?*?*?*?*?*?*?*?*?*?*?*?*?*?*?,5.8,5.3,100,103433,0,-0,305,0.0,-0.0,0.0,0,0,0,0,40,5.7,10,5,9999,99999,9,999999999,0.0,999,999,99
3021,2,26,20,0,*?*?*?*?*?*?*?*?*?*?*?*?*?*?*?*?*?*?*?*?*?*?,4.3,3.9,100,103433,0,-0,299,0.0,-0.0,0.0,0,0,0,0,40,6.7,10,5,9999,99999,9,999999999,0.0,999,999,99
3021,2,26,21,0,*?*?*?*?*?*?*?*?*?*?*?*?*?*?*?*?*?*?*?*?*?*?,3.5,3.4,100,103433,0,-0,296,0.0,-0.0,0.0,0,0,0,0,40,4.6,10,5,9999,99999,9,999999999,0.0,999,999,99
3021,2,26,22,0,*?*?*?*?*?*?*?*?*?*?*?*?*?*?*?*?*?*?*?*?*?*?,3.1,3.0,100,103433,0,-0,294,0.0,-0.0,0.0,0,0,0,0,40,6.7,10,5,9999,99999,9,999999999,0.0,999,999,99
3021,2,26,23,0,*?*?*?*?*?*?*?*?*?*?*?*?*?*?*?*?*?*?*?*?*?*?,2.4,2.5,100,103433,0,-0,291,0.0,-0.0,0.0,0,0,0,0,40,7.7,10,5,9999,99999,9,999999999,0.0,999,999,99
3021,2,26,24,0,*?*?*?*?*?*?*?*?*?*?*?*?*?*?*?*?*?*?*?*?*?*?,2.3,2.3,100,103433,0,-0,291,0.0,-0.0,0.0,0,0,0,0,40,7.7,10,5,9999,99999,9,999999999,0.0,999,999,99
3021,2,27,1,0,*?*?*?*?*?*?*?*?*?*?*?*?*?*?*?*?*?*?*?*?*?*?,2.0,-0.8,81,103593,0,-0,290,0.0,-0.0,0.0,0,0,0,0,40,6.2,10,5,9999,99999,9,999999999,0.0,999,999,99
3021,2,27,2,0,*?*?*?*?*?*?*?*?*?*?*?*?*?*?*?*?*?*?*?*?*?*?,1.6,-2.4,72,103593,0,-0,288,0.0,-0.0,0.0,0,0,0,0,40,8.8,10,5,9999,99999,9,999999999,0.0,999,999,99
3021,2,27,3,0,*?*?*?*?*?*?*?*?*?*?*?*?*?*?*?*?*?*?*?*?*?*?,1.6,-1.9,75,103593,0,-0,288,0.0,-0.0,0.0,0,0,0,0,40,7.7,10,5,9999,99999,9,999999999,0.0,999,999,99
3021,2,27,4,0,*?*?*?*?*?*?*?*?*?*?*?*?*?*?*?*?*?*?*?*?*?*?,2.5,-1.3,75,103593,0,-0,292,0.0,-0.0,0.0,0,0,0,0,40,5.7,10,5,9999,99999,9,999999999,0.0,999,999,99
3021,2,27,5,0,*?*?*?*?*?*?*?*?*?*?*?*?*?*?*?*?*?*?*?*?*?*?,1.9,-1.1,79,103593,0,-0,290,0.0,-0.0,0.0,0,0,0,0,40,5.2,10,5,9999,99999,9,999999999,0.0,999,999,99
3021,2,27,6,0,*?*?*?*?*?*?*?*?*?*?*?*?*?*?*?*?*?*?*?*?*?*?,1.2,-2.2,77,103593,0,-0,287,0.0,-0.0,0.0,0,0,0,0,40,6.2,10,5,9999,99999,9,999999999,0.0,999,999,99
3021,2,27,7,0,*?*?*?*?*?*?*?*?*?*?*?*?*?*?*?*?*?*?*?*?*?*?,1.3,-1.5,79,103593,96,1393,287,4.7,0.0,4.7,599,-0,599,192,43,8.8,10,5,9999,99999,9,999999999,0.0,999,999,99
3021,2,27,8,0,*?*?*?*?*?*?*?*?*?*?*?*?*?*?*?*?*?*?*?*?*?*?,1.4,-1.7,78,103593,295,1393,282,76.5,48.0,66.3,8391,3950,7514,1725,47,7.2,9,5,9999,99999,9,999999999,0.0,999,999,99
3021,2,27,9,0,*?*?*?*?*?*?*?*?*?*?*?*?*?*?*?*?*?*?*?*?*?*?,1.9,-1.7,76,103593,463,1392,290,77.2,0.0,77.2,9030,0,9055,3202,50,7.2,10,5,9999,99999,9,999999999,0.0,999,999,99
3021,2,27,10,0,*?*?*?*?*?*?*?*?*?*?*?*?*?*?*?*?*?*?*?*?*?*?,3.3,-0.4,76,103593,589,1393,295,102.1,0.0,102.1,12003,0,12042,4421,53,8.2,10,5,9999,99999,9,999999999,0.0,999,999,99
3021,2,27,11,0,*?*?*?*?*?*?*?*?*?*?*?*?*?*?*?*?*?*?*?*?*?*?,3.7,-0.2,74,103593,665,1395,297,116.9,0.0,116.9,13801,0,13850,5194,57,8.8,10,5,9999,99999,9,999999999,0.0,999,999,99
3021,2,27,12,0,*?*?*?*?*?*?*?*?*?*?*?*?*?*?*?*?*?*?*?*?*?*?,4.9,1.0,76,103593,684,1394,302,120.7,0.0,120.7,14261,0,14311,5395,60,10.3,10,5,9999,99999,9,999999999,0.0,999,999,99
3021,2,27,13,0,*?*?*?*?*?*?*?*?*?*?*?*?*?*?*?*?*?*?*?*?*?*?,5.0,1.7,78,103593,645,1393,302,113.1,0.0,113.1,13342,0,13388,4994,60,10.3,10,5,9999,99999,9,999999999,0.0,999,999,99
3021,2,27,14,0,*?*?*?*?*?*?*?*?*?*?*?*?*?*?*?*?*?*?*?*?*?*?,5.2,2.1,80,103593,553,1394,303,94.8,0.0,94.8,11131,0,11165,4056,60,9.8,10,5,9999,99999,9,999999999,0.0,999,999,99
3021,2,27,15,0,*?*?*?*?*?*?*?*?*?*?*?*?*?*?*?*?*?*?*?*?*?*?,4.9,1.0,76,103593,412,1395,302,67.0,0.0,67.0,7821,0,7841,2730,60,9.8,10,5,9999,99999,9,999999999,0.0,999,999,99
3021,2,27,16,0,*?*?*?*?*?*?*?*?*?*?*?*?*?*?*?*?*?*?*?*?*?*?,5.1,1.3,76,103593,232,1395,303,31.5,0.0,31.5,3691,0,3697,1225,60,7.7,10,5,9999,99999,9,999999999,0.0,999,999,99
3021,2,27,17,0,*?*?*?*?*?*?*?*?*?*?*?*?*?*?*?*?*?*?*?*?*?*?,5.1,1.5,77,103593,26,1417,303,0.0,0.0,0.0,0,0,0,0,60,8.2,10,5,9999,99999,9,999999999,0.0,999,999,99
3021,2,27,18,0,*?*?*?*?*?*?*?*?*?*?*?*?*?*?*?*?*?*?*?*?*?*?,4.2,0.6,77,103593,0,-0,299,0.0,-0.0,0.0,0,0,0,0,60,6.2,10,5,9999,99999,9,999999999,0.0,999,999,99
3021,2,27,19,0,*?*?*?*?*?*?*?*?*?*?*?*?*?*?*?*?*?*?*?*?*?*?,4.4,-0.6,70,103593,0,-0,300,0.0,-0.0,0.0,0,0,0,0,55,5.7,10,5,9999,99999,9,999999999,0.0,999,999,99
3021,2,27,20,0,*?*?*?*?*?*?*?*?*?*?*?*?*?*?*?*?*?*?*?*?*?*?,3.2,-1.3,71,103593,0,-0,295,0.0,-0.0,0.0,0,0,0,0,50,6.7,10,5,9999,99999,9,999999999,0.0,999,999,99
3021,2,27,21,0,*?*?*?*?*?*?*?*?*?*?*?*?*?*?*?*?*?*?*?*?*?*?,3.1,-1.5,71,103593,0,-0,295,0.0,-0.0,0.0,0,0,0,0,45,4.6,10,5,9999,99999,9,999999999,0.0,999,999,99
3021,2,27,22,0,*?*?*?*?*?*?*?*?*?*?*?*?*?*?*?*?*?*?*?*?*?*?,3.7,-1.1,70,103593,0,-0,297,0.0,-0.0,0.0,0,0,0,0,40,6.7,10,5,9999,99999,9,999999999,0.0,999,999,99
3021,2,27,23,0,*?*?*?*?*?*?*?*?*?*?*?*?*?*?*?*?*?*?*?*?*?*?,3.8,-1.3,68,103593,0,-0,298,0.0,-0.0,0.0,0,0,0,0,35,7.7,10,5,9999,99999,9,999999999,0.0,999,999,99
3021,2,27,24,0,*?*?*?*?*?*?*?*?*?*?*?*?*?*?*?*?*?*?*?*?*?*?,1.8,0.8,93,103593,0,-0,289,0.0,-0.0,0.0,0,0,0,0,40,7.7,10,5,9999,99999,9,999999999,0.0,999,999,99
3021,2,28,1,0,*?*?*?*?*?*?*?*?*?*?*?*?*?*?*?*?*?*?*?*?*?*?,5.4,2.9,83,103167,0,-0,304,0.0,-0.0,0.0,0,0,0,0,28,6.2,10,5,9999,99999,9,999999999,0.0,999,999,99
3021,2,28,2,0,*?*?*?*?*?*?*?*?*?*?*?*?*?*?*?*?*?*?*?*?*?*?,6.0,4.5,90,103167,0,-0,306,0.0,-0.0,0.0,0,0,0,0,27,8.8,10,5,9999,99999,9,999999999,0.0,999,999,99
3021,2,28,3,0,*?*?*?*?*?*?*?*?*?*?*?*?*?*?*?*?*?*?*?*?*?*?,5.2,4.1,92,103167,0,-0,303,0.0,-0.0,0.0,0,0,0,0,25,7.7,10,5,9999,99999,9,999999999,0.0,999,999,99
3021,2,28,4,0,*?*?*?*?*?*?*?*?*?*?*?*?*?*?*?*?*?*?*?*?*?*?,5.9,3.4,84,103167,0,-0,306,0.0,-0.0,0.0,0,0,0,0,23,5.7,10,5,9999,99999,9,999999999,0.0,999,999,99
3021,2,28,5,0,*?*?*?*?*?*?*?*?*?*?*?*?*?*?*?*?*?*?*?*?*?*?,5.5,3.4,85,103167,0,-0,304,0.0,-0.0,0.0,0,0,0,0,22,5.2,10,5,9999,99999,9,999999999,3.3,999,999,99
3021,2,28,6,0,*?*?*?*?*?*?*?*?*?*?*?*?*?*?*?*?*?*?*?*?*?*?,4.8,3.8,93,103167,0,-0,301,0.0,-0.0,0.0,0,0,0,0,20,6.2,10,5,9999,99999,9,999999999,3.3,999,999,99
3021,2,28,7,0,*?*?*?*?*?*?*?*?*?*?*?*?*?*?*?*?*?*?*?*?*?*?,3.8,3.8,99,103167,104,1391,297,6.3,0.0,6.3,788,-0,787,254,23,8.8,10,5,9999,99999,9,999999999,0.2,999,999,99
3021,2,28,8,0,*?*?*?*?*?*?*?*?*?*?*?*?*?*?*?*?*?*?*?*?*?*?,5.3,5.3,99,103167,303,1392,295,105.1,121.6,78.6,11474,9853,9099,1700,27,7.2,8,4,9999,99999,9,999999999,0.0,999,999,99
3021,2,28,9,0,*?*?*?*?*?*?*?*?*?*?*?*?*?*?*?*?*?*?*?*?*?*?,6.5,5.9,95,103167,472,1394,300,181.5,135.1,135.8,19771,12755,15489,3084,30,7.2,8,4,9999,99999,9,999999999,0.0,999,999,99
3021,2,28,10,0,*?*?*?*?*?*?*?*?*?*?*?*?*?*?*?*?*?*?*?*?*?*?,8.8,5.9,82,103167,597,1392,306,282.1,234.8,181.4,29968,23570,20501,3922,33,8.2,7,4,9999,99999,9,999999999,0.0,999,999,99
3021,2,28,11,0,*?*?*?*?*?*?*?*?*?*?*?*?*?*?*?*?*?*?*?*?*?*?,11.5,6.1,69,103167,672,1392,318,322.3,238.4,207.2,34345,24524,23223,4657,37,8.8,7,4,9999,99999,9,999999999,0.0,999,999,99
3021,2,28,12,0,*?*?*?*?*?*?*?*?*?*?*?*?*?*?*?*?*?*?*?*?*?*?,13.5,6.9,64,103167,691,1392,327,332.5,239.2,213.8,35458,24713,23917,4855,40,10.3,7,4,9999,99999,9,999999999,0.1,999,999,99
3021,2,28,13,0,*?*?*?*?*?*?*?*?*?*?*?*?*?*?*?*?*?*?*?*?*?*?,13.5,6.4,61,103167,653,1393,331,263.9,141.9,197.4,28804,14390,22294,4810,38,10.3,8,4,9999,99999,9,999999999,0.1,999,999,99
3021,2,28,14,0,*?*?*?*?*?*?*?*?*?*?*?*?*?*?*?*?*?*?*?*?*?*?,13.4,6.4,62,103167,560,1393,335,167.3,55.3,145.0,18381,5312,16364,4183,37,9.8,9,5,9999,99999,9,999999999,0.1,999,999,99
3021,2,28,15,0,*?*?*?*?*?*?*?*?*?*?*?*?*?*?*?*?*?*?*?*?*?*?,13.6,7.3,65,103167,419,1394,328,186.1,221.1,119.6,19676,19913,13857,2400,35,9.8,7,4,9999,99999,9,999999999,0.1,999,999,99
3021,2,28,16,0,*?*?*?*?*?*?*?*?*?*?*?*?*?*?*?*?*?*?*?*?*?*?,13.5,7.6,67,103167,239,1395,332,75.7,111.4,56.6,8053,7656,6821,1047,33,7.7,8,4,9999,99999,9,999999999,0.0,999,999,99
3021,2,28,17,0,*?*?*?*?*?*?*?*?*?*?*?*?*?*?*?*?*?*?*?*?*?*?,13.0,7.6,69,103167,32,1381,333,0.0,0.0,0.0,0,0,0,0,32,8.2,9,5,9999,99999,9,999999999,0.0,999,999,99
3021,2,28,18,0,*?*?*?*?*?*?*?*?*?*?*?*?*?*?*?*?*?*?*?*?*?*?,10.9,6.9,76,103167,0,-0,328,0.0,-0.0,0.0,0,0,0,0,30,6.2,10,5,9999,99999,9,999999999,0.0,999,999,99
3021,2,28,19,0,*?*?*?*?*?*?*?*?*?*?*?*?*?*?*?*?*?*?*?*?*?*?,10.5,6.1,73,103167,0,-0,326,0.0,-0.0,0.0,0,0,0,0,75,5.7,10,5,9999,99999,9,999999999,0.0,999,999,99
3021,2,28,20,0,*?*?*?*?*?*?*?*?*?*?*?*?*?*?*?*?*?*?*?*?*?*?,9.5,5.1,74,103167,0,-0,322,0.0,-0.0,0.0,0,0,0,0,120,6.7,10,5,9999,99999,9,999999999,0.0,999,999,99
3021,2,28,21,0,*?*?*?*?*?*?*?*?*?*?*?*?*?*?*?*?*?*?*?*?*?*?,8.5,4.6,77,103167,0,-0,317,0.0,-0.0,0.0,0,0,0,0,165,4.6,10,5,9999,99999,9,999999999,0.2,999,999,99
3021,2,28,22,0,*?*?*?*?*?*?*?*?*?*?*?*?*?*?*?*?*?*?*?*?*?*?,7.7,4.6,80,103167,0,-0,314,0.0,-0.0,0.0,0,0,0,0,210,6.7,10,5,9999,99999,9,999999999,0.1,999,999,99
3021,2,28,23,0,*?*?*?*?*?*?*?*?*?*?*?*?*?*?*?*?*?*?*?*?*?*?,7.5,4.1,79,103167,0,-0,313,0.0,-0.0,0.0,0,0,0,0,255,7.7,10,5,9999,99999,9,999999999,0.0,999,999,99
3021,2,28,24,0,*?*?*?*?*?*?*?*?*?*?*?*?*?*?*?*?*?*?*?*?*?*?,4.0,0.8,80,103167,0,-0,298,0.0,-0.0,0.0,0,0,0,0,30,7.7,10,5,9999,99999,9,999999999,0.0,999,999,99
3021,3,1,1,0,*?*?*?*?*?*?*?*?*?*?*?*?*?*?*?*?*?*?*?*?*?*?,6.8,5.3,90,100242,0,-0,310,0.0,-0.0,0.0,0,0,0,0,290,6.2,10,5,9999,99999,9,999999999,0.2,999,999,99
3021,3,1,2,0,*?*?*?*?*?*?*?*?*?*?*?*?*?*?*?*?*?*?*?*?*?*?,6.7,5.9,95,100242,0,-0,309,0.0,-0.0,0.0,0,0,0,0,280,8.8,10,5,9999,99999,9,999999999,0.1,999,999,99
3021,3,1,3,0,*?*?*?*?*?*?*?*?*?*?*?*?*?*?*?*?*?*?*?*?*?*?,6.0,5.9,100,100242,0,-0,306,0.0,-0.0,0.0,0,0,0,0,270,7.7,10,5,9999,99999,9,999999999,0.3,999,999,99
3021,3,1,4,0,*?*?*?*?*?*?*?*?*?*?*?*?*?*?*?*?*?*?*?*?*?*?,4.9,4.8,100,100242,0,-0,301,0.0,-0.0,0.0,0,0,0,0,260,5.7,10,5,9999,99999,9,999999999,0.4,999,999,99
3021,3,1,5,0,*?*?*?*?*?*?*?*?*?*?*?*?*?*?*?*?*?*?*?*?*?*?,3.8,3.8,100,100242,0,-0,297,0.0,-0.0,0.0,0,0,0,0,250,5.2,10,5,9999,99999,9,999999999,0.4,999,999,99
3021,3,1,6,0,*?*?*?*?*?*?*?*?*?*?*?*?*?*?*?*?*?*?*?*?*?*?,4.1,4.1,100,100242,0,-0,298,0.0,-0.0,0.0,0,0,0,0,240,6.2,10,5,9999,99999,9,999999999,0.5,999,999,99
3021,3,1,7,0,*?*?*?*?*?*?*?*?*?*?*?*?*?*?*?*?*?*?*?*?*?*?,4.4,4.5,100,100242,112,1390,286,21.6,95.7,13.9,2409,4353,2102,235,247,8.8,7,4,9999,99999,9,999999999,0.0,999,999,99
3021,3,1,8,0,*?*?*?*?*?*?*?*?*?*?*?*?*?*?*?*?*?*?*?*?*?*?,5.7,5.8,100,100242,311,1391,301,82.1,48.8,71.2,9010,4083,8063,1861,253,7.2,9,5,9999,99999,9,999999999,0.0,999,999,99
3021,3,1,9,0,*?*?*?*?*?*?*?*?*?*?*?*?*?*?*?*?*?*?*?*?*?*?,8.3,8.0,98,100242,480,1394,297,258.9,394.6,123.0,26964,36318,15419,2357,260,7.2,5,3,9999,99999,9,999999999,0.0,999,999,99
3021,3,1,10,0,*?*?*?*?*?*?*?*?*?*?*?*?*?*?*?*?*?*?*?*?*?*?,9.9,8.3,90,100242,605,1392,304,338.7,409.0,160.9,35355,39851,19702,3253,267,8.2,5,3,9999,99999,9,999999999,0.1,999,999,99
3021,3,1,11,0,*?*?*?*?*?*?*?*?*?*?*?*?*?*?*?*?*?*?*?*?*?*?,12.8,8.4,75,100242,680,1392,317,386.3,415.1,183.5,40395,41316,22172,3869,273,8.8,5,3,9999,99999,9,999999999,0.1,999,999,99
3021,3,1,12,0,*?*?*?*?*?*?*?*?*?*?*?*?*?*?*?*?*?*?*?*?*?*?,14.0,7.4,65,100242,699,1392,317,413.4,484.3,170.3,43732,48509,20932,3594,280,10.3,4,2,9999,99999,9,999999999,0.0,999,999,99
3021,3,1,13,0,*?*?*?*?*?*?*?*?*?*?*?*?*?*?*?*?*?*?*?*?*?*?,14.5,7.0,61,100242,660,1392,323,373.7,413.6,177.5,39059,40965,21524,3698,270,10.3,5,3,9999,99999,9,999999999,0.1,999,999,99
3021,3,1,14,0,*?*?*?*?*?*?*?*?*?*?*?*?*?*?*?*?*?*?*?*?*?*?,14.5,8.4,67,100242,567,1392,329,295.0,324.5,162.8,31432,32172,18594,3436,260,9.8,6,3,9999,99999,9,999999999,0.1,999,999,99
3021,3,1,15,0,*?*?*?*?*?*?*?*?*?*?*?*?*?*?*?*?*?*?*?*?*?*?,14.9,8.0,63,100242,426,1394,326,224.6,385.7,106.7,23398,34204,13543,2009,250,9.8,5,3,9999,99999,9,999999999,0.1,999,999,99
3021,3,1,16,0,*?*?*?*?*?*?*?*?*?*?*?*?*?*?*?*?*?*?*?*?*?*?,14.8,8.0,63,100242,245,1390,334,93.2,188.7,59.9,9894,13176,7190,1116,240,7.7,7,4,9999,99999,9,999999999,0.1,999,999,99
3021,3,1,17,0,*?*?*?*?*?*?*?*?*?*?*?*?*?*?*?*?*?*?*?*?*?*?,14.3,8.8,70,100242,39,1392,340,0.0,0.0,0.0,0,0,0,0,230,8.2,9,5,9999,99999,9,999999999,0.1,999,999,99
3021,3,1,18,0,*?*?*?*?*?*?*?*?*?*?*?*?*?*?*?*?*?*?*?*?*?*?,12.5,9.1,80,100242,0,-0,335,0.0,-0.0,0.0,0,0,0,0,220,6.2,10,5,9999,99999,9,999999999,0.2,999,999,99
3021,3,1,19,0,*?*?*?*?*?*?*?*?*?*?*?*?*?*?*?*?*?*?*?*?*?*?,10.9,9.1,89,100242,0,-0,327,0.0,-0.0,0.0,0,0,0,0,215,5.7,10,5,9999,99999,9,999999999,0.1,999,999,99
3021,3,1,20,0,*?*?*?*?*?*?*?*?*?*?*?*?*?*?*?*?*?*?*?*?*?*?,9.7,8.3,91,100242,0,-0,322,0.0,-0.0,0.0,0,0,0,0,210,6.7,10,5,9999,99999,9,999999999,0.0,999,999,99
3021,3,1,21,0,*?*?*?*?*?*?*?*?*?*?*?*?*?*?*?*?*?*?*?*?*?*?,9.0,7.7,91,100242,0,-0,319,0.0,-0.0,0.0,0,0,0,0,205,4.6,10,5,9999,99999,9,999999999,0.0,999,999,99
3021,3,1,22,0,*?*?*?*?*?*?*?*?*?*?*?*?*?*?*?*?*?*?*?*?*?*?,8.0,6.6,91,100242,0,-0,315,0.0,-0.0,0.0,0,0,0,0,200,6.7,10,5,9999,99999,9,999999999,0.0,999,999,99
3021,3,1,23,0,*?*?*?*?*?*?*?*?*?*?*?*?*?*?*?*?*?*?*?*?*?*?,6.6,6.6,100,100242,0,-0,309,0.0,-0.0,0.0,0,0,0,0,195,7.7,10,5,9999,99999,9,999999999,0.2,999,999,99
3021,3,1,24,0,*?*?*?*?*?*?*?*?*?*?*?*?*?*?*?*?*?*?*?*?*?*?,7.3,4.8,84,100242,0,-0,312,0.0,-0.0,0.0,0,0,0,0,300,7.7,10,5,9999,99999,9,999999999,0.4,999,999,99
3021,3,2,1,0,*?*?*?*?*?*?*?*?*?*?*?*?*?*?*?*?*?*?*?*?*?*?,3.7,3.8,100,99114.2,0,-0,296,0.0,-0.0,0.0,0,0,0,0,190,6.2,10,5,9999,99999,9,999999999,0.8,999,999,99
3021,3,2,2,0,*?*?*?*?*?*?*?*?*?*?*?*?*?*?*?*?*?*?*?*?*?*?,2.3,2.3,100,99114.2,0,-0,291,0.0,-0.0,0.0,0,0,0,0,190,8.8,10,5,9999,99999,9,999999999,0.1,999,999,99
3021,3,2,3,0,*?*?*?*?*?*?*?*?*?*?*?*?*?*?*?*?*?*?*?*?*?*?,2.2,2.1,100,99114.2,0,-0,290,0.0,-0.0,0.0,0,0,0,0,190,7.7,10,5,9999,99999,9,999999999,0.0,999,999,99
3021,3,2,4,0,*?*?*?*?*?*?*?*?*?*?*?*?*?*?*?*?*?*?*?*?*?*?,2.1,2.1,100,99114.2,0,-0,290,0.0,-0.0,0.0,0,0,0,0,190,5.7,10,5,9999,99999,9,999999999,0.1,999,999,99
3021,3,2,5,0,*?*?*?*?*?*?*?*?*?*?*?*?*?*?*?*?*?*?*?*?*?*?,1.5,1.5,100,99114.2,0,-0,287,0.0,-0.0,0.0,0,0,0,0,190,5.2,10,5,9999,99999,9,999999999,0.0,999,999,99
3021,3,2,6,0,*?*?*?*?*?*?*?*?*?*?*?*?*?*?*?*?*?*?*?*?*?*?,0.8,0.8,100,99114.2,0,-0,285,0.0,-0.0,0.0,0,0,0,0,190,6.2,10,5,9999,99999,9,999999999,0.0,999,999,99
3021,3,2,7,0,*?*?*?*?*?*?*?*?*?*?*?*?*?*?*?*?*?*?*?*?*?*?,1.8,1.9,100,99114.2,120,1388,284,16.6,25.6,14.4,1904,1329,1787,299,190,8.8,9,5,9999,99999,9,999999999,0.0,999,999,99
3021,3,2,8,0,*?*?*?*?*?*?*?*?*?*?*?*?*?*?*?*?*?*?*?*?*?*?,2.9,2.9,100,99114.2,320,1394,293,48.9,0.0,48.9,5701,0,5713,1937,190,7.2,10,5,9999,99999,9,999999999,1.7,999,999,99
3021,3,2,9,0,*?*?*?*?*?*?*?*?*?*?*?*?*?*?*?*?*?*?*?*?*?*?,4.8,4.8,100,99114.2,488,1393,297,142.7,54.1,123.7,15667,5067,13963,3455,190,7.2,9,5,9999,99999,9,999999999,0.1,999,999,99
3021,3,2,10,0,*?*?*?*?*?*?*?*?*?*?*?*?*?*?*?*?*?*?*?*?*?*?,6.3,6.2,100,99114.2,613,1391,303,185.8,56.1,161.1,20423,5461,18166,4765,190,8.2,9,5,9999,99999,9,999999999,0.0,999,999,99
3021,3,2,11,0,*?*?*?*?*?*?*?*?*?*?*?*?*?*?*?*?*?*?*?*?*?*?,9.2,7.6,100,99114.2,688,1392,312,280.1,142.8,209.5,30598,14577,23645,5192,190,8.8,8,4,9999,99999,9,999999999,0.5,999,999,99
3021,3,2,12,0,*?*?*?*?*?*?*?*?*?*?*?*?*?*?*?*?*?*?*?*?*?*?,10.3,7.4,100,99114.2,707,1393,317,288.6,143.2,215.9,31529,14694,24325,5399,190,10.3,8,4,9999,99999,9,999999999,0.3,999,999,99
3021,3,2,13,0,*?*?*?*?*?*?*?*?*?*?*?*?*?*?*?*?*?*?*?*?*?*?,11.0,7.9,100,99114.2,668,1392,316,320.2,238.2,205.9,34116,24480,23082,4617,185,10.3,7,4,9999,99999,9,999999999,0.0,999,999,99
3021,3,2,14,0,*?*?*?*?*?*?*?*?*?*?*?*?*?*?*?*?*?*?*?*?*?*?,10.6,6.9,100,99114.2,574,1391,314,270.0,233.5,173.6,28661,23231,19676,3716,180,9.8,7,4,9999,99999,9,999999999,0.0,999,999,99
3021,3,2,15,0,*?*?*?*?*?*?*?*?*?*?*?*?*?*?*?*?*?*?*?*?*?*?,11.1,6.2,100,99114.2,433,1393,320,164.0,133.0,122.7,17868,12244,14036,2753,175,9.8,8,4,9999,99999,9,999999999,0.0,999,999,99
3021,3,2,16,0,*?*?*?*?*?*?*?*?*?*?*?*?*?*?*?*?*?*?*?*?*?*?,10.6,5.3,100,99114.2,252,1390,322,61.9,45.4,53.7,6841,3403,6328,1146,170,7.7,9,5,9999,99999,9,999999999,0.4,999,999,99
3021,3,2,17,0,*?*?*?*?*?*?*?*?*?*?*?*?*?*?*?*?*?*?*?*?*?*?,10.3,4.5,98,99114.2,46,1401,321,0.0,0.0,0.0,0,0,0,0,165,8.2,9,5,9999,99999,9,999999999,0.8,999,999,99
3021,3,2,18,0,*?*?*?*?*?*?*?*?*?*?*?*?*?*?*?*?*?*?*?*?*?*?,8.5,4.8,100,99114.2,0,-0,317,0.0,-0.0,0.0,0,0,0,0,160,6.2,10,5,9999,99999,9,999999999,0.7,999,999,99
3021,3,2,19,0,*?*?*?*?*?*?*?*?*?*?*?*?*?*?*?*?*?*?*?*?*?*?,7.7,5.8,100,99114.2,0,-0,314,0.0,-0.0,0.0,0,0,0,0,167,5.7,10,5,9999,99999,9,999999999,0.0,999,999,99
3021,3,2,20,0,*?*?*?*?*?*?*?*?*?*?*?*?*?*?*?*?*?*?*?*?*?*?,6.0,5.6,100,99114.2,0,-0,306,0.0,-0.0,0.0,0,0,0,0,173,6.7,10,5,9999,99999,9,999999999,0.1,999,999,99
3021,3,2,21,0,*?*?*?*?*?*?*?*?*?*?*?*?*?*?*?*?*?*?*?*?*?*?,5.1,5.0,100,99114.2,0,-0,302,0.0,-0.0,0.0,0,0,0,0,180,4.6,10,5,9999,99999,9,999999999,0.0,999,999,99
3021,3,2,22,0,*?*?*?*?*?*?*?*?*?*?*?*?*?*?*?*?*?*?*?*?*?*?,4.9,5.0,100,99114.2,0,-0,301,0.0,-0.0,0.0,0,0,0,0,187,6.7,10,5,9999,99999,9,999999999,0.0,999,999,99
3021,3,2,23,0,*?*?*?*?*?*?*?*?*?*?*?*?*?*?*?*?*?*?*?*?*?*?,4.4,4.3,100,99114.2,0,-0,299,0.0,-0.0,0.0,0,0,0,0,193,7.7,10,5,9999,99999,9,999999999,0.0,999,999,99
3021,3,2,24,0,*?*?*?*?*?*?*?*?*?*?*?*?*?*?*?*?*?*?*?*?*?*?,5.3,5.3,100,99114.2,0,-0,303,0.0,-0.0,0.0,0,0,0,0,190,7.7,10,5,9999,99999,9,999999999,0.8,999,999,99
3021,3,3,1,0,*?*?*?*?*?*?*?*?*?*?*?*?*?*?*?*?*?*?*?*?*?*?,2.9,2.9,100,98571.3,0,-0,293,0.0,-0.0,0.0,0,0,0,0,198,6.2,10,5,9999,99999,9,999999999,0.0,999,999,99
3021,3,3,2,0,*?*?*?*?*?*?*?*?*?*?*?*?*?*?*?*?*?*?*?*?*?*?,1.8,1.9,100,98571.3,0,-0,289,0.0,-0.0,0.0,0,0,0,0,197,8.8,10,5,9999,99999,9,999999999,0.0,999,999,99
3021,3,3,3,0,*?*?*?*?*?*?*?*?*?*?*?*?*?*?*?*?*?*?*?*?*?*?,2.3,2.3,100,98571.3,0,-0,291,0.0,-0.0,0.0,0,0,0,0,195,7.7,10,5,9999,99999,9,999999999,0.1,999,999,99
3021,3,3,4,0,*?*?*?*?*?*?*?*?*?*?*?*?*?*?*?*?*?*?*?*?*?*?,1.9,1.9,100,98571.3,0,-0,289,0.0,-0.0,0.0,0,0,0,0,193,5.7,10,5,9999,99999,9,999999999,0.1,999,999,99
3021,3,3,5,0,*?*?*?*?*?*?*?*?*?*?*?*?*?*?*?*?*?*?*?*?*?*?,1.7,1.7,100,98571.3,0,-0,288,0.0,-0.0,0.0,0,0,0,0,192,5.2,10,5,9999,99999,9,999999999,0.0,999,999,99
3021,3,3,6,0,*?*?*?*?*?*?*?*?*?*?*?*?*?*?*?*?*?*?*?*?*?*?,1.5,1.5,100,98571.3,0,-0,287,0.0,-0.0,0.0,0,0,0,0,190,6.2,10,5,9999,99999,9,999999999,0.0,999,999,99
3021,3,3,7,0,*?*?*?*?*?*?*?*?*?*?*?*?*?*?*?*?*?*?*?*?*?*?,1.2,1.0,100,98571.3,129,1396,253,38.2,263.0,13.9,4027,16275,2349,312,178,8.8,3,2,9999,99999,9,999999999,0.0,999,999,99
3021,3,3,8,0,*?*?*?*?*?*?*?*?*?*?*?*?*?*?*?*?*?*?*?*?*?*?,2.6,2.1,99,98571.3,328,1392,264,168.8,421.4,69.6,17822,33967,9222,1260,167,7.2,4,2,9999,99999,9,999999999,0.0,999,999,99
3021,3,3,9,0,*?*?*?*?*?*?*?*?*?*?*?*?*?*?*?*?*?*?*?*?*?*?,4.0,1.7,87,98571.3,496,1392,269,279.8,461.6,115.3,29463,42968,14688,2196,155,7.2,4,2,9999,99999,9,999999999,0.0,999,999,99
3021,3,3,10,0,*?*?*?*?*?*?*?*?*?*?*?*?*?*?*?*?*?*?*?*?*?*?,6.2,3.2,84,98571.3,621,1390,289,327.6,328.6,180.8,34971,33308,20503,3918,143,8.2,6,3,9999,99999,9,999999999,0.0,999,999,99
3021,3,3,11,0,*?*?*?*?*?*?*?*?*?*?*?*?*?*?*?*?*?*?*?*?*?*?,8.0,4.3,80,98571.3,696,1391,302,335.4,239.4,215.7,35782,24755,24125,4915,132,8.8,7,4,9999,99999,9,999999999,0.2,999,999,99
3021,3,3,12,0,*?*?*?*?*?*?*?*?*?*?*?*?*?*?*?*?*?*?*?*?*?*?,8.4,4.8,80,98571.3,714,1391,308,292.2,143.4,218.6,31947,14665,24682,5489,120,10.3,8,4,9999,99999,9,999999999,1.3,999,999,99
3021,3,3,13,0,*?*?*?*?*?*?*?*?*?*?*?*?*?*?*?*?*?*?*?*?*?*?,8.7,5.3,82,98571.3,675,1391,309,274.5,142.5,205.3,29988,14449,23229,5057,115,10.3,8,4,9999,99999,9,999999999,1.3,999,999,99
3021,3,3,14,0,*?*?*?*?*?*?*?*?*?*?*?*?*?*?*?*?*?*?*?*?*?*?,8.8,6.4,87,98571.3,582,1392,314,175.0,55.7,151.7,19244,5359,17131,4422,110,9.8,9,5,9999,99999,9,999999999,1.0,999,999,99
3021,3,3,15,0,*?*?*?*?*?*?*?*?*?*?*?*?*?*?*?*?*?*?*?*?*?*?,9.2,4.6,75,98571.3,440,1392,320,72.7,0.0,72.7,8493,0,8516,2990,105,9.8,10,5,9999,99999,9,999999999,0.0,999,999,99
3021,3,3,16,0,*?*?*?*?*?*?*?*?*?*?*?*?*?*?*?*?*?*?*?*?*?*?,8.8,4.8,78,98571.3,259,1390,314,64.3,45.9,55.7,7099,3491,6558,1193,100,7.7,9,5,9999,99999,9,999999999,0.0,999,999,99
3021,3,3,17,0,*?*?*?*?*?*?*?*?*?*?*?*?*?*?*?*?*?*?*?*?*?*?,8.7,3.9,74,98571.3,52,1380,304,0.0,0.0,0.0,0,0,0,0,95,8.2,7,4,9999,99999,9,999999999,0.0,999,999,99
3021,3,3,18,0,*?*?*?*?*?*?*?*?*?*?*?*?*?*?*?*?*?*?*?*?*?*?,7.3,4.3,84,98571.3,0,-0,312,0.0,-0.0,0.0,0,0,0,0,90,6.2,10,5,9999,99999,9,999999999,0.0,999,999,99
3021,3,3,19,0,*?*?*?*?*?*?*?*?*?*?*?*?*?*?*?*?*?*?*?*?*?*?,6.3,5.3,95,98571.3,0,-0,307,0.0,-0.0,0.0,0,0,0,0,122,5.7,10,5,9999,99999,9,999999999,0.0,999,999,99
3021,3,3,20,0,*?*?*?*?*?*?*?*?*?*?*?*?*?*?*?*?*?*?*?*?*?*?,5.0,3.9,96,98571.3,0,-0,302,0.0,-0.0,0.0,0,0,0,0,153,6.7,10,5,9999,99999,9,999999999,0.0,999,999,99
3021,3,3,21,0,*?*?*?*?*?*?*?*?*?*?*?*?*?*?*?*?*?*?*?*?*?*?,4.8,3.9,97,98571.3,0,-0,301,0.0,-0.0,0.0,0,0,0,0,185,4.6,10,5,9999,99999,9,999999999,0.0,999,999,99
3021,3,3,22,0,*?*?*?*?*?*?*?*?*?*?*?*?*?*?*?*?*?*?*?*?*?*?,4.4,2.9,92,98571.3,0,-0,300,0.0,-0.0,0.0,0,0,0,0,217,6.7,10,5,9999,99999,9,999999999,0.0,999,999,99
3021,3,3,23,0,*?*?*?*?*?*?*?*?*?*?*?*?*?*?*?*?*?*?*?*?*?*?,4.6,3.2,93,98571.3,0,-0,300,0.0,-0.0,0.0,0,0,0,0,248,7.7,10,5,9999,99999,9,999999999,0.0,999,999,99
3021,3,3,24,0,*?*?*?*?*?*?*?*?*?*?*?*?*?*?*?*?*?*?*?*?*?*?,3.8,3.8,100,98571.3,0,-0,297,0.0,-0.0,0.0,0,0,0,0,200,7.7,10,5,9999,99999,9,999999999,0.0,999,999,99
3021,3,4,1,0,*?*?*?*?*?*?*?*?*?*?*?*?*?*?*?*?*?*?*?*?*?*?,4.4,4.3,100,100288,0,-0,299,0.0,-0.0,0.0,0,0,0,0,263,6.2,10,5,9999,99999,9,999999999,0.0,999,999,99
3021,3,4,2,0,*?*?*?*?*?*?*?*?*?*?*?*?*?*?*?*?*?*?*?*?*?*?,4.2,4.1,100,100288,0,-0,298,0.0,-0.0,0.0,0,0,0,0,247,8.8,10,5,9999,99999,9,999999999,0.0,999,999,99
3021,3,4,3,0,*?*?*?*?*?*?*?*?*?*?*?*?*?*?*?*?*?*?*?*?*?*?,3.7,3.6,100,100288,0,-0,296,0.0,-0.0,0.0,0,0,0,0,230,7.7,10,5,9999,99999,9,999999999,0.0,999,999,99
3021,3,4,4,0,*?*?*?*?*?*?*?*?*?*?*?*?*?*?*?*?*?*?*?*?*?*?,4.1,4.1,100,100288,0,-0,298,0.0,-0.0,0.0,0,0,0,0,213,5.7,10,5,9999,99999,9,999999999,0.0,999,999,99
3021,3,4,5,0,*?*?*?*?*?*?*?*?*?*?*?*?*?*?*?*?*?*?*?*?*?*?,3.5,3.6,100,100288,0,-0,296,0.0,-0.0,0.0,0,0,0,0,197,5.2,10,5,9999,99999,9,999999999,0.0,999,999,99
3021,3,4,6,0,*?*?*?*?*?*?*?*?*?*?*?*?*?*?*?*?*?*?*?*?*?*?,3.4,3.4,100,100288,0,-0,295,0.0,-0.0,0.0,0,0,0,0,180,6.2,10,5,9999,99999,9,999999999,0.0,999,999,99
3021,3,4,7,0,*?*?*?*?*?*?*?*?*?*?*?*?*?*?*?*?*?*?*?*?*?*?,3.2,3.2,100,100288,137,1392,294,12.8,0.0,12.8,1544,-0,1544,503,193,8.8,10,5,9999,99999,9,999999999,0.0,999,999,99
3021,3,4,8,0,*?*?*?*?*?*?*?*?*?*?*?*?*?*?*?*?*?*?*?*?*?*?,4.0,3.9,100,100288,336,1391,298,52.2,0.0,52.2,6089,0,6102,2077,207,7.2,10,5,9999,99999,9,999999999,0.0,999,999,99
3021,3,4,9,0,*?*?*?*?*?*?*?*?*?*?*?*?*?*?*?*?*?*?*?*?*?*?,4.8,4.8,100,100288,504,1391,301,85.4,0.0,85.4,10006,0,10035,3593,220,7.2,10,5,9999,99999,9,999999999,0.0,999,999,99
3021,3,4,10,0,*?*?*?*?*?*?*?*?*?*?*?*?*?*?*?*?*?*?*?*?*?*?,6.3,6.2,100,100288,629,1390,307,110.2,0.0,110.2,12988,0,13032,4840,233,8.2,10,5,9999,99999,9,999999999,0.0,999,999,99
3021,3,4,11,0,*?*?*?*?*?*?*?*?*?*?*?*?*?*?*?*?*?*?*?*?*?*?,7.5,6.4,100,100288,704,1391,313,124.9,0.0,124.9,14781,0,14835,5623,247,8.8,10,5,9999,99999,9,999999999,0.0,999,999,99
3021,3,4,12,0,*?*?*?*?*?*?*?*?*?*?*?*?*?*?*?*?*?*?*?*?*?*?,8.8,5.8,99,100288,722,1391,318,128.5,0.0,128.5,15222,0,15278,5819,260,10.3,10,5,9999,99999,9,999999999,0.0,999,999,99
3021,3,4,13,0,*?*?*?*?*?*?*?*?*?*?*?*?*?*?*?*?*?*?*?*?*?*?,8.5,7.4,100,100288,683,1391,317,120.8,0.0,120.8,14272,0,14322,5399,255,10.3,10,5,9999,99999,9,999999999,0.2,999,999,99
3021,3,4,14,0,*?*?*?*?*?*?*?*?*?*?*?*?*?*?*?*?*?*?*?*?*?*?,8.5,7.7,100,100288,589,1391,317,102.2,0.0,102.2,12019,0,12058,4427,250,9.8,10,5,9999,99999,9,999999999,0.0,999,999,99
3021,3,4,15,0,*?*?*?*?*?*?*?*?*?*?*?*?*?*?*?*?*?*?*?*?*?*?,8.8,7.3,100,100288,447,1391,318,74.1,0.0,74.1,8661,0,8685,3056,245,9.8,10,5,9999,99999,9,999999999,0.0,999,999,99
3021,3,4,16,0,*?*?*?*?*?*?*?*?*?*?*?*?*?*?*?*?*?*?*?*?*?*?,8.7,7.7,100,100288,266,1390,318,38.4,0.0,38.4,4483,0,4491,1500,240,7.7,10,5,9999,99999,9,999999999,0.0,999,999,99
3021,3,4,17,0,*?*?*?*?*?*?*?*?*?*?*?*?*?*?*?*?*?*?*?*?*?*?,8.6,5.6,99,100288,59,1388,318,0.0,0.0,0.0,0,0,0,0,235,8.2,10,5,9999,99999,9,999999999,0.2,999,999,99
3021,3,4,18,0,*?*?*?*?*?*?*?*?*?*?*?*?*?*?*?*?*?*?*?*?*?*?,7.5,5.3,100,100288,0,-0,313,0.0,-0.0,0.0,0,0,0,0,230,6.2,10,5,9999,99999,9,999999999,0.9,999,999,99
3021,3,4,19,0,*?*?*?*?*?*?*?*?*?*?*?*?*?*?*?*?*?*?*?*?*?*?,6.7,5.1,100,100288,0,-0,309,0.0,-0.0,0.0,0,0,0,0,233,5.7,10,5,9999,99999,9,999999999,0.0,999,999,99
3021,3,4,20,0,*?*?*?*?*?*?*?*?*?*?*?*?*?*?*?*?*?*?*?*?*?*?,5.6,5.6,100,100288,0,-0,304,0.0,-0.0,0.0,0,0,0,0,237,6.7,10,5,9999,99999,9,999999999,0.1,999,999,99
3021,3,4,21,0,*?*?*?*?*?*?*?*?*?*?*?*?*?*?*?*?*?*?*?*?*?*?,5.8,5.5,100,100288,0,-0,305,0.0,-0.0,0.0,0,0,0,0,240,4.6,10,5,9999,99999,9,999999999,0.0,999,999,99
3021,3,4,22,0,*?*?*?*?*?*?*?*?*?*?*?*?*?*?*?*?*?*?*?*?*?*?,5.3,5.0,100,100288,0,-0,303,0.0,-0.0,0.0,0,0,0,0,243,6.7,10,5,9999,99999,9,999999999,0.0,999,999,99
3021,3,4,23,0,*?*?*?*?*?*?*?*?*?*?*?*?*?*?*?*?*?*?*?*?*?*?,6.2,6.1,100,100288,0,-0,307,0.0,-0.0,0.0,0,0,0,0,247,7.7,10,5,9999,99999,9,999999999,0.0,999,999,99
3021,3,4,24,0,*?*?*?*?*?*?*?*?*?*?*?*?*?*?*?*?*?*?*?*?*?*?,4.8,3.8,100,100288,0,-0,301,0.0,-0.0,0.0,0,0,0,0,280,7.7,10,5,9999,99999,9,999999999,0.0,999,999,99
3021,3,5,1,0,*?*?*?*?*?*?*?*?*?*?*?*?*?*?*?*?*?*?*?*?*?*?,8.2,7.6,94,101922,0,-0,315,0.0,-0.0,0.0,0,0,0,0,243,6.2,10,5,9999,99999,9,999999999,0.1,999,999,99
3021,3,5,2,0,*?*?*?*?*?*?*?*?*?*?*?*?*?*?*?*?*?*?*?*?*?*?,9.2,8.3,92,101922,0,-0,320,0.0,-0.0,0.0,0,0,0,0,237,8.8,10,5,9999,99999,9,999999999,0.0,999,999,99
3021,3,5,3,0,*?*?*?*?*?*?*?*?*?*?*?*?*?*?*?*?*?*?*?*?*?*?,8.1,7.7,95,101922,0,-0,315,0.0,-0.0,0.0,0,0,0,0,230,7.7,10,5,9999,99999,9,999999999,0.0,999,999,99
3021,3,5,4,0,*?*?*?*?*?*?*?*?*?*?*?*?*?*?*?*?*?*?*?*?*?*?,8.1,8.0,97,101922,0,-0,315,0.0,-0.0,0.0,0,0,0,0,223,5.7,10,5,9999,99999,9,999999999,0.0,999,999,99
3021,3,5,5,0,*?*?*?*?*?*?*?*?*?*?*?*?*?*?*?*?*?*?*?*?*?*?,8.2,8.1,98,101922,0,-0,315,0.0,-0.0,0.0,0,0,0,0,217,5.2,10,5,9999,99999,9,999999999,0.0,999,999,99
3021,3,5,6,0,*?*?*?*?*?*?*?*?*?*?*?*?*?*?*?*?*?*?*?*?*?*?,8.3,7.4,93,101922,0,-0,316,0.0,-0.0,0.0,0,0,0,0,210,6.2,10,5,9999,99999,9,999999999,0.0,999,999,99
3021,3,5,7,0,*?*?*?*?*?*?*?*?*?*?*?*?*?*?*?*?*?*?*?*?*?*?,7.6,6.7,92,101922,145,1389,309,25.2,32.1,21.8,2842,1837,2656,455,212,8.8,9,5,9999,99999,9,999999999,0.0,999,999,99
3021,3,5,8,0,*?*?*?*?*?*?*?*?*?*?*?*?*?*?*?*?*?*?*?*?*?*?,6.9,6.4,95,101922,344,1389,310,53.9,0.0,53.9,6282,0,6296,2148,213,7.2,10,5,9999,99999,9,999999999,0.0,999,999,99
3021,3,5,9,0,*?*?*?*?*?*?*?*?*?*?*?*?*?*?*?*?*?*?*?*?*?*?,9.9,8.0,86,101922,512,1390,323,87.1,0.0,87.1,10203,0,10233,3673,215,7.2,10,5,9999,99999,9,999999999,0.0,999,999,99
3021,3,5,10,0,*?*?*?*?*?*?*?*?*?*?*?*?*?*?*?*?*?*?*?*?*?*?,12.9,9.2,77,101922,637,1389,333,194.3,56.4,168.5,21366,5520,18998,5043,217,8.2,9,5,9999,99999,9,999999999,0.0,999,999,99
3021,3,5,11,0,*?*?*?*?*?*?*?*?*?*?*?*?*?*?*?*?*?*?*?*?*?*?,15.0,8.4,64,101922,711,1389,343,219.8,57.1,190.6,24185,5668,21485,5923,218,8.8,9,5,9999,99999,9,999999999,0.0,999,999,99
3021,3,5,12,0,*?*?*?*?*?*?*?*?*?*?*?*?*?*?*?*?*?*?*?*?*?*?,15.4,8.3,61,101922,729,1389,349,130.1,0.0,130.1,15413,0,15471,5903,220,10.3,10,5,9999,99999,9,999999999,0.0,999,999,99
3021,3,5,13,0,*?*?*?*?*?*?*?*?*?*?*?*?*?*?*?*?*?*?*?*?*?*?,16.4,8.1,57,101922,690,1390,354,122.3,0.0,122.3,14458,0,14510,5480,218,10.3,10,5,9999,99999,9,999999999,0.0,999,999,99
3021,3,5,14,0,*?*?*?*?*?*?*?*?*?*?*?*?*?*?*?*?*?*?*?*?*?*?,16.2,8.3,58,101922,596,1390,353,103.7,0.0,103.7,12196,0,12236,4502,217,9.8,10,5,9999,99999,9,999999999,0.0,999,999,99
3021,3,5,15,0,*?*?*?*?*?*?*?*?*?*?*?*?*?*?*?*?*?*?*?*?*?*?,16.4,7.3,54,101922,454,1391,354,75.5,0.0,75.5,8829,0,8853,3122,215,9.8,10,5,9999,99999,9,999999999,0.0,999,999,99
3021,3,5,16,0,*?*?*?*?*?*?*?*?*?*?*?*?*?*?*?*?*?*?*?*?*?*?,16.5,8.3,57,101922,273,1391,354,39.8,0.0,39.8,4642,0,4651,1556,213,7.7,10,5,9999,99999,9,999999999,0.0,999,999,99
3021,3,5,17,0,*?*?*?*?*?*?*?*?*?*?*?*?*?*?*?*?*?*?*?*?*?*?,16.4,8.3,57,101922,66,1395,354,0.0,0.0,0.0,0,0,0,0,212,8.2,10,5,9999,99999,9,999999999,0.0,999,999,99
3021,3,5,18,0,*?*?*?*?*?*?*?*?*?*?*?*?*?*?*?*?*?*?*?*?*?*?,15.0,8.0,62,101922,0,-0,347,0.0,-0.0,0.0,0,0,0,0,210,6.2,10,5,9999,99999,9,999999999,0.0,999,999,99
3021,3,5,19,0,*?*?*?*?*?*?*?*?*?*?*?*?*?*?*?*?*?*?*?*?*?*?,13.1,9.2,76,101922,0,-0,338,0.0,-0.0,0.0,0,0,0,0,208,5.7,10,5,9999,99999,9,999999999,0.0,999,999,99
3021,3,5,20,0,*?*?*?*?*?*?*?*?*?*?*?*?*?*?*?*?*?*?*?*?*?*?,12.3,9.9,84,101922,0,-0,334,0.0,-0.0,0.0,0,0,0,0,207,6.7,10,5,9999,99999,9,999999999,0.0,999,999,99
3021,3,5,21,0,*?*?*?*?*?*?*?*?*?*?*?*?*?*?*?*?*?*?*?*?*?*?,11.4,9.6,87,101922,0,-0,330,0.0,-0.0,0.0,0,0,0,0,205,4.6,10,5,9999,99999,9,999999999,0.0,999,999,99
3021,3,5,22,0,*?*?*?*?*?*?*?*?*?*?*?*?*?*?*?*?*?*?*?*?*?*?,10.5,9.6,92,101922,0,-0,325,0.0,-0.0,0.0,0,0,0,0,203,6.7,10,5,9999,99999,9,999999999,0.0,999,999,99
3021,3,5,23,0,*?*?*?*?*?*?*?*?*?*?*?*?*?*?*?*?*?*?*?*?*?*?,9.8,9.4,95,101922,0,-0,322,0.0,-0.0,0.0,0,0,0,0,202,7.7,10,5,9999,99999,9,999999999,0.0,999,999,99
3021,3,5,24,0,*?*?*?*?*?*?*?*?*?*?*?*?*?*?*?*?*?*?*?*?*?*?,7.0,6.9,97,101922,0,-0,310,0.0,-0.0,0.0,0,0,0,0,250,7.7,10,5,9999,99999,9,999999999,0.0,999,999,99
3021,3,6,1,0,*?*?*?*?*?*?*?*?*?*?*?*?*?*?*?*?*?*?*?*?*?*?,8.0,7.0,90,102183,0,-0,315,0.0,-0.0,0.0,0,0,0,0,200,6.2,10,5,9999,99999,9,999999999,0.0,999,999,99
3021,3,6,2,0,*?*?*?*?*?*?*?*?*?*?*?*?*?*?*?*?*?*?*?*?*?*?,7.2,5.8,87,102183,0,-0,311,0.0,-0.0,0.0,0,0,0,0,200,8.8,10,5,9999,99999,9,999999999,0.0,999,999,99
3021,3,6,3,0,*?*?*?*?*?*?*?*?*?*?*?*?*?*?*?*?*?*?*?*?*?*?,7.0,5.5,87,102183,0,-0,310,0.0,-0.0,0.0,0,0,0,0,200,7.7,10,5,9999,99999,9,999999999,0.0,999,999,99
3021,3,6,4,0,*?*?*?*?*?*?*?*?*?*?*?*?*?*?*?*?*?*?*?*?*?*?,6.1,5.3,92,102183,0,-0,307,0.0,-0.0,0.0,0,0,0,0,200,5.7,10,5,9999,99999,9,999999999,0.0,999,999,99
3021,3,6,5,0,*?*?*?*?*?*?*?*?*?*?*?*?*?*?*?*?*?*?*?*?*?*?,5.3,4.6,93,102183,0,-0,303,0.0,-0.0,0.0,0,0,0,0,200,5.2,10,5,9999,99999,9,999999999,0.0,999,999,99
3021,3,6,6,0,*?*?*?*?*?*?*?*?*?*?*?*?*?*?*?*?*?*?*?*?*?*?,4.6,4.5,96,102183,0,-0,300,0.0,-0.0,0.0,0,0,0,0,200,6.2,10,5,9999,99999,9,999999999,0.0,999,999,99
3021,3,6,7,0,*?*?*?*?*?*?*?*?*?*?*?*?*?*?*?*?*?*?*?*?*?*?,6.2,6.1,96,102183,153,1385,291,48.7,197.7,26.9,5230,10802,3797,468,202,8.8,6,3,9999,99999,9,999999999,0.0,999,999,99
3021,3,6,8,0,*?*?*?*?*?*?*?*?*?*?*?*?*?*?*?*?*?*?*?*?*?*?,7.8,6.4,88,102183,352,1387,306,127.8,127.0,95.6,13936,10919,11009,2097,203,7.2,8,4,9999,99999,9,999999999,0.0,999,999,99
3021,3,6,9,0,*?*?*?*?*?*?*?*?*?*?*?*?*?*?*?*?*?*?*?*?*?*?,9.2,5.6,76,102183,520,1389,312,204.3,137.5,152.8,22254,13320,17374,3531,205,7.2,8,4,9999,99999,9,999999999,0.0,999,999,99
3021,3,6,10,0,*?*?*?*?*?*?*?*?*?*?*?*?*?*?*?*?*?*?*?*?*?*?,11.7,6.1,66,102183,645,1388,327,197.2,56.5,171.0,21682,5538,19277,5138,207,8.2,9,5,9999,99999,9,999999999,0.0,999,999,99
3021,3,6,11,0,*?*?*?*?*?*?*?*?*?*?*?*?*?*?*?*?*?*?*?*?*?*?,14.5,5.8,54,102183,719,1389,327,386.6,334.5,213.4,41437,34851,23925,4887,208,8.8,6,3,9999,99999,9,999999999,0.0,999,999,99
3021,3,6,12,0,*?*?*?*?*?*?*?*?*?*?*?*?*?*?*?*?*?*?*?*?*?*?,16.6,5.9,48,102183,737,1389,336,397.2,335.4,219.3,42607,35076,24533,5078,210,10.3,6,3,9999,99999,9,999999999,0.0,999,999,99
3021,3,6,13,0,*?*?*?*?*?*?*?*?*?*?*?*?*?*?*?*?*?*?*?*?*?*?,17.5,5.8,45,102183,697,1388,345,336.8,239.5,216.6,35923,24809,24186,4945,208,10.3,7,4,9999,99999,9,999999999,0.0,999,999,99
3021,3,6,14,0,*?*?*?*?*?*?*?*?*?*?*?*?*?*?*?*?*?*?*?*?*?*?,17.8,6.4,46,102183,603,1389,356,182.7,56.0,158.4,20078,5438,17861,4663,207,9.8,9,5,9999,99999,9,999999999,0.0,999,999,99
3021,3,6,15,0,*?*?*?*?*?*?*?*?*?*?*?*?*?*?*?*?*?*?*?*?*?*?,17.5,7.0,48,102183,461,1390,350,177.1,134.6,132.5,19290,12633,15122,3000,205,9.8,8,4,9999,99999,9,999999999,0.0,999,999,99
3021,3,6,16,0,*?*?*?*?*?*?*?*?*?*?*?*?*?*?*?*?*?*?*?*?*?*?,17.7,7.0,48,102183,280,1391,347,111.9,198.4,71.9,11845,14912,8545,1364,203,7.7,7,4,9999,99999,9,999999999,0.0,999,999,99
3021,3,6,17,0,*?*?*?*?*?*?*?*?*?*?*?*?*?*?*?*?*?*?*?*?*?*?,16.6,6.9,50,102183,72,1381,346,0.3,1.4,0.2,45,50,53,4,202,8.2,8,4,9999,99999,9,999999999,0.0,999,999,99
3021,3,6,18,0,*?*?*?*?*?*?*?*?*?*?*?*?*?*?*?*?*?*?*?*?*?*?,15.2,7.3,57,102183,0,-0,348,0.0,-0.0,0.0,0,0,0,0,200,6.2,10,5,9999,99999,9,999999999,0.0,999,999,99
3021,3,6,19,0,*?*?*?*?*?*?*?*?*?*?*?*?*?*?*?*?*?*?*?*?*?*?,12.6,8.0,71,102183,0,-0,336,0.0,-0.0,0.0,0,0,0,0,200,5.7,10,5,9999,99999,9,999999999,0.0,999,999,99
3021,3,6,20,0,*?*?*?*?*?*?*?*?*?*?*?*?*?*?*?*?*?*?*?*?*?*?,11.8,8.4,77,102183,0,-0,332,0.0,-0.0,0.0,0,0,0,0,200,6.7,10,5,9999,99999,9,999999999,0.0,999,999,99
3021,3,6,21,0,*?*?*?*?*?*?*?*?*?*?*?*?*?*?*?*?*?*?*?*?*?*?,10.7,7.9,79,102183,0,-0,327,0.0,-0.0,0.0,0,0,0,0,200,4.6,10,5,9999,99999,9,999999999,0.0,999,999,99
3021,3,6,22,0,*?*?*?*?*?*?*?*?*?*?*?*?*?*?*?*?*?*?*?*?*?*?,9.3,7.3,84,102183,0,-0,320,0.0,-0.0,0.0,0,0,0,0,200,6.7,10,5,9999,99999,9,999999999,0.0,999,999,99
3021,3,6,23,0,*?*?*?*?*?*?*?*?*?*?*?*?*?*?*?*?*?*?*?*?*?*?,8.6,6.9,85,102183,0,-0,317,0.0,-0.0,0.0,0,0,0,0,200,7.7,10,5,9999,99999,9,999999999,0.0,999,999,99
3021,3,6,24,0,*?*?*?*?*?*?*?*?*?*?*?*?*?*?*?*?*?*?*?*?*?*?,9.2,8.3,91,102183,0,-0,320,0.0,-0.0,0.0,0,0,0,0,200,7.7,10,5,9999,99999,9,999999999,0.0,999,999,99
3021,3,7,1,0,*?*?*?*?*?*?*?*?*?*?*?*?*?*?*?*?*?*?*?*?*?*?,7.7,7.0,92,102164,0,-0,313,0.0,-0.0,0.0,0,0,0,0,200,6.2,10,5,9999,99999,9,999999999,0.0,999,999,99
3021,3,7,2,0,*?*?*?*?*?*?*?*?*?*?*?*?*?*?*?*?*?*?*?*?*?*?,7.5,7.0,94,102164,0,-0,312,0.0,-0.0,0.0,0,0,0,0,200,8.8,10,5,9999,99999,9,999999999,0.0,999,999,99
3021,3,7,3,0,*?*?*?*?*?*?*?*?*?*?*?*?*?*?*?*?*?*?*?*?*?*?,6.1,6.1,97,102164,0,-0,306,0.0,-0.0,0.0,0,0,0,0,200,7.7,10,5,9999,99999,9,999999999,0.0,999,999,99
3021,3,7,4,0,*?*?*?*?*?*?*?*?*?*?*?*?*?*?*?*?*?*?*?*?*?*?,4.7,4.6,97,102164,0,-0,301,0.0,-0.0,0.0,0,0,0,0,200,5.7,10,5,9999,99999,9,999999999,0.0,999,999,99
3021,3,7,5,0,*?*?*?*?*?*?*?*?*?*?*?*?*?*?*?*?*?*?*?*?*?*?,5.1,5.1,97,102164,0,-0,302,0.0,-0.0,0.0,0,0,0,0,200,5.2,10,5,9999,99999,9,999999999,0.0,999,999,99
3021,3,7,6,0,*?*?*?*?*?*?*?*?*?*?*?*?*?*?*?*?*?*?*?*?*?*?,5.4,5.5,97,102164,0,-0,303,0.0,-0.0,0.0,0,0,0,0,200,6.2,10,5,9999,99999,9,999999999,0.0,999,999,99
3021,3,7,7,0,*?*?*?*?*?*?*?*?*?*?*?*?*?*?*?*?*?*?*?*?*?*?,6.2,6.2,97,102164,162,1390,303,31.0,35.3,26.8,3473,2142,3239,562,210,8.8,9,5,9999,99999,9,999999999,0.0,999,999,99
3021,3,7,8,0,*?*?*?*?*?*?*?*?*?*?*?*?*?*?*?*?*?*?*?*?*?*?,7.2,6.7,93,102164,361,1389,307,99.4,50.9,86.2,10906,4439,9745,2289,220,7.2,9,5,9999,99999,9,999999999,0.0,999,999,99
3021,3,7,9,0,*?*?*?*?*?*?*?*?*?*?*?*?*?*?*?*?*?*?*?*?*?*?,11.0,8.4,81,102164,528,1387,324,157.1,54.9,136.2,17252,5220,15363,3872,230,7.2,9,5,9999,99999,9,999999999,0.0,999,999,99
3021,3,7,10,0,*?*?*?*?*?*?*?*?*?*?*?*?*?*?*?*?*?*?*?*?*?*?,13.2,8.5,71,102164,653,1388,334,200.0,56.5,173.4,21998,5556,19555,5234,240,8.2,9,5,9999,99999,9,999999999,0.0,999,999,99
3021,3,7,11,0,*?*?*?*?*?*?*?*?*?*?*?*?*?*?*?*?*?*?*?*?*?*?,16.0,7.6,55,102164,727,1388,348,225.4,57.2,195.4,24805,5696,22031,6125,250,8.8,9,5,9999,99999,9,999999999,0.0,999,999,99
3021,3,7,12,0,*?*?*?*?*?*?*?*?*?*?*?*?*?*?*?*?*?*?*?*?*?*?,18.5,8.1,49,102164,745,1389,360,231.4,57.4,200.7,25473,5724,22620,6349,260,10.3,9,5,9999,99999,9,999999999,0.0,999,999,99
3021,3,7,13,0,*?*?*?*?*?*?*?*?*?*?*?*?*?*?*?*?*?*?*?*?*?*?,18.7,7.7,47,102164,705,1389,361,217.7,57.0,188.8,23954,5657,21281,5848,275,10.3,9,5,9999,99999,9,999999999,0.0,999,999,99
3021,3,7,14,0,*?*?*?*?*?*?*?*?*?*?*?*?*?*?*?*?*?*?*?*?*?*?,18.5,7.3,47,102164,610,1388,360,185.2,56.0,160.6,20359,5457,18109,4744,290,9.8,9,5,9999,99999,9,999999999,0.0,999,999,99
3021,3,7,15,0,*?*?*?*?*?*?*?*?*?*?*?*?*?*?*?*?*?*?*?*?*?*?,18.8,7.7,47,102164,467,1387,366,78.4,0.0,78.4,9163,0,9189,3253,305,9.8,10,5,9999,99999,9,999999999,0.0,999,999,99
3021,3,7,16,0,*?*?*?*?*?*?*?*?*?*?*?*?*?*?*?*?*?*?*?*?*?*?,18.7,7.3,46,102164,286,1387,361,73.8,47.6,64.0,8134,3784,7497,1378,320,7.7,9,5,9999,99999,9,999999999,0.0,999,999,99
3021,3,7,17,0,*?*?*?*?*?*?*?*?*?*?*?*?*?*?*?*?*?*?*?*?*?*?,18.5,6.2,43,102164,79,1387,365,1.5,0.0,1.5,197,-0,197,60,335,8.2,10,5,9999,99999,9,999999999,0.0,999,999,99
3021,3,7,18,0,*?*?*?*?*?*?*?*?*?*?*?*?*?*?*?*?*?*?*?*?*?*?,15.9,6.2,51,102164,0,-0,352,0.0,-0.0,0.0,0,0,0,0,350,6.2,10,5,9999,99999,9,999999999,0.0,999,999,99
3021,3,7,19,0,*?*?*?*?*?*?*?*?*?*?*?*?*?*?*?*?*?*?*?*?*?*?,14.0,6.1,57,102164,0,-0,343,0.0,-0.0,0.0,0,0,0,0,308,5.7,10,5,9999,99999,9,999999999,0.0,999,999,99
3021,3,7,20,0,*?*?*?*?*?*?*?*?*?*?*?*?*?*?*?*?*?*?*?*?*?*?,12.3,6.4,65,102164,0,-0,334,0.0,-0.0,0.0,0,0,0,0,267,6.7,10,5,9999,99999,9,999999999,0.0,999,999,99
3021,3,7,21,0,*?*?*?*?*?*?*?*?*?*?*?*?*?*?*?*?*?*?*?*?*?*?,11.0,7.0,74,102164,0,-0,328,0.0,-0.0,0.0,0,0,0,0,225,4.6,10,5,9999,99999,9,999999999,0.0,999,999,99
3021,3,7,22,0,*?*?*?*?*?*?*?*?*?*?*?*?*?*?*?*?*?*?*?*?*?*?,9.8,7.1,81,102164,0,-0,323,0.0,-0.0,0.0,0,0,0,0,183,6.7,10,5,9999,99999,9,999999999,0.0,999,999,99
3021,3,7,23,0,*?*?*?*?*?*?*?*?*?*?*?*?*?*?*?*?*?*?*?*?*?*?,9.5,7.3,84,102164,0,-0,321,0.0,-0.0,0.0,0,0,0,0,142,7.7,10,5,9999,99999,9,999999999,0.0,999,999,99
3021,3,7,24,0,*?*?*?*?*?*?*?*?*?*?*?*?*?*?*?*?*?*?*?*?*?*?,7.9,6.9,90,102164,0,-0,314,0.0,-0.0,0.0,0,0,0,0,200,7.7,10,5,9999,99999,9,999999999,0.0,999,999,99
3021,3,8,1,0,*?*?*?*?*?*?*?*?*?*?*?*?*?*?*?*?*?*?*?*?*?*?,9.8,7.3,83,102356,0,-0,323,0.0,-0.0,0.0,0,0,0,0,107,6.2,10,5,9999,99999,9,999999999,0.0,999,999,99
3021,3,8,2,0,*?*?*?*?*?*?*?*?*?*?*?*?*?*?*?*?*?*?*?*?*?*?,10.2,7.4,81,102356,0,-0,325,0.0,-0.0,0.0,0,0,0,0,113,8.8,10,5,9999,99999,9,999999999,0.0,999,999,99
3021,3,8,3,0,*?*?*?*?*?*?*?*?*?*?*?*?*?*?*?*?*?*?*?*?*?*?,9.7,7.3,83,102356,0,-0,322,0.0,-0.0,0.0,0,0,0,0,120,7.7,10,5,9999,99999,9,999999999,0.0,999,999,99
3021,3,8,4,0,*?*?*?*?*?*?*?*?*?*?*?*?*?*?*?*?*?*?*?*?*?*?,9.2,7.0,85,102356,0,-0,320,0.0,-0.0,0.0,0,0,0,0,127,5.7,10,5,9999,99999,9,999999999,0.0,999,999,99
3021,3,8,5,0,*?*?*?*?*?*?*?*?*?*?*?*?*?*?*?*?*?*?*?*?*?*?,8.9,7.6,89,102356,0,-0,319,0.0,-0.0,0.0,0,0,0,0,133,5.2,10,5,9999,99999,9,999999999,0.0,999,999,99
3021,3,8,6,0,*?*?*?*?*?*?*?*?*?*?*?*?*?*?*?*?*?*?*?*?*?*?,8.6,7.1,88,102356,0,-0,317,0.0,-0.0,0.0,0,0,0,0,140,6.2,10,5,9999,99999,9,999999999,0.0,999,999,99
3021,3,8,7,0,*?*?*?*?*?*?*?*?*?*?*?*?*?*?*?*?*?*?*?*?*?*?,8.3,6.4,86,102356,170,1387,312,33.9,36.7,29.4,3790,2285,3530,615,147,8.8,9,5,9999,99999,9,999999999,0.0,999,999,99
3021,3,8,8,0,*?*?*?*?*?*?*?*?*?*?*?*?*?*?*?*?*?*?*?*?*?*?,9.8,7.6,84,102356,369,1388,323,58.9,0.0,58.9,6869,0,6885,2367,153,7.2,10,5,9999,99999,9,999999999,0.0,999,999,99
3021,3,8,9,0,*?*?*?*?*?*?*?*?*?*?*?*?*?*?*?*?*?*?*?*?*?*?,11.3,8.8,83,102356,536,1386,326,160.0,55.0,138.7,17572,5248,15646,3958,160,7.2,9,5,9999,99999,9,999999999,0.0,999,999,99
3021,3,8,10,0,*?*?*?*?*?*?*?*?*?*?*?*?*?*?*?*?*?*?*?*?*?*?,12.5,8.4,74,102356,661,1387,335,116.8,0.0,116.8,13785,0,13834,5184,167,8.2,10,5,9999,99999,9,999999999,0.0,999,999,99
3021,3,8,11,0,*?*?*?*?*?*?*?*?*?*?*?*?*?*?*?*?*?*?*?*?*?*?,15.1,7.9,61,102356,735,1388,347,131.4,0.0,131.4,15570,0,15628,5973,173,8.8,10,5,9999,99999,9,999999999,0.0,999,999,99
3021,3,8,12,0,*?*?*?*?*?*?*?*?*?*?*?*?*?*?*?*?*?*?*?*?*?*?,16.3,8.0,57,102356,752,1387,353,134.8,0.0,134.8,15991,0,16052,6161,180,10.3,10,5,9999,99999,9,999999999,0.0,999,999,99
3021,3,8,13,0,*?*?*?*?*?*?*?*?*?*?*?*?*?*?*?*?*?*?*?*?*?*?,16.4,7.6,54,102356,712,1388,354,126.9,0.0,126.9,15015,0,15070,5726,180,10.3,10,5,9999,99999,9,999999999,0.0,999,999,99
3021,3,8,14,0,*?*?*?*?*?*?*?*?*?*?*?*?*?*?*?*?*?*?*?*?*?*?,16.7,8.0,55,102356,617,1387,355,108.1,0.0,108.1,12726,0,12769,4727,180,9.8,10,5,9999,99999,9,999999999,0.0,999,999,99
3021,3,8,15,0,*?*?*?*?*?*?*?*?*?*?*?*?*?*?*?*?*?*?*?*?*?*?,16.6,7.3,53,102356,474,1387,355,79.8,0.0,79.8,9330,0,9357,3320,180,9.8,10,5,9999,99999,9,999999999,0.0,999,999,99
3021,3,8,16,0,*?*?*?*?*?*?*?*?*?*?*?*?*?*?*?*?*?*?*?*?*?*?,16.6,8.3,56,102356,293,1387,355,43.9,0.0,43.9,5115,0,5126,1724,180,7.7,10,5,9999,99999,9,999999999,0.0,999,999,99
3021,3,8,17,0,*?*?*?*?*?*?*?*?*?*?*?*?*?*?*?*?*?*?*?*?*?*?,16.1,8.1,58,102356,86,1392,352,2.8,0.0,2.8,362,-0,362,114,180,8.2,10,5,9999,99999,9,999999999,0.0,999,999,99
3021,3,8,18,0,*?*?*?*?*?*?*?*?*?*?*?*?*?*?*?*?*?*?*?*?*?*?,15.5,8.3,60,102356,0,-0,349,0.0,-0.0,0.0,0,0,0,0,180,6.2,10,5,9999,99999,9,999999999,0.0,999,999,99
3021,3,8,19,0,*?*?*?*?*?*?*?*?*?*?*?*?*?*?*?*?*?*?*?*?*?*?,14.3,9.1,69,102356,0,-0,343,0.0,-0.0,0.0,0,0,0,0,178,5.7,10,5,9999,99999,9,999999999,0.0,999,999,99
3021,3,8,20,0,*?*?*?*?*?*?*?*?*?*?*?*?*?*?*?*?*?*?*?*?*?*?,12.4,8.8,77,102356,0,-0,334,0.0,-0.0,0.0,0,0,0,0,177,6.7,10,5,9999,99999,9,999999999,0.0,999,999,99
3021,3,8,21,0,*?*?*?*?*?*?*?*?*?*?*?*?*?*?*?*?*?*?*?*?*?*?,12.5,9.6,81,102356,0,-0,335,0.0,-0.0,0.0,0,0,0,0,175,4.6,10,5,9999,99999,9,999999999,0.0,999,999,99
3021,3,8,22,0,*?*?*?*?*?*?*?*?*?*?*?*?*?*?*?*?*?*?*?*?*?*?,11.7,9.6,85,102356,0,-0,331,0.0,-0.0,0.0,0,0,0,0,173,6.7,10,5,9999,99999,9,999999999,0.0,999,999,99
3021,3,8,23,0,*?*?*?*?*?*?*?*?*?*?*?*?*?*?*?*?*?*?*?*?*?*?,10.7,9.6,90,102356,0,-0,326,0.0,-0.0,0.0,0,0,0,0,172,7.7,10,5,9999,99999,9,999999999,0.0,999,999,99
3021,3,8,24,0,*?*?*?*?*?*?*?*?*?*?*?*?*?*?*?*?*?*?*?*?*?*?,9.1,7.3,86,102356,0,-0,320,0.0,-0.0,0.0,0,0,0,0,100,7.7,10,5,9999,99999,9,999999999,0.0,999,999,99
3021,3,9,1,0,*?*?*?*?*?*?*?*?*?*?*?*?*?*?*?*?*?*?*?*?*?*?,8.3,6.7,88,102073,0,-0,316,0.0,-0.0,0.0,0,0,0,0,172,6.2,10,5,9999,99999,9,999999999,0.0,999,999,99
3021,3,9,2,0,*?*?*?*?*?*?*?*?*?*?*?*?*?*?*?*?*?*?*?*?*?*?,7.1,5.3,87,102073,0,-0,311,0.0,-0.0,0.0,0,0,0,0,173,8.8,10,5,9999,99999,9,999999999,0.0,999,999,99
3021,3,9,3,0,*?*?*?*?*?*?*?*?*?*?*?*?*?*?*?*?*?*?*?*?*?*?,7.2,5.8,89,102073,0,-0,311,0.0,-0.0,0.0,0,0,0,0,175,7.7,10,5,9999,99999,9,999999999,0.0,999,999,99
3021,3,9,4,0,*?*?*?*?*?*?*?*?*?*?*?*?*?*?*?*?*?*?*?*?*?*?,7.8,5.3,83,102073,0,-0,314,0.0,-0.0,0.0,0,0,0,0,177,5.7,10,5,9999,99999,9,999999999,0.0,999,999,99
3021,3,9,5,0,*?*?*?*?*?*?*?*?*?*?*?*?*?*?*?*?*?*?*?*?*?*?,7.3,4.6,82,102073,0,-0,312,0.0,-0.0,0.0,0,0,0,0,178,5.2,10,5,9999,99999,9,999999999,0.0,999,999,99
3021,3,9,6,0,*?*?*?*?*?*?*?*?*?*?*?*?*?*?*?*?*?*?*?*?*?*?,6.9,4.8,85,102073,0,-0,310,0.0,-0.0,0.0,0,0,0,0,180,6.2,10,5,9999,99999,9,999999999,0.0,999,999,99
3021,3,9,7,0,*?*?*?*?*?*?*?*?*?*?*?*?*?*?*?*?*?*?*?*?*?*?,6.6,3.6,80,102073,179,1390,281,70.7,323.1,29.1,7309,20580,4537,535,180,8.8,4,2,9999,99999,9,999999999,0.0,999,999,99
3021,3,9,8,0,*?*?*?*?*?*?*?*?*?*?*?*?*?*?*?*?*?*?*?*?*?*?,8.1,4.1,75,102073,377,1386,306,139.4,129.2,104.3,15193,11387,11980,2303,180,7.2,8,4,9999,99999,9,999999999,0.0,999,999,99
3021,3,9,9,0,*?*?*?*?*?*?*?*?*?*?*?*?*?*?*?*?*?*?*?*?*?*?,9.6,5.1,73,102073,545,1388,278,323.3,576.3,97.0,33586,54338,13789,1891,180,7.2,0,0,9999,99999,9,999999999,0.0,999,999,99
3021,3,9,10,0,*?*?*?*?*?*?*?*?*?*?*?*?*?*?*?*?*?*?*?*?*?*?,10.2,5.1,70,102073,669,1386,298,395.6,482.0,163.0,41791,47975,20102,3381,180,8.2,4,2,9999,99999,9,999999999,0.0,999,999,99
3021,3,9,11,0,*?*?*?*?*?*?*?*?*?*?*?*?*?*?*?*?*?*?*?*?*?*?,11.9,5.1,62,102073,743,1388,310,427.7,419.4,203.2,44803,42329,24255,4483,180,8.8,5,3,9999,99999,9,999999999,0.0,999,999,99
3021,3,9,12,0,*?*?*?*?*?*?*?*?*?*?*?*?*?*?*?*?*?*?*?*?*?*?,12.9,5.6,60,102073,760,1388,315,438.6,420.4,208.3,45968,42556,24801,4658,180,10.3,5,3,9999,99999,9,999999999,0.0,999,999,99
3021,3,9,13,0,*?*?*?*?*?*?*?*?*?*?*?*?*?*?*?*?*?*?*?*?*?*?,13.3,4.5,54,102073,719,1386,335,223.0,57.2,193.3,24536,5684,21793,6035,180,10.3,9,5,9999,99999,9,999999999,0.0,999,999,99
3021,3,9,14,0,*?*?*?*?*?*?*?*?*?*?*?*?*?*?*?*?*?*?*?*?*?*?,13.1,4.1,54,102073,624,1386,334,190.3,56.2,165.0,20919,5493,18603,4908,180,9.8,9,5,9999,99999,9,999999999,0.0,999,999,99
3021,3,9,15,0,*?*?*?*?*?*?*?*?*?*?*?*?*?*?*?*?*?*?*?*?*?*?,13.4,3.8,52,102073,481,1386,340,81.2,0.0,81.2,9497,0,9524,3386,180,9.8,10,5,9999,99999,9,999999999,0.0,999,999,99
3021,3,9,16,0,*?*?*?*?*?*?*?*?*?*?*?*?*?*?*?*?*?*?*?*?*?*?,13.3,3.6,51,102073,300,1388,309,151.0,410.8,62.2,15366,32075,8993,1100,180,7.7,4,2,9999,99999,9,999999999,0.0,999,999,99
3021,3,9,17,0,*?*?*?*?*?*?*?*?*?*?*?*?*?*?*?*?*?*?*?*?*?*?,13.3,4.3,53,102073,92,1381,320,12.4,83.2,6.8,1357,4093,1254,136,180,8.2,6,3,9999,99999,9,999999999,0.0,999,999,99
3021,3,9,18,0,*?*?*?*?*?*?*?*?*?*?*?*?*?*?*?*?*?*?*?*?*?*?,11.7,4.6,61,102073,0,-0,332,0.0,-0.0,0.0,0,0,0,0,180,6.2,10,5,9999,99999,9,999999999,0.0,999,999,99
3021,3,9,19,0,*?*?*?*?*?*?*?*?*?*?*?*?*?*?*?*?*?*?*?*?*?*?,10.3,5.0,69,102073,0,-0,325,0.0,-0.0,0.0,0,0,0,0,182,5.7,10,5,9999,99999,9,999999999,0.0,999,999,99
3021,3,9,20,0,*?*?*?*?*?*?*?*?*?*?*?*?*?*?*?*?*?*?*?*?*?*?,10.4,5.1,69,102073,0,-0,326,0.0,-0.0,0.0,0,0,0,0,183,6.7,10,5,9999,99999,9,999999999,0.0,999,999,99
3021,3,9,21,0,*?*?*?*?*?*?*?*?*?*?*?*?*?*?*?*?*?*?*?*?*?*?,9.7,5.1,72,102073,0,-0,323,0.0,-0.0,0.0,0,0,0,0,185,4.6,10,5,9999,99999,9,999999999,0.0,999,999,99
3021,3,9,22,0,*?*?*?*?*?*?*?*?*?*?*?*?*?*?*?*?*?*?*?*?*?*?,9.5,5.5,75,102073,0,-0,322,0.0,-0.0,0.0,0,0,0,0,187,6.7,10,5,9999,99999,9,999999999,0.0,999,999,99
3021,3,9,23,0,*?*?*?*?*?*?*?*?*?*?*?*?*?*?*?*?*?*?*?*?*?*?,8.7,4.5,73,102073,0,-0,318,0.0,-0.0,0.0,0,0,0,0,188,7.7,10,5,9999,99999,9,999999999,0.0,999,999,99
3021,3,9,24,0,*?*?*?*?*?*?*?*?*?*?*?*?*?*?*?*?*?*?*?*?*?*?,9.8,8.3,88,102073,0,-0,323,0.0,-0.0,0.0,0,0,0,0,170,7.7,10,5,9999,99999,9,999999999,0.0,999,999,99
3021,3,10,1,0,*?*?*?*?*?*?*?*?*?*?*?*?*?*?*?*?*?*?*?*?*?*?,7.0,5.1,88,102920,0,-0,311,0.0,-0.0,0.0,0,0,0,0,215,6.2,10,5,9999,99999,9,999999999,0.0,999,999,99
3021,3,10,2,0,*?*?*?*?*?*?*?*?*?*?*?*?*?*?*?*?*?*?*?*?*?*?,6.3,5.5,94,102920,0,-0,307,0.0,-0.0,0.0,0,0,0,0,240,8.8,10,5,9999,99999,9,999999999,0.0,999,999,99
3021,3,10,3,0,*?*?*?*?*?*?*?*?*?*?*?*?*?*?*?*?*?*?*?*?*?*?,6.0,5.9,100,102920,0,-0,306,0.0,-0.0,0.0,0,0,0,0,265,7.7,10,5,9999,99999,9,999999999,0.3,999,999,99
3021,3,10,4,0,*?*?*?*?*?*?*?*?*?*?*?*?*?*?*?*?*?*?*?*?*?*?,6.1,5.8,98,102920,0,-0,306,0.0,-0.0,0.0,0,0,0,0,290,5.7,10,5,9999,99999,9,999999999,1.1,999,999,99
3021,3,10,5,0,*?*?*?*?*?*?*?*?*?*?*?*?*?*?*?*?*?*?*?*?*?*?,5.8,5.8,100,102920,0,-0,305,0.0,-0.0,0.0,0,0,0,0,315,5.2,10,5,9999,99999,9,999999999,0.7,999,999,99
3021,3,10,6,0,*?*?*?*?*?*?*?*?*?*?*?*?*?*?*?*?*?*?*?*?*?*?,5.6,5.6,100,102920,0,-0,304,0.0,-0.0,0.0,0,0,0,0,340,6.2,10,5,9999,99999,9,999999999,0.0,999,999,99
3021,3,10,7,0,*?*?*?*?*?*?*?*?*?*?*?*?*?*?*?*?*?*?*?*?*?*?,5.3,5.3,100,102920,187,1386,303,22.9,0.0,22.9,2695,-0,2698,886,292,8.8,10,5,9999,99999,9,999999999,0.9,999,999,99
3021,3,10,8,0,*?*?*?*?*?*?*?*?*?*?*?*?*?*?*?*?*?*?*?*?*?*?,6.4,6.4,100,102920,386,1388,308,62.3,0.0,62.3,7263,0,7281,2516,243,7.2,10,5,9999,99999,9,999999999,0.3,999,999,99
3021,3,10,9,0,*?*?*?*?*?*?*?*?*?*?*?*?*?*?*?*?*?*?*?*?*?*?,7.5,6.6,93,102920,553,1387,312,95.4,0.0,95.4,11200,0,11235,4082,195,7.2,10,5,9999,99999,9,999999999,0.0,999,999,99
3021,3,10,10,0,*?*?*?*?*?*?*?*?*?*?*?*?*?*?*?*?*?*?*?*?*?*?,9.3,6.7,84,102920,677,1386,321,120.1,0.0,120.1,14183,0,14234,5359,147,8.2,10,5,9999,99999,9,999999999,0.5,999,999,99
3021,3,10,11,0,*?*?*?*?*?*?*?*?*?*?*?*?*?*?*?*?*?*?*?*?*?*?,10.9,7.4,79,102920,750,1386,328,134.6,0.0,134.6,15954,0,16015,6149,98,8.8,10,5,9999,99999,9,999999999,1.6,999,999,99
3021,3,10,12,0,*?*?*?*?*?*?*?*?*?*?*?*?*?*?*?*?*?*?*?*?*?*?,11.9,7.4,74,102920,767,1386,332,137.9,0.0,137.9,16375,0,16438,6334,50,10.3,10,5,9999,99999,9,999999999,0.1,999,999,99
3021,3,10,13,0,*?*?*?*?*?*?*?*?*?*?*?*?*?*?*?*?*?*?*?*?*?*?,11.9,7.0,72,102920,726,1385,332,129.9,0.0,129.9,15383,0,15440,5888,52,10.3,10,5,9999,99999,9,999999999,0.0,999,999,99
3021,3,10,14,0,*?*?*?*?*?*?*?*?*?*?*?*?*?*?*?*?*?*?*?*?*?*?,12.1,7.0,71,102920,631,1386,333,111.0,0.0,111.0,13078,0,13123,4878,53,9.8,10,5,9999,99999,9,999999999,0.0,999,999,99
3021,3,10,15,0,*?*?*?*?*?*?*?*?*?*?*?*?*?*?*?*?*?*?*?*?*?*?,12.0,6.1,67,102920,488,1386,333,82.6,0.0,82.6,9664,0,9692,3453,55,9.8,10,5,9999,99999,9,999999999,0.0,999,999,99
3021,3,10,16,0,*?*?*?*?*?*?*?*?*?*?*?*?*?*?*?*?*?*?*?*?*?*?,12.1,6.7,69,102920,306,1384,333,46.6,0.0,46.6,5429,0,5440,1836,57,7.7,10,5,9999,99999,9,999999999,0.5,999,999,99
3021,3,10,17,0,*?*?*?*?*?*?*?*?*?*?*?*?*?*?*?*?*?*?*?*?*?*?,11.8,8.0,77,102920,99,1386,332,5.4,0.0,5.4,680,-0,679,218,58,8.2,10,5,9999,99999,9,999999999,0.2,999,999,99
3021,3,10,18,0,*?*?*?*?*?*?*?*?*?*?*?*?*?*?*?*?*?*?*?*?*?*?,10.7,7.1,79,102920,0,-0,327,0.0,-0.0,0.0,0,0,0,0,60,6.2,10,5,9999,99999,9,999999999,0.0,999,999,99
3021,3,10,19,0,*?*?*?*?*?*?*?*?*?*?*?*?*?*?*?*?*?*?*?*?*?*?,9.3,6.4,82,102920,0,-0,321,0.0,-0.0,0.0,0,0,0,0,62,5.7,10,5,9999,99999,9,999999999,0.2,999,999,99
3021,3,10,20,0,*?*?*?*?*?*?*?*?*?*?*?*?*?*?*?*?*?*?*?*?*?*?,8.9,5.9,82,102920,0,-0,319,0.0,-0.0,0.0,0,0,0,0,63,6.7,10,5,9999,99999,9,999999999,1.1,999,999,99
3021,3,10,21,0,*?*?*?*?*?*?*?*?*?*?*?*?*?*?*?*?*?*?*?*?*?*?,8.2,6.6,89,102920,0,-0,316,0.0,-0.0,0.0,0,0,0,0,65,4.6,10,5,9999,99999,9,999999999,0.7,999,999,99
3021,3,10,22,0,*?*?*?*?*?*?*?*?*?*?*?*?*?*?*?*?*?*?*?*?*?*?,7.6,7.1,96,102920,0,-0,313,0.0,-0.0,0.0,0,0,0,0,67,6.7,10,5,9999,99999,9,999999999,0.0,999,999,99
3021,3,10,23,0,*?*?*?*?*?*?*?*?*?*?*?*?*?*?*?*?*?*?*?*?*?*?,6.9,6.1,95,102920,0,-0,310,0.0,-0.0,0.0,0,0,0,0,68,7.7,10,5,9999,99999,9,999999999,0.1,999,999,99
3021,3,10,24,0,*?*?*?*?*?*?*?*?*?*?*?*?*?*?*?*?*?*?*?*?*?*?,7.9,4.8,80,102920,0,-0,315,0.0,-0.0,0.0,0,0,0,0,190,7.7,10,5,9999,99999,9,999999999,0.0,999,999,99
3021,3,11,1,0,*?*?*?*?*?*?*?*?*?*?*?*?*?*?*?*?*?*?*?*?*?*?,4.6,4.6,100,103498,0,-0,300,0.0,-0.0,0.0,0,0,0,0,68,6.2,10,5,9999,99999,9,999999999,0.3,999,999,99
3021,3,11,2,0,*?*?*?*?*?*?*?*?*?*?*?*?*?*?*?*?*?*?*?*?*?*?,3.7,3.8,100,103498,0,-0,296,0.0,-0.0,0.0,0,0,0,0,67,8.8,10,5,9999,99999,9,999999999,1.0,999,999,99
3021,3,11,3,0,*?*?*?*?*?*?*?*?*?*?*?*?*?*?*?*?*?*?*?*?*?*?,2.6,2.5,100,103498,0,-0,292,0.0,-0.0,0.0,0,0,0,0,65,7.7,10,5,9999,99999,9,999999999,7.3,999,999,99
3021,3,11,4,0,*?*?*?*?*?*?*?*?*?*?*?*?*?*?*?*?*?*?*?*?*?*?,1.4,1.5,100,103498,0,-0,287,0.0,-0.0,0.0,0,0,0,0,63,5.7,10,5,9999,99999,9,999999999,0.9,999,999,99
3021,3,11,5,0,*?*?*?*?*?*?*?*?*?*?*?*?*?*?*?*?*?*?*?*?*?*?,2.0,1.9,100,103498,0,-0,289,0.0,-0.0,0.0,0,0,0,0,62,5.2,10,5,9999,99999,9,999999999,0.2,999,999,99
3021,3,11,6,0,*?*?*?*?*?*?*?*?*?*?*?*?*?*?*?*?*?*?*?*?*?*?,2.5,2.5,100,103498,0,-0,291,0.0,-0.0,0.0,0,0,0,0,60,6.2,10,5,9999,99999,9,999999999,0.0,999,999,99
3021,3,11,7,0,*?*?*?*?*?*?*?*?*?*?*?*?*?*?*?*?*?*?*?*?*?*?,2.2,2.3,100,103498,195,1383,281,56.5,101.0,42.3,6050,6170,5173,762,63,8.8,8,4,9999,99999,9,999999999,0.0,999,999,99
3021,3,11,8,0,*?*?*?*?*?*?*?*?*?*?*?*?*?*?*?*?*?*?*?*?*?*?,3.6,3.6,100,103498,394,1386,287,147.2,130.5,110.1,16037,11677,12630,2444,67,7.2,8,4,9999,99999,9,999999999,0.0,999,999,99
3021,3,11,9,0,*?*?*?*?*?*?*?*?*?*?*?*?*?*?*?*?*?*?*?*?*?*?,5.9,5.1,100,103498,561,1386,301,168.7,55.4,146.2,18533,5327,16496,4222,70,7.2,9,5,9999,99999,9,999999999,0.0,999,999,99
3021,3,11,10,0,*?*?*?*?*?*?*?*?*?*?*?*?*?*?*?*?*?*?*?*?*?*?,8.4,6.1,91,103498,685,1385,312,211.5,56.9,183.3,23262,5624,20669,5624,73,8.2,9,5,9999,99999,9,999999999,0.0,999,999,99
3021,3,11,11,0,*?*?*?*?*?*?*?*?*?*?*?*?*?*?*?*?*?*?*?*?*?*?,10.7,7.4,86,103498,758,1386,323,236.6,57.5,205.1,26042,5748,23120,6541,77,8.8,9,5,9999,99999,9,999999999,0.0,999,999,99
3021,3,11,12,0,*?*?*?*?*?*?*?*?*?*?*?*?*?*?*?*?*?*?*?*?*?*?,12.4,7.9,80,103498,774,1385,335,139.5,0.0,139.5,16567,0,16631,6420,80,10.3,10,5,9999,99999,9,999999999,0.0,999,999,99
3021,3,11,13,0,*?*?*?*?*?*?*?*?*?*?*?*?*?*?*?*?*?*?*?*?*?*?,13.0,8.7,81,103498,734,1386,337,131.4,0.0,131.4,15568,0,15626,5971,77,10.3,10,5,9999,99999,9,999999999,0.1,999,999,99
3021,3,11,14,0,*?*?*?*?*?*?*?*?*?*?*?*?*?*?*?*?*?*?*?*?*?*?,13.0,8.4,79,103498,638,1385,333,195.3,56.4,169.3,21480,5521,19100,5073,73,9.8,9,5,9999,99999,9,999999999,0.3,999,999,99
3021,3,11,15,0,*?*?*?*?*?*?*?*?*?*?*?*?*?*?*?*?*?*?*?*?*?*?,12.9,8.1,78,103498,495,1386,337,84.0,0.0,84.0,9821,0,9850,3521,70,9.8,10,5,9999,99999,9,999999999,2.3,999,999,99
3021,3,11,16,0,*?*?*?*?*?*?*?*?*?*?*?*?*?*?*?*?*?*?*?*?*?*?,13.1,6.9,71,103498,313,1385,338,47.9,0.0,47.9,5582,0,5594,1893,67,7.7,10,5,9999,99999,9,999999999,2.3,999,999,99
3021,3,11,17,0,*?*?*?*?*?*?*?*?*?*?*?*?*?*?*?*?*?*?*?*?*?*?,11.9,6.7,76,103498,106,1391,333,6.7,0.0,6.7,835,-0,835,270,63,8.2,10,5,9999,99999,9,999999999,0.1,999,999,99
3021,3,11,18,0,*?*?*?*?*?*?*?*?*?*?*?*?*?*?*?*?*?*?*?*?*?*?,10.1,6.9,86,103498,0,-0,324,0.0,-0.0,0.0,0,0,0,0,60,6.2,10,5,9999,99999,9,999999999,0.0,999,999,99
3021,3,11,19,0,*?*?*?*?*?*?*?*?*?*?*?*?*?*?*?*?*?*?*?*?*?*?,9.0,7.4,96,103498,0,-0,319,0.0,-0.0,0.0,0,0,0,0,57,5.7,10,5,9999,99999,9,999999999,0.0,999,999,99
3021,3,11,20,0,*?*?*?*?*?*?*?*?*?*?*?*?*?*?*?*?*?*?*?*?*?*?,7.1,5.1,94,103498,0,-0,311,0.0,-0.0,0.0,0,0,0,0,53,6.7,10,5,9999,99999,9,999999999,0.0,999,999,99
3021,3,11,21,0,*?*?*?*?*?*?*?*?*?*?*?*?*?*?*?*?*?*?*?*?*?*?,7.4,5.5,94,103498,0,-0,312,0.0,-0.0,0.0,0,0,0,0,50,4.6,10,5,9999,99999,9,999999999,0.0,999,999,99
3021,3,11,22,0,*?*?*?*?*?*?*?*?*?*?*?*?*?*?*?*?*?*?*?*?*?*?,6.3,4.6,96,103498,0,-0,308,0.0,-0.0,0.0,0,0,0,0,47,6.7,10,5,9999,99999,9,999999999,0.0,999,999,99
3021,3,11,23,0,*?*?*?*?*?*?*?*?*?*?*?*?*?*?*?*?*?*?*?*?*?*?,5.6,4.3,98,103498,0,-0,305,0.0,-0.0,0.0,0,0,0,0,43,7.7,10,5,9999,99999,9,999999999,0.0,999,999,99
3021,3,11,24,0,*?*?*?*?*?*?*?*?*?*?*?*?*?*?*?*?*?*?*?*?*?*?,6.1,5.9,100,103498,0,-0,306,0.0,-0.0,0.0,0,0,0,0,70,7.7,10,5,9999,99999,9,999999999,0.2,999,999,99
3021,3,12,1,0,*?*?*?*?*?*?*?*?*?*?*?*?*?*?*?*?*?*?*?*?*?*?,4.3,2.3,83,103341,0,-0,299,0.0,-0.0,0.0,0,0,0,0,40,6.2,10,5,9999,99999,9,999999999,0.0,999,999,99
3021,3,12,2,0,*?*?*?*?*?*?*?*?*?*?*?*?*?*?*?*?*?*?*?*?*?*?,3.5,1.0,81,103341,0,-0,296,0.0,-0.0,0.0,0,0,0,0,40,8.8,10,5,9999,99999,9,999999999,0.0,999,999,99
3021,3,12,3,0,*?*?*?*?*?*?*?*?*?*?*?*?*?*?*?*?*?*?*?*?*?*?,3.1,0.8,81,103341,0,-0,294,0.0,-0.0,0.0,0,0,0,0,40,7.7,10,5,9999,99999,9,999999999,0.0,999,999,99
3021,3,12,4,0,*?*?*?*?*?*?*?*?*?*?*?*?*?*?*?*?*?*?*?*?*?*?,2.6,0.4,82,103341,0,-0,292,0.0,-0.0,0.0,0,0,0,0,40,5.7,10,5,9999,99999,9,999999999,0.0,999,999,99
3021,3,12,5,0,*?*?*?*?*?*?*?*?*?*?*?*?*?*?*?*?*?*?*?*?*?*?,2.2,-0.2,81,103341,0,-0,291,0.0,-0.0,0.0,0,0,0,0,40,5.2,10,5,9999,99999,9,999999999,0.0,999,999,99
3021,3,12,6,0,*?*?*?*?*?*?*?*?*?*?*?*?*?*?*?*?*?*?*?*?*?*?,1.8,-0.4,81,103341,0,-0,274,0.0,-0.0,0.0,0,0,0,0,40,6.2,7,4,9999,99999,9,999999999,0.0,999,999,99
3021,3,12,7,0,*?*?*?*?*?*?*?*?*?*?*?*?*?*?*?*?*?*?*?*?*?*?,2.7,0.8,83,103341,204,1386,244,90.6,430.6,27.2,9308,30934,4427,550,47,8.8,0,0,9999,99999,9,999999999,0.0,999,999,99
3021,3,12,8,0,*?*?*?*?*?*?*?*?*?*?*?*?*?*?*?*?*?*?*?*?*?*?,3.6,0.4,76,103341,402,1384,246,226.4,545.5,67.9,23478,47727,10019,1276,53,7.2,0,0,9999,99999,9,999999999,0.0,999,999,99
3021,3,12,9,0,*?*?*?*?*?*?*?*?*?*?*?*?*?*?*?*?*?*?*?*?*?*?,5.1,0.6,70,103341,569,1384,252,340.6,580.1,102.2,35396,55188,14430,2011,60,7.2,0,0,9999,99999,9,999999999,0.0,999,999,99
3021,3,12,10,0,*?*?*?*?*?*?*?*?*?*?*?*?*?*?*?*?*?*?*?*?*?*?,8.3,0.6,56,103341,693,1385,264,425.4,595.1,127.6,44357,58431,17513,2678,67,8.2,0,0,9999,99999,9,999999999,0.0,999,999,99
3021,3,12,11,0,*?*?*?*?*?*?*?*?*?*?*?*?*?*?*?*?*?*?*?*?*?*?,10.5,0.2,47,103341,766,1385,271,475.1,601.6,142.5,49646,59767,19241,3150,73,8.8,0,0,9999,99999,9,999999999,0.0,999,999,99
3021,3,12,12,0,*?*?*?*?*?*?*?*?*?*?*?*?*?*?*?*?*?*?*?*?*?*?,12.1,-1.3,37,103341,782,1385,275,486.3,602.9,145.9,50837,60024,19621,3267,80,10.3,0,0,9999,99999,9,999999999,0.0,999,999,99
3021,3,12,13,0,*?*?*?*?*?*?*?*?*?*?*?*?*?*?*?*?*?*?*?*?*?*?,12.7,-1.9,34,103341,741,1385,275,458.2,599.5,137.4,47836,59348,18657,2981,70,10.3,0,0,9999,99999,9,999999999,0.0,999,999,99
3021,3,12,14,0,*?*?*?*?*?*?*?*?*?*?*?*?*?*?*?*?*?*?*?*?*?*?,12.7,-1.1,36,103341,645,1384,277,392.7,590.0,117.8,40887,57344,16341,2404,60,9.8,0,0,9999,99999,9,999999999,0.0,999,999,99
3021,3,12,15,0,*?*?*?*?*?*?*?*?*?*?*?*?*?*?*?*?*?*?*?*?*?*?,12.7,-0.8,37,103341,502,1386,278,294.4,568.9,88.3,30556,52713,12685,1698,50,9.8,0,0,9999,99999,9,999999999,0.0,999,999,99
3021,3,12,16,0,*?*?*?*?*?*?*?*?*?*?*?*?*?*?*?*?*?*?*?*?*?*?,12.8,-1.5,35,103341,320,1386,277,169.9,515.1,51.0,17643,41876,7725,951,40,7.7,0,0,9999,99999,9,999999999,0.0,999,999,99
3021,3,12,17,0,*?*?*?*?*?*?*?*?*?*?*?*?*?*?*?*?*?*?*?*?*?*?,12.7,0.4,41,103341,112,1383,297,27.5,215.9,10.0,2962,12907,1726,238,30,8.2,3,2,9999,99999,9,999999999,0.1,999,999,99
3021,3,12,18,0,*?*?*?*?*?*?*?*?*?*?*?*?*?*?*?*?*?*?*?*?*?*?,10.3,2.7,57,103341,0,-0,326,0.0,-0.0,0.0,0,0,0,0,20,6.2,10,5,9999,99999,9,999999999,0.0,999,999,99
3021,3,12,19,0,*?*?*?*?*?*?*?*?*?*?*?*?*?*?*?*?*?*?*?*?*?*?,8.9,2.7,62,103341,0,-0,319,0.0,-0.0,0.0,0,0,0,0,22,5.7,10,5,9999,99999,9,999999999,0.0,999,999,99
3021,3,12,20,0,*?*?*?*?*?*?*?*?*?*?*?*?*?*?*?*?*?*?*?*?*?*?,6.9,2.5,70,103341,0,-0,311,0.0,-0.0,0.0,0,0,0,0,23,6.7,10,5,9999,99999,9,999999999,0.0,999,999,99
3021,3,12,21,0,*?*?*?*?*?*?*?*?*?*?*?*?*?*?*?*?*?*?*?*?*?*?,7.0,3.0,73,103341,0,-0,311,0.0,-0.0,0.0,0,0,0,0,25,4.6,10,5,9999,99999,9,999999999,0.0,999,999,99
3021,3,12,22,0,*?*?*?*?*?*?*?*?*?*?*?*?*?*?*?*?*?*?*?*?*?*?,6.7,2.9,73,103341,0,-0,310,0.0,-0.0,0.0,0,0,0,0,27,6.7,10,5,9999,99999,9,999999999,0.0,999,999,99
3021,3,12,23,0,*?*?*?*?*?*?*?*?*?*?*?*?*?*?*?*?*?*?*?*?*?*?,5.7,2.5,76,103341,0,-0,305,0.0,-0.0,0.0,0,0,0,0,28,7.7,10,5,9999,99999,9,999999999,0.0,999,999,99
3021,3,12,24,0,*?*?*?*?*?*?*?*?*?*?*?*?*?*?*?*?*?*?*?*?*?*?,4.9,3.4,86,103341,0,-0,302,0.0,-0.0,0.0,0,0,0,0,40,7.7,10,5,9999,99999,9,999999999,0.0,999,999,99
3021,3,13,1,0,*?*?*?*?*?*?*?*?*?*?*?*?*?*?*?*?*?*?*?*?*?*?,4.2,1.5,82,103082,0,-0,299,0.0,-0.0,0.0,0,0,0,0,52,6.2,10,5,9999,99999,9,999999999,0.0,999,999,99
3021,3,13,2,0,*?*?*?*?*?*?*?*?*?*?*?*?*?*?*?*?*?*?*?*?*?*?,3.7,1.0,82,103082,0,-0,297,0.0,-0.0,0.0,0,0,0,0,73,8.8,10,5,9999,99999,9,999999999,0.0,999,999,99
3021,3,13,3,0,*?*?*?*?*?*?*?*?*?*?*?*?*?*?*?*?*?*?*?*?*?*?,3.3,0.6,82,103082,0,-0,295,0.0,-0.0,0.0,0,0,0,0,95,7.7,10,5,9999,99999,9,999999999,0.0,999,999,99
3021,3,13,4,0,*?*?*?*?*?*?*?*?*?*?*?*?*?*?*?*?*?*?*?*?*?*?,2.8,-0.0,81,103082,0,-0,293,0.0,-0.0,0.0,0,0,0,0,117,5.7,10,5,9999,99999,9,999999999,0.0,999,999,99
3021,3,13,5,0,*?*?*?*?*?*?*?*?*?*?*?*?*?*?*?*?*?*?*?*?*?*?,2.4,-0.0,84,103082,0,-0,291,0.0,-0.0,0.0,0,0,0,0,138,5.2,10,5,9999,99999,9,999999999,0.0,999,999,99
3021,3,13,6,0,*?*?*?*?*?*?*?*?*?*?*?*?*?*?*?*?*?*?*?*?*?*?,2.2,-0.0,85,103082,0,-0,291,0.0,-0.0,0.0,0,0,0,0,160,6.2,10,5,9999,99999,9,999999999,0.0,999,999,99
3021,3,13,7,0,*?*?*?*?*?*?*?*?*?*?*?*?*?*?*?*?*?*?*?*?*?*?,1.9,0.8,92,103082,212,1382,265,90.0,307.8,42.7,9153,20896,6332,754,185,8.8,5,3,9999,99999,9,999999999,0.0,999,999,99
3021,3,13,8,0,*?*?*?*?*?*?*?*?*?*?*?*?*?*?*?*?*?*?*?*?*?*?,3.3,2.5,94,103082,411,1385,286,155.0,131.7,116.0,16883,11949,13280,2586,210,7.2,8,4,9999,99999,9,999999999,0.0,999,999,99
3021,3,13,9,0,*?*?*?*?*?*?*?*?*?*?*?*?*?*?*?*?*?*?*?*?*?*?,4.6,2.9,88,103082,577,1383,287,273.2,233.9,175.7,28999,23323,19883,3776,235,7.2,7,4,9999,99999,9,999999999,0.0,999,999,99
3021,3,13,10,0,*?*?*?*?*?*?*?*?*?*?*?*?*?*?*?*?*?*?*?*?*?*?,7.6,4.5,80,103082,701,1384,282,426.0,535.8,154.6,45537,53821,19353,3243,260,8.2,3,2,9999,99999,9,999999999,0.0,999,999,99
3021,3,13,11,0,*?*?*?*?*?*?*?*?*?*?*?*?*?*?*?*?*?*?*?*?*?*?,9.7,3.4,65,103082,773,1384,294,465.5,489.9,191.8,49332,49793,23237,4296,285,8.8,4,2,9999,99999,9,999999999,0.0,999,999,99
3021,3,13,12,0,*?*?*?*?*?*?*?*?*?*?*?*?*?*?*?*?*?*?*?*?*?*?,11.4,3.4,58,103082,789,1384,296,485.8,542.6,176.3,52078,55367,21756,3964,310,10.3,3,2,9999,99999,9,999999999,0.0,999,999,99
3021,3,13,13,0,*?*?*?*?*?*?*?*?*?*?*?*?*?*?*?*?*?*?*?*?*?*?,11.4,3.9,60,103082,748,1384,302,448.7,488.2,184.9,47514,49415,22493,4056,258,10.3,4,2,9999,99999,9,999999999,0.0,999,999,99
3021,3,13,14,0,*?*?*?*?*?*?*?*?*?*?*?*?*?*?*?*?*?*?*?*?*?*?,11.5,3.8,59,103082,652,1384,307,370.9,413.3,176.2,38737,40897,21346,3664,207,9.8,5,3,9999,99999,9,999999999,0.0,999,999,99
3021,3,13,15,0,*?*?*?*?*?*?*?*?*?*?*?*?*?*?*?*?*?*?*?*?*?*?,11.7,3.8,58,103082,508,1383,298,295.6,512.7,107.3,31461,48190,13889,2035,155,9.8,3,2,9999,99999,9,999999999,0.0,999,999,99
3021,3,13,16,0,*?*?*?*?*?*?*?*?*?*?*?*?*?*?*?*?*?*?*?*?*?*?,11.6,4.1,60,103082,326,1382,312,152.7,290.2,84.3,15790,23315,10779,1562,103,7.7,6,3,9999,99999,9,999999999,0.0,999,999,99
3021,3,13,17,0,*?*?*?*?*?*?*?*?*?*?*?*?*?*?*?*?*?*?*?*?*?*?,11.6,4.5,61,103082,119,1387,327,16.3,25.2,14.1,1867,1307,1752,292,52,8.2,9,5,9999,99999,9,999999999,0.0,999,999,99
3021,3,13,18,0,*?*?*?*?*?*?*?*?*?*?*?*?*?*?*?*?*?*?*?*?*?*?,10.4,5.3,70,103082,0,-0,326,0.0,-0.0,0.0,0,0,0,0,0,6.2,10,5,9999,99999,9,999999999,0.0,999,999,99
3021,3,13,19,0,*?*?*?*?*?*?*?*?*?*?*?*?*?*?*?*?*?*?*?*?*?*?,8.1,5.1,81,103082,0,-0,315,0.0,-0.0,0.0,0,0,0,0,57,5.7,10,5,9999,99999,9,999999999,0.0,999,999,99
3021,3,13,20,0,*?*?*?*?*?*?*?*?*?*?*?*?*?*?*?*?*?*?*?*?*?*?,7.4,5.1,85,103082,0,-0,312,0.0,-0.0,0.0,0,0,0,0,113,6.7,10,5,9999,99999,9,999999999,0.0,999,999,99
3021,3,13,21,0,*?*?*?*?*?*?*?*?*?*?*?*?*?*?*?*?*?*?*?*?*?*?,6.2,5.3,93,103082,0,-0,307,0.0,-0.0,0.0,0,0,0,0,170,4.6,10,5,9999,99999,9,999999999,0.0,999,999,99
3021,3,13,22,0,*?*?*?*?*?*?*?*?*?*?*?*?*?*?*?*?*?*?*?*?*?*?,5.9,5.1,94,103082,0,-0,306,0.0,-0.0,0.0,0,0,0,0,227,6.7,10,5,9999,99999,9,999999999,0.0,999,999,99
3021,3,13,23,0,*?*?*?*?*?*?*?*?*?*?*?*?*?*?*?*?*?*?*?*?*?*?,5.4,5.0,97,103082,0,-0,304,0.0,-0.0,0.0,0,0,0,0,283,7.7,10,5,9999,99999,9,999999999,0.0,999,999,99
3021,3,13,24,0,*?*?*?*?*?*?*?*?*?*?*?*?*?*?*?*?*?*?*?*?*?*?,4.8,2.1,82,103082,0,-0,301,0.0,-0.0,0.0,0,0,0,0,30,7.7,10,5,9999,99999,9,999999999,0.0,999,999,99
3021,3,14,1,0,*?*?*?*?*?*?*?*?*?*?*?*?*?*?*?*?*?*?*?*?*?*?,4.3,4.3,96,102751,0,-0,299,0.0,-0.0,0.0,0,0,0,0,310,6.2,10,5,9999,99999,9,999999999,0.0,999,999,99
3021,3,14,2,0,*?*?*?*?*?*?*?*?*?*?*?*?*?*?*?*?*?*?*?*?*?*?,4.0,3.9,96,102751,0,-0,298,0.0,-0.0,0.0,0,0,0,0,280,8.8,10,5,9999,99999,9,999999999,0.0,999,999,99
3021,3,14,3,0,*?*?*?*?*?*?*?*?*?*?*?*?*?*?*?*?*?*?*?*?*?*?,2.6,2.5,96,102751,0,-0,292,0.0,-0.0,0.0,0,0,0,0,250,7.7,10,5,9999,99999,9,999999999,0.0,999,999,99
3021,3,14,4,0,*?*?*?*?*?*?*?*?*?*?*?*?*?*?*?*?*?*?*?*?*?*?,2.2,2.3,96,102751,0,-0,290,0.0,-0.0,0.0,0,0,0,0,220,5.7,10,5,9999,99999,9,999999999,0.0,999,999,99
3021,3,14,5,0,*?*?*?*?*?*?*?*?*?*?*?*?*?*?*?*?*?*?*?*?*?*?,2.0,2.1,96,102751,0,-0,289,0.0,-0.0,0.0,0,0,0,0,190,5.2,10,5,9999,99999,9,999999999,0.0,999,999,99
3021,3,14,6,0,*?*?*?*?*?*?*?*?*?*?*?*?*?*?*?*?*?*?*?*?*?*?,0.9,0.8,96,102751,5,1527,285,0.0,0.0,0.0,0,0,0,0,160,6.2,10,5,9999,99999,9,999999999,0.0,999,999,99
3021,3,14,7,0,*?*?*?*?*?*?*?*?*?*?*?*?*?*?*?*?*?*?*?*?*?*?,-0.2,-0.2,96,102751,221,1384,271,68.3,107.8,51.1,7276,7110,6184,937,173,8.8,8,4,9999,99999,9,999999999,0.0,999,999,99
3021,3,14,8,0,*?*?*?*?*?*?*?*?*?*?*?*?*?*?*?*?*?*?*?*?*?*?,3.7,3.4,95,102751,419,1384,265,235.3,494.9,85.4,24078,43375,12096,1555,187,7.2,3,2,9999,99999,9,999999999,0.0,999,999,99
3021,3,14,9,0,*?*?*?*?*?*?*?*?*?*?*?*?*?*?*?*?*?*?*?*?*?*?,7.5,5.1,82,102751,585,1383,269,352.1,582.5,105.6,36607,55715,14856,2094,200,7.2,0,0,9999,99999,9,999999999,0.0,999,999,99
3021,3,14,10,0,*?*?*?*?*?*?*?*?*?*?*?*?*?*?*?*?*?*?*?*?*?*?,12.8,7.1,66,102751,709,1384,295,436.7,596.7,131.0,45553,58762,17908,2779,213,8.2,0,0,9999,99999,9,999999999,0.0,999,999,99
3021,3,14,11,0,*?*?*?*?*?*?*?*?*?*?*?*?*?*?*?*?*?*?*?*?*?*?,16.0,6.1,50,102751,781,1384,306,486.1,602.8,145.8,50816,60018,19612,3265,227,8.8,0,0,9999,99999,9,999999999,0.0,999,999,99
3021,3,14,12,0,*?*?*?*?*?*?*?*?*?*?*?*?*?*?*?*?*?*?*?*?*?*?,19.9,7.1,42,102751,797,1384,339,491.0,543.2,178.2,52653,55481,21964,4035,240,10.3,3,2,9999,99999,9,999999999,0.0,999,999,99
3021,3,14,13,0,*?*?*?*?*?*?*?*?*?*?*?*?*?*?*?*?*?*?*?*?*?*?,20.7,6.4,38,102751,755,1383,327,468.4,600.8,140.5,48925,59601,19005,3081,253,10.3,0,0,9999,99999,9,999999999,0.0,999,999,99
3021,3,14,14,0,*?*?*?*?*?*?*?*?*?*?*?*?*?*?*?*?*?*?*?*?*?*?,20.7,7.4,41,102751,659,1383,330,402.6,591.6,120.8,41930,57689,16694,2484,267,9.8,0,0,9999,99999,9,999999999,0.0,999,999,99
3021,3,14,15,0,*?*?*?*?*?*?*?*?*?*?*?*?*?*?*?*?*?*?*?*?*?*?,20.8,7.1,40,102751,515,1383,339,303.0,547.0,99.4,31256,50756,13972,1888,280,9.8,2,1,9999,99999,9,999999999,0.0,999,999,99
3021,3,14,16,0,*?*?*?*?*?*?*?*?*?*?*?*?*?*?*?*?*?*?*?*?*?*?,20.6,8.0,43,102751,333,1384,375,52.0,0.0,52.0,6057,0,6071,2065,293,7.7,10,5,9999,99999,9,999999999,0.0,999,999,99
3021,3,14,17,0,*?*?*?*?*?*?*?*?*?*?*?*?*?*?*?*?*?*?*?*?*?*?,20.0,8.0,44,102751,125,1381,363,24.6,68.4,18.4,2710,3084,2375,307,307,8.2,8,4,9999,99999,9,999999999,0.0,999,999,99
3021,3,14,18,0,*?*?*?*?*?*?*?*?*?*?*?*?*?*?*?*?*?*?*?*?*?*?,16.6,7.4,53,102751,0,-0,355,0.0,-0.0,0.0,0,0,0,0,320,6.2,10,5,9999,99999,9,999999999,0.0,999,999,99
3021,3,14,19,0,*?*?*?*?*?*?*?*?*?*?*?*?*?*?*?*?*?*?*?*?*?*?,13.6,7.9,65,102751,0,-0,340,0.0,-0.0,0.0,0,0,0,0,308,5.7,10,5,9999,99999,9,999999999,0.0,999,999,99
3021,3,14,20,0,*?*?*?*?*?*?*?*?*?*?*?*?*?*?*?*?*?*?*?*?*?*?,10.7,7.9,80,102751,0,-0,327,0.0,-0.0,0.0,0,0,0,0,297,6.7,10,5,9999,99999,9,999999999,0.0,999,999,99
3021,3,14,21,0,*?*?*?*?*?*?*?*?*?*?*?*?*?*?*?*?*?*?*?*?*?*?,9.0,7.1,85,102751,0,-0,319,0.0,-0.0,0.0,0,0,0,0,285,4.6,10,5,9999,99999,9,999999999,0.0,999,999,99
3021,3,14,22,0,*?*?*?*?*?*?*?*?*?*?*?*?*?*?*?*?*?*?*?*?*?*?,8.0,7.0,90,102751,0,-0,315,0.0,-0.0,0.0,0,0,0,0,273,6.7,10,5,9999,99999,9,999999999,0.0,999,999,99
3021,3,14,23,0,*?*?*?*?*?*?*?*?*?*?*?*?*?*?*?*?*?*?*?*?*?*?,6.2,6.1,96,102751,0,-0,307,0.0,-0.0,0.0,0,0,0,0,262,7.7,10,5,9999,99999,9,999999999,0.0,999,999,99
3021,3,14,24,0,*?*?*?*?*?*?*?*?*?*?*?*?*?*?*?*?*?*?*?*?*?*?,4.8,4.8,96,102751,0,-0,301,0.0,-0.0,0.0,0,0,0,0,340,7.7,10,5,9999,99999,9,999999999,0.0,999,999,99
3021,3,15,1,0,*?*?*?*?*?*?*?*?*?*?*?*?*?*?*?*?*?*?*?*?*?*?,3.2,3.2,100,102608,0,-0,294,0.0,-0.0,0.0,0,0,0,0,255,6.2,10,5,9999,99999,9,999999999,0.0,999,999,99
3021,3,15,2,0,*?*?*?*?*?*?*?*?*?*?*?*?*?*?*?*?*?*?*?*?*?*?,2.2,2.3,100,102608,0,-0,290,0.0,-0.0,0.0,0,0,0,0,260,8.8,10,5,9999,99999,9,999999999,0.0,999,999,99
3021,3,15,3,0,*?*?*?*?*?*?*?*?*?*?*?*?*?*?*?*?*?*?*?*?*?*?,1.5,1.5,100,102608,0,-0,287,0.0,-0.0,0.0,0,0,0,0,265,7.7,10,5,9999,99999,9,999999999,0.0,999,999,99
3021,3,15,4,0,*?*?*?*?*?*?*?*?*?*?*?*?*?*?*?*?*?*?*?*?*?*?,2.0,1.9,100,102608,0,-0,289,0.0,-0.0,0.0,0,0,0,0,270,5.7,10,5,9999,99999,9,999999999,0.0,999,999,99
3021,3,15,5,0,*?*?*?*?*?*?*?*?*?*?*?*?*?*?*?*?*?*?*?*?*?*?,1.0,1.0,100,102608,0,-0,285,0.0,-0.0,0.0,0,0,0,0,275,5.2,10,5,9999,99999,9,999999999,0.0,999,999,99
3021,3,15,6,0,*?*?*?*?*?*?*?*?*?*?*?*?*?*?*?*?*?*?*?*?*?*?,0.1,-0.0,100,102608,13,1371,282,0.0,0.0,0.0,0,0,0,0,280,6.2,10,5,9999,99999,9,999999999,0.0,999,999,99
3021,3,15,7,0,*?*?*?*?*?*?*?*?*?*?*?*?*?*?*?*?*?*?*?*?*?*?,0.9,0.8,100,102608,229,1381,285,31.4,0.0,31.4,3674,0,3680,1218,282,8.8,10,5,9999,99999,9,999999999,0.0,999,999,99
3021,3,15,8,0,*?*?*?*?*?*?*?*?*?*?*?*?*?*?*?*?*?*?*?*?*?*?,1.8,1.9,100,102608,427,1382,289,70.7,0.0,70.7,8259,0,8281,2897,283,7.2,10,5,9999,99999,9,999999999,0.0,999,999,99
3021,3,15,9,0,*?*?*?*?*?*?*?*?*?*?*?*?*?*?*?*?*?*?*?*?*?*?,4.5,4.5,100,102608,593,1382,300,103.8,0.0,103.8,12204,0,12244,4502,285,7.2,10,5,9999,99999,9,999999999,0.0,999,999,99
3021,3,15,10,0,*?*?*?*?*?*?*?*?*?*?*?*?*?*?*?*?*?*?*?*?*?*?,7.6,4.8,96,102608,717,1383,313,128.3,0.0,128.3,15186,0,15242,5800,287,8.2,10,5,9999,99999,9,999999999,0.1,999,999,99
3021,3,15,11,0,*?*?*?*?*?*?*?*?*?*?*?*?*?*?*?*?*?*?*?*?*?*?,9.2,6.2,95,102608,788,1382,320,142.6,0.0,142.6,16943,0,17010,6590,288,8.8,10,5,9999,99999,9,999999999,0.4,999,999,99
3021,3,15,12,0,*?*?*?*?*?*?*?*?*?*?*?*?*?*?*?*?*?*?*?*?*?*?,10.8,6.9,89,102608,804,1383,327,145.6,0.0,145.6,17322,0,17391,6765,290,10.3,10,5,9999,99999,9,999999999,1.0,999,999,99
3021,3,15,13,0,*?*?*?*?*?*?*?*?*?*?*?*?*?*?*?*?*?*?*?*?*?*?,12.0,6.1,78,102608,762,1383,333,137.3,0.0,137.3,16288,0,16351,6298,288,10.3,10,5,9999,99999,9,999999999,1.7,999,999,99
3021,3,15,14,0,*?*?*?*?*?*?*?*?*?*?*?*?*?*?*?*?*?*?*?*?*?*?,12.0,6.2,80,102608,666,1383,333,118.2,0.0,118.2,13947,0,13997,5255,287,9.8,10,5,9999,99999,9,999999999,0.4,999,999,99
3021,3,15,15,0,*?*?*?*?*?*?*?*?*?*?*?*?*?*?*?*?*?*?*?*?*?*?,12.1,5.6,75,102608,522,1384,334,89.5,0.0,89.5,10490,0,10522,3788,285,9.8,10,5,9999,99999,9,999999999,0.0,999,999,99
3021,3,15,16,0,*?*?*?*?*?*?*?*?*?*?*?*?*?*?*?*?*?*?*?*?*?*?,11.9,6.2,80,102608,339,1381,333,53.3,0.0,53.3,6212,0,6226,2121,283,7.7,10,5,9999,99999,9,999999999,0.0,999,999,99
3021,3,15,17,0,*?*?*?*?*?*?*?*?*?*?*?*?*?*?*?*?*?*?*?*?*?*?,11.7,6.9,84,102608,132,1385,332,12.0,0.0,12.0,1445,-0,1446,471,282,8.2,10,5,9999,99999,9,999999999,0.0,999,999,99
3021,3,15,18,0,*?*?*?*?*?*?*?*?*?*?*?*?*?*?*?*?*?*?*?*?*?*?,9.3,7.0,100,102608,0,-0,321,0.0,-0.0,0.0,0,0,0,0,280,6.2,10,5,9999,99999,9,999999999,0.0,999,999,99
3021,3,15,19,0,*?*?*?*?*?*?*?*?*?*?*?*?*?*?*?*?*?*?*?*?*?*?,7.3,6.6,100,102608,0,-0,312,0.0,-0.0,0.0,0,0,0,0,277,5.7,10,5,9999,99999,9,999999999,0.0,999,999,99
3021,3,15,20,0,*?*?*?*?*?*?*?*?*?*?*?*?*?*?*?*?*?*?*?*?*?*?,6.2,5.5,100,102608,0,-0,307,0.0,-0.0,0.0,0,0,0,0,273,6.7,10,5,9999,99999,9,999999999,0.0,999,999,99
3021,3,15,21,0,*?*?*?*?*?*?*?*?*?*?*?*?*?*?*?*?*?*?*?*?*?*?,5.3,4.8,100,102608,0,-0,303,0.0,-0.0,0.0,0,0,0,0,270,4.6,10,5,9999,99999,9,999999999,0.2,999,999,99
3021,3,15,22,0,*?*?*?*?*?*?*?*?*?*?*?*?*?*?*?*?*?*?*?*?*?*?,4.5,3.8,100,102608,0,-0,300,0.0,-0.0,0.0,0,0,0,0,267,6.7,10,5,9999,99999,9,999999999,1.7,999,999,99
3021,3,15,23,0,*?*?*?*?*?*?*?*?*?*?*?*?*?*?*?*?*?*?*?*?*?*?,4.7,3.4,100,102608,0,-0,301,0.0,-0.0,0.0,0,0,0,0,263,7.7,10,5,9999,99999,9,999999999,2.7,999,999,99
3021,3,15,24,0,*?*?*?*?*?*?*?*?*?*?*?*?*?*?*?*?*?*?*?*?*?*?,4.3,4.3,100,102608,0,-0,299,0.0,-0.0,0.0,0,0,0,0,250,7.7,10,5,9999,99999,9,999999999,0.0,999,999,99
3021,3,16,1,0,*?*?*?*?*?*?*?*?*?*?*?*?*?*?*?*?*?*?*?*?*?*?,5.4,3.6,87,102338,0,-0,304,0.0,-0.0,0.0,0,0,0,0,262,6.2,10,5,9999,99999,9,999999999,0.6,999,999,99
3021,3,16,2,0,*?*?*?*?*?*?*?*?*?*?*?*?*?*?*?*?*?*?*?*?*?*?,5.5,3.6,87,102338,0,-0,304,0.0,-0.0,0.0,0,0,0,0,263,8.8,10,5,9999,99999,9,999999999,0.9,999,999,99
3021,3,16,3,0,*?*?*?*?*?*?*?*?*?*?*?*?*?*?*?*?*?*?*?*?*?*?,5.3,3.2,85,102338,0,-0,303,0.0,-0.0,0.0,0,0,0,0,265,7.7,10,5,9999,99999,9,999999999,0.0,999,999,99
3021,3,16,4,0,*?*?*?*?*?*?*?*?*?*?*?*?*?*?*?*?*?*?*?*?*?*?,5.5,2.9,82,102338,0,-0,304,0.0,-0.0,0.0,0,0,0,0,267,5.7,10,5,9999,99999,9,999999999,0.0,999,999,99
3021,3,16,5,0,*?*?*?*?*?*?*?*?*?*?*?*?*?*?*?*?*?*?*?*?*?*?,5.1,2.1,80,102338,0,-0,303,0.0,-0.0,0.0,0,0,0,0,268,5.2,10,5,9999,99999,9,999999999,0.0,999,999,99
3021,3,16,6,0,*?*?*?*?*?*?*?*?*?*?*?*?*?*?*?*?*?*?*?*?*?*?,4.5,1.9,82,102338,22,1401,291,0.0,0.0,0.0,0,0,0,0,270,6.2,8,4,9999,99999,9,999999999,0.0,999,999,99
3021,3,16,7,0,*?*?*?*?*?*?*?*?*?*?*?*?*?*?*?*?*?*?*?*?*?*?,5.4,3.2,85,102338,238,1383,295,76.2,111.6,57.0,8098,7689,6855,1056,275,8.8,8,4,9999,99999,9,999999999,0.0,999,999,99
3021,3,16,8,0,*?*?*?*?*?*?*?*?*?*?*?*?*?*?*?*?*?*?*?*?*?*?,6.1,2.9,78,102338,435,1380,293,197.0,223.2,126.7,20824,20469,14604,2567,280,7.2,7,4,9999,99999,9,999999999,0.0,999,999,99
3021,3,16,9,0,*?*?*?*?*?*?*?*?*?*?*?*?*?*?*?*?*?*?*?*?*?*?,8.3,4.6,77,102338,601,1381,303,286.9,235.3,184.5,30473,23668,20828,4013,285,7.2,7,4,9999,99999,9,999999999,0.2,999,999,99
3021,3,16,10,0,*?*?*?*?*?*?*?*?*?*?*?*?*?*?*?*?*?*?*?*?*?*?,9.8,3.8,65,102338,724,1381,309,353.4,240.7,227.2,37740,25004,25363,5292,290,8.2,7,4,9999,99999,9,999999999,0.7,999,999,99
3021,3,16,11,0,*?*?*?*?*?*?*?*?*?*?*?*?*?*?*?*?*?*?*?*?*?*?,11.0,2.3,54,102338,796,1382,319,331.8,145.2,248.2,36289,15142,27801,6550,295,8.8,8,4,9999,99999,9,999999999,0.0,999,999,99
3021,3,16,12,0,*?*?*?*?*?*?*?*?*?*?*?*?*?*?*?*?*?*?*?*?*?*?,12.0,4.1,58,102338,811,1382,319,400.3,243.5,257.4,42907,25785,28363,6371,300,10.3,7,4,9999,99999,9,999999999,0.0,999,999,99
3021,3,16,13,0,*?*?*?*?*?*?*?*?*?*?*?*?*?*?*?*?*?*?*?*?*?*?,12.3,3.6,55,102338,769,1382,325,319.5,144.7,239.0,34924,15034,26804,6204,303,10.3,8,4,9999,99999,9,999999999,0.0,999,999,99
3021,3,16,14,0,*?*?*?*?*?*?*?*?*?*?*?*?*?*?*?*?*?*?*?*?*?*?,12.3,4.1,57,102338,673,1383,335,119.6,0.0,119.6,14122,0,14173,5330,307,9.8,10,5,9999,99999,9,999999999,0.0,999,999,99
3021,3,16,15,0,*?*?*?*?*?*?*?*?*?*?*?*?*?*?*?*?*?*?*?*?*?*?,12.4,5.8,64,102338,528,1381,326,209.2,137.9,156.5,22783,13427,17773,3630,310,9.8,8,4,9999,99999,9,999999999,0.0,999,999,99
3021,3,16,16,0,*?*?*?*?*?*?*?*?*?*?*?*?*?*?*?*?*?*?*?*?*?*?,12.3,4.1,57,102338,346,1382,320,148.6,211.9,95.5,15697,17712,11179,1868,313,7.7,7,4,9999,99999,9,999999999,0.0,999,999,99
3021,3,16,17,0,*?*?*?*?*?*?*?*?*?*?*?*?*?*?*?*?*?*?*?*?*?*?,12.3,3.0,53,102338,138,1379,325,30.6,77.1,22.9,3342,3733,2911,390,317,8.2,8,4,9999,99999,9,999999999,0.0,999,999,99
3021,3,16,18,0,*?*?*?*?*?*?*?*?*?*?*?*?*?*?*?*?*?*?*?*?*?*?,11.1,4.6,64,102338,0,-0,329,0.0,-0.0,0.0,0,0,0,0,320,6.2,10,5,9999,99999,9,999999999,0.0,999,999,99
3021,3,16,19,0,*?*?*?*?*?*?*?*?*?*?*?*?*?*?*?*?*?*?*?*?*?*?,9.7,6.2,78,102338,0,-0,322,0.0,-0.0,0.0,0,0,0,0,310,5.7,10,5,9999,99999,9,999999999,0.0,999,999,99
3021,3,16,20,0,*?*?*?*?*?*?*?*?*?*?*?*?*?*?*?*?*?*?*?*?*?*?,8.1,6.6,88,102338,0,-0,315,0.0,-0.0,0.0,0,0,0,0,300,6.7,10,5,9999,99999,9,999999999,0.0,999,999,99
3021,3,16,21,0,*?*?*?*?*?*?*?*?*?*?*?*?*?*?*?*?*?*?*?*?*?*?,7.4,6.7,94,102338,0,-0,312,0.0,-0.0,0.0,0,0,0,0,290,4.6,10,5,9999,99999,9,999999999,0.7,999,999,99
3021,3,16,22,0,*?*?*?*?*?*?*?*?*?*?*?*?*?*?*?*?*?*?*?*?*?*?,7.7,6.4,90,102338,0,-0,313,0.0,-0.0,0.0,0,0,0,0,280,6.7,10,5,9999,99999,9,999999999,0.0,999,999,99
3021,3,16,23,0,*?*?*?*?*?*?*?*?*?*?*?*?*?*?*?*?*?*?*?*?*?*?,6.6,5.6,93,102338,0,-0,309,0.0,-0.0,0.0,0,0,0,0,270,7.7,10,5,9999,99999,9,999999999,0.1,999,999,99
3021,3,16,24,0,*?*?*?*?*?*?*?*?*?*?*?*?*?*?*?*?*?*?*?*?*?*?,4.9,3.6,89,102338,0,-0,302,0.0,-0.0,0.0,0,0,0,0,260,7.7,10,5,9999,99999,9,999999999,1.0,999,999,99
3021,3,17,1,0,*?*?*?*?*?*?*?*?*?*?*?*?*?*?*?*?*?*?*?*?*?*?,4.3,4.3,100,102066,0,-0,299,0.0,-0.0,0.0,0,0,0,0,260,6.2,10,5,9999,99999,9,999999999,0.2,999,999,99
3021,3,17,2,0,*?*?*?*?*?*?*?*?*?*?*?*?*?*?*?*?*?*?*?*?*?*?,3.1,3.0,100,102066,0,-0,294,0.0,-0.0,0.0,0,0,0,0,260,8.8,10,5,9999,99999,9,999999999,0.8,999,999,99
3021,3,17,3,0,*?*?*?*?*?*?*?*?*?*?*?*?*?*?*?*?*?*?*?*?*?*?,2.9,2.9,100,102066,0,-0,293,0.0,-0.0,0.0,0,0,0,0,260,7.7,10,5,9999,99999,9,999999999,0.7,999,999,99
3021,3,17,4,0,*?*?*?*?*?*?*?*?*?*?*?*?*?*?*?*?*?*?*?*?*?*?,2.4,2.5,100,102066,0,-0,291,0.0,-0.0,0.0,0,0,0,0,260,5.7,10,5,9999,99999,9,999999999,0.0,999,999,99
3021,3,17,5,0,*?*?*?*?*?*?*?*?*?*?*?*?*?*?*?*?*?*?*?*?*?*?,2.0,1.9,100,102066,0,-0,289,0.0,-0.0,0.0,0,0,0,0,260,5.2,10,5,9999,99999,9,999999999,0.0,999,999,99
3021,3,17,6,0,*?*?*?*?*?*?*?*?*?*?*?*?*?*?*?*?*?*?*?*?*?*?,2.2,2.1,100,102066,30,1367,276,0.0,0.0,0.0,0,0,0,0,260,6.2,7,4,9999,99999,9,999999999,0.1,999,999,99
3021,3,17,7,0,*?*?*?*?*?*?*?*?*?*?*?*?*?*?*?*?*?*?*?*?*?*?,2.4,2.3,100,102066,246,1380,259,118.6,423.7,43.0,12206,30969,6508,783,255,8.8,3,2,9999,99999,9,999999999,0.2,999,999,99
3021,3,17,8,0,*?*?*?*?*?*?*?*?*?*?*?*?*?*?*?*?*?*?*?*?*?*?,3.6,3.6,100,102066,444,1382,252,255.6,556.9,76.7,26516,50080,11179,1452,250,7.2,0,0,9999,99999,9,999999999,0.2,999,999,99
3021,3,17,9,0,*?*?*?*?*?*?*?*?*?*?*?*?*?*?*?*?*?*?*?*?*?*?,5.5,4.8,99,102066,609,1380,261,369.4,585.9,110.8,38421,56435,15488,2221,245,7.2,0,0,9999,99999,9,999999999,0.1,999,999,99
3021,3,17,10,0,*?*?*?*?*?*?*?*?*?*?*?*?*?*?*?*?*?*?*?*?*?*?,7.8,5.1,86,102066,732,1381,271,453.6,598.9,136.1,47405,59137,18544,2935,240,8.2,0,0,9999,99999,9,999999999,1.1,999,999,99
3021,3,17,11,0,*?*?*?*?*?*?*?*?*?*?*?*?*?*?*?*?*?*?*?*?*?*?,8.9,5.5,82,102066,803,1380,293,486.6,491.9,200.5,51612,50222,24152,4620,235,8.8,4,2,9999,99999,9,999999999,0.0,999,999,99
3021,3,17,12,0,*?*?*?*?*?*?*?*?*?*?*?*?*?*?*?*?*?*?*?*?*?*?,10.0,3.4,66,102066,818,1381,324,148.7,0.0,148.7,17705,0,17776,6935,230,10.3,10,5,9999,99999,9,999999999,0.1,999,999,99
3021,3,17,13,0,*?*?*?*?*?*?*?*?*?*?*?*?*?*?*?*?*?*?*?*?*?*?,10.6,1.5,56,102066,776,1381,306,423.2,337.4,233.6,45454,35567,25993,5579,235,10.3,6,3,9999,99999,9,999999999,0.0,999,999,99
3021,3,17,14,0,*?*?*?*?*?*?*?*?*?*?*?*?*?*?*?*?*?*?*?*?*?*?,10.7,0.6,51,102066,679,1381,284,416.0,568.4,136.4,43075,55423,18423,2797,240,9.8,2,1,9999,99999,9,999999999,0.0,999,999,99
3021,3,17,15,0,*?*?*?*?*?*?*?*?*?*?*?*?*?*?*?*?*?*?*?*?*?*?,10.4,1.9,58,102066,535,1382,300,296.7,402.3,140.9,30900,38196,17437,2766,245,9.8,5,3,9999,99999,9,999999999,0.0,999,999,99
3021,3,17,16,0,*?*?*?*?*?*?*?*?*?*?*?*?*?*?*?*?*?*?*?*?*?*?,10.6,2.5,59,102066,352,1379,317,128.8,127.2,96.3,14034,10957,11084,2113,250,7.7,8,4,9999,99999,9,999999999,0.0,999,999,99
3021,3,17,17,0,*?*?*?*?*?*?*?*?*?*?*?*?*?*?*?*?*?*?*?*?*?*?,10.1,4.8,73,102066,145,1384,325,14.6,0.0,14.6,1746,-0,1747,570,255,8.2,10,5,9999,99999,9,999999999,0.0,999,999,99
3021,3,17,18,0,*?*?*?*?*?*?*?*?*?*?*?*?*?*?*?*?*?*?*?*?*?*?,9.1,4.8,78,102066,0,-0,316,0.0,-0.0,0.0,0,0,0,0,260,6.2,9,5,9999,99999,9,999999999,0.0,999,999,99
3021,3,17,19,0,*?*?*?*?*?*?*?*?*?*?*?*?*?*?*?*?*?*?*?*?*?*?,8.0,3.2,75,102066,0,-0,315,0.0,-0.0,0.0,0,0,0,0,257,5.7,10,5,9999,99999,9,999999999,0.2,999,999,99
3021,3,17,20,0,*?*?*?*?*?*?*?*?*?*?*?*?*?*?*?*?*?*?*?*?*?*?,6.5,4.3,89,102066,0,-0,308,0.0,-0.0,0.0,0,0,0,0,253,6.7,10,5,9999,99999,9,999999999,0.0,999,999,99
3021,3,17,21,0,*?*?*?*?*?*?*?*?*?*?*?*?*?*?*?*?*?*?*?*?*?*?,5.4,3.6,92,102066,0,-0,304,0.0,-0.0,0.0,0,0,0,0,250,4.6,10,5,9999,99999,9,999999999,0.0,999,999,99
3021,3,17,22,0,*?*?*?*?*?*?*?*?*?*?*?*?*?*?*?*?*?*?*?*?*?*?,4.9,4.1,99,102066,0,-0,301,0.0,-0.0,0.0,0,0,0,0,247,6.7,10,5,9999,99999,9,999999999,0.0,999,999,99
3021,3,17,23,0,*?*?*?*?*?*?*?*?*?*?*?*?*?*?*?*?*?*?*?*?*?*?,5.0,4.5,100,102066,0,-0,302,0.0,-0.0,0.0,0,0,0,0,243,7.7,10,5,9999,99999,9,999999999,0.0,999,999,99
3021,3,17,24,0,*?*?*?*?*?*?*?*?*?*?*?*?*?*?*?*?*?*?*?*?*?*?,5.5,5.5,100,102066,0,-0,304,0.0,-0.0,0.0,0,0,0,0,260,7.7,10,5,9999,99999,9,999999999,0.3,999,999,99
3021,3,18,1,0,*?*?*?*?*?*?*?*?*?*?*?*?*?*?*?*?*?*?*?*?*?*?,5.3,3.9,89,101536,0,-0,303,0.0,-0.0,0.0,0,0,0,0,237,6.2,10,5,9999,99999,9,999999999,0.0,999,999,99
3021,3,18,2,0,*?*?*?*?*?*?*?*?*?*?*?*?*?*?*?*?*?*?*?*?*?*?,5.0,3.6,88,101536,0,-0,302,0.0,-0.0,0.0,0,0,0,0,233,8.8,10,5,9999,99999,9,999999999,0.0,999,999,99
3021,3,18,3,0,*?*?*?*?*?*?*?*?*?*?*?*?*?*?*?*?*?*?*?*?*?*?,4.8,3.9,91,101536,0,-0,301,0.0,-0.0,0.0,0,0,0,0,230,7.7,10,5,9999,99999,9,999999999,0.0,999,999,99
3021,3,18,4,0,*?*?*?*?*?*?*?*?*?*?*?*?*?*?*?*?*?*?*?*?*?*?,4.3,3.0,90,101536,0,-0,299,0.0,-0.0,0.0,0,0,0,0,227,5.7,10,5,9999,99999,9,999999999,0.0,999,999,99
3021,3,18,5,0,*?*?*?*?*?*?*?*?*?*?*?*?*?*?*?*?*?*?*?*?*?*?,3.6,2.5,89,101536,0,-0,296,0.0,-0.0,0.0,0,0,0,0,223,5.2,10,5,9999,99999,9,999999999,0.0,999,999,99
3021,3,18,6,0,*?*?*?*?*?*?*?*?*?*?*?*?*?*?*?*?*?*?*?*?*?*?,4.0,3.0,91,101536,39,1384,289,0.0,0.0,0.0,0,0,0,0,220,6.2,8,4,9999,99999,9,999999999,0.0,999,999,99
3021,3,18,7,0,*?*?*?*?*?*?*?*?*?*?*?*?*?*?*?*?*?*?*?*?*?*?,4.2,3.4,92,101536,255,1382,254,125.9,477.7,37.8,13118,35757,5878,706,222,8.8,0,0,9999,99999,9,999999999,0.0,999,999,99
3021,3,18,8,0,*?*?*?*?*?*?*?*?*?*?*?*?*?*?*?*?*?*?*?*?*?*?,6.0,4.6,89,101536,452,1380,263,261.5,558.9,78.4,27113,50519,11399,1487,223,7.2,0,0,9999,99999,9,999999999,0.0,999,999,99
3021,3,18,9,0,*?*?*?*?*?*?*?*?*?*?*?*?*?*?*?*?*?*?*?*?*?*?,8.0,3.9,74,101536,617,1379,269,375.1,586.9,112.5,39017,56669,15691,2264,225,7.2,0,0,9999,99999,9,999999999,0.0,999,999,99
3021,3,18,10,0,*?*?*?*?*?*?*?*?*?*?*?*?*?*?*?*?*?*?*?*?*?*?,11.1,3.9,60,101536,740,1381,281,459.1,599.6,137.7,47929,59364,18679,2989,227,8.2,0,0,9999,99999,9,999999999,0.0,999,999,99
3021,3,18,11,0,*?*?*?*?*?*?*?*?*?*?*?*?*?*?*?*?*?*?*?*?*?*?,12.6,3.6,53,101536,811,1381,286,507.8,605.2,152.3,53133,60473,20334,3506,228,8.8,0,0,9999,99999,9,999999999,0.0,999,999,99
3021,3,18,12,0,*?*?*?*?*?*?*?*?*?*?*?*?*?*?*?*?*?*?*?*?*?*?,13.8,2.9,46,101536,825,1380,290,517.9,606.2,155.4,54208,60669,20666,3625,230,10.3,0,0,9999,99999,9,999999999,0.0,999,999,99
3021,3,18,13,0,*?*?*?*?*?*?*?*?*?*?*?*?*?*?*?*?*?*?*?*?*?*?,13.9,2.7,45,101536,783,1381,290,488.6,603.1,146.6,51078,60068,19688,3291,238,10.3,0,0,9999,99999,9,999999999,0.0,999,999,99
3021,3,18,14,0,*?*?*?*?*?*?*?*?*?*?*?*?*?*?*?*?*?*?*?*?*?*?,14.0,5.3,54,101536,686,1381,296,422.1,594.6,126.6,43990,58319,17383,2648,247,9.8,0,0,9999,99999,9,999999999,0.0,999,999,99
3021,3,18,15,0,*?*?*?*?*?*?*?*?*?*?*?*?*?*?*?*?*?*?*?*?*?*?,14.1,5.0,53,101536,541,1380,295,322.8,576.1,96.8,33517,54295,13753,1886,255,9.8,0,0,9999,99999,9,999999999,0.0,999,999,99
3021,3,18,16,0,*?*?*?*?*?*?*?*?*?*?*?*?*?*?*?*?*?*?*?*?*?*?,14.0,4.1,50,101536,359,1381,293,197.5,531.7,59.3,20485,44964,8851,1107,263,7.7,0,0,9999,99999,9,999999999,0.0,999,999,99
3021,3,18,17,0,*?*?*?*?*?*?*?*?*?*?*?*?*?*?*?*?*?*?*?*?*?*?,13.8,5.5,56,101536,151,1379,305,54.7,335.4,17.9,5697,21881,2993,387,272,8.2,2,1,9999,99999,9,999999999,0.0,999,999,99
3021,3,18,18,0,*?*?*?*?*?*?*?*?*?*?*?*?*?*?*?*?*?*?*?*?*?*?,12.2,6.4,66,101536,0,-0,334,0.0,-0.0,0.0,0,0,0,0,280,6.2,10,5,9999,99999,9,999999999,0.0,999,999,99
3021,3,18,19,0,*?*?*?*?*?*?*?*?*?*?*?*?*?*?*?*?*?*?*?*?*?*?,11.2,6.6,71,101536,0,-0,329,0.0,-0.0,0.0,0,0,0,0,277,5.7,10,5,9999,99999,9,999999999,0.0,999,999,99
3021,3,18,20,0,*?*?*?*?*?*?*?*?*?*?*?*?*?*?*?*?*?*?*?*?*?*?,8.7,5.9,81,101536,0,-0,318,0.0,-0.0,0.0,0,0,0,0,273,6.7,10,5,9999,99999,9,999999999,0.0,999,999,99
3021,3,18,21,0,*?*?*?*?*?*?*?*?*?*?*?*?*?*?*?*?*?*?*?*?*?*?,7.9,6.4,87,101536,0,-0,314,0.0,-0.0,0.0,0,0,0,0,270,4.6,10,5,9999,99999,9,999999999,0.0,999,999,99
3021,3,18,22,0,*?*?*?*?*?*?*?*?*?*?*?*?*?*?*?*?*?*?*?*?*?*?,6.7,6.7,97,101536,0,-0,309,0.0,-0.0,0.0,0,0,0,0,267,6.7,10,5,9999,99999,9,999999999,0.0,999,999,99
3021,3,18,23,0,*?*?*?*?*?*?*?*?*?*?*?*?*?*?*?*?*?*?*?*?*?*?,6.0,6.1,97,101536,0,-0,306,0.0,-0.0,0.0,0,0,0,0,263,7.7,10,5,9999,99999,9,999999999,0.0,999,999,99
3021,3,18,24,0,*?*?*?*?*?*?*?*?*?*?*?*?*?*?*?*?*?*?*?*?*?*?,5.1,4.3,92,101536,0,-0,302,0.0,-0.0,0.0,0,0,0,0,240,7.7,10,5,9999,99999,9,999999999,0.0,999,999,99
3021,3,19,1,0,*?*?*?*?*?*?*?*?*?*?*?*?*?*?*?*?*?*?*?*?*?*?,3.3,3.2,100,102025,0,-0,295,0.0,-0.0,0.0,0,0,0,0,255,6.2,10,5,9999,99999,9,999999999,0.0,999,999,99
3021,3,19,2,0,*?*?*?*?*?*?*?*?*?*?*?*?*?*?*?*?*?*?*?*?*?*?,1.5,1.5,100,102025,0,-0,287,0.0,-0.0,0.0,0,0,0,0,250,8.8,10,5,9999,99999,9,999999999,0.0,999,999,99
3021,3,19,3,0,*?*?*?*?*?*?*?*?*?*?*?*?*?*?*?*?*?*?*?*?*?*?,0.7,0.6,100,102025,0,-0,284,0.0,-0.0,0.0,0,0,0,0,245,7.7,10,5,9999,99999,9,999999999,0.0,999,999,99
3021,3,19,4,0,*?*?*?*?*?*?*?*?*?*?*?*?*?*?*?*?*?*?*?*?*?*?,1.1,1.0,100,102025,0,-0,286,0.0,-0.0,0.0,0,0,0,0,240,5.7,10,5,9999,99999,9,999999999,0.0,999,999,99
3021,3,19,5,0,*?*?*?*?*?*?*?*?*?*?*?*?*?*?*?*?*?*?*?*?*?*?,0.9,0.8,100,102025,0,-0,271,0.0,-0.0,0.0,0,0,0,0,235,5.2,7,4,9999,99999,9,999999999,0.0,999,999,99
3021,3,19,6,0,*?*?*?*?*?*?*?*?*?*?*?*?*?*?*?*?*?*?*?*?*?*?,0.3,0.2,100,102025,48,1394,234,0.0,0.0,0.0,0,0,0,0,230,6.2,0,0,9999,99999,9,999999999,0.0,999,999,99
3021,3,19,7,0,*?*?*?*?*?*?*?*?*?*?*?*?*?*?*?*?*?*?*?*?*?*?,-0.3,-0.4,100,102025,263,1379,231,131.8,483.8,39.5,13721,36672,6126,739,230,8.8,0,0,9999,99999,9,999999999,0.0,999,999,99
3021,3,19,8,0,*?*?*?*?*?*?*?*?*?*?*?*?*?*?*?*?*?*?*?*?*?*?,3.0,2.9,99,102025,460,1379,248,267.3,560.8,80.2,27718,50932,11624,1523,230,7.2,0,0,9999,99999,9,999999999,0.0,999,999,99
3021,3,19,9,0,*?*?*?*?*?*?*?*?*?*?*?*?*?*?*?*?*?*?*?*?*?*?,6.3,3.6,82,102025,625,1379,262,380.8,587.9,114.2,39619,56891,15898,2308,230,7.2,0,0,9999,99999,9,999999999,0.0,999,999,99
3021,3,19,10,0,*?*?*?*?*?*?*?*?*?*?*?*?*?*?*?*?*?*?*?*?*?*?,9.4,3.6,67,102025,748,1380,274,464.7,600.3,139.4,48518,59502,18868,3043,230,8.2,0,0,9999,99999,9,999999999,0.0,999,999,99
3021,3,19,11,0,*?*?*?*?*?*?*?*?*?*?*?*?*?*?*?*?*?*?*?*?*?*?,11.5,2.7,55,102025,818,1379,280,513.2,605.8,154.0,53703,60576,20507,3569,230,8.8,0,0,9999,99999,9,999999999,0.0,999,999,99
3021,3,19,12,0,*?*?*?*?*?*?*?*?*?*?*?*?*?*?*?*?*?*?*?*?*?*?,13.3,0.8,43,102025,832,1379,284,523.1,606.8,156.9,54761,60764,20834,3688,230,10.3,0,0,9999,99999,9,999999999,0.0,999,999,99
3021,3,19,13,0,*?*?*?*?*?*?*?*?*?*?*?*?*?*?*?*?*?*?*?*?*?*?,13.9,0.6,41,102025,790,1380,285,493.6,603.7,148.1,51608,60175,19854,3345,228,10.3,0,0,9999,99999,9,999999999,0.0,999,999,99
3021,3,19,14,0,*?*?*?*?*?*?*?*?*?*?*?*?*?*?*?*?*?*?*?*?*?*?,13.7,1.5,44,102025,693,1381,286,426.9,595.3,128.1,44500,58466,17553,2690,227,9.8,0,0,9999,99999,9,999999999,0.0,999,999,99
3021,3,19,15,0,*?*?*?*?*?*?*?*?*?*?*?*?*?*?*?*?*?*?*?*?*?*?,13.9,2.5,46,102025,548,1380,289,327.4,577.2,98.2,34005,54534,13928,1918,225,9.8,0,0,9999,99999,9,999999999,0.0,999,999,99
3021,3,19,16,0,*?*?*?*?*?*?*?*?*?*?*?*?*?*?*?*?*?*?*?*?*?*?,13.7,3.2,49,102025,365,1378,290,202.0,534.1,60.6,20950,45422,9031,1133,223,7.7,0,0,9999,99999,9,999999999,0.0,999,999,99
3021,3,19,17,0,*?*?*?*?*?*?*?*?*?*?*?*?*?*?*?*?*?*?*?*?*?*?,13.4,2.9,49,102025,158,1383,288,59.3,363.3,17.8,6213,24126,2977,390,222,8.2,0,0,9999,99999,9,999999999,0.0,999,999,99
3021,3,19,18,0,*?*?*?*?*?*?*?*?*?*?*?*?*?*?*?*?*?*?*?*?*?*?,11.1,2.7,56,102025,0,-0,319,0.0,-0.0,0.0,0,0,0,0,220,6.2,8,4,9999,99999,9,999999999,0.0,999,999,99
3021,3,19,19,0,*?*?*?*?*?*?*?*?*?*?*?*?*?*?*?*?*?*?*?*?*?*?,7.8,1.7,65,102025,0,-0,315,0.0,-0.0,0.0,0,0,0,0,218,5.7,10,5,9999,99999,9,999999999,0.0,999,999,99
3021,3,19,20,0,*?*?*?*?*?*?*?*?*?*?*?*?*?*?*?*?*?*?*?*?*?*?,6.9,2.7,75,102025,0,-0,311,0.0,-0.0,0.0,0,0,0,0,217,6.7,10,5,9999,99999,9,999999999,0.0,999,999,99
3021,3,19,21,0,*?*?*?*?*?*?*?*?*?*?*?*?*?*?*?*?*?*?*?*?*?*?,5.8,2.5,80,102025,0,-0,306,0.0,-0.0,0.0,0,0,0,0,215,4.6,10,5,9999,99999,9,999999999,0.0,999,999,99
3021,3,19,22,0,*?*?*?*?*?*?*?*?*?*?*?*?*?*?*?*?*?*?*?*?*?*?,4.5,2.1,84,102025,0,-0,300,0.0,-0.0,0.0,0,0,0,0,213,6.7,10,5,9999,99999,9,999999999,0.0,999,999,99
3021,3,19,23,0,*?*?*?*?*?*?*?*?*?*?*?*?*?*?*?*?*?*?*?*?*?*?,3.7,2.3,90,102025,0,-0,297,0.0,-0.0,0.0,0,0,0,0,212,7.7,10,5,9999,99999,9,999999999,0.0,999,999,99
3021,3,19,24,0,*?*?*?*?*?*?*?*?*?*?*?*?*?*?*?*?*?*?*?*?*?*?,5.4,5.1,99,102025,0,-0,303,0.0,-0.0,0.0,0,0,0,0,260,7.7,10,5,9999,99999,9,999999999,0.0,999,999,99
3021,3,20,1,0,*?*?*?*?*?*?*?*?*?*?*?*?*?*?*?*?*?*?*?*?*?*?,2.2,1.3,88,100673,0,-0,290,0.0,-0.0,0.0,0,0,0,0,210,6.2,10,5,9999,99999,9,999999999,0.0,999,999,99
3021,3,20,2,0,*?*?*?*?*?*?*?*?*?*?*?*?*?*?*?*?*?*?*?*?*?*?,1.7,0.6,88,100673,0,-0,288,0.0,-0.0,0.0,0,0,0,0,210,8.8,10,5,9999,99999,9,999999999,0.0,999,999,99
3021,3,20,3,0,*?*?*?*?*?*?*?*?*?*?*?*?*?*?*?*?*?*?*?*?*?*?,0.6,-0.0,90,100673,0,-0,284,0.0,-0.0,0.0,0,0,0,0,210,7.7,10,5,9999,99999,9,999999999,0.0,999,999,99
3021,3,20,4,0,*?*?*?*?*?*?*?*?*?*?*?*?*?*?*?*?*?*?*?*?*?*?,-0.3,-0.8,91,100673,0,-0,280,0.0,-0.0,0.0,0,0,0,0,210,5.7,10,5,9999,99999,9,999999999,0.0,999,999,99
3021,3,20,5,0,*?*?*?*?*?*?*?*?*?*?*?*?*?*?*?*?*?*?*?*?*?*?,-1.1,-1.1,94,100673,0,-0,277,0.0,-0.0,0.0,0,0,0,0,210,5.2,10,5,9999,99999,9,999999999,0.0,999,999,99
3021,3,20,6,0,*?*?*?*?*?*?*?*?*?*?*?*?*?*?*?*?*?*?*?*?*?*?,-1.8,-1.7,94,100673,56,1376,249,0.0,0.0,0.0,0,0,0,0,210,6.2,5,3,9999,99999,9,999999999,0.0,999,999,99
3021,3,20,7,0,*?*?*?*?*?*?*?*?*?*?*?*?*?*?*?*?*?*?*?*?*?*?,0.7,0.4,92,100673,272,1381,236,137.7,489.4,41.3,14328,37559,6376,771,208,8.8,0,0,9999,99999,9,999999999,0.0,999,999,99
3021,3,20,8,0,*?*?*?*?*?*?*?*?*?*?*?*?*?*?*?*?*?*?*?*?*?*?,3.2,0.2,76,100673,468,1377,245,273.1,562.6,81.9,28320,51330,11847,1559,207,7.2,0,0,9999,99999,9,999999999,0.0,999,999,99
3021,3,20,9,0,*?*?*?*?*?*?*?*?*?*?*?*?*?*?*?*?*?*?*?*?*?*?,7.3,2.5,67,100673,633,1378,264,386.5,588.9,115.9,40217,57104,16102,2352,205,7.2,0,0,9999,99999,9,999999999,0.0,999,999,99
3021,3,20,10,0,*?*?*?*?*?*?*?*?*?*?*?*?*?*?*?*?*?*?*?*?*?*?,11.4,1.7,48,100673,755,1379,278,470.2,601.0,141.1,49105,59636,19054,3098,203,8.2,0,0,9999,99999,9,999999999,0.0,999,999,99
3021,3,20,11,0,*?*?*?*?*?*?*?*?*?*?*?*?*?*?*?*?*?*?*?*?*?*?,14.9,1.9,39,100673,825,1378,292,518.5,606.3,155.6,54273,60677,20681,3632,202,8.8,0,0,9999,99999,9,999999999,0.0,999,999,99
3021,3,20,12,0,*?*?*?*?*?*?*?*?*?*?*?*?*?*?*?*?*?*?*?*?*?*?,17.8,2.3,33,100673,839,1378,305,528.2,607.3,158.5,55311,60857,21001,3752,200,10.3,0,0,9999,99999,9,999999999,0.0,999,999,99
3021,3,20,13,0,*?*?*?*?*?*?*?*?*?*?*?*?*?*?*?*?*?*?*?*?*?*?,18.3,1.7,31,100673,796,1378,306,498.6,604.2,149.6,52133,60276,20014,3399,200,10.3,0,0,9999,99999,9,999999999,0.0,999,999,99
3021,3,20,14,0,*?*?*?*?*?*?*?*?*?*?*?*?*?*?*?*?*?*?*?*?*?*?,18.5,3.8,36,100673,699,1379,322,430.4,570.4,141.2,44586,55839,18961,2933,200,9.8,2,1,9999,99999,9,999999999,0.0,999,999,99
3021,3,20,15,0,*?*?*?*?*?*?*?*?*?*?*?*?*?*?*?*?*?*?*?*?*?*?,18.3,4.3,37,100673,554,1378,353,221.7,139.0,165.8,24143,13685,18797,3886,200,9.8,8,4,9999,99999,9,999999999,0.0,999,999,99
3021,3,20,16,0,*?*?*?*?*?*?*?*?*?*?*?*?*?*?*?*?*?*?*?*?*?*?,18.1,5.1,40,100673,372,1380,348,162.9,215.8,104.8,17209,18626,12199,2071,200,7.7,7,4,9999,99999,9,999999999,0.0,999,999,99
3021,3,20,17,0,*?*?*?*?*?*?*?*?*?*?*?*?*?*?*?*?*?*?*?*?*?*?,17.0,5.0,43,100673,164,1379,317,63.6,359.1,20.8,6571,24014,3447,436,200,8.2,2,1,9999,99999,9,999999999,0.0,999,999,99
3021,3,20,18,0,*?*?*?*?*?*?*?*?*?*?*?*?*?*?*?*?*?*?*?*?*?*?,13.9,5.8,55,100673,0,-0,342,0.0,-0.0,0.0,0,0,0,0,200,6.2,10,5,9999,99999,9,999999999,0.0,999,999,99
3021,3,20,19,0,*?*?*?*?*?*?*?*?*?*?*?*?*?*?*?*?*?*?*?*?*?*?,11.2,7.0,71,100673,0,-0,329,0.0,-0.0,0.0,0,0,0,0,207,5.7,10,5,9999,99999,9,999999999,0.0,999,999,99
3021,3,20,20,0,*?*?*?*?*?*?*?*?*?*?*?*?*?*?*?*?*?*?*?*?*?*?,8.3,6.6,84,100673,0,-0,316,0.0,-0.0,0.0,0,0,0,0,213,6.7,10,5,9999,99999,9,999999999,0.0,999,999,99
3021,3,20,21,0,*?*?*?*?*?*?*?*?*?*?*?*?*?*?*?*?*?*?*?*?*?*?,7.1,6.1,87,100673,0,-0,311,0.0,-0.0,0.0,0,0,0,0,220,4.6,10,5,9999,99999,9,999999999,0.0,999,999,99
3021,3,20,22,0,*?*?*?*?*?*?*?*?*?*?*?*?*?*?*?*?*?*?*?*?*?*?,5.5,5.1,92,100673,0,-0,304,0.0,-0.0,0.0,0,0,0,0,227,6.7,10,5,9999,99999,9,999999999,0.0,999,999,99
3021,3,20,23,0,*?*?*?*?*?*?*?*?*?*?*?*?*?*?*?*?*?*?*?*?*?*?,5.0,5.0,94,100673,0,-0,302,0.0,-0.0,0.0,0,0,0,0,233,7.7,10,5,9999,99999,9,999999999,0.0,999,999,99
3021,3,20,24,0,*?*?*?*?*?*?*?*?*?*?*?*?*?*?*?*?*?*?*?*?*?*?,2.9,1.7,87,100673,0,-0,293,0.0,-0.0,0.0,0,0,0,0,210,7.7,10,5,9999,99999,9,999999999,0.0,999,999,99
3021,3,21,1,0,*?*?*?*?*?*?*?*?*?*?*?*?*?*?*?*?*?*?*?*?*?*?,5.0,2.5,80,100333,0,-0,302,0.0,-0.0,0.0,0,0,0,0,238,2.6,10,5,9999,99999,9,999999999,0.0,999,999,99
3021,3,21,2,0,*?*?*?*?*?*?*?*?*?*?*?*?*?*?*?*?*?*?*?*?*?*?,4.9,1.0,74,100333,0,-0,302,0.0,-0.0,0.0,0,0,0,0,237,3.1,10,5,9999,99999,9,999999999,0.0,999,999,99
3021,3,21,3,0,*?*?*?*?*?*?*?*?*?*?*?*?*?*?*?*?*?*?*?*?*?*?,3.9,0.6,76,100333,0,-0,298,0.0,-0.0,0.0,0,0,0,0,235,2.6,10,5,9999,99999,9,999999999,0.0,999,999,99
3021,3,21,4,0,*?*?*?*?*?*?*?*?*?*?*?*?*?*?*?*?*?*?*?*?*?*?,4.2,1.3,77,100333,0,-0,299,0.0,-0.0,0.0,0,0,0,0,233,4.6,10,5,9999,99999,9,999999999,0.0,999,999,99
3021,3,21,5,0,*?*?*?*?*?*?*?*?*?*?*?*?*?*?*?*?*?*?*?*?*?*?,4.5,-0.4,67,100333,0,-0,285,0.0,-0.0,0.0,0,0,0,0,232,3.1,7,4,9999,99999,9,999999999,0.0,999,999,99
3021,3,21,6,0,*?*?*?*?*?*?*?*?*?*?*?*?*?*?*?*?*?*?*?*?*?*?,3.6,-1.5,66,100333,65,1385,243,0.0,0.0,0.0,0,0,0,0,230,5.2,0,0,9999,99999,9,999999999,0.0,999,999,99
3021,3,21,7,0,*?*?*?*?*?*?*?*?*?*?*?*?*?*?*?*?*?*?*?*?*?*?,2.6,-1.7,68,100333,280,1378,239,143.6,494.8,43.1,14930,38406,6621,803,230,5.7,0,0,9999,99999,9,999999999,0.0,999,999,99
3021,3,21,8,0,*?*?*?*?*?*?*?*?*?*?*?*?*?*?*?*?*?*?*?*?*?*?,6.2,0.6,65,100333,477,1379,256,278.9,564.4,83.7,28927,51721,12075,1596,230,5.7,0,0,9999,99999,9,999999999,0.0,999,999,99
3021,3,21,9,0,*?*?*?*?*?*?*?*?*?*?*?*?*?*?*?*?*?*?*?*?*?*?,9.6,4.6,68,100333,641,1377,277,392.2,589.9,117.6,40813,57309,16304,2397,230,6.7,0,0,9999,99999,9,999999999,0.0,999,999,99
3021,3,21,10,0,*?*?*?*?*?*?*?*?*?*?*?*?*?*?*?*?*?*?*?*?*?*?,12.0,4.6,58,100333,763,1379,286,475.7,601.6,142.7,49691,59768,19242,3154,230,10.8,0,0,9999,99999,9,999999999,0.0,999,999,99
3021,3,21,11,0,*?*?*?*?*?*?*?*?*?*?*?*?*?*?*?*?*?*?*?*?*?*?,14.5,4.8,50,100333,833,1379,297,523.8,606.8,157.2,54845,60779,20860,3698,230,12.9,0,0,9999,99999,9,999999999,0.0,999,999,99
3021,3,21,12,0,*?*?*?*?*?*?*?*?*?*?*?*?*?*?*?*?*?*?*?*?*?*?,16.8,4.5,42,100333,846,1377,305,533.3,607.8,160.0,55857,60947,21165,3817,230,12.4,0,0,9999,99999,9,999999999,0.0,999,999,99
3021,3,21,13,0,*?*?*?*?*?*?*?*?*?*?*?*?*?*?*?*?*?*?*?*?*?*?,17.0,3.6,39,100333,803,1378,304,503.5,604.7,151.0,52660,60378,20179,3455,223,14.4,0,0,9999,99999,9,999999999,0.0,999,999,99
3021,3,21,14,0,*?*?*?*?*?*?*?*?*?*?*?*?*?*?*?*?*?*?*?*?*?*?,17.1,4.1,40,100333,706,1379,306,436.4,596.6,130.9,45507,58742,17883,2774,217,12.9,0,0,9999,99999,9,999999999,0.0,999,999,99
3021,3,21,15,0,*?*?*?*?*?*?*?*?*?*?*?*?*?*?*?*?*?*?*?*?*?*?,17.1,3.8,39,100333,561,1379,305,336.7,579.3,101.0,34972,54989,14272,1982,210,10.8,0,0,9999,99999,9,999999999,0.0,999,999,99
3021,3,21,16,0,*?*?*?*?*?*?*?*?*?*?*?*?*?*?*?*?*?*?*?*?*?*?,17.1,4.3,41,100333,378,1378,306,211.1,538.6,63.3,21883,46309,9396,1185,203,8.2,0,0,9999,99999,9,999999999,0.0,999,999,99
3021,3,21,17,0,*?*?*?*?*?*?*?*?*?*?*?*?*?*?*?*?*?*?*?*?*?*?,16.9,4.6,42,100333,170,1375,306,68.2,386.1,20.5,7090,26257,3392,436,197,6.2,0,0,9999,99999,9,999999999,0.0,999,999,99
3021,3,21,18,0,*?*?*?*?*?*?*?*?*?*?*?*?*?*?*?*?*?*?*?*?*?*?,14.3,5.3,52,100333,0,-0,330,0.0,-0.0,0.0,0,0,0,0,190,8.2,7,4,9999,99999,9,999999999,0.0,999,999,99
3021,3,21,19,0,*?*?*?*?*?*?*?*?*?*?*?*?*?*?*?*?*?*?*?*?*?*?,11.4,6.1,67,100333,0,-0,330,0.0,-0.0,0.0,0,0,0,0,195,6.2,10,5,9999,99999,9,999999999,0.0,999,999,99
3021,3,21,20,0,*?*?*?*?*?*?*?*?*?*?*?*?*?*?*?*?*?*?*?*?*?*?,9.7,5.3,71,100333,0,-0,323,0.0,-0.0,0.0,0,0,0,0,200,9.8,10,5,9999,99999,9,999999999,0.0,999,999,99
3021,3,21,21,0,*?*?*?*?*?*?*?*?*?*?*?*?*?*?*?*?*?*?*?*?*?*?,8.0,5.1,78,100333,0,-0,315,0.0,-0.0,0.0,0,0,0,0,205,6.7,10,5,9999,99999,9,999999999,0.0,999,999,99
3021,3,21,22,0,*?*?*?*?*?*?*?*?*?*?*?*?*?*?*?*?*?*?*?*?*?*?,7.8,5.1,80,100333,0,-0,314,0.0,-0.0,0.0,0,0,0,0,210,6.7,10,5,9999,99999,9,999999999,0.0,999,999,99
3021,3,21,23,0,*?*?*?*?*?*?*?*?*?*?*?*?*?*?*?*?*?*?*?*?*?*?,6.8,4.8,83,100333,0,-0,310,0.0,-0.0,0.0,0,0,0,0,215,8.2,10,5,9999,99999,9,999999999,0.0,999,999,99
3021,3,21,24,0,*?*?*?*?*?*?*?*?*?*?*?*?*?*?*?*?*?*?*?*?*?*?,4.6,3.8,91,100333,0,-0,300,0.0,-0.0,0.0,0,0,0,0,240,2.1,10,5,9999,99999,9,999999999,0.0,999,999,99
3021,3,22,1,0,*?*?*?*?*?*?*?*?*?*?*?*?*?*?*?*?*?*?*?*?*?*?,4.8,4.8,98,99740.4,0,-0,301,0.0,-0.0,0.0,0,0,0,0,218,4.6,10,5,9999,99999,9,999999999,0.0,999,999,99
3021,3,22,2,0,*?*?*?*?*?*?*?*?*?*?*?*?*?*?*?*?*?*?*?*?*?*?,4.1,4.1,98,99740.4,0,-0,298,0.0,-0.0,0.0,0,0,0,0,217,4.6,10,5,9999,99999,9,999999999,0.0,999,999,99
3021,3,22,3,0,*?*?*?*?*?*?*?*?*?*?*?*?*?*?*?*?*?*?*?*?*?*?,2.7,2.7,98,99740.4,0,-0,292,0.0,-0.0,0.0,0,0,0,0,215,5.2,10,5,9999,99999,9,999999999,0.0,999,999,99
3021,3,22,4,0,*?*?*?*?*?*?*?*?*?*?*?*?*?*?*?*?*?*?*?*?*?*?,1.3,1.3,98,99740.4,0,-0,287,0.0,-0.0,0.0,0,0,0,0,213,5.7,10,5,9999,99999,9,999999999,0.0,999,999,99
3021,3,22,5,0,*?*?*?*?*?*?*?*?*?*?*?*?*?*?*?*?*?*?*?*?*?*?,1.7,1.7,98,99740.4,0,-0,288,0.0,-0.0,0.0,0,0,0,0,212,6.2,10,5,9999,99999,9,999999999,0.0,999,999,99
3021,3,22,6,0,*?*?*?*?*?*?*?*?*?*?*?*?*?*?*?*?*?*?*?*?*?*?,2.2,2.1,98,99740.4,73,1372,286,0.7,1.8,0.6,97,54,107,9,210,6.7,9,5,9999,99999,9,999999999,0.0,999,999,99
3021,3,22,7,0,*?*?*?*?*?*?*?*?*?*?*?*?*?*?*?*?*?*?*?*?*?*?,2.3,2.3,98,99740.4,288,1376,259,147.7,449.4,53.6,15148,34913,7933,969,212,7.2,3,2,9999,99999,9,999999999,0.0,999,999,99
3021,3,22,8,0,*?*?*?*?*?*?*?*?*?*?*?*?*?*?*?*?*?*?*?*?*?*?,4.7,3.4,89,99740.4,485,1378,269,281.3,509.1,102.1,29918,47294,13261,1921,213,9.3,3,2,9999,99999,9,999999999,0.0,999,999,99
3021,3,22,9,0,*?*?*?*?*?*?*?*?*?*?*?*?*?*?*?*?*?*?*?*?*?*?,7.3,3.2,74,99740.4,649,1377,284,385.3,480.7,158.7,40656,47641,19606,3264,215,9.8,4,2,9999,99999,9,999999999,0.0,999,999,99
3021,3,22,10,0,*?*?*?*?*?*?*?*?*?*?*?*?*?*?*?*?*?*?*?*?*?*?,10.6,3.6,60,99740.4,770,1377,298,466.0,490.0,192.0,49364,49801,23237,4306,217,9.8,4,2,9999,99999,9,999999999,0.0,999,999,99
3021,3,22,11,0,*?*?*?*?*?*?*?*?*?*?*?*?*?*?*?*?*?*?*?*?*?*?,13.8,3.0,47,99740.4,840,1377,311,512.5,494.1,211.1,54417,50688,25266,5055,218,10.8,4,2,9999,99999,9,999999999,0.0,999,999,99
3021,3,22,12,0,*?*?*?*?*?*?*?*?*?*?*?*?*?*?*?*?*?*?*?*?*?*?,14.5,3.2,45,99740.4,853,1377,335,359.4,146.2,268.8,39353,15352,30026,7393,220,11.3,8,4,9999,99999,9,999999999,0.0,999,999,99
3021,3,22,13,0,*?*?*?*?*?*?*?*?*?*?*?*?*?*?*?*?*?*?*?*?*?*?,15.8,3.8,44,99740.4,810,1378,321,492.4,492.4,202.9,52231,50330,24397,4713,222,10.3,4,2,9999,99999,9,999999999,0.0,999,999,99
3021,3,22,14,0,*?*?*?*?*?*?*?*?*?*?*?*?*?*?*?*?*?*?*?*?*?*?,15.5,4.3,46,99740.4,712,1377,335,348.0,240.3,223.8,37125,25009,24906,5182,223,9.8,7,4,9999,99999,9,999999999,0.0,999,999,99
3021,3,22,15,0,*?*?*?*?*?*?*?*?*?*?*?*?*?*?*?*?*?*?*?*?*?*?,15.9,5.0,47,99740.4,567,1377,318,337.2,521.8,122.4,35905,50420,15651,2383,225,8.8,3,2,9999,99999,9,999999999,0.0,999,999,99
3021,3,22,16,0,*?*?*?*?*?*?*?*?*?*?*?*?*?*?*?*?*?*?*?*?*?*?,15.7,5.3,49,99740.4,384,1376,317,213.0,486.2,77.3,21790,41597,11048,1399,227,7.7,3,2,9999,99999,9,999999999,0.0,999,999,99
3021,3,22,17,0,*?*?*?*?*?*?*?*?*?*?*?*?*?*?*?*?*?*?*?*?*?*?,15.1,5.9,53,99740.4,177,1380,325,67.7,277.2,32.2,6942,17495,4907,579,228,7.7,5,3,9999,99999,9,999999999,0.0,999,999,99
3021,3,22,18,0,*?*?*?*?*?*?*?*?*?*?*?*?*?*?*?*?*?*?*?*?*?*?,13.6,5.1,55,99740.4,0,-0,331,0.0,-0.0,0.0,0,0,0,0,230,4.6,8,4,9999,99999,9,999999999,0.0,999,999,99
3021,3,22,19,0,*?*?*?*?*?*?*?*?*?*?*?*?*?*?*?*?*?*?*?*?*?*?,11.0,5.6,68,99740.4,0,-0,329,0.0,-0.0,0.0,0,0,0,0,232,6.2,10,5,9999,99999,9,999999999,0.0,999,999,99
3021,3,22,20,0,*?*?*?*?*?*?*?*?*?*?*?*?*?*?*?*?*?*?*?*?*?*?,8.3,5.0,78,99740.4,0,-0,316,0.0,-0.0,0.0,0,0,0,0,233,5.2,10,5,9999,99999,9,999999999,0.0,999,999,99
3021,3,22,21,0,*?*?*?*?*?*?*?*?*?*?*?*?*?*?*?*?*?*?*?*?*?*?,7.5,5.0,82,99740.4,0,-0,313,0.0,-0.0,0.0,0,0,0,0,235,4.1,10,5,9999,99999,9,999999999,0.0,999,999,99
3021,3,22,22,0,*?*?*?*?*?*?*?*?*?*?*?*?*?*?*?*?*?*?*?*?*?*?,6.7,4.5,83,99740.4,0,-0,309,0.0,-0.0,0.0,0,0,0,0,237,3.6,10,5,9999,99999,9,999999999,0.0,999,999,99
3021,3,22,23,0,*?*?*?*?*?*?*?*?*?*?*?*?*?*?*?*?*?*?*?*?*?*?,6.9,3.9,80,99740.4,0,-0,310,0.0,-0.0,0.0,0,0,0,0,238,4.6,10,5,9999,99999,9,999999999,0.0,999,999,99
3021,3,22,24,0,*?*?*?*?*?*?*?*?*?*?*?*?*?*?*?*?*?*?*?*?*?*?,5.8,4.8,91,99740.4,0,-0,305,0.0,-0.0,0.0,0,0,0,0,220,4.6,10,5,9999,99999,9,999999999,0.0,999,999,99
3021,3,23,1,0,*?*?*?*?*?*?*?*?*?*?*?*?*?*?*?*?*?*?*?*?*?*?,8.5,3.6,69,100721,0,-0,318,0.0,-0.0,0.0,0,0,0,0,237,7.7,10,5,9999,99999,9,999999999,0.0,999,999,99
3021,3,23,2,0,*?*?*?*?*?*?*?*?*?*?*?*?*?*?*?*?*?*?*?*?*?*?,9.1,3.4,65,100721,0,-0,320,0.0,-0.0,0.0,0,0,0,0,233,7.7,10,5,9999,99999,9,999999999,0.0,999,999,99
3021,3,23,3,0,*?*?*?*?*?*?*?*?*?*?*?*?*?*?*?*?*?*?*?*?*?*?,8.1,3.0,68,100721,0,-0,316,0.0,-0.0,0.0,0,0,0,0,230,6.7,10,5,9999,99999,9,999999999,0.0,999,999,99
3021,3,23,4,0,*?*?*?*?*?*?*?*?*?*?*?*?*?*?*?*?*?*?*?*?*?*?,7.7,2.9,69,100721,0,-0,314,0.0,-0.0,0.0,0,0,0,0,227,5.7,10,5,9999,99999,9,999999999,0.0,999,999,99
3021,3,23,5,0,*?*?*?*?*?*?*?*?*?*?*?*?*?*?*?*?*?*?*?*?*?*?,7.1,2.3,69,100721,0,-0,311,0.0,-0.0,0.0,0,0,0,0,223,6.2,10,5,9999,99999,9,999999999,0.0,999,999,99
3021,3,23,6,0,*?*?*?*?*?*?*?*?*?*?*?*?*?*?*?*?*?*?*?*?*?*?,8.1,3.6,70,100721,82,1379,316,2.1,0.0,2.1,282,-0,282,88,220,6.7,10,5,9999,99999,9,999999999,0.0,999,999,99
3021,3,23,7,0,*?*?*?*?*?*?*?*?*?*?*?*?*?*?*?*?*?*?*?*?*?*?,9.0,4.1,69,100721,297,1378,283,154.9,482.8,50.8,15987,38123,7627,933,233,4.6,2,1,9999,99999,9,999999999,0.0,999,999,99
3021,3,23,8,0,*?*?*?*?*?*?*?*?*?*?*?*?*?*?*?*?*?*?*?*?*?*?,10.1,5.1,69,100721,493,1377,280,290.4,567.8,87.1,30128,52453,12517,1670,247,3.6,0,0,9999,99999,9,999999999,0.0,999,999,99
3021,3,23,9,0,*?*?*?*?*?*?*?*?*?*?*?*?*?*?*?*?*?*?*?*?*?*?,13.3,5.9,59,100721,657,1377,294,403.4,591.7,121.0,42003,57704,16709,2489,260,6.2,0,0,9999,99999,9,999999999,0.0,999,999,99
3021,3,23,10,0,*?*?*?*?*?*?*?*?*?*?*?*?*?*?*?*?*?*?*?*?*?*?,16.7,6.2,49,100721,778,1377,309,486.6,602.9,146.0,50851,60014,19608,3268,273,6.2,0,0,9999,99999,9,999999999,0.0,999,999,99
3021,3,23,11,0,*?*?*?*?*?*?*?*?*?*?*?*?*?*?*?*?*?*?*?*?*?*?,18.2,6.7,45,100721,847,1376,317,534.4,607.9,160.3,55967,60963,21196,3830,287,7.7,0,0,9999,99999,9,999999999,0.0,999,999,99
3021,3,23,12,0,*?*?*?*?*?*?*?*?*?*?*?*?*?*?*?*?*?*?*?*?*?*?,19.9,5.6,38,100721,860,1376,322,543.4,608.7,163.0,56943,61121,21493,3950,300,7.7,0,0,9999,99999,9,999999999,0.0,999,999,99
3021,3,23,13,0,*?*?*?*?*?*?*?*?*?*?*?*?*?*?*?*?*?*?*?*?*?*?,20.4,6.7,39,100721,816,1376,326,513.2,605.8,154.0,53698,60570,20498,3568,302,8.8,0,0,9999,99999,9,999999999,0.0,999,999,99
3021,3,23,14,0,*?*?*?*?*?*?*?*?*?*?*?*?*?*?*?*?*?*?*?*?*?*?,20.5,6.6,39,100721,718,1376,326,445.8,597.9,133.7,46499,59000,18203,2860,303,8.2,0,0,9999,99999,9,999999999,0.0,999,999,99
3021,3,23,15,0,*?*?*?*?*?*?*?*?*?*?*?*?*?*?*?*?*?*?*?*?*?*?,20.4,7.4,42,100721,573,1376,360,272.8,233.8,175.4,28937,23308,19839,3772,305,8.8,7,4,9999,99999,9,999999999,0.0,999,999,99
3021,3,23,16,0,*?*?*?*?*?*?*?*?*?*?*?*?*?*?*?*?*?*?*?*?*?*?,20.4,7.7,42,100721,391,1378,360,173.5,218.3,111.6,18328,19245,12947,2224,307,8.8,7,4,9999,99999,9,999999999,0.0,999,999,99
3021,3,23,17,0,*?*?*?*?*?*?*?*?*?*?*?*?*?*?*?*?*?*?*?*?*?*?,20.1,7.0,41,100721,183,1377,358,60.8,163.2,39.1,6388,9884,5297,695,308,7.7,7,4,9999,99999,9,999999999,0.0,999,999,99
3021,3,23,18,0,*?*?*?*?*?*?*?*?*?*?*?*?*?*?*?*?*?*?*?*?*?*?,18.5,8.3,49,100721,0,-0,364,0.0,-0.0,0.0,0,0,0,0,310,7.7,10,5,9999,99999,9,999999999,0.0,999,999,99
3021,3,23,19,0,*?*?*?*?*?*?*?*?*?*?*?*?*?*?*?*?*?*?*?*?*?*?,15.9,7.9,57,100721,0,-0,351,0.0,-0.0,0.0,0,0,0,0,282,6.2,10,5,9999,99999,9,999999999,0.0,999,999,99
3021,3,23,20,0,*?*?*?*?*?*?*?*?*?*?*?*?*?*?*?*?*?*?*?*?*?*?,14.0,7.6,63,100721,0,-0,342,0.0,-0.0,0.0,0,0,0,0,253,6.7,10,5,9999,99999,9,999999999,0.0,999,999,99
3021,3,23,21,0,*?*?*?*?*?*?*?*?*?*?*?*?*?*?*?*?*?*?*?*?*?*?,12.9,6.6,63,100721,0,-0,337,0.0,-0.0,0.0,0,0,0,0,225,3.6,10,5,9999,99999,9,999999999,0.0,999,999,99
3021,3,23,22,0,*?*?*?*?*?*?*?*?*?*?*?*?*?*?*?*?*?*?*?*?*?*?,12.5,7.1,67,100721,0,-0,335,0.0,-0.0,0.0,0,0,0,0,197,5.7,10,5,9999,99999,9,999999999,0.0,999,999,99
3021,3,23,23,0,*?*?*?*?*?*?*?*?*?*?*?*?*?*?*?*?*?*?*?*?*?*?,10.8,7.0,75,100721,0,-0,327,0.0,-0.0,0.0,0,0,0,0,168,6.2,10,5,9999,99999,9,999999999,0.0,999,999,99
3021,3,23,24,0,*?*?*?*?*?*?*?*?*?*?*?*?*?*?*?*?*?*?*?*?*?*?,7.1,3.8,77,100721,0,-0,311,0.0,-0.0,0.0,0,0,0,0,240,6.7,10,5,9999,99999,9,999999999,0.0,999,999,99
3021,3,24,1,0,*?*?*?*?*?*?*?*?*?*?*?*?*?*?*?*?*?*?*?*?*?*?,6.8,6.9,100,101155,0,-0,309,0.0,-0.0,0.0,0,0,0,0,148,4.6,10,5,9999,99999,9,999999999,0.0,999,999,99
3021,3,24,2,0,*?*?*?*?*?*?*?*?*?*?*?*?*?*?*?*?*?*?*?*?*?*?,4.9,5.0,100,101155,0,-0,301,0.0,-0.0,0.0,0,0,0,0,157,4.6,10,5,9999,99999,9,999999999,0.0,999,999,99
3021,3,24,3,0,*?*?*?*?*?*?*?*?*?*?*?*?*?*?*?*?*?*?*?*?*?*?,4.9,4.8,100,101155,0,-0,301,0.0,-0.0,0.0,0,0,0,0,165,5.2,10,5,9999,99999,9,999999999,0.0,999,999,99
3021,3,24,4,0,*?*?*?*?*?*?*?*?*?*?*?*?*?*?*?*?*?*?*?*?*?*?,4.4,4.5,100,101155,0,-0,299,0.0,-0.0,0.0,0,0,0,0,173,5.2,10,5,9999,99999,9,999999999,0.0,999,999,99
3021,3,24,5,0,*?*?*?*?*?*?*?*?*?*?*?*?*?*?*?*?*?*?*?*?*?*?,3.7,3.8,100,101155,0,-0,296,0.0,-0.0,0.0,0,0,0,0,182,5.2,10,5,9999,99999,9,999999999,0.0,999,999,99
3021,3,24,6,0,*?*?*?*?*?*?*?*?*?*?*?*?*?*?*?*?*?*?*?*?*?*?,3.1,3.0,100,101155,90,1370,294,3.8,0.0,3.8,492,-0,491,156,190,5.2,10,5,9999,99999,9,999999999,0.0,999,999,99
3021,3,24,7,0,*?*?*?*?*?*?*?*?*?*?*?*?*?*?*?*?*?*?*?*?*?*?,4.6,4.6,100,101155,305,1376,300,46.7,0.0,46.7,5448,0,5459,1842,185,6.7,10,5,9999,99999,9,999999999,0.0,999,999,99
3021,3,24,8,0,*?*?*?*?*?*?*?*?*?*?*?*?*?*?*?*?*?*?*?*?*?*?,6.3,6.2,100,101155,501,1376,307,85.9,0.0,85.9,10052,0,10082,3608,180,7.7,10,5,9999,99999,9,999999999,0.0,999,999,99
3021,3,24,9,0,*?*?*?*?*?*?*?*?*?*?*?*?*?*?*?*?*?*?*?*?*?*?,8.9,8.5,100,101155,665,1376,318,118.6,0.0,118.6,13996,0,14046,5273,175,6.2,10,5,9999,99999,9,999999999,0.2,999,999,99
3021,3,24,10,0,*?*?*?*?*?*?*?*?*?*?*?*?*?*?*?*?*?*?*?*?*?*?,10.9,9.1,91,101155,785,1376,327,142.7,0.0,142.7,16955,0,17021,6592,170,6.2,10,5,9999,99999,9,999999999,0.3,999,999,99
3021,3,24,11,0,*?*?*?*?*?*?*?*?*?*?*?*?*?*?*?*?*?*?*?*?*?*?,13.2,8.1,73,101155,854,1376,338,156.5,0.0,156.5,18672,0,18750,7376,165,5.7,10,5,9999,99999,9,999999999,0.2,999,999,99
3021,3,24,12,0,*?*?*?*?*?*?*?*?*?*?*?*?*?*?*?*?*?*?*?*?*?*?,15.2,6.9,59,101155,867,1376,348,159.1,0.0,159.1,18987,0,19067,7524,160,5.7,10,5,9999,99999,9,999999999,1.2,999,999,99
3021,3,24,13,0,*?*?*?*?*?*?*?*?*?*?*?*?*?*?*?*?*?*?*?*?*?*?,15.4,4.5,49,101155,823,1376,350,150.2,0.0,150.2,17892,0,17964,7019,160,6.2,10,5,9999,99999,9,999999999,0.4,999,999,99
3021,3,24,14,0,*?*?*?*?*?*?*?*?*?*?*?*?*?*?*?*?*?*?*?*?*?*?,15.3,5.8,54,101155,725,1376,349,130.6,0.0,130.6,15467,0,15525,5923,160,5.7,10,5,9999,99999,9,999999999,0.4,999,999,99
3021,3,24,15,0,*?*?*?*?*?*?*?*?*?*?*?*?*?*?*?*?*?*?*?*?*?*?,15.8,6.6,56,101155,579,1375,351,101.6,0.0,101.6,11933,0,11972,4386,160,5.7,10,5,9999,99999,9,999999999,0.1,999,999,99
3021,3,24,16,0,*?*?*?*?*?*?*?*?*?*?*?*?*?*?*?*?*?*?*?*?*?*?,15.5,6.9,58,101155,397,1376,350,65.1,0.0,65.1,7590,0,7609,2638,160,6.2,10,5,9999,99999,9,999999999,0.0,999,999,99
3021,3,24,17,0,*?*?*?*?*?*?*?*?*?*?*?*?*?*?*?*?*?*?*?*?*?*?,15.0,5.8,55,101155,189,1374,347,23.6,0.0,23.6,2779,-0,2783,914,160,6.2,10,5,9999,99999,9,999999999,0.1,999,999,99
3021,3,24,18,0,*?*?*?*?*?*?*?*?*?*?*?*?*?*?*?*?*?*?*?*?*?*?,13.5,6.6,64,101155,0,-0,340,0.0,-0.0,0.0,0,0,0,0,160,5.7,10,5,9999,99999,9,999999999,0.1,999,999,99
3021,3,24,19,0,*?*?*?*?*?*?*?*?*?*?*?*?*?*?*?*?*?*?*?*?*?*?,11.3,6.6,74,101155,0,-0,330,0.0,-0.0,0.0,0,0,0,0,158,6.2,10,5,9999,99999,9,999999999,0.0,999,999,99
3021,3,24,20,0,*?*?*?*?*?*?*?*?*?*?*?*?*?*?*?*?*?*?*?*?*?*?,8.8,6.4,87,101155,0,-0,318,0.0,-0.0,0.0,0,0,0,0,157,5.7,10,5,9999,99999,9,999999999,0.0,999,999,99
3021,3,24,21,0,*?*?*?*?*?*?*?*?*?*?*?*?*?*?*?*?*?*?*?*?*?*?,8.0,6.6,93,101155,0,-0,315,0.0,-0.0,0.0,0,0,0,0,155,5.7,10,5,9999,99999,9,999999999,1.0,999,999,99
3021,3,24,22,0,*?*?*?*?*?*?*?*?*?*?*?*?*?*?*?*?*?*?*?*?*?*?,7.0,5.6,94,101155,0,-0,310,0.0,-0.0,0.0,0,0,0,0,153,3.6,10,5,9999,99999,9,999999999,0.0,999,999,99
3021,3,24,23,0,*?*?*?*?*?*?*?*?*?*?*?*?*?*?*?*?*?*?*?*?*?*?,6.5,5.3,94,101155,0,-0,308,0.0,-0.0,0.0,0,0,0,0,152,4.1,10,5,9999,99999,9,999999999,0.1,999,999,99
3021,3,24,24,0,*?*?*?*?*?*?*?*?*?*?*?*?*?*?*?*?*?*?*?*?*?*?,9.1,7.0,89,101155,0,-0,320,0.0,-0.0,0.0,0,0,0,0,140,4.6,10,5,9999,99999,9,999999999,0.0,999,999,99
3021,3,25,1,0,*?*?*?*?*?*?*?*?*?*?*?*?*?*?*?*?*?*?*?*?*?*?,5.8,5.8,100,100908,0,-0,305,0.0,-0.0,0.0,0,0,0,0,148,2.1,10,5,9999,99999,9,999999999,0.0,999,999,99
3021,3,25,2,0,*?*?*?*?*?*?*?*?*?*?*?*?*?*?*?*?*?*?*?*?*?*?,5.5,5.5,100,100908,0,-0,304,0.0,-0.0,0.0,0,0,0,0,147,2.6,10,5,9999,99999,9,999999999,0.0,999,999,99
3021,3,25,3,0,*?*?*?*?*?*?*?*?*?*?*?*?*?*?*?*?*?*?*?*?*?*?,5.6,5.6,100,100908,0,-0,304,0.0,-0.0,0.0,0,0,0,0,145,3.1,10,5,9999,99999,9,999999999,0.0,999,999,99
3021,3,25,4,0,*?*?*?*?*?*?*?*?*?*?*?*?*?*?*?*?*?*?*?*?*?*?,5.1,5.1,100,100908,0,-0,302,0.0,-0.0,0.0,0,0,0,0,143,2.6,10,5,9999,99999,9,999999999,0.0,999,999,99
3021,3,25,5,0,*?*?*?*?*?*?*?*?*?*?*?*?*?*?*?*?*?*?*?*?*?*?,5.5,5.5,100,100908,0,-0,283,0.0,-0.0,0.0,0,0,0,0,142,3.6,5,3,9999,99999,9,999999999,0.0,999,999,99
3021,3,25,6,0,*?*?*?*?*?*?*?*?*?*?*?*?*?*?*?*?*?*?*?*?*?*?,4.7,4.8,100,100908,99,1377,258,19.2,186.6,5.8,2085,11380,994,200,140,4.1,0,0,9999,99999,9,999999999,0.0,999,999,99
3021,3,25,7,0,*?*?*?*?*?*?*?*?*?*?*?*?*?*?*?*?*?*?*?*?*?*?,3.9,3.9,100,100908,313,1374,254,167.0,513.1,50.1,17335,41504,7594,933,133,4.1,0,0,9999,99999,9,999999999,0.0,999,999,99
3021,3,25,8,0,*?*?*?*?*?*?*?*?*?*?*?*?*?*?*?*?*?*?*?*?*?*?,7.0,7.0,100,100908,509,1375,271,301.9,570.9,90.6,31321,53136,12951,1744,127,6.2,0,0,9999,99999,9,999999999,0.0,999,999,99
3021,3,25,9,0,*?*?*?*?*?*?*?*?*?*?*?*?*?*?*?*?*?*?*?*?*?*?,10.0,10.1,100,100908,672,1374,290,414.6,593.5,124.4,43177,58067,17098,2581,120,5.7,0,0,9999,99999,9,999999999,0.0,999,999,99
3021,3,25,10,0,*?*?*?*?*?*?*?*?*?*?*?*?*?*?*?*?*?*?*?*?*?*?,11.7,10.4,100,100908,792,1374,298,497.4,604.1,149.2,51996,60242,19962,3385,113,3.6,0,0,9999,99999,9,999999999,0.0,999,999,99
3021,3,25,11,0,*?*?*?*?*?*?*?*?*?*?*?*?*?*?*?*?*?*?*?*?*?*?,13.3,8.9,83,100908,861,1375,301,544.8,608.8,163.4,57081,61140,21532,3967,107,6.2,0,0,9999,99999,9,999999999,0.0,999,999,99
3021,3,25,12,0,*?*?*?*?*?*?*?*?*?*?*?*?*?*?*?*?*?*?*?*?*?*?,14.8,8.3,72,100908,874,1375,306,553.4,609.6,166.0,58014,61283,21814,4086,100,7.2,0,0,9999,99999,9,999999999,0.0,999,999,99
3021,3,25,13,0,*?*?*?*?*?*?*?*?*?*?*?*?*?*?*?*?*?*?*?*?*?*?,16.1,6.7,60,100908,829,1374,308,522.8,606.7,156.9,54722,60749,20810,3683,143,5.7,0,0,9999,99999,9,999999999,0.0,999,999,99
3021,3,25,14,0,*?*?*?*?*?*?*?*?*?*?*?*?*?*?*?*?*?*?*?*?*?*?,15.8,7.1,63,100908,731,1375,307,455.1,599.1,136.5,47483,59246,18522,2947,187,5.2,0,0,9999,99999,9,999999999,0.0,999,999,99
3021,3,25,15,0,*?*?*?*?*?*?*?*?*?*?*?*?*?*?*?*?*?*?*?*?*?*?,16.2,6.4,58,100908,586,1376,307,354.8,583.1,106.4,36872,55818,14939,2111,230,6.7,0,0,9999,99999,9,999999999,0.0,999,999,99
3021,3,25,16,0,*?*?*?*?*?*?*?*?*?*?*?*?*?*?*?*?*?*?*?*?*?*?,16.2,5.6,56,100908,403,1375,306,228.8,546.6,68.7,23719,47924,10104,1289,273,6.2,0,0,9999,99999,9,999999999,0.0,999,999,99
3021,3,25,17,0,*?*?*?*?*?*?*?*?*?*?*?*?*?*?*?*?*?*?*?*?*?*?,16.1,4.8,53,100908,196,1378,303,85.8,422.4,25.7,8831,30004,4207,525,317,7.2,0,0,9999,99999,9,999999999,0.0,999,999,99
3021,3,25,18,0,*?*?*?*?*?*?*?*?*?*?*?*?*?*?*?*?*?*?*?*?*?*?,14.3,6.4,66,100908,0,-0,326,0.0,-0.0,0.0,0,0,0,0,360,5.7,6,3,9999,99999,9,999999999,0.0,999,999,99
3021,3,25,19,0,*?*?*?*?*?*?*?*?*?*?*?*?*?*?*?*?*?*?*?*?*?*?,11.9,6.9,79,100908,0,-0,332,0.0,-0.0,0.0,0,0,0,0,307,6.2,10,5,9999,99999,9,999999999,0.0,999,999,99
3021,3,25,20,0,*?*?*?*?*?*?*?*?*?*?*?*?*?*?*?*?*?*?*?*?*?*?,10.0,8.0,97,100908,0,-0,323,0.0,-0.0,0.0,0,0,0,0,253,4.1,10,5,9999,99999,9,999999999,0.0,999,999,99
3021,3,25,21,0,*?*?*?*?*?*?*?*?*?*?*?*?*?*?*?*?*?*?*?*?*?*?,9.0,8.0,100,100908,0,-0,319,0.0,-0.0,0.0,0,0,0,0,200,3.6,10,5,9999,99999,9,999999999,0.1,999,999,99
3021,3,25,22,0,*?*?*?*?*?*?*?*?*?*?*?*?*?*?*?*?*?*?*?*?*?*?,7.7,7.4,100,100908,0,-0,313,0.0,-0.0,0.0,0,0,0,0,147,2.6,10,5,9999,99999,9,999999999,0.0,999,999,99
3021,3,25,23,0,*?*?*?*?*?*?*?*?*?*?*?*?*?*?*?*?*?*?*?*?*?*?,7.0,6.7,100,100908,0,-0,310,0.0,-0.0,0.0,0,0,0,0,93,3.1,10,5,9999,99999,9,999999999,0.0,999,999,99
3021,3,25,24,0,*?*?*?*?*?*?*?*?*?*?*?*?*?*?*?*?*?*?*?*?*?*?,6.1,6.1,100,100908,0,-0,306,0.0,-0.0,0.0,0,0,0,0,150,1.5,10,5,9999,99999,9,999999999,0.4,999,999,99
3021,3,26,1,0,*?*?*?*?*?*?*?*?*?*?*?*?*?*?*?*?*?*?*?*?*?*?,4.7,4.6,100,101833,0,-0,301,0.0,-0.0,0.0,0,0,0,0,90,1.5,10,5,9999,99999,9,999999999,0.0,999,999,99
3021,3,26,2,0,*?*?*?*?*?*?*?*?*?*?*?*?*?*?*?*?*?*?*?*?*?*?,3.6,3.6,100,101833,0,-0,296,0.0,-0.0,0.0,0,0,0,0,140,1.5,10,5,9999,99999,9,999999999,0.0,999,999,99
3021,3,26,3,0,*?*?*?*?*?*?*?*?*?*?*?*?*?*?*?*?*?*?*?*?*?*?,3.0,3.0,100,101833,0,-0,294,0.0,-0.0,0.0,0,0,0,0,190,1.5,10,5,9999,99999,9,999999999,0.0,999,999,99
3021,3,26,4,0,*?*?*?*?*?*?*?*?*?*?*?*?*?*?*?*?*?*?*?*?*?*?,2.5,2.5,100,101833,0,-0,291,0.0,-0.0,0.0,0,0,0,0,240,1.5,10,5,9999,99999,9,999999999,0.0,999,999,99
3021,3,26,5,0,*?*?*?*?*?*?*?*?*?*?*?*?*?*?*?*?*?*?*?*?*?*?,1.9,1.9,100,101833,0,-0,289,0.0,-0.0,0.0,0,0,0,0,290,1.0,10,5,9999,99999,9,999999999,0.0,999,999,99
3021,3,26,6,0,*?*?*?*?*?*?*?*?*?*?*?*?*?*?*?*?*?*?*?*?*?*?,2.5,2.5,100,101833,107,1370,287,12.6,21.5,10.9,1462,1061,1376,226,340,1.5,9,5,9999,99999,9,999999999,0.0,999,999,99
3021,3,26,7,0,*?*?*?*?*?*?*?*?*?*?*?*?*?*?*?*?*?*?*?*?*?*?,3.0,3.0,100,101833,322,1376,276,151.2,289.5,83.5,15630,23188,10673,1546,342,2.1,6,3,9999,99999,9,999999999,0.0,999,999,99
3021,3,26,8,0,*?*?*?*?*?*?*?*?*?*?*?*?*?*?*?*?*?*?*?*?*?*?,4.8,4.8,100,101833,517,1375,271,303.9,514.7,110.3,32330,48673,14231,2103,343,2.6,3,2,9999,99999,9,999999999,0.0,999,999,99
3021,3,26,9,0,*?*?*?*?*?*?*?*?*?*?*?*?*?*?*?*?*?*?*?*?*?*?,7.9,7.7,100,101833,680,1374,288,415.1,534.4,150.7,44320,53479,18882,3129,345,4.1,3,2,9999,99999,9,999999999,0.0,999,999,99
3021,3,26,10,0,*?*?*?*?*?*?*?*?*?*?*?*?*?*?*?*?*?*?*?*?*?*?,10.3,7.7,100,101833,800,1375,290,502.6,598.4,154.3,52468,59666,20507,3512,347,3.6,1,0,9999,99999,9,999999999,0.0,999,999,99
3021,3,26,11,0,*?*?*?*?*?*?*?*?*?*?*?*?*?*?*?*?*?*?*?*?*?*?,12.0,8.1,96,101833,868,1374,302,548.2,583.2,179.8,57099,58333,23203,4341,348,4.6,2,1,9999,99999,9,999999999,0.0,999,999,99
3021,3,26,12,0,*?*?*?*?*?*?*?*?*?*?*?*?*?*?*?*?*?*?*?*?*?*?,14.0,8.5,87,101833,880,1374,323,520.8,426.8,247.4,54782,43895,28775,6272,350,5.7,5,3,9999,99999,9,999999999,0.0,999,999,99
3021,3,26,13,0,*?*?*?*?*?*?*?*?*?*?*?*?*?*?*?*?*?*?*?*?*?*?,13.9,9.9,97,101833,836,1375,317,521.3,546.0,189.2,55954,56082,23126,4477,305,4.6,3,2,9999,99999,9,999999999,0.0,999,999,99
3021,3,26,14,0,*?*?*?*?*?*?*?*?*?*?*?*?*?*?*?*?*?*?*?*?*?*?,14.1,8.5,87,101833,737,1374,319,445.2,487.9,183.4,47097,49326,22304,4011,260,5.2,4,2,9999,99999,9,999999999,0.0,999,999,99
3021,3,26,15,0,*?*?*?*?*?*?*?*?*?*?*?*?*?*?*?*?*?*?*?*?*?*?,14.0,8.3,86,101833,592,1375,330,283.4,234.9,182.2,30085,23602,20561,3956,215,6.2,7,4,9999,99999,9,999999999,0.0,999,999,99
3021,3,26,16,0,*?*?*?*?*?*?*?*?*?*?*?*?*?*?*?*?*?*?*?*?*?*?,14.0,8.4,86,101833,409,1374,319,225.9,446.1,93.1,23753,39286,12037,1728,170,5.7,4,2,9999,99999,9,999999999,0.0,999,999,99
3021,3,26,17,0,*?*?*?*?*?*?*?*?*?*?*?*?*?*?*?*?*?*?*?*?*?*?,13.6,8.3,87,101833,202,1376,328,71.1,173.0,45.7,7586,10830,5561,832,125,6.2,7,4,9999,99999,9,999999999,0.0,999,999,99
3021,3,26,18,0,*?*?*?*?*?*?*?*?*?*?*?*?*?*?*?*?*?*?*?*?*?*?,11.4,8.8,100,101833,0,-0,330,0.0,-0.0,0.0,0,0,0,0,80,5.2,10,5,9999,99999,9,999999999,0.0,999,999,99
3021,3,26,19,0,*?*?*?*?*?*?*?*?*?*?*?*?*?*?*?*?*?*?*?*?*?*?,10.3,10.2,100,101833,0,-0,324,0.0,-0.0,0.0,0,0,0,0,100,3.6,10,5,9999,99999,9,999999999,0.0,999,999,99
3021,3,26,20,0,*?*?*?*?*?*?*?*?*?*?*?*?*?*?*?*?*?*?*?*?*?*?,7.5,7.6,100,101833,0,-0,312,0.0,-0.0,0.0,0,0,0,0,120,3.1,10,5,9999,99999,9,999999999,0.0,999,999,99
3021,3,26,21,0,*?*?*?*?*?*?*?*?*?*?*?*?*?*?*?*?*?*?*?*?*?*?,6.6,6.6,100,101833,0,-0,309,0.0,-0.0,0.0,0,0,0,0,140,3.6,10,5,9999,99999,9,999999999,0.0,999,999,99
3021,3,26,22,0,*?*?*?*?*?*?*?*?*?*?*?*?*?*?*?*?*?*?*?*?*?*?,6.5,6.4,100,101833,0,-0,308,0.0,-0.0,0.0,0,0,0,0,160,3.1,10,5,9999,99999,9,999999999,0.0,999,999,99
3021,3,26,23,0,*?*?*?*?*?*?*?*?*?*?*?*?*?*?*?*?*?*?*?*?*?*?,6.1,6.1,100,101833,0,-0,306,0.0,-0.0,0.0,0,0,0,0,180,3.1,10,5,9999,99999,9,999999999,0.0,999,999,99
3021,3,26,24,0,*?*?*?*?*?*?*?*?*?*?*?*?*?*?*?*?*?*?*?*?*?*?,6.2,5.9,100,101833,0,-0,307,0.0,-0.0,0.0,0,0,0,0,40,1.0,10,5,9999,99999,9,999999999,0.0,999,999,99
3021,3,27,1,0,*?*?*?*?*?*?*?*?*?*?*?*?*?*?*?*?*?*?*?*?*?*?,5.9,5.9,100,101380,0,-0,306,0.0,-0.0,0.0,0,0,0,0,183,2.1,10,5,9999,99999,9,999999999,0.0,999,999,99
3021,3,27,2,0,*?*?*?*?*?*?*?*?*?*?*?*?*?*?*?*?*?*?*?*?*?*?,6.0,5.9,100,101380,0,-0,306,0.0,-0.0,0.0,0,0,0,0,167,2.1,10,5,9999,99999,9,999999999,0.0,999,999,99
3021,3,27,3,0,*?*?*?*?*?*?*?*?*?*?*?*?*?*?*?*?*?*?*?*?*?*?,6.0,5.9,100,101380,0,-0,306,0.0,-0.0,0.0,0,0,0,0,150,2.1,10,5,9999,99999,9,999999999,0.0,999,999,99
3021,3,27,4,0,*?*?*?*?*?*?*?*?*?*?*?*?*?*?*?*?*?*?*?*?*?*?,5.7,5.6,100,101380,0,-0,305,0.0,-0.0,0.0,0,0,0,0,133,2.1,10,5,9999,99999,9,999999999,0.0,999,999,99
3021,3,27,5,0,*?*?*?*?*?*?*?*?*?*?*?*?*?*?*?*?*?*?*?*?*?*?,5.4,5.3,100,101380,0,-0,303,0.0,-0.0,0.0,0,0,0,0,117,1.5,10,5,9999,99999,9,999999999,0.0,999,999,99
3021,3,27,6,0,*?*?*?*?*?*?*?*?*?*?*?*?*?*?*?*?*?*?*?*?*?*?,5.0,5.0,100,101380,116,1376,293,20.7,61.7,15.5,2295,2640,2021,254,100,2.1,8,4,9999,99999,9,999999999,0.0,999,999,99
3021,3,27,7,0,*?*?*?*?*?*?*?*?*?*?*?*?*?*?*?*?*?*?*?*?*?*?,6.0,5.9,100,101380,330,1374,302,90.0,49.8,78.0,9872,4256,8826,2049,100,1.5,9,5,9999,99999,9,999999999,0.0,999,999,99
3021,3,27,8,0,*?*?*?*?*?*?*?*?*?*?*?*?*?*?*?*?*?*?*?*?*?*?,6.8,6.9,100,101380,525,1374,302,209.1,137.9,156.4,22764,13423,17756,3628,100,1.0,8,4,9999,99999,9,999999999,0.0,999,999,99
3021,3,27,9,0,*?*?*?*?*?*?*?*?*?*?*?*?*?*?*?*?*?*?*?*?*?*?,8.3,7.7,98,101380,688,1374,304,335.7,239.4,215.9,35776,24785,24083,4934,100,2.1,7,4,9999,99999,9,999999999,0.0,999,999,99
3021,3,27,10,0,*?*?*?*?*?*?*?*?*?*?*?*?*?*?*?*?*?*?*?*?*?*?,10.0,8.4,91,101380,807,1373,312,400.8,243.5,257.7,42936,25789,28369,6391,100,2.6,7,4,9999,99999,9,999999999,0.0,999,999,99
3021,3,27,11,0,*?*?*?*?*?*?*?*?*?*?*?*?*?*?*?*?*?*?*?*?*?*?,10.9,8.0,84,101380,875,1373,324,279.6,58.4,242.4,30822,5896,27323,8305,100,4.6,9,5,9999,99999,9,999999999,0.4,999,999,99
3021,3,27,12,0,*?*?*?*?*?*?*?*?*?*?*?*?*?*?*?*?*?*?*?*?*?*?,12.0,7.9,77,101380,887,1373,329,283.7,58.4,246.0,31289,5903,27736,8494,100,3.6,9,5,9999,99999,9,999999999,0.6,999,999,99
3021,3,27,13,0,*?*?*?*?*?*?*?*?*?*?*?*?*?*?*?*?*?*?*?*?*?*?,12.0,7.4,75,101380,842,1373,317,465.7,340.3,257.1,50171,36232,28371,6502,90,1.5,6,3,9999,99999,9,999999999,0.0,999,999,99
3021,3,27,14,0,*?*?*?*?*?*?*?*?*?*?*?*?*?*?*?*?*?*?*?*?*?*?,12.2,7.3,74,101380,744,1374,313,433.0,419.9,205.7,45321,42434,24472,4572,80,1.5,5,3,9999,99999,9,999999999,0.0,999,999,99
3021,3,27,15,0,*?*?*?*?*?*?*?*?*?*?*?*?*?*?*?*?*?*?*?*?*?*?,12.3,7.7,75,101380,598,1374,310,352.2,475.8,145.1,37132,46357,18117,2904,70,2.1,4,2,9999,99999,9,999999999,0.5,999,999,99
3021,3,27,16,0,*?*?*?*?*?*?*?*?*?*?*?*?*?*?*?*?*?*?*?*?*?*?,12.1,7.1,73,101380,415,1373,317,207.9,308.1,114.8,22042,27808,13346,2287,60,1.5,6,3,9999,99999,9,999999999,0.2,999,999,99
3021,3,27,17,0,*?*?*?*?*?*?*?*?*?*?*?*?*?*?*?*?*?*?*?*?*?*?,11.8,7.0,74,101380,208,1374,324,63.1,105.0,47.2,6729,6698,5735,860,50,3.6,8,4,9999,99999,9,999999999,0.1,999,999,99
3021,3,27,18,0,*?*?*?*?*?*?*?*?*?*?*?*?*?*?*?*?*?*?*?*?*?*?,11.1,5.9,72,101380,0,-0,329,0.0,-0.0,0.0,0,0,0,0,40,3.6,10,5,9999,99999,9,999999999,0.1,999,999,99
3021,3,27,19,0,*?*?*?*?*?*?*?*?*?*?*?*?*?*?*?*?*?*?*?*?*?*?,9.7,5.0,75,101380,0,-0,323,0.0,-0.0,0.0,0,0,0,0,40,1.0,10,5,9999,99999,9,999999999,0.0,999,999,99
3021,3,27,20,0,*?*?*?*?*?*?*?*?*?*?*?*?*?*?*?*?*?*?*?*?*?*?,8.1,5.0,83,101380,0,-0,315,0.0,-0.0,0.0,0,0,0,0,40,2.1,10,5,9999,99999,9,999999999,0.5,999,999,99
3021,3,27,21,0,*?*?*?*?*?*?*?*?*?*?*?*?*?*?*?*?*?*?*?*?*?*?,7.9,3.6,75,101380,0,-0,315,0.0,-0.0,0.0,0,0,0,0,40,3.1,10,5,9999,99999,9,999999999,0.7,999,999,99
3021,3,27,22,0,*?*?*?*?*?*?*?*?*?*?*?*?*?*?*?*?*?*?*?*?*?*?,7.6,4.1,80,101380,0,-0,313,0.0,-0.0,0.0,0,0,0,0,40,3.1,10,5,9999,99999,9,999999999,0.0,999,999,99
3021,3,27,23,0,*?*?*?*?*?*?*?*?*?*?*?*?*?*?*?*?*?*?*?*?*?*?,7.5,3.9,80,101380,0,-0,313,0.0,-0.0,0.0,0,0,0,0,40,2.6,10,5,9999,99999,9,999999999,1.6,999,999,99
3021,3,27,24,0,*?*?*?*?*?*?*?*?*?*?*?*?*?*?*?*?*?*?*?*?*?*?,5.7,5.8,100,101380,0,-0,305,0.0,-0.0,0.0,0,0,0,0,200,2.1,10,5,9999,99999,9,999999999,0.0,999,999,99
3021,3,28,1,0,*?*?*?*?*?*?*?*?*?*?*?*?*?*?*?*?*?*?*?*?*?*?,6.7,6.7,100,101558,0,-0,309,0.0,-0.0,0.0,0,0,0,0,47,1.0,10,5,9999,99999,9,999999999,0.1,999,999,99
3021,3,28,2,0,*?*?*?*?*?*?*?*?*?*?*?*?*?*?*?*?*?*?*?*?*?*?,6.5,6.4,100,101558,0,-0,308,0.0,-0.0,0.0,0,0,0,0,53,1.5,10,5,9999,99999,9,999999999,0.0,999,999,99
3021,3,28,3,0,*?*?*?*?*?*?*?*?*?*?*?*?*?*?*?*?*?*?*?*?*?*?,6.2,6.1,100,101558,0,-0,307,0.0,-0.0,0.0,0,0,0,0,60,0.5,10,5,9999,99999,9,999999999,0.0,999,999,99
3021,3,28,4,0,*?*?*?*?*?*?*?*?*?*?*?*?*?*?*?*?*?*?*?*?*?*?,6.1,6.1,100,101558,0,-0,306,0.0,-0.0,0.0,0,0,0,0,67,0.5,10,5,9999,99999,9,999999999,0.0,999,999,99
3021,3,28,5,0,*?*?*?*?*?*?*?*?*?*?*?*?*?*?*?*?*?*?*?*?*?*?,6.0,5.9,100,101558,0,-0,306,0.0,-0.0,0.0,0,0,0,0,73,0.0,10,5,9999,99999,9,999999999,0.1,999,999,99
3021,3,28,6,0,*?*?*?*?*?*?*?*?*?*?*?*?*?*?*?*?*?*?*?*?*?*?,6.4,6.4,100,101558,124,1370,304,18.5,27.2,16.1,2114,1450,1982,334,80,0.5,9,5,9999,99999,9,999999999,0.0,999,999,99
3021,3,28,7,0,*?*?*?*?*?*?*?*?*?*?*?*?*?*?*?*?*?*?*?*?*?*?,6.8,6.9,100,101558,338,1373,282,182.2,471.4,66.1,18650,38757,9592,1193,82,1.5,3,2,9999,99999,9,999999999,0.0,999,999,99
3021,3,28,8,0,*?*?*?*?*?*?*?*?*?*?*?*?*?*?*?*?*?*?*?*?*?*?,7.2,7.1,100,101558,533,1374,276,318.8,569.3,97.9,33032,53460,13842,1893,83,0.5,1,0,9999,99999,9,999999999,0.0,999,999,99
3021,3,28,9,0,*?*?*?*?*?*?*?*?*?*?*?*?*?*?*?*?*?*?*?*?*?*?,9.0,9.1,100,101558,695,1373,284,431.0,595.9,129.3,44922,58573,17678,2724,85,0.5,0,0,9999,99999,9,999999999,0.0,999,999,99
3021,3,28,10,0,*?*?*?*?*?*?*?*?*?*?*?*?*?*?*?*?*?*?*?*?*?*?,10.3,8.9,94,101558,814,1372,289,513.3,605.8,154.0,53693,60562,20487,3567,87,0.5,0,0,9999,99999,9,999999999,0.0,999,999,99
3021,3,28,11,0,*?*?*?*?*?*?*?*?*?*?*?*?*?*?*?*?*?*?*?*?*?*?,11.0,6.7,77,101558,882,1373,287,560.0,610.2,168.0,58721,61384,22020,4180,88,2.1,0,0,9999,99999,9,999999999,0.0,999,999,99
3021,3,28,12,0,*?*?*?*?*?*?*?*?*?*?*?*?*?*?*?*?*?*?*?*?*?*?,11.6,7.1,77,101558,894,1373,294,567.9,604.6,174.4,59475,60804,22678,4384,90,0.5,1,0,9999,99999,9,999999999,0.0,999,999,99
3021,3,28,13,0,*?*?*?*?*?*?*?*?*?*?*?*?*?*?*?*?*?*?*?*?*?*?,11.7,3.6,60,101558,848,1372,332,155.7,0.0,155.7,18574,0,18651,7328,97,1.0,10,5,9999,99999,9,999999999,0.0,999,999,99
3021,3,28,14,0,*?*?*?*?*?*?*?*?*?*?*?*?*?*?*?*?*?*?*?*?*?*?,11.8,4.6,63,101558,750,1373,309,437.2,420.3,207.7,45769,42520,24679,4641,103,1.5,5,3,9999,99999,9,999999999,0.0,999,999,99
3021,3,28,15,0,*?*?*?*?*?*?*?*?*?*?*?*?*?*?*?*?*?*?*?*?*?*?,11.3,4.6,66,101558,604,1373,330,106.7,0.0,106.7,12555,0,12597,4649,110,0.5,10,5,9999,99999,9,999999999,0.0,999,999,99
3021,3,28,16,0,*?*?*?*?*?*?*?*?*?*?*?*?*?*?*?*?*?*?*?*?*?*?,11.4,5.0,66,101558,421,1372,312,211.7,309.0,116.8,22443,28085,13562,2335,117,1.5,6,3,9999,99999,9,999999999,0.0,999,999,99
3021,3,28,17,0,*?*?*?*?*?*?*?*?*?*?*?*?*?*?*?*?*?*?*?*?*?*?,11.6,5.3,67,101558,214,1372,327,49.8,42.5,43.2,5518,2974,5115,914,123,1.0,9,5,9999,99999,9,999999999,0.0,999,999,99
3021,3,28,18,0,*?*?*?*?*?*?*?*?*?*?*?*?*?*?*?*?*?*?*?*?*?*?,10.8,6.4,77,101558,0,-0,323,0.0,-0.0,0.0,0,0,0,0,130,1.0,9,5,9999,99999,9,999999999,0.0,999,999,99
3021,3,28,19,0,*?*?*?*?*?*?*?*?*?*?*?*?*?*?*?*?*?*?*?*?*?*?,9.5,5.3,77,101558,0,-0,322,0.0,-0.0,0.0,0,0,0,0,123,1.5,10,5,9999,99999,9,999999999,0.0,999,999,99
3021,3,28,20,0,*?*?*?*?*?*?*?*?*?*?*?*?*?*?*?*?*?*?*?*?*?*?,9.4,6.1,83,101558,0,-0,321,0.0,-0.0,0.0,0,0,0,0,117,2.1,10,5,9999,99999,9,999999999,0.0,999,999,99
3021,3,28,21,0,*?*?*?*?*?*?*?*?*?*?*?*?*?*?*?*?*?*?*?*?*?*?,8.2,6.2,90,101558,0,-0,316,0.0,-0.0,0.0,0,0,0,0,110,2.1,10,5,9999,99999,9,999999999,0.0,999,999,99
3021,3,28,22,0,*?*?*?*?*?*?*?*?*?*?*?*?*?*?*?*?*?*?*?*?*?*?,7.8,7.7,100,101558,0,-0,314,0.0,-0.0,0.0,0,0,0,0,103,2.6,10,5,9999,99999,9,999999999,0.0,999,999,99
3021,3,28,23,0,*?*?*?*?*?*?*?*?*?*?*?*?*?*?*?*?*?*?*?*?*?*?,7.4,7.4,100,101558,0,-0,312,0.0,-0.0,0.0,0,0,0,0,97,2.6,10,5,9999,99999,9,999999999,0.0,999,999,99
3021,3,28,24,0,*?*?*?*?*?*?*?*?*?*?*?*?*?*?*?*?*?*?*?*?*?*?,7.4,5.3,90,101558,0,-0,312,0.0,-0.0,0.0,0,0,0,0,40,1.5,10,5,9999,99999,9,999999999,0.0,999,999,99
3021,3,29,1,0,*?*?*?*?*?*?*?*?*?*?*?*?*?*?*?*?*?*?*?*?*?*?,6.2,6.2,100,101425,0,-0,307,0.0,-0.0,0.0,0,0,0,0,93,0.5,10,5,9999,99999,9,999999999,0.0,999,999,99
3021,3,29,2,0,*?*?*?*?*?*?*?*?*?*?*?*?*?*?*?*?*?*?*?*?*?*?,5.8,5.8,100,101425,0,-0,305,0.0,-0.0,0.0,0,0,0,0,97,1.5,10,5,9999,99999,9,999999999,0.0,999,999,99
3021,3,29,3,0,*?*?*?*?*?*?*?*?*?*?*?*?*?*?*?*?*?*?*?*?*?*?,5.2,5.3,100,101425,0,-0,303,0.0,-0.0,0.0,0,0,0,0,100,0.5,10,5,9999,99999,9,999999999,0.0,999,999,99
3021,3,29,4,0,*?*?*?*?*?*?*?*?*?*?*?*?*?*?*?*?*?*?*?*?*?*?,4.9,4.8,100,101425,0,-0,301,0.0,-0.0,0.0,0,0,0,0,103,1.0,10,5,9999,99999,9,999999999,0.0,999,999,99
3021,3,29,5,0,*?*?*?*?*?*?*?*?*?*?*?*?*?*?*?*?*?*?*?*?*?*?,4.5,4.5,100,101425,0,-0,300,0.0,-0.0,0.0,0,0,0,0,107,1.0,10,5,9999,99999,9,999999999,0.0,999,999,99
3021,3,29,6,0,*?*?*?*?*?*?*?*?*?*?*?*?*?*?*?*?*?*?*?*?*?*?,5.1,5.1,100,101425,133,1376,302,12.4,0.0,12.4,1488,-0,1489,485,110,1.0,10,5,9999,99999,9,999999999,0.0,999,999,99
3021,3,29,7,0,*?*?*?*?*?*?*?*?*?*?*?*?*?*?*?*?*?*?*?*?*?*?,5.6,5.6,100,101425,346,1372,288,166.4,295.5,91.8,17170,24398,11648,1714,110,0.5,6,3,9999,99999,9,999999999,0.0,999,999,99
3021,3,29,8,0,*?*?*?*?*?*?*?*?*?*?*?*?*?*?*?*?*?*?*?*?*?*?,5.4,5.3,100,101425,540,1371,291,256.0,231.9,164.6,27115,22795,18679,3493,110,0.5,7,4,9999,99999,9,999999999,0.0,999,999,99
3021,3,29,9,0,*?*?*?*?*?*?*?*?*?*?*?*?*?*?*?*?*?*?*?*?*?*?,8.2,8.1,100,101425,702,1371,304,344.3,240.0,221.4,36709,24942,24648,5110,110,0.5,7,4,9999,99999,9,999999999,0.0,999,999,99
3021,3,29,10,0,*?*?*?*?*?*?*?*?*?*?*?*?*?*?*?*?*?*?*?*?*?*?,9.9,9.9,100,101425,821,1371,316,346.1,145.7,258.9,37865,15254,28944,6976,110,0.5,8,4,9999,99999,9,999999999,0.0,999,999,99
3021,3,29,11,0,*?*?*?*?*?*?*?*?*?*?*?*?*?*?*?*?*?*?*?*?*?*?,10.9,8.7,100,101425,889,1372,324,284.7,58.4,246.8,31377,5918,27807,8534,110,1.5,9,5,9999,99999,9,999999999,0.0,999,999,99
3021,3,29,12,0,*?*?*?*?*?*?*?*?*?*?*?*?*?*?*?*?*?*?*?*?*?*?,12.1,8.8,94,101425,900,1372,329,288.6,58.5,250.2,31817,5929,28194,8718,110,1.5,9,5,9999,99999,9,999999999,0.0,999,999,99
3021,3,29,13,0,*?*?*?*?*?*?*?*?*?*?*?*?*?*?*?*?*?*?*?*?*?*?,11.7,6.6,83,101425,855,1372,319,427.2,244.8,274.7,45875,26092,30082,7098,110,0.5,7,4,9999,99999,9,999999999,0.0,999,999,99
3021,3,29,14,0,*?*?*?*?*?*?*?*?*?*?*?*?*?*?*?*?*?*?*?*?*?*?,12.2,6.6,80,101425,756,1372,325,315.9,144.5,236.3,34511,14997,26497,6106,110,0.5,8,4,9999,99999,9,999999999,0.0,999,999,99
3021,3,29,15,0,*?*?*?*?*?*?*?*?*?*?*?*?*?*?*?*?*?*?*?*?*?*?,11.8,6.6,83,101425,610,1372,328,187.6,56.1,162.7,20624,5476,18338,4812,110,0.5,9,5,9999,99999,9,999999999,0.0,999,999,99
3021,3,29,16,0,*?*?*?*?*?*?*?*?*?*?*?*?*?*?*?*?*?*?*?*?*?*?,12.1,7.3,85,101425,427,1371,325,164.4,133.0,122.9,17887,12250,14047,2760,110,0.5,8,4,9999,99999,9,999999999,0.0,999,999,99
3021,3,29,17,0,*?*?*?*?*?*?*?*?*?*?*?*?*?*?*?*?*?*?*?*?*?*?,11.7,7.0,85,101425,220,1371,332,29.9,0.0,29.9,3503,0,3508,1159,110,0.5,10,5,9999,99999,9,999999999,0.0,999,999,99
3021,3,29,18,0,*?*?*?*?*?*?*?*?*?*?*?*?*?*?*?*?*?*?*?*?*?*?,11.0,7.7,94,101425,3,1440,328,0.0,0.0,0.0,0,0,0,0,110,0.5,10,5,9999,99999,9,999999999,0.0,999,999,99
3021,3,29,19,0,*?*?*?*?*?*?*?*?*?*?*?*?*?*?*?*?*?*?*?*?*?*?,9.1,6.2,97,101425,0,-0,320,0.0,-0.0,0.0,0,0,0,0,110,0.5,10,5,9999,99999,9,999999999,0.0,999,999,99
3021,3,29,20,0,*?*?*?*?*?*?*?*?*?*?*?*?*?*?*?*?*?*?*?*?*?*?,8.3,7.1,100,101425,0,-0,316,0.0,-0.0,0.0,0,0,0,0,110,0.5,10,5,9999,99999,9,999999999,0.0,999,999,99
3021,3,29,21,0,*?*?*?*?*?*?*?*?*?*?*?*?*?*?*?*?*?*?*?*?*?*?,8.3,8.3,100,101425,0,-0,316,0.0,-0.0,0.0,0,0,0,0,110,0.5,10,5,9999,99999,9,999999999,0.0,999,999,99
3021,3,29,22,0,*?*?*?*?*?*?*?*?*?*?*?*?*?*?*?*?*?*?*?*?*?*?,7.1,7.1,100,101425,0,-0,311,0.0,-0.0,0.0,0,0,0,0,110,0.5,10,5,9999,99999,9,999999999,0.0,999,999,99
3021,3,29,23,0,*?*?*?*?*?*?*?*?*?*?*?*?*?*?*?*?*?*?*?*?*?*?,6.5,6.6,100,101425,0,-0,308,0.0,-0.0,0.0,0,0,0,0,110,0.5,10,5,9999,99999,9,999999999,0.0,999,999,99
3021,3,29,24,0,*?*?*?*?*?*?*?*?*?*?*?*?*?*?*?*?*?*?*?*?*?*?,7.0,7.0,100,101425,0,-0,310,0.0,-0.0,0.0,0,0,0,0,90,0.5,10,5,9999,99999,9,999999999,0.0,999,999,99
3021,3,30,1,0,*?*?*?*?*?*?*?*?*?*?*?*?*?*?*?*?*?*?*?*?*?*?,5.1,3.2,87,101287,0,-0,303,0.0,-0.0,0.0,0,0,0,0,108,0.5,10,5,9999,99999,9,999999999,0.0,999,999,99
3021,3,30,2,0,*?*?*?*?*?*?*?*?*?*?*?*?*?*?*?*?*?*?*?*?*?*?,4.8,1.5,79,101287,0,-0,301,0.0,-0.0,0.0,0,0,0,0,107,1.5,10,5,9999,99999,9,999999999,0.0,999,999,99
3021,3,30,3,0,*?*?*?*?*?*?*?*?*?*?*?*?*?*?*?*?*?*?*?*?*?*?,4.2,1.7,83,101287,0,-0,299,0.0,-0.0,0.0,0,0,0,0,105,0.5,10,5,9999,99999,9,999999999,0.0,999,999,99
3021,3,30,4,0,*?*?*?*?*?*?*?*?*?*?*?*?*?*?*?*?*?*?*?*?*?*?,3.8,1.0,81,101287,0,-0,297,0.0,-0.0,0.0,0,0,0,0,103,1.0,10,5,9999,99999,9,999999999,0.0,999,999,99
3021,3,30,5,0,*?*?*?*?*?*?*?*?*?*?*?*?*?*?*?*?*?*?*?*?*?*?,3.4,1.0,83,101287,0,-0,296,0.0,-0.0,0.0,0,0,0,0,102,1.0,10,5,9999,99999,9,999999999,0.0,999,999,99
3021,3,30,6,0,*?*?*?*?*?*?*?*?*?*?*?*?*?*?*?*?*?*?*?*?*?*?,3.1,-0.0,79,101287,141,1371,294,14.1,0.0,14.1,1682,-0,1683,549,100,1.0,10,5,9999,99999,9,999999999,0.0,999,999,99
3021,3,30,7,0,*?*?*?*?*?*?*?*?*?*?*?*?*?*?*?*?*?*?*?*?*?*?,4.2,0.4,76,101287,354,1371,279,171.4,297.2,94.6,18160,25208,11100,1842,103,0.5,6,3,9999,99999,9,999999999,0.0,999,999,99
3021,3,30,8,0,*?*?*?*?*?*?*?*?*?*?*?*?*?*?*?*?*?*?*?*?*?*?,5.4,0.6,71,101287,548,1371,284,288.8,323.6,159.4,30718,31944,18181,3359,107,0.5,6,3,9999,99999,9,999999999,0.0,999,999,99
3021,3,30,9,0,*?*?*?*?*?*?*?*?*?*?*?*?*?*?*?*?*?*?*?*?*?*?,7.8,2.1,67,101287,710,1371,300,348.5,240.3,224.1,37175,25017,24930,5198,110,0.5,7,4,9999,99999,9,999999999,0.0,999,999,99
3021,3,30,10,0,*?*?*?*?*?*?*?*?*?*?*?*?*?*?*?*?*?*?*?*?*?*?,9.8,2.5,60,101287,828,1371,313,349.6,145.8,261.5,38249,15280,29223,7082,113,0.5,8,4,9999,99999,9,999999999,0.0,999,999,99
3021,3,30,11,0,*?*?*?*?*?*?*?*?*?*?*?*?*?*?*?*?*?*?*?*?*?*?,11.0,3.6,60,101287,895,1371,319,380.5,146.8,284.6,41696,15485,31713,8112,117,1.5,8,4,9999,99999,9,999999999,0.0,999,999,99
3021,3,30,12,0,*?*?*?*?*?*?*?*?*?*?*?*?*?*?*?*?*?*?*?*?*?*?,12.4,3.4,54,101287,906,1371,325,385.6,147.0,288.4,42267,15515,32124,8298,120,1.5,8,4,9999,99999,9,999999999,0.0,999,999,99
3021,3,30,13,0,*?*?*?*?*?*?*?*?*?*?*?*?*?*?*?*?*?*?*?*?*?*?,12.5,3.9,55,101287,861,1371,331,275.1,58.3,238.5,30319,5891,26877,8105,117,0.5,9,5,9999,99999,9,999999999,0.0,999,999,99
3021,3,30,14,0,*?*?*?*?*?*?*?*?*?*?*?*?*?*?*?*?*?*?*?*?*?*?,12.3,4.3,58,101287,762,1372,320,376.8,242.1,242.3,40284,25466,26798,5815,113,0.5,7,4,9999,99999,9,999999999,0.0,999,999,99
3021,3,30,15,0,*?*?*?*?*?*?*?*?*?*?*?*?*?*?*?*?*?*?*?*?*?*?,12.7,4.1,56,101287,616,1371,327,251.5,141.1,188.1,27418,14179,21268,4529,110,0.5,8,4,9999,99999,9,999999999,0.4,999,999,99
3021,3,30,16,0,*?*?*?*?*?*?*?*?*?*?*?*?*?*?*?*?*?*?*?*?*?*?,12.6,4.8,58,101287,433,1370,331,126.2,53.1,109.4,13852,4867,12351,2986,107,0.5,9,5,9999,99999,9,999999999,0.0,999,999,99
3021,3,30,17,0,*?*?*?*?*?*?*?*?*?*?*?*?*?*?*?*?*?*?*?*?*?*?,12.2,4.6,59,101287,226,1369,330,54.1,43.6,46.9,5988,3136,5546,997,103,0.5,9,5,9999,99999,9,999999999,0.1,999,999,99
3021,3,30,18,0,*?*?*?*?*?*?*?*?*?*?*?*?*?*?*?*?*?*?*?*?*?*?,10.5,3.9,63,101287,9,1349,327,0.0,0.0,0.0,0,0,0,0,100,0.5,10,5,9999,99999,9,999999999,0.1,999,999,99
3021,3,30,19,0,*?*?*?*?*?*?*?*?*?*?*?*?*?*?*?*?*?*?*?*?*?*?,9.5,2.7,62,101287,0,-0,322,0.0,-0.0,0.0,0,0,0,0,103,0.5,10,5,9999,99999,9,999999999,1.6,999,999,99
3021,3,30,20,0,*?*?*?*?*?*?*?*?*?*?*?*?*?*?*?*?*?*?*?*?*?*?,6.9,2.7,74,101287,0,-0,311,0.0,-0.0,0.0,0,0,0,0,107,0.5,10,5,9999,99999,9,999999999,2.1,999,999,99
3021,3,30,21,0,*?*?*?*?*?*?*?*?*?*?*?*?*?*?*?*?*?*?*?*?*?*?,6.8,2.5,74,101287,0,-0,310,0.0,-0.0,0.0,0,0,0,0,110,0.5,10,5,9999,99999,9,999999999,0.0,999,999,99
3021,3,30,22,0,*?*?*?*?*?*?*?*?*?*?*?*?*?*?*?*?*?*?*?*?*?*?,6.0,2.1,75,101287,0,-0,307,0.0,-0.0,0.0,0,0,0,0,113,0.5,10,5,9999,99999,9,999999999,0.0,999,999,99
3021,3,30,23,0,*?*?*?*?*?*?*?*?*?*?*?*?*?*?*?*?*?*?*?*?*?*?,6.1,2.3,76,101287,0,-0,307,0.0,-0.0,0.0,0,0,0,0,117,0.5,10,5,9999,99999,9,999999999,0.0,999,999,99
3021,3,30,24,0,*?*?*?*?*?*?*?*?*?*?*?*?*?*?*?*?*?*?*?*?*?*?,5.9,5.0,93,101287,0,-0,306,0.0,-0.0,0.0,0,0,0,0,110,0.5,10,5,9999,99999,9,999999999,0.0,999,999,99
3021,3,31,1,0,*?*?*?*?*?*?*?*?*?*?*?*?*?*?*?*?*?*?*?*?*?*?,6.2,6.1,97,101215,0,-0,307,0.0,-0.0,0.0,0,0,0,0,112,2.1,10,5,9999,99999,9,999999999,0.0,999,999,99
3021,3,31,2,0,*?*?*?*?*?*?*?*?*?*?*?*?*?*?*?*?*?*?*?*?*?*?,6.1,6.1,97,101215,0,-0,306,0.0,-0.0,0.0,0,0,0,0,103,1.0,10,5,9999,99999,9,999999999,0.0,999,999,99
3021,3,31,3,0,*?*?*?*?*?*?*?*?*?*?*?*?*?*?*?*?*?*?*?*?*?*?,5.5,5.5,97,101215,0,-0,304,0.0,-0.0,0.0,0,0,0,0,95,0.5,10,5,9999,99999,9,999999999,0.0,999,999,99
3021,3,31,4,0,*?*?*?*?*?*?*?*?*?*?*?*?*?*?*?*?*?*?*?*?*?*?,5.2,5.1,97,101215,0,-0,303,0.0,-0.0,0.0,0,0,0,0,87,0.5,10,5,9999,99999,9,999999999,0.0,999,999,99
3021,3,31,5,0,*?*?*?*?*?*?*?*?*?*?*?*?*?*?*?*?*?*?*?*?*?*?,4.6,4.5,96,101215,0,-0,300,0.0,-0.0,0.0,0,0,0,0,78,0.5,10,5,9999,99999,9,999999999,0.0,999,999,99
3021,3,31,6,0,*?*?*?*?*?*?*?*?*?*?*?*?*?*?*?*?*?*?*?*?*?*?,4.0,3.9,97,101215,149,1368,280,47.5,195.3,26.2,5096,10585,3702,456,70,1.0,6,3,9999,99999,9,999999999,0.0,999,999,99
3021,3,31,7,0,*?*?*?*?*?*?*?*?*?*?*?*?*?*?*?*?*?*?*?*?*?*?,5.3,5.0,95,101215,362,1370,278,195.2,434.3,80.4,20538,36636,10515,1474,82,0.5,4,2,9999,99999,9,999999999,0.0,999,999,99
3021,3,31,8,0,*?*?*?*?*?*?*?*?*?*?*?*?*?*?*?*?*?*?*?*?*?*?,6.5,5.0,87,101215,556,1371,270,335.5,573.1,103.0,34773,54291,14474,2009,93,0.5,1,0,9999,99999,9,999999999,0.0,999,999,99
3021,3,31,9,0,*?*?*?*?*?*?*?*?*?*?*?*?*?*?*?*?*?*?*?*?*?*?,9.8,5.8,74,101215,717,1370,310,352.8,240.6,226.8,37635,25089,25207,5288,105,1.0,7,4,9999,99999,9,999999999,0.0,999,999,99
3021,3,31,10,0,*?*?*?*?*?*?*?*?*?*?*?*?*?*?*?*?*?*?*?*?*?*?,12.6,5.3,60,101215,835,1370,290,528.8,607.3,158.6,55354,60851,20994,3756,117,2.1,0,0,9999,99999,9,999999999,0.0,999,999,99
3021,3,31,11,0,*?*?*?*?*?*?*?*?*?*?*?*?*?*?*?*?*?*?*?*?*?*?,14.6,4.8,50,101215,902,1370,297,574.9,611.5,172.5,60351,61571,22512,4402,128,1.5,0,0,9999,99999,9,999999999,0.4,999,999,99
3021,3,31,12,0,*?*?*?*?*?*?*?*?*?*?*?*?*?*?*?*?*?*?*?*?*?*?,16.2,5.5,48,101215,913,1371,324,564.1,498.0,232.4,60044,51454,27443,6090,140,1.5,4,2,9999,99999,9,999999999,0.0,999,999,99
3021,3,31,13,0,*?*?*?*?*?*?*?*?*?*?*?*?*?*?*?*?*?*?*?*?*?*?,16.9,4.8,44,101215,867,1371,352,277.4,58.3,240.5,30573,5898,27100,8206,145,1.5,9,5,9999,99999,9,999999999,0.0,999,999,99
3021,3,31,14,0,*?*?*?*?*?*?*?*?*?*?*?*?*?*?*?*?*?*?*?*?*?*?,16.8,5.0,44,101215,768,1371,331,449.6,421.4,213.6,47093,42764,25290,4850,150,2.1,5,3,9999,99999,9,999999999,0.0,999,999,99
3021,3,31,15,0,*?*?*?*?*?*?*?*?*?*?*?*?*?*?*?*?*?*?*?*?*?*?,17.0,5.3,45,101215,622,1371,347,254.4,141.3,190.3,27727,14251,21481,4594,155,2.1,8,4,9999,99999,9,999999999,0.0,999,999,99
3021,3,31,16,0,*?*?*?*?*?*?*?*?*?*?*?*?*?*?*?*?*?*?*?*?*?*?,16.9,4.6,43,101215,439,1370,337,222.9,311.7,123.1,23641,28768,14242,2478,160,1.5,6,3,9999,99999,9,999999999,0.0,999,999,99
3021,3,31,17,0,*?*?*?*?*?*?*?*?*?*?*?*?*?*?*?*?*?*?*?*?*?*?,16.6,6.9,51,101215,232,1368,333,104.2,322.7,49.5,10961,22287,6647,885,165,1.0,5,3,9999,99999,9,999999999,0.0,999,999,99
3021,3,31,18,0,*?*?*?*?*?*?*?*?*?*?*?*?*?*?*?*?*?*?*?*?*?*?,14.5,5.8,54,101215,15,1333,340,0.0,0.0,0.0,0,0,0,0,170,1.5,9,5,9999,99999,9,999999999,0.0,999,999,99
3021,3,31,19,0,*?*?*?*?*?*?*?*?*?*?*?*?*?*?*?*?*?*?*?*?*?*?,12.4,5.3,60,101215,0,-0,335,0.0,-0.0,0.0,0,0,0,0,157,0.5,10,5,9999,99999,9,999999999,0.6,999,999,99
3021,3,31,20,0,*?*?*?*?*?*?*?*?*?*?*?*?*?*?*?*?*?*?*?*?*?*?,10.6,4.8,66,101215,0,-0,327,0.0,-0.0,0.0,0,0,0,0,143,0.5,10,5,9999,99999,9,999999999,0.0,999,999,99
3021,3,31,21,0,*?*?*?*?*?*?*?*?*?*?*?*?*?*?*?*?*?*?*?*?*?*?,9.3,5.8,76,101215,0,-0,321,0.0,-0.0,0.0,0,0,0,0,130,0.5,10,5,9999,99999,9,999999999,0.0,999,999,99
3021,3,31,22,0,*?*?*?*?*?*?*?*?*?*?*?*?*?*?*?*?*?*?*?*?*?*?,8.8,6.1,81,101215,0,-0,318,0.0,-0.0,0.0,0,0,0,0,117,1.0,10,5,9999,99999,9,999999999,0.0,999,999,99
3021,3,31,23,0,*?*?*?*?*?*?*?*?*?*?*?*?*?*?*?*?*?*?*?*?*?*?,7.7,5.8,85,101215,0,-0,314,0.0,-0.0,0.0,0,0,0,0,103,1.5,10,5,9999,99999,9,999999999,0.0,999,999,99
3021,3,31,24,0,*?*?*?*?*?*?*?*?*?*?*?*?*?*?*?*?*?*?*?*?*?*?,6.1,4.5,87,101215,0,-0,307,0.0,-0.0,0.0,0,0,0,0,120,2.6,10,5,9999,99999,9,999999999,0.0,999,999,99
3021,4,1,1,0,*?*?*?*?*?*?*?*?*?*?*?*?*?*?*?*?*?*?*?*?*?*?,4.7,4.8,100,101310,0,-0,301,0.0,-0.0,0.0,0,0,0,0,87,1.5,10,5,9999,99999,9,999999999,0.0,999,999,99
3021,4,1,2,0,*?*?*?*?*?*?*?*?*?*?*?*?*?*?*?*?*?*?*?*?*?*?,3.9,3.8,100,101310,0,-0,297,0.0,-0.0,0.0,0,0,0,0,83,1.0,10,5,9999,99999,9,999999999,0.0,999,999,99
3021,4,1,3,0,*?*?*?*?*?*?*?*?*?*?*?*?*?*?*?*?*?*?*?*?*?*?,3.0,3.0,100,101310,0,-0,294,0.0,-0.0,0.0,0,0,0,0,80,1.0,10,5,9999,99999,9,999999999,0.0,999,999,99
3021,4,1,4,0,*?*?*?*?*?*?*?*?*?*?*?*?*?*?*?*?*?*?*?*?*?*?,3.1,3.0,100,101310,0,-0,294,0.0,-0.0,0.0,0,0,0,0,77,1.0,10,5,9999,99999,9,999999999,0.0,999,999,99
3021,4,1,5,0,*?*?*?*?*?*?*?*?*?*?*?*?*?*?*?*?*?*?*?*?*?*?,3.1,3.0,100,101310,0,-0,289,0.0,-0.0,0.0,0,0,0,0,73,1.5,9,5,9999,99999,9,999999999,0.0,999,999,99
3021,4,1,6,0,*?*?*?*?*?*?*?*?*?*?*?*?*?*?*?*?*?*?*?*?*?*?,3.3,3.2,100,101310,158,1374,277,52.5,204.6,29.0,5612,11441,4058,507,70,1.0,6,3,9999,99999,9,999999999,0.0,999,999,99
3021,4,1,7,0,*?*?*?*?*?*?*?*?*?*?*?*?*?*?*?*?*?*?*?*?*?*?,3.1,3.0,100,101310,370,1369,267,200.7,436.6,82.7,21108,37143,10785,1519,72,1.5,4,2,9999,99999,9,999999999,0.0,999,999,99
3021,4,1,8,0,*?*?*?*?*?*?*?*?*?*?*?*?*?*?*?*?*?*?*?*?*?*?,4.8,4.8,100,101310,563,1368,276,330.3,472.0,136.1,34762,45533,17036,2681,73,1.5,4,2,9999,99999,9,999999999,0.0,999,999,99
3021,4,1,9,0,*?*?*?*?*?*?*?*?*?*?*?*?*?*?*?*?*?*?*?*?*?*?,6.7,5.1,92,101310,724,1369,284,438.2,487.1,180.5,46328,49154,21978,3918,75,2.1,4,2,9999,99999,9,999999999,0.0,999,999,99
3021,4,1,10,0,*?*?*?*?*?*?*?*?*?*?*?*?*?*?*?*?*?*?*?*?*?*?,8.6,6.9,90,101310,842,1369,301,467.2,340.4,257.9,50319,36250,28441,6539,77,2.1,6,3,9999,99999,9,999999999,0.0,999,999,99
3021,4,1,11,0,*?*?*?*?*?*?*?*?*?*?*?*?*?*?*?*?*?*?*?*?*?*?,9.4,6.2,82,101310,908,1369,304,507.3,342.7,280.0,54820,36743,30669,7568,78,2.6,6,3,9999,99999,9,999999999,0.0,999,999,99
3021,4,1,12,0,*?*?*?*?*?*?*?*?*?*?*?*?*?*?*?*?*?*?*?*?*?*?,9.7,5.8,78,101310,919,1370,305,513.7,343.0,283.6,55539,36812,31022,7747,80,2.6,6,3,9999,99999,9,999999999,0.0,999,999,99
3021,4,1,13,0,*?*?*?*?*?*?*?*?*?*?*?*?*?*?*?*?*?*?*?*?*?*?,10.2,3.9,67,101310,873,1370,316,370.6,146.5,277.2,40591,15424,30917,7766,77,2.1,8,4,9999,99999,9,999999999,0.0,999,999,99
3021,4,1,14,0,*?*?*?*?*?*?*?*?*?*?*?*?*?*?*?*?*?*?*?*?*?*?,10.2,4.1,67,101310,773,1369,316,324.7,144.9,242.9,35483,15077,27208,6349,73,1.0,8,4,9999,99999,9,999999999,0.0,999,999,99
3021,4,1,15,0,*?*?*?*?*?*?*?*?*?*?*?*?*?*?*?*?*?*?*?*?*?*?,10.4,2.1,57,101310,628,1371,295,373.2,479.0,153.8,39350,47229,19038,3131,70,2.6,4,2,9999,99999,9,999999999,0.0,999,999,99
3021,4,1,16,0,*?*?*?*?*?*?*?*?*?*?*?*?*?*?*?*?*?*?*?*?*?*?,9.9,2.7,62,101310,445,1370,299,241.6,390.4,114.8,25118,35302,14427,2184,67,2.6,5,3,9999,99999,9,999999999,0.0,999,999,99
3021,4,1,17,0,*?*?*?*?*?*?*?*?*?*?*?*?*?*?*?*?*?*?*?*?*?*?,10.1,3.2,64,101310,238,1368,300,108.2,326.3,51.4,11367,22836,6880,921,63,2.6,5,3,9999,99999,9,999999999,0.0,999,999,99
3021,4,1,18,0,*?*?*?*?*?*?*?*?*?*?*?*?*?*?*?*?*?*?*?*?*?*?,9.0,3.0,68,101310,22,1391,305,0.0,0.0,0.0,0,0,0,0,60,2.6,7,4,9999,99999,9,999999999,0.0,999,999,99
3021,4,1,19,0,*?*?*?*?*?*?*?*?*?*?*?*?*?*?*?*?*?*?*?*?*?*?,7.9,3.9,78,101310,0,-0,315,0.0,-0.0,0.0,0,0,0,0,60,2.1,10,5,9999,99999,9,999999999,0.1,999,999,99
3021,4,1,20,0,*?*?*?*?*?*?*?*?*?*?*?*?*?*?*?*?*?*?*?*?*?*?,7.4,3.6,79,101310,0,-0,313,0.0,-0.0,0.0,0,0,0,0,60,1.5,10,5,9999,99999,9,999999999,0.1,999,999,99
3021,4,1,21,0,*?*?*?*?*?*?*?*?*?*?*?*?*?*?*?*?*?*?*?*?*?*?,5.8,3.0,84,101310,0,-0,306,0.0,-0.0,0.0,0,0,0,0,60,2.1,10,5,9999,99999,9,999999999,0.0,999,999,99
3021,4,1,22,0,*?*?*?*?*?*?*?*?*?*?*?*?*?*?*?*?*?*?*?*?*?*?,4.8,3.0,90,101310,0,-0,301,0.0,-0.0,0.0,0,0,0,0,60,1.5,10,5,9999,99999,9,999999999,0.0,999,999,99
3021,4,1,23,0,*?*?*?*?*?*?*?*?*?*?*?*?*?*?*?*?*?*?*?*?*?*?,5.0,2.5,86,101310,0,-0,302,0.0,-0.0,0.0,0,0,0,0,60,2.1,10,5,9999,99999,9,999999999,0.0,999,999,99
3021,4,1,24,0,*?*?*?*?*?*?*?*?*?*?*?*?*?*?*?*?*?*?*?*?*?*?,6.5,5.5,94,101310,0,-0,308,0.0,-0.0,0.0,0,0,0,0,90,1.0,10,5,9999,99999,9,999999999,0.0,999,999,99
3021,4,2,1,0,*?*?*?*?*?*?*?*?*?*?*?*?*?*?*?*?*?*?*?*?*?*?,4.5,2.5,85,101666,0,-0,300,0.0,-0.0,0.0,0,0,0,0,57,2.1,10,5,9999,99999,9,999999999,0.0,999,999,99
3021,4,2,2,0,*?*?*?*?*?*?*?*?*?*?*?*?*?*?*?*?*?*?*?*?*?*?,3.9,2.3,88,101666,0,-0,297,0.0,-0.0,0.0,0,0,0,0,53,1.5,10,5,9999,99999,9,999999999,0.0,999,999,99
3021,4,2,3,0,*?*?*?*?*?*?*?*?*?*?*?*?*?*?*?*?*?*?*?*?*?*?,3.6,0.8,81,101666,0,-0,296,0.0,-0.0,0.0,0,0,0,0,50,0.5,10,5,9999,99999,9,999999999,0.0,999,999,99
3021,4,2,4,0,*?*?*?*?*?*?*?*?*?*?*?*?*?*?*?*?*?*?*?*?*?*?,3.2,0.4,81,101666,0,-0,295,0.0,-0.0,0.0,0,0,0,0,47,1.5,10,5,9999,99999,9,999999999,0.0,999,999,99
3021,4,2,5,0,*?*?*?*?*?*?*?*?*?*?*?*?*?*?*?*?*?*?*?*?*?*?,3.4,1.0,84,101666,0,-0,291,0.0,-0.0,0.0,0,0,0,0,43,1.0,9,5,9999,99999,9,999999999,0.0,999,999,99
3021,4,2,6,0,*?*?*?*?*?*?*?*?*?*?*?*?*?*?*?*?*?*?*?*?*?*?,3.5,1.0,83,101666,166,1371,291,33.1,36.4,28.7,3708,2249,3454,602,40,1.0,9,5,9999,99999,9,999999999,0.0,999,999,99
3021,4,2,7,0,*?*?*?*?*?*?*?*?*?*?*?*?*?*?*?*?*?*?*?*?*?*?,3.6,0.4,78,101666,378,1369,291,107.2,51.6,92.9,11763,4579,10501,2482,47,1.5,9,5,9999,99999,9,999999999,0.0,999,999,99
3021,4,2,8,0,*?*?*?*?*?*?*?*?*?*?*?*?*?*?*?*?*?*?*?*?*?*?,6.1,0.8,68,101666,571,1369,292,273.3,233.9,175.8,28986,23322,19865,3786,53,2.6,7,4,9999,99999,9,999999999,0.0,999,999,99
3021,4,2,9,0,*?*?*?*?*?*?*?*?*?*?*?*?*?*?*?*?*?*?*?*?*?*?,8.8,1.3,58,101666,732,1369,314,230.6,57.4,199.9,25375,5723,22526,6301,60,2.6,9,5,9999,99999,9,999999999,0.0,999,999,99
3021,4,2,10,0,*?*?*?*?*?*?*?*?*?*?*?*?*?*?*?*?*?*?*?*?*?*?,9.8,2.9,61,101666,849,1369,309,425.2,244.7,273.4,45637,26069,29940,7042,67,3.6,7,4,9999,99999,9,999999999,0.0,999,999,99
3021,4,2,11,0,*?*?*?*?*?*?*?*?*?*?*?*?*?*?*?*?*?*?*?*?*?*?,11.1,4.3,62,101666,915,1369,320,390.3,147.1,291.9,42782,15540,32493,8472,73,2.6,8,4,9999,99999,9,999999999,0.0,999,999,99
3021,4,2,12,0,*?*?*?*?*?*?*?*?*?*?*?*?*?*?*?*?*?*?*?*?*?*?,12.0,5.3,63,101666,925,1369,333,171.6,0.0,171.6,20566,0,20656,8240,80,2.6,10,5,9999,99999,9,999999999,0.0,999,999,99
3021,4,2,13,0,*?*?*?*?*?*?*?*?*?*?*?*?*?*?*?*?*?*?*?*?*?*?,12.8,5.0,58,101666,879,1369,323,441.5,245.5,283.9,47459,26234,30992,7518,77,3.6,7,4,9999,99999,9,999999999,0.0,999,999,99
3021,4,2,14,0,*?*?*?*?*?*?*?*?*?*?*?*?*?*?*?*?*?*?*?*?*?*?,13.0,4.3,54,101666,779,1368,338,142.3,0.0,142.3,16903,0,16970,6565,73,2.1,10,5,9999,99999,9,999999999,0.0,999,999,99
3021,4,2,15,0,*?*?*?*?*?*?*?*?*?*?*?*?*?*?*?*?*?*?*?*?*?*?,12.6,3.2,52,101666,633,1368,331,196.3,56.4,170.2,21578,5535,19178,5093,70,3.6,9,5,9999,99999,9,999999999,0.0,999,999,99
3021,4,2,16,0,*?*?*?*?*?*?*?*?*?*?*?*?*?*?*?*?*?*?*?*?*?*?,12.6,4.5,57,101666,451,1369,331,132.6,53.5,115.0,14556,4951,12974,3161,67,3.1,9,5,9999,99999,9,999999999,0.0,999,999,99
3021,4,2,17,0,*?*?*?*?*?*?*?*?*?*?*?*?*?*?*?*?*?*?*?*?*?*?,12.9,2.9,50,101666,244,1367,328,80.2,113.3,60.0,8784,8419,6995,1281,63,3.6,8,4,9999,99999,9,999999999,0.0,999,999,99
3021,4,2,18,0,*?*?*?*?*?*?*?*?*?*?*?*?*?*?*?*?*?*?*?*?*?*?,11.5,2.9,54,101666,28,1375,326,0.0,0.0,0.0,0,0,0,0,60,3.1,9,5,9999,99999,9,999999999,0.0,999,999,99
3021,4,2,19,0,*?*?*?*?*?*?*?*?*?*?*?*?*?*?*?*?*?*?*?*?*?*?,9.9,4.1,67,101666,0,-0,324,0.0,-0.0,0.0,0,0,0,0,55,4.1,10,5,9999,99999,9,999999999,0.0,999,999,99
3021,4,2,20,0,*?*?*?*?*?*?*?*?*?*?*?*?*?*?*?*?*?*?*?*?*?*?,8.2,3.9,73,101666,0,-0,316,0.0,-0.0,0.0,0,0,0,0,50,3.1,10,5,9999,99999,9,999999999,0.0,999,999,99
3021,4,2,21,0,*?*?*?*?*?*?*?*?*?*?*?*?*?*?*?*?*?*?*?*?*?*?,7.6,3.8,75,101666,0,-0,313,0.0,-0.0,0.0,0,0,0,0,45,2.6,10,5,9999,99999,9,999999999,0.0,999,999,99
3021,4,2,22,0,*?*?*?*?*?*?*?*?*?*?*?*?*?*?*?*?*?*?*?*?*?*?,7.4,4.6,81,101666,0,-0,312,0.0,-0.0,0.0,0,0,0,0,40,2.1,10,5,9999,99999,9,999999999,0.0,999,999,99
3021,4,2,23,0,*?*?*?*?*?*?*?*?*?*?*?*?*?*?*?*?*?*?*?*?*?*?,6.5,4.8,88,101666,0,-0,308,0.0,-0.0,0.0,0,0,0,0,35,1.5,10,5,9999,99999,9,999999999,0.0,999,999,99
3021,4,2,24,0,*?*?*?*?*?*?*?*?*?*?*?*?*?*?*?*?*?*?*?*?*?*?,5.1,2.5,82,101666,0,-0,303,0.0,-0.0,0.0,0,0,0,0,60,1.5,10,5,9999,99999,9,999999999,0.0,999,999,99
3021,4,3,1,0,*?*?*?*?*?*?*?*?*?*?*?*?*?*?*?*?*?*?*?*?*?*?,4.1,2.1,84,101988,0,-0,298,0.0,-0.0,0.0,0,0,0,0,30,1.5,10,5,9999,99999,9,999999999,0.0,999,999,99
3021,4,3,2,0,*?*?*?*?*?*?*?*?*?*?*?*?*?*?*?*?*?*?*?*?*?*?,2.5,0.6,84,101988,0,-0,292,0.0,-0.0,0.0,0,0,0,0,30,2.1,10,5,9999,99999,9,999999999,0.0,999,999,99
3021,4,3,3,0,*?*?*?*?*?*?*?*?*?*?*?*?*?*?*?*?*?*?*?*?*?*?,1.9,0.2,85,101988,0,-0,289,0.0,-0.0,0.0,0,0,0,0,30,2.6,10,5,9999,99999,9,999999999,0.0,999,999,99
3021,4,3,4,0,*?*?*?*?*?*?*?*?*?*?*?*?*?*?*?*?*?*?*?*?*?*?,1.7,0.2,87,101988,0,-0,288,0.0,-0.0,0.0,0,0,0,0,30,2.1,10,5,9999,99999,9,999999999,0.0,999,999,99
3021,4,3,5,0,*?*?*?*?*?*?*?*?*?*?*?*?*?*?*?*?*?*?*?*?*?*?,1.6,0.4,89,101988,0,-0,283,0.0,-0.0,0.0,0,0,0,0,30,2.1,9,5,9999,99999,9,999999999,0.0,999,999,99
3021,4,3,6,0,*?*?*?*?*?*?*?*?*?*?*?*?*?*?*?*?*?*?*?*?*?*?,2.3,1.3,89,101988,174,1369,257,70.7,354.1,25.6,7354,22561,4068,478,30,2.6,3,2,9999,99999,9,999999999,0.0,999,999,99
3021,4,3,7,0,*?*?*?*?*?*?*?*?*?*?*?*?*?*?*?*?*?*?*?*?*?*?,3.0,2.1,90,101988,386,1369,266,211.5,440.9,87.1,22241,38102,11322,1609,35,3.1,4,2,9999,99999,9,999999999,0.0,999,999,99
3021,4,3,8,0,*?*?*?*?*?*?*?*?*?*?*?*?*?*?*?*?*?*?*?*?*?*?,6.1,3.6,81,101988,578,1367,266,351.8,576.5,108.0,36479,55035,15082,2127,40,4.1,1,0,9999,99999,9,999999999,0.0,999,999,99
3021,4,3,9,0,*?*?*?*?*?*?*?*?*?*?*?*?*?*?*?*?*?*?*?*?*?*?,9.4,3.9,66,101988,739,1368,279,462.8,593.9,142.1,48208,58753,19112,3079,45,3.1,1,0,9999,99999,9,999999999,0.0,999,999,99
3021,4,3,10,0,*?*?*?*?*?*?*?*?*?*?*?*?*?*?*?*?*?*?*?*?*?*?,12.0,4.1,56,101988,856,1369,290,543.8,602.5,166.9,56866,60415,21871,4030,50,4.1,1,0,9999,99999,9,999999999,0.0,999,999,99
3021,4,3,11,0,*?*?*?*?*?*?*?*?*?*?*?*?*?*?*?*?*?*?*?*?*?*?,14.6,4.1,48,101988,921,1368,301,589.3,606.4,180.9,61758,61095,23347,4726,55,3.1,1,0,9999,99999,9,999999999,0.0,999,999,99
3021,4,3,12,0,*?*?*?*?*?*?*?*?*?*?*?*?*?*?*?*?*?*?*?*?*?*?,15.4,4.3,46,101988,931,1368,329,521.7,343.4,288.0,56441,36895,31459,7987,60,2.6,6,3,9999,99999,9,999999999,0.0,999,999,99
3021,4,3,13,0,*?*?*?*?*?*?*?*?*?*?*?*?*?*?*?*?*?*?*?*?*?*?,16.8,4.3,42,101988,885,1368,326,546.3,496.7,225.1,58083,51210,26681,5707,60,2.1,4,2,9999,99999,9,999999999,0.0,999,999,99
3021,4,3,14,0,*?*?*?*?*?*?*?*?*?*?*?*?*?*?*?*?*?*?*?*?*?*?,16.6,3.8,41,101988,785,1368,335,433.1,338.1,239.1,46527,35734,26526,5791,60,1.5,6,3,9999,99999,9,999999999,0.0,999,999,99
3021,4,3,15,0,*?*?*?*?*?*?*?*?*?*?*?*?*?*?*?*?*?*?*?*?*?*?,17.0,5.6,45,101988,639,1368,352,198.4,56.5,172.0,21812,5549,19385,5164,60,2.6,9,5,9999,99999,9,999999999,0.0,999,999,99
3021,4,3,16,0,*?*?*?*?*?*?*?*?*?*?*?*?*?*?*?*?*?*?*?*?*?*?,17.0,6.2,48,101988,457,1369,348,178.5,134.8,133.5,19423,12667,15220,3026,60,4.1,8,4,9999,99999,9,999999999,0.0,999,999,99
3021,4,3,17,0,*?*?*?*?*?*?*?*?*?*?*?*?*?*?*?*?*?*?*?*?*?*?,17.0,6.7,49,101988,250,1367,339,108.9,266.6,60.1,11315,19089,7876,1092,60,4.1,6,3,9999,99999,9,999999999,0.0,999,999,99
3021,4,3,18,0,*?*?*?*?*?*?*?*?*?*?*?*?*?*?*?*?*?*?*?*?*?*?,14.8,7.1,58,101988,34,1366,338,0.0,0.0,0.0,0,0,0,0,60,3.6,8,4,9999,99999,9,999999999,0.0,999,999,99
3021,4,3,19,0,*?*?*?*?*?*?*?*?*?*?*?*?*?*?*?*?*?*?*?*?*?*?,12.3,8.1,73,101988,0,-0,334,0.0,-0.0,0.0,0,0,0,0,55,3.6,10,5,9999,99999,9,999999999,0.0,999,999,99
3021,4,3,20,0,*?*?*?*?*?*?*?*?*?*?*?*?*?*?*?*?*?*?*?*?*?*?,9.9,7.9,84,101988,0,-0,323,0.0,-0.0,0.0,0,0,0,0,50,3.6,10,5,9999,99999,9,999999999,0.0,999,999,99
3021,4,3,21,0,*?*?*?*?*?*?*?*?*?*?*?*?*?*?*?*?*?*?*?*?*?*?,8.2,6.7,87,101988,0,-0,316,0.0,-0.0,0.0,0,0,0,0,45,3.6,10,5,9999,99999,9,999999999,0.0,999,999,99
3021,4,3,22,0,*?*?*?*?*?*?*?*?*?*?*?*?*?*?*?*?*?*?*?*?*?*?,7.2,6.7,93,101988,0,-0,311,0.0,-0.0,0.0,0,0,0,0,40,3.6,10,5,9999,99999,9,999999999,0.0,999,999,99
3021,4,3,23,0,*?*?*?*?*?*?*?*?*?*?*?*?*?*?*?*?*?*?*?*?*?*?,6.0,5.9,96,101988,0,-0,306,0.0,-0.0,0.0,0,0,0,0,35,3.6,10,5,9999,99999,9,999999999,0.0,999,999,99
3021,4,3,24,0,*?*?*?*?*?*?*?*?*?*?*?*?*?*?*?*?*?*?*?*?*?*?,5.6,3.6,84,101988,0,-0,305,0.0,-0.0,0.0,0,0,0,0,30,2.1,10,5,9999,99999,9,999999999,0.0,999,999,99
3021,4,4,1,0,*?*?*?*?*?*?*?*?*?*?*?*?*?*?*?*?*?*?*?*?*?*?,4.0,3.9,99,101732,0,-0,298,0.0,-0.0,0.0,0,0,0,0,30,4.1,10,5,9999,99999,9,999999999,0.0,999,999,99
3021,4,4,2,0,*?*?*?*?*?*?*?*?*?*?*?*?*?*?*?*?*?*?*?*?*?*?,3.1,3.0,99,101732,0,-0,294,0.0,-0.0,0.0,0,0,0,0,30,3.1,10,5,9999,99999,9,999999999,0.0,999,999,99
3021,4,4,3,0,*?*?*?*?*?*?*?*?*?*?*?*?*?*?*?*?*?*?*?*?*?*?,2.8,2.9,99,101732,0,-0,293,0.0,-0.0,0.0,0,0,0,0,30,3.6,10,5,9999,99999,9,999999999,0.0,999,999,99
3021,4,4,4,0,*?*?*?*?*?*?*?*?*?*?*?*?*?*?*?*?*?*?*?*?*?*?,2.8,2.9,99,101732,0,-0,293,0.0,-0.0,0.0,0,0,0,0,30,3.1,10,5,9999,99999,9,999999999,0.0,999,999,99
3021,4,4,5,0,*?*?*?*?*?*?*?*?*?*?*?*?*?*?*?*?*?*?*?*?*?*?,2.7,2.7,99,101732,0,-0,288,0.0,-0.0,0.0,0,0,0,0,30,3.1,9,5,9999,99999,9,999999999,0.0,999,999,99
3021,4,4,6,0,*?*?*?*?*?*?*?*?*?*?*?*?*?*?*?*?*?*?*?*?*?*?,3.6,3.6,99,101732,182,1367,283,60.9,163.3,39.1,6395,9897,5299,697,30,2.6,7,4,9999,99999,9,999999999,0.0,999,999,99
3021,4,4,7,0,*?*?*?*?*?*?*?*?*?*?*?*?*?*?*?*?*?*?*?*?*?*?,4.4,4.5,99,101732,394,1369,291,149.5,130.8,111.8,16268,11753,12806,2485,32,2.6,8,4,9999,99999,9,999999999,0.0,999,999,99
3021,4,4,8,0,*?*?*?*?*?*?*?*?*?*?*?*?*?*?*?*?*?*?*?*?*?*?,6.3,5.6,95,101732,586,1367,299,238.5,140.2,178.4,25974,13992,20170,4243,33,3.1,8,4,9999,99999,9,999999999,0.0,999,999,99
3021,4,4,9,0,*?*?*?*?*?*?*?*?*?*?*?*?*?*?*?*?*?*?*?*?*?*?,8.1,6.2,88,101732,746,1368,299,409.6,336.4,226.1,43918,35313,25190,5325,35,4.1,6,3,9999,99999,9,999999999,0.0,999,999,99
3021,4,4,10,0,*?*?*?*?*?*?*?*?*?*?*?*?*?*?*?*?*?*?*?*?*?*?,11.0,6.6,74,101732,862,1367,299,542.4,547.8,196.9,58246,56448,23916,4820,37,4.1,3,2,9999,99999,9,999999999,0.0,999,999,99
3021,4,4,11,0,*?*?*?*?*?*?*?*?*?*?*?*?*?*?*?*?*?*?*?*?*?*?,12.4,5.1,61,101732,928,1368,293,594.0,606.7,182.4,62269,61158,23498,4808,38,4.6,1,0,9999,99999,9,999999999,0.0,999,999,99
3021,4,4,12,0,*?*?*?*?*?*?*?*?*?*?*?*?*?*?*?*?*?*?*?*?*?*?,13.8,5.0,54,101732,937,1367,313,581.9,499.2,239.7,61989,51675,28174,6515,40,3.6,4,2,9999,99999,9,999999999,0.0,999,999,99
3021,4,4,13,0,*?*?*?*?*?*?*?*?*?*?*?*?*?*?*?*?*?*?*?*?*?*?,14.3,5.9,56,101732,890,1366,335,379.5,146.8,283.8,41569,15477,31620,8075,42,4.1,8,4,9999,99999,9,999999999,0.0,999,999,99
3021,4,4,14,0,*?*?*?*?*?*?*?*?*?*?*?*?*?*?*?*?*?*?*?*?*?*?,14.7,6.2,57,101732,791,1368,337,333.3,145.2,249.3,36433,15151,27901,6594,43,5.2,8,4,9999,99999,9,999999999,0.0,999,999,99
3021,4,4,15,0,*?*?*?*?*?*?*?*?*?*?*?*?*?*?*?*?*?*?*?*?*?*?,14.6,4.5,50,101732,645,1368,321,371.2,413.3,176.3,38723,40898,21313,3673,45,5.7,5,3,9999,99999,9,999999999,0.0,999,999,99
3021,4,4,16,0,*?*?*?*?*?*?*?*?*?*?*?*?*?*?*?*?*?*?*?*?*?*?,14.4,3.2,47,101732,462,1366,324,237.6,314.8,131.2,25206,29589,15122,2668,47,4.6,6,3,9999,99999,9,999999999,0.0,999,999,99
3021,4,4,17,0,*?*?*?*?*?*?*?*?*?*?*?*?*?*?*?*?*?*?*?*?*?*?,14.4,3.6,48,101732,256,1366,330,101.4,193.3,65.2,10741,13974,7773,1229,48,4.6,7,4,9999,99999,9,999999999,0.0,999,999,99
3021,4,4,18,0,*?*?*?*?*?*?*?*?*?*?*?*?*?*?*?*?*?*?*?*?*?*?,13.6,3.9,52,101732,40,1360,316,0.0,0.0,0.0,0,0,0,0,50,4.1,5,3,9999,99999,9,999999999,0.0,999,999,99
3021,4,4,19,0,*?*?*?*?*?*?*?*?*?*?*?*?*?*?*?*?*?*?*?*?*?*?,11.9,4.8,62,101732,0,-0,333,0.0,-0.0,0.0,0,0,0,0,47,4.1,10,5,9999,99999,9,999999999,0.0,999,999,99
3021,4,4,20,0,*?*?*?*?*?*?*?*?*?*?*?*?*?*?*?*?*?*?*?*?*?*?,9.3,5.3,76,101732,0,-0,321,0.0,-0.0,0.0,0,0,0,0,43,2.1,10,5,9999,99999,9,999999999,0.0,999,999,99
3021,4,4,21,0,*?*?*?*?*?*?*?*?*?*?*?*?*?*?*?*?*?*?*?*?*?*?,7.7,4.5,79,101732,0,-0,314,0.0,-0.0,0.0,0,0,0,0,40,2.6,10,5,9999,99999,9,999999999,0.1,999,999,99
3021,4,4,22,0,*?*?*?*?*?*?*?*?*?*?*?*?*?*?*?*?*?*?*?*?*?*?,6.2,3.6,83,101732,0,-0,307,0.0,-0.0,0.0,0,0,0,0,37,1.5,10,5,9999,99999,9,999999999,0.4,999,999,99
3021,4,4,23,0,*?*?*?*?*?*?*?*?*?*?*?*?*?*?*?*?*?*?*?*?*?*?,7.2,3.6,77,101732,0,-0,312,0.0,-0.0,0.0,0,0,0,0,33,2.6,10,5,9999,99999,9,999999999,0.0,999,999,99
3021,4,4,24,0,*?*?*?*?*?*?*?*?*?*?*?*?*?*?*?*?*?*?*?*?*?*?,4.7,4.8,99,101732,0,-0,301,0.0,-0.0,0.0,0,0,0,0,30,2.6,10,5,9999,99999,9,999999999,0.0,999,999,99
3021,4,5,1,0,*?*?*?*?*?*?*?*?*?*?*?*?*?*?*?*?*?*?*?*?*?*?,8.9,6.2,81,101841,0,-0,319,0.0,-0.0,0.0,0,0,0,0,28,3.1,10,5,9999,99999,9,999999999,0.0,999,999,99
3021,4,5,2,0,*?*?*?*?*?*?*?*?*?*?*?*?*?*?*?*?*?*?*?*?*?*?,9.3,7.3,85,101841,0,-0,320,0.0,-0.0,0.0,0,0,0,0,27,5.2,10,5,9999,99999,9,999999999,0.0,999,999,99
3021,4,5,3,0,*?*?*?*?*?*?*?*?*?*?*?*?*?*?*?*?*?*?*?*?*?*?,9.1,7.7,88,101841,0,-0,319,0.0,-0.0,0.0,0,0,0,0,25,4.1,10,5,9999,99999,9,999999999,0.0,999,999,99
3021,4,5,4,0,*?*?*?*?*?*?*?*?*?*?*?*?*?*?*?*?*?*?*?*?*?*?,8.8,7.6,90,101841,0,-0,318,0.0,-0.0,0.0,0,0,0,0,23,3.1,10,5,9999,99999,9,999999999,0.0,999,999,99
3021,4,5,5,0,*?*?*?*?*?*?*?*?*?*?*?*?*?*?*?*?*?*?*?*?*?*?,8.3,7.7,94,101841,0,-0,316,0.0,-0.0,0.0,0,0,0,0,22,1.5,10,5,9999,99999,9,999999999,0.1,999,999,99
3021,4,5,6,0,*?*?*?*?*?*?*?*?*?*?*?*?*?*?*?*?*?*?*?*?*?*?,8.7,8.4,96,101841,190,1366,318,24.0,0.0,24.0,2825,-0,2828,929,20,3.6,10,5,9999,99999,9,999999999,0.0,999,999,99
3021,4,5,7,0,*?*?*?*?*?*?*?*?*?*?*?*?*?*?*?*?*?*?*?*?*?*?,9.0,8.5,95,101841,401,1365,315,115.6,52.3,100.2,12682,4714,11315,2699,27,2.6,9,5,9999,99999,9,999999999,0.0,999,999,99
3021,4,5,8,0,*?*?*?*?*?*?*?*?*?*?*?*?*?*?*?*?*?*?*?*?*?*?,10.9,9.9,91,101841,593,1366,324,182.7,56.0,158.4,20073,5441,17849,4648,33,3.1,9,5,9999,99999,9,999999999,0.0,999,999,99
3021,4,5,9,0,*?*?*?*?*?*?*?*?*?*?*?*?*?*?*?*?*?*?*?*?*?*?,12.9,10.3,82,101841,753,1367,336,137.2,0.0,137.2,16273,0,16336,6280,40,3.6,10,5,9999,99999,9,999999999,0.0,999,999,99
3021,4,5,10,0,*?*?*?*?*?*?*?*?*?*?*?*?*?*?*?*?*?*?*?*?*?*?,14.7,8.8,66,101841,869,1367,345,160.6,0.0,160.6,19180,0,19261,7604,47,3.6,10,5,9999,99999,9,999999999,0.0,999,999,99
3021,4,5,11,0,*?*?*?*?*?*?*?*?*?*?*?*?*?*?*?*?*?*?*?*?*?*?,15.5,8.3,61,101841,934,1367,345,301.7,58.7,261.6,33281,5953,29481,9344,53,3.1,9,5,9999,99999,9,999999999,0.5,999,999,99
3021,4,5,12,0,*?*?*?*?*?*?*?*?*?*?*?*?*?*?*?*?*?*?*?*?*?*?,16.4,8.0,56,101841,943,1366,350,304.9,58.8,264.4,33632,5971,29784,9507,60,3.6,9,5,9999,99999,9,999999999,0.0,999,999,99
3021,4,5,13,0,*?*?*?*?*?*?*?*?*?*?*?*?*?*?*?*?*?*?*?*?*?*?,16.9,6.9,50,101841,896,1366,352,288.5,58.5,250.2,31808,5930,28183,8708,57,4.6,9,5,9999,99999,9,999999999,0.0,999,999,99
3021,4,5,14,0,*?*?*?*?*?*?*?*?*?*?*?*?*?*?*?*?*?*?*?*?*?*?,17.0,8.5,56,101841,796,1366,353,253.6,57.9,219.9,27929,5819,24773,7192,53,3.1,9,5,9999,99999,9,999999999,0.0,999,999,99
3021,4,5,15,0,*?*?*?*?*?*?*?*?*?*?*?*?*?*?*?*?*?*?*?*?*?*?,17.2,8.7,56,101841,650,1366,353,202.6,56.6,175.6,22275,5575,19792,5304,50,5.7,9,5,9999,99999,9,999999999,0.0,999,999,99
3021,4,5,16,0,*?*?*?*?*?*?*?*?*?*?*?*?*?*?*?*?*?*?*?*?*?*?,17.1,7.0,50,101841,468,1366,353,138.9,53.9,120.4,15248,5024,13587,3335,47,2.6,9,5,9999,99999,9,999999999,0.2,999,999,99
3021,4,5,17,0,*?*?*?*?*?*?*?*?*?*?*?*?*?*?*?*?*?*?*?*?*?*?,16.4,7.9,56,101841,262,1366,354,38.5,0.0,38.5,4490,0,4498,1500,43,5.2,10,5,9999,99999,9,999999999,0.6,999,999,99
3021,4,5,18,0,*?*?*?*?*?*?*?*?*?*?*?*?*?*?*?*?*?*?*?*?*?*?,15.8,7.3,56,101841,46,1357,351,0.0,0.0,0.0,0,0,0,0,40,6.2,10,5,9999,99999,9,999999999,0.3,999,999,99
3021,4,5,19,0,*?*?*?*?*?*?*?*?*?*?*?*?*?*?*?*?*?*?*?*?*?*?,14.6,6.7,58,101841,0,-0,345,0.0,-0.0,0.0,0,0,0,0,35,5.2,10,5,9999,99999,9,999999999,0.0,999,999,99
3021,4,5,20,0,*?*?*?*?*?*?*?*?*?*?*?*?*?*?*?*?*?*?*?*?*?*?,13.2,8.1,70,101841,0,-0,338,0.0,-0.0,0.0,0,0,0,0,30,6.7,10,5,9999,99999,9,999999999,0.0,999,999,99
3021,4,5,21,0,*?*?*?*?*?*?*?*?*?*?*?*?*?*?*?*?*?*?*?*?*?*?,12.4,8.4,75,101841,0,-0,335,0.0,-0.0,0.0,0,0,0,0,25,4.1,10,5,9999,99999,9,999999999,0.0,999,999,99
3021,4,5,22,0,*?*?*?*?*?*?*?*?*?*?*?*?*?*?*?*?*?*?*?*?*?*?,11.2,8.3,80,101841,0,-0,329,0.0,-0.0,0.0,0,0,0,0,20,6.2,10,5,9999,99999,9,999999999,0.0,999,999,99
3021,4,5,23,0,*?*?*?*?*?*?*?*?*?*?*?*?*?*?*?*?*?*?*?*?*?*?,10.8,8.3,82,101841,0,-0,327,0.0,-0.0,0.0,0,0,0,0,15,6.2,10,5,9999,99999,9,999999999,0.0,999,999,99
3021,4,5,24,0,*?*?*?*?*?*?*?*?*?*?*?*?*?*?*?*?*?*?*?*?*?*?,8.3,5.0,78,101841,0,-0,316,0.0,-0.0,0.0,0,0,0,0,30,3.6,10,5,9999,99999,9,999999999,0.0,999,999,99
3021,4,6,1,0,*?*?*?*?*?*?*?*?*?*?*?*?*?*?*?*?*?*?*?*?*?*?,8.9,7.4,90,102462,0,-0,319,0.0,-0.0,0.0,0,0,0,0,62,2.6,10,5,9999,99999,9,999999999,0.0,999,999,99
3021,4,6,2,0,*?*?*?*?*?*?*?*?*?*?*?*?*?*?*?*?*?*?*?*?*?*?,7.9,7.0,94,102462,0,-0,314,0.0,-0.0,0.0,0,0,0,0,113,2.6,10,5,9999,99999,9,999999999,0.0,999,999,99
3021,4,6,3,0,*?*?*?*?*?*?*?*?*?*?*?*?*?*?*?*?*?*?*?*?*?*?,7.7,6.7,93,102462,0,-0,313,0.0,-0.0,0.0,0,0,0,0,165,3.1,10,5,9999,99999,9,999999999,0.0,999,999,99
3021,4,6,4,0,*?*?*?*?*?*?*?*?*?*?*?*?*?*?*?*?*?*?*?*?*?*?,7.5,6.4,92,102462,0,-0,313,0.0,-0.0,0.0,0,0,0,0,217,3.6,10,5,9999,99999,9,999999999,0.0,999,999,99
3021,4,6,5,0,*?*?*?*?*?*?*?*?*?*?*?*?*?*?*?*?*?*?*?*?*?*?,7.5,6.6,94,102462,0,-0,312,0.0,-0.0,0.0,0,0,0,0,268,3.1,10,5,9999,99999,9,999999999,0.0,999,999,99
3021,4,6,6,0,*?*?*?*?*?*?*?*?*?*?*?*?*?*?*?*?*?*?*?*?*?*?,7.8,7.3,97,102462,198,1366,314,25.6,0.0,25.6,3011,0,3015,991,320,3.1,10,5,9999,99999,9,999999999,0.0,999,999,99
3021,4,6,7,0,*?*?*?*?*?*?*?*?*?*?*?*?*?*?*?*?*?*?*?*?*?*?,8.2,7.6,96,102462,409,1366,315,68.1,0.0,68.1,7942,0,7963,2771,277,4.1,10,5,9999,99999,9,999999999,0.0,999,999,99
3021,4,6,8,0,*?*?*?*?*?*?*?*?*?*?*?*?*?*?*?*?*?*?*?*?*?*?,9.5,8.0,90,102462,600,1365,321,106.7,0.0,106.7,12540,0,12583,4640,233,5.2,10,5,9999,99999,9,999999999,0.0,999,999,99
3021,4,6,9,0,*?*?*?*?*?*?*?*?*?*?*?*?*?*?*?*?*?*?*?*?*?*?,10.1,8.1,88,102462,759,1365,324,138.7,0.0,138.7,16453,0,16517,6360,190,5.7,10,5,9999,99999,9,999999999,0.0,999,999,99
3021,4,6,10,0,*?*?*?*?*?*?*?*?*?*?*?*?*?*?*?*?*?*?*?*?*?*?,11.9,8.3,78,102462,875,1365,332,162.0,0.0,162.0,19353,0,19436,7682,147,6.2,10,5,9999,99999,9,999999999,0.1,999,999,99
3021,4,6,11,0,*?*?*?*?*?*?*?*?*?*?*?*?*?*?*?*?*?*?*?*?*?*?,12.5,8.8,78,102462,940,1366,335,175.0,0.0,175.0,20994,0,21087,8434,103,6.7,10,5,9999,99999,9,999999999,0.0,999,999,99
3021,4,6,12,0,*?*?*?*?*?*?*?*?*?*?*?*?*?*?*?*?*?*?*?*?*?*?,13.1,9.1,76,102462,949,1366,338,176.8,0.0,176.8,21224,0,21319,8539,60,6.7,10,5,9999,99999,9,999999999,0.0,999,999,99
3021,4,6,13,0,*?*?*?*?*?*?*?*?*?*?*?*?*?*?*?*?*?*?*?*?*?*?,13.1,8.7,75,102462,902,1366,338,167.3,0.0,167.3,20027,0,20113,7991,55,6.7,10,5,9999,99999,9,999999999,0.0,999,999,99
3021,4,6,14,0,*?*?*?*?*?*?*?*?*?*?*?*?*?*?*?*?*?*?*?*?*?*?,13.5,8.8,74,102462,802,1366,340,147.2,0.0,147.2,17509,0,17579,6839,50,6.2,10,5,9999,99999,9,999999999,0.0,999,999,99
3021,4,6,15,0,*?*?*?*?*?*?*?*?*?*?*?*?*?*?*?*?*?*?*?*?*?*?,13.7,7.7,67,102462,656,1366,341,117.8,0.0,117.8,13891,0,13941,5223,45,7.2,10,5,9999,99999,9,999999999,0.0,999,999,99
3021,4,6,16,0,*?*?*?*?*?*?*?*?*?*?*?*?*?*?*?*?*?*?*?*?*?*?,13.5,6.7,63,102462,474,1367,340,81.1,0.0,81.1,9482,0,9509,3376,40,6.7,10,5,9999,99999,9,999999999,0.0,999,999,99
3021,4,6,17,0,*?*?*?*?*?*?*?*?*?*?*?*?*?*?*?*?*?*?*?*?*?*?,13.6,7.3,66,102462,268,1367,340,39.7,0.0,39.7,4630,0,4639,1549,35,6.2,10,5,9999,99999,9,999999999,0.0,999,999,99
3021,4,6,18,0,*?*?*?*?*?*?*?*?*?*?*?*?*?*?*?*?*?*?*?*?*?*?,12.6,8.1,74,102462,52,1354,336,0.0,0.0,0.0,0,0,0,0,30,5.7,10,5,9999,99999,9,999999999,0.0,999,999,99
3021,4,6,19,0,*?*?*?*?*?*?*?*?*?*?*?*?*?*?*?*?*?*?*?*?*?*?,11.7,8.1,79,102462,0,-0,331,0.0,-0.0,0.0,0,0,0,0,52,4.6,10,5,9999,99999,9,999999999,0.0,999,999,99
3021,4,6,20,0,*?*?*?*?*?*?*?*?*?*?*?*?*?*?*?*?*?*?*?*?*?*?,10.6,8.1,84,102462,0,-0,326,0.0,-0.0,0.0,0,0,0,0,73,3.1,10,5,9999,99999,9,999999999,0.0,999,999,99
3021,4,6,21,0,*?*?*?*?*?*?*?*?*?*?*?*?*?*?*?*?*?*?*?*?*?*?,10.3,7.6,83,102462,0,-0,325,0.0,-0.0,0.0,0,0,0,0,95,4.1,10,5,9999,99999,9,999999999,0.0,999,999,99
3021,4,6,22,0,*?*?*?*?*?*?*?*?*?*?*?*?*?*?*?*?*?*?*?*?*?*?,9.5,7.9,90,102462,0,-0,321,0.0,-0.0,0.0,0,0,0,0,117,3.1,10,5,9999,99999,9,999999999,0.0,999,999,99
3021,4,6,23,0,*?*?*?*?*?*?*?*?*?*?*?*?*?*?*?*?*?*?*?*?*?*?,9.8,7.4,85,102462,0,-0,323,0.0,-0.0,0.0,0,0,0,0,138,2.6,10,5,9999,99999,9,999999999,0.0,999,999,99
3021,4,6,24,0,*?*?*?*?*?*?*?*?*?*?*?*?*?*?*?*?*?*?*?*?*?*?,10.4,7.9,84,102462,0,-0,325,0.0,-0.0,0.0,0,0,0,0,10,2.1,10,5,9999,99999,9,999999999,0.1,999,999,99
3021,4,7,1,0,*?*?*?*?*?*?*?*?*?*?*?*?*?*?*?*?*?*?*?*?*?*?,10.1,6.2,75,101917,0,-0,324,0.0,-0.0,0.0,0,0,0,0,133,1.5,10,5,9999,99999,9,999999999,0.0,999,999,99
3021,4,7,2,0,*?*?*?*?*?*?*?*?*?*?*?*?*?*?*?*?*?*?*?*?*?*?,9.5,5.6,75,101917,0,-0,322,0.0,-0.0,0.0,0,0,0,0,107,1.5,10,5,9999,99999,9,999999999,0.0,999,999,99
3021,4,7,3,0,*?*?*?*?*?*?*?*?*?*?*?*?*?*?*?*?*?*?*?*?*?*?,9.7,5.8,74,101917,0,-0,323,0.0,-0.0,0.0,0,0,0,0,80,1.5,10,5,9999,99999,9,999999999,0.0,999,999,99
3021,4,7,4,0,*?*?*?*?*?*?*?*?*?*?*?*?*?*?*?*?*?*?*?*?*?*?,9.4,5.9,77,101917,0,-0,321,0.0,-0.0,0.0,0,0,0,0,53,3.1,10,5,9999,99999,9,999999999,0.0,999,999,99
3021,4,7,5,0,*?*?*?*?*?*?*?*?*?*?*?*?*?*?*?*?*?*?*?*?*?*?,9.4,5.8,76,101917,0,-0,321,0.0,-0.0,0.0,0,0,0,0,27,2.6,10,5,9999,99999,9,999999999,0.0,999,999,99
3021,4,7,6,0,*?*?*?*?*?*?*?*?*?*?*?*?*?*?*?*?*?*?*?*?*?*?,9.3,5.9,78,101917,206,1366,308,74.1,175.5,47.7,7895,11173,5778,872,0,3.6,7,4,9999,99999,9,999999999,0.0,999,999,99
3021,4,7,7,0,*?*?*?*?*?*?*?*?*?*?*?*?*?*?*?*?*?*?*?*?*?*?,10.5,6.1,73,101917,416,1363,309,210.3,308.7,116.1,22279,27993,13465,2320,28,3.6,6,3,9999,99999,9,999999999,0.0,999,999,99
3021,4,7,8,0,*?*?*?*?*?*?*?*?*?*?*?*?*?*?*?*?*?*?*?*?*?*?,11.7,7.1,72,101917,608,1366,315,326.4,328.5,180.2,34794,33263,20389,3914,57,3.1,6,3,9999,99999,9,999999999,0.0,999,999,99
3021,4,7,9,0,*?*?*?*?*?*?*?*?*?*?*?*?*?*?*?*?*?*?*?*?*?*?,13.7,7.3,63,101917,766,1364,328,381.2,242.4,245.1,40755,25528,27070,5925,85,3.1,7,4,9999,99999,9,999999999,0.0,999,999,99
3021,4,7,10,0,*?*?*?*?*?*?*?*?*?*?*?*?*?*?*?*?*?*?*?*?*?*?,14.6,7.7,62,101917,882,1365,333,444.4,245.6,285.8,47778,26261,31169,7612,113,7.2,7,4,9999,99999,9,999999999,0.0,999,999,99
3021,4,7,11,0,*?*?*?*?*?*?*?*?*?*?*?*?*?*?*?*?*?*?*?*?*?*?,16.3,7.3,54,101917,946,1365,336,532.0,343.9,293.7,57591,36995,32012,8308,142,7.2,6,3,9999,99999,9,999999999,0.0,999,999,99
3021,4,7,12,0,*?*?*?*?*?*?*?*?*?*?*?*?*?*?*?*?*?*?*?*?*?*?,17.9,6.7,47,101917,955,1365,343,537.3,344.1,296.6,58193,37045,32303,8480,170,5.7,6,3,9999,99999,9,999999999,0.0,999,999,99
3021,4,7,13,0,*?*?*?*?*?*?*?*?*?*?*?*?*?*?*?*?*?*?*?*?*?*?,17.8,7.4,49,101917,907,1364,348,458.5,246.2,294.8,49353,26389,32067,8062,163,8.2,7,4,9999,99999,9,999999999,0.0,999,999,99
3021,4,7,14,0,*?*?*?*?*?*?*?*?*?*?*?*?*?*?*?*?*?*?*?*?*?*?,17.6,6.4,47,101917,807,1364,341,447.8,339.1,247.2,48143,35967,27341,6105,157,7.2,6,3,9999,99999,9,999999999,0.0,999,999,99
3021,4,7,15,0,*?*?*?*?*?*?*?*?*?*?*?*?*?*?*?*?*?*?*?*?*?*?,17.8,5.3,43,101917,661,1364,346,323.7,238.5,208.1,34439,24545,23256,4704,150,6.7,7,4,9999,99999,9,999999999,0.0,999,999,99
3021,4,7,16,0,*?*?*?*?*?*?*?*?*?*?*?*?*?*?*?*?*?*?*?*?*?*?,17.9,4.8,41,101917,479,1364,341,248.4,316.9,137.1,26355,30146,15764,2810,143,6.2,6,3,9999,99999,9,999999999,0.0,999,999,99
3021,4,7,17,0,*?*?*?*?*?*?*?*?*?*?*?*?*?*?*?*?*?*?*?*?*?*?,17.9,5.6,43,101917,274,1367,357,71.1,47.1,61.6,7827,3699,7219,1324,137,7.7,9,5,9999,99999,9,999999999,0.1,999,999,99
3021,4,7,18,0,*?*?*?*?*?*?*?*?*?*?*?*?*?*?*?*?*?*?*?*?*?*?,16.8,6.7,50,101917,58,1353,351,0.0,0.0,0.0,0,0,0,0,130,6.7,9,5,9999,99999,9,999999999,0.2,999,999,99
3021,4,7,19,0,*?*?*?*?*?*?*?*?*?*?*?*?*?*?*?*?*?*?*?*?*?*?,15.7,6.6,53,101917,0,-0,351,0.0,-0.0,0.0,0,0,0,0,125,7.7,10,5,9999,99999,9,999999999,0.0,999,999,99
3021,4,7,20,0,*?*?*?*?*?*?*?*?*?*?*?*?*?*?*?*?*?*?*?*?*?*?,13.9,6.7,61,101917,0,-0,342,0.0,-0.0,0.0,0,0,0,0,120,8.2,10,5,9999,99999,9,999999999,0.0,999,999,99
3021,4,7,21,0,*?*?*?*?*?*?*?*?*?*?*?*?*?*?*?*?*?*?*?*?*?*?,12.8,6.7,64,101917,0,-0,337,0.0,-0.0,0.0,0,0,0,0,115,6.7,10,5,9999,99999,9,999999999,0.0,999,999,99
3021,4,7,22,0,*?*?*?*?*?*?*?*?*?*?*?*?*?*?*?*?*?*?*?*?*?*?,12.6,6.9,66,101917,0,-0,336,0.0,-0.0,0.0,0,0,0,0,110,6.2,10,5,9999,99999,9,999999999,0.0,999,999,99
3021,4,7,23,0,*?*?*?*?*?*?*?*?*?*?*?*?*?*?*?*?*?*?*?*?*?*?,12.4,7.1,68,101917,0,-0,335,0.0,-0.0,0.0,0,0,0,0,105,5.7,10,5,9999,99999,9,999999999,0.0,999,999,99
3021,4,7,24,0,*?*?*?*?*?*?*?*?*?*?*?*?*?*?*?*?*?*?*?*?*?*?,10.0,6.9,78,101917,0,-0,324,0.0,-0.0,0.0,0,0,0,0,160,1.0,10,5,9999,99999,9,999999999,0.0,999,999,99
3021,4,8,1,0,*?*?*?*?*?*?*?*?*?*?*?*?*?*?*?*?*?*?*?*?*?*?,11.6,6.9,71,100621,0,-0,331,0.0,-0.0,0.0,0,0,0,0,98,6.2,10,5,9999,99999,9,999999999,0.0,999,999,99
3021,4,8,2,0,*?*?*?*?*?*?*?*?*?*?*?*?*?*?*?*?*?*?*?*?*?*?,10.7,6.7,75,100621,0,-0,327,0.0,-0.0,0.0,0,0,0,0,97,8.8,10,5,9999,99999,9,999999999,0.0,999,999,99
3021,4,8,3,0,*?*?*?*?*?*?*?*?*?*?*?*?*?*?*?*?*?*?*?*?*?*?,10.2,6.7,77,100621,0,-0,325,0.0,-0.0,0.0,0,0,0,0,95,7.7,10,5,9999,99999,9,999999999,0.0,999,999,99
3021,4,8,4,0,*?*?*?*?*?*?*?*?*?*?*?*?*?*?*?*?*?*?*?*?*?*?,9.9,5.6,73,100621,0,-0,323,0.0,-0.0,0.0,0,0,0,0,93,5.7,10,5,9999,99999,9,999999999,0.0,999,999,99
3021,4,8,5,0,*?*?*?*?*?*?*?*?*?*?*?*?*?*?*?*?*?*?*?*?*?*?,9.8,5.8,75,100621,0,-0,297,0.0,-0.0,0.0,0,0,0,0,92,5.2,4,2,9999,99999,9,999999999,0.0,999,999,99
3021,4,8,6,0,*?*?*?*?*?*?*?*?*?*?*?*?*?*?*?*?*?*?*?*?*?*?,9.6,6.4,78,100621,214,1366,280,99.5,444.7,29.9,10173,32538,4828,589,90,6.2,0,0,9999,99999,9,999999999,0.0,999,999,99
3021,4,8,7,0,*?*?*?*?*?*?*?*?*?*?*?*?*?*?*?*?*?*?*?*?*?*?,11.5,7.1,73,100621,424,1364,290,245.7,553.2,73.7,25449,49295,10753,1388,88,8.8,0,0,9999,99999,9,999999999,0.0,999,999,99
3021,4,8,8,0,*?*?*?*?*?*?*?*?*?*?*?*?*?*?*?*?*?*?*?*?*?*?,13.3,7.3,65,100621,615,1365,297,378.2,587.5,113.5,39318,56763,15771,2284,87,7.2,0,0,9999,99999,9,999999999,0.0,999,999,99
3021,4,8,9,0,*?*?*?*?*?*?*?*?*?*?*?*?*?*?*?*?*?*?*?*?*?*?,16.4,7.1,53,100621,773,1364,336,427.2,337.7,235.8,45857,35632,26180,5673,85,7.2,6,3,9999,99999,9,999999999,0.0,999,999,99
3021,4,8,10,0,*?*?*?*?*?*?*?*?*?*?*?*?*?*?*?*?*?*?*?*?*?*?,17.8,7.1,49,100621,888,1364,343,497.1,342.1,274.4,53657,36626,30091,7293,83,8.2,6,3,9999,99999,9,999999999,0.0,999,999,99
3021,4,8,11,0,*?*?*?*?*?*?*?*?*?*?*?*?*?*?*?*?*?*?*?*?*?*?,20.3,8.5,46,100621,952,1364,335,612.4,608.1,188.0,64244,61380,24065,5143,82,8.8,1,0,9999,99999,9,999999999,0.0,999,999,99
3021,4,8,12,0,*?*?*?*?*?*?*?*?*?*?*?*?*?*?*?*?*?*?*?*?*?*?,20.5,7.6,42,100621,960,1364,329,618.5,614.9,185.5,65008,62162,23825,5156,80,10.3,0,0,9999,99999,9,999999999,0.0,999,999,99
3021,4,8,13,0,*?*?*?*?*?*?*?*?*?*?*?*?*?*?*?*?*?*?*?*?*?*?,22.2,8.1,40,100621,913,1364,338,585.5,612.3,175.6,61436,61738,22797,4567,77,10.3,0,0,9999,99999,9,999999999,0.0,999,999,99
3021,4,8,14,0,*?*?*?*?*?*?*?*?*?*?*?*?*?*?*?*?*?*?*?*?*?*?,22.3,9.2,42,100621,813,1365,362,481.1,424.0,228.5,50458,43314,26818,5429,73,9.8,5,3,9999,99999,9,999999999,0.0,999,999,99
3021,4,8,15,0,*?*?*?*?*?*?*?*?*?*?*?*?*?*?*?*?*?*?*?*?*?*?,22.1,9.2,43,100621,667,1365,341,414.3,593.4,124.3,43131,58040,17067,2576,70,9.8,0,0,9999,99999,9,999999999,0.0,999,999,99
3021,4,8,16,0,*?*?*?*?*?*?*?*?*?*?*?*?*?*?*?*?*?*?*?*?*?*?,22.3,9.7,43,100621,485,1365,343,287.9,567.1,86.4,29844,52272,12397,1651,67,7.7,0,0,9999,99999,9,999999999,0.0,999,999,99
3021,4,8,17,0,*?*?*?*?*?*?*?*?*?*?*?*?*?*?*?*?*?*?*?*?*?*?,21.7,9.9,46,100621,279,1362,341,145.1,496.1,43.5,15076,38602,6672,810,63,8.2,0,0,9999,99999,9,999999999,0.0,999,999,99
3021,4,8,18,0,*?*?*?*?*?*?*?*?*?*?*?*?*?*?*?*?*?*?*?*?*?*?,20.5,10.1,50,100621,65,1374,362,0.0,0.0,0.0,0,0,0,0,60,6.2,7,4,9999,99999,9,999999999,0.0,999,999,99
3021,4,8,19,0,*?*?*?*?*?*?*?*?*?*?*?*?*?*?*?*?*?*?*?*?*?*?,17.6,10.9,63,100621,0,-0,359,0.0,-0.0,0.0,0,0,0,0,63,5.7,10,5,9999,99999,9,999999999,0.0,999,999,99
3021,4,8,20,0,*?*?*?*?*?*?*?*?*?*?*?*?*?*?*?*?*?*?*?*?*?*?,15.9,11.1,72,100621,0,-0,351,0.0,-0.0,0.0,0,0,0,0,67,6.7,10,5,9999,99999,9,999999999,0.0,999,999,99
3021,4,8,21,0,*?*?*?*?*?*?*?*?*?*?*?*?*?*?*?*?*?*?*?*?*?*?,15.0,11.7,79,100621,0,-0,346,0.0,-0.0,0.0,0,0,0,0,70,4.6,10,5,9999,99999,9,999999999,0.0,999,999,99
3021,4,8,22,0,*?*?*?*?*?*?*?*?*?*?*?*?*?*?*?*?*?*?*?*?*?*?,14.3,11.2,80,100621,0,-0,343,0.0,-0.0,0.0,0,0,0,0,73,6.7,10,5,9999,99999,9,999999999,0.0,999,999,99
3021,4,8,23,0,*?*?*?*?*?*?*?*?*?*?*?*?*?*?*?*?*?*?*?*?*?*?,12.3,10.8,88,100621,0,-0,334,0.0,-0.0,0.0,0,0,0,0,77,7.7,10,5,9999,99999,9,999999999,0.0,999,999,99
3021,4,8,24,0,*?*?*?*?*?*?*?*?*?*?*?*?*?*?*?*?*?*?*?*?*?*?,12.2,7.0,69,100621,0,-0,334,0.0,-0.0,0.0,0,0,0,0,100,7.7,10,5,9999,99999,9,999999999,0.0,999,999,99
3021,4,9,1,0,*?*?*?*?*?*?*?*?*?*?*?*?*?*?*?*?*?*?*?*?*?*?,6.3,4.8,87,99901.3,0,-0,307,0.0,-0.0,0.0,0,0,0,0,78,6.2,10,5,9999,99999,9,999999999,0.0,999,999,99
3021,4,9,2,0,*?*?*?*?*?*?*?*?*?*?*?*?*?*?*?*?*?*?*?*?*?*?,3.6,1.0,81,99901.3,0,-0,296,0.0,-0.0,0.0,0,0,0,0,77,8.8,10,5,9999,99999,9,999999999,0.0,999,999,99
3021,4,9,3,0,*?*?*?*?*?*?*?*?*?*?*?*?*?*?*?*?*?*?*?*?*?*?,3.5,0.6,79,99901.3,0,-0,296,0.0,-0.0,0.0,0,0,0,0,75,7.7,10,5,9999,99999,9,999999999,0.0,999,999,99
3021,4,9,4,0,*?*?*?*?*?*?*?*?*?*?*?*?*?*?*?*?*?*?*?*?*?*?,3.0,0.6,81,99901.3,0,-0,294,0.0,-0.0,0.0,0,0,0,0,73,5.7,10,5,9999,99999,9,999999999,0.0,999,999,99
3021,4,9,5,0,*?*?*?*?*?*?*?*?*?*?*?*?*?*?*?*?*?*?*?*?*?*?,2.7,0.2,82,99901.3,6,1305,293,0.0,0.0,0.0,0,0,0,0,72,5.2,10,5,9999,99999,9,999999999,0.0,999,999,99
3021,4,9,6,0,*?*?*?*?*?*?*?*?*?*?*?*?*?*?*?*?*?*?*?*?*?*?,2.9,-0.0,78,99901.3,221,1361,289,52.9,43.3,45.9,5851,3091,5419,973,70,6.2,9,5,9999,99999,9,999999999,0.0,999,999,99
3021,4,9,7,0,*?*?*?*?*?*?*?*?*?*?*?*?*?*?*?*?*?*?*?*?*?*?,3.4,-0.0,75,99901.3,431,1362,265,243.1,451.7,100.1,25533,40575,12857,1877,70,8.8,4,2,9999,99999,9,999999999,0.0,999,999,99
3021,4,9,8,0,*?*?*?*?*?*?*?*?*?*?*?*?*?*?*?*?*?*?*?*?*?*?,5.9,1.3,70,99901.3,622,1364,286,335.4,329.5,185.2,35769,33536,20910,4054,70,7.2,6,3,9999,99999,9,999999999,0.0,999,999,99
3021,4,9,9,0,*?*?*?*?*?*?*?*?*?*?*?*?*?*?*?*?*?*?*?*?*?*?,8.3,1.9,62,99901.3,780,1364,266,493.1,603.6,147.9,51512,60129,19787,3334,70,7.2,0,0,9999,99999,9,999999999,0.0,999,999,99
3021,4,9,10,0,*?*?*?*?*?*?*?*?*?*?*?*?*?*?*?*?*?*?*?*?*?*?,10.6,1.3,51,99901.3,894,1363,274,572.8,611.3,171.8,60067,61555,22393,4366,70,8.2,0,0,9999,99999,9,999999999,0.0,999,999,99
3021,4,9,11,0,*?*?*?*?*?*?*?*?*?*?*?*?*?*?*?*?*?*?*?*?*?*?,12.3,2.5,50,99901.3,958,1364,283,617.0,614.8,185.1,64852,62145,23781,5128,70,8.8,0,0,9999,99999,9,999999999,0.0,999,999,99
3021,4,9,12,0,*?*?*?*?*?*?*?*?*?*?*?*?*?*?*?*?*?*?*?*?*?*?,13.9,2.7,45,99901.3,966,1363,290,622.7,615.2,186.8,65469,62210,23953,5240,70,10.3,0,0,9999,99999,9,999999999,0.0,999,999,99
3021,4,9,13,0,*?*?*?*?*?*?*?*?*?*?*?*?*?*?*?*?*?*?*?*?*?*?,15.1,4.1,46,99901.3,918,1363,298,589.6,612.7,176.9,61879,61792,22923,4635,67,10.3,0,0,9999,99999,9,999999999,0.0,999,999,99
3021,4,9,14,0,*?*?*?*?*?*?*?*?*?*?*?*?*?*?*?*?*?*?*?*?*?*?,14.4,4.5,50,99901.3,818,1363,320,484.9,424.2,230.3,50856,43373,26994,5504,63,9.8,5,3,9999,99999,9,999999999,0.0,999,999,99
3021,4,9,15,0,*?*?*?*?*?*?*?*?*?*?*?*?*?*?*?*?*?*?*?*?*?*?,15.1,3.8,45,99901.3,672,1363,297,418.3,594.0,125.5,43549,58163,17203,2609,60,9.8,0,0,9999,99999,9,999999999,0.0,999,999,99
3021,4,9,16,0,*?*?*?*?*?*?*?*?*?*?*?*?*?*?*?*?*?*?*?*?*?*?,14.7,3.6,46,99901.3,490,1363,310,288.4,510.9,104.7,30646,47740,13543,1980,57,7.7,3,2,9999,99999,9,999999999,0.0,999,999,99
3021,4,9,17,0,*?*?*?*?*?*?*?*?*?*?*?*?*?*?*?*?*?*?*?*?*?*?,14.1,3.8,48,99901.3,285,1363,343,43.3,0.0,43.3,5041,0,5051,1695,53,8.2,10,5,9999,99999,9,999999999,0.3,999,999,99
3021,4,9,18,0,*?*?*?*?*?*?*?*?*?*?*?*?*?*?*?*?*?*?*?*?*?*?,13.1,4.6,55,99901.3,71,1372,334,0.0,0.1,0.0,4,2,5,0,50,6.2,9,5,9999,99999,9,999999999,0.0,999,999,99
3021,4,9,19,0,*?*?*?*?*?*?*?*?*?*?*?*?*?*?*?*?*?*?*?*?*?*?,11.0,5.1,65,99901.3,0,-0,329,0.0,-0.0,0.0,0,0,0,0,48,5.7,10,5,9999,99999,9,999999999,0.0,999,999,99
3021,4,9,20,0,*?*?*?*?*?*?*?*?*?*?*?*?*?*?*?*?*?*?*?*?*?*?,9.6,4.3,67,99901.3,0,-0,322,0.0,-0.0,0.0,0,0,0,0,47,6.7,10,5,9999,99999,9,999999999,0.0,999,999,99
3021,4,9,21,0,*?*?*?*?*?*?*?*?*?*?*?*?*?*?*?*?*?*?*?*?*?*?,7.8,5.0,79,99901.3,0,-0,314,0.0,-0.0,0.0,0,0,0,0,45,4.6,10,5,9999,99999,9,999999999,0.0,999,999,99
3021,4,9,22,0,*?*?*?*?*?*?*?*?*?*?*?*?*?*?*?*?*?*?*?*?*?*?,6.9,4.3,81,99901.3,0,-0,310,0.0,-0.0,0.0,0,0,0,0,43,6.7,10,5,9999,99999,9,999999999,0.0,999,999,99
3021,4,9,23,0,*?*?*?*?*?*?*?*?*?*?*?*?*?*?*?*?*?*?*?*?*?*?,5.9,3.0,79,99901.3,0,-0,306,0.0,-0.0,0.0,0,0,0,0,42,7.7,10,5,9999,99999,9,999999999,0.0,999,999,99
3021,4,9,24,0,*?*?*?*?*?*?*?*?*?*?*?*?*?*?*?*?*?*?*?*?*?*?,10.3,8.0,83,99901.3,0,-0,325,0.0,-0.0,0.0,0,0,0,0,80,7.7,10,5,9999,99999,9,999999999,0.0,999,999,99
3021,4,10,1,0,*?*?*?*?*?*?*?*?*?*?*?*?*?*?*?*?*?*?*?*?*?*?,3.1,3.0,96,100337,0,-0,294,0.0,-0.0,0.0,0,0,0,0,43,6.2,10,5,9999,99999,9,999999999,0.0,999,999,99
3021,4,10,2,0,*?*?*?*?*?*?*?*?*?*?*?*?*?*?*?*?*?*?*?*?*?*?,1.5,1.5,97,100337,0,-0,287,0.0,-0.0,0.0,0,0,0,0,47,8.8,10,5,9999,99999,9,999999999,0.0,999,999,99
3021,4,10,3,0,*?*?*?*?*?*?*?*?*?*?*?*?*?*?*?*?*?*?*?*?*?*?,1.5,1.5,97,100337,0,-0,287,0.0,-0.0,0.0,0,0,0,0,50,7.7,10,5,9999,99999,9,999999999,0.0,999,999,99
3021,4,10,4,0,*?*?*?*?*?*?*?*?*?*?*?*?*?*?*?*?*?*?*?*?*?*?,1.8,1.3,94,100337,0,-0,289,0.0,-0.0,0.0,0,0,0,0,53,5.7,10,5,9999,99999,9,999999999,0.0,999,999,99
3021,4,10,5,0,*?*?*?*?*?*?*?*?*?*?*?*?*?*?*?*?*?*?*?*?*?*?,1.4,0.8,93,100337,14,1338,278,0.0,0.0,0.0,0,0,0,0,57,5.2,8,4,9999,99999,9,999999999,0.0,999,999,99
3021,4,10,6,0,*?*?*?*?*?*?*?*?*?*?*?*?*?*?*?*?*?*?*?*?*?*?,0.9,-0.2,89,100337,229,1362,246,110.1,439.9,36.1,11412,31581,5581,667,60,6.2,2,1,9999,99999,9,999999999,0.0,999,999,99
3021,4,10,7,0,*?*?*?*?*?*?*?*?*?*?*?*?*?*?*?*?*?*?*?*?*?*?,2.9,0.6,82,100337,439,1363,264,248.2,453.2,102.2,26070,40935,13106,1920,78,8.8,4,2,9999,99999,9,999999999,0.0,999,999,99
3021,4,10,8,0,*?*?*?*?*?*?*?*?*?*?*?*?*?*?*?*?*?*?*?*?*?*?,4.8,1.0,74,100337,629,1363,277,362.3,412.2,172.1,37761,40627,20836,3557,97,7.2,5,3,9999,99999,9,999999999,0.0,999,999,99
3021,4,10,9,0,*?*?*?*?*?*?*?*?*?*?*?*?*?*?*?*?*?*?*?*?*?*?,6.7,0.8,65,100337,786,1362,294,392.8,243.1,252.6,42030,25685,27823,6204,115,7.2,7,4,9999,99999,9,999999999,0.0,999,999,99
3021,4,10,10,0,*?*?*?*?*?*?*?*?*?*?*?*?*?*?*?*?*?*?*?*?*?*?,9.5,2.7,61,100337,900,1362,302,505.2,342.5,278.9,54564,36718,30534,7516,133,8.2,6,3,9999,99999,9,999999999,0.0,999,999,99
3021,4,10,11,0,*?*?*?*?*?*?*?*?*?*?*?*?*?*?*?*?*?*?*?*?*?*?,11.2,2.3,53,100337,963,1362,283,621.3,608.8,190.7,65198,61480,24334,5317,152,8.8,1,0,9999,99999,9,999999999,0.0,999,999,99
3021,4,10,12,0,*?*?*?*?*?*?*?*?*?*?*?*?*?*?*?*?*?*?*?*?*?*?,13.5,2.1,45,100337,971,1362,298,625.1,589.1,205.0,65318,59314,25737,5735,170,10.3,2,1,9999,99999,9,999999999,0.0,999,999,99
3021,4,10,13,0,*?*?*?*?*?*?*?*?*?*?*?*?*?*?*?*?*?*?*?*?*?*?,13.3,1.3,43,100337,924,1363,312,553.7,428.8,263.0,58314,44286,30290,7116,165,10.3,5,3,9999,99999,9,999999999,0.0,999,999,99
3021,4,10,14,0,*?*?*?*?*?*?*?*?*?*?*?*?*?*?*?*?*?*?*?*?*?*?,13.4,0.6,40,100337,823,1362,295,522.3,580.8,171.3,54291,57871,22252,3967,160,9.8,2,1,9999,99999,9,999999999,0.0,999,999,99
3021,4,10,15,0,*?*?*?*?*?*?*?*?*?*?*?*?*?*?*?*?*?*?*?*?*?*?,13.7,0.4,39,100337,677,1362,307,409.0,483.7,168.5,43152,48365,20642,3547,155,9.8,4,2,9999,99999,9,999999999,0.0,999,999,99
3021,4,10,16,0,*?*?*?*?*?*?*?*?*?*?*?*?*?*?*?*?*?*?*?*?*?*?,13.1,1.9,45,100337,496,1363,312,276.0,398.3,131.1,28685,37206,16279,2544,150,7.7,5,3,9999,99999,9,999999999,0.0,999,999,99
3021,4,10,17,0,*?*?*?*?*?*?*?*?*?*?*?*?*?*?*?*?*?*?*?*?*?*?,12.9,2.5,47,100337,291,1364,322,120.9,202.3,77.7,12774,15665,9178,1492,145,8.2,7,4,9999,99999,9,999999999,0.0,999,999,99
3021,4,10,18,0,*?*?*?*?*?*?*?*?*?*?*?*?*?*?*?*?*?*?*?*?*?*?,10.8,2.9,56,100337,76,1354,318,2.8,12.7,2.1,363,468,400,34,140,6.2,8,4,9999,99999,9,999999999,0.0,999,999,99
3021,4,10,19,0,*?*?*?*?*?*?*?*?*?*?*?*?*?*?*?*?*?*?*?*?*?*?,10.1,2.5,57,100337,0,-0,325,0.0,-0.0,0.0,0,0,0,0,130,5.7,10,5,9999,99999,9,999999999,0.0,999,999,99
3021,4,10,20,0,*?*?*?*?*?*?*?*?*?*?*?*?*?*?*?*?*?*?*?*?*?*?,8.0,1.9,63,100337,0,-0,316,0.0,-0.0,0.0,0,0,0,0,120,6.7,10,5,9999,99999,9,999999999,0.0,999,999,99
3021,4,10,21,0,*?*?*?*?*?*?*?*?*?*?*?*?*?*?*?*?*?*?*?*?*?*?,6.0,1.7,71,100337,0,-0,307,0.0,-0.0,0.0,0,0,0,0,110,4.6,10,5,9999,99999,9,999999999,0.0,999,999,99
3021,4,10,22,0,*?*?*?*?*?*?*?*?*?*?*?*?*?*?*?*?*?*?*?*?*?*?,6.1,1.9,72,100337,0,-0,307,0.0,-0.0,0.0,0,0,0,0,100,6.7,10,5,9999,99999,9,999999999,0.0,999,999,99
3021,4,10,23,0,*?*?*?*?*?*?*?*?*?*?*?*?*?*?*?*?*?*?*?*?*?*?,5.2,1.3,73,100337,0,-0,303,0.0,-0.0,0.0,0,0,0,0,90,7.7,10,5,9999,99999,9,999999999,0.0,999,999,99
3021,4,10,24,0,*?*?*?*?*?*?*?*?*?*?*?*?*?*?*?*?*?*?*?*?*?*?,4.9,3.0,85,100337,0,-0,302,0.0,-0.0,0.0,0,0,0,0,40,7.7,10,5,9999,99999,9,999999999,0.1,999,999,99
[truncated: 1,083,191 more chars]
