# Supplementary material for: Future weather dataset for fourteen UK sites
Source: Data Brief. 2016 Aug 3;8:1308–10. doi: 10.1016/j.dib.2016.07.057 (PMC4990658; doi:10.1016/j.dib.2016.07.057)
Supplement: Supplementary file 2 — Supplementary material [file mmc2.zip › 03_10th_PET_2050s_03 Cardiff.epw]

LOCATION,3000170,-,UK,WG data,03710,51.40,-3.47,0,20
DESIGN CONDITIONS,0
TYPICAL/EXTREME PERIODS,0
GROUND TEMPERATURES,1,1.0,,,,8.7,11.3,14.0,15.9,18.4,18.7,17.4,14.9,11.9,9.3,7.6,7.4
HOLIDAYS/DAYLIGHT SAVINGS,No,0,0,0
COMMENTS 1,created by using UKCP09 weather generator outputs
COMMENTS 2,wind speed wind direction and pressure based on observations at station id 03710
DATA PERIODS,1,1,Data,Sunday,1/1,12/31
3019,1,1,1,0,*?*?*?*?*?*?*?*?*?*?*?*?*?*?*?*?*?*?*?*?*?*?,3.1,3.0,100,101066,0,-0,294,0.0,-0.0,0.0,0,0,0,0,298,5.7,10,5,9999,99999,9,999999999,0.1,999,999,99
3019,1,1,2,0,*?*?*?*?*?*?*?*?*?*?*?*?*?*?*?*?*?*?*?*?*?*?,2.5,2.5,100,101066,0,-0,291,0.0,-0.0,0.0,0,0,0,0,297,4.1,10,5,9999,99999,9,999999999,0.0,999,999,99
3019,1,1,3,0,*?*?*?*?*?*?*?*?*?*?*?*?*?*?*?*?*?*?*?*?*?*?,2.1,2.1,100,101066,0,-0,290,0.0,-0.0,0.0,0,0,0,0,295,4.6,10,5,9999,99999,9,999999999,0.0,999,999,99
3019,1,1,4,0,*?*?*?*?*?*?*?*?*?*?*?*?*?*?*?*?*?*?*?*?*?*?,2.0,1.9,100,101066,0,-0,289,0.0,-0.0,0.0,0,0,0,0,293,5.2,10,5,9999,99999,9,999999999,0.0,999,999,99
3019,1,1,5,0,*?*?*?*?*?*?*?*?*?*?*?*?*?*?*?*?*?*?*?*?*?*?,1.8,1.9,100,101066,0,-0,289,0.0,-0.0,0.0,0,0,0,0,292,7.7,10,5,9999,99999,9,999999999,0.0,999,999,99
3019,1,1,6,0,*?*?*?*?*?*?*?*?*?*?*?*?*?*?*?*?*?*?*?*?*?*?,1.9,1.9,100,101066,0,-0,289,0.0,-0.0,0.0,0,0,0,0,290,6.2,10,5,9999,99999,9,999999999,0.0,999,999,99
3019,1,1,7,0,*?*?*?*?*?*?*?*?*?*?*?*?*?*?*?*?*?*?*?*?*?*?,2.1,2.1,100,101066,0,-0,290,0.0,-0.0,0.0,0,0,0,0,290,6.7,10,5,9999,99999,9,999999999,0.0,999,999,99
3019,1,1,8,0,*?*?*?*?*?*?*?*?*?*?*?*?*?*?*?*?*?*?*?*?*?*?,2.1,2.1,100,101066,12,1370,290,0.0,0.0,0.0,0,0,0,0,290,7.2,10,5,9999,99999,9,999999999,0.0,999,999,99
3019,1,1,9,0,*?*?*?*?*?*?*?*?*?*?*?*?*?*?*?*?*?*?*?*?*?*?,3.0,2.9,100,101066,173,1413,294,19.5,0.0,19.5,2308,-0,2310,757,290,6.7,10,5,9999,99999,9,999999999,0.0,999,999,99
3019,1,1,10,0,*?*?*?*?*?*?*?*?*?*?*?*?*?*?*?*?*?*?*?*?*?*?,3.0,3.0,100,101066,292,1410,294,42.7,0.0,42.7,4989,0,4999,1681,290,6.2,10,5,9999,99999,9,999999999,0.0,999,999,99
3019,1,1,11,0,*?*?*?*?*?*?*?*?*?*?*?*?*?*?*?*?*?*?*?*?*?*?,3.8,3.2,100,101066,363,1414,297,56.4,0.0,56.4,6582,0,6597,2263,290,6.7,10,5,9999,99999,9,999999999,0.0,999,999,99
3019,1,1,12,0,*?*?*?*?*?*?*?*?*?*?*?*?*?*?*?*?*?*?*?*?*?*?,3.4,2.1,100,101066,379,1414,295,59.5,0.0,59.5,6948,0,6965,2401,290,7.7,10,5,9999,99999,9,999999999,0.0,999,999,99
3019,1,1,13,0,*?*?*?*?*?*?*?*?*?*?*?*?*?*?*?*?*?*?*?*?*?*?,3.8,1.5,100,101066,340,1414,297,51.9,0.0,51.9,6058,0,6072,2069,292,6.7,10,5,9999,99999,9,999999999,0.0,999,999,99
3019,1,1,14,0,*?*?*?*?*?*?*?*?*?*?*?*?*?*?*?*?*?*?*?*?*?*?,3.8,1.3,98,101066,248,1412,297,34.1,0.0,34.1,3989,0,3995,1329,293,7.7,10,5,9999,99999,9,999999999,0.0,999,999,99
3019,1,1,15,0,*?*?*?*?*?*?*?*?*?*?*?*?*?*?*?*?*?*?*?*?*?*?,3.3,2.1,100,101066,110,1410,295,7.2,0.0,7.2,894,-0,893,289,295,6.7,10,5,9999,99999,9,999999999,0.0,999,999,99
3019,1,1,16,0,*?*?*?*?*?*?*?*?*?*?*?*?*?*?*?*?*?*?*?*?*?*?,3.5,1.5,100,101066,0,-0,296,0.0,-0.0,0.0,0,0,0,0,297,6.7,10,5,9999,99999,9,999999999,0.0,999,999,99
3019,1,1,17,0,*?*?*?*?*?*?*?*?*?*?*?*?*?*?*?*?*?*?*?*?*?*?,2.8,1.0,100,101066,0,-0,293,0.0,-0.0,0.0,0,0,0,0,298,6.2,10,5,9999,99999,9,999999999,0.0,999,999,99
3019,1,1,18,0,*?*?*?*?*?*?*?*?*?*?*?*?*?*?*?*?*?*?*?*?*?*?,3.1,1.3,100,101066,0,-0,294,0.0,-0.0,0.0,0,0,0,0,300,4.6,10,5,9999,99999,9,999999999,0.0,999,999,99
3019,1,1,19,0,*?*?*?*?*?*?*?*?*?*?*?*?*?*?*?*?*?*?*?*?*?*?,3.4,3.0,100,101066,0,-0,295,0.0,-0.0,0.0,0,0,0,0,300,6.2,10,5,9999,99999,9,999999999,0.0,999,999,99
3019,1,1,20,0,*?*?*?*?*?*?*?*?*?*?*?*?*?*?*?*?*?*?*?*?*?*?,2.8,2.9,100,101066,0,-0,293,0.0,-0.0,0.0,0,0,0,0,300,7.2,10,5,9999,99999,9,999999999,0.0,999,999,99
3019,1,1,21,0,*?*?*?*?*?*?*?*?*?*?*?*?*?*?*?*?*?*?*?*?*?*?,2.4,2.3,100,101066,0,-0,291,0.0,-0.0,0.0,0,0,0,0,300,5.7,10,5,9999,99999,9,999999999,0.0,999,999,99
3019,1,1,22,0,*?*?*?*?*?*?*?*?*?*?*?*?*?*?*?*?*?*?*?*?*?*?,2.7,2.7,100,101066,0,-0,292,0.0,-0.0,0.0,0,0,0,0,300,5.2,10,5,9999,99999,9,999999999,0.0,999,999,99
3019,1,1,23,0,*?*?*?*?*?*?*?*?*?*?*?*?*?*?*?*?*?*?*?*?*?*?,2.1,2.1,100,101066,0,-0,290,0.0,-0.0,0.0,0,0,0,0,300,3.6,10,5,9999,99999,9,999999999,0.0,999,999,99
3019,1,1,24,0,*?*?*?*?*?*?*?*?*?*?*?*?*?*?*?*?*?*?*?*?*?*?,3.8,3.0,100,101066,0,-0,297,0.0,-0.0,0.0,0,0,0,0,300,5.2,10,5,9999,99999,9,999999999,0.6,999,999,99
3019,1,2,1,0,*?*?*?*?*?*?*?*?*?*?*?*?*?*?*?*?*?*?*?*?*?*?,1.0,0.4,100,102518,0,-0,286,0.0,-0.0,0.0,0,0,0,0,297,5.7,10,5,9999,99999,9,999999999,0.0,999,999,99
3019,1,2,2,0,*?*?*?*?*?*?*?*?*?*?*?*?*?*?*?*?*?*?*?*?*?*?,0.7,-0.4,100,102518,0,-0,284,0.0,-0.0,0.0,0,0,0,0,293,4.1,10,5,9999,99999,9,999999999,0.0,999,999,99
3019,1,2,3,0,*?*?*?*?*?*?*?*?*?*?*?*?*?*?*?*?*?*?*?*?*?*?,0.6,-0.6,100,102518,0,-0,284,0.0,-0.0,0.0,0,0,0,0,290,4.6,10,5,9999,99999,9,999999999,0.0,999,999,99
3019,1,2,4,0,*?*?*?*?*?*?*?*?*?*?*?*?*?*?*?*?*?*?*?*?*?*?,0.8,-1.1,100,102518,0,-0,285,0.0,-0.0,0.0,0,0,0,0,287,5.2,10,5,9999,99999,9,999999999,0.0,999,999,99
3019,1,2,5,0,*?*?*?*?*?*?*?*?*?*?*?*?*?*?*?*?*?*?*?*?*?*?,0.3,-1.3,100,102518,0,-0,283,0.0,-0.0,0.0,0,0,0,0,283,7.7,10,5,9999,99999,9,999999999,0.0,999,999,99
3019,1,2,6,0,*?*?*?*?*?*?*?*?*?*?*?*?*?*?*?*?*?*?*?*?*?*?,1.0,-0.4,100,102518,0,-0,286,0.0,-0.0,0.0,0,0,0,0,280,6.2,10,5,9999,99999,9,999999999,0.0,999,999,99
3019,1,2,7,0,*?*?*?*?*?*?*?*?*?*?*?*?*?*?*?*?*?*?*?*?*?*?,0.8,-0.6,100,102518,0,-0,285,0.0,-0.0,0.0,0,0,0,0,278,6.7,10,5,9999,99999,9,999999999,0.0,999,999,99
3019,1,2,8,0,*?*?*?*?*?*?*?*?*?*?*?*?*?*?*?*?*?*?*?*?*?*?,0.9,-0.4,100,102518,13,1438,285,0.0,0.0,0.0,0,0,0,0,277,7.2,10,5,9999,99999,9,999999999,0.0,999,999,99
3019,1,2,9,0,*?*?*?*?*?*?*?*?*?*?*?*?*?*?*?*?*?*?*?*?*?*?,0.8,-0.2,100,102518,174,1414,275,45.1,92.5,33.8,4869,5167,4196,593,275,6.7,8,4,9999,99999,9,999999999,0.0,999,999,99
3019,1,2,10,0,*?*?*?*?*?*?*?*?*?*?*?*?*?*?*?*?*?*?*?*?*?*?,2.4,1.0,100,102518,294,1414,286,74.6,47.7,64.7,8230,3808,7586,1394,273,6.2,9,5,9999,99999,9,999999999,0.0,999,999,99
3019,1,2,11,0,*?*?*?*?*?*?*?*?*?*?*?*?*?*?*?*?*?*?*?*?*?*?,2.9,0.4,100,102518,364,1411,289,98.5,50.8,85.4,10807,4420,9661,2272,272,6.7,9,5,9999,99999,9,999999999,0.0,999,999,99
3019,1,2,12,0,*?*?*?*?*?*?*?*?*?*?*?*?*?*?*?*?*?*?*?*?*?*?,3.7,0.8,98,102518,381,1413,287,137.9,128.9,103.1,15043,11333,11867,2275,270,7.7,8,4,9999,99999,9,999999999,0.0,999,999,99
3019,1,2,13,0,*?*?*?*?*?*?*?*?*?*?*?*?*?*?*?*?*?*?*?*?*?*?,3.9,1.5,100,102518,342,1412,293,91.0,50.0,78.9,9985,4273,8932,2084,268,6.7,9,5,9999,99999,9,999999999,0.0,999,999,99
3019,1,2,14,0,*?*?*?*?*?*?*?*?*?*?*?*?*?*?*?*?*?*?*?*?*?*?,4.0,2.3,100,102518,251,1413,293,60.1,45.0,52.1,6654,3354,6155,1112,267,7.7,9,5,9999,99999,9,999999999,0.0,999,999,99
3019,1,2,15,0,*?*?*?*?*?*?*?*?*?*?*?*?*?*?*?*?*?*?*?*?*?*?,3.9,3.4,100,102518,113,1409,288,18.0,56.7,13.5,2022,2338,1788,219,265,6.7,8,4,9999,99999,9,999999999,0.0,999,999,99
3019,1,2,16,0,*?*?*?*?*?*?*?*?*?*?*?*?*?*?*?*?*?*?*?*?*?*?,3.9,3.9,100,102518,0,-0,297,0.0,-0.0,0.0,0,0,0,0,263,6.7,10,5,9999,99999,9,999999999,0.0,999,999,99
3019,1,2,17,0,*?*?*?*?*?*?*?*?*?*?*?*?*?*?*?*?*?*?*?*?*?*?,2.5,2.5,100,102518,0,-0,291,0.0,-0.0,0.0,0,0,0,0,262,6.2,10,5,9999,99999,9,999999999,0.0,999,999,99
3019,1,2,18,0,*?*?*?*?*?*?*?*?*?*?*?*?*?*?*?*?*?*?*?*?*?*?,1.7,1.7,100,102518,0,-0,288,0.0,-0.0,0.0,0,0,0,0,260,4.6,10,5,9999,99999,9,999999999,0.0,999,999,99
3019,1,2,19,0,*?*?*?*?*?*?*?*?*?*?*?*?*?*?*?*?*?*?*?*?*?*?,1.5,1.5,100,102518,0,-0,287,0.0,-0.0,0.0,0,0,0,0,263,6.2,10,5,9999,99999,9,999999999,0.0,999,999,99
3019,1,2,20,0,*?*?*?*?*?*?*?*?*?*?*?*?*?*?*?*?*?*?*?*?*?*?,1.3,1.3,100,102518,0,-0,287,0.0,-0.0,0.0,0,0,0,0,267,7.2,10,5,9999,99999,9,999999999,0.0,999,999,99
3019,1,2,21,0,*?*?*?*?*?*?*?*?*?*?*?*?*?*?*?*?*?*?*?*?*?*?,1.2,1.0,100,102518,0,-0,286,0.0,-0.0,0.0,0,0,0,0,270,5.7,10,5,9999,99999,9,999999999,0.0,999,999,99
3019,1,2,22,0,*?*?*?*?*?*?*?*?*?*?*?*?*?*?*?*?*?*?*?*?*?*?,1.3,1.3,100,102518,0,-0,287,0.0,-0.0,0.0,0,0,0,0,273,5.2,10,5,9999,99999,9,999999999,0.0,999,999,99
3019,1,2,23,0,*?*?*?*?*?*?*?*?*?*?*?*?*?*?*?*?*?*?*?*?*?*?,0.9,0.8,100,102518,0,-0,285,0.0,-0.0,0.0,0,0,0,0,277,3.6,10,5,9999,99999,9,999999999,0.0,999,999,99
3019,1,2,24,0,*?*?*?*?*?*?*?*?*?*?*?*?*?*?*?*?*?*?*?*?*?*?,1.4,1.3,100,102518,0,-0,287,0.0,-0.0,0.0,0,0,0,0,300,5.2,10,5,9999,99999,9,999999999,0.0,999,999,99
3019,1,3,1,0,*?*?*?*?*?*?*?*?*?*?*?*?*?*?*?*?*?*?*?*?*?*?,1.4,1.5,100,103473,0,-0,287,0.0,-0.0,0.0,0,0,0,0,280,5.7,10,5,9999,99999,9,999999999,0.0,999,999,99
3019,1,3,2,0,*?*?*?*?*?*?*?*?*?*?*?*?*?*?*?*?*?*?*?*?*?*?,2.1,2.1,100,103473,0,-0,290,0.0,-0.0,0.0,0,0,0,0,280,4.1,10,5,9999,99999,9,999999999,0.0,999,999,99
3019,1,3,3,0,*?*?*?*?*?*?*?*?*?*?*?*?*?*?*?*?*?*?*?*?*?*?,1.7,1.7,100,103473,0,-0,288,0.0,-0.0,0.0,0,0,0,0,280,4.6,10,5,9999,99999,9,999999999,0.0,999,999,99
3019,1,3,4,0,*?*?*?*?*?*?*?*?*?*?*?*?*?*?*?*?*?*?*?*?*?*?,1.7,1.7,100,103473,0,-0,288,0.0,-0.0,0.0,0,0,0,0,280,5.2,10,5,9999,99999,9,999999999,0.0,999,999,99
3019,1,3,5,0,*?*?*?*?*?*?*?*?*?*?*?*?*?*?*?*?*?*?*?*?*?*?,2.2,2.1,100,103473,0,-0,290,0.0,-0.0,0.0,0,0,0,0,280,7.7,10,5,9999,99999,9,999999999,0.0,999,999,99
3019,1,3,6,0,*?*?*?*?*?*?*?*?*?*?*?*?*?*?*?*?*?*?*?*?*?*?,1.2,0.8,100,103473,0,-0,286,0.0,-0.0,0.0,0,0,0,0,280,6.2,10,5,9999,99999,9,999999999,0.0,999,999,99
3019,1,3,7,0,*?*?*?*?*?*?*?*?*?*?*?*?*?*?*?*?*?*?*?*?*?*?,0.1,-0.0,100,103473,0,-0,282,0.0,-0.0,0.0,0,0,0,0,278,6.7,10,5,9999,99999,9,999999999,0.0,999,999,99
3019,1,3,8,0,*?*?*?*?*?*?*?*?*?*?*?*?*?*?*?*?*?*?*?*?*?*?,1.2,0.6,98,103473,13,1377,286,0.0,0.0,0.0,0,0,0,0,277,7.2,10,5,9999,99999,9,999999999,0.0,999,999,99
3019,1,3,9,0,*?*?*?*?*?*?*?*?*?*?*?*?*?*?*?*?*?*?*?*?*?*?,2.3,1.5,96,103473,175,1415,262,66.1,314.3,27.2,6855,19716,4284,503,275,6.7,4,2,9999,99999,9,999999999,0.0,999,999,99
3019,1,3,10,0,*?*?*?*?*?*?*?*?*?*?*?*?*?*?*?*?*?*?*?*?*?*?,3.4,1.9,92,103473,295,1412,253,149.0,494.3,45.7,15486,38766,7009,853,273,6.2,1,0,9999,99999,9,999999999,0.0,999,999,99
3019,1,3,11,0,*?*?*?*?*?*?*?*?*?*?*?*?*?*?*?*?*?*?*?*?*?*?,4.7,3.2,92,103473,366,1412,260,196.7,525.8,60.4,20398,44421,9022,1128,272,6.7,1,0,9999,99999,9,999999999,0.0,999,999,99
3019,1,3,12,0,*?*?*?*?*?*?*?*?*?*?*?*?*?*?*?*?*?*?*?*?*?*?,6.2,3.8,86,103473,383,1412,280,201.6,437.0,83.0,21270,37243,10891,1522,270,7.7,4,2,9999,99999,9,999999999,0.0,999,999,99
3019,1,3,13,0,*?*?*?*?*?*?*?*?*?*?*?*?*?*?*?*?*?*?*?*?*?*?,6.3,3.8,86,103473,345,1413,280,176.7,425.6,72.8,18670,34817,9644,1320,272,6.7,4,2,9999,99999,9,999999999,0.0,999,999,99
3019,1,3,14,0,*?*?*?*?*?*?*?*?*?*?*?*?*?*?*?*?*?*?*?*?*?*?,6.1,5.1,95,103473,254,1413,302,61.2,45.3,53.0,6766,3389,6257,1132,273,7.7,9,5,9999,99999,9,999999999,0.0,999,999,99
3019,1,3,15,0,*?*?*?*?*?*?*?*?*?*?*?*?*?*?*?*?*?*?*?*?*?*?,6.2,4.3,90,103473,117,1418,307,8.5,0.0,8.5,1040,-0,1040,337,275,6.7,10,5,9999,99999,9,999999999,0.0,999,999,99
3019,1,3,16,0,*?*?*?*?*?*?*?*?*?*?*?*?*?*?*?*?*?*?*?*?*?*?,6.3,4.1,89,103473,0,-0,308,0.0,-0.0,0.0,0,0,0,0,277,6.7,10,5,9999,99999,9,999999999,0.0,999,999,99
3019,1,3,17,0,*?*?*?*?*?*?*?*?*?*?*?*?*?*?*?*?*?*?*?*?*?*?,5.3,3.6,91,103473,0,-0,303,0.0,-0.0,0.0,0,0,0,0,278,6.2,10,5,9999,99999,9,999999999,0.0,999,999,99
3019,1,3,18,0,*?*?*?*?*?*?*?*?*?*?*?*?*?*?*?*?*?*?*?*?*?*?,3.5,1.9,92,103473,0,-0,296,0.0,-0.0,0.0,0,0,0,0,280,4.6,10,5,9999,99999,9,999999999,0.0,999,999,99
3019,1,3,19,0,*?*?*?*?*?*?*?*?*?*?*?*?*?*?*?*?*?*?*?*?*?*?,3.8,1.5,87,103473,0,-0,297,0.0,-0.0,0.0,0,0,0,0,277,6.2,10,5,9999,99999,9,999999999,0.0,999,999,99
3019,1,3,20,0,*?*?*?*?*?*?*?*?*?*?*?*?*?*?*?*?*?*?*?*?*?*?,3.2,-0.0,81,103473,0,-0,295,0.0,-0.0,0.0,0,0,0,0,273,7.2,10,5,9999,99999,9,999999999,0.0,999,999,99
3019,1,3,21,0,*?*?*?*?*?*?*?*?*?*?*?*?*?*?*?*?*?*?*?*?*?*?,2.4,-0.0,86,103473,0,-0,291,0.0,-0.0,0.0,0,0,0,0,270,5.7,10,5,9999,99999,9,999999999,0.0,999,999,99
3019,1,3,22,0,*?*?*?*?*?*?*?*?*?*?*?*?*?*?*?*?*?*?*?*?*?*?,1.5,-0.6,86,103473,0,-0,288,0.0,-0.0,0.0,0,0,0,0,267,5.2,10,5,9999,99999,9,999999999,0.0,999,999,99
3019,1,3,23,0,*?*?*?*?*?*?*?*?*?*?*?*?*?*?*?*?*?*?*?*?*?*?,1.2,-1.5,84,103473,0,-0,287,0.0,-0.0,0.0,0,0,0,0,263,3.6,10,5,9999,99999,9,999999999,0.0,999,999,99
3019,1,3,24,0,*?*?*?*?*?*?*?*?*?*?*?*?*?*?*?*?*?*?*?*?*?*?,0.5,0.4,100,103473,0,-0,283,0.0,-0.0,0.0,0,0,0,0,280,5.2,10,5,9999,99999,9,999999999,0.0,999,999,99
3019,1,4,1,0,*?*?*?*?*?*?*?*?*?*?*?*?*?*?*?*?*?*?*?*?*?*?,0.4,-0.6,100,103844,0,-0,283,0.0,-0.0,0.0,0,0,0,0,262,5.7,10,5,9999,99999,9,999999999,0.0,999,999,99
3019,1,4,2,0,*?*?*?*?*?*?*?*?*?*?*?*?*?*?*?*?*?*?*?*?*?*?,-0.1,-0.2,100,103844,0,-0,281,0.0,-0.0,0.0,0,0,0,0,263,4.1,10,5,9999,99999,9,999999999,0.0,999,999,99
3019,1,4,3,0,*?*?*?*?*?*?*?*?*?*?*?*?*?*?*?*?*?*?*?*?*?*?,0.1,-0.0,100,103844,0,-0,282,0.0,-0.0,0.0,0,0,0,0,265,4.6,10,5,9999,99999,9,999999999,0.0,999,999,99
3019,1,4,4,0,*?*?*?*?*?*?*?*?*?*?*?*?*?*?*?*?*?*?*?*?*?*?,-0.0,-0.0,100,103844,0,-0,281,0.0,-0.0,0.0,0,0,0,0,267,5.2,10,5,9999,99999,9,999999999,0.0,999,999,99
3019,1,4,5,0,*?*?*?*?*?*?*?*?*?*?*?*?*?*?*?*?*?*?*?*?*?*?,0.0,-0.4,100,103844,0,-0,281,0.0,-0.0,0.0,0,0,0,0,268,7.7,10,5,9999,99999,9,999999999,0.0,999,999,99
3019,1,4,6,0,*?*?*?*?*?*?*?*?*?*?*?*?*?*?*?*?*?*?*?*?*?*?,-0.3,-0.4,100,103844,0,-0,280,0.0,-0.0,0.0,0,0,0,0,270,6.2,10,5,9999,99999,9,999999999,0.0,999,999,99
3019,1,4,7,0,*?*?*?*?*?*?*?*?*?*?*?*?*?*?*?*?*?*?*?*?*?*?,-0.1,-0.0,100,103844,0,-0,281,0.0,-0.0,0.0,0,0,0,0,272,6.7,10,5,9999,99999,9,999999999,0.0,999,999,99
3019,1,4,8,0,*?*?*?*?*?*?*?*?*?*?*?*?*?*?*?*?*?*?*?*?*?*?,0.7,0.2,100,103844,14,1405,270,0.0,0.0,0.0,0,0,0,0,273,7.2,7,4,9999,99999,9,999999999,0.0,999,999,99
3019,1,4,9,0,*?*?*?*?*?*?*?*?*?*?*?*?*?*?*?*?*?*?*?*?*?*?,0.5,0.4,100,103844,176,1414,259,64.4,271.5,30.6,6622,16959,4712,555,275,6.7,5,3,9999,99999,9,999999999,0.0,999,999,99
3019,1,4,10,0,*?*?*?*?*?*?*?*?*?*?*?*?*?*?*?*?*?*?*?*?*?*?,2.2,1.5,100,103844,297,1414,253,149.6,478.8,49.1,15482,37505,7429,906,277,6.2,2,1,9999,99999,9,999999999,0.0,999,999,99
3019,1,4,11,0,*?*?*?*?*?*?*?*?*?*?*?*?*?*?*?*?*?*?*?*?*?*?,4.0,2.1,100,103844,368,1412,251,198.1,532.0,59.4,20580,45077,8913,1115,278,6.7,0,0,9999,99999,9,999999999,0.0,999,999,99
3019,1,4,12,0,*?*?*?*?*?*?*?*?*?*?*?*?*?*?*?*?*?*?*?*?*?*?,5.3,2.7,98,103844,386,1414,256,209.8,538.0,62.9,21793,46248,9392,1183,280,7.7,0,0,9999,99999,9,999999999,0.0,999,999,99
3019,1,4,13,0,*?*?*?*?*?*?*?*?*?*?*?*?*?*?*?*?*?*?*?*?*?*?,5.1,3.4,100,103844,348,1414,280,172.0,366.8,81.7,17973,30055,10612,1500,267,6.7,5,3,9999,99999,9,999999999,0.0,999,999,99
3019,1,4,14,0,*?*?*?*?*?*?*?*?*?*?*?*?*?*?*?*?*?*?*?*?*?*?,5.4,3.9,100,103844,257,1412,295,82.5,114.2,61.7,9045,8570,7203,1319,253,7.7,8,4,9999,99999,9,999999999,0.0,999,999,99
3019,1,4,15,0,*?*?*?*?*?*?*?*?*?*?*?*?*?*?*?*?*?*?*?*?*?*?,5.2,3.9,100,103844,120,1412,285,27.6,145.5,15.2,2908,7782,2529,290,240,6.7,6,3,9999,99999,9,999999999,0.0,999,999,99
3019,1,4,16,0,*?*?*?*?*?*?*?*?*?*?*?*?*?*?*?*?*?*?*?*?*?*?,5.0,4.1,100,103844,0,-0,302,0.0,-0.0,0.0,0,0,0,0,227,6.7,10,5,9999,99999,9,999999999,0.0,999,999,99
3019,1,4,17,0,*?*?*?*?*?*?*?*?*?*?*?*?*?*?*?*?*?*?*?*?*?*?,3.5,3.6,100,103844,0,-0,296,0.0,-0.0,0.0,0,0,0,0,213,6.2,10,5,9999,99999,9,999999999,0.0,999,999,99
3019,1,4,18,0,*?*?*?*?*?*?*?*?*?*?*?*?*?*?*?*?*?*?*?*?*?*?,2.8,2.7,100,103844,0,-0,293,0.0,-0.0,0.0,0,0,0,0,200,4.6,10,5,9999,99999,9,999999999,0.0,999,999,99
3019,1,4,19,0,*?*?*?*?*?*?*?*?*?*?*?*?*?*?*?*?*?*?*?*?*?*?,2.6,2.5,100,103844,0,-0,292,0.0,-0.0,0.0,0,0,0,0,203,6.2,10,5,9999,99999,9,999999999,0.0,999,999,99
3019,1,4,20,0,*?*?*?*?*?*?*?*?*?*?*?*?*?*?*?*?*?*?*?*?*?*?,1.7,1.7,100,103844,0,-0,288,0.0,-0.0,0.0,0,0,0,0,207,7.2,10,5,9999,99999,9,999999999,0.0,999,999,99
3019,1,4,21,0,*?*?*?*?*?*?*?*?*?*?*?*?*?*?*?*?*?*?*?*?*?*?,1.1,1.0,100,103844,0,-0,286,0.0,-0.0,0.0,0,0,0,0,210,5.7,10,5,9999,99999,9,999999999,0.0,999,999,99
3019,1,4,22,0,*?*?*?*?*?*?*?*?*?*?*?*?*?*?*?*?*?*?*?*?*?*?,0.7,0.6,100,103844,0,-0,284,0.0,-0.0,0.0,0,0,0,0,213,5.2,10,5,9999,99999,9,999999999,0.0,999,999,99
3019,1,4,23,0,*?*?*?*?*?*?*?*?*?*?*?*?*?*?*?*?*?*?*?*?*?*?,-0.1,-0.0,100,103844,0,-0,281,0.0,-0.0,0.0,0,0,0,0,217,3.6,10,5,9999,99999,9,999999999,0.0,999,999,99
3019,1,4,24,0,*?*?*?*?*?*?*?*?*?*?*?*?*?*?*?*?*?*?*?*?*?*?,0.9,-1.1,100,103844,0,-0,285,0.0,-0.0,0.0,0,0,0,0,260,5.2,10,5,9999,99999,9,999999999,0.0,999,999,99
3019,1,5,1,0,*?*?*?*?*?*?*?*?*?*?*?*?*?*?*?*?*?*?*?*?*?*?,-0.2,-0.2,100,103548,0,-0,281,0.0,-0.0,0.0,0,0,0,0,223,5.7,10,5,9999,99999,9,999999999,0.0,999,999,99
3019,1,5,2,0,*?*?*?*?*?*?*?*?*?*?*?*?*?*?*?*?*?*?*?*?*?*?,0.6,0.6,100,103548,0,-0,284,0.0,-0.0,0.0,0,0,0,0,227,4.1,10,5,9999,99999,9,999999999,0.0,999,999,99
3019,1,5,3,0,*?*?*?*?*?*?*?*?*?*?*?*?*?*?*?*?*?*?*?*?*?*?,-0.1,-0.0,100,103548,0,-0,281,0.0,-0.0,0.0,0,0,0,0,230,4.6,10,5,9999,99999,9,999999999,0.0,999,999,99
3019,1,5,4,0,*?*?*?*?*?*?*?*?*?*?*?*?*?*?*?*?*?*?*?*?*?*?,-0.4,-0.4,100,103548,0,-0,280,0.0,-0.0,0.0,0,0,0,0,233,5.2,10,5,9999,99999,9,999999999,0.0,999,999,99
3019,1,5,5,0,*?*?*?*?*?*?*?*?*?*?*?*?*?*?*?*?*?*?*?*?*?*?,-0.2,-0.2,100,103548,0,-0,281,0.0,-0.0,0.0,0,0,0,0,237,7.7,10,5,9999,99999,9,999999999,0.0,999,999,99
3019,1,5,6,0,*?*?*?*?*?*?*?*?*?*?*?*?*?*?*?*?*?*?*?*?*?*?,-0.9,-0.8,100,103548,0,-0,278,0.0,-0.0,0.0,0,0,0,0,240,6.2,10,5,9999,99999,9,999999999,0.0,999,999,99
3019,1,5,7,0,*?*?*?*?*?*?*?*?*?*?*?*?*?*?*?*?*?*?*?*?*?*?,-1.6,-1.5,100,103548,0,-0,275,0.0,-0.0,0.0,0,0,0,0,235,6.7,10,5,9999,99999,9,999999999,0.0,999,999,99
3019,1,5,8,0,*?*?*?*?*?*?*?*?*?*?*?*?*?*?*?*?*?*?*?*?*?*?,-0.6,-0.6,100,103548,15,1414,274,0.0,0.0,0.0,0,0,0,0,230,7.2,9,5,9999,99999,9,999999999,0.0,999,999,99
3019,1,5,9,0,*?*?*?*?*?*?*?*?*?*?*?*?*?*?*?*?*?*?*?*?*?*?,0.3,0.4,100,103548,177,1411,273,46.7,93.8,34.9,5028,5307,4329,615,225,6.7,8,4,9999,99999,9,999999999,0.0,999,999,99
3019,1,5,10,0,*?*?*?*?*?*?*?*?*?*?*?*?*?*?*?*?*?*?*?*?*?*?,1.9,1.9,100,103548,298,1411,266,141.1,350.6,67.0,14787,26919,8837,1215,220,6.2,5,3,9999,99999,9,999999999,0.0,999,999,99
3019,1,5,11,0,*?*?*?*?*?*?*?*?*?*?*?*?*?*?*?*?*?*?*?*?*?*?,2.3,2.1,100,103548,370,1411,291,57.9,0.0,57.9,6759,0,6775,2329,215,6.7,10,5,9999,99999,9,999999999,0.0,999,999,99
3019,1,5,12,0,*?*?*?*?*?*?*?*?*?*?*?*?*?*?*?*?*?*?*?*?*?*?,3.3,1.7,100,103548,388,1412,290,106.6,51.6,92.4,11699,4564,10452,2481,210,7.7,9,5,9999,99999,9,999999999,0.0,999,999,99
3019,1,5,13,0,*?*?*?*?*?*?*?*?*?*?*?*?*?*?*?*?*?*?*?*?*?*?,3.4,0.4,98,103548,351,1413,281,147.1,211.4,94.6,15562,17614,11099,1838,217,6.7,7,4,9999,99999,9,999999999,0.0,999,999,99
3019,1,5,14,0,*?*?*?*?*?*?*?*?*?*?*?*?*?*?*?*?*?*?*?*?*?*?,3.5,1.3,100,103548,261,1415,286,84.0,114.8,62.8,9209,8664,7331,1344,223,7.7,8,4,9999,99999,9,999999999,0.0,999,999,99
3019,1,5,15,0,*?*?*?*?*?*?*?*?*?*?*?*?*?*?*?*?*?*?*?*?*?*?,3.1,0.8,100,103548,124,1417,275,29.7,152.1,16.4,3119,8221,2698,310,230,6.7,6,3,9999,99999,9,999999999,0.0,999,999,99
3019,1,5,16,0,*?*?*?*?*?*?*?*?*?*?*?*?*?*?*?*?*?*?*?*?*?*?,3.4,1.0,100,103548,0,-0,296,0.0,-0.0,0.0,0,0,0,0,237,6.7,10,5,9999,99999,9,999999999,0.0,999,999,99
3019,1,5,17,0,*?*?*?*?*?*?*?*?*?*?*?*?*?*?*?*?*?*?*?*?*?*?,1.5,1.0,100,103548,0,-0,287,0.0,-0.0,0.0,0,0,0,0,243,6.2,10,5,9999,99999,9,999999999,0.0,999,999,99
3019,1,5,18,0,*?*?*?*?*?*?*?*?*?*?*?*?*?*?*?*?*?*?*?*?*?*?,1.9,1.0,100,103548,0,-0,289,0.0,-0.0,0.0,0,0,0,0,250,4.6,10,5,9999,99999,9,999999999,0.0,999,999,99
3019,1,5,19,0,*?*?*?*?*?*?*?*?*?*?*?*?*?*?*?*?*?*?*?*?*?*?,1.1,0.2,100,103548,0,-0,286,0.0,-0.0,0.0,0,0,0,0,248,6.2,10,5,9999,99999,9,999999999,0.0,999,999,99
3019,1,5,20,0,*?*?*?*?*?*?*?*?*?*?*?*?*?*?*?*?*?*?*?*?*?*?,1.0,-0.0,100,103548,0,-0,286,0.0,-0.0,0.0,0,0,0,0,247,7.2,10,5,9999,99999,9,999999999,0.0,999,999,99
3019,1,5,21,0,*?*?*?*?*?*?*?*?*?*?*?*?*?*?*?*?*?*?*?*?*?*?,0.7,-0.2,100,103548,0,-0,284,0.0,-0.0,0.0,0,0,0,0,245,5.7,10,5,9999,99999,9,999999999,0.0,999,999,99
3019,1,5,22,0,*?*?*?*?*?*?*?*?*?*?*?*?*?*?*?*?*?*?*?*?*?*?,0.1,-0.6,100,103548,0,-0,282,0.0,-0.0,0.0,0,0,0,0,243,5.2,10,5,9999,99999,9,999999999,0.0,999,999,99
3019,1,5,23,0,*?*?*?*?*?*?*?*?*?*?*?*?*?*?*?*?*?*?*?*?*?*?,-0.5,-1.3,100,103548,0,-0,280,0.0,-0.0,0.0,0,0,0,0,242,3.6,10,5,9999,99999,9,999999999,0.0,999,999,99
3019,1,5,24,0,*?*?*?*?*?*?*?*?*?*?*?*?*?*?*?*?*?*?*?*?*?*?,-0.9,-0.8,100,103548,0,-0,278,0.0,-0.0,0.0,0,0,0,0,220,5.2,10,5,9999,99999,9,999999999,0.0,999,999,99
3019,1,6,1,0,*?*?*?*?*?*?*?*?*?*?*?*?*?*?*?*?*?*?*?*?*?*?,-1.0,-1.9,93,103179,0,-0,278,0.0,-0.0,0.0,0,0,0,0,245,5.7,10,5,9999,99999,9,999999999,0.0,999,999,99
3019,1,6,2,0,*?*?*?*?*?*?*?*?*?*?*?*?*?*?*?*?*?*?*?*?*?*?,-1.5,-2.2,94,103179,0,-0,276,0.0,-0.0,0.0,0,0,0,0,250,4.1,10,5,9999,99999,9,999999999,0.0,999,999,99
3019,1,6,3,0,*?*?*?*?*?*?*?*?*?*?*?*?*?*?*?*?*?*?*?*?*?*?,-2.1,-2.2,100,103179,0,-0,273,0.0,-0.0,0.0,0,0,0,0,255,4.6,10,5,9999,99999,9,999999999,0.0,999,999,99
3019,1,6,4,0,*?*?*?*?*?*?*?*?*?*?*?*?*?*?*?*?*?*?*?*?*?*?,-1.2,-2.9,87,103179,0,-0,277,0.0,-0.0,0.0,0,0,0,0,260,5.2,10,5,9999,99999,9,999999999,0.0,999,999,99
3019,1,6,5,0,*?*?*?*?*?*?*?*?*?*?*?*?*?*?*?*?*?*?*?*?*?*?,-0.3,-2.2,86,103179,0,-0,281,0.0,-0.0,0.0,0,0,0,0,265,7.7,10,5,9999,99999,9,999999999,0.0,999,999,99
3019,1,6,6,0,*?*?*?*?*?*?*?*?*?*?*?*?*?*?*?*?*?*?*?*?*?*?,-1.3,-2.7,89,103179,0,-0,277,0.0,-0.0,0.0,0,0,0,0,270,6.2,10,5,9999,99999,9,999999999,0.0,999,999,99
3019,1,6,7,0,*?*?*?*?*?*?*?*?*?*?*?*?*?*?*?*?*?*?*?*?*?*?,-1.2,-2.7,89,103179,0,-0,277,0.0,-0.0,0.0,0,0,0,0,253,6.7,10,5,9999,99999,9,999999999,0.0,999,999,99
3019,1,6,8,0,*?*?*?*?*?*?*?*?*?*?*?*?*?*?*?*?*?*?*?*?*?*?,-0.8,-2.4,88,103179,16,1406,237,0.0,0.0,0.0,0,0,0,0,237,7.2,2,1,9999,99999,9,999999999,0.0,999,999,99
3019,1,6,9,0,*?*?*?*?*?*?*?*?*?*?*?*?*?*?*?*?*?*?*?*?*?*?,-0.5,-3.7,77,103179,179,1415,236,70.7,375.6,23.2,7293,25638,3818,479,220,6.7,2,1,9999,99999,9,999999999,0.0,999,999,99
3019,1,6,10,0,*?*?*?*?*?*?*?*?*?*?*?*?*?*?*?*?*?*?*?*?*?*?,0.5,-2.7,78,103179,300,1411,230,152.6,502.3,45.8,15881,39697,7029,856,203,6.2,0,0,9999,99999,9,999999999,0.0,999,999,99
3019,1,6,11,0,*?*?*?*?*?*?*?*?*?*?*?*?*?*?*?*?*?*?*?*?*?*?,1.8,-1.5,78,103179,373,1413,237,201.2,533.6,60.4,20902,45396,9041,1133,187,6.7,0,0,9999,99999,9,999999999,0.0,999,999,99
3019,1,6,12,0,*?*?*?*?*?*?*?*?*?*?*?*?*?*?*?*?*?*?*?*?*?*?,2.3,0.2,86,103179,391,1412,241,213.5,539.7,64.0,22173,46597,9538,1204,170,7.7,0,0,9999,99999,9,999999999,0.0,999,999,99
3019,1,6,13,0,*?*?*?*?*?*?*?*?*?*?*?*?*?*?*?*?*?*?*?*?*?*?,2.3,1.0,91,103179,354,1413,276,148.8,211.9,95.7,15742,17729,11220,1862,170,6.7,7,4,9999,99999,9,999999999,0.0,999,999,99
3019,1,6,14,0,*?*?*?*?*?*?*?*?*?*?*?*?*?*?*?*?*?*?*?*?*?*?,2.5,-0.4,80,103179,264,1412,272,112.2,268.8,61.9,11689,19464,8143,1123,170,7.7,6,3,9999,99999,9,999999999,0.0,999,999,99
3019,1,6,15,0,*?*?*?*?*?*?*?*?*?*?*?*?*?*?*?*?*?*?*?*?*?*?,2.2,-0.6,81,103179,127,1409,286,18.4,27.1,15.9,2097,1439,1966,330,170,6.7,9,5,9999,99999,9,999999999,0.0,999,999,99
3019,1,6,16,0,*?*?*?*?*?*?*?*?*?*?*?*?*?*?*?*?*?*?*?*?*?*?,2.0,-2.4,72,103179,0,-0,290,0.0,-0.0,0.0,0,0,0,0,170,6.7,10,5,9999,99999,9,999999999,0.0,999,999,99
3019,1,6,17,0,*?*?*?*?*?*?*?*?*?*?*?*?*?*?*?*?*?*?*?*?*?*?,1.4,-1.7,79,103179,0,-0,288,0.0,-0.0,0.0,0,0,0,0,170,6.2,10,5,9999,99999,9,999999999,0.0,999,999,99
3019,1,6,18,0,*?*?*?*?*?*?*?*?*?*?*?*?*?*?*?*?*?*?*?*?*?*?,0.2,-1.7,85,103179,0,-0,283,0.0,-0.0,0.0,0,0,0,0,170,4.6,10,5,9999,99999,9,999999999,0.0,999,999,99
3019,1,6,19,0,*?*?*?*?*?*?*?*?*?*?*?*?*?*?*?*?*?*?*?*?*?*?,0.8,-0.8,88,103179,0,-0,285,0.0,-0.0,0.0,0,0,0,0,173,6.2,10,5,9999,99999,9,999999999,0.0,999,999,99
3019,1,6,20,0,*?*?*?*?*?*?*?*?*?*?*?*?*?*?*?*?*?*?*?*?*?*?,-0.1,-1.3,90,103179,0,-0,281,0.0,-0.0,0.0,0,0,0,0,177,7.2,10,5,9999,99999,9,999999999,0.0,999,999,99
3019,1,6,21,0,*?*?*?*?*?*?*?*?*?*?*?*?*?*?*?*?*?*?*?*?*?*?,-0.4,-1.3,92,103179,0,-0,280,0.0,-0.0,0.0,0,0,0,0,180,5.7,10,5,9999,99999,9,999999999,0.0,999,999,99
3019,1,6,22,0,*?*?*?*?*?*?*?*?*?*?*?*?*?*?*?*?*?*?*?*?*?*?,0.1,-0.0,100,103179,0,-0,282,0.0,-0.0,0.0,0,0,0,0,183,5.2,10,5,9999,99999,9,999999999,0.0,999,999,99
3019,1,6,23,0,*?*?*?*?*?*?*?*?*?*?*?*?*?*?*?*?*?*?*?*?*?*?,-1.4,-2.9,88,103179,0,-0,276,0.0,-0.0,0.0,0,0,0,0,187,3.6,10,5,9999,99999,9,999999999,0.0,999,999,99
3019,1,6,24,0,*?*?*?*?*?*?*?*?*?*?*?*?*?*?*?*?*?*?*?*?*?*?,-1.0,-1.5,96,103179,0,-0,278,0.0,-0.0,0.0,0,0,0,0,240,5.2,10,5,9999,99999,9,999999999,0.0,999,999,99
3019,1,7,1,0,*?*?*?*?*?*?*?*?*?*?*?*?*?*?*?*?*?*?*?*?*?*?,-1.9,-1.9,99,102557,0,-0,274,0.0,-0.0,0.0,0,0,0,0,193,5.7,10,5,9999,99999,9,999999999,0.0,999,999,99
3019,1,7,2,0,*?*?*?*?*?*?*?*?*?*?*?*?*?*?*?*?*?*?*?*?*?*?,-1.0,-1.1,99,102557,0,-0,277,0.0,-0.0,0.0,0,0,0,0,197,4.1,10,5,9999,99999,9,999999999,0.0,999,999,99
3019,1,7,3,0,*?*?*?*?*?*?*?*?*?*?*?*?*?*?*?*?*?*?*?*?*?*?,-1.5,-2.7,91,102557,0,-0,276,0.0,-0.0,0.0,0,0,0,0,200,4.6,10,5,9999,99999,9,999999999,0.0,999,999,99
3019,1,7,4,0,*?*?*?*?*?*?*?*?*?*?*?*?*?*?*?*?*?*?*?*?*?*?,-1.2,-2.4,91,102557,0,-0,277,0.0,-0.0,0.0,0,0,0,0,203,5.2,10,5,9999,99999,9,999999999,0.0,999,999,99
3019,1,7,5,0,*?*?*?*?*?*?*?*?*?*?*?*?*?*?*?*?*?*?*?*?*?*?,-1.1,-2.2,90,102557,0,-0,277,0.0,-0.0,0.0,0,0,0,0,207,7.7,10,5,9999,99999,9,999999999,0.0,999,999,99
3019,1,7,6,0,*?*?*?*?*?*?*?*?*?*?*?*?*?*?*?*?*?*?*?*?*?*?,-1.7,-3.7,85,102557,0,-0,275,0.0,-0.0,0.0,0,0,0,0,210,6.2,10,5,9999,99999,9,999999999,0.0,999,999,99
3019,1,7,7,0,*?*?*?*?*?*?*?*?*?*?*?*?*?*?*?*?*?*?*?*?*?*?,-1.3,-2.9,88,102557,0,-0,277,0.0,-0.0,0.0,0,0,0,0,208,6.7,10,5,9999,99999,9,999999999,0.0,999,999,99
3019,1,7,8,0,*?*?*?*?*?*?*?*?*?*?*?*?*?*?*?*?*?*?*?*?*?*?,-1.0,-3.4,82,102557,17,1385,278,0.0,0.0,0.0,0,0,0,0,207,7.2,10,5,9999,99999,9,999999999,0.0,999,999,99
3019,1,7,9,0,*?*?*?*?*?*?*?*?*?*?*?*?*?*?*?*?*?*?*?*?*?*?,-0.8,-4.5,74,102557,180,1410,279,20.9,0.0,20.9,2473,-0,2475,812,205,6.7,10,5,9999,99999,9,999999999,0.0,999,999,99
3019,1,7,10,0,*?*?*?*?*?*?*?*?*?*?*?*?*?*?*?*?*?*?*?*?*?*?,0.4,-2.4,79,102557,303,1415,283,44.7,0.0,44.7,5218,0,5228,1763,203,6.2,10,5,9999,99999,9,999999999,0.0,999,999,99
3019,1,7,11,0,*?*?*?*?*?*?*?*?*?*?*?*?*?*?*?*?*?*?*?*?*?*?,2.3,-2.2,70,102557,375,1411,291,58.9,0.0,58.9,6872,0,6889,2371,202,6.7,10,5,9999,99999,9,999999999,0.0,999,999,99
3019,1,7,12,0,*?*?*?*?*?*?*?*?*?*?*?*?*?*?*?*?*?*?*?*?*?*?,3.3,-1.7,68,102557,394,1412,296,62.5,0.0,62.5,7300,0,7318,2534,200,7.7,10,5,9999,99999,9,999999999,0.0,999,999,99
3019,1,7,13,0,*?*?*?*?*?*?*?*?*?*?*?*?*?*?*?*?*?*?*?*?*?*?,3.5,-0.4,74,102557,357,1411,296,55.3,0.0,55.3,6462,0,6476,2218,202,6.7,10,5,9999,99999,9,999999999,0.0,999,999,99
3019,1,7,14,0,*?*?*?*?*?*?*?*?*?*?*?*?*?*?*?*?*?*?*?*?*?*?,3.3,-3.7,58,102557,268,1414,296,37.9,0.0,37.9,4432,0,4440,1484,203,7.7,10,5,9999,99999,9,999999999,0.0,999,999,99
3019,1,7,15,0,*?*?*?*?*?*?*?*?*?*?*?*?*?*?*?*?*?*?*?*?*?*?,3.4,-4.5,53,102557,131,1411,296,11.3,0.0,11.3,1369,-0,1369,446,205,6.7,10,5,9999,99999,9,999999999,0.0,999,999,99
3019,1,7,16,0,*?*?*?*?*?*?*?*?*?*?*?*?*?*?*?*?*?*?*?*?*?*?,3.1,-2.9,63,102557,0,-0,295,0.0,-0.0,0.0,0,0,0,0,207,6.7,10,5,9999,99999,9,999999999,0.0,999,999,99
3019,1,7,17,0,*?*?*?*?*?*?*?*?*?*?*?*?*?*?*?*?*?*?*?*?*?*?,1.9,-2.4,72,102557,0,-0,290,0.0,-0.0,0.0,0,0,0,0,208,6.2,10,5,9999,99999,9,999999999,0.0,999,999,99
3019,1,7,18,0,*?*?*?*?*?*?*?*?*?*?*?*?*?*?*?*?*?*?*?*?*?*?,1.6,-1.3,80,102557,0,-0,288,0.0,-0.0,0.0,0,0,0,0,210,4.6,10,5,9999,99999,9,999999999,0.0,999,999,99
3019,1,7,19,0,*?*?*?*?*?*?*?*?*?*?*?*?*?*?*?*?*?*?*?*?*?*?,0.3,-1.5,87,102557,0,-0,283,0.0,-0.0,0.0,0,0,0,0,210,6.2,10,5,9999,99999,9,999999999,0.0,999,999,99
3019,1,7,20,0,*?*?*?*?*?*?*?*?*?*?*?*?*?*?*?*?*?*?*?*?*?*?,-0.0,-1.7,87,102557,0,-0,282,0.0,-0.0,0.0,0,0,0,0,210,7.2,10,5,9999,99999,9,999999999,0.0,999,999,99
3019,1,7,21,0,*?*?*?*?*?*?*?*?*?*?*?*?*?*?*?*?*?*?*?*?*?*?,-0.3,-1.5,90,102557,0,-0,280,0.0,-0.0,0.0,0,0,0,0,210,5.7,10,5,9999,99999,9,999999999,0.0,999,999,99
3019,1,7,22,0,*?*?*?*?*?*?*?*?*?*?*?*?*?*?*?*?*?*?*?*?*?*?,-0.3,-1.7,89,102557,0,-0,280,0.0,-0.0,0.0,0,0,0,0,210,5.2,10,5,9999,99999,9,999999999,0.0,999,999,99
3019,1,7,23,0,*?*?*?*?*?*?*?*?*?*?*?*?*?*?*?*?*?*?*?*?*?*?,-0.4,-2.9,80,102557,0,-0,280,0.0,-0.0,0.0,0,0,0,0,210,3.6,10,5,9999,99999,9,999999999,0.0,999,999,99
3019,1,7,24,0,*?*?*?*?*?*?*?*?*?*?*?*?*?*?*?*?*?*?*?*?*?*?,-2.8,-2.9,99,102557,0,-0,270,0.0,-0.0,0.0,0,0,0,0,190,5.2,10,5,9999,99999,9,999999999,0.0,999,999,99
3019,1,8,1,0,*?*?*?*?*?*?*?*?*?*?*?*?*?*?*?*?*?*?*?*?*?*?,-0.0,-2.9,79,102333,0,-0,282,0.0,-0.0,0.0,0,0,0,0,210,5.7,10,5,9999,99999,9,999999999,0.0,999,999,99
3019,1,8,2,0,*?*?*?*?*?*?*?*?*?*?*?*?*?*?*?*?*?*?*?*?*?*?,-0.2,-2.7,81,102333,0,-0,281,0.0,-0.0,0.0,0,0,0,0,210,4.1,10,5,9999,99999,9,999999999,0.0,999,999,99
3019,1,8,3,0,*?*?*?*?*?*?*?*?*?*?*?*?*?*?*?*?*?*?*?*?*?*?,-0.4,-3.1,80,102333,0,-0,280,0.0,-0.0,0.0,0,0,0,0,210,4.6,10,5,9999,99999,9,999999999,0.0,999,999,99
3019,1,8,4,0,*?*?*?*?*?*?*?*?*?*?*?*?*?*?*?*?*?*?*?*?*?*?,-0.0,-1.3,90,102333,0,-0,282,0.0,-0.0,0.0,0,0,0,0,210,5.2,10,5,9999,99999,9,999999999,0.0,999,999,99
3019,1,8,5,0,*?*?*?*?*?*?*?*?*?*?*?*?*?*?*?*?*?*?*?*?*?*?,0.3,-1.3,88,102333,0,-0,283,0.0,-0.0,0.0,0,0,0,0,210,7.7,10,5,9999,99999,9,999999999,0.0,999,999,99
3019,1,8,6,0,*?*?*?*?*?*?*?*?*?*?*?*?*?*?*?*?*?*?*?*?*?*?,0.3,-0.8,92,102333,0,-0,283,0.0,-0.0,0.0,0,0,0,0,210,6.2,10,5,9999,99999,9,999999999,0.0,999,999,99
3019,1,8,7,0,*?*?*?*?*?*?*?*?*?*?*?*?*?*?*?*?*?*?*?*?*?*?,0.9,-0.6,89,102333,0,-0,285,0.0,-0.0,0.0,0,0,0,0,207,6.7,10,5,9999,99999,9,999999999,0.0,999,999,99
3019,1,8,8,0,*?*?*?*?*?*?*?*?*?*?*?*?*?*?*?*?*?*?*?*?*?*?,0.1,-1.3,89,102333,19,1429,282,0.0,0.0,0.0,0,0,0,0,203,7.2,10,5,9999,99999,9,999999999,0.0,999,999,99
3019,1,8,9,0,*?*?*?*?*?*?*?*?*?*?*?*?*?*?*?*?*?*?*?*?*?*?,0.1,-1.5,87,102333,182,1411,282,21.3,0.0,21.3,2514,-0,2517,826,200,6.7,10,5,9999,99999,9,999999999,0.0,999,999,99
3019,1,8,10,0,*?*?*?*?*?*?*?*?*?*?*?*?*?*?*?*?*?*?*?*?*?*?,0.8,-1.7,81,102333,305,1414,285,45.1,0.0,45.1,5269,0,5280,1782,197,6.2,10,5,9999,99999,9,999999999,0.0,999,999,99
3019,1,8,11,0,*?*?*?*?*?*?*?*?*?*?*?*?*?*?*?*?*?*?*?*?*?*?,2.1,-1.1,79,102333,378,1412,290,59.4,0.0,59.4,6935,0,6952,2395,193,6.7,10,5,9999,99999,9,999999999,0.0,999,999,99
3019,1,8,12,0,*?*?*?*?*?*?*?*?*?*?*?*?*?*?*?*?*?*?*?*?*?*?,2.3,-1.3,76,102333,397,1412,291,63.1,0.0,63.1,7373,0,7391,2561,190,7.7,10,5,9999,99999,9,999999999,0.0,999,999,99
3019,1,8,13,0,*?*?*?*?*?*?*?*?*?*?*?*?*?*?*?*?*?*?*?*?*?*?,2.2,-0.4,82,102333,361,1413,291,56.0,0.0,56.0,6543,0,6558,2248,193,6.7,10,5,9999,99999,9,999999999,0.0,999,999,99
3019,1,8,14,0,*?*?*?*?*?*?*?*?*?*?*?*?*?*?*?*?*?*?*?*?*?*?,2.0,-0.6,83,102333,271,1410,290,38.6,0.0,38.6,4517,0,4525,1513,197,7.7,10,5,9999,99999,9,999999999,0.0,999,999,99
3019,1,8,15,0,*?*?*?*?*?*?*?*?*?*?*?*?*?*?*?*?*?*?*?*?*?*?,2.1,-1.1,78,102333,135,1411,290,12.1,0.0,12.1,1459,-0,1459,476,200,6.7,10,5,9999,99999,9,999999999,0.0,999,999,99
3019,1,8,16,0,*?*?*?*?*?*?*?*?*?*?*?*?*?*?*?*?*?*?*?*?*?*?,2.2,-1.5,76,102333,0,-0,291,0.0,-0.0,0.0,0,0,0,0,203,6.7,10,5,9999,99999,9,999999999,0.0,999,999,99
3019,1,8,17,0,*?*?*?*?*?*?*?*?*?*?*?*?*?*?*?*?*?*?*?*?*?*?,1.8,-0.8,81,102333,0,-0,289,0.0,-0.0,0.0,0,0,0,0,207,6.2,10,5,9999,99999,9,999999999,0.0,999,999,99
3019,1,8,18,0,*?*?*?*?*?*?*?*?*?*?*?*?*?*?*?*?*?*?*?*?*?*?,1.0,-1.5,82,102333,0,-0,286,0.0,-0.0,0.0,0,0,0,0,210,4.6,10,5,9999,99999,9,999999999,0.0,999,999,99
3019,1,8,19,0,*?*?*?*?*?*?*?*?*?*?*?*?*?*?*?*?*?*?*?*?*?*?,1.2,-1.5,81,102333,0,-0,287,0.0,-0.0,0.0,0,0,0,0,227,6.2,10,5,9999,99999,9,999999999,0.0,999,999,99
3019,1,8,20,0,*?*?*?*?*?*?*?*?*?*?*?*?*?*?*?*?*?*?*?*?*?*?,1.1,-0.0,92,102333,0,-0,286,0.0,-0.0,0.0,0,0,0,0,243,7.2,10,5,9999,99999,9,999999999,0.0,999,999,99
3019,1,8,21,0,*?*?*?*?*?*?*?*?*?*?*?*?*?*?*?*?*?*?*?*?*?*?,0.9,-0.2,92,102333,0,-0,285,0.0,-0.0,0.0,0,0,0,0,260,5.7,10,5,9999,99999,9,999999999,0.0,999,999,99
3019,1,8,22,0,*?*?*?*?*?*?*?*?*?*?*?*?*?*?*?*?*?*?*?*?*?*?,0.6,-0.8,90,102333,0,-0,284,0.0,-0.0,0.0,0,0,0,0,277,5.2,10,5,9999,99999,9,999999999,0.0,999,999,99
3019,1,8,23,0,*?*?*?*?*?*?*?*?*?*?*?*?*?*?*?*?*?*?*?*?*?*?,0.2,-1.7,85,102333,0,-0,283,0.0,-0.0,0.0,0,0,0,0,293,3.6,10,5,9999,99999,9,999999999,0.1,999,999,99
3019,1,8,24,0,*?*?*?*?*?*?*?*?*?*?*?*?*?*?*?*?*?*?*?*?*?*?,-0.4,-2.9,81,102333,0,-0,280,0.0,-0.0,0.0,0,0,0,0,210,5.2,10,5,9999,99999,9,999999999,0.0,999,999,99
3019,1,9,1,0,*?*?*?*?*?*?*?*?*?*?*?*?*?*?*?*?*?*?*?*?*?*?,-0.5,-0.4,100,102186,0,-0,279,0.0,-0.0,0.0,0,0,0,0,265,5.7,10,5,9999,99999,9,999999999,0.0,999,999,99
3019,1,9,2,0,*?*?*?*?*?*?*?*?*?*?*?*?*?*?*?*?*?*?*?*?*?*?,-1.0,-1.1,100,102186,0,-0,277,0.0,-0.0,0.0,0,0,0,0,220,4.1,10,5,9999,99999,9,999999999,0.0,999,999,99
3019,1,9,3,0,*?*?*?*?*?*?*?*?*?*?*?*?*?*?*?*?*?*?*?*?*?*?,0.1,-0.0,100,102186,0,-0,282,0.0,-0.0,0.0,0,0,0,0,175,4.6,10,5,9999,99999,9,999999999,1.2,999,999,99
3019,1,9,4,0,*?*?*?*?*?*?*?*?*?*?*?*?*?*?*?*?*?*?*?*?*?*?,1.1,1.0,100,102186,0,-0,286,0.0,-0.0,0.0,0,0,0,0,130,5.2,10,5,9999,99999,9,999999999,0.0,999,999,99
3019,1,9,5,0,*?*?*?*?*?*?*?*?*?*?*?*?*?*?*?*?*?*?*?*?*?*?,0.4,0.4,100,102186,0,-0,283,0.0,-0.0,0.0,0,0,0,0,85,7.7,10,5,9999,99999,9,999999999,0.0,999,999,99
3019,1,9,6,0,*?*?*?*?*?*?*?*?*?*?*?*?*?*?*?*?*?*?*?*?*?*?,0.3,0.4,100,102186,0,-0,283,0.0,-0.0,0.0,0,0,0,0,40,6.2,10,5,9999,99999,9,999999999,0.0,999,999,99
3019,1,9,7,0,*?*?*?*?*?*?*?*?*?*?*?*?*?*?*?*?*?*?*?*?*?*?,0.2,0.2,100,102186,0,-0,282,0.0,-0.0,0.0,0,0,0,0,45,6.7,10,5,9999,99999,9,999999999,0.0,999,999,99
3019,1,9,8,0,*?*?*?*?*?*?*?*?*?*?*?*?*?*?*?*?*?*?*?*?*?*?,0.1,-0.0,100,102186,20,1385,282,0.0,0.0,0.0,0,0,0,0,50,7.2,10,5,9999,99999,9,999999999,0.0,999,999,99
3019,1,9,9,0,*?*?*?*?*?*?*?*?*?*?*?*?*?*?*?*?*?*?*?*?*?*?,1.1,1.0,100,102186,184,1411,286,21.7,0.0,21.7,2558,-0,2561,841,55,6.7,10,5,9999,99999,9,999999999,1.3,999,999,99
3019,1,9,10,0,*?*?*?*?*?*?*?*?*?*?*?*?*?*?*?*?*?*?*?*?*?*?,1.9,1.9,100,102186,307,1411,289,45.6,0.0,45.6,5325,0,5335,1801,60,6.2,10,5,9999,99999,9,999999999,0.0,999,999,99
3019,1,9,11,0,*?*?*?*?*?*?*?*?*?*?*?*?*?*?*?*?*?*?*?*?*?*?,4.5,3.0,100,102186,381,1412,300,60.0,0.0,60.0,7002,0,7019,2421,65,6.7,10,5,9999,99999,9,999999999,0.1,999,999,99
3019,1,9,12,0,*?*?*?*?*?*?*?*?*?*?*?*?*?*?*?*?*?*?*?*?*?*?,4.8,3.9,100,102186,401,1414,301,63.8,0.0,63.8,7450,0,7468,2591,70,7.7,10,5,9999,99999,9,999999999,0.0,999,999,99
3019,1,9,13,0,*?*?*?*?*?*?*?*?*?*?*?*?*?*?*?*?*?*?*?*?*?*?,4.6,4.1,100,102186,365,1414,300,56.7,0.0,56.7,6627,0,6642,2280,70,6.7,10,5,9999,99999,9,999999999,0.0,999,999,99
3019,1,9,14,0,*?*?*?*?*?*?*?*?*?*?*?*?*?*?*?*?*?*?*?*?*?*?,4.9,4.1,100,102186,275,1410,301,39.4,0.0,39.4,4606,0,4614,1545,70,7.7,10,5,9999,99999,9,999999999,0.0,999,999,99
3019,1,9,15,0,*?*?*?*?*?*?*?*?*?*?*?*?*?*?*?*?*?*?*?*?*?*?,4.8,2.5,100,102186,139,1410,301,12.9,0.0,12.9,1552,-0,1552,506,70,6.7,10,5,9999,99999,9,999999999,0.0,999,999,99
3019,1,9,16,0,*?*?*?*?*?*?*?*?*?*?*?*?*?*?*?*?*?*?*?*?*?*?,4.8,0.8,100,102186,0,-0,302,0.0,-0.0,0.0,0,0,0,0,70,6.7,10,5,9999,99999,9,999999999,0.0,999,999,99
3019,1,9,17,0,*?*?*?*?*?*?*?*?*?*?*?*?*?*?*?*?*?*?*?*?*?*?,3.4,0.6,100,102186,0,-0,296,0.0,-0.0,0.0,0,0,0,0,70,6.2,10,5,9999,99999,9,999999999,0.0,999,999,99
3019,1,9,18,0,*?*?*?*?*?*?*?*?*?*?*?*?*?*?*?*?*?*?*?*?*?*?,2.7,0.2,100,102186,0,-0,293,0.0,-0.0,0.0,0,0,0,0,70,4.6,10,5,9999,99999,9,999999999,0.2,999,999,99
3019,1,9,19,0,*?*?*?*?*?*?*?*?*?*?*?*?*?*?*?*?*?*?*?*?*?*?,2.3,-0.4,100,102186,0,-0,291,0.0,-0.0,0.0,0,0,0,0,77,6.2,10,5,9999,99999,9,999999999,0.5,999,999,99
3019,1,9,20,0,*?*?*?*?*?*?*?*?*?*?*?*?*?*?*?*?*?*?*?*?*?*?,2.0,-1.5,100,102186,0,-0,290,0.0,-0.0,0.0,0,0,0,0,83,7.2,10,5,9999,99999,9,999999999,0.5,999,999,99
3019,1,9,21,0,*?*?*?*?*?*?*?*?*?*?*?*?*?*?*?*?*?*?*?*?*?*?,1.4,-1.1,100,102186,0,-0,287,0.0,-0.0,0.0,0,0,0,0,90,5.7,10,5,9999,99999,9,999999999,0.2,999,999,99
3019,1,9,22,0,*?*?*?*?*?*?*?*?*?*?*?*?*?*?*?*?*?*?*?*?*?*?,1.4,-2.9,98,102186,0,-0,288,0.0,-0.0,0.0,0,0,0,0,97,5.2,10,5,9999,99999,9,999999999,0.7,999,999,99
3019,1,9,23,0,*?*?*?*?*?*?*?*?*?*?*?*?*?*?*?*?*?*?*?*?*?*?,1.0,-1.7,100,102186,0,-0,286,0.0,-0.0,0.0,0,0,0,0,103,3.6,10,5,9999,99999,9,999999999,0.6,999,999,99
3019,1,9,24,0,*?*?*?*?*?*?*?*?*?*?*?*?*?*?*?*?*?*?*?*?*?*?,-0.1,-0.4,100,102186,0,-0,281,0.0,-0.0,0.0,0,0,0,0,310,5.2,10,5,9999,99999,9,999999999,0.0,999,999,99
3019,1,10,1,0,*?*?*?*?*?*?*?*?*?*?*?*?*?*?*?*?*?*?*?*?*?*?,1.8,-1.9,79,101611,0,-0,289,0.0,-0.0,0.0,0,0,0,0,100,5.7,10,5,9999,99999,9,999999999,1.3,999,999,99
3019,1,10,2,0,*?*?*?*?*?*?*?*?*?*?*?*?*?*?*?*?*?*?*?*?*?*?,2.9,-2.2,72,101611,0,-0,294,0.0,-0.0,0.0,0,0,0,0,90,4.1,10,5,9999,99999,9,999999999,1.3,999,999,99
3019,1,10,3,0,*?*?*?*?*?*?*?*?*?*?*?*?*?*?*?*?*?*?*?*?*?*?,2.3,-1.7,77,101611,0,-0,291,0.0,-0.0,0.0,0,0,0,0,80,4.6,10,5,9999,99999,9,999999999,0.3,999,999,99
3019,1,10,4,0,*?*?*?*?*?*?*?*?*?*?*?*?*?*?*?*?*?*?*?*?*?*?,2.5,-1.3,80,101611,0,-0,292,0.0,-0.0,0.0,0,0,0,0,70,5.2,10,5,9999,99999,9,999999999,0.0,999,999,99
3019,1,10,5,0,*?*?*?*?*?*?*?*?*?*?*?*?*?*?*?*?*?*?*?*?*?*?,2.1,-1.7,79,101611,0,-0,290,0.0,-0.0,0.0,0,0,0,0,60,7.7,10,5,9999,99999,9,999999999,0.0,999,999,99
3019,1,10,6,0,*?*?*?*?*?*?*?*?*?*?*?*?*?*?*?*?*?*?*?*?*?*?,2.4,-2.2,74,101611,0,-0,292,0.0,-0.0,0.0,0,0,0,0,50,6.2,10,5,9999,99999,9,999999999,0.0,999,999,99
3019,1,10,7,0,*?*?*?*?*?*?*?*?*?*?*?*?*?*?*?*?*?*?*?*?*?*?,2.9,-1.5,76,101611,0,-0,294,0.0,-0.0,0.0,0,0,0,0,92,6.7,10,5,9999,99999,9,999999999,1.4,999,999,99
3019,1,10,8,0,*?*?*?*?*?*?*?*?*?*?*?*?*?*?*?*?*?*?*?*?*?*?,2.6,-0.8,82,101611,22,1401,292,0.0,0.0,0.0,0,0,0,0,133,7.2,10,5,9999,99999,9,999999999,0.1,999,999,99
3019,1,10,9,0,*?*?*?*?*?*?*?*?*?*?*?*?*?*?*?*?*?*?*?*?*?*?,3.3,-0.2,82,101611,186,1409,280,60.1,162.4,38.6,6332,9806,5262,685,175,6.7,7,4,9999,99999,9,999999999,0.0,999,999,99
3019,1,10,10,0,*?*?*?*?*?*?*?*?*?*?*?*?*?*?*?*?*?*?*?*?*?*?,4.1,-0.8,74,101611,310,1413,294,80.1,48.6,69.4,8790,4035,7871,1817,217,6.2,9,5,9999,99999,9,999999999,0.0,999,999,99
3019,1,10,11,0,*?*?*?*?*?*?*?*?*?*?*?*?*?*?*?*?*?*?*?*?*?*?,6.0,2.3,81,101611,384,1412,297,139.4,129.2,104.3,15204,11391,11992,2302,258,6.7,8,4,9999,99999,9,999999999,0.0,999,999,99
3019,1,10,12,0,*?*?*?*?*?*?*?*?*?*?*?*?*?*?*?*?*?*?*?*?*?*?,7.5,2.9,76,101611,404,1412,304,148.3,130.7,110.9,16176,11722,12740,2464,300,7.7,8,4,9999,99999,9,999999999,0.0,999,999,99
3019,1,10,13,0,*?*?*?*?*?*?*?*?*?*?*?*?*?*?*?*?*?*?*?*?*?*?,7.5,3.8,81,101611,368,1411,313,57.5,0.0,57.5,6706,0,6722,2312,300,6.7,10,5,9999,99999,9,999999999,2.8,999,999,99
3019,1,10,14,0,*?*?*?*?*?*?*?*?*?*?*?*?*?*?*?*?*?*?*?*?*?*?,7.4,4.8,88,101611,280,1415,308,69.8,46.9,60.5,7726,3596,7171,1300,300,7.7,9,5,9999,99999,9,999999999,3.1,999,999,99
3019,1,10,15,0,*?*?*?*?*?*?*?*?*?*?*?*?*?*?*?*?*?*?*?*?*?*?,7.4,4.1,84,101611,144,1417,308,23.8,31.2,20.7,2700,1762,2526,430,300,6.7,9,5,9999,99999,9,999999999,0.1,999,999,99
3019,1,10,16,0,*?*?*?*?*?*?*?*?*?*?*?*?*?*?*?*?*?*?*?*?*?*?,6.8,4.6,91,101611,0,-0,310,0.0,-0.0,0.0,0,0,0,0,300,6.7,10,5,9999,99999,9,999999999,0.0,999,999,99
3019,1,10,17,0,*?*?*?*?*?*?*?*?*?*?*?*?*?*?*?*?*?*?*?*?*?*?,5.4,5.5,100,101611,0,-0,303,0.0,-0.0,0.0,0,0,0,0,300,6.2,10,5,9999,99999,9,999999999,0.0,999,999,99
3019,1,10,18,0,*?*?*?*?*?*?*?*?*?*?*?*?*?*?*?*?*?*?*?*?*?*?,4.8,4.8,100,101611,0,-0,301,0.0,-0.0,0.0,0,0,0,0,300,4.6,10,5,9999,99999,9,999999999,0.0,999,999,99
3019,1,10,19,0,*?*?*?*?*?*?*?*?*?*?*?*?*?*?*?*?*?*?*?*?*?*?,4.3,4.3,100,101611,0,-0,299,0.0,-0.0,0.0,0,0,0,0,300,6.2,10,5,9999,99999,9,999999999,0.0,999,999,99
3019,1,10,20,0,*?*?*?*?*?*?*?*?*?*?*?*?*?*?*?*?*?*?*?*?*?*?,3.9,3.9,100,101611,0,-0,297,0.0,-0.0,0.0,0,0,0,0,300,7.2,10,5,9999,99999,9,999999999,0.0,999,999,99
3019,1,10,21,0,*?*?*?*?*?*?*?*?*?*?*?*?*?*?*?*?*?*?*?*?*?*?,3.9,3.8,100,101611,0,-0,297,0.0,-0.0,0.0,0,0,0,0,300,5.7,10,5,9999,99999,9,999999999,0.0,999,999,99
3019,1,10,22,0,*?*?*?*?*?*?*?*?*?*?*?*?*?*?*?*?*?*?*?*?*?*?,3.1,3.0,100,101611,0,-0,294,0.0,-0.0,0.0,0,0,0,0,300,5.2,10,5,9999,99999,9,999999999,0.0,999,999,99
3019,1,10,23,0,*?*?*?*?*?*?*?*?*?*?*?*?*?*?*?*?*?*?*?*?*?*?,2.9,2.9,100,101611,0,-0,293,0.0,-0.0,0.0,0,0,0,0,300,3.6,10,5,9999,99999,9,999999999,0.0,999,999,99
3019,1,10,24,0,*?*?*?*?*?*?*?*?*?*?*?*?*?*?*?*?*?*?*?*?*?*?,0.7,-1.7,86,101611,0,-0,285,0.0,-0.0,0.0,0,0,0,0,110,5.2,10,5,9999,99999,9,999999999,0.3,999,999,99
3019,1,11,1,0,*?*?*?*?*?*?*?*?*?*?*?*?*?*?*?*?*?*?*?*?*?*?,3.1,3.0,100,101745,0,-0,294,0.0,-0.0,0.0,0,0,0,0,305,5.7,10,5,9999,99999,9,999999999,0.1,999,999,99
3019,1,11,2,0,*?*?*?*?*?*?*?*?*?*?*?*?*?*?*?*?*?*?*?*?*?*?,3.5,3.6,100,101745,0,-0,296,0.0,-0.0,0.0,0,0,0,0,310,4.1,10,5,9999,99999,9,999999999,0.1,999,999,99
3019,1,11,3,0,*?*?*?*?*?*?*?*?*?*?*?*?*?*?*?*?*?*?*?*?*?*?,2.6,2.7,100,101745,0,-0,292,0.0,-0.0,0.0,0,0,0,0,315,4.6,10,5,9999,99999,9,999999999,0.2,999,999,99
3019,1,11,4,0,*?*?*?*?*?*?*?*?*?*?*?*?*?*?*?*?*?*?*?*?*?*?,1.7,1.7,100,101745,0,-0,288,0.0,-0.0,0.0,0,0,0,0,320,5.2,10,5,9999,99999,9,999999999,0.5,999,999,99
3019,1,11,5,0,*?*?*?*?*?*?*?*?*?*?*?*?*?*?*?*?*?*?*?*?*?*?,0.6,0.6,100,101745,0,-0,284,0.0,-0.0,0.0,0,0,0,0,325,7.7,10,5,9999,99999,9,999999999,0.4,999,999,99
3019,1,11,6,0,*?*?*?*?*?*?*?*?*?*?*?*?*?*?*?*?*?*?*?*?*?*?,1.6,1.7,100,101745,0,-0,288,0.0,-0.0,0.0,0,0,0,0,330,6.2,10,5,9999,99999,9,999999999,0.0,999,999,99
3019,1,11,7,0,*?*?*?*?*?*?*?*?*?*?*?*?*?*?*?*?*?*?*?*?*?*?,2.5,2.5,100,101745,0,-0,291,0.0,-0.0,0.0,0,0,0,0,298,6.7,10,5,9999,99999,9,999999999,0.0,999,999,99
3019,1,11,8,0,*?*?*?*?*?*?*?*?*?*?*?*?*?*?*?*?*?*?*?*?*?*?,2.9,2.9,100,101745,24,1404,289,0.0,0.0,0.0,0,0,0,0,267,7.2,9,5,9999,99999,9,999999999,0.0,999,999,99
3019,1,11,9,0,*?*?*?*?*?*?*?*?*?*?*?*?*?*?*?*?*?*?*?*?*?*?,3.5,3.4,100,101745,189,1414,287,51.9,97.8,38.8,5574,5768,4785,691,235,6.7,8,4,9999,99999,9,999999999,0.1,999,999,99
3019,1,11,10,0,*?*?*?*?*?*?*?*?*?*?*?*?*?*?*?*?*?*?*?*?*?*?,5.3,5.3,100,101745,313,1414,291,126.9,204.6,81.6,13442,16139,9656,1562,203,6.2,7,4,9999,99999,9,999999999,0.1,999,999,99
3019,1,11,11,0,*?*?*?*?*?*?*?*?*?*?*?*?*?*?*?*?*?*?*?*?*?*?,7.9,7.7,100,101745,387,1411,303,166.4,216.7,107.0,17611,18842,12480,2111,172,6.7,7,4,9999,99999,9,999999999,0.0,999,999,99
3019,1,11,12,0,*?*?*?*?*?*?*?*?*?*?*?*?*?*?*?*?*?*?*?*?*?*?,9.3,7.4,100,101745,408,1413,313,150.0,130.9,112.2,16358,11762,12888,2494,140,7.7,8,4,9999,99999,9,999999999,0.3,999,999,99
3019,1,11,13,0,*?*?*?*?*?*?*?*?*?*?*?*?*?*?*?*?*?*?*?*?*?*?,9.3,5.8,100,101745,372,1411,316,101.2,51.1,87.8,11115,4460,9936,2342,143,6.7,9,5,9999,99999,9,999999999,0.6,999,999,99
3019,1,11,14,0,*?*?*?*?*?*?*?*?*?*?*?*?*?*?*?*?*?*?*?*?*?*?,9.4,4.6,98,101745,284,1414,312,94.4,118.4,70.6,10344,9214,8238,1519,147,7.7,8,4,9999,99999,9,999999999,1.2,999,999,99
3019,1,11,15,0,*?*?*?*?*?*?*?*?*?*?*?*?*?*?*?*?*?*?*?*?*?*?,9.3,5.3,100,101745,148,1413,316,25.3,32.2,22.0,2862,1842,2677,458,150,6.7,9,5,9999,99999,9,999999999,0.3,999,999,99
3019,1,11,16,0,*?*?*?*?*?*?*?*?*?*?*?*?*?*?*?*?*?*?*?*?*?*?,9.2,6.4,100,101745,0,-0,320,0.0,-0.0,0.0,0,0,0,0,153,6.7,10,5,9999,99999,9,999999999,0.0,999,999,99
3019,1,11,17,0,*?*?*?*?*?*?*?*?*?*?*?*?*?*?*?*?*?*?*?*?*?*?,7.1,4.3,100,101745,0,-0,311,0.0,-0.0,0.0,0,0,0,0,157,6.2,10,5,9999,99999,9,999999999,6.1,999,999,99
3019,1,11,18,0,*?*?*?*?*?*?*?*?*?*?*?*?*?*?*?*?*?*?*?*?*?*?,6.1,5.1,100,101745,0,-0,307,0.0,-0.0,0.0,0,0,0,0,160,4.6,10,5,9999,99999,9,999999999,3.1,999,999,99
3019,1,11,19,0,*?*?*?*?*?*?*?*?*?*?*?*?*?*?*?*?*?*?*?*?*?*?,5.7,5.1,100,101745,0,-0,305,0.0,-0.0,0.0,0,0,0,0,152,6.2,10,5,9999,99999,9,999999999,2.2,999,999,99
3019,1,11,20,0,*?*?*?*?*?*?*?*?*?*?*?*?*?*?*?*?*?*?*?*?*?*?,4.8,4.3,100,101745,0,-0,301,0.0,-0.0,0.0,0,0,0,0,143,7.2,10,5,9999,99999,9,999999999,0.7,999,999,99
3019,1,11,21,0,*?*?*?*?*?*?*?*?*?*?*?*?*?*?*?*?*?*?*?*?*?*?,4.7,4.6,100,101745,0,-0,301,0.0,-0.0,0.0,0,0,0,0,135,5.7,10,5,9999,99999,9,999999999,0.0,999,999,99
3019,1,11,22,0,*?*?*?*?*?*?*?*?*?*?*?*?*?*?*?*?*?*?*?*?*?*?,4.0,3.9,100,101745,0,-0,298,0.0,-0.0,0.0,0,0,0,0,127,5.2,10,5,9999,99999,9,999999999,0.6,999,999,99
3019,1,11,23,0,*?*?*?*?*?*?*?*?*?*?*?*?*?*?*?*?*?*?*?*?*?*?,4.4,4.3,100,101745,0,-0,299,0.0,-0.0,0.0,0,0,0,0,118,3.6,10,5,9999,99999,9,999999999,1.8,999,999,99
3019,1,11,24,0,*?*?*?*?*?*?*?*?*?*?*?*?*?*?*?*?*?*?*?*?*?*?,2.6,2.5,100,101745,0,-0,292,0.0,-0.0,0.0,0,0,0,0,300,5.2,10,5,9999,99999,9,999999999,0.1,999,999,99
3019,1,12,1,0,*?*?*?*?*?*?*?*?*?*?*?*?*?*?*?*?*?*?*?*?*?*?,5.9,5.9,100,100723,0,-0,306,0.0,-0.0,0.0,0,0,0,0,110,5.7,10,5,9999,99999,9,999999999,0.2,999,999,99
3019,1,12,2,0,*?*?*?*?*?*?*?*?*?*?*?*?*?*?*?*?*?*?*?*?*?*?,6.9,6.9,100,100723,0,-0,310,0.0,-0.0,0.0,0,0,0,0,110,4.1,10,5,9999,99999,9,999999999,0.2,999,999,99
3019,1,12,3,0,*?*?*?*?*?*?*?*?*?*?*?*?*?*?*?*?*?*?*?*?*?*?,5.9,5.9,100,100723,0,-0,306,0.0,-0.0,0.0,0,0,0,0,110,4.6,10,5,9999,99999,9,999999999,1.9,999,999,99
3019,1,12,4,0,*?*?*?*?*?*?*?*?*?*?*?*?*?*?*?*?*?*?*?*?*?*?,4.8,4.8,100,100723,0,-0,301,0.0,-0.0,0.0,0,0,0,0,110,5.2,10,5,9999,99999,9,999999999,1.0,999,999,99
3019,1,12,5,0,*?*?*?*?*?*?*?*?*?*?*?*?*?*?*?*?*?*?*?*?*?*?,5.9,5.8,100,100723,0,-0,306,0.0,-0.0,0.0,0,0,0,0,110,7.7,10,5,9999,99999,9,999999999,1.5,999,999,99
3019,1,12,6,0,*?*?*?*?*?*?*?*?*?*?*?*?*?*?*?*?*?*?*?*?*?*?,6.7,6.7,100,100723,0,-0,309,0.0,-0.0,0.0,0,0,0,0,110,6.2,10,5,9999,99999,9,999999999,1.5,999,999,99
3019,1,12,7,0,*?*?*?*?*?*?*?*?*?*?*?*?*?*?*?*?*?*?*?*?*?*?,7.1,7.1,100,100723,0,-0,311,0.0,-0.0,0.0,0,0,0,0,107,6.7,10,5,9999,99999,9,999999999,2.6,999,999,99
3019,1,12,8,0,*?*?*?*?*?*?*?*?*?*?*?*?*?*?*?*?*?*?*?*?*?*?,7.1,7.1,100,100723,26,1398,303,0.0,0.0,0.0,0,0,0,0,103,7.2,8,4,9999,99999,9,999999999,0.9,999,999,99
3019,1,12,9,0,*?*?*?*?*?*?*?*?*?*?*?*?*?*?*?*?*?*?*?*?*?*?,7.3,7.3,100,100723,191,1410,304,53.0,98.6,39.7,5692,5873,4881,708,100,6.7,8,4,9999,99999,9,999999999,0.0,999,999,99
3019,1,12,10,0,*?*?*?*?*?*?*?*?*?*?*?*?*?*?*?*?*?*?*?*?*?*?,8.5,7.6,100,100723,316,1414,309,108.7,122.6,81.3,11885,10032,9424,1763,97,6.2,8,4,9999,99999,9,999999999,0.2,999,999,99
3019,1,12,11,0,*?*?*?*?*?*?*?*?*?*?*?*?*?*?*?*?*?*?*?*?*?*?,11.1,9.3,100,100723,391,1413,321,142.4,129.7,106.5,15545,11410,12291,2356,93,6.7,8,4,9999,99999,9,999999999,1.5,999,999,99
3019,1,12,12,0,*?*?*?*?*?*?*?*?*?*?*?*?*?*?*?*?*?*?*?*?*?*?,12.1,11.2,100,100723,411,1411,326,151.7,131.2,113.5,16574,11628,13130,2525,90,7.7,8,4,9999,99999,9,999999999,3.3,999,999,99
3019,1,12,13,0,*?*?*?*?*?*?*?*?*?*?*?*?*?*?*?*?*?*?*?*?*?*?,12.1,12.1,100,100723,376,1410,327,136.0,128.5,101.7,14859,11094,11784,2241,85,6.7,8,4,9999,99999,9,999999999,2.6,999,999,99
3019,1,12,14,0,*?*?*?*?*?*?*?*?*?*?*?*?*?*?*?*?*?*?*?*?*?*?,12.2,12.2,100,100723,288,1412,330,72.7,47.4,63.1,8042,3689,7455,1357,80,7.7,9,5,9999,99999,9,999999999,2.8,999,999,99
3019,1,12,15,0,*?*?*?*?*?*?*?*?*?*?*?*?*?*?*?*?*?*?*?*?*?*?,12.1,11.6,100,100723,152,1408,326,35.6,83.1,26.6,3869,4220,3364,458,75,6.7,8,4,9999,99999,9,999999999,0.5,999,999,99
3019,1,12,16,0,*?*?*?*?*?*?*?*?*?*?*?*?*?*?*?*?*?*?*?*?*?*?,12.1,11.0,100,100723,0,-0,333,0.0,-0.0,0.0,0,0,0,0,70,6.7,10,5,9999,99999,9,999999999,0.7,999,999,99
3019,1,12,17,0,*?*?*?*?*?*?*?*?*?*?*?*?*?*?*?*?*?*?*?*?*?*?,10.5,9.9,100,100723,0,-0,325,0.0,-0.0,0.0,0,0,0,0,65,6.2,10,5,9999,99999,9,999999999,0.2,999,999,99
3019,1,12,18,0,*?*?*?*?*?*?*?*?*?*?*?*?*?*?*?*?*?*?*?*?*?*?,9.3,9.2,100,100723,0,-0,320,0.0,-0.0,0.0,0,0,0,0,60,4.6,10,5,9999,99999,9,999999999,0.0,999,999,99
3019,1,12,19,0,*?*?*?*?*?*?*?*?*?*?*?*?*?*?*?*?*?*?*?*?*?*?,8.9,8.0,100,100723,0,-0,318,0.0,-0.0,0.0,0,0,0,0,58,6.2,10,5,9999,99999,9,999999999,1.5,999,999,99
3019,1,12,20,0,*?*?*?*?*?*?*?*?*?*?*?*?*?*?*?*?*?*?*?*?*?*?,8.4,7.4,100,100723,0,-0,316,0.0,-0.0,0.0,0,0,0,0,57,7.2,10,5,9999,99999,9,999999999,1.6,999,999,99
3019,1,12,21,0,*?*?*?*?*?*?*?*?*?*?*?*?*?*?*?*?*?*?*?*?*?*?,8.3,6.6,99,100723,0,-0,316,0.0,-0.0,0.0,0,0,0,0,55,5.7,10,5,9999,99999,9,999999999,1.5,999,999,99
3019,1,12,22,0,*?*?*?*?*?*?*?*?*?*?*?*?*?*?*?*?*?*?*?*?*?*?,7.7,5.8,99,100723,0,-0,314,0.0,-0.0,0.0,0,0,0,0,53,5.2,10,5,9999,99999,9,999999999,0.4,999,999,99
3019,1,12,23,0,*?*?*?*?*?*?*?*?*?*?*?*?*?*?*?*?*?*?*?*?*?*?,5.8,5.6,100,100723,0,-0,305,0.0,-0.0,0.0,0,0,0,0,52,3.6,10,5,9999,99999,9,999999999,0.4,999,999,99
3019,1,12,24,0,*?*?*?*?*?*?*?*?*?*?*?*?*?*?*?*?*?*?*?*?*?*?,4.8,4.8,100,100723,0,-0,301,0.0,-0.0,0.0,0,0,0,0,110,5.2,10,5,9999,99999,9,999999999,0.4,999,999,99
3019,1,13,1,0,*?*?*?*?*?*?*?*?*?*?*?*?*?*?*?*?*?*?*?*?*?*?,4.9,3.0,88,101995,0,-0,302,0.0,-0.0,0.0,0,0,0,0,48,5.7,10,5,9999,99999,9,999999999,0.5,999,999,99
3019,1,13,2,0,*?*?*?*?*?*?*?*?*?*?*?*?*?*?*?*?*?*?*?*?*?*?,5.8,1.9,76,101995,0,-0,306,0.0,-0.0,0.0,0,0,0,0,47,4.1,10,5,9999,99999,9,999999999,0.5,999,999,99
3019,1,13,3,0,*?*?*?*?*?*?*?*?*?*?*?*?*?*?*?*?*?*?*?*?*?*?,6.0,1.7,74,101995,0,-0,307,0.0,-0.0,0.0,0,0,0,0,45,4.6,10,5,9999,99999,9,999999999,0.0,999,999,99
3019,1,13,4,0,*?*?*?*?*?*?*?*?*?*?*?*?*?*?*?*?*?*?*?*?*?*?,6.2,1.9,74,101995,0,-0,308,0.0,-0.0,0.0,0,0,0,0,43,5.2,10,5,9999,99999,9,999999999,0.0,999,999,99
3019,1,13,5,0,*?*?*?*?*?*?*?*?*?*?*?*?*?*?*?*?*?*?*?*?*?*?,6.2,3.0,80,101995,0,-0,307,0.0,-0.0,0.0,0,0,0,0,42,7.7,10,5,9999,99999,9,999999999,0.3,999,999,99
3019,1,13,6,0,*?*?*?*?*?*?*?*?*?*?*?*?*?*?*?*?*?*?*?*?*?*?,6.6,3.0,78,101995,0,-0,309,0.0,-0.0,0.0,0,0,0,0,40,6.2,10,5,9999,99999,9,999999999,0.0,999,999,99
3019,1,13,7,0,*?*?*?*?*?*?*?*?*?*?*?*?*?*?*?*?*?*?*?*?*?*?,6.4,3.4,81,101995,0,-0,308,0.0,-0.0,0.0,0,0,0,0,42,6.7,10,5,9999,99999,9,999999999,0.0,999,999,99
3019,1,13,8,0,*?*?*?*?*?*?*?*?*?*?*?*?*?*?*?*?*?*?*?*?*?*?,6.0,3.0,81,101995,29,1433,292,0.0,0.0,0.0,0,0,0,0,43,7.2,7,4,9999,99999,9,999999999,0.1,999,999,99
3019,1,13,9,0,*?*?*?*?*?*?*?*?*?*?*?*?*?*?*?*?*?*?*?*?*?*?,6.7,3.6,80,101995,194,1412,296,64.1,166.6,41.2,6744,10280,5587,734,45,6.7,7,4,9999,99999,9,999999999,0.0,999,999,99
3019,1,13,10,0,*?*?*?*?*?*?*?*?*?*?*?*?*?*?*?*?*?*?*?*?*?*?,9.0,6.4,84,101995,319,1413,315,83.1,49.0,72.1,9123,4104,8167,1891,47,6.2,9,5,9999,99999,9,999999999,0.0,999,999,99
3019,1,13,11,0,*?*?*?*?*?*?*?*?*?*?*?*?*?*?*?*?*?*?*?*?*?*?,11.0,7.3,78,101995,394,1411,324,108.7,51.8,94.2,11929,4595,10657,2535,48,6.7,9,5,9999,99999,9,999999999,0.2,999,999,99
3019,1,13,12,0,*?*?*?*?*?*?*?*?*?*?*?*?*?*?*?*?*?*?*?*?*?*?,12.9,7.9,71,101995,415,1411,321,201.2,306.3,111.0,21387,27127,13065,2191,50,7.7,6,3,9999,99999,9,999999999,1.6,999,999,99
3019,1,13,13,0,*?*?*?*?*?*?*?*?*?*?*?*?*?*?*?*?*?*?*?*?*?*?,12.9,7.6,70,101995,381,1413,321,180.8,300.4,99.8,19211,25799,11769,1942,97,6.7,6,3,9999,99999,9,999999999,0.9,999,999,99
3019,1,13,14,0,*?*?*?*?*?*?*?*?*?*?*?*?*?*?*?*?*?*?*?*?*?*?,12.9,7.9,71,101995,293,1414,329,98.4,119.7,73.6,10768,9493,8554,1587,143,7.7,8,4,9999,99999,9,999999999,0.2,999,999,99
3019,1,13,15,0,*?*?*?*?*?*?*?*?*?*?*?*?*?*?*?*?*?*?*?*?*?*?,12.9,8.3,73,101995,157,1412,337,16.4,0.0,16.4,1951,-0,1953,638,190,6.7,10,5,9999,99999,9,999999999,0.0,999,999,99
3019,1,13,16,0,*?*?*?*?*?*?*?*?*?*?*?*?*?*?*?*?*?*?*?*?*?*?,12.4,8.1,75,101995,0,-0,335,0.0,-0.0,0.0,0,0,0,0,237,6.7,10,5,9999,99999,9,999999999,0.1,999,999,99
3019,1,13,17,0,*?*?*?*?*?*?*?*?*?*?*?*?*?*?*?*?*?*?*?*?*?*?,10.4,6.6,76,101995,0,-0,326,0.0,-0.0,0.0,0,0,0,0,283,6.2,10,5,9999,99999,9,999999999,0.1,999,999,99
3019,1,13,18,0,*?*?*?*?*?*?*?*?*?*?*?*?*?*?*?*?*?*?*?*?*?*?,9.2,5.8,79,101995,0,-0,320,0.0,-0.0,0.0,0,0,0,0,330,4.6,10,5,9999,99999,9,999999999,0.0,999,999,99
3019,1,13,19,0,*?*?*?*?*?*?*?*?*?*?*?*?*?*?*?*?*?*?*?*?*?*?,8.8,5.6,80,101995,0,-0,319,0.0,-0.0,0.0,0,0,0,0,308,6.2,10,5,9999,99999,9,999999999,1.0,999,999,99
3019,1,13,20,0,*?*?*?*?*?*?*?*?*?*?*?*?*?*?*?*?*?*?*?*?*?*?,8.1,3.8,74,101995,0,-0,316,0.0,-0.0,0.0,0,0,0,0,287,7.2,10,5,9999,99999,9,999999999,2.2,999,999,99
3019,1,13,21,0,*?*?*?*?*?*?*?*?*?*?*?*?*?*?*?*?*?*?*?*?*?*?,8.0,4.3,77,101995,0,-0,315,0.0,-0.0,0.0,0,0,0,0,265,5.7,10,5,9999,99999,9,999999999,1.5,999,999,99
3019,1,13,22,0,*?*?*?*?*?*?*?*?*?*?*?*?*?*?*?*?*?*?*?*?*?*?,7.3,3.6,77,101995,0,-0,312,0.0,-0.0,0.0,0,0,0,0,243,5.2,10,5,9999,99999,9,999999999,0.1,999,999,99
3019,1,13,23,0,*?*?*?*?*?*?*?*?*?*?*?*?*?*?*?*?*?*?*?*?*?*?,6.5,3.2,79,101995,0,-0,309,0.0,-0.0,0.0,0,0,0,0,222,3.6,10,5,9999,99999,9,999999999,0.0,999,999,99
3019,1,13,24,0,*?*?*?*?*?*?*?*?*?*?*?*?*?*?*?*?*?*?*?*?*?*?,3.9,3.9,99,101995,0,-0,297,0.0,-0.0,0.0,0,0,0,0,50,5.2,10,5,9999,99999,9,999999999,0.4,999,999,99
3019,1,14,1,0,*?*?*?*?*?*?*?*?*?*?*?*?*?*?*?*?*?*?*?*?*?*?,6.9,7.0,100,101346,0,-0,310,0.0,-0.0,0.0,0,0,0,0,218,5.7,10,5,9999,99999,9,999999999,0.3,999,999,99
3019,1,14,2,0,*?*?*?*?*?*?*?*?*?*?*?*?*?*?*?*?*?*?*?*?*?*?,8.1,8.1,100,101346,0,-0,315,0.0,-0.0,0.0,0,0,0,0,237,4.1,10,5,9999,99999,9,999999999,0.2,999,999,99
3019,1,14,3,0,*?*?*?*?*?*?*?*?*?*?*?*?*?*?*?*?*?*?*?*?*?*?,8.0,8.0,100,101346,0,-0,314,0.0,-0.0,0.0,0,0,0,0,255,4.6,10,5,9999,99999,9,999999999,0.0,999,999,99
3019,1,14,4,0,*?*?*?*?*?*?*?*?*?*?*?*?*?*?*?*?*?*?*?*?*?*?,7.8,7.9,100,101346,0,-0,314,0.0,-0.0,0.0,0,0,0,0,273,5.2,10,5,9999,99999,9,999999999,0.0,999,999,99
3019,1,14,5,0,*?*?*?*?*?*?*?*?*?*?*?*?*?*?*?*?*?*?*?*?*?*?,7.6,7.6,100,101346,0,-0,313,0.0,-0.0,0.0,0,0,0,0,292,7.7,10,5,9999,99999,9,999999999,0.0,999,999,99
3019,1,14,6,0,*?*?*?*?*?*?*?*?*?*?*?*?*?*?*?*?*?*?*?*?*?*?,8.2,8.1,100,101346,0,-0,315,0.0,-0.0,0.0,0,0,0,0,310,6.2,10,5,9999,99999,9,999999999,0.0,999,999,99
3019,1,14,7,0,*?*?*?*?*?*?*?*?*?*?*?*?*?*?*?*?*?*?*?*?*?*?,7.8,7.7,100,101346,0,-0,314,0.0,-0.0,0.0,0,0,0,0,308,6.7,10,5,9999,99999,9,999999999,0.0,999,999,99
3019,1,14,8,0,*?*?*?*?*?*?*?*?*?*?*?*?*?*?*?*?*?*?*?*?*?*?,7.6,7.6,100,101346,31,1410,305,0.0,0.0,0.0,0,0,0,0,307,7.2,8,4,9999,99999,9,999999999,0.0,999,999,99
3019,1,14,9,0,*?*?*?*?*?*?*?*?*?*?*?*?*?*?*?*?*?*?*?*?*?*?,8.5,8.4,100,101346,197,1412,313,41.9,40.0,36.4,4671,2654,4342,766,305,6.7,9,5,9999,99999,9,999999999,0.0,999,999,99
3019,1,14,10,0,*?*?*?*?*?*?*?*?*?*?*?*?*?*?*?*?*?*?*?*?*?*?,9.9,9.9,100,101346,322,1411,319,84.3,49.1,73.1,9247,4130,8276,1918,303,6.2,9,5,9999,99999,9,999999999,0.0,999,999,99
3019,1,14,11,0,*?*?*?*?*?*?*?*?*?*?*?*?*?*?*?*?*?*?*?*?*?*?,12.5,11.1,100,101346,398,1412,331,109.9,51.9,95.3,12067,4620,10779,2568,302,6.7,9,5,9999,99999,9,999999999,0.0,999,999,99
3019,1,14,12,0,*?*?*?*?*?*?*?*?*?*?*?*?*?*?*?*?*?*?*?*?*?*?,13.9,10.9,100,101346,420,1414,338,117.2,52.5,101.6,12867,4733,11488,2761,300,7.7,9,5,9999,99999,9,999999999,0.0,999,999,99
3019,1,14,13,0,*?*?*?*?*?*?*?*?*?*?*?*?*?*?*?*?*?*?*?*?*?*?,13.9,10.8,99,101346,385,1411,338,105.6,51.5,91.5,11588,4547,10354,2454,302,6.7,9,5,9999,99999,9,999999999,0.0,999,999,99
3019,1,14,14,0,*?*?*?*?*?*?*?*?*?*?*?*?*?*?*?*?*?*?*?*?*?*?,13.7,10.5,99,101346,297,1411,337,75.8,47.9,65.8,8324,3933,7456,1714,303,7.7,9,5,9999,99999,9,999999999,0.0,999,999,99
3019,1,14,15,0,*?*?*?*?*?*?*?*?*?*?*?*?*?*?*?*?*?*?*?*?*?*?,13.7,10.8,100,101346,162,1414,340,17.3,0.0,17.3,2058,-0,2060,674,305,6.7,10,5,9999,99999,9,999999999,0.0,999,999,99
3019,1,14,16,0,*?*?*?*?*?*?*?*?*?*?*?*?*?*?*?*?*?*?*?*?*?*?,13.8,10.8,100,101346,0,-0,341,0.0,-0.0,0.0,0,0,0,0,307,6.7,10,5,9999,99999,9,999999999,0.0,999,999,99
3019,1,14,17,0,*?*?*?*?*?*?*?*?*?*?*?*?*?*?*?*?*?*?*?*?*?*?,11.4,9.8,100,101346,0,-0,330,0.0,-0.0,0.0,0,0,0,0,308,6.2,10,5,9999,99999,9,999999999,0.0,999,999,99
3019,1,14,18,0,*?*?*?*?*?*?*?*?*?*?*?*?*?*?*?*?*?*?*?*?*?*?,10.7,9.2,100,101346,0,-0,326,0.0,-0.0,0.0,0,0,0,0,310,4.6,10,5,9999,99999,9,999999999,0.0,999,999,99
3019,1,14,19,0,*?*?*?*?*?*?*?*?*?*?*?*?*?*?*?*?*?*?*?*?*?*?,10.1,8.9,100,101346,0,-0,324,0.0,-0.0,0.0,0,0,0,0,315,6.2,10,5,9999,99999,9,999999999,0.0,999,999,99
3019,1,14,20,0,*?*?*?*?*?*?*?*?*?*?*?*?*?*?*?*?*?*?*?*?*?*?,9.5,8.5,100,101346,0,-0,321,0.0,-0.0,0.0,0,0,0,0,320,7.2,10,5,9999,99999,9,999999999,0.4,999,999,99
3019,1,14,21,0,*?*?*?*?*?*?*?*?*?*?*?*?*?*?*?*?*?*?*?*?*?*?,8.7,8.3,100,101346,0,-0,318,0.0,-0.0,0.0,0,0,0,0,325,5.7,10,5,9999,99999,9,999999999,0.7,999,999,99
3019,1,14,22,0,*?*?*?*?*?*?*?*?*?*?*?*?*?*?*?*?*?*?*?*?*?*?,8.9,7.9,100,101346,0,-0,319,0.0,-0.0,0.0,0,0,0,0,330,5.2,10,5,9999,99999,9,999999999,0.2,999,999,99
3019,1,14,23,0,*?*?*?*?*?*?*?*?*?*?*?*?*?*?*?*?*?*?*?*?*?*?,8.7,7.4,100,101346,0,-0,318,0.0,-0.0,0.0,0,0,0,0,335,3.6,10,5,9999,99999,9,999999999,0.3,999,999,99
3019,1,14,24,0,*?*?*?*?*?*?*?*?*?*?*?*?*?*?*?*?*?*?*?*?*?*?,5.7,5.8,100,101346,0,-0,305,0.0,-0.0,0.0,0,0,0,0,200,5.2,10,5,9999,99999,9,999999999,0.0,999,999,99
3019,1,15,1,0,*?*?*?*?*?*?*?*?*?*?*?*?*?*?*?*?*?*?*?*?*?*?,9.1,8.8,100,101123,0,-0,319,0.0,-0.0,0.0,0,0,0,0,342,5.7,10,5,9999,99999,9,999999999,0.0,999,999,99
3019,1,15,2,0,*?*?*?*?*?*?*?*?*?*?*?*?*?*?*?*?*?*?*?*?*?*?,9.5,9.4,100,101123,0,-0,321,0.0,-0.0,0.0,0,0,0,0,343,4.1,10,5,9999,99999,9,999999999,0.0,999,999,99
3019,1,15,3,0,*?*?*?*?*?*?*?*?*?*?*?*?*?*?*?*?*?*?*?*?*?*?,9.5,8.4,94,101123,0,-0,321,0.0,-0.0,0.0,0,0,0,0,345,4.6,10,5,9999,99999,9,999999999,0.6,999,999,99
3019,1,15,4,0,*?*?*?*?*?*?*?*?*?*?*?*?*?*?*?*?*?*?*?*?*?*?,10.5,8.7,90,101123,0,-0,326,0.0,-0.0,0.0,0,0,0,0,347,5.2,10,5,9999,99999,9,999999999,0.2,999,999,99
3019,1,15,5,0,*?*?*?*?*?*?*?*?*?*?*?*?*?*?*?*?*?*?*?*?*?*?,10.1,8.8,93,101123,0,-0,324,0.0,-0.0,0.0,0,0,0,0,348,7.7,10,5,9999,99999,9,999999999,0.0,999,999,99
3019,1,15,6,0,*?*?*?*?*?*?*?*?*?*?*?*?*?*?*?*?*?*?*?*?*?*?,9.3,7.6,91,101123,0,-0,320,0.0,-0.0,0.0,0,0,0,0,350,6.2,10,5,9999,99999,9,999999999,0.0,999,999,99
3019,1,15,7,0,*?*?*?*?*?*?*?*?*?*?*?*?*?*?*?*?*?*?*?*?*?*?,9.0,7.4,91,101123,0,-0,319,0.0,-0.0,0.0,0,0,0,0,347,6.7,10,5,9999,99999,9,999999999,0.2,999,999,99
3019,1,15,8,0,*?*?*?*?*?*?*?*?*?*?*?*?*?*?*?*?*?*?*?*?*?*?,8.5,7.6,95,101123,34,1425,305,0.0,0.0,0.0,0,0,0,0,343,7.2,7,4,9999,99999,9,999999999,0.3,999,999,99
3019,1,15,9,0,*?*?*?*?*?*?*?*?*?*?*?*?*?*?*?*?*?*?*?*?*?*?,9.9,7.9,88,101123,200,1412,308,74.6,236.0,41.2,7878,14785,5616,731,340,6.7,6,3,9999,99999,9,999999999,0.4,999,999,99
3019,1,15,10,0,*?*?*?*?*?*?*?*?*?*?*?*?*?*?*?*?*?*?*?*?*?*?,11.2,9.8,93,101123,326,1414,315,148.4,288.3,81.9,15388,22962,10543,1511,337,6.2,6,3,9999,99999,9,999999999,0.0,999,999,99
3019,1,15,11,0,*?*?*?*?*?*?*?*?*?*?*?*?*?*?*?*?*?*?*?*?*?*?,12.9,10.7,88,101123,402,1412,327,174.2,218.5,112.0,18437,19291,13034,2222,333,6.7,7,4,9999,99999,9,999999999,0.0,999,999,99
3019,1,15,12,0,*?*?*?*?*?*?*?*?*?*?*?*?*?*?*?*?*?*?*?*?*?*?,13.0,11.0,89,101123,424,1413,327,185.8,221.0,119.5,19668,19916,13855,2389,330,7.7,7,4,9999,99999,9,999999999,0.0,999,999,99
3019,1,15,13,0,*?*?*?*?*?*?*?*?*?*?*?*?*?*?*?*?*?*?*?*?*?*?,13.1,10.8,87,101123,390,1413,321,198.4,377.3,94.2,20705,32294,12109,1750,275,6.7,5,3,9999,99999,9,999999999,0.1,999,999,99
3019,1,15,14,0,*?*?*?*?*?*?*?*?*?*?*?*?*?*?*?*?*?*?*?*?*?*?,12.9,10.8,88,101123,302,1412,320,143.4,352.0,68.1,15032,27135,8985,1236,220,7.7,5,3,9999,99999,9,999999999,0.3,999,999,99
3019,1,15,15,0,*?*?*?*?*?*?*?*?*?*?*?*?*?*?*?*?*?*?*?*?*?*?,12.8,10.5,88,101123,167,1415,326,49.6,150.1,31.9,5280,8487,4437,560,165,6.7,7,4,9999,99999,9,999999999,0.4,999,999,99
3019,1,15,16,0,*?*?*?*?*?*?*?*?*?*?*?*?*?*?*?*?*?*?*?*?*?*?,12.8,10.9,90,101123,0,-0,336,0.0,-0.0,0.0,0,0,0,0,110,6.7,10,5,9999,99999,9,999999999,0.0,999,999,99
3019,1,15,17,0,*?*?*?*?*?*?*?*?*?*?*?*?*?*?*?*?*?*?*?*?*?*?,12.1,10.9,94,101123,0,-0,333,0.0,-0.0,0.0,0,0,0,0,55,6.2,10,5,9999,99999,9,999999999,0.0,999,999,99
3019,1,15,18,0,*?*?*?*?*?*?*?*?*?*?*?*?*?*?*?*?*?*?*?*?*?*?,11.4,11.1,100,101123,0,-0,329,0.0,-0.0,0.0,0,0,0,0,0,4.6,10,5,9999,99999,9,999999999,0.0,999,999,99
3019,1,15,19,0,*?*?*?*?*?*?*?*?*?*?*?*?*?*?*?*?*?*?*?*?*?*?,11.2,10.3,96,101123,0,-0,329,0.0,-0.0,0.0,0,0,0,0,17,6.2,10,5,9999,99999,9,999999999,0.0,999,999,99
3019,1,15,20,0,*?*?*?*?*?*?*?*?*?*?*?*?*?*?*?*?*?*?*?*?*?*?,10.7,10.7,100,101123,0,-0,326,0.0,-0.0,0.0,0,0,0,0,33,7.2,10,5,9999,99999,9,999999999,0.0,999,999,99
3019,1,15,21,0,*?*?*?*?*?*?*?*?*?*?*?*?*?*?*?*?*?*?*?*?*?*?,10.5,10.4,100,101123,0,-0,325,0.0,-0.0,0.0,0,0,0,0,50,5.7,10,5,9999,99999,9,999999999,0.0,999,999,99
3019,1,15,22,0,*?*?*?*?*?*?*?*?*?*?*?*?*?*?*?*?*?*?*?*?*?*?,9.8,9.8,100,101123,0,-0,322,0.0,-0.0,0.0,0,0,0,0,67,5.2,10,5,9999,99999,9,999999999,0.0,999,999,99
3019,1,15,23,0,*?*?*?*?*?*?*?*?*?*?*?*?*?*?*?*?*?*?*?*?*?*?,9.6,9.6,100,101123,0,-0,321,0.0,-0.0,0.0,0,0,0,0,83,3.6,10,5,9999,99999,9,999999999,0.0,999,999,99
3019,1,15,24,0,*?*?*?*?*?*?*?*?*?*?*?*?*?*?*?*?*?*?*?*?*?*?,8.5,8.1,99,101123,0,-0,317,0.0,-0.0,0.0,0,0,0,0,340,5.2,10,5,9999,99999,9,999999999,0.0,999,999,99
3019,1,16,1,0,*?*?*?*?*?*?*?*?*?*?*?*?*?*?*?*?*?*?*?*?*?*?,9.1,7.4,89,101155,0,-0,320,0.0,-0.0,0.0,0,0,0,0,98,5.7,10,5,9999,99999,9,999999999,0.2,999,999,99
3019,1,16,2,0,*?*?*?*?*?*?*?*?*?*?*?*?*?*?*?*?*?*?*?*?*?*?,8.7,6.4,85,101155,0,-0,318,0.0,-0.0,0.0,0,0,0,0,97,4.1,10,5,9999,99999,9,999999999,0.0,999,999,99
3019,1,16,3,0,*?*?*?*?*?*?*?*?*?*?*?*?*?*?*?*?*?*?*?*?*?*?,8.3,5.5,82,101155,0,-0,316,0.0,-0.0,0.0,0,0,0,0,95,4.6,10,5,9999,99999,9,999999999,0.0,999,999,99
3019,1,16,4,0,*?*?*?*?*?*?*?*?*?*?*?*?*?*?*?*?*?*?*?*?*?*?,8.0,5.6,85,101155,0,-0,315,0.0,-0.0,0.0,0,0,0,0,93,5.2,10,5,9999,99999,9,999999999,0.0,999,999,99
3019,1,16,5,0,*?*?*?*?*?*?*?*?*?*?*?*?*?*?*?*?*?*?*?*?*?*?,8.4,5.6,83,101155,0,-0,317,0.0,-0.0,0.0,0,0,0,0,92,7.7,10,5,9999,99999,9,999999999,0.0,999,999,99
3019,1,16,6,0,*?*?*?*?*?*?*?*?*?*?*?*?*?*?*?*?*?*?*?*?*?*?,8.9,7.3,89,101155,0,-0,319,0.0,-0.0,0.0,0,0,0,0,90,6.2,10,5,9999,99999,9,999999999,0.0,999,999,99
3019,1,16,7,0,*?*?*?*?*?*?*?*?*?*?*?*?*?*?*?*?*?*?*?*?*?*?,9.0,7.1,88,101155,0,-0,295,0.0,-0.0,0.0,0,0,0,0,92,6.7,4,2,9999,99999,9,999999999,0.0,999,999,99
3019,1,16,8,0,*?*?*?*?*?*?*?*?*?*?*?*?*?*?*?*?*?*?*?*?*?*?,8.7,6.4,85,101155,37,1431,277,0.0,0.0,0.0,0,0,0,0,93,7.2,0,0,9999,99999,9,999999999,0.0,999,999,99
3019,1,16,9,0,*?*?*?*?*?*?*?*?*?*?*?*?*?*?*?*?*?*?*?*?*?*?,9.1,6.2,82,101155,203,1410,278,87.5,425.3,26.2,9019,30371,4291,538,95,6.7,0,0,9999,99999,9,999999999,0.0,999,999,99
3019,1,16,10,0,*?*?*?*?*?*?*?*?*?*?*?*?*?*?*?*?*?*?*?*?*?*?,9.9,6.2,77,101155,329,1411,306,150.6,289.2,83.1,15604,23144,10680,1535,97,6.2,6,3,9999,99999,9,999999999,0.0,999,999,99
3019,1,16,11,0,*?*?*?*?*?*?*?*?*?*?*?*?*?*?*?*?*?*?*?*?*?*?,10.9,6.6,74,101155,406,1412,286,223.6,544.3,67.1,23223,47528,9946,1264,98,6.7,0,0,9999,99999,9,999999999,0.0,999,999,99
3019,1,16,12,0,*?*?*?*?*?*?*?*?*?*?*?*?*?*?*?*?*?*?*?*?*?*?,11.9,5.9,66,101155,428,1411,289,238.5,550.5,71.6,24772,48806,10542,1353,100,7.7,0,0,9999,99999,9,999999999,0.0,999,999,99
3019,1,16,13,0,*?*?*?*?*?*?*?*?*?*?*?*?*?*?*?*?*?*?*?*?*?*?,11.9,6.4,69,101155,394,1410,290,215.8,540.8,64.8,22415,46815,9631,1218,102,6.7,0,0,9999,99999,9,999999999,0.0,999,999,99
3019,1,16,14,0,*?*?*?*?*?*?*?*?*?*?*?*?*?*?*?*?*?*?*?*?*?*?,12.0,7.3,73,101155,307,1412,296,157.0,500.6,48.2,16313,39835,7353,899,103,7.7,1,0,9999,99999,9,999999999,0.0,999,999,99
3019,1,16,15,0,*?*?*?*?*?*?*?*?*?*?*?*?*?*?*?*?*?*?*?*?*?*?,11.8,7.6,75,101155,172,1415,324,44.2,91.7,33.1,4774,5082,4117,580,105,6.7,8,4,9999,99999,9,999999999,0.0,999,999,99
3019,1,16,16,0,*?*?*?*?*?*?*?*?*?*?*?*?*?*?*?*?*?*?*?*?*?*?,11.9,7.6,74,101155,0,-0,332,0.0,-0.0,0.0,0,0,0,0,107,6.7,10,5,9999,99999,9,999999999,0.0,999,999,99
3019,1,16,17,0,*?*?*?*?*?*?*?*?*?*?*?*?*?*?*?*?*?*?*?*?*?*?,11.1,6.9,75,101155,0,-0,329,0.0,-0.0,0.0,0,0,0,0,108,6.2,10,5,9999,99999,9,999999999,0.0,999,999,99
3019,1,16,18,0,*?*?*?*?*?*?*?*?*?*?*?*?*?*?*?*?*?*?*?*?*?*?,10.2,7.1,81,101155,0,-0,325,0.0,-0.0,0.0,0,0,0,0,110,4.6,10,5,9999,99999,9,999999999,0.0,999,999,99
3019,1,16,19,0,*?*?*?*?*?*?*?*?*?*?*?*?*?*?*?*?*?*?*?*?*?*?,10.6,8.3,85,101155,0,-0,326,0.0,-0.0,0.0,0,0,0,0,122,6.2,10,5,9999,99999,9,999999999,0.0,999,999,99
3019,1,16,20,0,*?*?*?*?*?*?*?*?*?*?*?*?*?*?*?*?*?*?*?*?*?*?,9.9,8.4,90,101155,0,-0,323,0.0,-0.0,0.0,0,0,0,0,133,7.2,10,5,9999,99999,9,999999999,0.0,999,999,99
3019,1,16,21,0,*?*?*?*?*?*?*?*?*?*?*?*?*?*?*?*?*?*?*?*?*?*?,9.8,8.8,93,101155,0,-0,322,0.0,-0.0,0.0,0,0,0,0,145,5.7,10,5,9999,99999,9,999999999,0.0,999,999,99
3019,1,16,22,0,*?*?*?*?*?*?*?*?*?*?*?*?*?*?*?*?*?*?*?*?*?*?,9.5,9.4,99,101155,0,-0,321,0.0,-0.0,0.0,0,0,0,0,157,5.2,10,5,9999,99999,9,999999999,0.0,999,999,99
3019,1,16,23,0,*?*?*?*?*?*?*?*?*?*?*?*?*?*?*?*?*?*?*?*?*?*?,9.2,9.2,100,101155,0,-0,320,0.0,-0.0,0.0,0,0,0,0,168,3.6,10,5,9999,99999,9,999999999,0.0,999,999,99
3019,1,16,24,0,*?*?*?*?*?*?*?*?*?*?*?*?*?*?*?*?*?*?*?*?*?*?,9.4,8.5,94,101155,0,-0,321,0.0,-0.0,0.0,0,0,0,0,100,5.2,10,5,9999,99999,9,999999999,0.3,999,999,99
3019,1,17,1,0,*?*?*?*?*?*?*?*?*?*?*?*?*?*?*?*?*?*?*?*?*?*?,8.2,8.3,99,101429,0,-0,315,0.0,-0.0,0.0,0,0,0,0,180,5.7,10,5,9999,99999,9,999999999,0.0,999,999,99
3019,1,17,2,0,*?*?*?*?*?*?*?*?*?*?*?*?*?*?*?*?*?*?*?*?*?*?,7.8,7.9,99,101429,0,-0,314,0.0,-0.0,0.0,0,0,0,0,180,4.1,10,5,9999,99999,9,999999999,0.0,999,999,99
3019,1,17,3,0,*?*?*?*?*?*?*?*?*?*?*?*?*?*?*?*?*?*?*?*?*?*?,7.8,6.1,88,101429,0,-0,314,0.0,-0.0,0.0,0,0,0,0,180,4.6,10,5,9999,99999,9,999999999,0.0,999,999,99
3019,1,17,4,0,*?*?*?*?*?*?*?*?*?*?*?*?*?*?*?*?*?*?*?*?*?*?,7.9,6.2,88,101429,0,-0,314,0.0,-0.0,0.0,0,0,0,0,180,5.2,10,5,9999,99999,9,999999999,0.0,999,999,99
3019,1,17,5,0,*?*?*?*?*?*?*?*?*?*?*?*?*?*?*?*?*?*?*?*?*?*?,7.6,6.1,89,101429,0,-0,313,0.0,-0.0,0.0,0,0,0,0,180,7.7,10,5,9999,99999,9,999999999,0.0,999,999,99
3019,1,17,6,0,*?*?*?*?*?*?*?*?*?*?*?*?*?*?*?*?*?*?*?*?*?*?,7.7,5.8,87,101429,0,-0,314,0.0,-0.0,0.0,0,0,0,0,180,6.2,10,5,9999,99999,9,999999999,0.0,999,999,99
3019,1,17,7,0,*?*?*?*?*?*?*?*?*?*?*?*?*?*?*?*?*?*?*?*?*?*?,7.3,6.1,91,101429,0,-0,312,0.0,-0.0,0.0,0,0,0,0,178,6.7,10,5,9999,99999,9,999999999,0.5,999,999,99
3019,1,17,8,0,*?*?*?*?*?*?*?*?*?*?*?*?*?*?*?*?*?*?*?*?*?*?,7.0,6.6,96,101429,39,1394,310,0.0,0.0,0.0,0,0,0,0,177,7.2,10,5,9999,99999,9,999999999,0.9,999,999,99
3019,1,17,9,0,*?*?*?*?*?*?*?*?*?*?*?*?*?*?*?*?*?*?*?*?*?*?,7.9,6.7,92,101429,207,1414,314,26.0,0.0,26.0,3064,0,3068,1011,175,6.7,10,5,9999,99999,9,999999999,0.1,999,999,99
3019,1,17,10,0,*?*?*?*?*?*?*?*?*?*?*?*?*?*?*?*?*?*?*?*?*?*?,8.8,7.9,92,101429,333,1411,318,50.7,0.0,50.7,5914,0,5926,2016,173,6.2,10,5,9999,99999,9,999999999,0.0,999,999,99
3019,1,17,11,0,*?*?*?*?*?*?*?*?*?*?*?*?*?*?*?*?*?*?*?*?*?*?,9.4,7.6,87,101429,410,1411,321,65.7,0.0,65.7,7674,0,7693,2676,172,6.7,10,5,9999,99999,9,999999999,0.0,999,999,99
3019,1,17,12,0,*?*?*?*?*?*?*?*?*?*?*?*?*?*?*?*?*?*?*?*?*?*?,10.3,7.6,82,101429,433,1412,325,70.1,0.0,70.1,8193,0,8214,2877,170,7.7,10,5,9999,99999,9,999999999,0.0,999,999,99
3019,1,17,13,0,*?*?*?*?*?*?*?*?*?*?*?*?*?*?*?*?*?*?*?*?*?*?,10.4,7.3,80,101429,399,1411,325,63.5,0.0,63.5,7423,0,7441,2580,168,6.7,10,5,9999,99999,9,999999999,0.0,999,999,99
3019,1,17,14,0,*?*?*?*?*?*?*?*?*?*?*?*?*?*?*?*?*?*?*?*?*?*?,9.9,6.7,80,101429,312,1412,323,46.5,0.0,46.5,5434,0,5445,1841,167,7.7,10,5,9999,99999,9,999999999,0.0,999,999,99
3019,1,17,15,0,*?*?*?*?*?*?*?*?*?*?*?*?*?*?*?*?*?*?*?*?*?*?,10.3,6.7,78,101429,177,1414,325,20.2,0.0,20.2,2394,-0,2397,786,165,6.7,10,5,9999,99999,9,999999999,0.0,999,999,99
3019,1,17,16,0,*?*?*?*?*?*?*?*?*?*?*?*?*?*?*?*?*?*?*?*?*?*?,10.4,6.9,78,101429,3,1446,326,0.0,0.0,0.0,0,0,0,0,163,6.7,10,5,9999,99999,9,999999999,0.0,999,999,99
3019,1,17,17,0,*?*?*?*?*?*?*?*?*?*?*?*?*?*?*?*?*?*?*?*?*?*?,9.8,7.0,82,101429,0,-0,323,0.0,-0.0,0.0,0,0,0,0,162,6.2,10,5,9999,99999,9,999999999,0.0,999,999,99
3019,1,17,18,0,*?*?*?*?*?*?*?*?*?*?*?*?*?*?*?*?*?*?*?*?*?*?,9.3,6.7,83,101429,0,-0,321,0.0,-0.0,0.0,0,0,0,0,160,4.6,10,5,9999,99999,9,999999999,0.0,999,999,99
3019,1,17,19,0,*?*?*?*?*?*?*?*?*?*?*?*?*?*?*?*?*?*?*?*?*?*?,8.8,5.8,81,101429,0,-0,318,0.0,-0.0,0.0,0,0,0,0,158,6.2,10,5,9999,99999,9,999999999,0.1,999,999,99
3019,1,17,20,0,*?*?*?*?*?*?*?*?*?*?*?*?*?*?*?*?*?*?*?*?*?*?,9.0,5.3,77,101429,0,-0,319,0.0,-0.0,0.0,0,0,0,0,157,7.2,10,5,9999,99999,9,999999999,0.1,999,999,99
3019,1,17,21,0,*?*?*?*?*?*?*?*?*?*?*?*?*?*?*?*?*?*?*?*?*?*?,7.9,4.8,80,101429,0,-0,315,0.0,-0.0,0.0,0,0,0,0,155,5.7,10,5,9999,99999,9,999999999,0.1,999,999,99
3019,1,17,22,0,*?*?*?*?*?*?*?*?*?*?*?*?*?*?*?*?*?*?*?*?*?*?,8.6,4.6,75,101429,0,-0,318,0.0,-0.0,0.0,0,0,0,0,153,5.2,10,5,9999,99999,9,999999999,0.0,999,999,99
3019,1,17,23,0,*?*?*?*?*?*?*?*?*?*?*?*?*?*?*?*?*?*?*?*?*?*?,8.5,5.6,81,101429,0,-0,317,0.0,-0.0,0.0,0,0,0,0,152,3.6,10,5,9999,99999,9,999999999,0.0,999,999,99
3019,1,17,24,0,*?*?*?*?*?*?*?*?*?*?*?*?*?*?*?*?*?*?*?*?*?*?,8.8,8.8,99,101429,0,-0,318,0.0,-0.0,0.0,0,0,0,0,180,5.2,10,5,9999,99999,9,999999999,0.0,999,999,99
3019,1,18,1,0,*?*?*?*?*?*?*?*?*?*?*?*?*?*?*?*?*?*?*?*?*?*?,9.0,5.9,82,99818.8,0,-0,319,0.0,-0.0,0.0,0,0,0,0,148,5.7,10,5,9999,99999,9,999999999,0.0,999,999,99
3019,1,18,2,0,*?*?*?*?*?*?*?*?*?*?*?*?*?*?*?*?*?*?*?*?*?*?,9.3,6.1,81,99818.8,0,-0,321,0.0,-0.0,0.0,0,0,0,0,147,4.1,10,5,9999,99999,9,999999999,0.0,999,999,99
3019,1,18,3,0,*?*?*?*?*?*?*?*?*?*?*?*?*?*?*?*?*?*?*?*?*?*?,9.5,6.6,83,99818.8,0,-0,321,0.0,-0.0,0.0,0,0,0,0,145,4.6,10,5,9999,99999,9,999999999,0.0,999,999,99
3019,1,18,4,0,*?*?*?*?*?*?*?*?*?*?*?*?*?*?*?*?*?*?*?*?*?*?,9.1,7.0,87,99818.8,0,-0,320,0.0,-0.0,0.0,0,0,0,0,143,5.2,10,5,9999,99999,9,999999999,0.0,999,999,99
3019,1,18,5,0,*?*?*?*?*?*?*?*?*?*?*?*?*?*?*?*?*?*?*?*?*?*?,8.9,6.7,87,99818.8,0,-0,319,0.0,-0.0,0.0,0,0,0,0,142,7.7,10,5,9999,99999,9,999999999,0.0,999,999,99
3019,1,18,6,0,*?*?*?*?*?*?*?*?*?*?*?*?*?*?*?*?*?*?*?*?*?*?,8.8,8.0,95,99818.8,0,-0,318,0.0,-0.0,0.0,0,0,0,0,140,6.2,10,5,9999,99999,9,999999999,0.0,999,999,99
3019,1,18,7,0,*?*?*?*?*?*?*?*?*?*?*?*?*?*?*?*?*?*?*?*?*?*?,8.5,7.6,95,99818.8,0,-0,317,0.0,-0.0,0.0,0,0,0,0,138,6.7,10,5,9999,99999,9,999999999,0.0,999,999,99
3019,1,18,8,0,*?*?*?*?*?*?*?*?*?*?*?*?*?*?*?*?*?*?*?*?*?*?,8.0,7.7,98,99818.8,43,1423,315,0.0,0.0,0.0,0,0,0,0,137,7.2,10,5,9999,99999,9,999999999,0.0,999,999,99
3019,1,18,9,0,*?*?*?*?*?*?*?*?*?*?*?*?*?*?*?*?*?*?*?*?*?*?,9.0,8.0,94,99818.8,210,1410,319,26.7,0.0,26.7,3143,0,3148,1038,135,6.7,10,5,9999,99999,9,999999999,0.0,999,999,99
3019,1,18,10,0,*?*?*?*?*?*?*?*?*?*?*?*?*?*?*?*?*?*?*?*?*?*?,10.0,7.9,88,99818.8,337,1411,324,51.4,0.0,51.4,6004,0,6018,2049,133,6.2,10,5,9999,99999,9,999999999,0.0,999,999,99
3019,1,18,11,0,*?*?*?*?*?*?*?*?*?*?*?*?*?*?*?*?*?*?*?*?*?*?,11.5,8.8,84,99818.8,414,1410,330,66.5,0.0,66.5,7774,0,7794,2715,132,6.7,10,5,9999,99999,9,999999999,0.0,999,999,99
3019,1,18,12,0,*?*?*?*?*?*?*?*?*?*?*?*?*?*?*?*?*?*?*?*?*?*?,12.2,8.3,77,99818.8,437,1410,334,71.0,0.0,71.0,8300,0,8322,2919,130,7.7,10,5,9999,99999,9,999999999,0.1,999,999,99
3019,1,18,13,0,*?*?*?*?*?*?*?*?*?*?*?*?*?*?*?*?*?*?*?*?*?*?,12.0,9.4,85,99818.8,404,1411,332,64.5,0.0,64.5,7537,0,7556,2624,127,6.7,10,5,9999,99999,9,999999999,0.0,999,999,99
3019,1,18,14,0,*?*?*?*?*?*?*?*?*?*?*?*?*?*?*?*?*?*?*?*?*?*?,12.4,9.6,83,99818.8,317,1411,334,47.5,0.0,47.5,5551,0,5562,1883,123,7.7,10,5,9999,99999,9,999999999,0.0,999,999,99
3019,1,18,15,0,*?*?*?*?*?*?*?*?*?*?*?*?*?*?*?*?*?*?*?*?*?*?,12.2,9.3,83,99818.8,182,1412,333,21.2,0.0,21.2,2511,-0,2513,825,120,6.7,10,5,9999,99999,9,999999999,0.0,999,999,99
3019,1,18,16,0,*?*?*?*?*?*?*?*?*?*?*?*?*?*?*?*?*?*?*?*?*?*?,12.3,9.4,83,99818.8,8,1394,334,0.0,0.0,0.0,0,0,0,0,117,6.7,10,5,9999,99999,9,999999999,0.0,999,999,99
3019,1,18,17,0,*?*?*?*?*?*?*?*?*?*?*?*?*?*?*?*?*?*?*?*?*?*?,11.8,9.9,89,99818.8,0,-0,331,0.0,-0.0,0.0,0,0,0,0,113,6.2,10,5,9999,99999,9,999999999,0.9,999,999,99
3019,1,18,18,0,*?*?*?*?*?*?*?*?*?*?*?*?*?*?*?*?*?*?*?*?*?*?,11.0,9.1,89,99818.8,0,-0,328,0.0,-0.0,0.0,0,0,0,0,110,4.6,10,5,9999,99999,9,999999999,0.3,999,999,99
3019,1,18,19,0,*?*?*?*?*?*?*?*?*?*?*?*?*?*?*?*?*?*?*?*?*?*?,10.4,8.5,89,99818.8,0,-0,325,0.0,-0.0,0.0,0,0,0,0,107,6.2,10,5,9999,99999,9,999999999,0.0,999,999,99
3019,1,18,20,0,*?*?*?*?*?*?*?*?*?*?*?*?*?*?*?*?*?*?*?*?*?*?,10.1,7.7,86,99818.8,0,-0,324,0.0,-0.0,0.0,0,0,0,0,103,7.2,10,5,9999,99999,9,999999999,0.1,999,999,99
3019,1,18,21,0,*?*?*?*?*?*?*?*?*?*?*?*?*?*?*?*?*?*?*?*?*?*?,10.0,7.9,87,99818.8,0,-0,324,0.0,-0.0,0.0,0,0,0,0,100,5.7,10,5,9999,99999,9,999999999,0.0,999,999,99
3019,1,18,22,0,*?*?*?*?*?*?*?*?*?*?*?*?*?*?*?*?*?*?*?*?*?*?,9.7,7.7,89,99818.8,0,-0,322,0.0,-0.0,0.0,0,0,0,0,97,5.2,10,5,9999,99999,9,999999999,0.0,999,999,99
3019,1,18,23,0,*?*?*?*?*?*?*?*?*?*?*?*?*?*?*?*?*?*?*?*?*?*?,9.4,7.6,89,99818.8,0,-0,321,0.0,-0.0,0.0,0,0,0,0,93,3.6,10,5,9999,99999,9,999999999,0.0,999,999,99
3019,1,18,24,0,*?*?*?*?*?*?*?*?*?*?*?*?*?*?*?*?*?*?*?*?*?*?,8.5,5.8,84,99818.8,0,-0,317,0.0,-0.0,0.0,0,0,0,0,150,5.2,10,5,9999,99999,9,999999999,0.0,999,999,99
3019,1,19,1,0,*?*?*?*?*?*?*?*?*?*?*?*?*?*?*?*?*?*?*?*?*?*?,8.9,8.9,100,99696.7,0,-0,318,0.0,-0.0,0.0,0,0,0,0,88,5.7,10,5,9999,99999,9,999999999,0.0,999,999,99
3019,1,19,2,0,*?*?*?*?*?*?*?*?*?*?*?*?*?*?*?*?*?*?*?*?*?*?,8.7,8.7,100,99696.7,0,-0,317,0.0,-0.0,0.0,0,0,0,0,87,4.1,10,5,9999,99999,9,999999999,0.1,999,999,99
3019,1,19,3,0,*?*?*?*?*?*?*?*?*?*?*?*?*?*?*?*?*?*?*?*?*?*?,9.1,9.1,100,99696.7,0,-0,319,0.0,-0.0,0.0,0,0,0,0,85,4.6,10,5,9999,99999,9,999999999,0.3,999,999,99
3019,1,19,4,0,*?*?*?*?*?*?*?*?*?*?*?*?*?*?*?*?*?*?*?*?*?*?,8.3,8.3,100,99696.7,0,-0,316,0.0,-0.0,0.0,0,0,0,0,83,5.2,10,5,9999,99999,9,999999999,0.0,999,999,99
3019,1,19,5,0,*?*?*?*?*?*?*?*?*?*?*?*?*?*?*?*?*?*?*?*?*?*?,7.6,7.6,100,99696.7,0,-0,313,0.0,-0.0,0.0,0,0,0,0,82,7.7,10,5,9999,99999,9,999999999,0.0,999,999,99
3019,1,19,6,0,*?*?*?*?*?*?*?*?*?*?*?*?*?*?*?*?*?*?*?*?*?*?,7.9,7.9,100,99696.7,0,-0,314,0.0,-0.0,0.0,0,0,0,0,80,6.2,10,5,9999,99999,9,999999999,0.4,999,999,99
3019,1,19,7,0,*?*?*?*?*?*?*?*?*?*?*?*?*?*?*?*?*?*?*?*?*?*?,8.1,8.1,100,99696.7,0,-0,315,0.0,-0.0,0.0,0,0,0,0,78,6.7,10,5,9999,99999,9,999999999,0.0,999,999,99
3019,1,19,8,0,*?*?*?*?*?*?*?*?*?*?*?*?*?*?*?*?*?*?*?*?*?*?,8.3,7.9,100,99696.7,46,1412,316,0.0,0.0,0.0,0,0,0,0,77,7.2,10,5,9999,99999,9,999999999,0.2,999,999,99
3019,1,19,9,0,*?*?*?*?*?*?*?*?*?*?*?*?*?*?*?*?*?*?*?*?*?*?,8.8,8.8,100,99696.7,214,1412,314,47.7,41.9,41.4,5300,2889,4919,875,75,6.7,9,5,9999,99999,9,999999999,0.2,999,999,99
3019,1,19,10,0,*?*?*?*?*?*?*?*?*?*?*?*?*?*?*?*?*?*?*?*?*?*?,10.3,10.2,100,99696.7,341,1411,321,90.7,49.9,78.7,9960,4265,8910,2078,73,6.2,9,5,9999,99999,9,999999999,0.2,999,999,99
3019,1,19,11,0,*?*?*?*?*?*?*?*?*?*?*?*?*?*?*?*?*?*?*?*?*?*?,11.2,10.3,98,99696.7,419,1411,325,117.1,52.5,101.5,12857,4728,11479,2757,72,6.7,9,5,9999,99999,9,999999999,0.2,999,999,99
3019,1,19,12,0,*?*?*?*?*?*?*?*?*?*?*?*?*?*?*?*?*?*?*?*?*?*?,11.9,11.1,98,99696.7,442,1411,329,125.0,53.0,108.3,13721,4842,12245,2969,70,7.7,9,5,9999,99999,9,999999999,0.2,999,999,99
3019,1,19,13,0,*?*?*?*?*?*?*?*?*?*?*?*?*?*?*?*?*?*?*?*?*?*?,11.6,11.1,100,99696.7,409,1410,330,65.5,0.0,65.5,7654,0,7674,2668,67,6.7,10,5,9999,99999,9,999999999,0.0,999,999,99
3019,1,19,14,0,*?*?*?*?*?*?*?*?*?*?*?*?*?*?*?*?*?*?*?*?*?*?,12.0,10.3,93,99696.7,322,1410,332,48.6,0.0,48.6,5670,0,5682,1927,63,7.7,10,5,9999,99999,9,999999999,0.0,999,999,99
3019,1,19,15,0,*?*?*?*?*?*?*?*?*?*?*?*?*?*?*?*?*?*?*?*?*?*?,12.1,10.3,93,99696.7,187,1410,333,22.3,0.0,22.3,2630,-0,2633,865,60,6.7,10,5,9999,99999,9,999999999,0.0,999,999,99
3019,1,19,16,0,*?*?*?*?*?*?*?*?*?*?*?*?*?*?*?*?*?*?*?*?*?*?,11.8,10.5,96,99696.7,13,1372,331,0.0,0.0,0.0,0,0,0,0,57,6.7,10,5,9999,99999,9,999999999,0.0,999,999,99
3019,1,19,17,0,*?*?*?*?*?*?*?*?*?*?*?*?*?*?*?*?*?*?*?*?*?*?,11.1,10.8,100,99696.7,0,-0,328,0.0,-0.0,0.0,0,0,0,0,53,6.2,10,5,9999,99999,9,999999999,0.0,999,999,99
3019,1,19,18,0,*?*?*?*?*?*?*?*?*?*?*?*?*?*?*?*?*?*?*?*?*?*?,10.5,9.8,99,99696.7,0,-0,325,0.0,-0.0,0.0,0,0,0,0,50,4.6,10,5,9999,99999,9,999999999,0.0,999,999,99
3019,1,19,19,0,*?*?*?*?*?*?*?*?*?*?*?*?*?*?*?*?*?*?*?*?*?*?,10.2,9.2,97,99696.7,0,-0,324,0.0,-0.0,0.0,0,0,0,0,53,6.2,10,5,9999,99999,9,999999999,0.4,999,999,99
3019,1,19,20,0,*?*?*?*?*?*?*?*?*?*?*?*?*?*?*?*?*?*?*?*?*?*?,9.5,9.6,100,99696.7,0,-0,321,0.0,-0.0,0.0,0,0,0,0,57,7.2,10,5,9999,99999,9,999999999,0.0,999,999,99
3019,1,19,21,0,*?*?*?*?*?*?*?*?*?*?*?*?*?*?*?*?*?*?*?*?*?*?,9.0,8.7,100,99696.7,0,-0,319,0.0,-0.0,0.0,0,0,0,0,60,5.7,10,5,9999,99999,9,999999999,0.0,999,999,99
3019,1,19,22,0,*?*?*?*?*?*?*?*?*?*?*?*?*?*?*?*?*?*?*?*?*?*?,9.6,9.4,100,99696.7,0,-0,321,0.0,-0.0,0.0,0,0,0,0,63,5.2,10,5,9999,99999,9,999999999,0.0,999,999,99
3019,1,19,23,0,*?*?*?*?*?*?*?*?*?*?*?*?*?*?*?*?*?*?*?*?*?*?,9.1,9.1,100,99696.7,0,-0,319,0.0,-0.0,0.0,0,0,0,0,67,3.6,10,5,9999,99999,9,999999999,0.2,999,999,99
3019,1,19,24,0,*?*?*?*?*?*?*?*?*?*?*?*?*?*?*?*?*?*?*?*?*?*?,9.2,8.5,99,99696.7,0,-0,320,0.0,-0.0,0.0,0,0,0,0,90,5.2,10,5,9999,99999,9,999999999,0.0,999,999,99
3019,1,20,1,0,*?*?*?*?*?*?*?*?*?*?*?*?*?*?*?*?*?*?*?*?*?*?,8.3,8.3,100,99674.6,0,-0,316,0.0,-0.0,0.0,0,0,0,0,68,5.7,10,5,9999,99999,9,999999999,0.0,999,999,99
3019,1,20,2,0,*?*?*?*?*?*?*?*?*?*?*?*?*?*?*?*?*?*?*?*?*?*?,8.1,7.9,100,99674.6,0,-0,315,0.0,-0.0,0.0,0,0,0,0,67,4.1,10,5,9999,99999,9,999999999,0.0,999,999,99
3019,1,20,3,0,*?*?*?*?*?*?*?*?*?*?*?*?*?*?*?*?*?*?*?*?*?*?,8.0,7.3,100,99674.6,0,-0,315,0.0,-0.0,0.0,0,0,0,0,65,4.6,10,5,9999,99999,9,999999999,0.0,999,999,99
3019,1,20,4,0,*?*?*?*?*?*?*?*?*?*?*?*?*?*?*?*?*?*?*?*?*?*?,7.8,5.8,93,99674.6,0,-0,314,0.0,-0.0,0.0,0,0,0,0,63,5.2,10,5,9999,99999,9,999999999,0.0,999,999,99
3019,1,20,5,0,*?*?*?*?*?*?*?*?*?*?*?*?*?*?*?*?*?*?*?*?*?*?,7.7,5.8,95,99674.6,0,-0,314,0.0,-0.0,0.0,0,0,0,0,62,7.7,10,5,9999,99999,9,999999999,0.0,999,999,99
3019,1,20,6,0,*?*?*?*?*?*?*?*?*?*?*?*?*?*?*?*?*?*?*?*?*?*?,7.6,5.9,97,99674.6,0,-0,313,0.0,-0.0,0.0,0,0,0,0,60,6.2,10,5,9999,99999,9,999999999,0.0,999,999,99
3019,1,20,7,0,*?*?*?*?*?*?*?*?*?*?*?*?*?*?*?*?*?*?*?*?*?*?,7.5,5.9,97,99674.6,0,-0,313,0.0,-0.0,0.0,0,0,0,0,65,6.7,10,5,9999,99999,9,999999999,0.0,999,999,99
3019,1,20,8,0,*?*?*?*?*?*?*?*?*?*?*?*?*?*?*?*?*?*?*?*?*?*?,7.7,5.5,93,99674.6,49,1398,297,0.0,0.0,0.0,0,0,0,0,70,7.2,6,3,9999,99999,9,999999999,0.0,999,999,99
3019,1,20,9,0,*?*?*?*?*?*?*?*?*?*?*?*?*?*?*?*?*?*?*?*?*?*?,7.9,5.1,89,99674.6,218,1413,310,49.0,42.2,42.5,5443,2946,5049,900,75,6.7,9,5,9999,99999,9,999999999,0.0,999,999,99
3019,1,20,10,0,*?*?*?*?*?*?*?*?*?*?*?*?*?*?*?*?*?*?*?*?*?*?,8.9,5.3,84,99674.6,345,1409,310,122.2,125.8,91.4,13336,10678,10547,1997,80,6.2,8,4,9999,99999,9,999999999,0.0,999,999,99
3019,1,20,11,0,*?*?*?*?*?*?*?*?*?*?*?*?*?*?*?*?*?*?*?*?*?*?,9.5,6.9,90,99674.6,424,1412,313,157.3,132.0,117.6,17148,12031,13487,2628,85,6.7,8,4,9999,99999,9,999999999,0.0,999,999,99
3019,1,20,12,0,*?*?*?*?*?*?*?*?*?*?*?*?*?*?*?*?*?*?*?*?*?*?,9.9,7.7,93,99674.6,447,1411,311,198.3,223.4,127.5,20999,20537,14735,2574,90,7.7,7,4,9999,99999,9,999999999,0.0,999,999,99
3019,1,20,13,0,*?*?*?*?*?*?*?*?*?*?*?*?*?*?*?*?*?*?*?*?*?*?,9.9,8.1,95,99674.6,414,1410,312,181.0,220.0,116.4,19151,19661,13510,2320,92,6.7,7,4,9999,99999,9,999999999,0.0,999,999,99
3019,1,20,14,0,*?*?*?*?*?*?*?*?*?*?*?*?*?*?*?*?*?*?*?*?*?*?,9.9,9.1,100,99674.6,328,1413,316,114.2,124.0,85.4,12475,10311,9879,1858,93,7.7,8,4,9999,99999,9,999999999,0.0,999,999,99
3019,1,20,15,0,*?*?*?*?*?*?*?*?*?*?*?*?*?*?*?*?*?*?*?*?*?*?,10.0,9.2,100,99674.6,193,1414,316,53.7,99.1,40.2,5761,5929,4939,717,95,6.7,8,4,9999,99999,9,999999999,0.0,999,999,99
3019,1,20,16,0,*?*?*?*?*?*?*?*?*?*?*?*?*?*?*?*?*?*?*?*?*?*?,10.0,9.8,100,99674.6,19,1431,320,0.0,0.0,0.0,0,0,0,0,97,6.7,9,5,9999,99999,9,999999999,0.0,999,999,99
3019,1,20,17,0,*?*?*?*?*?*?*?*?*?*?*?*?*?*?*?*?*?*?*?*?*?*?,9.2,9.2,100,99674.6,0,-0,320,0.0,-0.0,0.0,0,0,0,0,98,6.2,10,5,9999,99999,9,999999999,0.0,999,999,99
3019,1,20,18,0,*?*?*?*?*?*?*?*?*?*?*?*?*?*?*?*?*?*?*?*?*?*?,9.1,9.2,100,99674.6,0,-0,319,0.0,-0.0,0.0,0,0,0,0,100,4.6,10,5,9999,99999,9,999999999,0.1,999,999,99
3019,1,20,19,0,*?*?*?*?*?*?*?*?*?*?*?*?*?*?*?*?*?*?*?*?*?*?,8.8,8.8,100,99674.6,0,-0,318,0.0,-0.0,0.0,0,0,0,0,92,6.2,10,5,9999,99999,9,999999999,0.0,999,999,99
3019,1,20,20,0,*?*?*?*?*?*?*?*?*?*?*?*?*?*?*?*?*?*?*?*?*?*?,8.7,8.7,100,99674.6,0,-0,317,0.0,-0.0,0.0,0,0,0,0,83,7.2,10,5,9999,99999,9,999999999,0.1,999,999,99
3019,1,20,21,0,*?*?*?*?*?*?*?*?*?*?*?*?*?*?*?*?*?*?*?*?*?*?,8.8,8.8,100,99674.6,0,-0,318,0.0,-0.0,0.0,0,0,0,0,75,5.7,10,5,9999,99999,9,999999999,0.0,999,999,99
3019,1,20,22,0,*?*?*?*?*?*?*?*?*?*?*?*?*?*?*?*?*?*?*?*?*?*?,8.5,8.5,100,99674.6,0,-0,317,0.0,-0.0,0.0,0,0,0,0,67,5.2,10,5,9999,99999,9,999999999,0.0,999,999,99
3019,1,20,23,0,*?*?*?*?*?*?*?*?*?*?*?*?*?*?*?*?*?*?*?*?*?*?,8.8,8.8,100,99674.6,0,-0,318,0.0,-0.0,0.0,0,0,0,0,58,3.6,10,5,9999,99999,9,999999999,0.0,999,999,99
3019,1,20,24,0,*?*?*?*?*?*?*?*?*?*?*?*?*?*?*?*?*?*?*?*?*?*?,8.5,8.5,100,99674.6,0,-0,317,0.0,-0.0,0.0,0,0,0,0,70,5.2,10,5,9999,99999,9,999999999,0.1,999,999,99
3019,1,21,1,0,*?*?*?*?*?*?*?*?*?*?*?*?*?*?*?*?*?*?*?*?*?*?,9.3,9.3,100,99447.5,0,-0,320,0.0,-0.0,0.0,0,0,0,0,88,5.7,10,5,9999,99999,9,999999999,0.0,999,999,99
3019,1,21,2,0,*?*?*?*?*?*?*?*?*?*?*?*?*?*?*?*?*?*?*?*?*?*?,9.4,9.4,100,99447.5,0,-0,320,0.0,-0.0,0.0,0,0,0,0,127,4.1,10,5,9999,99999,9,999999999,0.0,999,999,99
3019,1,21,3,0,*?*?*?*?*?*?*?*?*?*?*?*?*?*?*?*?*?*?*?*?*?*?,9.3,9.3,100,99447.5,0,-0,320,0.0,-0.0,0.0,0,0,0,0,165,4.6,10,5,9999,99999,9,999999999,0.3,999,999,99
3019,1,21,4,0,*?*?*?*?*?*?*?*?*?*?*?*?*?*?*?*?*?*?*?*?*?*?,8.9,8.9,100,99447.5,0,-0,318,0.0,-0.0,0.0,0,0,0,0,203,5.2,10,5,9999,99999,9,999999999,0.2,999,999,99
3019,1,21,5,0,*?*?*?*?*?*?*?*?*?*?*?*?*?*?*?*?*?*?*?*?*?*?,8.6,8.7,100,99447.5,0,-0,317,0.0,-0.0,0.0,0,0,0,0,242,7.7,10,5,9999,99999,9,999999999,0.0,999,999,99
3019,1,21,6,0,*?*?*?*?*?*?*?*?*?*?*?*?*?*?*?*?*?*?*?*?*?*?,8.3,8.3,100,99447.5,0,-0,316,0.0,-0.0,0.0,0,0,0,0,280,6.2,10,5,9999,99999,9,999999999,0.0,999,999,99
3019,1,21,7,0,*?*?*?*?*?*?*?*?*?*?*?*?*?*?*?*?*?*?*?*?*?*?,8.6,8.5,100,99447.5,0,-0,317,0.0,-0.0,0.0,0,0,0,0,280,6.7,10,5,9999,99999,9,999999999,0.0,999,999,99
3019,1,21,8,0,*?*?*?*?*?*?*?*?*?*?*?*?*?*?*?*?*?*?*?*?*?*?,8.8,8.8,100,99447.5,53,1408,318,0.0,0.0,0.0,0,0,0,0,280,7.2,10,5,9999,99999,9,999999999,0.0,999,999,99
3019,1,21,9,0,*?*?*?*?*?*?*?*?*?*?*?*?*?*?*?*?*?*?*?*?*?*?,9.6,9.6,100,99447.5,222,1412,321,29.0,0.0,29.0,3407,0,3412,1128,280,6.7,10,5,9999,99999,9,999999999,0.0,999,999,99
3019,1,21,10,0,*?*?*?*?*?*?*?*?*?*?*?*?*?*?*?*?*?*?*?*?*?*?,10.7,10.7,100,99447.5,350,1412,323,93.7,50.3,81.3,10285,4328,9198,2153,280,6.2,9,5,9999,99999,9,999999999,0.0,999,999,99
3019,1,21,11,0,*?*?*?*?*?*?*?*?*?*?*?*?*?*?*?*?*?*?*?*?*?*?,11.5,11.1,100,99447.5,428,1410,327,120.3,52.7,104.3,13210,4780,11791,2843,280,6.7,9,5,9999,99999,9,999999999,0.0,999,999,99
3019,1,21,12,0,*?*?*?*?*?*?*?*?*?*?*?*?*?*?*?*?*?*?*?*?*?*?,11.8,11.6,100,99447.5,452,1410,331,73.9,0.0,73.9,8648,0,8671,3054,280,7.7,10,5,9999,99999,9,999999999,0.0,999,999,99
3019,1,21,13,0,*?*?*?*?*?*?*?*?*?*?*?*?*?*?*?*?*?*?*?*?*?*?,11.8,11.5,100,99447.5,420,1412,331,67.6,0.0,67.6,7899,0,7920,2763,263,6.7,10,5,9999,99999,9,999999999,0.0,999,999,99
3019,1,21,14,0,*?*?*?*?*?*?*?*?*?*?*?*?*?*?*?*?*?*?*?*?*?*?,12.2,11.1,97,99447.5,333,1411,333,50.7,0.0,50.7,5918,0,5931,2017,247,7.7,10,5,9999,99999,9,999999999,0.1,999,999,99
3019,1,21,15,0,*?*?*?*?*?*?*?*?*?*?*?*?*?*?*?*?*?*?*?*?*?*?,12.1,11.5,100,99447.5,198,1410,332,24.4,0.0,24.4,2876,-0,2879,948,230,6.7,10,5,9999,99999,9,999999999,0.0,999,999,99
3019,1,21,16,0,*?*?*?*?*?*?*?*?*?*?*?*?*?*?*?*?*?*?*?*?*?*?,12.1,10.9,96,99447.5,24,1400,333,0.0,0.0,0.0,0,0,0,0,213,6.7,10,5,9999,99999,9,999999999,0.0,999,999,99
3019,1,21,17,0,*?*?*?*?*?*?*?*?*?*?*?*?*?*?*?*?*?*?*?*?*?*?,11.4,10.2,96,99447.5,0,-0,329,0.0,-0.0,0.0,0,0,0,0,197,6.2,10,5,9999,99999,9,999999999,0.0,999,999,99
3019,1,21,18,0,*?*?*?*?*?*?*?*?*?*?*?*?*?*?*?*?*?*?*?*?*?*?,10.7,9.7,98,99447.5,0,-0,326,0.0,-0.0,0.0,0,0,0,0,180,4.6,10,5,9999,99999,9,999999999,0.0,999,999,99
3019,1,21,19,0,*?*?*?*?*?*?*?*?*?*?*?*?*?*?*?*?*?*?*?*?*?*?,10.5,9.1,95,99447.5,0,-0,326,0.0,-0.0,0.0,0,0,0,0,173,6.2,10,5,9999,99999,9,999999999,0.0,999,999,99
3019,1,21,20,0,*?*?*?*?*?*?*?*?*?*?*?*?*?*?*?*?*?*?*?*?*?*?,10.1,9.6,100,99447.5,0,-0,324,0.0,-0.0,0.0,0,0,0,0,167,7.2,10,5,9999,99999,9,999999999,0.0,999,999,99
3019,1,21,21,0,*?*?*?*?*?*?*?*?*?*?*?*?*?*?*?*?*?*?*?*?*?*?,10.2,8.7,95,99447.5,0,-0,324,0.0,-0.0,0.0,0,0,0,0,160,5.7,10,5,9999,99999,9,999999999,0.3,999,999,99
3019,1,21,22,0,*?*?*?*?*?*?*?*?*?*?*?*?*?*?*?*?*?*?*?*?*?*?,9.8,8.8,97,99447.5,0,-0,322,0.0,-0.0,0.0,0,0,0,0,153,5.2,10,5,9999,99999,9,999999999,0.4,999,999,99
3019,1,21,23,0,*?*?*?*?*?*?*?*?*?*?*?*?*?*?*?*?*?*?*?*?*?*?,9.7,8.9,99,99447.5,0,-0,322,0.0,-0.0,0.0,0,0,0,0,147,3.6,10,5,9999,99999,9,999999999,0.0,999,999,99
3019,1,21,24,0,*?*?*?*?*?*?*?*?*?*?*?*?*?*?*?*?*?*?*?*?*?*?,9.0,9.1,100,99447.5,0,-0,319,0.0,-0.0,0.0,0,0,0,0,50,5.2,10,5,9999,99999,9,999999999,0.0,999,999,99
3019,1,22,1,0,*?*?*?*?*?*?*?*?*?*?*?*?*?*?*?*?*?*?*?*?*?*?,8.7,6.7,88,99796.7,0,-0,318,0.0,-0.0,0.0,0,0,0,0,130,5.7,10,5,9999,99999,9,999999999,0.0,999,999,99
3019,1,22,2,0,*?*?*?*?*?*?*?*?*?*?*?*?*?*?*?*?*?*?*?*?*?*?,8.0,5.5,84,99796.7,0,-0,315,0.0,-0.0,0.0,0,0,0,0,120,4.1,10,5,9999,99999,9,999999999,0.0,999,999,99
3019,1,22,3,0,*?*?*?*?*?*?*?*?*?*?*?*?*?*?*?*?*?*?*?*?*?*?,7.7,6.2,91,99796.7,0,-0,313,0.0,-0.0,0.0,0,0,0,0,110,4.6,10,5,9999,99999,9,999999999,0.0,999,999,99
3019,1,22,4,0,*?*?*?*?*?*?*?*?*?*?*?*?*?*?*?*?*?*?*?*?*?*?,7.4,5.8,90,99796.7,0,-0,312,0.0,-0.0,0.0,0,0,0,0,100,5.2,10,5,9999,99999,9,999999999,0.0,999,999,99
3019,1,22,5,0,*?*?*?*?*?*?*?*?*?*?*?*?*?*?*?*?*?*?*?*?*?*?,7.8,5.0,83,99796.7,0,-0,314,0.0,-0.0,0.0,0,0,0,0,90,7.7,10,5,9999,99999,9,999999999,0.0,999,999,99
3019,1,22,6,0,*?*?*?*?*?*?*?*?*?*?*?*?*?*?*?*?*?*?*?*?*?*?,7.3,5.0,86,99796.7,0,-0,312,0.0,-0.0,0.0,0,0,0,0,80,6.2,10,5,9999,99999,9,999999999,0.0,999,999,99
3019,1,22,7,0,*?*?*?*?*?*?*?*?*?*?*?*?*?*?*?*?*?*?*?*?*?*?,6.7,5.1,90,99796.7,0,-0,309,0.0,-0.0,0.0,0,0,0,0,80,6.7,10,5,9999,99999,9,999999999,0.0,999,999,99
3019,1,22,8,0,*?*?*?*?*?*?*?*?*?*?*?*?*?*?*?*?*?*?*?*?*?*?,7.5,6.4,93,99796.7,57,1413,313,0.0,0.0,0.0,0,0,0,0,80,7.2,10,5,9999,99999,9,999999999,0.0,999,999,99
3019,1,22,9,0,*?*?*?*?*?*?*?*?*?*?*?*?*?*?*?*?*?*?*?*?*?*?,8.2,7.1,93,99796.7,226,1411,316,29.8,0.0,29.8,3501,0,3507,1160,80,6.7,10,5,9999,99999,9,999999999,0.0,999,999,99
3019,1,22,10,0,*?*?*?*?*?*?*?*?*?*?*?*?*?*?*?*?*?*?*?*?*?*?,9.1,8.0,94,99796.7,354,1409,319,54.9,0.0,54.9,6404,0,6418,2196,80,6.2,10,5,9999,99999,9,999999999,0.0,999,999,99
3019,1,22,11,0,*?*?*?*?*?*?*?*?*?*?*?*?*?*?*?*?*?*?*?*?*?*?,10.1,8.8,92,99796.7,433,1410,324,70.2,0.0,70.2,8213,0,8234,2884,80,6.7,10,5,9999,99999,9,999999999,0.0,999,999,99
3019,1,22,12,0,*?*?*?*?*?*?*?*?*?*?*?*?*?*?*?*?*?*?*?*?*?*?,11.2,8.3,83,99796.7,457,1409,329,74.9,0.0,74.9,8769,0,8793,3102,80,7.7,10,5,9999,99999,9,999999999,0.0,999,999,99
3019,1,22,13,0,*?*?*?*?*?*?*?*?*?*?*?*?*?*?*?*?*?*?*?*?*?*?,11.4,7.7,79,99796.7,425,1410,330,68.7,0.0,68.7,8025,0,8046,2811,73,6.7,10,5,9999,99999,9,999999999,0.0,999,999,99
3019,1,22,14,0,*?*?*?*?*?*?*?*?*?*?*?*?*?*?*?*?*?*?*?*?*?*?,11.5,7.9,78,99796.7,339,1412,330,51.8,0.0,51.8,6046,0,6059,2064,67,7.7,10,5,9999,99999,9,999999999,0.0,999,999,99
3019,1,22,15,0,*?*?*?*?*?*?*?*?*?*?*?*?*?*?*?*?*?*?*?*?*?*?,11.0,7.0,77,99796.7,204,1412,328,25.5,0.0,25.5,3002,0,3006,990,60,6.7,10,5,9999,99999,9,999999999,0.0,999,999,99
3019,1,22,16,0,*?*?*?*?*?*?*?*?*?*?*?*?*?*?*?*?*?*?*?*?*?*?,11.3,8.1,82,99796.7,30,1424,329,0.0,0.0,0.0,0,0,0,0,53,6.7,10,5,9999,99999,9,999999999,0.0,999,999,99
3019,1,22,17,0,*?*?*?*?*?*?*?*?*?*?*?*?*?*?*?*?*?*?*?*?*?*?,10.5,8.8,90,99796.7,0,-0,326,0.0,-0.0,0.0,0,0,0,0,47,6.2,10,5,9999,99999,9,999999999,0.0,999,999,99
3019,1,22,18,0,*?*?*?*?*?*?*?*?*?*?*?*?*?*?*?*?*?*?*?*?*?*?,9.7,8.5,93,99796.7,0,-0,322,0.0,-0.0,0.0,0,0,0,0,40,4.6,10,5,9999,99999,9,999999999,0.0,999,999,99
3019,1,22,19,0,*?*?*?*?*?*?*?*?*?*?*?*?*?*?*?*?*?*?*?*?*?*?,9.6,8.3,92,99796.7,0,-0,322,0.0,-0.0,0.0,0,0,0,0,40,6.2,10,5,9999,99999,9,999999999,0.0,999,999,99
3019,1,22,20,0,*?*?*?*?*?*?*?*?*?*?*?*?*?*?*?*?*?*?*?*?*?*?,8.3,7.4,95,99796.7,0,-0,316,0.0,-0.0,0.0,0,0,0,0,40,7.2,10,5,9999,99999,9,999999999,0.0,999,999,99
3019,1,22,21,0,*?*?*?*?*?*?*?*?*?*?*?*?*?*?*?*?*?*?*?*?*?*?,8.9,7.9,94,99796.7,0,-0,319,0.0,-0.0,0.0,0,0,0,0,40,5.7,10,5,9999,99999,9,999999999,0.0,999,999,99
3019,1,22,22,0,*?*?*?*?*?*?*?*?*?*?*?*?*?*?*?*?*?*?*?*?*?*?,8.5,8.3,99,99796.7,0,-0,317,0.0,-0.0,0.0,0,0,0,0,40,5.2,10,5,9999,99999,9,999999999,0.0,999,999,99
3019,1,22,23,0,*?*?*?*?*?*?*?*?*?*?*?*?*?*?*?*?*?*?*?*?*?*?,8.6,8.7,100,99796.7,0,-0,317,0.0,-0.0,0.0,0,0,0,0,40,3.6,10,5,9999,99999,9,999999999,0.0,999,999,99
3019,1,22,24,0,*?*?*?*?*?*?*?*?*?*?*?*?*?*?*?*?*?*?*?*?*?*?,9.5,7.9,90,99796.7,0,-0,321,0.0,-0.0,0.0,0,0,0,0,140,5.2,10,5,9999,99999,9,999999999,0.0,999,999,99
3019,1,23,1,0,*?*?*?*?*?*?*?*?*?*?*?*?*?*?*?*?*?*?*?*?*?*?,8.8,7.6,92,100573,0,-0,318,0.0,-0.0,0.0,0,0,0,0,42,5.7,10,5,9999,99999,9,999999999,0.0,999,999,99
3019,1,23,2,0,*?*?*?*?*?*?*?*?*?*?*?*?*?*?*?*?*?*?*?*?*?*?,8.7,7.0,89,100573,0,-0,318,0.0,-0.0,0.0,0,0,0,0,43,4.1,10,5,9999,99999,9,999999999,0.0,999,999,99
3019,1,23,3,0,*?*?*?*?*?*?*?*?*?*?*?*?*?*?*?*?*?*?*?*?*?*?,8.3,6.7,89,100573,0,-0,316,0.0,-0.0,0.0,0,0,0,0,45,4.6,10,5,9999,99999,9,999999999,0.0,999,999,99
3019,1,23,4,0,*?*?*?*?*?*?*?*?*?*?*?*?*?*?*?*?*?*?*?*?*?*?,8.7,7.0,89,100573,0,-0,318,0.0,-0.0,0.0,0,0,0,0,47,5.2,10,5,9999,99999,9,999999999,0.0,999,999,99
3019,1,23,5,0,*?*?*?*?*?*?*?*?*?*?*?*?*?*?*?*?*?*?*?*?*?*?,7.9,7.1,95,100573,0,-0,314,0.0,-0.0,0.0,0,0,0,0,48,7.7,10,5,9999,99999,9,999999999,0.0,999,999,99
3019,1,23,6,0,*?*?*?*?*?*?*?*?*?*?*?*?*?*?*?*?*?*?*?*?*?*?,7.4,6.9,95,100573,0,-0,312,0.0,-0.0,0.0,0,0,0,0,50,6.2,10,5,9999,99999,9,999999999,0.0,999,999,99
3019,1,23,7,0,*?*?*?*?*?*?*?*?*?*?*?*?*?*?*?*?*?*?*?*?*?*?,6.9,5.8,93,100573,0,-0,310,0.0,-0.0,0.0,0,0,0,0,52,6.7,10,5,9999,99999,9,999999999,2.4,999,999,99
3019,1,23,8,0,*?*?*?*?*?*?*?*?*?*?*?*?*?*?*?*?*?*?*?*?*?*?,7.7,5.3,84,100573,61,1413,314,0.0,0.0,0.0,0,0,0,0,53,7.2,10,5,9999,99999,9,999999999,2.4,999,999,99
3019,1,23,9,0,*?*?*?*?*?*?*?*?*?*?*?*?*?*?*?*?*?*?*?*?*?*?,8.5,4.6,77,100573,230,1408,313,53.3,43.4,46.2,5909,3110,5475,981,55,6.7,9,5,9999,99999,9,999999999,0.0,999,999,99
3019,1,23,10,0,*?*?*?*?*?*?*?*?*?*?*?*?*?*?*?*?*?*?*?*?*?*?,9.9,4.5,69,100573,359,1410,319,96.9,50.6,84.0,10635,4390,9508,2232,57,6.2,9,5,9999,99999,9,999999999,0.0,999,999,99
3019,1,23,11,0,*?*?*?*?*?*?*?*?*?*?*?*?*?*?*?*?*?*?*?*?*?*?,12.3,6.2,67,100573,438,1409,330,123.8,53.0,107.3,13590,4821,12129,2936,58,6.7,9,5,9999,99999,9,999999999,0.4,999,999,99
3019,1,23,12,0,*?*?*?*?*?*?*?*?*?*?*?*?*?*?*?*?*?*?*?*?*?*?,13.3,7.1,66,100573,463,1411,335,132.0,53.5,114.5,14501,4931,12937,3164,60,7.7,9,5,9999,99999,9,999999999,0.4,999,999,99
3019,1,23,13,0,*?*?*?*?*?*?*?*?*?*?*?*?*?*?*?*?*?*?*?*?*?*?,13.5,7.6,68,100573,431,1411,336,121.2,52.8,105.0,13305,4784,11877,2866,60,6.7,9,5,9999,99999,9,999999999,0.4,999,999,99
3019,1,23,14,0,*?*?*?*?*?*?*?*?*?*?*?*?*?*?*?*?*?*?*?*?*?*?,13.6,6.7,63,100573,344,1409,341,52.9,0.0,52.9,6174,0,6188,2112,60,7.7,10,5,9999,99999,9,999999999,0.4,999,999,99
3019,1,23,15,0,*?*?*?*?*?*?*?*?*?*?*?*?*?*?*?*?*?*?*?*?*?*?,13.3,8.5,73,100573,209,1407,335,46.2,41.4,40.1,5141,2824,4776,847,60,6.7,9,5,9999,99999,9,999999999,0.5,999,999,99
3019,1,23,16,0,*?*?*?*?*?*?*?*?*?*?*?*?*?*?*?*?*?*?*?*?*?*?,13.5,9.4,76,100573,35,1397,339,0.0,0.0,0.0,0,0,0,0,60,6.7,10,5,9999,99999,9,999999999,0.4,999,999,99
3019,1,23,17,0,*?*?*?*?*?*?*?*?*?*?*?*?*?*?*?*?*?*?*?*?*?*?,12.4,9.6,83,100573,0,-0,334,0.0,-0.0,0.0,0,0,0,0,60,6.2,10,5,9999,99999,9,999999999,0.1,999,999,99
3019,1,23,18,0,*?*?*?*?*?*?*?*?*?*?*?*?*?*?*?*?*?*?*?*?*?*?,11.2,9.7,90,100573,0,-0,329,0.0,-0.0,0.0,0,0,0,0,60,4.6,10,5,9999,99999,9,999999999,0.0,999,999,99
3019,1,23,19,0,*?*?*?*?*?*?*?*?*?*?*?*?*?*?*?*?*?*?*?*?*?*?,10.7,9.8,94,100573,0,-0,326,0.0,-0.0,0.0,0,0,0,0,57,6.2,10,5,9999,99999,9,999999999,0.0,999,999,99
3019,1,23,20,0,*?*?*?*?*?*?*?*?*?*?*?*?*?*?*?*?*?*?*?*?*?*?,10.4,10.3,99,100573,0,-0,325,0.0,-0.0,0.0,0,0,0,0,53,7.2,10,5,9999,99999,9,999999999,0.1,999,999,99
3019,1,23,21,0,*?*?*?*?*?*?*?*?*?*?*?*?*?*?*?*?*?*?*?*?*?*?,9.8,9.8,100,100573,0,-0,322,0.0,-0.0,0.0,0,0,0,0,50,5.7,10,5,9999,99999,9,999999999,0.0,999,999,99
3019,1,23,22,0,*?*?*?*?*?*?*?*?*?*?*?*?*?*?*?*?*?*?*?*?*?*?,9.8,9.1,95,100573,0,-0,322,0.0,-0.0,0.0,0,0,0,0,47,5.2,10,5,9999,99999,9,999999999,0.0,999,999,99
3019,1,23,23,0,*?*?*?*?*?*?*?*?*?*?*?*?*?*?*?*?*?*?*?*?*?*?,9.5,9.1,97,100573,0,-0,321,0.0,-0.0,0.0,0,0,0,0,43,3.6,10,5,9999,99999,9,999999999,0.5,999,999,99
3019,1,23,24,0,*?*?*?*?*?*?*?*?*?*?*?*?*?*?*?*?*?*?*?*?*?*?,8.7,8.1,96,100573,0,-0,318,0.0,-0.0,0.0,0,0,0,0,40,5.2,10,5,9999,99999,9,999999999,0.0,999,999,99
3019,1,24,1,0,*?*?*?*?*?*?*?*?*?*?*?*?*?*?*?*?*?*?*?*?*?*?,9.4,8.8,96,101612,0,-0,321,0.0,-0.0,0.0,0,0,0,0,42,5.7,10,5,9999,99999,9,999999999,0.0,999,999,99
3019,1,24,2,0,*?*?*?*?*?*?*?*?*?*?*?*?*?*?*?*?*?*?*?*?*?*?,9.7,8.7,93,101612,0,-0,322,0.0,-0.0,0.0,0,0,0,0,43,4.1,10,5,9999,99999,9,999999999,0.0,999,999,99
3019,1,24,3,0,*?*?*?*?*?*?*?*?*?*?*?*?*?*?*?*?*?*?*?*?*?*?,9.2,8.4,94,101612,0,-0,320,0.0,-0.0,0.0,0,0,0,0,45,4.6,10,5,9999,99999,9,999999999,0.4,999,999,99
3019,1,24,4,0,*?*?*?*?*?*?*?*?*?*?*?*?*?*?*?*?*?*?*?*?*?*?,8.6,7.6,93,101612,0,-0,317,0.0,-0.0,0.0,0,0,0,0,47,5.2,10,5,9999,99999,9,999999999,0.7,999,999,99
3019,1,24,5,0,*?*?*?*?*?*?*?*?*?*?*?*?*?*?*?*?*?*?*?*?*?*?,9.0,8.5,96,101612,0,-0,319,0.0,-0.0,0.0,0,0,0,0,48,7.7,10,5,9999,99999,9,999999999,1.2,999,999,99
3019,1,24,6,0,*?*?*?*?*?*?*?*?*?*?*?*?*?*?*?*?*?*?*?*?*?*?,9.4,7.9,89,101612,0,-0,321,0.0,-0.0,0.0,0,0,0,0,50,6.2,10,5,9999,99999,9,999999999,1.2,999,999,99
3019,1,24,7,0,*?*?*?*?*?*?*?*?*?*?*?*?*?*?*?*?*?*?*?*?*?*?,9.0,8.3,95,101612,0,-0,319,0.0,-0.0,0.0,0,0,0,0,58,6.7,10,5,9999,99999,9,999999999,0.1,999,999,99
3019,1,24,8,0,*?*?*?*?*?*?*?*?*?*?*?*?*?*?*?*?*?*?*?*?*?*?,9.1,8.3,94,101612,65,1410,319,0.0,0.0,0.0,0,0,0,0,67,7.2,10,5,9999,99999,9,999999999,0.0,999,999,99
3019,1,24,9,0,*?*?*?*?*?*?*?*?*?*?*?*?*?*?*?*?*?*?*?*?*?*?,9.1,7.3,87,101612,235,1411,316,54.9,43.8,47.6,6078,3167,5629,1011,75,6.7,9,5,9999,99999,9,999999999,0.0,999,999,99
3019,1,24,10,0,*?*?*?*?*?*?*?*?*?*?*?*?*?*?*?*?*?*?*?*?*?*?,10.3,8.3,87,101612,364,1410,321,98.6,50.8,85.5,10818,4422,9671,2275,83,6.2,9,5,9999,99999,9,999999999,0.0,999,999,99
3019,1,24,11,0,*?*?*?*?*?*?*?*?*?*?*?*?*?*?*?*?*?*?*?*?*?*?,11.1,8.5,84,101612,443,1408,325,125.5,53.1,108.8,13783,4853,12298,2984,92,6.7,9,5,9999,99999,9,999999999,0.0,999,999,99
3019,1,24,12,0,*?*?*?*?*?*?*?*?*?*?*?*?*?*?*?*?*?*?*?*?*?*?,11.7,7.7,76,101612,468,1409,327,133.9,53.6,116.1,14704,4961,13115,3215,100,7.7,9,5,9999,99999,9,999999999,0.1,999,999,99
3019,1,24,13,0,*?*?*?*?*?*?*?*?*?*?*?*?*?*?*?*?*?*?*?*?*?*?,11.8,9.1,83,101612,436,1409,328,123.1,52.9,106.7,13534,4783,12085,2918,100,6.7,9,5,9999,99999,9,999999999,2.0,999,999,99
3019,1,24,14,0,*?*?*?*?*?*?*?*?*?*?*?*?*?*?*?*?*?*?*?*?*?*?,11.6,9.3,85,101612,350,1410,331,54.0,0.0,54.0,6309,0,6323,2161,100,7.7,10,5,9999,99999,9,999999999,0.0,999,999,99
3019,1,24,15,0,*?*?*?*?*?*?*?*?*?*?*?*?*?*?*?*?*?*?*?*?*?*?,11.7,9.3,85,101612,215,1409,331,27.7,0.0,27.7,3261,0,3265,1078,100,6.7,10,5,9999,99999,9,999999999,0.1,999,999,99
3019,1,24,16,0,*?*?*?*?*?*?*?*?*?*?*?*?*?*?*?*?*?*?*?*?*?*?,11.7,8.1,78,101612,41,1409,331,0.0,0.0,0.0,0,0,0,0,100,6.7,10,5,9999,99999,9,999999999,0.0,999,999,99
3019,1,24,17,0,*?*?*?*?*?*?*?*?*?*?*?*?*?*?*?*?*?*?*?*?*?*?,11.2,8.5,83,101612,0,-0,329,0.0,-0.0,0.0,0,0,0,0,100,6.2,10,5,9999,99999,9,999999999,0.0,999,999,99
3019,1,24,18,0,*?*?*?*?*?*?*?*?*?*?*?*?*?*?*?*?*?*?*?*?*?*?,10.4,7.3,80,101612,0,-0,325,0.0,-0.0,0.0,0,0,0,0,100,4.6,10,5,9999,99999,9,999999999,0.1,999,999,99
3019,1,24,19,0,*?*?*?*?*?*?*?*?*?*?*?*?*?*?*?*?*?*?*?*?*?*?,10.4,7.1,80,101612,0,-0,325,0.0,-0.0,0.0,0,0,0,0,107,6.2,10,5,9999,99999,9,999999999,0.0,999,999,99
3019,1,24,20,0,*?*?*?*?*?*?*?*?*?*?*?*?*?*?*?*?*?*?*?*?*?*?,10.3,7.7,84,101612,0,-0,325,0.0,-0.0,0.0,0,0,0,0,113,7.2,10,5,9999,99999,9,999999999,0.0,999,999,99
3019,1,24,21,0,*?*?*?*?*?*?*?*?*?*?*?*?*?*?*?*?*?*?*?*?*?*?,9.9,6.6,80,101612,0,-0,323,0.0,-0.0,0.0,0,0,0,0,120,5.7,10,5,9999,99999,9,999999999,0.0,999,999,99
3019,1,24,22,0,*?*?*?*?*?*?*?*?*?*?*?*?*?*?*?*?*?*?*?*?*?*?,9.8,7.4,85,101612,0,-0,323,0.0,-0.0,0.0,0,0,0,0,127,5.2,10,5,9999,99999,9,999999999,0.0,999,999,99
3019,1,24,23,0,*?*?*?*?*?*?*?*?*?*?*?*?*?*?*?*?*?*?*?*?*?*?,9.5,7.4,86,101612,0,-0,321,0.0,-0.0,0.0,0,0,0,0,133,3.6,10,5,9999,99999,9,999999999,0.0,999,999,99
3019,1,24,24,0,*?*?*?*?*?*?*?*?*?*?*?*?*?*?*?*?*?*?*?*?*?*?,9.3,8.9,97,101612,0,-0,320,0.0,-0.0,0.0,0,0,0,0,40,5.2,10,5,9999,99999,9,999999999,0.0,999,999,99
3019,1,25,1,0,*?*?*?*?*?*?*?*?*?*?*?*?*?*?*?*?*?*?*?*?*?*?,8.8,5.9,81,101005,0,-0,318,0.0,-0.0,0.0,0,0,0,0,140,5.7,10,5,9999,99999,9,999999999,0.0,999,999,99
3019,1,25,2,0,*?*?*?*?*?*?*?*?*?*?*?*?*?*?*?*?*?*?*?*?*?*?,8.5,5.1,79,101005,0,-0,317,0.0,-0.0,0.0,0,0,0,0,140,4.1,10,5,9999,99999,9,999999999,0.0,999,999,99
3019,1,25,3,0,*?*?*?*?*?*?*?*?*?*?*?*?*?*?*?*?*?*?*?*?*?*?,8.9,4.6,74,101005,0,-0,319,0.0,-0.0,0.0,0,0,0,0,140,4.6,10,5,9999,99999,9,999999999,0.6,999,999,99
3019,1,25,4,0,*?*?*?*?*?*?*?*?*?*?*?*?*?*?*?*?*?*?*?*?*?*?,8.3,5.3,81,101005,0,-0,316,0.0,-0.0,0.0,0,0,0,0,140,5.2,10,5,9999,99999,9,999999999,0.6,999,999,99
3019,1,25,5,0,*?*?*?*?*?*?*?*?*?*?*?*?*?*?*?*?*?*?*?*?*?*?,8.4,6.4,86,101005,0,-0,317,0.0,-0.0,0.0,0,0,0,0,140,7.7,10,5,9999,99999,9,999999999,0.9,999,999,99
3019,1,25,6,0,*?*?*?*?*?*?*?*?*?*?*?*?*?*?*?*?*?*?*?*?*?*?,8.5,6.7,87,101005,0,-0,317,0.0,-0.0,0.0,0,0,0,0,140,6.2,10,5,9999,99999,9,999999999,0.2,999,999,99
3019,1,25,7,0,*?*?*?*?*?*?*?*?*?*?*?*?*?*?*?*?*?*?*?*?*?*?,8.3,6.1,85,101005,0,-0,316,0.0,-0.0,0.0,0,0,0,0,142,6.7,10,5,9999,99999,9,999999999,0.1,999,999,99
3019,1,25,8,0,*?*?*?*?*?*?*?*?*?*?*?*?*?*?*?*?*?*?*?*?*?*?,8.1,5.5,82,101005,69,1403,311,0.0,0.0,0.0,0,0,0,0,143,7.2,9,5,9999,99999,9,999999999,0.1,999,999,99
3019,1,25,9,0,*?*?*?*?*?*?*?*?*?*?*?*?*?*?*?*?*?*?*?*?*?*?,8.4,6.2,85,101005,239,1407,312,56.4,44.2,48.9,6250,3224,5786,1041,145,6.7,9,5,9999,99999,9,999999999,0.0,999,999,99
3019,1,25,10,0,*?*?*?*?*?*?*?*?*?*?*?*?*?*?*?*?*?*?*?*?*?*?,8.7,6.7,86,101005,369,1410,310,132.9,128.0,99.4,14499,11134,11447,2186,147,6.2,8,4,9999,99999,9,999999999,0.0,999,999,99
3019,1,25,11,0,*?*?*?*?*?*?*?*?*?*?*?*?*?*?*?*?*?*?*?*?*?*?,9.1,6.4,82,101005,449,1410,307,199.5,223.6,128.2,21120,20551,14834,2591,148,6.7,7,4,9999,99999,9,999999999,0.3,999,999,99
3019,1,25,12,0,*?*?*?*?*?*?*?*?*?*?*?*?*?*?*?*?*?*?*?*?*?*?,9.4,7.1,85,101005,474,1410,309,212.7,225.9,136.8,22530,21187,15740,2790,150,7.7,7,4,9999,99999,9,999999999,0.0,999,999,99
3019,1,25,13,0,*?*?*?*?*?*?*?*?*?*?*?*?*?*?*?*?*?*?*?*?*?*?,9.0,7.3,88,101005,442,1409,315,125.1,53.0,108.4,13732,4847,12254,2972,153,6.7,9,5,9999,99999,9,999999999,0.0,999,999,99
3019,1,25,14,0,*?*?*?*?*?*?*?*?*?*?*?*?*?*?*?*?*?*?*?*?*?*?,9.2,7.0,85,101005,356,1410,316,95.9,50.5,83.1,10522,4370,9408,2206,157,7.7,9,5,9999,99999,9,999999999,0.0,999,999,99
3019,1,25,15,0,*?*?*?*?*?*?*?*?*?*?*?*?*?*?*?*?*?*?*?*?*?*?,9.6,5.0,72,101005,221,1409,318,50.2,42.6,43.5,5572,2992,5166,922,160,6.7,9,5,9999,99999,9,999999999,0.0,999,999,99
3019,1,25,16,0,*?*?*?*?*?*?*?*?*?*?*?*?*?*?*?*?*?*?*?*?*?*?,9.5,5.0,73,101005,47,1415,317,0.0,0.0,0.0,0,0,0,0,163,6.7,9,5,9999,99999,9,999999999,0.0,999,999,99
3019,1,25,17,0,*?*?*?*?*?*?*?*?*?*?*?*?*?*?*?*?*?*?*?*?*?*?,9.3,5.5,76,101005,0,-0,321,0.0,-0.0,0.0,0,0,0,0,167,6.2,10,5,9999,99999,9,999999999,0.0,999,999,99
3019,1,25,18,0,*?*?*?*?*?*?*?*?*?*?*?*?*?*?*?*?*?*?*?*?*?*?,9.3,5.9,79,101005,0,-0,321,0.0,-0.0,0.0,0,0,0,0,170,4.6,10,5,9999,99999,9,999999999,0.0,999,999,99
3019,1,25,19,0,*?*?*?*?*?*?*?*?*?*?*?*?*?*?*?*?*?*?*?*?*?*?,8.8,5.5,79,101005,0,-0,319,0.0,-0.0,0.0,0,0,0,0,190,6.2,10,5,9999,99999,9,999999999,0.0,999,999,99
3019,1,25,20,0,*?*?*?*?*?*?*?*?*?*?*?*?*?*?*?*?*?*?*?*?*?*?,8.7,4.6,75,101005,0,-0,318,0.0,-0.0,0.0,0,0,0,0,210,7.2,10,5,9999,99999,9,999999999,0.0,999,999,99
3019,1,25,21,0,*?*?*?*?*?*?*?*?*?*?*?*?*?*?*?*?*?*?*?*?*?*?,8.3,4.3,76,101005,0,-0,316,0.0,-0.0,0.0,0,0,0,0,230,5.7,10,5,9999,99999,9,999999999,0.0,999,999,99
3019,1,25,22,0,*?*?*?*?*?*?*?*?*?*?*?*?*?*?*?*?*?*?*?*?*?*?,8.4,3.9,73,101005,0,-0,317,0.0,-0.0,0.0,0,0,0,0,250,5.2,10,5,9999,99999,9,999999999,0.0,999,999,99
3019,1,25,23,0,*?*?*?*?*?*?*?*?*?*?*?*?*?*?*?*?*?*?*?*?*?*?,8.6,3.8,71,101005,0,-0,318,0.0,-0.0,0.0,0,0,0,0,270,3.6,10,5,9999,99999,9,999999999,0.0,999,999,99
3019,1,25,24,0,*?*?*?*?*?*?*?*?*?*?*?*?*?*?*?*?*?*?*?*?*?*?,9.2,6.7,83,101005,0,-0,320,0.0,-0.0,0.0,0,0,0,0,140,5.2,10,5,9999,99999,9,999999999,0.0,999,999,99
3019,1,26,1,0,*?*?*?*?*?*?*?*?*?*?*?*?*?*?*?*?*?*?*?*?*?*?,8.5,3.4,72,100630,0,-0,318,0.0,-0.0,0.0,0,0,0,0,293,5.7,10,5,9999,99999,9,999999999,0.0,999,999,99
3019,1,26,2,0,*?*?*?*?*?*?*?*?*?*?*?*?*?*?*?*?*?*?*?*?*?*?,8.4,3.0,71,100630,0,-0,317,0.0,-0.0,0.0,0,0,0,0,297,4.1,10,5,9999,99999,9,999999999,0.0,999,999,99
3019,1,26,3,0,*?*?*?*?*?*?*?*?*?*?*?*?*?*?*?*?*?*?*?*?*?*?,8.5,2.5,68,100630,0,-0,318,0.0,-0.0,0.0,0,0,0,0,300,4.6,10,5,9999,99999,9,999999999,0.0,999,999,99
3019,1,26,4,0,*?*?*?*?*?*?*?*?*?*?*?*?*?*?*?*?*?*?*?*?*?*?,8.3,2.3,68,100630,0,-0,317,0.0,-0.0,0.0,0,0,0,0,303,5.2,10,5,9999,99999,9,999999999,0.0,999,999,99
3019,1,26,5,0,*?*?*?*?*?*?*?*?*?*?*?*?*?*?*?*?*?*?*?*?*?*?,8.3,3.4,74,100630,0,-0,317,0.0,-0.0,0.0,0,0,0,0,307,7.7,10,5,9999,99999,9,999999999,0.0,999,999,99
3019,1,26,6,0,*?*?*?*?*?*?*?*?*?*?*?*?*?*?*?*?*?*?*?*?*?*?,8.3,4.5,79,100630,0,-0,316,0.0,-0.0,0.0,0,0,0,0,310,6.2,10,5,9999,99999,9,999999999,0.0,999,999,99
3019,1,26,7,0,*?*?*?*?*?*?*?*?*?*?*?*?*?*?*?*?*?*?*?*?*?*?,8.4,5.0,81,100630,0,-0,317,0.0,-0.0,0.0,0,0,0,0,292,6.7,10,5,9999,99999,9,999999999,0.2,999,999,99
3019,1,26,8,0,*?*?*?*?*?*?*?*?*?*?*?*?*?*?*?*?*?*?*?*?*?*?,8.6,5.3,83,100630,74,1414,318,0.2,0.0,0.2,27,-0,27,7,273,7.2,10,5,9999,99999,9,999999999,0.1,999,999,99
3019,1,26,9,0,*?*?*?*?*?*?*?*?*?*?*?*?*?*?*?*?*?*?*?*?*?*?,8.5,5.1,81,100630,244,1408,317,33.4,0.0,33.4,3916,0,3922,1303,255,6.7,10,5,9999,99999,9,999999999,0.2,999,999,99
3019,1,26,10,0,*?*?*?*?*?*?*?*?*?*?*?*?*?*?*?*?*?*?*?*?*?*?,9.0,5.9,83,100630,374,1409,319,58.8,0.0,58.8,6860,0,6876,2367,237,6.2,10,5,9999,99999,9,999999999,0.2,999,999,99
3019,1,26,11,0,*?*?*?*?*?*?*?*?*?*?*?*?*?*?*?*?*?*?*?*?*?*?,9.2,5.9,83,100630,454,1408,320,74.4,0.0,74.4,8704,0,8728,3076,218,6.7,10,5,9999,99999,9,999999999,0.0,999,999,99
3019,1,26,12,0,*?*?*?*?*?*?*?*?*?*?*?*?*?*?*?*?*?*?*?*?*?*?,9.3,6.2,84,100630,479,1408,321,79.3,0.0,79.3,9288,0,9314,3308,200,7.7,10,5,9999,99999,9,999999999,0.0,999,999,99
3019,1,26,13,0,*?*?*?*?*?*?*?*?*?*?*?*?*?*?*?*?*?*?*?*?*?*?,9.4,6.9,87,100630,448,1410,321,73.2,0.0,73.2,8559,0,8582,3020,200,6.7,10,5,9999,99999,9,999999999,0.0,999,999,99
3019,1,26,14,0,*?*?*?*?*?*?*?*?*?*?*?*?*?*?*?*?*?*?*?*?*?*?,9.2,8.1,96,100630,362,1410,320,56.4,0.0,56.4,6581,0,6597,2262,200,7.7,10,5,9999,99999,9,999999999,0.0,999,999,99
3019,1,26,15,0,*?*?*?*?*?*?*?*?*?*?*?*?*?*?*?*?*?*?*?*?*?*?,9.5,7.6,90,100630,227,1409,321,30.1,0.0,30.1,3528,0,3533,1170,200,6.7,10,5,9999,99999,9,999999999,0.0,999,999,99
3019,1,26,16,0,*?*?*?*?*?*?*?*?*?*?*?*?*?*?*?*?*?*?*?*?*?*?,9.0,7.7,94,100630,53,1418,319,0.0,0.0,0.0,0,0,0,0,200,6.7,10,5,9999,99999,9,999999999,0.0,999,999,99
3019,1,26,17,0,*?*?*?*?*?*?*?*?*?*?*?*?*?*?*?*?*?*?*?*?*?*?,9.4,8.3,95,100630,0,-0,321,0.0,-0.0,0.0,0,0,0,0,200,6.2,10,5,9999,99999,9,999999999,0.0,999,999,99
3019,1,26,18,0,*?*?*?*?*?*?*?*?*?*?*?*?*?*?*?*?*?*?*?*?*?*?,9.3,9.3,100,100630,0,-0,320,0.0,-0.0,0.0,0,0,0,0,200,4.6,10,5,9999,99999,9,999999999,0.0,999,999,99
3019,1,26,19,0,*?*?*?*?*?*?*?*?*?*?*?*?*?*?*?*?*?*?*?*?*?*?,9.1,9.2,100,100630,0,-0,319,0.0,-0.0,0.0,0,0,0,0,202,6.2,10,5,9999,99999,9,999999999,0.0,999,999,99
3019,1,26,20,0,*?*?*?*?*?*?*?*?*?*?*?*?*?*?*?*?*?*?*?*?*?*?,8.8,8.8,100,100630,0,-0,318,0.0,-0.0,0.0,0,0,0,0,203,7.2,10,5,9999,99999,9,999999999,0.0,999,999,99
3019,1,26,21,0,*?*?*?*?*?*?*?*?*?*?*?*?*?*?*?*?*?*?*?*?*?*?,8.8,8.8,100,100630,0,-0,318,0.0,-0.0,0.0,0,0,0,0,205,5.7,10,5,9999,99999,9,999999999,0.0,999,999,99
3019,1,26,22,0,*?*?*?*?*?*?*?*?*?*?*?*?*?*?*?*?*?*?*?*?*?*?,8.5,8.5,100,100630,0,-0,317,0.0,-0.0,0.0,0,0,0,0,207,5.2,10,5,9999,99999,9,999999999,0.0,999,999,99
3019,1,26,23,0,*?*?*?*?*?*?*?*?*?*?*?*?*?*?*?*?*?*?*?*?*?*?,8.4,8.4,100,100630,0,-0,316,0.0,-0.0,0.0,0,0,0,0,208,3.6,10,5,9999,99999,9,999999999,0.0,999,999,99
3019,1,26,24,0,*?*?*?*?*?*?*?*?*?*?*?*?*?*?*?*?*?*?*?*?*?*?,8.7,3.6,73,100630,0,-0,318,0.0,-0.0,0.0,0,0,0,0,290,5.2,10,5,9999,99999,9,999999999,0.0,999,999,99
3019,1,27,1,0,*?*?*?*?*?*?*?*?*?*?*?*?*?*?*?*?*?*?*?*?*?*?,7.5,7.4,100,99746.3,0,-0,312,0.0,-0.0,0.0,0,0,0,0,218,5.7,10,5,9999,99999,9,999999999,0.0,999,999,99
3019,1,27,2,0,*?*?*?*?*?*?*?*?*?*?*?*?*?*?*?*?*?*?*?*?*?*?,7.0,7.0,100,99746.3,0,-0,310,0.0,-0.0,0.0,0,0,0,0,227,4.1,10,5,9999,99999,9,999999999,0.0,999,999,99
3019,1,27,3,0,*?*?*?*?*?*?*?*?*?*?*?*?*?*?*?*?*?*?*?*?*?*?,6.5,6.1,97,99746.3,0,-0,308,0.0,-0.0,0.0,0,0,0,0,235,4.6,10,5,9999,99999,9,999999999,0.0,999,999,99
3019,1,27,4,0,*?*?*?*?*?*?*?*?*?*?*?*?*?*?*?*?*?*?*?*?*?*?,6.4,5.6,95,99746.3,0,-0,308,0.0,-0.0,0.0,0,0,0,0,243,5.2,10,5,9999,99999,9,999999999,0.0,999,999,99
3019,1,27,5,0,*?*?*?*?*?*?*?*?*?*?*?*?*?*?*?*?*?*?*?*?*?*?,6.1,5.1,95,99746.3,0,-0,307,0.0,-0.0,0.0,0,0,0,0,252,7.7,10,5,9999,99999,9,999999999,0.0,999,999,99
3019,1,27,6,0,*?*?*?*?*?*?*?*?*?*?*?*?*?*?*?*?*?*?*?*?*?*?,5.9,5.8,100,99746.3,0,-0,306,0.0,-0.0,0.0,0,0,0,0,260,6.2,10,5,9999,99999,9,999999999,0.0,999,999,99
3019,1,27,7,0,*?*?*?*?*?*?*?*?*?*?*?*?*?*?*?*?*?*?*?*?*?*?,5.7,5.1,97,99746.3,0,-0,305,0.0,-0.0,0.0,0,0,0,0,257,6.7,10,5,9999,99999,9,999999999,0.0,999,999,99
3019,1,27,8,0,*?*?*?*?*?*?*?*?*?*?*?*?*?*?*?*?*?*?*?*?*?*?,6.2,5.5,96,99746.3,78,1403,307,1.1,0.0,1.1,149,-0,148,45,253,7.2,10,5,9999,99999,9,999999999,0.1,999,999,99
3019,1,27,9,0,*?*?*?*?*?*?*?*?*?*?*?*?*?*?*?*?*?*?*?*?*?*?,6.8,5.6,94,99746.3,249,1408,310,34.4,0.0,34.4,4029,0,4036,1342,250,6.7,10,5,9999,99999,9,999999999,0.0,999,999,99
3019,1,27,10,0,*?*?*?*?*?*?*?*?*?*?*?*?*?*?*?*?*?*?*?*?*?*?,7.6,6.6,94,99746.3,379,1408,313,59.8,0.0,59.8,6983,0,6999,2413,247,6.2,10,5,9999,99999,9,999999999,0.0,999,999,99
3019,1,27,11,0,*?*?*?*?*?*?*?*?*?*?*?*?*?*?*?*?*?*?*?*?*?*?,8.2,7.3,95,99746.3,460,1410,315,75.5,0.0,75.5,8836,0,8860,3129,243,6.7,10,5,9999,99999,9,999999999,0.0,999,999,99
3019,1,27,12,0,*?*?*?*?*?*?*?*?*?*?*?*?*?*?*?*?*?*?*?*?*?*?,9.3,8.0,93,99746.3,485,1408,320,80.5,0.0,80.5,9425,0,9451,3363,240,7.7,10,5,9999,99999,9,999999999,0.0,999,999,99
3019,1,27,13,0,*?*?*?*?*?*?*?*?*?*?*?*?*?*?*?*?*?*?*?*?*?*?,8.9,7.0,89,99746.3,454,1409,319,74.4,0.0,74.4,8698,0,8722,3074,240,6.7,10,5,9999,99999,9,999999999,0.0,999,999,99
3019,1,27,14,0,*?*?*?*?*?*?*?*?*?*?*?*?*?*?*?*?*?*?*?*?*?*?,9.0,5.9,82,99746.3,368,1410,319,57.6,0.0,57.6,6721,0,6737,2315,240,7.7,10,5,9999,99999,9,999999999,0.0,999,999,99
3019,1,27,15,0,*?*?*?*?*?*?*?*?*?*?*?*?*?*?*?*?*?*?*?*?*?*?,9.4,5.6,78,99746.3,233,1409,321,31.3,0.0,31.3,3665,0,3671,1217,240,6.7,10,5,9999,99999,9,999999999,0.0,999,999,99
3019,1,27,16,0,*?*?*?*?*?*?*?*?*?*?*?*?*?*?*?*?*?*?*?*?*?*?,9.3,5.8,79,99746.3,59,1419,321,0.0,0.0,0.0,0,0,0,0,240,6.7,10,5,9999,99999,9,999999999,0.0,999,999,99
3019,1,27,17,0,*?*?*?*?*?*?*?*?*?*?*?*?*?*?*?*?*?*?*?*?*?*?,8.3,6.7,90,99746.3,0,-0,316,0.0,-0.0,0.0,0,0,0,0,240,6.2,10,5,9999,99999,9,999999999,0.0,999,999,99
3019,1,27,18,0,*?*?*?*?*?*?*?*?*?*?*?*?*?*?*?*?*?*?*?*?*?*?,8.0,6.7,92,99746.3,0,-0,315,0.0,-0.0,0.0,0,0,0,0,240,4.6,10,5,9999,99999,9,999999999,0.0,999,999,99
3019,1,27,19,0,*?*?*?*?*?*?*?*?*?*?*?*?*?*?*?*?*?*?*?*?*?*?,7.5,5.8,90,99746.3,0,-0,313,0.0,-0.0,0.0,0,0,0,0,238,6.2,10,5,9999,99999,9,999999999,0.0,999,999,99
3019,1,27,20,0,*?*?*?*?*?*?*?*?*?*?*?*?*?*?*?*?*?*?*?*?*?*?,7.6,6.1,91,99746.3,0,-0,313,0.0,-0.0,0.0,0,0,0,0,237,7.2,10,5,9999,99999,9,999999999,0.0,999,999,99
3019,1,27,21,0,*?*?*?*?*?*?*?*?*?*?*?*?*?*?*?*?*?*?*?*?*?*?,7.1,5.8,93,99746.3,0,-0,311,0.0,-0.0,0.0,0,0,0,0,235,5.7,10,5,9999,99999,9,999999999,0.0,999,999,99
3019,1,27,22,0,*?*?*?*?*?*?*?*?*?*?*?*?*?*?*?*?*?*?*?*?*?*?,7.4,6.1,93,99746.3,0,-0,312,0.0,-0.0,0.0,0,0,0,0,233,5.2,10,5,9999,99999,9,999999999,0.0,999,999,99
3019,1,27,23,0,*?*?*?*?*?*?*?*?*?*?*?*?*?*?*?*?*?*?*?*?*?*?,6.8,6.6,100,99746.3,0,-0,309,0.0,-0.0,0.0,0,0,0,0,232,3.6,10,5,9999,99999,9,999999999,0.0,999,999,99
3019,1,27,24,0,*?*?*?*?*?*?*?*?*?*?*?*?*?*?*?*?*?*?*?*?*?*?,8.2,8.0,99,99746.3,0,-0,315,0.0,-0.0,0.0,0,0,0,0,210,5.2,10,5,9999,99999,9,999999999,0.0,999,999,99
3019,1,28,1,0,*?*?*?*?*?*?*?*?*?*?*?*?*?*?*?*?*?*?*?*?*?*?,5.5,5.3,100,100450,0,-0,304,0.0,-0.0,0.0,0,0,0,0,235,0.0,10,5,9999,99999,9,999999999,0.0,999,999,99
3019,1,28,2,0,*?*?*?*?*?*?*?*?*?*?*?*?*?*?*?*?*?*?*?*?*?*?,4.8,4.6,100,100450,0,-0,301,0.0,-0.0,0.0,0,0,0,0,240,0.0,10,5,9999,99999,9,999999999,0.0,999,999,99
3019,1,28,3,0,*?*?*?*?*?*?*?*?*?*?*?*?*?*?*?*?*?*?*?*?*?*?,5.1,4.8,100,100450,0,-0,302,0.0,-0.0,0.0,0,0,0,0,245,0.0,10,5,9999,99999,9,999999999,0.0,999,999,99
3019,1,28,4,0,*?*?*?*?*?*?*?*?*?*?*?*?*?*?*?*?*?*?*?*?*?*?,5.4,4.6,100,100450,0,-0,304,0.0,-0.0,0.0,0,0,0,0,250,0.0,10,5,9999,99999,9,999999999,0.0,999,999,99
3019,1,28,5,0,*?*?*?*?*?*?*?*?*?*?*?*?*?*?*?*?*?*?*?*?*?*?,5.2,4.5,100,100450,0,-0,303,0.0,-0.0,0.0,0,0,0,0,255,0.0,10,5,9999,99999,9,999999999,0.0,999,999,99
3019,1,28,6,0,*?*?*?*?*?*?*?*?*?*?*?*?*?*?*?*?*?*?*?*?*?*?,5.2,5.0,100,100450,0,-0,303,0.0,-0.0,0.0,0,0,0,0,260,0.0,10,5,9999,99999,9,999999999,0.0,999,999,99
3019,1,28,7,0,*?*?*?*?*?*?*?*?*?*?*?*?*?*?*?*?*?*?*?*?*?*?,5.6,5.5,100,100450,0,-0,304,0.0,-0.0,0.0,0,0,0,0,252,0.0,10,5,9999,99999,9,999999999,0.0,999,999,99
3019,1,28,8,0,*?*?*?*?*?*?*?*?*?*?*?*?*?*?*?*?*?*?*?*?*?*?,5.1,5.1,100,100450,83,1407,298,3.5,7.9,3.0,426,257,454,45,243,0.0,9,5,9999,99999,9,999999999,0.0,999,999,99
3019,1,28,9,0,*?*?*?*?*?*?*?*?*?*?*?*?*?*?*?*?*?*?*?*?*?*?,5.6,5.6,100,100450,254,1407,304,35.4,0.0,35.4,4145,0,4152,1383,235,0.0,10,5,9999,99999,9,999999999,0.0,999,999,99
3019,1,28,10,0,*?*?*?*?*?*?*?*?*?*?*?*?*?*?*?*?*?*?*?*?*?*?,5.8,5.8,100,100450,385,1410,301,105.7,51.5,91.7,11606,4550,10369,2458,227,0.0,9,5,9999,99999,9,999999999,0.0,999,999,99
3019,1,28,11,0,*?*?*?*?*?*?*?*?*?*?*?*?*?*?*?*?*?*?*?*?*?*?,6.9,6.9,100,100450,465,1407,306,133.1,53.6,115.4,14619,4953,13038,3193,218,0.0,9,5,9999,99999,9,999999999,0.0,999,999,99
3019,1,28,12,0,*?*?*?*?*?*?*?*?*?*?*?*?*?*?*?*?*?*?*?*?*?*?,7.4,7.1,100,100450,491,1408,308,141.8,54.1,123.0,15577,5057,13887,3439,210,0.0,9,5,9999,99999,9,999999999,0.0,999,999,99
3019,1,28,13,0,*?*?*?*?*?*?*?*?*?*?*?*?*?*?*?*?*?*?*?*?*?*?,7.3,7.3,100,100450,460,1409,308,131.3,53.5,113.8,14411,4929,12855,3141,217,0.0,9,5,9999,99999,9,999999999,0.0,999,999,99
3019,1,28,14,0,*?*?*?*?*?*?*?*?*?*?*?*?*?*?*?*?*?*?*?*?*?*?,7.7,7.7,100,100450,374,1409,309,102.1,51.2,88.5,11206,4486,10014,2364,223,0.0,9,5,9999,99999,9,999999999,0.0,999,999,99
3019,1,28,15,0,*?*?*?*?*?*?*?*?*?*?*?*?*?*?*?*?*?*?*?*?*?*?,7.4,7.4,100,100450,239,1408,308,56.4,44.2,48.9,6244,3222,5780,1040,230,0.0,9,5,9999,99999,9,999999999,0.0,999,999,99
3019,1,28,16,0,*?*?*?*?*?*?*?*?*?*?*?*?*?*?*?*?*?*?*?*?*?*?,7.6,7.6,100,100450,65,1418,313,0.0,0.0,0.0,0,0,0,0,237,0.0,10,5,9999,99999,9,999999999,0.0,999,999,99
3019,1,28,17,0,*?*?*?*?*?*?*?*?*?*?*?*?*?*?*?*?*?*?*?*?*?*?,7.1,7.1,100,100450,0,-0,311,0.0,-0.0,0.0,0,0,0,0,243,0.0,10,5,9999,99999,9,999999999,0.0,999,999,99
3019,1,28,18,0,*?*?*?*?*?*?*?*?*?*?*?*?*?*?*?*?*?*?*?*?*?*?,7.2,7.1,100,100450,0,-0,311,0.0,-0.0,0.0,0,0,0,0,250,0.0,10,5,9999,99999,9,999999999,0.0,999,999,99
3019,1,28,19,0,*?*?*?*?*?*?*?*?*?*?*?*?*?*?*?*?*?*?*?*?*?*?,6.7,6.6,100,100450,0,-0,309,0.0,-0.0,0.0,0,0,0,0,250,0.0,10,5,9999,99999,9,999999999,0.0,999,999,99
3019,1,28,20,0,*?*?*?*?*?*?*?*?*?*?*?*?*?*?*?*?*?*?*?*?*?*?,6.1,6.1,100,100450,0,-0,306,0.0,-0.0,0.0,0,0,0,0,250,0.0,10,5,9999,99999,9,999999999,0.0,999,999,99
3019,1,28,21,0,*?*?*?*?*?*?*?*?*?*?*?*?*?*?*?*?*?*?*?*?*?*?,6.1,5.8,100,100450,0,-0,306,0.0,-0.0,0.0,0,0,0,0,250,0.0,10,5,9999,99999,9,999999999,0.0,999,999,99
3019,1,28,22,0,*?*?*?*?*?*?*?*?*?*?*?*?*?*?*?*?*?*?*?*?*?*?,6.1,4.6,98,100450,0,-0,307,0.0,-0.0,0.0,0,0,0,0,250,0.0,10,5,9999,99999,9,999999999,0.0,999,999,99
3019,1,28,23,0,*?*?*?*?*?*?*?*?*?*?*?*?*?*?*?*?*?*?*?*?*?*?,6.1,4.8,100,100450,0,-0,307,0.0,-0.0,0.0,0,0,0,0,250,0.0,10,5,9999,99999,9,999999999,0.0,999,999,99
3019,1,28,24,0,*?*?*?*?*?*?*?*?*?*?*?*?*?*?*?*?*?*?*?*?*?*?,6.1,5.9,100,100450,0,-0,306,0.0,-0.0,0.0,0,0,0,0,230,0.0,10,5,9999,99999,9,999999999,0.0,999,999,99
3019,1,29,1,0,*?*?*?*?*?*?*?*?*?*?*?*?*?*?*?*?*?*?*?*?*?*?,6.2,6.2,100,100223,0,-0,307,0.0,-0.0,0.0,0,0,0,0,243,0.0,10,5,9999,99999,9,999999999,0.0,999,999,99
3019,1,29,2,0,*?*?*?*?*?*?*?*?*?*?*?*?*?*?*?*?*?*?*?*?*?*?,6.3,6.2,100,100223,0,-0,307,0.0,-0.0,0.0,0,0,0,0,237,0.0,10,5,9999,99999,9,999999999,0.0,999,999,99
3019,1,29,3,0,*?*?*?*?*?*?*?*?*?*?*?*?*?*?*?*?*?*?*?*?*?*?,5.9,5.9,100,100223,0,-0,306,0.0,-0.0,0.0,0,0,0,0,230,0.0,10,5,9999,99999,9,999999999,0.0,999,999,99
3019,1,29,4,0,*?*?*?*?*?*?*?*?*?*?*?*?*?*?*?*?*?*?*?*?*?*?,5.4,5.5,100,100223,0,-0,303,0.0,-0.0,0.0,0,0,0,0,223,0.0,10,5,9999,99999,9,999999999,0.0,999,999,99
3019,1,29,5,0,*?*?*?*?*?*?*?*?*?*?*?*?*?*?*?*?*?*?*?*?*?*?,6.0,6.1,100,100223,0,-0,306,0.0,-0.0,0.0,0,0,0,0,217,0.0,10,5,9999,99999,9,999999999,0.0,999,999,99
3019,1,29,6,0,*?*?*?*?*?*?*?*?*?*?*?*?*?*?*?*?*?*?*?*?*?*?,5.9,5.9,100,100223,0,-0,306,0.0,-0.0,0.0,0,0,0,0,210,0.0,10,5,9999,99999,9,999999999,0.0,999,999,99
3019,1,29,7,0,*?*?*?*?*?*?*?*?*?*?*?*?*?*?*?*?*?*?*?*?*?*?,5.0,5.0,100,100223,0,-0,302,0.0,-0.0,0.0,0,0,0,0,213,0.0,10,5,9999,99999,9,999999999,0.0,999,999,99
3019,1,29,8,0,*?*?*?*?*?*?*?*?*?*?*?*?*?*?*?*?*?*?*?*?*?*?,4.1,4.1,100,100223,88,1409,298,3.0,0.0,3.0,386,-0,385,121,217,0.0,10,5,9999,99999,9,999999999,0.0,999,999,99
3019,1,29,9,0,*?*?*?*?*?*?*?*?*?*?*?*?*?*?*?*?*?*?*?*?*?*?,5.9,5.9,100,100223,259,1406,297,83.9,114.7,62.8,9195,8657,7320,1342,220,0.0,8,4,9999,99999,9,999999999,0.0,999,999,99
3019,1,29,10,0,*?*?*?*?*?*?*?*?*?*?*?*?*?*?*?*?*?*?*?*?*?*?,7.7,7.1,100,100223,390,1407,306,142.7,129.7,106.7,15555,11514,12262,2361,223,0.0,8,4,9999,99999,9,999999999,0.0,999,999,99
3019,1,29,11,0,*?*?*?*?*?*?*?*?*?*?*?*?*?*?*?*?*?*?*?*?*?*?,9.8,8.1,96,100223,471,1407,315,179.1,134.8,134.0,19519,12692,15300,3037,227,0.0,8,4,9999,99999,9,999999999,0.0,999,999,99
3019,1,29,12,0,*?*?*?*?*?*?*?*?*?*?*?*?*?*?*?*?*?*?*?*?*?*?,11.3,8.7,90,100223,497,1408,322,190.7,136.1,142.6,20789,13000,16266,3262,230,0.0,8,4,9999,99999,9,999999999,0.0,999,999,99
3019,1,29,13,0,*?*?*?*?*?*?*?*?*?*?*?*?*?*?*?*?*?*?*?*?*?*?,11.1,8.3,88,100223,466,1408,321,176.7,134.6,132.2,19264,12626,15105,2992,230,0.0,8,4,9999,99999,9,999999999,0.0,999,999,99
3019,1,29,14,0,*?*?*?*?*?*?*?*?*?*?*?*?*?*?*?*?*?*?*?*?*?*?,11.4,7.6,83,100223,380,1408,326,104.2,51.4,90.4,11440,4524,10222,2419,230,0.0,9,5,9999,99999,9,999999999,0.0,999,999,99
3019,1,29,15,0,*?*?*?*?*?*?*?*?*?*?*?*?*?*?*?*?*?*?*?*?*?*?,11.1,7.3,83,100223,245,1407,325,58.5,44.7,50.7,6474,3297,5990,1081,230,0.0,9,5,9999,99999,9,999999999,0.0,999,999,99
3019,1,29,16,0,*?*?*?*?*?*?*?*?*?*?*?*?*?*?*?*?*?*?*?*?*?*?,11.1,8.0,87,100223,71,1415,325,0.0,0.0,0.0,0,0,0,0,230,0.0,9,5,9999,99999,9,999999999,0.2,999,999,99
3019,1,29,17,0,*?*?*?*?*?*?*?*?*?*?*?*?*?*?*?*?*?*?*?*?*?*?,9.5,7.0,90,100223,0,-0,321,0.0,-0.0,0.0,0,0,0,0,230,0.0,10,5,9999,99999,9,999999999,0.3,999,999,99
3019,1,29,18,0,*?*?*?*?*?*?*?*?*?*?*?*?*?*?*?*?*?*?*?*?*?*?,8.5,6.9,96,100223,0,-0,317,0.0,-0.0,0.0,0,0,0,0,230,0.0,10,5,9999,99999,9,999999999,0.3,999,999,99
3019,1,29,19,0,*?*?*?*?*?*?*?*?*?*?*?*?*?*?*?*?*?*?*?*?*?*?,8.5,6.6,95,100223,0,-0,317,0.0,-0.0,0.0,0,0,0,0,233,0.0,10,5,9999,99999,9,999999999,0.1,999,999,99
3019,1,29,20,0,*?*?*?*?*?*?*?*?*?*?*?*?*?*?*?*?*?*?*?*?*?*?,7.6,5.9,96,100223,0,-0,313,0.0,-0.0,0.0,0,0,0,0,237,0.0,10,5,9999,99999,9,999999999,0.2,999,999,99
3019,1,29,21,0,*?*?*?*?*?*?*?*?*?*?*?*?*?*?*?*?*?*?*?*?*?*?,6.9,5.0,94,100223,0,-0,310,0.0,-0.0,0.0,0,0,0,0,240,0.0,10,5,9999,99999,9,999999999,0.1,999,999,99
3019,1,29,22,0,*?*?*?*?*?*?*?*?*?*?*?*?*?*?*?*?*?*?*?*?*?*?,7.0,4.6,91,100223,0,-0,311,0.0,-0.0,0.0,0,0,0,0,243,0.0,10,5,9999,99999,9,999999999,0.1,999,999,99
3019,1,29,23,0,*?*?*?*?*?*?*?*?*?*?*?*?*?*?*?*?*?*?*?*?*?*?,8.8,5.8,88,100223,0,-0,318,0.0,-0.0,0.0,0,0,0,0,247,0.0,10,5,9999,99999,9,999999999,0.3,999,999,99
3019,1,29,24,0,*?*?*?*?*?*?*?*?*?*?*?*?*?*?*?*?*?*?*?*?*?*?,6.1,6.1,100,100223,0,-0,306,0.0,-0.0,0.0,0,0,0,0,250,0.0,10,5,9999,99999,9,999999999,0.0,999,999,99
3019,1,30,1,0,*?*?*?*?*?*?*?*?*?*?*?*?*?*?*?*?*?*?*?*?*?*?,10.8,6.6,75,100912,0,-0,327,0.0,-0.0,0.0,0,0,0,0,252,0.0,10,5,9999,99999,9,999999999,0.0,999,999,99
3019,1,30,2,0,*?*?*?*?*?*?*?*?*?*?*?*?*?*?*?*?*?*?*?*?*?*?,11.1,6.9,75,100912,0,-0,329,0.0,-0.0,0.0,0,0,0,0,253,0.0,10,5,9999,99999,9,999999999,0.0,999,999,99
3019,1,30,3,0,*?*?*?*?*?*?*?*?*?*?*?*?*?*?*?*?*?*?*?*?*?*?,11.0,6.6,74,100912,0,-0,328,0.0,-0.0,0.0,0,0,0,0,255,0.0,10,5,9999,99999,9,999999999,0.0,999,999,99
3019,1,30,4,0,*?*?*?*?*?*?*?*?*?*?*?*?*?*?*?*?*?*?*?*?*?*?,11.0,7.9,81,100912,0,-0,328,0.0,-0.0,0.0,0,0,0,0,257,0.0,10,5,9999,99999,9,999999999,0.0,999,999,99
3019,1,30,5,0,*?*?*?*?*?*?*?*?*?*?*?*?*?*?*?*?*?*?*?*?*?*?,10.7,7.9,83,100912,0,-0,327,0.0,-0.0,0.0,0,0,0,0,258,0.0,10,5,9999,99999,9,999999999,0.0,999,999,99
3019,1,30,6,0,*?*?*?*?*?*?*?*?*?*?*?*?*?*?*?*?*?*?*?*?*?*?,11.2,7.4,78,100912,0,-0,329,0.0,-0.0,0.0,0,0,0,0,260,0.0,10,5,9999,99999,9,999999999,0.0,999,999,99
3019,1,30,7,0,*?*?*?*?*?*?*?*?*?*?*?*?*?*?*?*?*?*?*?*?*?*?,10.7,7.1,79,100912,0,-0,327,0.0,-0.0,0.0,0,0,0,0,260,0.0,10,5,9999,99999,9,999999999,0.0,999,999,99
3019,1,30,8,0,*?*?*?*?*?*?*?*?*?*?*?*?*?*?*?*?*?*?*?*?*?*?,10.8,7.7,81,100912,93,1408,327,4.0,0.0,4.0,505,-0,505,161,260,0.0,10,5,9999,99999,9,999999999,0.0,999,999,99
3019,1,30,9,0,*?*?*?*?*?*?*?*?*?*?*?*?*?*?*?*?*?*?*?*?*?*?,10.9,7.7,81,100912,265,1409,324,65.2,46.1,56.5,7201,3516,6654,1209,260,0.0,9,5,9999,99999,9,999999999,0.2,999,999,99
3019,1,30,10,0,*?*?*?*?*?*?*?*?*?*?*?*?*?*?*?*?*?*?*?*?*?*?,11.3,7.9,79,100912,396,1408,326,109.6,51.8,95.0,12032,4613,10747,2558,260,0.0,9,5,9999,99999,9,999999999,0.1,999,999,99
3019,1,30,11,0,*?*?*?*?*?*?*?*?*?*?*?*?*?*?*?*?*?*?*?*?*?*?,11.7,8.8,82,100912,477,1407,327,137.2,53.8,119.0,15072,4992,13442,3307,260,0.0,9,5,9999,99999,9,999999999,0.6,999,999,99
3019,1,30,12,0,*?*?*?*?*?*?*?*?*?*?*?*?*?*?*?*?*?*?*?*?*?*?,11.8,8.1,78,100912,503,1407,328,146.0,54.3,126.6,16042,5101,14299,3559,260,0.0,9,5,9999,99999,9,999999999,0.2,999,999,99
3019,1,30,13,0,*?*?*?*?*?*?*?*?*?*?*?*?*?*?*?*?*?*?*?*?*?*?,12.0,8.0,77,100912,472,1407,329,135.5,53.7,117.5,14883,4983,13272,3260,262,0.0,9,5,9999,99999,9,999999999,0.0,999,999,99
3019,1,30,14,0,*?*?*?*?*?*?*?*?*?*?*?*?*?*?*?*?*?*?*?*?*?*?,12.2,8.9,81,100912,386,1406,330,106.4,51.6,92.3,11678,4561,10433,2474,263,0.0,9,5,9999,99999,9,999999999,0.0,999,999,99
3019,1,30,15,0,*?*?*?*?*?*?*?*?*?*?*?*?*?*?*?*?*?*?*?*?*?*?,12.1,9.8,86,100912,252,1411,333,34.9,0.0,34.9,4087,0,4093,1363,265,0.0,10,5,9999,99999,9,999999999,0.0,999,999,99
3019,1,30,16,0,*?*?*?*?*?*?*?*?*?*?*?*?*?*?*?*?*?*?*?*?*?*?,12.0,10.1,88,100912,77,1412,332,0.8,0.0,0.8,110,-0,110,32,267,0.0,10,5,9999,99999,9,999999999,0.0,999,999,99
3019,1,30,17,0,*?*?*?*?*?*?*?*?*?*?*?*?*?*?*?*?*?*?*?*?*?*?,11.7,10.3,91,100912,0,-0,331,0.0,-0.0,0.0,0,0,0,0,268,0.0,10,5,9999,99999,9,999999999,0.0,999,999,99
3019,1,30,18,0,*?*?*?*?*?*?*?*?*?*?*?*?*?*?*?*?*?*?*?*?*?*?,11.6,10.3,91,100912,0,-0,330,0.0,-0.0,0.0,0,0,0,0,270,0.0,10,5,9999,99999,9,999999999,0.0,999,999,99
3019,1,30,19,0,*?*?*?*?*?*?*?*?*?*?*?*?*?*?*?*?*?*?*?*?*?*?,11.3,10.2,93,100912,0,-0,329,0.0,-0.0,0.0,0,0,0,0,262,0.0,10,5,9999,99999,9,999999999,0.3,999,999,99
3019,1,30,20,0,*?*?*?*?*?*?*?*?*?*?*?*?*?*?*?*?*?*?*?*?*?*?,11.2,10.8,97,100912,0,-0,328,0.0,-0.0,0.0,0,0,0,0,253,0.0,10,5,9999,99999,9,999999999,0.0,999,999,99
3019,1,30,21,0,*?*?*?*?*?*?*?*?*?*?*?*?*?*?*?*?*?*?*?*?*?*?,10.9,10.4,97,100912,0,-0,327,0.0,-0.0,0.0,0,0,0,0,245,0.0,10,5,9999,99999,9,999999999,0.9,999,999,99
3019,1,30,22,0,*?*?*?*?*?*?*?*?*?*?*?*?*?*?*?*?*?*?*?*?*?*?,11.3,10.9,97,100912,0,-0,329,0.0,-0.0,0.0,0,0,0,0,237,0.0,10,5,9999,99999,9,999999999,0.1,999,999,99
3019,1,30,23,0,*?*?*?*?*?*?*?*?*?*?*?*?*?*?*?*?*?*?*?*?*?*?,11.2,10.7,96,100912,0,-0,328,0.0,-0.0,0.0,0,0,0,0,228,0.0,10,5,9999,99999,9,999999999,1.3,999,999,99
3019,1,30,24,0,*?*?*?*?*?*?*?*?*?*?*?*?*?*?*?*?*?*?*?*?*?*?,10.5,6.1,75,100912,0,-0,326,0.0,-0.0,0.0,0,0,0,0,250,0.0,10,5,9999,99999,9,999999999,0.1,999,999,99
3019,1,31,1,0,*?*?*?*?*?*?*?*?*?*?*?*?*?*?*?*?*?*?*?*?*?*?,11.2,9.4,89,101328,0,-0,329,0.0,-0.0,0.0,0,0,0,0,225,0.0,10,5,9999,99999,9,999999999,0.0,999,999,99
3019,1,31,2,0,*?*?*?*?*?*?*?*?*?*?*?*?*?*?*?*?*?*?*?*?*?*?,11.2,8.9,86,101328,0,-0,329,0.0,-0.0,0.0,0,0,0,0,230,0.0,10,5,9999,99999,9,999999999,0.0,999,999,99
3019,1,31,3,0,*?*?*?*?*?*?*?*?*?*?*?*?*?*?*?*?*?*?*?*?*?*?,11.7,8.8,83,101328,0,-0,331,0.0,-0.0,0.0,0,0,0,0,235,0.0,10,5,9999,99999,9,999999999,0.0,999,999,99
3019,1,31,4,0,*?*?*?*?*?*?*?*?*?*?*?*?*?*?*?*?*?*?*?*?*?*?,11.2,9.3,87,101328,0,-0,329,0.0,-0.0,0.0,0,0,0,0,240,0.0,10,5,9999,99999,9,999999999,0.1,999,999,99
3019,1,31,5,0,*?*?*?*?*?*?*?*?*?*?*?*?*?*?*?*?*?*?*?*?*?*?,11.0,10.1,93,101328,0,-0,328,0.0,-0.0,0.0,0,0,0,0,245,0.0,10,5,9999,99999,9,999999999,0.0,999,999,99
3019,1,31,6,0,*?*?*?*?*?*?*?*?*?*?*?*?*?*?*?*?*?*?*?*?*?*?,11.1,9.9,92,101328,0,-0,328,0.0,-0.0,0.0,0,0,0,0,250,0.0,10,5,9999,99999,9,999999999,0.0,999,999,99
3019,1,31,7,0,*?*?*?*?*?*?*?*?*?*?*?*?*?*?*?*?*?*?*?*?*?*?,11.0,9.8,92,101328,0,-0,328,0.0,-0.0,0.0,0,0,0,0,253,0.0,10,5,9999,99999,9,999999999,0.0,999,999,99
3019,1,31,8,0,*?*?*?*?*?*?*?*?*?*?*?*?*?*?*?*?*?*?*?*?*?*?,10.9,9.7,92,101328,98,1405,320,11.4,41.3,8.6,1322,1728,1374,142,257,0.0,8,4,9999,99999,9,999999999,0.0,999,999,99
3019,1,31,9,0,*?*?*?*?*?*?*?*?*?*?*?*?*?*?*?*?*?*?*?*?*?*?,11.5,10.2,91,101328,270,1406,323,88.8,116.6,66.5,9729,8958,7738,1425,260,0.0,8,4,9999,99999,9,999999999,0.0,999,999,99
3019,1,31,10,0,*?*?*?*?*?*?*?*?*?*?*?*?*?*?*?*?*?*?*?*?*?*?,12.1,10.5,90,101328,402,1409,329,111.6,52.0,96.8,12252,4645,10942,2611,263,0.0,9,5,9999,99999,9,999999999,0.1,999,999,99
3019,1,31,11,0,*?*?*?*?*?*?*?*?*?*?*?*?*?*?*?*?*?*?*?*?*?*?,12.3,9.9,85,101328,483,1407,330,139.3,54.0,120.8,15297,5026,13639,3366,267,0.0,9,5,9999,99999,9,999999999,0.1,999,999,99
3019,1,31,12,0,*?*?*?*?*?*?*?*?*?*?*?*?*?*?*?*?*?*?*?*?*?*?,12.0,9.3,83,101328,509,1406,329,148.2,54.4,128.5,16277,5128,14506,3621,270,0.0,9,5,9999,99999,9,999999999,0.0,999,999,99
3019,1,31,13,0,*?*?*?*?*?*?*?*?*?*?*?*?*?*?*?*?*?*?*?*?*?*?,12.3,9.2,81,101328,479,1409,330,137.7,53.9,119.4,15124,5009,13486,3323,267,0.0,9,5,9999,99999,9,999999999,0.0,999,999,99
3019,1,31,14,0,*?*?*?*?*?*?*?*?*?*?*?*?*?*?*?*?*?*?*?*?*?*?,12.3,9.8,85,101328,393,1408,330,108.6,51.8,94.2,11919,4598,10647,2532,263,0.0,9,5,9999,99999,9,999999999,0.0,999,999,99
3019,1,31,15,0,*?*?*?*?*?*?*?*?*?*?*?*?*?*?*?*?*?*?*?*?*?*?,12.4,10.2,86,101328,258,1408,334,36.2,0.0,36.2,4230,0,4237,1412,260,0.0,10,5,9999,99999,9,999999999,0.0,999,999,99
3019,1,31,16,0,*?*?*?*?*?*?*?*?*?*?*?*?*?*?*?*?*?*?*?*?*?*?,12.3,11.0,91,101328,83,1409,333,2.0,0.0,2.0,265,-0,264,82,257,0.0,10,5,9999,99999,9,999999999,0.6,999,999,99
3019,1,31,17,0,*?*?*?*?*?*?*?*?*?*?*?*?*?*?*?*?*?*?*?*?*?*?,11.8,11.0,94,101328,0,-0,331,0.0,-0.0,0.0,0,0,0,0,253,0.0,10,5,9999,99999,9,999999999,0.0,999,999,99
3019,1,31,18,0,*?*?*?*?*?*?*?*?*?*?*?*?*?*?*?*?*?*?*?*?*?*?,11.9,11.2,95,101328,0,-0,332,0.0,-0.0,0.0,0,0,0,0,250,0.0,10,5,9999,99999,9,999999999,0.0,999,999,99
3019,1,31,19,0,*?*?*?*?*?*?*?*?*?*?*?*?*?*?*?*?*?*?*?*?*?*?,11.4,11.2,98,101328,0,-0,329,0.0,-0.0,0.0,0,0,0,0,250,0.0,10,5,9999,99999,9,999999999,0.0,999,999,99
3019,1,31,20,0,*?*?*?*?*?*?*?*?*?*?*?*?*?*?*?*?*?*?*?*?*?*?,11.8,10.9,94,101328,0,-0,331,0.0,-0.0,0.0,0,0,0,0,250,0.0,10,5,9999,99999,9,999999999,0.0,999,999,99
3019,1,31,21,0,*?*?*?*?*?*?*?*?*?*?*?*?*?*?*?*?*?*?*?*?*?*?,11.3,10.4,93,101328,0,-0,329,0.0,-0.0,0.0,0,0,0,0,250,0.0,10,5,9999,99999,9,999999999,0.0,999,999,99
3019,1,31,22,0,*?*?*?*?*?*?*?*?*?*?*?*?*?*?*?*?*?*?*?*?*?*?,12.1,11.0,93,101328,0,-0,333,0.0,-0.0,0.0,0,0,0,0,250,0.0,10,5,9999,99999,9,999999999,0.0,999,999,99
3019,1,31,23,0,*?*?*?*?*?*?*?*?*?*?*?*?*?*?*?*?*?*?*?*?*?*?,11.5,10.5,94,101328,0,-0,330,0.0,-0.0,0.0,0,0,0,0,250,0.0,10,5,9999,99999,9,999999999,0.0,999,999,99
3019,1,31,24,0,*?*?*?*?*?*?*?*?*?*?*?*?*?*?*?*?*?*?*?*?*?*?,11.1,10.1,93,101328,0,-0,328,0.0,-0.0,0.0,0,0,0,0,220,0.0,10,5,9999,99999,9,999999999,0.0,999,999,99
3019,2,1,1,0,*?*?*?*?*?*?*?*?*?*?*?*?*?*?*?*?*?*?*?*?*?*?,10.3,9.9,97,100357,0,-0,324,0.0,-0.0,0.0,0,0,0,0,253,0.0,10,5,9999,99999,9,999999999,0.0,999,999,99
3019,2,1,2,0,*?*?*?*?*?*?*?*?*?*?*?*?*?*?*?*?*?*?*?*?*?*?,10.3,9.7,96,100357,0,-0,325,0.0,-0.0,0.0,0,0,0,0,257,0.0,10,5,9999,99999,9,999999999,0.0,999,999,99
3019,2,1,3,0,*?*?*?*?*?*?*?*?*?*?*?*?*?*?*?*?*?*?*?*?*?*?,9.8,9.8,99,100357,0,-0,322,0.0,-0.0,0.0,0,0,0,0,260,0.0,10,5,9999,99999,9,999999999,0.0,999,999,99
3019,2,1,4,0,*?*?*?*?*?*?*?*?*?*?*?*?*?*?*?*?*?*?*?*?*?*?,8.8,8.8,99,100357,0,-0,318,0.0,-0.0,0.0,0,0,0,0,263,0.0,10,5,9999,99999,9,999999999,0.0,999,999,99
3019,2,1,5,0,*?*?*?*?*?*?*?*?*?*?*?*?*?*?*?*?*?*?*?*?*?*?,9.3,8.4,94,100357,0,-0,320,0.0,-0.0,0.0,0,0,0,0,267,0.0,10,5,9999,99999,9,999999999,0.0,999,999,99
3019,2,1,6,0,*?*?*?*?*?*?*?*?*?*?*?*?*?*?*?*?*?*?*?*?*?*?,8.6,8.3,97,100357,0,-0,317,0.0,-0.0,0.0,0,0,0,0,270,0.0,10,5,9999,99999,9,999999999,0.0,999,999,99
3019,2,1,7,0,*?*?*?*?*?*?*?*?*?*?*?*?*?*?*?*?*?*?*?*?*?*?,8.0,7.6,96,100357,0,-0,315,0.0,-0.0,0.0,0,0,0,0,273,0.0,10,5,9999,99999,9,999999999,0.0,999,999,99
3019,2,1,8,0,*?*?*?*?*?*?*?*?*?*?*?*?*?*?*?*?*?*?*?*?*?*?,8.9,8.0,94,100357,104,1413,318,6.0,0.0,6.0,751,-0,751,242,277,0.0,10,5,9999,99999,9,999999999,0.0,999,999,99
3019,2,1,9,0,*?*?*?*?*?*?*?*?*?*?*?*?*?*?*?*?*?*?*?*?*?*?,9.8,8.9,94,100357,276,1407,319,69.0,46.8,59.8,7616,3641,7029,1284,280,0.0,9,5,9999,99999,9,999999999,0.0,999,999,99
3019,2,1,10,0,*?*?*?*?*?*?*?*?*?*?*?*?*?*?*?*?*?*?*?*?*?*?,11.0,8.9,86,100357,408,1408,324,113.7,52.2,98.5,12475,4680,11140,2665,283,0.0,9,5,9999,99999,9,999999999,0.0,999,999,99
3019,2,1,11,0,*?*?*?*?*?*?*?*?*?*?*?*?*?*?*?*?*?*?*?*?*?*?,12.4,9.2,80,100357,489,1406,334,81.4,0.0,81.4,9535,0,9562,3406,287,0.0,10,5,9999,99999,9,999999999,0.0,999,999,99
3019,2,1,12,0,*?*?*?*?*?*?*?*?*?*?*?*?*?*?*?*?*?*?*?*?*?*?,13.7,9.2,74,100357,516,1408,340,86.6,0.0,86.6,10152,0,10182,3656,290,0.0,10,5,9999,99999,9,999999999,0.0,999,999,99
3019,2,1,13,0,*?*?*?*?*?*?*?*?*?*?*?*?*?*?*?*?*?*?*?*?*?*?,13.5,9.3,75,100357,485,1407,340,80.6,0.0,80.6,9433,0,9460,3366,290,0.0,10,5,9999,99999,9,999999999,0.4,999,999,99
3019,2,1,14,0,*?*?*?*?*?*?*?*?*?*?*?*?*?*?*?*?*?*?*?*?*?*?,13.9,8.9,72,100357,399,1406,341,63.8,0.0,63.8,7448,0,7467,2590,290,0.0,10,5,9999,99999,9,999999999,1.0,999,999,99
3019,2,1,15,0,*?*?*?*?*?*?*?*?*?*?*?*?*?*?*?*?*?*?*?*?*?*?,13.5,8.0,69,100357,264,1406,340,37.4,0.0,37.4,4373,0,4381,1463,290,0.0,10,5,9999,99999,9,999999999,1.0,999,999,99
3019,2,1,16,0,*?*?*?*?*?*?*?*?*?*?*?*?*?*?*?*?*?*?*?*?*?*?,13.7,8.5,71,100357,89,1404,341,3.2,0.0,3.2,416,-0,415,131,290,0.0,10,5,9999,99999,9,999999999,0.1,999,999,99
3019,2,1,17,0,*?*?*?*?*?*?*?*?*?*?*?*?*?*?*?*?*?*?*?*?*?*?,13.1,7.4,68,100357,0,-0,338,0.0,-0.0,0.0,0,0,0,0,290,0.0,10,5,9999,99999,9,999999999,0.0,999,999,99
3019,2,1,18,0,*?*?*?*?*?*?*?*?*?*?*?*?*?*?*?*?*?*?*?*?*?*?,11.5,8.0,78,100357,0,-0,330,0.0,-0.0,0.0,0,0,0,0,290,0.0,10,5,9999,99999,9,999999999,0.0,999,999,99
3019,2,1,19,0,*?*?*?*?*?*?*?*?*?*?*?*?*?*?*?*?*?*?*?*?*?*?,10.3,7.4,82,100357,0,-0,325,0.0,-0.0,0.0,0,0,0,0,297,0.0,10,5,9999,99999,9,999999999,0.0,999,999,99
3019,2,1,20,0,*?*?*?*?*?*?*?*?*?*?*?*?*?*?*?*?*?*?*?*?*?*?,10.6,7.3,79,100357,0,-0,326,0.0,-0.0,0.0,0,0,0,0,303,0.0,10,5,9999,99999,9,999999999,0.0,999,999,99
3019,2,1,21,0,*?*?*?*?*?*?*?*?*?*?*?*?*?*?*?*?*?*?*?*?*?*?,10.8,8.1,83,100357,0,-0,327,0.0,-0.0,0.0,0,0,0,0,310,0.0,10,5,9999,99999,9,999999999,0.0,999,999,99
3019,2,1,22,0,*?*?*?*?*?*?*?*?*?*?*?*?*?*?*?*?*?*?*?*?*?*?,10.0,7.0,81,100357,0,-0,324,0.0,-0.0,0.0,0,0,0,0,317,0.0,10,5,9999,99999,9,999999999,0.0,999,999,99
3019,2,1,23,0,*?*?*?*?*?*?*?*?*?*?*?*?*?*?*?*?*?*?*?*?*?*?,10.0,7.3,83,100357,0,-0,324,0.0,-0.0,0.0,0,0,0,0,323,0.0,10,5,9999,99999,9,999999999,0.7,999,999,99
3019,2,1,24,0,*?*?*?*?*?*?*?*?*?*?*?*?*?*?*?*?*?*?*?*?*?*?,10.9,10.3,95,100357,0,-0,327,0.0,-0.0,0.0,0,0,0,0,250,0.0,10,5,9999,99999,9,999999999,0.0,999,999,99
3019,2,2,1,0,*?*?*?*?*?*?*?*?*?*?*?*?*?*?*?*?*?*?*?*?*?*?,9.7,9.2,100,101938,0,-0,322,0.0,-0.0,0.0,0,0,0,0,333,1.5,10,5,9999,99999,9,999999999,1.0,999,999,99
3019,2,2,2,0,*?*?*?*?*?*?*?*?*?*?*?*?*?*?*?*?*?*?*?*?*?*?,9.6,9.6,100,101938,0,-0,321,0.0,-0.0,0.0,0,0,0,0,337,1.0,10,5,9999,99999,9,999999999,1.6,999,999,99
3019,2,2,3,0,*?*?*?*?*?*?*?*?*?*?*?*?*?*?*?*?*?*?*?*?*?*?,9.4,9.3,100,101938,0,-0,320,0.0,-0.0,0.0,0,0,0,0,340,0.5,10,5,9999,99999,9,999999999,1.9,999,999,99
3019,2,2,4,0,*?*?*?*?*?*?*?*?*?*?*?*?*?*?*?*?*?*?*?*?*?*?,9.2,9.2,100,101938,0,-0,320,0.0,-0.0,0.0,0,0,0,0,343,1.0,10,5,9999,99999,9,999999999,1.5,999,999,99
3019,2,2,5,0,*?*?*?*?*?*?*?*?*?*?*?*?*?*?*?*?*?*?*?*?*?*?,9.3,9.3,100,101938,0,-0,320,0.0,-0.0,0.0,0,0,0,0,347,0.5,10,5,9999,99999,9,999999999,1.0,999,999,99
3019,2,2,6,0,*?*?*?*?*?*?*?*?*?*?*?*?*?*?*?*?*?*?*?*?*?*?,9.5,9.2,100,101938,0,-0,321,0.0,-0.0,0.0,0,0,0,0,350,1.5,10,5,9999,99999,9,999999999,0.1,999,999,99
3019,2,2,7,0,*?*?*?*?*?*?*?*?*?*?*?*?*?*?*?*?*?*?*?*?*?*?,9.3,9.3,100,101938,0,-0,320,0.0,-0.0,0.0,0,0,0,0,350,1.0,10,5,9999,99999,9,999999999,0.0,999,999,99
3019,2,2,8,0,*?*?*?*?*?*?*?*?*?*?*?*?*?*?*?*?*?*?*?*?*?*?,9.5,9.4,100,101938,109,1407,321,7.1,0.0,7.1,877,-0,877,284,350,0.5,10,5,9999,99999,9,999999999,0.8,999,999,99
3019,2,2,9,0,*?*?*?*?*?*?*?*?*?*?*?*?*?*?*?*?*?*?*?*?*?*?,9.5,9.6,100,101938,282,1408,321,40.9,0.0,40.9,4767,0,4776,1604,350,0.5,10,5,9999,99999,9,999999999,3.7,999,999,99
3019,2,2,10,0,*?*?*?*?*?*?*?*?*?*?*?*?*?*?*?*?*?*?*?*?*?*?,10.7,10.7,100,101938,414,1408,326,66.6,0.0,66.6,7780,0,7800,2718,350,1.5,10,5,9999,99999,9,999999999,1.6,999,999,99
3019,2,2,11,0,*?*?*?*?*?*?*?*?*?*?*?*?*?*?*?*?*?*?*?*?*?*?,10.4,10.4,100,101938,496,1408,325,82.7,0.0,82.7,9674,0,9702,3467,350,2.6,10,5,9999,99999,9,999999999,2.8,999,999,99
3019,2,2,12,0,*?*?*?*?*?*?*?*?*?*?*?*?*?*?*?*?*?*?*?*?*?*?,10.6,10.7,100,101938,522,1406,326,87.9,0.0,87.9,10302,0,10332,3718,350,1.5,10,5,9999,99999,9,999999999,0.5,999,999,99
3019,2,2,13,0,*?*?*?*?*?*?*?*?*?*?*?*?*?*?*?*?*?*?*?*?*?*?,10.5,9.3,100,101938,492,1408,326,81.9,0.0,81.9,9584,0,9611,3429,348,2.1,10,5,9999,99999,9,999999999,1.5,999,999,99
3019,2,2,14,0,*?*?*?*?*?*?*?*?*?*?*?*?*?*?*?*?*?*?*?*?*?*?,10.9,10.1,100,101938,406,1408,327,65.1,0.0,65.1,7604,0,7623,2649,347,2.1,10,5,9999,99999,9,999999999,0.0,999,999,99
3019,2,2,15,0,*?*?*?*?*?*?*?*?*?*?*?*?*?*?*?*?*?*?*?*?*?*?,10.8,10.4,100,101938,271,1409,327,38.7,0.0,38.7,4523,0,4531,1515,345,1.5,10,5,9999,99999,9,999999999,0.0,999,999,99
3019,2,2,16,0,*?*?*?*?*?*?*?*?*?*?*?*?*?*?*?*?*?*?*?*?*?*?,10.8,10.8,100,101938,95,1400,327,4.4,0.0,4.4,564,-0,564,180,343,1.0,10,5,9999,99999,9,999999999,0.0,999,999,99
3019,2,2,17,0,*?*?*?*?*?*?*?*?*?*?*?*?*?*?*?*?*?*?*?*?*?*?,10.4,10.1,100,101938,0,-0,325,0.0,-0.0,0.0,0,0,0,0,342,1.5,10,5,9999,99999,9,999999999,0.0,999,999,99
3019,2,2,18,0,*?*?*?*?*?*?*?*?*?*?*?*?*?*?*?*?*?*?*?*?*?*?,10.5,9.6,100,101938,0,-0,325,0.0,-0.0,0.0,0,0,0,0,340,1.0,10,5,9999,99999,9,999999999,0.0,999,999,99
3019,2,2,19,0,*?*?*?*?*?*?*?*?*?*?*?*?*?*?*?*?*?*?*?*?*?*?,9.7,9.6,100,101938,0,-0,322,0.0,-0.0,0.0,0,0,0,0,338,1.0,10,5,9999,99999,9,999999999,0.0,999,999,99
3019,2,2,20,0,*?*?*?*?*?*?*?*?*?*?*?*?*?*?*?*?*?*?*?*?*?*?,10.3,9.8,100,101938,0,-0,324,0.0,-0.0,0.0,0,0,0,0,337,0.5,10,5,9999,99999,9,999999999,0.1,999,999,99
3019,2,2,21,0,*?*?*?*?*?*?*?*?*?*?*?*?*?*?*?*?*?*?*?*?*?*?,9.9,9.9,100,101938,0,-0,323,0.0,-0.0,0.0,0,0,0,0,335,1.5,10,5,9999,99999,9,999999999,0.1,999,999,99
3019,2,2,22,0,*?*?*?*?*?*?*?*?*?*?*?*?*?*?*?*?*?*?*?*?*?*?,10.0,9.9,100,101938,0,-0,323,0.0,-0.0,0.0,0,0,0,0,333,1.0,10,5,9999,99999,9,999999999,0.2,999,999,99
3019,2,2,23,0,*?*?*?*?*?*?*?*?*?*?*?*?*?*?*?*?*?*?*?*?*?*?,10.9,10.9,100,101938,0,-0,327,0.0,-0.0,0.0,0,0,0,0,332,0.0,10,5,9999,99999,9,999999999,0.0,999,999,99
3019,2,2,24,0,*?*?*?*?*?*?*?*?*?*?*?*?*?*?*?*?*?*?*?*?*?*?,9.9,8.3,98,101938,0,-0,323,0.0,-0.0,0.0,0,0,0,0,330,0.5,10,5,9999,99999,9,999999999,0.2,999,999,99
3019,2,3,1,0,*?*?*?*?*?*?*?*?*?*?*?*?*?*?*?*?*?*?*?*?*?*?,12.5,10.2,85,102099,0,-0,335,0.0,-0.0,0.0,0,0,0,0,312,1.5,10,5,9999,99999,9,999999999,0.0,999,999,99
3019,2,3,2,0,*?*?*?*?*?*?*?*?*?*?*?*?*?*?*?*?*?*?*?*?*?*?,13.1,9.8,80,102099,0,-0,337,0.0,-0.0,0.0,0,0,0,0,293,1.0,10,5,9999,99999,9,999999999,0.0,999,999,99
3019,2,3,3,0,*?*?*?*?*?*?*?*?*?*?*?*?*?*?*?*?*?*?*?*?*?*?,12.5,10.1,84,102099,0,-0,335,0.0,-0.0,0.0,0,0,0,0,275,0.5,10,5,9999,99999,9,999999999,0.0,999,999,99
3019,2,3,4,0,*?*?*?*?*?*?*?*?*?*?*?*?*?*?*?*?*?*?*?*?*?*?,12.9,9.7,81,102099,0,-0,337,0.0,-0.0,0.0,0,0,0,0,257,1.0,10,5,9999,99999,9,999999999,0.0,999,999,99
3019,2,3,5,0,*?*?*?*?*?*?*?*?*?*?*?*?*?*?*?*?*?*?*?*?*?*?,12.4,9.8,84,102099,0,-0,334,0.0,-0.0,0.0,0,0,0,0,238,0.5,10,5,9999,99999,9,999999999,0.0,999,999,99
3019,2,3,6,0,*?*?*?*?*?*?*?*?*?*?*?*?*?*?*?*?*?*?*?*?*?*?,11.8,9.9,88,102099,0,-0,331,0.0,-0.0,0.0,0,0,0,0,220,1.5,10,5,9999,99999,9,999999999,0.0,999,999,99
3019,2,3,7,0,*?*?*?*?*?*?*?*?*?*?*?*?*?*?*?*?*?*?*?*?*?*?,12.1,9.7,85,102099,0,-0,326,0.0,-0.0,0.0,0,0,0,0,228,1.0,8,4,9999,99999,9,999999999,0.0,999,999,99
3019,2,3,8,0,*?*?*?*?*?*?*?*?*?*?*?*?*?*?*?*?*?*?*?*?*?*?,12.3,10.2,86,102099,115,1411,330,14.2,23.2,12.3,1643,1172,1544,255,237,0.5,9,5,9999,99999,9,999999999,0.0,999,999,99
3019,2,3,9,0,*?*?*?*?*?*?*?*?*?*?*?*?*?*?*?*?*?*?*?*?*?*?,12.3,9.3,81,102099,288,1408,327,96.7,119.2,72.4,10581,9411,8404,1558,245,0.5,8,4,9999,99999,9,999999999,0.0,999,999,99
3019,2,3,10,0,*?*?*?*?*?*?*?*?*?*?*?*?*?*?*?*?*?*?*?*?*?*?,13.0,9.1,77,102099,420,1407,334,117.9,52.5,102.2,12939,4744,11550,2776,253,1.5,9,5,9999,99999,9,999999999,0.0,999,999,99
3019,2,3,11,0,*?*?*?*?*?*?*?*?*?*?*?*?*?*?*?*?*?*?*?*?*?*?,13.9,7.9,67,102099,502,1406,338,145.8,54.3,126.4,16013,5102,14272,3552,262,2.6,9,5,9999,99999,9,999999999,0.0,999,999,99
3019,2,3,12,0,*?*?*?*?*?*?*?*?*?*?*?*?*?*?*?*?*?*?*?*?*?*?,14.5,7.1,61,102099,529,1407,340,154.9,54.8,134.3,17013,5196,15157,3817,270,1.5,9,5,9999,99999,9,999999999,0.0,999,999,99
3019,2,3,13,0,*?*?*?*?*?*?*?*?*?*?*?*?*?*?*?*?*?*?*?*?*?*?,14.5,7.7,63,102099,498,1406,340,144.5,54.2,125.3,15868,5087,14144,3514,272,2.1,9,5,9999,99999,9,999999999,0.0,999,999,99
3019,2,3,14,0,*?*?*?*?*?*?*?*?*?*?*?*?*?*?*?*?*?*?*?*?*?*?,14.4,6.9,60,102099,412,1405,340,115.3,52.3,100.0,12660,4706,11303,2708,273,2.1,9,5,9999,99999,9,999999999,0.0,999,999,99
3019,2,3,15,0,*?*?*?*?*?*?*?*?*?*?*?*?*?*?*?*?*?*?*?*?*?*?,14.2,8.3,67,102099,277,1406,339,69.4,46.9,60.2,7664,3654,7072,1292,275,1.5,9,5,9999,99999,9,999999999,0.0,999,999,99
3019,2,3,16,0,*?*?*?*?*?*?*?*?*?*?*?*?*?*?*?*?*?*?*?*?*?*?,14.6,7.3,61,102099,102,1409,341,9.9,18.2,8.6,1159,863,1093,177,277,1.0,9,5,9999,99999,9,999999999,0.0,999,999,99
3019,2,3,17,0,*?*?*?*?*?*?*?*?*?*?*?*?*?*?*?*?*?*?*?*?*?*?,14.3,8.9,69,102099,0,-0,343,0.0,-0.0,0.0,0,0,0,0,278,1.5,10,5,9999,99999,9,999999999,0.0,999,999,99
3019,2,3,18,0,*?*?*?*?*?*?*?*?*?*?*?*?*?*?*?*?*?*?*?*?*?*?,14.0,8.8,70,102099,0,-0,342,0.0,-0.0,0.0,0,0,0,0,280,1.0,10,5,9999,99999,9,999999999,0.0,999,999,99
3019,2,3,19,0,*?*?*?*?*?*?*?*?*?*?*?*?*?*?*?*?*?*?*?*?*?*?,13.1,8.3,72,102099,0,-0,338,0.0,-0.0,0.0,0,0,0,0,280,1.0,10,5,9999,99999,9,999999999,0.0,999,999,99
3019,2,3,20,0,*?*?*?*?*?*?*?*?*?*?*?*?*?*?*?*?*?*?*?*?*?*?,13.6,9.2,74,102099,0,-0,340,0.0,-0.0,0.0,0,0,0,0,280,0.5,10,5,9999,99999,9,999999999,0.0,999,999,99
3019,2,3,21,0,*?*?*?*?*?*?*?*?*?*?*?*?*?*?*?*?*?*?*?*?*?*?,13.1,9.3,78,102099,0,-0,338,0.0,-0.0,0.0,0,0,0,0,280,1.5,10,5,9999,99999,9,999999999,0.0,999,999,99
3019,2,3,22,0,*?*?*?*?*?*?*?*?*?*?*?*?*?*?*?*?*?*?*?*?*?*?,12.6,9.2,79,102099,0,-0,335,0.0,-0.0,0.0,0,0,0,0,280,1.0,10,5,9999,99999,9,999999999,0.0,999,999,99
3019,2,3,23,0,*?*?*?*?*?*?*?*?*?*?*?*?*?*?*?*?*?*?*?*?*?*?,12.2,9.3,82,102099,0,-0,333,0.0,-0.0,0.0,0,0,0,0,280,0.0,10,5,9999,99999,9,999999999,0.9,999,999,99
3019,2,3,24,0,*?*?*?*?*?*?*?*?*?*?*?*?*?*?*?*?*?*?*?*?*?*?,11.8,10.5,91,102099,0,-0,331,0.0,-0.0,0.0,0,0,0,0,330,0.5,10,5,9999,99999,9,999999999,0.0,999,999,99
3019,2,4,1,0,*?*?*?*?*?*?*?*?*?*?*?*?*?*?*?*?*?*?*?*?*?*?,11.1,8.1,82,101579,0,-0,329,0.0,-0.0,0.0,0,0,0,0,282,1.5,10,5,9999,99999,9,999999999,0.0,999,999,99
3019,2,4,2,0,*?*?*?*?*?*?*?*?*?*?*?*?*?*?*?*?*?*?*?*?*?*?,10.6,7.6,82,101579,0,-0,326,0.0,-0.0,0.0,0,0,0,0,283,1.0,10,5,9999,99999,9,999999999,0.0,999,999,99
3019,2,4,3,0,*?*?*?*?*?*?*?*?*?*?*?*?*?*?*?*?*?*?*?*?*?*?,10.6,8.1,84,101579,0,-0,326,0.0,-0.0,0.0,0,0,0,0,285,0.5,10,5,9999,99999,9,999999999,0.0,999,999,99
3019,2,4,4,0,*?*?*?*?*?*?*?*?*?*?*?*?*?*?*?*?*?*?*?*?*?*?,10.8,8.0,83,101579,0,-0,327,0.0,-0.0,0.0,0,0,0,0,287,1.0,10,5,9999,99999,9,999999999,0.0,999,999,99
3019,2,4,5,0,*?*?*?*?*?*?*?*?*?*?*?*?*?*?*?*?*?*?*?*?*?*?,11.1,8.4,83,101579,0,-0,328,0.0,-0.0,0.0,0,0,0,0,288,0.5,10,5,9999,99999,9,999999999,0.0,999,999,99
3019,2,4,6,0,*?*?*?*?*?*?*?*?*?*?*?*?*?*?*?*?*?*?*?*?*?*?,10.5,8.3,86,101579,0,-0,326,0.0,-0.0,0.0,0,0,0,0,290,1.5,10,5,9999,99999,9,999999999,0.0,999,999,99
3019,2,4,7,0,*?*?*?*?*?*?*?*?*?*?*?*?*?*?*?*?*?*?*?*?*?*?,9.8,7.9,88,101579,0,-0,323,0.0,-0.0,0.0,0,0,0,0,290,1.0,10,5,9999,99999,9,999999999,0.7,999,999,99
3019,2,4,8,0,*?*?*?*?*?*?*?*?*?*?*?*?*?*?*?*?*?*?*?*?*?*?,10.7,8.3,85,101579,120,1402,327,9.3,0.0,9.3,1137,-0,1137,369,290,0.5,10,5,9999,99999,9,999999999,0.0,999,999,99
3019,2,4,9,0,*?*?*?*?*?*?*?*?*?*?*?*?*?*?*?*?*?*?*?*?*?*?,11.5,9.2,85,101579,294,1407,327,75.1,47.8,65.1,8238,3914,7380,1695,290,0.5,9,5,9999,99999,9,999999999,0.0,999,999,99
3019,2,4,10,0,*?*?*?*?*?*?*?*?*?*?*?*?*?*?*?*?*?*?*?*?*?*?,12.8,9.6,81,101579,426,1406,333,120.0,52.7,104.1,13177,4776,11761,2834,290,1.5,9,5,9999,99999,9,999999999,0.0,999,999,99
3019,2,4,11,0,*?*?*?*?*?*?*?*?*?*?*?*?*?*?*?*?*?*?*?*?*?*?,13.8,10.2,79,101579,508,1405,337,148.0,54.4,128.4,16260,5126,14490,3616,290,2.6,9,5,9999,99999,9,999999999,0.0,999,999,99
3019,2,4,12,0,*?*?*?*?*?*?*?*?*?*?*?*?*?*?*?*?*?*?*?*?*?*?,14.5,10.2,75,101579,535,1405,341,157.2,54.9,136.3,17265,5219,15380,3884,290,1.5,9,5,9999,99999,9,999999999,0.0,999,999,99
3019,2,4,13,0,*?*?*?*?*?*?*?*?*?*?*?*?*?*?*?*?*?*?*?*?*?*?,14.5,10.1,75,101579,505,1406,341,146.8,54.4,127.3,16122,5113,14369,3580,287,2.1,9,5,9999,99999,9,999999999,0.0,999,999,99
3019,2,4,14,0,*?*?*?*?*?*?*?*?*?*?*?*?*?*?*?*?*?*?*?*?*?*?,14.2,9.6,73,101579,419,1406,339,117.6,52.5,102.0,12912,4741,11527,2769,283,2.1,9,5,9999,99999,9,999999999,0.0,999,999,99
3019,2,4,15,0,*?*?*?*?*?*?*?*?*?*?*?*?*?*?*?*?*?*?*?*?*?*?,14.5,9.7,73,101579,284,1407,341,71.7,47.2,62.1,7909,3722,7295,1337,280,1.5,9,5,9999,99999,9,999999999,0.0,999,999,99
3019,2,4,16,0,*?*?*?*?*?*?*?*?*?*?*?*?*?*?*?*?*?*?*?*?*?*?,14.3,8.9,70,101579,108,1403,340,12.1,20.9,10.5,1402,1022,1320,216,277,1.0,9,5,9999,99999,9,999999999,0.0,999,999,99
3019,2,4,17,0,*?*?*?*?*?*?*?*?*?*?*?*?*?*?*?*?*?*?*?*?*?*?,13.8,8.4,70,101579,0,-0,341,0.0,-0.0,0.0,0,0,0,0,273,1.5,10,5,9999,99999,9,999999999,0.0,999,999,99
3019,2,4,18,0,*?*?*?*?*?*?*?*?*?*?*?*?*?*?*?*?*?*?*?*?*?*?,12.8,8.1,73,101579,0,-0,336,0.0,-0.0,0.0,0,0,0,0,270,1.0,10,5,9999,99999,9,999999999,0.0,999,999,99
3019,2,4,19,0,*?*?*?*?*?*?*?*?*?*?*?*?*?*?*?*?*?*?*?*?*?*?,11.9,8.1,78,101579,0,-0,332,0.0,-0.0,0.0,0,0,0,0,270,1.0,10,5,9999,99999,9,999999999,0.0,999,999,99
3019,2,4,20,0,*?*?*?*?*?*?*?*?*?*?*?*?*?*?*?*?*?*?*?*?*?*?,11.7,7.7,76,101579,0,-0,331,0.0,-0.0,0.0,0,0,0,0,270,0.5,10,5,9999,99999,9,999999999,0.0,999,999,99
3019,2,4,21,0,*?*?*?*?*?*?*?*?*?*?*?*?*?*?*?*?*?*?*?*?*?*?,11.3,7.0,75,101579,0,-0,330,0.0,-0.0,0.0,0,0,0,0,270,1.5,10,5,9999,99999,9,999999999,0.0,999,999,99
3019,2,4,22,0,*?*?*?*?*?*?*?*?*?*?*?*?*?*?*?*?*?*?*?*?*?*?,12.0,6.1,67,101579,0,-0,333,0.0,-0.0,0.0,0,0,0,0,270,1.0,10,5,9999,99999,9,999999999,0.0,999,999,99
3019,2,4,23,0,*?*?*?*?*?*?*?*?*?*?*?*?*?*?*?*?*?*?*?*?*?*?,11.5,6.1,70,101579,0,-0,331,0.0,-0.0,0.0,0,0,0,0,270,0.0,10,5,9999,99999,9,999999999,0.0,999,999,99
3019,2,4,24,0,*?*?*?*?*?*?*?*?*?*?*?*?*?*?*?*?*?*?*?*?*?*?,11.7,8.8,82,101579,0,-0,331,0.0,-0.0,0.0,0,0,0,0,280,0.5,10,5,9999,99999,9,999999999,0.5,999,999,99
3019,2,5,1,0,*?*?*?*?*?*?*?*?*?*?*?*?*?*?*?*?*?*?*?*?*?*?,10.6,8.4,90,100394,0,-0,326,0.0,-0.0,0.0,0,0,0,0,272,1.5,10,5,9999,99999,9,999999999,0.0,999,999,99
3019,2,5,2,0,*?*?*?*?*?*?*?*?*?*?*?*?*?*?*?*?*?*?*?*?*?*?,10.3,9.3,98,100394,0,-0,325,0.0,-0.0,0.0,0,0,0,0,273,1.0,10,5,9999,99999,9,999999999,0.0,999,999,99
3019,2,5,3,0,*?*?*?*?*?*?*?*?*?*?*?*?*?*?*?*?*?*?*?*?*?*?,9.5,9.4,100,100394,0,-0,321,0.0,-0.0,0.0,0,0,0,0,275,0.5,10,5,9999,99999,9,999999999,0.0,999,999,99
3019,2,5,4,0,*?*?*?*?*?*?*?*?*?*?*?*?*?*?*?*?*?*?*?*?*?*?,8.6,8.7,100,100394,0,-0,317,0.0,-0.0,0.0,0,0,0,0,277,1.0,10,5,9999,99999,9,999999999,0.0,999,999,99
3019,2,5,5,0,*?*?*?*?*?*?*?*?*?*?*?*?*?*?*?*?*?*?*?*?*?*?,9.0,8.9,100,100394,0,-0,319,0.0,-0.0,0.0,0,0,0,0,278,0.5,10,5,9999,99999,9,999999999,0.0,999,999,99
3019,2,5,6,0,*?*?*?*?*?*?*?*?*?*?*?*?*?*?*?*?*?*?*?*?*?*?,9.3,9.1,100,100394,0,-0,320,0.0,-0.0,0.0,0,0,0,0,280,1.5,10,5,9999,99999,9,999999999,0.0,999,999,99
3019,2,5,7,0,*?*?*?*?*?*?*?*?*?*?*?*?*?*?*?*?*?*?*?*?*?*?,10.2,9.8,100,100394,0,-0,290,0.0,-0.0,0.0,0,0,0,0,280,1.0,0,0,9999,99999,9,999999999,0.0,999,999,99
3019,2,5,8,0,*?*?*?*?*?*?*?*?*?*?*?*?*?*?*?*?*?*?*?*?*?*?,9.8,9.4,100,100394,126,1403,319,18.2,27.0,15.8,2079,1429,1950,327,280,0.5,9,5,9999,99999,9,999999999,0.0,999,999,99
3019,2,5,9,0,*?*?*?*?*?*?*?*?*?*?*?*?*?*?*?*?*?*?*?*?*?*?,10.0,9.1,98,100394,300,1406,302,148.4,409.1,61.1,15118,31817,8875,1085,280,0.5,4,2,9999,99999,9,999999999,0.0,999,999,99
3019,2,5,10,0,*?*?*?*?*?*?*?*?*?*?*?*?*?*?*?*?*?*?*?*?*?*?,12.1,8.7,83,100394,432,1404,314,226.3,386.2,107.5,23594,34341,13651,2024,280,1.5,5,3,9999,99999,9,999999999,0.0,999,999,99
3019,2,5,11,0,*?*?*?*?*?*?*?*?*?*?*?*?*?*?*?*?*?*?*?*?*?*?,12.5,9.3,85,100394,515,1405,328,199.2,137.0,149.0,21717,13186,16980,3429,280,2.6,8,4,9999,99999,9,999999999,0.3,999,999,99
3019,2,5,12,0,*?*?*?*?*?*?*?*?*?*?*?*?*?*?*?*?*?*?*?*?*?*?,13.5,9.4,80,100394,542,1405,325,277.0,321.8,152.9,29505,31457,17544,3178,280,1.5,6,3,9999,99999,9,999999999,0.1,999,999,99
3019,2,5,13,0,*?*?*?*?*?*?*?*?*?*?*?*?*?*?*?*?*?*?*?*?*?*?,13.5,9.2,78,100394,512,1407,336,149.1,54.5,129.3,16380,5138,14597,3649,280,2.1,9,5,9999,99999,9,999999999,0.0,999,999,99
3019,2,5,14,0,*?*?*?*?*?*?*?*?*?*?*?*?*?*?*?*?*?*?*?*?*?*?,13.3,9.4,81,100394,426,1407,324,208.3,308.2,115.0,22131,27883,13400,2281,280,2.1,6,3,9999,99999,9,999999999,0.0,999,999,99
3019,2,5,15,0,*?*?*?*?*?*?*?*?*?*?*?*?*?*?*?*?*?*?*?*?*?*?,13.1,9.4,82,100394,290,1404,309,146.4,476.2,48.0,15139,37057,7271,885,280,1.5,2,1,9999,99999,9,999999999,0.0,999,999,99
3019,2,5,16,0,*?*?*?*?*?*?*?*?*?*?*?*?*?*?*?*?*?*?*?*?*?*?,13.4,9.6,81,100394,115,1410,325,24.8,136.1,13.7,2625,7173,2302,262,280,1.0,6,3,9999,99999,9,999999999,0.0,999,999,99
3019,2,5,17,0,*?*?*?*?*?*?*?*?*?*?*?*?*?*?*?*?*?*?*?*?*?*?,13.0,11.3,93,100394,0,-0,337,0.0,-0.0,0.0,0,0,0,0,280,1.5,10,5,9999,99999,9,999999999,0.0,999,999,99
3019,2,5,18,0,*?*?*?*?*?*?*?*?*?*?*?*?*?*?*?*?*?*?*?*?*?*?,12.0,12.0,100,100394,0,-0,332,0.0,-0.0,0.0,0,0,0,0,280,1.0,10,5,9999,99999,9,999999999,0.0,999,999,99
3019,2,5,19,0,*?*?*?*?*?*?*?*?*?*?*?*?*?*?*?*?*?*?*?*?*?*?,11.5,11.6,100,100394,0,-0,330,0.0,-0.0,0.0,0,0,0,0,285,1.0,10,5,9999,99999,9,999999999,0.0,999,999,99
3019,2,5,20,0,*?*?*?*?*?*?*?*?*?*?*?*?*?*?*?*?*?*?*?*?*?*?,10.6,10.7,100,100394,0,-0,326,0.0,-0.0,0.0,0,0,0,0,290,0.5,10,5,9999,99999,9,999999999,0.0,999,999,99
3019,2,5,21,0,*?*?*?*?*?*?*?*?*?*?*?*?*?*?*?*?*?*?*?*?*?*?,10.5,10.4,100,100394,0,-0,325,0.0,-0.0,0.0,0,0,0,0,295,1.5,10,5,9999,99999,9,999999999,0.0,999,999,99
3019,2,5,22,0,*?*?*?*?*?*?*?*?*?*?*?*?*?*?*?*?*?*?*?*?*?*?,9.6,9.6,100,100394,0,-0,321,0.0,-0.0,0.0,0,0,0,0,300,1.0,10,5,9999,99999,9,999999999,0.0,999,999,99
3019,2,5,23,0,*?*?*?*?*?*?*?*?*?*?*?*?*?*?*?*?*?*?*?*?*?*?,11.2,11.1,100,100394,0,-0,328,0.0,-0.0,0.0,0,0,0,0,305,0.0,10,5,9999,99999,9,999999999,0.0,999,999,99
3019,2,5,24,0,*?*?*?*?*?*?*?*?*?*?*?*?*?*?*?*?*?*?*?*?*?*?,10.9,7.3,82,100394,0,-0,328,0.0,-0.0,0.0,0,0,0,0,270,0.5,10,5,9999,99999,9,999999999,0.0,999,999,99
3019,2,6,1,0,*?*?*?*?*?*?*?*?*?*?*?*?*?*?*?*?*?*?*?*?*?*?,12.7,8.1,73,101211,0,-0,336,0.0,-0.0,0.0,0,0,0,0,315,0.0,10,5,9999,99999,9,999999999,0.0,999,999,99
3019,2,6,2,0,*?*?*?*?*?*?*?*?*?*?*?*?*?*?*?*?*?*?*?*?*?*?,12.7,6.4,65,101211,0,-0,336,0.0,-0.0,0.0,0,0,0,0,320,0.0,10,5,9999,99999,9,999999999,0.0,999,999,99
3019,2,6,3,0,*?*?*?*?*?*?*?*?*?*?*?*?*?*?*?*?*?*?*?*?*?*?,12.9,6.9,66,101211,0,-0,337,0.0,-0.0,0.0,0,0,0,0,325,0.0,10,5,9999,99999,9,999999999,0.0,999,999,99
3019,2,6,4,0,*?*?*?*?*?*?*?*?*?*?*?*?*?*?*?*?*?*?*?*?*?*?,13.1,6.9,66,101211,0,-0,338,0.0,-0.0,0.0,0,0,0,0,330,0.0,10,5,9999,99999,9,999999999,0.0,999,999,99
3019,2,6,5,0,*?*?*?*?*?*?*?*?*?*?*?*?*?*?*?*?*?*?*?*?*?*?,13.3,6.6,64,101211,0,-0,339,0.0,-0.0,0.0,0,0,0,0,335,0.0,10,5,9999,99999,9,999999999,0.0,999,999,99
3019,2,6,6,0,*?*?*?*?*?*?*?*?*?*?*?*?*?*?*?*?*?*?*?*?*?*?,12.9,6.6,65,101211,0,-0,337,0.0,-0.0,0.0,0,0,0,0,340,0.0,10,5,9999,99999,9,999999999,0.0,999,999,99
3019,2,6,7,0,*?*?*?*?*?*?*?*?*?*?*?*?*?*?*?*?*?*?*?*?*?*?,13.3,6.6,64,101211,0,-0,339,0.0,-0.0,0.0,0,0,0,0,340,0.0,10,5,9999,99999,9,999999999,0.0,999,999,99
3019,2,6,8,0,*?*?*?*?*?*?*?*?*?*?*?*?*?*?*?*?*?*?*?*?*?*?,13.7,7.0,64,101211,132,1403,341,11.7,0.0,11.7,1408,-0,1408,459,340,0.0,10,5,9999,99999,9,999999999,0.0,999,999,99
3019,2,6,9,0,*?*?*?*?*?*?*?*?*?*?*?*?*?*?*?*?*?*?*?*?*?*?,14.3,8.0,65,101211,306,1405,344,45.7,0.0,45.7,5332,0,5343,1804,340,0.0,10,5,9999,99999,9,999999999,0.0,999,999,99
3019,2,6,10,0,*?*?*?*?*?*?*?*?*?*?*?*?*?*?*?*?*?*?*?*?*?*?,13.4,7.1,66,101211,439,1405,339,71.7,0.0,71.7,8379,0,8401,2948,340,0.0,10,5,9999,99999,9,999999999,0.0,999,999,99
3019,2,6,11,0,*?*?*?*?*?*?*?*?*?*?*?*?*?*?*?*?*?*?*?*?*?*?,14.2,7.9,65,101211,522,1406,343,87.9,0.0,87.9,10305,0,10336,3718,340,0.0,10,5,9999,99999,9,999999999,0.0,999,999,99
3019,2,6,12,0,*?*?*?*?*?*?*?*?*?*?*?*?*?*?*?*?*?*?*?*?*?*?,14.3,7.6,64,101211,549,1406,344,93.2,0.0,93.2,10940,0,10973,3979,340,0.0,10,5,9999,99999,9,999999999,0.0,999,999,99
3019,2,6,13,0,*?*?*?*?*?*?*?*?*?*?*?*?*?*?*?*?*?*?*?*?*?*?,14.1,7.7,65,101211,518,1404,343,87.2,0.0,87.2,10225,0,10256,3685,342,0.0,10,5,9999,99999,9,999999999,0.0,999,999,99
3019,2,6,14,0,*?*?*?*?*?*?*?*?*?*?*?*?*?*?*?*?*?*?*?*?*?*?,14.5,7.3,62,101211,432,1404,345,70.4,0.0,70.4,8228,0,8250,2889,343,0.0,10,5,9999,99999,9,999999999,0.0,999,999,99
3019,2,6,15,0,*?*?*?*?*?*?*?*?*?*?*?*?*?*?*?*?*?*?*?*?*?*?,14.4,7.3,62,101211,297,1405,344,43.9,0.0,43.9,5125,0,5135,1729,345,0.0,10,5,9999,99999,9,999999999,0.0,999,999,99
3019,2,6,16,0,*?*?*?*?*?*?*?*?*?*?*?*?*?*?*?*?*?*?*?*?*?*?,14.2,6.9,61,101211,121,1404,343,9.5,0.0,9.5,1157,-0,1157,376,347,0.0,10,5,9999,99999,9,999999999,0.0,999,999,99
3019,2,6,17,0,*?*?*?*?*?*?*?*?*?*?*?*?*?*?*?*?*?*?*?*?*?*?,14.0,7.3,64,101211,0,-0,342,0.0,-0.0,0.0,0,0,0,0,348,0.0,10,5,9999,99999,9,999999999,0.0,999,999,99
3019,2,6,18,0,*?*?*?*?*?*?*?*?*?*?*?*?*?*?*?*?*?*?*?*?*?*?,13.7,7.7,67,101211,0,-0,341,0.0,-0.0,0.0,0,0,0,0,350,0.0,10,5,9999,99999,9,999999999,0.0,999,999,99
3019,2,6,19,0,*?*?*?*?*?*?*?*?*?*?*?*?*?*?*?*?*?*?*?*?*?*?,13.4,7.9,69,101211,0,-0,339,0.0,-0.0,0.0,0,0,0,0,343,0.0,10,5,9999,99999,9,999999999,0.0,999,999,99
3019,2,6,20,0,*?*?*?*?*?*?*?*?*?*?*?*?*?*?*?*?*?*?*?*?*?*?,13.2,8.1,71,101211,0,-0,338,0.0,-0.0,0.0,0,0,0,0,337,0.0,10,5,9999,99999,9,999999999,0.0,999,999,99
3019,2,6,21,0,*?*?*?*?*?*?*?*?*?*?*?*?*?*?*?*?*?*?*?*?*?*?,13.2,8.7,74,101211,0,-0,338,0.0,-0.0,0.0,0,0,0,0,330,0.0,10,5,9999,99999,9,999999999,0.0,999,999,99
3019,2,6,22,0,*?*?*?*?*?*?*?*?*?*?*?*?*?*?*?*?*?*?*?*?*?*?,13.8,9.1,73,101211,0,-0,341,0.0,-0.0,0.0,0,0,0,0,323,0.0,10,5,9999,99999,9,999999999,0.0,999,999,99
3019,2,6,23,0,*?*?*?*?*?*?*?*?*?*?*?*?*?*?*?*?*?*?*?*?*?*?,12.7,8.3,74,101211,0,-0,336,0.0,-0.0,0.0,0,0,0,0,317,0.0,10,5,9999,99999,9,999999999,0.0,999,999,99
3019,2,6,24,0,*?*?*?*?*?*?*?*?*?*?*?*?*?*?*?*?*?*?*?*?*?*?,12.7,9.7,81,101211,0,-0,336,0.0,-0.0,0.0,0,0,0,0,310,0.0,10,5,9999,99999,9,999999999,0.0,999,999,99
3019,2,7,1,0,*?*?*?*?*?*?*?*?*?*?*?*?*?*?*?*?*?*?*?*?*?*?,8.7,6.6,86,102049,0,-0,318,0.0,-0.0,0.0,0,0,0,0,313,0.0,10,5,9999,99999,9,999999999,0.0,999,999,99
3019,2,7,2,0,*?*?*?*?*?*?*?*?*?*?*?*?*?*?*?*?*?*?*?*?*?*?,7.3,5.6,89,102049,0,-0,312,0.0,-0.0,0.0,0,0,0,0,317,0.0,10,5,9999,99999,9,999999999,0.0,999,999,99
3019,2,7,3,0,*?*?*?*?*?*?*?*?*?*?*?*?*?*?*?*?*?*?*?*?*?*?,7.3,5.5,89,102049,0,-0,312,0.0,-0.0,0.0,0,0,0,0,320,0.0,10,5,9999,99999,9,999999999,0.0,999,999,99
3019,2,7,4,0,*?*?*?*?*?*?*?*?*?*?*?*?*?*?*?*?*?*?*?*?*?*?,6.7,5.3,91,102049,0,-0,309,0.0,-0.0,0.0,0,0,0,0,323,0.0,10,5,9999,99999,9,999999999,0.0,999,999,99
3019,2,7,5,0,*?*?*?*?*?*?*?*?*?*?*?*?*?*?*?*?*?*?*?*?*?*?,5.7,4.8,94,102049,0,-0,305,0.0,-0.0,0.0,0,0,0,0,327,0.0,10,5,9999,99999,9,999999999,0.0,999,999,99
3019,2,7,6,0,*?*?*?*?*?*?*?*?*?*?*?*?*?*?*?*?*?*?*?*?*?*?,5.9,4.5,90,102049,0,-0,306,0.0,-0.0,0.0,0,0,0,0,330,0.0,10,5,9999,99999,9,999999999,0.0,999,999,99
3019,2,7,7,0,*?*?*?*?*?*?*?*?*?*?*?*?*?*?*?*?*?*?*?*?*?*?,5.5,4.1,92,102049,0,-0,300,0.0,-0.0,0.0,0,0,0,0,325,0.0,9,5,9999,99999,9,999999999,0.0,999,999,99
3019,2,7,8,0,*?*?*?*?*?*?*?*?*?*?*?*?*?*?*?*?*?*?*?*?*?*?,5.1,3.8,92,102049,138,1401,302,12.9,0.0,12.9,1547,-0,1548,505,320,0.0,10,5,9999,99999,9,999999999,0.0,999,999,99
3019,2,7,9,0,*?*?*?*?*?*?*?*?*?*?*?*?*?*?*?*?*?*?*?*?*?*?,6.9,5.0,88,102049,312,1403,310,46.9,0.0,46.9,5479,0,5490,1856,315,0.0,10,5,9999,99999,9,999999999,0.0,999,999,99
3019,2,7,10,0,*?*?*?*?*?*?*?*?*?*?*?*?*?*?*?*?*?*?*?*?*?*?,8.9,5.6,81,102049,445,1403,319,73.0,0.0,73.0,8533,0,8556,3008,310,0.0,10,5,9999,99999,9,999999999,0.0,999,999,99
3019,2,7,11,0,*?*?*?*?*?*?*?*?*?*?*?*?*?*?*?*?*?*?*?*?*?*?,11.2,6.9,75,102049,528,1404,325,155.0,54.8,134.4,17024,5198,15166,3819,305,0.0,9,5,9999,99999,9,999999999,0.0,999,999,99
3019,2,7,12,0,*?*?*?*?*?*?*?*?*?*?*?*?*?*?*?*?*?*?*?*?*?*?,12.1,7.9,76,102049,556,1406,329,164.2,55.2,142.4,18043,5285,16068,4097,300,0.0,9,5,9999,99999,9,999999999,0.0,999,999,99
3019,2,7,13,0,*?*?*?*?*?*?*?*?*?*?*?*?*?*?*?*?*?*?*?*?*?*?,12.0,8.3,78,102049,525,1404,329,153.9,54.7,133.4,16902,5187,15059,3786,282,0.0,9,5,9999,99999,9,999999999,0.0,999,999,99
3019,2,7,14,0,*?*?*?*?*?*?*?*?*?*?*?*?*?*?*?*?*?*?*?*?*?*?,12.1,7.7,75,102049,439,1404,333,71.8,0.0,71.8,8389,0,8411,2952,263,0.0,10,5,9999,99999,9,999999999,0.0,999,999,99
3019,2,7,15,0,*?*?*?*?*?*?*?*?*?*?*?*?*?*?*?*?*?*?*?*?*?*?,11.8,8.1,79,102049,304,1406,332,45.2,0.0,45.2,5280,0,5290,1785,245,0.0,10,5,9999,99999,9,999999999,0.0,999,999,99
3019,2,7,16,0,*?*?*?*?*?*?*?*?*?*?*?*?*?*?*?*?*?*?*?*?*?*?,11.8,7.6,76,102049,128,1409,332,10.8,0.0,10.8,1306,-0,1306,425,227,0.0,10,5,9999,99999,9,999999999,0.0,999,999,99
3019,2,7,17,0,*?*?*?*?*?*?*?*?*?*?*?*?*?*?*?*?*?*?*?*?*?*?,10.1,7.3,83,102049,0,-0,324,0.0,-0.0,0.0,0,0,0,0,208,0.0,10,5,9999,99999,9,999999999,0.0,999,999,99
3019,2,7,18,0,*?*?*?*?*?*?*?*?*?*?*?*?*?*?*?*?*?*?*?*?*?*?,9.4,6.7,84,102049,0,-0,321,0.0,-0.0,0.0,0,0,0,0,190,0.0,10,5,9999,99999,9,999999999,0.0,999,999,99
3019,2,7,19,0,*?*?*?*?*?*?*?*?*?*?*?*?*?*?*?*?*?*?*?*?*?*?,9.3,6.4,83,102049,0,-0,321,0.0,-0.0,0.0,0,0,0,0,218,0.0,10,5,9999,99999,9,999999999,0.0,999,999,99
3019,2,7,20,0,*?*?*?*?*?*?*?*?*?*?*?*?*?*?*?*?*?*?*?*?*?*?,8.4,6.2,87,102049,0,-0,317,0.0,-0.0,0.0,0,0,0,0,247,0.0,10,5,9999,99999,9,999999999,0.0,999,999,99
3019,2,7,21,0,*?*?*?*?*?*?*?*?*?*?*?*?*?*?*?*?*?*?*?*?*?*?,6.9,5.8,94,102049,0,-0,310,0.0,-0.0,0.0,0,0,0,0,275,0.0,10,5,9999,99999,9,999999999,0.0,999,999,99
3019,2,7,22,0,*?*?*?*?*?*?*?*?*?*?*?*?*?*?*?*?*?*?*?*?*?*?,7.3,5.8,91,102049,0,-0,312,0.0,-0.0,0.0,0,0,0,0,303,0.0,10,5,9999,99999,9,999999999,0.0,999,999,99
3019,2,7,23,0,*?*?*?*?*?*?*?*?*?*?*?*?*?*?*?*?*?*?*?*?*?*?,6.9,5.3,90,102049,0,-0,310,0.0,-0.0,0.0,0,0,0,0,332,0.0,10,5,9999,99999,9,999999999,0.0,999,999,99
3019,2,7,24,0,*?*?*?*?*?*?*?*?*?*?*?*?*?*?*?*?*?*?*?*?*?*?,10.9,7.4,79,102049,0,-0,328,0.0,-0.0,0.0,0,0,0,0,310,0.0,10,5,9999,99999,9,999999999,0.0,999,999,99
3019,2,8,1,0,*?*?*?*?*?*?*?*?*?*?*?*?*?*?*?*?*?*?*?*?*?*?,6.9,6.9,100,102210,0,-0,310,0.0,-0.0,0.0,0,0,0,0,358,0.0,10,5,9999,99999,9,999999999,0.0,999,999,99
3019,2,8,2,0,*?*?*?*?*?*?*?*?*?*?*?*?*?*?*?*?*?*?*?*?*?*?,7.2,7.1,100,102210,0,-0,311,0.0,-0.0,0.0,0,0,0,0,357,0.0,10,5,9999,99999,9,999999999,0.0,999,999,99
3019,2,8,3,0,*?*?*?*?*?*?*?*?*?*?*?*?*?*?*?*?*?*?*?*?*?*?,6.8,6.9,100,102210,0,-0,309,0.0,-0.0,0.0,0,0,0,0,355,0.0,10,5,9999,99999,9,999999999,0.0,999,999,99
3019,2,8,4,0,*?*?*?*?*?*?*?*?*?*?*?*?*?*?*?*?*?*?*?*?*?*?,6.2,6.2,100,102210,0,-0,307,0.0,-0.0,0.0,0,0,0,0,353,0.0,10,5,9999,99999,9,999999999,0.6,999,999,99
3019,2,8,5,0,*?*?*?*?*?*?*?*?*?*?*?*?*?*?*?*?*?*?*?*?*?*?,6.9,6.9,100,102210,0,-0,310,0.0,-0.0,0.0,0,0,0,0,352,0.0,10,5,9999,99999,9,999999999,3.3,999,999,99
3019,2,8,6,0,*?*?*?*?*?*?*?*?*?*?*?*?*?*?*?*?*?*?*?*?*?*?,6.0,5.9,100,102210,0,-0,306,0.0,-0.0,0.0,0,0,0,0,350,0.0,10,5,9999,99999,9,999999999,0.9,999,999,99
3019,2,8,7,0,*?*?*?*?*?*?*?*?*?*?*?*?*?*?*?*?*?*?*?*?*?*?,5.1,5.0,100,102210,0,-0,302,0.0,-0.0,0.0,0,0,0,0,348,0.0,10,5,9999,99999,9,999999999,0.5,999,999,99
3019,2,8,8,0,*?*?*?*?*?*?*?*?*?*?*?*?*?*?*?*?*?*?*?*?*?*?,6.1,4.6,92,102210,145,1408,307,14.1,0.0,14.1,1690,-0,1691,552,347,0.0,10,5,9999,99999,9,999999999,0.1,999,999,99
3019,2,8,9,0,*?*?*?*?*?*?*?*?*?*?*?*?*?*?*?*?*?*?*?*?*?*?,7.0,5.8,93,102210,319,1405,310,48.2,0.0,48.2,5629,0,5641,1911,345,0.0,10,5,9999,99999,9,999999999,0.3,999,999,99
3019,2,8,10,0,*?*?*?*?*?*?*?*?*?*?*?*?*?*?*?*?*?*?*?*?*?*?,8.8,5.5,80,102210,452,1404,319,74.3,0.0,74.3,8690,0,8714,3071,343,0.0,10,5,9999,99999,9,999999999,0.4,999,999,99
3019,2,8,11,0,*?*?*?*?*?*?*?*?*?*?*?*?*?*?*?*?*?*?*?*?*?*?,10.1,5.5,73,102210,535,1404,324,90.6,0.0,90.6,10628,0,10661,3851,342,0.0,10,5,9999,99999,9,999999999,0.2,999,999,99
3019,2,8,12,0,*?*?*?*?*?*?*?*?*?*?*?*?*?*?*?*?*?*?*?*?*?*?,11.7,5.5,66,102210,562,1403,332,95.9,0.0,95.9,11269,0,11304,4115,340,0.0,10,5,9999,99999,9,999999999,0.0,999,999,99
3019,2,8,13,0,*?*?*?*?*?*?*?*?*?*?*?*?*?*?*?*?*?*?*?*?*?*?,11.6,5.6,67,102210,532,1404,331,90.0,0.0,90.0,10554,0,10585,3820,335,0.0,10,5,9999,99999,9,999999999,0.4,999,999,99
3019,2,8,14,0,*?*?*?*?*?*?*?*?*?*?*?*?*?*?*?*?*?*?*?*?*?*?,11.7,5.8,67,102210,446,1404,332,73.1,0.0,73.1,8549,0,8572,3015,330,0.0,10,5,9999,99999,9,999999999,0.5,999,999,99
3019,2,8,15,0,*?*?*?*?*?*?*?*?*?*?*?*?*?*?*?*?*?*?*?*?*?*?,11.6,5.1,65,102210,310,1403,331,46.6,0.0,46.6,5434,0,5445,1840,325,0.0,10,5,9999,99999,9,999999999,0.1,999,999,99
3019,2,8,16,0,*?*?*?*?*?*?*?*?*?*?*?*?*?*?*?*?*?*?*?*?*?*?,11.5,4.5,63,102210,134,1402,331,12.1,0.0,12.1,1455,-0,1455,474,320,0.0,10,5,9999,99999,9,999999999,0.1,999,999,99
3019,2,8,17,0,*?*?*?*?*?*?*?*?*?*?*?*?*?*?*?*?*?*?*?*?*?*?,10.9,3.6,61,102210,0,-0,328,0.0,-0.0,0.0,0,0,0,0,315,0.0,10,5,9999,99999,9,999999999,0.0,999,999,99
3019,2,8,18,0,*?*?*?*?*?*?*?*?*?*?*?*?*?*?*?*?*?*?*?*?*?*?,9.4,3.8,68,102210,0,-0,322,0.0,-0.0,0.0,0,0,0,0,310,0.0,10,5,9999,99999,9,999999999,0.1,999,999,99
3019,2,8,19,0,*?*?*?*?*?*?*?*?*?*?*?*?*?*?*?*?*?*?*?*?*?*?,8.6,4.1,74,102210,0,-0,318,0.0,-0.0,0.0,0,0,0,0,312,0.0,10,5,9999,99999,9,999999999,0.0,999,999,99
3019,2,8,20,0,*?*?*?*?*?*?*?*?*?*?*?*?*?*?*?*?*?*?*?*?*?*?,7.9,4.6,81,102210,0,-0,315,0.0,-0.0,0.0,0,0,0,0,313,0.0,10,5,9999,99999,9,999999999,0.0,999,999,99
3019,2,8,21,0,*?*?*?*?*?*?*?*?*?*?*?*?*?*?*?*?*?*?*?*?*?*?,7.5,4.3,81,102210,0,-0,313,0.0,-0.0,0.0,0,0,0,0,315,0.0,10,5,9999,99999,9,999999999,0.0,999,999,99
3019,2,8,22,0,*?*?*?*?*?*?*?*?*?*?*?*?*?*?*?*?*?*?*?*?*?*?,7.6,4.1,79,102210,0,-0,313,0.0,-0.0,0.0,0,0,0,0,317,0.0,10,5,9999,99999,9,999999999,0.0,999,999,99
3019,2,8,23,0,*?*?*?*?*?*?*?*?*?*?*?*?*?*?*?*?*?*?*?*?*?*?,7.9,4.3,79,102210,0,-0,315,0.0,-0.0,0.0,0,0,0,0,318,0.0,10,5,9999,99999,9,999999999,3.3,999,999,99
3019,2,8,24,0,*?*?*?*?*?*?*?*?*?*?*?*?*?*?*?*?*?*?*?*?*?*?,6.4,6.4,100,102210,0,-0,308,0.0,-0.0,0.0,0,0,0,0,360,0.0,10,5,9999,99999,9,999999999,0.0,999,999,99
3019,2,9,1,0,*?*?*?*?*?*?*?*?*?*?*?*?*?*?*?*?*?*?*?*?*?*?,8.9,4.6,74,101873,0,-0,319,0.0,-0.0,0.0,0,0,0,0,318,0.0,10,5,9999,99999,9,999999999,0.0,999,999,99
3019,2,9,2,0,*?*?*?*?*?*?*?*?*?*?*?*?*?*?*?*?*?*?*?*?*?*?,9.5,4.6,72,101873,0,-0,322,0.0,-0.0,0.0,0,0,0,0,317,0.0,10,5,9999,99999,9,999999999,0.0,999,999,99
3019,2,9,3,0,*?*?*?*?*?*?*?*?*?*?*?*?*?*?*?*?*?*?*?*?*?*?,8.6,4.8,76,101873,0,-0,318,0.0,-0.0,0.0,0,0,0,0,315,0.0,10,5,9999,99999,9,999999999,0.0,999,999,99
3019,2,9,4,0,*?*?*?*?*?*?*?*?*?*?*?*?*?*?*?*?*?*?*?*?*?*?,8.9,5.3,78,101873,0,-0,319,0.0,-0.0,0.0,0,0,0,0,313,0.0,10,5,9999,99999,9,999999999,0.0,999,999,99
3019,2,9,5,0,*?*?*?*?*?*?*?*?*?*?*?*?*?*?*?*?*?*?*?*?*?*?,8.8,5.5,79,101873,0,-0,319,0.0,-0.0,0.0,0,0,0,0,312,0.0,10,5,9999,99999,9,999999999,0.1,999,999,99
3019,2,9,6,0,*?*?*?*?*?*?*?*?*?*?*?*?*?*?*?*?*?*?*?*?*?*?,8.9,5.5,79,101873,0,-0,319,0.0,-0.0,0.0,0,0,0,0,310,0.0,10,5,9999,99999,9,999999999,0.0,999,999,99
3019,2,9,7,0,*?*?*?*?*?*?*?*?*?*?*?*?*?*?*?*?*?*?*?*?*?*?,8.6,5.1,78,101873,0,-0,318,0.0,-0.0,0.0,0,0,0,0,308,0.0,10,5,9999,99999,9,999999999,0.5,999,999,99
3019,2,9,8,0,*?*?*?*?*?*?*?*?*?*?*?*?*?*?*?*?*?*?*?*?*?*?,8.3,5.3,81,101873,151,1404,316,15.3,0.0,15.3,1834,-0,1835,599,307,0.0,10,5,9999,99999,9,999999999,0.4,999,999,99
3019,2,9,9,0,*?*?*?*?*?*?*?*?*?*?*?*?*?*?*?*?*?*?*?*?*?*?,8.9,6.2,83,101873,325,1402,315,86.1,49.4,74.6,9443,4170,8449,1960,305,0.0,9,5,9999,99999,9,999999999,0.0,999,999,99
3019,2,9,10,0,*?*?*?*?*?*?*?*?*?*?*?*?*?*?*?*?*?*?*?*?*?*?,9.5,6.4,80,101873,459,1404,317,131.5,53.5,114.0,14433,4932,12873,3145,303,0.0,9,5,9999,99999,9,999999999,0.0,999,999,99
3019,2,9,11,0,*?*?*?*?*?*?*?*?*?*?*?*?*?*?*?*?*?*?*?*?*?*?,11.1,7.3,77,101873,542,1403,325,159.8,55.0,138.5,17552,5244,15633,3961,302,0.0,9,5,9999,99999,9,999999999,0.0,999,999,99
3019,2,9,12,0,*?*?*?*?*?*?*?*?*?*?*?*?*?*?*?*?*?*?*?*?*?*?,10.7,7.1,78,101873,569,1403,323,169.1,55.4,146.6,18577,5328,16539,4244,300,0.0,9,5,9999,99999,9,999999999,0.0,999,999,99
3019,2,9,13,0,*?*?*?*?*?*?*?*?*?*?*?*?*?*?*?*?*?*?*?*?*?*?,10.7,7.3,79,101873,539,1404,323,158.7,55.0,137.6,17436,5234,15531,3930,298,0.0,9,5,9999,99999,9,999999999,0.0,999,999,99
3019,2,9,14,0,*?*?*?*?*?*?*?*?*?*?*?*?*?*?*?*?*?*?*?*?*?*?,11.0,6.6,73,101873,453,1404,324,129.4,53.3,112.2,14210,4906,12676,3089,297,0.0,9,5,9999,99999,9,999999999,0.0,999,999,99
3019,2,9,15,0,*?*?*?*?*?*?*?*?*?*?*?*?*?*?*?*?*?*?*?*?*?*?,11.1,7.7,79,101873,317,1403,325,83.2,49.0,72.1,9131,4107,8172,1890,295,0.0,9,5,9999,99999,9,999999999,0.0,999,999,99
3019,2,9,16,0,*?*?*?*?*?*?*?*?*?*?*?*?*?*?*?*?*?*?*?*?*?*?,11.1,8.0,81,101873,141,1406,329,13.4,0.0,13.4,1605,-0,1606,524,293,0.0,10,5,9999,99999,9,999999999,0.4,999,999,99
3019,2,9,17,0,*?*?*?*?*?*?*?*?*?*?*?*?*?*?*?*?*?*?*?*?*?*?,10.7,7.6,81,101873,0,-0,327,0.0,-0.0,0.0,0,0,0,0,292,0.0,10,5,9999,99999,9,999999999,0.3,999,999,99
3019,2,9,18,0,*?*?*?*?*?*?*?*?*?*?*?*?*?*?*?*?*?*?*?*?*?*?,10.3,6.7,78,101873,0,-0,325,0.0,-0.0,0.0,0,0,0,0,290,0.0,10,5,9999,99999,9,999999999,0.0,999,999,99
3019,2,9,19,0,*?*?*?*?*?*?*?*?*?*?*?*?*?*?*?*?*?*?*?*?*?*?,9.8,5.8,76,101873,0,-0,323,0.0,-0.0,0.0,0,0,0,0,277,0.0,10,5,9999,99999,9,999999999,0.0,999,999,99
3019,2,9,20,0,*?*?*?*?*?*?*?*?*?*?*?*?*?*?*?*?*?*?*?*?*?*?,9.6,6.2,79,101873,0,-0,322,0.0,-0.0,0.0,0,0,0,0,263,0.0,10,5,9999,99999,9,999999999,0.0,999,999,99
3019,2,9,21,0,*?*?*?*?*?*?*?*?*?*?*?*?*?*?*?*?*?*?*?*?*?*?,9.4,6.1,79,101873,0,-0,321,0.0,-0.0,0.0,0,0,0,0,250,0.0,10,5,9999,99999,9,999999999,0.0,999,999,99
3019,2,9,22,0,*?*?*?*?*?*?*?*?*?*?*?*?*?*?*?*?*?*?*?*?*?*?,9.1,5.9,80,101873,0,-0,320,0.0,-0.0,0.0,0,0,0,0,237,0.0,10,5,9999,99999,9,999999999,0.0,999,999,99
3019,2,9,23,0,*?*?*?*?*?*?*?*?*?*?*?*?*?*?*?*?*?*?*?*?*?*?,8.8,5.3,78,101873,0,-0,319,0.0,-0.0,0.0,0,0,0,0,223,0.0,10,5,9999,99999,9,999999999,0.0,999,999,99
3019,2,9,24,0,*?*?*?*?*?*?*?*?*?*?*?*?*?*?*?*?*?*?*?*?*?*?,8.3,4.5,76,101873,0,-0,316,0.0,-0.0,0.0,0,0,0,0,320,0.0,10,5,9999,99999,9,999999999,0.6,999,999,99
3019,2,10,1,0,*?*?*?*?*?*?*?*?*?*?*?*?*?*?*?*?*?*?*?*?*?*?,7.0,3.8,79,99589.2,0,-0,311,0.0,-0.0,0.0,0,0,0,0,198,0.0,10,5,9999,99999,9,999999999,0.0,999,999,99
3019,2,10,2,0,*?*?*?*?*?*?*?*?*?*?*?*?*?*?*?*?*?*?*?*?*?*?,5.5,3.0,83,99589.2,0,-0,304,0.0,-0.0,0.0,0,0,0,0,187,0.0,10,5,9999,99999,9,999999999,0.0,999,999,99
3019,2,10,3,0,*?*?*?*?*?*?*?*?*?*?*?*?*?*?*?*?*?*?*?*?*?*?,6.0,3.6,84,99589.2,0,-0,306,0.0,-0.0,0.0,0,0,0,0,175,0.0,10,5,9999,99999,9,999999999,0.0,999,999,99
3019,2,10,4,0,*?*?*?*?*?*?*?*?*?*?*?*?*?*?*?*?*?*?*?*?*?*?,6.6,3.9,82,99589.2,0,-0,309,0.0,-0.0,0.0,0,0,0,0,163,0.0,10,5,9999,99999,9,999999999,0.0,999,999,99
3019,2,10,5,0,*?*?*?*?*?*?*?*?*?*?*?*?*?*?*?*?*?*?*?*?*?*?,5.8,3.2,83,99589.2,0,-0,306,0.0,-0.0,0.0,0,0,0,0,152,0.0,10,5,9999,99999,9,999999999,0.0,999,999,99
3019,2,10,6,0,*?*?*?*?*?*?*?*?*?*?*?*?*?*?*?*?*?*?*?*?*?*?,5.7,3.9,87,99589.2,0,-0,305,0.0,-0.0,0.0,0,0,0,0,140,0.0,10,5,9999,99999,9,999999999,0.5,999,999,99
3019,2,10,7,0,*?*?*?*?*?*?*?*?*?*?*?*?*?*?*?*?*?*?*?*?*?*?,6.2,4.3,87,99589.2,0,-0,307,0.0,-0.0,0.0,0,0,0,0,143,0.0,10,5,9999,99999,9,999999999,0.8,999,999,99
3019,2,10,8,0,*?*?*?*?*?*?*?*?*?*?*?*?*?*?*?*?*?*?*?*?*?*?,6.4,4.1,85,99589.2,157,1400,308,16.6,0.0,16.6,1980,-0,1982,648,147,0.0,10,5,9999,99999,9,999999999,0.4,999,999,99
3019,2,10,9,0,*?*?*?*?*?*?*?*?*?*?*?*?*?*?*?*?*?*?*?*?*?*?,6.2,3.8,84,99589.2,332,1402,307,50.9,0.0,50.9,5936,0,5949,2023,150,0.0,10,5,9999,99999,9,999999999,0.0,999,999,99
3019,2,10,10,0,*?*?*?*?*?*?*?*?*?*?*?*?*?*?*?*?*?*?*?*?*?*?,8.1,4.8,79,99589.2,466,1404,315,77.0,0.0,77.0,9015,0,9040,3199,153,0.0,10,5,9999,99999,9,999999999,0.0,999,999,99
3019,2,10,11,0,*?*?*?*?*?*?*?*?*?*?*?*?*?*?*?*?*?*?*?*?*?*?,8.8,5.0,76,99589.2,549,1403,319,93.4,0.0,93.4,10963,0,10997,3988,157,0.0,10,5,9999,99999,9,999999999,0.0,999,999,99
3019,2,10,12,0,*?*?*?*?*?*?*?*?*?*?*?*?*?*?*?*?*?*?*?*?*?*?,9.4,5.3,75,99589.2,576,1402,321,98.7,0.0,98.7,11607,0,11644,4257,160,0.0,10,5,9999,99999,9,999999999,0.0,999,999,99
3019,2,10,13,0,*?*?*?*?*?*?*?*?*?*?*?*?*?*?*?*?*?*?*?*?*?*?,9.5,5.0,73,99589.2,546,1403,322,92.8,0.0,92.8,10891,0,10925,3959,183,0.0,10,5,9999,99999,9,999999999,0.0,999,999,99
3019,2,10,14,0,*?*?*?*?*?*?*?*?*?*?*?*?*?*?*?*?*?*?*?*?*?*?,9.8,3.9,66,99589.2,460,1403,323,75.9,0.0,75.9,8879,0,8903,3144,207,0.0,10,5,9999,99999,9,999999999,0.0,999,999,99
3019,2,10,15,0,*?*?*?*?*?*?*?*?*?*?*?*?*?*?*?*?*?*?*?*?*?*?,9.9,3.4,64,99589.2,324,1403,324,49.3,0.0,49.3,5748,0,5761,1954,230,0.0,10,5,9999,99999,9,999999999,0.0,999,999,99
3019,2,10,16,0,*?*?*?*?*?*?*?*?*?*?*?*?*?*?*?*?*?*?*?*?*?*?,9.8,3.8,65,99589.2,147,1399,323,14.7,0.0,14.7,1755,-0,1756,573,253,0.0,10,5,9999,99999,9,999999999,0.0,999,999,99
3019,2,10,17,0,*?*?*?*?*?*?*?*?*?*?*?*?*?*?*?*?*?*?*?*?*?*?,8.9,4.1,71,99589.2,0,-0,319,0.0,-0.0,0.0,0,0,0,0,277,0.0,10,5,9999,99999,9,999999999,0.0,999,999,99
3019,2,10,18,0,*?*?*?*?*?*?*?*?*?*?*?*?*?*?*?*?*?*?*?*?*?*?,8.5,4.5,75,99589.2,0,-0,317,0.0,-0.0,0.0,0,0,0,0,300,0.0,10,5,9999,99999,9,999999999,0.0,999,999,99
3019,2,10,19,0,*?*?*?*?*?*?*?*?*?*?*?*?*?*?*?*?*?*?*?*?*?*?,7.4,3.9,78,99589.2,0,-0,313,0.0,-0.0,0.0,0,0,0,0,298,0.0,10,5,9999,99999,9,999999999,0.0,999,999,99
3019,2,10,20,0,*?*?*?*?*?*?*?*?*?*?*?*?*?*?*?*?*?*?*?*?*?*?,7.6,4.8,82,99589.2,0,-0,313,0.0,-0.0,0.0,0,0,0,0,297,0.0,10,5,9999,99999,9,999999999,0.0,999,999,99
3019,2,10,21,0,*?*?*?*?*?*?*?*?*?*?*?*?*?*?*?*?*?*?*?*?*?*?,7.3,4.3,80,99589.2,0,-0,312,0.0,-0.0,0.0,0,0,0,0,295,0.0,10,5,9999,99999,9,999999999,0.0,999,999,99
3019,2,10,22,0,*?*?*?*?*?*?*?*?*?*?*?*?*?*?*?*?*?*?*?*?*?*?,7.3,4.1,79,99589.2,0,-0,312,0.0,-0.0,0.0,0,0,0,0,293,0.0,10,5,9999,99999,9,999999999,0.0,999,999,99
3019,2,10,23,0,*?*?*?*?*?*?*?*?*?*?*?*?*?*?*?*?*?*?*?*?*?*?,7.0,4.8,85,99589.2,0,-0,311,0.0,-0.0,0.0,0,0,0,0,292,0.0,10,5,9999,99999,9,999999999,0.0,999,999,99
3019,2,10,24,0,*?*?*?*?*?*?*?*?*?*?*?*?*?*?*?*?*?*?*?*?*?*?,8.6,4.6,75,99589.2,0,-0,318,0.0,-0.0,0.0,0,0,0,0,210,0.0,10,5,9999,99999,9,999999999,0.0,999,999,99
3019,2,11,1,0,*?*?*?*?*?*?*?*?*?*?*?*?*?*?*?*?*?*?*?*?*?*?,6.6,5.1,90,99945.8,0,-0,309,0.0,-0.0,0.0,0,0,0,0,302,0.0,10,5,9999,99999,9,999999999,0.0,999,999,99
3019,2,11,2,0,*?*?*?*?*?*?*?*?*?*?*?*?*?*?*?*?*?*?*?*?*?*?,5.9,5.3,95,99945.8,0,-0,306,0.0,-0.0,0.0,0,0,0,0,313,0.0,10,5,9999,99999,9,999999999,0.0,999,999,99
3019,2,11,3,0,*?*?*?*?*?*?*?*?*?*?*?*?*?*?*?*?*?*?*?*?*?*?,6.1,5.6,96,99945.8,0,-0,306,0.0,-0.0,0.0,0,0,0,0,325,0.0,10,5,9999,99999,9,999999999,0.0,999,999,99
3019,2,11,4,0,*?*?*?*?*?*?*?*?*?*?*?*?*?*?*?*?*?*?*?*?*?*?,6.1,5.3,94,99945.8,0,-0,307,0.0,-0.0,0.0,0,0,0,0,337,0.0,10,5,9999,99999,9,999999999,0.0,999,999,99
3019,2,11,5,0,*?*?*?*?*?*?*?*?*?*?*?*?*?*?*?*?*?*?*?*?*?*?,6.9,5.8,92,99945.8,0,-0,310,0.0,-0.0,0.0,0,0,0,0,348,0.0,10,5,9999,99999,9,999999999,0.0,999,999,99
3019,2,11,6,0,*?*?*?*?*?*?*?*?*?*?*?*?*?*?*?*?*?*?*?*?*?*?,5.9,4.1,88,99945.8,0,-0,306,0.0,-0.0,0.0,0,0,0,0,360,0.0,10,5,9999,99999,9,999999999,0.0,999,999,99
3019,2,11,7,0,*?*?*?*?*?*?*?*?*?*?*?*?*?*?*?*?*?*?*?*?*?*?,4.8,3.0,87,99945.8,0,-0,301,0.0,-0.0,0.0,0,0,0,0,307,0.0,10,5,9999,99999,9,999999999,0.0,999,999,99
3019,2,11,8,0,*?*?*?*?*?*?*?*?*?*?*?*?*?*?*?*?*?*?*?*?*?*?,6.3,2.1,74,99945.8,164,1403,308,17.9,0.0,17.9,2131,-0,2132,698,253,0.0,10,5,9999,99999,9,999999999,0.0,999,999,99
3019,2,11,9,0,*?*?*?*?*?*?*?*?*?*?*?*?*?*?*?*?*?*?*?*?*?*?,7.7,4.1,78,99945.8,339,1403,314,52.2,0.0,52.2,6094,0,6108,2081,200,0.0,10,5,9999,99999,9,999999999,0.0,999,999,99
3019,2,11,10,0,*?*?*?*?*?*?*?*?*?*?*?*?*?*?*?*?*?*?*?*?*?*?,8.8,5.0,76,99945.8,473,1404,319,78.4,0.0,78.4,9181,0,9207,3264,147,0.0,10,5,9999,99999,9,999999999,0.0,999,999,99
3019,2,11,11,0,*?*?*?*?*?*?*?*?*?*?*?*?*?*?*?*?*?*?*?*?*?*?,10.1,5.8,74,99945.8,556,1402,324,94.8,0.0,94.8,11133,0,11167,4058,93,0.0,10,5,9999,99999,9,999999999,0.0,999,999,99
3019,2,11,12,0,*?*?*?*?*?*?*?*?*?*?*?*?*?*?*?*?*?*?*?*?*?*?,11.4,5.5,66,99945.8,584,1404,330,100.2,0.0,100.2,11781,0,11818,4330,40,0.0,10,5,9999,99999,9,999999999,0.0,999,999,99
3019,2,11,13,0,*?*?*?*?*?*?*?*?*?*?*?*?*?*?*?*?*?*?*?*?*?*?,11.5,5.0,64,99945.8,553,1402,331,94.2,0.0,94.2,11062,0,11096,4029,42,0.0,10,5,9999,99999,9,999999999,0.0,999,999,99
3019,2,11,14,0,*?*?*?*?*?*?*?*?*?*?*?*?*?*?*?*?*?*?*?*?*?*?,11.7,5.0,63,99945.8,467,1403,332,77.3,0.0,77.3,9045,0,9070,3210,43,0.0,10,5,9999,99999,9,999999999,0.0,999,999,99
3019,2,11,15,0,*?*?*?*?*?*?*?*?*?*?*?*?*?*?*?*?*?*?*?*?*?*?,11.3,4.8,64,99945.8,331,1404,330,50.6,0.0,50.6,5908,0,5920,2012,45,0.0,10,5,9999,99999,9,999999999,0.0,999,999,99
3019,2,11,16,0,*?*?*?*?*?*?*?*?*?*?*?*?*?*?*?*?*?*?*?*?*?*?,11.4,4.8,64,99945.8,154,1402,331,16.0,0.0,16.0,1907,-0,1908,624,47,0.0,10,5,9999,99999,9,999999999,0.0,999,999,99
3019,2,11,17,0,*?*?*?*?*?*?*?*?*?*?*?*?*?*?*?*?*?*?*?*?*?*?,10.6,5.5,70,99945.8,0,-0,327,0.0,-0.0,0.0,0,0,0,0,48,0.0,10,5,9999,99999,9,999999999,0.3,999,999,99
3019,2,11,18,0,*?*?*?*?*?*?*?*?*?*?*?*?*?*?*?*?*?*?*?*?*?*?,9.1,4.1,70,99945.8,0,-0,320,0.0,-0.0,0.0,0,0,0,0,50,0.0,10,5,9999,99999,9,999999999,0.2,999,999,99
3019,2,11,19,0,*?*?*?*?*?*?*?*?*?*?*?*?*?*?*?*?*?*?*?*?*?*?,8.3,2.9,69,99945.8,0,-0,317,0.0,-0.0,0.0,0,0,0,0,48,0.0,10,5,9999,99999,9,999999999,0.9,999,999,99
3019,2,11,20,0,*?*?*?*?*?*?*?*?*?*?*?*?*?*?*?*?*?*?*?*?*?*?,8.5,4.1,73,99945.8,0,-0,317,0.0,-0.0,0.0,0,0,0,0,47,0.0,10,5,9999,99999,9,999999999,0.4,999,999,99
3019,2,11,21,0,*?*?*?*?*?*?*?*?*?*?*?*?*?*?*?*?*?*?*?*?*?*?,7.3,3.8,78,99945.8,0,-0,312,0.0,-0.0,0.0,0,0,0,0,45,0.0,10,5,9999,99999,9,999999999,0.0,999,999,99
3019,2,11,22,0,*?*?*?*?*?*?*?*?*?*?*?*?*?*?*?*?*?*?*?*?*?*?,7.1,3.9,80,99945.8,0,-0,311,0.0,-0.0,0.0,0,0,0,0,43,0.0,10,5,9999,99999,9,999999999,0.7,999,999,99
3019,2,11,23,0,*?*?*?*?*?*?*?*?*?*?*?*?*?*?*?*?*?*?*?*?*?*?,6.3,3.2,80,99945.8,0,-0,308,0.0,-0.0,0.0,0,0,0,0,42,0.0,10,5,9999,99999,9,999999999,0.2,999,999,99
3019,2,11,24,0,*?*?*?*?*?*?*?*?*?*?*?*?*?*?*?*?*?*?*?*?*?*?,6.8,5.0,88,99945.8,0,-0,310,0.0,-0.0,0.0,0,0,0,0,290,0.0,10,5,9999,99999,9,999999999,0.0,999,999,99
3019,2,12,1,0,*?*?*?*?*?*?*?*?*?*?*?*?*?*?*?*?*?*?*?*?*?*?,4.2,4.1,100,101530,0,-0,298,0.0,-0.0,0.0,0,0,0,0,40,0.0,10,5,9999,99999,9,999999999,0.8,999,999,99
3019,2,12,2,0,*?*?*?*?*?*?*?*?*?*?*?*?*?*?*?*?*?*?*?*?*?*?,3.5,3.4,100,101530,0,-0,296,0.0,-0.0,0.0,0,0,0,0,40,0.0,10,5,9999,99999,9,999999999,2.0,999,999,99
3019,2,12,3,0,*?*?*?*?*?*?*?*?*?*?*?*?*?*?*?*?*?*?*?*?*?*?,3.8,3.8,100,101530,0,-0,297,0.0,-0.0,0.0,0,0,0,0,40,0.0,10,5,9999,99999,9,999999999,0.0,999,999,99
3019,2,12,4,0,*?*?*?*?*?*?*?*?*?*?*?*?*?*?*?*?*?*?*?*?*?*?,3.3,3.2,100,101530,0,-0,295,0.0,-0.0,0.0,0,0,0,0,40,0.0,10,5,9999,99999,9,999999999,0.7,999,999,99
3019,2,12,5,0,*?*?*?*?*?*?*?*?*?*?*?*?*?*?*?*?*?*?*?*?*?*?,2.7,2.7,100,101530,0,-0,292,0.0,-0.0,0.0,0,0,0,0,40,0.0,10,5,9999,99999,9,999999999,0.0,999,999,99
3019,2,12,6,0,*?*?*?*?*?*?*?*?*?*?*?*?*?*?*?*?*?*?*?*?*?*?,3.0,3.0,100,101530,0,-0,294,0.0,-0.0,0.0,0,0,0,0,40,0.0,10,5,9999,99999,9,999999999,0.0,999,999,99
3019,2,12,7,0,*?*?*?*?*?*?*?*?*?*?*?*?*?*?*?*?*?*?*?*?*?*?,2.6,2.7,100,101530,0,-0,292,0.0,-0.0,0.0,0,0,0,0,47,0.0,10,5,9999,99999,9,999999999,0.0,999,999,99
3019,2,12,8,0,*?*?*?*?*?*?*?*?*?*?*?*?*?*?*?*?*?*?*?*?*?*?,2.2,2.3,100,101530,171,1405,286,33.4,36.5,29.0,3748,2257,3495,608,53,0.0,9,5,9999,99999,9,999999999,0.5,999,999,99
3019,2,12,9,0,*?*?*?*?*?*?*?*?*?*?*?*?*?*?*?*?*?*?*?*?*?*?,4.2,4.1,100,101530,346,1403,290,123.4,126.0,92.3,13461,10729,10644,2018,60,0.0,8,4,9999,99999,9,999999999,0.0,999,999,99
3019,2,12,10,0,*?*?*?*?*?*?*?*?*?*?*?*?*?*?*?*?*?*?*?*?*?*?,6.2,6.2,100,101530,480,1403,295,217.2,226.6,139.7,23004,21378,16046,2862,67,0.0,7,4,9999,99999,9,999999999,0.0,999,999,99
3019,2,12,11,0,*?*?*?*?*?*?*?*?*?*?*?*?*?*?*?*?*?*?*?*?*?*?,6.8,6.6,100,101530,563,1402,297,261.7,232.6,168.3,27788,22985,19129,3571,73,0.0,7,4,9999,99999,9,999999999,0.0,999,999,99
3019,2,12,12,0,*?*?*?*?*?*?*?*?*?*?*?*?*?*?*?*?*?*?*?*?*?*?,7.8,6.4,100,101530,591,1403,306,233.9,139.9,174.9,25516,13900,19847,4143,80,0.0,8,4,9999,99999,9,999999999,0.3,999,999,99
3019,2,12,13,0,*?*?*?*?*?*?*?*?*?*?*?*?*?*?*?*?*?*?*?*?*?*?,7.6,3.9,95,101530,560,1402,300,260.1,232.4,167.3,27613,22935,19018,3544,82,0.0,7,4,9999,99999,9,999999999,0.0,999,999,99
3019,2,12,14,0,*?*?*?*?*?*?*?*?*?*?*?*?*?*?*?*?*?*?*?*?*?*?,7.9,3.9,94,101530,474,1402,301,214.1,226.1,137.7,22670,21246,15827,2815,83,0.0,7,4,9999,99999,9,999999999,0.0,999,999,99
3019,2,12,15,0,*?*?*?*?*?*?*?*?*?*?*?*?*?*?*?*?*?*?*?*?*?*?,7.6,3.4,92,101530,338,1404,299,141.4,209.7,90.9,14960,17224,10686,1763,85,0.0,7,4,9999,99999,9,999999999,0.0,999,999,99
3019,2,12,16,0,*?*?*?*?*?*?*?*?*?*?*?*?*?*?*?*?*?*?*?*?*?*?,7.8,5.0,100,101530,161,1405,305,39.8,87.6,29.8,4313,4633,3739,518,87,0.0,8,4,9999,99999,9,999999999,0.6,999,999,99
3019,2,12,17,0,*?*?*?*?*?*?*?*?*?*?*?*?*?*?*?*?*?*?*?*?*?*?,7.2,3.8,96,101530,0,-0,312,0.0,-0.0,0.0,0,0,0,0,88,0.0,10,5,9999,99999,9,999999999,0.6,999,999,99
3019,2,12,18,0,*?*?*?*?*?*?*?*?*?*?*?*?*?*?*?*?*?*?*?*?*?*?,6.1,3.0,99,101530,0,-0,307,0.0,-0.0,0.0,0,0,0,0,90,0.0,10,5,9999,99999,9,999999999,0.0,999,999,99
3019,2,12,19,0,*?*?*?*?*?*?*?*?*?*?*?*?*?*?*?*?*?*?*?*?*?*?,5.1,2.3,100,101530,0,-0,303,0.0,-0.0,0.0,0,0,0,0,93,0.0,10,5,9999,99999,9,999999999,0.0,999,999,99
3019,2,12,20,0,*?*?*?*?*?*?*?*?*?*?*?*?*?*?*?*?*?*?*?*?*?*?,4.9,1.7,98,101530,0,-0,302,0.0,-0.0,0.0,0,0,0,0,97,0.0,10,5,9999,99999,9,999999999,0.1,999,999,99
3019,2,12,21,0,*?*?*?*?*?*?*?*?*?*?*?*?*?*?*?*?*?*?*?*?*?*?,3.8,2.3,100,101530,0,-0,297,0.0,-0.0,0.0,0,0,0,0,100,0.0,10,5,9999,99999,9,999999999,0.0,999,999,99
3019,2,12,22,0,*?*?*?*?*?*?*?*?*?*?*?*?*?*?*?*?*?*?*?*?*?*?,3.8,3.4,100,101530,0,-0,297,0.0,-0.0,0.0,0,0,0,0,103,0.0,10,5,9999,99999,9,999999999,0.0,999,999,99
3019,2,12,23,0,*?*?*?*?*?*?*?*?*?*?*?*?*?*?*?*?*?*?*?*?*?*?,4.0,3.9,100,101530,0,-0,298,0.0,-0.0,0.0,0,0,0,0,107,0.0,10,5,9999,99999,9,999999999,0.0,999,999,99
3019,2,12,24,0,*?*?*?*?*?*?*?*?*?*?*?*?*?*?*?*?*?*?*?*?*?*?,5.4,4.1,100,101530,0,-0,304,0.0,-0.0,0.0,0,0,0,0,40,0.0,10,5,9999,99999,9,999999999,0.3,999,999,99
3019,2,13,1,0,*?*?*?*?*?*?*?*?*?*?*?*?*?*?*?*?*?*?*?*?*?*?,4.0,-0.6,71,101784,0,-0,298,0.0,-0.0,0.0,0,0,0,0,113,0.0,10,5,9999,99999,9,999999999,0.0,999,999,99
3019,2,13,2,0,*?*?*?*?*?*?*?*?*?*?*?*?*?*?*?*?*?*?*?*?*?*?,3.5,-2.9,61,101784,0,-0,297,0.0,-0.0,0.0,0,0,0,0,117,0.0,10,5,9999,99999,9,999999999,0.0,999,999,99
3019,2,13,3,0,*?*?*?*?*?*?*?*?*?*?*?*?*?*?*?*?*?*?*?*?*?*?,2.9,-3.4,61,101784,0,-0,294,0.0,-0.0,0.0,0,0,0,0,120,0.0,10,5,9999,99999,9,999999999,0.0,999,999,99
3019,2,13,4,0,*?*?*?*?*?*?*?*?*?*?*?*?*?*?*?*?*?*?*?*?*?*?,2.9,-3.9,59,101784,0,-0,294,0.0,-0.0,0.0,0,0,0,0,123,0.0,10,5,9999,99999,9,999999999,0.0,999,999,99
3019,2,13,5,0,*?*?*?*?*?*?*?*?*?*?*?*?*?*?*?*?*?*?*?*?*?*?,2.6,-4.8,55,101784,0,-0,293,0.0,-0.0,0.0,0,0,0,0,127,0.0,10,5,9999,99999,9,999999999,0.0,999,999,99
3019,2,13,6,0,*?*?*?*?*?*?*?*?*?*?*?*?*?*?*?*?*?*?*?*?*?*?,2.1,-4.5,59,101784,0,-0,291,0.0,-0.0,0.0,0,0,0,0,130,0.0,10,5,9999,99999,9,999999999,0.0,999,999,99
3019,2,13,7,0,*?*?*?*?*?*?*?*?*?*?*?*?*?*?*?*?*?*?*?*?*?*?,1.6,-4.2,63,101784,0,-0,289,0.0,-0.0,0.0,0,0,0,0,135,0.0,10,5,9999,99999,9,999999999,0.0,999,999,99
3019,2,13,8,0,*?*?*?*?*?*?*?*?*?*?*?*?*?*?*?*?*?*?*?*?*?*?,2.4,-3.1,65,101784,177,1398,286,35.8,37.6,31.0,4000,2377,3724,651,140,0.0,9,5,9999,99999,9,999999999,0.0,999,999,99
3019,2,13,9,0,*?*?*?*?*?*?*?*?*?*?*?*?*?*?*?*?*?*?*?*?*?*?,3.2,-2.2,66,101784,353,1402,290,95.5,50.5,82.8,10483,4364,9372,2195,145,0.0,9,5,9999,99999,9,999999999,0.0,999,999,99
3019,2,13,10,0,*?*?*?*?*?*?*?*?*?*?*?*?*?*?*?*?*?*?*?*?*?*?,6.1,-0.6,62,101784,487,1402,308,81.3,0.0,81.3,9518,0,9545,3398,150,0.0,10,5,9999,99999,9,999999999,0.0,999,999,99
3019,2,13,11,0,*?*?*?*?*?*?*?*?*?*?*?*?*?*?*?*?*?*?*?*?*?*?,8.1,-0.2,55,101784,570,1401,316,97.7,0.0,97.7,11479,0,11515,4203,155,0.0,10,5,9999,99999,9,999999999,0.0,999,999,99
3019,2,13,12,0,*?*?*?*?*?*?*?*?*?*?*?*?*?*?*?*?*?*?*?*?*?*?,8.1,0.8,59,101784,598,1402,316,103.1,0.0,103.1,12129,0,12168,4477,160,0.0,10,5,9999,99999,9,999999999,0.0,999,999,99
3019,2,13,13,0,*?*?*?*?*?*?*?*?*?*?*?*?*?*?*?*?*?*?*?*?*?*?,8.1,-0.0,56,101784,567,1401,316,97.1,0.0,97.1,11407,0,11443,4172,162,0.0,10,5,9999,99999,9,999999999,0.0,999,999,99
3019,2,13,14,0,*?*?*?*?*?*?*?*?*?*?*?*?*?*?*?*?*?*?*?*?*?*?,8.0,1.5,63,101784,481,1402,316,80.1,0.0,80.1,9380,0,9406,3343,163,0.0,10,5,9999,99999,9,999999999,0.0,999,999,99
3019,2,13,15,0,*?*?*?*?*?*?*?*?*?*?*?*?*?*?*?*?*?*?*?*?*?*?,8.2,1.3,62,101784,345,1404,317,53.4,0.0,53.4,6228,0,6242,2130,165,0.0,10,5,9999,99999,9,999999999,0.0,999,999,99
3019,2,13,16,0,*?*?*?*?*?*?*?*?*?*?*?*?*?*?*?*?*?*?*?*?*?*?,8.0,2.3,67,101784,167,1398,315,18.6,0.0,18.6,2211,-0,2213,724,167,0.0,10,5,9999,99999,9,999999999,0.0,999,999,99
3019,2,13,17,0,*?*?*?*?*?*?*?*?*?*?*?*?*?*?*?*?*?*?*?*?*?*?,6.7,1.5,69,101784,0,-0,310,0.0,-0.0,0.0,0,0,0,0,168,0.0,10,5,9999,99999,9,999999999,0.0,999,999,99
3019,2,13,18,0,*?*?*?*?*?*?*?*?*?*?*?*?*?*?*?*?*?*?*?*?*?*?,5.4,0.6,71,101784,0,-0,304,0.0,-0.0,0.0,0,0,0,0,170,0.0,10,5,9999,99999,9,999999999,0.0,999,999,99
3019,2,13,19,0,*?*?*?*?*?*?*?*?*?*?*?*?*?*?*?*?*?*?*?*?*?*?,4.7,0.4,73,101784,0,-0,301,0.0,-0.0,0.0,0,0,0,0,173,0.0,10,5,9999,99999,9,999999999,0.0,999,999,99
3019,2,13,20,0,*?*?*?*?*?*?*?*?*?*?*?*?*?*?*?*?*?*?*?*?*?*?,5.2,1.0,74,101784,0,-0,303,0.0,-0.0,0.0,0,0,0,0,177,0.0,10,5,9999,99999,9,999999999,0.0,999,999,99
3019,2,13,21,0,*?*?*?*?*?*?*?*?*?*?*?*?*?*?*?*?*?*?*?*?*?*?,4.5,-0.0,72,101784,0,-0,300,0.0,-0.0,0.0,0,0,0,0,180,0.0,10,5,9999,99999,9,999999999,0.0,999,999,99
3019,2,13,22,0,*?*?*?*?*?*?*?*?*?*?*?*?*?*?*?*?*?*?*?*?*?*?,3.3,-0.6,75,101784,0,-0,295,0.0,-0.0,0.0,0,0,0,0,183,0.0,10,5,9999,99999,9,999999999,0.0,999,999,99
3019,2,13,23,0,*?*?*?*?*?*?*?*?*?*?*?*?*?*?*?*?*?*?*?*?*?*?,3.0,0.4,82,101784,0,-0,294,0.0,-0.0,0.0,0,0,0,0,187,0.0,10,5,9999,99999,9,999999999,0.0,999,999,99
3019,2,13,24,0,*?*?*?*?*?*?*?*?*?*?*?*?*?*?*?*?*?*?*?*?*?*?,4.3,1.9,84,101784,0,-0,299,0.0,-0.0,0.0,0,0,0,0,110,0.0,10,5,9999,99999,9,999999999,0.0,999,999,99
3019,2,14,1,0,*?*?*?*?*?*?*?*?*?*?*?*?*?*?*?*?*?*?*?*?*?*?,2.1,-0.4,81,101278,0,-0,290,0.0,-0.0,0.0,0,0,0,0,208,0.0,10,5,9999,99999,9,999999999,0.0,999,999,99
3019,2,14,2,0,*?*?*?*?*?*?*?*?*?*?*?*?*?*?*?*?*?*?*?*?*?*?,1.4,-0.8,83,101278,0,-0,287,0.0,-0.0,0.0,0,0,0,0,227,0.0,10,5,9999,99999,9,999999999,0.0,999,999,99
3019,2,14,3,0,*?*?*?*?*?*?*?*?*?*?*?*?*?*?*?*?*?*?*?*?*?*?,2.0,-0.2,83,101278,0,-0,290,0.0,-0.0,0.0,0,0,0,0,245,0.0,10,5,9999,99999,9,999999999,0.0,999,999,99
3019,2,14,4,0,*?*?*?*?*?*?*?*?*?*?*?*?*?*?*?*?*?*?*?*?*?*?,2.5,-0.6,77,101278,0,-0,292,0.0,-0.0,0.0,0,0,0,0,263,0.0,10,5,9999,99999,9,999999999,0.0,999,999,99
3019,2,14,5,0,*?*?*?*?*?*?*?*?*?*?*?*?*?*?*?*?*?*?*?*?*?*?,2.5,-1.1,76,101278,0,-0,292,0.0,-0.0,0.0,0,0,0,0,282,0.0,10,5,9999,99999,9,999999999,0.0,999,999,99
3019,2,14,6,0,*?*?*?*?*?*?*?*?*?*?*?*?*?*?*?*?*?*?*?*?*?*?,2.8,-1.3,73,101278,0,-0,293,0.0,-0.0,0.0,0,0,0,0,300,0.0,10,5,9999,99999,9,999999999,0.0,999,999,99
3019,2,14,7,0,*?*?*?*?*?*?*?*?*?*?*?*?*?*?*?*?*?*?*?*?*?*?,2.1,-1.3,76,101278,0,-0,285,0.0,-0.0,0.0,0,0,0,0,250,0.0,9,5,9999,99999,9,999999999,0.0,999,999,99
3019,2,14,8,0,*?*?*?*?*?*?*?*?*?*?*?*?*?*?*?*?*?*?*?*?*?*?,2.5,-2.4,67,101278,184,1398,292,22.0,0.0,22.0,2594,-0,2597,852,200,0.0,10,5,9999,99999,9,999999999,0.0,999,999,99
3019,2,14,9,0,*?*?*?*?*?*?*?*?*?*?*?*?*?*?*?*?*?*?*?*?*?*?,3.2,-1.7,68,101278,360,1402,290,98.0,50.7,85.0,10752,4411,9611,2257,150,0.0,9,5,9999,99999,9,999999999,0.0,999,999,99
3019,2,14,10,0,*?*?*?*?*?*?*?*?*?*?*?*?*?*?*?*?*?*?*?*?*?*?,3.8,-1.5,66,101278,494,1401,298,82.7,0.0,82.7,9689,0,9717,3467,100,0.0,10,5,9999,99999,9,999999999,0.0,999,999,99
3019,2,14,11,0,*?*?*?*?*?*?*?*?*?*?*?*?*?*?*?*?*?*?*?*?*?*?,4.5,-0.0,72,101278,578,1402,300,99.1,0.0,99.1,11656,0,11693,4277,50,0.0,10,5,9999,99999,9,999999999,0.0,999,999,99
3019,2,14,12,0,*?*?*?*?*?*?*?*?*?*?*?*?*?*?*?*?*?*?*?*?*?*?,5.5,0.6,69,101278,605,1401,300,181.6,55.9,157.4,19959,5428,17760,4636,0,0.0,9,5,9999,99999,9,999999999,0.0,999,999,99
3019,2,14,13,0,*?*?*?*?*?*?*?*?*?*?*?*?*?*?*?*?*?*?*?*?*?*?,5.5,0.8,71,101278,575,1402,305,98.5,0.0,98.5,11582,0,11619,4246,50,0.0,10,5,9999,99999,9,999999999,0.0,999,999,99
3019,2,14,14,0,*?*?*?*?*?*?*?*?*?*?*?*?*?*?*?*?*?*?*?*?*?*?,5.8,0.6,68,101278,488,1401,306,81.5,0.0,81.5,9549,0,9576,3411,100,0.0,10,5,9999,99999,9,999999999,0.0,999,999,99
3019,2,14,15,0,*?*?*?*?*?*?*?*?*?*?*?*?*?*?*?*?*?*?*?*?*?*?,5.7,0.4,67,101278,351,1399,306,54.7,0.0,54.7,6388,0,6402,2189,150,0.0,10,5,9999,99999,9,999999999,0.0,999,999,99
3019,2,14,16,0,*?*?*?*?*?*?*?*?*?*?*?*?*?*?*?*?*?*?*?*?*?*?,5.7,-0.8,61,101278,174,1400,306,20.0,0.0,20.0,2364,-0,2366,775,200,0.0,10,5,9999,99999,9,999999999,0.0,999,999,99
3019,2,14,17,0,*?*?*?*?*?*?*?*?*?*?*?*?*?*?*?*?*?*?*?*?*?*?,4.5,-0.8,66,101278,0,-0,301,0.0,-0.0,0.0,0,0,0,0,250,0.0,10,5,9999,99999,9,999999999,0.0,999,999,99
3019,2,14,18,0,*?*?*?*?*?*?*?*?*?*?*?*?*?*?*?*?*?*?*?*?*?*?,4.4,-1.3,65,101278,0,-0,300,0.0,-0.0,0.0,0,0,0,0,300,0.0,10,5,9999,99999,9,999999999,0.0,999,999,99
3019,2,14,19,0,*?*?*?*?*?*?*?*?*?*?*?*?*?*?*?*?*?*?*?*?*?*?,3.4,-1.3,69,101278,0,-0,296,0.0,-0.0,0.0,0,0,0,0,300,0.0,10,5,9999,99999,9,999999999,0.0,999,999,99
3019,2,14,20,0,*?*?*?*?*?*?*?*?*?*?*?*?*?*?*?*?*?*?*?*?*?*?,3.9,-1.5,66,101278,0,-0,298,0.0,-0.0,0.0,0,0,0,0,300,0.0,10,5,9999,99999,9,999999999,0.0,999,999,99
3019,2,14,21,0,*?*?*?*?*?*?*?*?*?*?*?*?*?*?*?*?*?*?*?*?*?*?,3.0,-1.7,68,101278,0,-0,294,0.0,-0.0,0.0,0,0,0,0,300,0.0,10,5,9999,99999,9,999999999,0.0,999,999,99
3019,2,14,22,0,*?*?*?*?*?*?*?*?*?*?*?*?*?*?*?*?*?*?*?*?*?*?,3.2,-2.2,66,101278,0,-0,295,0.0,-0.0,0.0,0,0,0,0,300,0.0,10,5,9999,99999,9,999999999,0.0,999,999,99
3019,2,14,23,0,*?*?*?*?*?*?*?*?*?*?*?*?*?*?*?*?*?*?*?*?*?*?,3.2,-2.2,65,101278,0,-0,295,0.0,-0.0,0.0,0,0,0,0,300,0.0,10,5,9999,99999,9,999999999,0.0,999,999,99
3019,2,14,24,0,*?*?*?*?*?*?*?*?*?*?*?*?*?*?*?*?*?*?*?*?*?*?,2.7,-0.0,81,101278,0,-0,293,0.0,-0.0,0.0,0,0,0,0,190,0.0,10,5,9999,99999,9,999999999,0.0,999,999,99
3019,2,15,1,0,*?*?*?*?*?*?*?*?*?*?*?*?*?*?*?*?*?*?*?*?*?*?,3.4,0.4,82,102132,0,-0,296,0.0,-0.0,0.0,0,0,0,0,303,0.0,10,5,9999,99999,9,999999999,0.0,999,999,99
3019,2,15,2,0,*?*?*?*?*?*?*?*?*?*?*?*?*?*?*?*?*?*?*?*?*?*?,3.0,1.5,91,102132,0,-0,294,0.0,-0.0,0.0,0,0,0,0,307,0.0,10,5,9999,99999,9,999999999,0.0,999,999,99
3019,2,15,3,0,*?*?*?*?*?*?*?*?*?*?*?*?*?*?*?*?*?*?*?*?*?*?,3.5,1.5,87,102132,0,-0,296,0.0,-0.0,0.0,0,0,0,0,310,0.0,10,5,9999,99999,9,999999999,0.0,999,999,99
3019,2,15,4,0,*?*?*?*?*?*?*?*?*?*?*?*?*?*?*?*?*?*?*?*?*?*?,3.0,1.0,88,102132,0,-0,294,0.0,-0.0,0.0,0,0,0,0,313,0.0,10,5,9999,99999,9,999999999,0.0,999,999,99
3019,2,15,5,0,*?*?*?*?*?*?*?*?*?*?*?*?*?*?*?*?*?*?*?*?*?*?,2.8,0.4,85,102132,0,-0,293,0.0,-0.0,0.0,0,0,0,0,317,0.0,10,5,9999,99999,9,999999999,0.0,999,999,99
3019,2,15,6,0,*?*?*?*?*?*?*?*?*?*?*?*?*?*?*?*?*?*?*?*?*?*?,2.1,-0.0,86,102132,0,-0,290,0.0,-0.0,0.0,0,0,0,0,320,0.0,10,5,9999,99999,9,999999999,0.0,999,999,99
3019,2,15,7,0,*?*?*?*?*?*?*?*?*?*?*?*?*?*?*?*?*?*?*?*?*?*?,1.3,-0.6,86,102132,0,-0,287,0.0,-0.0,0.0,0,0,0,0,312,0.0,10,5,9999,99999,9,999999999,0.0,999,999,99
3019,2,15,8,0,*?*?*?*?*?*?*?*?*?*?*?*?*?*?*?*?*?*?*?*?*?*?,2.9,0.6,86,102132,191,1398,293,23.4,0.0,23.4,2754,-0,2757,906,303,0.0,10,5,9999,99999,9,999999999,0.0,999,999,99
3019,2,15,9,0,*?*?*?*?*?*?*?*?*?*?*?*?*?*?*?*?*?*?*?*?*?*?,4.3,1.7,83,102132,367,1400,299,57.8,0.0,57.8,6749,0,6765,2324,295,0.0,10,5,9999,99999,9,999999999,0.0,999,999,99
3019,2,15,10,0,*?*?*?*?*?*?*?*?*?*?*?*?*?*?*?*?*?*?*?*?*?*?,6.0,3.0,82,102132,501,1400,306,84.2,0.0,84.2,9863,0,9891,3537,287,0.0,10,5,9999,99999,9,999999999,0.0,999,999,99
3019,2,15,11,0,*?*?*?*?*?*?*?*?*?*?*?*?*?*?*?*?*?*?*?*?*?*?,8.3,4.5,77,102132,585,1401,316,100.6,0.0,100.6,11833,0,11871,4351,278,0.0,10,5,9999,99999,9,999999999,0.0,999,999,99
3019,2,15,12,0,*?*?*?*?*?*?*?*?*?*?*?*?*?*?*?*?*?*?*?*?*?*?,9.7,3.8,67,102132,612,1400,323,106.0,0.0,106.0,12484,0,12525,4627,270,0.0,10,5,9999,99999,9,999999999,0.0,999,999,99
3019,2,15,13,0,*?*?*?*?*?*?*?*?*?*?*?*?*?*?*?*?*?*?*?*?*?*?,9.7,3.4,65,102132,582,1401,323,100.0,0.0,100.0,11757,0,11795,4320,278,0.0,10,5,9999,99999,9,999999999,0.0,999,999,99
3019,2,15,14,0,*?*?*?*?*?*?*?*?*?*?*?*?*?*?*?*?*?*?*?*?*?*?,9.8,2.5,61,102132,495,1400,324,83.0,0.0,83.0,9719,0,9747,3479,287,0.0,10,5,9999,99999,9,999999999,0.0,999,999,99
3019,2,15,15,0,*?*?*?*?*?*?*?*?*?*?*?*?*?*?*?*?*?*?*?*?*?*?,9.7,3.4,65,102132,358,1399,323,56.1,0.0,56.1,6548,0,6564,2249,295,0.0,10,5,9999,99999,9,999999999,0.6,999,999,99
3019,2,15,16,0,*?*?*?*?*?*?*?*?*?*?*?*?*?*?*?*?*?*?*?*?*?*?,9.6,3.2,66,102132,181,1401,323,21.3,0.0,21.3,2517,-0,2519,827,303,0.0,10,5,9999,99999,9,999999999,0.9,999,999,99
3019,2,15,17,0,*?*?*?*?*?*?*?*?*?*?*?*?*?*?*?*?*?*?*?*?*?*?,8.3,3.4,72,102132,0,-0,317,0.0,-0.0,0.0,0,0,0,0,312,0.0,10,5,9999,99999,9,999999999,1.6,999,999,99
3019,2,15,18,0,*?*?*?*?*?*?*?*?*?*?*?*?*?*?*?*?*?*?*?*?*?*?,7.7,3.9,78,102132,0,-0,314,0.0,-0.0,0.0,0,0,0,0,320,0.0,10,5,9999,99999,9,999999999,0.9,999,999,99
3019,2,15,19,0,*?*?*?*?*?*?*?*?*?*?*?*?*?*?*?*?*?*?*?*?*?*?,6.1,2.9,81,102132,0,-0,307,0.0,-0.0,0.0,0,0,0,0,292,0.0,10,5,9999,99999,9,999999999,0.0,999,999,99
3019,2,15,20,0,*?*?*?*?*?*?*?*?*?*?*?*?*?*?*?*?*?*?*?*?*?*?,4.9,3.0,88,102132,0,-0,302,0.0,-0.0,0.0,0,0,0,0,263,0.0,10,5,9999,99999,9,999999999,0.4,999,999,99
3019,2,15,21,0,*?*?*?*?*?*?*?*?*?*?*?*?*?*?*?*?*?*?*?*?*?*?,4.8,2.3,85,102132,0,-0,301,0.0,-0.0,0.0,0,0,0,0,235,0.0,10,5,9999,99999,9,999999999,0.2,999,999,99
3019,2,15,22,0,*?*?*?*?*?*?*?*?*?*?*?*?*?*?*?*?*?*?*?*?*?*?,4.1,3.2,95,102132,0,-0,298,0.0,-0.0,0.0,0,0,0,0,207,0.0,10,5,9999,99999,9,999999999,0.0,999,999,99
3019,2,15,23,0,*?*?*?*?*?*?*?*?*?*?*?*?*?*?*?*?*?*?*?*?*?*?,4.0,1.7,86,102132,0,-0,298,0.0,-0.0,0.0,0,0,0,0,178,0.0,10,5,9999,99999,9,999999999,0.2,999,999,99
3019,2,15,24,0,*?*?*?*?*?*?*?*?*?*?*?*?*?*?*?*?*?*?*?*?*?*?,3.2,-0.8,75,102132,0,-0,295,0.0,-0.0,0.0,0,0,0,0,300,0.0,10,5,9999,99999,9,999999999,0.0,999,999,99
3019,2,16,1,0,*?*?*?*?*?*?*?*?*?*?*?*?*?*?*?*?*?*?*?*?*?*?,3.8,3.8,100,102254,0,-0,297,0.0,-0.0,0.0,0,0,0,0,152,0.0,10,5,9999,99999,9,999999999,1.4,999,999,99
3019,2,16,2,0,*?*?*?*?*?*?*?*?*?*?*?*?*?*?*?*?*?*?*?*?*?*?,3.9,3.8,100,102254,0,-0,297,0.0,-0.0,0.0,0,0,0,0,153,0.0,10,5,9999,99999,9,999999999,0.7,999,999,99
3019,2,16,3,0,*?*?*?*?*?*?*?*?*?*?*?*?*?*?*?*?*?*?*?*?*?*?,2.5,2.5,100,102254,0,-0,291,0.0,-0.0,0.0,0,0,0,0,155,0.0,10,5,9999,99999,9,999999999,0.5,999,999,99
3019,2,16,4,0,*?*?*?*?*?*?*?*?*?*?*?*?*?*?*?*?*?*?*?*?*?*?,1.0,1.0,100,102254,0,-0,285,0.0,-0.0,0.0,0,0,0,0,157,0.0,10,5,9999,99999,9,999999999,0.0,999,999,99
3019,2,16,5,0,*?*?*?*?*?*?*?*?*?*?*?*?*?*?*?*?*?*?*?*?*?*?,2.0,2.1,100,102254,0,-0,289,0.0,-0.0,0.0,0,0,0,0,158,0.0,10,5,9999,99999,9,999999999,0.0,999,999,99
3019,2,16,6,0,*?*?*?*?*?*?*?*?*?*?*?*?*?*?*?*?*?*?*?*?*?*?,2.9,2.9,100,102254,0,-0,293,0.0,-0.0,0.0,0,0,0,0,160,0.0,10,5,9999,99999,9,999999999,0.0,999,999,99
3019,2,16,7,0,*?*?*?*?*?*?*?*?*?*?*?*?*?*?*?*?*?*?*?*?*?*?,2.4,2.5,100,102254,0,-0,291,0.0,-0.0,0.0,0,0,0,0,160,0.0,10,5,9999,99999,9,999999999,0.0,999,999,99
3019,2,16,8,0,*?*?*?*?*?*?*?*?*?*?*?*?*?*?*?*?*?*?*?*?*?*?,2.4,2.5,100,102254,198,1397,287,43.0,40.4,37.3,4787,2700,4447,786,160,0.0,9,5,9999,99999,9,999999999,0.0,999,999,99
3019,2,16,9,0,*?*?*?*?*?*?*?*?*?*?*?*?*?*?*?*?*?*?*?*?*?*?,4.8,4.8,100,102254,374,1399,297,103.0,51.2,89.3,11302,4503,10098,2384,160,0.0,9,5,9999,99999,9,999999999,0.0,999,999,99
3019,2,16,10,0,*?*?*?*?*?*?*?*?*?*?*?*?*?*?*?*?*?*?*?*?*?*?,7.3,7.3,100,102254,509,1401,304,197.2,136.8,147.5,21490,13158,16797,3389,160,0.0,8,4,9999,99999,9,999999999,0.0,999,999,99
3019,2,16,11,0,*?*?*?*?*?*?*?*?*?*?*?*?*?*?*?*?*?*?*?*?*?*?,9.3,8.5,100,102254,592,1399,317,177.4,55.8,153.8,19494,5396,17349,4501,160,0.0,9,5,9999,99999,9,999999999,0.0,999,999,99
3019,2,16,12,0,*?*?*?*?*?*?*?*?*?*?*?*?*?*?*?*?*?*?*?*?*?*?,10.9,7.6,100,102254,620,1401,324,186.7,56.1,161.9,20528,5466,18262,4801,160,0.0,9,5,9999,99999,9,999999999,0.0,999,999,99
3019,2,16,13,0,*?*?*?*?*?*?*?*?*?*?*?*?*?*?*?*?*?*?*?*?*?*?,12.2,8.7,100,102254,589,1400,330,176.2,55.7,152.8,19370,5387,17239,4466,160,0.0,9,5,9999,99999,9,999999999,0.0,999,999,99
3019,2,16,14,0,*?*?*?*?*?*?*?*?*?*?*?*?*?*?*?*?*?*?*?*?*?*?,12.3,7.1,100,102254,502,1399,330,146.6,54.4,127.1,16105,5112,14352,3573,160,0.0,9,5,9999,99999,9,999999999,0.0,999,999,99
3019,2,16,15,0,*?*?*?*?*?*?*?*?*?*?*?*?*?*?*?*?*?*?*?*?*?*?,12.0,5.8,98,102254,365,1399,329,99.9,50.9,86.6,10967,4448,9801,2306,160,0.0,9,5,9999,99999,9,999999999,0.0,999,999,99
3019,2,16,16,0,*?*?*?*?*?*?*?*?*?*?*?*?*?*?*?*?*?*?*?*?*?*?,12.2,7.0,100,102254,188,1403,334,22.6,0.0,22.6,2672,-0,2675,879,160,0.0,10,5,9999,99999,9,999999999,0.0,999,999,99
3019,2,16,17,0,*?*?*?*?*?*?*?*?*?*?*?*?*?*?*?*?*?*?*?*?*?*?,11.1,6.4,100,102254,0,-0,329,0.0,-0.0,0.0,0,0,0,0,160,0.0,10,5,9999,99999,9,999999999,0.0,999,999,99
3019,2,16,18,0,*?*?*?*?*?*?*?*?*?*?*?*?*?*?*?*?*?*?*?*?*?*?,9.7,6.6,100,102254,0,-0,322,0.0,-0.0,0.0,0,0,0,0,160,0.0,10,5,9999,99999,9,999999999,0.0,999,999,99
3019,2,16,19,0,*?*?*?*?*?*?*?*?*?*?*?*?*?*?*?*?*?*?*?*?*?*?,8.2,6.4,100,102254,0,-0,316,0.0,-0.0,0.0,0,0,0,0,155,0.0,10,5,9999,99999,9,999999999,0.1,999,999,99
3019,2,16,20,0,*?*?*?*?*?*?*?*?*?*?*?*?*?*?*?*?*?*?*?*?*?*?,7.0,6.7,100,102254,0,-0,310,0.0,-0.0,0.0,0,0,0,0,150,0.0,10,5,9999,99999,9,999999999,0.0,999,999,99
3019,2,16,21,0,*?*?*?*?*?*?*?*?*?*?*?*?*?*?*?*?*?*?*?*?*?*?,6.2,6.2,100,102254,0,-0,307,0.0,-0.0,0.0,0,0,0,0,145,0.0,10,5,9999,99999,9,999999999,1.1,999,999,99
3019,2,16,22,0,*?*?*?*?*?*?*?*?*?*?*?*?*?*?*?*?*?*?*?*?*?*?,6.1,6.1,100,102254,0,-0,306,0.0,-0.0,0.0,0,0,0,0,140,0.0,10,5,9999,99999,9,999999999,0.7,999,999,99
3019,2,16,23,0,*?*?*?*?*?*?*?*?*?*?*?*?*?*?*?*?*?*?*?*?*?*?,5.7,5.6,100,102254,0,-0,305,0.0,-0.0,0.0,0,0,0,0,135,0.0,10,5,9999,99999,9,999999999,0.2,999,999,99
3019,2,16,24,0,*?*?*?*?*?*?*?*?*?*?*?*?*?*?*?*?*?*?*?*?*?*?,3.8,3.6,100,102254,0,-0,297,0.0,-0.0,0.0,0,0,0,0,150,0.0,10,5,9999,99999,9,999999999,1.3,999,999,99
3019,2,17,1,0,*?*?*?*?*?*?*?*?*?*?*?*?*?*?*?*?*?*?*?*?*?*?,5.7,5.5,97,101829,0,-0,305,0.0,-0.0,0.0,0,0,0,0,128,0.0,10,5,9999,99999,9,999999999,0.0,999,999,99
3019,2,17,2,0,*?*?*?*?*?*?*?*?*?*?*?*?*?*?*?*?*?*?*?*?*?*?,5.2,5.1,99,101829,0,-0,303,0.0,-0.0,0.0,0,0,0,0,127,0.0,10,5,9999,99999,9,999999999,0.0,999,999,99
3019,2,17,3,0,*?*?*?*?*?*?*?*?*?*?*?*?*?*?*?*?*?*?*?*?*?*?,4.6,4.5,99,101829,0,-0,300,0.0,-0.0,0.0,0,0,0,0,125,0.0,10,5,9999,99999,9,999999999,0.0,999,999,99
3019,2,17,4,0,*?*?*?*?*?*?*?*?*?*?*?*?*?*?*?*?*?*?*?*?*?*?,4.7,4.1,95,101829,0,-0,301,0.0,-0.0,0.0,0,0,0,0,123,0.0,10,5,9999,99999,9,999999999,0.0,999,999,99
3019,2,17,5,0,*?*?*?*?*?*?*?*?*?*?*?*?*?*?*?*?*?*?*?*?*?*?,4.6,4.3,97,101829,0,-0,300,0.0,-0.0,0.0,0,0,0,0,122,0.0,10,5,9999,99999,9,999999999,0.0,999,999,99
3019,2,17,6,0,*?*?*?*?*?*?*?*?*?*?*?*?*?*?*?*?*?*?*?*?*?*?,4.7,4.6,99,101829,0,-0,301,0.0,-0.0,0.0,0,0,0,0,120,0.0,10,5,9999,99999,9,999999999,0.0,999,999,99
3019,2,17,7,0,*?*?*?*?*?*?*?*?*?*?*?*?*?*?*?*?*?*?*?*?*?*?,3.9,3.2,94,101829,0,0,297,0.0,0.0,0.0,0,0,0,0,125,0.0,10,5,9999,99999,9,999999999,0.0,999,999,99
3019,2,17,8,0,*?*?*?*?*?*?*?*?*?*?*?*?*?*?*?*?*?*?*?*?*?*?,3.0,1.9,92,101829,206,1402,294,26.2,0.0,26.2,3080,0,3084,1016,130,0.0,10,5,9999,99999,9,999999999,0.0,999,999,99
3019,2,17,9,0,*?*?*?*?*?*?*?*?*?*?*?*?*?*?*?*?*?*?*?*?*?*?,5.8,2.7,79,101829,382,1401,306,60.8,0.0,60.8,7091,0,7108,2452,135,0.0,10,5,9999,99999,9,999999999,0.0,999,999,99
3019,2,17,10,0,*?*?*?*?*?*?*?*?*?*?*?*?*?*?*?*?*?*?*?*?*?*?,8.5,4.5,75,101829,516,1399,317,87.2,0.0,87.2,10216,0,10247,3680,140,0.0,10,5,9999,99999,9,999999999,0.0,999,999,99
3019,2,17,11,0,*?*?*?*?*?*?*?*?*?*?*?*?*?*?*?*?*?*?*?*?*?*?,11.7,5.0,63,101829,600,1400,332,103.6,0.0,103.6,12194,0,12234,4504,145,0.0,10,5,9999,99999,9,999999999,0.0,999,999,99
3019,2,17,12,0,*?*?*?*?*?*?*?*?*?*?*?*?*?*?*?*?*?*?*?*?*?*?,13.3,5.0,56,101829,627,1399,339,109.0,0.0,109.0,12843,0,12887,4781,150,0.0,10,5,9999,99999,9,999999999,0.2,999,999,99
3019,2,17,13,0,*?*?*?*?*?*?*?*?*?*?*?*?*?*?*?*?*?*?*?*?*?*?,13.3,5.5,58,101829,596,1399,339,102.9,0.0,102.9,12109,0,12148,4468,145,0.0,10,5,9999,99999,9,999999999,0.6,999,999,99
3019,2,17,14,0,*?*?*?*?*?*?*?*?*?*?*?*?*?*?*?*?*?*?*?*?*?*?,13.3,6.4,62,101829,509,1398,339,85.9,0.0,85.9,10058,0,10088,3617,140,0.0,10,5,9999,99999,9,999999999,0.7,999,999,99
3019,2,17,15,0,*?*?*?*?*?*?*?*?*?*?*?*?*?*?*?*?*?*?*?*?*?*?,13.4,5.6,59,101829,372,1398,340,58.9,0.0,58.9,6875,0,6891,2371,135,0.0,10,5,9999,99999,9,999999999,0.5,999,999,99
3019,2,17,16,0,*?*?*?*?*?*?*?*?*?*?*?*?*?*?*?*?*?*?*?*?*?*?,13.1,4.8,57,101829,194,1396,339,24.0,0.0,24.0,2825,-0,2828,930,130,0.0,10,5,9999,99999,9,999999999,0.6,999,999,99
3019,2,17,17,0,*?*?*?*?*?*?*?*?*?*?*?*?*?*?*?*?*?*?*?*?*?*?,12.2,5.3,62,101829,0,-0,334,0.0,-0.0,0.0,0,0,0,0,125,0.0,10,5,9999,99999,9,999999999,0.1,999,999,99
3019,2,17,18,0,*?*?*?*?*?*?*?*?*?*?*?*?*?*?*?*?*?*?*?*?*?*?,10.2,3.8,64,101829,0,-0,325,0.0,-0.0,0.0,0,0,0,0,120,0.0,10,5,9999,99999,9,999999999,0.1,999,999,99
3019,2,17,19,0,*?*?*?*?*?*?*?*?*?*?*?*?*?*?*?*?*?*?*?*?*?*?,9.0,3.6,68,101829,0,-0,320,0.0,-0.0,0.0,0,0,0,0,120,0.0,10,5,9999,99999,9,999999999,0.0,999,999,99
3019,2,17,20,0,*?*?*?*?*?*?*?*?*?*?*?*?*?*?*?*?*?*?*?*?*?*?,8.5,4.3,74,101829,0,-0,317,0.0,-0.0,0.0,0,0,0,0,120,0.0,10,5,9999,99999,9,999999999,0.0,999,999,99
3019,2,17,21,0,*?*?*?*?*?*?*?*?*?*?*?*?*?*?*?*?*?*?*?*?*?*?,7.8,5.3,83,101829,0,-0,314,0.0,-0.0,0.0,0,0,0,0,120,0.0,10,5,9999,99999,9,999999999,0.0,999,999,99
3019,2,17,22,0,*?*?*?*?*?*?*?*?*?*?*?*?*?*?*?*?*?*?*?*?*?*?,7.1,4.8,84,101829,0,-0,311,0.0,-0.0,0.0,0,0,0,0,120,0.0,10,5,9999,99999,9,999999999,0.0,999,999,99
3019,2,17,23,0,*?*?*?*?*?*?*?*?*?*?*?*?*?*?*?*?*?*?*?*?*?*?,7.2,4.8,83,101829,0,-0,311,0.0,-0.0,0.0,0,0,0,0,120,0.0,10,5,9999,99999,9,999999999,0.0,999,999,99
3019,2,17,24,0,*?*?*?*?*?*?*?*?*?*?*?*?*?*?*?*?*?*?*?*?*?*?,5.4,5.3,99,101829,0,-0,303,0.0,-0.0,0.0,0,0,0,0,130,0.0,10,5,9999,99999,9,999999999,0.0,999,999,99
3019,2,18,1,0,*?*?*?*?*?*?*?*?*?*?*?*?*?*?*?*?*?*?*?*?*?*?,7.9,6.2,95,101719,0,-0,314,0.0,-0.0,0.0,0,0,0,0,120,0.0,10,5,9999,99999,9,999999999,0.3,999,999,99
3019,2,18,2,0,*?*?*?*?*?*?*?*?*?*?*?*?*?*?*?*?*?*?*?*?*?*?,8.3,6.9,96,101719,0,-0,316,0.0,-0.0,0.0,0,0,0,0,120,0.0,10,5,9999,99999,9,999999999,1.4,999,999,99
3019,2,18,3,0,*?*?*?*?*?*?*?*?*?*?*?*?*?*?*?*?*?*?*?*?*?*?,7.8,6.7,98,101719,0,-0,314,0.0,-0.0,0.0,0,0,0,0,120,0.0,10,5,9999,99999,9,999999999,0.8,999,999,99
3019,2,18,4,0,*?*?*?*?*?*?*?*?*?*?*?*?*?*?*?*?*?*?*?*?*?*?,7.2,5.9,97,101719,0,-0,311,0.0,-0.0,0.0,0,0,0,0,120,0.0,10,5,9999,99999,9,999999999,0.0,999,999,99
3019,2,18,5,0,*?*?*?*?*?*?*?*?*?*?*?*?*?*?*?*?*?*?*?*?*?*?,6.8,5.5,96,101719,0,-0,310,0.0,-0.0,0.0,0,0,0,0,120,0.0,10,5,9999,99999,9,999999999,0.0,999,999,99
3019,2,18,6,0,*?*?*?*?*?*?*?*?*?*?*?*?*?*?*?*?*?*?*?*?*?*?,6.3,5.6,100,101719,0,-0,307,0.0,-0.0,0.0,0,0,0,0,120,0.0,10,5,9999,99999,9,999999999,0.0,999,999,99
3019,2,18,7,0,*?*?*?*?*?*?*?*?*?*?*?*?*?*?*?*?*?*?*?*?*?*?,6.9,5.5,96,101719,7,1339,310,0.0,0.0,0.0,0,0,0,0,120,0.0,10,5,9999,99999,9,999999999,0.3,999,999,99
3019,2,18,8,0,*?*?*?*?*?*?*?*?*?*?*?*?*?*?*?*?*?*?*?*?*?*?,7.4,7.4,100,101719,213,1399,308,48.0,41.9,41.6,5331,2899,4949,881,120,0.0,9,5,9999,99999,9,999999999,0.3,999,999,99
3019,2,18,9,0,*?*?*?*?*?*?*?*?*?*?*?*?*?*?*?*?*?*?*?*?*?*?,8.1,7.7,100,101719,389,1399,311,108.1,51.7,93.7,11864,4591,10597,2516,120,0.0,9,5,9999,99999,9,999999999,0.0,999,999,99
3019,2,18,10,0,*?*?*?*?*?*?*?*?*?*?*?*?*?*?*?*?*?*?*?*?*?*?,10.5,8.0,89,101719,523,1398,322,154.0,54.7,133.5,16941,5153,15100,3787,120,0.0,9,5,9999,99999,9,999999999,1.9,999,999,99
3019,2,18,11,0,*?*?*?*?*?*?*?*?*?*?*?*?*?*?*?*?*?*?*?*?*?*?,11.9,7.7,79,101719,607,1398,328,182.6,56.0,158.3,20123,5369,17923,4667,120,0.0,9,5,9999,99999,9,999999999,3.5,999,999,99
3019,2,18,12,0,*?*?*?*?*?*?*?*?*?*?*?*?*?*?*?*?*?*?*?*?*?*?,12.4,8.9,84,101719,635,1400,331,191.9,56.3,166.4,21112,5493,18780,4971,120,0.0,9,5,9999,99999,9,999999999,0.5,999,999,99
3019,2,18,13,0,*?*?*?*?*?*?*?*?*?*?*?*?*?*?*?*?*?*?*?*?*?*?,13.0,8.8,80,101719,604,1400,333,181.4,55.9,157.3,19957,5402,17764,4629,118,0.0,9,5,9999,99999,9,999999999,1.3,999,999,99
3019,2,18,14,0,*?*?*?*?*?*?*?*?*?*?*?*?*?*?*?*?*?*?*?*?*?*?,13.1,9.4,83,101719,517,1400,334,151.7,54.6,131.5,16662,5159,14846,3719,117,0.0,9,5,9999,99999,9,999999999,0.3,999,999,99
3019,2,18,15,0,*?*?*?*?*?*?*?*?*?*?*?*?*?*?*?*?*?*?*?*?*?*?,13.0,8.8,80,101719,379,1398,333,104.8,51.4,90.9,11502,4533,10275,2430,115,0.0,9,5,9999,99999,9,999999999,0.1,999,999,99
3019,2,18,16,0,*?*?*?*?*?*?*?*?*?*?*?*?*?*?*?*?*?*?*?*?*?*?,13.0,10.3,88,101719,201,1398,334,44.0,40.7,38.2,4895,2735,4549,805,113,0.0,9,5,9999,99999,9,999999999,0.3,999,999,99
3019,2,18,17,0,*?*?*?*?*?*?*?*?*?*?*?*?*?*?*?*?*?*?*?*?*?*?,12.4,11.6,100,101719,0,-0,334,0.0,-0.0,0.0,0,0,0,0,112,0.0,10,5,9999,99999,9,999999999,0.1,999,999,99
3019,2,18,18,0,*?*?*?*?*?*?*?*?*?*?*?*?*?*?*?*?*?*?*?*?*?*?,11.3,11.3,100,101719,0,-0,329,0.0,-0.0,0.0,0,0,0,0,110,0.0,10,5,9999,99999,9,999999999,1.0,999,999,99
3019,2,18,19,0,*?*?*?*?*?*?*?*?*?*?*?*?*?*?*?*?*?*?*?*?*?*?,11.1,11.1,100,101719,0,-0,328,0.0,-0.0,0.0,0,0,0,0,113,0.0,10,5,9999,99999,9,999999999,3.2,999,999,99
3019,2,18,20,0,*?*?*?*?*?*?*?*?*?*?*?*?*?*?*?*?*?*?*?*?*?*?,9.7,9.7,100,101719,0,-0,322,0.0,-0.0,0.0,0,0,0,0,117,0.0,10,5,9999,99999,9,999999999,1.2,999,999,99
3019,2,18,21,0,*?*?*?*?*?*?*?*?*?*?*?*?*?*?*?*?*?*?*?*?*?*?,9.1,9.1,100,101719,0,-0,319,0.0,-0.0,0.0,0,0,0,0,120,0.0,10,5,9999,99999,9,999999999,0.0,999,999,99
3019,2,18,22,0,*?*?*?*?*?*?*?*?*?*?*?*?*?*?*?*?*?*?*?*?*?*?,9.3,9.3,100,101719,0,-0,320,0.0,-0.0,0.0,0,0,0,0,123,0.0,10,5,9999,99999,9,999999999,0.0,999,999,99
3019,2,18,23,0,*?*?*?*?*?*?*?*?*?*?*?*?*?*?*?*?*?*?*?*?*?*?,8.8,8.8,100,101719,0,-0,318,0.0,-0.0,0.0,0,0,0,0,127,0.0,10,5,9999,99999,9,999999999,2.1,999,999,99
3019,2,18,24,0,*?*?*?*?*?*?*?*?*?*?*?*?*?*?*?*?*?*?*?*?*?*?,7.3,5.5,94,101719,0,-0,312,0.0,-0.0,0.0,0,0,0,0,120,0.0,10,5,9999,99999,9,999999999,0.0,999,999,99
3019,2,19,1,0,*?*?*?*?*?*?*?*?*?*?*?*?*?*?*?*?*?*?*?*?*?*?,8.0,8.0,99,101868,0,-0,314,0.0,-0.0,0.0,0,0,0,0,125,0.0,10,5,9999,99999,9,999999999,0.0,999,999,99
3019,2,19,2,0,*?*?*?*?*?*?*?*?*?*?*?*?*?*?*?*?*?*?*?*?*?*?,8.0,8.0,99,101868,0,-0,314,0.0,-0.0,0.0,0,0,0,0,120,0.0,10,5,9999,99999,9,999999999,0.0,999,999,99
3019,2,19,3,0,*?*?*?*?*?*?*?*?*?*?*?*?*?*?*?*?*?*?*?*?*?*?,7.6,7.6,99,101868,0,-0,313,0.0,-0.0,0.0,0,0,0,0,115,0.0,10,5,9999,99999,9,999999999,0.0,999,999,99
3019,2,19,4,0,*?*?*?*?*?*?*?*?*?*?*?*?*?*?*?*?*?*?*?*?*?*?,8.1,7.4,95,101868,0,-0,315,0.0,-0.0,0.0,0,0,0,0,110,0.0,10,5,9999,99999,9,999999999,0.0,999,999,99
3019,2,19,5,0,*?*?*?*?*?*?*?*?*?*?*?*?*?*?*?*?*?*?*?*?*?*?,7.7,7.3,96,101868,0,-0,313,0.0,-0.0,0.0,0,0,0,0,105,0.0,10,5,9999,99999,9,999999999,0.9,999,999,99
3019,2,19,6,0,*?*?*?*?*?*?*?*?*?*?*?*?*?*?*?*?*?*?*?*?*?*?,7.4,6.7,95,101868,0,-0,312,0.0,-0.0,0.0,0,0,0,0,100,0.0,10,5,9999,99999,9,999999999,0.7,999,999,99
3019,2,19,7,0,*?*?*?*?*?*?*?*?*?*?*?*?*?*?*?*?*?*?*?*?*?*?,7.6,6.4,92,101868,15,1444,313,0.0,0.0,0.0,0,0,0,0,105,0.0,10,5,9999,99999,9,999999999,0.5,999,999,99
3019,2,19,8,0,*?*?*?*?*?*?*?*?*?*?*?*?*?*?*?*?*?*?*?*?*?*?,7.9,6.7,91,101868,220,1396,314,29.1,0.0,29.1,3412,0,3417,1130,110,0.0,10,5,9999,99999,9,999999999,1.8,999,999,99
3019,2,19,9,0,*?*?*?*?*?*?*?*?*?*?*?*?*?*?*?*?*?*?*?*?*?*?,7.8,6.4,91,101868,396,1397,314,63.7,0.0,63.7,7437,0,7456,2584,115,0.0,10,5,9999,99999,9,999999999,0.9,999,999,99
3019,2,19,10,0,*?*?*?*?*?*?*?*?*?*?*?*?*?*?*?*?*?*?*?*?*?*?,8.2,6.4,88,101868,531,1398,316,90.2,0.0,90.2,10576,0,10608,3828,120,0.0,10,5,9999,99999,9,999999999,0.4,999,999,99
3019,2,19,11,0,*?*?*?*?*?*?*?*?*?*?*?*?*?*?*?*?*?*?*?*?*?*?,9.8,6.9,81,101868,615,1399,323,106.6,0.0,106.6,12557,0,12599,4659,125,0.0,10,5,9999,99999,9,999999999,0.6,999,999,99
3019,2,19,12,0,*?*?*?*?*?*?*?*?*?*?*?*?*?*?*?*?*?*?*?*?*?*?,9.3,7.1,85,101868,642,1398,320,112.0,0.0,112.0,13209,0,13254,4938,130,0.0,10,5,9999,99999,9,999999999,0.2,999,999,99
3019,2,19,13,0,*?*?*?*?*?*?*?*?*?*?*?*?*?*?*?*?*?*?*?*?*?*?,9.5,7.3,86,101868,611,1398,321,105.9,0.0,105.9,12470,0,12512,4621,125,0.0,10,5,9999,99999,9,999999999,0.0,999,999,99
3019,2,19,14,0,*?*?*?*?*?*?*?*?*?*?*?*?*?*?*?*?*?*?*?*?*?*?,9.9,8.1,89,101868,524,1399,323,88.8,0.0,88.8,10408,0,10439,3759,120,0.0,10,5,9999,99999,9,999999999,0.1,999,999,99
3019,2,19,15,0,*?*?*?*?*?*?*?*?*?*?*?*?*?*?*?*?*?*?*?*?*?*?,9.4,8.0,91,101868,386,1397,321,61.7,0.0,61.7,7205,0,7223,2495,115,0.0,10,5,9999,99999,9,999999999,0.1,999,999,99
3019,2,19,16,0,*?*?*?*?*?*?*?*?*?*?*?*?*?*?*?*?*?*?*?*?*?*?,9.8,8.4,90,101868,208,1398,322,26.7,0.0,26.7,3136,0,3140,1035,110,0.0,10,5,9999,99999,9,999999999,0.2,999,999,99
3019,2,19,17,0,*?*?*?*?*?*?*?*?*?*?*?*?*?*?*?*?*?*?*?*?*?*?,9.8,8.1,89,101868,1,1369,323,0.0,0.0,0.0,0,0,0,0,105,0.0,10,5,9999,99999,9,999999999,0.3,999,999,99
3019,2,19,18,0,*?*?*?*?*?*?*?*?*?*?*?*?*?*?*?*?*?*?*?*?*?*?,8.8,7.9,94,101868,0,-0,318,0.0,-0.0,0.0,0,0,0,0,100,0.0,10,5,9999,99999,9,999999999,0.0,999,999,99
3019,2,19,19,0,*?*?*?*?*?*?*?*?*?*?*?*?*?*?*?*?*?*?*?*?*?*?,9.0,8.0,93,101868,0,-0,319,0.0,-0.0,0.0,0,0,0,0,102,0.0,10,5,9999,99999,9,999999999,0.0,999,999,99
3019,2,19,20,0,*?*?*?*?*?*?*?*?*?*?*?*?*?*?*?*?*?*?*?*?*?*?,8.6,8.7,99,101868,0,-0,317,0.0,-0.0,0.0,0,0,0,0,103,0.0,10,5,9999,99999,9,999999999,0.0,999,999,99
3019,2,19,21,0,*?*?*?*?*?*?*?*?*?*?*?*?*?*?*?*?*?*?*?*?*?*?,8.4,8.3,98,101868,0,-0,316,0.0,-0.0,0.0,0,0,0,0,105,0.0,10,5,9999,99999,9,999999999,0.0,999,999,99
3019,2,19,22,0,*?*?*?*?*?*?*?*?*?*?*?*?*?*?*?*?*?*?*?*?*?*?,8.2,8.0,98,101868,0,-0,315,0.0,-0.0,0.0,0,0,0,0,107,0.0,10,5,9999,99999,9,999999999,0.6,999,999,99
3019,2,19,23,0,*?*?*?*?*?*?*?*?*?*?*?*?*?*?*?*?*?*?*?*?*?*?,8.2,7.4,94,101868,0,-0,315,0.0,-0.0,0.0,0,0,0,0,108,0.0,10,5,9999,99999,9,999999999,0.0,999,999,99
3019,2,19,24,0,*?*?*?*?*?*?*?*?*?*?*?*?*?*?*?*?*?*?*?*?*?*?,8.2,8.3,99,101868,0,-0,315,0.0,-0.0,0.0,0,0,0,0,130,0.0,10,5,9999,99999,9,999999999,0.7,999,999,99
3019,2,20,1,0,*?*?*?*?*?*?*?*?*?*?*?*?*?*?*?*?*?*?*?*?*?*?,7.7,7.6,99,102041,0,-0,313,0.0,-0.0,0.0,0,0,0,0,105,0.0,10,5,9999,99999,9,999999999,1.7,999,999,99
3019,2,20,2,0,*?*?*?*?*?*?*?*?*?*?*?*?*?*?*?*?*?*?*?*?*?*?,7.4,7.4,100,102041,0,-0,312,0.0,-0.0,0.0,0,0,0,0,100,0.0,10,5,9999,99999,9,999999999,1.4,999,999,99
3019,2,20,3,0,*?*?*?*?*?*?*?*?*?*?*?*?*?*?*?*?*?*?*?*?*?*?,6.8,6.9,100,102041,0,-0,309,0.0,-0.0,0.0,0,0,0,0,95,0.0,10,5,9999,99999,9,999999999,0.0,999,999,99
3019,2,20,4,0,*?*?*?*?*?*?*?*?*?*?*?*?*?*?*?*?*?*?*?*?*?*?,6.2,6.2,100,102041,0,-0,307,0.0,-0.0,0.0,0,0,0,0,90,0.0,10,5,9999,99999,9,999999999,0.0,999,999,99
3019,2,20,5,0,*?*?*?*?*?*?*?*?*?*?*?*?*?*?*?*?*?*?*?*?*?*?,6.3,6.2,100,102041,0,-0,307,0.0,-0.0,0.0,0,0,0,0,85,0.0,10,5,9999,99999,9,999999999,0.0,999,999,99
3019,2,20,6,0,*?*?*?*?*?*?*?*?*?*?*?*?*?*?*?*?*?*?*?*?*?*?,6.4,5.8,96,102041,0,-0,308,0.0,-0.0,0.0,0,0,0,0,80,0.0,10,5,9999,99999,9,999999999,0.0,999,999,99
3019,2,20,7,0,*?*?*?*?*?*?*?*?*?*?*?*?*?*?*?*?*?*?*?*?*?*?,6.8,6.6,99,102041,22,1408,309,0.0,0.0,0.0,0,0,0,0,85,0.0,10,5,9999,99999,9,999999999,0.4,999,999,99
3019,2,20,8,0,*?*?*?*?*?*?*?*?*?*?*?*?*?*?*?*?*?*?*?*?*?*?,6.8,6.9,100,102041,228,1399,305,53.1,43.4,46.1,5888,3096,5458,978,90,0.0,9,5,9999,99999,9,999999999,0.3,999,999,99
3019,2,20,9,0,*?*?*?*?*?*?*?*?*?*?*?*?*?*?*?*?*?*?*?*?*?*?,7.7,7.7,100,102041,404,1398,283,224.3,521.6,73.6,23132,45377,10698,1363,95,0.0,2,1,9999,99999,9,999999999,0.0,999,999,99
3019,2,20,10,0,*?*?*?*?*?*?*?*?*?*?*?*?*?*?*?*?*?*?*?*?*?*?,9.4,8.1,92,102041,539,1399,291,315.3,549.9,103.4,32561,51441,14507,1981,100,0.0,2,1,9999,99999,9,999999999,0.0,999,999,99
3019,2,20,11,0,*?*?*?*?*?*?*?*?*?*?*?*?*?*?*?*?*?*?*?*?*?*?,10.1,8.1,88,102041,622,1397,286,373.0,586.6,111.9,38835,56624,15657,2253,105,0.0,0,0,9999,99999,9,999999999,0.0,999,999,99
3019,2,20,12,0,*?*?*?*?*?*?*?*?*?*?*?*?*?*?*?*?*?*?*?*?*?*?,11.2,8.3,82,102041,650,1399,291,391.5,589.8,117.4,40800,57315,16343,2398,110,0.0,0,0,9999,99999,9,999999999,0.2,999,999,99
3019,2,20,13,0,*?*?*?*?*?*?*?*?*?*?*?*?*?*?*?*?*?*?*?*?*?*?,10.9,8.4,84,102041,618,1397,290,370.4,586.1,111.1,38553,56516,15559,2233,110,0.0,0,0,9999,99999,9,999999999,0.0,999,999,99
3019,2,20,14,0,*?*?*?*?*?*?*?*?*?*?*?*?*?*?*?*?*?*?*?*?*?*?,10.9,7.1,77,102041,531,1398,287,311.1,573.3,93.3,32324,53704,13346,1811,110,0.0,0,0,9999,99999,9,999999999,0.0,999,999,99
3019,2,20,15,0,*?*?*?*?*?*?*?*?*?*?*?*?*?*?*?*?*?*?*?*?*?*?,11.4,6.7,73,102041,393,1397,288,217.7,541.7,65.3,22596,46969,9690,1227,110,0.0,0,0,9999,99999,9,999999999,0.0,999,999,99
3019,2,20,16,0,*?*?*?*?*?*?*?*?*?*?*?*?*?*?*?*?*?*?*?*?*?*?,11.2,7.0,75,102041,215,1399,288,96.7,440.4,29.0,9925,32091,4711,582,110,0.0,0,0,9999,99999,9,999999999,0.3,999,999,99
3019,2,20,17,0,*?*?*?*?*?*?*?*?*?*?*?*?*?*?*?*?*?*?*?*?*?*?,11.4,7.4,77,102041,8,1468,322,0.0,0.0,0.0,0,0,0,0,110,0.0,8,4,9999,99999,9,999999999,0.0,999,999,99
3019,2,20,18,0,*?*?*?*?*?*?*?*?*?*?*?*?*?*?*?*?*?*?*?*?*?*?,9.8,5.8,76,102041,0,-0,323,0.0,-0.0,0.0,0,0,0,0,110,0.0,10,5,9999,99999,9,999999999,0.0,999,999,99
3019,2,20,19,0,*?*?*?*?*?*?*?*?*?*?*?*?*?*?*?*?*?*?*?*?*?*?,9.6,6.9,83,102041,0,-0,322,0.0,-0.0,0.0,0,0,0,0,110,0.0,10,5,9999,99999,9,999999999,0.0,999,999,99
3019,2,20,20,0,*?*?*?*?*?*?*?*?*?*?*?*?*?*?*?*?*?*?*?*?*?*?,8.3,7.1,93,102041,0,-0,316,0.0,-0.0,0.0,0,0,0,0,110,0.0,10,5,9999,99999,9,999999999,0.0,999,999,99
3019,2,20,21,0,*?*?*?*?*?*?*?*?*?*?*?*?*?*?*?*?*?*?*?*?*?*?,8.8,7.1,90,102041,0,-0,318,0.0,-0.0,0.0,0,0,0,0,110,0.0,10,5,9999,99999,9,999999999,0.0,999,999,99
3019,2,20,22,0,*?*?*?*?*?*?*?*?*?*?*?*?*?*?*?*?*?*?*?*?*?*?,8.3,6.7,89,102041,0,-0,316,0.0,-0.0,0.0,0,0,0,0,110,0.0,10,5,9999,99999,9,999999999,0.0,999,999,99
3019,2,20,23,0,*?*?*?*?*?*?*?*?*?*?*?*?*?*?*?*?*?*?*?*?*?*?,8.2,6.6,90,102041,0,-0,316,0.0,-0.0,0.0,0,0,0,0,110,0.0,10,5,9999,99999,9,999999999,0.0,999,999,99
3019,2,20,24,0,*?*?*?*?*?*?*?*?*?*?*?*?*?*?*?*?*?*?*?*?*?*?,8.2,7.6,96,102041,0,-0,315,0.0,-0.0,0.0,0,0,0,0,110,0.0,10,5,9999,99999,9,999999999,1.7,999,999,99
3019,2,21,1,0,*?*?*?*?*?*?*?*?*?*?*?*?*?*?*?*?*?*?*?*?*?*?,7.6,5.1,84,102153,0,-0,313,0.0,-0.0,0.0,0,0,0,0,110,0.0,10,5,9999,99999,9,999999999,0.0,999,999,99
3019,2,21,2,0,*?*?*?*?*?*?*?*?*?*?*?*?*?*?*?*?*?*?*?*?*?*?,7.4,4.5,81,102153,0,-0,312,0.0,-0.0,0.0,0,0,0,0,110,0.0,10,5,9999,99999,9,999999999,0.0,999,999,99
3019,2,21,3,0,*?*?*?*?*?*?*?*?*?*?*?*?*?*?*?*?*?*?*?*?*?*?,7.3,4.8,83,102153,0,-0,312,0.0,-0.0,0.0,0,0,0,0,110,0.0,10,5,9999,99999,9,999999999,0.0,999,999,99
3019,2,21,4,0,*?*?*?*?*?*?*?*?*?*?*?*?*?*?*?*?*?*?*?*?*?*?,6.5,4.5,86,102153,0,-0,308,0.0,-0.0,0.0,0,0,0,0,110,0.0,10,5,9999,99999,9,999999999,0.0,999,999,99
3019,2,21,5,0,*?*?*?*?*?*?*?*?*?*?*?*?*?*?*?*?*?*?*?*?*?*?,5.8,4.5,91,102153,0,-0,305,0.0,-0.0,0.0,0,0,0,0,110,0.0,10,5,9999,99999,9,999999999,0.4,999,999,99
3019,2,21,6,0,*?*?*?*?*?*?*?*?*?*?*?*?*?*?*?*?*?*?*?*?*?*?,6.1,4.6,90,102153,0,-0,307,0.0,-0.0,0.0,0,0,0,0,110,0.0,10,5,9999,99999,9,999999999,0.1,999,999,99
3019,2,21,7,0,*?*?*?*?*?*?*?*?*?*?*?*?*?*?*?*?*?*?*?*?*?*?,6.5,5.3,91,102153,29,1386,283,0.0,0.0,0.0,0,0,0,0,110,0.0,4,2,9999,99999,9,999999999,0.0,999,999,99
3019,2,21,8,0,*?*?*?*?*?*?*?*?*?*?*?*?*?*?*?*?*?*?*?*?*?*?,6.3,5.6,94,102153,235,1396,266,110.6,459.9,33.2,11295,34463,5338,649,110,0.0,0,0,9999,99999,9,999999999,0.0,999,999,99
3019,2,21,9,0,*?*?*?*?*?*?*?*?*?*?*?*?*?*?*?*?*?*?*?*?*?*?,8.7,6.1,83,102153,412,1399,276,230.2,547.2,69.1,23896,48088,10194,1301,110,0.0,0,0,9999,99999,9,999999999,0.0,999,999,99
3019,2,21,10,0,*?*?*?*?*?*?*?*?*?*?*?*?*?*?*?*?*?*?*?*?*?*?,9.2,7.1,86,102153,546,1397,280,321.6,575.9,96.5,33420,54265,13741,1882,110,0.0,0,0,9999,99999,9,999999999,0.0,999,999,99
3019,2,21,11,0,*?*?*?*?*?*?*?*?*?*?*?*?*?*?*?*?*?*?*?*?*?*?,11.2,7.0,75,102153,630,1398,288,378.3,587.5,113.5,39399,56835,15854,2295,110,0.0,0,0,9999,99999,9,999999999,0.0,999,999,99
3019,2,21,12,0,*?*?*?*?*?*?*?*?*?*?*?*?*?*?*?*?*?*?*?*?*?*?,11.8,6.6,70,102153,657,1397,289,396.8,590.7,119.0,41343,57515,16519,2440,110,0.0,0,0,9999,99999,9,999999999,0.0,999,999,99
3019,2,21,13,0,*?*?*?*?*?*?*?*?*?*?*?*?*?*?*?*?*?*?*?*?*?*?,11.6,6.4,70,102153,626,1398,310,350.3,410.6,166.4,36588,40262,20313,3394,108,0.0,5,3,9999,99999,9,999999999,0.0,999,999,99
3019,2,21,14,0,*?*?*?*?*?*?*?*?*?*?*?*?*?*?*?*?*?*?*?*?*?*?,11.9,7.4,73,102153,538,1397,312,294.9,401.9,140.1,30742,38120,17374,2742,107,0.0,5,3,9999,99999,9,999999999,0.0,999,999,99
3019,2,21,15,0,*?*?*?*?*?*?*?*?*?*?*?*?*?*?*?*?*?*?*?*?*?*?,11.8,6.9,71,102153,400,1396,299,221.9,520.6,72.8,22885,45172,10593,1348,105,0.0,2,1,9999,99999,9,999999999,0.0,999,999,99
3019,2,21,16,0,*?*?*?*?*?*?*?*?*?*?*?*?*?*?*?*?*?*?*?*?*?*?,11.4,6.6,71,102153,222,1400,292,101.3,442.7,31.1,10354,32526,5025,612,103,0.0,1,0,9999,99999,9,999999999,0.0,999,999,99
3019,2,21,17,0,*?*?*?*?*?*?*?*?*?*?*?*?*?*?*?*?*?*?*?*?*?*?,11.8,6.6,69,102153,14,1376,319,0.0,0.0,0.0,0,0,0,0,102,0.0,7,4,9999,99999,9,999999999,0.0,999,999,99
3019,2,21,18,0,*?*?*?*?*?*?*?*?*?*?*?*?*?*?*?*?*?*?*?*?*?*?,10.7,6.9,76,102153,0,-0,327,0.0,-0.0,0.0,0,0,0,0,100,0.0,10,5,9999,99999,9,999999999,0.0,999,999,99
3019,2,21,19,0,*?*?*?*?*?*?*?*?*?*?*?*?*?*?*?*?*?*?*?*?*?*?,8.5,6.6,87,102153,0,-0,317,0.0,-0.0,0.0,0,0,0,0,100,0.0,10,5,9999,99999,9,999999999,0.0,999,999,99
3019,2,21,20,0,*?*?*?*?*?*?*?*?*?*?*?*?*?*?*?*?*?*?*?*?*?*?,9.5,7.1,84,102153,0,-0,321,0.0,-0.0,0.0,0,0,0,0,100,0.0,10,5,9999,99999,9,999999999,0.0,999,999,99
3019,2,21,21,0,*?*?*?*?*?*?*?*?*?*?*?*?*?*?*?*?*?*?*?*?*?*?,7.8,6.4,90,102153,0,-0,314,0.0,-0.0,0.0,0,0,0,0,100,0.0,10,5,9999,99999,9,999999999,0.0,999,999,99
3019,2,21,22,0,*?*?*?*?*?*?*?*?*?*?*?*?*?*?*?*?*?*?*?*?*?*?,7.8,6.1,88,102153,0,-0,314,0.0,-0.0,0.0,0,0,0,0,100,0.0,10,5,9999,99999,9,999999999,0.0,999,999,99
3019,2,21,23,0,*?*?*?*?*?*?*?*?*?*?*?*?*?*?*?*?*?*?*?*?*?*?,7.5,6.4,92,102153,0,-0,313,0.0,-0.0,0.0,0,0,0,0,100,0.0,10,5,9999,99999,9,999999999,0.0,999,999,99
3019,2,21,24,0,*?*?*?*?*?*?*?*?*?*?*?*?*?*?*?*?*?*?*?*?*?*?,8.0,5.8,85,102153,0,-0,315,0.0,-0.0,0.0,0,0,0,0,110,0.0,10,5,9999,99999,9,999999999,0.0,999,999,99
3019,2,22,1,0,*?*?*?*?*?*?*?*?*?*?*?*?*?*?*?*?*?*?*?*?*?*?,6.1,5.5,96,102048,0,-0,307,0.0,-0.0,0.0,0,0,0,0,97,0.0,10,5,9999,99999,9,999999999,0.1,999,999,99
3019,2,22,2,0,*?*?*?*?*?*?*?*?*?*?*?*?*?*?*?*?*?*?*?*?*?*?,4.9,4.8,100,102048,0,-0,301,0.0,-0.0,0.0,0,0,0,0,93,0.0,10,5,9999,99999,9,999999999,0.0,999,999,99
3019,2,22,3,0,*?*?*?*?*?*?*?*?*?*?*?*?*?*?*?*?*?*?*?*?*?*?,5.2,5.0,99,102048,0,-0,303,0.0,-0.0,0.0,0,0,0,0,90,0.0,10,5,9999,99999,9,999999999,0.0,999,999,99
3019,2,22,4,0,*?*?*?*?*?*?*?*?*?*?*?*?*?*?*?*?*?*?*?*?*?*?,5.2,5.1,100,102048,0,-0,303,0.0,-0.0,0.0,0,0,0,0,87,0.0,10,5,9999,99999,9,999999999,0.0,999,999,99
3019,2,22,5,0,*?*?*?*?*?*?*?*?*?*?*?*?*?*?*?*?*?*?*?*?*?*?,4.7,4.8,100,102048,0,-0,301,0.0,-0.0,0.0,0,0,0,0,83,0.0,10,5,9999,99999,9,999999999,0.0,999,999,99
3019,2,22,6,0,*?*?*?*?*?*?*?*?*?*?*?*?*?*?*?*?*?*?*?*?*?*?,4.8,4.8,100,102048,0,-0,301,0.0,-0.0,0.0,0,0,0,0,80,0.0,10,5,9999,99999,9,999999999,0.0,999,999,99
3019,2,22,7,0,*?*?*?*?*?*?*?*?*?*?*?*?*?*?*?*?*?*?*?*?*?*?,4.2,4.3,100,102048,37,1407,281,0.0,0.0,0.0,0,0,0,0,82,0.0,6,3,9999,99999,9,999999999,0.0,999,999,99
3019,2,22,8,0,*?*?*?*?*?*?*?*?*?*?*?*?*?*?*?*?*?*?*?*?*?*?,3.7,3.6,100,102048,243,1397,283,91.4,187.6,58.8,9708,13008,7059,1091,83,0.0,7,4,9999,99999,9,999999999,0.0,999,999,99
3019,2,22,9,0,*?*?*?*?*?*?*?*?*?*?*?*?*?*?*?*?*?*?*?*?*?*?,5.8,5.5,98,102048,419,1396,272,234.9,525.8,77.0,24217,46242,11147,1430,85,0.0,2,1,9999,99999,9,999999999,0.0,999,999,99
3019,2,22,10,0,*?*?*?*?*?*?*?*?*?*?*?*?*?*?*?*?*?*?*?*?*?*?,7.9,5.5,84,102048,554,1397,272,326.9,577.1,98.1,33982,54542,13944,1918,87,0.0,0,0,9999,99999,9,999999999,0.0,999,999,99
3019,2,22,11,0,*?*?*?*?*?*?*?*?*?*?*?*?*?*?*?*?*?*?*?*?*?*?,9.5,5.3,75,102048,638,1398,282,383.6,582.4,117.8,39887,56389,16341,2381,88,0.0,1,0,9999,99999,9,999999999,0.0,999,999,99
3019,2,22,12,0,*?*?*?*?*?*?*?*?*?*?*?*?*?*?*?*?*?*?*?*?*?*?,11.2,5.3,67,102048,665,1398,298,397.3,531.9,144.2,42460,52898,18210,2940,90,0.0,3,2,9999,99999,9,999999999,0.0,999,999,99
3019,2,22,13,0,*?*?*?*?*?*?*?*?*?*?*?*?*?*?*?*?*?*?*?*?*?*?,11.4,5.0,65,102048,633,1396,307,355.1,411.3,168.7,37095,40418,20560,3455,87,0.0,5,3,9999,99999,9,999999999,0.0,999,999,99
3019,2,22,14,0,*?*?*?*?*?*?*?*?*?*?*?*?*?*?*?*?*?*?*?*?*?*?,11.2,4.6,64,102048,545,1396,311,281.0,322.4,155.1,29922,31640,17761,3238,83,0.0,6,3,9999,99999,9,999999999,0.0,999,999,99
3019,2,22,15,0,*?*?*?*?*?*?*?*?*?*?*?*?*?*?*?*?*?*?*?*?*?*?,11.5,5.6,68,102048,407,1396,304,220.3,444.2,90.8,23209,38849,11798,1679,80,0.0,4,2,9999,99999,9,999999999,0.0,999,999,99
3019,2,22,16,0,*?*?*?*?*?*?*?*?*?*?*?*?*?*?*?*?*?*?*?*?*?*?,11.2,5.3,67,102048,228,1394,311,92.8,254.2,51.2,9706,17213,6826,920,77,0.0,6,3,9999,99999,9,999999999,0.0,999,999,99
3019,2,22,17,0,*?*?*?*?*?*?*?*?*?*?*?*?*?*?*?*?*?*?*?*?*?*?,10.6,6.4,75,102048,21,1408,310,0.0,0.0,0.0,0,0,0,0,73,0.0,6,3,9999,99999,9,999999999,0.0,999,999,99
3019,2,22,18,0,*?*?*?*?*?*?*?*?*?*?*?*?*?*?*?*?*?*?*?*?*?*?,8.6,7.6,94,102048,0,-0,317,0.0,-0.0,0.0,0,0,0,0,70,0.0,10,5,9999,99999,9,999999999,0.0,999,999,99
3019,2,22,19,0,*?*?*?*?*?*?*?*?*?*?*?*?*?*?*?*?*?*?*?*?*?*?,8.6,8.1,97,102048,0,-0,317,0.0,-0.0,0.0,0,0,0,0,70,0.0,10,5,9999,99999,9,999999999,0.0,999,999,99
3019,2,22,20,0,*?*?*?*?*?*?*?*?*?*?*?*?*?*?*?*?*?*?*?*?*?*?,6.6,6.6,100,102048,0,-0,309,0.0,-0.0,0.0,0,0,0,0,70,0.0,10,5,9999,99999,9,999999999,0.0,999,999,99
3019,2,22,21,0,*?*?*?*?*?*?*?*?*?*?*?*?*?*?*?*?*?*?*?*?*?*?,7.1,7.1,100,102048,0,-0,311,0.0,-0.0,0.0,0,0,0,0,70,0.0,10,5,9999,99999,9,999999999,0.0,999,999,99
3019,2,22,22,0,*?*?*?*?*?*?*?*?*?*?*?*?*?*?*?*?*?*?*?*?*?*?,7.2,7.1,100,102048,0,-0,311,0.0,-0.0,0.0,0,0,0,0,70,0.0,10,5,9999,99999,9,999999999,0.0,999,999,99
3019,2,22,23,0,*?*?*?*?*?*?*?*?*?*?*?*?*?*?*?*?*?*?*?*?*?*?,6.3,5.6,96,102048,0,-0,307,0.0,-0.0,0.0,0,0,0,0,70,0.0,10,5,9999,99999,9,999999999,0.0,999,999,99
3019,2,22,24,0,*?*?*?*?*?*?*?*?*?*?*?*?*?*?*?*?*?*?*?*?*?*?,7.1,5.9,92,102048,0,-0,311,0.0,-0.0,0.0,0,0,0,0,100,0.0,10,5,9999,99999,9,999999999,0.0,999,999,99
3019,2,23,1,0,*?*?*?*?*?*?*?*?*?*?*?*?*?*?*?*?*?*?*?*?*?*?,4.1,4.1,100,102246,0,-0,298,0.0,-0.0,0.0,0,0,0,0,63,0.0,10,5,9999,99999,9,999999999,0.0,999,999,99
3019,2,23,2,0,*?*?*?*?*?*?*?*?*?*?*?*?*?*?*?*?*?*?*?*?*?*?,3.2,3.2,100,102246,0,-0,294,0.0,-0.0,0.0,0,0,0,0,57,0.0,10,5,9999,99999,9,999999999,0.0,999,999,99
3019,2,23,3,0,*?*?*?*?*?*?*?*?*?*?*?*?*?*?*?*?*?*?*?*?*?*?,4.1,4.1,100,102246,0,-0,298,0.0,-0.0,0.0,0,0,0,0,50,0.0,10,5,9999,99999,9,999999999,0.0,999,999,99
3019,2,23,4,0,*?*?*?*?*?*?*?*?*?*?*?*?*?*?*?*?*?*?*?*?*?*?,3.2,3.2,100,102246,0,-0,294,0.0,-0.0,0.0,0,0,0,0,43,0.0,10,5,9999,99999,9,999999999,0.0,999,999,99
3019,2,23,5,0,*?*?*?*?*?*?*?*?*?*?*?*?*?*?*?*?*?*?*?*?*?*?,2.3,2.3,100,102246,0,-0,291,0.0,-0.0,0.0,0,0,0,0,37,0.0,10,5,9999,99999,9,999999999,0.0,999,999,99
3019,2,23,6,0,*?*?*?*?*?*?*?*?*?*?*?*?*?*?*?*?*?*?*?*?*?*?,2.7,2.7,100,102246,0,-0,292,0.0,-0.0,0.0,0,0,0,0,30,0.0,10,5,9999,99999,9,999999999,0.0,999,999,99
3019,2,23,7,0,*?*?*?*?*?*?*?*?*?*?*?*?*?*?*?*?*?*?*?*?*?*?,3.0,2.9,100,102246,44,1387,285,0.0,0.0,0.0,0,0,0,0,32,0.0,8,4,9999,99999,9,999999999,0.0,999,999,99
3019,2,23,8,0,*?*?*?*?*?*?*?*?*?*?*?*?*?*?*?*?*?*?*?*?*?*?,2.8,2.9,100,102246,251,1399,288,61.0,45.2,52.9,6745,3383,6237,1129,33,0.0,9,5,9999,99999,9,999999999,0.0,999,999,99
3019,2,23,9,0,*?*?*?*?*?*?*?*?*?*?*?*?*?*?*?*?*?*?*?*?*?*?,4.4,4.5,100,102246,427,1396,282,210.8,308.8,116.4,22379,28037,13537,2315,35,0.0,6,3,9999,99999,9,999999999,0.0,999,999,99
3019,2,23,10,0,*?*?*?*?*?*?*?*?*?*?*?*?*?*?*?*?*?*?*?*?*?*?,6.2,6.2,100,102246,562,1397,295,262.1,232.7,168.6,27823,22996,19148,3581,37,0.0,7,4,9999,99999,9,999999999,0.0,999,999,99
3019,2,23,11,0,*?*?*?*?*?*?*?*?*?*?*?*?*?*?*?*?*?*?*?*?*?*?,7.3,7.1,100,102246,645,1396,296,340.4,330.0,187.9,36382,33692,21263,4113,38,0.0,6,3,9999,99999,9,999999999,0.0,999,999,99
3019,2,23,12,0,*?*?*?*?*?*?*?*?*?*?*?*?*?*?*?*?*?*?*?*?*?*?,8.6,5.8,95,102246,672,1396,301,356.4,331.7,196.7,38132,34131,22194,4369,40,0.0,6,3,9999,99999,9,999999999,0.0,999,999,99
3019,2,23,13,0,*?*?*?*?*?*?*?*?*?*?*?*?*?*?*?*?*?*?*?*?*?*?,8.7,6.7,100,102246,640,1395,310,257.6,141.5,192.7,28110,14306,21774,4666,93,0.0,8,4,9999,99999,9,999999999,0.0,999,999,99
3019,2,23,14,0,*?*?*?*?*?*?*?*?*?*?*?*?*?*?*?*?*?*?*?*?*?*?,8.8,5.9,95,102246,553,1397,310,217.8,138.6,162.9,23737,13612,18496,3805,147,0.0,8,4,9999,99999,9,999999999,0.0,999,999,99
3019,2,23,15,0,*?*?*?*?*?*?*?*?*?*?*?*?*?*?*?*?*?*?*?*?*?*?,8.4,4.6,89,102246,414,1395,312,117.1,52.5,101.5,12848,4733,11467,2750,200,0.0,9,5,9999,99999,9,999999999,0.0,999,999,99
3019,2,23,16,0,*?*?*?*?*?*?*?*?*?*?*?*?*?*?*?*?*?*?*?*?*?*?,8.7,4.3,85,102246,235,1395,314,55.8,44.0,48.4,6175,3200,5716,1029,253,0.0,9,5,9999,99999,9,999999999,0.0,999,999,99
3019,2,23,17,0,*?*?*?*?*?*?*?*?*?*?*?*?*?*?*?*?*?*?*?*?*?*?,8.0,4.3,89,102246,27,1373,311,0.0,0.0,0.0,0,0,0,0,307,0.0,9,5,9999,99999,9,999999999,0.0,999,999,99
3019,2,23,18,0,*?*?*?*?*?*?*?*?*?*?*?*?*?*?*?*?*?*?*?*?*?*?,7.5,5.6,100,102246,0,-0,313,0.0,-0.0,0.0,0,0,0,0,360,0.0,10,5,9999,99999,9,999999999,0.0,999,999,99
3019,2,23,19,0,*?*?*?*?*?*?*?*?*?*?*?*?*?*?*?*?*?*?*?*?*?*?,6.8,4.6,98,102246,0,-0,310,0.0,-0.0,0.0,0,0,0,0,310,0.0,10,5,9999,99999,9,999999999,0.0,999,999,99
3019,2,23,20,0,*?*?*?*?*?*?*?*?*?*?*?*?*?*?*?*?*?*?*?*?*?*?,5.5,5.0,100,102246,0,-0,304,0.0,-0.0,0.0,0,0,0,0,260,0.0,10,5,9999,99999,9,999999999,0.0,999,999,99
3019,2,23,21,0,*?*?*?*?*?*?*?*?*?*?*?*?*?*?*?*?*?*?*?*?*?*?,5.6,4.8,100,102246,0,-0,304,0.0,-0.0,0.0,0,0,0,0,210,0.0,10,5,9999,99999,9,999999999,0.0,999,999,99
3019,2,23,22,0,*?*?*?*?*?*?*?*?*?*?*?*?*?*?*?*?*?*?*?*?*?*?,4.4,4.3,100,102246,0,-0,299,0.0,-0.0,0.0,0,0,0,0,160,0.0,10,5,9999,99999,9,999999999,0.0,999,999,99
3019,2,23,23,0,*?*?*?*?*?*?*?*?*?*?*?*?*?*?*?*?*?*?*?*?*?*?,4.5,4.1,100,102246,0,-0,300,0.0,-0.0,0.0,0,0,0,0,110,0.0,10,5,9999,99999,9,999999999,0.0,999,999,99
3019,2,23,24,0,*?*?*?*?*?*?*?*?*?*?*?*?*?*?*?*?*?*?*?*?*?*?,5.3,5.3,100,102246,0,-0,303,0.0,-0.0,0.0,0,0,0,0,70,0.0,10,5,9999,99999,9,999999999,0.0,999,999,99
3019,2,24,1,0,*?*?*?*?*?*?*?*?*?*?*?*?*?*?*?*?*?*?*?*?*?*?,5.0,5.0,100,102662,0,-0,302,0.0,-0.0,0.0,0,0,0,0,55,0.0,10,5,9999,99999,9,999999999,0.0,999,999,99
3019,2,24,2,0,*?*?*?*?*?*?*?*?*?*?*?*?*?*?*?*?*?*?*?*?*?*?,5.5,5.5,100,102662,0,-0,304,0.0,-0.0,0.0,0,0,0,0,50,0.0,10,5,9999,99999,9,999999999,0.0,999,999,99
3019,2,24,3,0,*?*?*?*?*?*?*?*?*?*?*?*?*?*?*?*?*?*?*?*?*?*?,4.6,4.6,100,102662,0,-0,300,0.0,-0.0,0.0,0,0,0,0,45,0.0,10,5,9999,99999,9,999999999,0.0,999,999,99
3019,2,24,4,0,*?*?*?*?*?*?*?*?*?*?*?*?*?*?*?*?*?*?*?*?*?*?,4.3,4.3,100,102662,0,-0,299,0.0,-0.0,0.0,0,0,0,0,40,0.0,10,5,9999,99999,9,999999999,0.0,999,999,99
3019,2,24,5,0,*?*?*?*?*?*?*?*?*?*?*?*?*?*?*?*?*?*?*?*?*?*?,4.0,3.9,100,102662,0,-0,298,0.0,-0.0,0.0,0,0,0,0,35,0.0,10,5,9999,99999,9,999999999,0.0,999,999,99
3019,2,24,6,0,*?*?*?*?*?*?*?*?*?*?*?*?*?*?*?*?*?*?*?*?*?*?,4.2,4.1,100,102662,0,-0,298,0.0,-0.0,0.0,0,0,0,0,30,0.0,10,5,9999,99999,9,999999999,0.0,999,999,99
3019,2,24,7,0,*?*?*?*?*?*?*?*?*?*?*?*?*?*?*?*?*?*?*?*?*?*?,4.3,4.3,100,102662,52,1398,299,0.0,0.0,0.0,0,0,0,0,28,0.0,10,5,9999,99999,9,999999999,0.0,999,999,99
3019,2,24,8,0,*?*?*?*?*?*?*?*?*?*?*?*?*?*?*?*?*?*?*?*?*?*?,5.4,5.1,100,102662,258,1394,303,36.7,0.0,36.7,4286,0,4294,1431,27,0.0,10,5,9999,99999,9,999999999,0.0,999,999,99
3019,2,24,9,0,*?*?*?*?*?*?*?*?*?*?*?*?*?*?*?*?*?*?*?*?*?*?,5.1,3.8,95,102662,435,1396,302,71.4,0.0,71.4,8347,0,8369,2934,25,0.0,10,5,9999,99999,9,999999999,0.0,999,999,99
3019,2,24,10,0,*?*?*?*?*?*?*?*?*?*?*?*?*?*?*?*?*?*?*?*?*?*?,6.0,4.8,96,102662,569,1395,306,97.9,0.0,97.9,11508,0,11544,4213,23,0.0,10,5,9999,99999,9,999999999,0.0,999,999,99
3019,2,24,11,0,*?*?*?*?*?*?*?*?*?*?*?*?*?*?*?*?*?*?*?*?*?*?,6.5,4.1,88,102662,653,1396,308,114.4,0.0,114.4,13500,0,13546,5063,22,0.0,10,5,9999,99999,9,999999999,0.0,999,999,99
3019,2,24,12,0,*?*?*?*?*?*?*?*?*?*?*?*?*?*?*?*?*?*?*?*?*?*?,7.7,4.5,84,102662,680,1396,314,119.7,0.0,119.7,14143,0,14193,5344,20,0.0,10,5,9999,99999,9,999999999,0.0,999,999,99
3019,2,24,13,0,*?*?*?*?*?*?*?*?*?*?*?*?*?*?*?*?*?*?*?*?*?*?,7.9,5.8,90,102662,648,1396,314,113.4,0.0,113.4,13381,0,13427,5012,22,0.0,10,5,9999,99999,9,999999999,0.0,999,999,99
3019,2,24,14,0,*?*?*?*?*?*?*?*?*?*?*?*?*?*?*?*?*?*?*?*?*?*?,7.7,5.0,86,102662,560,1396,314,96.1,0.0,96.1,11283,0,11318,4119,23,0.0,10,5,9999,99999,9,999999999,0.0,999,999,99
3019,2,24,15,0,*?*?*?*?*?*?*?*?*?*?*?*?*?*?*?*?*?*?*?*?*?*?,7.2,5.5,93,102662,421,1394,311,68.8,0.0,68.8,8035,0,8056,2812,25,0.0,10,5,9999,99999,9,999999999,0.0,999,999,99
3019,2,24,16,0,*?*?*?*?*?*?*?*?*?*?*?*?*?*?*?*?*?*?*?*?*?*?,7.5,5.1,89,102662,242,1395,313,33.5,0.0,33.5,3917,0,3924,1303,27,0.0,10,5,9999,99999,9,999999999,0.0,999,999,99
3019,2,24,17,0,*?*?*?*?*?*?*?*?*?*?*?*?*?*?*?*?*?*?*?*?*?*?,7.7,5.3,88,102662,34,1393,314,0.0,0.0,0.0,0,0,0,0,28,0.0,10,5,9999,99999,9,999999999,0.0,999,999,99
3019,2,24,18,0,*?*?*?*?*?*?*?*?*?*?*?*?*?*?*?*?*?*?*?*?*?*?,6.8,5.8,98,102662,0,-0,310,0.0,-0.0,0.0,0,0,0,0,30,0.0,10,5,9999,99999,9,999999999,0.0,999,999,99
3019,2,24,19,0,*?*?*?*?*?*?*?*?*?*?*?*?*?*?*?*?*?*?*?*?*?*?,6.3,5.0,95,102662,0,-0,307,0.0,-0.0,0.0,0,0,0,0,27,0.0,10,5,9999,99999,9,999999999,0.0,999,999,99
3019,2,24,20,0,*?*?*?*?*?*?*?*?*?*?*?*?*?*?*?*?*?*?*?*?*?*?,6.2,6.2,100,102662,0,-0,307,0.0,-0.0,0.0,0,0,0,0,23,0.0,10,5,9999,99999,9,999999999,0.0,999,999,99
3019,2,24,21,0,*?*?*?*?*?*?*?*?*?*?*?*?*?*?*?*?*?*?*?*?*?*?,6.2,6.2,100,102662,0,-0,307,0.0,-0.0,0.0,0,0,0,0,20,0.0,10,5,9999,99999,9,999999999,0.0,999,999,99
3019,2,24,22,0,*?*?*?*?*?*?*?*?*?*?*?*?*?*?*?*?*?*?*?*?*?*?,6.1,6.1,100,102662,0,-0,306,0.0,-0.0,0.0,0,0,0,0,17,0.0,10,5,9999,99999,9,999999999,0.0,999,999,99
3019,2,24,23,0,*?*?*?*?*?*?*?*?*?*?*?*?*?*?*?*?*?*?*?*?*?*?,5.8,5.5,100,102662,0,-0,305,0.0,-0.0,0.0,0,0,0,0,13,0.0,10,5,9999,99999,9,999999999,0.0,999,999,99
3019,2,24,24,0,*?*?*?*?*?*?*?*?*?*?*?*?*?*?*?*?*?*?*?*?*?*?,4.5,4.5,100,102662,0,-0,300,0.0,-0.0,0.0,0,0,0,0,60,0.0,10,5,9999,99999,9,999999999,0.0,999,999,99
3019,2,25,1,0,*?*?*?*?*?*?*?*?*?*?*?*?*?*?*?*?*?*?*?*?*?*?,5.4,4.3,92,102975,0,-0,304,0.0,-0.0,0.0,0,0,0,0,67,0.0,10,5,9999,99999,9,999999999,0.0,999,999,99
3019,2,25,2,0,*?*?*?*?*?*?*?*?*?*?*?*?*?*?*?*?*?*?*?*?*?*?,5.3,3.8,90,102975,0,-0,303,0.0,-0.0,0.0,0,0,0,0,123,0.0,10,5,9999,99999,9,999999999,0.0,999,999,99
3019,2,25,3,0,*?*?*?*?*?*?*?*?*?*?*?*?*?*?*?*?*?*?*?*?*?*?,5.6,3.6,86,102975,0,-0,305,0.0,-0.0,0.0,0,0,0,0,180,0.0,10,5,9999,99999,9,999999999,0.0,999,999,99
3019,2,25,4,0,*?*?*?*?*?*?*?*?*?*?*?*?*?*?*?*?*?*?*?*?*?*?,5.5,3.6,88,102975,0,-0,304,0.0,-0.0,0.0,0,0,0,0,237,0.0,10,5,9999,99999,9,999999999,0.0,999,999,99
3019,2,25,5,0,*?*?*?*?*?*?*?*?*?*?*?*?*?*?*?*?*?*?*?*?*?*?,5.0,3.8,92,102975,0,-0,302,0.0,-0.0,0.0,0,0,0,0,293,0.0,10,5,9999,99999,9,999999999,0.0,999,999,99
3019,2,25,6,0,*?*?*?*?*?*?*?*?*?*?*?*?*?*?*?*?*?*?*?*?*?*?,5.0,3.9,93,102975,0,-0,302,0.0,-0.0,0.0,0,0,0,0,350,0.0,10,5,9999,99999,9,999999999,0.0,999,999,99
3019,2,25,7,0,*?*?*?*?*?*?*?*?*?*?*?*?*?*?*?*?*?*?*?*?*?*?,4.9,4.3,96,102975,60,1403,301,0.0,0.0,0.0,0,0,0,0,300,0.0,10,5,9999,99999,9,999999999,0.0,999,999,99
3019,2,25,8,0,*?*?*?*?*?*?*?*?*?*?*?*?*?*?*?*?*?*?*?*?*?*?,5.3,4.6,95,102975,266,1395,303,38.2,0.0,38.2,4466,0,4474,1494,250,0.0,10,5,9999,99999,9,999999999,0.0,999,999,99
3019,2,25,9,0,*?*?*?*?*?*?*?*?*?*?*?*?*?*?*?*?*?*?*?*?*?*?,5.6,5.5,99,102975,443,1396,304,73.0,0.0,73.0,8533,0,8556,3007,200,0.0,10,5,9999,99999,9,999999999,0.0,999,999,99
3019,2,25,10,0,*?*?*?*?*?*?*?*?*?*?*?*?*?*?*?*?*?*?*?*?*?*?,7.1,5.1,87,102975,577,1395,311,99.5,0.0,99.5,11698,0,11735,4293,150,0.0,10,5,9999,99999,9,999999999,0.0,999,999,99
3019,2,25,11,0,*?*?*?*?*?*?*?*?*?*?*?*?*?*?*?*?*?*?*?*?*?*?,6.2,4.6,89,102975,661,1396,307,116.0,0.0,116.0,13691,0,13739,5146,100,0.0,10,5,9999,99999,9,999999999,0.0,999,999,99
3019,2,25,12,0,*?*?*?*?*?*?*?*?*?*?*?*?*?*?*?*?*?*?*?*?*?*?,6.8,3.4,80,102975,687,1395,310,121.2,0.0,121.2,14332,0,14383,5426,50,0.0,10,5,9999,99999,9,999999999,0.0,999,999,99
3019,2,25,13,0,*?*?*?*?*?*?*?*?*?*?*?*?*?*?*?*?*?*?*?*?*?*?,6.8,5.1,88,102975,655,1394,310,114.9,0.0,114.9,13564,0,13611,5090,47,0.0,10,5,9999,99999,9,999999999,0.0,999,999,99
3019,2,25,14,0,*?*?*?*?*?*?*?*?*?*?*?*?*?*?*?*?*?*?*?*?*?*?,7.2,4.3,81,102975,567,1395,312,97.5,0.0,97.5,11459,0,11495,4193,43,0.0,10,5,9999,99999,9,999999999,0.0,999,999,99
3019,2,25,15,0,*?*?*?*?*?*?*?*?*?*?*?*?*?*?*?*?*?*?*?*?*?*?,6.7,1.7,70,102975,428,1394,310,70.2,0.0,70.2,8202,0,8224,2877,40,0.0,10,5,9999,99999,9,999999999,0.0,999,999,99
3019,2,25,16,0,*?*?*?*?*?*?*?*?*?*?*?*?*?*?*?*?*?*?*?*?*?*?,6.9,-0.0,61,102975,249,1396,311,34.8,0.0,34.8,4075,0,4082,1357,37,0.0,10,5,9999,99999,9,999999999,0.0,999,999,99
3019,2,25,17,0,*?*?*?*?*?*?*?*?*?*?*?*?*?*?*?*?*?*?*?*?*?*?,7.0,1.5,68,102975,41,1406,311,0.0,0.0,0.0,0,0,0,0,33,0.0,10,5,9999,99999,9,999999999,0.0,999,999,99
3019,2,25,18,0,*?*?*?*?*?*?*?*?*?*?*?*?*?*?*?*?*?*?*?*?*?*?,6.8,1.9,71,102975,0,-0,310,0.0,-0.0,0.0,0,0,0,0,30,0.0,10,5,9999,99999,9,999999999,0.0,999,999,99
3019,2,25,19,0,*?*?*?*?*?*?*?*?*?*?*?*?*?*?*?*?*?*?*?*?*?*?,6.5,1.9,72,102975,0,-0,309,0.0,-0.0,0.0,0,0,0,0,32,0.0,10,5,9999,99999,9,999999999,0.0,999,999,99
3019,2,25,20,0,*?*?*?*?*?*?*?*?*?*?*?*?*?*?*?*?*?*?*?*?*?*?,6.5,2.7,76,102975,0,-0,309,0.0,-0.0,0.0,0,0,0,0,33,0.0,10,5,9999,99999,9,999999999,0.0,999,999,99
3019,2,25,21,0,*?*?*?*?*?*?*?*?*?*?*?*?*?*?*?*?*?*?*?*?*?*?,5.6,3.0,84,102975,0,-0,305,0.0,-0.0,0.0,0,0,0,0,35,0.0,10,5,9999,99999,9,999999999,0.0,999,999,99
3019,2,25,22,0,*?*?*?*?*?*?*?*?*?*?*?*?*?*?*?*?*?*?*?*?*?*?,6.0,3.8,86,102975,0,-0,306,0.0,-0.0,0.0,0,0,0,0,37,0.0,10,5,9999,99999,9,999999999,0.0,999,999,99
3019,2,25,23,0,*?*?*?*?*?*?*?*?*?*?*?*?*?*?*?*?*?*?*?*?*?*?,5.8,2.5,78,102975,0,-0,306,0.0,-0.0,0.0,0,0,0,0,38,0.0,10,5,9999,99999,9,999999999,0.0,999,999,99
3019,2,25,24,0,*?*?*?*?*?*?*?*?*?*?*?*?*?*?*?*?*?*?*?*?*?*?,5.4,5.0,96,102975,0,-0,304,0.0,-0.0,0.0,0,0,0,0,10,0.0,10,5,9999,99999,9,999999999,0.0,999,999,99
3019,2,26,1,0,*?*?*?*?*?*?*?*?*?*?*?*?*?*?*?*?*?*?*?*?*?*?,6.1,4.1,89,103276,0,-0,307,0.0,-0.0,0.0,0,0,0,0,42,0.0,10,5,9999,99999,9,999999999,0.0,999,999,99
3019,2,26,2,0,*?*?*?*?*?*?*?*?*?*?*?*?*?*?*?*?*?*?*?*?*?*?,6.6,4.8,91,103276,0,-0,309,0.0,-0.0,0.0,0,0,0,0,43,0.0,10,5,9999,99999,9,999999999,0.0,999,999,99
3019,2,26,3,0,*?*?*?*?*?*?*?*?*?*?*?*?*?*?*?*?*?*?*?*?*?*?,5.6,4.3,94,103276,0,-0,305,0.0,-0.0,0.0,0,0,0,0,45,0.0,10,5,9999,99999,9,999999999,0.0,999,999,99
3019,2,26,4,0,*?*?*?*?*?*?*?*?*?*?*?*?*?*?*?*?*?*?*?*?*?*?,6.6,4.3,88,103276,0,-0,309,0.0,-0.0,0.0,0,0,0,0,47,0.0,10,5,9999,99999,9,999999999,0.0,999,999,99
3019,2,26,5,0,*?*?*?*?*?*?*?*?*?*?*?*?*?*?*?*?*?*?*?*?*?*?,6.3,3.6,86,103276,0,-0,308,0.0,-0.0,0.0,0,0,0,0,48,0.0,10,5,9999,99999,9,999999999,0.0,999,999,99
3019,2,26,6,0,*?*?*?*?*?*?*?*?*?*?*?*?*?*?*?*?*?*?*?*?*?*?,5.7,2.9,85,103276,0,-0,305,0.0,-0.0,0.0,0,0,0,0,50,0.0,10,5,9999,99999,9,999999999,0.0,999,999,99
3019,2,26,7,0,*?*?*?*?*?*?*?*?*?*?*?*?*?*?*?*?*?*?*?*?*?*?,5.0,2.7,87,103276,67,1385,293,0.0,0.0,0.0,0,0,0,0,50,0.0,8,4,9999,99999,9,999999999,0.0,999,999,99
3019,2,26,8,0,*?*?*?*?*?*?*?*?*?*?*?*?*?*?*?*?*?*?*?*?*?*?,5.8,3.9,90,103276,274,1395,296,91.6,117.5,68.5,10022,9118,7966,1471,50,0.0,8,4,9999,99999,9,999999999,0.0,999,999,99
3019,2,26,9,0,*?*?*?*?*?*?*?*?*?*?*?*?*?*?*?*?*?*?*?*?*?*?,6.5,5.3,94,103276,450,1393,296,202.9,224.3,130.5,21466,20748,15033,2650,50,0.0,7,4,9999,99999,9,999999999,0.0,999,999,99
3019,2,26,10,0,*?*?*?*?*?*?*?*?*?*?*?*?*?*?*?*?*?*?*?*?*?*?,7.7,5.3,87,103276,585,1395,301,275.1,234.1,176.9,29215,23377,20028,3799,50,0.0,7,4,9999,99999,9,999999999,0.0,999,999,99
3019,2,26,11,0,*?*?*?*?*?*?*?*?*?*?*?*?*?*?*?*?*?*?*?*?*?*?,9.6,5.8,79,103276,668,1394,309,319.8,238.2,205.6,34071,24471,23056,4607,50,0.0,7,4,9999,99999,9,999999999,0.0,999,999,99
3019,2,26,12,0,*?*?*?*?*?*?*?*?*?*?*?*?*?*?*?*?*?*?*?*?*?*?,10.3,7.4,84,103276,695,1395,313,334.0,239.3,214.8,35628,24757,24013,4883,50,0.0,7,4,9999,99999,9,999999999,0.0,999,999,99
3019,2,26,13,0,*?*?*?*?*?*?*?*?*?*?*?*?*?*?*?*?*?*?*?*?*?*?,10.5,8.5,90,103276,663,1395,315,316.8,237.9,203.7,33748,24408,22858,4549,53,0.0,7,4,9999,99999,9,999999999,0.0,999,999,99
3019,2,26,14,0,*?*?*?*?*?*?*?*?*?*?*?*?*?*?*?*?*?*?*?*?*?*?,10.6,8.3,87,103276,574,1394,315,269.3,233.5,173.2,28593,23212,19635,3703,57,0.0,7,4,9999,99999,9,999999999,0.0,999,999,99
3019,2,26,15,0,*?*?*?*?*?*?*?*?*?*?*?*?*?*?*?*?*?*?*?*?*?*?,10.5,8.0,86,103276,435,1393,318,164.9,133.1,123.3,17961,12271,14107,2769,60,0.0,8,4,9999,99999,9,999999999,0.0,999,999,99
3019,2,26,16,0,*?*?*?*?*?*?*?*?*?*?*?*?*?*?*?*?*?*?*?*?*?*?,10.4,8.3,89,103276,256,1396,322,62.9,45.6,54.5,6947,3445,6420,1165,63,0.0,9,5,9999,99999,9,999999999,0.0,999,999,99
3019,2,26,17,0,*?*?*?*?*?*?*?*?*?*?*?*?*?*?*?*?*?*?*?*?*?*?,10.1,8.1,89,103276,47,1385,324,0.0,0.0,0.0,0,0,0,0,67,0.0,10,5,9999,99999,9,999999999,0.0,999,999,99
3019,2,26,18,0,*?*?*?*?*?*?*?*?*?*?*?*?*?*?*?*?*?*?*?*?*?*?,9.2,8.8,99,103276,0,-0,320,0.0,-0.0,0.0,0,0,0,0,70,0.0,10,5,9999,99999,9,999999999,0.0,999,999,99
3019,2,26,19,0,*?*?*?*?*?*?*?*?*?*?*?*?*?*?*?*?*?*?*?*?*?*?,7.9,7.9,100,103276,0,-0,314,0.0,-0.0,0.0,0,0,0,0,68,0.0,10,5,9999,99999,9,999999999,0.0,999,999,99
3019,2,26,20,0,*?*?*?*?*?*?*?*?*?*?*?*?*?*?*?*?*?*?*?*?*?*?,8.5,8.4,100,103276,0,-0,317,0.0,-0.0,0.0,0,0,0,0,67,0.0,10,5,9999,99999,9,999999999,0.0,999,999,99
3019,2,26,21,0,*?*?*?*?*?*?*?*?*?*?*?*?*?*?*?*?*?*?*?*?*?*?,7.3,7.3,100,103276,0,-0,311,0.0,-0.0,0.0,0,0,0,0,65,0.0,10,5,9999,99999,9,999999999,0.0,999,999,99
3019,2,26,22,0,*?*?*?*?*?*?*?*?*?*?*?*?*?*?*?*?*?*?*?*?*?*?,6.6,6.6,100,103276,0,-0,309,0.0,-0.0,0.0,0,0,0,0,63,0.0,10,5,9999,99999,9,999999999,0.0,999,999,99
3019,2,26,23,0,*?*?*?*?*?*?*?*?*?*?*?*?*?*?*?*?*?*?*?*?*?*?,6.1,6.1,100,103276,0,-0,306,0.0,-0.0,0.0,0,0,0,0,62,0.0,10,5,9999,99999,9,999999999,0.0,999,999,99
3019,2,26,24,0,*?*?*?*?*?*?*?*?*?*?*?*?*?*?*?*?*?*?*?*?*?*?,5.7,3.2,86,103276,0,-0,305,0.0,-0.0,0.0,0,0,0,0,40,0.0,10,5,9999,99999,9,999999999,0.0,999,999,99
3019,2,27,1,0,*?*?*?*?*?*?*?*?*?*?*?*?*?*?*?*?*?*?*?*?*?*?,3.4,2.7,95,103450,0,-0,295,0.0,-0.0,0.0,0,0,0,0,60,0.0,10,5,9999,99999,9,999999999,0.0,999,999,99
3019,2,27,2,0,*?*?*?*?*?*?*?*?*?*?*?*?*?*?*?*?*?*?*?*?*?*?,1.5,0.6,94,103450,0,-0,288,0.0,-0.0,0.0,0,0,0,0,60,0.0,10,5,9999,99999,9,999999999,0.0,999,999,99
3019,2,27,3,0,*?*?*?*?*?*?*?*?*?*?*?*?*?*?*?*?*?*?*?*?*?*?,1.4,0.4,93,103450,0,-0,287,0.0,-0.0,0.0,0,0,0,0,60,0.0,10,5,9999,99999,9,999999999,0.0,999,999,99
3019,2,27,4,0,*?*?*?*?*?*?*?*?*?*?*?*?*?*?*?*?*?*?*?*?*?*?,1.4,0.4,94,103450,0,-0,287,0.0,-0.0,0.0,0,0,0,0,60,0.0,10,5,9999,99999,9,999999999,0.0,999,999,99
3019,2,27,5,0,*?*?*?*?*?*?*?*?*?*?*?*?*?*?*?*?*?*?*?*?*?*?,1.8,1.3,95,103450,0,-0,289,0.0,-0.0,0.0,0,0,0,0,60,0.0,10,5,9999,99999,9,999999999,0.0,999,999,99
3019,2,27,6,0,*?*?*?*?*?*?*?*?*?*?*?*?*?*?*?*?*?*?*?*?*?*?,2.3,0.6,88,103450,0,-0,291,0.0,-0.0,0.0,0,0,0,0,60,0.0,10,5,9999,99999,9,999999999,0.0,999,999,99
3019,2,27,7,0,*?*?*?*?*?*?*?*?*?*?*?*?*?*?*?*?*?*?*?*?*?*?,2.7,-0.4,80,103450,75,1388,288,1.1,2.7,1.0,146,84,159,14,58,0.0,9,5,9999,99999,9,999999999,0.0,999,999,99
3019,2,27,8,0,*?*?*?*?*?*?*?*?*?*?*?*?*?*?*?*?*?*?*?*?*?*?,2.0,-0.8,81,103450,282,1395,290,41.4,0.0,41.4,4831,0,4841,1623,57,0.0,10,5,9999,99999,9,999999999,0.0,999,999,99
3019,2,27,9,0,*?*?*?*?*?*?*?*?*?*?*?*?*?*?*?*?*?*?*?*?*?*?,2.5,-1.1,77,103450,458,1393,292,76.2,0.0,76.2,8909,0,8934,3154,55,0.0,10,5,9999,99999,9,999999999,0.0,999,999,99
3019,2,27,10,0,*?*?*?*?*?*?*?*?*?*?*?*?*?*?*?*?*?*?*?*?*?*?,3.8,-0.4,73,103450,593,1394,297,102.7,0.0,102.7,12082,0,12121,4454,53,0.0,10,5,9999,99999,9,999999999,0.0,999,999,99
3019,2,27,11,0,*?*?*?*?*?*?*?*?*?*?*?*?*?*?*?*?*?*?*?*?*?*?,5.5,1.5,75,103450,676,1394,305,119.1,0.0,119.1,14075,0,14125,5313,52,0.0,10,5,9999,99999,9,999999999,0.0,999,999,99
3019,2,27,12,0,*?*?*?*?*?*?*?*?*?*?*?*?*?*?*?*?*?*?*?*?*?*?,6.1,2.3,77,103450,702,1393,302,216.0,57.0,187.3,23763,5648,21114,5789,50,0.0,9,5,9999,99999,9,999999999,0.0,999,999,99
3019,2,27,13,0,*?*?*?*?*?*?*?*?*?*?*?*?*?*?*?*?*?*?*?*?*?*?,5.8,2.9,81,103450,670,1393,306,118.0,0.0,118.0,13933,0,13982,5251,50,0.0,10,5,9999,99999,9,999999999,0.0,999,999,99
3019,2,27,14,0,*?*?*?*?*?*?*?*?*?*?*?*?*?*?*?*?*?*?*?*?*?*?,6.2,3.6,84,103450,581,1393,303,174.5,55.6,151.3,19181,5375,17070,4408,50,0.0,9,5,9999,99999,9,999999999,0.0,999,999,99
3019,2,27,15,0,*?*?*?*?*?*?*?*?*?*?*?*?*?*?*?*?*?*?*?*?*?*?,5.9,2.7,80,103450,442,1393,306,73.0,0.0,73.0,8537,0,8560,3007,50,0.0,10,5,9999,99999,9,999999999,0.0,999,999,99
3019,2,27,16,0,*?*?*?*?*?*?*?*?*?*?*?*?*?*?*?*?*?*?*?*?*?*?,5.9,1.9,75,103450,262,1391,306,37.6,0.0,37.6,4388,0,4396,1466,50,0.0,10,5,9999,99999,9,999999999,0.0,999,999,99
3019,2,27,17,0,*?*?*?*?*?*?*?*?*?*?*?*?*?*?*?*?*?*?*?*?*?*?,6.3,2.1,74,103450,54,1396,303,0.0,0.0,0.0,0,0,0,0,50,0.0,9,5,9999,99999,9,999999999,0.0,999,999,99
3019,2,27,18,0,*?*?*?*?*?*?*?*?*?*?*?*?*?*?*?*?*?*?*?*?*?*?,5.0,2.5,83,103450,0,-0,302,0.0,-0.0,0.0,0,0,0,0,50,0.0,10,5,9999,99999,9,999999999,0.0,999,999,99
3019,2,27,19,0,*?*?*?*?*?*?*?*?*?*?*?*?*?*?*?*?*?*?*?*?*?*?,4.1,1.5,82,103450,0,-0,298,0.0,-0.0,0.0,0,0,0,0,52,0.0,10,5,9999,99999,9,999999999,0.0,999,999,99
3019,2,27,20,0,*?*?*?*?*?*?*?*?*?*?*?*?*?*?*?*?*?*?*?*?*?*?,4.5,1.3,79,103450,0,-0,300,0.0,-0.0,0.0,0,0,0,0,53,0.0,10,5,9999,99999,9,999999999,0.0,999,999,99
3019,2,27,21,0,*?*?*?*?*?*?*?*?*?*?*?*?*?*?*?*?*?*?*?*?*?*?,3.6,0.8,82,103450,0,-0,296,0.0,-0.0,0.0,0,0,0,0,55,0.0,10,5,9999,99999,9,999999999,0.0,999,999,99
3019,2,27,22,0,*?*?*?*?*?*?*?*?*?*?*?*?*?*?*?*?*?*?*?*?*?*?,3.3,1.3,86,103450,0,-0,295,0.0,-0.0,0.0,0,0,0,0,57,0.0,10,5,9999,99999,9,999999999,0.0,999,999,99
3019,2,27,23,0,*?*?*?*?*?*?*?*?*?*?*?*?*?*?*?*?*?*?*?*?*?*?,3.2,2.5,95,103450,0,-0,294,0.0,-0.0,0.0,0,0,0,0,58,0.0,10,5,9999,99999,9,999999999,0.0,999,999,99
3019,2,27,24,0,*?*?*?*?*?*?*?*?*?*?*?*?*?*?*?*?*?*?*?*?*?*?,5.6,4.5,92,103450,0,-0,304,0.0,-0.0,0.0,0,0,0,0,60,0.0,10,5,9999,99999,9,999999999,0.0,999,999,99
3019,2,28,1,0,*?*?*?*?*?*?*?*?*?*?*?*?*?*?*?*?*?*?*?*?*?*?,3.8,3.8,99,103000,0,-0,297,0.0,-0.0,0.0,0,0,0,0,58,0.0,10,5,9999,99999,9,999999999,0.0,999,999,99
3019,2,28,2,0,*?*?*?*?*?*?*?*?*?*?*?*?*?*?*?*?*?*?*?*?*?*?,4.0,3.9,99,103000,0,-0,298,0.0,-0.0,0.0,0,0,0,0,57,0.0,10,5,9999,99999,9,999999999,0.0,999,999,99
3019,2,28,3,0,*?*?*?*?*?*?*?*?*?*?*?*?*?*?*?*?*?*?*?*?*?*?,4.9,4.8,98,103000,0,-0,301,0.0,-0.0,0.0,0,0,0,0,55,0.0,10,5,9999,99999,9,999999999,0.3,999,999,99
3019,2,28,4,0,*?*?*?*?*?*?*?*?*?*?*?*?*?*?*?*?*?*?*?*?*?*?,3.8,3.8,99,103000,0,-0,297,0.0,-0.0,0.0,0,0,0,0,53,0.0,10,5,9999,99999,9,999999999,0.1,999,999,99
3019,2,28,5,0,*?*?*?*?*?*?*?*?*?*?*?*?*?*?*?*?*?*?*?*?*?*?,3.4,3.4,99,103000,0,-0,295,0.0,-0.0,0.0,0,0,0,0,52,0.0,10,5,9999,99999,9,999999999,0.1,999,999,99
3019,2,28,6,0,*?*?*?*?*?*?*?*?*?*?*?*?*?*?*?*?*?*?*?*?*?*?,2.8,2.9,99,103000,0,-0,293,0.0,-0.0,0.0,0,0,0,0,50,0.0,10,5,9999,99999,9,999999999,0.0,999,999,99
3019,2,28,7,0,*?*?*?*?*?*?*?*?*?*?*?*?*?*?*?*?*?*?*?*?*?*?,3.5,2.3,91,103000,83,1390,296,2.2,0.0,2.2,292,-0,292,91,52,0.0,10,5,9999,99999,9,999999999,0.2,999,999,99
3019,2,28,8,0,*?*?*?*?*?*?*?*?*?*?*?*?*?*?*?*?*?*?*?*?*?*?,4.1,3.0,92,103000,290,1394,271,143.5,405.7,59.1,14618,31251,8597,1048,53,0.0,4,2,9999,99999,9,999999999,0.0,999,999,99
3019,2,28,9,0,*?*?*?*?*?*?*?*?*?*?*?*?*?*?*?*?*?*?*?*?*?*?,5.1,3.0,85,103000,466,1392,275,259.8,456.5,107.1,27362,41700,13738,2018,55,0.0,4,2,9999,99999,9,999999999,0.2,999,999,99
3019,2,28,10,0,*?*?*?*?*?*?*?*?*?*?*?*?*?*?*?*?*?*?*?*?*?*?,7.8,4.3,77,103000,601,1394,283,355.5,525.2,129.0,37919,51263,16457,2542,57,0.0,3,2,9999,99999,9,999999999,0.0,999,999,99
3019,2,28,11,0,*?*?*?*?*?*?*?*?*?*?*?*?*?*?*?*?*?*?*?*?*?*?,8.2,3.9,74,103000,684,1394,293,388.3,415.3,184.4,40617,41371,22282,3896,58,0.0,5,3,9999,99999,9,999999999,0.1,999,999,99
3019,2,28,12,0,*?*?*?*?*?*?*?*?*?*?*?*?*?*?*?*?*?*?*?*?*?*?,10.3,5.1,70,103000,710,1393,298,420.4,485.1,173.2,44495,48685,21262,3681,60,0.0,4,2,9999,99999,9,999999999,0.1,999,999,99
3019,2,28,13,0,*?*?*?*?*?*?*?*?*?*?*?*?*?*?*?*?*?*?*?*?*?*?,10.3,4.3,66,103000,677,1392,311,325.0,238.6,209.0,34644,24580,23407,4710,58,0.0,7,4,9999,99999,9,999999999,0.0,999,999,99
3019,2,28,14,0,*?*?*?*?*?*?*?*?*?*?*?*?*?*?*?*?*?*?*?*?*?*?,10.3,4.8,68,103000,589,1394,312,277.3,234.3,178.3,29458,23440,20181,3839,57,0.0,7,4,9999,99999,9,999999999,0.0,999,999,99
3019,2,28,15,0,*?*?*?*?*?*?*?*?*?*?*?*?*?*?*?*?*?*?*?*?*?*?,10.4,5.5,71,103000,449,1392,313,202.6,224.2,130.2,21426,20731,15007,2645,55,0.0,7,4,9999,99999,9,999999999,0.0,999,999,99
3019,2,28,16,0,*?*?*?*?*?*?*?*?*?*?*?*?*?*?*?*?*?*?*?*?*?*?,10.3,5.0,69,103000,269,1392,312,105.9,195.6,68.1,11219,14382,8111,1283,53,0.0,7,4,9999,99999,9,999999999,0.0,999,999,99
3019,2,28,17,0,*?*?*?*?*?*?*?*?*?*?*?*?*?*?*?*?*?*?*?*?*?*?,9.6,4.3,69,103000,61,1404,308,0.0,0.0,0.0,0,0,0,0,52,0.0,7,4,9999,99999,9,999999999,0.0,999,999,99
3019,2,28,18,0,*?*?*?*?*?*?*?*?*?*?*?*?*?*?*?*?*?*?*?*?*?*?,8.5,3.9,72,103000,0,-0,317,0.0,-0.0,0.0,0,0,0,0,50,0.0,10,5,9999,99999,9,999999999,0.3,999,999,99
3019,2,28,19,0,*?*?*?*?*?*?*?*?*?*?*?*?*?*?*?*?*?*?*?*?*?*?,7.5,4.3,79,103000,0,-0,313,0.0,-0.0,0.0,0,0,0,0,97,0.0,10,5,9999,99999,9,999999999,0.0,999,999,99
3019,2,28,20,0,*?*?*?*?*?*?*?*?*?*?*?*?*?*?*?*?*?*?*?*?*?*?,6.9,3.6,79,103000,0,-0,310,0.0,-0.0,0.0,0,0,0,0,143,0.0,10,5,9999,99999,9,999999999,0.3,999,999,99
3019,2,28,21,0,*?*?*?*?*?*?*?*?*?*?*?*?*?*?*?*?*?*?*?*?*?*?,6.5,2.1,73,103000,0,-0,309,0.0,-0.0,0.0,0,0,0,0,190,0.0,10,5,9999,99999,9,999999999,0.0,999,999,99
3019,2,28,22,0,*?*?*?*?*?*?*?*?*?*?*?*?*?*?*?*?*?*?*?*?*?*?,6.1,2.1,75,103000,0,-0,307,0.0,-0.0,0.0,0,0,0,0,237,0.0,10,5,9999,99999,9,999999999,0.0,999,999,99
3019,2,28,23,0,*?*?*?*?*?*?*?*?*?*?*?*?*?*?*?*?*?*?*?*?*?*?,5.7,0.6,69,103000,0,-0,306,0.0,-0.0,0.0,0,0,0,0,283,0.0,10,5,9999,99999,9,999999999,0.0,999,999,99
3019,2,28,24,0,*?*?*?*?*?*?*?*?*?*?*?*?*?*?*?*?*?*?*?*?*?*?,3.1,3.0,99,103000,0,-0,294,0.0,-0.0,0.0,0,0,0,0,60,0.0,10,5,9999,99999,9,999999999,0.0,999,999,99
3019,3,1,1,0,*?*?*?*?*?*?*?*?*?*?*?*?*?*?*?*?*?*?*?*?*?*?,4.7,3.2,100,100324,0,-0,301,0.0,-0.0,0.0,0,0,0,0,328,0.0,10,5,9999,99999,9,999999999,0.0,999,999,99
3019,3,1,2,0,*?*?*?*?*?*?*?*?*?*?*?*?*?*?*?*?*?*?*?*?*?*?,4.0,3.9,100,100324,0,-0,298,0.0,-0.0,0.0,0,0,0,0,327,0.0,10,5,9999,99999,9,999999999,0.0,999,999,99
3019,3,1,3,0,*?*?*?*?*?*?*?*?*?*?*?*?*?*?*?*?*?*?*?*?*?*?,3.3,3.2,100,100324,0,-0,295,0.0,-0.0,0.0,0,0,0,0,325,0.0,10,5,9999,99999,9,999999999,0.0,999,999,99
3019,3,1,4,0,*?*?*?*?*?*?*?*?*?*?*?*?*?*?*?*?*?*?*?*?*?*?,2.6,2.7,100,100324,0,-0,292,0.0,-0.0,0.0,0,0,0,0,323,0.0,10,5,9999,99999,9,999999999,0.0,999,999,99
3019,3,1,5,0,*?*?*?*?*?*?*?*?*?*?*?*?*?*?*?*?*?*?*?*?*?*?,3.1,3.0,100,100324,0,-0,294,0.0,-0.0,0.0,0,0,0,0,322,0.0,10,5,9999,99999,9,999999999,0.0,999,999,99
3019,3,1,6,0,*?*?*?*?*?*?*?*?*?*?*?*?*?*?*?*?*?*?*?*?*?*?,3.4,3.4,100,100324,0,-0,264,0.0,-0.0,0.0,0,0,0,0,320,0.0,3,2,9999,99999,9,999999999,0.0,999,999,99
3019,3,1,7,0,*?*?*?*?*?*?*?*?*?*?*?*?*?*?*?*?*?*?*?*?*?*?,3.8,3.8,100,100324,91,1390,253,13.1,139.8,3.9,1436,8331,689,145,313,0.0,0,0,9999,99999,9,999999999,0.0,999,999,99
3019,3,1,8,0,*?*?*?*?*?*?*?*?*?*?*?*?*?*?*?*?*?*?*?*?*?*?,5.0,5.0,100,100324,298,1394,260,153.7,503.2,46.1,15985,39826,7061,861,307,0.0,0,0,9999,99999,9,999999999,0.0,999,999,99
3019,3,1,9,0,*?*?*?*?*?*?*?*?*?*?*?*?*?*?*?*?*?*?*?*?*?*?,7.0,7.0,100,100324,474,1392,271,273.9,562.9,82.2,28422,51410,11902,1567,300,0.0,0,0,9999,99999,9,999999999,0.0,999,999,99
3019,3,1,10,0,*?*?*?*?*?*?*?*?*?*?*?*?*?*?*?*?*?*?*?*?*?*?,9.7,9.7,100,100324,608,1391,288,365.3,585.1,109.6,38005,56296,15359,2193,293,0.0,0,0,9999,99999,9,999999999,0.0,999,999,99
3019,3,1,11,0,*?*?*?*?*?*?*?*?*?*?*?*?*?*?*?*?*?*?*?*?*?*?,11.6,10.8,100,100324,691,1391,299,421.8,594.5,126.5,43980,58330,17399,2648,287,0.0,0,0,9999,99999,9,999999999,0.0,999,999,99
3019,3,1,12,0,*?*?*?*?*?*?*?*?*?*?*?*?*?*?*?*?*?*?*?*?*?*?,12.8,11.3,100,100324,717,1391,305,439.5,597.0,131.8,45883,58834,18039,2807,280,0.0,0,0,9999,99999,9,999999999,0.3,999,999,99
3019,3,1,13,0,*?*?*?*?*?*?*?*?*?*?*?*?*?*?*?*?*?*?*?*?*?*?,12.6,10.4,100,100324,685,1393,302,417.3,593.9,125.2,43508,58193,17244,2610,262,0.0,0,0,9999,99999,9,999999999,0.0,999,999,99
3019,3,1,14,0,*?*?*?*?*?*?*?*?*?*?*?*?*?*?*?*?*?*?*?*?*?*?,12.9,10.9,100,100324,596,1393,304,356.6,583.4,107.0,37096,55932,15044,2129,243,0.0,0,0,9999,99999,9,999999999,0.0,999,999,99
3019,3,1,15,0,*?*?*?*?*?*?*?*?*?*?*?*?*?*?*?*?*?*?*?*?*?*?,12.6,9.9,100,100324,456,1392,301,261.7,558.9,78.5,27151,50556,11426,1491,225,0.0,0,0,9999,99999,9,999999999,0.0,999,999,99
3019,3,1,16,0,*?*?*?*?*?*?*?*?*?*?*?*?*?*?*?*?*?*?*?*?*?*?,12.9,9.4,100,100324,276,1393,301,138.9,490.5,41.7,14459,37750,6437,779,207,0.0,0,0,9999,99999,9,999999999,0.0,999,999,99
3019,3,1,17,0,*?*?*?*?*?*?*?*?*?*?*?*?*?*?*?*?*?*?*?*?*?*?,12.5,8.3,98,100324,67,1389,316,0.0,0.0,0.0,0,0,0,0,188,0.0,5,3,9999,99999,9,999999999,0.0,999,999,99
3019,3,1,18,0,*?*?*?*?*?*?*?*?*?*?*?*?*?*?*?*?*?*?*?*?*?*?,10.1,9.1,100,100324,0,-0,324,0.0,-0.0,0.0,0,0,0,0,170,0.0,10,5,9999,99999,9,999999999,0.0,999,999,99
3019,3,1,19,0,*?*?*?*?*?*?*?*?*?*?*?*?*?*?*?*?*?*?*?*?*?*?,8.9,8.9,100,100324,0,-0,318,0.0,-0.0,0.0,0,0,0,0,175,0.0,10,5,9999,99999,9,999999999,0.0,999,999,99
3019,3,1,20,0,*?*?*?*?*?*?*?*?*?*?*?*?*?*?*?*?*?*?*?*?*?*?,7.2,7.1,100,100324,0,-0,311,0.0,-0.0,0.0,0,0,0,0,180,0.0,10,5,9999,99999,9,999999999,0.0,999,999,99
3019,3,1,21,0,*?*?*?*?*?*?*?*?*?*?*?*?*?*?*?*?*?*?*?*?*?*?,6.7,6.7,100,100324,0,-0,309,0.0,-0.0,0.0,0,0,0,0,185,0.0,10,5,9999,99999,9,999999999,0.0,999,999,99
3019,3,1,22,0,*?*?*?*?*?*?*?*?*?*?*?*?*?*?*?*?*?*?*?*?*?*?,6.5,6.6,100,100324,0,-0,308,0.0,-0.0,0.0,0,0,0,0,190,0.0,10,5,9999,99999,9,999999999,0.0,999,999,99
3019,3,1,23,0,*?*?*?*?*?*?*?*?*?*?*?*?*?*?*?*?*?*?*?*?*?*?,5.9,5.9,100,100324,0,-0,306,0.0,-0.0,0.0,0,0,0,0,195,0.0,10,5,9999,99999,9,999999999,0.0,999,999,99
3019,3,1,24,0,*?*?*?*?*?*?*?*?*?*?*?*?*?*?*?*?*?*?*?*?*?*?,5.2,1.9,100,100324,0,-0,303,0.0,-0.0,0.0,0,0,0,0,330,0.0,10,5,9999,99999,9,999999999,0.0,999,999,99
3019,3,2,1,0,*?*?*?*?*?*?*?*?*?*?*?*?*?*?*?*?*?*?*?*?*?*?,5.0,2.5,83,99133.3,0,-0,302,0.0,-0.0,0.0,0,0,0,0,198,0.0,10,5,9999,99999,9,999999999,0.0,999,999,99
3019,3,2,2,0,*?*?*?*?*?*?*?*?*?*?*?*?*?*?*?*?*?*?*?*?*?*?,4.2,0.4,77,99133.3,0,-0,299,0.0,-0.0,0.0,0,0,0,0,197,0.0,10,5,9999,99999,9,999999999,0.0,999,999,99
3019,3,2,3,0,*?*?*?*?*?*?*?*?*?*?*?*?*?*?*?*?*?*?*?*?*?*?,4.7,1.0,77,99133.3,0,-0,301,0.0,-0.0,0.0,0,0,0,0,195,0.0,10,5,9999,99999,9,999999999,0.0,999,999,99
3019,3,2,4,0,*?*?*?*?*?*?*?*?*?*?*?*?*?*?*?*?*?*?*?*?*?*?,3.7,0.8,81,99133.3,0,-0,297,0.0,-0.0,0.0,0,0,0,0,193,0.0,10,5,9999,99999,9,999999999,0.0,999,999,99
3019,3,2,5,0,*?*?*?*?*?*?*?*?*?*?*?*?*?*?*?*?*?*?*?*?*?*?,3.4,0.6,82,99133.3,0,-0,296,0.0,-0.0,0.0,0,0,0,0,192,0.0,10,5,9999,99999,9,999999999,0.0,999,999,99
3019,3,2,6,0,*?*?*?*?*?*?*?*?*?*?*?*?*?*?*?*?*?*?*?*?*?*?,3.1,1.0,86,99133.3,0,-0,260,0.0,-0.0,0.0,0,0,0,0,190,0.0,3,2,9999,99999,9,999999999,0.0,999,999,99
3019,3,2,7,0,*?*?*?*?*?*?*?*?*?*?*?*?*?*?*?*?*?*?*?*?*?*?,3.9,1.7,85,99133.3,99,1389,250,18.6,182.4,5.6,2022,11100,965,195,193,0.0,0,0,9999,99999,9,999999999,0.0,999,999,99
3019,3,2,8,0,*?*?*?*?*?*?*?*?*?*?*?*?*?*?*?*?*?*?*?*?*?*?,4.6,1.3,78,99133.3,306,1393,251,159.3,507.5,47.8,16557,40558,7292,892,197,0.0,0,0,9999,99999,9,999999999,0.0,999,999,99
3019,3,2,9,0,*?*?*?*?*?*?*?*?*?*?*?*?*?*?*?*?*?*?*?*?*?*?,6.4,2.7,76,99133.3,482,1391,261,279.4,564.6,83.8,29004,51781,12118,1602,200,0.0,0,0,9999,99999,9,999999999,0.0,999,999,99
3019,3,2,10,0,*?*?*?*?*?*?*?*?*?*?*?*?*?*?*?*?*?*?*?*?*?*?,8.5,5.0,78,99133.3,616,1391,273,370.8,586.2,111.3,38592,56524,15563,2235,203,0.0,0,0,9999,99999,9,999999999,0.0,999,999,99
3019,3,2,11,0,*?*?*?*?*?*?*?*?*?*?*?*?*?*?*?*?*?*?*?*?*?*?,10.8,4.3,64,99133.3,699,1391,281,427.3,595.3,128.2,44564,58498,17593,2696,207,0.0,0,0,9999,99999,9,999999999,0.0,999,999,99
3019,3,2,12,0,*?*?*?*?*?*?*?*?*?*?*?*?*?*?*?*?*?*?*?*?*?*?,11.4,4.8,64,99133.3,725,1392,284,444.9,597.8,133.5,46439,59009,18215,2857,210,0.0,0,0,9999,99999,9,999999999,0.0,999,999,99
3019,3,2,13,0,*?*?*?*?*?*?*?*?*?*?*?*?*?*?*?*?*?*?*?*?*?*?,11.5,5.5,66,99133.3,692,1391,286,422.5,594.6,126.8,44059,58353,17425,2655,220,0.0,0,0,9999,99999,9,999999999,0.0,999,999,99
3019,3,2,14,0,*?*?*?*?*?*?*?*?*?*?*?*?*?*?*?*?*?*?*?*?*?*?,11.4,4.6,63,99133.3,603,1392,284,361.7,584.4,108.5,37627,56147,15228,2166,230,0.0,0,0,9999,99999,9,999999999,0.0,999,999,99
3019,3,2,15,0,*?*?*?*?*?*?*?*?*?*?*?*?*?*?*?*?*?*?*?*?*?*?,11.4,5.0,64,99133.3,463,1391,284,266.5,560.5,80.0,27657,50902,11615,1521,240,0.0,0,0,9999,99999,9,999999999,0.0,999,999,99
3019,3,2,16,0,*?*?*?*?*?*?*?*?*?*?*?*?*?*?*?*?*?*?*?*?*?*?,11.2,4.8,65,99133.3,283,1393,283,143.6,494.8,43.1,14941,38426,6634,805,250,0.0,0,0,9999,99999,9,999999999,0.0,999,999,99
3019,3,2,17,0,*?*?*?*?*?*?*?*?*?*?*?*?*?*?*?*?*?*?*?*?*?*?,10.5,5.3,70,99133.3,74,1397,299,1.2,13.2,0.5,138,752,94,21,260,0.0,4,2,9999,99999,9,999999999,0.0,999,999,99
3019,3,2,18,0,*?*?*?*?*?*?*?*?*?*?*?*?*?*?*?*?*?*?*?*?*?*?,9.1,5.1,76,99133.3,0,-0,320,0.0,-0.0,0.0,0,0,0,0,270,0.0,10,5,9999,99999,9,999999999,0.0,999,999,99
3019,3,2,19,0,*?*?*?*?*?*?*?*?*?*?*?*?*?*?*?*?*?*?*?*?*?*?,7.5,4.3,79,99133.3,0,-0,313,0.0,-0.0,0.0,0,0,0,0,268,0.0,10,5,9999,99999,9,999999999,0.0,999,999,99
3019,3,2,20,0,*?*?*?*?*?*?*?*?*?*?*?*?*?*?*?*?*?*?*?*?*?*?,7.1,3.8,80,99133.3,0,-0,311,0.0,-0.0,0.0,0,0,0,0,267,0.0,10,5,9999,99999,9,999999999,0.0,999,999,99
3019,3,2,21,0,*?*?*?*?*?*?*?*?*?*?*?*?*?*?*?*?*?*?*?*?*?*?,7.2,4.1,80,99133.3,0,-0,312,0.0,-0.0,0.0,0,0,0,0,265,0.0,10,5,9999,99999,9,999999999,0.0,999,999,99
3019,3,2,22,0,*?*?*?*?*?*?*?*?*?*?*?*?*?*?*?*?*?*?*?*?*?*?,7.0,3.8,80,99133.3,0,-0,311,0.0,-0.0,0.0,0,0,0,0,263,0.0,10,5,9999,99999,9,999999999,0.0,999,999,99
3019,3,2,23,0,*?*?*?*?*?*?*?*?*?*?*?*?*?*?*?*?*?*?*?*?*?*?,5.8,2.5,79,99133.3,0,-0,306,0.0,-0.0,0.0,0,0,0,0,262,0.0,10,5,9999,99999,9,999999999,0.0,999,999,99
3019,3,2,24,0,*?*?*?*?*?*?*?*?*?*?*?*?*?*?*?*?*?*?*?*?*?*?,5.3,4.3,92,99133.3,0,-0,303,0.0,-0.0,0.0,0,0,0,0,200,0.0,10,5,9999,99999,9,999999999,0.0,999,999,99
3019,3,3,1,0,*?*?*?*?*?*?*?*?*?*?*?*?*?*?*?*?*?*?*?*?*?*?,3.6,2.7,94,98505.8,0,-0,296,0.0,-0.0,0.0,0,0,0,0,247,0.0,10,5,9999,99999,9,999999999,0.0,999,999,99
3019,3,3,2,0,*?*?*?*?*?*?*?*?*?*?*?*?*?*?*?*?*?*?*?*?*?*?,2.7,2.7,100,98505.8,0,-0,292,0.0,-0.0,0.0,0,0,0,0,233,0.0,10,5,9999,99999,9,999999999,0.0,999,999,99
3019,3,3,3,0,*?*?*?*?*?*?*?*?*?*?*?*?*?*?*?*?*?*?*?*?*?*?,2.6,2.5,99,98505.8,0,-0,292,0.0,-0.0,0.0,0,0,0,0,220,0.0,10,5,9999,99999,9,999999999,0.0,999,999,99
3019,3,3,4,0,*?*?*?*?*?*?*?*?*?*?*?*?*?*?*?*?*?*?*?*?*?*?,2.8,2.9,100,98505.8,0,-0,293,0.0,-0.0,0.0,0,0,0,0,207,0.0,10,5,9999,99999,9,999999999,0.0,999,999,99
3019,3,3,5,0,*?*?*?*?*?*?*?*?*?*?*?*?*?*?*?*?*?*?*?*?*?*?,3.1,3.0,100,98505.8,0,-0,294,0.0,-0.0,0.0,0,0,0,0,193,0.0,10,5,9999,99999,9,999999999,0.0,999,999,99
3019,3,3,6,0,*?*?*?*?*?*?*?*?*?*?*?*?*?*?*?*?*?*?*?*?*?*?,2.3,2.3,100,98505.8,0,-0,291,0.0,-0.0,0.0,0,0,0,0,180,0.0,10,5,9999,99999,9,999999999,0.0,999,999,99
3019,3,3,7,0,*?*?*?*?*?*?*?*?*?*?*?*?*?*?*?*?*?*?*?*?*?*?,1.5,1.3,99,98505.8,107,1387,254,23.8,196.8,8.7,2599,11628,1513,211,180,0.0,3,2,9999,99999,9,999999999,0.0,999,999,99
3019,3,3,8,0,*?*?*?*?*?*?*?*?*?*?*?*?*?*?*?*?*?*?*?*?*?*?,3.5,3.0,97,98505.8,314,1392,278,144.3,286.5,79.6,14941,22597,10243,1469,180,0.0,6,3,9999,99999,9,999999999,0.0,999,999,99
3019,3,3,9,0,*?*?*?*?*?*?*?*?*?*?*?*?*?*?*?*?*?*?*?*?*?*?,5.5,4.6,95,98505.8,490,1390,274,281.7,509.2,102.3,29987,47325,13300,1923,180,0.0,3,2,9999,99999,9,999999999,0.0,999,999,99
3019,3,3,10,0,*?*?*?*?*?*?*?*?*?*?*?*?*?*?*?*?*?*?*?*?*?*?,7.4,3.0,73,98505.8,624,1390,279,372.0,528.0,135.0,39692,51949,17140,2695,180,0.0,3,2,9999,99999,9,999999999,0.0,999,999,99
3019,3,3,11,0,*?*?*?*?*?*?*?*?*?*?*?*?*?*?*?*?*?*?*?*?*?*?,8.8,3.9,72,98505.8,707,1391,295,403.7,417.0,191.7,42243,41779,23048,4116,180,0.0,5,3,9999,99999,9,999999999,0.0,999,999,99
3019,3,3,12,0,*?*?*?*?*?*?*?*?*?*?*?*?*?*?*?*?*?*?*?*?*?*?,9.7,3.8,67,98505.8,733,1392,285,448.9,572.8,147.2,46578,56366,19694,3122,180,0.0,2,1,9999,99999,9,999999999,0.0,999,999,99
3019,3,3,13,0,*?*?*?*?*?*?*?*?*?*?*?*?*?*?*?*?*?*?*?*?*?*?,9.6,4.6,71,98505.8,700,1392,290,422.7,535.4,153.4,45202,53724,19238,3205,205,0.0,3,2,9999,99999,9,999999999,0.0,999,999,99
3019,3,3,14,0,*?*?*?*?*?*?*?*?*?*?*?*?*?*?*?*?*?*?*?*?*?*?,9.8,4.5,69,98505.8,610,1391,286,365.6,560.3,119.9,37809,53691,16506,2365,230,0.0,2,1,9999,99999,9,999999999,0.1,999,999,99
3019,3,3,15,0,*?*?*?*?*?*?*?*?*?*?*?*?*?*?*?*?*?*?*?*?*?*?,9.7,5.3,74,98505.8,470,1391,309,214.1,226.1,137.7,22656,21230,15820,2819,255,0.0,7,4,9999,99999,9,999999999,0.1,999,999,99
3019,3,3,16,0,*?*?*?*?*?*?*?*?*?*?*?*?*?*?*?*?*?*?*?*?*?*?,9.7,5.1,73,98505.8,289,1389,314,99.0,119.9,74.0,10814,9531,8585,1596,280,0.0,8,4,9999,99999,9,999999999,0.0,999,999,99
3019,3,3,17,0,*?*?*?*?*?*?*?*?*?*?*?*?*?*?*?*?*?*?*?*?*?*?,8.8,5.0,77,98505.8,80,1385,310,3.8,16.7,2.9,482,628,526,46,305,0.0,8,4,9999,99999,9,999999999,0.0,999,999,99
3019,3,3,18,0,*?*?*?*?*?*?*?*?*?*?*?*?*?*?*?*?*?*?*?*?*?*?,7.6,5.5,87,98505.8,0,-0,313,0.0,-0.0,0.0,0,0,0,0,330,0.0,10,5,9999,99999,9,999999999,0.0,999,999,99
3019,3,3,19,0,*?*?*?*?*?*?*?*?*?*?*?*?*?*?*?*?*?*?*?*?*?*?,5.6,4.5,93,98505.8,0,-0,304,0.0,-0.0,0.0,0,0,0,0,327,0.0,10,5,9999,99999,9,999999999,0.0,999,999,99
3019,3,3,20,0,*?*?*?*?*?*?*?*?*?*?*?*?*?*?*?*?*?*?*?*?*?*?,4.7,3.2,91,98505.8,0,-0,301,0.0,-0.0,0.0,0,0,0,0,323,0.0,10,5,9999,99999,9,999999999,0.0,999,999,99
3019,3,3,21,0,*?*?*?*?*?*?*?*?*?*?*?*?*?*?*?*?*?*?*?*?*?*?,4.7,2.7,87,98505.8,0,-0,301,0.0,-0.0,0.0,0,0,0,0,320,0.0,10,5,9999,99999,9,999999999,0.0,999,999,99
3019,3,3,22,0,*?*?*?*?*?*?*?*?*?*?*?*?*?*?*?*?*?*?*?*?*?*?,4.6,2.5,86,98505.8,0,-0,300,0.0,-0.0,0.0,0,0,0,0,317,0.0,10,5,9999,99999,9,999999999,0.0,999,999,99
3019,3,3,23,0,*?*?*?*?*?*?*?*?*?*?*?*?*?*?*?*?*?*?*?*?*?*?,4.4,3.2,92,98505.8,0,-0,299,0.0,-0.0,0.0,0,0,0,0,313,0.0,10,5,9999,99999,9,999999999,0.0,999,999,99
3019,3,3,24,0,*?*?*?*?*?*?*?*?*?*?*?*?*?*?*?*?*?*?*?*?*?*?,4.5,2.7,88,98505.8,0,-0,300,0.0,-0.0,0.0,0,0,0,0,260,0.0,10,5,9999,99999,9,999999999,0.0,999,999,99
3019,3,4,1,0,*?*?*?*?*?*?*?*?*?*?*?*?*?*?*?*?*?*?*?*?*?*?,4.4,3.2,93,100422,0,-0,299,0.0,-0.0,0.0,0,0,0,0,308,0.0,10,5,9999,99999,9,999999999,0.2,999,999,99
3019,3,4,2,0,*?*?*?*?*?*?*?*?*?*?*?*?*?*?*?*?*?*?*?*?*?*?,4.4,3.2,93,100422,0,-0,299,0.0,-0.0,0.0,0,0,0,0,307,0.0,10,5,9999,99999,9,999999999,0.1,999,999,99
3019,3,4,3,0,*?*?*?*?*?*?*?*?*?*?*?*?*?*?*?*?*?*?*?*?*?*?,3.8,3.2,97,100422,0,-0,297,0.0,-0.0,0.0,0,0,0,0,305,0.0,10,5,9999,99999,9,999999999,0.0,999,999,99
3019,3,4,4,0,*?*?*?*?*?*?*?*?*?*?*?*?*?*?*?*?*?*?*?*?*?*?,3.0,3.0,100,100422,0,-0,294,0.0,-0.0,0.0,0,0,0,0,303,0.0,10,5,9999,99999,9,999999999,0.1,999,999,99
3019,3,4,5,0,*?*?*?*?*?*?*?*?*?*?*?*?*?*?*?*?*?*?*?*?*?*?,3.6,2.9,96,100422,0,-0,296,0.0,-0.0,0.0,0,0,0,0,302,0.0,10,5,9999,99999,9,999999999,0.0,999,999,99
3019,3,4,6,0,*?*?*?*?*?*?*?*?*?*?*?*?*?*?*?*?*?*?*?*?*?*?,4.0,3.6,97,100422,0,-0,298,0.0,-0.0,0.0,0,0,0,0,300,0.0,10,5,9999,99999,9,999999999,0.0,999,999,99
3019,3,4,7,0,*?*?*?*?*?*?*?*?*?*?*?*?*?*?*?*?*?*?*?*?*?*?,4.0,2.7,92,100422,115,1385,266,29.3,225.2,10.7,3152,13548,1837,251,290,0.0,3,2,9999,99999,9,999999999,0.2,999,999,99
3019,3,4,8,0,*?*?*?*?*?*?*?*?*?*?*?*?*?*?*?*?*?*?*?*?*?*?,4.8,3.4,92,100422,322,1390,256,170.5,515.5,51.2,17719,41940,7762,955,280,0.0,0,0,9999,99999,9,999999999,0.3,999,999,99
3019,3,4,9,0,*?*?*?*?*?*?*?*?*?*?*?*?*?*?*?*?*?*?*?*?*?*?,6.4,4.8,90,100422,498,1390,265,290.7,567.9,87.2,30179,52496,12551,1675,270,0.0,0,0,9999,99999,9,999999999,0.0,999,999,99
3019,3,4,10,0,*?*?*?*?*?*?*?*?*?*?*?*?*?*?*?*?*?*?*?*?*?*?,8.0,6.1,89,100422,632,1390,290,370.0,478.5,152.4,39058,47124,18938,3091,260,0.0,4,2,9999,99999,9,999999999,0.0,999,999,99
3019,3,4,11,0,*?*?*?*?*?*?*?*?*?*?*?*?*?*?*?*?*?*?*?*?*?*?,9.5,6.2,81,100422,715,1391,296,424.5,485.6,174.9,44923,48792,21438,3733,250,0.0,4,2,9999,99999,9,999999999,0.1,999,999,99
3019,3,4,12,0,*?*?*?*?*?*?*?*?*?*?*?*?*?*?*?*?*?*?*?*?*?*?,10.4,7.0,80,100422,740,1390,309,398.7,335.5,220.1,42773,35067,24643,5104,240,0.0,6,3,9999,99999,9,999999999,0.2,999,999,99
3019,3,4,13,0,*?*?*?*?*?*?*?*?*?*?*?*?*?*?*?*?*?*?*?*?*?*?,10.2,6.4,77,100422,707,1391,300,419.3,485.0,172.8,44362,48672,21195,3667,218,0.0,4,2,9999,99999,9,999999999,0.0,999,999,99
3019,3,4,14,0,*?*?*?*?*?*?*?*?*?*?*?*?*?*?*?*?*?*?*?*?*?*?,10.4,7.7,84,100422,617,1390,294,370.7,561.2,121.6,38329,53892,16697,2406,197,0.0,2,1,9999,99999,9,999999999,0.0,999,999,99
3019,3,4,15,0,*?*?*?*?*?*?*?*?*?*?*?*?*?*?*?*?*?*?*?*?*?*?,10.5,6.6,77,100422,477,1390,288,276.2,557.8,84.8,28614,50978,12213,1612,175,0.0,1,0,9999,99999,9,999999999,0.0,999,999,99
3019,3,4,16,0,*?*?*?*?*?*?*?*?*?*?*?*?*?*?*?*?*?*?*?*?*?*?,10.3,5.0,71,100422,296,1390,298,148.1,408.9,61.0,15079,31763,8841,1080,153,0.0,4,2,9999,99999,9,999999999,0.0,999,999,99
3019,3,4,17,0,*?*?*?*?*?*?*?*?*?*?*?*?*?*?*?*?*?*?*?*?*?*?,9.7,4.8,72,100422,87,1392,305,9.0,64.4,5.0,1004,3107,951,101,132,0.0,6,3,9999,99999,9,999999999,0.0,999,999,99
3019,3,4,18,0,*?*?*?*?*?*?*?*?*?*?*?*?*?*?*?*?*?*?*?*?*?*?,8.6,5.8,83,100422,0,-0,318,0.0,-0.0,0.0,0,0,0,0,110,0.0,10,5,9999,99999,9,999999999,0.0,999,999,99
3019,3,4,19,0,*?*?*?*?*?*?*?*?*?*?*?*?*?*?*?*?*?*?*?*?*?*?,7.3,4.8,85,100422,0,-0,312,0.0,-0.0,0.0,0,0,0,0,148,0.0,10,5,9999,99999,9,999999999,0.1,999,999,99
3019,3,4,20,0,*?*?*?*?*?*?*?*?*?*?*?*?*?*?*?*?*?*?*?*?*?*?,6.2,6.1,100,100422,0,-0,307,0.0,-0.0,0.0,0,0,0,0,187,0.0,10,5,9999,99999,9,999999999,0.0,999,999,99
3019,3,4,21,0,*?*?*?*?*?*?*?*?*?*?*?*?*?*?*?*?*?*?*?*?*?*?,6.4,6.2,99,100422,0,-0,308,0.0,-0.0,0.0,0,0,0,0,225,0.0,10,5,9999,99999,9,999999999,0.0,999,999,99
3019,3,4,22,0,*?*?*?*?*?*?*?*?*?*?*?*?*?*?*?*?*?*?*?*?*?*?,5.4,5.1,99,100422,0,-0,303,0.0,-0.0,0.0,0,0,0,0,263,0.0,10,5,9999,99999,9,999999999,0.0,999,999,99
3019,3,4,23,0,*?*?*?*?*?*?*?*?*?*?*?*?*?*?*?*?*?*?*?*?*?*?,5.7,4.8,95,100422,0,-0,305,0.0,-0.0,0.0,0,0,0,0,302,0.0,10,5,9999,99999,9,999999999,0.0,999,999,99
3019,3,4,24,0,*?*?*?*?*?*?*?*?*?*?*?*?*?*?*?*?*?*?*?*?*?*?,4.2,3.2,94,100422,0,-0,299,0.0,-0.0,0.0,0,0,0,0,310,0.0,10,5,9999,99999,9,999999999,0.0,999,999,99
3019,3,5,1,0,*?*?*?*?*?*?*?*?*?*?*?*?*?*?*?*?*?*?*?*?*?*?,6.2,4.1,87,102026,0,-0,307,0.0,-0.0,0.0,0,0,0,0,335,0.0,10,5,9999,99999,9,999999999,0.1,999,999,99
3019,3,5,2,0,*?*?*?*?*?*?*?*?*?*?*?*?*?*?*?*?*?*?*?*?*?*?,6.3,3.9,84,102026,0,-0,308,0.0,-0.0,0.0,0,0,0,0,330,0.0,10,5,9999,99999,9,999999999,0.0,999,999,99
3019,3,5,3,0,*?*?*?*?*?*?*?*?*?*?*?*?*?*?*?*?*?*?*?*?*?*?,6.2,3.8,84,102026,0,-0,307,0.0,-0.0,0.0,0,0,0,0,325,0.0,10,5,9999,99999,9,999999999,0.0,999,999,99
3019,3,5,4,0,*?*?*?*?*?*?*?*?*?*?*?*?*?*?*?*?*?*?*?*?*?*?,6.0,3.6,84,102026,0,-0,306,0.0,-0.0,0.0,0,0,0,0,320,0.0,10,5,9999,99999,9,999999999,0.0,999,999,99
3019,3,5,5,0,*?*?*?*?*?*?*?*?*?*?*?*?*?*?*?*?*?*?*?*?*?*?,6.8,4.6,86,102026,0,-0,310,0.0,-0.0,0.0,0,0,0,0,315,0.0,10,5,9999,99999,9,999999999,0.0,999,999,99
3019,3,5,6,0,*?*?*?*?*?*?*?*?*?*?*?*?*?*?*?*?*?*?*?*?*?*?,6.3,3.6,83,102026,0,-0,308,0.0,-0.0,0.0,0,0,0,0,310,0.0,10,5,9999,99999,9,999999999,0.0,999,999,99
3019,3,5,7,0,*?*?*?*?*?*?*?*?*?*?*?*?*?*?*?*?*?*?*?*?*?*?,5.7,3.2,84,102026,124,1394,301,17.8,26.6,15.4,2034,1404,1907,320,295,0.0,9,5,9999,99999,9,999999999,0.0,999,999,99
3019,3,5,8,0,*?*?*?*?*?*?*?*?*?*?*?*?*?*?*?*?*?*?*?*?*?*?,6.6,3.6,80,102026,330,1389,304,88.8,49.7,77.0,9739,4229,8710,2023,280,0.0,9,5,9999,99999,9,999999999,0.0,999,999,99
3019,3,5,9,0,*?*?*?*?*?*?*?*?*?*?*?*?*?*?*?*?*?*?*?*?*?*?,7.5,4.1,78,102026,506,1389,308,149.3,54.5,129.4,16397,5142,14608,3645,265,0.0,9,5,9999,99999,9,999999999,0.0,999,999,99
3019,3,5,10,0,*?*?*?*?*?*?*?*?*?*?*?*?*?*?*?*?*?*?*?*?*?*?,8.5,4.5,75,102026,640,1390,308,258.8,141.6,193.5,28231,14322,21862,4692,250,0.0,8,4,9999,99999,9,999999999,0.0,999,999,99
3019,3,5,11,0,*?*?*?*?*?*?*?*?*?*?*?*?*?*?*?*?*?*?*?*?*?*?,9.9,5.5,74,102026,722,1389,319,223.6,57.2,193.8,24602,5687,21852,6059,235,0.0,9,5,9999,99999,9,999999999,0.0,999,999,99
3019,3,5,12,0,*?*?*?*?*?*?*?*?*?*?*?*?*?*?*?*?*?*?*?*?*?*?,10.0,5.1,72,102026,748,1390,320,232.3,57.4,201.4,25564,5728,22700,6381,220,0.0,9,5,9999,99999,9,999999999,0.0,999,999,99
3019,3,5,13,0,*?*?*?*?*?*?*?*?*?*?*?*?*?*?*?*?*?*?*?*?*?*?,9.9,4.6,69,102026,714,1389,319,220.7,57.1,191.4,24288,5673,21575,5956,220,0.0,9,5,9999,99999,9,999999999,0.0,999,999,99
3019,3,5,14,0,*?*?*?*?*?*?*?*?*?*?*?*?*?*?*?*?*?*?*?*?*?*?,10.0,2.7,60,102026,624,1389,319,189.8,56.2,164.6,20868,5489,18558,4894,220,0.0,9,5,9999,99999,9,999999999,0.0,999,999,99
3019,3,5,15,0,*?*?*?*?*?*?*?*?*?*?*?*?*?*?*?*?*?*?*?*?*?*?,9.9,2.9,61,102026,484,1390,319,141.6,54.1,122.8,15550,5057,13858,3424,220,0.0,9,5,9999,99999,9,999999999,0.0,999,999,99
3019,3,5,16,0,*?*?*?*?*?*?*?*?*?*?*?*?*?*?*?*?*?*?*?*?*?*?,9.9,2.3,59,102026,303,1390,319,79.4,48.5,68.8,8712,4020,7799,1795,220,0.0,9,5,9999,99999,9,999999999,0.0,999,999,99
3019,3,5,17,0,*?*?*?*?*?*?*?*?*?*?*?*?*?*?*?*?*?*?*?*?*?*?,9.4,3.9,68,102026,93,1382,322,4.3,0.0,4.3,544,-0,544,174,220,0.0,10,5,9999,99999,9,999999999,0.0,999,999,99
3019,3,5,18,0,*?*?*?*?*?*?*?*?*?*?*?*?*?*?*?*?*?*?*?*?*?*?,8.8,5.1,77,102026,0,-0,319,0.0,-0.0,0.0,0,0,0,0,220,0.0,10,5,9999,99999,9,999999999,0.0,999,999,99
3019,3,5,19,0,*?*?*?*?*?*?*?*?*?*?*?*?*?*?*?*?*?*?*?*?*?*?,8.5,6.2,85,102026,0,-0,317,0.0,-0.0,0.0,0,0,0,0,220,0.0,10,5,9999,99999,9,999999999,0.0,999,999,99
3019,3,5,20,0,*?*?*?*?*?*?*?*?*?*?*?*?*?*?*?*?*?*?*?*?*?*?,7.6,6.6,92,102026,0,-0,313,0.0,-0.0,0.0,0,0,0,0,220,0.0,10,5,9999,99999,9,999999999,0.0,999,999,99
3019,3,5,21,0,*?*?*?*?*?*?*?*?*?*?*?*?*?*?*?*?*?*?*?*?*?*?,7.3,6.2,93,102026,0,-0,312,0.0,-0.0,0.0,0,0,0,0,220,0.0,10,5,9999,99999,9,999999999,0.0,999,999,99
3019,3,5,22,0,*?*?*?*?*?*?*?*?*?*?*?*?*?*?*?*?*?*?*?*?*?*?,6.6,6.1,96,102026,0,-0,309,0.0,-0.0,0.0,0,0,0,0,220,0.0,10,5,9999,99999,9,999999999,0.0,999,999,99
3019,3,5,23,0,*?*?*?*?*?*?*?*?*?*?*?*?*?*?*?*?*?*?*?*?*?*?,6.8,6.9,99,102026,0,-0,309,0.0,-0.0,0.0,0,0,0,0,220,0.0,10,5,9999,99999,9,999999999,0.0,999,999,99
3019,3,5,24,0,*?*?*?*?*?*?*?*?*?*?*?*?*?*?*?*?*?*?*?*?*?*?,5.9,4.5,90,102026,0,-0,306,0.0,-0.0,0.0,0,0,0,0,340,0.0,10,5,9999,99999,9,999999999,0.0,999,999,99
3019,3,6,1,0,*?*?*?*?*?*?*?*?*?*?*?*?*?*?*?*?*?*?*?*?*?*?,6.8,6.9,100,102257,0,-0,309,0.0,-0.0,0.0,0,0,0,0,215,0.0,10,5,9999,99999,9,999999999,0.0,999,999,99
3019,3,6,2,0,*?*?*?*?*?*?*?*?*?*?*?*?*?*?*?*?*?*?*?*?*?*?,6.4,6.4,100,102257,0,-0,308,0.0,-0.0,0.0,0,0,0,0,210,0.0,10,5,9999,99999,9,999999999,0.0,999,999,99
3019,3,6,3,0,*?*?*?*?*?*?*?*?*?*?*?*?*?*?*?*?*?*?*?*?*?*?,6.9,6.9,99,102257,0,-0,310,0.0,-0.0,0.0,0,0,0,0,205,0.0,10,5,9999,99999,9,999999999,0.0,999,999,99
3019,3,6,4,0,*?*?*?*?*?*?*?*?*?*?*?*?*?*?*?*?*?*?*?*?*?*?,7.2,6.6,95,102257,0,-0,311,0.0,-0.0,0.0,0,0,0,0,200,0.0,10,5,9999,99999,9,999999999,0.0,999,999,99
3019,3,6,5,0,*?*?*?*?*?*?*?*?*?*?*?*?*?*?*?*?*?*?*?*?*?*?,7.4,6.4,93,102257,0,-0,312,0.0,-0.0,0.0,0,0,0,0,195,0.0,10,5,9999,99999,9,999999999,0.0,999,999,99
3019,3,6,6,0,*?*?*?*?*?*?*?*?*?*?*?*?*?*?*?*?*?*?*?*?*?*?,7.1,7.1,100,102257,0,-0,311,0.0,-0.0,0.0,0,0,0,0,190,0.0,10,5,9999,99999,9,999999999,0.0,999,999,99
3019,3,6,7,0,*?*?*?*?*?*?*?*?*?*?*?*?*?*?*?*?*?*?*?*?*?*?,7.3,7.3,100,102257,132,1391,308,20.6,28.9,17.9,2346,1578,2197,372,188,0.0,9,5,9999,99999,9,999999999,0.0,999,999,99
3019,3,6,8,0,*?*?*?*?*?*?*?*?*?*?*?*?*?*?*?*?*?*?*?*?*?*?,7.3,7.1,99,102257,338,1388,308,91.6,50.0,79.4,10057,4280,8994,2094,187,0.0,9,5,9999,99999,9,999999999,0.5,999,999,99
3019,3,6,9,0,*?*?*?*?*?*?*?*?*?*?*?*?*?*?*?*?*?*?*?*?*?*?,8.7,6.7,87,102257,514,1388,314,152.2,54.7,131.9,16713,5169,14888,3728,185,0.0,9,5,9999,99999,9,999999999,0.1,999,999,99
3019,3,6,10,0,*?*?*?*?*?*?*?*?*?*?*?*?*?*?*?*?*?*?*?*?*?*?,10.8,8.7,86,102257,648,1389,323,198.1,56.5,171.8,21784,5544,19367,5169,183,0.0,9,5,9999,99999,9,999999999,0.0,999,999,99
3019,3,6,11,0,*?*?*?*?*?*?*?*?*?*?*?*?*?*?*?*?*?*?*?*?*?*?,11.1,8.1,82,102257,730,1389,325,226.3,57.3,196.2,24909,5700,22123,6161,182,0.0,9,5,9999,99999,9,999999999,0.0,999,999,99
3019,3,6,12,0,*?*?*?*?*?*?*?*?*?*?*?*?*?*?*?*?*?*?*?*?*?*?,11.7,7.9,77,102257,755,1389,323,311.3,144.3,232.9,34035,14958,26154,5984,180,0.0,8,4,9999,99999,9,999999999,0.0,999,999,99
3019,3,6,13,0,*?*?*?*?*?*?*?*?*?*?*?*?*?*?*?*?*?*?*?*?*?*?,11.8,7.3,74,102257,721,1388,324,296.0,143.6,221.4,32337,14783,24914,5584,182,0.0,8,4,9999,99999,9,999999999,0.2,999,999,99
3019,3,6,14,0,*?*?*?*?*?*?*?*?*?*?*?*?*?*?*?*?*?*?*?*?*?*?,11.4,6.7,73,102257,631,1388,322,254.9,141.3,190.6,27806,14242,21558,4604,183,0.0,8,4,9999,99999,9,999999999,0.3,999,999,99
3019,3,6,15,0,*?*?*?*?*?*?*?*?*?*?*?*?*?*?*?*?*?*?*?*?*?*?,11.6,4.3,61,102257,491,1390,322,190.9,136.1,142.8,20790,13000,16264,3265,185,0.0,8,4,9999,99999,9,999999999,0.0,999,999,99
3019,3,6,16,0,*?*?*?*?*?*?*?*?*?*?*?*?*?*?*?*?*?*?*?*?*?*?,11.7,2.9,55,102257,310,1391,327,81.8,48.8,70.9,8970,4075,8028,1852,187,0.0,9,5,9999,99999,9,999999999,0.0,999,999,99
3019,3,6,17,0,*?*?*?*?*?*?*?*?*?*?*?*?*?*?*?*?*?*?*?*?*?*?,11.1,3.2,58,102257,100,1388,329,5.6,0.0,5.6,700,-0,699,225,188,0.0,10,5,9999,99999,9,999999999,0.0,999,999,99
3019,3,6,18,0,*?*?*?*?*?*?*?*?*?*?*?*?*?*?*?*?*?*?*?*?*?*?,10.8,5.1,68,102257,0,-0,328,0.0,-0.0,0.0,0,0,0,0,190,0.0,10,5,9999,99999,9,999999999,0.0,999,999,99
3019,3,6,19,0,*?*?*?*?*?*?*?*?*?*?*?*?*?*?*?*?*?*?*?*?*?*?,9.6,5.8,77,102257,0,-0,322,0.0,-0.0,0.0,0,0,0,0,188,0.0,10,5,9999,99999,9,999999999,0.0,999,999,99
3019,3,6,20,0,*?*?*?*?*?*?*?*?*?*?*?*?*?*?*?*?*?*?*?*?*?*?,8.5,5.6,82,102257,0,-0,317,0.0,-0.0,0.0,0,0,0,0,187,0.0,10,5,9999,99999,9,999999999,0.0,999,999,99
3019,3,6,21,0,*?*?*?*?*?*?*?*?*?*?*?*?*?*?*?*?*?*?*?*?*?*?,8.5,5.6,82,102257,0,-0,317,0.0,-0.0,0.0,0,0,0,0,185,0.0,10,5,9999,99999,9,999999999,0.0,999,999,99
3019,3,6,22,0,*?*?*?*?*?*?*?*?*?*?*?*?*?*?*?*?*?*?*?*?*?*?,8.7,6.2,85,102257,0,-0,318,0.0,-0.0,0.0,0,0,0,0,183,0.0,10,5,9999,99999,9,999999999,0.0,999,999,99
3019,3,6,23,0,*?*?*?*?*?*?*?*?*?*?*?*?*?*?*?*?*?*?*?*?*?*?,8.6,6.7,87,102257,0,-0,317,0.0,-0.0,0.0,0,0,0,0,182,0.0,10,5,9999,99999,9,999999999,0.0,999,999,99
3019,3,6,24,0,*?*?*?*?*?*?*?*?*?*?*?*?*?*?*?*?*?*?*?*?*?*?,7.0,6.9,98,102257,0,-0,310,0.0,-0.0,0.0,0,0,0,0,220,0.0,10,5,9999,99999,9,999999999,0.0,999,999,99
3019,3,7,1,0,*?*?*?*?*?*?*?*?*?*?*?*?*?*?*?*?*?*?*?*?*?*?,8.7,4.6,74,102287,0,-0,318,0.0,-0.0,0.0,0,0,0,0,183,0.0,10,5,9999,99999,9,999999999,0.0,999,999,99
3019,3,7,2,0,*?*?*?*?*?*?*?*?*?*?*?*?*?*?*?*?*?*?*?*?*?*?,8.8,3.8,69,102287,0,-0,319,0.0,-0.0,0.0,0,0,0,0,187,0.0,10,5,9999,99999,9,999999999,0.0,999,999,99
3019,3,7,3,0,*?*?*?*?*?*?*?*?*?*?*?*?*?*?*?*?*?*?*?*?*?*?,8.3,3.9,73,102287,0,-0,317,0.0,-0.0,0.0,0,0,0,0,190,0.0,10,5,9999,99999,9,999999999,0.0,999,999,99
3019,3,7,4,0,*?*?*?*?*?*?*?*?*?*?*?*?*?*?*?*?*?*?*?*?*?*?,8.6,3.6,69,102287,0,-0,318,0.0,-0.0,0.0,0,0,0,0,193,0.0,10,5,9999,99999,9,999999999,0.0,999,999,99
3019,3,7,5,0,*?*?*?*?*?*?*?*?*?*?*?*?*?*?*?*?*?*?*?*?*?*?,8.4,3.8,71,102287,0,-0,317,0.0,-0.0,0.0,0,0,0,0,197,0.0,10,5,9999,99999,9,999999999,2.7,999,999,99
3019,3,7,6,0,*?*?*?*?*?*?*?*?*?*?*?*?*?*?*?*?*?*?*?*?*?*?,8.2,4.1,74,102287,0,-0,316,0.0,-0.0,0.0,0,0,0,0,200,0.0,10,5,9999,99999,9,999999999,1.0,999,999,99
3019,3,7,7,0,*?*?*?*?*?*?*?*?*?*?*?*?*?*?*?*?*?*?*?*?*?*?,8.3,3.6,71,102287,140,1388,317,13.5,0.0,13.5,1622,-0,1623,529,213,0.0,10,5,9999,99999,9,999999999,0.8,999,999,99
3019,3,7,8,0,*?*?*?*?*?*?*?*?*?*?*?*?*?*?*?*?*?*?*?*?*?*?,8.4,3.2,68,102287,346,1386,317,54.4,0.0,54.4,6342,0,6357,2170,227,0.0,10,5,9999,99999,9,999999999,0.3,999,999,99
3019,3,7,9,0,*?*?*?*?*?*?*?*?*?*?*?*?*?*?*?*?*?*?*?*?*?*?,8.8,3.0,66,102287,522,1387,319,89.2,0.0,89.2,10459,0,10491,3777,240,0.0,10,5,9999,99999,9,999999999,0.0,999,999,99
3019,3,7,10,0,*?*?*?*?*?*?*?*?*?*?*?*?*?*?*?*?*?*?*?*?*?*?,10.1,3.4,62,102287,656,1389,325,115.7,0.0,115.7,13650,0,13697,5126,253,0.0,10,5,9999,99999,9,999999999,0.0,999,999,99
3019,3,7,11,0,*?*?*?*?*?*?*?*?*?*?*?*?*?*?*?*?*?*?*?*?*?*?,9.9,2.9,60,102287,738,1389,324,131.9,0.0,131.9,15636,0,15695,6003,267,0.0,10,5,9999,99999,9,999999999,0.0,999,999,99
3019,3,7,12,0,*?*?*?*?*?*?*?*?*?*?*?*?*?*?*?*?*?*?*?*?*?*?,10.1,2.9,60,102287,763,1389,325,136.8,0.0,136.8,16242,0,16304,6275,280,0.0,10,5,9999,99999,9,999999999,0.0,999,999,99
3019,3,7,13,0,*?*?*?*?*?*?*?*?*?*?*?*?*?*?*?*?*?*?*?*?*?*?,10.0,2.9,60,102287,729,1389,324,130.1,0.0,130.1,15413,0,15471,5903,290,0.0,10,5,9999,99999,9,999999999,0.0,999,999,99
3019,3,7,14,0,*?*?*?*?*?*?*?*?*?*?*?*?*?*?*?*?*?*?*?*?*?*?,10.2,2.3,57,102287,638,1388,325,112.2,0.0,112.2,13224,0,13269,4941,300,0.0,10,5,9999,99999,9,999999999,0.0,999,999,99
3019,3,7,15,0,*?*?*?*?*?*?*?*?*?*?*?*?*?*?*?*?*?*?*?*?*?*?,9.9,1.7,55,102287,498,1389,324,84.3,0.0,84.3,9872,0,9901,3539,310,0.0,10,5,9999,99999,9,999999999,0.1,999,999,99
3019,3,7,16,0,*?*?*?*?*?*?*?*?*?*?*?*?*?*?*?*?*?*?*?*?*?*?,9.9,0.8,53,102287,316,1387,324,48.4,0.0,48.4,5643,0,5655,1914,320,0.0,10,5,9999,99999,9,999999999,0.8,999,999,99
3019,3,7,17,0,*?*?*?*?*?*?*?*?*?*?*?*?*?*?*?*?*?*?*?*?*?*?,10.2,0.6,51,102287,107,1394,326,6.9,0.0,6.9,854,-0,854,276,330,0.0,10,5,9999,99999,9,999999999,0.0,999,999,99
3019,3,7,18,0,*?*?*?*?*?*?*?*?*?*?*?*?*?*?*?*?*?*?*?*?*?*?,9.5,3.2,64,102287,0,-0,322,0.0,-0.0,0.0,0,0,0,0,340,0.0,10,5,9999,99999,9,999999999,0.0,999,999,99
3019,3,7,19,0,*?*?*?*?*?*?*?*?*?*?*?*?*?*?*?*?*?*?*?*?*?*?,9.0,3.6,68,102287,0,-0,320,0.0,-0.0,0.0,0,0,0,0,300,0.0,10,5,9999,99999,9,999999999,0.0,999,999,99
3019,3,7,20,0,*?*?*?*?*?*?*?*?*?*?*?*?*?*?*?*?*?*?*?*?*?*?,8.9,3.6,69,102287,0,-0,319,0.0,-0.0,0.0,0,0,0,0,260,0.0,10,5,9999,99999,9,999999999,0.0,999,999,99
3019,3,7,21,0,*?*?*?*?*?*?*?*?*?*?*?*?*?*?*?*?*?*?*?*?*?*?,9.0,3.2,66,102287,0,-0,320,0.0,-0.0,0.0,0,0,0,0,220,0.0,10,5,9999,99999,9,999999999,0.0,999,999,99
3019,3,7,22,0,*?*?*?*?*?*?*?*?*?*?*?*?*?*?*?*?*?*?*?*?*?*?,8.7,2.1,62,102287,0,-0,319,0.0,-0.0,0.0,0,0,0,0,180,0.0,10,5,9999,99999,9,999999999,0.0,999,999,99
3019,3,7,23,0,*?*?*?*?*?*?*?*?*?*?*?*?*?*?*?*?*?*?*?*?*?*?,9.2,1.9,59,102287,0,-0,321,0.0,-0.0,0.0,0,0,0,0,140,0.0,10,5,9999,99999,9,999999999,0.0,999,999,99
3019,3,7,24,0,*?*?*?*?*?*?*?*?*?*?*?*?*?*?*?*?*?*?*?*?*?*?,8.4,5.6,81,102287,0,-0,317,0.0,-0.0,0.0,0,0,0,0,180,0.0,10,5,9999,99999,9,999999999,0.0,999,999,99
3019,3,8,1,0,*?*?*?*?*?*?*?*?*?*?*?*?*?*?*?*?*?*?*?*?*?*?,9.5,4.5,71,102216,0,-0,322,0.0,-0.0,0.0,0,0,0,0,110,0.0,10,5,9999,99999,9,999999999,0.0,999,999,99
3019,3,8,2,0,*?*?*?*?*?*?*?*?*?*?*?*?*?*?*?*?*?*?*?*?*?*?,9.1,5.6,78,102216,0,-0,320,0.0,-0.0,0.0,0,0,0,0,120,0.0,10,5,9999,99999,9,999999999,0.0,999,999,99
3019,3,8,3,0,*?*?*?*?*?*?*?*?*?*?*?*?*?*?*?*?*?*?*?*?*?*?,8.8,5.0,76,102216,0,-0,319,0.0,-0.0,0.0,0,0,0,0,130,0.0,10,5,9999,99999,9,999999999,0.0,999,999,99
3019,3,8,4,0,*?*?*?*?*?*?*?*?*?*?*?*?*?*?*?*?*?*?*?*?*?*?,8.9,5.1,77,102216,0,-0,319,0.0,-0.0,0.0,0,0,0,0,140,0.0,10,5,9999,99999,9,999999999,0.0,999,999,99
3019,3,8,5,0,*?*?*?*?*?*?*?*?*?*?*?*?*?*?*?*?*?*?*?*?*?*?,8.8,5.5,79,102216,0,-0,319,0.0,-0.0,0.0,0,0,0,0,150,0.0,10,5,9999,99999,9,999999999,0.0,999,999,99
3019,3,8,6,0,*?*?*?*?*?*?*?*?*?*?*?*?*?*?*?*?*?*?*?*?*?*?,8.7,5.6,81,102216,0,-0,318,0.0,-0.0,0.0,0,0,0,0,160,0.0,10,5,9999,99999,9,999999999,0.0,999,999,99
3019,3,8,7,0,*?*?*?*?*?*?*?*?*?*?*?*?*?*?*?*?*?*?*?*?*?*?,8.5,5.6,81,102216,148,1384,304,41.3,137.9,26.6,4423,7389,3740,463,163,0.0,7,4,9999,99999,9,999999999,0.0,999,999,99
3019,3,8,8,0,*?*?*?*?*?*?*?*?*?*?*?*?*?*?*?*?*?*?*?*?*?*?,9.1,6.1,81,102216,355,1389,311,129.1,127.2,96.5,14086,10845,11169,2118,167,0.0,8,4,9999,99999,9,999999999,2.0,999,999,99
3019,3,8,9,0,*?*?*?*?*?*?*?*?*?*?*?*?*?*?*?*?*?*?*?*?*?*?,9.7,6.4,79,102216,531,1389,310,247.3,230.9,159.0,26207,22511,18110,3341,170,0.0,7,4,9999,99999,9,999999999,0.0,999,999,99
3019,3,8,10,0,*?*?*?*?*?*?*?*?*?*?*?*?*?*?*?*?*?*?*?*?*?*?,11.3,6.7,73,102216,664,1388,317,319.1,238.1,205.2,33987,24456,23000,4598,173,0.0,7,4,9999,99999,9,999999999,0.0,999,999,99
3019,3,8,11,0,*?*?*?*?*?*?*?*?*?*?*?*?*?*?*?*?*?*?*?*?*?*?,12.2,7.1,70,102216,746,1388,321,363.1,241.3,233.5,38814,25263,25936,5496,177,0.0,7,4,9999,99999,9,999999999,0.0,999,999,99
3019,3,8,12,0,*?*?*?*?*?*?*?*?*?*?*?*?*?*?*?*?*?*?*?*?*?*?,12.1,7.3,72,102216,770,1387,325,318.5,144.6,238.2,34825,15026,26733,6178,180,0.0,8,4,9999,99999,9,999999999,0.0,999,999,99
3019,3,8,13,0,*?*?*?*?*?*?*?*?*?*?*?*?*?*?*?*?*?*?*?*?*?*?,12.1,7.4,73,102216,736,1388,325,302.9,143.9,226.6,33101,14865,25473,5762,178,0.0,8,4,9999,99999,9,999999999,0.1,999,999,99
3019,3,8,14,0,*?*?*?*?*?*?*?*?*?*?*?*?*?*?*?*?*?*?*?*?*?*?,12.3,7.4,71,102216,645,1387,330,197.4,56.5,171.1,21705,5540,19296,5144,177,0.0,9,5,9999,99999,9,999999999,0.0,999,999,99
3019,3,8,15,0,*?*?*?*?*?*?*?*?*?*?*?*?*?*?*?*?*?*?*?*?*?*?,11.9,7.3,73,102216,504,1387,324,197.3,136.8,147.6,21490,13157,16795,3392,175,0.0,8,4,9999,99999,9,999999999,0.0,999,999,99
3019,3,8,16,0,*?*?*?*?*?*?*?*?*?*?*?*?*?*?*?*?*?*?*?*?*?*?,12.3,7.0,70,102216,323,1388,326,114.5,124.0,85.7,12495,10321,9893,1864,173,0.0,8,4,9999,99999,9,999999999,0.0,999,999,99
3019,3,8,17,0,*?*?*?*?*?*?*?*?*?*?*?*?*?*?*?*?*?*?*?*?*?*?,11.7,6.9,72,102216,113,1386,327,14.2,23.2,12.4,1643,1173,1544,256,172,0.0,9,5,9999,99999,9,999999999,0.0,999,999,99
3019,3,8,18,0,*?*?*?*?*?*?*?*?*?*?*?*?*?*?*?*?*?*?*?*?*?*?,11.2,6.6,73,102216,0,-0,329,0.0,-0.0,0.0,0,0,0,0,170,0.0,10,5,9999,99999,9,999999999,0.0,999,999,99
3019,3,8,19,0,*?*?*?*?*?*?*?*?*?*?*?*?*?*?*?*?*?*?*?*?*?*?,10.8,5.3,68,102216,0,-0,328,0.0,-0.0,0.0,0,0,0,0,170,0.0,10,5,9999,99999,9,999999999,0.0,999,999,99
3019,3,8,20,0,*?*?*?*?*?*?*?*?*?*?*?*?*?*?*?*?*?*?*?*?*?*?,10.4,5.1,69,102216,0,-0,326,0.0,-0.0,0.0,0,0,0,0,170,0.0,10,5,9999,99999,9,999999999,0.0,999,999,99
3019,3,8,21,0,*?*?*?*?*?*?*?*?*?*?*?*?*?*?*?*?*?*?*?*?*?*?,10.3,6.1,74,102216,0,-0,325,0.0,-0.0,0.0,0,0,0,0,170,0.0,10,5,9999,99999,9,999999999,0.0,999,999,99
3019,3,8,22,0,*?*?*?*?*?*?*?*?*?*?*?*?*?*?*?*?*?*?*?*?*?*?,9.8,6.1,77,102216,0,-0,323,0.0,-0.0,0.0,0,0,0,0,170,0.0,10,5,9999,99999,9,999999999,0.0,999,999,99
3019,3,8,23,0,*?*?*?*?*?*?*?*?*?*?*?*?*?*?*?*?*?*?*?*?*?*?,9.5,5.6,76,102216,0,-0,322,0.0,-0.0,0.0,0,0,0,0,170,0.0,10,5,9999,99999,9,999999999,0.0,999,999,99
3019,3,8,24,0,*?*?*?*?*?*?*?*?*?*?*?*?*?*?*?*?*?*?*?*?*?*?,9.8,3.2,64,102216,0,-0,323,0.0,-0.0,0.0,0,0,0,0,100,0.0,10,5,9999,99999,9,999999999,0.0,999,999,99
3019,3,9,1,0,*?*?*?*?*?*?*?*?*?*?*?*?*?*?*?*?*?*?*?*?*?*?,8.3,5.9,84,102069,0,-0,316,0.0,-0.0,0.0,0,0,0,0,162,0.0,10,5,9999,99999,9,999999999,0.0,999,999,99
3019,3,9,2,0,*?*?*?*?*?*?*?*?*?*?*?*?*?*?*?*?*?*?*?*?*?*?,7.6,5.9,89,102069,0,-0,313,0.0,-0.0,0.0,0,0,0,0,153,0.0,10,5,9999,99999,9,999999999,0.0,999,999,99
3019,3,9,3,0,*?*?*?*?*?*?*?*?*?*?*?*?*?*?*?*?*?*?*?*?*?*?,7.5,6.2,91,102069,0,-0,313,0.0,-0.0,0.0,0,0,0,0,145,0.0,10,5,9999,99999,9,999999999,0.0,999,999,99
3019,3,9,4,0,*?*?*?*?*?*?*?*?*?*?*?*?*?*?*?*?*?*?*?*?*?*?,7.2,5.8,91,102069,0,-0,311,0.0,-0.0,0.0,0,0,0,0,137,0.0,10,5,9999,99999,9,999999999,0.0,999,999,99
3019,3,9,5,0,*?*?*?*?*?*?*?*?*?*?*?*?*?*?*?*?*?*?*?*?*?*?,6.9,5.5,90,102069,0,-0,310,0.0,-0.0,0.0,0,0,0,0,128,0.0,10,5,9999,99999,9,999999999,0.0,999,999,99
3019,3,9,6,0,*?*?*?*?*?*?*?*?*?*?*?*?*?*?*?*?*?*?*?*?*?*?,7.3,4.8,84,102069,0,-0,312,0.0,-0.0,0.0,0,0,0,0,120,0.0,10,5,9999,99999,9,999999999,0.0,999,999,99
3019,3,9,7,0,*?*?*?*?*?*?*?*?*?*?*?*?*?*?*?*?*?*?*?*?*?*?,7.7,5.0,82,102069,157,1390,301,45.8,144.8,29.5,4884,8008,4110,516,127,0.0,7,4,9999,99999,9,999999999,0.0,999,999,99
3019,3,9,8,0,*?*?*?*?*?*?*?*?*?*?*?*?*?*?*?*?*?*?*?*?*?*?,7.7,5.3,84,102069,363,1387,292,185.7,372.5,88.2,19352,31260,11350,1632,133,0.0,5,3,9999,99999,9,999999999,0.0,999,999,99
3019,3,9,9,0,*?*?*?*?*?*?*?*?*?*?*?*?*?*?*?*?*?*?*?*?*?*?,8.7,6.4,84,102069,539,1388,306,251.8,231.4,161.9,26691,22662,18419,3415,140,0.0,7,4,9999,99999,9,999999999,0.0,999,999,99
3019,3,9,10,0,*?*?*?*?*?*?*?*?*?*?*?*?*?*?*?*?*?*?*?*?*?*?,10.0,5.6,74,102069,672,1388,306,358.9,331.9,198.1,38382,34191,22319,4414,147,0.0,6,3,9999,99999,9,999999999,0.0,999,999,99
3019,3,9,11,0,*?*?*?*?*?*?*?*?*?*?*?*?*?*?*?*?*?*?*?*?*?*?,11.0,5.9,71,102069,753,1387,307,434.5,420.0,206.4,45529,42472,24594,4592,153,0.0,5,3,9999,99999,9,999999999,0.0,999,999,99
3019,3,9,12,0,*?*?*?*?*?*?*?*?*?*?*?*?*?*?*?*?*?*?*?*?*?*?,10.9,4.8,66,102069,778,1388,310,422.2,337.3,233.0,45361,35552,25952,5553,160,0.0,6,3,9999,99999,9,999999999,0.0,999,999,99
3019,3,9,13,0,*?*?*?*?*?*?*?*?*?*?*?*?*?*?*?*?*?*?*?*?*?*?,11.4,4.5,62,102069,743,1387,298,453.5,539.2,164.6,48595,54379,20573,3556,160,0.0,3,2,9999,99999,9,999999999,1.0,999,999,99
3019,3,9,14,0,*?*?*?*?*?*?*?*?*?*?*?*?*?*?*?*?*?*?*?*?*?*?,11.4,3.4,58,102069,652,1386,311,347.2,330.8,191.7,37115,33745,21714,4226,160,0.0,6,3,9999,99999,9,999999999,0.7,999,999,99
3019,3,9,15,0,*?*?*?*?*?*?*?*?*?*?*?*?*?*?*?*?*?*?*?*?*?*?,11.1,3.6,60,102069,511,1387,305,280.2,399.1,133.1,29179,37426,16561,2584,160,0.0,5,3,9999,99999,9,999999999,0.0,999,999,99
3019,3,9,16,0,*?*?*?*?*?*?*?*?*?*?*?*?*?*?*?*?*?*?*?*?*?*?,11.2,3.4,58,102069,329,1385,300,170.7,422.4,70.3,18002,34163,9306,1275,160,0.0,4,2,9999,99999,9,999999999,0.0,999,999,99
3019,3,9,17,0,*?*?*?*?*?*?*?*?*?*?*?*?*?*?*?*?*?*?*?*?*?*?,11.0,4.6,64,102069,120,1391,319,21.9,63.9,16.4,2426,2781,2134,270,160,0.0,8,4,9999,99999,9,999999999,0.0,999,999,99
3019,3,9,18,0,*?*?*?*?*?*?*?*?*?*?*?*?*?*?*?*?*?*?*?*?*?*?,10.3,4.5,67,102069,0,-0,326,0.0,-0.0,0.0,0,0,0,0,160,0.0,10,5,9999,99999,9,999999999,0.0,999,999,99
3019,3,9,19,0,*?*?*?*?*?*?*?*?*?*?*?*?*?*?*?*?*?*?*?*?*?*?,9.3,5.9,79,102069,0,-0,321,0.0,-0.0,0.0,0,0,0,0,180,0.0,10,5,9999,99999,9,999999999,0.0,999,999,99
3019,3,9,20,0,*?*?*?*?*?*?*?*?*?*?*?*?*?*?*?*?*?*?*?*?*?*?,8.8,6.2,84,102069,0,-0,318,0.0,-0.0,0.0,0,0,0,0,200,0.0,10,5,9999,99999,9,999999999,0.0,999,999,99
3019,3,9,21,0,*?*?*?*?*?*?*?*?*?*?*?*?*?*?*?*?*?*?*?*?*?*?,8.5,5.9,83,102069,0,-0,317,0.0,-0.0,0.0,0,0,0,0,220,0.0,10,5,9999,99999,9,999999999,0.0,999,999,99
3019,3,9,22,0,*?*?*?*?*?*?*?*?*?*?*?*?*?*?*?*?*?*?*?*?*?*?,8.7,6.1,83,102069,0,-0,318,0.0,-0.0,0.0,0,0,0,0,240,0.0,10,5,9999,99999,9,999999999,0.0,999,999,99
3019,3,9,23,0,*?*?*?*?*?*?*?*?*?*?*?*?*?*?*?*?*?*?*?*?*?*?,9.1,6.6,84,102069,0,-0,320,0.0,-0.0,0.0,0,0,0,0,260,0.0,10,5,9999,99999,9,999999999,0.0,999,999,99
3019,3,9,24,0,*?*?*?*?*?*?*?*?*?*?*?*?*?*?*?*?*?*?*?*?*?*?,9.3,5.8,78,102069,0,-0,321,0.0,-0.0,0.0,0,0,0,0,170,0.0,10,5,9999,99999,9,999999999,0.0,999,999,99
3019,3,10,1,0,*?*?*?*?*?*?*?*?*?*?*?*?*?*?*?*?*?*?*?*?*?*?,9.8,8.0,88,102810,0,-0,323,0.0,-0.0,0.0,0,0,0,0,237,0.0,10,5,9999,99999,9,999999999,0.0,999,999,99
3019,3,10,2,0,*?*?*?*?*?*?*?*?*?*?*?*?*?*?*?*?*?*?*?*?*?*?,9.9,8.5,91,102810,0,-0,323,0.0,-0.0,0.0,0,0,0,0,193,0.0,10,5,9999,99999,9,999999999,0.0,999,999,99
3019,3,10,3,0,*?*?*?*?*?*?*?*?*?*?*?*?*?*?*?*?*?*?*?*?*?*?,9.7,8.9,95,102810,0,-0,322,0.0,-0.0,0.0,0,0,0,0,150,0.0,10,5,9999,99999,9,999999999,0.0,999,999,99
3019,3,10,4,0,*?*?*?*?*?*?*?*?*?*?*?*?*?*?*?*?*?*?*?*?*?*?,10.1,8.9,93,102810,0,-0,324,0.0,-0.0,0.0,0,0,0,0,107,0.0,10,5,9999,99999,9,999999999,0.0,999,999,99
3019,3,10,5,0,*?*?*?*?*?*?*?*?*?*?*?*?*?*?*?*?*?*?*?*?*?*?,9.9,8.7,92,102810,0,-0,323,0.0,-0.0,0.0,0,0,0,0,63,0.0,10,5,9999,99999,9,999999999,0.0,999,999,99
3019,3,10,6,0,*?*?*?*?*?*?*?*?*?*?*?*?*?*?*?*?*?*?*?*?*?*?,9.7,8.9,95,102810,0,-0,322,0.0,-0.0,0.0,0,0,0,0,20,0.0,10,5,9999,99999,9,999999999,0.0,999,999,99
3019,3,10,7,0,*?*?*?*?*?*?*?*?*?*?*?*?*?*?*?*?*?*?*?*?*?*?,9.6,8.7,94,102810,165,1386,318,32.2,35.9,27.9,3603,2202,3359,584,23,0.0,9,5,9999,99999,9,999999999,0.0,999,999,99
3019,3,10,8,0,*?*?*?*?*?*?*?*?*?*?*?*?*?*?*?*?*?*?*?*?*?*?,9.5,8.3,91,102810,371,1386,317,103.2,51.3,89.5,11323,4508,10114,2385,27,0.0,9,5,9999,99999,9,999999999,0.0,999,999,99
3019,3,10,9,0,*?*?*?*?*?*?*?*?*?*?*?*?*?*?*?*?*?*?*?*?*?*?,10.0,8.7,91,102810,547,1387,320,163.7,55.2,141.9,17979,5282,16006,4070,30,0.0,9,5,9999,99999,9,999999999,0.0,999,999,99
3019,3,10,10,0,*?*?*?*?*?*?*?*?*?*?*?*?*?*?*?*?*?*?*?*?*?*?,10.5,9.6,94,102810,680,1387,322,209.4,56.8,181.6,23038,5612,20473,5555,33,0.0,9,5,9999,99999,9,999999999,0.0,999,999,99
3019,3,10,11,0,*?*?*?*?*?*?*?*?*?*?*?*?*?*?*?*?*?*?*?*?*?*?,10.9,9.8,92,102810,761,1386,324,237.4,57.5,205.9,26138,5751,23205,6574,37,0.0,9,5,9999,99999,9,999999999,0.0,999,999,99
3019,3,10,12,0,*?*?*?*?*?*?*?*?*?*?*?*?*?*?*?*?*?*?*?*?*?*?,11.0,10.2,94,102810,785,1386,324,245.7,57.7,213.1,27059,5786,24015,6896,40,0.0,9,5,9999,99999,9,999999999,0.0,999,999,99
3019,3,10,13,0,*?*?*?*?*?*?*?*?*?*?*?*?*?*?*?*?*?*?*?*?*?*?,11.1,10.5,96,102810,750,1386,328,134.6,0.0,134.6,15964,0,16025,6149,43,0.0,10,5,9999,99999,9,999999999,0.0,999,999,99
3019,3,10,14,0,*?*?*?*?*?*?*?*?*?*?*?*?*?*?*?*?*?*?*?*?*?*?,11.0,9.9,93,102810,659,1386,324,202.4,56.6,175.5,22259,5571,19785,5312,47,0.0,9,5,9999,99999,9,999999999,0.0,999,999,99
3019,3,10,15,0,*?*?*?*?*?*?*?*?*?*?*?*?*?*?*?*?*?*?*?*?*?*?,10.7,9.8,94,102810,518,1387,323,153.7,54.7,133.3,16885,5187,15039,3773,50,0.0,9,5,9999,99999,9,999999999,0.0,999,999,99
3019,3,10,16,0,*?*?*?*?*?*?*?*?*?*?*?*?*?*?*?*?*?*?*?*?*?*?,10.8,9.9,94,102810,336,1386,323,91.1,50.0,79.0,9995,4278,8936,2080,53,0.0,9,5,9999,99999,9,999999999,0.0,999,999,99
3019,3,10,17,0,*?*?*?*?*?*?*?*?*?*?*?*?*?*?*?*?*?*?*?*?*?*?,11.0,9.6,91,102810,126,1385,324,18.8,27.4,16.3,2141,1464,2006,338,57,0.0,9,5,9999,99999,9,999999999,0.0,999,999,99
3019,3,10,18,0,*?*?*?*?*?*?*?*?*?*?*?*?*?*?*?*?*?*?*?*?*?*?,10.8,9.4,91,102810,0,-0,327,0.0,-0.0,0.0,0,0,0,0,60,0.0,10,5,9999,99999,9,999999999,0.0,999,999,99
3019,3,10,19,0,*?*?*?*?*?*?*?*?*?*?*?*?*?*?*?*?*?*?*?*?*?*?,10.1,8.9,92,102810,0,-0,324,0.0,-0.0,0.0,0,0,0,0,58,0.0,10,5,9999,99999,9,999999999,0.0,999,999,99
3019,3,10,20,0,*?*?*?*?*?*?*?*?*?*?*?*?*?*?*?*?*?*?*?*?*?*?,10.2,9.2,93,102810,0,-0,324,0.0,-0.0,0.0,0,0,0,0,57,0.0,10,5,9999,99999,9,999999999,0.0,999,999,99
3019,3,10,21,0,*?*?*?*?*?*?*?*?*?*?*?*?*?*?*?*?*?*?*?*?*?*?,10.1,8.4,89,102810,0,-0,324,0.0,-0.0,0.0,0,0,0,0,55,0.0,10,5,9999,99999,9,999999999,0.0,999,999,99
3019,3,10,22,0,*?*?*?*?*?*?*?*?*?*?*?*?*?*?*?*?*?*?*?*?*?*?,10.4,8.5,88,102810,0,-0,325,0.0,-0.0,0.0,0,0,0,0,53,0.0,10,5,9999,99999,9,999999999,0.0,999,999,99
3019,3,10,23,0,*?*?*?*?*?*?*?*?*?*?*?*?*?*?*?*?*?*?*?*?*?*?,9.5,7.9,89,102810,0,-0,321,0.0,-0.0,0.0,0,0,0,0,52,0.0,10,5,9999,99999,9,999999999,0.0,999,999,99
3019,3,10,24,0,*?*?*?*?*?*?*?*?*?*?*?*?*?*?*?*?*?*?*?*?*?*?,9.5,7.3,86,102810,0,-0,321,0.0,-0.0,0.0,0,0,0,0,280,0.0,10,5,9999,99999,9,999999999,0.0,999,999,99
3019,3,11,1,0,*?*?*?*?*?*?*?*?*?*?*?*?*?*?*?*?*?*?*?*?*?*?,6.9,2.9,75,103321,0,-0,310,0.0,-0.0,0.0,0,0,0,0,53,0.0,10,5,9999,99999,9,999999999,0.0,999,999,99
3019,3,11,2,0,*?*?*?*?*?*?*?*?*?*?*?*?*?*?*?*?*?*?*?*?*?*?,6.2,-0.0,64,103321,0,-0,308,0.0,-0.0,0.0,0,0,0,0,57,0.0,10,5,9999,99999,9,999999999,0.0,999,999,99
3019,3,11,3,0,*?*?*?*?*?*?*?*?*?*?*?*?*?*?*?*?*?*?*?*?*?*?,5.5,-0.8,62,103321,0,-0,305,0.0,-0.0,0.0,0,0,0,0,60,0.0,10,5,9999,99999,9,999999999,0.0,999,999,99
3019,3,11,4,0,*?*?*?*?*?*?*?*?*?*?*?*?*?*?*?*?*?*?*?*?*?*?,5.6,-0.2,66,103321,0,-0,305,0.0,-0.0,0.0,0,0,0,0,63,0.0,10,5,9999,99999,9,999999999,0.0,999,999,99
3019,3,11,5,0,*?*?*?*?*?*?*?*?*?*?*?*?*?*?*?*?*?*?*?*?*?*?,5.7,0.2,68,103321,0,-0,306,0.0,-0.0,0.0,0,0,0,0,67,0.0,10,5,9999,99999,9,999999999,0.0,999,999,99
3019,3,11,6,0,*?*?*?*?*?*?*?*?*?*?*?*?*?*?*?*?*?*?*?*?*?*?,6.3,0.4,65,103321,0,-0,308,0.0,-0.0,0.0,0,0,0,0,70,0.0,10,5,9999,99999,9,999999999,0.0,999,999,99
3019,3,11,7,0,*?*?*?*?*?*?*?*?*?*?*?*?*?*?*?*?*?*?*?*?*?*?,6.3,-0.2,63,103321,173,1383,308,20.2,0.0,20.2,2388,-0,2390,783,72,0.0,10,5,9999,99999,9,999999999,0.0,999,999,99
3019,3,11,8,0,*?*?*?*?*?*?*?*?*?*?*?*?*?*?*?*?*?*?*?*?*?*?,5.9,-0.4,63,103321,379,1384,301,106.1,51.5,92.0,11642,4559,10397,2459,73,0.0,9,5,9999,99999,9,999999999,0.0,999,999,99
3019,3,11,9,0,*?*?*?*?*?*?*?*?*?*?*?*?*?*?*?*?*?*?*?*?*?*?,7.0,0.6,63,103321,555,1386,296,260.8,232.5,167.7,27660,22951,19036,3564,75,0.0,7,4,9999,99999,9,999999999,0.0,999,999,99
3019,3,11,10,0,*?*?*?*?*?*?*?*?*?*?*?*?*?*?*?*?*?*?*?*?*?*?,7.8,1.7,65,103321,687,1385,299,332.4,239.2,213.7,35436,24724,23886,4859,77,0.0,7,4,9999,99999,9,999999999,0.0,999,999,99
3019,3,11,11,0,*?*?*?*?*?*?*?*?*?*?*?*?*?*?*?*?*?*?*?*?*?*?,8.4,1.5,61,103321,768,1385,312,240.2,57.6,208.3,26445,5763,23474,6679,78,0.0,9,5,9999,99999,9,999999999,0.0,999,999,99
3019,3,11,12,0,*?*?*?*?*?*?*?*?*?*?*?*?*?*?*?*?*?*?*?*?*?*?,8.4,2.5,65,103321,792,1385,312,248.4,57.8,215.4,27356,5797,24277,7001,80,0.0,9,5,9999,99999,9,999999999,0.0,999,999,99
3019,3,11,13,0,*?*?*?*?*?*?*?*?*?*?*?*?*?*?*?*?*?*?*?*?*?*?,8.8,1.7,61,103321,757,1385,314,236.4,57.5,204.9,26020,5747,23100,6532,82,0.0,9,5,9999,99999,9,999999999,0.0,999,999,99
3019,3,11,14,0,*?*?*?*?*?*?*?*?*?*?*?*?*?*?*?*?*?*?*?*?*?*?,8.6,1.7,62,103321,666,1385,313,204.9,56.7,177.6,22534,5586,20028,5397,83,0.0,9,5,9999,99999,9,999999999,0.0,999,999,99
3019,3,11,15,0,*?*?*?*?*?*?*?*?*?*?*?*?*?*?*?*?*?*?*?*?*?*?,8.2,0.6,59,103321,525,1387,311,156.1,54.8,135.4,17150,5211,15273,3844,85,0.0,9,5,9999,99999,9,999999999,0.0,999,999,99
3019,3,11,16,0,*?*?*?*?*?*?*?*?*?*?*?*?*?*?*?*?*?*?*?*?*?*?,8.7,0.6,57,103321,343,1387,308,123.8,126.1,92.6,13496,10743,10669,2025,87,0.0,8,4,9999,99999,9,999999999,0.0,999,999,99
3019,3,11,17,0,*?*?*?*?*?*?*?*?*?*?*?*?*?*?*?*?*?*?*?*?*?*?,8.2,0.2,56,103321,133,1389,311,21.0,29.2,18.2,2389,1601,2236,379,88,0.0,9,5,9999,99999,9,999999999,0.0,999,999,99
3019,3,11,18,0,*?*?*?*?*?*?*?*?*?*?*?*?*?*?*?*?*?*?*?*?*?*?,7.8,0.2,58,103321,0,-0,315,0.0,-0.0,0.0,0,0,0,0,90,0.0,10,5,9999,99999,9,999999999,0.0,999,999,99
3019,3,11,19,0,*?*?*?*?*?*?*?*?*?*?*?*?*?*?*?*?*?*?*?*?*?*?,7.8,-0.0,57,103321,0,-0,315,0.0,-0.0,0.0,0,0,0,0,83,0.0,10,5,9999,99999,9,999999999,0.0,999,999,99
3019,3,11,20,0,*?*?*?*?*?*?*?*?*?*?*?*?*?*?*?*?*?*?*?*?*?*?,6.5,0.2,64,103321,0,-0,309,0.0,-0.0,0.0,0,0,0,0,77,0.0,10,5,9999,99999,9,999999999,0.0,999,999,99
3019,3,11,21,0,*?*?*?*?*?*?*?*?*?*?*?*?*?*?*?*?*?*?*?*?*?*?,6.5,0.4,64,103321,0,-0,309,0.0,-0.0,0.0,0,0,0,0,70,0.0,10,5,9999,99999,9,999999999,0.0,999,999,99
3019,3,11,22,0,*?*?*?*?*?*?*?*?*?*?*?*?*?*?*?*?*?*?*?*?*?*?,6.4,1.3,69,103321,0,-0,309,0.0,-0.0,0.0,0,0,0,0,63,0.0,10,5,9999,99999,9,999999999,0.0,999,999,99
3019,3,11,23,0,*?*?*?*?*?*?*?*?*?*?*?*?*?*?*?*?*?*?*?*?*?*?,6.5,1.5,69,103321,0,-0,309,0.0,-0.0,0.0,0,0,0,0,57,0.0,10,5,9999,99999,9,999999999,0.0,999,999,99
3019,3,11,24,0,*?*?*?*?*?*?*?*?*?*?*?*?*?*?*?*?*?*?*?*?*?*?,8.4,5.6,81,103321,0,-0,317,0.0,-0.0,0.0,0,0,0,0,50,0.0,10,5,9999,99999,9,999999999,0.0,999,999,99
3019,3,12,1,0,*?*?*?*?*?*?*?*?*?*?*?*?*?*?*?*?*?*?*?*?*?*?,6.5,4.3,86,103187,0,-0,308,0.0,-0.0,0.0,0,0,0,0,48,0.0,10,5,9999,99999,9,999999999,0.0,999,999,99
3019,3,12,2,0,*?*?*?*?*?*?*?*?*?*?*?*?*?*?*?*?*?*?*?*?*?*?,6.0,5.3,95,103187,0,-0,306,0.0,-0.0,0.0,0,0,0,0,47,0.0,10,5,9999,99999,9,999999999,0.0,999,999,99
3019,3,12,3,0,*?*?*?*?*?*?*?*?*?*?*?*?*?*?*?*?*?*?*?*?*?*?,5.6,5.0,96,103187,0,-0,304,0.0,-0.0,0.0,0,0,0,0,45,0.0,10,5,9999,99999,9,999999999,0.0,999,999,99
3019,3,12,4,0,*?*?*?*?*?*?*?*?*?*?*?*?*?*?*?*?*?*?*?*?*?*?,5.7,5.1,96,103187,0,-0,305,0.0,-0.0,0.0,0,0,0,0,43,0.0,10,5,9999,99999,9,999999999,0.0,999,999,99
3019,3,12,5,0,*?*?*?*?*?*?*?*?*?*?*?*?*?*?*?*?*?*?*?*?*?*?,5.8,5.0,94,103187,0,-0,305,0.0,-0.0,0.0,0,0,0,0,42,0.0,10,5,9999,99999,9,999999999,0.0,999,999,99
3019,3,12,6,0,*?*?*?*?*?*?*?*?*?*?*?*?*?*?*?*?*?*?*?*?*?*?,5.7,3.6,87,103187,0,-0,305,0.0,-0.0,0.0,0,0,0,0,40,0.0,10,5,9999,99999,9,999999999,0.0,999,999,99
3019,3,12,7,0,*?*?*?*?*?*?*?*?*?*?*?*?*?*?*?*?*?*?*?*?*?*?,6.0,4.3,89,103187,182,1387,271,75.2,385.0,24.7,7714,26542,4036,499,42,0.0,2,1,9999,99999,9,999999999,0.0,999,999,99
3019,3,12,8,0,*?*?*?*?*?*?*?*?*?*?*?*?*?*?*?*?*?*?*?*?*?*?,5.8,4.5,91,103187,388,1386,292,170.7,217.7,109.8,18036,19086,12755,2180,43,0.0,7,4,9999,99999,9,999999999,0.0,999,999,99
3019,3,12,9,0,*?*?*?*?*?*?*?*?*?*?*?*?*?*?*?*?*?*?*?*?*?*?,6.8,4.6,86,103187,563,1385,297,265.3,233.0,170.6,28145,23090,19344,3640,45,0.0,7,4,9999,99999,9,999999999,0.0,999,999,99
3019,3,12,10,0,*?*?*?*?*?*?*?*?*?*?*?*?*?*?*?*?*?*?*?*?*?*?,9.0,5.3,77,103187,695,1384,298,398.3,416.4,189.2,41648,41642,22751,4041,47,0.0,5,3,9999,99999,9,999999999,0.0,999,999,99
3019,3,12,11,0,*?*?*?*?*?*?*?*?*?*?*?*?*?*?*?*?*?*?*?*?*?*?,9.2,4.5,72,103187,776,1385,298,449.9,421.4,213.7,47173,42759,25366,4849,48,0.0,5,3,9999,99999,9,999999999,0.1,999,999,99
3019,3,12,12,0,*?*?*?*?*?*?*?*?*?*?*?*?*?*?*?*?*?*?*?*?*?*?,9.5,2.5,61,103187,800,1385,302,436.1,338.3,240.7,46904,35789,26737,5839,50,0.0,6,3,9999,99999,9,999999999,0.0,999,999,99
3019,3,12,13,0,*?*?*?*?*?*?*?*?*?*?*?*?*?*?*?*?*?*?*?*?*?*?,9.6,1.9,59,103187,764,1384,297,442.4,420.8,210.2,46369,42631,24980,4724,58,0.0,5,3,9999,99999,9,999999999,0.0,999,999,99
3019,3,12,14,0,*?*?*?*?*?*?*?*?*?*?*?*?*?*?*?*?*?*?*?*?*?*?,9.4,0.6,54,103187,673,1385,300,360.2,332.1,198.8,38522,34224,22391,4438,67,0.0,6,3,9999,99999,9,999999999,0.0,999,999,99
3019,3,12,15,0,*?*?*?*?*?*?*?*?*?*?*?*?*?*?*?*?*?*?*?*?*?*?,9.3,-0.4,50,103187,531,1384,305,248.2,231.0,159.6,26305,22543,18170,3359,75,0.0,7,4,9999,99999,9,999999999,0.0,999,999,99
3019,3,12,16,0,*?*?*?*?*?*?*?*?*?*?*?*?*?*?*?*?*?*?*?*?*?*?,9.4,-0.6,49,103187,349,1384,305,149.9,212.2,96.4,15836,17800,11274,1886,83,0.0,7,4,9999,99999,9,999999999,0.0,999,999,99
3019,3,12,17,0,*?*?*?*?*?*?*?*?*?*?*?*?*?*?*?*?*?*?*?*?*?*?,9.5,0.2,52,103187,139,1384,323,13.4,0.0,13.4,1608,-0,1609,524,92,0.0,10,5,9999,99999,9,999999999,0.0,999,999,99
3019,3,12,18,0,*?*?*?*?*?*?*?*?*?*?*?*?*?*?*?*?*?*?*?*?*?*?,8.6,0.6,57,103187,0,-0,318,0.0,-0.0,0.0,0,0,0,0,100,0.0,10,5,9999,99999,9,999999999,0.0,999,999,99
3019,3,12,19,0,*?*?*?*?*?*?*?*?*?*?*?*?*?*?*?*?*?*?*?*?*?*?,7.9,-0.4,56,103187,0,-0,315,0.0,-0.0,0.0,0,0,0,0,98,0.0,10,5,9999,99999,9,999999999,0.0,999,999,99
3019,3,12,20,0,*?*?*?*?*?*?*?*?*?*?*?*?*?*?*?*?*?*?*?*?*?*?,7.6,-0.8,55,103187,0,-0,314,0.0,-0.0,0.0,0,0,0,0,97,0.0,10,5,9999,99999,9,999999999,0.0,999,999,99
3019,3,12,21,0,*?*?*?*?*?*?*?*?*?*?*?*?*?*?*?*?*?*?*?*?*?*?,7.3,0.2,60,103187,0,-0,313,0.0,-0.0,0.0,0,0,0,0,95,0.0,10,5,9999,99999,9,999999999,0.0,999,999,99
3019,3,12,22,0,*?*?*?*?*?*?*?*?*?*?*?*?*?*?*?*?*?*?*?*?*?*?,6.9,0.6,64,103187,0,-0,311,0.0,-0.0,0.0,0,0,0,0,93,0.0,10,5,9999,99999,9,999999999,0.0,999,999,99
3019,3,12,23,0,*?*?*?*?*?*?*?*?*?*?*?*?*?*?*?*?*?*?*?*?*?*?,6.6,1.3,68,103187,0,-0,309,0.0,-0.0,0.0,0,0,0,0,92,0.0,10,5,9999,99999,9,999999999,0.0,999,999,99
3019,3,12,24,0,*?*?*?*?*?*?*?*?*?*?*?*?*?*?*?*?*?*?*?*?*?*?,6.7,2.9,77,103187,0,-0,310,0.0,-0.0,0.0,0,0,0,0,50,0.0,10,5,9999,99999,9,999999999,0.0,999,999,99
3019,3,13,1,0,*?*?*?*?*?*?*?*?*?*?*?*?*?*?*?*?*?*?*?*?*?*?,5.7,2.5,80,102993,0,-0,305,0.0,-0.0,0.0,0,0,0,0,128,0.0,10,5,9999,99999,9,999999999,0.0,999,999,99
3019,3,13,2,0,*?*?*?*?*?*?*?*?*?*?*?*?*?*?*?*?*?*?*?*?*?*?,5.3,2.9,85,102993,0,-0,303,0.0,-0.0,0.0,0,0,0,0,167,0.0,10,5,9999,99999,9,999999999,0.0,999,999,99
3019,3,13,3,0,*?*?*?*?*?*?*?*?*?*?*?*?*?*?*?*?*?*?*?*?*?*?,4.8,3.0,89,102993,0,-0,301,0.0,-0.0,0.0,0,0,0,0,205,0.0,10,5,9999,99999,9,999999999,0.0,999,999,99
3019,3,13,4,0,*?*?*?*?*?*?*?*?*?*?*?*?*?*?*?*?*?*?*?*?*?*?,5.1,3.2,89,102993,0,-0,303,0.0,-0.0,0.0,0,0,0,0,243,0.0,10,5,9999,99999,9,999999999,0.0,999,999,99
3019,3,13,5,0,*?*?*?*?*?*?*?*?*?*?*?*?*?*?*?*?*?*?*?*?*?*?,4.7,4.3,98,102993,0,-0,301,0.0,-0.0,0.0,0,0,0,0,282,0.0,10,5,9999,99999,9,999999999,0.0,999,999,99
3019,3,13,6,0,*?*?*?*?*?*?*?*?*?*?*?*?*?*?*?*?*?*?*?*?*?*?,4.4,3.2,93,102993,0,-0,299,0.0,-0.0,0.0,0,0,0,0,320,0.0,10,5,9999,99999,9,999999999,0.0,999,999,99
3019,3,13,7,0,*?*?*?*?*?*?*?*?*?*?*?*?*?*?*?*?*?*?*?*?*?*?,4.7,4.1,97,102993,190,1383,292,54.2,99.5,40.6,5807,5973,4972,727,285,0.0,8,4,9999,99999,9,999999999,0.0,999,999,99
3019,3,13,8,0,*?*?*?*?*?*?*?*?*?*?*?*?*?*?*?*?*?*?*?*?*?*?,5.0,4.8,99,102993,396,1384,302,64.4,0.0,64.4,7517,0,7536,2611,250,0.0,10,5,9999,99999,9,999999999,0.0,999,999,99
3019,3,13,9,0,*?*?*?*?*?*?*?*?*?*?*?*?*?*?*?*?*?*?*?*?*?*?,5.9,3.9,87,102993,571,1384,279,331.3,472.2,136.5,34907,45584,17119,2687,215,0.0,4,2,9999,99999,9,999999999,0.0,999,999,99
3019,3,13,10,0,*?*?*?*?*?*?*?*?*?*?*?*?*?*?*?*?*?*?*?*?*?*?,7.6,5.1,86,102993,703,1384,279,431.3,570.5,141.5,44699,55876,19012,2944,180,0.0,2,1,9999,99999,9,999999999,0.0,999,999,99
3019,3,13,11,0,*?*?*?*?*?*?*?*?*?*?*?*?*?*?*?*?*?*?*?*?*?*?,7.7,4.8,83,102993,784,1385,278,486.3,577.2,159.5,50525,57224,21046,3528,145,0.0,2,1,9999,99999,9,999999999,0.0,999,999,99
3019,3,13,12,0,*?*?*?*?*?*?*?*?*?*?*?*?*?*?*?*?*?*?*?*?*?*?,8.4,3.4,71,102993,807,1384,289,487.9,492.0,201.0,51764,50248,24221,4639,110,0.0,4,2,9999,99999,9,999999999,0.0,999,999,99
3019,3,13,13,0,*?*?*?*?*?*?*?*?*?*?*?*?*?*?*?*?*?*?*?*?*?*?,8.6,3.8,73,102993,771,1383,290,464.3,489.8,191.3,49204,49768,23183,4279,107,0.0,4,2,9999,99999,9,999999999,0.0,999,999,99
3019,3,13,14,0,*?*?*?*?*?*?*?*?*?*?*?*?*?*?*?*?*?*?*?*?*?*?,8.7,3.2,69,102993,680,1385,294,388.6,415.4,184.6,40614,41390,22257,3903,103,0.0,5,3,9999,99999,9,999999999,0.0,999,999,99
3019,3,13,15,0,*?*?*?*?*?*?*?*?*?*?*?*?*?*?*?*?*?*?*?*?*?*?,8.5,3.0,69,102993,538,1384,289,309.3,468.1,127.5,32577,44559,16084,2473,100,0.0,4,2,9999,99999,9,999999999,0.0,999,999,99
3019,3,13,16,0,*?*?*?*?*?*?*?*?*?*?*?*?*?*?*?*?*?*?*?*?*?*?,8.6,4.8,77,102993,356,1385,309,129.9,127.4,97.2,14157,11005,11180,2133,97,0.0,8,4,9999,99999,9,999999999,0.0,999,999,99
3019,3,13,17,0,*?*?*?*?*?*?*?*?*?*?*?*?*?*?*?*?*?*?*?*?*?*?,8.5,3.9,73,102993,146,1389,299,44.3,188.9,24.5,4573,10944,3826,447,93,0.0,6,3,9999,99999,9,999999999,0.0,999,999,99
3019,3,13,18,0,*?*?*?*?*?*?*?*?*?*?*?*?*?*?*?*?*?*?*?*?*?*?,7.6,3.4,75,102993,0,-0,314,0.0,-0.0,0.0,0,0,0,0,90,0.0,10,5,9999,99999,9,999999999,0.0,999,999,99
3019,3,13,19,0,*?*?*?*?*?*?*?*?*?*?*?*?*?*?*?*?*?*?*?*?*?*?,6.3,3.0,80,102993,0,-0,308,0.0,-0.0,0.0,0,0,0,0,85,0.0,10,5,9999,99999,9,999999999,1.0,999,999,99
3019,3,13,20,0,*?*?*?*?*?*?*?*?*?*?*?*?*?*?*?*?*?*?*?*?*?*?,6.4,3.2,81,102993,0,-0,308,0.0,-0.0,0.0,0,0,0,0,80,0.0,10,5,9999,99999,9,999999999,0.1,999,999,99
3019,3,13,21,0,*?*?*?*?*?*?*?*?*?*?*?*?*?*?*?*?*?*?*?*?*?*?,5.8,4.3,90,102993,0,-0,305,0.0,-0.0,0.0,0,0,0,0,75,0.0,10,5,9999,99999,9,999999999,0.0,999,999,99
3019,3,13,22,0,*?*?*?*?*?*?*?*?*?*?*?*?*?*?*?*?*?*?*?*?*?*?,6.0,4.1,88,102993,0,-0,306,0.0,-0.0,0.0,0,0,0,0,70,0.0,10,5,9999,99999,9,999999999,0.0,999,999,99
3019,3,13,23,0,*?*?*?*?*?*?*?*?*?*?*?*?*?*?*?*?*?*?*?*?*?*?,6.5,4.1,85,102993,0,-0,308,0.0,-0.0,0.0,0,0,0,0,65,0.0,10,5,9999,99999,9,999999999,0.0,999,999,99
3019,3,13,24,0,*?*?*?*?*?*?*?*?*?*?*?*?*?*?*?*?*?*?*?*?*?*?,6.4,1.9,73,102993,0,-0,308,0.0,-0.0,0.0,0,0,0,0,90,0.0,10,5,9999,99999,9,999999999,0.0,999,999,99
3019,3,14,1,0,*?*?*?*?*?*?*?*?*?*?*?*?*?*?*?*?*?*?*?*?*?*?,7.7,2.7,70,102933,0,-0,314,0.0,-0.0,0.0,0,0,0,0,103,0.0,10,5,9999,99999,9,999999999,0.2,999,999,99
3019,3,14,2,0,*?*?*?*?*?*?*?*?*?*?*?*?*?*?*?*?*?*?*?*?*?*?,8.0,1.9,65,102933,0,-0,316,0.0,-0.0,0.0,0,0,0,0,147,0.0,10,5,9999,99999,9,999999999,0.2,999,999,99
3019,3,14,3,0,*?*?*?*?*?*?*?*?*?*?*?*?*?*?*?*?*?*?*?*?*?*?,7.5,2.7,71,102933,0,-0,313,0.0,-0.0,0.0,0,0,0,0,190,0.0,10,5,9999,99999,9,999999999,0.0,999,999,99
3019,3,14,4,0,*?*?*?*?*?*?*?*?*?*?*?*?*?*?*?*?*?*?*?*?*?*?,7.6,3.0,73,102933,0,-0,314,0.0,-0.0,0.0,0,0,0,0,233,0.0,10,5,9999,99999,9,999999999,0.0,999,999,99
3019,3,14,5,0,*?*?*?*?*?*?*?*?*?*?*?*?*?*?*?*?*?*?*?*?*?*?,7.5,3.2,74,102933,0,-0,313,0.0,-0.0,0.0,0,0,0,0,277,0.0,10,5,9999,99999,9,999999999,0.0,999,999,99
3019,3,14,6,0,*?*?*?*?*?*?*?*?*?*?*?*?*?*?*?*?*?*?*?*?*?*?,7.4,3.9,79,102933,0,-0,313,0.0,-0.0,0.0,0,0,0,0,320,0.0,10,5,9999,99999,9,999999999,0.0,999,999,99
3019,3,14,7,0,*?*?*?*?*?*?*?*?*?*?*?*?*?*?*?*?*?*?*?*?*?*?,7.1,4.1,81,102933,199,1387,311,25.2,0.0,25.2,2969,0,2973,978,312,0.0,10,5,9999,99999,9,999999999,0.0,999,999,99
3019,3,14,8,0,*?*?*?*?*?*?*?*?*?*?*?*?*?*?*?*?*?*?*?*?*?*?,7.8,4.6,79,102933,404,1383,314,66.1,0.0,66.1,7714,0,7734,2686,303,0.0,10,5,9999,99999,9,999999999,0.0,999,999,99
3019,3,14,9,0,*?*?*?*?*?*?*?*?*?*?*?*?*?*?*?*?*?*?*?*?*?*?,8.4,5.6,82,102933,579,1383,317,100.8,0.0,100.8,11850,0,11888,4353,295,0.0,10,5,9999,99999,9,999999999,0.0,999,999,99
3019,3,14,10,0,*?*?*?*?*?*?*?*?*?*?*?*?*?*?*?*?*?*?*?*?*?*?,9.1,6.7,84,102933,711,1383,316,220.8,57.1,191.4,24289,5674,21574,5952,287,0.0,9,5,9999,99999,9,999999999,0.0,999,999,99
3019,3,14,11,0,*?*?*?*?*?*?*?*?*?*?*?*?*?*?*?*?*?*?*?*?*?*?,10.2,7.3,82,102933,791,1383,321,248.5,57.8,215.4,27360,5797,24279,7000,278,0.0,9,5,9999,99999,9,999999999,0.0,999,999,99
3019,3,14,12,0,*?*?*?*?*?*?*?*?*?*?*?*?*?*?*?*?*?*?*?*?*?*?,9.9,7.0,81,102933,814,1383,319,256.4,57.9,222.3,28242,5827,25056,7321,270,0.0,9,5,9999,99999,9,999999999,0.0,999,999,99
3019,3,14,13,0,*?*?*?*?*?*?*?*?*?*?*?*?*?*?*?*?*?*?*?*?*?*?,10.3,6.7,78,102933,778,1382,321,244.1,57.7,211.6,26874,5780,23851,6827,273,0.0,9,5,9999,99999,9,999999999,0.0,999,999,99
3019,3,14,14,0,*?*?*?*?*?*?*?*?*?*?*?*?*?*?*?*?*?*?*?*?*?*?,9.9,6.9,80,102933,686,1382,319,212.3,56.9,184.1,23354,5629,20750,5651,277,0.0,9,5,9999,99999,9,999999999,0.0,999,999,99
3019,3,14,15,0,*?*?*?*?*?*?*?*?*?*?*?*?*?*?*?*?*?*?*?*?*?*?,9.9,6.6,79,102933,544,1382,319,163.3,55.2,141.6,17937,5279,15968,4056,280,0.0,9,5,9999,99999,9,999999999,0.0,999,999,99
3019,3,14,16,0,*?*?*?*?*?*?*?*?*?*?*?*?*?*?*?*?*?*?*?*?*?*?,10.2,6.4,77,102933,362,1383,321,100.3,51.0,87.0,11009,4457,9835,2311,283,0.0,9,5,9999,99999,9,999999999,0.0,999,999,99
3019,3,14,17,0,*?*?*?*?*?*?*?*?*?*?*?*?*?*?*?*?*?*?*?*?*?*?,9.7,6.2,79,102933,152,1384,322,16.0,0.0,16.0,1905,-0,1906,623,287,0.0,10,5,9999,99999,9,999999999,0.0,999,999,99
3019,3,14,18,0,*?*?*?*?*?*?*?*?*?*?*?*?*?*?*?*?*?*?*?*?*?*?,10.0,6.6,79,102933,0,-0,324,0.0,-0.0,0.0,0,0,0,0,290,0.0,10,5,9999,99999,9,999999999,0.0,999,999,99
3019,3,14,19,0,*?*?*?*?*?*?*?*?*?*?*?*?*?*?*?*?*?*?*?*?*?*?,8.9,6.9,86,102933,0,-0,319,0.0,-0.0,0.0,0,0,0,0,297,0.0,10,5,9999,99999,9,999999999,0.0,999,999,99
3019,3,14,20,0,*?*?*?*?*?*?*?*?*?*?*?*?*?*?*?*?*?*?*?*?*?*?,9.0,6.9,86,102933,0,-0,319,0.0,-0.0,0.0,0,0,0,0,303,0.0,10,5,9999,99999,9,999999999,0.0,999,999,99
3019,3,14,21,0,*?*?*?*?*?*?*?*?*?*?*?*?*?*?*?*?*?*?*?*?*?*?,7.6,6.4,91,102933,0,-0,313,0.0,-0.0,0.0,0,0,0,0,310,0.0,10,5,9999,99999,9,999999999,0.0,999,999,99
3019,3,14,22,0,*?*?*?*?*?*?*?*?*?*?*?*?*?*?*?*?*?*?*?*?*?*?,8.2,5.6,83,102933,0,-0,316,0.0,-0.0,0.0,0,0,0,0,317,0.0,10,5,9999,99999,9,999999999,0.0,999,999,99
3019,3,14,23,0,*?*?*?*?*?*?*?*?*?*?*?*?*?*?*?*?*?*?*?*?*?*?,8.2,5.6,83,102933,0,-0,316,0.0,-0.0,0.0,0,0,0,0,323,0.0,10,5,9999,99999,9,999999999,0.0,999,999,99
3019,3,14,24,0,*?*?*?*?*?*?*?*?*?*?*?*?*?*?*?*?*?*?*?*?*?*?,7.1,3.4,76,102933,0,-0,311,0.0,-0.0,0.0,0,0,0,0,60,0.0,10,5,9999,99999,9,999999999,0.1,999,999,99
3019,3,15,1,0,*?*?*?*?*?*?*?*?*?*?*?*?*?*?*?*?*?*?*?*?*?*?,8.1,7.0,93,103026,0,-0,315,0.0,-0.0,0.0,0,0,0,0,323,0.0,10,5,9999,99999,9,999999999,0.0,999,999,99
3019,3,15,2,0,*?*?*?*?*?*?*?*?*?*?*?*?*?*?*?*?*?*?*?*?*?*?,7.9,7.6,98,103026,0,-0,314,0.0,-0.0,0.0,0,0,0,0,317,0.0,10,5,9999,99999,9,999999999,0.0,999,999,99
3019,3,15,3,0,*?*?*?*?*?*?*?*?*?*?*?*?*?*?*?*?*?*?*?*?*?*?,7.7,7.7,100,103026,0,-0,313,0.0,-0.0,0.0,0,0,0,0,310,0.0,10,5,9999,99999,9,999999999,0.0,999,999,99
3019,3,15,4,0,*?*?*?*?*?*?*?*?*?*?*?*?*?*?*?*?*?*?*?*?*?*?,7.8,7.9,100,103026,0,-0,314,0.0,-0.0,0.0,0,0,0,0,303,0.0,10,5,9999,99999,9,999999999,0.0,999,999,99
3019,3,15,5,0,*?*?*?*?*?*?*?*?*?*?*?*?*?*?*?*?*?*?*?*?*?*?,7.8,7.1,95,103026,0,-0,314,0.0,-0.0,0.0,0,0,0,0,297,0.0,10,5,9999,99999,9,999999999,0.0,999,999,99
3019,3,15,6,0,*?*?*?*?*?*?*?*?*?*?*?*?*?*?*?*?*?*?*?*?*?*?,7.7,6.6,92,103026,0,-0,313,0.0,-0.0,0.0,0,0,0,0,290,0.0,10,5,9999,99999,9,999999999,0.0,999,999,99
3019,3,15,7,0,*?*?*?*?*?*?*?*?*?*?*?*?*?*?*?*?*?*?*?*?*?*?,7.5,6.9,96,103026,207,1383,312,26.9,0.0,26.9,3162,0,3167,1043,288,0.0,10,5,9999,99999,9,999999999,0.1,999,999,99
3019,3,15,8,0,*?*?*?*?*?*?*?*?*?*?*?*?*?*?*?*?*?*?*?*?*?*?,7.9,7.0,94,103026,412,1381,310,117.8,52.5,102.1,12927,4742,11535,2764,287,0.0,9,5,9999,99999,9,999999999,0.2,999,999,99
3019,3,15,9,0,*?*?*?*?*?*?*?*?*?*?*?*?*?*?*?*?*?*?*?*?*?*?,8.3,7.9,96,103026,587,1383,312,178.1,55.8,154.4,19570,5402,17411,4513,285,0.0,9,5,9999,99999,9,999999999,0.1,999,999,99
3019,3,15,10,0,*?*?*?*?*?*?*?*?*?*?*?*?*?*?*?*?*?*?*?*?*?*?,8.9,8.0,94,103026,719,1383,315,223.6,57.2,193.8,24603,5686,21851,6054,283,0.0,9,5,9999,99999,9,999999999,0.1,999,999,99
3019,3,15,11,0,*?*?*?*?*?*?*?*?*?*?*?*?*?*?*?*?*?*?*?*?*?*?,8.8,8.8,100,103026,799,1383,314,251.2,57.8,217.8,27665,5806,24548,7109,282,0.0,9,5,9999,99999,9,999999999,0.1,999,999,99
3019,3,15,12,0,*?*?*?*?*?*?*?*?*?*?*?*?*?*?*?*?*?*?*?*?*?*?,8.8,8.7,99,103026,821,1382,314,259.1,58.0,224.6,28541,5830,25321,7429,280,0.0,9,5,9999,99999,9,999999999,0.3,999,999,99
3019,3,15,13,0,*?*?*?*?*?*?*?*?*?*?*?*?*?*?*?*?*?*?*?*?*?*?,8.7,8.7,100,103026,785,1382,317,142.0,0.0,142.0,16870,0,16936,6558,280,0.0,10,5,9999,99999,9,999999999,0.7,999,999,99
3019,3,15,14,0,*?*?*?*?*?*?*?*?*?*?*?*?*?*?*?*?*?*?*?*?*?*?,9.1,8.3,94,103026,693,1382,319,123.6,0.0,123.6,14615,0,14668,5547,280,0.0,10,5,9999,99999,9,999999999,0.0,999,999,99
3019,3,15,15,0,*?*?*?*?*?*?*?*?*?*?*?*?*?*?*?*?*?*?*?*?*?*?,8.7,8.0,95,103026,551,1383,318,95.4,0.0,95.4,11189,0,11224,4077,280,0.0,10,5,9999,99999,9,999999999,0.0,999,999,99
3019,3,15,16,0,*?*?*?*?*?*?*?*?*?*?*?*?*?*?*?*?*?*?*?*?*?*?,8.7,8.7,100,103026,369,1384,317,59.1,0.0,59.1,6888,0,6905,2373,280,0.0,10,5,9999,99999,9,999999999,0.0,999,999,99
3019,3,15,17,0,*?*?*?*?*?*?*?*?*?*?*?*?*?*?*?*?*?*?*?*?*?*?,8.7,8.8,100,103026,158,1380,317,17.3,0.0,17.3,2052,-0,2054,671,280,0.0,10,5,9999,99999,9,999999999,0.2,999,999,99
3019,3,15,18,0,*?*?*?*?*?*?*?*?*?*?*?*?*?*?*?*?*?*?*?*?*?*?,8.3,8.0,98,103026,0,-0,316,0.0,-0.0,0.0,0,0,0,0,280,0.0,10,5,9999,99999,9,999999999,0.0,999,999,99
3019,3,15,19,0,*?*?*?*?*?*?*?*?*?*?*?*?*?*?*?*?*?*?*?*?*?*?,8.3,7.3,93,103026,0,-0,316,0.0,-0.0,0.0,0,0,0,0,283,0.0,10,5,9999,99999,9,999999999,0.0,999,999,99
3019,3,15,20,0,*?*?*?*?*?*?*?*?*?*?*?*?*?*?*?*?*?*?*?*?*?*?,8.2,7.4,95,103026,0,-0,315,0.0,-0.0,0.0,0,0,0,0,287,0.0,10,5,9999,99999,9,999999999,0.0,999,999,99
3019,3,15,21,0,*?*?*?*?*?*?*?*?*?*?*?*?*?*?*?*?*?*?*?*?*?*?,8.1,6.4,89,103026,0,-0,315,0.0,-0.0,0.0,0,0,0,0,290,0.0,10,5,9999,99999,9,999999999,0.0,999,999,99
3019,3,15,22,0,*?*?*?*?*?*?*?*?*?*?*?*?*?*?*?*?*?*?*?*?*?*?,8.1,5.6,84,103026,0,-0,315,0.0,-0.0,0.0,0,0,0,0,293,0.0,10,5,9999,99999,9,999999999,0.0,999,999,99
3019,3,15,23,0,*?*?*?*?*?*?*?*?*?*?*?*?*?*?*?*?*?*?*?*?*?*?,8.4,6.2,86,103026,0,-0,317,0.0,-0.0,0.0,0,0,0,0,297,0.0,10,5,9999,99999,9,999999999,0.0,999,999,99
3019,3,15,24,0,*?*?*?*?*?*?*?*?*?*?*?*?*?*?*?*?*?*?*?*?*?*?,8.3,6.2,88,103026,0,-0,316,0.0,-0.0,0.0,0,0,0,0,330,0.0,10,5,9999,99999,9,999999999,0.0,999,999,99
3019,3,16,1,0,*?*?*?*?*?*?*?*?*?*?*?*?*?*?*?*?*?*?*?*?*?*?,8.4,5.6,82,102715,0,-0,317,0.0,-0.0,0.0,0,0,0,0,305,0.0,10,5,9999,99999,9,999999999,0.0,999,999,99
3019,3,16,2,0,*?*?*?*?*?*?*?*?*?*?*?*?*?*?*?*?*?*?*?*?*?*?,8.2,5.1,81,102715,0,-0,316,0.0,-0.0,0.0,0,0,0,0,310,0.0,10,5,9999,99999,9,999999999,0.0,999,999,99
3019,3,16,3,0,*?*?*?*?*?*?*?*?*?*?*?*?*?*?*?*?*?*?*?*?*?*?,8.0,5.1,82,102715,0,-0,315,0.0,-0.0,0.0,0,0,0,0,315,0.0,10,5,9999,99999,9,999999999,0.0,999,999,99
3019,3,16,4,0,*?*?*?*?*?*?*?*?*?*?*?*?*?*?*?*?*?*?*?*?*?*?,8.1,5.3,82,102715,0,-0,315,0.0,-0.0,0.0,0,0,0,0,320,0.0,10,5,9999,99999,9,999999999,0.0,999,999,99
3019,3,16,5,0,*?*?*?*?*?*?*?*?*?*?*?*?*?*?*?*?*?*?*?*?*?*?,7.9,4.8,81,102715,0,-0,315,0.0,-0.0,0.0,0,0,0,0,325,0.0,10,5,9999,99999,9,999999999,0.0,999,999,99
3019,3,16,6,0,*?*?*?*?*?*?*?*?*?*?*?*?*?*?*?*?*?*?*?*?*?*?,7.6,5.0,83,102715,0,-0,313,0.0,-0.0,0.0,0,0,0,0,330,0.0,10,5,9999,99999,9,999999999,0.0,999,999,99
3019,3,16,7,0,*?*?*?*?*?*?*?*?*?*?*?*?*?*?*?*?*?*?*?*?*?*?,8.1,4.8,80,102715,215,1380,307,65.9,106.6,49.3,7023,6925,5975,901,320,0.0,8,4,9999,99999,9,999999999,0.0,999,999,99
3019,3,16,8,0,*?*?*?*?*?*?*?*?*?*?*?*?*?*?*?*?*?*?*?*?*?*?,8.7,4.6,75,102715,421,1383,318,69.5,0.0,69.5,8110,0,8131,2839,310,0.0,10,5,9999,99999,9,999999999,0.1,999,999,99
3019,3,16,9,0,*?*?*?*?*?*?*?*?*?*?*?*?*?*?*?*?*?*?*?*?*?*?,9.8,5.3,73,102715,595,1382,314,239.8,140.3,179.3,26139,13991,20314,4270,300,0.0,8,4,9999,99999,9,999999999,0.4,999,999,99
3019,3,16,10,0,*?*?*?*?*?*?*?*?*?*?*?*?*?*?*?*?*?*?*?*?*?*?,10.3,5.0,69,102715,726,1381,316,300.0,143.8,224.4,32779,14790,25264,5686,290,0.0,8,4,9999,99999,9,999999999,0.7,999,999,99
3019,3,16,11,0,*?*?*?*?*?*?*?*?*?*?*?*?*?*?*?*?*?*?*?*?*?*?,10.3,4.6,68,102715,806,1382,326,146.2,0.0,146.2,17395,0,17464,6794,280,0.0,10,5,9999,99999,9,999999999,0.0,999,999,99
3019,3,16,12,0,*?*?*?*?*?*?*?*?*?*?*?*?*?*?*?*?*?*?*?*?*?*?,11.5,5.1,65,102715,829,1382,326,261.7,58.0,226.9,28827,5846,25570,7538,270,0.0,9,5,9999,99999,9,999999999,0.0,999,999,99
3019,3,16,13,0,*?*?*?*?*?*?*?*?*?*?*?*?*?*?*?*?*?*?*?*?*?*?,11.2,5.5,67,102715,792,1381,325,249.2,57.8,216.0,27437,5800,24346,7026,273,0.0,9,5,9999,99999,9,999999999,0.0,999,999,99
3019,3,16,14,0,*?*?*?*?*?*?*?*?*?*?*?*?*?*?*?*?*?*?*?*?*?*?,11.6,5.8,68,102715,700,1382,327,217.2,57.0,188.3,23895,5655,21227,5824,277,0.0,9,5,9999,99999,9,999999999,0.0,999,999,99
3019,3,16,15,0,*?*?*?*?*?*?*?*?*?*?*?*?*?*?*?*?*?*?*?*?*?*?,11.2,6.6,73,102715,557,1381,329,96.7,0.0,96.7,11350,0,11386,4143,280,0.0,10,5,9999,99999,9,999999999,0.0,999,999,99
3019,3,16,16,0,*?*?*?*?*?*?*?*?*?*?*?*?*?*?*?*?*?*?*?*?*?*?,11.3,7.0,74,102715,375,1382,326,104.9,51.4,91.0,11511,4538,10280,2427,283,0.0,9,5,9999,99999,9,999999999,0.0,999,999,99
3019,3,16,17,0,*?*?*?*?*?*?*?*?*?*?*?*?*?*?*?*?*?*?*?*?*?*?,11.2,5.9,70,102715,165,1384,325,32.2,36.0,27.9,3611,2205,3366,585,287,0.0,9,5,9999,99999,9,999999999,0.0,999,999,99
3019,3,16,18,0,*?*?*?*?*?*?*?*?*?*?*?*?*?*?*?*?*?*?*?*?*?*?,10.8,5.6,70,102715,0,-0,328,0.0,-0.0,0.0,0,0,0,0,290,0.0,10,5,9999,99999,9,999999999,0.0,999,999,99
3019,3,16,19,0,*?*?*?*?*?*?*?*?*?*?*?*?*?*?*?*?*?*?*?*?*?*?,10.2,5.8,74,102715,0,-0,325,0.0,-0.0,0.0,0,0,0,0,292,0.0,10,5,9999,99999,9,999999999,0.0,999,999,99
3019,3,16,20,0,*?*?*?*?*?*?*?*?*?*?*?*?*?*?*?*?*?*?*?*?*?*?,9.3,6.4,82,102715,0,-0,321,0.0,-0.0,0.0,0,0,0,0,293,0.0,10,5,9999,99999,9,999999999,0.0,999,999,99
3019,3,16,21,0,*?*?*?*?*?*?*?*?*?*?*?*?*?*?*?*?*?*?*?*?*?*?,9.0,6.1,82,102715,0,-0,319,0.0,-0.0,0.0,0,0,0,0,295,0.0,10,5,9999,99999,9,999999999,0.0,999,999,99
3019,3,16,22,0,*?*?*?*?*?*?*?*?*?*?*?*?*?*?*?*?*?*?*?*?*?*?,9.2,6.1,80,102715,0,-0,320,0.0,-0.0,0.0,0,0,0,0,297,0.0,10,5,9999,99999,9,999999999,0.0,999,999,99
3019,3,16,23,0,*?*?*?*?*?*?*?*?*?*?*?*?*?*?*?*?*?*?*?*?*?*?,8.5,5.9,83,102715,0,-0,317,0.0,-0.0,0.0,0,0,0,0,298,0.0,10,5,9999,99999,9,999999999,0.0,999,999,99
3019,3,16,24,0,*?*?*?*?*?*?*?*?*?*?*?*?*?*?*?*?*?*?*?*?*?*?,8.8,5.9,82,102715,0,-0,318,0.0,-0.0,0.0,0,0,0,0,300,0.0,10,5,9999,99999,9,999999999,0.0,999,999,99
3019,3,17,1,0,*?*?*?*?*?*?*?*?*?*?*?*?*?*?*?*?*?*?*?*?*?*?,6.5,6.1,98,102309,0,-0,308,0.0,-0.0,0.0,0,0,0,0,298,0.0,10,5,9999,99999,9,999999999,0.0,999,999,99
3019,3,17,2,0,*?*?*?*?*?*?*?*?*?*?*?*?*?*?*?*?*?*?*?*?*?*?,5.4,5.5,100,102309,0,-0,303,0.0,-0.0,0.0,0,0,0,0,297,0.0,10,5,9999,99999,9,999999999,0.0,999,999,99
3019,3,17,3,0,*?*?*?*?*?*?*?*?*?*?*?*?*?*?*?*?*?*?*?*?*?*?,5.9,5.9,100,102309,0,-0,306,0.0,-0.0,0.0,0,0,0,0,295,0.0,10,5,9999,99999,9,999999999,0.0,999,999,99
3019,3,17,4,0,*?*?*?*?*?*?*?*?*?*?*?*?*?*?*?*?*?*?*?*?*?*?,5.7,5.6,100,102309,0,-0,305,0.0,-0.0,0.0,0,0,0,0,293,0.0,10,5,9999,99999,9,999999999,0.0,999,999,99
3019,3,17,5,0,*?*?*?*?*?*?*?*?*?*?*?*?*?*?*?*?*?*?*?*?*?*?,5.3,5.3,100,102309,0,-0,303,0.0,-0.0,0.0,0,0,0,0,292,0.0,10,5,9999,99999,9,999999999,0.0,999,999,99
3019,3,17,6,0,*?*?*?*?*?*?*?*?*?*?*?*?*?*?*?*?*?*?*?*?*?*?,5.2,5.1,100,102309,2,1829,290,0.0,0.0,0.0,0,0,0,0,290,0.0,7,4,9999,99999,9,999999999,0.0,999,999,99
3019,3,17,7,0,*?*?*?*?*?*?*?*?*?*?*?*?*?*?*?*?*?*?*?*?*?*?,5.1,5.1,100,102309,224,1383,285,91.5,253.0,50.5,9567,17050,6729,908,283,0.0,6,3,9999,99999,9,999999999,0.0,999,999,99
3019,3,17,8,0,*?*?*?*?*?*?*?*?*?*?*?*?*?*?*?*?*?*?*?*?*?*?,6.3,5.3,93,102309,429,1382,282,237.6,450.0,97.9,25002,40189,12627,1827,277,0.0,4,2,9999,99999,9,999999999,0.0,999,999,99
3019,3,17,9,0,*?*?*?*?*?*?*?*?*?*?*?*?*?*?*?*?*?*?*?*?*?*?,7.5,5.8,89,102309,603,1381,292,340.3,409.3,161.7,35491,39917,19745,3275,270,0.0,5,3,9999,99999,9,999999999,0.0,999,999,99
3019,3,17,10,0,*?*?*?*?*?*?*?*?*?*?*?*?*?*?*?*?*?*?*?*?*?*?,8.1,3.4,73,102309,734,1381,292,424.3,419.1,201.6,44419,42253,24061,4432,263,0.0,5,3,9999,99999,9,999999999,0.0,999,999,99
3019,3,17,11,0,*?*?*?*?*?*?*?*?*?*?*?*?*?*?*?*?*?*?*?*?*?*?,9.3,4.5,72,102309,814,1382,298,475.2,423.5,225.7,49880,43225,26593,5307,257,0.0,5,3,9999,99999,9,999999999,0.0,999,999,99
3019,3,17,12,0,*?*?*?*?*?*?*?*?*?*?*?*?*?*?*?*?*?*?*?*?*?*?,9.6,5.9,78,102309,836,1382,305,459.1,339.9,253.4,49451,36141,28021,6340,250,0.0,6,3,9999,99999,9,999999999,0.0,999,999,99
3019,3,17,13,0,*?*?*?*?*?*?*?*?*?*?*?*?*?*?*?*?*?*?*?*?*?*?,9.4,4.1,70,102309,799,1381,312,333.5,145.2,249.5,36479,15157,27939,6600,255,0.0,8,4,9999,99999,9,999999999,0.0,999,999,99
3019,3,17,14,0,*?*?*?*?*?*?*?*?*?*?*?*?*?*?*?*?*?*?*?*?*?*?,9.3,3.0,65,102309,706,1380,321,126.4,0.0,126.4,14957,0,15012,5697,260,0.0,10,5,9999,99999,9,999999999,0.0,999,999,99
3019,3,17,15,0,*?*?*?*?*?*?*?*?*?*?*?*?*?*?*?*?*?*?*?*?*?*?,9.0,2.3,63,102309,564,1381,310,225.7,139.3,168.8,24590,13764,19135,3971,265,0.0,8,4,9999,99999,9,999999999,0.0,999,999,99
3019,3,17,16,0,*?*?*?*?*?*?*?*?*?*?*?*?*?*?*?*?*?*?*?*?*?*?,9.1,2.7,65,102309,381,1380,310,142.0,129.6,106.2,15467,11484,12190,2349,270,0.0,8,4,9999,99999,9,999999999,0.0,999,999,99
3019,3,17,17,0,*?*?*?*?*?*?*?*?*?*?*?*?*?*?*?*?*?*?*?*?*?*?,9.3,3.0,65,102309,171,1381,321,19.8,0.0,19.8,2347,-0,2349,769,275,0.0,10,5,9999,99999,9,999999999,0.0,999,999,99
3019,3,17,18,0,*?*?*?*?*?*?*?*?*?*?*?*?*?*?*?*?*?*?*?*?*?*?,8.7,2.3,65,102309,0,-0,319,0.0,-0.0,0.0,0,0,0,0,280,0.0,10,5,9999,99999,9,999999999,0.0,999,999,99
3019,3,17,19,0,*?*?*?*?*?*?*?*?*?*?*?*?*?*?*?*?*?*?*?*?*?*?,7.3,3.0,75,102309,0,-0,312,0.0,-0.0,0.0,0,0,0,0,278,0.0,10,5,9999,99999,9,999999999,0.0,999,999,99
3019,3,17,20,0,*?*?*?*?*?*?*?*?*?*?*?*?*?*?*?*?*?*?*?*?*?*?,7.2,3.0,75,102309,0,-0,312,0.0,-0.0,0.0,0,0,0,0,277,0.0,10,5,9999,99999,9,999999999,0.0,999,999,99
3019,3,17,21,0,*?*?*?*?*?*?*?*?*?*?*?*?*?*?*?*?*?*?*?*?*?*?,6.6,2.9,77,102309,0,-0,309,0.0,-0.0,0.0,0,0,0,0,275,0.0,10,5,9999,99999,9,999999999,0.0,999,999,99
3019,3,17,22,0,*?*?*?*?*?*?*?*?*?*?*?*?*?*?*?*?*?*?*?*?*?*?,6.8,4.5,85,102309,0,-0,310,0.0,-0.0,0.0,0,0,0,0,273,0.0,10,5,9999,99999,9,999999999,0.0,999,999,99
3019,3,17,23,0,*?*?*?*?*?*?*?*?*?*?*?*?*?*?*?*?*?*?*?*?*?*?,6.5,5.8,95,102309,0,-0,308,0.0,-0.0,0.0,0,0,0,0,272,0.0,10,5,9999,99999,9,999999999,0.0,999,999,99
3019,3,17,24,0,*?*?*?*?*?*?*?*?*?*?*?*?*?*?*?*?*?*?*?*?*?*?,7.9,6.1,88,102309,0,-0,314,0.0,-0.0,0.0,0,0,0,0,300,0.0,10,5,9999,99999,9,999999999,0.0,999,999,99
3019,3,18,1,0,*?*?*?*?*?*?*?*?*?*?*?*?*?*?*?*?*?*?*?*?*?*?,5.8,4.6,91,101929,0,-0,305,0.0,-0.0,0.0,0,0,0,0,268,0.0,10,5,9999,99999,9,999999999,0.0,999,999,99
3019,3,18,2,0,*?*?*?*?*?*?*?*?*?*?*?*?*?*?*?*?*?*?*?*?*?*?,5.2,4.1,91,101929,0,-0,303,0.0,-0.0,0.0,0,0,0,0,267,0.0,10,5,9999,99999,9,999999999,0.0,999,999,99
3019,3,18,3,0,*?*?*?*?*?*?*?*?*?*?*?*?*?*?*?*?*?*?*?*?*?*?,6.0,5.0,92,101929,0,-0,306,0.0,-0.0,0.0,0,0,0,0,265,0.0,10,5,9999,99999,9,999999999,0.0,999,999,99
3019,3,18,4,0,*?*?*?*?*?*?*?*?*?*?*?*?*?*?*?*?*?*?*?*?*?*?,5.0,4.5,94,101929,0,-0,302,0.0,-0.0,0.0,0,0,0,0,263,0.0,10,5,9999,99999,9,999999999,0.0,999,999,99
3019,3,18,5,0,*?*?*?*?*?*?*?*?*?*?*?*?*?*?*?*?*?*?*?*?*?*?,4.8,4.8,98,101929,0,-0,301,0.0,-0.0,0.0,0,0,0,0,262,0.0,10,5,9999,99999,9,999999999,0.0,999,999,99
3019,3,18,6,0,*?*?*?*?*?*?*?*?*?*?*?*?*?*?*?*?*?*?*?*?*?*?,4.5,4.1,95,101929,10,1375,265,0.0,0.0,0.0,0,0,0,0,260,0.0,2,1,9999,99999,9,999999999,0.0,999,999,99
3019,3,18,7,0,*?*?*?*?*?*?*?*?*?*?*?*?*?*?*?*?*?*?*?*?*?*?,5.8,4.3,88,101929,232,1380,261,110.4,459.6,33.1,11259,34403,5323,644,263,0.0,0,0,9999,99999,9,999999999,0.0,999,999,99
3019,3,18,8,0,*?*?*?*?*?*?*?*?*?*?*?*?*?*?*?*?*?*?*?*?*?*?,7.1,4.5,81,101929,437,1380,267,251.2,555.3,75.3,26043,49753,10995,1424,267,0.0,0,0,9999,99999,9,999999999,0.0,999,999,99
3019,3,18,9,0,*?*?*?*?*?*?*?*?*?*?*?*?*?*?*?*?*?*?*?*?*?*?,8.8,3.6,69,101929,611,1381,271,370.6,586.1,111.2,38542,56492,15529,2230,270,0.0,0,0,9999,99999,9,999999999,0.0,999,999,99
3019,3,18,10,0,*?*?*?*?*?*?*?*?*?*?*?*?*?*?*?*?*?*?*?*?*?*?,10.8,2.9,57,101929,742,1381,278,460.5,599.8,138.1,48072,59398,18725,3002,273,0.0,0,0,9999,99999,9,999999999,0.0,999,999,99
3019,3,18,11,0,*?*?*?*?*?*?*?*?*?*?*?*?*?*?*?*?*?*?*?*?*?*?,11.6,4.3,60,101929,821,1380,298,508.7,544.9,184.7,54582,55843,22648,4286,277,0.0,3,2,9999,99999,9,999999999,0.0,999,999,99
3019,3,18,12,0,*?*?*?*?*?*?*?*?*?*?*?*?*?*?*?*?*?*?*?*?*?*?,12.6,3.8,54,101929,843,1381,287,529.8,607.4,158.9,55493,60893,21064,3774,280,0.0,0,0,9999,99999,9,999999999,0.0,999,999,99
3019,3,18,13,0,*?*?*?*?*?*?*?*?*?*?*?*?*?*?*?*?*?*?*?*?*?*?,12.8,4.5,56,101929,806,1380,289,504.6,604.9,151.4,52781,60405,20222,3468,282,0.0,0,0,9999,99999,9,999999999,0.0,999,999,99
3019,3,18,14,0,*?*?*?*?*?*?*?*?*?*?*?*?*?*?*?*?*?*?*?*?*?*?,12.5,3.2,52,101929,713,1380,295,439.4,571.6,144.1,45546,56090,19304,3022,283,0.0,2,1,9999,99999,9,999999999,0.0,999,999,99
3019,3,18,15,0,*?*?*?*?*?*?*?*?*?*?*?*?*?*?*?*?*?*?*?*?*?*?,12.9,4.3,55,101929,570,1379,294,342.6,574.6,105.2,35542,54647,14764,2063,285,0.0,1,0,9999,99999,9,999999999,0.0,999,999,99
3019,3,18,16,0,*?*?*?*?*?*?*?*?*?*?*?*?*?*?*?*?*?*?*?*?*?*?,12.7,4.1,55,101929,388,1382,332,109.4,51.8,94.9,12009,4615,10722,2545,287,0.0,9,5,9999,99999,9,999999999,0.0,999,999,99
3019,3,18,17,0,*?*?*?*?*?*?*?*?*?*?*?*?*?*?*?*?*?*?*?*?*?*?,12.4,5.8,63,101929,177,1378,331,36.7,38.0,31.8,4093,2418,3809,668,288,0.0,9,5,9999,99999,9,999999999,0.0,999,999,99
3019,3,18,18,0,*?*?*?*?*?*?*?*?*?*?*?*?*?*?*?*?*?*?*?*?*?*?,10.8,5.9,71,101929,0,-0,328,0.0,-0.0,0.0,0,0,0,0,290,0.0,10,5,9999,99999,9,999999999,0.0,999,999,99
3019,3,18,19,0,*?*?*?*?*?*?*?*?*?*?*?*?*?*?*?*?*?*?*?*?*?*?,9.5,5.5,74,101929,0,-0,322,0.0,-0.0,0.0,0,0,0,0,287,0.0,10,5,9999,99999,9,999999999,0.0,999,999,99
3019,3,18,20,0,*?*?*?*?*?*?*?*?*?*?*?*?*?*?*?*?*?*?*?*?*?*?,7.8,5.6,84,101929,0,-0,314,0.0,-0.0,0.0,0,0,0,0,283,0.0,10,5,9999,99999,9,999999999,0.0,999,999,99
3019,3,18,21,0,*?*?*?*?*?*?*?*?*?*?*?*?*?*?*?*?*?*?*?*?*?*?,7.5,5.3,84,101929,0,-0,313,0.0,-0.0,0.0,0,0,0,0,280,0.0,10,5,9999,99999,9,999999999,0.1,999,999,99
3019,3,18,22,0,*?*?*?*?*?*?*?*?*?*?*?*?*?*?*?*?*?*?*?*?*?*?,8.0,5.8,84,101929,0,-0,315,0.0,-0.0,0.0,0,0,0,0,277,0.0,10,5,9999,99999,9,999999999,0.2,999,999,99
3019,3,18,23,0,*?*?*?*?*?*?*?*?*?*?*?*?*?*?*?*?*?*?*?*?*?*?,8.0,6.1,86,101929,0,-0,315,0.0,-0.0,0.0,0,0,0,0,273,0.0,10,5,9999,99999,9,999999999,0.2,999,999,99
3019,3,18,24,0,*?*?*?*?*?*?*?*?*?*?*?*?*?*?*?*?*?*?*?*?*?*?,6.2,5.3,92,101929,0,-0,307,0.0,-0.0,0.0,0,0,0,0,270,0.0,10,5,9999,99999,9,999999999,0.0,999,999,99
3019,3,19,1,0,*?*?*?*?*?*?*?*?*?*?*?*?*?*?*?*?*?*?*?*?*?*?,8.4,6.7,89,102354,0,-0,316,0.0,-0.0,0.0,0,0,0,0,268,0.0,10,5,9999,99999,9,999999999,0.1,999,999,99
3019,3,19,2,0,*?*?*?*?*?*?*?*?*?*?*?*?*?*?*?*?*?*?*?*?*?*?,8.6,7.0,90,102354,0,-0,317,0.0,-0.0,0.0,0,0,0,0,267,0.0,10,5,9999,99999,9,999999999,0.0,999,999,99
3019,3,19,3,0,*?*?*?*?*?*?*?*?*?*?*?*?*?*?*?*?*?*?*?*?*?*?,8.4,6.6,88,102354,0,-0,317,0.0,-0.0,0.0,0,0,0,0,265,0.0,10,5,9999,99999,9,999999999,0.0,999,999,99
3019,3,19,4,0,*?*?*?*?*?*?*?*?*?*?*?*?*?*?*?*?*?*?*?*?*?*?,8.5,7.1,91,102354,0,-0,317,0.0,-0.0,0.0,0,0,0,0,263,0.0,10,5,9999,99999,9,999999999,0.0,999,999,99
3019,3,19,5,0,*?*?*?*?*?*?*?*?*?*?*?*?*?*?*?*?*?*?*?*?*?*?,8.3,5.8,84,102354,0,-0,316,0.0,-0.0,0.0,0,0,0,0,262,0.0,10,5,9999,99999,9,999999999,0.0,999,999,99
3019,3,19,6,0,*?*?*?*?*?*?*?*?*?*?*?*?*?*?*?*?*?*?*?*?*?*?,8.0,6.1,88,102354,19,1412,311,0.0,0.0,0.0,0,0,0,0,260,0.0,9,5,9999,99999,9,999999999,0.0,999,999,99
3019,3,19,7,0,*?*?*?*?*?*?*?*?*?*?*?*?*?*?*?*?*?*?*?*?*?*?,8.7,6.7,87,102354,240,1377,310,77.6,112.2,58.0,8244,7790,6973,1078,260,0.0,8,4,9999,99999,9,999999999,0.0,999,999,99
3019,3,19,8,0,*?*?*?*?*?*?*?*?*?*?*?*?*?*?*?*?*?*?*?*?*?*?,9.3,6.7,84,102354,445,1379,304,224.8,312.1,124.1,23855,28880,14367,2498,260,0.0,6,3,9999,99999,9,999999999,0.0,999,999,99
3019,3,19,9,0,*?*?*?*?*?*?*?*?*?*?*?*?*?*?*?*?*?*?*?*?*?*?,10.9,7.7,80,102354,619,1380,316,296.8,236.2,190.8,31544,23946,21478,4190,260,0.0,7,4,9999,99999,9,999999999,0.0,999,999,99
3019,3,19,10,0,*?*?*?*?*?*?*?*?*?*?*?*?*?*?*?*?*?*?*?*?*?*?,11.5,8.4,82,102354,749,1379,323,311.1,144.3,232.7,33988,14952,26116,5977,260,0.0,8,4,9999,99999,9,999999999,0.0,999,999,99
3019,3,19,11,0,*?*?*?*?*?*?*?*?*?*?*?*?*?*?*?*?*?*?*?*?*?*?,12.5,7.9,74,102354,828,1379,315,485.1,424.3,230.4,50944,43385,27070,5502,260,0.0,5,3,9999,99999,9,999999999,0.0,999,999,99
3019,3,19,12,0,*?*?*?*?*?*?*?*?*?*?*?*?*?*?*?*?*?*?*?*?*?*?,12.8,8.1,73,102354,850,1380,309,528.6,546.7,191.9,56791,56174,23450,4590,260,0.0,3,2,9999,99999,9,999999999,0.2,999,999,99
3019,3,19,13,0,*?*?*?*?*?*?*?*?*?*?*?*?*?*?*?*?*?*?*?*?*?*?,12.8,9.4,80,102354,813,1380,318,475.2,423.5,225.7,49918,43091,26696,5309,258,0.0,5,3,9999,99999,9,999999999,0.8,999,999,99
3019,3,19,14,0,*?*?*?*?*?*?*?*?*?*?*?*?*?*?*?*?*?*?*?*?*?*?,12.8,8.8,76,102354,720,1380,318,415.5,418.2,197.4,43476,42055,23615,4297,257,0.0,5,3,9999,99999,9,999999999,0.0,999,999,99
3019,3,19,15,0,*?*?*?*?*?*?*?*?*?*?*?*?*?*?*?*?*?*?*?*?*?*?,12.9,9.8,81,102354,577,1380,312,343.2,523.0,124.6,36562,50706,15912,2436,255,0.0,3,2,9999,99999,9,999999999,0.0,999,999,99
3019,3,19,16,0,*?*?*?*?*?*?*?*?*?*?*?*?*?*?*?*?*?*?*?*?*?*?,12.6,9.2,80,102354,394,1380,332,111.7,52.0,96.8,12258,4648,10943,2603,253,0.0,9,5,9999,99999,9,999999999,0.2,999,999,99
3019,3,19,17,0,*?*?*?*?*?*?*?*?*?*?*?*?*?*?*?*?*?*?*?*?*?*?,12.8,8.9,77,102354,184,1382,333,38.9,38.9,33.7,4335,2519,4031,709,252,0.0,9,5,9999,99999,9,999999999,0.0,999,999,99
3019,3,19,18,0,*?*?*?*?*?*?*?*?*?*?*?*?*?*?*?*?*?*?*?*?*?*?,11.7,9.2,85,102354,0,-0,327,0.0,-0.0,0.0,0,0,0,0,250,0.0,9,5,9999,99999,9,999999999,0.0,999,999,99
3019,3,19,19,0,*?*?*?*?*?*?*?*?*?*?*?*?*?*?*?*?*?*?*?*?*?*?,10.5,8.9,90,102354,0,-0,326,0.0,-0.0,0.0,0,0,0,0,237,0.0,10,5,9999,99999,9,999999999,0.0,999,999,99
3019,3,19,20,0,*?*?*?*?*?*?*?*?*?*?*?*?*?*?*?*?*?*?*?*?*?*?,10.1,9.3,95,102354,0,-0,324,0.0,-0.0,0.0,0,0,0,0,223,0.0,10,5,9999,99999,9,999999999,0.0,999,999,99
3019,3,19,21,0,*?*?*?*?*?*?*?*?*?*?*?*?*?*?*?*?*?*?*?*?*?*?,10.0,9.7,98,102354,0,-0,323,0.0,-0.0,0.0,0,0,0,0,210,0.0,10,5,9999,99999,9,999999999,0.0,999,999,99
3019,3,19,22,0,*?*?*?*?*?*?*?*?*?*?*?*?*?*?*?*?*?*?*?*?*?*?,9.7,9.7,100,102354,0,-0,322,0.0,-0.0,0.0,0,0,0,0,197,0.0,10,5,9999,99999,9,999999999,0.0,999,999,99
3019,3,19,23,0,*?*?*?*?*?*?*?*?*?*?*?*?*?*?*?*?*?*?*?*?*?*?,9.2,9.2,100,102354,0,-0,320,0.0,-0.0,0.0,0,0,0,0,183,0.0,10,5,9999,99999,9,999999999,0.0,999,999,99
3019,3,19,24,0,*?*?*?*?*?*?*?*?*?*?*?*?*?*?*?*?*?*?*?*?*?*?,8.0,6.4,89,102354,0,-0,315,0.0,-0.0,0.0,0,0,0,0,270,0.0,10,5,9999,99999,9,999999999,0.2,999,999,99
3019,3,20,1,0,*?*?*?*?*?*?*?*?*?*?*?*?*?*?*?*?*?*?*?*?*?*?,7.5,5.3,86,100887,0,-0,313,0.0,-0.0,0.0,0,0,0,0,177,0.0,10,5,9999,99999,9,999999999,0.0,999,999,99
3019,3,20,2,0,*?*?*?*?*?*?*?*?*?*?*?*?*?*?*?*?*?*?*?*?*?*?,6.2,3.2,81,100887,0,-0,307,0.0,-0.0,0.0,0,0,0,0,183,0.0,10,5,9999,99999,9,999999999,0.2,999,999,99
3019,3,20,3,0,*?*?*?*?*?*?*?*?*?*?*?*?*?*?*?*?*?*?*?*?*?*?,6.4,3.2,80,100887,0,-0,308,0.0,-0.0,0.0,0,0,0,0,190,0.0,10,5,9999,99999,9,999999999,0.0,999,999,99
3019,3,20,4,0,*?*?*?*?*?*?*?*?*?*?*?*?*?*?*?*?*?*?*?*?*?*?,6.7,2.7,76,100887,0,-0,310,0.0,-0.0,0.0,0,0,0,0,197,0.0,10,5,9999,99999,9,999999999,0.0,999,999,99
3019,3,20,5,0,*?*?*?*?*?*?*?*?*?*?*?*?*?*?*?*?*?*?*?*?*?*?,6.5,2.7,76,100887,0,-0,309,0.0,-0.0,0.0,0,0,0,0,203,0.0,10,5,9999,99999,9,999999999,0.0,999,999,99
3019,3,20,6,0,*?*?*?*?*?*?*?*?*?*?*?*?*?*?*?*?*?*?*?*?*?*?,6.7,3.2,78,100887,27,1374,291,0.0,0.0,0.0,0,0,0,0,210,0.0,6,3,9999,99999,9,999999999,0.2,999,999,99
3019,3,20,7,0,*?*?*?*?*?*?*?*?*?*?*?*?*?*?*?*?*?*?*?*?*?*?,6.2,2.7,78,100887,249,1380,293,96.3,190.5,61.9,10214,13490,7409,1159,212,0.0,7,4,9999,99999,9,999999999,0.0,999,999,99
3019,3,20,8,0,*?*?*?*?*?*?*?*?*?*?*?*?*?*?*?*?*?*?*?*?*?*?,7.2,3.0,74,100887,453,1378,293,229.9,313.2,126.9,24393,29168,14670,2563,213,0.0,6,3,9999,99999,9,999999999,0.0,999,999,99
3019,3,20,9,0,*?*?*?*?*?*?*?*?*?*?*?*?*?*?*?*?*?*?*?*?*?*?,8.8,3.8,70,100887,627,1380,295,356.2,411.4,169.2,37164,40445,20570,3474,215,0.0,5,3,9999,99999,9,999999999,0.0,999,999,99
3019,3,20,10,0,*?*?*?*?*?*?*?*?*?*?*?*?*?*?*?*?*?*?*?*?*?*?,10.3,5.0,70,100887,757,1379,298,456.6,489.0,188.1,48353,49595,22828,4169,217,0.0,4,2,9999,99999,9,999999999,0.0,999,999,99
3019,3,20,11,0,*?*?*?*?*?*?*?*?*?*?*?*?*?*?*?*?*?*?*?*?*?*?,11.0,3.2,59,100887,835,1378,309,459.7,339.9,253.8,49515,36149,28049,6359,218,0.0,6,3,9999,99999,9,999999999,0.0,999,999,99
3019,3,20,12,0,*?*?*?*?*?*?*?*?*?*?*?*?*?*?*?*?*?*?*?*?*?*?,10.8,3.6,60,100887,857,1379,304,503.7,425.6,239.3,52955,43665,27974,5886,220,0.0,5,3,9999,99999,9,999999999,0.0,999,999,99
3019,3,20,13,0,*?*?*?*?*?*?*?*?*?*?*?*?*?*?*?*?*?*?*?*?*?*?,10.9,3.8,61,100887,819,1378,294,508.3,544.8,184.5,54534,55835,22628,4281,227,0.0,3,2,9999,99999,9,999999999,0.0,999,999,99
3019,3,20,14,0,*?*?*?*?*?*?*?*?*?*?*?*?*?*?*?*?*?*?*?*?*?*?,11.5,4.5,62,100887,726,1379,312,394.0,335.1,217.5,42220,35004,24323,5026,233,0.0,6,3,9999,99999,9,999999999,0.0,999,999,99
3019,3,20,15,0,*?*?*?*?*?*?*?*?*?*?*?*?*?*?*?*?*?*?*?*?*?*?,11.3,3.9,60,100887,583,1379,316,277.6,234.3,178.5,29464,23445,20174,3853,240,0.0,7,4,9999,99999,9,999999999,0.0,999,999,99
3019,3,20,16,0,*?*?*?*?*?*?*?*?*?*?*?*?*?*?*?*?*?*?*?*?*?*?,11.3,4.5,62,100887,400,1378,311,197.9,305.4,109.2,20983,27146,12742,2161,247,0.0,6,3,9999,99999,9,999999999,0.2,999,999,99
3019,3,20,17,0,*?*?*?*?*?*?*?*?*?*?*?*?*?*?*?*?*?*?*?*?*?*?,11.5,5.3,65,100887,190,1380,308,76.1,290.0,36.1,7774,18835,5449,645,253,0.0,5,3,9999,99999,9,999999999,0.2,999,999,99
3019,3,20,18,0,*?*?*?*?*?*?*?*?*?*?*?*?*?*?*?*?*?*?*?*?*?*?,10.2,4.1,65,100887,0,-0,320,0.0,-0.0,0.0,0,0,0,0,260,0.0,9,5,9999,99999,9,999999999,0.1,999,999,99
3019,3,20,19,0,*?*?*?*?*?*?*?*?*?*?*?*?*?*?*?*?*?*?*?*?*?*?,9.7,4.3,69,100887,0,-0,323,0.0,-0.0,0.0,0,0,0,0,265,0.0,10,5,9999,99999,9,999999999,0.0,999,999,99
3019,3,20,20,0,*?*?*?*?*?*?*?*?*?*?*?*?*?*?*?*?*?*?*?*?*?*?,9.2,3.9,70,100887,0,-0,321,0.0,-0.0,0.0,0,0,0,0,270,0.0,10,5,9999,99999,9,999999999,0.0,999,999,99
3019,3,20,21,0,*?*?*?*?*?*?*?*?*?*?*?*?*?*?*?*?*?*?*?*?*?*?,7.8,3.0,71,100887,0,-0,314,0.0,-0.0,0.0,0,0,0,0,275,0.0,10,5,9999,99999,9,999999999,0.0,999,999,99
3019,3,20,22,0,*?*?*?*?*?*?*?*?*?*?*?*?*?*?*?*?*?*?*?*?*?*?,8.0,2.9,69,100887,0,-0,315,0.0,-0.0,0.0,0,0,0,0,280,0.0,10,5,9999,99999,9,999999999,0.0,999,999,99
3019,3,20,23,0,*?*?*?*?*?*?*?*?*?*?*?*?*?*?*?*?*?*?*?*?*?*?,8.1,3.8,74,100887,0,-0,316,0.0,-0.0,0.0,0,0,0,0,285,0.0,10,5,9999,99999,9,999999999,0.0,999,999,99
3019,3,20,24,0,*?*?*?*?*?*?*?*?*?*?*?*?*?*?*?*?*?*?*?*?*?*?,8.8,7.4,90,100887,0,-0,318,0.0,-0.0,0.0,0,0,0,0,170,0.0,10,5,9999,99999,9,999999999,0.0,999,999,99
3019,3,21,1,0,*?*?*?*?*?*?*?*?*?*?*?*?*?*?*?*?*?*?*?*?*?*?,8.0,5.9,88,100513,0,-0,315,0.0,-0.0,0.0,0,0,0,0,285,0.0,10,5,9999,99999,9,999999999,0.0,999,999,99
3019,3,21,2,0,*?*?*?*?*?*?*?*?*?*?*?*?*?*?*?*?*?*?*?*?*?*?,8.2,6.7,91,100513,0,-0,316,0.0,-0.0,0.0,0,0,0,0,280,0.0,10,5,9999,99999,9,999999999,0.0,999,999,99
3019,3,21,3,0,*?*?*?*?*?*?*?*?*?*?*?*?*?*?*?*?*?*?*?*?*?*?,7.6,6.2,91,100513,0,-0,313,0.0,-0.0,0.0,0,0,0,0,275,0.0,10,5,9999,99999,9,999999999,0.0,999,999,99
3019,3,21,4,0,*?*?*?*?*?*?*?*?*?*?*?*?*?*?*?*?*?*?*?*?*?*?,7.1,6.1,94,100513,0,-0,311,0.0,-0.0,0.0,0,0,0,0,270,0.0,10,5,9999,99999,9,999999999,0.0,999,999,99
3019,3,21,5,0,*?*?*?*?*?*?*?*?*?*?*?*?*?*?*?*?*?*?*?*?*?*?,7.3,6.4,94,100513,0,-0,312,0.0,-0.0,0.0,0,0,0,0,265,0.0,10,5,9999,99999,9,999999999,0.0,999,999,99
3019,3,21,6,0,*?*?*?*?*?*?*?*?*?*?*?*?*?*?*?*?*?*?*?*?*?*?,7.5,5.9,91,100513,36,1393,296,0.0,0.0,0.0,0,0,0,0,260,0.0,6,3,9999,99999,9,999999999,0.0,999,999,99
3019,3,21,7,0,*?*?*?*?*?*?*?*?*?*?*?*?*?*?*?*?*?*?*?*?*?*?,7.5,6.4,93,100513,257,1377,288,123.9,390.4,51.1,12637,28840,7510,907,257,0.0,4,2,9999,99999,9,999999999,0.1,999,999,99
3019,3,21,8,0,*?*?*?*?*?*?*?*?*?*?*?*?*?*?*?*?*?*?*?*?*?*?,8.0,6.9,93,100513,461,1377,303,211.8,225.8,136.2,22391,21141,15632,2791,253,0.0,7,4,9999,99999,9,999999999,0.0,999,999,99
3019,3,21,9,0,*?*?*?*?*?*?*?*?*?*?*?*?*?*?*?*?*?*?*?*?*?*?,9.5,7.3,87,100513,634,1377,298,375.3,479.3,154.6,39588,47304,19148,3152,250,0.0,4,2,9999,99999,9,999999999,0.0,999,999,99
3019,3,21,10,0,*?*?*?*?*?*?*?*?*?*?*?*?*?*?*?*?*?*?*?*?*?*?,10.7,7.0,78,100513,765,1379,306,444.9,421.0,211.3,46611,42676,25083,4766,247,0.0,5,3,9999,99999,9,999999999,0.0,999,999,99
3019,3,21,11,0,*?*?*?*?*?*?*?*?*?*?*?*?*?*?*?*?*?*?*?*?*?*?,11.4,8.3,82,100513,843,1379,315,464.4,340.2,256.3,50034,36214,28310,6464,243,0.0,6,3,9999,99999,9,999999999,0.0,999,999,99
3019,3,21,12,0,*?*?*?*?*?*?*?*?*?*?*?*?*?*?*?*?*?*?*?*?*?*?,11.7,8.8,83,100513,864,1379,320,430.0,245.0,276.5,46207,26123,30284,7171,240,0.0,7,4,9999,99999,9,999999999,0.0,999,999,99
3019,3,21,13,0,*?*?*?*?*?*?*?*?*?*?*?*?*?*?*?*?*?*?*?*?*?*?,11.8,8.3,79,100513,826,1378,324,346.6,145.7,259.3,37936,15260,28999,6992,235,0.0,8,4,9999,99999,9,999999999,0.0,999,999,99
3019,3,21,14,0,*?*?*?*?*?*?*?*?*?*?*?*?*?*?*?*?*?*?*?*?*?*?,11.6,8.4,81,100513,733,1379,316,398.1,335.5,219.7,42673,35089,24558,5101,230,0.0,6,3,9999,99999,9,999999999,0.0,999,999,99
3019,3,21,15,0,*?*?*?*?*?*?*?*?*?*?*?*?*?*?*?*?*?*?*?*?*?*?,11.5,8.5,83,100513,589,1377,312,332.5,408.1,157.9,34651,39636,19322,3181,225,0.0,5,3,9999,99999,9,999999999,0.0,999,999,99
3019,3,21,16,0,*?*?*?*?*?*?*?*?*?*?*?*?*?*?*?*?*?*?*?*?*?*?,11.6,6.9,73,100513,406,1377,306,223.3,445.3,92.0,23491,39084,11916,1706,220,0.0,4,2,9999,99999,9,999999999,0.0,999,999,99
3019,3,21,17,0,*?*?*?*?*?*?*?*?*?*?*?*?*?*?*?*?*?*?*?*?*?*?,10.9,5.8,71,100513,196,1377,302,83.2,343.8,34.3,8555,22804,5241,622,215,0.0,4,2,9999,99999,9,999999999,0.0,999,999,99
3019,3,21,18,0,*?*?*?*?*?*?*?*?*?*?*?*?*?*?*?*?*?*?*?*?*?*?,10.6,5.6,72,100513,0,-0,318,0.0,-0.0,0.0,0,0,0,0,210,0.0,8,4,9999,99999,9,999999999,0.0,999,999,99
3019,3,21,19,0,*?*?*?*?*?*?*?*?*?*?*?*?*?*?*?*?*?*?*?*?*?*?,10.0,5.6,75,100513,0,-0,324,0.0,-0.0,0.0,0,0,0,0,215,0.0,10,5,9999,99999,9,999999999,0.0,999,999,99
3019,3,21,20,0,*?*?*?*?*?*?*?*?*?*?*?*?*?*?*?*?*?*?*?*?*?*?,9.4,6.2,81,100513,0,-0,321,0.0,-0.0,0.0,0,0,0,0,220,0.0,10,5,9999,99999,9,999999999,0.0,999,999,99
3019,3,21,21,0,*?*?*?*?*?*?*?*?*?*?*?*?*?*?*?*?*?*?*?*?*?*?,9.0,6.6,85,100513,0,-0,319,0.0,-0.0,0.0,0,0,0,0,225,0.0,10,5,9999,99999,9,999999999,0.0,999,999,99
3019,3,21,22,0,*?*?*?*?*?*?*?*?*?*?*?*?*?*?*?*?*?*?*?*?*?*?,8.0,5.8,87,100513,0,-0,315,0.0,-0.0,0.0,0,0,0,0,230,0.0,10,5,9999,99999,9,999999999,0.0,999,999,99
3019,3,21,23,0,*?*?*?*?*?*?*?*?*?*?*?*?*?*?*?*?*?*?*?*?*?*?,9.3,5.9,80,100513,0,-0,321,0.0,-0.0,0.0,0,0,0,0,235,0.0,10,5,9999,99999,9,999999999,0.0,999,999,99
3019,3,21,24,0,*?*?*?*?*?*?*?*?*?*?*?*?*?*?*?*?*?*?*?*?*?*?,8.1,5.0,81,100513,0,-0,315,0.0,-0.0,0.0,0,0,0,0,290,0.0,10,5,9999,99999,9,999999999,0.0,999,999,99
3019,3,22,1,0,*?*?*?*?*?*?*?*?*?*?*?*?*?*?*?*?*?*?*?*?*?*?,10.9,5.8,70,100008,0,-0,328,0.0,-0.0,0.0,0,0,0,0,238,0.0,10,5,9999,99999,9,999999999,0.0,999,999,99
3019,3,22,2,0,*?*?*?*?*?*?*?*?*?*?*?*?*?*?*?*?*?*?*?*?*?*?,11.1,5.8,69,100008,0,-0,329,0.0,-0.0,0.0,0,0,0,0,237,0.0,10,5,9999,99999,9,999999999,0.0,999,999,99
3019,3,22,3,0,*?*?*?*?*?*?*?*?*?*?*?*?*?*?*?*?*?*?*?*?*?*?,10.9,6.6,74,100008,0,-0,328,0.0,-0.0,0.0,0,0,0,0,235,0.0,10,5,9999,99999,9,999999999,0.0,999,999,99
3019,3,22,4,0,*?*?*?*?*?*?*?*?*?*?*?*?*?*?*?*?*?*?*?*?*?*?,10.6,7.1,79,100008,0,-0,326,0.0,-0.0,0.0,0,0,0,0,233,0.0,10,5,9999,99999,9,999999999,0.0,999,999,99
3019,3,22,5,0,*?*?*?*?*?*?*?*?*?*?*?*?*?*?*?*?*?*?*?*?*?*?,10.8,7.3,78,100008,0,-0,327,0.0,-0.0,0.0,0,0,0,0,232,0.0,10,5,9999,99999,9,999999999,0.0,999,999,99
3019,3,22,6,0,*?*?*?*?*?*?*?*?*?*?*?*?*?*?*?*?*?*?*?*?*?*?,10.9,7.3,78,100008,44,1373,316,0.0,0.0,0.0,0,0,0,0,230,0.0,7,4,9999,99999,9,999999999,0.0,999,999,99
3019,3,22,7,0,*?*?*?*?*?*?*?*?*?*?*?*?*?*?*?*?*?*?*?*?*?*?,10.7,7.4,80,100008,266,1380,315,105.5,195.4,67.9,11176,14350,8079,1281,232,0.0,7,4,9999,99999,9,999999999,0.0,999,999,99
3019,3,22,8,0,*?*?*?*?*?*?*?*?*?*?*?*?*?*?*?*?*?*?*?*?*?*?,11.2,7.0,75,100008,470,1379,317,216.3,226.5,139.1,22877,21335,15950,2859,233,0.0,7,4,9999,99999,9,999999999,0.0,999,999,99
3019,3,22,9,0,*?*?*?*?*?*?*?*?*?*?*?*?*?*?*?*?*?*?*?*?*?*?,12.2,8.1,76,100008,642,1377,334,114.0,0.0,114.0,13437,0,13484,5029,235,0.0,10,5,9999,99999,9,999999999,0.0,999,999,99
3019,3,22,10,0,*?*?*?*?*?*?*?*?*?*?*?*?*?*?*?*?*?*?*?*?*?*?,12.8,8.5,75,100008,772,1377,329,322.0,144.8,240.9,35198,15055,27002,6274,237,0.0,8,4,9999,99999,9,999999999,0.0,999,999,99
3019,3,22,11,0,*?*?*?*?*?*?*?*?*?*?*?*?*?*?*?*?*?*?*?*?*?*?,13.4,9.6,77,100008,850,1378,335,270.0,58.2,234.1,29749,5874,26379,7887,238,0.0,9,5,9999,99999,9,999999999,0.0,999,999,99
3019,3,22,12,0,*?*?*?*?*?*?*?*?*?*?*?*?*?*?*?*?*?*?*?*?*?*?,13.3,9.3,76,100008,871,1378,335,277.2,58.3,240.3,30546,5896,27080,8202,240,0.0,9,5,9999,99999,9,999999999,0.0,999,999,99
3019,3,22,13,0,*?*?*?*?*?*?*?*?*?*?*?*?*?*?*?*?*?*?*?*?*?*?,13.3,9.3,76,100008,833,1378,328,413.5,244.2,265.9,44360,25942,29209,6715,247,0.0,7,4,9999,99999,9,999999999,0.0,999,999,99
3019,3,22,14,0,*?*?*?*?*?*?*?*?*?*?*?*?*?*?*?*?*?*?*?*?*?*?,13.6,8.8,72,100008,739,1377,329,362.6,241.3,233.1,38727,25252,25872,5492,253,0.0,7,4,9999,99999,9,999999999,0.0,999,999,99
3019,3,22,15,0,*?*?*?*?*?*?*?*?*?*?*?*?*?*?*?*?*?*?*?*?*?*?,13.2,9.2,76,100008,596,1378,334,181.8,55.9,157.7,19985,5433,17776,4630,260,0.0,9,5,9999,99999,9,999999999,0.0,999,999,99
3019,3,22,16,0,*?*?*?*?*?*?*?*?*?*?*?*?*?*?*?*?*?*?*?*?*?*?,13.2,9.6,78,100008,413,1379,334,118.4,52.6,102.6,12992,4755,11592,2779,267,0.0,9,5,9999,99999,9,999999999,0.0,999,999,99
3019,3,22,17,0,*?*?*?*?*?*?*?*?*?*?*?*?*?*?*?*?*?*?*?*?*?*?,13.5,10.5,81,100008,202,1375,339,26.2,0.0,26.2,3074,0,3079,1013,273,0.0,10,5,9999,99999,9,999999999,0.0,999,999,99
3019,3,22,18,0,*?*?*?*?*?*?*?*?*?*?*?*?*?*?*?*?*?*?*?*?*?*?,13.0,10.3,83,100008,0,-0,337,0.0,-0.0,0.0,0,0,0,0,280,0.0,10,5,9999,99999,9,999999999,0.0,999,999,99
3019,3,22,19,0,*?*?*?*?*?*?*?*?*?*?*?*?*?*?*?*?*?*?*?*?*?*?,12.3,10.4,88,100008,0,-0,334,0.0,-0.0,0.0,0,0,0,0,282,0.0,10,5,9999,99999,9,999999999,0.0,999,999,99
3019,3,22,20,0,*?*?*?*?*?*?*?*?*?*?*?*?*?*?*?*?*?*?*?*?*?*?,12.2,10.3,88,100008,0,-0,333,0.0,-0.0,0.0,0,0,0,0,283,0.0,10,5,9999,99999,9,999999999,0.0,999,999,99
3019,3,22,21,0,*?*?*?*?*?*?*?*?*?*?*?*?*?*?*?*?*?*?*?*?*?*?,11.7,9.8,87,100008,0,-0,331,0.0,-0.0,0.0,0,0,0,0,285,0.0,10,5,9999,99999,9,999999999,0.0,999,999,99
3019,3,22,22,0,*?*?*?*?*?*?*?*?*?*?*?*?*?*?*?*?*?*?*?*?*?*?,12.0,9.6,84,100008,0,-0,332,0.0,-0.0,0.0,0,0,0,0,287,0.0,10,5,9999,99999,9,999999999,0.0,999,999,99
3019,3,22,23,0,*?*?*?*?*?*?*?*?*?*?*?*?*?*?*?*?*?*?*?*?*?*?,11.8,8.8,81,100008,0,-0,332,0.0,-0.0,0.0,0,0,0,0,288,0.0,10,5,9999,99999,9,999999999,0.0,999,999,99
3019,3,22,24,0,*?*?*?*?*?*?*?*?*?*?*?*?*?*?*?*?*?*?*?*?*?*?,10.6,5.9,72,100008,0,-0,327,0.0,-0.0,0.0,0,0,0,0,240,0.0,10,5,9999,99999,9,999999999,0.0,999,999,99
3019,3,23,1,0,*?*?*?*?*?*?*?*?*?*?*?*?*?*?*?*?*?*?*?*?*?*?,11.6,8.8,83,101040,0,-0,331,0.0,-0.0,0.0,0,0,0,0,292,0.0,10,5,9999,99999,9,999999999,1.0,999,999,99
3019,3,23,2,0,*?*?*?*?*?*?*?*?*?*?*?*?*?*?*?*?*?*?*?*?*?*?,11.4,8.8,84,101040,0,-0,330,0.0,-0.0,0.0,0,0,0,0,293,0.0,10,5,9999,99999,9,999999999,0.1,999,999,99
3019,3,23,3,0,*?*?*?*?*?*?*?*?*?*?*?*?*?*?*?*?*?*?*?*?*?*?,11.3,8.4,82,101040,0,-0,329,0.0,-0.0,0.0,0,0,0,0,295,0.0,10,5,9999,99999,9,999999999,0.0,999,999,99
3019,3,23,4,0,*?*?*?*?*?*?*?*?*?*?*?*?*?*?*?*?*?*?*?*?*?*?,11.3,8.5,83,101040,0,-0,329,0.0,-0.0,0.0,0,0,0,0,297,0.0,10,5,9999,99999,9,999999999,0.0,999,999,99
3019,3,23,5,0,*?*?*?*?*?*?*?*?*?*?*?*?*?*?*?*?*?*?*?*?*?*?,11.5,9.1,85,101040,0,-0,330,0.0,-0.0,0.0,0,0,0,0,298,0.0,10,5,9999,99999,9,999999999,0.0,999,999,99
3019,3,23,6,0,*?*?*?*?*?*?*?*?*?*?*?*?*?*?*?*?*?*?*?*?*?*?,11.7,9.7,87,101040,53,1386,331,0.0,0.0,0.0,0,0,0,0,300,0.0,10,5,9999,99999,9,999999999,0.0,999,999,99
3019,3,23,7,0,*?*?*?*?*?*?*?*?*?*?*?*?*?*?*?*?*?*?*?*?*?*?,11.3,9.4,88,101040,274,1377,326,70.3,47.0,61.0,7751,3680,7150,1310,302,0.0,9,5,9999,99999,9,999999999,0.0,999,999,99
3019,3,23,8,0,*?*?*?*?*?*?*?*?*?*?*?*?*?*?*?*?*?*?*?*?*?*?,11.7,9.3,85,101040,478,1378,327,141.0,54.1,122.3,15484,5052,13797,3402,303,0.0,9,5,9999,99999,9,999999999,0.0,999,999,99
3019,3,23,9,0,*?*?*?*?*?*?*?*?*?*?*?*?*?*?*?*?*?*?*?*?*?*?,11.8,8.4,80,101040,650,1376,328,200.8,56.6,174.1,22085,5563,19628,5252,305,0.0,9,5,9999,99999,9,999999999,0.0,999,999,99
3019,3,23,10,0,*?*?*?*?*?*?*?*?*?*?*?*?*?*?*?*?*?*?*?*?*?*?,12.3,9.2,81,101040,779,1376,330,245.7,57.7,213.1,27055,5787,24008,6886,307,0.0,9,5,9999,99999,9,999999999,0.0,999,999,99
3019,3,23,11,0,*?*?*?*?*?*?*?*?*?*?*?*?*?*?*?*?*?*?*?*?*?*?,12.5,9.3,81,101040,857,1377,331,272.6,58.2,236.4,30041,5882,26635,8000,308,0.0,9,5,9999,99999,9,999999999,0.0,999,999,99
3019,3,23,12,0,*?*?*?*?*?*?*?*?*?*?*?*?*?*?*?*?*?*?*?*?*?*?,12.6,8.9,79,101040,877,1376,332,279.7,58.4,242.5,30826,5903,27325,8313,310,0.0,9,5,9999,99999,9,999999999,0.0,999,999,99
3019,3,23,13,0,*?*?*?*?*?*?*?*?*?*?*?*?*?*?*?*?*?*?*?*?*?*?,12.2,9.6,84,101040,839,1376,330,266.5,58.1,231.0,29357,5862,26034,7734,308,0.0,9,5,9999,99999,9,999999999,0.0,999,999,99
3019,3,23,14,0,*?*?*?*?*?*?*?*?*?*?*?*?*?*?*?*?*?*?*?*?*?*?,12.6,9.9,83,101040,745,1376,332,233.9,57.5,202.8,25740,5737,22850,6430,307,0.0,9,5,9999,99999,9,999999999,0.0,999,999,99
3019,3,23,15,0,*?*?*?*?*?*?*?*?*?*?*?*?*?*?*?*?*?*?*?*?*?*?,12.7,9.7,82,101040,602,1377,332,184.1,56.0,159.6,20235,5450,17996,4701,305,0.0,9,5,9999,99999,9,999999999,0.0,999,999,99
3019,3,23,16,0,*?*?*?*?*?*?*?*?*?*?*?*?*?*?*?*?*?*?*?*?*?*?,12.7,9.2,79,101040,419,1377,332,120.6,52.7,104.6,13235,4787,11807,2838,303,0.0,9,5,9999,99999,9,999999999,0.0,999,999,99
3019,3,23,17,0,*?*?*?*?*?*?*?*?*?*?*?*?*?*?*?*?*?*?*?*?*?*?,12.2,9.1,81,101040,209,1380,333,27.4,0.0,27.4,3220,0,3224,1063,302,0.0,10,5,9999,99999,9,999999999,0.0,999,999,99
3019,3,23,18,0,*?*?*?*?*?*?*?*?*?*?*?*?*?*?*?*?*?*?*?*?*?*?,12.5,9.3,81,101040,0,-0,335,0.0,-0.0,0.0,0,0,0,0,300,0.0,10,5,9999,99999,9,999999999,0.0,999,999,99
3019,3,23,19,0,*?*?*?*?*?*?*?*?*?*?*?*?*?*?*?*?*?*?*?*?*?*?,11.8,8.8,81,101040,0,-0,332,0.0,-0.0,0.0,0,0,0,0,305,0.0,10,5,9999,99999,9,999999999,0.0,999,999,99
3019,3,23,20,0,*?*?*?*?*?*?*?*?*?*?*?*?*?*?*?*?*?*?*?*?*?*?,11.4,8.7,83,101040,0,-0,330,0.0,-0.0,0.0,0,0,0,0,310,0.0,10,5,9999,99999,9,999999999,0.0,999,999,99
3019,3,23,21,0,*?*?*?*?*?*?*?*?*?*?*?*?*?*?*?*?*?*?*?*?*?*?,11.5,9.3,86,101040,0,-0,330,0.0,-0.0,0.0,0,0,0,0,315,0.0,10,5,9999,99999,9,999999999,0.0,999,999,99
3019,3,23,22,0,*?*?*?*?*?*?*?*?*?*?*?*?*?*?*?*?*?*?*?*?*?*?,11.6,9.6,87,101040,0,-0,331,0.0,-0.0,0.0,0,0,0,0,320,0.0,10,5,9999,99999,9,999999999,0.0,999,999,99
3019,3,23,23,0,*?*?*?*?*?*?*?*?*?*?*?*?*?*?*?*?*?*?*?*?*?*?,11.3,8.9,85,101040,0,-0,329,0.0,-0.0,0.0,0,0,0,0,325,0.0,10,5,9999,99999,9,999999999,0.0,999,999,99
3019,3,23,24,0,*?*?*?*?*?*?*?*?*?*?*?*?*?*?*?*?*?*?*?*?*?*?,11.7,8.8,82,101040,0,-0,331,0.0,-0.0,0.0,0,0,0,0,290,0.0,10,5,9999,99999,9,999999999,0.2,999,999,99
3019,3,24,1,0,*?*?*?*?*?*?*?*?*?*?*?*?*?*?*?*?*?*?*?*?*?*?,9.1,9.1,100,100970,0,-0,319,0.0,-0.0,0.0,0,0,0,0,297,0.0,10,5,9999,99999,9,999999999,0.0,999,999,99
3019,3,24,2,0,*?*?*?*?*?*?*?*?*?*?*?*?*?*?*?*?*?*?*?*?*?*?,7.9,7.9,100,100970,0,-0,314,0.0,-0.0,0.0,0,0,0,0,263,0.0,10,5,9999,99999,9,999999999,0.0,999,999,99
3019,3,24,3,0,*?*?*?*?*?*?*?*?*?*?*?*?*?*?*?*?*?*?*?*?*?*?,8.1,8.1,100,100970,0,-0,315,0.0,-0.0,0.0,0,0,0,0,230,0.0,10,5,9999,99999,9,999999999,0.0,999,999,99
3019,3,24,4,0,*?*?*?*?*?*?*?*?*?*?*?*?*?*?*?*?*?*?*?*?*?*?,7.7,7.7,100,100970,0,-0,313,0.0,-0.0,0.0,0,0,0,0,197,0.0,10,5,9999,99999,9,999999999,0.0,999,999,99
3019,3,24,5,0,*?*?*?*?*?*?*?*?*?*?*?*?*?*?*?*?*?*?*?*?*?*?,7.4,7.4,100,100970,0,-0,312,0.0,-0.0,0.0,0,0,0,0,163,0.0,10,5,9999,99999,9,999999999,0.0,999,999,99
3019,3,24,6,0,*?*?*?*?*?*?*?*?*?*?*?*?*?*?*?*?*?*?*?*?*?*?,7.8,7.7,100,100970,61,1373,314,0.0,0.0,0.0,0,0,0,0,130,0.0,10,5,9999,99999,9,999999999,0.0,999,999,99
3019,3,24,7,0,*?*?*?*?*?*?*?*?*?*?*?*?*?*?*?*?*?*?*?*?*?*?,8.1,7.6,100,100970,282,1375,315,42.2,0.0,42.2,4917,0,4927,1652,135,0.0,10,5,9999,99999,9,999999999,0.0,999,999,99
3019,3,24,8,0,*?*?*?*?*?*?*?*?*?*?*?*?*?*?*?*?*?*?*?*?*?*?,8.4,6.7,95,100970,486,1377,312,143.9,54.2,124.8,15800,5084,14077,3483,140,0.0,9,5,9999,99999,9,999999999,0.0,999,999,99
3019,3,24,9,0,*?*?*?*?*?*?*?*?*?*?*?*?*?*?*?*?*?*?*?*?*?*?,8.8,6.9,94,100970,658,1376,314,203.6,56.7,176.6,22401,5572,19909,5347,145,0.0,9,5,9999,99999,9,999999999,0.4,999,999,99
3019,3,24,10,0,*?*?*?*?*?*?*?*?*?*?*?*?*?*?*?*?*?*?*?*?*?*?,10.2,7.6,90,100970,787,1376,321,248.4,57.8,215.4,27356,5798,24273,6993,150,0.0,9,5,9999,99999,9,999999999,0.0,999,999,99
3019,3,24,11,0,*?*?*?*?*?*?*?*?*?*?*?*?*?*?*?*?*?*?*?*?*?*?,11.2,7.9,86,100970,864,1376,325,275.2,58.3,238.6,30339,5882,26900,8114,155,0.0,9,5,9999,99999,9,999999999,0.4,999,999,99
3019,3,24,12,0,*?*?*?*?*?*?*?*?*?*?*?*?*?*?*?*?*?*?*?*?*?*?,11.6,8.9,90,100970,884,1376,327,282.2,58.4,244.7,31105,5911,27570,8426,160,0.0,9,5,9999,99999,9,999999999,0.0,999,999,99
3019,3,24,13,0,*?*?*?*?*?*?*?*?*?*?*?*?*?*?*?*?*?*?*?*?*?*?,11.5,9.6,94,100970,846,1376,327,268.9,58.2,233.1,29625,5870,26269,7837,158,0.0,9,5,9999,99999,9,999999999,0.0,999,999,99
3019,3,24,14,0,*?*?*?*?*?*?*?*?*?*?*?*?*?*?*?*?*?*?*?*?*?*?,11.9,7.6,81,100970,751,1375,328,236.2,57.5,204.8,25997,5748,23076,6517,157,0.0,9,5,9999,99999,9,999999999,0.0,999,999,99
3019,3,24,15,0,*?*?*?*?*?*?*?*?*?*?*?*?*?*?*?*?*?*?*?*?*?*?,11.4,7.0,80,100970,608,1376,330,107.3,0.0,107.3,12621,0,12663,4678,155,0.0,10,5,9999,99999,9,999999999,0.0,999,999,99
3019,3,24,16,0,*?*?*?*?*?*?*?*?*?*?*?*?*?*?*?*?*?*?*?*?*?*?,11.7,8.1,85,100970,425,1376,327,122.8,52.9,106.5,13482,4808,12028,2896,153,0.0,9,5,9999,99999,9,999999999,0.6,999,999,99
3019,3,24,17,0,*?*?*?*?*?*?*?*?*?*?*?*?*?*?*?*?*?*?*?*?*?*?,11.6,6.4,76,100970,215,1378,327,49.8,42.5,43.2,5527,2957,5132,915,152,0.0,9,5,9999,99999,9,999999999,0.9,999,999,99
3019,3,24,18,0,*?*?*?*?*?*?*?*?*?*?*?*?*?*?*?*?*?*?*?*?*?*?,10.7,8.0,90,100970,0,-0,327,0.0,-0.0,0.0,0,0,0,0,150,0.0,10,5,9999,99999,9,999999999,0.6,999,999,99
3019,3,24,19,0,*?*?*?*?*?*?*?*?*?*?*?*?*?*?*?*?*?*?*?*?*?*?,10.1,8.5,97,100970,0,-0,324,0.0,-0.0,0.0,0,0,0,0,170,0.0,10,5,9999,99999,9,999999999,0.0,999,999,99
3019,3,24,20,0,*?*?*?*?*?*?*?*?*?*?*?*?*?*?*?*?*?*?*?*?*?*?,8.9,8.8,100,100970,0,-0,318,0.0,-0.0,0.0,0,0,0,0,190,0.0,10,5,9999,99999,9,999999999,0.0,999,999,99
3019,3,24,21,0,*?*?*?*?*?*?*?*?*?*?*?*?*?*?*?*?*?*?*?*?*?*?,9.4,9.4,100,100970,0,-0,320,0.0,-0.0,0.0,0,0,0,0,210,0.0,10,5,9999,99999,9,999999999,0.5,999,999,99
3019,3,24,22,0,*?*?*?*?*?*?*?*?*?*?*?*?*?*?*?*?*?*?*?*?*?*?,9.2,9.2,100,100970,0,-0,320,0.0,-0.0,0.0,0,0,0,0,230,0.0,10,5,9999,99999,9,999999999,0.9,999,999,99
3019,3,24,23,0,*?*?*?*?*?*?*?*?*?*?*?*?*?*?*?*?*?*?*?*?*?*?,9.5,9.6,100,100970,0,-0,321,0.0,-0.0,0.0,0,0,0,0,250,0.0,10,5,9999,99999,9,999999999,0.4,999,999,99
3019,3,24,24,0,*?*?*?*?*?*?*?*?*?*?*?*?*?*?*?*?*?*?*?*?*?*?,10.9,9.4,98,100970,0,-0,327,0.0,-0.0,0.0,0,0,0,0,330,0.0,10,5,9999,99999,9,999999999,0.0,999,999,99
3019,3,25,1,0,*?*?*?*?*?*?*?*?*?*?*?*?*?*?*?*?*?*?*?*?*?*?,10.0,8.9,93,100857,0,-0,323,0.0,-0.0,0.0,0,0,0,0,277,0.0,10,5,9999,99999,9,999999999,0.2,999,999,99
3019,3,25,2,0,*?*?*?*?*?*?*?*?*?*?*?*?*?*?*?*?*?*?*?*?*?*?,10.1,8.8,91,100857,0,-0,324,0.0,-0.0,0.0,0,0,0,0,283,0.0,10,5,9999,99999,9,999999999,1.1,999,999,99
3019,3,25,3,0,*?*?*?*?*?*?*?*?*?*?*?*?*?*?*?*?*?*?*?*?*?*?,10.5,8.3,86,100857,0,-0,326,0.0,-0.0,0.0,0,0,0,0,290,0.0,10,5,9999,99999,9,999999999,1.6,999,999,99
3019,3,25,4,0,*?*?*?*?*?*?*?*?*?*?*?*?*?*?*?*?*?*?*?*?*?*?,10.2,8.0,86,100857,0,-0,324,0.0,-0.0,0.0,0,0,0,0,297,0.0,10,5,9999,99999,9,999999999,1.6,999,999,99
3019,3,25,5,0,*?*?*?*?*?*?*?*?*?*?*?*?*?*?*?*?*?*?*?*?*?*?,10.1,8.1,87,100857,0,-0,324,0.0,-0.0,0.0,0,0,0,0,303,0.0,10,5,9999,99999,9,999999999,0.0,999,999,99
3019,3,25,6,0,*?*?*?*?*?*?*?*?*?*?*?*?*?*?*?*?*?*?*?*?*?*?,9.8,8.1,88,100857,70,1383,323,0.0,0.0,0.0,0,0,0,0,310,0.0,10,5,9999,99999,9,999999999,0.0,999,999,99
3019,3,25,7,0,*?*?*?*?*?*?*?*?*?*?*?*?*?*?*?*?*?*?*?*?*?*?,10.6,8.1,84,100857,290,1373,322,76.2,48.0,66.0,8357,3944,7481,1714,260,0.0,9,5,9999,99999,9,999999999,0.0,999,999,99
3019,3,25,8,0,*?*?*?*?*?*?*?*?*?*?*?*?*?*?*?*?*?*?*?*?*?*?,11.4,8.7,83,100857,494,1376,326,146.8,54.4,127.2,16116,5114,14357,3565,210,0.0,9,5,9999,99999,9,999999999,0.1,999,999,99
3019,3,25,9,0,*?*?*?*?*?*?*?*?*?*?*?*?*?*?*?*?*?*?*?*?*?*?,11.3,8.9,85,100857,665,1374,326,206.4,56.7,179.0,22704,5595,20174,5441,160,0.0,9,5,9999,99999,9,999999999,0.1,999,999,99
3019,3,25,10,0,*?*?*?*?*?*?*?*?*?*?*?*?*?*?*?*?*?*?*?*?*?*?,12.2,9.7,84,100857,794,1375,330,251.1,57.8,217.7,27656,5806,24538,7100,110,0.0,9,5,9999,99999,9,999999999,0.1,999,999,99
3019,3,25,11,0,*?*?*?*?*?*?*?*?*?*?*?*?*?*?*?*?*?*?*?*?*?*?,13.6,10.7,82,100857,871,1375,336,277.8,58.3,240.9,30623,5894,27147,8228,60,0.0,9,5,9999,99999,9,999999999,0.2,999,999,99
3019,3,25,12,0,*?*?*?*?*?*?*?*?*?*?*?*?*?*?*?*?*?*?*?*?*?*?,13.7,10.2,79,100857,891,1375,337,284.7,58.4,246.8,31386,5914,27818,8539,10,0.0,9,5,9999,99999,9,999999999,0.2,999,999,99
3019,3,25,13,0,*?*?*?*?*?*?*?*?*?*?*?*?*?*?*?*?*?*?*?*?*?*?,13.2,9.6,78,100857,852,1375,338,156.2,0.0,156.2,18633,0,18710,7357,10,0.0,10,5,9999,99999,9,999999999,0.0,999,999,99
3019,3,25,14,0,*?*?*?*?*?*?*?*?*?*?*?*?*?*?*?*?*?*?*?*?*?*?,13.7,9.7,76,100857,758,1376,337,238.5,57.6,206.8,26252,5757,23301,6605,10,0.0,9,5,9999,99999,9,999999999,0.0,999,999,99
3019,3,25,15,0,*?*?*?*?*?*?*?*?*?*?*?*?*?*?*?*?*?*?*?*?*?*?,13.4,9.9,79,100857,614,1375,339,108.6,0.0,108.6,12775,0,12818,4744,10,0.0,10,5,9999,99999,9,999999999,0.2,999,999,99
3019,3,25,16,0,*?*?*?*?*?*?*?*?*?*?*?*?*?*?*?*?*?*?*?*?*?*?,13.6,9.8,77,100857,431,1375,340,71.9,0.0,71.9,8397,0,8420,2949,10,0.0,10,5,9999,99999,9,999999999,0.1,999,999,99
3019,3,25,17,0,*?*?*?*?*?*?*?*?*?*?*?*?*?*?*?*?*?*?*?*?*?*?,13.3,9.1,75,100857,221,1376,339,29.9,0.0,29.9,3506,0,3511,1160,10,0.0,10,5,9999,99999,9,999999999,0.0,999,999,99
3019,3,25,18,0,*?*?*?*?*?*?*?*?*?*?*?*?*?*?*?*?*?*?*?*?*?*?,12.8,9.3,79,100857,0,-0,336,0.0,-0.0,0.0,0,0,0,0,10,0.0,10,5,9999,99999,9,999999999,0.0,999,999,99
3019,3,25,19,0,*?*?*?*?*?*?*?*?*?*?*?*?*?*?*?*?*?*?*?*?*?*?,12.1,8.7,79,100857,0,-0,333,0.0,-0.0,0.0,0,0,0,0,67,0.0,10,5,9999,99999,9,999999999,0.3,999,999,99
3019,3,25,20,0,*?*?*?*?*?*?*?*?*?*?*?*?*?*?*?*?*?*?*?*?*?*?,12.2,9.9,86,100857,0,-0,333,0.0,-0.0,0.0,0,0,0,0,123,0.0,10,5,9999,99999,9,999999999,0.7,999,999,99
3019,3,25,21,0,*?*?*?*?*?*?*?*?*?*?*?*?*?*?*?*?*?*?*?*?*?*?,11.1,8.5,84,100857,0,-0,328,0.0,-0.0,0.0,0,0,0,0,180,0.0,10,5,9999,99999,9,999999999,0.0,999,999,99
3019,3,25,22,0,*?*?*?*?*?*?*?*?*?*?*?*?*?*?*?*?*?*?*?*?*?*?,10.8,9.1,88,100857,0,-0,327,0.0,-0.0,0.0,0,0,0,0,237,0.0,10,5,9999,99999,9,999999999,0.0,999,999,99
3019,3,25,23,0,*?*?*?*?*?*?*?*?*?*?*?*?*?*?*?*?*?*?*?*?*?*?,10.3,9.2,92,100857,0,-0,325,0.0,-0.0,0.0,0,0,0,0,293,0.0,10,5,9999,99999,9,999999999,0.0,999,999,99
3019,3,25,24,0,*?*?*?*?*?*?*?*?*?*?*?*?*?*?*?*?*?*?*?*?*?*?,9.8,9.2,96,100857,0,-0,322,0.0,-0.0,0.0,0,0,0,0,270,0.0,10,5,9999,99999,9,999999999,0.2,999,999,99
3019,3,26,1,0,*?*?*?*?*?*?*?*?*?*?*?*?*?*?*?*?*?*?*?*?*?*?,7.7,6.9,93,101842,0,-0,313,0.0,-0.0,0.0,0,0,0,0,297,0.0,10,5,9999,99999,9,999999999,0.0,999,999,99
3019,3,26,2,0,*?*?*?*?*?*?*?*?*?*?*?*?*?*?*?*?*?*?*?*?*?*?,6.5,5.8,93,101842,0,-0,308,0.0,-0.0,0.0,0,0,0,0,243,0.0,10,5,9999,99999,9,999999999,0.0,999,999,99
3019,3,26,3,0,*?*?*?*?*?*?*?*?*?*?*?*?*?*?*?*?*?*?*?*?*?*?,6.5,6.4,98,101842,0,-0,308,0.0,-0.0,0.0,0,0,0,0,190,0.0,10,5,9999,99999,9,999999999,0.0,999,999,99
3019,3,26,4,0,*?*?*?*?*?*?*?*?*?*?*?*?*?*?*?*?*?*?*?*?*?*?,6.5,5.6,93,101842,0,-0,308,0.0,-0.0,0.0,0,0,0,0,137,0.0,10,5,9999,99999,9,999999999,0.0,999,999,99
3019,3,26,5,0,*?*?*?*?*?*?*?*?*?*?*?*?*?*?*?*?*?*?*?*?*?*?,6.2,5.8,96,101842,0,-0,299,0.0,-0.0,0.0,0,0,0,0,83,0.0,8,4,9999,99999,9,999999999,0.0,999,999,99
3019,3,26,6,0,*?*?*?*?*?*?*?*?*?*?*?*?*?*?*?*?*?*?*?*?*?*?,6.1,6.1,97,101842,78,1374,266,4.8,59.5,1.4,544,3432,265,59,30,0.0,0,0,9999,99999,9,999999999,0.0,999,999,99
3019,3,26,7,0,*?*?*?*?*?*?*?*?*?*?*?*?*?*?*?*?*?*?*?*?*?*?,6.1,6.1,98,101842,299,1376,266,157.0,505.7,47.1,16305,40232,7180,878,38,0.0,0,0,9999,99999,9,999999999,0.0,999,999,99
3019,3,26,8,0,*?*?*?*?*?*?*?*?*?*?*?*?*?*?*?*?*?*?*?*?*?*?,6.9,6.6,96,101842,502,1375,270,297.0,569.6,89.1,30810,52848,12765,1712,47,0.0,0,0,9999,99999,9,999999999,0.0,999,999,99
3019,3,26,9,0,*?*?*?*?*?*?*?*?*?*?*?*?*?*?*?*?*?*?*?*?*?*?,7.8,6.9,92,101842,673,1374,274,415.3,593.6,124.6,43254,58090,17124,2587,55,0.0,0,0,9999,99999,9,999999999,0.0,999,999,99
3019,3,26,10,0,*?*?*?*?*?*?*?*?*?*?*?*?*?*?*?*?*?*?*?*?*?*?,9.3,6.6,81,101842,801,1374,304,440.8,338.7,243.3,47399,35862,26976,5948,63,0.0,6,3,9999,99999,9,999999999,0.0,999,999,99
3019,3,26,11,0,*?*?*?*?*?*?*?*?*?*?*?*?*?*?*?*?*?*?*?*?*?*?,9.6,5.1,72,101842,878,1374,304,487.0,341.5,268.8,52554,36509,29559,7020,72,0.0,6,3,9999,99999,9,999999999,0.0,999,999,99
3019,3,26,12,0,*?*?*?*?*?*?*?*?*?*?*?*?*?*?*?*?*?*?*?*?*?*?,10.0,4.8,69,101842,897,1374,301,531.7,427.5,252.5,55963,44034,29295,6533,80,0.0,5,3,9999,99999,9,999999999,0.0,999,999,99
3019,3,26,13,0,*?*?*?*?*?*?*?*?*?*?*?*?*?*?*?*?*?*?*?*?*?*?,9.6,5.0,71,101842,858,1374,313,362.6,146.3,271.2,39704,15373,30278,7497,73,0.0,8,4,9999,99999,9,999999999,0.0,999,999,99
3019,3,26,14,0,*?*?*?*?*?*?*?*?*?*?*?*?*?*?*?*?*?*?*?*?*?*?,9.6,3.2,63,101842,764,1374,303,418.2,337.1,230.8,44886,35476,25694,5486,67,0.0,6,3,9999,99999,9,999999999,0.0,999,999,99
3019,3,26,15,0,*?*?*?*?*?*?*?*?*?*?*?*?*?*?*?*?*?*?*?*?*?*?,10.1,1.0,52,101842,620,1374,298,353.3,411.0,167.8,36840,40349,20402,3439,60,0.0,5,3,9999,99999,9,999999999,0.0,999,999,99
3019,3,26,16,0,*?*?*?*?*?*?*?*?*?*?*?*?*?*?*?*?*?*?*?*?*?*?,9.8,2.1,58,101842,437,1375,272,252.4,555.7,75.7,26165,49838,11036,1431,53,0.0,0,0,9999,99999,9,999999999,0.0,999,999,99
3019,3,26,17,0,*?*?*?*?*?*?*?*?*?*?*?*?*?*?*?*?*?*?*?*?*?*?,9.6,3.0,63,101842,227,1375,298,100.3,318.9,47.6,10565,21730,6423,850,47,0.0,5,3,9999,99999,9,999999999,0.0,999,999,99
3019,3,26,18,0,*?*?*?*?*?*?*?*?*?*?*?*?*?*?*?*?*?*?*?*?*?*?,9.1,3.2,66,101842,4,1280,320,0.0,0.0,0.0,0,0,0,0,40,0.0,10,5,9999,99999,9,999999999,0.0,999,999,99
3019,3,26,19,0,*?*?*?*?*?*?*?*?*?*?*?*?*?*?*?*?*?*?*?*?*?*?,8.0,3.9,74,101842,0,-0,315,0.0,-0.0,0.0,0,0,0,0,45,0.0,10,5,9999,99999,9,999999999,0.0,999,999,99
3019,3,26,20,0,*?*?*?*?*?*?*?*?*?*?*?*?*?*?*?*?*?*?*?*?*?*?,7.9,3.2,71,101842,0,-0,315,0.0,-0.0,0.0,0,0,0,0,50,0.0,10,5,9999,99999,9,999999999,0.0,999,999,99
3019,3,26,21,0,*?*?*?*?*?*?*?*?*?*?*?*?*?*?*?*?*?*?*?*?*?*?,7.7,4.6,79,101842,0,-0,314,0.0,-0.0,0.0,0,0,0,0,55,0.0,10,5,9999,99999,9,999999999,0.1,999,999,99
3019,3,26,22,0,*?*?*?*?*?*?*?*?*?*?*?*?*?*?*?*?*?*?*?*?*?*?,7.9,3.9,75,101842,0,-0,315,0.0,-0.0,0.0,0,0,0,0,60,0.0,10,5,9999,99999,9,999999999,0.5,999,999,99
3019,3,26,23,0,*?*?*?*?*?*?*?*?*?*?*?*?*?*?*?*?*?*?*?*?*?*?,7.1,4.5,82,101842,0,-0,311,0.0,-0.0,0.0,0,0,0,0,65,0.0,10,5,9999,99999,9,999999999,0.1,999,999,99
3019,3,26,24,0,*?*?*?*?*?*?*?*?*?*?*?*?*?*?*?*?*?*?*?*?*?*?,9.8,8.1,88,101842,0,-0,323,0.0,-0.0,0.0,0,0,0,0,350,0.0,10,5,9999,99999,9,999999999,0.0,999,999,99
3019,3,27,1,0,*?*?*?*?*?*?*?*?*?*?*?*?*?*?*?*?*?*?*?*?*?*?,4.8,4.3,97,101177,0,-0,301,0.0,-0.0,0.0,0,0,0,0,75,0.0,10,5,9999,99999,9,999999999,0.1,999,999,99
3019,3,27,2,0,*?*?*?*?*?*?*?*?*?*?*?*?*?*?*?*?*?*?*?*?*?*?,3.9,3.8,100,101177,0,-0,297,0.0,-0.0,0.0,0,0,0,0,80,0.0,10,5,9999,99999,9,999999999,0.7,999,999,99
3019,3,27,3,0,*?*?*?*?*?*?*?*?*?*?*?*?*?*?*?*?*?*?*?*?*?*?,3.7,3.6,100,101177,0,-0,296,0.0,-0.0,0.0,0,0,0,0,85,0.0,10,5,9999,99999,9,999999999,0.8,999,999,99
3019,3,27,4,0,*?*?*?*?*?*?*?*?*?*?*?*?*?*?*?*?*?*?*?*?*?*?,3.0,3.0,100,101177,0,-0,294,0.0,-0.0,0.0,0,0,0,0,90,0.0,10,5,9999,99999,9,999999999,0.0,999,999,99
3019,3,27,5,0,*?*?*?*?*?*?*?*?*?*?*?*?*?*?*?*?*?*?*?*?*?*?,2.4,2.3,100,101177,0,-0,291,0.0,-0.0,0.0,0,0,0,0,95,0.0,10,5,9999,99999,9,999999999,0.0,999,999,99
3019,3,27,6,0,*?*?*?*?*?*?*?*?*?*?*?*?*?*?*?*?*?*?*?*?*?*?,2.7,2.1,96,101177,86,1366,292,3.1,0.0,3.1,400,-0,400,126,100,0.0,10,5,9999,99999,9,999999999,0.0,999,999,99
3019,3,27,7,0,*?*?*?*?*?*?*?*?*?*?*?*?*?*?*?*?*?*?*?*?*?*?,3.0,3.0,100,101177,307,1374,294,47.2,0.0,47.2,5500,0,5512,1860,100,0.0,10,5,9999,99999,9,999999999,0.0,999,999,99
3019,3,27,8,0,*?*?*?*?*?*?*?*?*?*?*?*?*?*?*?*?*?*?*?*?*?*?,5.1,3.9,93,101177,509,1372,302,87.8,0.0,87.8,10273,0,10304,3697,100,0.0,10,5,9999,99999,9,999999999,0.0,999,999,99
3019,3,27,9,0,*?*?*?*?*?*?*?*?*?*?*?*?*?*?*?*?*?*?*?*?*?*?,7.1,5.5,90,101177,681,1374,311,122.0,0.0,122.0,14411,0,14463,5454,100,0.0,10,5,9999,99999,9,999999999,0.1,999,999,99
3019,3,27,10,0,*?*?*?*?*?*?*?*?*?*?*?*?*?*?*?*?*?*?*?*?*?*?,9.1,5.8,80,101177,809,1374,320,147.6,0.0,147.6,17570,0,17640,6870,100,0.0,10,5,9999,99999,9,999999999,0.0,999,999,99
3019,3,27,11,0,*?*?*?*?*?*?*?*?*?*?*?*?*?*?*?*?*?*?*?*?*?*?,11.0,6.4,74,101177,885,1374,328,162.9,0.0,162.9,19473,0,19556,7742,100,0.0,10,5,9999,99999,9,999999999,0.2,999,999,99
3019,3,27,12,0,*?*?*?*?*?*?*?*?*?*?*?*?*?*?*?*?*?*?*?*?*?*?,11.9,7.0,72,101177,904,1374,332,166.7,0.0,166.7,19952,0,20039,7963,100,0.0,10,5,9999,99999,9,999999999,0.5,999,999,99
3019,3,27,13,0,*?*?*?*?*?*?*?*?*?*?*?*?*?*?*?*?*?*?*?*?*?*?,11.8,7.1,74,101177,865,1374,332,158.9,0.0,158.9,18970,0,19049,7512,90,0.0,10,5,9999,99999,9,999999999,0.3,999,999,99
3019,3,27,14,0,*?*?*?*?*?*?*?*?*?*?*?*?*?*?*?*?*?*?*?*?*?*?,12.1,6.9,71,101177,770,1374,333,139.9,0.0,139.9,16611,0,16676,6435,80,0.0,10,5,9999,99999,9,999999999,0.0,999,999,99
3019,3,27,15,0,*?*?*?*?*?*?*?*?*?*?*?*?*?*?*?*?*?*?*?*?*?*?,11.9,6.2,69,101177,626,1373,333,111.1,0.0,111.1,13082,0,13127,4875,70,0.0,10,5,9999,99999,9,999999999,0.0,999,999,99
3019,3,27,16,0,*?*?*?*?*?*?*?*?*?*?*?*?*?*?*?*?*?*?*?*?*?*?,12.1,5.8,66,101177,443,1374,334,74.4,0.0,74.4,8691,0,8715,3064,60,0.0,10,5,9999,99999,9,999999999,0.1,999,999,99
3019,3,27,17,0,*?*?*?*?*?*?*?*?*?*?*?*?*?*?*?*?*?*?*?*?*?*?,11.6,6.7,72,101177,233,1374,331,32.4,0.0,32.4,3790,0,3796,1258,50,0.0,10,5,9999,99999,9,999999999,0.5,999,999,99
3019,3,27,18,0,*?*?*?*?*?*?*?*?*?*?*?*?*?*?*?*?*?*?*?*?*?*?,9.2,6.7,84,101177,11,1438,320,0.0,0.0,0.0,0,0,0,0,40,0.0,10,5,9999,99999,9,999999999,0.4,999,999,99
3019,3,27,19,0,*?*?*?*?*?*?*?*?*?*?*?*?*?*?*?*?*?*?*?*?*?*?,7.5,6.4,94,101177,0,-0,313,0.0,-0.0,0.0,0,0,0,0,43,0.0,10,5,9999,99999,9,999999999,0.3,999,999,99
3019,3,27,20,0,*?*?*?*?*?*?*?*?*?*?*?*?*?*?*?*?*?*?*?*?*?*?,6.9,6.4,97,101177,0,-0,310,0.0,-0.0,0.0,0,0,0,0,47,0.0,10,5,9999,99999,9,999999999,0.3,999,999,99
3019,3,27,21,0,*?*?*?*?*?*?*?*?*?*?*?*?*?*?*?*?*?*?*?*?*?*?,6.6,5.8,95,101177,0,-0,309,0.0,-0.0,0.0,0,0,0,0,50,0.0,10,5,9999,99999,9,999999999,0.3,999,999,99
3019,3,27,22,0,*?*?*?*?*?*?*?*?*?*?*?*?*?*?*?*?*?*?*?*?*?*?,5.0,4.8,100,101177,0,-0,302,0.0,-0.0,0.0,0,0,0,0,53,0.0,10,5,9999,99999,9,999999999,0.3,999,999,99
3019,3,27,23,0,*?*?*?*?*?*?*?*?*?*?*?*?*?*?*?*?*?*?*?*?*?*?,5.6,5.3,99,101177,0,-0,304,0.0,-0.0,0.0,0,0,0,0,57,0.0,10,5,9999,99999,9,999999999,0.3,999,999,99
3019,3,27,24,0,*?*?*?*?*?*?*?*?*?*?*?*?*?*?*?*?*?*?*?*?*?*?,6.2,4.3,89,101177,0,-0,307,0.0,-0.0,0.0,0,0,0,0,70,0.0,10,5,9999,99999,9,999999999,0.1,999,999,99
3019,3,28,1,0,*?*?*?*?*?*?*?*?*?*?*?*?*?*?*?*?*?*?*?*?*?*?,6.8,6.9,100,101263,0,-0,309,0.0,-0.0,0.0,0,0,0,0,60,0.0,10,5,9999,99999,9,999999999,0.2,999,999,99
3019,3,28,2,0,*?*?*?*?*?*?*?*?*?*?*?*?*?*?*?*?*?*?*?*?*?*?,7.1,7.1,100,101263,0,-0,311,0.0,-0.0,0.0,0,0,0,0,60,0.0,10,5,9999,99999,9,999999999,0.2,999,999,99
3019,3,28,3,0,*?*?*?*?*?*?*?*?*?*?*?*?*?*?*?*?*?*?*?*?*?*?,6.7,6.7,100,101263,0,-0,309,0.0,-0.0,0.0,0,0,0,0,60,0.0,10,5,9999,99999,9,999999999,0.4,999,999,99
3019,3,28,4,0,*?*?*?*?*?*?*?*?*?*?*?*?*?*?*?*?*?*?*?*?*?*?,6.2,6.2,100,101263,0,-0,307,0.0,-0.0,0.0,0,0,0,0,60,0.0,10,5,9999,99999,9,999999999,0.4,999,999,99
3019,3,28,5,0,*?*?*?*?*?*?*?*?*?*?*?*?*?*?*?*?*?*?*?*?*?*?,6.8,6.9,100,101263,0,-0,309,0.0,-0.0,0.0,0,0,0,0,60,0.0,10,5,9999,99999,9,999999999,0.4,999,999,99
3019,3,28,6,0,*?*?*?*?*?*?*?*?*?*?*?*?*?*?*?*?*?*?*?*?*?*?,7.3,7.3,100,101263,95,1375,311,4.8,0.0,4.8,604,-0,603,193,60,0.0,10,5,9999,99999,9,999999999,0.0,999,999,99
3019,3,28,7,0,*?*?*?*?*?*?*?*?*?*?*?*?*?*?*?*?*?*?*?*?*?*?,7.0,7.0,100,101263,315,1373,302,112.5,123.5,84.1,12264,10220,9712,1828,67,0.0,8,4,9999,99999,9,999999999,0.0,999,999,99
3019,3,28,8,0,*?*?*?*?*?*?*?*?*?*?*?*?*?*?*?*?*?*?*?*?*?*?,8.0,8.0,100,101263,517,1372,307,205.7,137.6,153.9,22397,13349,17479,3561,73,0.0,8,4,9999,99999,9,999999999,0.0,999,999,99
3019,3,28,9,0,*?*?*?*?*?*?*?*?*?*?*?*?*?*?*?*?*?*?*?*?*?*?,9.3,9.3,100,101263,688,1373,317,214.7,57.0,186.1,23616,5643,20978,5728,80,0.0,9,5,9999,99999,9,999999999,0.0,999,999,99
3019,3,28,10,0,*?*?*?*?*?*?*?*?*?*?*?*?*?*?*?*?*?*?*?*?*?*?,10.7,9.4,98,101263,816,1373,319,343.3,145.6,256.8,37559,15233,28723,6891,87,0.0,8,4,9999,99999,9,999999999,0.0,999,999,99
3019,3,28,11,0,*?*?*?*?*?*?*?*?*?*?*?*?*?*?*?*?*?*?*?*?*?*?,11.6,9.1,89,101263,891,1372,327,285.5,58.5,247.5,31469,5921,27888,8572,93,0.0,9,5,9999,99999,9,999999999,0.0,999,999,99
3019,3,28,12,0,*?*?*?*?*?*?*?*?*?*?*?*?*?*?*?*?*?*?*?*?*?*?,12.4,9.8,89,101263,910,1372,331,292.0,58.6,253.2,32197,5938,28528,8880,100,0.0,9,5,9999,99999,9,999999999,0.0,999,999,99
3019,3,28,13,0,*?*?*?*?*?*?*?*?*?*?*?*?*?*?*?*?*?*?*?*?*?*?,12.3,10.1,92,101263,871,1373,330,278.3,58.3,241.3,30673,5900,27189,8248,102,0.0,9,5,9999,99999,9,999999999,0.0,999,999,99
3019,3,28,14,0,*?*?*?*?*?*?*?*?*?*?*?*?*?*?*?*?*?*?*?*?*?*?,12.6,9.1,84,101263,776,1373,332,245.3,57.7,212.7,27005,5786,23963,6866,103,0.0,9,5,9999,99999,9,999999999,0.0,999,999,99
3019,3,28,15,0,*?*?*?*?*?*?*?*?*?*?*?*?*?*?*?*?*?*?*?*?*?*?,12.4,9.1,86,101263,632,1373,331,195.2,56.4,169.2,21459,5527,19075,5061,105,0.0,9,5,9999,99999,9,999999999,0.0,999,999,99
3019,3,28,16,0,*?*?*?*?*?*?*?*?*?*?*?*?*?*?*?*?*?*?*?*?*?*?,12.5,8.3,80,101263,449,1373,331,131.5,53.5,114.0,14430,4936,12864,3132,107,0.0,9,5,9999,99999,9,999999999,0.0,999,999,99
3019,3,28,17,0,*?*?*?*?*?*?*?*?*?*?*?*?*?*?*?*?*?*?*?*?*?*?,12.4,9.9,91,101263,239,1373,331,58.4,44.7,50.7,6458,3293,5973,1080,108,0.0,9,5,9999,99999,9,999999999,0.0,999,999,99
3019,3,28,18,0,*?*?*?*?*?*?*?*?*?*?*?*?*?*?*?*?*?*?*?*?*?*?,11.1,9.7,97,101263,17,1397,328,0.0,0.0,0.0,0,0,0,0,110,0.0,10,5,9999,99999,9,999999999,0.0,999,999,99
3019,3,28,19,0,*?*?*?*?*?*?*?*?*?*?*?*?*?*?*?*?*?*?*?*?*?*?,10.3,8.7,95,101263,0,-0,325,0.0,-0.0,0.0,0,0,0,0,113,0.0,10,5,9999,99999,9,999999999,0.0,999,999,99
3019,3,28,20,0,*?*?*?*?*?*?*?*?*?*?*?*?*?*?*?*?*?*?*?*?*?*?,9.3,8.5,100,101263,0,-0,320,0.0,-0.0,0.0,0,0,0,0,117,0.0,10,5,9999,99999,9,999999999,0.0,999,999,99
3019,3,28,21,0,*?*?*?*?*?*?*?*?*?*?*?*?*?*?*?*?*?*?*?*?*?*?,9.1,9.1,100,101263,0,-0,319,0.0,-0.0,0.0,0,0,0,0,120,0.0,10,5,9999,99999,9,999999999,0.0,999,999,99
3019,3,28,22,0,*?*?*?*?*?*?*?*?*?*?*?*?*?*?*?*?*?*?*?*?*?*?,8.3,8.3,100,101263,0,-0,316,0.0,-0.0,0.0,0,0,0,0,123,0.0,10,5,9999,99999,9,999999999,0.0,999,999,99
3019,3,28,23,0,*?*?*?*?*?*?*?*?*?*?*?*?*?*?*?*?*?*?*?*?*?*?,8.3,8.3,100,101263,0,-0,316,0.0,-0.0,0.0,0,0,0,0,127,0.0,10,5,9999,99999,9,999999999,0.0,999,999,99
3019,3,28,24,0,*?*?*?*?*?*?*?*?*?*?*?*?*?*?*?*?*?*?*?*?*?*?,6.2,6.2,100,101263,0,-0,307,0.0,-0.0,0.0,0,0,0,0,60,0.0,10,5,9999,99999,9,999999999,0.3,999,999,99
3019,3,29,1,0,*?*?*?*?*?*?*?*?*?*?*?*?*?*?*?*?*?*?*?*?*?*?,8.0,7.1,94,101105,0,-0,315,0.0,-0.0,0.0,0,0,0,0,120,0.0,10,5,9999,99999,9,999999999,0.4,999,999,99
3019,3,29,2,0,*?*?*?*?*?*?*?*?*?*?*?*?*?*?*?*?*?*?*?*?*?*?,7.9,6.7,93,101105,0,-0,314,0.0,-0.0,0.0,0,0,0,0,110,0.0,10,5,9999,99999,9,999999999,0.3,999,999,99
3019,3,29,3,0,*?*?*?*?*?*?*?*?*?*?*?*?*?*?*?*?*?*?*?*?*?*?,7.7,6.6,92,101105,0,-0,313,0.0,-0.0,0.0,0,0,0,0,100,0.0,10,5,9999,99999,9,999999999,0.0,999,999,99
3019,3,29,4,0,*?*?*?*?*?*?*?*?*?*?*?*?*?*?*?*?*?*?*?*?*?*?,7.5,6.1,90,101105,0,-0,313,0.0,-0.0,0.0,0,0,0,0,90,0.0,10,5,9999,99999,9,999999999,0.0,999,999,99
3019,3,29,5,0,*?*?*?*?*?*?*?*?*?*?*?*?*?*?*?*?*?*?*?*?*?*?,7.7,4.8,82,101105,0,-0,314,0.0,-0.0,0.0,0,0,0,0,80,0.0,10,5,9999,99999,9,999999999,0.0,999,999,99
3019,3,29,6,0,*?*?*?*?*?*?*?*?*?*?*?*?*?*?*?*?*?*?*?*?*?*?,7.9,5.8,87,101105,103,1370,314,6.5,0.0,6.5,802,-0,802,259,70,0.0,10,5,9999,99999,9,999999999,0.0,999,999,99
3019,3,29,7,0,*?*?*?*?*?*?*?*?*?*?*?*?*?*?*?*?*?*?*?*?*?*?,7.9,5.3,83,101105,323,1372,315,50.5,0.0,50.5,5885,0,5898,2000,80,0.0,10,5,9999,99999,9,999999999,0.0,999,999,99
3019,3,29,8,0,*?*?*?*?*?*?*?*?*?*?*?*?*?*?*?*?*?*?*?*?*?*?,8.2,5.5,83,101105,525,1372,316,91.0,0.0,91.0,10660,0,10693,3855,90,0.0,10,5,9999,99999,9,999999999,0.0,999,999,99
3019,3,29,9,0,*?*?*?*?*?*?*?*?*?*?*?*?*?*?*?*?*?*?*?*?*?*?,8.8,5.5,80,101105,695,1371,319,125.2,0.0,125.2,14793,0,14848,5621,100,0.0,10,5,9999,99999,9,999999999,0.0,999,999,99
3019,3,29,10,0,*?*?*?*?*?*?*?*?*?*?*?*?*?*?*?*?*?*?*?*?*?*?,8.8,4.3,73,101105,823,1372,319,150.7,0.0,150.7,17944,0,18017,7040,110,0.0,10,5,9999,99999,9,999999999,0.0,999,999,99
3019,3,29,11,0,*?*?*?*?*?*?*?*?*?*?*?*?*?*?*?*?*?*?*?*?*?*?,9.3,2.7,63,101105,898,1372,321,165.8,0.0,165.8,19837,0,19923,7908,120,0.0,10,5,9999,99999,9,999999999,0.0,999,999,99
3019,3,29,12,0,*?*?*?*?*?*?*?*?*?*?*?*?*?*?*?*?*?*?*?*?*?*?,9.0,3.0,67,101105,917,1372,320,169.5,0.0,169.5,20305,0,20393,8122,130,0.0,10,5,9999,99999,9,999999999,0.0,999,999,99
3019,3,29,13,0,*?*?*?*?*?*?*?*?*?*?*?*?*?*?*?*?*?*?*?*?*?*?,9.5,3.9,68,101105,877,1372,322,161.5,0.0,161.5,19305,0,19387,7663,127,0.0,10,5,9999,99999,9,999999999,0.0,999,999,99
3019,3,29,14,0,*?*?*?*?*?*?*?*?*?*?*?*?*?*?*?*?*?*?*?*?*?*?,9.5,4.3,70,101105,782,1372,322,142.5,0.0,142.5,16928,0,16995,6578,123,0.0,10,5,9999,99999,9,999999999,0.0,999,999,99
3019,3,29,15,0,*?*?*?*?*?*?*?*?*?*?*?*?*?*?*?*?*?*?*?*?*?*?,9.2,3.9,70,101105,638,1372,321,113.6,0.0,113.6,13386,0,13433,5006,120,0.0,10,5,9999,99999,9,999999999,0.0,999,999,99
3019,3,29,16,0,*?*?*?*?*?*?*?*?*?*?*?*?*?*?*?*?*?*?*?*?*?*?,9.0,4.3,73,101105,455,1373,320,76.9,0.0,76.9,8983,0,9008,3179,117,0.0,10,5,9999,99999,9,999999999,0.0,999,999,99
3019,3,29,17,0,*?*?*?*?*?*?*?*?*?*?*?*?*?*?*?*?*?*?*?*?*?*?,9.4,5.0,74,101105,245,1372,321,34.9,0.0,34.9,4073,0,4080,1355,113,0.0,10,5,9999,99999,9,999999999,0.0,999,999,99
3019,3,29,18,0,*?*?*?*?*?*?*?*?*?*?*?*?*?*?*?*?*?*?*?*?*?*?,9.1,2.9,65,101105,23,1380,320,0.0,0.0,0.0,0,0,0,0,110,0.0,10,5,9999,99999,9,999999999,0.1,999,999,99
3019,3,29,19,0,*?*?*?*?*?*?*?*?*?*?*?*?*?*?*?*?*?*?*?*?*?*?,8.5,2.7,67,101105,0,-0,318,0.0,-0.0,0.0,0,0,0,0,112,0.0,10,5,9999,99999,9,999999999,0.0,999,999,99
3019,3,29,20,0,*?*?*?*?*?*?*?*?*?*?*?*?*?*?*?*?*?*?*?*?*?*?,8.9,2.1,62,101105,0,-0,320,0.0,-0.0,0.0,0,0,0,0,113,0.0,10,5,9999,99999,9,999999999,0.0,999,999,99
3019,3,29,21,0,*?*?*?*?*?*?*?*?*?*?*?*?*?*?*?*?*?*?*?*?*?*?,8.6,3.6,71,101105,0,-0,318,0.0,-0.0,0.0,0,0,0,0,115,0.0,10,5,9999,99999,9,999999999,0.0,999,999,99
3019,3,29,22,0,*?*?*?*?*?*?*?*?*?*?*?*?*?*?*?*?*?*?*?*?*?*?,8.0,2.5,68,101105,0,-0,315,0.0,-0.0,0.0,0,0,0,0,117,0.0,10,5,9999,99999,9,999999999,0.0,999,999,99
3019,3,29,23,0,*?*?*?*?*?*?*?*?*?*?*?*?*?*?*?*?*?*?*?*?*?*?,7.5,3.9,79,101105,0,-0,313,0.0,-0.0,0.0,0,0,0,0,118,0.0,10,5,9999,99999,9,999999999,0.0,999,999,99
3019,3,29,24,0,*?*?*?*?*?*?*?*?*?*?*?*?*?*?*?*?*?*?*?*?*?*?,8.3,7.7,96,101105,0,-0,316,0.0,-0.0,0.0,0,0,0,0,130,0.0,10,5,9999,99999,9,999999999,0.0,999,999,99
3019,3,30,1,0,*?*?*?*?*?*?*?*?*?*?*?*?*?*?*?*?*?*?*?*?*?*?,5.1,2.3,82,101044,0,-0,303,0.0,-0.0,0.0,0,0,0,0,120,0.0,10,5,9999,99999,9,999999999,0.0,999,999,99
3019,3,30,2,0,*?*?*?*?*?*?*?*?*?*?*?*?*?*?*?*?*?*?*?*?*?*?,3.8,1.3,83,101044,0,-0,297,0.0,-0.0,0.0,0,0,0,0,120,0.0,10,5,9999,99999,9,999999999,0.0,999,999,99
3019,3,30,3,0,*?*?*?*?*?*?*?*?*?*?*?*?*?*?*?*?*?*?*?*?*?*?,4.7,2.7,87,101044,0,-0,301,0.0,-0.0,0.0,0,0,0,0,120,0.0,10,5,9999,99999,9,999999999,0.0,999,999,99
3019,3,30,4,0,*?*?*?*?*?*?*?*?*?*?*?*?*?*?*?*?*?*?*?*?*?*?,4.2,2.9,91,101044,0,-0,299,0.0,-0.0,0.0,0,0,0,0,120,0.0,10,5,9999,99999,9,999999999,0.0,999,999,99
3019,3,30,5,0,*?*?*?*?*?*?*?*?*?*?*?*?*?*?*?*?*?*?*?*?*?*?,3.8,2.3,89,101044,0,-0,297,0.0,-0.0,0.0,0,0,0,0,120,0.0,10,5,9999,99999,9,999999999,0.0,999,999,99
3019,3,30,6,0,*?*?*?*?*?*?*?*?*?*?*?*?*?*?*?*?*?*?*?*?*?*?,3.4,2.9,96,101044,111,1365,291,14.1,23.1,12.3,1630,1166,1532,254,120,0.0,9,5,9999,99999,9,999999999,0.0,999,999,99
3019,3,30,7,0,*?*?*?*?*?*?*?*?*?*?*?*?*?*?*?*?*?*?*?*?*?*?,4.6,3.6,93,101044,331,1371,296,90.6,49.9,78.6,9942,4270,8887,2064,122,0.0,9,5,9999,99999,9,999999999,0.0,999,999,99
3019,3,30,8,0,*?*?*?*?*?*?*?*?*?*?*?*?*?*?*?*?*?*?*?*?*?*?,5.9,4.1,88,101044,533,1372,297,213.2,138.3,159.4,23208,13510,18091,3711,123,0.0,8,4,9999,99999,9,999999999,0.0,999,999,99
3019,3,30,9,0,*?*?*?*?*?*?*?*?*?*?*?*?*?*?*?*?*?*?*?*?*?*?,7.1,2.9,75,101044,703,1371,302,291.7,143.4,218.2,31832,14744,24527,5476,125,0.0,8,4,9999,99999,9,999999999,0.0,999,999,99
3019,3,30,10,0,*?*?*?*?*?*?*?*?*?*?*?*?*?*?*?*?*?*?*?*?*?*?,9.1,4.8,74,101044,830,1372,311,350.2,145.8,262.0,38326,15285,29279,7103,127,0.0,8,4,9999,99999,9,999999999,0.0,999,999,99
3019,3,30,11,0,*?*?*?*?*?*?*?*?*?*?*?*?*?*?*?*?*?*?*?*?*?*?,10.2,5.0,70,101044,905,1371,316,384.9,147.0,287.9,42188,15510,32067,8272,128,0.0,8,4,9999,99999,9,999999999,0.0,999,999,99
3019,3,30,12,0,*?*?*?*?*?*?*?*?*?*?*?*?*?*?*?*?*?*?*?*?*?*?,10.7,4.8,67,101044,923,1371,318,393.3,147.2,294.2,43127,15557,32741,8587,130,0.0,8,4,9999,99999,9,999999999,0.0,999,999,99
3019,3,30,13,0,*?*?*?*?*?*?*?*?*?*?*?*?*?*?*?*?*?*?*?*?*?*?,10.7,3.8,62,101044,883,1371,323,282.9,58.4,245.3,31183,5913,27637,8454,132,0.0,9,5,9999,99999,9,999999999,0.0,999,999,99
3019,3,30,14,0,*?*?*?*?*?*?*?*?*?*?*?*?*?*?*?*?*?*?*?*?*?*?,10.9,2.1,55,101044,788,1371,324,249.7,57.8,216.5,27497,5804,24395,7040,133,0.0,9,5,9999,99999,9,999999999,0.0,999,999,99
3019,3,30,15,0,*?*?*?*?*?*?*?*?*?*?*?*?*?*?*?*?*?*?*?*?*?*?,10.5,2.7,58,101044,644,1372,322,199.5,56.5,173.0,21937,5555,19496,5204,135,0.0,9,5,9999,99999,9,999999999,0.0,999,999,99
3019,3,30,16,0,*?*?*?*?*?*?*?*?*?*?*?*?*?*?*?*?*?*?*?*?*?*?,10.7,0.8,51,101044,460,1370,323,135.7,53.7,117.7,14898,4990,13278,3248,137,0.0,9,5,9999,99999,9,999999999,0.0,999,999,99
3019,3,30,17,0,*?*?*?*?*?*?*?*?*?*?*?*?*?*?*?*?*?*?*?*?*?*?,10.1,0.4,51,101044,251,1372,320,62.7,45.6,54.4,6919,3437,6393,1162,138,0.0,9,5,9999,99999,9,999999999,0.0,999,999,99
3019,3,30,18,0,*?*?*?*?*?*?*?*?*?*?*?*?*?*?*?*?*?*?*?*?*?*?,9.2,3.0,66,101044,29,1370,321,0.0,0.0,0.0,0,0,0,0,140,0.0,10,5,9999,99999,9,999999999,0.1,999,999,99
3019,3,30,19,0,*?*?*?*?*?*?*?*?*?*?*?*?*?*?*?*?*?*?*?*?*?*?,8.0,2.9,70,101044,0,-0,315,0.0,-0.0,0.0,0,0,0,0,138,0.0,10,5,9999,99999,9,999999999,0.0,999,999,99
3019,3,30,20,0,*?*?*?*?*?*?*?*?*?*?*?*?*?*?*?*?*?*?*?*?*?*?,6.6,2.3,74,101044,0,-0,309,0.0,-0.0,0.0,0,0,0,0,137,0.0,10,5,9999,99999,9,999999999,0.0,999,999,99
3019,3,30,21,0,*?*?*?*?*?*?*?*?*?*?*?*?*?*?*?*?*?*?*?*?*?*?,6.4,2.9,78,101044,0,-0,308,0.0,-0.0,0.0,0,0,0,0,135,0.0,10,5,9999,99999,9,999999999,0.0,999,999,99
3019,3,30,22,0,*?*?*?*?*?*?*?*?*?*?*?*?*?*?*?*?*?*?*?*?*?*?,6.0,2.7,79,101044,0,-0,307,0.0,-0.0,0.0,0,0,0,0,133,0.0,10,5,9999,99999,9,999999999,0.0,999,999,99
3019,3,30,23,0,*?*?*?*?*?*?*?*?*?*?*?*?*?*?*?*?*?*?*?*?*?*?,5.8,3.0,83,101044,0,-0,306,0.0,-0.0,0.0,0,0,0,0,132,0.0,10,5,9999,99999,9,999999999,0.0,999,999,99
3019,3,30,24,0,*?*?*?*?*?*?*?*?*?*?*?*?*?*?*?*?*?*?*?*?*?*?,6.7,3.2,78,101044,0,-0,310,0.0,-0.0,0.0,0,0,0,0,120,0.0,10,5,9999,99999,9,999999999,0.0,999,999,99
3019,3,31,1,0,*?*?*?*?*?*?*?*?*?*?*?*?*?*?*?*?*?*?*?*?*?*?,5.7,3.6,87,101086,0,-0,305,0.0,-0.0,0.0,0,0,0,0,130,0.0,10,5,9999,99999,9,999999999,0.0,999,999,99
3019,3,31,2,0,*?*?*?*?*?*?*?*?*?*?*?*?*?*?*?*?*?*?*?*?*?*?,5.7,3.9,88,101086,0,-0,305,0.0,-0.0,0.0,0,0,0,0,130,0.0,10,5,9999,99999,9,999999999,0.0,999,999,99
3019,3,31,3,0,*?*?*?*?*?*?*?*?*?*?*?*?*?*?*?*?*?*?*?*?*?*?,5.7,3.8,88,101086,0,-0,305,0.0,-0.0,0.0,0,0,0,0,130,0.0,10,5,9999,99999,9,999999999,0.0,999,999,99
3019,3,31,4,0,*?*?*?*?*?*?*?*?*?*?*?*?*?*?*?*?*?*?*?*?*?*?,5.9,4.1,88,101086,0,-0,306,0.0,-0.0,0.0,0,0,0,0,130,0.0,10,5,9999,99999,9,999999999,0.0,999,999,99
3019,3,31,5,0,*?*?*?*?*?*?*?*?*?*?*?*?*?*?*?*?*?*?*?*?*?*?,6.0,4.1,89,101086,0,-0,306,0.0,-0.0,0.0,0,0,0,0,130,0.0,10,5,9999,99999,9,999999999,0.0,999,999,99
3019,3,31,6,0,*?*?*?*?*?*?*?*?*?*?*?*?*?*?*?*?*?*?*?*?*?*?,5.8,3.0,83,101086,120,1373,306,9.8,0.0,9.8,1193,-0,1193,388,130,0.0,10,5,9999,99999,9,999999999,0.0,999,999,99
3019,3,31,7,0,*?*?*?*?*?*?*?*?*?*?*?*?*?*?*?*?*?*?*?*?*?*?,5.6,2.3,80,101086,339,1370,295,123.9,126.2,92.6,13494,10743,10665,2026,133,0.0,8,4,9999,99999,9,999999999,0.0,999,999,99
3019,3,31,8,0,*?*?*?*?*?*?*?*?*?*?*?*?*?*?*?*?*?*?*?*?*?*?,6.1,2.3,78,101086,540,1369,288,284.2,322.9,156.9,30225,31763,17910,3296,137,0.0,6,3,9999,99999,9,999999999,0.0,999,999,99
3019,3,31,9,0,*?*?*?*?*?*?*?*?*?*?*?*?*?*?*?*?*?*?*?*?*?*?,6.5,2.5,76,101086,710,1370,299,295.2,143.6,220.8,32223,14784,24815,5566,140,0.0,8,4,9999,99999,9,999999999,0.0,999,999,99
3019,3,31,10,0,*?*?*?*?*?*?*?*?*?*?*?*?*?*?*?*?*?*?*?*?*?*?,7.8,1.3,63,101086,837,1371,310,266.9,58.1,231.4,29403,5865,26072,7747,143,0.0,9,5,9999,99999,9,999999999,0.0,999,999,99
3019,3,31,11,0,*?*?*?*?*?*?*?*?*?*?*?*?*?*?*?*?*?*?*?*?*?*?,8.2,2.5,67,101086,911,1370,297,508.8,342.7,280.9,54991,36760,30754,7608,147,0.0,6,3,9999,99999,9,999999999,0.0,999,999,99
3019,3,31,12,0,*?*?*?*?*?*?*?*?*?*?*?*?*?*?*?*?*?*?*?*?*?*?,8.3,4.5,77,101086,929,1370,303,468.5,246.6,301.2,50487,26474,32718,8393,150,0.0,7,4,9999,99999,9,999999999,0.0,999,999,99
3019,3,31,13,0,*?*?*?*?*?*?*?*?*?*?*?*?*?*?*?*?*?*?*?*?*?*?,8.4,4.6,77,101086,889,1370,299,495.3,342.0,273.4,53475,36608,30009,7240,155,0.0,6,3,9999,99999,9,999999999,0.0,999,999,99
3019,3,31,14,0,*?*?*?*?*?*?*?*?*?*?*?*?*?*?*?*?*?*?*?*?*?*?,8.4,4.8,79,101086,794,1371,295,466.4,422.8,221.6,48899,43071,26121,5149,160,0.0,5,3,9999,99999,9,999999999,0.0,999,999,99
3019,3,31,15,0,*?*?*?*?*?*?*?*?*?*?*?*?*?*?*?*?*?*?*?*?*?*?,8.2,4.3,77,101086,649,1369,284,395.5,531.6,143.6,42181,52822,18067,2928,165,0.0,3,2,9999,99999,9,999999999,0.0,999,999,99
3019,3,31,16,0,*?*?*?*?*?*?*?*?*?*?*?*?*?*?*?*?*?*?*?*?*?*?,8.2,6.6,90,101086,466,1369,287,270.4,506.1,98.1,28732,46559,12772,1837,170,0.0,3,2,9999,99999,9,999999999,0.0,999,999,99
3019,3,31,17,0,*?*?*?*?*?*?*?*?*?*?*?*?*?*?*?*?*?*?*?*?*?*?,8.4,6.6,89,101086,257,1372,284,128.3,459.9,42.1,13266,34459,6420,775,175,0.0,2,1,9999,99999,9,999999999,0.0,999,999,99
3019,3,31,18,0,*?*?*?*?*?*?*?*?*?*?*?*?*?*?*?*?*?*?*?*?*?*?,8.0,6.7,93,101086,35,1365,311,0.0,0.0,0.0,0,0,0,0,180,0.0,9,5,9999,99999,9,999999999,0.0,999,999,99
3019,3,31,19,0,*?*?*?*?*?*?*?*?*?*?*?*?*?*?*?*?*?*?*?*?*?*?,7.1,6.1,94,101086,0,-0,311,0.0,-0.0,0.0,0,0,0,0,168,0.0,10,5,9999,99999,9,999999999,0.0,999,999,99
3019,3,31,20,0,*?*?*?*?*?*?*?*?*?*?*?*?*?*?*?*?*?*?*?*?*?*?,6.8,6.7,100,101086,0,-0,309,0.0,-0.0,0.0,0,0,0,0,157,0.0,10,5,9999,99999,9,999999999,0.1,999,999,99
3019,3,31,21,0,*?*?*?*?*?*?*?*?*?*?*?*?*?*?*?*?*?*?*?*?*?*?,6.7,5.9,96,101086,0,-0,309,0.0,-0.0,0.0,0,0,0,0,145,0.0,10,5,9999,99999,9,999999999,0.0,999,999,99
3019,3,31,22,0,*?*?*?*?*?*?*?*?*?*?*?*?*?*?*?*?*?*?*?*?*?*?,6.9,6.2,95,101086,0,-0,310,0.0,-0.0,0.0,0,0,0,0,133,0.0,10,5,9999,99999,9,999999999,0.0,999,999,99
3019,3,31,23,0,*?*?*?*?*?*?*?*?*?*?*?*?*?*?*?*?*?*?*?*?*?*?,6.5,6.2,99,101086,0,-0,308,0.0,-0.0,0.0,0,0,0,0,122,0.0,10,5,9999,99999,9,999999999,0.0,999,999,99
3019,3,31,24,0,*?*?*?*?*?*?*?*?*?*?*?*?*?*?*?*?*?*?*?*?*?*?,5.6,3.4,86,101086,0,-0,305,0.0,-0.0,0.0,0,0,0,0,130,0.0,10,5,9999,99999,9,999999999,0.0,999,999,99
3019,4,1,1,0,*?*?*?*?*?*?*?*?*?*?*?*?*?*?*?*?*?*?*?*?*?*?,5.0,2.5,83,100940,0,-0,302,0.0,-0.0,0.0,0,0,0,0,107,0.0,10,5,9999,99999,9,999999999,0.0,999,999,99
3019,4,1,2,0,*?*?*?*?*?*?*?*?*?*?*?*?*?*?*?*?*?*?*?*?*?*?,4.1,0.4,76,100940,0,-0,299,0.0,-0.0,0.0,0,0,0,0,103,0.0,10,5,9999,99999,9,999999999,0.0,999,999,99
3019,4,1,3,0,*?*?*?*?*?*?*?*?*?*?*?*?*?*?*?*?*?*?*?*?*?*?,4.7,-0.6,66,100940,0,-0,301,0.0,-0.0,0.0,0,0,0,0,100,0.0,10,5,9999,99999,9,999999999,0.0,999,999,99
3019,4,1,4,0,*?*?*?*?*?*?*?*?*?*?*?*?*?*?*?*?*?*?*?*?*?*?,4.1,-1.1,67,100940,0,-0,299,0.0,-0.0,0.0,0,0,0,0,97,0.0,10,5,9999,99999,9,999999999,0.0,999,999,99
3019,4,1,5,0,*?*?*?*?*?*?*?*?*?*?*?*?*?*?*?*?*?*?*?*?*?*?,4.1,-0.2,73,100940,0,-0,299,0.0,-0.0,0.0,0,0,0,0,93,0.0,10,5,9999,99999,9,999999999,0.0,999,999,99
3019,4,1,6,0,*?*?*?*?*?*?*?*?*?*?*?*?*?*?*?*?*?*?*?*?*?*?,4.1,-0.6,69,100940,128,1370,294,19.9,28.4,17.3,2268,1536,2124,359,90,0.0,9,5,9999,99999,9,999999999,0.0,999,999,99
3019,4,1,7,0,*?*?*?*?*?*?*?*?*?*?*?*?*?*?*?*?*?*?*?*?*?*?,5.0,-0.2,67,100940,347,1370,297,96.3,50.6,83.5,10566,4383,9440,2205,90,0.0,9,5,9999,99999,9,999999999,0.0,999,999,99
3019,4,1,8,0,*?*?*?*?*?*?*?*?*?*?*?*?*?*?*?*?*?*?*?*?*?*?,6.0,-1.1,59,100940,548,1370,302,166.4,55.3,144.3,18280,5309,16267,4143,90,0.0,9,5,9999,99999,9,999999999,0.0,999,999,99
3019,4,1,9,0,*?*?*?*?*?*?*?*?*?*?*?*?*?*?*?*?*?*?*?*?*?*?,6.2,-1.3,57,100940,717,1369,303,225.5,57.2,195.5,24807,5699,22025,6112,90,0.0,9,5,9999,99999,9,999999999,0.0,999,999,99
3019,4,1,10,0,*?*?*?*?*?*?*?*?*?*?*?*?*?*?*?*?*?*?*?*?*?*?,7.3,-1.9,50,100940,843,1369,307,269.5,58.2,233.6,29686,5873,26319,7855,90,0.0,9,5,9999,99999,9,999999999,0.0,999,999,99
3019,4,1,11,0,*?*?*?*?*?*?*?*?*?*?*?*?*?*?*?*?*?*?*?*?*?*?,8.1,-1.9,47,100940,918,1370,311,295.4,58.6,256.1,32571,5947,28855,9039,90,0.0,9,5,9999,99999,9,999999999,0.0,999,999,99
3019,4,1,12,0,*?*?*?*?*?*?*?*?*?*?*?*?*?*?*?*?*?*?*?*?*?*?,8.3,-0.8,51,100940,935,1369,312,301.5,58.7,261.4,33253,5962,29453,9339,90,0.0,9,5,9999,99999,9,999999999,0.0,999,999,99
3019,4,1,13,0,*?*?*?*?*?*?*?*?*?*?*?*?*?*?*?*?*?*?*?*?*?*?,8.3,-1.3,50,100940,895,1369,312,287.4,58.5,249.2,31685,5926,28076,8660,90,0.0,9,5,9999,99999,9,999999999,0.0,999,999,99
3019,4,1,14,0,*?*?*?*?*?*?*?*?*?*?*?*?*?*?*?*?*?*?*?*?*?*?,8.1,-0.6,53,100940,799,1369,311,254.1,57.9,220.3,27981,5820,24819,7213,90,0.0,9,5,9999,99999,9,999999999,0.0,999,999,99
3019,4,1,15,0,*?*?*?*?*?*?*?*?*?*?*?*?*?*?*?*?*?*?*?*?*?*?,8.6,-0.6,51,100940,655,1369,319,117.3,0.0,117.3,13833,0,13882,5199,90,0.0,10,5,9999,99999,9,999999999,0.0,999,999,99
3019,4,1,16,0,*?*?*?*?*?*?*?*?*?*?*?*?*?*?*?*?*?*?*?*?*?*?,8.3,-0.6,52,100940,472,1369,317,80.5,0.0,80.5,9413,0,9440,3349,90,0.0,10,5,9999,99999,9,999999999,0.0,999,999,99
3019,4,1,17,0,*?*?*?*?*?*?*?*?*?*?*?*?*?*?*?*?*?*?*?*?*?*?,8.4,-1.3,49,100940,263,1371,318,38.5,0.0,38.5,4493,0,4502,1502,90,0.0,10,5,9999,99999,9,999999999,0.0,999,999,99
3019,4,1,18,0,*?*?*?*?*?*?*?*?*?*?*?*?*?*?*?*?*?*?*?*?*?*?,8.0,-1.1,52,100940,41,1362,316,0.0,0.0,0.0,0,0,0,0,90,0.0,10,5,9999,99999,9,999999999,0.0,999,999,99
3019,4,1,19,0,*?*?*?*?*?*?*?*?*?*?*?*?*?*?*?*?*?*?*?*?*?*?,6.9,1.0,65,100940,0,-0,311,0.0,-0.0,0.0,0,0,0,0,88,0.0,10,5,9999,99999,9,999999999,0.0,999,999,99
3019,4,1,20,0,*?*?*?*?*?*?*?*?*?*?*?*?*?*?*?*?*?*?*?*?*?*?,6.7,0.4,63,100940,0,-0,310,0.0,-0.0,0.0,0,0,0,0,87,0.0,10,5,9999,99999,9,999999999,0.0,999,999,99
3019,4,1,21,0,*?*?*?*?*?*?*?*?*?*?*?*?*?*?*?*?*?*?*?*?*?*?,5.5,0.2,68,100940,0,-0,305,0.0,-0.0,0.0,0,0,0,0,85,0.0,10,5,9999,99999,9,999999999,0.0,999,999,99
3019,4,1,22,0,*?*?*?*?*?*?*?*?*?*?*?*?*?*?*?*?*?*?*?*?*?*?,5.0,-0.2,68,100940,0,-0,303,0.0,-0.0,0.0,0,0,0,0,83,0.0,10,5,9999,99999,9,999999999,0.0,999,999,99
3019,4,1,23,0,*?*?*?*?*?*?*?*?*?*?*?*?*?*?*?*?*?*?*?*?*?*?,5.0,-0.8,64,100940,0,-0,303,0.0,-0.0,0.0,0,0,0,0,82,0.0,10,5,9999,99999,9,999999999,0.0,999,999,99
3019,4,1,24,0,*?*?*?*?*?*?*?*?*?*?*?*?*?*?*?*?*?*?*?*?*?*?,6.0,4.5,89,100940,0,-0,306,0.0,-0.0,0.0,0,0,0,0,110,0.0,10,5,9999,99999,9,999999999,0.0,999,999,99
3019,4,2,1,0,*?*?*?*?*?*?*?*?*?*?*?*?*?*?*?*?*?*?*?*?*?*?,4.1,0.4,77,101459,0,-0,299,0.0,-0.0,0.0,0,0,0,0,78,0.0,10,5,9999,99999,9,999999999,0.0,999,999,99
3019,4,2,2,0,*?*?*?*?*?*?*?*?*?*?*?*?*?*?*?*?*?*?*?*?*?*?,3.4,0.8,83,101459,0,-0,296,0.0,-0.0,0.0,0,0,0,0,77,0.0,10,5,9999,99999,9,999999999,0.0,999,999,99
3019,4,2,3,0,*?*?*?*?*?*?*?*?*?*?*?*?*?*?*?*?*?*?*?*?*?*?,3.3,-0.2,78,101459,0,-0,295,0.0,-0.0,0.0,0,0,0,0,75,0.0,10,5,9999,99999,9,999999999,0.0,999,999,99
3019,4,2,4,0,*?*?*?*?*?*?*?*?*?*?*?*?*?*?*?*?*?*?*?*?*?*?,2.9,-0.4,78,101459,0,-0,294,0.0,-0.0,0.0,0,0,0,0,73,0.0,10,5,9999,99999,9,999999999,0.0,999,999,99
3019,4,2,5,0,*?*?*?*?*?*?*?*?*?*?*?*?*?*?*?*?*?*?*?*?*?*?,2.9,0.2,82,101459,0,-0,294,0.0,-0.0,0.0,0,0,0,0,72,0.0,10,5,9999,99999,9,999999999,0.0,999,999,99
3019,4,2,6,0,*?*?*?*?*?*?*?*?*?*?*?*?*?*?*?*?*?*?*?*?*?*?,2.9,-0.0,82,101459,136,1367,289,22.8,30.5,19.8,2583,1705,2416,412,70,0.0,9,5,9999,99999,9,999999999,0.0,999,999,99
3019,4,2,7,0,*?*?*?*?*?*?*?*?*?*?*?*?*?*?*?*?*?*?*?*?*?*?,4.0,0.2,76,101459,355,1369,293,99.1,50.9,85.9,10875,4436,9714,2276,70,0.0,9,5,9999,99999,9,999999999,0.0,999,999,99
3019,4,2,8,0,*?*?*?*?*?*?*?*?*?*?*?*?*?*?*?*?*?*?*?*?*?*?,5.1,1.3,77,101459,555,1367,298,169.1,55.4,146.6,18581,5333,16532,4225,70,0.0,9,5,9999,99999,9,999999999,0.0,999,999,99
3019,4,2,9,0,*?*?*?*?*?*?*?*?*?*?*?*?*?*?*?*?*?*?*?*?*?*?,4.9,-0.4,68,101459,724,1368,297,228.1,57.3,197.8,25099,5712,22282,6208,70,0.0,9,5,9999,99999,9,999999999,0.0,999,999,99
3019,4,2,10,0,*?*?*?*?*?*?*?*?*?*?*?*?*?*?*?*?*?*?*?*?*?*?,5.6,-0.2,66,101459,850,1368,300,272.0,58.2,235.8,29967,5881,26566,7963,70,0.0,9,5,9999,99999,9,999999999,0.0,999,999,99
3019,4,2,11,0,*?*?*?*?*?*?*?*?*?*?*?*?*?*?*?*?*?*?*?*?*?*?,6.9,-0.6,59,101459,924,1368,306,297.8,58.7,258.2,32839,5953,29089,9154,70,0.0,9,5,9999,99999,9,999999999,0.0,999,999,99
3019,4,2,12,0,*?*?*?*?*?*?*?*?*?*?*?*?*?*?*?*?*?*?*?*?*?*?,6.8,-1.5,54,101459,942,1369,305,303.8,58.7,263.4,33510,5968,29679,9455,70,0.0,9,5,9999,99999,9,999999999,0.0,999,999,99
3019,4,2,13,0,*?*?*?*?*?*?*?*?*?*?*?*?*?*?*?*?*?*?*?*?*?*?,6.7,-2.4,51,101459,901,1369,305,289.7,58.5,251.1,31932,5932,28293,8764,68,0.0,9,5,9999,99999,9,999999999,0.0,999,999,99
3019,4,2,14,0,*?*?*?*?*?*?*?*?*?*?*?*?*?*?*?*?*?*?*?*?*?*?,6.7,-1.9,52,101459,805,1369,305,256.2,57.9,222.2,28219,5828,25030,7301,67,0.0,9,5,9999,99999,9,999999999,0.0,999,999,99
3019,4,2,15,0,*?*?*?*?*?*?*?*?*?*?*?*?*?*?*?*?*?*?*?*?*?*?,7.0,-2.9,48,101459,661,1369,306,205.9,56.7,178.5,22640,5594,20115,5418,65,0.0,9,5,9999,99999,9,999999999,0.0,999,999,99
3019,4,2,16,0,*?*?*?*?*?*?*?*?*?*?*?*?*?*?*?*?*?*?*?*?*?*?,7.2,-2.9,47,101459,478,1369,307,142.0,54.1,123.1,15591,5064,13890,3425,63,0.0,9,5,9999,99999,9,999999999,0.0,999,999,99
3019,4,2,17,0,*?*?*?*?*?*?*?*?*?*?*?*?*?*?*?*?*?*?*?*?*?*?,7.0,-6.0,37,101459,268,1366,306,69.0,46.8,59.8,7602,3638,7014,1284,62,0.0,9,5,9999,99999,9,999999999,0.0,999,999,99
3019,4,2,18,0,*?*?*?*?*?*?*?*?*?*?*?*?*?*?*?*?*?*?*?*?*?*?,6.8,-3.7,46,101459,47,1360,311,0.0,0.0,0.0,0,0,0,0,60,0.0,10,5,9999,99999,9,999999999,0.0,999,999,99
3019,4,2,19,0,*?*?*?*?*?*?*?*?*?*?*?*?*?*?*?*?*?*?*?*?*?*?,5.3,-1.5,61,101459,0,-0,304,0.0,-0.0,0.0,0,0,0,0,63,0.0,10,5,9999,99999,9,999999999,0.0,999,999,99
3019,4,2,20,0,*?*?*?*?*?*?*?*?*?*?*?*?*?*?*?*?*?*?*?*?*?*?,4.8,-1.9,60,101459,0,-0,302,0.0,-0.0,0.0,0,0,0,0,67,0.0,10,5,9999,99999,9,999999999,0.0,999,999,99
3019,4,2,21,0,*?*?*?*?*?*?*?*?*?*?*?*?*?*?*?*?*?*?*?*?*?*?,4.3,-1.7,64,101459,0,-0,300,0.0,-0.0,0.0,0,0,0,0,70,0.0,10,5,9999,99999,9,999999999,0.0,999,999,99
3019,4,2,22,0,*?*?*?*?*?*?*?*?*?*?*?*?*?*?*?*?*?*?*?*?*?*?,4.2,-2.4,61,101459,0,-0,300,0.0,-0.0,0.0,0,0,0,0,73,0.0,10,5,9999,99999,9,999999999,0.0,999,999,99
3019,4,2,23,0,*?*?*?*?*?*?*?*?*?*?*?*?*?*?*?*?*?*?*?*?*?*?,4.6,-1.9,62,101459,0,-0,301,0.0,-0.0,0.0,0,0,0,0,77,0.0,10,5,9999,99999,9,999999999,0.0,999,999,99
3019,4,2,24,0,*?*?*?*?*?*?*?*?*?*?*?*?*?*?*?*?*?*?*?*?*?*?,5.1,-0.2,68,101459,0,-0,303,0.0,-0.0,0.0,0,0,0,0,80,0.0,10,5,9999,99999,9,999999999,0.0,999,999,99
3019,4,3,1,0,*?*?*?*?*?*?*?*?*?*?*?*?*?*?*?*?*?*?*?*?*?*?,5.1,0.2,71,101773,0,-0,303,0.0,-0.0,0.0,0,0,0,0,75,0.0,10,5,9999,99999,9,999999999,0.0,999,999,99
3019,4,3,2,0,*?*?*?*?*?*?*?*?*?*?*?*?*?*?*?*?*?*?*?*?*?*?,5.2,1.3,75,101773,0,-0,303,0.0,-0.0,0.0,0,0,0,0,70,0.0,10,5,9999,99999,9,999999999,0.0,999,999,99
3019,4,3,3,0,*?*?*?*?*?*?*?*?*?*?*?*?*?*?*?*?*?*?*?*?*?*?,4.8,1.3,78,101773,0,-0,302,0.0,-0.0,0.0,0,0,0,0,65,0.0,10,5,9999,99999,9,999999999,0.0,999,999,99
3019,4,3,4,0,*?*?*?*?*?*?*?*?*?*?*?*?*?*?*?*?*?*?*?*?*?*?,4.8,1.3,77,101773,0,-0,302,0.0,-0.0,0.0,0,0,0,0,60,0.0,10,5,9999,99999,9,999999999,0.0,999,999,99
3019,4,3,5,0,*?*?*?*?*?*?*?*?*?*?*?*?*?*?*?*?*?*?*?*?*?*?,4.7,1.3,78,101773,0,-0,301,0.0,-0.0,0.0,0,0,0,0,55,0.0,10,5,9999,99999,9,999999999,0.0,999,999,99
3019,4,3,6,0,*?*?*?*?*?*?*?*?*?*?*?*?*?*?*?*?*?*?*?*?*?*?,4.7,1.9,81,101773,144,1365,296,25.7,32.4,22.3,2895,1865,2705,464,50,0.0,9,5,9999,99999,9,999999999,0.0,999,999,99
3019,4,3,7,0,*?*?*?*?*?*?*?*?*?*?*?*?*?*?*?*?*?*?*?*?*?*?,5.3,2.3,81,101773,363,1369,294,135.1,128.4,101.0,14705,11212,11602,2225,52,0.0,8,4,9999,99999,9,999999999,0.0,999,999,99
3019,4,3,8,0,*?*?*?*?*?*?*?*?*?*?*?*?*?*?*?*?*?*?*?*?*?*?,5.8,1.7,75,101773,563,1368,296,227.7,139.4,170.3,24796,13799,19286,4013,53,0.0,8,4,9999,99999,9,999999999,0.0,999,999,99
3019,4,3,9,0,*?*?*?*?*?*?*?*?*?*?*?*?*?*?*?*?*?*?*?*?*?*?,7.3,1.9,68,101773,732,1369,302,305.7,144.1,228.7,33380,14896,25667,5835,55,0.0,8,4,9999,99999,9,999999999,0.0,999,999,99
3019,4,3,10,0,*?*?*?*?*?*?*?*?*?*?*?*?*?*?*?*?*?*?*?*?*?*?,7.8,1.9,65,101773,857,1368,310,274.5,58.3,238.0,30245,5889,26810,8073,57,0.0,9,5,9999,99999,9,999999999,0.0,999,999,99
3019,4,3,11,0,*?*?*?*?*?*?*?*?*?*?*?*?*?*?*?*?*?*?*?*?*?*?,8.6,0.6,58,101773,931,1369,308,397.8,147.4,297.5,43624,15580,33096,8762,58,0.0,8,4,9999,99999,9,999999999,0.0,999,999,99
3019,4,3,12,0,*?*?*?*?*?*?*?*?*?*?*?*?*?*?*?*?*?*?*?*?*?*?,9.0,2.3,62,101773,948,1369,315,306.1,58.8,265.4,33765,5973,29903,9571,60,0.0,9,5,9999,99999,9,999999999,0.0,999,999,99
3019,4,3,13,0,*?*?*?*?*?*?*?*?*?*?*?*?*?*?*?*?*?*?*?*?*?*?,9.3,2.3,62,101773,907,1368,316,291.9,58.6,253.0,32177,5938,28508,8867,58,0.0,9,5,9999,99999,9,999999999,0.0,999,999,99
3019,4,3,14,0,*?*?*?*?*?*?*?*?*?*?*?*?*?*?*?*?*?*?*?*?*?*?,9.3,2.5,63,101773,811,1368,316,258.4,58.0,224.0,28456,5836,25237,7387,57,0.0,9,5,9999,99999,9,999999999,0.0,999,999,99
3019,4,3,15,0,*?*?*?*?*?*?*?*?*?*?*?*?*?*?*?*?*?*?*?*?*?*?,9.2,3.4,67,101773,666,1367,316,208.0,56.8,180.3,22870,5607,20317,5489,55,0.0,9,5,9999,99999,9,999999999,0.0,999,999,99
3019,4,3,16,0,*?*?*?*?*?*?*?*?*?*?*?*?*?*?*?*?*?*?*?*?*?*?,9.2,3.6,68,101773,483,1367,316,144.1,54.2,124.9,15818,5088,14090,3483,53,0.0,9,5,9999,99999,9,999999999,0.0,999,999,99
3019,4,3,17,0,*?*?*?*?*?*?*?*?*?*?*?*?*?*?*?*?*?*?*?*?*?*?,9.2,4.1,70,101773,274,1367,316,71.1,47.1,61.6,7828,3701,7219,1325,52,0.0,9,5,9999,99999,9,999999999,0.0,999,999,99
3019,4,3,18,0,*?*?*?*?*?*?*?*?*?*?*?*?*?*?*?*?*?*?*?*?*?*?,8.6,5.1,78,101773,53,1359,313,0.0,0.0,0.0,0,0,0,0,50,0.0,9,5,9999,99999,9,999999999,0.0,999,999,99
3019,4,3,19,0,*?*?*?*?*?*?*?*?*?*?*?*?*?*?*?*?*?*?*?*?*?*?,7.5,4.5,80,101773,0,-0,313,0.0,-0.0,0.0,0,0,0,0,52,0.0,10,5,9999,99999,9,999999999,0.0,999,999,99
3019,4,3,20,0,*?*?*?*?*?*?*?*?*?*?*?*?*?*?*?*?*?*?*?*?*?*?,6.9,4.8,86,101773,0,-0,310,0.0,-0.0,0.0,0,0,0,0,53,0.0,10,5,9999,99999,9,999999999,0.0,999,999,99
3019,4,3,21,0,*?*?*?*?*?*?*?*?*?*?*?*?*?*?*?*?*?*?*?*?*?*?,6.5,3.4,80,101773,0,-0,309,0.0,-0.0,0.0,0,0,0,0,55,0.0,10,5,9999,99999,9,999999999,0.0,999,999,99
3019,4,3,22,0,*?*?*?*?*?*?*?*?*?*?*?*?*?*?*?*?*?*?*?*?*?*?,5.6,2.9,82,101773,0,-0,305,0.0,-0.0,0.0,0,0,0,0,57,0.0,10,5,9999,99999,9,999999999,0.0,999,999,99
3019,4,3,23,0,*?*?*?*?*?*?*?*?*?*?*?*?*?*?*?*?*?*?*?*?*?*?,5.9,3.0,81,101773,0,-0,306,0.0,-0.0,0.0,0,0,0,0,58,0.0,10,5,9999,99999,9,999999999,0.0,999,999,99
3019,4,3,24,0,*?*?*?*?*?*?*?*?*?*?*?*?*?*?*?*?*?*?*?*?*?*?,5.0,-0.8,65,101773,0,-0,303,0.0,-0.0,0.0,0,0,0,0,80,0.0,10,5,9999,99999,9,999999999,0.0,999,999,99
3019,4,4,1,0,*?*?*?*?*?*?*?*?*?*?*?*?*?*?*?*?*?*?*?*?*?*?,5.4,2.1,79,101590,0,-0,304,0.0,-0.0,0.0,0,0,0,0,58,0.0,10,5,9999,99999,9,999999999,0.0,999,999,99
3019,4,4,2,0,*?*?*?*?*?*?*?*?*?*?*?*?*?*?*?*?*?*?*?*?*?*?,4.8,1.7,81,101590,0,-0,301,0.0,-0.0,0.0,0,0,0,0,57,0.0,10,5,9999,99999,9,999999999,0.0,999,999,99
3019,4,4,3,0,*?*?*?*?*?*?*?*?*?*?*?*?*?*?*?*?*?*?*?*?*?*?,5.1,2.3,82,101590,0,-0,303,0.0,-0.0,0.0,0,0,0,0,55,0.0,10,5,9999,99999,9,999999999,0.0,999,999,99
3019,4,4,4,0,*?*?*?*?*?*?*?*?*?*?*?*?*?*?*?*?*?*?*?*?*?*?,5.1,2.1,81,101590,0,-0,303,0.0,-0.0,0.0,0,0,0,0,53,0.0,10,5,9999,99999,9,999999999,0.0,999,999,99
3019,4,4,5,0,*?*?*?*?*?*?*?*?*?*?*?*?*?*?*?*?*?*?*?*?*?*?,4.9,1.9,82,101590,0,-0,292,0.0,-0.0,0.0,0,0,0,0,52,0.0,8,4,9999,99999,9,999999999,0.0,999,999,99
3019,4,4,6,0,*?*?*?*?*?*?*?*?*?*?*?*?*?*?*?*?*?*?*?*?*?*?,4.7,1.3,79,101590,152,1364,296,28.5,34.1,24.7,3205,2017,2991,517,50,0.0,9,5,9999,99999,9,999999999,0.0,999,999,99
3019,4,4,7,0,*?*?*?*?*?*?*?*?*?*?*?*?*?*?*?*?*?*?*?*?*?*?,5.4,2.1,80,101590,370,1366,294,138.7,129.0,103.8,15103,11356,11908,2291,50,0.0,8,4,9999,99999,9,999999999,0.0,999,999,99
3019,4,4,8,0,*?*?*?*?*?*?*?*?*?*?*?*?*?*?*?*?*?*?*?*?*?*?,6.2,2.1,75,101590,570,1366,298,231.3,139.7,173.0,25184,13864,19578,4089,50,0.0,8,4,9999,99999,9,999999999,0.0,999,999,99
3019,4,4,9,0,*?*?*?*?*?*?*?*?*?*?*?*?*?*?*?*?*?*?*?*?*?*?,7.1,0.4,63,101590,739,1368,306,233.3,57.4,202.3,25675,5736,22790,6401,50,0.0,9,5,9999,99999,9,999999999,0.0,999,999,99
3019,4,4,10,0,*?*?*?*?*?*?*?*?*?*?*?*?*?*?*?*?*?*?*?*?*?*?,8.0,0.4,59,101590,864,1368,310,277.0,58.3,240.1,30521,5897,27053,8182,50,0.0,9,5,9999,99999,9,999999999,0.0,999,999,99
3019,4,4,11,0,*?*?*?*?*?*?*?*?*?*?*?*?*?*?*?*?*?*?*?*?*?*?,8.3,-0.4,54,101590,937,1367,312,302.6,58.7,262.3,33369,5965,29554,9389,50,0.0,9,5,9999,99999,9,999999999,0.0,999,999,99
3019,4,4,12,0,*?*?*?*?*?*?*?*?*?*?*?*?*?*?*?*?*?*?*?*?*?*?,7.8,-0.0,58,101590,953,1366,310,308.4,58.8,267.4,34017,5979,30122,9684,50,0.0,9,5,9999,99999,9,999999999,0.0,999,999,99
3019,4,4,13,0,*?*?*?*?*?*?*?*?*?*?*?*?*?*?*?*?*?*?*?*?*?*?,8.4,-0.8,52,101590,912,1367,312,294.0,58.6,254.9,32419,5944,28720,8970,50,0.0,9,5,9999,99999,9,999999999,0.0,999,999,99
3019,4,4,14,0,*?*?*?*?*?*?*?*?*?*?*?*?*?*?*?*?*?*?*?*?*?*?,8.0,-0.0,57,101590,816,1367,310,260.5,58.0,225.8,28690,5844,25442,7473,50,0.0,9,5,9999,99999,9,999999999,0.0,999,999,99
3019,4,4,15,0,*?*?*?*?*?*?*?*?*?*?*?*?*?*?*?*?*?*?*?*?*?*?,7.9,-0.4,55,101590,672,1367,315,120.9,0.0,120.9,14270,0,14322,5389,50,0.0,10,5,9999,99999,9,999999999,0.0,999,999,99
3019,4,4,16,0,*?*?*?*?*?*?*?*?*?*?*?*?*?*?*?*?*?*?*?*?*?*?,8.1,-1.7,49,101590,489,1367,311,146.1,54.3,126.7,16044,5110,14290,3542,50,0.0,9,5,9999,99999,9,999999999,0.0,999,999,99
3019,4,4,17,0,*?*?*?*?*?*?*?*?*?*?*?*?*?*?*?*?*?*?*?*?*?*?,8.5,-1.5,49,101590,280,1367,313,73.1,47.5,63.4,8053,3763,7423,1365,50,0.0,9,5,9999,99999,9,999999999,0.0,999,999,99
3019,4,4,18,0,*?*?*?*?*?*?*?*?*?*?*?*?*?*?*?*?*?*?*?*?*?*?,7.1,-1.1,56,101590,59,1359,306,0.0,0.0,0.0,0,0,0,0,50,0.0,9,5,9999,99999,9,999999999,0.0,999,999,99
3019,4,4,19,0,*?*?*?*?*?*?*?*?*?*?*?*?*?*?*?*?*?*?*?*?*?*?,6.8,-0.0,62,101590,0,-0,311,0.0,-0.0,0.0,0,0,0,0,48,0.0,10,5,9999,99999,9,999999999,0.0,999,999,99
3019,4,4,20,0,*?*?*?*?*?*?*?*?*?*?*?*?*?*?*?*?*?*?*?*?*?*?,6.4,-0.8,59,101590,0,-0,309,0.0,-0.0,0.0,0,0,0,0,47,0.0,10,5,9999,99999,9,999999999,0.0,999,999,99
3019,4,4,21,0,*?*?*?*?*?*?*?*?*?*?*?*?*?*?*?*?*?*?*?*?*?*?,6.4,0.2,65,101590,0,-0,309,0.0,-0.0,0.0,0,0,0,0,45,0.0,10,5,9999,99999,9,999999999,0.0,999,999,99
3019,4,4,22,0,*?*?*?*?*?*?*?*?*?*?*?*?*?*?*?*?*?*?*?*?*?*?,6.3,1.0,70,101590,0,-0,308,0.0,-0.0,0.0,0,0,0,0,43,0.0,10,5,9999,99999,9,999999999,0.0,999,999,99
3019,4,4,23,0,*?*?*?*?*?*?*?*?*?*?*?*?*?*?*?*?*?*?*?*?*?*?,5.9,2.9,81,101590,0,-0,306,0.0,-0.0,0.0,0,0,0,0,42,0.0,10,5,9999,99999,9,999999999,0.0,999,999,99
3019,4,4,24,0,*?*?*?*?*?*?*?*?*?*?*?*?*?*?*?*?*?*?*?*?*?*?,6.3,2.5,77,101590,0,-0,308,0.0,-0.0,0.0,0,0,0,0,60,0.0,10,5,9999,99999,9,999999999,0.0,999,999,99
3019,4,5,1,0,*?*?*?*?*?*?*?*?*?*?*?*?*?*?*?*?*?*?*?*?*?*?,5.2,3.6,89,101776,0,-0,303,0.0,-0.0,0.0,0,0,0,0,40,0.0,10,5,9999,99999,9,999999999,0.0,999,999,99
3019,4,5,2,0,*?*?*?*?*?*?*?*?*?*?*?*?*?*?*?*?*?*?*?*?*?*?,4.9,3.9,93,101776,0,-0,302,0.0,-0.0,0.0,0,0,0,0,40,0.0,10,5,9999,99999,9,999999999,0.0,999,999,99
3019,4,5,3,0,*?*?*?*?*?*?*?*?*?*?*?*?*?*?*?*?*?*?*?*?*?*?,4.9,3.2,88,101776,0,-0,302,0.0,-0.0,0.0,0,0,0,0,40,0.0,10,5,9999,99999,9,999999999,0.0,999,999,99
3019,4,5,4,0,*?*?*?*?*?*?*?*?*?*?*?*?*?*?*?*?*?*?*?*?*?*?,4.8,2.9,86,101776,0,-0,301,0.0,-0.0,0.0,0,0,0,0,40,0.0,10,5,9999,99999,9,999999999,0.0,999,999,99
3019,4,5,5,0,*?*?*?*?*?*?*?*?*?*?*?*?*?*?*?*?*?*?*?*?*?*?,4.7,2.1,83,101776,0,-0,291,0.0,-0.0,0.0,0,0,0,0,40,0.0,8,4,9999,99999,9,999999999,0.0,999,999,99
3019,4,5,6,0,*?*?*?*?*?*?*?*?*?*?*?*?*?*?*?*?*?*?*?*?*?*?,4.6,1.9,82,101776,160,1363,291,41.6,89.2,31.1,4483,4828,3868,545,40,0.0,8,4,9999,99999,9,999999999,0.0,999,999,99
3019,4,5,7,0,*?*?*?*?*?*?*?*?*?*?*?*?*?*?*?*?*?*?*?*?*?*?,5.5,2.7,81,101776,378,1366,290,168.3,217.1,108.2,17760,18942,12562,2152,42,0.0,7,4,9999,99999,9,999999999,0.0,999,999,99
3019,4,5,8,0,*?*?*?*?*?*?*?*?*?*?*?*?*?*?*?*?*?*?*?*?*?*?,6.4,3.4,80,101776,578,1367,299,234.8,140.0,175.6,25573,13928,19870,4164,43,0.0,8,4,9999,99999,9,999999999,0.0,999,999,99
3019,4,5,9,0,*?*?*?*?*?*?*?*?*?*?*?*?*?*?*?*?*?*?*?*?*?*?,7.5,2.1,68,101776,745,1366,298,369.3,241.7,237.5,39449,25354,26294,5652,45,0.0,7,4,9999,99999,9,999999999,0.0,999,999,99
3019,4,5,10,0,*?*?*?*?*?*?*?*?*?*?*?*?*?*?*?*?*?*?*?*?*?*?,8.3,1.0,60,101776,870,1366,301,437.5,245.3,281.3,47010,26195,30729,7402,47,0.0,7,4,9999,99999,9,999999999,0.0,999,999,99
3019,4,5,11,0,*?*?*?*?*?*?*?*?*?*?*?*?*?*?*?*?*?*?*?*?*?*?,8.5,1.3,60,101776,943,1366,302,477.5,247.0,307.0,51485,26544,33275,8719,48,0.0,7,4,9999,99999,9,999999999,0.0,999,999,99
3019,4,5,12,0,*?*?*?*?*?*?*?*?*?*?*?*?*?*?*?*?*?*?*?*?*?*?,9.2,1.3,57,101776,959,1366,311,411.6,147.7,307.9,45166,15648,34196,9330,50,0.0,8,4,9999,99999,9,999999999,0.0,999,999,99
3019,4,5,13,0,*?*?*?*?*?*?*?*?*?*?*?*?*?*?*?*?*?*?*?*?*?*?,9.3,1.9,60,101776,918,1366,316,296.2,58.6,256.8,32658,5950,28930,9073,47,0.0,9,5,9999,99999,9,999999999,0.0,999,999,99
3019,4,5,14,0,*?*?*?*?*?*?*?*?*?*?*?*?*?*?*?*?*?*?*?*?*?*?,8.8,0.4,55,101776,822,1367,314,262.6,58.1,227.7,28922,5851,25646,7560,43,0.0,9,5,9999,99999,9,999999999,0.0,999,999,99
3019,4,5,15,0,*?*?*?*?*?*?*?*?*?*?*?*?*?*?*?*?*?*?*?*?*?*?,9.2,0.6,55,101776,677,1366,316,212.1,56.9,183.9,23325,5630,20718,5631,40,0.0,9,5,9999,99999,9,999999999,0.0,999,999,99
3019,4,5,16,0,*?*?*?*?*?*?*?*?*?*?*?*?*?*?*?*?*?*?*?*?*?*?,8.8,1.3,59,101776,495,1368,304,232.0,228.8,149.2,24541,21959,17024,3108,37,0.0,7,4,9999,99999,9,999999999,0.0,999,999,99
3019,4,5,17,0,*?*?*?*?*?*?*?*?*?*?*?*?*?*?*?*?*?*?*?*?*?*?,8.8,1.5,59,101776,286,1368,304,117.7,201.0,75.7,12446,15406,8953,1448,33,0.0,7,4,9999,99999,9,999999999,0.0,999,999,99
3019,4,5,18,0,*?*?*?*?*?*?*?*?*?*?*?*?*?*?*?*?*?*?*?*?*?*?,8.3,2.3,66,101776,65,1360,307,0.0,0.0,0.0,0,0,0,0,30,0.0,8,4,9999,99999,9,999999999,0.0,999,999,99
3019,4,5,19,0,*?*?*?*?*?*?*?*?*?*?*?*?*?*?*?*?*?*?*?*?*?*?,7.7,2.1,67,101776,0,-0,314,0.0,-0.0,0.0,0,0,0,0,33,0.0,10,5,9999,99999,9,999999999,0.0,999,999,99
3019,4,5,20,0,*?*?*?*?*?*?*?*?*?*?*?*?*?*?*?*?*?*?*?*?*?*?,6.8,2.3,72,101776,0,-0,310,0.0,-0.0,0.0,0,0,0,0,37,0.0,10,5,9999,99999,9,999999999,0.0,999,999,99
3019,4,5,21,0,*?*?*?*?*?*?*?*?*?*?*?*?*?*?*?*?*?*?*?*?*?*?,6.7,3.2,78,101776,0,-0,310,0.0,-0.0,0.0,0,0,0,0,40,0.0,10,5,9999,99999,9,999999999,0.0,999,999,99
3019,4,5,22,0,*?*?*?*?*?*?*?*?*?*?*?*?*?*?*?*?*?*?*?*?*?*?,5.9,3.0,81,101776,0,-0,306,0.0,-0.0,0.0,0,0,0,0,43,0.0,10,5,9999,99999,9,999999999,0.0,999,999,99
3019,4,5,23,0,*?*?*?*?*?*?*?*?*?*?*?*?*?*?*?*?*?*?*?*?*?*?,5.5,3.8,88,101776,0,-0,304,0.0,-0.0,0.0,0,0,0,0,47,0.0,10,5,9999,99999,9,999999999,0.0,999,999,99
3019,4,5,24,0,*?*?*?*?*?*?*?*?*?*?*?*?*?*?*?*?*?*?*?*?*?*?,5.5,3.2,85,101776,0,-0,304,0.0,-0.0,0.0,0,0,0,0,40,0.0,10,5,9999,99999,9,999999999,0.0,999,999,99
3019,4,6,1,0,*?*?*?*?*?*?*?*?*?*?*?*?*?*?*?*?*?*?*?*?*?*?,3.1,-0.6,74,102500,0,-0,295,0.0,-0.0,0.0,0,0,0,0,47,0.0,10,5,9999,99999,9,999999999,0.0,999,999,99
3019,4,6,2,0,*?*?*?*?*?*?*?*?*?*?*?*?*?*?*?*?*?*?*?*?*?*?,1.6,-2.9,67,102500,0,-0,289,0.0,-0.0,0.0,0,0,0,0,43,0.0,10,5,9999,99999,9,999999999,0.0,999,999,99
3019,4,6,3,0,*?*?*?*?*?*?*?*?*?*?*?*?*?*?*?*?*?*?*?*?*?*?,1.1,-3.7,66,102500,0,-0,287,0.0,-0.0,0.0,0,0,0,0,40,0.0,10,5,9999,99999,9,999999999,0.0,999,999,99
3019,4,6,4,0,*?*?*?*?*?*?*?*?*?*?*?*?*?*?*?*?*?*?*?*?*?*?,1.0,-3.7,67,102500,0,-0,286,0.0,-0.0,0.0,0,0,0,0,37,0.0,10,5,9999,99999,9,999999999,0.0,999,999,99
3019,4,6,5,0,*?*?*?*?*?*?*?*?*?*?*?*?*?*?*?*?*?*?*?*?*?*?,0.9,-4.2,65,102500,0,-0,274,0.0,-0.0,0.0,0,0,0,0,33,0.0,8,4,9999,99999,9,999999999,0.0,999,999,99
3019,4,6,6,0,*?*?*?*?*?*?*?*?*?*?*?*?*?*?*?*?*?*?*?*?*?*?,1.0,-3.9,65,102500,168,1363,286,19.7,0.0,19.7,2327,-0,2329,762,30,0.0,10,5,9999,99999,9,999999999,0.0,999,999,99
3019,4,6,7,0,*?*?*?*?*?*?*?*?*?*?*?*?*?*?*?*?*?*?*?*?*?*?,1.0,-3.9,66,102500,386,1367,275,146.0,130.3,109.2,15893,11629,12517,2422,28,0.0,8,4,9999,99999,9,999999999,0.0,999,999,99
3019,4,6,8,0,*?*?*?*?*?*?*?*?*?*?*?*?*?*?*?*?*?*?*?*?*?*?,3.1,-3.4,58,102500,585,1366,278,281.7,234.8,181.1,29880,23553,20426,3931,27,0.0,7,4,9999,99999,9,999999999,0.0,999,999,99
3019,4,6,9,0,*?*?*?*?*?*?*?*?*?*?*?*?*?*?*?*?*?*?*?*?*?*?,5.3,-2.9,52,102500,752,1365,281,414.1,336.7,228.6,44408,35397,25440,5413,25,0.0,6,3,9999,99999,9,999999999,0.0,999,999,99
3019,4,6,10,0,*?*?*?*?*?*?*?*?*?*?*?*?*?*?*?*?*?*?*?*?*?*?,6.7,-1.9,52,102500,876,1365,293,441.3,245.5,283.8,47432,26232,30971,7517,23,0.0,7,4,9999,99999,9,999999999,0.0,999,999,99
3019,4,6,11,0,*?*?*?*?*?*?*?*?*?*?*?*?*?*?*?*?*?*?*?*?*?*?,7.7,-2.4,47,102500,949,1365,291,533.6,344.0,294.6,57773,37010,32100,8360,22,0.0,6,3,9999,99999,9,999999999,0.0,999,999,99
3019,4,6,12,0,*?*?*?*?*?*?*?*?*?*?*?*?*?*?*?*?*?*?*?*?*?*?,8.5,-3.7,40,102500,965,1365,300,489.9,247.5,315.0,52881,26636,34056,9193,20,0.0,7,4,9999,99999,9,999999999,0.0,999,999,99
3019,4,6,13,0,*?*?*?*?*?*?*?*?*?*?*?*?*?*?*?*?*?*?*?*?*?*?,8.2,-3.1,42,102500,924,1366,305,395.3,147.3,295.7,43339,15566,32891,8664,28,0.0,8,4,9999,99999,9,999999999,0.0,999,999,99
3019,4,6,14,0,*?*?*?*?*?*?*?*?*?*?*?*?*?*?*?*?*?*?*?*?*?*?,8.7,-2.4,43,102500,827,1365,301,414.4,244.2,266.5,44430,25949,29234,6752,37,0.0,7,4,9999,99999,9,999999999,0.0,999,999,99
3019,4,6,15,0,*?*?*?*?*?*?*?*?*?*?*?*?*?*?*?*?*?*?*?*?*?*?,8.2,-1.7,47,102500,683,1366,300,335.3,239.4,215.6,35711,24774,24036,4931,45,0.0,7,4,9999,99999,9,999999999,0.0,999,999,99
3019,4,6,16,0,*?*?*?*?*?*?*?*?*?*?*?*?*?*?*?*?*?*?*?*?*?*?,8.3,-0.8,50,102500,500,1365,295,260.9,319.2,144.0,27699,30750,16513,2977,53,0.0,6,3,9999,99999,9,999999999,0.0,999,999,99
3019,4,6,17,0,*?*?*?*?*?*?*?*?*?*?*?*?*?*?*?*?*?*?*?*?*?*?,8.5,0.4,56,102500,291,1363,307,102.3,120.8,76.6,11165,9706,8856,1654,62,0.0,8,4,9999,99999,9,999999999,0.0,999,999,99
3019,4,6,18,0,*?*?*?*?*?*?*?*?*?*?*?*?*?*?*?*?*?*?*?*?*?*?,6.0,-0.8,60,102500,71,1360,291,0.4,2.6,0.2,51,120,67,5,70,0.0,7,4,9999,99999,9,999999999,0.0,999,999,99
3019,4,6,19,0,*?*?*?*?*?*?*?*?*?*?*?*?*?*?*?*?*?*?*?*?*?*?,6.1,-0.8,59,102500,0,-0,308,0.0,-0.0,0.0,0,0,0,0,115,0.0,10,5,9999,99999,9,999999999,0.0,999,999,99
3019,4,6,20,0,*?*?*?*?*?*?*?*?*?*?*?*?*?*?*?*?*?*?*?*?*?*?,5.1,-1.3,61,102500,0,-0,303,0.0,-0.0,0.0,0,0,0,0,160,0.0,10,5,9999,99999,9,999999999,0.0,999,999,99
3019,4,6,21,0,*?*?*?*?*?*?*?*?*?*?*?*?*?*?*?*?*?*?*?*?*?*?,3.1,-2.2,64,102500,0,-0,295,0.0,-0.0,0.0,0,0,0,0,205,0.0,10,5,9999,99999,9,999999999,0.0,999,999,99
3019,4,6,22,0,*?*?*?*?*?*?*?*?*?*?*?*?*?*?*?*?*?*?*?*?*?*?,3.8,-2.7,60,102500,0,-0,298,0.0,-0.0,0.0,0,0,0,0,250,0.0,10,5,9999,99999,9,999999999,0.0,999,999,99
3019,4,6,23,0,*?*?*?*?*?*?*?*?*?*?*?*?*?*?*?*?*?*?*?*?*?*?,3.9,-2.9,57,102500,0,-0,298,0.0,-0.0,0.0,0,0,0,0,295,0.0,10,5,9999,99999,9,999999999,0.0,999,999,99
3019,4,6,24,0,*?*?*?*?*?*?*?*?*?*?*?*?*?*?*?*?*?*?*?*?*?*?,5.1,1.7,76,102500,0,-0,303,0.0,-0.0,0.0,0,0,0,0,50,0.0,10,5,9999,99999,9,999999999,0.0,999,999,99
3019,4,7,1,0,*?*?*?*?*?*?*?*?*?*?*?*?*?*?*?*?*?*?*?*?*?*?,4.3,-2.7,58,101751,0,-0,300,0.0,-0.0,0.0,0,0,0,0,305,0.0,10,5,9999,99999,9,999999999,0.0,999,999,99
3019,4,7,2,0,*?*?*?*?*?*?*?*?*?*?*?*?*?*?*?*?*?*?*?*?*?*?,4.4,-2.4,59,101751,0,-0,300,0.0,-0.0,0.0,0,0,0,0,270,0.0,10,5,9999,99999,9,999999999,0.0,999,999,99
3019,4,7,3,0,*?*?*?*?*?*?*?*?*?*?*?*?*?*?*?*?*?*?*?*?*?*?,4.4,-2.4,59,101751,0,-0,300,0.0,-0.0,0.0,0,0,0,0,235,0.0,10,5,9999,99999,9,999999999,0.0,999,999,99
3019,4,7,4,0,*?*?*?*?*?*?*?*?*?*?*?*?*?*?*?*?*?*?*?*?*?*?,4.3,-2.2,60,101751,0,-0,300,0.0,-0.0,0.0,0,0,0,0,200,0.0,10,5,9999,99999,9,999999999,0.0,999,999,99
3019,4,7,5,0,*?*?*?*?*?*?*?*?*?*?*?*?*?*?*?*?*?*?*?*?*?*?,4.6,-2.7,57,101751,0,-0,296,0.0,-0.0,0.0,0,0,0,0,165,0.0,9,5,9999,99999,9,999999999,0.0,999,999,99
3019,4,7,6,0,*?*?*?*?*?*?*?*?*?*?*?*?*?*?*?*?*?*?*?*?*?*?,4.3,-2.4,59,101751,176,1363,289,49.0,95.6,36.6,5257,5515,4513,653,130,0.0,8,4,9999,99999,9,999999999,0.0,999,999,99
3019,4,7,7,0,*?*?*?*?*?*?*?*?*?*?*?*?*?*?*?*?*?*?*?*?*?*?,4.0,-2.4,61,101751,393,1364,287,149.6,130.9,111.9,16282,11758,12815,2488,133,0.0,8,4,9999,99999,9,999999999,0.0,999,999,99
3019,4,7,8,0,*?*?*?*?*?*?*?*?*?*?*?*?*?*?*?*?*?*?*?*?*?*?,5.4,-1.7,58,101751,592,1365,293,241.8,140.5,180.9,26337,14048,20441,4315,137,0.0,8,4,9999,99999,9,999999999,0.0,999,999,99
3019,4,7,9,0,*?*?*?*?*?*?*?*?*?*?*?*?*?*?*?*?*?*?*?*?*?*?,6.7,-1.9,52,101751,759,1365,299,319.2,144.6,238.8,34872,15027,26759,6198,140,0.0,8,4,9999,99999,9,999999999,0.0,999,999,99
3019,4,7,10,0,*?*?*?*?*?*?*?*?*?*?*?*?*?*?*?*?*?*?*?*?*?*?,6.9,-1.7,52,101751,883,1365,300,376.6,146.7,281.7,41254,15460,31393,7975,143,0.0,8,4,9999,99999,9,999999999,0.0,999,999,99
3019,4,7,11,0,*?*?*?*?*?*?*?*?*?*?*?*?*?*?*?*?*?*?*?*?*?*?,7.5,-1.9,50,101751,955,1365,302,410.1,147.7,306.8,44999,15641,34077,9267,147,0.0,8,4,9999,99999,9,999999999,0.0,999,999,99
3019,4,7,12,0,*?*?*?*?*?*?*?*?*?*?*?*?*?*?*?*?*?*?*?*?*?*?,7.1,-2.9,47,101751,971,1365,312,181.4,0.0,181.4,21798,0,21897,8799,150,0.0,10,5,9999,99999,9,999999999,0.0,999,999,99
3019,4,7,13,0,*?*?*?*?*?*?*?*?*?*?*?*?*?*?*?*?*?*?*?*?*?*?,7.4,-1.7,51,101751,929,1365,308,300.4,58.7,260.5,33130,5960,29343,9280,147,0.0,9,5,9999,99999,9,999999999,0.0,999,999,99
3019,4,7,14,0,*?*?*?*?*?*?*?*?*?*?*?*?*?*?*?*?*?*?*?*?*?*?,7.7,-1.3,51,101751,833,1365,309,266.7,58.1,231.2,29378,5865,26047,7732,143,0.0,9,5,9999,99999,9,999999999,0.0,999,999,99
3019,4,7,15,0,*?*?*?*?*?*?*?*?*?*?*?*?*?*?*?*?*?*?*?*?*?*?,7.6,-1.9,49,101751,688,1364,303,286.4,143.1,214.2,31238,14681,24086,5345,140,0.0,8,4,9999,99999,9,999999999,0.0,999,999,99
3019,4,7,16,0,*?*?*?*?*?*?*?*?*?*?*?*?*?*?*?*?*?*?*?*?*?*?,7.6,-2.4,47,101751,505,1363,309,152.2,54.7,132.0,16713,5175,14880,3716,137,0.0,9,5,9999,99999,9,999999999,0.0,999,999,99
3019,4,7,17,0,*?*?*?*?*?*?*?*?*?*?*?*?*?*?*?*?*?*?*?*?*?*?,7.5,-2.2,49,101751,297,1364,308,79.3,48.4,68.7,8696,4020,7781,1786,133,0.0,9,5,9999,99999,9,999999999,0.0,999,999,99
3019,4,7,18,0,*?*?*?*?*?*?*?*?*?*?*?*?*?*?*?*?*?*?*?*?*?*?,7.3,-2.9,46,101751,77,1361,313,1.3,0.0,1.3,183,-0,182,56,130,0.0,10,5,9999,99999,9,999999999,0.0,999,999,99
3019,4,7,19,0,*?*?*?*?*?*?*?*?*?*?*?*?*?*?*?*?*?*?*?*?*?*?,6.3,-3.7,47,101751,0,-0,309,0.0,-0.0,0.0,0,0,0,0,128,0.0,10,5,9999,99999,9,999999999,0.0,999,999,99
3019,4,7,20,0,*?*?*?*?*?*?*?*?*?*?*?*?*?*?*?*?*?*?*?*?*?*?,6.1,-3.4,48,101751,0,-0,308,0.0,-0.0,0.0,0,0,0,0,127,0.0,10,5,9999,99999,9,999999999,0.0,999,999,99
3019,4,7,21,0,*?*?*?*?*?*?*?*?*?*?*?*?*?*?*?*?*?*?*?*?*?*?,4.6,-3.9,51,101751,0,-0,301,0.0,-0.0,0.0,0,0,0,0,125,0.0,10,5,9999,99999,9,999999999,0.0,999,999,99
3019,4,7,22,0,*?*?*?*?*?*?*?*?*?*?*?*?*?*?*?*?*?*?*?*?*?*?,4.2,-3.9,52,101751,0,-0,300,0.0,-0.0,0.0,0,0,0,0,123,0.0,10,5,9999,99999,9,999999999,0.0,999,999,99
3019,4,7,23,0,*?*?*?*?*?*?*?*?*?*?*?*?*?*?*?*?*?*?*?*?*?*?,4.7,-3.9,50,101751,0,-0,302,0.0,-0.0,0.0,0,0,0,0,122,0.0,10,5,9999,99999,9,999999999,0.0,999,999,99
3019,4,7,24,0,*?*?*?*?*?*?*?*?*?*?*?*?*?*?*?*?*?*?*?*?*?*?,4.0,-2.9,59,101751,0,-0,299,0.0,-0.0,0.0,0,0,0,0,340,0.0,10,5,9999,99999,9,999999999,0.0,999,999,99
3019,4,8,1,0,*?*?*?*?*?*?*?*?*?*?*?*?*?*?*?*?*?*?*?*?*?*?,5.3,-0.8,63,100243,0,-0,304,0.0,-0.0,0.0,0,0,0,0,117,0.0,10,5,9999,99999,9,999999999,0.0,999,999,99
3019,4,8,2,0,*?*?*?*?*?*?*?*?*?*?*?*?*?*?*?*?*?*?*?*?*?*?,5.2,0.4,71,100243,0,-0,303,0.0,-0.0,0.0,0,0,0,0,113,0.0,10,5,9999,99999,9,999999999,0.0,999,999,99
3019,4,8,3,0,*?*?*?*?*?*?*?*?*?*?*?*?*?*?*?*?*?*?*?*?*?*?,5.3,0.8,71,100243,0,-0,304,0.0,-0.0,0.0,0,0,0,0,110,0.0,10,5,9999,99999,9,999999999,0.0,999,999,99
3019,4,8,4,0,*?*?*?*?*?*?*?*?*?*?*?*?*?*?*?*?*?*?*?*?*?*?,5.1,0.4,71,100243,0,-0,303,0.0,-0.0,0.0,0,0,0,0,107,0.0,10,5,9999,99999,9,999999999,0.0,999,999,99
3019,4,8,5,0,*?*?*?*?*?*?*?*?*?*?*?*?*?*?*?*?*?*?*?*?*?*?,5.1,-0.2,67,100243,0,-0,298,0.0,-0.0,0.0,0,0,0,0,103,0.0,9,5,9999,99999,9,999999999,0.0,999,999,99
3019,4,8,6,0,*?*?*?*?*?*?*?*?*?*?*?*?*?*?*?*?*?*?*?*?*?*?,5.0,-0.6,66,100243,184,1364,303,22.9,0.0,22.9,2694,-0,2698,885,100,0.0,10,5,9999,99999,9,999999999,0.0,999,999,99
3019,4,8,7,0,*?*?*?*?*?*?*?*?*?*?*?*?*?*?*?*?*?*?*?*?*?*?,6.0,-0.2,64,100243,401,1365,302,115.6,52.3,100.2,12687,4715,11319,2701,103,0.0,9,5,9999,99999,9,999999999,0.0,999,999,99
3019,4,8,8,0,*?*?*?*?*?*?*?*?*?*?*?*?*?*?*?*?*?*?*?*?*?*?,6.9,0.8,64,100243,599,1364,306,185.1,56.0,160.5,20341,5459,18085,4724,107,0.0,9,5,9999,99999,9,999999999,0.0,999,999,99
3019,4,8,9,0,*?*?*?*?*?*?*?*?*?*?*?*?*?*?*?*?*?*?*?*?*?*?,8.1,1.5,62,100243,766,1365,306,322.5,144.8,241.3,35237,15057,27026,6289,110,0.0,8,4,9999,99999,9,999999999,0.0,999,999,99
3019,4,8,10,0,*?*?*?*?*?*?*?*?*?*?*?*?*?*?*?*?*?*?*?*?*?*?,9.0,1.9,60,100243,889,1364,315,286.6,58.5,248.5,31594,5925,27993,8617,113,0.0,9,5,9999,99999,9,999999999,0.0,999,999,99
3019,4,8,11,0,*?*?*?*?*?*?*?*?*?*?*?*?*?*?*?*?*?*?*?*?*?*?,9.9,2.5,59,100243,961,1364,314,413.1,147.8,309.0,45333,15655,34314,9395,117,0.0,8,4,9999,99999,9,999999999,0.0,999,999,99
3019,4,8,12,0,*?*?*?*?*?*?*?*?*?*?*?*?*?*?*?*?*?*?*?*?*?*?,9.9,1.7,56,100243,976,1363,319,317.2,58.9,275.0,34998,5999,30982,10148,120,0.0,9,5,9999,99999,9,999999999,0.0,999,999,99
3019,4,8,13,0,*?*?*?*?*?*?*?*?*?*?*?*?*?*?*?*?*?*?*?*?*?*?,10.0,0.6,51,100243,934,1363,319,302.5,58.7,262.3,33361,5966,29545,9381,122,0.0,9,5,9999,99999,9,999999999,0.0,999,999,99
3019,4,8,14,0,*?*?*?*?*?*?*?*?*?*?*?*?*?*?*?*?*?*?*?*?*?*?,9.5,1.3,56,100243,838,1364,317,268.7,58.2,233.0,29603,5872,26244,7818,123,0.0,9,5,9999,99999,9,999999999,0.0,999,999,99
3019,4,8,15,0,*?*?*?*?*?*?*?*?*?*?*?*?*?*?*?*?*?*?*?*?*?*?,9.6,0.8,54,100243,693,1363,323,125.6,0.0,125.6,14836,0,14891,5637,125,0.0,10,5,9999,99999,9,999999999,0.0,999,999,99
3019,4,8,16,0,*?*?*?*?*?*?*?*?*?*?*?*?*?*?*?*?*?*?*?*?*?*?,9.9,-0.2,48,100243,511,1364,325,88.8,0.0,88.8,10388,0,10420,3741,127,0.0,10,5,9999,99999,9,999999999,0.0,999,999,99
3019,4,8,17,0,*?*?*?*?*?*?*?*?*?*?*?*?*?*?*?*?*?*?*?*?*?*?,9.9,0.2,50,100243,303,1365,324,46.8,0.0,46.8,5451,0,5462,1842,128,0.0,10,5,9999,99999,9,999999999,0.0,999,999,99
3019,4,8,18,0,*?*?*?*?*?*?*?*?*?*?*?*?*?*?*?*?*?*?*?*?*?*?,8.9,0.2,54,100243,83,1362,320,2.5,0.0,2.5,332,-0,332,104,130,0.0,10,5,9999,99999,9,999999999,0.0,999,999,99
3019,4,8,19,0,*?*?*?*?*?*?*?*?*?*?*?*?*?*?*?*?*?*?*?*?*?*?,7.9,0.8,60,100243,0,-0,315,0.0,-0.0,0.0,0,0,0,0,127,0.0,10,5,9999,99999,9,999999999,0.0,999,999,99
3019,4,8,20,0,*?*?*?*?*?*?*?*?*?*?*?*?*?*?*?*?*?*?*?*?*?*?,7.7,0.8,61,100243,0,-0,314,0.0,-0.0,0.0,0,0,0,0,123,0.0,10,5,9999,99999,9,999999999,0.0,999,999,99
3019,4,8,21,0,*?*?*?*?*?*?*?*?*?*?*?*?*?*?*?*?*?*?*?*?*?*?,6.5,0.8,67,100243,0,-0,309,0.0,-0.0,0.0,0,0,0,0,120,0.0,10,5,9999,99999,9,999999999,0.0,999,999,99
3019,4,8,22,0,*?*?*?*?*?*?*?*?*?*?*?*?*?*?*?*?*?*?*?*?*?*?,6.2,0.4,66,100243,0,-0,308,0.0,-0.0,0.0,0,0,0,0,117,0.0,10,5,9999,99999,9,999999999,0.0,999,999,99
3019,4,8,23,0,*?*?*?*?*?*?*?*?*?*?*?*?*?*?*?*?*?*?*?*?*?*?,6.5,0.6,65,100243,0,-0,309,0.0,-0.0,0.0,0,0,0,0,113,0.0,10,5,9999,99999,9,999999999,0.0,999,999,99
3019,4,8,24,0,*?*?*?*?*?*?*?*?*?*?*?*?*?*?*?*?*?*?*?*?*?*?,5.1,-2.4,57,100243,0,-0,303,0.0,-0.0,0.0,0,0,0,0,120,0.0,10,5,9999,99999,9,999999999,0.0,999,999,99
3019,4,9,1,0,*?*?*?*?*?*?*?*?*?*?*?*?*?*?*?*?*?*?*?*?*?*?,6.6,2.1,72,99629.6,0,-0,309,0.0,-0.0,0.0,0,0,0,0,102,0.0,10,5,9999,99999,9,999999999,0.0,999,999,99
3019,4,9,2,0,*?*?*?*?*?*?*?*?*?*?*?*?*?*?*?*?*?*?*?*?*?*?,6.3,2.7,77,99629.6,0,-0,308,0.0,-0.0,0.0,0,0,0,0,93,0.0,10,5,9999,99999,9,999999999,0.0,999,999,99
3019,4,9,3,0,*?*?*?*?*?*?*?*?*?*?*?*?*?*?*?*?*?*?*?*?*?*?,6.1,1.9,74,99629.6,0,-0,307,0.0,-0.0,0.0,0,0,0,0,85,0.0,10,5,9999,99999,9,999999999,0.0,999,999,99
3019,4,9,4,0,*?*?*?*?*?*?*?*?*?*?*?*?*?*?*?*?*?*?*?*?*?*?,6.0,2.1,76,99629.6,0,-0,307,0.0,-0.0,0.0,0,0,0,0,77,0.0,10,5,9999,99999,9,999999999,0.0,999,999,99
3019,4,9,5,0,*?*?*?*?*?*?*?*?*?*?*?*?*?*?*?*?*?*?*?*?*?*?,5.8,2.1,76,99629.6,0,-0,296,0.0,-0.0,0.0,0,0,0,0,68,0.0,8,4,9999,99999,9,999999999,0.0,999,999,99
3019,4,9,6,0,*?*?*?*?*?*?*?*?*?*?*?*?*?*?*?*?*?*?*?*?*?*?,6.0,1.9,74,99629.6,192,1365,307,24.5,0.0,24.5,2876,-0,2880,946,60,0.0,10,5,9999,99999,9,999999999,0.0,999,999,99
3019,4,9,7,0,*?*?*?*?*?*?*?*?*?*?*?*?*?*?*?*?*?*?*?*?*?*?,6.3,2.3,75,99629.6,408,1363,298,156.7,131.9,117.2,17053,12002,13407,2618,60,0.0,8,4,9999,99999,9,999999999,0.0,999,999,99
3019,4,9,8,0,*?*?*?*?*?*?*?*?*?*?*?*?*?*?*?*?*?*?*?*?*?*?,8.0,2.9,69,99629.6,606,1363,301,293.9,235.9,188.9,31196,23869,21247,4149,60,0.0,7,4,9999,99999,9,999999999,0.0,999,999,99
3019,4,9,9,0,*?*?*?*?*?*?*?*?*?*?*?*?*?*?*?*?*?*?*?*?*?*?,9.7,3.4,65,99629.6,772,1363,318,245.9,57.7,213.2,27068,5790,24013,6880,60,0.0,9,5,9999,99999,9,999999999,0.0,999,999,99
3019,4,9,10,0,*?*?*?*?*?*?*?*?*?*?*?*?*?*?*?*?*?*?*?*?*?*?,10.4,3.9,64,99629.6,895,1363,302,535.0,427.7,254.1,56280,44069,29406,6622,60,0.0,5,3,9999,99999,9,999999999,0.0,999,999,99
3019,4,9,11,0,*?*?*?*?*?*?*?*?*?*?*?*?*?*?*?*?*?*?*?*?*?*?,11.9,5.3,64,99629.6,967,1363,310,581.4,430.4,276.2,61335,44571,31583,7947,60,0.0,5,3,9999,99999,9,999999999,0.0,999,999,99
3019,4,9,12,0,*?*?*?*?*?*?*?*?*?*?*?*?*?*?*?*?*?*?*?*?*?*?,12.6,4.5,57,99629.6,982,1363,331,319.4,59.0,276.9,35236,6003,31191,10265,60,0.0,9,5,9999,99999,9,999999999,0.0,999,999,99
3019,4,9,13,0,*?*?*?*?*?*?*?*?*?*?*?*?*?*?*?*?*?*?*?*?*?*?,12.6,2.9,51,99629.6,940,1363,326,403.6,147.5,301.9,44259,15608,33548,8994,58,0.0,8,4,9999,99999,9,999999999,0.0,999,999,99
3019,4,9,14,0,*?*?*?*?*?*?*?*?*?*?*?*?*?*?*?*?*?*?*?*?*?*?,12.7,3.2,52,99629.6,843,1363,327,358.7,146.1,268.3,39252,15343,29947,7371,57,0.0,8,4,9999,99999,9,999999999,0.0,999,999,99
3019,4,9,15,0,*?*?*?*?*?*?*?*?*?*?*?*?*?*?*?*?*?*?*?*?*?*?,12.5,3.2,53,99629.6,699,1364,326,291.6,143.4,218.1,31819,14742,24515,5476,55,0.0,8,4,9999,99999,9,999999999,0.0,999,999,99
3019,4,9,16,0,*?*?*?*?*?*?*?*?*?*?*?*?*?*?*?*?*?*?*?*?*?*?,12.5,2.7,51,99629.6,516,1363,331,156.2,54.8,135.4,17150,5215,15267,3832,53,0.0,9,5,9999,99999,9,999999999,0.0,999,999,99
3019,4,9,17,0,*?*?*?*?*?*?*?*?*?*?*?*?*?*?*?*?*?*?*?*?*?*?,12.0,4.1,58,99629.6,308,1362,329,83.3,49.0,72.2,9138,4113,8173,1882,52,0.0,9,5,9999,99999,9,999999999,0.0,999,999,99
3019,4,9,18,0,*?*?*?*?*?*?*?*?*?*?*?*?*?*?*?*?*?*?*?*?*?*?,11.2,4.8,64,99629.6,89,1364,311,11.3,77.3,6.2,1240,3775,1153,125,50,0.0,6,3,9999,99999,9,999999999,0.0,999,999,99
3019,4,9,19,0,*?*?*?*?*?*?*?*?*?*?*?*?*?*?*?*?*?*?*?*?*?*?,9.7,5.6,75,99629.6,0,-0,323,0.0,-0.0,0.0,0,0,0,0,98,0.0,10,5,9999,99999,9,999999999,0.0,999,999,99
3019,4,9,20,0,*?*?*?*?*?*?*?*?*?*?*?*?*?*?*?*?*?*?*?*?*?*?,9.4,5.3,75,99629.6,0,-0,321,0.0,-0.0,0.0,0,0,0,0,147,0.0,10,5,9999,99999,9,999999999,0.0,999,999,99
3019,4,9,21,0,*?*?*?*?*?*?*?*?*?*?*?*?*?*?*?*?*?*?*?*?*?*?,8.5,3.8,72,99629.6,0,-0,317,0.0,-0.0,0.0,0,0,0,0,195,0.0,10,5,9999,99999,9,999999999,0.0,999,999,99
3019,4,9,22,0,*?*?*?*?*?*?*?*?*?*?*?*?*?*?*?*?*?*?*?*?*?*?,8.3,4.5,76,99629.6,0,-0,316,0.0,-0.0,0.0,0,0,0,0,243,0.0,10,5,9999,99999,9,999999999,0.0,999,999,99
3019,4,9,23,0,*?*?*?*?*?*?*?*?*?*?*?*?*?*?*?*?*?*?*?*?*?*?,8.2,3.4,72,99629.6,0,-0,316,0.0,-0.0,0.0,0,0,0,0,292,0.0,10,5,9999,99999,9,999999999,0.0,999,999,99
3019,4,9,24,0,*?*?*?*?*?*?*?*?*?*?*?*?*?*?*?*?*?*?*?*?*?*?,6.9,1.3,68,99629.6,0,-0,311,0.0,-0.0,0.0,0,0,0,0,110,0.0,10,5,9999,99999,9,999999999,0.0,999,999,99
3019,4,10,1,0,*?*?*?*?*?*?*?*?*?*?*?*?*?*?*?*?*?*?*?*?*?*?,7.8,2.9,68,100136,0,-0,314,0.0,-0.0,0.0,0,0,0,0,303,0.0,10,5,9999,99999,9,999999999,0.0,999,999,99
3019,4,10,2,0,*?*?*?*?*?*?*?*?*?*?*?*?*?*?*?*?*?*?*?*?*?*?,7.6,2.5,67,100136,0,-0,314,0.0,-0.0,0.0,0,0,0,0,267,0.0,10,5,9999,99999,9,999999999,0.0,999,999,99
3019,4,10,3,0,*?*?*?*?*?*?*?*?*?*?*?*?*?*?*?*?*?*?*?*?*?*?,7.3,2.9,70,100136,0,-0,312,0.0,-0.0,0.0,0,0,0,0,230,0.0,10,5,9999,99999,9,999999999,0.0,999,999,99
3019,4,10,4,0,*?*?*?*?*?*?*?*?*?*?*?*?*?*?*?*?*?*?*?*?*?*?,7.0,2.7,71,100136,0,-0,311,0.0,-0.0,0.0,0,0,0,0,193,0.0,10,5,9999,99999,9,999999999,0.0,999,999,99
3019,4,10,5,0,*?*?*?*?*?*?*?*?*?*?*?*?*?*?*?*?*?*?*?*?*?*?,7.1,2.3,69,100136,0,-0,282,0.0,-0.0,0.0,0,0,0,0,157,0.0,4,2,9999,99999,9,999999999,0.0,999,999,99
3019,4,10,6,0,*?*?*?*?*?*?*?*?*?*?*?*?*?*?*?*?*?*?*?*?*?*?,7.2,2.5,70,100136,199,1359,302,59.9,103.2,44.8,6395,6449,5455,815,120,0.0,8,4,9999,99999,9,999999999,0.0,999,999,99
3019,4,10,7,0,*?*?*?*?*?*?*?*?*?*?*?*?*?*?*?*?*?*?*?*?*?*?,7.5,2.7,69,100136,415,1361,274,239.4,527.5,78.5,24635,46530,11282,1452,127,0.0,2,1,9999,99999,9,999999999,0.0,999,999,99
3019,4,10,8,0,*?*?*?*?*?*?*?*?*?*?*?*?*?*?*?*?*?*?*?*?*?*?,9.0,2.1,60,100136,613,1362,284,373.1,528.2,135.4,39730,51979,17121,2711,133,0.0,3,2,9999,99999,9,999999999,0.0,999,999,99
3019,4,10,9,0,*?*?*?*?*?*?*?*?*?*?*?*?*?*?*?*?*?*?*?*?*?*?,10.6,2.5,55,100136,779,1363,286,491.4,577.7,161.2,51008,57281,21157,3578,140,0.0,2,1,9999,99999,9,999999999,0.0,999,999,99
3019,4,10,10,0,*?*?*?*?*?*?*?*?*?*?*?*?*?*?*?*?*?*?*?*?*?*?,11.7,1.9,49,100136,901,1362,311,505.9,342.6,279.3,54641,36725,30572,7535,147,0.0,6,3,9999,99999,9,999999999,0.0,999,999,99
3019,4,10,11,0,*?*?*?*?*?*?*?*?*?*?*?*?*?*?*?*?*?*?*?*?*?*?,12.4,1.7,46,100136,973,1363,298,620.3,553.5,225.2,66886,57528,26852,6432,153,0.0,3,2,9999,99999,9,999999999,0.0,999,999,99
3019,4,10,12,0,*?*?*?*?*?*?*?*?*?*?*?*?*?*?*?*?*?*?*?*?*?*?,13.0,1.3,43,100136,987,1362,317,558.3,345.1,308.2,60560,37228,33434,9211,160,0.0,6,3,9999,99999,9,999999999,0.0,999,999,99
3019,4,10,13,0,*?*?*?*?*?*?*?*?*?*?*?*?*?*?*?*?*?*?*?*?*?*?,12.8,2.3,47,100136,945,1362,327,406.3,147.6,303.9,44559,15621,33761,9105,150,0.0,8,4,9999,99999,9,999999999,0.0,999,999,99
3019,4,10,14,0,*?*?*?*?*?*?*?*?*?*?*?*?*?*?*?*?*?*?*?*?*?*?,13.2,1.9,45,100136,848,1362,334,272.7,58.2,236.4,30045,5884,26632,7988,140,0.0,9,5,9999,99999,9,999999999,0.0,999,999,99
3019,4,10,15,0,*?*?*?*?*?*?*?*?*?*?*?*?*?*?*?*?*?*?*?*?*?*?,13.1,-0.2,39,100136,704,1363,328,294.2,143.5,220.1,32104,14771,24725,5541,130,0.0,8,4,9999,99999,9,999999999,0.0,999,999,99
3019,4,10,16,0,*?*?*?*?*?*?*?*?*?*?*?*?*?*?*?*?*?*?*?*?*?*?,13.3,-0.0,39,100136,522,1364,329,209.5,137.9,156.7,22802,13430,17784,3637,120,0.0,8,4,9999,99999,9,999999999,0.0,999,999,99
3019,4,10,17,0,*?*?*?*?*?*?*?*?*?*?*?*?*?*?*?*?*?*?*?*?*?*?,12.9,0.4,41,100136,314,1363,333,85.3,49.3,74.0,9357,4158,8368,1931,110,0.0,9,5,9999,99999,9,999999999,0.0,999,999,99
3019,4,10,18,0,*?*?*?*?*?*?*?*?*?*?*?*?*?*?*?*?*?*?*?*?*?*?,12.3,2.1,48,100136,95,1366,330,8.5,16.3,7.4,1006,760,950,153,100,0.0,9,5,9999,99999,9,999999999,0.0,999,999,99
3019,4,10,19,0,*?*?*?*?*?*?*?*?*?*?*?*?*?*?*?*?*?*?*?*?*?*?,10.5,1.7,53,100136,0,-0,327,0.0,-0.0,0.0,0,0,0,0,92,0.0,10,5,9999,99999,9,999999999,0.0,999,999,99
3019,4,10,20,0,*?*?*?*?*?*?*?*?*?*?*?*?*?*?*?*?*?*?*?*?*?*?,9.8,2.7,59,100136,0,-0,324,0.0,-0.0,0.0,0,0,0,0,83,0.0,10,5,9999,99999,9,999999999,0.0,999,999,99
3019,4,10,21,0,*?*?*?*?*?*?*?*?*?*?*?*?*?*?*?*?*?*?*?*?*?*?,9.6,3.8,64,100136,0,-0,322,0.0,-0.0,0.0,0,0,0,0,75,0.0,10,5,9999,99999,9,999999999,0.0,999,999,99
3019,4,10,22,0,*?*?*?*?*?*?*?*?*?*?*?*?*?*?*?*?*?*?*?*?*?*?,8.8,3.6,67,100136,0,-0,319,0.0,-0.0,0.0,0,0,0,0,67,0.0,10,5,9999,99999,9,999999999,0.0,999,999,99
3019,4,10,23,0,*?*?*?*?*?*?*?*?*?*?*?*?*?*?*?*?*?*?*?*?*?*?,8.6,2.9,65,100136,0,-0,318,0.0,-0.0,0.0,0,0,0,0,58,0.0,10,5,9999,99999,9,999999999,0.0,999,999,99
3019,4,10,24,0,*?*?*?*?*?*?*?*?*?*?*?*?*?*?*?*?*?*?*?*?*?*?,8.1,3.0,68,100136,0,-0,316,0.0,-0.0,0.0,0,0,0,0,340,0.0,10,5,9999,99999,9,999999999,0.0,999,999,99
3019,4,11,1,0,*?*?*?*?*?*?*?*?*?*?*?*?*?*?*?*?*?*?*?*?*?*?,6.5,4.6,85,99615,0,-0,308,0.0,-0.0,0.0,0,0,0,0,58,0.0,10,5,9999,99999,9,999999999,0.0,999,999,99
3019,4,11,2,0,*?*?*?*?*?*?*?*?*?*?*?*?*?*?*?*?*?*?*?*?*?*?,5.2,5.3,96,99615,0,-0,303,0.0,-0.0,0.0,0,0,0,0,67,0.0,10,5,9999,99999,9,999999999,0.0,999,999,99
3019,4,11,3,0,*?*?*?*?*?*?*?*?*?*?*?*?*?*?*?*?*?*?*?*?*?*?,5.2,4.8,93,99615,0,-0,303,0.0,-0.0,0.0,0,0,0,0,75,0.0,10,5,9999,99999,9,999999999,0.0,999,999,99
3019,4,11,4,0,*?*?*?*?*?*?*?*?*?*?*?*?*?*?*?*?*?*?*?*?*?*?,4.9,4.8,96,99615,0,-0,301,0.0,-0.0,0.0,0,0,0,0,83,0.0,10,5,9999,99999,9,999999999,0.0,999,999,99
[truncated: 1,086,455 more chars]
