# Supplementary material for: Future weather dataset for fourteen UK sites
Source: Data Brief. 2016 Aug 3;8:1308–10. doi: 10.1016/j.dib.2016.07.057 (PMC4990658; doi:10.1016/j.dib.2016.07.057)
Supplement: Supplementary file 2 — Supplementary material [file mmc2.zip › 03_50th_PET_2050s_03 Cardiff.epw]

LOCATION,3000170,-,UK,WG data,03710,51.40,-3.47,0,20
DESIGN CONDITIONS,0
TYPICAL/EXTREME PERIODS,0
GROUND TEMPERATURES,1,1.0,,,,9.0,12.3,15.8,18.3,21.6,21.9,20.2,17.0,13.1,9.7,7.5,7.2
HOLIDAYS/DAYLIGHT SAVINGS,No,0,0,0
COMMENTS 1,created by using UKCP09 weather generator outputs
COMMENTS 2,wind speed wind direction and pressure based on observations at station id 03710
DATA PERIODS,1,1,Data,Sunday,1/1,12/31
3003,1,1,1,0,*?*?*?*?*?*?*?*?*?*?*?*?*?*?*?*?*?*?*?*?*?*?,4.7,4.1,100,101066,0,-0,301,0.0,-0.0,0.0,0,0,0,0,298,5.7,10,5,9999,99999,9,999999999,0.0,999,999,99
3003,1,1,2,0,*?*?*?*?*?*?*?*?*?*?*?*?*?*?*?*?*?*?*?*?*?*?,3.9,2.7,100,101066,0,-0,297,0.0,-0.0,0.0,0,0,0,0,297,4.1,10,5,9999,99999,9,999999999,0.0,999,999,99
3003,1,1,3,0,*?*?*?*?*?*?*?*?*?*?*?*?*?*?*?*?*?*?*?*?*?*?,3.5,2.1,100,101066,0,-0,296,0.0,-0.0,0.0,0,0,0,0,295,4.6,10,5,9999,99999,9,999999999,0.0,999,999,99
3003,1,1,4,0,*?*?*?*?*?*?*?*?*?*?*?*?*?*?*?*?*?*?*?*?*?*?,3.1,2.3,100,101066,0,-0,294,0.0,-0.0,0.0,0,0,0,0,293,5.2,10,5,9999,99999,9,999999999,0.0,999,999,99
3003,1,1,5,0,*?*?*?*?*?*?*?*?*?*?*?*?*?*?*?*?*?*?*?*?*?*?,3.4,2.7,100,101066,0,-0,295,0.0,-0.0,0.0,0,0,0,0,292,7.7,10,5,9999,99999,9,999999999,0.0,999,999,99
3003,1,1,6,0,*?*?*?*?*?*?*?*?*?*?*?*?*?*?*?*?*?*?*?*?*?*?,3.7,3.6,100,101066,0,-0,296,0.0,-0.0,0.0,0,0,0,0,290,6.2,10,5,9999,99999,9,999999999,0.0,999,999,99
3003,1,1,7,0,*?*?*?*?*?*?*?*?*?*?*?*?*?*?*?*?*?*?*?*?*?*?,3.6,3.6,100,101066,0,-0,296,0.0,-0.0,0.0,0,0,0,0,290,6.7,10,5,9999,99999,9,999999999,0.0,999,999,99
3003,1,1,8,0,*?*?*?*?*?*?*?*?*?*?*?*?*?*?*?*?*?*?*?*?*?*?,4.3,4.3,100,101066,12,1387,295,0.0,0.0,0.0,0,0,0,0,290,7.2,9,5,9999,99999,9,999999999,0.0,999,999,99
3003,1,1,9,0,*?*?*?*?*?*?*?*?*?*?*?*?*?*?*?*?*?*?*?*?*?*?,4.0,3.9,100,101066,173,1414,280,58.6,214.6,32.4,6247,12432,4501,567,290,6.7,6,3,9999,99999,9,999999999,0.0,999,999,99
3003,1,1,10,0,*?*?*?*?*?*?*?*?*?*?*?*?*?*?*?*?*?*?*?*?*?*?,3.9,3.9,100,101066,292,1411,297,42.7,0.0,42.7,4985,0,4995,1680,290,6.2,10,5,9999,99999,9,999999999,0.0,999,999,99
3003,1,1,11,0,*?*?*?*?*?*?*?*?*?*?*?*?*?*?*?*?*?*?*?*?*?*?,5.9,4.6,100,101066,362,1411,293,153.2,213.2,98.5,16208,18021,11535,1924,290,6.7,7,4,9999,99999,9,999999999,0.0,999,999,99
3003,1,1,12,0,*?*?*?*?*?*?*?*?*?*?*?*?*?*?*?*?*?*?*?*?*?*?,6.2,5.0,100,101066,378,1411,286,191.2,374.7,90.8,19957,31730,11697,1681,290,7.7,5,3,9999,99999,9,999999999,0.0,999,999,99
3003,1,1,13,0,*?*?*?*?*?*?*?*?*?*?*?*?*?*?*?*?*?*?*?*?*?*?,6.4,3.9,99,101066,339,1411,290,156.4,291.7,86.3,16200,23626,11060,1598,292,6.7,6,3,9999,99999,9,999999999,0.0,999,999,99
3003,1,1,14,0,*?*?*?*?*?*?*?*?*?*?*?*?*?*?*?*?*?*?*?*?*?*?,6.3,3.8,98,101066,248,1414,294,92.5,188.3,59.5,9835,13122,7151,1103,293,7.7,7,4,9999,99999,9,999999999,0.0,999,999,99
3003,1,1,15,0,*?*?*?*?*?*?*?*?*?*?*?*?*?*?*?*?*?*?*?*?*?*?,6.1,4.8,100,101066,110,1414,294,19.5,89.6,12.6,2195,3992,1927,211,295,6.7,7,4,9999,99999,9,999999999,0.0,999,999,99
3003,1,1,16,0,*?*?*?*?*?*?*?*?*?*?*?*?*?*?*?*?*?*?*?*?*?*?,6.0,5.9,100,101066,0,-0,306,0.0,-0.0,0.0,0,0,0,0,297,6.7,10,5,9999,99999,9,999999999,0.0,999,999,99
3003,1,1,17,0,*?*?*?*?*?*?*?*?*?*?*?*?*?*?*?*?*?*?*?*?*?*?,6.0,6.1,100,101066,0,-0,306,0.0,-0.0,0.0,0,0,0,0,298,6.2,10,5,9999,99999,9,999999999,0.0,999,999,99
3003,1,1,18,0,*?*?*?*?*?*?*?*?*?*?*?*?*?*?*?*?*?*?*?*?*?*?,4.8,4.8,100,101066,0,-0,301,0.0,-0.0,0.0,0,0,0,0,300,4.6,10,5,9999,99999,9,999999999,0.0,999,999,99
3003,1,1,19,0,*?*?*?*?*?*?*?*?*?*?*?*?*?*?*?*?*?*?*?*?*?*?,4.5,4.5,100,101066,0,-0,300,0.0,-0.0,0.0,0,0,0,0,300,6.2,10,5,9999,99999,9,999999999,0.0,999,999,99
3003,1,1,20,0,*?*?*?*?*?*?*?*?*?*?*?*?*?*?*?*?*?*?*?*?*?*?,5.3,5.3,100,101066,0,-0,303,0.0,-0.0,0.0,0,0,0,0,300,7.2,10,5,9999,99999,9,999999999,0.0,999,999,99
3003,1,1,21,0,*?*?*?*?*?*?*?*?*?*?*?*?*?*?*?*?*?*?*?*?*?*?,4.4,4.3,100,101066,0,-0,299,0.0,-0.0,0.0,0,0,0,0,300,5.7,10,5,9999,99999,9,999999999,0.0,999,999,99
3003,1,1,22,0,*?*?*?*?*?*?*?*?*?*?*?*?*?*?*?*?*?*?*?*?*?*?,4.1,4.1,100,101066,0,-0,298,0.0,-0.0,0.0,0,0,0,0,300,5.2,10,5,9999,99999,9,999999999,0.0,999,999,99
3003,1,1,23,0,*?*?*?*?*?*?*?*?*?*?*?*?*?*?*?*?*?*?*?*?*?*?,3.3,3.4,100,101066,0,-0,295,0.0,-0.0,0.0,0,0,0,0,300,3.6,10,5,9999,99999,9,999999999,0.0,999,999,99
3003,1,1,24,0,*?*?*?*?*?*?*?*?*?*?*?*?*?*?*?*?*?*?*?*?*?*?,6.1,5.6,100,101066,0,-0,306,0.0,-0.0,0.0,0,0,0,0,300,5.2,10,5,9999,99999,9,999999999,0.0,999,999,99
3003,1,2,1,0,*?*?*?*?*?*?*?*?*?*?*?*?*?*?*?*?*?*?*?*?*?*?,2.2,2.1,100,102518,0,-0,290,0.0,-0.0,0.0,0,0,0,0,297,5.7,10,5,9999,99999,9,999999999,0.0,999,999,99
3003,1,2,2,0,*?*?*?*?*?*?*?*?*?*?*?*?*?*?*?*?*?*?*?*?*?*?,1.7,1.7,100,102518,0,-0,288,0.0,-0.0,0.0,0,0,0,0,293,4.1,10,5,9999,99999,9,999999999,0.0,999,999,99
3003,1,2,3,0,*?*?*?*?*?*?*?*?*?*?*?*?*?*?*?*?*?*?*?*?*?*?,2.1,2.1,100,102518,0,-0,290,0.0,-0.0,0.0,0,0,0,0,290,4.6,10,5,9999,99999,9,999999999,0.0,999,999,99
3003,1,2,4,0,*?*?*?*?*?*?*?*?*?*?*?*?*?*?*?*?*?*?*?*?*?*?,2.4,1.5,97,102518,0,-0,291,0.0,-0.0,0.0,0,0,0,0,287,5.2,10,5,9999,99999,9,999999999,0.0,999,999,99
3003,1,2,5,0,*?*?*?*?*?*?*?*?*?*?*?*?*?*?*?*?*?*?*?*?*?*?,2.0,-0.4,87,102518,0,-0,290,0.0,-0.0,0.0,0,0,0,0,283,7.7,10,5,9999,99999,9,999999999,0.0,999,999,99
3003,1,2,6,0,*?*?*?*?*?*?*?*?*?*?*?*?*?*?*?*?*?*?*?*?*?*?,1.6,-0.0,92,102518,0,-0,288,0.0,-0.0,0.0,0,0,0,0,280,6.2,10,5,9999,99999,9,999999999,0.0,999,999,99
3003,1,2,7,0,*?*?*?*?*?*?*?*?*?*?*?*?*?*?*?*?*?*?*?*?*?*?,1.9,1.3,99,102518,0,-0,289,0.0,-0.0,0.0,0,0,0,0,278,6.7,10,5,9999,99999,9,999999999,0.0,999,999,99
3003,1,2,8,0,*?*?*?*?*?*?*?*?*?*?*?*?*?*?*?*?*?*?*?*?*?*?,2.3,1.5,98,102518,13,1458,291,0.0,0.0,0.0,0,0,0,0,277,7.2,10,5,9999,99999,9,999999999,0.0,999,999,99
3003,1,2,9,0,*?*?*?*?*?*?*?*?*?*?*?*?*?*?*?*?*?*?*?*?*?*?,2.6,1.5,96,102518,174,1416,292,19.6,0.0,19.6,2321,-0,2323,762,275,6.7,10,5,9999,99999,9,999999999,0.0,999,999,99
3003,1,2,10,0,*?*?*?*?*?*?*?*?*?*?*?*?*?*?*?*?*?*?*?*?*?*?,2.7,1.5,95,102518,293,1410,292,42.9,0.0,42.9,5012,0,5022,1689,273,6.2,10,5,9999,99999,9,999999999,0.0,999,999,99
3003,1,2,11,0,*?*?*?*?*?*?*?*?*?*?*?*?*?*?*?*?*?*?*?*?*?*?,3.7,2.9,98,102518,364,1412,292,98.4,50.8,85.3,10798,4418,9654,2270,272,6.7,9,5,9999,99999,9,999999999,0.0,999,999,99
3003,1,2,12,0,*?*?*?*?*?*?*?*?*?*?*?*?*?*?*?*?*?*?*?*?*?*?,3.7,1.5,89,102518,381,1414,297,59.9,0.0,59.9,6991,0,7008,2417,270,7.7,10,5,9999,99999,9,999999999,0.0,999,999,99
3003,1,2,13,0,*?*?*?*?*?*?*?*?*?*?*?*?*?*?*?*?*?*?*?*?*?*?,3.4,0.6,85,102518,342,1413,296,52.3,0.0,52.3,6110,0,6123,2088,268,6.7,10,5,9999,99999,9,999999999,0.0,999,999,99
3003,1,2,14,0,*?*?*?*?*?*?*?*?*?*?*?*?*?*?*?*?*?*?*?*?*?*?,3.9,1.9,90,102518,251,1415,298,34.6,0.0,34.6,4048,0,4055,1350,267,7.7,10,5,9999,99999,9,999999999,0.0,999,999,99
3003,1,2,15,0,*?*?*?*?*?*?*?*?*?*?*?*?*?*?*?*?*?*?*?*?*?*?,3.8,3.0,98,102518,113,1412,297,7.8,0.0,7.8,959,-0,959,310,265,6.7,10,5,9999,99999,9,999999999,0.0,999,999,99
3003,1,2,16,0,*?*?*?*?*?*?*?*?*?*?*?*?*?*?*?*?*?*?*?*?*?*?,3.3,3.0,100,102518,0,-0,295,0.0,-0.0,0.0,0,0,0,0,263,6.7,10,5,9999,99999,9,999999999,0.0,999,999,99
3003,1,2,17,0,*?*?*?*?*?*?*?*?*?*?*?*?*?*?*?*?*?*?*?*?*?*?,3.2,3.2,100,102518,0,-0,294,0.0,-0.0,0.0,0,0,0,0,262,6.2,10,5,9999,99999,9,999999999,0.0,999,999,99
3003,1,2,18,0,*?*?*?*?*?*?*?*?*?*?*?*?*?*?*?*?*?*?*?*?*?*?,2.6,2.1,100,102518,0,-0,292,0.0,-0.0,0.0,0,0,0,0,260,4.6,10,5,9999,99999,9,999999999,0.0,999,999,99
3003,1,2,19,0,*?*?*?*?*?*?*?*?*?*?*?*?*?*?*?*?*?*?*?*?*?*?,3.3,2.9,100,102518,0,-0,295,0.0,-0.0,0.0,0,0,0,0,263,6.2,10,5,9999,99999,9,999999999,0.0,999,999,99
3003,1,2,20,0,*?*?*?*?*?*?*?*?*?*?*?*?*?*?*?*?*?*?*?*?*?*?,2.8,2.7,100,102518,0,-0,293,0.0,-0.0,0.0,0,0,0,0,267,7.2,10,5,9999,99999,9,999999999,0.0,999,999,99
3003,1,2,21,0,*?*?*?*?*?*?*?*?*?*?*?*?*?*?*?*?*?*?*?*?*?*?,2.3,2.3,100,102518,0,-0,291,0.0,-0.0,0.0,0,0,0,0,270,5.7,10,5,9999,99999,9,999999999,0.0,999,999,99
3003,1,2,22,0,*?*?*?*?*?*?*?*?*?*?*?*?*?*?*?*?*?*?*?*?*?*?,2.6,2.7,100,102518,0,-0,292,0.0,-0.0,0.0,0,0,0,0,273,5.2,10,5,9999,99999,9,999999999,0.0,999,999,99
3003,1,2,23,0,*?*?*?*?*?*?*?*?*?*?*?*?*?*?*?*?*?*?*?*?*?*?,2.2,2.3,100,102518,0,-0,290,0.0,-0.0,0.0,0,0,0,0,277,3.6,10,5,9999,99999,9,999999999,0.0,999,999,99
3003,1,2,24,0,*?*?*?*?*?*?*?*?*?*?*?*?*?*?*?*?*?*?*?*?*?*?,2.5,2.5,100,102518,0,-0,291,0.0,-0.0,0.0,0,0,0,0,300,5.2,10,5,9999,99999,9,999999999,0.0,999,999,99
3003,1,3,1,0,*?*?*?*?*?*?*?*?*?*?*?*?*?*?*?*?*?*?*?*?*?*?,1.7,1.7,100,103473,0,-0,288,0.0,-0.0,0.0,0,0,0,0,280,5.7,10,5,9999,99999,9,999999999,0.0,999,999,99
3003,1,3,2,0,*?*?*?*?*?*?*?*?*?*?*?*?*?*?*?*?*?*?*?*?*?*?,1.5,1.5,100,103473,0,-0,287,0.0,-0.0,0.0,0,0,0,0,280,4.1,10,5,9999,99999,9,999999999,0.0,999,999,99
3003,1,3,3,0,*?*?*?*?*?*?*?*?*?*?*?*?*?*?*?*?*?*?*?*?*?*?,2.1,2.1,100,103473,0,-0,290,0.0,-0.0,0.0,0,0,0,0,280,4.6,10,5,9999,99999,9,999999999,0.0,999,999,99
3003,1,3,4,0,*?*?*?*?*?*?*?*?*?*?*?*?*?*?*?*?*?*?*?*?*?*?,1.5,1.5,100,103473,0,-0,287,0.0,-0.0,0.0,0,0,0,0,280,5.2,10,5,9999,99999,9,999999999,0.0,999,999,99
3003,1,3,5,0,*?*?*?*?*?*?*?*?*?*?*?*?*?*?*?*?*?*?*?*?*?*?,1.5,1.5,100,103473,0,-0,287,0.0,-0.0,0.0,0,0,0,0,280,7.7,10,5,9999,99999,9,999999999,0.0,999,999,99
3003,1,3,6,0,*?*?*?*?*?*?*?*?*?*?*?*?*?*?*?*?*?*?*?*?*?*?,2.1,1.9,100,103473,0,-0,290,0.0,-0.0,0.0,0,0,0,0,280,6.2,10,5,9999,99999,9,999999999,0.0,999,999,99
3003,1,3,7,0,*?*?*?*?*?*?*?*?*?*?*?*?*?*?*?*?*?*?*?*?*?*?,1.6,1.5,100,103473,0,-0,288,0.0,-0.0,0.0,0,0,0,0,278,6.7,10,5,9999,99999,9,999999999,0.0,999,999,99
3003,1,3,8,0,*?*?*?*?*?*?*?*?*?*?*?*?*?*?*?*?*?*?*?*?*?*?,2.4,1.5,96,103473,13,1397,282,0.0,0.0,0.0,0,0,0,0,277,7.2,8,4,9999,99999,9,999999999,0.0,999,999,99
3003,1,3,9,0,*?*?*?*?*?*?*?*?*?*?*?*?*?*?*?*?*?*?*?*?*?*?,1.7,0.6,95,103473,175,1416,254,67.3,347.1,24.4,7034,21900,3919,459,275,6.7,3,2,9999,99999,9,999999999,0.0,999,999,99
3003,1,3,10,0,*?*?*?*?*?*?*?*?*?*?*?*?*?*?*?*?*?*?*?*?*?*?,2.4,1.3,95,103473,295,1413,272,130.3,279.6,71.9,13533,21314,9347,1315,273,6.2,6,3,9999,99999,9,999999999,0.0,999,999,99
3003,1,3,11,0,*?*?*?*?*?*?*?*?*?*?*?*?*?*?*?*?*?*?*?*?*?*?,3.3,2.5,97,103473,366,1413,272,183.3,371.6,87.1,19147,31069,11255,1607,272,6.7,5,3,9999,99999,9,999999999,0.0,999,999,99
3003,1,3,12,0,*?*?*?*?*?*?*?*?*?*?*?*?*?*?*?*?*?*?*?*?*?*?,3.4,2.5,97,103473,383,1413,258,207.3,514.0,68.0,21400,43892,9985,1258,270,7.7,2,1,9999,99999,9,999999999,0.0,999,999,99
3003,1,3,13,0,*?*?*?*?*?*?*?*?*?*?*?*?*?*?*?*?*?*?*?*?*?*?,3.5,2.5,95,103473,345,1414,282,143.8,210.4,92.4,15216,17389,10863,1792,272,6.7,7,4,9999,99999,9,999999999,0.0,999,999,99
3003,1,3,14,0,*?*?*?*?*?*?*?*?*?*?*?*?*?*?*?*?*?*?*?*?*?*?,3.6,0.8,85,103473,254,1415,287,80.9,113.6,60.5,8877,8471,7071,1292,273,7.7,8,4,9999,99999,9,999999999,0.0,999,999,99
3003,1,3,15,0,*?*?*?*?*?*?*?*?*?*?*?*?*?*?*?*?*?*?*?*?*?*?,3.2,1.0,88,103473,116,1409,290,14.6,23.6,12.7,1686,1199,1585,263,275,6.7,9,5,9999,99999,9,999999999,0.0,999,999,99
3003,1,3,16,0,*?*?*?*?*?*?*?*?*?*?*?*?*?*?*?*?*?*?*?*?*?*?,3.4,1.0,87,103473,0,-0,296,0.0,-0.0,0.0,0,0,0,0,277,6.7,10,5,9999,99999,9,999999999,0.0,999,999,99
3003,1,3,17,0,*?*?*?*?*?*?*?*?*?*?*?*?*?*?*?*?*?*?*?*?*?*?,2.8,1.0,91,103473,0,-0,293,0.0,-0.0,0.0,0,0,0,0,278,6.2,10,5,9999,99999,9,999999999,0.0,999,999,99
3003,1,3,18,0,*?*?*?*?*?*?*?*?*?*?*?*?*?*?*?*?*?*?*?*?*?*?,2.4,0.8,92,103473,0,-0,291,0.0,-0.0,0.0,0,0,0,0,280,4.6,10,5,9999,99999,9,999999999,0.0,999,999,99
3003,1,3,19,0,*?*?*?*?*?*?*?*?*?*?*?*?*?*?*?*?*?*?*?*?*?*?,1.9,0.8,95,103473,0,-0,289,0.0,-0.0,0.0,0,0,0,0,277,6.2,10,5,9999,99999,9,999999999,0.0,999,999,99
3003,1,3,20,0,*?*?*?*?*?*?*?*?*?*?*?*?*?*?*?*?*?*?*?*?*?*?,1.4,0.6,97,103473,0,-0,287,0.0,-0.0,0.0,0,0,0,0,273,7.2,10,5,9999,99999,9,999999999,0.0,999,999,99
3003,1,3,21,0,*?*?*?*?*?*?*?*?*?*?*?*?*?*?*?*?*?*?*?*?*?*?,0.9,-0.4,92,103473,0,-0,285,0.0,-0.0,0.0,0,0,0,0,270,5.7,10,5,9999,99999,9,999999999,0.0,999,999,99
3003,1,3,22,0,*?*?*?*?*?*?*?*?*?*?*?*?*?*?*?*?*?*?*?*?*?*?,1.4,1.0,100,103473,0,-0,287,0.0,-0.0,0.0,0,0,0,0,267,5.2,10,5,9999,99999,9,999999999,0.0,999,999,99
3003,1,3,23,0,*?*?*?*?*?*?*?*?*?*?*?*?*?*?*?*?*?*?*?*?*?*?,0.9,0.8,100,103473,0,-0,285,0.0,-0.0,0.0,0,0,0,0,263,3.6,10,5,9999,99999,9,999999999,0.0,999,999,99
3003,1,3,24,0,*?*?*?*?*?*?*?*?*?*?*?*?*?*?*?*?*?*?*?*?*?*?,1.9,1.9,100,103473,0,-0,289,0.0,-0.0,0.0,0,0,0,0,280,5.2,10,5,9999,99999,9,999999999,0.0,999,999,99
3003,1,4,1,0,*?*?*?*?*?*?*?*?*?*?*?*?*?*?*?*?*?*?*?*?*?*?,-0.7,-0.6,100,103844,0,-0,279,0.0,-0.0,0.0,0,0,0,0,262,5.7,10,5,9999,99999,9,999999999,0.0,999,999,99
3003,1,4,2,0,*?*?*?*?*?*?*?*?*?*?*?*?*?*?*?*?*?*?*?*?*?*?,0.2,-0.6,100,103844,0,-0,282,0.0,-0.0,0.0,0,0,0,0,263,4.1,10,5,9999,99999,9,999999999,0.0,999,999,99
3003,1,4,3,0,*?*?*?*?*?*?*?*?*?*?*?*?*?*?*?*?*?*?*?*?*?*?,0.8,0.2,100,103844,0,-0,285,0.0,-0.0,0.0,0,0,0,0,265,4.6,10,5,9999,99999,9,999999999,0.0,999,999,99
3003,1,4,4,0,*?*?*?*?*?*?*?*?*?*?*?*?*?*?*?*?*?*?*?*?*?*?,0.2,0.2,100,103844,0,-0,282,0.0,-0.0,0.0,0,0,0,0,267,5.2,10,5,9999,99999,9,999999999,0.0,999,999,99
3003,1,4,5,0,*?*?*?*?*?*?*?*?*?*?*?*?*?*?*?*?*?*?*?*?*?*?,0.3,0.2,100,103844,0,-0,283,0.0,-0.0,0.0,0,0,0,0,268,7.7,10,5,9999,99999,9,999999999,0.0,999,999,99
3003,1,4,6,0,*?*?*?*?*?*?*?*?*?*?*?*?*?*?*?*?*?*?*?*?*?*?,0.0,-0.0,100,103844,0,-0,281,0.0,-0.0,0.0,0,0,0,0,270,6.2,10,5,9999,99999,9,999999999,0.0,999,999,99
3003,1,4,7,0,*?*?*?*?*?*?*?*?*?*?*?*?*?*?*?*?*?*?*?*?*?*?,-0.2,-0.2,100,103844,0,-0,281,0.0,-0.0,0.0,0,0,0,0,272,6.7,10,5,9999,99999,9,999999999,0.0,999,999,99
3003,1,4,8,0,*?*?*?*?*?*?*?*?*?*?*?*?*?*?*?*?*?*?*?*?*?*?,-0.2,-0.2,100,103844,14,1427,247,0.0,0.0,0.0,0,0,0,0,273,7.2,3,2,9999,99999,9,999999999,0.0,999,999,99
3003,1,4,9,0,*?*?*?*?*?*?*?*?*?*?*?*?*?*?*?*?*?*?*?*?*?*?,0.5,0.6,100,103844,176,1415,279,34.7,37.1,30.1,3885,2326,3618,631,275,6.7,9,5,9999,99999,9,999999999,0.0,999,999,99
3003,1,4,10,0,*?*?*?*?*?*?*?*?*?*?*?*?*?*?*?*?*?*?*?*?*?*?,2.5,1.9,100,103844,296,1411,268,139.8,349.9,66.4,14656,26778,8764,1203,277,6.2,5,3,9999,99999,9,999999999,0.0,999,999,99
3003,1,4,11,0,*?*?*?*?*?*?*?*?*?*?*?*?*?*?*?*?*?*?*?*?*?*?,4.2,1.9,100,103844,368,1413,265,195.6,478.3,71.0,20053,40120,10284,1289,278,6.7,3,2,9999,99999,9,999999999,0.0,999,999,99
3003,1,4,12,0,*?*?*?*?*?*?*?*?*?*?*?*?*?*?*?*?*?*?*?*?*?*?,5.3,2.9,98,103844,385,1411,275,203.0,437.6,83.6,21418,37371,10961,1533,280,7.7,4,2,9999,99999,9,999999999,0.0,999,999,99
3003,1,4,13,0,*?*?*?*?*?*?*?*?*?*?*?*?*?*?*?*?*?*?*?*?*?*?,5.4,3.2,100,103844,347,1411,281,171.8,366.7,81.6,17950,30036,10596,1498,267,6.7,5,3,9999,99999,9,999999999,0.0,999,999,99
3003,1,4,14,0,*?*?*?*?*?*?*?*?*?*?*?*?*?*?*?*?*?*?*?*?*?*?,5.3,3.4,100,103844,257,1413,281,115.1,332.3,54.7,12113,23773,7324,980,253,7.7,5,3,9999,99999,9,999999999,0.0,999,999,99
3003,1,4,15,0,*?*?*?*?*?*?*?*?*?*?*?*?*?*?*?*?*?*?*?*?*?*?,5.1,5.0,100,103844,120,1416,298,15.8,24.8,13.7,1814,1275,1704,283,240,6.7,9,5,9999,99999,9,999999999,0.0,999,999,99
3003,1,4,16,0,*?*?*?*?*?*?*?*?*?*?*?*?*?*?*?*?*?*?*?*?*?*?,5.2,4.8,100,103844,0,-0,303,0.0,-0.0,0.0,0,0,0,0,227,6.7,10,5,9999,99999,9,999999999,0.0,999,999,99
3003,1,4,17,0,*?*?*?*?*?*?*?*?*?*?*?*?*?*?*?*?*?*?*?*?*?*?,3.6,3.6,100,103844,0,-0,296,0.0,-0.0,0.0,0,0,0,0,213,6.2,10,5,9999,99999,9,999999999,0.0,999,999,99
3003,1,4,18,0,*?*?*?*?*?*?*?*?*?*?*?*?*?*?*?*?*?*?*?*?*?*?,2.4,2.3,100,103844,0,-0,291,0.0,-0.0,0.0,0,0,0,0,200,4.6,10,5,9999,99999,9,999999999,0.0,999,999,99
3003,1,4,19,0,*?*?*?*?*?*?*?*?*?*?*?*?*?*?*?*?*?*?*?*?*?*?,2.2,2.1,100,103844,0,-0,290,0.0,-0.0,0.0,0,0,0,0,203,6.2,10,5,9999,99999,9,999999999,0.0,999,999,99
3003,1,4,20,0,*?*?*?*?*?*?*?*?*?*?*?*?*?*?*?*?*?*?*?*?*?*?,1.5,1.5,100,103844,0,-0,287,0.0,-0.0,0.0,0,0,0,0,207,7.2,10,5,9999,99999,9,999999999,0.0,999,999,99
3003,1,4,21,0,*?*?*?*?*?*?*?*?*?*?*?*?*?*?*?*?*?*?*?*?*?*?,1.4,1.5,100,103844,0,-0,287,0.0,-0.0,0.0,0,0,0,0,210,5.7,10,5,9999,99999,9,999999999,0.0,999,999,99
3003,1,4,22,0,*?*?*?*?*?*?*?*?*?*?*?*?*?*?*?*?*?*?*?*?*?*?,0.4,0.4,100,103844,0,-0,283,0.0,-0.0,0.0,0,0,0,0,213,5.2,10,5,9999,99999,9,999999999,0.0,999,999,99
3003,1,4,23,0,*?*?*?*?*?*?*?*?*?*?*?*?*?*?*?*?*?*?*?*?*?*?,1.1,1.0,100,103844,0,-0,286,0.0,-0.0,0.0,0,0,0,0,217,3.6,10,5,9999,99999,9,999999999,0.0,999,999,99
3003,1,4,24,0,*?*?*?*?*?*?*?*?*?*?*?*?*?*?*?*?*?*?*?*?*?*?,-1.6,-1.7,100,103844,0,-0,275,0.0,-0.0,0.0,0,0,0,0,260,5.2,10,5,9999,99999,9,999999999,0.0,999,999,99
3003,1,5,1,0,*?*?*?*?*?*?*?*?*?*?*?*?*?*?*?*?*?*?*?*?*?*?,2.7,2.7,100,103548,0,-0,292,0.0,-0.0,0.0,0,0,0,0,223,5.7,10,5,9999,99999,9,999999999,0.0,999,999,99
3003,1,5,2,0,*?*?*?*?*?*?*?*?*?*?*?*?*?*?*?*?*?*?*?*?*?*?,3.4,3.4,100,103548,0,-0,295,0.0,-0.0,0.0,0,0,0,0,227,4.1,10,5,9999,99999,9,999999999,0.0,999,999,99
3003,1,5,3,0,*?*?*?*?*?*?*?*?*?*?*?*?*?*?*?*?*?*?*?*?*?*?,2.7,2.7,100,103548,0,-0,292,0.0,-0.0,0.0,0,0,0,0,230,4.6,10,5,9999,99999,9,999999999,0.0,999,999,99
3003,1,5,4,0,*?*?*?*?*?*?*?*?*?*?*?*?*?*?*?*?*?*?*?*?*?*?,1.8,1.9,100,103548,0,-0,289,0.0,-0.0,0.0,0,0,0,0,233,5.2,10,5,9999,99999,9,999999999,0.0,999,999,99
3003,1,5,5,0,*?*?*?*?*?*?*?*?*?*?*?*?*?*?*?*?*?*?*?*?*?*?,2.4,2.3,100,103548,0,-0,291,0.0,-0.0,0.0,0,0,0,0,237,7.7,10,5,9999,99999,9,999999999,0.0,999,999,99
3003,1,5,6,0,*?*?*?*?*?*?*?*?*?*?*?*?*?*?*?*?*?*?*?*?*?*?,2.8,2.9,100,103548,0,-0,293,0.0,-0.0,0.0,0,0,0,0,240,6.2,10,5,9999,99999,9,999999999,0.0,999,999,99
3003,1,5,7,0,*?*?*?*?*?*?*?*?*?*?*?*?*?*?*?*?*?*?*?*?*?*?,3.1,3.0,100,103548,0,-0,294,0.0,-0.0,0.0,0,0,0,0,235,6.7,10,5,9999,99999,9,999999999,0.0,999,999,99
3003,1,5,8,0,*?*?*?*?*?*?*?*?*?*?*?*?*?*?*?*?*?*?*?*?*?*?,3.5,3.4,100,103548,15,1436,296,0.0,0.0,0.0,0,0,0,0,230,7.2,10,5,9999,99999,9,999999999,0.0,999,999,99
3003,1,5,9,0,*?*?*?*?*?*?*?*?*?*?*?*?*?*?*?*?*?*?*?*?*?*?,3.8,3.8,100,103548,177,1413,297,20.2,0.0,20.2,2396,-0,2399,787,225,6.7,10,5,9999,99999,9,999999999,0.0,999,999,99
3003,1,5,10,0,*?*?*?*?*?*?*?*?*?*?*?*?*?*?*?*?*?*?*?*?*?*?,4.7,4.6,100,103548,298,1412,301,43.8,0.0,43.8,5119,0,5129,1727,220,6.2,10,5,9999,99999,9,999999999,0.0,999,999,99
3003,1,5,11,0,*?*?*?*?*?*?*?*?*?*?*?*?*?*?*?*?*?*?*?*?*?*?,6.8,6.6,100,103548,370,1412,309,57.8,0.0,57.8,6752,0,6768,2327,215,6.7,10,5,9999,99999,9,999999999,0.0,999,999,99
3003,1,5,12,0,*?*?*?*?*?*?*?*?*?*?*?*?*?*?*?*?*?*?*?*?*?*?,7.3,7.3,100,103548,388,1413,311,61.3,0.0,61.3,7160,0,7178,2480,210,7.7,10,5,9999,99999,9,999999999,0.0,999,999,99
3003,1,5,13,0,*?*?*?*?*?*?*?*?*?*?*?*?*?*?*?*?*?*?*?*?*?*?,7.3,6.7,100,103548,350,1411,312,54.0,0.0,54.0,6304,0,6319,2159,217,6.7,10,5,9999,99999,9,999999999,0.0,999,999,99
3003,1,5,14,0,*?*?*?*?*?*?*?*?*?*?*?*?*?*?*?*?*?*?*?*?*?*?,7.4,6.1,100,103548,260,1412,312,36.4,0.0,36.4,4262,0,4270,1424,223,7.7,10,5,9999,99999,9,999999999,0.0,999,999,99
3003,1,5,15,0,*?*?*?*?*?*?*?*?*?*?*?*?*?*?*?*?*?*?*?*?*?*?,7.3,5.8,99,103548,123,1410,312,9.8,0.0,9.8,1191,-0,1191,387,230,6.7,10,5,9999,99999,9,999999999,0.0,999,999,99
3003,1,5,16,0,*?*?*?*?*?*?*?*?*?*?*?*?*?*?*?*?*?*?*?*?*?*?,7.3,6.1,100,103548,0,-0,312,0.0,-0.0,0.0,0,0,0,0,237,6.7,10,5,9999,99999,9,999999999,0.0,999,999,99
3003,1,5,17,0,*?*?*?*?*?*?*?*?*?*?*?*?*?*?*?*?*?*?*?*?*?*?,6.6,5.1,99,103548,0,-0,309,0.0,-0.0,0.0,0,0,0,0,243,6.2,10,5,9999,99999,9,999999999,0.0,999,999,99
3003,1,5,18,0,*?*?*?*?*?*?*?*?*?*?*?*?*?*?*?*?*?*?*?*?*?*?,5.1,3.9,100,103548,0,-0,302,0.0,-0.0,0.0,0,0,0,0,250,4.6,10,5,9999,99999,9,999999999,0.0,999,999,99
3003,1,5,19,0,*?*?*?*?*?*?*?*?*?*?*?*?*?*?*?*?*?*?*?*?*?*?,5.3,4.6,100,103548,0,-0,303,0.0,-0.0,0.0,0,0,0,0,248,6.2,10,5,9999,99999,9,999999999,0.0,999,999,99
3003,1,5,20,0,*?*?*?*?*?*?*?*?*?*?*?*?*?*?*?*?*?*?*?*?*?*?,4.8,3.4,99,103548,0,-0,301,0.0,-0.0,0.0,0,0,0,0,247,7.2,10,5,9999,99999,9,999999999,0.0,999,999,99
3003,1,5,21,0,*?*?*?*?*?*?*?*?*?*?*?*?*?*?*?*?*?*?*?*?*?*?,3.9,2.7,100,103548,0,-0,297,0.0,-0.0,0.0,0,0,0,0,245,5.7,10,5,9999,99999,9,999999999,0.0,999,999,99
3003,1,5,22,0,*?*?*?*?*?*?*?*?*?*?*?*?*?*?*?*?*?*?*?*?*?*?,4.0,3.2,100,103548,0,-0,298,0.0,-0.0,0.0,0,0,0,0,243,5.2,10,5,9999,99999,9,999999999,0.0,999,999,99
3003,1,5,23,0,*?*?*?*?*?*?*?*?*?*?*?*?*?*?*?*?*?*?*?*?*?*?,4.2,3.4,100,103548,0,-0,299,0.0,-0.0,0.0,0,0,0,0,242,3.6,10,5,9999,99999,9,999999999,0.0,999,999,99
3003,1,5,24,0,*?*?*?*?*?*?*?*?*?*?*?*?*?*?*?*?*?*?*?*?*?*?,1.8,1.9,100,103548,0,-0,289,0.0,-0.0,0.0,0,0,0,0,220,5.2,10,5,9999,99999,9,999999999,0.0,999,999,99
3003,1,6,1,0,*?*?*?*?*?*?*?*?*?*?*?*?*?*?*?*?*?*?*?*?*?*?,5.0,4.8,100,103179,0,-0,302,0.0,-0.0,0.0,0,0,0,0,245,5.7,10,5,9999,99999,9,999999999,0.0,999,999,99
3003,1,6,2,0,*?*?*?*?*?*?*?*?*?*?*?*?*?*?*?*?*?*?*?*?*?*?,5.5,5.3,100,103179,0,-0,304,0.0,-0.0,0.0,0,0,0,0,250,4.1,10,5,9999,99999,9,999999999,0.0,999,999,99
3003,1,6,3,0,*?*?*?*?*?*?*?*?*?*?*?*?*?*?*?*?*?*?*?*?*?*?,5.2,5.1,100,103179,0,-0,303,0.0,-0.0,0.0,0,0,0,0,255,4.6,10,5,9999,99999,9,999999999,0.0,999,999,99
3003,1,6,4,0,*?*?*?*?*?*?*?*?*?*?*?*?*?*?*?*?*?*?*?*?*?*?,5.2,4.6,100,103179,0,-0,303,0.0,-0.0,0.0,0,0,0,0,260,5.2,10,5,9999,99999,9,999999999,0.0,999,999,99
3003,1,6,5,0,*?*?*?*?*?*?*?*?*?*?*?*?*?*?*?*?*?*?*?*?*?*?,5.1,4.8,100,103179,0,-0,302,0.0,-0.0,0.0,0,0,0,0,265,7.7,10,5,9999,99999,9,999999999,0.0,999,999,99
3003,1,6,6,0,*?*?*?*?*?*?*?*?*?*?*?*?*?*?*?*?*?*?*?*?*?*?,6.6,5.6,100,103179,0,-0,309,0.0,-0.0,0.0,0,0,0,0,270,6.2,10,5,9999,99999,9,999999999,0.0,999,999,99
3003,1,6,7,0,*?*?*?*?*?*?*?*?*?*?*?*?*?*?*?*?*?*?*?*?*?*?,6.3,5.8,100,103179,0,-0,307,0.0,-0.0,0.0,0,0,0,0,253,6.7,10,5,9999,99999,9,999999999,0.0,999,999,99
3003,1,6,8,0,*?*?*?*?*?*?*?*?*?*?*?*?*?*?*?*?*?*?*?*?*?*?,5.4,5.3,100,103179,16,1428,278,0.0,0.0,0.0,0,0,0,0,237,7.2,4,2,9999,99999,9,999999999,0.0,999,999,99
3003,1,6,9,0,*?*?*?*?*?*?*?*?*?*?*?*?*?*?*?*?*?*?*?*?*?*?,4.4,4.3,100,103179,178,1409,291,47.2,94.2,35.3,5085,5357,4376,623,220,6.7,8,4,9999,99999,9,999999999,0.0,999,999,99
3003,1,6,10,0,*?*?*?*?*?*?*?*?*?*?*?*?*?*?*?*?*?*?*?*?*?*?,6.2,5.6,100,103179,300,1412,290,133.3,281.2,73.6,13846,21606,9549,1348,203,6.2,6,3,9999,99999,9,999999999,0.0,999,999,99
3003,1,6,11,0,*?*?*?*?*?*?*?*?*?*?*?*?*?*?*?*?*?*?*?*?*?*?,8.0,6.6,100,103179,373,1414,295,187.5,373.2,89.0,19576,31422,11491,1646,187,6.7,5,3,9999,99999,9,999999999,0.0,999,999,99
3003,1,6,12,0,*?*?*?*?*?*?*?*?*?*?*?*?*?*?*?*?*?*?*?*?*?*?,8.6,7.0,98,103179,391,1413,297,198.9,377.5,94.5,20760,32352,12134,1755,170,7.7,5,3,9999,99999,9,999999999,0.0,999,999,99
3003,1,6,13,0,*?*?*?*?*?*?*?*?*?*?*?*?*?*?*?*?*?*?*?*?*?*?,8.3,7.6,100,103179,354,1414,312,94.9,50.4,82.3,10413,4351,9312,2182,170,6.7,9,5,9999,99999,9,999999999,0.0,999,999,99
3003,1,6,14,0,*?*?*?*?*?*?*?*?*?*?*?*?*?*?*?*?*?*?*?*?*?*?,8.7,8.0,100,103179,264,1414,310,85.4,115.3,63.9,9361,8752,7451,1367,170,7.7,8,4,9999,99999,9,999999999,0.0,999,999,99
3003,1,6,15,0,*?*?*?*?*?*?*?*?*?*?*?*?*?*?*?*?*?*?*?*?*?*?,8.4,7.1,100,103179,127,1413,316,10.5,0.0,10.5,1275,-0,1275,415,170,6.7,10,5,9999,99999,9,999999999,0.0,999,999,99
3003,1,6,16,0,*?*?*?*?*?*?*?*?*?*?*?*?*?*?*?*?*?*?*?*?*?*?,8.6,7.7,100,103179,0,-0,317,0.0,-0.0,0.0,0,0,0,0,170,6.7,10,5,9999,99999,9,999999999,0.0,999,999,99
3003,1,6,17,0,*?*?*?*?*?*?*?*?*?*?*?*?*?*?*?*?*?*?*?*?*?*?,7.8,7.9,100,103179,0,-0,314,0.0,-0.0,0.0,0,0,0,0,170,6.2,10,5,9999,99999,9,999999999,0.0,999,999,99
3003,1,6,18,0,*?*?*?*?*?*?*?*?*?*?*?*?*?*?*?*?*?*?*?*?*?*?,7.4,7.4,100,103179,0,-0,312,0.0,-0.0,0.0,0,0,0,0,170,4.6,10,5,9999,99999,9,999999999,0.0,999,999,99
3003,1,6,19,0,*?*?*?*?*?*?*?*?*?*?*?*?*?*?*?*?*?*?*?*?*?*?,6.5,6.6,100,103179,0,-0,308,0.0,-0.0,0.0,0,0,0,0,173,6.2,10,5,9999,99999,9,999999999,0.0,999,999,99
3003,1,6,20,0,*?*?*?*?*?*?*?*?*?*?*?*?*?*?*?*?*?*?*?*?*?*?,6.4,6.4,100,103179,0,-0,308,0.0,-0.0,0.0,0,0,0,0,177,7.2,10,5,9999,99999,9,999999999,0.0,999,999,99
3003,1,6,21,0,*?*?*?*?*?*?*?*?*?*?*?*?*?*?*?*?*?*?*?*?*?*?,5.9,5.9,100,103179,0,-0,306,0.0,-0.0,0.0,0,0,0,0,180,5.7,10,5,9999,99999,9,999999999,0.0,999,999,99
3003,1,6,22,0,*?*?*?*?*?*?*?*?*?*?*?*?*?*?*?*?*?*?*?*?*?*?,5.7,5.6,100,103179,0,-0,305,0.0,-0.0,0.0,0,0,0,0,183,5.2,10,5,9999,99999,9,999999999,0.0,999,999,99
3003,1,6,23,0,*?*?*?*?*?*?*?*?*?*?*?*?*?*?*?*?*?*?*?*?*?*?,4.4,4.3,100,103179,0,-0,299,0.0,-0.0,0.0,0,0,0,0,187,3.6,10,5,9999,99999,9,999999999,0.0,999,999,99
3003,1,6,24,0,*?*?*?*?*?*?*?*?*?*?*?*?*?*?*?*?*?*?*?*?*?*?,4.4,4.1,100,103179,0,-0,299,0.0,-0.0,0.0,0,0,0,0,240,5.2,10,5,9999,99999,9,999999999,0.0,999,999,99
3003,1,7,1,0,*?*?*?*?*?*?*?*?*?*?*?*?*?*?*?*?*?*?*?*?*?*?,4.3,4.3,100,102557,0,-0,299,0.0,-0.0,0.0,0,0,0,0,193,5.7,10,5,9999,99999,9,999999999,0.0,999,999,99
3003,1,7,2,0,*?*?*?*?*?*?*?*?*?*?*?*?*?*?*?*?*?*?*?*?*?*?,5.5,5.5,100,102557,0,-0,304,0.0,-0.0,0.0,0,0,0,0,197,4.1,10,5,9999,99999,9,999999999,0.0,999,999,99
3003,1,7,3,0,*?*?*?*?*?*?*?*?*?*?*?*?*?*?*?*?*?*?*?*?*?*?,5.0,5.0,100,102557,0,-0,302,0.0,-0.0,0.0,0,0,0,0,200,4.6,10,5,9999,99999,9,999999999,0.0,999,999,99
3003,1,7,4,0,*?*?*?*?*?*?*?*?*?*?*?*?*?*?*?*?*?*?*?*?*?*?,4.9,4.6,99,102557,0,-0,301,0.0,-0.0,0.0,0,0,0,0,203,5.2,10,5,9999,99999,9,999999999,0.0,999,999,99
3003,1,7,5,0,*?*?*?*?*?*?*?*?*?*?*?*?*?*?*?*?*?*?*?*?*?*?,5.0,4.1,94,102557,0,-0,302,0.0,-0.0,0.0,0,0,0,0,207,7.7,10,5,9999,99999,9,999999999,0.0,999,999,99
3003,1,7,6,0,*?*?*?*?*?*?*?*?*?*?*?*?*?*?*?*?*?*?*?*?*?*?,5.6,3.6,86,102557,0,-0,305,0.0,-0.0,0.0,0,0,0,0,210,6.2,10,5,9999,99999,9,999999999,0.0,999,999,99
3003,1,7,7,0,*?*?*?*?*?*?*?*?*?*?*?*?*?*?*?*?*?*?*?*?*?*?,5.0,3.0,88,102557,0,-0,302,0.0,-0.0,0.0,0,0,0,0,208,6.7,10,5,9999,99999,9,999999999,0.0,999,999,99
3003,1,7,8,0,*?*?*?*?*?*?*?*?*?*?*?*?*?*?*?*?*?*?*?*?*?*?,5.5,4.1,91,102557,17,1407,300,0.0,0.0,0.0,0,0,0,0,207,7.2,9,5,9999,99999,9,999999999,0.0,999,999,99
3003,1,7,9,0,*?*?*?*?*?*?*?*?*?*?*?*?*?*?*?*?*?*?*?*?*?*?,6.2,5.0,92,102557,180,1412,303,36.2,37.8,31.4,4048,2389,3772,659,205,6.7,9,5,9999,99999,9,999999999,0.4,999,999,99
3003,1,7,10,0,*?*?*?*?*?*?*?*?*?*?*?*?*?*?*?*?*?*?*?*?*?*?,7.7,4.8,82,102557,302,1412,305,102.7,120.9,76.8,11248,9537,8981,1659,203,6.2,8,4,9999,99999,9,999999999,3.3,999,999,99
3003,1,7,11,0,*?*?*?*?*?*?*?*?*?*?*?*?*?*?*?*?*?*?*?*?*?*?,9.9,6.4,79,102557,375,1412,315,135.3,128.4,101.2,14778,11124,11701,2229,202,6.7,8,4,9999,99999,9,999999999,1.7,999,999,99
3003,1,7,12,0,*?*?*?*?*?*?*?*?*?*?*?*?*?*?*?*?*?*?*?*?*?*?,11.1,7.1,77,102557,394,1413,312,188.3,302.7,104.0,20035,26042,12341,2034,200,7.7,6,3,9999,99999,9,999999999,2.7,999,999,99
3003,1,7,13,0,*?*?*?*?*?*?*?*?*?*?*?*?*?*?*?*?*?*?*?*?*?*?,11.3,6.6,73,102557,357,1413,326,96.0,50.5,83.2,10538,4371,9423,2211,202,6.7,9,5,9999,99999,9,999999999,0.1,999,999,99
3003,1,7,14,0,*?*?*?*?*?*?*?*?*?*?*?*?*?*?*?*?*?*?*?*?*?*?,11.2,5.9,70,102557,267,1411,325,65.7,46.2,57.0,7271,3472,6753,1220,203,7.7,9,5,9999,99999,9,999999999,2.9,999,999,99
3003,1,7,15,0,*?*?*?*?*?*?*?*?*?*?*?*?*?*?*?*?*?*?*?*?*?*?,11.2,5.3,67,102557,131,1415,325,19.5,28.1,16.9,2228,1503,2090,352,205,6.7,9,5,9999,99999,9,999999999,0.6,999,999,99
3003,1,7,16,0,*?*?*?*?*?*?*?*?*?*?*?*?*?*?*?*?*?*?*?*?*?*?,10.9,5.8,71,102557,0,-0,328,0.0,-0.0,0.0,0,0,0,0,207,6.7,10,5,9999,99999,9,999999999,0.2,999,999,99
3003,1,7,17,0,*?*?*?*?*?*?*?*?*?*?*?*?*?*?*?*?*?*?*?*?*?*?,8.4,4.3,75,102557,0,-0,317,0.0,-0.0,0.0,0,0,0,0,208,6.2,10,5,9999,99999,9,999999999,0.0,999,999,99
3003,1,7,18,0,*?*?*?*?*?*?*?*?*?*?*?*?*?*?*?*?*?*?*?*?*?*?,8.1,4.6,79,102557,0,-0,316,0.0,-0.0,0.0,0,0,0,0,210,4.6,10,5,9999,99999,9,999999999,0.0,999,999,99
3003,1,7,19,0,*?*?*?*?*?*?*?*?*?*?*?*?*?*?*?*?*?*?*?*?*?*?,7.4,3.6,76,102557,0,-0,313,0.0,-0.0,0.0,0,0,0,0,210,6.2,10,5,9999,99999,9,999999999,0.2,999,999,99
3003,1,7,20,0,*?*?*?*?*?*?*?*?*?*?*?*?*?*?*?*?*?*?*?*?*?*?,6.7,2.5,74,102557,0,-0,310,0.0,-0.0,0.0,0,0,0,0,210,7.2,10,5,9999,99999,9,999999999,0.3,999,999,99
3003,1,7,21,0,*?*?*?*?*?*?*?*?*?*?*?*?*?*?*?*?*?*?*?*?*?*?,6.2,2.7,78,102557,0,-0,307,0.0,-0.0,0.0,0,0,0,0,210,5.7,10,5,9999,99999,9,999999999,0.0,999,999,99
3003,1,7,22,0,*?*?*?*?*?*?*?*?*?*?*?*?*?*?*?*?*?*?*?*?*?*?,6.3,3.4,82,102557,0,-0,308,0.0,-0.0,0.0,0,0,0,0,210,5.2,10,5,9999,99999,9,999999999,0.0,999,999,99
3003,1,7,23,0,*?*?*?*?*?*?*?*?*?*?*?*?*?*?*?*?*?*?*?*?*?*?,6.5,3.8,83,102557,0,-0,309,0.0,-0.0,0.0,0,0,0,0,210,3.6,10,5,9999,99999,9,999999999,0.0,999,999,99
3003,1,7,24,0,*?*?*?*?*?*?*?*?*?*?*?*?*?*?*?*?*?*?*?*?*?*?,3.1,3.0,100,102557,0,-0,294,0.0,-0.0,0.0,0,0,0,0,190,5.2,10,5,9999,99999,9,999999999,0.0,999,999,99
3003,1,8,1,0,*?*?*?*?*?*?*?*?*?*?*?*?*?*?*?*?*?*?*?*?*?*?,7.5,7.6,100,102333,0,-0,312,0.0,-0.0,0.0,0,0,0,0,210,5.7,10,5,9999,99999,9,999999999,1.6,999,999,99
3003,1,8,2,0,*?*?*?*?*?*?*?*?*?*?*?*?*?*?*?*?*?*?*?*?*?*?,8.1,8.1,100,102333,0,-0,315,0.0,-0.0,0.0,0,0,0,0,210,4.1,10,5,9999,99999,9,999999999,0.0,999,999,99
3003,1,8,3,0,*?*?*?*?*?*?*?*?*?*?*?*?*?*?*?*?*?*?*?*?*?*?,7.5,7.6,100,102333,0,-0,312,0.0,-0.0,0.0,0,0,0,0,210,4.6,10,5,9999,99999,9,999999999,0.0,999,999,99
3003,1,8,4,0,*?*?*?*?*?*?*?*?*?*?*?*?*?*?*?*?*?*?*?*?*?*?,6.8,6.9,100,102333,0,-0,309,0.0,-0.0,0.0,0,0,0,0,210,5.2,10,5,9999,99999,9,999999999,0.0,999,999,99
3003,1,8,5,0,*?*?*?*?*?*?*?*?*?*?*?*?*?*?*?*?*?*?*?*?*?*?,7.8,7.7,100,102333,0,-0,314,0.0,-0.0,0.0,0,0,0,0,210,7.7,10,5,9999,99999,9,999999999,0.0,999,999,99
3003,1,8,6,0,*?*?*?*?*?*?*?*?*?*?*?*?*?*?*?*?*?*?*?*?*?*?,8.5,8.5,100,102333,0,-0,317,0.0,-0.0,0.0,0,0,0,0,210,6.2,10,5,9999,99999,9,999999999,0.0,999,999,99
3003,1,8,7,0,*?*?*?*?*?*?*?*?*?*?*?*?*?*?*?*?*?*?*?*?*?*?,8.9,7.6,94,102333,0,-0,319,0.0,-0.0,0.0,0,0,0,0,207,6.7,10,5,9999,99999,9,999999999,0.0,999,999,99
3003,1,8,8,0,*?*?*?*?*?*?*?*?*?*?*?*?*?*?*?*?*?*?*?*?*?*?,8.4,7.1,95,102333,18,1375,316,0.0,0.0,0.0,0,0,0,0,203,7.2,10,5,9999,99999,9,999999999,0.0,999,999,99
3003,1,8,9,0,*?*?*?*?*?*?*?*?*?*?*?*?*?*?*?*?*?*?*?*?*?*?,8.8,6.7,90,102333,182,1413,318,21.2,0.0,21.2,2507,-0,2510,824,200,6.7,10,5,9999,99999,9,999999999,0.0,999,999,99
3003,1,8,10,0,*?*?*?*?*?*?*?*?*?*?*?*?*?*?*?*?*?*?*?*?*?*?,11.0,10.1,98,102333,304,1410,328,45.0,0.0,45.0,5260,0,5271,1778,197,6.2,10,5,9999,99999,9,999999999,0.0,999,999,99
3003,1,8,11,0,*?*?*?*?*?*?*?*?*?*?*?*?*?*?*?*?*?*?*?*?*?*?,12.1,10.4,93,102333,378,1413,333,59.3,0.0,59.3,6928,0,6944,2393,193,6.7,10,5,9999,99999,9,999999999,0.0,999,999,99
3003,1,8,12,0,*?*?*?*?*?*?*?*?*?*?*?*?*?*?*?*?*?*?*?*?*?*?,12.8,8.8,80,102333,397,1413,336,63.0,0.0,63.0,7365,0,7383,2558,190,7.7,10,5,9999,99999,9,999999999,0.0,999,999,99
3003,1,8,13,0,*?*?*?*?*?*?*?*?*?*?*?*?*?*?*?*?*?*?*?*?*?*?,12.8,9.2,82,102333,361,1414,336,56.0,0.0,56.0,6534,0,6549,2245,193,6.7,10,5,9999,99999,9,999999999,0.1,999,999,99
3003,1,8,14,0,*?*?*?*?*?*?*?*?*?*?*?*?*?*?*?*?*?*?*?*?*?*?,12.9,8.9,80,102333,271,1412,337,38.6,0.0,38.6,4507,0,4516,1511,197,7.7,10,5,9999,99999,9,999999999,0.6,999,999,99
3003,1,8,15,0,*?*?*?*?*?*?*?*?*?*?*?*?*?*?*?*?*?*?*?*?*?*?,12.8,8.1,76,102333,135,1415,336,12.0,0.0,12.0,1451,-0,1451,473,200,6.7,10,5,9999,99999,9,999999999,0.0,999,999,99
3003,1,8,16,0,*?*?*?*?*?*?*?*?*?*?*?*?*?*?*?*?*?*?*?*?*?*?,12.8,8.7,79,102333,0,-0,336,0.0,-0.0,0.0,0,0,0,0,203,6.7,10,5,9999,99999,9,999999999,0.4,999,999,99
3003,1,8,17,0,*?*?*?*?*?*?*?*?*?*?*?*?*?*?*?*?*?*?*?*?*?*?,11.8,10.2,94,102333,0,-0,331,0.0,-0.0,0.0,0,0,0,0,207,6.2,10,5,9999,99999,9,999999999,0.0,999,999,99
3003,1,8,18,0,*?*?*?*?*?*?*?*?*?*?*?*?*?*?*?*?*?*?*?*?*?*?,10.4,10.2,100,102333,0,-0,325,0.0,-0.0,0.0,0,0,0,0,210,4.6,10,5,9999,99999,9,999999999,0.0,999,999,99
3003,1,8,19,0,*?*?*?*?*?*?*?*?*?*?*?*?*?*?*?*?*?*?*?*?*?*?,10.1,9.2,98,102333,0,-0,324,0.0,-0.0,0.0,0,0,0,0,227,6.2,10,5,9999,99999,9,999999999,0.0,999,999,99
3003,1,8,20,0,*?*?*?*?*?*?*?*?*?*?*?*?*?*?*?*?*?*?*?*?*?*?,9.6,8.8,99,102333,0,-0,322,0.0,-0.0,0.0,0,0,0,0,243,7.2,10,5,9999,99999,9,999999999,0.0,999,999,99
3003,1,8,21,0,*?*?*?*?*?*?*?*?*?*?*?*?*?*?*?*?*?*?*?*?*?*?,9.4,8.9,100,102333,0,-0,321,0.0,-0.0,0.0,0,0,0,0,260,5.7,10,5,9999,99999,9,999999999,0.0,999,999,99
3003,1,8,22,0,*?*?*?*?*?*?*?*?*?*?*?*?*?*?*?*?*?*?*?*?*?*?,9.2,8.3,98,102333,0,-0,320,0.0,-0.0,0.0,0,0,0,0,277,5.2,10,5,9999,99999,9,999999999,0.0,999,999,99
3003,1,8,23,0,*?*?*?*?*?*?*?*?*?*?*?*?*?*?*?*?*?*?*?*?*?*?,8.1,7.9,100,102333,0,-0,315,0.0,-0.0,0.0,0,0,0,0,293,3.6,10,5,9999,99999,9,999999999,0.0,999,999,99
3003,1,8,24,0,*?*?*?*?*?*?*?*?*?*?*?*?*?*?*?*?*?*?*?*?*?*?,6.8,6.2,100,102333,0,-0,309,0.0,-0.0,0.0,0,0,0,0,210,5.2,10,5,9999,99999,9,999999999,0.2,999,999,99
3003,1,9,1,0,*?*?*?*?*?*?*?*?*?*?*?*?*?*?*?*?*?*?*?*?*?*?,7.6,3.9,77,102186,0,-0,313,0.0,-0.0,0.0,0,0,0,0,265,10.8,10,5,9999,99999,9,999999999,0.0,999,999,99
3003,1,9,2,0,*?*?*?*?*?*?*?*?*?*?*?*?*?*?*?*?*?*?*?*?*?*?,8.1,1.9,64,102186,0,-0,316,0.0,-0.0,0.0,0,0,0,0,220,12.4,10,5,9999,99999,9,999999999,0.0,999,999,99
3003,1,9,3,0,*?*?*?*?*?*?*?*?*?*?*?*?*?*?*?*?*?*?*?*?*?*?,7.9,2.3,66,102186,0,-0,315,0.0,-0.0,0.0,0,0,0,0,175,10.3,10,5,9999,99999,9,999999999,0.0,999,999,99
3003,1,9,4,0,*?*?*?*?*?*?*?*?*?*?*?*?*?*?*?*?*?*?*?*?*?*?,7.8,2.3,68,102186,0,-0,315,0.0,-0.0,0.0,0,0,0,0,130,10.8,10,5,9999,99999,9,999999999,0.0,999,999,99
3003,1,9,5,0,*?*?*?*?*?*?*?*?*?*?*?*?*?*?*?*?*?*?*?*?*?*?,7.9,2.7,69,102186,0,-0,315,0.0,-0.0,0.0,0,0,0,0,85,10.3,10,5,9999,99999,9,999999999,0.0,999,999,99
3003,1,9,6,0,*?*?*?*?*?*?*?*?*?*?*?*?*?*?*?*?*?*?*?*?*?*?,7.9,2.7,69,102186,0,-0,315,0.0,-0.0,0.0,0,0,0,0,40,9.8,10,5,9999,99999,9,999999999,0.0,999,999,99
3003,1,9,7,0,*?*?*?*?*?*?*?*?*?*?*?*?*?*?*?*?*?*?*?*?*?*?,8.1,2.9,69,102186,0,-0,316,0.0,-0.0,0.0,0,0,0,0,45,10.8,10,5,9999,99999,9,999999999,0.0,999,999,99
3003,1,9,8,0,*?*?*?*?*?*?*?*?*?*?*?*?*?*?*?*?*?*?*?*?*?*?,7.8,3.4,73,102186,20,1407,314,0.0,0.0,0.0,0,0,0,0,50,9.8,10,5,9999,99999,9,999999999,0.0,999,999,99
3003,1,9,9,0,*?*?*?*?*?*?*?*?*?*?*?*?*?*?*?*?*?*?*?*?*?*?,7.9,2.7,69,102186,184,1413,271,74.4,396.0,22.8,7708,27374,3768,479,55,10.8,1,0,9999,99999,9,999999999,0.0,999,999,99
3003,1,9,10,0,*?*?*?*?*?*?*?*?*?*?*?*?*?*?*?*?*?*?*?*?*?*?,8.7,2.9,66,102186,307,1413,270,157.0,505.7,47.1,16334,40283,7215,881,60,8.8,0,0,9999,99999,9,999999999,0.0,999,999,99
3003,1,9,11,0,*?*?*?*?*?*?*?*?*?*?*?*?*?*?*?*?*?*?*?*?*?*?,9.4,4.1,69,102186,381,1414,284,205.9,513.3,67.5,21251,43758,9923,1250,65,10.8,2,1,9999,99999,9,999999999,0.0,999,999,99
3003,1,9,12,0,*?*?*?*?*?*?*?*?*?*?*?*?*?*?*?*?*?*?*?*?*?*?,10.1,5.0,70,102186,400,1412,315,146.6,130.4,109.6,15986,11660,12594,2432,70,11.8,8,4,9999,99999,9,999999999,0.0,999,999,99
3003,1,9,13,0,*?*?*?*?*?*?*?*?*?*?*?*?*?*?*?*?*?*?*?*?*?*?,9.7,4.1,68,102186,364,1412,323,56.7,0.0,56.7,6617,0,6633,2276,70,11.3,10,5,9999,99999,9,999999999,0.0,999,999,99
3003,1,9,14,0,*?*?*?*?*?*?*?*?*?*?*?*?*?*?*?*?*?*?*?*?*?*?,10.1,4.1,66,102186,275,1412,320,68.3,46.7,59.2,7543,3620,6963,1271,70,12.4,9,5,9999,99999,9,999999999,0.0,999,999,99
3003,1,9,15,0,*?*?*?*?*?*?*?*?*?*?*?*?*?*?*?*?*?*?*?*?*?*?,10.2,4.3,66,102186,139,1414,316,29.5,75.6,22.1,3233,3618,2821,373,70,11.3,8,4,9999,99999,9,999999999,0.0,999,999,99
3003,1,9,16,0,*?*?*?*?*?*?*?*?*?*?*?*?*?*?*?*?*?*?*?*?*?*?,9.9,3.8,65,102186,0,-0,324,0.0,-0.0,0.0,0,0,0,0,70,11.3,10,5,9999,99999,9,999999999,0.0,999,999,99
3003,1,9,17,0,*?*?*?*?*?*?*?*?*?*?*?*?*?*?*?*?*?*?*?*?*?*?,9.2,3.6,68,102186,0,-0,321,0.0,-0.0,0.0,0,0,0,0,70,10.8,10,5,9999,99999,9,999999999,0.0,999,999,99
3003,1,9,18,0,*?*?*?*?*?*?*?*?*?*?*?*?*?*?*?*?*?*?*?*?*?*?,9.0,4.1,71,102186,0,-0,320,0.0,-0.0,0.0,0,0,0,0,70,11.8,10,5,9999,99999,9,999999999,0.0,999,999,99
3003,1,9,19,0,*?*?*?*?*?*?*?*?*?*?*?*?*?*?*?*?*?*?*?*?*?*?,8.8,4.1,71,102186,0,-0,319,0.0,-0.0,0.0,0,0,0,0,77,12.9,10,5,9999,99999,9,999999999,0.0,999,999,99
3003,1,9,20,0,*?*?*?*?*?*?*?*?*?*?*?*?*?*?*?*?*?*?*?*?*?*?,8.5,3.8,72,102186,0,-0,317,0.0,-0.0,0.0,0,0,0,0,83,10.8,10,5,9999,99999,9,999999999,0.0,999,999,99
3003,1,9,21,0,*?*?*?*?*?*?*?*?*?*?*?*?*?*?*?*?*?*?*?*?*?*?,8.4,3.8,72,102186,0,-0,317,0.0,-0.0,0.0,0,0,0,0,90,11.3,10,5,9999,99999,9,999999999,0.0,999,999,99
3003,1,9,22,0,*?*?*?*?*?*?*?*?*?*?*?*?*?*?*?*?*?*?*?*?*?*?,8.1,3.2,70,102186,0,-0,316,0.0,-0.0,0.0,0,0,0,0,97,12.9,10,5,9999,99999,9,999999999,0.0,999,999,99
3003,1,9,23,0,*?*?*?*?*?*?*?*?*?*?*?*?*?*?*?*?*?*?*?*?*?*?,7.3,3.0,73,102186,0,-0,312,0.0,-0.0,0.0,0,0,0,0,103,11.3,10,5,9999,99999,9,999999999,0.0,999,999,99
3003,1,9,24,0,*?*?*?*?*?*?*?*?*?*?*?*?*?*?*?*?*?*?*?*?*?*?,7.1,6.1,92,102186,0,-0,311,0.0,-0.0,0.0,0,0,0,0,310,12.9,10,5,9999,99999,9,999999999,0.0,999,999,99
3003,1,10,1,0,*?*?*?*?*?*?*?*?*?*?*?*?*?*?*?*?*?*?*?*?*?*?,5.0,4.8,100,101611,0,-0,302,0.0,-0.0,0.0,0,0,0,0,100,10.8,10,5,9999,99999,9,999999999,0.0,999,999,99
3003,1,10,2,0,*?*?*?*?*?*?*?*?*?*?*?*?*?*?*?*?*?*?*?*?*?*?,4.0,3.9,100,101611,0,-0,298,0.0,-0.0,0.0,0,0,0,0,90,12.4,10,5,9999,99999,9,999999999,0.0,999,999,99
3003,1,10,3,0,*?*?*?*?*?*?*?*?*?*?*?*?*?*?*?*?*?*?*?*?*?*?,4.0,3.9,100,101611,0,-0,298,0.0,-0.0,0.0,0,0,0,0,80,10.3,10,5,9999,99999,9,999999999,0.0,999,999,99
3003,1,10,4,0,*?*?*?*?*?*?*?*?*?*?*?*?*?*?*?*?*?*?*?*?*?*?,3.9,3.9,100,101611,0,-0,297,0.0,-0.0,0.0,0,0,0,0,70,10.8,10,5,9999,99999,9,999999999,0.0,999,999,99
3003,1,10,5,0,*?*?*?*?*?*?*?*?*?*?*?*?*?*?*?*?*?*?*?*?*?*?,3.6,3.6,100,101611,0,-0,296,0.0,-0.0,0.0,0,0,0,0,60,10.3,10,5,9999,99999,9,999999999,0.0,999,999,99
3003,1,10,6,0,*?*?*?*?*?*?*?*?*?*?*?*?*?*?*?*?*?*?*?*?*?*?,3.2,3.2,100,101611,0,-0,294,0.0,-0.0,0.0,0,0,0,0,50,9.8,10,5,9999,99999,9,999999999,0.0,999,999,99
3003,1,10,7,0,*?*?*?*?*?*?*?*?*?*?*?*?*?*?*?*?*?*?*?*?*?*?,3.4,3.4,100,101611,0,-0,286,0.0,-0.0,0.0,0,0,0,0,92,10.8,8,4,9999,99999,9,999999999,0.0,999,999,99
3003,1,10,8,0,*?*?*?*?*?*?*?*?*?*?*?*?*?*?*?*?*?*?*?*?*?*?,3.7,3.6,100,101611,22,1423,252,0.0,0.0,0.0,0,0,0,0,133,9.8,0,0,9999,99999,9,999999999,0.0,999,999,99
3003,1,10,9,0,*?*?*?*?*?*?*?*?*?*?*?*?*?*?*?*?*?*?*?*?*?*?,4.1,4.1,100,101611,186,1412,255,75.9,403.2,22.8,7874,28010,3758,480,175,10.8,0,0,9999,99999,9,999999999,0.0,999,999,99
3003,1,10,10,0,*?*?*?*?*?*?*?*?*?*?*?*?*?*?*?*?*?*?*?*?*?*?,4.2,4.1,100,101611,309,1410,255,158.7,507.1,47.6,16514,40509,7286,891,217,8.8,0,0,9999,99999,9,999999999,0.0,999,999,99
3003,1,10,11,0,*?*?*?*?*?*?*?*?*?*?*?*?*?*?*?*?*?*?*?*?*?*?,5.9,5.3,100,101611,384,1413,264,208.5,537.3,62.6,21662,46125,9339,1175,258,10.8,0,0,9999,99999,9,999999999,0.0,999,999,99
3003,1,10,12,0,*?*?*?*?*?*?*?*?*?*?*?*?*?*?*?*?*?*?*?*?*?*?,5.8,4.5,100,101611,404,1414,262,221.9,543.6,66.6,23051,47381,9882,1254,300,11.8,0,0,9999,99999,9,999999999,0.0,999,999,99
3003,1,10,13,0,*?*?*?*?*?*?*?*?*?*?*?*?*?*?*?*?*?*?*?*?*?*?,6.1,4.8,100,101611,368,1413,263,198.0,531.9,59.4,20569,45066,8910,1114,300,11.3,0,0,9999,99999,9,999999999,0.0,999,999,99
3003,1,10,14,0,*?*?*?*?*?*?*?*?*?*?*?*?*?*?*?*?*?*?*?*?*?*?,5.6,4.1,100,101611,279,1412,260,138.3,490.0,41.5,14416,37694,6429,777,300,12.4,0,0,9999,99999,9,999999999,0.0,999,999,99
3003,1,10,15,0,*?*?*?*?*?*?*?*?*?*?*?*?*?*?*?*?*?*?*?*?*?*?,5.7,4.5,100,101611,143,1411,261,47.1,325.1,14.1,5023,21725,2354,390,300,11.3,0,0,9999,99999,9,999999999,0.0,999,999,99
3003,1,10,16,0,*?*?*?*?*?*?*?*?*?*?*?*?*?*?*?*?*?*?*?*?*?*?,6.0,4.1,100,101611,0,-0,306,0.0,-0.0,0.0,0,0,0,0,300,11.3,10,5,9999,99999,9,999999999,0.0,999,999,99
3003,1,10,17,0,*?*?*?*?*?*?*?*?*?*?*?*?*?*?*?*?*?*?*?*?*?*?,6.0,4.8,100,101611,0,-0,306,0.0,-0.0,0.0,0,0,0,0,300,10.8,10,5,9999,99999,9,999999999,0.0,999,999,99
3003,1,10,18,0,*?*?*?*?*?*?*?*?*?*?*?*?*?*?*?*?*?*?*?*?*?*?,5.0,5.0,100,101611,0,-0,302,0.0,-0.0,0.0,0,0,0,0,300,11.8,10,5,9999,99999,9,999999999,0.0,999,999,99
3003,1,10,19,0,*?*?*?*?*?*?*?*?*?*?*?*?*?*?*?*?*?*?*?*?*?*?,4.2,3.4,100,101611,0,-0,299,0.0,-0.0,0.0,0,0,0,0,300,12.9,10,5,9999,99999,9,999999999,0.0,999,999,99
3003,1,10,20,0,*?*?*?*?*?*?*?*?*?*?*?*?*?*?*?*?*?*?*?*?*?*?,4.3,3.8,100,101611,0,-0,299,0.0,-0.0,0.0,0,0,0,0,300,10.8,10,5,9999,99999,9,999999999,0.0,999,999,99
3003,1,10,21,0,*?*?*?*?*?*?*?*?*?*?*?*?*?*?*?*?*?*?*?*?*?*?,4.0,3.2,100,101611,0,-0,298,0.0,-0.0,0.0,0,0,0,0,300,11.3,10,5,9999,99999,9,999999999,0.0,999,999,99
3003,1,10,22,0,*?*?*?*?*?*?*?*?*?*?*?*?*?*?*?*?*?*?*?*?*?*?,4.1,3.2,100,101611,0,-0,298,0.0,-0.0,0.0,0,0,0,0,300,12.9,10,5,9999,99999,9,999999999,0.0,999,999,99
3003,1,10,23,0,*?*?*?*?*?*?*?*?*?*?*?*?*?*?*?*?*?*?*?*?*?*?,4.5,3.2,100,101611,0,-0,300,0.0,-0.0,0.0,0,0,0,0,300,11.3,10,5,9999,99999,9,999999999,0.0,999,999,99
3003,1,10,24,0,*?*?*?*?*?*?*?*?*?*?*?*?*?*?*?*?*?*?*?*?*?*?,6.5,3.9,98,101611,0,-0,309,0.0,-0.0,0.0,0,0,0,0,110,12.9,10,5,9999,99999,9,999999999,0.0,999,999,99
3003,1,11,1,0,*?*?*?*?*?*?*?*?*?*?*?*?*?*?*?*?*?*?*?*?*?*?,5.1,4.5,96,101745,0,-0,302,0.0,-0.0,0.0,0,0,0,0,305,10.8,10,5,9999,99999,9,999999999,0.0,999,999,99
3003,1,11,2,0,*?*?*?*?*?*?*?*?*?*?*?*?*?*?*?*?*?*?*?*?*?*?,4.4,4.3,100,101745,0,-0,299,0.0,-0.0,0.0,0,0,0,0,310,12.4,10,5,9999,99999,9,999999999,0.0,999,999,99
3003,1,11,3,0,*?*?*?*?*?*?*?*?*?*?*?*?*?*?*?*?*?*?*?*?*?*?,3.5,3.6,100,101745,0,-0,296,0.0,-0.0,0.0,0,0,0,0,315,10.3,10,5,9999,99999,9,999999999,0.0,999,999,99
3003,1,11,4,0,*?*?*?*?*?*?*?*?*?*?*?*?*?*?*?*?*?*?*?*?*?*?,4.2,4.3,100,101745,0,-0,298,0.0,-0.0,0.0,0,0,0,0,320,10.8,10,5,9999,99999,9,999999999,0.0,999,999,99
3003,1,11,5,0,*?*?*?*?*?*?*?*?*?*?*?*?*?*?*?*?*?*?*?*?*?*?,4.9,4.8,100,101745,0,-0,301,0.0,-0.0,0.0,0,0,0,0,325,10.3,10,5,9999,99999,9,999999999,0.0,999,999,99
3003,1,11,6,0,*?*?*?*?*?*?*?*?*?*?*?*?*?*?*?*?*?*?*?*?*?*?,4.7,4.6,100,101745,0,-0,301,0.0,-0.0,0.0,0,0,0,0,330,9.8,10,5,9999,99999,9,999999999,0.0,999,999,99
3003,1,11,7,0,*?*?*?*?*?*?*?*?*?*?*?*?*?*?*?*?*?*?*?*?*?*?,4.4,3.4,95,101745,0,-0,299,0.0,-0.0,0.0,0,0,0,0,298,10.8,10,5,9999,99999,9,999999999,0.0,999,999,99
3003,1,11,8,0,*?*?*?*?*?*?*?*?*?*?*?*?*?*?*?*?*?*?*?*?*?*?,4.6,3.9,97,101745,24,1425,300,0.0,0.0,0.0,0,0,0,0,267,9.8,10,5,9999,99999,9,999999999,0.0,999,999,99
3003,1,11,9,0,*?*?*?*?*?*?*?*?*?*?*?*?*?*?*?*?*?*?*?*?*?*?,4.5,4.5,100,101745,188,1409,300,22.5,0.0,22.5,2653,-0,2656,873,235,10.8,10,5,9999,99999,9,999999999,0.0,999,999,99
3003,1,11,10,0,*?*?*?*?*?*?*?*?*?*?*?*?*?*?*?*?*?*?*?*?*?*?,5.9,5.3,97,101745,312,1411,306,46.6,0.0,46.6,5439,0,5450,1843,203,8.8,10,5,9999,99999,9,999999999,0.0,999,999,99
3003,1,11,11,0,*?*?*?*?*?*?*?*?*?*?*?*?*?*?*?*?*?*?*?*?*?*?,7.2,5.9,93,101745,387,1413,311,61.1,0.0,61.1,7138,0,7155,2472,172,10.8,10,5,9999,99999,9,999999999,0.0,999,999,99
3003,1,11,12,0,*?*?*?*?*?*?*?*?*?*?*?*?*?*?*?*?*?*?*?*?*?*?,7.3,5.3,88,101745,407,1411,312,65.1,0.0,65.1,7603,0,7622,2649,140,11.8,10,5,9999,99999,9,999999999,0.1,999,999,99
3003,1,11,13,0,*?*?*?*?*?*?*?*?*?*?*?*?*?*?*?*?*?*?*?*?*?*?,7.4,4.5,83,101745,372,1413,312,58.2,0.0,58.2,6796,0,6811,2343,143,11.3,10,5,9999,99999,9,999999999,0.0,999,999,99
3003,1,11,14,0,*?*?*?*?*?*?*?*?*?*?*?*?*?*?*?*?*?*?*?*?*?*?,7.7,4.8,83,101745,283,1411,314,40.9,0.0,40.9,4783,0,4792,1608,147,12.4,10,5,9999,99999,9,999999999,0.7,999,999,99
3003,1,11,15,0,*?*?*?*?*?*?*?*?*?*?*?*?*?*?*?*?*?*?*?*?*?*?,7.6,3.0,74,101745,147,1408,314,14.5,0.0,14.5,1736,-0,1737,567,150,11.3,10,5,9999,99999,9,999999999,0.1,999,999,99
3003,1,11,16,0,*?*?*?*?*?*?*?*?*?*?*?*?*?*?*?*?*?*?*?*?*?*?,7.4,3.0,74,101745,0,-0,313,0.0,-0.0,0.0,0,0,0,0,153,11.3,10,5,9999,99999,9,999999999,1.1,999,999,99
3003,1,11,17,0,*?*?*?*?*?*?*?*?*?*?*?*?*?*?*?*?*?*?*?*?*?*?,6.7,3.8,82,101745,0,-0,309,0.0,-0.0,0.0,0,0,0,0,157,10.8,10,5,9999,99999,9,999999999,0.1,999,999,99
3003,1,11,18,0,*?*?*?*?*?*?*?*?*?*?*?*?*?*?*?*?*?*?*?*?*?*?,6.1,3.2,83,101745,0,-0,307,0.0,-0.0,0.0,0,0,0,0,160,11.8,10,5,9999,99999,9,999999999,0.9,999,999,99
3003,1,11,19,0,*?*?*?*?*?*?*?*?*?*?*?*?*?*?*?*?*?*?*?*?*?*?,5.5,3.0,85,101745,0,-0,304,0.0,-0.0,0.0,0,0,0,0,152,12.9,10,5,9999,99999,9,999999999,3.2,999,999,99
3003,1,11,20,0,*?*?*?*?*?*?*?*?*?*?*?*?*?*?*?*?*?*?*?*?*?*?,5.2,2.5,83,101745,0,-0,303,0.0,-0.0,0.0,0,0,0,0,143,10.8,10,5,9999,99999,9,999999999,5.5,999,999,99
3003,1,11,21,0,*?*?*?*?*?*?*?*?*?*?*?*?*?*?*?*?*?*?*?*?*?*?,5.1,2.3,83,101745,0,-0,303,0.0,-0.0,0.0,0,0,0,0,135,11.3,10,5,9999,99999,9,999999999,2.2,999,999,99
3003,1,11,22,0,*?*?*?*?*?*?*?*?*?*?*?*?*?*?*?*?*?*?*?*?*?*?,4.8,2.3,85,101745,0,-0,301,0.0,-0.0,0.0,0,0,0,0,127,12.9,10,5,9999,99999,9,999999999,3.5,999,999,99
3003,1,11,23,0,*?*?*?*?*?*?*?*?*?*?*?*?*?*?*?*?*?*?*?*?*?*?,5.0,2.5,85,101745,0,-0,302,0.0,-0.0,0.0,0,0,0,0,118,11.3,10,5,9999,99999,9,999999999,4.1,999,999,99
3003,1,11,24,0,*?*?*?*?*?*?*?*?*?*?*?*?*?*?*?*?*?*?*?*?*?*?,4.8,3.8,94,101745,0,-0,301,0.0,-0.0,0.0,0,0,0,0,300,12.9,10,5,9999,99999,9,999999999,0.0,999,999,99
3003,1,12,1,0,*?*?*?*?*?*?*?*?*?*?*?*?*?*?*?*?*?*?*?*?*?*?,6.4,6.4,100,100723,0,-0,308,0.0,-0.0,0.0,0,0,0,0,110,8.8,10,5,9999,99999,9,999999999,1.1,999,999,99
3003,1,12,2,0,*?*?*?*?*?*?*?*?*?*?*?*?*?*?*?*?*?*?*?*?*?*?,7.6,7.7,100,100723,0,-0,313,0.0,-0.0,0.0,0,0,0,0,110,8.8,10,5,9999,99999,9,999999999,0.4,999,999,99
3003,1,12,3,0,*?*?*?*?*?*?*?*?*?*?*?*?*?*?*?*?*?*?*?*?*?*?,8.0,8.0,100,100723,0,-0,314,0.0,-0.0,0.0,0,0,0,0,110,9.8,10,5,9999,99999,9,999999999,2.0,999,999,99
3003,1,12,4,0,*?*?*?*?*?*?*?*?*?*?*?*?*?*?*?*?*?*?*?*?*?*?,7.5,7.6,100,100723,0,-0,312,0.0,-0.0,0.0,0,0,0,0,110,9.3,10,5,9999,99999,9,999999999,0.5,999,999,99
3003,1,12,5,0,*?*?*?*?*?*?*?*?*?*?*?*?*?*?*?*?*?*?*?*?*?*?,8.1,8.0,100,100723,0,-0,315,0.0,-0.0,0.0,0,0,0,0,110,9.3,10,5,9999,99999,9,999999999,0.2,999,999,99
3003,1,12,6,0,*?*?*?*?*?*?*?*?*?*?*?*?*?*?*?*?*?*?*?*?*?*?,7.7,7.7,100,100723,0,-0,313,0.0,-0.0,0.0,0,0,0,0,110,7.7,10,5,9999,99999,9,999999999,0.0,999,999,99
3003,1,12,7,0,*?*?*?*?*?*?*?*?*?*?*?*?*?*?*?*?*?*?*?*?*?*?,7.5,7.4,100,100723,0,-0,312,0.0,-0.0,0.0,0,0,0,0,107,7.7,10,5,9999,99999,9,999999999,0.1,999,999,99
3003,1,12,8,0,*?*?*?*?*?*?*?*?*?*?*?*?*?*?*?*?*?*?*?*?*?*?,7.6,7.6,100,100723,26,1418,313,0.0,0.0,0.0,0,0,0,0,103,8.8,10,5,9999,99999,9,999999999,0.7,999,999,99
3003,1,12,9,0,*?*?*?*?*?*?*?*?*?*?*?*?*?*?*?*?*?*?*?*?*?*?,8.2,8.3,100,100723,191,1413,312,39.9,39.2,34.6,4451,2557,4142,728,100,8.2,9,5,9999,99999,9,999999999,0.4,999,999,99
3003,1,12,10,0,*?*?*?*?*?*?*?*?*?*?*?*?*?*?*?*?*?*?*?*?*?*?,10.7,10.2,100,100723,315,1411,323,81.9,48.8,71.0,8990,4077,8048,1861,97,8.8,9,5,9999,99999,9,999999999,0.0,999,999,99
3003,1,12,11,0,*?*?*?*?*?*?*?*?*?*?*?*?*?*?*?*?*?*?*?*?*?*?,12.8,11.5,100,100723,390,1411,333,107.3,51.6,93.0,11777,4576,10522,2499,93,8.8,9,5,9999,99999,9,999999999,0.0,999,999,99
3003,1,12,12,0,*?*?*?*?*?*?*?*?*?*?*?*?*?*?*?*?*?*?*?*?*?*?,14.6,13.4,100,100723,411,1412,341,114.3,52.2,99.1,12548,4689,11205,2683,90,7.7,9,5,9999,99999,9,999999999,0.0,999,999,99
3003,1,12,13,0,*?*?*?*?*?*?*?*?*?*?*?*?*?*?*?*?*?*?*?*?*?*?,14.6,12.3,100,100723,376,1412,341,102.5,51.2,88.8,11248,4491,10052,2375,85,9.8,9,5,9999,99999,9,999999999,0.1,999,999,99
3003,1,12,14,0,*?*?*?*?*?*?*?*?*?*?*?*?*?*?*?*?*?*?*?*?*?*?,14.7,12.1,100,100723,288,1414,342,72.6,47.4,62.9,8012,3750,7388,1354,80,10.3,9,5,9999,99999,9,999999999,0.0,999,999,99
3003,1,12,15,0,*?*?*?*?*?*?*?*?*?*?*?*?*?*?*?*?*?*?*?*?*?*?,14.6,11.2,98,100723,152,1413,344,15.4,0.0,15.4,1838,-0,1839,601,75,11.8,10,5,9999,99999,9,999999999,0.0,999,999,99
3003,1,12,16,0,*?*?*?*?*?*?*?*?*?*?*?*?*?*?*?*?*?*?*?*?*?*?,14.6,12.1,100,100723,0,-0,344,0.0,-0.0,0.0,0,0,0,0,70,12.9,10,5,9999,99999,9,999999999,0.2,999,999,99
3003,1,12,17,0,*?*?*?*?*?*?*?*?*?*?*?*?*?*?*?*?*?*?*?*?*?*?,12.1,11.9,100,100723,0,-0,332,0.0,-0.0,0.0,0,0,0,0,65,11.8,10,5,9999,99999,9,999999999,0.0,999,999,99
3003,1,12,18,0,*?*?*?*?*?*?*?*?*?*?*?*?*?*?*?*?*?*?*?*?*?*?,11.3,11.3,100,100723,0,-0,329,0.0,-0.0,0.0,0,0,0,0,60,11.8,10,5,9999,99999,9,999999999,0.0,999,999,99
3003,1,12,19,0,*?*?*?*?*?*?*?*?*?*?*?*?*?*?*?*?*?*?*?*?*?*?,9.7,9.7,100,100723,0,-0,322,0.0,-0.0,0.0,0,0,0,0,58,11.3,10,5,9999,99999,9,999999999,0.0,999,999,99
3003,1,12,20,0,*?*?*?*?*?*?*?*?*?*?*?*?*?*?*?*?*?*?*?*?*?*?,9.9,9.4,100,100723,0,-0,323,0.0,-0.0,0.0,0,0,0,0,57,10.3,10,5,9999,99999,9,999999999,0.0,999,999,99
3003,1,12,21,0,*?*?*?*?*?*?*?*?*?*?*?*?*?*?*?*?*?*?*?*?*?*?,9.2,8.8,100,100723,0,-0,320,0.0,-0.0,0.0,0,0,0,0,55,9.3,10,5,9999,99999,9,999999999,0.0,999,999,99
3003,1,12,22,0,*?*?*?*?*?*?*?*?*?*?*?*?*?*?*?*?*?*?*?*?*?*?,8.0,8.0,100,100723,0,-0,314,0.0,-0.0,0.0,0,0,0,0,53,9.8,10,5,9999,99999,9,999999999,0.2,999,999,99
3003,1,12,23,0,*?*?*?*?*?*?*?*?*?*?*?*?*?*?*?*?*?*?*?*?*?*?,7.4,7.4,100,100723,0,-0,312,0.0,-0.0,0.0,0,0,0,0,52,9.8,10,5,9999,99999,9,999999999,0.0,999,999,99
3003,1,12,24,0,*?*?*?*?*?*?*?*?*?*?*?*?*?*?*?*?*?*?*?*?*?*?,5.2,4.6,100,100723,0,-0,303,0.0,-0.0,0.0,0,0,0,0,110,9.3,10,5,9999,99999,9,999999999,1.9,999,999,99
3003,1,13,1,0,*?*?*?*?*?*?*?*?*?*?*?*?*?*?*?*?*?*?*?*?*?*?,7.5,5.9,88,101995,0,-0,313,0.0,-0.0,0.0,0,0,0,0,48,6.2,10,5,9999,99999,9,999999999,0.0,999,999,99
3003,1,13,2,0,*?*?*?*?*?*?*?*?*?*?*?*?*?*?*?*?*?*?*?*?*?*?,8.1,5.1,80,101995,0,-0,315,0.0,-0.0,0.0,0,0,0,0,47,5.7,10,5,9999,99999,9,999999999,0.1,999,999,99
3003,1,13,3,0,*?*?*?*?*?*?*?*?*?*?*?*?*?*?*?*?*?*?*?*?*?*?,7.8,4.5,77,101995,0,-0,314,0.0,-0.0,0.0,0,0,0,0,45,5.7,10,5,9999,99999,9,999999999,0.0,999,999,99
3003,1,13,4,0,*?*?*?*?*?*?*?*?*?*?*?*?*?*?*?*?*?*?*?*?*?*?,7.9,4.3,76,101995,0,-0,315,0.0,-0.0,0.0,0,0,0,0,43,7.7,10,5,9999,99999,9,999999999,0.0,999,999,99
3003,1,13,5,0,*?*?*?*?*?*?*?*?*?*?*?*?*?*?*?*?*?*?*?*?*?*?,8.1,3.4,71,101995,0,-0,316,0.0,-0.0,0.0,0,0,0,0,42,4.6,10,5,9999,99999,9,999999999,0.0,999,999,99
3003,1,13,6,0,*?*?*?*?*?*?*?*?*?*?*?*?*?*?*?*?*?*?*?*?*?*?,7.9,3.8,73,101995,0,-0,315,0.0,-0.0,0.0,0,0,0,0,40,3.1,10,5,9999,99999,9,999999999,1.1,999,999,99
3003,1,13,7,0,*?*?*?*?*?*?*?*?*?*?*?*?*?*?*?*?*?*?*?*?*?*?,8.3,4.3,74,101995,0,-0,316,0.0,-0.0,0.0,0,0,0,0,42,5.7,10,5,9999,99999,9,999999999,0.0,999,999,99
3003,1,13,8,0,*?*?*?*?*?*?*?*?*?*?*?*?*?*?*?*?*?*?*?*?*?*?,7.9,3.9,75,101995,28,1403,315,0.0,0.0,0.0,0,0,0,0,43,5.2,10,5,9999,99999,9,999999999,0.0,999,999,99
3003,1,13,9,0,*?*?*?*?*?*?*?*?*?*?*?*?*?*?*?*?*?*?*?*?*?*?,8.6,3.9,71,101995,194,1415,318,23.5,0.0,23.5,2772,-0,2775,913,45,4.1,10,5,9999,99999,9,999999999,0.0,999,999,99
3003,1,13,10,0,*?*?*?*?*?*?*?*?*?*?*?*?*?*?*?*?*?*?*?*?*?*?,9.1,3.4,66,101995,318,1410,320,47.8,0.0,47.8,5578,0,5589,1893,47,6.2,10,5,9999,99999,9,999999999,0.0,999,999,99
3003,1,13,11,0,*?*?*?*?*?*?*?*?*?*?*?*?*?*?*?*?*?*?*?*?*?*?,10.9,3.4,58,101995,394,1413,329,62.5,0.0,62.5,7298,0,7316,2533,48,6.2,10,5,9999,99999,9,999999999,0.0,999,999,99
3003,1,13,12,0,*?*?*?*?*?*?*?*?*?*?*?*?*?*?*?*?*?*?*?*?*?*?,11.3,1.9,51,101995,415,1412,331,66.6,0.0,66.6,7781,0,7801,2718,50,6.2,10,5,9999,99999,9,999999999,0.0,999,999,99
3003,1,13,13,0,*?*?*?*?*?*?*?*?*?*?*?*?*?*?*?*?*?*?*?*?*?*?,11.1,1.7,51,101995,380,1411,330,59.8,0.0,59.8,6987,0,7003,2415,97,7.2,10,5,9999,99999,9,999999999,0.0,999,999,99
3003,1,13,14,0,*?*?*?*?*?*?*?*?*?*?*?*?*?*?*?*?*?*?*?*?*?*?,11.4,1.7,50,101995,292,1411,331,42.7,0.0,42.7,4985,0,4995,1680,143,4.6,10,5,9999,99999,9,999999999,0.0,999,999,99
3003,1,13,15,0,*?*?*?*?*?*?*?*?*?*?*?*?*?*?*?*?*?*?*?*?*?*?,11.2,1.0,48,101995,157,1416,330,16.3,0.0,16.3,1942,-0,1943,635,190,6.7,10,5,9999,99999,9,999999999,0.0,999,999,99
3003,1,13,16,0,*?*?*?*?*?*?*?*?*?*?*?*?*?*?*?*?*?*?*?*?*?*?,11.1,1.9,52,101995,0,-0,330,0.0,-0.0,0.0,0,0,0,0,237,6.2,10,5,9999,99999,9,999999999,0.4,999,999,99
3003,1,13,17,0,*?*?*?*?*?*?*?*?*?*?*?*?*?*?*?*?*?*?*?*?*?*?,10.0,-0.2,48,101995,0,-0,325,0.0,-0.0,0.0,0,0,0,0,283,5.7,10,5,9999,99999,9,999999999,1.0,999,999,99
3003,1,13,18,0,*?*?*?*?*?*?*?*?*?*?*?*?*?*?*?*?*?*?*?*?*?*?,9.5,-0.0,50,101995,0,-0,323,0.0,-0.0,0.0,0,0,0,0,330,3.1,10,5,9999,99999,9,999999999,0.3,999,999,99
3003,1,13,19,0,*?*?*?*?*?*?*?*?*?*?*?*?*?*?*?*?*?*?*?*?*?*?,9.0,-1.5,46,101995,0,-0,321,0.0,-0.0,0.0,0,0,0,0,308,2.6,10,5,9999,99999,9,999999999,0.6,999,999,99
3003,1,13,20,0,*?*?*?*?*?*?*?*?*?*?*?*?*?*?*?*?*?*?*?*?*?*?,8.8,-1.3,48,101995,0,-0,320,0.0,-0.0,0.0,0,0,0,0,287,1.0,10,5,9999,99999,9,999999999,0.0,999,999,99
3003,1,13,21,0,*?*?*?*?*?*?*?*?*?*?*?*?*?*?*?*?*?*?*?*?*?*?,8.6,-0.0,54,101995,0,-0,319,0.0,-0.0,0.0,0,0,0,0,265,2.1,10,5,9999,99999,9,999999999,0.2,999,999,99
3003,1,13,22,0,*?*?*?*?*?*?*?*?*?*?*?*?*?*?*?*?*?*?*?*?*?*?,8.3,0.4,56,101995,0,-0,317,0.0,-0.0,0.0,0,0,0,0,243,0.5,10,5,9999,99999,9,999999999,0.6,999,999,99
3003,1,13,23,0,*?*?*?*?*?*?*?*?*?*?*?*?*?*?*?*?*?*?*?*?*?*?,8.0,-0.2,54,101995,0,-0,316,0.0,-0.0,0.0,0,0,0,0,222,4.1,10,5,9999,99999,9,999999999,0.3,999,999,99
3003,1,13,24,0,*?*?*?*?*?*?*?*?*?*?*?*?*?*?*?*?*?*?*?*?*?*?,6.8,6.7,97,101995,0,-0,309,0.0,-0.0,0.0,0,0,0,0,50,6.7,10,5,9999,99999,9,999999999,0.2,999,999,99
3003,1,14,1,0,*?*?*?*?*?*?*?*?*?*?*?*?*?*?*?*?*?*?*?*?*?*?,7.8,5.0,100,101346,0,-0,314,0.0,-0.0,0.0,0,0,0,0,218,0.0,10,5,9999,99999,9,999999999,0.3,999,999,99
3003,1,14,2,0,*?*?*?*?*?*?*?*?*?*?*?*?*?*?*?*?*?*?*?*?*?*?,7.9,7.0,100,101346,0,-0,314,0.0,-0.0,0.0,0,0,0,0,237,0.0,10,5,9999,99999,9,999999999,1.4,999,999,99
3003,1,14,3,0,*?*?*?*?*?*?*?*?*?*?*?*?*?*?*?*?*?*?*?*?*?*?,8.1,7.6,100,101346,0,-0,315,0.0,-0.0,0.0,0,0,0,0,255,0.0,10,5,9999,99999,9,999999999,1.0,999,999,99
3003,1,14,4,0,*?*?*?*?*?*?*?*?*?*?*?*?*?*?*?*?*?*?*?*?*?*?,7.3,6.9,100,101346,0,-0,312,0.0,-0.0,0.0,0,0,0,0,273,0.0,10,5,9999,99999,9,999999999,0.0,999,999,99
3003,1,14,5,0,*?*?*?*?*?*?*?*?*?*?*?*?*?*?*?*?*?*?*?*?*?*?,6.4,6.4,100,101346,0,-0,308,0.0,-0.0,0.0,0,0,0,0,292,0.0,10,5,9999,99999,9,999999999,0.2,999,999,99
3003,1,14,6,0,*?*?*?*?*?*?*?*?*?*?*?*?*?*?*?*?*?*?*?*?*?*?,6.9,6.9,100,101346,0,-0,310,0.0,-0.0,0.0,0,0,0,0,310,0.0,10,5,9999,99999,9,999999999,0.0,999,999,99
3003,1,14,7,0,*?*?*?*?*?*?*?*?*?*?*?*?*?*?*?*?*?*?*?*?*?*?,7.4,7.4,100,101346,0,-0,312,0.0,-0.0,0.0,0,0,0,0,308,0.0,10,5,9999,99999,9,999999999,0.0,999,999,99
3003,1,14,8,0,*?*?*?*?*?*?*?*?*?*?*?*?*?*?*?*?*?*?*?*?*?*?,7.8,7.7,100,101346,31,1429,314,0.0,0.0,0.0,0,0,0,0,307,0.0,10,5,9999,99999,9,999999999,0.0,999,999,99
3003,1,14,9,0,*?*?*?*?*?*?*?*?*?*?*?*?*?*?*?*?*?*?*?*?*?*?,7.8,7.1,100,101346,196,1408,314,24.1,0.0,24.1,2835,-0,2838,934,305,0.0,10,5,9999,99999,9,999999999,0.0,999,999,99
3003,1,14,10,0,*?*?*?*?*?*?*?*?*?*?*?*?*?*?*?*?*?*?*?*?*?*?,9.2,9.2,100,101346,322,1414,320,48.4,0.0,48.4,5654,0,5666,1921,303,0.0,10,5,9999,99999,9,999999999,0.0,999,999,99
3003,1,14,11,0,*?*?*?*?*?*?*?*?*?*?*?*?*?*?*?*?*?*?*?*?*?*?,11.0,11.0,100,101346,398,1414,327,63.2,0.0,63.2,7384,0,7402,2566,302,0.0,10,5,9999,99999,9,999999999,0.0,999,999,99
3003,1,14,12,0,*?*?*?*?*?*?*?*?*?*?*?*?*?*?*?*?*?*?*?*?*?*?,11.4,10.8,100,101346,419,1412,329,67.4,0.0,67.4,7876,0,7896,2754,300,0.0,10,5,9999,99999,9,999999999,0.0,999,999,99
3003,1,14,13,0,*?*?*?*?*?*?*?*?*?*?*?*?*?*?*?*?*?*?*?*?*?*?,11.3,11.0,100,101346,385,1413,329,60.7,0.0,60.7,7088,0,7106,2453,302,0.0,10,5,9999,99999,9,999999999,0.0,999,999,99
3003,1,14,14,0,*?*?*?*?*?*?*?*?*?*?*?*?*?*?*?*?*?*?*?*?*?*?,11.5,11.3,100,101346,297,1413,330,43.6,0.0,43.6,5088,0,5098,1717,303,0.0,10,5,9999,99999,9,999999999,1.1,999,999,99
3003,1,14,15,0,*?*?*?*?*?*?*?*?*?*?*?*?*?*?*?*?*?*?*?*?*?*?,11.2,10.8,100,101346,161,1409,328,17.2,0.0,17.2,2047,-0,2049,670,305,0.0,10,5,9999,99999,9,999999999,0.0,999,999,99
3003,1,14,16,0,*?*?*?*?*?*?*?*?*?*?*?*?*?*?*?*?*?*?*?*?*?*?,11.1,9.9,100,101346,0,-0,328,0.0,-0.0,0.0,0,0,0,0,307,0.0,10,5,9999,99999,9,999999999,0.5,999,999,99
3003,1,14,17,0,*?*?*?*?*?*?*?*?*?*?*?*?*?*?*?*?*?*?*?*?*?*?,10.1,9.8,100,101346,0,-0,324,0.0,-0.0,0.0,0,0,0,0,308,0.0,10,5,9999,99999,9,999999999,0.3,999,999,99
3003,1,14,18,0,*?*?*?*?*?*?*?*?*?*?*?*?*?*?*?*?*?*?*?*?*?*?,9.4,9.4,100,101346,0,-0,320,0.0,-0.0,0.0,0,0,0,0,310,0.0,10,5,9999,99999,9,999999999,1.6,999,999,99
3003,1,14,19,0,*?*?*?*?*?*?*?*?*?*?*?*?*?*?*?*?*?*?*?*?*?*?,9.2,9.2,100,101346,0,-0,320,0.0,-0.0,0.0,0,0,0,0,315,0.0,10,5,9999,99999,9,999999999,0.3,999,999,99
3003,1,14,20,0,*?*?*?*?*?*?*?*?*?*?*?*?*?*?*?*?*?*?*?*?*?*?,8.5,8.5,100,101346,0,-0,317,0.0,-0.0,0.0,0,0,0,0,320,0.0,10,5,9999,99999,9,999999999,0.1,999,999,99
3003,1,14,21,0,*?*?*?*?*?*?*?*?*?*?*?*?*?*?*?*?*?*?*?*?*?*?,7.8,7.9,100,101346,0,-0,314,0.0,-0.0,0.0,0,0,0,0,325,0.0,10,5,9999,99999,9,999999999,1.4,999,999,99
3003,1,14,22,0,*?*?*?*?*?*?*?*?*?*?*?*?*?*?*?*?*?*?*?*?*?*?,8.7,8.7,100,101346,0,-0,317,0.0,-0.0,0.0,0,0,0,0,330,0.0,10,5,9999,99999,9,999999999,0.0,999,999,99
3003,1,14,23,0,*?*?*?*?*?*?*?*?*?*?*?*?*?*?*?*?*?*?*?*?*?*?,8.1,8.1,100,101346,0,-0,315,0.0,-0.0,0.0,0,0,0,0,335,0.0,10,5,9999,99999,9,999999999,0.0,999,999,99
3003,1,14,24,0,*?*?*?*?*?*?*?*?*?*?*?*?*?*?*?*?*?*?*?*?*?*?,7.8,2.5,98,101346,0,-0,315,0.0,-0.0,0.0,0,0,0,0,200,0.0,10,5,9999,99999,9,999999999,0.5,999,999,99
3003,1,15,1,0,*?*?*?*?*?*?*?*?*?*?*?*?*?*?*?*?*?*?*?*?*?*?,8.4,8.1,97,101123,0,-0,316,0.0,-0.0,0.0,0,0,0,0,342,0.0,10,5,9999,99999,9,999999999,0.4,999,999,99
3003,1,15,2,0,*?*?*?*?*?*?*?*?*?*?*?*?*?*?*?*?*?*?*?*?*?*?,9.3,8.1,92,101123,0,-0,320,0.0,-0.0,0.0,0,0,0,0,343,0.0,10,5,9999,99999,9,999999999,1.1,999,999,99
3003,1,15,3,0,*?*?*?*?*?*?*?*?*?*?*?*?*?*?*?*?*?*?*?*?*?*?,9.1,8.5,95,101123,0,-0,319,0.0,-0.0,0.0,0,0,0,0,345,0.0,10,5,9999,99999,9,999999999,0.0,999,999,99
3003,1,15,4,0,*?*?*?*?*?*?*?*?*?*?*?*?*?*?*?*?*?*?*?*?*?*?,8.3,7.9,96,101123,0,-0,316,0.0,-0.0,0.0,0,0,0,0,347,0.0,10,5,9999,99999,9,999999999,0.0,999,999,99
3003,1,15,5,0,*?*?*?*?*?*?*?*?*?*?*?*?*?*?*?*?*?*?*?*?*?*?,8.9,8.4,96,101123,0,-0,318,0.0,-0.0,0.0,0,0,0,0,348,0.0,10,5,9999,99999,9,999999999,0.2,999,999,99
3003,1,15,6,0,*?*?*?*?*?*?*?*?*?*?*?*?*?*?*?*?*?*?*?*?*?*?,9.0,6.7,85,101123,0,-0,319,0.0,-0.0,0.0,0,0,0,0,350,0.0,10,5,9999,99999,9,999999999,0.0,999,999,99
3003,1,15,7,0,*?*?*?*?*?*?*?*?*?*?*?*?*?*?*?*?*?*?*?*?*?*?,8.8,7.0,87,101123,0,-0,318,0.0,-0.0,0.0,0,0,0,0,347,0.0,10,5,9999,99999,9,999999999,0.0,999,999,99
3003,1,15,8,0,*?*?*?*?*?*?*?*?*?*?*?*?*?*?*?*?*?*?*?*?*?*?,8.5,5.8,82,101123,33,1401,317,0.0,0.0,0.0,0,0,0,0,343,0.0,10,5,9999,99999,9,999999999,0.7,999,999,99
3003,1,15,9,0,*?*?*?*?*?*?*?*?*?*?*?*?*?*?*?*?*?*?*?*?*?*?,9.3,6.4,82,101123,200,1415,316,42.8,40.3,37.1,4768,2692,4430,782,340,0.0,9,5,9999,99999,9,999999999,0.0,999,999,99
3003,1,15,10,0,*?*?*?*?*?*?*?*?*?*?*?*?*?*?*?*?*?*?*?*?*?*?,10.0,5.8,74,101123,325,1411,324,49.1,0.0,49.1,5732,0,5744,1949,337,0.0,10,5,9999,99999,9,999999999,0.0,999,999,99
3003,1,15,11,0,*?*?*?*?*?*?*?*?*?*?*?*?*?*?*?*?*?*?*?*?*?*?,11.6,4.3,60,101123,401,1410,332,64.0,0.0,64.0,7471,0,7490,2598,333,0.0,10,5,9999,99999,9,999999999,0.1,999,999,99
3003,1,15,12,0,*?*?*?*?*?*?*?*?*?*?*?*?*?*?*?*?*?*?*?*?*?*?,12.0,4.8,61,101123,423,1411,333,68.2,0.0,68.2,7973,0,7993,2792,330,0.0,10,5,9999,99999,9,999999999,0.2,999,999,99
3003,1,15,13,0,*?*?*?*?*?*?*?*?*?*?*?*?*?*?*?*?*?*?*?*?*?*?,12.3,2.9,52,101123,389,1411,335,61.6,0.0,61.6,7192,0,7209,2492,275,0.0,10,5,9999,99999,9,999999999,0.0,999,999,99
3003,1,15,14,0,*?*?*?*?*?*?*?*?*?*?*?*?*?*?*?*?*?*?*?*?*?*?,12.1,1.9,49,101123,301,1410,334,44.5,0.0,44.5,5196,0,5207,1755,220,0.0,10,5,9999,99999,9,999999999,0.5,999,999,99
3003,1,15,15,0,*?*?*?*?*?*?*?*?*?*?*?*?*?*?*?*?*?*?*?*?*?*?,12.0,3.8,56,101123,166,1410,334,18.1,0.0,18.1,2157,-0,2158,707,165,0.0,10,5,9999,99999,9,999999999,0.0,999,999,99
3003,1,15,16,0,*?*?*?*?*?*?*?*?*?*?*?*?*?*?*?*?*?*?*?*?*?*?,11.8,3.9,58,101123,0,-0,333,0.0,-0.0,0.0,0,0,0,0,110,0.0,10,5,9999,99999,9,999999999,0.1,999,999,99
3003,1,15,17,0,*?*?*?*?*?*?*?*?*?*?*?*?*?*?*?*?*?*?*?*?*?*?,11.3,4.5,62,101123,0,-0,330,0.0,-0.0,0.0,0,0,0,0,55,0.0,10,5,9999,99999,9,999999999,0.0,999,999,99
3003,1,15,18,0,*?*?*?*?*?*?*?*?*?*?*?*?*?*?*?*?*?*?*?*?*?*?,10.3,4.1,65,101123,0,-0,326,0.0,-0.0,0.0,0,0,0,0,0,0.0,10,5,9999,99999,9,999999999,0.0,999,999,99
3003,1,15,19,0,*?*?*?*?*?*?*?*?*?*?*?*?*?*?*?*?*?*?*?*?*?*?,9.9,5.3,72,101123,0,-0,324,0.0,-0.0,0.0,0,0,0,0,17,0.0,10,5,9999,99999,9,999999999,0.0,999,999,99
3003,1,15,20,0,*?*?*?*?*?*?*?*?*?*?*?*?*?*?*?*?*?*?*?*?*?*?,9.5,5.6,76,101123,0,-0,322,0.0,-0.0,0.0,0,0,0,0,33,0.0,10,5,9999,99999,9,999999999,1.4,999,999,99
3003,1,15,21,0,*?*?*?*?*?*?*?*?*?*?*?*?*?*?*?*?*?*?*?*?*?*?,9.2,5.6,77,101123,0,-0,320,0.0,-0.0,0.0,0,0,0,0,50,0.0,10,5,9999,99999,9,999999999,0.0,999,999,99
3003,1,15,22,0,*?*?*?*?*?*?*?*?*?*?*?*?*?*?*?*?*?*?*?*?*?*?,9.3,5.5,76,101123,0,-0,321,0.0,-0.0,0.0,0,0,0,0,67,0.0,10,5,9999,99999,9,999999999,0.0,999,999,99
3003,1,15,23,0,*?*?*?*?*?*?*?*?*?*?*?*?*?*?*?*?*?*?*?*?*?*?,8.5,5.0,77,101123,0,-0,317,0.0,-0.0,0.0,0,0,0,0,83,0.0,10,5,9999,99999,9,999999999,0.0,999,999,99
3003,1,15,24,0,*?*?*?*?*?*?*?*?*?*?*?*?*?*?*?*?*?*?*?*?*?*?,7.6,7.6,99,101123,0,-0,313,0.0,-0.0,0.0,0,0,0,0,340,0.0,10,5,9999,99999,9,999999999,0.0,999,999,99
3003,1,16,1,0,*?*?*?*?*?*?*?*?*?*?*?*?*?*?*?*?*?*?*?*?*?*?,6.8,6.7,100,101155,0,-0,309,0.0,-0.0,0.0,0,0,0,0,98,0.0,10,5,9999,99999,9,999999999,0.0,999,999,99
3003,1,16,2,0,*?*?*?*?*?*?*?*?*?*?*?*?*?*?*?*?*?*?*?*?*?*?,5.8,5.8,100,101155,0,-0,305,0.0,-0.0,0.0,0,0,0,0,97,0.0,10,5,9999,99999,9,999999999,0.0,999,999,99
3003,1,16,3,0,*?*?*?*?*?*?*?*?*?*?*?*?*?*?*?*?*?*?*?*?*?*?,6.3,6.2,100,101155,0,-0,307,0.0,-0.0,0.0,0,0,0,0,95,0.0,10,5,9999,99999,9,999999999,0.0,999,999,99
3003,1,16,4,0,*?*?*?*?*?*?*?*?*?*?*?*?*?*?*?*?*?*?*?*?*?*?,5.7,5.6,100,101155,0,-0,305,0.0,-0.0,0.0,0,0,0,0,93,0.0,10,5,9999,99999,9,999999999,0.1,999,999,99
3003,1,16,5,0,*?*?*?*?*?*?*?*?*?*?*?*?*?*?*?*?*?*?*?*?*?*?,5.8,5.8,100,101155,0,-0,305,0.0,-0.0,0.0,0,0,0,0,92,0.0,10,5,9999,99999,9,999999999,0.0,999,999,99
3003,1,16,6,0,*?*?*?*?*?*?*?*?*?*?*?*?*?*?*?*?*?*?*?*?*?*?,4.7,4.6,100,101155,0,-0,301,0.0,-0.0,0.0,0,0,0,0,90,0.0,10,5,9999,99999,9,999999999,0.0,999,999,99
3003,1,16,7,0,*?*?*?*?*?*?*?*?*?*?*?*?*?*?*?*?*?*?*?*?*?*?,3.5,3.6,100,101155,0,-0,296,0.0,-0.0,0.0,0,0,0,0,92,0.0,10,5,9999,99999,9,999999999,0.0,999,999,99
3003,1,16,8,0,*?*?*?*?*?*?*?*?*?*?*?*?*?*?*?*?*?*?*?*?*?*?,5.0,5.0,100,101155,36,1410,302,0.0,0.0,0.0,0,0,0,0,93,0.0,10,5,9999,99999,9,999999999,0.0,999,999,99
3003,1,16,9,0,*?*?*?*?*?*?*?*?*?*?*?*?*?*?*?*?*?*?*?*?*?*?,6.4,6.4,100,101155,203,1414,304,43.9,40.7,38.1,4887,2734,4541,803,95,0.0,9,5,9999,99999,9,999999999,0.2,999,999,99
3003,1,16,10,0,*?*?*?*?*?*?*?*?*?*?*?*?*?*?*?*?*?*?*?*?*?*?,9.1,8.5,100,101155,329,1413,319,49.8,0.0,49.8,5816,0,5828,1980,97,0.0,10,5,9999,99999,9,999999999,0.0,999,999,99
3003,1,16,11,0,*?*?*?*?*?*?*?*?*?*?*?*?*?*?*?*?*?*?*?*?*?*?,11.5,8.8,100,101155,405,1410,323,149.0,130.8,111.5,16251,11747,12797,2476,98,0.0,8,4,9999,99999,9,999999999,0.0,999,999,99
3003,1,16,12,0,*?*?*?*?*?*?*?*?*?*?*?*?*?*?*?*?*?*?*?*?*?*?,13.8,9.8,98,101155,428,1413,334,159.0,132.3,118.9,17336,12087,13631,2659,100,0.0,8,4,9999,99999,9,999999999,0.0,999,999,99
3003,1,16,13,0,*?*?*?*?*?*?*?*?*?*?*?*?*?*?*?*?*?*?*?*?*?*?,13.7,10.8,100,101155,394,1412,337,108.6,51.7,94.1,11915,4597,10644,2532,102,0.0,9,5,9999,99999,9,999999999,0.0,999,999,99
3003,1,16,14,0,*?*?*?*?*?*?*?*?*?*?*?*?*?*?*?*?*?*?*?*?*?*?,14.0,11.5,100,101155,306,1410,338,79.0,48.4,68.5,8664,4008,7759,1789,103,0.0,9,5,9999,99999,9,999999999,0.0,999,999,99
3003,1,16,15,0,*?*?*?*?*?*?*?*?*?*?*?*?*?*?*?*?*?*?*?*?*?*?,13.8,11.1,100,101155,171,1411,337,33.2,36.4,28.8,3722,2252,3469,603,105,0.0,9,5,9999,99999,9,999999999,0.1,999,999,99
3003,1,16,16,0,*?*?*?*?*?*?*?*?*?*?*?*?*?*?*?*?*?*?*?*?*?*?,13.8,11.9,100,101155,0,-0,340,0.0,-0.0,0.0,0,0,0,0,107,0.0,10,5,9999,99999,9,999999999,0.2,999,999,99
3003,1,16,17,0,*?*?*?*?*?*?*?*?*?*?*?*?*?*?*?*?*?*?*?*?*?*?,12.4,11.0,100,101155,0,-0,334,0.0,-0.0,0.0,0,0,0,0,108,0.0,10,5,9999,99999,9,999999999,0.4,999,999,99
3003,1,16,18,0,*?*?*?*?*?*?*?*?*?*?*?*?*?*?*?*?*?*?*?*?*?*?,10.0,10.1,100,101155,0,-0,323,0.0,-0.0,0.0,0,0,0,0,110,0.0,10,5,9999,99999,9,999999999,0.6,999,999,99
3003,1,16,19,0,*?*?*?*?*?*?*?*?*?*?*?*?*?*?*?*?*?*?*?*?*?*?,9.2,9.2,100,101155,0,-0,320,0.0,-0.0,0.0,0,0,0,0,122,0.0,10,5,9999,99999,9,999999999,0.8,999,999,99
3003,1,16,20,0,*?*?*?*?*?*?*?*?*?*?*?*?*?*?*?*?*?*?*?*?*?*?,8.2,8.3,100,101155,0,-0,315,0.0,-0.0,0.0,0,0,0,0,133,0.0,10,5,9999,99999,9,999999999,0.1,999,999,99
3003,1,16,21,0,*?*?*?*?*?*?*?*?*?*?*?*?*?*?*?*?*?*?*?*?*?*?,8.1,8.1,100,101155,0,-0,315,0.0,-0.0,0.0,0,0,0,0,145,0.0,10,5,9999,99999,9,999999999,0.0,999,999,99
3003,1,16,22,0,*?*?*?*?*?*?*?*?*?*?*?*?*?*?*?*?*?*?*?*?*?*?,7.9,8.0,100,101155,0,-0,314,0.0,-0.0,0.0,0,0,0,0,157,0.0,10,5,9999,99999,9,999999999,0.0,999,999,99
3003,1,16,23,0,*?*?*?*?*?*?*?*?*?*?*?*?*?*?*?*?*?*?*?*?*?*?,7.3,7.3,100,101155,0,-0,311,0.0,-0.0,0.0,0,0,0,0,168,0.0,10,5,9999,99999,9,999999999,1.0,999,999,99
3003,1,16,24,0,*?*?*?*?*?*?*?*?*?*?*?*?*?*?*?*?*?*?*?*?*?*?,7.8,5.8,100,101155,0,-0,314,0.0,-0.0,0.0,0,0,0,0,100,0.0,10,5,9999,99999,9,999999999,0.0,999,999,99
3003,1,17,1,0,*?*?*?*?*?*?*?*?*?*?*?*?*?*?*?*?*?*?*?*?*?*?,7.1,7.1,100,101429,0,-0,311,0.0,-0.0,0.0,0,0,0,0,180,0.0,10,5,9999,99999,9,999999999,0.0,999,999,99
3003,1,17,2,0,*?*?*?*?*?*?*?*?*?*?*?*?*?*?*?*?*?*?*?*?*?*?,7.5,7.6,100,101429,0,-0,312,0.0,-0.0,0.0,0,0,0,0,180,0.0,10,5,9999,99999,9,999999999,0.2,999,999,99
3003,1,17,3,0,*?*?*?*?*?*?*?*?*?*?*?*?*?*?*?*?*?*?*?*?*?*?,7.0,7.0,100,101429,0,-0,310,0.0,-0.0,0.0,0,0,0,0,180,0.0,10,5,9999,99999,9,999999999,0.0,999,999,99
3003,1,17,4,0,*?*?*?*?*?*?*?*?*?*?*?*?*?*?*?*?*?*?*?*?*?*?,7.1,7.1,100,101429,0,-0,311,0.0,-0.0,0.0,0,0,0,0,180,0.0,10,5,9999,99999,9,999999999,0.0,999,999,99
3003,1,17,5,0,*?*?*?*?*?*?*?*?*?*?*?*?*?*?*?*?*?*?*?*?*?*?,7.1,7.0,100,101429,0,-0,311,0.0,-0.0,0.0,0,0,0,0,180,0.0,10,5,9999,99999,9,999999999,0.0,999,999,99
3003,1,17,6,0,*?*?*?*?*?*?*?*?*?*?*?*?*?*?*?*?*?*?*?*?*?*?,6.8,6.9,100,101429,0,-0,309,0.0,-0.0,0.0,0,0,0,0,180,0.0,10,5,9999,99999,9,999999999,0.0,999,999,99
3003,1,17,7,0,*?*?*?*?*?*?*?*?*?*?*?*?*?*?*?*?*?*?*?*?*?*?,6.6,6.6,100,101429,0,-0,309,0.0,-0.0,0.0,0,0,0,0,178,0.0,10,5,9999,99999,9,999999999,0.0,999,999,99
3003,1,17,8,0,*?*?*?*?*?*?*?*?*?*?*?*?*?*?*?*?*?*?*?*?*?*?,6.4,6.4,100,101429,39,1411,308,0.0,0.0,0.0,0,0,0,0,177,0.0,10,5,9999,99999,9,999999999,0.1,999,999,99
3003,1,17,9,0,*?*?*?*?*?*?*?*?*?*?*?*?*?*?*?*?*?*?*?*?*?*?,7.1,7.1,100,101429,206,1411,307,45.0,41.0,39.1,5015,2759,4668,825,175,0.0,9,5,9999,99999,9,999999999,1.3,999,999,99
3003,1,17,10,0,*?*?*?*?*?*?*?*?*?*?*?*?*?*?*?*?*?*?*?*?*?*?,7.8,7.9,100,101429,332,1409,310,87.8,49.6,76.1,9641,4195,8628,2005,173,0.0,9,5,9999,99999,9,999999999,0.7,999,999,99
3003,1,17,11,0,*?*?*?*?*?*?*?*?*?*?*?*?*?*?*?*?*?*?*?*?*?*?,8.0,8.0,100,101429,410,1413,311,113.9,52.2,98.8,12511,4667,11175,2673,172,0.0,9,5,9999,99999,9,999999999,0.9,999,999,99
3003,1,17,12,0,*?*?*?*?*?*?*?*?*?*?*?*?*?*?*?*?*?*?*?*?*?*?,8.6,7.4,100,101429,432,1411,313,121.5,52.8,105.4,13342,4797,11908,2876,170,0.0,9,5,9999,99999,9,999999999,0.0,999,999,99
3003,1,17,13,0,*?*?*?*?*?*?*?*?*?*?*?*?*?*?*?*?*?*?*?*?*?*?,8.6,7.6,100,101429,399,1413,317,63.4,0.0,63.4,7411,0,7429,2576,168,0.0,10,5,9999,99999,9,999999999,0.1,999,999,99
3003,1,17,14,0,*?*?*?*?*?*?*?*?*?*?*?*?*?*?*?*?*?*?*?*?*?*?,8.8,8.0,100,101429,311,1410,318,46.4,0.0,46.4,5421,0,5433,1836,167,0.0,10,5,9999,99999,9,999999999,0.1,999,999,99
3003,1,17,15,0,*?*?*?*?*?*?*?*?*?*?*?*?*?*?*?*?*?*?*?*?*?*?,8.5,8.0,100,101429,176,1410,317,20.1,0.0,20.1,2378,-0,2380,782,165,0.0,10,5,9999,99999,9,999999999,5.1,999,999,99
3003,1,17,16,0,*?*?*?*?*?*?*?*?*?*?*?*?*?*?*?*?*?*?*?*?*?*?,8.4,6.7,100,101429,2,1153,316,0.0,0.0,0.0,0,0,0,0,163,0.0,10,5,9999,99999,9,999999999,2.5,999,999,99
3003,1,17,17,0,*?*?*?*?*?*?*?*?*?*?*?*?*?*?*?*?*?*?*?*?*?*?,8.1,6.9,100,101429,0,-0,315,0.0,-0.0,0.0,0,0,0,0,162,0.0,10,5,9999,99999,9,999999999,0.2,999,999,99
3003,1,17,18,0,*?*?*?*?*?*?*?*?*?*?*?*?*?*?*?*?*?*?*?*?*?*?,8.0,7.4,100,101429,0,-0,315,0.0,-0.0,0.0,0,0,0,0,160,0.0,10,5,9999,99999,9,999999999,0.2,999,999,99
3003,1,17,19,0,*?*?*?*?*?*?*?*?*?*?*?*?*?*?*?*?*?*?*?*?*?*?,7.9,8.0,100,101429,0,-0,314,0.0,-0.0,0.0,0,0,0,0,158,0.0,10,5,9999,99999,9,999999999,1.3,999,999,99
3003,1,17,20,0,*?*?*?*?*?*?*?*?*?*?*?*?*?*?*?*?*?*?*?*?*?*?,7.5,7.4,100,101429,0,-0,312,0.0,-0.0,0.0,0,0,0,0,157,0.0,10,5,9999,99999,9,999999999,0.2,999,999,99
3003,1,17,21,0,*?*?*?*?*?*?*?*?*?*?*?*?*?*?*?*?*?*?*?*?*?*?,7.1,6.9,100,101429,0,-0,311,0.0,-0.0,0.0,0,0,0,0,155,0.0,10,5,9999,99999,9,999999999,0.1,999,999,99
3003,1,17,22,0,*?*?*?*?*?*?*?*?*?*?*?*?*?*?*?*?*?*?*?*?*?*?,7.2,6.7,100,101429,0,-0,311,0.0,-0.0,0.0,0,0,0,0,153,0.0,10,5,9999,99999,9,999999999,1.2,999,999,99
3003,1,17,23,0,*?*?*?*?*?*?*?*?*?*?*?*?*?*?*?*?*?*?*?*?*?*?,7.2,4.3,98,101429,0,-0,312,0.0,-0.0,0.0,0,0,0,0,152,0.0,10,5,9999,99999,9,999999999,1.1,999,999,99
3003,1,17,24,0,*?*?*?*?*?*?*?*?*?*?*?*?*?*?*?*?*?*?*?*?*?*?,6.8,6.7,100,101429,0,-0,309,0.0,-0.0,0.0,0,0,0,0,180,0.0,10,5,9999,99999,9,999999999,0.0,999,999,99
3003,1,18,1,0,*?*?*?*?*?*?*?*?*?*?*?*?*?*?*?*?*?*?*?*?*?*?,6.5,4.1,100,99818.8,0,-0,308,0.0,-0.0,0.0,0,0,0,0,148,0.0,10,5,9999,99999,9,999999999,0.1,999,999,99
3003,1,18,2,0,*?*?*?*?*?*?*?*?*?*?*?*?*?*?*?*?*?*?*?*?*?*?,6.3,3.9,100,99818.8,0,-0,308,0.0,-0.0,0.0,0,0,0,0,147,0.0,10,5,9999,99999,9,999999999,0.3,999,999,99
3003,1,18,3,0,*?*?*?*?*?*?*?*?*?*?*?*?*?*?*?*?*?*?*?*?*?*?,5.6,3.6,100,99818.8,0,-0,305,0.0,-0.0,0.0,0,0,0,0,145,0.0,10,5,9999,99999,9,999999999,0.0,999,999,99
3003,1,18,4,0,*?*?*?*?*?*?*?*?*?*?*?*?*?*?*?*?*?*?*?*?*?*?,5.4,4.3,100,99818.8,0,-0,304,0.0,-0.0,0.0,0,0,0,0,143,0.0,10,5,9999,99999,9,999999999,1.9,999,999,99
3003,1,18,5,0,*?*?*?*?*?*?*?*?*?*?*?*?*?*?*?*?*?*?*?*?*?*?,5.5,5.0,100,99818.8,0,-0,304,0.0,-0.0,0.0,0,0,0,0,142,0.0,10,5,9999,99999,9,999999999,0.1,999,999,99
3003,1,18,6,0,*?*?*?*?*?*?*?*?*?*?*?*?*?*?*?*?*?*?*?*?*?*?,5.0,4.8,100,99818.8,0,-0,302,0.0,-0.0,0.0,0,0,0,0,140,0.0,10,5,9999,99999,9,999999999,0.7,999,999,99
3003,1,18,7,0,*?*?*?*?*?*?*?*?*?*?*?*?*?*?*?*?*?*?*?*?*?*?,4.4,4.5,100,99818.8,0,-0,299,0.0,-0.0,0.0,0,0,0,0,138,0.0,10,5,9999,99999,9,999999999,0.1,999,999,99
3003,1,18,8,0,*?*?*?*?*?*?*?*?*?*?*?*?*?*?*?*?*?*?*?*?*?*?,5.0,3.8,100,99818.8,42,1406,302,0.0,0.0,0.0,0,0,0,0,137,0.0,10,5,9999,99999,9,999999999,0.1,999,999,99
3003,1,18,9,0,*?*?*?*?*?*?*?*?*?*?*?*?*?*?*?*?*?*?*?*?*?*?,5.5,5.1,100,99818.8,210,1414,304,26.6,0.0,26.6,3131,0,3135,1035,135,0.0,10,5,9999,99999,9,999999999,1.4,999,999,99
3003,1,18,10,0,*?*?*?*?*?*?*?*?*?*?*?*?*?*?*?*?*?*?*?*?*?*?,6.1,5.1,100,99818.8,336,1410,307,51.3,0.0,51.3,5989,0,6002,2044,133,0.0,10,5,9999,99999,9,999999999,1.3,999,999,99
3003,1,18,11,0,*?*?*?*?*?*?*?*?*?*?*?*?*?*?*?*?*?*?*?*?*?*?,8.1,7.1,100,99818.8,414,1412,315,66.4,0.0,66.4,7752,0,7772,2710,132,0.0,10,5,9999,99999,9,999999999,3.2,999,999,99
3003,1,18,12,0,*?*?*?*?*?*?*?*?*?*?*?*?*?*?*?*?*?*?*?*?*?*?,9.0,7.9,100,99818.8,437,1412,319,70.9,0.0,70.9,8269,0,8291,2914,130,0.0,10,5,9999,99999,9,999999999,6.0,999,999,99
3003,1,18,13,0,*?*?*?*?*?*?*?*?*?*?*?*?*?*?*?*?*?*?*?*?*?*?,8.8,7.7,100,99818.8,404,1413,318,64.4,0.0,64.4,7523,0,7542,2620,127,0.0,10,5,9999,99999,9,999999999,0.8,999,999,99
3003,1,18,14,0,*?*?*?*?*?*?*?*?*?*?*?*?*?*?*?*?*?*?*?*?*?*?,9.1,7.9,100,99818.8,316,1409,319,47.4,0.0,47.4,5536,0,5548,1878,123,0.0,10,5,9999,99999,9,999999999,0.9,999,999,99
3003,1,18,15,0,*?*?*?*?*?*?*?*?*?*?*?*?*?*?*?*?*?*?*?*?*?*?,8.9,8.4,100,99818.8,181,1408,318,21.1,0.0,21.1,2498,-0,2501,821,120,0.0,10,5,9999,99999,9,999999999,0.3,999,999,99
3003,1,18,16,0,*?*?*?*?*?*?*?*?*?*?*?*?*?*?*?*?*?*?*?*?*?*?,9.0,8.9,100,99818.8,8,1484,319,0.0,0.0,0.0,0,0,0,0,117,0.0,10,5,9999,99999,9,999999999,2.6,999,999,99
3003,1,18,17,0,*?*?*?*?*?*?*?*?*?*?*?*?*?*?*?*?*?*?*?*?*?*?,8.4,8.4,100,99818.8,0,-0,316,0.0,-0.0,0.0,0,0,0,0,113,0.0,10,5,9999,99999,9,999999999,0.3,999,999,99
3003,1,18,18,0,*?*?*?*?*?*?*?*?*?*?*?*?*?*?*?*?*?*?*?*?*?*?,7.2,7.3,100,99818.8,0,-0,311,0.0,-0.0,0.0,0,0,0,0,110,0.0,10,5,9999,99999,9,999999999,2.9,999,999,99
3003,1,18,19,0,*?*?*?*?*?*?*?*?*?*?*?*?*?*?*?*?*?*?*?*?*?*?,6.8,6.9,100,99818.8,0,-0,309,0.0,-0.0,0.0,0,0,0,0,107,0.0,10,5,9999,99999,9,999999999,1.0,999,999,99
3003,1,18,20,0,*?*?*?*?*?*?*?*?*?*?*?*?*?*?*?*?*?*?*?*?*?*?,6.4,6.4,100,99818.8,0,-0,308,0.0,-0.0,0.0,0,0,0,0,103,0.0,10,5,9999,99999,9,999999999,2.2,999,999,99
3003,1,18,21,0,*?*?*?*?*?*?*?*?*?*?*?*?*?*?*?*?*?*?*?*?*?*?,6.4,6.4,100,99818.8,0,-0,308,0.0,-0.0,0.0,0,0,0,0,100,0.0,10,5,9999,99999,9,999999999,0.3,999,999,99
3003,1,18,22,0,*?*?*?*?*?*?*?*?*?*?*?*?*?*?*?*?*?*?*?*?*?*?,6.3,6.2,100,99818.8,0,-0,307,0.0,-0.0,0.0,0,0,0,0,97,0.0,10,5,9999,99999,9,999999999,2.0,999,999,99
3003,1,18,23,0,*?*?*?*?*?*?*?*?*?*?*?*?*?*?*?*?*?*?*?*?*?*?,5.9,5.9,100,99818.8,0,-0,306,0.0,-0.0,0.0,0,0,0,0,93,0.0,10,5,9999,99999,9,999999999,2.0,999,999,99
3003,1,18,24,0,*?*?*?*?*?*?*?*?*?*?*?*?*?*?*?*?*?*?*?*?*?*?,7.2,4.1,98,99818.8,0,-0,312,0.0,-0.0,0.0,0,0,0,0,150,0.0,10,5,9999,99999,9,999999999,0.0,999,999,99
3003,1,19,1,0,*?*?*?*?*?*?*?*?*?*?*?*?*?*?*?*?*?*?*?*?*?*?,4.9,5.0,100,99696.7,0,-0,301,0.0,-0.0,0.0,0,0,0,0,88,0.0,10,5,9999,99999,9,999999999,0.8,999,999,99
3003,1,19,2,0,*?*?*?*?*?*?*?*?*?*?*?*?*?*?*?*?*?*?*?*?*?*?,4.5,4.5,100,99696.7,0,-0,300,0.0,-0.0,0.0,0,0,0,0,87,0.0,10,5,9999,99999,9,999999999,0.7,999,999,99
3003,1,19,3,0,*?*?*?*?*?*?*?*?*?*?*?*?*?*?*?*?*?*?*?*?*?*?,5.0,5.0,100,99696.7,0,-0,302,0.0,-0.0,0.0,0,0,0,0,85,0.0,10,5,9999,99999,9,999999999,0.2,999,999,99
3003,1,19,4,0,*?*?*?*?*?*?*?*?*?*?*?*?*?*?*?*?*?*?*?*?*?*?,5.2,5.1,100,99696.7,0,-0,303,0.0,-0.0,0.0,0,0,0,0,83,0.0,10,5,9999,99999,9,999999999,0.2,999,999,99
3003,1,19,5,0,*?*?*?*?*?*?*?*?*?*?*?*?*?*?*?*?*?*?*?*?*?*?,4.3,4.3,100,99696.7,0,-0,299,0.0,-0.0,0.0,0,0,0,0,82,0.0,10,5,9999,99999,9,999999999,0.0,999,999,99
3003,1,19,6,0,*?*?*?*?*?*?*?*?*?*?*?*?*?*?*?*?*?*?*?*?*?*?,3.9,3.9,100,99696.7,0,-0,297,0.0,-0.0,0.0,0,0,0,0,80,0.0,10,5,9999,99999,9,999999999,0.0,999,999,99
3003,1,19,7,0,*?*?*?*?*?*?*?*?*?*?*?*?*?*?*?*?*?*?*?*?*?*?,3.5,3.4,100,99696.7,0,-0,296,0.0,-0.0,0.0,0,0,0,0,78,0.0,10,5,9999,99999,9,999999999,0.4,999,999,99
3003,1,19,8,0,*?*?*?*?*?*?*?*?*?*?*?*?*?*?*?*?*?*?*?*?*?*?,3.9,3.9,100,99696.7,45,1397,297,0.0,0.0,0.0,0,0,0,0,77,0.0,10,5,9999,99999,9,999999999,0.0,999,999,99
3003,1,19,9,0,*?*?*?*?*?*?*?*?*?*?*?*?*?*?*?*?*?*?*?*?*?*?,4.4,4.5,100,99696.7,213,1409,291,63.0,104.9,47.1,6728,6696,5737,854,75,0.0,8,4,9999,99999,9,999999999,0.0,999,999,99
3003,1,19,10,0,*?*?*?*?*?*?*?*?*?*?*?*?*?*?*?*?*?*?*?*?*?*?,6.8,6.1,100,99696.7,340,1409,305,90.6,49.9,78.5,9941,4256,8894,2073,73,0.0,9,5,9999,99999,9,999999999,0.5,999,999,99
3003,1,19,11,0,*?*?*?*?*?*?*?*?*?*?*?*?*?*?*?*?*?*?*?*?*?*?,8.2,5.9,92,99696.7,418,1410,312,116.9,52.4,101.4,12833,4729,11457,2752,72,0.0,9,5,9999,99999,9,999999999,0.0,999,999,99
3003,1,19,12,0,*?*?*?*?*?*?*?*?*?*?*?*?*?*?*?*?*?*?*?*?*?*?,8.8,5.1,84,99696.7,442,1412,314,124.8,53.0,108.2,13698,4842,12224,2964,70,0.0,9,5,9999,99999,9,999999999,0.0,999,999,99
3003,1,19,13,0,*?*?*?*?*?*?*?*?*?*?*?*?*?*?*?*?*?*?*?*?*?*?,8.9,5.5,85,99696.7,409,1412,315,113.6,52.2,98.5,12470,4678,11136,2665,67,0.0,9,5,9999,99999,9,999999999,0.0,999,999,99
3003,1,19,14,0,*?*?*?*?*?*?*?*?*?*?*?*?*?*?*?*?*?*?*?*?*?*?,8.9,5.0,82,99696.7,322,1413,315,84.2,49.1,73.0,9238,4128,8268,1916,63,0.0,9,5,9999,99999,9,999999999,0.0,999,999,99
3003,1,19,15,0,*?*?*?*?*?*?*?*?*?*?*?*?*?*?*?*?*?*?*?*?*?*?,9.2,5.8,86,99696.7,187,1414,316,38.5,38.7,33.4,4298,2502,3999,702,60,0.0,9,5,9999,99999,9,999999999,0.0,999,999,99
3003,1,19,16,0,*?*?*?*?*?*?*?*?*?*?*?*?*?*?*?*?*?*?*?*?*?*?,9.0,6.7,93,99696.7,13,1426,319,0.0,0.0,0.0,0,0,0,0,57,0.0,10,5,9999,99999,9,999999999,0.4,999,999,99
3003,1,19,17,0,*?*?*?*?*?*?*?*?*?*?*?*?*?*?*?*?*?*?*?*?*?*?,8.0,6.2,96,99696.7,0,-0,315,0.0,-0.0,0.0,0,0,0,0,53,0.0,10,5,9999,99999,9,999999999,0.0,999,999,99
3003,1,19,18,0,*?*?*?*?*?*?*?*?*?*?*?*?*?*?*?*?*?*?*?*?*?*?,7.0,5.8,100,99696.7,0,-0,310,0.0,-0.0,0.0,0,0,0,0,50,0.0,10,5,9999,99999,9,999999999,0.0,999,999,99
3003,1,19,19,0,*?*?*?*?*?*?*?*?*?*?*?*?*?*?*?*?*?*?*?*?*?*?,7.0,5.3,96,99696.7,0,-0,311,0.0,-0.0,0.0,0,0,0,0,53,0.0,10,5,9999,99999,9,999999999,0.1,999,999,99
3003,1,19,20,0,*?*?*?*?*?*?*?*?*?*?*?*?*?*?*?*?*?*?*?*?*?*?,6.3,5.0,98,99696.7,0,-0,307,0.0,-0.0,0.0,0,0,0,0,57,0.0,10,5,9999,99999,9,999999999,0.0,999,999,99
3003,1,19,21,0,*?*?*?*?*?*?*?*?*?*?*?*?*?*?*?*?*?*?*?*?*?*?,6.3,4.5,95,99696.7,0,-0,308,0.0,-0.0,0.0,0,0,0,0,60,0.0,10,5,9999,99999,9,999999999,0.0,999,999,99
3003,1,19,22,0,*?*?*?*?*?*?*?*?*?*?*?*?*?*?*?*?*?*?*?*?*?*?,5.9,4.3,97,99696.7,0,-0,306,0.0,-0.0,0.0,0,0,0,0,63,0.0,10,5,9999,99999,9,999999999,0.1,999,999,99
3003,1,19,23,0,*?*?*?*?*?*?*?*?*?*?*?*?*?*?*?*?*?*?*?*?*?*?,5.5,4.5,100,99696.7,0,-0,304,0.0,-0.0,0.0,0,0,0,0,67,0.0,10,5,9999,99999,9,999999999,0.0,999,999,99
3003,1,19,24,0,*?*?*?*?*?*?*?*?*?*?*?*?*?*?*?*?*?*?*?*?*?*?,5.5,5.5,100,99696.7,0,-0,304,0.0,-0.0,0.0,0,0,0,0,90,0.0,10,5,9999,99999,9,999999999,1.9,999,999,99
3003,1,20,1,0,*?*?*?*?*?*?*?*?*?*?*?*?*?*?*?*?*?*?*?*?*?*?,5.1,4.6,97,99674.6,0,-0,302,0.0,-0.0,0.0,0,0,0,0,68,0.0,10,5,9999,99999,9,999999999,0.1,999,999,99
3003,1,20,2,0,*?*?*?*?*?*?*?*?*?*?*?*?*?*?*?*?*?*?*?*?*?*?,4.8,4.6,99,99674.6,0,-0,301,0.0,-0.0,0.0,0,0,0,0,67,0.0,10,5,9999,99999,9,999999999,0.0,999,999,99
3003,1,20,3,0,*?*?*?*?*?*?*?*?*?*?*?*?*?*?*?*?*?*?*?*?*?*?,5.2,4.3,94,99674.6,0,-0,303,0.0,-0.0,0.0,0,0,0,0,65,0.0,10,5,9999,99999,9,999999999,0.0,999,999,99
3003,1,20,4,0,*?*?*?*?*?*?*?*?*?*?*?*?*?*?*?*?*?*?*?*?*?*?,4.4,3.4,93,99674.6,0,-0,299,0.0,-0.0,0.0,0,0,0,0,63,0.0,10,5,9999,99999,9,999999999,0.9,999,999,99
3003,1,20,5,0,*?*?*?*?*?*?*?*?*?*?*?*?*?*?*?*?*?*?*?*?*?*?,3.6,2.1,90,99674.6,0,-0,296,0.0,-0.0,0.0,0,0,0,0,62,0.0,10,5,9999,99999,9,999999999,0.1,999,999,99
3003,1,20,6,0,*?*?*?*?*?*?*?*?*?*?*?*?*?*?*?*?*?*?*?*?*?*?,4.3,2.5,88,99674.6,0,-0,299,0.0,-0.0,0.0,0,0,0,0,60,0.0,10,5,9999,99999,9,999999999,0.0,999,999,99
3003,1,20,7,0,*?*?*?*?*?*?*?*?*?*?*?*?*?*?*?*?*?*?*?*?*?*?,4.9,1.7,79,99674.6,0,-0,302,0.0,-0.0,0.0,0,0,0,0,65,0.0,10,5,9999,99999,9,999999999,0.0,999,999,99
3003,1,20,8,0,*?*?*?*?*?*?*?*?*?*?*?*?*?*?*?*?*?*?*?*?*?*?,4.6,1.3,79,99674.6,49,1413,296,0.0,0.0,0.0,0,0,0,0,70,0.0,9,5,9999,99999,9,999999999,0.0,999,999,99
3003,1,20,9,0,*?*?*?*?*?*?*?*?*?*?*?*?*?*?*?*?*?*?*?*?*?*?,5.0,0.2,71,99674.6,217,1410,287,76.5,177.3,49.2,8156,11438,5970,896,75,0.0,7,4,9999,99999,9,999999999,0.0,999,999,99
3003,1,20,10,0,*?*?*?*?*?*?*?*?*?*?*?*?*?*?*?*?*?*?*?*?*?*?,6.6,1.7,70,99674.6,345,1412,294,144.1,210.5,92.6,15248,17411,10885,1797,80,0.0,7,4,9999,99999,9,999999999,0.0,999,999,99
3003,1,20,11,0,*?*?*?*?*?*?*?*?*?*?*?*?*?*?*?*?*?*?*?*?*?*?,8.5,2.7,66,99674.6,423,1411,313,118.5,52.6,102.7,13008,4753,11612,2794,85,0.0,9,5,9999,99999,9,999999999,0.0,999,999,99
3003,1,20,12,0,*?*?*?*?*?*?*?*?*?*?*?*?*?*?*?*?*?*?*?*?*?*?,9.6,4.1,69,99674.6,446,1409,318,126.5,53.1,109.6,13884,4866,12388,3009,90,0.0,9,5,9999,99999,9,999999999,0.0,999,999,99
3003,1,20,13,0,*?*?*?*?*?*?*?*?*?*?*?*?*?*?*?*?*?*?*?*?*?*?,9.5,4.1,69,99674.6,414,1412,317,115.4,52.3,100.0,12665,4706,11309,2712,92,0.0,9,5,9999,99999,9,999999999,0.0,999,999,99
3003,1,20,14,0,*?*?*?*?*?*?*?*?*?*?*?*?*?*?*?*?*?*?*?*?*?*?,9.7,5.8,76,99674.6,327,1411,323,49.5,0.0,49.5,5779,0,5792,1967,93,0.0,10,5,9999,99999,9,999999999,0.4,999,999,99
3003,1,20,15,0,*?*?*?*?*?*?*?*?*?*?*?*?*?*?*?*?*?*?*?*?*?*?,9.6,5.5,75,99674.6,192,1410,318,40.3,39.4,35.0,4497,2582,4182,736,95,0.0,9,5,9999,99999,9,999999999,0.1,999,999,99
3003,1,20,16,0,*?*?*?*?*?*?*?*?*?*?*?*?*?*?*?*?*?*?*?*?*?*?,9.4,3.2,65,99674.6,18,1394,322,0.0,0.0,0.0,0,0,0,0,97,0.0,10,5,9999,99999,9,999999999,0.0,999,999,99
3003,1,20,17,0,*?*?*?*?*?*?*?*?*?*?*?*?*?*?*?*?*?*?*?*?*?*?,8.6,2.7,66,99674.6,0,-0,318,0.0,-0.0,0.0,0,0,0,0,98,0.0,10,5,9999,99999,9,999999999,0.0,999,999,99
3003,1,20,18,0,*?*?*?*?*?*?*?*?*?*?*?*?*?*?*?*?*?*?*?*?*?*?,7.7,2.3,69,99674.6,0,-0,314,0.0,-0.0,0.0,0,0,0,0,100,0.0,10,5,9999,99999,9,999999999,0.0,999,999,99
3003,1,20,19,0,*?*?*?*?*?*?*?*?*?*?*?*?*?*?*?*?*?*?*?*?*?*?,7.3,3.0,74,99674.6,0,-0,312,0.0,-0.0,0.0,0,0,0,0,92,0.0,10,5,9999,99999,9,999999999,0.0,999,999,99
3003,1,20,20,0,*?*?*?*?*?*?*?*?*?*?*?*?*?*?*?*?*?*?*?*?*?*?,6.4,2.7,77,99674.6,0,-0,308,0.0,-0.0,0.0,0,0,0,0,83,0.0,10,5,9999,99999,9,999999999,0.0,999,999,99
3003,1,20,21,0,*?*?*?*?*?*?*?*?*?*?*?*?*?*?*?*?*?*?*?*?*?*?,6.5,2.9,77,99674.6,0,-0,309,0.0,-0.0,0.0,0,0,0,0,75,0.0,10,5,9999,99999,9,999999999,1.2,999,999,99
3003,1,20,22,0,*?*?*?*?*?*?*?*?*?*?*?*?*?*?*?*?*?*?*?*?*?*?,6.1,2.7,78,99674.6,0,-0,307,0.0,-0.0,0.0,0,0,0,0,67,0.0,10,5,9999,99999,9,999999999,0.0,999,999,99
3003,1,20,23,0,*?*?*?*?*?*?*?*?*?*?*?*?*?*?*?*?*?*?*?*?*?*?,5.8,2.7,81,99674.6,0,-0,306,0.0,-0.0,0.0,0,0,0,0,58,0.0,10,5,9999,99999,9,999999999,0.0,999,999,99
3003,1,20,24,0,*?*?*?*?*?*?*?*?*?*?*?*?*?*?*?*?*?*?*?*?*?*?,5.2,4.5,95,99674.6,0,-0,303,0.0,-0.0,0.0,0,0,0,0,70,0.0,10,5,9999,99999,9,999999999,0.0,999,999,99
3003,1,21,1,0,*?*?*?*?*?*?*?*?*?*?*?*?*?*?*?*?*?*?*?*?*?*?,5.5,2.5,81,99447.5,0,-0,304,0.0,-0.0,0.0,0,0,0,0,88,0.0,10,5,9999,99999,9,999999999,0.0,999,999,99
3003,1,21,2,0,*?*?*?*?*?*?*?*?*?*?*?*?*?*?*?*?*?*?*?*?*?*?,5.3,2.5,82,99447.5,0,-0,304,0.0,-0.0,0.0,0,0,0,0,127,0.0,10,5,9999,99999,9,999999999,0.0,999,999,99
3003,1,21,3,0,*?*?*?*?*?*?*?*?*?*?*?*?*?*?*?*?*?*?*?*?*?*?,5.9,3.4,84,99447.5,0,-0,306,0.0,-0.0,0.0,0,0,0,0,165,0.0,10,5,9999,99999,9,999999999,0.2,999,999,99
3003,1,21,4,0,*?*?*?*?*?*?*?*?*?*?*?*?*?*?*?*?*?*?*?*?*?*?,5.4,3.2,85,99447.5,0,-0,304,0.0,-0.0,0.0,0,0,0,0,203,0.0,10,5,9999,99999,9,999999999,0.4,999,999,99
3003,1,21,5,0,*?*?*?*?*?*?*?*?*?*?*?*?*?*?*?*?*?*?*?*?*?*?,5.2,3.6,89,99447.5,0,-0,303,0.0,-0.0,0.0,0,0,0,0,242,0.0,10,5,9999,99999,9,999999999,0.2,999,999,99
3003,1,21,6,0,*?*?*?*?*?*?*?*?*?*?*?*?*?*?*?*?*?*?*?*?*?*?,4.9,3.6,90,99447.5,0,-0,302,0.0,-0.0,0.0,0,0,0,0,280,0.0,10,5,9999,99999,9,999999999,0.0,999,999,99
3003,1,21,7,0,*?*?*?*?*?*?*?*?*?*?*?*?*?*?*?*?*?*?*?*?*?*?,4.3,3.0,91,99447.5,0,-0,299,0.0,-0.0,0.0,0,0,0,0,280,0.0,10,5,9999,99999,9,999999999,0.4,999,999,99
3003,1,21,8,0,*?*?*?*?*?*?*?*?*?*?*?*?*?*?*?*?*?*?*?*?*?*?,3.6,2.1,89,99447.5,53,1423,296,0.0,0.0,0.0,0,0,0,0,280,0.0,10,5,9999,99999,9,999999999,0.6,999,999,99
3003,1,21,9,0,*?*?*?*?*?*?*?*?*?*?*?*?*?*?*?*?*?*?*?*?*?*?,5.3,2.7,83,99447.5,221,1409,303,28.9,0.0,28.9,3392,0,3397,1123,280,0.0,10,5,9999,99999,9,999999999,0.6,999,999,99
3003,1,21,10,0,*?*?*?*?*?*?*?*?*?*?*?*?*?*?*?*?*?*?*?*?*?*?,7.0,4.3,83,99447.5,349,1410,311,53.8,0.0,53.8,6284,0,6299,2152,280,0.0,10,5,9999,99999,9,999999999,0.3,999,999,99
3003,1,21,11,0,*?*?*?*?*?*?*?*?*?*?*?*?*?*?*?*?*?*?*?*?*?*?,9.3,5.5,77,99447.5,428,1411,321,69.2,0.0,69.2,8084,0,8105,2835,280,0.0,10,5,9999,99999,9,999999999,0.1,999,999,99
3003,1,21,12,0,*?*?*?*?*?*?*?*?*?*?*?*?*?*?*?*?*?*?*?*?*?*?,10.3,6.1,75,99447.5,452,1412,325,73.8,0.0,73.8,8634,0,8658,3050,280,0.0,10,5,9999,99999,9,999999999,0.0,999,999,99
3003,1,21,13,0,*?*?*?*?*?*?*?*?*?*?*?*?*?*?*?*?*?*?*?*?*?*?,10.5,5.3,70,99447.5,419,1410,326,67.5,0.0,67.5,7884,0,7905,2757,263,0.0,10,5,9999,99999,9,999999999,0.1,999,999,99
3003,1,21,14,0,*?*?*?*?*?*?*?*?*?*?*?*?*?*?*?*?*?*?*?*?*?*?,10.3,4.8,68,99447.5,332,1409,325,50.6,0.0,50.6,5904,0,5917,2012,247,0.0,10,5,9999,99999,9,999999999,0.0,999,999,99
3003,1,21,15,0,*?*?*?*?*?*?*?*?*?*?*?*?*?*?*?*?*?*?*?*?*?*?,10.7,5.8,71,99447.5,198,1414,327,24.3,0.0,24.3,2864,-0,2867,944,230,0.0,10,5,9999,99999,9,999999999,0.2,999,999,99
3003,1,21,16,0,*?*?*?*?*?*?*?*?*?*?*?*?*?*?*?*?*?*?*?*?*?*?,10.6,6.6,76,99447.5,24,1431,327,0.0,0.0,0.0,0,0,0,0,213,0.0,10,5,9999,99999,9,999999999,0.0,999,999,99
3003,1,21,17,0,*?*?*?*?*?*?*?*?*?*?*?*?*?*?*?*?*?*?*?*?*?*?,9.4,5.9,79,99447.5,0,-0,321,0.0,-0.0,0.0,0,0,0,0,197,0.0,10,5,9999,99999,9,999999999,0.0,999,999,99
3003,1,21,18,0,*?*?*?*?*?*?*?*?*?*?*?*?*?*?*?*?*?*?*?*?*?*?,8.0,6.2,89,99447.5,0,-0,315,0.0,-0.0,0.0,0,0,0,0,180,0.0,10,5,9999,99999,9,999999999,0.2,999,999,99
3003,1,21,19,0,*?*?*?*?*?*?*?*?*?*?*?*?*?*?*?*?*?*?*?*?*?*?,7.4,5.6,88,99447.5,0,-0,312,0.0,-0.0,0.0,0,0,0,0,173,0.0,10,5,9999,99999,9,999999999,0.2,999,999,99
3003,1,21,20,0,*?*?*?*?*?*?*?*?*?*?*?*?*?*?*?*?*?*?*?*?*?*?,7.2,5.8,90,99447.5,0,-0,311,0.0,-0.0,0.0,0,0,0,0,167,0.0,10,5,9999,99999,9,999999999,0.1,999,999,99
3003,1,21,21,0,*?*?*?*?*?*?*?*?*?*?*?*?*?*?*?*?*?*?*?*?*?*?,6.7,5.3,90,99447.5,0,-0,309,0.0,-0.0,0.0,0,0,0,0,160,0.0,10,5,9999,99999,9,999999999,0.0,999,999,99
3003,1,21,22,0,*?*?*?*?*?*?*?*?*?*?*?*?*?*?*?*?*?*?*?*?*?*?,6.4,5.1,91,99447.5,0,-0,308,0.0,-0.0,0.0,0,0,0,0,153,0.0,10,5,9999,99999,9,999999999,0.0,999,999,99
3003,1,21,23,0,*?*?*?*?*?*?*?*?*?*?*?*?*?*?*?*?*?*?*?*?*?*?,6.9,5.8,92,99447.5,0,-0,310,0.0,-0.0,0.0,0,0,0,0,147,0.0,10,5,9999,99999,9,999999999,0.0,999,999,99
3003,1,21,24,0,*?*?*?*?*?*?*?*?*?*?*?*?*?*?*?*?*?*?*?*?*?*?,5.5,2.7,81,99447.5,0,-0,304,0.0,-0.0,0.0,0,0,0,0,50,0.0,10,5,9999,99999,9,999999999,0.2,999,999,99
3003,1,22,1,0,*?*?*?*?*?*?*?*?*?*?*?*?*?*?*?*?*?*?*?*?*?*?,7.8,5.8,86,99796.7,0,-0,314,0.0,-0.0,0.0,0,0,0,0,130,0.0,10,5,9999,99999,9,999999999,0.0,999,999,99
3003,1,22,2,0,*?*?*?*?*?*?*?*?*?*?*?*?*?*?*?*?*?*?*?*?*?*?,8.1,5.8,84,99796.7,0,-0,315,0.0,-0.0,0.0,0,0,0,0,120,0.0,10,5,9999,99999,9,999999999,0.0,999,999,99
3003,1,22,3,0,*?*?*?*?*?*?*?*?*?*?*?*?*?*?*?*?*?*?*?*?*?*?,7.7,5.5,85,99796.7,0,-0,314,0.0,-0.0,0.0,0,0,0,0,110,0.0,10,5,9999,99999,9,999999999,0.2,999,999,99
3003,1,22,4,0,*?*?*?*?*?*?*?*?*?*?*?*?*?*?*?*?*?*?*?*?*?*?,8.0,5.5,83,99796.7,0,-0,315,0.0,-0.0,0.0,0,0,0,0,100,0.0,10,5,9999,99999,9,999999999,0.3,999,999,99
3003,1,22,5,0,*?*?*?*?*?*?*?*?*?*?*?*?*?*?*?*?*?*?*?*?*?*?,8.1,4.8,79,99796.7,0,-0,315,0.0,-0.0,0.0,0,0,0,0,90,0.0,10,5,9999,99999,9,999999999,0.0,999,999,99
3003,1,22,6,0,*?*?*?*?*?*?*?*?*?*?*?*?*?*?*?*?*?*?*?*?*?*?,7.8,4.1,77,99796.7,0,-0,314,0.0,-0.0,0.0,0,0,0,0,80,0.0,10,5,9999,99999,9,999999999,0.0,999,999,99
3003,1,22,7,0,*?*?*?*?*?*?*?*?*?*?*?*?*?*?*?*?*?*?*?*?*?*?,7.4,3.9,78,99796.7,0,-0,313,0.0,-0.0,0.0,0,0,0,0,80,0.0,10,5,9999,99999,9,999999999,0.0,999,999,99
3003,1,22,8,0,*?*?*?*?*?*?*?*?*?*?*?*?*?*?*?*?*?*?*?*?*?*?,7.7,5.0,82,99796.7,56,1402,309,0.0,0.0,0.0,0,0,0,0,80,0.0,9,5,9999,99999,9,999999999,0.0,999,999,99
3003,1,22,9,0,*?*?*?*?*?*?*?*?*?*?*?*?*?*?*?*?*?*?*?*?*?*?,7.8,5.3,84,99796.7,225,1408,314,29.7,0.0,29.7,3487,0,3493,1156,80,0.0,10,5,9999,99999,9,999999999,0.0,999,999,99
3003,1,22,10,0,*?*?*?*?*?*?*?*?*?*?*?*?*?*?*?*?*?*?*?*?*?*?,7.8,5.5,85,99796.7,354,1412,314,54.7,0.0,54.7,6391,0,6405,2192,80,0.0,10,5,9999,99999,9,999999999,0.0,999,999,99
3003,1,22,11,0,*?*?*?*?*?*?*?*?*?*?*?*?*?*?*?*?*?*?*?*?*?*?,8.5,5.9,84,99796.7,433,1412,317,70.1,0.0,70.1,8199,0,8221,2879,80,0.0,10,5,9999,99999,9,999999999,0.0,999,999,99
3003,1,22,12,0,*?*?*?*?*?*?*?*?*?*?*?*?*?*?*?*?*?*?*?*?*?*?,9.1,6.4,82,99796.7,457,1411,320,74.8,0.0,74.8,8755,0,8779,3097,80,0.0,10,5,9999,99999,9,999999999,0.1,999,999,99
3003,1,22,13,0,*?*?*?*?*?*?*?*?*?*?*?*?*?*?*?*?*?*?*?*?*?*?,8.7,6.1,83,99796.7,424,1409,314,119.1,52.6,103.2,13069,4761,11666,2809,73,0.0,9,5,9999,99999,9,999999999,0.0,999,999,99
3003,1,22,14,0,*?*?*?*?*?*?*?*?*?*?*?*?*?*?*?*?*?*?*?*?*?*?,9.0,6.1,81,99796.7,338,1410,319,51.7,0.0,51.7,6032,0,6045,2059,67,0.0,10,5,9999,99999,9,999999999,0.0,999,999,99
3003,1,22,15,0,*?*?*?*?*?*?*?*?*?*?*?*?*?*?*?*?*?*?*?*?*?*?,9.2,7.3,87,99796.7,203,1409,316,44.1,40.7,38.2,4907,2746,4558,807,60,0.0,9,5,9999,99999,9,999999999,0.0,999,999,99
3003,1,22,16,0,*?*?*?*?*?*?*?*?*?*?*?*?*?*?*?*?*?*?*?*?*?*?,8.9,6.9,86,99796.7,29,1402,319,0.0,0.0,0.0,0,0,0,0,53,0.0,10,5,9999,99999,9,999999999,0.0,999,999,99
3003,1,22,17,0,*?*?*?*?*?*?*?*?*?*?*?*?*?*?*?*?*?*?*?*?*?*?,8.8,7.1,88,99796.7,0,-0,318,0.0,-0.0,0.0,0,0,0,0,47,0.0,10,5,9999,99999,9,999999999,0.0,999,999,99
3003,1,22,18,0,*?*?*?*?*?*?*?*?*?*?*?*?*?*?*?*?*?*?*?*?*?*?,8.7,6.9,88,99796.7,0,-0,318,0.0,-0.0,0.0,0,0,0,0,40,0.0,10,5,9999,99999,9,999999999,0.0,999,999,99
3003,1,22,19,0,*?*?*?*?*?*?*?*?*?*?*?*?*?*?*?*?*?*?*?*?*?*?,8.6,6.6,87,99796.7,0,-0,317,0.0,-0.0,0.0,0,0,0,0,40,0.0,10,5,9999,99999,9,999999999,0.0,999,999,99
3003,1,22,20,0,*?*?*?*?*?*?*?*?*?*?*?*?*?*?*?*?*?*?*?*?*?*?,8.3,6.9,90,99796.7,0,-0,316,0.0,-0.0,0.0,0,0,0,0,40,0.0,10,5,9999,99999,9,999999999,0.0,999,999,99
3003,1,22,21,0,*?*?*?*?*?*?*?*?*?*?*?*?*?*?*?*?*?*?*?*?*?*?,8.4,6.9,90,99796.7,0,-0,316,0.0,-0.0,0.0,0,0,0,0,40,0.0,10,5,9999,99999,9,999999999,0.0,999,999,99
3003,1,22,22,0,*?*?*?*?*?*?*?*?*?*?*?*?*?*?*?*?*?*?*?*?*?*?,8.0,7.0,93,99796.7,0,-0,315,0.0,-0.0,0.0,0,0,0,0,40,0.0,10,5,9999,99999,9,999999999,0.0,999,999,99
3003,1,22,23,0,*?*?*?*?*?*?*?*?*?*?*?*?*?*?*?*?*?*?*?*?*?*?,7.5,6.1,90,99796.7,0,-0,313,0.0,-0.0,0.0,0,0,0,0,40,0.0,10,5,9999,99999,9,999999999,0.0,999,999,99
3003,1,22,24,0,*?*?*?*?*?*?*?*?*?*?*?*?*?*?*?*?*?*?*?*?*?*?,7.4,5.8,88,99796.7,0,-0,312,0.0,-0.0,0.0,0,0,0,0,140,0.0,10,5,9999,99999,9,999999999,0.3,999,999,99
3003,1,23,1,0,*?*?*?*?*?*?*?*?*?*?*?*?*?*?*?*?*?*?*?*?*?*?,5.6,5.6,100,100573,0,-0,304,0.0,-0.0,0.0,0,0,0,0,42,0.0,10,5,9999,99999,9,999999999,0.0,999,999,99
3003,1,23,2,0,*?*?*?*?*?*?*?*?*?*?*?*?*?*?*?*?*?*?*?*?*?*?,4.6,4.6,100,100573,0,-0,300,0.0,-0.0,0.0,0,0,0,0,43,0.0,10,5,9999,99999,9,999999999,0.0,999,999,99
3003,1,23,3,0,*?*?*?*?*?*?*?*?*?*?*?*?*?*?*?*?*?*?*?*?*?*?,4.5,4.5,100,100573,0,-0,300,0.0,-0.0,0.0,0,0,0,0,45,0.0,10,5,9999,99999,9,999999999,0.0,999,999,99
3003,1,23,4,0,*?*?*?*?*?*?*?*?*?*?*?*?*?*?*?*?*?*?*?*?*?*?,4.5,4.5,100,100573,0,-0,300,0.0,-0.0,0.0,0,0,0,0,47,0.0,10,5,9999,99999,9,999999999,0.0,999,999,99
3003,1,23,5,0,*?*?*?*?*?*?*?*?*?*?*?*?*?*?*?*?*?*?*?*?*?*?,4.5,4.5,100,100573,0,-0,300,0.0,-0.0,0.0,0,0,0,0,48,0.0,10,5,9999,99999,9,999999999,0.0,999,999,99
3003,1,23,6,0,*?*?*?*?*?*?*?*?*?*?*?*?*?*?*?*?*?*?*?*?*?*?,4.1,4.1,100,100573,0,-0,298,0.0,-0.0,0.0,0,0,0,0,50,0.0,10,5,9999,99999,9,999999999,0.0,999,999,99
3003,1,23,7,0,*?*?*?*?*?*?*?*?*?*?*?*?*?*?*?*?*?*?*?*?*?*?,3.7,3.6,100,100573,0,-0,296,0.0,-0.0,0.0,0,0,0,0,52,0.0,10,5,9999,99999,9,999999999,0.0,999,999,99
3003,1,23,8,0,*?*?*?*?*?*?*?*?*?*?*?*?*?*?*?*?*?*?*?*?*?*?,4.1,4.1,100,100573,60,1403,294,0.0,0.0,0.0,0,0,0,0,53,0.0,9,5,9999,99999,9,999999999,0.0,999,999,99
3003,1,23,9,0,*?*?*?*?*?*?*?*?*?*?*?*?*?*?*?*?*?*?*?*?*?*?,4.5,4.5,100,100573,230,1412,287,83.2,182.3,53.5,8856,12164,6464,982,55,0.0,7,4,9999,99999,9,999999999,0.0,999,999,99
3003,1,23,10,0,*?*?*?*?*?*?*?*?*?*?*?*?*?*?*?*?*?*?*?*?*?*?,5.0,5.0,100,100573,358,1409,260,191.9,528.6,57.6,19940,44425,8658,1079,57,0.0,0,0,9999,99999,9,999999999,0.0,999,999,99
3003,1,23,11,0,*?*?*?*?*?*?*?*?*?*?*?*?*?*?*?*?*?*?*?*?*?*?,7.1,6.4,100,100573,438,1411,279,244.5,529.4,80.2,25232,47019,11583,1496,58,0.0,2,1,9999,99999,9,999999999,0.0,999,999,99
3003,1,23,12,0,*?*?*?*?*?*?*?*?*?*?*?*?*?*?*?*?*?*?*?*?*?*?,7.1,5.9,100,100573,462,1410,294,228.9,313.0,126.4,24338,29125,14655,2539,60,0.0,6,3,9999,99999,9,999999999,0.0,999,999,99
3003,1,23,13,0,*?*?*?*?*?*?*?*?*?*?*?*?*?*?*?*?*?*?*?*?*?*?,7.2,5.8,98,100573,430,1410,295,210.1,308.6,116.0,22319,27994,13509,2301,60,0.0,6,3,9999,99999,9,999999999,0.0,999,999,99
3003,1,23,14,0,*?*?*?*?*?*?*?*?*?*?*?*?*?*?*?*?*?*?*?*?*?*?,7.3,5.0,93,100573,344,1412,299,143.6,210.3,92.3,15195,17376,10848,1790,60,0.0,7,4,9999,99999,9,999999999,0.0,999,999,99
3003,1,23,15,0,*?*?*?*?*?*?*?*?*?*?*?*?*?*?*?*?*?*?*?*?*?*?,6.8,5.0,96,100573,209,1411,305,46.0,41.3,39.9,5119,2826,4751,843,60,0.0,9,5,9999,99999,9,999999999,0.0,999,999,99
3003,1,23,16,0,*?*?*?*?*?*?*?*?*?*?*?*?*?*?*?*?*?*?*?*?*?*?,6.8,5.3,98,100573,35,1419,301,0.0,0.0,0.0,0,0,0,0,60,0.0,8,4,9999,99999,9,999999999,0.0,999,999,99
3003,1,23,17,0,*?*?*?*?*?*?*?*?*?*?*?*?*?*?*?*?*?*?*?*?*?*?,6.4,4.5,95,100573,0,-0,308,0.0,-0.0,0.0,0,0,0,0,60,0.0,10,5,9999,99999,9,999999999,0.0,999,999,99
3003,1,23,18,0,*?*?*?*?*?*?*?*?*?*?*?*?*?*?*?*?*?*?*?*?*?*?,6.4,4.3,94,100573,0,-0,308,0.0,-0.0,0.0,0,0,0,0,60,0.0,10,5,9999,99999,9,999999999,0.0,999,999,99
3003,1,23,19,0,*?*?*?*?*?*?*?*?*?*?*?*?*?*?*?*?*?*?*?*?*?*?,5.3,3.8,98,100573,0,-0,303,0.0,-0.0,0.0,0,0,0,0,57,0.0,10,5,9999,99999,9,999999999,0.0,999,999,99
3003,1,23,20,0,*?*?*?*?*?*?*?*?*?*?*?*?*?*?*?*?*?*?*?*?*?*?,5.3,4.5,100,100573,0,-0,303,0.0,-0.0,0.0,0,0,0,0,53,0.0,10,5,9999,99999,9,999999999,0.0,999,999,99
3003,1,23,21,0,*?*?*?*?*?*?*?*?*?*?*?*?*?*?*?*?*?*?*?*?*?*?,5.5,4.6,100,100573,0,-0,304,0.0,-0.0,0.0,0,0,0,0,50,0.0,10,5,9999,99999,9,999999999,0.0,999,999,99
3003,1,23,22,0,*?*?*?*?*?*?*?*?*?*?*?*?*?*?*?*?*?*?*?*?*?*?,5.0,4.5,100,100573,0,-0,302,0.0,-0.0,0.0,0,0,0,0,47,0.0,10,5,9999,99999,9,999999999,0.0,999,999,99
3003,1,23,23,0,*?*?*?*?*?*?*?*?*?*?*?*?*?*?*?*?*?*?*?*?*?*?,4.1,4.1,100,100573,0,-0,298,0.0,-0.0,0.0,0,0,0,0,43,0.0,10,5,9999,99999,9,999999999,0.0,999,999,99
3003,1,23,24,0,*?*?*?*?*?*?*?*?*?*?*?*?*?*?*?*?*?*?*?*?*?*?,7.0,6.1,100,100573,0,-0,310,0.0,-0.0,0.0,0,0,0,0,40,0.0,10,5,9999,99999,9,999999999,0.0,999,999,99
3003,1,24,1,0,*?*?*?*?*?*?*?*?*?*?*?*?*?*?*?*?*?*?*?*?*?*?,1.9,1.0,94,101612,0,-0,289,0.0,-0.0,0.0,0,0,0,0,42,0.0,10,5,9999,99999,9,999999999,0.0,999,999,99
3003,1,24,2,0,*?*?*?*?*?*?*?*?*?*?*?*?*?*?*?*?*?*?*?*?*?*?,1.0,-0.4,89,101612,0,-0,286,0.0,-0.0,0.0,0,0,0,0,43,0.0,10,5,9999,99999,9,999999999,0.0,999,999,99
3003,1,24,3,0,*?*?*?*?*?*?*?*?*?*?*?*?*?*?*?*?*?*?*?*?*?*?,1.0,-1.3,83,101612,0,-0,286,0.0,-0.0,0.0,0,0,0,0,45,0.0,10,5,9999,99999,9,999999999,0.0,999,999,99
3003,1,24,4,0,*?*?*?*?*?*?*?*?*?*?*?*?*?*?*?*?*?*?*?*?*?*?,1.0,-1.3,83,101612,0,-0,286,0.0,-0.0,0.0,0,0,0,0,47,0.0,10,5,9999,99999,9,999999999,0.0,999,999,99
3003,1,24,5,0,*?*?*?*?*?*?*?*?*?*?*?*?*?*?*?*?*?*?*?*?*?*?,0.7,-1.7,81,101612,0,-0,285,0.0,-0.0,0.0,0,0,0,0,48,0.0,10,5,9999,99999,9,999999999,0.0,999,999,99
3003,1,24,6,0,*?*?*?*?*?*?*?*?*?*?*?*?*?*?*?*?*?*?*?*?*?*?,0.4,-2.7,77,101612,0,-0,283,0.0,-0.0,0.0,0,0,0,0,50,0.0,10,5,9999,99999,9,999999999,0.0,999,999,99
3003,1,24,7,0,*?*?*?*?*?*?*?*?*?*?*?*?*?*?*?*?*?*?*?*?*?*?,0.6,-1.5,85,101612,0,-0,279,0.0,-0.0,0.0,0,0,0,0,58,0.0,9,5,9999,99999,9,999999999,0.0,999,999,99
3003,1,24,8,0,*?*?*?*?*?*?*?*?*?*?*?*?*?*?*?*?*?*?*?*?*?*?,0.7,-2.7,76,101612,64,1401,231,0.0,0.0,0.0,0,0,0,0,67,0.0,0,0,9999,99999,9,999999999,0.0,999,999,99
3003,1,24,9,0,*?*?*?*?*?*?*?*?*?*?*?*?*?*?*?*?*?*?*?*?*?*?,1.1,-2.7,73,101612,234,1409,270,85.6,183.9,55.0,9105,12416,6639,1014,75,0.0,7,4,9999,99999,9,999999999,0.0,999,999,99
3003,1,24,10,0,*?*?*?*?*?*?*?*?*?*?*?*?*?*?*?*?*?*?*?*?*?*?,1.6,-2.2,74,101612,363,1409,256,189.1,431.6,77.9,19960,36069,10263,1420,83,0.0,4,2,9999,99999,9,999999999,0.0,999,999,99
3003,1,24,11,0,*?*?*?*?*?*?*?*?*?*?*?*?*?*?*?*?*?*?*?*?*?*?,2.3,-1.9,71,101612,443,1410,254,245.8,498.5,89.2,25195,44186,12629,1636,92,0.0,3,2,9999,99999,9,999999999,0.0,999,999,99
3003,1,24,12,0,*?*?*?*?*?*?*?*?*?*?*?*?*?*?*?*?*?*?*?*?*?*?,2.3,-2.4,69,101612,467,1408,259,257.0,455.7,105.9,27092,41558,13617,1991,100,0.0,4,2,9999,99999,9,999999999,0.0,999,999,99
3003,1,24,13,0,*?*?*?*?*?*?*?*?*?*?*?*?*?*?*?*?*?*?*?*?*?*?,2.1,-1.7,73,101612,436,1411,280,162.8,132.8,121.8,17752,12211,13950,2731,100,0.0,8,4,9999,99999,9,999999999,0.0,999,999,99
3003,1,24,14,0,*?*?*?*?*?*?*?*?*?*?*?*?*?*?*?*?*?*?*?*?*?*?,2.5,-1.7,72,101612,349,1408,255,183.7,472.3,66.7,18839,38969,9712,1209,100,0.0,3,2,9999,99999,9,999999999,0.0,999,999,99
3003,1,24,15,0,*?*?*?*?*?*?*?*?*?*?*?*?*?*?*?*?*?*?*?*?*?*?,2.2,-0.8,78,101612,215,1413,255,94.2,394.1,34.2,9750,27089,5302,630,100,0.0,3,2,9999,99999,9,999999999,0.0,999,999,99
3003,1,24,16,0,*?*?*?*?*?*?*?*?*?*?*?*?*?*?*?*?*?*?*?*?*?*?,2.4,-0.8,78,101612,40,1393,276,0.0,0.0,0.0,0,0,0,0,100,0.0,7,4,9999,99999,9,999999999,0.0,999,999,99
3003,1,24,17,0,*?*?*?*?*?*?*?*?*?*?*?*?*?*?*?*?*?*?*?*?*?*?,2.4,-0.8,77,101612,0,-0,292,0.0,-0.0,0.0,0,0,0,0,100,0.0,10,5,9999,99999,9,999999999,0.0,999,999,99
3003,1,24,18,0,*?*?*?*?*?*?*?*?*?*?*?*?*?*?*?*?*?*?*?*?*?*?,1.9,-0.4,83,101612,0,-0,289,0.0,-0.0,0.0,0,0,0,0,100,0.0,10,5,9999,99999,9,999999999,0.0,999,999,99
3003,1,24,19,0,*?*?*?*?*?*?*?*?*?*?*?*?*?*?*?*?*?*?*?*?*?*?,1.2,-1.1,83,101612,0,-0,287,0.0,-0.0,0.0,0,0,0,0,107,0.0,10,5,9999,99999,9,999999999,0.0,999,999,99
3003,1,24,20,0,*?*?*?*?*?*?*?*?*?*?*?*?*?*?*?*?*?*?*?*?*?*?,0.8,-1.7,81,101612,0,-0,285,0.0,-0.0,0.0,0,0,0,0,113,0.0,10,5,9999,99999,9,999999999,0.0,999,999,99
3003,1,24,21,0,*?*?*?*?*?*?*?*?*?*?*?*?*?*?*?*?*?*?*?*?*?*?,0.9,-1.5,82,101612,0,-0,285,0.0,-0.0,0.0,0,0,0,0,120,0.0,10,5,9999,99999,9,999999999,0.0,999,999,99
3003,1,24,22,0,*?*?*?*?*?*?*?*?*?*?*?*?*?*?*?*?*?*?*?*?*?*?,0.9,-1.1,85,101612,0,-0,285,0.0,-0.0,0.0,0,0,0,0,127,0.0,10,5,9999,99999,9,999999999,0.0,999,999,99
3003,1,24,23,0,*?*?*?*?*?*?*?*?*?*?*?*?*?*?*?*?*?*?*?*?*?*?,0.6,-1.9,80,101612,0,-0,284,0.0,-0.0,0.0,0,0,0,0,133,0.0,10,5,9999,99999,9,999999999,0.0,999,999,99
3003,1,24,24,0,*?*?*?*?*?*?*?*?*?*?*?*?*?*?*?*?*?*?*?*?*?*?,3.2,2.7,95,101612,0,-0,294,0.0,-0.0,0.0,0,0,0,0,40,0.0,10,5,9999,99999,9,999999999,0.0,999,999,99
3003,1,25,1,0,*?*?*?*?*?*?*?*?*?*?*?*?*?*?*?*?*?*?*?*?*?*?,-0.5,-1.1,100,101005,0,-0,280,0.0,-0.0,0.0,0,0,0,0,140,0.0,10,5,9999,99999,9,999999999,0.0,999,999,99
3003,1,25,2,0,*?*?*?*?*?*?*?*?*?*?*?*?*?*?*?*?*?*?*?*?*?*?,-1.0,-1.1,100,101005,0,-0,277,0.0,-0.0,0.0,0,0,0,0,140,0.0,10,5,9999,99999,9,999999999,0.0,999,999,99
3003,1,25,3,0,*?*?*?*?*?*?*?*?*?*?*?*?*?*?*?*?*?*?*?*?*?*?,-1.4,-1.5,100,101005,0,-0,276,0.0,-0.0,0.0,0,0,0,0,140,0.0,10,5,9999,99999,9,999999999,0.0,999,999,99
3003,1,25,4,0,*?*?*?*?*?*?*?*?*?*?*?*?*?*?*?*?*?*?*?*?*?*?,-1.7,-2.9,96,101005,0,-0,275,0.0,-0.0,0.0,0,0,0,0,140,0.0,10,5,9999,99999,9,999999999,0.0,999,999,99
3003,1,25,5,0,*?*?*?*?*?*?*?*?*?*?*?*?*?*?*?*?*?*?*?*?*?*?,-1.8,-3.1,94,101005,0,-0,275,0.0,-0.0,0.0,0,0,0,0,140,0.0,10,5,9999,99999,9,999999999,0.0,999,999,99
3003,1,25,6,0,*?*?*?*?*?*?*?*?*?*?*?*?*?*?*?*?*?*?*?*?*?*?,-2.0,-1.9,100,101005,0,-0,274,0.0,-0.0,0.0,0,0,0,0,140,0.0,10,5,9999,99999,9,999999999,0.0,999,999,99
3003,1,25,7,0,*?*?*?*?*?*?*?*?*?*?*?*?*?*?*?*?*?*?*?*?*?*?,-2.5,-2.7,100,101005,0,-0,272,0.0,-0.0,0.0,0,0,0,0,142,0.0,10,5,9999,99999,9,999999999,0.0,999,999,99
3003,1,25,8,0,*?*?*?*?*?*?*?*?*?*?*?*?*?*?*?*?*?*?*?*?*?*?,-3.0,-2.9,100,101005,69,1416,265,0.0,0.0,0.0,0,0,0,0,143,0.0,9,5,9999,99999,9,999999999,0.0,999,999,99
3003,1,25,9,0,*?*?*?*?*?*?*?*?*?*?*?*?*?*?*?*?*?*?*?*?*?*?,-1.4,-1.5,100,101005,239,1411,266,74.5,110.8,55.7,7935,7571,6728,1026,145,0.0,8,4,9999,99999,9,999999999,0.0,999,999,99
3003,1,25,10,0,*?*?*?*?*?*?*?*?*?*?*?*?*?*?*?*?*?*?*?*?*?*?,0.2,-0.0,100,101005,368,1409,273,132.6,127.9,99.2,14466,11121,11421,2181,147,0.0,8,4,9999,99999,9,999999999,0.0,999,999,99
3003,1,25,11,0,*?*?*?*?*?*?*?*?*?*?*?*?*?*?*?*?*?*?*?*?*?*?,1.4,-0.6,90,101005,448,1409,277,168.5,133.5,126.0,18365,12385,14419,2836,148,0.0,8,4,9999,99999,9,999999999,0.0,999,999,99
3003,1,25,12,0,*?*?*?*?*?*?*?*?*?*?*?*?*?*?*?*?*?*?*?*?*?*?,2.6,1.3,95,101005,473,1409,283,179.7,134.9,134.4,19587,12709,15351,3049,150,0.0,8,4,9999,99999,9,999999999,0.0,999,999,99
3003,1,25,13,0,*?*?*?*?*?*?*?*?*?*?*?*?*?*?*?*?*?*?*?*?*?*?,2.6,1.0,95,101005,441,1408,282,165.5,133.1,123.8,18035,12292,14166,2779,153,0.0,8,4,9999,99999,9,999999999,0.0,999,999,99
3003,1,25,14,0,*?*?*?*?*?*?*?*?*?*?*?*?*?*?*?*?*?*?*?*?*?*?,3.0,-0.2,83,101005,355,1409,284,126.8,126.8,94.8,13833,10877,10932,2077,157,0.0,8,4,9999,99999,9,999999999,0.0,999,999,99
3003,1,25,15,0,*?*?*?*?*?*?*?*?*?*?*?*?*?*?*?*?*?*?*?*?*?*?,2.6,-1.7,76,101005,220,1407,282,66.3,106.8,49.6,7072,6955,6020,903,160,0.0,8,4,9999,99999,9,999999999,0.0,999,999,99
3003,1,25,16,0,*?*?*?*?*?*?*?*?*?*?*?*?*?*?*?*?*?*?*?*?*?*?,2.9,0.2,86,101005,46,1402,289,0.0,0.0,0.0,0,0,0,0,163,0.0,9,5,9999,99999,9,999999999,0.0,999,999,99
3003,1,25,17,0,*?*?*?*?*?*?*?*?*?*?*?*?*?*?*?*?*?*?*?*?*?*?,2.0,0.6,96,101005,0,-0,290,0.0,-0.0,0.0,0,0,0,0,167,0.0,10,5,9999,99999,9,999999999,0.0,999,999,99
3003,1,25,18,0,*?*?*?*?*?*?*?*?*?*?*?*?*?*?*?*?*?*?*?*?*?*?,0.4,0.2,100,101005,0,-0,283,0.0,-0.0,0.0,0,0,0,0,170,0.0,10,5,9999,99999,9,999999999,0.0,999,999,99
3003,1,25,19,0,*?*?*?*?*?*?*?*?*?*?*?*?*?*?*?*?*?*?*?*?*?*?,0.2,0.2,100,101005,0,-0,282,0.0,-0.0,0.0,0,0,0,0,190,0.0,10,5,9999,99999,9,999999999,0.0,999,999,99
3003,1,25,20,0,*?*?*?*?*?*?*?*?*?*?*?*?*?*?*?*?*?*?*?*?*?*?,-0.2,-0.2,100,101005,0,-0,281,0.0,-0.0,0.0,0,0,0,0,210,0.0,10,5,9999,99999,9,999999999,0.0,999,999,99
3003,1,25,21,0,*?*?*?*?*?*?*?*?*?*?*?*?*?*?*?*?*?*?*?*?*?*?,-0.4,-0.4,100,101005,0,-0,280,0.0,-0.0,0.0,0,0,0,0,230,0.0,10,5,9999,99999,9,999999999,0.0,999,999,99
3003,1,25,22,0,*?*?*?*?*?*?*?*?*?*?*?*?*?*?*?*?*?*?*?*?*?*?,-0.8,-0.8,100,101005,0,-0,278,0.0,-0.0,0.0,0,0,0,0,250,0.0,10,5,9999,99999,9,999999999,0.0,999,999,99
3003,1,25,23,0,*?*?*?*?*?*?*?*?*?*?*?*?*?*?*?*?*?*?*?*?*?*?,-1.4,-1.5,100,101005,0,-0,276,0.0,-0.0,0.0,0,0,0,0,270,0.0,10,5,9999,99999,9,999999999,0.0,999,999,99
3003,1,25,24,0,*?*?*?*?*?*?*?*?*?*?*?*?*?*?*?*?*?*?*?*?*?*?,0.4,-1.5,90,101005,0,-0,283,0.0,-0.0,0.0,0,0,0,0,140,0.0,10,5,9999,99999,9,999999999,0.0,999,999,99
3003,1,26,1,0,*?*?*?*?*?*?*?*?*?*?*?*?*?*?*?*?*?*?*?*?*?*?,-3.0,-3.7,99,100630,0,-0,270,0.0,-0.0,0.0,0,0,0,0,293,0.0,10,5,9999,99999,9,999999999,0.0,999,999,99
3003,1,26,2,0,*?*?*?*?*?*?*?*?*?*?*?*?*?*?*?*?*?*?*?*?*?*?,-3.9,-5.3,93,100630,0,-0,266,0.0,-0.0,0.0,0,0,0,0,297,0.0,10,5,9999,99999,9,999999999,0.0,999,999,99
3003,1,26,3,0,*?*?*?*?*?*?*?*?*?*?*?*?*?*?*?*?*?*?*?*?*?*?,-3.9,-4.2,100,100630,0,-0,266,0.0,-0.0,0.0,0,0,0,0,300,0.0,10,5,9999,99999,9,999999999,0.0,999,999,99
3003,1,26,4,0,*?*?*?*?*?*?*?*?*?*?*?*?*?*?*?*?*?*?*?*?*?*?,-3.7,-3.7,100,100630,0,-0,267,0.0,-0.0,0.0,0,0,0,0,303,0.0,10,5,9999,99999,9,999999999,0.0,999,999,99
3003,1,26,5,0,*?*?*?*?*?*?*?*?*?*?*?*?*?*?*?*?*?*?*?*?*?*?,-4.0,-3.9,100,100630,0,-0,266,0.0,-0.0,0.0,0,0,0,0,307,0.0,10,5,9999,99999,9,999999999,0.0,999,999,99
3003,1,26,6,0,*?*?*?*?*?*?*?*?*?*?*?*?*?*?*?*?*?*?*?*?*?*?,-3.9,-3.9,100,100630,0,-0,266,0.0,-0.0,0.0,0,0,0,0,310,0.0,10,5,9999,99999,9,999999999,0.0,999,999,99
3003,1,26,7,0,*?*?*?*?*?*?*?*?*?*?*?*?*?*?*?*?*?*?*?*?*?*?,-4.4,-4.5,100,100630,0,-0,254,0.0,-0.0,0.0,0,0,0,0,292,0.0,8,4,9999,99999,9,999999999,0.0,999,999,99
3003,1,26,8,0,*?*?*?*?*?*?*?*?*?*?*?*?*?*?*?*?*?*?*?*?*?*?,-5.0,-5.0,100,100630,73,1407,209,0.2,2.3,0.1,21,133,11,2,273,0.0,0,0,9999,99999,9,999999999,0.0,999,999,99
3003,1,26,9,0,*?*?*?*?*?*?*?*?*?*?*?*?*?*?*?*?*?*?*?*?*?*?,-3.5,-3.7,100,100630,244,1412,231,113.5,418.3,41.2,11707,30254,6278,753,255,0.0,3,2,9999,99999,9,999999999,0.0,999,999,99
3003,1,26,10,0,*?*?*?*?*?*?*?*?*?*?*?*?*?*?*?*?*?*?*?*?*?*?,-2.1,-2.9,99,100630,373,1408,247,188.6,373.7,89.6,19679,31510,11543,1657,237,0.0,5,3,9999,99999,9,999999999,0.0,999,999,99
3003,1,26,11,0,*?*?*?*?*?*?*?*?*?*?*?*?*?*?*?*?*?*?*?*?*?*?,-0.0,-2.9,83,100630,454,1411,244,253.1,500.9,91.9,25942,44686,12965,1688,218,0.0,3,2,9999,99999,9,999999999,0.0,999,999,99
3003,1,26,12,0,*?*?*?*?*?*?*?*?*?*?*?*?*?*?*?*?*?*?*?*?*?*?,0.6,-1.7,88,100630,479,1410,248,269.8,505.9,97.9,28763,46542,12817,1828,200,0.0,3,2,9999,99999,9,999999999,0.0,999,999,99
3003,1,26,13,0,*?*?*?*?*?*?*?*?*?*?*?*?*?*?*?*?*?*?*?*?*?*?,0.5,-0.4,98,100630,447,1408,264,220.4,311.1,121.6,23418,28627,14133,2431,200,0.0,6,3,9999,99999,9,999999999,0.0,999,999,99
3003,1,26,14,0,*?*?*?*?*?*?*?*?*?*?*?*?*?*?*?*?*?*?*?*?*?*?,0.7,-0.2,99,100630,361,1409,274,129.5,127.3,96.8,14126,10992,11158,2125,200,0.0,8,4,9999,99999,9,999999999,0.0,999,999,99
3003,1,26,15,0,*?*?*?*?*?*?*?*?*?*?*?*?*?*?*?*?*?*?*?*?*?*?,0.6,-0.0,100,100630,226,1407,274,68.9,108.2,51.6,7353,7160,6250,943,200,0.0,8,4,9999,99999,9,999999999,0.0,999,999,99
3003,1,26,16,0,*?*?*?*?*?*?*?*?*?*?*?*?*?*?*?*?*?*?*?*?*?*?,0.6,-0.6,95,100630,52,1407,279,0.0,0.0,0.0,0,0,0,0,200,0.0,9,5,9999,99999,9,999999999,0.0,999,999,99
3003,1,26,17,0,*?*?*?*?*?*?*?*?*?*?*?*?*?*?*?*?*?*?*?*?*?*?,-0.1,-0.6,100,100630,0,-0,281,0.0,-0.0,0.0,0,0,0,0,200,0.0,10,5,9999,99999,9,999999999,0.0,999,999,99
3003,1,26,18,0,*?*?*?*?*?*?*?*?*?*?*?*?*?*?*?*?*?*?*?*?*?*?,-1.4,-2.7,95,100630,0,-0,276,0.0,-0.0,0.0,0,0,0,0,200,0.0,10,5,9999,99999,9,999999999,0.0,999,999,99
3003,1,26,19,0,*?*?*?*?*?*?*?*?*?*?*?*?*?*?*?*?*?*?*?*?*?*?,-1.8,-3.1,93,100630,0,-0,275,0.0,-0.0,0.0,0,0,0,0,202,0.0,10,5,9999,99999,9,999999999,0.0,999,999,99
3003,1,26,20,0,*?*?*?*?*?*?*?*?*?*?*?*?*?*?*?*?*?*?*?*?*?*?,-1.9,-3.1,95,100630,0,-0,274,0.0,-0.0,0.0,0,0,0,0,203,0.0,10,5,9999,99999,9,999999999,0.0,999,999,99
3003,1,26,21,0,*?*?*?*?*?*?*?*?*?*?*?*?*?*?*?*?*?*?*?*?*?*?,-2.7,-3.7,96,100630,0,-0,271,0.0,-0.0,0.0,0,0,0,0,205,0.0,10,5,9999,99999,9,999999999,0.0,999,999,99
3003,1,26,22,0,*?*?*?*?*?*?*?*?*?*?*?*?*?*?*?*?*?*?*?*?*?*?,-2.8,-4.2,93,100630,0,-0,271,0.0,-0.0,0.0,0,0,0,0,207,0.0,10,5,9999,99999,9,999999999,0.0,999,999,99
3003,1,26,23,0,*?*?*?*?*?*?*?*?*?*?*?*?*?*?*?*?*?*?*?*?*?*?,-2.9,-3.7,99,100630,0,-0,270,0.0,-0.0,0.0,0,0,0,0,208,0.0,10,5,9999,99999,9,999999999,0.0,999,999,99
3003,1,26,24,0,*?*?*?*?*?*?*?*?*?*?*?*?*?*?*?*?*?*?*?*?*?*?,-2.0,-2.7,100,100630,0,-0,274,0.0,-0.0,0.0,0,0,0,0,290,0.0,10,5,9999,99999,9,999999999,0.0,999,999,99
3003,1,27,1,0,*?*?*?*?*?*?*?*?*?*?*?*?*?*?*?*?*?*?*?*?*?*?,-2.4,-3.4,100,99746.3,0,-0,272,0.0,-0.0,0.0,0,0,0,0,218,0.0,10,5,9999,99999,9,999999999,0.0,999,999,99
3003,1,27,2,0,*?*?*?*?*?*?*?*?*?*?*?*?*?*?*?*?*?*?*?*?*?*?,-2.0,-3.1,100,99746.3,0,-0,274,0.0,-0.0,0.0,0,0,0,0,227,0.0,10,5,9999,99999,9,999999999,0.0,999,999,99
3003,1,27,3,0,*?*?*?*?*?*?*?*?*?*?*?*?*?*?*?*?*?*?*?*?*?*?,-2.3,-3.4,100,99746.3,0,-0,273,0.0,-0.0,0.0,0,0,0,0,235,0.0,10,5,9999,99999,9,999999999,0.0,999,999,99
3003,1,27,4,0,*?*?*?*?*?*?*?*?*?*?*?*?*?*?*?*?*?*?*?*?*?*?,-3.0,-3.9,100,99746.3,0,-0,270,0.0,-0.0,0.0,0,0,0,0,243,0.0,10,5,9999,99999,9,999999999,0.0,999,999,99
3003,1,27,5,0,*?*?*?*?*?*?*?*?*?*?*?*?*?*?*?*?*?*?*?*?*?*?,-2.0,-2.9,100,99746.3,0,-0,274,0.0,-0.0,0.0,0,0,0,0,252,0.0,10,5,9999,99999,9,999999999,0.0,999,999,99
3003,1,27,6,0,*?*?*?*?*?*?*?*?*?*?*?*?*?*?*?*?*?*?*?*?*?*?,-2.3,-2.4,100,99746.3,0,-0,272,0.0,-0.0,0.0,0,0,0,0,260,0.0,10,5,9999,99999,9,999999999,0.0,999,999,99
3003,1,27,7,0,*?*?*?*?*?*?*?*?*?*?*?*?*?*?*?*?*?*?*?*?*?*?,-2.9,-3.4,100,99746.3,0,-0,270,0.0,-0.0,0.0,0,0,0,0,257,0.0,10,5,9999,99999,9,999999999,0.0,999,999,99
3003,1,27,8,0,*?*?*?*?*?*?*?*?*?*?*?*?*?*?*?*?*?*?*?*?*?*?,-3.5,-4.8,100,99746.3,78,1415,246,2.9,23.2,1.6,343,1082,352,33,253,0.0,6,3,9999,99999,9,999999999,0.0,999,999,99
3003,1,27,9,0,*?*?*?*?*?*?*?*?*?*?*?*?*?*?*?*?*?*?*?*?*?*?,-2.2,-4.2,100,99746.3,248,1406,241,114.5,381.7,47.2,11707,27629,7017,844,250,0.0,4,2,9999,99999,9,999999999,0.0,999,999,99
3003,1,27,10,0,*?*?*?*?*?*?*?*?*?*?*?*?*?*?*?*?*?*?*?*?*?*?,-0.9,-3.4,100,99746.3,379,1410,246,199.3,436.0,82.1,21025,37031,10773,1503,247,0.0,4,2,9999,99999,9,999999999,0.0,999,999,99
3003,1,27,11,0,*?*?*?*?*?*?*?*?*?*?*?*?*?*?*?*?*?*?*?*?*?*?,0.0,-2.9,98,99746.3,459,1409,255,242.4,390.6,115.2,25279,35370,14549,2185,243,0.0,5,3,9999,99999,9,999999999,0.0,999,999,99
3003,1,27,12,0,*?*?*?*?*?*?*?*?*?*?*?*?*?*?*?*?*?*?*?*?*?*?,1.0,0.4,100,99746.3,485,1410,266,242.4,315.8,133.8,25782,29855,15468,2712,240,0.0,6,3,9999,99999,9,999999999,0.0,999,999,99
3003,1,27,13,0,*?*?*?*?*?*?*?*?*?*?*?*?*?*?*?*?*?*?*?*?*?*?,1.1,0.6,100,99746.3,453,1408,267,223.9,311.9,123.6,23799,28837,14349,2476,240,0.0,6,3,9999,99999,9,999999999,0.0,999,999,99
3003,1,27,14,0,*?*?*?*?*?*?*?*?*?*?*?*?*?*?*?*?*?*?*?*?*?*?,1.0,-0.4,100,99746.3,367,1408,281,99.8,50.9,86.5,10950,4444,9787,2304,240,0.0,9,5,9999,99999,9,999999999,0.0,999,999,99
3003,1,27,15,0,*?*?*?*?*?*?*?*?*?*?*?*?*?*?*?*?*?*?*?*?*?*?,1.0,-0.0,100,99746.3,232,1407,271,84.7,183.3,54.5,9014,12325,6574,1003,240,0.0,7,4,9999,99999,9,999999999,0.0,999,999,99
3003,1,27,16,0,*?*?*?*?*?*?*?*?*?*?*?*?*?*?*?*?*?*?*?*?*?*?,0.9,0.2,100,99746.3,58,1409,275,0.0,0.0,0.0,0,0,0,0,240,0.0,8,4,9999,99999,9,999999999,0.0,999,999,99
3003,1,27,17,0,*?*?*?*?*?*?*?*?*?*?*?*?*?*?*?*?*?*?*?*?*?*?,0.5,0.6,100,99746.3,0,-0,283,0.0,-0.0,0.0,0,0,0,0,240,0.0,10,5,9999,99999,9,999999999,0.0,999,999,99
3003,1,27,18,0,*?*?*?*?*?*?*?*?*?*?*?*?*?*?*?*?*?*?*?*?*?*?,-0.8,-0.8,100,99746.3,0,-0,278,0.0,-0.0,0.0,0,0,0,0,240,0.0,10,5,9999,99999,9,999999999,0.0,999,999,99
3003,1,27,19,0,*?*?*?*?*?*?*?*?*?*?*?*?*?*?*?*?*?*?*?*?*?*?,-0.8,-0.8,100,99746.3,0,-0,278,0.0,-0.0,0.0,0,0,0,0,238,0.0,10,5,9999,99999,9,999999999,0.0,999,999,99
3003,1,27,20,0,*?*?*?*?*?*?*?*?*?*?*?*?*?*?*?*?*?*?*?*?*?*?,-1.5,-1.5,100,99746.3,0,-0,276,0.0,-0.0,0.0,0,0,0,0,237,0.0,10,5,9999,99999,9,999999999,0.0,999,999,99
3003,1,27,21,0,*?*?*?*?*?*?*?*?*?*?*?*?*?*?*?*?*?*?*?*?*?*?,-1.7,-1.7,100,99746.3,0,-0,275,0.0,-0.0,0.0,0,0,0,0,235,0.0,10,5,9999,99999,9,999999999,0.0,999,999,99
3003,1,27,22,0,*?*?*?*?*?*?*?*?*?*?*?*?*?*?*?*?*?*?*?*?*?*?,-1.5,-1.5,100,99746.3,0,-0,276,0.0,-0.0,0.0,0,0,0,0,233,0.0,10,5,9999,99999,9,999999999,0.0,999,999,99
3003,1,27,23,0,*?*?*?*?*?*?*?*?*?*?*?*?*?*?*?*?*?*?*?*?*?*?,0.3,0.2,100,99746.3,0,-0,283,0.0,-0.0,0.0,0,0,0,0,232,0.0,10,5,9999,99999,9,999999999,0.0,999,999,99
3003,1,27,24,0,*?*?*?*?*?*?*?*?*?*?*?*?*?*?*?*?*?*?*?*?*?*?,-2.9,-3.4,100,99746.3,0,-0,270,0.0,-0.0,0.0,0,0,0,0,210,0.0,10,5,9999,99999,9,999999999,0.0,999,999,99
3003,1,28,1,0,*?*?*?*?*?*?*?*?*?*?*?*?*?*?*?*?*?*?*?*?*?*?,2.8,1.3,91,100450,0,-0,293,0.0,-0.0,0.0,0,0,0,0,235,0.0,10,5,9999,99999,9,999999999,0.0,999,999,99
3003,1,28,2,0,*?*?*?*?*?*?*?*?*?*?*?*?*?*?*?*?*?*?*?*?*?*?,2.5,1.7,95,100450,0,-0,292,0.0,-0.0,0.0,0,0,0,0,240,0.0,10,5,9999,99999,9,999999999,0.0,999,999,99
3003,1,28,3,0,*?*?*?*?*?*?*?*?*?*?*?*?*?*?*?*?*?*?*?*?*?*?,2.0,1.5,96,100450,0,-0,290,0.0,-0.0,0.0,0,0,0,0,245,0.0,10,5,9999,99999,9,999999999,0.0,999,999,99
3003,1,28,4,0,*?*?*?*?*?*?*?*?*?*?*?*?*?*?*?*?*?*?*?*?*?*?,2.6,1.7,94,100450,0,-0,292,0.0,-0.0,0.0,0,0,0,0,250,0.0,10,5,9999,99999,9,999999999,0.0,999,999,99
3003,1,28,5,0,*?*?*?*?*?*?*?*?*?*?*?*?*?*?*?*?*?*?*?*?*?*?,3.1,1.7,90,100450,0,-0,294,0.0,-0.0,0.0,0,0,0,0,255,0.0,10,5,9999,99999,9,999999999,0.0,999,999,99
3003,1,28,6,0,*?*?*?*?*?*?*?*?*?*?*?*?*?*?*?*?*?*?*?*?*?*?,2.7,0.4,86,100450,0,-0,293,0.0,-0.0,0.0,0,0,0,0,260,0.0,10,5,9999,99999,9,999999999,0.0,999,999,99
3003,1,28,7,0,*?*?*?*?*?*?*?*?*?*?*?*?*?*?*?*?*?*?*?*?*?*?,2.7,-0.2,81,100450,0,-0,293,0.0,-0.0,0.0,0,0,0,0,252,0.0,10,5,9999,99999,9,999999999,0.0,999,999,99
3003,1,28,8,0,*?*?*?*?*?*?*?*?*?*?*?*?*?*?*?*?*?*?*?*?*?*?,2.6,-0.0,83,100450,82,1402,287,3.3,7.4,2.8,400,240,426,42,243,0.0,9,5,9999,99999,9,999999999,0.0,999,999,99
3003,1,28,9,0,*?*?*?*?*?*?*?*?*?*?*?*?*?*?*?*?*?*?*?*?*?*?,3.3,1.3,86,100450,254,1411,281,96.0,190.3,61.7,10195,13461,7402,1149,235,0.0,7,4,9999,99999,9,999999999,0.0,999,999,99
3003,1,28,10,0,*?*?*?*?*?*?*?*?*?*?*?*?*?*?*?*?*?*?*?*?*?*?,3.6,2.3,91,100450,384,1409,282,165.2,216.4,106.2,17477,18768,12390,2094,227,0.0,7,4,9999,99999,9,999999999,0.0,999,999,99
3003,1,28,11,0,*?*?*?*?*?*?*?*?*?*?*?*?*?*?*?*?*?*?*?*?*?*?,4.8,3.0,88,100450,465,1409,292,176.1,134.5,131.7,19196,12608,15053,2980,218,0.0,8,4,9999,99999,9,999999999,0.0,999,999,99
3003,1,28,12,0,*?*?*?*?*?*?*?*?*?*?*?*?*?*?*?*?*?*?*?*?*?*?,5.1,3.8,91,100450,490,1407,289,221.7,227.3,142.6,23493,21564,16367,2929,210,0.0,7,4,9999,99999,9,999999999,0.0,999,999,99
3003,1,28,13,0,*?*?*?*?*?*?*?*?*?*?*?*?*?*?*?*?*?*?*?*?*?*?,5.4,2.7,82,100450,459,1408,304,75.4,0.0,75.4,8825,0,8849,3124,217,0.0,10,5,9999,99999,9,999999999,0.0,999,999,99
3003,1,28,14,0,*?*?*?*?*?*?*?*?*?*?*?*?*?*?*?*?*?*?*?*?*?*?,5.5,3.9,90,100450,373,1407,304,58.6,0.0,58.6,6847,0,6863,2361,223,0.0,10,5,9999,99999,9,999999999,0.0,999,999,99
3003,1,28,15,0,*?*?*?*?*?*?*?*?*?*?*?*?*?*?*?*?*?*?*?*?*?*?,5.3,3.9,91,100450,238,1406,299,56.2,44.1,48.7,6220,3212,5760,1036,230,0.0,9,5,9999,99999,9,999999999,0.1,999,999,99
3003,1,28,16,0,*?*?*?*?*?*?*?*?*?*?*?*?*?*?*?*?*?*?*?*?*?*?,5.4,3.2,86,100450,64,1409,299,0.0,0.0,0.0,0,0,0,0,237,0.0,9,5,9999,99999,9,999999999,0.5,999,999,99
3003,1,28,17,0,*?*?*?*?*?*?*?*?*?*?*?*?*?*?*?*?*?*?*?*?*?*?,5.0,2.9,86,100450,0,-0,302,0.0,-0.0,0.0,0,0,0,0,243,0.0,10,5,9999,99999,9,999999999,0.8,999,999,99
3003,1,28,18,0,*?*?*?*?*?*?*?*?*?*?*?*?*?*?*?*?*?*?*?*?*?*?,4.5,2.3,85,100450,0,-0,300,0.0,-0.0,0.0,0,0,0,0,250,0.0,10,5,9999,99999,9,999999999,1.1,999,999,99
3003,1,28,19,0,*?*?*?*?*?*?*?*?*?*?*?*?*?*?*?*?*?*?*?*?*?*?,4.0,1.7,85,100450,0,-0,298,0.0,-0.0,0.0,0,0,0,0,250,0.0,10,5,9999,99999,9,999999999,0.2,999,999,99
3003,1,28,20,0,*?*?*?*?*?*?*?*?*?*?*?*?*?*?*?*?*?*?*?*?*?*?,4.1,1.7,85,100450,0,-0,298,0.0,-0.0,0.0,0,0,0,0,250,0.0,10,5,9999,99999,9,999999999,0.2,999,999,99
3003,1,28,21,0,*?*?*?*?*?*?*?*?*?*?*?*?*?*?*?*?*?*?*?*?*?*?,3.6,1.7,87,100450,0,-0,296,0.0,-0.0,0.0,0,0,0,0,250,0.0,10,5,9999,99999,9,999999999,0.0,999,999,99
3003,1,28,22,0,*?*?*?*?*?*?*?*?*?*?*?*?*?*?*?*?*?*?*?*?*?*?,3.7,1.5,85,100450,0,-0,297,0.0,-0.0,0.0,0,0,0,0,250,0.0,10,5,9999,99999,9,999999999,0.0,999,999,99
3003,1,28,23,0,*?*?*?*?*?*?*?*?*?*?*?*?*?*?*?*?*?*?*?*?*?*?,3.5,1.7,88,100450,0,-0,296,0.0,-0.0,0.0,0,0,0,0,250,0.0,10,5,9999,99999,9,999999999,0.0,999,999,99
3003,1,28,24,0,*?*?*?*?*?*?*?*?*?*?*?*?*?*?*?*?*?*?*?*?*?*?,2.0,0.8,92,100450,0,-0,290,0.0,-0.0,0.0,0,0,0,0,230,0.0,10,5,9999,99999,9,999999999,0.0,999,999,99
3003,1,29,1,0,*?*?*?*?*?*?*?*?*?*?*?*?*?*?*?*?*?*?*?*?*?*?,3.4,1.5,87,100223,0,-0,295,0.0,-0.0,0.0,0,0,0,0,243,0.0,10,5,9999,99999,9,999999999,0.1,999,999,99
3003,1,29,2,0,*?*?*?*?*?*?*?*?*?*?*?*?*?*?*?*?*?*?*?*?*?*?,3.4,1.5,86,100223,0,-0,295,0.0,-0.0,0.0,0,0,0,0,237,0.0,10,5,9999,99999,9,999999999,0.2,999,999,99
3003,1,29,3,0,*?*?*?*?*?*?*?*?*?*?*?*?*?*?*?*?*?*?*?*?*?*?,3.3,1.5,87,100223,0,-0,295,0.0,-0.0,0.0,0,0,0,0,230,0.0,10,5,9999,99999,9,999999999,0.0,999,999,99
3003,1,29,4,0,*?*?*?*?*?*?*?*?*?*?*?*?*?*?*?*?*?*?*?*?*?*?,3.2,0.8,83,100223,0,-0,295,0.0,-0.0,0.0,0,0,0,0,223,0.0,10,5,9999,99999,9,999999999,0.0,999,999,99
3003,1,29,5,0,*?*?*?*?*?*?*?*?*?*?*?*?*?*?*?*?*?*?*?*?*?*?,3.0,0.2,81,100223,0,-0,294,0.0,-0.0,0.0,0,0,0,0,217,0.0,10,5,9999,99999,9,999999999,0.0,999,999,99
3003,1,29,6,0,*?*?*?*?*?*?*?*?*?*?*?*?*?*?*?*?*?*?*?*?*?*?,2.7,-0.0,82,100223,0,-0,293,0.0,-0.0,0.0,0,0,0,0,210,0.0,10,5,9999,99999,9,999999999,0.2,999,999,99
3003,1,29,7,0,*?*?*?*?*?*?*?*?*?*?*?*?*?*?*?*?*?*?*?*?*?*?,2.9,0.4,83,100223,0,-0,294,0.0,-0.0,0.0,0,0,0,0,213,0.0,10,5,9999,99999,9,999999999,0.0,999,999,99
3003,1,29,8,0,*?*?*?*?*?*?*?*?*?*?*?*?*?*?*?*?*?*?*?*?*?*?,3.1,0.6,83,100223,87,1404,294,2.8,0.0,2.8,369,-0,368,116,217,0.0,10,5,9999,99999,9,999999999,0.2,999,999,99
3003,1,29,9,0,*?*?*?*?*?*?*?*?*?*?*?*?*?*?*?*?*?*?*?*?*?*?,3.6,1.7,87,100223,259,1409,296,36.3,0.0,36.3,4248,0,4255,1419,220,0.0,10,5,9999,99999,9,999999999,0.2,999,999,99
3003,1,29,10,0,*?*?*?*?*?*?*?*?*?*?*?*?*?*?*?*?*?*?*?*?*?*?,3.8,1.9,86,100223,389,1406,297,61.8,0.0,61.8,7220,0,7238,2502,223,0.0,10,5,9999,99999,9,999999999,0.0,999,999,99
3003,1,29,11,0,*?*?*?*?*?*?*?*?*?*?*?*?*?*?*?*?*?*?*?*?*?*?,4.9,1.7,79,100223,471,1410,302,77.7,0.0,77.7,9091,0,9116,3230,227,0.0,10,5,9999,99999,9,999999999,0.0,999,999,99
3003,1,29,12,0,*?*?*?*?*?*?*?*?*?*?*?*?*?*?*?*?*?*?*?*?*?*?,5.3,0.2,69,100223,496,1407,304,82.7,0.0,82.7,9690,0,9718,3469,230,0.0,10,5,9999,99999,9,999999999,0.0,999,999,99
3003,1,29,13,0,*?*?*?*?*?*?*?*?*?*?*?*?*?*?*?*?*?*?*?*?*?*?,5.4,-1.1,62,100223,465,1407,305,76.6,0.0,76.6,8969,0,8994,3181,230,0.0,10,5,9999,99999,9,999999999,0.0,999,999,99
3003,1,29,14,0,*?*?*?*?*?*?*?*?*?*?*?*?*?*?*?*?*?*?*?*?*?*?,5.5,-0.0,67,100223,379,1406,305,59.9,0.0,59.9,6991,0,7007,2415,230,0.0,10,5,9999,99999,9,999999999,0.0,999,999,99
3003,1,29,15,0,*?*?*?*?*?*?*?*?*?*?*?*?*?*?*?*?*?*?*?*?*?*?,5.3,0.2,69,100223,245,1410,304,33.6,0.0,33.6,3930,0,3936,1308,230,0.0,10,5,9999,99999,9,999999999,0.1,999,999,99
3003,1,29,16,0,*?*?*?*?*?*?*?*?*?*?*?*?*?*?*?*?*?*?*?*?*?*?,5.4,-0.2,67,100223,70,1407,304,0.0,0.0,0.0,0,0,0,0,230,0.0,10,5,9999,99999,9,999999999,0.7,999,999,99
3003,1,29,17,0,*?*?*?*?*?*?*?*?*?*?*?*?*?*?*?*?*?*?*?*?*?*?,4.8,-0.4,68,100223,0,-0,302,0.0,-0.0,0.0,0,0,0,0,230,0.0,10,5,9999,99999,9,999999999,0.0,999,999,99
3003,1,29,18,0,*?*?*?*?*?*?*?*?*?*?*?*?*?*?*?*?*?*?*?*?*?*?,4.5,0.8,76,100223,0,-0,300,0.0,-0.0,0.0,0,0,0,0,230,0.0,10,5,9999,99999,9,999999999,0.1,999,999,99
3003,1,29,19,0,*?*?*?*?*?*?*?*?*?*?*?*?*?*?*?*?*?*?*?*?*?*?,4.0,0.6,77,100223,0,-0,298,0.0,-0.0,0.0,0,0,0,0,233,0.0,10,5,9999,99999,9,999999999,0.2,999,999,99
3003,1,29,20,0,*?*?*?*?*?*?*?*?*?*?*?*?*?*?*?*?*?*?*?*?*?*?,4.4,0.2,74,100223,0,-0,300,0.0,-0.0,0.0,0,0,0,0,237,0.0,10,5,9999,99999,9,999999999,0.2,999,999,99
3003,1,29,21,0,*?*?*?*?*?*?*?*?*?*?*?*?*?*?*?*?*?*?*?*?*?*?,3.9,-0.6,71,100223,0,-0,298,0.0,-0.0,0.0,0,0,0,0,240,0.0,10,5,9999,99999,9,999999999,0.2,999,999,99
3003,1,29,22,0,*?*?*?*?*?*?*?*?*?*?*?*?*?*?*?*?*?*?*?*?*?*?,4.1,-0.8,69,100223,0,-0,299,0.0,-0.0,0.0,0,0,0,0,243,0.0,10,5,9999,99999,9,999999999,0.5,999,999,99
3003,1,29,23,0,*?*?*?*?*?*?*?*?*?*?*?*?*?*?*?*?*?*?*?*?*?*?,4.1,-0.6,70,100223,0,-0,299,0.0,-0.0,0.0,0,0,0,0,247,0.0,10,5,9999,99999,9,999999999,0.2,999,999,99
3003,1,29,24,0,*?*?*?*?*?*?*?*?*?*?*?*?*?*?*?*?*?*?*?*?*?*?,3.4,1.7,87,100223,0,-0,295,0.0,-0.0,0.0,0,0,0,0,250,0.0,10,5,9999,99999,9,999999999,0.0,999,999,99
3003,1,30,1,0,*?*?*?*?*?*?*?*?*?*?*?*?*?*?*?*?*?*?*?*?*?*?,4.2,3.2,100,100912,0,-0,299,0.0,-0.0,0.0,0,0,0,0,252,0.0,10,5,9999,99999,9,999999999,0.4,999,999,99
3003,1,30,2,0,*?*?*?*?*?*?*?*?*?*?*?*?*?*?*?*?*?*?*?*?*?*?,4.3,4.3,100,100912,0,-0,299,0.0,-0.0,0.0,0,0,0,0,253,0.0,10,5,9999,99999,9,999999999,0.1,999,999,99
3003,1,30,3,0,*?*?*?*?*?*?*?*?*?*?*?*?*?*?*?*?*?*?*?*?*?*?,4.0,3.2,100,100912,0,-0,298,0.0,-0.0,0.0,0,0,0,0,255,0.0,10,5,9999,99999,9,999999999,0.5,999,999,99
3003,1,30,4,0,*?*?*?*?*?*?*?*?*?*?*?*?*?*?*?*?*?*?*?*?*?*?,3.5,3.4,100,100912,0,-0,296,0.0,-0.0,0.0,0,0,0,0,257,0.0,10,5,9999,99999,9,999999999,0.0,999,999,99
3003,1,30,5,0,*?*?*?*?*?*?*?*?*?*?*?*?*?*?*?*?*?*?*?*?*?*?,4.2,3.0,100,100912,0,-0,299,0.0,-0.0,0.0,0,0,0,0,258,0.0,10,5,9999,99999,9,999999999,0.0,999,999,99
3003,1,30,6,0,*?*?*?*?*?*?*?*?*?*?*?*?*?*?*?*?*?*?*?*?*?*?,4.0,2.9,100,100912,0,-0,298,0.0,-0.0,0.0,0,0,0,0,260,0.0,10,5,9999,99999,9,999999999,0.2,999,999,99
3003,1,30,7,0,*?*?*?*?*?*?*?*?*?*?*?*?*?*?*?*?*?*?*?*?*?*?,3.6,2.7,100,100912,0,-0,296,0.0,-0.0,0.0,0,0,0,0,260,0.0,10,5,9999,99999,9,999999999,0.4,999,999,99
3003,1,30,8,0,*?*?*?*?*?*?*?*?*?*?*?*?*?*?*?*?*?*?*?*?*?*?,3.2,1.3,100,100912,92,1403,295,3.8,0.0,3.8,488,-0,488,155,260,0.0,10,5,9999,99999,9,999999999,0.4,999,999,99
3003,1,30,9,0,*?*?*?*?*?*?*?*?*?*?*?*?*?*?*?*?*?*?*?*?*?*?,4.1,4.1,100,100912,264,1407,294,64.9,46.0,56.3,7172,3512,6626,1205,260,0.0,9,5,9999,99999,9,999999999,0.0,999,999,99
3003,1,30,10,0,*?*?*?*?*?*?*?*?*?*?*?*?*?*?*?*?*?*?*?*?*?*?,4.9,4.8,100,100912,395,1407,293,144.9,130.1,108.4,15800,11597,12450,2402,260,0.0,8,4,9999,99999,9,999999999,0.0,999,999,99
3003,1,30,11,0,*?*?*?*?*?*?*?*?*?*?*?*?*?*?*?*?*?*?*?*?*?*?,6.1,6.1,100,100912,476,1406,302,136.9,53.8,118.7,15038,5000,13409,3299,260,0.0,9,5,9999,99999,9,999999999,0.0,999,999,99
3003,1,30,12,0,*?*?*?*?*?*?*?*?*?*?*?*?*?*?*?*?*?*?*?*?*?*?,6.6,6.6,100,100912,503,1409,305,145.8,54.3,126.4,16012,5101,14272,3553,260,0.0,9,5,9999,99999,9,999999999,0.0,999,999,99
3003,1,30,13,0,*?*?*?*?*?*?*?*?*?*?*?*?*?*?*?*?*?*?*?*?*?*?,6.5,6.6,100,100912,472,1409,308,77.9,0.0,77.9,9117,0,9142,3240,262,0.0,10,5,9999,99999,9,999999999,0.1,999,999,99
3003,1,30,14,0,*?*?*?*?*?*?*?*?*?*?*?*?*?*?*?*?*?*?*?*?*?*?,6.6,5.9,100,100912,386,1409,305,106.2,51.5,92.1,11653,4557,10411,2469,263,0.0,9,5,9999,99999,9,999999999,0.0,999,999,99
3003,1,30,15,0,*?*?*?*?*?*?*?*?*?*?*?*?*?*?*?*?*?*?*?*?*?*?,6.2,5.9,100,100912,251,1409,303,60.4,45.1,52.4,6683,3363,6181,1118,265,0.0,9,5,9999,99999,9,999999999,0.0,999,999,99
3003,1,30,16,0,*?*?*?*?*?*?*?*?*?*?*?*?*?*?*?*?*?*?*?*?*?*?,6.5,6.2,100,100912,76,1405,308,0.7,0.0,0.7,94,-0,94,28,267,0.0,10,5,9999,99999,9,999999999,0.0,999,999,99
3003,1,30,17,0,*?*?*?*?*?*?*?*?*?*?*?*?*?*?*?*?*?*?*?*?*?*?,5.5,5.5,100,100912,0,-0,304,0.0,-0.0,0.0,0,0,0,0,268,0.0,10,5,9999,99999,9,999999999,0.0,999,999,99
3003,1,30,18,0,*?*?*?*?*?*?*?*?*?*?*?*?*?*?*?*?*?*?*?*?*?*?,5.3,5.3,100,100912,0,-0,303,0.0,-0.0,0.0,0,0,0,0,270,0.0,10,5,9999,99999,9,999999999,0.0,999,999,99
3003,1,30,19,0,*?*?*?*?*?*?*?*?*?*?*?*?*?*?*?*?*?*?*?*?*?*?,5.0,5.0,100,100912,0,-0,302,0.0,-0.0,0.0,0,0,0,0,262,0.0,10,5,9999,99999,9,999999999,0.0,999,999,99
3003,1,30,20,0,*?*?*?*?*?*?*?*?*?*?*?*?*?*?*?*?*?*?*?*?*?*?,4.7,4.6,100,100912,0,-0,301,0.0,-0.0,0.0,0,0,0,0,253,0.0,10,5,9999,99999,9,999999999,0.0,999,999,99
3003,1,30,21,0,*?*?*?*?*?*?*?*?*?*?*?*?*?*?*?*?*?*?*?*?*?*?,4.5,4.5,100,100912,0,-0,300,0.0,-0.0,0.0,0,0,0,0,245,0.0,10,5,9999,99999,9,999999999,1.4,999,999,99
3003,1,30,22,0,*?*?*?*?*?*?*?*?*?*?*?*?*?*?*?*?*?*?*?*?*?*?,4.5,4.3,100,100912,0,-0,300,0.0,-0.0,0.0,0,0,0,0,237,0.0,10,5,9999,99999,9,999999999,0.0,999,999,99
3003,1,30,23,0,*?*?*?*?*?*?*?*?*?*?*?*?*?*?*?*?*?*?*?*?*?*?,4.8,3.9,100,100912,0,-0,301,0.0,-0.0,0.0,0,0,0,0,228,0.0,10,5,9999,99999,9,999999999,0.0,999,999,99
3003,1,30,24,0,*?*?*?*?*?*?*?*?*?*?*?*?*?*?*?*?*?*?*?*?*?*?,4.1,1.5,98,100912,0,-0,298,0.0,-0.0,0.0,0,0,0,0,250,0.0,10,5,9999,99999,9,999999999,0.0,999,999,99
3003,1,31,1,0,*?*?*?*?*?*?*?*?*?*?*?*?*?*?*?*?*?*?*?*?*?*?,5.6,2.9,82,101328,0,-0,305,0.0,-0.0,0.0,0,0,0,0,225,0.0,10,5,9999,99999,9,999999999,0.5,999,999,99
3003,1,31,2,0,*?*?*?*?*?*?*?*?*?*?*?*?*?*?*?*?*?*?*?*?*?*?,5.6,2.5,79,101328,0,-0,305,0.0,-0.0,0.0,0,0,0,0,230,0.0,10,5,9999,99999,9,999999999,0.1,999,999,99
3003,1,31,3,0,*?*?*?*?*?*?*?*?*?*?*?*?*?*?*?*?*?*?*?*?*?*?,5.3,2.9,84,101328,0,-0,303,0.0,-0.0,0.0,0,0,0,0,235,0.0,10,5,9999,99999,9,999999999,0.0,999,999,99
3003,1,31,4,0,*?*?*?*?*?*?*?*?*?*?*?*?*?*?*?*?*?*?*?*?*?*?,4.9,3.4,89,101328,0,-0,302,0.0,-0.0,0.0,0,0,0,0,240,0.0,10,5,9999,99999,9,999999999,0.0,999,999,99
3003,1,31,5,0,*?*?*?*?*?*?*?*?*?*?*?*?*?*?*?*?*?*?*?*?*?*?,5.3,3.4,87,101328,0,-0,303,0.0,-0.0,0.0,0,0,0,0,245,0.0,10,5,9999,99999,9,999999999,0.0,999,999,99
3003,1,31,6,0,*?*?*?*?*?*?*?*?*?*?*?*?*?*?*?*?*?*?*?*?*?*?,5.6,4.1,89,101328,0,-0,305,0.0,-0.0,0.0,0,0,0,0,250,0.0,10,5,9999,99999,9,999999999,0.0,999,999,99
3003,1,31,7,0,*?*?*?*?*?*?*?*?*?*?*?*?*?*?*?*?*?*?*?*?*?*?,5.5,4.1,91,101328,0,-0,304,0.0,-0.0,0.0,0,0,0,0,253,0.0,10,5,9999,99999,9,999999999,0.0,999,999,99
3003,1,31,8,0,*?*?*?*?*?*?*?*?*?*?*?*?*?*?*?*?*?*?*?*?*?*?,5.8,4.1,88,101328,97,1401,305,4.8,0.0,4.8,610,-0,609,195,257,0.0,10,5,9999,99999,9,999999999,0.0,999,999,99
3003,1,31,9,0,*?*?*?*?*?*?*?*?*?*?*?*?*?*?*?*?*?*?*?*?*?*?,5.7,4.3,89,101328,270,1409,305,38.5,0.0,38.5,4496,0,4504,1506,260,0.0,10,5,9999,99999,9,999999999,0.0,999,999,99
3003,1,31,10,0,*?*?*?*?*?*?*?*?*?*?*?*?*?*?*?*?*?*?*?*?*?*?,6.7,4.6,86,101328,401,1408,309,64.1,0.0,64.1,7488,0,7507,2604,263,0.0,10,5,9999,99999,9,999999999,0.0,999,999,99
3003,1,31,11,0,*?*?*?*?*?*?*?*?*?*?*?*?*?*?*?*?*?*?*?*?*?*?,7.4,5.1,85,101328,482,1406,312,80.0,0.0,80.0,9372,0,9398,3341,267,0.0,10,5,9999,99999,9,999999999,0.0,999,999,99
3003,1,31,12,0,*?*?*?*?*?*?*?*?*?*?*?*?*?*?*?*?*?*?*?*?*?*?,7.9,5.1,83,101328,509,1408,315,85.2,0.0,85.2,9984,0,10013,3588,270,0.0,10,5,9999,99999,9,999999999,0.0,999,999,99
3003,1,31,13,0,*?*?*?*?*?*?*?*?*?*?*?*?*?*?*?*?*?*?*?*?*?*?,7.9,5.5,84,101328,478,1408,314,79.1,0.0,79.1,9266,0,9292,3299,267,0.0,10,5,9999,99999,9,999999999,0.0,999,999,99
3003,1,31,14,0,*?*?*?*?*?*?*?*?*?*?*?*?*?*?*?*?*?*?*?*?*?*?,8.0,5.1,81,101328,392,1407,315,62.4,0.0,62.4,7285,0,7303,2527,263,0.0,10,5,9999,99999,9,999999999,0.0,999,999,99
3003,1,31,15,0,*?*?*?*?*?*?*?*?*?*?*?*?*?*?*?*?*?*?*?*?*?*?,7.9,5.9,86,101328,257,1406,314,36.0,0.0,36.0,4214,0,4222,1407,260,0.0,10,5,9999,99999,9,999999999,0.0,999,999,99
3003,1,31,16,0,*?*?*?*?*?*?*?*?*?*?*?*?*?*?*?*?*?*?*?*?*?*?,7.9,5.5,84,101328,82,1402,314,1.9,0.0,1.9,250,-0,249,77,257,0.0,10,5,9999,99999,9,999999999,0.0,999,999,99
3003,1,31,17,0,*?*?*?*?*?*?*?*?*?*?*?*?*?*?*?*?*?*?*?*?*?*?,7.3,5.8,89,101328,0,-0,312,0.0,-0.0,0.0,0,0,0,0,253,0.0,10,5,9999,99999,9,999999999,0.0,999,999,99
3003,1,31,18,0,*?*?*?*?*?*?*?*?*?*?*?*?*?*?*?*?*?*?*?*?*?*?,7.0,5.1,88,101328,0,-0,311,0.0,-0.0,0.0,0,0,0,0,250,0.0,10,5,9999,99999,9,999999999,0.0,999,999,99
3003,1,31,19,0,*?*?*?*?*?*?*?*?*?*?*?*?*?*?*?*?*?*?*?*?*?*?,6.6,4.6,87,101328,0,-0,309,0.0,-0.0,0.0,0,0,0,0,250,0.0,10,5,9999,99999,9,999999999,0.0,999,999,99
3003,1,31,20,0,*?*?*?*?*?*?*?*?*?*?*?*?*?*?*?*?*?*?*?*?*?*?,6.4,4.6,87,101328,0,-0,308,0.0,-0.0,0.0,0,0,0,0,250,0.0,10,5,9999,99999,9,999999999,0.0,999,999,99
3003,1,31,21,0,*?*?*?*?*?*?*?*?*?*?*?*?*?*?*?*?*?*?*?*?*?*?,6.1,4.3,87,101328,0,-0,307,0.0,-0.0,0.0,0,0,0,0,250,0.0,10,5,9999,99999,9,999999999,0.0,999,999,99
3003,1,31,22,0,*?*?*?*?*?*?*?*?*?*?*?*?*?*?*?*?*?*?*?*?*?*?,6.5,4.3,85,101328,0,-0,308,0.0,-0.0,0.0,0,0,0,0,250,0.0,10,5,9999,99999,9,999999999,0.0,999,999,99
3003,1,31,23,0,*?*?*?*?*?*?*?*?*?*?*?*?*?*?*?*?*?*?*?*?*?*?,5.7,4.1,89,101328,0,-0,305,0.0,-0.0,0.0,0,0,0,0,250,0.0,10,5,9999,99999,9,999999999,0.0,999,999,99
3003,1,31,24,0,*?*?*?*?*?*?*?*?*?*?*?*?*?*?*?*?*?*?*?*?*?*?,5.2,3.4,88,101328,0,-0,303,0.0,-0.0,0.0,0,0,0,0,220,0.0,10,5,9999,99999,9,999999999,0.0,999,999,99
3003,2,1,1,0,*?*?*?*?*?*?*?*?*?*?*?*?*?*?*?*?*?*?*?*?*?*?,4.1,3.4,100,100357,0,-0,298,0.0,-0.0,0.0,0,0,0,0,253,0.0,10,5,9999,99999,9,999999999,0.0,999,999,99
3003,2,1,2,0,*?*?*?*?*?*?*?*?*?*?*?*?*?*?*?*?*?*?*?*?*?*?,3.2,3.0,100,100357,0,-0,294,0.0,-0.0,0.0,0,0,0,0,257,0.0,10,5,9999,99999,9,999999999,0.0,999,999,99
3003,2,1,3,0,*?*?*?*?*?*?*?*?*?*?*?*?*?*?*?*?*?*?*?*?*?*?,2.2,2.3,100,100357,0,-0,290,0.0,-0.0,0.0,0,0,0,0,260,0.0,10,5,9999,99999,9,999999999,0.0,999,999,99
3003,2,1,4,0,*?*?*?*?*?*?*?*?*?*?*?*?*?*?*?*?*?*?*?*?*?*?,2.9,2.9,100,100357,0,-0,293,0.0,-0.0,0.0,0,0,0,0,263,0.0,10,5,9999,99999,9,999999999,0.0,999,999,99
3003,2,1,5,0,*?*?*?*?*?*?*?*?*?*?*?*?*?*?*?*?*?*?*?*?*?*?,3.6,3.6,100,100357,0,-0,296,0.0,-0.0,0.0,0,0,0,0,267,0.0,10,5,9999,99999,9,999999999,0.0,999,999,99
3003,2,1,6,0,*?*?*?*?*?*?*?*?*?*?*?*?*?*?*?*?*?*?*?*?*?*?,3.5,3.4,100,100357,0,-0,296,0.0,-0.0,0.0,0,0,0,0,270,0.0,10,5,9999,99999,9,999999999,0.0,999,999,99
3003,2,1,7,0,*?*?*?*?*?*?*?*?*?*?*?*?*?*?*?*?*?*?*?*?*?*?,2.8,2.9,100,100357,0,-0,293,0.0,-0.0,0.0,0,0,0,0,273,0.0,10,5,9999,99999,9,999999999,0.0,999,999,99
3003,2,1,8,0,*?*?*?*?*?*?*?*?*?*?*?*?*?*?*?*?*?*?*?*?*?*?,2.6,2.7,100,100357,103,1410,292,5.9,0.0,5.9,734,-0,733,236,277,0.0,10,5,9999,99999,9,999999999,0.3,999,999,99
3003,2,1,9,0,*?*?*?*?*?*?*?*?*?*?*?*?*?*?*?*?*?*?*?*?*?*?,3.6,3.6,100,100357,275,1406,296,39.6,0.0,39.6,4620,0,4629,1551,280,0.0,10,5,9999,99999,9,999999999,2.0,999,999,99
3003,2,1,10,0,*?*?*?*?*?*?*?*?*?*?*?*?*?*?*?*?*?*?*?*?*?*?,5.5,5.3,100,100357,407,1408,304,65.3,0.0,65.3,7622,0,7641,2657,283,0.0,10,5,9999,99999,9,999999999,1.4,999,999,99
3003,2,1,11,0,*?*?*?*?*?*?*?*?*?*?*?*?*?*?*?*?*?*?*?*?*?*?,6.6,5.8,100,100357,489,1408,309,81.3,0.0,81.3,9518,0,9545,3400,287,0.0,10,5,9999,99999,9,999999999,0.0,999,999,99
3003,2,1,12,0,*?*?*?*?*?*?*?*?*?*?*?*?*?*?*?*?*?*?*?*?*?*?,7.1,4.8,100,100357,515,1407,311,86.4,0.0,86.4,10134,0,10163,3649,290,0.0,10,5,9999,99999,9,999999999,0.0,999,999,99
3003,2,1,13,0,*?*?*?*?*?*?*?*?*?*?*?*?*?*?*?*?*?*?*?*?*?*?,7.4,3.8,98,100357,484,1406,313,80.4,0.0,80.4,9415,0,9442,3359,290,0.0,10,5,9999,99999,9,999999999,0.5,999,999,99
3003,2,1,14,0,*?*?*?*?*?*?*?*?*?*?*?*?*?*?*?*?*?*?*?*?*?*?,7.5,4.5,100,100357,399,1409,313,63.7,0.0,63.7,7432,0,7451,2585,290,0.0,10,5,9999,99999,9,999999999,1.3,999,999,99
3003,2,1,15,0,*?*?*?*?*?*?*?*?*?*?*?*?*?*?*?*?*?*?*?*?*?*?,7.2,4.1,100,100357,264,1410,312,37.3,0.0,37.3,4359,0,4367,1459,290,0.0,10,5,9999,99999,9,999999999,0.8,999,999,99
3003,2,1,16,0,*?*?*?*?*?*?*?*?*?*?*?*?*?*?*?*?*?*?*?*?*?*?,7.4,5.9,100,100357,89,1414,312,3.1,0.0,3.1,401,-0,400,126,290,0.0,10,5,9999,99999,9,999999999,0.1,999,999,99
3003,2,1,17,0,*?*?*?*?*?*?*?*?*?*?*?*?*?*?*?*?*?*?*?*?*?*?,6.9,6.4,100,100357,0,-0,310,0.0,-0.0,0.0,0,0,0,0,290,0.0,10,5,9999,99999,9,999999999,0.0,999,999,99
3003,2,1,18,0,*?*?*?*?*?*?*?*?*?*?*?*?*?*?*?*?*?*?*?*?*?*?,5.7,5.6,100,100357,0,-0,305,0.0,-0.0,0.0,0,0,0,0,290,0.0,10,5,9999,99999,9,999999999,0.5,999,999,99
3003,2,1,19,0,*?*?*?*?*?*?*?*?*?*?*?*?*?*?*?*?*?*?*?*?*?*?,5.1,5.1,100,100357,0,-0,302,0.0,-0.0,0.0,0,0,0,0,297,0.0,10,5,9999,99999,9,999999999,0.0,999,999,99
3003,2,1,20,0,*?*?*?*?*?*?*?*?*?*?*?*?*?*?*?*?*?*?*?*?*?*?,4.5,4.5,100,100357,0,-0,300,0.0,-0.0,0.0,0,0,0,0,303,0.0,10,5,9999,99999,9,999999999,0.5,999,999,99
3003,2,1,21,0,*?*?*?*?*?*?*?*?*?*?*?*?*?*?*?*?*?*?*?*?*?*?,4.5,4.5,100,100357,0,-0,300,0.0,-0.0,0.0,0,0,0,0,310,0.0,10,5,9999,99999,9,999999999,1.0,999,999,99
3003,2,1,22,0,*?*?*?*?*?*?*?*?*?*?*?*?*?*?*?*?*?*?*?*?*?*?,4.6,4.6,100,100357,0,-0,300,0.0,-0.0,0.0,0,0,0,0,317,0.0,10,5,9999,99999,9,999999999,1.0,999,999,99
3003,2,1,23,0,*?*?*?*?*?*?*?*?*?*?*?*?*?*?*?*?*?*?*?*?*?*?,4.0,3.9,100,100357,0,-0,298,0.0,-0.0,0.0,0,0,0,0,323,0.0,10,5,9999,99999,9,999999999,0.1,999,999,99
3003,2,1,24,0,*?*?*?*?*?*?*?*?*?*?*?*?*?*?*?*?*?*?*?*?*?*?,4.9,3.8,100,100357,0,-0,302,0.0,-0.0,0.0,0,0,0,0,250,0.0,10,5,9999,99999,9,999999999,0.0,999,999,99
3003,2,2,1,0,*?*?*?*?*?*?*?*?*?*?*?*?*?*?*?*?*?*?*?*?*?*?,3.3,3.2,100,101938,0,-0,295,0.0,-0.0,0.0,0,0,0,0,333,0.0,10,5,9999,99999,9,999999999,0.0,999,999,99
3003,2,2,2,0,*?*?*?*?*?*?*?*?*?*?*?*?*?*?*?*?*?*?*?*?*?*?,3.3,3.2,100,101938,0,-0,295,0.0,-0.0,0.0,0,0,0,0,337,0.0,10,5,9999,99999,9,999999999,0.0,999,999,99
3003,2,2,3,0,*?*?*?*?*?*?*?*?*?*?*?*?*?*?*?*?*?*?*?*?*?*?,2.0,1.9,100,101938,0,-0,289,0.0,-0.0,0.0,0,0,0,0,340,0.0,10,5,9999,99999,9,999999999,0.0,999,999,99
3003,2,2,4,0,*?*?*?*?*?*?*?*?*?*?*?*?*?*?*?*?*?*?*?*?*?*?,1.7,1.7,100,101938,0,-0,288,0.0,-0.0,0.0,0,0,0,0,343,0.0,10,5,9999,99999,9,999999999,1.0,999,999,99
3003,2,2,5,0,*?*?*?*?*?*?*?*?*?*?*?*?*?*?*?*?*?*?*?*?*?*?,2.9,2.9,100,101938,0,-0,293,0.0,-0.0,0.0,0,0,0,0,347,0.0,10,5,9999,99999,9,999999999,0.6,999,999,99
3003,2,2,6,0,*?*?*?*?*?*?*?*?*?*?*?*?*?*?*?*?*?*?*?*?*?*?,1.8,1.9,100,101938,0,-0,289,0.0,-0.0,0.0,0,0,0,0,350,0.0,10,5,9999,99999,9,999999999,0.0,999,999,99
3003,2,2,7,0,*?*?*?*?*?*?*?*?*?*?*?*?*?*?*?*?*?*?*?*?*?*?,0.7,0.6,100,101938,0,-0,284,0.0,-0.0,0.0,0,0,0,0,350,0.0,10,5,9999,99999,9,999999999,0.0,999,999,99
3003,2,2,8,0,*?*?*?*?*?*?*?*?*?*?*?*?*?*?*?*?*?*?*?*?*?*?,1.5,1.5,100,101938,108,1404,283,12.1,20.8,10.5,1402,1017,1320,216,350,0.0,9,5,9999,99999,9,999999999,0.4,999,999,99
3003,2,2,9,0,*?*?*?*?*?*?*?*?*?*?*?*?*?*?*?*?*?*?*?*?*?*?,2.3,2.3,100,101938,281,1407,277,110.7,197.9,71.2,11736,14815,8474,1345,350,0.0,7,4,9999,99999,9,999999999,0.0,999,999,99
3003,2,2,10,0,*?*?*?*?*?*?*?*?*?*?*?*?*?*?*?*?*?*?*?*?*?*?,6.1,4.3,95,101938,413,1407,298,153.0,131.4,114.5,16681,11885,13128,2549,350,0.0,8,4,9999,99999,9,999999999,0.0,999,999,99
3003,2,2,11,0,*?*?*?*?*?*?*?*?*?*?*?*?*?*?*?*?*?*?*?*?*?*?,7.7,4.3,86,101938,495,1407,309,143.3,54.2,124.3,15754,5052,14048,3481,350,0.0,9,5,9999,99999,9,999999999,1.2,999,999,99
3003,2,2,12,0,*?*?*?*?*?*?*?*?*?*?*?*?*?*?*?*?*?*?*?*?*?*?,9.1,5.0,82,101938,521,1405,316,152.4,54.7,132.1,16740,5164,14917,3742,350,0.0,9,5,9999,99999,9,999999999,0.4,999,999,99
3003,2,2,13,0,*?*?*?*?*?*?*?*?*?*?*?*?*?*?*?*?*?*?*?*?*?*?,8.9,4.3,79,101938,491,1407,310,188.1,135.8,140.7,20503,12933,16048,3211,348,0.0,8,4,9999,99999,9,999999999,0.0,999,999,99
3003,2,2,14,0,*?*?*?*?*?*?*?*?*?*?*?*?*?*?*?*?*?*?*?*?*?*?,9.2,4.3,77,101938,405,1407,316,112.8,52.1,97.8,12384,4667,11058,2642,347,0.0,9,5,9999,99999,9,999999999,0.0,999,999,99
3003,2,2,15,0,*?*?*?*?*?*?*?*?*?*?*?*?*?*?*?*?*?*?*?*?*?*?,9.1,4.6,80,101938,270,1407,320,38.6,0.0,38.6,4507,0,4515,1510,345,0.0,10,5,9999,99999,9,999999999,0.0,999,999,99
3003,2,2,16,0,*?*?*?*?*?*?*?*?*?*?*?*?*?*?*?*?*?*?*?*?*?*?,9.1,5.3,84,101938,95,1409,316,7.5,14.8,6.5,878,537,918,101,343,0.0,9,5,9999,99999,9,999999999,0.0,999,999,99
3003,2,2,17,0,*?*?*?*?*?*?*?*?*?*?*?*?*?*?*?*?*?*?*?*?*?*?,7.5,4.5,88,101938,0,-0,313,0.0,-0.0,0.0,0,0,0,0,342,0.0,10,5,9999,99999,9,999999999,0.0,999,999,99
3003,2,2,18,0,*?*?*?*?*?*?*?*?*?*?*?*?*?*?*?*?*?*?*?*?*?*?,6.2,4.1,94,101938,0,-0,307,0.0,-0.0,0.0,0,0,0,0,340,0.0,10,5,9999,99999,9,999999999,0.0,999,999,99
3003,2,2,19,0,*?*?*?*?*?*?*?*?*?*?*?*?*?*?*?*?*?*?*?*?*?*?,5.4,2.9,91,101938,0,-0,304,0.0,-0.0,0.0,0,0,0,0,338,0.0,10,5,9999,99999,9,999999999,0.0,999,999,99
3003,2,2,20,0,*?*?*?*?*?*?*?*?*?*?*?*?*?*?*?*?*?*?*?*?*?*?,5.2,2.5,90,101938,0,-0,303,0.0,-0.0,0.0,0,0,0,0,337,0.0,10,5,9999,99999,9,999999999,0.0,999,999,99
3003,2,2,21,0,*?*?*?*?*?*?*?*?*?*?*?*?*?*?*?*?*?*?*?*?*?*?,4.1,-0.8,75,101938,0,-0,299,0.0,-0.0,0.0,0,0,0,0,335,0.0,10,5,9999,99999,9,999999999,0.0,999,999,99
3003,2,2,22,0,*?*?*?*?*?*?*?*?*?*?*?*?*?*?*?*?*?*?*?*?*?*?,4.0,-0.2,80,101938,0,-0,298,0.0,-0.0,0.0,0,0,0,0,333,0.0,10,5,9999,99999,9,999999999,0.0,999,999,99
3003,2,2,23,0,*?*?*?*?*?*?*?*?*?*?*?*?*?*?*?*?*?*?*?*?*?*?,3.9,-0.2,81,101938,0,-0,298,0.0,-0.0,0.0,0,0,0,0,332,0.0,10,5,9999,99999,9,999999999,0.0,999,999,99
3003,2,2,24,0,*?*?*?*?*?*?*?*?*?*?*?*?*?*?*?*?*?*?*?*?*?*?,3.5,3.4,100,101938,0,-0,296,0.0,-0.0,0.0,0,0,0,0,330,0.0,10,5,9999,99999,9,999999999,0.0,999,999,99
3003,2,3,1,0,*?*?*?*?*?*?*?*?*?*?*?*?*?*?*?*?*?*?*?*?*?*?,3.7,1.3,94,102099,0,-0,297,0.0,-0.0,0.0,0,0,0,0,312,0.0,10,5,9999,99999,9,999999999,0.0,999,999,99
3003,2,3,2,0,*?*?*?*?*?*?*?*?*?*?*?*?*?*?*?*?*?*?*?*?*?*?,3.7,2.1,99,102099,0,-0,297,0.0,-0.0,0.0,0,0,0,0,293,0.0,10,5,9999,99999,9,999999999,0.0,999,999,99
3003,2,3,3,0,*?*?*?*?*?*?*?*?*?*?*?*?*?*?*?*?*?*?*?*?*?*?,4.3,2.1,95,102099,0,-0,299,0.0,-0.0,0.0,0,0,0,0,275,0.0,10,5,9999,99999,9,999999999,0.5,999,999,99
3003,2,3,4,0,*?*?*?*?*?*?*?*?*?*?*?*?*?*?*?*?*?*?*?*?*?*?,4.7,2.9,97,102099,0,-0,301,0.0,-0.0,0.0,0,0,0,0,257,0.0,10,5,9999,99999,9,999999999,0.0,999,999,99
3003,2,3,5,0,*?*?*?*?*?*?*?*?*?*?*?*?*?*?*?*?*?*?*?*?*?*?,5.6,4.1,100,102099,0,-0,305,0.0,-0.0,0.0,0,0,0,0,238,0.0,10,5,9999,99999,9,999999999,0.0,999,999,99
3003,2,3,6,0,*?*?*?*?*?*?*?*?*?*?*?*?*?*?*?*?*?*?*?*?*?*?,6.0,4.8,100,102099,0,-0,306,0.0,-0.0,0.0,0,0,0,0,220,0.0,10,5,9999,99999,9,999999999,0.0,999,999,99
3003,2,3,7,0,*?*?*?*?*?*?*?*?*?*?*?*?*?*?*?*?*?*?*?*?*?*?,5.5,4.3,100,102099,0,-0,269,0.0,-0.0,0.0,0,0,0,0,228,0.0,2,1,9999,99999,9,999999999,0.0,999,999,99
3003,2,3,8,0,*?*?*?*?*?*?*?*?*?*?*?*?*?*?*?*?*?*?*?*?*?*?,4.9,3.0,98,102099,114,1408,256,27.7,239.8,8.3,2992,15077,1418,268,237,0.0,0,0,9999,99999,9,999999999,0.0,999,999,99
3003,2,3,9,0,*?*?*?*?*?*?*?*?*?*?*?*?*?*?*?*?*?*?*?*?*?*?,5.9,3.6,95,102099,287,1407,260,144.4,495.4,43.3,15033,38558,6680,810,245,0.0,0,0,9999,99999,9,999999999,0.0,999,999,99
3003,2,3,10,0,*?*?*?*?*?*?*?*?*?*?*?*?*?*?*?*?*?*?*?*?*?*?,8.3,5.8,93,102099,419,1406,274,233.4,548.5,70.0,24236,48373,10332,1321,253,0.0,0,0,9999,99999,9,999999999,0.0,999,999,99
3003,2,3,11,0,*?*?*?*?*?*?*?*?*?*?*?*?*?*?*?*?*?*?*?*?*?*?,10.0,7.7,95,102099,501,1406,285,288.9,567.4,86.7,30012,52412,12509,1666,262,0.0,0,0,9999,99999,9,999999999,0.0,999,999,99
3003,2,3,12,0,*?*?*?*?*?*?*?*?*?*?*?*?*?*?*?*?*?*?*?*?*?*?,10.5,7.6,91,102099,528,1406,286,306.9,572.2,92.1,31898,53484,13202,1784,270,0.0,0,0,9999,99999,9,999999999,0.0,999,999,99
3003,2,3,13,0,*?*?*?*?*?*?*?*?*?*?*?*?*?*?*?*?*?*?*?*?*?*?,10.5,7.0,88,102099,497,1405,285,286.3,566.6,85.9,29741,52248,12408,1649,272,0.0,0,0,9999,99999,9,999999999,0.0,999,999,99
3003,2,3,14,0,*?*?*?*?*?*?*?*?*?*?*?*?*?*?*?*?*?*?*?*?*?*?,10.5,7.7,92,102099,412,1408,287,228.5,546.4,68.5,23722,47949,10136,1292,273,0.0,0,0,9999,99999,9,999999999,0.0,999,999,99
3003,2,3,15,0,*?*?*?*?*?*?*?*?*?*?*?*?*?*?*?*?*?*?*?*?*?*?,10.6,8.9,100,102099,276,1404,290,137.4,489.1,41.2,14310,37540,6382,771,275,0.0,0,0,9999,99999,9,999999999,0.0,999,999,99
3003,2,3,16,0,*?*?*?*?*?*?*?*?*?*?*?*?*?*?*?*?*?*?*?*?*?*?,10.4,9.6,100,102099,101,1404,301,19.0,168.0,6.9,2054,10233,1182,229,277,0.0,3,2,9999,99999,9,999999999,0.0,999,999,99
3003,2,3,17,0,*?*?*?*?*?*?*?*?*?*?*?*?*?*?*?*?*?*?*?*?*?*?,10.3,10.3,100,102099,0,-0,324,0.0,-0.0,0.0,0,0,0,0,278,0.0,10,5,9999,99999,9,999999999,0.0,999,999,99
3003,2,3,18,0,*?*?*?*?*?*?*?*?*?*?*?*?*?*?*?*?*?*?*?*?*?*?,7.7,7.7,100,102099,0,-0,313,0.0,-0.0,0.0,0,0,0,0,280,0.0,10,5,9999,99999,9,999999999,0.0,999,999,99
3003,2,3,19,0,*?*?*?*?*?*?*?*?*?*?*?*?*?*?*?*?*?*?*?*?*?*?,7.8,7.7,100,102099,0,-0,314,0.0,-0.0,0.0,0,0,0,0,280,0.0,10,5,9999,99999,9,999999999,0.0,999,999,99
3003,2,3,20,0,*?*?*?*?*?*?*?*?*?*?*?*?*?*?*?*?*?*?*?*?*?*?,7.5,7.6,100,102099,0,-0,312,0.0,-0.0,0.0,0,0,0,0,280,0.0,10,5,9999,99999,9,999999999,0.0,999,999,99
3003,2,3,21,0,*?*?*?*?*?*?*?*?*?*?*?*?*?*?*?*?*?*?*?*?*?*?,6.4,6.4,100,102099,0,-0,308,0.0,-0.0,0.0,0,0,0,0,280,0.0,10,5,9999,99999,9,999999999,0.0,999,999,99
3003,2,3,22,0,*?*?*?*?*?*?*?*?*?*?*?*?*?*?*?*?*?*?*?*?*?*?,6.2,6.2,100,102099,0,-0,307,0.0,-0.0,0.0,0,0,0,0,280,0.0,10,5,9999,99999,9,999999999,0.0,999,999,99
3003,2,3,23,0,*?*?*?*?*?*?*?*?*?*?*?*?*?*?*?*?*?*?*?*?*?*?,5.9,5.9,100,102099,0,-0,306,0.0,-0.0,0.0,0,0,0,0,280,0.0,10,5,9999,99999,9,999999999,0.0,999,999,99
3003,2,3,24,0,*?*?*?*?*?*?*?*?*?*?*?*?*?*?*?*?*?*?*?*?*?*?,3.7,0.6,89,102099,0,-0,297,0.0,-0.0,0.0,0,0,0,0,330,0.0,10,5,9999,99999,9,999999999,0.0,999,999,99
3003,2,4,1,0,*?*?*?*?*?*?*?*?*?*?*?*?*?*?*?*?*?*?*?*?*?*?,5.3,5.1,100,101579,0,-0,303,0.0,-0.0,0.0,0,0,0,0,282,0.0,10,5,9999,99999,9,999999999,0.0,999,999,99
3003,2,4,2,0,*?*?*?*?*?*?*?*?*?*?*?*?*?*?*?*?*?*?*?*?*?*?,4.7,4.6,100,101579,0,-0,301,0.0,-0.0,0.0,0,0,0,0,283,0.0,10,5,9999,99999,9,999999999,0.0,999,999,99
3003,2,4,3,0,*?*?*?*?*?*?*?*?*?*?*?*?*?*?*?*?*?*?*?*?*?*?,5.8,5.6,100,101579,0,-0,305,0.0,-0.0,0.0,0,0,0,0,285,0.0,10,5,9999,99999,9,999999999,0.0,999,999,99
3003,2,4,4,0,*?*?*?*?*?*?*?*?*?*?*?*?*?*?*?*?*?*?*?*?*?*?,5.4,5.3,100,101579,0,-0,303,0.0,-0.0,0.0,0,0,0,0,287,0.0,10,5,9999,99999,9,999999999,0.0,999,999,99
3003,2,4,5,0,*?*?*?*?*?*?*?*?*?*?*?*?*?*?*?*?*?*?*?*?*?*?,4.5,4.5,100,101579,0,-0,300,0.0,-0.0,0.0,0,0,0,0,288,0.0,10,5,9999,99999,9,999999999,0.0,999,999,99
3003,2,4,6,0,*?*?*?*?*?*?*?*?*?*?*?*?*?*?*?*?*?*?*?*?*?*?,3.6,3.6,100,101579,0,-0,296,0.0,-0.0,0.0,0,0,0,0,290,0.0,10,5,9999,99999,9,999999999,0.0,999,999,99
3003,2,4,7,0,*?*?*?*?*?*?*?*?*?*?*?*?*?*?*?*?*?*?*?*?*?*?,4.4,4.3,100,101579,0,-0,299,0.0,-0.0,0.0,0,0,0,0,290,0.0,10,5,9999,99999,9,999999999,0.0,999,999,99
3003,2,4,8,0,*?*?*?*?*?*?*?*?*?*?*?*?*?*?*?*?*?*?*?*?*?*?,5.0,5.0,100,101579,120,1411,302,9.2,0.0,9.2,1120,-0,1120,364,290,0.0,10,5,9999,99999,9,999999999,0.0,999,999,99
3003,2,4,9,0,*?*?*?*?*?*?*?*?*?*?*?*?*?*?*?*?*?*?*?*?*?*?,5.5,5.5,100,101579,293,1407,304,43.1,0.0,43.1,5029,0,5039,1695,290,0.0,10,5,9999,99999,9,999999999,0.0,999,999,99
3003,2,4,10,0,*?*?*?*?*?*?*?*?*?*?*?*?*?*?*?*?*?*?*?*?*?*?,6.5,6.1,100,101579,425,1405,304,119.8,52.7,103.8,13147,4772,11734,2826,290,0.0,9,5,9999,99999,9,999999999,0.0,999,999,99
3003,2,4,11,0,*?*?*?*?*?*?*?*?*?*?*?*?*?*?*?*?*?*?*?*?*?*?,9.4,7.1,87,101579,508,1407,317,147.8,54.4,128.1,16230,5123,14464,3609,290,0.0,9,5,9999,99999,9,999999999,0.0,999,999,99
3003,2,4,12,0,*?*?*?*?*?*?*?*?*?*?*?*?*?*?*?*?*?*?*?*?*?*?,10.1,7.7,87,101579,535,1407,320,156.9,54.9,136.0,17236,5216,15355,3877,290,0.0,9,5,9999,99999,9,999999999,0.0,999,999,99
3003,2,4,13,0,*?*?*?*?*?*?*?*?*?*?*?*?*?*?*?*?*?*?*?*?*?*?,10.1,7.9,87,101579,504,1406,320,146.5,54.4,127.0,16094,5110,14344,3573,287,0.0,9,5,9999,99999,9,999999999,0.0,999,999,99
3003,2,4,14,0,*?*?*?*?*?*?*?*?*?*?*?*?*?*?*?*?*?*?*?*?*?*?,10.1,7.0,83,101579,418,1405,320,117.4,52.5,101.8,12885,4737,11502,2763,283,0.0,9,5,9999,99999,9,999999999,0.0,999,999,99
3003,2,4,15,0,*?*?*?*?*?*?*?*?*?*?*?*?*?*?*?*?*?*?*?*?*?*?,10.0,7.1,85,101579,283,1406,320,71.4,47.2,61.9,7884,3715,7272,1332,280,0.0,9,5,9999,99999,9,999999999,0.0,999,999,99
3003,2,4,16,0,*?*?*?*?*?*?*?*?*?*?*?*?*?*?*?*?*?*?*?*?*?*?,9.8,6.9,84,101579,108,1412,323,6.8,0.0,6.8,846,-0,846,273,277,0.0,10,5,9999,99999,9,999999999,0.0,999,999,99
3003,2,4,17,0,*?*?*?*?*?*?*?*?*?*?*?*?*?*?*?*?*?*?*?*?*?*?,9.5,7.1,87,101579,0,-0,321,0.0,-0.0,0.0,0,0,0,0,273,0.0,10,5,9999,99999,9,999999999,0.0,999,999,99
3003,2,4,18,0,*?*?*?*?*?*?*?*?*?*?*?*?*?*?*?*?*?*?*?*?*?*?,7.8,6.7,95,101579,0,-0,314,0.0,-0.0,0.0,0,0,0,0,270,0.0,10,5,9999,99999,9,999999999,0.0,999,999,99
3003,2,4,19,0,*?*?*?*?*?*?*?*?*?*?*?*?*?*?*?*?*?*?*?*?*?*?,7.0,5.6,93,101579,0,-0,310,0.0,-0.0,0.0,0,0,0,0,270,0.0,10,5,9999,99999,9,999999999,0.0,999,999,99
3003,2,4,20,0,*?*?*?*?*?*?*?*?*?*?*?*?*?*?*?*?*?*?*?*?*?*?,6.6,5.8,96,101579,0,-0,309,0.0,-0.0,0.0,0,0,0,0,270,0.0,10,5,9999,99999,9,999999999,0.0,999,999,99
3003,2,4,21,0,*?*?*?*?*?*?*?*?*?*?*?*?*?*?*?*?*?*?*?*?*?*?,5.5,3.9,92,101579,0,-0,304,0.0,-0.0,0.0,0,0,0,0,270,0.0,10,5,9999,99999,9,999999999,0.0,999,999,99
3003,2,4,22,0,*?*?*?*?*?*?*?*?*?*?*?*?*?*?*?*?*?*?*?*?*?*?,6.5,4.5,89,101579,0,-0,308,0.0,-0.0,0.0,0,0,0,0,270,0.0,10,5,9999,99999,9,999999999,0.0,999,999,99
3003,2,4,23,0,*?*?*?*?*?*?*?*?*?*?*?*?*?*?*?*?*?*?*?*?*?*?,5.4,3.4,89,101579,0,-0,304,0.0,-0.0,0.0,0,0,0,0,270,0.0,10,5,9999,99999,9,999999999,0.0,999,999,99
3003,2,4,24,0,*?*?*?*?*?*?*?*?*?*?*?*?*?*?*?*?*?*?*?*?*?*?,5.6,5.5,100,101579,0,-0,304,0.0,-0.0,0.0,0,0,0,0,280,0.0,10,5,9999,99999,9,999999999,0.0,999,999,99
3003,2,5,1,0,*?*?*?*?*?*?*?*?*?*?*?*?*?*?*?*?*?*?*?*?*?*?,2.9,2.3,100,100394,0,-0,293,0.0,-0.0,0.0,0,0,0,0,272,0.0,10,5,9999,99999,9,999999999,0.0,999,999,99
3003,2,5,2,0,*?*?*?*?*?*?*?*?*?*?*?*?*?*?*?*?*?*?*?*?*?*?,1.9,1.5,100,100394,0,-0,289,0.0,-0.0,0.0,0,0,0,0,273,0.0,10,5,9999,99999,9,999999999,0.0,999,999,99
3003,2,5,3,0,*?*?*?*?*?*?*?*?*?*?*?*?*?*?*?*?*?*?*?*?*?*?,2.2,1.5,100,100394,0,-0,290,0.0,-0.0,0.0,0,0,0,0,275,0.0,10,5,9999,99999,9,999999999,0.0,999,999,99
3003,2,5,4,0,*?*?*?*?*?*?*?*?*?*?*?*?*?*?*?*?*?*?*?*?*?*?,1.2,1.0,100,100394,0,-0,286,0.0,-0.0,0.0,0,0,0,0,277,0.0,10,5,9999,99999,9,999999999,0.0,999,999,99
3003,2,5,5,0,*?*?*?*?*?*?*?*?*?*?*?*?*?*?*?*?*?*?*?*?*?*?,0.9,0.2,100,100394,0,-0,285,0.0,-0.0,0.0,0,0,0,0,278,0.0,10,5,9999,99999,9,999999999,0.0,999,999,99
3003,2,5,6,0,*?*?*?*?*?*?*?*?*?*?*?*?*?*?*?*?*?*?*?*?*?*?,0.6,-0.6,100,100394,0,-0,284,0.0,-0.0,0.0,0,0,0,0,280,0.0,10,5,9999,99999,9,999999999,0.0,999,999,99
3003,2,5,7,0,*?*?*?*?*?*?*?*?*?*?*?*?*?*?*?*?*?*?*?*?*?*?,1.3,0.2,100,100394,0,-0,272,0.0,-0.0,0.0,0,0,0,0,280,0.0,7,4,9999,99999,9,999999999,0.0,999,999,99
3003,2,5,8,0,*?*?*?*?*?*?*?*?*?*?*?*?*?*?*?*?*?*?*?*?*?*?,1.9,1.0,100,100394,125,1401,280,23.8,67.1,17.8,2625,2991,2304,295,280,0.0,8,4,9999,99999,9,999999999,0.0,999,999,99
3003,2,5,9,0,*?*?*?*?*?*?*?*?*?*?*?*?*?*?*?*?*?*?*?*?*?*?,1.9,1.9,100,100394,299,1406,275,120.4,202.1,77.4,12754,15633,9176,1476,280,0.0,7,4,9999,99999,9,999999999,0.0,999,999,99
3003,2,5,10,0,*?*?*?*?*?*?*?*?*?*?*?*?*?*?*?*?*?*?*?*?*?*?,3.5,3.2,100,100394,432,1407,282,191.0,222.0,122.8,20211,20178,14213,2467,280,0.0,7,4,9999,99999,9,999999999,0.0,999,999,99
3003,2,5,11,0,*?*?*?*?*?*?*?*?*?*?*?*?*?*?*?*?*?*?*?*?*?*?,4.4,3.4,100,100394,514,1405,295,150.0,54.5,130.1,16480,5147,14685,3674,280,0.0,9,5,9999,99999,9,999999999,0.0,999,999,99
3003,2,5,12,0,*?*?*?*?*?*?*?*?*?*?*?*?*?*?*?*?*?*?*?*?*?*?,6.0,4.5,100,100394,541,1405,297,211.0,138.1,157.8,23002,13472,17942,3666,280,0.0,8,4,9999,99999,9,999999999,0.0,999,999,99
3003,2,5,13,0,*?*?*?*?*?*?*?*?*?*?*?*?*?*?*?*?*?*?*?*?*?*?,6.2,4.3,98,100394,511,1406,303,148.9,54.5,129.1,16351,5135,14571,3640,280,0.0,9,5,9999,99999,9,999999999,0.0,999,999,99
3003,2,5,14,0,*?*?*?*?*?*?*?*?*?*?*?*?*?*?*?*?*?*?*?*?*?*?,6.3,5.3,100,100394,425,1406,295,187.4,221.3,120.5,19833,19998,13961,2415,280,0.0,7,4,9999,99999,9,999999999,0.0,999,999,99
3003,2,5,15,0,*?*?*?*?*?*?*?*?*?*?*?*?*?*?*?*?*?*?*?*?*?*?,6.2,5.3,100,100394,290,1407,299,97.7,119.5,73.1,10683,9463,8484,1574,280,0.0,8,4,9999,99999,9,999999999,0.0,999,999,99
3003,2,5,16,0,*?*?*?*?*?*?*?*?*?*?*?*?*?*?*?*?*?*?*?*?*?*?,6.1,5.0,100,100394,114,1406,302,14.0,23.0,12.2,1622,1159,1525,252,280,0.0,9,5,9999,99999,9,999999999,0.0,999,999,99
3003,2,5,17,0,*?*?*?*?*?*?*?*?*?*?*?*?*?*?*?*?*?*?*?*?*?*?,5.4,5.3,100,100394,0,-0,303,0.0,-0.0,0.0,0,0,0,0,280,0.0,10,5,9999,99999,9,999999999,0.0,999,999,99
3003,2,5,18,0,*?*?*?*?*?*?*?*?*?*?*?*?*?*?*?*?*?*?*?*?*?*?,4.1,4.1,100,100394,0,-0,298,0.0,-0.0,0.0,0,0,0,0,280,0.0,10,5,9999,99999,9,999999999,0.0,999,999,99
3003,2,5,19,0,*?*?*?*?*?*?*?*?*?*?*?*?*?*?*?*?*?*?*?*?*?*?,4.1,4.1,100,100394,0,-0,298,0.0,-0.0,0.0,0,0,0,0,285,0.0,10,5,9999,99999,9,999999999,0.0,999,999,99
3003,2,5,20,0,*?*?*?*?*?*?*?*?*?*?*?*?*?*?*?*?*?*?*?*?*?*?,3.2,3.2,100,100394,0,-0,294,0.0,-0.0,0.0,0,0,0,0,290,0.0,10,5,9999,99999,9,999999999,0.0,999,999,99
3003,2,5,21,0,*?*?*?*?*?*?*?*?*?*?*?*?*?*?*?*?*?*?*?*?*?*?,2.9,2.9,100,100394,0,-0,293,0.0,-0.0,0.0,0,0,0,0,295,0.0,10,5,9999,99999,9,999999999,0.0,999,999,99
3003,2,5,22,0,*?*?*?*?*?*?*?*?*?*?*?*?*?*?*?*?*?*?*?*?*?*?,2.3,2.3,100,100394,0,-0,291,0.0,-0.0,0.0,0,0,0,0,300,0.0,10,5,9999,99999,9,999999999,0.0,999,999,99
3003,2,5,23,0,*?*?*?*?*?*?*?*?*?*?*?*?*?*?*?*?*?*?*?*?*?*?,2.7,2.7,100,100394,0,-0,292,0.0,-0.0,0.0,0,0,0,0,305,0.0,10,5,9999,99999,9,999999999,0.0,999,999,99
3003,2,5,24,0,*?*?*?*?*?*?*?*?*?*?*?*?*?*?*?*?*?*?*?*?*?*?,4.4,2.9,100,100394,0,-0,300,0.0,-0.0,0.0,0,0,0,0,270,0.0,10,5,9999,99999,9,999999999,0.0,999,999,99
3003,2,6,1,0,*?*?*?*?*?*?*?*?*?*?*?*?*?*?*?*?*?*?*?*?*?*?,3.5,3.4,100,101211,0,-0,296,0.0,-0.0,0.0,0,0,0,0,315,0.0,10,5,9999,99999,9,999999999,0.0,999,999,99
3003,2,6,2,0,*?*?*?*?*?*?*?*?*?*?*?*?*?*?*?*?*?*?*?*?*?*?,3.9,3.9,100,101211,0,-0,297,0.0,-0.0,0.0,0,0,0,0,320,0.0,10,5,9999,99999,9,999999999,0.0,999,999,99
3003,2,6,3,0,*?*?*?*?*?*?*?*?*?*?*?*?*?*?*?*?*?*?*?*?*?*?,2.7,2.3,100,101211,0,-0,292,0.0,-0.0,0.0,0,0,0,0,325,0.0,10,5,9999,99999,9,999999999,0.0,999,999,99
3003,2,6,4,0,*?*?*?*?*?*?*?*?*?*?*?*?*?*?*?*?*?*?*?*?*?*?,1.5,0.2,100,101211,0,-0,288,0.0,-0.0,0.0,0,0,0,0,330,0.0,10,5,9999,99999,9,999999999,0.0,999,999,99
3003,2,6,5,0,*?*?*?*?*?*?*?*?*?*?*?*?*?*?*?*?*?*?*?*?*?*?,1.8,-0.0,100,101211,0,-0,289,0.0,-0.0,0.0,0,0,0,0,335,0.0,10,5,9999,99999,9,999999999,0.0,999,999,99
3003,2,6,6,0,*?*?*?*?*?*?*?*?*?*?*?*?*?*?*?*?*?*?*?*?*?*?,2.1,0.6,100,101211,0,-0,290,0.0,-0.0,0.0,0,0,0,0,340,0.0,10,5,9999,99999,9,999999999,0.0,999,999,99
3003,2,6,7,0,*?*?*?*?*?*?*?*?*?*?*?*?*?*?*?*?*?*?*?*?*?*?,2.6,1.9,100,101211,0,-0,273,0.0,-0.0,0.0,0,0,0,0,340,0.0,6,3,9999,99999,9,999999999,0.0,999,999,99
3003,2,6,8,0,*?*?*?*?*?*?*?*?*?*?*?*?*?*?*?*?*?*?*?*?*?*?,2.9,1.7,100,101211,131,1401,279,31.3,119.4,20.1,3406,5921,2922,345,340,0.0,7,4,9999,99999,9,999999999,0.0,999,999,99
3003,2,6,9,0,*?*?*?*?*?*?*?*?*?*?*?*?*?*?*?*?*?*?*?*?*?*?,3.4,3.0,100,101211,305,1404,282,123.8,203.5,79.6,13106,15904,9418,1522,340,0.0,7,4,9999,99999,9,999999999,0.0,999,999,99
3003,2,6,10,0,*?*?*?*?*?*?*?*?*?*?*?*?*?*?*?*?*?*?*?*?*?*?,5.8,5.8,100,101211,438,1405,289,215.7,310.0,119.1,22918,28346,13848,2374,340,0.0,6,3,9999,99999,9,999999999,0.0,999,999,99
3003,2,6,11,0,*?*?*?*?*?*?*?*?*?*?*?*?*?*?*?*?*?*?*?*?*?*?,6.8,6.9,100,101211,521,1405,298,238.6,229.7,153.4,25296,22209,17534,3193,340,0.0,7,4,9999,99999,9,999999999,0.0,999,999,99
3003,2,6,12,0,*?*?*?*?*?*?*?*?*?*?*?*?*?*?*?*?*?*?*?*?*?*?,7.8,7.3,100,101211,548,1405,302,253.0,231.6,162.7,26848,22706,18531,3425,340,0.0,7,4,9999,99999,9,999999999,0.0,999,999,99
3003,2,6,13,0,*?*?*?*?*?*?*?*?*?*?*?*?*?*?*?*?*?*?*?*?*?*?,7.9,7.9,100,101211,518,1406,307,200.4,137.1,149.9,21844,13235,17067,3453,342,0.0,8,4,9999,99999,9,999999999,0.0,999,999,99
3003,2,6,14,0,*?*?*?*?*?*?*?*?*?*?*?*?*?*?*?*?*?*?*?*?*?*?,8.1,7.4,100,101211,432,1406,303,191.1,222.1,122.9,20222,20183,14219,2469,343,0.0,7,4,9999,99999,9,999999999,0.0,999,999,99
3003,2,6,15,0,*?*?*?*?*?*?*?*?*?*?*?*?*?*?*?*?*?*?*?*?*?*?,8.0,7.0,100,101211,296,1404,303,119.0,201.5,76.5,12604,15517,9073,1457,345,0.0,7,4,9999,99999,9,999999999,0.0,999,999,99
3003,2,6,16,0,*?*?*?*?*?*?*?*?*?*?*?*?*?*?*?*?*?*?*?*?*?*?,7.9,6.1,100,101211,120,1400,306,21.5,63.3,16.1,2392,2743,2105,265,347,0.0,8,4,9999,99999,9,999999999,0.0,999,999,99
3003,2,6,17,0,*?*?*?*?*?*?*?*?*?*?*?*?*?*?*?*?*?*?*?*?*?*?,7.1,5.0,98,101211,0,-0,311,0.0,-0.0,0.0,0,0,0,0,348,0.0,10,5,9999,99999,9,999999999,0.0,999,999,99
3003,2,6,18,0,*?*?*?*?*?*?*?*?*?*?*?*?*?*?*?*?*?*?*?*?*?*?,6.2,6.1,100,101211,0,-0,307,0.0,-0.0,0.0,0,0,0,0,350,0.0,10,5,9999,99999,9,999999999,0.0,999,999,99
3003,2,6,19,0,*?*?*?*?*?*?*?*?*?*?*?*?*?*?*?*?*?*?*?*?*?*?,4.6,4.6,100,101211,0,-0,300,0.0,-0.0,0.0,0,0,0,0,343,0.0,10,5,9999,99999,9,999999999,0.0,999,999,99
3003,2,6,20,0,*?*?*?*?*?*?*?*?*?*?*?*?*?*?*?*?*?*?*?*?*?*?,5.1,5.1,100,101211,0,-0,302,0.0,-0.0,0.0,0,0,0,0,337,0.0,10,5,9999,99999,9,999999999,0.0,999,999,99
3003,2,6,21,0,*?*?*?*?*?*?*?*?*?*?*?*?*?*?*?*?*?*?*?*?*?*?,3.9,3.8,100,101211,0,-0,297,0.0,-0.0,0.0,0,0,0,0,330,0.0,10,5,9999,99999,9,999999999,0.0,999,999,99
3003,2,6,22,0,*?*?*?*?*?*?*?*?*?*?*?*?*?*?*?*?*?*?*?*?*?*?,3.9,3.9,100,101211,0,-0,297,0.0,-0.0,0.0,0,0,0,0,323,0.0,10,5,9999,99999,9,999999999,0.0,999,999,99
3003,2,6,23,0,*?*?*?*?*?*?*?*?*?*?*?*?*?*?*?*?*?*?*?*?*?*?,3.5,3.6,100,101211,0,-0,296,0.0,-0.0,0.0,0,0,0,0,317,0.0,10,5,9999,99999,9,999999999,0.0,999,999,99
3003,2,6,24,0,*?*?*?*?*?*?*?*?*?*?*?*?*?*?*?*?*?*?*?*?*?*?,3.1,3.0,100,101211,0,-0,294,0.0,-0.0,0.0,0,0,0,0,310,0.0,10,5,9999,99999,9,999999999,0.0,999,999,99
3003,2,7,1,0,*?*?*?*?*?*?*?*?*?*?*?*?*?*?*?*?*?*?*?*?*?*?,3.3,3.2,100,102049,0,-0,295,0.0,-0.0,0.0,0,0,0,0,313,0.0,10,5,9999,99999,9,999999999,0.0,999,999,99
3003,2,7,2,0,*?*?*?*?*?*?*?*?*?*?*?*?*?*?*?*?*?*?*?*?*?*?,3.5,3.4,100,102049,0,-0,296,0.0,-0.0,0.0,0,0,0,0,317,0.0,10,5,9999,99999,9,999999999,0.0,999,999,99
3003,2,7,3,0,*?*?*?*?*?*?*?*?*?*?*?*?*?*?*?*?*?*?*?*?*?*?,2.2,2.3,100,102049,0,-0,290,0.0,-0.0,0.0,0,0,0,0,320,0.0,10,5,9999,99999,9,999999999,0.0,999,999,99
3003,2,7,4,0,*?*?*?*?*?*?*?*?*?*?*?*?*?*?*?*?*?*?*?*?*?*?,2.9,2.9,100,102049,0,-0,293,0.0,-0.0,0.0,0,0,0,0,323,0.0,10,5,9999,99999,9,999999999,0.0,999,999,99
3003,2,7,5,0,*?*?*?*?*?*?*?*?*?*?*?*?*?*?*?*?*?*?*?*?*?*?,2.9,2.9,100,102049,0,-0,293,0.0,-0.0,0.0,0,0,0,0,327,0.0,10,5,9999,99999,9,999999999,0.0,999,999,99
3003,2,7,6,0,*?*?*?*?*?*?*?*?*?*?*?*?*?*?*?*?*?*?*?*?*?*?,2.1,1.9,100,102049,0,-0,290,0.0,-0.0,0.0,0,0,0,0,330,0.0,10,5,9999,99999,9,999999999,0.0,999,999,99
3003,2,7,7,0,*?*?*?*?*?*?*?*?*?*?*?*?*?*?*?*?*?*?*?*?*?*?,1.3,1.3,100,102049,0,-0,287,0.0,-0.0,0.0,0,0,0,0,325,0.0,10,5,9999,99999,9,999999999,0.0,999,999,99
3003,2,7,8,0,*?*?*?*?*?*?*?*?*?*?*?*?*?*?*?*?*?*?*?*?*?*?,2.0,1.0,97,102049,137,1400,285,22.1,30.0,19.1,2503,1662,2342,398,320,0.0,9,5,9999,99999,9,999999999,0.0,999,999,99
3003,2,7,9,0,*?*?*?*?*?*?*?*?*?*?*?*?*?*?*?*?*?*?*?*?*?*?,2.7,1.7,97,102049,312,1407,292,46.8,0.0,46.8,5461,0,5472,1850,315,0.0,10,5,9999,99999,9,999999999,0.0,999,999,99
3003,2,7,10,0,*?*?*?*?*?*?*?*?*?*?*?*?*?*?*?*?*?*?*?*?*?*?,5.4,5.0,100,102049,445,1406,299,126.5,53.1,109.7,13887,4867,12390,3009,310,0.0,9,5,9999,99999,9,999999999,0.0,999,999,99
3003,2,7,11,0,*?*?*?*?*?*?*?*?*?*?*?*?*?*?*?*?*?*?*?*?*?*?,6.8,4.6,89,102049,528,1406,305,154.7,54.8,134.1,16993,5195,15139,3811,305,0.0,9,5,9999,99999,9,999999999,0.0,999,999,99
3003,2,7,12,0,*?*?*?*?*?*?*?*?*?*?*?*?*?*?*?*?*?*?*?*?*?*?,7.8,4.3,82,102049,555,1405,314,94.4,0.0,94.4,11084,0,11119,4039,300,0.0,10,5,9999,99999,9,999999999,0.0,999,999,99
3003,2,7,13,0,*?*?*?*?*?*?*?*?*?*?*?*?*?*?*?*?*?*?*?*?*?*?,7.8,4.3,81,102049,524,1404,310,153.6,54.7,133.2,16873,5184,15032,3778,282,0.0,9,5,9999,99999,9,999999999,0.0,999,999,99
3003,2,7,14,0,*?*?*?*?*?*?*?*?*?*?*?*?*?*?*?*?*?*?*?*?*?*?,8.0,4.1,79,102049,438,1403,315,71.6,0.0,71.6,8371,0,8393,2945,263,0.0,10,5,9999,99999,9,999999999,0.0,999,999,99
3003,2,7,15,0,*?*?*?*?*?*?*?*?*?*?*?*?*?*?*?*?*?*?*?*?*?*?,7.8,4.3,81,102049,303,1405,314,45.1,0.0,45.1,5263,0,5274,1779,245,0.0,10,5,9999,99999,9,999999999,0.0,999,999,99
3003,2,7,16,0,*?*?*?*?*?*?*?*?*?*?*?*?*?*?*?*?*?*?*?*?*?*?,7.7,4.3,82,102049,127,1405,314,10.6,0.0,10.6,1291,-0,1291,420,227,0.0,10,5,9999,99999,9,999999999,0.0,999,999,99
3003,2,7,17,0,*?*?*?*?*?*?*?*?*?*?*?*?*?*?*?*?*?*?*?*?*?*?,7.2,3.6,81,102049,0,-0,312,0.0,-0.0,0.0,0,0,0,0,208,0.0,10,5,9999,99999,9,999999999,0.0,999,999,99
3003,2,7,18,0,*?*?*?*?*?*?*?*?*?*?*?*?*?*?*?*?*?*?*?*?*?*?,6.7,4.3,88,102049,0,-0,309,0.0,-0.0,0.0,0,0,0,0,190,0.0,10,5,9999,99999,9,999999999,0.0,999,999,99
3003,2,7,19,0,*?*?*?*?*?*?*?*?*?*?*?*?*?*?*?*?*?*?*?*?*?*?,4.6,3.6,97,102049,0,-0,300,0.0,-0.0,0.0,0,0,0,0,218,0.0,10,5,9999,99999,9,999999999,0.0,999,999,99
3003,2,7,20,0,*?*?*?*?*?*?*?*?*?*?*?*?*?*?*?*?*?*?*?*?*?*?,4.4,3.8,100,102049,0,-0,299,0.0,-0.0,0.0,0,0,0,0,247,0.0,10,5,9999,99999,9,999999999,0.0,999,999,99
3003,2,7,21,0,*?*?*?*?*?*?*?*?*?*?*?*?*?*?*?*?*?*?*?*?*?*?,3.5,3.4,100,102049,0,-0,296,0.0,-0.0,0.0,0,0,0,0,275,0.0,10,5,9999,99999,9,999999999,0.0,999,999,99
3003,2,7,22,0,*?*?*?*?*?*?*?*?*?*?*?*?*?*?*?*?*?*?*?*?*?*?,4.1,4.1,100,102049,0,-0,298,0.0,-0.0,0.0,0,0,0,0,303,0.0,10,5,9999,99999,9,999999999,0.0,999,999,99
3003,2,7,23,0,*?*?*?*?*?*?*?*?*?*?*?*?*?*?*?*?*?*?*?*?*?*?,3.2,3.2,100,102049,0,-0,294,0.0,-0.0,0.0,0,0,0,0,332,0.0,10,5,9999,99999,9,999999999,0.0,999,999,99
3003,2,7,24,0,*?*?*?*?*?*?*?*?*?*?*?*?*?*?*?*?*?*?*?*?*?*?,3.2,3.2,100,102049,0,-0,294,0.0,-0.0,0.0,0,0,0,0,310,0.0,10,5,9999,99999,9,999999999,0.0,999,999,99
3003,2,8,1,0,*?*?*?*?*?*?*?*?*?*?*?*?*?*?*?*?*?*?*?*?*?*?,1.0,1.0,100,102210,0,-0,285,0.0,-0.0,0.0,0,0,0,0,358,0.0,10,5,9999,99999,9,999999999,0.0,999,999,99
3003,2,8,2,0,*?*?*?*?*?*?*?*?*?*?*?*?*?*?*?*?*?*?*?*?*?*?,-0.2,-0.2,100,102210,0,-0,281,0.0,-0.0,0.0,0,0,0,0,357,0.0,10,5,9999,99999,9,999999999,0.0,999,999,99
3003,2,8,3,0,*?*?*?*?*?*?*?*?*?*?*?*?*?*?*?*?*?*?*?*?*?*?,-0.6,-0.6,100,102210,0,-0,279,0.0,-0.0,0.0,0,0,0,0,355,0.0,10,5,9999,99999,9,999999999,0.0,999,999,99
3003,2,8,4,0,*?*?*?*?*?*?*?*?*?*?*?*?*?*?*?*?*?*?*?*?*?*?,-0.1,-0.6,98,102210,0,-0,281,0.0,-0.0,0.0,0,0,0,0,353,0.0,10,5,9999,99999,9,999999999,0.0,999,999,99
3003,2,8,5,0,*?*?*?*?*?*?*?*?*?*?*?*?*?*?*?*?*?*?*?*?*?*?,-0.9,-0.8,100,102210,0,-0,278,0.0,-0.0,0.0,0,0,0,0,352,0.0,10,5,9999,99999,9,999999999,0.0,999,999,99
3003,2,8,6,0,*?*?*?*?*?*?*?*?*?*?*?*?*?*?*?*?*?*?*?*?*?*?,-1.7,-1.7,100,102210,0,-0,275,0.0,-0.0,0.0,0,0,0,0,350,0.0,10,5,9999,99999,9,999999999,0.0,999,999,99
3003,2,8,7,0,*?*?*?*?*?*?*?*?*?*?*?*?*?*?*?*?*?*?*?*?*?*?,-1.0,-1.1,100,102210,0,-0,277,0.0,-0.0,0.0,0,0,0,0,348,0.0,10,5,9999,99999,9,999999999,0.0,999,999,99
3003,2,8,8,0,*?*?*?*?*?*?*?*?*?*?*?*?*?*?*?*?*?*?*?*?*?*?,-0.4,-0.4,100,102210,144,1407,280,13.9,0.0,13.9,1671,-0,1671,545,347,0.0,10,5,9999,99999,9,999999999,0.0,999,999,99
3003,2,8,9,0,*?*?*?*?*?*?*?*?*?*?*?*?*?*?*?*?*?*?*?*?*?*?,-0.2,-0.6,98,102210,318,1404,276,83.5,49.0,72.4,9161,4113,8199,1897,345,0.0,9,5,9999,99999,9,999999999,0.0,999,999,99
3003,2,8,10,0,*?*?*?*?*?*?*?*?*?*?*?*?*?*?*?*?*?*?*?*?*?*?,1.3,0.2,95,102210,451,1403,287,74.1,0.0,74.1,8671,0,8695,3062,343,0.0,10,5,9999,99999,9,999999999,0.0,999,999,99
3003,2,8,11,0,*?*?*?*?*?*?*?*?*?*?*?*?*?*?*?*?*?*?*?*?*?*?,2.5,1.0,93,102210,534,1403,292,90.4,0.0,90.4,10609,0,10641,3842,342,0.0,10,5,9999,99999,9,999999999,0.0,999,999,99
3003,2,8,12,0,*?*?*?*?*?*?*?*?*?*?*?*?*?*?*?*?*?*?*?*?*?*?,4.6,1.3,81,102210,562,1405,301,95.8,0.0,95.8,11251,0,11286,4108,340,0.0,10,5,9999,99999,9,999999999,0.0,999,999,99
3003,2,8,13,0,*?*?*?*?*?*?*?*?*?*?*?*?*?*?*?*?*?*?*?*?*?*?,4.6,0.4,76,102210,531,1403,301,89.8,0.0,89.8,10536,0,10568,3812,335,0.0,10,5,9999,99999,9,999999999,0.0,999,999,99
3003,2,8,14,0,*?*?*?*?*?*?*?*?*?*?*?*?*?*?*?*?*?*?*?*?*?*?,4.5,1.0,80,102210,445,1403,300,73.0,0.0,73.0,8533,0,8556,3008,330,0.0,10,5,9999,99999,9,999999999,0.0,999,999,99
3003,2,8,15,0,*?*?*?*?*?*?*?*?*?*?*?*?*?*?*?*?*?*?*?*?*?*?,4.2,-0.0,76,102210,310,1406,299,46.4,0.0,46.4,5419,0,5430,1835,325,0.0,10,5,9999,99999,9,999999999,0.0,999,999,99
3003,2,8,16,0,*?*?*?*?*?*?*?*?*?*?*?*?*?*?*?*?*?*?*?*?*?*?,4.2,1.3,83,102210,134,1409,294,20.7,29.0,18.0,2358,1584,2208,374,320,0.0,9,5,9999,99999,9,999999999,0.0,999,999,99
3003,2,8,17,0,*?*?*?*?*?*?*?*?*?*?*?*?*?*?*?*?*?*?*?*?*?*?,3.2,0.6,86,102210,0,-0,295,0.0,-0.0,0.0,0,0,0,0,315,0.0,10,5,9999,99999,9,999999999,0.0,999,999,99
3003,2,8,18,0,*?*?*?*?*?*?*?*?*?*?*?*?*?*?*?*?*?*?*?*?*?*?,3.0,-0.6,79,102210,0,-0,294,0.0,-0.0,0.0,0,0,0,0,310,0.0,10,5,9999,99999,9,999999999,0.0,999,999,99
3003,2,8,19,0,*?*?*?*?*?*?*?*?*?*?*?*?*?*?*?*?*?*?*?*?*?*?,2.0,-1.1,81,102210,0,-0,290,0.0,-0.0,0.0,0,0,0,0,312,0.0,10,5,9999,99999,9,999999999,0.0,999,999,99
3003,2,8,20,0,*?*?*?*?*?*?*?*?*?*?*?*?*?*?*?*?*?*?*?*?*?*?,1.4,-1.7,80,102210,0,-0,288,0.0,-0.0,0.0,0,0,0,0,313,0.0,10,5,9999,99999,9,999999999,0.0,999,999,99
3003,2,8,21,0,*?*?*?*?*?*?*?*?*?*?*?*?*?*?*?*?*?*?*?*?*?*?,0.6,-1.7,85,102210,0,-0,284,0.0,-0.0,0.0,0,0,0,0,315,0.0,10,5,9999,99999,9,999999999,0.0,999,999,99
3003,2,8,22,0,*?*?*?*?*?*?*?*?*?*?*?*?*?*?*?*?*?*?*?*?*?*?,0.6,-1.7,86,102210,0,-0,284,0.0,-0.0,0.0,0,0,0,0,317,0.0,10,5,9999,99999,9,999999999,0.0,999,999,99
3003,2,8,23,0,*?*?*?*?*?*?*?*?*?*?*?*?*?*?*?*?*?*?*?*?*?*?,1.4,-1.3,83,102210,0,-0,287,0.0,-0.0,0.0,0,0,0,0,318,0.0,10,5,9999,99999,9,999999999,0.0,999,999,99
3003,2,8,24,0,*?*?*?*?*?*?*?*?*?*?*?*?*?*?*?*?*?*?*?*?*?*?,2.2,2.3,100,102210,0,-0,290,0.0,-0.0,0.0,0,0,0,0,360,0.0,10,5,9999,99999,9,999999999,0.0,999,999,99
3003,2,9,1,0,*?*?*?*?*?*?*?*?*?*?*?*?*?*?*?*?*?*?*?*?*?*?,2.8,-1.5,71,101873,0,-0,293,0.0,-0.0,0.0,0,0,0,0,318,0.0,10,5,9999,99999,9,999999999,0.0,999,999,99
3003,2,9,2,0,*?*?*?*?*?*?*?*?*?*?*?*?*?*?*?*?*?*?*?*?*?*?,3.1,-1.5,69,101873,0,-0,295,0.0,-0.0,0.0,0,0,0,0,317,0.0,10,5,9999,99999,9,999999999,0.0,999,999,99
3003,2,9,3,0,*?*?*?*?*?*?*?*?*?*?*?*?*?*?*?*?*?*?*?*?*?*?,3.3,-1.5,68,101873,0,-0,296,0.0,-0.0,0.0,0,0,0,0,315,0.0,10,5,9999,99999,9,999999999,0.0,999,999,99
3003,2,9,4,0,*?*?*?*?*?*?*?*?*?*?*?*?*?*?*?*?*?*?*?*?*?*?,2.8,-2.4,65,101873,0,-0,294,0.0,-0.0,0.0,0,0,0,0,313,0.0,10,5,9999,99999,9,999999999,0.0,999,999,99
3003,2,9,5,0,*?*?*?*?*?*?*?*?*?*?*?*?*?*?*?*?*?*?*?*?*?*?,2.5,-1.9,69,101873,0,-0,292,0.0,-0.0,0.0,0,0,0,0,312,0.0,10,5,9999,99999,9,999999999,0.0,999,999,99
3003,2,9,6,0,*?*?*?*?*?*?*?*?*?*?*?*?*?*?*?*?*?*?*?*?*?*?,2.5,-2.4,67,101873,0,-0,292,0.0,-0.0,0.0,0,0,0,0,310,0.0,10,5,9999,99999,9,999999999,0.0,999,999,99
3003,2,9,7,0,*?*?*?*?*?*?*?*?*?*?*?*?*?*?*?*?*?*?*?*?*?*?,2.3,-1.5,74,101873,0,-0,281,0.0,-0.0,0.0,0,0,0,0,308,0.0,8,4,9999,99999,9,999999999,0.0,999,999,99
3003,2,9,8,0,*?*?*?*?*?*?*?*?*?*?*?*?*?*?*?*?*?*?*?*?*?*?,2.7,-1.7,70,101873,150,1403,239,52.3,342.7,15.7,5531,22327,2652,353,307,0.0,0,0,9999,99999,9,999999999,0.0,999,999,99
3003,2,9,9,0,*?*?*?*?*?*?*?*?*?*?*?*?*?*?*?*?*?*?*?*?*?*?,3.0,-2.2,66,101873,325,1405,240,170.2,515.3,51.1,17694,41945,7759,955,305,0.0,0,0,9999,99999,9,999999999,0.0,999,999,99
3003,2,9,10,0,*?*?*?*?*?*?*?*?*?*?*?*?*?*?*?*?*?*?*?*?*?*?,3.4,-2.9,60,101873,458,1404,279,205.4,224.7,132.1,21741,20862,15220,2682,303,0.0,7,4,9999,99999,9,999999999,0.0,999,999,99
3003,2,9,11,0,*?*?*?*?*?*?*?*?*?*?*?*?*?*?*?*?*?*?*?*?*?*?,5.0,-1.3,62,101873,541,1403,276,295.3,402.0,140.2,30797,38141,17410,2745,302,0.0,5,3,9999,99999,9,999999999,0.0,999,999,99
3003,2,9,12,0,*?*?*?*?*?*?*?*?*?*?*?*?*?*?*?*?*?*?*?*?*?*?,5.4,-1.3,61,101873,569,1405,288,264.3,232.9,169.9,28066,23063,19307,3612,300,0.0,7,4,9999,99999,9,999999999,0.0,999,999,99
3003,2,9,13,0,*?*?*?*?*?*?*?*?*?*?*?*?*?*?*?*?*?*?*?*?*?*?,4.9,-2.2,58,101873,538,1403,291,209.9,138.0,157.0,22887,13449,17855,3645,298,0.0,8,4,9999,99999,9,999999999,0.0,999,999,99
3003,2,9,14,0,*?*?*?*?*?*?*?*?*?*?*?*?*?*?*?*?*?*?*?*?*?*?,5.2,-1.9,58,101873,452,1403,270,248.3,453.2,102.3,26167,40965,13185,1916,297,0.0,4,2,9999,99999,9,999999999,0.0,999,999,99
3003,2,9,15,0,*?*?*?*?*?*?*?*?*?*?*?*?*?*?*?*?*?*?*?*?*?*?,5.3,-2.4,55,101873,316,1402,264,162.7,459.9,59.1,16697,36731,8694,1070,295,0.0,3,2,9999,99999,9,999999999,0.0,999,999,99
3003,2,9,16,0,*?*?*?*?*?*?*?*?*?*?*?*?*?*?*?*?*?*?*?*?*?*?,5.1,-2.9,54,101873,140,1403,286,36.0,128.7,23.1,3889,6631,3314,400,293,0.0,7,4,9999,99999,9,999999999,0.0,999,999,99
3003,2,9,17,0,*?*?*?*?*?*?*?*?*?*?*?*?*?*?*?*?*?*?*?*?*?*?,5.3,-1.9,58,101873,0,-0,304,0.0,-0.0,0.0,0,0,0,0,292,0.0,10,5,9999,99999,9,999999999,0.0,999,999,99
3003,2,9,18,0,*?*?*?*?*?*?*?*?*?*?*?*?*?*?*?*?*?*?*?*?*?*?,4.7,-1.7,61,101873,0,-0,302,0.0,-0.0,0.0,0,0,0,0,290,0.0,10,5,9999,99999,9,999999999,0.0,999,999,99
3003,2,9,19,0,*?*?*?*?*?*?*?*?*?*?*?*?*?*?*?*?*?*?*?*?*?*?,5.3,-1.9,57,101873,0,-0,304,0.0,-0.0,0.0,0,0,0,0,277,0.0,10,5,9999,99999,9,999999999,0.0,999,999,99
3003,2,9,20,0,*?*?*?*?*?*?*?*?*?*?*?*?*?*?*?*?*?*?*?*?*?*?,2.7,-2.2,67,101873,0,-0,293,0.0,-0.0,0.0,0,0,0,0,263,0.0,10,5,9999,99999,9,999999999,0.0,999,999,99
3003,2,9,21,0,*?*?*?*?*?*?*?*?*?*?*?*?*?*?*?*?*?*?*?*?*?*?,3.6,-0.8,71,101873,0,-0,297,0.0,-0.0,0.0,0,0,0,0,250,0.0,10,5,9999,99999,9,999999999,0.0,999,999,99
3003,2,9,22,0,*?*?*?*?*?*?*?*?*?*?*?*?*?*?*?*?*?*?*?*?*?*?,3.7,-0.6,71,101873,0,-0,297,0.0,-0.0,0.0,0,0,0,0,237,0.0,10,5,9999,99999,9,999999999,0.0,999,999,99
3003,2,9,23,0,*?*?*?*?*?*?*?*?*?*?*?*?*?*?*?*?*?*?*?*?*?*?,3.6,-0.6,72,101873,0,-0,297,0.0,-0.0,0.0,0,0,0,0,223,0.0,10,5,9999,99999,9,999999999,0.0,999,999,99
3003,2,9,24,0,*?*?*?*?*?*?*?*?*?*?*?*?*?*?*?*?*?*?*?*?*?*?,2.3,-1.3,75,101873,0,-0,291,0.0,-0.0,0.0,0,0,0,0,320,0.0,10,5,9999,99999,9,999999999,0.0,999,999,99
3003,2,10,1,0,*?*?*?*?*?*?*?*?*?*?*?*?*?*?*?*?*?*?*?*?*?*?,3.2,-0.4,76,99589.2,0,-0,295,0.0,-0.0,0.0,0,0,0,0,198,0.0,10,5,9999,99999,9,999999999,0.0,999,999,99
3003,2,10,2,0,*?*?*?*?*?*?*?*?*?*?*?*?*?*?*?*?*?*?*?*?*?*?,3.0,-0.4,77,99589.2,0,-0,294,0.0,-0.0,0.0,0,0,0,0,187,0.0,10,5,9999,99999,9,999999999,0.0,999,999,99
3003,2,10,3,0,*?*?*?*?*?*?*?*?*?*?*?*?*?*?*?*?*?*?*?*?*?*?,1.6,-0.8,82,99589.2,0,-0,288,0.0,-0.0,0.0,0,0,0,0,175,0.0,10,5,9999,99999,9,999999999,0.0,999,999,99
3003,2,10,4,0,*?*?*?*?*?*?*?*?*?*?*?*?*?*?*?*?*?*?*?*?*?*?,1.9,-1.1,79,99589.2,0,-0,290,0.0,-0.0,0.0,0,0,0,0,163,0.0,10,5,9999,99999,9,999999999,0.0,999,999,99
3003,2,10,5,0,*?*?*?*?*?*?*?*?*?*?*?*?*?*?*?*?*?*?*?*?*?*?,1.5,-1.9,75,99589.2,0,-0,288,0.0,-0.0,0.0,0,0,0,0,152,0.0,10,5,9999,99999,9,999999999,0.0,999,999,99
3003,2,10,6,0,*?*?*?*?*?*?*?*?*?*?*?*?*?*?*?*?*?*?*?*?*?*?,1.1,-2.2,76,99589.2,0,-0,286,0.0,-0.0,0.0,0,0,0,0,140,0.0,10,5,9999,99999,9,999999999,0.0,999,999,99
3003,2,10,7,0,*?*?*?*?*?*?*?*?*?*?*?*?*?*?*?*?*?*?*?*?*?*?,1.7,-1.1,80,99589.2,0,-0,283,0.0,-0.0,0.0,0,0,0,0,143,0.0,9,5,9999,99999,9,999999999,0.0,999,999,99
3003,2,10,8,0,*?*?*?*?*?*?*?*?*?*?*?*?*?*?*?*?*?*?*?*?*?*?,2.3,-0.8,78,99589.2,157,1408,270,49.6,199.4,27.4,5332,10961,3872,477,147,0.0,6,3,9999,99999,9,999999999,0.0,999,999,99
3003,2,10,9,0,*?*?*?*?*?*?*?*?*?*?*?*?*?*?*?*?*?*?*?*?*?*?,2.4,-0.6,78,99589.2,331,1402,271,153.0,290.3,84.4,15838,23341,10823,1562,150,0.0,6,3,9999,99999,9,999999999,0.0,999,999,99
3003,2,10,10,0,*?*?*?*?*?*?*?*?*?*?*?*?*?*?*?*?*?*?*?*?*?*?,3.9,-0.8,69,99589.2,465,1404,287,176.9,134.6,132.4,19284,12631,15120,2996,153,0.0,8,4,9999,99999,9,999999999,0.0,999,999,99
3003,2,10,11,0,*?*?*?*?*?*?*?*?*?*?*?*?*?*?*?*?*?*?*?*?*?*?,4.6,-1.5,63,99589.2,548,1403,296,161.9,55.1,140.4,17788,5264,15841,4025,157,0.0,9,5,9999,99999,9,999999999,0.0,999,999,99
3003,2,10,12,0,*?*?*?*?*?*?*?*?*?*?*?*?*?*?*?*?*?*?*?*?*?*?,5.6,-1.5,59,99589.2,576,1404,305,98.6,0.0,98.6,11588,0,11625,4249,160,0.0,10,5,9999,99999,9,999999999,0.0,999,999,99
3003,2,10,13,0,*?*?*?*?*?*?*?*?*?*?*?*?*?*?*?*?*?*?*?*?*?*?,5.7,-1.9,56,99589.2,545,1403,306,92.6,0.0,92.6,10872,0,10906,3951,183,0.0,10,5,9999,99999,9,999999999,0.0,999,999,99
3003,2,10,14,0,*?*?*?*?*?*?*?*?*?*?*?*?*?*?*?*?*?*?*?*?*?*?,6.1,-1.9,55,99589.2,459,1403,296,174.4,134.3,130.4,19001,12557,14903,2947,207,0.0,8,4,9999,99999,9,999999999,0.0,999,999,99
3003,2,10,15,0,*?*?*?*?*?*?*?*?*?*?*?*?*?*?*?*?*?*?*?*?*?*?,6.0,-1.9,55,99589.2,323,1402,296,113.1,123.7,84.6,12343,10253,9776,1838,230,0.0,8,4,9999,99999,9,999999999,0.0,999,999,99
3003,2,10,16,0,*?*?*?*?*?*?*?*?*?*?*?*?*?*?*?*?*?*?*?*?*?*?,6.0,-1.7,56,99589.2,147,1406,290,39.5,135.0,25.4,4252,7144,3607,442,253,0.0,7,4,9999,99999,9,999999999,0.0,999,999,99
3003,2,10,17,0,*?*?*?*?*?*?*?*?*?*?*?*?*?*?*?*?*?*?*?*?*?*?,4.9,-2.2,59,99589.2,0,-0,303,0.0,-0.0,0.0,0,0,0,0,277,0.0,10,5,9999,99999,9,999999999,0.0,999,999,99
3003,2,10,18,0,*?*?*?*?*?*?*?*?*?*?*?*?*?*?*?*?*?*?*?*?*?*?,4.4,-2.2,60,99589.2,0,-0,300,0.0,-0.0,0.0,0,0,0,0,300,0.0,10,5,9999,99999,9,999999999,0.0,999,999,99
3003,2,10,19,0,*?*?*?*?*?*?*?*?*?*?*?*?*?*?*?*?*?*?*?*?*?*?,4.2,-2.2,61,99589.2,0,-0,299,0.0,-0.0,0.0,0,0,0,0,298,0.0,10,5,9999,99999,9,999999999,0.0,999,999,99
3003,2,10,20,0,*?*?*?*?*?*?*?*?*?*?*?*?*?*?*?*?*?*?*?*?*?*?,2.8,-2.7,65,99589.2,0,-0,294,0.0,-0.0,0.0,0,0,0,0,297,0.0,10,5,9999,99999,9,999999999,0.0,999,999,99
3003,2,10,21,0,*?*?*?*?*?*?*?*?*?*?*?*?*?*?*?*?*?*?*?*?*?*?,3.3,-1.9,66,99589.2,0,-0,296,0.0,-0.0,0.0,0,0,0,0,295,0.0,10,5,9999,99999,9,999999999,0.0,999,999,99
3003,2,10,22,0,*?*?*?*?*?*?*?*?*?*?*?*?*?*?*?*?*?*?*?*?*?*?,3.3,-1.7,68,99589.2,0,-0,296,0.0,-0.0,0.0,0,0,0,0,293,0.0,10,5,9999,99999,9,999999999,0.0,999,999,99
3003,2,10,23,0,*?*?*?*?*?*?*?*?*?*?*?*?*?*?*?*?*?*?*?*?*?*?,3.2,-1.7,69,99589.2,0,-0,295,0.0,-0.0,0.0,0,0,0,0,292,0.0,10,5,9999,99999,9,999999999,0.0,999,999,99
3003,2,10,24,0,*?*?*?*?*?*?*?*?*?*?*?*?*?*?*?*?*?*?*?*?*?*?,3.6,-0.4,73,99589.2,0,-0,297,0.0,-0.0,0.0,0,0,0,0,210,0.0,10,5,9999,99999,9,999999999,0.0,999,999,99
3003,2,11,1,0,*?*?*?*?*?*?*?*?*?*?*?*?*?*?*?*?*?*?*?*?*?*?,3.4,3.4,100,99945.8,0,-0,295,0.0,-0.0,0.0,0,0,0,0,302,0.0,10,5,9999,99999,9,999999999,0.0,999,999,99
3003,2,11,2,0,*?*?*?*?*?*?*?*?*?*?*?*?*?*?*?*?*?*?*?*?*?*?,3.5,3.4,100,99945.8,0,-0,296,0.0,-0.0,0.0,0,0,0,0,313,0.0,10,5,9999,99999,9,999999999,0.0,999,999,99
3003,2,11,3,0,*?*?*?*?*?*?*?*?*?*?*?*?*?*?*?*?*?*?*?*?*?*?,4.0,3.9,100,99945.8,0,-0,298,0.0,-0.0,0.0,0,0,0,0,325,0.0,10,5,9999,99999,9,999999999,0.0,999,999,99
3003,2,11,4,0,*?*?*?*?*?*?*?*?*?*?*?*?*?*?*?*?*?*?*?*?*?*?,3.7,3.8,100,99945.8,0,-0,296,0.0,-0.0,0.0,0,0,0,0,337,0.0,10,5,9999,99999,9,999999999,0.0,999,999,99
3003,2,11,5,0,*?*?*?*?*?*?*?*?*?*?*?*?*?*?*?*?*?*?*?*?*?*?,3.5,3.4,100,99945.8,0,-0,296,0.0,-0.0,0.0,0,0,0,0,348,0.0,10,5,9999,99999,9,999999999,0.0,999,999,99
3003,2,11,6,0,*?*?*?*?*?*?*?*?*?*?*?*?*?*?*?*?*?*?*?*?*?*?,3.3,3.2,100,99945.8,0,-0,295,0.0,-0.0,0.0,0,0,0,0,360,0.0,10,5,9999,99999,9,999999999,0.0,999,999,99
3003,2,11,7,0,*?*?*?*?*?*?*?*?*?*?*?*?*?*?*?*?*?*?*?*?*?*?,3.7,3.8,100,99945.8,0,-0,292,0.0,-0.0,0.0,0,0,0,0,307,0.0,9,5,9999,99999,9,999999999,0.0,999,999,99
3003,2,11,8,0,*?*?*?*?*?*?*?*?*?*?*?*?*?*?*?*?*?*?*?*?*?*?,3.4,2.7,100,99945.8,163,1402,291,30.8,35.3,26.7,3462,2137,3229,559,253,0.0,9,5,9999,99999,9,999999999,0.0,999,999,99
3003,2,11,9,0,*?*?*?*?*?*?*?*?*?*?*?*?*?*?*?*?*?*?*?*?*?*?,2.9,2.5,100,99945.8,338,1402,289,90.4,49.9,78.4,9921,4262,8874,2067,200,0.0,9,5,9999,99999,9,999999999,0.0,999,999,99
3003,2,11,10,0,*?*?*?*?*?*?*?*?*?*?*?*?*?*?*?*?*?*?*?*?*?*?,4.2,3.8,100,99945.8,472,1403,299,78.3,0.0,78.3,9159,0,9185,3256,147,0.0,10,5,9999,99999,9,999999999,0.0,999,999,99
3003,2,11,11,0,*?*?*?*?*?*?*?*?*?*?*?*?*?*?*?*?*?*?*?*?*?*?,5.3,5.0,100,99945.8,555,1402,299,164.4,55.2,142.5,18059,5287,16081,4099,93,0.0,9,5,9999,99999,9,999999999,0.0,999,999,99
3003,2,11,12,0,*?*?*?*?*?*?*?*?*?*?*?*?*?*?*?*?*?*?*?*?*?*?,5.9,5.1,100,99945.8,583,1403,306,100.0,0.0,100.0,11760,0,11797,4321,40,0.0,10,5,9999,99999,9,999999999,0.0,999,999,99
3003,2,11,13,0,*?*?*?*?*?*?*?*?*?*?*?*?*?*?*?*?*?*?*?*?*?*?,5.8,5.8,100,99945.8,552,1402,305,94.0,0.0,94.0,11042,0,11076,4021,42,0.0,10,5,9999,99999,9,999999999,0.0,999,999,99
3003,2,11,14,0,*?*?*?*?*?*?*?*?*?*?*?*?*?*?*?*?*?*?*?*?*?*?,5.8,5.1,100,99945.8,466,1402,301,134.0,53.6,116.2,14714,4965,13122,3215,43,0.0,9,5,9999,99999,9,999999999,0.0,999,999,99
3003,2,11,15,0,*?*?*?*?*?*?*?*?*?*?*?*?*?*?*?*?*?*?*?*?*?*?,5.8,4.5,100,99945.8,330,1403,305,50.5,0.0,50.5,5890,0,5903,2006,45,0.0,10,5,9999,99999,9,999999999,0.0,999,999,99
3003,2,11,16,0,*?*?*?*?*?*?*?*?*?*?*?*?*?*?*?*?*?*?*?*?*?*?,5.7,3.6,98,99945.8,153,1399,301,27.5,33.5,23.9,3101,1965,2895,498,47,0.0,9,5,9999,99999,9,999999999,0.0,999,999,99
3003,2,11,17,0,*?*?*?*?*?*?*?*?*?*?*?*?*?*?*?*?*?*?*?*?*?*?,5.8,4.5,100,99945.8,0,-0,305,0.0,-0.0,0.0,0,0,0,0,48,0.0,10,5,9999,99999,9,999999999,0.0,999,999,99
3003,2,11,18,0,*?*?*?*?*?*?*?*?*?*?*?*?*?*?*?*?*?*?*?*?*?*?,5.0,3.8,100,99945.8,0,-0,302,0.0,-0.0,0.0,0,0,0,0,50,0.0,10,5,9999,99999,9,999999999,0.0,999,999,99
3003,2,11,19,0,*?*?*?*?*?*?*?*?*?*?*?*?*?*?*?*?*?*?*?*?*?*?,4.9,4.5,100,99945.8,0,-0,301,0.0,-0.0,0.0,0,0,0,0,48,0.0,10,5,9999,99999,9,999999999,0.0,999,999,99
3003,2,11,20,0,*?*?*?*?*?*?*?*?*?*?*?*?*?*?*?*?*?*?*?*?*?*?,4.4,4.5,100,99945.8,0,-0,299,0.0,-0.0,0.0,0,0,0,0,47,0.0,10,5,9999,99999,9,999999999,0.0,999,999,99
3003,2,11,21,0,*?*?*?*?*?*?*?*?*?*?*?*?*?*?*?*?*?*?*?*?*?*?,4.2,4.3,100,99945.8,0,-0,298,0.0,-0.0,0.0,0,0,0,0,45,0.0,10,5,9999,99999,9,999999999,0.0,999,999,99
3003,2,11,22,0,*?*?*?*?*?*?*?*?*?*?*?*?*?*?*?*?*?*?*?*?*?*?,3.6,3.6,100,99945.8,0,-0,296,0.0,-0.0,0.0,0,0,0,0,43,0.0,10,5,9999,99999,9,999999999,0.0,999,999,99
3003,2,11,23,0,*?*?*?*?*?*?*?*?*?*?*?*?*?*?*?*?*?*?*?*?*?*?,4.4,4.3,100,99945.8,0,-0,299,0.0,-0.0,0.0,0,0,0,0,42,0.0,10,5,9999,99999,9,999999999,0.0,999,999,99
3003,2,11,24,0,*?*?*?*?*?*?*?*?*?*?*?*?*?*?*?*?*?*?*?*?*?*?,3.0,1.0,99,99945.8,0,-0,294,0.0,-0.0,0.0,0,0,0,0,290,0.0,10,5,9999,99999,9,999999999,0.0,999,999,99
3003,2,12,1,0,*?*?*?*?*?*?*?*?*?*?*?*?*?*?*?*?*?*?*?*?*?*?,6.0,4.1,88,101530,0,-0,306,0.0,-0.0,0.0,0,0,0,0,40,0.0,10,5,9999,99999,9,999999999,0.0,999,999,99
3003,2,12,2,0,*?*?*?*?*?*?*?*?*?*?*?*?*?*?*?*?*?*?*?*?*?*?,6.2,3.8,86,101530,0,-0,307,0.0,-0.0,0.0,0,0,0,0,40,0.0,10,5,9999,99999,9,999999999,0.0,999,999,99
3003,2,12,3,0,*?*?*?*?*?*?*?*?*?*?*?*?*?*?*?*?*?*?*?*?*?*?,6.6,4.6,88,101530,0,-0,309,0.0,-0.0,0.0,0,0,0,0,40,0.0,10,5,9999,99999,9,999999999,0.0,999,999,99
3003,2,12,4,0,*?*?*?*?*?*?*?*?*?*?*?*?*?*?*?*?*?*?*?*?*?*?,5.7,3.4,86,101530,0,-0,305,0.0,-0.0,0.0,0,0,0,0,40,0.0,10,5,9999,99999,9,999999999,0.0,999,999,99
3003,2,12,5,0,*?*?*?*?*?*?*?*?*?*?*?*?*?*?*?*?*?*?*?*?*?*?,5.8,3.2,84,101530,0,-0,306,0.0,-0.0,0.0,0,0,0,0,40,0.0,10,5,9999,99999,9,999999999,0.0,999,999,99
3003,2,12,6,0,*?*?*?*?*?*?*?*?*?*?*?*?*?*?*?*?*?*?*?*?*?*?,6.0,3.2,84,101530,0,-0,306,0.0,-0.0,0.0,0,0,0,0,40,0.0,10,5,9999,99999,9,999999999,0.0,999,999,99
3003,2,12,7,0,*?*?*?*?*?*?*?*?*?*?*?*?*?*?*?*?*?*?*?*?*?*?,5.0,2.1,82,101530,0,-0,302,0.0,-0.0,0.0,0,0,0,0,47,0.0,10,5,9999,99999,9,999999999,0.0,999,999,99
3003,2,12,8,0,*?*?*?*?*?*?*?*?*?*?*?*?*?*?*?*?*?*?*?*?*?*?,4.0,2.1,88,101530,170,1404,298,19.1,0.0,19.1,2263,-0,2265,742,53,0.0,10,5,9999,99999,9,999999999,0.0,999,999,99
3003,2,12,9,0,*?*?*?*?*?*?*?*?*?*?*?*?*?*?*?*?*?*?*?*?*?*?,6.6,4.3,86,101530,345,1402,296,145.3,210.9,93.4,15368,17493,10963,1817,60,0.0,7,4,9999,99999,9,999999999,0.0,999,999,99
3003,2,12,10,0,*?*?*?*?*?*?*?*?*?*?*?*?*?*?*?*?*?*?*?*?*?*?,9.1,5.6,80,101530,479,1403,294,266.1,458.2,109.6,28039,42142,14048,2071,67,0.0,4,2,9999,99999,9,999999999,0.0,999,999,99
3003,2,12,11,0,*?*?*?*?*?*?*?*?*?*?*?*?*?*?*?*?*?*?*?*?*?*?,11.6,7.7,78,101530,562,1401,299,330.2,553.3,108.3,34120,52184,15115,2092,73,0.0,2,1,9999,99999,9,999999999,0.0,999,999,99
3003,2,12,12,0,*?*?*?*?*?*?*?*?*?*?*?*?*?*?*?*?*?*?*?*?*?*?,13.1,7.9,72,101530,590,1403,310,345.6,523.4,125.5,36884,50829,16063,2453,80,0.0,3,2,9999,99999,9,999999999,0.0,999,999,99
3003,2,12,13,0,*?*?*?*?*?*?*?*?*?*?*?*?*?*?*?*?*?*?*?*?*?*?,13.0,8.1,73,101530,559,1401,310,325.3,519.4,118.1,34688,49843,15195,2277,82,0.0,3,2,9999,99999,9,999999999,0.0,999,999,99
3003,2,12,14,0,*?*?*?*?*?*?*?*?*?*?*?*?*?*?*?*?*?*?*?*?*?*?,13.2,8.3,73,101530,473,1402,315,262.3,457.2,108.1,27642,41903,13865,2038,83,0.0,4,2,9999,99999,9,999999999,0.0,999,999,99
3003,2,12,15,0,*?*?*?*?*?*?*?*?*?*?*?*?*?*?*?*?*?*?*?*?*?*?,13.1,8.5,75,101530,337,1403,334,90.1,49.9,78.1,9882,4255,8839,2059,85,0.0,9,5,9999,99999,9,999999999,0.0,999,999,99
3003,2,12,16,0,*?*?*?*?*?*?*?*?*?*?*?*?*?*?*?*?*?*?*?*?*?*?,13.1,8.1,73,101530,160,1402,334,29.8,34.8,25.9,3351,2085,3127,541,87,0.0,9,5,9999,99999,9,999999999,0.0,999,999,99
3003,2,12,17,0,*?*?*?*?*?*?*?*?*?*?*?*?*?*?*?*?*?*?*?*?*?*?,12.9,8.9,77,101530,0,-0,337,0.0,-0.0,0.0,0,0,0,0,88,0.0,10,5,9999,99999,9,999999999,0.0,999,999,99
3003,2,12,18,0,*?*?*?*?*?*?*?*?*?*?*?*?*?*?*?*?*?*?*?*?*?*?,9.7,7.6,88,101530,0,-0,322,0.0,-0.0,0.0,0,0,0,0,90,0.0,10,5,9999,99999,9,999999999,0.0,999,999,99
3003,2,12,19,0,*?*?*?*?*?*?*?*?*?*?*?*?*?*?*?*?*?*?*?*?*?*?,9.1,6.9,87,101530,0,-0,320,0.0,-0.0,0.0,0,0,0,0,93,0.0,10,5,9999,99999,9,999999999,0.0,999,999,99
3003,2,12,20,0,*?*?*?*?*?*?*?*?*?*?*?*?*?*?*?*?*?*?*?*?*?*?,8.7,6.4,86,101530,0,-0,318,0.0,-0.0,0.0,0,0,0,0,97,0.0,10,5,9999,99999,9,999999999,1.1,999,999,99
3003,2,12,21,0,*?*?*?*?*?*?*?*?*?*?*?*?*?*?*?*?*?*?*?*?*?*?,7.5,6.9,97,101530,0,-0,312,0.0,-0.0,0.0,0,0,0,0,100,0.0,10,5,9999,99999,9,999999999,1.1,999,999,99
3003,2,12,22,0,*?*?*?*?*?*?*?*?*?*?*?*?*?*?*?*?*?*?*?*?*?*?,6.9,5.9,95,101530,0,-0,310,0.0,-0.0,0.0,0,0,0,0,103,0.0,10,5,9999,99999,9,999999999,0.7,999,999,99
3003,2,12,23,0,*?*?*?*?*?*?*?*?*?*?*?*?*?*?*?*?*?*?*?*?*?*?,7.0,5.9,94,101530,0,-0,310,0.0,-0.0,0.0,0,0,0,0,107,0.0,10,5,9999,99999,9,999999999,0.0,999,999,99
3003,2,12,24,0,*?*?*?*?*?*?*?*?*?*?*?*?*?*?*?*?*?*?*?*?*?*?,5.1,4.1,95,101530,0,-0,302,0.0,-0.0,0.0,0,0,0,0,40,0.0,10,5,9999,99999,9,999999999,0.0,999,999,99
3003,2,13,1,0,*?*?*?*?*?*?*?*?*?*?*?*?*?*?*?*?*?*?*?*?*?*?,7.7,6.6,93,101784,0,-0,313,0.0,-0.0,0.0,0,0,0,0,113,0.0,10,5,9999,99999,9,999999999,1.6,999,999,99
3003,2,13,2,0,*?*?*?*?*?*?*?*?*?*?*?*?*?*?*?*?*?*?*?*?*?*?,8.0,6.7,92,101784,0,-0,315,0.0,-0.0,0.0,0,0,0,0,117,0.0,10,5,9999,99999,9,999999999,2.8,999,999,99
3003,2,13,3,0,*?*?*?*?*?*?*?*?*?*?*?*?*?*?*?*?*?*?*?*?*?*?,8.4,7.4,94,101784,0,-0,316,0.0,-0.0,0.0,0,0,0,0,120,0.0,10,5,9999,99999,9,999999999,5.4,999,999,99
3003,2,13,4,0,*?*?*?*?*?*?*?*?*?*?*?*?*?*?*?*?*?*?*?*?*?*?,8.2,7.4,95,101784,0,-0,315,0.0,-0.0,0.0,0,0,0,0,123,0.0,10,5,9999,99999,9,999999999,4.1,999,999,99
3003,2,13,5,0,*?*?*?*?*?*?*?*?*?*?*?*?*?*?*?*?*?*?*?*?*?*?,7.8,7.9,100,101784,0,-0,314,0.0,-0.0,0.0,0,0,0,0,127,0.0,10,5,9999,99999,9,999999999,0.8,999,999,99
3003,2,13,6,0,*?*?*?*?*?*?*?*?*?*?*?*?*?*?*?*?*?*?*?*?*?*?,7.4,7.4,100,101784,0,-0,312,0.0,-0.0,0.0,0,0,0,0,130,0.0,10,5,9999,99999,9,999999999,0.3,999,999,99
3003,2,13,7,0,*?*?*?*?*?*?*?*?*?*?*?*?*?*?*?*?*?*?*?*?*?*?,6.9,6.9,100,101784,0,-0,310,0.0,-0.0,0.0,0,0,0,0,135,0.0,10,5,9999,99999,9,999999999,0.2,999,999,99
3003,2,13,8,0,*?*?*?*?*?*?*?*?*?*?*?*?*?*?*?*?*?*?*?*?*?*?,8.0,8.0,100,101784,177,1405,314,20.4,0.0,20.4,2417,-0,2419,793,140,0.0,10,5,9999,99999,9,999999999,0.4,999,999,99
3003,2,13,9,0,*?*?*?*?*?*?*?*?*?*?*?*?*?*?*?*?*?*?*?*?*?*?,9.0,8.9,100,101784,352,1402,315,95.2,50.4,82.6,10450,4353,9344,2187,145,0.0,9,5,9999,99999,9,999999999,0.3,999,999,99
3003,2,13,10,0,*?*?*?*?*?*?*?*?*?*?*?*?*?*?*?*?*?*?*?*?*?*?,9.2,9.2,100,101784,486,1402,316,140.9,54.0,122.1,15473,5043,13794,3409,150,0.0,9,5,9999,99999,9,999999999,0.2,999,999,99
3003,2,13,11,0,*?*?*?*?*?*?*?*?*?*?*?*?*?*?*?*?*?*?*?*?*?*?,11.7,10.4,93,101784,570,1403,331,97.5,0.0,97.5,11459,0,11495,4195,155,0.0,10,5,9999,99999,9,999999999,0.0,999,999,99
3003,2,13,12,0,*?*?*?*?*?*?*?*?*?*?*?*?*?*?*?*?*?*?*?*?*?*?,11.9,10.1,89,101784,597,1402,328,178.7,55.8,155.0,19656,5391,17497,4546,160,0.0,9,5,9999,99999,9,999999999,0.8,999,999,99
3003,2,13,13,0,*?*?*?*?*?*?*?*?*?*?*?*?*?*?*?*?*?*?*?*?*?*?,12.3,10.4,89,101784,567,1403,334,96.9,0.0,96.9,11387,0,11423,4165,162,0.0,10,5,9999,99999,9,999999999,0.2,999,999,99
3003,2,13,14,0,*?*?*?*?*?*?*?*?*?*?*?*?*?*?*?*?*?*?*?*?*?*?,12.4,10.2,87,101784,480,1401,331,138.9,53.9,120.4,15255,5022,13601,3352,163,0.0,9,5,9999,99999,9,999999999,0.1,999,999,99
3003,2,13,15,0,*?*?*?*?*?*?*?*?*?*?*?*?*?*?*?*?*?*?*?*?*?*?,12.1,10.3,89,101784,344,1403,329,92.5,50.1,80.2,10148,4297,9076,2118,165,0.0,9,5,9999,99999,9,999999999,0.4,999,999,99
3003,2,13,16,0,*?*?*?*?*?*?*?*?*?*?*?*?*?*?*?*?*?*?*?*?*?*?,12.1,9.1,82,101784,167,1404,333,18.5,0.0,18.5,2196,-0,2197,720,167,0.0,10,5,9999,99999,9,999999999,0.2,999,999,99
3003,2,13,17,0,*?*?*?*?*?*?*?*?*?*?*?*?*?*?*?*?*?*?*?*?*?*?,11.8,8.9,83,101784,0,-0,332,0.0,-0.0,0.0,0,0,0,0,168,0.0,10,5,9999,99999,9,999999999,0.2,999,999,99
3003,2,13,18,0,*?*?*?*?*?*?*?*?*?*?*?*?*?*?*?*?*?*?*?*?*?*?,10.4,8.3,87,101784,0,-0,325,0.0,-0.0,0.0,0,0,0,0,170,0.0,10,5,9999,99999,9,999999999,0.3,999,999,99
3003,2,13,19,0,*?*?*?*?*?*?*?*?*?*?*?*?*?*?*?*?*?*?*?*?*?*?,10.2,7.6,84,101784,0,-0,324,0.0,-0.0,0.0,0,0,0,0,173,0.0,10,5,9999,99999,9,999999999,0.3,999,999,99
3003,2,13,20,0,*?*?*?*?*?*?*?*?*?*?*?*?*?*?*?*?*?*?*?*?*?*?,9.8,7.6,86,101784,0,-0,323,0.0,-0.0,0.0,0,0,0,0,177,0.0,10,5,9999,99999,9,999999999,0.0,999,999,99
3003,2,13,21,0,*?*?*?*?*?*?*?*?*?*?*?*?*?*?*?*?*?*?*?*?*?*?,9.5,7.0,85,101784,0,-0,321,0.0,-0.0,0.0,0,0,0,0,180,0.0,10,5,9999,99999,9,999999999,0.0,999,999,99
3003,2,13,22,0,*?*?*?*?*?*?*?*?*?*?*?*?*?*?*?*?*?*?*?*?*?*?,8.7,7.7,94,101784,0,-0,318,0.0,-0.0,0.0,0,0,0,0,183,0.0,10,5,9999,99999,9,999999999,0.0,999,999,99
3003,2,13,23,0,*?*?*?*?*?*?*?*?*?*?*?*?*?*?*?*?*?*?*?*?*?*?,8.6,6.7,88,101784,0,-0,317,0.0,-0.0,0.0,0,0,0,0,187,0.0,10,5,9999,99999,9,999999999,0.0,999,999,99
3003,2,13,24,0,*?*?*?*?*?*?*?*?*?*?*?*?*?*?*?*?*?*?*?*?*?*?,7.1,6.2,95,101784,0,-0,311,0.0,-0.0,0.0,0,0,0,0,110,0.0,10,5,9999,99999,9,999999999,0.1,999,999,99
3003,2,14,1,0,*?*?*?*?*?*?*?*?*?*?*?*?*?*?*?*?*?*?*?*?*?*?,7.9,5.3,83,101278,0,-0,315,0.0,-0.0,0.0,0,0,0,0,208,0.0,10,5,9999,99999,9,999999999,0.0,999,999,99
3003,2,14,2,0,*?*?*?*?*?*?*?*?*?*?*?*?*?*?*?*?*?*?*?*?*?*?,7.1,4.6,84,101278,0,-0,311,0.0,-0.0,0.0,0,0,0,0,227,0.0,10,5,9999,99999,9,999999999,0.0,999,999,99
3003,2,14,3,0,*?*?*?*?*?*?*?*?*?*?*?*?*?*?*?*?*?*?*?*?*?*?,7.6,4.6,81,101278,0,-0,313,0.0,-0.0,0.0,0,0,0,0,245,0.0,10,5,9999,99999,9,999999999,0.0,999,999,99
3003,2,14,4,0,*?*?*?*?*?*?*?*?*?*?*?*?*?*?*?*?*?*?*?*?*?*?,7.0,4.5,83,101278,0,-0,311,0.0,-0.0,0.0,0,0,0,0,263,0.0,10,5,9999,99999,9,999999999,0.0,999,999,99
3003,2,14,5,0,*?*?*?*?*?*?*?*?*?*?*?*?*?*?*?*?*?*?*?*?*?*?,6.8,3.8,80,101278,0,-0,310,0.0,-0.0,0.0,0,0,0,0,282,0.0,10,5,9999,99999,9,999999999,0.0,999,999,99
3003,2,14,6,0,*?*?*?*?*?*?*?*?*?*?*?*?*?*?*?*?*?*?*?*?*?*?,7.2,3.8,78,101278,0,-0,312,0.0,-0.0,0.0,0,0,0,0,300,0.0,10,5,9999,99999,9,999999999,0.0,999,999,99
3003,2,14,7,0,*?*?*?*?*?*?*?*?*?*?*?*?*?*?*?*?*?*?*?*?*?*?,6.5,2.7,76,101278,0,-0,309,0.0,-0.0,0.0,0,0,0,0,250,0.0,10,5,9999,99999,9,999999999,0.0,999,999,99
3003,2,14,8,0,*?*?*?*?*?*?*?*?*?*?*?*?*?*?*?*?*?*?*?*?*?*?,5.8,3.2,82,101278,183,1398,306,21.8,0.0,21.8,2573,-0,2576,845,200,0.0,10,5,9999,99999,9,999999999,0.0,999,999,99
3003,2,14,9,0,*?*?*?*?*?*?*?*?*?*?*?*?*?*?*?*?*?*?*?*?*?*?,7.7,3.2,73,101278,359,1401,314,56.2,0.0,56.2,6561,0,6576,2253,150,0.0,10,5,9999,99999,9,999999999,0.0,999,999,99
3003,2,14,10,0,*?*?*?*?*?*?*?*?*?*?*?*?*?*?*?*?*?*?*?*?*?*?,9.5,4.5,70,101278,493,1401,322,82.5,0.0,82.5,9665,0,9693,3458,100,0.0,10,5,9999,99999,9,999999999,0.6,999,999,99
3003,2,14,11,0,*?*?*?*?*?*?*?*?*?*?*?*?*?*?*?*?*?*?*?*?*?*?,10.7,5.3,69,101278,577,1402,327,99.0,0.0,99.0,11634,0,11671,4268,50,0.0,10,5,9999,99999,9,999999999,0.0,999,999,99
3003,2,14,12,0,*?*?*?*?*?*?*?*?*?*?*?*?*?*?*?*?*?*?*?*?*?*?,11.7,5.8,67,101278,604,1401,332,104.4,0.0,104.4,12285,0,12325,4543,0,0.0,10,5,9999,99999,9,999999999,0.0,999,999,99
3003,2,14,13,0,*?*?*?*?*?*?*?*?*?*?*?*?*?*?*?*?*?*?*?*?*?*?,11.7,6.1,68,101278,574,1402,332,98.4,0.0,98.4,11562,0,11599,4238,50,0.0,10,5,9999,99999,9,999999999,0.0,999,999,99
3003,2,14,14,0,*?*?*?*?*?*?*?*?*?*?*?*?*?*?*?*?*?*?*?*?*?*?,12.0,6.6,69,101278,487,1400,333,81.4,0.0,81.4,9530,0,9557,3403,100,0.0,10,5,9999,99999,9,999999999,0.0,999,999,99
3003,2,14,15,0,*?*?*?*?*?*?*?*?*?*?*?*?*?*?*?*?*?*?*?*?*?*?,11.6,5.9,67,101278,351,1402,331,54.6,0.0,54.6,6372,0,6386,2183,150,0.0,10,5,9999,99999,9,999999999,0.0,999,999,99
3003,2,14,16,0,*?*?*?*?*?*?*?*?*?*?*?*?*?*?*?*?*?*?*?*?*?*?,11.9,5.5,64,101278,173,1397,333,19.8,0.0,19.8,2348,-0,2350,770,200,0.0,10,5,9999,99999,9,999999999,0.0,999,999,99
3003,2,14,17,0,*?*?*?*?*?*?*?*?*?*?*?*?*?*?*?*?*?*?*?*?*?*?,11.1,5.6,69,101278,0,-0,329,0.0,-0.0,0.0,0,0,0,0,250,0.0,10,5,9999,99999,9,999999999,0.0,999,999,99
3003,2,14,18,0,*?*?*?*?*?*?*?*?*?*?*?*?*?*?*?*?*?*?*?*?*?*?,9.8,5.1,72,101278,0,-0,323,0.0,-0.0,0.0,0,0,0,0,300,0.0,10,5,9999,99999,9,999999999,0.0,999,999,99
3003,2,14,19,0,*?*?*?*?*?*?*?*?*?*?*?*?*?*?*?*?*?*?*?*?*?*?,8.8,4.8,75,101278,0,-0,319,0.0,-0.0,0.0,0,0,0,0,300,0.0,10,5,9999,99999,9,999999999,0.0,999,999,99
3003,2,14,20,0,*?*?*?*?*?*?*?*?*?*?*?*?*?*?*?*?*?*?*?*?*?*?,8.6,4.5,74,101278,0,-0,318,0.0,-0.0,0.0,0,0,0,0,300,0.0,10,5,9999,99999,9,999999999,1.1,999,999,99
3003,2,14,21,0,*?*?*?*?*?*?*?*?*?*?*?*?*?*?*?*?*?*?*?*?*?*?,8.1,4.3,76,101278,0,-0,316,0.0,-0.0,0.0,0,0,0,0,300,0.0,10,5,9999,99999,9,999999999,0.0,999,999,99
3003,2,14,22,0,*?*?*?*?*?*?*?*?*?*?*?*?*?*?*?*?*?*?*?*?*?*?,7.6,4.3,79,101278,0,-0,313,0.0,-0.0,0.0,0,0,0,0,300,0.0,10,5,9999,99999,9,999999999,0.0,999,999,99
3003,2,14,23,0,*?*?*?*?*?*?*?*?*?*?*?*?*?*?*?*?*?*?*?*?*?*?,7.8,4.8,80,101278,0,-0,314,0.0,-0.0,0.0,0,0,0,0,300,0.0,10,5,9999,99999,9,999999999,0.0,999,999,99
3003,2,14,24,0,*?*?*?*?*?*?*?*?*?*?*?*?*?*?*?*?*?*?*?*?*?*?,8.6,5.9,83,101278,0,-0,318,0.0,-0.0,0.0,0,0,0,0,190,0.0,10,5,9999,99999,9,999999999,0.0,999,999,99
3003,2,15,1,0,*?*?*?*?*?*?*?*?*?*?*?*?*?*?*?*?*?*?*?*?*?*?,8.4,8.1,100,102132,0,-0,316,0.0,-0.0,0.0,0,0,0,0,303,0.0,10,5,9999,99999,9,999999999,0.0,999,999,99
3003,2,15,2,0,*?*?*?*?*?*?*?*?*?*?*?*?*?*?*?*?*?*?*?*?*?*?,8.9,8.8,100,102132,0,-0,318,0.0,-0.0,0.0,0,0,0,0,307,0.0,10,5,9999,99999,9,999999999,0.0,999,999,99
3003,2,15,3,0,*?*?*?*?*?*?*?*?*?*?*?*?*?*?*?*?*?*?*?*?*?*?,7.6,7.6,100,102132,0,-0,313,0.0,-0.0,0.0,0,0,0,0,310,0.0,10,5,9999,99999,9,999999999,0.0,999,999,99
3003,2,15,4,0,*?*?*?*?*?*?*?*?*?*?*?*?*?*?*?*?*?*?*?*?*?*?,6.3,6.4,100,102132,0,-0,307,0.0,-0.0,0.0,0,0,0,0,313,0.0,10,5,9999,99999,9,999999999,0.0,999,999,99
3003,2,15,5,0,*?*?*?*?*?*?*?*?*?*?*?*?*?*?*?*?*?*?*?*?*?*?,6.7,6.7,100,102132,0,-0,309,0.0,-0.0,0.0,0,0,0,0,317,0.0,10,5,9999,99999,9,999999999,0.0,999,999,99
3003,2,15,6,0,*?*?*?*?*?*?*?*?*?*?*?*?*?*?*?*?*?*?*?*?*?*?,7.1,7.1,100,102132,0,-0,311,0.0,-0.0,0.0,0,0,0,0,320,0.0,10,5,9999,99999,9,999999999,0.0,999,999,99
3003,2,15,7,0,*?*?*?*?*?*?*?*?*?*?*?*?*?*?*?*?*?*?*?*?*?*?,6.8,6.7,100,102132,0,-0,309,0.0,-0.0,0.0,0,0,0,0,312,0.0,10,5,9999,99999,9,999999999,0.0,999,999,99
3003,2,15,8,0,*?*?*?*?*?*?*?*?*?*?*?*?*?*?*?*?*?*?*?*?*?*?,6.8,6.9,100,102132,190,1397,305,40.3,39.4,34.9,4486,2580,4171,734,303,0.0,9,5,9999,99999,9,999999999,0.0,999,999,99
3003,2,15,9,0,*?*?*?*?*?*?*?*?*?*?*?*?*?*?*?*?*?*?*?*?*?*?,7.2,7.1,100,102132,366,1400,307,100.1,51.0,86.8,10990,4452,9821,2311,295,0.0,9,5,9999,99999,9,999999999,0.0,999,999,99
3003,2,15,10,0,*?*?*?*?*?*?*?*?*?*?*?*?*?*?*?*?*?*?*?*?*?*?,8.4,7.3,100,102132,500,1400,316,84.0,0.0,84.0,9841,0,9869,3528,287,0.0,10,5,9999,99999,9,999999999,0.0,999,999,99
3003,2,15,11,0,*?*?*?*?*?*?*?*?*?*?*?*?*?*?*?*?*?*?*?*?*?*?,10.4,7.7,100,102132,584,1400,325,100.4,0.0,100.4,11811,0,11849,4342,278,0.0,10,5,9999,99999,9,999999999,0.0,999,999,99
3003,2,15,12,0,*?*?*?*?*?*?*?*?*?*?*?*?*?*?*?*?*?*?*?*?*?*?,11.0,7.1,100,102132,612,1402,328,105.8,0.0,105.8,12464,0,12505,4619,270,0.0,10,5,9999,99999,9,999999999,0.0,999,999,99
3003,2,15,13,0,*?*?*?*?*?*?*?*?*?*?*?*?*?*?*?*?*?*?*?*?*?*?,11.2,6.9,98,102132,581,1401,329,99.8,0.0,99.8,11737,0,11775,4311,278,0.0,10,5,9999,99999,9,999999999,0.0,999,999,99
3003,2,15,14,0,*?*?*?*?*?*?*?*?*?*?*?*?*?*?*?*?*?*?*?*?*?*?,11.4,8.1,100,102132,494,1400,330,82.8,0.0,82.8,9700,0,9728,3471,287,0.0,10,5,9999,99999,9,999999999,0.0,999,999,99
3003,2,15,15,0,*?*?*?*?*?*?*?*?*?*?*?*?*?*?*?*?*?*?*?*?*?*?,11.4,8.3,100,102132,358,1402,330,56.0,0.0,56.0,6532,0,6548,2243,295,0.0,10,5,9999,99999,9,999999999,0.5,999,999,99
3003,2,15,16,0,*?*?*?*?*?*?*?*?*?*?*?*?*?*?*?*?*?*?*?*?*?*?,11.1,8.8,100,102132,180,1399,328,21.2,0.0,21.2,2501,-0,2504,821,303,0.0,10,5,9999,99999,9,999999999,0.2,999,999,99
3003,2,15,17,0,*?*?*?*?*?*?*?*?*?*?*?*?*?*?*?*?*?*?*?*?*?*?,11.3,10.5,100,102132,0,-0,329,0.0,-0.0,0.0,0,0,0,0,312,0.0,10,5,9999,99999,9,999999999,1.3,999,999,99
3003,2,15,18,0,*?*?*?*?*?*?*?*?*?*?*?*?*?*?*?*?*?*?*?*?*?*?,9.4,9.4,100,102132,0,-0,320,0.0,-0.0,0.0,0,0,0,0,320,0.0,10,5,9999,99999,9,999999999,0.8,999,999,99
3003,2,15,19,0,*?*?*?*?*?*?*?*?*?*?*?*?*?*?*?*?*?*?*?*?*?*?,9.0,9.1,100,102132,0,-0,319,0.0,-0.0,0.0,0,0,0,0,292,0.0,10,5,9999,99999,9,999999999,0.3,999,999,99
3003,2,15,20,0,*?*?*?*?*?*?*?*?*?*?*?*?*?*?*?*?*?*?*?*?*?*?,8.7,8.7,100,102132,0,-0,317,0.0,-0.0,0.0,0,0,0,0,263,0.0,10,5,9999,99999,9,999999999,0.5,999,999,99
3003,2,15,21,0,*?*?*?*?*?*?*?*?*?*?*?*?*?*?*?*?*?*?*?*?*?*?,8.3,8.4,100,102132,0,-0,316,0.0,-0.0,0.0,0,0,0,0,235,0.0,10,5,9999,99999,9,999999999,2.7,999,999,99
3003,2,15,22,0,*?*?*?*?*?*?*?*?*?*?*?*?*?*?*?*?*?*?*?*?*?*?,7.9,7.9,100,102132,0,-0,314,0.0,-0.0,0.0,0,0,0,0,207,0.0,10,5,9999,99999,9,999999999,3.3,999,999,99
3003,2,15,23,0,*?*?*?*?*?*?*?*?*?*?*?*?*?*?*?*?*?*?*?*?*?*?,8.4,8.4,100,102132,0,-0,316,0.0,-0.0,0.0,0,0,0,0,178,0.0,10,5,9999,99999,9,999999999,1.7,999,999,99
3003,2,15,24,0,*?*?*?*?*?*?*?*?*?*?*?*?*?*?*?*?*?*?*?*?*?*?,8.1,6.6,100,102132,0,-0,315,0.0,-0.0,0.0,0,0,0,0,300,0.0,10,5,9999,99999,9,999999999,0.0,999,999,99
3003,2,16,1,0,*?*?*?*?*?*?*?*?*?*?*?*?*?*?*?*?*?*?*?*?*?*?,9.1,6.1,81,102254,0,-0,320,0.0,-0.0,0.0,0,0,0,0,152,0.0,10,5,9999,99999,9,999999999,1.0,999,999,99
3003,2,16,2,0,*?*?*?*?*?*?*?*?*?*?*?*?*?*?*?*?*?*?*?*?*?*?,8.9,4.8,75,102254,0,-0,319,0.0,-0.0,0.0,0,0,0,0,153,0.0,10,5,9999,99999,9,999999999,0.0,999,999,99
3003,2,16,3,0,*?*?*?*?*?*?*?*?*?*?*?*?*?*?*?*?*?*?*?*?*?*?,8.7,5.1,78,102254,0,-0,318,0.0,-0.0,0.0,0,0,0,0,155,0.0,10,5,9999,99999,9,999999999,0.0,999,999,99
3003,2,16,4,0,*?*?*?*?*?*?*?*?*?*?*?*?*?*?*?*?*?*?*?*?*?*?,8.8,5.5,79,102254,0,-0,319,0.0,-0.0,0.0,0,0,0,0,157,0.0,10,5,9999,99999,9,999999999,0.0,999,999,99
3003,2,16,5,0,*?*?*?*?*?*?*?*?*?*?*?*?*?*?*?*?*?*?*?*?*?*?,8.6,5.3,79,102254,0,-0,318,0.0,-0.0,0.0,0,0,0,0,158,0.0,10,5,9999,99999,9,999999999,0.8,999,999,99
3003,2,16,6,0,*?*?*?*?*?*?*?*?*?*?*?*?*?*?*?*?*?*?*?*?*?*?,8.4,5.5,81,102254,0,-0,317,0.0,-0.0,0.0,0,0,0,0,160,0.0,10,5,9999,99999,9,999999999,0.5,999,999,99
3003,2,16,7,0,*?*?*?*?*?*?*?*?*?*?*?*?*?*?*?*?*?*?*?*?*?*?,8.6,5.3,79,102254,0,-0,318,0.0,-0.0,0.0,0,0,0,0,160,0.0,10,5,9999,99999,9,999999999,0.0,999,999,99
3003,2,16,8,0,*?*?*?*?*?*?*?*?*?*?*?*?*?*?*?*?*?*?*?*?*?*?,8.7,5.3,79,102254,198,1403,292,82.1,342.1,33.8,8464,22593,5207,616,160,0.0,4,2,9999,99999,9,999999999,1.0,999,999,99
3003,2,16,9,0,*?*?*?*?*?*?*?*?*?*?*?*?*?*?*?*?*?*?*?*?*?*?,8.8,5.1,77,102254,373,1399,292,197.4,435.2,81.3,20810,36852,10663,1489,160,0.0,4,2,9999,99999,9,999999999,0.0,999,999,99
3003,2,16,10,0,*?*?*?*?*?*?*?*?*?*?*?*?*?*?*?*?*?*?*?*?*?*?,9.3,5.5,76,102254,508,1401,299,274.9,398.1,130.6,28660,37171,16308,2525,160,0.0,5,3,9999,99999,9,999999999,0.0,999,999,99
3003,2,16,11,0,*?*?*?*?*?*?*?*?*?*?*?*?*?*?*?*?*?*?*?*?*?*?,10.8,5.8,71,102254,591,1399,301,340.4,473.8,140.2,35919,45983,17582,2776,160,0.0,4,2,9999,99999,9,999999999,0.0,999,999,99
3003,2,16,12,0,*?*?*?*?*?*?*?*?*?*?*?*?*?*?*?*?*?*?*?*?*?*?,10.6,5.6,71,102254,619,1400,305,345.2,409.9,164.0,36053,40092,20051,3329,160,0.0,5,3,9999,99999,9,999999999,0.0,999,999,99
3003,2,16,13,0,*?*?*?*?*?*?*?*?*?*?*?*?*?*?*?*?*?*?*?*?*?*?,10.7,5.3,69,102254,588,1400,318,233.1,139.8,174.4,25429,13900,19773,4128,160,0.0,8,4,9999,99999,9,999999999,0.1,999,999,99
3003,2,16,14,0,*?*?*?*?*?*?*?*?*?*?*?*?*?*?*?*?*?*?*?*?*?*?,10.6,5.3,69,102254,501,1399,322,146.4,54.4,126.9,16077,5105,14328,3565,160,0.0,9,5,9999,99999,9,999999999,0.2,999,999,99
3003,2,16,15,0,*?*?*?*?*?*?*?*?*?*?*?*?*?*?*?*?*?*?*?*?*?*?,10.8,5.6,70,102254,365,1402,323,99.7,50.9,86.4,10939,4443,9776,2300,160,0.0,9,5,9999,99999,9,999999999,0.0,999,999,99
3003,2,16,16,0,*?*?*?*?*?*?*?*?*?*?*?*?*?*?*?*?*?*?*?*?*?*?,10.9,5.8,70,102254,187,1400,319,51.8,97.7,38.7,5559,5764,4769,690,160,0.0,8,4,9999,99999,9,999999999,0.0,999,999,99
3003,2,16,17,0,*?*?*?*?*?*?*?*?*?*?*?*?*?*?*?*?*?*?*?*?*?*?,10.1,5.1,71,102254,0,-0,316,0.0,-0.0,0.0,0,0,0,0,160,0.0,8,4,9999,99999,9,999999999,0.0,999,999,99
3003,2,16,18,0,*?*?*?*?*?*?*?*?*?*?*?*?*?*?*?*?*?*?*?*?*?*?,10.2,5.6,73,102254,0,-0,325,0.0,-0.0,0.0,0,0,0,0,160,0.0,10,5,9999,99999,9,999999999,0.0,999,999,99
3003,2,16,19,0,*?*?*?*?*?*?*?*?*?*?*?*?*?*?*?*?*?*?*?*?*?*?,10.1,5.0,69,102254,0,-0,325,0.0,-0.0,0.0,0,0,0,0,155,0.0,10,5,9999,99999,9,999999999,0.0,999,999,99
3003,2,16,20,0,*?*?*?*?*?*?*?*?*?*?*?*?*?*?*?*?*?*?*?*?*?*?,9.6,4.5,70,102254,0,-0,322,0.0,-0.0,0.0,0,0,0,0,150,0.0,10,5,9999,99999,9,999999999,0.0,999,999,99
3003,2,16,21,0,*?*?*?*?*?*?*?*?*?*?*?*?*?*?*?*?*?*?*?*?*?*?,9.5,4.1,68,102254,0,-0,322,0.0,-0.0,0.0,0,0,0,0,145,0.0,10,5,9999,99999,9,999999999,0.6,999,999,99
3003,2,16,22,0,*?*?*?*?*?*?*?*?*?*?*?*?*?*?*?*?*?*?*?*?*?*?,10.0,3.9,66,102254,0,-0,324,0.0,-0.0,0.0,0,0,0,0,140,0.0,10,5,9999,99999,9,999999999,1.5,999,999,99
3003,2,16,23,0,*?*?*?*?*?*?*?*?*?*?*?*?*?*?*?*?*?*?*?*?*?*?,10.0,4.5,68,102254,0,-0,324,0.0,-0.0,0.0,0,0,0,0,135,0.0,10,5,9999,99999,9,999999999,0.0,999,999,99
3003,2,16,24,0,*?*?*?*?*?*?*?*?*?*?*?*?*?*?*?*?*?*?*?*?*?*?,9.0,7.3,88,102254,0,-0,319,0.0,-0.0,0.0,0,0,0,0,150,0.0,10,5,9999,99999,9,999999999,0.9,999,999,99
3003,2,17,1,0,*?*?*?*?*?*?*?*?*?*?*?*?*?*?*?*?*?*?*?*?*?*?,9.7,7.0,85,101829,0,-0,322,0.0,-0.0,0.0,0,0,0,0,128,0.0,10,5,9999,99999,9,999999999,0.0,999,999,99
3003,2,17,2,0,*?*?*?*?*?*?*?*?*?*?*?*?*?*?*?*?*?*?*?*?*?*?,9.3,8.1,94,101829,0,-0,320,0.0,-0.0,0.0,0,0,0,0,127,0.0,10,5,9999,99999,9,999999999,0.0,999,999,99
3003,2,17,3,0,*?*?*?*?*?*?*?*?*?*?*?*?*?*?*?*?*?*?*?*?*?*?,8.9,7.9,95,101829,0,-0,319,0.0,-0.0,0.0,0,0,0,0,125,0.0,10,5,9999,99999,9,999999999,0.0,999,999,99
3003,2,17,4,0,*?*?*?*?*?*?*?*?*?*?*?*?*?*?*?*?*?*?*?*?*?*?,8.6,7.6,95,101829,0,-0,317,0.0,-0.0,0.0,0,0,0,0,123,0.0,10,5,9999,99999,9,999999999,0.0,999,999,99
3003,2,17,5,0,*?*?*?*?*?*?*?*?*?*?*?*?*?*?*?*?*?*?*?*?*?*?,8.2,6.7,92,101829,0,-0,316,0.0,-0.0,0.0,0,0,0,0,122,0.0,10,5,9999,99999,9,999999999,0.0,999,999,99
3003,2,17,6,0,*?*?*?*?*?*?*?*?*?*?*?*?*?*?*?*?*?*?*?*?*?*?,7.7,7.3,98,101829,0,-0,306,0.0,-0.0,0.0,0,0,0,0,120,0.0,8,4,9999,99999,9,999999999,0.0,999,999,99
3003,2,17,7,0,*?*?*?*?*?*?*?*?*?*?*?*?*?*?*?*?*?*?*?*?*?*?,8.4,7.6,97,101829,0,-0,278,0.0,-0.0,0.0,0,0,0,0,125,0.0,0,0,9999,99999,9,999999999,0.0,999,999,99
3003,2,17,8,0,*?*?*?*?*?*?*?*?*?*?*?*?*?*?*?*?*?*?*?*?*?*?,9.1,7.9,94,101829,205,1402,282,89.7,429.1,26.9,9230,30784,4390,548,130,0.0,0,0,9999,99999,9,999999999,0.0,999,999,99
3003,2,17,9,0,*?*?*?*?*?*?*?*?*?*?*?*?*?*?*?*?*?*?*?*?*?*?,10.2,9.1,94,101829,381,1401,289,208.8,537.5,62.7,21679,46133,9336,1175,135,0.0,0,0,9999,99999,9,999999999,0.0,999,999,99
3003,2,17,10,0,*?*?*?*?*?*?*?*?*?*?*?*?*?*?*?*?*?*?*?*?*?*?,12.5,10.3,88,101829,515,1399,301,299.9,570.4,90.0,31153,53066,12920,1736,140,0.0,0,0,9999,99999,9,999999999,0.0,999,999,99
3003,2,17,11,0,*?*?*?*?*?*?*?*?*?*?*?*?*?*?*?*?*?*?*?*?*?*?,14.1,8.8,72,101829,599,1400,304,356.6,583.4,107.0,37113,55947,15060,2131,145,0.0,0,0,9999,99999,9,999999999,0.0,999,999,99
3003,2,17,12,0,*?*?*?*?*?*?*?*?*?*?*?*?*?*?*?*?*?*?*?*?*?*?,14.1,9.2,74,101829,626,1399,305,375.2,586.9,112.6,39070,56715,15741,2271,150,0.0,0,0,9999,99999,9,999999999,0.0,999,999,99
3003,2,17,13,0,*?*?*?*?*?*?*?*?*?*?*?*?*?*?*?*?*?*?*?*?*?*?,14.2,9.4,74,101829,596,1401,306,354.4,583.0,106.3,36875,55849,14978,2115,145,0.0,0,0,9999,99999,9,999999999,0.0,999,999,99
3003,2,17,14,0,*?*?*?*?*?*?*?*?*?*?*?*?*?*?*?*?*?*?*?*?*?*?,14.6,9.7,74,101829,509,1401,309,295.5,569.2,88.7,30698,52810,12756,1708,140,0.0,0,0,9999,99999,9,999999999,0.0,999,999,99
3003,2,17,15,0,*?*?*?*?*?*?*?*?*?*?*?*?*?*?*?*?*?*?*?*?*?*?,14.3,9.6,75,101829,372,1401,307,202.7,534.4,60.8,21042,45525,9086,1140,135,0.0,0,0,9999,99999,9,999999999,0.0,999,999,99
3003,2,17,16,0,*?*?*?*?*?*?*?*?*?*?*?*?*?*?*?*?*?*?*?*?*?*?,14.5,8.8,70,101829,194,1402,306,82.2,415.8,24.7,8494,29318,4048,511,130,0.0,0,0,9999,99999,9,999999999,0.0,999,999,99
3003,2,17,17,0,*?*?*?*?*?*?*?*?*?*?*?*?*?*?*?*?*?*?*?*?*?*?,14.2,9.4,75,101829,0,-0,335,0.0,-0.0,0.0,0,0,0,0,125,0.0,8,4,9999,99999,9,999999999,0.0,999,999,99
3003,2,17,18,0,*?*?*?*?*?*?*?*?*?*?*?*?*?*?*?*?*?*?*?*?*?*?,12.5,10.8,91,101829,0,-0,334,0.0,-0.0,0.0,0,0,0,0,120,0.0,10,5,9999,99999,9,999999999,0.0,999,999,99
3003,2,17,19,0,*?*?*?*?*?*?*?*?*?*?*?*?*?*?*?*?*?*?*?*?*?*?,11.0,10.3,97,101829,0,-0,328,0.0,-0.0,0.0,0,0,0,0,120,0.0,10,5,9999,99999,9,999999999,0.0,999,999,99
3003,2,17,20,0,*?*?*?*?*?*?*?*?*?*?*?*?*?*?*?*?*?*?*?*?*?*?,10.8,10.9,100,101829,0,-0,327,0.0,-0.0,0.0,0,0,0,0,120,0.0,10,5,9999,99999,9,999999999,0.0,999,999,99
3003,2,17,21,0,*?*?*?*?*?*?*?*?*?*?*?*?*?*?*?*?*?*?*?*?*?*?,10.9,10.9,100,101829,0,-0,327,0.0,-0.0,0.0,0,0,0,0,120,0.0,10,5,9999,99999,9,999999999,0.0,999,999,99
3003,2,17,22,0,*?*?*?*?*?*?*?*?*?*?*?*?*?*?*?*?*?*?*?*?*?*?,10.3,10.3,100,101829,0,-0,324,0.0,-0.0,0.0,0,0,0,0,120,0.0,10,5,9999,99999,9,999999999,0.0,999,999,99
3003,2,17,23,0,*?*?*?*?*?*?*?*?*?*?*?*?*?*?*?*?*?*?*?*?*?*?,9.4,9.4,100,101829,0,-0,320,0.0,-0.0,0.0,0,0,0,0,120,0.0,10,5,9999,99999,9,999999999,0.0,999,999,99
3003,2,17,24,0,*?*?*?*?*?*?*?*?*?*?*?*?*?*?*?*?*?*?*?*?*?*?,10.1,5.8,76,101829,0,-0,324,0.0,-0.0,0.0,0,0,0,0,130,0.0,10,5,9999,99999,9,999999999,0.0,999,999,99
3003,2,18,1,0,*?*?*?*?*?*?*?*?*?*?*?*?*?*?*?*?*?*?*?*?*?*?,7.7,6.7,93,101719,0,-0,313,0.0,-0.0,0.0,0,0,0,0,120,0.0,10,5,9999,99999,9,999999999,0.0,999,999,99
3003,2,18,2,0,*?*?*?*?*?*?*?*?*?*?*?*?*?*?*?*?*?*?*?*?*?*?,7.1,5.3,88,101719,0,-0,311,0.0,-0.0,0.0,0,0,0,0,120,0.0,10,5,9999,99999,9,999999999,0.0,999,999,99
3003,2,18,3,0,*?*?*?*?*?*?*?*?*?*?*?*?*?*?*?*?*?*?*?*?*?*?,7.0,4.5,84,101719,0,-0,311,0.0,-0.0,0.0,0,0,0,0,120,0.0,10,5,9999,99999,9,999999999,0.0,999,999,99
3003,2,18,4,0,*?*?*?*?*?*?*?*?*?*?*?*?*?*?*?*?*?*?*?*?*?*?,6.8,3.8,81,101719,0,-0,310,0.0,-0.0,0.0,0,0,0,0,120,0.0,10,5,9999,99999,9,999999999,0.0,999,999,99
3003,2,18,5,0,*?*?*?*?*?*?*?*?*?*?*?*?*?*?*?*?*?*?*?*?*?*?,7.2,3.9,80,101719,0,-0,312,0.0,-0.0,0.0,0,0,0,0,120,0.0,10,5,9999,99999,9,999999999,0.0,999,999,99
3003,2,18,6,0,*?*?*?*?*?*?*?*?*?*?*?*?*?*?*?*?*?*?*?*?*?*?,7.5,3.9,78,101719,0,-0,313,0.0,-0.0,0.0,0,0,0,0,120,0.0,10,5,9999,99999,9,999999999,0.0,999,999,99
3003,2,18,7,0,*?*?*?*?*?*?*?*?*?*?*?*?*?*?*?*?*?*?*?*?*?*?,7.0,3.6,79,101719,6,1319,306,0.0,0.0,0.0,0,0,0,0,120,0.0,9,5,9999,99999,9,999999999,0.0,999,999,99
3003,2,18,8,0,*?*?*?*?*?*?*?*?*?*?*?*?*?*?*?*?*?*?*?*?*?*?,7.4,3.6,77,101719,212,1399,303,63.2,105.1,47.3,6747,6713,5751,858,120,0.0,8,4,9999,99999,9,999999999,0.0,999,999,99
3003,2,18,9,0,*?*?*?*?*?*?*?*?*?*?*?*?*?*?*?*?*?*?*?*?*?*?,8.2,4.1,75,101719,388,1399,302,168.8,217.2,108.5,17844,18976,12632,2148,120,0.0,7,4,9999,99999,9,999999999,0.0,999,999,99
3003,2,18,10,0,*?*?*?*?*?*?*?*?*?*?*?*?*?*?*?*?*?*?*?*?*?*?,10.1,5.6,73,101719,523,1400,307,266.9,320.2,147.3,28408,31037,16927,3042,120,0.0,6,3,9999,99999,9,999999999,0.0,999,999,99
3003,2,18,11,0,*?*?*?*?*?*?*?*?*?*?*?*?*?*?*?*?*?*?*?*?*?*?,10.5,6.6,76,101719,606,1398,318,241.5,140.4,180.7,26347,14053,20457,4309,120,0.0,8,4,9999,99999,9,999999999,0.0,999,999,99
3003,2,18,12,0,*?*?*?*?*?*?*?*?*?*?*?*?*?*?*?*?*?*?*?*?*?*?,11.4,7.1,74,101719,634,1400,326,191.6,56.3,166.1,21070,5500,18741,4961,120,0.0,9,5,9999,99999,9,999999999,0.0,999,999,99
3003,2,18,13,0,*?*?*?*?*?*?*?*?*?*?*?*?*?*?*?*?*?*?*?*?*?*?,11.2,6.6,73,101719,603,1399,321,240.0,140.3,179.5,26174,14026,20328,4274,118,0.0,8,4,9999,99999,9,999999999,0.0,999,999,99
3003,2,18,14,0,*?*?*?*?*?*?*?*?*?*?*?*?*?*?*?*?*?*?*?*?*?*?,11.2,6.1,70,101719,516,1400,316,237.1,229.5,152.4,25126,22153,17422,3172,117,0.0,7,4,9999,99999,9,999999999,0.0,999,999,99
3003,2,18,15,0,*?*?*?*?*?*?*?*?*?*?*?*?*?*?*?*?*?*?*?*?*?*?,11.5,6.6,71,101719,379,1401,314,181.6,300.6,100.2,19273,26014,11756,1955,115,0.0,6,3,9999,99999,9,999999999,0.0,999,999,99
3003,2,18,16,0,*?*?*?*?*?*?*?*?*?*?*?*?*?*?*?*?*?*?*?*?*?*?,11.2,6.6,73,101719,201,1403,312,76.0,237.6,42.0,8009,15013,5694,746,113,0.0,6,3,9999,99999,9,999999999,0.0,999,999,99
3003,2,18,17,0,*?*?*?*?*?*?*?*?*?*?*?*?*?*?*?*?*?*?*?*?*?*?,11.1,6.1,71,101719,0,-0,325,0.0,-0.0,0.0,0,0,0,0,112,0.0,9,5,9999,99999,9,999999999,0.0,999,999,99
3003,2,18,18,0,*?*?*?*?*?*?*?*?*?*?*?*?*?*?*?*?*?*?*?*?*?*?,11.1,6.6,74,101719,0,-0,329,0.0,-0.0,0.0,0,0,0,0,110,0.0,10,5,9999,99999,9,999999999,0.0,999,999,99
3003,2,18,19,0,*?*?*?*?*?*?*?*?*?*?*?*?*?*?*?*?*?*?*?*?*?*?,8.9,6.6,85,101719,0,-0,319,0.0,-0.0,0.0,0,0,0,0,113,0.0,10,5,9999,99999,9,999999999,0.0,999,999,99
3003,2,18,20,0,*?*?*?*?*?*?*?*?*?*?*?*?*?*?*?*?*?*?*?*?*?*?,8.9,6.6,85,101719,0,-0,319,0.0,-0.0,0.0,0,0,0,0,117,0.0,10,5,9999,99999,9,999999999,0.0,999,999,99
3003,2,18,21,0,*?*?*?*?*?*?*?*?*?*?*?*?*?*?*?*?*?*?*?*?*?*?,9.2,7.4,89,101719,0,-0,320,0.0,-0.0,0.0,0,0,0,0,120,0.0,10,5,9999,99999,9,999999999,0.0,999,999,99
3003,2,18,22,0,*?*?*?*?*?*?*?*?*?*?*?*?*?*?*?*?*?*?*?*?*?*?,9.4,7.4,87,101719,0,-0,321,0.0,-0.0,0.0,0,0,0,0,123,0.0,10,5,9999,99999,9,999999999,0.0,999,999,99
3003,2,18,23,0,*?*?*?*?*?*?*?*?*?*?*?*?*?*?*?*?*?*?*?*?*?*?,8.6,7.0,89,101719,0,-0,317,0.0,-0.0,0.0,0,0,0,0,127,0.0,10,5,9999,99999,9,999999999,0.0,999,999,99
3003,2,18,24,0,*?*?*?*?*?*?*?*?*?*?*?*?*?*?*?*?*?*?*?*?*?*?,8.5,8.1,97,101719,0,-0,317,0.0,-0.0,0.0,0,0,0,0,120,0.0,10,5,9999,99999,9,999999999,0.0,999,999,99
3003,2,19,1,0,*?*?*?*?*?*?*?*?*?*?*?*?*?*?*?*?*?*?*?*?*?*?,6.6,5.9,95,101868,0,-0,309,0.0,-0.0,0.0,0,0,0,0,125,0.0,10,5,9999,99999,9,999999999,0.0,999,999,99
3003,2,19,2,0,*?*?*?*?*?*?*?*?*?*?*?*?*?*?*?*?*?*?*?*?*?*?,5.5,5.3,98,101868,0,-0,304,0.0,-0.0,0.0,0,0,0,0,120,0.0,10,5,9999,99999,9,999999999,0.0,999,999,99
3003,2,19,3,0,*?*?*?*?*?*?*?*?*?*?*?*?*?*?*?*?*?*?*?*?*?*?,4.4,4.3,99,101868,0,-0,299,0.0,-0.0,0.0,0,0,0,0,115,0.0,10,5,9999,99999,9,999999999,0.0,999,999,99
3003,2,19,4,0,*?*?*?*?*?*?*?*?*?*?*?*?*?*?*?*?*?*?*?*?*?*?,4.5,4.5,99,101868,0,-0,300,0.0,-0.0,0.0,0,0,0,0,110,0.0,10,5,9999,99999,9,999999999,0.0,999,999,99
3003,2,19,5,0,*?*?*?*?*?*?*?*?*?*?*?*?*?*?*?*?*?*?*?*?*?*?,5.3,4.8,96,101868,0,-0,303,0.0,-0.0,0.0,0,0,0,0,105,0.0,10,5,9999,99999,9,999999999,0.0,999,999,99
3003,2,19,6,0,*?*?*?*?*?*?*?*?*?*?*?*?*?*?*?*?*?*?*?*?*?*?,4.7,4.6,99,101868,0,-0,288,0.0,-0.0,0.0,0,0,0,0,100,0.0,7,4,9999,99999,9,999999999,0.0,999,999,99
3003,2,19,7,0,*?*?*?*?*?*?*?*?*?*?*?*?*?*?*?*?*?*?*?*?*?*?,4.0,3.8,97,101868,14,1443,254,0.0,0.0,0.0,0,0,0,0,105,0.0,0,0,9999,99999,9,999999999,0.0,999,999,99
3003,2,19,8,0,*?*?*?*?*?*?*?*?*?*?*?*?*?*?*?*?*?*?*?*?*?*?,5.1,3.9,92,101868,219,1396,258,99.7,444.9,29.9,10215,32613,4845,596,110,0.0,0,0,9999,99999,9,999999999,0.0,999,999,99
3003,2,19,9,0,*?*?*?*?*?*?*?*?*?*?*?*?*?*?*?*?*?*?*?*?*?*?,6.2,4.3,87,101868,395,1397,263,219.1,542.3,65.7,22737,47094,9745,1235,115,0.0,0,0,9999,99999,9,999999999,0.0,999,999,99
3003,2,19,10,0,*?*?*?*?*?*?*?*?*?*?*?*?*?*?*?*?*?*?*?*?*?*?,7.5,4.6,81,101868,530,1398,268,310.3,573.1,93.1,32242,53660,13316,1805,120,0.0,0,0,9999,99999,9,999999999,0.0,999,999,99
3003,2,19,11,0,*?*?*?*?*?*?*?*?*?*?*?*?*?*?*?*?*?*?*?*?*?*?,9.9,5.3,72,101868,614,1399,279,367.1,585.5,110.1,38214,56388,15444,2209,125,0.0,0,0,9999,99999,9,999999999,0.0,999,999,99
3003,2,19,12,0,*?*?*?*?*?*?*?*?*?*?*?*?*?*?*?*?*?*?*?*?*?*?,10.1,4.3,67,101868,641,1398,278,385.6,588.8,115.7,40167,57112,16119,2351,130,0.0,0,0,9999,99999,9,999999999,0.0,999,999,99
3003,2,19,13,0,*?*?*?*?*?*?*?*?*?*?*?*?*?*?*?*?*?*?*?*?*?*?,9.8,4.3,68,101868,610,1398,277,364.6,585.0,109.4,37949,56282,15350,2190,125,0.0,0,0,9999,99999,9,999999999,0.0,999,999,99
3003,2,19,14,0,*?*?*?*?*?*?*?*?*?*?*?*?*?*?*?*?*?*?*?*?*?*?,9.8,2.3,59,101868,523,1399,273,305.5,571.9,91.7,31741,53392,13135,1774,120,0.0,0,0,9999,99999,9,999999999,0.0,999,999,99
3003,2,19,15,0,*?*?*?*?*?*?*?*?*?*?*?*?*?*?*?*?*?*?*?*?*?*?,10.3,2.9,60,101868,386,1400,276,212.4,539.2,63.7,22043,46470,9477,1196,115,0.0,0,0,9999,99999,9,999999999,0.0,999,999,99
3003,2,19,16,0,*?*?*?*?*?*?*?*?*?*?*?*?*?*?*?*?*?*?*?*?*?*?,10.2,2.9,59,101868,207,1396,275,91.5,432.2,27.5,9409,31127,4473,556,110,0.0,0,0,9999,99999,9,999999999,0.0,999,999,99
3003,2,19,17,0,*?*?*?*?*?*?*?*?*?*?*?*?*?*?*?*?*?*?*?*?*?*?,10.1,3.0,61,101868,0,0,315,0.0,0.0,0.0,0,0,0,0,105,0.0,8,4,9999,99999,9,999999999,0.0,999,999,99
3003,2,19,18,0,*?*?*?*?*?*?*?*?*?*?*?*?*?*?*?*?*?*?*?*?*?*?,8.3,3.2,70,101868,0,-0,317,0.0,-0.0,0.0,0,0,0,0,100,0.0,10,5,9999,99999,9,999999999,0.0,999,999,99
3003,2,19,19,0,*?*?*?*?*?*?*?*?*?*?*?*?*?*?*?*?*?*?*?*?*?*?,7.2,3.6,77,101868,0,-0,312,0.0,-0.0,0.0,0,0,0,0,102,0.0,10,5,9999,99999,9,999999999,0.0,999,999,99
3003,2,19,20,0,*?*?*?*?*?*?*?*?*?*?*?*?*?*?*?*?*?*?*?*?*?*?,6.1,3.6,84,101868,0,-0,307,0.0,-0.0,0.0,0,0,0,0,103,0.0,10,5,9999,99999,9,999999999,0.0,999,999,99
3003,2,19,21,0,*?*?*?*?*?*?*?*?*?*?*?*?*?*?*?*?*?*?*?*?*?*?,6.9,3.4,78,101868,0,-0,310,0.0,-0.0,0.0,0,0,0,0,105,0.0,10,5,9999,99999,9,999999999,0.0,999,999,99
3003,2,19,22,0,*?*?*?*?*?*?*?*?*?*?*?*?*?*?*?*?*?*?*?*?*?*?,6.4,2.5,76,101868,0,-0,308,0.0,-0.0,0.0,0,0,0,0,107,0.0,10,5,9999,99999,9,999999999,0.0,999,999,99
3003,2,19,23,0,*?*?*?*?*?*?*?*?*?*?*?*?*?*?*?*?*?*?*?*?*?*?,6.0,3.0,81,101868,0,-0,306,0.0,-0.0,0.0,0,0,0,0,108,0.0,10,5,9999,99999,9,999999999,0.0,999,999,99
3003,2,19,24,0,*?*?*?*?*?*?*?*?*?*?*?*?*?*?*?*?*?*?*?*?*?*?,7.9,6.6,90,101868,0,-0,314,0.0,-0.0,0.0,0,0,0,0,130,0.0,10,5,9999,99999,9,999999999,0.0,999,999,99
3003,2,20,1,0,*?*?*?*?*?*?*?*?*?*?*?*?*?*?*?*?*?*?*?*?*?*?,5.8,4.1,88,102041,0,-0,305,0.0,-0.0,0.0,0,0,0,0,105,0.0,10,5,9999,99999,9,999999999,0.0,999,999,99
3003,2,20,2,0,*?*?*?*?*?*?*?*?*?*?*?*?*?*?*?*?*?*?*?*?*?*?,5.7,4.5,90,102041,0,-0,305,0.0,-0.0,0.0,0,0,0,0,100,0.0,10,5,9999,99999,9,999999999,0.0,999,999,99
3003,2,20,3,0,*?*?*?*?*?*?*?*?*?*?*?*?*?*?*?*?*?*?*?*?*?*?,5.0,3.8,91,102041,0,-0,302,0.0,-0.0,0.0,0,0,0,0,95,0.0,10,5,9999,99999,9,999999999,0.0,999,999,99
3003,2,20,4,0,*?*?*?*?*?*?*?*?*?*?*?*?*?*?*?*?*?*?*?*?*?*?,4.3,3.4,93,102041,0,-0,299,0.0,-0.0,0.0,0,0,0,0,90,0.0,10,5,9999,99999,9,999999999,0.0,999,999,99
3003,2,20,5,0,*?*?*?*?*?*?*?*?*?*?*?*?*?*?*?*?*?*?*?*?*?*?,5.1,4.3,93,102041,0,-0,302,0.0,-0.0,0.0,0,0,0,0,85,0.0,10,5,9999,99999,9,999999999,0.0,999,999,99
3003,2,20,6,0,*?*?*?*?*?*?*?*?*?*?*?*?*?*?*?*?*?*?*?*?*?*?,5.9,4.6,91,102041,0,-0,288,0.0,-0.0,0.0,0,0,0,0,80,0.0,6,3,9999,99999,9,999999999,0.0,999,999,99
3003,2,20,7,0,*?*?*?*?*?*?*?*?*?*?*?*?*?*?*?*?*?*?*?*?*?*?,4.6,4.1,96,102041,21,1407,257,0.0,0.0,0.0,0,0,0,0,85,0.0,0,0,9999,99999,9,999999999,0.0,999,999,99
3003,2,20,8,0,*?*?*?*?*?*?*?*?*?*?*?*?*?*?*?*?*?*?*?*?*?*?,5.0,4.3,95,102041,227,1399,258,104.8,452.2,31.4,10721,33499,5076,621,90,0.0,0,0,9999,99999,9,999999999,0.0,999,999,99
3003,2,20,9,0,*?*?*?*?*?*?*?*?*?*?*?*?*?*?*?*?*?*?*?*?*?*?,5.9,4.8,92,102041,403,1398,263,224.3,544.6,67.3,23279,47567,9955,1266,95,0.0,0,0,9999,99999,9,999999999,0.0,999,999,99
3003,2,20,10,0,*?*?*?*?*?*?*?*?*?*?*?*?*?*?*?*?*?*?*?*?*?*?,8.0,4.8,80,102041,538,1399,271,315.6,574.4,94.7,32796,53951,13519,1841,100,0.0,0,0,9999,99999,9,999999999,0.0,999,999,99
3003,2,20,11,0,*?*?*?*?*?*?*?*?*?*?*?*?*?*?*?*?*?*?*?*?*?*?,9.5,5.3,75,102041,621,1397,278,372.4,586.4,111.7,38767,56598,15633,2248,105,0.0,0,0,9999,99999,9,999999999,0.0,999,999,99
3003,2,20,12,0,*?*?*?*?*?*?*?*?*?*?*?*?*?*?*?*?*?*?*?*?*?*?,10.6,3.9,63,102041,649,1399,279,390.9,589.7,117.3,40724,57308,16311,2393,110,0.0,0,0,9999,99999,9,999999999,0.0,999,999,99
3003,2,20,13,0,*?*?*?*?*?*?*?*?*?*?*?*?*?*?*?*?*?*?*?*?*?*?,10.6,3.2,60,102041,617,1397,278,369.8,586.0,110.9,38490,56492,15537,2228,110,0.0,0,0,9999,99999,9,999999999,0.0,999,999,99
3003,2,20,14,0,*?*?*?*?*?*?*?*?*?*?*?*?*?*?*?*?*?*?*?*?*?*?,10.4,3.2,61,102041,530,1397,277,310.5,573.2,93.2,32264,53671,13323,1807,110,0.0,0,0,9999,99999,9,999999999,0.0,999,999,99
3003,2,20,15,0,*?*?*?*?*?*?*?*?*?*?*?*?*?*?*?*?*?*?*?*?*?*?,10.7,5.0,67,102041,393,1399,282,217.2,541.5,65.2,22545,46924,9672,1224,110,0.0,0,0,9999,99999,9,999999999,0.0,999,999,99
3003,2,20,16,0,*?*?*?*?*?*?*?*?*?*?*?*?*?*?*?*?*?*?*?*?*?*?,10.5,5.3,70,102041,214,1397,282,96.2,439.6,28.9,9870,31989,4686,579,110,0.0,0,0,9999,99999,9,999999999,0.0,999,999,99
3003,2,20,17,0,*?*?*?*?*?*?*?*?*?*?*?*?*?*?*?*?*?*?*?*?*?*?,10.6,5.8,72,102041,7,1410,314,0.0,0.0,0.0,0,0,0,0,110,0.0,7,4,9999,99999,9,999999999,0.0,999,999,99
3003,2,20,18,0,*?*?*?*?*?*?*?*?*?*?*?*?*?*?*?*?*?*?*?*?*?*?,9.4,5.1,74,102041,0,-0,321,0.0,-0.0,0.0,0,0,0,0,110,0.0,10,5,9999,99999,9,999999999,0.0,999,999,99
3003,2,20,19,0,*?*?*?*?*?*?*?*?*?*?*?*?*?*?*?*?*?*?*?*?*?*?,8.2,5.6,83,102041,0,-0,316,0.0,-0.0,0.0,0,0,0,0,110,0.0,10,5,9999,99999,9,999999999,0.0,999,999,99
3003,2,20,20,0,*?*?*?*?*?*?*?*?*?*?*?*?*?*?*?*?*?*?*?*?*?*?,7.6,5.6,87,102041,0,-0,313,0.0,-0.0,0.0,0,0,0,0,110,0.0,10,5,9999,99999,9,999999999,0.0,999,999,99
3003,2,20,21,0,*?*?*?*?*?*?*?*?*?*?*?*?*?*?*?*?*?*?*?*?*?*?,7.0,6.2,94,102041,0,-0,310,0.0,-0.0,0.0,0,0,0,0,110,0.0,10,5,9999,99999,9,999999999,0.0,999,999,99
3003,2,20,22,0,*?*?*?*?*?*?*?*?*?*?*?*?*?*?*?*?*?*?*?*?*?*?,7.0,6.4,95,102041,0,-0,310,0.0,-0.0,0.0,0,0,0,0,110,0.0,10,5,9999,99999,9,999999999,0.0,999,999,99
3003,2,20,23,0,*?*?*?*?*?*?*?*?*?*?*?*?*?*?*?*?*?*?*?*?*?*?,6.7,6.7,99,102041,0,-0,309,0.0,-0.0,0.0,0,0,0,0,110,0.0,10,5,9999,99999,9,999999999,0.0,999,999,99
3003,2,20,24,0,*?*?*?*?*?*?*?*?*?*?*?*?*?*?*?*?*?*?*?*?*?*?,5.6,3.6,86,102041,0,-0,305,0.0,-0.0,0.0,0,0,0,0,110,0.0,10,5,9999,99999,9,999999999,0.0,999,999,99
3003,2,21,1,0,*?*?*?*?*?*?*?*?*?*?*?*?*?*?*?*?*?*?*?*?*?*?,6.8,6.9,100,102153,0,-0,309,0.0,-0.0,0.0,0,0,0,0,110,0.0,10,5,9999,99999,9,999999999,6.1,999,999,99
3003,2,21,2,0,*?*?*?*?*?*?*?*?*?*?*?*?*?*?*?*?*?*?*?*?*?*?,7.0,7.0,100,102153,0,-0,310,0.0,-0.0,0.0,0,0,0,0,110,0.0,10,5,9999,99999,9,999999999,0.3,999,999,99
3003,2,21,3,0,*?*?*?*?*?*?*?*?*?*?*?*?*?*?*?*?*?*?*?*?*?*?,6.6,6.7,100,102153,0,-0,308,0.0,-0.0,0.0,0,0,0,0,110,0.0,10,5,9999,99999,9,999999999,0.8,999,999,99
3003,2,21,4,0,*?*?*?*?*?*?*?*?*?*?*?*?*?*?*?*?*?*?*?*?*?*?,6.3,6.2,100,102153,0,-0,307,0.0,-0.0,0.0,0,0,0,0,110,0.0,10,5,9999,99999,9,999999999,2.6,999,999,99
3003,2,21,5,0,*?*?*?*?*?*?*?*?*?*?*?*?*?*?*?*?*?*?*?*?*?*?,6.6,6.6,100,102153,0,-0,309,0.0,-0.0,0.0,0,0,0,0,110,0.0,10,5,9999,99999,9,999999999,0.1,999,999,99
3003,2,21,6,0,*?*?*?*?*?*?*?*?*?*?*?*?*?*?*?*?*?*?*?*?*?*?,6.9,6.9,100,102153,0,-0,310,0.0,-0.0,0.0,0,0,0,0,110,0.0,10,5,9999,99999,9,999999999,0.4,999,999,99
3003,2,21,7,0,*?*?*?*?*?*?*?*?*?*?*?*?*?*?*?*?*?*?*?*?*?*?,7.7,7.7,100,102153,28,1385,313,0.0,0.0,0.0,0,0,0,0,110,0.0,10,5,9999,99999,9,999999999,0.7,999,999,99
3003,2,21,8,0,*?*?*?*?*?*?*?*?*?*?*?*?*?*?*?*?*?*?*?*?*?*?,7.0,7.0,100,102153,234,1396,306,55.4,43.9,48.0,6132,3185,5678,1021,110,0.0,9,5,9999,99999,9,999999999,0.0,999,999,99
3003,2,21,9,0,*?*?*?*?*?*?*?*?*?*?*?*?*?*?*?*?*?*?*?*?*?*?,7.5,7.4,100,102153,411,1399,309,115.7,52.3,100.3,12694,4711,11332,2714,110,0.0,9,5,9999,99999,9,999999999,0.0,999,999,99
3003,2,21,10,0,*?*?*?*?*?*?*?*?*?*?*?*?*?*?*?*?*?*?*?*?*?*?,9.0,8.4,100,102153,545,1397,315,161.7,55.1,140.2,17768,5251,15825,4015,110,0.0,9,5,9999,99999,9,999999999,0.6,999,999,99
3003,2,21,11,0,*?*?*?*?*?*?*?*?*?*?*?*?*?*?*?*?*?*?*?*?*?*?,9.3,9.1,100,102153,629,1397,317,190.3,56.2,165.0,20928,5480,18618,4915,110,0.0,9,5,9999,99999,9,999999999,0.6,999,999,99
3003,2,21,12,0,*?*?*?*?*?*?*?*?*?*?*?*?*?*?*?*?*?*?*?*?*?*?,10.6,8.1,100,102153,656,1397,319,264.4,141.9,197.8,28864,14405,22335,4822,110,0.0,8,4,9999,99999,9,999999999,0.0,999,999,99
3003,2,21,13,0,*?*?*?*?*?*?*?*?*?*?*?*?*?*?*?*?*?*?*?*?*?*?,10.6,6.9,98,102153,625,1398,322,188.9,56.2,163.8,20765,5481,18471,4870,108,0.0,9,5,9999,99999,9,999999999,0.0,999,999,99
3003,2,21,14,0,*?*?*?*?*?*?*?*?*?*?*?*?*?*?*?*?*?*?*?*?*?*?,10.7,8.1,100,102153,537,1396,323,159.0,55.0,137.8,17465,5236,15554,3934,107,0.0,9,5,9999,99999,9,999999999,0.1,999,999,99
3003,2,21,15,0,*?*?*?*?*?*?*?*?*?*?*?*?*?*?*?*?*?*?*?*?*?*?,10.4,8.7,100,102153,400,1399,322,111.9,52.0,97.0,12281,4647,10967,2614,105,0.0,9,5,9999,99999,9,999999999,0.3,999,999,99
3003,2,21,16,0,*?*?*?*?*?*?*?*?*?*?*?*?*?*?*?*?*?*?*?*?*?*?,10.4,6.9,99,102153,221,1398,321,50.8,42.7,44.1,5635,3015,5223,934,103,0.0,9,5,9999,99999,9,999999999,0.0,999,999,99
3003,2,21,17,0,*?*?*?*?*?*?*?*?*?*?*?*?*?*?*?*?*?*?*?*?*?*?,10.1,8.0,100,102153,14,1445,324,0.0,0.0,0.0,0,0,0,0,102,0.0,10,5,9999,99999,9,999999999,0.0,999,999,99
3003,2,21,18,0,*?*?*?*?*?*?*?*?*?*?*?*?*?*?*?*?*?*?*?*?*?*?,9.7,7.3,100,102153,0,-0,322,0.0,-0.0,0.0,0,0,0,0,100,0.0,10,5,9999,99999,9,999999999,0.0,999,999,99
3003,2,21,19,0,*?*?*?*?*?*?*?*?*?*?*?*?*?*?*?*?*?*?*?*?*?*?,9.4,7.6,100,102153,0,-0,321,0.0,-0.0,0.0,0,0,0,0,100,0.0,10,5,9999,99999,9,999999999,0.0,999,999,99
3003,2,21,20,0,*?*?*?*?*?*?*?*?*?*?*?*?*?*?*?*?*?*?*?*?*?*?,9.0,7.6,100,102153,0,-0,319,0.0,-0.0,0.0,0,0,0,0,100,0.0,10,5,9999,99999,9,999999999,0.4,999,999,99
3003,2,21,21,0,*?*?*?*?*?*?*?*?*?*?*?*?*?*?*?*?*?*?*?*?*?*?,8.2,7.1,100,102153,0,-0,316,0.0,-0.0,0.0,0,0,0,0,100,0.0,10,5,9999,99999,9,999999999,1.3,999,999,99
3003,2,21,22,0,*?*?*?*?*?*?*?*?*?*?*?*?*?*?*?*?*?*?*?*?*?*?,7.9,6.6,100,102153,0,-0,314,0.0,-0.0,0.0,0,0,0,0,100,0.0,10,5,9999,99999,9,999999999,0.0,999,999,99
3003,2,21,23,0,*?*?*?*?*?*?*?*?*?*?*?*?*?*?*?*?*?*?*?*?*?*?,7.3,6.9,100,102153,0,-0,312,0.0,-0.0,0.0,0,0,0,0,100,0.0,10,5,9999,99999,9,999999999,0.0,999,999,99
3003,2,21,24,0,*?*?*?*?*?*?*?*?*?*?*?*?*?*?*?*?*?*?*?*?*?*?,6.3,6.4,100,102153,0,-0,307,0.0,-0.0,0.0,0,0,0,0,110,0.0,10,5,9999,99999,9,999999999,5.1,999,999,99
3003,2,22,1,0,*?*?*?*?*?*?*?*?*?*?*?*?*?*?*?*?*?*?*?*?*?*?,5.8,5.3,94,102048,0,-0,305,0.0,-0.0,0.0,0,0,0,0,97,0.0,10,5,9999,99999,9,999999999,0.0,999,999,99
3003,2,22,2,0,*?*?*?*?*?*?*?*?*?*?*?*?*?*?*?*?*?*?*?*?*?*?,4.7,4.5,96,102048,0,-0,301,0.0,-0.0,0.0,0,0,0,0,93,0.0,10,5,9999,99999,9,999999999,0.0,999,999,99
3003,2,22,3,0,*?*?*?*?*?*?*?*?*?*?*?*?*?*?*?*?*?*?*?*?*?*?,5.0,4.1,92,102048,0,-0,302,0.0,-0.0,0.0,0,0,0,0,90,0.0,10,5,9999,99999,9,999999999,0.1,999,999,99
3003,2,22,4,0,*?*?*?*?*?*?*?*?*?*?*?*?*?*?*?*?*?*?*?*?*?*?,5.1,5.1,98,102048,0,-0,302,0.0,-0.0,0.0,0,0,0,0,87,0.0,10,5,9999,99999,9,999999999,0.0,999,999,99
3003,2,22,5,0,*?*?*?*?*?*?*?*?*?*?*?*?*?*?*?*?*?*?*?*?*?*?,4.7,4.3,94,102048,0,-0,301,0.0,-0.0,0.0,0,0,0,0,83,0.0,10,5,9999,99999,9,999999999,0.0,999,999,99
3003,2,22,6,0,*?*?*?*?*?*?*?*?*?*?*?*?*?*?*?*?*?*?*?*?*?*?,4.4,3.8,93,102048,0,-0,299,0.0,-0.0,0.0,0,0,0,0,80,0.0,10,5,9999,99999,9,999999999,0.0,999,999,99
3003,2,22,7,0,*?*?*?*?*?*?*?*?*?*?*?*?*?*?*?*?*?*?*?*?*?*?,4.0,3.9,98,102048,36,1407,258,0.0,0.0,0.0,0,0,0,0,82,0.0,1,0,9999,99999,9,999999999,0.0,999,999,99
3003,2,22,8,0,*?*?*?*?*?*?*?*?*?*?*?*?*?*?*?*?*?*?*?*?*?*?,5.7,3.4,83,102048,242,1397,278,111.5,378.7,46.0,11405,27207,6845,822,83,0.0,4,2,9999,99999,9,999999999,0.0,999,999,99
3003,2,22,9,0,*?*?*?*?*?*?*?*?*?*?*?*?*?*?*?*?*?*?*?*?*?*?,7.3,3.9,78,102048,418,1396,280,232.1,493.7,84.3,23769,43160,11971,1536,85,0.0,3,2,9999,99999,9,999999999,0.0,999,999,99
3003,2,22,10,0,*?*?*?*?*?*?*?*?*?*?*?*?*?*?*?*?*?*?*?*?*?*?,9.5,2.5,60,102048,553,1397,287,322.4,518.8,117.0,34365,49691,15063,2253,87,0.0,3,2,9999,99999,9,999999999,0.0,999,999,99
3003,2,22,11,0,*?*?*?*?*?*?*?*?*?*?*?*?*?*?*?*?*?*?*?*?*?*?,10.5,2.1,55,102048,637,1398,306,335.2,329.5,185.0,35809,33539,20958,4029,88,0.0,6,3,9999,99999,9,999999999,0.0,999,999,99
3003,2,22,12,0,*?*?*?*?*?*?*?*?*?*?*?*?*?*?*?*?*?*?*?*?*?*?,11.2,1.9,51,102048,664,1398,320,268.0,142.1,200.4,29254,14455,22626,4904,90,0.0,8,4,9999,99999,9,999999999,0.0,999,999,99
3003,2,22,13,0,*?*?*?*?*?*?*?*?*?*?*?*?*?*?*?*?*?*?*?*?*?*?,11.5,2.5,52,102048,632,1396,326,191.5,56.3,166.0,21054,5500,18725,4954,87,0.0,9,5,9999,99999,9,999999999,0.0,999,999,99
3003,2,22,14,0,*?*?*?*?*?*?*?*?*?*?*?*?*?*?*?*?*?*?*?*?*?*?,11.8,1.7,49,102048,545,1398,333,93.0,0.0,93.0,10913,0,10946,3966,83,0.0,10,5,9999,99999,9,999999999,0.0,999,999,99
3003,2,22,15,0,*?*?*?*?*?*?*?*?*?*?*?*?*?*?*?*?*?*?*?*?*?*?,11.9,2.5,51,102048,407,1398,318,179.0,219.6,115.1,18931,19553,13358,2296,80,0.0,7,4,9999,99999,9,999999999,0.0,999,999,99
3003,2,22,16,0,*?*?*?*?*?*?*?*?*?*?*?*?*?*?*?*?*?*?*?*?*?*?,11.8,2.1,50,102048,228,1399,312,92.3,253.8,51.0,9666,17161,6801,916,77,0.0,6,3,9999,99999,9,999999999,0.0,999,999,99
3003,2,22,17,0,*?*?*?*?*?*?*?*?*?*?*?*?*?*?*?*?*?*?*?*?*?*?,11.8,2.7,53,102048,20,1387,323,0.0,0.0,0.0,0,0,0,0,73,0.0,8,4,9999,99999,9,999999999,0.0,999,999,99
3003,2,22,18,0,*?*?*?*?*?*?*?*?*?*?*?*?*?*?*?*?*?*?*?*?*?*?,9.9,3.8,64,102048,0,-0,324,0.0,-0.0,0.0,0,0,0,0,70,0.0,10,5,9999,99999,9,999999999,0.0,999,999,99
3003,2,22,19,0,*?*?*?*?*?*?*?*?*?*?*?*?*?*?*?*?*?*?*?*?*?*?,8.6,3.8,70,102048,0,-0,318,0.0,-0.0,0.0,0,0,0,0,70,0.0,10,5,9999,99999,9,999999999,0.2,999,999,99
3003,2,22,20,0,*?*?*?*?*?*?*?*?*?*?*?*?*?*?*?*?*?*?*?*?*?*?,8.4,3.2,68,102048,0,-0,317,0.0,-0.0,0.0,0,0,0,0,70,0.0,10,5,9999,99999,9,999999999,0.0,999,999,99
3003,2,22,21,0,*?*?*?*?*?*?*?*?*?*?*?*?*?*?*?*?*?*?*?*?*?*?,7.6,3.4,73,102048,0,-0,314,0.0,-0.0,0.0,0,0,0,0,70,0.0,10,5,9999,99999,9,999999999,0.0,999,999,99
3003,2,22,22,0,*?*?*?*?*?*?*?*?*?*?*?*?*?*?*?*?*?*?*?*?*?*?,6.6,4.1,83,102048,0,-0,309,0.0,-0.0,0.0,0,0,0,0,70,0.0,10,5,9999,99999,9,999999999,0.0,999,999,99
3003,2,22,23,0,*?*?*?*?*?*?*?*?*?*?*?*?*?*?*?*?*?*?*?*?*?*?,6.6,3.6,80,102048,0,-0,309,0.0,-0.0,0.0,0,0,0,0,70,0.0,10,5,9999,99999,9,999999999,0.0,999,999,99
3003,2,22,24,0,*?*?*?*?*?*?*?*?*?*?*?*?*?*?*?*?*?*?*?*?*?*?,6.8,6.1,93,102048,0,-0,309,0.0,-0.0,0.0,0,0,0,0,100,0.0,10,5,9999,99999,9,999999999,0.0,999,999,99
3003,2,23,1,0,*?*?*?*?*?*?*?*?*?*?*?*?*?*?*?*?*?*?*?*?*?*?,6.3,3.2,80,102246,0,-0,308,0.0,-0.0,0.0,0,0,0,0,63,0.0,10,5,9999,99999,9,999999999,0.0,999,999,99
3003,2,23,2,0,*?*?*?*?*?*?*?*?*?*?*?*?*?*?*?*?*?*?*?*?*?*?,6.1,3.0,80,102246,0,-0,307,0.0,-0.0,0.0,0,0,0,0,57,0.0,10,5,9999,99999,9,999999999,0.0,999,999,99
3003,2,23,3,0,*?*?*?*?*?*?*?*?*?*?*?*?*?*?*?*?*?*?*?*?*?*?,8.1,5.3,82,102246,0,-0,315,0.0,-0.0,0.0,0,0,0,0,50,0.0,10,5,9999,99999,9,999999999,0.0,999,999,99
3003,2,23,4,0,*?*?*?*?*?*?*?*?*?*?*?*?*?*?*?*?*?*?*?*?*?*?,5.7,4.1,89,102246,0,-0,305,0.0,-0.0,0.0,0,0,0,0,43,0.0,10,5,9999,99999,9,999999999,0.0,999,999,99
3003,2,23,5,0,*?*?*?*?*?*?*?*?*?*?*?*?*?*?*?*?*?*?*?*?*?*?,6.0,3.2,82,102246,0,-0,306,0.0,-0.0,0.0,0,0,0,0,37,0.0,10,5,9999,99999,9,999999999,0.0,999,999,99
3003,2,23,6,0,*?*?*?*?*?*?*?*?*?*?*?*?*?*?*?*?*?*?*?*?*?*?,5.6,2.9,82,102246,0,-0,305,0.0,-0.0,0.0,0,0,0,0,30,0.0,10,5,9999,99999,9,999999999,0.0,999,999,99
3003,2,23,7,0,*?*?*?*?*?*?*?*?*?*?*?*?*?*?*?*?*?*?*?*?*?*?,5.5,3.2,84,102246,43,1387,304,0.0,0.0,0.0,0,0,0,0,32,0.0,10,5,9999,99999,9,999999999,0.0,999,999,99
3003,2,23,8,0,*?*?*?*?*?*?*?*?*?*?*?*?*?*?*?*?*?*?*?*?*?*?,5.4,3.4,87,102246,250,1399,304,34.9,0.0,34.9,4086,0,4093,1362,33,0.0,10,5,9999,99999,9,999999999,0.0,999,999,99
3003,2,23,9,0,*?*?*?*?*?*?*?*?*?*?*?*?*?*?*?*?*?*?*?*?*?*?,6.5,5.3,91,102246,426,1396,308,69.7,0.0,69.7,8138,0,8160,2853,35,0.0,10,5,9999,99999,9,999999999,0.0,999,999,99
3003,2,23,10,0,*?*?*?*?*?*?*?*?*?*?*?*?*?*?*?*?*?*?*?*?*?*?,7.5,5.8,88,102246,561,1397,313,96.2,0.0,96.2,11296,0,11331,4125,37,0.0,10,5,9999,99999,9,999999999,0.0,999,999,99
3003,2,23,11,0,*?*?*?*?*?*?*?*?*?*?*?*?*?*?*?*?*?*?*?*?*?*?,9.4,5.9,78,102246,644,1396,321,112.6,0.0,112.6,13286,0,13331,4970,38,0.0,10,5,9999,99999,9,999999999,0.0,999,999,99
3003,2,23,12,0,*?*?*?*?*?*?*?*?*?*?*?*?*?*?*?*?*?*?*?*?*?*?,9.5,4.8,72,102246,671,1396,322,118.0,0.0,118.0,13932,0,13981,5252,40,0.0,10,5,9999,99999,9,999999999,0.0,999,999,99
3003,2,23,13,0,*?*?*?*?*?*?*?*?*?*?*?*?*?*?*?*?*?*?*?*?*?*?,9.2,3.2,65,102246,640,1397,321,111.7,0.0,111.7,13177,0,13222,4924,93,0.0,10,5,9999,99999,9,999999999,0.0,999,999,99
3003,2,23,14,0,*?*?*?*?*?*?*?*?*?*?*?*?*?*?*?*?*?*?*?*?*?*?,9.3,3.9,69,102246,552,1397,321,94.4,0.0,94.4,11088,0,11122,4038,147,0.0,10,5,9999,99999,9,999999999,0.0,999,999,99
3003,2,23,15,0,*?*?*?*?*?*?*?*?*?*?*?*?*?*?*?*?*?*?*?*?*?*?,9.2,3.6,67,102246,414,1398,321,67.2,0.0,67.2,7852,0,7872,2742,200,0.0,10,5,9999,99999,9,999999999,0.0,999,999,99
3003,2,23,16,0,*?*?*?*?*?*?*?*?*?*?*?*?*?*?*?*?*?*?*?*?*?*?,9.6,4.3,69,102246,235,1399,322,32.0,0.0,32.0,3745,0,3751,1243,253,0.0,10,5,9999,99999,9,999999999,0.0,999,999,99
3003,2,23,17,0,*?*?*?*?*?*?*?*?*?*?*?*?*?*?*?*?*?*?*?*?*?*?,9.5,4.6,71,102246,27,1409,322,0.0,0.0,0.0,0,0,0,0,307,0.0,10,5,9999,99999,9,999999999,0.0,999,999,99
3003,2,23,18,0,*?*?*?*?*?*?*?*?*?*?*?*?*?*?*?*?*?*?*?*?*?*?,7.7,4.1,77,102246,0,-0,314,0.0,-0.0,0.0,0,0,0,0,360,0.0,10,5,9999,99999,9,999999999,0.0,999,999,99
3003,2,23,19,0,*?*?*?*?*?*?*?*?*?*?*?*?*?*?*?*?*?*?*?*?*?*?,7.1,4.5,83,102246,0,-0,311,0.0,-0.0,0.0,0,0,0,0,310,0.0,10,5,9999,99999,9,999999999,0.0,999,999,99
3003,2,23,20,0,*?*?*?*?*?*?*?*?*?*?*?*?*?*?*?*?*?*?*?*?*?*?,7.1,4.8,84,102246,0,-0,311,0.0,-0.0,0.0,0,0,0,0,260,0.0,10,5,9999,99999,9,999999999,0.0,999,999,99
3003,2,23,21,0,*?*?*?*?*?*?*?*?*?*?*?*?*?*?*?*?*?*?*?*?*?*?,7.8,5.9,87,102246,0,-0,314,0.0,-0.0,0.0,0,0,0,0,210,0.0,10,5,9999,99999,9,999999999,0.0,999,999,99
3003,2,23,22,0,*?*?*?*?*?*?*?*?*?*?*?*?*?*?*?*?*?*?*?*?*?*?,7.1,7.0,98,102246,0,-0,311,0.0,-0.0,0.0,0,0,0,0,160,0.0,10,5,9999,99999,9,999999999,0.0,999,999,99
3003,2,23,23,0,*?*?*?*?*?*?*?*?*?*?*?*?*?*?*?*?*?*?*?*?*?*?,6.5,6.6,99,102246,0,-0,308,0.0,-0.0,0.0,0,0,0,0,110,0.0,10,5,9999,99999,9,999999999,0.0,999,999,99
3003,2,23,24,0,*?*?*?*?*?*?*?*?*?*?*?*?*?*?*?*?*?*?*?*?*?*?,6.6,3.4,80,102246,0,-0,309,0.0,-0.0,0.0,0,0,0,0,70,0.0,10,5,9999,99999,9,999999999,0.0,999,999,99
3003,2,24,1,0,*?*?*?*?*?*?*?*?*?*?*?*?*?*?*?*?*?*?*?*?*?*?,4.8,1.0,75,102662,0,-0,302,0.0,-0.0,0.0,0,0,0,0,55,0.0,10,5,9999,99999,9,999999999,0.0,999,999,99
3003,2,24,2,0,*?*?*?*?*?*?*?*?*?*?*?*?*?*?*?*?*?*?*?*?*?*?,3.6,-1.7,65,102662,0,-0,297,0.0,-0.0,0.0,0,0,0,0,50,0.0,10,5,9999,99999,9,999999999,0.0,999,999,99
3003,2,24,3,0,*?*?*?*?*?*?*?*?*?*?*?*?*?*?*?*?*?*?*?*?*?*?,2.4,-1.9,70,102662,0,-0,292,0.0,-0.0,0.0,0,0,0,0,45,0.0,10,5,9999,99999,9,999999999,0.0,999,999,99
3003,2,24,4,0,*?*?*?*?*?*?*?*?*?*?*?*?*?*?*?*?*?*?*?*?*?*?,3.0,-1.7,68,102662,0,-0,294,0.0,-0.0,0.0,0,0,0,0,40,0.0,10,5,9999,99999,9,999999999,0.0,999,999,99
3003,2,24,5,0,*?*?*?*?*?*?*?*?*?*?*?*?*?*?*?*?*?*?*?*?*?*?,3.6,-1.9,64,102662,0,-0,297,0.0,-0.0,0.0,0,0,0,0,35,0.0,10,5,9999,99999,9,999999999,0.0,999,999,99
3003,2,24,6,0,*?*?*?*?*?*?*?*?*?*?*?*?*?*?*?*?*?*?*?*?*?*?,3.7,-1.7,65,102662,0,-0,297,0.0,-0.0,0.0,0,0,0,0,30,0.0,10,5,9999,99999,9,999999999,0.0,999,999,99
3003,2,24,7,0,*?*?*?*?*?*?*?*?*?*?*?*?*?*?*?*?*?*?*?*?*?*?,3.3,-2.4,63,102662,51,1398,296,0.0,0.0,0.0,0,0,0,0,28,0.0,10,5,9999,99999,9,999999999,0.0,999,999,99
3003,2,24,8,0,*?*?*?*?*?*?*?*?*?*?*?*?*?*?*?*?*?*?*?*?*?*?,3.0,-2.7,64,102662,257,1394,294,36.5,0.0,36.5,4263,0,4270,1423,27,0.0,10,5,9999,99999,9,999999999,0.0,999,999,99
3003,2,24,9,0,*?*?*?*?*?*?*?*?*?*?*?*?*?*?*?*?*?*?*?*?*?*?,4.1,-1.7,63,102662,434,1396,299,71.2,0.0,71.2,8323,0,8345,2925,25,0.0,10,5,9999,99999,9,999999999,0.0,999,999,99
3003,2,24,10,0,*?*?*?*?*?*?*?*?*?*?*?*?*?*?*?*?*?*?*?*?*?*?,5.5,-0.8,62,102662,568,1395,305,97.7,0.0,97.7,11484,0,11520,4203,23,0.0,10,5,9999,99999,9,999999999,0.0,999,999,99
3003,2,24,11,0,*?*?*?*?*?*?*?*?*?*?*?*?*?*?*?*?*?*?*?*?*?*?,6.4,-0.0,62,102662,652,1396,309,114.2,0.0,114.2,13476,0,13523,5053,22,0.0,10,5,9999,99999,9,999999999,0.0,999,999,99
3003,2,24,12,0,*?*?*?*?*?*?*?*?*?*?*?*?*?*?*?*?*?*?*?*?*?*?,8.1,0.2,57,102662,679,1396,316,119.5,0.0,119.5,14121,0,14171,5334,20,0.0,10,5,9999,99999,9,999999999,0.0,999,999,99
3003,2,24,13,0,*?*?*?*?*?*?*?*?*?*?*?*?*?*?*?*?*?*?*?*?*?*?,8.1,-0.4,53,102662,647,1395,316,113.3,0.0,113.3,13359,0,13405,5002,22,0.0,10,5,9999,99999,9,999999999,0.0,999,999,99
3003,2,24,14,0,*?*?*?*?*?*?*?*?*?*?*?*?*?*?*?*?*?*?*?*?*?*?,8.3,-1.5,48,102662,559,1396,317,95.9,0.0,95.9,11263,0,11299,4111,23,0.0,10,5,9999,99999,9,999999999,0.0,999,999,99
3003,2,24,15,0,*?*?*?*?*?*?*?*?*?*?*?*?*?*?*?*?*?*?*?*?*?*?,8.0,-1.7,48,102662,421,1397,316,68.6,0.0,68.6,8018,0,8039,2806,25,0.0,10,5,9999,99999,9,999999999,0.0,999,999,99
3003,2,24,16,0,*?*?*?*?*?*?*?*?*?*?*?*?*?*?*?*?*?*?*?*?*?*?,7.9,-2.7,45,102662,241,1394,316,33.3,0.0,33.3,3900,0,3907,1297,27,0.0,10,5,9999,99999,9,999999999,0.0,999,999,99
3003,2,24,17,0,*?*?*?*?*?*?*?*?*?*?*?*?*?*?*?*?*?*?*?*?*?*?,7.9,-2.2,47,102662,33,1380,316,0.0,0.0,0.0,0,0,0,0,28,0.0,10,5,9999,99999,9,999999999,0.0,999,999,99
3003,2,24,18,0,*?*?*?*?*?*?*?*?*?*?*?*?*?*?*?*?*?*?*?*?*?*?,6.1,-2.4,52,102662,0,-0,308,0.0,-0.0,0.0,0,0,0,0,30,0.0,10,5,9999,99999,9,999999999,0.0,999,999,99
3003,2,24,19,0,*?*?*?*?*?*?*?*?*?*?*?*?*?*?*?*?*?*?*?*?*?*?,6.0,-2.2,53,102662,0,-0,307,0.0,-0.0,0.0,0,0,0,0,27,0.0,10,5,9999,99999,9,999999999,0.0,999,999,99
3003,2,24,20,0,*?*?*?*?*?*?*?*?*?*?*?*?*?*?*?*?*?*?*?*?*?*?,5.3,-1.9,58,102662,0,-0,304,0.0,-0.0,0.0,0,0,0,0,23,0.0,10,5,9999,99999,9,999999999,0.0,999,999,99
3003,2,24,21,0,*?*?*?*?*?*?*?*?*?*?*?*?*?*?*?*?*?*?*?*?*?*?,4.7,-1.3,63,102662,0,-0,302,0.0,-0.0,0.0,0,0,0,0,20,0.0,10,5,9999,99999,9,999999999,0.0,999,999,99
3003,2,24,22,0,*?*?*?*?*?*?*?*?*?*?*?*?*?*?*?*?*?*?*?*?*?*?,4.8,-0.6,66,102662,0,-0,302,0.0,-0.0,0.0,0,0,0,0,17,0.0,10,5,9999,99999,9,999999999,0.0,999,999,99
3003,2,24,23,0,*?*?*?*?*?*?*?*?*?*?*?*?*?*?*?*?*?*?*?*?*?*?,5.2,-0.8,63,102662,0,-0,304,0.0,-0.0,0.0,0,0,0,0,13,0.0,10,5,9999,99999,9,999999999,0.0,999,999,99
3003,2,24,24,0,*?*?*?*?*?*?*?*?*?*?*?*?*?*?*?*?*?*?*?*?*?*?,5.9,3.9,86,102662,0,-0,306,0.0,-0.0,0.0,0,0,0,0,60,0.0,10,5,9999,99999,9,999999999,0.0,999,999,99
3003,2,25,1,0,*?*?*?*?*?*?*?*?*?*?*?*?*?*?*?*?*?*?*?*?*?*?,5.9,3.0,82,102975,0,-0,306,0.0,-0.0,0.0,0,0,0,0,67,0.0,10,5,9999,99999,9,999999999,0.0,999,999,99
3003,2,25,2,0,*?*?*?*?*?*?*?*?*?*?*?*?*?*?*?*?*?*?*?*?*?*?,5.8,4.6,93,102975,0,-0,305,0.0,-0.0,0.0,0,0,0,0,123,0.0,10,5,9999,99999,9,999999999,0.0,999,999,99
3003,2,25,3,0,*?*?*?*?*?*?*?*?*?*?*?*?*?*?*?*?*?*?*?*?*?*?,5.6,4.5,93,102975,0,-0,304,0.0,-0.0,0.0,0,0,0,0,180,0.0,10,5,9999,99999,9,999999999,0.0,999,999,99
3003,2,25,4,0,*?*?*?*?*?*?*?*?*?*?*?*?*?*?*?*?*?*?*?*?*?*?,5.7,5.3,98,102975,0,-0,305,0.0,-0.0,0.0,0,0,0,0,237,0.0,10,5,9999,99999,9,999999999,0.0,999,999,99
3003,2,25,5,0,*?*?*?*?*?*?*?*?*?*?*?*?*?*?*?*?*?*?*?*?*?*?,5.7,5.3,98,102975,0,-0,305,0.0,-0.0,0.0,0,0,0,0,293,0.0,10,5,9999,99999,9,999999999,0.0,999,999,99
3003,2,25,6,0,*?*?*?*?*?*?*?*?*?*?*?*?*?*?*?*?*?*?*?*?*?*?,5.8,5.5,98,102975,0,-0,305,0.0,-0.0,0.0,0,0,0,0,350,0.0,10,5,9999,99999,9,999999999,0.0,999,999,99
3003,2,25,7,0,*?*?*?*?*?*?*?*?*?*?*?*?*?*?*?*?*?*?*?*?*?*?,6.1,5.8,98,102975,59,1404,306,0.0,0.0,0.0,0,0,0,0,300,0.0,10,5,9999,99999,9,999999999,0.0,999,999,99
3003,2,25,8,0,*?*?*?*?*?*?*?*?*?*?*?*?*?*?*?*?*?*?*?*?*?*?,5.6,5.1,97,102975,265,1395,304,38.0,0.0,38.0,4443,0,4451,1486,250,0.0,10,5,9999,99999,9,999999999,0.0,999,999,99
3003,2,25,9,0,*?*?*?*?*?*?*?*?*?*?*?*?*?*?*?*?*?*?*?*?*?*?,6.0,5.0,94,102975,442,1396,306,72.8,0.0,72.8,8509,0,8532,2997,200,0.0,10,5,9999,99999,9,999999999,0.0,999,999,99
3003,2,25,10,0,*?*?*?*?*?*?*?*?*?*?*?*?*?*?*?*?*?*?*?*?*?*?,7.0,5.9,93,102975,576,1395,310,99.3,0.0,99.3,11674,0,11712,4283,150,0.0,10,5,9999,99999,9,999999999,0.0,999,999,99
3003,2,25,11,0,*?*?*?*?*?*?*?*?*?*?*?*?*?*?*?*?*?*?*?*?*?*?,7.9,5.9,88,102975,660,1396,314,115.8,0.0,115.8,13668,0,13715,5136,100,0.0,10,5,9999,99999,9,999999999,0.0,999,999,99
3003,2,25,12,0,*?*?*?*?*?*?*?*?*?*?*?*?*?*?*?*?*?*?*?*?*?*?,7.9,5.6,86,102975,686,1394,314,121.0,0.0,121.0,14309,0,14360,5416,50,0.0,10,5,9999,99999,9,999999999,0.0,999,999,99
3003,2,25,13,0,*?*?*?*?*?*?*?*?*?*?*?*?*?*?*?*?*?*?*?*?*?*?,8.1,4.6,79,102975,654,1394,316,114.8,0.0,114.8,13543,0,13590,5081,47,0.0,10,5,9999,99999,9,999999999,0.0,999,999,99
3003,2,25,14,0,*?*?*?*?*?*?*?*?*?*?*?*?*?*?*?*?*?*?*?*?*?*?,8.0,4.1,77,102975,566,1394,315,97.4,0.0,97.4,11439,0,11475,4184,43,0.0,10,5,9999,99999,9,999999999,0.0,999,999,99
3003,2,25,15,0,*?*?*?*?*?*?*?*?*?*?*?*?*?*?*?*?*?*?*?*?*?*?,8.1,4.8,81,102975,428,1396,315,70.1,0.0,70.1,8185,0,8206,2871,40,0.0,10,5,9999,99999,9,999999999,0.0,999,999,99
3003,2,25,16,0,*?*?*?*?*?*?*?*?*?*?*?*?*?*?*?*?*?*?*?*?*?*?,8.1,4.1,76,102975,248,1394,316,34.7,0.0,34.7,4057,0,4064,1351,37,0.0,10,5,9999,99999,9,999999999,0.0,999,999,99
3003,2,25,17,0,*?*?*?*?*?*?*?*?*?*?*?*?*?*?*?*?*?*?*?*?*?*?,8.0,4.1,78,102975,40,1395,315,0.0,0.0,0.0,0,0,0,0,33,0.0,10,5,9999,99999,9,999999999,0.0,999,999,99
3003,2,25,18,0,*?*?*?*?*?*?*?*?*?*?*?*?*?*?*?*?*?*?*?*?*?*?,6.8,5.0,88,102975,0,-0,310,0.0,-0.0,0.0,0,0,0,0,30,0.0,10,5,9999,99999,9,999999999,0.0,999,999,99
3003,2,25,19,0,*?*?*?*?*?*?*?*?*?*?*?*?*?*?*?*?*?*?*?*?*?*?,7.2,4.6,84,102975,0,-0,312,0.0,-0.0,0.0,0,0,0,0,32,0.0,10,5,9999,99999,9,999999999,0.0,999,999,99
3003,2,25,20,0,*?*?*?*?*?*?*?*?*?*?*?*?*?*?*?*?*?*?*?*?*?*?,7.3,4.3,81,102975,0,-0,312,0.0,-0.0,0.0,0,0,0,0,33,0.0,10,5,9999,99999,9,999999999,0.0,999,999,99
3003,2,25,21,0,*?*?*?*?*?*?*?*?*?*?*?*?*?*?*?*?*?*?*?*?*?*?,7.8,4.6,81,102975,0,-0,314,0.0,-0.0,0.0,0,0,0,0,35,0.0,10,5,9999,99999,9,999999999,0.0,999,999,99
3003,2,25,22,0,*?*?*?*?*?*?*?*?*?*?*?*?*?*?*?*?*?*?*?*?*?*?,6.5,4.3,87,102975,0,-0,308,0.0,-0.0,0.0,0,0,0,0,37,0.0,10,5,9999,99999,9,999999999,0.0,999,999,99
3003,2,25,23,0,*?*?*?*?*?*?*?*?*?*?*?*?*?*?*?*?*?*?*?*?*?*?,6.7,3.9,84,102975,0,-0,309,0.0,-0.0,0.0,0,0,0,0,38,0.0,10,5,9999,99999,9,999999999,0.0,999,999,99
3003,2,25,24,0,*?*?*?*?*?*?*?*?*?*?*?*?*?*?*?*?*?*?*?*?*?*?,5.6,1.0,74,102975,0,-0,305,0.0,-0.0,0.0,0,0,0,0,10,0.0,10,5,9999,99999,9,999999999,0.0,999,999,99
3003,2,26,1,0,*?*?*?*?*?*?*?*?*?*?*?*?*?*?*?*?*?*?*?*?*?*?,7.0,5.5,89,103276,0,-0,310,0.0,-0.0,0.0,0,0,0,0,42,0.0,10,5,9999,99999,9,999999999,0.0,999,999,99
3003,2,26,2,0,*?*?*?*?*?*?*?*?*?*?*?*?*?*?*?*?*?*?*?*?*?*?,7.2,5.9,91,103276,0,-0,311,0.0,-0.0,0.0,0,0,0,0,43,0.0,10,5,9999,99999,9,999999999,0.0,999,999,99
3003,2,26,3,0,*?*?*?*?*?*?*?*?*?*?*?*?*?*?*?*?*?*?*?*?*?*?,7.7,6.4,91,103276,0,-0,313,0.0,-0.0,0.0,0,0,0,0,45,0.0,10,5,9999,99999,9,999999999,0.0,999,999,99
3003,2,26,4,0,*?*?*?*?*?*?*?*?*?*?*?*?*?*?*?*?*?*?*?*?*?*?,8.5,7.0,89,103276,0,-0,317,0.0,-0.0,0.0,0,0,0,0,47,0.0,10,5,9999,99999,9,999999999,0.0,999,999,99
3003,2,26,5,0,*?*?*?*?*?*?*?*?*?*?*?*?*?*?*?*?*?*?*?*?*?*?,6.9,6.7,98,103276,0,-0,310,0.0,-0.0,0.0,0,0,0,0,48,0.0,10,5,9999,99999,9,999999999,0.0,999,999,99
3003,2,26,6,0,*?*?*?*?*?*?*?*?*?*?*?*?*?*?*?*?*?*?*?*?*?*?,7.8,7.0,94,103276,0,-0,314,0.0,-0.0,0.0,0,0,0,0,50,0.0,10,5,9999,99999,9,999999999,0.0,999,999,99
3003,2,26,7,0,*?*?*?*?*?*?*?*?*?*?*?*?*?*?*?*?*?*?*?*?*?*?,7.4,7.1,97,103276,66,1386,312,0.0,0.0,0.0,0,0,0,0,50,0.0,10,5,9999,99999,9,999999999,0.0,999,999,99
3003,2,26,8,0,*?*?*?*?*?*?*?*?*?*?*?*?*?*?*?*?*?*?*?*?*?*?,7.9,7.9,99,103276,273,1395,314,39.6,0.0,39.6,4624,0,4633,1550,50,0.0,10,5,9999,99999,9,999999999,0.0,999,999,99
3003,2,26,9,0,*?*?*?*?*?*?*?*?*?*?*?*?*?*?*?*?*?*?*?*?*?*?,7.3,7.3,99,103276,449,1393,311,74.4,0.0,74.4,8696,0,8720,3070,50,0.0,10,5,9999,99999,9,999999999,0.0,999,999,99
3003,2,26,10,0,*?*?*?*?*?*?*?*?*?*?*?*?*?*?*?*?*?*?*?*?*?*?,10.1,8.7,90,103276,584,1395,324,100.9,0.0,100.9,11866,0,11904,4363,50,0.0,10,5,9999,99999,9,999999999,0.0,999,999,99
3003,2,26,11,0,*?*?*?*?*?*?*?*?*?*?*?*?*?*?*?*?*?*?*?*?*?*?,11.0,7.4,78,103276,667,1394,328,117.4,0.0,117.4,13858,0,13907,5219,50,0.0,10,5,9999,99999,9,999999999,0.0,999,999,99
3003,2,26,12,0,*?*?*?*?*?*?*?*?*?*?*?*?*?*?*?*?*?*?*?*?*?*?,11.7,5.9,67,103276,694,1395,332,122.6,0.0,122.6,14499,0,14551,5500,50,0.0,10,5,9999,99999,9,999999999,0.0,999,999,99
3003,2,26,13,0,*?*?*?*?*?*?*?*?*?*?*?*?*?*?*?*?*?*?*?*?*?*?,11.5,5.1,65,103276,662,1395,331,116.3,0.0,116.3,13728,0,13776,5162,53,0.0,10,5,9999,99999,9,999999999,0.0,999,999,99
3003,2,26,14,0,*?*?*?*?*?*?*?*?*?*?*?*?*?*?*?*?*?*?*?*?*?*?,11.6,4.5,61,103276,573,1393,332,98.8,0.0,98.8,11615,0,11652,4257,57,0.0,10,5,9999,99999,9,999999999,0.0,999,999,99
3003,2,26,15,0,*?*?*?*?*?*?*?*?*?*?*?*?*?*?*?*?*?*?*?*?*?*?,11.6,3.9,59,103276,435,1396,332,71.5,0.0,71.5,8352,0,8374,2936,60,0.0,10,5,9999,99999,9,999999999,0.0,999,999,99
3003,2,26,16,0,*?*?*?*?*?*?*?*?*?*?*?*?*?*?*?*?*?*?*?*?*?*?,11.7,3.9,59,103276,255,1395,332,36.0,0.0,36.0,4215,0,4222,1406,63,0.0,10,5,9999,99999,9,999999999,0.0,999,999,99
3003,2,26,17,0,*?*?*?*?*?*?*?*?*?*?*?*?*?*?*?*?*?*?*?*?*?*?,11.0,5.1,66,103276,47,1406,329,0.0,0.0,0.0,0,0,0,0,67,0.0,10,5,9999,99999,9,999999999,0.0,999,999,99
3003,2,26,18,0,*?*?*?*?*?*?*?*?*?*?*?*?*?*?*?*?*?*?*?*?*?*?,11.1,5.6,68,103276,0,-0,329,0.0,-0.0,0.0,0,0,0,0,70,0.0,10,5,9999,99999,9,999999999,0.0,999,999,99
3003,2,26,19,0,*?*?*?*?*?*?*?*?*?*?*?*?*?*?*?*?*?*?*?*?*?*?,10.0,6.4,78,103276,0,-0,324,0.0,-0.0,0.0,0,0,0,0,68,0.0,10,5,9999,99999,9,999999999,0.0,999,999,99
3003,2,26,20,0,*?*?*?*?*?*?*?*?*?*?*?*?*?*?*?*?*?*?*?*?*?*?,9.4,7.6,87,103276,0,-0,321,0.0,-0.0,0.0,0,0,0,0,67,0.0,10,5,9999,99999,9,999999999,0.0,999,999,99
3003,2,26,21,0,*?*?*?*?*?*?*?*?*?*?*?*?*?*?*?*?*?*?*?*?*?*?,8.5,6.9,88,103276,0,-0,317,0.0,-0.0,0.0,0,0,0,0,65,0.0,10,5,9999,99999,9,999999999,0.0,999,999,99
3003,2,26,22,0,*?*?*?*?*?*?*?*?*?*?*?*?*?*?*?*?*?*?*?*?*?*?,7.8,7.6,97,103276,0,-0,314,0.0,-0.0,0.0,0,0,0,0,63,0.0,10,5,9999,99999,9,999999999,0.0,999,999,99
3003,2,26,23,0,*?*?*?*?*?*?*?*?*?*?*?*?*?*?*?*?*?*?*?*?*?*?,7.6,7.7,99,103276,0,-0,313,0.0,-0.0,0.0,0,0,0,0,62,0.0,10,5,9999,99999,9,999999999,0.0,999,999,99
3003,2,26,24,0,*?*?*?*?*?*?*?*?*?*?*?*?*?*?*?*?*?*?*?*?*?*?,7.0,4.8,85,103276,0,-0,311,0.0,-0.0,0.0,0,0,0,0,40,0.0,10,5,9999,99999,9,999999999,0.0,999,999,99
3003,2,27,1,0,*?*?*?*?*?*?*?*?*?*?*?*?*?*?*?*?*?*?*?*?*?*?,7.0,6.6,100,103450,0,-0,310,0.0,-0.0,0.0,0,0,0,0,60,0.0,10,5,9999,99999,9,999999999,0.0,999,999,99
3003,2,27,2,0,*?*?*?*?*?*?*?*?*?*?*?*?*?*?*?*?*?*?*?*?*?*?,6.5,6.1,100,103450,0,-0,308,0.0,-0.0,0.0,0,0,0,0,60,0.0,10,5,9999,99999,9,999999999,0.0,999,999,99
3003,2,27,3,0,*?*?*?*?*?*?*?*?*?*?*?*?*?*?*?*?*?*?*?*?*?*?,6.6,5.9,99,103450,0,-0,309,0.0,-0.0,0.0,0,0,0,0,60,0.0,10,5,9999,99999,9,999999999,0.0,999,999,99
3003,2,27,4,0,*?*?*?*?*?*?*?*?*?*?*?*?*?*?*?*?*?*?*?*?*?*?,6.5,5.8,99,103450,0,-0,308,0.0,-0.0,0.0,0,0,0,0,60,0.0,10,5,9999,99999,9,999999999,0.0,999,999,99
3003,2,27,5,0,*?*?*?*?*?*?*?*?*?*?*?*?*?*?*?*?*?*?*?*?*?*?,6.1,5.8,100,103450,0,-0,306,0.0,-0.0,0.0,0,0,0,0,60,0.0,10,5,9999,99999,9,999999999,0.0,999,999,99
3003,2,27,6,0,*?*?*?*?*?*?*?*?*?*?*?*?*?*?*?*?*?*?*?*?*?*?,5.8,5.5,100,103450,0,-0,305,0.0,-0.0,0.0,0,0,0,0,60,0.0,10,5,9999,99999,9,999999999,0.0,999,999,99
3003,2,27,7,0,*?*?*?*?*?*?*?*?*?*?*?*?*?*?*?*?*?*?*?*?*?*?,6.1,5.5,99,103450,74,1389,302,0.8,1.9,0.7,102,57,112,10,58,0.0,9,5,9999,99999,9,999999999,0.0,999,999,99
3003,2,27,8,0,*?*?*?*?*?*?*?*?*?*?*?*?*?*?*?*?*?*?*?*?*?*?,6.4,6.1,100,103450,281,1395,308,41.2,0.0,41.2,4808,0,4817,1615,57,0.0,10,5,9999,99999,9,999999999,0.0,999,999,99
3003,2,27,9,0,*?*?*?*?*?*?*?*?*?*?*?*?*?*?*?*?*?*?*?*?*?*?,6.7,5.0,92,103450,457,1393,309,76.0,0.0,76.0,8885,0,8909,3144,55,0.0,10,5,9999,99999,9,999999999,0.0,999,999,99
3003,2,27,10,0,*?*?*?*?*?*?*?*?*?*?*?*?*?*?*?*?*?*?*?*?*?*?,8.7,6.7,91,103450,592,1394,318,102.5,0.0,102.5,12058,0,12097,4444,53,0.0,10,5,9999,99999,9,999999999,0.0,999,999,99
3003,2,27,11,0,*?*?*?*?*?*?*?*?*?*?*?*?*?*?*?*?*?*?*?*?*?*?,8.9,7.4,94,103450,675,1394,315,206.6,56.7,179.1,22726,5595,20200,5462,52,0.0,9,5,9999,99999,9,999999999,0.0,999,999,99
3003,2,27,12,0,*?*?*?*?*?*?*?*?*?*?*?*?*?*?*?*?*?*?*?*?*?*?,9.8,6.9,85,103450,701,1393,319,215.7,57.0,187.0,23727,5646,21083,5778,50,0.0,9,5,9999,99999,9,999999999,0.0,999,999,99
3003,2,27,13,0,*?*?*?*?*?*?*?*?*?*?*?*?*?*?*?*?*?*?*?*?*?*?,9.9,8.4,94,103450,669,1393,319,204.6,56.7,177.4,22506,5584,20005,5393,50,0.0,9,5,9999,99999,9,999999999,0.0,999,999,99
3003,2,27,14,0,*?*?*?*?*?*?*?*?*?*?*?*?*?*?*?*?*?*?*?*?*?*?,9.8,8.9,97,103450,581,1395,319,174.3,55.6,151.1,19150,5372,17043,4401,50,0.0,9,5,9999,99999,9,999999999,0.0,999,999,99
3003,2,27,15,0,*?*?*?*?*?*?*?*?*?*?*?*?*?*?*?*?*?*?*?*?*?*?,9.9,9.9,100,103450,442,1395,319,126.6,53.2,109.8,13901,4870,12400,3008,50,0.0,9,5,9999,99999,9,999999999,0.0,999,999,99
3003,2,27,16,0,*?*?*?*?*?*?*?*?*?*?*?*?*?*?*?*?*?*?*?*?*?*?,9.7,9.3,100,103450,262,1395,318,65.0,46.0,56.3,7176,3514,6629,1206,50,0.0,9,5,9999,99999,9,999999999,0.0,999,999,99
3003,2,27,17,0,*?*?*?*?*?*?*?*?*?*?*?*?*?*?*?*?*?*?*?*?*?*?,9.4,9.1,100,103450,53,1388,321,0.0,0.0,0.0,0,0,0,0,50,0.0,10,5,9999,99999,9,999999999,0.0,999,999,99
3003,2,27,18,0,*?*?*?*?*?*?*?*?*?*?*?*?*?*?*?*?*?*?*?*?*?*?,9.4,9.4,100,103450,0,-0,320,0.0,-0.0,0.0,0,0,0,0,50,0.0,10,5,9999,99999,9,999999999,0.0,999,999,99
3003,2,27,19,0,*?*?*?*?*?*?*?*?*?*?*?*?*?*?*?*?*?*?*?*?*?*?,8.5,8.5,100,103450,0,-0,317,0.0,-0.0,0.0,0,0,0,0,52,0.0,10,5,9999,99999,9,999999999,0.0,999,999,99
3003,2,27,20,0,*?*?*?*?*?*?*?*?*?*?*?*?*?*?*?*?*?*?*?*?*?*?,7.6,7.6,100,103450,0,-0,313,0.0,-0.0,0.0,0,0,0,0,53,0.0,10,5,9999,99999,9,999999999,0.0,999,999,99
3003,2,27,21,0,*?*?*?*?*?*?*?*?*?*?*?*?*?*?*?*?*?*?*?*?*?*?,6.8,6.9,100,103450,0,-0,309,0.0,-0.0,0.0,0,0,0,0,55,0.0,10,5,9999,99999,9,999999999,0.0,999,999,99
3003,2,27,22,0,*?*?*?*?*?*?*?*?*?*?*?*?*?*?*?*?*?*?*?*?*?*?,6.8,6.9,100,103450,0,-0,309,0.0,-0.0,0.0,0,0,0,0,57,0.0,10,5,9999,99999,9,999999999,0.0,999,999,99
3003,2,27,23,0,*?*?*?*?*?*?*?*?*?*?*?*?*?*?*?*?*?*?*?*?*?*?,7.5,7.4,100,103450,0,-0,312,0.0,-0.0,0.0,0,0,0,0,58,0.0,10,5,9999,99999,9,999999999,0.0,999,999,99
3003,2,27,24,0,*?*?*?*?*?*?*?*?*?*?*?*?*?*?*?*?*?*?*?*?*?*?,7.5,7.1,100,103450,0,-0,312,0.0,-0.0,0.0,0,0,0,0,60,0.0,10,5,9999,99999,9,999999999,0.0,999,999,99
3003,2,28,1,0,*?*?*?*?*?*?*?*?*?*?*?*?*?*?*?*?*?*?*?*?*?*?,7.9,6.9,92,103000,0,-0,314,0.0,-0.0,0.0,0,0,0,0,58,5.7,10,5,9999,99999,9,999999999,0.0,999,999,99
3003,2,28,2,0,*?*?*?*?*?*?*?*?*?*?*?*?*?*?*?*?*?*?*?*?*?*?,7.6,6.7,93,103000,0,-0,313,0.0,-0.0,0.0,0,0,0,0,57,4.1,10,5,9999,99999,9,999999999,0.0,999,999,99
3003,2,28,3,0,*?*?*?*?*?*?*?*?*?*?*?*?*?*?*?*?*?*?*?*?*?*?,7.8,6.9,93,103000,0,-0,314,0.0,-0.0,0.0,0,0,0,0,55,4.6,10,5,9999,99999,9,999999999,0.0,999,999,99
3003,2,28,4,0,*?*?*?*?*?*?*?*?*?*?*?*?*?*?*?*?*?*?*?*?*?*?,7.7,6.2,90,103000,0,-0,313,0.0,-0.0,0.0,0,0,0,0,53,5.2,10,5,9999,99999,9,999999999,0.0,999,999,99
3003,2,28,5,0,*?*?*?*?*?*?*?*?*?*?*?*?*?*?*?*?*?*?*?*?*?*?,7.5,5.9,89,103000,0,-0,313,0.0,-0.0,0.0,0,0,0,0,52,7.7,10,5,9999,99999,9,999999999,0.0,999,999,99
3003,2,28,6,0,*?*?*?*?*?*?*?*?*?*?*?*?*?*?*?*?*?*?*?*?*?*?,7.8,6.7,92,103000,0,-0,314,0.0,-0.0,0.0,0,0,0,0,50,6.2,10,5,9999,99999,9,999999999,0.0,999,999,99
3003,2,28,7,0,*?*?*?*?*?*?*?*?*?*?*?*?*?*?*?*?*?*?*?*?*?*?,7.4,6.4,93,103000,82,1390,308,3.5,7.9,3.0,426,257,453,45,52,6.7,9,5,9999,99999,9,999999999,0.0,999,999,99
3003,2,28,8,0,*?*?*?*?*?*?*?*?*?*?*?*?*?*?*?*?*?*?*?*?*?*?,7.0,6.2,94,103000,289,1394,310,42.8,0.0,42.8,4992,0,5002,1680,53,7.2,10,5,9999,99999,9,999999999,0.0,999,999,99
3003,2,28,9,0,*?*?*?*?*?*?*?*?*?*?*?*?*?*?*?*?*?*?*?*?*?*?,8.4,6.7,89,103000,465,1392,312,134.8,53.7,116.9,14799,4976,13195,3233,55,6.7,9,5,9999,99999,9,999999999,0.0,999,999,99
3003,2,28,10,0,*?*?*?*?*?*?*?*?*?*?*?*?*?*?*?*?*?*?*?*?*?*?,9.8,8.1,89,103000,600,1394,319,180.9,55.9,156.8,19880,5424,17687,4609,57,6.2,9,5,9999,99999,9,999999999,0.0,999,999,99
3003,2,28,11,0,*?*?*?*?*?*?*?*?*?*?*?*?*?*?*?*?*?*?*?*?*?*?,9.9,7.4,84,103000,683,1394,319,209.4,56.8,181.5,23031,5611,20469,5558,58,6.7,9,5,9999,99999,9,999999999,0.0,999,999,99
3003,2,28,12,0,*?*?*?*?*?*?*?*?*?*?*?*?*?*?*?*?*?*?*?*?*?*?,11.2,6.9,74,103000,709,1393,325,218.4,57.1,189.3,24027,5660,21347,5874,60,7.7,9,5,9999,99999,9,999999999,0.0,999,999,99
3003,2,28,13,0,*?*?*?*?*?*?*?*?*?*?*?*?*?*?*?*?*?*?*?*?*?*?,11.1,5.6,68,103000,677,1394,329,119.3,0.0,119.3,14097,0,14147,5323,58,6.7,10,5,9999,99999,9,999999999,0.0,999,999,99
3003,2,28,14,0,*?*?*?*?*?*?*?*?*?*?*?*?*?*?*?*?*?*?*?*?*?*?,11.2,5.1,66,103000,588,1394,330,101.8,0.0,101.8,11969,0,12008,4407,57,7.7,10,5,9999,99999,9,999999999,0.0,999,999,99
3003,2,28,15,0,*?*?*?*?*?*?*?*?*?*?*?*?*?*?*?*?*?*?*?*?*?*?,11.3,5.1,66,103000,449,1394,330,74.3,0.0,74.3,8686,0,8710,3066,55,6.7,10,5,9999,99999,9,999999999,0.0,999,999,99
3003,2,28,16,0,*?*?*?*?*?*?*?*?*?*?*?*?*?*?*?*?*?*?*?*?*?*?,11.1,5.1,66,103000,268,1391,325,67.4,46.5,58.4,7432,3589,6861,1252,53,6.7,9,5,9999,99999,9,999999999,0.0,999,999,99
3003,2,28,17,0,*?*?*?*?*?*?*?*?*?*?*?*?*?*?*?*?*?*?*?*?*?*?,10.7,4.6,65,103000,60,1397,327,0.0,0.0,0.0,0,0,0,0,52,6.2,10,5,9999,99999,9,999999999,0.0,999,999,99
3003,2,28,18,0,*?*?*?*?*?*?*?*?*?*?*?*?*?*?*?*?*?*?*?*?*?*?,10.3,4.6,68,103000,0,-0,326,0.0,-0.0,0.0,0,0,0,0,50,4.6,10,5,9999,99999,9,999999999,0.0,999,999,99
3003,2,28,19,0,*?*?*?*?*?*?*?*?*?*?*?*?*?*?*?*?*?*?*?*?*?*?,9.1,4.5,72,103000,0,-0,320,0.0,-0.0,0.0,0,0,0,0,97,6.2,10,5,9999,99999,9,999999999,0.0,999,999,99
3003,2,28,20,0,*?*?*?*?*?*?*?*?*?*?*?*?*?*?*?*?*?*?*?*?*?*?,8.6,3.6,71,103000,0,-0,318,0.0,-0.0,0.0,0,0,0,0,143,7.2,10,5,9999,99999,9,999999999,0.0,999,999,99
3003,2,28,21,0,*?*?*?*?*?*?*?*?*?*?*?*?*?*?*?*?*?*?*?*?*?*?,8.7,4.6,75,103000,0,-0,318,0.0,-0.0,0.0,0,0,0,0,190,5.7,10,5,9999,99999,9,999999999,0.0,999,999,99
3003,2,28,22,0,*?*?*?*?*?*?*?*?*?*?*?*?*?*?*?*?*?*?*?*?*?*?,9.8,5.0,71,103000,0,-0,323,0.0,-0.0,0.0,0,0,0,0,237,5.2,10,5,9999,99999,9,999999999,0.0,999,999,99
3003,2,28,23,0,*?*?*?*?*?*?*?*?*?*?*?*?*?*?*?*?*?*?*?*?*?*?,9.7,4.6,70,103000,0,-0,323,0.0,-0.0,0.0,0,0,0,0,283,3.6,10,5,9999,99999,9,999999999,0.0,999,999,99
3003,2,28,24,0,*?*?*?*?*?*?*?*?*?*?*?*?*?*?*?*?*?*?*?*?*?*?,8.1,7.1,93,103000,0,-0,315,0.0,-0.0,0.0,0,0,0,0,60,5.2,10,5,9999,99999,9,999999999,0.0,999,999,99
3003,3,1,1,0,*?*?*?*?*?*?*?*?*?*?*?*?*?*?*?*?*?*?*?*?*?*?,9.6,6.4,79,100324,0,-0,322,0.0,-0.0,0.0,0,0,0,0,328,10.8,10,5,9999,99999,9,999999999,0.0,999,999,99
3003,3,1,2,0,*?*?*?*?*?*?*?*?*?*?*?*?*?*?*?*?*?*?*?*?*?*?,9.6,7.0,83,100324,0,-0,322,0.0,-0.0,0.0,0,0,0,0,327,12.4,10,5,9999,99999,9,999999999,0.0,999,999,99
3003,3,1,3,0,*?*?*?*?*?*?*?*?*?*?*?*?*?*?*?*?*?*?*?*?*?*?,10.2,6.9,79,100324,0,-0,325,0.0,-0.0,0.0,0,0,0,0,325,10.3,10,5,9999,99999,9,999999999,0.0,999,999,99
3003,3,1,4,0,*?*?*?*?*?*?*?*?*?*?*?*?*?*?*?*?*?*?*?*?*?*?,10.6,6.4,74,100324,0,-0,327,0.0,-0.0,0.0,0,0,0,0,323,10.8,10,5,9999,99999,9,999999999,0.0,999,999,99
3003,3,1,5,0,*?*?*?*?*?*?*?*?*?*?*?*?*?*?*?*?*?*?*?*?*?*?,10.8,7.3,78,100324,0,-0,327,0.0,-0.0,0.0,0,0,0,0,322,10.3,10,5,9999,99999,9,999999999,0.0,999,999,99
3003,3,1,6,0,*?*?*?*?*?*?*?*?*?*?*?*?*?*?*?*?*?*?*?*?*?*?,10.6,7.4,80,100324,0,-0,299,0.0,-0.0,0.0,0,0,0,0,320,9.8,3,2,9999,99999,9,999999999,0.0,999,999,99
3003,3,1,7,0,*?*?*?*?*?*?*?*?*?*?*?*?*?*?*?*?*?*?*?*?*?*?,10.9,7.7,80,100324,90,1390,288,12.4,133.7,3.7,1360,7947,653,139,313,10.8,0,0,9999,99999,9,999999999,0.0,999,999,99
3003,3,1,8,0,*?*?*?*?*?*?*?*?*?*?*?*?*?*?*?*?*?*?*?*?*?*?,11.4,8.0,78,100324,297,1394,291,153.0,502.6,45.9,15911,39731,7031,857,307,9.8,0,0,9999,99999,9,999999999,0.0,999,999,99
3003,3,1,9,0,*?*?*?*?*?*?*?*?*?*?*?*?*?*?*?*?*?*?*?*?*?*?,13.0,8.7,74,100324,473,1392,299,273.1,562.7,81.9,28348,51362,11875,1563,300,10.8,0,0,9999,99999,9,999999999,0.0,999,999,99
3003,3,1,10,0,*?*?*?*?*?*?*?*?*?*?*?*?*?*?*?*?*?*?*?*?*?*?,14.6,9.3,70,100324,607,1391,308,364.6,585.0,109.4,37932,56267,15333,2188,293,8.8,0,0,9999,99999,9,999999999,0.0,999,999,99
3003,3,1,11,0,*?*?*?*?*?*?*?*?*?*?*?*?*?*?*?*?*?*?*?*?*?*?,16.4,9.2,62,100324,690,1391,315,421.1,594.4,126.3,43909,58309,17375,2642,287,10.8,0,0,9999,99999,9,999999999,0.0,999,999,99
3003,3,1,12,0,*?*?*?*?*?*?*?*?*?*?*?*?*?*?*?*?*?*?*?*?*?*?,16.8,8.4,57,100324,717,1393,315,438.9,596.9,131.7,45801,58842,18007,2801,280,11.8,0,0,9999,99999,9,999999999,0.0,999,999,99
3003,3,1,13,0,*?*?*?*?*?*?*?*?*?*?*?*?*?*?*?*?*?*?*?*?*?*?,16.8,7.9,55,100324,684,1392,314,416.7,593.8,125.0,43441,58172,17220,2605,262,11.3,0,0,9999,99999,9,999999999,0.0,999,999,99
3003,3,1,14,0,*?*?*?*?*?*?*?*?*?*?*?*?*?*?*?*?*?*?*?*?*?*?,16.9,8.5,57,100324,595,1393,316,356.0,583.3,106.8,37036,55907,15022,2125,243,12.4,0,0,9999,99999,9,999999999,0.0,999,999,99
3003,3,1,15,0,*?*?*?*?*?*?*?*?*?*?*?*?*?*?*?*?*?*?*?*?*?*?,16.7,7.6,54,100324,455,1391,312,261.1,558.7,78.3,27094,50515,11404,1487,225,11.3,0,0,9999,99999,9,999999999,0.0,999,999,99
3003,3,1,16,0,*?*?*?*?*?*?*?*?*?*?*?*?*?*?*?*?*?*?*?*?*?*?,16.8,8.7,58,100324,275,1391,316,138.4,490.1,41.5,14405,37673,6414,776,207,11.3,0,0,9999,99999,9,999999999,0.0,999,999,99
3003,3,1,17,0,*?*?*?*?*?*?*?*?*?*?*?*?*?*?*?*?*?*?*?*?*?*?,16.5,9.8,64,100324,66,1383,336,0.0,0.0,0.0,0,0,0,0,188,10.8,5,3,9999,99999,9,999999999,0.0,999,999,99
3003,3,1,18,0,*?*?*?*?*?*?*?*?*?*?*?*?*?*?*?*?*?*?*?*?*?*?,14.8,10.9,77,100324,0,-0,345,0.0,-0.0,0.0,0,0,0,0,170,11.8,10,5,9999,99999,9,999999999,0.0,999,999,99
3003,3,1,19,0,*?*?*?*?*?*?*?*?*?*?*?*?*?*?*?*?*?*?*?*?*?*?,13.9,11.5,84,100324,0,-0,341,0.0,-0.0,0.0,0,0,0,0,175,12.9,10,5,9999,99999,9,999999999,0.0,999,999,99
3003,3,1,20,0,*?*?*?*?*?*?*?*?*?*?*?*?*?*?*?*?*?*?*?*?*?*?,13.2,11.0,86,100324,0,-0,338,0.0,-0.0,0.0,0,0,0,0,180,10.8,10,5,9999,99999,9,999999999,0.0,999,999,99
3003,3,1,21,0,*?*?*?*?*?*?*?*?*?*?*?*?*?*?*?*?*?*?*?*?*?*?,12.2,10.3,87,100324,0,-0,333,0.0,-0.0,0.0,0,0,0,0,185,11.3,10,5,9999,99999,9,999999999,0.0,999,999,99
3003,3,1,22,0,*?*?*?*?*?*?*?*?*?*?*?*?*?*?*?*?*?*?*?*?*?*?,12.1,11.0,92,100324,0,-0,333,0.0,-0.0,0.0,0,0,0,0,190,12.9,10,5,9999,99999,9,999999999,0.0,999,999,99
3003,3,1,23,0,*?*?*?*?*?*?*?*?*?*?*?*?*?*?*?*?*?*?*?*?*?*?,11.8,10.9,93,100324,0,-0,331,0.0,-0.0,0.0,0,0,0,0,195,11.3,10,5,9999,99999,9,999999999,0.0,999,999,99
3003,3,1,24,0,*?*?*?*?*?*?*?*?*?*?*?*?*?*?*?*?*?*?*?*?*?*?,9.6,5.5,75,100324,0,-0,322,0.0,-0.0,0.0,0,0,0,0,330,12.9,10,5,9999,99999,9,999999999,0.0,999,999,99
3003,3,2,1,0,*?*?*?*?*?*?*?*?*?*?*?*?*?*?*?*?*?*?*?*?*?*?,10.7,9.3,89,99133.3,0,-0,326,0.0,-0.0,0.0,0,0,0,0,198,10.8,10,5,9999,99999,9,999999999,0.0,999,999,99
3003,3,2,2,0,*?*?*?*?*?*?*?*?*?*?*?*?*?*?*?*?*?*?*?*?*?*?,10.0,8.5,88,99133.3,0,-0,323,0.0,-0.0,0.0,0,0,0,0,197,12.4,10,5,9999,99999,9,999999999,0.0,999,999,99
3003,3,2,3,0,*?*?*?*?*?*?*?*?*?*?*?*?*?*?*?*?*?*?*?*?*?*?,9.8,8.4,89,99133.3,0,-0,322,0.0,-0.0,0.0,0,0,0,0,195,10.3,10,5,9999,99999,9,999999999,0.0,999,999,99
3003,3,2,4,0,*?*?*?*?*?*?*?*?*?*?*?*?*?*?*?*?*?*?*?*?*?*?,9.9,8.5,89,99133.3,0,-0,323,0.0,-0.0,0.0,0,0,0,0,193,10.8,10,5,9999,99999,9,999999999,0.0,999,999,99
3003,3,2,5,0,*?*?*?*?*?*?*?*?*?*?*?*?*?*?*?*?*?*?*?*?*?*?,9.4,8.4,91,99133.3,0,-0,321,0.0,-0.0,0.0,0,0,0,0,192,10.3,10,5,9999,99999,9,999999999,0.0,999,999,99
3003,3,2,6,0,*?*?*?*?*?*?*?*?*?*?*?*?*?*?*?*?*?*?*?*?*?*?,9.0,8.7,96,99133.3,0,-0,319,0.0,-0.0,0.0,0,0,0,0,190,9.8,10,5,9999,99999,9,999999999,0.0,999,999,99
3003,3,2,7,0,*?*?*?*?*?*?*?*?*?*?*?*?*?*?*?*?*?*?*?*?*?*?,9.7,9.3,95,99133.3,98,1389,322,5.2,0.0,5.2,651,-0,651,209,193,10.8,10,5,9999,99999,9,999999999,0.0,999,999,99
3003,3,2,8,0,*?*?*?*?*?*?*?*?*?*?*?*?*?*?*?*?*?*?*?*?*?*?,10.5,8.7,86,99133.3,305,1393,326,46.0,0.0,46.0,5365,0,5376,1814,197,9.8,10,5,9999,99999,9,999999999,0.0,999,999,99
3003,3,2,9,0,*?*?*?*?*?*?*?*?*?*?*?*?*?*?*?*?*?*?*?*?*?*?,11.7,8.4,78,99133.3,481,1391,331,80.8,0.0,80.8,9459,0,9486,3372,200,10.8,10,5,9999,99999,9,999999999,0.0,999,999,99
3003,3,2,10,0,*?*?*?*?*?*?*?*?*?*?*?*?*?*?*?*?*?*?*?*?*?*?,13.5,9.2,74,99133.3,615,1391,340,107.3,0.0,107.3,12639,0,12682,4691,203,8.8,10,5,9999,99999,9,999999999,0.0,999,999,99
3003,3,2,11,0,*?*?*?*?*?*?*?*?*?*?*?*?*?*?*?*?*?*?*?*?*?*?,14.9,7.7,61,99133.3,698,1391,347,123.7,0.0,123.7,14633,0,14685,5557,207,10.8,10,5,9999,99999,9,999999999,0.0,999,999,99
3003,3,2,12,0,*?*?*?*?*?*?*?*?*?*?*?*?*?*?*?*?*?*?*?*?*?*?,15.2,7.7,60,99133.3,724,1392,348,128.8,0.0,128.8,15261,0,15318,5837,210,11.8,10,5,9999,99999,9,999999999,0.0,999,999,99
3003,3,2,13,0,*?*?*?*?*?*?*?*?*?*?*?*?*?*?*?*?*?*?*?*?*?*?,15.5,7.9,59,99133.3,691,1391,349,122.3,0.0,122.3,14466,0,14518,5484,220,11.3,10,5,9999,99999,9,999999999,0.0,999,999,99
3003,3,2,14,0,*?*?*?*?*?*?*?*?*?*?*?*?*?*?*?*?*?*?*?*?*?*?,15.4,7.6,58,99133.3,602,1392,349,104.7,0.0,104.7,12322,0,12363,4556,230,12.4,10,5,9999,99999,9,999999999,0.0,999,999,99
3003,3,2,15,0,*?*?*?*?*?*?*?*?*?*?*?*?*?*?*?*?*?*?*?*?*?*?,15.4,6.7,55,99133.3,462,1390,349,77.1,0.0,77.1,9019,0,9044,3197,240,11.3,10,5,9999,99999,9,999999999,0.0,999,999,99
3003,3,2,16,0,*?*?*?*?*?*?*?*?*?*?*?*?*?*?*?*?*?*?*?*?*?*?,15.4,6.4,53,99133.3,282,1392,349,41.5,0.0,41.5,4843,0,4853,1627,250,11.3,10,5,9999,99999,9,999999999,0.0,999,999,99
3003,3,2,17,0,*?*?*?*?*?*?*?*?*?*?*?*?*?*?*?*?*?*?*?*?*?*?,14.8,7.4,60,99133.3,73,1391,346,0.2,0.0,0.2,33,-0,33,9,260,10.8,10,5,9999,99999,9,999999999,0.0,999,999,99
3003,3,2,18,0,*?*?*?*?*?*?*?*?*?*?*?*?*?*?*?*?*?*?*?*?*?*?,13.2,7.4,66,99133.3,0,-0,338,0.0,-0.0,0.0,0,0,0,0,270,11.8,10,5,9999,99999,9,999999999,0.0,999,999,99
3003,3,2,19,0,*?*?*?*?*?*?*?*?*?*?*?*?*?*?*?*?*?*?*?*?*?*?,12.5,8.4,74,99133.3,0,-0,335,0.0,-0.0,0.0,0,0,0,0,268,12.9,10,5,9999,99999,9,999999999,0.0,999,999,99
3003,3,2,20,0,*?*?*?*?*?*?*?*?*?*?*?*?*?*?*?*?*?*?*?*?*?*?,12.5,8.3,73,99133.3,0,-0,335,0.0,-0.0,0.0,0,0,0,0,267,10.8,10,5,9999,99999,9,999999999,0.0,999,999,99
3003,3,2,21,0,*?*?*?*?*?*?*?*?*?*?*?*?*?*?*?*?*?*?*?*?*?*?,11.8,8.1,77,99133.3,0,-0,332,0.0,-0.0,0.0,0,0,0,0,265,11.3,10,5,9999,99999,9,999999999,0.0,999,999,99
3003,3,2,22,0,*?*?*?*?*?*?*?*?*?*?*?*?*?*?*?*?*?*?*?*?*?*?,11.6,8.5,80,99133.3,0,-0,331,0.0,-0.0,0.0,0,0,0,0,263,12.9,10,5,9999,99999,9,999999999,0.0,999,999,99
3003,3,2,23,0,*?*?*?*?*?*?*?*?*?*?*?*?*?*?*?*?*?*?*?*?*?*?,10.7,8.7,85,99133.3,0,-0,327,0.0,-0.0,0.0,0,0,0,0,262,11.3,10,5,9999,99999,9,999999999,0.0,999,999,99
3003,3,2,24,0,*?*?*?*?*?*?*?*?*?*?*?*?*?*?*?*?*?*?*?*?*?*?,11.5,10.2,89,99133.3,0,-0,330,0.0,-0.0,0.0,0,0,0,0,200,12.9,10,5,9999,99999,9,999999999,0.0,999,999,99
3003,3,3,1,0,*?*?*?*?*?*?*?*?*?*?*?*?*?*?*?*?*?*?*?*?*?*?,9.2,7.9,91,98505.8,0,-0,320,0.0,-0.0,0.0,0,0,0,0,247,9.8,10,5,9999,99999,9,999999999,0.0,999,999,99
3003,3,3,2,0,*?*?*?*?*?*?*?*?*?*?*?*?*?*?*?*?*?*?*?*?*?*?,8.8,7.6,91,98505.8,0,-0,318,0.0,-0.0,0.0,0,0,0,0,233,11.3,10,5,9999,99999,9,999999999,0.0,999,999,99
3003,3,3,3,0,*?*?*?*?*?*?*?*?*?*?*?*?*?*?*?*?*?*?*?*?*?*?,8.2,7.4,94,98505.8,0,-0,315,0.0,-0.0,0.0,0,0,0,0,220,9.8,10,5,9999,99999,9,999999999,0.0,999,999,99
3003,3,3,4,0,*?*?*?*?*?*?*?*?*?*?*?*?*?*?*?*?*?*?*?*?*?*?,8.6,7.9,94,98505.8,0,-0,317,0.0,-0.0,0.0,0,0,0,0,207,8.8,10,5,9999,99999,9,999999999,0.0,999,999,99
3003,3,3,5,0,*?*?*?*?*?*?*?*?*?*?*?*?*?*?*?*?*?*?*?*?*?*?,8.3,7.7,95,98505.8,0,-0,316,0.0,-0.0,0.0,0,0,0,0,193,9.3,10,5,9999,99999,9,999999999,0.0,999,999,99
3003,3,3,6,0,*?*?*?*?*?*?*?*?*?*?*?*?*?*?*?*?*?*?*?*?*?*?,8.2,7.1,92,98505.8,0,-0,316,0.0,-0.0,0.0,0,0,0,0,180,12.9,10,5,9999,99999,9,999999999,0.0,999,999,99
3003,3,3,7,0,*?*?*?*?*?*?*?*?*?*?*?*?*?*?*?*?*?*?*?*?*?*?,8.1,6.9,91,98505.8,106,1388,315,6.8,0.0,6.8,841,-0,840,271,180,9.8,10,5,9999,99999,9,999999999,0.0,999,999,99
3003,3,3,8,0,*?*?*?*?*?*?*?*?*?*?*?*?*?*?*?*?*?*?*?*?*?*?,9.0,6.2,82,98505.8,313,1392,319,47.6,0.0,47.6,5554,0,5565,1882,180,8.2,10,5,9999,99999,9,999999999,0.0,999,999,99
3003,3,3,9,0,*?*?*?*?*?*?*?*?*?*?*?*?*?*?*?*?*?*?*?*?*?*?,9.8,6.4,78,98505.8,489,1391,323,82.5,0.0,82.5,9652,0,9680,3450,180,7.7,10,5,9999,99999,9,999999999,0.0,999,999,99
3003,3,3,10,0,*?*?*?*?*?*?*?*?*?*?*?*?*?*?*?*?*?*?*?*?*?*?,10.2,7.0,79,98505.8,623,1391,325,109.0,0.0,109.0,12836,0,12879,4775,180,11.3,10,5,9999,99999,9,999999999,0.0,999,999,99
3003,3,3,11,0,*?*?*?*?*?*?*?*?*?*?*?*?*?*?*?*?*?*?*?*?*?*?,10.9,7.3,78,98505.8,706,1391,328,125.3,0.0,125.3,14828,0,14882,5644,180,10.3,10,5,9999,99999,9,999999999,0.1,999,999,99
3003,3,3,12,0,*?*?*?*?*?*?*?*?*?*?*?*?*?*?*?*?*?*?*?*?*?*?,11.8,8.1,77,98505.8,732,1392,332,130.4,0.0,130.4,15449,0,15507,5922,180,13.9,10,5,9999,99999,9,999999999,0.6,999,999,99
3003,3,3,13,0,*?*?*?*?*?*?*?*?*?*?*?*?*?*?*?*?*?*?*?*?*?*?,11.5,8.0,78,98505.8,699,1392,330,123.9,0.0,123.9,14650,0,14703,5566,205,13.4,10,5,9999,99999,9,999999999,0.4,999,999,99
3003,3,3,14,0,*?*?*?*?*?*?*?*?*?*?*?*?*?*?*?*?*?*?*?*?*?*?,11.8,8.5,79,98505.8,609,1391,332,106.2,0.0,106.2,12499,0,12540,4631,230,11.8,10,5,9999,99999,9,999999999,0.0,999,999,99
3003,3,3,15,0,*?*?*?*?*?*?*?*?*?*?*?*?*?*?*?*?*?*?*?*?*?*?,11.7,8.1,78,98505.8,469,1390,331,78.5,0.0,78.5,9187,0,9212,3263,255,12.9,10,5,9999,99999,9,999999999,0.0,999,999,99
3003,3,3,16,0,*?*?*?*?*?*?*?*?*?*?*?*?*?*?*?*?*?*?*?*?*?*?,11.6,7.6,76,98505.8,289,1392,331,42.9,0.0,42.9,5001,0,5011,1683,280,9.8,10,5,9999,99999,9,999999999,0.0,999,999,99
3003,3,3,17,0,*?*?*?*?*?*?*?*?*?*?*?*?*?*?*?*?*?*?*?*?*?*?,11.8,8.1,78,98505.8,80,1398,332,1.5,0.0,1.5,207,-0,206,63,305,9.8,10,5,9999,99999,9,999999999,0.0,999,999,99
3003,3,3,18,0,*?*?*?*?*?*?*?*?*?*?*?*?*?*?*?*?*?*?*?*?*?*?,10.5,7.9,83,98505.8,0,-0,326,0.0,-0.0,0.0,0,0,0,0,330,11.3,10,5,9999,99999,9,999999999,0.0,999,999,99
3003,3,3,19,0,*?*?*?*?*?*?*?*?*?*?*?*?*?*?*?*?*?*?*?*?*?*?,10.4,7.4,81,98505.8,0,-0,325,0.0,-0.0,0.0,0,0,0,0,327,11.8,10,5,9999,99999,9,999999999,0.0,999,999,99
3003,3,3,20,0,*?*?*?*?*?*?*?*?*?*?*?*?*?*?*?*?*?*?*?*?*?*?,9.2,7.7,90,98505.8,0,-0,320,0.0,-0.0,0.0,0,0,0,0,323,9.8,10,5,9999,99999,9,999999999,0.0,999,999,99
3003,3,3,21,0,*?*?*?*?*?*?*?*?*?*?*?*?*?*?*?*?*?*?*?*?*?*?,9.4,7.3,86,98505.8,0,-0,321,0.0,-0.0,0.0,0,0,0,0,320,11.3,10,5,9999,99999,9,999999999,0.3,999,999,99
3003,3,3,22,0,*?*?*?*?*?*?*?*?*?*?*?*?*?*?*?*?*?*?*?*?*?*?,9.2,7.9,91,98505.8,0,-0,320,0.0,-0.0,0.0,0,0,0,0,317,10.3,10,5,9999,99999,9,999999999,1.2,999,999,99
3003,3,3,23,0,*?*?*?*?*?*?*?*?*?*?*?*?*?*?*?*?*?*?*?*?*?*?,8.7,7.9,93,98505.8,0,-0,318,0.0,-0.0,0.0,0,0,0,0,313,7.7,10,5,9999,99999,9,999999999,0.1,999,999,99
3003,3,3,24,0,*?*?*?*?*?*?*?*?*?*?*?*?*?*?*?*?*?*?*?*?*?*?,9.8,8.3,89,98505.8,0,-0,323,0.0,-0.0,0.0,0,0,0,0,260,8.8,10,5,9999,99999,9,999999999,0.0,999,999,99
3003,3,4,1,0,*?*?*?*?*?*?*?*?*?*?*?*?*?*?*?*?*?*?*?*?*?*?,6.9,4.3,83,100422,0,-0,310,0.0,-0.0,0.0,0,0,0,0,308,8.8,10,5,9999,99999,9,999999999,0.0,999,999,99
3003,3,4,2,0,*?*?*?*?*?*?*?*?*?*?*?*?*?*?*?*?*?*?*?*?*?*?,6.0,2.3,77,100422,0,-0,307,0.0,-0.0,0.0,0,0,0,0,307,8.8,10,5,9999,99999,9,999999999,0.0,999,999,99
3003,3,4,3,0,*?*?*?*?*?*?*?*?*?*?*?*?*?*?*?*?*?*?*?*?*?*?,5.2,1.0,75,100422,0,-0,303,0.0,-0.0,0.0,0,0,0,0,305,9.8,10,5,9999,99999,9,999999999,0.0,999,999,99
3003,3,4,4,0,*?*?*?*?*?*?*?*?*?*?*?*?*?*?*?*?*?*?*?*?*?*?,5.4,0.2,69,100422,0,-0,304,0.0,-0.0,0.0,0,0,0,0,303,9.3,10,5,9999,99999,9,999999999,0.0,999,999,99
3003,3,4,5,0,*?*?*?*?*?*?*?*?*?*?*?*?*?*?*?*?*?*?*?*?*?*?,5.6,-0.0,67,100422,0,-0,305,0.0,-0.0,0.0,0,0,0,0,302,9.3,10,5,9999,99999,9,999999999,0.0,999,999,99
3003,3,4,6,0,*?*?*?*?*?*?*?*?*?*?*?*?*?*?*?*?*?*?*?*?*?*?,5.9,0.4,67,100422,0,-0,306,0.0,-0.0,0.0,0,0,0,0,300,7.7,10,5,9999,99999,9,999999999,0.0,999,999,99
3003,3,4,7,0,*?*?*?*?*?*?*?*?*?*?*?*?*?*?*?*?*?*?*?*?*?*?,5.5,-0.0,68,100422,114,1386,305,8.4,0.0,8.4,1030,-0,1029,334,290,7.7,10,5,9999,99999,9,999999999,0.0,999,999,99
3003,3,4,8,0,*?*?*?*?*?*?*?*?*?*?*?*?*?*?*?*?*?*?*?*?*?*?,5.9,1.0,71,100422,321,1391,306,49.2,0.0,49.2,5743,0,5756,1951,280,8.8,10,5,9999,99999,9,999999999,0.0,999,999,99
3003,3,4,9,0,*?*?*?*?*?*?*?*?*?*?*?*?*?*?*?*?*?*?*?*?*?*?,6.7,1.5,69,100422,497,1390,310,84.1,0.0,84.1,9847,0,9875,3528,270,8.2,10,5,9999,99999,9,999999999,0.0,999,999,99
3003,3,4,10,0,*?*?*?*?*?*?*?*?*?*?*?*?*?*?*?*?*?*?*?*?*?*?,8.2,2.7,67,100422,631,1390,316,110.6,0.0,110.6,13032,0,13076,4859,260,8.8,10,5,9999,99999,9,999999999,0.0,999,999,99
3003,3,4,11,0,*?*?*?*?*?*?*?*?*?*?*?*?*?*?*?*?*?*?*?*?*?*?,8.4,1.9,64,100422,714,1391,317,126.9,0.0,126.9,15024,0,15079,5731,250,8.8,10,5,9999,99999,9,999999999,0.0,999,999,99
3003,3,4,12,0,*?*?*?*?*?*?*?*?*?*?*?*?*?*?*?*?*?*?*?*?*?*?,8.8,2.7,65,100422,739,1390,319,132.0,0.0,132.0,15643,0,15702,6007,240,7.7,10,5,9999,99999,9,999999999,0.0,999,999,99
3003,3,4,13,0,*?*?*?*?*?*?*?*?*?*?*?*?*?*?*?*?*?*?*?*?*?*?,8.7,4.1,72,100422,706,1390,318,125.4,0.0,125.4,14836,0,14890,5647,218,9.8,10,5,9999,99999,9,999999999,0.0,999,999,99
3003,3,4,14,0,*?*?*?*?*?*?*?*?*?*?*?*?*?*?*?*?*?*?*?*?*?*?,9.2,4.3,71,100422,616,1390,321,107.6,0.0,107.6,12675,0,12718,4706,197,10.3,10,5,9999,99999,9,999999999,0.0,999,999,99
3003,3,4,15,0,*?*?*?*?*?*?*?*?*?*?*?*?*?*?*?*?*?*?*?*?*?*?,9.0,3.8,69,100422,476,1390,320,80.0,0.0,80.0,9354,0,9380,3330,175,11.8,10,5,9999,99999,9,999999999,0.0,999,999,99
3003,3,4,16,0,*?*?*?*?*?*?*?*?*?*?*?*?*?*?*?*?*?*?*?*?*?*?,9.3,3.8,68,100422,295,1388,321,44.2,0.0,44.2,5157,0,5167,1739,153,12.9,10,5,9999,99999,9,999999999,0.0,999,999,99
3003,3,4,17,0,*?*?*?*?*?*?*?*?*?*?*?*?*?*?*?*?*?*?*?*?*?*?,9.0,3.8,70,100422,86,1387,320,2.8,0.0,2.8,369,-0,369,116,132,11.8,10,5,9999,99999,9,999999999,0.0,999,999,99
3003,3,4,18,0,*?*?*?*?*?*?*?*?*?*?*?*?*?*?*?*?*?*?*?*?*?*?,7.8,3.0,72,100422,0,-0,314,0.0,-0.0,0.0,0,0,0,0,110,11.8,10,5,9999,99999,9,999999999,0.0,999,999,99
3003,3,4,19,0,*?*?*?*?*?*?*?*?*?*?*?*?*?*?*?*?*?*?*?*?*?*?,7.8,3.4,74,100422,0,-0,314,0.0,-0.0,0.0,0,0,0,0,148,11.3,10,5,9999,99999,9,999999999,0.0,999,999,99
3003,3,4,20,0,*?*?*?*?*?*?*?*?*?*?*?*?*?*?*?*?*?*?*?*?*?*?,7.3,3.2,75,100422,0,-0,312,0.0,-0.0,0.0,0,0,0,0,187,10.3,10,5,9999,99999,9,999999999,0.0,999,999,99
3003,3,4,21,0,*?*?*?*?*?*?*?*?*?*?*?*?*?*?*?*?*?*?*?*?*?*?,6.4,2.5,76,100422,0,-0,308,0.0,-0.0,0.0,0,0,0,0,225,9.3,10,5,9999,99999,9,999999999,0.0,999,999,99
3003,3,4,22,0,*?*?*?*?*?*?*?*?*?*?*?*?*?*?*?*?*?*?*?*?*?*?,6.4,2.7,77,100422,0,-0,308,0.0,-0.0,0.0,0,0,0,0,263,9.8,10,5,9999,99999,9,999999999,0.0,999,999,99
3003,3,4,23,0,*?*?*?*?*?*?*?*?*?*?*?*?*?*?*?*?*?*?*?*?*?*?,6.8,3.0,77,100422,0,-0,310,0.0,-0.0,0.0,0,0,0,0,302,9.8,10,5,9999,99999,9,999999999,0.0,999,999,99
3003,3,4,24,0,*?*?*?*?*?*?*?*?*?*?*?*?*?*?*?*?*?*?*?*?*?*?,8.3,6.1,86,100422,0,-0,316,0.0,-0.0,0.0,0,0,0,0,310,9.3,10,5,9999,99999,9,999999999,0.0,999,999,99
3003,3,5,1,0,*?*?*?*?*?*?*?*?*?*?*?*?*?*?*?*?*?*?*?*?*?*?,7.3,4.8,84,102026,0,-0,312,0.0,-0.0,0.0,0,0,0,0,335,6.7,10,5,9999,99999,9,999999999,0.0,999,999,99
3003,3,5,2,0,*?*?*?*?*?*?*?*?*?*?*?*?*?*?*?*?*?*?*?*?*?*?,7.4,5.6,88,102026,0,-0,312,0.0,-0.0,0.0,0,0,0,0,330,7.2,10,5,9999,99999,9,999999999,0.0,999,999,99
3003,3,5,3,0,*?*?*?*?*?*?*?*?*?*?*?*?*?*?*?*?*?*?*?*?*?*?,7.8,5.6,86,102026,0,-0,314,0.0,-0.0,0.0,0,0,0,0,325,8.2,10,5,9999,99999,9,999999999,0.0,999,999,99
3003,3,5,4,0,*?*?*?*?*?*?*?*?*?*?*?*?*?*?*?*?*?*?*?*?*?*?,7.3,4.8,85,102026,0,-0,312,0.0,-0.0,0.0,0,0,0,0,320,8.8,10,5,9999,99999,9,999999999,0.0,999,999,99
3003,3,5,5,0,*?*?*?*?*?*?*?*?*?*?*?*?*?*?*?*?*?*?*?*?*?*?,7.2,5.1,87,102026,0,-0,311,0.0,-0.0,0.0,0,0,0,0,315,10.3,10,5,9999,99999,9,999999999,0.0,999,999,99
3003,3,5,6,0,*?*?*?*?*?*?*?*?*?*?*?*?*?*?*?*?*?*?*?*?*?*?,6.9,5.1,88,102026,0,-0,310,0.0,-0.0,0.0,0,0,0,0,310,9.8,10,5,9999,99999,9,999999999,0.0,999,999,99
3003,3,5,7,0,*?*?*?*?*?*?*?*?*?*?*?*?*?*?*?*?*?*?*?*?*?*?,7.3,5.6,89,102026,123,1395,270,34.6,274.6,10.4,3714,17660,1752,314,295,9.8,0,0,9999,99999,9,999999999,0.0,999,999,99
3003,3,5,8,0,*?*?*?*?*?*?*?*?*?*?*?*?*?*?*?*?*?*?*?*?*?*?,7.7,5.8,88,102026,329,1389,284,173.4,466.5,62.9,17769,37875,9192,1138,280,8.8,3,2,9999,99999,9,999999999,0.0,999,999,99
3003,3,5,9,0,*?*?*?*?*?*?*?*?*?*?*?*?*?*?*?*?*?*?*?*?*?*?,8.9,7.3,90,102026,505,1389,315,148.9,54.5,129.1,16357,5138,14572,3634,265,10.3,9,5,9999,99999,9,999999999,0.0,999,999,99
3003,3,5,10,0,*?*?*?*?*?*?*?*?*?*?*?*?*?*?*?*?*?*?*?*?*?*?,9.4,7.9,90,102026,639,1390,309,305.2,237.0,196.3,32481,24150,22070,4337,250,10.8,7,4,9999,99999,9,999999999,0.0,999,999,99
3003,3,5,11,0,*?*?*?*?*?*?*?*?*?*?*?*?*?*?*?*?*?*?*?*?*?*?,10.8,8.0,83,102026,721,1389,304,429.2,486.1,176.8,45418,48934,21633,3793,235,12.4,4,2,9999,99999,9,999999999,0.0,999,999,99
3003,3,5,12,0,*?*?*?*?*?*?*?*?*?*?*?*?*?*?*?*?*?*?*?*?*?*?,11.2,8.7,84,102026,747,1390,314,402.8,335.9,222.4,43226,35189,24855,5181,220,11.8,6,3,9999,99999,9,999999999,0.0,999,999,99
3003,3,5,13,0,*?*?*?*?*?*?*?*?*?*?*?*?*?*?*?*?*?*?*?*?*?*?,11.2,8.8,85,102026,713,1389,322,292.1,143.4,218.5,31905,14754,24586,5486,220,10.3,8,4,9999,99999,9,999999999,0.0,999,999,99
3003,3,5,14,0,*?*?*?*?*?*?*?*?*?*?*?*?*?*?*?*?*?*?*?*?*?*?,11.1,9.1,87,102026,623,1389,292,376.2,587.1,112.9,39156,56734,15755,2276,220,8.8,0,0,9999,99999,9,999999999,0.0,999,999,99
3003,3,5,15,0,*?*?*?*?*?*?*?*?*?*?*?*?*?*?*?*?*?*?*?*?*?*?,11.1,9.1,87,102026,483,1389,310,261.7,395.2,124.3,27250,36471,15563,2387,220,9.8,5,3,9999,99999,9,999999999,0.0,999,999,99
3003,3,5,16,0,*?*?*?*?*?*?*?*?*?*?*?*?*?*?*?*?*?*?*?*?*?*?,11.1,9.1,87,102026,302,1389,314,137.5,283.3,75.9,14242,21984,9792,1395,220,9.8,6,3,9999,99999,9,999999999,0.0,999,999,99
3003,3,5,17,0,*?*?*?*?*?*?*?*?*?*?*?*?*?*?*?*?*?*?*?*?*?*?,11.0,8.1,83,102026,93,1393,324,7.2,14.3,6.2,843,515,881,96,220,8.8,9,5,9999,99999,9,999999999,0.0,999,999,99
3003,3,5,18,0,*?*?*?*?*?*?*?*?*?*?*?*?*?*?*?*?*?*?*?*?*?*?,10.4,8.3,87,102026,0,-0,325,0.0,-0.0,0.0,0,0,0,0,220,8.2,10,5,9999,99999,9,999999999,0.0,999,999,99
3003,3,5,19,0,*?*?*?*?*?*?*?*?*?*?*?*?*?*?*?*?*?*?*?*?*?*?,9.5,7.7,88,102026,0,-0,321,0.0,-0.0,0.0,0,0,0,0,220,9.8,10,5,9999,99999,9,999999999,0.0,999,999,99
3003,3,5,20,0,*?*?*?*?*?*?*?*?*?*?*?*?*?*?*?*?*?*?*?*?*?*?,9.5,7.7,89,102026,0,-0,321,0.0,-0.0,0.0,0,0,0,0,220,8.2,10,5,9999,99999,9,999999999,0.0,999,999,99
3003,3,5,21,0,*?*?*?*?*?*?*?*?*?*?*?*?*?*?*?*?*?*?*?*?*?*?,8.5,6.9,90,102026,0,-0,317,0.0,-0.0,0.0,0,0,0,0,220,7.7,10,5,9999,99999,9,999999999,0.0,999,999,99
3003,3,5,22,0,*?*?*?*?*?*?*?*?*?*?*?*?*?*?*?*?*?*?*?*?*?*?,8.0,6.4,90,102026,0,-0,315,0.0,-0.0,0.0,0,0,0,0,220,7.2,10,5,9999,99999,9,999999999,0.0,999,999,99
3003,3,5,23,0,*?*?*?*?*?*?*?*?*?*?*?*?*?*?*?*?*?*?*?*?*?*?,7.8,6.1,89,102026,0,-0,314,0.0,-0.0,0.0,0,0,0,0,220,7.2,10,5,9999,99999,9,999999999,0.0,999,999,99
3003,3,5,24,0,*?*?*?*?*?*?*?*?*?*?*?*?*?*?*?*?*?*?*?*?*?*?,7.2,3.9,80,102026,0,-0,312,0.0,-0.0,0.0,0,0,0,0,340,6.7,10,5,9999,99999,9,999999999,0.0,999,999,99
3003,3,6,1,0,*?*?*?*?*?*?*?*?*?*?*?*?*?*?*?*?*?*?*?*?*?*?,6.8,5.8,93,102257,0,-0,310,0.0,-0.0,0.0,0,0,0,0,215,9.8,10,5,9999,99999,9,999999999,0.0,999,999,99
3003,3,6,2,0,*?*?*?*?*?*?*?*?*?*?*?*?*?*?*?*?*?*?*?*?*?*?,6.0,5.5,97,102257,0,-0,306,0.0,-0.0,0.0,0,0,0,0,210,8.8,10,5,9999,99999,9,999999999,0.0,999,999,99
3003,3,6,3,0,*?*?*?*?*?*?*?*?*?*?*?*?*?*?*?*?*?*?*?*?*?*?,5.5,4.6,94,102257,0,-0,304,0.0,-0.0,0.0,0,0,0,0,205,8.2,10,5,9999,99999,9,999999999,0.0,999,999,99
3003,3,6,4,0,*?*?*?*?*?*?*?*?*?*?*?*?*?*?*?*?*?*?*?*?*?*?,5.1,4.6,96,102257,0,-0,302,0.0,-0.0,0.0,0,0,0,0,200,8.2,10,5,9999,99999,9,999999999,0.0,999,999,99
3003,3,6,5,0,*?*?*?*?*?*?*?*?*?*?*?*?*?*?*?*?*?*?*?*?*?*?,4.8,4.8,100,102257,0,-0,301,0.0,-0.0,0.0,0,0,0,0,195,7.7,10,5,9999,99999,9,999999999,0.0,999,999,99
3003,3,6,6,0,*?*?*?*?*?*?*?*?*?*?*?*?*?*?*?*?*?*?*?*?*?*?,5.2,5.1,99,102257,0,-0,303,0.0,-0.0,0.0,0,0,0,0,190,8.2,10,5,9999,99999,9,999999999,0.0,999,999,99
3003,3,6,7,0,*?*?*?*?*?*?*?*?*?*?*?*?*?*?*?*?*?*?*?*?*?*?,5.6,5.3,98,102257,131,1392,300,20.3,28.6,17.6,2306,1556,2159,365,188,7.7,9,5,9999,99999,9,999999999,0.0,999,999,99
3003,3,6,8,0,*?*?*?*?*?*?*?*?*?*?*?*?*?*?*?*?*?*?*?*?*?*?,6.2,5.6,97,102257,337,1388,303,91.3,50.0,79.1,10013,4281,8953,2084,187,8.2,9,5,9999,99999,9,999999999,0.0,999,999,99
3003,3,6,9,0,*?*?*?*?*?*?*?*?*?*?*?*?*?*?*?*?*?*?*?*?*?*?,7.5,5.1,85,102257,513,1388,308,151.8,54.6,131.6,16678,5158,14858,3717,185,8.8,9,5,9999,99999,9,999999999,0.5,999,999,99
3003,3,6,10,0,*?*?*?*?*?*?*?*?*?*?*?*?*?*?*?*?*?*?*?*?*?*?,9.2,6.1,81,102257,647,1389,316,197.8,56.5,171.5,21753,5532,19343,5157,183,10.3,9,5,9999,99999,9,999999999,0.5,999,999,99
3003,3,6,11,0,*?*?*?*?*?*?*?*?*?*?*?*?*?*?*?*?*?*?*?*?*?*?,10.3,6.7,78,102257,729,1389,321,226.0,57.3,196.0,24872,5699,22090,6148,182,9.8,9,5,9999,99999,9,999999999,0.0,999,999,99
3003,3,6,12,0,*?*?*?*?*?*?*?*?*?*?*?*?*?*?*?*?*?*?*?*?*?*?,11.2,7.4,77,102257,754,1389,325,234.6,57.5,203.4,25828,5739,22932,6470,180,9.3,9,5,9999,99999,9,999999999,0.0,999,999,99
3003,3,6,13,0,*?*?*?*?*?*?*?*?*?*?*?*?*?*?*?*?*?*?*?*?*?*?,11.1,7.9,81,102257,721,1390,325,223.1,57.2,193.4,24545,5684,21802,6041,182,8.8,9,5,9999,99999,9,999999999,0.0,999,999,99
3003,3,6,14,0,*?*?*?*?*?*?*?*?*?*?*?*?*?*?*?*?*?*?*?*?*?*?,11.0,8.9,87,102257,630,1388,324,192.1,56.3,166.5,21116,5505,18777,4967,183,9.3,9,5,9999,99999,9,999999999,0.0,999,999,99
3003,3,6,15,0,*?*?*?*?*?*?*?*?*?*?*?*?*?*?*?*?*?*?*?*?*?*?,11.3,8.7,84,102257,490,1389,329,82.8,0.0,82.8,9687,0,9715,3464,185,10.3,10,5,9999,99999,9,999999999,0.2,999,999,99
3003,3,6,16,0,*?*?*?*?*?*?*?*?*?*?*?*?*?*?*?*?*?*?*?*?*?*?,11.0,9.1,87,102257,309,1390,324,81.5,48.8,70.7,8941,4069,8002,1845,187,9.8,9,5,9999,99999,9,999999999,0.0,999,999,99
3003,3,6,17,0,*?*?*?*?*?*?*?*?*?*?*?*?*?*?*?*?*?*?*?*?*?*?,10.5,9.2,92,102257,99,1384,326,5.5,0.0,5.5,683,-0,682,219,188,8.8,10,5,9999,99999,9,999999999,0.4,999,999,99
3003,3,6,18,0,*?*?*?*?*?*?*?*?*?*?*?*?*?*?*?*?*?*?*?*?*?*?,9.7,8.8,94,102257,0,-0,322,0.0,-0.0,0.0,0,0,0,0,190,9.3,10,5,9999,99999,9,999999999,1.1,999,999,99
3003,3,6,19,0,*?*?*?*?*?*?*?*?*?*?*?*?*?*?*?*?*?*?*?*?*?*?,7.9,7.1,95,102257,0,-0,314,0.0,-0.0,0.0,0,0,0,0,188,7.2,10,5,9999,99999,9,999999999,0.6,999,999,99
3003,3,6,20,0,*?*?*?*?*?*?*?*?*?*?*?*?*?*?*?*?*?*?*?*?*?*?,7.4,6.7,96,102257,0,-0,312,0.0,-0.0,0.0,0,0,0,0,187,4.6,10,5,9999,99999,9,999999999,0.1,999,999,99
3003,3,6,21,0,*?*?*?*?*?*?*?*?*?*?*?*?*?*?*?*?*?*?*?*?*?*?,7.3,6.7,96,102257,0,-0,312,0.0,-0.0,0.0,0,0,0,0,185,4.1,10,5,9999,99999,9,999999999,0.0,999,999,99
3003,3,6,22,0,*?*?*?*?*?*?*?*?*?*?*?*?*?*?*?*?*?*?*?*?*?*?,6.8,6.4,97,102257,0,-0,309,0.0,-0.0,0.0,0,0,0,0,183,5.2,10,5,9999,99999,9,999999999,0.2,999,999,99
3003,3,6,23,0,*?*?*?*?*?*?*?*?*?*?*?*?*?*?*?*?*?*?*?*?*?*?,7.0,5.9,93,102257,0,-0,310,0.0,-0.0,0.0,0,0,0,0,182,5.7,10,5,9999,99999,9,999999999,0.3,999,999,99
3003,3,6,24,0,*?*?*?*?*?*?*?*?*?*?*?*?*?*?*?*?*?*?*?*?*?*?,7.6,5.9,89,102257,0,-0,313,0.0,-0.0,0.0,0,0,0,0,220,9.3,10,5,9999,99999,9,999999999,0.0,999,999,99
3003,3,7,1,0,*?*?*?*?*?*?*?*?*?*?*?*?*?*?*?*?*?*?*?*?*?*?,7.4,6.1,91,102287,0,-0,312,0.0,-0.0,0.0,0,0,0,0,183,2.6,10,5,9999,99999,9,999999999,0.2,999,999,99
3003,3,7,2,0,*?*?*?*?*?*?*?*?*?*?*?*?*?*?*?*?*?*?*?*?*?*?,7.5,6.1,90,102287,0,-0,313,0.0,-0.0,0.0,0,0,0,0,187,3.1,10,5,9999,99999,9,999999999,0.0,999,999,99
3003,3,7,3,0,*?*?*?*?*?*?*?*?*?*?*?*?*?*?*?*?*?*?*?*?*?*?,7.3,5.9,90,102287,0,-0,312,0.0,-0.0,0.0,0,0,0,0,190,5.7,10,5,9999,99999,9,999999999,0.0,999,999,99
3003,3,7,4,0,*?*?*?*?*?*?*?*?*?*?*?*?*?*?*?*?*?*?*?*?*?*?,6.8,6.4,96,102287,0,-0,309,0.0,-0.0,0.0,0,0,0,0,193,5.2,10,5,9999,99999,9,999999999,0.0,999,999,99
3003,3,7,5,0,*?*?*?*?*?*?*?*?*?*?*?*?*?*?*?*?*?*?*?*?*?*?,6.7,5.9,94,102287,0,-0,309,0.0,-0.0,0.0,0,0,0,0,197,6.7,10,5,9999,99999,9,999999999,0.1,999,999,99
3003,3,7,6,0,*?*?*?*?*?*?*?*?*?*?*?*?*?*?*?*?*?*?*?*?*?*?,6.4,4.3,86,102287,0,-0,308,0.0,-0.0,0.0,0,0,0,0,200,6.7,10,5,9999,99999,9,999999999,0.2,999,999,99
3003,3,7,7,0,*?*?*?*?*?*?*?*?*?*?*?*?*?*?*?*?*?*?*?*?*?*?,7.1,5.1,87,102287,139,1388,298,36.2,129.1,23.3,3908,6663,3326,403,213,7.2,7,4,9999,99999,9,999999999,0.0,999,999,99
3003,3,7,8,0,*?*?*?*?*?*?*?*?*?*?*?*?*?*?*?*?*?*?*?*?*?*?,7.7,5.3,85,102287,345,1387,301,147.4,211.5,94.8,15577,17634,11099,1850,227,8.8,7,4,9999,99999,9,999999999,0.0,999,999,99
3003,3,7,9,0,*?*?*?*?*?*?*?*?*?*?*?*?*?*?*?*?*?*?*?*?*?*?,9.2,7.0,85,102287,521,1387,308,242.2,230.2,155.7,25669,22241,17818,3260,240,9.3,7,4,9999,99999,9,999999999,0.7,999,999,99
3003,3,7,10,0,*?*?*?*?*?*?*?*?*?*?*?*?*?*?*?*?*?*?*?*?*?*?,10.5,7.1,79,102287,655,1389,314,314.1,237.7,202.0,33450,24307,22700,4503,253,8.8,7,4,9999,99999,9,999999999,0.3,999,999,99
3003,3,7,11,0,*?*?*?*?*?*?*?*?*?*?*?*?*?*?*?*?*?*?*?*?*?*?,11.3,7.7,78,102287,737,1389,318,358.3,241.0,230.4,38280,25185,25616,5389,267,9.8,7,4,9999,99999,9,999999999,0.0,999,999,99
3003,3,7,12,0,*?*?*?*?*?*?*?*?*?*?*?*?*?*?*?*?*?*?*?*?*?*?,12.3,7.4,71,102287,762,1389,322,371.7,241.8,239.0,39759,25367,26528,5684,280,9.8,7,4,9999,99999,9,999999999,0.2,999,999,99
3003,3,7,13,0,*?*?*?*?*?*?*?*?*?*?*?*?*?*?*?*?*?*?*?*?*?*?,12.3,8.3,76,102287,728,1389,326,299.0,143.7,223.7,32683,14796,25185,5662,290,8.2,8,4,9999,99999,9,999999999,0.5,999,999,99
3003,3,7,14,0,*?*?*?*?*?*?*?*?*?*?*?*?*?*?*?*?*?*?*?*?*?*?,12.4,9.3,81,102287,637,1387,334,112.0,0.0,112.0,13202,0,13247,4932,300,8.2,10,5,9999,99999,9,999999999,0.3,999,999,99
3003,3,7,15,0,*?*?*?*?*?*?*?*?*?*?*?*?*?*?*?*?*?*?*?*?*?*?,12.3,8.9,79,102287,497,1389,334,84.2,0.0,84.2,9854,0,9883,3531,310,9.3,10,5,9999,99999,9,999999999,0.0,999,999,99
3003,3,7,16,0,*?*?*?*?*?*?*?*?*?*?*?*?*?*?*?*?*?*?*?*?*?*?,12.1,7.4,73,102287,315,1386,333,48.3,0.0,48.3,5627,0,5639,1908,320,8.8,10,5,9999,99999,9,999999999,0.1,999,999,99
3003,3,7,17,0,*?*?*?*?*?*?*?*?*?*?*?*?*?*?*?*?*?*?*?*?*?*?,12.3,6.9,69,102287,106,1390,330,11.7,20.5,10.2,1365,992,1286,210,330,8.2,9,5,9999,99999,9,999999999,0.6,999,999,99
3003,3,7,18,0,*?*?*?*?*?*?*?*?*?*?*?*?*?*?*?*?*?*?*?*?*?*?,10.5,6.6,76,102287,0,-0,326,0.0,-0.0,0.0,0,0,0,0,340,7.7,10,5,9999,99999,9,999999999,0.3,999,999,99
3003,3,7,19,0,*?*?*?*?*?*?*?*?*?*?*?*?*?*?*?*?*?*?*?*?*?*?,9.7,5.9,77,102287,0,-0,323,0.0,-0.0,0.0,0,0,0,0,300,9.3,10,5,9999,99999,9,999999999,0.0,999,999,99
3003,3,7,20,0,*?*?*?*?*?*?*?*?*?*?*?*?*?*?*?*?*?*?*?*?*?*?,9.2,5.5,77,102287,0,-0,320,0.0,-0.0,0.0,0,0,0,0,260,7.2,10,5,9999,99999,9,999999999,0.0,999,999,99
3003,3,7,21,0,*?*?*?*?*?*?*?*?*?*?*?*?*?*?*?*?*?*?*?*?*?*?,8.7,4.8,76,102287,0,-0,318,0.0,-0.0,0.0,0,0,0,0,220,8.2,10,5,9999,99999,9,999999999,0.0,999,999,99
3003,3,7,22,0,*?*?*?*?*?*?*?*?*?*?*?*?*?*?*?*?*?*?*?*?*?*?,8.7,5.8,81,102287,0,-0,318,0.0,-0.0,0.0,0,0,0,0,180,9.3,10,5,9999,99999,9,999999999,0.0,999,999,99
3003,3,7,23,0,*?*?*?*?*?*?*?*?*?*?*?*?*?*?*?*?*?*?*?*?*?*?,8.7,5.5,80,102287,0,-0,318,0.0,-0.0,0.0,0,0,0,0,140,9.8,10,5,9999,99999,9,999999999,0.0,999,999,99
3003,3,7,24,0,*?*?*?*?*?*?*?*?*?*?*?*?*?*?*?*?*?*?*?*?*?*?,7.2,6.1,91,102287,0,-0,311,0.0,-0.0,0.0,0,0,0,0,180,2.1,10,5,9999,99999,9,999999999,0.8,999,999,99
3003,3,8,1,0,*?*?*?*?*?*?*?*?*?*?*?*?*?*?*?*?*?*?*?*?*?*?,9.0,7.1,88,102216,0,-0,319,0.0,-0.0,0.0,0,0,0,0,110,5.7,10,5,9999,99999,9,999999999,0.0,999,999,99
3003,3,8,2,0,*?*?*?*?*?*?*?*?*?*?*?*?*?*?*?*?*?*?*?*?*?*?,9.1,8.0,92,102216,0,-0,319,0.0,-0.0,0.0,0,0,0,0,120,5.2,10,5,9999,99999,9,999999999,0.2,999,999,99
3003,3,8,3,0,*?*?*?*?*?*?*?*?*?*?*?*?*?*?*?*?*?*?*?*?*?*?,9.0,7.9,92,102216,0,-0,319,0.0,-0.0,0.0,0,0,0,0,130,5.2,10,5,9999,99999,9,999999999,0.1,999,999,99
3003,3,8,4,0,*?*?*?*?*?*?*?*?*?*?*?*?*?*?*?*?*?*?*?*?*?*?,8.5,8.4,99,102216,0,-0,317,0.0,-0.0,0.0,0,0,0,0,140,5.2,10,5,9999,99999,9,999999999,0.1,999,999,99
3003,3,8,5,0,*?*?*?*?*?*?*?*?*?*?*?*?*?*?*?*?*?*?*?*?*?*?,8.0,8.0,100,102216,0,-0,314,0.0,-0.0,0.0,0,0,0,0,150,5.2,10,5,9999,99999,9,999999999,0.0,999,999,99
3003,3,8,6,0,*?*?*?*?*?*?*?*?*?*?*?*?*?*?*?*?*?*?*?*?*?*?,8.4,8.4,100,102216,0,-0,316,0.0,-0.0,0.0,0,0,0,0,160,6.2,10,5,9999,99999,9,999999999,0.2,999,999,99
3003,3,8,7,0,*?*?*?*?*?*?*?*?*?*?*?*?*?*?*?*?*?*?*?*?*?*?,8.7,7.7,94,102216,147,1385,291,51.0,306.1,18.5,5283,19683,3080,391,163,6.2,3,2,9999,99999,9,999999999,0.0,999,999,99
3003,3,8,8,0,*?*?*?*?*?*?*?*?*?*?*?*?*?*?*?*?*?*?*?*?*?*?,9.6,8.0,89,102216,354,1389,314,128.6,127.1,96.2,14018,10931,11079,2109,167,6.2,8,4,9999,99999,9,999999999,0.3,999,999,99
3003,3,8,9,0,*?*?*?*?*?*?*?*?*?*?*?*?*?*?*?*?*?*?*?*?*?*?,10.8,9.3,90,102216,529,1386,309,291.7,401.3,138.6,30420,37764,17285,2710,170,7.2,5,3,9999,99999,9,999999999,1.3,999,999,99
3003,3,8,10,0,*?*?*?*?*?*?*?*?*?*?*?*?*?*?*?*?*?*?*?*?*?*?,12.1,11.0,93,102216,663,1388,329,203.4,56.6,176.4,22388,5558,19906,5348,173,7.7,9,5,9999,99999,9,999999999,1.0,999,999,99
3003,3,8,11,0,*?*?*?*?*?*?*?*?*?*?*?*?*?*?*?*?*?*?*?*?*?*?,12.2,10.8,91,102216,745,1388,333,133.3,0.0,133.3,15807,0,15866,6079,177,7.2,10,5,9999,99999,9,999999999,0.2,999,999,99
3003,3,8,12,0,*?*?*?*?*?*?*?*?*?*?*?*?*?*?*?*?*?*?*?*?*?*?,13.7,10.9,83,102216,769,1387,337,240.0,57.6,208.1,26426,5762,23459,6674,180,5.7,9,5,9999,99999,9,999999999,0.0,999,999,99
3003,3,8,13,0,*?*?*?*?*?*?*?*?*?*?*?*?*?*?*?*?*?*?*?*?*?*?,13.7,11.1,84,102216,735,1388,337,228.3,57.3,197.9,25125,5708,22314,6231,178,5.2,9,5,9999,99999,9,999999999,0.1,999,999,99
3003,3,8,14,0,*?*?*?*?*?*?*?*?*?*?*?*?*?*?*?*?*?*?*?*?*?*?,13.8,11.1,84,102216,644,1387,331,308.6,237.3,198.5,32847,24227,22294,4402,177,6.2,7,4,9999,99999,9,999999999,0.0,999,999,99
3003,3,8,15,0,*?*?*?*?*?*?*?*?*?*?*?*?*?*?*?*?*?*?*?*?*?*?,13.4,9.9,79,102216,504,1389,328,232.7,229.0,149.7,24649,21991,17107,3109,175,6.2,7,4,9999,99999,9,999999999,0.0,999,999,99
3003,3,8,16,0,*?*?*?*?*?*?*?*?*?*?*?*?*?*?*?*?*?*?*?*?*?*?,13.7,8.9,73,102216,322,1387,322,159.6,360.9,75.8,16658,28854,9867,1387,173,7.7,5,3,9999,99999,9,999999999,0.0,999,999,99
3003,3,8,17,0,*?*?*?*?*?*?*?*?*?*?*?*?*?*?*?*?*?*?*?*?*?*?,13.3,9.3,76,102216,112,1383,328,21.9,96.6,14.1,2440,4406,2127,238,172,7.7,7,4,9999,99999,9,999999999,0.0,999,999,99
3003,3,8,18,0,*?*?*?*?*?*?*?*?*?*?*?*?*?*?*?*?*?*?*?*?*?*?,12.3,8.9,80,102216,0,-0,334,0.0,-0.0,0.0,0,0,0,0,170,8.2,10,5,9999,99999,9,999999999,0.7,999,999,99
3003,3,8,19,0,*?*?*?*?*?*?*?*?*?*?*?*?*?*?*?*?*?*?*?*?*?*?,11.5,7.9,78,102216,0,-0,330,0.0,-0.0,0.0,0,0,0,0,170,8.8,10,5,9999,99999,9,999999999,0.4,999,999,99
3003,3,8,20,0,*?*?*?*?*?*?*?*?*?*?*?*?*?*?*?*?*?*?*?*?*?*?,10.4,7.3,81,102216,0,-0,325,0.0,-0.0,0.0,0,0,0,0,170,8.2,10,5,9999,99999,9,999999999,0.0,999,999,99
3003,3,8,21,0,*?*?*?*?*?*?*?*?*?*?*?*?*?*?*?*?*?*?*?*?*?*?,11.0,7.6,79,102216,0,-0,328,0.0,-0.0,0.0,0,0,0,0,170,9.3,10,5,9999,99999,9,999999999,0.0,999,999,99
3003,3,8,22,0,*?*?*?*?*?*?*?*?*?*?*?*?*?*?*?*?*?*?*?*?*?*?,10.0,6.4,78,102216,0,-0,324,0.0,-0.0,0.0,0,0,0,0,170,9.8,10,5,9999,99999,9,999999999,0.0,999,999,99
3003,3,8,23,0,*?*?*?*?*?*?*?*?*?*?*?*?*?*?*?*?*?*?*?*?*?*?,9.2,6.1,80,102216,0,-0,320,0.0,-0.0,0.0,0,0,0,0,170,6.2,10,5,9999,99999,9,999999999,0.0,999,999,99
3003,3,8,24,0,*?*?*?*?*?*?*?*?*?*?*?*?*?*?*?*?*?*?*?*?*?*?,8.8,6.4,84,102216,0,-0,318,0.0,-0.0,0.0,0,0,0,0,100,5.2,10,5,9999,99999,9,999999999,0.0,999,999,99
3003,3,9,1,0,*?*?*?*?*?*?*?*?*?*?*?*?*?*?*?*?*?*?*?*?*?*?,7.0,5.0,86,102069,0,-0,311,0.0,-0.0,0.0,0,0,0,0,162,4.6,10,5,9999,99999,9,999999999,0.0,999,999,99
3003,3,9,2,0,*?*?*?*?*?*?*?*?*?*?*?*?*?*?*?*?*?*?*?*?*?*?,5.6,4.3,91,102069,0,-0,305,0.0,-0.0,0.0,0,0,0,0,153,3.6,10,5,9999,99999,9,999999999,0.3,999,999,99
3003,3,9,3,0,*?*?*?*?*?*?*?*?*?*?*?*?*?*?*?*?*?*?*?*?*?*?,4.2,3.6,95,102069,0,-0,299,0.0,-0.0,0.0,0,0,0,0,145,5.2,10,5,9999,99999,9,999999999,0.3,999,999,99
3003,3,9,4,0,*?*?*?*?*?*?*?*?*?*?*?*?*?*?*?*?*?*?*?*?*?*?,4.8,3.0,87,102069,0,-0,301,0.0,-0.0,0.0,0,0,0,0,137,7.2,10,5,9999,99999,9,999999999,0.3,999,999,99
3003,3,9,5,0,*?*?*?*?*?*?*?*?*?*?*?*?*?*?*?*?*?*?*?*?*?*?,5.4,3.2,85,102069,0,-0,304,0.0,-0.0,0.0,0,0,0,0,128,6.7,10,5,9999,99999,9,999999999,0.3,999,999,99
3003,3,9,6,0,*?*?*?*?*?*?*?*?*?*?*?*?*?*?*?*?*?*?*?*?*?*?,5.1,3.2,87,102069,0,-0,303,0.0,-0.0,0.0,0,0,0,0,120,4.6,10,5,9999,99999,9,999999999,0.1,999,999,99
3003,3,9,7,0,*?*?*?*?*?*?*?*?*?*?*?*?*?*?*?*?*?*?*?*?*?*?,5.2,3.0,84,102069,156,1391,294,38.3,86.0,28.6,4147,4512,3589,497,127,7.2,8,4,9999,99999,9,999999999,0.0,999,999,99
3003,3,9,8,0,*?*?*?*?*?*?*?*?*?*?*?*?*?*?*?*?*?*?*?*?*?*?,6.4,4.3,86,102069,362,1387,308,57.5,0.0,57.5,6707,0,6723,2306,133,7.7,10,5,9999,99999,9,999999999,0.0,999,999,99
3003,3,9,9,0,*?*?*?*?*?*?*?*?*?*?*?*?*?*?*?*?*?*?*?*?*?*?,8.5,6.1,84,102069,538,1388,313,160.4,55.0,139.1,17622,5252,15691,3973,140,7.7,9,5,9999,99999,9,999999999,0.0,999,999,99
3003,3,9,10,0,*?*?*?*?*?*?*?*?*?*?*?*?*?*?*?*?*?*?*?*?*?*?,10.0,7.4,84,102069,671,1388,320,206.3,56.7,178.8,22686,5594,20162,5446,147,6.7,9,5,9999,99999,9,999999999,0.0,999,999,99
3003,3,9,11,0,*?*?*?*?*?*?*?*?*?*?*?*?*?*?*?*?*?*?*?*?*?*?,12.4,8.4,75,102069,752,1387,327,310.5,144.3,232.3,33943,14942,26091,5962,153,8.2,8,4,9999,99999,9,999999999,0.1,999,999,99
3003,3,9,12,0,*?*?*?*?*?*?*?*?*?*?*?*?*?*?*?*?*?*?*?*?*?*?,13.4,6.7,63,102069,777,1388,331,321.6,144.7,240.6,35175,15055,26989,6264,160,7.2,8,4,9999,99999,9,999999999,0.0,999,999,99
3003,3,9,13,0,*?*?*?*?*?*?*?*?*?*?*?*?*?*?*?*?*?*?*?*?*?*?,13.4,6.4,62,102069,742,1387,335,230.9,57.4,200.2,25412,5722,22565,6327,160,5.7,9,5,9999,99999,9,999999999,0.0,999,999,99
3003,3,9,14,0,*?*?*?*?*?*?*?*?*?*?*?*?*?*?*?*?*?*?*?*?*?*?,13.5,5.6,58,102069,651,1386,336,199.6,56.5,173.1,21950,5554,19513,5218,160,5.7,9,5,9999,99999,9,999999999,0.0,999,999,99
3003,3,9,15,0,*?*?*?*?*?*?*?*?*?*?*?*?*?*?*?*?*?*?*?*?*?*?,13.4,5.5,58,102069,510,1386,335,151.0,54.6,131.0,16589,5160,14777,3694,160,6.7,9,5,9999,99999,9,999999999,0.0,999,999,99
3003,3,9,16,0,*?*?*?*?*?*?*?*?*?*?*?*?*?*?*?*?*?*?*?*?*?*?,13.4,6.7,63,102069,329,1388,340,51.0,0.0,51.0,5941,0,5954,2023,160,7.7,10,5,9999,99999,9,999999999,0.0,999,999,99
3003,3,9,17,0,*?*?*?*?*?*?*?*?*?*?*?*?*?*?*?*?*?*?*?*?*?*?,12.4,6.6,66,102069,119,1388,335,9.4,0.0,9.4,1141,-0,1141,371,160,4.1,10,5,9999,99999,9,999999999,0.0,999,999,99
3003,3,9,18,0,*?*?*?*?*?*?*?*?*?*?*?*?*?*?*?*?*?*?*?*?*?*?,10.8,6.6,74,102069,0,-0,327,0.0,-0.0,0.0,0,0,0,0,160,5.2,10,5,9999,99999,9,999999999,0.0,999,999,99
3003,3,9,19,0,*?*?*?*?*?*?*?*?*?*?*?*?*?*?*?*?*?*?*?*?*?*?,9.2,5.5,77,102069,0,-0,320,0.0,-0.0,0.0,0,0,0,0,180,5.7,10,5,9999,99999,9,999999999,0.0,999,999,99
3003,3,9,20,0,*?*?*?*?*?*?*?*?*?*?*?*?*?*?*?*?*?*?*?*?*?*?,8.7,4.3,73,102069,0,-0,318,0.0,-0.0,0.0,0,0,0,0,200,5.2,10,5,9999,99999,9,999999999,0.0,999,999,99
3003,3,9,21,0,*?*?*?*?*?*?*?*?*?*?*?*?*?*?*?*?*?*?*?*?*?*?,7.9,3.9,75,102069,0,-0,315,0.0,-0.0,0.0,0,0,0,0,220,5.2,10,5,9999,99999,9,999999999,0.0,999,999,99
3003,3,9,22,0,*?*?*?*?*?*?*?*?*?*?*?*?*?*?*?*?*?*?*?*?*?*?,7.7,3.8,76,102069,0,-0,314,0.0,-0.0,0.0,0,0,0,0,240,4.6,10,5,9999,99999,9,999999999,0.0,999,999,99
3003,3,9,23,0,*?*?*?*?*?*?*?*?*?*?*?*?*?*?*?*?*?*?*?*?*?*?,7.4,4.3,80,102069,0,-0,312,0.0,-0.0,0.0,0,0,0,0,260,6.7,10,5,9999,99999,9,999999999,0.0,999,999,99
3003,3,9,24,0,*?*?*?*?*?*?*?*?*?*?*?*?*?*?*?*?*?*?*?*?*?*?,8.4,5.5,81,102069,0,-0,317,0.0,-0.0,0.0,0,0,0,0,170,5.2,10,5,9999,99999,9,999999999,0.0,999,999,99
3003,3,10,1,0,*?*?*?*?*?*?*?*?*?*?*?*?*?*?*?*?*?*?*?*?*?*?,7.0,5.0,88,102810,0,-0,311,0.0,-0.0,0.0,0,0,0,0,237,6.2,10,5,9999,99999,9,999999999,0.1,999,999,99
3003,3,10,2,0,*?*?*?*?*?*?*?*?*?*?*?*?*?*?*?*?*?*?*?*?*?*?,7.3,5.3,89,102810,0,-0,312,0.0,-0.0,0.0,0,0,0,0,193,5.7,10,5,9999,99999,9,999999999,0.0,999,999,99
3003,3,10,3,0,*?*?*?*?*?*?*?*?*?*?*?*?*?*?*?*?*?*?*?*?*?*?,7.6,6.9,96,102810,0,-0,313,0.0,-0.0,0.0,0,0,0,0,150,6.2,10,5,9999,99999,9,999999999,0.0,999,999,99
3003,3,10,4,0,*?*?*?*?*?*?*?*?*?*?*?*?*?*?*?*?*?*?*?*?*?*?,6.8,6.9,100,102810,0,-0,309,0.0,-0.0,0.0,0,0,0,0,107,5.7,10,5,9999,99999,9,999999999,0.0,999,999,99
3003,3,10,5,0,*?*?*?*?*?*?*?*?*?*?*?*?*?*?*?*?*?*?*?*?*?*?,6.8,6.9,100,102810,0,-0,309,0.0,-0.0,0.0,0,0,0,0,63,5.7,10,5,9999,99999,9,999999999,0.0,999,999,99
3003,3,10,6,0,*?*?*?*?*?*?*?*?*?*?*?*?*?*?*?*?*?*?*?*?*?*?,6.6,6.6,100,102810,0,-0,309,0.0,-0.0,0.0,0,0,0,0,20,5.2,10,5,9999,99999,9,999999999,0.0,999,999,99
3003,3,10,7,0,*?*?*?*?*?*?*?*?*?*?*?*?*?*?*?*?*?*?*?*?*?*?,6.7,6.7,100,102810,164,1387,309,18.3,0.0,18.3,2171,-0,2173,711,23,5.2,10,5,9999,99999,9,999999999,0.0,999,999,99
3003,3,10,8,0,*?*?*?*?*?*?*?*?*?*?*?*?*?*?*?*?*?*?*?*?*?*?,7.3,7.3,100,102810,370,1386,311,59.2,0.0,59.2,6902,0,6919,2379,27,3.6,10,5,9999,99999,9,999999999,0.0,999,999,99
3003,3,10,9,0,*?*?*?*?*?*?*?*?*?*?*?*?*?*?*?*?*?*?*?*?*?*?,8.0,8.0,100,102810,546,1387,314,94.0,0.0,94.0,11029,0,11063,4011,30,3.6,10,5,9999,99999,9,999999999,0.0,999,999,99
3003,3,10,10,0,*?*?*?*?*?*?*?*?*?*?*?*?*?*?*?*?*?*?*?*?*?*?,8.8,8.5,100,102810,679,1387,318,120.4,0.0,120.4,14220,0,14271,5375,33,4.1,10,5,9999,99999,9,999999999,0.0,999,999,99
3003,3,10,11,0,*?*?*?*?*?*?*?*?*?*?*?*?*?*?*?*?*?*?*?*?*?*?,9.8,7.0,84,102810,760,1386,323,136.5,0.0,136.5,16195,0,16257,6255,37,4.6,10,5,9999,99999,9,999999999,0.8,999,999,99
3003,3,10,12,0,*?*?*?*?*?*?*?*?*?*?*?*?*?*?*?*?*?*?*?*?*?*?,10.2,6.6,79,102810,784,1386,325,141.3,0.0,141.3,16787,0,16853,6522,40,7.2,10,5,9999,99999,9,999999999,0.7,999,999,99
3003,3,10,13,0,*?*?*?*?*?*?*?*?*?*?*?*?*?*?*?*?*?*?*?*?*?*?,9.9,6.2,79,102810,749,1386,323,134.4,0.0,134.4,15943,0,16003,6139,43,6.7,10,5,9999,99999,9,999999999,0.0,999,999,99
3003,3,10,14,0,*?*?*?*?*?*?*?*?*?*?*?*?*?*?*?*?*?*?*?*?*?*?,10.0,5.5,75,102810,658,1386,324,116.4,0.0,116.4,13730,0,13778,5160,47,6.2,10,5,9999,99999,9,999999999,0.0,999,999,99
3003,3,10,15,0,*?*?*?*?*?*?*?*?*?*?*?*?*?*?*?*?*?*?*?*?*?*?,10.3,6.2,77,102810,517,1386,325,88.3,0.0,88.3,10351,0,10382,3732,50,6.2,10,5,9999,99999,9,999999999,0.0,999,999,99
3003,3,10,16,0,*?*?*?*?*?*?*?*?*?*?*?*?*?*?*?*?*?*?*?*?*?*?,10.0,6.1,77,102810,335,1385,324,52.3,0.0,52.3,6096,0,6110,2079,53,6.7,10,5,9999,99999,9,999999999,0.0,999,999,99
3003,3,10,17,0,*?*?*?*?*?*?*?*?*?*?*?*?*?*?*?*?*?*?*?*?*?*?,10.0,7.7,87,102810,125,1382,324,10.7,0.0,10.7,1292,-0,1292,420,57,5.7,10,5,9999,99999,9,999999999,0.0,999,999,99
3003,3,10,18,0,*?*?*?*?*?*?*?*?*?*?*?*?*?*?*?*?*?*?*?*?*?*?,9.4,8.5,96,102810,0,-0,321,0.0,-0.0,0.0,0,0,0,0,60,4.1,10,5,9999,99999,9,999999999,0.0,999,999,99
3003,3,10,19,0,*?*?*?*?*?*?*?*?*?*?*?*?*?*?*?*?*?*?*?*?*?*?,8.4,7.3,94,102810,0,-0,316,0.0,-0.0,0.0,0,0,0,0,58,5.7,10,5,9999,99999,9,999999999,0.3,999,999,99
3003,3,10,20,0,*?*?*?*?*?*?*?*?*?*?*?*?*?*?*?*?*?*?*?*?*?*?,8.7,7.9,96,102810,0,-0,318,0.0,-0.0,0.0,0,0,0,0,57,5.2,10,5,9999,99999,9,999999999,0.4,999,999,99
3003,3,10,21,0,*?*?*?*?*?*?*?*?*?*?*?*?*?*?*?*?*?*?*?*?*?*?,8.0,8.0,100,102810,0,-0,314,0.0,-0.0,0.0,0,0,0,0,55,4.1,10,5,9999,99999,9,999999999,0.0,999,999,99
3003,3,10,22,0,*?*?*?*?*?*?*?*?*?*?*?*?*?*?*?*?*?*?*?*?*?*?,7.5,7.4,100,102810,0,-0,312,0.0,-0.0,0.0,0,0,0,0,53,4.1,10,5,9999,99999,9,999999999,0.0,999,999,99
3003,3,10,23,0,*?*?*?*?*?*?*?*?*?*?*?*?*?*?*?*?*?*?*?*?*?*?,7.6,7.4,100,102810,0,-0,313,0.0,-0.0,0.0,0,0,0,0,52,4.1,10,5,9999,99999,9,999999999,0.0,999,999,99
3003,3,10,24,0,*?*?*?*?*?*?*?*?*?*?*?*?*?*?*?*?*?*?*?*?*?*?,7.1,4.6,86,102810,0,-0,311,0.0,-0.0,0.0,0,0,0,0,280,5.7,10,5,9999,99999,9,999999999,0.0,999,999,99
3003,3,11,1,0,*?*?*?*?*?*?*?*?*?*?*?*?*?*?*?*?*?*?*?*?*?*?,6.9,5.6,93,103321,0,-0,310,0.0,-0.0,0.0,0,0,0,0,53,2.1,10,5,9999,99999,9,999999999,0.0,999,999,99
3003,3,11,2,0,*?*?*?*?*?*?*?*?*?*?*?*?*?*?*?*?*?*?*?*?*?*?,6.2,4.8,92,103321,0,-0,307,0.0,-0.0,0.0,0,0,0,0,57,1.5,10,5,9999,99999,9,999999999,0.0,999,999,99
3003,3,11,3,0,*?*?*?*?*?*?*?*?*?*?*?*?*?*?*?*?*?*?*?*?*?*?,6.0,4.6,93,103321,0,-0,306,0.0,-0.0,0.0,0,0,0,0,60,2.1,10,5,9999,99999,9,999999999,0.0,999,999,99
3003,3,11,4,0,*?*?*?*?*?*?*?*?*?*?*?*?*?*?*?*?*?*?*?*?*?*?,5.8,4.3,91,103321,0,-0,305,0.0,-0.0,0.0,0,0,0,0,63,2.1,10,5,9999,99999,9,999999999,0.0,999,999,99
3003,3,11,5,0,*?*?*?*?*?*?*?*?*?*?*?*?*?*?*?*?*?*?*?*?*?*?,5.4,4.6,97,103321,0,-0,304,0.0,-0.0,0.0,0,0,0,0,67,1.5,10,5,9999,99999,9,999999999,0.0,999,999,99
3003,3,11,6,0,*?*?*?*?*?*?*?*?*?*?*?*?*?*?*?*?*?*?*?*?*?*?,4.9,4.3,97,103321,0,-0,301,0.0,-0.0,0.0,0,0,0,0,70,2.6,10,5,9999,99999,9,999999999,0.0,999,999,99
3003,3,11,7,0,*?*?*?*?*?*?*?*?*?*?*?*?*?*?*?*?*?*?*?*?*?*?,5.8,5.3,98,103321,172,1383,272,68.7,371.1,22.5,7074,25160,3707,464,72,2.1,2,1,9999,99999,9,999999999,0.0,999,999,99
3003,3,11,8,0,*?*?*?*?*?*?*?*?*?*?*?*?*?*?*?*?*?*?*?*?*?*?,6.7,6.2,98,103321,378,1384,305,105.7,51.5,91.7,11602,4552,10361,2449,73,4.1,9,5,9999,99999,9,999999999,0.0,999,999,99
3003,3,11,9,0,*?*?*?*?*?*?*?*?*?*?*?*?*?*?*?*?*?*?*?*?*?*?,7.2,5.6,91,103321,554,1386,290,307.7,404.2,146.1,32063,38672,18033,2889,75,4.1,5,3,9999,99999,9,999999999,0.0,999,999,99
3003,3,11,10,0,*?*?*?*?*?*?*?*?*?*?*?*?*?*?*?*?*?*?*?*?*?*?,9.5,4.6,73,103321,686,1385,313,280.8,142.8,210.1,30655,14619,23661,5209,77,4.6,8,4,9999,99999,9,999999999,0.0,999,999,99
3003,3,11,11,0,*?*?*?*?*?*?*?*?*?*?*?*?*?*?*?*?*?*?*?*?*?*?,11.3,5.3,68,103321,767,1385,312,416.6,336.9,230.0,44740,35451,25631,5447,78,5.2,6,3,9999,99999,9,999999999,0.0,999,999,99
3003,3,11,12,0,*?*?*?*?*?*?*?*?*?*?*?*?*?*?*?*?*?*?*?*?*?*?,11.5,6.1,70,103321,791,1385,309,459.4,422.2,218.2,48191,42952,25826,5015,80,5.2,5,3,9999,99999,9,999999999,0.0,999,999,99
3003,3,11,13,0,*?*?*?*?*?*?*?*?*?*?*?*?*?*?*?*?*?*?*?*?*?*?,11.7,7.1,75,103321,756,1385,303,463.1,540.2,168.1,49591,54835,20854,3673,82,5.2,3,2,9999,99999,9,999999999,0.0,999,999,99
3003,3,11,14,0,*?*?*?*?*?*?*?*?*?*?*?*?*?*?*?*?*?*?*?*?*?*?,11.5,8.1,81,103321,665,1385,323,271.1,142.3,202.8,29586,14494,22868,4978,83,5.7,8,4,9999,99999,9,999999999,0.0,999,999,99
3003,3,11,15,0,*?*?*?*?*?*?*?*?*?*?*?*?*?*?*?*?*?*?*?*?*?*?,11.9,9.2,85,103321,524,1386,318,270.7,320.8,149.4,28793,31200,17132,3100,85,6.2,6,3,9999,99999,9,999999999,0.0,999,999,99
3003,3,11,16,0,*?*?*?*?*?*?*?*?*?*?*?*?*?*?*?*?*?*?*?*?*?*?,11.8,8.4,81,103321,342,1386,301,184.4,502.1,60.5,19013,41559,8944,1112,87,5.7,2,1,9999,99999,9,999999999,0.0,999,999,99
3003,3,11,17,0,*?*?*?*?*?*?*?*?*?*?*?*?*?*?*?*?*?*?*?*?*?*?,11.0,8.9,88,103321,132,1387,306,39.9,246.7,16.5,4212,13910,2726,314,88,5.7,4,2,9999,99999,9,999999999,0.0,999,999,99
3003,3,11,18,0,*?*?*?*?*?*?*?*?*?*?*?*?*?*?*?*?*?*?*?*?*?*?,10.3,8.5,91,103321,0,-0,325,0.0,-0.0,0.0,0,0,0,0,90,5.7,10,5,9999,99999,9,999999999,0.0,999,999,99
3003,3,11,19,0,*?*?*?*?*?*?*?*?*?*?*?*?*?*?*?*?*?*?*?*?*?*?,8.6,8.5,100,103321,0,-0,317,0.0,-0.0,0.0,0,0,0,0,83,6.7,10,5,9999,99999,9,999999999,0.0,999,999,99
3003,3,11,20,0,*?*?*?*?*?*?*?*?*?*?*?*?*?*?*?*?*?*?*?*?*?*?,8.5,8.5,100,103321,0,-0,317,0.0,-0.0,0.0,0,0,0,0,77,6.7,10,5,9999,99999,9,999999999,0.0,999,999,99
3003,3,11,21,0,*?*?*?*?*?*?*?*?*?*?*?*?*?*?*?*?*?*?*?*?*?*?,7.8,7.9,100,103321,0,-0,314,0.0,-0.0,0.0,0,0,0,0,70,6.7,10,5,9999,99999,9,999999999,0.0,999,999,99
3003,3,11,22,0,*?*?*?*?*?*?*?*?*?*?*?*?*?*?*?*?*?*?*?*?*?*?,7.1,7.1,100,103321,0,-0,311,0.0,-0.0,0.0,0,0,0,0,63,7.2,10,5,9999,99999,9,999999999,0.0,999,999,99
3003,3,11,23,0,*?*?*?*?*?*?*?*?*?*?*?*?*?*?*?*?*?*?*?*?*?*?,6.8,6.9,100,103321,0,-0,309,0.0,-0.0,0.0,0,0,0,0,57,8.8,10,5,9999,99999,9,999999999,0.0,999,999,99
3003,3,11,24,0,*?*?*?*?*?*?*?*?*?*?*?*?*?*?*?*?*?*?*?*?*?*?,7.6,6.6,95,103321,0,-0,313,0.0,-0.0,0.0,0,0,0,0,50,1.5,10,5,9999,99999,9,999999999,0.0,999,999,99
3003,3,12,1,0,*?*?*?*?*?*?*?*?*?*?*?*?*?*?*?*?*?*?*?*?*?*?,6.0,5.9,100,103187,0,-0,306,0.0,-0.0,0.0,0,0,0,0,48,3.1,10,5,9999,99999,9,999999999,0.0,999,999,99
3003,3,12,2,0,*?*?*?*?*?*?*?*?*?*?*?*?*?*?*?*?*?*?*?*?*?*?,5.4,5.5,100,103187,0,-0,303,0.0,-0.0,0.0,0,0,0,0,47,3.6,10,5,9999,99999,9,999999999,0.0,999,999,99
3003,3,12,3,0,*?*?*?*?*?*?*?*?*?*?*?*?*?*?*?*?*?*?*?*?*?*?,5.5,5.5,100,103187,0,-0,304,0.0,-0.0,0.0,0,0,0,0,45,3.6,10,5,9999,99999,9,999999999,0.0,999,999,99
3003,3,12,4,0,*?*?*?*?*?*?*?*?*?*?*?*?*?*?*?*?*?*?*?*?*?*?,5.3,5.3,100,103187,0,-0,303,0.0,-0.0,0.0,0,0,0,0,43,4.6,10,5,9999,99999,9,999999999,0.0,999,999,99
3003,3,12,5,0,*?*?*?*?*?*?*?*?*?*?*?*?*?*?*?*?*?*?*?*?*?*?,4.9,5.0,100,103187,0,-0,301,0.0,-0.0,0.0,0,0,0,0,42,3.1,10,5,9999,99999,9,999999999,0.0,999,999,99
3003,3,12,6,0,*?*?*?*?*?*?*?*?*?*?*?*?*?*?*?*?*?*?*?*?*?*?,4.7,4.8,100,103187,0,-0,301,0.0,-0.0,0.0,0,0,0,0,40,4.6,10,5,9999,99999,9,999999999,0.0,999,999,99
3003,3,12,7,0,*?*?*?*?*?*?*?*?*?*?*?*?*?*?*?*?*?*?*?*?*?*?,4.5,4.5,100,103187,181,1387,287,58.9,161.2,37.9,6205,9665,5156,672,42,3.1,7,4,9999,99999,9,999999999,0.0,999,999,99
3003,3,12,8,0,*?*?*?*?*?*?*?*?*?*?*?*?*?*?*?*?*?*?*?*?*?*?,5.9,5.9,100,103187,387,1386,293,170.1,217.5,109.4,17975,19052,12714,2172,43,4.1,7,4,9999,99999,9,999999999,0.0,999,999,99
3003,3,12,9,0,*?*?*?*?*?*?*?*?*?*?*?*?*?*?*?*?*?*?*?*?*?*?,7.3,7.3,100,103187,562,1385,300,264.7,233.0,170.2,28084,23072,19305,3631,45,3.6,7,4,9999,99999,9,999999999,0.0,999,999,99
3003,3,12,10,0,*?*?*?*?*?*?*?*?*?*?*?*?*?*?*?*?*?*?*?*?*?*?,8.7,8.7,100,103187,694,1384,310,284.6,143.0,212.9,31068,14665,23966,5301,47,3.1,8,4,9999,99999,9,999999999,0.0,999,999,99
3003,3,12,11,0,*?*?*?*?*?*?*?*?*?*?*?*?*?*?*?*?*?*?*?*?*?*?,10.1,7.9,95,103187,775,1385,312,379.9,242.3,244.3,40660,25515,27037,5877,48,5.7,7,4,9999,99999,9,999999999,0.0,999,999,99
3003,3,12,12,0,*?*?*?*?*?*?*?*?*?*?*?*?*?*?*?*?*?*?*?*?*?*?,10.6,7.9,92,103187,799,1385,315,392.7,243.1,252.5,42071,25689,27874,6180,50,5.2,7,4,9999,99999,9,999999999,0.0,999,999,99
3003,3,12,13,0,*?*?*?*?*?*?*?*?*?*?*?*?*?*?*?*?*?*?*?*?*?*?,10.8,5.6,78,103187,764,1386,319,316.2,144.5,236.5,34573,15004,26547,6116,58,6.2,8,4,9999,99999,9,999999999,0.0,999,999,99
3003,3,12,14,0,*?*?*?*?*?*?*?*?*?*?*?*?*?*?*?*?*?*?*?*?*?*?,10.7,4.1,71,103187,672,1385,318,274.4,142.5,205.3,29948,14537,23138,5056,67,5.7,8,4,9999,99999,9,999999999,0.0,999,999,99
3003,3,12,15,0,*?*?*?*?*?*?*?*?*?*?*?*?*?*?*?*?*?*?*?*?*?*?,10.8,5.3,76,103187,530,1384,328,91.1,0.0,91.1,10679,0,10712,3866,75,6.2,10,5,9999,99999,9,999999999,0.0,999,999,99
3003,3,12,16,0,*?*?*?*?*?*?*?*?*?*?*?*?*?*?*?*?*?*?*?*?*?*?,10.7,6.2,82,103187,348,1383,327,55.0,0.0,55.0,6406,0,6421,2193,83,2.1,10,5,9999,99999,9,999999999,0.0,999,999,99
3003,3,12,17,0,*?*?*?*?*?*?*?*?*?*?*?*?*?*?*?*?*?*?*?*?*?*?,10.4,5.6,80,103187,138,1381,321,23.0,30.7,20.0,2607,1717,2438,416,92,2.6,9,5,9999,99999,9,999999999,0.0,999,999,99
3003,3,12,18,0,*?*?*?*?*?*?*?*?*?*?*?*?*?*?*?*?*?*?*?*?*?*?,9.0,5.8,89,103187,0,-0,319,0.0,-0.0,0.0,0,0,0,0,100,1.5,10,5,9999,99999,9,999999999,0.0,999,999,99
3003,3,12,19,0,*?*?*?*?*?*?*?*?*?*?*?*?*?*?*?*?*?*?*?*?*?*?,8.7,6.2,93,103187,0,-0,318,0.0,-0.0,0.0,0,0,0,0,98,2.6,10,5,9999,99999,9,999999999,0.0,999,999,99
3003,3,12,20,0,*?*?*?*?*?*?*?*?*?*?*?*?*?*?*?*?*?*?*?*?*?*?,7.4,5.8,98,103187,0,-0,312,0.0,-0.0,0.0,0,0,0,0,97,2.1,10,5,9999,99999,9,999999999,0.0,999,999,99
3003,3,12,21,0,*?*?*?*?*?*?*?*?*?*?*?*?*?*?*?*?*?*?*?*?*?*?,6.9,6.4,100,103187,0,-0,310,0.0,-0.0,0.0,0,0,0,0,95,4.1,10,5,9999,99999,9,999999999,0.0,999,999,99
3003,3,12,22,0,*?*?*?*?*?*?*?*?*?*?*?*?*?*?*?*?*?*?*?*?*?*?,6.3,6.2,100,103187,0,-0,307,0.0,-0.0,0.0,0,0,0,0,93,4.6,10,5,9999,99999,9,999999999,0.0,999,999,99
3003,3,12,23,0,*?*?*?*?*?*?*?*?*?*?*?*?*?*?*?*?*?*?*?*?*?*?,5.9,5.9,100,103187,0,-0,306,0.0,-0.0,0.0,0,0,0,0,92,3.6,10,5,9999,99999,9,999999999,0.0,999,999,99
3003,3,12,24,0,*?*?*?*?*?*?*?*?*?*?*?*?*?*?*?*?*?*?*?*?*?*?,6.6,6.6,100,103187,0,-0,309,0.0,-0.0,0.0,0,0,0,0,50,2.1,10,5,9999,99999,9,999999999,0.0,999,999,99
3003,3,13,1,0,*?*?*?*?*?*?*?*?*?*?*?*?*?*?*?*?*?*?*?*?*?*?,4.8,4.8,100,102993,0,-0,301,0.0,-0.0,0.0,0,0,0,0,128,3.1,10,5,9999,99999,9,999999999,0.0,999,999,99
3003,3,13,2,0,*?*?*?*?*?*?*?*?*?*?*?*?*?*?*?*?*?*?*?*?*?*?,4.3,4.3,100,102993,0,-0,299,0.0,-0.0,0.0,0,0,0,0,167,1.5,10,5,9999,99999,9,999999999,0.0,999,999,99
3003,3,13,3,0,*?*?*?*?*?*?*?*?*?*?*?*?*?*?*?*?*?*?*?*?*?*?,5.0,5.0,100,102993,0,-0,302,0.0,-0.0,0.0,0,0,0,0,205,1.5,10,5,9999,99999,9,999999999,0.0,999,999,99
3003,3,13,4,0,*?*?*?*?*?*?*?*?*?*?*?*?*?*?*?*?*?*?*?*?*?*?,4.0,3.9,100,102993,0,-0,298,0.0,-0.0,0.0,0,0,0,0,243,2.6,10,5,9999,99999,9,999999999,0.0,999,999,99
3003,3,13,5,0,*?*?*?*?*?*?*?*?*?*?*?*?*?*?*?*?*?*?*?*?*?*?,4.2,3.8,98,102993,0,-0,299,0.0,-0.0,0.0,0,0,0,0,282,2.6,10,5,9999,99999,9,999999999,0.0,999,999,99
3003,3,13,6,0,*?*?*?*?*?*?*?*?*?*?*?*?*?*?*?*?*?*?*?*?*?*?,3.9,3.2,96,102993,0,-0,297,0.0,-0.0,0.0,0,0,0,0,320,1.5,10,5,9999,99999,9,999999999,0.0,999,999,99
3003,3,13,7,0,*?*?*?*?*?*?*?*?*?*?*?*?*?*?*?*?*?*?*?*?*?*?,3.5,3.2,100,102993,189,1384,282,63.5,165.9,40.8,6666,10203,5517,727,285,1.5,7,4,9999,99999,9,999999999,0.0,999,999,99
3003,3,13,8,0,*?*?*?*?*?*?*?*?*?*?*?*?*?*?*?*?*?*?*?*?*?*?,4.9,4.1,96,102993,395,1385,271,218.8,488.6,79.4,22397,42098,11335,1441,250,1.5,3,2,9999,99999,9,999999999,0.0,999,999,99
3003,3,13,9,0,*?*?*?*?*?*?*?*?*?*?*?*?*?*?*?*?*?*?*?*?*?*?,6.3,4.3,88,102993,570,1384,281,330.6,472.1,136.2,34832,45553,17086,2680,215,2.6,4,2,9999,99999,9,999999999,0.0,999,999,99
3003,3,13,10,0,*?*?*?*?*?*?*?*?*?*?*?*?*?*?*?*?*?*?*?*?*?*?,7.7,6.4,93,102993,702,1384,309,217.6,57.0,188.6,23938,5657,21265,5839,180,2.1,9,5,9999,99999,9,999999999,0.0,999,999,99
3003,3,13,11,0,*?*?*?*?*?*?*?*?*?*?*?*?*?*?*?*?*?*?*?*?*?*?,8.7,6.1,84,102993,783,1385,305,384.2,242.6,247.1,41136,25575,27320,5977,145,2.6,7,4,9999,99999,9,999999999,0.0,999,999,99
3003,3,13,12,0,*?*?*?*?*?*?*?*?*?*?*?*?*?*?*?*?*?*?*?*?*?*?,9.6,7.0,85,102993,806,1384,314,335.8,145.3,251.2,36744,15177,28133,6668,110,1.5,8,4,9999,99999,9,999999999,0.0,999,999,99
3003,3,13,13,0,*?*?*?*?*?*?*?*?*?*?*?*?*?*?*?*?*?*?*?*?*?*?,9.8,7.9,88,102993,771,1385,307,419.0,337.1,231.3,45008,35435,25803,5493,107,3.1,6,3,9999,99999,9,999999999,0.3,999,999,99
3003,3,13,14,0,*?*?*?*?*?*?*?*?*?*?*?*?*?*?*?*?*?*?*?*?*?*?,9.7,7.0,84,102993,679,1384,302,388.0,415.3,184.3,40566,41326,22259,3896,103,3.1,5,3,9999,99999,9,999999999,0.3,999,999,99
3003,3,13,15,0,*?*?*?*?*?*?*?*?*?*?*?*?*?*?*?*?*?*?*?*?*?*?,9.7,5.5,75,102993,537,1384,314,212.9,138.2,159.2,23191,13486,18092,3705,100,3.6,8,4,9999,99999,9,999999999,0.3,999,999,99
3003,3,13,16,0,*?*?*?*?*?*?*?*?*?*?*?*?*?*?*?*?*?*?*?*?*?*?,9.6,5.0,74,102993,355,1384,309,153.1,213.2,98.4,16177,17972,11519,1931,97,3.6,7,4,9999,99999,9,999999999,0.3,999,999,99
3003,3,13,17,0,*?*?*?*?*?*?*?*?*?*?*?*?*?*?*?*?*?*?*?*?*?*?,9.0,6.1,83,102993,145,1386,315,25.3,32.1,21.9,2853,1841,2666,457,93,3.6,9,5,9999,99999,9,999999999,0.1,999,999,99
3003,3,13,18,0,*?*?*?*?*?*?*?*?*?*?*?*?*?*?*?*?*?*?*?*?*?*?,8.3,5.0,80,102993,0,-0,316,0.0,-0.0,0.0,0,0,0,0,90,6.7,10,5,9999,99999,9,999999999,0.1,999,999,99
3003,3,13,19,0,*?*?*?*?*?*?*?*?*?*?*?*?*?*?*?*?*?*?*?*?*?*?,6.7,4.5,86,102993,0,-0,309,0.0,-0.0,0.0,0,0,0,0,85,7.2,10,5,9999,99999,9,999999999,0.0,999,999,99
3003,3,13,20,0,*?*?*?*?*?*?*?*?*?*?*?*?*?*?*?*?*?*?*?*?*?*?,6.2,4.5,89,102993,0,-0,307,0.0,-0.0,0.0,0,0,0,0,80,5.2,10,5,9999,99999,9,999999999,0.0,999,999,99
3003,3,13,21,0,*?*?*?*?*?*?*?*?*?*?*?*?*?*?*?*?*?*?*?*?*?*?,6.3,3.4,82,102993,0,-0,308,0.0,-0.0,0.0,0,0,0,0,75,3.6,10,5,9999,99999,9,999999999,0.0,999,999,99
3003,3,13,22,0,*?*?*?*?*?*?*?*?*?*?*?*?*?*?*?*?*?*?*?*?*?*?,5.5,3.6,88,102993,0,-0,304,0.0,-0.0,0.0,0,0,0,0,70,2.1,10,5,9999,99999,9,999999999,0.0,999,999,99
3003,3,13,23,0,*?*?*?*?*?*?*?*?*?*?*?*?*?*?*?*?*?*?*?*?*?*?,5.5,3.8,89,102993,0,-0,304,0.0,-0.0,0.0,0,0,0,0,65,3.6,10,5,9999,99999,9,999999999,0.0,999,999,99
3003,3,13,24,0,*?*?*?*?*?*?*?*?*?*?*?*?*?*?*?*?*?*?*?*?*?*?,5.6,5.5,100,102993,0,-0,304,0.0,-0.0,0.0,0,0,0,0,90,2.6,10,5,9999,99999,9,999999999,0.0,999,999,99
3003,3,14,1,0,*?*?*?*?*?*?*?*?*?*?*?*?*?*?*?*?*?*?*?*?*?*?,5.4,3.0,85,102933,0,-0,304,0.0,-0.0,0.0,0,0,0,0,103,1.5,10,5,9999,99999,9,999999999,0.0,999,999,99
3003,3,14,2,0,*?*?*?*?*?*?*?*?*?*?*?*?*?*?*?*?*?*?*?*?*?*?,5.3,2.5,83,102933,0,-0,304,0.0,-0.0,0.0,0,0,0,0,147,3.6,10,5,9999,99999,9,999999999,0.0,999,999,99
3003,3,14,3,0,*?*?*?*?*?*?*?*?*?*?*?*?*?*?*?*?*?*?*?*?*?*?,4.9,1.3,78,102933,0,-0,302,0.0,-0.0,0.0,0,0,0,0,190,4.1,10,5,9999,99999,9,999999999,0.0,999,999,99
3003,3,14,4,0,*?*?*?*?*?*?*?*?*?*?*?*?*?*?*?*?*?*?*?*?*?*?,5.4,2.1,80,102933,0,-0,304,0.0,-0.0,0.0,0,0,0,0,233,3.1,10,5,9999,99999,9,999999999,0.0,999,999,99
3003,3,14,5,0,*?*?*?*?*?*?*?*?*?*?*?*?*?*?*?*?*?*?*?*?*?*?,5.3,1.5,78,102933,0,-0,304,0.0,-0.0,0.0,0,0,0,0,277,2.6,10,5,9999,99999,9,999999999,0.0,999,999,99
3003,3,14,6,0,*?*?*?*?*?*?*?*?*?*?*?*?*?*?*?*?*?*?*?*?*?*?,4.8,1.3,79,102933,0,-0,302,0.0,-0.0,0.0,0,0,0,0,320,2.1,10,5,9999,99999,9,999999999,0.0,999,999,99
3003,3,14,7,0,*?*?*?*?*?*?*?*?*?*?*?*?*?*?*?*?*?*?*?*?*?*?,4.3,2.1,86,102933,197,1380,285,68.1,170.3,43.8,7127,10722,5876,783,312,1.5,7,4,9999,99999,9,999999999,0.0,999,999,99
3003,3,14,8,0,*?*?*?*?*?*?*?*?*?*?*?*?*?*?*?*?*?*?*?*?*?*?,5.8,2.5,80,102933,403,1383,296,151.7,131.2,113.5,16519,11834,13000,2525,303,1.5,8,4,9999,99999,9,999999999,0.0,999,999,99
3003,3,14,9,0,*?*?*?*?*?*?*?*?*?*?*?*?*?*?*?*?*?*?*?*?*?*?,7.2,4.3,82,102933,578,1384,289,323.7,406.8,153.8,33744,39312,18878,3075,295,2.6,5,3,9999,99999,9,999999999,0.0,999,999,99
3003,3,14,10,0,*?*?*?*?*?*?*?*?*?*?*?*?*?*?*?*?*?*?*?*?*?*?,8.9,5.1,78,102933,710,1383,288,432.3,536.6,156.9,46226,54008,19608,3313,287,2.6,3,2,9999,99999,9,999999999,0.0,999,999,99
3003,3,14,11,0,*?*?*?*?*?*?*?*?*?*?*?*?*?*?*?*?*?*?*?*?*?*?,10.1,5.3,73,102933,790,1383,298,477.0,491.0,196.5,50582,50034,23743,4469,278,2.1,4,2,9999,99999,9,999999999,0.0,999,999,99
3003,3,14,12,0,*?*?*?*?*?*?*?*?*?*?*?*?*?*?*?*?*?*?*?*?*?*?,11.1,5.9,72,102933,813,1383,298,502.3,544.3,182.3,53894,55718,22408,4193,270,2.1,3,2,9999,99999,9,999999999,0.0,999,999,99
3003,3,14,13,0,*?*?*?*?*?*?*?*?*?*?*?*?*?*?*?*?*?*?*?*?*?*?,10.9,6.4,75,102933,778,1384,302,468.7,490.2,193.1,49678,49861,23378,4343,273,3.1,4,2,9999,99999,9,999999999,0.0,999,999,99
3003,3,14,14,0,*?*?*?*?*?*?*?*?*?*?*?*?*?*?*?*?*?*?*?*?*?*?,10.8,6.2,74,102933,686,1384,310,368.3,332.9,203.3,39405,34426,22856,4573,277,3.1,6,3,9999,99999,9,999999999,0.0,999,999,99
3003,3,14,15,0,*?*?*?*?*?*?*?*?*?*?*?*?*?*?*?*?*?*?*?*?*?*?,11.2,6.6,74,102933,544,1384,304,313.4,468.9,129.1,33006,44757,16276,2512,280,3.1,4,2,9999,99999,9,999999999,0.0,999,999,99
3003,3,14,16,0,*?*?*?*?*?*?*?*?*?*?*?*?*?*?*?*?*?*?*?*?*?*?,10.9,5.8,71,102933,361,1382,319,132.6,127.9,99.2,14448,11115,11404,2181,283,2.1,8,4,9999,99999,9,999999999,0.0,999,999,99
3003,3,14,17,0,*?*?*?*?*?*?*?*?*?*?*?*?*?*?*?*?*?*?*?*?*?*?,10.2,4.6,69,102933,151,1381,311,43.1,140.7,27.7,4604,7636,3884,484,287,1.5,7,4,9999,99999,9,999999999,0.0,999,999,99
3003,3,14,18,0,*?*?*?*?*?*?*?*?*?*?*?*?*?*?*?*?*?*?*?*?*?*?,9.7,5.5,75,102933,0,-0,323,0.0,-0.0,0.0,0,0,0,0,290,2.1,10,5,9999,99999,9,999999999,0.0,999,999,99
3003,3,14,19,0,*?*?*?*?*?*?*?*?*?*?*?*?*?*?*?*?*?*?*?*?*?*?,8.5,5.1,81,102933,0,-0,317,0.0,-0.0,0.0,0,0,0,0,297,1.5,10,5,9999,99999,9,999999999,0.0,999,999,99
3003,3,14,20,0,*?*?*?*?*?*?*?*?*?*?*?*?*?*?*?*?*?*?*?*?*?*?,7.5,5.1,85,102933,0,-0,313,0.0,-0.0,0.0,0,0,0,0,303,0.5,10,5,9999,99999,9,999999999,0.0,999,999,99
3003,3,14,21,0,*?*?*?*?*?*?*?*?*?*?*?*?*?*?*?*?*?*?*?*?*?*?,7.1,4.5,84,102933,0,-0,311,0.0,-0.0,0.0,0,0,0,0,310,1.0,10,5,9999,99999,9,999999999,0.0,999,999,99
3003,3,14,22,0,*?*?*?*?*?*?*?*?*?*?*?*?*?*?*?*?*?*?*?*?*?*?,6.5,3.9,85,102933,0,-0,309,0.0,-0.0,0.0,0,0,0,0,317,1.5,10,5,9999,99999,9,999999999,0.0,999,999,99
3003,3,14,23,0,*?*?*?*?*?*?*?*?*?*?*?*?*?*?*?*?*?*?*?*?*?*?,6.2,3.4,83,102933,0,-0,307,0.0,-0.0,0.0,0,0,0,0,323,1.5,10,5,9999,99999,9,999999999,0.0,999,999,99
3003,3,14,24,0,*?*?*?*?*?*?*?*?*?*?*?*?*?*?*?*?*?*?*?*?*?*?,5.5,3.4,87,102933,0,-0,304,0.0,-0.0,0.0,0,0,0,0,60,4.1,10,5,9999,99999,9,999999999,0.0,999,999,99
3003,3,15,1,0,*?*?*?*?*?*?*?*?*?*?*?*?*?*?*?*?*?*?*?*?*?*?,5.0,3.0,90,103026,0,-0,302,0.0,-0.0,0.0,0,0,0,0,323,0.5,10,5,9999,99999,9,999999999,0.0,999,999,99
3003,3,15,2,0,*?*?*?*?*?*?*?*?*?*?*?*?*?*?*?*?*?*?*?*?*?*?,4.2,3.0,94,103026,0,-0,299,0.0,-0.0,0.0,0,0,0,0,317,1.0,10,5,9999,99999,9,999999999,0.0,999,999,99
3003,3,15,3,0,*?*?*?*?*?*?*?*?*?*?*?*?*?*?*?*?*?*?*?*?*?*?,2.4,2.1,100,103026,0,-0,291,0.0,-0.0,0.0,0,0,0,0,310,0.5,10,5,9999,99999,9,999999999,0.0,999,999,99
3003,3,15,4,0,*?*?*?*?*?*?*?*?*?*?*?*?*?*?*?*?*?*?*?*?*?*?,3.1,2.9,100,103026,0,-0,294,0.0,-0.0,0.0,0,0,0,0,303,0.0,10,5,9999,99999,9,999999999,0.0,999,999,99
3003,3,15,5,0,*?*?*?*?*?*?*?*?*?*?*?*?*?*?*?*?*?*?*?*?*?*?,3.2,3.2,100,103026,0,-0,294,0.0,-0.0,0.0,0,0,0,0,297,1.0,10,5,9999,99999,9,999999999,0.0,999,999,99
3003,3,15,6,0,*?*?*?*?*?*?*?*?*?*?*?*?*?*?*?*?*?*?*?*?*?*?,2.7,2.7,100,103026,0,-0,292,0.0,-0.0,0.0,0,0,0,0,290,0.5,10,5,9999,99999,9,999999999,0.0,999,999,99
3003,3,15,7,0,*?*?*?*?*?*?*?*?*?*?*?*?*?*?*?*?*?*?*?*?*?*?,2.1,2.1,100,103026,206,1384,285,46.4,41.5,40.2,5153,2840,4782,850,288,1.0,9,5,9999,99999,9,999999999,0.0,999,999,99
3003,3,15,8,0,*?*?*?*?*?*?*?*?*?*?*?*?*?*?*?*?*?*?*?*?*?*?,3.9,3.9,100,103026,411,1381,262,232.3,524.8,76.2,23939,46012,11016,1411,287,1.0,2,1,9999,99999,9,999999999,0.0,999,999,99
3003,3,15,9,0,*?*?*?*?*?*?*?*?*?*?*?*?*?*?*?*?*?*?*?*?*?*?,5.8,4.5,93,103026,586,1383,266,352.7,576.7,108.3,36599,55105,15151,2138,285,1.5,1,0,9999,99999,9,999999999,0.0,999,999,99
3003,3,15,10,0,*?*?*?*?*?*?*?*?*?*?*?*?*?*?*?*?*?*?*?*?*?*?,8.4,5.3,82,103026,718,1383,299,387.7,334.6,214.0,41541,34873,23974,4911,283,1.5,6,3,9999,99999,9,999999999,0.0,999,999,99
3003,3,15,11,0,*?*?*?*?*?*?*?*?*?*?*?*?*?*?*?*?*?*?*?*?*?*?,9.7,5.3,76,103026,798,1383,301,464.5,422.6,220.6,48733,43043,26070,5108,282,2.1,5,3,9999,99999,9,999999999,0.0,999,999,99
3003,3,15,12,0,*?*?*?*?*?*?*?*?*?*?*?*?*?*?*?*?*?*?*?*?*?*?,10.6,5.3,71,103026,820,1382,304,479.1,423.8,227.6,50300,43289,26784,5382,280,2.1,5,3,9999,99999,9,999999999,0.0,999,999,99
3003,3,15,13,0,*?*?*?*?*?*?*?*?*?*?*?*?*?*?*?*?*?*?*?*?*?*?,10.8,6.6,77,103026,785,1383,311,427.8,337.8,236.2,45978,35650,26263,5671,280,2.6,6,3,9999,99999,9,999999999,0.0,999,999,99
3003,3,15,14,0,*?*?*?*?*?*?*?*?*?*?*?*?*?*?*?*?*?*?*?*?*?*?,11.0,7.3,80,103026,692,1382,324,214.5,57.0,186.0,23594,5641,20961,5728,280,3.1,9,5,9999,99999,9,999999999,0.0,999,999,99
3003,3,15,15,0,*?*?*?*?*?*?*?*?*?*?*?*?*?*?*?*?*?*?*?*?*?*?,10.6,7.3,82,103026,550,1382,318,219.1,138.8,163.9,23871,13635,18593,3834,280,2.1,8,4,9999,99999,9,999999999,0.0,999,999,99
3003,3,15,16,0,*?*?*?*?*?*?*?*?*?*?*?*?*?*?*?*?*?*?*?*?*?*?,11.0,8.4,85,103026,368,1383,324,102.4,51.2,88.7,11232,4494,10033,2363,280,3.1,9,5,9999,99999,9,999999999,0.0,999,999,99
3003,3,15,17,0,*?*?*?*?*?*?*?*?*?*?*?*?*?*?*?*?*?*?*?*?*?*?,10.2,7.4,85,103026,158,1386,321,29.8,34.7,25.8,3341,2081,3117,539,280,2.1,9,5,9999,99999,9,999999999,0.0,999,999,99
3003,3,15,18,0,*?*?*?*?*?*?*?*?*?*?*?*?*?*?*?*?*?*?*?*?*?*?,9.0,5.9,82,103026,0,-0,319,0.0,-0.0,0.0,0,0,0,0,280,1.5,10,5,9999,99999,9,999999999,0.1,999,999,99
3003,3,15,19,0,*?*?*?*?*?*?*?*?*?*?*?*?*?*?*?*?*?*?*?*?*?*?,7.5,5.3,88,103026,0,-0,313,0.0,-0.0,0.0,0,0,0,0,283,2.1,10,5,9999,99999,9,999999999,0.0,999,999,99
3003,3,15,20,0,*?*?*?*?*?*?*?*?*?*?*?*?*?*?*?*?*?*?*?*?*?*?,6.3,4.8,92,103026,0,-0,307,0.0,-0.0,0.0,0,0,0,0,287,1.5,10,5,9999,99999,9,999999999,0.0,999,999,99
3003,3,15,21,0,*?*?*?*?*?*?*?*?*?*?*?*?*?*?*?*?*?*?*?*?*?*?,5.7,5.1,98,103026,0,-0,305,0.0,-0.0,0.0,0,0,0,0,290,1.0,10,5,9999,99999,9,999999999,0.0,999,999,99
3003,3,15,22,0,*?*?*?*?*?*?*?*?*?*?*?*?*?*?*?*?*?*?*?*?*?*?,5.1,5.1,100,103026,0,-0,302,0.0,-0.0,0.0,0,0,0,0,293,2.1,10,5,9999,99999,9,999999999,0.0,999,999,99
3003,3,15,23,0,*?*?*?*?*?*?*?*?*?*?*?*?*?*?*?*?*?*?*?*?*?*?,4.9,5.0,100,103026,0,-0,301,0.0,-0.0,0.0,0,0,0,0,297,1.5,10,5,9999,99999,9,999999999,0.0,999,999,99
3003,3,15,24,0,*?*?*?*?*?*?*?*?*?*?*?*?*?*?*?*?*?*?*?*?*?*?,6.0,3.2,84,103026,0,-0,306,0.0,-0.0,0.0,0,0,0,0,330,1.0,10,5,9999,99999,9,999999999,0.0,999,999,99
3003,3,16,1,0,*?*?*?*?*?*?*?*?*?*?*?*?*?*?*?*?*?*?*?*?*?*?,5.2,5.1,99,102715,0,-0,303,0.0,-0.0,0.0,0,0,0,0,305,1.5,10,5,9999,99999,9,999999999,0.0,999,999,99
3003,3,16,2,0,*?*?*?*?*?*?*?*?*?*?*?*?*?*?*?*?*?*?*?*?*?*?,5.0,5.0,99,102715,0,-0,302,0.0,-0.0,0.0,0,0,0,0,310,1.0,10,5,9999,99999,9,999999999,0.0,999,999,99
3003,3,16,3,0,*?*?*?*?*?*?*?*?*?*?*?*?*?*?*?*?*?*?*?*?*?*?,5.2,5.1,99,102715,0,-0,303,0.0,-0.0,0.0,0,0,0,0,315,0.5,10,5,9999,99999,9,999999999,0.0,999,999,99
3003,3,16,4,0,*?*?*?*?*?*?*?*?*?*?*?*?*?*?*?*?*?*?*?*?*?*?,5.1,5.1,99,102715,0,-0,302,0.0,-0.0,0.0,0,0,0,0,320,1.0,10,5,9999,99999,9,999999999,0.0,999,999,99
3003,3,16,5,0,*?*?*?*?*?*?*?*?*?*?*?*?*?*?*?*?*?*?*?*?*?*?,4.9,4.1,93,102715,0,-0,301,0.0,-0.0,0.0,0,0,0,0,325,0.5,10,5,9999,99999,9,999999999,0.2,999,999,99
3003,3,16,6,0,*?*?*?*?*?*?*?*?*?*?*?*?*?*?*?*?*?*?*?*?*?*?,4.8,4.3,96,102715,0,-0,301,0.0,-0.0,0.0,0,0,0,0,330,1.5,10,5,9999,99999,9,999999999,0.1,999,999,99
3003,3,16,7,0,*?*?*?*?*?*?*?*?*?*?*?*?*?*?*?*?*?*?*?*?*?*?,4.5,3.9,95,102715,214,1380,300,28.4,0.0,28.4,3332,0,3337,1101,320,1.0,10,5,9999,99999,9,999999999,0.0,999,999,99
3003,3,16,8,0,*?*?*?*?*?*?*?*?*?*?*?*?*?*?*?*?*?*?*?*?*?*?,5.9,5.3,96,102715,420,1383,301,120.3,52.7,104.3,13206,4783,11782,2833,310,0.5,9,5,9999,99999,9,999999999,0.0,999,999,99
3003,3,16,9,0,*?*?*?*?*?*?*?*?*?*?*?*?*?*?*?*?*?*?*?*?*?*?,7.1,4.8,84,102715,594,1382,307,180.6,55.9,156.6,19846,5423,17654,4592,300,0.5,9,5,9999,99999,9,999999999,0.0,999,999,99
3003,3,16,10,0,*?*?*?*?*?*?*?*?*?*?*?*?*?*?*?*?*?*?*?*?*?*?,8.2,5.0,79,102715,725,1381,312,226.0,57.3,196.0,24896,5674,22117,6143,290,1.5,9,5,9999,99999,9,999999999,1.3,999,999,99
3003,3,16,11,0,*?*?*?*?*?*?*?*?*?*?*?*?*?*?*?*?*?*?*?*?*?*?,9.1,4.5,73,102715,805,1382,315,253.6,57.9,219.9,27952,5793,24809,7205,280,2.6,9,5,9999,99999,9,999999999,1.2,999,999,99
3003,3,16,12,0,*?*?*?*?*?*?*?*?*?*?*?*?*?*?*?*?*?*?*?*?*?*?,9.4,5.3,75,102715,828,1382,321,150.5,0.0,150.5,17913,0,17986,7038,270,1.5,10,5,9999,99999,9,999999999,2.2,999,999,99
3003,3,16,13,0,*?*?*?*?*?*?*?*?*?*?*?*?*?*?*?*?*?*?*?*?*?*?,9.5,5.8,77,102715,791,1381,322,143.3,0.0,143.3,17022,0,17089,6629,273,2.1,10,5,9999,99999,9,999999999,1.6,999,999,99
3003,3,16,14,0,*?*?*?*?*?*?*?*?*?*?*?*?*?*?*?*?*?*?*?*?*?*?,9.6,6.2,79,102715,699,1382,322,124.9,0.0,124.9,14767,0,14821,5614,277,2.1,10,5,9999,99999,9,999999999,0.0,999,999,99
3003,3,16,15,0,*?*?*?*?*?*?*?*?*?*?*?*?*?*?*?*?*?*?*?*?*?*?,9.5,5.5,76,102715,557,1383,322,96.6,0.0,96.6,11332,0,11368,4136,280,1.5,10,5,9999,99999,9,999999999,0.1,999,999,99
3003,3,16,16,0,*?*?*?*?*?*?*?*?*?*?*?*?*?*?*?*?*?*?*?*?*?*?,9.2,4.8,74,102715,374,1381,320,60.2,0.0,60.2,7023,0,7040,2424,283,1.0,10,5,9999,99999,9,999999999,0.2,999,999,99
3003,3,16,17,0,*?*?*?*?*?*?*?*?*?*?*?*?*?*?*?*?*?*?*?*?*?*?,9.5,5.5,76,102715,164,1382,322,18.4,0.0,18.4,2184,-0,2185,715,287,1.5,10,5,9999,99999,9,999999999,0.0,999,999,99
3003,3,16,18,0,*?*?*?*?*?*?*?*?*?*?*?*?*?*?*?*?*?*?*?*?*?*?,8.3,3.0,69,102715,0,-0,317,0.0,-0.0,0.0,0,0,0,0,290,1.0,10,5,9999,99999,9,999999999,0.0,999,999,99
3003,3,16,19,0,*?*?*?*?*?*?*?*?*?*?*?*?*?*?*?*?*?*?*?*?*?*?,7.2,3.0,75,102715,0,-0,312,0.0,-0.0,0.0,0,0,0,0,292,1.0,10,5,9999,99999,9,999999999,0.0,999,999,99
3003,3,16,20,0,*?*?*?*?*?*?*?*?*?*?*?*?*?*?*?*?*?*?*?*?*?*?,7.2,1.7,67,102715,0,-0,312,0.0,-0.0,0.0,0,0,0,0,293,0.5,10,5,9999,99999,9,999999999,0.0,999,999,99
3003,3,16,21,0,*?*?*?*?*?*?*?*?*?*?*?*?*?*?*?*?*?*?*?*?*?*?,6.6,1.0,67,102715,0,-0,309,0.0,-0.0,0.0,0,0,0,0,295,1.5,10,5,9999,99999,9,999999999,0.0,999,999,99
3003,3,16,22,0,*?*?*?*?*?*?*?*?*?*?*?*?*?*?*?*?*?*?*?*?*?*?,5.7,1.5,74,102715,0,-0,305,0.0,-0.0,0.0,0,0,0,0,297,1.0,10,5,9999,99999,9,999999999,0.0,999,999,99
3003,3,16,23,0,*?*?*?*?*?*?*?*?*?*?*?*?*?*?*?*?*?*?*?*?*?*?,6.7,2.1,71,102715,0,-0,310,0.0,-0.0,0.0,0,0,0,0,298,0.0,10,5,9999,99999,9,999999999,0.0,999,999,99
3003,3,16,24,0,*?*?*?*?*?*?*?*?*?*?*?*?*?*?*?*?*?*?*?*?*?*?,4.8,4.8,99,102715,0,-0,301,0.0,-0.0,0.0,0,0,0,0,300,0.5,10,5,9999,99999,9,999999999,0.0,999,999,99
3003,3,17,1,0,*?*?*?*?*?*?*?*?*?*?*?*?*?*?*?*?*?*?*?*?*?*?,7.9,5.0,83,102309,0,-0,315,0.0,-0.0,0.0,0,0,0,0,298,0.0,10,5,9999,99999,9,999999999,0.0,999,999,99
3003,3,17,2,0,*?*?*?*?*?*?*?*?*?*?*?*?*?*?*?*?*?*?*?*?*?*?,8.1,6.1,89,102309,0,-0,315,0.0,-0.0,0.0,0,0,0,0,297,0.0,10,5,9999,99999,9,999999999,0.0,999,999,99
3003,3,17,3,0,*?*?*?*?*?*?*?*?*?*?*?*?*?*?*?*?*?*?*?*?*?*?,7.9,5.9,89,102309,0,-0,314,0.0,-0.0,0.0,0,0,0,0,295,0.0,10,5,9999,99999,9,999999999,0.0,999,999,99
3003,3,17,4,0,*?*?*?*?*?*?*?*?*?*?*?*?*?*?*?*?*?*?*?*?*?*?,7.7,5.9,89,102309,0,-0,314,0.0,-0.0,0.0,0,0,0,0,293,0.0,10,5,9999,99999,9,999999999,0.0,999,999,99
3003,3,17,5,0,*?*?*?*?*?*?*?*?*?*?*?*?*?*?*?*?*?*?*?*?*?*?,7.8,6.2,91,102309,0,-0,314,0.0,-0.0,0.0,0,0,0,0,292,0.0,10,5,9999,99999,9,999999999,0.0,999,999,99
3003,3,17,6,0,*?*?*?*?*?*?*?*?*?*?*?*?*?*?*?*?*?*?*?*?*?*?,7.8,6.2,91,102309,0,0,298,0.0,0.0,0.0,0,0,0,0,290,0.0,6,3,9999,99999,9,999999999,0.0,999,999,99
3003,3,17,7,0,*?*?*?*?*?*?*?*?*?*?*?*?*?*?*?*?*?*?*?*?*?*?,7.9,6.7,93,102309,223,1383,302,81.9,181.4,52.7,8711,12026,6356,970,283,0.0,7,4,9999,99999,9,999999999,0.0,999,999,99
3003,3,17,8,0,*?*?*?*?*?*?*?*?*?*?*?*?*?*?*?*?*?*?*?*?*?*?,8.4,7.3,93,102309,428,1382,285,243.9,529.2,80.0,25132,46920,11510,1486,277,0.0,2,1,9999,99999,9,999999999,0.0,999,999,99
3003,3,17,9,0,*?*?*?*?*?*?*?*?*?*?*?*?*?*?*?*?*?*?*?*?*?*?,9.8,8.5,93,102309,602,1381,297,359.8,526.0,130.6,38356,51445,16613,2585,270,0.0,3,2,9999,99999,9,999999999,0.0,999,999,99
3003,3,17,10,0,*?*?*?*?*?*?*?*?*?*?*?*?*?*?*?*?*?*?*?*?*?*?,9.8,9.1,96,102309,733,1381,305,423.7,419.0,201.3,44350,42239,24029,4422,263,0.0,5,3,9999,99999,9,999999999,0.0,999,999,99
3003,3,17,11,0,*?*?*?*?*?*?*?*?*?*?*?*?*?*?*?*?*?*?*?*?*?*?,10.5,10.2,99,102309,813,1382,312,445.2,339.0,245.7,47901,35933,27239,6033,257,0.0,6,3,9999,99999,9,999999999,0.0,999,999,99
3003,3,17,12,0,*?*?*?*?*?*?*?*?*?*?*?*?*?*?*?*?*?*?*?*?*?*?,10.6,9.4,94,102309,835,1381,312,458.5,339.8,253.1,49387,36132,27987,6329,250,0.0,6,3,9999,99999,9,999999999,0.0,999,999,99
3003,3,17,13,0,*?*?*?*?*?*?*?*?*?*?*?*?*?*?*?*?*?*?*?*?*?*?,10.7,10.2,98,102309,798,1380,320,333.1,145.2,249.2,36434,15153,27906,6589,255,0.0,8,4,9999,99999,9,999999999,0.0,999,999,99
3003,3,17,14,0,*?*?*?*?*?*?*?*?*?*?*?*?*?*?*?*?*?*?*?*?*?*?,10.7,10.8,100,102309,706,1382,320,290.6,143.3,217.4,31735,14736,24459,5450,260,0.0,8,4,9999,99999,9,999999999,0.0,999,999,99
3003,3,17,15,0,*?*?*?*?*?*?*?*?*?*?*?*?*?*?*?*?*?*?*?*?*?*?,10.6,10.5,100,102309,563,1381,316,266.3,233.1,171.2,28247,23119,19406,3659,265,0.0,7,4,9999,99999,9,999999999,0.0,999,999,99
3003,3,17,16,0,*?*?*?*?*?*?*?*?*?*?*?*?*?*?*?*?*?*?*?*?*?*?,10.2,10.1,100,102309,381,1383,317,141.7,129.6,106.0,15431,11471,12163,2343,270,0.0,8,4,9999,99999,9,999999999,0.0,999,999,99
3003,3,17,17,0,*?*?*?*?*?*?*?*?*?*?*?*?*?*?*?*?*?*?*?*?*?*?,10.6,9.2,92,102309,170,1379,308,63.3,269.6,30.1,6504,16746,4621,544,275,0.0,5,3,9999,99999,9,999999999,0.0,999,999,99
3003,3,17,18,0,*?*?*?*?*?*?*?*?*?*?*?*?*?*?*?*?*?*?*?*?*?*?,10.7,9.4,93,102309,0,-0,326,0.0,-0.0,0.0,0,0,0,0,280,0.0,10,5,9999,99999,9,999999999,0.0,999,999,99
3003,3,17,19,0,*?*?*?*?*?*?*?*?*?*?*?*?*?*?*?*?*?*?*?*?*?*?,9.2,8.9,99,102309,0,-0,320,0.0,-0.0,0.0,0,0,0,0,278,0.0,10,5,9999,99999,9,999999999,0.0,999,999,99
3003,3,17,20,0,*?*?*?*?*?*?*?*?*?*?*?*?*?*?*?*?*?*?*?*?*?*?,8.9,8.9,100,102309,0,-0,318,0.0,-0.0,0.0,0,0,0,0,277,0.0,10,5,9999,99999,9,999999999,0.0,999,999,99
3003,3,17,21,0,*?*?*?*?*?*?*?*?*?*?*?*?*?*?*?*?*?*?*?*?*?*?,9.2,9.2,100,102309,0,-0,320,0.0,-0.0,0.0,0,0,0,0,275,0.0,10,5,9999,99999,9,999999999,0.0,999,999,99
3003,3,17,22,0,*?*?*?*?*?*?*?*?*?*?*?*?*?*?*?*?*?*?*?*?*?*?,8.2,8.3,100,102309,0,-0,315,0.0,-0.0,0.0,0,0,0,0,273,0.0,10,5,9999,99999,9,999999999,0.0,999,999,99
3003,3,17,23,0,*?*?*?*?*?*?*?*?*?*?*?*?*?*?*?*?*?*?*?*?*?*?,8.5,8.1,98,102309,0,-0,317,0.0,-0.0,0.0,0,0,0,0,272,0.0,10,5,9999,99999,9,999999999,0.0,999,999,99
3003,3,17,24,0,*?*?*?*?*?*?*?*?*?*?*?*?*?*?*?*?*?*?*?*?*?*?,7.7,3.6,76,102309,0,-0,314,0.0,-0.0,0.0,0,0,0,0,300,0.0,10,5,9999,99999,9,999999999,0.0,999,999,99
3003,3,18,1,0,*?*?*?*?*?*?*?*?*?*?*?*?*?*?*?*?*?*?*?*?*?*?,8.3,7.0,91,101929,0,-0,316,0.0,-0.0,0.0,0,0,0,0,268,0.0,10,5,9999,99999,9,999999999,0.0,999,999,99
3003,3,18,2,0,*?*?*?*?*?*?*?*?*?*?*?*?*?*?*?*?*?*?*?*?*?*?,7.7,6.2,90,101929,0,-0,313,0.0,-0.0,0.0,0,0,0,0,267,0.0,10,5,9999,99999,9,999999999,0.0,999,999,99
3003,3,18,3,0,*?*?*?*?*?*?*?*?*?*?*?*?*?*?*?*?*?*?*?*?*?*?,7.3,5.3,87,101929,0,-0,312,0.0,-0.0,0.0,0,0,0,0,265,0.0,10,5,9999,99999,9,999999999,0.0,999,999,99
3003,3,18,4,0,*?*?*?*?*?*?*?*?*?*?*?*?*?*?*?*?*?*?*?*?*?*?,7.0,5.3,88,101929,0,-0,311,0.0,-0.0,0.0,0,0,0,0,263,0.0,10,5,9999,99999,9,999999999,0.0,999,999,99
3003,3,18,5,0,*?*?*?*?*?*?*?*?*?*?*?*?*?*?*?*?*?*?*?*?*?*?,6.8,5.1,89,101929,0,-0,310,0.0,-0.0,0.0,0,0,0,0,262,0.0,10,5,9999,99999,9,999999999,0.0,999,999,99
3003,3,18,6,0,*?*?*?*?*?*?*?*?*?*?*?*?*?*?*?*?*?*?*?*?*?*?,6.9,4.5,84,101929,9,1388,301,0.0,0.0,0.0,0,0,0,0,260,0.0,8,4,9999,99999,9,999999999,0.0,999,999,99
3003,3,18,7,0,*?*?*?*?*?*?*?*?*?*?*?*?*?*?*?*?*?*?*?*?*?*?,7.1,4.1,81,101929,231,1380,293,96.0,256.8,53.0,10018,17598,7027,955,263,0.0,6,3,9999,99999,9,999999999,0.0,999,999,99
3003,3,18,8,0,*?*?*?*?*?*?*?*?*?*?*?*?*?*?*?*?*?*?*?*?*?*?,9.3,5.5,77,101929,436,1380,303,219.1,310.8,121.0,23247,28544,14023,2426,267,0.0,6,3,9999,99999,9,999999999,0.0,999,999,99
3003,3,18,9,0,*?*?*?*?*?*?*?*?*?*?*?*?*?*?*?*?*?*?*?*?*?*?,11.9,7.4,74,101929,610,1381,316,323.6,328.1,178.6,34516,33179,20251,3862,270,0.0,6,3,9999,99999,9,999999999,0.0,999,999,99
3003,3,18,10,0,*?*?*?*?*?*?*?*?*?*?*?*?*?*?*?*?*?*?*?*?*?*?,13.8,7.1,64,101929,741,1381,324,402.3,335.8,222.1,43146,35176,24805,5178,273,0.0,6,3,9999,99999,9,999999999,0.0,999,999,99
3003,3,18,11,0,*?*?*?*?*?*?*?*?*?*?*?*?*?*?*?*?*?*?*?*?*?*?,14.8,5.6,54,101929,820,1380,332,405.6,243.7,260.8,43487,25850,28701,6507,277,0.0,7,4,9999,99999,9,999999999,0.0,999,999,99
3003,3,18,12,0,*?*?*?*?*?*?*?*?*?*?*?*?*?*?*?*?*?*?*?*?*?*?,15.3,7.0,57,101929,842,1381,331,463.0,340.1,255.6,49892,36197,28241,6432,280,0.0,6,3,9999,99999,9,999999999,0.0,999,999,99
3003,3,18,13,0,*?*?*?*?*?*?*?*?*?*?*?*?*?*?*?*?*?*?*?*?*?*?,15.6,8.3,61,101929,805,1380,338,397.6,243.3,255.6,42599,25750,28179,6304,282,0.0,7,4,9999,99999,9,999999999,0.0,999,999,99
3003,3,18,14,0,*?*?*?*?*?*?*?*?*?*?*?*?*?*?*?*?*?*?*?*?*?*?,15.7,8.4,61,101929,712,1380,338,347.2,240.2,223.3,37051,24996,24864,5164,283,0.0,7,4,9999,99999,9,999999999,0.0,999,999,99
3003,3,18,15,0,*?*?*?*?*?*?*?*?*?*?*?*?*?*?*?*?*?*?*?*?*?*?,15.6,9.1,65,101929,570,1381,338,270.0,233.5,173.6,28640,23227,19655,3721,285,0.0,7,4,9999,99999,9,999999999,0.0,999,999,99
3003,3,18,16,0,*?*?*?*?*?*?*?*?*?*?*?*?*?*?*?*?*?*?*?*?*?*?,15.3,10.3,72,101929,387,1381,334,189.6,303.1,104.7,20107,26603,12229,2059,287,0.0,6,3,9999,99999,9,999999999,0.0,999,999,99
3003,3,18,17,0,*?*?*?*?*?*?*?*?*?*?*?*?*?*?*?*?*?*?*?*?*?*?,15.2,9.9,70,101929,177,1383,340,48.3,95.1,36.1,5186,5450,4457,641,288,0.0,8,4,9999,99999,9,999999999,0.0,999,999,99
3003,3,18,18,0,*?*?*?*?*?*?*?*?*?*?*?*?*?*?*?*?*?*?*?*?*?*?,13.1,8.5,73,101929,0,-0,338,0.0,-0.0,0.0,0,0,0,0,290,0.0,10,5,9999,99999,9,999999999,0.0,999,999,99
3003,3,18,19,0,*?*?*?*?*?*?*?*?*?*?*?*?*?*?*?*?*?*?*?*?*?*?,12.3,8.9,79,101929,0,-0,334,0.0,-0.0,0.0,0,0,0,0,287,0.0,10,5,9999,99999,9,999999999,0.0,999,999,99
3003,3,18,20,0,*?*?*?*?*?*?*?*?*?*?*?*?*?*?*?*?*?*?*?*?*?*?,11.2,9.8,91,101929,0,-0,329,0.0,-0.0,0.0,0,0,0,0,283,0.0,10,5,9999,99999,9,999999999,0.0,999,999,99
3003,3,18,21,0,*?*?*?*?*?*?*?*?*?*?*?*?*?*?*?*?*?*?*?*?*?*?,10.2,10.1,99,101929,0,-0,324,0.0,-0.0,0.0,0,0,0,0,280,0.0,10,5,9999,99999,9,999999999,0.0,999,999,99
3003,3,18,22,0,*?*?*?*?*?*?*?*?*?*?*?*?*?*?*?*?*?*?*?*?*?*?,9.8,9.8,99,101929,0,-0,322,0.0,-0.0,0.0,0,0,0,0,277,0.0,10,5,9999,99999,9,999999999,0.0,999,999,99
3003,3,18,23,0,*?*?*?*?*?*?*?*?*?*?*?*?*?*?*?*?*?*?*?*?*?*?,9.7,9.7,99,101929,0,-0,322,0.0,-0.0,0.0,0,0,0,0,273,0.0,10,5,9999,99999,9,999999999,0.0,999,999,99
3003,3,18,24,0,*?*?*?*?*?*?*?*?*?*?*?*?*?*?*?*?*?*?*?*?*?*?,8.8,7.6,91,101929,0,-0,318,0.0,-0.0,0.0,0,0,0,0,270,0.0,10,5,9999,99999,9,999999999,0.0,999,999,99
3003,3,19,1,0,*?*?*?*?*?*?*?*?*?*?*?*?*?*?*?*?*?*?*?*?*?*?,9.8,9.6,96,102354,0,-0,322,0.0,-0.0,0.0,0,0,0,0,268,0.0,10,5,9999,99999,9,999999999,0.0,999,999,99
3003,3,19,2,0,*?*?*?*?*?*?*?*?*?*?*?*?*?*?*?*?*?*?*?*?*?*?,9.8,9.6,96,102354,0,-0,322,0.0,-0.0,0.0,0,0,0,0,267,0.0,10,5,9999,99999,9,999999999,0.0,999,999,99
3003,3,19,3,0,*?*?*?*?*?*?*?*?*?*?*?*?*?*?*?*?*?*?*?*?*?*?,9.5,9.1,95,102354,0,-0,321,0.0,-0.0,0.0,0,0,0,0,265,0.0,10,5,9999,99999,9,999999999,0.0,999,999,99
3003,3,19,4,0,*?*?*?*?*?*?*?*?*?*?*?*?*?*?*?*?*?*?*?*?*?*?,9.7,9.1,94,102354,0,-0,322,0.0,-0.0,0.0,0,0,0,0,263,0.0,10,5,9999,99999,9,999999999,0.0,999,999,99
3003,3,19,5,0,*?*?*?*?*?*?*?*?*?*?*?*?*?*?*?*?*?*?*?*?*?*?,9.4,9.2,97,102354,0,-0,321,0.0,-0.0,0.0,0,0,0,0,262,0.0,10,5,9999,99999,9,999999999,0.0,999,999,99
3003,3,19,6,0,*?*?*?*?*?*?*?*?*?*?*?*?*?*?*?*?*?*?*?*?*?*?,9.0,9.1,98,102354,17,1342,319,0.0,0.0,0.0,0,0,0,0,260,0.0,10,5,9999,99999,9,999999999,0.0,999,999,99
3003,3,19,7,0,*?*?*?*?*?*?*?*?*?*?*?*?*?*?*?*?*?*?*?*?*?*?,10.5,9.9,94,102354,239,1377,325,33.5,0.0,33.5,3917,0,3923,1301,260,0.0,10,5,9999,99999,9,999999999,0.0,999,999,99
3003,3,19,8,0,*?*?*?*?*?*?*?*?*?*?*?*?*?*?*?*?*?*?*?*?*?*?,11.9,10.2,87,102354,444,1379,332,74.3,0.0,74.3,8678,0,8702,3060,260,0.0,10,5,9999,99999,9,999999999,0.0,999,999,99
3003,3,19,9,0,*?*?*?*?*?*?*?*?*?*?*?*?*?*?*?*?*?*?*?*?*?*?,13.7,9.2,73,102354,618,1380,340,108.9,0.0,108.9,12820,0,12863,4764,260,0.0,10,5,9999,99999,9,999999999,0.0,999,999,99
3003,3,19,10,0,*?*?*?*?*?*?*?*?*?*?*?*?*?*?*?*?*?*?*?*?*?*?,14.6,9.3,69,102354,748,1379,345,134.9,0.0,134.9,16001,0,16062,6163,260,0.0,10,5,9999,99999,9,999999999,0.0,999,999,99
3003,3,19,11,0,*?*?*?*?*?*?*?*?*?*?*?*?*?*?*?*?*?*?*?*?*?*?,15.8,8.9,62,102354,827,1379,351,150.6,0.0,150.6,17949,0,18022,7045,260,0.0,10,5,9999,99999,9,999999999,0.0,999,999,99
3003,3,19,12,0,*?*?*?*?*?*?*?*?*?*?*?*?*?*?*?*?*?*?*?*?*?*?,16.8,9.1,59,102354,849,1380,355,155.0,0.0,155.0,18488,0,18564,7293,260,0.0,10,5,9999,99999,9,999999999,0.0,999,999,99
3003,3,19,13,0,*?*?*?*?*?*?*?*?*?*?*?*?*?*?*?*?*?*?*?*?*?*?,16.8,8.7,57,102354,812,1380,356,147.6,0.0,147.6,17569,0,17639,6873,258,0.0,10,5,9999,99999,9,999999999,0.0,999,999,99
3003,3,19,14,0,*?*?*?*?*?*?*?*?*?*?*?*?*?*?*?*?*?*?*?*?*?*?,16.4,8.5,58,102354,719,1380,354,129.0,0.0,129.0,15276,0,15333,5839,257,0.0,10,5,9999,99999,9,999999999,0.0,999,999,99
3003,3,19,15,0,*?*?*?*?*?*?*?*?*?*?*?*?*?*?*?*?*?*?*?*?*?*?,16.9,7.4,52,102354,576,1380,356,100.6,0.0,100.6,11814,0,11853,4337,255,0.0,10,5,9999,99999,9,999999999,0.0,999,999,99
3003,3,19,16,0,*?*?*?*?*?*?*?*?*?*?*?*?*?*?*?*?*?*?*?*?*?*?,16.5,9.1,60,102354,393,1379,354,64.1,0.0,64.1,7481,0,7500,2597,253,0.0,10,5,9999,99999,9,999999999,0.0,999,999,99
3003,3,19,17,0,*?*?*?*?*?*?*?*?*?*?*?*?*?*?*?*?*?*?*?*?*?*?,16.8,10.5,65,102354,183,1380,355,22.2,0.0,22.2,2623,-0,2626,861,252,0.0,10,5,9999,99999,9,999999999,0.0,999,999,99
3003,3,19,18,0,*?*?*?*?*?*?*?*?*?*?*?*?*?*?*?*?*?*?*?*?*?*?,15.8,10.1,67,102354,0,-0,350,0.0,-0.0,0.0,0,0,0,0,250,0.0,10,5,9999,99999,9,999999999,0.0,999,999,99
3003,3,19,19,0,*?*?*?*?*?*?*?*?*?*?*?*?*?*?*?*?*?*?*?*?*?*?,13.2,10.3,81,102354,0,-0,338,0.0,-0.0,0.0,0,0,0,0,237,0.0,10,5,9999,99999,9,999999999,0.0,999,999,99
3003,3,19,20,0,*?*?*?*?*?*?*?*?*?*?*?*?*?*?*?*?*?*?*?*?*?*?,12.7,10.5,85,102354,0,-0,335,0.0,-0.0,0.0,0,0,0,0,223,0.0,10,5,9999,99999,9,999999999,0.0,999,999,99
3003,3,19,21,0,*?*?*?*?*?*?*?*?*?*?*?*?*?*?*?*?*?*?*?*?*?*?,12.3,10.5,87,102354,0,-0,334,0.0,-0.0,0.0,0,0,0,0,210,0.0,10,5,9999,99999,9,999999999,0.0,999,999,99
3003,3,19,22,0,*?*?*?*?*?*?*?*?*?*?*?*?*?*?*?*?*?*?*?*?*?*?,11.6,9.2,83,102354,0,-0,331,0.0,-0.0,0.0,0,0,0,0,197,0.0,10,5,9999,99999,9,999999999,0.0,999,999,99
3003,3,19,23,0,*?*?*?*?*?*?*?*?*?*?*?*?*?*?*?*?*?*?*?*?*?*?,11.9,9.7,84,102354,0,-0,332,0.0,-0.0,0.0,0,0,0,0,183,0.0,10,5,9999,99999,9,999999999,0.0,999,999,99
3003,3,19,24,0,*?*?*?*?*?*?*?*?*?*?*?*?*?*?*?*?*?*?*?*?*?*?,9.6,9.6,98,102354,0,-0,321,0.0,-0.0,0.0,0,0,0,0,270,0.0,10,5,9999,99999,9,999999999,0.0,999,999,99
3003,3,20,1,0,*?*?*?*?*?*?*?*?*?*?*?*?*?*?*?*?*?*?*?*?*?*?,12.4,8.1,75,100887,0,-0,335,0.0,-0.0,0.0,0,0,0,0,177,1.5,10,5,9999,99999,9,999999999,0.0,999,999,99
3003,3,20,2,0,*?*?*?*?*?*?*?*?*?*?*?*?*?*?*?*?*?*?*?*?*?*?,12.5,7.3,70,100887,0,-0,335,0.0,-0.0,0.0,0,0,0,0,183,1.0,10,5,9999,99999,9,999999999,0.0,999,999,99
3003,3,20,3,0,*?*?*?*?*?*?*?*?*?*?*?*?*?*?*?*?*?*?*?*?*?*?,12.6,7.4,71,100887,0,-0,336,0.0,-0.0,0.0,0,0,0,0,190,0.5,10,5,9999,99999,9,999999999,0.0,999,999,99
3003,3,20,4,0,*?*?*?*?*?*?*?*?*?*?*?*?*?*?*?*?*?*?*?*?*?*?,12.5,7.6,71,100887,0,-0,335,0.0,-0.0,0.0,0,0,0,0,197,1.0,10,5,9999,99999,9,999999999,0.0,999,999,99
3003,3,20,5,0,*?*?*?*?*?*?*?*?*?*?*?*?*?*?*?*?*?*?*?*?*?*?,12.8,8.4,74,100887,0,-0,336,0.0,-0.0,0.0,0,0,0,0,203,0.5,10,5,9999,99999,9,999999999,0.0,999,999,99
3003,3,20,6,0,*?*?*?*?*?*?*?*?*?*?*?*?*?*?*?*?*?*?*?*?*?*?,12.6,8.4,76,100887,26,1378,335,0.0,0.0,0.0,0,0,0,0,210,1.5,10,5,9999,99999,9,999999999,0.0,999,999,99
3003,3,20,7,0,*?*?*?*?*?*?*?*?*?*?*?*?*?*?*?*?*?*?*?*?*?*?,12.3,8.5,78,100887,248,1380,334,35.2,0.0,35.2,4113,0,4120,1369,212,1.0,10,5,9999,99999,9,999999999,0.0,999,999,99
3003,3,20,8,0,*?*?*?*?*?*?*?*?*?*?*?*?*?*?*?*?*?*?*?*?*?*?,13.4,8.8,73,100887,452,1378,339,76.0,0.0,76.0,8875,0,8900,3137,213,0.5,10,5,9999,99999,9,999999999,0.0,999,999,99
3003,3,20,9,0,*?*?*?*?*?*?*?*?*?*?*?*?*?*?*?*?*?*?*?*?*?*?,14.6,10.4,76,100887,626,1380,344,110.5,0.0,110.5,13018,0,13063,4850,215,0.5,10,5,9999,99999,9,999999999,0.0,999,999,99
3003,3,20,10,0,*?*?*?*?*?*?*?*?*?*?*?*?*?*?*?*?*?*?*?*?*?*?,15.3,11.6,78,100887,756,1379,348,136.5,0.0,136.5,16198,0,16260,6251,217,1.5,10,5,9999,99999,9,999999999,0.0,999,999,99
3003,3,20,11,0,*?*?*?*?*?*?*?*?*?*?*?*?*?*?*?*?*?*?*?*?*?*?,16.0,12.2,78,100887,835,1380,351,152.2,0.0,152.2,18142,0,18216,7134,218,2.6,10,5,9999,99999,9,999999999,0.0,999,999,99
3003,3,20,12,0,*?*?*?*?*?*?*?*?*?*?*?*?*?*?*?*?*?*?*?*?*?*?,16.2,12.8,80,100887,856,1379,352,156.4,0.0,156.4,18672,0,18750,7377,220,1.5,10,5,9999,99999,9,999999999,0.0,999,999,99
3003,3,20,13,0,*?*?*?*?*?*?*?*?*?*?*?*?*?*?*?*?*?*?*?*?*?*?,16.0,12.8,81,100887,819,1379,351,149.0,0.0,149.0,17745,0,17817,6953,227,2.1,10,5,9999,99999,9,999999999,0.0,999,999,99
3003,3,20,14,0,*?*?*?*?*?*?*?*?*?*?*?*?*?*?*?*?*?*?*?*?*?*?,15.9,12.3,79,100887,725,1378,347,226.5,57.3,196.4,24928,5703,22135,6159,233,2.1,9,5,9999,99999,9,999999999,0.0,999,999,99
3003,3,20,15,0,*?*?*?*?*?*?*?*?*?*?*?*?*?*?*?*?*?*?*?*?*?*?,16.3,11.2,72,100887,582,1378,353,101.9,0.0,101.9,11973,0,12012,4404,240,1.5,10,5,9999,99999,9,999999999,0.0,999,999,99
3003,3,20,16,0,*?*?*?*?*?*?*?*?*?*?*?*?*?*?*?*?*?*?*?*?*?*?,15.8,10.8,72,100887,399,1377,350,65.4,0.0,65.4,7632,0,7651,2654,247,1.0,10,5,9999,99999,9,999999999,0.0,999,999,99
3003,3,20,17,0,*?*?*?*?*?*?*?*?*?*?*?*?*?*?*?*?*?*?*?*?*?*?,16.0,10.7,70,100887,189,1378,351,23.5,0.0,23.5,2768,-0,2772,910,253,1.5,10,5,9999,99999,9,999999999,0.0,999,999,99
3003,3,20,18,0,*?*?*?*?*?*?*?*?*?*?*?*?*?*?*?*?*?*?*?*?*?*?,16.0,10.8,71,100887,0,-0,351,0.0,-0.0,0.0,0,0,0,0,260,1.0,10,5,9999,99999,9,999999999,0.0,999,999,99
3003,3,20,19,0,*?*?*?*?*?*?*?*?*?*?*?*?*?*?*?*?*?*?*?*?*?*?,14.1,10.1,76,100887,0,-0,342,0.0,-0.0,0.0,0,0,0,0,265,1.0,10,5,9999,99999,9,999999999,0.0,999,999,99
3003,3,20,20,0,*?*?*?*?*?*?*?*?*?*?*?*?*?*?*?*?*?*?*?*?*?*?,14.0,10.3,78,100887,0,-0,342,0.0,-0.0,0.0,0,0,0,0,270,0.5,10,5,9999,99999,9,999999999,0.0,999,999,99
3003,3,20,21,0,*?*?*?*?*?*?*?*?*?*?*?*?*?*?*?*?*?*?*?*?*?*?,13.9,10.3,78,100887,0,-0,341,0.0,-0.0,0.0,0,0,0,0,275,1.5,10,5,9999,99999,9,999999999,0.0,999,999,99
3003,3,20,22,0,*?*?*?*?*?*?*?*?*?*?*?*?*?*?*?*?*?*?*?*?*?*?,13.4,11.0,85,100887,0,-0,339,0.0,-0.0,0.0,0,0,0,0,280,1.0,10,5,9999,99999,9,999999999,0.0,999,999,99
3003,3,20,23,0,*?*?*?*?*?*?*?*?*?*?*?*?*?*?*?*?*?*?*?*?*?*?,12.9,10.3,84,100887,0,-0,336,0.0,-0.0,0.0,0,0,0,0,285,0.0,10,5,9999,99999,9,999999999,0.3,999,999,99
3003,3,20,24,0,*?*?*?*?*?*?*?*?*?*?*?*?*?*?*?*?*?*?*?*?*?*?,12.3,8.9,80,100887,0,-0,334,0.0,-0.0,0.0,0,0,0,0,170,0.5,10,5,9999,99999,9,999999999,0.0,999,999,99
3003,3,21,1,0,*?*?*?*?*?*?*?*?*?*?*?*?*?*?*?*?*?*?*?*?*?*?,10.7,9.6,92,100513,0,-0,326,0.0,-0.0,0.0,0,0,0,0,285,1.5,10,5,9999,99999,9,999999999,0.0,999,999,99
3003,3,21,2,0,*?*?*?*?*?*?*?*?*?*?*?*?*?*?*?*?*?*?*?*?*?*?,9.5,9.1,97,100513,0,-0,321,0.0,-0.0,0.0,0,0,0,0,280,1.0,10,5,9999,99999,9,999999999,0.2,999,999,99
3003,3,21,3,0,*?*?*?*?*?*?*?*?*?*?*?*?*?*?*?*?*?*?*?*?*?*?,9.2,9.1,98,100513,0,-0,320,0.0,-0.0,0.0,0,0,0,0,275,0.5,10,5,9999,99999,9,999999999,0.1,999,999,99
3003,3,21,4,0,*?*?*?*?*?*?*?*?*?*?*?*?*?*?*?*?*?*?*?*?*?*?,9.0,7.9,92,100513,0,-0,319,0.0,-0.0,0.0,0,0,0,0,270,1.0,10,5,9999,99999,9,999999999,0.0,999,999,99
3003,3,21,5,0,*?*?*?*?*?*?*?*?*?*?*?*?*?*?*?*?*?*?*?*?*?*?,9.2,7.7,90,100513,0,-0,320,0.0,-0.0,0.0,0,0,0,0,265,0.5,10,5,9999,99999,9,999999999,0.2,999,999,99
3003,3,21,6,0,*?*?*?*?*?*?*?*?*?*?*?*?*?*?*?*?*?*?*?*?*?*?,9.3,6.9,84,100513,35,1397,300,0.0,0.0,0.0,0,0,0,0,260,1.5,5,3,9999,99999,9,999999999,0.2,999,999,99
3003,3,21,7,0,*?*?*?*?*?*?*?*?*?*?*?*?*?*?*?*?*?*?*?*?*?*?,9.1,6.6,83,100513,256,1377,299,118.7,335.1,56.4,12450,24199,7506,1014,257,1.0,5,3,9999,99999,9,999999999,0.2,999,999,99
3003,3,21,8,0,*?*?*?*?*?*?*?*?*?*?*?*?*?*?*?*?*?*?*?*?*?*?,10.1,7.3,82,100513,460,1377,292,266.9,536.9,87.6,27506,48553,12470,1637,253,0.5,2,1,9999,99999,9,999999999,0.0,999,999,99
3003,3,21,9,0,*?*?*?*?*?*?*?*?*?*?*?*?*?*?*?*?*?*?*?*?*?*?,11.4,8.3,81,100513,633,1377,330,112.2,0.0,112.2,13214,0,13260,4933,250,0.5,10,5,9999,99999,9,999999999,0.0,999,999,99
3003,3,21,10,0,*?*?*?*?*?*?*?*?*?*?*?*?*?*?*?*?*?*?*?*?*?*?,12.7,8.8,76,100513,764,1379,328,317.9,144.6,237.8,34750,15011,26681,6162,247,1.5,8,4,9999,99999,9,999999999,0.1,999,999,99
3003,3,21,11,0,*?*?*?*?*?*?*?*?*?*?*?*?*?*?*?*?*?*?*?*?*?*?,13.1,8.8,75,100513,842,1378,319,494.4,424.9,234.8,51946,43510,27531,5690,243,2.6,5,3,9999,99999,9,999999999,0.1,999,999,99
3003,3,21,12,0,*?*?*?*?*?*?*?*?*?*?*?*?*?*?*?*?*?*?*?*?*?*?,13.9,8.4,69,100513,863,1378,302,544.5,608.8,163.4,57074,61136,21542,3965,240,1.5,0,0,9999,99999,9,999999999,0.1,999,999,99
3003,3,21,13,0,*?*?*?*?*?*?*?*?*?*?*?*?*?*?*?*?*?*?*?*?*?*?,13.4,8.1,70,100513,825,1378,300,518.7,606.3,155.6,54321,60650,20711,3634,235,2.1,0,0,9999,99999,9,999999999,0.4,999,999,99
3003,3,21,14,0,*?*?*?*?*?*?*?*?*?*?*?*?*?*?*?*?*?*?*?*?*?*?,13.9,7.4,64,100513,732,1379,300,454.4,599.0,136.3,47444,59207,18530,2942,230,2.1,0,0,9999,99999,9,999999999,0.4,999,999,99
3003,3,21,15,0,*?*?*?*?*?*?*?*?*?*?*?*?*?*?*?*?*?*?*?*?*?*?,14.0,8.5,69,100513,589,1379,315,351.7,524.5,127.7,37487,51008,16297,2511,225,1.5,3,2,9999,99999,9,999999999,0.4,999,999,99
3003,3,21,16,0,*?*?*?*?*?*?*?*?*?*?*?*?*?*?*?*?*?*?*?*?*?*?,13.8,8.8,71,100513,406,1379,337,115.9,52.4,100.5,12720,4716,11352,2713,220,1.0,9,5,9999,99999,9,999999999,0.1,999,999,99
3003,3,21,17,0,*?*?*?*?*?*?*?*?*?*?*?*?*?*?*?*?*?*?*?*?*?*?,13.4,7.7,68,100513,195,1375,331,57.0,101.3,42.7,6097,6210,5211,770,215,1.5,8,4,9999,99999,9,999999999,0.0,999,999,99
3003,3,21,18,0,*?*?*?*?*?*?*?*?*?*?*?*?*?*?*?*?*?*?*?*?*?*?,12.4,7.0,69,100513,0,-0,331,0.0,-0.0,0.0,0,0,0,0,210,1.0,9,5,9999,99999,9,999999999,0.0,999,999,99
3003,3,21,19,0,*?*?*?*?*?*?*?*?*?*?*?*?*?*?*?*?*?*?*?*?*?*?,11.7,7.9,77,100513,0,-0,331,0.0,-0.0,0.0,0,0,0,0,215,1.0,10,5,9999,99999,9,999999999,0.1,999,999,99
3003,3,21,20,0,*?*?*?*?*?*?*?*?*?*?*?*?*?*?*?*?*?*?*?*?*?*?,11.3,7.7,78,100513,0,-0,330,0.0,-0.0,0.0,0,0,0,0,220,0.5,10,5,9999,99999,9,999999999,0.4,999,999,99
3003,3,21,21,0,*?*?*?*?*?*?*?*?*?*?*?*?*?*?*?*?*?*?*?*?*?*?,11.4,8.5,82,100513,0,-0,330,0.0,-0.0,0.0,0,0,0,0,225,1.5,10,5,9999,99999,9,999999999,1.2,999,999,99
3003,3,21,22,0,*?*?*?*?*?*?*?*?*?*?*?*?*?*?*?*?*?*?*?*?*?*?,10.8,8.1,83,100513,0,-0,327,0.0,-0.0,0.0,0,0,0,0,230,1.0,10,5,9999,99999,9,999999999,1.2,999,999,99
3003,3,21,23,0,*?*?*?*?*?*?*?*?*?*?*?*?*?*?*?*?*?*?*?*?*?*?,10.5,8.0,84,100513,0,-0,326,0.0,-0.0,0.0,0,0,0,0,235,0.0,10,5,9999,99999,9,999999999,1.2,999,999,99
3003,3,21,24,0,*?*?*?*?*?*?*?*?*?*?*?*?*?*?*?*?*?*?*?*?*?*?,12.4,9.9,85,100513,0,-0,334,0.0,-0.0,0.0,0,0,0,0,290,0.5,10,5,9999,99999,9,999999999,1.1,999,999,99
3003,3,22,1,0,*?*?*?*?*?*?*?*?*?*?*?*?*?*?*?*?*?*?*?*?*?*?,9.5,9.4,100,100008,0,-0,321,0.0,-0.0,0.0,0,0,0,0,238,1.5,10,5,9999,99999,9,999999999,0.0,999,999,99
3003,3,22,2,0,*?*?*?*?*?*?*?*?*?*?*?*?*?*?*?*?*?*?*?*?*?*?,8.7,8.8,100,100008,0,-0,317,0.0,-0.0,0.0,0,0,0,0,237,1.0,10,5,9999,99999,9,999999999,0.0,999,999,99
3003,3,22,3,0,*?*?*?*?*?*?*?*?*?*?*?*?*?*?*?*?*?*?*?*?*?*?,8.7,8.7,100,100008,0,-0,317,0.0,-0.0,0.0,0,0,0,0,235,0.5,10,5,9999,99999,9,999999999,0.0,999,999,99
3003,3,22,4,0,*?*?*?*?*?*?*?*?*?*?*?*?*?*?*?*?*?*?*?*?*?*?,8.9,8.8,100,100008,0,-0,318,0.0,-0.0,0.0,0,0,0,0,233,1.0,10,5,9999,99999,9,999999999,0.0,999,999,99
3003,3,22,5,0,*?*?*?*?*?*?*?*?*?*?*?*?*?*?*?*?*?*?*?*?*?*?,8.4,8.4,100,100008,0,-0,316,0.0,-0.0,0.0,0,0,0,0,232,0.5,10,5,9999,99999,9,999999999,0.2,999,999,99
3003,3,22,6,0,*?*?*?*?*?*?*?*?*?*?*?*?*?*?*?*?*?*?*?*?*?*?,8.0,8.0,100,100008,43,1376,314,0.0,0.0,0.0,0,0,0,0,230,1.5,10,5,9999,99999,9,999999999,0.0,999,999,99
3003,3,22,7,0,*?*?*?*?*?*?*?*?*?*?*?*?*?*?*?*?*?*?*?*?*?*?,8.9,8.9,100,100008,264,1375,315,67.0,46.4,58.1,7391,3577,6823,1246,232,1.0,9,5,9999,99999,9,999999999,0.0,999,999,99
3003,3,22,8,0,*?*?*?*?*?*?*?*?*?*?*?*?*?*?*?*?*?*?*?*?*?*?,9.7,9.7,100,100008,469,1379,322,79.3,0.0,79.3,9271,0,9298,3295,233,0.5,10,5,9999,99999,9,999999999,0.0,999,999,99
3003,3,22,9,0,*?*?*?*?*?*?*?*?*?*?*?*?*?*?*?*?*?*?*?*?*?*?,12.1,11.3,100,100008,641,1377,323,309.5,237.3,199.0,32930,24217,22357,4426,235,0.5,7,4,9999,99999,9,999999999,0.2,999,999,99
3003,3,22,10,0,*?*?*?*?*?*?*?*?*?*?*?*?*?*?*?*?*?*?*?*?*?*?,13.4,11.9,100,100008,771,1377,333,321.5,144.7,240.5,35150,15044,26972,6262,237,1.5,8,4,9999,99999,9,999999999,0.1,999,999,99
3003,3,22,11,0,*?*?*?*?*?*?*?*?*?*?*?*?*?*?*?*?*?*?*?*?*?*?,14.7,11.9,93,100008,849,1377,333,468.4,340.4,258.5,50478,36269,28530,6560,238,2.6,6,3,9999,99999,9,999999999,0.0,999,999,99
3003,3,22,12,0,*?*?*?*?*?*?*?*?*?*?*?*?*?*?*?*?*?*?*?*?*?*?,15.7,11.3,83,100008,870,1378,340,433.5,245.1,278.8,46595,26158,30506,7273,240,1.5,7,4,9999,99999,9,999999999,0.0,999,999,99
3003,3,22,13,0,*?*?*?*?*?*?*?*?*?*?*?*?*?*?*?*?*?*?*?*?*?*?,15.7,9.9,76,100008,832,1378,350,151.8,0.0,151.8,18096,0,18170,7112,247,2.1,10,5,9999,99999,9,999999999,0.0,999,999,99
3003,3,22,14,0,*?*?*?*?*?*?*?*?*?*?*?*?*?*?*?*?*?*?*?*?*?*?,15.3,8.9,73,100008,738,1377,344,231.3,57.4,200.5,25451,5725,22595,6333,253,2.1,9,5,9999,99999,9,999999999,0.0,999,999,99
3003,3,22,15,0,*?*?*?*?*?*?*?*?*?*?*?*?*?*?*?*?*?*?*?*?*?*?,15.4,8.4,70,100008,595,1378,345,181.6,55.9,157.4,19956,5431,17750,4621,260,1.5,9,5,9999,99999,9,999999999,0.0,999,999,99
3003,3,22,16,0,*?*?*?*?*?*?*?*?*?*?*?*?*?*?*?*?*?*?*?*?*?*?,15.2,9.3,76,100008,412,1378,348,68.0,0.0,68.0,7934,0,7954,2770,267,1.0,10,5,9999,99999,9,999999999,0.0,999,999,99
3003,3,22,17,0,*?*?*?*?*?*?*?*?*?*?*?*?*?*?*?*?*?*?*?*?*?*?,15.1,11.3,86,100008,202,1380,347,26.0,0.0,26.0,3058,0,3063,1008,273,1.5,10,5,9999,99999,9,999999999,0.0,999,999,99
3003,3,22,18,0,*?*?*?*?*?*?*?*?*?*?*?*?*?*?*?*?*?*?*?*?*?*?,13.8,11.9,98,100008,0,-0,340,0.0,-0.0,0.0,0,0,0,0,280,1.0,10,5,9999,99999,9,999999999,0.0,999,999,99
3003,3,22,19,0,*?*?*?*?*?*?*?*?*?*?*?*?*?*?*?*?*?*?*?*?*?*?,12.1,11.2,100,100008,0,-0,332,0.0,-0.0,0.0,0,0,0,0,282,1.0,10,5,9999,99999,9,999999999,0.0,999,999,99
3003,3,22,20,0,*?*?*?*?*?*?*?*?*?*?*?*?*?*?*?*?*?*?*?*?*?*?,11.8,11.8,100,100008,0,-0,331,0.0,-0.0,0.0,0,0,0,0,283,0.5,10,5,9999,99999,9,999999999,0.0,999,999,99
3003,3,22,21,0,*?*?*?*?*?*?*?*?*?*?*?*?*?*?*?*?*?*?*?*?*?*?,11.1,11.1,100,100008,0,-0,328,0.0,-0.0,0.0,0,0,0,0,285,1.5,10,5,9999,99999,9,999999999,0.0,999,999,99
3003,3,22,22,0,*?*?*?*?*?*?*?*?*?*?*?*?*?*?*?*?*?*?*?*?*?*?,10.5,10.5,100,100008,0,-0,325,0.0,-0.0,0.0,0,0,0,0,287,1.0,10,5,9999,99999,9,999999999,0.0,999,999,99
3003,3,22,23,0,*?*?*?*?*?*?*?*?*?*?*?*?*?*?*?*?*?*?*?*?*?*?,10.4,10.3,100,100008,0,-0,325,0.0,-0.0,0.0,0,0,0,0,288,0.0,10,5,9999,99999,9,999999999,0.0,999,999,99
3003,3,22,24,0,*?*?*?*?*?*?*?*?*?*?*?*?*?*?*?*?*?*?*?*?*?*?,10.2,9.3,100,100008,0,-0,324,0.0,-0.0,0.0,0,0,0,0,240,0.5,10,5,9999,99999,9,999999999,1.0,999,999,99
3003,3,23,1,0,*?*?*?*?*?*?*?*?*?*?*?*?*?*?*?*?*?*?*?*?*?*?,9.5,9.6,100,101040,0,-0,321,0.0,-0.0,0.0,0,0,0,0,292,1.5,10,5,9999,99999,9,999999999,0.0,999,999,99
3003,3,23,2,0,*?*?*?*?*?*?*?*?*?*?*?*?*?*?*?*?*?*?*?*?*?*?,8.9,8.9,100,101040,0,-0,318,0.0,-0.0,0.0,0,0,0,0,293,1.0,10,5,9999,99999,9,999999999,0.0,999,999,99
3003,3,23,3,0,*?*?*?*?*?*?*?*?*?*?*?*?*?*?*?*?*?*?*?*?*?*?,8.3,8.4,100,101040,0,-0,316,0.0,-0.0,0.0,0,0,0,0,295,0.5,10,5,9999,99999,9,999999999,0.0,999,999,99
3003,3,23,4,0,*?*?*?*?*?*?*?*?*?*?*?*?*?*?*?*?*?*?*?*?*?*?,8.6,8.7,100,101040,0,-0,317,0.0,-0.0,0.0,0,0,0,0,297,1.0,10,5,9999,99999,9,999999999,0.0,999,999,99
3003,3,23,5,0,*?*?*?*?*?*?*?*?*?*?*?*?*?*?*?*?*?*?*?*?*?*?,8.9,8.9,100,101040,0,-0,318,0.0,-0.0,0.0,0,0,0,0,298,0.5,10,5,9999,99999,9,999999999,0.0,999,999,99
3003,3,23,6,0,*?*?*?*?*?*?*?*?*?*?*?*?*?*?*?*?*?*?*?*?*?*?,8.6,8.5,100,101040,52,1388,306,0.0,0.0,0.0,0,0,0,0,300,1.5,7,4,9999,99999,9,999999999,0.0,999,999,99
3003,3,23,7,0,*?*?*?*?*?*?*?*?*?*?*?*?*?*?*?*?*?*?*?*?*?*?,8.6,8.7,100,101040,273,1378,306,109.5,197.3,70.4,11594,14708,8368,1335,302,1.0,7,4,9999,99999,9,999999999,0.0,999,999,99
3003,3,23,8,0,*?*?*?*?*?*?*?*?*?*?*?*?*?*?*?*?*?*?*?*?*?*?,10.2,10.2,100,101040,477,1378,311,244.3,316.1,134.9,25941,29944,15540,2751,303,0.5,6,3,9999,99999,9,999999999,0.0,999,999,99
3003,3,23,9,0,*?*?*?*?*?*?*?*?*?*?*?*?*?*?*?*?*?*?*?*?*?*?,11.2,10.9,100,101040,649,1376,316,348.2,330.9,192.2,37193,33905,21679,4249,305,0.5,6,3,9999,99999,9,999999999,0.0,999,999,99
3003,3,23,10,0,*?*?*?*?*?*?*?*?*?*?*?*?*?*?*?*?*?*?*?*?*?*?,12.4,10.5,100,101040,778,1376,321,426.2,337.6,235.3,45781,35619,26154,5644,307,1.5,6,3,9999,99999,9,999999999,0.0,999,999,99
3003,3,23,11,0,*?*?*?*?*?*?*?*?*?*?*?*?*?*?*?*?*?*?*?*?*?*?,13.1,9.9,100,101040,856,1377,317,523.5,495.0,215.7,55624,50870,25741,5256,308,2.6,4,2,9999,99999,9,999999999,0.0,999,999,99
3003,3,23,12,0,*?*?*?*?*?*?*?*?*?*?*?*?*?*?*?*?*?*?*?*?*?*?,13.0,7.4,89,101040,876,1376,321,485.3,341.4,267.9,52364,36488,29468,6973,310,1.5,6,3,9999,99999,9,999999999,0.0,999,999,99
3003,3,23,13,0,*?*?*?*?*?*?*?*?*?*?*?*?*?*?*?*?*?*?*?*?*?*?,13.2,9.2,99,101040,838,1376,327,416.8,244.3,268.0,44726,25979,29420,6806,308,2.1,7,4,9999,99999,9,999999999,0.0,999,999,99
3003,3,23,14,0,*?*?*?*?*?*?*?*?*?*?*?*?*?*?*?*?*?*?*?*?*?*?,13.5,9.3,98,101040,744,1376,336,233.6,57.4,202.5,25709,5736,22823,6419,307,2.1,9,5,9999,99999,9,999999999,0.0,999,999,99
3003,3,23,15,0,*?*?*?*?*?*?*?*?*?*?*?*?*?*?*?*?*?*?*?*?*?*?,13.7,8.4,91,101040,601,1376,337,183.8,56.0,159.4,20205,5448,17969,4692,305,1.5,9,5,9999,99999,9,999999999,0.0,999,999,99
3003,3,23,16,0,*?*?*?*?*?*?*?*?*?*?*?*?*?*?*?*?*?*?*?*?*?*?,13.2,8.8,97,101040,418,1377,323,209.0,308.4,115.4,22169,27845,13432,2300,303,1.0,6,3,9999,99999,9,999999999,0.4,999,999,99
3003,3,23,17,0,*?*?*?*?*?*?*?*?*?*?*?*?*?*?*?*?*?*?*?*?*?*?,13.2,9.7,100,101040,208,1378,320,87.8,305.3,41.7,8940,20564,6198,737,302,1.5,5,3,9999,99999,9,999999999,0.5,999,999,99
3003,3,23,18,0,*?*?*?*?*?*?*?*?*?*?*?*?*?*?*?*?*?*?*?*?*?*?,12.4,9.7,100,101040,0,-0,331,0.0,-0.0,0.0,0,0,0,0,300,1.0,9,5,9999,99999,9,999999999,0.3,999,999,99
3003,3,23,19,0,*?*?*?*?*?*?*?*?*?*?*?*?*?*?*?*?*?*?*?*?*?*?,11.2,10.4,100,101040,0,-0,328,0.0,-0.0,0.0,0,0,0,0,305,1.0,10,5,9999,99999,9,999999999,0.0,999,999,99
3003,3,23,20,0,*?*?*?*?*?*?*?*?*?*?*?*?*?*?*?*?*?*?*?*?*?*?,10.5,10.4,100,101040,0,-0,325,0.0,-0.0,0.0,0,0,0,0,310,0.5,10,5,9999,99999,9,999999999,0.0,999,999,99
3003,3,23,21,0,*?*?*?*?*?*?*?*?*?*?*?*?*?*?*?*?*?*?*?*?*?*?,10.1,10.1,100,101040,0,-0,324,0.0,-0.0,0.0,0,0,0,0,315,1.5,10,5,9999,99999,9,999999999,0.0,999,999,99
3003,3,23,22,0,*?*?*?*?*?*?*?*?*?*?*?*?*?*?*?*?*?*?*?*?*?*?,10.3,10.3,100,101040,0,-0,324,0.0,-0.0,0.0,0,0,0,0,320,1.0,10,5,9999,99999,9,999999999,0.0,999,999,99
3003,3,23,23,0,*?*?*?*?*?*?*?*?*?*?*?*?*?*?*?*?*?*?*?*?*?*?,10.3,10.3,100,101040,0,-0,324,0.0,-0.0,0.0,0,0,0,0,325,0.0,10,5,9999,99999,9,999999999,0.0,999,999,99
3003,3,23,24,0,*?*?*?*?*?*?*?*?*?*?*?*?*?*?*?*?*?*?*?*?*?*?,10.2,10.2,100,101040,0,-0,324,0.0,-0.0,0.0,0,0,0,0,290,0.5,10,5,9999,99999,9,999999999,0.0,999,999,99
3003,3,24,1,0,*?*?*?*?*?*?*?*?*?*?*?*?*?*?*?*?*?*?*?*?*?*?,10.1,9.3,93,100970,0,-0,324,0.0,-0.0,0.0,0,0,0,0,297,1.5,10,5,9999,99999,9,999999999,0.0,999,999,99
3003,3,24,2,0,*?*?*?*?*?*?*?*?*?*?*?*?*?*?*?*?*?*?*?*?*?*?,9.8,8.8,92,100970,0,-0,322,0.0,-0.0,0.0,0,0,0,0,263,1.0,10,5,9999,99999,9,999999999,0.0,999,999,99
3003,3,24,3,0,*?*?*?*?*?*?*?*?*?*?*?*?*?*?*?*?*?*?*?*?*?*?,9.8,8.5,90,100970,0,-0,322,0.0,-0.0,0.0,0,0,0,0,230,0.5,10,5,9999,99999,9,999999999,0.0,999,999,99
3003,3,24,4,0,*?*?*?*?*?*?*?*?*?*?*?*?*?*?*?*?*?*?*?*?*?*?,10.2,8.8,90,100970,0,-0,324,0.0,-0.0,0.0,0,0,0,0,197,1.0,10,5,9999,99999,9,999999999,0.0,999,999,99
3003,3,24,5,0,*?*?*?*?*?*?*?*?*?*?*?*?*?*?*?*?*?*?*?*?*?*?,9.8,8.8,92,100970,0,-0,322,0.0,-0.0,0.0,0,0,0,0,163,0.5,10,5,9999,99999,9,999999999,0.0,999,999,99
3003,3,24,6,0,*?*?*?*?*?*?*?*?*?*?*?*?*?*?*?*?*?*?*?*?*?*?,9.3,8.7,94,100970,60,1375,309,0.0,0.0,0.0,0,0,0,0,130,1.5,7,4,9999,99999,9,999999999,0.0,999,999,99
3003,3,24,7,0,*?*?*?*?*?*?*?*?*?*?*?*?*?*?*?*?*?*?*?*?*?*?,10.1,9.1,92,100970,281,1375,317,96.6,119.1,72.2,10549,9396,8377,1556,135,1.0,8,4,9999,99999,9,999999999,0.0,999,999,99
3003,3,24,8,0,*?*?*?*?*?*?*?*?*?*?*?*?*?*?*?*?*?*?*?*?*?*?,10.9,9.2,87,100970,485,1377,317,224.8,227.8,144.5,23778,21680,16535,2990,140,0.5,7,4,9999,99999,9,999999999,0.0,999,999,99
3003,3,24,9,0,*?*?*?*?*?*?*?*?*?*?*?*?*?*?*?*?*?*?*?*?*?*?,13.1,10.4,82,100970,657,1376,324,353.1,331.4,194.9,37730,33998,21983,4328,145,0.5,6,3,9999,99999,9,999999999,0.2,999,999,99
3003,3,24,10,0,*?*?*?*?*?*?*?*?*?*?*?*?*?*?*?*?*?*?*?*?*?*?,14.1,9.3,72,100970,786,1376,328,430.9,338.0,237.9,46311,35641,26461,5740,150,1.5,6,3,9999,99999,9,999999999,0.3,999,999,99
3003,3,24,11,0,*?*?*?*?*?*?*?*?*?*?*?*?*?*?*?*?*?*?*?*?*?*?,14.7,7.7,62,100970,863,1376,337,364.3,146.3,272.5,39903,15363,30442,7553,155,2.6,8,4,9999,99999,9,999999999,0.3,999,999,99
3003,3,24,12,0,*?*?*?*?*?*?*?*?*?*?*?*?*?*?*?*?*?*?*?*?*?*?,15.6,8.7,62,100970,883,1375,346,281.9,58.4,244.4,31075,5906,27545,8411,160,1.5,9,5,9999,99999,9,999999999,0.2,999,999,99
3003,3,24,13,0,*?*?*?*?*?*?*?*?*?*?*?*?*?*?*?*?*?*?*?*?*?*?,15.6,9.8,67,100970,845,1376,342,355.9,146.0,266.2,38962,15327,29742,7281,158,2.1,8,4,9999,99999,9,999999999,0.0,999,999,99
3003,3,24,14,0,*?*?*?*?*?*?*?*?*?*?*?*?*?*?*?*?*?*?*?*?*?*?,15.4,9.6,67,100970,751,1376,345,235.9,57.5,204.5,25966,5746,23049,6507,157,2.1,9,5,9999,99999,9,999999999,0.0,999,999,99
3003,3,24,15,0,*?*?*?*?*?*?*?*?*?*?*?*?*?*?*?*?*?*?*?*?*?*?,15.3,9.8,68,100970,607,1375,348,107.1,0.0,107.1,12602,0,12644,4670,155,1.5,10,5,9999,99999,9,999999999,0.0,999,999,99
3003,3,24,16,0,*?*?*?*?*?*?*?*?*?*?*?*?*?*?*?*?*?*?*?*?*?*?,15.5,10.7,72,100970,424,1375,345,122.5,52.9,106.2,13448,4815,11995,2889,153,1.0,9,5,9999,99999,9,999999999,0.0,999,999,99
3003,3,24,17,0,*?*?*?*?*?*?*?*?*?*?*?*?*?*?*?*?*?*?*?*?*?*?,15.0,10.7,75,100970,214,1376,343,49.6,42.4,43.0,5495,2966,5095,910,152,1.5,9,5,9999,99999,9,999999999,0.0,999,999,99
3003,3,24,18,0,*?*?*?*?*?*?*?*?*?*?*?*?*?*?*?*?*?*?*?*?*?*?,14.1,10.3,76,100970,0,-0,342,0.0,-0.0,0.0,0,0,0,0,150,1.0,10,5,9999,99999,9,999999999,0.0,999,999,99
3003,3,24,19,0,*?*?*?*?*?*?*?*?*?*?*?*?*?*?*?*?*?*?*?*?*?*?,12.5,10.9,88,100970,0,-0,334,0.0,-0.0,0.0,0,0,0,0,170,1.0,10,5,9999,99999,9,999999999,0.0,999,999,99
3003,3,24,20,0,*?*?*?*?*?*?*?*?*?*?*?*?*?*?*?*?*?*?*?*?*?*?,12.1,11.1,92,100970,0,-0,333,0.0,-0.0,0.0,0,0,0,0,190,0.5,10,5,9999,99999,9,999999999,0.1,999,999,99
3003,3,24,21,0,*?*?*?*?*?*?*?*?*?*?*?*?*?*?*?*?*?*?*?*?*?*?,11.6,11.1,95,100970,0,-0,330,0.0,-0.0,0.0,0,0,0,0,210,1.5,10,5,9999,99999,9,999999999,0.0,999,999,99
3003,3,24,22,0,*?*?*?*?*?*?*?*?*?*?*?*?*?*?*?*?*?*?*?*?*?*?,11.6,10.5,91,100970,0,-0,330,0.0,-0.0,0.0,0,0,0,0,230,1.0,10,5,9999,99999,9,999999999,0.0,999,999,99
3003,3,24,23,0,*?*?*?*?*?*?*?*?*?*?*?*?*?*?*?*?*?*?*?*?*?*?,10.6,10.2,95,100970,0,-0,326,0.0,-0.0,0.0,0,0,0,0,250,0.0,10,5,9999,99999,9,999999999,0.0,999,999,99
3003,3,24,24,0,*?*?*?*?*?*?*?*?*?*?*?*?*?*?*?*?*?*?*?*?*?*?,10.3,9.8,95,100970,0,-0,324,0.0,-0.0,0.0,0,0,0,0,330,0.5,10,5,9999,99999,9,999999999,0.0,999,999,99
3003,3,25,1,0,*?*?*?*?*?*?*?*?*?*?*?*?*?*?*?*?*?*?*?*?*?*?,8.0,6.9,91,100857,0,-0,315,0.0,-0.0,0.0,0,0,0,0,277,1.5,10,5,9999,99999,9,999999999,0.0,999,999,99
3003,3,25,2,0,*?*?*?*?*?*?*?*?*?*?*?*?*?*?*?*?*?*?*?*?*?*?,6.8,5.0,87,100857,0,-0,310,0.0,-0.0,0.0,0,0,0,0,283,1.0,10,5,9999,99999,9,999999999,0.1,999,999,99
3003,3,25,3,0,*?*?*?*?*?*?*?*?*?*?*?*?*?*?*?*?*?*?*?*?*?*?,6.9,5.3,89,100857,0,-0,310,0.0,-0.0,0.0,0,0,0,0,290,0.5,10,5,9999,99999,9,999999999,0.0,999,999,99
3003,3,25,4,0,*?*?*?*?*?*?*?*?*?*?*?*?*?*?*?*?*?*?*?*?*?*?,6.6,5.5,91,100857,0,-0,309,0.0,-0.0,0.0,0,0,0,0,297,1.0,10,5,9999,99999,9,999999999,0.0,999,999,99
3003,3,25,5,0,*?*?*?*?*?*?*?*?*?*?*?*?*?*?*?*?*?*?*?*?*?*?,6.3,4.8,89,100857,0,-0,307,0.0,-0.0,0.0,0,0,0,0,303,0.5,10,5,9999,99999,9,999999999,0.0,999,999,99
3003,3,25,6,0,*?*?*?*?*?*?*?*?*?*?*?*?*?*?*?*?*?*?*?*?*?*?,6.5,5.0,89,100857,69,1385,308,0.0,0.0,0.0,0,0,0,0,310,1.5,10,5,9999,99999,9,999999999,0.0,999,999,99
3003,3,25,7,0,*?*?*?*?*?*?*?*?*?*?*?*?*?*?*?*?*?*?*?*?*?*?,6.7,5.1,88,100857,289,1373,309,43.6,0.0,43.6,5087,0,5097,1712,260,1.0,10,5,9999,99999,9,999999999,0.0,999,999,99
3003,3,25,8,0,*?*?*?*?*?*?*?*?*?*?*?*?*?*?*?*?*?*?*?*?*?*?,7.7,5.3,84,100857,493,1376,314,84.3,0.0,84.3,9860,0,9889,3530,210,0.5,10,5,9999,99999,9,999999999,0.0,999,999,99
3003,3,25,9,0,*?*?*?*?*?*?*?*?*?*?*?*?*?*?*?*?*?*?*?*?*?*?,8.8,6.1,82,100857,664,1374,318,118.6,0.0,118.6,13999,0,14049,5273,160,0.5,10,5,9999,99999,9,999999999,0.0,999,999,99
3003,3,25,10,0,*?*?*?*?*?*?*?*?*?*?*?*?*?*?*?*?*?*?*?*?*?*?,10.2,7.6,83,100857,793,1375,324,144.4,0.0,144.4,17165,0,17234,6687,110,1.5,10,5,9999,99999,9,999999999,0.0,999,999,99
3003,3,25,11,0,*?*?*?*?*?*?*?*?*?*?*?*?*?*?*?*?*?*?*?*?*?*?,10.9,7.6,78,100857,870,1375,328,159.7,0.0,159.7,19082,0,19163,7563,60,2.6,10,5,9999,99999,9,999999999,0.0,999,999,99
3003,3,25,12,0,*?*?*?*?*?*?*?*?*?*?*?*?*?*?*?*?*?*?*?*?*?*?,11.2,6.6,72,100857,890,1375,329,163.7,0.0,163.7,19580,0,19663,7791,10,1.5,10,5,9999,99999,9,999999999,0.0,999,999,99
3003,3,25,13,0,*?*?*?*?*?*?*?*?*?*?*?*?*?*?*?*?*?*?*?*?*?*?,11.2,6.1,70,100857,851,1375,329,156.0,0.0,156.0,18612,0,18689,7347,10,2.1,10,5,9999,99999,9,999999999,0.0,999,999,99
3003,3,25,14,0,*?*?*?*?*?*?*?*?*?*?*?*?*?*?*?*?*?*?*?*?*?*?,11.6,5.6,66,100857,757,1375,331,137.1,0.0,137.1,16269,0,16331,6281,10,2.1,10,5,9999,99999,9,999999999,0.0,999,999,99
3003,3,25,15,0,*?*?*?*?*?*?*?*?*?*?*?*?*?*?*?*?*?*?*?*?*?*?,11.1,4.6,63,100857,613,1374,329,108.4,0.0,108.4,12756,0,12800,4735,10,1.5,10,5,9999,99999,9,999999999,0.0,999,999,99
3003,3,25,16,0,*?*?*?*?*?*?*?*?*?*?*?*?*?*?*?*?*?*?*?*?*?*?,11.0,3.9,60,100857,430,1375,329,71.8,0.0,71.8,8380,0,8403,2942,10,1.0,10,5,9999,99999,9,999999999,0.0,999,999,99
3003,3,25,17,0,*?*?*?*?*?*?*?*?*?*?*?*?*?*?*?*?*?*?*?*?*?*?,11.5,4.1,60,100857,220,1375,331,29.8,0.0,29.8,3489,0,3494,1154,10,1.5,10,5,9999,99999,9,999999999,0.0,999,999,99
3003,3,25,18,0,*?*?*?*?*?*?*?*?*?*?*?*?*?*?*?*?*?*?*?*?*?*?,10.4,4.3,65,100857,0,-0,326,0.0,-0.0,0.0,0,0,0,0,10,1.0,10,5,9999,99999,9,999999999,0.0,999,999,99
3003,3,25,19,0,*?*?*?*?*?*?*?*?*?*?*?*?*?*?*?*?*?*?*?*?*?*?,9.5,3.4,65,100857,0,-0,322,0.0,-0.0,0.0,0,0,0,0,67,1.0,10,5,9999,99999,9,999999999,0.0,999,999,99
3003,3,25,20,0,*?*?*?*?*?*?*?*?*?*?*?*?*?*?*?*?*?*?*?*?*?*?,9.1,3.6,67,100857,0,-0,320,0.0,-0.0,0.0,0,0,0,0,123,0.5,10,5,9999,99999,9,999999999,0.0,999,999,99
3003,3,25,21,0,*?*?*?*?*?*?*?*?*?*?*?*?*?*?*?*?*?*?*?*?*?*?,8.3,3.6,71,100857,0,-0,317,0.0,-0.0,0.0,0,0,0,0,180,1.5,10,5,9999,99999,9,999999999,0.0,999,999,99
3003,3,25,22,0,*?*?*?*?*?*?*?*?*?*?*?*?*?*?*?*?*?*?*?*?*?*?,7.7,3.8,75,100857,0,-0,314,0.0,-0.0,0.0,0,0,0,0,237,1.0,10,5,9999,99999,9,999999999,0.0,999,999,99
3003,3,25,23,0,*?*?*?*?*?*?*?*?*?*?*?*?*?*?*?*?*?*?*?*?*?*?,6.8,2.3,73,100857,0,-0,310,0.0,-0.0,0.0,0,0,0,0,293,0.0,10,5,9999,99999,9,999999999,0.0,999,999,99
3003,3,25,24,0,*?*?*?*?*?*?*?*?*?*?*?*?*?*?*?*?*?*?*?*?*?*?,9.6,8.5,92,100857,0,-0,322,0.0,-0.0,0.0,0,0,0,0,270,0.5,10,5,9999,99999,9,999999999,0.0,999,999,99
3003,3,26,1,0,*?*?*?*?*?*?*?*?*?*?*?*?*?*?*?*?*?*?*?*?*?*?,3.6,1.0,84,101842,0,-0,296,0.0,-0.0,0.0,0,0,0,0,297,0.0,10,5,9999,99999,9,999999999,0.0,999,999,99
3003,3,26,2,0,*?*?*?*?*?*?*?*?*?*?*?*?*?*?*?*?*?*?*?*?*?*?,2.2,0.4,87,101842,0,-0,291,0.0,-0.0,0.0,0,0,0,0,243,0.0,10,5,9999,99999,9,999999999,0.0,999,999,99
3003,3,26,3,0,*?*?*?*?*?*?*?*?*?*?*?*?*?*?*?*?*?*?*?*?*?*?,1.6,-0.8,84,101842,0,-0,288,0.0,-0.0,0.0,0,0,0,0,190,0.0,10,5,9999,99999,9,999999999,0.0,999,999,99
3003,3,26,4,0,*?*?*?*?*?*?*?*?*?*?*?*?*?*?*?*?*?*?*?*?*?*?,1.1,-0.8,86,101842,0,-0,286,0.0,-0.0,0.0,0,0,0,0,137,0.0,10,5,9999,99999,9,999999999,0.0,999,999,99
3003,3,26,5,0,*?*?*?*?*?*?*?*?*?*?*?*?*?*?*?*?*?*?*?*?*?*?,0.8,-2.2,80,101842,0,-0,285,0.0,-0.0,0.0,0,0,0,0,83,0.0,10,5,9999,99999,9,999999999,0.0,999,999,99
3003,3,26,6,0,*?*?*?*?*?*?*?*?*?*?*?*?*?*?*?*?*?*?*?*?*?*?,1.2,-1.9,79,101842,77,1375,266,3.6,28.6,2.0,423,1340,427,41,30,0.0,6,3,9999,99999,9,999999999,0.0,999,999,99
3003,3,26,7,0,*?*?*?*?*?*?*?*?*?*?*?*?*?*?*?*?*?*?*?*?*?*?,1.6,-2.4,73,101842,298,1376,234,156.3,505.2,46.9,16230,40136,7149,873,38,0.0,0,0,9999,99999,9,999999999,0.0,999,999,99
3003,3,26,8,0,*?*?*?*?*?*?*?*?*?*?*?*?*?*?*?*?*?*?*?*?*?*?,4.0,-1.3,68,101842,500,1373,245,296.3,569.4,88.9,30733,52802,12734,1707,47,0.0,0,0,9999,99999,9,999999999,0.0,999,999,99
3003,3,26,9,0,*?*?*?*?*?*?*?*?*?*?*?*?*?*?*?*?*?*?*?*?*?*?,6.0,1.9,75,101842,672,1374,258,414.6,593.5,124.4,43181,58068,17100,2581,55,0.0,0,0,9999,99999,9,999999999,0.0,999,999,99
3003,3,26,10,0,*?*?*?*?*?*?*?*?*?*?*?*?*?*?*?*?*?*?*?*?*?*?,8.5,2.1,65,101842,800,1373,267,503.2,604.7,151.0,52612,60361,20153,3450,63,0.0,0,0,9999,99999,9,999999999,0.0,999,999,99
3003,3,26,11,0,*?*?*?*?*?*?*?*?*?*?*?*?*?*?*?*?*?*?*?*?*?*?,10.1,2.9,61,101842,877,1374,275,556.0,609.9,166.8,58286,61322,21892,4122,72,0.0,0,0,9999,99999,9,999999999,0.0,999,999,99
3003,3,26,12,0,*?*?*?*?*?*?*?*?*?*?*?*?*?*?*?*?*?*?*?*?*?*?,10.8,2.9,58,101842,896,1374,278,569.4,611.0,170.8,59736,61530,22324,4320,80,0.0,0,0,9999,99999,9,999999999,0.0,999,999,99
3003,3,26,13,0,*?*?*?*?*?*?*?*?*?*?*?*?*?*?*?*?*?*?*?*?*?*?,11.4,3.4,58,101842,858,1375,281,542.6,608.6,162.8,56851,61104,21463,3938,73,0.0,0,0,9999,99999,9,999999999,0.0,999,999,99
3003,3,26,14,0,*?*?*?*?*?*?*?*?*?*?*?*?*?*?*?*?*?*?*?*?*?*?,10.9,2.9,58,101842,763,1374,278,477.4,601.8,143.2,49860,59797,19285,3170,67,0.0,0,0,9999,99999,9,999999999,0.0,999,999,99
3003,3,26,15,0,*?*?*?*?*?*?*?*?*?*?*?*?*?*?*?*?*?*?*?*?*?*?,11.2,2.1,54,101842,619,1374,278,378.2,587.5,113.5,39337,56782,15793,2287,60,0.0,0,0,9999,99999,9,999999999,0.0,999,999,99
3003,3,26,16,0,*?*?*?*?*?*?*?*?*?*?*?*?*?*?*?*?*?*?*?*?*?*?,11.3,2.5,54,101842,436,1374,279,251.9,555.5,75.6,26110,49797,11014,1428,53,0.0,0,0,9999,99999,9,999999999,0.0,999,999,99
3003,3,26,17,0,*?*?*?*?*?*?*?*?*?*?*?*?*?*?*?*?*?*?*?*?*?*?,10.6,3.2,61,101842,226,1373,278,107.0,455.2,32.1,10916,33830,5168,626,47,0.0,0,0,9999,99999,9,999999999,0.0,999,999,99
3003,3,26,18,0,*?*?*?*?*?*?*?*?*?*?*?*?*?*?*?*?*?*?*?*?*?*?,9.0,3.8,70,101842,4,1545,306,0.0,0.0,0.0,0,0,0,0,40,0.0,7,4,9999,99999,9,999999999,0.0,999,999,99
3003,3,26,19,0,*?*?*?*?*?*?*?*?*?*?*?*?*?*?*?*?*?*?*?*?*?*?,7.2,2.5,72,101842,0,-0,312,0.0,-0.0,0.0,0,0,0,0,45,0.0,10,5,9999,99999,9,999999999,0.0,999,999,99
3003,3,26,20,0,*?*?*?*?*?*?*?*?*?*?*?*?*?*?*?*?*?*?*?*?*?*?,5.3,2.5,82,101842,0,-0,304,0.0,-0.0,0.0,0,0,0,0,50,0.0,10,5,9999,99999,9,999999999,0.0,999,999,99
3003,3,26,21,0,*?*?*?*?*?*?*?*?*?*?*?*?*?*?*?*?*?*?*?*?*?*?,4.7,1.0,78,101842,0,-0,301,0.0,-0.0,0.0,0,0,0,0,55,0.0,10,5,9999,99999,9,999999999,0.0,999,999,99
3003,3,26,22,0,*?*?*?*?*?*?*?*?*?*?*?*?*?*?*?*?*?*?*?*?*?*?,4.6,1.3,80,101842,0,-0,301,0.0,-0.0,0.0,0,0,0,0,60,0.0,10,5,9999,99999,9,999999999,0.0,999,999,99
3003,3,26,23,0,*?*?*?*?*?*?*?*?*?*?*?*?*?*?*?*?*?*?*?*?*?*?,4.3,2.3,86,101842,0,-0,299,0.0,-0.0,0.0,0,0,0,0,65,0.0,10,5,9999,99999,9,999999999,0.0,999,999,99
3003,3,26,24,0,*?*?*?*?*?*?*?*?*?*?*?*?*?*?*?*?*?*?*?*?*?*?,5.8,1.7,75,101842,0,-0,306,0.0,-0.0,0.0,0,0,0,0,350,0.0,10,5,9999,99999,9,999999999,0.0,999,999,99
3003,3,27,1,0,*?*?*?*?*?*?*?*?*?*?*?*?*?*?*?*?*?*?*?*?*?*?,4.5,4.5,100,101177,0,-0,300,0.0,-0.0,0.0,0,0,0,0,75,0.0,10,5,9999,99999,9,999999999,0.0,999,999,99
3003,3,27,2,0,*?*?*?*?*?*?*?*?*?*?*?*?*?*?*?*?*?*?*?*?*?*?,4.5,4.5,100,101177,0,-0,300,0.0,-0.0,0.0,0,0,0,0,80,0.0,10,5,9999,99999,9,999999999,0.0,999,999,99
3003,3,27,3,0,*?*?*?*?*?*?*?*?*?*?*?*?*?*?*?*?*?*?*?*?*?*?,4.6,4.6,100,101177,0,-0,300,0.0,-0.0,0.0,0,0,0,0,85,0.0,10,5,9999,99999,9,999999999,0.0,999,999,99
3003,3,27,4,0,*?*?*?*?*?*?*?*?*?*?*?*?*?*?*?*?*?*?*?*?*?*?,4.6,4.5,100,101177,0,-0,300,0.0,-0.0,0.0,0,0,0,0,90,0.0,10,5,9999,99999,9,999999999,0.0,999,999,99
3003,3,27,5,0,*?*?*?*?*?*?*?*?*?*?*?*?*?*?*?*?*?*?*?*?*?*?,4.3,4.3,100,101177,0,-0,299,0.0,-0.0,0.0,0,0,0,0,95,0.0,10,5,9999,99999,9,999999999,0.0,999,999,99
3003,3,27,6,0,*?*?*?*?*?*?*?*?*?*?*?*?*?*?*?*?*?*?*?*?*?*?,4.0,3.9,100,101177,85,1367,298,2.9,0.0,2.9,374,-0,374,118,100,0.0,10,5,9999,99999,9,999999999,0.0,999,999,99
3003,3,27,7,0,*?*?*?*?*?*?*?*?*?*?*?*?*?*?*?*?*?*?*?*?*?*?,4.8,4.8,100,101177,306,1375,292,108.2,122.4,80.9,11799,10008,9351,1753,100,0.0,8,4,9999,99999,9,999999999,0.0,999,999,99
3003,3,27,8,0,*?*?*?*?*?*?*?*?*?*?*?*?*?*?*?*?*?*?*?*?*?*?,5.5,5.5,100,101177,508,1372,291,238.2,229.7,153.1,25206,22187,17456,3204,100,0.0,7,4,9999,99999,9,999999999,0.0,999,999,99
3003,3,27,9,0,*?*?*?*?*?*?*?*?*?*?*?*?*?*?*?*?*?*?*?*?*?*?,7.0,7.0,100,101177,680,1374,302,280.4,142.8,209.7,30594,14611,23613,5199,100,0.0,8,4,9999,99999,9,999999999,0.0,999,999,99
3003,3,27,10,0,*?*?*?*?*?*?*?*?*?*?*?*?*?*?*?*?*?*?*?*?*?*?,8.0,7.3,100,101177,808,1374,307,339.4,145.5,253.9,37124,15203,28406,6773,100,0.0,8,4,9999,99999,9,999999999,0.0,999,999,99
3003,3,27,11,0,*?*?*?*?*?*?*?*?*?*?*?*?*?*?*?*?*?*?*?*?*?*?,9.7,8.4,100,101177,884,1374,315,374.5,146.7,280.1,41056,15385,31312,7900,100,0.0,8,4,9999,99999,9,999999999,0.9,999,999,99
3003,3,27,12,0,*?*?*?*?*?*?*?*?*?*?*?*?*?*?*?*?*?*?*?*?*?*?,9.9,9.2,100,101177,903,1373,319,289.3,58.5,250.8,31967,5866,28354,8752,100,0.0,9,5,9999,99999,9,999999999,3.2,999,999,99
3003,3,27,13,0,*?*?*?*?*?*?*?*?*?*?*?*?*?*?*?*?*?*?*?*?*?*?,9.9,8.4,100,101177,864,1374,316,365.3,146.4,273.3,40060,15247,30660,7588,90,0.0,8,4,9999,99999,9,999999999,2.0,999,999,99
3003,3,27,14,0,*?*?*?*?*?*?*?*?*?*?*?*?*?*?*?*?*?*?*?*?*?*?,10.0,7.6,97,101177,769,1373,316,321.7,144.7,240.6,35156,15051,26970,6265,80,0.0,8,4,9999,99999,9,999999999,0.0,999,999,99
3003,3,27,15,0,*?*?*?*?*?*?*?*?*?*?*?*?*?*?*?*?*?*?*?*?*?*?,9.7,6.7,94,101177,625,1373,314,255.4,141.4,191.0,27839,14267,21566,4616,70,0.0,8,4,9999,99999,9,999999999,0.0,999,999,99
3003,3,27,16,0,*?*?*?*?*?*?*?*?*?*?*?*?*?*?*?*?*?*?*?*?*?*?,9.9,6.1,88,101177,442,1373,315,171.0,133.9,127.9,18611,12445,14604,2884,60,0.0,8,4,9999,99999,9,999999999,0.1,999,999,99
3003,3,27,17,0,*?*?*?*?*?*?*?*?*?*?*?*?*?*?*?*?*?*?*?*?*?*?,9.9,5.3,84,101177,232,1372,319,56.0,44.1,48.6,6198,3206,5737,1034,50,0.0,9,5,9999,99999,9,999999999,0.1,999,999,99
3003,3,27,18,0,*?*?*?*?*?*?*?*?*?*?*?*?*?*?*?*?*?*?*?*?*?*?,8.8,4.8,87,101177,10,1406,319,0.0,0.0,0.0,0,0,0,0,40,0.0,10,5,9999,99999,9,999999999,0.1,999,999,99
3003,3,27,19,0,*?*?*?*?*?*?*?*?*?*?*?*?*?*?*?*?*?*?*?*?*?*?,6.9,5.3,100,101177,0,-0,310,0.0,-0.0,0.0,0,0,0,0,43,0.0,10,5,9999,99999,9,999999999,0.0,999,999,99
3003,3,27,20,0,*?*?*?*?*?*?*?*?*?*?*?*?*?*?*?*?*?*?*?*?*?*?,7.0,5.6,100,101177,0,-0,310,0.0,-0.0,0.0,0,0,0,0,47,0.0,10,5,9999,99999,9,999999999,0.0,999,999,99
3003,3,27,21,0,*?*?*?*?*?*?*?*?*?*?*?*?*?*?*?*?*?*?*?*?*?*?,6.0,5.9,100,101177,0,-0,306,0.0,-0.0,0.0,0,0,0,0,50,0.0,10,5,9999,99999,9,999999999,0.0,999,999,99
3003,3,27,22,0,*?*?*?*?*?*?*?*?*?*?*?*?*?*?*?*?*?*?*?*?*?*?,6.3,6.2,100,101177,0,-0,307,0.0,-0.0,0.0,0,0,0,0,53,0.0,10,5,9999,99999,9,999999999,0.0,999,999,99
3003,3,27,23,0,*?*?*?*?*?*?*?*?*?*?*?*?*?*?*?*?*?*?*?*?*?*?,6.3,6.2,100,101177,0,-0,307,0.0,-0.0,0.0,0,0,0,0,57,0.0,10,5,9999,99999,9,999999999,0.1,999,999,99
3003,3,27,24,0,*?*?*?*?*?*?*?*?*?*?*?*?*?*?*?*?*?*?*?*?*?*?,4.1,3.8,100,101177,0,-0,298,0.0,-0.0,0.0,0,0,0,0,70,0.0,10,5,9999,99999,9,999999999,0.0,999,999,99
3003,3,28,1,0,*?*?*?*?*?*?*?*?*?*?*?*?*?*?*?*?*?*?*?*?*?*?,6.2,3.8,84,101263,0,-0,307,0.0,-0.0,0.0,0,0,0,0,60,0.0,10,5,9999,99999,9,999999999,0.1,999,999,99
3003,3,28,2,0,*?*?*?*?*?*?*?*?*?*?*?*?*?*?*?*?*?*?*?*?*?*?,5.9,2.5,78,101263,0,-0,306,0.0,-0.0,0.0,0,0,0,0,60,0.0,10,5,9999,99999,9,999999999,0.0,999,999,99
3003,3,28,3,0,*?*?*?*?*?*?*?*?*?*?*?*?*?*?*?*?*?*?*?*?*?*?,6.0,2.9,79,101263,0,-0,307,0.0,-0.0,0.0,0,0,0,0,60,0.0,10,5,9999,99999,9,999999999,0.0,999,999,99
3003,3,28,4,0,*?*?*?*?*?*?*?*?*?*?*?*?*?*?*?*?*?*?*?*?*?*?,6.0,2.9,80,101263,0,-0,307,0.0,-0.0,0.0,0,0,0,0,60,0.0,10,5,9999,99999,9,999999999,0.0,999,999,99
3003,3,28,5,0,*?*?*?*?*?*?*?*?*?*?*?*?*?*?*?*?*?*?*?*?*?*?,5.6,3.4,85,101263,0,-0,305,0.0,-0.0,0.0,0,0,0,0,60,0.0,10,5,9999,99999,9,999999999,0.0,999,999,99
3003,3,28,6,0,*?*?*?*?*?*?*?*?*?*?*?*?*?*?*?*?*?*?*?*?*?*?,5.2,3.9,90,101263,94,1376,290,12.4,65.0,8.0,1440,2682,1290,132,60,0.0,7,4,9999,99999,9,999999999,0.0,999,999,99
3003,3,28,7,0,*?*?*?*?*?*?*?*?*?*?*?*?*?*?*?*?*?*?*?*?*?*?,6.3,4.3,86,101263,314,1373,277,165.8,461.8,60.2,16980,37023,8805,1085,67,0.0,3,2,9999,99999,9,999999999,0.0,999,999,99
3003,3,28,8,0,*?*?*?*?*?*?*?*?*?*?*?*?*?*?*?*?*?*?*?*?*?*?,7.3,3.9,78,101263,516,1372,275,306.6,547.9,100.6,31619,50915,14103,1911,73,0.0,2,1,9999,99999,9,999999999,0.2,999,999,99
3003,3,28,9,0,*?*?*?*?*?*?*?*?*?*?*?*?*?*?*?*?*?*?*?*?*?*?,8.5,5.0,77,101263,687,1373,313,214.4,57.0,185.8,23582,5638,20948,5716,80,0.0,9,5,9999,99999,9,999999999,0.2,999,999,99
3003,3,28,10,0,*?*?*?*?*?*?*?*?*?*?*?*?*?*?*?*?*?*?*?*?*?*?,10.2,5.8,73,101263,815,1373,303,479.1,423.8,227.6,50274,43286,26753,5387,87,0.0,5,3,9999,99999,9,999999999,0.0,999,999,99
3003,3,28,11,0,*?*?*?*?*?*?*?*?*?*?*?*?*?*?*?*?*?*?*?*?*?*?,10.9,6.4,73,101263,891,1373,307,528.0,427.2,250.8,55559,43987,29115,6443,93,0.0,5,3,9999,99999,9,999999999,0.0,999,999,99
3003,3,28,12,0,*?*?*?*?*?*?*?*?*?*?*?*?*?*?*?*?*?*?*?*?*?*?,11.9,6.7,70,101263,909,1372,316,506.7,342.6,279.7,54763,36717,30659,7547,100,0.0,6,3,9999,99999,9,999999999,0.1,999,999,99
3003,3,28,13,0,*?*?*?*?*?*?*?*?*?*?*?*?*?*?*?*?*?*?*?*?*?*?,11.9,6.4,68,101263,870,1373,315,482.9,341.3,266.6,52108,36338,29418,6917,102,0.0,6,3,9999,99999,9,999999999,0.6,999,999,99
3003,3,28,14,0,*?*?*?*?*?*?*?*?*?*?*?*?*?*?*?*?*?*?*?*?*?*?,12.0,6.7,69,101263,775,1372,312,453.7,421.7,215.5,47556,42740,25571,4920,103,0.0,5,3,9999,99999,9,999999999,0.6,999,999,99
3003,3,28,15,0,*?*?*?*?*?*?*?*?*?*?*?*?*?*?*?*?*?*?*?*?*?*?,11.9,7.3,72,101263,631,1372,316,338.6,329.8,186.9,36139,33534,21161,4099,105,0.0,6,3,9999,99999,9,999999999,0.5,999,999,99
3003,3,28,16,0,*?*?*?*?*?*?*?*?*?*?*?*?*?*?*?*?*?*?*?*?*?*?,11.9,7.9,75,101263,448,1372,328,131.2,53.5,113.8,14402,4933,12838,3124,107,0.0,9,5,9999,99999,9,999999999,0.0,999,999,99
3003,3,28,17,0,*?*?*?*?*?*?*?*?*?*?*?*?*?*?*?*?*?*?*?*?*?*?,11.0,7.1,76,101263,238,1372,320,77.1,112.0,57.7,8189,7754,6927,1071,108,0.0,8,4,9999,99999,9,999999999,0.0,999,999,99
3003,3,28,18,0,*?*?*?*?*?*?*?*?*?*?*?*?*?*?*?*?*?*?*?*?*?*?,10.8,7.6,79,101263,16,1376,323,0.0,0.0,0.0,0,0,0,0,110,0.0,9,5,9999,99999,9,999999999,0.0,999,999,99
3003,3,28,19,0,*?*?*?*?*?*?*?*?*?*?*?*?*?*?*?*?*?*?*?*?*?*?,9.2,5.9,79,101263,0,-0,320,0.0,-0.0,0.0,0,0,0,0,113,0.0,10,5,9999,99999,9,999999999,0.0,999,999,99
3003,3,28,20,0,*?*?*?*?*?*?*?*?*?*?*?*?*?*?*?*?*?*?*?*?*?*?,8.3,5.8,83,101263,0,-0,316,0.0,-0.0,0.0,0,0,0,0,117,0.0,10,5,9999,99999,9,999999999,0.1,999,999,99
3003,3,28,21,0,*?*?*?*?*?*?*?*?*?*?*?*?*?*?*?*?*?*?*?*?*?*?,7.3,5.3,87,101263,0,-0,312,0.0,-0.0,0.0,0,0,0,0,120,0.0,10,5,9999,99999,9,999999999,0.1,999,999,99
3003,3,28,22,0,*?*?*?*?*?*?*?*?*?*?*?*?*?*?*?*?*?*?*?*?*?*?,7.6,5.0,83,101263,0,-0,313,0.0,-0.0,0.0,0,0,0,0,123,0.0,10,5,9999,99999,9,999999999,0.0,999,999,99
3003,3,28,23,0,*?*?*?*?*?*?*?*?*?*?*?*?*?*?*?*?*?*?*?*?*?*?,6.9,4.5,84,101263,0,-0,310,0.0,-0.0,0.0,0,0,0,0,127,0.0,10,5,9999,99999,9,999999999,0.3,999,999,99
3003,3,28,24,0,*?*?*?*?*?*?*?*?*?*?*?*?*?*?*?*?*?*?*?*?*?*?,6.3,5.1,91,101263,0,-0,307,0.0,-0.0,0.0,0,0,0,0,60,0.0,10,5,9999,99999,9,999999999,0.2,999,999,99
3003,3,29,1,0,*?*?*?*?*?*?*?*?*?*?*?*?*?*?*?*?*?*?*?*?*?*?,5.3,2.9,84,101105,0,-0,303,0.0,-0.0,0.0,0,0,0,0,120,0.0,10,5,9999,99999,9,999999999,0.0,999,999,99
3003,3,29,2,0,*?*?*?*?*?*?*?*?*?*?*?*?*?*?*?*?*?*?*?*?*?*?,4.5,1.9,82,101105,0,-0,300,0.0,-0.0,0.0,0,0,0,0,110,0.0,10,5,9999,99999,9,999999999,0.0,999,999,99
3003,3,29,3,0,*?*?*?*?*?*?*?*?*?*?*?*?*?*?*?*?*?*?*?*?*?*?,4.7,1.5,80,101105,0,-0,301,0.0,-0.0,0.0,0,0,0,0,100,0.0,10,5,9999,99999,9,999999999,0.0,999,999,99
3003,3,29,4,0,*?*?*?*?*?*?*?*?*?*?*?*?*?*?*?*?*?*?*?*?*?*?,4.4,1.3,80,101105,0,-0,300,0.0,-0.0,0.0,0,0,0,0,90,0.0,10,5,9999,99999,9,999999999,0.0,999,999,99
3003,3,29,5,0,*?*?*?*?*?*?*?*?*?*?*?*?*?*?*?*?*?*?*?*?*?*?,4.1,0.8,79,101105,0,-0,299,0.0,-0.0,0.0,0,0,0,0,80,0.0,10,5,9999,99999,9,999999999,0.0,999,999,99
3003,3,29,6,0,*?*?*?*?*?*?*?*?*?*?*?*?*?*?*?*?*?*?*?*?*?*?,4.5,1.5,80,101105,102,1370,300,6.3,0.0,6.3,777,-0,777,251,70,0.0,10,5,9999,99999,9,999999999,0.0,999,999,99
3003,3,29,7,0,*?*?*?*?*?*?*?*?*?*?*?*?*?*?*?*?*?*?*?*?*?*?,4.9,1.3,77,101105,322,1372,302,50.3,0.0,50.3,5861,0,5874,1991,80,0.0,10,5,9999,99999,9,999999999,0.2,999,999,99
3003,3,29,8,0,*?*?*?*?*?*?*?*?*?*?*?*?*?*?*?*?*?*?*?*?*?*?,5.9,1.9,75,101105,524,1372,296,209.0,137.9,156.3,22755,13407,17757,3626,90,0.0,8,4,9999,99999,9,999999999,0.2,999,999,99
3003,3,29,9,0,*?*?*?*?*?*?*?*?*?*?*?*?*?*?*?*?*?*?*?*?*?*?,8.0,4.1,76,101105,694,1371,311,217.1,57.0,188.2,23881,5654,21211,5811,100,0.0,9,5,9999,99999,9,999999999,0.1,999,999,99
3003,3,29,10,0,*?*?*?*?*?*?*?*?*?*?*?*?*?*?*?*?*?*?*?*?*?*?,9.3,3.8,68,101105,822,1372,307,409.3,243.9,263.2,43884,25892,28924,6611,110,0.0,7,4,9999,99999,9,999999999,0.0,999,999,99
3003,3,29,11,0,*?*?*?*?*?*?*?*?*?*?*?*?*?*?*?*?*?*?*?*?*?*?,9.8,5.9,76,101105,897,1371,314,381.2,146.9,285.1,41773,15489,31769,8137,120,0.0,8,4,9999,99999,9,999999999,0.0,999,999,99
3003,3,29,12,0,*?*?*?*?*?*?*?*?*?*?*?*?*?*?*?*?*?*?*?*?*?*?,10.5,5.8,72,101105,916,1372,322,294.1,58.6,255.0,32432,5944,28734,8981,130,0.0,9,5,9999,99999,9,999999999,0.0,999,999,99
3003,3,29,13,0,*?*?*?*?*?*?*?*?*?*?*?*?*?*?*?*?*?*?*?*?*?*?,10.7,5.3,69,101105,876,1371,318,371.5,146.6,277.9,40689,15430,30988,7796,127,0.0,8,4,9999,99999,9,999999999,0.0,999,999,99
3003,3,29,14,0,*?*?*?*?*?*?*?*?*?*?*?*?*?*?*?*?*?*?*?*?*?*?,10.7,5.8,71,101105,781,1372,314,387.2,242.7,248.9,41429,25612,27479,6058,123,0.0,7,4,9999,99999,9,999999999,0.0,999,999,99
3003,3,29,15,0,*?*?*?*?*?*?*?*?*?*?*?*?*?*?*?*?*?*?*?*?*?*?,10.6,7.0,78,101105,637,1372,318,261.2,141.7,195.4,28473,14352,22038,4747,120,0.0,8,4,9999,99999,9,999999999,0.0,999,999,99
3003,3,29,16,0,*?*?*?*?*?*?*?*?*?*?*?*?*?*?*?*?*?*?*?*?*?*?,10.8,8.1,83,101105,454,1372,320,176.7,134.6,132.2,19227,12616,15071,2992,117,0.0,8,4,9999,99999,9,999999999,0.0,999,999,99
3003,3,29,17,0,*?*?*?*?*?*?*?*?*?*?*?*?*?*?*?*?*?*?*?*?*?*?,10.6,7.7,82,101105,244,1371,322,60.3,45.1,52.3,6661,3357,6158,1116,113,0.0,9,5,9999,99999,9,999999999,0.0,999,999,99
3003,3,29,18,0,*?*?*?*?*?*?*?*?*?*?*?*?*?*?*?*?*?*?*?*?*?*?,9.0,7.9,92,101105,22,1364,315,0.0,0.0,0.0,0,0,0,0,110,0.0,9,5,9999,99999,9,999999999,0.0,999,999,99
3003,3,29,19,0,*?*?*?*?*?*?*?*?*?*?*?*?*?*?*?*?*?*?*?*?*?*?,7.9,7.0,93,101105,0,-0,314,0.0,-0.0,0.0,0,0,0,0,112,0.0,10,5,9999,99999,9,999999999,0.0,999,999,99
3003,3,29,20,0,*?*?*?*?*?*?*?*?*?*?*?*?*?*?*?*?*?*?*?*?*?*?,6.9,6.2,94,101105,0,-0,310,0.0,-0.0,0.0,0,0,0,0,113,0.0,10,5,9999,99999,9,999999999,0.0,999,999,99
3003,3,29,21,0,*?*?*?*?*?*?*?*?*?*?*?*?*?*?*?*?*?*?*?*?*?*?,6.1,5.8,97,101105,0,-0,306,0.0,-0.0,0.0,0,0,0,0,115,0.0,10,5,9999,99999,9,999999999,0.0,999,999,99
3003,3,29,22,0,*?*?*?*?*?*?*?*?*?*?*?*?*?*?*?*?*?*?*?*?*?*?,6.2,6.1,98,101105,0,-0,307,0.0,-0.0,0.0,0,0,0,0,117,0.0,10,5,9999,99999,9,999999999,0.0,999,999,99
3003,3,29,23,0,*?*?*?*?*?*?*?*?*?*?*?*?*?*?*?*?*?*?*?*?*?*?,6.0,5.9,99,101105,0,-0,306,0.0,-0.0,0.0,0,0,0,0,118,0.0,10,5,9999,99999,9,999999999,0.0,999,999,99
3003,3,29,24,0,*?*?*?*?*?*?*?*?*?*?*?*?*?*?*?*?*?*?*?*?*?*?,6.2,3.8,83,101105,0,-0,307,0.0,-0.0,0.0,0,0,0,0,130,0.0,10,5,9999,99999,9,999999999,0.1,999,999,99
3003,3,30,1,0,*?*?*?*?*?*?*?*?*?*?*?*?*?*?*?*?*?*?*?*?*?*?,5.3,2.9,83,101044,0,-0,303,0.0,-0.0,0.0,0,0,0,0,120,0.0,10,5,9999,99999,9,999999999,0.0,999,999,99
3003,3,30,2,0,*?*?*?*?*?*?*?*?*?*?*?*?*?*?*?*?*?*?*?*?*?*?,5.1,1.3,75,101044,0,-0,303,0.0,-0.0,0.0,0,0,0,0,120,0.0,10,5,9999,99999,9,999999999,0.0,999,999,99
3003,3,30,3,0,*?*?*?*?*?*?*?*?*?*?*?*?*?*?*?*?*?*?*?*?*?*?,4.7,0.8,74,101044,0,-0,301,0.0,-0.0,0.0,0,0,0,0,120,0.0,10,5,9999,99999,9,999999999,0.0,999,999,99
3003,3,30,4,0,*?*?*?*?*?*?*?*?*?*?*?*?*?*?*?*?*?*?*?*?*?*?,4.7,0.2,71,101044,0,-0,301,0.0,-0.0,0.0,0,0,0,0,120,0.0,10,5,9999,99999,9,999999999,0.0,999,999,99
3003,3,30,5,0,*?*?*?*?*?*?*?*?*?*?*?*?*?*?*?*?*?*?*?*?*?*?,4.7,-0.4,68,101044,0,-0,301,0.0,-0.0,0.0,0,0,0,0,120,0.0,10,5,9999,99999,9,999999999,0.0,999,999,99
3003,3,30,6,0,*?*?*?*?*?*?*?*?*?*?*?*?*?*?*?*?*?*?*?*?*?*?,4.9,-0.8,65,101044,110,1366,297,13.8,22.8,11.9,1590,1141,1494,247,120,0.0,9,5,9999,99999,9,999999999,0.0,999,999,99
3003,3,30,7,0,*?*?*?*?*?*?*?*?*?*?*?*?*?*?*?*?*?*?*?*?*?*?,5.2,-0.4,66,101044,330,1371,288,141.3,209.6,90.9,14924,17212,10651,1771,122,0.0,7,4,9999,99999,9,999999999,0.0,999,999,99
3003,3,30,8,0,*?*?*?*?*?*?*?*?*?*?*?*?*?*?*?*?*?*?*?*?*?*?,5.2,-0.2,66,101044,532,1372,288,251.4,231.4,161.6,26625,22632,18375,3417,123,0.0,7,4,9999,99999,9,999999999,0.1,999,999,99
3003,3,30,9,0,*?*?*?*?*?*?*?*?*?*?*?*?*?*?*?*?*?*?*?*?*?*?,5.4,-1.1,61,101044,702,1371,299,219.8,57.1,190.6,24179,5670,21472,5908,125,0.0,9,5,9999,99999,9,999999999,0.0,999,999,99
3003,3,30,10,0,*?*?*?*?*?*?*?*?*?*?*?*?*?*?*?*?*?*?*?*?*?*?,6.2,-0.8,60,101044,829,1371,297,349.8,145.8,261.7,38276,15282,29243,7090,127,0.0,8,4,9999,99999,9,999999999,0.0,999,999,99
3003,3,30,11,0,*?*?*?*?*?*?*?*?*?*?*?*?*?*?*?*?*?*?*?*?*?*?,6.8,-0.4,59,101044,904,1371,300,384.5,147.0,287.6,42142,15508,32035,8257,128,0.0,8,4,9999,99999,9,999999999,0.0,999,999,99
3003,3,30,12,0,*?*?*?*?*?*?*?*?*?*?*?*?*?*?*?*?*?*?*?*?*?*?,6.7,-1.1,57,101044,922,1371,299,392.9,147.2,293.9,43086,15548,32719,8573,130,0.0,8,4,9999,99999,9,999999999,0.1,999,999,99
3003,3,30,13,0,*?*?*?*?*?*?*?*?*?*?*?*?*?*?*?*?*?*?*?*?*?*?,6.6,-3.1,48,101044,882,1371,298,374.5,146.7,280.1,41028,15449,31232,7900,132,0.0,8,4,9999,99999,9,999999999,0.0,999,999,99
3003,3,30,14,0,*?*?*?*?*?*?*?*?*?*?*?*?*?*?*?*?*?*?*?*?*?*?,6.6,-3.1,48,101044,787,1371,298,330.5,145.1,247.2,36136,15129,27685,6515,133,0.0,8,4,9999,99999,9,999999999,0.0,999,999,99
3003,3,30,15,0,*?*?*?*?*?*?*?*?*?*?*?*?*?*?*?*?*?*?*?*?*?*?,7.0,-3.4,45,101044,643,1371,294,312.0,237.5,200.6,33183,24298,22489,4476,135,0.0,7,4,9999,99999,9,999999999,0.0,999,999,99
3003,3,30,16,0,*?*?*?*?*?*?*?*?*?*?*?*?*?*?*?*?*?*?*?*?*?*?,6.8,-2.7,49,101044,460,1372,305,135.5,53.7,117.4,14871,4986,13253,3242,137,0.0,9,5,9999,99999,9,999999999,0.0,999,999,99
3003,3,30,17,0,*?*?*?*?*?*?*?*?*?*?*?*?*?*?*?*?*?*?*?*?*?*?,6.6,-1.5,54,101044,250,1370,304,62.4,45.5,54.1,6891,3426,6369,1157,138,0.0,9,5,9999,99999,9,999999999,0.1,999,999,99
3003,3,30,18,0,*?*?*?*?*?*?*?*?*?*?*?*?*?*?*?*?*?*?*?*?*?*?,6.4,-0.4,61,101044,28,1358,309,0.0,0.0,0.0,0,0,0,0,140,0.0,10,5,9999,99999,9,999999999,0.1,999,999,99
3003,3,30,19,0,*?*?*?*?*?*?*?*?*?*?*?*?*?*?*?*?*?*?*?*?*?*?,5.8,-0.0,65,101044,0,-0,306,0.0,-0.0,0.0,0,0,0,0,138,0.0,10,5,9999,99999,9,999999999,0.0,999,999,99
3003,3,30,20,0,*?*?*?*?*?*?*?*?*?*?*?*?*?*?*?*?*?*?*?*?*?*?,6.0,-0.2,63,101044,0,-0,307,0.0,-0.0,0.0,0,0,0,0,137,0.0,10,5,9999,99999,9,999999999,0.0,999,999,99
3003,3,30,21,0,*?*?*?*?*?*?*?*?*?*?*?*?*?*?*?*?*?*?*?*?*?*?,5.5,-0.0,67,101044,0,-0,305,0.0,-0.0,0.0,0,0,0,0,135,0.0,10,5,9999,99999,9,999999999,0.0,999,999,99
3003,3,30,22,0,*?*?*?*?*?*?*?*?*?*?*?*?*?*?*?*?*?*?*?*?*?*?,5.6,-1.1,61,101044,0,-0,305,0.0,-0.0,0.0,0,0,0,0,133,0.0,10,5,9999,99999,9,999999999,0.0,999,999,99
3003,3,30,23,0,*?*?*?*?*?*?*?*?*?*?*?*?*?*?*?*?*?*?*?*?*?*?,5.3,-2.4,55,101044,0,-0,304,0.0,-0.0,0.0,0,0,0,0,132,0.0,10,5,9999,99999,9,999999999,0.0,999,999,99
3003,3,30,24,0,*?*?*?*?*?*?*?*?*?*?*?*?*?*?*?*?*?*?*?*?*?*?,5.7,4.5,91,101044,0,-0,305,0.0,-0.0,0.0,0,0,0,0,120,0.0,10,5,9999,99999,9,999999999,0.0,999,999,99
3003,3,31,1,0,*?*?*?*?*?*?*?*?*?*?*?*?*?*?*?*?*?*?*?*?*?*?,4.9,1.9,82,101086,0,-0,302,0.0,-0.0,0.0,0,0,0,0,130,0.0,10,5,9999,99999,9,999999999,0.1,999,999,99
3003,3,31,2,0,*?*?*?*?*?*?*?*?*?*?*?*?*?*?*?*?*?*?*?*?*?*?,4.8,3.6,94,101086,0,-0,301,0.0,-0.0,0.0,0,0,0,0,130,0.0,10,5,9999,99999,9,999999999,0.1,999,999,99
3003,3,31,3,0,*?*?*?*?*?*?*?*?*?*?*?*?*?*?*?*?*?*?*?*?*?*?,4.9,3.8,95,101086,0,-0,302,0.0,-0.0,0.0,0,0,0,0,130,0.0,10,5,9999,99999,9,999999999,0.6,999,999,99
3003,3,31,4,0,*?*?*?*?*?*?*?*?*?*?*?*?*?*?*?*?*?*?*?*?*?*?,5.3,5.3,100,101086,0,-0,303,0.0,-0.0,0.0,0,0,0,0,130,0.0,10,5,9999,99999,9,999999999,0.0,999,999,99
3003,3,31,5,0,*?*?*?*?*?*?*?*?*?*?*?*?*?*?*?*?*?*?*?*?*?*?,5.0,5.0,100,101086,0,-0,302,0.0,-0.0,0.0,0,0,0,0,130,0.0,10,5,9999,99999,9,999999999,0.0,999,999,99
3003,3,31,6,0,*?*?*?*?*?*?*?*?*?*?*?*?*?*?*?*?*?*?*?*?*?*?,4.7,4.6,100,101086,119,1374,301,9.6,0.0,9.6,1169,-0,1169,380,130,0.0,10,5,9999,99999,9,999999999,0.4,999,999,99
3003,3,31,7,0,*?*?*?*?*?*?*?*?*?*?*?*?*?*?*?*?*?*?*?*?*?*?,4.5,4.5,100,101086,338,1370,295,93.1,50.2,80.7,10218,4315,9132,2125,133,0.0,9,5,9999,99999,9,999999999,0.3,999,999,99
3003,3,31,8,0,*?*?*?*?*?*?*?*?*?*?*?*?*?*?*?*?*?*?*?*?*?*?,5.1,5.1,100,101086,539,1369,298,163.3,55.2,141.6,17938,5281,15964,4049,137,0.0,9,5,9999,99999,9,999999999,0.0,999,999,99
3003,3,31,9,0,*?*?*?*?*?*?*?*?*?*?*?*?*?*?*?*?*?*?*?*?*?*?,5.7,5.6,100,101086,709,1370,301,222.5,57.2,192.9,24475,5684,21734,6004,140,0.0,9,5,9999,99999,9,999999999,0.0,999,999,99
3003,3,31,10,0,*?*?*?*?*?*?*?*?*?*?*?*?*?*?*?*?*?*?*?*?*?*?,6.8,6.4,99,101086,836,1371,305,266.6,58.1,231.1,29368,5864,26040,7734,143,0.0,9,5,9999,99999,9,999999999,0.0,999,999,99
3003,3,31,11,0,*?*?*?*?*?*?*?*?*?*?*?*?*?*?*?*?*?*?*?*?*?*?,6.6,6.4,100,101086,910,1370,305,292.6,58.6,253.7,32265,5940,28586,8907,147,0.0,9,5,9999,99999,9,999999999,0.0,999,999,99
3003,3,31,12,0,*?*?*?*?*?*?*?*?*?*?*?*?*?*?*?*?*?*?*?*?*?*?,7.5,7.4,100,101086,928,1370,309,298.9,58.7,259.1,32972,5946,29212,9210,150,0.0,9,5,9999,99999,9,999999999,0.5,999,999,99
3003,3,31,13,0,*?*?*?*?*?*?*?*?*?*?*?*?*?*?*?*?*?*?*?*?*?*?,7.1,6.7,99,101086,888,1370,307,284.9,58.5,247.0,31429,5897,27862,8544,155,0.0,9,5,9999,99999,9,999999999,1.1,999,999,99
3003,3,31,14,0,*?*?*?*?*?*?*?*?*?*?*?*?*?*?*?*?*?*?*?*?*?*?,7.0,5.6,93,101086,793,1370,306,251.7,57.8,218.2,27732,5789,24610,7116,160,0.0,9,5,9999,99999,9,999999999,1.1,999,999,99
3003,3,31,15,0,*?*?*?*?*?*?*?*?*?*?*?*?*?*?*?*?*?*?*?*?*?*?,7.4,5.8,91,101086,649,1371,308,201.4,56.6,174.6,22148,5563,19683,5267,165,0.0,9,5,9999,99999,9,999999999,0.2,999,999,99
3003,3,31,16,0,*?*?*?*?*?*?*?*?*?*?*?*?*?*?*?*?*?*?*?*?*?*?,7.6,6.7,96,101086,466,1372,309,137.6,53.9,119.3,15103,5012,13459,3301,170,0.0,9,5,9999,99999,9,999999999,0.0,999,999,99
3003,3,31,17,0,*?*?*?*?*?*?*?*?*?*?*?*?*?*?*?*?*?*?*?*?*?*?,6.8,6.6,100,101086,256,1370,305,64.5,45.9,56.0,7120,3498,6576,1197,175,0.0,9,5,9999,99999,9,999999999,0.0,999,999,99
3003,3,31,18,0,*?*?*?*?*?*?*?*?*?*?*?*?*?*?*?*?*?*?*?*?*?*?,7.0,6.4,98,101086,34,1355,310,0.0,0.0,0.0,0,0,0,0,180,0.0,10,5,9999,99999,9,999999999,0.0,999,999,99
3003,3,31,19,0,*?*?*?*?*?*?*?*?*?*?*?*?*?*?*?*?*?*?*?*?*?*?,6.5,5.3,94,101086,0,-0,308,0.0,-0.0,0.0,0,0,0,0,168,0.0,10,5,9999,99999,9,999999999,0.0,999,999,99
3003,3,31,20,0,*?*?*?*?*?*?*?*?*?*?*?*?*?*?*?*?*?*?*?*?*?*?,5.7,5.6,100,101086,0,-0,305,0.0,-0.0,0.0,0,0,0,0,157,0.0,10,5,9999,99999,9,999999999,0.0,999,999,99
3003,3,31,21,0,*?*?*?*?*?*?*?*?*?*?*?*?*?*?*?*?*?*?*?*?*?*?,5.8,4.6,95,101086,0,-0,305,0.0,-0.0,0.0,0,0,0,0,145,0.0,10,5,9999,99999,9,999999999,0.0,999,999,99
3003,3,31,22,0,*?*?*?*?*?*?*?*?*?*?*?*?*?*?*?*?*?*?*?*?*?*?,5.3,5.0,100,101086,0,-0,303,0.0,-0.0,0.0,0,0,0,0,133,0.0,10,5,9999,99999,9,999999999,0.0,999,999,99
3003,3,31,23,0,*?*?*?*?*?*?*?*?*?*?*?*?*?*?*?*?*?*?*?*?*?*?,5.6,5.1,98,101086,0,-0,304,0.0,-0.0,0.0,0,0,0,0,122,0.0,10,5,9999,99999,9,999999999,0.0,999,999,99
3003,3,31,24,0,*?*?*?*?*?*?*?*?*?*?*?*?*?*?*?*?*?*?*?*?*?*?,5.1,-0.2,69,101086,0,-0,303,0.0,-0.0,0.0,0,0,0,0,130,0.0,10,5,9999,99999,9,999999999,0.1,999,999,99
3003,4,1,1,0,*?*?*?*?*?*?*?*?*?*?*?*?*?*?*?*?*?*?*?*?*?*?,5.6,5.1,96,100940,0,-0,304,0.0,-0.0,0.0,0,0,0,0,107,0.0,10,5,9999,99999,9,999999999,0.0,999,999,99
3003,4,1,2,0,*?*?*?*?*?*?*?*?*?*?*?*?*?*?*?*?*?*?*?*?*?*?,5.4,5.1,97,100940,0,-0,303,0.0,-0.0,0.0,0,0,0,0,103,0.0,10,5,9999,99999,9,999999999,0.0,999,999,99
3003,4,1,3,0,*?*?*?*?*?*?*?*?*?*?*?*?*?*?*?*?*?*?*?*?*?*?,5.3,3.9,91,100940,0,-0,303,0.0,-0.0,0.0,0,0,0,0,100,0.0,10,5,9999,99999,9,999999999,0.0,999,999,99
3003,4,1,4,0,*?*?*?*?*?*?*?*?*?*?*?*?*?*?*?*?*?*?*?*?*?*?,5.2,2.9,85,100940,0,-0,303,0.0,-0.0,0.0,0,0,0,0,97,0.0,10,5,9999,99999,9,999999999,0.0,999,999,99
3003,4,1,5,0,*?*?*?*?*?*?*?*?*?*?*?*?*?*?*?*?*?*?*?*?*?*?,5.0,2.1,82,100940,0,-0,283,0.0,-0.0,0.0,0,0,0,0,93,0.0,6,3,9999,99999,9,999999999,0.0,999,999,99
3003,4,1,6,0,*?*?*?*?*?*?*?*?*?*?*?*?*?*?*?*?*?*?*?*?*?*?,5.1,2.5,82,100940,127,1370,284,34.0,164.4,18.8,3543,9063,3022,350,90,0.0,6,3,9999,99999,9,999999999,0.0,999,999,99
3003,4,1,7,0,*?*?*?*?*?*?*?*?*?*?*?*?*?*?*?*?*?*?*?*?*?*?,5.2,2.1,80,100940,346,1370,284,166.7,295.6,92.0,17197,24419,11663,1717,90,0.0,6,3,9999,99999,9,999999999,0.0,999,999,99
3003,4,1,8,0,*?*?*?*?*?*?*?*?*?*?*?*?*?*?*?*?*?*?*?*?*?*?,6.4,2.9,78,100940,547,1370,285,307.5,404.1,146.0,32001,38655,17981,2891,90,0.0,5,3,9999,99999,9,999999999,0.0,999,999,99
3003,4,1,9,0,*?*?*?*?*?*?*?*?*?*?*?*?*?*?*?*?*?*?*?*?*?*?,7.5,1.5,65,100940,716,1369,288,416.8,418.4,198.0,43577,42079,23642,4321,90,0.0,5,3,9999,99999,9,999999999,0.0,999,999,99
3003,4,1,10,0,*?*?*?*?*?*?*?*?*?*?*?*?*?*?*?*?*?*?*?*?*?*?,7.9,3.2,72,100940,843,1370,301,421.4,244.5,271.0,45225,26029,29703,6938,90,0.0,7,4,9999,99999,9,999999999,0.0,999,999,99
3003,4,1,11,0,*?*?*?*?*?*?*?*?*?*?*?*?*?*?*?*?*?*?*?*?*?*?,9.1,4.6,73,100940,917,1370,288,578.8,550.7,210.1,62298,57006,25321,5493,90,0.0,3,2,9999,99999,9,999999999,0.0,999,999,99
3003,4,1,12,0,*?*?*?*?*?*?*?*?*?*?*?*?*?*?*?*?*?*?*?*?*?*?,9.1,3.9,70,100940,935,1370,287,590.9,551.5,214.5,63639,57170,25777,5744,90,0.0,3,2,9999,99999,9,999999999,0.0,999,999,99
3003,4,1,13,0,*?*?*?*?*?*?*?*?*?*?*?*?*?*?*?*?*?*?*?*?*?*?,9.1,5.3,77,100940,894,1369,289,563.3,549.5,204.5,60566,56780,24725,5191,90,0.0,3,2,9999,99999,9,999999999,0.0,999,999,99
3003,4,1,14,0,*?*?*?*?*?*?*?*?*?*?*?*?*?*?*?*?*?*?*?*?*?*?,8.8,6.1,82,100940,799,1370,297,470.0,423.1,223.2,49275,43131,26291,5214,90,0.0,5,3,9999,99999,9,999999999,0.0,999,999,99
3003,4,1,15,0,*?*?*?*?*?*?*?*?*?*?*?*?*?*?*?*?*?*?*?*?*?*?,9.3,5.9,79,100940,654,1369,299,376.8,414.0,179.0,39319,41060,21604,3747,90,0.0,5,3,9999,99999,9,999999999,0.0,999,999,99
3003,4,1,16,0,*?*?*?*?*?*?*?*?*?*?*?*?*?*?*?*?*?*?*?*?*?*?,8.7,7.3,91,100940,471,1369,314,139.7,54.0,121.1,15333,5037,13662,3359,90,0.0,9,5,9999,99999,9,999999999,0.0,999,999,99
3003,4,1,17,0,*?*?*?*?*?*?*?*?*?*?*?*?*?*?*?*?*?*?*?*?*?*?,8.7,8.0,94,100940,262,1370,310,88.3,116.4,66.1,9655,8919,7677,1416,90,0.0,8,4,9999,99999,9,999999999,0.0,999,999,99
3003,4,1,18,0,*?*?*?*?*?*?*?*?*?*?*?*?*?*?*?*?*?*?*?*?*?*?,8.5,7.6,94,100940,40,1353,305,0.0,0.0,0.0,0,0,0,0,90,0.0,7,4,9999,99999,9,999999999,0.0,999,999,99
3003,4,1,19,0,*?*?*?*?*?*?*?*?*?*?*?*?*?*?*?*?*?*?*?*?*?*?,8.0,7.3,94,100940,0,-0,315,0.0,-0.0,0.0,0,0,0,0,88,0.0,10,5,9999,99999,9,999999999,0.0,999,999,99
3003,4,1,20,0,*?*?*?*?*?*?*?*?*?*?*?*?*?*?*?*?*?*?*?*?*?*?,6.6,5.3,92,100940,0,-0,309,0.0,-0.0,0.0,0,0,0,0,87,0.0,10,5,9999,99999,9,999999999,0.0,999,999,99
3003,4,1,21,0,*?*?*?*?*?*?*?*?*?*?*?*?*?*?*?*?*?*?*?*?*?*?,6.2,5.6,96,100940,0,-0,307,0.0,-0.0,0.0,0,0,0,0,85,0.0,10,5,9999,99999,9,999999999,0.0,999,999,99
3003,4,1,22,0,*?*?*?*?*?*?*?*?*?*?*?*?*?*?*?*?*?*?*?*?*?*?,6.2,6.1,100,100940,0,-0,307,0.0,-0.0,0.0,0,0,0,0,83,0.0,10,5,9999,99999,9,999999999,0.0,999,999,99
3003,4,1,23,0,*?*?*?*?*?*?*?*?*?*?*?*?*?*?*?*?*?*?*?*?*?*?,5.9,5.8,99,100940,0,-0,306,0.0,-0.0,0.0,0,0,0,0,82,0.0,10,5,9999,99999,9,999999999,0.0,999,999,99
3003,4,1,24,0,*?*?*?*?*?*?*?*?*?*?*?*?*?*?*?*?*?*?*?*?*?*?,5.9,5.1,95,100940,0,-0,306,0.0,-0.0,0.0,0,0,0,0,110,0.0,10,5,9999,99999,9,999999999,0.0,999,999,99
3003,4,2,1,0,*?*?*?*?*?*?*?*?*?*?*?*?*?*?*?*?*?*?*?*?*?*?,3.7,3.6,100,101459,0,-0,296,0.0,-0.0,0.0,0,0,0,0,78,0.0,10,5,9999,99999,9,999999999,0.0,999,999,99
3003,4,2,2,0,*?*?*?*?*?*?*?*?*?*?*?*?*?*?*?*?*?*?*?*?*?*?,2.2,2.3,100,101459,0,-0,290,0.0,-0.0,0.0,0,0,0,0,77,0.0,10,5,9999,99999,9,999999999,0.0,999,999,99
3003,4,2,3,0,*?*?*?*?*?*?*?*?*?*?*?*?*?*?*?*?*?*?*?*?*?*?,1.5,1.5,100,101459,0,-0,287,0.0,-0.0,0.0,0,0,0,0,75,0.0,10,5,9999,99999,9,999999999,0.0,999,999,99
3003,4,2,4,0,*?*?*?*?*?*?*?*?*?*?*?*?*?*?*?*?*?*?*?*?*?*?,1.3,1.3,100,101459,0,-0,287,0.0,-0.0,0.0,0,0,0,0,73,0.0,10,5,9999,99999,9,999999999,0.0,999,999,99
3003,4,2,5,0,*?*?*?*?*?*?*?*?*?*?*?*?*?*?*?*?*?*?*?*?*?*?,1.2,1.3,100,101459,0,-0,282,0.0,-0.0,0.0,0,0,0,0,72,0.0,9,5,9999,99999,9,999999999,0.0,999,999,99
3003,4,2,6,0,*?*?*?*?*?*?*?*?*?*?*?*?*?*?*?*?*?*?*?*?*?*?,1.8,1.7,100,101459,135,1367,284,22.5,30.3,19.5,2543,1684,2379,405,70,0.0,9,5,9999,99999,9,999999999,0.0,999,999,99
3003,4,2,7,0,*?*?*?*?*?*?*?*?*?*?*?*?*?*?*?*?*?*?*?*?*?*?,2.4,2.3,100,101459,354,1369,277,154.7,213.6,99.5,16326,18108,11599,1958,70,0.0,7,4,9999,99999,9,999999999,0.0,999,999,99
3003,4,2,8,0,*?*?*?*?*?*?*?*?*?*?*?*?*?*?*?*?*?*?*?*?*?*?,3.6,3.6,100,101459,555,1370,283,264.3,232.9,170.0,28015,23056,19251,3633,70,0.0,7,4,9999,99999,9,999999999,0.0,999,999,99
3003,4,2,9,0,*?*?*?*?*?*?*?*?*?*?*?*?*?*?*?*?*?*?*?*?*?*?,5.6,4.3,100,101459,724,1370,291,356.7,240.9,229.3,38063,25154,25466,5371,70,0.0,7,4,9999,99999,9,999999999,0.0,999,999,99
3003,4,2,10,0,*?*?*?*?*?*?*?*?*?*?*?*?*?*?*?*?*?*?*?*?*?*?,7.5,1.5,72,101459,849,1368,298,425.4,244.7,273.5,45661,26071,29954,7050,70,0.0,7,4,9999,99999,9,999999999,0.0,999,999,99
3003,4,2,11,0,*?*?*?*?*?*?*?*?*?*?*?*?*?*?*?*?*?*?*?*?*?*?,8.4,0.4,64,101459,923,1368,301,465.9,246.5,299.6,50187,26452,32545,8305,70,0.0,7,4,9999,99999,9,999999999,0.0,999,999,99
3003,4,2,12,0,*?*?*?*?*?*?*?*?*?*?*?*?*?*?*?*?*?*?*?*?*?*?,9.4,0.4,59,101459,941,1369,300,527.2,343.7,291.0,57063,36950,31762,8154,70,0.0,6,3,9999,99999,9,999999999,0.0,999,999,99
3003,4,2,13,0,*?*?*?*?*?*?*?*?*?*?*?*?*?*?*?*?*?*?*?*?*?*?,9.2,-2.7,47,101459,900,1369,310,383.4,146.9,286.8,42021,15501,31947,8219,68,0.0,8,4,9999,99999,9,999999999,0.0,999,999,99
3003,4,2,14,0,*?*?*?*?*?*?*?*?*?*?*?*?*?*?*?*?*?*?*?*?*?*?,9.1,-3.1,45,101459,804,1368,309,339.2,145.4,253.7,37089,15199,28379,6767,67,0.0,8,4,9999,99999,9,999999999,0.0,999,999,99
3003,4,2,15,0,*?*?*?*?*?*?*?*?*?*?*?*?*?*?*?*?*?*?*?*?*?*?,9.1,-2.4,48,101459,660,1369,309,272.5,142.4,203.8,29711,14507,22957,5010,65,0.0,8,4,9999,99999,9,999999999,0.0,999,999,99
3003,4,2,16,0,*?*?*?*?*?*?*?*?*?*?*?*?*?*?*?*?*?*?*?*?*?*?,8.9,-2.7,48,101459,477,1369,314,141.8,54.1,122.9,15563,5061,13865,3418,63,0.0,9,5,9999,99999,9,999999999,0.0,999,999,99
3003,4,2,17,0,*?*?*?*?*?*?*?*?*?*?*?*?*?*?*?*?*?*?*?*?*?*?,9.2,-1.1,53,101459,268,1370,310,91.1,117.3,68.1,9954,9083,7911,1463,62,0.0,8,4,9999,99999,9,999999999,0.0,999,999,99
3003,4,2,18,0,*?*?*?*?*?*?*?*?*?*?*?*?*?*?*?*?*?*?*?*?*?*?,7.9,0.8,68,101459,47,1382,310,0.0,0.0,0.0,0,0,0,0,60,0.0,9,5,9999,99999,9,999999999,0.0,999,999,99
3003,4,2,19,0,*?*?*?*?*?*?*?*?*?*?*?*?*?*?*?*?*?*?*?*?*?*?,6.5,2.9,86,101459,0,-0,309,0.0,-0.0,0.0,0,0,0,0,63,0.0,10,5,9999,99999,9,999999999,0.0,999,999,99
3003,4,2,20,0,*?*?*?*?*?*?*?*?*?*?*?*?*?*?*?*?*?*?*?*?*?*?,5.0,4.8,100,101459,0,-0,302,0.0,-0.0,0.0,0,0,0,0,67,0.0,10,5,9999,99999,9,999999999,0.0,999,999,99
3003,4,2,21,0,*?*?*?*?*?*?*?*?*?*?*?*?*?*?*?*?*?*?*?*?*?*?,3.5,3.4,100,101459,0,-0,296,0.0,-0.0,0.0,0,0,0,0,70,0.0,10,5,9999,99999,9,999999999,0.0,999,999,99
3003,4,2,22,0,*?*?*?*?*?*?*?*?*?*?*?*?*?*?*?*?*?*?*?*?*?*?,2.9,2.9,100,101459,0,-0,293,0.0,-0.0,0.0,0,0,0,0,73,0.0,10,5,9999,99999,9,999999999,0.0,999,999,99
3003,4,2,23,0,*?*?*?*?*?*?*?*?*?*?*?*?*?*?*?*?*?*?*?*?*?*?,4.0,3.4,100,101459,0,-0,298,0.0,-0.0,0.0,0,0,0,0,77,0.0,10,5,9999,99999,9,999999999,0.0,999,999,99
3003,4,2,24,0,*?*?*?*?*?*?*?*?*?*?*?*?*?*?*?*?*?*?*?*?*?*?,5.6,5.6,100,101459,0,-0,304,0.0,-0.0,0.0,0,0,0,0,80,0.0,10,5,9999,99999,9,999999999,0.0,999,999,99
3003,4,3,1,0,*?*?*?*?*?*?*?*?*?*?*?*?*?*?*?*?*?*?*?*?*?*?,5.4,2.1,77,101773,0,-0,304,0.0,-0.0,0.0,0,0,0,0,75,1.5,10,5,9999,99999,9,999999999,0.0,999,999,99
3003,4,3,2,0,*?*?*?*?*?*?*?*?*?*?*?*?*?*?*?*?*?*?*?*?*?*?,5.7,1.5,73,101773,0,-0,305,0.0,-0.0,0.0,0,0,0,0,70,1.0,10,5,9999,99999,9,999999999,0.0,999,999,99
3003,4,3,3,0,*?*?*?*?*?*?*?*?*?*?*?*?*?*?*?*?*?*?*?*?*?*?,5.9,1.5,71,101773,0,-0,306,0.0,-0.0,0.0,0,0,0,0,65,0.5,10,5,9999,99999,9,999999999,0.0,999,999,99
3003,4,3,4,0,*?*?*?*?*?*?*?*?*?*?*?*?*?*?*?*?*?*?*?*?*?*?,5.5,1.3,72,101773,0,-0,305,0.0,-0.0,0.0,0,0,0,0,60,1.0,10,5,9999,99999,9,999999999,0.0,999,999,99
3003,4,3,5,0,*?*?*?*?*?*?*?*?*?*?*?*?*?*?*?*?*?*?*?*?*?*?,5.1,1.5,76,101773,0,-0,263,0.0,-0.0,0.0,0,0,0,0,55,0.5,2,1,9999,99999,9,999999999,0.0,999,999,99
3003,4,3,6,0,*?*?*?*?*?*?*?*?*?*?*?*?*?*?*?*?*?*?*?*?*?*?,5.4,2.1,77,101773,143,1365,290,39.7,135.2,25.5,4251,7157,3599,444,50,1.5,7,4,9999,99999,9,999999999,0.0,999,999,99
3003,4,3,7,0,*?*?*?*?*?*?*?*?*?*?*?*?*?*?*?*?*?*?*?*?*?*?,5.6,2.1,77,101773,362,1369,281,188.1,373.5,89.3,19572,31455,11456,1658,52,1.0,5,3,9999,99999,9,999999999,0.0,999,999,99
3003,4,3,8,0,*?*?*?*?*?*?*?*?*?*?*?*?*?*?*?*?*?*?*?*?*?*?,6.4,1.3,68,101773,562,1368,288,297.9,324.9,164.4,31701,32291,18717,3491,53,0.5,6,3,9999,99999,9,999999999,0.0,999,999,99
3003,4,3,9,0,*?*?*?*?*?*?*?*?*?*?*?*?*?*?*?*?*?*?*?*?*?*?,8.1,2.1,64,101773,731,1369,296,400.1,335.6,220.9,42879,35128,24655,5147,55,0.5,6,3,9999,99999,9,999999999,0.0,999,999,99
3003,4,3,10,0,*?*?*?*?*?*?*?*?*?*?*?*?*?*?*?*?*?*?*?*?*?*?,9.9,2.7,59,101773,856,1368,294,527.1,495.3,217.2,55980,50922,25862,5327,57,1.5,4,2,9999,99999,9,999999999,0.0,999,999,99
3003,4,3,11,0,*?*?*?*?*?*?*?*?*?*?*?*?*?*?*?*?*?*?*?*?*?*?,10.6,1.7,53,101773,930,1368,280,595.2,606.8,182.7,62396,61173,23535,4829,58,2.6,1,0,9999,99999,9,999999999,0.0,999,999,99
3003,4,3,12,0,*?*?*?*?*?*?*?*?*?*?*?*?*?*?*?*?*?*?*?*?*?*?,10.6,2.7,57,101773,947,1368,282,606.9,607.7,186.3,63670,61323,23909,5042,60,1.5,1,0,9999,99999,9,999999999,0.0,999,999,99
3003,4,3,13,0,*?*?*?*?*?*?*?*?*?*?*?*?*?*?*?*?*?*?*?*?*?*?,11.1,1.5,50,101773,906,1368,303,539.9,428.0,256.4,56828,44130,29658,6743,58,2.1,5,3,9999,99999,9,999999999,0.0,999,999,99
3003,4,3,14,0,*?*?*?*?*?*?*?*?*?*?*?*?*?*?*?*?*?*?*?*?*?*?,11.2,1.9,52,101773,810,1368,309,448.3,339.2,247.5,48213,35976,27381,6113,57,2.1,6,3,9999,99999,9,999999999,0.0,999,999,99
3003,4,3,15,0,*?*?*?*?*?*?*?*?*?*?*?*?*?*?*?*?*?*?*?*?*?*?,10.8,1.7,52,101773,666,1369,312,325.2,238.6,209.1,34622,24578,23373,4731,55,1.5,7,4,9999,99999,9,999999999,0.0,999,999,99
3003,4,3,16,0,*?*?*?*?*?*?*?*?*?*?*?*?*?*?*?*?*?*?*?*?*?*?,11.1,0.8,48,101773,483,1369,319,190.6,136.1,142.5,20737,12987,16220,3260,53,1.0,8,4,9999,99999,9,999999999,0.0,999,999,99
3003,4,3,17,0,*?*?*?*?*?*?*?*?*?*?*?*?*?*?*?*?*?*?*?*?*?*?,10.8,1.5,52,101773,274,1370,312,110.9,198.0,71.3,11730,14824,8460,1355,52,1.5,7,4,9999,99999,9,999999999,0.0,999,999,99
3003,4,3,18,0,*?*?*?*?*?*?*?*?*?*?*?*?*?*?*?*?*?*?*?*?*?*?,10.6,1.9,54,101773,53,1379,312,0.0,0.0,0.0,0,0,0,0,50,1.0,7,4,9999,99999,9,999999999,0.0,999,999,99
3003,4,3,19,0,*?*?*?*?*?*?*?*?*?*?*?*?*?*?*?*?*?*?*?*?*?*?,8.7,2.7,64,101773,0,-0,319,0.0,-0.0,0.0,0,0,0,0,52,1.0,10,5,9999,99999,9,999999999,0.0,999,999,99
3003,4,3,20,0,*?*?*?*?*?*?*?*?*?*?*?*?*?*?*?*?*?*?*?*?*?*?,7.5,2.5,69,101773,0,-0,313,0.0,-0.0,0.0,0,0,0,0,53,0.5,10,5,9999,99999,9,999999999,0.0,999,999,99
3003,4,3,21,0,*?*?*?*?*?*?*?*?*?*?*?*?*?*?*?*?*?*?*?*?*?*?,7.6,2.9,70,101773,0,-0,314,0.0,-0.0,0.0,0,0,0,0,55,1.5,10,5,9999,99999,9,999999999,0.0,999,999,99
3003,4,3,22,0,*?*?*?*?*?*?*?*?*?*?*?*?*?*?*?*?*?*?*?*?*?*?,7.4,2.7,70,101773,0,-0,313,0.0,-0.0,0.0,0,0,0,0,57,1.0,10,5,9999,99999,9,999999999,0.0,999,999,99
3003,4,3,23,0,*?*?*?*?*?*?*?*?*?*?*?*?*?*?*?*?*?*?*?*?*?*?,7.2,3.0,73,101773,0,-0,312,0.0,-0.0,0.0,0,0,0,0,58,0.0,10,5,9999,99999,9,999999999,0.0,999,999,99
3003,4,3,24,0,*?*?*?*?*?*?*?*?*?*?*?*?*?*?*?*?*?*?*?*?*?*?,5.1,2.7,83,101773,0,-0,303,0.0,-0.0,0.0,0,0,0,0,80,0.5,10,5,9999,99999,9,999999999,0.0,999,999,99
3003,4,4,1,0,*?*?*?*?*?*?*?*?*?*?*?*?*?*?*?*?*?*?*?*?*?*?,6.6,5.0,91,101590,0,-0,309,0.0,-0.0,0.0,0,0,0,0,58,1.5,10,5,9999,99999,9,999999999,0.0,999,999,99
3003,4,4,2,0,*?*?*?*?*?*?*?*?*?*?*?*?*?*?*?*?*?*?*?*?*?*?,6.5,5.8,96,101590,0,-0,308,0.0,-0.0,0.0,0,0,0,0,57,1.0,10,5,9999,99999,9,999999999,0.0,999,999,99
3003,4,4,3,0,*?*?*?*?*?*?*?*?*?*?*?*?*?*?*?*?*?*?*?*?*?*?,5.8,5.8,100,101590,0,-0,305,0.0,-0.0,0.0,0,0,0,0,55,0.5,10,5,9999,99999,9,999999999,0.0,999,999,99
3003,4,4,4,0,*?*?*?*?*?*?*?*?*?*?*?*?*?*?*?*?*?*?*?*?*?*?,6.1,6.1,100,101590,0,-0,306,0.0,-0.0,0.0,0,0,0,0,53,1.0,10,5,9999,99999,9,999999999,0.0,999,999,99
3003,4,4,5,0,*?*?*?*?*?*?*?*?*?*?*?*?*?*?*?*?*?*?*?*?*?*?,5.9,5.9,100,101590,0,-0,306,0.0,-0.0,0.0,0,0,0,0,52,0.5,10,5,9999,99999,9,999999999,0.0,999,999,99
3003,4,4,6,0,*?*?*?*?*?*?*?*?*?*?*?*?*?*?*?*?*?*?*?*?*?*?,5.7,5.8,100,101590,151,1364,301,28.2,33.9,24.4,3167,1998,2955,510,50,1.5,9,5,9999,99999,9,999999999,0.0,999,999,99
3003,4,4,7,0,*?*?*?*?*?*?*?*?*?*?*?*?*?*?*?*?*?*?*?*?*?*?,6.3,6.1,100,101590,369,1366,303,104.4,51.4,90.5,11450,4531,10223,2408,50,1.0,9,5,9999,99999,9,999999999,0.0,999,999,99
3003,4,4,8,0,*?*?*?*?*?*?*?*?*?*?*?*?*?*?*?*?*?*?*?*?*?*?,7.0,5.8,94,101590,569,1366,310,100.3,0.0,100.3,11771,0,11809,4315,50,0.5,10,5,9999,99999,9,999999999,0.0,999,999,99
3003,4,4,9,0,*?*?*?*?*?*?*?*?*?*?*?*?*?*?*?*?*?*?*?*?*?*?,7.9,5.8,88,101590,738,1368,314,134.1,0.0,134.1,15890,0,15951,6108,50,0.5,10,5,9999,99999,9,999999999,0.0,999,999,99
3003,4,4,10,0,*?*?*?*?*?*?*?*?*?*?*?*?*?*?*?*?*?*?*?*?*?*?,8.8,7.1,90,101590,863,1368,318,159.3,0.0,159.3,19014,0,19094,7528,50,1.5,10,5,9999,99999,9,999999999,0.0,999,999,99
3003,4,4,11,0,*?*?*?*?*?*?*?*?*?*?*?*?*?*?*?*?*?*?*?*?*?*?,9.6,7.7,89,101590,936,1367,318,302.3,58.7,262.1,33337,5965,29526,9374,50,2.6,9,5,9999,99999,9,999999999,0.0,999,999,99
3003,4,4,12,0,*?*?*?*?*?*?*?*?*?*?*?*?*?*?*?*?*?*?*?*?*?*?,9.8,7.1,84,101590,953,1368,319,308.1,58.8,267.1,33986,5978,30097,9672,50,1.5,9,5,9999,99999,9,999999999,0.0,999,999,99
3003,4,4,13,0,*?*?*?*?*?*?*?*?*?*?*?*?*?*?*?*?*?*?*?*?*?*?,9.9,7.1,84,101590,912,1368,319,293.8,58.6,254.7,32389,5943,28694,8958,50,2.1,9,5,9999,99999,9,999999999,0.0,999,999,99
3003,4,4,14,0,*?*?*?*?*?*?*?*?*?*?*?*?*?*?*?*?*?*?*?*?*?*?,10.1,5.5,74,101590,816,1368,320,260.2,58.0,225.6,28661,5842,25418,7464,50,2.1,9,5,9999,99999,9,999999999,0.0,999,999,99
3003,4,4,15,0,*?*?*?*?*?*?*?*?*?*?*?*?*?*?*?*?*?*?*?*?*?*?,9.6,6.6,82,101590,671,1367,322,120.8,0.0,120.8,14252,0,14304,5381,50,1.5,10,5,9999,99999,9,999999999,0.0,999,999,99
3003,4,4,16,0,*?*?*?*?*?*?*?*?*?*?*?*?*?*?*?*?*?*?*?*?*?*?,9.8,5.8,77,101590,488,1366,319,145.9,54.3,126.5,16016,5108,14265,3534,50,1.0,9,5,9999,99999,9,999999999,0.0,999,999,99
3003,4,4,17,0,*?*?*?*?*?*?*?*?*?*?*?*?*?*?*?*?*?*?*?*?*?*?,10.1,4.1,68,101590,279,1366,320,72.9,47.4,63.2,8025,3755,7398,1360,50,1.5,9,5,9999,99999,9,999999999,0.0,999,999,99
3003,4,4,18,0,*?*?*?*?*?*?*?*?*?*?*?*?*?*?*?*?*?*?*?*?*?*?,9.2,5.9,81,101590,59,1376,320,0.0,0.0,0.0,0,0,0,0,50,1.0,10,5,9999,99999,9,999999999,0.0,999,999,99
3003,4,4,19,0,*?*?*?*?*?*?*?*?*?*?*?*?*?*?*?*?*?*?*?*?*?*?,8.7,5.0,79,101590,0,-0,318,0.0,-0.0,0.0,0,0,0,0,48,1.0,10,5,9999,99999,9,999999999,0.0,999,999,99
3003,4,4,20,0,*?*?*?*?*?*?*?*?*?*?*?*?*?*?*?*?*?*?*?*?*?*?,7.7,5.6,88,101590,0,-0,314,0.0,-0.0,0.0,0,0,0,0,47,0.5,10,5,9999,99999,9,999999999,0.0,999,999,99
3003,4,4,21,0,*?*?*?*?*?*?*?*?*?*?*?*?*?*?*?*?*?*?*?*?*?*?,7.7,5.9,90,101590,0,-0,314,0.0,-0.0,0.0,0,0,0,0,45,1.5,10,5,9999,99999,9,999999999,0.0,999,999,99
3003,4,4,22,0,*?*?*?*?*?*?*?*?*?*?*?*?*?*?*?*?*?*?*?*?*?*?,6.9,6.9,100,101590,0,-0,310,0.0,-0.0,0.0,0,0,0,0,43,1.0,10,5,9999,99999,9,999999999,0.0,999,999,99
3003,4,4,23,0,*?*?*?*?*?*?*?*?*?*?*?*?*?*?*?*?*?*?*?*?*?*?,7.4,7.0,99,101590,0,-0,312,0.0,-0.0,0.0,0,0,0,0,42,0.0,10,5,9999,99999,9,999999999,0.0,999,999,99
3003,4,4,24,0,*?*?*?*?*?*?*?*?*?*?*?*?*?*?*?*?*?*?*?*?*?*?,7.1,3.9,82,101590,0,-0,311,0.0,-0.0,0.0,0,0,0,0,60,0.5,10,5,9999,99999,9,999999999,0.0,999,999,99
3003,4,5,1,0,*?*?*?*?*?*?*?*?*?*?*?*?*?*?*?*?*?*?*?*?*?*?,7.8,7.9,100,101776,0,-0,314,0.0,-0.0,0.0,0,0,0,0,40,1.5,10,5,9999,99999,9,999999999,0.0,999,999,99
3003,4,5,2,0,*?*?*?*?*?*?*?*?*?*?*?*?*?*?*?*?*?*?*?*?*?*?,7.9,7.9,100,101776,0,-0,314,0.0,-0.0,0.0,0,0,0,0,40,1.0,10,5,9999,99999,9,999999999,0.2,999,999,99
3003,4,5,3,0,*?*?*?*?*?*?*?*?*?*?*?*?*?*?*?*?*?*?*?*?*?*?,7.9,7.9,100,101776,0,-0,314,0.0,-0.0,0.0,0,0,0,0,40,0.5,10,5,9999,99999,9,999999999,0.5,999,999,99
3003,4,5,4,0,*?*?*?*?*?*?*?*?*?*?*?*?*?*?*?*?*?*?*?*?*?*?,7.7,7.7,100,101776,0,-0,313,0.0,-0.0,0.0,0,0,0,0,40,1.0,10,5,9999,99999,9,999999999,0.8,999,999,99
3003,4,5,5,0,*?*?*?*?*?*?*?*?*?*?*?*?*?*?*?*?*?*?*?*?*?*?,7.5,7.6,100,101776,0,-0,312,0.0,-0.0,0.0,0,0,0,0,40,0.5,10,5,9999,99999,9,999999999,0.8,999,999,99
3003,4,5,6,0,*?*?*?*?*?*?*?*?*?*?*?*?*?*?*?*?*?*?*?*?*?*?,7.4,7.4,100,101776,159,1363,308,31.0,35.4,26.9,3476,2139,3242,563,40,1.5,9,5,9999,99999,9,999999999,0.3,999,999,99
3003,4,5,7,0,*?*?*?*?*?*?*?*?*?*?*?*?*?*?*?*?*?*?*?*?*?*?,7.9,8.0,100,101776,377,1366,310,107.1,51.6,92.9,11754,4576,10493,2479,42,1.0,9,5,9999,99999,9,999999999,0.1,999,999,99
3003,4,5,8,0,*?*?*?*?*?*?*?*?*?*?*?*?*?*?*?*?*?*?*?*?*?*?,8.4,8.4,100,101776,577,1367,313,176.9,55.7,153.4,19437,5395,17289,4466,43,0.5,9,5,9999,99999,9,999999999,0.1,999,999,99
3003,4,5,9,0,*?*?*?*?*?*?*?*?*?*?*?*?*?*?*?*?*?*?*?*?*?*?,9.0,8.7,100,101776,745,1367,315,235.5,57.5,204.2,25924,5746,23008,6485,45,0.5,9,5,9999,99999,9,999999999,0.0,999,999,99
3003,4,5,10,0,*?*?*?*?*?*?*?*?*?*?*?*?*?*?*?*?*?*?*?*?*?*?,10.0,7.6,100,101776,869,1366,320,279.1,58.4,242.0,30768,5895,27272,8276,47,1.5,9,5,9999,99999,9,999999999,0.4,999,999,99
3003,4,5,11,0,*?*?*?*?*?*?*?*?*?*?*?*?*?*?*?*?*?*?*?*?*?*?,10.7,6.9,100,101776,942,1366,323,304.6,58.8,264.1,33612,5958,29773,9492,48,2.6,9,5,9999,99999,9,999999999,0.6,999,999,99
3003,4,5,12,0,*?*?*?*?*?*?*?*?*?*?*?*?*?*?*?*?*?*?*?*?*?*?,10.5,8.4,100,101776,959,1367,326,178.7,0.0,178.7,21458,0,21555,8646,50,1.5,10,5,9999,99999,9,999999999,0.0,999,999,99
3003,4,5,13,0,*?*?*?*?*?*?*?*?*?*?*?*?*?*?*?*?*?*?*?*?*?*?,10.3,8.4,100,101776,917,1366,321,295.9,58.6,256.6,32629,5949,28904,9060,47,2.1,9,5,9999,99999,9,999999999,0.0,999,999,99
3003,4,5,14,0,*?*?*?*?*?*?*?*?*?*?*?*?*?*?*?*?*?*?*?*?*?*?,10.5,7.4,100,101776,821,1366,322,262.3,58.1,227.4,28903,5840,25634,7549,43,2.1,9,5,9999,99999,9,999999999,0.5,999,999,99
3003,4,5,15,0,*?*?*?*?*?*?*?*?*?*?*?*?*?*?*?*?*?*?*?*?*?*?,9.9,7.1,100,101776,677,1367,323,121.9,0.0,121.9,14392,0,14445,5445,40,1.5,10,5,9999,99999,9,999999999,0.7,999,999,99
3003,4,5,16,0,*?*?*?*?*?*?*?*?*?*?*?*?*?*?*?*?*?*?*?*?*?*?,10.5,7.3,100,101776,494,1367,322,147.9,54.4,128.2,16248,5118,14473,3593,37,1.0,9,5,9999,99999,9,999999999,0.6,999,999,99
3003,4,5,17,0,*?*?*?*?*?*?*?*?*?*?*?*?*?*?*?*?*?*?*?*?*?*?,10.8,6.7,98,101776,285,1366,323,74.9,47.8,65.0,8249,3815,7600,1401,33,1.5,9,5,9999,99999,9,999999999,0.0,999,999,99
3003,4,5,18,0,*?*?*?*?*?*?*?*?*?*?*?*?*?*?*?*?*?*?*?*?*?*?,10.1,9.3,100,101776,65,1375,320,0.0,0.0,0.0,0,0,0,0,30,1.0,9,5,9999,99999,9,999999999,0.0,999,999,99
3003,4,5,19,0,*?*?*?*?*?*?*?*?*?*?*?*?*?*?*?*?*?*?*?*?*?*?,9.6,8.8,100,101776,0,-0,322,0.0,-0.0,0.0,0,0,0,0,33,1.0,10,5,9999,99999,9,999999999,0.3,999,999,99
3003,4,5,20,0,*?*?*?*?*?*?*?*?*?*?*?*?*?*?*?*?*?*?*?*?*?*?,8.7,8.7,100,101776,0,-0,317,0.0,-0.0,0.0,0,0,0,0,37,0.5,10,5,9999,99999,9,999999999,0.4,999,999,99
3003,4,5,21,0,*?*?*?*?*?*?*?*?*?*?*?*?*?*?*?*?*?*?*?*?*?*?,8.4,8.4,100,101776,0,-0,316,0.0,-0.0,0.0,0,0,0,0,40,1.5,10,5,9999,99999,9,999999999,0.5,999,999,99
3003,4,5,22,0,*?*?*?*?*?*?*?*?*?*?*?*?*?*?*?*?*?*?*?*?*?*?,8.5,8.5,100,101776,0,-0,317,0.0,-0.0,0.0,0,0,0,0,43,1.0,10,5,9999,99999,9,999999999,0.3,999,999,99
3003,4,5,23,0,*?*?*?*?*?*?*?*?*?*?*?*?*?*?*?*?*?*?*?*?*?*?,8.7,8.7,100,101776,0,-0,317,0.0,-0.0,0.0,0,0,0,0,47,0.0,10,5,9999,99999,9,999999999,0.0,999,999,99
3003,4,5,24,0,*?*?*?*?*?*?*?*?*?*?*?*?*?*?*?*?*?*?*?*?*?*?,7.9,7.9,100,101776,0,-0,314,0.0,-0.0,0.0,0,0,0,0,40,0.5,10,5,9999,99999,9,999999999,0.0,999,999,99
3003,4,6,1,0,*?*?*?*?*?*?*?*?*?*?*?*?*?*?*?*?*?*?*?*?*?*?,8.9,7.3,90,102500,0,-0,319,0.0,-0.0,0.0,0,0,0,0,47,1.5,10,5,9999,99999,9,999999999,0.0,999,999,99
3003,4,6,2,0,*?*?*?*?*?*?*?*?*?*?*?*?*?*?*?*?*?*?*?*?*?*?,9.0,6.6,85,102500,0,-0,319,0.0,-0.0,0.0,0,0,0,0,43,1.0,10,5,9999,99999,9,999999999,0.0,999,999,99
3003,4,6,3,0,*?*?*?*?*?*?*?*?*?*?*?*?*?*?*?*?*?*?*?*?*?*?,8.8,7.0,88,102500,0,-0,318,0.0,-0.0,0.0,0,0,0,0,40,0.5,10,5,9999,99999,9,999999999,0.1,999,999,99
3003,4,6,4,0,*?*?*?*?*?*?*?*?*?*?*?*?*?*?*?*?*?*?*?*?*?*?,8.6,7.0,89,102500,0,-0,317,0.0,-0.0,0.0,0,0,0,0,37,1.0,10,5,9999,99999,9,999999999,0.3,999,999,99
3003,4,6,5,0,*?*?*?*?*?*?*?*?*?*?*?*?*?*?*?*?*?*?*?*?*?*?,8.4,7.1,91,102500,0,-0,316,0.0,-0.0,0.0,0,0,0,0,33,0.5,10,5,9999,99999,9,999999999,0.5,999,999,99
3003,4,6,6,0,*?*?*?*?*?*?*?*?*?*?*?*?*?*?*?*?*?*?*?*?*?*?,8.6,7.1,90,102500,167,1363,302,58.8,214.9,32.4,6243,12397,4496,571,30,1.5,6,3,9999,99999,9,999999999,0.6,999,999,99
3003,4,6,7,0,*?*?*?*?*?*?*?*?*?*?*?*?*?*?*?*?*?*?*?*?*?*?,8.7,8.0,95,102500,385,1366,303,190.8,303.4,105.3,20224,26579,12322,2079,28,1.0,6,3,9999,99999,9,999999999,0.6,999,999,99
3003,4,6,8,0,*?*?*?*?*?*?*?*?*?*?*?*?*?*?*?*?*?*?*?*?*?*?,10.4,8.7,89,102500,584,1366,307,332.4,408.1,157.9,34625,39580,19317,3184,27,0.5,5,3,9999,99999,9,999999999,0.3,999,999,99
3003,4,6,9,0,*?*?*?*?*?*?*?*?*?*?*?*?*?*?*?*?*?*?*?*?*?*?,11.8,9.1,83,102500,751,1365,317,413.5,336.7,228.3,44352,35348,25434,5403,25,0.5,6,3,9999,99999,9,999999999,0.2,999,999,99
3003,4,6,10,0,*?*?*?*?*?*?*?*?*?*?*?*?*?*?*?*?*?*?*?*?*?*?,12.8,9.1,78,102500,876,1366,322,489.0,341.7,269.9,52754,36531,29648,7078,23,1.5,6,3,9999,99999,9,999999999,0.0,999,999,99
3003,4,6,11,0,*?*?*?*?*?*?*?*?*?*?*?*?*?*?*?*?*?*?*?*?*?*?,12.5,9.8,83,102500,948,1365,328,406.7,147.6,304.2,44628,15596,33840,9124,22,2.6,8,4,9999,99999,9,999999999,0.4,999,999,99
3003,4,6,12,0,*?*?*?*?*?*?*?*?*?*?*?*?*?*?*?*?*?*?*?*?*?*?,12.8,9.6,80,102500,964,1365,326,489.5,247.4,314.7,52836,26619,34046,9176,20,1.5,7,4,9999,99999,9,999999999,0.1,999,999,99
3003,4,6,13,0,*?*?*?*?*?*?*?*?*?*?*?*?*?*?*?*?*?*?*?*?*?*?,13.6,8.4,71,102500,923,1366,325,517.7,343.2,285.8,55989,36772,31294,7868,28,2.1,6,3,9999,99999,9,999999999,0.4,999,999,99
3003,4,6,14,0,*?*?*?*?*?*?*?*?*?*?*?*?*?*?*?*?*?*?*?*?*?*?,13.5,8.0,69,102500,827,1366,328,414.0,244.2,266.2,44413,25788,29374,6740,37,2.1,7,4,9999,99999,9,999999999,1.1,999,999,99
3003,4,6,15,0,*?*?*?*?*?*?*?*?*?*?*?*?*?*?*?*?*?*?*?*?*?*?,13.3,7.4,68,102500,682,1365,327,334.9,239.3,215.3,35670,24739,24032,4924,45,1.5,7,4,9999,99999,9,999999999,0.2,999,999,99
3003,4,6,16,0,*?*?*?*?*?*?*?*?*?*?*?*?*?*?*?*?*?*?*?*?*?*?,13.4,7.9,69,102500,499,1365,323,260.4,319.1,143.8,27655,30692,16503,2971,53,1.0,6,3,9999,99999,9,999999999,0.2,999,999,99
3003,4,6,17,0,*?*?*?*?*?*?*?*?*?*?*?*?*?*?*?*?*?*?*?*?*?*?,13.4,6.6,63,102500,291,1367,327,120.6,202.2,77.5,12739,15637,9155,1486,62,1.5,7,4,9999,99999,9,999999999,0.0,999,999,99
3003,4,6,18,0,*?*?*?*?*?*?*?*?*?*?*?*?*?*?*?*?*?*?*?*?*?*?,12.6,8.1,74,102500,71,1375,324,0.0,0.0,0.0,0,0,0,0,70,1.0,7,4,9999,99999,9,999999999,0.0,999,999,99
3003,4,6,19,0,*?*?*?*?*?*?*?*?*?*?*?*?*?*?*?*?*?*?*?*?*?*?,11.5,6.4,70,102500,0,-0,331,0.0,-0.0,0.0,0,0,0,0,115,1.0,10,5,9999,99999,9,999999999,0.1,999,999,99
3003,4,6,20,0,*?*?*?*?*?*?*?*?*?*?*?*?*?*?*?*?*?*?*?*?*?*?,10.8,7.6,80,102500,0,-0,327,0.0,-0.0,0.0,0,0,0,0,160,0.5,10,5,9999,99999,9,999999999,0.1,999,999,99
3003,4,6,21,0,*?*?*?*?*?*?*?*?*?*?*?*?*?*?*?*?*?*?*?*?*?*?,10.2,7.3,81,102500,0,-0,325,0.0,-0.0,0.0,0,0,0,0,205,1.5,10,5,9999,99999,9,999999999,0.0,999,999,99
3003,4,6,22,0,*?*?*?*?*?*?*?*?*?*?*?*?*?*?*?*?*?*?*?*?*?*?,10.1,7.6,84,102500,0,-0,324,0.0,-0.0,0.0,0,0,0,0,250,1.0,10,5,9999,99999,9,999999999,0.0,999,999,99
3003,4,6,23,0,*?*?*?*?*?*?*?*?*?*?*?*?*?*?*?*?*?*?*?*?*?*?,10.1,7.3,82,102500,0,-0,324,0.0,-0.0,0.0,0,0,0,0,295,0.0,10,5,9999,99999,9,999999999,0.0,999,999,99
3003,4,6,24,0,*?*?*?*?*?*?*?*?*?*?*?*?*?*?*?*?*?*?*?*?*?*?,8.8,8.0,94,102500,0,-0,318,0.0,-0.0,0.0,0,0,0,0,50,0.5,10,5,9999,99999,9,999999999,0.0,999,999,99
3003,4,7,1,0,*?*?*?*?*?*?*?*?*?*?*?*?*?*?*?*?*?*?*?*?*?*?,9.1,6.2,82,101751,0,-0,320,0.0,-0.0,0.0,0,0,0,0,305,1.5,10,5,9999,99999,9,999999999,0.0,999,999,99
3003,4,7,2,0,*?*?*?*?*?*?*?*?*?*?*?*?*?*?*?*?*?*?*?*?*?*?,8.1,5.8,85,101751,0,-0,315,0.0,-0.0,0.0,0,0,0,0,270,1.0,10,5,9999,99999,9,999999999,0.1,999,999,99
3003,4,7,3,0,*?*?*?*?*?*?*?*?*?*?*?*?*?*?*?*?*?*?*?*?*?*?,7.9,5.6,85,101751,0,-0,314,0.0,-0.0,0.0,0,0,0,0,235,0.5,10,5,9999,99999,9,999999999,0.0,999,999,99
3003,4,7,4,0,*?*?*?*?*?*?*?*?*?*?*?*?*?*?*?*?*?*?*?*?*?*?,7.6,5.8,87,101751,0,-0,313,0.0,-0.0,0.0,0,0,0,0,200,1.0,10,5,9999,99999,9,999999999,0.0,999,999,99
3003,4,7,5,0,*?*?*?*?*?*?*?*?*?*?*?*?*?*?*?*?*?*?*?*?*?*?,7.7,5.6,86,101751,0,-0,271,0.0,-0.0,0.0,0,0,0,0,165,0.5,0,0,9999,99999,9,999999999,0.0,999,999,99
3003,4,7,6,0,*?*?*?*?*?*?*?*?*?*?*?*?*?*?*?*?*?*?*?*?*?*?,7.8,5.8,86,101751,175,1363,272,72.7,396.4,21.8,7530,27262,3600,457,130,1.5,0,0,9999,99999,9,999999999,0.0,999,999,99
3003,4,7,7,0,*?*?*?*?*?*?*?*?*?*?*?*?*?*?*?*?*?*?*?*?*?*?,7.9,5.9,87,101751,392,1364,273,223.5,544.3,67.0,23153,47434,9875,1256,133,1.0,0,0,9999,99999,9,999999999,0.0,999,999,99
3003,4,7,8,0,*?*?*?*?*?*?*?*?*?*?*?*?*?*?*?*?*?*?*?*?*?*?,9.1,6.6,83,101751,591,1365,279,361.6,584.4,108.5,37566,56089,15164,2158,137,0.5,0,0,9999,99999,9,999999999,0.0,999,999,99
3003,4,7,9,0,*?*?*?*?*?*?*?*?*?*?*?*?*?*?*?*?*?*?*?*?*?*?,10.4,6.7,77,101751,758,1365,284,477.6,601.9,143.3,49859,59782,19266,3169,140,0.5,0,0,9999,99999,9,999999999,0.0,999,999,99
3003,4,7,10,0,*?*?*?*?*?*?*?*?*?*?*?*?*?*?*?*?*?*?*?*?*?*?,11.5,6.7,71,101751,882,1365,289,563.7,610.5,169.1,59086,61422,22108,4229,143,1.5,0,0,9999,99999,9,999999999,0.0,999,999,99
3003,4,7,11,0,*?*?*?*?*?*?*?*?*?*?*?*?*?*?*?*?*?*?*?*?*?*?,12.3,7.1,70,101751,954,1364,293,613.9,614.5,184.2,64510,62107,23684,5068,147,2.6,0,0,9999,99999,9,999999999,0.0,999,999,99
3003,4,7,12,0,*?*?*?*?*?*?*?*?*?*?*?*?*?*?*?*?*?*?*?*?*?*?,12.7,7.7,71,101751,970,1365,296,624.8,615.3,187.5,65705,62239,24025,5283,150,1.5,0,0,9999,99999,9,999999999,0.0,999,999,99
3003,4,7,13,0,*?*?*?*?*?*?*?*?*?*?*?*?*?*?*?*?*?*?*?*?*?*?,13.2,7.4,67,101751,928,1364,297,595.8,613.2,178.8,62559,61878,23124,4742,147,2.1,0,0,9999,99999,9,999999999,0.0,999,999,99
3003,4,7,14,0,*?*?*?*?*?*?*?*?*?*?*?*?*?*?*?*?*?*?*?*?*?*?,12.8,7.4,69,101751,832,1365,296,528.9,607.3,158.7,55345,60840,20979,3755,143,2.1,0,0,9999,99999,9,999999999,0.0,999,999,99
3003,4,7,15,0,*?*?*?*?*?*?*?*?*?*?*?*?*?*?*?*?*?*?*?*?*?*?,12.7,7.0,67,101751,687,1364,294,428.5,595.5,128.6,44634,58478,17565,2699,140,1.5,0,0,9999,99999,9,999999999,0.0,999,999,99
3003,4,7,16,0,*?*?*?*?*?*?*?*?*?*?*?*?*?*?*?*?*?*?*?*?*?*?,13.0,5.8,60,101751,505,1365,293,301.6,570.9,90.5,31278,53102,12923,1740,137,1.0,0,0,9999,99999,9,999999999,0.0,999,999,99
3003,4,7,17,0,*?*?*?*?*?*?*?*?*?*?*?*?*?*?*?*?*?*?*?*?*?*?,13.1,4.8,56,101751,296,1363,291,156.9,505.6,47.1,16280,40194,7161,875,133,1.5,0,0,9999,99999,9,999999999,0.0,999,999,99
3003,4,7,18,0,*?*?*?*?*?*?*?*?*?*?*?*?*?*?*?*?*?*?*?*?*?*?,12.3,4.3,58,101751,76,1357,306,4.0,41.8,1.6,446,2400,298,66,130,1.0,4,2,9999,99999,9,999999999,0.0,999,999,99
3003,4,7,19,0,*?*?*?*?*?*?*?*?*?*?*?*?*?*?*?*?*?*?*?*?*?*?,10.8,4.6,65,101751,0,-0,328,0.0,-0.0,0.0,0,0,0,0,128,1.0,10,5,9999,99999,9,999999999,0.0,999,999,99
3003,4,7,20,0,*?*?*?*?*?*?*?*?*?*?*?*?*?*?*?*?*?*?*?*?*?*?,10.6,5.0,67,101751,0,-0,327,0.0,-0.0,0.0,0,0,0,0,127,0.5,10,5,9999,99999,9,999999999,0.0,999,999,99
3003,4,7,21,0,*?*?*?*?*?*?*?*?*?*?*?*?*?*?*?*?*?*?*?*?*?*?,9.8,5.1,72,101751,0,-0,323,0.0,-0.0,0.0,0,0,0,0,125,1.5,10,5,9999,99999,9,999999999,0.0,999,999,99
3003,4,7,22,0,*?*?*?*?*?*?*?*?*?*?*?*?*?*?*?*?*?*?*?*?*?*?,9.5,5.6,76,101751,0,-0,322,0.0,-0.0,0.0,0,0,0,0,123,1.0,10,5,9999,99999,9,999999999,0.0,999,999,99
3003,4,7,23,0,*?*?*?*?*?*?*?*?*?*?*?*?*?*?*?*?*?*?*?*?*?*?,9.2,4.3,71,101751,0,-0,321,0.0,-0.0,0.0,0,0,0,0,122,0.0,10,5,9999,99999,9,999999999,0.0,999,999,99
3003,4,7,24,0,*?*?*?*?*?*?*?*?*?*?*?*?*?*?*?*?*?*?*?*?*?*?,10.1,6.9,79,101751,0,-0,324,0.0,-0.0,0.0,0,0,0,0,340,0.5,10,5,9999,99999,9,999999999,0.1,999,999,99
3003,4,8,1,0,*?*?*?*?*?*?*?*?*?*?*?*?*?*?*?*?*?*?*?*?*?*?,7.8,4.5,80,100243,0,-0,314,0.0,-0.0,0.0,0,0,0,0,117,1.5,10,5,9999,99999,9,999999999,0.0,999,999,99
3003,4,8,2,0,*?*?*?*?*?*?*?*?*?*?*?*?*?*?*?*?*?*?*?*?*?*?,7.1,4.5,84,100243,0,-0,311,0.0,-0.0,0.0,0,0,0,0,113,1.0,10,5,9999,99999,9,999999999,0.0,999,999,99
3003,4,8,3,0,*?*?*?*?*?*?*?*?*?*?*?*?*?*?*?*?*?*?*?*?*?*?,7.0,5.3,90,100243,0,-0,311,0.0,-0.0,0.0,0,0,0,0,110,0.5,10,5,9999,99999,9,999999999,0.0,999,999,99
3003,4,8,4,0,*?*?*?*?*?*?*?*?*?*?*?*?*?*?*?*?*?*?*?*?*?*?,7.0,5.6,92,100243,0,-0,310,0.0,-0.0,0.0,0,0,0,0,107,1.0,10,5,9999,99999,9,999999999,0.0,999,999,99
3003,4,8,5,0,*?*?*?*?*?*?*?*?*?*?*?*?*?*?*?*?*?*?*?*?*?*?,6.8,6.1,96,100243,0,-0,297,0.0,-0.0,0.0,0,0,0,0,103,0.5,7,4,9999,99999,9,999999999,0.0,999,999,99
3003,4,8,6,0,*?*?*?*?*?*?*?*?*?*?*?*?*?*?*?*?*?*?*?*?*?*?,6.6,6.4,99,100243,183,1364,293,68.4,228.5,37.8,7221,13924,5150,670,100,1.5,6,3,9999,99999,9,999999999,0.0,999,999,99
3003,4,8,7,0,*?*?*?*?*?*?*?*?*?*?*?*?*?*?*?*?*?*?*?*?*?*?,7.9,7.0,95,100243,400,1365,291,221.6,444.7,91.3,23294,38944,11815,1694,103,1.0,4,2,9999,99999,9,999999999,0.0,999,999,99
3003,4,8,8,0,*?*?*?*?*?*?*?*?*?*?*?*?*?*?*?*?*?*?*?*?*?*?,9.2,9.1,99,100243,598,1364,302,342.1,409.5,162.5,35631,39970,19790,3302,107,0.5,5,3,9999,99999,9,999999999,0.0,999,999,99
3003,4,8,9,0,*?*?*?*?*?*?*?*?*?*?*?*?*?*?*?*?*?*?*?*?*?*?,11.5,9.4,87,100243,765,1364,305,476.8,541.7,173.1,51021,55154,21341,3852,110,0.5,3,2,9999,99999,9,999999999,0.0,999,999,99
3003,4,8,10,0,*?*?*?*?*?*?*?*?*?*?*?*?*?*?*?*?*?*?*?*?*?*?,12.8,10.4,86,100243,888,1364,313,561.6,549.4,203.9,60364,56753,24645,5162,113,1.5,3,2,9999,99999,9,999999999,0.0,999,999,99
3003,4,8,11,0,*?*?*?*?*?*?*?*?*?*?*?*?*?*?*?*?*?*?*?*?*?*?,13.6,9.8,78,100243,960,1364,315,611.0,552.9,221.8,65856,57420,26511,6203,117,2.6,3,2,9999,99999,9,999999999,0.0,999,999,99
3003,4,8,12,0,*?*?*?*?*?*?*?*?*?*?*?*?*?*?*?*?*?*?*?*?*?*?,14.3,10.1,76,100243,976,1364,322,609.3,500.9,251.0,65002,51981,29297,7253,120,1.5,4,2,9999,99999,9,999999999,0.0,999,999,99
3003,4,8,13,0,*?*?*?*?*?*?*?*?*?*?*?*?*?*?*?*?*?*?*?*?*?*?,14.3,11.3,83,100243,934,1364,324,581.1,499.1,239.4,61886,51664,28128,6496,122,2.1,4,2,9999,99999,9,999999999,0.0,999,999,99
3003,4,8,14,0,*?*?*?*?*?*?*?*?*?*?*?*?*?*?*?*?*?*?*?*?*?*?,14.8,10.5,76,100243,837,1364,325,516.1,494.4,212.6,54764,50742,25376,5125,123,2.1,4,2,9999,99999,9,999999999,0.0,999,999,99
3003,4,8,15,0,*?*?*?*?*?*?*?*?*?*?*?*?*?*?*?*?*?*?*?*?*?*?,14.5,9.3,72,100243,693,1364,322,418.9,484.9,172.6,44223,48645,21094,3669,125,1.5,4,2,9999,99999,9,999999999,0.0,999,999,99
3003,4,8,16,0,*?*?*?*?*?*?*?*?*?*?*?*?*?*?*?*?*?*?*?*?*?*?,14.5,9.9,74,100243,510,1364,323,296.0,465.3,121.9,31111,43859,15405,2350,127,1.0,4,2,9999,99999,9,999999999,0.0,999,999,99
3003,4,8,17,0,*?*?*?*?*?*?*?*?*?*?*?*?*?*?*?*?*?*?*?*?*?*?,14.0,9.6,75,100243,302,1364,320,155.8,413.8,64.2,15830,32552,9220,1130,128,1.5,4,2,9999,99999,9,999999999,0.0,999,999,99
3003,4,8,18,0,*?*?*?*?*?*?*?*?*?*?*?*?*?*?*?*?*?*?*?*?*?*?,13.3,9.7,79,100243,82,1358,331,5.5,22.9,4.1,670,883,719,67,130,1.0,8,4,9999,99999,9,999999999,0.0,999,999,99
3003,4,8,19,0,*?*?*?*?*?*?*?*?*?*?*?*?*?*?*?*?*?*?*?*?*?*?,12.3,9.3,82,100243,0,-0,334,0.0,-0.0,0.0,0,0,0,0,127,1.0,10,5,9999,99999,9,999999999,0.0,999,999,99
3003,4,8,20,0,*?*?*?*?*?*?*?*?*?*?*?*?*?*?*?*?*?*?*?*?*?*?,10.7,9.3,91,100243,0,-0,326,0.0,-0.0,0.0,0,0,0,0,123,0.5,10,5,9999,99999,9,999999999,0.0,999,999,99
3003,4,8,21,0,*?*?*?*?*?*?*?*?*?*?*?*?*?*?*?*?*?*?*?*?*?*?,9.7,9.2,97,100243,0,-0,322,0.0,-0.0,0.0,0,0,0,0,120,1.5,10,5,9999,99999,9,999999999,0.0,999,999,99
3003,4,8,22,0,*?*?*?*?*?*?*?*?*?*?*?*?*?*?*?*?*?*?*?*?*?*?,9.5,8.8,96,100243,0,-0,321,0.0,-0.0,0.0,0,0,0,0,117,1.0,10,5,9999,99999,9,999999999,0.0,999,999,99
3003,4,8,23,0,*?*?*?*?*?*?*?*?*?*?*?*?*?*?*?*?*?*?*?*?*?*?,8.9,8.9,100,100243,0,-0,318,0.0,-0.0,0.0,0,0,0,0,113,0.0,10,5,9999,99999,9,999999999,0.0,999,999,99
3003,4,8,24,0,*?*?*?*?*?*?*?*?*?*?*?*?*?*?*?*?*?*?*?*?*?*?,8.9,4.3,74,100243,0,-0,319,0.0,-0.0,0.0,0,0,0,0,120,0.5,10,5,9999,99999,9,999999999,0.0,999,999,99
3003,4,9,1,0,*?*?*?*?*?*?*?*?*?*?*?*?*?*?*?*?*?*?*?*?*?*?,7.4,5.9,89,99629.6,0,-0,312,0.0,-0.0,0.0,0,0,0,0,102,1.5,10,5,9999,99999,9,999999999,0.0,999,999,99
3003,4,9,2,0,*?*?*?*?*?*?*?*?*?*?*?*?*?*?*?*?*?*?*?*?*?*?,6.9,4.3,82,99629.6,0,-0,310,0.0,-0.0,0.0,0,0,0,0,93,1.0,10,5,9999,99999,9,999999999,0.0,999,999,99
3003,4,9,3,0,*?*?*?*?*?*?*?*?*?*?*?*?*?*?*?*?*?*?*?*?*?*?,6.6,4.1,83,99629.6,0,-0,309,0.0,-0.0,0.0,0,0,0,0,85,0.5,10,5,9999,99999,9,999999999,0.0,999,999,99
3003,4,9,4,0,*?*?*?*?*?*?*?*?*?*?*?*?*?*?*?*?*?*?*?*?*?*?,6.4,4.5,86,99629.6,0,-0,308,0.0,-0.0,0.0,0,0,0,0,77,1.0,10,5,9999,99999,9,999999999,0.0,999,999,99
3003,4,9,5,0,*?*?*?*?*?*?*?*?*?*?*?*?*?*?*?*?*?*?*?*?*?*?,6.3,4.6,88,99629.6,0,-0,308,0.0,-0.0,0.0,0,0,0,0,68,0.5,10,5,9999,99999,9,999999999,0.0,999,999,99
3003,4,9,6,0,*?*?*?*?*?*?*?*?*?*?*?*?*?*?*?*?*?*?*?*?*?*?,6.2,4.8,90,99629.6,191,1365,290,73.2,234.4,40.4,7706,14616,5478,719,60,1.5,6,3,9999,99999,9,999999999,0.0,999,999,99
3003,4,9,7,0,*?*?*?*?*?*?*?*?*?*?*?*?*?*?*?*?*?*?*?*?*?*?,6.9,5.0,86,99629.6,407,1363,293,204.9,307.3,113.1,21708,27647,13140,2253,60,1.0,6,3,9999,99999,9,999999999,0.0,999,999,99
3003,4,9,8,0,*?*?*?*?*?*?*?*?*?*?*?*?*?*?*?*?*?*?*?*?*?*?,7.7,5.3,84,99629.6,605,1363,296,325.4,328.3,179.6,34674,33229,20322,3900,60,0.5,6,3,9999,99999,9,999999999,0.0,999,999,99
3003,4,9,9,0,*?*?*?*?*?*?*?*?*?*?*?*?*?*?*?*?*?*?*?*?*?*?,9.6,5.0,72,99629.6,771,1362,309,384.5,242.6,247.3,41114,25573,27281,6005,60,0.5,7,4,9999,99999,9,999999999,0.0,999,999,99
3003,4,9,10,0,*?*?*?*?*?*?*?*?*?*?*?*?*?*?*?*?*?*?*?*?*?*?,11.2,5.1,65,99629.6,894,1362,320,382.5,146.9,286.1,41903,15494,31859,8185,60,1.5,8,4,9999,99999,9,999999999,0.0,999,999,99
3003,4,9,11,0,*?*?*?*?*?*?*?*?*?*?*?*?*?*?*?*?*?*?*?*?*?*?,11.7,5.8,66,99629.6,966,1363,314,544.9,344.5,300.8,59046,37113,32711,8736,60,2.6,6,3,9999,99999,9,999999999,0.0,999,999,99
3003,4,9,12,0,*?*?*?*?*?*?*?*?*?*?*?*?*?*?*?*?*?*?*?*?*?*?,12.3,6.1,65,99629.6,981,1363,308,613.4,501.1,252.7,65452,52024,29462,7374,60,1.5,4,2,9999,99999,9,999999999,0.0,999,999,99
3003,4,9,13,0,*?*?*?*?*?*?*?*?*?*?*?*?*?*?*?*?*?*?*?*?*?*?,12.2,7.0,69,99629.6,939,1363,313,563.4,429.4,267.6,59371,44390,30745,7392,58,2.1,5,3,9999,99999,9,999999999,0.0,999,999,99
3003,4,9,14,0,*?*?*?*?*?*?*?*?*?*?*?*?*?*?*?*?*?*?*?*?*?*?,12.8,7.4,69,99629.6,842,1362,320,469.8,340.5,259.3,50589,36283,28567,6606,57,2.1,6,3,9999,99999,9,999999999,0.0,999,999,99
3003,4,9,15,0,*?*?*?*?*?*?*?*?*?*?*?*?*?*?*?*?*?*?*?*?*?*?,12.5,8.5,75,99629.6,698,1363,327,291.3,143.4,217.9,31781,14738,24487,5467,55,1.5,8,4,9999,99999,9,999999999,0.0,999,999,99
3003,4,9,16,0,*?*?*?*?*?*?*?*?*?*?*?*?*?*?*?*?*?*?*?*?*?*?,12.7,8.4,74,99629.6,516,1364,336,89.8,0.0,89.8,10507,0,10539,3790,53,1.0,10,5,9999,99999,9,999999999,0.0,999,999,99
3003,4,9,17,0,*?*?*?*?*?*?*?*?*?*?*?*?*?*?*?*?*?*?*?*?*?*?,12.7,8.0,72,99629.6,308,1365,336,47.8,0.0,47.8,5568,0,5580,1884,52,1.5,10,5,9999,99999,9,999999999,0.0,999,999,99
3003,4,9,18,0,*?*?*?*?*?*?*?*?*?*?*?*?*?*?*?*?*?*?*?*?*?*?,11.5,8.5,81,99629.6,88,1360,330,3.6,0.0,3.6,459,-0,458,146,50,1.0,10,5,9999,99999,9,999999999,0.0,999,999,99
3003,4,9,19,0,*?*?*?*?*?*?*?*?*?*?*?*?*?*?*?*?*?*?*?*?*?*?,10.4,7.9,83,99629.6,0,-0,325,0.0,-0.0,0.0,0,0,0,0,98,1.0,10,5,9999,99999,9,999999999,0.0,999,999,99
3003,4,9,20,0,*?*?*?*?*?*?*?*?*?*?*?*?*?*?*?*?*?*?*?*?*?*?,8.7,7.6,91,99629.6,0,-0,318,0.0,-0.0,0.0,0,0,0,0,147,0.5,10,5,9999,99999,9,999999999,0.0,999,999,99
3003,4,9,21,0,*?*?*?*?*?*?*?*?*?*?*?*?*?*?*?*?*?*?*?*?*?*?,8.5,6.7,87,99629.6,0,-0,317,0.0,-0.0,0.0,0,0,0,0,195,1.5,10,5,9999,99999,9,999999999,0.0,999,999,99
3003,4,9,22,0,*?*?*?*?*?*?*?*?*?*?*?*?*?*?*?*?*?*?*?*?*?*?,8.2,5.9,84,99629.6,0,-0,316,0.0,-0.0,0.0,0,0,0,0,243,1.0,10,5,9999,99999,9,999999999,0.0,999,999,99
3003,4,9,23,0,*?*?*?*?*?*?*?*?*?*?*?*?*?*?*?*?*?*?*?*?*?*?,7.7,6.1,88,99629.6,0,-0,313,0.0,-0.0,0.0,0,0,0,0,292,0.0,10,5,9999,99999,9,999999999,0.0,999,999,99
3003,4,9,24,0,*?*?*?*?*?*?*?*?*?*?*?*?*?*?*?*?*?*?*?*?*?*?,8.4,7.6,93,99629.6,0,-0,316,0.0,-0.0,0.0,0,0,0,0,110,0.5,10,5,9999,99999,9,999999999,0.0,999,999,99
3003,4,10,1,0,*?*?*?*?*?*?*?*?*?*?*?*?*?*?*?*?*?*?*?*?*?*?,5.5,3.8,85,100136,0,-0,304,0.0,-0.0,0.0,0,0,0,0,303,1.5,10,5,9999,99999,9,999999999,0.0,999,999,99
3003,4,10,2,0,*?*?*?*?*?*?*?*?*?*?*?*?*?*?*?*?*?*?*?*?*?*?,4.4,2.5,85,100136,0,-0,300,0.0,-0.0,0.0,0,0,0,0,267,1.0,10,5,9999,99999,9,999999999,0.0,999,999,99
3003,4,10,3,0,*?*?*?*?*?*?*?*?*?*?*?*?*?*?*?*?*?*?*?*?*?*?,4.1,1.7,82,100136,0,-0,298,0.0,-0.0,0.0,0,0,0,0,230,0.5,10,5,9999,99999,9,999999999,0.0,999,999,99
3003,4,10,4,0,*?*?*?*?*?*?*?*?*?*?*?*?*?*?*?*?*?*?*?*?*?*?,3.8,1.5,82,100136,0,-0,297,0.0,-0.0,0.0,0,0,0,0,193,1.0,10,5,9999,99999,9,999999999,0.0,999,999,99
3003,4,10,5,0,*?*?*?*?*?*?*?*?*?*?*?*?*?*?*?*?*?*?*?*?*?*?,3.8,1.9,85,100136,0,-0,283,0.0,-0.0,0.0,0,0,0,0,157,0.5,7,4,9999,99999,9,999999999,0.0,999,999,99
3003,4,10,6,0,*?*?*?*?*?*?*?*?*?*?*?*?*?*?*?*?*?*?*?*?*?*?,3.7,2.1,86,100136,199,1366,250,89.1,428.2,26.7,9150,30631,4355,539,120,1.5,0,0,9999,99999,9,999999999,0.0,999,999,99
3003,4,10,7,0,*?*?*?*?*?*?*?*?*?*?*?*?*?*?*?*?*?*?*?*?*?*?,5.2,2.3,79,100136,415,1364,255,239.4,550.9,71.8,24803,48795,10508,1350,127,1.0,0,0,9999,99999,9,999999999,0.0,999,999,99
3003,4,10,8,0,*?*?*?*?*?*?*?*?*?*?*?*?*?*?*?*?*?*?*?*?*?*?,6.7,3.4,77,100136,612,1362,263,376.9,587.3,113.1,39175,56706,15717,2273,133,0.5,0,0,9999,99999,9,999999999,0.0,999,999,99
3003,4,10,9,0,*?*?*?*?*?*?*?*?*?*?*?*?*?*?*?*?*?*?*?*?*?*?,8.7,2.9,65,100136,778,1363,270,492.3,603.5,147.7,51420,60108,19756,3324,140,0.5,0,0,9999,99999,9,999999999,0.0,999,999,99
3003,4,10,10,0,*?*?*?*?*?*?*?*?*?*?*?*?*?*?*?*?*?*?*?*?*?*?,11.0,3.2,57,100136,901,1363,279,577.6,611.7,173.3,60589,61625,22546,4441,147,1.5,0,0,9999,99999,9,999999999,0.0,999,999,99
3003,4,10,11,0,*?*?*?*?*?*?*?*?*?*?*?*?*?*?*?*?*?*?*?*?*?*?,11.7,2.5,51,100136,972,1363,280,627.2,615.5,188.2,65954,62261,24090,5330,153,2.6,0,0,9999,99999,9,999999999,0.0,999,999,99
3003,4,10,12,0,*?*?*?*?*?*?*?*?*?*?*?*?*?*?*?*?*?*?*?*?*?*?,12.5,2.3,48,100136,987,1363,304,617.5,501.3,254.4,65902,52065,29628,7497,160,1.5,4,2,9999,99999,9,999999999,0.0,999,999,99
3003,4,10,13,0,*?*?*?*?*?*?*?*?*?*?*?*?*?*?*?*?*?*?*?*?*?*?,12.9,2.7,49,100136,944,1362,291,607.9,607.8,186.6,63758,61321,23917,5058,150,2.1,1,0,9999,99999,9,999999999,0.0,999,999,99
3003,4,10,14,0,*?*?*?*?*?*?*?*?*?*?*?*?*?*?*?*?*?*?*?*?*?*?,13.0,3.2,50,100136,848,1363,287,540.8,608.5,162.2,56622,61047,21363,3909,140,2.1,0,0,9999,99999,9,999999999,0.0,999,999,99
3003,4,10,15,0,*?*?*?*?*?*?*?*?*?*?*?*?*?*?*?*?*?*?*?*?*?*?,12.5,1.3,45,100136,703,1362,281,440.3,597.1,132.1,45879,58816,17972,2804,130,1.5,0,0,9999,99999,9,999999999,0.0,999,999,99
3003,4,10,16,0,*?*?*?*?*?*?*?*?*?*?*?*?*?*?*?*?*?*?*?*?*?*?,12.7,0.8,43,100136,521,1363,281,313.4,573.9,94.0,32507,53762,13366,1818,120,1.0,0,0,9999,99999,9,999999999,0.0,999,999,99
3003,4,10,17,0,*?*?*?*?*?*?*?*?*?*?*?*?*?*?*?*?*?*?*?*?*?*?,11.9,-0.0,43,100136,313,1362,276,168.8,514.3,50.6,17510,41708,7656,942,110,1.5,0,0,9999,99999,9,999999999,0.0,999,999,99
3003,4,10,18,0,*?*?*?*?*?*?*?*?*?*?*?*?*?*?*?*?*?*?*?*?*?*?,10.6,1.0,50,100136,94,1362,290,16.2,149.9,5.9,1763,9033,1016,201,100,1.0,3,2,9999,99999,9,999999999,0.0,999,999,99
3003,4,10,19,0,*?*?*?*?*?*?*?*?*?*?*?*?*?*?*?*?*?*?*?*?*?*?,9.7,3.2,62,100136,0,-0,323,0.0,-0.0,0.0,0,0,0,0,92,1.0,10,5,9999,99999,9,999999999,0.0,999,999,99
3003,4,10,20,0,*?*?*?*?*?*?*?*?*?*?*?*?*?*?*?*?*?*?*?*?*?*?,8.0,3.0,69,100136,0,-0,315,0.0,-0.0,0.0,0,0,0,0,83,0.5,10,5,9999,99999,9,999999999,0.0,999,999,99
3003,4,10,21,0,*?*?*?*?*?*?*?*?*?*?*?*?*?*?*?*?*?*?*?*?*?*?,7.6,2.7,69,100136,0,-0,314,0.0,-0.0,0.0,0,0,0,0,75,1.5,10,5,9999,99999,9,999999999,0.0,999,999,99
3003,4,10,22,0,*?*?*?*?*?*?*?*?*?*?*?*?*?*?*?*?*?*?*?*?*?*?,6.6,1.5,68,100136,0,-0,309,0.0,-0.0,0.0,0,0,0,0,67,1.0,10,5,9999,99999,9,999999999,0.0,999,999,99
3003,4,10,23,0,*?*?*?*?*?*?*?*?*?*?*?*?*?*?*?*?*?*?*?*?*?*?,6.7,2.5,73,100136,0,-0,310,0.0,-0.0,0.0,0,0,0,0,58,0.0,10,5,9999,99999,9,999999999,0.0,999,999,99
3003,4,10,24,0,*?*?*?*?*?*?*?*?*?*?*?*?*?*?*?*?*?*?*?*?*?*?,7.1,5.0,83,100136,0,-0,311,0.0,-0.0,0.0,0,0,0,0,340,0.5,10,5,9999,99999,9,999999999,0.0,999,999,99
3003,4,11,1,0,*?*?*?*?*?*?*?*?*?*?*?*?*?*?*?*?*?*?*?*?*?*?,6.6,3.9,84,99615,0,-0,309,0.0,-0.0,0.0,0,0,0,0,58,1.5,10,5,9999,99999,9,999999999,0.0,999,999,99
3003,4,11,2,0,*?*?*?*?*?*?*?*?*?*?*?*?*?*?*?*?*?*?*?*?*?*?,6.2,4.6,90,99615,0,-0,307,0.0,-0.0,0.0,0,0,0,0,67,1.0,10,5,9999,99999,9,999999999,0.0,999,999,99
[truncated: 1,087,698 more chars]
