# Supplementary material for: Future weather dataset for fourteen UK sites
Source: Data Brief. 2016 Aug 3;8:1308–10. doi: 10.1016/j.dib.2016.07.057 (PMC4990658; doi:10.1016/j.dib.2016.07.057)
Supplement: Supplementary file 2 — Supplementary material [file mmc2.zip › 03_50th_WCDH_2050s_03 Cardiff.epw]

LOCATION,3000170,-,UK,WG data,03710,51.40,-3.47,0,20
DESIGN CONDITIONS,0
TYPICAL/EXTREME PERIODS,0
GROUND TEMPERATURES,1,1.0,,,,7.9,10.7,13.6,15.7,18.4,18.7,17.3,14.6,11.3,8.5,6.6,6.4
HOLIDAYS/DAYLIGHT SAVINGS,No,0,0,0
COMMENTS 1,created by using UKCP09 weather generator outputs
COMMENTS 2,wind speed wind direction and pressure based on observations at station id 03710
DATA PERIODS,1,1,Data,Sunday,1/1,12/31
3020,1,1,1,0,*?*?*?*?*?*?*?*?*?*?*?*?*?*?*?*?*?*?*?*?*?*?,6.2,6.2,100,101066,0,-0,307,0.0,-0.0,0.0,0,0,0,0,298,5.7,10,5,9999,99999,9,999999999,0.0,999,999,99
3020,1,1,2,0,*?*?*?*?*?*?*?*?*?*?*?*?*?*?*?*?*?*?*?*?*?*?,7.2,7.1,100,101066,0,-0,311,0.0,-0.0,0.0,0,0,0,0,297,4.1,10,5,9999,99999,9,999999999,0.0,999,999,99
3020,1,1,3,0,*?*?*?*?*?*?*?*?*?*?*?*?*?*?*?*?*?*?*?*?*?*?,6.3,6.2,100,101066,0,-0,307,0.0,-0.0,0.0,0,0,0,0,295,4.6,10,5,9999,99999,9,999999999,0.0,999,999,99
3020,1,1,4,0,*?*?*?*?*?*?*?*?*?*?*?*?*?*?*?*?*?*?*?*?*?*?,6.0,5.9,100,101066,0,-0,306,0.0,-0.0,0.0,0,0,0,0,293,5.2,10,5,9999,99999,9,999999999,0.0,999,999,99
3020,1,1,5,0,*?*?*?*?*?*?*?*?*?*?*?*?*?*?*?*?*?*?*?*?*?*?,6.4,6.4,100,101066,0,-0,308,0.0,-0.0,0.0,0,0,0,0,292,7.7,10,5,9999,99999,9,999999999,0.0,999,999,99
3020,1,1,6,0,*?*?*?*?*?*?*?*?*?*?*?*?*?*?*?*?*?*?*?*?*?*?,6.9,6.7,100,101066,0,-0,310,0.0,-0.0,0.0,0,0,0,0,290,6.2,10,5,9999,99999,9,999999999,0.0,999,999,99
3020,1,1,7,0,*?*?*?*?*?*?*?*?*?*?*?*?*?*?*?*?*?*?*?*?*?*?,6.2,6.1,100,101066,0,-0,307,0.0,-0.0,0.0,0,0,0,0,290,6.7,10,5,9999,99999,9,999999999,0.0,999,999,99
3020,1,1,8,0,*?*?*?*?*?*?*?*?*?*?*?*?*?*?*?*?*?*?*?*?*?*?,6.5,6.4,100,101066,12,1377,308,0.0,0.0,0.0,0,0,0,0,290,7.2,10,5,9999,99999,9,999999999,0.0,999,999,99
3020,1,1,9,0,*?*?*?*?*?*?*?*?*?*?*?*?*?*?*?*?*?*?*?*?*?*?,6.3,6.2,100,101066,173,1414,307,19.4,0.0,19.4,2304,-0,2306,756,290,6.7,10,5,9999,99999,9,999999999,0.0,999,999,99
3020,1,1,10,0,*?*?*?*?*?*?*?*?*?*?*?*?*?*?*?*?*?*?*?*?*?*?,7.8,7.0,95,101066,292,1412,314,42.7,0.0,42.7,4984,0,4993,1679,290,6.2,10,5,9999,99999,9,999999999,0.0,999,999,99
3020,1,1,11,0,*?*?*?*?*?*?*?*?*?*?*?*?*?*?*?*?*?*?*?*?*?*?,9.4,7.9,91,101066,362,1412,321,56.3,0.0,56.3,6572,0,6587,2259,290,6.7,10,5,9999,99999,9,999999999,0.0,999,999,99
3020,1,1,12,0,*?*?*?*?*?*?*?*?*?*?*?*?*?*?*?*?*?*?*?*?*?*?,9.7,8.3,91,101066,378,1412,322,59.4,0.0,59.4,6936,0,6953,2396,290,7.7,10,5,9999,99999,9,999999999,0.0,999,999,99
3020,1,1,13,0,*?*?*?*?*?*?*?*?*?*?*?*?*?*?*?*?*?*?*?*?*?*?,9.5,7.3,87,101066,339,1413,321,51.8,0.0,51.8,6045,0,6058,2064,292,6.7,10,5,9999,99999,9,999999999,0.0,999,999,99
3020,1,1,14,0,*?*?*?*?*?*?*?*?*?*?*?*?*?*?*?*?*?*?*?*?*?*?,9.9,8.0,89,101066,247,1411,323,33.9,0.0,33.9,3973,0,3980,1323,293,7.7,10,5,9999,99999,9,999999999,0.0,999,999,99
3020,1,1,15,0,*?*?*?*?*?*?*?*?*?*?*?*?*?*?*?*?*?*?*?*?*?*?,9.8,7.9,89,101066,109,1407,323,7.1,0.0,7.1,877,-0,876,283,295,6.7,10,5,9999,99999,9,999999999,0.0,999,999,99
3020,1,1,16,0,*?*?*?*?*?*?*?*?*?*?*?*?*?*?*?*?*?*?*?*?*?*?,9.5,8.0,91,101066,0,-0,321,0.0,-0.0,0.0,0,0,0,0,297,6.7,10,5,9999,99999,9,999999999,0.0,999,999,99
3020,1,1,17,0,*?*?*?*?*?*?*?*?*?*?*?*?*?*?*?*?*?*?*?*?*?*?,8.4,8.1,99,101066,0,-0,316,0.0,-0.0,0.0,0,0,0,0,298,6.2,10,5,9999,99999,9,999999999,0.0,999,999,99
3020,1,1,18,0,*?*?*?*?*?*?*?*?*?*?*?*?*?*?*?*?*?*?*?*?*?*?,8.2,6.9,92,101066,0,-0,316,0.0,-0.0,0.0,0,0,0,0,300,4.6,10,5,9999,99999,9,999999999,0.0,999,999,99
3020,1,1,19,0,*?*?*?*?*?*?*?*?*?*?*?*?*?*?*?*?*?*?*?*?*?*?,8.3,5.5,83,101066,0,-0,316,0.0,-0.0,0.0,0,0,0,0,300,6.2,10,5,9999,99999,9,999999999,0.0,999,999,99
3020,1,1,20,0,*?*?*?*?*?*?*?*?*?*?*?*?*?*?*?*?*?*?*?*?*?*?,7.3,4.6,85,101066,0,-0,312,0.0,-0.0,0.0,0,0,0,0,300,7.2,10,5,9999,99999,9,999999999,0.0,999,999,99
3020,1,1,21,0,*?*?*?*?*?*?*?*?*?*?*?*?*?*?*?*?*?*?*?*?*?*?,7.3,5.0,86,101066,0,-0,312,0.0,-0.0,0.0,0,0,0,0,300,5.7,10,5,9999,99999,9,999999999,0.0,999,999,99
3020,1,1,22,0,*?*?*?*?*?*?*?*?*?*?*?*?*?*?*?*?*?*?*?*?*?*?,6.6,4.3,86,101066,0,-0,309,0.0,-0.0,0.0,0,0,0,0,300,5.2,10,5,9999,99999,9,999999999,0.0,999,999,99
3020,1,1,23,0,*?*?*?*?*?*?*?*?*?*?*?*?*?*?*?*?*?*?*?*?*?*?,6.7,5.3,92,101066,0,-0,309,0.0,-0.0,0.0,0,0,0,0,300,3.6,10,5,9999,99999,9,999999999,0.0,999,999,99
3020,1,1,24,0,*?*?*?*?*?*?*?*?*?*?*?*?*?*?*?*?*?*?*?*?*?*?,5.3,5.3,100,101066,0,-0,303,0.0,-0.0,0.0,0,0,0,0,300,5.2,10,5,9999,99999,9,999999999,0.0,999,999,99
3020,1,2,1,0,*?*?*?*?*?*?*?*?*?*?*?*?*?*?*?*?*?*?*?*?*?*?,7.1,7.0,100,102518,0,-0,311,0.0,-0.0,0.0,0,0,0,0,297,5.7,10,5,9999,99999,9,999999999,0.0,999,999,99
3020,1,2,2,0,*?*?*?*?*?*?*?*?*?*?*?*?*?*?*?*?*?*?*?*?*?*?,7.3,7.3,100,102518,0,-0,311,0.0,-0.0,0.0,0,0,0,0,293,4.1,10,5,9999,99999,9,999999999,0.0,999,999,99
3020,1,2,3,0,*?*?*?*?*?*?*?*?*?*?*?*?*?*?*?*?*?*?*?*?*?*?,7.5,7.4,100,102518,0,-0,312,0.0,-0.0,0.0,0,0,0,0,290,4.6,10,5,9999,99999,9,999999999,0.0,999,999,99
3020,1,2,4,0,*?*?*?*?*?*?*?*?*?*?*?*?*?*?*?*?*?*?*?*?*?*?,7.0,7.0,100,102518,0,-0,310,0.0,-0.0,0.0,0,0,0,0,287,5.2,10,5,9999,99999,9,999999999,0.0,999,999,99
3020,1,2,5,0,*?*?*?*?*?*?*?*?*?*?*?*?*?*?*?*?*?*?*?*?*?*?,6.9,6.9,100,102518,0,-0,310,0.0,-0.0,0.0,0,0,0,0,283,7.7,10,5,9999,99999,9,999999999,0.0,999,999,99
3020,1,2,6,0,*?*?*?*?*?*?*?*?*?*?*?*?*?*?*?*?*?*?*?*?*?*?,6.5,6.6,100,102518,0,-0,308,0.0,-0.0,0.0,0,0,0,0,280,6.2,10,5,9999,99999,9,999999999,0.1,999,999,99
3020,1,2,7,0,*?*?*?*?*?*?*?*?*?*?*?*?*?*?*?*?*?*?*?*?*?*?,6.1,6.1,100,102518,0,-0,306,0.0,-0.0,0.0,0,0,0,0,278,6.7,10,5,9999,99999,9,999999999,0.4,999,999,99
3020,1,2,8,0,*?*?*?*?*?*?*?*?*?*?*?*?*?*?*?*?*?*?*?*?*?*?,6.6,6.7,100,102518,13,1450,308,0.0,0.0,0.0,0,0,0,0,277,7.2,10,5,9999,99999,9,999999999,0.3,999,999,99
3020,1,2,9,0,*?*?*?*?*?*?*?*?*?*?*?*?*?*?*?*?*?*?*?*?*?*?,7.2,7.1,100,102518,174,1416,311,19.6,0.0,19.6,2321,-0,2323,762,275,6.7,10,5,9999,99999,9,999999999,0.3,999,999,99
3020,1,2,10,0,*?*?*?*?*?*?*?*?*?*?*?*?*?*?*?*?*?*?*?*?*?*?,8.1,8.1,100,102518,293,1411,315,42.9,0.0,42.9,5008,0,5018,1689,273,6.2,10,5,9999,99999,9,999999999,0.8,999,999,99
3020,1,2,11,0,*?*?*?*?*?*?*?*?*?*?*?*?*?*?*?*?*?*?*?*?*?*?,9.2,8.9,100,102518,364,1413,320,56.6,0.0,56.6,6602,0,6618,2273,272,6.7,10,5,9999,99999,9,999999999,2.9,999,999,99
3020,1,2,12,0,*?*?*?*?*?*?*?*?*?*?*?*?*?*?*?*?*?*?*?*?*?*?,9.7,8.7,98,102518,380,1412,322,59.8,0.0,59.8,6981,0,6998,2414,270,7.7,10,5,9999,99999,9,999999999,1.1,999,999,99
3020,1,2,13,0,*?*?*?*?*?*?*?*?*?*?*?*?*?*?*?*?*?*?*?*?*?*?,9.6,7.9,93,102518,342,1415,322,52.3,0.0,52.3,6102,0,6116,2085,268,6.7,10,5,9999,99999,9,999999999,0.0,999,999,99
3020,1,2,14,0,*?*?*?*?*?*?*?*?*?*?*?*?*?*?*?*?*?*?*?*?*?*?,9.9,8.9,98,102518,250,1412,323,34.5,0.0,34.5,4037,0,4043,1346,267,7.7,10,5,9999,99999,9,999999999,0.6,999,999,99
3020,1,2,15,0,*?*?*?*?*?*?*?*?*?*?*?*?*?*?*?*?*?*?*?*?*?*?,9.6,8.7,98,102518,113,1419,322,7.7,0.0,7.7,948,-0,947,307,265,6.7,10,5,9999,99999,9,999999999,0.4,999,999,99
3020,1,2,16,0,*?*?*?*?*?*?*?*?*?*?*?*?*?*?*?*?*?*?*?*?*?*?,9.7,8.5,96,102518,0,-0,322,0.0,-0.0,0.0,0,0,0,0,263,6.7,10,5,9999,99999,9,999999999,0.4,999,999,99
3020,1,2,17,0,*?*?*?*?*?*?*?*?*?*?*?*?*?*?*?*?*?*?*?*?*?*?,8.8,7.9,98,102518,0,-0,318,0.0,-0.0,0.0,0,0,0,0,262,6.2,10,5,9999,99999,9,999999999,0.0,999,999,99
3020,1,2,18,0,*?*?*?*?*?*?*?*?*?*?*?*?*?*?*?*?*?*?*?*?*?*?,8.1,7.0,97,102518,0,-0,315,0.0,-0.0,0.0,0,0,0,0,260,4.6,10,5,9999,99999,9,999999999,0.0,999,999,99
3020,1,2,19,0,*?*?*?*?*?*?*?*?*?*?*?*?*?*?*?*?*?*?*?*?*?*?,8.4,6.9,94,102518,0,-0,316,0.0,-0.0,0.0,0,0,0,0,263,6.2,10,5,9999,99999,9,999999999,1.5,999,999,99
3020,1,2,20,0,*?*?*?*?*?*?*?*?*?*?*?*?*?*?*?*?*?*?*?*?*?*?,8.1,7.3,99,102518,0,-0,315,0.0,-0.0,0.0,0,0,0,0,267,7.2,10,5,9999,99999,9,999999999,0.0,999,999,99
3020,1,2,21,0,*?*?*?*?*?*?*?*?*?*?*?*?*?*?*?*?*?*?*?*?*?*?,7.5,7.3,100,102518,0,-0,312,0.0,-0.0,0.0,0,0,0,0,270,5.7,10,5,9999,99999,9,999999999,0.9,999,999,99
3020,1,2,22,0,*?*?*?*?*?*?*?*?*?*?*?*?*?*?*?*?*?*?*?*?*?*?,6.8,6.9,100,102518,0,-0,309,0.0,-0.0,0.0,0,0,0,0,273,5.2,10,5,9999,99999,9,999999999,0.9,999,999,99
3020,1,2,23,0,*?*?*?*?*?*?*?*?*?*?*?*?*?*?*?*?*?*?*?*?*?*?,7.2,7.0,100,102518,0,-0,311,0.0,-0.0,0.0,0,0,0,0,277,3.6,10,5,9999,99999,9,999999999,0.0,999,999,99
3020,1,2,24,0,*?*?*?*?*?*?*?*?*?*?*?*?*?*?*?*?*?*?*?*?*?*?,6.8,6.2,100,102518,0,-0,309,0.0,-0.0,0.0,0,0,0,0,300,5.2,10,5,9999,99999,9,999999999,0.0,999,999,99
3020,1,3,1,0,*?*?*?*?*?*?*?*?*?*?*?*?*?*?*?*?*?*?*?*?*?*?,7.6,2.9,71,103473,0,-0,314,0.0,-0.0,0.0,0,0,0,0,280,5.7,10,5,9999,99999,9,999999999,0.0,999,999,99
3020,1,3,2,0,*?*?*?*?*?*?*?*?*?*?*?*?*?*?*?*?*?*?*?*?*?*?,7.5,0.4,60,103473,0,-0,314,0.0,-0.0,0.0,0,0,0,0,280,4.1,10,5,9999,99999,9,999999999,0.0,999,999,99
3020,1,3,3,0,*?*?*?*?*?*?*?*?*?*?*?*?*?*?*?*?*?*?*?*?*?*?,7.7,0.4,60,103473,0,-0,314,0.0,-0.0,0.0,0,0,0,0,280,4.6,10,5,9999,99999,9,999999999,0.0,999,999,99
3020,1,3,4,0,*?*?*?*?*?*?*?*?*?*?*?*?*?*?*?*?*?*?*?*?*?*?,7.4,-0.2,59,103473,0,-0,313,0.0,-0.0,0.0,0,0,0,0,280,5.2,10,5,9999,99999,9,999999999,0.0,999,999,99
3020,1,3,5,0,*?*?*?*?*?*?*?*?*?*?*?*?*?*?*?*?*?*?*?*?*?*?,7.7,1.3,63,103473,0,-0,314,0.0,-0.0,0.0,0,0,0,0,280,7.7,10,5,9999,99999,9,999999999,0.0,999,999,99
3020,1,3,6,0,*?*?*?*?*?*?*?*?*?*?*?*?*?*?*?*?*?*?*?*?*?*?,7.3,0.8,63,103473,0,-0,313,0.0,-0.0,0.0,0,0,0,0,280,6.2,10,5,9999,99999,9,999999999,0.0,999,999,99
3020,1,3,7,0,*?*?*?*?*?*?*?*?*?*?*?*?*?*?*?*?*?*?*?*?*?*?,6.8,0.2,62,103473,0,-0,310,0.0,-0.0,0.0,0,0,0,0,278,6.7,10,5,9999,99999,9,999999999,0.0,999,999,99
3020,1,3,8,0,*?*?*?*?*?*?*?*?*?*?*?*?*?*?*?*?*?*?*?*?*?*?,7.2,0.6,62,103473,13,1392,312,0.0,0.0,0.0,0,0,0,0,277,7.2,10,5,9999,99999,9,999999999,0.0,999,999,99
3020,1,3,9,0,*?*?*?*?*?*?*?*?*?*?*?*?*?*?*?*?*?*?*?*?*?*?,7.5,1.9,67,103473,175,1417,313,19.8,0.0,19.8,2342,-0,2344,769,275,6.7,10,5,9999,99999,9,999999999,0.0,999,999,99
3020,1,3,10,0,*?*?*?*?*?*?*?*?*?*?*?*?*?*?*?*?*?*?*?*?*?*?,8.4,2.7,67,103473,295,1414,317,43.1,0.0,43.1,5041,0,5051,1700,273,6.2,10,5,9999,99999,9,999999999,0.5,999,999,99
3020,1,3,11,0,*?*?*?*?*?*?*?*?*?*?*?*?*?*?*?*?*?*?*?*?*?*?,9.5,3.0,64,103473,366,1414,322,57.0,0.0,57.0,6650,0,6665,2289,272,6.7,10,5,9999,99999,9,999999999,0.8,999,999,99
3020,1,3,12,0,*?*?*?*?*?*?*?*?*?*?*?*?*?*?*?*?*?*?*?*?*?*?,9.9,3.8,65,103473,383,1414,324,60.2,0.0,60.2,7037,0,7054,2434,270,7.7,10,5,9999,99999,9,999999999,0.0,999,999,99
3020,1,3,13,0,*?*?*?*?*?*?*?*?*?*?*?*?*?*?*?*?*?*?*?*?*?*?,9.9,3.0,62,103473,344,1412,324,52.8,0.0,52.8,6162,0,6176,2107,272,6.7,10,5,9999,99999,9,999999999,0.0,999,999,99
3020,1,3,14,0,*?*?*?*?*?*?*?*?*?*?*?*?*?*?*?*?*?*?*?*?*?*?,10.0,4.5,68,103473,253,1412,324,35.1,0.0,35.1,4105,0,4112,1369,273,7.7,10,5,9999,99999,9,999999999,0.0,999,999,99
3020,1,3,15,0,*?*?*?*?*?*?*?*?*?*?*?*?*?*?*?*?*?*?*?*?*?*?,9.6,4.5,70,103473,116,1415,322,8.3,0.0,8.3,1022,-0,1021,331,275,6.7,10,5,9999,99999,9,999999999,0.0,999,999,99
3020,1,3,16,0,*?*?*?*?*?*?*?*?*?*?*?*?*?*?*?*?*?*?*?*?*?*?,9.5,3.9,67,103473,0,-0,322,0.0,-0.0,0.0,0,0,0,0,277,6.7,10,5,9999,99999,9,999999999,0.0,999,999,99
3020,1,3,17,0,*?*?*?*?*?*?*?*?*?*?*?*?*?*?*?*?*?*?*?*?*?*?,8.9,3.6,69,103473,0,-0,319,0.0,-0.0,0.0,0,0,0,0,278,6.2,10,5,9999,99999,9,999999999,0.1,999,999,99
3020,1,3,18,0,*?*?*?*?*?*?*?*?*?*?*?*?*?*?*?*?*?*?*?*?*?*?,8.5,3.9,73,103473,0,-0,317,0.0,-0.0,0.0,0,0,0,0,280,4.6,10,5,9999,99999,9,999999999,1.0,999,999,99
3020,1,3,19,0,*?*?*?*?*?*?*?*?*?*?*?*?*?*?*?*?*?*?*?*?*?*?,8.8,4.1,72,103473,0,-0,319,0.0,-0.0,0.0,0,0,0,0,277,6.2,10,5,9999,99999,9,999999999,0.1,999,999,99
3020,1,3,20,0,*?*?*?*?*?*?*?*?*?*?*?*?*?*?*?*?*?*?*?*?*?*?,8.3,4.3,76,103473,0,-0,316,0.0,-0.0,0.0,0,0,0,0,273,7.2,10,5,9999,99999,9,999999999,0.0,999,999,99
3020,1,3,21,0,*?*?*?*?*?*?*?*?*?*?*?*?*?*?*?*?*?*?*?*?*?*?,8.3,4.8,78,103473,0,-0,316,0.0,-0.0,0.0,0,0,0,0,270,5.7,10,5,9999,99999,9,999999999,0.0,999,999,99
3020,1,3,22,0,*?*?*?*?*?*?*?*?*?*?*?*?*?*?*?*?*?*?*?*?*?*?,8.0,4.6,78,103473,0,-0,315,0.0,-0.0,0.0,0,0,0,0,267,5.2,10,5,9999,99999,9,999999999,0.0,999,999,99
3020,1,3,23,0,*?*?*?*?*?*?*?*?*?*?*?*?*?*?*?*?*?*?*?*?*?*?,8.2,4.1,75,103473,0,-0,316,0.0,-0.0,0.0,0,0,0,0,263,3.6,10,5,9999,99999,9,999999999,0.0,999,999,99
3020,1,3,24,0,*?*?*?*?*?*?*?*?*?*?*?*?*?*?*?*?*?*?*?*?*?*?,7.6,5.0,83,103473,0,-0,313,0.0,-0.0,0.0,0,0,0,0,280,5.2,10,5,9999,99999,9,999999999,0.0,999,999,99
3020,1,4,1,0,*?*?*?*?*?*?*?*?*?*?*?*?*?*?*?*?*?*?*?*?*?*?,8.1,7.1,100,103844,0,-0,315,0.0,-0.0,0.0,0,0,0,0,262,5.7,10,5,9999,99999,9,999999999,0.0,999,999,99
3020,1,4,2,0,*?*?*?*?*?*?*?*?*?*?*?*?*?*?*?*?*?*?*?*?*?*?,8.0,8.0,100,103844,0,-0,314,0.0,-0.0,0.0,0,0,0,0,263,4.1,10,5,9999,99999,9,999999999,0.0,999,999,99
3020,1,4,3,0,*?*?*?*?*?*?*?*?*?*?*?*?*?*?*?*?*?*?*?*?*?*?,8.1,8.1,100,103844,0,-0,315,0.0,-0.0,0.0,0,0,0,0,265,4.6,10,5,9999,99999,9,999999999,0.0,999,999,99
3020,1,4,4,0,*?*?*?*?*?*?*?*?*?*?*?*?*?*?*?*?*?*?*?*?*?*?,7.9,7.9,100,103844,0,-0,314,0.0,-0.0,0.0,0,0,0,0,267,5.2,10,5,9999,99999,9,999999999,0.0,999,999,99
3020,1,4,5,0,*?*?*?*?*?*?*?*?*?*?*?*?*?*?*?*?*?*?*?*?*?*?,7.5,7.4,100,103844,0,-0,312,0.0,-0.0,0.0,0,0,0,0,268,7.7,10,5,9999,99999,9,999999999,0.3,999,999,99
3020,1,4,6,0,*?*?*?*?*?*?*?*?*?*?*?*?*?*?*?*?*?*?*?*?*?*?,7.1,7.1,100,103844,0,-0,311,0.0,-0.0,0.0,0,0,0,0,270,6.2,10,5,9999,99999,9,999999999,0.1,999,999,99
3020,1,4,7,0,*?*?*?*?*?*?*?*?*?*?*?*?*?*?*?*?*?*?*?*?*?*?,6.7,6.7,100,103844,0,-0,309,0.0,-0.0,0.0,0,0,0,0,272,6.7,10,5,9999,99999,9,999999999,0.4,999,999,99
3020,1,4,8,0,*?*?*?*?*?*?*?*?*?*?*?*?*?*?*?*?*?*?*?*?*?*?,7.6,7.6,100,103844,14,1424,309,0.0,0.0,0.0,0,0,0,0,273,7.2,9,5,9999,99999,9,999999999,1.8,999,999,99
3020,1,4,9,0,*?*?*?*?*?*?*?*?*?*?*?*?*?*?*?*?*?*?*?*?*?*?,8.4,8.4,100,103844,176,1416,316,20.0,0.0,20.0,2366,-0,2369,777,275,6.7,10,5,9999,99999,9,999999999,0.0,999,999,99
3020,1,4,10,0,*?*?*?*?*?*?*?*?*?*?*?*?*?*?*?*?*?*?*?*?*?*?,9.8,9.8,100,103844,296,1411,316,100.0,120.2,74.8,10948,9503,8716,1614,277,6.2,8,4,9999,99999,9,999999999,1.5,999,999,99
3020,1,4,11,0,*?*?*?*?*?*?*?*?*?*?*?*?*?*?*?*?*?*?*?*?*?*?,10.8,9.7,100,103844,368,1414,320,132.0,127.8,98.7,14411,11054,11395,2170,278,6.7,8,4,9999,99999,9,999999999,0.7,999,999,99
3020,1,4,12,0,*?*?*?*?*?*?*?*?*?*?*?*?*?*?*?*?*?*?*?*?*?*?,11.4,9.8,98,103844,385,1413,326,105.5,51.5,91.5,11578,4543,10345,2452,280,7.7,9,5,9999,99999,9,999999999,0.1,999,999,99
3020,1,4,13,0,*?*?*?*?*?*?*?*?*?*?*?*?*?*?*?*?*?*?*?*?*?*?,11.2,9.3,96,103844,347,1412,322,122.8,125.9,91.8,13408,10648,10621,2007,267,6.7,8,4,9999,99999,9,999999999,0.9,999,999,99
3020,1,4,14,0,*?*?*?*?*?*?*?*?*?*?*?*?*?*?*?*?*?*?*?*?*?*?,11.5,8.0,86,103844,256,1411,327,62.0,45.4,53.7,6856,3409,6342,1148,253,7.7,9,5,9999,99999,9,999999999,0.3,999,999,99
3020,1,4,15,0,*?*?*?*?*?*?*?*?*?*?*?*?*?*?*?*?*?*?*?*?*?*?,11.4,8.0,86,103844,119,1411,330,9.0,0.0,9.0,1098,-0,1098,356,240,6.7,10,5,9999,99999,9,999999999,0.5,999,999,99
3020,1,4,16,0,*?*?*?*?*?*?*?*?*?*?*?*?*?*?*?*?*?*?*?*?*?*?,11.3,8.4,89,103844,0,-0,329,0.0,-0.0,0.0,0,0,0,0,227,6.7,10,5,9999,99999,9,999999999,1.2,999,999,99
3020,1,4,17,0,*?*?*?*?*?*?*?*?*?*?*?*?*?*?*?*?*?*?*?*?*?*?,10.1,7.4,90,103844,0,-0,324,0.0,-0.0,0.0,0,0,0,0,213,6.2,10,5,9999,99999,9,999999999,1.1,999,999,99
3020,1,4,18,0,*?*?*?*?*?*?*?*?*?*?*?*?*?*?*?*?*?*?*?*?*?*?,9.1,6.4,90,103844,0,-0,320,0.0,-0.0,0.0,0,0,0,0,200,4.6,10,5,9999,99999,9,999999999,1.4,999,999,99
3020,1,4,19,0,*?*?*?*?*?*?*?*?*?*?*?*?*?*?*?*?*?*?*?*?*?*?,9.3,6.2,88,103844,0,-0,321,0.0,-0.0,0.0,0,0,0,0,203,6.2,10,5,9999,99999,9,999999999,0.1,999,999,99
3020,1,4,20,0,*?*?*?*?*?*?*?*?*?*?*?*?*?*?*?*?*?*?*?*?*?*?,9.3,6.6,90,103844,0,-0,321,0.0,-0.0,0.0,0,0,0,0,207,7.2,10,5,9999,99999,9,999999999,0.0,999,999,99
3020,1,4,21,0,*?*?*?*?*?*?*?*?*?*?*?*?*?*?*?*?*?*?*?*?*?*?,8.7,7.1,97,103844,0,-0,318,0.0,-0.0,0.0,0,0,0,0,210,5.7,10,5,9999,99999,9,999999999,0.0,999,999,99
3020,1,4,22,0,*?*?*?*?*?*?*?*?*?*?*?*?*?*?*?*?*?*?*?*?*?*?,8.2,7.3,100,103844,0,-0,315,0.0,-0.0,0.0,0,0,0,0,213,5.2,10,5,9999,99999,9,999999999,0.9,999,999,99
3020,1,4,23,0,*?*?*?*?*?*?*?*?*?*?*?*?*?*?*?*?*?*?*?*?*?*?,8.2,7.3,100,103844,0,-0,315,0.0,-0.0,0.0,0,0,0,0,217,3.6,10,5,9999,99999,9,999999999,1.5,999,999,99
3020,1,4,24,0,*?*?*?*?*?*?*?*?*?*?*?*?*?*?*?*?*?*?*?*?*?*?,8.3,5.8,91,103844,0,-0,316,0.0,-0.0,0.0,0,0,0,0,260,5.2,10,5,9999,99999,9,999999999,0.0,999,999,99
3020,1,5,1,0,*?*?*?*?*?*?*?*?*?*?*?*?*?*?*?*?*?*?*?*?*?*?,9.0,7.3,90,103548,0,-0,319,0.0,-0.0,0.0,0,0,0,0,223,5.7,10,5,9999,99999,9,999999999,0.6,999,999,99
3020,1,5,2,0,*?*?*?*?*?*?*?*?*?*?*?*?*?*?*?*?*?*?*?*?*?*?,9.3,7.1,88,103548,0,-0,320,0.0,-0.0,0.0,0,0,0,0,227,4.1,10,5,9999,99999,9,999999999,0.0,999,999,99
3020,1,5,3,0,*?*?*?*?*?*?*?*?*?*?*?*?*?*?*?*?*?*?*?*?*?*?,9.6,8.5,94,103548,0,-0,322,0.0,-0.0,0.0,0,0,0,0,230,4.6,10,5,9999,99999,9,999999999,0.4,999,999,99
3020,1,5,4,0,*?*?*?*?*?*?*?*?*?*?*?*?*?*?*?*?*?*?*?*?*?*?,8.7,8.3,98,103548,0,-0,318,0.0,-0.0,0.0,0,0,0,0,233,5.2,10,5,9999,99999,9,999999999,0.2,999,999,99
3020,1,5,5,0,*?*?*?*?*?*?*?*?*?*?*?*?*?*?*?*?*?*?*?*?*?*?,7.7,7.6,99,103548,0,-0,313,0.0,-0.0,0.0,0,0,0,0,237,7.7,10,5,9999,99999,9,999999999,0.4,999,999,99
3020,1,5,6,0,*?*?*?*?*?*?*?*?*?*?*?*?*?*?*?*?*?*?*?*?*?*?,8.6,8.4,100,103548,0,-0,317,0.0,-0.0,0.0,0,0,0,0,240,6.2,10,5,9999,99999,9,999999999,0.1,999,999,99
3020,1,5,7,0,*?*?*?*?*?*?*?*?*?*?*?*?*?*?*?*?*?*?*?*?*?*?,9.3,9.3,100,103548,0,-0,320,0.0,-0.0,0.0,0,0,0,0,235,6.7,10,5,9999,99999,9,999999999,0.1,999,999,99
3020,1,5,8,0,*?*?*?*?*?*?*?*?*?*?*?*?*?*?*?*?*?*?*?*?*?*?,9.2,9.2,100,103548,15,1436,316,0.0,0.0,0.0,0,0,0,0,230,7.2,9,5,9999,99999,9,999999999,0.4,999,999,99
3020,1,5,9,0,*?*?*?*?*?*?*?*?*?*?*?*?*?*?*?*?*?*?*?*?*?*?,9.7,9.7,100,103548,177,1414,318,35.1,37.3,30.4,3931,2337,3664,639,225,6.7,9,5,9999,99999,9,999999999,0.5,999,999,99
3020,1,5,10,0,*?*?*?*?*?*?*?*?*?*?*?*?*?*?*?*?*?*?*?*?*?*?,10.7,10.7,100,103548,298,1413,320,100.8,120.4,75.4,11022,9633,8749,1627,220,6.2,8,4,9999,99999,9,999999999,0.0,999,999,99
3020,1,5,11,0,*?*?*?*?*?*?*?*?*?*?*?*?*?*?*?*?*?*?*?*?*?*?,12.6,11.8,96,103548,370,1413,332,100.4,51.0,87.0,11018,4447,9850,2321,215,6.7,9,5,9999,99999,9,999999999,0.4,999,999,99
3020,1,5,12,0,*?*?*?*?*?*?*?*?*?*?*?*?*?*?*?*?*?*?*?*?*?*?,13.3,12.0,92,103548,388,1414,335,106.4,51.6,92.2,11676,4556,10433,2476,210,7.7,9,5,9999,99999,9,999999999,0.2,999,999,99
3020,1,5,13,0,*?*?*?*?*?*?*?*?*?*?*?*?*?*?*?*?*?*?*?*?*?*?,13.3,11.3,89,103548,350,1412,335,93.7,50.3,81.2,10280,4323,9194,2151,217,6.7,9,5,9999,99999,9,999999999,0.2,999,999,99
3020,1,5,14,0,*?*?*?*?*?*?*?*?*?*?*?*?*?*?*?*?*?*?*?*?*?*?,13.4,11.7,90,103548,260,1414,336,63.1,45.7,54.7,6978,3451,6451,1170,223,7.7,9,5,9999,99999,9,999999999,0.1,999,999,99
3020,1,5,15,0,*?*?*?*?*?*?*?*?*?*?*?*?*?*?*?*?*?*?*?*?*?*?,13.3,11.0,87,103548,123,1416,338,9.7,0.0,9.7,1179,-0,1179,383,230,6.7,10,5,9999,99999,9,999999999,0.0,999,999,99
3020,1,5,16,0,*?*?*?*?*?*?*?*?*?*?*?*?*?*?*?*?*?*?*?*?*?*?,13.2,10.8,86,103548,0,-0,338,0.0,-0.0,0.0,0,0,0,0,237,6.7,10,5,9999,99999,9,999999999,0.0,999,999,99
3020,1,5,17,0,*?*?*?*?*?*?*?*?*?*?*?*?*?*?*?*?*?*?*?*?*?*?,11.9,10.7,93,103548,0,-0,332,0.0,-0.0,0.0,0,0,0,0,243,6.2,10,5,9999,99999,9,999999999,3.1,999,999,99
3020,1,5,18,0,*?*?*?*?*?*?*?*?*?*?*?*?*?*?*?*?*?*?*?*?*?*?,11.5,10.3,93,103548,0,-0,330,0.0,-0.0,0.0,0,0,0,0,250,4.6,10,5,9999,99999,9,999999999,1.7,999,999,99
3020,1,5,19,0,*?*?*?*?*?*?*?*?*?*?*?*?*?*?*?*?*?*?*?*?*?*?,11.0,8.7,87,103548,0,-0,328,0.0,-0.0,0.0,0,0,0,0,248,6.2,10,5,9999,99999,9,999999999,1.5,999,999,99
3020,1,5,20,0,*?*?*?*?*?*?*?*?*?*?*?*?*?*?*?*?*?*?*?*?*?*?,10.4,8.1,87,103548,0,-0,325,0.0,-0.0,0.0,0,0,0,0,247,7.2,10,5,9999,99999,9,999999999,0.4,999,999,99
3020,1,5,21,0,*?*?*?*?*?*?*?*?*?*?*?*?*?*?*?*?*?*?*?*?*?*?,9.8,8.0,89,103548,0,-0,323,0.0,-0.0,0.0,0,0,0,0,245,5.7,10,5,9999,99999,9,999999999,0.0,999,999,99
3020,1,5,22,0,*?*?*?*?*?*?*?*?*?*?*?*?*?*?*?*?*?*?*?*?*?*?,9.9,8.5,92,103548,0,-0,323,0.0,-0.0,0.0,0,0,0,0,243,5.2,10,5,9999,99999,9,999999999,0.0,999,999,99
3020,1,5,23,0,*?*?*?*?*?*?*?*?*?*?*?*?*?*?*?*?*?*?*?*?*?*?,9.1,7.1,88,103548,0,-0,320,0.0,-0.0,0.0,0,0,0,0,242,3.6,10,5,9999,99999,9,999999999,0.0,999,999,99
3020,1,5,24,0,*?*?*?*?*?*?*?*?*?*?*?*?*?*?*?*?*?*?*?*?*?*?,8.3,7.3,94,103548,0,-0,316,0.0,-0.0,0.0,0,0,0,0,220,5.2,10,5,9999,99999,9,999999999,0.3,999,999,99
3020,1,6,1,0,*?*?*?*?*?*?*?*?*?*?*?*?*?*?*?*?*?*?*?*?*?*?,7.2,6.1,100,103179,0,-0,311,0.0,-0.0,0.0,0,0,0,0,245,0.0,10,5,9999,99999,9,999999999,0.1,999,999,99
3020,1,6,2,0,*?*?*?*?*?*?*?*?*?*?*?*?*?*?*?*?*?*?*?*?*?*?,6.5,5.6,100,103179,0,-0,308,0.0,-0.0,0.0,0,0,0,0,250,0.0,10,5,9999,99999,9,999999999,0.8,999,999,99
3020,1,6,3,0,*?*?*?*?*?*?*?*?*?*?*?*?*?*?*?*?*?*?*?*?*?*?,6.1,6.1,100,103179,0,-0,306,0.0,-0.0,0.0,0,0,0,0,255,0.0,10,5,9999,99999,9,999999999,0.0,999,999,99
3020,1,6,4,0,*?*?*?*?*?*?*?*?*?*?*?*?*?*?*?*?*?*?*?*?*?*?,5.7,5.6,100,103179,0,-0,305,0.0,-0.0,0.0,0,0,0,0,260,0.0,10,5,9999,99999,9,999999999,0.0,999,999,99
3020,1,6,5,0,*?*?*?*?*?*?*?*?*?*?*?*?*?*?*?*?*?*?*?*?*?*?,6.0,5.9,100,103179,0,-0,306,0.0,-0.0,0.0,0,0,0,0,265,0.0,10,5,9999,99999,9,999999999,0.0,999,999,99
3020,1,6,6,0,*?*?*?*?*?*?*?*?*?*?*?*?*?*?*?*?*?*?*?*?*?*?,6.4,6.4,100,103179,0,-0,308,0.0,-0.0,0.0,0,0,0,0,270,0.0,10,5,9999,99999,9,999999999,0.0,999,999,99
3020,1,6,7,0,*?*?*?*?*?*?*?*?*?*?*?*?*?*?*?*?*?*?*?*?*?*?,6.5,6.6,100,103179,0,-0,308,0.0,-0.0,0.0,0,0,0,0,253,0.0,10,5,9999,99999,9,999999999,0.0,999,999,99
3020,1,6,8,0,*?*?*?*?*?*?*?*?*?*?*?*?*?*?*?*?*?*?*?*?*?*?,6.5,6.4,100,103179,16,1430,268,0.0,0.0,0.0,0,0,0,0,237,0.0,0,0,9999,99999,9,999999999,0.0,999,999,99
3020,1,6,9,0,*?*?*?*?*?*?*?*?*?*?*?*?*?*?*?*?*?*?*?*?*?*?,6.6,6.6,100,103179,178,1410,269,70.7,391.9,21.2,7356,26861,3515,453,220,0.0,0,0,9999,99999,9,999999999,0.0,999,999,99
3020,1,6,10,0,*?*?*?*?*?*?*?*?*?*?*?*?*?*?*?*?*?*?*?*?*?*?,7.5,7.4,100,103179,300,1413,293,142.0,351.2,67.5,14883,27022,8892,1223,203,0.0,5,3,9999,99999,9,999999999,0.0,999,999,99
3020,1,6,11,0,*?*?*?*?*?*?*?*?*?*?*?*?*?*?*?*?*?*?*?*?*?*?,8.6,8.5,100,103179,372,1412,295,194.5,434.0,80.1,20528,36587,10537,1464,187,0.0,4,2,9999,99999,9,999999999,0.0,999,999,99
3020,1,6,12,0,*?*?*?*?*?*?*?*?*?*?*?*?*?*?*?*?*?*?*?*?*?*?,8.9,8.3,100,103179,390,1411,318,61.8,0.0,61.8,7215,0,7233,2501,170,0.0,10,5,9999,99999,9,999999999,0.0,999,999,99
3020,1,6,13,0,*?*?*?*?*?*?*?*?*?*?*?*?*?*?*?*?*?*?*?*?*?*?,8.5,7.7,100,103179,353,1412,309,125.5,126.5,93.9,13700,10825,10829,2056,170,0.0,8,4,9999,99999,9,999999999,0.0,999,999,99
3020,1,6,14,0,*?*?*?*?*?*?*?*?*?*?*?*?*?*?*?*?*?*?*?*?*?*?,8.9,6.9,98,103179,263,1412,291,126.1,431.2,45.8,12984,32110,6907,834,170,0.0,3,2,9999,99999,9,999999999,0.0,999,999,99
3020,1,6,15,0,*?*?*?*?*?*?*?*?*?*?*?*?*?*?*?*?*?*?*?*?*?*?,8.8,7.7,100,103179,126,1408,314,18.0,26.8,15.6,2063,1419,1934,325,170,0.0,9,5,9999,99999,9,999999999,0.0,999,999,99
3020,1,6,16,0,*?*?*?*?*?*?*?*?*?*?*?*?*?*?*?*?*?*?*?*?*?*?,8.9,7.3,100,103179,0,-0,319,0.0,-0.0,0.0,0,0,0,0,170,0.0,10,5,9999,99999,9,999999999,0.0,999,999,99
3020,1,6,17,0,*?*?*?*?*?*?*?*?*?*?*?*?*?*?*?*?*?*?*?*?*?*?,7.9,6.9,100,103179,0,-0,314,0.0,-0.0,0.0,0,0,0,0,170,0.0,10,5,9999,99999,9,999999999,0.0,999,999,99
3020,1,6,18,0,*?*?*?*?*?*?*?*?*?*?*?*?*?*?*?*?*?*?*?*?*?*?,7.3,7.3,100,103179,0,-0,311,0.0,-0.0,0.0,0,0,0,0,170,0.0,10,5,9999,99999,9,999999999,0.0,999,999,99
3020,1,6,19,0,*?*?*?*?*?*?*?*?*?*?*?*?*?*?*?*?*?*?*?*?*?*?,7.4,7.1,100,103179,0,-0,312,0.0,-0.0,0.0,0,0,0,0,173,0.0,10,5,9999,99999,9,999999999,0.0,999,999,99
3020,1,6,20,0,*?*?*?*?*?*?*?*?*?*?*?*?*?*?*?*?*?*?*?*?*?*?,7.0,7.0,100,103179,0,-0,310,0.0,-0.0,0.0,0,0,0,0,177,0.0,10,5,9999,99999,9,999999999,0.0,999,999,99
3020,1,6,21,0,*?*?*?*?*?*?*?*?*?*?*?*?*?*?*?*?*?*?*?*?*?*?,6.6,6.6,100,103179,0,-0,309,0.0,-0.0,0.0,0,0,0,0,180,0.0,10,5,9999,99999,9,999999999,0.0,999,999,99
3020,1,6,22,0,*?*?*?*?*?*?*?*?*?*?*?*?*?*?*?*?*?*?*?*?*?*?,6.7,6.7,100,103179,0,-0,309,0.0,-0.0,0.0,0,0,0,0,183,0.0,10,5,9999,99999,9,999999999,1.1,999,999,99
3020,1,6,23,0,*?*?*?*?*?*?*?*?*?*?*?*?*?*?*?*?*?*?*?*?*?*?,6.3,6.1,100,103179,0,-0,307,0.0,-0.0,0.0,0,0,0,0,187,0.0,10,5,9999,99999,9,999999999,0.0,999,999,99
3020,1,6,24,0,*?*?*?*?*?*?*?*?*?*?*?*?*?*?*?*?*?*?*?*?*?*?,8.2,6.6,100,103179,0,-0,316,0.0,-0.0,0.0,0,0,0,0,240,0.0,10,5,9999,99999,9,999999999,0.7,999,999,99
3020,1,7,1,0,*?*?*?*?*?*?*?*?*?*?*?*?*?*?*?*?*?*?*?*?*?*?,5.0,2.3,82,102557,0,-0,302,0.0,-0.0,0.0,0,0,0,0,193,0.0,10,5,9999,99999,9,999999999,0.0,999,999,99
3020,1,7,2,0,*?*?*?*?*?*?*?*?*?*?*?*?*?*?*?*?*?*?*?*?*?*?,4.6,-0.0,72,102557,0,-0,301,0.0,-0.0,0.0,0,0,0,0,197,0.0,10,5,9999,99999,9,999999999,0.0,999,999,99
3020,1,7,3,0,*?*?*?*?*?*?*?*?*?*?*?*?*?*?*?*?*?*?*?*?*?*?,4.7,-0.0,70,102557,0,-0,301,0.0,-0.0,0.0,0,0,0,0,200,0.0,10,5,9999,99999,9,999999999,0.0,999,999,99
3020,1,7,4,0,*?*?*?*?*?*?*?*?*?*?*?*?*?*?*?*?*?*?*?*?*?*?,4.8,0.8,76,102557,0,-0,302,0.0,-0.0,0.0,0,0,0,0,203,0.0,10,5,9999,99999,9,999999999,0.0,999,999,99
3020,1,7,5,0,*?*?*?*?*?*?*?*?*?*?*?*?*?*?*?*?*?*?*?*?*?*?,4.7,0.4,74,102557,0,-0,301,0.0,-0.0,0.0,0,0,0,0,207,0.0,10,5,9999,99999,9,999999999,0.0,999,999,99
3020,1,7,6,0,*?*?*?*?*?*?*?*?*?*?*?*?*?*?*?*?*?*?*?*?*?*?,4.6,-0.0,72,102557,0,-0,301,0.0,-0.0,0.0,0,0,0,0,210,0.0,10,5,9999,99999,9,999999999,0.0,999,999,99
3020,1,7,7,0,*?*?*?*?*?*?*?*?*?*?*?*?*?*?*?*?*?*?*?*?*?*?,4.4,0.6,77,102557,0,-0,300,0.0,-0.0,0.0,0,0,0,0,208,0.0,10,5,9999,99999,9,999999999,0.0,999,999,99
3020,1,7,8,0,*?*?*?*?*?*?*?*?*?*?*?*?*?*?*?*?*?*?*?*?*?*?,4.5,0.6,76,102557,17,1410,290,0.0,0.0,0.0,0,0,0,0,207,0.0,8,4,9999,99999,9,999999999,0.0,999,999,99
3020,1,7,9,0,*?*?*?*?*?*?*?*?*?*?*?*?*?*?*?*?*?*?*?*?*?*?,4.6,0.2,73,102557,180,1413,280,62.8,220.8,34.7,6673,13085,4792,610,205,0.0,6,3,9999,99999,9,999999999,0.0,999,999,99
3020,1,7,10,0,*?*?*?*?*?*?*?*?*?*?*?*?*?*?*?*?*?*?*?*?*?*?,4.5,0.8,78,102557,302,1413,280,134.4,281.8,74.2,13960,21711,9623,1360,203,0.0,6,3,9999,99999,9,999999999,0.0,999,999,99
3020,1,7,11,0,*?*?*?*?*?*?*?*?*?*?*?*?*?*?*?*?*?*?*?*?*?*?,4.9,-0.0,70,102557,375,1413,292,135.2,128.4,101.1,14748,11226,11640,2227,202,0.0,8,4,9999,99999,9,999999999,0.0,999,999,99
3020,1,7,12,0,*?*?*?*?*?*?*?*?*?*?*?*?*?*?*?*?*?*?*?*?*?*?,4.6,1.0,77,102557,393,1411,276,200.5,378.1,95.3,20925,32479,12222,1771,200,0.0,5,3,9999,99999,9,999999999,0.0,999,999,99
3020,1,7,13,0,*?*?*?*?*?*?*?*?*?*?*?*?*?*?*?*?*?*?*?*?*?*?,5.1,1.0,75,102557,357,1414,273,184.3,429.3,75.9,19464,35595,10028,1381,202,0.0,4,2,9999,99999,9,999999999,0.0,999,999,99
3020,1,7,14,0,*?*?*?*?*?*?*?*?*?*?*?*?*?*?*?*?*?*?*?*?*?*?,5.0,0.8,74,102557,267,1414,297,65.5,46.1,56.8,7239,3532,6687,1216,203,0.0,9,5,9999,99999,9,999999999,0.0,999,999,99
3020,1,7,15,0,*?*?*?*?*?*?*?*?*?*?*?*?*?*?*?*?*?*?*?*?*?*?,4.9,0.8,74,102557,130,1410,297,19.3,27.9,16.8,2205,1499,2066,348,205,0.0,9,5,9999,99999,9,999999999,0.0,999,999,99
3020,1,7,16,0,*?*?*?*?*?*?*?*?*?*?*?*?*?*?*?*?*?*?*?*?*?*?,4.8,1.3,78,102557,0,-0,302,0.0,-0.0,0.0,0,0,0,0,207,0.0,10,5,9999,99999,9,999999999,0.0,999,999,99
3020,1,7,17,0,*?*?*?*?*?*?*?*?*?*?*?*?*?*?*?*?*?*?*?*?*?*?,5.0,1.3,76,102557,0,-0,302,0.0,-0.0,0.0,0,0,0,0,208,0.0,10,5,9999,99999,9,999999999,0.0,999,999,99
3020,1,7,18,0,*?*?*?*?*?*?*?*?*?*?*?*?*?*?*?*?*?*?*?*?*?*?,4.8,1.5,79,102557,0,-0,301,0.0,-0.0,0.0,0,0,0,0,210,0.0,10,5,9999,99999,9,999999999,0.0,999,999,99
3020,1,7,19,0,*?*?*?*?*?*?*?*?*?*?*?*?*?*?*?*?*?*?*?*?*?*?,4.8,1.7,80,102557,0,-0,301,0.0,-0.0,0.0,0,0,0,0,210,0.0,10,5,9999,99999,9,999999999,0.0,999,999,99
3020,1,7,20,0,*?*?*?*?*?*?*?*?*?*?*?*?*?*?*?*?*?*?*?*?*?*?,5.0,1.5,78,102557,0,-0,302,0.0,-0.0,0.0,0,0,0,0,210,0.0,10,5,9999,99999,9,999999999,0.0,999,999,99
3020,1,7,21,0,*?*?*?*?*?*?*?*?*?*?*?*?*?*?*?*?*?*?*?*?*?*?,4.5,1.3,79,102557,0,-0,300,0.0,-0.0,0.0,0,0,0,0,210,0.0,10,5,9999,99999,9,999999999,0.0,999,999,99
3020,1,7,22,0,*?*?*?*?*?*?*?*?*?*?*?*?*?*?*?*?*?*?*?*?*?*?,4.7,2.9,88,102557,0,-0,301,0.0,-0.0,0.0,0,0,0,0,210,0.0,10,5,9999,99999,9,999999999,0.0,999,999,99
3020,1,7,23,0,*?*?*?*?*?*?*?*?*?*?*?*?*?*?*?*?*?*?*?*?*?*?,4.4,1.9,84,102557,0,-0,300,0.0,-0.0,0.0,0,0,0,0,210,0.0,10,5,9999,99999,9,999999999,0.0,999,999,99
3020,1,7,24,0,*?*?*?*?*?*?*?*?*?*?*?*?*?*?*?*?*?*?*?*?*?*?,5.8,4.3,90,102557,0,-0,305,0.0,-0.0,0.0,0,0,0,0,190,0.0,10,5,9999,99999,9,999999999,0.0,999,999,99
3020,1,8,1,0,*?*?*?*?*?*?*?*?*?*?*?*?*?*?*?*?*?*?*?*?*?*?,2.6,2.5,100,102333,0,-0,292,0.0,-0.0,0.0,0,0,0,0,210,0.0,10,5,9999,99999,9,999999999,0.0,999,999,99
3020,1,8,2,0,*?*?*?*?*?*?*?*?*?*?*?*?*?*?*?*?*?*?*?*?*?*?,1.7,1.7,100,102333,0,-0,288,0.0,-0.0,0.0,0,0,0,0,210,0.0,10,5,9999,99999,9,999999999,0.0,999,999,99
3020,1,8,3,0,*?*?*?*?*?*?*?*?*?*?*?*?*?*?*?*?*?*?*?*?*?*?,2.9,2.9,100,102333,0,-0,293,0.0,-0.0,0.0,0,0,0,0,210,0.0,10,5,9999,99999,9,999999999,0.0,999,999,99
3020,1,8,4,0,*?*?*?*?*?*?*?*?*?*?*?*?*?*?*?*?*?*?*?*?*?*?,1.9,1.9,100,102333,0,-0,289,0.0,-0.0,0.0,0,0,0,0,210,0.0,10,5,9999,99999,9,999999999,0.0,999,999,99
3020,1,8,5,0,*?*?*?*?*?*?*?*?*?*?*?*?*?*?*?*?*?*?*?*?*?*?,1.8,1.9,100,102333,0,-0,289,0.0,-0.0,0.0,0,0,0,0,210,0.0,10,5,9999,99999,9,999999999,0.0,999,999,99
3020,1,8,6,0,*?*?*?*?*?*?*?*?*?*?*?*?*?*?*?*?*?*?*?*?*?*?,2.6,2.7,100,102333,0,-0,292,0.0,-0.0,0.0,0,0,0,0,210,0.0,10,5,9999,99999,9,999999999,0.0,999,999,99
3020,1,8,7,0,*?*?*?*?*?*?*?*?*?*?*?*?*?*?*?*?*?*?*?*?*?*?,2.0,1.9,100,102333,0,-0,289,0.0,-0.0,0.0,0,0,0,0,207,0.0,10,5,9999,99999,9,999999999,0.0,999,999,99
3020,1,8,8,0,*?*?*?*?*?*?*?*?*?*?*?*?*?*?*?*?*?*?*?*?*?*?,1.4,1.3,100,102333,18,1380,278,0.0,0.0,0.0,0,0,0,0,203,0.0,8,4,9999,99999,9,999999999,0.0,999,999,99
3020,1,8,9,0,*?*?*?*?*?*?*?*?*?*?*?*?*?*?*?*?*?*?*?*?*?*?,1.8,1.0,100,102333,182,1414,274,57.6,159.7,37.0,6083,9509,5067,655,200,0.0,7,4,9999,99999,9,999999999,0.0,999,999,99
3020,1,8,10,0,*?*?*?*?*?*?*?*?*?*?*?*?*?*?*?*?*?*?*?*?*?*?,2.2,1.7,100,102333,304,1412,272,135.8,282.4,74.9,14094,21834,9710,1374,197,0.0,6,3,9999,99999,9,999999999,0.0,999,999,99
3020,1,8,11,0,*?*?*?*?*?*?*?*?*?*?*?*?*?*?*?*?*?*?*?*?*?*?,3.6,2.7,100,102333,377,1411,287,136.4,128.6,102.0,14878,11274,11740,2248,193,0.0,8,4,9999,99999,9,999999999,0.0,999,999,99
3020,1,8,12,0,*?*?*?*?*?*?*?*?*?*?*?*?*?*?*?*?*?*?*?*?*?*?,4.0,3.2,100,102333,396,1411,275,202.5,378.7,96.2,21128,32630,12332,1790,190,0.0,5,3,9999,99999,9,999999999,0.0,999,999,99
3020,1,8,13,0,*?*?*?*?*?*?*?*?*?*?*?*?*?*?*?*?*?*?*?*?*?*?,4.1,3.6,100,102333,360,1412,276,179.7,370.1,85.3,18766,30748,11046,1572,193,0.0,5,3,9999,99999,9,999999999,0.0,999,999,99
3020,1,8,14,0,*?*?*?*?*?*?*?*?*?*?*?*?*?*?*?*?*?*?*?*?*?*?,3.7,1.9,100,102333,271,1415,273,123.7,338.9,58.7,12997,24869,7828,1056,197,0.0,5,3,9999,99999,9,999999999,0.0,999,999,99
3020,1,8,15,0,*?*?*?*?*?*?*?*?*?*?*?*?*?*?*?*?*?*?*?*?*?*?,4.3,2.5,99,102333,134,1411,285,32.4,121.7,20.8,3521,6090,3017,358,200,0.0,7,4,9999,99999,9,999999999,0.0,999,999,99
3020,1,8,16,0,*?*?*?*?*?*?*?*?*?*?*?*?*?*?*?*?*?*?*?*?*?*?,3.9,2.1,99,102333,0,-0,298,0.0,-0.0,0.0,0,0,0,0,203,0.0,10,5,9999,99999,9,999999999,0.0,999,999,99
3020,1,8,17,0,*?*?*?*?*?*?*?*?*?*?*?*?*?*?*?*?*?*?*?*?*?*?,3.8,2.3,100,102333,0,-0,297,0.0,-0.0,0.0,0,0,0,0,207,0.0,10,5,9999,99999,9,999999999,0.0,999,999,99
3020,1,8,18,0,*?*?*?*?*?*?*?*?*?*?*?*?*?*?*?*?*?*?*?*?*?*?,3.3,3.2,100,102333,0,-0,295,0.0,-0.0,0.0,0,0,0,0,210,0.0,10,5,9999,99999,9,999999999,0.0,999,999,99
3020,1,8,19,0,*?*?*?*?*?*?*?*?*?*?*?*?*?*?*?*?*?*?*?*?*?*?,3.3,3.2,100,102333,0,-0,295,0.0,-0.0,0.0,0,0,0,0,227,0.0,10,5,9999,99999,9,999999999,0.0,999,999,99
3020,1,8,20,0,*?*?*?*?*?*?*?*?*?*?*?*?*?*?*?*?*?*?*?*?*?*?,3.2,2.9,100,102333,0,-0,294,0.0,-0.0,0.0,0,0,0,0,243,0.0,10,5,9999,99999,9,999999999,0.0,999,999,99
3020,1,8,21,0,*?*?*?*?*?*?*?*?*?*?*?*?*?*?*?*?*?*?*?*?*?*?,2.0,1.5,100,102333,0,-0,290,0.0,-0.0,0.0,0,0,0,0,260,0.0,10,5,9999,99999,9,999999999,0.0,999,999,99
3020,1,8,22,0,*?*?*?*?*?*?*?*?*?*?*?*?*?*?*?*?*?*?*?*?*?*?,2.6,1.5,100,102333,0,-0,292,0.0,-0.0,0.0,0,0,0,0,277,0.0,10,5,9999,99999,9,999999999,0.0,999,999,99
3020,1,8,23,0,*?*?*?*?*?*?*?*?*?*?*?*?*?*?*?*?*?*?*?*?*?*?,4.1,2.5,100,102333,0,-0,298,0.0,-0.0,0.0,0,0,0,0,293,0.0,10,5,9999,99999,9,999999999,0.0,999,999,99
3020,1,8,24,0,*?*?*?*?*?*?*?*?*?*?*?*?*?*?*?*?*?*?*?*?*?*?,3.6,2.7,100,102333,0,-0,296,0.0,-0.0,0.0,0,0,0,0,210,0.0,10,5,9999,99999,9,999999999,0.0,999,999,99
3020,1,9,1,0,*?*?*?*?*?*?*?*?*?*?*?*?*?*?*?*?*?*?*?*?*?*?,5.8,5.1,100,102186,0,-0,305,0.0,-0.0,0.0,0,0,0,0,265,0.0,10,5,9999,99999,9,999999999,0.0,999,999,99
3020,1,9,2,0,*?*?*?*?*?*?*?*?*?*?*?*?*?*?*?*?*?*?*?*?*?*?,5.9,5.9,100,102186,0,-0,306,0.0,-0.0,0.0,0,0,0,0,220,0.0,10,5,9999,99999,9,999999999,0.0,999,999,99
3020,1,9,3,0,*?*?*?*?*?*?*?*?*?*?*?*?*?*?*?*?*?*?*?*?*?*?,5.8,5.8,100,102186,0,-0,305,0.0,-0.0,0.0,0,0,0,0,175,0.0,10,5,9999,99999,9,999999999,0.8,999,999,99
3020,1,9,4,0,*?*?*?*?*?*?*?*?*?*?*?*?*?*?*?*?*?*?*?*?*?*?,6.0,5.9,100,102186,0,-0,306,0.0,-0.0,0.0,0,0,0,0,130,0.0,10,5,9999,99999,9,999999999,2.1,999,999,99
3020,1,9,5,0,*?*?*?*?*?*?*?*?*?*?*?*?*?*?*?*?*?*?*?*?*?*?,5.8,5.8,100,102186,0,-0,305,0.0,-0.0,0.0,0,0,0,0,85,0.0,10,5,9999,99999,9,999999999,0.1,999,999,99
3020,1,9,6,0,*?*?*?*?*?*?*?*?*?*?*?*?*?*?*?*?*?*?*?*?*?*?,5.6,5.6,100,102186,0,-0,304,0.0,-0.0,0.0,0,0,0,0,40,0.0,10,5,9999,99999,9,999999999,0.0,999,999,99
3020,1,9,7,0,*?*?*?*?*?*?*?*?*?*?*?*?*?*?*?*?*?*?*?*?*?*?,5.9,5.8,100,102186,0,-0,306,0.0,-0.0,0.0,0,0,0,0,45,0.0,10,5,9999,99999,9,999999999,0.0,999,999,99
3020,1,9,8,0,*?*?*?*?*?*?*?*?*?*?*?*?*?*?*?*?*?*?*?*?*?*?,6.1,6.1,100,102186,20,1413,302,0.0,0.0,0.0,0,0,0,0,50,0.0,9,5,9999,99999,9,999999999,0.0,999,999,99
3020,1,9,9,0,*?*?*?*?*?*?*?*?*?*?*?*?*?*?*?*?*?*?*?*?*?*?,6.0,6.1,100,102186,184,1414,306,21.6,0.0,21.6,2549,-0,2551,838,55,0.0,10,5,9999,99999,9,999999999,0.1,999,999,99
3020,1,9,10,0,*?*?*?*?*?*?*?*?*?*?*?*?*?*?*?*?*?*?*?*?*?*?,6.4,5.9,100,102186,307,1414,308,45.5,0.0,45.5,5310,0,5321,1797,60,0.0,10,5,9999,99999,9,999999999,0.6,999,999,99
3020,1,9,11,0,*?*?*?*?*?*?*?*?*?*?*?*?*?*?*?*?*?*?*?*?*?*?,6.9,6.7,100,102186,380,1411,306,103.9,51.3,90.1,11406,4512,10193,2411,65,0.0,9,5,9999,99999,9,999999999,0.3,999,999,99
3020,1,9,12,0,*?*?*?*?*?*?*?*?*?*?*?*?*?*?*?*?*?*?*?*?*?*?,7.1,6.2,100,102186,400,1413,307,110.5,51.9,95.8,12127,4628,10832,2583,70,0.0,9,5,9999,99999,9,999999999,0.0,999,999,99
3020,1,9,13,0,*?*?*?*?*?*?*?*?*?*?*?*?*?*?*?*?*?*?*?*?*?*?,6.6,5.5,100,102186,364,1414,305,98.3,50.8,85.2,10785,4415,9642,2268,70,0.0,9,5,9999,99999,9,999999999,0.0,999,999,99
3020,1,9,14,0,*?*?*?*?*?*?*?*?*?*?*?*?*?*?*?*?*?*?*?*?*?*?,6.7,5.6,100,102186,274,1410,305,68.1,46.6,59.1,7523,3605,6950,1267,70,0.0,9,5,9999,99999,9,999999999,0.4,999,999,99
3020,1,9,15,0,*?*?*?*?*?*?*?*?*?*?*?*?*?*?*?*?*?*?*?*?*?*?,7.0,6.1,100,102186,138,1410,302,29.2,75.3,21.9,3203,3575,2799,369,70,0.0,8,4,9999,99999,9,999999999,0.3,999,999,99
3020,1,9,16,0,*?*?*?*?*?*?*?*?*?*?*?*?*?*?*?*?*?*?*?*?*?*?,7.0,6.9,100,102186,0,-0,310,0.0,-0.0,0.0,0,0,0,0,70,0.0,10,5,9999,99999,9,999999999,0.4,999,999,99
3020,1,9,17,0,*?*?*?*?*?*?*?*?*?*?*?*?*?*?*?*?*?*?*?*?*?*?,6.8,6.7,100,102186,0,-0,309,0.0,-0.0,0.0,0,0,0,0,70,0.0,10,5,9999,99999,9,999999999,0.1,999,999,99
3020,1,9,18,0,*?*?*?*?*?*?*?*?*?*?*?*?*?*?*?*?*?*?*?*?*?*?,6.8,6.7,100,102186,0,-0,309,0.0,-0.0,0.0,0,0,0,0,70,0.0,10,5,9999,99999,9,999999999,0.0,999,999,99
3020,1,9,19,0,*?*?*?*?*?*?*?*?*?*?*?*?*?*?*?*?*?*?*?*?*?*?,7.0,6.9,100,102186,0,-0,310,0.0,-0.0,0.0,0,0,0,0,77,0.0,10,5,9999,99999,9,999999999,0.0,999,999,99
3020,1,9,20,0,*?*?*?*?*?*?*?*?*?*?*?*?*?*?*?*?*?*?*?*?*?*?,6.1,6.1,100,102186,0,-0,306,0.0,-0.0,0.0,0,0,0,0,83,0.0,10,5,9999,99999,9,999999999,0.1,999,999,99
3020,1,9,21,0,*?*?*?*?*?*?*?*?*?*?*?*?*?*?*?*?*?*?*?*?*?*?,5.6,5.6,100,102186,0,-0,304,0.0,-0.0,0.0,0,0,0,0,90,0.0,10,5,9999,99999,9,999999999,0.0,999,999,99
3020,1,9,22,0,*?*?*?*?*?*?*?*?*?*?*?*?*?*?*?*?*?*?*?*?*?*?,6.2,5.0,100,102186,0,-0,307,0.0,-0.0,0.0,0,0,0,0,97,0.0,10,5,9999,99999,9,999999999,0.0,999,999,99
3020,1,9,23,0,*?*?*?*?*?*?*?*?*?*?*?*?*?*?*?*?*?*?*?*?*?*?,6.1,4.6,100,102186,0,-0,307,0.0,-0.0,0.0,0,0,0,0,103,0.0,10,5,9999,99999,9,999999999,0.0,999,999,99
3020,1,9,24,0,*?*?*?*?*?*?*?*?*?*?*?*?*?*?*?*?*?*?*?*?*?*?,5.6,3.9,98,102186,0,-0,305,0.0,-0.0,0.0,0,0,0,0,310,0.0,10,5,9999,99999,9,999999999,0.0,999,999,99
3020,1,10,1,0,*?*?*?*?*?*?*?*?*?*?*?*?*?*?*?*?*?*?*?*?*?*?,5.9,5.6,100,101611,0,-0,306,0.0,-0.0,0.0,0,0,0,0,100,0.0,10,5,9999,99999,9,999999999,0.0,999,999,99
3020,1,10,2,0,*?*?*?*?*?*?*?*?*?*?*?*?*?*?*?*?*?*?*?*?*?*?,5.9,5.9,100,101611,0,-0,306,0.0,-0.0,0.0,0,0,0,0,90,0.0,10,5,9999,99999,9,999999999,0.0,999,999,99
3020,1,10,3,0,*?*?*?*?*?*?*?*?*?*?*?*?*?*?*?*?*?*?*?*?*?*?,5.8,5.8,100,101611,0,-0,305,0.0,-0.0,0.0,0,0,0,0,80,0.0,10,5,9999,99999,9,999999999,0.0,999,999,99
3020,1,10,4,0,*?*?*?*?*?*?*?*?*?*?*?*?*?*?*?*?*?*?*?*?*?*?,6.0,5.9,100,101611,0,-0,306,0.0,-0.0,0.0,0,0,0,0,70,0.0,10,5,9999,99999,9,999999999,0.0,999,999,99
3020,1,10,5,0,*?*?*?*?*?*?*?*?*?*?*?*?*?*?*?*?*?*?*?*?*?*?,6.1,6.1,100,101611,0,-0,306,0.0,-0.0,0.0,0,0,0,0,60,0.0,10,5,9999,99999,9,999999999,0.1,999,999,99
3020,1,10,6,0,*?*?*?*?*?*?*?*?*?*?*?*?*?*?*?*?*?*?*?*?*?*?,6.0,5.9,100,101611,0,-0,306,0.0,-0.0,0.0,0,0,0,0,50,0.0,10,5,9999,99999,9,999999999,1.2,999,999,99
3020,1,10,7,0,*?*?*?*?*?*?*?*?*?*?*?*?*?*?*?*?*?*?*?*?*?*?,5.8,5.8,100,101611,0,-0,305,0.0,-0.0,0.0,0,0,0,0,92,0.0,10,5,9999,99999,9,999999999,0.0,999,999,99
3020,1,10,8,0,*?*?*?*?*?*?*?*?*?*?*?*?*?*?*?*?*?*?*?*?*?*?,5.9,5.8,100,101611,22,1430,301,0.0,0.0,0.0,0,0,0,0,133,0.0,9,5,9999,99999,9,999999999,0.2,999,999,99
3020,1,10,9,0,*?*?*?*?*?*?*?*?*?*?*?*?*?*?*?*?*?*?*?*?*?*?,6.0,5.3,100,101611,186,1413,302,38.2,38.6,33.1,4263,2488,3966,696,175,0.0,9,5,9999,99999,9,999999999,0.0,999,999,99
3020,1,10,10,0,*?*?*?*?*?*?*?*?*?*?*?*?*?*?*?*?*?*?*?*?*?*?,6.1,5.0,100,101611,309,1411,302,79.9,48.5,69.3,8765,4030,7849,1811,217,0.0,9,5,9999,99999,9,999999999,0.0,999,999,99
3020,1,10,11,0,*?*?*?*?*?*?*?*?*?*?*?*?*?*?*?*?*?*?*?*?*?*?,6.2,6.2,100,101611,383,1411,303,104.9,51.4,91.0,11517,4536,10291,2438,258,0.0,9,5,9999,99999,9,999999999,0.0,999,999,99
3020,1,10,12,0,*?*?*?*?*?*?*?*?*?*?*?*?*?*?*?*?*?*?*?*?*?*?,5.9,5.9,100,101611,403,1412,306,64.3,0.0,64.3,7510,0,7528,2613,300,0.0,10,5,9999,99999,9,999999999,0.0,999,999,99
3020,1,10,13,0,*?*?*?*?*?*?*?*?*?*?*?*?*?*?*?*?*?*?*?*?*?*?,6.2,6.2,100,101611,367,1411,307,57.3,0.0,57.3,6692,0,6708,2304,300,0.0,10,5,9999,99999,9,999999999,0.0,999,999,99
3020,1,10,14,0,*?*?*?*?*?*?*?*?*?*?*?*?*?*?*?*?*?*?*?*?*?*?,6.0,6.1,100,101611,279,1415,306,40.0,0.0,40.0,4677,0,4685,1570,300,0.0,10,5,9999,99999,9,999999999,0.0,999,999,99
3020,1,10,15,0,*?*?*?*?*?*?*?*?*?*?*?*?*?*?*?*?*?*?*?*?*?*?,5.8,5.8,100,101611,142,1408,305,13.5,0.0,13.5,1624,-0,1624,530,300,0.0,10,5,9999,99999,9,999999999,0.0,999,999,99
3020,1,10,16,0,*?*?*?*?*?*?*?*?*?*?*?*?*?*?*?*?*?*?*?*?*?*?,5.9,5.1,100,101611,0,-0,306,0.0,-0.0,0.0,0,0,0,0,300,0.0,10,5,9999,99999,9,999999999,0.0,999,999,99
3020,1,10,17,0,*?*?*?*?*?*?*?*?*?*?*?*?*?*?*?*?*?*?*?*?*?*?,5.9,4.1,98,101611,0,-0,306,0.0,-0.0,0.0,0,0,0,0,300,0.0,10,5,9999,99999,9,999999999,0.0,999,999,99
3020,1,10,18,0,*?*?*?*?*?*?*?*?*?*?*?*?*?*?*?*?*?*?*?*?*?*?,5.8,4.6,100,101611,0,-0,305,0.0,-0.0,0.0,0,0,0,0,300,0.0,10,5,9999,99999,9,999999999,0.0,999,999,99
3020,1,10,19,0,*?*?*?*?*?*?*?*?*?*?*?*?*?*?*?*?*?*?*?*?*?*?,5.8,5.0,100,101611,0,-0,305,0.0,-0.0,0.0,0,0,0,0,300,0.0,10,5,9999,99999,9,999999999,0.0,999,999,99
3020,1,10,20,0,*?*?*?*?*?*?*?*?*?*?*?*?*?*?*?*?*?*?*?*?*?*?,5.8,5.6,100,101611,0,-0,305,0.0,-0.0,0.0,0,0,0,0,300,0.0,10,5,9999,99999,9,999999999,0.2,999,999,99
3020,1,10,21,0,*?*?*?*?*?*?*?*?*?*?*?*?*?*?*?*?*?*?*?*?*?*?,5.9,5.3,100,101611,0,-0,306,0.0,-0.0,0.0,0,0,0,0,300,0.0,10,5,9999,99999,9,999999999,0.0,999,999,99
3020,1,10,22,0,*?*?*?*?*?*?*?*?*?*?*?*?*?*?*?*?*?*?*?*?*?*?,6.1,4.6,100,101611,0,-0,307,0.0,-0.0,0.0,0,0,0,0,300,0.0,10,5,9999,99999,9,999999999,0.3,999,999,99
3020,1,10,23,0,*?*?*?*?*?*?*?*?*?*?*?*?*?*?*?*?*?*?*?*?*?*?,7.0,5.8,100,101611,0,-0,310,0.0,-0.0,0.0,0,0,0,0,300,0.0,10,5,9999,99999,9,999999999,3.2,999,999,99
3020,1,10,24,0,*?*?*?*?*?*?*?*?*?*?*?*?*?*?*?*?*?*?*?*?*?*?,6.0,5.1,100,101611,0,-0,306,0.0,-0.0,0.0,0,0,0,0,110,0.0,10,5,9999,99999,9,999999999,0.0,999,999,99
3020,1,11,1,0,*?*?*?*?*?*?*?*?*?*?*?*?*?*?*?*?*?*?*?*?*?*?,8.6,8.4,100,101745,0,-0,317,0.0,-0.0,0.0,0,0,0,0,305,0.0,10,5,9999,99999,9,999999999,0.5,999,999,99
3020,1,11,2,0,*?*?*?*?*?*?*?*?*?*?*?*?*?*?*?*?*?*?*?*?*?*?,9.1,9.2,100,101745,0,-0,319,0.0,-0.0,0.0,0,0,0,0,310,0.0,10,5,9999,99999,9,999999999,0.3,999,999,99
3020,1,11,3,0,*?*?*?*?*?*?*?*?*?*?*?*?*?*?*?*?*?*?*?*?*?*?,9.7,9.7,100,101745,0,-0,322,0.0,-0.0,0.0,0,0,0,0,315,0.0,10,5,9999,99999,9,999999999,2.4,999,999,99
3020,1,11,4,0,*?*?*?*?*?*?*?*?*?*?*?*?*?*?*?*?*?*?*?*?*?*?,9.2,9.2,100,101745,0,-0,320,0.0,-0.0,0.0,0,0,0,0,320,0.0,10,5,9999,99999,9,999999999,0.1,999,999,99
3020,1,11,5,0,*?*?*?*?*?*?*?*?*?*?*?*?*?*?*?*?*?*?*?*?*?*?,9.3,9.3,100,101745,0,-0,320,0.0,-0.0,0.0,0,0,0,0,325,0.0,10,5,9999,99999,9,999999999,1.4,999,999,99
3020,1,11,6,0,*?*?*?*?*?*?*?*?*?*?*?*?*?*?*?*?*?*?*?*?*?*?,9.1,9.2,100,101745,0,-0,319,0.0,-0.0,0.0,0,0,0,0,330,0.0,10,5,9999,99999,9,999999999,0.0,999,999,99
3020,1,11,7,0,*?*?*?*?*?*?*?*?*?*?*?*?*?*?*?*?*?*?*?*?*?*?,8.6,8.5,100,101745,0,-0,317,0.0,-0.0,0.0,0,0,0,0,298,0.0,10,5,9999,99999,9,999999999,0.0,999,999,99
3020,1,11,8,0,*?*?*?*?*?*?*?*?*?*?*?*?*?*?*?*?*?*?*?*?*?*?,8.0,7.6,100,101745,24,1433,307,0.0,0.0,0.0,0,0,0,0,267,0.0,8,4,9999,99999,9,999999999,0.0,999,999,99
3020,1,11,9,0,*?*?*?*?*?*?*?*?*?*?*?*?*?*?*?*?*?*?*?*?*?*?,9.6,8.9,100,101745,188,1411,318,39.0,38.9,33.8,4348,2523,4045,710,235,0.0,9,5,9999,99999,9,999999999,0.0,999,999,99
3020,1,11,10,0,*?*?*?*?*?*?*?*?*?*?*?*?*?*?*?*?*?*?*?*?*?*?,11.0,9.8,100,101745,312,1412,324,80.8,48.7,70.1,8869,4050,7941,1834,203,0.0,9,5,9999,99999,9,999999999,0.1,999,999,99
3020,1,11,11,0,*?*?*?*?*?*?*?*?*?*?*?*?*?*?*?*?*?*?*?*?*?*?,11.7,9.8,100,101745,387,1414,328,106.0,51.5,91.9,11641,4545,10403,2467,172,0.0,9,5,9999,99999,9,999999999,0.5,999,999,99
3020,1,11,12,0,*?*?*?*?*?*?*?*?*?*?*?*?*?*?*?*?*?*?*?*?*?*?,12.7,10.3,100,101745,407,1413,332,112.9,52.1,97.9,12390,4667,11065,2646,140,0.0,9,5,9999,99999,9,999999999,0.0,999,999,99
3020,1,11,13,0,*?*?*?*?*?*?*?*?*?*?*?*?*?*?*?*?*?*?*?*?*?*?,12.8,8.7,98,101745,371,1411,333,100.9,51.0,87.5,11085,4438,9912,2334,143,0.0,9,5,9999,99999,9,999999999,1.5,999,999,99
3020,1,11,14,0,*?*?*?*?*?*?*?*?*?*?*?*?*?*?*?*?*?*?*?*?*?*?,12.7,9.4,100,101745,283,1414,332,70.9,47.1,61.5,7844,3623,7282,1321,147,0.0,9,5,9999,99999,9,999999999,3.3,999,999,99
3020,1,11,15,0,*?*?*?*?*?*?*?*?*?*?*?*?*?*?*?*?*?*?*?*?*?*?,12.7,10.5,100,101745,147,1414,332,25.0,31.9,21.6,2822,1826,2638,451,150,0.0,9,5,9999,99999,9,999999999,0.0,999,999,99
3020,1,11,16,0,*?*?*?*?*?*?*?*?*?*?*?*?*?*?*?*?*?*?*?*?*?*?,12.8,11.9,100,101745,0,-0,336,0.0,-0.0,0.0,0,0,0,0,153,0.0,10,5,9999,99999,9,999999999,0.0,999,999,99
3020,1,11,17,0,*?*?*?*?*?*?*?*?*?*?*?*?*?*?*?*?*?*?*?*?*?*?,11.9,11.9,100,101745,0,-0,331,0.0,-0.0,0.0,0,0,0,0,157,0.0,10,5,9999,99999,9,999999999,0.9,999,999,99
3020,1,11,18,0,*?*?*?*?*?*?*?*?*?*?*?*?*?*?*?*?*?*?*?*?*?*?,11.0,11.0,100,101745,0,-0,327,0.0,-0.0,0.0,0,0,0,0,160,0.0,10,5,9999,99999,9,999999999,0.9,999,999,99
3020,1,11,19,0,*?*?*?*?*?*?*?*?*?*?*?*?*?*?*?*?*?*?*?*?*?*?,10.8,10.8,100,101745,0,-0,327,0.0,-0.0,0.0,0,0,0,0,152,0.0,10,5,9999,99999,9,999999999,0.0,999,999,99
3020,1,11,20,0,*?*?*?*?*?*?*?*?*?*?*?*?*?*?*?*?*?*?*?*?*?*?,10.1,10.2,100,101745,0,-0,323,0.0,-0.0,0.0,0,0,0,0,143,0.0,10,5,9999,99999,9,999999999,0.0,999,999,99
3020,1,11,21,0,*?*?*?*?*?*?*?*?*?*?*?*?*?*?*?*?*?*?*?*?*?*?,10.2,10.2,100,101745,0,-0,324,0.0,-0.0,0.0,0,0,0,0,135,0.0,10,5,9999,99999,9,999999999,0.0,999,999,99
3020,1,11,22,0,*?*?*?*?*?*?*?*?*?*?*?*?*?*?*?*?*?*?*?*?*?*?,9.3,9.3,100,101745,0,-0,320,0.0,-0.0,0.0,0,0,0,0,127,0.0,10,5,9999,99999,9,999999999,0.0,999,999,99
3020,1,11,23,0,*?*?*?*?*?*?*?*?*?*?*?*?*?*?*?*?*?*?*?*?*?*?,9.4,9.3,100,101745,0,-0,320,0.0,-0.0,0.0,0,0,0,0,118,0.0,10,5,9999,99999,9,999999999,0.0,999,999,99
3020,1,11,24,0,*?*?*?*?*?*?*?*?*?*?*?*?*?*?*?*?*?*?*?*?*?*?,8.0,7.1,100,101745,0,-0,315,0.0,-0.0,0.0,0,0,0,0,300,0.0,10,5,9999,99999,9,999999999,3.3,999,999,99
3020,1,12,1,0,*?*?*?*?*?*?*?*?*?*?*?*?*?*?*?*?*?*?*?*?*?*?,9.0,8.9,100,100723,0,-0,319,0.0,-0.0,0.0,0,0,0,0,110,0.0,10,5,9999,99999,9,999999999,0.0,999,999,99
3020,1,12,2,0,*?*?*?*?*?*?*?*?*?*?*?*?*?*?*?*?*?*?*?*?*?*?,8.8,8.8,100,100723,0,-0,318,0.0,-0.0,0.0,0,0,0,0,110,0.0,10,5,9999,99999,9,999999999,0.0,999,999,99
3020,1,12,3,0,*?*?*?*?*?*?*?*?*?*?*?*?*?*?*?*?*?*?*?*?*?*?,9.1,9.1,100,100723,0,-0,319,0.0,-0.0,0.0,0,0,0,0,110,0.0,10,5,9999,99999,9,999999999,0.0,999,999,99
3020,1,12,4,0,*?*?*?*?*?*?*?*?*?*?*?*?*?*?*?*?*?*?*?*?*?*?,8.8,8.8,99,100723,0,-0,318,0.0,-0.0,0.0,0,0,0,0,110,0.0,10,5,9999,99999,9,999999999,0.0,999,999,99
3020,1,12,5,0,*?*?*?*?*?*?*?*?*?*?*?*?*?*?*?*?*?*?*?*?*?*?,8.3,7.6,95,100723,0,-0,316,0.0,-0.0,0.0,0,0,0,0,110,0.0,10,5,9999,99999,9,999999999,0.1,999,999,99
3020,1,12,6,0,*?*?*?*?*?*?*?*?*?*?*?*?*?*?*?*?*?*?*?*?*?*?,7.8,6.2,91,100723,0,-0,314,0.0,-0.0,0.0,0,0,0,0,110,0.0,10,5,9999,99999,9,999999999,0.0,999,999,99
3020,1,12,7,0,*?*?*?*?*?*?*?*?*?*?*?*?*?*?*?*?*?*?*?*?*?*?,8.3,6.4,88,100723,0,-0,316,0.0,-0.0,0.0,0,0,0,0,107,0.0,10,5,9999,99999,9,999999999,0.0,999,999,99
3020,1,12,8,0,*?*?*?*?*?*?*?*?*?*?*?*?*?*?*?*?*?*?*?*?*?*?,8.8,7.0,89,100723,26,1426,314,0.0,0.0,0.0,0,0,0,0,103,0.0,9,5,9999,99999,9,999999999,0.0,999,999,99
3020,1,12,9,0,*?*?*?*?*?*?*?*?*?*?*?*?*?*?*?*?*?*?*?*?*?*?,8.7,8.1,96,100723,191,1414,318,22.9,0.0,22.9,2706,-0,2709,890,100,0.0,10,5,9999,99999,9,999999999,0.0,999,999,99
3020,1,12,10,0,*?*?*?*?*?*?*?*?*?*?*?*?*?*?*?*?*?*?*?*?*?*?,10.1,8.9,92,100723,315,1413,317,108.4,122.5,81.1,11847,10028,9391,1758,97,0.0,8,4,9999,99999,9,999999999,0.0,999,999,99
3020,1,12,11,0,*?*?*?*?*?*?*?*?*?*?*?*?*?*?*?*?*?*?*?*?*?*?,10.7,9.8,95,100723,390,1413,320,142.0,129.6,106.2,15493,11465,12224,2349,93,0.0,8,4,9999,99999,9,999999999,0.4,999,999,99
3020,1,12,12,0,*?*?*?*?*?*?*?*?*?*?*?*?*?*?*?*?*?*?*?*?*?*?,11.5,9.2,86,100723,411,1414,327,114.2,52.2,99.0,12531,4685,11191,2680,90,0.0,9,5,9999,99999,9,999999999,0.1,999,999,99
3020,1,12,13,0,*?*?*?*?*?*?*?*?*?*?*?*?*?*?*?*?*?*?*?*?*?*?,11.8,8.3,79,100723,375,1410,324,135.5,128.5,101.4,14785,11240,11668,2233,85,0.0,8,4,9999,99999,9,999999999,0.0,999,999,99
3020,1,12,14,0,*?*?*?*?*?*?*?*?*?*?*?*?*?*?*?*?*?*?*?*?*?*?,11.5,7.3,75,100723,287,1412,326,72.4,47.4,62.8,7988,3743,7366,1350,80,0.0,9,5,9999,99999,9,999999999,0.0,999,999,99
3020,1,12,15,0,*?*?*?*?*?*?*?*?*?*?*?*?*?*?*?*?*?*?*?*?*?*?,11.7,7.1,74,100723,151,1410,327,26.5,32.9,23.0,2987,1909,2790,479,75,0.0,9,5,9999,99999,9,999999999,0.0,999,999,99
3020,1,12,16,0,*?*?*?*?*?*?*?*?*?*?*?*?*?*?*?*?*?*?*?*?*?*?,11.8,8.4,80,100723,0,-0,332,0.0,-0.0,0.0,0,0,0,0,70,0.0,10,5,9999,99999,9,999999999,0.0,999,999,99
3020,1,12,17,0,*?*?*?*?*?*?*?*?*?*?*?*?*?*?*?*?*?*?*?*?*?*?,10.7,7.1,79,100723,0,-0,327,0.0,-0.0,0.0,0,0,0,0,65,0.0,10,5,9999,99999,9,999999999,0.0,999,999,99
3020,1,12,18,0,*?*?*?*?*?*?*?*?*?*?*?*?*?*?*?*?*?*?*?*?*?*?,10.4,6.6,77,100723,0,-0,326,0.0,-0.0,0.0,0,0,0,0,60,0.0,10,5,9999,99999,9,999999999,0.0,999,999,99
3020,1,12,19,0,*?*?*?*?*?*?*?*?*?*?*?*?*?*?*?*?*?*?*?*?*?*?,9.5,7.1,85,100723,0,-0,321,0.0,-0.0,0.0,0,0,0,0,58,0.0,10,5,9999,99999,9,999999999,0.0,999,999,99
3020,1,12,20,0,*?*?*?*?*?*?*?*?*?*?*?*?*?*?*?*?*?*?*?*?*?*?,9.4,7.1,86,100723,0,-0,321,0.0,-0.0,0.0,0,0,0,0,57,0.0,10,5,9999,99999,9,999999999,0.0,999,999,99
3020,1,12,21,0,*?*?*?*?*?*?*?*?*?*?*?*?*?*?*?*?*?*?*?*?*?*?,9.7,7.7,88,100723,0,-0,322,0.0,-0.0,0.0,0,0,0,0,55,0.0,10,5,9999,99999,9,999999999,0.0,999,999,99
3020,1,12,22,0,*?*?*?*?*?*?*?*?*?*?*?*?*?*?*?*?*?*?*?*?*?*?,9.1,7.6,90,100723,0,-0,319,0.0,-0.0,0.0,0,0,0,0,53,0.0,10,5,9999,99999,9,999999999,0.2,999,999,99
3020,1,12,23,0,*?*?*?*?*?*?*?*?*?*?*?*?*?*?*?*?*?*?*?*?*?*?,8.6,7.6,93,100723,0,-0,317,0.0,-0.0,0.0,0,0,0,0,52,0.0,10,5,9999,99999,9,999999999,0.3,999,999,99
3020,1,12,24,0,*?*?*?*?*?*?*?*?*?*?*?*?*?*?*?*?*?*?*?*?*?*?,9.4,9.3,100,100723,0,-0,320,0.0,-0.0,0.0,0,0,0,0,110,0.0,10,5,9999,99999,9,999999999,0.0,999,999,99
3020,1,13,1,0,*?*?*?*?*?*?*?*?*?*?*?*?*?*?*?*?*?*?*?*?*?*?,7.3,6.9,100,101995,0,-0,312,0.0,-0.0,0.0,0,0,0,0,48,0.0,10,5,9999,99999,9,999999999,0.0,999,999,99
3020,1,13,2,0,*?*?*?*?*?*?*?*?*?*?*?*?*?*?*?*?*?*?*?*?*?*?,6.8,6.4,100,101995,0,-0,309,0.0,-0.0,0.0,0,0,0,0,47,0.0,10,5,9999,99999,9,999999999,0.0,999,999,99
3020,1,13,3,0,*?*?*?*?*?*?*?*?*?*?*?*?*?*?*?*?*?*?*?*?*?*?,6.7,6.4,100,101995,0,-0,309,0.0,-0.0,0.0,0,0,0,0,45,0.0,10,5,9999,99999,9,999999999,0.1,999,999,99
3020,1,13,4,0,*?*?*?*?*?*?*?*?*?*?*?*?*?*?*?*?*?*?*?*?*?*?,6.7,6.7,100,101995,0,-0,309,0.0,-0.0,0.0,0,0,0,0,43,0.0,10,5,9999,99999,9,999999999,0.0,999,999,99
3020,1,13,5,0,*?*?*?*?*?*?*?*?*?*?*?*?*?*?*?*?*?*?*?*?*?*?,6.9,6.9,100,101995,0,-0,310,0.0,-0.0,0.0,0,0,0,0,42,0.0,10,5,9999,99999,9,999999999,0.0,999,999,99
3020,1,13,6,0,*?*?*?*?*?*?*?*?*?*?*?*?*?*?*?*?*?*?*?*?*?*?,7.0,7.0,100,101995,0,-0,310,0.0,-0.0,0.0,0,0,0,0,40,0.0,10,5,9999,99999,9,999999999,0.0,999,999,99
3020,1,13,7,0,*?*?*?*?*?*?*?*?*?*?*?*?*?*?*?*?*?*?*?*?*?*?,7.3,7.1,100,101995,0,-0,311,0.0,-0.0,0.0,0,0,0,0,42,0.0,10,5,9999,99999,9,999999999,0.0,999,999,99
3020,1,13,8,0,*?*?*?*?*?*?*?*?*?*?*?*?*?*?*?*?*?*?*?*?*?*?,7.7,7.4,100,101995,28,1412,309,0.0,0.0,0.0,0,0,0,0,43,0.0,9,5,9999,99999,9,999999999,0.0,999,999,99
3020,1,13,9,0,*?*?*?*?*?*?*?*?*?*?*?*?*?*?*?*?*?*?*?*?*?*?,7.2,6.7,100,101995,193,1409,307,40.7,39.5,35.3,4539,2601,4220,743,45,0.0,9,5,9999,99999,9,999999999,0.0,999,999,99
3020,1,13,10,0,*?*?*?*?*?*?*?*?*?*?*?*?*?*?*?*?*?*?*?*?*?*?,7.3,7.3,100,101995,318,1412,311,47.7,0.0,47.7,5571,0,5582,1891,47,0.0,10,5,9999,99999,9,999999999,0.0,999,999,99
3020,1,13,11,0,*?*?*?*?*?*?*?*?*?*?*?*?*?*?*?*?*?*?*?*?*?*?,7.3,7.3,100,101995,393,1411,311,62.4,0.0,62.4,7287,0,7305,2528,48,0.0,10,5,9999,99999,9,999999999,0.0,999,999,99
3020,1,13,12,0,*?*?*?*?*?*?*?*?*?*?*?*?*?*?*?*?*?*?*?*?*?*?,7.9,7.9,100,101995,414,1411,314,66.5,0.0,66.5,7769,0,7789,2713,50,0.0,10,5,9999,99999,9,999999999,0.0,999,999,99
3020,1,13,13,0,*?*?*?*?*?*?*?*?*?*?*?*?*?*?*?*?*?*?*?*?*?*?,7.5,7.6,100,101995,380,1413,309,103.7,51.3,89.9,11384,4514,10173,2407,97,0.0,9,5,9999,99999,9,999999999,0.0,999,999,99
3020,1,13,14,0,*?*?*?*?*?*?*?*?*?*?*?*?*?*?*?*?*?*?*?*?*?*?,7.6,7.7,100,101995,291,1410,309,73.9,47.6,64.1,8152,3788,7516,1380,143,0.0,9,5,9999,99999,9,999999999,0.0,999,999,99
3020,1,13,15,0,*?*?*?*?*?*?*?*?*?*?*?*?*?*?*?*?*?*?*?*?*?*?,7.8,7.7,100,101995,156,1413,314,16.1,0.0,16.1,1926,-0,1927,630,190,0.0,10,5,9999,99999,9,999999999,0.0,999,999,99
3020,1,13,16,0,*?*?*?*?*?*?*?*?*?*?*?*?*?*?*?*?*?*?*?*?*?*?,7.9,7.0,99,101995,0,-0,314,0.0,-0.0,0.0,0,0,0,0,237,0.0,10,5,9999,99999,9,999999999,0.8,999,999,99
3020,1,13,17,0,*?*?*?*?*?*?*?*?*?*?*?*?*?*?*?*?*?*?*?*?*?*?,7.5,6.9,100,101995,0,-0,312,0.0,-0.0,0.0,0,0,0,0,283,0.0,10,5,9999,99999,9,999999999,0.3,999,999,99
3020,1,13,18,0,*?*?*?*?*?*?*?*?*?*?*?*?*?*?*?*?*?*?*?*?*?*?,7.7,6.9,100,101995,0,-0,313,0.0,-0.0,0.0,0,0,0,0,330,0.0,10,5,9999,99999,9,999999999,0.0,999,999,99
3020,1,13,19,0,*?*?*?*?*?*?*?*?*?*?*?*?*?*?*?*?*?*?*?*?*?*?,7.0,6.7,100,101995,0,-0,310,0.0,-0.0,0.0,0,0,0,0,308,0.0,10,5,9999,99999,9,999999999,0.0,999,999,99
3020,1,13,20,0,*?*?*?*?*?*?*?*?*?*?*?*?*?*?*?*?*?*?*?*?*?*?,7.3,7.1,100,101995,0,-0,311,0.0,-0.0,0.0,0,0,0,0,287,0.0,10,5,9999,99999,9,999999999,0.0,999,999,99
3020,1,13,21,0,*?*?*?*?*?*?*?*?*?*?*?*?*?*?*?*?*?*?*?*?*?*?,7.2,6.4,100,101995,0,-0,311,0.0,-0.0,0.0,0,0,0,0,265,0.0,10,5,9999,99999,9,999999999,0.0,999,999,99
3020,1,13,22,0,*?*?*?*?*?*?*?*?*?*?*?*?*?*?*?*?*?*?*?*?*?*?,7.1,7.0,100,101995,0,-0,311,0.0,-0.0,0.0,0,0,0,0,243,0.0,10,5,9999,99999,9,999999999,0.0,999,999,99
3020,1,13,23,0,*?*?*?*?*?*?*?*?*?*?*?*?*?*?*?*?*?*?*?*?*?*?,7.0,7.0,100,101995,0,-0,310,0.0,-0.0,0.0,0,0,0,0,222,0.0,10,5,9999,99999,9,999999999,0.0,999,999,99
3020,1,13,24,0,*?*?*?*?*?*?*?*?*?*?*?*?*?*?*?*?*?*?*?*?*?*?,8.2,7.1,99,101995,0,-0,316,0.0,-0.0,0.0,0,0,0,0,50,0.0,10,5,9999,99999,9,999999999,0.0,999,999,99
3020,1,14,1,0,*?*?*?*?*?*?*?*?*?*?*?*?*?*?*?*?*?*?*?*?*?*?,6.3,4.6,100,101346,0,-0,308,0.0,-0.0,0.0,0,0,0,0,218,0.0,10,5,9999,99999,9,999999999,0.6,999,999,99
3020,1,14,2,0,*?*?*?*?*?*?*?*?*?*?*?*?*?*?*?*?*?*?*?*?*?*?,5.9,3.4,98,101346,0,-0,306,0.0,-0.0,0.0,0,0,0,0,237,0.0,10,5,9999,99999,9,999999999,0.0,999,999,99
3020,1,14,3,0,*?*?*?*?*?*?*?*?*?*?*?*?*?*?*?*?*?*?*?*?*?*?,5.4,4.1,100,101346,0,-0,304,0.0,-0.0,0.0,0,0,0,0,255,0.0,10,5,9999,99999,9,999999999,0.0,999,999,99
3020,1,14,4,0,*?*?*?*?*?*?*?*?*?*?*?*?*?*?*?*?*?*?*?*?*?*?,5.5,3.8,100,101346,0,-0,304,0.0,-0.0,0.0,0,0,0,0,273,0.0,10,5,9999,99999,9,999999999,0.0,999,999,99
3020,1,14,5,0,*?*?*?*?*?*?*?*?*?*?*?*?*?*?*?*?*?*?*?*?*?*?,5.3,4.1,100,101346,0,-0,303,0.0,-0.0,0.0,0,0,0,0,292,0.0,10,5,9999,99999,9,999999999,0.0,999,999,99
3020,1,14,6,0,*?*?*?*?*?*?*?*?*?*?*?*?*?*?*?*?*?*?*?*?*?*?,5.1,4.8,100,101346,0,-0,302,0.0,-0.0,0.0,0,0,0,0,310,0.0,10,5,9999,99999,9,999999999,0.0,999,999,99
3020,1,14,7,0,*?*?*?*?*?*?*?*?*?*?*?*?*?*?*?*?*?*?*?*?*?*?,5.4,4.5,100,101346,0,-0,304,0.0,-0.0,0.0,0,0,0,0,308,0.0,10,5,9999,99999,9,999999999,0.0,999,999,99
3020,1,14,8,0,*?*?*?*?*?*?*?*?*?*?*?*?*?*?*?*?*?*?*?*?*?*?,5.7,5.3,100,101346,30,1392,305,0.0,0.0,0.0,0,0,0,0,307,0.0,10,5,9999,99999,9,999999999,0.0,999,999,99
3020,1,14,9,0,*?*?*?*?*?*?*?*?*?*?*?*?*?*?*?*?*?*?*?*?*?*?,6.0,5.9,100,101346,196,1410,306,24.0,0.0,24.0,2829,-0,2833,932,305,0.0,10,5,9999,99999,9,999999999,0.0,999,999,99
3020,1,14,10,0,*?*?*?*?*?*?*?*?*?*?*?*?*?*?*?*?*?*?*?*?*?*?,7.9,7.0,100,101346,321,1411,314,48.3,0.0,48.3,5645,0,5657,1918,303,0.0,10,5,9999,99999,9,999999999,0.0,999,999,99
3020,1,14,11,0,*?*?*?*?*?*?*?*?*?*?*?*?*?*?*?*?*?*?*?*?*?*?,8.3,8.3,100,101346,397,1412,316,63.1,0.0,63.1,7373,0,7391,2561,302,0.0,10,5,9999,99999,9,999999999,0.0,999,999,99
3020,1,14,12,0,*?*?*?*?*?*?*?*?*?*?*?*?*?*?*?*?*?*?*?*?*?*?,8.3,8.3,100,101346,418,1410,316,67.3,0.0,67.3,7863,0,7883,2749,300,0.0,10,5,9999,99999,9,999999999,0.0,999,999,99
3020,1,14,13,0,*?*?*?*?*?*?*?*?*?*?*?*?*?*?*?*?*?*?*?*?*?*?,8.0,8.0,100,101346,384,1412,314,60.6,0.0,60.6,7074,0,7091,2448,302,0.0,10,5,9999,99999,9,999999999,0.0,999,999,99
3020,1,14,14,0,*?*?*?*?*?*?*?*?*?*?*?*?*?*?*?*?*?*?*?*?*?*?,8.4,8.3,100,101346,296,1412,316,43.4,0.0,43.4,5075,0,5085,1712,303,0.0,10,5,9999,99999,9,999999999,0.0,999,999,99
3020,1,14,15,0,*?*?*?*?*?*?*?*?*?*?*?*?*?*?*?*?*?*?*?*?*?*?,7.9,7.9,100,101346,161,1415,314,17.1,0.0,17.1,2032,-0,2034,665,305,0.0,10,5,9999,99999,9,999999999,0.0,999,999,99
3020,1,14,16,0,*?*?*?*?*?*?*?*?*?*?*?*?*?*?*?*?*?*?*?*?*?*?,8.2,8.1,100,101346,0,-0,315,0.0,-0.0,0.0,0,0,0,0,307,0.0,10,5,9999,99999,9,999999999,0.0,999,999,99
3020,1,14,17,0,*?*?*?*?*?*?*?*?*?*?*?*?*?*?*?*?*?*?*?*?*?*?,7.3,7.3,100,101346,0,-0,311,0.0,-0.0,0.0,0,0,0,0,308,0.0,10,5,9999,99999,9,999999999,0.0,999,999,99
3020,1,14,18,0,*?*?*?*?*?*?*?*?*?*?*?*?*?*?*?*?*?*?*?*?*?*?,6.5,6.6,100,101346,0,-0,308,0.0,-0.0,0.0,0,0,0,0,310,0.0,10,5,9999,99999,9,999999999,0.0,999,999,99
3020,1,14,19,0,*?*?*?*?*?*?*?*?*?*?*?*?*?*?*?*?*?*?*?*?*?*?,7.0,7.0,100,101346,0,-0,310,0.0,-0.0,0.0,0,0,0,0,315,0.0,10,5,9999,99999,9,999999999,0.0,999,999,99
3020,1,14,20,0,*?*?*?*?*?*?*?*?*?*?*?*?*?*?*?*?*?*?*?*?*?*?,7.1,7.1,100,101346,0,-0,311,0.0,-0.0,0.0,0,0,0,0,320,0.0,10,5,9999,99999,9,999999999,0.0,999,999,99
3020,1,14,21,0,*?*?*?*?*?*?*?*?*?*?*?*?*?*?*?*?*?*?*?*?*?*?,6.4,6.4,100,101346,0,-0,308,0.0,-0.0,0.0,0,0,0,0,325,0.0,10,5,9999,99999,9,999999999,0.0,999,999,99
3020,1,14,22,0,*?*?*?*?*?*?*?*?*?*?*?*?*?*?*?*?*?*?*?*?*?*?,6.5,6.4,100,101346,0,-0,308,0.0,-0.0,0.0,0,0,0,0,330,0.0,10,5,9999,99999,9,999999999,0.0,999,999,99
3020,1,14,23,0,*?*?*?*?*?*?*?*?*?*?*?*?*?*?*?*?*?*?*?*?*?*?,6.1,6.1,100,101346,0,-0,306,0.0,-0.0,0.0,0,0,0,0,335,0.0,10,5,9999,99999,9,999999999,0.0,999,999,99
3020,1,14,24,0,*?*?*?*?*?*?*?*?*?*?*?*?*?*?*?*?*?*?*?*?*?*?,6.9,5.9,100,101346,0,-0,310,0.0,-0.0,0.0,0,0,0,0,200,0.0,10,5,9999,99999,9,999999999,0.0,999,999,99
3020,1,15,1,0,*?*?*?*?*?*?*?*?*?*?*?*?*?*?*?*?*?*?*?*?*?*?,5.4,2.7,82,101123,0,-0,304,0.0,-0.0,0.0,0,0,0,0,342,0.0,10,5,9999,99999,9,999999999,0.0,999,999,99
3020,1,15,2,0,*?*?*?*?*?*?*?*?*?*?*?*?*?*?*?*?*?*?*?*?*?*?,5.3,0.8,73,101123,0,-0,304,0.0,-0.0,0.0,0,0,0,0,343,0.0,10,5,9999,99999,9,999999999,0.0,999,999,99
3020,1,15,3,0,*?*?*?*?*?*?*?*?*?*?*?*?*?*?*?*?*?*?*?*?*?*?,5.0,0.6,74,101123,0,-0,302,0.0,-0.0,0.0,0,0,0,0,345,0.0,10,5,9999,99999,9,999999999,0.0,999,999,99
3020,1,15,4,0,*?*?*?*?*?*?*?*?*?*?*?*?*?*?*?*?*?*?*?*?*?*?,4.5,0.6,76,101123,0,-0,300,0.0,-0.0,0.0,0,0,0,0,347,0.0,10,5,9999,99999,9,999999999,0.0,999,999,99
3020,1,15,5,0,*?*?*?*?*?*?*?*?*?*?*?*?*?*?*?*?*?*?*?*?*?*?,3.9,0.8,80,101123,0,-0,298,0.0,-0.0,0.0,0,0,0,0,348,0.0,10,5,9999,99999,9,999999999,0.0,999,999,99
3020,1,15,6,0,*?*?*?*?*?*?*?*?*?*?*?*?*?*?*?*?*?*?*?*?*?*?,4.5,1.3,79,101123,0,-0,300,0.0,-0.0,0.0,0,0,0,0,350,0.0,10,5,9999,99999,9,999999999,0.0,999,999,99
3020,1,15,7,0,*?*?*?*?*?*?*?*?*?*?*?*?*?*?*?*?*?*?*?*?*?*?,5.0,2.3,82,101123,0,-0,288,0.0,-0.0,0.0,0,0,0,0,347,0.0,7,4,9999,99999,9,999999999,0.0,999,999,99
3020,1,15,8,0,*?*?*?*?*?*?*?*?*?*?*?*?*?*?*?*?*?*?*?*?*?*?,5.0,2.7,84,101123,33,1410,255,0.0,0.0,0.0,0,0,0,0,343,0.0,0,0,9999,99999,9,999999999,0.0,999,999,99
3020,1,15,9,0,*?*?*?*?*?*?*?*?*?*?*?*?*?*?*?*?*?*?*?*?*?*?,5.0,3.0,88,101123,199,1410,256,84.8,420.5,25.4,8753,29844,4168,525,340,0.0,0,0,9999,99999,9,999999999,0.0,999,999,99
3020,1,15,10,0,*?*?*?*?*?*?*?*?*?*?*?*?*?*?*?*?*?*?*?*?*?*?,6.0,3.4,84,101123,325,1413,260,169.0,514.5,50.7,17579,41812,7718,949,337,0.0,0,0,9999,99999,9,999999999,0.0,999,999,99
3020,1,15,11,0,*?*?*?*?*?*?*?*?*?*?*?*?*?*?*?*?*?*?*?*?*?*?,7.9,4.6,80,101123,401,1412,270,220.2,542.8,66.1,22872,47222,9810,1244,333,0.0,0,0,9999,99999,9,999999999,0.0,999,999,99
3020,1,15,12,0,*?*?*?*?*?*?*?*?*?*?*?*?*?*?*?*?*?*?*?*?*?*?,8.0,4.8,80,101123,423,1413,271,234.8,549.0,70.5,24391,48503,10398,1331,330,0.0,0,0,9999,99999,9,999999999,0.0,999,999,99
3020,1,15,13,0,*?*?*?*?*?*?*?*?*?*?*?*?*?*?*?*?*?*?*?*?*?*?,7.9,4.3,78,101123,389,1413,269,211.9,539.0,63.6,22011,46449,9476,1195,275,0.0,0,0,9999,99999,9,999999999,0.0,999,999,99
3020,1,15,14,0,*?*?*?*?*?*?*?*?*?*?*?*?*?*?*?*?*?*?*?*?*?*?,8.3,5.0,80,101123,301,1413,272,153.0,502.6,45.9,15924,39754,7048,859,220,0.0,0,0,9999,99999,9,999999999,0.0,999,999,99
3020,1,15,15,0,*?*?*?*?*?*?*?*?*?*?*?*?*?*?*?*?*?*?*?*?*?*?,8.2,4.6,79,101123,165,1408,271,62.1,370.9,18.6,6503,24844,3113,407,165,0.0,0,0,9999,99999,9,999999999,0.0,999,999,99
3020,1,15,16,0,*?*?*?*?*?*?*?*?*?*?*?*?*?*?*?*?*?*?*?*?*?*?,7.9,5.5,84,101123,0,-0,306,0.0,-0.0,0.0,0,0,0,0,110,0.0,8,4,9999,99999,9,999999999,0.0,999,999,99
3020,1,15,17,0,*?*?*?*?*?*?*?*?*?*?*?*?*?*?*?*?*?*?*?*?*?*?,7.1,5.0,86,101123,0,-0,311,0.0,-0.0,0.0,0,0,0,0,55,0.0,10,5,9999,99999,9,999999999,0.0,999,999,99
3020,1,15,18,0,*?*?*?*?*?*?*?*?*?*?*?*?*?*?*?*?*?*?*?*?*?*?,6.5,5.0,90,101123,0,-0,308,0.0,-0.0,0.0,0,0,0,0,0,0.0,10,5,9999,99999,9,999999999,0.0,999,999,99
3020,1,15,19,0,*?*?*?*?*?*?*?*?*?*?*?*?*?*?*?*?*?*?*?*?*?*?,6.4,4.6,89,101123,0,-0,308,0.0,-0.0,0.0,0,0,0,0,17,0.0,10,5,9999,99999,9,999999999,0.0,999,999,99
3020,1,15,20,0,*?*?*?*?*?*?*?*?*?*?*?*?*?*?*?*?*?*?*?*?*?*?,5.6,3.9,89,101123,0,-0,305,0.0,-0.0,0.0,0,0,0,0,33,0.0,10,5,9999,99999,9,999999999,0.0,999,999,99
3020,1,15,21,0,*?*?*?*?*?*?*?*?*?*?*?*?*?*?*?*?*?*?*?*?*?*?,6.2,4.1,86,101123,0,-0,307,0.0,-0.0,0.0,0,0,0,0,50,0.0,10,5,9999,99999,9,999999999,0.0,999,999,99
3020,1,15,22,0,*?*?*?*?*?*?*?*?*?*?*?*?*?*?*?*?*?*?*?*?*?*?,5.3,3.8,90,101123,0,-0,303,0.0,-0.0,0.0,0,0,0,0,67,0.0,10,5,9999,99999,9,999999999,0.0,999,999,99
3020,1,15,23,0,*?*?*?*?*?*?*?*?*?*?*?*?*?*?*?*?*?*?*?*?*?*?,4.3,3.0,91,101123,0,-0,299,0.0,-0.0,0.0,0,0,0,0,83,0.0,10,5,9999,99999,9,999999999,0.0,999,999,99
3020,1,15,24,0,*?*?*?*?*?*?*?*?*?*?*?*?*?*?*?*?*?*?*?*?*?*?,5.6,4.5,92,101123,0,-0,304,0.0,-0.0,0.0,0,0,0,0,340,0.0,10,5,9999,99999,9,999999999,0.0,999,999,99
3020,1,16,1,0,*?*?*?*?*?*?*?*?*?*?*?*?*?*?*?*?*?*?*?*?*?*?,1.8,-0.8,83,101155,0,-0,289,0.0,-0.0,0.0,0,0,0,0,98,0.0,10,5,9999,99999,9,999999999,0.0,999,999,99
3020,1,16,2,0,*?*?*?*?*?*?*?*?*?*?*?*?*?*?*?*?*?*?*?*?*?*?,0.7,-2.7,77,101155,0,-0,285,0.0,-0.0,0.0,0,0,0,0,97,0.0,10,5,9999,99999,9,999999999,0.0,999,999,99
3020,1,16,3,0,*?*?*?*?*?*?*?*?*?*?*?*?*?*?*?*?*?*?*?*?*?*?,1.0,-3.1,72,101155,0,-0,286,0.0,-0.0,0.0,0,0,0,0,95,0.0,10,5,9999,99999,9,999999999,0.0,999,999,99
3020,1,16,4,0,*?*?*?*?*?*?*?*?*?*?*?*?*?*?*?*?*?*?*?*?*?*?,0.5,-4.2,69,101155,0,-0,284,0.0,-0.0,0.0,0,0,0,0,93,0.0,10,5,9999,99999,9,999999999,0.0,999,999,99
3020,1,16,5,0,*?*?*?*?*?*?*?*?*?*?*?*?*?*?*?*?*?*?*?*?*?*?,0.2,-4.8,66,101155,0,-0,283,0.0,-0.0,0.0,0,0,0,0,92,0.0,10,5,9999,99999,9,999999999,0.0,999,999,99
3020,1,16,6,0,*?*?*?*?*?*?*?*?*?*?*?*?*?*?*?*?*?*?*?*?*?*?,0.0,-5.3,65,101155,0,-0,282,0.0,-0.0,0.0,0,0,0,0,90,0.0,10,5,9999,99999,9,999999999,0.0,999,999,99
3020,1,16,7,0,*?*?*?*?*?*?*?*?*?*?*?*?*?*?*?*?*?*?*?*?*?*?,0.1,-3.9,72,101155,0,-0,282,0.0,-0.0,0.0,0,0,0,0,92,0.0,10,5,9999,99999,9,999999999,0.0,999,999,99
3020,1,16,8,0,*?*?*?*?*?*?*?*?*?*?*?*?*?*?*?*?*?*?*?*?*?*?,0.2,-3.1,75,101155,36,1419,277,0.0,0.0,0.0,0,0,0,0,93,0.0,9,5,9999,99999,9,999999999,0.0,999,999,99
3020,1,16,9,0,*?*?*?*?*?*?*?*?*?*?*?*?*?*?*?*?*?*?*?*?*?*?,1.2,-2.9,73,101155,202,1409,276,58.0,102.0,43.4,6213,6296,5312,781,95,0.0,8,4,9999,99999,9,999999999,0.0,999,999,99
3020,1,16,10,0,*?*?*?*?*?*?*?*?*?*?*?*?*?*?*?*?*?*?*?*?*?*?,1.3,-2.9,72,101155,328,1410,276,114.5,124.0,85.6,12501,10323,9899,1862,97,0.0,8,4,9999,99999,9,999999999,0.0,999,999,99
3020,1,16,11,0,*?*?*?*?*?*?*?*?*?*?*?*?*?*?*?*?*?*?*?*?*?*?,2.7,-1.9,71,101155,405,1412,282,148.8,130.7,111.3,16228,11740,12780,2473,98,0.0,8,4,9999,99999,9,999999999,0.0,999,999,99
3020,1,16,12,0,*?*?*?*?*?*?*?*?*?*?*?*?*?*?*?*?*?*?*?*?*?*?,2.6,-1.9,70,101155,427,1411,282,158.7,132.2,118.7,17307,12078,13608,2655,100,0.0,8,4,9999,99999,9,999999999,0.0,999,999,99
3020,1,16,13,0,*?*?*?*?*?*?*?*?*?*?*?*?*?*?*?*?*?*?*?*?*?*?,2.8,-1.3,74,101155,393,1411,288,108.3,51.7,93.9,11891,4593,10622,2526,102,0.0,9,5,9999,99999,9,999999999,0.0,999,999,99
3020,1,16,14,0,*?*?*?*?*?*?*?*?*?*?*?*?*?*?*?*?*?*?*?*?*?*?,2.8,-0.4,80,101155,306,1413,293,45.3,0.0,45.3,5293,0,5304,1790,103,0.0,10,5,9999,99999,9,999999999,0.0,999,999,99
3020,1,16,15,0,*?*?*?*?*?*?*?*?*?*?*?*?*?*?*?*?*?*?*?*?*?*?,3.1,0.2,82,101155,170,1408,294,19.0,0.0,19.0,2251,-0,2253,738,105,0.0,10,5,9999,99999,9,999999999,0.0,999,999,99
3020,1,16,16,0,*?*?*?*?*?*?*?*?*?*?*?*?*?*?*?*?*?*?*?*?*?*?,2.7,-0.8,77,101155,0,-0,293,0.0,-0.0,0.0,0,0,0,0,107,0.0,10,5,9999,99999,9,999999999,0.0,999,999,99
3020,1,16,17,0,*?*?*?*?*?*?*?*?*?*?*?*?*?*?*?*?*?*?*?*?*?*?,2.6,-0.8,77,101155,0,-0,292,0.0,-0.0,0.0,0,0,0,0,108,0.0,10,5,9999,99999,9,999999999,0.0,999,999,99
3020,1,16,18,0,*?*?*?*?*?*?*?*?*?*?*?*?*?*?*?*?*?*?*?*?*?*?,1.8,-1.3,80,101155,0,-0,289,0.0,-0.0,0.0,0,0,0,0,110,0.0,10,5,9999,99999,9,999999999,0.0,999,999,99
3020,1,16,19,0,*?*?*?*?*?*?*?*?*?*?*?*?*?*?*?*?*?*?*?*?*?*?,1.5,-1.7,78,101155,0,-0,288,0.0,-0.0,0.0,0,0,0,0,122,0.0,10,5,9999,99999,9,999999999,0.0,999,999,99
3020,1,16,20,0,*?*?*?*?*?*?*?*?*?*?*?*?*?*?*?*?*?*?*?*?*?*?,1.7,-2.2,74,101155,0,-0,289,0.0,-0.0,0.0,0,0,0,0,133,0.0,10,5,9999,99999,9,999999999,0.0,999,999,99
3020,1,16,21,0,*?*?*?*?*?*?*?*?*?*?*?*?*?*?*?*?*?*?*?*?*?*?,1.5,-0.6,86,101155,0,-0,288,0.0,-0.0,0.0,0,0,0,0,145,0.0,10,5,9999,99999,9,999999999,0.0,999,999,99
3020,1,16,22,0,*?*?*?*?*?*?*?*?*?*?*?*?*?*?*?*?*?*?*?*?*?*?,1.2,-1.1,85,101155,0,-0,287,0.0,-0.0,0.0,0,0,0,0,157,0.0,10,5,9999,99999,9,999999999,0.0,999,999,99
3020,1,16,23,0,*?*?*?*?*?*?*?*?*?*?*?*?*?*?*?*?*?*?*?*?*?*?,2.4,-0.6,81,101155,0,-0,292,0.0,-0.0,0.0,0,0,0,0,168,0.0,10,5,9999,99999,9,999999999,0.0,999,999,99
3020,1,16,24,0,*?*?*?*?*?*?*?*?*?*?*?*?*?*?*?*?*?*?*?*?*?*?,3.4,1.3,86,101155,0,-0,296,0.0,-0.0,0.0,0,0,0,0,100,0.0,10,5,9999,99999,9,999999999,0.0,999,999,99
3020,1,17,1,0,*?*?*?*?*?*?*?*?*?*?*?*?*?*?*?*?*?*?*?*?*?*?,4.1,4.1,100,101429,0,-0,298,0.0,-0.0,0.0,0,0,0,0,180,0.0,10,5,9999,99999,9,999999999,0.0,999,999,99
3020,1,17,2,0,*?*?*?*?*?*?*?*?*?*?*?*?*?*?*?*?*?*?*?*?*?*?,4.7,4.6,100,101429,0,-0,301,0.0,-0.0,0.0,0,0,0,0,180,0.0,10,5,9999,99999,9,999999999,0.0,999,999,99
3020,1,17,3,0,*?*?*?*?*?*?*?*?*?*?*?*?*?*?*?*?*?*?*?*?*?*?,3.9,3.8,100,101429,0,-0,297,0.0,-0.0,0.0,0,0,0,0,180,0.0,10,5,9999,99999,9,999999999,0.0,999,999,99
3020,1,17,4,0,*?*?*?*?*?*?*?*?*?*?*?*?*?*?*?*?*?*?*?*?*?*?,4.1,4.1,100,101429,0,-0,298,0.0,-0.0,0.0,0,0,0,0,180,0.0,10,5,9999,99999,9,999999999,0.0,999,999,99
3020,1,17,5,0,*?*?*?*?*?*?*?*?*?*?*?*?*?*?*?*?*?*?*?*?*?*?,4.2,4.1,100,101429,0,-0,298,0.0,-0.0,0.0,0,0,0,0,180,0.0,10,5,9999,99999,9,999999999,0.0,999,999,99
3020,1,17,6,0,*?*?*?*?*?*?*?*?*?*?*?*?*?*?*?*?*?*?*?*?*?*?,3.9,3.9,100,101429,0,-0,297,0.0,-0.0,0.0,0,0,0,0,180,0.0,10,5,9999,99999,9,999999999,0.0,999,999,99
3020,1,17,7,0,*?*?*?*?*?*?*?*?*?*?*?*?*?*?*?*?*?*?*?*?*?*?,3.5,3.4,100,101429,0,-0,296,0.0,-0.0,0.0,0,0,0,0,178,0.0,10,5,9999,99999,9,999999999,0.0,999,999,99
3020,1,17,8,0,*?*?*?*?*?*?*?*?*?*?*?*?*?*?*?*?*?*?*?*?*?*?,3.9,3.9,100,101429,39,1420,289,0.0,0.0,0.0,0,0,0,0,177,0.0,8,4,9999,99999,9,999999999,0.0,999,999,99
3020,1,17,9,0,*?*?*?*?*?*?*?*?*?*?*?*?*?*?*?*?*?*?*?*?*?*?,4.3,3.8,100,101429,206,1413,286,70.4,172.3,45.2,7522,10746,5521,818,175,0.0,7,4,9999,99999,9,999999999,0.0,999,999,99
3020,1,17,10,0,*?*?*?*?*?*?*?*?*?*?*?*?*?*?*?*?*?*?*?*?*?*?,5.5,4.1,100,101429,332,1411,295,116.2,124.4,86.9,12686,10403,10043,1892,173,0.0,8,4,9999,99999,9,999999999,0.0,999,999,99
3020,1,17,11,0,*?*?*?*?*?*?*?*?*?*?*?*?*?*?*?*?*?*?*?*?*?*?,5.9,3.8,100,101429,409,1411,288,197.5,305.3,109.0,20983,27167,12744,2146,172,0.0,6,3,9999,99999,9,999999999,0.0,999,999,99
3020,1,17,12,0,*?*?*?*?*?*?*?*?*?*?*?*?*?*?*?*?*?*?*?*?*?*?,6.4,4.1,99,101429,432,1413,295,190.0,221.8,122.2,20113,20129,14150,2450,170,0.0,7,4,9999,99999,9,999999999,0.0,999,999,99
3020,1,17,13,0,*?*?*?*?*?*?*?*?*?*?*?*?*?*?*?*?*?*?*?*?*?*?,6.4,4.1,100,101429,398,1412,299,145.7,130.2,109.0,15892,11628,12521,2416,168,0.0,8,4,9999,99999,9,999999999,0.0,999,999,99
3020,1,17,14,0,*?*?*?*?*?*?*?*?*?*?*?*?*?*?*?*?*?*?*?*?*?*?,6.3,4.3,100,101429,311,1413,290,139.7,284.3,77.1,14493,22192,9968,1416,167,0.0,6,3,9999,99999,9,999999999,0.0,999,999,99
3020,1,17,15,0,*?*?*?*?*?*?*?*?*?*?*?*?*?*?*?*?*?*?*?*?*?*?,6.5,4.5,100,101429,175,1408,295,54.3,156.0,34.9,5750,9106,4802,616,165,0.0,7,4,9999,99999,9,999999999,0.0,999,999,99
3020,1,17,16,0,*?*?*?*?*?*?*?*?*?*?*?*?*?*?*?*?*?*?*?*?*?*?,6.4,3.9,99,101429,2,1681,304,0.0,0.0,0.0,0,0,0,0,163,0.0,9,5,9999,99999,9,999999999,0.0,999,999,99
3020,1,17,17,0,*?*?*?*?*?*?*?*?*?*?*?*?*?*?*?*?*?*?*?*?*?*?,5.8,4.8,100,101429,0,-0,305,0.0,-0.0,0.0,0,0,0,0,162,0.0,10,5,9999,99999,9,999999999,0.0,999,999,99
3020,1,17,18,0,*?*?*?*?*?*?*?*?*?*?*?*?*?*?*?*?*?*?*?*?*?*?,5.1,4.8,100,101429,0,-0,302,0.0,-0.0,0.0,0,0,0,0,160,0.0,10,5,9999,99999,9,999999999,0.0,999,999,99
3020,1,17,19,0,*?*?*?*?*?*?*?*?*?*?*?*?*?*?*?*?*?*?*?*?*?*?,5.0,4.6,100,101429,0,-0,302,0.0,-0.0,0.0,0,0,0,0,158,0.0,10,5,9999,99999,9,999999999,0.0,999,999,99
3020,1,17,20,0,*?*?*?*?*?*?*?*?*?*?*?*?*?*?*?*?*?*?*?*?*?*?,4.7,4.6,100,101429,0,-0,301,0.0,-0.0,0.0,0,0,0,0,157,0.0,10,5,9999,99999,9,999999999,0.0,999,999,99
3020,1,17,21,0,*?*?*?*?*?*?*?*?*?*?*?*?*?*?*?*?*?*?*?*?*?*?,5.3,5.3,100,101429,0,-0,303,0.0,-0.0,0.0,0,0,0,0,155,0.0,10,5,9999,99999,9,999999999,0.0,999,999,99
3020,1,17,22,0,*?*?*?*?*?*?*?*?*?*?*?*?*?*?*?*?*?*?*?*?*?*?,4.4,4.5,100,101429,0,-0,299,0.0,-0.0,0.0,0,0,0,0,153,0.0,10,5,9999,99999,9,999999999,0.0,999,999,99
3020,1,17,23,0,*?*?*?*?*?*?*?*?*?*?*?*?*?*?*?*?*?*?*?*?*?*?,4.6,4.6,100,101429,0,-0,300,0.0,-0.0,0.0,0,0,0,0,152,0.0,10,5,9999,99999,9,999999999,0.0,999,999,99
3020,1,17,24,0,*?*?*?*?*?*?*?*?*?*?*?*?*?*?*?*?*?*?*?*?*?*?,3.5,1.9,100,101429,0,-0,296,0.0,-0.0,0.0,0,0,0,0,180,0.0,10,5,9999,99999,9,999999999,0.0,999,999,99
3020,1,18,1,0,*?*?*?*?*?*?*?*?*?*?*?*?*?*?*?*?*?*?*?*?*?*?,4.6,4.6,100,99818.8,0,-0,300,0.0,-0.0,0.0,0,0,0,0,148,0.0,10,5,9999,99999,9,999999999,0.0,999,999,99
3020,1,18,2,0,*?*?*?*?*?*?*?*?*?*?*?*?*?*?*?*?*?*?*?*?*?*?,4.8,4.8,100,99818.8,0,-0,301,0.0,-0.0,0.0,0,0,0,0,147,0.0,10,5,9999,99999,9,999999999,0.0,999,999,99
3020,1,18,3,0,*?*?*?*?*?*?*?*?*?*?*?*?*?*?*?*?*?*?*?*?*?*?,4.5,4.5,100,99818.8,0,-0,300,0.0,-0.0,0.0,0,0,0,0,145,0.0,10,5,9999,99999,9,999999999,0.0,999,999,99
3020,1,18,4,0,*?*?*?*?*?*?*?*?*?*?*?*?*?*?*?*?*?*?*?*?*?*?,4.1,4.1,100,99818.8,0,-0,298,0.0,-0.0,0.0,0,0,0,0,143,0.0,10,5,9999,99999,9,999999999,0.0,999,999,99
3020,1,18,5,0,*?*?*?*?*?*?*?*?*?*?*?*?*?*?*?*?*?*?*?*?*?*?,3.8,3.8,100,99818.8,0,-0,297,0.0,-0.0,0.0,0,0,0,0,142,0.0,10,5,9999,99999,9,999999999,0.0,999,999,99
3020,1,18,6,0,*?*?*?*?*?*?*?*?*?*?*?*?*?*?*?*?*?*?*?*?*?*?,4.1,4.1,100,99818.8,0,-0,298,0.0,-0.0,0.0,0,0,0,0,140,0.0,10,5,9999,99999,9,999999999,0.0,999,999,99
3020,1,18,7,0,*?*?*?*?*?*?*?*?*?*?*?*?*?*?*?*?*?*?*?*?*?*?,4.3,4.3,100,99818.8,0,-0,299,0.0,-0.0,0.0,0,0,0,0,138,0.0,10,5,9999,99999,9,999999999,0.0,999,999,99
3020,1,18,8,0,*?*?*?*?*?*?*?*?*?*?*?*?*?*?*?*?*?*?*?*?*?*?,3.9,3.8,100,99818.8,42,1416,288,0.0,0.0,0.0,0,0,0,0,137,0.0,8,4,9999,99999,9,999999999,0.0,999,999,99
3020,1,18,9,0,*?*?*?*?*?*?*?*?*?*?*?*?*?*?*?*?*?*?*?*?*?*?,4.2,4.1,100,99818.8,209,1409,281,80.1,242.1,44.2,8432,15580,5980,788,135,0.0,6,3,9999,99999,9,999999999,0.0,999,999,99
3020,1,18,10,0,*?*?*?*?*?*?*?*?*?*?*?*?*?*?*?*?*?*?*?*?*?*?,4.6,4.6,100,99818.8,336,1411,287,139.4,209.0,89.6,14751,17080,10546,1733,133,0.0,7,4,9999,99999,9,999999999,0.0,999,999,99
3020,1,18,11,0,*?*?*?*?*?*?*?*?*?*?*?*?*?*?*?*?*?*?*?*?*?*?,5.6,5.1,100,99818.8,413,1410,292,180.4,219.9,116.0,19088,19629,13468,2311,132,0.0,7,4,9999,99999,9,999999999,0.0,999,999,99
3020,1,18,12,0,*?*?*?*?*?*?*?*?*?*?*?*?*?*?*?*?*?*?*?*?*?*?,5.7,4.8,100,99818.8,436,1411,288,213.5,309.5,117.9,22687,28210,13719,2344,130,0.0,6,3,9999,99999,9,999999999,0.0,999,999,99
3020,1,18,13,0,*?*?*?*?*?*?*?*?*?*?*?*?*?*?*?*?*?*?*?*?*?*?,5.7,5.0,100,99818.8,403,1412,292,174.8,218.6,112.4,18500,19325,13077,2230,127,0.0,7,4,9999,99999,9,999999999,0.0,999,999,99
3020,1,18,14,0,*?*?*?*?*?*?*?*?*?*?*?*?*?*?*?*?*?*?*?*?*?*?,6.0,5.0,100,99818.8,316,1413,298,108.9,122.6,81.4,11895,10050,9429,1765,123,0.0,8,4,9999,99999,9,999999999,0.0,999,999,99
3020,1,18,15,0,*?*?*?*?*?*?*?*?*?*?*?*?*?*?*?*?*?*?*?*?*?*?,5.9,4.8,100,99818.8,181,1414,297,48.3,95.1,36.1,5197,5453,4470,638,120,0.0,8,4,9999,99999,9,999999999,0.0,999,999,99
3020,1,18,16,0,*?*?*?*?*?*?*?*?*?*?*?*?*?*?*?*?*?*?*?*?*?*?,5.8,5.3,100,99818.8,7,1447,305,0.0,0.0,0.0,0,0,0,0,117,0.0,10,5,9999,99999,9,999999999,0.0,999,999,99
3020,1,18,17,0,*?*?*?*?*?*?*?*?*?*?*?*?*?*?*?*?*?*?*?*?*?*?,5.6,5.3,100,99818.8,0,-0,304,0.0,-0.0,0.0,0,0,0,0,113,0.0,10,5,9999,99999,9,999999999,0.0,999,999,99
3020,1,18,18,0,*?*?*?*?*?*?*?*?*?*?*?*?*?*?*?*?*?*?*?*?*?*?,5.2,4.6,100,99818.8,0,-0,303,0.0,-0.0,0.0,0,0,0,0,110,0.0,10,5,9999,99999,9,999999999,0.0,999,999,99
3020,1,18,19,0,*?*?*?*?*?*?*?*?*?*?*?*?*?*?*?*?*?*?*?*?*?*?,4.6,3.8,100,99818.8,0,-0,300,0.0,-0.0,0.0,0,0,0,0,107,0.0,10,5,9999,99999,9,999999999,0.0,999,999,99
3020,1,18,20,0,*?*?*?*?*?*?*?*?*?*?*?*?*?*?*?*?*?*?*?*?*?*?,5.5,4.1,99,99818.8,0,-0,304,0.0,-0.0,0.0,0,0,0,0,103,0.0,10,5,9999,99999,9,999999999,0.0,999,999,99
3020,1,18,21,0,*?*?*?*?*?*?*?*?*?*?*?*?*?*?*?*?*?*?*?*?*?*?,5.0,3.6,99,99818.8,0,-0,302,0.0,-0.0,0.0,0,0,0,0,100,0.0,10,5,9999,99999,9,999999999,0.0,999,999,99
3020,1,18,22,0,*?*?*?*?*?*?*?*?*?*?*?*?*?*?*?*?*?*?*?*?*?*?,3.9,3.2,100,99818.8,0,-0,297,0.0,-0.0,0.0,0,0,0,0,97,0.0,10,5,9999,99999,9,999999999,0.0,999,999,99
3020,1,18,23,0,*?*?*?*?*?*?*?*?*?*?*?*?*?*?*?*?*?*?*?*?*?*?,3.8,3.0,100,99818.8,0,-0,297,0.0,-0.0,0.0,0,0,0,0,93,0.0,10,5,9999,99999,9,999999999,0.0,999,999,99
3020,1,18,24,0,*?*?*?*?*?*?*?*?*?*?*?*?*?*?*?*?*?*?*?*?*?*?,4.7,4.8,100,99818.8,0,-0,301,0.0,-0.0,0.0,0,0,0,0,150,0.0,10,5,9999,99999,9,999999999,0.0,999,999,99
3020,1,19,1,0,*?*?*?*?*?*?*?*?*?*?*?*?*?*?*?*?*?*?*?*?*?*?,2.5,2.5,100,99696.7,0,-0,291,0.0,-0.0,0.0,0,0,0,0,88,0.0,10,5,9999,99999,9,999999999,0.0,999,999,99
3020,1,19,2,0,*?*?*?*?*?*?*?*?*?*?*?*?*?*?*?*?*?*?*?*?*?*?,1.5,1.5,100,99696.7,0,-0,287,0.0,-0.0,0.0,0,0,0,0,87,0.0,10,5,9999,99999,9,999999999,0.0,999,999,99
3020,1,19,3,0,*?*?*?*?*?*?*?*?*?*?*?*?*?*?*?*?*?*?*?*?*?*?,1.4,1.3,100,99696.7,0,-0,287,0.0,-0.0,0.0,0,0,0,0,85,0.0,10,5,9999,99999,9,999999999,0.0,999,999,99
3020,1,19,4,0,*?*?*?*?*?*?*?*?*?*?*?*?*?*?*?*?*?*?*?*?*?*?,1.2,1.3,100,99696.7,0,-0,286,0.0,-0.0,0.0,0,0,0,0,83,0.0,10,5,9999,99999,9,999999999,0.0,999,999,99
3020,1,19,5,0,*?*?*?*?*?*?*?*?*?*?*?*?*?*?*?*?*?*?*?*?*?*?,1.3,1.3,100,99696.7,0,-0,287,0.0,-0.0,0.0,0,0,0,0,82,0.0,10,5,9999,99999,9,999999999,0.0,999,999,99
3020,1,19,6,0,*?*?*?*?*?*?*?*?*?*?*?*?*?*?*?*?*?*?*?*?*?*?,1.3,1.3,100,99696.7,0,-0,287,0.0,-0.0,0.0,0,0,0,0,80,0.0,10,5,9999,99999,9,999999999,0.0,999,999,99
3020,1,19,7,0,*?*?*?*?*?*?*?*?*?*?*?*?*?*?*?*?*?*?*?*?*?*?,1.6,1.5,100,99696.7,0,-0,288,0.0,-0.0,0.0,0,0,0,0,78,0.0,10,5,9999,99999,9,999999999,0.0,999,999,99
3020,1,19,8,0,*?*?*?*?*?*?*?*?*?*?*?*?*?*?*?*?*?*?*?*?*?*?,1.7,1.7,100,99696.7,45,1406,288,0.0,0.0,0.0,0,0,0,0,77,0.0,10,5,9999,99999,9,999999999,0.0,999,999,99
3020,1,19,9,0,*?*?*?*?*?*?*?*?*?*?*?*?*?*?*?*?*?*?*?*?*?*?,1.7,1.7,100,99696.7,213,1411,288,27.3,0.0,27.3,3207,0,3211,1060,75,0.0,10,5,9999,99999,9,999999999,0.0,999,999,99
3020,1,19,10,0,*?*?*?*?*?*?*?*?*?*?*?*?*?*?*?*?*?*?*?*?*?*?,1.7,1.7,100,99696.7,340,1411,288,52.0,0.0,52.0,6076,0,6089,2075,73,0.0,10,5,9999,99999,9,999999999,0.0,999,999,99
3020,1,19,11,0,*?*?*?*?*?*?*?*?*?*?*?*?*?*?*?*?*?*?*?*?*?*?,2.7,2.3,100,99696.7,418,1412,292,67.2,0.0,67.2,7854,0,7874,2746,72,0.0,10,5,9999,99999,9,999999999,0.0,999,999,99
3020,1,19,12,0,*?*?*?*?*?*?*?*?*?*?*?*?*?*?*?*?*?*?*?*?*?*?,3.1,2.3,100,99696.7,441,1411,294,71.7,0.0,71.7,8386,0,8408,2952,70,0.0,10,5,9999,99999,9,999999999,0.0,999,999,99
3020,1,19,13,0,*?*?*?*?*?*?*?*?*?*?*?*?*?*?*?*?*?*?*?*?*?*?,3.1,2.1,100,99696.7,408,1411,294,65.3,0.0,65.3,7626,0,7645,2658,67,0.0,10,5,9999,99999,9,999999999,0.0,999,999,99
3020,1,19,14,0,*?*?*?*?*?*?*?*?*?*?*?*?*?*?*?*?*?*?*?*?*?*?,3.4,0.8,100,99696.7,321,1411,296,48.3,0.0,48.3,5641,0,5653,1916,63,0.0,10,5,9999,99999,9,999999999,0.0,999,999,99
3020,1,19,15,0,*?*?*?*?*?*?*?*?*?*?*?*?*?*?*?*?*?*?*?*?*?*?,3.2,0.4,100,99696.7,186,1412,295,22.0,0.0,22.0,2601,-0,2604,855,60,0.0,10,5,9999,99999,9,999999999,0.0,999,999,99
3020,1,19,16,0,*?*?*?*?*?*?*?*?*?*?*?*?*?*?*?*?*?*?*?*?*?*?,3.4,1.3,100,99696.7,12,1403,296,0.0,0.0,0.0,0,0,0,0,57,0.0,10,5,9999,99999,9,999999999,0.0,999,999,99
3020,1,19,17,0,*?*?*?*?*?*?*?*?*?*?*?*?*?*?*?*?*?*?*?*?*?*?,2.9,2.5,100,99696.7,0,-0,293,0.0,-0.0,0.0,0,0,0,0,53,0.0,10,5,9999,99999,9,999999999,0.0,999,999,99
3020,1,19,18,0,*?*?*?*?*?*?*?*?*?*?*?*?*?*?*?*?*?*?*?*?*?*?,3.0,1.5,100,99696.7,0,-0,294,0.0,-0.0,0.0,0,0,0,0,50,0.0,10,5,9999,99999,9,999999999,0.0,999,999,99
3020,1,19,19,0,*?*?*?*?*?*?*?*?*?*?*?*?*?*?*?*?*?*?*?*?*?*?,2.2,-0.0,100,99696.7,0,-0,291,0.0,-0.0,0.0,0,0,0,0,53,0.0,10,5,9999,99999,9,999999999,0.0,999,999,99
3020,1,19,20,0,*?*?*?*?*?*?*?*?*?*?*?*?*?*?*?*?*?*?*?*?*?*?,2.7,0.2,100,99696.7,0,-0,293,0.0,-0.0,0.0,0,0,0,0,57,0.0,10,5,9999,99999,9,999999999,0.0,999,999,99
3020,1,19,21,0,*?*?*?*?*?*?*?*?*?*?*?*?*?*?*?*?*?*?*?*?*?*?,2.3,-0.0,100,99696.7,0,-0,291,0.0,-0.0,0.0,0,0,0,0,60,0.0,10,5,9999,99999,9,999999999,0.0,999,999,99
3020,1,19,22,0,*?*?*?*?*?*?*?*?*?*?*?*?*?*?*?*?*?*?*?*?*?*?,1.6,-0.2,100,99696.7,0,-0,288,0.0,-0.0,0.0,0,0,0,0,63,0.0,10,5,9999,99999,9,999999999,0.0,999,999,99
3020,1,19,23,0,*?*?*?*?*?*?*?*?*?*?*?*?*?*?*?*?*?*?*?*?*?*?,2.0,-1.3,98,99696.7,0,-0,290,0.0,-0.0,0.0,0,0,0,0,67,0.0,10,5,9999,99999,9,999999999,0.0,999,999,99
3020,1,19,24,0,*?*?*?*?*?*?*?*?*?*?*?*?*?*?*?*?*?*?*?*?*?*?,3.7,3.6,100,99696.7,0,-0,296,0.0,-0.0,0.0,0,0,0,0,90,0.0,10,5,9999,99999,9,999999999,0.0,999,999,99
3020,1,20,1,0,*?*?*?*?*?*?*?*?*?*?*?*?*?*?*?*?*?*?*?*?*?*?,2.4,-1.7,77,99674.6,0,-0,292,0.0,-0.0,0.0,0,0,0,0,68,0.0,10,5,9999,99999,9,999999999,0.0,999,999,99
3020,1,20,2,0,*?*?*?*?*?*?*?*?*?*?*?*?*?*?*?*?*?*?*?*?*?*?,2.4,-1.9,75,99674.6,0,-0,292,0.0,-0.0,0.0,0,0,0,0,67,0.0,10,5,9999,99999,9,999999999,0.0,999,999,99
3020,1,20,3,0,*?*?*?*?*?*?*?*?*?*?*?*?*?*?*?*?*?*?*?*?*?*?,2.5,-1.3,78,99674.6,0,-0,292,0.0,-0.0,0.0,0,0,0,0,65,0.0,10,5,9999,99999,9,999999999,0.0,999,999,99
3020,1,20,4,0,*?*?*?*?*?*?*?*?*?*?*?*?*?*?*?*?*?*?*?*?*?*?,2.0,-0.2,89,99674.6,0,-0,290,0.0,-0.0,0.0,0,0,0,0,63,0.0,10,5,9999,99999,9,999999999,0.0,999,999,99
3020,1,20,5,0,*?*?*?*?*?*?*?*?*?*?*?*?*?*?*?*?*?*?*?*?*?*?,1.9,-0.0,91,99674.6,0,-0,289,0.0,-0.0,0.0,0,0,0,0,62,0.0,10,5,9999,99999,9,999999999,0.0,999,999,99
3020,1,20,6,0,*?*?*?*?*?*?*?*?*?*?*?*?*?*?*?*?*?*?*?*?*?*?,1.8,-0.2,89,99674.6,0,-0,289,0.0,-0.0,0.0,0,0,0,0,60,0.0,10,5,9999,99999,9,999999999,0.0,999,999,99
3020,1,20,7,0,*?*?*?*?*?*?*?*?*?*?*?*?*?*?*?*?*?*?*?*?*?*?,1.7,0.2,94,99674.6,0,-0,288,0.0,-0.0,0.0,0,0,0,0,65,0.0,10,5,9999,99999,9,999999999,0.0,999,999,99
3020,1,20,8,0,*?*?*?*?*?*?*?*?*?*?*?*?*?*?*?*?*?*?*?*?*?*?,1.8,-0.0,91,99674.6,49,1423,289,0.0,0.0,0.0,0,0,0,0,70,0.0,10,5,9999,99999,9,999999999,0.0,999,999,99
3020,1,20,9,0,*?*?*?*?*?*?*?*?*?*?*?*?*?*?*?*?*?*?*?*?*?*?,1.9,-0.4,88,99674.6,217,1412,289,28.0,0.0,28.0,3294,0,3298,1090,75,0.0,10,5,9999,99999,9,999999999,0.0,999,999,99
3020,1,20,10,0,*?*?*?*?*?*?*?*?*?*?*?*?*?*?*?*?*?*?*?*?*?*?,3.1,1.5,93,99674.6,344,1410,294,52.9,0.0,52.9,6173,0,6187,2111,80,0.0,10,5,9999,99999,9,999999999,0.0,999,999,99
3020,1,20,11,0,*?*?*?*?*?*?*?*?*?*?*?*?*?*?*?*?*?*?*?*?*?*?,3.7,3.0,100,99674.6,422,1409,297,68.1,0.0,68.1,7960,0,7980,2786,85,0.0,10,5,9999,99999,9,999999999,0.0,999,999,99
3020,1,20,12,0,*?*?*?*?*?*?*?*?*?*?*?*?*?*?*?*?*?*?*?*?*?*?,4.0,3.6,100,99674.6,446,1411,298,72.7,0.0,72.7,8501,0,8523,2997,90,0.0,10,5,9999,99999,9,999999999,0.0,999,999,99
3020,1,20,13,0,*?*?*?*?*?*?*?*?*?*?*?*?*?*?*?*?*?*?*?*?*?*?,3.6,2.7,97,99674.6,413,1411,296,66.3,0.0,66.3,7746,0,7765,2704,92,0.0,10,5,9999,99999,9,999999999,0.0,999,999,99
3020,1,20,14,0,*?*?*?*?*?*?*?*?*?*?*?*?*?*?*?*?*?*?*?*?*?*?,4.0,1.9,90,99674.6,326,1410,298,49.4,0.0,49.4,5763,0,5775,1960,93,0.0,10,5,9999,99999,9,999999999,0.0,999,999,99
3020,1,20,15,0,*?*?*?*?*?*?*?*?*?*?*?*?*?*?*?*?*?*?*?*?*?*?,3.5,3.2,100,99674.6,191,1409,296,23.1,0.0,23.1,2721,-0,2725,896,95,0.0,10,5,9999,99999,9,999999999,0.2,999,999,99
3020,1,20,16,0,*?*?*?*?*?*?*?*?*?*?*?*?*?*?*?*?*?*?*?*?*?*?,3.9,3.9,100,99674.6,17,1378,297,0.0,0.0,0.0,0,0,0,0,97,0.0,10,5,9999,99999,9,999999999,2.6,999,999,99
3020,1,20,17,0,*?*?*?*?*?*?*?*?*?*?*?*?*?*?*?*?*?*?*?*?*?*?,3.8,3.8,100,99674.6,0,-0,297,0.0,-0.0,0.0,0,0,0,0,98,0.0,10,5,9999,99999,9,999999999,1.5,999,999,99
3020,1,20,18,0,*?*?*?*?*?*?*?*?*?*?*?*?*?*?*?*?*?*?*?*?*?*?,3.2,3.0,100,99674.6,0,-0,294,0.0,-0.0,0.0,0,0,0,0,100,0.0,10,5,9999,99999,9,999999999,0.6,999,999,99
3020,1,20,19,0,*?*?*?*?*?*?*?*?*?*?*?*?*?*?*?*?*?*?*?*?*?*?,2.7,2.7,100,99674.6,0,-0,292,0.0,-0.0,0.0,0,0,0,0,92,0.0,10,5,9999,99999,9,999999999,0.6,999,999,99
3020,1,20,20,0,*?*?*?*?*?*?*?*?*?*?*?*?*?*?*?*?*?*?*?*?*?*?,2.4,2.5,100,99674.6,0,-0,291,0.0,-0.0,0.0,0,0,0,0,83,0.0,10,5,9999,99999,9,999999999,0.3,999,999,99
3020,1,20,21,0,*?*?*?*?*?*?*?*?*?*?*?*?*?*?*?*?*?*?*?*?*?*?,2.5,2.5,100,99674.6,0,-0,291,0.0,-0.0,0.0,0,0,0,0,75,0.0,10,5,9999,99999,9,999999999,0.0,999,999,99
3020,1,20,22,0,*?*?*?*?*?*?*?*?*?*?*?*?*?*?*?*?*?*?*?*?*?*?,3.1,3.0,100,99674.6,0,-0,294,0.0,-0.0,0.0,0,0,0,0,67,0.0,10,5,9999,99999,9,999999999,0.9,999,999,99
3020,1,20,23,0,*?*?*?*?*?*?*?*?*?*?*?*?*?*?*?*?*?*?*?*?*?*?,3.4,3.4,100,99674.6,0,-0,295,0.0,-0.0,0.0,0,0,0,0,58,0.0,10,5,9999,99999,9,999999999,14.6,999,999,99
3020,1,20,24,0,*?*?*?*?*?*?*?*?*?*?*?*?*?*?*?*?*?*?*?*?*?*?,2.3,-1.5,78,99674.6,0,-0,291,0.0,-0.0,0.0,0,0,0,0,70,0.0,10,5,9999,99999,9,999999999,0.0,999,999,99
3020,1,21,1,0,*?*?*?*?*?*?*?*?*?*?*?*?*?*?*?*?*?*?*?*?*?*?,4.5,4.5,100,99447.5,0,-0,300,0.0,-0.0,0.0,0,0,0,0,88,0.0,10,5,9999,99999,9,999999999,2.0,999,999,99
3020,1,21,2,0,*?*?*?*?*?*?*?*?*?*?*?*?*?*?*?*?*?*?*?*?*?*?,4.9,5.0,100,99447.5,0,-0,301,0.0,-0.0,0.0,0,0,0,0,127,0.0,10,5,9999,99999,9,999999999,0.2,999,999,99
3020,1,21,3,0,*?*?*?*?*?*?*?*?*?*?*?*?*?*?*?*?*?*?*?*?*?*?,4.5,4.5,100,99447.5,0,-0,300,0.0,-0.0,0.0,0,0,0,0,165,0.0,10,5,9999,99999,9,999999999,0.4,999,999,99
3020,1,21,4,0,*?*?*?*?*?*?*?*?*?*?*?*?*?*?*?*?*?*?*?*?*?*?,5.1,4.8,100,99447.5,0,-0,302,0.0,-0.0,0.0,0,0,0,0,203,0.0,10,5,9999,99999,9,999999999,0.1,999,999,99
3020,1,21,5,0,*?*?*?*?*?*?*?*?*?*?*?*?*?*?*?*?*?*?*?*?*?*?,4.6,4.6,100,99447.5,0,-0,300,0.0,-0.0,0.0,0,0,0,0,242,0.0,10,5,9999,99999,9,999999999,0.3,999,999,99
3020,1,21,6,0,*?*?*?*?*?*?*?*?*?*?*?*?*?*?*?*?*?*?*?*?*?*?,4.1,4.1,100,99447.5,0,-0,298,0.0,-0.0,0.0,0,0,0,0,280,0.0,10,5,9999,99999,9,999999999,0.0,999,999,99
3020,1,21,7,0,*?*?*?*?*?*?*?*?*?*?*?*?*?*?*?*?*?*?*?*?*?*?,3.4,3.4,100,99447.5,0,-0,295,0.0,-0.0,0.0,0,0,0,0,280,0.0,10,5,9999,99999,9,999999999,0.0,999,999,99
3020,1,21,8,0,*?*?*?*?*?*?*?*?*?*?*?*?*?*?*?*?*?*?*?*?*?*?,4.5,4.5,100,99447.5,52,1405,300,0.0,0.0,0.0,0,0,0,0,280,0.0,10,5,9999,99999,9,999999999,0.0,999,999,99
3020,1,21,9,0,*?*?*?*?*?*?*?*?*?*?*?*?*?*?*?*?*?*?*?*?*?*?,5.4,5.5,100,99447.5,221,1412,303,28.8,0.0,28.8,3384,0,3389,1120,280,0.0,10,5,9999,99999,9,999999999,0.1,999,999,99
3020,1,21,10,0,*?*?*?*?*?*?*?*?*?*?*?*?*?*?*?*?*?*?*?*?*?*?,6.4,6.4,100,99447.5,349,1412,308,53.7,0.0,53.7,6274,0,6288,2149,280,0.0,10,5,9999,99999,9,999999999,0.3,999,999,99
3020,1,21,11,0,*?*?*?*?*?*?*?*?*?*?*?*?*?*?*?*?*?*?*?*?*?*?,7.9,7.9,100,99447.5,427,1410,314,69.0,0.0,69.0,8068,0,8089,2829,280,0.0,10,5,9999,99999,9,999999999,0.9,999,999,99
3020,1,21,12,0,*?*?*?*?*?*?*?*?*?*?*?*?*?*?*?*?*?*?*?*?*?*?,8.9,8.5,100,99447.5,451,1411,318,73.7,0.0,73.7,8619,0,8642,3043,280,0.0,10,5,9999,99999,9,999999999,0.0,999,999,99
3020,1,21,13,0,*?*?*?*?*?*?*?*?*?*?*?*?*?*?*?*?*?*?*?*?*?*?,8.9,8.0,100,99447.5,418,1409,318,67.3,0.0,67.3,7867,0,7888,2750,263,0.0,10,5,9999,99999,9,999999999,0.1,999,999,99
3020,1,21,14,0,*?*?*?*?*?*?*?*?*?*?*?*?*?*?*?*?*?*?*?*?*?*?,9.0,6.6,98,99447.5,332,1412,319,50.4,0.0,50.4,5888,0,5900,2006,247,0.0,10,5,9999,99999,9,999999999,0.0,999,999,99
3020,1,21,15,0,*?*?*?*?*?*?*?*?*?*?*?*?*?*?*?*?*?*?*?*?*?*?,8.9,6.7,100,99447.5,197,1412,319,24.1,0.0,24.1,2845,-0,2849,937,230,0.0,10,5,9999,99999,9,999999999,0.0,999,999,99
3020,1,21,16,0,*?*?*?*?*?*?*?*?*?*?*?*?*?*?*?*?*?*?*?*?*?*?,8.9,7.4,100,99447.5,23,1421,319,0.0,0.0,0.0,0,0,0,0,213,0.0,10,5,9999,99999,9,999999999,0.0,999,999,99
3020,1,21,17,0,*?*?*?*?*?*?*?*?*?*?*?*?*?*?*?*?*?*?*?*?*?*?,8.0,7.4,100,99447.5,0,-0,315,0.0,-0.0,0.0,0,0,0,0,197,0.0,10,5,9999,99999,9,999999999,0.0,999,999,99
3020,1,21,18,0,*?*?*?*?*?*?*?*?*?*?*?*?*?*?*?*?*?*?*?*?*?*?,6.8,6.1,100,99447.5,0,-0,309,0.0,-0.0,0.0,0,0,0,0,180,0.0,10,5,9999,99999,9,999999999,0.0,999,999,99
3020,1,21,19,0,*?*?*?*?*?*?*?*?*?*?*?*?*?*?*?*?*?*?*?*?*?*?,6.4,5.5,100,99447.5,0,-0,308,0.0,-0.0,0.0,0,0,0,0,173,0.0,10,5,9999,99999,9,999999999,0.2,999,999,99
3020,1,21,20,0,*?*?*?*?*?*?*?*?*?*?*?*?*?*?*?*?*?*?*?*?*?*?,6.2,6.1,100,99447.5,0,-0,307,0.0,-0.0,0.0,0,0,0,0,167,0.0,10,5,9999,99999,9,999999999,0.2,999,999,99
3020,1,21,21,0,*?*?*?*?*?*?*?*?*?*?*?*?*?*?*?*?*?*?*?*?*?*?,6.1,5.8,100,99447.5,0,-0,306,0.0,-0.0,0.0,0,0,0,0,160,0.0,10,5,9999,99999,9,999999999,0.0,999,999,99
3020,1,21,22,0,*?*?*?*?*?*?*?*?*?*?*?*?*?*?*?*?*?*?*?*?*?*?,5.7,5.8,100,99447.5,0,-0,305,0.0,-0.0,0.0,0,0,0,0,153,0.0,10,5,9999,99999,9,999999999,0.0,999,999,99
3020,1,21,23,0,*?*?*?*?*?*?*?*?*?*?*?*?*?*?*?*?*?*?*?*?*?*?,5.8,5.8,100,99447.5,0,-0,305,0.0,-0.0,0.0,0,0,0,0,147,0.0,10,5,9999,99999,9,999999999,0.1,999,999,99
3020,1,21,24,0,*?*?*?*?*?*?*?*?*?*?*?*?*?*?*?*?*?*?*?*?*?*?,3.7,3.8,100,99447.5,0,-0,296,0.0,-0.0,0.0,0,0,0,0,50,0.0,10,5,9999,99999,9,999999999,5.7,999,999,99
3020,1,22,1,0,*?*?*?*?*?*?*?*?*?*?*?*?*?*?*?*?*?*?*?*?*?*?,6.3,6.2,100,99796.7,0,-0,307,0.0,-0.0,0.0,0,0,0,0,130,0.0,10,5,9999,99999,9,999999999,0.2,999,999,99
3020,1,22,2,0,*?*?*?*?*?*?*?*?*?*?*?*?*?*?*?*?*?*?*?*?*?*?,6.7,6.7,100,99796.7,0,-0,309,0.0,-0.0,0.0,0,0,0,0,120,0.0,10,5,9999,99999,9,999999999,1.0,999,999,99
3020,1,22,3,0,*?*?*?*?*?*?*?*?*?*?*?*?*?*?*?*?*?*?*?*?*?*?,6.4,6.4,100,99796.7,0,-0,308,0.0,-0.0,0.0,0,0,0,0,110,0.0,10,5,9999,99999,9,999999999,0.7,999,999,99
3020,1,22,4,0,*?*?*?*?*?*?*?*?*?*?*?*?*?*?*?*?*?*?*?*?*?*?,5.9,5.9,100,99796.7,0,-0,306,0.0,-0.0,0.0,0,0,0,0,100,0.0,10,5,9999,99999,9,999999999,0.0,999,999,99
3020,1,22,5,0,*?*?*?*?*?*?*?*?*?*?*?*?*?*?*?*?*?*?*?*?*?*?,6.0,5.9,100,99796.7,0,-0,306,0.0,-0.0,0.0,0,0,0,0,90,0.0,10,5,9999,99999,9,999999999,0.0,999,999,99
3020,1,22,6,0,*?*?*?*?*?*?*?*?*?*?*?*?*?*?*?*?*?*?*?*?*?*?,5.4,5.3,100,99796.7,0,-0,303,0.0,-0.0,0.0,0,0,0,0,80,0.0,10,5,9999,99999,9,999999999,0.0,999,999,99
3020,1,22,7,0,*?*?*?*?*?*?*?*?*?*?*?*?*?*?*?*?*?*?*?*?*?*?,4.7,4.6,100,99796.7,0,-0,301,0.0,-0.0,0.0,0,0,0,0,80,0.0,10,5,9999,99999,9,999999999,0.0,999,999,99
3020,1,22,8,0,*?*?*?*?*?*?*?*?*?*?*?*?*?*?*?*?*?*?*?*?*?*?,5.5,5.1,100,99796.7,56,1411,304,0.0,0.0,0.0,0,0,0,0,80,0.0,10,5,9999,99999,9,999999999,0.0,999,999,99
3020,1,22,9,0,*?*?*?*?*?*?*?*?*?*?*?*?*?*?*?*?*?*?*?*?*?*?,6.3,5.6,100,99796.7,225,1411,303,51.5,42.9,44.6,5712,3032,5298,946,80,0.0,9,5,9999,99999,9,999999999,0.4,999,999,99
3020,1,22,10,0,*?*?*?*?*?*?*?*?*?*?*?*?*?*?*?*?*?*?*?*?*?*?,7.4,6.1,100,99796.7,353,1410,308,94.9,50.4,82.3,10420,4339,9320,2182,80,0.0,9,5,9999,99999,9,999999999,0.7,999,999,99
3020,1,22,11,0,*?*?*?*?*?*?*?*?*?*?*?*?*?*?*?*?*?*?*?*?*?*?,8.9,7.4,99,99796.7,432,1410,315,121.6,52.8,105.4,13350,4798,11915,2878,80,0.0,9,5,9999,99999,9,999999999,0.0,999,999,99
3020,1,22,12,0,*?*?*?*?*?*?*?*?*?*?*?*?*?*?*?*?*?*?*?*?*?*?,10.4,7.6,90,99796.7,456,1410,321,129.8,53.4,112.5,14248,4908,12711,3100,80,0.0,9,5,9999,99999,9,999999999,0.1,999,999,99
3020,1,22,13,0,*?*?*?*?*?*?*?*?*?*?*?*?*?*?*?*?*?*?*?*?*?*?,10.5,7.9,92,99796.7,424,1411,322,118.8,52.6,103.0,13041,4757,11642,2803,73,0.0,9,5,9999,99999,9,999999999,0.0,999,999,99
3020,1,22,14,0,*?*?*?*?*?*?*?*?*?*?*?*?*?*?*?*?*?*?*?*?*?*?,10.4,8.5,96,99796.7,337,1410,322,89.5,49.8,77.6,9821,4242,8786,2047,67,0.0,9,5,9999,99999,9,999999999,0.0,999,999,99
3020,1,22,15,0,*?*?*?*?*?*?*?*?*?*?*?*?*?*?*?*?*?*?*?*?*?*?,10.4,8.4,96,99796.7,202,1408,322,43.8,40.6,38.0,4877,2732,4531,802,60,0.0,9,5,9999,99999,9,999999999,0.1,999,999,99
3020,1,22,16,0,*?*?*?*?*?*?*?*?*?*?*?*?*?*?*?*?*?*?*?*?*?*?,10.4,9.7,100,99796.7,28,1393,325,0.0,0.0,0.0,0,0,0,0,53,0.0,10,5,9999,99999,9,999999999,0.0,999,999,99
3020,1,22,17,0,*?*?*?*?*?*?*?*?*?*?*?*?*?*?*?*?*?*?*?*?*?*?,9.5,8.5,100,99796.7,0,-0,321,0.0,-0.0,0.0,0,0,0,0,47,0.0,10,5,9999,99999,9,999999999,0.0,999,999,99
3020,1,22,18,0,*?*?*?*?*?*?*?*?*?*?*?*?*?*?*?*?*?*?*?*?*?*?,8.5,7.4,100,99796.7,0,-0,317,0.0,-0.0,0.0,0,0,0,0,40,0.0,10,5,9999,99999,9,999999999,0.0,999,999,99
3020,1,22,19,0,*?*?*?*?*?*?*?*?*?*?*?*?*?*?*?*?*?*?*?*?*?*?,7.8,7.7,100,99796.7,0,-0,314,0.0,-0.0,0.0,0,0,0,0,40,0.0,10,5,9999,99999,9,999999999,0.0,999,999,99
3020,1,22,20,0,*?*?*?*?*?*?*?*?*?*?*?*?*?*?*?*?*?*?*?*?*?*?,7.0,7.0,100,99796.7,0,-0,310,0.0,-0.0,0.0,0,0,0,0,40,0.0,10,5,9999,99999,9,999999999,0.0,999,999,99
3020,1,22,21,0,*?*?*?*?*?*?*?*?*?*?*?*?*?*?*?*?*?*?*?*?*?*?,7.0,7.0,100,99796.7,0,-0,310,0.0,-0.0,0.0,0,0,0,0,40,0.0,10,5,9999,99999,9,999999999,0.0,999,999,99
3020,1,22,22,0,*?*?*?*?*?*?*?*?*?*?*?*?*?*?*?*?*?*?*?*?*?*?,7.1,7.1,100,99796.7,0,-0,311,0.0,-0.0,0.0,0,0,0,0,40,0.0,10,5,9999,99999,9,999999999,0.6,999,999,99
3020,1,22,23,0,*?*?*?*?*?*?*?*?*?*?*?*?*?*?*?*?*?*?*?*?*?*?,7.1,7.1,100,99796.7,0,-0,311,0.0,-0.0,0.0,0,0,0,0,40,0.0,10,5,9999,99999,9,999999999,1.2,999,999,99
3020,1,22,24,0,*?*?*?*?*?*?*?*?*?*?*?*?*?*?*?*?*?*?*?*?*?*?,5.8,5.8,100,99796.7,0,-0,305,0.0,-0.0,0.0,0,0,0,0,140,0.0,10,5,9999,99999,9,999999999,0.0,999,999,99
3020,1,23,1,0,*?*?*?*?*?*?*?*?*?*?*?*?*?*?*?*?*?*?*?*?*?*?,7.3,7.3,100,100573,0,-0,311,0.0,-0.0,0.0,0,0,0,0,42,0.0,10,5,9999,99999,9,999999999,0.0,999,999,99
3020,1,23,2,0,*?*?*?*?*?*?*?*?*?*?*?*?*?*?*?*?*?*?*?*?*?*?,7.3,7.3,100,100573,0,-0,311,0.0,-0.0,0.0,0,0,0,0,43,0.0,10,5,9999,99999,9,999999999,0.0,999,999,99
3020,1,23,3,0,*?*?*?*?*?*?*?*?*?*?*?*?*?*?*?*?*?*?*?*?*?*?,7.3,6.9,100,100573,0,-0,312,0.0,-0.0,0.0,0,0,0,0,45,0.0,10,5,9999,99999,9,999999999,0.0,999,999,99
3020,1,23,4,0,*?*?*?*?*?*?*?*?*?*?*?*?*?*?*?*?*?*?*?*?*?*?,7.3,7.1,100,100573,0,-0,311,0.0,-0.0,0.0,0,0,0,0,47,0.0,10,5,9999,99999,9,999999999,0.0,999,999,99
3020,1,23,5,0,*?*?*?*?*?*?*?*?*?*?*?*?*?*?*?*?*?*?*?*?*?*?,7.4,7.0,100,100573,0,-0,312,0.0,-0.0,0.0,0,0,0,0,48,0.0,10,5,9999,99999,9,999999999,0.0,999,999,99
3020,1,23,6,0,*?*?*?*?*?*?*?*?*?*?*?*?*?*?*?*?*?*?*?*?*?*?,7.2,6.7,99,100573,0,-0,311,0.0,-0.0,0.0,0,0,0,0,50,0.0,10,5,9999,99999,9,999999999,0.0,999,999,99
3020,1,23,7,0,*?*?*?*?*?*?*?*?*?*?*?*?*?*?*?*?*?*?*?*?*?*?,7.5,7.4,100,100573,0,-0,312,0.0,-0.0,0.0,0,0,0,0,52,0.0,10,5,9999,99999,9,999999999,0.0,999,999,99
3020,1,23,8,0,*?*?*?*?*?*?*?*?*?*?*?*?*?*?*?*?*?*?*?*?*?*?,7.3,6.6,98,100573,60,1412,312,0.0,0.0,0.0,0,0,0,0,53,0.0,10,5,9999,99999,9,999999999,0.0,999,999,99
3020,1,23,9,0,*?*?*?*?*?*?*?*?*?*?*?*?*?*?*?*?*?*?*?*?*?*?,7.1,6.2,97,100573,229,1409,311,30.5,0.0,30.5,3575,0,3581,1186,55,0.0,10,5,9999,99999,9,999999999,0.0,999,999,99
3020,1,23,10,0,*?*?*?*?*?*?*?*?*?*?*?*?*?*?*?*?*?*?*?*?*?*?,7.3,7.0,100,100573,358,1411,308,96.5,50.6,83.7,10592,4382,9470,2223,57,0.0,9,5,9999,99999,9,999999999,0.0,999,999,99
3020,1,23,11,0,*?*?*?*?*?*?*?*?*?*?*?*?*?*?*?*?*?*?*?*?*?*?,7.5,7.4,100,100573,437,1410,312,71.0,0.0,71.0,8302,0,8324,2919,58,0.0,10,5,9999,99999,9,999999999,0.0,999,999,99
3020,1,23,12,0,*?*?*?*?*?*?*?*?*?*?*?*?*?*?*?*?*?*?*?*?*?*?,7.5,7.3,100,100573,461,1409,312,75.7,0.0,75.7,8863,0,8887,3139,60,0.0,10,5,9999,99999,9,999999999,0.1,999,999,99
3020,1,23,13,0,*?*?*?*?*?*?*?*?*?*?*?*?*?*?*?*?*?*?*?*?*?*?,7.2,7.1,100,100573,429,1409,311,69.5,0.0,69.5,8122,0,8143,2849,60,0.0,10,5,9999,99999,9,999999999,0.0,999,999,99
3020,1,23,14,0,*?*?*?*?*?*?*?*?*?*?*?*?*?*?*?*?*?*?*?*?*?*?,7.3,7.3,100,100573,343,1411,311,52.6,0.0,52.6,6144,0,6158,2100,60,0.0,10,5,9999,99999,9,999999999,0.0,999,999,99
3020,1,23,15,0,*?*?*?*?*?*?*?*?*?*?*?*?*?*?*?*?*?*?*?*?*?*?,7.3,7.3,100,100573,208,1410,311,26.3,0.0,26.3,3099,0,3103,1023,60,0.0,10,5,9999,99999,9,999999999,0.0,999,999,99
3020,1,23,16,0,*?*?*?*?*?*?*?*?*?*?*?*?*?*?*?*?*?*?*?*?*?*?,7.4,7.3,100,100573,34,1412,312,0.0,0.0,0.0,0,0,0,0,60,0.0,10,5,9999,99999,9,999999999,0.0,999,999,99
3020,1,23,17,0,*?*?*?*?*?*?*?*?*?*?*?*?*?*?*?*?*?*?*?*?*?*?,7.3,7.3,100,100573,0,-0,311,0.0,-0.0,0.0,0,0,0,0,60,0.0,10,5,9999,99999,9,999999999,0.0,999,999,99
3020,1,23,18,0,*?*?*?*?*?*?*?*?*?*?*?*?*?*?*?*?*?*?*?*?*?*?,7.5,6.9,98,100573,0,-0,312,0.0,-0.0,0.0,0,0,0,0,60,0.0,10,5,9999,99999,9,999999999,0.0,999,999,99
3020,1,23,19,0,*?*?*?*?*?*?*?*?*?*?*?*?*?*?*?*?*?*?*?*?*?*?,7.3,5.6,92,100573,0,-0,312,0.0,-0.0,0.0,0,0,0,0,57,0.0,10,5,9999,99999,9,999999999,0.1,999,999,99
3020,1,23,20,0,*?*?*?*?*?*?*?*?*?*?*?*?*?*?*?*?*?*?*?*?*?*?,7.5,5.0,86,100573,0,-0,313,0.0,-0.0,0.0,0,0,0,0,53,0.0,10,5,9999,99999,9,999999999,0.7,999,999,99
3020,1,23,21,0,*?*?*?*?*?*?*?*?*?*?*?*?*?*?*?*?*?*?*?*?*?*?,7.2,4.1,83,100573,0,-0,312,0.0,-0.0,0.0,0,0,0,0,50,0.0,10,5,9999,99999,9,999999999,0.3,999,999,99
3020,1,23,22,0,*?*?*?*?*?*?*?*?*?*?*?*?*?*?*?*?*?*?*?*?*?*?,7.3,4.8,87,100573,0,-0,312,0.0,-0.0,0.0,0,0,0,0,47,0.0,10,5,9999,99999,9,999999999,0.0,999,999,99
3020,1,23,23,0,*?*?*?*?*?*?*?*?*?*?*?*?*?*?*?*?*?*?*?*?*?*?,7.2,4.6,87,100573,0,-0,312,0.0,-0.0,0.0,0,0,0,0,43,0.0,10,5,9999,99999,9,999999999,0.5,999,999,99
3020,1,23,24,0,*?*?*?*?*?*?*?*?*?*?*?*?*?*?*?*?*?*?*?*?*?*?,7.1,7.1,100,100573,0,-0,311,0.0,-0.0,0.0,0,0,0,0,40,0.0,10,5,9999,99999,9,999999999,1.0,999,999,99
3020,1,24,1,0,*?*?*?*?*?*?*?*?*?*?*?*?*?*?*?*?*?*?*?*?*?*?,6.5,4.5,87,101612,0,-0,308,0.0,-0.0,0.0,0,0,0,0,42,0.0,10,5,9999,99999,9,999999999,0.4,999,999,99
3020,1,24,2,0,*?*?*?*?*?*?*?*?*?*?*?*?*?*?*?*?*?*?*?*?*?*?,6.1,4.3,89,101612,0,-0,307,0.0,-0.0,0.0,0,0,0,0,43,0.0,10,5,9999,99999,9,999999999,0.0,999,999,99
3020,1,24,3,0,*?*?*?*?*?*?*?*?*?*?*?*?*?*?*?*?*?*?*?*?*?*?,6.3,6.2,100,101612,0,-0,307,0.0,-0.0,0.0,0,0,0,0,45,0.0,10,5,9999,99999,9,999999999,0.1,999,999,99
3020,1,24,4,0,*?*?*?*?*?*?*?*?*?*?*?*?*?*?*?*?*?*?*?*?*?*?,5.6,5.1,98,101612,0,-0,304,0.0,-0.0,0.0,0,0,0,0,47,0.0,10,5,9999,99999,9,999999999,0.0,999,999,99
3020,1,24,5,0,*?*?*?*?*?*?*?*?*?*?*?*?*?*?*?*?*?*?*?*?*?*?,4.9,4.6,99,101612,0,-0,301,0.0,-0.0,0.0,0,0,0,0,48,0.0,10,5,9999,99999,9,999999999,3.0,999,999,99
3020,1,24,6,0,*?*?*?*?*?*?*?*?*?*?*?*?*?*?*?*?*?*?*?*?*?*?,5.5,5.3,99,101612,0,-0,304,0.0,-0.0,0.0,0,0,0,0,50,0.0,10,5,9999,99999,9,999999999,1.2,999,999,99
3020,1,24,7,0,*?*?*?*?*?*?*?*?*?*?*?*?*?*?*?*?*?*?*?*?*?*?,6.2,6.1,100,101612,0,-0,307,0.0,-0.0,0.0,0,0,0,0,58,0.0,10,5,9999,99999,9,999999999,0.3,999,999,99
3020,1,24,8,0,*?*?*?*?*?*?*?*?*?*?*?*?*?*?*?*?*?*?*?*?*?*?,5.8,5.8,100,101612,64,1410,305,0.0,0.0,0.0,0,0,0,0,67,0.0,10,5,9999,99999,9,999999999,0.3,999,999,99
3020,1,24,9,0,*?*?*?*?*?*?*?*?*?*?*?*?*?*?*?*?*?*?*?*?*?*?,5.9,5.8,100,101612,234,1412,306,31.4,0.0,31.4,3677,0,3683,1221,75,0.0,10,5,9999,99999,9,999999999,0.1,999,999,99
3020,1,24,10,0,*?*?*?*?*?*?*?*?*?*?*?*?*?*?*?*?*?*?*?*?*?*?,7.3,6.4,95,101612,363,1411,312,56.5,0.0,56.5,6598,0,6614,2269,83,0.0,10,5,9999,99999,9,999999999,0.0,999,999,99
3020,1,24,11,0,*?*?*?*?*?*?*?*?*?*?*?*?*?*?*?*?*?*?*?*?*?*?,8.6,7.0,90,101612,442,1409,317,72.0,0.0,72.0,8422,0,8444,2966,92,0.0,10,5,9999,99999,9,999999999,0.1,999,999,99
3020,1,24,12,0,*?*?*?*?*?*?*?*?*?*?*?*?*?*?*?*?*?*?*?*?*?*?,9.4,7.6,89,101612,467,1410,321,76.8,0.0,76.8,8987,0,9012,3190,100,0.0,10,5,9999,99999,9,999999999,1.3,999,999,99
3020,1,24,13,0,*?*?*?*?*?*?*?*?*?*?*?*?*?*?*?*?*?*?*?*?*?*?,9.3,7.0,86,101612,435,1410,321,70.6,0.0,70.6,8254,0,8275,2900,100,0.0,10,5,9999,99999,9,999999999,0.1,999,999,99
3020,1,24,14,0,*?*?*?*?*?*?*?*?*?*?*?*?*?*?*?*?*?*?*?*?*?*?,9.5,5.6,78,101612,349,1412,322,53.8,0.0,53.8,6277,0,6291,2149,100,0.0,10,5,9999,99999,9,999999999,0.0,999,999,99
3020,1,24,15,0,*?*?*?*?*?*?*?*?*?*?*?*?*?*?*?*?*?*?*?*?*?*?,9.0,5.8,81,101612,214,1411,319,27.5,0.0,27.5,3229,0,3234,1067,100,0.0,10,5,9999,99999,9,999999999,0.0,999,999,99
3020,1,24,16,0,*?*?*?*?*?*?*?*?*?*?*?*?*?*?*?*?*?*?*?*?*?*?,9.0,5.6,80,101612,40,1423,319,0.0,0.0,0.0,0,0,0,0,100,0.0,10,5,9999,99999,9,999999999,0.0,999,999,99
3020,1,24,17,0,*?*?*?*?*?*?*?*?*?*?*?*?*?*?*?*?*?*?*?*?*?*?,8.6,6.7,89,101612,0,-0,317,0.0,-0.0,0.0,0,0,0,0,100,0.0,10,5,9999,99999,9,999999999,0.0,999,999,99
3020,1,24,18,0,*?*?*?*?*?*?*?*?*?*?*?*?*?*?*?*?*?*?*?*?*?*?,7.8,6.4,92,101612,0,-0,314,0.0,-0.0,0.0,0,0,0,0,100,0.0,10,5,9999,99999,9,999999999,0.0,999,999,99
3020,1,24,19,0,*?*?*?*?*?*?*?*?*?*?*?*?*?*?*?*?*?*?*?*?*?*?,7.5,5.9,91,101612,0,-0,313,0.0,-0.0,0.0,0,0,0,0,107,0.0,10,5,9999,99999,9,999999999,0.0,999,999,99
3020,1,24,20,0,*?*?*?*?*?*?*?*?*?*?*?*?*?*?*?*?*?*?*?*?*?*?,7.0,5.8,94,101612,0,-0,310,0.0,-0.0,0.0,0,0,0,0,113,0.0,10,5,9999,99999,9,999999999,0.0,999,999,99
3020,1,24,21,0,*?*?*?*?*?*?*?*?*?*?*?*?*?*?*?*?*?*?*?*?*?*?,6.6,4.8,89,101612,0,-0,309,0.0,-0.0,0.0,0,0,0,0,120,0.0,10,5,9999,99999,9,999999999,0.0,999,999,99
3020,1,24,22,0,*?*?*?*?*?*?*?*?*?*?*?*?*?*?*?*?*?*?*?*?*?*?,6.4,4.1,86,101612,0,-0,308,0.0,-0.0,0.0,0,0,0,0,127,0.0,10,5,9999,99999,9,999999999,0.0,999,999,99
3020,1,24,23,0,*?*?*?*?*?*?*?*?*?*?*?*?*?*?*?*?*?*?*?*?*?*?,6.5,4.1,86,101612,0,-0,308,0.0,-0.0,0.0,0,0,0,0,133,0.0,10,5,9999,99999,9,999999999,0.0,999,999,99
3020,1,24,24,0,*?*?*?*?*?*?*?*?*?*?*?*?*?*?*?*?*?*?*?*?*?*?,7.0,4.6,85,101612,0,-0,311,0.0,-0.0,0.0,0,0,0,0,40,0.0,10,5,9999,99999,9,999999999,0.0,999,999,99
3020,1,25,1,0,*?*?*?*?*?*?*?*?*?*?*?*?*?*?*?*?*?*?*?*?*?*?,6.5,4.8,90,101005,0,-0,308,0.0,-0.0,0.0,0,0,0,0,140,0.0,10,5,9999,99999,9,999999999,0.0,999,999,99
3020,1,25,2,0,*?*?*?*?*?*?*?*?*?*?*?*?*?*?*?*?*?*?*?*?*?*?,6.3,5.0,92,101005,0,-0,307,0.0,-0.0,0.0,0,0,0,0,140,0.0,10,5,9999,99999,9,999999999,0.0,999,999,99
3020,1,25,3,0,*?*?*?*?*?*?*?*?*?*?*?*?*?*?*?*?*?*?*?*?*?*?,6.1,4.5,90,101005,0,-0,307,0.0,-0.0,0.0,0,0,0,0,140,0.0,10,5,9999,99999,9,999999999,0.0,999,999,99
3020,1,25,4,0,*?*?*?*?*?*?*?*?*?*?*?*?*?*?*?*?*?*?*?*?*?*?,6.4,4.3,87,101005,0,-0,308,0.0,-0.0,0.0,0,0,0,0,140,0.0,10,5,9999,99999,9,999999999,0.0,999,999,99
3020,1,25,5,0,*?*?*?*?*?*?*?*?*?*?*?*?*?*?*?*?*?*?*?*?*?*?,6.3,3.8,84,101005,0,-0,308,0.0,-0.0,0.0,0,0,0,0,140,0.0,10,5,9999,99999,9,999999999,0.0,999,999,99
3020,1,25,6,0,*?*?*?*?*?*?*?*?*?*?*?*?*?*?*?*?*?*?*?*?*?*?,6.4,3.4,82,101005,0,-0,308,0.0,-0.0,0.0,0,0,0,0,140,0.0,10,5,9999,99999,9,999999999,0.0,999,999,99
3020,1,25,7,0,*?*?*?*?*?*?*?*?*?*?*?*?*?*?*?*?*?*?*?*?*?*?,5.9,3.2,84,101005,0,-0,306,0.0,-0.0,0.0,0,0,0,0,142,0.0,10,5,9999,99999,9,999999999,0.4,999,999,99
3020,1,25,8,0,*?*?*?*?*?*?*?*?*?*?*?*?*?*?*?*?*?*?*?*?*?*?,5.5,2.1,80,101005,68,1404,304,0.0,0.0,0.0,0,0,0,0,143,0.0,10,5,9999,99999,9,999999999,0.4,999,999,99
3020,1,25,9,0,*?*?*?*?*?*?*?*?*?*?*?*?*?*?*?*?*?*?*?*?*?*?,6.6,3.4,80,101005,238,1408,304,56.1,44.1,48.6,6209,3206,5750,1034,145,0.0,9,5,9999,99999,9,999999999,0.2,999,999,99
3020,1,25,10,0,*?*?*?*?*?*?*?*?*?*?*?*?*?*?*?*?*?*?*?*?*?*?,7.7,6.2,92,101005,368,1411,305,132.3,127.9,99.0,14439,11111,11401,2176,147,0.0,8,4,9999,99999,9,999999999,0.0,999,999,99
3020,1,25,11,0,*?*?*?*?*?*?*?*?*?*?*?*?*?*?*?*?*?*?*?*?*?*?,8.4,5.9,86,101005,447,1408,308,168.2,133.5,125.8,18333,12376,14394,2831,148,0.0,8,4,9999,99999,9,999999999,0.0,999,999,99
3020,1,25,12,0,*?*?*?*?*?*?*?*?*?*?*?*?*?*?*?*?*?*?*?*?*?*?,9.4,5.5,77,101005,472,1408,313,179.4,134.9,134.2,19551,12700,15324,3043,150,0.0,8,4,9999,99999,9,999999999,0.0,999,999,99
3020,1,25,13,0,*?*?*?*?*?*?*?*?*?*?*?*?*?*?*?*?*?*?*?*?*?*?,9.1,5.3,78,101005,441,1411,316,124.6,53.0,108.0,13679,4840,12207,2959,153,0.0,9,5,9999,99999,9,999999999,0.0,999,999,99
3020,1,25,14,0,*?*?*?*?*?*?*?*?*?*?*?*?*?*?*?*?*?*?*?*?*?*?,9.5,5.5,77,101005,354,1408,322,54.9,0.0,54.9,6410,0,6425,2198,157,0.0,10,5,9999,99999,9,999999999,0.0,999,999,99
3020,1,25,15,0,*?*?*?*?*?*?*?*?*?*?*?*?*?*?*?*?*?*?*?*?*?*?,9.3,5.1,76,101005,220,1412,321,28.6,0.0,28.6,3361,0,3366,1113,160,0.0,10,5,9999,99999,9,999999999,0.1,999,999,99
3020,1,25,16,0,*?*?*?*?*?*?*?*?*?*?*?*?*?*?*?*?*?*?*?*?*?*?,9.2,6.6,84,101005,45,1397,320,0.0,0.0,0.0,0,0,0,0,163,0.0,10,5,9999,99999,9,999999999,0.2,999,999,99
3020,1,25,17,0,*?*?*?*?*?*?*?*?*?*?*?*?*?*?*?*?*?*?*?*?*?*?,8.8,7.1,91,101005,0,-0,318,0.0,-0.0,0.0,0,0,0,0,167,0.0,10,5,9999,99999,9,999999999,0.3,999,999,99
3020,1,25,18,0,*?*?*?*?*?*?*?*?*?*?*?*?*?*?*?*?*?*?*?*?*?*?,8.4,6.9,91,101005,0,-0,316,0.0,-0.0,0.0,0,0,0,0,170,0.0,10,5,9999,99999,9,999999999,0.3,999,999,99
3020,1,25,19,0,*?*?*?*?*?*?*?*?*?*?*?*?*?*?*?*?*?*?*?*?*?*?,7.5,6.4,93,101005,0,-0,313,0.0,-0.0,0.0,0,0,0,0,190,0.0,10,5,9999,99999,9,999999999,1.2,999,999,99
3020,1,25,20,0,*?*?*?*?*?*?*?*?*?*?*?*?*?*?*?*?*?*?*?*?*?*?,7.9,5.0,82,101005,0,-0,315,0.0,-0.0,0.0,0,0,0,0,210,0.0,10,5,9999,99999,9,999999999,0.3,999,999,99
3020,1,25,21,0,*?*?*?*?*?*?*?*?*?*?*?*?*?*?*?*?*?*?*?*?*?*?,7.1,5.8,91,101005,0,-0,311,0.0,-0.0,0.0,0,0,0,0,230,0.0,10,5,9999,99999,9,999999999,0.0,999,999,99
3020,1,25,22,0,*?*?*?*?*?*?*?*?*?*?*?*?*?*?*?*?*?*?*?*?*?*?,7.1,6.1,94,101005,0,-0,311,0.0,-0.0,0.0,0,0,0,0,250,0.0,10,5,9999,99999,9,999999999,0.0,999,999,99
3020,1,25,23,0,*?*?*?*?*?*?*?*?*?*?*?*?*?*?*?*?*?*?*?*?*?*?,6.7,5.8,95,101005,0,-0,309,0.0,-0.0,0.0,0,0,0,0,270,0.0,10,5,9999,99999,9,999999999,1.0,999,999,99
3020,1,25,24,0,*?*?*?*?*?*?*?*?*?*?*?*?*?*?*?*?*?*?*?*?*?*?,6.5,4.5,87,101005,0,-0,308,0.0,-0.0,0.0,0,0,0,0,140,0.0,10,5,9999,99999,9,999999999,0.0,999,999,99
3020,1,26,1,0,*?*?*?*?*?*?*?*?*?*?*?*?*?*?*?*?*?*?*?*?*?*?,5.7,3.9,100,100630,0,-0,305,0.0,-0.0,0.0,0,0,0,0,293,0.0,10,5,9999,99999,9,999999999,0.0,999,999,99
3020,1,26,2,0,*?*?*?*?*?*?*?*?*?*?*?*?*?*?*?*?*?*?*?*?*?*?,5.3,2.9,98,100630,0,-0,303,0.0,-0.0,0.0,0,0,0,0,297,0.0,10,5,9999,99999,9,999999999,0.1,999,999,99
3020,1,26,3,0,*?*?*?*?*?*?*?*?*?*?*?*?*?*?*?*?*?*?*?*?*?*?,5.6,3.4,100,100630,0,-0,305,0.0,-0.0,0.0,0,0,0,0,300,0.0,10,5,9999,99999,9,999999999,0.1,999,999,99
3020,1,26,4,0,*?*?*?*?*?*?*?*?*?*?*?*?*?*?*?*?*?*?*?*?*?*?,5.5,4.1,100,100630,0,-0,304,0.0,-0.0,0.0,0,0,0,0,303,0.0,10,5,9999,99999,9,999999999,0.5,999,999,99
3020,1,26,5,0,*?*?*?*?*?*?*?*?*?*?*?*?*?*?*?*?*?*?*?*?*?*?,5.0,4.6,100,100630,0,-0,302,0.0,-0.0,0.0,0,0,0,0,307,0.0,10,5,9999,99999,9,999999999,2.8,999,999,99
3020,1,26,6,0,*?*?*?*?*?*?*?*?*?*?*?*?*?*?*?*?*?*?*?*?*?*?,5.0,5.0,100,100630,0,-0,302,0.0,-0.0,0.0,0,0,0,0,310,0.0,10,5,9999,99999,9,999999999,0.6,999,999,99
3020,1,26,7,0,*?*?*?*?*?*?*?*?*?*?*?*?*?*?*?*?*?*?*?*?*?*?,4.6,4.6,100,100630,0,-0,300,0.0,-0.0,0.0,0,0,0,0,292,0.0,10,5,9999,99999,9,999999999,0.0,999,999,99
3020,1,26,8,0,*?*?*?*?*?*?*?*?*?*?*?*?*?*?*?*?*?*?*?*?*?*?,4.3,4.3,100,100630,73,1416,299,0.0,0.0,0.0,0,0,0,0,273,0.0,10,5,9999,99999,9,999999999,0.0,999,999,99
3020,1,26,9,0,*?*?*?*?*?*?*?*?*?*?*?*?*?*?*?*?*?*?*?*?*?*?,5.1,5.1,100,100630,243,1409,302,33.2,0.0,33.2,3890,0,3896,1294,255,0.0,10,5,9999,99999,9,999999999,0.0,999,999,99
3020,1,26,10,0,*?*?*?*?*?*?*?*?*?*?*?*?*?*?*?*?*?*?*?*?*?*?,6.0,5.9,100,100630,373,1410,306,58.5,0.0,58.5,6832,0,6848,2356,237,0.0,10,5,9999,99999,9,999999999,0.0,999,999,99
3020,1,26,11,0,*?*?*?*?*?*?*?*?*?*?*?*?*?*?*?*?*?*?*?*?*?*?,7.2,6.9,100,100630,453,1410,311,74.1,0.0,74.1,8672,0,8695,3065,218,0.0,10,5,9999,99999,9,999999999,0.6,999,999,99
3020,1,26,12,0,*?*?*?*?*?*?*?*?*?*?*?*?*?*?*?*?*?*?*?*?*?*?,8.2,7.1,100,100630,478,1409,316,79.0,0.0,79.0,9255,0,9280,3295,200,0.0,10,5,9999,99999,9,999999999,0.2,999,999,99
3020,1,26,13,0,*?*?*?*?*?*?*?*?*?*?*?*?*?*?*?*?*?*?*?*?*?*?,7.9,7.6,100,100630,446,1408,314,72.9,0.0,72.9,8524,0,8547,3006,200,0.0,10,5,9999,99999,9,999999999,0.0,999,999,99
3020,1,26,14,0,*?*?*?*?*?*?*?*?*?*?*?*?*?*?*?*?*?*?*?*?*?*?,8.3,7.4,100,100630,360,1408,316,56.1,0.0,56.1,6544,0,6559,2249,200,0.0,10,5,9999,99999,9,999999999,1.1,999,999,99
3020,1,26,15,0,*?*?*?*?*?*?*?*?*?*?*?*?*?*?*?*?*?*?*?*?*?*?,8.0,7.3,100,100630,225,1406,315,29.8,0.0,29.8,3495,0,3500,1158,200,0.0,10,5,9999,99999,9,999999999,0.0,999,999,99
3020,1,26,16,0,*?*?*?*?*?*?*?*?*?*?*?*?*?*?*?*?*?*?*?*?*?*?,8.0,8.0,100,100630,51,1403,314,0.0,0.0,0.0,0,0,0,0,200,0.0,10,5,9999,99999,9,999999999,0.0,999,999,99
3020,1,26,17,0,*?*?*?*?*?*?*?*?*?*?*?*?*?*?*?*?*?*?*?*?*?*?,7.1,7.1,100,100630,0,-0,311,0.0,-0.0,0.0,0,0,0,0,200,0.0,10,5,9999,99999,9,999999999,0.4,999,999,99
3020,1,26,18,0,*?*?*?*?*?*?*?*?*?*?*?*?*?*?*?*?*?*?*?*?*?*?,6.7,6.7,100,100630,0,-0,309,0.0,-0.0,0.0,0,0,0,0,200,0.0,10,5,9999,99999,9,999999999,0.0,999,999,99
3020,1,26,19,0,*?*?*?*?*?*?*?*?*?*?*?*?*?*?*?*?*?*?*?*?*?*?,6.7,6.7,100,100630,0,-0,309,0.0,-0.0,0.0,0,0,0,0,202,0.0,10,5,9999,99999,9,999999999,0.0,999,999,99
3020,1,26,20,0,*?*?*?*?*?*?*?*?*?*?*?*?*?*?*?*?*?*?*?*?*?*?,6.0,6.1,100,100630,0,-0,306,0.0,-0.0,0.0,0,0,0,0,203,0.0,10,5,9999,99999,9,999999999,0.0,999,999,99
3020,1,26,21,0,*?*?*?*?*?*?*?*?*?*?*?*?*?*?*?*?*?*?*?*?*?*?,5.9,5.9,100,100630,0,-0,306,0.0,-0.0,0.0,0,0,0,0,205,0.0,10,5,9999,99999,9,999999999,0.0,999,999,99
3020,1,26,22,0,*?*?*?*?*?*?*?*?*?*?*?*?*?*?*?*?*?*?*?*?*?*?,5.9,5.9,100,100630,0,-0,306,0.0,-0.0,0.0,0,0,0,0,207,0.0,10,5,9999,99999,9,999999999,0.9,999,999,99
3020,1,26,23,0,*?*?*?*?*?*?*?*?*?*?*?*?*?*?*?*?*?*?*?*?*?*?,6.1,6.1,100,100630,0,-0,306,0.0,-0.0,0.0,0,0,0,0,208,0.0,10,5,9999,99999,9,999999999,0.2,999,999,99
3020,1,26,24,0,*?*?*?*?*?*?*?*?*?*?*?*?*?*?*?*?*?*?*?*?*?*?,6.2,4.8,100,100630,0,-0,307,0.0,-0.0,0.0,0,0,0,0,290,0.0,10,5,9999,99999,9,999999999,4.3,999,999,99
3020,1,27,1,0,*?*?*?*?*?*?*?*?*?*?*?*?*?*?*?*?*?*?*?*?*?*?,6.1,3.8,84,99746.3,0,-0,307,0.0,-0.0,0.0,0,0,0,0,218,0.0,10,5,9999,99999,9,999999999,0.2,999,999,99
3020,1,27,2,0,*?*?*?*?*?*?*?*?*?*?*?*?*?*?*?*?*?*?*?*?*?*?,6.3,2.7,77,99746.3,0,-0,308,0.0,-0.0,0.0,0,0,0,0,227,0.0,10,5,9999,99999,9,999999999,0.0,999,999,99
3020,1,27,3,0,*?*?*?*?*?*?*?*?*?*?*?*?*?*?*?*?*?*?*?*?*?*?,5.6,1.5,74,99746.3,0,-0,305,0.0,-0.0,0.0,0,0,0,0,235,0.0,10,5,9999,99999,9,999999999,0.1,999,999,99
3020,1,27,4,0,*?*?*?*?*?*?*?*?*?*?*?*?*?*?*?*?*?*?*?*?*?*?,5.4,1.3,74,99746.3,0,-0,304,0.0,-0.0,0.0,0,0,0,0,243,0.0,10,5,9999,99999,9,999999999,0.0,999,999,99
3020,1,27,5,0,*?*?*?*?*?*?*?*?*?*?*?*?*?*?*?*?*?*?*?*?*?*?,5.3,1.5,75,99746.3,0,-0,304,0.0,-0.0,0.0,0,0,0,0,252,0.0,10,5,9999,99999,9,999999999,0.0,999,999,99
3020,1,27,6,0,*?*?*?*?*?*?*?*?*?*?*?*?*?*?*?*?*?*?*?*?*?*?,5.2,1.5,76,99746.3,0,-0,303,0.0,-0.0,0.0,0,0,0,0,260,0.0,10,5,9999,99999,9,999999999,0.0,999,999,99
3020,1,27,7,0,*?*?*?*?*?*?*?*?*?*?*?*?*?*?*?*?*?*?*?*?*?*?,5.3,1.5,75,99746.3,0,-0,304,0.0,-0.0,0.0,0,0,0,0,257,0.0,10,5,9999,99999,9,999999999,0.0,999,999,99
3020,1,27,8,0,*?*?*?*?*?*?*?*?*?*?*?*?*?*?*?*?*?*?*?*?*?*?,5.5,1.0,72,99746.3,77,1405,300,1.5,3.6,1.3,192,111,208,19,253,0.0,9,5,9999,99999,9,999999999,0.0,999,999,99
3020,1,27,9,0,*?*?*?*?*?*?*?*?*?*?*?*?*?*?*?*?*?*?*?*?*?*?,6.2,0.8,68,99746.3,248,1409,308,34.2,0.0,34.2,4001,0,4008,1333,250,0.0,10,5,9999,99999,9,999999999,0.2,999,999,99
3020,1,27,10,0,*?*?*?*?*?*?*?*?*?*?*?*?*?*?*?*?*?*?*?*?*?*?,6.1,0.2,66,99746.3,378,1409,297,137.1,128.7,102.5,14950,11300,11795,2260,247,0.0,8,4,9999,99999,9,999999999,0.0,999,999,99
3020,1,27,11,0,*?*?*?*?*?*?*?*?*?*?*?*?*?*?*?*?*?*?*?*?*?*?,7.1,0.2,60,99746.3,458,1408,306,130.7,53.4,113.3,14351,4922,12801,3126,243,0.0,9,5,9999,99999,9,999999999,0.0,999,999,99
3020,1,27,12,0,*?*?*?*?*?*?*?*?*?*?*?*?*?*?*?*?*?*?*?*?*?*?,7.5,0.2,59,99746.3,484,1410,303,184.6,135.5,138.1,20123,12842,15760,3143,240,0.0,8,4,9999,99999,9,999999999,0.0,999,999,99
3020,1,27,13,0,*?*?*?*?*?*?*?*?*?*?*?*?*?*?*?*?*?*?*?*?*?*?,7.2,-0.2,59,99746.3,452,1408,307,128.7,53.3,111.5,14125,4895,12602,3069,240,0.0,9,5,9999,99999,9,999999999,0.0,999,999,99
3020,1,27,14,0,*?*?*?*?*?*?*?*?*?*?*?*?*?*?*?*?*?*?*?*?*?*?,7.7,0.6,60,99746.3,366,1408,309,99.5,50.9,86.3,10918,4439,9759,2297,240,0.0,9,5,9999,99999,9,999999999,0.0,999,999,99
3020,1,27,15,0,*?*?*?*?*?*?*?*?*?*?*?*?*?*?*?*?*?*?*?*?*?*?,7.5,-0.2,57,99746.3,232,1412,314,31.0,0.0,31.0,3632,0,3638,1205,240,0.0,10,5,9999,99999,9,999999999,0.0,999,999,99
3020,1,27,16,0,*?*?*?*?*?*?*?*?*?*?*?*?*?*?*?*?*?*?*?*?*?*?,7.3,-0.2,58,99746.3,57,1406,313,0.0,0.0,0.0,0,0,0,0,240,0.0,10,5,9999,99999,9,999999999,0.0,999,999,99
3020,1,27,17,0,*?*?*?*?*?*?*?*?*?*?*?*?*?*?*?*?*?*?*?*?*?*?,7.2,0.6,62,99746.3,0,-0,312,0.0,-0.0,0.0,0,0,0,0,240,0.0,10,5,9999,99999,9,999999999,0.0,999,999,99
3020,1,27,18,0,*?*?*?*?*?*?*?*?*?*?*?*?*?*?*?*?*?*?*?*?*?*?,7.3,0.8,63,99746.3,0,-0,313,0.0,-0.0,0.0,0,0,0,0,240,0.0,10,5,9999,99999,9,999999999,0.0,999,999,99
3020,1,27,19,0,*?*?*?*?*?*?*?*?*?*?*?*?*?*?*?*?*?*?*?*?*?*?,6.2,1.0,69,99746.3,0,-0,308,0.0,-0.0,0.0,0,0,0,0,238,0.0,10,5,9999,99999,9,999999999,0.0,999,999,99
3020,1,27,20,0,*?*?*?*?*?*?*?*?*?*?*?*?*?*?*?*?*?*?*?*?*?*?,6.5,1.5,69,99746.3,0,-0,309,0.0,-0.0,0.0,0,0,0,0,237,0.0,10,5,9999,99999,9,999999999,0.0,999,999,99
3020,1,27,21,0,*?*?*?*?*?*?*?*?*?*?*?*?*?*?*?*?*?*?*?*?*?*?,6.2,2.3,75,99746.3,0,-0,307,0.0,-0.0,0.0,0,0,0,0,235,0.0,10,5,9999,99999,9,999999999,0.0,999,999,99
3020,1,27,22,0,*?*?*?*?*?*?*?*?*?*?*?*?*?*?*?*?*?*?*?*?*?*?,6.2,3.0,80,99746.3,0,-0,307,0.0,-0.0,0.0,0,0,0,0,233,0.0,10,5,9999,99999,9,999999999,0.1,999,999,99
3020,1,27,23,0,*?*?*?*?*?*?*?*?*?*?*?*?*?*?*?*?*?*?*?*?*?*?,6.0,3.0,80,99746.3,0,-0,306,0.0,-0.0,0.0,0,0,0,0,232,0.0,10,5,9999,99999,9,999999999,0.0,999,999,99
3020,1,27,24,0,*?*?*?*?*?*?*?*?*?*?*?*?*?*?*?*?*?*?*?*?*?*?,6.2,5.0,91,99746.3,0,-0,307,0.0,-0.0,0.0,0,0,0,0,210,0.0,10,5,9999,99999,9,999999999,0.0,999,999,99
3020,1,28,1,0,*?*?*?*?*?*?*?*?*?*?*?*?*?*?*?*?*?*?*?*?*?*?,5.6,5.6,100,100450,0,-0,304,0.0,-0.0,0.0,0,0,0,0,235,0.0,10,5,9999,99999,9,999999999,0.0,999,999,99
3020,1,28,2,0,*?*?*?*?*?*?*?*?*?*?*?*?*?*?*?*?*?*?*?*?*?*?,5.4,5.5,100,100450,0,-0,303,0.0,-0.0,0.0,0,0,0,0,240,0.0,10,5,9999,99999,9,999999999,0.0,999,999,99
3020,1,28,3,0,*?*?*?*?*?*?*?*?*?*?*?*?*?*?*?*?*?*?*?*?*?*?,5.8,5.8,100,100450,0,-0,305,0.0,-0.0,0.0,0,0,0,0,245,0.0,10,5,9999,99999,9,999999999,0.0,999,999,99
3020,1,28,4,0,*?*?*?*?*?*?*?*?*?*?*?*?*?*?*?*?*?*?*?*?*?*?,5.5,5.5,100,100450,0,-0,304,0.0,-0.0,0.0,0,0,0,0,250,0.0,10,5,9999,99999,9,999999999,0.0,999,999,99
3020,1,28,5,0,*?*?*?*?*?*?*?*?*?*?*?*?*?*?*?*?*?*?*?*?*?*?,5.4,5.5,100,100450,0,-0,303,0.0,-0.0,0.0,0,0,0,0,255,0.0,10,5,9999,99999,9,999999999,0.0,999,999,99
3020,1,28,6,0,*?*?*?*?*?*?*?*?*?*?*?*?*?*?*?*?*?*?*?*?*?*?,4.6,4.6,100,100450,0,-0,300,0.0,-0.0,0.0,0,0,0,0,260,0.0,10,5,9999,99999,9,999999999,0.0,999,999,99
3020,1,28,7,0,*?*?*?*?*?*?*?*?*?*?*?*?*?*?*?*?*?*?*?*?*?*?,3.8,3.8,100,100450,0,-0,297,0.0,-0.0,0.0,0,0,0,0,252,0.0,10,5,9999,99999,9,999999999,0.0,999,999,99
3020,1,28,8,0,*?*?*?*?*?*?*?*?*?*?*?*?*?*?*?*?*?*?*?*?*?*?,4.8,4.8,100,100450,82,1410,301,1.8,0.0,1.8,239,-0,238,73,243,0.0,10,5,9999,99999,9,999999999,0.0,999,999,99
3020,1,28,9,0,*?*?*?*?*?*?*?*?*?*?*?*?*?*?*?*?*?*?*?*?*?*?,5.7,5.6,100,100450,253,1408,301,61.1,45.2,53.0,6757,3386,6248,1131,235,0.0,9,5,9999,99999,9,999999999,0.0,999,999,99
3020,1,28,10,0,*?*?*?*?*?*?*?*?*?*?*?*?*?*?*?*?*?*?*?*?*?*?,7.1,7.1,100,100450,383,1407,295,182.9,301.0,100.9,19462,25375,12079,1969,227,0.0,6,3,9999,99999,9,999999999,4.2,999,999,99
3020,1,28,11,0,*?*?*?*?*?*?*?*?*?*?*?*?*?*?*?*?*?*?*?*?*?*?,9.1,9.1,100,100450,464,1408,305,230.4,313.3,127.2,24515,28896,14862,2559,218,0.0,6,3,9999,99999,9,999999999,1.7,999,999,99
3020,1,28,12,0,*?*?*?*?*?*?*?*?*?*?*?*?*?*?*?*?*?*?*?*?*?*?,10.4,8.8,100,100450,490,1410,307,261.7,395.2,124.3,27311,36371,15659,2383,210,0.0,5,3,9999,99999,9,999999999,0.7,999,999,99
3020,1,28,13,0,*?*?*?*?*?*?*?*?*?*?*?*?*?*?*?*?*?*?*?*?*?*?,10.4,7.6,94,100450,458,1407,314,204.7,224.6,131.6,21675,20834,15178,2671,217,0.0,7,4,9999,99999,9,999999999,0.0,999,999,99
3020,1,28,14,0,*?*?*?*?*?*?*?*?*?*?*?*?*?*?*?*?*?*?*?*?*?*?,10.5,7.6,93,100450,372,1407,314,159.1,214.8,102.3,16826,18394,11951,2008,223,0.0,7,4,9999,99999,9,999999999,0.0,999,999,99
3020,1,28,15,0,*?*?*?*?*?*?*?*?*?*?*?*?*?*?*?*?*?*?*?*?*?*?,10.6,8.3,96,100450,238,1411,322,55.9,44.1,48.4,6189,3204,5730,1030,230,0.0,9,5,9999,99999,9,999999999,0.0,999,999,99
3020,1,28,16,0,*?*?*?*?*?*?*?*?*?*?*?*?*?*?*?*?*?*?*?*?*?*?,10.5,8.0,95,100450,63,1406,322,0.0,0.0,0.0,0,0,0,0,237,0.0,9,5,9999,99999,9,999999999,0.0,999,999,99
3020,1,28,17,0,*?*?*?*?*?*?*?*?*?*?*?*?*?*?*?*?*?*?*?*?*?*?,9.1,7.3,99,100450,0,-0,320,0.0,-0.0,0.0,0,0,0,0,243,0.0,10,5,9999,99999,9,999999999,0.0,999,999,99
3020,1,28,18,0,*?*?*?*?*?*?*?*?*?*?*?*?*?*?*?*?*?*?*?*?*?*?,7.9,6.4,100,100450,0,-0,314,0.0,-0.0,0.0,0,0,0,0,250,0.0,10,5,9999,99999,9,999999999,0.0,999,999,99
3020,1,28,19,0,*?*?*?*?*?*?*?*?*?*?*?*?*?*?*?*?*?*?*?*?*?*?,7.5,5.9,100,100450,0,-0,313,0.0,-0.0,0.0,0,0,0,0,250,0.0,10,5,9999,99999,9,999999999,0.0,999,999,99
3020,1,28,20,0,*?*?*?*?*?*?*?*?*?*?*?*?*?*?*?*?*?*?*?*?*?*?,7.0,4.3,93,100450,0,-0,311,0.0,-0.0,0.0,0,0,0,0,250,0.0,10,5,9999,99999,9,999999999,0.0,999,999,99
3020,1,28,21,0,*?*?*?*?*?*?*?*?*?*?*?*?*?*?*?*?*?*?*?*?*?*?,6.6,5.0,100,100450,0,-0,309,0.0,-0.0,0.0,0,0,0,0,250,0.0,10,5,9999,99999,9,999999999,0.0,999,999,99
3020,1,28,22,0,*?*?*?*?*?*?*?*?*?*?*?*?*?*?*?*?*?*?*?*?*?*?,6.7,3.8,92,100450,0,-0,309,0.0,-0.0,0.0,0,0,0,0,250,0.0,10,5,9999,99999,9,999999999,0.0,999,999,99
3020,1,28,23,0,*?*?*?*?*?*?*?*?*?*?*?*?*?*?*?*?*?*?*?*?*?*?,6.3,2.7,87,100450,0,-0,308,0.0,-0.0,0.0,0,0,0,0,250,0.0,10,5,9999,99999,9,999999999,0.0,999,999,99
3020,1,28,24,0,*?*?*?*?*?*?*?*?*?*?*?*?*?*?*?*?*?*?*?*?*?*?,5.9,4.6,100,100450,0,-0,306,0.0,-0.0,0.0,0,0,0,0,230,0.0,10,5,9999,99999,9,999999999,0.0,999,999,99
3020,1,29,1,0,*?*?*?*?*?*?*?*?*?*?*?*?*?*?*?*?*?*?*?*?*?*?,5.9,3.2,86,100223,0,-0,306,0.0,-0.0,0.0,0,0,0,0,243,0.0,10,5,9999,99999,9,999999999,0.0,999,999,99
3020,1,29,2,0,*?*?*?*?*?*?*?*?*?*?*?*?*?*?*?*?*?*?*?*?*?*?,5.7,3.4,90,100223,0,-0,305,0.0,-0.0,0.0,0,0,0,0,237,0.0,10,5,9999,99999,9,999999999,0.0,999,999,99
3020,1,29,3,0,*?*?*?*?*?*?*?*?*?*?*?*?*?*?*?*?*?*?*?*?*?*?,5.8,3.6,90,100223,0,-0,306,0.0,-0.0,0.0,0,0,0,0,230,0.0,10,5,9999,99999,9,999999999,0.0,999,999,99
3020,1,29,4,0,*?*?*?*?*?*?*?*?*?*?*?*?*?*?*?*?*?*?*?*?*?*?,6.0,5.0,97,100223,0,-0,306,0.0,-0.0,0.0,0,0,0,0,223,0.0,10,5,9999,99999,9,999999999,0.0,999,999,99
3020,1,29,5,0,*?*?*?*?*?*?*?*?*?*?*?*?*?*?*?*?*?*?*?*?*?*?,6.3,5.3,97,100223,0,-0,307,0.0,-0.0,0.0,0,0,0,0,217,0.0,10,5,9999,99999,9,999999999,0.0,999,999,99
3020,1,29,6,0,*?*?*?*?*?*?*?*?*?*?*?*?*?*?*?*?*?*?*?*?*?*?,5.8,5.6,100,100223,0,-0,305,0.0,-0.0,0.0,0,0,0,0,210,0.0,10,5,9999,99999,9,999999999,0.0,999,999,99
3020,1,29,7,0,*?*?*?*?*?*?*?*?*?*?*?*?*?*?*?*?*?*?*?*?*?*?,5.4,5.3,100,100223,0,-0,303,0.0,-0.0,0.0,0,0,0,0,213,0.0,10,5,9999,99999,9,999999999,0.0,999,999,99
3020,1,29,8,0,*?*?*?*?*?*?*?*?*?*?*?*?*?*?*?*?*?*?*?*?*?*?,5.9,5.8,100,100223,87,1412,297,6.3,25.7,4.7,761,1001,813,77,217,0.0,8,4,9999,99999,9,999999999,0.0,999,999,99
3020,1,29,9,0,*?*?*?*?*?*?*?*?*?*?*?*?*?*?*?*?*?*?*?*?*?*?,6.4,6.4,100,100223,258,1407,304,62.9,45.6,54.5,6951,3446,6424,1165,220,0.0,9,5,9999,99999,9,999999999,0.0,999,999,99
3020,1,29,10,0,*?*?*?*?*?*?*?*?*?*?*?*?*?*?*?*?*?*?*?*?*?*?,7.0,6.6,100,100223,389,1409,306,107.2,51.6,92.9,11765,4574,10510,2495,223,0.0,9,5,9999,99999,9,999999999,0.0,999,999,99
3020,1,29,11,0,*?*?*?*?*?*?*?*?*?*?*?*?*?*?*?*?*?*?*?*?*?*?,7.0,7.0,100,100223,470,1409,310,77.5,0.0,77.5,9074,0,9099,3223,227,0.0,10,5,9999,99999,9,999999999,0.0,999,999,99
3020,1,29,12,0,*?*?*?*?*?*?*?*?*?*?*?*?*?*?*?*?*?*?*?*?*?*?,8.0,6.4,93,100223,496,1409,303,224.6,227.8,144.4,23799,21679,16568,2972,230,0.0,7,4,9999,99999,9,999999999,0.0,999,999,99
3020,1,29,13,0,*?*?*?*?*?*?*?*?*?*?*?*?*?*?*?*?*?*?*?*?*?*?,7.9,6.1,92,100223,465,1410,306,176.0,134.5,131.7,19191,12607,15050,2979,230,0.0,8,4,9999,99999,9,999999999,0.0,999,999,99
3020,1,29,14,0,*?*?*?*?*?*?*?*?*?*?*?*?*?*?*?*?*?*?*?*?*?*?,8.0,4.1,80,100223,379,1410,306,137.4,128.8,102.8,14991,11314,11827,2267,230,0.0,8,4,9999,99999,9,999999999,0.0,999,999,99
3020,1,29,15,0,*?*?*?*?*?*?*?*?*?*?*?*?*?*?*?*?*?*?*?*?*?*?,7.6,3.8,80,100223,244,1410,309,58.0,44.6,50.3,6418,3279,5939,1071,230,0.0,9,5,9999,99999,9,999999999,0.0,999,999,99
3020,1,29,16,0,*?*?*?*?*?*?*?*?*?*?*?*?*?*?*?*?*?*?*?*?*?*?,7.7,3.8,80,100223,69,1405,314,0.0,0.0,0.0,0,0,0,0,230,0.0,10,5,9999,99999,9,999999999,0.0,999,999,99
3020,1,29,17,0,*?*?*?*?*?*?*?*?*?*?*?*?*?*?*?*?*?*?*?*?*?*?,7.7,5.6,90,100223,0,-0,314,0.0,-0.0,0.0,0,0,0,0,230,0.0,10,5,9999,99999,9,999999999,0.0,999,999,99
3020,1,29,18,0,*?*?*?*?*?*?*?*?*?*?*?*?*?*?*?*?*?*?*?*?*?*?,6.6,5.1,94,100223,0,-0,309,0.0,-0.0,0.0,0,0,0,0,230,0.0,10,5,9999,99999,9,999999999,0.0,999,999,99
3020,1,29,19,0,*?*?*?*?*?*?*?*?*?*?*?*?*?*?*?*?*?*?*?*?*?*?,6.8,6.1,100,100223,0,-0,309,0.0,-0.0,0.0,0,0,0,0,233,0.0,10,5,9999,99999,9,999999999,0.0,999,999,99
3020,1,29,20,0,*?*?*?*?*?*?*?*?*?*?*?*?*?*?*?*?*?*?*?*?*?*?,6.7,6.7,100,100223,0,-0,309,0.0,-0.0,0.0,0,0,0,0,237,0.0,10,5,9999,99999,9,999999999,0.0,999,999,99
3020,1,29,21,0,*?*?*?*?*?*?*?*?*?*?*?*?*?*?*?*?*?*?*?*?*?*?,6.8,6.9,100,100223,0,-0,309,0.0,-0.0,0.0,0,0,0,0,240,0.0,10,5,9999,99999,9,999999999,0.0,999,999,99
3020,1,29,22,0,*?*?*?*?*?*?*?*?*?*?*?*?*?*?*?*?*?*?*?*?*?*?,6.2,6.2,100,100223,0,-0,307,0.0,-0.0,0.0,0,0,0,0,243,0.0,10,5,9999,99999,9,999999999,0.0,999,999,99
3020,1,29,23,0,*?*?*?*?*?*?*?*?*?*?*?*?*?*?*?*?*?*?*?*?*?*?,5.7,5.6,100,100223,0,-0,305,0.0,-0.0,0.0,0,0,0,0,247,0.0,10,5,9999,99999,9,999999999,0.0,999,999,99
3020,1,29,24,0,*?*?*?*?*?*?*?*?*?*?*?*?*?*?*?*?*?*?*?*?*?*?,6.0,2.9,84,100223,0,-0,307,0.0,-0.0,0.0,0,0,0,0,250,0.0,10,5,9999,99999,9,999999999,0.0,999,999,99
3020,1,30,1,0,*?*?*?*?*?*?*?*?*?*?*?*?*?*?*?*?*?*?*?*?*?*?,4.5,3.6,100,100912,0,-0,300,0.0,-0.0,0.0,0,0,0,0,252,0.0,10,5,9999,99999,9,999999999,0.0,999,999,99
3020,1,30,2,0,*?*?*?*?*?*?*?*?*?*?*?*?*?*?*?*?*?*?*?*?*?*?,3.7,2.5,100,100912,0,-0,297,0.0,-0.0,0.0,0,0,0,0,253,0.0,10,5,9999,99999,9,999999999,0.0,999,999,99
3020,1,30,3,0,*?*?*?*?*?*?*?*?*?*?*?*?*?*?*?*?*?*?*?*?*?*?,4.3,3.4,100,100912,0,-0,299,0.0,-0.0,0.0,0,0,0,0,255,0.0,10,5,9999,99999,9,999999999,0.0,999,999,99
3020,1,30,4,0,*?*?*?*?*?*?*?*?*?*?*?*?*?*?*?*?*?*?*?*?*?*?,4.9,3.8,100,100912,0,-0,302,0.0,-0.0,0.0,0,0,0,0,257,0.0,10,5,9999,99999,9,999999999,0.0,999,999,99
3020,1,30,5,0,*?*?*?*?*?*?*?*?*?*?*?*?*?*?*?*?*?*?*?*?*?*?,4.5,3.8,100,100912,0,-0,300,0.0,-0.0,0.0,0,0,0,0,258,0.0,10,5,9999,99999,9,999999999,0.0,999,999,99
3020,1,30,6,0,*?*?*?*?*?*?*?*?*?*?*?*?*?*?*?*?*?*?*?*?*?*?,4.6,3.9,100,100912,0,-0,300,0.0,-0.0,0.0,0,0,0,0,260,0.0,10,5,9999,99999,9,999999999,0.0,999,999,99
3020,1,30,7,0,*?*?*?*?*?*?*?*?*?*?*?*?*?*?*?*?*?*?*?*?*?*?,4.0,3.6,100,100912,0,-0,298,0.0,-0.0,0.0,0,0,0,0,260,0.0,10,5,9999,99999,9,999999999,0.0,999,999,99
3020,1,30,8,0,*?*?*?*?*?*?*?*?*?*?*?*?*?*?*?*?*?*?*?*?*?*?,4.1,4.1,100,100912,92,1411,298,3.7,0.0,3.7,476,-0,476,151,260,0.0,10,5,9999,99999,9,999999999,0.0,999,999,99
3020,1,30,9,0,*?*?*?*?*?*?*?*?*?*?*?*?*?*?*?*?*?*?*?*?*?*?,4.2,4.1,100,100912,264,1410,294,64.7,46.0,56.1,7151,3506,6607,1201,260,0.0,9,5,9999,99999,9,999999999,0.0,999,999,99
3020,1,30,10,0,*?*?*?*?*?*?*?*?*?*?*?*?*?*?*?*?*?*?*?*?*?*?,5.3,4.5,100,100912,394,1406,299,109.1,51.8,94.6,11978,4607,10699,2545,260,0.0,9,5,9999,99999,9,999999999,0.0,999,999,99
3020,1,30,11,0,*?*?*?*?*?*?*?*?*?*?*?*?*?*?*?*?*?*?*?*?*?*?,6.7,5.1,100,100912,476,1409,305,136.7,53.8,118.5,15011,4997,13386,3294,260,0.0,9,5,9999,99999,9,999999999,0.0,999,999,99
3020,1,30,12,0,*?*?*?*?*?*?*?*?*?*?*?*?*?*?*?*?*?*?*?*?*?*?,7.0,4.8,98,100912,502,1409,306,145.5,54.3,126.2,15983,5098,14246,3545,260,0.0,9,5,9999,99999,9,999999999,0.0,999,999,99
3020,1,30,13,0,*?*?*?*?*?*?*?*?*?*?*?*?*?*?*?*?*?*?*?*?*?*?,6.7,6.7,100,100912,471,1409,305,135.0,53.7,117.1,14825,4976,13221,3246,262,0.0,9,5,9999,99999,9,999999999,0.0,999,999,99
3020,1,30,14,0,*?*?*?*?*?*?*?*?*?*?*?*?*?*?*?*?*?*?*?*?*?*?,7.1,6.7,100,100912,385,1408,311,60.9,0.0,60.9,7117,0,7135,2463,263,0.0,10,5,9999,99999,9,999999999,0.0,999,999,99
3020,1,30,15,0,*?*?*?*?*?*?*?*?*?*?*?*?*?*?*?*?*?*?*?*?*?*?,6.8,6.7,100,100912,250,1408,309,34.6,0.0,34.6,4051,0,4058,1350,265,0.0,10,5,9999,99999,9,999999999,0.0,999,999,99
3020,1,30,16,0,*?*?*?*?*?*?*?*?*?*?*?*?*?*?*?*?*?*?*?*?*?*?,6.9,6.9,100,100912,75,1403,310,0.5,0.0,0.5,71,-0,70,20,267,0.0,10,5,9999,99999,9,999999999,0.0,999,999,99
3020,1,30,17,0,*?*?*?*?*?*?*?*?*?*?*?*?*?*?*?*?*?*?*?*?*?*?,6.2,6.2,100,100912,0,-0,307,0.0,-0.0,0.0,0,0,0,0,268,0.0,10,5,9999,99999,9,999999999,0.0,999,999,99
3020,1,30,18,0,*?*?*?*?*?*?*?*?*?*?*?*?*?*?*?*?*?*?*?*?*?*?,5.8,5.8,100,100912,0,-0,305,0.0,-0.0,0.0,0,0,0,0,270,0.0,10,5,9999,99999,9,999999999,0.0,999,999,99
3020,1,30,19,0,*?*?*?*?*?*?*?*?*?*?*?*?*?*?*?*?*?*?*?*?*?*?,5.4,5.5,100,100912,0,-0,303,0.0,-0.0,0.0,0,0,0,0,262,0.0,10,5,9999,99999,9,999999999,0.0,999,999,99
3020,1,30,20,0,*?*?*?*?*?*?*?*?*?*?*?*?*?*?*?*?*?*?*?*?*?*?,5.5,5.5,100,100912,0,-0,304,0.0,-0.0,0.0,0,0,0,0,253,0.0,10,5,9999,99999,9,999999999,0.0,999,999,99
3020,1,30,21,0,*?*?*?*?*?*?*?*?*?*?*?*?*?*?*?*?*?*?*?*?*?*?,5.2,5.1,100,100912,0,-0,303,0.0,-0.0,0.0,0,0,0,0,245,0.0,10,5,9999,99999,9,999999999,0.0,999,999,99
3020,1,30,22,0,*?*?*?*?*?*?*?*?*?*?*?*?*?*?*?*?*?*?*?*?*?*?,5.3,5.3,100,100912,0,-0,303,0.0,-0.0,0.0,0,0,0,0,237,0.0,10,5,9999,99999,9,999999999,0.0,999,999,99
3020,1,30,23,0,*?*?*?*?*?*?*?*?*?*?*?*?*?*?*?*?*?*?*?*?*?*?,5.0,5.0,100,100912,0,-0,302,0.0,-0.0,0.0,0,0,0,0,228,0.0,10,5,9999,99999,9,999999999,0.0,999,999,99
3020,1,30,24,0,*?*?*?*?*?*?*?*?*?*?*?*?*?*?*?*?*?*?*?*?*?*?,5.2,4.6,100,100912,0,-0,303,0.0,-0.0,0.0,0,0,0,0,250,0.0,10,5,9999,99999,9,999999999,0.0,999,999,99
3020,1,31,1,0,*?*?*?*?*?*?*?*?*?*?*?*?*?*?*?*?*?*?*?*?*?*?,5.0,4.3,94,101328,0,-0,302,0.0,-0.0,0.0,0,0,0,0,225,0.0,10,5,9999,99999,9,999999999,0.0,999,999,99
3020,1,31,2,0,*?*?*?*?*?*?*?*?*?*?*?*?*?*?*?*?*?*?*?*?*?*?,5.0,3.9,92,101328,0,-0,302,0.0,-0.0,0.0,0,0,0,0,230,0.0,10,5,9999,99999,9,999999999,0.0,999,999,99
3020,1,31,3,0,*?*?*?*?*?*?*?*?*?*?*?*?*?*?*?*?*?*?*?*?*?*?,5.0,1.9,80,101328,0,-0,302,0.0,-0.0,0.0,0,0,0,0,235,0.0,10,5,9999,99999,9,999999999,0.0,999,999,99
3020,1,31,4,0,*?*?*?*?*?*?*?*?*?*?*?*?*?*?*?*?*?*?*?*?*?*?,5.7,2.5,80,101328,0,-0,305,0.0,-0.0,0.0,0,0,0,0,240,0.0,10,5,9999,99999,9,999999999,0.0,999,999,99
3020,1,31,5,0,*?*?*?*?*?*?*?*?*?*?*?*?*?*?*?*?*?*?*?*?*?*?,5.2,3.2,87,101328,0,-0,303,0.0,-0.0,0.0,0,0,0,0,245,0.0,10,5,9999,99999,9,999999999,0.0,999,999,99
3020,1,31,6,0,*?*?*?*?*?*?*?*?*?*?*?*?*?*?*?*?*?*?*?*?*?*?,4.6,2.3,84,101328,0,-0,301,0.0,-0.0,0.0,0,0,0,0,250,0.0,10,5,9999,99999,9,999999999,0.0,999,999,99
3020,1,31,7,0,*?*?*?*?*?*?*?*?*?*?*?*?*?*?*?*?*?*?*?*?*?*?,5.1,2.7,83,101328,0,-0,303,0.0,-0.0,0.0,0,0,0,0,253,0.0,10,5,9999,99999,9,999999999,0.0,999,999,99
3020,1,31,8,0,*?*?*?*?*?*?*?*?*?*?*?*?*?*?*?*?*?*?*?*?*?*?,5.5,2.7,82,101328,97,1408,304,4.7,0.0,4.7,598,-0,597,191,257,0.0,10,5,9999,99999,9,999999999,0.2,999,999,99
3020,1,31,9,0,*?*?*?*?*?*?*?*?*?*?*?*?*?*?*?*?*?*?*?*?*?*?,5.3,2.7,83,101328,269,1407,303,38.3,0.0,38.3,4479,0,4487,1501,260,0.0,10,5,9999,99999,9,999999999,1.4,999,999,99
3020,1,31,10,0,*?*?*?*?*?*?*?*?*?*?*?*?*?*?*?*?*?*?*?*?*?*?,6.2,2.7,78,101328,400,1407,307,64.0,0.0,64.0,7467,0,7485,2598,263,0.0,10,5,9999,99999,9,999999999,1.8,999,999,99
3020,1,31,11,0,*?*?*?*?*?*?*?*?*?*?*?*?*?*?*?*?*?*?*?*?*?*?,7.1,2.1,71,101328,482,1408,307,138.8,53.9,120.3,15240,5022,13589,3352,267,0.0,9,5,9999,99999,9,999999999,0.0,999,999,99
3020,1,31,12,0,*?*?*?*?*?*?*?*?*?*?*?*?*?*?*?*?*?*?*?*?*?*?,7.6,1.9,66,101328,508,1408,309,147.7,54.4,128.0,16225,5112,14463,3607,270,0.0,9,5,9999,99999,9,999999999,0.5,999,999,99
3020,1,31,13,0,*?*?*?*?*?*?*?*?*?*?*?*?*?*?*?*?*?*?*?*?*?*?,7.6,2.9,72,101328,477,1407,314,79.0,0.0,79.0,9239,0,9265,3291,267,0.0,10,5,9999,99999,9,999999999,1.8,999,999,99
3020,1,31,14,0,*?*?*?*?*?*?*?*?*?*?*?*?*?*?*?*?*?*?*?*?*?*?,7.5,3.9,78,101328,391,1407,313,62.2,0.0,62.2,7263,0,7281,2519,263,0.0,10,5,9999,99999,9,999999999,0.7,999,999,99
3020,1,31,15,0,*?*?*?*?*?*?*?*?*?*?*?*?*?*?*?*?*?*?*?*?*?*?,7.7,5.0,83,101328,256,1406,314,35.8,0.0,35.8,4194,0,4201,1400,260,0.0,10,5,9999,99999,9,999999999,0.0,999,999,99
3020,1,31,16,0,*?*?*?*?*?*?*?*?*?*?*?*?*?*?*?*?*?*?*?*?*?*?,7.6,5.0,83,101328,81,1400,313,1.7,0.0,1.7,228,-0,227,70,257,0.0,10,5,9999,99999,9,999999999,0.0,999,999,99
3020,1,31,17,0,*?*?*?*?*?*?*?*?*?*?*?*?*?*?*?*?*?*?*?*?*?*?,6.9,3.9,82,101328,0,-0,310,0.0,-0.0,0.0,0,0,0,0,253,0.0,10,5,9999,99999,9,999999999,0.0,999,999,99
3020,1,31,18,0,*?*?*?*?*?*?*?*?*?*?*?*?*?*?*?*?*?*?*?*?*?*?,6.6,5.6,93,101328,0,-0,309,0.0,-0.0,0.0,0,0,0,0,250,0.0,10,5,9999,99999,9,999999999,0.2,999,999,99
3020,1,31,19,0,*?*?*?*?*?*?*?*?*?*?*?*?*?*?*?*?*?*?*?*?*?*?,6.1,4.6,90,101328,0,-0,307,0.0,-0.0,0.0,0,0,0,0,250,0.0,10,5,9999,99999,9,999999999,0.0,999,999,99
3020,1,31,20,0,*?*?*?*?*?*?*?*?*?*?*?*?*?*?*?*?*?*?*?*?*?*?,6.2,4.5,89,101328,0,-0,307,0.0,-0.0,0.0,0,0,0,0,250,0.0,10,5,9999,99999,9,999999999,0.6,999,999,99
3020,1,31,21,0,*?*?*?*?*?*?*?*?*?*?*?*?*?*?*?*?*?*?*?*?*?*?,6.1,4.3,88,101328,0,-0,307,0.0,-0.0,0.0,0,0,0,0,250,0.0,10,5,9999,99999,9,999999999,0.8,999,999,99
3020,1,31,22,0,*?*?*?*?*?*?*?*?*?*?*?*?*?*?*?*?*?*?*?*?*?*?,6.0,3.2,82,101328,0,-0,306,0.0,-0.0,0.0,0,0,0,0,250,0.0,10,5,9999,99999,9,999999999,0.0,999,999,99
3020,1,31,23,0,*?*?*?*?*?*?*?*?*?*?*?*?*?*?*?*?*?*?*?*?*?*?,6.3,2.3,76,101328,0,-0,308,0.0,-0.0,0.0,0,0,0,0,250,0.0,10,5,9999,99999,9,999999999,0.0,999,999,99
3020,1,31,24,0,*?*?*?*?*?*?*?*?*?*?*?*?*?*?*?*?*?*?*?*?*?*?,4.8,4.6,99,101328,0,-0,301,0.0,-0.0,0.0,0,0,0,0,220,0.0,10,5,9999,99999,9,999999999,0.0,999,999,99
3020,2,1,1,0,*?*?*?*?*?*?*?*?*?*?*?*?*?*?*?*?*?*?*?*?*?*?,7.1,6.4,100,100357,0,-0,311,0.0,-0.0,0.0,0,0,0,0,253,0.0,10,5,9999,99999,9,999999999,0.1,999,999,99
3020,2,1,2,0,*?*?*?*?*?*?*?*?*?*?*?*?*?*?*?*?*?*?*?*?*?*?,7.2,7.3,100,100357,0,-0,311,0.0,-0.0,0.0,0,0,0,0,257,0.0,10,5,9999,99999,9,999999999,0.0,999,999,99
3020,2,1,3,0,*?*?*?*?*?*?*?*?*?*?*?*?*?*?*?*?*?*?*?*?*?*?,7.2,7.1,100,100357,0,-0,311,0.0,-0.0,0.0,0,0,0,0,260,0.0,10,5,9999,99999,9,999999999,0.1,999,999,99
3020,2,1,4,0,*?*?*?*?*?*?*?*?*?*?*?*?*?*?*?*?*?*?*?*?*?*?,7.2,7.1,100,100357,0,-0,311,0.0,-0.0,0.0,0,0,0,0,263,0.0,10,5,9999,99999,9,999999999,0.0,999,999,99
3020,2,1,5,0,*?*?*?*?*?*?*?*?*?*?*?*?*?*?*?*?*?*?*?*?*?*?,6.4,6.4,100,100357,0,-0,308,0.0,-0.0,0.0,0,0,0,0,267,0.0,10,5,9999,99999,9,999999999,0.6,999,999,99
3020,2,1,6,0,*?*?*?*?*?*?*?*?*?*?*?*?*?*?*?*?*?*?*?*?*?*?,5.6,5.6,100,100357,0,-0,304,0.0,-0.0,0.0,0,0,0,0,270,0.0,10,5,9999,99999,9,999999999,0.9,999,999,99
3020,2,1,7,0,*?*?*?*?*?*?*?*?*?*?*?*?*?*?*?*?*?*?*?*?*?*?,6.2,6.2,100,100357,0,-0,307,0.0,-0.0,0.0,0,0,0,0,273,0.0,10,5,9999,99999,9,999999999,0.0,999,999,99
3020,2,1,8,0,*?*?*?*?*?*?*?*?*?*?*?*?*?*?*?*?*?*?*?*?*?*?,6.7,6.7,100,100357,102,1404,309,5.8,0.0,5.8,721,-0,720,232,277,0.0,10,5,9999,99999,9,999999999,0.0,999,999,99
3020,2,1,9,0,*?*?*?*?*?*?*?*?*?*?*?*?*?*?*?*?*?*?*?*?*?*?,7.0,7.0,100,100357,275,1409,302,90.8,117.2,67.9,9940,9073,7903,1458,280,0.0,8,4,9999,99999,9,999999999,0.0,999,999,99
3020,2,1,10,0,*?*?*?*?*?*?*?*?*?*?*?*?*?*?*?*?*?*?*?*?*?*?,9.8,9.8,100,100357,406,1407,312,177.2,219.2,113.9,18746,19455,13239,2266,283,0.0,7,4,9999,99999,9,999999999,0.0,999,999,99
3020,2,1,11,0,*?*?*?*?*?*?*?*?*?*?*?*?*?*?*?*?*?*?*?*?*?*?,11.8,10.5,100,100357,488,1407,322,220.6,227.2,141.9,23376,21520,16291,2912,287,0.0,7,4,9999,99999,9,999999999,0.0,999,999,99
3020,2,1,12,0,*?*?*?*?*?*?*?*?*?*?*?*?*?*?*?*?*?*?*?*?*?*?,12.4,9.7,100,100357,514,1406,327,198.6,136.9,148.5,21646,13192,16916,3417,290,0.0,8,4,9999,99999,9,999999999,0.0,999,999,99
3020,2,1,13,0,*?*?*?*?*?*?*?*?*?*?*?*?*?*?*?*?*?*?*?*?*?*?,12.5,9.4,98,100357,483,1406,328,184.7,135.5,138.2,20137,12831,15776,3146,290,0.0,8,4,9999,99999,9,999999999,0.2,999,999,99
3020,2,1,14,0,*?*?*?*?*?*?*?*?*?*?*?*?*?*?*?*?*?*?*?*?*?*?,12.6,9.8,100,100357,398,1408,332,110.3,51.9,95.6,12104,4626,10810,2576,290,0.0,9,5,9999,99999,9,999999999,0.0,999,999,99
3020,2,1,15,0,*?*?*?*?*?*?*?*?*?*?*?*?*?*?*?*?*?*?*?*?*?*?,12.5,9.8,100,100357,263,1409,328,85.4,115.3,63.9,9358,8751,7448,1367,290,0.0,8,4,9999,99999,9,999999999,0.0,999,999,99
3020,2,1,16,0,*?*?*?*?*?*?*?*?*?*?*?*?*?*?*?*?*?*?*?*?*?*?,12.5,10.2,100,100357,88,1413,328,6.7,27.1,5.0,808,1063,861,82,290,0.0,8,4,9999,99999,9,999999999,0.0,999,999,99
3020,2,1,17,0,*?*?*?*?*?*?*?*?*?*?*?*?*?*?*?*?*?*?*?*?*?*?,11.9,10.7,100,100357,0,-0,332,0.0,-0.0,0.0,0,0,0,0,290,0.0,10,5,9999,99999,9,999999999,0.0,999,999,99
3020,2,1,18,0,*?*?*?*?*?*?*?*?*?*?*?*?*?*?*?*?*?*?*?*?*?*?,10.8,10.8,100,100357,0,-0,327,0.0,-0.0,0.0,0,0,0,0,290,0.0,10,5,9999,99999,9,999999999,0.0,999,999,99
3020,2,1,19,0,*?*?*?*?*?*?*?*?*?*?*?*?*?*?*?*?*?*?*?*?*?*?,9.6,9.6,100,100357,0,-0,321,0.0,-0.0,0.0,0,0,0,0,297,0.0,10,5,9999,99999,9,999999999,0.0,999,999,99
3020,2,1,20,0,*?*?*?*?*?*?*?*?*?*?*?*?*?*?*?*?*?*?*?*?*?*?,8.9,8.9,100,100357,0,-0,318,0.0,-0.0,0.0,0,0,0,0,303,0.0,10,5,9999,99999,9,999999999,0.0,999,999,99
3020,2,1,21,0,*?*?*?*?*?*?*?*?*?*?*?*?*?*?*?*?*?*?*?*?*?*?,8.5,8.5,100,100357,0,-0,317,0.0,-0.0,0.0,0,0,0,0,310,0.0,10,5,9999,99999,9,999999999,0.1,999,999,99
3020,2,1,22,0,*?*?*?*?*?*?*?*?*?*?*?*?*?*?*?*?*?*?*?*?*?*?,7.9,7.9,100,100357,0,-0,314,0.0,-0.0,0.0,0,0,0,0,317,0.0,10,5,9999,99999,9,999999999,0.0,999,999,99
3020,2,1,23,0,*?*?*?*?*?*?*?*?*?*?*?*?*?*?*?*?*?*?*?*?*?*?,7.8,7.9,100,100357,0,-0,314,0.0,-0.0,0.0,0,0,0,0,323,0.0,10,5,9999,99999,9,999999999,0.0,999,999,99
3020,2,1,24,0,*?*?*?*?*?*?*?*?*?*?*?*?*?*?*?*?*?*?*?*?*?*?,6.6,4.5,100,100357,0,-0,309,0.0,-0.0,0.0,0,0,0,0,250,0.0,10,5,9999,99999,9,999999999,0.0,999,999,99
3020,2,2,1,0,*?*?*?*?*?*?*?*?*?*?*?*?*?*?*?*?*?*?*?*?*?*?,7.4,6.4,92,101938,0,-0,312,0.0,-0.0,0.0,0,0,0,0,333,0.0,10,5,9999,99999,9,999999999,0.0,999,999,99
3020,2,2,2,0,*?*?*?*?*?*?*?*?*?*?*?*?*?*?*?*?*?*?*?*?*?*?,7.1,5.6,89,101938,0,-0,311,0.0,-0.0,0.0,0,0,0,0,337,0.0,10,5,9999,99999,9,999999999,0.0,999,999,99
3020,2,2,3,0,*?*?*?*?*?*?*?*?*?*?*?*?*?*?*?*?*?*?*?*?*?*?,6.9,5.3,89,101938,0,-0,310,0.0,-0.0,0.0,0,0,0,0,340,0.0,10,5,9999,99999,9,999999999,0.0,999,999,99
3020,2,2,4,0,*?*?*?*?*?*?*?*?*?*?*?*?*?*?*?*?*?*?*?*?*?*?,7.4,5.6,88,101938,0,-0,312,0.0,-0.0,0.0,0,0,0,0,343,0.0,10,5,9999,99999,9,999999999,0.0,999,999,99
3020,2,2,5,0,*?*?*?*?*?*?*?*?*?*?*?*?*?*?*?*?*?*?*?*?*?*?,7.8,5.3,83,101938,0,-0,314,0.0,-0.0,0.0,0,0,0,0,347,0.0,10,5,9999,99999,9,999999999,0.0,999,999,99
3020,2,2,6,0,*?*?*?*?*?*?*?*?*?*?*?*?*?*?*?*?*?*?*?*?*?*?,7.0,4.8,86,101938,0,-0,311,0.0,-0.0,0.0,0,0,0,0,350,0.0,10,5,9999,99999,9,999999999,0.0,999,999,99
3020,2,2,7,0,*?*?*?*?*?*?*?*?*?*?*?*?*?*?*?*?*?*?*?*?*?*?,7.2,5.1,86,101938,0,-0,303,0.0,-0.0,0.0,0,0,0,0,350,0.0,8,4,9999,99999,9,999999999,0.0,999,999,99
3020,2,2,8,0,*?*?*?*?*?*?*?*?*?*?*?*?*?*?*?*?*?*?*?*?*?*?,7.4,5.5,87,101938,108,1411,312,6.8,0.0,6.8,847,-0,846,273,350,0.0,10,5,9999,99999,9,999999999,0.0,999,999,99
3020,2,2,9,0,*?*?*?*?*?*?*?*?*?*?*?*?*?*?*?*?*?*?*?*?*?*?,7.2,5.8,90,101938,280,1405,307,70.5,47.0,61.1,7779,3686,7176,1313,350,0.0,9,5,9999,99999,9,999999999,0.0,999,999,99
3020,2,2,10,0,*?*?*?*?*?*?*?*?*?*?*?*?*?*?*?*?*?*?*?*?*?*?,8.1,6.1,87,101938,412,1406,311,115.2,52.3,99.9,12649,4704,11293,2706,350,0.0,9,5,9999,99999,9,999999999,0.0,999,999,99
3020,2,2,11,0,*?*?*?*?*?*?*?*?*?*?*?*?*?*?*?*?*?*?*?*?*?*?,8.5,5.6,82,101938,494,1406,313,143.1,54.2,124.0,15711,5071,14005,3473,350,0.0,9,5,9999,99999,9,999999999,0.0,999,999,99
3020,2,2,12,0,*?*?*?*?*?*?*?*?*?*?*?*?*?*?*?*?*?*?*?*?*?*?,8.4,5.5,81,101938,521,1408,312,152.1,54.6,131.8,16704,5168,14884,3735,350,0.0,9,5,9999,99999,9,999999999,0.0,999,999,99
3020,2,2,13,0,*?*?*?*?*?*?*?*?*?*?*?*?*?*?*?*?*?*?*?*?*?*?,8.3,5.3,80,101938,490,1407,316,81.5,0.0,81.5,9551,0,9579,3413,348,0.0,10,5,9999,99999,9,999999999,0.0,999,999,99
3020,2,2,14,0,*?*?*?*?*?*?*?*?*?*?*?*?*?*?*?*?*?*?*?*?*?*?,8.8,5.1,77,101938,404,1406,314,112.5,52.1,97.6,12350,4662,11028,2634,347,0.0,9,5,9999,99999,9,999999999,0.0,999,999,99
3020,2,2,15,0,*?*?*?*?*?*?*?*?*?*?*?*?*?*?*?*?*?*?*?*?*?*?,8.6,4.8,77,101938,269,1406,313,66.7,46.4,57.8,7362,3568,6798,1238,345,0.0,9,5,9999,99999,9,999999999,0.0,999,999,99
3020,2,2,16,0,*?*?*?*?*?*?*?*?*?*?*?*?*?*?*?*?*?*?*?*?*?*?,8.6,4.3,74,101938,94,1408,313,7.2,14.3,6.2,844,516,883,96,343,0.0,9,5,9999,99999,9,999999999,0.0,999,999,99
3020,2,2,17,0,*?*?*?*?*?*?*?*?*?*?*?*?*?*?*?*?*?*?*?*?*?*?,7.9,4.6,79,101938,0,-0,315,0.0,-0.0,0.0,0,0,0,0,342,0.0,10,5,9999,99999,9,999999999,0.0,999,999,99
3020,2,2,18,0,*?*?*?*?*?*?*?*?*?*?*?*?*?*?*?*?*?*?*?*?*?*?,8.5,5.5,80,101938,0,-0,317,0.0,-0.0,0.0,0,0,0,0,340,0.0,10,5,9999,99999,9,999999999,0.0,999,999,99
3020,2,2,19,0,*?*?*?*?*?*?*?*?*?*?*?*?*?*?*?*?*?*?*?*?*?*?,7.9,5.0,80,101938,0,-0,315,0.0,-0.0,0.0,0,0,0,0,338,0.0,10,5,9999,99999,9,999999999,0.0,999,999,99
3020,2,2,20,0,*?*?*?*?*?*?*?*?*?*?*?*?*?*?*?*?*?*?*?*?*?*?,7.5,4.5,80,101938,0,-0,313,0.0,-0.0,0.0,0,0,0,0,337,0.0,10,5,9999,99999,9,999999999,0.0,999,999,99
3020,2,2,21,0,*?*?*?*?*?*?*?*?*?*?*?*?*?*?*?*?*?*?*?*?*?*?,8.1,4.5,77,101938,0,-0,316,0.0,-0.0,0.0,0,0,0,0,335,0.0,10,5,9999,99999,9,999999999,0.0,999,999,99
3020,2,2,22,0,*?*?*?*?*?*?*?*?*?*?*?*?*?*?*?*?*?*?*?*?*?*?,8.4,4.6,77,101938,0,-0,317,0.0,-0.0,0.0,0,0,0,0,333,0.0,10,5,9999,99999,9,999999999,0.0,999,999,99
3020,2,2,23,0,*?*?*?*?*?*?*?*?*?*?*?*?*?*?*?*?*?*?*?*?*?*?,7.8,4.1,77,101938,0,-0,314,0.0,-0.0,0.0,0,0,0,0,332,0.0,10,5,9999,99999,9,999999999,0.0,999,999,99
3020,2,2,24,0,*?*?*?*?*?*?*?*?*?*?*?*?*?*?*?*?*?*?*?*?*?*?,7.8,7.1,95,101938,0,-0,314,0.0,-0.0,0.0,0,0,0,0,330,0.0,10,5,9999,99999,9,999999999,0.1,999,999,99
3020,2,3,1,0,*?*?*?*?*?*?*?*?*?*?*?*?*?*?*?*?*?*?*?*?*?*?,6.5,6.1,100,102099,0,-0,308,0.0,-0.0,0.0,0,0,0,0,312,0.0,10,5,9999,99999,9,999999999,0.0,999,999,99
3020,2,3,2,0,*?*?*?*?*?*?*?*?*?*?*?*?*?*?*?*?*?*?*?*?*?*?,6.2,6.1,100,102099,0,-0,307,0.0,-0.0,0.0,0,0,0,0,293,0.0,10,5,9999,99999,9,999999999,0.0,999,999,99
3020,2,3,3,0,*?*?*?*?*?*?*?*?*?*?*?*?*?*?*?*?*?*?*?*?*?*?,6.0,6.1,100,102099,0,-0,306,0.0,-0.0,0.0,0,0,0,0,275,0.0,10,5,9999,99999,9,999999999,0.0,999,999,99
3020,2,3,4,0,*?*?*?*?*?*?*?*?*?*?*?*?*?*?*?*?*?*?*?*?*?*?,6.2,6.1,100,102099,0,-0,307,0.0,-0.0,0.0,0,0,0,0,257,0.0,10,5,9999,99999,9,999999999,0.0,999,999,99
3020,2,3,5,0,*?*?*?*?*?*?*?*?*?*?*?*?*?*?*?*?*?*?*?*?*?*?,6.4,6.4,100,102099,0,-0,308,0.0,-0.0,0.0,0,0,0,0,238,0.0,10,5,9999,99999,9,999999999,0.0,999,999,99
3020,2,3,6,0,*?*?*?*?*?*?*?*?*?*?*?*?*?*?*?*?*?*?*?*?*?*?,5.7,5.6,100,102099,0,-0,305,0.0,-0.0,0.0,0,0,0,0,220,0.0,10,5,9999,99999,9,999999999,0.4,999,999,99
3020,2,3,7,0,*?*?*?*?*?*?*?*?*?*?*?*?*?*?*?*?*?*?*?*?*?*?,5.0,5.0,100,102099,0,-0,302,0.0,-0.0,0.0,0,0,0,0,228,0.0,10,5,9999,99999,9,999999999,2.3,999,999,99
3020,2,3,8,0,*?*?*?*?*?*?*?*?*?*?*?*?*?*?*?*?*?*?*?*?*?*?,6.2,6.2,100,102099,113,1403,303,13.8,22.7,11.9,1591,1140,1495,247,237,0.0,9,5,9999,99999,9,999999999,0.0,999,999,99
3020,2,3,9,0,*?*?*?*?*?*?*?*?*?*?*?*?*?*?*?*?*?*?*?*?*?*?,7.4,7.4,100,102099,286,1405,308,72.5,47.4,62.9,7998,3747,7376,1353,245,0.0,9,5,9999,99999,9,999999999,0.0,999,999,99
3020,2,3,10,0,*?*?*?*?*?*?*?*?*?*?*?*?*?*?*?*?*?*?*?*?*?*?,7.6,7.6,100,102099,418,1405,309,117.4,52.5,101.7,12882,4737,11499,2762,253,0.0,9,5,9999,99999,9,999999999,0.0,999,999,99
3020,2,3,11,0,*?*?*?*?*?*?*?*?*?*?*?*?*?*?*?*?*?*?*?*?*?*?,9.0,8.5,100,102099,500,1405,315,145.3,54.3,125.9,15953,5096,14219,3536,262,0.0,9,5,9999,99999,9,999999999,0.0,999,999,99
3020,2,3,12,0,*?*?*?*?*?*?*?*?*?*?*?*?*?*?*?*?*?*?*?*?*?*?,10.0,9.2,100,102099,527,1406,320,154.3,54.8,133.8,16952,5191,15103,3801,270,0.0,9,5,9999,99999,9,999999999,0.0,999,999,99
3020,2,3,13,0,*?*?*?*?*?*?*?*?*?*?*?*?*?*?*?*?*?*?*?*?*?*?,10.1,7.6,89,102099,497,1408,320,143.9,54.2,124.8,15807,5081,14090,3499,272,0.0,9,5,9999,99999,9,999999999,0.0,999,999,99
3020,2,3,14,0,*?*?*?*?*?*?*?*?*?*?*?*?*?*?*?*?*?*?*?*?*?*?,9.9,7.6,90,102099,411,1407,319,114.8,52.3,99.5,12599,4697,11249,2694,273,0.0,9,5,9999,99999,9,999999999,0.0,999,999,99
3020,2,3,15,0,*?*?*?*?*?*?*?*?*?*?*?*?*?*?*?*?*?*?*?*?*?*?,9.9,7.6,89,102099,276,1409,319,68.9,46.8,59.7,7605,3638,7019,1282,275,0.0,9,5,9999,99999,9,999999999,0.0,999,999,99
3020,2,3,16,0,*?*?*?*?*?*?*?*?*?*?*?*?*?*?*?*?*?*?*?*?*?*?,9.9,5.9,81,102099,100,1403,323,5.4,0.0,5.4,676,-0,676,217,277,0.0,10,5,9999,99999,9,999999999,0.0,999,999,99
3020,2,3,17,0,*?*?*?*?*?*?*?*?*?*?*?*?*?*?*?*?*?*?*?*?*?*?,9.3,5.6,81,102099,0,-0,321,0.0,-0.0,0.0,0,0,0,0,278,0.0,10,5,9999,99999,9,999999999,0.0,999,999,99
3020,2,3,18,0,*?*?*?*?*?*?*?*?*?*?*?*?*?*?*?*?*?*?*?*?*?*?,8.5,5.8,87,102099,0,-0,317,0.0,-0.0,0.0,0,0,0,0,280,0.0,10,5,9999,99999,9,999999999,0.0,999,999,99
3020,2,3,19,0,*?*?*?*?*?*?*?*?*?*?*?*?*?*?*?*?*?*?*?*?*?*?,8.0,5.8,90,102099,0,-0,315,0.0,-0.0,0.0,0,0,0,0,280,0.0,10,5,9999,99999,9,999999999,0.0,999,999,99
3020,2,3,20,0,*?*?*?*?*?*?*?*?*?*?*?*?*?*?*?*?*?*?*?*?*?*?,7.5,5.6,92,102099,0,-0,313,0.0,-0.0,0.0,0,0,0,0,280,0.0,10,5,9999,99999,9,999999999,0.0,999,999,99
3020,2,3,21,0,*?*?*?*?*?*?*?*?*?*?*?*?*?*?*?*?*?*?*?*?*?*?,7.4,6.6,99,102099,0,-0,312,0.0,-0.0,0.0,0,0,0,0,280,0.0,10,5,9999,99999,9,999999999,0.0,999,999,99
3020,2,3,22,0,*?*?*?*?*?*?*?*?*?*?*?*?*?*?*?*?*?*?*?*?*?*?,6.7,5.5,97,102099,0,-0,309,0.0,-0.0,0.0,0,0,0,0,280,0.0,10,5,9999,99999,9,999999999,0.0,999,999,99
3020,2,3,23,0,*?*?*?*?*?*?*?*?*?*?*?*?*?*?*?*?*?*?*?*?*?*?,7.7,6.1,94,102099,0,-0,313,0.0,-0.0,0.0,0,0,0,0,280,0.0,10,5,9999,99999,9,999999999,0.0,999,999,99
3020,2,3,24,0,*?*?*?*?*?*?*?*?*?*?*?*?*?*?*?*?*?*?*?*?*?*?,7.1,5.1,91,102099,0,-0,311,0.0,-0.0,0.0,0,0,0,0,330,0.0,10,5,9999,99999,9,999999999,0.0,999,999,99
3020,2,4,1,0,*?*?*?*?*?*?*?*?*?*?*?*?*?*?*?*?*?*?*?*?*?*?,9.1,5.6,78,101579,0,-0,320,0.0,-0.0,0.0,0,0,0,0,282,0.0,10,5,9999,99999,9,999999999,0.0,999,999,99
3020,2,4,2,0,*?*?*?*?*?*?*?*?*?*?*?*?*?*?*?*?*?*?*?*?*?*?,9.3,5.5,76,101579,0,-0,321,0.0,-0.0,0.0,0,0,0,0,283,0.0,10,5,9999,99999,9,999999999,0.0,999,999,99
3020,2,4,3,0,*?*?*?*?*?*?*?*?*?*?*?*?*?*?*?*?*?*?*?*?*?*?,9.3,5.6,77,101579,0,-0,321,0.0,-0.0,0.0,0,0,0,0,285,0.0,10,5,9999,99999,9,999999999,0.0,999,999,99
3020,2,4,4,0,*?*?*?*?*?*?*?*?*?*?*?*?*?*?*?*?*?*?*?*?*?*?,9.2,5.3,76,101579,0,-0,320,0.0,-0.0,0.0,0,0,0,0,287,0.0,10,5,9999,99999,9,999999999,0.1,999,999,99
3020,2,4,5,0,*?*?*?*?*?*?*?*?*?*?*?*?*?*?*?*?*?*?*?*?*?*?,8.9,5.9,81,101579,0,-0,319,0.0,-0.0,0.0,0,0,0,0,288,0.0,10,5,9999,99999,9,999999999,0.0,999,999,99
3020,2,4,6,0,*?*?*?*?*?*?*?*?*?*?*?*?*?*?*?*?*?*?*?*?*?*?,8.9,6.1,82,101579,0,-0,319,0.0,-0.0,0.0,0,0,0,0,290,0.0,10,5,9999,99999,9,999999999,0.0,999,999,99
3020,2,4,7,0,*?*?*?*?*?*?*?*?*?*?*?*?*?*?*?*?*?*?*?*?*?*?,8.8,5.3,78,101579,0,-0,319,0.0,-0.0,0.0,0,0,0,0,290,0.0,10,5,9999,99999,9,999999999,0.0,999,999,99
3020,2,4,8,0,*?*?*?*?*?*?*?*?*?*?*?*?*?*?*?*?*?*?*?*?*?*?,9.6,6.2,79,101579,119,1407,322,9.0,0.0,9.0,1106,-0,1106,359,290,0.0,10,5,9999,99999,9,999999999,0.0,999,999,99
3020,2,4,9,0,*?*?*?*?*?*?*?*?*?*?*?*?*?*?*?*?*?*?*?*?*?*?,10.4,6.7,78,101579,292,1405,321,74.6,47.7,64.6,8223,3807,7579,1393,290,0.0,9,5,9999,99999,9,999999999,0.0,999,999,99
3020,2,4,10,0,*?*?*?*?*?*?*?*?*?*?*?*?*?*?*?*?*?*?*?*?*?*?,10.8,5.9,71,101579,424,1404,328,68.8,0.0,68.8,8039,0,8060,2816,290,0.0,10,5,9999,99999,9,999999999,0.0,999,999,99
3020,2,4,11,0,*?*?*?*?*?*?*?*?*?*?*?*?*?*?*?*?*?*?*?*?*?*?,11.3,5.9,69,101579,507,1406,330,84.9,0.0,84.9,9952,0,9981,3575,290,0.0,10,5,9999,99999,9,999999999,0.0,999,999,99
3020,2,4,12,0,*?*?*?*?*?*?*?*?*?*?*?*?*?*?*?*?*?*?*?*?*?*?,11.9,7.1,72,101579,534,1407,332,90.2,0.0,90.2,10579,0,10611,3831,290,0.0,10,5,9999,99999,9,999999999,0.0,999,999,99
3020,2,4,13,0,*?*?*?*?*?*?*?*?*?*?*?*?*?*?*?*?*?*?*?*?*?*?,11.9,7.4,74,101579,503,1406,332,84.2,0.0,84.2,9865,0,9894,3539,287,0.0,10,5,9999,99999,9,999999999,0.0,999,999,99
3020,2,4,14,0,*?*?*?*?*?*?*?*?*?*?*?*?*?*?*?*?*?*?*?*?*?*?,12.0,6.7,70,101579,417,1405,333,67.4,0.0,67.4,7874,0,7895,2752,283,0.0,10,5,9999,99999,9,999999999,0.0,999,999,99
3020,2,4,15,0,*?*?*?*?*?*?*?*?*?*?*?*?*?*?*?*?*?*?*?*?*?*?,11.6,7.3,74,101579,282,1406,331,40.9,0.0,40.9,4784,0,4793,1608,280,0.0,10,5,9999,99999,9,999999999,0.0,999,999,99
3020,2,4,16,0,*?*?*?*?*?*?*?*?*?*?*?*?*?*?*?*?*?*?*?*?*?*?,11.7,6.7,71,101579,107,1411,332,6.6,0.0,6.6,825,-0,824,266,277,0.0,10,5,9999,99999,9,999999999,0.0,999,999,99
3020,2,4,17,0,*?*?*?*?*?*?*?*?*?*?*?*?*?*?*?*?*?*?*?*?*?*?,11.5,6.2,70,101579,0,-0,331,0.0,-0.0,0.0,0,0,0,0,273,0.0,10,5,9999,99999,9,999999999,0.0,999,999,99
3020,2,4,18,0,*?*?*?*?*?*?*?*?*?*?*?*?*?*?*?*?*?*?*?*?*?*?,11.1,5.9,70,101579,0,-0,329,0.0,-0.0,0.0,0,0,0,0,270,0.0,10,5,9999,99999,9,999999999,0.0,999,999,99
3020,2,4,19,0,*?*?*?*?*?*?*?*?*?*?*?*?*?*?*?*?*?*?*?*?*?*?,10.8,5.8,70,101579,0,-0,328,0.0,-0.0,0.0,0,0,0,0,270,0.0,10,5,9999,99999,9,999999999,0.0,999,999,99
3020,2,4,20,0,*?*?*?*?*?*?*?*?*?*?*?*?*?*?*?*?*?*?*?*?*?*?,10.5,6.1,73,101579,0,-0,326,0.0,-0.0,0.0,0,0,0,0,270,0.0,10,5,9999,99999,9,999999999,0.3,999,999,99
3020,2,4,21,0,*?*?*?*?*?*?*?*?*?*?*?*?*?*?*?*?*?*?*?*?*?*?,10.5,6.6,76,101579,0,-0,326,0.0,-0.0,0.0,0,0,0,0,270,0.0,10,5,9999,99999,9,999999999,1.2,999,999,99
3020,2,4,22,0,*?*?*?*?*?*?*?*?*?*?*?*?*?*?*?*?*?*?*?*?*?*?,9.5,6.1,78,101579,0,-0,322,0.0,-0.0,0.0,0,0,0,0,270,0.0,10,5,9999,99999,9,999999999,1.1,999,999,99
3020,2,4,23,0,*?*?*?*?*?*?*?*?*?*?*?*?*?*?*?*?*?*?*?*?*?*?,9.7,5.8,76,101579,0,-0,323,0.0,-0.0,0.0,0,0,0,0,270,0.0,10,5,9999,99999,9,999999999,0.8,999,999,99
3020,2,4,24,0,*?*?*?*?*?*?*?*?*?*?*?*?*?*?*?*?*?*?*?*?*?*?,8.8,5.9,81,101579,0,-0,318,0.0,-0.0,0.0,0,0,0,0,280,0.0,10,5,9999,99999,9,999999999,0.0,999,999,99
3020,2,5,1,0,*?*?*?*?*?*?*?*?*?*?*?*?*?*?*?*?*?*?*?*?*?*?,9.1,5.8,81,100394,0,-0,320,0.0,-0.0,0.0,0,0,0,0,272,0.0,10,5,9999,99999,9,999999999,0.1,999,999,99
3020,2,5,2,0,*?*?*?*?*?*?*?*?*?*?*?*?*?*?*?*?*?*?*?*?*?*?,8.4,5.6,83,100394,0,-0,317,0.0,-0.0,0.0,0,0,0,0,273,0.0,10,5,9999,99999,9,999999999,0.0,999,999,99
3020,2,5,3,0,*?*?*?*?*?*?*?*?*?*?*?*?*?*?*?*?*?*?*?*?*?*?,8.4,5.6,84,100394,0,-0,317,0.0,-0.0,0.0,0,0,0,0,275,0.0,10,5,9999,99999,9,999999999,0.0,999,999,99
3020,2,5,4,0,*?*?*?*?*?*?*?*?*?*?*?*?*?*?*?*?*?*?*?*?*?*?,7.9,5.5,86,100394,0,-0,314,0.0,-0.0,0.0,0,0,0,0,277,0.0,10,5,9999,99999,9,999999999,0.0,999,999,99
3020,2,5,5,0,*?*?*?*?*?*?*?*?*?*?*?*?*?*?*?*?*?*?*?*?*?*?,7.6,5.5,88,100394,0,-0,313,0.0,-0.0,0.0,0,0,0,0,278,0.0,10,5,9999,99999,9,999999999,0.8,999,999,99
3020,2,5,6,0,*?*?*?*?*?*?*?*?*?*?*?*?*?*?*?*?*?*?*?*?*?*?,7.5,5.1,86,100394,0,-0,313,0.0,-0.0,0.0,0,0,0,0,280,0.0,10,5,9999,99999,9,999999999,0.1,999,999,99
3020,2,5,7,0,*?*?*?*?*?*?*?*?*?*?*?*?*?*?*?*?*?*?*?*?*?*?,7.4,5.1,86,100394,0,-0,312,0.0,-0.0,0.0,0,0,0,0,280,0.0,10,5,9999,99999,9,999999999,0.4,999,999,99
3020,2,5,8,0,*?*?*?*?*?*?*?*?*?*?*?*?*?*?*?*?*?*?*?*?*?*?,8.0,5.1,83,100394,125,1408,276,35.1,274.4,10.8,3772,17683,1819,323,280,0.0,1,0,9999,99999,9,999999999,0.2,999,999,99
3020,2,5,9,0,*?*?*?*?*?*?*?*?*?*?*?*?*?*?*?*?*?*?*?*?*?*?,8.6,5.9,84,100394,298,1404,275,152.2,502.0,45.7,15835,39635,7006,854,280,0.0,0,0,9999,99999,9,999999999,0.0,999,999,99
3020,2,5,10,0,*?*?*?*?*?*?*?*?*?*?*?*?*?*?*?*?*?*?*?*?*?*?,9.2,6.4,84,100394,431,1406,279,241.6,551.7,72.5,25084,49047,10657,1371,280,0.0,0,0,9999,99999,9,999999999,0.0,999,999,99
3020,2,5,11,0,*?*?*?*?*?*?*?*?*?*?*?*?*?*?*?*?*?*?*?*?*?*?,10.7,7.1,80,100394,513,1404,298,293.8,512.3,106.6,31313,48067,13853,2017,280,0.0,3,2,9999,99999,9,999999999,0.1,999,999,99
3020,2,5,12,0,*?*?*?*?*?*?*?*?*?*?*?*?*?*?*?*?*?*?*?*?*?*?,11.0,8.5,86,100394,540,1405,309,294.2,401.8,139.8,30695,38096,17360,2734,280,0.0,5,3,9999,99999,9,999999999,0.0,999,999,99
3020,2,5,13,0,*?*?*?*?*?*?*?*?*?*?*?*?*?*?*?*?*?*?*?*?*?*?,10.4,8.3,87,100394,510,1406,306,275.1,398.1,130.7,28684,37180,16326,2525,280,0.0,5,3,9999,99999,9,999999999,0.0,999,999,99
3020,2,5,14,0,*?*?*?*?*?*?*?*?*?*?*?*?*?*?*?*?*?*?*?*?*?*?,11.0,8.7,86,100394,424,1405,317,186.9,221.2,120.2,19779,19973,13925,2408,280,0.0,7,4,9999,99999,9,999999999,0.0,999,999,99
3020,2,5,15,0,*?*?*?*?*?*?*?*?*?*?*?*?*?*?*?*?*?*?*?*?*?*?,10.9,7.7,82,100394,289,1407,324,73.4,47.5,63.6,8097,3773,7465,1370,280,0.0,9,5,9999,99999,9,999999999,0.0,999,999,99
3020,2,5,16,0,*?*?*?*?*?*?*?*?*?*?*?*?*?*?*?*?*?*?*?*?*?*?,10.5,8.5,89,100394,113,1405,322,13.7,22.7,11.9,1587,1133,1493,246,280,0.0,9,5,9999,99999,9,999999999,0.4,999,999,99
3020,2,5,17,0,*?*?*?*?*?*?*?*?*?*?*?*?*?*?*?*?*?*?*?*?*?*?,10.7,7.9,84,100394,0,-0,327,0.0,-0.0,0.0,0,0,0,0,280,0.0,10,5,9999,99999,9,999999999,0.0,999,999,99
3020,2,5,18,0,*?*?*?*?*?*?*?*?*?*?*?*?*?*?*?*?*?*?*?*?*?*?,9.6,7.6,88,100394,0,-0,322,0.0,-0.0,0.0,0,0,0,0,280,0.0,10,5,9999,99999,9,999999999,0.0,999,999,99
3020,2,5,19,0,*?*?*?*?*?*?*?*?*?*?*?*?*?*?*?*?*?*?*?*?*?*?,9.4,6.9,86,100394,0,-0,321,0.0,-0.0,0.0,0,0,0,0,285,0.0,10,5,9999,99999,9,999999999,0.0,999,999,99
3020,2,5,20,0,*?*?*?*?*?*?*?*?*?*?*?*?*?*?*?*?*?*?*?*?*?*?,9.2,6.7,86,100394,0,-0,320,0.0,-0.0,0.0,0,0,0,0,290,0.0,10,5,9999,99999,9,999999999,0.0,999,999,99
3020,2,5,21,0,*?*?*?*?*?*?*?*?*?*?*?*?*?*?*?*?*?*?*?*?*?*?,8.8,7.4,92,100394,0,-0,318,0.0,-0.0,0.0,0,0,0,0,295,0.0,10,5,9999,99999,9,999999999,0.0,999,999,99
3020,2,5,22,0,*?*?*?*?*?*?*?*?*?*?*?*?*?*?*?*?*?*?*?*?*?*?,8.9,6.2,84,100394,0,-0,319,0.0,-0.0,0.0,0,0,0,0,300,0.0,10,5,9999,99999,9,999999999,0.0,999,999,99
3020,2,5,23,0,*?*?*?*?*?*?*?*?*?*?*?*?*?*?*?*?*?*?*?*?*?*?,8.6,6.6,88,100394,0,-0,317,0.0,-0.0,0.0,0,0,0,0,305,0.0,10,5,9999,99999,9,999999999,0.0,999,999,99
3020,2,5,24,0,*?*?*?*?*?*?*?*?*?*?*?*?*?*?*?*?*?*?*?*?*?*?,10.0,5.8,76,100394,0,-0,324,0.0,-0.0,0.0,0,0,0,0,270,0.0,10,5,9999,99999,9,999999999,0.3,999,999,99
3020,2,6,1,0,*?*?*?*?*?*?*?*?*?*?*?*?*?*?*?*?*?*?*?*?*?*?,7.3,5.8,91,101211,0,-0,312,0.0,-0.0,0.0,0,0,0,0,315,0.0,10,5,9999,99999,9,999999999,0.0,999,999,99
3020,2,6,2,0,*?*?*?*?*?*?*?*?*?*?*?*?*?*?*?*?*?*?*?*?*?*?,6.7,5.3,92,101211,0,-0,309,0.0,-0.0,0.0,0,0,0,0,320,0.0,10,5,9999,99999,9,999999999,0.0,999,999,99
3020,2,6,3,0,*?*?*?*?*?*?*?*?*?*?*?*?*?*?*?*?*?*?*?*?*?*?,5.9,5.9,100,101211,0,-0,306,0.0,-0.0,0.0,0,0,0,0,325,0.0,10,5,9999,99999,9,999999999,0.0,999,999,99
3020,2,6,4,0,*?*?*?*?*?*?*?*?*?*?*?*?*?*?*?*?*?*?*?*?*?*?,6.0,5.9,100,101211,0,-0,306,0.0,-0.0,0.0,0,0,0,0,330,0.0,10,5,9999,99999,9,999999999,0.0,999,999,99
3020,2,6,5,0,*?*?*?*?*?*?*?*?*?*?*?*?*?*?*?*?*?*?*?*?*?*?,5.6,5.6,100,101211,0,-0,304,0.0,-0.0,0.0,0,0,0,0,335,0.0,10,5,9999,99999,9,999999999,0.0,999,999,99
3020,2,6,6,0,*?*?*?*?*?*?*?*?*?*?*?*?*?*?*?*?*?*?*?*?*?*?,5.2,5.1,100,101211,0,-0,303,0.0,-0.0,0.0,0,0,0,0,340,0.0,10,5,9999,99999,9,999999999,0.0,999,999,99
3020,2,6,7,0,*?*?*?*?*?*?*?*?*?*?*?*?*?*?*?*?*?*?*?*?*?*?,5.6,5.1,98,101211,0,-0,304,0.0,-0.0,0.0,0,0,0,0,340,0.0,10,5,9999,99999,9,999999999,0.5,999,999,99
3020,2,6,8,0,*?*?*?*?*?*?*?*?*?*?*?*?*?*?*?*?*?*?*?*?*?*?,6.0,5.1,95,101211,131,1408,306,11.4,0.0,11.4,1375,-0,1375,448,340,0.0,10,5,9999,99999,9,999999999,0.0,999,999,99
3020,2,6,9,0,*?*?*?*?*?*?*?*?*?*?*?*?*?*?*?*?*?*?*?*?*?*?,6.4,5.8,96,101211,305,1407,308,45.4,0.0,45.4,5298,0,5308,1791,340,0.0,10,5,9999,99999,9,999999999,0.1,999,999,99
3020,2,6,10,0,*?*?*?*?*?*?*?*?*?*?*?*?*?*?*?*?*?*?*?*?*?*?,8.4,6.6,89,101211,437,1404,317,71.4,0.0,71.4,8341,0,8363,2933,340,0.0,10,5,9999,99999,9,999999999,0.1,999,999,99
3020,2,6,11,0,*?*?*?*?*?*?*?*?*?*?*?*?*?*?*?*?*?*?*?*?*?*?,9.8,8.0,89,101211,520,1405,323,87.5,0.0,87.5,10265,0,10295,3702,340,0.0,10,5,9999,99999,9,999999999,0.2,999,999,99
3020,2,6,12,0,*?*?*?*?*?*?*?*?*?*?*?*?*?*?*?*?*?*?*?*?*?*?,10.2,7.6,84,101211,547,1405,324,92.8,0.0,92.8,10897,0,10931,3963,340,0.0,10,5,9999,99999,9,999999999,0.5,999,999,99
3020,2,6,13,0,*?*?*?*?*?*?*?*?*?*?*?*?*?*?*?*?*?*?*?*?*?*?,10.3,7.0,81,101211,517,1406,325,86.9,0.0,86.9,10186,0,10216,3670,342,0.0,10,5,9999,99999,9,999999999,0.1,999,999,99
3020,2,6,14,0,*?*?*?*?*?*?*?*?*?*?*?*?*?*?*?*?*?*?*?*?*?*?,10.5,5.1,70,101211,431,1406,326,70.1,0.0,70.1,8190,0,8212,2875,343,0.0,10,5,9999,99999,9,999999999,0.0,999,999,99
3020,2,6,15,0,*?*?*?*?*?*?*?*?*?*?*?*?*?*?*?*?*?*?*?*?*?*?,10.0,3.9,66,101211,295,1404,324,43.6,0.0,43.6,5087,0,5098,1716,345,0.0,10,5,9999,99999,9,999999999,0.0,999,999,99
3020,2,6,16,0,*?*?*?*?*?*?*?*?*?*?*?*?*?*?*?*?*?*?*?*?*?*?,10.4,5.1,71,101211,120,1411,326,9.2,0.0,9.2,1121,-0,1121,364,347,0.0,10,5,9999,99999,9,999999999,0.0,999,999,99
3020,2,6,17,0,*?*?*?*?*?*?*?*?*?*?*?*?*?*?*?*?*?*?*?*?*?*?,9.8,5.6,76,101211,0,-0,323,0.0,-0.0,0.0,0,0,0,0,348,0.0,10,5,9999,99999,9,999999999,0.4,999,999,99
3020,2,6,18,0,*?*?*?*?*?*?*?*?*?*?*?*?*?*?*?*?*?*?*?*?*?*?,8.2,3.4,73,101211,0,-0,316,0.0,-0.0,0.0,0,0,0,0,350,0.0,10,5,9999,99999,9,999999999,0.2,999,999,99
3020,2,6,19,0,*?*?*?*?*?*?*?*?*?*?*?*?*?*?*?*?*?*?*?*?*?*?,8.3,4.8,80,101211,0,-0,316,0.0,-0.0,0.0,0,0,0,0,343,0.0,10,5,9999,99999,9,999999999,0.0,999,999,99
3020,2,6,20,0,*?*?*?*?*?*?*?*?*?*?*?*?*?*?*?*?*?*?*?*?*?*?,7.5,5.0,85,101211,0,-0,313,0.0,-0.0,0.0,0,0,0,0,337,0.0,10,5,9999,99999,9,999999999,0.0,999,999,99
3020,2,6,21,0,*?*?*?*?*?*?*?*?*?*?*?*?*?*?*?*?*?*?*?*?*?*?,7.4,3.9,80,101211,0,-0,313,0.0,-0.0,0.0,0,0,0,0,330,0.0,10,5,9999,99999,9,999999999,0.0,999,999,99
3020,2,6,22,0,*?*?*?*?*?*?*?*?*?*?*?*?*?*?*?*?*?*?*?*?*?*?,7.1,3.8,80,101211,0,-0,311,0.0,-0.0,0.0,0,0,0,0,323,0.0,10,5,9999,99999,9,999999999,0.0,999,999,99
3020,2,6,23,0,*?*?*?*?*?*?*?*?*?*?*?*?*?*?*?*?*?*?*?*?*?*?,6.9,3.4,79,101211,0,-0,310,0.0,-0.0,0.0,0,0,0,0,317,0.0,10,5,9999,99999,9,999999999,0.0,999,999,99
3020,2,6,24,0,*?*?*?*?*?*?*?*?*?*?*?*?*?*?*?*?*?*?*?*?*?*?,8.2,6.1,88,101211,0,-0,316,0.0,-0.0,0.0,0,0,0,0,310,0.0,10,5,9999,99999,9,999999999,0.0,999,999,99
3020,2,7,1,0,*?*?*?*?*?*?*?*?*?*?*?*?*?*?*?*?*?*?*?*?*?*?,6.4,5.3,100,102049,0,-0,308,0.0,-0.0,0.0,0,0,0,0,313,0.0,10,5,9999,99999,9,999999999,0.0,999,999,99
3020,2,7,2,0,*?*?*?*?*?*?*?*?*?*?*?*?*?*?*?*?*?*?*?*?*?*?,6.4,6.1,100,102049,0,-0,308,0.0,-0.0,0.0,0,0,0,0,317,0.0,10,5,9999,99999,9,999999999,0.0,999,999,99
3020,2,7,3,0,*?*?*?*?*?*?*?*?*?*?*?*?*?*?*?*?*?*?*?*?*?*?,6.1,6.1,100,102049,0,-0,306,0.0,-0.0,0.0,0,0,0,0,320,0.0,10,5,9999,99999,9,999999999,0.9,999,999,99
3020,2,7,4,0,*?*?*?*?*?*?*?*?*?*?*?*?*?*?*?*?*?*?*?*?*?*?,6.0,5.9,100,102049,0,-0,306,0.0,-0.0,0.0,0,0,0,0,323,0.0,10,5,9999,99999,9,999999999,0.7,999,999,99
3020,2,7,5,0,*?*?*?*?*?*?*?*?*?*?*?*?*?*?*?*?*?*?*?*?*?*?,5.2,5.1,100,102049,0,-0,303,0.0,-0.0,0.0,0,0,0,0,327,0.0,10,5,9999,99999,9,999999999,0.3,999,999,99
3020,2,7,6,0,*?*?*?*?*?*?*?*?*?*?*?*?*?*?*?*?*?*?*?*?*?*?,4.4,4.5,100,102049,0,-0,299,0.0,-0.0,0.0,0,0,0,0,330,0.0,10,5,9999,99999,9,999999999,0.0,999,999,99
3020,2,7,7,0,*?*?*?*?*?*?*?*?*?*?*?*?*?*?*?*?*?*?*?*?*?*?,4.9,5.0,100,102049,0,-0,301,0.0,-0.0,0.0,0,0,0,0,325,0.0,10,5,9999,99999,9,999999999,0.0,999,999,99
3020,2,7,8,0,*?*?*?*?*?*?*?*?*?*?*?*?*?*?*?*?*?*?*?*?*?*?,5.5,5.5,100,102049,137,1406,300,21.8,29.8,18.9,2479,1649,2320,394,320,0.0,9,5,9999,99999,9,999999999,0.0,999,999,99
3020,2,7,9,0,*?*?*?*?*?*?*?*?*?*?*?*?*?*?*?*?*?*?*?*?*?*?,6.5,5.9,100,102049,311,1405,300,107.3,122.2,80.3,11727,9972,9297,1739,315,0.0,8,4,9999,99999,9,999999999,0.0,999,999,99
3020,2,7,10,0,*?*?*?*?*?*?*?*?*?*?*?*?*?*?*?*?*?*?*?*?*?*?,7.8,7.7,100,102049,444,1405,306,167.3,133.4,125.1,18229,12347,14314,2813,310,0.0,8,4,9999,99999,9,999999999,0.0,999,999,99
3020,2,7,11,0,*?*?*?*?*?*?*?*?*?*?*?*?*?*?*?*?*?*?*?*?*?*?,9.7,8.5,100,102049,527,1405,315,204.6,137.5,153.0,22305,13331,17415,3537,305,0.0,8,4,9999,99999,9,999999999,0.0,999,999,99
3020,2,7,12,0,*?*?*?*?*?*?*?*?*?*?*?*?*?*?*?*?*?*?*?*?*?*?,10.3,8.9,100,102049,554,1405,317,216.8,138.6,162.2,23644,13594,18427,3786,300,0.0,8,4,9999,99999,9,999999999,0.0,999,999,99
3020,2,7,13,0,*?*?*?*?*?*?*?*?*?*?*?*?*?*?*?*?*?*?*?*?*?*?,10.3,9.3,100,102049,523,1403,318,203.1,137.4,151.9,22141,13297,17291,3508,282,0.0,8,4,9999,99999,9,999999999,0.0,999,999,99
3020,2,7,14,0,*?*?*?*?*?*?*?*?*?*?*?*?*?*?*?*?*?*?*?*?*?*?,10.5,9.8,100,102049,438,1406,319,164.4,133.0,123.0,17920,12259,14078,2760,263,0.0,8,4,9999,99999,9,999999999,0.0,999,999,99
3020,2,7,15,0,*?*?*?*?*?*?*?*?*?*?*?*?*?*?*?*?*?*?*?*?*?*?,10.3,9.6,100,102049,302,1405,318,103.3,121.1,77.3,11294,9766,8960,1671,245,0.0,8,4,9999,99999,9,999999999,0.0,999,999,99
3020,2,7,16,0,*?*?*?*?*?*?*?*?*?*?*?*?*?*?*?*?*?*?*?*?*?*?,10.3,7.6,98,102049,126,1404,321,18.2,26.9,15.8,2076,1427,1947,327,227,0.0,9,5,9999,99999,9,999999999,0.0,999,999,99
3020,2,7,17,0,*?*?*?*?*?*?*?*?*?*?*?*?*?*?*?*?*?*?*?*?*?*?,9.1,7.9,100,102049,0,-0,319,0.0,-0.0,0.0,0,0,0,0,208,0.0,10,5,9999,99999,9,999999999,0.0,999,999,99
3020,2,7,18,0,*?*?*?*?*?*?*?*?*?*?*?*?*?*?*?*?*?*?*?*?*?*?,8.3,7.3,100,102049,0,-0,316,0.0,-0.0,0.0,0,0,0,0,190,0.0,10,5,9999,99999,9,999999999,0.0,999,999,99
3020,2,7,19,0,*?*?*?*?*?*?*?*?*?*?*?*?*?*?*?*?*?*?*?*?*?*?,7.2,7.1,100,102049,0,-0,311,0.0,-0.0,0.0,0,0,0,0,218,0.0,10,5,9999,99999,9,999999999,0.0,999,999,99
3020,2,7,20,0,*?*?*?*?*?*?*?*?*?*?*?*?*?*?*?*?*?*?*?*?*?*?,7.8,7.6,100,102049,0,-0,314,0.0,-0.0,0.0,0,0,0,0,247,0.0,10,5,9999,99999,9,999999999,0.0,999,999,99
3020,2,7,21,0,*?*?*?*?*?*?*?*?*?*?*?*?*?*?*?*?*?*?*?*?*?*?,6.3,6.2,100,102049,0,-0,307,0.0,-0.0,0.0,0,0,0,0,275,0.0,10,5,9999,99999,9,999999999,0.0,999,999,99
3020,2,7,22,0,*?*?*?*?*?*?*?*?*?*?*?*?*?*?*?*?*?*?*?*?*?*?,6.3,6.4,100,102049,0,-0,307,0.0,-0.0,0.0,0,0,0,0,303,0.0,10,5,9999,99999,9,999999999,0.0,999,999,99
3020,2,7,23,0,*?*?*?*?*?*?*?*?*?*?*?*?*?*?*?*?*?*?*?*?*?*?,6.1,6.1,100,102049,0,-0,306,0.0,-0.0,0.0,0,0,0,0,332,0.0,10,5,9999,99999,9,999999999,0.0,999,999,99
3020,2,7,24,0,*?*?*?*?*?*?*?*?*?*?*?*?*?*?*?*?*?*?*?*?*?*?,6.8,4.5,100,102049,0,-0,310,0.0,-0.0,0.0,0,0,0,0,310,0.0,10,5,9999,99999,9,999999999,0.0,999,999,99
3020,2,8,1,0,*?*?*?*?*?*?*?*?*?*?*?*?*?*?*?*?*?*?*?*?*?*?,6.2,4.5,87,102210,0,-0,307,0.0,-0.0,0.0,0,0,0,0,358,0.0,10,5,9999,99999,9,999999999,0.0,999,999,99
3020,2,8,2,0,*?*?*?*?*?*?*?*?*?*?*?*?*?*?*?*?*?*?*?*?*?*?,6.3,3.8,82,102210,0,-0,308,0.0,-0.0,0.0,0,0,0,0,357,0.0,10,5,9999,99999,9,999999999,0.0,999,999,99
3020,2,8,3,0,*?*?*?*?*?*?*?*?*?*?*?*?*?*?*?*?*?*?*?*?*?*?,5.7,3.6,85,102210,0,-0,305,0.0,-0.0,0.0,0,0,0,0,355,0.0,10,5,9999,99999,9,999999999,0.0,999,999,99
3020,2,8,4,0,*?*?*?*?*?*?*?*?*?*?*?*?*?*?*?*?*?*?*?*?*?*?,5.4,3.8,88,102210,0,-0,304,0.0,-0.0,0.0,0,0,0,0,353,0.0,10,5,9999,99999,9,999999999,0.0,999,999,99
3020,2,8,5,0,*?*?*?*?*?*?*?*?*?*?*?*?*?*?*?*?*?*?*?*?*?*?,4.9,3.6,91,102210,0,-0,302,0.0,-0.0,0.0,0,0,0,0,352,0.0,10,5,9999,99999,9,999999999,0.0,999,999,99
3020,2,8,6,0,*?*?*?*?*?*?*?*?*?*?*?*?*?*?*?*?*?*?*?*?*?*?,4.2,4.1,98,102210,0,-0,298,0.0,-0.0,0.0,0,0,0,0,350,0.0,10,5,9999,99999,9,999999999,0.0,999,999,99
3020,2,8,7,0,*?*?*?*?*?*?*?*?*?*?*?*?*?*?*?*?*?*?*?*?*?*?,5.0,4.3,94,102210,0,-0,302,0.0,-0.0,0.0,0,0,0,0,348,0.0,10,5,9999,99999,9,999999999,0.0,999,999,99
3020,2,8,8,0,*?*?*?*?*?*?*?*?*?*?*?*?*?*?*?*?*?*?*?*?*?*?,5.7,4.3,90,102210,143,1404,292,37.5,131.5,24.1,4045,6854,3440,418,347,0.0,7,4,9999,99999,9,999999999,0.0,999,999,99
3020,2,8,9,0,*?*?*?*?*?*?*?*?*?*?*?*?*?*?*?*?*?*?*?*?*?*?,5.9,4.3,88,102210,317,1403,288,144.6,286.6,79.8,14982,22625,10276,1470,345,0.0,6,3,9999,99999,9,999999999,0.0,999,999,99
3020,2,8,10,0,*?*?*?*?*?*?*?*?*?*?*?*?*?*?*?*?*?*?*?*?*?*?,8.2,6.1,86,102210,450,1403,274,255.1,556.7,76.5,26489,50096,11188,1453,343,0.0,0,0,9999,99999,9,999999999,0.0,999,999,99
3020,2,8,11,0,*?*?*?*?*?*?*?*?*?*?*?*?*?*?*?*?*?*?*?*?*?*?,10.7,7.3,78,102210,534,1405,295,310.3,548.8,101.8,32048,51191,14315,1946,342,0.0,2,1,9999,99999,9,999999999,0.0,999,999,99
3020,2,8,12,0,*?*?*?*?*?*?*?*?*?*?*?*?*?*?*?*?*?*?*?*?*?*?,11.0,7.3,77,102210,561,1405,300,325.7,519.5,118.2,34740,49865,15220,2280,340,0.0,3,2,9999,99999,9,999999999,0.0,999,999,99
3020,2,8,13,0,*?*?*?*?*?*?*?*?*?*?*?*?*?*?*?*?*?*?*?*?*?*?,11.2,6.7,73,102210,530,1403,313,270.4,320.8,149.3,28789,31192,17140,3088,335,0.0,6,3,9999,99999,9,999999999,0.0,999,999,99
3020,2,8,14,0,*?*?*?*?*?*?*?*?*?*?*?*?*?*?*?*?*?*?*?*?*?*?,11.3,7.4,76,102210,444,1403,310,234.1,388.4,111.2,24402,34849,14080,2102,330,0.0,5,3,9999,99999,9,999999999,0.0,999,999,99
3020,2,8,15,0,*?*?*?*?*?*?*?*?*?*?*?*?*?*?*?*?*?*?*?*?*?*?,11.1,7.3,76,102210,309,1406,317,125.8,204.2,80.9,13313,16059,9561,1548,325,0.0,7,4,9999,99999,9,999999999,0.0,999,999,99
3020,2,8,16,0,*?*?*?*?*?*?*?*?*?*?*?*?*?*?*?*?*?*?*?*?*?*?,11.3,7.3,75,102210,133,1409,322,27.0,72.2,20.2,2973,3354,2600,339,320,0.0,8,4,9999,99999,9,999999999,0.0,999,999,99
3020,2,8,17,0,*?*?*?*?*?*?*?*?*?*?*?*?*?*?*?*?*?*?*?*?*?*?,10.4,5.8,72,102210,0,-0,326,0.0,-0.0,0.0,0,0,0,0,315,0.0,10,5,9999,99999,9,999999999,0.4,999,999,99
3020,2,8,18,0,*?*?*?*?*?*?*?*?*?*?*?*?*?*?*?*?*?*?*?*?*?*?,9.2,6.1,80,102210,0,-0,320,0.0,-0.0,0.0,0,0,0,0,310,0.0,10,5,9999,99999,9,999999999,0.5,999,999,99
3020,2,8,19,0,*?*?*?*?*?*?*?*?*?*?*?*?*?*?*?*?*?*?*?*?*?*?,7.8,5.9,87,102210,0,-0,314,0.0,-0.0,0.0,0,0,0,0,312,0.0,10,5,9999,99999,9,999999999,0.2,999,999,99
3020,2,8,20,0,*?*?*?*?*?*?*?*?*?*?*?*?*?*?*?*?*?*?*?*?*?*?,7.7,5.0,82,102210,0,-0,314,0.0,-0.0,0.0,0,0,0,0,313,0.0,10,5,9999,99999,9,999999999,1.0,999,999,99
3020,2,8,21,0,*?*?*?*?*?*?*?*?*?*?*?*?*?*?*?*?*?*?*?*?*?*?,7.7,4.6,80,102210,0,-0,314,0.0,-0.0,0.0,0,0,0,0,315,0.0,10,5,9999,99999,9,999999999,1.0,999,999,99
3020,2,8,22,0,*?*?*?*?*?*?*?*?*?*?*?*?*?*?*?*?*?*?*?*?*?*?,6.9,3.4,77,102210,0,-0,310,0.0,-0.0,0.0,0,0,0,0,317,0.0,10,5,9999,99999,9,999999999,1.0,999,999,99
3020,2,8,23,0,*?*?*?*?*?*?*?*?*?*?*?*?*?*?*?*?*?*?*?*?*?*?,6.3,2.9,77,102210,0,-0,308,0.0,-0.0,0.0,0,0,0,0,318,0.0,10,5,9999,99999,9,999999999,1.3,999,999,99
3020,2,8,24,0,*?*?*?*?*?*?*?*?*?*?*?*?*?*?*?*?*?*?*?*?*?*?,6.0,5.3,94,102210,0,-0,306,0.0,-0.0,0.0,0,0,0,0,360,0.0,10,5,9999,99999,9,999999999,0.0,999,999,99
3020,2,9,1,0,*?*?*?*?*?*?*?*?*?*?*?*?*?*?*?*?*?*?*?*?*?*?,5.7,2.5,79,101873,0,-0,305,0.0,-0.0,0.0,0,0,0,0,318,0.0,10,5,9999,99999,9,999999999,0.0,999,999,99
3020,2,9,2,0,*?*?*?*?*?*?*?*?*?*?*?*?*?*?*?*?*?*?*?*?*?*?,5.6,2.3,78,101873,0,-0,305,0.0,-0.0,0.0,0,0,0,0,317,0.0,10,5,9999,99999,9,999999999,0.4,999,999,99
3020,2,9,3,0,*?*?*?*?*?*?*?*?*?*?*?*?*?*?*?*?*?*?*?*?*?*?,5.9,1.7,74,101873,0,-0,306,0.0,-0.0,0.0,0,0,0,0,315,0.0,10,5,9999,99999,9,999999999,0.0,999,999,99
3020,2,9,4,0,*?*?*?*?*?*?*?*?*?*?*?*?*?*?*?*?*?*?*?*?*?*?,5.4,2.3,80,101873,0,-0,304,0.0,-0.0,0.0,0,0,0,0,313,0.0,10,5,9999,99999,9,999999999,0.0,999,999,99
3020,2,9,5,0,*?*?*?*?*?*?*?*?*?*?*?*?*?*?*?*?*?*?*?*?*?*?,5.3,2.7,82,101873,0,-0,303,0.0,-0.0,0.0,0,0,0,0,312,0.0,10,5,9999,99999,9,999999999,0.0,999,999,99
3020,2,9,6,0,*?*?*?*?*?*?*?*?*?*?*?*?*?*?*?*?*?*?*?*?*?*?,6.0,3.9,86,101873,0,-0,306,0.0,-0.0,0.0,0,0,0,0,310,0.0,10,5,9999,99999,9,999999999,0.0,999,999,99
3020,2,9,7,0,*?*?*?*?*?*?*?*?*?*?*?*?*?*?*?*?*?*?*?*?*?*?,5.1,3.8,90,101873,0,-0,302,0.0,-0.0,0.0,0,0,0,0,308,0.0,10,5,9999,99999,9,999999999,0.0,999,999,99
3020,2,9,8,0,*?*?*?*?*?*?*?*?*?*?*?*?*?*?*?*?*?*?*?*?*?*?,4.3,3.9,97,101873,149,1400,295,26.1,32.7,22.7,2948,1890,2754,472,307,0.0,9,5,9999,99999,9,999999999,0.0,999,999,99
3020,2,9,9,0,*?*?*?*?*?*?*?*?*?*?*?*?*?*?*?*?*?*?*?*?*?*?,6.0,3.8,85,101873,324,1404,288,148.5,288.4,82.0,15385,22966,10535,1513,305,0.0,6,3,9999,99999,9,999999999,0.0,999,999,99
3020,2,9,10,0,*?*?*?*?*?*?*?*?*?*?*?*?*?*?*?*?*?*?*?*?*?*?,7.7,4.5,79,101873,457,1403,300,204.9,224.6,131.8,21694,20843,15188,2676,303,0.0,7,4,9999,99999,9,999999999,0.0,999,999,99
3020,2,9,11,0,*?*?*?*?*?*?*?*?*?*?*?*?*?*?*?*?*?*?*?*?*?*?,8.7,4.5,74,101873,540,1403,309,210.9,138.1,157.8,23010,13396,17988,3665,302,0.0,8,4,9999,99999,9,999999999,1.1,999,999,99
3020,2,9,12,0,*?*?*?*?*?*?*?*?*?*?*?*?*?*?*?*?*?*?*?*?*?*?,9.7,3.9,67,101873,568,1404,318,168.5,55.4,146.1,18515,5319,16485,4226,300,0.0,9,5,9999,99999,9,999999999,0.2,999,999,99
3020,2,9,13,0,*?*?*?*?*?*?*?*?*?*?*?*?*?*?*?*?*?*?*?*?*?*?,9.5,3.0,63,101873,537,1403,312,209.5,137.9,156.7,22841,13440,17820,3636,298,0.0,8,4,9999,99999,9,999999999,0.0,999,999,99
3020,2,9,14,0,*?*?*?*?*?*?*?*?*?*?*?*?*?*?*?*?*?*?*?*?*?*?,9.9,3.2,62,101873,451,1403,319,128.8,53.3,111.7,14146,4898,12618,3072,297,0.0,9,5,9999,99999,9,999999999,0.0,999,999,99
3020,2,9,15,0,*?*?*?*?*?*?*?*?*?*?*?*?*?*?*?*?*?*?*?*?*?*?,9.5,1.3,56,101873,315,1402,317,82.6,48.9,71.7,9068,4094,8116,1876,295,0.0,9,5,9999,99999,9,999999999,0.0,999,999,99
3020,2,9,16,0,*?*?*?*?*?*?*?*?*?*?*?*?*?*?*?*?*?*?*?*?*?*?,9.6,1.9,58,101873,139,1402,312,30.0,76.3,22.5,3285,3673,2865,381,293,0.0,8,4,9999,99999,9,999999999,0.0,999,999,99
3020,2,9,17,0,*?*?*?*?*?*?*?*?*?*?*?*?*?*?*?*?*?*?*?*?*?*?,8.9,0.8,57,101873,0,-0,320,0.0,-0.0,0.0,0,0,0,0,292,0.0,10,5,9999,99999,9,999999999,0.0,999,999,99
3020,2,9,18,0,*?*?*?*?*?*?*?*?*?*?*?*?*?*?*?*?*?*?*?*?*?*?,8.0,0.4,58,101873,0,-0,316,0.0,-0.0,0.0,0,0,0,0,290,0.0,10,5,9999,99999,9,999999999,0.0,999,999,99
3020,2,9,19,0,*?*?*?*?*?*?*?*?*?*?*?*?*?*?*?*?*?*?*?*?*?*?,7.3,-0.4,57,101873,0,-0,313,0.0,-0.0,0.0,0,0,0,0,277,0.0,10,5,9999,99999,9,999999999,0.0,999,999,99
3020,2,9,20,0,*?*?*?*?*?*?*?*?*?*?*?*?*?*?*?*?*?*?*?*?*?*?,5.8,-0.6,63,101873,0,-0,306,0.0,-0.0,0.0,0,0,0,0,263,0.0,10,5,9999,99999,9,999999999,0.0,999,999,99
3020,2,9,21,0,*?*?*?*?*?*?*?*?*?*?*?*?*?*?*?*?*?*?*?*?*?*?,6.6,1.3,68,101873,0,-0,309,0.0,-0.0,0.0,0,0,0,0,250,0.0,10,5,9999,99999,9,999999999,0.0,999,999,99
3020,2,9,22,0,*?*?*?*?*?*?*?*?*?*?*?*?*?*?*?*?*?*?*?*?*?*?,6.0,0.8,69,101873,0,-0,307,0.0,-0.0,0.0,0,0,0,0,237,0.0,10,5,9999,99999,9,999999999,0.0,999,999,99
3020,2,9,23,0,*?*?*?*?*?*?*?*?*?*?*?*?*?*?*?*?*?*?*?*?*?*?,6.3,1.3,70,101873,0,-0,308,0.0,-0.0,0.0,0,0,0,0,223,0.0,10,5,9999,99999,9,999999999,0.0,999,999,99
3020,2,9,24,0,*?*?*?*?*?*?*?*?*?*?*?*?*?*?*?*?*?*?*?*?*?*?,5.8,2.7,79,101873,0,-0,306,0.0,-0.0,0.0,0,0,0,0,320,0.0,10,5,9999,99999,9,999999999,0.9,999,999,99
3020,2,10,1,0,*?*?*?*?*?*?*?*?*?*?*?*?*?*?*?*?*?*?*?*?*?*?,7.2,3.6,82,99589.2,0,-0,312,0.0,-0.0,0.0,0,0,0,0,198,0.0,10,5,9999,99999,9,999999999,0.0,999,999,99
3020,2,10,2,0,*?*?*?*?*?*?*?*?*?*?*?*?*?*?*?*?*?*?*?*?*?*?,7.5,4.5,85,99589.2,0,-0,313,0.0,-0.0,0.0,0,0,0,0,187,0.0,10,5,9999,99999,9,999999999,0.0,999,999,99
3020,2,10,3,0,*?*?*?*?*?*?*?*?*?*?*?*?*?*?*?*?*?*?*?*?*?*?,7.0,4.6,89,99589.2,0,-0,311,0.0,-0.0,0.0,0,0,0,0,175,0.0,10,5,9999,99999,9,999999999,0.0,999,999,99
3020,2,10,4,0,*?*?*?*?*?*?*?*?*?*?*?*?*?*?*?*?*?*?*?*?*?*?,6.5,4.5,92,99589.2,0,-0,308,0.0,-0.0,0.0,0,0,0,0,163,0.0,10,5,9999,99999,9,999999999,0.0,999,999,99
3020,2,10,5,0,*?*?*?*?*?*?*?*?*?*?*?*?*?*?*?*?*?*?*?*?*?*?,5.7,4.8,98,99589.2,0,-0,305,0.0,-0.0,0.0,0,0,0,0,152,0.0,10,5,9999,99999,9,999999999,0.0,999,999,99
3020,2,10,6,0,*?*?*?*?*?*?*?*?*?*?*?*?*?*?*?*?*?*?*?*?*?*?,4.9,4.3,100,99589.2,0,-0,301,0.0,-0.0,0.0,0,0,0,0,140,0.0,10,5,9999,99999,9,999999999,0.0,999,999,99
3020,2,10,7,0,*?*?*?*?*?*?*?*?*?*?*?*?*?*?*?*?*?*?*?*?*?*?,5.8,5.8,100,99589.2,0,-0,301,0.0,-0.0,0.0,0,0,0,0,143,0.0,9,5,9999,99999,9,999999999,0.0,999,999,99
3020,2,10,8,0,*?*?*?*?*?*?*?*?*?*?*?*?*?*?*?*?*?*?*?*?*?*?,6.5,6.6,100,99589.2,156,1405,304,28.3,33.9,24.6,3190,2008,2978,513,147,0.0,9,5,9999,99999,9,999999999,0.0,999,999,99
3020,2,10,9,0,*?*?*?*?*?*?*?*?*?*?*?*?*?*?*?*?*?*?*?*?*?*?,7.1,7.1,100,99589.2,331,1405,303,116.3,124.5,87.0,12702,10410,10055,1895,150,0.0,8,4,9999,99999,9,999999999,0.0,999,999,99
3020,2,10,10,0,*?*?*?*?*?*?*?*?*?*?*?*?*?*?*?*?*?*?*?*?*?*?,8.3,8.3,100,99589.2,464,1403,308,176.6,134.5,132.1,19243,12621,15088,2989,153,0.0,8,4,9999,99999,9,999999999,0.0,999,999,99
3020,2,10,11,0,*?*?*?*?*?*?*?*?*?*?*?*?*?*?*?*?*?*?*?*?*?*?,11.2,9.9,96,99589.2,547,1402,322,214.1,138.3,160.2,23346,13538,18201,3731,157,0.0,8,4,9999,99999,9,999999999,0.0,999,999,99
3020,2,10,12,0,*?*?*?*?*?*?*?*?*?*?*?*?*?*?*?*?*?*?*?*?*?*?,11.6,9.2,89,99589.2,575,1404,323,226.5,139.3,169.4,24700,13785,19222,3987,160,0.0,8,4,9999,99999,9,999999999,0.0,999,999,99
3020,2,10,13,0,*?*?*?*?*?*?*?*?*?*?*?*?*?*?*?*?*?*?*?*?*?*?,11.8,10.3,95,99589.2,544,1402,325,212.8,138.2,159.1,23195,13509,18088,3702,183,0.0,8,4,9999,99999,9,999999999,0.0,999,999,99
3020,2,10,14,0,*?*?*?*?*?*?*?*?*?*?*?*?*?*?*?*?*?*?*?*?*?*?,12.0,9.9,91,99589.2,458,1403,329,131.3,53.5,113.8,14411,4930,12854,3139,207,0.0,9,5,9999,99999,9,999999999,0.0,999,999,99
3020,2,10,15,0,*?*?*?*?*?*?*?*?*?*?*?*?*?*?*?*?*?*?*?*?*?*?,11.8,9.8,92,99589.2,322,1402,325,112.6,123.6,84.2,12297,10233,9740,1830,230,0.0,8,4,9999,99999,9,999999999,0.0,999,999,99
3020,2,10,16,0,*?*?*?*?*?*?*?*?*?*?*?*?*?*?*?*?*?*?*?*?*?*?,11.9,10.4,95,99589.2,146,1405,328,24.9,31.9,21.6,2817,1824,2634,450,253,0.0,9,5,9999,99999,9,999999999,0.0,999,999,99
3020,2,10,17,0,*?*?*?*?*?*?*?*?*?*?*?*?*?*?*?*?*?*?*?*?*?*?,10.2,8.7,95,99589.2,0,-0,324,0.0,-0.0,0.0,0,0,0,0,277,0.0,10,5,9999,99999,9,999999999,0.0,999,999,99
3020,2,10,18,0,*?*?*?*?*?*?*?*?*?*?*?*?*?*?*?*?*?*?*?*?*?*?,9.2,8.5,100,99589.2,0,-0,320,0.0,-0.0,0.0,0,0,0,0,300,0.0,10,5,9999,99999,9,999999999,0.0,999,999,99
3020,2,10,19,0,*?*?*?*?*?*?*?*?*?*?*?*?*?*?*?*?*?*?*?*?*?*?,9.0,8.8,100,99589.2,0,-0,319,0.0,-0.0,0.0,0,0,0,0,298,0.0,10,5,9999,99999,9,999999999,0.0,999,999,99
3020,2,10,20,0,*?*?*?*?*?*?*?*?*?*?*?*?*?*?*?*?*?*?*?*?*?*?,8.1,8.1,100,99589.2,0,-0,315,0.0,-0.0,0.0,0,0,0,0,297,0.0,10,5,9999,99999,9,999999999,0.0,999,999,99
3020,2,10,21,0,*?*?*?*?*?*?*?*?*?*?*?*?*?*?*?*?*?*?*?*?*?*?,7.8,7.7,100,99589.2,0,-0,314,0.0,-0.0,0.0,0,0,0,0,295,0.0,10,5,9999,99999,9,999999999,0.0,999,999,99
3020,2,10,22,0,*?*?*?*?*?*?*?*?*?*?*?*?*?*?*?*?*?*?*?*?*?*?,7.0,7.0,100,99589.2,0,-0,310,0.0,-0.0,0.0,0,0,0,0,293,0.0,10,5,9999,99999,9,999999999,0.0,999,999,99
3020,2,10,23,0,*?*?*?*?*?*?*?*?*?*?*?*?*?*?*?*?*?*?*?*?*?*?,6.0,5.9,100,99589.2,0,-0,306,0.0,-0.0,0.0,0,0,0,0,292,0.0,10,5,9999,99999,9,999999999,0.0,999,999,99
3020,2,10,24,0,*?*?*?*?*?*?*?*?*?*?*?*?*?*?*?*?*?*?*?*?*?*?,6.6,2.5,79,99589.2,0,-0,309,0.0,-0.0,0.0,0,0,0,0,210,0.0,10,5,9999,99999,9,999999999,0.0,999,999,99
3020,2,11,1,0,*?*?*?*?*?*?*?*?*?*?*?*?*?*?*?*?*?*?*?*?*?*?,3.3,1.3,87,99945.8,0,-0,295,0.0,-0.0,0.0,0,0,0,0,302,0.0,10,5,9999,99999,9,999999999,0.0,999,999,99
3020,2,11,2,0,*?*?*?*?*?*?*?*?*?*?*?*?*?*?*?*?*?*?*?*?*?*?,2.3,-1.3,76,99945.8,0,-0,291,0.0,-0.0,0.0,0,0,0,0,313,0.0,10,5,9999,99999,9,999999999,0.0,999,999,99
3020,2,11,3,0,*?*?*?*?*?*?*?*?*?*?*?*?*?*?*?*?*?*?*?*?*?*?,1.9,-1.9,75,99945.8,0,-0,290,0.0,-0.0,0.0,0,0,0,0,325,0.0,10,5,9999,99999,9,999999999,0.0,999,999,99
3020,2,11,4,0,*?*?*?*?*?*?*?*?*?*?*?*?*?*?*?*?*?*?*?*?*?*?,1.7,-2.2,74,99945.8,0,-0,289,0.0,-0.0,0.0,0,0,0,0,337,0.0,10,5,9999,99999,9,999999999,0.0,999,999,99
3020,2,11,5,0,*?*?*?*?*?*?*?*?*?*?*?*?*?*?*?*?*?*?*?*?*?*?,2.5,-2.2,70,99945.8,0,-0,292,0.0,-0.0,0.0,0,0,0,0,348,0.0,10,5,9999,99999,9,999999999,0.0,999,999,99
3020,2,11,6,0,*?*?*?*?*?*?*?*?*?*?*?*?*?*?*?*?*?*?*?*?*?*?,1.4,-2.2,75,99945.8,0,-0,288,0.0,-0.0,0.0,0,0,0,0,360,0.0,10,5,9999,99999,9,999999999,0.0,999,999,99
3020,2,11,7,0,*?*?*?*?*?*?*?*?*?*?*?*?*?*?*?*?*?*?*?*?*?*?,0.5,-3.1,75,99945.8,0,-0,229,0.0,-0.0,0.0,0,0,0,0,307,0.0,0,0,9999,99999,9,999999999,0.0,999,999,99
3020,2,11,8,0,*?*?*?*?*?*?*?*?*?*?*?*?*?*?*?*?*?*?*?*?*?*?,1.6,-3.4,67,99945.8,162,1400,233,60.7,367.3,18.2,6364,24502,3048,399,253,0.0,0,0,9999,99999,9,999999999,0.0,999,999,99
3020,2,11,9,0,*?*?*?*?*?*?*?*?*?*?*?*?*?*?*?*?*?*?*?*?*?*?,2.8,-2.2,69,99945.8,337,1402,239,178.9,521.0,53.7,18591,42971,8116,1004,200,0.0,0,0,9999,99999,9,999999999,0.0,999,999,99
3020,2,11,10,0,*?*?*?*?*?*?*?*?*?*?*?*?*?*?*?*?*?*?*?*?*?*?,4.1,-1.9,63,99945.8,471,1403,244,269.3,561.4,80.8,27965,51119,11744,1541,147,0.0,0,0,9999,99999,9,999999999,0.0,999,999,99
3020,2,11,11,0,*?*?*?*?*?*?*?*?*?*?*?*?*?*?*?*?*?*?*?*?*?*?,4.9,-0.2,69,99945.8,554,1402,250,325.7,576.8,97.7,33860,54488,13907,1911,93,0.0,0,0,9999,99999,9,999999999,0.0,999,999,99
3020,2,11,12,0,*?*?*?*?*?*?*?*?*?*?*?*?*?*?*?*?*?*?*?*?*?*?,7.5,0.4,61,99945.8,582,1403,260,344.2,580.9,103.3,35808,55394,14604,2042,40,0.0,0,0,9999,99999,9,999999999,0.0,999,999,99
3020,2,11,13,0,*?*?*?*?*?*?*?*?*?*?*?*?*?*?*?*?*?*?*?*?*?*?,7.3,0.2,61,99945.8,551,1402,259,323.6,576.3,97.1,33645,54382,13829,1897,42,0.0,0,0,9999,99999,9,999999999,0.0,999,999,99
3020,2,11,14,0,*?*?*?*?*?*?*?*?*?*?*?*?*?*?*?*?*?*?*?*?*?*?,7.2,-0.0,60,99945.8,465,1402,259,265.4,560.2,79.6,27552,50840,11588,1516,43,0.0,0,0,9999,99999,9,999999999,0.0,999,999,99
3020,2,11,15,0,*?*?*?*?*?*?*?*?*?*?*?*?*?*?*?*?*?*?*?*?*?*?,7.6,1.3,64,99945.8,329,1402,262,173.4,517.4,52.0,18019,42322,7887,972,45,0.0,0,0,9999,99999,9,999999999,0.0,999,999,99
3020,2,11,16,0,*?*?*?*?*?*?*?*?*?*?*?*?*?*?*?*?*?*?*?*?*?*?,7.5,2.3,70,99945.8,152,1399,264,54.0,347.9,16.2,5696,22773,2731,362,47,0.0,0,0,9999,99999,9,999999999,0.0,999,999,99
3020,2,11,17,0,*?*?*?*?*?*?*?*?*?*?*?*?*?*?*?*?*?*?*?*?*?*?,5.5,0.8,72,99945.8,0,-0,305,0.0,-0.0,0.0,0,0,0,0,48,0.0,10,5,9999,99999,9,999999999,0.0,999,999,99
3020,2,11,18,0,*?*?*?*?*?*?*?*?*?*?*?*?*?*?*?*?*?*?*?*?*?*?,5.9,1.0,71,99945.8,0,-0,306,0.0,-0.0,0.0,0,0,0,0,50,0.0,10,5,9999,99999,9,999999999,0.0,999,999,99
3020,2,11,19,0,*?*?*?*?*?*?*?*?*?*?*?*?*?*?*?*?*?*?*?*?*?*?,3.8,-0.0,76,99945.8,0,-0,297,0.0,-0.0,0.0,0,0,0,0,48,0.0,10,5,9999,99999,9,999999999,0.0,999,999,99
3020,2,11,20,0,*?*?*?*?*?*?*?*?*?*?*?*?*?*?*?*?*?*?*?*?*?*?,4.5,0.4,75,99945.8,0,-0,300,0.0,-0.0,0.0,0,0,0,0,47,0.0,10,5,9999,99999,9,999999999,0.0,999,999,99
3020,2,11,21,0,*?*?*?*?*?*?*?*?*?*?*?*?*?*?*?*?*?*?*?*?*?*?,3.0,-0.2,78,99945.8,0,-0,294,0.0,-0.0,0.0,0,0,0,0,45,0.0,10,5,9999,99999,9,999999999,0.0,999,999,99
3020,2,11,22,0,*?*?*?*?*?*?*?*?*?*?*?*?*?*?*?*?*?*?*?*?*?*?,3.2,-1.1,73,99945.8,0,-0,295,0.0,-0.0,0.0,0,0,0,0,43,0.0,10,5,9999,99999,9,999999999,0.0,999,999,99
3020,2,11,23,0,*?*?*?*?*?*?*?*?*?*?*?*?*?*?*?*?*?*?*?*?*?*?,2.8,-0.8,76,99945.8,0,-0,293,0.0,-0.0,0.0,0,0,0,0,42,0.0,10,5,9999,99999,9,999999999,0.0,999,999,99
3020,2,11,24,0,*?*?*?*?*?*?*?*?*?*?*?*?*?*?*?*?*?*?*?*?*?*?,5.0,3.8,92,99945.8,0,-0,302,0.0,-0.0,0.0,0,0,0,0,290,0.0,10,5,9999,99999,9,999999999,0.0,999,999,99
3020,2,12,1,0,*?*?*?*?*?*?*?*?*?*?*?*?*?*?*?*?*?*?*?*?*?*?,2.3,2.3,100,101530,0,-0,291,0.0,-0.0,0.0,0,0,0,0,40,0.0,10,5,9999,99999,9,999999999,0.0,999,999,99
3020,2,12,2,0,*?*?*?*?*?*?*?*?*?*?*?*?*?*?*?*?*?*?*?*?*?*?,2.5,2.5,100,101530,0,-0,291,0.0,-0.0,0.0,0,0,0,0,40,0.0,10,5,9999,99999,9,999999999,0.0,999,999,99
3020,2,12,3,0,*?*?*?*?*?*?*?*?*?*?*?*?*?*?*?*?*?*?*?*?*?*?,1.7,1.7,100,101530,0,-0,288,0.0,-0.0,0.0,0,0,0,0,40,0.0,10,5,9999,99999,9,999999999,0.0,999,999,99
3020,2,12,4,0,*?*?*?*?*?*?*?*?*?*?*?*?*?*?*?*?*?*?*?*?*?*?,1.3,1.3,100,101530,0,-0,287,0.0,-0.0,0.0,0,0,0,0,40,0.0,10,5,9999,99999,9,999999999,0.0,999,999,99
3020,2,12,5,0,*?*?*?*?*?*?*?*?*?*?*?*?*?*?*?*?*?*?*?*?*?*?,0.8,0.8,100,101530,0,-0,285,0.0,-0.0,0.0,0,0,0,0,40,0.0,10,5,9999,99999,9,999999999,0.0,999,999,99
3020,2,12,6,0,*?*?*?*?*?*?*?*?*?*?*?*?*?*?*?*?*?*?*?*?*?*?,1.3,1.3,100,101530,0,-0,287,0.0,-0.0,0.0,0,0,0,0,40,0.0,10,5,9999,99999,9,999999999,0.0,999,999,99
3020,2,12,7,0,*?*?*?*?*?*?*?*?*?*?*?*?*?*?*?*?*?*?*?*?*?*?,1.8,1.9,100,101530,0,-0,289,0.0,-0.0,0.0,0,0,0,0,47,0.0,10,5,9999,99999,9,999999999,0.0,999,999,99
3020,2,12,8,0,*?*?*?*?*?*?*?*?*?*?*?*?*?*?*?*?*?*?*?*?*?*?,1.6,1.5,100,101530,169,1402,283,32.9,36.3,28.5,3685,2238,3434,597,53,0.0,9,5,9999,99999,9,999999999,0.0,999,999,99
3020,2,12,9,0,*?*?*?*?*?*?*?*?*?*?*?*?*?*?*?*?*?*?*?*?*?*?,3.1,3.0,100,101530,344,1402,289,92.5,50.1,80.2,10153,4305,9079,2120,60,0.0,9,5,9999,99999,9,999999999,0.0,999,999,99
3020,2,12,10,0,*?*?*?*?*?*?*?*?*?*?*?*?*?*?*?*?*?*?*?*?*?*?,4.7,4.6,100,101530,478,1402,296,138.1,53.9,119.7,15166,5015,13522,3330,67,0.0,9,5,9999,99999,9,999999999,0.0,999,999,99
3020,2,12,11,0,*?*?*?*?*?*?*?*?*?*?*?*?*?*?*?*?*?*?*?*?*?*?,5.7,3.6,98,101530,561,1401,301,166.5,55.3,144.4,18300,5306,16294,4166,73,0.0,9,5,9999,99999,9,999999999,0.0,999,999,99
3020,2,12,12,0,*?*?*?*?*?*?*?*?*?*?*?*?*?*?*?*?*?*?*?*?*?*?,5.8,2.9,92,101530,589,1402,301,175.9,55.7,152.5,19332,5384,17206,4456,80,0.0,9,5,9999,99999,9,999999999,0.0,999,999,99
3020,2,12,13,0,*?*?*?*?*?*?*?*?*?*?*?*?*?*?*?*?*?*?*?*?*?*?,6.0,2.3,86,101530,558,1401,302,165.5,55.3,143.5,18186,5297,16193,4134,82,0.0,9,5,9999,99999,9,999999999,0.0,999,999,99
3020,2,12,14,0,*?*?*?*?*?*?*?*?*?*?*?*?*?*?*?*?*?*?*?*?*?*?,6.1,2.3,87,101530,472,1402,302,136.1,53.8,118.0,14947,4991,13328,3274,83,0.0,9,5,9999,99999,9,999999999,0.0,999,999,99
3020,2,12,15,0,*?*?*?*?*?*?*?*?*?*?*?*?*?*?*?*?*?*?*?*?*?*?,5.8,2.9,92,101530,336,1402,301,89.7,49.8,77.8,9846,4248,8807,2050,85,0.0,9,5,9999,99999,9,999999999,0.0,999,999,99
3020,2,12,16,0,*?*?*?*?*?*?*?*?*?*?*?*?*?*?*?*?*?*?*?*?*?*?,5.9,3.9,98,101530,159,1401,306,17.0,0.0,17.0,2022,-0,2023,662,87,0.0,10,5,9999,99999,9,999999999,0.0,999,999,99
3020,2,12,17,0,*?*?*?*?*?*?*?*?*?*?*?*?*?*?*?*?*?*?*?*?*?*?,5.3,4.1,100,101530,0,-0,303,0.0,-0.0,0.0,0,0,0,0,88,0.0,10,5,9999,99999,9,999999999,0.0,999,999,99
3020,2,12,18,0,*?*?*?*?*?*?*?*?*?*?*?*?*?*?*?*?*?*?*?*?*?*?,4.0,2.7,100,101530,0,-0,298,0.0,-0.0,0.0,0,0,0,0,90,0.0,10,5,9999,99999,9,999999999,0.0,999,999,99
3020,2,12,19,0,*?*?*?*?*?*?*?*?*?*?*?*?*?*?*?*?*?*?*?*?*?*?,3.7,1.5,97,101530,0,-0,297,0.0,-0.0,0.0,0,0,0,0,93,0.0,10,5,9999,99999,9,999999999,0.0,999,999,99
3020,2,12,20,0,*?*?*?*?*?*?*?*?*?*?*?*?*?*?*?*?*?*?*?*?*?*?,3.2,1.5,100,101530,0,-0,295,0.0,-0.0,0.0,0,0,0,0,97,0.0,10,5,9999,99999,9,999999999,0.0,999,999,99
3020,2,12,21,0,*?*?*?*?*?*?*?*?*?*?*?*?*?*?*?*?*?*?*?*?*?*?,3.5,1.9,100,101530,0,-0,296,0.0,-0.0,0.0,0,0,0,0,100,0.0,10,5,9999,99999,9,999999999,0.0,999,999,99
3020,2,12,22,0,*?*?*?*?*?*?*?*?*?*?*?*?*?*?*?*?*?*?*?*?*?*?,2.0,1.0,100,101530,0,-0,290,0.0,-0.0,0.0,0,0,0,0,103,0.0,10,5,9999,99999,9,999999999,0.0,999,999,99
3020,2,12,23,0,*?*?*?*?*?*?*?*?*?*?*?*?*?*?*?*?*?*?*?*?*?*?,2.3,1.5,100,101530,0,-0,291,0.0,-0.0,0.0,0,0,0,0,107,0.0,10,5,9999,99999,9,999999999,0.0,999,999,99
3020,2,12,24,0,*?*?*?*?*?*?*?*?*?*?*?*?*?*?*?*?*?*?*?*?*?*?,2.5,1.0,100,101530,0,-0,292,0.0,-0.0,0.0,0,0,0,0,40,0.0,10,5,9999,99999,9,999999999,0.0,999,999,99
3020,2,13,1,0,*?*?*?*?*?*?*?*?*?*?*?*?*?*?*?*?*?*?*?*?*?*?,3.0,2.3,94,101784,0,-0,294,0.0,-0.0,0.0,0,0,0,0,113,0.0,10,5,9999,99999,9,999999999,0.0,999,999,99
3020,2,13,2,0,*?*?*?*?*?*?*?*?*?*?*?*?*?*?*?*?*?*?*?*?*?*?,3.3,2.7,95,101784,0,-0,295,0.0,-0.0,0.0,0,0,0,0,117,0.0,10,5,9999,99999,9,999999999,0.0,999,999,99
3020,2,13,3,0,*?*?*?*?*?*?*?*?*?*?*?*?*?*?*?*?*?*?*?*?*?*?,3.0,2.7,98,101784,0,-0,294,0.0,-0.0,0.0,0,0,0,0,120,0.0,10,5,9999,99999,9,999999999,0.0,999,999,99
3020,2,13,4,0,*?*?*?*?*?*?*?*?*?*?*?*?*?*?*?*?*?*?*?*?*?*?,2.6,2.3,98,101784,0,-0,292,0.0,-0.0,0.0,0,0,0,0,123,0.0,10,5,9999,99999,9,999999999,0.0,999,999,99
3020,2,13,5,0,*?*?*?*?*?*?*?*?*?*?*?*?*?*?*?*?*?*?*?*?*?*?,3.0,3.0,100,101784,0,-0,294,0.0,-0.0,0.0,0,0,0,0,127,0.0,10,5,9999,99999,9,999999999,0.0,999,999,99
3020,2,13,6,0,*?*?*?*?*?*?*?*?*?*?*?*?*?*?*?*?*?*?*?*?*?*?,3.3,2.9,97,101784,0,-0,295,0.0,-0.0,0.0,0,0,0,0,130,0.0,10,5,9999,99999,9,999999999,0.0,999,999,99
3020,2,13,7,0,*?*?*?*?*?*?*?*?*?*?*?*?*?*?*?*?*?*?*?*?*?*?,3.1,2.1,93,101784,0,-0,289,0.0,-0.0,0.0,0,0,0,0,135,0.0,9,5,9999,99999,9,999999999,0.0,999,999,99
3020,2,13,8,0,*?*?*?*?*?*?*?*?*?*?*?*?*?*?*?*?*?*?*?*?*?*?,3.3,3.2,99,101784,176,1403,290,35.2,37.3,30.5,3939,2350,3668,640,140,0.0,9,5,9999,99999,9,999999999,0.0,999,999,99
3020,2,13,9,0,*?*?*?*?*?*?*?*?*?*?*?*?*?*?*?*?*?*?*?*?*?*?,3.3,3.0,98,101784,351,1401,290,94.9,50.4,82.3,10418,4353,9314,2180,145,0.0,9,5,9999,99999,9,999999999,0.0,999,999,99
3020,2,13,10,0,*?*?*?*?*?*?*?*?*?*?*?*?*?*?*?*?*?*?*?*?*?*?,4.8,3.6,92,101784,485,1401,297,140.6,54.0,121.9,15439,5044,13763,3400,150,0.0,9,5,9999,99999,9,999999999,0.0,999,999,99
3020,2,13,11,0,*?*?*?*?*?*?*?*?*?*?*?*?*?*?*?*?*?*?*?*?*?*?,6.0,5.0,93,101784,569,1403,302,169.1,55.4,146.6,18578,5328,16540,4244,155,0.0,9,5,9999,99999,9,999999999,0.0,999,999,99
3020,2,13,12,0,*?*?*?*?*?*?*?*?*?*?*?*?*?*?*?*?*?*?*?*?*?*?,6.2,3.8,84,101784,596,1401,303,178.4,55.8,154.7,19610,5404,17451,4535,160,0.0,9,5,9999,99999,9,999999999,0.0,999,999,99
3020,2,13,13,0,*?*?*?*?*?*?*?*?*?*?*?*?*?*?*?*?*?*?*?*?*?*?,6.1,3.8,85,101784,566,1403,307,96.7,0.0,96.7,11366,0,11401,4156,162,0.0,10,5,9999,99999,9,999999999,0.0,999,999,99
3020,2,13,14,0,*?*?*?*?*?*?*?*?*?*?*?*?*?*?*?*?*?*?*?*?*?*?,6.0,2.5,78,101784,479,1401,302,138.6,53.9,120.2,15218,5020,13567,3343,163,0.0,9,5,9999,99999,9,999999999,0.0,999,999,99
3020,2,13,15,0,*?*?*?*?*?*?*?*?*?*?*?*?*?*?*?*?*?*?*?*?*?*?,6.4,1.9,73,101784,343,1402,308,53.0,0.0,53.0,6188,0,6202,2115,165,0.0,10,5,9999,99999,9,999999999,0.0,999,999,99
3020,2,13,16,0,*?*?*?*?*?*?*?*?*?*?*?*?*?*?*?*?*?*?*?*?*?*?,6.0,1.9,75,101784,166,1403,307,18.3,0.0,18.3,2174,-0,2176,712,167,0.0,10,5,9999,99999,9,999999999,0.0,999,999,99
3020,2,13,17,0,*?*?*?*?*?*?*?*?*?*?*?*?*?*?*?*?*?*?*?*?*?*?,5.7,0.4,69,101784,0,-0,306,0.0,-0.0,0.0,0,0,0,0,168,0.0,10,5,9999,99999,9,999999999,0.0,999,999,99
3020,2,13,18,0,*?*?*?*?*?*?*?*?*?*?*?*?*?*?*?*?*?*?*?*?*?*?,5.7,1.9,77,101784,0,-0,305,0.0,-0.0,0.0,0,0,0,0,170,0.0,10,5,9999,99999,9,999999999,0.0,999,999,99
3020,2,13,19,0,*?*?*?*?*?*?*?*?*?*?*?*?*?*?*?*?*?*?*?*?*?*?,5.3,2.3,81,101784,0,-0,304,0.0,-0.0,0.0,0,0,0,0,173,0.0,10,5,9999,99999,9,999999999,0.0,999,999,99
3020,2,13,20,0,*?*?*?*?*?*?*?*?*?*?*?*?*?*?*?*?*?*?*?*?*?*?,5.0,2.3,83,101784,0,-0,302,0.0,-0.0,0.0,0,0,0,0,177,0.0,10,5,9999,99999,9,999999999,0.0,999,999,99
3020,2,13,21,0,*?*?*?*?*?*?*?*?*?*?*?*?*?*?*?*?*?*?*?*?*?*?,4.2,1.7,83,101784,0,-0,299,0.0,-0.0,0.0,0,0,0,0,180,0.0,10,5,9999,99999,9,999999999,0.0,999,999,99
3020,2,13,22,0,*?*?*?*?*?*?*?*?*?*?*?*?*?*?*?*?*?*?*?*?*?*?,4.5,2.1,84,101784,0,-0,300,0.0,-0.0,0.0,0,0,0,0,183,0.0,10,5,9999,99999,9,999999999,0.0,999,999,99
3020,2,13,23,0,*?*?*?*?*?*?*?*?*?*?*?*?*?*?*?*?*?*?*?*?*?*?,4.6,3.0,89,101784,0,-0,300,0.0,-0.0,0.0,0,0,0,0,187,0.0,10,5,9999,99999,9,999999999,0.0,999,999,99
3020,2,13,24,0,*?*?*?*?*?*?*?*?*?*?*?*?*?*?*?*?*?*?*?*?*?*?,2.6,1.9,95,101784,0,-0,292,0.0,-0.0,0.0,0,0,0,0,110,0.0,10,5,9999,99999,9,999999999,0.0,999,999,99
3020,2,14,1,0,*?*?*?*?*?*?*?*?*?*?*?*?*?*?*?*?*?*?*?*?*?*?,5.3,5.3,100,101278,0,-0,303,0.0,-0.0,0.0,0,0,0,0,208,0.0,10,5,9999,99999,9,999999999,0.0,999,999,99
3020,2,14,2,0,*?*?*?*?*?*?*?*?*?*?*?*?*?*?*?*?*?*?*?*?*?*?,5.6,5.6,100,101278,0,-0,304,0.0,-0.0,0.0,0,0,0,0,227,0.0,10,5,9999,99999,9,999999999,0.0,999,999,99
3020,2,14,3,0,*?*?*?*?*?*?*?*?*?*?*?*?*?*?*?*?*?*?*?*?*?*?,5.8,5.8,100,101278,0,-0,305,0.0,-0.0,0.0,0,0,0,0,245,0.0,10,5,9999,99999,9,999999999,0.0,999,999,99
3020,2,14,4,0,*?*?*?*?*?*?*?*?*?*?*?*?*?*?*?*?*?*?*?*?*?*?,4.9,4.8,100,101278,0,-0,301,0.0,-0.0,0.0,0,0,0,0,263,0.0,10,5,9999,99999,9,999999999,0.0,999,999,99
3020,2,14,5,0,*?*?*?*?*?*?*?*?*?*?*?*?*?*?*?*?*?*?*?*?*?*?,3.8,3.8,100,101278,0,-0,297,0.0,-0.0,0.0,0,0,0,0,282,0.0,10,5,9999,99999,9,999999999,0.0,999,999,99
3020,2,14,6,0,*?*?*?*?*?*?*?*?*?*?*?*?*?*?*?*?*?*?*?*?*?*?,4.5,4.5,100,101278,0,-0,300,0.0,-0.0,0.0,0,0,0,0,300,0.0,10,5,9999,99999,9,999999999,0.0,999,999,99
3020,2,14,7,0,*?*?*?*?*?*?*?*?*?*?*?*?*?*?*?*?*?*?*?*?*?*?,5.1,5.1,100,101278,0,-0,302,0.0,-0.0,0.0,0,0,0,0,250,0.0,10,5,9999,99999,9,999999999,0.0,999,999,99
3020,2,14,8,0,*?*?*?*?*?*?*?*?*?*?*?*?*?*?*?*?*?*?*?*?*?*?,5.2,5.1,100,101278,183,1404,286,65.3,224.3,36.0,6920,13460,4958,636,200,0.0,6,3,9999,99999,9,999999999,0.0,999,999,99
3020,2,14,9,0,*?*?*?*?*?*?*?*?*?*?*?*?*?*?*?*?*?*?*?*?*?*?,5.7,5.8,100,101278,358,1401,264,193.3,529.4,58.0,20073,44558,8704,1086,150,0.0,0,0,9999,99999,9,999999999,0.0,999,999,99
3020,2,14,10,0,*?*?*?*?*?*?*?*?*?*?*?*?*?*?*?*?*?*?*?*?*?*?,7.2,7.3,100,101278,492,1400,273,284.0,566.0,85.2,29499,52096,12312,1634,100,0.0,0,0,9999,99999,9,999999999,0.0,999,999,99
3020,2,14,11,0,*?*?*?*?*?*?*?*?*?*?*?*?*?*?*?*?*?*?*?*?*?*?,9.5,8.9,100,101278,576,1401,296,336.6,521.7,122.2,35911,50362,15690,2374,50,0.0,3,2,9999,99999,9,999999999,0.2,999,999,99
3020,2,14,12,0,*?*?*?*?*?*?*?*?*?*?*?*?*?*?*?*?*?*?*?*?*?*?,10.3,9.3,100,101278,603,1400,300,355.0,525.1,128.8,37888,51202,16465,2537,0,0.0,3,2,9999,99999,9,999999999,0.2,999,999,99
3020,2,14,13,0,*?*?*?*?*?*?*?*?*?*?*?*?*?*?*?*?*?*?*?*?*?*?,10.3,9.1,100,101278,573,1402,321,170.5,55.5,147.9,18746,5333,16690,4289,50,0.0,9,5,9999,99999,9,999999999,0.4,999,999,99
3020,2,14,14,0,*?*?*?*?*?*?*?*?*?*?*?*?*?*?*?*?*?*?*?*?*?*?,10.4,8.3,96,101278,486,1400,318,186.9,135.7,139.8,20367,12901,15944,3188,100,0.0,8,4,9999,99999,9,999999999,0.0,999,999,99
3020,2,14,15,0,*?*?*?*?*?*?*?*?*?*?*?*?*?*?*?*?*?*?*?*?*?*?,10.2,7.4,92,101278,350,1402,325,54.4,0.0,54.4,6349,0,6364,2175,150,0.0,10,5,9999,99999,9,999999999,0.1,999,999,99
3020,2,14,16,0,*?*?*?*?*?*?*?*?*?*?*?*?*?*?*?*?*?*?*?*?*?*?,10.3,7.6,92,101278,173,1405,325,19.6,0.0,19.6,2325,-0,2327,763,200,0.0,10,5,9999,99999,9,999999999,2.3,999,999,99
3020,2,14,17,0,*?*?*?*?*?*?*?*?*?*?*?*?*?*?*?*?*?*?*?*?*?*?,9.7,8.0,99,101278,0,-0,322,0.0,-0.0,0.0,0,0,0,0,250,0.0,10,5,9999,99999,9,999999999,1.5,999,999,99
3020,2,14,18,0,*?*?*?*?*?*?*?*?*?*?*?*?*?*?*?*?*?*?*?*?*?*?,8.0,5.9,97,101278,0,-0,315,0.0,-0.0,0.0,0,0,0,0,300,0.0,10,5,9999,99999,9,999999999,1.2,999,999,99
3020,2,14,19,0,*?*?*?*?*?*?*?*?*?*?*?*?*?*?*?*?*?*?*?*?*?*?,7.4,5.8,99,101278,0,-0,312,0.0,-0.0,0.0,0,0,0,0,300,0.0,10,5,9999,99999,9,999999999,0.2,999,999,99
3020,2,14,20,0,*?*?*?*?*?*?*?*?*?*?*?*?*?*?*?*?*?*?*?*?*?*?,7.1,5.8,100,101278,0,-0,311,0.0,-0.0,0.0,0,0,0,0,300,0.0,10,5,9999,99999,9,999999999,0.0,999,999,99
3020,2,14,21,0,*?*?*?*?*?*?*?*?*?*?*?*?*?*?*?*?*?*?*?*?*?*?,6.2,5.9,100,101278,0,-0,307,0.0,-0.0,0.0,0,0,0,0,300,0.0,10,5,9999,99999,9,999999999,0.0,999,999,99
3020,2,14,22,0,*?*?*?*?*?*?*?*?*?*?*?*?*?*?*?*?*?*?*?*?*?*?,6.0,5.6,100,101278,0,-0,306,0.0,-0.0,0.0,0,0,0,0,300,0.0,10,5,9999,99999,9,999999999,0.0,999,999,99
3020,2,14,23,0,*?*?*?*?*?*?*?*?*?*?*?*?*?*?*?*?*?*?*?*?*?*?,5.5,3.8,99,101278,0,-0,304,0.0,-0.0,0.0,0,0,0,0,300,0.0,10,5,9999,99999,9,999999999,0.2,999,999,99
3020,2,14,24,0,*?*?*?*?*?*?*?*?*?*?*?*?*?*?*?*?*?*?*?*?*?*?,4.7,4.5,100,101278,0,-0,301,0.0,-0.0,0.0,0,0,0,0,190,0.0,10,5,9999,99999,9,999999999,0.0,999,999,99
3020,2,15,1,0,*?*?*?*?*?*?*?*?*?*?*?*?*?*?*?*?*?*?*?*?*?*?,4.4,2.7,88,102132,0,-0,300,0.0,-0.0,0.0,0,0,0,0,303,0.0,10,5,9999,99999,9,999999999,0.1,999,999,99
3020,2,15,2,0,*?*?*?*?*?*?*?*?*?*?*?*?*?*?*?*?*?*?*?*?*?*?,3.9,2.1,88,102132,0,-0,298,0.0,-0.0,0.0,0,0,0,0,307,0.0,10,5,9999,99999,9,999999999,0.0,999,999,99
3020,2,15,3,0,*?*?*?*?*?*?*?*?*?*?*?*?*?*?*?*?*?*?*?*?*?*?,4.0,3.4,95,102132,0,-0,298,0.0,-0.0,0.0,0,0,0,0,310,0.0,10,5,9999,99999,9,999999999,0.3,999,999,99
3020,2,15,4,0,*?*?*?*?*?*?*?*?*?*?*?*?*?*?*?*?*?*?*?*?*?*?,3.0,1.9,92,102132,0,-0,294,0.0,-0.0,0.0,0,0,0,0,313,0.0,10,5,9999,99999,9,999999999,0.0,999,999,99
3020,2,15,5,0,*?*?*?*?*?*?*?*?*?*?*?*?*?*?*?*?*?*?*?*?*?*?,3.1,0.8,85,102132,0,-0,294,0.0,-0.0,0.0,0,0,0,0,317,0.0,10,5,9999,99999,9,999999999,0.0,999,999,99
3020,2,15,6,0,*?*?*?*?*?*?*?*?*?*?*?*?*?*?*?*?*?*?*?*?*?*?,3.5,2.5,93,102132,0,-0,296,0.0,-0.0,0.0,0,0,0,0,320,0.0,10,5,9999,99999,9,999999999,0.1,999,999,99
3020,2,15,7,0,*?*?*?*?*?*?*?*?*?*?*?*?*?*?*?*?*?*?*?*?*?*?,2.6,1.3,91,102132,0,-0,292,0.0,-0.0,0.0,0,0,0,0,312,0.0,10,5,9999,99999,9,999999999,0.1,999,999,99
3020,2,15,8,0,*?*?*?*?*?*?*?*?*?*?*?*?*?*?*?*?*?*?*?*?*?*?,1.8,0.8,93,102132,190,1403,284,40.0,39.3,34.7,4458,2568,4145,729,303,0.0,9,5,9999,99999,9,999999999,0.0,999,999,99
3020,2,15,9,0,*?*?*?*?*?*?*?*?*?*?*?*?*?*?*?*?*?*?*?*?*?*?,3.9,2.7,91,102132,365,1400,284,156.4,214.1,100.6,16537,18185,11769,1972,295,0.0,7,4,9999,99999,9,999999999,0.3,999,999,99
3020,2,15,10,0,*?*?*?*?*?*?*?*?*?*?*?*?*?*?*?*?*?*?*?*?*?*?,6.1,4.1,86,102132,500,1402,293,228.0,228.3,146.6,24166,21774,16824,3029,287,0.0,7,4,9999,99999,9,999999999,0.3,999,999,99
3020,2,15,11,0,*?*?*?*?*?*?*?*?*?*?*?*?*?*?*?*?*?*?*?*?*?*?,9.1,4.5,73,102132,583,1400,302,302.5,325.5,167.0,32278,32222,19162,3540,278,0.0,6,3,9999,99999,9,999999999,1.3,999,999,99
3020,2,15,12,0,*?*?*?*?*?*?*?*?*?*?*?*?*?*?*?*?*?*?*?*?*?*?,10.1,2.9,61,102132,611,1402,310,287.4,235.3,184.8,30570,23631,20943,4009,270,0.0,7,4,9999,99999,9,999999999,0.6,999,999,99
3020,2,15,13,0,*?*?*?*?*?*?*?*?*?*?*?*?*?*?*?*?*?*?*?*?*?*?,10.0,2.9,61,102132,580,1401,309,271.0,233.7,174.3,28801,23140,19850,3727,278,0.0,7,4,9999,99999,9,999999999,0.9,999,999,99
3020,2,15,14,0,*?*?*?*?*?*?*?*?*?*?*?*?*?*?*?*?*?*?*?*?*?*?,10.1,2.3,58,102132,493,1400,315,190.2,136.1,142.3,20735,12939,16247,3252,287,0.0,8,4,9999,99999,9,999999999,0.7,999,999,99
3020,2,15,15,0,*?*?*?*?*?*?*?*?*?*?*?*?*?*?*?*?*?*?*?*?*?*?,10.0,3.6,64,102132,357,1402,320,96.9,50.6,84.0,10637,4390,9509,2230,295,0.0,9,5,9999,99999,9,999999999,0.1,999,999,99
3020,2,15,16,0,*?*?*?*?*?*?*?*?*?*?*?*?*?*?*?*?*?*?*?*?*?*?,9.8,4.5,69,102132,179,1399,314,48.3,95.1,36.1,5192,5446,4466,639,303,0.0,8,4,9999,99999,9,999999999,0.1,999,999,99
3020,2,15,17,0,*?*?*?*?*?*?*?*?*?*?*?*?*?*?*?*?*?*?*?*?*?*?,8.5,4.1,74,102132,0,-0,317,0.0,-0.0,0.0,0,0,0,0,312,0.0,10,5,9999,99999,9,999999999,0.0,999,999,99
3020,2,15,18,0,*?*?*?*?*?*?*?*?*?*?*?*?*?*?*?*?*?*?*?*?*?*?,6.9,2.9,75,102132,0,-0,310,0.0,-0.0,0.0,0,0,0,0,320,0.0,10,5,9999,99999,9,999999999,0.0,999,999,99
3020,2,15,19,0,*?*?*?*?*?*?*?*?*?*?*?*?*?*?*?*?*?*?*?*?*?*?,6.3,2.5,76,102132,0,-0,308,0.0,-0.0,0.0,0,0,0,0,292,0.0,10,5,9999,99999,9,999999999,0.0,999,999,99
3020,2,15,20,0,*?*?*?*?*?*?*?*?*?*?*?*?*?*?*?*?*?*?*?*?*?*?,6.5,2.9,77,102132,0,-0,309,0.0,-0.0,0.0,0,0,0,0,263,0.0,10,5,9999,99999,9,999999999,0.0,999,999,99
3020,2,15,21,0,*?*?*?*?*?*?*?*?*?*?*?*?*?*?*?*?*?*?*?*?*?*?,5.3,2.7,83,102132,0,-0,303,0.0,-0.0,0.0,0,0,0,0,235,0.0,10,5,9999,99999,9,999999999,0.3,999,999,99
3020,2,15,22,0,*?*?*?*?*?*?*?*?*?*?*?*?*?*?*?*?*?*?*?*?*?*?,4.8,2.1,83,102132,0,-0,301,0.0,-0.0,0.0,0,0,0,0,207,0.0,10,5,9999,99999,9,999999999,0.0,999,999,99
3020,2,15,23,0,*?*?*?*?*?*?*?*?*?*?*?*?*?*?*?*?*?*?*?*?*?*?,4.3,0.4,76,102132,0,-0,299,0.0,-0.0,0.0,0,0,0,0,178,0.0,10,5,9999,99999,9,999999999,0.0,999,999,99
3020,2,15,24,0,*?*?*?*?*?*?*?*?*?*?*?*?*?*?*?*?*?*?*?*?*?*?,5.1,3.2,88,102132,0,-0,303,0.0,-0.0,0.0,0,0,0,0,300,0.0,10,5,9999,99999,9,999999999,0.0,999,999,99
3020,2,16,1,0,*?*?*?*?*?*?*?*?*?*?*?*?*?*?*?*?*?*?*?*?*?*?,3.9,-0.8,71,102254,0,-0,298,0.0,-0.0,0.0,0,0,0,0,152,0.0,10,5,9999,99999,9,999999999,0.2,999,999,99
3020,2,16,2,0,*?*?*?*?*?*?*?*?*?*?*?*?*?*?*?*?*?*?*?*?*?*?,3.7,-1.7,68,102254,0,-0,297,0.0,-0.0,0.0,0,0,0,0,153,0.0,10,5,9999,99999,9,999999999,0.0,999,999,99
3020,2,16,3,0,*?*?*?*?*?*?*?*?*?*?*?*?*?*?*?*?*?*?*?*?*?*?,2.8,-1.7,72,102254,0,-0,293,0.0,-0.0,0.0,0,0,0,0,155,0.0,10,5,9999,99999,9,999999999,0.3,999,999,99
3020,2,16,4,0,*?*?*?*?*?*?*?*?*?*?*?*?*?*?*?*?*?*?*?*?*?*?,3.4,-0.4,76,102254,0,-0,296,0.0,-0.0,0.0,0,0,0,0,157,0.0,10,5,9999,99999,9,999999999,0.0,999,999,99
3020,2,16,5,0,*?*?*?*?*?*?*?*?*?*?*?*?*?*?*?*?*?*?*?*?*?*?,3.3,-0.6,76,102254,0,-0,295,0.0,-0.0,0.0,0,0,0,0,158,0.0,10,5,9999,99999,9,999999999,0.0,999,999,99
3020,2,16,6,0,*?*?*?*?*?*?*?*?*?*?*?*?*?*?*?*?*?*?*?*?*?*?,3.8,0.6,80,102254,0,-0,297,0.0,-0.0,0.0,0,0,0,0,160,0.0,10,5,9999,99999,9,999999999,0.0,999,999,99
3020,2,16,7,0,*?*?*?*?*?*?*?*?*?*?*?*?*?*?*?*?*?*?*?*?*?*?,3.2,0.2,81,102254,0,-0,275,0.0,-0.0,0.0,0,0,0,0,160,0.0,6,3,9999,99999,9,999999999,0.0,999,999,99
3020,2,16,8,0,*?*?*?*?*?*?*?*?*?*?*?*?*?*?*?*?*?*?*?*?*?*?,2.6,-0.4,82,102254,197,1402,292,24.4,0.0,24.4,2877,-0,2880,948,160,0.0,10,5,9999,99999,9,999999999,0.0,999,999,99
3020,2,16,9,0,*?*?*?*?*?*?*?*?*?*?*?*?*?*?*?*?*?*?*?*?*?*?,4.3,-0.0,75,102254,373,1402,279,177.8,299.4,98.2,18875,25725,11526,1910,160,0.0,6,3,9999,99999,9,999999999,0.0,999,999,99
3020,2,16,10,0,*?*?*?*?*?*?*?*?*?*?*?*?*?*?*?*?*?*?*?*?*?*?,6.0,1.5,73,102254,507,1401,282,274.4,397.9,130.3,28601,37143,16278,2519,160,0.0,5,3,9999,99999,9,999999999,0.0,999,999,99
3020,2,16,11,0,*?*?*?*?*?*?*?*?*?*?*?*?*?*?*?*?*?*?*?*?*?*?,7.2,0.8,65,102254,591,1401,276,346.7,523.6,125.8,36992,50876,16103,2462,160,0.0,3,2,9999,99999,9,999999999,0.0,999,999,99
3020,2,16,12,0,*?*?*?*?*?*?*?*?*?*?*?*?*?*?*?*?*?*?*?*?*?*?,7.6,0.8,63,102254,618,1400,288,344.6,409.9,163.7,35990,40072,20020,3322,160,0.0,5,3,9999,99999,9,999999999,0.0,999,999,99
3020,2,16,13,0,*?*?*?*?*?*?*?*?*?*?*?*?*?*?*?*?*?*?*?*?*?*?,7.5,1.5,67,102254,587,1400,288,325.2,407.0,154.5,33940,39375,18998,3088,160,0.0,5,3,9999,99999,9,999999999,0.0,999,999,99
3020,2,16,14,0,*?*?*?*?*?*?*?*?*?*?*?*?*?*?*?*?*?*?*?*?*?*?,7.3,1.3,67,102254,501,1402,302,193.5,136.4,144.7,21089,13068,16493,3317,160,0.0,8,4,9999,99999,9,999999999,0.0,999,999,99
3020,2,16,15,0,*?*?*?*?*?*?*?*?*?*?*?*?*?*?*?*?*?*?*?*?*?*?,7.7,2.3,69,102254,364,1402,314,57.2,0.0,57.2,6674,0,6690,2296,160,0.0,10,5,9999,99999,9,999999999,0.0,999,999,99
3020,2,16,16,0,*?*?*?*?*?*?*?*?*?*?*?*?*?*?*?*?*?*?*?*?*?*?,7.3,1.9,69,102254,186,1400,297,60.7,163.1,39.0,6392,9879,5306,693,160,0.0,7,4,9999,99999,9,999999999,0.0,999,999,99
3020,2,16,17,0,*?*?*?*?*?*?*?*?*?*?*?*?*?*?*?*?*?*?*?*?*?*?,7.3,1.9,69,102254,0,-0,312,0.0,-0.0,0.0,0,0,0,0,160,0.0,10,5,9999,99999,9,999999999,0.0,999,999,99
3020,2,16,18,0,*?*?*?*?*?*?*?*?*?*?*?*?*?*?*?*?*?*?*?*?*?*?,6.2,2.1,76,102254,0,-0,308,0.0,-0.0,0.0,0,0,0,0,160,0.0,10,5,9999,99999,9,999999999,0.0,999,999,99
3020,2,16,19,0,*?*?*?*?*?*?*?*?*?*?*?*?*?*?*?*?*?*?*?*?*?*?,6.1,3.6,85,102254,0,-0,307,0.0,-0.0,0.0,0,0,0,0,155,0.0,10,5,9999,99999,9,999999999,0.0,999,999,99
3020,2,16,20,0,*?*?*?*?*?*?*?*?*?*?*?*?*?*?*?*?*?*?*?*?*?*?,5.0,3.6,92,102254,0,-0,302,0.0,-0.0,0.0,0,0,0,0,150,0.0,10,5,9999,99999,9,999999999,0.0,999,999,99
3020,2,16,21,0,*?*?*?*?*?*?*?*?*?*?*?*?*?*?*?*?*?*?*?*?*?*?,4.5,3.8,96,102254,0,-0,300,0.0,-0.0,0.0,0,0,0,0,145,0.0,10,5,9999,99999,9,999999999,0.0,999,999,99
3020,2,16,22,0,*?*?*?*?*?*?*?*?*?*?*?*?*?*?*?*?*?*?*?*?*?*?,4.4,3.8,97,102254,0,-0,299,0.0,-0.0,0.0,0,0,0,0,140,0.0,10,5,9999,99999,9,999999999,0.0,999,999,99
3020,2,16,23,0,*?*?*?*?*?*?*?*?*?*?*?*?*?*?*?*?*?*?*?*?*?*?,3.9,3.9,100,102254,0,-0,297,0.0,-0.0,0.0,0,0,0,0,135,0.0,10,5,9999,99999,9,999999999,0.0,999,999,99
3020,2,16,24,0,*?*?*?*?*?*?*?*?*?*?*?*?*?*?*?*?*?*?*?*?*?*?,3.9,-0.2,75,102254,0,-0,298,0.0,-0.0,0.0,0,0,0,0,150,0.0,10,5,9999,99999,9,999999999,0.0,999,999,99
3020,2,17,1,0,*?*?*?*?*?*?*?*?*?*?*?*?*?*?*?*?*?*?*?*?*?*?,3.1,0.8,82,101829,0,-0,294,0.0,-0.0,0.0,0,0,0,0,128,0.0,10,5,9999,99999,9,999999999,0.0,999,999,99
3020,2,17,2,0,*?*?*?*?*?*?*?*?*?*?*?*?*?*?*?*?*?*?*?*?*?*?,3.0,-0.6,74,101829,0,-0,294,0.0,-0.0,0.0,0,0,0,0,127,0.0,10,5,9999,99999,9,999999999,0.0,999,999,99
3020,2,17,3,0,*?*?*?*?*?*?*?*?*?*?*?*?*?*?*?*?*?*?*?*?*?*?,3.3,-0.8,72,101829,0,-0,295,0.0,-0.0,0.0,0,0,0,0,125,0.0,10,5,9999,99999,9,999999999,0.0,999,999,99
3020,2,17,4,0,*?*?*?*?*?*?*?*?*?*?*?*?*?*?*?*?*?*?*?*?*?*?,3.6,-0.2,74,101829,0,-0,297,0.0,-0.0,0.0,0,0,0,0,123,0.0,10,5,9999,99999,9,999999999,0.0,999,999,99
3020,2,17,5,0,*?*?*?*?*?*?*?*?*?*?*?*?*?*?*?*?*?*?*?*?*?*?,3.0,-0.4,76,101829,0,-0,294,0.0,-0.0,0.0,0,0,0,0,122,0.0,10,5,9999,99999,9,999999999,0.0,999,999,99
3020,2,17,6,0,*?*?*?*?*?*?*?*?*?*?*?*?*?*?*?*?*?*?*?*?*?*?,2.8,-0.4,77,101829,0,-0,293,0.0,-0.0,0.0,0,0,0,0,120,0.0,10,5,9999,99999,9,999999999,0.0,999,999,99
3020,2,17,7,0,*?*?*?*?*?*?*?*?*?*?*?*?*?*?*?*?*?*?*?*?*?*?,2.5,-0.8,75,101829,0,-0,276,0.0,-0.0,0.0,0,0,0,0,125,0.0,7,4,9999,99999,9,999999999,0.0,999,999,99
3020,2,17,8,0,*?*?*?*?*?*?*?*?*?*?*?*?*?*?*?*?*?*?*?*?*?*?,2.4,-1.7,71,101829,204,1400,281,59.5,102.9,44.5,6362,6415,5434,803,130,0.0,8,4,9999,99999,9,999999999,0.0,999,999,99
3020,2,17,9,0,*?*?*?*?*?*?*?*?*?*?*?*?*?*?*?*?*?*?*?*?*?*?,2.3,-1.5,74,101829,380,1400,270,182.2,300.8,100.6,19341,26062,11795,1964,135,0.0,6,3,9999,99999,9,999999999,0.0,999,999,99
3020,2,17,10,0,*?*?*?*?*?*?*?*?*?*?*?*?*?*?*?*?*?*?*?*?*?*?,4.1,-1.9,62,101829,514,1399,277,261.9,319.3,144.6,27861,30806,16623,2975,140,0.0,6,3,9999,99999,9,999999999,0.0,999,999,99
3020,2,17,11,0,*?*?*?*?*?*?*?*?*?*?*?*?*?*?*?*?*?*?*?*?*?*?,5.9,-1.5,56,101829,598,1400,284,311.5,326.6,171.9,33235,32786,19573,3671,145,0.0,6,3,9999,99999,9,999999999,0.0,999,999,99
3020,2,17,12,0,*?*?*?*?*?*?*?*?*?*?*?*?*?*?*?*?*?*?*?*?*?*?,5.6,-0.0,65,101829,625,1399,300,188.7,56.2,163.6,20745,5480,18453,4864,150,0.0,9,5,9999,99999,9,999999999,0.0,999,999,99
3020,2,17,13,0,*?*?*?*?*?*?*?*?*?*?*?*?*?*?*?*?*?*?*?*?*?*?,5.6,-0.6,62,101829,595,1401,289,279.0,234.5,179.4,29654,23489,20310,3864,145,0.0,7,4,9999,99999,9,999999999,0.0,999,999,99
3020,2,17,14,0,*?*?*?*?*?*?*?*?*?*?*?*?*?*?*?*?*?*?*?*?*?*?,5.9,-0.8,60,101829,508,1401,296,196.8,136.7,147.2,21451,13149,16767,3382,140,0.0,8,4,9999,99999,9,999999999,0.0,999,999,99
3020,2,17,15,0,*?*?*?*?*?*?*?*?*?*?*?*?*?*?*?*?*?*?*?*?*?*?,6.0,-1.3,58,101829,371,1401,285,176.8,299.1,97.6,18764,25644,11461,1898,135,0.0,6,3,9999,99999,9,999999999,0.0,999,999,99
3020,2,17,16,0,*?*?*?*?*?*?*?*?*?*?*?*?*?*?*?*?*?*?*?*?*?*?,5.6,-1.9,56,101829,193,1401,277,76.1,290.0,36.1,7781,18863,5462,647,130,0.0,5,3,9999,99999,9,999999999,0.0,999,999,99
3020,2,17,17,0,*?*?*?*?*?*?*?*?*?*?*?*?*?*?*?*?*?*?*?*?*?*?,5.6,-1.7,57,101829,0,-0,300,0.0,-0.0,0.0,0,0,0,0,125,0.0,9,5,9999,99999,9,999999999,0.0,999,999,99
3020,2,17,18,0,*?*?*?*?*?*?*?*?*?*?*?*?*?*?*?*?*?*?*?*?*?*?,5.0,-2.9,53,101829,0,-0,303,0.0,-0.0,0.0,0,0,0,0,120,0.0,10,5,9999,99999,9,999999999,0.0,999,999,99
3020,2,17,19,0,*?*?*?*?*?*?*?*?*?*?*?*?*?*?*?*?*?*?*?*?*?*?,4.0,-2.4,60,101829,0,-0,299,0.0,-0.0,0.0,0,0,0,0,120,0.0,10,5,9999,99999,9,999999999,0.0,999,999,99
3020,2,17,20,0,*?*?*?*?*?*?*?*?*?*?*?*?*?*?*?*?*?*?*?*?*?*?,4.3,-2.7,57,101829,0,-0,300,0.0,-0.0,0.0,0,0,0,0,120,0.0,10,5,9999,99999,9,999999999,0.0,999,999,99
3020,2,17,21,0,*?*?*?*?*?*?*?*?*?*?*?*?*?*?*?*?*?*?*?*?*?*?,4.1,-1.9,62,101829,0,-0,299,0.0,-0.0,0.0,0,0,0,0,120,0.0,10,5,9999,99999,9,999999999,0.0,999,999,99
3020,2,17,22,0,*?*?*?*?*?*?*?*?*?*?*?*?*?*?*?*?*?*?*?*?*?*?,3.6,-1.5,66,101829,0,-0,297,0.0,-0.0,0.0,0,0,0,0,120,0.0,10,5,9999,99999,9,999999999,0.0,999,999,99
3020,2,17,23,0,*?*?*?*?*?*?*?*?*?*?*?*?*?*?*?*?*?*?*?*?*?*?,2.6,-1.9,68,101829,0,-0,293,0.0,-0.0,0.0,0,0,0,0,120,0.0,10,5,9999,99999,9,999999999,0.0,999,999,99
3020,2,17,24,0,*?*?*?*?*?*?*?*?*?*?*?*?*?*?*?*?*?*?*?*?*?*?,3.4,2.5,91,101829,0,-0,295,0.0,-0.0,0.0,0,0,0,0,130,0.0,10,5,9999,99999,9,999999999,0.0,999,999,99
3020,2,18,1,0,*?*?*?*?*?*?*?*?*?*?*?*?*?*?*?*?*?*?*?*?*?*?,-0.1,-0.8,95,101719,0,-0,281,0.0,-0.0,0.0,0,0,0,0,120,0.0,10,5,9999,99999,9,999999999,0.0,999,999,99
3020,2,18,2,0,*?*?*?*?*?*?*?*?*?*?*?*?*?*?*?*?*?*?*?*?*?*?,-1.2,-1.3,100,101719,0,-0,277,0.0,-0.0,0.0,0,0,0,0,120,0.0,10,5,9999,99999,9,999999999,0.0,999,999,99
3020,2,18,3,0,*?*?*?*?*?*?*?*?*?*?*?*?*?*?*?*?*?*?*?*?*?*?,-1.4,-1.5,100,101719,0,-0,276,0.0,-0.0,0.0,0,0,0,0,120,0.0,10,5,9999,99999,9,999999999,0.0,999,999,99
3020,2,18,4,0,*?*?*?*?*?*?*?*?*?*?*?*?*?*?*?*?*?*?*?*?*?*?,-2.1,-2.2,100,101719,0,-0,273,0.0,-0.0,0.0,0,0,0,0,120,0.0,10,5,9999,99999,9,999999999,0.0,999,999,99
3020,2,18,5,0,*?*?*?*?*?*?*?*?*?*?*?*?*?*?*?*?*?*?*?*?*?*?,-2.6,-2.7,100,101719,0,-0,271,0.0,-0.0,0.0,0,0,0,0,120,0.0,10,5,9999,99999,9,999999999,0.0,999,999,99
3020,2,18,6,0,*?*?*?*?*?*?*?*?*?*?*?*?*?*?*?*?*?*?*?*?*?*?,-2.7,-3.4,95,101719,0,-0,271,0.0,-0.0,0.0,0,0,0,0,120,0.0,10,5,9999,99999,9,999999999,0.0,999,999,99
3020,2,18,7,0,*?*?*?*?*?*?*?*?*?*?*?*?*?*?*?*?*?*?*?*?*?*?,-2.8,-4.5,87,101719,6,1503,265,0.0,0.0,0.0,0,0,0,0,120,0.0,9,5,9999,99999,9,999999999,0.0,999,999,99
3020,2,18,8,0,*?*?*?*?*?*?*?*?*?*?*?*?*?*?*?*?*?*?*?*?*?*?,-1.7,-5.3,75,101719,211,1398,275,27.3,0.0,27.3,3205,0,3210,1059,120,0.0,10,5,9999,99999,9,999999999,0.0,999,999,99
3020,2,18,9,0,*?*?*?*?*?*?*?*?*?*?*?*?*?*?*?*?*?*?*?*?*?*?,-0.6,-6.0,65,101719,387,1398,274,107.5,51.7,93.2,11796,4581,10535,2499,120,0.0,9,5,9999,99999,9,999999999,0.0,999,999,99
3020,2,18,10,0,*?*?*?*?*?*?*?*?*?*?*?*?*?*?*?*?*?*?*?*?*?*?,0.9,-5.3,60,101719,522,1400,280,153.4,54.7,133.0,16848,5182,15009,3770,120,0.0,9,5,9999,99999,9,999999999,0.0,999,999,99
3020,2,18,11,0,*?*?*?*?*?*?*?*?*?*?*?*?*?*?*?*?*?*?*?*?*?*?,3.4,-1.3,71,101719,605,1398,291,182.0,55.9,157.8,20002,5432,17797,4646,120,0.0,9,5,9999,99999,9,999999999,0.0,999,999,99
3020,2,18,12,0,*?*?*?*?*?*?*?*?*?*?*?*?*?*?*?*?*?*?*?*?*?*?,3.6,-0.4,75,101719,633,1400,286,253.5,141.2,189.6,27664,14245,21442,4573,120,0.0,8,4,9999,99999,9,999999999,0.0,999,999,99
3020,2,18,13,0,*?*?*?*?*?*?*?*?*?*?*?*?*?*?*?*?*?*?*?*?*?*?,4.1,-1.7,65,101719,602,1399,294,180.8,55.9,156.7,19869,5422,17679,4608,118,0.0,9,5,9999,99999,9,999999999,0.0,999,999,99
3020,2,18,14,0,*?*?*?*?*?*?*?*?*?*?*?*?*?*?*?*?*?*?*?*?*?*?,4.0,0.2,77,101719,515,1400,298,87.0,0.0,87.0,10193,0,10223,3671,117,0.0,10,5,9999,99999,9,999999999,0.0,999,999,99
3020,2,18,15,0,*?*?*?*?*?*?*?*?*?*?*?*?*?*?*?*?*?*?*?*?*?*?,3.5,0.8,83,101719,378,1401,296,60.0,0.0,60.0,7002,0,7019,2419,115,0.0,10,5,9999,99999,9,999999999,0.0,999,999,99
3020,2,18,16,0,*?*?*?*?*?*?*?*?*?*?*?*?*?*?*?*?*?*?*?*?*?*?,4.0,-0.2,75,101719,200,1402,293,43.4,40.5,37.7,4833,2718,4489,794,113,0.0,9,5,9999,99999,9,999999999,0.0,999,999,99
3020,2,18,17,0,*?*?*?*?*?*?*?*?*?*?*?*?*?*?*?*?*?*?*?*?*?*?,2.9,-0.2,80,101719,0,-0,294,0.0,-0.0,0.0,0,0,0,0,112,0.0,10,5,9999,99999,9,999999999,0.0,999,999,99
3020,2,18,18,0,*?*?*?*?*?*?*?*?*?*?*?*?*?*?*?*?*?*?*?*?*?*?,1.7,-2.2,75,101719,0,-0,289,0.0,-0.0,0.0,0,0,0,0,110,0.0,10,5,9999,99999,9,999999999,0.0,999,999,99
3020,2,18,19,0,*?*?*?*?*?*?*?*?*?*?*?*?*?*?*?*?*?*?*?*?*?*?,2.2,-0.6,82,101719,0,-0,291,0.0,-0.0,0.0,0,0,0,0,113,0.0,10,5,9999,99999,9,999999999,0.0,999,999,99
3020,2,18,20,0,*?*?*?*?*?*?*?*?*?*?*?*?*?*?*?*?*?*?*?*?*?*?,0.8,-1.9,81,101719,0,-0,285,0.0,-0.0,0.0,0,0,0,0,117,0.0,10,5,9999,99999,9,999999999,0.0,999,999,99
3020,2,18,21,0,*?*?*?*?*?*?*?*?*?*?*?*?*?*?*?*?*?*?*?*?*?*?,0.4,-2.4,79,101719,0,-0,283,0.0,-0.0,0.0,0,0,0,0,120,0.0,10,5,9999,99999,9,999999999,0.0,999,999,99
3020,2,18,22,0,*?*?*?*?*?*?*?*?*?*?*?*?*?*?*?*?*?*?*?*?*?*?,-0.8,-3.1,83,101719,0,-0,279,0.0,-0.0,0.0,0,0,0,0,123,0.0,10,5,9999,99999,9,999999999,0.0,999,999,99
3020,2,18,23,0,*?*?*?*?*?*?*?*?*?*?*?*?*?*?*?*?*?*?*?*?*?*?,-0.5,-2.9,82,101719,0,-0,280,0.0,-0.0,0.0,0,0,0,0,127,0.0,10,5,9999,99999,9,999999999,0.0,999,999,99
3020,2,18,24,0,*?*?*?*?*?*?*?*?*?*?*?*?*?*?*?*?*?*?*?*?*?*?,1.7,-1.3,80,101719,0,-0,289,0.0,-0.0,0.0,0,0,0,0,120,0.0,10,5,9999,99999,9,999999999,0.0,999,999,99
3020,2,19,1,0,*?*?*?*?*?*?*?*?*?*?*?*?*?*?*?*?*?*?*?*?*?*?,-0.3,-3.1,79,101868,0,-0,281,0.0,-0.0,0.0,0,0,0,0,125,0.0,10,5,9999,99999,9,999999999,0.0,999,999,99
3020,2,19,2,0,*?*?*?*?*?*?*?*?*?*?*?*?*?*?*?*?*?*?*?*?*?*?,-0.5,-3.1,80,101868,0,-0,280,0.0,-0.0,0.0,0,0,0,0,120,0.0,10,5,9999,99999,9,999999999,0.0,999,999,99
3020,2,19,3,0,*?*?*?*?*?*?*?*?*?*?*?*?*?*?*?*?*?*?*?*?*?*?,-0.6,-3.1,82,101868,0,-0,279,0.0,-0.0,0.0,0,0,0,0,115,0.0,10,5,9999,99999,9,999999999,0.0,999,999,99
3020,2,19,4,0,*?*?*?*?*?*?*?*?*?*?*?*?*?*?*?*?*?*?*?*?*?*?,-0.8,-2.4,88,101868,0,-0,279,0.0,-0.0,0.0,0,0,0,0,110,0.0,10,5,9999,99999,9,999999999,0.0,999,999,99
3020,2,19,5,0,*?*?*?*?*?*?*?*?*?*?*?*?*?*?*?*?*?*?*?*?*?*?,-1.1,-2.7,88,101868,0,-0,277,0.0,-0.0,0.0,0,0,0,0,105,0.0,10,5,9999,99999,9,999999999,0.0,999,999,99
3020,2,19,6,0,*?*?*?*?*?*?*?*?*?*?*?*?*?*?*?*?*?*?*?*?*?*?,-1.5,-2.9,89,101868,0,-0,260,0.0,-0.0,0.0,0,0,0,0,100,0.0,7,4,9999,99999,9,999999999,0.0,999,999,99
3020,2,19,7,0,*?*?*?*?*?*?*?*?*?*?*?*?*?*?*?*?*?*?*?*?*?*?,-0.7,-2.2,88,101868,13,1423,227,0.0,0.0,0.0,0,0,0,0,105,0.0,0,0,9999,99999,9,999999999,0.0,999,999,99
3020,2,19,8,0,*?*?*?*?*?*?*?*?*?*?*?*?*?*?*?*?*?*?*?*?*?*?,-0.1,-2.2,85,101868,219,1402,229,99.1,444.1,29.7,10164,32522,4821,595,110,0.0,0,0,9999,99999,9,999999999,0.0,999,999,99
3020,2,19,9,0,*?*?*?*?*?*?*?*?*?*?*?*?*?*?*?*?*?*?*?*?*?*?,0.2,-1.3,89,101868,395,1400,231,218.5,542.0,65.6,22680,47045,9725,1232,115,0.0,0,0,9999,99999,9,999999999,0.0,999,999,99
3020,2,19,10,0,*?*?*?*?*?*?*?*?*?*?*?*?*?*?*?*?*?*?*?*?*?*?,2.0,0.4,90,101868,529,1398,241,309.7,572.9,92.9,32177,53626,13293,1801,120,0.0,0,0,9999,99999,9,999999999,0.0,999,999,99
3020,2,19,11,0,*?*?*?*?*?*?*?*?*?*?*?*?*?*?*?*?*?*?*?*?*?*?,2.9,1.9,93,101868,613,1399,246,366.5,585.3,109.9,38147,56361,15421,2204,125,0.0,0,0,9999,99999,9,999999999,0.0,999,999,99
3020,2,19,12,0,*?*?*?*?*?*?*?*?*?*?*?*?*?*?*?*?*?*?*?*?*?*?,4.8,2.5,85,101868,640,1398,278,359.1,411.8,170.6,37521,40545,20773,3505,130,0.0,5,3,9999,99999,9,999999999,0.0,999,999,99
3020,2,19,13,0,*?*?*?*?*?*?*?*?*?*?*?*?*?*?*?*?*?*?*?*?*?*?,4.8,2.5,85,101868,609,1398,259,363.8,578.8,111.7,37805,55613,15605,2226,125,0.0,1,0,9999,99999,9,999999999,0.0,999,999,99
3020,2,19,14,0,*?*?*?*?*?*?*?*?*?*?*?*?*?*?*?*?*?*?*?*?*?*?,4.8,2.1,84,101868,522,1399,263,303.9,547.2,99.7,31378,50838,14043,1899,120,0.0,2,1,9999,99999,9,999999999,0.0,999,999,99
3020,2,19,15,0,*?*?*?*?*?*?*?*?*?*?*?*?*?*?*?*?*?*?*?*?*?*?,4.8,1.3,78,101868,385,1400,252,211.7,538.9,63.5,21975,46408,9450,1192,115,0.0,0,0,9999,99999,9,999999999,0.0,999,999,99
3020,2,19,16,0,*?*?*?*?*?*?*?*?*?*?*?*?*?*?*?*?*?*?*?*?*?*?,4.8,1.9,82,101868,206,1396,272,88.0,350.7,36.3,9044,23629,5526,657,110,0.0,4,2,9999,99999,9,999999999,0.0,999,999,99
3020,2,19,17,0,*?*?*?*?*?*?*?*?*?*?*?*?*?*?*?*?*?*?*?*?*?*?,3.8,1.9,88,101868,0,-0,292,0.0,-0.0,0.0,0,0,0,0,105,0.0,9,5,9999,99999,9,999999999,0.0,999,999,99
3020,2,19,18,0,*?*?*?*?*?*?*?*?*?*?*?*?*?*?*?*?*?*?*?*?*?*?,3.5,1.9,90,101868,0,-0,296,0.0,-0.0,0.0,0,0,0,0,100,0.0,10,5,9999,99999,9,999999999,0.0,999,999,99
3020,2,19,19,0,*?*?*?*?*?*?*?*?*?*?*?*?*?*?*?*?*?*?*?*?*?*?,2.2,1.5,96,101868,0,-0,290,0.0,-0.0,0.0,0,0,0,0,102,0.0,10,5,9999,99999,9,999999999,0.0,999,999,99
3020,2,19,20,0,*?*?*?*?*?*?*?*?*?*?*?*?*?*?*?*?*?*?*?*?*?*?,2.4,1.3,93,101868,0,-0,291,0.0,-0.0,0.0,0,0,0,0,103,0.0,10,5,9999,99999,9,999999999,0.0,999,999,99
3020,2,19,21,0,*?*?*?*?*?*?*?*?*?*?*?*?*?*?*?*?*?*?*?*?*?*?,1.7,1.3,98,101868,0,-0,288,0.0,-0.0,0.0,0,0,0,0,105,0.0,10,5,9999,99999,9,999999999,0.0,999,999,99
3020,2,19,22,0,*?*?*?*?*?*?*?*?*?*?*?*?*?*?*?*?*?*?*?*?*?*?,1.7,1.5,99,101868,0,-0,288,0.0,-0.0,0.0,0,0,0,0,107,0.0,10,5,9999,99999,9,999999999,0.0,999,999,99
3020,2,19,23,0,*?*?*?*?*?*?*?*?*?*?*?*?*?*?*?*?*?*?*?*?*?*?,1.0,0.8,100,101868,0,-0,285,0.0,-0.0,0.0,0,0,0,0,108,0.0,10,5,9999,99999,9,999999999,0.0,999,999,99
3020,2,19,24,0,*?*?*?*?*?*?*?*?*?*?*?*?*?*?*?*?*?*?*?*?*?*?,-0.2,-3.1,79,101868,0,-0,281,0.0,-0.0,0.0,0,0,0,0,130,0.0,10,5,9999,99999,9,999999999,0.0,999,999,99
3020,2,20,1,0,*?*?*?*?*?*?*?*?*?*?*?*?*?*?*?*?*?*?*?*?*?*?,-0.6,-1.1,94,102041,0,-0,279,0.0,-0.0,0.0,0,0,0,0,105,0.0,10,5,9999,99999,9,999999999,0.0,999,999,99
3020,2,20,2,0,*?*?*?*?*?*?*?*?*?*?*?*?*?*?*?*?*?*?*?*?*?*?,-1.2,-2.2,92,102041,0,-0,277,0.0,-0.0,0.0,0,0,0,0,100,0.0,10,5,9999,99999,9,999999999,0.0,999,999,99
3020,2,20,3,0,*?*?*?*?*?*?*?*?*?*?*?*?*?*?*?*?*?*?*?*?*?*?,-0.9,-1.3,95,102041,0,-0,278,0.0,-0.0,0.0,0,0,0,0,95,0.0,10,5,9999,99999,9,999999999,0.0,999,999,99
3020,2,20,4,0,*?*?*?*?*?*?*?*?*?*?*?*?*?*?*?*?*?*?*?*?*?*?,-1.8,-1.7,98,102041,0,-0,274,0.0,-0.0,0.0,0,0,0,0,90,0.0,10,5,9999,99999,9,999999999,0.0,999,999,99
3020,2,20,5,0,*?*?*?*?*?*?*?*?*?*?*?*?*?*?*?*?*?*?*?*?*?*?,-2.3,-2.2,98,102041,0,-0,272,0.0,-0.0,0.0,0,0,0,0,85,0.0,10,5,9999,99999,9,999999999,0.0,999,999,99
3020,2,20,6,0,*?*?*?*?*?*?*?*?*?*?*?*?*?*?*?*?*?*?*?*?*?*?,-2.8,-2.9,96,102041,0,-0,270,0.0,-0.0,0.0,0,0,0,0,80,0.0,10,5,9999,99999,9,999999999,0.0,999,999,99
3020,2,20,7,0,*?*?*?*?*?*?*?*?*?*?*?*?*?*?*?*?*?*?*?*?*?*?,-2.1,-2.4,96,102041,20,1394,268,0.0,0.0,0.0,0,0,0,0,85,0.0,9,5,9999,99999,9,999999999,0.0,999,999,99
3020,2,20,8,0,*?*?*?*?*?*?*?*?*?*?*?*?*?*?*?*?*?*?*?*?*?*?,-1.5,-2.4,91,102041,226,1398,276,30.2,0.0,30.2,3544,0,3549,1174,90,0.0,10,5,9999,99999,9,999999999,0.0,999,999,99
3020,2,20,9,0,*?*?*?*?*?*?*?*?*?*?*?*?*?*?*?*?*?*?*?*?*?*?,0.1,-1.3,88,102041,402,1397,257,208.7,380.8,99.1,21746,33091,12655,1852,95,0.0,5,3,9999,99999,9,999999999,0.0,999,999,99
3020,2,20,10,0,*?*?*?*?*?*?*?*?*?*?*?*?*?*?*?*?*?*?*?*?*?*?,3.1,1.0,86,102041,537,1399,265,305.0,467.2,125.7,32156,44350,15912,2429,100,0.0,4,2,9999,99999,9,999999999,0.0,999,999,99
3020,2,20,11,0,*?*?*?*?*?*?*?*?*?*?*?*?*?*?*?*?*?*?*?*?*?*?,5.4,0.6,71,102041,620,1397,289,293.2,235.9,188.6,31190,23862,21271,4116,105,0.0,7,4,9999,99999,9,999999999,0.0,999,999,99
3020,2,20,12,0,*?*?*?*?*?*?*?*?*?*?*?*?*?*?*?*?*?*?*?*?*?*?,6.3,1.3,69,102041,648,1399,278,377.9,479.6,155.7,39934,47406,19327,3176,110,0.0,4,2,9999,99999,9,999999999,0.0,999,999,99
3020,2,20,13,0,*?*?*?*?*?*?*?*?*?*?*?*?*?*?*?*?*?*?*?*?*?*?,6.4,1.3,69,102041,617,1399,278,357.5,476.6,147.3,37744,46666,18380,2954,110,0.0,4,2,9999,99999,9,999999999,0.0,999,999,99
3020,2,20,14,0,*?*?*?*?*?*?*?*?*?*?*?*?*?*?*?*?*?*?*?*?*?*?,6.4,0.6,66,102041,529,1397,278,300.1,466.2,123.6,31628,44094,15673,2383,110,0.0,4,2,9999,99999,9,999999999,0.0,999,999,99
3020,2,20,15,0,*?*?*?*?*?*?*?*?*?*?*?*?*?*?*?*?*?*?*?*?*?*?,6.5,0.2,63,102041,392,1399,288,189.5,303.0,104.6,20112,26598,12239,2052,110,0.0,6,3,9999,99999,9,999999999,0.0,999,999,99
3020,2,20,16,0,*?*?*?*?*?*?*?*?*?*?*?*?*?*?*?*?*?*?*?*?*?*?,6.3,-0.4,61,102041,213,1397,281,89.1,306.8,42.3,9076,20794,6292,749,110,0.0,5,3,9999,99999,9,999999999,0.0,999,999,99
3020,2,20,17,0,*?*?*?*?*?*?*?*?*?*?*?*?*?*?*?*?*?*?*?*?*?*?,5.8,0.2,66,102041,6,1396,296,0.0,0.0,0.0,0,0,0,0,110,0.0,8,4,9999,99999,9,999999999,0.0,999,999,99
3020,2,20,18,0,*?*?*?*?*?*?*?*?*?*?*?*?*?*?*?*?*?*?*?*?*?*?,4.4,0.6,76,102041,0,-0,300,0.0,-0.0,0.0,0,0,0,0,110,0.0,10,5,9999,99999,9,999999999,0.0,999,999,99
3020,2,20,19,0,*?*?*?*?*?*?*?*?*?*?*?*?*?*?*?*?*?*?*?*?*?*?,2.4,0.2,84,102041,0,-0,291,0.0,-0.0,0.0,0,0,0,0,110,0.0,10,5,9999,99999,9,999999999,0.0,999,999,99
3020,2,20,20,0,*?*?*?*?*?*?*?*?*?*?*?*?*?*?*?*?*?*?*?*?*?*?,1.4,0.2,91,102041,0,-0,287,0.0,-0.0,0.0,0,0,0,0,110,0.0,10,5,9999,99999,9,999999999,0.0,999,999,99
3020,2,20,21,0,*?*?*?*?*?*?*?*?*?*?*?*?*?*?*?*?*?*?*?*?*?*?,1.0,-0.2,90,102041,0,-0,286,0.0,-0.0,0.0,0,0,0,0,110,0.0,10,5,9999,99999,9,999999999,0.0,999,999,99
3020,2,20,22,0,*?*?*?*?*?*?*?*?*?*?*?*?*?*?*?*?*?*?*?*?*?*?,0.5,-0.0,95,102041,0,-0,283,0.0,-0.0,0.0,0,0,0,0,110,0.0,10,5,9999,99999,9,999999999,0.0,999,999,99
3020,2,20,23,0,*?*?*?*?*?*?*?*?*?*?*?*?*?*?*?*?*?*?*?*?*?*?,1.2,-0.4,87,102041,0,-0,286,0.0,-0.0,0.0,0,0,0,0,110,0.0,10,5,9999,99999,9,999999999,0.0,999,999,99
3020,2,20,24,0,*?*?*?*?*?*?*?*?*?*?*?*?*?*?*?*?*?*?*?*?*?*?,0.2,-0.0,96,102041,0,-0,282,0.0,-0.0,0.0,0,0,0,0,110,0.0,10,5,9999,99999,9,999999999,0.0,999,999,99
3020,2,21,1,0,*?*?*?*?*?*?*?*?*?*?*?*?*?*?*?*?*?*?*?*?*?*?,2.2,2.1,100,102153,0,-0,290,0.0,-0.0,0.0,0,0,0,0,110,0.0,10,5,9999,99999,9,999999999,0.0,999,999,99
3020,2,21,2,0,*?*?*?*?*?*?*?*?*?*?*?*?*?*?*?*?*?*?*?*?*?*?,2.3,2.3,100,102153,0,-0,291,0.0,-0.0,0.0,0,0,0,0,110,0.0,10,5,9999,99999,9,999999999,0.0,999,999,99
3020,2,21,3,0,*?*?*?*?*?*?*?*?*?*?*?*?*?*?*?*?*?*?*?*?*?*?,2.8,2.9,100,102153,0,-0,293,0.0,-0.0,0.0,0,0,0,0,110,0.0,10,5,9999,99999,9,999999999,0.0,999,999,99
3020,2,21,4,0,*?*?*?*?*?*?*?*?*?*?*?*?*?*?*?*?*?*?*?*?*?*?,2.7,2.7,100,102153,0,-0,292,0.0,-0.0,0.0,0,0,0,0,110,0.0,10,5,9999,99999,9,999999999,0.0,999,999,99
3020,2,21,5,0,*?*?*?*?*?*?*?*?*?*?*?*?*?*?*?*?*?*?*?*?*?*?,2.4,2.3,100,102153,0,-0,291,0.0,-0.0,0.0,0,0,0,0,110,0.0,10,5,9999,99999,9,999999999,0.0,999,999,99
3020,2,21,6,0,*?*?*?*?*?*?*?*?*?*?*?*?*?*?*?*?*?*?*?*?*?*?,1.9,1.5,98,102153,0,-0,289,0.0,-0.0,0.0,0,0,0,0,110,0.0,10,5,9999,99999,9,999999999,0.0,999,999,99
3020,2,21,7,0,*?*?*?*?*?*?*?*?*?*?*?*?*?*?*?*?*?*?*?*?*?*?,2.5,1.0,93,102153,27,1375,292,0.0,0.0,0.0,0,0,0,0,110,0.0,10,5,9999,99999,9,999999999,0.0,999,999,99
3020,2,21,8,0,*?*?*?*?*?*?*?*?*?*?*?*?*?*?*?*?*?*?*?*?*?*?,2.9,1.7,93,102153,233,1395,293,31.7,0.0,31.7,3715,0,3721,1233,110,0.0,10,5,9999,99999,9,999999999,0.0,999,999,99
3020,2,21,9,0,*?*?*?*?*?*?*?*?*?*?*?*?*?*?*?*?*?*?*?*?*?*?,3.5,2.3,94,102153,410,1398,296,66.4,0.0,66.4,7754,0,7774,2705,110,0.0,10,5,9999,99999,9,999999999,0.0,999,999,99
3020,2,21,10,0,*?*?*?*?*?*?*?*?*?*?*?*?*?*?*?*?*?*?*?*?*?*?,4.3,2.9,93,102153,544,1397,299,92.9,0.0,92.9,10900,0,10934,3961,110,0.0,10,5,9999,99999,9,999999999,0.0,999,999,99
3020,2,21,11,0,*?*?*?*?*?*?*?*?*?*?*?*?*?*?*?*?*?*?*?*?*?*?,5.3,2.5,83,102153,628,1397,304,109.3,0.0,109.3,12886,0,12930,4799,110,0.0,10,5,9999,99999,9,999999999,0.0,999,999,99
3020,2,21,12,0,*?*?*?*?*?*?*?*?*?*?*?*?*?*?*?*?*?*?*?*?*?*?,5.6,1.7,77,102153,655,1397,305,114.7,0.0,114.7,13535,0,13582,5079,110,0.0,10,5,9999,99999,9,999999999,0.0,999,999,99
3020,2,21,13,0,*?*?*?*?*?*?*?*?*?*?*?*?*?*?*?*?*?*?*?*?*?*?,5.8,1.9,78,102153,624,1398,306,108.5,0.0,108.5,12789,0,12832,4757,108,0.0,10,5,9999,99999,9,999999999,0.0,999,999,99
3020,2,21,14,0,*?*?*?*?*?*?*?*?*?*?*?*?*?*?*?*?*?*?*?*?*?*?,5.9,1.9,77,102153,536,1396,306,91.3,0.0,91.3,10713,0,10746,3883,107,0.0,10,5,9999,99999,9,999999999,0.0,999,999,99
3020,2,21,15,0,*?*?*?*?*?*?*?*?*?*?*?*?*?*?*?*?*?*?*?*?*?*?,5.7,3.2,86,102153,399,1399,305,64.2,0.0,64.2,7497,0,7516,2606,105,0.0,10,5,9999,99999,9,999999999,0.0,999,999,99
3020,2,21,16,0,*?*?*?*?*?*?*?*?*?*?*?*?*?*?*?*?*?*?*?*?*?*?,6.0,3.0,83,102153,220,1398,306,29.1,0.0,29.1,3409,0,3415,1128,103,0.0,10,5,9999,99999,9,999999999,0.3,999,999,99
3020,2,21,17,0,*?*?*?*?*?*?*?*?*?*?*?*?*?*?*?*?*?*?*?*?*?*?,5.8,1.5,75,102153,13,1440,306,0.0,0.0,0.0,0,0,0,0,102,0.0,10,5,9999,99999,9,999999999,0.0,999,999,99
3020,2,21,18,0,*?*?*?*?*?*?*?*?*?*?*?*?*?*?*?*?*?*?*?*?*?*?,5.1,2.1,82,102153,0,-0,303,0.0,-0.0,0.0,0,0,0,0,100,0.0,10,5,9999,99999,9,999999999,0.9,999,999,99
3020,2,21,19,0,*?*?*?*?*?*?*?*?*?*?*?*?*?*?*?*?*?*?*?*?*?*?,4.4,1.9,85,102153,0,-0,300,0.0,-0.0,0.0,0,0,0,0,100,0.0,10,5,9999,99999,9,999999999,0.7,999,999,99
3020,2,21,20,0,*?*?*?*?*?*?*?*?*?*?*?*?*?*?*?*?*?*?*?*?*?*?,4.3,1.3,82,102153,0,-0,299,0.0,-0.0,0.0,0,0,0,0,100,0.0,10,5,9999,99999,9,999999999,1.0,999,999,99
3020,2,21,21,0,*?*?*?*?*?*?*?*?*?*?*?*?*?*?*?*?*?*?*?*?*?*?,3.7,-0.4,76,102153,0,-0,297,0.0,-0.0,0.0,0,0,0,0,100,0.0,10,5,9999,99999,9,999999999,0.4,999,999,99
3020,2,21,22,0,*?*?*?*?*?*?*?*?*?*?*?*?*?*?*?*?*?*?*?*?*?*?,2.7,-1.1,77,102153,0,-0,293,0.0,-0.0,0.0,0,0,0,0,100,0.0,10,5,9999,99999,9,999999999,0.5,999,999,99
3020,2,21,23,0,*?*?*?*?*?*?*?*?*?*?*?*?*?*?*?*?*?*?*?*?*?*?,3.2,0.2,82,102153,0,-0,295,0.0,-0.0,0.0,0,0,0,0,100,0.0,10,5,9999,99999,9,999999999,0.1,999,999,99
3020,2,21,24,0,*?*?*?*?*?*?*?*?*?*?*?*?*?*?*?*?*?*?*?*?*?*?,1.9,1.3,97,102153,0,-0,289,0.0,-0.0,0.0,0,0,0,0,110,0.0,10,5,9999,99999,9,999999999,0.0,999,999,99
3020,2,22,1,0,*?*?*?*?*?*?*?*?*?*?*?*?*?*?*?*?*?*?*?*?*?*?,3.2,0.8,86,102048,0,-0,295,0.0,-0.0,0.0,0,0,0,0,97,0.0,10,5,9999,99999,9,999999999,1.3,999,999,99
3020,2,22,2,0,*?*?*?*?*?*?*?*?*?*?*?*?*?*?*?*?*?*?*?*?*?*?,2.8,1.0,91,102048,0,-0,293,0.0,-0.0,0.0,0,0,0,0,93,0.0,10,5,9999,99999,9,999999999,2.3,999,999,99
3020,2,22,3,0,*?*?*?*?*?*?*?*?*?*?*?*?*?*?*?*?*?*?*?*?*?*?,2.4,0.6,90,102048,0,-0,291,0.0,-0.0,0.0,0,0,0,0,90,0.0,10,5,9999,99999,9,999999999,0.0,999,999,99
3020,2,22,4,0,*?*?*?*?*?*?*?*?*?*?*?*?*?*?*?*?*?*?*?*?*?*?,2.7,-0.0,84,102048,0,-0,293,0.0,-0.0,0.0,0,0,0,0,87,0.0,10,5,9999,99999,9,999999999,0.0,999,999,99
3020,2,22,5,0,*?*?*?*?*?*?*?*?*?*?*?*?*?*?*?*?*?*?*?*?*?*?,2.1,-0.2,86,102048,0,-0,290,0.0,-0.0,0.0,0,0,0,0,83,0.0,10,5,9999,99999,9,999999999,0.4,999,999,99
3020,2,22,6,0,*?*?*?*?*?*?*?*?*?*?*?*?*?*?*?*?*?*?*?*?*?*?,1.5,-0.8,86,102048,0,-0,288,0.0,-0.0,0.0,0,0,0,0,80,0.0,10,5,9999,99999,9,999999999,0.0,999,999,99
3020,2,22,7,0,*?*?*?*?*?*?*?*?*?*?*?*?*?*?*?*?*?*?*?*?*?*?,2.5,-0.0,86,102048,35,1401,292,0.0,0.0,0.0,0,0,0,0,82,0.0,10,5,9999,99999,9,999999999,0.0,999,999,99
3020,2,22,8,0,*?*?*?*?*?*?*?*?*?*?*?*?*?*?*?*?*?*?*?*?*?*?,3.4,1.9,93,102048,241,1397,281,90.4,187.0,58.1,9603,12908,6986,1078,83,0.0,7,4,9999,99999,9,999999999,0.0,999,999,99
3020,2,22,9,0,*?*?*?*?*?*?*?*?*?*?*?*?*?*?*?*?*?*?*?*?*?*?,4.6,2.7,90,102048,417,1396,282,205.0,307.3,113.2,21759,27662,13183,2243,85,0.0,6,3,9999,99999,9,999999999,0.0,999,999,99
3020,2,22,10,0,*?*?*?*?*?*?*?*?*?*?*?*?*?*?*?*?*?*?*?*?*?*?,5.6,2.9,85,102048,552,1397,291,256.9,232.1,165.2,27253,22830,18785,3493,87,0.0,7,4,9999,99999,9,999999999,0.0,999,999,99
3020,2,22,11,0,*?*?*?*?*?*?*?*?*?*?*?*?*?*?*?*?*?*?*?*?*?*?,6.1,3.6,86,102048,636,1398,289,334.6,329.4,184.7,35747,33522,20925,4021,88,0.0,6,3,9999,99999,9,999999999,0.0,999,999,99
3020,2,22,12,0,*?*?*?*?*?*?*?*?*?*?*?*?*?*?*?*?*?*?*?*?*?*?,8.6,3.8,74,102048,663,1397,304,316.1,237.9,203.3,33682,24395,22819,4536,90,0.0,7,4,9999,99999,9,999999999,0.0,999,999,99
3020,2,22,13,0,*?*?*?*?*?*?*?*?*?*?*?*?*?*?*?*?*?*?*?*?*?*?,8.2,6.4,91,102048,631,1396,303,299.3,236.4,192.5,31849,24012,21682,4226,87,0.0,7,4,9999,99999,9,999999999,0.0,999,999,99
3020,2,22,14,0,*?*?*?*?*?*?*?*?*?*?*?*?*?*?*?*?*?*?*?*?*?*?,8.3,6.2,89,102048,544,1398,304,252.4,231.5,162.3,26773,22685,18478,3419,83,0.0,7,4,9999,99999,9,999999999,0.0,999,999,99
3020,2,22,15,0,*?*?*?*?*?*?*?*?*?*?*?*?*?*?*?*?*?*?*?*?*?*?,8.7,6.9,91,102048,406,1398,306,178.5,219.5,114.8,18876,19525,13321,2288,80,0.0,7,4,9999,99999,9,999999999,0.0,999,999,99
3020,2,22,16,0,*?*?*?*?*?*?*?*?*?*?*?*?*?*?*?*?*?*?*?*?*?*?,8.6,7.7,97,102048,227,1398,310,70.0,108.7,52.4,7462,7234,6341,961,77,0.0,8,4,9999,99999,9,999999999,0.1,999,999,99
3020,2,22,17,0,*?*?*?*?*?*?*?*?*?*?*?*?*?*?*?*?*?*?*?*?*?*?,8.0,6.9,95,102048,19,1381,311,0.0,0.0,0.0,0,0,0,0,73,0.0,9,5,9999,99999,9,999999999,0.0,999,999,99
3020,2,22,18,0,*?*?*?*?*?*?*?*?*?*?*?*?*?*?*?*?*?*?*?*?*?*?,6.8,6.9,100,102048,0,-0,309,0.0,-0.0,0.0,0,0,0,0,70,0.0,10,5,9999,99999,9,999999999,0.0,999,999,99
3020,2,22,19,0,*?*?*?*?*?*?*?*?*?*?*?*?*?*?*?*?*?*?*?*?*?*?,5.6,4.5,95,102048,0,-0,304,0.0,-0.0,0.0,0,0,0,0,70,0.0,10,5,9999,99999,9,999999999,0.0,999,999,99
3020,2,22,20,0,*?*?*?*?*?*?*?*?*?*?*?*?*?*?*?*?*?*?*?*?*?*?,5.1,3.8,94,102048,0,-0,302,0.0,-0.0,0.0,0,0,0,0,70,0.0,10,5,9999,99999,9,999999999,0.0,999,999,99
3020,2,22,21,0,*?*?*?*?*?*?*?*?*?*?*?*?*?*?*?*?*?*?*?*?*?*?,4.4,4.5,100,102048,0,-0,299,0.0,-0.0,0.0,0,0,0,0,70,0.0,10,5,9999,99999,9,999999999,0.0,999,999,99
3020,2,22,22,0,*?*?*?*?*?*?*?*?*?*?*?*?*?*?*?*?*?*?*?*?*?*?,4.5,3.6,97,102048,0,-0,300,0.0,-0.0,0.0,0,0,0,0,70,0.0,10,5,9999,99999,9,999999999,0.0,999,999,99
3020,2,22,23,0,*?*?*?*?*?*?*?*?*?*?*?*?*?*?*?*?*?*?*?*?*?*?,4.9,3.6,93,102048,0,-0,302,0.0,-0.0,0.0,0,0,0,0,70,0.0,10,5,9999,99999,9,999999999,0.0,999,999,99
3020,2,22,24,0,*?*?*?*?*?*?*?*?*?*?*?*?*?*?*?*?*?*?*?*?*?*?,3.8,0.4,81,102048,0,-0,297,0.0,-0.0,0.0,0,0,0,0,100,0.0,10,5,9999,99999,9,999999999,0.1,999,999,99
3020,2,23,1,0,*?*?*?*?*?*?*?*?*?*?*?*?*?*?*?*?*?*?*?*?*?*?,5.9,3.9,93,102246,0,-0,306,0.0,-0.0,0.0,0,0,0,0,63,0.0,10,5,9999,99999,9,999999999,0.0,999,999,99
3020,2,23,2,0,*?*?*?*?*?*?*?*?*?*?*?*?*?*?*?*?*?*?*?*?*?*?,6.4,4.1,91,102246,0,-0,308,0.0,-0.0,0.0,0,0,0,0,57,0.0,10,5,9999,99999,9,999999999,0.0,999,999,99
3020,2,23,3,0,*?*?*?*?*?*?*?*?*?*?*?*?*?*?*?*?*?*?*?*?*?*?,6.1,4.5,95,102246,0,-0,307,0.0,-0.0,0.0,0,0,0,0,50,0.0,10,5,9999,99999,9,999999999,0.0,999,999,99
3020,2,23,4,0,*?*?*?*?*?*?*?*?*?*?*?*?*?*?*?*?*?*?*?*?*?*?,6.7,5.8,99,102246,0,-0,309,0.0,-0.0,0.0,0,0,0,0,43,0.0,10,5,9999,99999,9,999999999,0.5,999,999,99
3020,2,23,5,0,*?*?*?*?*?*?*?*?*?*?*?*?*?*?*?*?*?*?*?*?*?*?,6.1,6.1,100,102246,0,-0,306,0.0,-0.0,0.0,0,0,0,0,37,0.0,10,5,9999,99999,9,999999999,0.0,999,999,99
3020,2,23,6,0,*?*?*?*?*?*?*?*?*?*?*?*?*?*?*?*?*?*?*?*?*?*?,5.3,5.3,100,102246,0,-0,303,0.0,-0.0,0.0,0,0,0,0,30,0.0,10,5,9999,99999,9,999999999,0.0,999,999,99
3020,2,23,7,0,*?*?*?*?*?*?*?*?*?*?*?*?*?*?*?*?*?*?*?*?*?*?,6.3,6.2,100,102246,42,1382,307,0.0,0.0,0.0,0,0,0,0,32,0.0,10,5,9999,99999,9,999999999,0.0,999,999,99
3020,2,23,8,0,*?*?*?*?*?*?*?*?*?*?*?*?*?*?*?*?*?*?*?*?*?*?,7.2,7.1,100,102246,249,1398,288,116.1,383.2,47.8,11860,27834,7097,854,33,0.0,4,2,9999,99999,9,999999999,0.0,999,999,99
3020,2,23,9,0,*?*?*?*?*?*?*?*?*?*?*?*?*?*?*?*?*?*?*?*?*?*?,6.7,6.7,100,102246,425,1396,297,189.0,221.6,121.5,19990,20077,14061,2442,35,0.0,7,4,9999,99999,9,999999999,0.0,999,999,99
3020,2,23,10,0,*?*?*?*?*?*?*?*?*?*?*?*?*?*?*?*?*?*?*?*?*?*?,9.5,6.9,89,102246,560,1397,305,289.6,323.7,159.9,30855,31985,18274,3357,37,0.0,6,3,9999,99999,9,999999999,0.0,999,999,99
3020,2,23,11,0,*?*?*?*?*?*?*?*?*?*?*?*?*?*?*?*?*?*?*?*?*?*?,10.7,7.9,88,102246,643,1396,303,375.6,479.3,154.7,39672,47323,19210,3150,38,0.0,4,2,9999,99999,9,999999999,0.0,999,999,99
3020,2,23,12,0,*?*?*?*?*?*?*?*?*?*?*?*?*?*?*?*?*?*?*?*?*?*?,11.4,7.7,83,102246,670,1396,310,378.8,414.2,179.9,39605,41128,21787,3765,40,0.0,5,3,9999,99999,9,999999999,0.0,999,999,99
3020,2,23,13,0,*?*?*?*?*?*?*?*?*?*?*?*?*?*?*?*?*?*?*?*?*?*?,11.4,7.0,79,102246,639,1397,309,358.8,411.8,170.4,37487,40535,20755,3502,93,0.0,5,3,9999,99999,9,999999999,0.0,999,999,99
3020,2,23,14,0,*?*?*?*?*?*?*?*?*?*?*?*?*?*?*?*?*?*?*?*?*?*?,11.1,5.5,73,102246,551,1397,307,303.1,403.4,144.0,31611,38484,17818,2835,147,0.0,5,3,9999,99999,9,999999999,0.0,999,999,99
3020,2,23,15,0,*?*?*?*?*?*?*?*?*?*?*?*?*?*?*?*?*?*?*?*?*?*?,11.5,6.7,77,102246,413,1397,310,215.6,383.0,102.4,22468,33597,13043,1920,200,0.0,5,3,9999,99999,9,999999999,0.0,999,999,99
3020,2,23,16,0,*?*?*?*?*?*?*?*?*?*?*?*?*?*?*?*?*?*?*?*?*?*?,11.4,7.7,83,102246,234,1399,318,86.4,184.5,55.6,9193,12507,6698,1027,253,0.0,7,4,9999,99999,9,999999999,0.0,999,999,99
3020,2,23,17,0,*?*?*?*?*?*?*?*?*?*?*?*?*?*?*?*?*?*?*?*?*?*?,11.4,8.3,87,102246,26,1405,326,0.0,0.0,0.0,0,0,0,0,307,0.0,9,5,9999,99999,9,999999999,0.0,999,999,99
3020,2,23,18,0,*?*?*?*?*?*?*?*?*?*?*?*?*?*?*?*?*?*?*?*?*?*?,10.1,9.2,100,102246,0,-0,324,0.0,-0.0,0.0,0,0,0,0,360,0.0,10,5,9999,99999,9,999999999,0.0,999,999,99
3020,2,23,19,0,*?*?*?*?*?*?*?*?*?*?*?*?*?*?*?*?*?*?*?*?*?*?,8.0,8.0,100,102246,0,-0,314,0.0,-0.0,0.0,0,0,0,0,310,0.0,10,5,9999,99999,9,999999999,0.0,999,999,99
3020,2,23,20,0,*?*?*?*?*?*?*?*?*?*?*?*?*?*?*?*?*?*?*?*?*?*?,8.4,8.4,100,102246,0,-0,316,0.0,-0.0,0.0,0,0,0,0,260,0.0,10,5,9999,99999,9,999999999,0.0,999,999,99
3020,2,23,21,0,*?*?*?*?*?*?*?*?*?*?*?*?*?*?*?*?*?*?*?*?*?*?,8.6,8.5,100,102246,0,-0,317,0.0,-0.0,0.0,0,0,0,0,210,0.0,10,5,9999,99999,9,999999999,0.0,999,999,99
3020,2,23,22,0,*?*?*?*?*?*?*?*?*?*?*?*?*?*?*?*?*?*?*?*?*?*?,7.4,7.4,100,102246,0,-0,312,0.0,-0.0,0.0,0,0,0,0,160,0.0,10,5,9999,99999,9,999999999,0.0,999,999,99
3020,2,23,23,0,*?*?*?*?*?*?*?*?*?*?*?*?*?*?*?*?*?*?*?*?*?*?,7.2,7.3,100,102246,0,-0,311,0.0,-0.0,0.0,0,0,0,0,110,0.0,10,5,9999,99999,9,999999999,0.0,999,999,99
3020,2,23,24,0,*?*?*?*?*?*?*?*?*?*?*?*?*?*?*?*?*?*?*?*?*?*?,5.3,3.8,95,102246,0,-0,303,0.0,-0.0,0.0,0,0,0,0,70,0.0,10,5,9999,99999,9,999999999,0.0,999,999,99
3020,2,24,1,0,*?*?*?*?*?*?*?*?*?*?*?*?*?*?*?*?*?*?*?*?*?*?,6.3,4.8,89,102662,0,-0,307,0.0,-0.0,0.0,0,0,0,0,55,0.0,10,5,9999,99999,9,999999999,0.0,999,999,99
3020,2,24,2,0,*?*?*?*?*?*?*?*?*?*?*?*?*?*?*?*?*?*?*?*?*?*?,5.7,3.6,85,102662,0,-0,305,0.0,-0.0,0.0,0,0,0,0,50,0.0,10,5,9999,99999,9,999999999,0.0,999,999,99
3020,2,24,3,0,*?*?*?*?*?*?*?*?*?*?*?*?*?*?*?*?*?*?*?*?*?*?,5.9,2.9,79,102662,0,-0,306,0.0,-0.0,0.0,0,0,0,0,45,0.0,10,5,9999,99999,9,999999999,0.0,999,999,99
3020,2,24,4,0,*?*?*?*?*?*?*?*?*?*?*?*?*?*?*?*?*?*?*?*?*?*?,5.8,1.3,72,102662,0,-0,306,0.0,-0.0,0.0,0,0,0,0,40,0.0,10,5,9999,99999,9,999999999,0.0,999,999,99
3020,2,24,5,0,*?*?*?*?*?*?*?*?*?*?*?*?*?*?*?*?*?*?*?*?*?*?,5.6,1.7,75,102662,0,-0,305,0.0,-0.0,0.0,0,0,0,0,35,0.0,10,5,9999,99999,9,999999999,0.0,999,999,99
3020,2,24,6,0,*?*?*?*?*?*?*?*?*?*?*?*?*?*?*?*?*?*?*?*?*?*?,5.3,1.7,76,102662,0,-0,304,0.0,-0.0,0.0,0,0,0,0,30,0.0,10,5,9999,99999,9,999999999,0.0,999,999,99
3020,2,24,7,0,*?*?*?*?*?*?*?*?*?*?*?*?*?*?*?*?*?*?*?*?*?*?,5.5,2.5,79,102662,50,1394,281,0.0,0.0,0.0,0,0,0,0,28,0.0,5,3,9999,99999,9,999999999,0.0,999,999,99
3020,2,24,8,0,*?*?*?*?*?*?*?*?*?*?*?*?*?*?*?*?*?*?*?*?*?*?,5.6,2.1,76,102662,256,1394,276,121.2,388.0,49.9,12374,28516,7377,890,27,0.0,4,2,9999,99999,9,999999999,0.0,999,999,99
3020,2,24,9,0,*?*?*?*?*?*?*?*?*?*?*?*?*?*?*?*?*?*?*?*?*?*?,6.6,3.0,77,102662,433,1396,276,242.1,497.3,87.9,24795,43897,12433,1606,25,0.0,3,2,9999,99999,9,999999999,0.0,999,999,99
3020,2,24,10,0,*?*?*?*?*?*?*?*?*?*?*?*?*?*?*?*?*?*?*?*?*?*?,7.5,3.6,75,102662,567,1395,290,313.8,405.2,149.1,32728,38928,18381,2957,23,0.0,5,3,9999,99999,9,999999999,0.0,999,999,99
3020,2,24,11,0,*?*?*?*?*?*?*?*?*?*?*?*?*?*?*?*?*?*?*?*?*?*?,8.7,4.5,73,102662,651,1396,305,310.1,237.4,199.4,33027,24263,22413,4424,22,0.0,7,4,9999,99999,9,999999999,0.0,999,999,99
3020,2,24,12,0,*?*?*?*?*?*?*?*?*?*?*?*?*?*?*?*?*?*?*?*?*?*?,9.1,4.6,73,102662,678,1396,284,410.2,567.6,134.5,42494,55276,18243,2749,20,0.0,2,1,9999,99999,9,999999999,0.0,999,999,99
3020,2,24,13,0,*?*?*?*?*?*?*?*?*?*?*?*?*?*?*?*?*?*?*?*?*?*?,9.1,4.1,70,102662,646,1395,274,389.9,589.5,117.0,40609,57263,16265,2384,22,0.0,0,0,9999,99999,9,999999999,0.0,999,999,99
3020,2,24,14,0,*?*?*?*?*?*?*?*?*?*?*?*?*?*?*?*?*?*?*?*?*?*?,8.7,3.6,69,102662,558,1396,285,326.1,519.6,118.4,34766,49884,15221,2285,23,0.0,3,2,9999,99999,9,999999999,0.0,999,999,99
3020,2,24,15,0,*?*?*?*?*?*?*?*?*?*?*?*?*?*?*?*?*?*?*?*?*?*?,8.9,3.2,67,102662,420,1397,305,186.2,221.1,119.7,19692,19933,13864,2401,25,0.0,7,4,9999,99999,9,999999999,0.0,999,999,99
3020,2,24,16,0,*?*?*?*?*?*?*?*?*?*?*?*?*?*?*?*?*?*?*?*?*?*?,8.9,1.7,60,102662,240,1393,314,57.6,44.5,49.9,6368,3263,5893,1063,27,0.0,9,5,9999,99999,9,999999999,0.0,999,999,99
3020,2,24,17,0,*?*?*?*?*?*?*?*?*?*?*?*?*?*?*?*?*?*?*?*?*?*?,8.7,2.1,62,102662,32,1376,309,0.0,0.0,0.0,0,0,0,0,28,0.0,8,4,9999,99999,9,999999999,0.0,999,999,99
3020,2,24,18,0,*?*?*?*?*?*?*?*?*?*?*?*?*?*?*?*?*?*?*?*?*?*?,8.4,2.3,65,102662,0,-0,317,0.0,-0.0,0.0,0,0,0,0,30,0.0,10,5,9999,99999,9,999999999,0.0,999,999,99
3020,2,24,19,0,*?*?*?*?*?*?*?*?*?*?*?*?*?*?*?*?*?*?*?*?*?*?,6.8,3.0,76,102662,0,-0,310,0.0,-0.0,0.0,0,0,0,0,27,0.0,10,5,9999,99999,9,999999999,0.0,999,999,99
3020,2,24,20,0,*?*?*?*?*?*?*?*?*?*?*?*?*?*?*?*?*?*?*?*?*?*?,6.6,3.0,77,102662,0,-0,309,0.0,-0.0,0.0,0,0,0,0,23,0.0,10,5,9999,99999,9,999999999,0.0,999,999,99
3020,2,24,21,0,*?*?*?*?*?*?*?*?*?*?*?*?*?*?*?*?*?*?*?*?*?*?,7.0,2.7,72,102662,0,-0,311,0.0,-0.0,0.0,0,0,0,0,20,0.0,10,5,9999,99999,9,999999999,0.0,999,999,99
3020,2,24,22,0,*?*?*?*?*?*?*?*?*?*?*?*?*?*?*?*?*?*?*?*?*?*?,7.3,3.9,78,102662,0,-0,312,0.0,-0.0,0.0,0,0,0,0,17,0.0,10,5,9999,99999,9,999999999,0.0,999,999,99
3020,2,24,23,0,*?*?*?*?*?*?*?*?*?*?*?*?*?*?*?*?*?*?*?*?*?*?,6.4,4.3,86,102662,0,-0,308,0.0,-0.0,0.0,0,0,0,0,13,0.0,10,5,9999,99999,9,999999999,0.0,999,999,99
3020,2,24,24,0,*?*?*?*?*?*?*?*?*?*?*?*?*?*?*?*?*?*?*?*?*?*?,7.0,6.1,92,102662,0,-0,310,0.0,-0.0,0.0,0,0,0,0,60,0.0,10,5,9999,99999,9,999999999,0.0,999,999,99
3020,2,25,1,0,*?*?*?*?*?*?*?*?*?*?*?*?*?*?*?*?*?*?*?*?*?*?,3.2,1.9,90,102975,0,-0,295,0.0,-0.0,0.0,0,0,0,0,67,0.0,10,5,9999,99999,9,999999999,0.0,999,999,99
3020,2,25,2,0,*?*?*?*?*?*?*?*?*?*?*?*?*?*?*?*?*?*?*?*?*?*?,1.9,0.6,90,102975,0,-0,289,0.0,-0.0,0.0,0,0,0,0,123,0.0,10,5,9999,99999,9,999999999,0.0,999,999,99
3020,2,25,3,0,*?*?*?*?*?*?*?*?*?*?*?*?*?*?*?*?*?*?*?*?*?*?,2.1,0.2,86,102975,0,-0,290,0.0,-0.0,0.0,0,0,0,0,180,0.0,10,5,9999,99999,9,999999999,0.0,999,999,99
3020,2,25,4,0,*?*?*?*?*?*?*?*?*?*?*?*?*?*?*?*?*?*?*?*?*?*?,1.0,-0.8,86,102975,0,-0,286,0.0,-0.0,0.0,0,0,0,0,237,0.0,10,5,9999,99999,9,999999999,0.0,999,999,99
3020,2,25,5,0,*?*?*?*?*?*?*?*?*?*?*?*?*?*?*?*?*?*?*?*?*?*?,1.4,-0.8,83,102975,0,-0,287,0.0,-0.0,0.0,0,0,0,0,293,0.0,10,5,9999,99999,9,999999999,0.0,999,999,99
3020,2,25,6,0,*?*?*?*?*?*?*?*?*?*?*?*?*?*?*?*?*?*?*?*?*?*?,2.0,-0.2,84,102975,0,-0,290,0.0,-0.0,0.0,0,0,0,0,350,0.0,10,5,9999,99999,9,999999999,0.0,999,999,99
3020,2,25,7,0,*?*?*?*?*?*?*?*?*?*?*?*?*?*?*?*?*?*?*?*?*?*?,1.2,-0.2,88,102975,58,1401,281,0.0,0.0,0.0,0,0,0,0,300,0.0,9,5,9999,99999,9,999999999,0.0,999,999,99
3020,2,25,8,0,*?*?*?*?*?*?*?*?*?*?*?*?*?*?*?*?*?*?*?*?*?*?,0.7,-0.8,87,102975,264,1394,279,65.7,46.2,57.0,7259,3538,6704,1221,250,0.0,9,5,9999,99999,9,999999999,0.0,999,999,99
3020,2,25,9,0,*?*?*?*?*?*?*?*?*?*?*?*?*?*?*?*?*?*?*?*?*?*?,2.4,0.2,84,102975,441,1396,281,167.2,133.4,125.0,18213,12342,14300,2812,200,0.0,8,4,9999,99999,9,999999999,0.0,999,999,99
3020,2,25,10,0,*?*?*?*?*?*?*?*?*?*?*?*?*?*?*?*?*?*?*?*?*?*?,4.2,0.4,75,102975,575,1395,294,172.2,55.6,149.3,18925,5355,16845,4337,150,0.0,9,5,9999,99999,9,999999999,0.0,999,999,99
3020,2,25,11,0,*?*?*?*?*?*?*?*?*?*?*?*?*?*?*?*?*?*?*?*?*?*?,5.8,-0.2,64,102975,659,1396,301,200.8,56.6,174.1,22082,5560,19633,5265,100,0.0,9,5,9999,99999,9,999999999,0.0,999,999,99
3020,2,25,12,0,*?*?*?*?*?*?*?*?*?*?*?*?*?*?*?*?*?*?*?*?*?*?,6.7,-0.0,62,102975,685,1394,299,278.2,142.7,208.1,30376,14588,23457,5145,50,0.0,8,4,9999,99999,9,999999999,0.0,999,999,99
3020,2,25,13,0,*?*?*?*?*?*?*?*?*?*?*?*?*?*?*?*?*?*?*?*?*?*?,6.4,-1.1,58,102975,653,1394,303,199.0,56.5,172.6,21887,5549,19459,5204,47,0.0,9,5,9999,99999,9,999999999,0.0,999,999,99
3020,2,25,14,0,*?*?*?*?*?*?*?*?*?*?*?*?*?*?*?*?*?*?*?*?*?*?,6.8,-1.1,56,102975,565,1394,300,223.7,139.1,167.3,24385,13729,18983,3928,43,0.0,8,4,9999,99999,9,999999999,0.0,999,999,99
3020,2,25,15,0,*?*?*?*?*?*?*?*?*?*?*?*?*?*?*?*?*?*?*?*?*?*?,6.7,-1.1,57,102975,427,1396,305,121.4,52.8,105.2,13323,4797,11889,2866,40,0.0,9,5,9999,99999,9,999999999,0.0,999,999,99
3020,2,25,16,0,*?*?*?*?*?*?*?*?*?*?*?*?*?*?*?*?*?*?*?*?*?*?,6.7,-1.3,55,102975,247,1394,305,59.9,45.0,52.0,6626,3346,6128,1108,37,0.0,9,5,9999,99999,9,999999999,0.0,999,999,99
3020,2,25,17,0,*?*?*?*?*?*?*?*?*?*?*?*?*?*?*?*?*?*?*?*?*?*?,6.0,-1.9,55,102975,39,1392,307,0.0,0.0,0.0,0,0,0,0,33,0.0,10,5,9999,99999,9,999999999,0.0,999,999,99
3020,2,25,18,0,*?*?*?*?*?*?*?*?*?*?*?*?*?*?*?*?*?*?*?*?*?*?,4.4,-2.9,56,102975,0,-0,300,0.0,-0.0,0.0,0,0,0,0,30,0.0,10,5,9999,99999,9,999999999,0.0,999,999,99
3020,2,25,19,0,*?*?*?*?*?*?*?*?*?*?*?*?*?*?*?*?*?*?*?*?*?*?,4.6,-2.4,58,102975,0,-0,301,0.0,-0.0,0.0,0,0,0,0,32,0.0,10,5,9999,99999,9,999999999,0.0,999,999,99
3020,2,25,20,0,*?*?*?*?*?*?*?*?*?*?*?*?*?*?*?*?*?*?*?*?*?*?,3.7,-2.4,62,102975,0,-0,297,0.0,-0.0,0.0,0,0,0,0,33,0.0,10,5,9999,99999,9,999999999,0.0,999,999,99
3020,2,25,21,0,*?*?*?*?*?*?*?*?*?*?*?*?*?*?*?*?*?*?*?*?*?*?,4.3,-2.4,60,102975,0,-0,300,0.0,-0.0,0.0,0,0,0,0,35,0.0,10,5,9999,99999,9,999999999,0.0,999,999,99
3020,2,25,22,0,*?*?*?*?*?*?*?*?*?*?*?*?*?*?*?*?*?*?*?*?*?*?,2.2,-3.1,64,102975,0,-0,291,0.0,-0.0,0.0,0,0,0,0,37,0.0,10,5,9999,99999,9,999999999,0.0,999,999,99
3020,2,25,23,0,*?*?*?*?*?*?*?*?*?*?*?*?*?*?*?*?*?*?*?*?*?*?,3.3,-2.7,62,102975,0,-0,296,0.0,-0.0,0.0,0,0,0,0,38,0.0,10,5,9999,99999,9,999999999,0.0,999,999,99
3020,2,25,24,0,*?*?*?*?*?*?*?*?*?*?*?*?*?*?*?*?*?*?*?*?*?*?,5.4,3.2,84,102975,0,-0,304,0.0,-0.0,0.0,0,0,0,0,10,0.0,10,5,9999,99999,9,999999999,0.0,999,999,99
3020,2,26,1,0,*?*?*?*?*?*?*?*?*?*?*?*?*?*?*?*?*?*?*?*?*?*?,5.2,3.2,97,103276,0,-0,303,0.0,-0.0,0.0,0,0,0,0,42,0.0,10,5,9999,99999,9,999999999,0.0,999,999,99
3020,2,26,2,0,*?*?*?*?*?*?*?*?*?*?*?*?*?*?*?*?*?*?*?*?*?*?,5.8,5.5,100,103276,0,-0,305,0.0,-0.0,0.0,0,0,0,0,43,0.0,10,5,9999,99999,9,999999999,0.0,999,999,99
3020,2,26,3,0,*?*?*?*?*?*?*?*?*?*?*?*?*?*?*?*?*?*?*?*?*?*?,5.2,4.5,100,103276,0,-0,303,0.0,-0.0,0.0,0,0,0,0,45,0.0,10,5,9999,99999,9,999999999,0.0,999,999,99
3020,2,26,4,0,*?*?*?*?*?*?*?*?*?*?*?*?*?*?*?*?*?*?*?*?*?*?,4.9,4.6,100,103276,0,-0,301,0.0,-0.0,0.0,0,0,0,0,47,0.0,10,5,9999,99999,9,999999999,0.0,999,999,99
3020,2,26,5,0,*?*?*?*?*?*?*?*?*?*?*?*?*?*?*?*?*?*?*?*?*?*?,4.3,3.0,100,103276,0,-0,299,0.0,-0.0,0.0,0,0,0,0,48,0.0,10,5,9999,99999,9,999999999,0.0,999,999,99
3020,2,26,6,0,*?*?*?*?*?*?*?*?*?*?*?*?*?*?*?*?*?*?*?*?*?*?,5.2,3.2,97,103276,0,-0,303,0.0,-0.0,0.0,0,0,0,0,50,0.0,10,5,9999,99999,9,999999999,0.0,999,999,99
3020,2,26,7,0,*?*?*?*?*?*?*?*?*?*?*?*?*?*?*?*?*?*?*?*?*?*?,5.8,4.5,100,103276,66,1404,288,0.0,0.0,0.0,0,0,0,0,50,0.0,6,3,9999,99999,9,999999999,0.0,999,999,99
3020,2,26,8,0,*?*?*?*?*?*?*?*?*?*?*?*?*?*?*?*?*?*?*?*?*?*?,5.1,4.5,100,103276,272,1394,281,126.8,341.2,60.2,13297,25245,7989,1086,50,0.0,5,3,9999,99999,9,999999999,0.0,999,999,99
3020,2,26,9,0,*?*?*?*?*?*?*?*?*?*?*?*?*?*?*?*?*?*?*?*?*?*?,6.5,5.0,100,103276,448,1393,295,201.9,224.1,129.8,21354,20699,14960,2634,50,0.0,7,4,9999,99999,9,999999999,0.0,999,999,99
3020,2,26,10,0,*?*?*?*?*?*?*?*?*?*?*?*?*?*?*?*?*?*?*?*?*?*?,7.6,5.6,97,103276,583,1394,300,274.0,234.0,176.2,29099,23347,19955,3782,50,0.0,7,4,9999,99999,9,999999999,0.0,999,999,99
3020,2,26,11,0,*?*?*?*?*?*?*?*?*?*?*?*?*?*?*?*?*?*?*?*?*?*?,10.7,6.4,83,103276,666,1394,310,353.5,331.4,195.1,37809,34053,22021,4323,50,0.0,6,3,9999,99999,9,999999999,0.0,999,999,99
3020,2,26,12,0,*?*?*?*?*?*?*?*?*?*?*?*?*?*?*?*?*?*?*?*?*?*?,10.5,6.4,84,103276,693,1395,313,333.0,239.2,214.1,35516,24737,23944,4863,50,0.0,7,4,9999,99999,9,999999999,0.0,999,999,99
3020,2,26,13,0,*?*?*?*?*?*?*?*?*?*?*?*?*?*?*?*?*?*?*?*?*?*?,10.7,6.7,84,103276,661,1395,310,350.3,331.1,193.3,37454,33966,21833,4270,53,0.0,6,3,9999,99999,9,999999999,0.0,999,999,99
3020,2,26,14,0,*?*?*?*?*?*?*?*?*?*?*?*?*?*?*?*?*?*?*?*?*?*?,10.7,7.1,87,103276,572,1393,311,297.7,324.8,164.3,31718,32290,18743,3474,57,0.0,6,3,9999,99999,9,999999999,0.0,999,999,99
3020,2,26,15,0,*?*?*?*?*?*?*?*?*?*?*?*?*?*?*?*?*?*?*?*?*?*?,10.8,8.0,92,103276,434,1396,308,229.3,387.1,108.9,23886,34532,13799,2055,60,0.0,5,3,9999,99999,9,999999999,0.0,999,999,99
3020,2,26,16,0,*?*?*?*?*?*?*?*?*?*?*?*?*?*?*?*?*?*?*?*?*?*?,10.7,8.8,97,103276,254,1395,312,108.2,266.2,59.7,11273,19025,7862,1082,63,0.0,6,3,9999,99999,9,999999999,0.0,999,999,99
3020,2,26,17,0,*?*?*?*?*?*?*?*?*?*?*?*?*?*?*?*?*?*?*?*?*?*?,10.5,9.2,100,103276,46,1404,322,0.0,0.0,0.0,0,0,0,0,67,0.0,9,5,9999,99999,9,999999999,0.0,999,999,99
3020,2,26,18,0,*?*?*?*?*?*?*?*?*?*?*?*?*?*?*?*?*?*?*?*?*?*?,9.2,9.2,100,103276,0,-0,320,0.0,-0.0,0.0,0,0,0,0,70,0.0,10,5,9999,99999,9,999999999,0.0,999,999,99
3020,2,26,19,0,*?*?*?*?*?*?*?*?*?*?*?*?*?*?*?*?*?*?*?*?*?*?,9.5,9.4,100,103276,0,-0,321,0.0,-0.0,0.0,0,0,0,0,68,0.0,10,5,9999,99999,9,999999999,0.0,999,999,99
3020,2,26,20,0,*?*?*?*?*?*?*?*?*?*?*?*?*?*?*?*?*?*?*?*?*?*?,7.1,7.1,100,103276,0,-0,311,0.0,-0.0,0.0,0,0,0,0,67,0.0,10,5,9999,99999,9,999999999,0.0,999,999,99
3020,2,26,21,0,*?*?*?*?*?*?*?*?*?*?*?*?*?*?*?*?*?*?*?*?*?*?,7.3,7.3,100,103276,0,-0,311,0.0,-0.0,0.0,0,0,0,0,65,0.0,10,5,9999,99999,9,999999999,0.0,999,999,99
3020,2,26,22,0,*?*?*?*?*?*?*?*?*?*?*?*?*?*?*?*?*?*?*?*?*?*?,6.7,6.7,100,103276,0,-0,309,0.0,-0.0,0.0,0,0,0,0,63,0.0,10,5,9999,99999,9,999999999,0.0,999,999,99
3020,2,26,23,0,*?*?*?*?*?*?*?*?*?*?*?*?*?*?*?*?*?*?*?*?*?*?,6.6,6.6,100,103276,0,-0,309,0.0,-0.0,0.0,0,0,0,0,62,0.0,10,5,9999,99999,9,999999999,0.0,999,999,99
3020,2,26,24,0,*?*?*?*?*?*?*?*?*?*?*?*?*?*?*?*?*?*?*?*?*?*?,4.3,0.4,84,103276,0,-0,299,0.0,-0.0,0.0,0,0,0,0,40,0.0,10,5,9999,99999,9,999999999,0.0,999,999,99
3020,2,27,1,0,*?*?*?*?*?*?*?*?*?*?*?*?*?*?*?*?*?*?*?*?*?*?,6.4,5.5,93,103450,0,-0,308,0.0,-0.0,0.0,0,0,0,0,60,0.0,10,5,9999,99999,9,999999999,0.0,999,999,99
3020,2,27,2,0,*?*?*?*?*?*?*?*?*?*?*?*?*?*?*?*?*?*?*?*?*?*?,6.1,5.0,91,103450,0,-0,307,0.0,-0.0,0.0,0,0,0,0,60,0.0,10,5,9999,99999,9,999999999,0.0,999,999,99
3020,2,27,3,0,*?*?*?*?*?*?*?*?*?*?*?*?*?*?*?*?*?*?*?*?*?*?,6.7,5.6,92,103450,0,-0,309,0.0,-0.0,0.0,0,0,0,0,60,0.0,10,5,9999,99999,9,999999999,0.0,999,999,99
3020,2,27,4,0,*?*?*?*?*?*?*?*?*?*?*?*?*?*?*?*?*?*?*?*?*?*?,5.9,4.8,93,103450,0,-0,306,0.0,-0.0,0.0,0,0,0,0,60,0.0,10,5,9999,99999,9,999999999,0.0,999,999,99
3020,2,27,5,0,*?*?*?*?*?*?*?*?*?*?*?*?*?*?*?*?*?*?*?*?*?*?,6.7,5.9,94,103450,0,-0,309,0.0,-0.0,0.0,0,0,0,0,60,0.0,10,5,9999,99999,9,999999999,0.0,999,999,99
3020,2,27,6,0,*?*?*?*?*?*?*?*?*?*?*?*?*?*?*?*?*?*?*?*?*?*?,6.1,5.5,95,103450,0,-0,307,0.0,-0.0,0.0,0,0,0,0,60,0.0,10,5,9999,99999,9,999999999,0.0,999,999,99
3020,2,27,7,0,*?*?*?*?*?*?*?*?*?*?*?*?*?*?*?*?*?*?*?*?*?*?,5.5,5.0,96,103450,73,1387,304,0.3,0.0,0.3,40,-0,39,11,58,0.0,10,5,9999,99999,9,999999999,0.0,999,999,99
3020,2,27,8,0,*?*?*?*?*?*?*?*?*?*?*?*?*?*?*?*?*?*?*?*?*?*?,6.5,5.5,92,103450,280,1394,308,41.0,0.0,41.0,4786,0,4796,1607,57,0.0,10,5,9999,99999,9,999999999,0.0,999,999,99
3020,2,27,9,0,*?*?*?*?*?*?*?*?*?*?*?*?*?*?*?*?*?*?*?*?*?*?,7.4,6.2,92,103450,456,1393,312,75.8,0.0,75.8,8863,0,8887,3136,55,0.0,10,5,9999,99999,9,999999999,0.0,999,999,99
3020,2,27,10,0,*?*?*?*?*?*?*?*?*?*?*?*?*?*?*?*?*?*?*?*?*?*?,8.6,7.3,91,103450,591,1394,317,102.3,0.0,102.3,12035,0,12074,4435,53,0.0,10,5,9999,99999,9,999999999,0.0,999,999,99
3020,2,27,11,0,*?*?*?*?*?*?*?*?*?*?*?*?*?*?*?*?*?*?*?*?*?*?,10.1,7.3,82,103450,674,1394,324,118.7,0.0,118.7,14028,0,14078,5293,52,0.0,10,5,9999,99999,9,999999999,0.0,999,999,99
3020,2,27,12,0,*?*?*?*?*?*?*?*?*?*?*?*?*?*?*?*?*?*?*?*?*?*?,10.8,6.9,76,103450,700,1393,327,124.0,0.0,124.0,14664,0,14717,5572,50,0.0,10,5,9999,99999,9,999999999,0.0,999,999,99
3020,2,27,13,0,*?*?*?*?*?*?*?*?*?*?*?*?*?*?*?*?*?*?*?*?*?*?,10.6,6.2,74,103450,668,1393,327,117.6,0.0,117.6,13888,0,13937,5231,50,0.0,10,5,9999,99999,9,999999999,0.0,999,999,99
3020,2,27,14,0,*?*?*?*?*?*?*?*?*?*?*?*?*?*?*?*?*?*?*?*?*?*?,10.9,5.6,69,103450,580,1395,328,100.1,0.0,100.1,11770,0,11808,4323,50,0.0,10,5,9999,99999,9,999999999,0.0,999,999,99
3020,2,27,15,0,*?*?*?*?*?*?*?*?*?*?*?*?*?*?*?*?*?*?*?*?*?*?,10.6,6.6,76,103450,441,1395,327,72.7,0.0,72.7,8497,0,8520,2992,50,0.0,10,5,9999,99999,9,999999999,0.0,999,999,99
3020,2,27,16,0,*?*?*?*?*?*?*?*?*?*?*?*?*?*?*?*?*?*?*?*?*?*?,10.8,6.2,73,103450,261,1395,328,37.2,0.0,37.2,4351,0,4358,1454,50,0.0,10,5,9999,99999,9,999999999,0.0,999,999,99
3020,2,27,17,0,*?*?*?*?*?*?*?*?*?*?*?*?*?*?*?*?*?*?*?*?*?*?,10.8,5.1,68,103450,52,1386,328,0.0,0.0,0.0,0,0,0,0,50,0.0,10,5,9999,99999,9,999999999,0.0,999,999,99
3020,2,27,18,0,*?*?*?*?*?*?*?*?*?*?*?*?*?*?*?*?*?*?*?*?*?*?,9.1,4.6,73,103450,0,-0,320,0.0,-0.0,0.0,0,0,0,0,50,0.0,10,5,9999,99999,9,999999999,0.0,999,999,99
3020,2,27,19,0,*?*?*?*?*?*?*?*?*?*?*?*?*?*?*?*?*?*?*?*?*?*?,8.9,3.9,71,103450,0,-0,319,0.0,-0.0,0.0,0,0,0,0,52,0.0,10,5,9999,99999,9,999999999,0.0,999,999,99
3020,2,27,20,0,*?*?*?*?*?*?*?*?*?*?*?*?*?*?*?*?*?*?*?*?*?*?,8.1,3.6,72,103450,0,-0,316,0.0,-0.0,0.0,0,0,0,0,53,0.0,10,5,9999,99999,9,999999999,0.0,999,999,99
3020,2,27,21,0,*?*?*?*?*?*?*?*?*?*?*?*?*?*?*?*?*?*?*?*?*?*?,6.9,2.1,71,103450,0,-0,311,0.0,-0.0,0.0,0,0,0,0,55,0.0,10,5,9999,99999,9,999999999,0.0,999,999,99
3020,2,27,22,0,*?*?*?*?*?*?*?*?*?*?*?*?*?*?*?*?*?*?*?*?*?*?,7.9,3.0,71,103450,0,-0,315,0.0,-0.0,0.0,0,0,0,0,57,0.0,10,5,9999,99999,9,999999999,0.0,999,999,99
3020,2,27,23,0,*?*?*?*?*?*?*?*?*?*?*?*?*?*?*?*?*?*?*?*?*?*?,7.8,3.0,71,103450,0,-0,314,0.0,-0.0,0.0,0,0,0,0,58,0.0,10,5,9999,99999,9,999999999,0.0,999,999,99
3020,2,27,24,0,*?*?*?*?*?*?*?*?*?*?*?*?*?*?*?*?*?*?*?*?*?*?,6.6,6.1,96,103450,0,-0,309,0.0,-0.0,0.0,0,0,0,0,60,0.0,10,5,9999,99999,9,999999999,0.0,999,999,99
3020,2,28,1,0,*?*?*?*?*?*?*?*?*?*?*?*?*?*?*?*?*?*?*?*?*?*?,7.3,5.5,88,103000,0,-0,312,0.0,-0.0,0.0,0,0,0,0,58,0.0,10,5,9999,99999,9,999999999,0.0,999,999,99
3020,2,28,2,0,*?*?*?*?*?*?*?*?*?*?*?*?*?*?*?*?*?*?*?*?*?*?,6.9,6.4,97,103000,0,-0,310,0.0,-0.0,0.0,0,0,0,0,57,0.0,10,5,9999,99999,9,999999999,0.0,999,999,99
3020,2,28,3,0,*?*?*?*?*?*?*?*?*?*?*?*?*?*?*?*?*?*?*?*?*?*?,7.1,6.6,97,103000,0,-0,311,0.0,-0.0,0.0,0,0,0,0,55,0.0,10,5,9999,99999,9,999999999,0.0,999,999,99
3020,2,28,4,0,*?*?*?*?*?*?*?*?*?*?*?*?*?*?*?*?*?*?*?*?*?*?,6.7,6.6,99,103000,0,-0,309,0.0,-0.0,0.0,0,0,0,0,53,0.0,10,5,9999,99999,9,999999999,0.0,999,999,99
3020,2,28,5,0,*?*?*?*?*?*?*?*?*?*?*?*?*?*?*?*?*?*?*?*?*?*?,6.1,5.9,99,103000,0,-0,306,0.0,-0.0,0.0,0,0,0,0,52,0.0,10,5,9999,99999,9,999999999,0.0,999,999,99
3020,2,28,6,0,*?*?*?*?*?*?*?*?*?*?*?*?*?*?*?*?*?*?*?*?*?*?,5.8,5.8,100,103000,0,-0,305,0.0,-0.0,0.0,0,0,0,0,50,0.0,10,5,9999,99999,9,999999999,0.0,999,999,99
3020,2,28,7,0,*?*?*?*?*?*?*?*?*?*?*?*?*?*?*?*?*?*?*?*?*?*?,5.6,5.5,100,103000,81,1388,304,1.8,0.0,1.8,245,-0,244,75,52,0.0,10,5,9999,99999,9,999999999,0.0,999,999,99
3020,2,28,8,0,*?*?*?*?*?*?*?*?*?*?*?*?*?*?*?*?*?*?*?*?*?*?,6.9,7.0,100,103000,288,1394,310,42.6,0.0,42.6,4971,0,4981,1673,53,0.0,10,5,9999,99999,9,999999999,0.0,999,999,99
3020,2,28,9,0,*?*?*?*?*?*?*?*?*?*?*?*?*?*?*?*?*?*?*?*?*?*?,8.3,7.0,92,103000,464,1392,316,77.4,0.0,77.4,9053,0,9078,3211,55,0.0,10,5,9999,99999,9,999999999,0.0,999,999,99
3020,2,28,10,0,*?*?*?*?*?*?*?*?*?*?*?*?*?*?*?*?*?*?*?*?*?*?,9.3,7.1,86,103000,599,1394,320,103.9,0.0,103.9,12229,0,12269,4517,57,0.0,10,5,9999,99999,9,999999999,0.0,999,999,99
3020,2,28,11,0,*?*?*?*?*?*?*?*?*?*?*?*?*?*?*?*?*?*?*?*?*?*?,10.8,7.9,82,103000,682,1394,323,209.0,56.8,181.2,22994,5609,20436,5546,58,0.0,9,5,9999,99999,9,999999999,0.0,999,999,99
3020,2,28,12,0,*?*?*?*?*?*?*?*?*?*?*?*?*?*?*?*?*?*?*?*?*?*?,12.3,8.1,76,103000,708,1393,330,218.0,57.1,189.0,23990,5658,21314,5863,60,0.0,9,5,9999,99999,9,999999999,0.0,999,999,99
3020,2,28,13,0,*?*?*?*?*?*?*?*?*?*?*?*?*?*?*?*?*?*?*?*?*?*?,12.0,8.1,77,103000,676,1394,329,206.9,56.7,179.4,22761,5597,20231,5473,58,0.0,9,5,9999,99999,9,999999999,0.0,999,999,99
3020,2,28,14,0,*?*?*?*?*?*?*?*?*?*?*?*?*?*?*?*?*?*?*?*?*?*?,12.0,6.4,69,103000,587,1394,329,176.5,55.7,153.0,19395,5390,17259,4470,57,0.0,9,5,9999,99999,9,999999999,0.0,999,999,99
3020,2,28,15,0,*?*?*?*?*?*?*?*?*?*?*?*?*?*?*?*?*?*?*?*?*?*?,12.4,6.9,69,103000,448,1394,331,128.8,53.3,111.6,14135,4898,12607,3066,55,0.0,9,5,9999,99999,9,999999999,0.0,999,999,99
3020,2,28,16,0,*?*?*?*?*?*?*?*?*?*?*?*?*?*?*?*?*?*?*?*?*?*?,12.3,6.2,67,103000,268,1395,330,67.0,46.4,58.1,7399,3579,6831,1246,53,0.0,9,5,9999,99999,9,999999999,0.0,999,999,99
3020,2,28,17,0,*?*?*?*?*?*?*?*?*?*?*?*?*?*?*?*?*?*?*?*?*?*?,12.1,7.1,72,103000,59,1395,333,0.0,0.0,0.0,0,0,0,0,52,0.0,10,5,9999,99999,9,999999999,0.0,999,999,99
3020,2,28,18,0,*?*?*?*?*?*?*?*?*?*?*?*?*?*?*?*?*?*?*?*?*?*?,9.8,7.1,84,103000,0,-0,323,0.0,-0.0,0.0,0,0,0,0,50,0.0,10,5,9999,99999,9,999999999,0.0,999,999,99
3020,2,28,19,0,*?*?*?*?*?*?*?*?*?*?*?*?*?*?*?*?*?*?*?*?*?*?,9.4,7.9,91,103000,0,-0,321,0.0,-0.0,0.0,0,0,0,0,97,0.0,10,5,9999,99999,9,999999999,0.0,999,999,99
3020,2,28,20,0,*?*?*?*?*?*?*?*?*?*?*?*?*?*?*?*?*?*?*?*?*?*?,9.4,8.3,93,103000,0,-0,321,0.0,-0.0,0.0,0,0,0,0,143,0.0,10,5,9999,99999,9,999999999,0.0,999,999,99
3020,2,28,21,0,*?*?*?*?*?*?*?*?*?*?*?*?*?*?*?*?*?*?*?*?*?*?,8.5,8.3,99,103000,0,-0,317,0.0,-0.0,0.0,0,0,0,0,190,0.0,10,5,9999,99999,9,999999999,0.0,999,999,99
3020,2,28,22,0,*?*?*?*?*?*?*?*?*?*?*?*?*?*?*?*?*?*?*?*?*?*?,8.5,8.0,97,103000,0,-0,317,0.0,-0.0,0.0,0,0,0,0,237,0.0,10,5,9999,99999,9,999999999,0.0,999,999,99
3020,2,28,23,0,*?*?*?*?*?*?*?*?*?*?*?*?*?*?*?*?*?*?*?*?*?*?,8.2,7.7,97,103000,0,-0,315,0.0,-0.0,0.0,0,0,0,0,283,0.0,10,5,9999,99999,9,999999999,0.0,999,999,99
3020,2,28,24,0,*?*?*?*?*?*?*?*?*?*?*?*?*?*?*?*?*?*?*?*?*?*?,7.8,4.3,79,103000,0,-0,314,0.0,-0.0,0.0,0,0,0,0,60,0.0,10,5,9999,99999,9,999999999,0.0,999,999,99
3020,2,29,1,0,*?*?*?*?*?*?*?*?*?*?*?*?*?*?*?*?*?*?*?*?*?*?,7.4,6.4,93,100324,0,-0,312,0.0,-0.0,0.0,0,0,0,0,328,0.0,10,5,9999,99999,9,999999999,0.0,999,999,99
3020,2,29,2,0,*?*?*?*?*?*?*?*?*?*?*?*?*?*?*?*?*?*?*?*?*?*?,7.1,5.6,90,100324,0,-0,311,0.0,-0.0,0.0,0,0,0,0,327,0.0,10,5,9999,99999,9,999999999,0.0,999,999,99
3020,2,29,3,0,*?*?*?*?*?*?*?*?*?*?*?*?*?*?*?*?*?*?*?*?*?*?,6.6,5.3,90,100324,0,-0,309,0.0,-0.0,0.0,0,0,0,0,325,0.0,10,5,9999,99999,9,999999999,0.0,999,999,99
3020,2,29,4,0,*?*?*?*?*?*?*?*?*?*?*?*?*?*?*?*?*?*?*?*?*?*?,6.7,5.3,90,100324,0,-0,309,0.0,-0.0,0.0,0,0,0,0,323,0.0,10,5,9999,99999,9,999999999,0.0,999,999,99
3020,2,29,5,0,*?*?*?*?*?*?*?*?*?*?*?*?*?*?*?*?*?*?*?*?*?*?,6.5,5.1,91,100324,0,-0,308,0.0,-0.0,0.0,0,0,0,0,322,0.0,10,5,9999,99999,9,999999999,0.0,999,999,99
3020,2,29,6,0,*?*?*?*?*?*?*?*?*?*?*?*?*?*?*?*?*?*?*?*?*?*?,6.3,5.0,91,100324,0,-0,307,0.0,-0.0,0.0,0,0,0,0,320,0.0,10,5,9999,99999,9,999999999,0.0,999,999,99
3020,2,29,7,0,*?*?*?*?*?*?*?*?*?*?*?*?*?*?*?*?*?*?*?*?*?*?,6.2,5.6,95,100324,89,1389,299,7.8,30.9,5.9,932,1228,985,96,313,0.0,8,4,9999,99999,9,999999999,0.0,999,999,99
3020,2,29,8,0,*?*?*?*?*?*?*?*?*?*?*?*?*?*?*?*?*?*?*?*?*?*?,7.1,6.4,95,100324,296,1393,303,101.7,120.7,76.1,11113,9679,8818,1643,307,0.0,8,4,9999,99999,9,999999999,0.0,999,999,99
3020,2,29,9,0,*?*?*?*?*?*?*?*?*?*?*?*?*?*?*?*?*?*?*?*?*?*?,8.1,6.9,92,100324,472,1392,307,181.9,135.2,136.1,19814,12766,15522,3091,300,0.0,8,4,9999,99999,9,999999999,0.0,999,999,99
3020,2,29,10,0,*?*?*?*?*?*?*?*?*?*?*?*?*?*?*?*?*?*?*?*?*?*?,9.4,7.0,84,100324,606,1391,313,242.9,140.5,181.7,26491,14074,20563,4339,293,0.0,8,4,9999,99999,9,999999999,0.0,999,999,99
3020,2,29,11,0,*?*?*?*?*?*?*?*?*?*?*?*?*?*?*?*?*?*?*?*?*?*?,10.0,6.2,77,100324,689,1391,320,211.8,56.9,183.6,23299,5625,20704,5640,287,0.0,9,5,9999,99999,9,999999999,0.0,999,999,99
3020,2,29,12,0,*?*?*?*?*?*?*?*?*?*?*?*?*?*?*?*?*?*?*?*?*?*?,10.7,4.6,65,100324,716,1393,327,127.1,0.0,127.1,15047,0,15102,5742,280,0.0,10,5,9999,99999,9,999999999,0.0,999,999,99
3020,2,29,13,0,*?*?*?*?*?*?*?*?*?*?*?*?*?*?*?*?*?*?*?*?*?*?,10.6,2.9,59,100324,683,1392,327,120.6,0.0,120.6,14258,0,14308,5393,262,0.0,10,5,9999,99999,9,999999999,0.0,999,999,99
3020,2,29,14,0,*?*?*?*?*?*?*?*?*?*?*?*?*?*?*?*?*?*?*?*?*?*?,11.0,3.8,61,100324,594,1393,324,179.0,55.8,155.2,19676,5410,17508,4550,243,0.0,9,5,9999,99999,9,999999999,0.0,999,999,99
3020,2,29,15,0,*?*?*?*?*?*?*?*?*?*?*?*?*?*?*?*?*?*?*?*?*?*?,10.8,3.6,61,100324,455,1394,318,173.9,134.2,130.1,18940,12541,14856,2938,225,0.0,8,4,9999,99999,9,999999999,0.0,999,999,99
3020,2,29,16,0,*?*?*?*?*?*?*?*?*?*?*?*?*?*?*?*?*?*?*?*?*?*?,10.7,2.1,54,100324,274,1391,323,69.4,46.9,60.2,7655,3652,7063,1292,207,0.0,9,5,9999,99999,9,999999999,0.0,999,999,99
3020,2,29,17,0,*?*?*?*?*?*?*?*?*?*?*?*?*?*?*?*?*?*?*?*?*?*?,10.9,3.4,59,100324,66,1402,324,0.0,0.0,0.0,0,0,0,0,188,0.0,9,5,9999,99999,9,999999999,0.0,999,999,99
3020,2,29,18,0,*?*?*?*?*?*?*?*?*?*?*?*?*?*?*?*?*?*?*?*?*?*?,10.1,5.0,70,100324,0,-0,325,0.0,-0.0,0.0,0,0,0,0,170,0.0,10,5,9999,99999,9,999999999,0.0,999,999,99
3020,2,29,19,0,*?*?*?*?*?*?*?*?*?*?*?*?*?*?*?*?*?*?*?*?*?*?,10.0,6.4,78,100324,0,-0,324,0.0,-0.0,0.0,0,0,0,0,175,0.0,10,5,9999,99999,9,999999999,0.0,999,999,99
3020,2,29,20,0,*?*?*?*?*?*?*?*?*?*?*?*?*?*?*?*?*?*?*?*?*?*?,8.2,6.7,90,100324,0,-0,316,0.0,-0.0,0.0,0,0,0,0,180,0.0,10,5,9999,99999,9,999999999,0.0,999,999,99
3020,2,29,21,0,*?*?*?*?*?*?*?*?*?*?*?*?*?*?*?*?*?*?*?*?*?*?,8.5,7.6,93,100324,0,-0,317,0.0,-0.0,0.0,0,0,0,0,185,0.0,10,5,9999,99999,9,999999999,0.0,999,999,99
3020,2,29,22,0,*?*?*?*?*?*?*?*?*?*?*?*?*?*?*?*?*?*?*?*?*?*?,7.2,7.3,99,100324,0,-0,311,0.0,-0.0,0.0,0,0,0,0,190,0.0,10,5,9999,99999,9,999999999,0.0,999,999,99
3020,2,29,23,0,*?*?*?*?*?*?*?*?*?*?*?*?*?*?*?*?*?*?*?*?*?*?,7.2,7.1,99,100324,0,-0,311,0.0,-0.0,0.0,0,0,0,0,195,0.0,10,5,9999,99999,9,999999999,0.0,999,999,99
3020,2,29,24,0,*?*?*?*?*?*?*?*?*?*?*?*?*?*?*?*?*?*?*?*?*?*?,7.9,7.1,94,100324,0,-0,314,0.0,-0.0,0.0,0,0,0,0,330,0.0,10,5,9999,99999,9,999999999,0.0,999,999,99
3020,3,1,1,0,*?*?*?*?*?*?*?*?*?*?*?*?*?*?*?*?*?*?*?*?*?*?,7.0,7.0,100,99133.3,0,-0,310,0.0,-0.0,0.0,0,0,0,0,198,0.0,10,5,9999,99999,9,999999999,0.0,999,999,99
3020,3,1,2,0,*?*?*?*?*?*?*?*?*?*?*?*?*?*?*?*?*?*?*?*?*?*?,6.8,6.9,100,99133.3,0,-0,309,0.0,-0.0,0.0,0,0,0,0,197,0.0,10,5,9999,99999,9,999999999,0.0,999,999,99
3020,3,1,3,0,*?*?*?*?*?*?*?*?*?*?*?*?*?*?*?*?*?*?*?*?*?*?,7.3,7.3,100,99133.3,0,-0,311,0.0,-0.0,0.0,0,0,0,0,195,0.0,10,5,9999,99999,9,999999999,0.0,999,999,99
3020,3,1,4,0,*?*?*?*?*?*?*?*?*?*?*?*?*?*?*?*?*?*?*?*?*?*?,7.1,7.1,100,99133.3,0,-0,311,0.0,-0.0,0.0,0,0,0,0,193,0.0,10,5,9999,99999,9,999999999,0.0,999,999,99
3020,3,1,5,0,*?*?*?*?*?*?*?*?*?*?*?*?*?*?*?*?*?*?*?*?*?*?,6.6,6.6,100,99133.3,0,-0,309,0.0,-0.0,0.0,0,0,0,0,192,0.0,10,5,9999,99999,9,999999999,0.0,999,999,99
3020,3,1,6,0,*?*?*?*?*?*?*?*?*?*?*?*?*?*?*?*?*?*?*?*?*?*?,6.4,6.4,100,99133.3,0,-0,308,0.0,-0.0,0.0,0,0,0,0,190,0.0,10,5,9999,99999,9,999999999,0.0,999,999,99
3020,3,1,7,0,*?*?*?*?*?*?*?*?*?*?*?*?*?*?*?*?*?*?*?*?*?*?,6.2,6.1,100,99133.3,97,1388,307,5.0,0.0,5.0,630,-0,629,202,193,0.0,10,5,9999,99999,9,999999999,0.0,999,999,99
3020,3,1,8,0,*?*?*?*?*?*?*?*?*?*?*?*?*?*?*?*?*?*?*?*?*?*?,7.9,7.9,100,99133.3,304,1393,314,45.8,0.0,45.8,5344,0,5355,1806,197,0.0,10,5,9999,99999,9,999999999,0.0,999,999,99
3020,3,1,9,0,*?*?*?*?*?*?*?*?*?*?*?*?*?*?*?*?*?*?*?*?*?*?,9.6,9.6,100,99133.3,480,1391,321,80.6,0.0,80.6,9436,0,9463,3363,200,0.0,10,5,9999,99999,9,999999999,0.0,999,999,99
3020,3,1,10,0,*?*?*?*?*?*?*?*?*?*?*?*?*?*?*?*?*?*?*?*?*?*?,10.2,10.1,100,99133.3,614,1391,324,107.2,0.0,107.2,12616,0,12658,4681,203,0.0,10,5,9999,99999,9,999999999,0.0,999,999,99
3020,3,1,11,0,*?*?*?*?*?*?*?*?*?*?*?*?*?*?*?*?*?*?*?*?*?*?,11.6,10.3,100,99133.3,697,1391,330,123.5,0.0,123.5,14609,0,14662,5547,207,0.0,10,5,9999,99999,9,999999999,0.0,999,999,99
3020,3,1,12,0,*?*?*?*?*?*?*?*?*?*?*?*?*?*?*?*?*?*?*?*?*?*?,12.3,10.7,100,99133.3,723,1391,334,128.6,0.0,128.6,15237,0,15293,5825,210,0.0,10,5,9999,99999,9,999999999,0.0,999,999,99
3020,3,1,13,0,*?*?*?*?*?*?*?*?*?*?*?*?*?*?*?*?*?*?*?*?*?*?,12.5,10.1,100,99133.3,690,1391,335,122.2,0.0,122.2,14442,0,14494,5474,220,0.0,10,5,9999,99999,9,999999999,0.0,999,999,99
3020,3,1,14,0,*?*?*?*?*?*?*?*?*?*?*?*?*?*?*?*?*?*?*?*?*?*?,12.2,9.7,100,99133.3,601,1392,333,104.5,0.0,104.5,12299,0,12340,4546,230,0.0,10,5,9999,99999,9,999999999,0.0,999,999,99
3020,3,1,15,0,*?*?*?*?*?*?*?*?*?*?*?*?*?*?*?*?*?*?*?*?*?*?,12.1,9.1,100,99133.3,461,1390,333,76.9,0.0,76.9,8997,0,9022,3188,240,0.0,10,5,9999,99999,9,999999999,0.0,999,999,99
3020,3,1,16,0,*?*?*?*?*?*?*?*?*?*?*?*?*?*?*?*?*?*?*?*?*?*?,12.4,7.7,98,99133.3,281,1391,335,41.3,0.0,41.3,4822,0,4831,1620,250,0.0,10,5,9999,99999,9,999999999,0.0,999,999,99
3020,3,1,17,0,*?*?*?*?*?*?*?*?*?*?*?*?*?*?*?*?*?*?*?*?*?*?,11.6,7.6,100,99133.3,72,1389,331,0.0,0.0,0.0,6,-0,6,2,260,0.0,10,5,9999,99999,9,999999999,0.0,999,999,99
3020,3,1,18,0,*?*?*?*?*?*?*?*?*?*?*?*?*?*?*?*?*?*?*?*?*?*?,10.9,8.1,100,99133.3,0,-0,328,0.0,-0.0,0.0,0,0,0,0,270,0.0,10,5,9999,99999,9,999999999,0.0,999,999,99
3020,3,1,19,0,*?*?*?*?*?*?*?*?*?*?*?*?*?*?*?*?*?*?*?*?*?*?,10.1,9.2,100,99133.3,0,-0,324,0.0,-0.0,0.0,0,0,0,0,268,0.0,10,5,9999,99999,9,999999999,0.0,999,999,99
3020,3,1,20,0,*?*?*?*?*?*?*?*?*?*?*?*?*?*?*?*?*?*?*?*?*?*?,9.0,8.8,100,99133.3,0,-0,319,0.0,-0.0,0.0,0,0,0,0,267,0.0,10,5,9999,99999,9,999999999,0.0,999,999,99
3020,3,1,21,0,*?*?*?*?*?*?*?*?*?*?*?*?*?*?*?*?*?*?*?*?*?*?,8.9,8.8,100,99133.3,0,-0,318,0.0,-0.0,0.0,0,0,0,0,265,0.0,10,5,9999,99999,9,999999999,0.0,999,999,99
3020,3,1,22,0,*?*?*?*?*?*?*?*?*?*?*?*?*?*?*?*?*?*?*?*?*?*?,8.1,8.1,100,99133.3,0,-0,315,0.0,-0.0,0.0,0,0,0,0,263,0.0,10,5,9999,99999,9,999999999,0.0,999,999,99
3020,3,1,23,0,*?*?*?*?*?*?*?*?*?*?*?*?*?*?*?*?*?*?*?*?*?*?,8.5,8.5,100,99133.3,0,-0,317,0.0,-0.0,0.0,0,0,0,0,262,0.0,10,5,9999,99999,9,999999999,0.0,999,999,99
3020,3,1,24,0,*?*?*?*?*?*?*?*?*?*?*?*?*?*?*?*?*?*?*?*?*?*?,7.2,7.3,100,99133.3,0,-0,311,0.0,-0.0,0.0,0,0,0,0,200,0.0,10,5,9999,99999,9,999999999,0.0,999,999,99
3020,3,2,1,0,*?*?*?*?*?*?*?*?*?*?*?*?*?*?*?*?*?*?*?*?*?*?,8.9,7.9,93,98505.8,0,-0,319,0.0,-0.0,0.0,0,0,0,0,247,0.0,10,5,9999,99999,9,999999999,0.0,999,999,99
3020,3,2,2,0,*?*?*?*?*?*?*?*?*?*?*?*?*?*?*?*?*?*?*?*?*?*?,8.9,7.6,92,98505.8,0,-0,319,0.0,-0.0,0.0,0,0,0,0,233,0.0,10,5,9999,99999,9,999999999,0.0,999,999,99
3020,3,2,3,0,*?*?*?*?*?*?*?*?*?*?*?*?*?*?*?*?*?*?*?*?*?*?,8.2,7.0,93,98505.8,0,-0,316,0.0,-0.0,0.0,0,0,0,0,220,0.0,10,5,9999,99999,9,999999999,0.0,999,999,99
3020,3,2,4,0,*?*?*?*?*?*?*?*?*?*?*?*?*?*?*?*?*?*?*?*?*?*?,8.1,6.6,91,98505.8,0,-0,315,0.0,-0.0,0.0,0,0,0,0,207,0.0,10,5,9999,99999,9,999999999,0.0,999,999,99
3020,3,2,5,0,*?*?*?*?*?*?*?*?*?*?*?*?*?*?*?*?*?*?*?*?*?*?,7.9,6.9,93,98505.8,0,-0,314,0.0,-0.0,0.0,0,0,0,0,193,0.0,10,5,9999,99999,9,999999999,0.0,999,999,99
3020,3,2,6,0,*?*?*?*?*?*?*?*?*?*?*?*?*?*?*?*?*?*?*?*?*?*?,8.2,7.7,97,98505.8,0,-0,315,0.0,-0.0,0.0,0,0,0,0,180,0.0,10,5,9999,99999,9,999999999,0.0,999,999,99
3020,3,2,7,0,*?*?*?*?*?*?*?*?*?*?*?*?*?*?*?*?*?*?*?*?*?*?,8.6,8.1,97,98505.8,105,1387,317,6.6,0.0,6.6,819,-0,819,264,180,0.0,10,5,9999,99999,9,999999999,0.0,999,999,99
3020,3,2,8,0,*?*?*?*?*?*?*?*?*?*?*?*?*?*?*?*?*?*?*?*?*?*?,8.5,8.1,98,98505.8,312,1392,317,47.4,0.0,47.4,5532,0,5544,1874,180,0.0,10,5,9999,99999,9,999999999,0.0,999,999,99
3020,3,2,9,0,*?*?*?*?*?*?*?*?*?*?*?*?*?*?*?*?*?*?*?*?*?*?,9.6,9.4,99,98505.8,488,1390,321,82.3,0.0,82.3,9629,0,9657,3441,180,0.0,10,5,9999,99999,9,999999999,0.0,999,999,99
3020,3,2,10,0,*?*?*?*?*?*?*?*?*?*?*?*?*?*?*?*?*?*?*?*?*?*?,10.7,10.3,98,98505.8,622,1390,326,108.8,0.0,108.8,12812,0,12855,4764,180,0.0,10,5,9999,99999,9,999999999,0.0,999,999,99
3020,3,2,11,0,*?*?*?*?*?*?*?*?*?*?*?*?*?*?*?*?*?*?*?*?*?*?,11.3,11.1,99,98505.8,705,1391,329,125.1,0.0,125.1,14805,0,14858,5633,180,0.0,10,5,9999,99999,9,999999999,0.0,999,999,99
3020,3,2,12,0,*?*?*?*?*?*?*?*?*?*?*?*?*?*?*?*?*?*?*?*?*?*?,11.8,9.7,87,98505.8,731,1392,331,130.2,0.0,130.2,15429,0,15487,5912,180,0.0,10,5,9999,99999,9,999999999,0.0,999,999,99
3020,3,2,13,0,*?*?*?*?*?*?*?*?*?*?*?*?*?*?*?*?*?*?*?*?*?*?,11.8,8.7,81,98505.8,698,1392,332,123.7,0.0,123.7,14629,0,14682,5556,205,0.0,10,5,9999,99999,9,999999999,0.0,999,999,99
3020,3,2,14,0,*?*?*?*?*?*?*?*?*?*?*?*?*?*?*?*?*?*?*?*?*?*?,12.1,7.6,74,98505.8,608,1391,333,106.0,0.0,106.0,12476,0,12517,4621,230,0.0,10,5,9999,99999,9,999999999,0.0,999,999,99
3020,3,2,15,0,*?*?*?*?*?*?*?*?*?*?*?*?*?*?*?*?*?*?*?*?*?*?,11.8,9.2,84,98505.8,468,1390,332,78.4,0.0,78.4,9164,0,9190,3255,255,0.0,10,5,9999,99999,9,999999999,0.0,999,999,99
3020,3,2,16,0,*?*?*?*?*?*?*?*?*?*?*?*?*?*?*?*?*?*?*?*?*?*?,12.0,9.3,84,98505.8,288,1392,332,42.7,0.0,42.7,4980,0,4989,1676,280,0.0,10,5,9999,99999,9,999999999,0.0,999,999,99
3020,3,2,17,0,*?*?*?*?*?*?*?*?*?*?*?*?*?*?*?*?*?*?*?*?*?*?,12.0,8.4,79,98505.8,79,1396,333,1.3,0.0,1.3,184,-0,183,56,305,0.0,10,5,9999,99999,9,999999999,0.0,999,999,99
3020,3,2,18,0,*?*?*?*?*?*?*?*?*?*?*?*?*?*?*?*?*?*?*?*?*?*?,10.8,8.4,86,98505.8,0,-0,327,0.0,-0.0,0.0,0,0,0,0,330,0.0,10,5,9999,99999,9,999999999,0.0,999,999,99
3020,3,2,19,0,*?*?*?*?*?*?*?*?*?*?*?*?*?*?*?*?*?*?*?*?*?*?,10.3,8.8,90,98505.8,0,-0,325,0.0,-0.0,0.0,0,0,0,0,327,0.0,10,5,9999,99999,9,999999999,0.0,999,999,99
3020,3,2,20,0,*?*?*?*?*?*?*?*?*?*?*?*?*?*?*?*?*?*?*?*?*?*?,10.1,8.7,91,98505.8,0,-0,324,0.0,-0.0,0.0,0,0,0,0,323,0.0,10,5,9999,99999,9,999999999,0.0,999,999,99
3020,3,2,21,0,*?*?*?*?*?*?*?*?*?*?*?*?*?*?*?*?*?*?*?*?*?*?,9.3,8.5,95,98505.8,0,-0,320,0.0,-0.0,0.0,0,0,0,0,320,0.0,10,5,9999,99999,9,999999999,0.0,999,999,99
3020,3,2,22,0,*?*?*?*?*?*?*?*?*?*?*?*?*?*?*?*?*?*?*?*?*?*?,9.7,7.9,89,98505.8,0,-0,322,0.0,-0.0,0.0,0,0,0,0,317,0.0,10,5,9999,99999,9,999999999,0.0,999,999,99
3020,3,2,23,0,*?*?*?*?*?*?*?*?*?*?*?*?*?*?*?*?*?*?*?*?*?*?,9.2,9.2,100,98505.8,0,-0,320,0.0,-0.0,0.0,0,0,0,0,313,0.0,10,5,9999,99999,9,999999999,0.0,999,999,99
3020,3,2,24,0,*?*?*?*?*?*?*?*?*?*?*?*?*?*?*?*?*?*?*?*?*?*?,8.9,8.1,96,98505.8,0,-0,318,0.0,-0.0,0.0,0,0,0,0,260,0.0,10,5,9999,99999,9,999999999,0.0,999,999,99
3020,3,3,1,0,*?*?*?*?*?*?*?*?*?*?*?*?*?*?*?*?*?*?*?*?*?*?,7.6,7.6,100,100422,0,-0,313,0.0,-0.0,0.0,0,0,0,0,308,0.0,10,5,9999,99999,9,999999999,0.0,999,999,99
3020,3,3,2,0,*?*?*?*?*?*?*?*?*?*?*?*?*?*?*?*?*?*?*?*?*?*?,6.9,6.9,100,100422,0,-0,310,0.0,-0.0,0.0,0,0,0,0,307,0.0,10,5,9999,99999,9,999999999,0.0,999,999,99
3020,3,3,3,0,*?*?*?*?*?*?*?*?*?*?*?*?*?*?*?*?*?*?*?*?*?*?,6.2,6.2,100,100422,0,-0,307,0.0,-0.0,0.0,0,0,0,0,305,0.0,10,5,9999,99999,9,999999999,0.0,999,999,99
3020,3,3,4,0,*?*?*?*?*?*?*?*?*?*?*?*?*?*?*?*?*?*?*?*?*?*?,6.6,6.6,100,100422,0,-0,309,0.0,-0.0,0.0,0,0,0,0,303,0.0,10,5,9999,99999,9,999999999,0.0,999,999,99
3020,3,3,5,0,*?*?*?*?*?*?*?*?*?*?*?*?*?*?*?*?*?*?*?*?*?*?,6.8,6.7,100,100422,0,-0,309,0.0,-0.0,0.0,0,0,0,0,302,0.0,10,5,9999,99999,9,999999999,0.0,999,999,99
3020,3,3,6,0,*?*?*?*?*?*?*?*?*?*?*?*?*?*?*?*?*?*?*?*?*?*?,6.0,5.9,100,100422,0,-0,306,0.0,-0.0,0.0,0,0,0,0,300,0.0,10,5,9999,99999,9,999999999,0.0,999,999,99
3020,3,3,7,0,*?*?*?*?*?*?*?*?*?*?*?*?*?*?*?*?*?*?*?*?*?*?,5.3,5.1,100,100422,113,1385,299,14.3,23.3,12.4,1646,1175,1547,256,290,0.0,9,5,9999,99999,9,999999999,0.0,999,999,99
3020,3,3,8,0,*?*?*?*?*?*?*?*?*?*?*?*?*?*?*?*?*?*?*?*?*?*?,6.8,6.7,100,100422,320,1390,298,133.5,207.0,85.8,14110,16645,10102,1657,280,0.0,7,4,9999,99999,9,999999999,0.0,999,999,99
3020,3,3,9,0,*?*?*?*?*?*?*?*?*?*?*?*?*?*?*?*?*?*?*?*?*?*?,8.2,8.3,100,100422,496,1390,304,228.2,228.3,146.8,24168,21819,16796,3038,270,0.0,7,4,9999,99999,9,999999999,0.0,999,999,99
3020,3,3,10,0,*?*?*?*?*?*?*?*?*?*?*?*?*?*?*?*?*?*?*?*?*?*?,10.8,9.3,95,100422,630,1390,316,300.3,236.5,193.1,31943,24033,21735,4247,260,0.0,7,4,9999,99999,9,999999999,0.0,999,999,99
3020,3,3,11,0,*?*?*?*?*?*?*?*?*?*?*?*?*?*?*?*?*?*?*?*?*?*?,12.3,9.8,89,100422,713,1391,323,344.7,240.1,221.6,36793,24954,24718,5103,250,0.0,7,4,9999,99999,9,999999999,0.0,999,999,99
3020,3,3,12,0,*?*?*?*?*?*?*?*?*?*?*?*?*?*?*?*?*?*?*?*?*?*?,13.7,10.5,85,100422,738,1390,334,303.3,143.9,226.9,33145,14877,25500,5772,240,0.0,8,4,9999,99999,9,999999999,0.0,999,999,99
3020,3,3,13,0,*?*?*?*?*?*?*?*?*?*?*?*?*?*?*?*?*?*?*?*?*?*?,13.4,10.9,89,100422,705,1390,335,217.5,57.0,188.5,23926,5656,21257,5840,218,0.0,9,5,9999,99999,9,999999999,0.0,999,999,99
3020,3,3,14,0,*?*?*?*?*?*?*?*?*?*?*?*?*?*?*?*?*?*?*?*?*?*?,13.6,11.6,92,100422,615,1390,336,186.7,56.1,161.8,20520,5467,18251,4792,197,0.0,9,5,9999,99999,9,999999999,0.0,999,999,99
3020,3,3,15,0,*?*?*?*?*?*?*?*?*?*?*?*?*?*?*?*?*?*?*?*?*?*?,13.8,11.1,89,100422,475,1390,341,79.8,0.0,79.8,9332,0,9358,3321,175,0.0,10,5,9999,99999,9,999999999,0.0,999,999,99
3020,3,3,16,0,*?*?*?*?*?*?*?*?*?*?*?*?*?*?*?*?*?*?*?*?*?*?,13.4,10.8,88,100422,295,1393,332,101.3,120.6,75.8,11072,9658,8786,1637,153,0.0,8,4,9999,99999,9,999999999,0.0,999,999,99
3020,3,3,17,0,*?*?*?*?*?*?*?*?*?*?*?*?*?*?*?*?*?*?*?*?*?*?,12.9,10.4,90,100422,85,1385,336,2.7,0.0,2.7,348,-0,347,109,132,0.0,10,5,9999,99999,9,999999999,0.0,999,999,99
3020,3,3,18,0,*?*?*?*?*?*?*?*?*?*?*?*?*?*?*?*?*?*?*?*?*?*?,11.3,10.3,98,100422,0,-0,329,0.0,-0.0,0.0,0,0,0,0,110,0.0,10,5,9999,99999,9,999999999,0.0,999,999,99
3020,3,3,19,0,*?*?*?*?*?*?*?*?*?*?*?*?*?*?*?*?*?*?*?*?*?*?,10.9,9.8,98,100422,0,-0,327,0.0,-0.0,0.0,0,0,0,0,148,0.0,10,5,9999,99999,9,999999999,0.0,999,999,99
3020,3,3,20,0,*?*?*?*?*?*?*?*?*?*?*?*?*?*?*?*?*?*?*?*?*?*?,9.0,8.9,100,100422,0,-0,319,0.0,-0.0,0.0,0,0,0,0,187,0.0,10,5,9999,99999,9,999999999,0.0,999,999,99
3020,3,3,21,0,*?*?*?*?*?*?*?*?*?*?*?*?*?*?*?*?*?*?*?*?*?*?,9.0,8.8,100,100422,0,-0,319,0.0,-0.0,0.0,0,0,0,0,225,0.0,10,5,9999,99999,9,999999999,0.0,999,999,99
3020,3,3,22,0,*?*?*?*?*?*?*?*?*?*?*?*?*?*?*?*?*?*?*?*?*?*?,8.1,7.0,98,100422,0,-0,315,0.0,-0.0,0.0,0,0,0,0,263,0.0,10,5,9999,99999,9,999999999,0.0,999,999,99
3020,3,3,23,0,*?*?*?*?*?*?*?*?*?*?*?*?*?*?*?*?*?*?*?*?*?*?,8.4,6.4,92,100422,0,-0,317,0.0,-0.0,0.0,0,0,0,0,302,0.0,10,5,9999,99999,9,999999999,0.0,999,999,99
3020,3,3,24,0,*?*?*?*?*?*?*?*?*?*?*?*?*?*?*?*?*?*?*?*?*?*?,8.7,8.7,100,100422,0,-0,317,0.0,-0.0,0.0,0,0,0,0,310,0.0,10,5,9999,99999,9,999999999,0.0,999,999,99
3020,3,4,1,0,*?*?*?*?*?*?*?*?*?*?*?*?*?*?*?*?*?*?*?*?*?*?,9.4,5.0,73,102026,0,-0,321,0.0,-0.0,0.0,0,0,0,0,335,0.0,10,5,9999,99999,9,999999999,0.0,999,999,99
3020,3,4,2,0,*?*?*?*?*?*?*?*?*?*?*?*?*?*?*?*?*?*?*?*?*?*?,9.8,4.3,68,102026,0,-0,323,0.0,-0.0,0.0,0,0,0,0,330,0.0,10,5,9999,99999,9,999999999,0.0,999,999,99
3020,3,4,3,0,*?*?*?*?*?*?*?*?*?*?*?*?*?*?*?*?*?*?*?*?*?*?,9.7,5.0,72,102026,0,-0,323,0.0,-0.0,0.0,0,0,0,0,325,0.0,10,5,9999,99999,9,999999999,0.0,999,999,99
3020,3,4,4,0,*?*?*?*?*?*?*?*?*?*?*?*?*?*?*?*?*?*?*?*?*?*?,9.1,4.5,72,102026,0,-0,320,0.0,-0.0,0.0,0,0,0,0,320,0.0,10,5,9999,99999,9,999999999,0.0,999,999,99
3020,3,4,5,0,*?*?*?*?*?*?*?*?*?*?*?*?*?*?*?*?*?*?*?*?*?*?,8.5,4.3,75,102026,0,-0,317,0.0,-0.0,0.0,0,0,0,0,315,0.0,10,5,9999,99999,9,999999999,0.0,999,999,99
3020,3,4,6,0,*?*?*?*?*?*?*?*?*?*?*?*?*?*?*?*?*?*?*?*?*?*?,8.9,4.8,74,102026,0,-0,319,0.0,-0.0,0.0,0,0,0,0,310,0.0,10,5,9999,99999,9,999999999,0.0,999,999,99
3020,3,4,7,0,*?*?*?*?*?*?*?*?*?*?*?*?*?*?*?*?*?*?*?*?*?*?,9.3,5.9,79,102026,122,1394,312,22.7,65.3,17.0,2510,2854,2209,281,295,0.0,8,4,9999,99999,9,999999999,0.4,999,999,99
3020,3,4,8,0,*?*?*?*?*?*?*?*?*?*?*?*?*?*?*?*?*?*?*?*?*?*?,9.6,6.2,79,102026,328,1389,314,116.7,124.6,87.3,12735,10393,10089,1901,280,0.0,8,4,9999,99999,9,999999999,0.5,999,999,99
3020,3,4,9,0,*?*?*?*?*?*?*?*?*?*?*?*?*?*?*?*?*?*?*?*?*?*?,11.1,7.7,79,102026,504,1389,317,232.7,228.9,149.6,24647,21976,17113,3109,265,0.0,7,4,9999,99999,9,999999999,0.1,999,999,99
3020,3,4,10,0,*?*?*?*?*?*?*?*?*?*?*?*?*?*?*?*?*?*?*?*?*?*?,12.7,8.0,73,102026,638,1390,332,194.6,56.4,168.7,21414,5498,19048,5053,250,0.0,9,5,9999,99999,9,999999999,1.2,999,999,99
3020,3,4,11,0,*?*?*?*?*?*?*?*?*?*?*?*?*?*?*?*?*?*?*?*?*?*?,13.8,8.3,68,102026,720,1389,333,295.4,143.6,220.9,32307,14650,24983,5569,235,0.0,8,4,9999,99999,9,999999999,2.0,999,999,99
3020,3,4,12,0,*?*?*?*?*?*?*?*?*?*?*?*?*?*?*?*?*?*?*?*?*?*?,14.5,7.6,63,102026,746,1390,340,231.6,57.4,200.8,25498,5717,22645,6356,220,0.0,9,5,9999,99999,9,999999999,0.4,999,999,99
3020,3,4,13,0,*?*?*?*?*?*?*?*?*?*?*?*?*?*?*?*?*?*?*?*?*?*?,14.2,6.9,61,102026,712,1389,339,220.1,57.1,190.8,24217,5670,21513,5933,220,0.0,9,5,9999,99999,9,999999999,0.0,999,999,99
3020,3,4,14,0,*?*?*?*?*?*?*?*?*?*?*?*?*?*?*?*?*?*?*?*?*?*?,14.5,6.2,57,102026,622,1389,340,189.2,56.2,164.0,20801,5483,18500,4874,220,0.0,9,5,9999,99999,9,999999999,0.1,999,999,99
3020,3,4,15,0,*?*?*?*?*?*?*?*?*?*?*?*?*?*?*?*?*?*?*?*?*?*?,14.3,6.6,59,102026,482,1389,335,186.9,135.7,139.8,20351,12897,15930,3187,220,0.0,8,4,9999,99999,9,999999999,0.0,999,999,99
3020,3,4,16,0,*?*?*?*?*?*?*?*?*?*?*?*?*?*?*?*?*?*?*?*?*?*?,14.4,6.6,59,102026,301,1389,336,104.5,121.4,78.1,11421,9703,9093,1690,220,0.0,8,4,9999,99999,9,999999999,2.0,999,999,99
3020,3,4,17,0,*?*?*?*?*?*?*?*?*?*?*?*?*?*?*?*?*?*?*?*?*?*?,14.4,7.4,62,102026,92,1391,336,9.1,34.8,6.8,1072,1411,1126,112,220,0.0,8,4,9999,99999,9,999999999,0.0,999,999,99
3020,3,4,18,0,*?*?*?*?*?*?*?*?*?*?*?*?*?*?*?*?*?*?*?*?*?*?,12.8,6.9,66,102026,0,-0,337,0.0,-0.0,0.0,0,0,0,0,220,0.0,10,5,9999,99999,9,999999999,2.2,999,999,99
3020,3,4,19,0,*?*?*?*?*?*?*?*?*?*?*?*?*?*?*?*?*?*?*?*?*?*?,12.1,6.4,67,102026,0,-0,334,0.0,-0.0,0.0,0,0,0,0,220,0.0,10,5,9999,99999,9,999999999,0.1,999,999,99
3020,3,4,20,0,*?*?*?*?*?*?*?*?*?*?*?*?*?*?*?*?*?*?*?*?*?*?,11.6,6.6,70,102026,0,-0,331,0.0,-0.0,0.0,0,0,0,0,220,0.0,10,5,9999,99999,9,999999999,0.3,999,999,99
3020,3,4,21,0,*?*?*?*?*?*?*?*?*?*?*?*?*?*?*?*?*?*?*?*?*?*?,10.8,6.1,72,102026,0,-0,328,0.0,-0.0,0.0,0,0,0,0,220,0.0,10,5,9999,99999,9,999999999,0.1,999,999,99
3020,3,4,22,0,*?*?*?*?*?*?*?*?*?*?*?*?*?*?*?*?*?*?*?*?*?*?,10.6,6.4,75,102026,0,-0,327,0.0,-0.0,0.0,0,0,0,0,220,0.0,10,5,9999,99999,9,999999999,1.6,999,999,99
3020,3,4,23,0,*?*?*?*?*?*?*?*?*?*?*?*?*?*?*?*?*?*?*?*?*?*?,10.4,6.6,76,102026,0,-0,326,0.0,-0.0,0.0,0,0,0,0,220,0.0,10,5,9999,99999,9,999999999,0.8,999,999,99
3020,3,4,24,0,*?*?*?*?*?*?*?*?*?*?*?*?*?*?*?*?*?*?*?*?*?*?,8.6,5.8,81,102026,0,-0,318,0.0,-0.0,0.0,0,0,0,0,340,0.0,10,5,9999,99999,9,999999999,0.0,999,999,99
3020,3,5,1,0,*?*?*?*?*?*?*?*?*?*?*?*?*?*?*?*?*?*?*?*?*?*?,10.1,9.4,96,102257,0,-0,324,0.0,-0.0,0.0,0,0,0,0,215,0.0,10,5,9999,99999,9,999999999,0.0,999,999,99
3020,3,5,2,0,*?*?*?*?*?*?*?*?*?*?*?*?*?*?*?*?*?*?*?*?*?*?,9.6,9.6,100,102257,0,-0,321,0.0,-0.0,0.0,0,0,0,0,210,0.0,10,5,9999,99999,9,999999999,0.0,999,999,99
3020,3,5,3,0,*?*?*?*?*?*?*?*?*?*?*?*?*?*?*?*?*?*?*?*?*?*?,9.1,9.1,100,102257,0,-0,319,0.0,-0.0,0.0,0,0,0,0,205,0.0,10,5,9999,99999,9,999999999,0.5,999,999,99
3020,3,5,4,0,*?*?*?*?*?*?*?*?*?*?*?*?*?*?*?*?*?*?*?*?*?*?,9.7,9.7,100,102257,0,-0,322,0.0,-0.0,0.0,0,0,0,0,200,0.0,10,5,9999,99999,9,999999999,0.0,999,999,99
3020,3,5,5,0,*?*?*?*?*?*?*?*?*?*?*?*?*?*?*?*?*?*?*?*?*?*?,10.3,9.9,98,102257,0,-0,324,0.0,-0.0,0.0,0,0,0,0,195,0.0,10,5,9999,99999,9,999999999,0.1,999,999,99
3020,3,5,6,0,*?*?*?*?*?*?*?*?*?*?*?*?*?*?*?*?*?*?*?*?*?*?,9.7,8.9,95,102257,0,-0,322,0.0,-0.0,0.0,0,0,0,0,190,0.0,10,5,9999,99999,9,999999999,0.0,999,999,99
3020,3,5,7,0,*?*?*?*?*?*?*?*?*?*?*?*?*?*?*?*?*?*?*?*?*?*?,9.6,9.4,99,102257,130,1391,318,19.9,28.4,17.3,2270,1536,2127,359,188,0.0,9,5,9999,99999,9,999999999,0.0,999,999,99
3020,3,5,8,0,*?*?*?*?*?*?*?*?*?*?*?*?*?*?*?*?*?*?*?*?*?*?,9.7,9.7,100,102257,336,1388,315,120.5,125.4,90.1,13141,10597,10394,1967,187,0.0,8,4,9999,99999,9,999999999,0.0,999,999,99
3020,3,5,9,0,*?*?*?*?*?*?*?*?*?*?*?*?*?*?*?*?*?*?*?*?*?*?,10.8,10.1,96,102257,512,1388,320,200.7,137.1,150.1,21862,13238,17077,3460,185,0.0,8,4,9999,99999,9,999999999,0.0,999,999,99
3020,3,5,10,0,*?*?*?*?*?*?*?*?*?*?*?*?*?*?*?*?*?*?*?*?*?*?,11.9,9.6,86,102257,646,1389,328,197.4,56.5,171.2,21715,5532,19308,5146,183,0.0,9,5,9999,99999,9,999999999,0.4,999,999,99
3020,3,5,11,0,*?*?*?*?*?*?*?*?*?*?*?*?*?*?*?*?*?*?*?*?*?*?,13.1,8.9,76,102257,728,1389,334,225.7,57.3,195.7,24838,5693,22062,6136,182,0.0,9,5,9999,99999,9,999999999,0.2,999,999,99
3020,3,5,12,0,*?*?*?*?*?*?*?*?*?*?*?*?*?*?*?*?*?*?*?*?*?*?,13.2,7.4,68,102257,753,1389,338,134.9,0.0,134.9,16001,0,16062,6168,180,0.0,10,5,9999,99999,9,999999999,0.4,999,999,99
3020,3,5,13,0,*?*?*?*?*?*?*?*?*?*?*?*?*?*?*?*?*?*?*?*?*?*?,13.3,8.7,73,102257,720,1390,335,222.7,57.2,193.1,24508,5683,21770,6029,182,0.0,9,5,9999,99999,9,999999999,0.0,999,999,99
3020,3,5,14,0,*?*?*?*?*?*?*?*?*?*?*?*?*?*?*?*?*?*?*?*?*?*?,13.2,7.1,67,102257,629,1388,330,254.1,141.3,190.0,27711,14251,21474,4586,183,0.0,8,4,9999,99999,9,999999999,0.0,999,999,99
3020,3,5,15,0,*?*?*?*?*?*?*?*?*?*?*?*?*?*?*?*?*?*?*?*?*?*?,13.2,7.6,69,102257,489,1389,330,190.1,136.1,142.2,20704,12980,16198,3250,185,0.0,8,4,9999,99999,9,999999999,0.0,999,999,99
3020,3,5,16,0,*?*?*?*?*?*?*?*?*?*?*?*?*?*?*?*?*?*?*?*?*?*?,13.1,5.5,60,102257,308,1389,329,107.6,122.3,80.5,11743,9981,9308,1743,187,0.0,8,4,9999,99999,9,999999999,0.0,999,999,99
3020,3,5,17,0,*?*?*?*?*?*?*?*?*?*?*?*?*?*?*?*?*?*?*?*?*?*?,12.7,6.6,67,102257,98,1383,332,9.2,17.2,7.9,1077,808,1016,164,188,0.0,9,5,9999,99999,9,999999999,0.0,999,999,99
3020,3,5,18,0,*?*?*?*?*?*?*?*?*?*?*?*?*?*?*?*?*?*?*?*?*?*?,12.1,8.4,78,102257,0,-0,333,0.0,-0.0,0.0,0,0,0,0,190,0.0,10,5,9999,99999,9,999999999,0.0,999,999,99
3020,3,5,19,0,*?*?*?*?*?*?*?*?*?*?*?*?*?*?*?*?*?*?*?*?*?*?,11.5,8.5,82,102257,0,-0,330,0.0,-0.0,0.0,0,0,0,0,188,0.0,10,5,9999,99999,9,999999999,0.0,999,999,99
3020,3,5,20,0,*?*?*?*?*?*?*?*?*?*?*?*?*?*?*?*?*?*?*?*?*?*?,10.6,8.7,88,102257,0,-0,326,0.0,-0.0,0.0,0,0,0,0,187,0.0,10,5,9999,99999,9,999999999,0.0,999,999,99
3020,3,5,21,0,*?*?*?*?*?*?*?*?*?*?*?*?*?*?*?*?*?*?*?*?*?*?,10.7,9.2,91,102257,0,-0,326,0.0,-0.0,0.0,0,0,0,0,185,0.0,10,5,9999,99999,9,999999999,0.0,999,999,99
3020,3,5,22,0,*?*?*?*?*?*?*?*?*?*?*?*?*?*?*?*?*?*?*?*?*?*?,10.4,9.2,92,102257,0,-0,325,0.0,-0.0,0.0,0,0,0,0,183,0.0,10,5,9999,99999,9,999999999,0.0,999,999,99
3020,3,5,23,0,*?*?*?*?*?*?*?*?*?*?*?*?*?*?*?*?*?*?*?*?*?*?,10.5,9.6,95,102257,0,-0,325,0.0,-0.0,0.0,0,0,0,0,182,0.0,10,5,9999,99999,9,999999999,0.0,999,999,99
3020,3,5,24,0,*?*?*?*?*?*?*?*?*?*?*?*?*?*?*?*?*?*?*?*?*?*?,10.2,8.0,86,102257,0,-0,324,0.0,-0.0,0.0,0,0,0,0,220,0.0,10,5,9999,99999,9,999999999,0.0,999,999,99
3020,3,6,1,0,*?*?*?*?*?*?*?*?*?*?*?*?*?*?*?*?*?*?*?*?*?*?,10.7,9.8,95,102287,0,-0,326,0.0,-0.0,0.0,0,0,0,0,183,0.0,10,5,9999,99999,9,999999999,0.0,999,999,99
3020,3,6,2,0,*?*?*?*?*?*?*?*?*?*?*?*?*?*?*?*?*?*?*?*?*?*?,10.7,9.9,95,102287,0,-0,326,0.0,-0.0,0.0,0,0,0,0,187,0.0,10,5,9999,99999,9,999999999,0.0,999,999,99
3020,3,6,3,0,*?*?*?*?*?*?*?*?*?*?*?*?*?*?*?*?*?*?*?*?*?*?,10.5,9.8,96,102287,0,-0,325,0.0,-0.0,0.0,0,0,0,0,190,0.0,10,5,9999,99999,9,999999999,0.0,999,999,99
3020,3,6,4,0,*?*?*?*?*?*?*?*?*?*?*?*?*?*?*?*?*?*?*?*?*?*?,10.4,10.4,100,102287,0,-0,325,0.0,-0.0,0.0,0,0,0,0,193,0.0,10,5,9999,99999,9,999999999,0.0,999,999,99
3020,3,6,5,0,*?*?*?*?*?*?*?*?*?*?*?*?*?*?*?*?*?*?*?*?*?*?,10.2,10.2,100,102287,0,-0,324,0.0,-0.0,0.0,0,0,0,0,197,0.0,10,5,9999,99999,9,999999999,0.0,999,999,99
3020,3,6,6,0,*?*?*?*?*?*?*?*?*?*?*?*?*?*?*?*?*?*?*?*?*?*?,10.6,10.5,100,102287,0,-0,326,0.0,-0.0,0.0,0,0,0,0,200,0.0,10,5,9999,99999,9,999999999,0.0,999,999,99
3020,3,6,7,0,*?*?*?*?*?*?*?*?*?*?*?*?*?*?*?*?*?*?*?*?*?*?,10.9,10.9,100,102287,138,1388,324,22.8,30.5,19.8,2583,1704,2416,411,213,0.0,9,5,9999,99999,9,999999999,0.0,999,999,99
3020,3,6,8,0,*?*?*?*?*?*?*?*?*?*?*?*?*?*?*?*?*?*?*?*?*?*?,10.8,10.8,100,102287,344,1386,327,54.0,0.0,54.0,6296,0,6310,2153,227,0.0,10,5,9999,99999,9,999999999,0.0,999,999,99
3020,3,6,9,0,*?*?*?*?*?*?*?*?*?*?*?*?*?*?*?*?*?*?*?*?*?*?,12.0,12.0,100,102287,520,1387,329,154.3,54.8,133.8,16951,5193,15097,3791,240,0.0,9,5,9999,99999,9,999999999,0.0,999,999,99
3020,3,6,10,0,*?*?*?*?*?*?*?*?*?*?*?*?*?*?*?*?*?*?*?*?*?*?,12.3,11.3,94,102287,654,1389,330,200.3,56.5,173.6,22022,5558,19577,5241,253,0.0,9,5,9999,99999,9,999999999,0.0,999,999,99
3020,3,6,11,0,*?*?*?*?*?*?*?*?*?*?*?*?*?*?*?*?*?*?*?*?*?*?,13.8,10.5,81,102287,736,1389,337,228.5,57.3,198.1,25143,5710,22329,6238,267,0.0,9,5,9999,99999,9,999999999,0.0,999,999,99
3020,3,6,12,0,*?*?*?*?*?*?*?*?*?*?*?*?*?*?*?*?*?*?*?*?*?*?,13.9,9.3,74,102287,761,1389,338,237.0,57.5,205.5,26091,5749,23164,6560,280,0.0,9,5,9999,99999,9,999999999,0.0,999,999,99
3020,3,6,13,0,*?*?*?*?*?*?*?*?*?*?*?*?*?*?*?*?*?*?*?*?*?*?,13.6,8.9,73,102287,727,1389,336,225.3,57.2,195.4,24800,5694,22027,6124,290,0.0,9,5,9999,99999,9,999999999,0.1,999,999,99
3020,3,6,14,0,*?*?*?*?*?*?*?*?*?*?*?*?*?*?*?*?*?*?*?*?*?*?,13.6,7.6,67,102287,636,1387,336,194.3,56.4,168.4,21359,5519,18991,5040,300,0.0,9,5,9999,99999,9,999999999,0.0,999,999,99
3020,3,6,15,0,*?*?*?*?*?*?*?*?*?*?*?*?*?*?*?*?*?*?*?*?*?*?,13.8,7.7,67,102287,496,1389,337,145.9,54.3,126.5,16021,5105,14275,3546,310,0.0,9,5,9999,99999,9,999999999,0.0,999,999,99
3020,3,6,16,0,*?*?*?*?*?*?*?*?*?*?*?*?*?*?*?*?*?*?*?*?*?*?,13.9,6.4,61,102287,315,1390,342,48.1,0.0,48.1,5608,0,5620,1901,320,0.0,10,5,9999,99999,9,999999999,0.0,999,999,99
3020,3,6,17,0,*?*?*?*?*?*?*?*?*?*?*?*?*?*?*?*?*?*?*?*?*?*?,13.8,6.2,61,102287,105,1388,337,11.4,20.1,9.9,1331,976,1253,205,330,0.0,9,5,9999,99999,9,999999999,0.0,999,999,99
3020,3,6,18,0,*?*?*?*?*?*?*?*?*?*?*?*?*?*?*?*?*?*?*?*?*?*?,12.6,7.3,70,102287,0,-0,336,0.0,-0.0,0.0,0,0,0,0,340,0.0,10,5,9999,99999,9,999999999,0.0,999,999,99
3020,3,6,19,0,*?*?*?*?*?*?*?*?*?*?*?*?*?*?*?*?*?*?*?*?*?*?,12.1,6.9,71,102287,0,-0,333,0.0,-0.0,0.0,0,0,0,0,300,0.0,10,5,9999,99999,9,999999999,0.0,999,999,99
3020,3,6,20,0,*?*?*?*?*?*?*?*?*?*?*?*?*?*?*?*?*?*?*?*?*?*?,12.1,7.6,74,102287,0,-0,333,0.0,-0.0,0.0,0,0,0,0,260,0.0,10,5,9999,99999,9,999999999,0.0,999,999,99
3020,3,6,21,0,*?*?*?*?*?*?*?*?*?*?*?*?*?*?*?*?*?*?*?*?*?*?,11.8,7.4,75,102287,0,-0,332,0.0,-0.0,0.0,0,0,0,0,220,0.0,10,5,9999,99999,9,999999999,0.0,999,999,99
3020,3,6,22,0,*?*?*?*?*?*?*?*?*?*?*?*?*?*?*?*?*?*?*?*?*?*?,11.1,7.7,80,102287,0,-0,329,0.0,-0.0,0.0,0,0,0,0,180,0.0,10,5,9999,99999,9,999999999,0.0,999,999,99
3020,3,6,23,0,*?*?*?*?*?*?*?*?*?*?*?*?*?*?*?*?*?*?*?*?*?*?,10.5,8.1,86,102287,0,-0,326,0.0,-0.0,0.0,0,0,0,0,140,0.0,10,5,9999,99999,9,999999999,0.0,999,999,99
3020,3,6,24,0,*?*?*?*?*?*?*?*?*?*?*?*?*?*?*?*?*?*?*?*?*?*?,10.5,9.7,95,102287,0,-0,325,0.0,-0.0,0.0,0,0,0,0,180,0.0,10,5,9999,99999,9,999999999,0.0,999,999,99
3020,3,7,1,0,*?*?*?*?*?*?*?*?*?*?*?*?*?*?*?*?*?*?*?*?*?*?,7.9,7.9,100,102216,0,-0,314,0.0,-0.0,0.0,0,0,0,0,110,0.0,10,5,9999,99999,9,999999999,0.0,999,999,99
3020,3,7,2,0,*?*?*?*?*?*?*?*?*?*?*?*?*?*?*?*?*?*?*?*?*?*?,6.8,6.7,100,102216,0,-0,309,0.0,-0.0,0.0,0,0,0,0,120,0.0,10,5,9999,99999,9,999999999,0.0,999,999,99
3020,3,7,3,0,*?*?*?*?*?*?*?*?*?*?*?*?*?*?*?*?*?*?*?*?*?*?,6.8,6.7,100,102216,0,-0,309,0.0,-0.0,0.0,0,0,0,0,130,0.0,10,5,9999,99999,9,999999999,0.0,999,999,99
3020,3,7,4,0,*?*?*?*?*?*?*?*?*?*?*?*?*?*?*?*?*?*?*?*?*?*?,6.1,6.1,100,102216,0,-0,306,0.0,-0.0,0.0,0,0,0,0,140,0.0,10,5,9999,99999,9,999999999,0.0,999,999,99
3020,3,7,5,0,*?*?*?*?*?*?*?*?*?*?*?*?*?*?*?*?*?*?*?*?*?*?,6.1,6.1,100,102216,0,-0,306,0.0,-0.0,0.0,0,0,0,0,150,0.0,10,5,9999,99999,9,999999999,0.0,999,999,99
3020,3,7,6,0,*?*?*?*?*?*?*?*?*?*?*?*?*?*?*?*?*?*?*?*?*?*?,5.8,5.8,100,102216,0,-0,305,0.0,-0.0,0.0,0,0,0,0,160,0.0,10,5,9999,99999,9,999999999,0.0,999,999,99
3020,3,7,7,0,*?*?*?*?*?*?*?*?*?*?*?*?*?*?*?*?*?*?*?*?*?*?,5.6,5.6,100,102216,146,1385,304,14.8,0.0,14.8,1767,-0,1768,577,163,0.0,10,5,9999,99999,9,999999999,0.0,999,999,99
3020,3,7,8,0,*?*?*?*?*?*?*?*?*?*?*?*?*?*?*?*?*?*?*?*?*?*?,6.6,6.6,100,102216,353,1389,309,55.7,0.0,55.7,6491,0,6506,2226,167,0.0,10,5,9999,99999,9,999999999,0.0,999,999,99
3020,3,7,9,0,*?*?*?*?*?*?*?*?*?*?*?*?*?*?*?*?*?*?*?*?*?*?,7.8,6.2,99,102216,528,1386,314,90.5,0.0,90.5,10608,0,10641,3838,170,0.0,10,5,9999,99999,9,999999999,0.0,999,999,99
3020,3,7,10,0,*?*?*?*?*?*?*?*?*?*?*?*?*?*?*?*?*?*?*?*?*?*?,9.9,8.0,96,102216,662,1388,323,116.9,0.0,116.9,13800,0,13848,5191,173,0.0,10,5,9999,99999,9,999999999,0.0,999,999,99
3020,3,7,11,0,*?*?*?*?*?*?*?*?*?*?*?*?*?*?*?*?*?*?*?*?*?*?,10.1,8.0,95,102216,744,1388,324,133.1,0.0,133.1,15784,0,15844,6069,177,0.0,10,5,9999,99999,9,999999999,0.0,999,999,99
3020,3,7,12,0,*?*?*?*?*?*?*?*?*?*?*?*?*?*?*?*?*?*?*?*?*?*?,11.5,8.4,89,102216,768,1387,330,138.0,0.0,138.0,16386,0,16449,6339,180,0.0,10,5,9999,99999,9,999999999,0.0,999,999,99
3020,3,7,13,0,*?*?*?*?*?*?*?*?*?*?*?*?*?*?*?*?*?*?*?*?*?*?,11.1,7.7,87,102216,734,1387,329,131.2,0.0,131.2,15552,0,15610,5964,178,0.0,10,5,9999,99999,9,999999999,0.0,999,999,99
3020,3,7,14,0,*?*?*?*?*?*?*?*?*?*?*?*?*?*?*?*?*?*?*?*?*?*?,11.0,8.0,89,102216,643,1387,328,113.3,0.0,113.3,13357,0,13403,4998,177,0.0,10,5,9999,99999,9,999999999,0.0,999,999,99
3020,3,7,15,0,*?*?*?*?*?*?*?*?*?*?*?*?*?*?*?*?*?*?*?*?*?*?,11.1,6.6,80,102216,503,1389,329,85.4,0.0,85.4,9999,0,10028,3590,175,0.0,10,5,9999,99999,9,999999999,0.0,999,999,99
3020,3,7,16,0,*?*?*?*?*?*?*?*?*?*?*?*?*?*?*?*?*?*?*?*?*?*?,11.6,7.1,82,102216,321,1387,331,49.4,0.0,49.4,5763,0,5776,1958,173,0.0,10,5,9999,99999,9,999999999,0.0,999,999,99
3020,3,7,17,0,*?*?*?*?*?*?*?*?*?*?*?*?*?*?*?*?*?*?*?*?*?*?,11.2,7.9,88,102216,112,1394,329,7.9,0.0,7.9,970,-0,969,314,172,0.0,10,5,9999,99999,9,999999999,0.0,999,999,99
3020,3,7,18,0,*?*?*?*?*?*?*?*?*?*?*?*?*?*?*?*?*?*?*?*?*?*?,10.0,9.3,100,102216,0,-0,323,0.0,-0.0,0.0,0,0,0,0,170,0.0,10,5,9999,99999,9,999999999,0.0,999,999,99
3020,3,7,19,0,*?*?*?*?*?*?*?*?*?*?*?*?*?*?*?*?*?*?*?*?*?*?,9.4,9.3,100,102216,0,-0,320,0.0,-0.0,0.0,0,0,0,0,170,0.0,10,5,9999,99999,9,999999999,0.0,999,999,99
3020,3,7,20,0,*?*?*?*?*?*?*?*?*?*?*?*?*?*?*?*?*?*?*?*?*?*?,8.7,8.7,100,102216,0,-0,317,0.0,-0.0,0.0,0,0,0,0,170,0.0,10,5,9999,99999,9,999999999,0.0,999,999,99
3020,3,7,21,0,*?*?*?*?*?*?*?*?*?*?*?*?*?*?*?*?*?*?*?*?*?*?,7.5,7.4,100,102216,0,-0,312,0.0,-0.0,0.0,0,0,0,0,170,0.0,10,5,9999,99999,9,999999999,0.0,999,999,99
3020,3,7,22,0,*?*?*?*?*?*?*?*?*?*?*?*?*?*?*?*?*?*?*?*?*?*?,7.4,7.4,100,102216,0,-0,312,0.0,-0.0,0.0,0,0,0,0,170,0.0,10,5,9999,99999,9,999999999,0.0,999,999,99
3020,3,7,23,0,*?*?*?*?*?*?*?*?*?*?*?*?*?*?*?*?*?*?*?*?*?*?,6.6,6.6,100,102216,0,-0,309,0.0,-0.0,0.0,0,0,0,0,170,0.0,10,5,9999,99999,9,999999999,0.0,999,999,99
3020,3,7,24,0,*?*?*?*?*?*?*?*?*?*?*?*?*?*?*?*?*?*?*?*?*?*?,9.9,8.0,97,102216,0,-0,323,0.0,-0.0,0.0,0,0,0,0,100,0.0,10,5,9999,99999,9,999999999,0.0,999,999,99
3020,3,8,1,0,*?*?*?*?*?*?*?*?*?*?*?*?*?*?*?*?*?*?*?*?*?*?,4.6,4.6,100,102069,0,-0,300,0.0,-0.0,0.0,0,0,0,0,162,0.0,10,5,9999,99999,9,999999999,0.0,999,999,99
3020,3,8,2,0,*?*?*?*?*?*?*?*?*?*?*?*?*?*?*?*?*?*?*?*?*?*?,3.6,3.6,100,102069,0,-0,296,0.0,-0.0,0.0,0,0,0,0,153,0.0,10,5,9999,99999,9,999999999,0.0,999,999,99
3020,3,8,3,0,*?*?*?*?*?*?*?*?*?*?*?*?*?*?*?*?*?*?*?*?*?*?,3.6,2.9,100,102069,0,-0,296,0.0,-0.0,0.0,0,0,0,0,145,0.0,10,5,9999,99999,9,999999999,0.0,999,999,99
3020,3,8,4,0,*?*?*?*?*?*?*?*?*?*?*?*?*?*?*?*?*?*?*?*?*?*?,3.6,3.6,100,102069,0,-0,296,0.0,-0.0,0.0,0,0,0,0,137,0.0,10,5,9999,99999,9,999999999,0.0,999,999,99
3020,3,8,5,0,*?*?*?*?*?*?*?*?*?*?*?*?*?*?*?*?*?*?*?*?*?*?,3.2,3.2,100,102069,0,-0,294,0.0,-0.0,0.0,0,0,0,0,128,0.0,10,5,9999,99999,9,999999999,0.0,999,999,99
3020,3,8,6,0,*?*?*?*?*?*?*?*?*?*?*?*?*?*?*?*?*?*?*?*?*?*?,3.1,3.0,100,102069,0,-0,294,0.0,-0.0,0.0,0,0,0,0,120,0.0,10,5,9999,99999,9,999999999,0.0,999,999,99
3020,3,8,7,0,*?*?*?*?*?*?*?*?*?*?*?*?*?*?*?*?*?*?*?*?*?*?,3.0,2.9,100,102069,155,1390,275,49.6,199.3,27.4,5320,10951,3861,477,127,0.0,6,3,9999,99999,9,999999999,0.0,999,999,99
3020,3,8,8,0,*?*?*?*?*?*?*?*?*?*?*?*?*?*?*?*?*?*?*?*?*?*?,4.3,3.4,100,102069,361,1387,290,132.0,127.8,98.7,14382,11090,11354,2169,133,0.0,8,4,9999,99999,9,999999999,0.0,999,999,99
3020,3,8,9,0,*?*?*?*?*?*?*?*?*?*?*?*?*?*?*?*?*?*?*?*?*?*?,5.5,3.4,100,102069,537,1388,259,317.8,574.9,95.3,33007,54047,13580,1854,140,0.0,0,0,9999,99999,9,999999999,0.0,999,999,99
3020,3,8,10,0,*?*?*?*?*?*?*?*?*?*?*?*?*?*?*?*?*?*?*?*?*?*?,7.1,6.1,100,102069,670,1387,282,403.9,532.9,146.6,43148,53120,18457,3010,147,0.0,3,2,9999,99999,9,999999999,0.0,999,999,99
3020,3,8,11,0,*?*?*?*?*?*?*?*?*?*?*?*?*?*?*?*?*?*?*?*?*?*?,7.7,5.3,100,102069,751,1386,288,449.9,488.4,185.3,47648,49444,22551,4072,153,0.0,4,2,9999,99999,9,999999999,0.0,999,999,99
3020,3,8,12,0,*?*?*?*?*?*?*?*?*?*?*?*?*?*?*?*?*?*?*?*?*?*?,8.3,7.1,100,102069,776,1388,296,448.8,421.3,213.2,47068,42758,25313,4830,160,0.0,5,3,9999,99999,9,999999999,0.0,999,999,99
3020,3,8,13,0,*?*?*?*?*?*?*?*?*?*?*?*?*?*?*?*?*?*?*?*?*?*?,8.6,7.7,100,102069,741,1386,294,443.3,487.7,182.6,46932,49287,22256,3981,160,0.0,4,2,9999,99999,9,999999999,0.0,999,999,99
3020,3,8,14,0,*?*?*?*?*?*?*?*?*?*?*?*?*?*?*?*?*?*?*?*?*?*?,8.7,5.9,99,102069,650,1386,276,395.6,590.5,118.7,41198,57452,16451,2428,160,0.0,0,0,9999,99999,9,999999999,0.0,999,999,99
3020,3,8,15,0,*?*?*?*?*?*?*?*?*?*?*?*?*?*?*?*?*?*?*?*?*?*?,8.6,5.9,99,102069,509,1386,280,299.1,564.4,91.8,31001,52396,13107,1762,160,0.0,1,0,9999,99999,9,999999999,0.0,999,999,99
3020,3,8,16,0,*?*?*?*?*?*?*?*?*?*?*?*?*?*?*?*?*?*?*?*?*?*?,8.3,6.6,100,102069,328,1388,308,116.9,124.6,87.4,12749,10431,10089,1904,160,0.0,8,4,9999,99999,9,999999999,0.0,999,999,99
3020,3,8,17,0,*?*?*?*?*?*?*?*?*?*?*?*?*?*?*?*?*?*?*?*?*?*?,8.0,7.9,100,102069,118,1386,307,21.2,62.6,15.8,2349,2697,2067,260,160,0.0,8,4,9999,99999,9,999999999,0.0,999,999,99
3020,3,8,18,0,*?*?*?*?*?*?*?*?*?*?*?*?*?*?*?*?*?*?*?*?*?*?,7.4,7.4,100,102069,0,-0,312,0.0,-0.0,0.0,0,0,0,0,160,0.0,10,5,9999,99999,9,999999999,0.0,999,999,99
3020,3,8,19,0,*?*?*?*?*?*?*?*?*?*?*?*?*?*?*?*?*?*?*?*?*?*?,5.9,5.9,100,102069,0,-0,306,0.0,-0.0,0.0,0,0,0,0,180,0.0,10,5,9999,99999,9,999999999,0.0,999,999,99
3020,3,8,20,0,*?*?*?*?*?*?*?*?*?*?*?*?*?*?*?*?*?*?*?*?*?*?,5.9,5.9,100,102069,0,-0,306,0.0,-0.0,0.0,0,0,0,0,200,0.0,10,5,9999,99999,9,999999999,0.0,999,999,99
3020,3,8,21,0,*?*?*?*?*?*?*?*?*?*?*?*?*?*?*?*?*?*?*?*?*?*?,5.5,5.5,100,102069,0,-0,304,0.0,-0.0,0.0,0,0,0,0,220,0.0,10,5,9999,99999,9,999999999,0.0,999,999,99
3020,3,8,22,0,*?*?*?*?*?*?*?*?*?*?*?*?*?*?*?*?*?*?*?*?*?*?,5.0,5.0,100,102069,0,-0,302,0.0,-0.0,0.0,0,0,0,0,240,0.0,10,5,9999,99999,9,999999999,0.0,999,999,99
3020,3,8,23,0,*?*?*?*?*?*?*?*?*?*?*?*?*?*?*?*?*?*?*?*?*?*?,4.5,4.5,100,102069,0,-0,300,0.0,-0.0,0.0,0,0,0,0,260,0.0,10,5,9999,99999,9,999999999,0.0,999,999,99
3020,3,8,24,0,*?*?*?*?*?*?*?*?*?*?*?*?*?*?*?*?*?*?*?*?*?*?,5.8,5.8,100,102069,0,-0,305,0.0,-0.0,0.0,0,0,0,0,170,0.0,10,5,9999,99999,9,999999999,0.0,999,999,99
3020,3,9,1,0,*?*?*?*?*?*?*?*?*?*?*?*?*?*?*?*?*?*?*?*?*?*?,2.9,1.0,87,102810,0,-0,293,0.0,-0.0,0.0,0,0,0,0,237,0.0,10,5,9999,99999,9,999999999,0.0,999,999,99
3020,3,9,2,0,*?*?*?*?*?*?*?*?*?*?*?*?*?*?*?*?*?*?*?*?*?*?,2.0,-0.8,80,102810,0,-0,290,0.0,-0.0,0.0,0,0,0,0,193,0.0,10,5,9999,99999,9,999999999,0.0,999,999,99
3020,3,9,3,0,*?*?*?*?*?*?*?*?*?*?*?*?*?*?*?*?*?*?*?*?*?*?,1.4,-1.5,80,102810,0,-0,287,0.0,-0.0,0.0,0,0,0,0,150,0.0,10,5,9999,99999,9,999999999,0.0,999,999,99
3020,3,9,4,0,*?*?*?*?*?*?*?*?*?*?*?*?*?*?*?*?*?*?*?*?*?*?,0.8,-2.4,77,102810,0,-0,285,0.0,-0.0,0.0,0,0,0,0,107,0.0,10,5,9999,99999,9,999999999,0.0,999,999,99
3020,3,9,5,0,*?*?*?*?*?*?*?*?*?*?*?*?*?*?*?*?*?*?*?*?*?*?,1.2,-0.6,87,102810,0,-0,286,0.0,-0.0,0.0,0,0,0,0,63,0.0,10,5,9999,99999,9,999999999,0.0,999,999,99
3020,3,9,6,0,*?*?*?*?*?*?*?*?*?*?*?*?*?*?*?*?*?*?*?*?*?*?,1.5,-0.2,88,102810,0,-0,288,0.0,-0.0,0.0,0,0,0,0,20,0.0,10,5,9999,99999,9,999999999,0.0,999,999,99
3020,3,9,7,0,*?*?*?*?*?*?*?*?*?*?*?*?*?*?*?*?*?*?*?*?*?*?,1.6,0.6,93,102810,163,1387,249,62.3,355.9,20.4,6447,23724,3383,430,23,0.0,2,1,9999,99999,9,999999999,0.0,999,999,99
3020,3,9,8,0,*?*?*?*?*?*?*?*?*?*?*?*?*?*?*?*?*?*?*?*?*?*?,1.7,0.2,89,102810,369,1386,259,197.0,435.1,81.2,20755,36815,10629,1487,27,0.0,4,2,9999,99999,9,999999999,0.0,999,999,99
3020,3,9,9,0,*?*?*?*?*?*?*?*?*?*?*?*?*?*?*?*?*?*?*?*?*?*?,4.2,2.7,89,102810,545,1387,257,323.4,570.4,99.3,33539,53725,14047,1928,30,0.0,1,0,9999,99999,9,999999999,0.0,999,999,99
3020,3,9,10,0,*?*?*?*?*?*?*?*?*?*?*?*?*?*?*?*?*?*?*?*?*?*?,7.2,3.6,78,102810,678,1387,270,414.3,587.3,127.2,43106,57426,17438,2633,33,0.0,1,0,9999,99999,9,999999999,0.0,999,999,99
3020,3,9,11,0,*?*?*?*?*?*?*?*?*?*?*?*?*?*?*?*?*?*?*?*?*?*?,8.8,5.3,78,102810,759,1386,284,468.6,575.2,153.7,48648,56833,20404,3328,37,0.0,2,1,9999,99999,9,999999999,0.0,999,999,99
3020,3,9,12,0,*?*?*?*?*?*?*?*?*?*?*?*?*?*?*?*?*?*?*?*?*?*?,9.0,5.0,75,102810,783,1386,302,425.7,337.6,235.0,45749,35614,26149,5626,40,0.0,6,3,9999,99999,9,999999999,0.0,999,999,99
3020,3,9,13,0,*?*?*?*?*?*?*?*?*?*?*?*?*?*?*?*?*?*?*?*?*?*?,9.3,5.8,78,102810,748,1385,304,405.0,336.0,223.5,43451,35230,24967,5225,43,0.0,6,3,9999,99999,9,999999999,0.0,999,999,99
3020,3,9,14,0,*?*?*?*?*?*?*?*?*?*?*?*?*?*?*?*?*?*?*?*?*?*?,9.4,5.0,74,102810,657,1385,290,395.8,531.7,143.7,42263,52840,18119,2928,47,0.0,3,2,9999,99999,9,999999999,0.0,999,999,99
3020,3,9,15,0,*?*?*?*?*?*?*?*?*?*?*?*?*?*?*?*?*?*?*?*?*?*?,9.2,6.1,81,102810,516,1386,291,300.4,513.9,109.0,31979,48474,14100,2073,50,0.0,3,2,9999,99999,9,999999999,0.0,999,999,99
3020,3,9,16,0,*?*?*?*?*?*?*?*?*?*?*?*?*?*?*?*?*?*?*?*?*?*?,9.1,4.8,74,102810,334,1384,302,157.2,292.0,86.8,16253,23685,11075,1611,53,0.0,6,3,9999,99999,9,999999999,0.0,999,999,99
3020,3,9,17,0,*?*?*?*?*?*?*?*?*?*?*?*?*?*?*?*?*?*?*?*?*?*?,8.2,3.9,75,102810,125,1391,311,18.2,27.0,15.8,2081,1431,1951,328,57,0.0,9,5,9999,99999,9,999999999,0.0,999,999,99
3020,3,9,18,0,*?*?*?*?*?*?*?*?*?*?*?*?*?*?*?*?*?*?*?*?*?*?,7.4,4.8,83,102810,0,-0,312,0.0,-0.0,0.0,0,0,0,0,60,0.0,10,5,9999,99999,9,999999999,0.0,999,999,99
3020,3,9,19,0,*?*?*?*?*?*?*?*?*?*?*?*?*?*?*?*?*?*?*?*?*?*?,5.6,4.1,90,102810,0,-0,305,0.0,-0.0,0.0,0,0,0,0,58,0.0,10,5,9999,99999,9,999999999,0.0,999,999,99
3020,3,9,20,0,*?*?*?*?*?*?*?*?*?*?*?*?*?*?*?*?*?*?*?*?*?*?,4.8,3.4,91,102810,0,-0,301,0.0,-0.0,0.0,0,0,0,0,57,0.0,10,5,9999,99999,9,999999999,0.0,999,999,99
3020,3,9,21,0,*?*?*?*?*?*?*?*?*?*?*?*?*?*?*?*?*?*?*?*?*?*?,4.6,3.2,91,102810,0,-0,300,0.0,-0.0,0.0,0,0,0,0,55,0.0,10,5,9999,99999,9,999999999,0.0,999,999,99
3020,3,9,22,0,*?*?*?*?*?*?*?*?*?*?*?*?*?*?*?*?*?*?*?*?*?*?,3.6,2.3,91,102810,0,-0,296,0.0,-0.0,0.0,0,0,0,0,53,0.0,10,5,9999,99999,9,999999999,0.0,999,999,99
3020,3,9,23,0,*?*?*?*?*?*?*?*?*?*?*?*?*?*?*?*?*?*?*?*?*?*?,3.9,3.0,95,102810,0,-0,297,0.0,-0.0,0.0,0,0,0,0,52,0.0,10,5,9999,99999,9,999999999,0.0,999,999,99
3020,3,9,24,0,*?*?*?*?*?*?*?*?*?*?*?*?*?*?*?*?*?*?*?*?*?*?,3.9,2.9,93,102810,0,-0,297,0.0,-0.0,0.0,0,0,0,0,280,0.0,10,5,9999,99999,9,999999999,0.0,999,999,99
3020,3,10,1,0,*?*?*?*?*?*?*?*?*?*?*?*?*?*?*?*?*?*?*?*?*?*?,4.9,0.4,71,103321,0,-0,302,0.0,-0.0,0.0,0,0,0,0,53,0.0,10,5,9999,99999,9,999999999,0.0,999,999,99
3020,3,10,2,0,*?*?*?*?*?*?*?*?*?*?*?*?*?*?*?*?*?*?*?*?*?*?,5.2,-0.8,62,103321,0,-0,304,0.0,-0.0,0.0,0,0,0,0,57,0.0,10,5,9999,99999,9,999999999,0.0,999,999,99
3020,3,10,3,0,*?*?*?*?*?*?*?*?*?*?*?*?*?*?*?*?*?*?*?*?*?*?,4.3,-1.1,65,103321,0,-0,300,0.0,-0.0,0.0,0,0,0,0,60,0.0,10,5,9999,99999,9,999999999,0.0,999,999,99
3020,3,10,4,0,*?*?*?*?*?*?*?*?*?*?*?*?*?*?*?*?*?*?*?*?*?*?,3.9,-1.5,65,103321,0,-0,298,0.0,-0.0,0.0,0,0,0,0,63,0.0,10,5,9999,99999,9,999999999,0.0,999,999,99
3020,3,10,5,0,*?*?*?*?*?*?*?*?*?*?*?*?*?*?*?*?*?*?*?*?*?*?,3.5,-1.7,66,103321,0,-0,296,0.0,-0.0,0.0,0,0,0,0,67,0.0,10,5,9999,99999,9,999999999,0.0,999,999,99
3020,3,10,6,0,*?*?*?*?*?*?*?*?*?*?*?*?*?*?*?*?*?*?*?*?*?*?,4.1,-1.1,67,103321,0,-0,299,0.0,-0.0,0.0,0,0,0,0,70,0.0,10,5,9999,99999,9,999999999,0.0,999,999,99
3020,3,10,7,0,*?*?*?*?*?*?*?*?*?*?*?*?*?*?*?*?*?*?*?*?*?*?,4.6,-1.1,65,103321,171,1383,296,34.4,37.0,29.8,3843,2309,3579,625,72,0.0,9,5,9999,99999,9,999999999,0.0,999,999,99
3020,3,10,8,0,*?*?*?*?*?*?*?*?*?*?*?*?*?*?*?*?*?*?*?*?*?*?,4.7,-0.6,66,103321,377,1384,291,139.7,129.2,104.5,15214,11395,11996,2307,73,0.0,8,4,9999,99999,9,999999999,0.0,999,999,99
3020,3,10,9,0,*?*?*?*?*?*?*?*?*?*?*?*?*?*?*?*?*?*?*?*?*?*?,6.8,0.2,61,103321,553,1386,305,165.8,55.3,143.8,18220,5302,16219,4136,75,0.0,9,5,9999,99999,9,999999999,0.0,999,999,99
3020,3,10,10,0,*?*?*?*?*?*?*?*?*?*?*?*?*?*?*?*?*?*?*?*?*?*?,8.6,1.5,59,103321,685,1385,313,211.6,56.9,183.5,23275,5625,20681,5628,77,0.0,9,5,9999,99999,9,999999999,0.0,999,999,99
3020,3,10,11,0,*?*?*?*?*?*?*?*?*?*?*?*?*?*?*?*?*?*?*?*?*?*?,9.6,0.4,52,103321,767,1386,318,239.5,57.6,207.7,26371,5760,23409,6654,78,0.0,9,5,9999,99999,9,999999999,0.0,999,999,99
3020,3,10,12,0,*?*?*?*?*?*?*?*?*?*?*?*?*?*?*?*?*?*?*?*?*?*?,10.7,1.3,51,103321,790,1385,323,247.8,57.8,214.8,27284,5794,24213,6975,80,0.0,9,5,9999,99999,9,999999999,0.0,999,999,99
3020,3,10,13,0,*?*?*?*?*?*?*?*?*?*?*?*?*?*?*?*?*?*?*?*?*?*?,10.8,0.2,47,103321,756,1386,323,235.8,57.5,204.4,25951,5744,23040,6509,82,0.0,9,5,9999,99999,9,999999999,0.0,999,999,99
3020,3,10,14,0,*?*?*?*?*?*?*?*?*?*?*?*?*?*?*?*?*?*?*?*?*?*?,10.8,0.4,48,103321,664,1385,323,204.3,56.7,177.1,22467,5583,19969,5376,83,0.0,9,5,9999,99999,9,999999999,0.0,999,999,99
3020,3,10,15,0,*?*?*?*?*?*?*?*?*?*?*?*?*?*?*?*?*?*?*?*?*?*?,10.9,-0.4,44,103321,523,1386,323,155.6,54.8,134.9,17085,5206,15216,3827,85,0.0,9,5,9999,99999,9,999999999,0.0,999,999,99
3020,3,10,16,0,*?*?*?*?*?*?*?*?*?*?*?*?*?*?*?*?*?*?*?*?*?*?,10.8,0.4,47,103321,341,1386,323,92.9,50.2,80.5,10188,4313,9107,2123,87,0.0,9,5,9999,99999,9,999999999,0.0,999,999,99
3020,3,10,17,0,*?*?*?*?*?*?*?*?*?*?*?*?*?*?*?*?*?*?*?*?*?*?,10.2,-0.4,47,103321,131,1385,326,11.8,0.0,11.8,1422,-0,1422,463,88,0.0,10,5,9999,99999,9,999999999,0.0,999,999,99
3020,3,10,18,0,*?*?*?*?*?*?*?*?*?*?*?*?*?*?*?*?*?*?*?*?*?*?,8.8,-0.6,50,103321,0,-0,320,0.0,-0.0,0.0,0,0,0,0,90,0.0,10,5,9999,99999,9,999999999,0.0,999,999,99
3020,3,10,19,0,*?*?*?*?*?*?*?*?*?*?*?*?*?*?*?*?*?*?*?*?*?*?,7.8,-1.5,50,103321,0,-0,315,0.0,-0.0,0.0,0,0,0,0,83,0.0,10,5,9999,99999,9,999999999,0.0,999,999,99
3020,3,10,20,0,*?*?*?*?*?*?*?*?*?*?*?*?*?*?*?*?*?*?*?*?*?*?,7.1,-1.9,51,103321,0,-0,312,0.0,-0.0,0.0,0,0,0,0,77,0.0,10,5,9999,99999,9,999999999,0.0,999,999,99
3020,3,10,21,0,*?*?*?*?*?*?*?*?*?*?*?*?*?*?*?*?*?*?*?*?*?*?,7.0,-2.4,49,103321,0,-0,312,0.0,-0.0,0.0,0,0,0,0,70,0.0,10,5,9999,99999,9,999999999,0.0,999,999,99
3020,3,10,22,0,*?*?*?*?*?*?*?*?*?*?*?*?*?*?*?*?*?*?*?*?*?*?,6.2,-2.4,52,103321,0,-0,308,0.0,-0.0,0.0,0,0,0,0,63,0.0,10,5,9999,99999,9,999999999,0.0,999,999,99
3020,3,10,23,0,*?*?*?*?*?*?*?*?*?*?*?*?*?*?*?*?*?*?*?*?*?*?,6.7,-1.9,52,103321,0,-0,310,0.0,-0.0,0.0,0,0,0,0,57,0.0,10,5,9999,99999,9,999999999,0.0,999,999,99
3020,3,10,24,0,*?*?*?*?*?*?*?*?*?*?*?*?*?*?*?*?*?*?*?*?*?*?,4.1,1.9,83,103321,0,-0,298,0.0,-0.0,0.0,0,0,0,0,50,0.0,10,5,9999,99999,9,999999999,0.0,999,999,99
3020,3,11,1,0,*?*?*?*?*?*?*?*?*?*?*?*?*?*?*?*?*?*?*?*?*?*?,7.4,-0.2,58,103187,0,-0,313,0.0,-0.0,0.0,0,0,0,0,48,0.0,10,5,9999,99999,9,999999999,0.0,999,999,99
3020,3,11,2,0,*?*?*?*?*?*?*?*?*?*?*?*?*?*?*?*?*?*?*?*?*?*?,7.4,0.4,61,103187,0,-0,313,0.0,-0.0,0.0,0,0,0,0,47,0.0,10,5,9999,99999,9,999999999,0.0,999,999,99
3020,3,11,3,0,*?*?*?*?*?*?*?*?*?*?*?*?*?*?*?*?*?*?*?*?*?*?,7.4,1.0,63,103187,0,-0,313,0.0,-0.0,0.0,0,0,0,0,45,0.0,10,5,9999,99999,9,999999999,0.0,999,999,99
3020,3,11,4,0,*?*?*?*?*?*?*?*?*?*?*?*?*?*?*?*?*?*?*?*?*?*?,7.2,0.4,62,103187,0,-0,312,0.0,-0.0,0.0,0,0,0,0,43,0.0,10,5,9999,99999,9,999999999,0.0,999,999,99
3020,3,11,5,0,*?*?*?*?*?*?*?*?*?*?*?*?*?*?*?*?*?*?*?*?*?*?,7.4,2.5,70,103187,0,-0,313,0.0,-0.0,0.0,0,0,0,0,42,0.0,10,5,9999,99999,9,999999999,0.0,999,999,99
3020,3,11,6,0,*?*?*?*?*?*?*?*?*?*?*?*?*?*?*?*?*?*?*?*?*?*?,7.6,2.7,71,103187,0,-0,314,0.0,-0.0,0.0,0,0,0,0,40,0.0,10,5,9999,99999,9,999999999,0.0,999,999,99
3020,3,11,7,0,*?*?*?*?*?*?*?*?*?*?*?*?*?*?*?*?*?*?*?*?*?*?,8.1,3.0,70,103187,180,1387,306,49.4,95.9,37.0,5306,5552,4557,657,42,0.0,8,4,9999,99999,9,999999999,0.0,999,999,99
3020,3,11,8,0,*?*?*?*?*?*?*?*?*?*?*?*?*?*?*?*?*?*?*?*?*?*?,7.7,2.7,70,103187,386,1386,309,108.3,51.7,93.9,11885,4596,10613,2517,43,0.0,9,5,9999,99999,9,999999999,0.0,999,999,99
3020,3,11,9,0,*?*?*?*?*?*?*?*?*?*?*?*?*?*?*?*?*?*?*?*?*?*?,8.8,3.2,67,103187,561,1385,314,168.7,55.4,146.3,18538,5327,16500,4223,45,0.0,9,5,9999,99999,9,999999999,0.0,999,999,99
3020,3,11,10,0,*?*?*?*?*?*?*?*?*?*?*?*?*?*?*?*?*?*?*?*?*?*?,10.0,4.1,66,103187,693,1384,315,284.1,143.0,212.5,31019,14659,23930,5290,47,0.0,8,4,9999,99999,9,999999999,0.0,999,999,99
3020,3,11,11,0,*?*?*?*?*?*?*?*?*?*?*?*?*?*?*?*?*?*?*?*?*?*?,9.6,3.9,67,103187,774,1385,313,321.1,144.7,240.2,35107,15049,26938,6248,48,0.0,8,4,9999,99999,9,999999999,0.0,999,999,99
3020,3,11,12,0,*?*?*?*?*?*?*?*?*?*?*?*?*?*?*?*?*?*?*?*?*?*?,10.2,3.2,61,103187,798,1385,315,331.9,145.2,248.2,36305,15144,27814,6553,50,0.0,8,4,9999,99999,9,999999999,0.0,999,999,99
3020,3,11,13,0,*?*?*?*?*?*?*?*?*?*?*?*?*?*?*?*?*?*?*?*?*?*?,10.3,3.6,62,103187,763,1385,321,238.3,57.6,206.6,26237,5755,23291,6607,58,0.0,9,5,9999,99999,9,999999999,0.0,999,999,99
3020,3,11,14,0,*?*?*?*?*?*?*?*?*?*?*?*?*?*?*?*?*?*?*?*?*?*?,10.5,3.6,62,103187,671,1384,322,206.8,56.7,179.3,22742,5598,20211,5460,67,0.0,9,5,9999,99999,9,999999999,0.0,999,999,99
3020,3,11,15,0,*?*?*?*?*?*?*?*?*?*?*?*?*?*?*?*?*?*?*?*?*?*?,10.4,2.9,59,103187,530,1386,321,157.9,54.9,136.9,17349,5229,15449,3898,75,0.0,9,5,9999,99999,9,999999999,0.0,999,999,99
3020,3,11,16,0,*?*?*?*?*?*?*?*?*?*?*?*?*?*?*?*?*?*?*?*?*?*?,10.4,3.6,62,103187,348,1387,326,54.8,0.0,54.8,6388,0,6402,2187,83,0.0,10,5,9999,99999,9,999999999,0.0,999,999,99
3020,3,11,17,0,*?*?*?*?*?*?*?*?*?*?*?*?*?*?*?*?*?*?*?*?*?*?,10.1,3.2,62,103187,137,1380,325,13.1,0.0,13.1,1571,-0,1572,512,92,0.0,10,5,9999,99999,9,999999999,0.0,999,999,99
3020,3,11,18,0,*?*?*?*?*?*?*?*?*?*?*?*?*?*?*?*?*?*?*?*?*?*?,9.8,2.7,61,103187,0,-0,324,0.0,-0.0,0.0,0,0,0,0,100,0.0,10,5,9999,99999,9,999999999,0.0,999,999,99
3020,3,11,19,0,*?*?*?*?*?*?*?*?*?*?*?*?*?*?*?*?*?*?*?*?*?*?,9.3,2.7,62,103187,0,-0,321,0.0,-0.0,0.0,0,0,0,0,98,0.0,10,5,9999,99999,9,999999999,0.0,999,999,99
3020,3,11,20,0,*?*?*?*?*?*?*?*?*?*?*?*?*?*?*?*?*?*?*?*?*?*?,8.6,2.5,65,103187,0,-0,318,0.0,-0.0,0.0,0,0,0,0,97,0.0,10,5,9999,99999,9,999999999,0.0,999,999,99
3020,3,11,21,0,*?*?*?*?*?*?*?*?*?*?*?*?*?*?*?*?*?*?*?*?*?*?,8.5,2.7,66,103187,0,-0,318,0.0,-0.0,0.0,0,0,0,0,95,0.0,10,5,9999,99999,9,999999999,0.0,999,999,99
3020,3,11,22,0,*?*?*?*?*?*?*?*?*?*?*?*?*?*?*?*?*?*?*?*?*?*?,8.2,2.3,65,103187,0,-0,316,0.0,-0.0,0.0,0,0,0,0,93,0.0,10,5,9999,99999,9,999999999,0.0,999,999,99
3020,3,11,23,0,*?*?*?*?*?*?*?*?*?*?*?*?*?*?*?*?*?*?*?*?*?*?,8.1,3.0,69,103187,0,-0,316,0.0,-0.0,0.0,0,0,0,0,92,0.0,10,5,9999,99999,9,999999999,0.0,999,999,99
3020,3,11,24,0,*?*?*?*?*?*?*?*?*?*?*?*?*?*?*?*?*?*?*?*?*?*?,7.2,-1.1,55,103187,0,-0,312,0.0,-0.0,0.0,0,0,0,0,50,0.0,10,5,9999,99999,9,999999999,0.0,999,999,99
3020,3,12,1,0,*?*?*?*?*?*?*?*?*?*?*?*?*?*?*?*?*?*?*?*?*?*?,7.2,4.5,84,102993,0,-0,312,0.0,-0.0,0.0,0,0,0,0,128,0.0,10,5,9999,99999,9,999999999,0.0,999,999,99
3020,3,12,2,0,*?*?*?*?*?*?*?*?*?*?*?*?*?*?*?*?*?*?*?*?*?*?,6.4,5.1,93,102993,0,-0,308,0.0,-0.0,0.0,0,0,0,0,167,0.0,10,5,9999,99999,9,999999999,0.0,999,999,99
3020,3,12,3,0,*?*?*?*?*?*?*?*?*?*?*?*?*?*?*?*?*?*?*?*?*?*?,6.1,4.8,92,102993,0,-0,307,0.0,-0.0,0.0,0,0,0,0,205,0.0,10,5,9999,99999,9,999999999,0.0,999,999,99
3020,3,12,4,0,*?*?*?*?*?*?*?*?*?*?*?*?*?*?*?*?*?*?*?*?*?*?,5.7,4.3,91,102993,0,-0,305,0.0,-0.0,0.0,0,0,0,0,243,0.0,10,5,9999,99999,9,999999999,0.0,999,999,99
3020,3,12,5,0,*?*?*?*?*?*?*?*?*?*?*?*?*?*?*?*?*?*?*?*?*?*?,5.1,3.2,88,102993,0,-0,303,0.0,-0.0,0.0,0,0,0,0,282,0.0,10,5,9999,99999,9,999999999,0.0,999,999,99
3020,3,12,6,0,*?*?*?*?*?*?*?*?*?*?*?*?*?*?*?*?*?*?*?*?*?*?,4.6,3.4,93,102993,0,-0,300,0.0,-0.0,0.0,0,0,0,0,320,0.0,10,5,9999,99999,9,999999999,0.0,999,999,99
3020,3,12,7,0,*?*?*?*?*?*?*?*?*?*?*?*?*?*?*?*?*?*?*?*?*?*?,5.7,4.5,93,102993,188,1384,296,53.3,98.8,39.9,5709,5892,4892,714,285,0.0,8,4,9999,99999,9,999999999,0.0,999,999,99
3020,3,12,8,0,*?*?*?*?*?*?*?*?*?*?*?*?*?*?*?*?*?*?*?*?*?*?,6.8,5.8,94,102993,394,1384,301,147.4,130.5,110.2,16052,11682,12641,2447,250,0.0,8,4,9999,99999,9,999999999,0.0,999,999,99
3020,3,12,9,0,*?*?*?*?*?*?*?*?*?*?*?*?*?*?*?*?*?*?*?*?*?*?,8.5,6.4,87,102993,569,1384,305,268.7,233.4,172.8,28513,23192,19576,3698,215,0.0,7,4,9999,99999,9,999999999,0.0,999,999,99
3020,3,12,10,0,*?*?*?*?*?*?*?*?*?*?*?*?*?*?*?*?*?*?*?*?*?*?,10.8,8.1,84,102993,701,1384,308,402.3,416.9,191.1,42071,41741,22954,4098,180,0.0,5,3,9999,99999,9,999999999,0.0,999,999,99
3020,3,12,11,0,*?*?*?*?*?*?*?*?*?*?*?*?*?*?*?*?*?*?*?*?*?*?,12.7,9.1,79,102993,782,1385,321,425.6,337.6,234.9,45738,35612,26142,5625,145,0.0,6,3,9999,99999,9,999999999,0.0,999,999,99
3020,3,12,12,0,*?*?*?*?*?*?*?*?*?*?*?*?*?*?*?*?*?*?*?*?*?*?,13.5,9.2,76,102993,805,1384,325,439.6,338.6,242.7,47291,35846,26932,5914,110,0.0,6,3,9999,99999,9,999999999,0.0,999,999,99
3020,3,12,13,0,*?*?*?*?*?*?*?*?*?*?*?*?*?*?*?*?*?*?*?*?*?*?,14.1,8.4,69,102993,770,1385,331,377.2,242.2,242.6,40362,25476,26859,5814,107,0.0,7,4,9999,99999,9,999999999,0.0,999,999,99
3020,3,12,14,0,*?*?*?*?*?*?*?*?*?*?*?*?*?*?*?*?*?*?*?*?*?*?,14.0,6.9,63,102993,678,1384,329,327.7,238.8,210.7,34916,24631,23567,4767,103,0.0,7,4,9999,99999,9,999999999,0.0,999,999,99
3020,3,12,15,0,*?*?*?*?*?*?*?*?*?*?*?*?*?*?*?*?*?*?*?*?*?*?,14.0,7.0,63,102993,536,1384,330,251.1,231.4,161.4,26609,22638,18364,3405,100,0.0,7,4,9999,99999,9,999999999,0.0,999,999,99
3020,3,12,16,0,*?*?*?*?*?*?*?*?*?*?*?*?*?*?*?*?*?*?*?*?*?*?,13.7,7.3,65,102993,354,1384,337,97.5,50.7,84.5,10695,4404,9557,2239,97,0.0,9,5,9999,99999,9,999999999,0.0,999,999,99
3020,3,12,17,0,*?*?*?*?*?*?*?*?*?*?*?*?*?*?*?*?*?*?*?*?*?*?,12.9,7.9,72,102993,144,1385,329,33.1,80.2,24.8,3604,3992,3132,424,93,0.0,8,4,9999,99999,9,999999999,0.0,999,999,99
3020,3,12,18,0,*?*?*?*?*?*?*?*?*?*?*?*?*?*?*?*?*?*?*?*?*?*?,11.4,8.5,83,102993,0,-0,330,0.0,-0.0,0.0,0,0,0,0,90,0.0,10,5,9999,99999,9,999999999,0.0,999,999,99
3020,3,12,19,0,*?*?*?*?*?*?*?*?*?*?*?*?*?*?*?*?*?*?*?*?*?*?,10.0,9.3,96,102993,0,-0,323,0.0,-0.0,0.0,0,0,0,0,85,0.0,10,5,9999,99999,9,999999999,0.0,999,999,99
3020,3,12,20,0,*?*?*?*?*?*?*?*?*?*?*?*?*?*?*?*?*?*?*?*?*?*?,8.9,8.9,100,102993,0,-0,318,0.0,-0.0,0.0,0,0,0,0,80,0.0,10,5,9999,99999,9,999999999,0.4,999,999,99
3020,3,12,21,0,*?*?*?*?*?*?*?*?*?*?*?*?*?*?*?*?*?*?*?*?*?*?,8.7,8.3,98,102993,0,-0,318,0.0,-0.0,0.0,0,0,0,0,75,0.0,10,5,9999,99999,9,999999999,1.6,999,999,99
3020,3,12,22,0,*?*?*?*?*?*?*?*?*?*?*?*?*?*?*?*?*?*?*?*?*?*?,7.6,7.6,100,102993,0,-0,313,0.0,-0.0,0.0,0,0,0,0,70,0.0,10,5,9999,99999,9,999999999,1.4,999,999,99
3020,3,12,23,0,*?*?*?*?*?*?*?*?*?*?*?*?*?*?*?*?*?*?*?*?*?*?,8.0,8.0,100,102993,0,-0,314,0.0,-0.0,0.0,0,0,0,0,65,0.0,10,5,9999,99999,9,999999999,0.2,999,999,99
3020,3,12,24,0,*?*?*?*?*?*?*?*?*?*?*?*?*?*?*?*?*?*?*?*?*?*?,8.0,3.8,75,102993,0,-0,315,0.0,-0.0,0.0,0,0,0,0,90,0.0,10,5,9999,99999,9,999999999,0.0,999,999,99
3020,3,13,1,0,*?*?*?*?*?*?*?*?*?*?*?*?*?*?*?*?*?*?*?*?*?*?,8.5,5.9,83,102933,0,-0,317,0.0,-0.0,0.0,0,0,0,0,103,0.0,10,5,9999,99999,9,999999999,1.2,999,999,99
3020,3,13,2,0,*?*?*?*?*?*?*?*?*?*?*?*?*?*?*?*?*?*?*?*?*?*?,8.5,5.0,78,102933,0,-0,317,0.0,-0.0,0.0,0,0,0,0,147,0.0,10,5,9999,99999,9,999999999,1.3,999,999,99
3020,3,13,3,0,*?*?*?*?*?*?*?*?*?*?*?*?*?*?*?*?*?*?*?*?*?*?,8.5,5.1,79,102933,0,-0,317,0.0,-0.0,0.0,0,0,0,0,190,0.0,10,5,9999,99999,9,999999999,0.3,999,999,99
3020,3,13,4,0,*?*?*?*?*?*?*?*?*?*?*?*?*?*?*?*?*?*?*?*?*?*?,8.3,4.6,77,102933,0,-0,316,0.0,-0.0,0.0,0,0,0,0,233,0.0,10,5,9999,99999,9,999999999,0.9,999,999,99
3020,3,13,5,0,*?*?*?*?*?*?*?*?*?*?*?*?*?*?*?*?*?*?*?*?*?*?,8.6,4.8,77,102933,0,-0,318,0.0,-0.0,0.0,0,0,0,0,277,0.0,10,5,9999,99999,9,999999999,0.2,999,999,99
3020,3,13,6,0,*?*?*?*?*?*?*?*?*?*?*?*?*?*?*?*?*?*?*?*?*?*?,8.8,5.3,79,102933,0,-0,319,0.0,-0.0,0.0,0,0,0,0,320,0.0,10,5,9999,99999,9,999999999,0.3,999,999,99
3020,3,13,7,0,*?*?*?*?*?*?*?*?*?*?*?*?*?*?*?*?*?*?*?*?*?*?,8.8,5.9,81,102933,196,1380,306,67.6,169.8,43.4,7078,10624,5850,777,312,0.0,7,4,9999,99999,9,999999999,0.6,999,999,99
3020,3,13,8,0,*?*?*?*?*?*?*?*?*?*?*?*?*?*?*?*?*?*?*?*?*?*?,8.8,5.6,80,102933,402,1383,310,151.2,131.1,113.1,16471,11819,12963,2517,303,0.0,8,4,9999,99999,9,999999999,0.0,999,999,99
3020,3,13,9,0,*?*?*?*?*?*?*?*?*?*?*?*?*?*?*?*?*?*?*?*?*?*?,9.1,6.4,83,102933,577,1383,295,335.5,473.0,138.2,35351,45766,17313,2730,295,0.0,4,2,9999,99999,9,999999999,0.0,999,999,99
3020,3,13,10,0,*?*?*?*?*?*?*?*?*?*?*?*?*?*?*?*?*?*?*?*?*?*?,9.5,6.7,82,102933,709,1383,301,407.5,417.4,193.6,42625,41868,23216,4175,287,0.0,5,3,9999,99999,9,999999999,0.0,999,999,99
3020,3,13,11,0,*?*?*?*?*?*?*?*?*?*?*?*?*?*?*?*?*?*?*?*?*?*?,10.1,6.4,77,102933,789,1383,299,476.4,491.0,196.3,50513,50021,23715,4459,278,0.0,4,2,9999,99999,9,999999999,0.0,999,999,99
3020,3,13,12,0,*?*?*?*?*?*?*?*?*?*?*?*?*?*?*?*?*?*?*?*?*?*?,9.8,6.6,79,102933,812,1383,286,507.6,599.0,155.8,53095,59710,20763,3574,270,0.0,1,0,9999,99999,9,999999999,1.0,999,999,99
3020,3,13,13,0,*?*?*?*?*?*?*?*?*?*?*?*?*?*?*?*?*?*?*?*?*?*?,10.0,4.5,68,102933,777,1384,287,481.8,576.7,158.0,50048,57126,20881,3476,273,0.0,2,1,9999,99999,9,999999999,0.0,999,999,99
3020,3,13,14,0,*?*?*?*?*?*?*?*?*?*?*?*?*?*?*?*?*?*?*?*?*?*?,9.8,3.6,65,102933,685,1384,295,407.0,483.5,167.7,43016,48320,20618,3518,277,0.0,4,2,9999,99999,9,999999999,0.0,999,999,99
3020,3,13,15,0,*?*?*?*?*?*?*?*?*?*?*?*?*?*?*?*?*?*?*?*?*?*?,10.2,3.9,65,102933,543,1384,297,312.8,468.8,128.9,32953,44673,16271,2506,280,0.0,4,2,9999,99999,9,999999999,0.3,999,999,99
3020,3,13,16,0,*?*?*?*?*?*?*?*?*?*?*?*?*?*?*?*?*?*?*?*?*?*?,9.9,5.5,73,102933,360,1381,302,184.7,372.2,87.7,19245,31177,11287,1624,283,0.0,5,3,9999,99999,9,999999999,0.0,999,999,99
3020,3,13,17,0,*?*?*?*?*?*?*?*?*?*?*?*?*?*?*?*?*?*?*?*?*?*?,9.6,5.0,72,102933,150,1380,309,42.6,140.0,27.4,4557,7573,3846,479,287,0.0,7,4,9999,99999,9,999999999,0.0,999,999,99
3020,3,13,18,0,*?*?*?*?*?*?*?*?*?*?*?*?*?*?*?*?*?*?*?*?*?*?,9.6,3.6,65,102933,0,-0,323,0.0,-0.0,0.0,0,0,0,0,290,0.0,10,5,9999,99999,9,999999999,0.5,999,999,99
3020,3,13,19,0,*?*?*?*?*?*?*?*?*?*?*?*?*?*?*?*?*?*?*?*?*?*?,9.1,2.9,64,102933,0,-0,320,0.0,-0.0,0.0,0,0,0,0,297,0.0,10,5,9999,99999,9,999999999,0.5,999,999,99
3020,3,13,20,0,*?*?*?*?*?*?*?*?*?*?*?*?*?*?*?*?*?*?*?*?*?*?,9.4,2.5,61,102933,0,-0,322,0.0,-0.0,0.0,0,0,0,0,303,0.0,10,5,9999,99999,9,999999999,0.3,999,999,99
3020,3,13,21,0,*?*?*?*?*?*?*?*?*?*?*?*?*?*?*?*?*?*?*?*?*?*?,9.3,3.2,65,102933,0,-0,321,0.0,-0.0,0.0,0,0,0,0,310,0.0,10,5,9999,99999,9,999999999,0.1,999,999,99
3020,3,13,22,0,*?*?*?*?*?*?*?*?*?*?*?*?*?*?*?*?*?*?*?*?*?*?,9.2,3.0,65,102933,0,-0,321,0.0,-0.0,0.0,0,0,0,0,317,0.0,10,5,9999,99999,9,999999999,0.0,999,999,99
3020,3,13,23,0,*?*?*?*?*?*?*?*?*?*?*?*?*?*?*?*?*?*?*?*?*?*?,8.7,3.0,67,102933,0,-0,319,0.0,-0.0,0.0,0,0,0,0,323,0.0,10,5,9999,99999,9,999999999,0.0,999,999,99
3020,3,13,24,0,*?*?*?*?*?*?*?*?*?*?*?*?*?*?*?*?*?*?*?*?*?*?,8.3,7.0,91,102933,0,-0,316,0.0,-0.0,0.0,0,0,0,0,60,0.0,10,5,9999,99999,9,999999999,0.1,999,999,99
3020,3,14,1,0,*?*?*?*?*?*?*?*?*?*?*?*?*?*?*?*?*?*?*?*?*?*?,6.9,2.3,72,103026,0,-0,311,0.0,-0.0,0.0,0,0,0,0,323,0.0,10,5,9999,99999,9,999999999,0.0,999,999,99
3020,3,14,2,0,*?*?*?*?*?*?*?*?*?*?*?*?*?*?*?*?*?*?*?*?*?*?,6.1,1.9,75,103026,0,-0,307,0.0,-0.0,0.0,0,0,0,0,317,0.0,10,5,9999,99999,9,999999999,0.0,999,999,99
3020,3,14,3,0,*?*?*?*?*?*?*?*?*?*?*?*?*?*?*?*?*?*?*?*?*?*?,6.0,2.1,76,103026,0,-0,307,0.0,-0.0,0.0,0,0,0,0,310,0.0,10,5,9999,99999,9,999999999,0.0,999,999,99
3020,3,14,4,0,*?*?*?*?*?*?*?*?*?*?*?*?*?*?*?*?*?*?*?*?*?*?,5.5,1.7,77,103026,0,-0,305,0.0,-0.0,0.0,0,0,0,0,303,0.0,10,5,9999,99999,9,999999999,0.0,999,999,99
3020,3,14,5,0,*?*?*?*?*?*?*?*?*?*?*?*?*?*?*?*?*?*?*?*?*?*?,5.1,0.6,72,103026,0,-0,303,0.0,-0.0,0.0,0,0,0,0,297,0.0,10,5,9999,99999,9,999999999,0.0,999,999,99
3020,3,14,6,0,*?*?*?*?*?*?*?*?*?*?*?*?*?*?*?*?*?*?*?*?*?*?,5.4,0.4,70,103026,0,-0,304,0.0,-0.0,0.0,0,0,0,0,290,0.0,10,5,9999,99999,9,999999999,0.0,999,999,99
3020,3,14,7,0,*?*?*?*?*?*?*?*?*?*?*?*?*?*?*?*?*?*?*?*?*?*?,5.7,1.5,74,103026,205,1384,300,46.1,41.4,39.9,5117,2824,4750,844,288,0.0,9,5,9999,99999,9,999999999,0.1,999,999,99
3020,3,14,8,0,*?*?*?*?*?*?*?*?*?*?*?*?*?*?*?*?*?*?*?*?*?*?,6.4,2.1,74,103026,410,1381,284,216.7,383.4,103.0,22557,33670,13077,1933,287,0.0,5,3,9999,99999,9,999999999,0.0,999,999,99
3020,3,14,9,0,*?*?*?*?*?*?*?*?*?*?*?*?*?*?*?*?*?*?*?*?*?*?,7.5,3.0,74,103026,585,1383,265,352.1,582.5,105.6,36601,55713,14854,2093,285,0.0,0,0,9999,99999,9,999999999,0.0,999,999,99
3020,3,14,10,0,*?*?*?*?*?*?*?*?*?*?*?*?*?*?*?*?*?*?*?*?*?*?,8.8,4.3,73,103026,717,1383,273,442.5,597.4,132.7,46159,58922,18105,2831,283,0.0,0,0,9999,99999,9,999999999,0.0,999,999,99
3020,3,14,11,0,*?*?*?*?*?*?*?*?*?*?*?*?*?*?*?*?*?*?*?*?*?*?,9.7,5.1,73,103026,797,1383,278,497.3,604.1,149.2,52013,60261,19988,3388,282,0.0,0,0,9999,99999,9,999999999,0.0,999,999,99
3020,3,14,12,0,*?*?*?*?*?*?*?*?*?*?*?*?*?*?*?*?*?*?*?*?*?*?,10.0,6.1,77,103026,820,1383,281,513.0,605.7,153.9,53690,60580,20512,3568,280,0.0,0,0,9999,99999,9,999999999,0.0,999,999,99
3020,3,14,13,0,*?*?*?*?*?*?*?*?*?*?*?*?*?*?*?*?*?*?*?*?*?*?,10.2,6.9,80,103026,784,1383,284,488.3,603.1,146.5,51053,60066,19685,3289,280,0.0,0,0,9999,99999,9,999999999,0.0,999,999,99
3020,3,14,14,0,*?*?*?*?*?*?*?*?*?*?*?*?*?*?*?*?*?*?*?*?*?*?,10.4,7.6,83,103026,691,1382,286,425.1,595.0,127.5,44317,58415,17494,2675,280,0.0,0,0,9999,99999,9,999999999,0.0,999,999,99
3020,3,14,15,0,*?*?*?*?*?*?*?*?*?*?*?*?*?*?*?*?*?*?*?*?*?*?,10.5,7.9,83,103026,549,1382,287,327.7,577.3,98.3,34034,54551,13942,1920,280,0.0,0,0,9999,99999,9,999999999,0.0,999,999,99
3020,3,14,16,0,*?*?*?*?*?*?*?*?*?*?*?*?*?*?*?*?*?*?*?*?*?*?,10.3,7.9,85,103026,367,1383,286,202.6,534.4,60.8,21014,45488,9060,1137,280,0.0,0,0,9999,99999,9,999999999,0.0,999,999,99
3020,3,14,17,0,*?*?*?*?*?*?*?*?*?*?*?*?*?*?*?*?*?*?*?*?*?*?,10.3,7.9,85,103026,157,1385,286,58.5,361.1,17.5,6133,23922,2939,385,280,0.0,0,0,9999,99999,9,999999999,0.0,999,999,99
3020,3,14,18,0,*?*?*?*?*?*?*?*?*?*?*?*?*?*?*?*?*?*?*?*?*?*?,9.1,8.1,94,103026,0,-0,319,0.0,-0.0,0.0,0,0,0,0,280,0.0,10,5,9999,99999,9,999999999,0.0,999,999,99
3020,3,14,19,0,*?*?*?*?*?*?*?*?*?*?*?*?*?*?*?*?*?*?*?*?*?*?,8.2,6.9,91,103026,0,-0,316,0.0,-0.0,0.0,0,0,0,0,283,0.0,10,5,9999,99999,9,999999999,0.0,999,999,99
3020,3,14,20,0,*?*?*?*?*?*?*?*?*?*?*?*?*?*?*?*?*?*?*?*?*?*?,7.9,6.6,91,103026,0,-0,314,0.0,-0.0,0.0,0,0,0,0,287,0.0,10,5,9999,99999,9,999999999,0.0,999,999,99
3020,3,14,21,0,*?*?*?*?*?*?*?*?*?*?*?*?*?*?*?*?*?*?*?*?*?*?,7.1,6.2,95,103026,0,-0,311,0.0,-0.0,0.0,0,0,0,0,290,0.0,10,5,9999,99999,9,999999999,0.0,999,999,99
3020,3,14,22,0,*?*?*?*?*?*?*?*?*?*?*?*?*?*?*?*?*?*?*?*?*?*?,6.7,6.7,100,103026,0,-0,309,0.0,-0.0,0.0,0,0,0,0,293,0.0,10,5,9999,99999,9,999999999,0.0,999,999,99
3020,3,14,23,0,*?*?*?*?*?*?*?*?*?*?*?*?*?*?*?*?*?*?*?*?*?*?,6.6,6.4,99,103026,0,-0,309,0.0,-0.0,0.0,0,0,0,0,297,0.0,10,5,9999,99999,9,999999999,0.0,999,999,99
3020,3,14,24,0,*?*?*?*?*?*?*?*?*?*?*?*?*?*?*?*?*?*?*?*?*?*?,8.2,2.7,68,103026,0,-0,316,0.0,-0.0,0.0,0,0,0,0,330,0.0,10,5,9999,99999,9,999999999,0.0,999,999,99
3020,3,15,1,0,*?*?*?*?*?*?*?*?*?*?*?*?*?*?*?*?*?*?*?*?*?*?,6.0,5.3,94,102715,0,-0,306,0.0,-0.0,0.0,0,0,0,0,305,0.0,10,5,9999,99999,9,999999999,0.0,999,999,99
3020,3,15,2,0,*?*?*?*?*?*?*?*?*?*?*?*?*?*?*?*?*?*?*?*?*?*?,5.8,5.0,93,102715,0,-0,305,0.0,-0.0,0.0,0,0,0,0,310,0.0,10,5,9999,99999,9,999999999,0.0,999,999,99
3020,3,15,3,0,*?*?*?*?*?*?*?*?*?*?*?*?*?*?*?*?*?*?*?*?*?*?,5.3,3.8,89,102715,0,-0,303,0.0,-0.0,0.0,0,0,0,0,315,0.0,10,5,9999,99999,9,999999999,0.0,999,999,99
3020,3,15,4,0,*?*?*?*?*?*?*?*?*?*?*?*?*?*?*?*?*?*?*?*?*?*?,5.3,2.7,82,102715,0,-0,303,0.0,-0.0,0.0,0,0,0,0,320,0.0,10,5,9999,99999,9,999999999,0.0,999,999,99
3020,3,15,5,0,*?*?*?*?*?*?*?*?*?*?*?*?*?*?*?*?*?*?*?*?*?*?,5.4,3.0,84,102715,0,-0,304,0.0,-0.0,0.0,0,0,0,0,325,0.0,10,5,9999,99999,9,999999999,0.0,999,999,99
3020,3,15,6,0,*?*?*?*?*?*?*?*?*?*?*?*?*?*?*?*?*?*?*?*?*?*?,5.1,3.0,86,102715,0,-0,303,0.0,-0.0,0.0,0,0,0,0,330,0.0,10,5,9999,99999,9,999999999,0.0,999,999,99
3020,3,15,7,0,*?*?*?*?*?*?*?*?*?*?*?*?*?*?*?*?*?*?*?*?*?*?,4.8,3.9,92,102715,213,1380,283,85.1,247.1,47.0,8921,16239,6298,842,320,0.0,6,3,9999,99999,9,999999999,0.0,999,999,99
3020,3,15,8,0,*?*?*?*?*?*?*?*?*?*?*?*?*?*?*?*?*?*?*?*?*?*?,5.7,4.3,89,102715,419,1383,283,222.2,385.0,105.5,23122,34048,13380,1986,310,0.0,5,3,9999,99999,9,999999999,0.0,999,999,99
3020,3,15,9,0,*?*?*?*?*?*?*?*?*?*?*?*?*?*?*?*?*?*?*?*?*?*?,6.5,4.8,88,102715,593,1382,287,333.7,408.3,158.5,34797,39684,19401,3195,300,0.0,5,3,9999,99999,9,999999999,0.0,999,999,99
3020,3,15,10,0,*?*?*?*?*?*?*?*?*?*?*?*?*?*?*?*?*?*?*?*?*?*?,8.3,5.1,79,102715,724,1381,299,392.0,335.0,216.4,42011,34964,24216,4989,290,0.0,6,3,9999,99999,9,999999999,0.0,999,999,99
3020,3,15,11,0,*?*?*?*?*?*?*?*?*?*?*?*?*?*?*?*?*?*?*?*?*?*?,9.3,5.3,75,102715,804,1381,308,396.6,243.3,255.0,42492,25738,28118,6279,280,0.0,7,4,9999,99999,9,999999999,0.0,999,999,99
3020,3,15,12,0,*?*?*?*?*?*?*?*?*?*?*?*?*?*?*?*?*?*?*?*?*?*?,9.9,5.0,70,102715,827,1382,310,408.8,243.9,262.8,43848,25888,28915,6588,270,0.0,7,4,9999,99999,9,999999999,0.0,999,999,99
3020,3,15,13,0,*?*?*?*?*?*?*?*?*?*?*?*?*?*?*?*?*?*?*?*?*?*?,9.7,4.6,70,102715,791,1383,309,389.2,242.9,250.3,41680,25642,27640,6097,273,0.0,7,4,9999,99999,9,999999999,0.0,999,999,99
3020,3,15,14,0,*?*?*?*?*?*?*?*?*?*?*?*?*?*?*?*?*?*?*?*?*?*?,10.0,4.8,69,102715,698,1381,315,287.0,143.2,214.7,31334,14693,24162,5361,277,0.0,8,4,9999,99999,9,999999999,0.0,999,999,99
3020,3,15,15,0,*?*?*?*?*?*?*?*?*?*?*?*?*?*?*?*?*?*?*?*?*?*?,9.6,5.0,72,102715,556,1382,318,167.4,55.4,145.2,18394,5316,16372,4182,280,0.0,9,5,9999,99999,9,999999999,0.0,999,999,99
3020,3,15,16,0,*?*?*?*?*?*?*?*?*?*?*?*?*?*?*?*?*?*?*?*?*?*?,9.8,3.9,66,102715,373,1381,314,138.3,129.0,103.4,15061,11341,11878,2282,283,0.0,8,4,9999,99999,9,999999999,0.0,999,999,99
3020,3,15,17,0,*?*?*?*?*?*?*?*?*?*?*?*?*?*?*?*?*?*?*?*?*?*?,9.8,3.9,66,102715,163,1381,319,31.7,35.7,27.5,3552,2178,3311,575,287,0.0,9,5,9999,99999,9,999999999,0.0,999,999,99
3020,3,15,18,0,*?*?*?*?*?*?*?*?*?*?*?*?*?*?*?*?*?*?*?*?*?*?,8.7,3.6,70,102715,0,-0,318,0.0,-0.0,0.0,0,0,0,0,290,0.0,10,5,9999,99999,9,999999999,0.0,999,999,99
3020,3,15,19,0,*?*?*?*?*?*?*?*?*?*?*?*?*?*?*?*?*?*?*?*?*?*?,7.4,3.4,75,102715,0,-0,313,0.0,-0.0,0.0,0,0,0,0,292,0.0,10,5,9999,99999,9,999999999,0.0,999,999,99
3020,3,15,20,0,*?*?*?*?*?*?*?*?*?*?*?*?*?*?*?*?*?*?*?*?*?*?,7.5,2.3,68,102715,0,-0,313,0.0,-0.0,0.0,0,0,0,0,293,0.0,10,5,9999,99999,9,999999999,0.0,999,999,99
3020,3,15,21,0,*?*?*?*?*?*?*?*?*?*?*?*?*?*?*?*?*?*?*?*?*?*?,7.3,1.5,66,102715,0,-0,312,0.0,-0.0,0.0,0,0,0,0,295,0.0,10,5,9999,99999,9,999999999,0.0,999,999,99
3020,3,15,22,0,*?*?*?*?*?*?*?*?*?*?*?*?*?*?*?*?*?*?*?*?*?*?,7.2,1.7,67,102715,0,-0,312,0.0,-0.0,0.0,0,0,0,0,297,0.0,10,5,9999,99999,9,999999999,0.0,999,999,99
3020,3,15,23,0,*?*?*?*?*?*?*?*?*?*?*?*?*?*?*?*?*?*?*?*?*?*?,6.9,1.7,69,102715,0,-0,311,0.0,-0.0,0.0,0,0,0,0,298,0.0,10,5,9999,99999,9,999999999,0.0,999,999,99
3020,3,15,24,0,*?*?*?*?*?*?*?*?*?*?*?*?*?*?*?*?*?*?*?*?*?*?,6.5,5.9,95,102715,0,-0,308,0.0,-0.0,0.0,0,0,0,0,300,0.0,10,5,9999,99999,9,999999999,0.0,999,999,99
3020,3,16,1,0,*?*?*?*?*?*?*?*?*?*?*?*?*?*?*?*?*?*?*?*?*?*?,6.6,1.3,68,102309,0,-0,309,0.0,-0.0,0.0,0,0,0,0,298,0.0,10,5,9999,99999,9,999999999,0.0,999,999,99
3020,3,16,2,0,*?*?*?*?*?*?*?*?*?*?*?*?*?*?*?*?*?*?*?*?*?*?,6.6,0.8,66,102309,0,-0,309,0.0,-0.0,0.0,0,0,0,0,297,0.0,10,5,9999,99999,9,999999999,0.0,999,999,99
3020,3,16,3,0,*?*?*?*?*?*?*?*?*?*?*?*?*?*?*?*?*?*?*?*?*?*?,5.9,0.8,69,102309,0,-0,306,0.0,-0.0,0.0,0,0,0,0,295,0.0,10,5,9999,99999,9,999999999,0.0,999,999,99
3020,3,16,4,0,*?*?*?*?*?*?*?*?*?*?*?*?*?*?*?*?*?*?*?*?*?*?,5.7,1.3,72,102309,0,-0,305,0.0,-0.0,0.0,0,0,0,0,293,0.0,10,5,9999,99999,9,999999999,0.0,999,999,99
3020,3,16,5,0,*?*?*?*?*?*?*?*?*?*?*?*?*?*?*?*?*?*?*?*?*?*?,5.5,1.0,72,102309,0,-0,290,0.0,-0.0,0.0,0,0,0,0,292,0.0,7,4,9999,99999,9,999999999,0.0,999,999,99
3020,3,16,6,0,*?*?*?*?*?*?*?*?*?*?*?*?*?*?*?*?*?*?*?*?*?*?,5.7,1.5,73,102309,0,-0,256,0.0,-0.0,0.0,0,0,0,0,290,0.0,0,0,9999,99999,9,999999999,0.0,999,999,99
3020,3,16,7,0,*?*?*?*?*?*?*?*?*?*?*?*?*?*?*?*?*?*?*?*?*?*?,5.9,1.0,70,102309,222,1383,256,103.1,449.9,30.9,10546,33195,4997,610,283,0.0,0,0,9999,99999,9,999999999,0.0,999,999,99
3020,3,16,8,0,*?*?*?*?*?*?*?*?*?*?*?*?*?*?*?*?*?*?*?*?*?*?,6.9,1.5,67,102309,427,1382,260,244.0,552.6,73.2,25298,49195,10715,1381,277,0.0,0,0,9999,99999,9,999999999,0.0,999,999,99
3020,3,16,9,0,*?*?*?*?*?*?*?*?*?*?*?*?*?*?*?*?*?*?*?*?*?*?,8.8,2.7,64,102309,601,1381,270,363.5,584.8,109.0,37798,56201,15270,2177,270,0.0,0,0,9999,99999,9,999999999,0.0,999,999,99
3020,3,16,10,0,*?*?*?*?*?*?*?*?*?*?*?*?*?*?*?*?*?*?*?*?*?*?,9.6,3.6,65,102309,732,1381,274,453.6,598.9,136.1,47339,59220,18487,2935,263,0.0,0,0,9999,99999,9,999999999,0.0,999,999,99
3020,3,16,11,0,*?*?*?*?*?*?*?*?*?*?*?*?*?*?*?*?*?*?*?*?*?*?,9.9,3.9,65,102309,812,1382,276,508.1,605.2,152.4,53168,60481,20347,3510,257,0.0,0,0,9999,99999,9,999999999,0.0,999,999,99
3020,3,16,12,0,*?*?*?*?*?*?*?*?*?*?*?*?*?*?*?*?*?*?*?*?*?*?,10.6,3.8,62,102309,834,1381,279,523.4,606.8,157.0,54803,60775,20852,3693,250,0.0,0,0,9999,99999,9,999999999,0.0,999,999,99
3020,3,16,13,0,*?*?*?*?*?*?*?*?*?*?*?*?*?*?*?*?*?*?*?*?*?*?,11.0,2.9,56,102309,797,1380,278,498.4,604.2,149.5,52119,60276,20014,3398,255,0.0,0,0,9999,99999,9,999999999,0.0,999,999,99
3020,3,16,14,0,*?*?*?*?*?*?*?*?*?*?*?*?*?*?*?*?*?*?*?*?*?*?,10.8,2.9,57,102309,705,1381,278,434.8,596.4,130.4,45341,58700,17832,2760,260,0.0,0,0,9999,99999,9,999999999,0.0,999,999,99
3020,3,16,15,0,*?*?*?*?*?*?*?*?*?*?*?*?*?*?*?*?*?*?*?*?*?*?,11.1,2.7,56,102309,562,1380,278,337.0,579.4,101.1,35009,55008,14287,1985,265,0.0,0,0,9999,99999,9,999999999,0.0,999,999,99
3020,3,16,16,0,*?*?*?*?*?*?*?*?*?*?*?*?*?*?*?*?*?*?*?*?*?*?,10.7,2.3,55,102309,380,1382,276,211.7,538.8,63.5,21949,46372,9425,1189,270,0.0,0,0,9999,99999,9,999999999,0.0,999,999,99
3020,3,16,17,0,*?*?*?*?*?*?*?*?*?*?*?*?*?*?*?*?*?*?*?*?*?*?,10.4,2.1,56,102309,169,1377,275,67.3,384.1,20.2,7006,26061,3353,431,275,0.0,0,0,9999,99999,9,999999999,0.0,999,999,99
3020,3,16,18,0,*?*?*?*?*?*?*?*?*?*?*?*?*?*?*?*?*?*?*?*?*?*?,10.1,2.9,60,102309,0,-0,320,0.0,-0.0,0.0,0,0,0,0,280,0.0,9,5,9999,99999,9,999999999,0.0,999,999,99
3020,3,16,19,0,*?*?*?*?*?*?*?*?*?*?*?*?*?*?*?*?*?*?*?*?*?*?,8.8,1.7,60,102309,0,-0,319,0.0,-0.0,0.0,0,0,0,0,278,0.0,10,5,9999,99999,9,999999999,0.0,999,999,99
3020,3,16,20,0,*?*?*?*?*?*?*?*?*?*?*?*?*?*?*?*?*?*?*?*?*?*?,8.0,1.0,61,102309,0,-0,316,0.0,-0.0,0.0,0,0,0,0,277,0.0,10,5,9999,99999,9,999999999,0.0,999,999,99
3020,3,16,21,0,*?*?*?*?*?*?*?*?*?*?*?*?*?*?*?*?*?*?*?*?*?*?,7.8,1.3,63,102309,0,-0,315,0.0,-0.0,0.0,0,0,0,0,275,0.0,10,5,9999,99999,9,999999999,0.0,999,999,99
3020,3,16,22,0,*?*?*?*?*?*?*?*?*?*?*?*?*?*?*?*?*?*?*?*?*?*?,7.5,0.8,62,102309,0,-0,313,0.0,-0.0,0.0,0,0,0,0,273,0.0,10,5,9999,99999,9,999999999,0.0,999,999,99
3020,3,16,23,0,*?*?*?*?*?*?*?*?*?*?*?*?*?*?*?*?*?*?*?*?*?*?,7.1,2.5,71,102309,0,-0,311,0.0,-0.0,0.0,0,0,0,0,272,0.0,10,5,9999,99999,9,999999999,0.0,999,999,99
3020,3,16,24,0,*?*?*?*?*?*?*?*?*?*?*?*?*?*?*?*?*?*?*?*?*?*?,6.6,1.5,69,102309,0,-0,309,0.0,-0.0,0.0,0,0,0,0,300,0.0,10,5,9999,99999,9,999999999,0.0,999,999,99
3020,3,17,1,0,*?*?*?*?*?*?*?*?*?*?*?*?*?*?*?*?*?*?*?*?*?*?,6.4,3.4,80,101929,0,-0,308,0.0,-0.0,0.0,0,0,0,0,268,0.0,10,5,9999,99999,9,999999999,0.0,999,999,99
3020,3,17,2,0,*?*?*?*?*?*?*?*?*?*?*?*?*?*?*?*?*?*?*?*?*?*?,6.2,3.9,84,101929,0,-0,307,0.0,-0.0,0.0,0,0,0,0,267,0.0,10,5,9999,99999,9,999999999,0.0,999,999,99
3020,3,17,3,0,*?*?*?*?*?*?*?*?*?*?*?*?*?*?*?*?*?*?*?*?*?*?,6.5,4.3,84,101929,0,-0,308,0.0,-0.0,0.0,0,0,0,0,265,0.0,10,5,9999,99999,9,999999999,0.0,999,999,99
3020,3,17,4,0,*?*?*?*?*?*?*?*?*?*?*?*?*?*?*?*?*?*?*?*?*?*?,5.9,3.6,84,101929,0,-0,306,0.0,-0.0,0.0,0,0,0,0,263,0.0,10,5,9999,99999,9,999999999,0.0,999,999,99
3020,3,17,5,0,*?*?*?*?*?*?*?*?*?*?*?*?*?*?*?*?*?*?*?*?*?*?,5.5,3.8,87,101929,0,-0,291,0.0,-0.0,0.0,0,0,0,0,262,0.0,7,4,9999,99999,9,999999999,0.0,999,999,99
3020,3,17,6,0,*?*?*?*?*?*?*?*?*?*?*?*?*?*?*?*?*?*?*?*?*?*?,5.1,3.4,87,101929,8,1385,257,0.0,0.0,0.0,0,0,0,0,260,0.0,0,0,9999,99999,9,999999999,0.0,999,999,99
3020,3,17,7,0,*?*?*?*?*?*?*?*?*?*?*?*?*?*?*?*?*?*?*?*?*?*?,6.2,3.8,83,101929,230,1380,262,109.0,457.8,32.7,11120,34172,5260,637,263,0.0,0,0,9999,99999,9,999999999,0.0,999,999,99
3020,3,17,8,0,*?*?*?*?*?*?*?*?*?*?*?*?*?*?*?*?*?*?*?*?*?*?,7.3,3.6,76,101929,435,1380,266,249.8,554.8,74.9,25897,49645,10940,1416,267,0.0,0,0,9999,99999,9,999999999,0.0,999,999,99
3020,3,17,9,0,*?*?*?*?*?*?*?*?*?*?*?*?*?*?*?*?*?*?*?*?*?*?,8.8,3.8,70,101929,609,1381,272,369.2,585.8,110.8,38397,56436,15479,2220,270,0.0,0,0,9999,99999,9,999999999,0.0,999,999,99
3020,3,17,10,0,*?*?*?*?*?*?*?*?*?*?*?*?*?*?*?*?*?*?*?*?*?*?,11.7,3.9,58,101929,740,1381,283,459.1,599.6,137.7,47929,59364,18679,2989,273,0.0,0,0,9999,99999,9,999999999,0.0,999,999,99
3020,3,17,11,0,*?*?*?*?*?*?*?*?*?*?*?*?*?*?*?*?*?*?*?*?*?*?,12.9,5.3,59,101929,819,1380,291,513.5,605.8,154.0,53737,60584,20520,3573,277,0.0,0,0,9999,99999,9,999999999,0.0,999,999,99
3020,3,17,12,0,*?*?*?*?*?*?*?*?*?*?*?*?*?*?*?*?*?*?*?*?*?*?,13.4,6.1,60,101929,841,1380,295,528.6,607.3,158.6,55356,60868,21019,3757,280,0.0,0,0,9999,99999,9,999999999,0.0,999,999,99
3020,3,17,13,0,*?*?*?*?*?*?*?*?*?*?*?*?*?*?*?*?*?*?*?*?*?*?,13.9,6.2,59,101929,804,1380,297,503.4,604.7,151.0,52652,60380,20182,3455,282,0.0,0,0,9999,99999,9,999999999,0.0,999,999,99
3020,3,17,14,0,*?*?*?*?*?*?*?*?*?*?*?*?*?*?*?*?*?*?*?*?*?*?,13.8,5.8,58,101929,711,1380,296,439.6,597.0,131.9,45848,58835,17997,2804,283,0.0,0,0,9999,99999,9,999999999,0.0,999,999,99
3020,3,17,15,0,*?*?*?*?*?*?*?*?*?*?*?*?*?*?*?*?*?*?*?*?*?*?,13.8,5.3,55,101929,569,1381,295,341.6,580.4,102.5,35497,55230,14461,2018,285,0.0,0,0,9999,99999,9,999999999,0.0,999,999,99
3020,3,17,16,0,*?*?*?*?*?*?*?*?*?*?*?*?*?*?*?*?*?*?*?*?*?*?,13.8,6.6,61,101929,386,1380,298,216.1,541.0,64.8,22411,46793,9603,1215,287,0.0,0,0,9999,99999,9,999999999,0.0,999,999,99
3020,3,17,17,0,*?*?*?*?*?*?*?*?*?*?*?*?*?*?*?*?*?*?*?*?*?*?,13.4,5.9,60,101929,176,1382,295,71.7,394.3,21.5,7445,27067,3559,455,288,0.0,0,0,9999,99999,9,999999999,0.0,999,999,99
3020,3,17,18,0,*?*?*?*?*?*?*?*?*?*?*?*?*?*?*?*?*?*?*?*?*?*?,12.1,5.0,61,101929,0,-0,334,0.0,-0.0,0.0,0,0,0,0,290,0.0,10,5,9999,99999,9,999999999,0.0,999,999,99
3020,3,17,19,0,*?*?*?*?*?*?*?*?*?*?*?*?*?*?*?*?*?*?*?*?*?*?,10.4,6.1,73,101929,0,-0,326,0.0,-0.0,0.0,0,0,0,0,287,0.0,10,5,9999,99999,9,999999999,0.0,999,999,99
3020,3,17,20,0,*?*?*?*?*?*?*?*?*?*?*?*?*?*?*?*?*?*?*?*?*?*?,8.9,6.2,82,101929,0,-0,319,0.0,-0.0,0.0,0,0,0,0,283,0.0,10,5,9999,99999,9,999999999,0.0,999,999,99
3020,3,17,21,0,*?*?*?*?*?*?*?*?*?*?*?*?*?*?*?*?*?*?*?*?*?*?,8.7,6.2,84,101929,0,-0,318,0.0,-0.0,0.0,0,0,0,0,280,0.0,10,5,9999,99999,9,999999999,0.0,999,999,99
3020,3,17,22,0,*?*?*?*?*?*?*?*?*?*?*?*?*?*?*?*?*?*?*?*?*?*?,7.9,5.8,85,101929,0,-0,314,0.0,-0.0,0.0,0,0,0,0,277,0.0,10,5,9999,99999,9,999999999,0.0,999,999,99
3020,3,17,23,0,*?*?*?*?*?*?*?*?*?*?*?*?*?*?*?*?*?*?*?*?*?*?,7.6,5.6,86,101929,0,-0,313,0.0,-0.0,0.0,0,0,0,0,273,0.0,10,5,9999,99999,9,999999999,0.0,999,999,99
3020,3,17,24,0,*?*?*?*?*?*?*?*?*?*?*?*?*?*?*?*?*?*?*?*?*?*?,6.6,2.9,76,101929,0,-0,309,0.0,-0.0,0.0,0,0,0,0,270,0.0,10,5,9999,99999,9,999999999,0.0,999,999,99
3020,3,18,1,0,*?*?*?*?*?*?*?*?*?*?*?*?*?*?*?*?*?*?*?*?*?*?,6.9,4.8,84,102354,0,-0,310,0.0,-0.0,0.0,0,0,0,0,268,0.0,10,5,9999,99999,9,999999999,0.0,999,999,99
3020,3,18,2,0,*?*?*?*?*?*?*?*?*?*?*?*?*?*?*?*?*?*?*?*?*?*?,6.3,4.5,85,102354,0,-0,308,0.0,-0.0,0.0,0,0,0,0,267,0.0,10,5,9999,99999,9,999999999,0.0,999,999,99
3020,3,18,3,0,*?*?*?*?*?*?*?*?*?*?*?*?*?*?*?*?*?*?*?*?*?*?,6.5,4.5,84,102354,0,-0,308,0.0,-0.0,0.0,0,0,0,0,265,0.0,10,5,9999,99999,9,999999999,0.0,999,999,99
3020,3,18,4,0,*?*?*?*?*?*?*?*?*?*?*?*?*?*?*?*?*?*?*?*?*?*?,6.1,3.8,83,102354,0,-0,307,0.0,-0.0,0.0,0,0,0,0,263,0.0,10,5,9999,99999,9,999999999,0.0,999,999,99
3020,3,18,5,0,*?*?*?*?*?*?*?*?*?*?*?*?*?*?*?*?*?*?*?*?*?*?,5.4,2.9,81,102354,0,-0,304,0.0,-0.0,0.0,0,0,0,0,262,0.0,10,5,9999,99999,9,999999999,0.0,999,999,99
3020,3,18,6,0,*?*?*?*?*?*?*?*?*?*?*?*?*?*?*?*?*?*?*?*?*?*?,4.8,2.3,81,102354,17,1421,297,0.0,0.0,0.0,0,0,0,0,260,0.0,9,5,9999,99999,9,999999999,0.0,999,999,99
3020,3,18,7,0,*?*?*?*?*?*?*?*?*?*?*?*?*?*?*?*?*?*?*?*?*?*?,6.4,3.8,81,102354,238,1377,281,111.2,378.4,45.8,11362,27137,6809,818,260,0.0,4,2,9999,99999,9,999999999,0.0,999,999,99
3020,3,18,8,0,*?*?*?*?*?*?*?*?*?*?*?*?*?*?*?*?*?*?*?*?*?*?,8.0,5.0,78,102354,443,1379,275,255.5,551.1,78.4,26445,49510,11372,1478,260,0.0,1,0,9999,99999,9,999999999,0.0,999,999,99
3020,3,18,9,0,*?*?*?*?*?*?*?*?*?*?*?*?*?*?*?*?*?*?*?*?*?*?,9.8,4.5,67,102354,617,1380,314,250.2,141.0,187.2,27279,14189,21149,4500,260,0.0,8,4,9999,99999,9,999999999,0.0,999,999,99
3020,3,18,10,0,*?*?*?*?*?*?*?*?*?*?*?*?*?*?*?*?*?*?*?*?*?*?,12.7,5.6,60,102354,747,1379,296,464.5,594.1,142.6,48418,58820,19205,3101,260,0.0,1,0,9999,99999,9,999999999,0.0,999,999,99
3020,3,18,11,0,*?*?*?*?*?*?*?*?*?*?*?*?*?*?*?*?*?*?*?*?*?*?,13.5,6.4,60,102354,826,1379,314,502.5,493.3,207.0,53338,50516,24841,4882,260,0.0,4,2,9999,99999,9,999999999,0.0,999,999,99
3020,3,18,12,0,*?*?*?*?*?*?*?*?*?*?*?*?*?*?*?*?*?*?*?*?*?*?,14.6,5.6,53,102354,848,1380,313,527.4,546.5,191.4,56645,56196,23379,4571,260,0.0,3,2,9999,99999,9,999999999,0.0,999,999,99
3020,3,18,13,0,*?*?*?*?*?*?*?*?*?*?*?*?*?*?*?*?*?*?*?*?*?*?,14.9,5.1,50,102354,811,1380,299,508.3,605.3,152.5,53182,60481,20347,3512,258,0.0,0,0,9999,99999,9,999999999,0.0,999,999,99
3020,3,18,14,0,*?*?*?*?*?*?*?*?*?*?*?*?*?*?*?*?*?*?*?*?*?*?,15.3,5.6,51,102354,718,1380,302,444.4,597.7,133.3,46354,58969,18164,2848,257,0.0,0,0,9999,99999,9,999999999,0.0,999,999,99
3020,3,18,15,0,*?*?*?*?*?*?*?*?*?*?*?*?*?*?*?*?*?*?*?*?*?*?,15.2,5.9,52,102354,575,1379,302,346.2,581.3,103.9,35977,55440,14628,2050,255,0.0,0,0,9999,99999,9,999999999,0.0,999,999,99
3020,3,18,16,0,*?*?*?*?*?*?*?*?*?*?*?*?*?*?*?*?*?*?*?*?*?*?,15.0,5.0,49,102354,392,1378,299,220.6,543.0,66.2,22872,47201,9780,1241,253,0.0,0,0,9999,99999,9,999999999,0.0,999,999,99
3020,3,18,17,0,*?*?*?*?*?*?*?*?*?*?*?*?*?*?*?*?*?*?*?*?*?*?,14.9,5.8,53,102354,182,1379,310,75.9,386.4,24.9,7779,26678,4070,501,252,0.0,2,1,9999,99999,9,999999999,0.0,999,999,99
3020,3,18,18,0,*?*?*?*?*?*?*?*?*?*?*?*?*?*?*?*?*?*?*?*?*?*?,12.6,6.7,65,102354,0,-0,336,0.0,-0.0,0.0,0,0,0,0,250,0.0,10,5,9999,99999,9,999999999,0.0,999,999,99
3020,3,18,19,0,*?*?*?*?*?*?*?*?*?*?*?*?*?*?*?*?*?*?*?*?*?*?,11.1,5.8,67,102354,0,-0,329,0.0,-0.0,0.0,0,0,0,0,237,0.0,10,5,9999,99999,9,999999999,0.0,999,999,99
3020,3,18,20,0,*?*?*?*?*?*?*?*?*?*?*?*?*?*?*?*?*?*?*?*?*?*?,10.2,5.9,73,102354,0,-0,325,0.0,-0.0,0.0,0,0,0,0,223,0.0,10,5,9999,99999,9,999999999,0.0,999,999,99
3020,3,18,21,0,*?*?*?*?*?*?*?*?*?*?*?*?*?*?*?*?*?*?*?*?*?*?,8.7,6.1,81,102354,0,-0,318,0.0,-0.0,0.0,0,0,0,0,210,0.0,10,5,9999,99999,9,999999999,0.0,999,999,99
3020,3,18,22,0,*?*?*?*?*?*?*?*?*?*?*?*?*?*?*?*?*?*?*?*?*?*?,8.0,6.6,88,102354,0,-0,315,0.0,-0.0,0.0,0,0,0,0,197,0.0,10,5,9999,99999,9,999999999,0.0,999,999,99
3020,3,18,23,0,*?*?*?*?*?*?*?*?*?*?*?*?*?*?*?*?*?*?*?*?*?*?,7.3,6.7,93,102354,0,-0,312,0.0,-0.0,0.0,0,0,0,0,183,0.0,10,5,9999,99999,9,999999999,0.0,999,999,99
3020,3,18,24,0,*?*?*?*?*?*?*?*?*?*?*?*?*?*?*?*?*?*?*?*?*?*?,7.3,5.3,84,102354,0,-0,312,0.0,-0.0,0.0,0,0,0,0,270,0.0,10,5,9999,99999,9,999999999,0.0,999,999,99
3020,3,19,1,0,*?*?*?*?*?*?*?*?*?*?*?*?*?*?*?*?*?*?*?*?*?*?,5.9,5.9,100,100887,0,-0,306,0.0,-0.0,0.0,0,0,0,0,177,0.0,10,5,9999,99999,9,999999999,0.0,999,999,99
3020,3,19,2,0,*?*?*?*?*?*?*?*?*?*?*?*?*?*?*?*?*?*?*?*?*?*?,5.2,5.1,100,100887,0,-0,303,0.0,-0.0,0.0,0,0,0,0,183,0.0,10,5,9999,99999,9,999999999,0.0,999,999,99
3020,3,19,3,0,*?*?*?*?*?*?*?*?*?*?*?*?*?*?*?*?*?*?*?*?*?*?,5.6,5.6,100,100887,0,-0,304,0.0,-0.0,0.0,0,0,0,0,190,0.0,10,5,9999,99999,9,999999999,0.0,999,999,99
3020,3,19,4,0,*?*?*?*?*?*?*?*?*?*?*?*?*?*?*?*?*?*?*?*?*?*?,5.6,5.6,100,100887,0,-0,304,0.0,-0.0,0.0,0,0,0,0,197,0.0,10,5,9999,99999,9,999999999,0.0,999,999,99
3020,3,19,5,0,*?*?*?*?*?*?*?*?*?*?*?*?*?*?*?*?*?*?*?*?*?*?,4.9,4.8,100,100887,0,-0,301,0.0,-0.0,0.0,0,0,0,0,203,0.0,10,5,9999,99999,9,999999999,0.0,999,999,99
3020,3,19,6,0,*?*?*?*?*?*?*?*?*?*?*?*?*?*?*?*?*?*?*?*?*?*?,4.1,4.1,100,100887,25,1377,294,0.0,0.0,0.0,0,0,0,0,210,0.0,9,5,9999,99999,9,999999999,0.4,999,999,99
3020,3,19,7,0,*?*?*?*?*?*?*?*?*?*?*?*?*?*?*?*?*?*?*?*?*?*?,5.5,5.5,100,100887,247,1380,300,60.8,45.2,52.7,6719,3359,6220,1125,212,0.0,9,5,9999,99999,9,999999999,0.7,999,999,99
3020,3,19,8,0,*?*?*?*?*?*?*?*?*?*?*?*?*?*?*?*?*?*?*?*?*?*?,6.9,6.2,98,100887,451,1378,302,174.4,134.3,130.5,18990,12540,14897,2949,213,0.0,8,4,9999,99999,9,999999999,0.2,999,999,99
3020,3,19,9,0,*?*?*?*?*?*?*?*?*?*?*?*?*?*?*?*?*?*?*?*?*?*?,9.7,7.6,89,100887,625,1380,314,254.0,141.3,190.0,27696,14241,21465,4584,215,0.0,8,4,9999,99999,9,999999999,0.1,999,999,99
3020,3,19,10,0,*?*?*?*?*?*?*?*?*?*?*?*?*?*?*?*?*?*?*?*?*?*?,12.1,8.9,83,100887,755,1379,326,313.8,144.4,234.7,34324,14887,26432,6051,217,0.0,8,4,9999,99999,9,999999999,1.3,999,999,99
3020,3,19,11,0,*?*?*?*?*?*?*?*?*?*?*?*?*?*?*?*?*?*?*?*?*?*?,13.6,9.4,78,100887,834,1379,333,349.9,145.8,261.7,38354,15120,29440,7091,218,0.0,8,4,9999,99999,9,999999999,2.3,999,999,99
3020,3,19,12,0,*?*?*?*?*?*?*?*?*?*?*?*?*?*?*?*?*?*?*?*?*?*?,14.7,8.3,67,100887,855,1379,337,359.7,146.2,269.0,39399,15326,30085,7402,220,0.0,8,4,9999,99999,9,999999999,0.4,999,999,99
3020,3,19,13,0,*?*?*?*?*?*?*?*?*?*?*?*?*?*?*?*?*?*?*?*?*?*?,14.7,7.9,65,100887,818,1379,337,342.6,145.6,256.3,37502,15187,28718,6869,227,0.0,8,4,9999,99999,9,999999999,0.6,999,999,99
3020,3,19,14,0,*?*?*?*?*?*?*?*?*?*?*?*?*?*?*?*?*?*?*?*?*?*?,15.1,7.3,61,100887,724,1378,339,299.8,143.8,224.2,32750,14801,25231,5682,233,0.0,8,4,9999,99999,9,999999999,0.5,999,999,99
3020,3,19,15,0,*?*?*?*?*?*?*?*?*?*?*?*?*?*?*?*?*?*?*?*?*?*?,14.7,7.7,64,100887,581,1378,341,176.7,55.7,153.2,19435,5373,17296,4468,240,0.0,9,5,9999,99999,9,999999999,1.1,999,999,99
3020,3,19,16,0,*?*?*?*?*?*?*?*?*?*?*?*?*?*?*?*?*?*?*?*?*?*?,15.0,7.4,62,100887,399,1380,343,113.4,52.2,98.3,12456,4653,11122,2647,247,0.0,9,5,9999,99999,9,999999999,1.4,999,999,99
3020,3,19,17,0,*?*?*?*?*?*?*?*?*?*?*?*?*?*?*?*?*?*?*?*?*?*?,14.8,7.6,64,100887,188,1376,342,40.6,39.5,35.2,4516,2585,4201,740,253,0.0,9,5,9999,99999,9,999999999,0.4,999,999,99
3020,3,19,18,0,*?*?*?*?*?*?*?*?*?*?*?*?*?*?*?*?*?*?*?*?*?*?,12.2,8.1,78,100887,0,-0,334,0.0,-0.0,0.0,0,0,0,0,260,0.0,10,5,9999,99999,9,999999999,0.1,999,999,99
3020,3,19,19,0,*?*?*?*?*?*?*?*?*?*?*?*?*?*?*?*?*?*?*?*?*?*?,10.5,7.1,82,100887,0,-0,326,0.0,-0.0,0.0,0,0,0,0,265,0.0,10,5,9999,99999,9,999999999,0.1,999,999,99
3020,3,19,20,0,*?*?*?*?*?*?*?*?*?*?*?*?*?*?*?*?*?*?*?*?*?*?,9.2,8.3,96,100887,0,-0,320,0.0,-0.0,0.0,0,0,0,0,270,0.0,10,5,9999,99999,9,999999999,0.1,999,999,99
3020,3,19,21,0,*?*?*?*?*?*?*?*?*?*?*?*?*?*?*?*?*?*?*?*?*?*?,8.6,7.9,97,100887,0,-0,317,0.0,-0.0,0.0,0,0,0,0,275,0.0,10,5,9999,99999,9,999999999,0.0,999,999,99
3020,3,19,22,0,*?*?*?*?*?*?*?*?*?*?*?*?*?*?*?*?*?*?*?*?*?*?,7.6,7.6,100,100887,0,-0,313,0.0,-0.0,0.0,0,0,0,0,280,0.0,10,5,9999,99999,9,999999999,0.0,999,999,99
3020,3,19,23,0,*?*?*?*?*?*?*?*?*?*?*?*?*?*?*?*?*?*?*?*?*?*?,6.7,6.6,100,100887,0,-0,309,0.0,-0.0,0.0,0,0,0,0,285,0.0,10,5,9999,99999,9,999999999,0.0,999,999,99
3020,3,19,24,0,*?*?*?*?*?*?*?*?*?*?*?*?*?*?*?*?*?*?*?*?*?*?,6.6,6.6,100,100887,0,-0,309,0.0,-0.0,0.0,0,0,0,0,170,0.0,10,5,9999,99999,9,999999999,0.0,999,999,99
3020,3,20,1,0,*?*?*?*?*?*?*?*?*?*?*?*?*?*?*?*?*?*?*?*?*?*?,4.5,1.5,81,100513,0,-0,300,0.0,-0.0,0.0,0,0,0,0,285,0.0,10,5,9999,99999,9,999999999,0.0,999,999,99
3020,3,20,2,0,*?*?*?*?*?*?*?*?*?*?*?*?*?*?*?*?*?*?*?*?*?*?,3.7,-1.3,69,100513,0,-0,297,0.0,-0.0,0.0,0,0,0,0,280,0.0,10,5,9999,99999,9,999999999,0.0,999,999,99
3020,3,20,3,0,*?*?*?*?*?*?*?*?*?*?*?*?*?*?*?*?*?*?*?*?*?*?,3.8,-0.4,72,100513,0,-0,297,0.0,-0.0,0.0,0,0,0,0,275,0.0,10,5,9999,99999,9,999999999,0.0,999,999,99
3020,3,20,4,0,*?*?*?*?*?*?*?*?*?*?*?*?*?*?*?*?*?*?*?*?*?*?,3.2,-0.2,78,100513,0,-0,295,0.0,-0.0,0.0,0,0,0,0,270,0.0,10,5,9999,99999,9,999999999,0.0,999,999,99
3020,3,20,5,0,*?*?*?*?*?*?*?*?*?*?*?*?*?*?*?*?*?*?*?*?*?*?,3.1,-0.4,77,100513,0,-0,294,0.0,-0.0,0.0,0,0,0,0,265,0.0,10,5,9999,99999,9,999999999,0.1,999,999,99
3020,3,20,6,0,*?*?*?*?*?*?*?*?*?*?*?*?*?*?*?*?*?*?*?*?*?*?,3.0,-0.6,76,100513,34,1396,294,0.0,0.0,0.0,0,0,0,0,260,0.0,10,5,9999,99999,9,999999999,0.5,999,999,99
3020,3,20,7,0,*?*?*?*?*?*?*?*?*?*?*?*?*?*?*?*?*?*?*?*?*?*?,3.8,-0.2,74,100513,255,1377,292,63.7,45.8,55.3,7036,3468,6503,1182,257,0.0,9,5,9999,99999,9,999999999,0.2,999,999,99
3020,3,20,8,0,*?*?*?*?*?*?*?*?*?*?*?*?*?*?*?*?*?*?*?*?*?*?,4.7,0.4,73,100513,459,1377,296,134.5,53.7,116.7,14770,4974,13165,3219,253,0.0,9,5,9999,99999,9,999999999,0.0,999,999,99
3020,3,20,9,0,*?*?*?*?*?*?*?*?*?*?*?*?*?*?*?*?*?*?*?*?*?*?,6.0,-0.8,61,100513,633,1379,302,194.5,56.4,168.7,21386,5522,19013,5043,250,0.0,9,5,9999,99999,9,999999999,0.0,999,999,99
3020,3,20,10,0,*?*?*?*?*?*?*?*?*?*?*?*?*?*?*?*?*?*?*?*?*?*?,6.8,-0.8,57,100513,763,1379,311,137.9,0.0,137.9,16371,0,16434,6329,247,0.0,10,5,9999,99999,9,999999999,0.0,999,999,99
3020,3,20,11,0,*?*?*?*?*?*?*?*?*?*?*?*?*?*?*?*?*?*?*?*?*?*?,8.1,-0.4,54,100513,841,1378,316,153.5,0.0,153.5,18308,0,18383,7209,243,0.0,10,5,9999,99999,9,999999999,0.0,999,999,99
3020,3,20,12,0,*?*?*?*?*?*?*?*?*?*?*?*?*?*?*?*?*?*?*?*?*?*?,7.9,-0.2,55,100513,862,1378,315,157.7,0.0,157.7,18834,0,18912,7450,240,0.0,10,5,9999,99999,9,999999999,0.0,999,999,99
3020,3,20,13,0,*?*?*?*?*?*?*?*?*?*?*?*?*?*?*?*?*?*?*?*?*?*?,7.8,-0.0,57,100513,824,1377,315,150.3,0.0,150.3,17898,0,17971,7021,235,0.0,10,5,9999,99999,9,999999999,0.0,999,999,99
3020,3,20,14,0,*?*?*?*?*?*?*?*?*?*?*?*?*?*?*?*?*?*?*?*?*?*?,8.3,0.2,56,100513,731,1378,312,228.6,57.3,198.2,25159,5711,22340,6235,230,0.0,9,5,9999,99999,9,999999999,0.1,999,999,99
3020,3,20,15,0,*?*?*?*?*?*?*?*?*?*?*?*?*?*?*?*?*?*?*?*?*?*?,7.8,-0.4,56,100513,588,1379,310,179.0,55.8,155.2,19674,5410,17502,4540,225,0.0,9,5,9999,99999,9,999999999,0.1,999,999,99
3020,3,20,16,0,*?*?*?*?*?*?*?*?*?*?*?*?*?*?*?*?*?*?*?*?*?*?,8.3,1.5,62,100513,405,1379,312,115.6,52.3,100.2,12691,4708,11327,2706,220,0.0,9,5,9999,99999,9,999999999,0.3,999,999,99
3020,3,20,17,0,*?*?*?*?*?*?*?*?*?*?*?*?*?*?*?*?*?*?*?*?*?*?,7.9,2.1,66,100513,195,1381,310,42.8,40.3,37.1,4756,2678,4422,781,215,0.0,9,5,9999,99999,9,999999999,0.5,999,999,99
3020,3,20,18,0,*?*?*?*?*?*?*?*?*?*?*?*?*?*?*?*?*?*?*?*?*?*?,6.6,2.1,72,100513,0,-0,309,0.0,-0.0,0.0,0,0,0,0,210,0.0,10,5,9999,99999,9,999999999,0.0,999,999,99
3020,3,20,19,0,*?*?*?*?*?*?*?*?*?*?*?*?*?*?*?*?*?*?*?*?*?*?,5.9,0.6,68,100513,0,-0,306,0.0,-0.0,0.0,0,0,0,0,215,0.0,10,5,9999,99999,9,999999999,0.0,999,999,99
3020,3,20,20,0,*?*?*?*?*?*?*?*?*?*?*?*?*?*?*?*?*?*?*?*?*?*?,5.4,0.4,70,100513,0,-0,304,0.0,-0.0,0.0,0,0,0,0,220,0.0,10,5,9999,99999,9,999999999,0.0,999,999,99
3020,3,20,21,0,*?*?*?*?*?*?*?*?*?*?*?*?*?*?*?*?*?*?*?*?*?*?,4.8,0.4,73,100513,0,-0,302,0.0,-0.0,0.0,0,0,0,0,225,0.0,10,5,9999,99999,9,999999999,0.0,999,999,99
3020,3,20,22,0,*?*?*?*?*?*?*?*?*?*?*?*?*?*?*?*?*?*?*?*?*?*?,4.4,-0.6,69,100513,0,-0,300,0.0,-0.0,0.0,0,0,0,0,230,0.0,10,5,9999,99999,9,999999999,0.0,999,999,99
3020,3,20,23,0,*?*?*?*?*?*?*?*?*?*?*?*?*?*?*?*?*?*?*?*?*?*?,4.2,-1.1,68,100513,0,-0,299,0.0,-0.0,0.0,0,0,0,0,235,0.0,10,5,9999,99999,9,999999999,0.0,999,999,99
3020,3,20,24,0,*?*?*?*?*?*?*?*?*?*?*?*?*?*?*?*?*?*?*?*?*?*?,5.8,4.3,89,100513,0,-0,305,0.0,-0.0,0.0,0,0,0,0,290,0.0,10,5,9999,99999,9,999999999,0.0,999,999,99
3020,3,21,1,0,*?*?*?*?*?*?*?*?*?*?*?*?*?*?*?*?*?*?*?*?*?*?,3.1,-1.5,72,100008,0,-0,295,0.0,-0.0,0.0,0,0,0,0,238,0.0,10,5,9999,99999,9,999999999,0.0,999,999,99
3020,3,21,2,0,*?*?*?*?*?*?*?*?*?*?*?*?*?*?*?*?*?*?*?*?*?*?,2.2,-1.5,75,100008,0,-0,291,0.0,-0.0,0.0,0,0,0,0,237,0.0,10,5,9999,99999,9,999999999,0.0,999,999,99
3020,3,21,3,0,*?*?*?*?*?*?*?*?*?*?*?*?*?*?*?*?*?*?*?*?*?*?,2.2,-1.5,76,100008,0,-0,291,0.0,-0.0,0.0,0,0,0,0,235,0.0,10,5,9999,99999,9,999999999,0.0,999,999,99
3020,3,21,4,0,*?*?*?*?*?*?*?*?*?*?*?*?*?*?*?*?*?*?*?*?*?*?,1.7,-1.9,75,100008,0,-0,289,0.0,-0.0,0.0,0,0,0,0,233,0.0,10,5,9999,99999,9,999999999,0.0,999,999,99
3020,3,21,5,0,*?*?*?*?*?*?*?*?*?*?*?*?*?*?*?*?*?*?*?*?*?*?,1.6,-2.7,71,100008,0,-0,288,0.0,-0.0,0.0,0,0,0,0,232,0.0,10,5,9999,99999,9,999999999,0.0,999,999,99
3020,3,21,6,0,*?*?*?*?*?*?*?*?*?*?*?*?*?*?*?*?*?*?*?*?*?*?,1.5,-3.4,68,100008,42,1375,288,0.0,0.0,0.0,0,0,0,0,230,0.0,10,5,9999,99999,9,999999999,0.0,999,999,99
3020,3,21,7,0,*?*?*?*?*?*?*?*?*?*?*?*?*?*?*?*?*?*?*?*?*?*?,2.4,-0.8,78,100008,263,1375,266,123.5,338.8,58.6,12939,24832,7777,1058,232,0.0,5,3,9999,99999,9,999999999,0.0,999,999,99
3020,3,21,8,0,*?*?*?*?*?*?*?*?*?*?*?*?*?*?*?*?*?*?*?*?*?*?,3.4,-1.1,72,100008,468,1379,269,254.5,393.5,120.9,26476,36065,15149,2314,233,0.0,5,3,9999,99999,9,999999999,0.0,999,999,99
3020,3,21,9,0,*?*?*?*?*?*?*?*?*?*?*?*?*?*?*?*?*?*?*?*?*?*?,4.9,-0.6,67,100008,640,1377,276,365.4,412.6,173.6,38132,40729,21040,3593,235,0.0,5,3,9999,99999,9,999999999,0.0,999,999,99
3020,3,21,10,0,*?*?*?*?*?*?*?*?*?*?*?*?*?*?*?*?*?*?*?*?*?*?,5.7,-0.6,64,100008,770,1377,295,321.1,144.7,240.2,35100,15047,26931,6250,237,0.0,8,4,9999,99999,9,999999999,0.0,999,999,99
3020,3,21,11,0,*?*?*?*?*?*?*?*?*?*?*?*?*?*?*?*?*?*?*?*?*?*?,7.7,2.1,68,100008,848,1377,299,421.8,244.6,271.2,45282,26035,29745,6941,238,0.0,7,4,9999,99999,9,999999999,0.0,999,999,99
3020,3,21,12,0,*?*?*?*?*?*?*?*?*?*?*?*?*?*?*?*?*?*?*?*?*?*?,8.0,2.3,68,100008,869,1378,301,433.1,245.1,278.5,46541,26153,30475,7259,240,0.0,7,4,9999,99999,9,999999999,0.0,999,999,99
3020,3,21,13,0,*?*?*?*?*?*?*?*?*?*?*?*?*?*?*?*?*?*?*?*?*?*?,7.7,2.7,71,100008,831,1377,304,349.1,145.8,261.1,38207,15278,29195,7067,247,0.0,8,4,9999,99999,9,999999999,0.0,999,999,99
3020,3,21,14,0,*?*?*?*?*?*?*?*?*?*?*?*?*?*?*?*?*?*?*?*?*?*?,8.1,3.4,72,100008,737,1377,311,231.0,57.4,200.2,25418,5724,22567,6322,253,0.0,9,5,9999,99999,9,999999999,0.0,999,999,99
3020,3,21,15,0,*?*?*?*?*?*?*?*?*?*?*?*?*?*?*?*?*?*?*?*?*?*?,7.9,3.0,71,100008,594,1377,315,104.4,0.0,104.4,12269,0,12310,4529,260,0.0,10,5,9999,99999,9,999999999,0.0,999,999,99
3020,3,21,16,0,*?*?*?*?*?*?*?*?*?*?*?*?*?*?*?*?*?*?*?*?*?*?,7.8,1.9,66,100008,411,1377,315,67.8,0.0,67.8,7914,0,7935,2762,267,0.0,10,5,9999,99999,9,999999999,0.0,999,999,99
3020,3,21,17,0,*?*?*?*?*?*?*?*?*?*?*?*?*?*?*?*?*?*?*?*?*?*?,7.5,1.0,64,100008,201,1379,308,44.9,41.0,39.0,4993,2780,4635,823,273,0.0,9,5,9999,99999,9,999999999,0.0,999,999,99
3020,3,21,18,0,*?*?*?*?*?*?*?*?*?*?*?*?*?*?*?*?*?*?*?*?*?*?,6.8,0.6,65,100008,0,-0,310,0.0,-0.0,0.0,0,0,0,0,280,0.0,10,5,9999,99999,9,999999999,0.0,999,999,99
3020,3,21,19,0,*?*?*?*?*?*?*?*?*?*?*?*?*?*?*?*?*?*?*?*?*?*?,5.7,-0.2,66,100008,0,-0,306,0.0,-0.0,0.0,0,0,0,0,282,0.0,10,5,9999,99999,9,999999999,0.0,999,999,99
3020,3,21,20,0,*?*?*?*?*?*?*?*?*?*?*?*?*?*?*?*?*?*?*?*?*?*?,4.0,-0.8,70,100008,0,-0,298,0.0,-0.0,0.0,0,0,0,0,283,0.0,10,5,9999,99999,9,999999999,0.0,999,999,99
3020,3,21,21,0,*?*?*?*?*?*?*?*?*?*?*?*?*?*?*?*?*?*?*?*?*?*?,4.1,-1.1,68,100008,0,-0,299,0.0,-0.0,0.0,0,0,0,0,285,0.0,10,5,9999,99999,9,999999999,0.0,999,999,99
3020,3,21,22,0,*?*?*?*?*?*?*?*?*?*?*?*?*?*?*?*?*?*?*?*?*?*?,3.8,-0.8,72,100008,0,-0,298,0.0,-0.0,0.0,0,0,0,0,287,0.0,10,5,9999,99999,9,999999999,0.0,999,999,99
3020,3,21,23,0,*?*?*?*?*?*?*?*?*?*?*?*?*?*?*?*?*?*?*?*?*?*?,3.2,-1.3,71,100008,0,-0,295,0.0,-0.0,0.0,0,0,0,0,288,0.0,10,5,9999,99999,9,999999999,0.0,999,999,99
3020,3,21,24,0,*?*?*?*?*?*?*?*?*?*?*?*?*?*?*?*?*?*?*?*?*?*?,4.0,-1.3,68,100008,0,-0,298,0.0,-0.0,0.0,0,0,0,0,240,0.0,10,5,9999,99999,9,999999999,0.0,999,999,99
3020,3,22,1,0,*?*?*?*?*?*?*?*?*?*?*?*?*?*?*?*?*?*?*?*?*?*?,2.4,-2.4,68,101040,0,-0,292,0.0,-0.0,0.0,0,0,0,0,292,0.0,10,5,9999,99999,9,999999999,0.0,999,999,99
3020,3,22,2,0,*?*?*?*?*?*?*?*?*?*?*?*?*?*?*?*?*?*?*?*?*?*?,2.0,-3.1,66,101040,0,-0,290,0.0,-0.0,0.0,0,0,0,0,293,0.0,10,5,9999,99999,9,999999999,0.0,999,999,99
3020,3,22,3,0,*?*?*?*?*?*?*?*?*?*?*?*?*?*?*?*?*?*?*?*?*?*?,1.6,-2.4,72,101040,0,-0,288,0.0,-0.0,0.0,0,0,0,0,295,0.0,10,5,9999,99999,9,999999999,0.0,999,999,99
3020,3,22,4,0,*?*?*?*?*?*?*?*?*?*?*?*?*?*?*?*?*?*?*?*?*?*?,1.8,-2.7,70,101040,0,-0,289,0.0,-0.0,0.0,0,0,0,0,297,0.0,10,5,9999,99999,9,999999999,0.0,999,999,99
3020,3,22,5,0,*?*?*?*?*?*?*?*?*?*?*?*?*?*?*?*?*?*?*?*?*?*?,2.0,-2.9,68,101040,0,-0,290,0.0,-0.0,0.0,0,0,0,0,298,0.0,10,5,9999,99999,9,999999999,0.0,999,999,99
3020,3,22,6,0,*?*?*?*?*?*?*?*?*?*?*?*?*?*?*?*?*?*?*?*?*?*?,2.1,-2.2,72,101040,51,1388,285,0.0,0.0,0.0,0,0,0,0,300,0.0,9,5,9999,99999,9,999999999,0.0,999,999,99
3020,3,22,7,0,*?*?*?*?*?*?*?*?*?*?*?*?*?*?*?*?*?*?*?*?*?*?,2.8,-1.1,76,101040,272,1377,288,69.6,46.9,60.4,7674,3658,7080,1296,302,0.0,9,5,9999,99999,9,999999999,0.0,999,999,99
3020,3,22,8,0,*?*?*?*?*?*?*?*?*?*?*?*?*?*?*?*?*?*?*?*?*?*?,3.0,-1.1,73,101040,476,1378,294,80.8,0.0,80.8,9445,0,9473,3364,303,0.0,10,5,9999,99999,9,999999999,0.0,999,999,99
3020,3,22,9,0,*?*?*?*?*?*?*?*?*?*?*?*?*?*?*?*?*?*?*?*?*?*?,4.3,-0.6,69,101040,648,1376,294,200.2,56.5,173.5,22010,5559,19562,5229,305,0.0,9,5,9999,99999,9,999999999,0.0,999,999,99
3020,3,22,10,0,*?*?*?*?*?*?*?*?*?*?*?*?*?*?*?*?*?*?*?*?*?*?,4.6,0.6,75,101040,778,1377,296,245.1,57.7,212.5,26982,5784,23944,6861,307,0.0,9,5,9999,99999,9,999999999,0.0,999,999,99
3020,3,22,11,0,*?*?*?*?*?*?*?*?*?*?*?*?*?*?*?*?*?*?*?*?*?*?,5.8,1.3,72,101040,855,1376,301,272.0,58.2,235.8,29970,5880,26572,7972,308,0.0,9,5,9999,99999,9,999999999,0.0,999,999,99
3020,3,22,12,0,*?*?*?*?*?*?*?*?*?*?*?*?*?*?*?*?*?*?*?*?*?*?,6.4,0.6,66,101040,876,1377,298,369.8,146.5,276.6,40514,15421,30864,7738,310,0.0,8,4,9999,99999,9,999999999,0.0,999,999,99
3020,3,22,13,0,*?*?*?*?*?*?*?*?*?*?*?*?*?*?*?*?*?*?*?*?*?*?,6.2,1.0,70,101040,838,1377,298,352.3,145.9,263.5,38565,15302,29455,7168,308,0.0,8,4,9999,99999,9,999999999,0.0,999,999,99
3020,3,22,14,0,*?*?*?*?*?*?*?*?*?*?*?*?*?*?*?*?*?*?*?*?*?*?,6.6,0.6,66,101040,744,1377,299,309.1,144.2,231.2,33773,14933,25958,5926,307,0.0,8,4,9999,99999,9,999999999,0.0,999,999,99
3020,3,22,15,0,*?*?*?*?*?*?*?*?*?*?*?*?*?*?*?*?*?*?*?*?*?*?,6.3,0.6,66,101040,600,1376,303,183.6,56.0,159.1,20174,5446,17942,4683,305,0.0,9,5,9999,99999,9,999999999,0.0,999,999,99
3020,3,22,16,0,*?*?*?*?*?*?*?*?*?*?*?*?*?*?*?*?*?*?*?*?*?*?,6.4,1.3,70,101040,417,1376,303,120.1,52.7,104.1,13176,4780,11754,2823,303,0.0,9,5,9999,99999,9,999999999,0.0,999,999,99
3020,3,22,17,0,*?*?*?*?*?*?*?*?*?*?*?*?*?*?*?*?*?*?*?*?*?*?,6.4,2.5,75,101040,207,1377,304,47.1,41.7,40.9,5230,2869,4852,864,302,0.0,9,5,9999,99999,9,999999999,0.0,999,999,99
3020,3,22,18,0,*?*?*?*?*?*?*?*?*?*?*?*?*?*?*?*?*?*?*?*?*?*?,5.6,2.5,80,101040,0,-0,305,0.0,-0.0,0.0,0,0,0,0,300,0.0,10,5,9999,99999,9,999999999,0.0,999,999,99
3020,3,22,19,0,*?*?*?*?*?*?*?*?*?*?*?*?*?*?*?*?*?*?*?*?*?*?,4.3,2.1,86,101040,0,-0,299,0.0,-0.0,0.0,0,0,0,0,305,0.0,10,5,9999,99999,9,999999999,0.0,999,999,99
3020,3,22,20,0,*?*?*?*?*?*?*?*?*?*?*?*?*?*?*?*?*?*?*?*?*?*?,3.8,0.6,80,101040,0,-0,297,0.0,-0.0,0.0,0,0,0,0,310,0.0,10,5,9999,99999,9,999999999,0.0,999,999,99
3020,3,22,21,0,*?*?*?*?*?*?*?*?*?*?*?*?*?*?*?*?*?*?*?*?*?*?,3.6,0.2,79,101040,0,-0,297,0.0,-0.0,0.0,0,0,0,0,315,0.0,10,5,9999,99999,9,999999999,0.0,999,999,99
3020,3,22,22,0,*?*?*?*?*?*?*?*?*?*?*?*?*?*?*?*?*?*?*?*?*?*?,3.3,0.2,80,101040,0,-0,295,0.0,-0.0,0.0,0,0,0,0,320,0.0,10,5,9999,99999,9,999999999,0.0,999,999,99
3020,3,22,23,0,*?*?*?*?*?*?*?*?*?*?*?*?*?*?*?*?*?*?*?*?*?*?,2.8,0.4,84,101040,0,-0,293,0.0,-0.0,0.0,0,0,0,0,325,0.0,10,5,9999,99999,9,999999999,0.0,999,999,99
3020,3,22,24,0,*?*?*?*?*?*?*?*?*?*?*?*?*?*?*?*?*?*?*?*?*?*?,2.7,-1.9,70,101040,0,-0,293,0.0,-0.0,0.0,0,0,0,0,290,0.0,10,5,9999,99999,9,999999999,0.0,999,999,99
3020,3,23,1,0,*?*?*?*?*?*?*?*?*?*?*?*?*?*?*?*?*?*?*?*?*?*?,1.5,-0.0,90,100970,0,-0,288,0.0,-0.0,0.0,0,0,0,0,297,0.0,10,5,9999,99999,9,999999999,2.8,999,999,99
3020,3,23,2,0,*?*?*?*?*?*?*?*?*?*?*?*?*?*?*?*?*?*?*?*?*?*?,0.9,-0.2,92,100970,0,-0,285,0.0,-0.0,0.0,0,0,0,0,263,0.0,10,5,9999,99999,9,999999999,0.5,999,999,99
3020,3,23,3,0,*?*?*?*?*?*?*?*?*?*?*?*?*?*?*?*?*?*?*?*?*?*?,1.0,0.4,95,100970,0,-0,286,0.0,-0.0,0.0,0,0,0,0,230,0.0,10,5,9999,99999,9,999999999,1.4,999,999,99
3020,3,23,4,0,*?*?*?*?*?*?*?*?*?*?*?*?*?*?*?*?*?*?*?*?*?*?,0.4,-0.6,92,100970,0,-0,283,0.0,-0.0,0.0,0,0,0,0,197,0.0,10,5,9999,99999,9,999999999,0.4,999,999,99
3020,3,23,5,0,*?*?*?*?*?*?*?*?*?*?*?*?*?*?*?*?*?*?*?*?*?*?,0.7,-0.6,90,100970,0,-0,284,0.0,-0.0,0.0,0,0,0,0,163,0.0,10,5,9999,99999,9,999999999,0.2,999,999,99
3020,3,23,6,0,*?*?*?*?*?*?*?*?*?*?*?*?*?*?*?*?*?*?*?*?*?*?,0.4,-1.3,88,100970,59,1374,278,0.0,0.0,0.0,0,0,0,0,130,0.0,9,5,9999,99999,9,999999999,0.6,999,999,99
3020,3,23,7,0,*?*?*?*?*?*?*?*?*?*?*?*?*?*?*?*?*?*?*?*?*?*?,0.0,-1.9,85,100970,280,1375,271,96.1,119.0,71.9,10504,9342,8349,1548,135,0.0,8,4,9999,99999,9,999999999,0.5,999,999,99
3020,3,23,8,0,*?*?*?*?*?*?*?*?*?*?*?*?*?*?*?*?*?*?*?*?*?*?,1.8,-1.3,80,100970,484,1377,279,189.8,136.0,141.9,20660,12948,16172,3244,140,0.0,8,4,9999,99999,9,999999999,0.3,999,999,99
3020,3,23,9,0,*?*?*?*?*?*?*?*?*?*?*?*?*?*?*?*?*?*?*?*?*?*?,3.5,0.4,80,100970,656,1376,286,268.9,142.2,201.2,29376,14309,22810,4927,145,0.0,8,4,9999,99999,9,999999999,2.2,999,999,99
3020,3,23,10,0,*?*?*?*?*?*?*?*?*?*?*?*?*?*?*?*?*?*?*?*?*?*?,4.4,1.9,84,100970,785,1376,295,247.8,57.8,214.8,27305,5773,24236,6967,150,0.0,9,5,9999,99999,9,999999999,1.1,999,999,99
3020,3,23,11,0,*?*?*?*?*?*?*?*?*?*?*?*?*?*?*?*?*?*?*?*?*?*?,6.3,1.5,72,100970,862,1375,303,274.6,58.3,238.1,30260,5888,26827,8085,155,0.0,9,5,9999,99999,9,999999999,0.0,999,999,99
3020,3,23,12,0,*?*?*?*?*?*?*?*?*?*?*?*?*?*?*?*?*?*?*?*?*?*?,6.3,-0.0,64,100970,882,1375,303,281.6,58.4,244.1,31044,5903,27519,8398,160,0.0,9,5,9999,99999,9,999999999,0.3,999,999,99
3020,3,23,13,0,*?*?*?*?*?*?*?*?*?*?*?*?*?*?*?*?*?*?*?*?*?*?,6.3,1.3,70,100970,844,1376,303,268.3,58.2,232.6,29569,5860,26223,7812,158,0.0,9,5,9999,99999,9,999999999,0.4,999,999,99
3020,3,23,14,0,*?*?*?*?*?*?*?*?*?*?*?*?*?*?*?*?*?*?*?*?*?*?,6.1,-0.4,63,100970,750,1376,302,235.6,57.5,204.3,25963,5715,23057,6496,157,0.0,9,5,9999,99999,9,999999999,1.5,999,999,99
3020,3,23,15,0,*?*?*?*?*?*?*?*?*?*?*?*?*?*?*?*?*?*?*?*?*?*?,6.5,-0.4,61,100970,606,1375,304,185.8,56.1,161.1,20427,5457,18167,4755,155,0.0,9,5,9999,99999,9,999999999,0.3,999,999,99
3020,3,23,16,0,*?*?*?*?*?*?*?*?*?*?*?*?*?*?*?*?*?*?*?*?*?*?,6.3,-0.2,62,100970,423,1375,303,122.3,52.8,106.0,13420,4808,11971,2881,153,0.0,9,5,9999,99999,9,999999999,0.2,999,999,99
3020,3,23,17,0,*?*?*?*?*?*?*?*?*?*?*?*?*?*?*?*?*?*?*?*?*?*?,6.0,1.0,71,100970,213,1375,302,49.3,42.3,42.7,5466,2953,5069,905,152,0.0,9,5,9999,99999,9,999999999,0.1,999,999,99
3020,3,23,18,0,*?*?*?*?*?*?*?*?*?*?*?*?*?*?*?*?*?*?*?*?*?*?,4.7,1.7,81,100970,0,-0,301,0.0,-0.0,0.0,0,0,0,0,150,0.0,10,5,9999,99999,9,999999999,0.0,999,999,99
3020,3,23,19,0,*?*?*?*?*?*?*?*?*?*?*?*?*?*?*?*?*?*?*?*?*?*?,3.8,-0.4,74,100970,0,-0,297,0.0,-0.0,0.0,0,0,0,0,170,0.0,10,5,9999,99999,9,999999999,0.0,999,999,99
3020,3,23,20,0,*?*?*?*?*?*?*?*?*?*?*?*?*?*?*?*?*?*?*?*?*?*?,3.0,0.6,84,100970,0,-0,294,0.0,-0.0,0.0,0,0,0,0,190,0.0,10,5,9999,99999,9,999999999,0.0,999,999,99
3020,3,23,21,0,*?*?*?*?*?*?*?*?*?*?*?*?*?*?*?*?*?*?*?*?*?*?,2.7,-0.2,81,100970,0,-0,293,0.0,-0.0,0.0,0,0,0,0,210,0.0,10,5,9999,99999,9,999999999,0.0,999,999,99
3020,3,23,22,0,*?*?*?*?*?*?*?*?*?*?*?*?*?*?*?*?*?*?*?*?*?*?,2.2,-1.3,77,100970,0,-0,291,0.0,-0.0,0.0,0,0,0,0,230,0.0,10,5,9999,99999,9,999999999,0.3,999,999,99
3020,3,23,23,0,*?*?*?*?*?*?*?*?*?*?*?*?*?*?*?*?*?*?*?*?*?*?,3.7,-0.0,77,100970,0,-0,297,0.0,-0.0,0.0,0,0,0,0,250,0.0,10,5,9999,99999,9,999999999,0.7,999,999,99
3020,3,23,24,0,*?*?*?*?*?*?*?*?*?*?*?*?*?*?*?*?*?*?*?*?*?*?,2.4,0.2,86,100970,0,-0,291,0.0,-0.0,0.0,0,0,0,0,330,0.0,10,5,9999,99999,9,999999999,0.4,999,999,99
3020,3,24,1,0,*?*?*?*?*?*?*?*?*?*?*?*?*?*?*?*?*?*?*?*?*?*?,5.5,4.6,98,100857,0,-0,304,0.0,-0.0,0.0,0,0,0,0,277,0.0,10,5,9999,99999,9,999999999,0.3,999,999,99
3020,3,24,2,0,*?*?*?*?*?*?*?*?*?*?*?*?*?*?*?*?*?*?*?*?*?*?,5.7,5.6,100,100857,0,-0,305,0.0,-0.0,0.0,0,0,0,0,283,0.0,10,5,9999,99999,9,999999999,0.0,999,999,99
3020,3,24,3,0,*?*?*?*?*?*?*?*?*?*?*?*?*?*?*?*?*?*?*?*?*?*?,5.4,5.3,100,100857,0,-0,303,0.0,-0.0,0.0,0,0,0,0,290,0.0,10,5,9999,99999,9,999999999,0.0,999,999,99
3020,3,24,4,0,*?*?*?*?*?*?*?*?*?*?*?*?*?*?*?*?*?*?*?*?*?*?,5.4,5.5,100,100857,0,-0,303,0.0,-0.0,0.0,0,0,0,0,297,0.0,10,5,9999,99999,9,999999999,0.0,999,999,99
3020,3,24,5,0,*?*?*?*?*?*?*?*?*?*?*?*?*?*?*?*?*?*?*?*?*?*?,5.3,5.3,100,100857,0,-0,303,0.0,-0.0,0.0,0,0,0,0,303,0.0,10,5,9999,99999,9,999999999,0.6,999,999,99
3020,3,24,6,0,*?*?*?*?*?*?*?*?*?*?*?*?*?*?*?*?*?*?*?*?*?*?,5.1,5.1,100,100857,68,1385,302,0.0,0.0,0.0,0,0,0,0,310,0.0,10,5,9999,99999,9,999999999,0.0,999,999,99
3020,3,24,7,0,*?*?*?*?*?*?*?*?*?*?*?*?*?*?*?*?*?*?*?*?*?*?,5.7,5.6,100,100857,288,1373,301,75.5,47.9,65.4,8280,3927,7412,1697,260,0.0,9,5,9999,99999,9,999999999,0.0,999,999,99
3020,3,24,8,0,*?*?*?*?*?*?*?*?*?*?*?*?*?*?*?*?*?*?*?*?*?*?,6.1,6.1,100,100857,492,1376,306,84.1,0.0,84.1,9837,0,9867,3521,210,0.0,10,5,9999,99999,9,999999999,0.0,999,999,99
3020,3,24,9,0,*?*?*?*?*?*?*?*?*?*?*?*?*?*?*?*?*?*?*?*?*?*?,7.0,5.5,94,100857,663,1374,310,118.4,0.0,118.4,13976,0,14026,5263,160,0.0,10,5,9999,99999,9,999999999,0.0,999,999,99
3020,3,24,10,0,*?*?*?*?*?*?*?*?*?*?*?*?*?*?*?*?*?*?*?*?*?*?,7.1,6.1,98,100857,792,1375,311,144.2,0.0,144.2,17143,0,17211,6677,110,0.0,10,5,9999,99999,9,999999999,0.0,999,999,99
3020,3,24,11,0,*?*?*?*?*?*?*?*?*?*?*?*?*?*?*?*?*?*?*?*?*?*?,7.7,5.6,91,100857,869,1375,314,159.6,0.0,159.6,19060,0,19140,7553,60,0.0,10,5,9999,99999,9,999999999,0.0,999,999,99
3020,3,24,12,0,*?*?*?*?*?*?*?*?*?*?*?*?*?*?*?*?*?*?*?*?*?*?,8.0,5.1,86,100857,889,1375,315,163.5,0.0,163.5,19558,0,19641,7781,10,0.0,10,5,9999,99999,9,999999999,0.0,999,999,99
3020,3,24,13,0,*?*?*?*?*?*?*?*?*?*?*?*?*?*?*?*?*?*?*?*?*?*?,8.3,5.8,88,100857,850,1374,316,155.8,0.0,155.8,18590,0,18667,7337,10,0.0,10,5,9999,99999,9,999999999,0.0,999,999,99
3020,3,24,14,0,*?*?*?*?*?*?*?*?*?*?*?*?*?*?*?*?*?*?*?*?*?*?,8.4,5.0,82,100857,756,1375,317,137.0,0.0,137.0,16249,0,16311,6272,10,0.0,10,5,9999,99999,9,999999999,0.0,999,999,99
3020,3,24,15,0,*?*?*?*?*?*?*?*?*?*?*?*?*?*?*?*?*?*?*?*?*?*?,8.0,6.6,95,100857,612,1374,315,108.3,0.0,108.3,12737,0,12780,4727,10,0.0,10,5,9999,99999,9,999999999,0.0,999,999,99
3020,3,24,16,0,*?*?*?*?*?*?*?*?*?*?*?*?*?*?*?*?*?*?*?*?*?*?,8.3,6.6,93,100857,429,1374,316,71.6,0.0,71.6,8361,0,8384,2935,10,0.0,10,5,9999,99999,9,999999999,0.0,999,999,99
3020,3,24,17,0,*?*?*?*?*?*?*?*?*?*?*?*?*?*?*?*?*?*?*?*?*?*?,8.0,6.2,93,100857,219,1373,315,29.6,0.0,29.6,3471,0,3476,1148,10,0.0,10,5,9999,99999,9,999999999,0.0,999,999,99
3020,3,24,18,0,*?*?*?*?*?*?*?*?*?*?*?*?*?*?*?*?*?*?*?*?*?*?,7.1,6.9,100,100857,0,-0,311,0.0,-0.0,0.0,0,0,0,0,10,0.0,10,5,9999,99999,9,999999999,0.0,999,999,99
3020,3,24,19,0,*?*?*?*?*?*?*?*?*?*?*?*?*?*?*?*?*?*?*?*?*?*?,7.1,6.7,100,100857,0,-0,311,0.0,-0.0,0.0,0,0,0,0,67,0.0,10,5,9999,99999,9,999999999,0.0,999,999,99
3020,3,24,20,0,*?*?*?*?*?*?*?*?*?*?*?*?*?*?*?*?*?*?*?*?*?*?,7.0,6.1,98,100857,0,-0,310,0.0,-0.0,0.0,0,0,0,0,123,0.0,10,5,9999,99999,9,999999999,0.0,999,999,99
3020,3,24,21,0,*?*?*?*?*?*?*?*?*?*?*?*?*?*?*?*?*?*?*?*?*?*?,6.6,6.2,100,100857,0,-0,309,0.0,-0.0,0.0,0,0,0,0,180,0.0,10,5,9999,99999,9,999999999,0.0,999,999,99
3020,3,24,22,0,*?*?*?*?*?*?*?*?*?*?*?*?*?*?*?*?*?*?*?*?*?*?,6.4,6.4,100,100857,0,-0,308,0.0,-0.0,0.0,0,0,0,0,237,0.0,10,5,9999,99999,9,999999999,0.0,999,999,99
3020,3,24,23,0,*?*?*?*?*?*?*?*?*?*?*?*?*?*?*?*?*?*?*?*?*?*?,6.6,6.6,100,100857,0,-0,309,0.0,-0.0,0.0,0,0,0,0,293,0.0,10,5,9999,99999,9,999999999,0.0,999,999,99
3020,3,24,24,0,*?*?*?*?*?*?*?*?*?*?*?*?*?*?*?*?*?*?*?*?*?*?,5.1,2.5,87,100857,0,-0,303,0.0,-0.0,0.0,0,0,0,0,270,0.0,10,5,9999,99999,9,999999999,0.1,999,999,99
3020,3,25,1,0,*?*?*?*?*?*?*?*?*?*?*?*?*?*?*?*?*?*?*?*?*?*?,6.7,3.6,79,101842,0,-0,309,0.0,-0.0,0.0,0,0,0,0,297,0.0,10,5,9999,99999,9,999999999,0.0,999,999,99
3020,3,25,2,0,*?*?*?*?*?*?*?*?*?*?*?*?*?*?*?*?*?*?*?*?*?*?,6.8,2.1,70,101842,0,-0,310,0.0,-0.0,0.0,0,0,0,0,243,0.0,10,5,9999,99999,9,999999999,0.0,999,999,99
3020,3,25,3,0,*?*?*?*?*?*?*?*?*?*?*?*?*?*?*?*?*?*?*?*?*?*?,6.8,2.1,71,101842,0,-0,310,0.0,-0.0,0.0,0,0,0,0,190,0.0,10,5,9999,99999,9,999999999,0.0,999,999,99
3020,3,25,4,0,*?*?*?*?*?*?*?*?*?*?*?*?*?*?*?*?*?*?*?*?*?*?,7.0,2.5,71,101842,0,-0,311,0.0,-0.0,0.0,0,0,0,0,137,0.0,10,5,9999,99999,9,999999999,0.0,999,999,99
3020,3,25,5,0,*?*?*?*?*?*?*?*?*?*?*?*?*?*?*?*?*?*?*?*?*?*?,6.8,1.9,70,101842,0,-0,310,0.0,-0.0,0.0,0,0,0,0,83,0.0,10,5,9999,99999,9,999999999,1.1,999,999,99
3020,3,25,6,0,*?*?*?*?*?*?*?*?*?*?*?*?*?*?*?*?*?*?*?*?*?*?,6.5,2.1,72,101842,76,1375,309,1.0,0.0,1.0,138,-0,137,41,30,0.0,10,5,9999,99999,9,999999999,0.1,999,999,99
3020,3,25,7,0,*?*?*?*?*?*?*?*?*?*?*?*?*?*?*?*?*?*?*?*?*?*?,6.9,2.3,72,101842,297,1376,311,45.1,0.0,45.1,5258,0,5269,1774,38,0.0,10,5,9999,99999,9,999999999,0.8,999,999,99
3020,3,25,8,0,*?*?*?*?*?*?*?*?*?*?*?*?*?*?*?*?*?*?*?*?*?*?,7.2,1.7,67,101842,500,1375,312,85.7,0.0,85.7,10029,0,10059,3600,47,0.0,10,5,9999,99999,9,999999999,0.8,999,999,99
3020,3,25,9,0,*?*?*?*?*?*?*?*?*?*?*?*?*?*?*?*?*?*?*?*?*?*?,7.9,0.2,58,101842,671,1374,315,120.0,0.0,120.0,14156,0,14207,5348,55,0.0,10,5,9999,99999,9,999999999,2.6,999,999,99
3020,3,25,10,0,*?*?*?*?*?*?*?*?*?*?*?*?*?*?*?*?*?*?*?*?*?*?,8.7,1.5,60,101842,799,1373,319,145.7,0.0,145.7,17332,0,17402,6762,63,0.0,10,5,9999,99999,9,999999999,0.0,999,999,99
3020,3,25,11,0,*?*?*?*?*?*?*?*?*?*?*?*?*?*?*?*?*?*?*?*?*?*?,8.9,1.7,60,101842,876,1374,320,161.1,0.0,161.1,19244,0,19326,7637,72,0.0,10,5,9999,99999,9,999999999,0.1,999,999,99
3020,3,25,12,0,*?*?*?*?*?*?*?*?*?*?*?*?*?*?*?*?*?*?*?*?*?*?,9.0,1.0,56,101842,896,1375,320,165.0,0.0,165.0,19737,0,19821,7863,80,0.0,10,5,9999,99999,9,999999999,0.0,999,999,99
3020,3,25,13,0,*?*?*?*?*?*?*?*?*?*?*?*?*?*?*?*?*?*?*?*?*?*?,9.1,1.9,59,101842,857,1375,321,157.2,0.0,157.2,18761,0,18839,7416,73,0.0,10,5,9999,99999,9,999999999,0.2,999,999,99
3020,3,25,14,0,*?*?*?*?*?*?*?*?*?*?*?*?*?*?*?*?*?*?*?*?*?*?,9.1,2.9,64,101842,762,1374,320,138.3,0.0,138.3,16406,0,16470,6345,67,0.0,10,5,9999,99999,9,999999999,0.6,999,999,99
3020,3,25,15,0,*?*?*?*?*?*?*?*?*?*?*?*?*?*?*?*?*?*?*?*?*?*?,8.7,3.4,68,101842,619,1375,318,109.5,0.0,109.5,12893,0,12937,4794,60,0.0,10,5,9999,99999,9,999999999,0.0,999,999,99
3020,3,25,16,0,*?*?*?*?*?*?*?*?*?*?*?*?*?*?*?*?*?*?*?*?*?*?,8.5,3.8,71,101842,435,1373,317,72.9,0.0,72.9,8508,0,8532,2992,53,0.0,10,5,9999,99999,9,999999999,0.0,999,999,99
3020,3,25,17,0,*?*?*?*?*?*?*?*?*?*?*?*?*?*?*?*?*?*?*?*?*?*?,8.6,3.4,69,101842,225,1372,318,30.9,0.0,30.9,3611,0,3617,1196,47,0.0,10,5,9999,99999,9,999999999,1.7,999,999,99
3020,3,25,18,0,*?*?*?*?*?*?*?*?*?*?*?*?*?*?*?*?*?*?*?*?*?*?,8.2,3.2,70,101842,3,1482,316,0.0,0.0,0.0,0,0,0,0,40,0.0,10,5,9999,99999,9,999999999,3.1,999,999,99
3020,3,25,19,0,*?*?*?*?*?*?*?*?*?*?*?*?*?*?*?*?*?*?*?*?*?*?,8.0,3.2,71,101842,0,-0,315,0.0,-0.0,0.0,0,0,0,0,45,0.0,10,5,9999,99999,9,999999999,1.2,999,999,99
3020,3,25,20,0,*?*?*?*?*?*?*?*?*?*?*?*?*?*?*?*?*?*?*?*?*?*?,8.0,2.5,67,101842,0,-0,315,0.0,-0.0,0.0,0,0,0,0,50,0.0,10,5,9999,99999,9,999999999,0.4,999,999,99
3020,3,25,21,0,*?*?*?*?*?*?*?*?*?*?*?*?*?*?*?*?*?*?*?*?*?*?,7.6,2.5,69,101842,0,-0,314,0.0,-0.0,0.0,0,0,0,0,55,0.0,10,5,9999,99999,9,999999999,0.5,999,999,99
3020,3,25,22,0,*?*?*?*?*?*?*?*?*?*?*?*?*?*?*?*?*?*?*?*?*?*?,7.5,1.7,66,101842,0,-0,313,0.0,-0.0,0.0,0,0,0,0,60,0.0,10,5,9999,99999,9,999999999,0.3,999,999,99
3020,3,25,23,0,*?*?*?*?*?*?*?*?*?*?*?*?*?*?*?*?*?*?*?*?*?*?,7.0,1.3,66,101842,0,-0,311,0.0,-0.0,0.0,0,0,0,0,65,0.0,10,5,9999,99999,9,999999999,0.1,999,999,99
3020,3,25,24,0,*?*?*?*?*?*?*?*?*?*?*?*?*?*?*?*?*?*?*?*?*?*?,6.7,5.1,88,101842,0,-0,309,0.0,-0.0,0.0,0,0,0,0,350,0.0,10,5,9999,99999,9,999999999,0.0,999,999,99
3020,3,26,1,0,*?*?*?*?*?*?*?*?*?*?*?*?*?*?*?*?*?*?*?*?*?*?,5.3,1.0,74,101177,0,-0,304,0.0,-0.0,0.0,0,0,0,0,75,0.0,10,5,9999,99999,9,999999999,0.0,999,999,99
3020,3,26,2,0,*?*?*?*?*?*?*?*?*?*?*?*?*?*?*?*?*?*?*?*?*?*?,4.5,1.0,79,101177,0,-0,300,0.0,-0.0,0.0,0,0,0,0,80,0.0,10,5,9999,99999,9,999999999,0.0,999,999,99
3020,3,26,3,0,*?*?*?*?*?*?*?*?*?*?*?*?*?*?*?*?*?*?*?*?*?*?,3.9,1.5,84,101177,0,-0,298,0.0,-0.0,0.0,0,0,0,0,85,0.0,10,5,9999,99999,9,999999999,0.0,999,999,99
3020,3,26,4,0,*?*?*?*?*?*?*?*?*?*?*?*?*?*?*?*?*?*?*?*?*?*?,3.9,1.7,85,101177,0,-0,298,0.0,-0.0,0.0,0,0,0,0,90,0.0,10,5,9999,99999,9,999999999,0.0,999,999,99
3020,3,26,5,0,*?*?*?*?*?*?*?*?*?*?*?*?*?*?*?*?*?*?*?*?*?*?,3.4,1.3,86,101177,0,-0,296,0.0,-0.0,0.0,0,0,0,0,95,0.0,10,5,9999,99999,9,999999999,0.0,999,999,99
3020,3,26,6,0,*?*?*?*?*?*?*?*?*?*?*?*?*?*?*?*?*?*?*?*?*?*?,3.0,1.5,90,101177,84,1367,284,6.2,25.3,4.6,747,985,797,75,100,0.0,8,4,9999,99999,9,999999999,0.0,999,999,99
3020,3,26,7,0,*?*?*?*?*?*?*?*?*?*?*?*?*?*?*?*?*?*?*?*?*?*?,3.7,2.3,90,101177,305,1374,273,150.5,356.1,71.5,15711,27924,9334,1305,100,0.0,5,3,9999,99999,9,999999999,0.0,999,999,99
3020,3,26,8,0,*?*?*?*?*?*?*?*?*?*?*?*?*?*?*?*?*?*?*?*?*?*?,4.4,2.7,89,101177,507,1372,272,291.8,464.3,120.2,30687,43637,15223,2310,100,0.0,4,2,9999,99999,9,999999999,0.0,999,999,99
3020,3,26,9,0,*?*?*?*?*?*?*?*?*?*?*?*?*?*?*?*?*?*?*?*?*?*?,6.5,3.9,83,101177,679,1374,263,419.4,594.2,125.8,43693,58221,17271,2623,100,0.0,0,0,9999,99999,9,999999999,0.0,999,999,99
3020,3,26,10,0,*?*?*?*?*?*?*?*?*?*?*?*?*?*?*?*?*?*?*?*?*?*?,8.3,3.4,71,101177,807,1374,269,507.8,605.2,152.3,53114,60458,20312,3504,100,0.0,0,0,9999,99999,9,999999999,0.0,999,999,99
3020,3,26,11,0,*?*?*?*?*?*?*?*?*?*?*?*?*?*?*?*?*?*?*?*?*?*?,9.5,3.0,64,101177,883,1374,273,560.4,610.2,168.1,58768,61392,22036,4186,100,0.0,0,0,9999,99999,9,999999999,0.0,999,999,99
3020,3,26,12,0,*?*?*?*?*?*?*?*?*?*?*?*?*?*?*?*?*?*?*?*?*?*?,10.5,5.3,70,101177,902,1373,282,573.7,611.4,172.1,60195,61591,22458,4385,100,0.0,0,0,9999,99999,9,999999999,0.0,999,999,99
3020,3,26,13,0,*?*?*?*?*?*?*?*?*?*?*?*?*?*?*?*?*?*?*?*?*?*?,10.5,6.6,76,101177,863,1373,284,546.7,609.0,164.0,57287,61169,21589,3993,90,0.0,0,0,9999,99999,9,999999999,0.0,999,999,99
3020,3,26,14,0,*?*?*?*?*?*?*?*?*?*?*?*?*?*?*?*?*?*?*?*?*?*?,10.0,6.6,79,101177,768,1373,311,379.7,242.3,244.2,40609,25509,26993,5882,80,0.0,7,4,9999,99999,9,999999999,0.0,999,999,99
3020,3,26,15,0,*?*?*?*?*?*?*?*?*?*?*?*?*?*?*?*?*?*?*?*?*?*?,10.1,5.9,75,101177,624,1372,307,334.3,329.4,184.5,35664,33505,20860,4032,70,0.0,6,3,9999,99999,9,999999999,0.0,999,999,99
3020,3,26,16,0,*?*?*?*?*?*?*?*?*?*?*?*?*?*?*?*?*?*?*?*?*?*?,10.4,4.6,67,101177,441,1372,280,255.7,556.9,76.7,26498,50078,11159,1450,60,0.0,0,0,9999,99999,9,999999999,0.0,999,999,99
3020,3,26,17,0,*?*?*?*?*?*?*?*?*?*?*?*?*?*?*?*?*?*?*?*?*?*?,10.0,5.0,71,101177,231,1371,315,73.9,110.5,55.3,7856,7526,6656,1023,50,0.0,8,4,9999,99999,9,999999999,0.0,999,999,99
3020,3,26,18,0,*?*?*?*?*?*?*?*?*?*?*?*?*?*?*?*?*?*?*?*?*?*?,8.6,4.1,73,101177,9,1373,313,0.0,0.0,0.0,0,0,0,0,40,0.0,9,5,9999,99999,9,999999999,0.0,999,999,99
3020,3,26,19,0,*?*?*?*?*?*?*?*?*?*?*?*?*?*?*?*?*?*?*?*?*?*?,6.9,4.1,82,101177,0,-0,310,0.0,-0.0,0.0,0,0,0,0,43,0.0,10,5,9999,99999,9,999999999,0.9,999,999,99
3020,3,26,20,0,*?*?*?*?*?*?*?*?*?*?*?*?*?*?*?*?*?*?*?*?*?*?,6.6,3.6,81,101177,0,-0,309,0.0,-0.0,0.0,0,0,0,0,47,0.0,10,5,9999,99999,9,999999999,0.1,999,999,99
3020,3,26,21,0,*?*?*?*?*?*?*?*?*?*?*?*?*?*?*?*?*?*?*?*?*?*?,6.1,2.1,75,101177,0,-0,307,0.0,-0.0,0.0,0,0,0,0,50,0.0,10,5,9999,99999,9,999999999,0.0,999,999,99
3020,3,26,22,0,*?*?*?*?*?*?*?*?*?*?*?*?*?*?*?*?*?*?*?*?*?*?,5.3,0.4,71,101177,0,-0,304,0.0,-0.0,0.0,0,0,0,0,53,0.0,10,5,9999,99999,9,999999999,0.0,999,999,99
3020,3,26,23,0,*?*?*?*?*?*?*?*?*?*?*?*?*?*?*?*?*?*?*?*?*?*?,6.0,0.8,69,101177,0,-0,307,0.0,-0.0,0.0,0,0,0,0,57,0.0,10,5,9999,99999,9,999999999,0.0,999,999,99
3020,3,26,24,0,*?*?*?*?*?*?*?*?*?*?*?*?*?*?*?*?*?*?*?*?*?*?,6.6,1.3,68,101177,0,-0,309,0.0,-0.0,0.0,0,0,0,0,70,0.0,10,5,9999,99999,9,999999999,0.0,999,999,99
3020,3,27,1,0,*?*?*?*?*?*?*?*?*?*?*?*?*?*?*?*?*?*?*?*?*?*?,7.6,3.8,78,101263,0,-0,313,0.0,-0.0,0.0,0,0,0,0,60,0.0,10,5,9999,99999,9,999999999,0.0,999,999,99
3020,3,27,2,0,*?*?*?*?*?*?*?*?*?*?*?*?*?*?*?*?*?*?*?*?*?*?,8.2,5.0,81,101263,0,-0,316,0.0,-0.0,0.0,0,0,0,0,60,0.0,10,5,9999,99999,9,999999999,0.0,999,999,99
3020,3,27,3,0,*?*?*?*?*?*?*?*?*?*?*?*?*?*?*?*?*?*?*?*?*?*?,7.2,4.6,85,101263,0,-0,312,0.0,-0.0,0.0,0,0,0,0,60,0.0,10,5,9999,99999,9,999999999,0.0,999,999,99
3020,3,27,4,0,*?*?*?*?*?*?*?*?*?*?*?*?*?*?*?*?*?*?*?*?*?*?,7.7,5.9,89,101263,0,-0,314,0.0,-0.0,0.0,0,0,0,0,60,0.0,10,5,9999,99999,9,999999999,0.0,999,999,99
3020,3,27,5,0,*?*?*?*?*?*?*?*?*?*?*?*?*?*?*?*?*?*?*?*?*?*?,7.3,5.9,92,101263,0,-0,283,0.0,-0.0,0.0,0,0,0,0,60,0.0,3,2,9999,99999,9,999999999,0.0,999,999,99
3020,3,27,6,0,*?*?*?*?*?*?*?*?*?*?*?*?*?*?*?*?*?*?*?*?*?*?,6.8,5.1,90,101263,93,1376,267,15.1,156.2,4.5,1650,9379,790,164,60,0.0,0,0,9999,99999,9,999999999,0.0,999,999,99
3020,3,27,7,0,*?*?*?*?*?*?*?*?*?*?*?*?*?*?*?*?*?*?*?*?*?*?,7.5,6.7,95,101263,313,1373,273,167.1,513.1,50.1,17343,41513,7596,934,67,0.0,0,0,9999,99999,9,999999999,0.0,999,999,99
3020,3,27,8,0,*?*?*?*?*?*?*?*?*?*?*?*?*?*?*?*?*?*?*?*?*?*?,8.1,7.0,94,101263,515,1372,276,306.9,572.2,92.1,31839,53417,13136,1777,73,0.0,0,0,9999,99999,9,999999999,0.0,999,999,99
3020,3,27,9,0,*?*?*?*?*?*?*?*?*?*?*?*?*?*?*?*?*?*?*?*?*?*?,9.8,7.6,87,101263,686,1372,284,424.9,595.0,127.5,44266,58386,17458,2669,80,0.0,0,0,9999,99999,9,999999999,0.0,999,999,99
3020,3,27,10,0,*?*?*?*?*?*?*?*?*?*?*?*?*?*?*?*?*?*?*?*?*?*?,11.7,9.1,85,101263,814,1373,295,513.1,605.7,153.9,53673,60560,20483,3565,87,0.0,0,0,9999,99999,9,999999999,0.0,999,999,99
3020,3,27,11,0,*?*?*?*?*?*?*?*?*?*?*?*?*?*?*?*?*?*?*?*?*?*?,12.6,8.9,79,101263,890,1373,298,565.5,610.7,169.6,59308,61468,22195,4260,93,0.0,0,0,9999,99999,9,999999999,0.0,999,999,99
3020,3,27,12,0,*?*?*?*?*?*?*?*?*?*?*?*?*?*?*?*?*?*?*?*?*?*?,12.8,8.9,78,101263,909,1373,299,578.5,611.8,173.6,60717,61661,22611,4460,100,0.0,0,0,9999,99999,9,999999999,0.0,999,999,99
3020,3,27,13,0,*?*?*?*?*?*?*?*?*?*?*?*?*?*?*?*?*?*?*?*?*?*?,13.1,9.4,79,101263,869,1372,302,551.4,609.4,165.4,57783,61243,21736,4056,102,0.0,0,0,9999,99999,9,999999999,0.0,999,999,99
3020,3,27,14,0,*?*?*?*?*?*?*?*?*?*?*?*?*?*?*?*?*?*?*?*?*?*?,13.0,9.6,80,101263,774,1372,302,485.8,602.8,145.7,50754,59986,19566,3258,103,0.0,0,0,9999,99999,9,999999999,0.0,999,999,99
3020,3,27,15,0,*?*?*?*?*?*?*?*?*?*?*?*?*?*?*?*?*?*?*?*?*?*?,12.8,10.2,85,101263,630,1372,302,386.4,588.9,115.9,40196,57088,16085,2350,105,0.0,0,0,9999,99999,9,999999999,0.0,999,999,99
3020,3,27,16,0,*?*?*?*?*?*?*?*?*?*?*?*?*?*?*?*?*?*?*?*?*?*?,12.7,10.2,85,101263,447,1372,302,259.9,558.3,78.0,26942,50393,11326,1476,107,0.0,0,0,9999,99999,9,999999999,0.0,999,999,99
3020,3,27,17,0,*?*?*?*?*?*?*?*?*?*?*?*?*?*?*?*?*?*?*?*?*?*?,12.4,10.7,90,101263,237,1370,302,115.0,465.3,34.5,11700,35118,5525,663,108,0.0,0,0,9999,99999,9,999999999,0.0,999,999,99
3020,3,27,18,0,*?*?*?*?*?*?*?*?*?*?*?*?*?*?*?*?*?*?*?*?*?*?,12.1,10.7,91,101263,15,1355,323,0.0,0.0,0.0,0,0,0,0,110,0.0,7,4,9999,99999,9,999999999,0.0,999,999,99
3020,3,27,19,0,*?*?*?*?*?*?*?*?*?*?*?*?*?*?*?*?*?*?*?*?*?*?,10.4,10.4,100,101263,0,-0,325,0.0,-0.0,0.0,0,0,0,0,113,0.0,10,5,9999,99999,9,999999999,0.0,999,999,99
3020,3,27,20,0,*?*?*?*?*?*?*?*?*?*?*?*?*?*?*?*?*?*?*?*?*?*?,9.8,9.8,100,101263,0,-0,322,0.0,-0.0,0.0,0,0,0,0,117,0.0,10,5,9999,99999,9,999999999,0.0,999,999,99
3020,3,27,21,0,*?*?*?*?*?*?*?*?*?*?*?*?*?*?*?*?*?*?*?*?*?*?,9.4,9.2,99,101263,0,-0,321,0.0,-0.0,0.0,0,0,0,0,120,0.0,10,5,9999,99999,9,999999999,0.0,999,999,99
3020,3,27,22,0,*?*?*?*?*?*?*?*?*?*?*?*?*?*?*?*?*?*?*?*?*?*?,9.3,8.9,98,101263,0,-0,320,0.0,-0.0,0.0,0,0,0,0,123,0.0,10,5,9999,99999,9,999999999,0.0,999,999,99
3020,3,27,23,0,*?*?*?*?*?*?*?*?*?*?*?*?*?*?*?*?*?*?*?*?*?*?,8.7,8.3,98,101263,0,-0,318,0.0,-0.0,0.0,0,0,0,0,127,0.0,10,5,9999,99999,9,999999999,0.0,999,999,99
3020,3,27,24,0,*?*?*?*?*?*?*?*?*?*?*?*?*?*?*?*?*?*?*?*?*?*?,6.8,2.3,74,101263,0,-0,310,0.0,-0.0,0.0,0,0,0,0,60,0.0,10,5,9999,99999,9,999999999,0.0,999,999,99
3020,3,28,1,0,*?*?*?*?*?*?*?*?*?*?*?*?*?*?*?*?*?*?*?*?*?*?,6.8,5.9,93,101105,0,-0,310,0.0,-0.0,0.0,0,0,0,0,120,0.0,10,5,9999,99999,9,999999999,0.0,999,999,99
3020,3,28,2,0,*?*?*?*?*?*?*?*?*?*?*?*?*?*?*?*?*?*?*?*?*?*?,6.1,4.5,89,101105,0,-0,307,0.0,-0.0,0.0,0,0,0,0,110,0.0,10,5,9999,99999,9,999999999,0.0,999,999,99
3020,3,28,3,0,*?*?*?*?*?*?*?*?*?*?*?*?*?*?*?*?*?*?*?*?*?*?,5.3,3.6,89,101105,0,-0,303,0.0,-0.0,0.0,0,0,0,0,100,0.0,10,5,9999,99999,9,999999999,0.0,999,999,99
3020,3,28,4,0,*?*?*?*?*?*?*?*?*?*?*?*?*?*?*?*?*?*?*?*?*?*?,5.5,3.9,89,101105,0,-0,304,0.0,-0.0,0.0,0,0,0,0,90,0.0,10,5,9999,99999,9,999999999,0.0,999,999,99
3020,3,28,5,0,*?*?*?*?*?*?*?*?*?*?*?*?*?*?*?*?*?*?*?*?*?*?,5.0,3.8,91,101105,0,-0,302,0.0,-0.0,0.0,0,0,0,0,80,0.0,10,5,9999,99999,9,999999999,0.0,999,999,99
3020,3,28,6,0,*?*?*?*?*?*?*?*?*?*?*?*?*?*?*?*?*?*?*?*?*?*?,4.6,3.8,94,101105,101,1370,296,10.5,19.0,9.1,1229,910,1158,188,70,0.0,9,5,9999,99999,9,999999999,0.0,999,999,99
3020,3,28,7,0,*?*?*?*?*?*?*?*?*?*?*?*?*?*?*?*?*?*?*?*?*?*?,5.7,4.1,89,101105,321,1372,301,87.1,49.5,75.5,9551,4195,8541,1977,80,0.0,9,5,9999,99999,9,999999999,0.0,999,999,99
3020,3,28,8,0,*?*?*?*?*?*?*?*?*?*?*?*?*?*?*?*?*?*?*?*?*?*?,7.0,5.9,93,101105,523,1372,306,157.4,54.9,136.5,17288,5226,15391,3874,90,0.0,9,5,9999,99999,9,999999999,0.0,999,999,99
3020,3,28,9,0,*?*?*?*?*?*?*?*?*?*?*?*?*?*?*?*?*?*?*?*?*?*?,8.7,7.6,92,101105,694,1373,310,287.2,143.2,214.8,31344,14693,24168,5366,100,0.0,8,4,9999,99999,9,999999999,0.0,999,999,99
3020,3,28,10,0,*?*?*?*?*?*?*?*?*?*?*?*?*?*?*?*?*?*?*?*?*?*?,10.3,7.6,83,101105,821,1372,309,453.5,339.5,250.3,48801,36056,27682,6224,110,0.0,6,3,9999,99999,9,999999999,0.0,999,999,99
3020,3,28,11,0,*?*?*?*?*?*?*?*?*?*?*?*?*?*?*?*?*?*?*?*?*?*?,12.4,9.1,79,101105,896,1371,323,450.0,245.9,289.4,48418,26315,31544,7779,120,0.0,7,4,9999,99999,9,999999999,0.0,999,999,99
3020,3,28,12,0,*?*?*?*?*?*?*?*?*?*?*?*?*?*?*?*?*?*?*?*?*?*?,13.2,8.9,75,101105,915,1372,327,460.2,246.3,295.9,49556,26405,32193,8107,130,0.0,7,4,9999,99999,9,999999999,0.0,999,999,99
3020,3,28,13,0,*?*?*?*?*?*?*?*?*?*?*?*?*?*?*?*?*?*?*?*?*?*?,12.9,8.0,72,101105,875,1371,329,371.1,146.6,277.6,40648,15427,30959,7783,127,0.0,8,4,9999,99999,9,999999999,0.0,999,999,99
3020,3,28,14,0,*?*?*?*?*?*?*?*?*?*?*?*?*?*?*?*?*?*?*?*?*?*?,13.3,8.5,73,101105,780,1371,335,247.0,57.7,214.1,27192,5793,24126,6931,123,0.0,9,5,9999,99999,9,999999999,0.0,999,999,99
3020,3,28,15,0,*?*?*?*?*?*?*?*?*?*?*?*?*?*?*?*?*?*?*?*?*?*?,13.0,7.7,70,101105,636,1371,333,196.8,56.4,170.7,21641,5538,19234,5114,120,0.0,9,5,9999,99999,9,999999999,0.0,999,999,99
3020,3,28,16,0,*?*?*?*?*?*?*?*?*?*?*?*?*?*?*?*?*?*?*?*?*?*?,13.2,7.0,66,101105,453,1371,330,176.3,134.5,131.9,19189,12606,15042,2985,117,0.0,8,4,9999,99999,9,999999999,0.0,999,999,99
3020,3,28,17,0,*?*?*?*?*?*?*?*?*?*?*?*?*?*?*?*?*?*?*?*?*?*?,12.8,7.4,70,101105,243,1369,332,60.1,45.0,52.1,6632,3348,6132,1111,113,0.0,9,5,9999,99999,9,999999999,0.0,999,999,99
3020,3,28,18,0,*?*?*?*?*?*?*?*?*?*?*?*?*?*?*?*?*?*?*?*?*?*?,11.6,7.4,75,101105,21,1348,331,0.0,0.0,0.0,0,0,0,0,110,0.0,10,5,9999,99999,9,999999999,0.0,999,999,99
3020,3,28,19,0,*?*?*?*?*?*?*?*?*?*?*?*?*?*?*?*?*?*?*?*?*?*?,9.5,7.4,86,101105,0,-0,321,0.0,-0.0,0.0,0,0,0,0,112,0.0,10,5,9999,99999,9,999999999,0.0,999,999,99
3020,3,28,20,0,*?*?*?*?*?*?*?*?*?*?*?*?*?*?*?*?*?*?*?*?*?*?,8.8,6.9,87,101105,0,-0,318,0.0,-0.0,0.0,0,0,0,0,113,0.0,10,5,9999,99999,9,999999999,0.0,999,999,99
3020,3,28,21,0,*?*?*?*?*?*?*?*?*?*?*?*?*?*?*?*?*?*?*?*?*?*?,7.6,7.4,98,101105,0,-0,313,0.0,-0.0,0.0,0,0,0,0,115,0.0,10,5,9999,99999,9,999999999,0.0,999,999,99
3020,3,28,22,0,*?*?*?*?*?*?*?*?*?*?*?*?*?*?*?*?*?*?*?*?*?*?,7.2,6.9,96,101105,0,-0,311,0.0,-0.0,0.0,0,0,0,0,117,0.0,10,5,9999,99999,9,999999999,0.0,999,999,99
3020,3,28,23,0,*?*?*?*?*?*?*?*?*?*?*?*?*?*?*?*?*?*?*?*?*?*?,7.1,7.1,99,101105,0,-0,311,0.0,-0.0,0.0,0,0,0,0,118,0.0,10,5,9999,99999,9,999999999,0.0,999,999,99
3020,3,28,24,0,*?*?*?*?*?*?*?*?*?*?*?*?*?*?*?*?*?*?*?*?*?*?,8.0,7.1,94,101105,0,-0,315,0.0,-0.0,0.0,0,0,0,0,130,0.0,10,5,9999,99999,9,999999999,0.0,999,999,99
3020,3,29,1,0,*?*?*?*?*?*?*?*?*?*?*?*?*?*?*?*?*?*?*?*?*?*?,7.2,6.7,93,101044,0,-0,311,0.0,-0.0,0.0,0,0,0,0,120,0.0,10,5,9999,99999,9,999999999,0.0,999,999,99
3020,3,29,2,0,*?*?*?*?*?*?*?*?*?*?*?*?*?*?*?*?*?*?*?*?*?*?,7.6,6.6,90,101044,0,-0,313,0.0,-0.0,0.0,0,0,0,0,120,0.0,10,5,9999,99999,9,999999999,0.0,999,999,99
3020,3,29,3,0,*?*?*?*?*?*?*?*?*?*?*?*?*?*?*?*?*?*?*?*?*?*?,7.1,6.2,91,101044,0,-0,311,0.0,-0.0,0.0,0,0,0,0,120,0.0,10,5,9999,99999,9,999999999,0.0,999,999,99
3020,3,29,4,0,*?*?*?*?*?*?*?*?*?*?*?*?*?*?*?*?*?*?*?*?*?*?,6.3,5.9,93,101044,0,-0,307,0.0,-0.0,0.0,0,0,0,0,120,0.0,10,5,9999,99999,9,999999999,0.0,999,999,99
3020,3,29,5,0,*?*?*?*?*?*?*?*?*?*?*?*?*?*?*?*?*?*?*?*?*?*?,5.5,5.5,96,101044,0,-0,304,0.0,-0.0,0.0,0,0,0,0,120,0.0,10,5,9999,99999,9,999999999,0.0,999,999,99
3020,3,29,6,0,*?*?*?*?*?*?*?*?*?*?*?*?*?*?*?*?*?*?*?*?*?*?,6.3,6.1,94,101044,109,1365,279,26.4,210.4,9.6,2850,12524,1660,229,120,0.0,3,2,9999,99999,9,999999999,0.0,999,999,99
3020,3,29,7,0,*?*?*?*?*?*?*?*?*?*?*?*?*?*?*?*?*?*?*?*?*?*?,7.2,6.4,91,101044,329,1371,299,140.8,209.5,90.5,14869,17175,10613,1763,122,0.0,7,4,9999,99999,9,999999999,0.0,999,999,99
3020,3,29,8,0,*?*?*?*?*?*?*?*?*?*?*?*?*?*?*?*?*?*?*?*?*?*?,9.2,5.9,78,101044,531,1372,278,318.0,575.0,95.4,33003,54028,13557,1851,123,0.0,0,0,9999,99999,9,999999999,0.0,999,999,99
3020,3,29,9,0,*?*?*?*?*?*?*?*?*?*?*?*?*?*?*?*?*?*?*?*?*?*?,11.5,6.7,70,101044,701,1371,289,435.6,596.5,130.7,45407,58703,17834,2765,125,0.0,0,0,9999,99999,9,999999999,0.0,999,999,99
3020,3,29,10,0,*?*?*?*?*?*?*?*?*?*?*?*?*?*?*?*?*?*?*?*?*?*?,14.6,7.6,60,101044,828,1371,308,523.3,600.6,160.7,54673,60059,21195,3761,127,0.0,1,0,9999,99999,9,999999999,0.0,999,999,99
3020,3,29,11,0,*?*?*?*?*?*?*?*?*?*?*?*?*?*?*?*?*?*?*?*?*?*?,16.1,6.9,52,101044,903,1371,326,557.3,497.5,229.6,59302,51364,27158,5940,128,0.0,4,2,9999,99999,9,999999999,0.0,999,999,99
3020,3,29,12,0,*?*?*?*?*?*?*?*?*?*?*?*?*?*?*?*?*?*?*?*?*?*?,17.2,6.9,49,101044,921,1371,313,588.1,612.6,176.4,61740,61790,22905,4614,130,0.0,0,0,9999,99999,9,999999999,0.0,999,999,99
3020,3,29,13,0,*?*?*?*?*?*?*?*?*?*?*?*?*?*?*?*?*?*?*?*?*?*?,17.0,5.9,46,101044,882,1372,329,542.9,496.5,223.7,57721,51162,26550,5635,132,0.0,4,2,9999,99999,9,999999999,0.0,999,999,99
3020,3,29,14,0,*?*?*?*?*?*?*?*?*?*?*?*?*?*?*?*?*?*?*?*?*?*?,17.2,6.6,48,101044,786,1371,321,493.2,577.9,161.8,51218,57336,21248,3603,133,0.0,2,1,9999,99999,9,999999999,0.0,999,999,99
3020,3,29,15,0,*?*?*?*?*?*?*?*?*?*?*?*?*?*?*?*?*?*?*?*?*?*?,17.4,7.0,48,101044,642,1371,327,390.3,530.9,141.7,41623,52637,17857,2876,135,0.0,3,2,9999,99999,9,999999999,0.0,999,999,99
3020,3,29,16,0,*?*?*?*?*?*?*?*?*?*?*?*?*?*?*?*?*?*?*?*?*?*?,17.3,6.6,47,101044,459,1371,312,268.4,561.2,80.5,27822,50995,11654,1529,137,0.0,0,0,9999,99999,9,999999999,0.0,999,999,99
3020,3,29,17,0,*?*?*?*?*?*?*?*?*?*?*?*?*?*?*?*?*?*?*?*?*?*?,15.6,6.6,53,101044,249,1369,305,123.4,475.0,37.0,12854,35343,5762,692,138,0.0,0,0,9999,99999,9,999999999,0.0,999,999,99
3020,3,29,18,0,*?*?*?*?*?*?*?*?*?*?*?*?*?*?*?*?*?*?*?*?*?*?,14.4,7.7,62,101044,28,1395,336,0.0,0.0,0.0,0,0,0,0,140,0.0,8,4,9999,99999,9,999999999,0.0,999,999,99
3020,3,29,19,0,*?*?*?*?*?*?*?*?*?*?*?*?*?*?*?*?*?*?*?*?*?*?,12.7,5.9,61,101044,0,-0,336,0.0,-0.0,0.0,0,0,0,0,138,0.0,10,5,9999,99999,9,999999999,0.0,999,999,99
3020,3,29,20,0,*?*?*?*?*?*?*?*?*?*?*?*?*?*?*?*?*?*?*?*?*?*?,10.7,5.0,65,101044,0,-0,327,0.0,-0.0,0.0,0,0,0,0,137,0.0,10,5,9999,99999,9,999999999,0.0,999,999,99
3020,3,29,21,0,*?*?*?*?*?*?*?*?*?*?*?*?*?*?*?*?*?*?*?*?*?*?,9.8,4.1,65,101044,0,-0,323,0.0,-0.0,0.0,0,0,0,0,135,0.0,10,5,9999,99999,9,999999999,0.0,999,999,99
3020,3,29,22,0,*?*?*?*?*?*?*?*?*?*?*?*?*?*?*?*?*?*?*?*?*?*?,9.7,4.5,67,101044,0,-0,323,0.0,-0.0,0.0,0,0,0,0,133,0.0,10,5,9999,99999,9,999999999,0.0,999,999,99
3020,3,29,23,0,*?*?*?*?*?*?*?*?*?*?*?*?*?*?*?*?*?*?*?*?*?*?,9.1,3.8,67,101044,0,-0,320,0.0,-0.0,0.0,0,0,0,0,132,0.0,10,5,9999,99999,9,999999999,0.0,999,999,99
3020,3,29,24,0,*?*?*?*?*?*?*?*?*?*?*?*?*?*?*?*?*?*?*?*?*?*?,7.0,6.9,96,101044,0,-0,310,0.0,-0.0,0.0,0,0,0,0,120,0.0,10,5,9999,99999,9,999999999,0.0,999,999,99
3020,3,30,1,0,*?*?*?*?*?*?*?*?*?*?*?*?*?*?*?*?*?*?*?*?*?*?,8.3,5.5,82,101086,0,-0,316,0.0,-0.0,0.0,0,0,0,0,130,0.0,10,5,9999,99999,9,999999999,0.1,999,999,99
3020,3,30,2,0,*?*?*?*?*?*?*?*?*?*?*?*?*?*?*?*?*?*?*?*?*?*?,8.1,6.1,87,101086,0,-0,315,0.0,-0.0,0.0,0,0,0,0,130,0.0,10,5,9999,99999,9,999999999,0.2,999,999,99
3020,3,30,3,0,*?*?*?*?*?*?*?*?*?*?*?*?*?*?*?*?*?*?*?*?*?*?,8.0,6.4,89,101086,0,-0,315,0.0,-0.0,0.0,0,0,0,0,130,0.0,10,5,9999,99999,9,999999999,0.6,999,999,99
3020,3,30,4,0,*?*?*?*?*?*?*?*?*?*?*?*?*?*?*?*?*?*?*?*?*?*?,8.0,7.0,93,101086,0,-0,315,0.0,-0.0,0.0,0,0,0,0,130,0.0,10,5,9999,99999,9,999999999,0.8,999,999,99
3020,3,30,5,0,*?*?*?*?*?*?*?*?*?*?*?*?*?*?*?*?*?*?*?*?*?*?,8.0,7.7,97,101086,0,-0,315,0.0,-0.0,0.0,0,0,0,0,130,0.0,10,5,9999,99999,9,999999999,1.0,999,999,99
3020,3,30,6,0,*?*?*?*?*?*?*?*?*?*?*?*?*?*?*?*?*?*?*?*?*?*?,7.8,7.7,99,101086,118,1373,302,25.6,106.4,16.5,2819,5003,2442,281,130,0.0,7,4,9999,99999,9,999999999,0.4,999,999,99
3020,3,30,7,0,*?*?*?*?*?*?*?*?*?*?*?*?*?*?*?*?*?*?*?*?*?*?,7.6,7.1,96,101086,337,1370,301,145.3,210.9,93.4,15353,17265,11026,1826,133,0.0,7,4,9999,99999,9,999999999,1.8,999,999,99
3020,3,30,8,0,*?*?*?*?*?*?*?*?*?*?*?*?*?*?*?*?*?*?*?*?*?*?,8.4,7.6,94,101086,538,1369,290,319.7,518.2,116.0,34023,49413,14933,2235,137,0.0,3,2,9999,99999,9,999999999,0.6,999,999,99
3020,3,30,9,0,*?*?*?*?*?*?*?*?*?*?*?*?*?*?*?*?*?*?*?*?*?*?,9.2,7.6,89,101086,708,1370,304,385.8,334.4,213.0,41306,34828,23839,4887,140,0.0,6,3,9999,99999,9,999999999,0.0,999,999,99
3020,3,30,10,0,*?*?*?*?*?*?*?*?*?*?*?*?*?*?*?*?*?*?*?*?*?*?,10.3,7.9,84,101086,835,1371,317,352.8,145.9,263.9,38612,15304,29486,7184,143,0.0,8,4,9999,99999,9,999999999,0.0,999,999,99
3020,3,30,11,0,*?*?*?*?*?*?*?*?*?*?*?*?*?*?*?*?*?*?*?*?*?*?,11.4,8.1,80,101086,910,1371,315,507.8,342.7,280.3,54877,36749,30700,7578,147,0.0,6,3,9999,99999,9,999999999,0.0,999,999,99
3020,3,30,12,0,*?*?*?*?*?*?*?*?*?*?*?*?*?*?*?*?*?*?*?*?*?*?,11.1,8.5,83,101086,928,1371,328,171.9,0.0,171.9,20607,0,20698,8260,150,0.0,10,5,9999,99999,9,999999999,0.0,999,999,99
3020,3,30,13,0,*?*?*?*?*?*?*?*?*?*?*?*?*?*?*?*?*?*?*?*?*?*?,11.5,7.6,76,101086,888,1371,323,377.2,146.7,282.1,41326,15458,31454,7993,155,0.0,8,4,9999,99999,9,999999999,0.1,999,999,99
3020,3,30,14,0,*?*?*?*?*?*?*?*?*?*?*?*?*?*?*?*?*?*?*?*?*?*?,11.3,6.9,74,101086,792,1370,309,465.5,422.7,221.1,48790,43053,26069,5131,160,0.0,5,3,9999,99999,9,999999999,0.0,999,999,99
3020,3,30,15,0,*?*?*?*?*?*?*?*?*?*?*?*?*?*?*?*?*?*?*?*?*?*?,11.6,7.4,75,101086,648,1370,315,349.3,331.0,192.8,37302,33933,21732,4271,165,0.0,6,3,9999,99999,9,999999999,0.0,999,999,99
3020,3,30,16,0,*?*?*?*?*?*?*?*?*?*?*?*?*?*?*?*?*?*?*?*?*?*?,11.2,7.6,77,101086,465,1371,313,238.5,315.0,131.7,25310,29620,15189,2678,170,0.0,6,3,9999,99999,9,999999999,0.1,999,999,99
3020,3,30,17,0,*?*?*?*?*?*?*?*?*?*?*?*?*?*?*?*?*?*?*?*?*?*?,11.4,6.2,70,101086,255,1369,317,100.7,192.9,64.7,10663,13868,7729,1219,175,0.0,7,4,9999,99999,9,999999999,0.3,999,999,99
3020,3,30,18,0,*?*?*?*?*?*?*?*?*?*?*?*?*?*?*?*?*?*?*?*?*?*?,10.6,5.3,69,101086,34,1385,322,0.0,0.0,0.0,0,0,0,0,180,0.0,9,5,9999,99999,9,999999999,0.1,999,999,99
3020,3,30,19,0,*?*?*?*?*?*?*?*?*?*?*?*?*?*?*?*?*?*?*?*?*?*?,10.3,4.8,68,101086,0,-0,325,0.0,-0.0,0.0,0,0,0,0,168,0.0,10,5,9999,99999,9,999999999,0.0,999,999,99
3020,3,30,20,0,*?*?*?*?*?*?*?*?*?*?*?*?*?*?*?*?*?*?*?*?*?*?,9.7,5.9,77,101086,0,-0,323,0.0,-0.0,0.0,0,0,0,0,157,0.0,10,5,9999,99999,9,999999999,0.0,999,999,99
3020,3,30,21,0,*?*?*?*?*?*?*?*?*?*?*?*?*?*?*?*?*?*?*?*?*?*?,8.5,6.1,85,101086,0,-0,317,0.0,-0.0,0.0,0,0,0,0,145,0.0,10,5,9999,99999,9,999999999,0.0,999,999,99
3020,3,30,22,0,*?*?*?*?*?*?*?*?*?*?*?*?*?*?*?*?*?*?*?*?*?*?,9.5,7.0,83,101086,0,-0,321,0.0,-0.0,0.0,0,0,0,0,133,0.0,10,5,9999,99999,9,999999999,0.0,999,999,99
3020,3,30,23,0,*?*?*?*?*?*?*?*?*?*?*?*?*?*?*?*?*?*?*?*?*?*?,8.6,7.0,89,101086,0,-0,317,0.0,-0.0,0.0,0,0,0,0,122,0.0,10,5,9999,99999,9,999999999,0.0,999,999,99
3020,3,30,24,0,*?*?*?*?*?*?*?*?*?*?*?*?*?*?*?*?*?*?*?*?*?*?,8.5,4.6,76,101086,0,-0,317,0.0,-0.0,0.0,0,0,0,0,130,0.0,10,5,9999,99999,9,999999999,0.0,999,999,99
3020,3,31,1,0,*?*?*?*?*?*?*?*?*?*?*?*?*?*?*?*?*?*?*?*?*?*?,6.4,5.8,96,100940,0,-0,308,0.0,-0.0,0.0,0,0,0,0,107,0.0,10,5,9999,99999,9,999999999,0.0,999,999,99
3020,3,31,2,0,*?*?*?*?*?*?*?*?*?*?*?*?*?*?*?*?*?*?*?*?*?*?,5.4,5.0,97,100940,0,-0,304,0.0,-0.0,0.0,0,0,0,0,103,0.0,10,5,9999,99999,9,999999999,0.0,999,999,99
3020,3,31,3,0,*?*?*?*?*?*?*?*?*?*?*?*?*?*?*?*?*?*?*?*?*?*?,5.3,5.0,98,100940,0,-0,303,0.0,-0.0,0.0,0,0,0,0,100,0.0,10,5,9999,99999,9,999999999,0.0,999,999,99
3020,3,31,4,0,*?*?*?*?*?*?*?*?*?*?*?*?*?*?*?*?*?*?*?*?*?*?,5.6,5.5,99,100940,0,-0,304,0.0,-0.0,0.0,0,0,0,0,97,0.0,10,5,9999,99999,9,999999999,0.0,999,999,99
3020,3,31,5,0,*?*?*?*?*?*?*?*?*?*?*?*?*?*?*?*?*?*?*?*?*?*?,5.3,5.3,100,100940,0,-0,303,0.0,-0.0,0.0,0,0,0,0,93,0.0,10,5,9999,99999,9,999999999,0.0,999,999,99
3020,3,31,6,0,*?*?*?*?*?*?*?*?*?*?*?*?*?*?*?*?*?*?*?*?*?*?,5.0,4.5,96,100940,126,1370,302,11.1,0.0,11.1,1339,-0,1339,436,90,0.0,10,5,9999,99999,9,999999999,0.0,999,999,99
3020,3,31,7,0,*?*?*?*?*?*?*?*?*?*?*?*?*?*?*?*?*?*?*?*?*?*?,5.3,3.6,89,100940,345,1369,303,55.0,0.0,55.0,6412,0,6427,2193,90,0.0,10,5,9999,99999,9,999999999,0.0,999,999,99
3020,3,31,8,0,*?*?*?*?*?*?*?*?*?*?*?*?*?*?*?*?*?*?*?*?*?*?,5.6,3.8,88,100940,546,1369,305,95.4,0.0,95.4,11186,0,11222,4072,90,0.0,10,5,9999,99999,9,999999999,0.0,999,999,99
3020,3,31,9,0,*?*?*?*?*?*?*?*?*?*?*?*?*?*?*?*?*?*?*?*?*?*?,7.0,3.4,78,100940,715,1369,311,129.4,0.0,129.4,15314,0,15371,5851,90,0.0,10,5,9999,99999,9,999999999,0.0,999,999,99
3020,3,31,10,0,*?*?*?*?*?*?*?*?*?*?*?*?*?*?*?*?*?*?*?*?*?*?,7.9,3.2,73,100940,842,1370,315,154.8,0.0,154.8,18453,0,18529,7272,90,0.0,10,5,9999,99999,9,999999999,0.0,999,999,99
3020,3,31,11,0,*?*?*?*?*?*?*?*?*?*?*?*?*?*?*?*?*?*?*?*?*?*?,9.1,4.5,73,100940,916,1369,320,169.7,0.0,169.7,20328,0,20417,8131,90,0.0,10,5,9999,99999,9,999999999,0.0,999,999,99
3020,3,31,12,0,*?*?*?*?*?*?*?*?*?*?*?*?*?*?*?*?*?*?*?*?*?*?,9.2,2.5,63,100940,934,1370,321,173.3,0.0,173.3,20776,0,20868,8337,90,0.0,10,5,9999,99999,9,999999999,0.0,999,999,99
3020,3,31,13,0,*?*?*?*?*?*?*?*?*?*?*?*?*?*?*?*?*?*?*?*?*?*?,8.9,3.0,67,100940,893,1369,319,165.2,0.0,165.2,19754,0,19839,7868,90,0.0,10,5,9999,99999,9,999999999,0.0,999,999,99
3020,3,31,14,0,*?*?*?*?*?*?*?*?*?*?*?*?*?*?*?*?*?*?*?*?*?*?,9.2,1.9,61,100940,798,1370,321,146.0,0.0,146.0,17358,0,17427,6772,90,0.0,10,5,9999,99999,9,999999999,0.0,999,999,99
3020,3,31,15,0,*?*?*?*?*?*?*?*?*?*?*?*?*?*?*?*?*?*?*?*?*?*?,9.1,2.7,64,100940,654,1370,320,117.0,0.0,117.0,13797,0,13846,5184,90,0.0,10,5,9999,99999,9,999999999,0.0,999,999,99
3020,3,31,16,0,*?*?*?*?*?*?*?*?*?*?*?*?*?*?*?*?*?*?*?*?*?*?,8.9,1.9,62,100940,471,1371,320,80.3,0.0,80.3,9379,0,9407,3336,90,0.0,10,5,9999,99999,9,999999999,0.0,999,999,99
3020,3,31,17,0,*?*?*?*?*?*?*?*?*?*?*?*?*?*?*?*?*?*?*?*?*?*?,8.9,2.1,62,100940,261,1369,320,38.2,0.0,38.2,4459,0,4467,1489,90,0.0,10,5,9999,99999,9,999999999,0.0,999,999,99
3020,3,31,18,0,*?*?*?*?*?*?*?*?*?*?*?*?*?*?*?*?*?*?*?*?*?*?,8.4,2.3,65,100940,40,1378,317,0.0,0.0,0.0,0,0,0,0,90,0.0,10,5,9999,99999,9,999999999,0.0,999,999,99
3020,3,31,19,0,*?*?*?*?*?*?*?*?*?*?*?*?*?*?*?*?*?*?*?*?*?*?,7.1,1.9,70,100940,0,-0,312,0.0,-0.0,0.0,0,0,0,0,88,0.0,10,5,9999,99999,9,999999999,0.0,999,999,99
3020,3,31,20,0,*?*?*?*?*?*?*?*?*?*?*?*?*?*?*?*?*?*?*?*?*?*?,6.8,1.3,68,100940,0,-0,310,0.0,-0.0,0.0,0,0,0,0,87,0.0,10,5,9999,99999,9,999999999,0.0,999,999,99
3020,3,31,21,0,*?*?*?*?*?*?*?*?*?*?*?*?*?*?*?*?*?*?*?*?*?*?,6.5,1.3,70,100940,0,-0,309,0.0,-0.0,0.0,0,0,0,0,85,0.0,10,5,9999,99999,9,999999999,0.0,999,999,99
3020,3,31,22,0,*?*?*?*?*?*?*?*?*?*?*?*?*?*?*?*?*?*?*?*?*?*?,6.1,2.3,77,100940,0,-0,307,0.0,-0.0,0.0,0,0,0,0,83,0.0,10,5,9999,99999,9,999999999,0.0,999,999,99
3020,3,31,23,0,*?*?*?*?*?*?*?*?*?*?*?*?*?*?*?*?*?*?*?*?*?*?,6.2,4.1,87,100940,0,-0,307,0.0,-0.0,0.0,0,0,0,0,82,0.0,10,5,9999,99999,9,999999999,0.0,999,999,99
3020,3,31,24,0,*?*?*?*?*?*?*?*?*?*?*?*?*?*?*?*?*?*?*?*?*?*?,7.7,6.4,92,100940,0,-0,313,0.0,-0.0,0.0,0,0,0,0,110,0.0,10,5,9999,99999,9,999999999,0.0,999,999,99
3020,4,1,1,0,*?*?*?*?*?*?*?*?*?*?*?*?*?*?*?*?*?*?*?*?*?*?,5.8,0.2,66,101459,0,-0,306,0.0,-0.0,0.0,0,0,0,0,78,0.0,10,5,9999,99999,9,999999999,0.0,999,999,99
3020,4,1,2,0,*?*?*?*?*?*?*?*?*?*?*?*?*?*?*?*?*?*?*?*?*?*?,5.2,-1.9,58,101459,0,-0,304,0.0,-0.0,0.0,0,0,0,0,77,0.0,10,5,9999,99999,9,999999999,0.0,999,999,99
3020,4,1,3,0,*?*?*?*?*?*?*?*?*?*?*?*?*?*?*?*?*?*?*?*?*?*?,5.5,-0.6,63,101459,0,-0,305,0.0,-0.0,0.0,0,0,0,0,75,0.0,10,5,9999,99999,9,999999999,0.0,999,999,99
3020,4,1,4,0,*?*?*?*?*?*?*?*?*?*?*?*?*?*?*?*?*?*?*?*?*?*?,5.3,-1.5,60,101459,0,-0,304,0.0,-0.0,0.0,0,0,0,0,73,0.0,10,5,9999,99999,9,999999999,0.0,999,999,99
3020,4,1,5,0,*?*?*?*?*?*?*?*?*?*?*?*?*?*?*?*?*?*?*?*?*?*?,5.1,-1.3,62,101459,0,-0,292,0.0,-0.0,0.0,0,0,0,0,72,0.0,8,4,9999,99999,9,999999999,0.0,999,999,99
3020,4,1,6,0,*?*?*?*?*?*?*?*?*?*?*?*?*?*?*?*?*?*?*?*?*?*?,5.3,-0.8,63,101459,134,1367,304,12.7,0.0,12.7,1530,-0,1531,499,70,0.0,10,5,9999,99999,9,999999999,0.0,999,999,99
3020,4,1,7,0,*?*?*?*?*?*?*?*?*?*?*?*?*?*?*?*?*?*?*?*?*?*?,5.5,-0.2,66,101459,353,1369,289,154.2,213.5,99.1,16271,18075,11563,1950,70,0.0,7,4,9999,99999,9,999999999,0.0,999,999,99
3020,4,1,8,0,*?*?*?*?*?*?*?*?*?*?*?*?*?*?*?*?*?*?*?*?*?*?,6.9,-0.4,58,101459,554,1370,300,223.2,139.1,167.0,24308,13714,18920,3919,70,0.0,8,4,9999,99999,9,999999999,0.0,999,999,99
3020,4,1,9,0,*?*?*?*?*?*?*?*?*?*?*?*?*?*?*?*?*?*?*?*?*?*?,7.1,0.2,61,101459,723,1369,301,301.4,143.9,225.4,32904,14851,25316,5723,70,0.0,8,4,9999,99999,9,999999999,0.0,999,999,99
3020,4,1,10,0,*?*?*?*?*?*?*?*?*?*?*?*?*?*?*?*?*?*?*?*?*?*?,8.2,0.2,57,101459,848,1368,306,359.6,146.2,269.0,39357,15350,30025,7399,70,0.0,8,4,9999,99999,9,999999999,0.0,999,999,99
3020,4,1,11,0,*?*?*?*?*?*?*?*?*?*?*?*?*?*?*?*?*?*?*?*?*?*?,8.6,1.5,61,101459,923,1369,303,465.4,246.5,299.3,50140,26449,32520,8288,70,0.0,7,4,9999,99999,9,999999999,0.0,999,999,99
3020,4,1,12,0,*?*?*?*?*?*?*?*?*?*?*?*?*?*?*?*?*?*?*?*?*?*?,9.2,1.5,58,101459,940,1369,311,401.9,147.5,300.6,44080,15601,33422,8924,70,0.0,8,4,9999,99999,9,999999999,0.0,999,999,99
3020,4,1,13,0,*?*?*?*?*?*?*?*?*?*?*?*?*?*?*?*?*?*?*?*?*?*?,9.2,2.1,60,101459,899,1368,311,383.1,146.9,286.6,41980,15499,31917,8206,68,0.0,8,4,9999,99999,9,999999999,0.0,999,999,99
3020,4,1,14,0,*?*?*?*?*?*?*?*?*?*?*?*?*?*?*?*?*?*?*?*?*?*?,9.4,2.5,62,101459,804,1369,312,338.8,145.4,253.5,37053,15197,28353,6757,67,0.0,8,4,9999,99999,9,999999999,0.0,999,999,99
3020,4,1,15,0,*?*?*?*?*?*?*?*?*?*?*?*?*?*?*?*?*?*?*?*?*?*?,9.5,2.5,60,101459,659,1368,307,321.6,238.3,206.8,34220,24503,23125,4661,65,0.0,7,4,9999,99999,9,999999999,0.0,999,999,99
3020,4,1,16,0,*?*?*?*?*?*?*?*?*?*?*?*?*?*?*?*?*?*?*?*?*?*?,9.6,1.7,57,101459,476,1368,307,221.6,227.3,142.5,23425,21550,16301,2945,63,0.0,7,4,9999,99999,9,999999999,0.0,999,999,99
3020,4,1,17,0,*?*?*?*?*?*?*?*?*?*?*?*?*?*?*?*?*?*?*?*?*?*?,9.4,0.4,53,101459,267,1369,311,90.7,117.2,67.9,9917,9063,7882,1457,62,0.0,8,4,9999,99999,9,999999999,0.0,999,999,99
3020,4,1,18,0,*?*?*?*?*?*?*?*?*?*?*?*?*?*?*?*?*?*?*?*?*?*?,9.0,0.8,56,101459,46,1374,310,0.0,0.0,0.0,0,0,0,0,60,0.0,8,4,9999,99999,9,999999999,0.0,999,999,99
3020,4,1,19,0,*?*?*?*?*?*?*?*?*?*?*?*?*?*?*?*?*?*?*?*?*?*?,7.8,1.7,64,101459,0,-0,315,0.0,-0.0,0.0,0,0,0,0,63,0.0,10,5,9999,99999,9,999999999,0.0,999,999,99
3020,4,1,20,0,*?*?*?*?*?*?*?*?*?*?*?*?*?*?*?*?*?*?*?*?*?*?,7.0,2.1,70,101459,0,-0,311,0.0,-0.0,0.0,0,0,0,0,67,0.0,10,5,9999,99999,9,999999999,0.0,999,999,99
3020,4,1,21,0,*?*?*?*?*?*?*?*?*?*?*?*?*?*?*?*?*?*?*?*?*?*?,6.9,2.1,70,101459,0,-0,311,0.0,-0.0,0.0,0,0,0,0,70,0.0,10,5,9999,99999,9,999999999,0.0,999,999,99
3020,4,1,22,0,*?*?*?*?*?*?*?*?*?*?*?*?*?*?*?*?*?*?*?*?*?*?,6.4,2.5,76,101459,0,-0,308,0.0,-0.0,0.0,0,0,0,0,73,0.0,10,5,9999,99999,9,999999999,0.0,999,999,99
3020,4,1,23,0,*?*?*?*?*?*?*?*?*?*?*?*?*?*?*?*?*?*?*?*?*?*?,5.7,2.3,78,101459,0,-0,305,0.0,-0.0,0.0,0,0,0,0,77,0.0,10,5,9999,99999,9,999999999,0.0,999,999,99
3020,4,1,24,0,*?*?*?*?*?*?*?*?*?*?*?*?*?*?*?*?*?*?*?*?*?*?,6.4,2.3,74,101459,0,-0,308,0.0,-0.0,0.0,0,0,0,0,80,0.0,10,5,9999,99999,9,999999999,0.0,999,999,99
3020,4,2,1,0,*?*?*?*?*?*?*?*?*?*?*?*?*?*?*?*?*?*?*?*?*?*?,3.3,-1.5,68,101773,0,-0,296,0.0,-0.0,0.0,0,0,0,0,75,0.0,10,5,9999,99999,9,999999999,0.0,999,999,99
3020,4,2,2,0,*?*?*?*?*?*?*?*?*?*?*?*?*?*?*?*?*?*?*?*?*?*?,2.0,-3.7,63,101773,0,-0,290,0.0,-0.0,0.0,0,0,0,0,70,0.0,10,5,9999,99999,9,999999999,0.0,999,999,99
3020,4,2,3,0,*?*?*?*?*?*?*?*?*?*?*?*?*?*?*?*?*?*?*?*?*?*?,1.8,-3.4,64,101773,0,-0,289,0.0,-0.0,0.0,0,0,0,0,65,0.0,10,5,9999,99999,9,999999999,0.0,999,999,99
3020,4,2,4,0,*?*?*?*?*?*?*?*?*?*?*?*?*?*?*?*?*?*?*?*?*?*?,1.8,-3.1,66,101773,0,-0,289,0.0,-0.0,0.0,0,0,0,0,60,0.0,10,5,9999,99999,9,999999999,0.0,999,999,99
3020,4,2,5,0,*?*?*?*?*?*?*?*?*?*?*?*?*?*?*?*?*?*?*?*?*?*?,1.6,-3.1,67,101773,0,-0,277,0.0,-0.0,0.0,0,0,0,0,55,0.0,8,4,9999,99999,9,999999999,0.0,999,999,99
3020,4,2,6,0,*?*?*?*?*?*?*?*?*?*?*?*?*?*?*?*?*?*?*?*?*?*?,1.6,-2.7,70,101773,142,1365,250,49.0,300.2,17.8,5082,19177,2965,377,50,0.0,3,2,9999,99999,9,999999999,0.0,999,999,99
3020,4,2,7,0,*?*?*?*?*?*?*?*?*?*?*?*?*?*?*?*?*?*?*?*?*?*?,2.8,-2.2,68,101773,361,1369,250,200.4,510.7,65.7,20638,43156,9622,1208,52,0.0,2,1,9999,99999,9,999999999,0.0,999,999,99
3020,4,2,8,0,*?*?*?*?*?*?*?*?*?*?*?*?*?*?*?*?*?*?*?*?*?*?,4.1,-2.4,60,101773,561,1368,249,339.7,574.0,104.3,35216,54489,14630,2039,53,0.0,1,0,9999,99999,9,999999999,0.0,999,999,99
3020,4,2,9,0,*?*?*?*?*?*?*?*?*?*?*?*?*?*?*?*?*?*?*?*?*?*?,6.0,-2.2,54,101773,730,1368,256,456.6,593.1,140.2,47547,58596,18894,3017,55,0.0,1,0,9999,99999,9,999999999,0.0,999,999,99
3020,4,2,10,0,*?*?*?*?*?*?*?*?*?*?*?*?*?*?*?*?*?*?*?*?*?*?,7.4,-1.1,53,101773,855,1368,280,526.5,495.2,216.9,55918,50913,25838,5316,57,0.0,4,2,9999,99999,9,999999999,0.0,999,999,99
3020,4,2,11,0,*?*?*?*?*?*?*?*?*?*?*?*?*?*?*?*?*?*?*?*?*?*?,8.1,-1.7,48,101773,929,1368,288,554.8,428.9,263.5,58448,44300,30361,7142,58,0.0,5,3,9999,99999,9,999999999,0.0,999,999,99
3020,4,2,12,0,*?*?*?*?*?*?*?*?*?*?*?*?*?*?*?*?*?*?*?*?*?*?,9.2,-1.3,46,101773,946,1368,269,606.4,607.7,186.2,63612,61316,23892,5032,60,0.0,1,0,9999,99999,9,999999999,0.0,999,999,99
3020,4,2,13,0,*?*?*?*?*?*?*?*?*?*?*?*?*?*?*?*?*?*?*?*?*?*?,8.8,-1.3,48,101773,905,1368,279,571.4,550.1,207.4,61469,56900,25033,5347,58,0.0,3,2,9999,99999,9,999999999,0.0,999,999,99
3020,4,2,14,0,*?*?*?*?*?*?*?*?*?*?*?*?*?*?*?*?*?*?*?*?*?*?,9.2,-1.5,45,101773,809,1367,281,505.8,544.6,183.6,54210,55779,22493,4247,57,0.0,3,2,9999,99999,9,999999999,0.0,999,999,99
3020,4,2,15,0,*?*?*?*?*?*?*?*?*?*?*?*?*?*?*?*?*?*?*?*?*?*?,8.8,-1.7,46,101773,665,1368,290,384.1,414.9,182.5,40090,41262,21976,3847,55,0.0,5,3,9999,99999,9,999999999,0.0,999,999,99
3020,4,2,16,0,*?*?*?*?*?*?*?*?*?*?*?*?*?*?*?*?*?*?*?*?*?*?,9.0,-2.4,43,101773,482,1368,285,276.0,460.7,113.7,29014,42736,14461,2166,53,0.0,4,2,9999,99999,9,999999999,0.0,999,999,99
3020,4,2,17,0,*?*?*?*?*?*?*?*?*?*?*?*?*?*?*?*?*?*?*?*?*?*?,8.8,-2.7,43,101773,273,1369,278,138.4,442.1,50.2,14201,33723,7472,908,52,0.0,3,2,9999,99999,9,999999999,0.0,999,999,99
3020,4,2,18,0,*?*?*?*?*?*?*?*?*?*?*?*?*?*?*?*?*?*?*?*?*?*?,7.9,-1.9,48,101773,52,1371,310,0.0,0.0,0.0,0,0,0,0,50,0.0,9,5,9999,99999,9,999999999,0.0,999,999,99
3020,4,2,19,0,*?*?*?*?*?*?*?*?*?*?*?*?*?*?*?*?*?*?*?*?*?*?,5.8,-1.7,57,101773,0,-0,306,0.0,-0.0,0.0,0,0,0,0,52,0.0,10,5,9999,99999,9,999999999,0.0,999,999,99
3020,4,2,20,0,*?*?*?*?*?*?*?*?*?*?*?*?*?*?*?*?*?*?*?*?*?*?,5.5,-1.3,60,101773,0,-0,305,0.0,-0.0,0.0,0,0,0,0,53,0.0,10,5,9999,99999,9,999999999,0.0,999,999,99
3020,4,2,21,0,*?*?*?*?*?*?*?*?*?*?*?*?*?*?*?*?*?*?*?*?*?*?,4.0,-1.9,63,101773,0,-0,299,0.0,-0.0,0.0,0,0,0,0,55,0.0,10,5,9999,99999,9,999999999,0.0,999,999,99
3020,4,2,22,0,*?*?*?*?*?*?*?*?*?*?*?*?*?*?*?*?*?*?*?*?*?*?,4.0,-1.9,62,101773,0,-0,299,0.0,-0.0,0.0,0,0,0,0,57,0.0,10,5,9999,99999,9,999999999,0.0,999,999,99
3020,4,2,23,0,*?*?*?*?*?*?*?*?*?*?*?*?*?*?*?*?*?*?*?*?*?*?,3.7,-2.9,59,101773,0,-0,297,0.0,-0.0,0.0,0,0,0,0,58,0.0,10,5,9999,99999,9,999999999,0.0,999,999,99
3020,4,2,24,0,*?*?*?*?*?*?*?*?*?*?*?*?*?*?*?*?*?*?*?*?*?*?,5.1,0.4,70,101773,0,-0,303,0.0,-0.0,0.0,0,0,0,0,80,0.0,10,5,9999,99999,9,999999999,0.0,999,999,99
3020,4,3,1,0,*?*?*?*?*?*?*?*?*?*?*?*?*?*?*?*?*?*?*?*?*?*?,2.7,2.1,100,101590,0,-0,292,0.0,-0.0,0.0,0,0,0,0,58,0.0,10,5,9999,99999,9,999999999,0.0,999,999,99
3020,4,3,2,0,*?*?*?*?*?*?*?*?*?*?*?*?*?*?*?*?*?*?*?*?*?*?,2.2,2.3,100,101590,0,-0,290,0.0,-0.0,0.0,0,0,0,0,57,0.0,10,5,9999,99999,9,999999999,0.0,999,999,99
3020,4,3,3,0,*?*?*?*?*?*?*?*?*?*?*?*?*?*?*?*?*?*?*?*?*?*?,1.7,1.7,100,101590,0,-0,288,0.0,-0.0,0.0,0,0,0,0,55,0.0,10,5,9999,99999,9,999999999,0.0,999,999,99
3020,4,3,4,0,*?*?*?*?*?*?*?*?*?*?*?*?*?*?*?*?*?*?*?*?*?*?,1.1,1.0,100,101590,0,-0,286,0.0,-0.0,0.0,0,0,0,0,53,0.0,10,5,9999,99999,9,999999999,0.0,999,999,99
3020,4,3,5,0,*?*?*?*?*?*?*?*?*?*?*?*?*?*?*?*?*?*?*?*?*?*?,1.2,1.3,100,101590,0,-0,286,0.0,-0.0,0.0,0,0,0,0,52,0.0,10,5,9999,99999,9,999999999,0.0,999,999,99
3020,4,3,6,0,*?*?*?*?*?*?*?*?*?*?*?*?*?*?*?*?*?*?*?*?*?*?,1.3,1.3,100,101590,150,1364,268,48.4,197.0,26.7,5184,10736,3762,465,50,0.0,6,3,9999,99999,9,999999999,0.0,999,999,99
3020,4,3,7,0,*?*?*?*?*?*?*?*?*?*?*?*?*?*?*?*?*?*?*?*?*?*?,2.7,2.7,100,101590,368,1365,265,200.0,436.3,82.4,21033,37081,10747,1514,50,0.0,4,2,9999,99999,9,999999999,0.0,999,999,99
3020,4,3,8,0,*?*?*?*?*?*?*?*?*?*?*?*?*?*?*?*?*?*?*?*?*?*?,4.2,4.1,100,101590,568,1366,272,334.3,472.8,137.7,35184,45708,17219,2722,50,0.0,4,2,9999,99999,9,999999999,0.0,999,999,99
3020,4,3,9,0,*?*?*?*?*?*?*?*?*?*?*?*?*?*?*?*?*?*?*?*?*?*?,6.6,5.8,100,101590,737,1368,280,456.4,539.5,165.7,48799,54657,20537,3596,50,0.0,3,2,9999,99999,9,999999999,0.0,999,999,99
3020,4,3,10,0,*?*?*?*?*?*?*?*?*?*?*?*?*?*?*?*?*?*?*?*?*?*?,8.8,7.4,97,101590,862,1367,291,542.1,547.8,196.8,58214,56443,23905,4815,50,0.0,3,2,9999,99999,9,999999999,0.0,999,999,99
3020,4,3,11,0,*?*?*?*?*?*?*?*?*?*?*?*?*?*?*?*?*?*?*?*?*?*?,9.7,6.4,84,101590,935,1367,306,524.5,343.5,289.5,56753,36922,31609,8073,50,0.0,6,3,9999,99999,9,999999999,0.0,999,999,99
3020,4,3,12,0,*?*?*?*?*?*?*?*?*?*?*?*?*?*?*?*?*?*?*?*?*?*?,10.8,5.6,74,101590,952,1367,310,534.7,344.0,295.2,57900,37021,32164,8392,50,0.0,6,3,9999,99999,9,999999999,0.0,999,999,99
3020,4,3,13,0,*?*?*?*?*?*?*?*?*?*?*?*?*?*?*?*?*?*?*?*?*?*?,10.9,4.8,70,101590,911,1367,305,543.4,428.2,258.1,57211,44171,29822,6836,50,0.0,5,3,9999,99999,9,999999999,0.0,999,999,99
3020,4,3,14,0,*?*?*?*?*?*?*?*?*?*?*?*?*?*?*?*?*?*?*?*?*?*?,11.2,3.9,65,101590,815,1367,325,260.0,58.0,225.4,28633,5842,25393,7452,50,0.0,9,5,9999,99999,9,999999999,0.0,999,999,99
3020,4,3,15,0,*?*?*?*?*?*?*?*?*?*?*?*?*?*?*?*?*?*?*?*?*?*?,10.8,3.8,65,101590,670,1366,313,328.1,238.8,211.0,34928,24635,23557,4789,50,0.0,7,4,9999,99999,9,999999999,0.0,999,999,99
3020,4,3,16,0,*?*?*?*?*?*?*?*?*?*?*?*?*?*?*?*?*?*?*?*?*?*?,10.7,5.0,71,101590,488,1368,304,269.6,396.9,128.1,28036,36885,15949,2476,50,0.0,5,3,9999,99999,9,999999999,0.0,999,999,99
3020,4,3,17,0,*?*?*?*?*?*?*?*?*?*?*?*?*?*?*?*?*?*?*?*?*?*?,10.0,3.8,69,101590,279,1369,305,126.2,277.4,69.6,13072,20901,9023,1276,50,0.0,6,3,9999,99999,9,999999999,0.0,999,999,99
3020,4,3,18,0,*?*?*?*?*?*?*?*?*?*?*?*?*?*?*?*?*?*?*?*?*?*?,8.8,3.4,73,101590,58,1370,309,0.0,0.0,0.0,0,0,0,0,50,0.0,8,4,9999,99999,9,999999999,0.0,999,999,99
3020,4,3,19,0,*?*?*?*?*?*?*?*?*?*?*?*?*?*?*?*?*?*?*?*?*?*?,7.4,4.3,86,101590,0,-0,312,0.0,-0.0,0.0,0,0,0,0,48,0.0,10,5,9999,99999,9,999999999,0.0,999,999,99
3020,4,3,20,0,*?*?*?*?*?*?*?*?*?*?*?*?*?*?*?*?*?*?*?*?*?*?,5.9,5.0,99,101590,0,-0,306,0.0,-0.0,0.0,0,0,0,0,47,0.0,10,5,9999,99999,9,999999999,0.0,999,999,99
3020,4,3,21,0,*?*?*?*?*?*?*?*?*?*?*?*?*?*?*?*?*?*?*?*?*?*?,4.9,4.8,100,101590,0,-0,301,0.0,-0.0,0.0,0,0,0,0,45,0.0,10,5,9999,99999,9,999999999,1.0,999,999,99
3020,4,3,22,0,*?*?*?*?*?*?*?*?*?*?*?*?*?*?*?*?*?*?*?*?*?*?,4.4,4.5,100,101590,0,-0,299,0.0,-0.0,0.0,0,0,0,0,43,0.0,10,5,9999,99999,9,999999999,0.5,999,999,99
3020,4,3,23,0,*?*?*?*?*?*?*?*?*?*?*?*?*?*?*?*?*?*?*?*?*?*?,5.3,5.3,100,101590,0,-0,303,0.0,-0.0,0.0,0,0,0,0,42,0.0,10,5,9999,99999,9,999999999,0.2,999,999,99
3020,4,3,24,0,*?*?*?*?*?*?*?*?*?*?*?*?*?*?*?*?*?*?*?*?*?*?,3.4,-0.2,81,101590,0,-0,296,0.0,-0.0,0.0,0,0,0,0,60,0.0,10,5,9999,99999,9,999999999,0.0,999,999,99
3020,4,4,1,0,*?*?*?*?*?*?*?*?*?*?*?*?*?*?*?*?*?*?*?*?*?*?,6.5,5.5,93,101776,0,-0,308,0.0,-0.0,0.0,0,0,0,0,40,0.0,10,5,9999,99999,9,999999999,0.0,999,999,99
3020,4,4,2,0,*?*?*?*?*?*?*?*?*?*?*?*?*?*?*?*?*?*?*?*?*?*?,6.7,5.6,92,101776,0,-0,309,0.0,-0.0,0.0,0,0,0,0,40,0.0,10,5,9999,99999,9,999999999,0.0,999,999,99
3020,4,4,3,0,*?*?*?*?*?*?*?*?*?*?*?*?*?*?*?*?*?*?*?*?*?*?,6.4,5.9,95,101776,0,-0,308,0.0,-0.0,0.0,0,0,0,0,40,0.0,10,5,9999,99999,9,999999999,0.0,999,999,99
3020,4,4,4,0,*?*?*?*?*?*?*?*?*?*?*?*?*?*?*?*?*?*?*?*?*?*?,6.3,4.1,85,101776,0,-0,308,0.0,-0.0,0.0,0,0,0,0,40,0.0,10,5,9999,99999,9,999999999,0.0,999,999,99
3020,4,4,5,0,*?*?*?*?*?*?*?*?*?*?*?*?*?*?*?*?*?*?*?*?*?*?,6.2,4.8,90,101776,0,-0,307,0.0,-0.0,0.0,0,0,0,0,40,0.0,10,5,9999,99999,9,999999999,0.0,999,999,99
3020,4,4,6,0,*?*?*?*?*?*?*?*?*?*?*?*?*?*?*?*?*?*?*?*?*?*?,6.6,5.0,88,101776,158,1363,304,30.7,35.2,26.6,3439,2127,3207,556,40,0.0,9,5,9999,99999,9,999999999,0.0,999,999,99
3020,4,4,7,0,*?*?*?*?*?*?*?*?*?*?*?*?*?*?*?*?*?*?*?*?*?*?,7.0,5.5,89,101776,376,1366,306,106.8,51.6,92.6,11726,4557,10470,2471,42,0.0,9,5,9999,99999,9,999999999,0.9,999,999,99
3020,4,4,8,0,*?*?*?*?*?*?*?*?*?*?*?*?*?*?*?*?*?*?*?*?*?*?,9.3,6.6,82,101776,576,1367,316,176.6,55.7,153.1,19431,5354,17294,4456,43,0.0,9,5,9999,99999,9,999999999,2.1,999,999,99
3020,4,4,9,0,*?*?*?*?*?*?*?*?*?*?*?*?*?*?*?*?*?*?*?*?*?*?,10.3,5.9,73,101776,744,1367,321,235.2,57.5,204.0,25956,5675,23061,6474,45,0.0,9,5,9999,99999,9,999999999,3.5,999,999,99
3020,4,4,10,0,*?*?*?*?*?*?*?*?*?*?*?*?*?*?*?*?*?*?*?*?*?*?,11.0,7.4,78,101776,868,1366,324,278.8,58.4,241.7,30767,5866,27283,8263,47,0.0,9,5,9999,99999,9,999999999,1.8,999,999,99
3020,4,4,11,0,*?*?*?*?*?*?*?*?*?*?*?*?*?*?*?*?*?*?*?*?*?*?,11.7,7.7,76,101776,941,1366,327,304.4,58.8,263.9,33569,5968,29730,9478,48,0.0,9,5,9999,99999,9,999999999,0.1,999,999,99
3020,4,4,12,0,*?*?*?*?*?*?*?*?*?*?*?*?*?*?*?*?*?*?*?*?*?*?,12.0,7.1,71,101776,958,1367,329,310.1,58.8,268.9,34219,5972,30305,9774,50,0.0,9,5,9999,99999,9,999999999,0.5,999,999,99
3020,4,4,13,0,*?*?*?*?*?*?*?*?*?*?*?*?*?*?*?*?*?*?*?*?*?*?,12.5,7.0,69,101776,917,1367,331,295.7,58.6,256.3,32601,5948,28880,9049,47,0.0,9,5,9999,99999,9,999999999,0.0,999,999,99
3020,4,4,14,0,*?*?*?*?*?*?*?*?*?*?*?*?*?*?*?*?*?*?*?*?*?*?,12.8,7.9,71,101776,820,1366,333,262.1,58.0,227.2,28866,5849,25596,7538,43,0.0,9,5,9999,99999,9,999999999,0.0,999,999,99
3020,4,4,15,0,*?*?*?*?*?*?*?*?*?*?*?*?*?*?*?*?*?*?*?*?*?*?,12.6,6.9,68,101776,676,1366,336,121.8,0.0,121.8,14378,0,14431,5436,40,0.0,10,5,9999,99999,9,999999999,0.0,999,999,99
3020,4,4,16,0,*?*?*?*?*?*?*?*?*?*?*?*?*?*?*?*?*?*?*?*?*?*?,12.6,7.9,72,101776,493,1366,332,147.7,54.4,128.0,16214,5127,14440,3586,37,0.0,9,5,9999,99999,9,999999999,0.0,999,999,99
3020,4,4,17,0,*?*?*?*?*?*?*?*?*?*?*?*?*?*?*?*?*?*?*?*?*?*?,12.5,8.7,76,101776,284,1365,331,74.7,47.7,64.8,8222,3808,7576,1396,33,0.0,9,5,9999,99999,9,999999999,0.0,999,999,99
3020,4,4,18,0,*?*?*?*?*?*?*?*?*?*?*?*?*?*?*?*?*?*?*?*?*?*?,11.6,9.3,85,101776,64,1369,327,0.0,0.0,0.0,0,0,0,0,30,0.0,9,5,9999,99999,9,999999999,0.0,999,999,99
3020,4,4,19,0,*?*?*?*?*?*?*?*?*?*?*?*?*?*?*?*?*?*?*?*?*?*?,10.6,8.8,87,101776,0,-0,326,0.0,-0.0,0.0,0,0,0,0,33,0.0,10,5,9999,99999,9,999999999,0.0,999,999,99
3020,4,4,20,0,*?*?*?*?*?*?*?*?*?*?*?*?*?*?*?*?*?*?*?*?*?*?,9.6,7.4,86,101776,0,-0,322,0.0,-0.0,0.0,0,0,0,0,37,0.0,10,5,9999,99999,9,999999999,0.0,999,999,99
3020,4,4,21,0,*?*?*?*?*?*?*?*?*?*?*?*?*?*?*?*?*?*?*?*?*?*?,8.4,6.4,87,101776,0,-0,317,0.0,-0.0,0.0,0,0,0,0,40,0.0,10,5,9999,99999,9,999999999,0.0,999,999,99
3020,4,4,22,0,*?*?*?*?*?*?*?*?*?*?*?*?*?*?*?*?*?*?*?*?*?*?,8.4,7.0,90,101776,0,-0,316,0.0,-0.0,0.0,0,0,0,0,43,0.0,10,5,9999,99999,9,999999999,0.0,999,999,99
3020,4,4,23,0,*?*?*?*?*?*?*?*?*?*?*?*?*?*?*?*?*?*?*?*?*?*?,7.7,7.0,94,101776,0,-0,313,0.0,-0.0,0.0,0,0,0,0,47,0.0,10,5,9999,99999,9,999999999,0.0,999,999,99
3020,4,4,24,0,*?*?*?*?*?*?*?*?*?*?*?*?*?*?*?*?*?*?*?*?*?*?,6.2,5.5,94,101776,0,-0,307,0.0,-0.0,0.0,0,0,0,0,40,0.0,10,5,9999,99999,9,999999999,0.0,999,999,99
3020,4,5,1,0,*?*?*?*?*?*?*?*?*?*?*?*?*?*?*?*?*?*?*?*?*?*?,5.2,5.1,100,102500,0,-0,303,0.0,-0.0,0.0,0,0,0,0,47,0.0,10,5,9999,99999,9,999999999,0.0,999,999,99
3020,4,5,2,0,*?*?*?*?*?*?*?*?*?*?*?*?*?*?*?*?*?*?*?*?*?*?,4.0,3.9,100,102500,0,-0,298,0.0,-0.0,0.0,0,0,0,0,43,0.0,10,5,9999,99999,9,999999999,0.0,999,999,99
3020,4,5,3,0,*?*?*?*?*?*?*?*?*?*?*?*?*?*?*?*?*?*?*?*?*?*?,3.7,3.6,100,102500,0,-0,296,0.0,-0.0,0.0,0,0,0,0,40,0.0,10,5,9999,99999,9,999999999,0.3,999,999,99
3020,4,5,4,0,*?*?*?*?*?*?*?*?*?*?*?*?*?*?*?*?*?*?*?*?*?*?,3.9,3.9,100,102500,0,-0,297,0.0,-0.0,0.0,0,0,0,0,37,0.0,10,5,9999,99999,9,999999999,0.0,999,999,99
3020,4,5,5,0,*?*?*?*?*?*?*?*?*?*?*?*?*?*?*?*?*?*?*?*?*?*?,3.7,3.8,100,102500,0,-0,257,0.0,-0.0,0.0,0,0,0,0,33,0.0,1,0,9999,99999,9,999999999,0.0,999,999,99
3020,4,5,6,0,*?*?*?*?*?*?*?*?*?*?*?*?*?*?*?*?*?*?*?*?*?*?,3.7,3.6,100,102500,166,1362,274,62.0,267.3,29.5,6369,16505,4525,533,30,0.0,5,3,9999,99999,9,999999999,0.0,999,999,99
3020,4,5,7,0,*?*?*?*?*?*?*?*?*?*?*?*?*?*?*?*?*?*?*?*?*?*?,4.6,4.6,100,102500,384,1366,262,217.4,536.0,66.7,22486,46352,9815,1244,28,0.0,1,0,9999,99999,9,999999999,0.0,999,999,99
3020,4,5,8,0,*?*?*?*?*?*?*?*?*?*?*?*?*?*?*?*?*?*?*?*?*?*?,5.6,5.6,100,102500,583,1365,271,354.7,558.3,116.3,36611,53200,16008,2269,27,0.0,2,1,9999,99999,9,999999999,0.0,999,999,99
3020,4,5,9,0,*?*?*?*?*?*?*?*?*?*?*?*?*?*?*?*?*?*?*?*?*?*?,7.4,7.0,100,102500,751,1366,285,466.4,540.6,169.3,49889,54908,20933,3719,25,0.0,3,2,9999,99999,9,999999999,0.0,999,999,99
3020,4,5,10,0,*?*?*?*?*?*?*?*?*?*?*?*?*?*?*?*?*?*?*?*?*?*?,8.3,6.7,100,102500,875,1366,300,488.5,341.6,269.7,52699,36525,29621,7066,23,0.0,6,3,9999,99999,9,999999999,0.0,999,999,99
3020,4,5,11,0,*?*?*?*?*?*?*?*?*?*?*?*?*?*?*?*?*?*?*?*?*?*?,9.8,5.5,94,102500,947,1365,301,567.8,429.6,269.7,59880,44369,31023,7521,22,0.0,5,3,9999,99999,9,999999999,0.4,999,999,99
3020,4,5,12,0,*?*?*?*?*?*?*?*?*?*?*?*?*?*?*?*?*?*?*?*?*?*?,10.5,4.3,84,102500,964,1366,322,312.3,58.9,270.8,34459,5984,30512,9889,20,0.0,9,5,9999,99999,9,999999999,0.2,999,999,99
3020,4,5,13,0,*?*?*?*?*?*?*?*?*?*?*?*?*?*?*?*?*?*?*?*?*?*?,10.1,7.1,100,102500,922,1365,308,517.3,343.2,285.5,55925,36848,31204,7857,28,0.0,6,3,9999,99999,9,999999999,0.0,999,999,99
3020,4,5,14,0,*?*?*?*?*?*?*?*?*?*?*?*?*?*?*?*?*?*?*?*?*?*?,10.3,7.7,100,102500,826,1366,313,413.6,244.2,266.0,44346,25941,29186,6730,37,0.0,7,4,9999,99999,9,999999999,0.0,999,999,99
3020,4,5,15,0,*?*?*?*?*?*?*?*?*?*?*?*?*?*?*?*?*?*?*?*?*?*?,10.1,8.7,100,102500,681,1365,302,410.7,483.9,169.2,43347,48416,20728,3567,45,0.0,4,2,9999,99999,9,999999999,0.0,999,999,99
3020,4,5,16,0,*?*?*?*?*?*?*?*?*?*?*?*?*?*?*?*?*?*?*?*?*?*?,10.2,7.3,100,102500,499,1367,297,293.6,512.3,106.6,31211,48063,13774,2021,53,0.0,3,2,9999,99999,9,999999999,0.0,999,999,99
3020,4,5,17,0,*?*?*?*?*?*?*?*?*?*?*?*?*?*?*?*?*?*?*?*?*?*?,10.4,6.2,95,102500,290,1365,287,152.3,496.9,46.8,15787,39143,7105,867,62,0.0,1,0,9999,99999,9,999999999,0.0,999,999,99
3020,4,5,18,0,*?*?*?*?*?*?*?*?*?*?*?*?*?*?*?*?*?*?*?*?*?*?,9.5,6.1,100,102500,70,1369,313,0.0,0.0,0.0,0,0,0,0,70,0.0,8,4,9999,99999,9,999999999,0.0,999,999,99
3020,4,5,19,0,*?*?*?*?*?*?*?*?*?*?*?*?*?*?*?*?*?*?*?*?*?*?,7.8,6.6,100,102500,0,-0,314,0.0,-0.0,0.0,0,0,0,0,115,0.0,10,5,9999,99999,9,999999999,0.0,999,999,99
3020,4,5,20,0,*?*?*?*?*?*?*?*?*?*?*?*?*?*?*?*?*?*?*?*?*?*?,7.5,7.4,100,102500,0,-0,312,0.0,-0.0,0.0,0,0,0,0,160,0.0,10,5,9999,99999,9,999999999,0.0,999,999,99
3020,4,5,21,0,*?*?*?*?*?*?*?*?*?*?*?*?*?*?*?*?*?*?*?*?*?*?,6.4,6.4,100,102500,0,-0,308,0.0,-0.0,0.0,0,0,0,0,205,0.0,10,5,9999,99999,9,999999999,0.0,999,999,99
3020,4,5,22,0,*?*?*?*?*?*?*?*?*?*?*?*?*?*?*?*?*?*?*?*?*?*?,4.7,4.8,100,102500,0,-0,301,0.0,-0.0,0.0,0,0,0,0,250,0.0,10,5,9999,99999,9,999999999,0.0,999,999,99
3020,4,5,23,0,*?*?*?*?*?*?*?*?*?*?*?*?*?*?*?*?*?*?*?*?*?*?,4.9,4.8,100,102500,0,-0,301,0.0,-0.0,0.0,0,0,0,0,295,0.0,10,5,9999,99999,9,999999999,0.0,999,999,99
3020,4,5,24,0,*?*?*?*?*?*?*?*?*?*?*?*?*?*?*?*?*?*?*?*?*?*?,7.0,7.0,100,102500,0,-0,310,0.0,-0.0,0.0,0,0,0,0,50,0.0,10,5,9999,99999,9,999999999,0.0,999,999,99
3020,4,6,1,0,*?*?*?*?*?*?*?*?*?*?*?*?*?*?*?*?*?*?*?*?*?*?,3.8,3.8,99,101751,0,-0,297,0.0,-0.0,0.0,0,0,0,0,305,2.1,10,5,9999,99999,9,999999999,0.0,999,999,99
3020,4,6,2,0,*?*?*?*?*?*?*?*?*?*?*?*?*?*?*?*?*?*?*?*?*?*?,3.0,3.0,99,101751,0,-0,294,0.0,-0.0,0.0,0,0,0,0,270,3.1,10,5,9999,99999,9,999999999,0.0,999,999,99
3020,4,6,3,0,*?*?*?*?*?*?*?*?*?*?*?*?*?*?*?*?*?*?*?*?*?*?,2.4,2.3,99,101751,0,-0,291,0.0,-0.0,0.0,0,0,0,0,235,1.5,10,5,9999,99999,9,999999999,0.0,999,999,99
3020,4,6,4,0,*?*?*?*?*?*?*?*?*?*?*?*?*?*?*?*?*?*?*?*?*?*?,1.8,1.7,99,101751,0,-0,289,0.0,-0.0,0.0,0,0,0,0,200,1.5,10,5,9999,99999,9,999999999,0.0,999,999,99
3020,4,6,5,0,*?*?*?*?*?*?*?*?*?*?*?*?*?*?*?*?*?*?*?*?*?*?,1.9,1.5,97,101751,0,-0,270,0.0,-0.0,0.0,0,0,0,0,165,1.0,6,3,9999,99999,9,999999999,0.0,999,999,99
3020,4,6,6,0,*?*?*?*?*?*?*?*?*?*?*?*?*?*?*?*?*?*?*?*?*?*?,2.1,2.1,99,101751,174,1363,285,36.3,37.8,31.5,4050,2400,3769,661,130,1.5,9,5,9999,99999,9,999999999,0.0,999,999,99
3020,4,6,7,0,*?*?*?*?*?*?*?*?*?*?*?*?*?*?*?*?*?*?*?*?*?*?,2.4,0.6,88,101751,391,1363,272,195.0,304.6,107.6,20657,26979,12538,2131,133,0.5,6,3,9999,99999,9,999999999,0.0,999,999,99
3020,4,6,8,0,*?*?*?*?*?*?*?*?*?*?*?*?*?*?*?*?*?*?*?*?*?*?,5.4,2.9,83,101751,590,1364,276,349.6,475.3,144.0,36808,46342,17928,2879,137,1.0,4,2,9999,99999,9,999999999,0.0,999,999,99
3020,4,6,9,0,*?*?*?*?*?*?*?*?*?*?*?*?*?*?*?*?*?*?*?*?*?*?,7.4,3.4,75,101751,757,1364,289,444.9,421.0,211.4,46567,42670,25032,4774,140,0.5,5,3,9999,99999,9,999999999,0.0,999,999,99
3020,4,6,10,0,*?*?*?*?*?*?*?*?*?*?*?*?*?*?*?*?*?*?*?*?*?*?,9.4,2.7,63,101751,881,1364,302,492.7,341.9,272.0,53162,36574,29847,7176,143,1.0,6,3,9999,99999,9,999999999,0.0,999,999,99
3020,4,6,11,0,*?*?*?*?*?*?*?*?*?*?*?*?*?*?*?*?*?*?*?*?*?*?,10.6,2.7,58,101751,954,1365,307,536.7,344.1,296.2,58121,36998,32298,8457,147,2.6,6,3,9999,99999,9,999999999,0.2,999,999,99
3020,4,6,12,0,*?*?*?*?*?*?*?*?*?*?*?*?*?*?*?*?*?*?*?*?*?*?,11.7,1.5,49,101751,969,1364,300,604.7,500.6,249.1,64487,51932,29105,7119,150,2.1,4,2,9999,99999,9,999999999,0.0,999,999,99
3020,4,6,13,0,*?*?*?*?*?*?*?*?*?*?*?*?*?*?*?*?*?*?*?*?*?*?,11.4,1.9,52,101751,928,1365,310,520.9,343.3,287.6,56339,36885,31405,7966,147,1.5,6,3,9999,99999,9,999999999,0.0,999,999,99
3020,4,6,14,0,*?*?*?*?*?*?*?*?*?*?*?*?*?*?*?*?*?*?*?*?*?*?,11.4,3.0,56,101751,831,1364,316,416.8,244.3,268.0,44698,25976,29389,6818,143,1.5,7,4,9999,99999,9,999999999,0.0,999,999,99
3020,4,6,15,0,*?*?*?*?*?*?*?*?*?*?*?*?*?*?*?*?*?*?*?*?*?*?,11.8,2.7,53,101751,687,1365,317,337.7,239.6,217.1,35971,24819,24193,4980,140,2.6,7,4,9999,99999,9,999999999,0.0,999,999,99
3020,4,6,16,0,*?*?*?*?*?*?*?*?*?*?*?*?*?*?*?*?*?*?*?*?*?*?,11.7,3.2,55,101751,504,1365,317,237.6,229.6,152.8,25132,22164,17404,3198,137,2.6,7,4,9999,99999,9,999999999,0.0,999,999,99
3020,4,6,17,0,*?*?*?*?*?*?*?*?*?*?*?*?*?*?*?*?*?*?*?*?*?*?,10.8,4.3,64,101751,296,1366,328,45.4,0.0,45.4,5283,0,5294,1781,133,2.6,10,5,9999,99999,9,999999999,0.0,999,999,99
3020,4,6,18,0,*?*?*?*?*?*?*?*?*?*?*?*?*?*?*?*?*?*?*?*?*?*?,9.6,4.1,68,101751,76,1369,322,1.1,0.0,1.1,145,-0,145,44,130,1.5,10,5,9999,99999,9,999999999,0.0,999,999,99
3020,4,6,19,0,*?*?*?*?*?*?*?*?*?*?*?*?*?*?*?*?*?*?*?*?*?*?,8.1,5.5,83,101751,0,-0,315,0.0,-0.0,0.0,0,0,0,0,128,1.5,10,5,9999,99999,9,999999999,0.7,999,999,99
3020,4,6,20,0,*?*?*?*?*?*?*?*?*?*?*?*?*?*?*?*?*?*?*?*?*?*?,6.6,5.6,92,101751,0,-0,309,0.0,-0.0,0.0,0,0,0,0,127,1.0,10,5,9999,99999,9,999999999,0.0,999,999,99
3020,4,6,21,0,*?*?*?*?*?*?*?*?*?*?*?*?*?*?*?*?*?*?*?*?*?*?,5.3,5.3,99,101751,0,-0,303,0.0,-0.0,0.0,0,0,0,0,125,1.0,10,5,9999,99999,9,999999999,0.0,999,999,99
3020,4,6,22,0,*?*?*?*?*?*?*?*?*?*?*?*?*?*?*?*?*?*?*?*?*?*?,4.6,4.6,99,101751,0,-0,300,0.0,-0.0,0.0,0,0,0,0,123,1.0,10,5,9999,99999,9,999999999,0.0,999,999,99
3020,4,6,23,0,*?*?*?*?*?*?*?*?*?*?*?*?*?*?*?*?*?*?*?*?*?*?,4.0,3.9,99,101751,0,-0,298,0.0,-0.0,0.0,0,0,0,0,122,0.5,10,5,9999,99999,9,999999999,0.0,999,999,99
3020,4,6,24,0,*?*?*?*?*?*?*?*?*?*?*?*?*?*?*?*?*?*?*?*?*?*?,5.0,4.5,95,101751,0,-0,302,0.0,-0.0,0.0,0,0,0,0,340,3.1,10,5,9999,99999,9,999999999,0.0,999,999,99
3020,4,7,1,0,*?*?*?*?*?*?*?*?*?*?*?*?*?*?*?*?*?*?*?*?*?*?,2.1,0.4,85,100243,0,-0,290,0.0,-0.0,0.0,0,0,0,0,117,1.5,10,5,9999,99999,9,999999999,0.0,999,999,99
3020,4,7,2,0,*?*?*?*?*?*?*?*?*?*?*?*?*?*?*?*?*?*?*?*?*?*?,1.3,-1.3,78,100243,0,-0,287,0.0,-0.0,0.0,0,0,0,0,113,3.1,10,5,9999,99999,9,999999999,0.0,999,999,99
3020,4,7,3,0,*?*?*?*?*?*?*?*?*?*?*?*?*?*?*?*?*?*?*?*?*?*?,0.6,-2.2,76,100243,0,-0,284,0.0,-0.0,0.0,0,0,0,0,110,1.5,10,5,9999,99999,9,999999999,0.0,999,999,99
3020,4,7,4,0,*?*?*?*?*?*?*?*?*?*?*?*?*?*?*?*?*?*?*?*?*?*?,0.8,-2.4,74,100243,0,-0,285,0.0,-0.0,0.0,0,0,0,0,107,2.6,10,5,9999,99999,9,999999999,0.0,999,999,99
3020,4,7,5,0,*?*?*?*?*?*?*?*?*?*?*?*?*?*?*?*?*?*?*?*?*?*?,0.9,-2.2,75,100243,0,-0,280,0.0,-0.0,0.0,0,0,0,0,103,2.1,9,5,9999,99999,9,999999999,0.0,999,999,99
3020,4,7,6,0,*?*?*?*?*?*?*?*?*?*?*?*?*?*?*?*?*?*?*?*?*?*?,0.8,-2.2,76,100243,182,1363,280,39.1,38.9,33.9,4352,2527,4046,713,100,2.6,9,5,9999,99999,9,999999999,0.0,999,999,99
3020,4,7,7,0,*?*?*?*?*?*?*?*?*?*?*?*?*?*?*?*?*?*?*?*?*?*?,1.4,-2.7,70,100243,399,1364,282,115.0,52.3,99.7,12616,4705,11256,2683,103,1.0,9,5,9999,99999,9,999999999,0.0,999,999,99
3020,4,7,8,0,*?*?*?*?*?*?*?*?*?*?*?*?*?*?*?*?*?*?*?*?*?*?,4.8,-1.3,61,100243,597,1363,296,184.5,56.0,159.9,20272,5455,18024,4704,107,1.0,9,5,9999,99999,9,999999999,0.0,999,999,99
3020,4,7,9,0,*?*?*?*?*?*?*?*?*?*?*?*?*?*?*?*?*?*?*?*?*?*?,7.5,-0.4,55,100243,764,1364,308,242.8,57.7,210.5,26728,5777,23715,6761,110,1.0,9,5,9999,99999,9,999999999,0.0,999,999,99
3020,4,7,10,0,*?*?*?*?*?*?*?*?*?*?*?*?*?*?*?*?*?*?*?*?*?*?,9.2,1.0,55,100243,887,1363,316,286.1,58.5,248.0,31530,5923,27937,8589,113,1.5,9,5,9999,99999,9,999999999,0.0,999,999,99
3020,4,7,11,0,*?*?*?*?*?*?*?*?*?*?*?*?*?*?*?*?*?*?*?*?*?*?,11.2,0.4,46,100243,959,1363,325,311.2,58.9,269.9,34334,5986,30399,9829,117,2.1,9,5,9999,99999,9,999999999,0.0,999,999,99
3020,4,7,12,0,*?*?*?*?*?*?*?*?*?*?*?*?*?*?*?*?*?*?*?*?*?*?,12.0,-0.4,41,100243,975,1364,328,316.7,58.9,274.6,34940,5997,30931,10121,120,2.6,9,5,9999,99999,9,999999999,0.0,999,999,99
3020,4,7,13,0,*?*?*?*?*?*?*?*?*?*?*?*?*?*?*?*?*?*?*?*?*?*?,12.2,-0.8,39,100243,933,1364,329,302.0,58.7,261.8,33306,5964,29497,9357,122,2.6,9,5,9999,99999,9,999999999,0.0,999,999,99
3020,4,7,14,0,*?*?*?*?*?*?*?*?*?*?*?*?*?*?*?*?*?*?*?*?*?*?,11.7,-0.2,42,100243,837,1365,327,268.2,58.2,232.6,29549,5870,26197,7798,123,3.6,9,5,9999,99999,9,999999999,0.0,999,999,99
3020,4,7,15,0,*?*?*?*?*?*?*?*?*?*?*?*?*?*?*?*?*?*?*?*?*?*?,12.0,0.2,43,100243,692,1364,328,217.6,57.0,188.7,23940,5660,21259,5825,125,3.1,9,5,9999,99999,9,999999999,0.0,999,999,99
3020,4,7,16,0,*?*?*?*?*?*?*?*?*?*?*?*?*?*?*?*?*?*?*?*?*?*?,11.9,-0.0,42,100243,510,1365,328,153.7,54.7,133.3,16880,5190,15028,3761,127,4.1,9,5,9999,99999,9,999999999,0.0,999,999,99
3020,4,7,17,0,*?*?*?*?*?*?*?*?*?*?*?*?*?*?*?*?*?*?*?*?*?*?,11.5,1.7,49,100243,301,1363,326,80.8,48.7,70.1,8864,4056,7930,1822,128,4.1,9,5,9999,99999,9,999999999,0.0,999,999,99
3020,4,7,18,0,*?*?*?*?*?*?*?*?*?*?*?*?*?*?*?*?*?*?*?*?*?*?,10.2,2.3,56,100243,82,1370,320,3.9,8.7,3.4,474,287,503,51,130,4.6,9,5,9999,99999,9,999999999,0.0,999,999,99
3020,4,7,19,0,*?*?*?*?*?*?*?*?*?*?*?*?*?*?*?*?*?*?*?*?*?*?,7.8,3.6,72,100243,0,-0,314,0.0,-0.0,0.0,0,0,0,0,127,4.1,10,5,9999,99999,9,999999999,0.0,999,999,99
3020,4,7,20,0,*?*?*?*?*?*?*?*?*?*?*?*?*?*?*?*?*?*?*?*?*?*?,6.2,3.0,78,100243,0,-0,307,0.0,-0.0,0.0,0,0,0,0,123,4.1,10,5,9999,99999,9,999999999,0.0,999,999,99
3020,4,7,21,0,*?*?*?*?*?*?*?*?*?*?*?*?*?*?*?*?*?*?*?*?*?*?,4.9,2.9,83,100243,0,-0,302,0.0,-0.0,0.0,0,0,0,0,120,4.6,10,5,9999,99999,9,999999999,0.0,999,999,99
3020,4,7,22,0,*?*?*?*?*?*?*?*?*?*?*?*?*?*?*?*?*?*?*?*?*?*?,3.7,3.0,91,100243,0,-0,297,0.0,-0.0,0.0,0,0,0,0,117,5.2,10,5,9999,99999,9,999999999,0.0,999,999,99
3020,4,7,23,0,*?*?*?*?*?*?*?*?*?*?*?*?*?*?*?*?*?*?*?*?*?*?,4.2,2.9,87,100243,0,-0,299,0.0,-0.0,0.0,0,0,0,0,113,4.6,10,5,9999,99999,9,999999999,0.0,999,999,99
3020,4,7,24,0,*?*?*?*?*?*?*?*?*?*?*?*?*?*?*?*?*?*?*?*?*?*?,3.4,2.3,89,100243,0,-0,295,0.0,-0.0,0.0,0,0,0,0,120,1.0,10,5,9999,99999,9,999999999,0.0,999,999,99
3020,4,8,1,0,*?*?*?*?*?*?*?*?*?*?*?*?*?*?*?*?*?*?*?*?*?*?,4.3,0.8,75,99629.6,0,-0,299,0.0,-0.0,0.0,0,0,0,0,102,3.6,10,5,9999,99999,9,999999999,0.0,999,999,99
3020,4,8,2,0,*?*?*?*?*?*?*?*?*?*?*?*?*?*?*?*?*?*?*?*?*?*?,3.8,-0.2,72,99629.6,0,-0,297,0.0,-0.0,0.0,0,0,0,0,93,2.6,10,5,9999,99999,9,999999999,0.0,999,999,99
3020,4,8,3,0,*?*?*?*?*?*?*?*?*?*?*?*?*?*?*?*?*?*?*?*?*?*?,3.8,-0.6,69,99629.6,0,-0,298,0.0,-0.0,0.0,0,0,0,0,85,2.6,10,5,9999,99999,9,999999999,0.0,999,999,99
3020,4,8,4,0,*?*?*?*?*?*?*?*?*?*?*?*?*?*?*?*?*?*?*?*?*?*?,3.6,-0.8,69,99629.6,0,-0,297,0.0,-0.0,0.0,0,0,0,0,77,2.6,10,5,9999,99999,9,999999999,0.0,999,999,99
3020,4,8,5,0,*?*?*?*?*?*?*?*?*?*?*?*?*?*?*?*?*?*?*?*?*?*?,3.4,-0.6,72,99629.6,0,-0,291,0.0,-0.0,0.0,0,0,0,0,68,1.5,9,5,9999,99999,9,999999999,0.0,999,999,99
3020,4,8,6,0,*?*?*?*?*?*?*?*?*?*?*?*?*?*?*?*?*?*?*?*?*?*?,4.1,-0.6,67,99629.6,190,1364,288,55.4,100.3,41.5,5928,6076,5070,747,60,1.0,8,4,9999,99999,9,999999999,0.0,999,999,99
3020,4,8,7,0,*?*?*?*?*?*?*?*?*?*?*?*?*?*?*?*?*?*?*?*?*?*?,4.9,-0.4,65,99629.6,406,1362,292,155.9,131.8,116.6,16959,11973,13335,2602,60,1.0,8,4,9999,99999,9,999999999,0.0,999,999,99
3020,4,8,8,0,*?*?*?*?*?*?*?*?*?*?*?*?*?*?*?*?*?*?*?*?*?*?,5.8,0.2,64,99629.6,604,1362,290,292.9,235.8,188.3,31088,23845,21180,4132,60,1.5,7,4,9999,99999,9,999999999,0.0,999,999,99
3020,4,8,9,0,*?*?*?*?*?*?*?*?*?*?*?*?*?*?*?*?*?*?*?*?*?*?,7.5,1.3,62,99629.6,771,1364,303,325.0,144.9,243.1,35509,15079,27225,6358,60,1.0,8,4,9999,99999,9,999999999,0.0,999,999,99
3020,4,8,10,0,*?*?*?*?*?*?*?*?*?*?*?*?*?*?*?*?*?*?*?*?*?*?,9.5,0.8,53,99629.6,894,1364,312,382.2,146.9,285.8,41866,15492,31833,8172,60,2.6,8,4,9999,99999,9,999999999,0.0,999,999,99
3020,4,8,11,0,*?*?*?*?*?*?*?*?*?*?*?*?*?*?*?*?*?*?*?*?*?*?,11.4,0.6,46,99629.6,965,1363,315,490.9,247.5,315.6,52988,26643,34112,9235,60,3.6,7,4,9999,99999,9,999999999,0.0,999,999,99
3020,4,8,12,0,*?*?*?*?*?*?*?*?*?*?*?*?*?*?*?*?*?*?*?*?*?*?,11.7,0.2,44,99629.6,981,1364,316,499.3,247.8,321.0,53935,26701,34641,9575,60,4.6,7,4,9999,99999,9,999999999,0.0,999,999,99
3020,4,8,13,0,*?*?*?*?*?*?*?*?*?*?*?*?*?*?*?*?*?*?*?*?*?*?,11.8,-1.7,37,99629.6,938,1363,327,304.1,58.7,263.6,33535,5969,29698,9460,58,6.2,9,5,9999,99999,9,999999999,0.0,999,999,99
3020,4,8,14,0,*?*?*?*?*?*?*?*?*?*?*?*?*?*?*?*?*?*?*?*?*?*?,11.6,-0.6,41,99629.6,842,1363,327,270.2,58.2,234.3,29772,5877,26392,7882,57,6.2,9,5,9999,99999,9,999999999,0.0,999,999,99
3020,4,8,15,0,*?*?*?*?*?*?*?*?*?*?*?*?*?*?*?*?*?*?*?*?*?*?,11.9,-0.4,41,99629.6,697,1363,328,219.6,57.1,190.4,24159,5671,21452,5895,55,7.2,9,5,9999,99999,9,999999999,0.0,999,999,99
3020,4,8,16,0,*?*?*?*?*?*?*?*?*?*?*?*?*?*?*?*?*?*?*?*?*?*?,11.7,-0.4,41,99629.6,515,1364,333,89.6,0.0,89.6,10491,0,10523,3784,53,7.2,10,5,9999,99999,9,999999999,0.0,999,999,99
3020,4,8,17,0,*?*?*?*?*?*?*?*?*?*?*?*?*?*?*?*?*?*?*?*?*?*?,11.9,0.4,43,99629.6,307,1364,328,82.8,48.9,71.8,9085,4102,8126,1871,52,6.7,9,5,9999,99999,9,999999999,0.0,999,999,99
3020,4,8,18,0,*?*?*?*?*?*?*?*?*?*?*?*?*?*?*?*?*?*?*?*?*?*?,11.0,0.4,47,99629.6,88,1371,329,3.4,0.0,3.4,443,-0,442,140,50,5.7,10,5,9999,99999,9,999999999,0.0,999,999,99
3020,4,8,19,0,*?*?*?*?*?*?*?*?*?*?*?*?*?*?*?*?*?*?*?*?*?*?,8.9,0.2,52,99629.6,0,-0,320,0.0,-0.0,0.0,0,0,0,0,98,4.1,10,5,9999,99999,9,999999999,0.0,999,999,99
3020,4,8,20,0,*?*?*?*?*?*?*?*?*?*?*?*?*?*?*?*?*?*?*?*?*?*?,7.2,-1.1,53,99629.6,0,-0,312,0.0,-0.0,0.0,0,0,0,0,147,6.2,10,5,9999,99999,9,999999999,0.0,999,999,99
3020,4,8,21,0,*?*?*?*?*?*?*?*?*?*?*?*?*?*?*?*?*?*?*?*?*?*?,6.9,-0.6,56,99629.6,0,-0,311,0.0,-0.0,0.0,0,0,0,0,195,5.7,10,5,9999,99999,9,999999999,0.0,999,999,99
3020,4,8,22,0,*?*?*?*?*?*?*?*?*?*?*?*?*?*?*?*?*?*?*?*?*?*?,5.7,-0.6,61,99629.6,0,-0,306,0.0,-0.0,0.0,0,0,0,0,243,5.2,10,5,9999,99999,9,999999999,0.0,999,999,99
3020,4,8,23,0,*?*?*?*?*?*?*?*?*?*?*?*?*?*?*?*?*?*?*?*?*?*?,5.2,-0.4,63,99629.6,0,-0,304,0.0,-0.0,0.0,0,0,0,0,292,5.7,10,5,9999,99999,9,999999999,0.0,999,999,99
3020,4,8,24,0,*?*?*?*?*?*?*?*?*?*?*?*?*?*?*?*?*?*?*?*?*?*?,4.7,1.9,79,99629.6,0,-0,301,0.0,-0.0,0.0,0,0,0,0,110,3.1,10,5,9999,99999,9,999999999,0.0,999,999,99
3020,4,9,1,0,*?*?*?*?*?*?*?*?*?*?*?*?*?*?*?*?*?*?*?*?*?*?,3.7,-2.4,62,100136,0,-0,297,0.0,-0.0,0.0,0,0,0,0,303,6.2,10,5,9999,99999,9,999999999,0.0,999,999,99
3020,4,9,2,0,*?*?*?*?*?*?*?*?*?*?*?*?*?*?*?*?*?*?*?*?*?*?,3.1,-3.4,60,100136,0,-0,295,0.0,-0.0,0.0,0,0,0,0,267,5.2,10,5,9999,99999,9,999999999,0.0,999,999,99
3020,4,9,3,0,*?*?*?*?*?*?*?*?*?*?*?*?*?*?*?*?*?*?*?*?*?*?,2.9,-3.9,57,100136,0,-0,294,0.0,-0.0,0.0,0,0,0,0,230,4.1,10,5,9999,99999,9,999999999,0.0,999,999,99
3020,4,9,4,0,*?*?*?*?*?*?*?*?*?*?*?*?*?*?*?*?*?*?*?*?*?*?,2.0,-5.0,57,100136,0,-0,285,0.0,-0.0,0.0,0,0,0,0,193,5.2,9,5,9999,99999,9,999999999,0.0,999,999,99
3020,4,9,5,0,*?*?*?*?*?*?*?*?*?*?*?*?*?*?*?*?*?*?*?*?*?*?,1.9,-4.8,58,100136,0,-0,231,0.0,-0.0,0.0,0,0,0,0,157,5.2,0,0,9999,99999,9,999999999,0.0,999,999,99
3020,4,9,6,0,*?*?*?*?*?*?*?*?*?*?*?*?*?*?*?*?*?*?*?*?*?*?,1.8,-4.2,61,100136,198,1365,232,88.5,427.1,26.5,9087,30508,4326,536,120,5.7,0,0,9999,99999,9,999999999,0.0,999,999,99
3020,4,9,7,0,*?*?*?*?*?*?*?*?*?*?*?*?*?*?*?*?*?*?*?*?*?*?,3.3,-3.9,57,100136,414,1364,238,238.8,550.6,71.6,24739,48744,10483,1347,127,4.1,0,0,9999,99999,9,999999999,0.0,999,999,99
3020,4,9,8,0,*?*?*?*?*?*?*?*?*?*?*?*?*?*?*?*?*?*?*?*?*?*?,4.7,-3.7,53,100136,611,1362,243,376.3,587.2,112.9,39112,56683,15695,2269,133,4.6,0,0,9999,99999,9,999999999,0.0,999,999,99
3020,4,9,9,0,*?*?*?*?*?*?*?*?*?*?*?*?*?*?*?*?*?*?*?*?*?*?,7.1,-2.2,50,100136,777,1362,254,491.7,603.5,147.5,51357,60094,19734,3317,140,6.2,0,0,9999,99999,9,999999999,0.0,999,999,99
3020,4,9,10,0,*?*?*?*?*?*?*?*?*?*?*?*?*?*?*?*?*?*?*?*?*?*?,9.1,-2.7,42,100136,900,1363,261,577.1,611.7,173.1,60530,61617,22529,4433,147,6.7,0,0,9999,99999,9,999999999,0.0,999,999,99
3020,4,9,11,0,*?*?*?*?*?*?*?*?*?*?*?*?*?*?*?*?*?*?*?*?*?*?,9.7,-2.9,39,100136,971,1362,262,626.7,615.5,188.0,65895,62253,24070,5319,153,6.2,0,0,9999,99999,9,999999999,0.0,999,999,99
3020,4,9,12,0,*?*?*?*?*?*?*?*?*?*?*?*?*?*?*?*?*?*?*?*?*?*?,10.9,-1.9,39,100136,986,1362,269,637.1,616.2,191.1,67026,62370,24387,5537,160,5.7,0,0,9999,99999,9,999999999,0.0,999,999,99
3020,4,9,13,0,*?*?*?*?*?*?*?*?*?*?*?*?*?*?*?*?*?*?*?*?*?*?,10.9,-0.6,44,100136,944,1363,271,607.7,614.1,182.3,63834,62028,23488,4951,150,6.2,0,0,9999,99999,9,999999999,0.0,999,999,99
3020,4,9,14,0,*?*?*?*?*?*?*?*?*?*?*?*?*?*?*?*?*?*?*?*?*?*?,11.2,-0.6,43,100136,847,1362,272,540.4,608.4,162.1,56570,61036,21345,3902,140,4.1,0,0,9999,99999,9,999999999,0.0,999,999,99
3020,4,9,15,0,*?*?*?*?*?*?*?*?*?*?*?*?*?*?*?*?*?*?*?*?*?*?,10.8,-1.5,41,100136,703,1363,269,439.8,597.1,132.0,45833,58806,17959,2800,130,5.7,0,0,9999,99999,9,999999999,0.0,999,999,99
3020,4,9,16,0,*?*?*?*?*?*?*?*?*?*?*?*?*?*?*?*?*?*?*?*?*?*?,11.2,-1.5,40,100136,520,1362,271,313.0,573.8,93.9,32458,53736,13347,1815,120,4.6,0,0,9999,99999,9,999999999,0.0,999,999,99
3020,4,9,17,0,*?*?*?*?*?*?*?*?*?*?*?*?*?*?*?*?*?*?*?*?*?*?,10.9,-0.8,43,100136,312,1361,271,168.4,514.0,50.5,17462,41650,7636,939,110,4.1,0,0,9999,99999,9,999999999,0.0,999,999,99
3020,4,9,18,0,*?*?*?*?*?*?*?*?*?*?*?*?*?*?*?*?*?*?*?*?*?*?,9.0,-0.6,50,100136,93,1357,281,15.8,146.6,5.7,1713,8822,988,197,100,4.6,3,2,9999,99999,9,999999999,0.0,999,999,99
3020,4,9,19,0,*?*?*?*?*?*?*?*?*?*?*?*?*?*?*?*?*?*?*?*?*?*?,7.6,-0.2,57,100136,0,-0,314,0.0,-0.0,0.0,0,0,0,0,92,5.2,10,5,9999,99999,9,999999999,0.0,999,999,99
3020,4,9,20,0,*?*?*?*?*?*?*?*?*?*?*?*?*?*?*?*?*?*?*?*?*?*?,6.3,0.8,67,100136,0,-0,308,0.0,-0.0,0.0,0,0,0,0,83,5.2,10,5,9999,99999,9,999999999,0.0,999,999,99
3020,4,9,21,0,*?*?*?*?*?*?*?*?*?*?*?*?*?*?*?*?*?*?*?*?*?*?,5.3,0.2,69,100136,0,-0,304,0.0,-0.0,0.0,0,0,0,0,75,5.2,10,5,9999,99999,9,999999999,0.0,999,999,99
3020,4,9,22,0,*?*?*?*?*?*?*?*?*?*?*?*?*?*?*?*?*?*?*?*?*?*?,4.7,0.2,72,100136,0,-0,301,0.0,-0.0,0.0,0,0,0,0,67,4.6,10,5,9999,99999,9,999999999,0.0,999,999,99
3020,4,9,23,0,*?*?*?*?*?*?*?*?*?*?*?*?*?*?*?*?*?*?*?*?*?*?,4.5,0.6,75,100136,0,-0,300,0.0,-0.0,0.0,0,0,0,0,58,4.6,10,5,9999,99999,9,999999999,0.0,999,999,99
3020,4,9,24,0,*?*?*?*?*?*?*?*?*?*?*?*?*?*?*?*?*?*?*?*?*?*?,4.8,-1.5,62,100136,0,-0,302,0.0,-0.0,0.0,0,0,0,0,340,6.7,10,5,9999,99999,9,999999999,0.0,999,999,99
3020,4,10,1,0,*?*?*?*?*?*?*?*?*?*?*?*?*?*?*?*?*?*?*?*?*?*?,4.0,0.8,80,99615,0,-0,298,0.0,-0.0,0.0,0,0,0,0,58,6.2,10,5,9999,99999,9,999999999,0.0,999,999,99
3020,4,10,2,0,*?*?*?*?*?*?*?*?*?*?*?*?*?*?*?*?*?*?*?*?*?*?,3.5,0.8,82,99615,0,-0,296,0.0,-0.0,0.0,0,0,0,0,67,4.6,10,5,9999,99999,9,999999999,0.0,999,999,99
[truncated: 1,091,214 more chars]
