# Supplementary material for: Future weather dataset for fourteen UK sites
Source: Data Brief. 2016 Aug 3;8:1308–10. doi: 10.1016/j.dib.2016.07.057 (PMC4990658; doi:10.1016/j.dib.2016.07.057)
Supplement: Supplementary file 2 — Supplementary material [file mmc2.zip › 04_10th_PET_2050s_04 Edinburgh.epw]

LOCATION,3200675,-,UK,WG data,03155,55.94,-3.32,0,20
DESIGN CONDITIONS,0
TYPICAL/EXTREME PERIODS,0
GROUND TEMPERATURES,1,1.0,,,,5.4,7.8,10.3,12.0,14.3,14.6,13.4,11.1,8.3,5.9,4.4,4.2
HOLIDAYS/DAYLIGHT SAVINGS,No,0,0,0
COMMENTS 1,created by using UKCP09 weather generator outputs
COMMENTS 2,wind speed wind direction and pressure based on observations at station id 03155
DATA PERIODS,1,1,Data,Sunday,1/1,12/31
3010,1,1,1,0,*?*?*?*?*?*?*?*?*?*?*?*?*?*?*?*?*?*?*?*?*?*?,1.8,1.7,100,100131,0,-0,289,0.0,-0.0,0.0,0,0,0,0,230,6.2,10,5,9999,99999,9,999999999,0.0,999,999,99
3010,1,1,2,0,*?*?*?*?*?*?*?*?*?*?*?*?*?*?*?*?*?*?*?*?*?*?,1.3,1.3,100,100131,0,-0,287,0.0,-0.0,0.0,0,0,0,0,230,7.7,10,5,9999,99999,9,999999999,0.0,999,999,99
3010,1,1,3,0,*?*?*?*?*?*?*?*?*?*?*?*?*?*?*?*?*?*?*?*?*?*?,0.4,0.4,100,100131,0,-0,283,0.0,-0.0,0.0,0,0,0,0,230,5.2,10,5,9999,99999,9,999999999,0.0,999,999,99
3010,1,1,4,0,*?*?*?*?*?*?*?*?*?*?*?*?*?*?*?*?*?*?*?*?*?*?,-0.2,-0.2,100,100131,0,-0,281,0.0,-0.0,0.0,0,0,0,0,230,6.2,10,5,9999,99999,9,999999999,0.0,999,999,99
3010,1,1,5,0,*?*?*?*?*?*?*?*?*?*?*?*?*?*?*?*?*?*?*?*?*?*?,-0.8,-0.8,100,100131,0,-0,278,0.0,-0.0,0.0,0,0,0,0,230,7.7,10,5,9999,99999,9,999999999,0.0,999,999,99
3010,1,1,6,0,*?*?*?*?*?*?*?*?*?*?*?*?*?*?*?*?*?*?*?*?*?*?,0.1,0.2,100,100131,0,-0,282,0.0,-0.0,0.0,0,0,0,0,230,7.7,10,5,9999,99999,9,999999999,0.0,999,999,99
3010,1,1,7,0,*?*?*?*?*?*?*?*?*?*?*?*?*?*?*?*?*?*?*?*?*?*?,1.1,1.0,100,100131,0,-0,286,0.0,-0.0,0.0,0,0,0,0,237,8.8,10,5,9999,99999,9,999999999,0.0,999,999,99
3010,1,1,8,0,*?*?*?*?*?*?*?*?*?*?*?*?*?*?*?*?*?*?*?*?*?*?,1.0,1.0,100,100131,0,-0,285,0.0,-0.0,0.0,0,0,0,0,243,8.8,10,5,9999,99999,9,999999999,0.0,999,999,99
3010,1,1,9,0,*?*?*?*?*?*?*?*?*?*?*?*?*?*?*?*?*?*?*?*?*?*?,1.3,0.8,100,100131,87,1419,268,8.0,58.3,4.4,900,2801,861,90,250,9.8,6,3,9999,99999,9,999999999,0.0,999,999,99
3010,1,1,10,0,*?*?*?*?*?*?*?*?*?*?*?*?*?*?*?*?*?*?*?*?*?*?,2.4,2.5,100,100131,194,1416,287,40.7,39.6,35.3,4543,2602,4224,744,257,6.7,9,5,9999,99999,9,999999999,0.0,999,999,99
3010,1,1,11,0,*?*?*?*?*?*?*?*?*?*?*?*?*?*?*?*?*?*?*?*?*?*?,4.0,3.9,100,100131,256,1412,293,61.9,45.4,53.7,6846,3413,6329,1146,263,10.3,9,5,9999,99999,9,999999999,0.0,999,999,99
3010,1,1,12,0,*?*?*?*?*?*?*?*?*?*?*?*?*?*?*?*?*?*?*?*?*?*?,5.1,5.0,100,100131,270,1412,298,66.7,46.4,57.8,7363,3568,6799,1238,270,9.3,9,5,9999,99999,9,999999999,0.0,999,999,99
3010,1,1,13,0,*?*?*?*?*?*?*?*?*?*?*?*?*?*?*?*?*?*?*?*?*?*?,4.9,3.6,100,100131,235,1415,297,54.7,43.8,47.4,6057,3160,5610,1007,267,9.8,9,5,9999,99999,9,999999999,0.0,999,999,99
3010,1,1,14,0,*?*?*?*?*?*?*?*?*?*?*?*?*?*?*?*?*?*?*?*?*?*?,5.2,3.6,100,100131,152,1412,289,41.9,138.8,26.9,4489,7470,3798,469,263,8.8,7,4,9999,99999,9,999999999,0.0,999,999,99
3010,1,1,15,0,*?*?*?*?*?*?*?*?*?*?*?*?*?*?*?*?*?*?*?*?*?*?,5.2,3.2,98,100131,28,1412,298,0.0,0.0,0.0,0,0,0,0,260,9.3,9,5,9999,99999,9,999999999,0.0,999,999,99
3010,1,1,16,0,*?*?*?*?*?*?*?*?*?*?*?*?*?*?*?*?*?*?*?*?*?*?,4.3,3.0,100,100131,0,-0,299,0.0,-0.0,0.0,0,0,0,0,257,5.7,10,5,9999,99999,9,999999999,0.0,999,999,99
3010,1,1,17,0,*?*?*?*?*?*?*?*?*?*?*?*?*?*?*?*?*?*?*?*?*?*?,3.1,3.0,100,100131,0,-0,294,0.0,-0.0,0.0,0,0,0,0,253,7.7,10,5,9999,99999,9,999999999,0.0,999,999,99
3010,1,1,18,0,*?*?*?*?*?*?*?*?*?*?*?*?*?*?*?*?*?*?*?*?*?*?,3.0,2.7,100,100131,0,-0,294,0.0,-0.0,0.0,0,0,0,0,250,5.7,10,5,9999,99999,9,999999999,0.0,999,999,99
3010,1,1,19,0,*?*?*?*?*?*?*?*?*?*?*?*?*?*?*?*?*?*?*?*?*?*?,2.5,2.5,100,100131,0,-0,291,0.0,-0.0,0.0,0,0,0,0,250,5.2,10,5,9999,99999,9,999999999,0.0,999,999,99
3010,1,1,20,0,*?*?*?*?*?*?*?*?*?*?*?*?*?*?*?*?*?*?*?*?*?*?,2.4,2.3,100,100131,0,-0,291,0.0,-0.0,0.0,0,0,0,0,250,4.1,10,5,9999,99999,9,999999999,0.0,999,999,99
3010,1,1,21,0,*?*?*?*?*?*?*?*?*?*?*?*?*?*?*?*?*?*?*?*?*?*?,0.9,0.8,100,100131,0,-0,285,0.0,-0.0,0.0,0,0,0,0,250,5.7,10,5,9999,99999,9,999999999,0.0,999,999,99
3010,1,1,22,0,*?*?*?*?*?*?*?*?*?*?*?*?*?*?*?*?*?*?*?*?*?*?,1.5,1.0,100,100131,0,-0,287,0.0,-0.0,0.0,0,0,0,0,250,4.1,10,5,9999,99999,9,999999999,0.0,999,999,99
3010,1,1,23,0,*?*?*?*?*?*?*?*?*?*?*?*?*?*?*?*?*?*?*?*?*?*?,1.1,0.6,100,100131,0,-0,286,0.0,-0.0,0.0,0,0,0,0,250,6.2,10,5,9999,99999,9,999999999,0.0,999,999,99
3010,1,1,24,0,*?*?*?*?*?*?*?*?*?*?*?*?*?*?*?*?*?*?*?*?*?*?,2.8,2.5,100,100131,0,-0,293,0.0,-0.0,0.0,0,0,0,0,230,6.7,10,5,9999,99999,9,999999999,0.0,999,999,99
3010,1,2,1,0,*?*?*?*?*?*?*?*?*?*?*?*?*?*?*?*?*?*?*?*?*?*?,1.1,0.2,95,101545,0,-0,286,0.0,-0.0,0.0,0,0,0,0,240,6.2,10,5,9999,99999,9,999999999,0.0,999,999,99
3010,1,2,2,0,*?*?*?*?*?*?*?*?*?*?*?*?*?*?*?*?*?*?*?*?*?*?,1.5,0.2,91,101545,0,-0,288,0.0,-0.0,0.0,0,0,0,0,230,7.7,10,5,9999,99999,9,999999999,0.0,999,999,99
3010,1,2,3,0,*?*?*?*?*?*?*?*?*?*?*?*?*?*?*?*?*?*?*?*?*?*?,1.5,0.8,96,101545,0,-0,288,0.0,-0.0,0.0,0,0,0,0,220,5.2,10,5,9999,99999,9,999999999,0.0,999,999,99
3010,1,2,4,0,*?*?*?*?*?*?*?*?*?*?*?*?*?*?*?*?*?*?*?*?*?*?,1.4,1.3,100,101545,0,-0,287,0.0,-0.0,0.0,0,0,0,0,210,6.2,10,5,9999,99999,9,999999999,0.0,999,999,99
3010,1,2,5,0,*?*?*?*?*?*?*?*?*?*?*?*?*?*?*?*?*?*?*?*?*?*?,1.4,1.5,100,101545,0,-0,287,0.0,-0.0,0.0,0,0,0,0,200,7.7,10,5,9999,99999,9,999999999,0.0,999,999,99
3010,1,2,6,0,*?*?*?*?*?*?*?*?*?*?*?*?*?*?*?*?*?*?*?*?*?*?,0.8,0.8,100,101545,0,-0,285,0.0,-0.0,0.0,0,0,0,0,190,7.7,10,5,9999,99999,9,999999999,0.0,999,999,99
3010,1,2,7,0,*?*?*?*?*?*?*?*?*?*?*?*?*?*?*?*?*?*?*?*?*?*?,0.2,0.2,100,101545,0,-0,282,0.0,-0.0,0.0,0,0,0,0,195,8.8,10,5,9999,99999,9,999999999,0.0,999,999,99
3010,1,2,8,0,*?*?*?*?*?*?*?*?*?*?*?*?*?*?*?*?*?*?*?*?*?*?,1.1,0.4,97,101545,0,-0,286,0.0,-0.0,0.0,0,0,0,0,200,8.8,10,5,9999,99999,9,999999999,0.0,999,999,99
3010,1,2,9,0,*?*?*?*?*?*?*?*?*?*?*?*?*?*?*?*?*?*?*?*?*?*?,1.9,0.4,92,101545,88,1419,289,2.8,0.0,2.8,370,-0,370,116,205,9.8,10,5,9999,99999,9,999999999,0.0,999,999,99
3010,1,2,10,0,*?*?*?*?*?*?*?*?*?*?*?*?*?*?*?*?*?*?*?*?*?*?,2.9,2.9,100,101545,195,1413,293,23.7,0.0,23.7,2798,-0,2801,922,210,6.7,10,5,9999,99999,9,999999999,0.0,999,999,99
3010,1,2,11,0,*?*?*?*?*?*?*?*?*?*?*?*?*?*?*?*?*?*?*?*?*?*?,4.1,3.6,98,101545,258,1413,294,62.5,45.5,54.2,6913,3434,6390,1158,215,10.3,9,5,9999,99999,9,999999999,0.0,999,999,99
3010,1,2,12,0,*?*?*?*?*?*?*?*?*?*?*?*?*?*?*?*?*?*?*?*?*?*?,4.7,3.9,96,101545,272,1411,296,67.4,46.5,58.4,7444,3591,6873,1253,220,9.3,9,5,9999,99999,9,999999999,0.0,999,999,99
3010,1,2,13,0,*?*?*?*?*?*?*?*?*?*?*?*?*?*?*?*?*?*?*?*?*?*?,4.9,3.4,91,101545,237,1411,302,32.0,0.0,32.0,3747,0,3753,1245,220,9.8,10,5,9999,99999,9,999999999,0.0,999,999,99
3010,1,2,14,0,*?*?*?*?*?*?*?*?*?*?*?*?*?*?*?*?*?*?*?*?*?*?,5.0,3.4,90,101545,155,1413,302,15.9,0.0,15.9,1904,-0,1905,623,220,8.8,10,5,9999,99999,9,999999999,0.0,999,999,99
3010,1,2,15,0,*?*?*?*?*?*?*?*?*?*?*?*?*?*?*?*?*?*?*?*?*?*?,4.9,2.9,87,101545,31,1408,302,0.0,0.0,0.0,0,0,0,0,220,9.3,10,5,9999,99999,9,999999999,0.0,999,999,99
3010,1,2,16,0,*?*?*?*?*?*?*?*?*?*?*?*?*?*?*?*?*?*?*?*?*?*?,4.6,3.4,94,101545,0,-0,300,0.0,-0.0,0.0,0,0,0,0,220,5.7,10,5,9999,99999,9,999999999,0.0,999,999,99
3010,1,2,17,0,*?*?*?*?*?*?*?*?*?*?*?*?*?*?*?*?*?*?*?*?*?*?,4.2,2.5,90,101545,0,-0,299,0.0,-0.0,0.0,0,0,0,0,220,7.7,10,5,9999,99999,9,999999999,0.0,999,999,99
3010,1,2,18,0,*?*?*?*?*?*?*?*?*?*?*?*?*?*?*?*?*?*?*?*?*?*?,3.5,2.5,94,101545,0,-0,296,0.0,-0.0,0.0,0,0,0,0,220,5.7,10,5,9999,99999,9,999999999,0.0,999,999,99
3010,1,2,19,0,*?*?*?*?*?*?*?*?*?*?*?*?*?*?*?*?*?*?*?*?*?*?,3.2,2.3,95,101545,0,-0,294,0.0,-0.0,0.0,0,0,0,0,223,5.2,10,5,9999,99999,9,999999999,0.0,999,999,99
3010,1,2,20,0,*?*?*?*?*?*?*?*?*?*?*?*?*?*?*?*?*?*?*?*?*?*?,2.6,2.7,100,101545,0,-0,292,0.0,-0.0,0.0,0,0,0,0,227,4.1,10,5,9999,99999,9,999999999,0.0,999,999,99
3010,1,2,21,0,*?*?*?*?*?*?*?*?*?*?*?*?*?*?*?*?*?*?*?*?*?*?,2.4,2.1,98,101545,0,-0,291,0.0,-0.0,0.0,0,0,0,0,230,5.7,10,5,9999,99999,9,999999999,0.0,999,999,99
3010,1,2,22,0,*?*?*?*?*?*?*?*?*?*?*?*?*?*?*?*?*?*?*?*?*?*?,2.3,2.3,100,101545,0,-0,291,0.0,-0.0,0.0,0,0,0,0,233,4.1,10,5,9999,99999,9,999999999,0.0,999,999,99
3010,1,2,23,0,*?*?*?*?*?*?*?*?*?*?*?*?*?*?*?*?*?*?*?*?*?*?,1.4,1.0,99,101545,0,-0,287,0.0,-0.0,0.0,0,0,0,0,237,6.2,10,5,9999,99999,9,999999999,0.0,999,999,99
3010,1,2,24,0,*?*?*?*?*?*?*?*?*?*?*?*?*?*?*?*?*?*?*?*?*?*?,0.8,0.4,99,101545,0,-0,285,0.0,-0.0,0.0,0,0,0,0,250,6.7,10,5,9999,99999,9,999999999,0.0,999,999,99
3010,1,3,1,0,*?*?*?*?*?*?*?*?*?*?*?*?*?*?*?*?*?*?*?*?*?*?,1.6,1.7,100,102508,0,-0,288,0.0,-0.0,0.0,0,0,0,0,240,6.2,10,5,9999,99999,9,999999999,0.0,999,999,99
3010,1,3,2,0,*?*?*?*?*?*?*?*?*?*?*?*?*?*?*?*?*?*?*?*?*?*?,2.7,2.7,100,102508,0,-0,292,0.0,-0.0,0.0,0,0,0,0,240,7.7,10,5,9999,99999,9,999999999,0.0,999,999,99
3010,1,3,3,0,*?*?*?*?*?*?*?*?*?*?*?*?*?*?*?*?*?*?*?*?*?*?,2.9,2.9,100,102508,0,-0,293,0.0,-0.0,0.0,0,0,0,0,240,5.2,10,5,9999,99999,9,999999999,0.0,999,999,99
3010,1,3,4,0,*?*?*?*?*?*?*?*?*?*?*?*?*?*?*?*?*?*?*?*?*?*?,2.8,2.9,100,102508,0,-0,293,0.0,-0.0,0.0,0,0,0,0,240,6.2,10,5,9999,99999,9,999999999,0.0,999,999,99
3010,1,3,5,0,*?*?*?*?*?*?*?*?*?*?*?*?*?*?*?*?*?*?*?*?*?*?,2.4,2.5,100,102508,0,-0,291,0.0,-0.0,0.0,0,0,0,0,240,7.7,10,5,9999,99999,9,999999999,0.0,999,999,99
3010,1,3,6,0,*?*?*?*?*?*?*?*?*?*?*?*?*?*?*?*?*?*?*?*?*?*?,2.8,2.5,100,102508,0,-0,293,0.0,-0.0,0.0,0,0,0,0,240,7.7,10,5,9999,99999,9,999999999,0.0,999,999,99
3010,1,3,7,0,*?*?*?*?*?*?*?*?*?*?*?*?*?*?*?*?*?*?*?*?*?*?,2.8,2.7,100,102508,0,-0,293,0.0,-0.0,0.0,0,0,0,0,242,8.8,10,5,9999,99999,9,999999999,0.0,999,999,99
3010,1,3,8,0,*?*?*?*?*?*?*?*?*?*?*?*?*?*?*?*?*?*?*?*?*?*?,3.2,3.2,100,102508,0,-0,294,0.0,-0.0,0.0,0,0,0,0,243,8.8,10,5,9999,99999,9,999999999,0.0,999,999,99
3010,1,3,9,0,*?*?*?*?*?*?*?*?*?*?*?*?*?*?*?*?*?*?*?*?*?*?,2.7,2.7,100,102508,89,1416,292,3.1,0.0,3.1,398,-0,397,125,245,9.8,10,5,9999,99999,9,999999999,0.0,999,999,99
3010,1,3,10,0,*?*?*?*?*?*?*?*?*?*?*?*?*?*?*?*?*?*?*?*?*?*?,5.0,5.0,100,102508,196,1409,302,24.0,0.0,24.0,2833,-0,2836,933,247,6.7,10,5,9999,99999,9,999999999,0.0,999,999,99
3010,1,3,11,0,*?*?*?*?*?*?*?*?*?*?*?*?*?*?*?*?*?*?*?*?*?*?,7.1,5.6,100,102508,260,1413,311,36.4,0.0,36.4,4256,0,4264,1422,248,10.3,10,5,9999,99999,9,999999999,0.0,999,999,99
3010,1,3,12,0,*?*?*?*?*?*?*?*?*?*?*?*?*?*?*?*?*?*?*?*?*?*?,8.8,6.4,100,102508,275,1414,318,39.3,0.0,39.3,4591,0,4599,1540,250,9.3,10,5,9999,99999,9,999999999,0.0,999,999,99
3010,1,3,13,0,*?*?*?*?*?*?*?*?*?*?*?*?*?*?*?*?*?*?*?*?*?*?,8.9,5.8,98,102508,240,1413,319,32.5,0.0,32.5,3808,0,3814,1266,245,9.8,10,5,9999,99999,9,999999999,0.2,999,999,99
3010,1,3,14,0,*?*?*?*?*?*?*?*?*?*?*?*?*?*?*?*?*?*?*?*?*?*?,8.8,6.1,100,102508,158,1413,318,16.5,0.0,16.5,1972,-0,1973,645,240,8.8,10,5,9999,99999,9,999999999,0.3,999,999,99
3010,1,3,15,0,*?*?*?*?*?*?*?*?*?*?*?*?*?*?*?*?*?*?*?*?*?*?,8.8,7.3,100,102508,34,1398,318,0.0,0.0,0.0,0,0,0,0,235,9.3,10,5,9999,99999,9,999999999,0.0,999,999,99
3010,1,3,16,0,*?*?*?*?*?*?*?*?*?*?*?*?*?*?*?*?*?*?*?*?*?*?,7.6,6.4,100,102508,0,-0,313,0.0,-0.0,0.0,0,0,0,0,230,5.7,10,5,9999,99999,9,999999999,0.2,999,999,99
3010,1,3,17,0,*?*?*?*?*?*?*?*?*?*?*?*?*?*?*?*?*?*?*?*?*?*?,6.1,6.1,100,102508,0,-0,306,0.0,-0.0,0.0,0,0,0,0,225,7.7,10,5,9999,99999,9,999999999,0.0,999,999,99
3010,1,3,18,0,*?*?*?*?*?*?*?*?*?*?*?*?*?*?*?*?*?*?*?*?*?*?,5.4,5.5,100,102508,0,-0,303,0.0,-0.0,0.0,0,0,0,0,220,5.7,10,5,9999,99999,9,999999999,0.0,999,999,99
3010,1,3,19,0,*?*?*?*?*?*?*?*?*?*?*?*?*?*?*?*?*?*?*?*?*?*?,5.0,5.0,100,102508,0,-0,302,0.0,-0.0,0.0,0,0,0,0,220,5.2,10,5,9999,99999,9,999999999,0.6,999,999,99
3010,1,3,20,0,*?*?*?*?*?*?*?*?*?*?*?*?*?*?*?*?*?*?*?*?*?*?,4.7,4.6,100,102508,0,-0,301,0.0,-0.0,0.0,0,0,0,0,220,4.1,10,5,9999,99999,9,999999999,1.5,999,999,99
3010,1,3,21,0,*?*?*?*?*?*?*?*?*?*?*?*?*?*?*?*?*?*?*?*?*?*?,4.2,4.1,100,102508,0,-0,298,0.0,-0.0,0.0,0,0,0,0,220,5.7,10,5,9999,99999,9,999999999,1.5,999,999,99
3010,1,3,22,0,*?*?*?*?*?*?*?*?*?*?*?*?*?*?*?*?*?*?*?*?*?*?,4.4,4.3,100,102508,0,-0,299,0.0,-0.0,0.0,0,0,0,0,220,4.1,10,5,9999,99999,9,999999999,1.5,999,999,99
3010,1,3,23,0,*?*?*?*?*?*?*?*?*?*?*?*?*?*?*?*?*?*?*?*?*?*?,3.6,3.6,100,102508,0,-0,296,0.0,-0.0,0.0,0,0,0,0,220,6.2,10,5,9999,99999,9,999999999,0.9,999,999,99
3010,1,3,24,0,*?*?*?*?*?*?*?*?*?*?*?*?*?*?*?*?*?*?*?*?*?*?,0.5,0.4,100,102508,0,-0,283,0.0,-0.0,0.0,0,0,0,0,240,6.7,10,5,9999,99999,9,999999999,0.0,999,999,99
3010,1,4,1,0,*?*?*?*?*?*?*?*?*?*?*?*?*?*?*?*?*?*?*?*?*?*?,3.6,3.6,100,103175,0,-0,296,0.0,-0.0,0.0,0,0,0,0,223,6.2,10,5,9999,99999,9,999999999,0.1,999,999,99
3010,1,4,2,0,*?*?*?*?*?*?*?*?*?*?*?*?*?*?*?*?*?*?*?*?*?*?,4.0,3.9,100,103175,0,-0,298,0.0,-0.0,0.0,0,0,0,0,227,7.7,10,5,9999,99999,9,999999999,0.0,999,999,99
3010,1,4,3,0,*?*?*?*?*?*?*?*?*?*?*?*?*?*?*?*?*?*?*?*?*?*?,4.1,3.6,100,103175,0,-0,298,0.0,-0.0,0.0,0,0,0,0,230,5.2,10,5,9999,99999,9,999999999,0.0,999,999,99
3010,1,4,4,0,*?*?*?*?*?*?*?*?*?*?*?*?*?*?*?*?*?*?*?*?*?*?,3.2,3.2,100,103175,0,-0,294,0.0,-0.0,0.0,0,0,0,0,233,6.2,10,5,9999,99999,9,999999999,0.0,999,999,99
3010,1,4,5,0,*?*?*?*?*?*?*?*?*?*?*?*?*?*?*?*?*?*?*?*?*?*?,2.1,1.9,100,103175,0,-0,290,0.0,-0.0,0.0,0,0,0,0,237,7.7,10,5,9999,99999,9,999999999,0.0,999,999,99
3010,1,4,6,0,*?*?*?*?*?*?*?*?*?*?*?*?*?*?*?*?*?*?*?*?*?*?,2.6,2.3,100,103175,0,-0,292,0.0,-0.0,0.0,0,0,0,0,240,7.7,10,5,9999,99999,9,999999999,0.0,999,999,99
3010,1,4,7,0,*?*?*?*?*?*?*?*?*?*?*?*?*?*?*?*?*?*?*?*?*?*?,3.1,3.0,100,103175,0,-0,294,0.0,-0.0,0.0,0,0,0,0,243,8.8,10,5,9999,99999,9,999999999,0.0,999,999,99
3010,1,4,8,0,*?*?*?*?*?*?*?*?*?*?*?*?*?*?*?*?*?*?*?*?*?*?,3.5,3.4,100,103175,0,-0,296,0.0,-0.0,0.0,0,0,0,0,247,8.8,10,5,9999,99999,9,999999999,0.0,999,999,99
3010,1,4,9,0,*?*?*?*?*?*?*?*?*?*?*?*?*?*?*?*?*?*?*?*?*?*?,4.3,4.3,100,103175,90,1411,299,3.3,0.0,3.3,430,-0,429,136,250,9.8,10,5,9999,99999,9,999999999,0.0,999,999,99
3010,1,4,10,0,*?*?*?*?*?*?*?*?*?*?*?*?*?*?*?*?*?*?*?*?*?*?,5.1,4.5,100,103175,198,1411,302,24.4,0.0,24.4,2872,-0,2876,946,253,6.7,10,5,9999,99999,9,999999999,0.0,999,999,99
3010,1,4,11,0,*?*?*?*?*?*?*?*?*?*?*?*?*?*?*?*?*?*?*?*?*?*?,6.2,5.8,100,103175,262,1412,307,36.8,0.0,36.8,4305,0,4312,1439,257,10.3,10,5,9999,99999,9,999999999,0.0,999,999,99
3010,1,4,12,0,*?*?*?*?*?*?*?*?*?*?*?*?*?*?*?*?*?*?*?*?*?*?,7.3,6.6,100,103175,277,1411,312,39.8,0.0,39.8,4648,0,4656,1560,260,9.3,10,5,9999,99999,9,999999999,0.0,999,999,99
3010,1,4,13,0,*?*?*?*?*?*?*?*?*?*?*?*?*?*?*?*?*?*?*?*?*?*?,7.3,6.9,100,103175,243,1413,312,33.1,0.0,33.1,3874,0,3880,1289,252,9.8,10,5,9999,99999,9,999999999,0.0,999,999,99
3010,1,4,14,0,*?*?*?*?*?*?*?*?*?*?*?*?*?*?*?*?*?*?*?*?*?*?,7.4,5.5,98,103175,161,1411,312,17.2,0.0,17.2,2043,-0,2045,669,243,8.8,10,5,9999,99999,9,999999999,0.0,999,999,99
3010,1,4,15,0,*?*?*?*?*?*?*?*?*?*?*?*?*?*?*?*?*?*?*?*?*?*?,7.3,5.6,100,103175,38,1421,312,0.0,0.0,0.0,0,0,0,0,235,9.3,10,5,9999,99999,9,999999999,0.0,999,999,99
3010,1,4,16,0,*?*?*?*?*?*?*?*?*?*?*?*?*?*?*?*?*?*?*?*?*?*?,6.8,6.4,100,103175,0,-0,309,0.0,-0.0,0.0,0,0,0,0,227,5.7,10,5,9999,99999,9,999999999,0.0,999,999,99
3010,1,4,17,0,*?*?*?*?*?*?*?*?*?*?*?*?*?*?*?*?*?*?*?*?*?*?,5.9,5.9,100,103175,0,-0,306,0.0,-0.0,0.0,0,0,0,0,218,7.7,10,5,9999,99999,9,999999999,0.0,999,999,99
3010,1,4,18,0,*?*?*?*?*?*?*?*?*?*?*?*?*?*?*?*?*?*?*?*?*?*?,5.0,5.0,100,103175,0,-0,302,0.0,-0.0,0.0,0,0,0,0,210,5.7,10,5,9999,99999,9,999999999,0.6,999,999,99
3010,1,4,19,0,*?*?*?*?*?*?*?*?*?*?*?*?*?*?*?*?*?*?*?*?*?*?,4.9,4.8,100,103175,0,-0,301,0.0,-0.0,0.0,0,0,0,0,208,5.2,10,5,9999,99999,9,999999999,1.1,999,999,99
3010,1,4,20,0,*?*?*?*?*?*?*?*?*?*?*?*?*?*?*?*?*?*?*?*?*?*?,4.0,3.9,100,103175,0,-0,298,0.0,-0.0,0.0,0,0,0,0,207,4.1,10,5,9999,99999,9,999999999,1.1,999,999,99
3010,1,4,21,0,*?*?*?*?*?*?*?*?*?*?*?*?*?*?*?*?*?*?*?*?*?*?,3.8,3.8,100,103175,0,-0,297,0.0,-0.0,0.0,0,0,0,0,205,5.7,10,5,9999,99999,9,999999999,0.3,999,999,99
3010,1,4,22,0,*?*?*?*?*?*?*?*?*?*?*?*?*?*?*?*?*?*?*?*?*?*?,4.0,3.6,100,103175,0,-0,298,0.0,-0.0,0.0,0,0,0,0,203,4.1,10,5,9999,99999,9,999999999,0.0,999,999,99
3010,1,4,23,0,*?*?*?*?*?*?*?*?*?*?*?*?*?*?*?*?*?*?*?*?*?*?,3.9,3.2,100,103175,0,-0,297,0.0,-0.0,0.0,0,0,0,0,202,6.2,10,5,9999,99999,9,999999999,0.0,999,999,99
3010,1,4,24,0,*?*?*?*?*?*?*?*?*?*?*?*?*?*?*?*?*?*?*?*?*?*?,2.9,2.9,100,103175,0,-0,293,0.0,-0.0,0.0,0,0,0,0,220,6.7,10,5,9999,99999,9,999999999,0.0,999,999,99
3010,1,5,1,0,*?*?*?*?*?*?*?*?*?*?*?*?*?*?*?*?*?*?*?*?*?*?,3.7,1.7,87,102833,0,-0,297,0.0,-0.0,0.0,0,0,0,0,197,6.2,10,5,9999,99999,9,999999999,3.2,999,999,99
3010,1,5,2,0,*?*?*?*?*?*?*?*?*?*?*?*?*?*?*?*?*?*?*?*?*?*?,3.3,1.0,85,102833,0,-0,295,0.0,-0.0,0.0,0,0,0,0,193,7.7,10,5,9999,99999,9,999999999,0.0,999,999,99
3010,1,5,3,0,*?*?*?*?*?*?*?*?*?*?*?*?*?*?*?*?*?*?*?*?*?*?,4.0,1.5,84,102833,0,-0,298,0.0,-0.0,0.0,0,0,0,0,190,5.2,10,5,9999,99999,9,999999999,0.0,999,999,99
3010,1,5,4,0,*?*?*?*?*?*?*?*?*?*?*?*?*?*?*?*?*?*?*?*?*?*?,4.5,1.9,83,102833,0,-0,300,0.0,-0.0,0.0,0,0,0,0,187,6.2,10,5,9999,99999,9,999999999,0.0,999,999,99
3010,1,5,5,0,*?*?*?*?*?*?*?*?*?*?*?*?*?*?*?*?*?*?*?*?*?*?,4.0,3.4,96,102833,0,-0,298,0.0,-0.0,0.0,0,0,0,0,183,7.7,10,5,9999,99999,9,999999999,0.0,999,999,99
3010,1,5,6,0,*?*?*?*?*?*?*?*?*?*?*?*?*?*?*?*?*?*?*?*?*?*?,4.5,2.9,89,102833,0,-0,300,0.0,-0.0,0.0,0,0,0,0,180,7.7,10,5,9999,99999,9,999999999,0.0,999,999,99
3010,1,5,7,0,*?*?*?*?*?*?*?*?*?*?*?*?*?*?*?*?*?*?*?*?*?*?,4.6,3.6,94,102833,0,-0,300,0.0,-0.0,0.0,0,0,0,0,182,8.8,10,5,9999,99999,9,999999999,0.0,999,999,99
3010,1,5,8,0,*?*?*?*?*?*?*?*?*?*?*?*?*?*?*?*?*?*?*?*?*?*?,4.2,3.6,96,102833,0,-0,299,0.0,-0.0,0.0,0,0,0,0,183,8.8,10,5,9999,99999,9,999999999,0.0,999,999,99
3010,1,5,9,0,*?*?*?*?*?*?*?*?*?*?*?*?*?*?*?*?*?*?*?*?*?*?,4.9,4.1,95,102833,92,1418,301,3.6,0.0,3.6,466,-0,466,148,185,9.8,10,5,9999,99999,9,999999999,0.0,999,999,99
3010,1,5,10,0,*?*?*?*?*?*?*?*?*?*?*?*?*?*?*?*?*?*?*?*?*?*?,5.4,5.3,100,102833,200,1411,303,24.7,0.0,24.7,2916,-0,2919,961,187,6.7,10,5,9999,99999,9,999999999,0.0,999,999,99
3010,1,5,11,0,*?*?*?*?*?*?*?*?*?*?*?*?*?*?*?*?*?*?*?*?*?*?,7.0,5.6,91,102833,264,1410,310,37.3,0.0,37.3,4357,0,4365,1457,188,10.3,10,5,9999,99999,9,999999999,0.0,999,999,99
3010,1,5,12,0,*?*?*?*?*?*?*?*?*?*?*?*?*?*?*?*?*?*?*?*?*?*?,7.5,5.3,86,102833,280,1412,313,40.3,0.0,40.3,4710,0,4719,1582,190,9.3,10,5,9999,99999,9,999999999,0.0,999,999,99
3010,1,5,13,0,*?*?*?*?*?*?*?*?*?*?*?*?*?*?*?*?*?*?*?*?*?*?,7.5,4.8,83,102833,246,1413,313,33.7,0.0,33.7,3943,0,3950,1313,192,9.8,10,5,9999,99999,9,999999999,0.0,999,999,99
3010,1,5,14,0,*?*?*?*?*?*?*?*?*?*?*?*?*?*?*?*?*?*?*?*?*?*?,7.4,5.0,85,102833,165,1416,312,17.8,0.0,17.8,2119,-0,2121,694,193,8.8,10,5,9999,99999,9,999999999,0.0,999,999,99
3010,1,5,15,0,*?*?*?*?*?*?*?*?*?*?*?*?*?*?*?*?*?*?*?*?*?*?,7.4,5.1,86,102833,41,1402,312,0.0,0.0,0.0,0,0,0,0,195,9.3,10,5,9999,99999,9,999999999,0.0,999,999,99
3010,1,5,16,0,*?*?*?*?*?*?*?*?*?*?*?*?*?*?*?*?*?*?*?*?*?*?,6.8,6.1,95,102833,0,-0,309,0.0,-0.0,0.0,0,0,0,0,197,5.7,10,5,9999,99999,9,999999999,0.0,999,999,99
3010,1,5,17,0,*?*?*?*?*?*?*?*?*?*?*?*?*?*?*?*?*?*?*?*?*?*?,6.8,5.9,95,102833,0,-0,310,0.0,-0.0,0.0,0,0,0,0,198,7.7,10,5,9999,99999,9,999999999,0.0,999,999,99
3010,1,5,18,0,*?*?*?*?*?*?*?*?*?*?*?*?*?*?*?*?*?*?*?*?*?*?,5.8,5.8,100,102833,0,-0,305,0.0,-0.0,0.0,0,0,0,0,200,5.7,10,5,9999,99999,9,999999999,0.0,999,999,99
3010,1,5,19,0,*?*?*?*?*?*?*?*?*?*?*?*?*?*?*?*?*?*?*?*?*?*?,5.5,5.3,98,102833,0,-0,304,0.0,-0.0,0.0,0,0,0,0,207,5.2,10,5,9999,99999,9,999999999,0.0,999,999,99
3010,1,5,20,0,*?*?*?*?*?*?*?*?*?*?*?*?*?*?*?*?*?*?*?*?*?*?,5.8,4.8,93,102833,0,-0,305,0.0,-0.0,0.0,0,0,0,0,213,4.1,10,5,9999,99999,9,999999999,0.0,999,999,99
3010,1,5,21,0,*?*?*?*?*?*?*?*?*?*?*?*?*?*?*?*?*?*?*?*?*?*?,5.2,4.1,93,102833,0,-0,303,0.0,-0.0,0.0,0,0,0,0,220,5.7,10,5,9999,99999,9,999999999,0.0,999,999,99
3010,1,5,22,0,*?*?*?*?*?*?*?*?*?*?*?*?*?*?*?*?*?*?*?*?*?*?,4.9,4.8,100,102833,0,-0,301,0.0,-0.0,0.0,0,0,0,0,227,4.1,10,5,9999,99999,9,999999999,0.0,999,999,99
3010,1,5,23,0,*?*?*?*?*?*?*?*?*?*?*?*?*?*?*?*?*?*?*?*?*?*?,4.4,4.5,100,102833,0,-0,299,0.0,-0.0,0.0,0,0,0,0,233,6.2,10,5,9999,99999,9,999999999,0.0,999,999,99
3010,1,5,24,0,*?*?*?*?*?*?*?*?*?*?*?*?*?*?*?*?*?*?*?*?*?*?,3.8,2.5,91,102833,0,-0,297,0.0,-0.0,0.0,0,0,0,0,200,6.7,10,5,9999,99999,9,999999999,2.1,999,999,99
3010,1,6,1,0,*?*?*?*?*?*?*?*?*?*?*?*?*?*?*?*?*?*?*?*?*?*?,3.6,3.6,100,102670,0,-0,296,0.0,-0.0,0.0,0,0,0,0,225,6.2,10,5,9999,99999,9,999999999,0.0,999,999,99
3010,1,6,2,0,*?*?*?*?*?*?*?*?*?*?*?*?*?*?*?*?*?*?*?*?*?*?,3.4,3.4,100,102670,0,-0,295,0.0,-0.0,0.0,0,0,0,0,210,7.7,10,5,9999,99999,9,999999999,0.0,999,999,99
3010,1,6,3,0,*?*?*?*?*?*?*?*?*?*?*?*?*?*?*?*?*?*?*?*?*?*?,3.1,3.0,100,102670,0,-0,294,0.0,-0.0,0.0,0,0,0,0,195,5.2,10,5,9999,99999,9,999999999,0.0,999,999,99
3010,1,6,4,0,*?*?*?*?*?*?*?*?*?*?*?*?*?*?*?*?*?*?*?*?*?*?,3.2,3.2,100,102670,0,-0,294,0.0,-0.0,0.0,0,0,0,0,180,6.2,10,5,9999,99999,9,999999999,0.0,999,999,99
3010,1,6,5,0,*?*?*?*?*?*?*?*?*?*?*?*?*?*?*?*?*?*?*?*?*?*?,3.4,2.5,100,102670,0,-0,295,0.0,-0.0,0.0,0,0,0,0,165,7.7,10,5,9999,99999,9,999999999,0.0,999,999,99
3010,1,6,6,0,*?*?*?*?*?*?*?*?*?*?*?*?*?*?*?*?*?*?*?*?*?*?,2.4,2.1,100,102670,0,-0,291,0.0,-0.0,0.0,0,0,0,0,150,7.7,10,5,9999,99999,9,999999999,0.0,999,999,99
3010,1,6,7,0,*?*?*?*?*?*?*?*?*?*?*?*?*?*?*?*?*?*?*?*?*?*?,1.6,1.5,100,102670,0,-0,288,0.0,-0.0,0.0,0,0,0,0,157,8.8,10,5,9999,99999,9,999999999,0.0,999,999,99
3010,1,6,8,0,*?*?*?*?*?*?*?*?*?*?*?*?*?*?*?*?*?*?*?*?*?*?,0.7,0.4,100,102670,0,-0,284,0.0,-0.0,0.0,0,0,0,0,163,8.8,10,5,9999,99999,9,999999999,0.0,999,999,99
3010,1,6,9,0,*?*?*?*?*?*?*?*?*?*?*?*?*?*?*?*?*?*?*?*?*?*?,2.7,1.0,100,102670,93,1407,288,6.9,13.8,6.0,808,494,847,92,170,9.8,9,5,9999,99999,9,999999999,0.0,999,999,99
3010,1,6,10,0,*?*?*?*?*?*?*?*?*?*?*?*?*?*?*?*?*?*?*?*?*?*?,4.6,4.1,100,102670,202,1411,296,43.7,40.6,37.9,4865,2729,4519,799,177,6.7,9,5,9999,99999,9,999999999,0.0,999,999,99
3010,1,6,11,0,*?*?*?*?*?*?*?*?*?*?*?*?*?*?*?*?*?*?*?*?*?*?,7.9,5.5,100,102670,267,1413,306,86.9,115.9,65.0,9519,8841,7574,1392,183,10.3,8,4,9999,99999,9,999999999,0.0,999,999,99
3010,1,6,12,0,*?*?*?*?*?*?*?*?*?*?*?*?*?*?*?*?*?*?*?*?*?*?,9.1,5.9,98,102670,283,1413,316,71.0,47.1,61.5,7835,3702,7228,1323,190,9.3,9,5,9999,99999,9,999999999,0.0,999,999,99
3010,1,6,13,0,*?*?*?*?*?*?*?*?*?*?*?*?*?*?*?*?*?*?*?*?*?*?,9.1,7.1,100,102670,249,1411,316,59.6,44.9,51.7,6592,3334,6098,1101,190,9.8,9,5,9999,99999,9,999999999,0.0,999,999,99
3010,1,6,14,0,*?*?*?*?*?*?*?*?*?*?*?*?*?*?*?*?*?*?*?*?*?*?,9.2,7.4,100,102670,168,1412,316,32.1,35.9,27.9,3606,2202,3361,583,190,8.8,9,5,9999,99999,9,999999999,0.0,999,999,99
3010,1,6,15,0,*?*?*?*?*?*?*?*?*?*?*?*?*?*?*?*?*?*?*?*?*?*?,8.9,7.9,100,102670,45,1412,315,0.0,0.0,0.0,0,0,0,0,190,9.3,9,5,9999,99999,9,999999999,0.0,999,999,99
3010,1,6,16,0,*?*?*?*?*?*?*?*?*?*?*?*?*?*?*?*?*?*?*?*?*?*?,7.8,7.7,100,102670,0,-0,314,0.0,-0.0,0.0,0,0,0,0,190,5.7,10,5,9999,99999,9,999999999,0.0,999,999,99
3010,1,6,17,0,*?*?*?*?*?*?*?*?*?*?*?*?*?*?*?*?*?*?*?*?*?*?,6.2,6.2,100,102670,0,-0,307,0.0,-0.0,0.0,0,0,0,0,190,7.7,10,5,9999,99999,9,999999999,0.0,999,999,99
3010,1,6,18,0,*?*?*?*?*?*?*?*?*?*?*?*?*?*?*?*?*?*?*?*?*?*?,6.3,6.2,100,102670,0,-0,307,0.0,-0.0,0.0,0,0,0,0,190,5.7,10,5,9999,99999,9,999999999,0.0,999,999,99
3010,1,6,19,0,*?*?*?*?*?*?*?*?*?*?*?*?*?*?*?*?*?*?*?*?*?*?,5.0,5.0,100,102670,0,-0,302,0.0,-0.0,0.0,0,0,0,0,190,5.2,10,5,9999,99999,9,999999999,0.0,999,999,99
3010,1,6,20,0,*?*?*?*?*?*?*?*?*?*?*?*?*?*?*?*?*?*?*?*?*?*?,5.2,5.1,100,102670,0,-0,303,0.0,-0.0,0.0,0,0,0,0,190,4.1,10,5,9999,99999,9,999999999,0.0,999,999,99
3010,1,6,21,0,*?*?*?*?*?*?*?*?*?*?*?*?*?*?*?*?*?*?*?*?*?*?,4.1,4.1,100,102670,0,-0,298,0.0,-0.0,0.0,0,0,0,0,190,5.7,10,5,9999,99999,9,999999999,0.0,999,999,99
3010,1,6,22,0,*?*?*?*?*?*?*?*?*?*?*?*?*?*?*?*?*?*?*?*?*?*?,4.3,4.3,100,102670,0,-0,299,0.0,-0.0,0.0,0,0,0,0,190,4.1,10,5,9999,99999,9,999999999,0.0,999,999,99
3010,1,6,23,0,*?*?*?*?*?*?*?*?*?*?*?*?*?*?*?*?*?*?*?*?*?*?,1.0,1.0,100,102670,0,-0,285,0.0,-0.0,0.0,0,0,0,0,190,6.2,10,5,9999,99999,9,999999999,0.0,999,999,99
3010,1,6,24,0,*?*?*?*?*?*?*?*?*?*?*?*?*?*?*?*?*?*?*?*?*?*?,4.0,3.9,100,102670,0,-0,298,0.0,-0.0,0.0,0,0,0,0,240,6.7,10,5,9999,99999,9,999999999,0.0,999,999,99
3010,1,7,1,0,*?*?*?*?*?*?*?*?*?*?*?*?*?*?*?*?*?*?*?*?*?*?,-0.6,-0.6,100,101873,0,-0,279,0.0,-0.0,0.0,0,0,0,0,188,6.2,10,5,9999,99999,9,999999999,0.0,999,999,99
3010,1,7,2,0,*?*?*?*?*?*?*?*?*?*?*?*?*?*?*?*?*?*?*?*?*?*?,1.1,-0.6,100,101873,0,-0,286,0.0,-0.0,0.0,0,0,0,0,187,7.7,10,5,9999,99999,9,999999999,0.0,999,999,99
3010,1,7,3,0,*?*?*?*?*?*?*?*?*?*?*?*?*?*?*?*?*?*?*?*?*?*?,1.0,-1.7,100,101873,0,-0,286,0.0,-0.0,0.0,0,0,0,0,185,5.2,10,5,9999,99999,9,999999999,0.0,999,999,99
3010,1,7,4,0,*?*?*?*?*?*?*?*?*?*?*?*?*?*?*?*?*?*?*?*?*?*?,1.0,-2.4,98,101873,0,-0,286,0.0,-0.0,0.0,0,0,0,0,183,6.2,10,5,9999,99999,9,999999999,0.0,999,999,99
3010,1,7,5,0,*?*?*?*?*?*?*?*?*?*?*?*?*?*?*?*?*?*?*?*?*?*?,0.3,-0.2,100,101873,0,-0,283,0.0,-0.0,0.0,0,0,0,0,182,7.7,10,5,9999,99999,9,999999999,0.0,999,999,99
3010,1,7,6,0,*?*?*?*?*?*?*?*?*?*?*?*?*?*?*?*?*?*?*?*?*?*?,0.8,0.8,100,101873,0,-0,285,0.0,-0.0,0.0,0,0,0,0,180,7.7,10,5,9999,99999,9,999999999,0.0,999,999,99
3010,1,7,7,0,*?*?*?*?*?*?*?*?*?*?*?*?*?*?*?*?*?*?*?*?*?*?,1.0,1.0,100,101873,0,-0,285,0.0,-0.0,0.0,0,0,0,0,183,8.8,10,5,9999,99999,9,999999999,0.0,999,999,99
3010,1,7,8,0,*?*?*?*?*?*?*?*?*?*?*?*?*?*?*?*?*?*?*?*?*?*?,0.6,0.6,100,101873,0,-0,284,0.0,-0.0,0.0,0,0,0,0,187,8.8,10,5,9999,99999,9,999999999,0.0,999,999,99
3010,1,7,9,0,*?*?*?*?*?*?*?*?*?*?*?*?*?*?*?*?*?*?*?*?*?*?,1.0,1.0,100,101873,95,1409,285,4.3,0.0,4.3,551,-0,550,176,190,9.8,10,5,9999,99999,9,999999999,0.0,999,999,99
3010,1,7,10,0,*?*?*?*?*?*?*?*?*?*?*?*?*?*?*?*?*?*?*?*?*?*?,3.4,3.4,100,101873,205,1415,295,25.6,0.0,25.6,3015,0,3019,995,193,6.7,10,5,9999,99999,9,999999999,0.0,999,999,99
3010,1,7,11,0,*?*?*?*?*?*?*?*?*?*?*?*?*?*?*?*?*?*?*?*?*?*?,6.7,6.4,100,101873,270,1414,309,38.3,0.0,38.3,4476,0,4484,1499,197,10.3,10,5,9999,99999,9,999999999,0.0,999,999,99
3010,1,7,12,0,*?*?*?*?*?*?*?*?*?*?*?*?*?*?*?*?*?*?*?*?*?*?,9.0,7.7,100,101873,286,1412,319,41.5,0.0,41.5,4845,0,4854,1630,200,9.3,10,5,9999,99999,9,999999999,0.0,999,999,99
3010,1,7,13,0,*?*?*?*?*?*?*?*?*?*?*?*?*?*?*?*?*?*?*?*?*?*?,9.0,8.0,100,101873,253,1414,319,35.0,0.0,35.0,4092,0,4099,1365,198,9.8,10,5,9999,99999,9,999999999,0.8,999,999,99
3010,1,7,14,0,*?*?*?*?*?*?*?*?*?*?*?*?*?*?*?*?*?*?*?*?*?*?,9.1,9.1,100,101873,172,1415,319,19.2,0.0,19.2,2279,-0,2281,748,197,8.8,10,5,9999,99999,9,999999999,1.2,999,999,99
3010,1,7,15,0,*?*?*?*?*?*?*?*?*?*?*?*?*?*?*?*?*?*?*?*?*?*?,9.0,8.1,100,101873,49,1416,319,0.0,0.0,0.0,0,0,0,0,195,9.3,10,5,9999,99999,9,999999999,0.2,999,999,99
3010,1,7,16,0,*?*?*?*?*?*?*?*?*?*?*?*?*?*?*?*?*?*?*?*?*?*?,8.1,7.3,100,101873,0,-0,315,0.0,-0.0,0.0,0,0,0,0,193,5.7,10,5,9999,99999,9,999999999,0.3,999,999,99
3010,1,7,17,0,*?*?*?*?*?*?*?*?*?*?*?*?*?*?*?*?*?*?*?*?*?*?,5.7,5.6,100,101873,0,-0,305,0.0,-0.0,0.0,0,0,0,0,192,7.7,10,5,9999,99999,9,999999999,0.2,999,999,99
3010,1,7,18,0,*?*?*?*?*?*?*?*?*?*?*?*?*?*?*?*?*?*?*?*?*?*?,4.1,4.1,100,101873,0,-0,298,0.0,-0.0,0.0,0,0,0,0,190,5.7,10,5,9999,99999,9,999999999,0.1,999,999,99
3010,1,7,19,0,*?*?*?*?*?*?*?*?*?*?*?*?*?*?*?*?*?*?*?*?*?*?,3.9,3.9,100,101873,0,-0,297,0.0,-0.0,0.0,0,0,0,0,190,5.2,10,5,9999,99999,9,999999999,0.0,999,999,99
3010,1,7,20,0,*?*?*?*?*?*?*?*?*?*?*?*?*?*?*?*?*?*?*?*?*?*?,3.1,3.0,100,101873,0,-0,294,0.0,-0.0,0.0,0,0,0,0,190,4.1,10,5,9999,99999,9,999999999,0.0,999,999,99
3010,1,7,21,0,*?*?*?*?*?*?*?*?*?*?*?*?*?*?*?*?*?*?*?*?*?*?,2.4,2.3,100,101873,0,-0,291,0.0,-0.0,0.0,0,0,0,0,190,5.7,10,5,9999,99999,9,999999999,0.4,999,999,99
3010,1,7,22,0,*?*?*?*?*?*?*?*?*?*?*?*?*?*?*?*?*?*?*?*?*?*?,2.2,0.4,100,101873,0,-0,291,0.0,-0.0,0.0,0,0,0,0,190,4.1,10,5,9999,99999,9,999999999,0.2,999,999,99
3010,1,7,23,0,*?*?*?*?*?*?*?*?*?*?*?*?*?*?*?*?*?*?*?*?*?*?,1.5,-0.2,100,101873,0,-0,288,0.0,-0.0,0.0,0,0,0,0,190,6.2,10,5,9999,99999,9,999999999,0.0,999,999,99
3010,1,7,24,0,*?*?*?*?*?*?*?*?*?*?*?*?*?*?*?*?*?*?*?*?*?*?,-2.3,-2.4,100,101873,0,-0,272,0.0,-0.0,0.0,0,0,0,0,190,6.7,10,5,9999,99999,9,999999999,0.0,999,999,99
3010,1,8,1,0,*?*?*?*?*?*?*?*?*?*?*?*?*?*?*?*?*?*?*?*?*?*?,1.1,-1.5,84,101815,0,-0,286,0.0,-0.0,0.0,0,0,0,0,190,6.2,10,5,9999,99999,9,999999999,0.1,999,999,99
3010,1,8,2,0,*?*?*?*?*?*?*?*?*?*?*?*?*?*?*?*?*?*?*?*?*?*?,0.1,-2.2,86,101815,0,-0,282,0.0,-0.0,0.0,0,0,0,0,190,7.7,10,5,9999,99999,9,999999999,0.1,999,999,99
3010,1,8,3,0,*?*?*?*?*?*?*?*?*?*?*?*?*?*?*?*?*?*?*?*?*?*?,-1.0,-3.7,83,101815,0,-0,278,0.0,-0.0,0.0,0,0,0,0,190,5.2,10,5,9999,99999,9,999999999,0.0,999,999,99
3010,1,8,4,0,*?*?*?*?*?*?*?*?*?*?*?*?*?*?*?*?*?*?*?*?*?*?,-0.2,-3.7,77,101815,0,-0,281,0.0,-0.0,0.0,0,0,0,0,190,6.2,10,5,9999,99999,9,999999999,0.0,999,999,99
3010,1,8,5,0,*?*?*?*?*?*?*?*?*?*?*?*?*?*?*?*?*?*?*?*?*?*?,0.6,-4.5,68,101815,0,-0,285,0.0,-0.0,0.0,0,0,0,0,190,7.7,10,5,9999,99999,9,999999999,0.0,999,999,99
3010,1,8,6,0,*?*?*?*?*?*?*?*?*?*?*?*?*?*?*?*?*?*?*?*?*?*?,0.5,-2.9,78,101815,0,-0,284,0.0,-0.0,0.0,0,0,0,0,190,7.7,10,5,9999,99999,9,999999999,0.0,999,999,99
3010,1,8,7,0,*?*?*?*?*?*?*?*?*?*?*?*?*?*?*?*?*?*?*?*?*?*?,0.4,-2.7,81,101815,0,-0,283,0.0,-0.0,0.0,0,0,0,0,200,8.8,10,5,9999,99999,9,999999999,0.0,999,999,99
3010,1,8,8,0,*?*?*?*?*?*?*?*?*?*?*?*?*?*?*?*?*?*?*?*?*?*?,0.9,-1.3,87,101815,0,-0,280,0.0,-0.0,0.0,0,0,0,0,210,8.8,9,5,9999,99999,9,999999999,0.0,999,999,99
3010,1,8,9,0,*?*?*?*?*?*?*?*?*?*?*?*?*?*?*?*?*?*?*?*?*?*?,0.4,-1.3,89,101815,97,1408,248,16.1,149.2,5.9,1754,8990,1012,202,220,9.8,3,2,9999,99999,9,999999999,0.0,999,999,99
3010,1,8,10,0,*?*?*?*?*?*?*?*?*?*?*?*?*?*?*?*?*?*?*?*?*?*?,2.1,0.8,94,101815,207,1412,276,71.0,172.8,45.6,7584,10816,5565,826,230,6.7,7,4,9999,99999,9,999999999,0.0,999,999,99
3010,1,8,11,0,*?*?*?*?*?*?*?*?*?*?*?*?*?*?*?*?*?*?*?*?*?*?,4.3,1.9,86,101815,273,1415,280,117.2,272.1,64.7,12202,19987,8484,1175,240,10.3,6,3,9999,99999,9,999999999,0.1,999,999,99
3010,1,8,12,0,*?*?*?*?*?*?*?*?*?*?*?*?*?*?*?*?*?*?*?*?*?*?,5.2,2.5,86,101815,289,1411,289,114.5,199.6,73.6,12136,15142,8751,1395,250,9.3,7,4,9999,99999,9,999999999,0.0,999,999,99
3010,1,8,13,0,*?*?*?*?*?*?*?*?*?*?*?*?*?*?*?*?*?*?*?*?*?*?,5.1,4.5,98,101815,256,1411,302,35.7,0.0,35.7,4174,0,4181,1393,248,9.8,10,5,9999,99999,9,999999999,0.0,999,999,99
3010,1,8,14,0,*?*?*?*?*?*?*?*?*?*?*?*?*?*?*?*?*?*?*?*?*?*?,5.2,3.9,95,101815,176,1416,294,46.0,93.2,34.4,4955,5242,4268,605,247,8.8,8,4,9999,99999,9,999999999,0.0,999,999,99
3010,1,8,15,0,*?*?*?*?*?*?*?*?*?*?*?*?*?*?*?*?*?*?*?*?*?*?,5.0,4.8,100,101815,53,1416,293,0.0,0.0,0.0,0,0,0,0,245,9.3,8,4,9999,99999,9,999999999,0.0,999,999,99
3010,1,8,16,0,*?*?*?*?*?*?*?*?*?*?*?*?*?*?*?*?*?*?*?*?*?*?,4.3,3.6,98,101815,0,-0,299,0.0,-0.0,0.0,0,0,0,0,243,5.7,10,5,9999,99999,9,999999999,0.0,999,999,99
3010,1,8,17,0,*?*?*?*?*?*?*?*?*?*?*?*?*?*?*?*?*?*?*?*?*?*?,4.0,3.8,100,101815,0,-0,298,0.0,-0.0,0.0,0,0,0,0,242,7.7,10,5,9999,99999,9,999999999,0.0,999,999,99
3010,1,8,18,0,*?*?*?*?*?*?*?*?*?*?*?*?*?*?*?*?*?*?*?*?*?*?,2.9,2.9,100,101815,0,-0,293,0.0,-0.0,0.0,0,0,0,0,240,5.7,10,5,9999,99999,9,999999999,0.0,999,999,99
3010,1,8,19,0,*?*?*?*?*?*?*?*?*?*?*?*?*?*?*?*?*?*?*?*?*?*?,2.3,2.1,100,101815,0,-0,291,0.0,-0.0,0.0,0,0,0,0,238,5.2,10,5,9999,99999,9,999999999,0.0,999,999,99
3010,1,8,20,0,*?*?*?*?*?*?*?*?*?*?*?*?*?*?*?*?*?*?*?*?*?*?,2.5,2.3,100,101815,0,-0,292,0.0,-0.0,0.0,0,0,0,0,237,4.1,10,5,9999,99999,9,999999999,0.0,999,999,99
3010,1,8,21,0,*?*?*?*?*?*?*?*?*?*?*?*?*?*?*?*?*?*?*?*?*?*?,1.5,1.3,100,101815,0,-0,287,0.0,-0.0,0.0,0,0,0,0,235,5.7,10,5,9999,99999,9,999999999,0.0,999,999,99
3010,1,8,22,0,*?*?*?*?*?*?*?*?*?*?*?*?*?*?*?*?*?*?*?*?*?*?,0.8,0.8,100,101815,0,-0,285,0.0,-0.0,0.0,0,0,0,0,233,4.1,10,5,9999,99999,9,999999999,0.0,999,999,99
3010,1,8,23,0,*?*?*?*?*?*?*?*?*?*?*?*?*?*?*?*?*?*?*?*?*?*?,-0.9,-0.8,100,101815,0,-0,278,0.0,-0.0,0.0,0,0,0,0,232,6.2,10,5,9999,99999,9,999999999,0.0,999,999,99
3010,1,8,24,0,*?*?*?*?*?*?*?*?*?*?*?*?*?*?*?*?*?*?*?*?*?*?,0.7,-0.8,91,101815,0,-0,284,0.0,-0.0,0.0,0,0,0,0,190,6.7,10,5,9999,99999,9,999999999,0.0,999,999,99
3010,1,9,1,0,*?*?*?*?*?*?*?*?*?*?*?*?*?*?*?*?*?*?*?*?*?*?,-1.3,-1.3,100,102068,0,-0,276,0.0,-0.0,0.0,0,0,0,0,232,6.2,10,5,9999,99999,9,999999999,0.0,999,999,99
3010,1,9,2,0,*?*?*?*?*?*?*?*?*?*?*?*?*?*?*?*?*?*?*?*?*?*?,-0.1,-0.6,99,102068,0,-0,281,0.0,-0.0,0.0,0,0,0,0,233,7.7,10,5,9999,99999,9,999999999,0.0,999,999,99
3010,1,9,3,0,*?*?*?*?*?*?*?*?*?*?*?*?*?*?*?*?*?*?*?*?*?*?,-0.7,-0.6,100,102068,0,-0,279,0.0,-0.0,0.0,0,0,0,0,235,5.2,10,5,9999,99999,9,999999999,0.0,999,999,99
3010,1,9,4,0,*?*?*?*?*?*?*?*?*?*?*?*?*?*?*?*?*?*?*?*?*?*?,-0.9,-0.8,100,102068,0,-0,278,0.0,-0.0,0.0,0,0,0,0,237,6.2,10,5,9999,99999,9,999999999,0.0,999,999,99
3010,1,9,5,0,*?*?*?*?*?*?*?*?*?*?*?*?*?*?*?*?*?*?*?*?*?*?,-0.7,-0.8,100,102068,0,-0,279,0.0,-0.0,0.0,0,0,0,0,238,7.7,10,5,9999,99999,9,999999999,0.0,999,999,99
3010,1,9,6,0,*?*?*?*?*?*?*?*?*?*?*?*?*?*?*?*?*?*?*?*?*?*?,-1.0,-1.5,98,102068,0,-0,278,0.0,-0.0,0.0,0,0,0,0,240,7.7,10,5,9999,99999,9,999999999,0.0,999,999,99
3010,1,9,7,0,*?*?*?*?*?*?*?*?*?*?*?*?*?*?*?*?*?*?*?*?*?*?,-0.5,-0.4,100,102068,0,-0,279,0.0,-0.0,0.0,0,0,0,0,238,8.8,10,5,9999,99999,9,999999999,0.0,999,999,99
3010,1,9,8,0,*?*?*?*?*?*?*?*?*?*?*?*?*?*?*?*?*?*?*?*?*?*?,-0.1,-0.6,98,102068,0,-0,281,0.0,-0.0,0.0,0,0,0,0,237,8.8,10,5,9999,99999,9,999999999,0.0,999,999,99
3010,1,9,9,0,*?*?*?*?*?*?*?*?*?*?*?*?*?*?*?*?*?*?*?*?*?*?,-0.5,-1.7,93,102068,100,1418,280,5.2,0.0,5.2,652,-0,651,209,235,9.8,10,5,9999,99999,9,999999999,0.0,999,999,99
3010,1,9,10,0,*?*?*?*?*?*?*?*?*?*?*?*?*?*?*?*?*?*?*?*?*?*?,0.7,-1.5,85,102068,210,1414,285,26.6,0.0,26.6,3130,0,3134,1034,233,6.7,10,5,9999,99999,9,999999999,0.0,999,999,99
3010,1,9,11,0,*?*?*?*?*?*?*?*?*?*?*?*?*?*?*?*?*?*?*?*?*?*?,2.9,0.8,88,102068,276,1415,293,39.4,0.0,39.4,4610,0,4619,1547,232,10.3,10,5,9999,99999,9,999999999,0.0,999,999,99
3010,1,9,12,0,*?*?*?*?*?*?*?*?*?*?*?*?*?*?*?*?*?*?*?*?*?*?,4.3,2.1,87,102068,293,1414,294,74.3,47.7,64.4,8196,3799,7555,1388,230,9.3,9,5,9999,99999,9,999999999,0.0,999,999,99
3010,1,9,13,0,*?*?*?*?*?*?*?*?*?*?*?*?*?*?*?*?*?*?*?*?*?*?,4.4,1.0,81,102068,260,1413,295,63.2,45.7,54.8,6989,3457,6459,1172,227,9.8,9,5,9999,99999,9,999999999,0.0,999,999,99
3010,1,9,14,0,*?*?*?*?*?*?*?*?*?*?*?*?*?*?*?*?*?*?*?*?*?*?,4.3,0.6,79,102068,180,1416,299,20.7,0.0,20.7,2456,-0,2458,807,223,8.8,10,5,9999,99999,9,999999999,0.0,999,999,99
3010,1,9,15,0,*?*?*?*?*?*?*?*?*?*?*?*?*?*?*?*?*?*?*?*?*?*?,4.4,0.8,80,102068,57,1413,300,0.0,0.0,0.0,0,0,0,0,220,9.3,10,5,9999,99999,9,999999999,0.0,999,999,99
3010,1,9,16,0,*?*?*?*?*?*?*?*?*?*?*?*?*?*?*?*?*?*?*?*?*?*?,3.2,1.5,90,102068,0,-0,295,0.0,-0.0,0.0,0,0,0,0,217,5.7,10,5,9999,99999,9,999999999,0.0,999,999,99
3010,1,9,17,0,*?*?*?*?*?*?*?*?*?*?*?*?*?*?*?*?*?*?*?*?*?*?,2.6,1.3,92,102068,0,-0,292,0.0,-0.0,0.0,0,0,0,0,213,7.7,10,5,9999,99999,9,999999999,0.0,999,999,99
3010,1,9,18,0,*?*?*?*?*?*?*?*?*?*?*?*?*?*?*?*?*?*?*?*?*?*?,1.0,-0.2,94,102068,0,-0,286,0.0,-0.0,0.0,0,0,0,0,210,5.7,10,5,9999,99999,9,999999999,0.0,999,999,99
3010,1,9,19,0,*?*?*?*?*?*?*?*?*?*?*?*?*?*?*?*?*?*?*?*?*?*?,1.8,-0.6,85,102068,0,-0,289,0.0,-0.0,0.0,0,0,0,0,210,5.2,10,5,9999,99999,9,999999999,0.0,999,999,99
3010,1,9,20,0,*?*?*?*?*?*?*?*?*?*?*?*?*?*?*?*?*?*?*?*?*?*?,0.7,-1.9,83,102068,0,-0,285,0.0,-0.0,0.0,0,0,0,0,210,4.1,10,5,9999,99999,9,999999999,0.0,999,999,99
3010,1,9,21,0,*?*?*?*?*?*?*?*?*?*?*?*?*?*?*?*?*?*?*?*?*?*?,0.7,-2.4,79,102068,0,-0,285,0.0,-0.0,0.0,0,0,0,0,210,5.7,10,5,9999,99999,9,999999999,0.0,999,999,99
3010,1,9,22,0,*?*?*?*?*?*?*?*?*?*?*?*?*?*?*?*?*?*?*?*?*?*?,0.2,-2.4,83,102068,0,-0,283,0.0,-0.0,0.0,0,0,0,0,210,4.1,10,5,9999,99999,9,999999999,0.0,999,999,99
3010,1,9,23,0,*?*?*?*?*?*?*?*?*?*?*?*?*?*?*?*?*?*?*?*?*?*?,-0.5,-2.2,88,102068,0,-0,280,0.0,-0.0,0.0,0,0,0,0,210,6.2,10,5,9999,99999,9,999999999,0.0,999,999,99
3010,1,9,24,0,*?*?*?*?*?*?*?*?*?*?*?*?*?*?*?*?*?*?*?*?*?*?,-2.6,-2.7,100,102068,0,-0,271,0.0,-0.0,0.0,0,0,0,0,230,6.7,10,5,9999,99999,9,999999999,0.0,999,999,99
3010,1,10,1,0,*?*?*?*?*?*?*?*?*?*?*?*?*?*?*?*?*?*?*?*?*?*?,-1.2,-1.3,100,101603,0,-0,277,0.0,-0.0,0.0,0,0,0,0,192,6.2,10,5,9999,99999,9,999999999,0.0,999,999,99
3010,1,10,2,0,*?*?*?*?*?*?*?*?*?*?*?*?*?*?*?*?*?*?*?*?*?*?,-1.6,-1.7,100,101603,0,-0,275,0.0,-0.0,0.0,0,0,0,0,173,7.7,10,5,9999,99999,9,999999999,0.0,999,999,99
3010,1,10,3,0,*?*?*?*?*?*?*?*?*?*?*?*?*?*?*?*?*?*?*?*?*?*?,-0.8,-0.8,100,101603,0,-0,278,0.0,-0.0,0.0,0,0,0,0,155,5.2,10,5,9999,99999,9,999999999,0.0,999,999,99
3010,1,10,4,0,*?*?*?*?*?*?*?*?*?*?*?*?*?*?*?*?*?*?*?*?*?*?,-1.3,-1.3,100,101603,0,-0,276,0.0,-0.0,0.0,0,0,0,0,137,6.2,10,5,9999,99999,9,999999999,0.0,999,999,99
3010,1,10,5,0,*?*?*?*?*?*?*?*?*?*?*?*?*?*?*?*?*?*?*?*?*?*?,-1.7,-1.7,100,101603,0,-0,275,0.0,-0.0,0.0,0,0,0,0,118,7.7,10,5,9999,99999,9,999999999,0.0,999,999,99
3010,1,10,6,0,*?*?*?*?*?*?*?*?*?*?*?*?*?*?*?*?*?*?*?*?*?*?,-1.4,-1.5,100,101603,0,-0,276,0.0,-0.0,0.0,0,0,0,0,100,7.7,10,5,9999,99999,9,999999999,0.0,999,999,99
3010,1,10,7,0,*?*?*?*?*?*?*?*?*?*?*?*?*?*?*?*?*?*?*?*?*?*?,-1.6,-1.7,100,101603,0,-0,275,0.0,-0.0,0.0,0,0,0,0,105,8.8,10,5,9999,99999,9,999999999,0.0,999,999,99
3010,1,10,8,0,*?*?*?*?*?*?*?*?*?*?*?*?*?*?*?*?*?*?*?*?*?*?,-0.9,-1.3,100,101603,0,-0,278,0.0,-0.0,0.0,0,0,0,0,110,8.8,10,5,9999,99999,9,999999999,0.0,999,999,99
3010,1,10,9,0,*?*?*?*?*?*?*?*?*?*?*?*?*?*?*?*?*?*?*?*?*?*?,-1.4,-3.4,100,101603,102,1412,255,17.0,105.7,9.4,1840,5342,1662,185,115,9.8,6,3,9999,99999,9,999999999,0.0,999,999,99
3010,1,10,10,0,*?*?*?*?*?*?*?*?*?*?*?*?*?*?*?*?*?*?*?*?*?*?,1.4,-1.5,100,101603,213,1416,277,62.5,104.7,46.8,6684,6661,5702,846,120,6.7,8,4,9999,99999,9,999999999,0.0,999,999,99
3010,1,10,11,0,*?*?*?*?*?*?*?*?*?*?*?*?*?*?*?*?*?*?*?*?*?*?,3.2,0.4,100,101603,279,1413,280,109.0,197.1,70.1,11556,14661,8350,1321,125,10.3,7,4,9999,99999,9,999999999,0.0,999,999,99
3010,1,10,12,0,*?*?*?*?*?*?*?*?*?*?*?*?*?*?*?*?*?*?*?*?*?*?,5.0,1.0,98,101603,296,1411,287,118.2,201.2,76.0,12526,15453,9021,1445,130,9.3,7,4,9999,99999,9,999999999,0.0,999,999,99
3010,1,10,13,0,*?*?*?*?*?*?*?*?*?*?*?*?*?*?*?*?*?*?*?*?*?*?,4.9,1.9,100,101603,264,1413,287,101.1,193.1,65.0,10728,13944,7775,1216,108,9.8,7,4,9999,99999,9,999999999,0.0,999,999,99
3010,1,10,14,0,*?*?*?*?*?*?*?*?*?*?*?*?*?*?*?*?*?*?*?*?*?*?,5.1,2.9,100,101603,184,1415,293,49.6,96.1,37.1,5334,5571,4585,657,87,8.8,8,4,9999,99999,9,999999999,0.0,999,999,99
3010,1,10,15,0,*?*?*?*?*?*?*?*?*?*?*?*?*?*?*?*?*?*?*?*?*?*?,4.9,2.9,100,101603,61,1406,292,0.0,0.0,0.0,0,0,0,0,65,9.3,8,4,9999,99999,9,999999999,0.0,999,999,99
3010,1,10,16,0,*?*?*?*?*?*?*?*?*?*?*?*?*?*?*?*?*?*?*?*?*?*?,4.5,4.1,100,101603,0,-0,300,0.0,-0.0,0.0,0,0,0,0,43,5.7,10,5,9999,99999,9,999999999,0.0,999,999,99
3010,1,10,17,0,*?*?*?*?*?*?*?*?*?*?*?*?*?*?*?*?*?*?*?*?*?*?,2.6,2.7,100,101603,0,-0,292,0.0,-0.0,0.0,0,0,0,0,22,7.7,10,5,9999,99999,9,999999999,0.0,999,999,99
3010,1,10,18,0,*?*?*?*?*?*?*?*?*?*?*?*?*?*?*?*?*?*?*?*?*?*?,2.4,2.5,100,101603,0,-0,291,0.0,-0.0,0.0,0,0,0,0,0,5.7,10,5,9999,99999,9,999999999,0.0,999,999,99
3010,1,10,19,0,*?*?*?*?*?*?*?*?*?*?*?*?*?*?*?*?*?*?*?*?*?*?,0.3,0.4,100,101603,0,-0,283,0.0,-0.0,0.0,0,0,0,0,25,5.2,10,5,9999,99999,9,999999999,0.0,999,999,99
3010,1,10,20,0,*?*?*?*?*?*?*?*?*?*?*?*?*?*?*?*?*?*?*?*?*?*?,-0.1,-0.0,100,101603,0,-0,281,0.0,-0.0,0.0,0,0,0,0,50,4.1,10,5,9999,99999,9,999999999,0.0,999,999,99
3010,1,10,21,0,*?*?*?*?*?*?*?*?*?*?*?*?*?*?*?*?*?*?*?*?*?*?,-0.6,-0.6,100,101603,0,-0,279,0.0,-0.0,0.0,0,0,0,0,75,5.7,10,5,9999,99999,9,999999999,0.0,999,999,99
3010,1,10,22,0,*?*?*?*?*?*?*?*?*?*?*?*?*?*?*?*?*?*?*?*?*?*?,-1.4,-1.3,100,101603,0,-0,276,0.0,-0.0,0.0,0,0,0,0,100,4.1,10,5,9999,99999,9,999999999,0.0,999,999,99
3010,1,10,23,0,*?*?*?*?*?*?*?*?*?*?*?*?*?*?*?*?*?*?*?*?*?*?,-2.0,-1.9,100,101603,0,-0,274,0.0,-0.0,0.0,0,0,0,0,125,6.2,10,5,9999,99999,9,999999999,0.0,999,999,99
3010,1,10,24,0,*?*?*?*?*?*?*?*?*?*?*?*?*?*?*?*?*?*?*?*?*?*?,-1.1,-1.5,100,101603,0,-0,277,0.0,-0.0,0.0,0,0,0,0,210,6.7,10,5,9999,99999,9,999999999,0.0,999,999,99
3010,1,11,1,0,*?*?*?*?*?*?*?*?*?*?*?*?*?*?*?*?*?*?*?*?*?*?,-1.4,-1.3,100,101573,0,-0,276,0.0,-0.0,0.0,0,0,0,0,158,6.2,10,5,9999,99999,9,999999999,0.0,999,999,99
3010,1,11,2,0,*?*?*?*?*?*?*?*?*?*?*?*?*?*?*?*?*?*?*?*?*?*?,-0.6,-0.6,100,101573,0,-0,279,0.0,-0.0,0.0,0,0,0,0,167,7.7,10,5,9999,99999,9,999999999,0.0,999,999,99
3010,1,11,3,0,*?*?*?*?*?*?*?*?*?*?*?*?*?*?*?*?*?*?*?*?*?*?,-0.8,-0.8,100,101573,0,-0,278,0.0,-0.0,0.0,0,0,0,0,175,5.2,10,5,9999,99999,9,999999999,0.0,999,999,99
3010,1,11,4,0,*?*?*?*?*?*?*?*?*?*?*?*?*?*?*?*?*?*?*?*?*?*?,-1.5,-1.5,100,101573,0,-0,276,0.0,-0.0,0.0,0,0,0,0,183,6.2,10,5,9999,99999,9,999999999,0.0,999,999,99
3010,1,11,5,0,*?*?*?*?*?*?*?*?*?*?*?*?*?*?*?*?*?*?*?*?*?*?,-1.6,-1.7,100,101573,0,-0,275,0.0,-0.0,0.0,0,0,0,0,192,7.7,10,5,9999,99999,9,999999999,0.0,999,999,99
3010,1,11,6,0,*?*?*?*?*?*?*?*?*?*?*?*?*?*?*?*?*?*?*?*?*?*?,-2.6,-2.7,100,101573,0,-0,271,0.0,-0.0,0.0,0,0,0,0,200,7.7,10,5,9999,99999,9,999999999,0.0,999,999,99
3010,1,11,7,0,*?*?*?*?*?*?*?*?*?*?*?*?*?*?*?*?*?*?*?*?*?*?,-3.8,-3.9,100,101573,0,-0,267,0.0,-0.0,0.0,0,0,0,0,198,8.8,10,5,9999,99999,9,999999999,0.0,999,999,99
3010,1,11,8,0,*?*?*?*?*?*?*?*?*?*?*?*?*?*?*?*?*?*?*?*?*?*?,-2.1,-3.1,93,101573,0,-0,273,0.0,-0.0,0.0,0,0,0,0,197,8.8,10,5,9999,99999,9,999999999,0.0,999,999,99
3010,1,11,9,0,*?*?*?*?*?*?*?*?*?*?*?*?*?*?*?*?*?*?*?*?*?*?,-0.6,-1.3,95,101573,105,1417,279,6.2,0.0,6.2,768,-0,767,247,195,9.8,10,5,9999,99999,9,999999999,0.0,999,999,99
3010,1,11,10,0,*?*?*?*?*?*?*?*?*?*?*?*?*?*?*?*?*?*?*?*?*?*?,0.3,-3.4,73,101573,216,1415,283,27.7,0.0,27.7,3261,0,3266,1079,193,6.7,10,5,9999,99999,9,999999999,0.0,999,999,99
3010,1,11,11,0,*?*?*?*?*?*?*?*?*?*?*?*?*?*?*?*?*?*?*?*?*?*?,3.2,-1.5,70,101573,282,1411,295,40.7,0.0,40.7,4759,0,4768,1599,192,10.3,10,5,9999,99999,9,999999999,0.0,999,999,99
3010,1,11,12,0,*?*?*?*?*?*?*?*?*?*?*?*?*?*?*?*?*?*?*?*?*?*?,5.2,1.7,78,101573,300,1412,303,44.2,0.0,44.2,5163,0,5173,1743,190,9.3,10,5,9999,99999,9,999999999,0.0,999,999,99
3010,1,11,13,0,*?*?*?*?*?*?*?*?*?*?*?*?*?*?*?*?*?*?*?*?*?*?,5.2,2.3,82,101573,268,1413,303,37.9,0.0,37.9,4438,0,4446,1486,170,9.8,10,5,9999,99999,9,999999999,0.0,999,999,99
3010,1,11,14,0,*?*?*?*?*?*?*?*?*?*?*?*?*?*?*?*?*?*?*?*?*?*?,5.3,-0.0,70,101573,188,1413,304,22.4,0.0,22.4,2644,-0,2647,870,150,8.8,10,5,9999,99999,9,999999999,0.0,999,999,99
3010,1,11,15,0,*?*?*?*?*?*?*?*?*?*?*?*?*?*?*?*?*?*?*?*?*?*?,5.2,1.0,76,101573,66,1419,303,0.0,0.0,0.0,0,0,0,0,130,9.3,10,5,9999,99999,9,999999999,0.0,999,999,99
3010,1,11,16,0,*?*?*?*?*?*?*?*?*?*?*?*?*?*?*?*?*?*?*?*?*?*?,4.1,0.2,77,101573,0,-0,299,0.0,-0.0,0.0,0,0,0,0,110,5.7,10,5,9999,99999,9,999999999,0.0,999,999,99
3010,1,11,17,0,*?*?*?*?*?*?*?*?*?*?*?*?*?*?*?*?*?*?*?*?*?*?,2.0,0.8,93,101573,0,-0,290,0.0,-0.0,0.0,0,0,0,0,90,7.7,10,5,9999,99999,9,999999999,0.0,999,999,99
3010,1,11,18,0,*?*?*?*?*?*?*?*?*?*?*?*?*?*?*?*?*?*?*?*?*?*?,1.6,1.0,97,101573,0,-0,288,0.0,-0.0,0.0,0,0,0,0,70,5.7,10,5,9999,99999,9,999999999,0.0,999,999,99
3010,1,11,19,0,*?*?*?*?*?*?*?*?*?*?*?*?*?*?*?*?*?*?*?*?*?*?,1.6,1.0,97,101573,0,-0,288,0.0,-0.0,0.0,0,0,0,0,70,5.2,10,5,9999,99999,9,999999999,0.0,999,999,99
3010,1,11,20,0,*?*?*?*?*?*?*?*?*?*?*?*?*?*?*?*?*?*?*?*?*?*?,0.7,-0.0,95,101573,0,-0,284,0.0,-0.0,0.0,0,0,0,0,70,4.1,10,5,9999,99999,9,999999999,0.0,999,999,99
3010,1,11,21,0,*?*?*?*?*?*?*?*?*?*?*?*?*?*?*?*?*?*?*?*?*?*?,0.6,-0.2,95,101573,0,-0,284,0.0,-0.0,0.0,0,0,0,0,70,5.7,10,5,9999,99999,9,999999999,0.0,999,999,99
3010,1,11,22,0,*?*?*?*?*?*?*?*?*?*?*?*?*?*?*?*?*?*?*?*?*?*?,0.4,-0.0,97,101573,0,-0,283,0.0,-0.0,0.0,0,0,0,0,70,4.1,10,5,9999,99999,9,999999999,0.0,999,999,99
3010,1,11,23,0,*?*?*?*?*?*?*?*?*?*?*?*?*?*?*?*?*?*?*?*?*?*?,-0.3,-1.3,93,101573,0,-0,280,0.0,-0.0,0.0,0,0,0,0,70,6.2,10,5,9999,99999,9,999999999,0.0,999,999,99
3010,1,11,24,0,*?*?*?*?*?*?*?*?*?*?*?*?*?*?*?*?*?*?*?*?*?*?,-2.6,-2.7,100,101573,0,-0,271,0.0,-0.0,0.0,0,0,0,0,150,6.7,10,5,9999,99999,9,999999999,0.0,999,999,99
3010,1,12,1,0,*?*?*?*?*?*?*?*?*?*?*?*?*?*?*?*?*?*?*?*?*?*?,-0.4,-1.3,100,101630,0,-0,280,0.0,-0.0,0.0,0,0,0,0,73,6.2,10,5,9999,99999,9,999999999,0.0,999,999,99
3010,1,12,2,0,*?*?*?*?*?*?*?*?*?*?*?*?*?*?*?*?*?*?*?*?*?*?,0.2,-1.5,100,101630,0,-0,282,0.0,-0.0,0.0,0,0,0,0,77,7.7,10,5,9999,99999,9,999999999,0.0,999,999,99
3010,1,12,3,0,*?*?*?*?*?*?*?*?*?*?*?*?*?*?*?*?*?*?*?*?*?*?,-0.3,-1.7,100,101630,0,-0,280,0.0,-0.0,0.0,0,0,0,0,80,5.2,10,5,9999,99999,9,999999999,0.0,999,999,99
3010,1,12,4,0,*?*?*?*?*?*?*?*?*?*?*?*?*?*?*?*?*?*?*?*?*?*?,-0.7,-2.4,100,101630,0,-0,279,0.0,-0.0,0.0,0,0,0,0,83,6.2,10,5,9999,99999,9,999999999,0.0,999,999,99
3010,1,12,5,0,*?*?*?*?*?*?*?*?*?*?*?*?*?*?*?*?*?*?*?*?*?*?,-0.3,-3.7,87,101630,0,-0,281,0.0,-0.0,0.0,0,0,0,0,87,7.7,10,5,9999,99999,9,999999999,0.0,999,999,99
3010,1,12,6,0,*?*?*?*?*?*?*?*?*?*?*?*?*?*?*?*?*?*?*?*?*?*?,-0.7,-3.9,88,101630,0,-0,279,0.0,-0.0,0.0,0,0,0,0,90,7.7,10,5,9999,99999,9,999999999,0.0,999,999,99
3010,1,12,7,0,*?*?*?*?*?*?*?*?*?*?*?*?*?*?*?*?*?*?*?*?*?*?,-1.5,-5.3,82,101630,0,-0,276,0.0,-0.0,0.0,0,0,0,0,98,8.8,10,5,9999,99999,9,999999999,0.0,999,999,99
3010,1,12,8,0,*?*?*?*?*?*?*?*?*?*?*?*?*?*?*?*?*?*?*?*?*?*?,-2.4,-5.0,92,101630,0,-0,272,0.0,-0.0,0.0,0,0,0,0,107,8.8,10,5,9999,99999,9,999999999,0.0,999,999,99
3010,1,12,9,0,*?*?*?*?*?*?*?*?*?*?*?*?*?*?*?*?*?*?*?*?*?*?,-0.1,-2.7,94,101630,107,1407,281,6.7,0.0,6.7,832,-0,831,268,115,9.8,10,5,9999,99999,9,999999999,0.0,999,999,99
3010,1,12,10,0,*?*?*?*?*?*?*?*?*?*?*?*?*?*?*?*?*?*?*?*?*?*?,2.2,0.4,100,101630,219,1414,291,28.4,0.0,28.4,3333,0,3337,1103,123,6.7,10,5,9999,99999,9,999999999,0.0,999,999,99
3010,1,12,11,0,*?*?*?*?*?*?*?*?*?*?*?*?*?*?*?*?*?*?*?*?*?*?,3.6,1.0,95,101630,286,1414,291,71.9,47.3,62.4,7940,3730,7324,1342,132,10.3,9,5,9999,99999,9,999999999,0.0,999,999,99
3010,1,12,12,0,*?*?*?*?*?*?*?*?*?*?*?*?*?*?*?*?*?*?*?*?*?*?,5.1,1.0,86,101630,304,1412,298,78.1,48.3,67.7,8571,3987,7676,1769,140,9.3,9,5,9999,99999,9,999999999,0.0,999,999,99
3010,1,12,13,0,*?*?*?*?*?*?*?*?*?*?*?*?*?*?*?*?*?*?*?*?*?*?,5.1,1.0,86,101630,272,1412,303,38.8,0.0,38.8,4532,0,4541,1519,132,9.8,10,5,9999,99999,9,999999999,0.0,999,999,99
3010,1,12,14,0,*?*?*?*?*?*?*?*?*?*?*?*?*?*?*?*?*?*?*?*?*?*?,5.2,2.1,92,101630,192,1409,303,23.2,0.0,23.2,2742,-0,2746,903,123,8.8,10,5,9999,99999,9,999999999,0.0,999,999,99
3010,1,12,15,0,*?*?*?*?*?*?*?*?*?*?*?*?*?*?*?*?*?*?*?*?*?*?,5.0,2.7,98,101630,70,1408,302,0.0,0.0,0.0,0,0,0,0,115,9.3,10,5,9999,99999,9,999999999,0.0,999,999,99
3010,1,12,16,0,*?*?*?*?*?*?*?*?*?*?*?*?*?*?*?*?*?*?*?*?*?*?,4.2,3.2,100,101630,0,-0,299,0.0,-0.0,0.0,0,0,0,0,107,5.7,10,5,9999,99999,9,999999999,0.0,999,999,99
3010,1,12,17,0,*?*?*?*?*?*?*?*?*?*?*?*?*?*?*?*?*?*?*?*?*?*?,3.1,3.0,100,101630,0,-0,294,0.0,-0.0,0.0,0,0,0,0,98,7.7,10,5,9999,99999,9,999999999,0.0,999,999,99
3010,1,12,18,0,*?*?*?*?*?*?*?*?*?*?*?*?*?*?*?*?*?*?*?*?*?*?,2.3,2.3,100,101630,0,-0,291,0.0,-0.0,0.0,0,0,0,0,90,5.7,10,5,9999,99999,9,999999999,0.0,999,999,99
3010,1,12,19,0,*?*?*?*?*?*?*?*?*?*?*?*?*?*?*?*?*?*?*?*?*?*?,1.7,1.7,100,101630,0,-0,288,0.0,-0.0,0.0,0,0,0,0,87,5.2,10,5,9999,99999,9,999999999,0.0,999,999,99
3010,1,12,20,0,*?*?*?*?*?*?*?*?*?*?*?*?*?*?*?*?*?*?*?*?*?*?,0.9,0.8,100,101630,0,-0,285,0.0,-0.0,0.0,0,0,0,0,83,4.1,10,5,9999,99999,9,999999999,0.0,999,999,99
3010,1,12,21,0,*?*?*?*?*?*?*?*?*?*?*?*?*?*?*?*?*?*?*?*?*?*?,1.5,1.5,100,101630,0,-0,287,0.0,-0.0,0.0,0,0,0,0,80,5.7,10,5,9999,99999,9,999999999,0.0,999,999,99
3010,1,12,22,0,*?*?*?*?*?*?*?*?*?*?*?*?*?*?*?*?*?*?*?*?*?*?,0.6,0.6,100,101630,0,-0,284,0.0,-0.0,0.0,0,0,0,0,77,4.1,10,5,9999,99999,9,999999999,0.0,999,999,99
3010,1,12,23,0,*?*?*?*?*?*?*?*?*?*?*?*?*?*?*?*?*?*?*?*?*?*?,0.4,0.4,100,101630,0,-0,283,0.0,-0.0,0.0,0,0,0,0,73,6.2,10,5,9999,99999,9,999999999,0.0,999,999,99
3010,1,12,24,0,*?*?*?*?*?*?*?*?*?*?*?*?*?*?*?*?*?*?*?*?*?*?,-0.9,-1.3,100,101630,0,-0,278,0.0,-0.0,0.0,0,0,0,0,70,6.7,10,5,9999,99999,9,999999999,0.0,999,999,99
3010,1,13,1,0,*?*?*?*?*?*?*?*?*?*?*?*?*?*?*?*?*?*?*?*?*?*?,1.0,0.8,99,101886,0,-0,285,0.0,-0.0,0.0,0,0,0,0,90,6.2,10,5,9999,99999,9,999999999,0.0,999,999,99
3010,1,13,2,0,*?*?*?*?*?*?*?*?*?*?*?*?*?*?*?*?*?*?*?*?*?*?,0.7,0.6,100,101886,0,-0,284,0.0,-0.0,0.0,0,0,0,0,110,7.7,10,5,9999,99999,9,999999999,0.0,999,999,99
3010,1,13,3,0,*?*?*?*?*?*?*?*?*?*?*?*?*?*?*?*?*?*?*?*?*?*?,0.3,0.2,100,101886,0,-0,283,0.0,-0.0,0.0,0,0,0,0,130,5.2,10,5,9999,99999,9,999999999,0.0,999,999,99
3010,1,13,4,0,*?*?*?*?*?*?*?*?*?*?*?*?*?*?*?*?*?*?*?*?*?*?,1.1,0.6,98,101886,0,-0,286,0.0,-0.0,0.0,0,0,0,0,150,6.2,10,5,9999,99999,9,999999999,0.0,999,999,99
3010,1,13,5,0,*?*?*?*?*?*?*?*?*?*?*?*?*?*?*?*?*?*?*?*?*?*?,1.8,-0.0,88,101886,0,-0,289,0.0,-0.0,0.0,0,0,0,0,170,7.7,10,5,9999,99999,9,999999999,0.0,999,999,99
3010,1,13,6,0,*?*?*?*?*?*?*?*?*?*?*?*?*?*?*?*?*?*?*?*?*?*?,1.0,-0.2,91,101886,0,-0,286,0.0,-0.0,0.0,0,0,0,0,190,7.7,10,5,9999,99999,9,999999999,0.0,999,999,99
3010,1,13,7,0,*?*?*?*?*?*?*?*?*?*?*?*?*?*?*?*?*?*?*?*?*?*?,0.9,-1.1,86,101886,0,-0,285,0.0,-0.0,0.0,0,0,0,0,188,8.8,10,5,9999,99999,9,999999999,0.0,999,999,99
3010,1,13,8,0,*?*?*?*?*?*?*?*?*?*?*?*?*?*?*?*?*?*?*?*?*?*?,1.5,-0.0,90,101886,0,-0,288,0.0,-0.0,0.0,0,0,0,0,187,8.8,10,5,9999,99999,9,999999999,0.0,999,999,99
3010,1,13,9,0,*?*?*?*?*?*?*?*?*?*?*?*?*?*?*?*?*?*?*?*?*?*?,1.6,0.8,94,101886,110,1407,288,7.3,0.0,7.3,899,-0,899,291,185,9.8,10,5,9999,99999,9,999999999,0.0,999,999,99
3010,1,13,10,0,*?*?*?*?*?*?*?*?*?*?*?*?*?*?*?*?*?*?*?*?*?*?,1.9,0.4,90,101886,222,1412,289,29.0,0.0,29.0,3408,0,3413,1128,183,6.7,10,5,9999,99999,9,999999999,0.0,999,999,99
3010,1,13,11,0,*?*?*?*?*?*?*?*?*?*?*?*?*?*?*?*?*?*?*?*?*?*?,2.6,1.5,92,101886,289,1410,292,42.1,0.0,42.1,4924,0,4933,1658,182,10.3,10,5,9999,99999,9,999999999,0.0,999,999,99
3010,1,13,12,0,*?*?*?*?*?*?*?*?*?*?*?*?*?*?*?*?*?*?*?*?*?*?,3.3,1.5,88,101886,308,1412,295,45.8,0.0,45.8,5344,0,5355,1809,180,9.3,10,5,9999,99999,9,999999999,0.0,999,999,99
3010,1,13,13,0,*?*?*?*?*?*?*?*?*?*?*?*?*?*?*?*?*?*?*?*?*?*?,3.5,0.8,83,101886,276,1410,296,39.6,0.0,39.6,4631,0,4639,1554,185,9.8,10,5,9999,99999,9,999999999,0.0,999,999,99
3010,1,13,14,0,*?*?*?*?*?*?*?*?*?*?*?*?*?*?*?*?*?*?*?*?*?*?,3.4,0.2,79,101886,197,1413,296,24.1,0.0,24.1,2845,-0,2849,937,190,8.8,10,5,9999,99999,9,999999999,0.0,999,999,99
3010,1,13,15,0,*?*?*?*?*?*?*?*?*?*?*?*?*?*?*?*?*?*?*?*?*?*?,3.4,-0.4,76,101886,75,1414,296,0.4,0.0,0.4,55,-0,55,16,195,9.3,10,5,9999,99999,9,999999999,0.0,999,999,99
3010,1,13,16,0,*?*?*?*?*?*?*?*?*?*?*?*?*?*?*?*?*?*?*?*?*?*?,2.7,-0.6,78,101886,0,-0,293,0.0,-0.0,0.0,0,0,0,0,200,5.7,10,5,9999,99999,9,999999999,0.0,999,999,99
3010,1,13,17,0,*?*?*?*?*?*?*?*?*?*?*?*?*?*?*?*?*?*?*?*?*?*?,2.6,-1.5,74,101886,0,-0,293,0.0,-0.0,0.0,0,0,0,0,205,7.7,10,5,9999,99999,9,999999999,0.0,999,999,99
3010,1,13,18,0,*?*?*?*?*?*?*?*?*?*?*?*?*?*?*?*?*?*?*?*?*?*?,2.4,-1.9,73,101886,0,-0,292,0.0,-0.0,0.0,0,0,0,0,210,5.7,10,5,9999,99999,9,999999999,0.0,999,999,99
3010,1,13,19,0,*?*?*?*?*?*?*?*?*?*?*?*?*?*?*?*?*?*?*?*?*?*?,2.5,-1.5,74,101886,0,-0,292,0.0,-0.0,0.0,0,0,0,0,210,5.2,10,5,9999,99999,9,999999999,0.0,999,999,99
3010,1,13,20,0,*?*?*?*?*?*?*?*?*?*?*?*?*?*?*?*?*?*?*?*?*?*?,1.6,-2.2,75,101886,0,-0,288,0.0,-0.0,0.0,0,0,0,0,210,4.1,10,5,9999,99999,9,999999999,0.0,999,999,99
3010,1,13,21,0,*?*?*?*?*?*?*?*?*?*?*?*?*?*?*?*?*?*?*?*?*?*?,1.9,-1.7,76,101886,0,-0,290,0.0,-0.0,0.0,0,0,0,0,210,5.7,10,5,9999,99999,9,999999999,0.0,999,999,99
3010,1,13,22,0,*?*?*?*?*?*?*?*?*?*?*?*?*?*?*?*?*?*?*?*?*?*?,1.4,-1.5,81,101886,0,-0,287,0.0,-0.0,0.0,0,0,0,0,210,4.1,10,5,9999,99999,9,999999999,0.0,999,999,99
3010,1,13,23,0,*?*?*?*?*?*?*?*?*?*?*?*?*?*?*?*?*?*?*?*?*?*?,0.3,-2.9,77,101886,0,-0,283,0.0,-0.0,0.0,0,0,0,0,210,6.2,10,5,9999,99999,9,999999999,0.0,999,999,99
3010,1,13,24,0,*?*?*?*?*?*?*?*?*?*?*?*?*?*?*?*?*?*?*?*?*?*?,0.3,0.2,100,101886,0,-0,283,0.0,-0.0,0.0,0,0,0,0,70,6.7,10,5,9999,99999,9,999999999,0.0,999,999,99
3010,1,14,1,0,*?*?*?*?*?*?*?*?*?*?*?*?*?*?*?*?*?*?*?*?*?*?,0.9,0.8,100,100992,0,-0,285,0.0,-0.0,0.0,0,0,0,0,208,6.2,10,5,9999,99999,9,999999999,0.0,999,999,99
3010,1,14,2,0,*?*?*?*?*?*?*?*?*?*?*?*?*?*?*?*?*?*?*?*?*?*?,3.0,2.5,99,100992,0,-0,294,0.0,-0.0,0.0,0,0,0,0,207,7.7,10,5,9999,99999,9,999999999,0.0,999,999,99
3010,1,14,3,0,*?*?*?*?*?*?*?*?*?*?*?*?*?*?*?*?*?*?*?*?*?*?,2.3,1.3,95,100992,0,-0,291,0.0,-0.0,0.0,0,0,0,0,205,5.2,10,5,9999,99999,9,999999999,0.0,999,999,99
3010,1,14,4,0,*?*?*?*?*?*?*?*?*?*?*?*?*?*?*?*?*?*?*?*?*?*?,2.0,1.3,99,100992,0,-0,290,0.0,-0.0,0.0,0,0,0,0,203,6.2,10,5,9999,99999,9,999999999,0.0,999,999,99
3010,1,14,5,0,*?*?*?*?*?*?*?*?*?*?*?*?*?*?*?*?*?*?*?*?*?*?,1.9,-1.5,80,100992,0,-0,290,0.0,-0.0,0.0,0,0,0,0,202,7.7,10,5,9999,99999,9,999999999,0.0,999,999,99
3010,1,14,6,0,*?*?*?*?*?*?*?*?*?*?*?*?*?*?*?*?*?*?*?*?*?*?,1.6,-1.7,80,100992,0,-0,288,0.0,-0.0,0.0,0,0,0,0,200,7.7,10,5,9999,99999,9,999999999,0.0,999,999,99
3010,1,14,7,0,*?*?*?*?*?*?*?*?*?*?*?*?*?*?*?*?*?*?*?*?*?*?,1.5,1.0,100,100992,0,-0,287,0.0,-0.0,0.0,0,0,0,0,213,8.8,10,5,9999,99999,9,999999999,0.0,999,999,99
3010,1,14,8,0,*?*?*?*?*?*?*?*?*?*?*?*?*?*?*?*?*?*?*?*?*?*?,2.3,1.0,94,100992,0,-0,291,0.0,-0.0,0.0,0,0,0,0,227,8.8,10,5,9999,99999,9,999999999,0.0,999,999,99
3010,1,14,9,0,*?*?*?*?*?*?*?*?*?*?*?*?*?*?*?*?*?*?*?*?*?*?,3.1,0.8,88,100992,114,1418,294,7.9,0.0,7.9,972,-0,971,315,240,9.8,10,5,9999,99999,9,999999999,0.0,999,999,99
3010,1,14,10,0,*?*?*?*?*?*?*?*?*?*?*?*?*?*?*?*?*?*?*?*?*?*?,5.2,3.9,95,100992,226,1415,303,29.7,0.0,29.7,3488,0,3493,1156,253,6.7,10,5,9999,99999,9,999999999,0.0,999,999,99
3010,1,14,11,0,*?*?*?*?*?*?*?*?*?*?*?*?*?*?*?*?*?*?*?*?*?*?,8.6,5.8,85,100992,293,1410,318,42.9,0.0,42.9,5007,0,5017,1689,267,10.3,10,5,9999,99999,9,999999999,2.6,999,999,99
3010,1,14,12,0,*?*?*?*?*?*?*?*?*?*?*?*?*?*?*?*?*?*?*?*?*?*?,10.8,6.7,78,100992,312,1411,327,46.6,0.0,46.6,5433,0,5445,1843,280,9.3,10,5,9999,99999,9,999999999,2.9,999,999,99
3010,1,14,13,0,*?*?*?*?*?*?*?*?*?*?*?*?*?*?*?*?*?*?*?*?*?*?,10.9,6.2,76,100992,281,1412,328,40.5,0.0,40.5,4733,0,4742,1590,280,9.8,10,5,9999,99999,9,999999999,0.0,999,999,99
3010,1,14,14,0,*?*?*?*?*?*?*?*?*?*?*?*?*?*?*?*?*?*?*?*?*?*?,10.8,7.0,80,100992,202,1415,327,25.1,0.0,25.1,2951,-0,2955,973,280,8.8,10,5,9999,99999,9,999999999,0.1,999,999,99
3010,1,14,15,0,*?*?*?*?*?*?*?*?*?*?*?*?*?*?*?*?*?*?*?*?*?*?,10.8,7.7,84,100992,80,1417,327,1.3,0.0,1.3,179,-0,178,54,280,9.3,10,5,9999,99999,9,999999999,0.0,999,999,99
3010,1,14,16,0,*?*?*?*?*?*?*?*?*?*?*?*?*?*?*?*?*?*?*?*?*?*?,9.0,8.4,99,100992,0,-0,319,0.0,-0.0,0.0,0,0,0,0,280,5.7,10,5,9999,99999,9,999999999,0.0,999,999,99
3010,1,14,17,0,*?*?*?*?*?*?*?*?*?*?*?*?*?*?*?*?*?*?*?*?*?*?,6.3,6.2,100,100992,0,-0,307,0.0,-0.0,0.0,0,0,0,0,280,7.7,10,5,9999,99999,9,999999999,0.0,999,999,99
3010,1,14,18,0,*?*?*?*?*?*?*?*?*?*?*?*?*?*?*?*?*?*?*?*?*?*?,6.6,6.6,100,100992,0,-0,309,0.0,-0.0,0.0,0,0,0,0,280,5.7,10,5,9999,99999,9,999999999,0.0,999,999,99
3010,1,14,19,0,*?*?*?*?*?*?*?*?*?*?*?*?*?*?*?*?*?*?*?*?*?*?,5.2,5.1,100,100992,0,-0,303,0.0,-0.0,0.0,0,0,0,0,282,5.2,10,5,9999,99999,9,999999999,0.0,999,999,99
3010,1,14,20,0,*?*?*?*?*?*?*?*?*?*?*?*?*?*?*?*?*?*?*?*?*?*?,5.1,5.1,100,100992,0,-0,302,0.0,-0.0,0.0,0,0,0,0,283,4.1,10,5,9999,99999,9,999999999,3.5,999,999,99
3010,1,14,21,0,*?*?*?*?*?*?*?*?*?*?*?*?*?*?*?*?*?*?*?*?*?*?,3.7,3.0,99,100992,0,-0,297,0.0,-0.0,0.0,0,0,0,0,285,5.7,10,5,9999,99999,9,999999999,6.2,999,999,99
3010,1,14,22,0,*?*?*?*?*?*?*?*?*?*?*?*?*?*?*?*?*?*?*?*?*?*?,3.2,3.2,100,100992,0,-0,294,0.0,-0.0,0.0,0,0,0,0,287,4.1,10,5,9999,99999,9,999999999,5.8,999,999,99
3010,1,14,23,0,*?*?*?*?*?*?*?*?*?*?*?*?*?*?*?*?*?*?*?*?*?*?,2.8,2.9,100,100992,0,-0,293,0.0,-0.0,0.0,0,0,0,0,288,6.2,10,5,9999,99999,9,999999999,5.7,999,999,99
3010,1,14,24,0,*?*?*?*?*?*?*?*?*?*?*?*?*?*?*?*?*?*?*?*?*?*?,-1.2,-1.3,100,100992,0,-0,277,0.0,-0.0,0.0,0,0,0,0,210,6.7,10,5,9999,99999,9,999999999,0.0,999,999,99
3010,1,15,1,0,*?*?*?*?*?*?*?*?*?*?*?*?*?*?*?*?*?*?*?*?*?*?,3.2,3.2,100,101185,0,-0,294,0.0,-0.0,0.0,0,0,0,0,283,6.2,10,5,9999,99999,9,999999999,0.0,999,999,99
3010,1,15,2,0,*?*?*?*?*?*?*?*?*?*?*?*?*?*?*?*?*?*?*?*?*?*?,3.8,3.8,100,101185,0,-0,297,0.0,-0.0,0.0,0,0,0,0,277,7.7,10,5,9999,99999,9,999999999,0.0,999,999,99
3010,1,15,3,0,*?*?*?*?*?*?*?*?*?*?*?*?*?*?*?*?*?*?*?*?*?*?,3.4,3.4,100,101185,0,-0,295,0.0,-0.0,0.0,0,0,0,0,270,5.2,10,5,9999,99999,9,999999999,0.0,999,999,99
3010,1,15,4,0,*?*?*?*?*?*?*?*?*?*?*?*?*?*?*?*?*?*?*?*?*?*?,4.5,2.7,89,101185,0,-0,300,0.0,-0.0,0.0,0,0,0,0,263,6.2,10,5,9999,99999,9,999999999,0.0,999,999,99
3010,1,15,5,0,*?*?*?*?*?*?*?*?*?*?*?*?*?*?*?*?*?*?*?*?*?*?,3.4,2.1,91,101185,0,-0,295,0.0,-0.0,0.0,0,0,0,0,257,7.7,10,5,9999,99999,9,999999999,0.0,999,999,99
3010,1,15,6,0,*?*?*?*?*?*?*?*?*?*?*?*?*?*?*?*?*?*?*?*?*?*?,3.6,1.0,84,101185,0,-0,296,0.0,-0.0,0.0,0,0,0,0,250,7.7,10,5,9999,99999,9,999999999,0.0,999,999,99
3010,1,15,7,0,*?*?*?*?*?*?*?*?*?*?*?*?*?*?*?*?*?*?*?*?*?*?,3.2,1.5,89,101185,0,-0,295,0.0,-0.0,0.0,0,0,0,0,223,8.8,10,5,9999,99999,9,999999999,0.0,999,999,99
3010,1,15,8,0,*?*?*?*?*?*?*?*?*?*?*?*?*?*?*?*?*?*?*?*?*?*?,3.4,1.0,86,101185,0,-0,296,0.0,-0.0,0.0,0,0,0,0,197,8.8,10,5,9999,99999,9,999999999,0.0,999,999,99
3010,1,15,9,0,*?*?*?*?*?*?*?*?*?*?*?*?*?*?*?*?*?*?*?*?*?*?,3.7,2.5,91,101185,117,1414,297,8.5,0.0,8.5,1047,-0,1047,339,170,9.8,10,5,9999,99999,9,999999999,0.0,999,999,99
3010,1,15,10,0,*?*?*?*?*?*?*?*?*?*?*?*?*?*?*?*?*?*?*?*?*?*?,4.8,4.6,99,101185,229,1410,301,30.4,0.0,30.4,3570,0,3575,1184,143,6.7,10,5,9999,99999,9,999999999,0.0,999,999,99
3010,1,15,11,0,*?*?*?*?*?*?*?*?*?*?*?*?*?*?*?*?*?*?*?*?*?*?,6.2,4.6,90,101185,297,1410,307,43.7,0.0,43.7,5104,0,5114,1722,117,10.3,10,5,9999,99999,9,999999999,0.0,999,999,99
3010,1,15,12,0,*?*?*?*?*?*?*?*?*?*?*?*?*?*?*?*?*?*?*?*?*?*?,7.4,6.4,94,101185,317,1414,312,47.4,0.0,47.4,5541,0,5552,1880,90,9.3,10,5,9999,99999,9,999999999,0.0,999,999,99
3010,1,15,13,0,*?*?*?*?*?*?*?*?*?*?*?*?*?*?*?*?*?*?*?*?*?*?,7.4,6.4,93,101185,286,1414,312,41.4,0.0,41.4,4837,0,4846,1628,92,9.8,10,5,9999,99999,9,999999999,1.1,999,999,99
3010,1,15,14,0,*?*?*?*?*?*?*?*?*?*?*?*?*?*?*?*?*?*?*?*?*?*?,7.2,5.9,92,101185,206,1409,311,26.0,0.0,26.0,3059,0,3063,1009,93,8.8,10,5,9999,99999,9,999999999,0.0,999,999,99
3010,1,15,15,0,*?*?*?*?*?*?*?*?*?*?*?*?*?*?*?*?*?*?*?*?*?*?,7.1,4.8,86,101185,85,1418,311,2.3,0.0,2.3,300,-0,299,93,95,9.3,10,5,9999,99999,9,999999999,0.0,999,999,99
3010,1,15,16,0,*?*?*?*?*?*?*?*?*?*?*?*?*?*?*?*?*?*?*?*?*?*?,6.8,4.1,84,101185,0,-0,310,0.0,-0.0,0.0,0,0,0,0,97,5.7,10,5,9999,99999,9,999999999,0.0,999,999,99
3010,1,15,17,0,*?*?*?*?*?*?*?*?*?*?*?*?*?*?*?*?*?*?*?*?*?*?,5.8,3.9,88,101185,0,-0,305,0.0,-0.0,0.0,0,0,0,0,98,7.7,10,5,9999,99999,9,999999999,0.0,999,999,99
3010,1,15,18,0,*?*?*?*?*?*?*?*?*?*?*?*?*?*?*?*?*?*?*?*?*?*?,5.6,2.5,81,101185,0,-0,305,0.0,-0.0,0.0,0,0,0,0,100,5.7,10,5,9999,99999,9,999999999,0.0,999,999,99
3010,1,15,19,0,*?*?*?*?*?*?*?*?*?*?*?*?*?*?*?*?*?*?*?*?*?*?,5.1,3.4,89,101185,0,-0,302,0.0,-0.0,0.0,0,0,0,0,133,5.2,10,5,9999,99999,9,999999999,0.0,999,999,99
3010,1,15,20,0,*?*?*?*?*?*?*?*?*?*?*?*?*?*?*?*?*?*?*?*?*?*?,5.8,3.6,86,101185,0,-0,306,0.0,-0.0,0.0,0,0,0,0,167,4.1,10,5,9999,99999,9,999999999,0.0,999,999,99
3010,1,15,21,0,*?*?*?*?*?*?*?*?*?*?*?*?*?*?*?*?*?*?*?*?*?*?,4.9,4.5,97,101185,0,-0,301,0.0,-0.0,0.0,0,0,0,0,200,5.7,10,5,9999,99999,9,999999999,0.0,999,999,99
3010,1,15,22,0,*?*?*?*?*?*?*?*?*?*?*?*?*?*?*?*?*?*?*?*?*?*?,4.1,3.9,99,101185,0,-0,298,0.0,-0.0,0.0,0,0,0,0,233,4.1,10,5,9999,99999,9,999999999,0.0,999,999,99
3010,1,15,23,0,*?*?*?*?*?*?*?*?*?*?*?*?*?*?*?*?*?*?*?*?*?*?,4.0,3.8,98,101185,0,-0,298,0.0,-0.0,0.0,0,0,0,0,267,6.2,10,5,9999,99999,9,999999999,0.0,999,999,99
3010,1,15,24,0,*?*?*?*?*?*?*?*?*?*?*?*?*?*?*?*?*?*?*?*?*?*?,2.5,2.5,100,101185,0,-0,291,0.0,-0.0,0.0,0,0,0,0,290,6.7,10,5,9999,99999,9,999999999,0.0,999,999,99
3010,1,16,1,0,*?*?*?*?*?*?*?*?*?*?*?*?*?*?*?*?*?*?*?*?*?*?,3.3,3.2,100,101237,0,-0,295,0.0,-0.0,0.0,0,0,0,0,268,6.2,10,5,9999,99999,9,999999999,0.0,999,999,99
3010,1,16,2,0,*?*?*?*?*?*?*?*?*?*?*?*?*?*?*?*?*?*?*?*?*?*?,2.6,2.7,100,101237,0,-0,292,0.0,-0.0,0.0,0,0,0,0,237,7.7,10,5,9999,99999,9,999999999,0.0,999,999,99
3010,1,16,3,0,*?*?*?*?*?*?*?*?*?*?*?*?*?*?*?*?*?*?*?*?*?*?,2.6,2.7,100,101237,0,-0,292,0.0,-0.0,0.0,0,0,0,0,205,5.2,10,5,9999,99999,9,999999999,0.0,999,999,99
3010,1,16,4,0,*?*?*?*?*?*?*?*?*?*?*?*?*?*?*?*?*?*?*?*?*?*?,2.9,2.9,100,101237,0,-0,293,0.0,-0.0,0.0,0,0,0,0,173,6.2,10,5,9999,99999,9,999999999,0.0,999,999,99
3010,1,16,5,0,*?*?*?*?*?*?*?*?*?*?*?*?*?*?*?*?*?*?*?*?*?*?,3.5,3.6,100,101237,0,-0,296,0.0,-0.0,0.0,0,0,0,0,142,7.7,10,5,9999,99999,9,999999999,0.0,999,999,99
3010,1,16,6,0,*?*?*?*?*?*?*?*?*?*?*?*?*?*?*?*?*?*?*?*?*?*?,2.7,2.5,100,101237,0,-0,292,0.0,-0.0,0.0,0,0,0,0,110,7.7,10,5,9999,99999,9,999999999,0.0,999,999,99
3010,1,16,7,0,*?*?*?*?*?*?*?*?*?*?*?*?*?*?*?*?*?*?*?*?*?*?,2.9,2.1,97,101237,0,-0,293,0.0,-0.0,0.0,0,0,0,0,123,8.8,10,5,9999,99999,9,999999999,0.0,999,999,99
3010,1,16,8,0,*?*?*?*?*?*?*?*?*?*?*?*?*?*?*?*?*?*?*?*?*?*?,2.9,1.7,94,101237,0,-0,279,0.0,-0.0,0.0,0,0,0,0,137,8.8,7,4,9999,99999,9,999999999,0.0,999,999,99
3010,1,16,9,0,*?*?*?*?*?*?*?*?*?*?*?*?*?*?*?*?*?*?*?*?*?*?,3.2,1.5,91,101237,120,1408,247,31.8,261.1,9.5,3420,16640,1616,296,150,9.8,0,0,9999,99999,9,999999999,0.0,999,999,99
3010,1,16,10,0,*?*?*?*?*?*?*?*?*?*?*?*?*?*?*?*?*?*?*?*?*?*?,3.8,1.3,85,101237,233,1411,248,107.5,455.9,32.3,11003,33978,5204,637,163,6.7,0,0,9999,99999,9,999999999,0.0,999,999,99
3010,1,16,11,0,*?*?*?*?*?*?*?*?*?*?*?*?*?*?*?*?*?*?*?*?*?*?,4.1,1.3,84,101237,302,1414,269,148.7,409.3,61.3,15156,31864,8902,1088,177,10.3,4,2,9999,99999,9,999999999,0.0,999,999,99
3010,1,16,12,0,*?*?*?*?*?*?*?*?*?*?*?*?*?*?*?*?*?*?*?*?*?*?,4.0,-0.2,76,101237,321,1411,298,48.3,0.0,48.3,5643,0,5655,1917,190,9.3,10,5,9999,99999,9,999999999,0.0,999,999,99
3010,1,16,13,0,*?*?*?*?*?*?*?*?*?*?*?*?*?*?*?*?*?*?*?*?*?*?,4.1,-0.4,74,101237,290,1410,267,141.4,404.2,58.3,14417,31032,8501,1036,190,9.8,4,2,9999,99999,9,999999999,0.0,999,999,99
3010,1,16,14,0,*?*?*?*?*?*?*?*?*?*?*?*?*?*?*?*?*?*?*?*?*?*?,3.8,0.2,80,101237,211,1409,277,81.4,243.4,44.9,8557,15746,6064,801,190,8.8,6,3,9999,99999,9,999999999,0.0,999,999,99
3010,1,16,15,0,*?*?*?*?*?*?*?*?*?*?*?*?*?*?*?*?*?*?*?*?*?*?,4.0,0.4,79,101237,90,1417,288,7.5,29.7,5.6,895,1177,948,92,190,9.3,8,4,9999,99999,9,999999999,0.0,999,999,99
3010,1,16,16,0,*?*?*?*?*?*?*?*?*?*?*?*?*?*?*?*?*?*?*?*?*?*?,3.8,0.8,83,101237,0,-0,297,0.0,-0.0,0.0,0,0,0,0,190,5.7,10,5,9999,99999,9,999999999,0.0,999,999,99
3010,1,16,17,0,*?*?*?*?*?*?*?*?*?*?*?*?*?*?*?*?*?*?*?*?*?*?,2.9,1.5,92,101237,0,-0,293,0.0,-0.0,0.0,0,0,0,0,190,7.7,10,5,9999,99999,9,999999999,0.0,999,999,99
3010,1,16,18,0,*?*?*?*?*?*?*?*?*?*?*?*?*?*?*?*?*?*?*?*?*?*?,3.1,2.5,98,101237,0,-0,294,0.0,-0.0,0.0,0,0,0,0,190,5.7,10,5,9999,99999,9,999999999,0.0,999,999,99
3010,1,16,19,0,*?*?*?*?*?*?*?*?*?*?*?*?*?*?*?*?*?*?*?*?*?*?,3.4,3.4,100,101237,0,-0,295,0.0,-0.0,0.0,0,0,0,0,190,5.2,10,5,9999,99999,9,999999999,0.0,999,999,99
3010,1,16,20,0,*?*?*?*?*?*?*?*?*?*?*?*?*?*?*?*?*?*?*?*?*?*?,3.2,3.2,100,101237,0,-0,294,0.0,-0.0,0.0,0,0,0,0,190,4.1,10,5,9999,99999,9,999999999,0.0,999,999,99
3010,1,16,21,0,*?*?*?*?*?*?*?*?*?*?*?*?*?*?*?*?*?*?*?*?*?*?,2.7,2.5,100,101237,0,-0,292,0.0,-0.0,0.0,0,0,0,0,190,5.7,10,5,9999,99999,9,999999999,0.0,999,999,99
3010,1,16,22,0,*?*?*?*?*?*?*?*?*?*?*?*?*?*?*?*?*?*?*?*?*?*?,2.4,2.5,100,101237,0,-0,291,0.0,-0.0,0.0,0,0,0,0,190,4.1,10,5,9999,99999,9,999999999,0.0,999,999,99
3010,1,16,23,0,*?*?*?*?*?*?*?*?*?*?*?*?*?*?*?*?*?*?*?*?*?*?,2.5,1.7,97,101237,0,-0,292,0.0,-0.0,0.0,0,0,0,0,190,6.2,10,5,9999,99999,9,999999999,0.0,999,999,99
3010,1,16,24,0,*?*?*?*?*?*?*?*?*?*?*?*?*?*?*?*?*?*?*?*?*?*?,3.9,3.8,100,101237,0,-0,297,0.0,-0.0,0.0,0,0,0,0,300,6.7,10,5,9999,99999,9,999999999,0.0,999,999,99
3010,1,17,1,0,*?*?*?*?*?*?*?*?*?*?*?*?*?*?*?*?*?*?*?*?*?*?,2.6,-0.6,79,101342,0,-0,292,0.0,-0.0,0.0,0,0,0,0,183,6.2,10,5,9999,99999,9,999999999,0.0,999,999,99
3010,1,17,2,0,*?*?*?*?*?*?*?*?*?*?*?*?*?*?*?*?*?*?*?*?*?*?,2.7,-1.5,72,101342,0,-0,293,0.0,-0.0,0.0,0,0,0,0,177,7.7,10,5,9999,99999,9,999999999,0.0,999,999,99
3010,1,17,3,0,*?*?*?*?*?*?*?*?*?*?*?*?*?*?*?*?*?*?*?*?*?*?,2.3,-0.8,79,101342,0,-0,291,0.0,-0.0,0.0,0,0,0,0,170,5.2,10,5,9999,99999,9,999999999,0.0,999,999,99
3010,1,17,4,0,*?*?*?*?*?*?*?*?*?*?*?*?*?*?*?*?*?*?*?*?*?*?,2.3,-0.6,80,101342,0,-0,291,0.0,-0.0,0.0,0,0,0,0,163,6.2,10,5,9999,99999,9,999999999,0.0,999,999,99
3010,1,17,5,0,*?*?*?*?*?*?*?*?*?*?*?*?*?*?*?*?*?*?*?*?*?*?,2.3,-0.0,85,101342,0,-0,291,0.0,-0.0,0.0,0,0,0,0,157,7.7,10,5,9999,99999,9,999999999,0.0,999,999,99
3010,1,17,6,0,*?*?*?*?*?*?*?*?*?*?*?*?*?*?*?*?*?*?*?*?*?*?,2.4,0.2,86,101342,0,-0,291,0.0,-0.0,0.0,0,0,0,0,150,7.7,10,5,9999,99999,9,999999999,0.0,999,999,99
3010,1,17,7,0,*?*?*?*?*?*?*?*?*?*?*?*?*?*?*?*?*?*?*?*?*?*?,2.3,0.6,89,101342,0,-0,291,0.0,-0.0,0.0,0,0,0,0,155,8.8,10,5,9999,99999,9,999999999,0.0,999,999,99
3010,1,17,8,0,*?*?*?*?*?*?*?*?*?*?*?*?*?*?*?*?*?*?*?*?*?*?,2.1,0.8,91,101342,0,-0,280,0.0,-0.0,0.0,0,0,0,0,160,8.8,8,4,9999,99999,9,999999999,0.0,999,999,99
3010,1,17,9,0,*?*?*?*?*?*?*?*?*?*?*?*?*?*?*?*?*?*?*?*?*?*?,2.2,0.4,88,101342,124,1412,266,31.9,191.0,15.2,3374,10388,2531,290,165,9.8,5,3,9999,99999,9,999999999,0.0,999,999,99
3010,1,17,10,0,*?*?*?*?*?*?*?*?*?*?*?*?*?*?*?*?*?*?*?*?*?*?,2.3,1.0,91,101342,237,1411,272,96.5,257.3,53.3,10093,17668,7089,958,170,6.7,6,3,9999,99999,9,999999999,0.0,999,999,99
3010,1,17,11,0,*?*?*?*?*?*?*?*?*?*?*?*?*?*?*?*?*?*?*?*?*?*?,2.3,0.6,89,101342,306,1412,281,104.5,121.4,78.1,11419,9826,9058,1690,175,10.3,8,4,9999,99999,9,999999999,0.0,999,999,99
3010,1,17,12,0,*?*?*?*?*?*?*?*?*?*?*?*?*?*?*?*?*?*?*?*?*?*?,2.7,0.2,84,101342,326,1412,278,134.0,207.2,86.1,14181,16686,10157,1658,180,9.3,7,4,9999,99999,9,999999999,0.0,999,999,99
3010,1,17,13,0,*?*?*?*?*?*?*?*?*?*?*?*?*?*?*?*?*?*?*?*?*?*?,2.6,0.6,86,101342,295,1410,282,99.7,120.1,74.6,10901,9573,8654,1608,167,9.8,8,4,9999,99999,9,999999999,0.0,999,999,99
3010,1,17,14,0,*?*?*?*?*?*?*?*?*?*?*?*?*?*?*?*?*?*?*?*?*?*?,2.3,0.2,86,101342,216,1408,286,48.6,42.1,42.1,5394,2928,5003,891,153,8.8,9,5,9999,99999,9,999999999,0.0,999,999,99
3010,1,17,15,0,*?*?*?*?*?*?*?*?*?*?*?*?*?*?*?*?*?*?*?*?*?*?,2.7,1.5,91,101342,95,1414,292,4.3,0.0,4.3,543,-0,542,173,140,9.3,10,5,9999,99999,9,999999999,0.0,999,999,99
3010,1,17,16,0,*?*?*?*?*?*?*?*?*?*?*?*?*?*?*?*?*?*?*?*?*?*?,2.3,0.4,88,101342,0,-0,291,0.0,-0.0,0.0,0,0,0,0,127,5.7,10,5,9999,99999,9,999999999,0.0,999,999,99
3010,1,17,17,0,*?*?*?*?*?*?*?*?*?*?*?*?*?*?*?*?*?*?*?*?*?*?,2.5,0.6,87,101342,0,-0,292,0.0,-0.0,0.0,0,0,0,0,113,7.7,10,5,9999,99999,9,999999999,0.0,999,999,99
3010,1,17,18,0,*?*?*?*?*?*?*?*?*?*?*?*?*?*?*?*?*?*?*?*?*?*?,2.7,0.4,84,101342,0,-0,293,0.0,-0.0,0.0,0,0,0,0,100,5.7,10,5,9999,99999,9,999999999,0.0,999,999,99
3010,1,17,19,0,*?*?*?*?*?*?*?*?*?*?*?*?*?*?*?*?*?*?*?*?*?*?,2.4,1.5,93,101342,0,-0,291,0.0,-0.0,0.0,0,0,0,0,102,5.2,10,5,9999,99999,9,999999999,0.0,999,999,99
3010,1,17,20,0,*?*?*?*?*?*?*?*?*?*?*?*?*?*?*?*?*?*?*?*?*?*?,2.4,0.8,90,101342,0,-0,291,0.0,-0.0,0.0,0,0,0,0,103,4.1,10,5,9999,99999,9,999999999,0.0,999,999,99
3010,1,17,21,0,*?*?*?*?*?*?*?*?*?*?*?*?*?*?*?*?*?*?*?*?*?*?,2.5,1.3,91,101342,0,-0,292,0.0,-0.0,0.0,0,0,0,0,105,5.7,10,5,9999,99999,9,999999999,0.0,999,999,99
3010,1,17,22,0,*?*?*?*?*?*?*?*?*?*?*?*?*?*?*?*?*?*?*?*?*?*?,2.3,0.6,88,101342,0,-0,291,0.0,-0.0,0.0,0,0,0,0,107,4.1,10,5,9999,99999,9,999999999,0.0,999,999,99
3010,1,17,23,0,*?*?*?*?*?*?*?*?*?*?*?*?*?*?*?*?*?*?*?*?*?*?,2.2,-0.2,83,101342,0,-0,291,0.0,-0.0,0.0,0,0,0,0,108,6.2,10,5,9999,99999,9,999999999,0.0,999,999,99
3010,1,17,24,0,*?*?*?*?*?*?*?*?*?*?*?*?*?*?*?*?*?*?*?*?*?*?,2.7,0.6,86,101342,0,-0,293,0.0,-0.0,0.0,0,0,0,0,190,6.7,10,5,9999,99999,9,999999999,0.0,999,999,99
3010,1,18,1,0,*?*?*?*?*?*?*?*?*?*?*?*?*?*?*?*?*?*?*?*?*?*?,1.6,-0.4,87,100335,0,-0,288,0.0,-0.0,0.0,0,0,0,0,113,6.2,10,5,9999,99999,9,999999999,0.0,999,999,99
3010,1,18,2,0,*?*?*?*?*?*?*?*?*?*?*?*?*?*?*?*?*?*?*?*?*?*?,1.5,-0.6,86,100335,0,-0,288,0.0,-0.0,0.0,0,0,0,0,117,7.7,10,5,9999,99999,9,999999999,0.0,999,999,99
3010,1,18,3,0,*?*?*?*?*?*?*?*?*?*?*?*?*?*?*?*?*?*?*?*?*?*?,0.8,-2.2,80,100335,0,-0,285,0.0,-0.0,0.0,0,0,0,0,120,5.2,10,5,9999,99999,9,999999999,0.0,999,999,99
3010,1,18,4,0,*?*?*?*?*?*?*?*?*?*?*?*?*?*?*?*?*?*?*?*?*?*?,0.9,-2.4,78,100335,0,-0,286,0.0,-0.0,0.0,0,0,0,0,123,6.2,10,5,9999,99999,9,999999999,0.0,999,999,99
3010,1,18,5,0,*?*?*?*?*?*?*?*?*?*?*?*?*?*?*?*?*?*?*?*?*?*?,0.4,-3.4,74,100335,0,-0,284,0.0,-0.0,0.0,0,0,0,0,127,7.7,10,5,9999,99999,9,999999999,0.0,999,999,99
3010,1,18,6,0,*?*?*?*?*?*?*?*?*?*?*?*?*?*?*?*?*?*?*?*?*?*?,1.1,-3.1,71,100335,0,-0,286,0.0,-0.0,0.0,0,0,0,0,130,7.7,10,5,9999,99999,9,999999999,0.0,999,999,99
3010,1,18,7,0,*?*?*?*?*?*?*?*?*?*?*?*?*?*?*?*?*?*?*?*?*?*?,0.4,-3.4,74,100335,0,-0,284,0.0,-0.0,0.0,0,0,0,0,127,8.8,10,5,9999,99999,9,999999999,0.0,999,999,99
3010,1,18,8,0,*?*?*?*?*?*?*?*?*?*?*?*?*?*?*?*?*?*?*?*?*?*?,-0.3,-2.7,84,100335,0,-0,281,0.0,-0.0,0.0,0,0,0,0,123,8.8,10,5,9999,99999,9,999999999,0.0,999,999,99
3010,1,18,9,0,*?*?*?*?*?*?*?*?*?*?*?*?*?*?*?*?*?*?*?*?*?*?,0.5,-1.7,85,100335,128,1414,279,18.5,27.3,16.1,2119,1451,1987,334,120,9.8,9,5,9999,99999,9,999999999,0.0,999,999,99
3010,1,18,10,0,*?*?*?*?*?*?*?*?*?*?*?*?*?*?*?*?*?*?*?*?*?*?,1.2,-1.5,82,100335,241,1410,281,57.0,44.3,49.4,6308,3243,5838,1051,117,6.7,9,5,9999,99999,9,999999999,0.0,999,999,99
3010,1,18,11,0,*?*?*?*?*?*?*?*?*?*?*?*?*?*?*?*?*?*?*?*?*?*?,2.6,-1.7,73,100335,310,1409,287,80.4,48.6,69.7,8820,4042,7897,1823,113,10.3,9,5,9999,99999,9,999999999,0.0,999,999,99
3010,1,18,12,0,*?*?*?*?*?*?*?*?*?*?*?*?*?*?*?*?*?*?*?*?*?*?,4.1,0.6,80,100335,331,1413,294,87.2,49.5,75.6,9569,4194,8562,1991,110,9.3,9,5,9999,99999,9,999999999,0.0,999,999,99
3010,1,18,13,0,*?*?*?*?*?*?*?*?*?*?*?*?*?*?*?*?*?*?*?*?*?*?,3.8,1.0,84,100335,300,1410,292,77.0,48.1,66.7,8444,3960,7564,1741,108,9.8,9,5,9999,99999,9,999999999,0.0,999,999,99
3010,1,18,14,0,*?*?*?*?*?*?*?*?*?*?*?*?*?*?*?*?*?*?*?*?*?*?,4.3,1.5,83,100335,222,1413,294,50.3,42.6,43.7,5588,2998,5181,925,107,8.8,9,5,9999,99999,9,999999999,0.0,999,999,99
3010,1,18,15,0,*?*?*?*?*?*?*?*?*?*?*?*?*?*?*?*?*?*?*?*?*?*?,4.2,0.6,79,100335,100,1410,294,9.2,17.2,8.0,1082,811,1021,165,105,9.3,9,5,9999,99999,9,999999999,0.0,999,999,99
3010,1,18,16,0,*?*?*?*?*?*?*?*?*?*?*?*?*?*?*?*?*?*?*?*?*?*?,4.1,1.0,82,100335,0,-0,299,0.0,-0.0,0.0,0,0,0,0,103,5.7,10,5,9999,99999,9,999999999,0.0,999,999,99
3010,1,18,17,0,*?*?*?*?*?*?*?*?*?*?*?*?*?*?*?*?*?*?*?*?*?*?,3.3,0.4,83,100335,0,-0,295,0.0,-0.0,0.0,0,0,0,0,102,7.7,10,5,9999,99999,9,999999999,0.0,999,999,99
3010,1,18,18,0,*?*?*?*?*?*?*?*?*?*?*?*?*?*?*?*?*?*?*?*?*?*?,2.9,1.3,91,100335,0,-0,293,0.0,-0.0,0.0,0,0,0,0,100,5.7,10,5,9999,99999,9,999999999,0.0,999,999,99
3010,1,18,19,0,*?*?*?*?*?*?*?*?*?*?*?*?*?*?*?*?*?*?*?*?*?*?,2.7,1.3,92,100335,0,-0,293,0.0,-0.0,0.0,0,0,0,0,100,5.2,10,5,9999,99999,9,999999999,0.0,999,999,99
3010,1,18,20,0,*?*?*?*?*?*?*?*?*?*?*?*?*?*?*?*?*?*?*?*?*?*?,1.8,-0.2,87,100335,0,-0,289,0.0,-0.0,0.0,0,0,0,0,100,4.1,10,5,9999,99999,9,999999999,0.0,999,999,99
3010,1,18,21,0,*?*?*?*?*?*?*?*?*?*?*?*?*?*?*?*?*?*?*?*?*?*?,2.4,-0.0,85,100335,0,-0,291,0.0,-0.0,0.0,0,0,0,0,100,5.7,10,5,9999,99999,9,999999999,0.0,999,999,99
3010,1,18,22,0,*?*?*?*?*?*?*?*?*?*?*?*?*?*?*?*?*?*?*?*?*?*?,2.1,0.6,91,100335,0,-0,290,0.0,-0.0,0.0,0,0,0,0,100,4.1,10,5,9999,99999,9,999999999,0.0,999,999,99
3010,1,18,23,0,*?*?*?*?*?*?*?*?*?*?*?*?*?*?*?*?*?*?*?*?*?*?,1.4,0.4,95,100335,0,-0,287,0.0,-0.0,0.0,0,0,0,0,100,6.2,10,5,9999,99999,9,999999999,0.0,999,999,99
3010,1,18,24,0,*?*?*?*?*?*?*?*?*?*?*?*?*?*?*?*?*?*?*?*?*?*?,2.1,-0.4,84,100335,0,-0,290,0.0,-0.0,0.0,0,0,0,0,110,6.7,10,5,9999,99999,9,999999999,0.0,999,999,99
3010,1,19,1,0,*?*?*?*?*?*?*?*?*?*?*?*?*?*?*?*?*?*?*?*?*?*?,1.1,1.0,100,100386,0,-0,286,0.0,-0.0,0.0,0,0,0,0,97,6.2,10,5,9999,99999,9,999999999,0.0,999,999,99
3010,1,19,2,0,*?*?*?*?*?*?*?*?*?*?*?*?*?*?*?*?*?*?*?*?*?*?,1.2,1.3,100,100386,0,-0,286,0.0,-0.0,0.0,0,0,0,0,93,7.7,10,5,9999,99999,9,999999999,0.0,999,999,99
3010,1,19,3,0,*?*?*?*?*?*?*?*?*?*?*?*?*?*?*?*?*?*?*?*?*?*?,1.2,0.4,94,100386,0,-0,286,0.0,-0.0,0.0,0,0,0,0,90,5.2,10,5,9999,99999,9,999999999,0.0,999,999,99
3010,1,19,4,0,*?*?*?*?*?*?*?*?*?*?*?*?*?*?*?*?*?*?*?*?*?*?,1.2,0.8,97,100386,0,-0,286,0.0,-0.0,0.0,0,0,0,0,87,6.2,10,5,9999,99999,9,999999999,0.0,999,999,99
3010,1,19,5,0,*?*?*?*?*?*?*?*?*?*?*?*?*?*?*?*?*?*?*?*?*?*?,1.2,1.0,100,100386,0,-0,286,0.0,-0.0,0.0,0,0,0,0,83,7.7,10,5,9999,99999,9,999999999,0.0,999,999,99
3010,1,19,6,0,*?*?*?*?*?*?*?*?*?*?*?*?*?*?*?*?*?*?*?*?*?*?,0.7,-0.0,95,100386,0,-0,284,0.0,-0.0,0.0,0,0,0,0,80,7.7,10,5,9999,99999,9,999999999,0.0,999,999,99
3010,1,19,7,0,*?*?*?*?*?*?*?*?*?*?*?*?*?*?*?*?*?*?*?*?*?*?,0.4,-0.2,96,100386,0,-0,283,0.0,-0.0,0.0,0,0,0,0,78,8.8,10,5,9999,99999,9,999999999,0.0,999,999,99
3010,1,19,8,0,*?*?*?*?*?*?*?*?*?*?*?*?*?*?*?*?*?*?*?*?*?*?,-0.1,-1.1,92,100386,0,-0,276,0.0,-0.0,0.0,0,0,0,0,77,8.8,9,5,9999,99999,9,999999999,0.0,999,999,99
3010,1,19,9,0,*?*?*?*?*?*?*?*?*?*?*?*?*?*?*?*?*?*?*?*?*?*?,1.1,-0.2,91,100386,132,1414,281,19.9,28.4,17.3,2268,1534,2124,358,75,9.8,9,5,9999,99999,9,999999999,0.0,999,999,99
3010,1,19,10,0,*?*?*?*?*?*?*?*?*?*?*?*?*?*?*?*?*?*?*?*?*?*?,2.2,-0.0,85,100386,246,1413,281,77.4,112.1,57.9,8244,7781,6980,1070,73,6.7,8,4,9999,99999,9,999999999,0.0,999,999,99
3010,1,19,11,0,*?*?*?*?*?*?*?*?*?*?*?*?*?*?*?*?*?*?*?*?*?*?,3.2,-0.2,77,100386,315,1410,285,108.6,122.6,81.2,11868,10038,9408,1761,72,10.3,8,4,9999,99999,9,999999999,0.0,999,999,99
3010,1,19,12,0,*?*?*?*?*?*?*?*?*?*?*?*?*?*?*?*?*?*?*?*?*?*?,4.1,-0.6,71,100386,336,1413,288,117.8,124.8,88.1,12862,10479,10180,1920,70,9.3,8,4,9999,99999,9,999999999,0.0,999,999,99
3010,1,19,13,0,*?*?*?*?*?*?*?*?*?*?*?*?*?*?*?*?*?*?*?*?*?*?,4.3,-0.2,73,100386,306,1413,289,104.3,121.4,78.0,11404,9819,9046,1687,70,9.8,8,4,9999,99999,9,999999999,0.0,999,999,99
3010,1,19,14,0,*?*?*?*?*?*?*?*?*?*?*?*?*?*?*?*?*?*?*?*?*?*?,4.4,-0.4,71,100386,227,1411,290,69.1,108.2,51.7,7373,7174,6267,945,70,8.8,8,4,9999,99999,9,999999999,0.0,999,999,99
3010,1,19,15,0,*?*?*?*?*?*?*?*?*?*?*?*?*?*?*?*?*?*?*?*?*?*?,4.5,-0.0,72,100386,106,1417,290,14.6,49.2,10.9,1660,2144,1707,183,70,9.3,8,4,9999,99999,9,999999999,0.0,999,999,99
3010,1,19,16,0,*?*?*?*?*?*?*?*?*?*?*?*?*?*?*?*?*?*?*?*?*?*?,4.1,1.3,82,100386,0,-0,299,0.0,-0.0,0.0,0,0,0,0,70,5.7,10,5,9999,99999,9,999999999,0.0,999,999,99
3010,1,19,17,0,*?*?*?*?*?*?*?*?*?*?*?*?*?*?*?*?*?*?*?*?*?*?,3.4,1.3,85,100386,0,-0,296,0.0,-0.0,0.0,0,0,0,0,70,7.7,10,5,9999,99999,9,999999999,0.0,999,999,99
3010,1,19,18,0,*?*?*?*?*?*?*?*?*?*?*?*?*?*?*?*?*?*?*?*?*?*?,3.5,1.0,84,100386,0,-0,296,0.0,-0.0,0.0,0,0,0,0,70,5.7,10,5,9999,99999,9,999999999,0.0,999,999,99
3010,1,19,19,0,*?*?*?*?*?*?*?*?*?*?*?*?*?*?*?*?*?*?*?*?*?*?,2.7,2.3,96,100386,0,-0,292,0.0,-0.0,0.0,0,0,0,0,72,5.2,10,5,9999,99999,9,999999999,0.0,999,999,99
3010,1,19,20,0,*?*?*?*?*?*?*?*?*?*?*?*?*?*?*?*?*?*?*?*?*?*?,1.3,0.8,96,100386,0,-0,287,0.0,-0.0,0.0,0,0,0,0,73,4.1,10,5,9999,99999,9,999999999,0.0,999,999,99
3010,1,19,21,0,*?*?*?*?*?*?*?*?*?*?*?*?*?*?*?*?*?*?*?*?*?*?,2.1,1.0,92,100386,0,-0,290,0.0,-0.0,0.0,0,0,0,0,75,5.7,10,5,9999,99999,9,999999999,0.0,999,999,99
3010,1,19,22,0,*?*?*?*?*?*?*?*?*?*?*?*?*?*?*?*?*?*?*?*?*?*?,1.7,0.8,94,100386,0,-0,288,0.0,-0.0,0.0,0,0,0,0,77,4.1,10,5,9999,99999,9,999999999,0.0,999,999,99
3010,1,19,23,0,*?*?*?*?*?*?*?*?*?*?*?*?*?*?*?*?*?*?*?*?*?*?,2.4,1.7,95,100386,0,-0,291,0.0,-0.0,0.0,0,0,0,0,78,6.2,10,5,9999,99999,9,999999999,0.0,999,999,99
3010,1,19,24,0,*?*?*?*?*?*?*?*?*?*?*?*?*?*?*?*?*?*?*?*?*?*?,0.7,0.6,100,100386,0,-0,284,0.0,-0.0,0.0,0,0,0,0,100,6.7,10,5,9999,99999,9,999999999,0.0,999,999,99
3010,1,20,1,0,*?*?*?*?*?*?*?*?*?*?*?*?*?*?*?*?*?*?*?*?*?*?,4.4,2.7,90,100291,0,-0,300,0.0,-0.0,0.0,0,0,0,0,78,6.2,10,5,9999,99999,9,999999999,0.0,999,999,99
3010,1,20,2,0,*?*?*?*?*?*?*?*?*?*?*?*?*?*?*?*?*?*?*?*?*?*?,4.8,3.0,90,100291,0,-0,301,0.0,-0.0,0.0,0,0,0,0,77,7.7,10,5,9999,99999,9,999999999,0.0,999,999,99
3010,1,20,3,0,*?*?*?*?*?*?*?*?*?*?*?*?*?*?*?*?*?*?*?*?*?*?,5.1,3.8,92,100291,0,-0,302,0.0,-0.0,0.0,0,0,0,0,75,5.2,10,5,9999,99999,9,999999999,0.0,999,999,99
3010,1,20,4,0,*?*?*?*?*?*?*?*?*?*?*?*?*?*?*?*?*?*?*?*?*?*?,4.8,4.8,100,100291,0,-0,301,0.0,-0.0,0.0,0,0,0,0,73,6.2,10,5,9999,99999,9,999999999,0.0,999,999,99
3010,1,20,5,0,*?*?*?*?*?*?*?*?*?*?*?*?*?*?*?*?*?*?*?*?*?*?,3.8,3.8,100,100291,0,-0,297,0.0,-0.0,0.0,0,0,0,0,72,7.7,10,5,9999,99999,9,999999999,0.0,999,999,99
3010,1,20,6,0,*?*?*?*?*?*?*?*?*?*?*?*?*?*?*?*?*?*?*?*?*?*?,4.3,4.3,100,100291,0,-0,299,0.0,-0.0,0.0,0,0,0,0,70,7.7,10,5,9999,99999,9,999999999,0.0,999,999,99
3010,1,20,7,0,*?*?*?*?*?*?*?*?*?*?*?*?*?*?*?*?*?*?*?*?*?*?,3.4,3.4,100,100291,0,-0,295,0.0,-0.0,0.0,0,0,0,0,72,8.8,10,5,9999,99999,9,999999999,0.0,999,999,99
3010,1,20,8,0,*?*?*?*?*?*?*?*?*?*?*?*?*?*?*?*?*?*?*?*?*?*?,2.3,2.3,100,100291,0,-0,291,0.0,-0.0,0.0,0,0,0,0,73,8.8,10,5,9999,99999,9,999999999,0.0,999,999,99
3010,1,20,9,0,*?*?*?*?*?*?*?*?*?*?*?*?*?*?*?*?*?*?*?*?*?*?,4.8,4.5,99,100291,136,1412,301,12.3,0.0,12.3,1479,-0,1480,482,75,9.8,10,5,9999,99999,9,999999999,0.0,999,999,99
3010,1,20,10,0,*?*?*?*?*?*?*?*?*?*?*?*?*?*?*?*?*?*?*?*?*?*?,7.0,5.0,88,100291,250,1410,311,34.5,0.0,34.5,4042,0,4049,1347,77,6.7,10,5,9999,99999,9,999999999,0.0,999,999,99
3010,1,20,11,0,*?*?*?*?*?*?*?*?*?*?*?*?*?*?*?*?*?*?*?*?*?*?,9.0,5.9,82,100291,320,1411,319,48.1,0.0,48.1,5621,0,5633,1909,78,10.3,10,5,9999,99999,9,999999999,0.0,999,999,99
3010,1,20,12,0,*?*?*?*?*?*?*?*?*?*?*?*?*?*?*?*?*?*?*?*?*?*?,11.0,7.1,78,100291,341,1412,328,52.2,0.0,52.2,6092,0,6105,2081,80,9.3,10,5,9999,99999,9,999999999,0.0,999,999,99
3010,1,20,13,0,*?*?*?*?*?*?*?*?*?*?*?*?*?*?*?*?*?*?*?*?*?*?,11.1,7.3,78,100291,311,1412,329,46.4,0.0,46.4,5414,0,5426,1834,80,9.8,10,5,9999,99999,9,999999999,0.0,999,999,99
3010,1,20,14,0,*?*?*?*?*?*?*?*?*?*?*?*?*?*?*?*?*?*?*?*?*?*?,11.0,7.6,81,100291,233,1414,328,31.1,0.0,31.1,3648,0,3653,1211,80,8.8,10,5,9999,99999,9,999999999,0.0,999,999,99
3010,1,20,15,0,*?*?*?*?*?*?*?*?*?*?*?*?*?*?*?*?*?*?*?*?*?*?,11.0,7.3,79,100291,111,1410,328,7.4,0.0,7.4,917,-0,916,296,80,9.3,10,5,9999,99999,9,999999999,0.0,999,999,99
3010,1,20,16,0,*?*?*?*?*?*?*?*?*?*?*?*?*?*?*?*?*?*?*?*?*?*?,10.5,6.9,79,100291,0,-0,326,0.0,-0.0,0.0,0,0,0,0,80,5.7,10,5,9999,99999,9,999999999,0.0,999,999,99
3010,1,20,17,0,*?*?*?*?*?*?*?*?*?*?*?*?*?*?*?*?*?*?*?*?*?*?,9.0,6.9,88,100291,0,-0,319,0.0,-0.0,0.0,0,0,0,0,80,7.7,10,5,9999,99999,9,999999999,0.0,999,999,99
3010,1,20,18,0,*?*?*?*?*?*?*?*?*?*?*?*?*?*?*?*?*?*?*?*?*?*?,7.8,6.6,93,100291,0,-0,314,0.0,-0.0,0.0,0,0,0,0,80,5.7,10,5,9999,99999,9,999999999,0.0,999,999,99
3010,1,20,19,0,*?*?*?*?*?*?*?*?*?*?*?*?*?*?*?*?*?*?*?*?*?*?,8.0,6.7,92,100291,0,-0,315,0.0,-0.0,0.0,0,0,0,0,78,5.2,10,5,9999,99999,9,999999999,0.0,999,999,99
3010,1,20,20,0,*?*?*?*?*?*?*?*?*?*?*?*?*?*?*?*?*?*?*?*?*?*?,6.5,5.5,94,100291,0,-0,308,0.0,-0.0,0.0,0,0,0,0,77,4.1,10,5,9999,99999,9,999999999,0.0,999,999,99
3010,1,20,21,0,*?*?*?*?*?*?*?*?*?*?*?*?*?*?*?*?*?*?*?*?*?*?,5.9,5.5,98,100291,0,-0,306,0.0,-0.0,0.0,0,0,0,0,75,5.7,10,5,9999,99999,9,999999999,0.0,999,999,99
3010,1,20,22,0,*?*?*?*?*?*?*?*?*?*?*?*?*?*?*?*?*?*?*?*?*?*?,5.9,4.8,94,100291,0,-0,306,0.0,-0.0,0.0,0,0,0,0,73,4.1,10,5,9999,99999,9,999999999,0.1,999,999,99
3010,1,20,23,0,*?*?*?*?*?*?*?*?*?*?*?*?*?*?*?*?*?*?*?*?*?*?,5.6,4.1,91,100291,0,-0,305,0.0,-0.0,0.0,0,0,0,0,72,6.2,10,5,9999,99999,9,999999999,0.0,999,999,99
3010,1,20,24,0,*?*?*?*?*?*?*?*?*?*?*?*?*?*?*?*?*?*?*?*?*?*?,3.2,2.3,95,100291,0,-0,294,0.0,-0.0,0.0,0,0,0,0,80,6.7,10,5,9999,99999,9,999999999,0.0,999,999,99
3010,1,21,1,0,*?*?*?*?*?*?*?*?*?*?*?*?*?*?*?*?*?*?*?*?*?*?,5.5,5.5,100,99797.9,0,-0,304,0.0,-0.0,0.0,0,0,0,0,68,6.2,10,5,9999,99999,9,999999999,0.0,999,999,99
3010,1,21,2,0,*?*?*?*?*?*?*?*?*?*?*?*?*?*?*?*?*?*?*?*?*?*?,5.3,5.3,100,99797.9,0,-0,303,0.0,-0.0,0.0,0,0,0,0,67,7.7,10,5,9999,99999,9,999999999,0.0,999,999,99
3010,1,21,3,0,*?*?*?*?*?*?*?*?*?*?*?*?*?*?*?*?*?*?*?*?*?*?,5.9,5.9,100,99797.9,0,-0,306,0.0,-0.0,0.0,0,0,0,0,65,5.2,10,5,9999,99999,9,999999999,0.3,999,999,99
3010,1,21,4,0,*?*?*?*?*?*?*?*?*?*?*?*?*?*?*?*?*?*?*?*?*?*?,5.3,5.0,100,99797.9,0,-0,303,0.0,-0.0,0.0,0,0,0,0,63,6.2,10,5,9999,99999,9,999999999,0.1,999,999,99
3010,1,21,5,0,*?*?*?*?*?*?*?*?*?*?*?*?*?*?*?*?*?*?*?*?*?*?,5.2,3.4,95,99797.9,0,-0,303,0.0,-0.0,0.0,0,0,0,0,62,7.7,10,5,9999,99999,9,999999999,0.1,999,999,99
3010,1,21,6,0,*?*?*?*?*?*?*?*?*?*?*?*?*?*?*?*?*?*?*?*?*?*?,4.5,3.2,98,99797.9,0,-0,300,0.0,-0.0,0.0,0,0,0,0,60,7.7,10,5,9999,99999,9,999999999,0.0,999,999,99
3010,1,21,7,0,*?*?*?*?*?*?*?*?*?*?*?*?*?*?*?*?*?*?*?*?*?*?,3.6,3.0,100,99797.9,0,-0,296,0.0,-0.0,0.0,0,0,0,0,62,8.8,10,5,9999,99999,9,999999999,0.9,999,999,99
3010,1,21,8,0,*?*?*?*?*?*?*?*?*?*?*?*?*?*?*?*?*?*?*?*?*?*?,4.5,4.5,100,99797.9,0,-0,300,0.0,-0.0,0.0,0,0,0,0,63,8.8,10,5,9999,99999,9,999999999,0.0,999,999,99
3010,1,21,9,0,*?*?*?*?*?*?*?*?*?*?*?*?*?*?*?*?*?*?*?*?*?*?,5.3,5.3,100,99797.9,140,1409,299,22.8,30.5,19.7,2582,1703,2416,411,65,9.8,9,5,9999,99999,9,999999999,0.0,999,999,99
3010,1,21,10,0,*?*?*?*?*?*?*?*?*?*?*?*?*?*?*?*?*?*?*?*?*?*?,6.6,6.4,100,99797.9,255,1412,305,61.6,45.3,53.4,6809,3402,6296,1140,67,6.7,9,5,9999,99999,9,999999999,0.0,999,999,99
3010,1,21,11,0,*?*?*?*?*?*?*?*?*?*?*?*?*?*?*?*?*?*?*?*?*?*?,8.7,7.9,100,99797.9,325,1411,318,49.1,0.0,49.1,5735,0,5747,1950,68,10.3,10,5,9999,99999,9,999999999,0.0,999,999,99
3010,1,21,12,0,*?*?*?*?*?*?*?*?*?*?*?*?*?*?*?*?*?*?*?*?*?*?,10.5,8.1,92,99797.9,346,1411,314,144.7,210.7,93.1,15315,17455,10930,1806,70,9.3,7,4,9999,99999,9,999999999,0.0,999,999,99
3010,1,21,13,0,*?*?*?*?*?*?*?*?*?*?*?*?*?*?*?*?*?*?*?*?*?*?,10.5,7.7,89,99797.9,316,1409,310,143.1,285.9,79.0,14841,22499,10189,1454,72,9.8,6,3,9999,99999,9,999999999,0.0,999,999,99
3010,1,21,14,0,*?*?*?*?*?*?*?*?*?*?*?*?*?*?*?*?*?*?*?*?*?*?,10.6,9.7,100,99797.9,238,1410,316,87.6,185.2,56.3,9320,12548,6809,1040,73,8.8,7,4,9999,99999,9,999999999,0.7,999,999,99
3010,1,21,15,0,*?*?*?*?*?*?*?*?*?*?*?*?*?*?*?*?*?*?*?*?*?*?,10.5,10.2,100,99797.9,117,1415,322,14.8,23.8,12.8,1707,1208,1604,266,75,9.3,9,5,9999,99999,9,999999999,0.2,999,999,99
3010,1,21,16,0,*?*?*?*?*?*?*?*?*?*?*?*?*?*?*?*?*?*?*?*?*?*?,9.9,9.6,100,99797.9,0,-0,323,0.0,-0.0,0.0,0,0,0,0,77,5.7,10,5,9999,99999,9,999999999,0.0,999,999,99
3010,1,21,17,0,*?*?*?*?*?*?*?*?*?*?*?*?*?*?*?*?*?*?*?*?*?*?,8.4,8.4,100,99797.9,0,-0,316,0.0,-0.0,0.0,0,0,0,0,78,7.7,10,5,9999,99999,9,999999999,0.0,999,999,99
3010,1,21,18,0,*?*?*?*?*?*?*?*?*?*?*?*?*?*?*?*?*?*?*?*?*?*?,7.9,7.9,100,99797.9,0,-0,314,0.0,-0.0,0.0,0,0,0,0,80,5.7,10,5,9999,99999,9,999999999,0.0,999,999,99
3010,1,21,19,0,*?*?*?*?*?*?*?*?*?*?*?*?*?*?*?*?*?*?*?*?*?*?,7.7,7.7,100,99797.9,0,-0,313,0.0,-0.0,0.0,0,0,0,0,80,5.2,10,5,9999,99999,9,999999999,0.0,999,999,99
3010,1,21,20,0,*?*?*?*?*?*?*?*?*?*?*?*?*?*?*?*?*?*?*?*?*?*?,6.9,6.9,100,99797.9,0,-0,310,0.0,-0.0,0.0,0,0,0,0,80,4.1,10,5,9999,99999,9,999999999,0.0,999,999,99
3010,1,21,21,0,*?*?*?*?*?*?*?*?*?*?*?*?*?*?*?*?*?*?*?*?*?*?,7.6,7.1,100,99797.9,0,-0,313,0.0,-0.0,0.0,0,0,0,0,80,5.7,10,5,9999,99999,9,999999999,0.0,999,999,99
3010,1,21,22,0,*?*?*?*?*?*?*?*?*?*?*?*?*?*?*?*?*?*?*?*?*?*?,6.4,6.1,100,99797.9,0,-0,308,0.0,-0.0,0.0,0,0,0,0,80,4.1,10,5,9999,99999,9,999999999,0.0,999,999,99
3010,1,21,23,0,*?*?*?*?*?*?*?*?*?*?*?*?*?*?*?*?*?*?*?*?*?*?,5.9,5.8,100,99797.9,0,-0,306,0.0,-0.0,0.0,0,0,0,0,80,6.2,10,5,9999,99999,9,999999999,0.0,999,999,99
3010,1,21,24,0,*?*?*?*?*?*?*?*?*?*?*?*?*?*?*?*?*?*?*?*?*?*?,5.3,5.0,100,99797.9,0,-0,303,0.0,-0.0,0.0,0,0,0,0,70,6.7,10,5,9999,99999,9,999999999,0.0,999,999,99
3010,1,22,1,0,*?*?*?*?*?*?*?*?*?*?*?*?*?*?*?*?*?*?*?*?*?*?,4.4,4.3,100,100408,0,-0,299,0.0,-0.0,0.0,0,0,0,0,80,6.2,10,5,9999,99999,9,999999999,0.0,999,999,99
3010,1,22,2,0,*?*?*?*?*?*?*?*?*?*?*?*?*?*?*?*?*?*?*?*?*?*?,3.5,3.4,100,100408,0,-0,296,0.0,-0.0,0.0,0,0,0,0,80,7.7,10,5,9999,99999,9,999999999,0.0,999,999,99
3010,1,22,3,0,*?*?*?*?*?*?*?*?*?*?*?*?*?*?*?*?*?*?*?*?*?*?,4.0,3.9,100,100408,0,-0,298,0.0,-0.0,0.0,0,0,0,0,80,5.2,10,5,9999,99999,9,999999999,0.0,999,999,99
3010,1,22,4,0,*?*?*?*?*?*?*?*?*?*?*?*?*?*?*?*?*?*?*?*?*?*?,3.5,3.6,100,100408,0,-0,296,0.0,-0.0,0.0,0,0,0,0,80,6.2,10,5,9999,99999,9,999999999,0.0,999,999,99
3010,1,22,5,0,*?*?*?*?*?*?*?*?*?*?*?*?*?*?*?*?*?*?*?*?*?*?,2.6,2.7,100,100408,0,-0,292,0.0,-0.0,0.0,0,0,0,0,80,7.7,10,5,9999,99999,9,999999999,0.0,999,999,99
3010,1,22,6,0,*?*?*?*?*?*?*?*?*?*?*?*?*?*?*?*?*?*?*?*?*?*?,1.8,1.7,100,100408,0,-0,289,0.0,-0.0,0.0,0,0,0,0,80,7.7,10,5,9999,99999,9,999999999,0.0,999,999,99
3010,1,22,7,0,*?*?*?*?*?*?*?*?*?*?*?*?*?*?*?*?*?*?*?*?*?*?,2.7,2.7,100,100408,0,-0,292,0.0,-0.0,0.0,0,0,0,0,85,8.8,10,5,9999,99999,9,999999999,0.0,999,999,99
3010,1,22,8,0,*?*?*?*?*?*?*?*?*?*?*?*?*?*?*?*?*?*?*?*?*?*?,3.5,3.6,100,100408,0,-0,296,0.0,-0.0,0.0,0,0,0,0,90,8.8,10,5,9999,99999,9,999999999,0.8,999,999,99
3010,1,22,9,0,*?*?*?*?*?*?*?*?*?*?*?*?*?*?*?*?*?*?*?*?*?*?,3.5,2.7,100,100408,145,1414,287,32.2,79.1,24.1,3515,3886,3063,410,95,9.8,8,4,9999,99999,9,999999999,0.3,999,999,99
3010,1,22,10,0,*?*?*?*?*?*?*?*?*?*?*?*?*?*?*?*?*?*?*?*?*?*?,6.0,5.3,100,100408,260,1413,298,83.8,114.7,62.6,9182,8649,7310,1340,100,6.7,8,4,9999,99999,9,999999999,0.0,999,999,99
3010,1,22,11,0,*?*?*?*?*?*?*?*?*?*?*?*?*?*?*?*?*?*?*?*?*?*?,7.4,5.1,100,100408,330,1410,304,115.4,124.2,86.3,12600,10366,9976,1878,105,10.3,8,4,9999,99999,9,999999999,0.0,999,999,99
3010,1,22,12,0,*?*?*?*?*?*?*?*?*?*?*?*?*?*?*?*?*?*?*?*?*?*?,9.1,6.1,99,100408,351,1409,316,94.3,50.3,81.7,10345,4339,9251,2165,110,9.3,9,5,9999,99999,9,999999999,0.0,999,999,99
3010,1,22,13,0,*?*?*?*?*?*?*?*?*?*?*?*?*?*?*?*?*?*?*?*?*?*?,9.2,6.2,99,100408,322,1411,320,48.5,0.0,48.5,5666,0,5678,1925,115,9.8,10,5,9999,99999,9,999999999,0.0,999,999,99
3010,1,22,14,0,*?*?*?*?*?*?*?*?*?*?*?*?*?*?*?*?*?*?*?*?*?*?,8.9,7.3,100,100408,244,1412,311,76.7,111.8,57.4,8163,7727,6914,1059,120,8.8,8,4,9999,99999,9,999999999,0.0,999,999,99
3010,1,22,15,0,*?*?*?*?*?*?*?*?*?*?*?*?*?*?*?*?*?*?*?*?*?*?,9.0,7.6,100,100408,122,1406,311,22.2,64.5,16.6,2462,2817,2165,274,125,9.3,8,4,9999,99999,9,999999999,0.0,999,999,99
3010,1,22,16,0,*?*?*?*?*?*?*?*?*?*?*?*?*?*?*?*?*?*?*?*?*?*?,8.2,7.7,100,100408,0,-0,315,0.0,-0.0,0.0,0,0,0,0,130,5.7,10,5,9999,99999,9,999999999,0.0,999,999,99
3010,1,22,17,0,*?*?*?*?*?*?*?*?*?*?*?*?*?*?*?*?*?*?*?*?*?*?,7.1,7.1,100,100408,0,-0,311,0.0,-0.0,0.0,0,0,0,0,135,7.7,10,5,9999,99999,9,999999999,0.0,999,999,99
3010,1,22,18,0,*?*?*?*?*?*?*?*?*?*?*?*?*?*?*?*?*?*?*?*?*?*?,6.4,6.4,100,100408,0,-0,308,0.0,-0.0,0.0,0,0,0,0,140,5.7,10,5,9999,99999,9,999999999,0.0,999,999,99
3010,1,22,19,0,*?*?*?*?*?*?*?*?*?*?*?*?*?*?*?*?*?*?*?*?*?*?,5.8,5.8,100,100408,0,-0,305,0.0,-0.0,0.0,0,0,0,0,132,5.2,10,5,9999,99999,9,999999999,0.0,999,999,99
3010,1,22,20,0,*?*?*?*?*?*?*?*?*?*?*?*?*?*?*?*?*?*?*?*?*?*?,5.7,5.1,100,100408,0,-0,305,0.0,-0.0,0.0,0,0,0,0,123,4.1,10,5,9999,99999,9,999999999,0.0,999,999,99
3010,1,22,21,0,*?*?*?*?*?*?*?*?*?*?*?*?*?*?*?*?*?*?*?*?*?*?,5.2,3.6,100,100408,0,-0,303,0.0,-0.0,0.0,0,0,0,0,115,5.7,10,5,9999,99999,9,999999999,0.0,999,999,99
3010,1,22,22,0,*?*?*?*?*?*?*?*?*?*?*?*?*?*?*?*?*?*?*?*?*?*?,4.8,4.1,100,100408,0,-0,301,0.0,-0.0,0.0,0,0,0,0,107,4.1,10,5,9999,99999,9,999999999,0.0,999,999,99
3010,1,22,23,0,*?*?*?*?*?*?*?*?*?*?*?*?*?*?*?*?*?*?*?*?*?*?,3.6,3.6,100,100408,0,-0,296,0.0,-0.0,0.0,0,0,0,0,98,6.2,10,5,9999,99999,9,999999999,0.0,999,999,99
3010,1,22,24,0,*?*?*?*?*?*?*?*?*?*?*?*?*?*?*?*?*?*?*?*?*?*?,5.3,5.3,100,100408,0,-0,303,0.0,-0.0,0.0,0,0,0,0,80,6.7,10,5,9999,99999,9,999999999,0.0,999,999,99
3010,1,23,1,0,*?*?*?*?*?*?*?*?*?*?*?*?*?*?*?*?*?*?*?*?*?*?,1.6,1.5,100,101137,0,-0,288,0.0,-0.0,0.0,0,0,0,0,87,6.2,10,5,9999,99999,9,999999999,0.0,999,999,99
3010,1,23,2,0,*?*?*?*?*?*?*?*?*?*?*?*?*?*?*?*?*?*?*?*?*?*?,1.2,0.8,100,101137,0,-0,286,0.0,-0.0,0.0,0,0,0,0,83,7.7,10,5,9999,99999,9,999999999,0.0,999,999,99
3010,1,23,3,0,*?*?*?*?*?*?*?*?*?*?*?*?*?*?*?*?*?*?*?*?*?*?,0.4,-1.3,98,101137,0,-0,283,0.0,-0.0,0.0,0,0,0,0,80,5.2,10,5,9999,99999,9,999999999,0.0,999,999,99
3010,1,23,4,0,*?*?*?*?*?*?*?*?*?*?*?*?*?*?*?*?*?*?*?*?*?*?,-0.2,-1.5,100,101137,0,-0,281,0.0,-0.0,0.0,0,0,0,0,77,6.2,10,5,9999,99999,9,999999999,0.0,999,999,99
3010,1,23,5,0,*?*?*?*?*?*?*?*?*?*?*?*?*?*?*?*?*?*?*?*?*?*?,-0.9,-0.8,100,101137,0,-0,278,0.0,-0.0,0.0,0,0,0,0,73,7.7,10,5,9999,99999,9,999999999,0.0,999,999,99
3010,1,23,6,0,*?*?*?*?*?*?*?*?*?*?*?*?*?*?*?*?*?*?*?*?*?*?,-0.4,-0.4,100,101137,0,-0,280,0.0,-0.0,0.0,0,0,0,0,70,7.7,10,5,9999,99999,9,999999999,0.0,999,999,99
3010,1,23,7,0,*?*?*?*?*?*?*?*?*?*?*?*?*?*?*?*?*?*?*?*?*?*?,0.0,-0.0,100,101137,0,-0,281,0.0,-0.0,0.0,0,0,0,0,72,8.8,10,5,9999,99999,9,999999999,0.0,999,999,99
3010,1,23,8,0,*?*?*?*?*?*?*?*?*?*?*?*?*?*?*?*?*?*?*?*?*?*?,0.4,0.4,100,101137,0,-0,269,0.0,-0.0,0.0,0,0,0,0,73,8.8,7,4,9999,99999,9,999999999,0.0,999,999,99
3010,1,23,9,0,*?*?*?*?*?*?*?*?*?*?*?*?*?*?*?*?*?*?*?*?*?*?,0.0,-0.0,100,101137,149,1407,277,25.9,32.5,22.4,2921,1876,2729,468,75,9.8,9,5,9999,99999,9,999999999,0.0,999,999,99
3010,1,23,10,0,*?*?*?*?*?*?*?*?*?*?*?*?*?*?*?*?*?*?*?*?*?*?,2.2,2.1,100,101137,265,1413,281,86.0,115.5,64.3,9424,8788,7500,1377,77,6.7,8,4,9999,99999,9,999999999,0.0,999,999,99
3010,1,23,11,0,*?*?*?*?*?*?*?*?*?*?*?*?*?*?*?*?*?*?*?*?*?*?,4.4,4.5,100,101137,335,1409,291,117.8,124.8,88.1,12857,10477,10176,1920,78,10.3,8,4,9999,99999,9,999999999,0.0,999,999,99
3010,1,23,12,0,*?*?*?*?*?*?*?*?*?*?*?*?*?*?*?*?*?*?*?*?*?*?,5.1,5.1,100,101137,357,1411,294,127.4,126.9,95.3,13904,10905,10987,2089,80,9.3,8,4,9999,99999,9,999999999,0.0,999,999,99
3010,1,23,13,0,*?*?*?*?*?*?*?*?*?*?*?*?*?*?*?*?*?*?*?*?*?*?,4.9,3.8,100,101137,328,1412,288,135.1,207.6,86.8,14297,16768,10237,1673,80,9.8,7,4,9999,99999,9,999999999,0.0,999,999,99
3010,1,23,14,0,*?*?*?*?*?*?*?*?*?*?*?*?*?*?*?*?*?*?*?*?*?*?,5.2,3.9,100,101137,250,1412,294,79.3,112.9,59.3,8700,8366,6932,1265,80,8.8,8,4,9999,99999,9,999999999,0.0,999,999,99
3010,1,23,15,0,*?*?*?*?*?*?*?*?*?*?*?*?*?*?*?*?*?*?*?*?*?*?,5.1,3.8,100,101137,128,1408,293,24.8,68.8,18.6,2739,3110,2401,309,80,9.3,8,4,9999,99999,9,999999999,0.0,999,999,99
3010,1,23,16,0,*?*?*?*?*?*?*?*?*?*?*?*?*?*?*?*?*?*?*?*?*?*?,4.7,3.4,100,101137,0,-0,301,0.0,-0.0,0.0,0,0,0,0,80,5.7,10,5,9999,99999,9,999999999,0.0,999,999,99
3010,1,23,17,0,*?*?*?*?*?*?*?*?*?*?*?*?*?*?*?*?*?*?*?*?*?*?,3.6,3.0,100,101137,0,-0,296,0.0,-0.0,0.0,0,0,0,0,80,7.7,10,5,9999,99999,9,999999999,0.0,999,999,99
3010,1,23,18,0,*?*?*?*?*?*?*?*?*?*?*?*?*?*?*?*?*?*?*?*?*?*?,2.3,2.3,100,101137,0,-0,291,0.0,-0.0,0.0,0,0,0,0,80,5.7,10,5,9999,99999,9,999999999,0.0,999,999,99
3010,1,23,19,0,*?*?*?*?*?*?*?*?*?*?*?*?*?*?*?*?*?*?*?*?*?*?,2.4,0.8,100,101137,0,-0,291,0.0,-0.0,0.0,0,0,0,0,95,5.2,10,5,9999,99999,9,999999999,0.0,999,999,99
3010,1,23,20,0,*?*?*?*?*?*?*?*?*?*?*?*?*?*?*?*?*?*?*?*?*?*?,2.3,2.1,100,101137,0,-0,291,0.0,-0.0,0.0,0,0,0,0,110,4.1,10,5,9999,99999,9,999999999,0.0,999,999,99
3010,1,23,21,0,*?*?*?*?*?*?*?*?*?*?*?*?*?*?*?*?*?*?*?*?*?*?,2.0,0.6,100,101137,0,-0,290,0.0,-0.0,0.0,0,0,0,0,125,5.7,10,5,9999,99999,9,999999999,0.0,999,999,99
3010,1,23,22,0,*?*?*?*?*?*?*?*?*?*?*?*?*?*?*?*?*?*?*?*?*?*?,1.6,1.5,100,101137,0,-0,288,0.0,-0.0,0.0,0,0,0,0,140,4.1,10,5,9999,99999,9,999999999,0.0,999,999,99
3010,1,23,23,0,*?*?*?*?*?*?*?*?*?*?*?*?*?*?*?*?*?*?*?*?*?*?,1.2,1.3,100,101137,0,-0,286,0.0,-0.0,0.0,0,0,0,0,155,6.2,10,5,9999,99999,9,999999999,0.0,999,999,99
3010,1,23,24,0,*?*?*?*?*?*?*?*?*?*?*?*?*?*?*?*?*?*?*?*?*?*?,2.4,2.5,100,101137,0,-0,291,0.0,-0.0,0.0,0,0,0,0,90,6.7,10,5,9999,99999,9,999999999,0.0,999,999,99
3010,1,24,1,0,*?*?*?*?*?*?*?*?*?*?*?*?*?*?*?*?*?*?*?*?*?*?,0.4,-2.7,75,101657,0,-0,283,0.0,-0.0,0.0,0,0,0,0,153,6.2,10,5,9999,99999,9,999999999,0.0,999,999,99
3010,1,24,2,0,*?*?*?*?*?*?*?*?*?*?*?*?*?*?*?*?*?*?*?*?*?*?,0.1,-4.8,65,101657,0,-0,283,0.0,-0.0,0.0,0,0,0,0,137,7.7,10,5,9999,99999,9,999999999,0.0,999,999,99
3010,1,24,3,0,*?*?*?*?*?*?*?*?*?*?*?*?*?*?*?*?*?*?*?*?*?*?,0.2,-3.9,70,101657,0,-0,283,0.0,-0.0,0.0,0,0,0,0,120,5.2,10,5,9999,99999,9,999999999,0.0,999,999,99
3010,1,24,4,0,*?*?*?*?*?*?*?*?*?*?*?*?*?*?*?*?*?*?*?*?*?*?,0.1,-3.7,71,101657,0,-0,282,0.0,-0.0,0.0,0,0,0,0,103,6.2,10,5,9999,99999,9,999999999,0.0,999,999,99
3010,1,24,5,0,*?*?*?*?*?*?*?*?*?*?*?*?*?*?*?*?*?*?*?*?*?*?,-0.4,-3.1,78,101657,0,-0,280,0.0,-0.0,0.0,0,0,0,0,87,7.7,10,5,9999,99999,9,999999999,0.0,999,999,99
3010,1,24,6,0,*?*?*?*?*?*?*?*?*?*?*?*?*?*?*?*?*?*?*?*?*?*?,-0.9,-4.5,73,101657,0,-0,278,0.0,-0.0,0.0,0,0,0,0,70,7.7,10,5,9999,99999,9,999999999,0.0,999,999,99
3010,1,24,7,0,*?*?*?*?*?*?*?*?*?*?*?*?*?*?*?*?*?*?*?*?*?*?,-0.6,-5.0,67,101657,0,-0,280,0.0,-0.0,0.0,0,0,0,0,83,8.8,10,5,9999,99999,9,999999999,0.0,999,999,99
3010,1,24,8,0,*?*?*?*?*?*?*?*?*?*?*?*?*?*?*?*?*?*?*?*?*?*?,-0.3,-4.8,67,101657,2,1512,270,0.0,0.0,0.0,0,0,0,0,97,8.8,8,4,9999,99999,9,999999999,0.0,999,999,99
3010,1,24,9,0,*?*?*?*?*?*?*?*?*?*?*?*?*?*?*?*?*?*?*?*?*?*?,0.3,-4.8,64,101657,154,1409,260,47.8,195.8,26.4,5140,10639,3740,458,110,9.8,6,3,9999,99999,9,999999999,0.0,999,999,99
3010,1,24,10,0,*?*?*?*?*?*?*?*?*?*?*?*?*?*?*?*?*?*?*?*?*?*?,0.7,-4.2,65,101657,270,1412,268,104.4,194.8,67.1,11074,14249,8015,1260,123,6.7,7,4,9999,99999,9,999999999,0.0,999,999,99
3010,1,24,11,0,*?*?*?*?*?*?*?*?*?*?*?*?*?*?*?*?*?*?*?*?*?*?,1.9,-3.9,61,101657,341,1411,279,120.2,125.4,89.9,13124,10589,10383,1962,137,10.3,8,4,9999,99999,9,999999999,0.0,999,999,99
3010,1,24,12,0,*?*?*?*?*?*?*?*?*?*?*?*?*?*?*?*?*?*?*?*?*?*?,3.1,-4.8,53,101657,362,1408,283,130.0,127.4,97.2,14180,11013,11200,2134,150,9.3,8,4,9999,99999,9,999999999,0.0,999,999,99
3010,1,24,13,0,*?*?*?*?*?*?*?*?*?*?*?*?*?*?*?*?*?*?*?*?*?*?,3.2,-5.0,51,101657,333,1408,284,116.9,124.6,87.5,12766,10438,10105,1905,153,9.8,8,4,9999,99999,9,999999999,0.0,999,999,99
3010,1,24,14,0,*?*?*?*?*?*?*?*?*?*?*?*?*?*?*?*?*?*?*?*?*?*?,3.1,-5.0,52,101657,255,1407,283,82.0,114.0,61.3,8987,8536,7157,1310,157,8.8,8,4,9999,99999,9,999999999,0.0,999,999,99
3010,1,24,15,0,*?*?*?*?*?*?*?*?*?*?*?*?*?*?*?*?*?*?*?*?*?*?,2.9,-4.2,57,101657,134,1409,271,36.0,169.7,19.9,3751,9465,3195,371,160,9.3,6,3,9999,99999,9,999999999,0.0,999,999,99
3010,1,24,16,0,*?*?*?*?*?*?*?*?*?*?*?*?*?*?*?*?*?*?*?*?*?*?,3.1,-2.9,62,101657,0,-0,295,0.0,-0.0,0.0,0,0,0,0,163,5.7,10,5,9999,99999,9,999999999,0.0,999,999,99
3010,1,24,17,0,*?*?*?*?*?*?*?*?*?*?*?*?*?*?*?*?*?*?*?*?*?*?,2.4,-2.9,65,101657,0,-0,292,0.0,-0.0,0.0,0,0,0,0,167,7.7,10,5,9999,99999,9,999999999,0.0,999,999,99
3010,1,24,18,0,*?*?*?*?*?*?*?*?*?*?*?*?*?*?*?*?*?*?*?*?*?*?,1.5,-2.9,69,101657,0,-0,288,0.0,-0.0,0.0,0,0,0,0,170,5.7,10,5,9999,99999,9,999999999,0.0,999,999,99
3010,1,24,19,0,*?*?*?*?*?*?*?*?*?*?*?*?*?*?*?*?*?*?*?*?*?*?,1.0,-1.9,77,101657,0,-0,286,0.0,-0.0,0.0,0,0,0,0,170,5.2,10,5,9999,99999,9,999999999,0.0,999,999,99
3010,1,24,20,0,*?*?*?*?*?*?*?*?*?*?*?*?*?*?*?*?*?*?*?*?*?*?,1.4,-1.5,78,101657,0,-0,287,0.0,-0.0,0.0,0,0,0,0,170,4.1,10,5,9999,99999,9,999999999,0.0,999,999,99
3010,1,24,21,0,*?*?*?*?*?*?*?*?*?*?*?*?*?*?*?*?*?*?*?*?*?*?,0.9,-1.5,81,101657,0,-0,285,0.0,-0.0,0.0,0,0,0,0,170,5.7,10,5,9999,99999,9,999999999,0.0,999,999,99
3010,1,24,22,0,*?*?*?*?*?*?*?*?*?*?*?*?*?*?*?*?*?*?*?*?*?*?,1.4,-2.2,74,101657,0,-0,288,0.0,-0.0,0.0,0,0,0,0,170,4.1,10,5,9999,99999,9,999999999,0.0,999,999,99
3010,1,24,23,0,*?*?*?*?*?*?*?*?*?*?*?*?*?*?*?*?*?*?*?*?*?*?,0.7,-2.9,74,101657,0,-0,285,0.0,-0.0,0.0,0,0,0,0,170,6.2,10,5,9999,99999,9,999999999,0.0,999,999,99
3010,1,24,24,0,*?*?*?*?*?*?*?*?*?*?*?*?*?*?*?*?*?*?*?*?*?*?,0.8,-0.6,87,101657,0,-0,285,0.0,-0.0,0.0,0,0,0,0,170,6.7,10,5,9999,99999,9,999999999,0.0,999,999,99
3010,1,25,1,0,*?*?*?*?*?*?*?*?*?*?*?*?*?*?*?*?*?*?*?*?*?*?,-0.5,-3.1,80,100433,0,-0,280,0.0,-0.0,0.0,0,0,0,0,172,6.2,10,5,9999,99999,9,999999999,0.0,999,999,99
3010,1,25,2,0,*?*?*?*?*?*?*?*?*?*?*?*?*?*?*?*?*?*?*?*?*?*?,-1.0,-3.4,82,100433,0,-0,278,0.0,-0.0,0.0,0,0,0,0,173,7.7,10,5,9999,99999,9,999999999,0.0,999,999,99
3010,1,25,3,0,*?*?*?*?*?*?*?*?*?*?*?*?*?*?*?*?*?*?*?*?*?*?,-0.9,-2.4,87,100433,0,-0,278,0.0,-0.0,0.0,0,0,0,0,175,5.2,10,5,9999,99999,9,999999999,0.0,999,999,99
3010,1,25,4,0,*?*?*?*?*?*?*?*?*?*?*?*?*?*?*?*?*?*?*?*?*?*?,-0.7,-2.2,89,100433,0,-0,279,0.0,-0.0,0.0,0,0,0,0,177,6.2,10,5,9999,99999,9,999999999,0.0,999,999,99
3010,1,25,5,0,*?*?*?*?*?*?*?*?*?*?*?*?*?*?*?*?*?*?*?*?*?*?,-0.9,-2.9,84,100433,0,-0,278,0.0,-0.0,0.0,0,0,0,0,178,7.7,10,5,9999,99999,9,999999999,0.0,999,999,99
3010,1,25,6,0,*?*?*?*?*?*?*?*?*?*?*?*?*?*?*?*?*?*?*?*?*?*?,-1.7,-3.1,88,100433,0,-0,275,0.0,-0.0,0.0,0,0,0,0,180,7.7,10,5,9999,99999,9,999999999,0.0,999,999,99
3010,1,25,7,0,*?*?*?*?*?*?*?*?*?*?*?*?*?*?*?*?*?*?*?*?*?*?,-2.6,-4.5,85,100433,0,-0,271,0.0,-0.0,0.0,0,0,0,0,177,8.8,10,5,9999,99999,9,999999999,0.0,999,999,99
3010,1,25,8,0,*?*?*?*?*?*?*?*?*?*?*?*?*?*?*?*?*?*?*?*?*?*?,-2.0,-4.8,79,100433,6,1306,274,0.0,0.0,0.0,0,0,0,0,173,8.8,10,5,9999,99999,9,999999999,0.0,999,999,99
3010,1,25,9,0,*?*?*?*?*?*?*?*?*?*?*?*?*?*?*?*?*?*?*?*?*?*?,-1.5,-5.0,73,100433,159,1410,276,16.8,0.0,16.8,2002,-0,2003,655,170,9.8,10,5,9999,99999,9,999999999,0.0,999,999,99
3010,1,25,10,0,*?*?*?*?*?*?*?*?*?*?*?*?*?*?*?*?*?*?*?*?*?*?,-0.2,-3.9,72,100433,275,1410,281,39.4,0.0,39.4,4606,0,4615,1545,167,6.7,10,5,9999,99999,9,999999999,0.0,999,999,99
3010,1,25,11,0,*?*?*?*?*?*?*?*?*?*?*?*?*?*?*?*?*?*?*?*?*?*?,2.3,-1.1,77,100433,346,1409,291,53.3,0.0,53.3,6224,0,6238,2130,163,10.3,10,5,9999,99999,9,999999999,0.0,999,999,99
3010,1,25,12,0,*?*?*?*?*?*?*?*?*?*?*?*?*?*?*?*?*?*?*?*?*?*?,3.7,0.2,77,100433,368,1409,297,57.6,0.0,57.6,6725,0,6741,2316,160,9.3,10,5,9999,99999,9,999999999,0.0,999,999,99
3010,1,25,13,0,*?*?*?*?*?*?*?*?*?*?*?*?*?*?*?*?*?*?*?*?*?*?,3.6,0.4,79,100433,339,1408,296,52.0,0.0,52.0,6066,0,6079,2071,160,9.8,10,5,9999,99999,9,999999999,0.0,999,999,99
3010,1,25,14,0,*?*?*?*?*?*?*?*?*?*?*?*?*?*?*?*?*?*?*?*?*?*?,3.9,-0.2,73,100433,261,1407,298,36.8,0.0,36.8,4304,0,4311,1438,160,8.8,10,5,9999,99999,9,999999999,0.0,999,999,99
3010,1,25,15,0,*?*?*?*?*?*?*?*?*?*?*?*?*?*?*?*?*?*?*?*?*?*?,3.8,-0.4,73,100433,140,1408,297,13.1,0.0,13.1,1577,-0,1578,515,160,9.3,10,5,9999,99999,9,999999999,0.0,999,999,99
3010,1,25,16,0,*?*?*?*?*?*?*?*?*?*?*?*?*?*?*?*?*?*?*?*?*?*?,3.8,-0.2,74,100433,0,-0,297,0.0,-0.0,0.0,0,0,0,0,160,5.7,10,5,9999,99999,9,999999999,0.0,999,999,99
3010,1,25,17,0,*?*?*?*?*?*?*?*?*?*?*?*?*?*?*?*?*?*?*?*?*?*?,2.5,0.6,87,100433,0,-0,292,0.0,-0.0,0.0,0,0,0,0,160,7.7,10,5,9999,99999,9,999999999,0.0,999,999,99
3010,1,25,18,0,*?*?*?*?*?*?*?*?*?*?*?*?*?*?*?*?*?*?*?*?*?*?,1.4,0.4,92,100433,0,-0,287,0.0,-0.0,0.0,0,0,0,0,160,5.7,10,5,9999,99999,9,999999999,0.0,999,999,99
3010,1,25,19,0,*?*?*?*?*?*?*?*?*?*?*?*?*?*?*?*?*?*?*?*?*?*?,1.1,-0.0,91,100433,0,-0,286,0.0,-0.0,0.0,0,0,0,0,167,5.2,10,5,9999,99999,9,999999999,0.0,999,999,99
3010,1,25,20,0,*?*?*?*?*?*?*?*?*?*?*?*?*?*?*?*?*?*?*?*?*?*?,1.3,0.4,92,100433,0,-0,287,0.0,-0.0,0.0,0,0,0,0,173,4.1,10,5,9999,99999,9,999999999,0.0,999,999,99
3010,1,25,21,0,*?*?*?*?*?*?*?*?*?*?*?*?*?*?*?*?*?*?*?*?*?*?,0.2,-0.4,94,100433,0,-0,282,0.0,-0.0,0.0,0,0,0,0,180,5.7,10,5,9999,99999,9,999999999,0.0,999,999,99
3010,1,25,22,0,*?*?*?*?*?*?*?*?*?*?*?*?*?*?*?*?*?*?*?*?*?*?,-0.3,-0.6,96,100433,0,-0,280,0.0,-0.0,0.0,0,0,0,0,187,4.1,10,5,9999,99999,9,999999999,0.0,999,999,99
3010,1,25,23,0,*?*?*?*?*?*?*?*?*?*?*?*?*?*?*?*?*?*?*?*?*?*?,-0.5,-1.3,93,100433,0,-0,280,0.0,-0.0,0.0,0,0,0,0,193,6.2,10,5,9999,99999,9,999999999,0.0,999,999,99
3010,1,25,24,0,*?*?*?*?*?*?*?*?*?*?*?*?*?*?*?*?*?*?*?*?*?*?,0.0,-2.9,77,100433,0,-0,282,0.0,-0.0,0.0,0,0,0,0,170,6.7,10,5,9999,99999,9,999999999,0.0,999,999,99
3010,1,26,1,0,*?*?*?*?*?*?*?*?*?*?*?*?*?*?*?*?*?*?*?*?*?*?,-0.5,-2.2,90,99624.6,0,-0,280,0.0,-0.0,0.0,0,0,0,0,208,6.2,10,5,9999,99999,9,999999999,0.0,999,999,99
3010,1,26,2,0,*?*?*?*?*?*?*?*?*?*?*?*?*?*?*?*?*?*?*?*?*?*?,-0.2,-2.4,85,99624.6,0,-0,281,0.0,-0.0,0.0,0,0,0,0,217,7.7,10,5,9999,99999,9,999999999,0.0,999,999,99
3010,1,26,3,0,*?*?*?*?*?*?*?*?*?*?*?*?*?*?*?*?*?*?*?*?*?*?,-1.2,-3.9,81,99624.6,0,-0,277,0.0,-0.0,0.0,0,0,0,0,225,5.2,10,5,9999,99999,9,999999999,0.0,999,999,99
3010,1,26,4,0,*?*?*?*?*?*?*?*?*?*?*?*?*?*?*?*?*?*?*?*?*?*?,-1.6,-4.5,80,99624.6,0,-0,276,0.0,-0.0,0.0,0,0,0,0,233,6.2,10,5,9999,99999,9,999999999,0.0,999,999,99
3010,1,26,5,0,*?*?*?*?*?*?*?*?*?*?*?*?*?*?*?*?*?*?*?*?*?*?,-1.3,-4.5,78,99624.6,0,-0,277,0.0,-0.0,0.0,0,0,0,0,242,7.7,10,5,9999,99999,9,999999999,0.0,999,999,99
3010,1,26,6,0,*?*?*?*?*?*?*?*?*?*?*?*?*?*?*?*?*?*?*?*?*?*?,-1.2,-5.0,74,99624.6,0,-0,277,0.0,-0.0,0.0,0,0,0,0,250,7.7,10,5,9999,99999,9,999999999,0.0,999,999,99
3010,1,26,7,0,*?*?*?*?*?*?*?*?*?*?*?*?*?*?*?*?*?*?*?*?*?*?,-2.5,-6.3,74,99624.6,0,-0,272,0.0,-0.0,0.0,0,0,0,0,243,8.8,10,5,9999,99999,9,999999999,0.0,999,999,99
3010,1,26,8,0,*?*?*?*?*?*?*?*?*?*?*?*?*?*?*?*?*?*?*?*?*?*?,-3.9,-5.3,91,99624.6,11,1379,261,0.0,0.0,0.0,0,0,0,0,237,8.8,9,5,9999,99999,9,999999999,0.0,999,999,99
3010,1,26,9,0,*?*?*?*?*?*?*?*?*?*?*?*?*?*?*?*?*?*?*?*?*?*?,-1.1,-3.1,86,99624.6,164,1409,267,41.0,88.7,30.6,4432,4774,3830,534,230,9.8,8,4,9999,99999,9,999999999,0.0,999,999,99
3010,1,26,10,0,*?*?*?*?*?*?*?*?*?*?*?*?*?*?*?*?*?*?*?*?*?*?,1.7,-0.2,88,99624.6,280,1408,274,110.1,197.6,70.8,11669,14759,8427,1336,223,6.7,7,4,9999,99999,9,999999999,0.0,999,999,99
3010,1,26,11,0,*?*?*?*?*?*?*?*?*?*?*?*?*?*?*?*?*?*?*?*?*?*?,4.2,1.0,82,99624.6,352,1410,274,175.1,368.1,83.2,18290,30338,10783,1529,217,10.3,5,3,9999,99999,9,999999999,0.0,999,999,99
3010,1,26,12,0,*?*?*?*?*?*?*?*?*?*?*?*?*?*?*?*?*?*?*?*?*?*?,7.1,1.9,71,99624.6,374,1409,297,159.9,215.0,102.8,16911,18443,12009,2018,210,9.3,7,4,9999,99999,9,999999999,0.0,999,999,99
3010,1,26,13,0,*?*?*?*?*?*?*?*?*?*?*?*?*?*?*?*?*?*?*?*?*?*?,7.2,2.5,73,99624.6,345,1408,288,171.0,366.3,81.2,17862,29960,10546,1491,205,9.8,5,3,9999,99999,9,999999999,0.0,999,999,99
3010,1,26,14,0,*?*?*?*?*?*?*?*?*?*?*?*?*?*?*?*?*?*?*?*?*?*?,7.1,3.8,81,99624.6,268,1411,293,114.6,270.5,63.3,11941,19730,8308,1149,200,8.8,6,3,9999,99999,9,999999999,0.0,999,999,99
3010,1,26,15,0,*?*?*?*?*?*?*?*?*?*?*?*?*?*?*?*?*?*?*?*?*?*?,6.9,3.8,82,99624.6,146,1407,292,43.2,186.5,23.8,4464,10758,3748,438,195,9.3,6,3,9999,99999,9,999999999,0.0,999,999,99
3010,1,26,16,0,*?*?*?*?*?*?*?*?*?*?*?*?*?*?*?*?*?*?*?*?*?*?,6.4,3.9,86,99624.6,0,-0,308,0.0,-0.0,0.0,0,0,0,0,190,5.7,10,5,9999,99999,9,999999999,0.0,999,999,99
3010,1,26,17,0,*?*?*?*?*?*?*?*?*?*?*?*?*?*?*?*?*?*?*?*?*?*?,4.3,1.5,83,99624.6,0,-0,299,0.0,-0.0,0.0,0,0,0,0,185,7.7,10,5,9999,99999,9,999999999,0.0,999,999,99
3010,1,26,18,0,*?*?*?*?*?*?*?*?*?*?*?*?*?*?*?*?*?*?*?*?*?*?,2.7,0.8,90,99624.6,0,-0,293,0.0,-0.0,0.0,0,0,0,0,180,5.7,10,5,9999,99999,9,999999999,0.0,999,999,99
3010,1,26,19,0,*?*?*?*?*?*?*?*?*?*?*?*?*?*?*?*?*?*?*?*?*?*?,1.9,0.2,91,99624.6,0,-0,289,0.0,-0.0,0.0,0,0,0,0,178,5.2,10,5,9999,99999,9,999999999,0.0,999,999,99
3010,1,26,20,0,*?*?*?*?*?*?*?*?*?*?*?*?*?*?*?*?*?*?*?*?*?*?,1.7,0.6,95,99624.6,0,-0,288,0.0,-0.0,0.0,0,0,0,0,177,4.1,10,5,9999,99999,9,999999999,0.0,999,999,99
3010,1,26,21,0,*?*?*?*?*?*?*?*?*?*?*?*?*?*?*?*?*?*?*?*?*?*?,1.4,-0.2,90,99624.6,0,-0,287,0.0,-0.0,0.0,0,0,0,0,175,5.7,10,5,9999,99999,9,999999999,0.0,999,999,99
3010,1,26,22,0,*?*?*?*?*?*?*?*?*?*?*?*?*?*?*?*?*?*?*?*?*?*?,0.8,-0.8,90,99624.6,0,-0,285,0.0,-0.0,0.0,0,0,0,0,173,4.1,10,5,9999,99999,9,999999999,0.0,999,999,99
3010,1,26,23,0,*?*?*?*?*?*?*?*?*?*?*?*?*?*?*?*?*?*?*?*?*?*?,0.9,-1.9,82,99624.6,0,-0,285,0.0,-0.0,0.0,0,0,0,0,172,6.2,10,5,9999,99999,9,999999999,0.0,999,999,99
3010,1,26,24,0,*?*?*?*?*?*?*?*?*?*?*?*?*?*?*?*?*?*?*?*?*?*?,-0.8,-1.7,94,99624.6,0,-0,278,0.0,-0.0,0.0,0,0,0,0,200,6.7,10,5,9999,99999,9,999999999,0.0,999,999,99
3010,1,27,1,0,*?*?*?*?*?*?*?*?*?*?*?*?*?*?*?*?*?*?*?*?*?*?,2.5,0.4,86,98175.8,0,-0,292,0.0,-0.0,0.0,0,0,0,0,180,6.2,10,5,9999,99999,9,999999999,0.0,999,999,99
3010,1,27,2,0,*?*?*?*?*?*?*?*?*?*?*?*?*?*?*?*?*?*?*?*?*?*?,3.6,1.5,86,98175.8,0,-0,296,0.0,-0.0,0.0,0,0,0,0,190,7.7,10,5,9999,99999,9,999999999,0.0,999,999,99
3010,1,27,3,0,*?*?*?*?*?*?*?*?*?*?*?*?*?*?*?*?*?*?*?*?*?*?,2.5,0.4,87,98175.8,0,-0,292,0.0,-0.0,0.0,0,0,0,0,200,5.2,10,5,9999,99999,9,999999999,0.0,999,999,99
3010,1,27,4,0,*?*?*?*?*?*?*?*?*?*?*?*?*?*?*?*?*?*?*?*?*?*?,2.2,-0.6,80,98175.8,0,-0,291,0.0,-0.0,0.0,0,0,0,0,210,6.2,10,5,9999,99999,9,999999999,0.0,999,999,99
3010,1,27,5,0,*?*?*?*?*?*?*?*?*?*?*?*?*?*?*?*?*?*?*?*?*?*?,2.5,0.4,86,98175.8,0,-0,292,0.0,-0.0,0.0,0,0,0,0,220,7.7,10,5,9999,99999,9,999999999,0.0,999,999,99
3010,1,27,6,0,*?*?*?*?*?*?*?*?*?*?*?*?*?*?*?*?*?*?*?*?*?*?,2.3,0.6,88,98175.8,0,-0,291,0.0,-0.0,0.0,0,0,0,0,230,7.7,10,5,9999,99999,9,999999999,0.0,999,999,99
3010,1,27,7,0,*?*?*?*?*?*?*?*?*?*?*?*?*?*?*?*?*?*?*?*?*?*?,1.6,1.3,98,98175.8,0,-0,288,0.0,-0.0,0.0,0,0,0,0,230,8.8,10,5,9999,99999,9,999999999,0.0,999,999,99
3010,1,27,8,0,*?*?*?*?*?*?*?*?*?*?*?*?*?*?*?*?*?*?*?*?*?*?,0.6,-0.4,93,98175.8,16,1394,284,0.0,0.0,0.0,0,0,0,0,230,8.8,10,5,9999,99999,9,999999999,0.0,999,999,99
3010,1,27,9,0,*?*?*?*?*?*?*?*?*?*?*?*?*?*?*?*?*?*?*?*?*?*?,2.7,0.6,87,98175.8,169,1406,293,18.8,0.0,18.8,2234,-0,2236,732,230,9.8,10,5,9999,99999,9,999999999,0.0,999,999,99
3010,1,27,10,0,*?*?*?*?*?*?*?*?*?*?*?*?*?*?*?*?*?*?*?*?*?*?,4.6,2.5,86,98175.8,286,1410,296,72.2,47.3,62.6,7966,3738,7347,1347,230,6.7,9,5,9999,99999,9,999999999,0.0,999,999,99
3010,1,27,11,0,*?*?*?*?*?*?*?*?*?*?*?*?*?*?*?*?*?*?*?*?*?*?,6.7,3.6,81,98175.8,358,1410,305,96.6,50.6,83.7,10596,4383,9474,2223,230,10.3,9,5,9999,99999,9,999999999,0.0,999,999,99
3010,1,27,12,0,*?*?*?*?*?*?*?*?*?*?*?*?*?*?*?*?*?*?*?*?*?*?,8.4,5.0,79,98175.8,380,1409,312,104.1,51.3,90.3,11430,4522,10213,2417,230,9.3,9,5,9999,99999,9,999999999,0.0,999,999,99
3010,1,27,13,0,*?*?*?*?*?*?*?*?*?*?*?*?*?*?*?*?*?*?*?*?*?*?,8.5,5.5,81,98175.8,351,1407,313,94.5,50.4,81.9,10365,4343,9268,2169,228,9.8,9,5,9999,99999,9,999999999,0.0,999,999,99
3010,1,27,14,0,*?*?*?*?*?*?*?*?*?*?*?*?*?*?*?*?*?*?*?*?*?*?,8.4,5.9,85,98175.8,274,1410,312,68.1,46.6,59.1,7524,3614,6945,1267,227,8.8,9,5,9999,99999,9,999999999,0.0,999,999,99
3010,1,27,15,0,*?*?*?*?*?*?*?*?*?*?*?*?*?*?*?*?*?*?*?*?*?*?,8.4,5.9,84,98175.8,152,1405,312,27.0,33.2,23.4,3042,1936,2841,488,225,9.3,9,5,9999,99999,9,999999999,0.0,999,999,99
3010,1,27,16,0,*?*?*?*?*?*?*?*?*?*?*?*?*?*?*?*?*?*?*?*?*?*?,8.4,5.9,84,98175.8,0,-0,317,0.0,-0.0,0.0,0,0,0,0,223,5.7,10,5,9999,99999,9,999999999,0.0,999,999,99
3010,1,27,17,0,*?*?*?*?*?*?*?*?*?*?*?*?*?*?*?*?*?*?*?*?*?*?,7.0,5.3,88,98175.8,0,-0,311,0.0,-0.0,0.0,0,0,0,0,222,7.7,10,5,9999,99999,9,999999999,0.0,999,999,99
3010,1,27,18,0,*?*?*?*?*?*?*?*?*?*?*?*?*?*?*?*?*?*?*?*?*?*?,5.1,4.1,93,98175.8,0,-0,302,0.0,-0.0,0.0,0,0,0,0,220,5.7,10,5,9999,99999,9,999999999,0.0,999,999,99
3010,1,27,19,0,*?*?*?*?*?*?*?*?*?*?*?*?*?*?*?*?*?*?*?*?*?*?,5.2,3.9,91,98175.8,0,-0,303,0.0,-0.0,0.0,0,0,0,0,217,5.2,10,5,9999,99999,9,999999999,0.0,999,999,99
3010,1,27,20,0,*?*?*?*?*?*?*?*?*?*?*?*?*?*?*?*?*?*?*?*?*?*?,4.3,2.7,90,98175.8,0,-0,299,0.0,-0.0,0.0,0,0,0,0,213,4.1,10,5,9999,99999,9,999999999,0.0,999,999,99
3010,1,27,21,0,*?*?*?*?*?*?*?*?*?*?*?*?*?*?*?*?*?*?*?*?*?*?,4.5,3.2,91,98175.8,0,-0,300,0.0,-0.0,0.0,0,0,0,0,210,5.7,10,5,9999,99999,9,999999999,0.0,999,999,99
3010,1,27,22,0,*?*?*?*?*?*?*?*?*?*?*?*?*?*?*?*?*?*?*?*?*?*?,4.1,2.5,89,98175.8,0,-0,298,0.0,-0.0,0.0,0,0,0,0,207,4.1,10,5,9999,99999,9,999999999,0.0,999,999,99
3010,1,27,23,0,*?*?*?*?*?*?*?*?*?*?*?*?*?*?*?*?*?*?*?*?*?*?,3.9,2.1,88,98175.8,0,-0,298,0.0,-0.0,0.0,0,0,0,0,203,6.2,10,5,9999,99999,9,999999999,0.0,999,999,99
3010,1,27,24,0,*?*?*?*?*?*?*?*?*?*?*?*?*?*?*?*?*?*?*?*?*?*?,1.0,-0.8,87,98175.8,0,-0,286,0.0,-0.0,0.0,0,0,0,0,170,6.7,10,5,9999,99999,9,999999999,0.0,999,999,99
3010,1,28,1,0,*?*?*?*?*?*?*?*?*?*?*?*?*?*?*?*?*?*?*?*?*?*?,3.9,-0.6,72,98748.3,0,-0,298,0.0,-0.0,0.0,0,0,0,0,203,6.2,10,5,9999,99999,9,999999999,0.0,999,999,99
3010,1,28,2,0,*?*?*?*?*?*?*?*?*?*?*?*?*?*?*?*?*?*?*?*?*?*?,4.0,-1.9,64,98748.3,0,-0,299,0.0,-0.0,0.0,0,0,0,0,207,7.7,10,5,9999,99999,9,999999999,0.0,999,999,99
3010,1,28,3,0,*?*?*?*?*?*?*?*?*?*?*?*?*?*?*?*?*?*?*?*?*?*?,4.0,-1.3,67,98748.3,0,-0,298,0.0,-0.0,0.0,0,0,0,0,210,5.2,10,5,9999,99999,9,999999999,0.0,999,999,99
3010,1,28,4,0,*?*?*?*?*?*?*?*?*?*?*?*?*?*?*?*?*?*?*?*?*?*?,4.3,-0.8,68,98748.3,0,-0,300,0.0,-0.0,0.0,0,0,0,0,213,6.2,10,5,9999,99999,9,999999999,0.0,999,999,99
3010,1,28,5,0,*?*?*?*?*?*?*?*?*?*?*?*?*?*?*?*?*?*?*?*?*?*?,3.9,-0.2,74,98748.3,0,-0,298,0.0,-0.0,0.0,0,0,0,0,217,7.7,10,5,9999,99999,9,999999999,0.0,999,999,99
3010,1,28,6,0,*?*?*?*?*?*?*?*?*?*?*?*?*?*?*?*?*?*?*?*?*?*?,4.0,-0.4,73,98748.3,0,-0,298,0.0,-0.0,0.0,0,0,0,0,220,7.7,10,5,9999,99999,9,999999999,0.0,999,999,99
3010,1,28,7,0,*?*?*?*?*?*?*?*?*?*?*?*?*?*?*?*?*?*?*?*?*?*?,3.7,-0.0,76,98748.3,0,-0,297,0.0,-0.0,0.0,0,0,0,0,217,8.8,10,5,9999,99999,9,999999999,0.0,999,999,99
3010,1,28,8,0,*?*?*?*?*?*?*?*?*?*?*?*?*?*?*?*?*?*?*?*?*?*?,3.4,0.2,79,98748.3,21,1393,291,0.0,0.0,0.0,0,0,0,0,213,8.8,9,5,9999,99999,9,999999999,0.0,999,999,99
3010,1,28,9,0,*?*?*?*?*?*?*?*?*?*?*?*?*?*?*?*?*?*?*?*?*?*?,4.3,-0.0,73,98748.3,175,1411,284,54.1,155.7,34.8,5730,9080,4787,614,210,9.8,7,4,9999,99999,9,999999999,0.0,999,999,99
3010,1,28,10,0,*?*?*?*?*?*?*?*?*?*?*?*?*?*?*?*?*?*?*?*?*?*?,5.1,1.0,74,98748.3,291,1406,293,98.2,119.6,73.5,10743,9493,8530,1584,207,6.7,8,4,9999,99999,9,999999999,0.0,999,999,99
3010,1,28,11,0,*?*?*?*?*?*?*?*?*?*?*?*?*?*?*?*?*?*?*?*?*?*?,6.3,1.9,73,98748.3,364,1410,298,130.6,127.5,97.7,14254,11041,11257,2146,203,10.3,8,4,9999,99999,9,999999999,0.0,999,999,99
3010,1,28,12,0,*?*?*?*?*?*?*?*?*?*?*?*?*?*?*?*?*?*?*?*?*?*?,6.8,3.0,76,98748.3,386,1408,301,140.8,129.4,105.3,15354,11444,12107,2327,200,9.3,8,4,9999,99999,9,999999999,0.0,999,999,99
3010,1,28,13,0,*?*?*?*?*?*?*?*?*?*?*?*?*?*?*?*?*?*?*?*?*?*?,6.6,2.5,74,98748.3,358,1410,304,96.6,50.6,83.8,10601,4384,9478,2224,202,9.8,9,5,9999,99999,9,999999999,0.0,999,999,99
3010,1,28,14,0,*?*?*?*?*?*?*?*?*?*?*?*?*?*?*?*?*?*?*?*?*?*?,6.9,2.1,70,98748.3,280,1408,311,40.5,0.0,40.5,4729,0,4737,1588,203,8.8,10,5,9999,99999,9,999999999,0.0,999,999,99
3010,1,28,15,0,*?*?*?*?*?*?*?*?*?*?*?*?*?*?*?*?*?*?*?*?*?*?,6.6,1.7,70,98748.3,159,1411,309,16.8,0.0,16.8,1998,-0,1999,654,205,9.3,10,5,9999,99999,9,999999999,0.0,999,999,99
3010,1,28,16,0,*?*?*?*?*?*?*?*?*?*?*?*?*?*?*?*?*?*?*?*?*?*?,6.8,2.5,74,98748.3,2,1620,310,0.0,0.0,0.0,0,0,0,0,207,5.7,10,5,9999,99999,9,999999999,0.0,999,999,99
3010,1,28,17,0,*?*?*?*?*?*?*?*?*?*?*?*?*?*?*?*?*?*?*?*?*?*?,5.8,2.5,79,98748.3,0,-0,306,0.0,-0.0,0.0,0,0,0,0,208,7.7,10,5,9999,99999,9,999999999,0.0,999,999,99
3010,1,28,18,0,*?*?*?*?*?*?*?*?*?*?*?*?*?*?*?*?*?*?*?*?*?*?,6.2,2.7,78,98748.3,0,-0,307,0.0,-0.0,0.0,0,0,0,0,210,5.7,10,5,9999,99999,9,999999999,0.0,999,999,99
3010,1,28,19,0,*?*?*?*?*?*?*?*?*?*?*?*?*?*?*?*?*?*?*?*?*?*?,5.1,2.7,84,98748.3,0,-0,303,0.0,-0.0,0.0,0,0,0,0,213,5.2,10,5,9999,99999,9,999999999,0.0,999,999,99
3010,1,28,20,0,*?*?*?*?*?*?*?*?*?*?*?*?*?*?*?*?*?*?*?*?*?*?,5.8,3.8,86,98748.3,0,-0,305,0.0,-0.0,0.0,0,0,0,0,217,4.1,10,5,9999,99999,9,999999999,0.0,999,999,99
3010,1,28,21,0,*?*?*?*?*?*?*?*?*?*?*?*?*?*?*?*?*?*?*?*?*?*?,5.0,3.4,89,98748.3,0,-0,302,0.0,-0.0,0.0,0,0,0,0,220,5.7,10,5,9999,99999,9,999999999,0.0,999,999,99
3010,1,28,22,0,*?*?*?*?*?*?*?*?*?*?*?*?*?*?*?*?*?*?*?*?*?*?,5.7,3.6,85,98748.3,0,-0,305,0.0,-0.0,0.0,0,0,0,0,223,4.1,10,5,9999,99999,9,999999999,0.0,999,999,99
3010,1,28,23,0,*?*?*?*?*?*?*?*?*?*?*?*?*?*?*?*?*?*?*?*?*?*?,4.7,2.9,87,98748.3,0,-0,301,0.0,-0.0,0.0,0,0,0,0,227,6.2,10,5,9999,99999,9,999999999,0.0,999,999,99
3010,1,28,24,0,*?*?*?*?*?*?*?*?*?*?*?*?*?*?*?*?*?*?*?*?*?*?,3.7,0.8,81,98748.3,0,-0,297,0.0,-0.0,0.0,0,0,0,0,200,6.7,10,5,9999,99999,9,999999999,0.0,999,999,99
3010,1,29,1,0,*?*?*?*?*?*?*?*?*?*?*?*?*?*?*?*?*?*?*?*?*?*?,2.5,0.6,87,98794.2,0,-0,292,0.0,-0.0,0.0,0,0,0,0,228,6.2,10,5,9999,99999,9,999999999,0.0,999,999,99
3010,1,29,2,0,*?*?*?*?*?*?*?*?*?*?*?*?*?*?*?*?*?*?*?*?*?*?,1.3,-0.6,87,98794.2,0,-0,287,0.0,-0.0,0.0,0,0,0,0,227,7.7,10,5,9999,99999,9,999999999,0.0,999,999,99
3010,1,29,3,0,*?*?*?*?*?*?*?*?*?*?*?*?*?*?*?*?*?*?*?*?*?*?,1.9,-1.1,80,98794.2,0,-0,290,0.0,-0.0,0.0,0,0,0,0,225,5.2,10,5,9999,99999,9,999999999,0.0,999,999,99
3010,1,29,4,0,*?*?*?*?*?*?*?*?*?*?*?*?*?*?*?*?*?*?*?*?*?*?,1.6,-1.1,81,98794.2,0,-0,288,0.0,-0.0,0.0,0,0,0,0,223,6.2,10,5,9999,99999,9,999999999,0.0,999,999,99
3010,1,29,5,0,*?*?*?*?*?*?*?*?*?*?*?*?*?*?*?*?*?*?*?*?*?*?,1.3,-1.3,82,98794.2,0,-0,287,0.0,-0.0,0.0,0,0,0,0,222,7.7,10,5,9999,99999,9,999999999,0.0,999,999,99
3010,1,29,6,0,*?*?*?*?*?*?*?*?*?*?*?*?*?*?*?*?*?*?*?*?*?*?,0.2,-1.3,88,98794.2,0,-0,282,0.0,-0.0,0.0,0,0,0,0,220,7.7,10,5,9999,99999,9,999999999,0.0,999,999,99
3010,1,29,7,0,*?*?*?*?*?*?*?*?*?*?*?*?*?*?*?*?*?*?*?*?*?*?,-1.0,-2.4,88,98794.2,0,-0,278,0.0,-0.0,0.0,0,0,0,0,215,8.8,10,5,9999,99999,9,999999999,0.0,999,999,99
3010,1,29,8,0,*?*?*?*?*?*?*?*?*?*?*?*?*?*?*?*?*?*?*?*?*?*?,0.6,-1.1,88,98794.2,26,1383,279,0.0,0.0,0.0,0,0,0,0,210,8.8,9,5,9999,99999,9,999999999,0.0,999,999,99
3010,1,29,9,0,*?*?*?*?*?*?*?*?*?*?*?*?*?*?*?*?*?*?*?*?*?*?,2.1,-0.0,85,98794.2,180,1407,285,36.4,37.9,31.6,4072,2407,3791,663,205,9.8,9,5,9999,99999,9,999999999,0.0,999,999,99
3010,1,29,10,0,*?*?*?*?*?*?*?*?*?*?*?*?*?*?*?*?*?*?*?*?*?*?,3.4,0.4,80,98794.2,297,1407,291,76.1,48.0,66.0,8354,3940,7483,1720,200,6.7,9,5,9999,99999,9,999999999,0.0,999,999,99
3010,1,29,11,0,*?*?*?*?*?*?*?*?*?*?*?*?*?*?*?*?*?*?*?*?*?*?,6.6,1.7,70,98794.2,370,1410,309,58.0,0.0,58.0,6767,0,6783,2332,195,10.3,10,5,9999,99999,9,999999999,0.0,999,999,99
3010,1,29,12,0,*?*?*?*?*?*?*?*?*?*?*?*?*?*?*?*?*?*?*?*?*?*?,9.0,2.5,64,98794.2,392,1407,315,108.4,51.7,94.0,11897,4595,10627,2526,190,9.3,9,5,9999,99999,9,999999999,0.0,999,999,99
3010,1,29,13,0,*?*?*?*?*?*?*?*?*?*?*?*?*?*?*?*?*?*?*?*?*?*?,9.2,2.5,63,98794.2,364,1408,311,130.9,127.6,97.9,14280,11051,11277,2150,198,9.8,8,4,9999,99999,9,999999999,0.0,999,999,99
3010,1,29,14,0,*?*?*?*?*?*?*?*?*?*?*?*?*?*?*?*?*?*?*?*?*?*?,9.3,3.8,68,98794.2,287,1411,316,72.5,47.4,62.8,7998,3746,7376,1352,207,8.8,9,5,9999,99999,9,999999999,0.0,999,999,99
3010,1,29,15,0,*?*?*?*?*?*?*?*?*?*?*?*?*?*?*?*?*?*?*?*?*?*?,9.2,3.9,70,98794.2,165,1408,316,31.3,35.5,27.1,3513,2160,3275,568,215,9.3,9,5,9999,99999,9,999999999,0.0,999,999,99
3010,1,29,16,0,*?*?*?*?*?*?*?*?*?*?*?*?*?*?*?*?*?*?*?*?*?*?,8.3,4.5,76,98794.2,8,1409,316,0.0,0.0,0.0,0,0,0,0,223,5.7,10,5,9999,99999,9,999999999,0.0,999,999,99
3010,1,29,17,0,*?*?*?*?*?*?*?*?*?*?*?*?*?*?*?*?*?*?*?*?*?*?,6.1,3.8,85,98794.2,0,-0,307,0.0,-0.0,0.0,0,0,0,0,232,7.7,10,5,9999,99999,9,999999999,0.0,999,999,99
3010,1,29,18,0,*?*?*?*?*?*?*?*?*?*?*?*?*?*?*?*?*?*?*?*?*?*?,5.3,3.4,87,98794.2,0,-0,303,0.0,-0.0,0.0,0,0,0,0,240,5.7,10,5,9999,99999,9,999999999,0.0,999,999,99
3010,1,29,19,0,*?*?*?*?*?*?*?*?*?*?*?*?*?*?*?*?*?*?*?*?*?*?,5.2,2.7,84,98794.2,0,-0,303,0.0,-0.0,0.0,0,0,0,0,238,5.2,10,5,9999,99999,9,999999999,0.0,999,999,99
3010,1,29,20,0,*?*?*?*?*?*?*?*?*?*?*?*?*?*?*?*?*?*?*?*?*?*?,4.0,2.1,87,98794.2,0,-0,298,0.0,-0.0,0.0,0,0,0,0,237,4.1,10,5,9999,99999,9,999999999,0.0,999,999,99
3010,1,29,21,0,*?*?*?*?*?*?*?*?*?*?*?*?*?*?*?*?*?*?*?*?*?*?,3.3,1.3,86,98794.2,0,-0,295,0.0,-0.0,0.0,0,0,0,0,235,5.7,10,5,9999,99999,9,999999999,0.0,999,999,99
3010,1,29,22,0,*?*?*?*?*?*?*?*?*?*?*?*?*?*?*?*?*?*?*?*?*?*?,3.3,1.0,86,98794.2,0,-0,295,0.0,-0.0,0.0,0,0,0,0,233,4.1,10,5,9999,99999,9,999999999,0.0,999,999,99
3010,1,29,23,0,*?*?*?*?*?*?*?*?*?*?*?*?*?*?*?*?*?*?*?*?*?*?,3.2,0.6,83,98794.2,0,-0,295,0.0,-0.0,0.0,0,0,0,0,232,6.2,10,5,9999,99999,9,999999999,0.0,999,999,99
3010,1,29,24,0,*?*?*?*?*?*?*?*?*?*?*?*?*?*?*?*?*?*?*?*?*?*?,3.7,1.7,87,98794.2,0,-0,297,0.0,-0.0,0.0,0,0,0,0,230,6.7,10,5,9999,99999,9,999999999,0.0,999,999,99
3010,1,30,1,0,*?*?*?*?*?*?*?*?*?*?*?*?*?*?*?*?*?*?*?*?*?*?,4.0,3.0,92,99353.3,0,-0,298,0.0,-0.0,0.0,0,0,0,0,232,6.2,10,5,9999,99999,9,999999999,0.0,999,999,99
3010,1,30,2,0,*?*?*?*?*?*?*?*?*?*?*?*?*?*?*?*?*?*?*?*?*?*?,4.3,3.8,96,99353.3,0,-0,299,0.0,-0.0,0.0,0,0,0,0,233,7.7,10,5,9999,99999,9,999999999,0.0,999,999,99
3010,1,30,3,0,*?*?*?*?*?*?*?*?*?*?*?*?*?*?*?*?*?*?*?*?*?*?,4.0,3.9,99,99353.3,0,-0,298,0.0,-0.0,0.0,0,0,0,0,235,5.2,10,5,9999,99999,9,999999999,0.0,999,999,99
3010,1,30,4,0,*?*?*?*?*?*?*?*?*?*?*?*?*?*?*?*?*?*?*?*?*?*?,4.0,3.4,95,99353.3,0,-0,298,0.0,-0.0,0.0,0,0,0,0,237,6.2,10,5,9999,99999,9,999999999,0.0,999,999,99
3010,1,30,5,0,*?*?*?*?*?*?*?*?*?*?*?*?*?*?*?*?*?*?*?*?*?*?,3.0,1.7,90,99353.3,0,-0,294,0.0,-0.0,0.0,0,0,0,0,238,7.7,10,5,9999,99999,9,999999999,0.0,999,999,99
3010,1,30,6,0,*?*?*?*?*?*?*?*?*?*?*?*?*?*?*?*?*?*?*?*?*?*?,1.7,0.4,91,99353.3,0,-0,288,0.0,-0.0,0.0,0,0,0,0,240,7.7,10,5,9999,99999,9,999999999,0.0,999,999,99
3010,1,30,7,0,*?*?*?*?*?*?*?*?*?*?*?*?*?*?*?*?*?*?*?*?*?*?,2.6,1.3,91,99353.3,0,-0,292,0.0,-0.0,0.0,0,0,0,0,240,8.8,10,5,9999,99999,9,999999999,0.0,999,999,99
3010,1,30,8,0,*?*?*?*?*?*?*?*?*?*?*?*?*?*?*?*?*?*?*?*?*?*?,3.3,1.9,90,99353.3,32,1415,295,0.0,0.0,0.0,0,0,0,0,240,8.8,10,5,9999,99999,9,999999999,0.0,999,999,99
3010,1,30,9,0,*?*?*?*?*?*?*?*?*?*?*?*?*?*?*?*?*?*?*?*?*?*?,4.4,2.3,86,99353.3,186,1409,300,22.1,0.0,22.1,2610,-0,2612,858,240,9.8,10,5,9999,99999,9,999999999,0.0,999,999,99
3010,1,30,10,0,*?*?*?*?*?*?*?*?*?*?*?*?*?*?*?*?*?*?*?*?*?*?,6.4,3.4,80,99353.3,303,1407,308,45.0,0.0,45.0,5254,0,5265,1776,240,6.7,10,5,9999,99999,9,999999999,0.0,999,999,99
3010,1,30,11,0,*?*?*?*?*?*?*?*?*?*?*?*?*?*?*?*?*?*?*?*?*?*?,8.5,3.9,73,99353.3,376,1409,317,59.2,0.0,59.2,6909,0,6926,2385,240,10.3,10,5,9999,99999,9,999999999,0.0,999,999,99
3010,1,30,12,0,*?*?*?*?*?*?*?*?*?*?*?*?*?*?*?*?*?*?*?*?*?*?,10.2,4.6,68,99353.3,399,1409,325,63.7,0.0,63.7,7436,0,7454,2585,240,9.3,10,5,9999,99999,9,999999999,0.0,999,999,99
3010,1,30,13,0,*?*?*?*?*?*?*?*?*?*?*?*?*?*?*?*?*?*?*?*?*?*?,10.2,4.3,66,99353.3,371,1410,325,58.1,0.0,58.1,6789,0,6805,2340,243,9.8,10,5,9999,99999,9,999999999,0.0,999,999,99
3010,1,30,14,0,*?*?*?*?*?*?*?*?*?*?*?*?*?*?*?*?*?*?*?*?*?*?,10.2,3.9,65,99353.3,293,1408,325,43.0,0.0,43.0,5023,0,5033,1693,247,8.8,10,5,9999,99999,9,999999999,0.0,999,999,99
3010,1,30,15,0,*?*?*?*?*?*?*?*?*?*?*?*?*?*?*?*?*?*?*?*?*?*?,10.3,3.9,65,99353.3,172,1412,326,19.3,0.0,19.3,2287,-0,2289,750,250,9.3,10,5,9999,99999,9,999999999,0.0,999,999,99
3010,1,30,16,0,*?*?*?*?*?*?*?*?*?*?*?*?*?*?*?*?*?*?*?*?*?*?,9.5,3.4,65,99353.3,14,1376,322,0.0,0.0,0.0,0,0,0,0,253,5.7,10,5,9999,99999,9,999999999,0.0,999,999,99
3010,1,30,17,0,*?*?*?*?*?*?*?*?*?*?*?*?*?*?*?*?*?*?*?*?*?*?,8.0,4.1,76,99353.3,0,-0,315,0.0,-0.0,0.0,0,0,0,0,257,7.7,10,5,9999,99999,9,999999999,0.0,999,999,99
3010,1,30,18,0,*?*?*?*?*?*?*?*?*?*?*?*?*?*?*?*?*?*?*?*?*?*?,6.6,3.8,81,99353.3,0,-0,309,0.0,-0.0,0.0,0,0,0,0,260,5.7,10,5,9999,99999,9,999999999,0.0,999,999,99
3010,1,30,19,0,*?*?*?*?*?*?*?*?*?*?*?*?*?*?*?*?*?*?*?*?*?*?,6.5,3.0,78,99353.3,0,-0,309,0.0,-0.0,0.0,0,0,0,0,253,5.2,10,5,9999,99999,9,999999999,0.0,999,999,99
3010,1,30,20,0,*?*?*?*?*?*?*?*?*?*?*?*?*?*?*?*?*?*?*?*?*?*?,6.5,4.1,84,99353.3,0,-0,308,0.0,-0.0,0.0,0,0,0,0,247,4.1,10,5,9999,99999,9,999999999,0.0,999,999,99
3010,1,30,21,0,*?*?*?*?*?*?*?*?*?*?*?*?*?*?*?*?*?*?*?*?*?*?,5.3,3.6,88,99353.3,0,-0,303,0.0,-0.0,0.0,0,0,0,0,240,5.7,10,5,9999,99999,9,999999999,0.0,999,999,99
3010,1,30,22,0,*?*?*?*?*?*?*?*?*?*?*?*?*?*?*?*?*?*?*?*?*?*?,5.5,4.6,93,99353.3,0,-0,304,0.0,-0.0,0.0,0,0,0,0,233,4.1,10,5,9999,99999,9,999999999,0.0,999,999,99
3010,1,30,23,0,*?*?*?*?*?*?*?*?*?*?*?*?*?*?*?*?*?*?*?*?*?*?,5.0,3.4,88,99353.3,0,-0,302,0.0,-0.0,0.0,0,0,0,0,227,6.2,10,5,9999,99999,9,999999999,0.0,999,999,99
3010,1,30,24,0,*?*?*?*?*?*?*?*?*?*?*?*?*?*?*?*?*?*?*?*?*?*?,3.1,1.9,91,99353.3,0,-0,294,0.0,-0.0,0.0,0,0,0,0,230,6.7,10,5,9999,99999,9,999999999,0.0,999,999,99
3010,1,31,1,0,*?*?*?*?*?*?*?*?*?*?*?*?*?*?*?*?*?*?*?*?*?*?,4.5,3.9,99,99752.9,0,-0,300,0.0,-0.0,0.0,0,0,0,0,218,1.0,10,5,9999,99999,9,999999999,0.0,999,999,99
3010,1,31,2,0,*?*?*?*?*?*?*?*?*?*?*?*?*?*?*?*?*?*?*?*?*?*?,4.3,4.3,100,99752.9,0,-0,299,0.0,-0.0,0.0,0,0,0,0,217,1.0,10,5,9999,99999,9,999999999,0.0,999,999,99
3010,1,31,3,0,*?*?*?*?*?*?*?*?*?*?*?*?*?*?*?*?*?*?*?*?*?*?,4.0,3.9,100,99752.9,0,-0,298,0.0,-0.0,0.0,0,0,0,0,215,0.0,10,5,9999,99999,9,999999999,0.0,999,999,99
3010,1,31,4,0,*?*?*?*?*?*?*?*?*?*?*?*?*?*?*?*?*?*?*?*?*?*?,4.3,4.3,100,99752.9,0,-0,299,0.0,-0.0,0.0,0,0,0,0,213,1.0,10,5,9999,99999,9,999999999,0.0,999,999,99
3010,1,31,5,0,*?*?*?*?*?*?*?*?*?*?*?*?*?*?*?*?*?*?*?*?*?*?,4.5,4.5,100,99752.9,0,-0,300,0.0,-0.0,0.0,0,0,0,0,212,0.5,10,5,9999,99999,9,999999999,0.0,999,999,99
3010,1,31,6,0,*?*?*?*?*?*?*?*?*?*?*?*?*?*?*?*?*?*?*?*?*?*?,4.2,4.1,100,99752.9,0,-0,298,0.0,-0.0,0.0,0,0,0,0,210,1.0,10,5,9999,99999,9,999999999,0.0,999,999,99
3010,1,31,7,0,*?*?*?*?*?*?*?*?*?*?*?*?*?*?*?*?*?*?*?*?*?*?,4.9,5.0,100,99752.9,0,-0,301,0.0,-0.0,0.0,0,0,0,0,218,0.5,10,5,9999,99999,9,999999999,0.0,999,999,99
3010,1,31,8,0,*?*?*?*?*?*?*?*?*?*?*?*?*?*?*?*?*?*?*?*?*?*?,4.2,4.1,100,99752.9,37,1394,290,0.0,0.0,0.0,0,0,0,0,227,0.5,8,4,9999,99999,9,999999999,0.0,999,999,99
3010,1,31,9,0,*?*?*?*?*?*?*?*?*?*?*?*?*?*?*?*?*?*?*?*?*?*?,4.2,4.3,100,99752.9,192,1410,286,63.2,165.6,40.6,6649,10173,5512,723,235,0.5,7,4,9999,99999,9,999999999,0.0,999,999,99
3010,1,31,10,0,*?*?*?*?*?*?*?*?*?*?*?*?*?*?*?*?*?*?*?*?*?*?,4.7,4.6,100,99752.9,309,1406,296,80.2,48.6,69.6,8806,4039,7884,1819,243,0.0,9,5,9999,99999,9,999999999,0.0,999,999,99
3010,1,31,11,0,*?*?*?*?*?*?*?*?*?*?*?*?*?*?*?*?*?*?*?*?*?*?,5.3,5.3,100,99752.9,382,1407,299,105.0,51.4,91.0,11519,4537,10292,2437,252,0.5,9,5,9999,99999,9,999999999,0.0,999,999,99
3010,1,31,12,0,*?*?*?*?*?*?*?*?*?*?*?*?*?*?*?*?*?*?*?*?*?*?,5.7,4.6,96,99752.9,405,1407,296,149.5,130.8,111.8,16296,11762,12832,2485,260,1.0,8,4,9999,99999,9,999999999,0.0,999,999,99
3010,1,31,13,0,*?*?*?*?*?*?*?*?*?*?*?*?*?*?*?*?*?*?*?*?*?*?,5.6,5.6,100,99752.9,377,1407,296,136.8,128.7,102.3,14922,11290,11773,2256,258,0.5,8,4,9999,99999,9,999999999,0.0,999,999,99
3010,1,31,14,0,*?*?*?*?*?*?*?*?*?*?*?*?*?*?*?*?*?*?*?*?*?*?,6.0,5.3,98,99752.9,300,1410,293,120.5,202.1,77.5,12766,15641,9185,1476,257,0.5,7,4,9999,99999,9,999999999,0.0,999,999,99
3010,1,31,15,0,*?*?*?*?*?*?*?*?*?*?*?*?*?*?*?*?*?*?*?*?*?*?,5.7,5.0,98,99752.9,178,1407,301,35.7,37.6,31.0,3995,2374,3719,650,255,1.0,9,5,9999,99999,9,999999999,0.0,999,999,99
3010,1,31,16,0,*?*?*?*?*?*?*?*?*?*?*?*?*?*?*?*?*?*?*?*?*?*?,5.8,5.1,98,99752.9,21,1426,305,0.0,0.0,0.0,0,0,0,0,253,0.5,10,5,9999,99999,9,999999999,0.0,999,999,99
3010,1,31,17,0,*?*?*?*?*?*?*?*?*?*?*?*?*?*?*?*?*?*?*?*?*?*?,5.7,5.1,100,99752.9,0,-0,305,0.0,-0.0,0.0,0,0,0,0,252,0.5,10,5,9999,99999,9,999999999,0.0,999,999,99
3010,1,31,18,0,*?*?*?*?*?*?*?*?*?*?*?*?*?*?*?*?*?*?*?*?*?*?,4.5,4.3,100,99752.9,0,-0,300,0.0,-0.0,0.0,0,0,0,0,250,0.5,10,5,9999,99999,9,999999999,0.0,999,999,99
3010,1,31,19,0,*?*?*?*?*?*?*?*?*?*?*?*?*?*?*?*?*?*?*?*?*?*?,4.8,4.3,99,99752.9,0,-0,301,0.0,-0.0,0.0,0,0,0,0,243,0.0,10,5,9999,99999,9,999999999,0.0,999,999,99
3010,1,31,20,0,*?*?*?*?*?*?*?*?*?*?*?*?*?*?*?*?*?*?*?*?*?*?,5.5,4.3,95,99752.9,0,-0,304,0.0,-0.0,0.0,0,0,0,0,237,1.0,10,5,9999,99999,9,999999999,0.0,999,999,99
3010,1,31,21,0,*?*?*?*?*?*?*?*?*?*?*?*?*?*?*?*?*?*?*?*?*?*?,4.9,4.3,99,99752.9,0,-0,301,0.0,-0.0,0.0,0,0,0,0,230,1.0,10,5,9999,99999,9,999999999,0.0,999,999,99
3010,1,31,22,0,*?*?*?*?*?*?*?*?*?*?*?*?*?*?*?*?*?*?*?*?*?*?,5.4,4.8,98,99752.9,0,-0,304,0.0,-0.0,0.0,0,0,0,0,223,0.5,10,5,9999,99999,9,999999999,0.0,999,999,99
3010,1,31,23,0,*?*?*?*?*?*?*?*?*?*?*?*?*?*?*?*?*?*?*?*?*?*?,4.9,4.1,98,99752.9,0,-0,301,0.0,-0.0,0.0,0,0,0,0,217,1.5,10,5,9999,99999,9,999999999,0.0,999,999,99
3010,1,31,24,0,*?*?*?*?*?*?*?*?*?*?*?*?*?*?*?*?*?*?*?*?*?*?,4.5,3.6,97,99752.9,0,-0,300,0.0,-0.0,0.0,0,0,0,0,220,0.0,10,5,9999,99999,9,999999999,0.0,999,999,99
3010,2,1,1,0,*?*?*?*?*?*?*?*?*?*?*?*?*?*?*?*?*?*?*?*?*?*?,3.4,3.4,100,99933.3,0,-0,295,0.0,-0.0,0.0,0,0,0,0,213,0.5,10,5,9999,99999,9,999999999,0.0,999,999,99
3010,2,1,2,0,*?*?*?*?*?*?*?*?*?*?*?*?*?*?*?*?*?*?*?*?*?*?,2.7,2.7,100,99933.3,0,-0,292,0.0,-0.0,0.0,0,0,0,0,217,1.0,10,5,9999,99999,9,999999999,0.0,999,999,99
3010,2,1,3,0,*?*?*?*?*?*?*?*?*?*?*?*?*?*?*?*?*?*?*?*?*?*?,2.4,2.5,100,99933.3,0,-0,291,0.0,-0.0,0.0,0,0,0,0,220,0.5,10,5,9999,99999,9,999999999,0.0,999,999,99
3010,2,1,4,0,*?*?*?*?*?*?*?*?*?*?*?*?*?*?*?*?*?*?*?*?*?*?,2.2,2.1,100,99933.3,0,-0,290,0.0,-0.0,0.0,0,0,0,0,223,0.5,10,5,9999,99999,9,999999999,0.0,999,999,99
3010,2,1,5,0,*?*?*?*?*?*?*?*?*?*?*?*?*?*?*?*?*?*?*?*?*?*?,2.4,2.5,100,99933.3,0,-0,291,0.0,-0.0,0.0,0,0,0,0,227,0.5,10,5,9999,99999,9,999999999,0.0,999,999,99
3010,2,1,6,0,*?*?*?*?*?*?*?*?*?*?*?*?*?*?*?*?*?*?*?*?*?*?,2.6,2.3,100,99933.3,0,-0,292,0.0,-0.0,0.0,0,0,0,0,230,1.0,10,5,9999,99999,9,999999999,0.0,999,999,99
3010,2,1,7,0,*?*?*?*?*?*?*?*?*?*?*?*?*?*?*?*?*?*?*?*?*?*?,2.3,2.3,100,99933.3,0,-0,291,0.0,-0.0,0.0,0,0,0,0,232,1.0,10,5,9999,99999,9,999999999,0.0,999,999,99
3010,2,1,8,0,*?*?*?*?*?*?*?*?*?*?*?*?*?*?*?*?*?*?*?*?*?*?,2.4,2.3,100,99933.3,43,1406,291,0.0,0.0,0.0,0,0,0,0,233,1.5,10,5,9999,99999,9,999999999,0.0,999,999,99
3010,2,1,9,0,*?*?*?*?*?*?*?*?*?*?*?*?*?*?*?*?*?*?*?*?*?*?,2.5,2.5,100,99933.3,198,1410,287,42.4,40.1,36.8,4721,2673,4387,775,235,0.5,9,5,9999,99999,9,999999999,0.0,999,999,99
3010,2,1,10,0,*?*?*?*?*?*?*?*?*?*?*?*?*?*?*?*?*?*?*?*?*?*?,3.6,3.6,100,99933.3,315,1405,296,47.4,0.0,47.4,5535,0,5547,1877,237,1.5,10,5,9999,99999,9,999999999,0.0,999,999,99
3010,2,1,11,0,*?*?*?*?*?*?*?*?*?*?*?*?*?*?*?*?*?*?*?*?*?*?,4.4,3.8,100,99933.3,388,1405,299,61.7,0.0,61.7,7203,0,7221,2495,238,0.5,10,5,9999,99999,9,999999999,0.0,999,999,99
3010,2,1,12,0,*?*?*?*?*?*?*?*?*?*?*?*?*?*?*?*?*?*?*?*?*?*?,4.0,3.0,100,99933.3,412,1408,293,115.1,52.3,99.8,12633,4696,11280,2702,240,0.5,9,5,9999,99999,9,999999999,0.3,999,999,99
3010,2,1,13,0,*?*?*?*?*?*?*?*?*?*?*?*?*?*?*?*?*?*?*?*?*?*?,4.2,3.0,100,99933.3,384,1408,290,139.8,129.2,104.6,15251,11407,12027,2310,255,1.0,8,4,9999,99999,9,999999999,0.0,999,999,99
3010,2,1,14,0,*?*?*?*?*?*?*?*?*?*?*?*?*?*?*?*?*?*?*?*?*?*?,4.5,3.0,100,99933.3,306,1406,291,105.0,121.6,78.5,11478,9829,9110,1699,270,1.0,8,4,9999,99999,9,999999999,0.4,999,999,99
3010,2,1,15,0,*?*?*?*?*?*?*?*?*?*?*?*?*?*?*?*?*?*?*?*?*?*?,4.4,1.5,100,99933.3,185,1410,290,50.3,96.6,37.6,5412,5562,4673,668,285,2.6,8,4,9999,99999,9,999999999,1.3,999,999,99
3010,2,1,16,0,*?*?*?*?*?*?*?*?*?*?*?*?*?*?*?*?*?*?*?*?*?*?,4.1,1.3,100,99933.3,27,1397,294,0.0,0.0,0.0,0,0,0,0,300,1.0,9,5,9999,99999,9,999999999,4.7,999,999,99
3010,2,1,17,0,*?*?*?*?*?*?*?*?*?*?*?*?*?*?*?*?*?*?*?*?*?*?,3.8,0.2,98,99933.3,0,-0,297,0.0,-0.0,0.0,0,0,0,0,315,0.5,10,5,9999,99999,9,999999999,3.5,999,999,99
3010,2,1,18,0,*?*?*?*?*?*?*?*?*?*?*?*?*?*?*?*?*?*?*?*?*?*?,4.3,1.9,100,99933.3,0,-0,299,0.0,-0.0,0.0,0,0,0,0,330,1.0,10,5,9999,99999,9,999999999,0.0,999,999,99
3010,2,1,19,0,*?*?*?*?*?*?*?*?*?*?*?*?*?*?*?*?*?*?*?*?*?*?,3.8,1.3,100,99933.3,0,-0,297,0.0,-0.0,0.0,0,0,0,0,330,1.0,10,5,9999,99999,9,999999999,0.0,999,999,99
3010,2,1,20,0,*?*?*?*?*?*?*?*?*?*?*?*?*?*?*?*?*?*?*?*?*?*?,3.4,2.9,100,99933.3,0,-0,295,0.0,-0.0,0.0,0,0,0,0,330,0.0,10,5,9999,99999,9,999999999,0.0,999,999,99
3010,2,1,21,0,*?*?*?*?*?*?*?*?*?*?*?*?*?*?*?*?*?*?*?*?*?*?,2.9,2.9,100,99933.3,0,-0,293,0.0,-0.0,0.0,0,0,0,0,330,1.5,10,5,9999,99999,9,999999999,0.0,999,999,99
3010,2,1,22,0,*?*?*?*?*?*?*?*?*?*?*?*?*?*?*?*?*?*?*?*?*?*?,2.8,2.7,100,99933.3,0,-0,293,0.0,-0.0,0.0,0,0,0,0,330,3.1,10,5,9999,99999,9,999999999,0.0,999,999,99
3010,2,1,23,0,*?*?*?*?*?*?*?*?*?*?*?*?*?*?*?*?*?*?*?*?*?*?,2.5,2.5,100,99933.3,0,-0,291,0.0,-0.0,0.0,0,0,0,0,330,1.5,10,5,9999,99999,9,999999999,0.0,999,999,99
3010,2,1,24,0,*?*?*?*?*?*?*?*?*?*?*?*?*?*?*?*?*?*?*?*?*?*?,4.4,4.3,100,99933.3,0,-0,299,0.0,-0.0,0.0,0,0,0,0,210,1.0,10,5,9999,99999,9,999999999,0.0,999,999,99
3010,2,2,1,0,*?*?*?*?*?*?*?*?*?*?*?*?*?*?*?*?*?*?*?*?*?*?,1.6,1.5,100,101862,0,-0,288,0.0,-0.0,0.0,0,0,0,0,325,4.1,10,5,9999,99999,9,999999999,0.0,999,999,99
3010,2,2,2,0,*?*?*?*?*?*?*?*?*?*?*?*?*?*?*?*?*?*?*?*?*?*?,1.0,1.0,100,101862,0,-0,285,0.0,-0.0,0.0,0,0,0,0,320,3.1,10,5,9999,99999,9,999999999,0.0,999,999,99
3010,2,2,3,0,*?*?*?*?*?*?*?*?*?*?*?*?*?*?*?*?*?*?*?*?*?*?,0.8,0.8,100,101862,0,-0,285,0.0,-0.0,0.0,0,0,0,0,315,2.6,10,5,9999,99999,9,999999999,0.0,999,999,99
3010,2,2,4,0,*?*?*?*?*?*?*?*?*?*?*?*?*?*?*?*?*?*?*?*?*?*?,1.1,1.0,100,101862,0,-0,286,0.0,-0.0,0.0,0,0,0,0,310,1.0,10,5,9999,99999,9,999999999,0.1,999,999,99
3010,2,2,5,0,*?*?*?*?*?*?*?*?*?*?*?*?*?*?*?*?*?*?*?*?*?*?,0.7,0.6,100,101862,0,-0,284,0.0,-0.0,0.0,0,0,0,0,305,1.5,10,5,9999,99999,9,999999999,0.9,999,999,99
3010,2,2,6,0,*?*?*?*?*?*?*?*?*?*?*?*?*?*?*?*?*?*?*?*?*?*?,1.3,1.3,100,101862,0,-0,287,0.0,-0.0,0.0,0,0,0,0,300,2.1,10,5,9999,99999,9,999999999,0.2,999,999,99
3010,2,2,7,0,*?*?*?*?*?*?*?*?*?*?*?*?*?*?*?*?*?*?*?*?*?*?,0.3,0.2,100,101862,0,-0,283,0.0,-0.0,0.0,0,0,0,0,302,1.5,10,5,9999,99999,9,999999999,0.2,999,999,99
3010,2,2,8,0,*?*?*?*?*?*?*?*?*?*?*?*?*?*?*?*?*?*?*?*?*?*?,-0.7,-0.8,100,101862,49,1412,279,0.0,0.0,0.0,0,0,0,0,303,1.5,10,5,9999,99999,9,999999999,0.1,999,999,99
3010,2,2,9,0,*?*?*?*?*?*?*?*?*?*?*?*?*?*?*?*?*?*?*?*?*?*?,1.3,1.3,100,101862,204,1409,287,25.6,0.0,25.6,3013,0,3017,994,305,1.5,10,5,9999,99999,9,999999999,0.0,999,999,99
3010,2,2,10,0,*?*?*?*?*?*?*?*?*?*?*?*?*?*?*?*?*?*?*?*?*?*?,3.3,3.2,100,101862,322,1408,290,84.5,49.2,73.3,9285,4118,8313,1924,307,1.5,9,5,9999,99999,9,999999999,1.1,999,999,99
3010,2,2,11,0,*?*?*?*?*?*?*?*?*?*?*?*?*?*?*?*?*?*?*?*?*?*?,5.9,4.1,100,101862,395,1407,301,109.4,51.8,94.9,12020,4586,10741,2553,308,2.1,9,5,9999,99999,9,999999999,1.4,999,999,99
3010,2,2,12,0,*?*?*?*?*?*?*?*?*?*?*?*?*?*?*?*?*?*?*?*?*?*?,6.9,2.5,98,101862,418,1405,311,67.6,0.0,67.6,7891,0,7912,2760,310,2.6,10,5,9999,99999,9,999999999,0.7,999,999,99
3010,2,2,13,0,*?*?*?*?*?*?*?*?*?*?*?*?*?*?*?*?*?*?*?*?*?*?,6.7,3.2,100,101862,390,1405,305,107.9,51.7,93.5,11838,4586,10574,2511,295,3.6,9,5,9999,99999,9,999999999,0.0,999,999,99
3010,2,2,14,0,*?*?*?*?*?*?*?*?*?*?*?*?*?*?*?*?*?*?*?*?*?*?,7.0,4.1,100,101862,313,1407,306,81.6,48.8,70.7,8949,4069,8012,1851,280,3.6,9,5,9999,99999,9,999999999,0.0,999,999,99
3010,2,2,15,0,*?*?*?*?*?*?*?*?*?*?*?*?*?*?*?*?*?*?*?*?*?*?,6.8,3.8,100,101862,191,1405,310,23.2,0.0,23.2,2734,-0,2737,900,265,2.1,10,5,9999,99999,9,999999999,0.0,999,999,99
3010,2,2,16,0,*?*?*?*?*?*?*?*?*?*?*?*?*?*?*?*?*?*?*?*?*?*?,6.9,3.9,100,101862,34,1418,310,0.0,0.0,0.0,0,0,0,0,250,2.6,10,5,9999,99999,9,999999999,0.0,999,999,99
3010,2,2,17,0,*?*?*?*?*?*?*?*?*?*?*?*?*?*?*?*?*?*?*?*?*?*?,5.2,4.6,100,101862,0,-0,303,0.0,-0.0,0.0,0,0,0,0,235,2.6,10,5,9999,99999,9,999999999,0.0,999,999,99
3010,2,2,18,0,*?*?*?*?*?*?*?*?*?*?*?*?*?*?*?*?*?*?*?*?*?*?,4.1,4.1,100,101862,0,-0,298,0.0,-0.0,0.0,0,0,0,0,220,1.0,10,5,9999,99999,9,999999999,0.0,999,999,99
3010,2,2,19,0,*?*?*?*?*?*?*?*?*?*?*?*?*?*?*?*?*?*?*?*?*?*?,3.0,2.9,100,101862,0,-0,294,0.0,-0.0,0.0,0,0,0,0,217,1.5,10,5,9999,99999,9,999999999,0.0,999,999,99
3010,2,2,20,0,*?*?*?*?*?*?*?*?*?*?*?*?*?*?*?*?*?*?*?*?*?*?,3.1,3.0,100,101862,0,-0,294,0.0,-0.0,0.0,0,0,0,0,213,2.1,10,5,9999,99999,9,999999999,0.0,999,999,99
3010,2,2,21,0,*?*?*?*?*?*?*?*?*?*?*?*?*?*?*?*?*?*?*?*?*?*?,2.5,2.5,100,101862,0,-0,291,0.0,-0.0,0.0,0,0,0,0,210,1.5,10,5,9999,99999,9,999999999,0.0,999,999,99
3010,2,2,22,0,*?*?*?*?*?*?*?*?*?*?*?*?*?*?*?*?*?*?*?*?*?*?,2.0,1.9,100,101862,0,-0,289,0.0,-0.0,0.0,0,0,0,0,207,1.5,10,5,9999,99999,9,999999999,0.0,999,999,99
3010,2,2,23,0,*?*?*?*?*?*?*?*?*?*?*?*?*?*?*?*?*?*?*?*?*?*?,1.4,1.3,100,101862,0,-0,287,0.0,-0.0,0.0,0,0,0,0,203,0.5,10,5,9999,99999,9,999999999,0.0,999,999,99
3010,2,2,24,0,*?*?*?*?*?*?*?*?*?*?*?*?*?*?*?*?*?*?*?*?*?*?,2.2,2.1,100,101862,0,-0,290,0.0,-0.0,0.0,0,0,0,0,330,4.6,10,5,9999,99999,9,999999999,0.0,999,999,99
3010,2,3,1,0,*?*?*?*?*?*?*?*?*?*?*?*?*?*?*?*?*?*?*?*?*?*?,0.6,0.6,99,100853,0,-0,284,0.0,-0.0,0.0,0,0,0,0,205,4.6,10,5,9999,99999,9,999999999,0.0,999,999,99
3010,2,3,2,0,*?*?*?*?*?*?*?*?*?*?*?*?*?*?*?*?*?*?*?*?*?*?,0.5,0.4,99,100853,0,-0,283,0.0,-0.0,0.0,0,0,0,0,210,6.2,10,5,9999,99999,9,999999999,0.0,999,999,99
3010,2,3,3,0,*?*?*?*?*?*?*?*?*?*?*?*?*?*?*?*?*?*?*?*?*?*?,0.5,-0.4,91,100853,0,-0,284,0.0,-0.0,0.0,0,0,0,0,215,6.7,10,5,9999,99999,9,999999999,0.0,999,999,99
3010,2,3,4,0,*?*?*?*?*?*?*?*?*?*?*?*?*?*?*?*?*?*?*?*?*?*?,0.4,-1.5,85,100853,0,-0,283,0.0,-0.0,0.0,0,0,0,0,220,4.6,10,5,9999,99999,9,999999999,0.0,999,999,99
3010,2,3,5,0,*?*?*?*?*?*?*?*?*?*?*?*?*?*?*?*?*?*?*?*?*?*?,0.5,-1.3,86,100853,0,-0,284,0.0,-0.0,0.0,0,0,0,0,225,5.2,10,5,9999,99999,9,999999999,0.0,999,999,99
3010,2,3,6,0,*?*?*?*?*?*?*?*?*?*?*?*?*?*?*?*?*?*?*?*?*?*?,0.5,-1.9,82,100853,0,-0,284,0.0,-0.0,0.0,0,0,0,0,230,5.2,10,5,9999,99999,9,999999999,0.0,999,999,99
3010,2,3,7,0,*?*?*?*?*?*?*?*?*?*?*?*?*?*?*?*?*?*?*?*?*?*?,-0.4,-1.1,93,100853,0,-0,280,0.0,-0.0,0.0,0,0,0,0,237,5.7,10,5,9999,99999,9,999999999,0.0,999,999,99
3010,2,3,8,0,*?*?*?*?*?*?*?*?*?*?*?*?*?*?*?*?*?*?*?*?*?*?,-1.2,-1.3,99,100853,55,1412,277,0.0,0.0,0.0,0,0,0,0,243,4.6,10,5,9999,99999,9,999999999,0.0,999,999,99
3010,2,3,9,0,*?*?*?*?*?*?*?*?*?*?*?*?*?*?*?*?*?*?*?*?*?*?,0.8,0.4,97,100853,210,1407,285,26.8,0.0,26.8,3154,0,3158,1042,250,3.6,10,5,9999,99999,9,999999999,0.0,999,999,99
3010,2,3,10,0,*?*?*?*?*?*?*?*?*?*?*?*?*?*?*?*?*?*?*?*?*?*?,2.7,-0.4,78,100853,328,1406,293,49.9,0.0,49.9,5830,0,5842,1984,257,3.1,10,5,9999,99999,9,999999999,0.0,999,999,99
3010,2,3,11,0,*?*?*?*?*?*?*?*?*?*?*?*?*?*?*?*?*?*?*?*?*?*?,4.5,-0.8,68,100853,402,1408,295,111.7,52.0,96.8,12266,4636,10956,2613,263,3.1,9,5,9999,99999,9,999999999,0.7,999,999,99
3010,2,3,12,0,*?*?*?*?*?*?*?*?*?*?*?*?*?*?*?*?*?*?*?*?*?*?,5.6,0.4,69,100853,425,1406,305,68.9,0.0,68.9,8052,0,8073,2821,270,2.6,10,5,9999,99999,9,999999999,0.2,999,999,99
3010,2,3,13,0,*?*?*?*?*?*?*?*?*?*?*?*?*?*?*?*?*?*?*?*?*?*?,5.6,0.4,69,100853,397,1406,305,63.4,0.0,63.4,7409,0,7428,2574,263,2.6,10,5,9999,99999,9,999999999,0.0,999,999,99
3010,2,3,14,0,*?*?*?*?*?*?*?*?*?*?*?*?*?*?*?*?*?*?*?*?*?*?,5.6,0.6,70,100853,320,1407,305,48.3,0.0,48.3,5637,0,5649,1914,257,2.1,10,5,9999,99999,9,999999999,0.4,999,999,99
3010,2,3,15,0,*?*?*?*?*?*?*?*?*?*?*?*?*?*?*?*?*?*?*?*?*?*?,5.7,1.3,73,100853,198,1406,305,24.5,0.0,24.5,2886,-0,2889,951,250,2.1,10,5,9999,99999,9,999999999,0.6,999,999,99
3010,2,3,16,0,*?*?*?*?*?*?*?*?*?*?*?*?*?*?*?*?*?*?*?*?*?*?,5.4,2.1,79,100853,40,1395,304,0.0,0.0,0.0,0,0,0,0,243,0.5,10,5,9999,99999,9,999999999,0.3,999,999,99
3010,2,3,17,0,*?*?*?*?*?*?*?*?*?*?*?*?*?*?*?*?*?*?*?*?*?*?,3.7,0.4,79,100853,0,-0,297,0.0,-0.0,0.0,0,0,0,0,237,2.1,10,5,9999,99999,9,999999999,0.0,999,999,99
3010,2,3,18,0,*?*?*?*?*?*?*?*?*?*?*?*?*?*?*?*?*?*?*?*?*?*?,3.0,0.6,84,100853,0,-0,294,0.0,-0.0,0.0,0,0,0,0,230,1.0,10,5,9999,99999,9,999999999,0.0,999,999,99
3010,2,3,19,0,*?*?*?*?*?*?*?*?*?*?*?*?*?*?*?*?*?*?*?*?*?*?,2.7,2.5,97,100853,0,-0,292,0.0,-0.0,0.0,0,0,0,0,233,2.1,10,5,9999,99999,9,999999999,0.0,999,999,99
3010,2,3,20,0,*?*?*?*?*?*?*?*?*?*?*?*?*?*?*?*?*?*?*?*?*?*?,2.2,1.9,97,100853,0,-0,290,0.0,-0.0,0.0,0,0,0,0,237,3.1,10,5,9999,99999,9,999999999,0.0,999,999,99
3010,2,3,21,0,*?*?*?*?*?*?*?*?*?*?*?*?*?*?*?*?*?*?*?*?*?*?,1.5,0.4,92,100853,0,-0,288,0.0,-0.0,0.0,0,0,0,0,240,1.0,10,5,9999,99999,9,999999999,0.0,999,999,99
3010,2,3,22,0,*?*?*?*?*?*?*?*?*?*?*?*?*?*?*?*?*?*?*?*?*?*?,0.9,0.4,96,100853,0,-0,285,0.0,-0.0,0.0,0,0,0,0,243,0.5,10,5,9999,99999,9,999999999,0.0,999,999,99
3010,2,3,23,0,*?*?*?*?*?*?*?*?*?*?*?*?*?*?*?*?*?*?*?*?*?*?,0.7,-1.5,83,100853,0,-0,285,0.0,-0.0,0.0,0,0,0,0,247,0.5,10,5,9999,99999,9,999999999,0.0,999,999,99
3010,2,3,24,0,*?*?*?*?*?*?*?*?*?*?*?*?*?*?*?*?*?*?*?*?*?*?,0.8,0.8,99,100853,0,-0,285,0.0,-0.0,0.0,0,0,0,0,200,5.7,10,5,9999,99999,9,999999999,0.0,999,999,99
3010,2,4,1,0,*?*?*?*?*?*?*?*?*?*?*?*?*?*?*?*?*?*?*?*?*?*?,0.4,-2.2,83,100020,0,-0,283,0.0,-0.0,0.0,0,0,0,0,253,3.6,10,5,9999,99999,9,999999999,0.1,999,999,99
3010,2,4,2,0,*?*?*?*?*?*?*?*?*?*?*?*?*?*?*?*?*?*?*?*?*?*?,0.5,-2.4,80,100020,0,-0,284,0.0,-0.0,0.0,0,0,0,0,257,3.6,10,5,9999,99999,9,999999999,0.0,999,999,99
3010,2,4,3,0,*?*?*?*?*?*?*?*?*?*?*?*?*?*?*?*?*?*?*?*?*?*?,-0.4,-1.9,88,100020,0,-0,280,0.0,-0.0,0.0,0,0,0,0,260,3.6,10,5,9999,99999,9,999999999,0.0,999,999,99
3010,2,4,4,0,*?*?*?*?*?*?*?*?*?*?*?*?*?*?*?*?*?*?*?*?*?*?,-0.3,-2.4,84,100020,0,-0,281,0.0,-0.0,0.0,0,0,0,0,263,2.6,10,5,9999,99999,9,999999999,0.0,999,999,99
3010,2,4,5,0,*?*?*?*?*?*?*?*?*?*?*?*?*?*?*?*?*?*?*?*?*?*?,-0.0,-2.4,83,100020,0,-0,282,0.0,-0.0,0.0,0,0,0,0,267,3.1,10,5,9999,99999,9,999999999,0.0,999,999,99
3010,2,4,6,0,*?*?*?*?*?*?*?*?*?*?*?*?*?*?*?*?*?*?*?*?*?*?,-0.6,-4.2,74,100020,0,-0,280,0.0,-0.0,0.0,0,0,0,0,270,3.6,10,5,9999,99999,9,999999999,0.0,999,999,99
3010,2,4,7,0,*?*?*?*?*?*?*?*?*?*?*?*?*?*?*?*?*?*?*?*?*?*?,-1.1,-3.9,80,100020,0,-0,277,0.0,-0.0,0.0,0,0,0,0,270,3.6,10,5,9999,99999,9,999999999,0.0,999,999,99
3010,2,4,8,0,*?*?*?*?*?*?*?*?*?*?*?*?*?*?*?*?*?*?*?*?*?*?,-0.3,-3.9,75,100020,61,1409,281,0.0,0.0,0.0,0,0,0,0,270,3.6,10,5,9999,99999,9,999999999,0.0,999,999,99
3010,2,4,9,0,*?*?*?*?*?*?*?*?*?*?*?*?*?*?*?*?*?*?*?*?*?*?,0.6,-4.8,65,100020,216,1405,279,48.8,42.2,42.3,5414,2935,5021,895,270,4.6,9,5,9999,99999,9,999999999,0.0,999,999,99
3010,2,4,10,0,*?*?*?*?*?*?*?*?*?*?*?*?*?*?*?*?*?*?*?*?*?*?,1.8,-1.9,75,100020,335,1407,284,89.0,49.7,77.2,9769,4231,8740,2034,270,5.7,9,5,9999,99999,9,999999999,0.1,999,999,99
3010,2,4,11,0,*?*?*?*?*?*?*?*?*?*?*?*?*?*?*?*?*?*?*?*?*?*?,2.5,-1.7,73,100020,408,1405,287,114.0,52.2,98.9,12516,4682,11176,2673,270,4.1,9,5,9999,99999,9,999999999,0.2,999,999,99
3010,2,4,12,0,*?*?*?*?*?*?*?*?*?*?*?*?*?*?*?*?*?*?*?*?*?*?,3.4,-0.0,80,100020,432,1406,286,161.7,132.6,121.0,17628,12174,13854,2710,270,4.6,8,4,9999,99999,9,999999999,0.0,999,999,99
3010,2,4,13,0,*?*?*?*?*?*?*?*?*?*?*?*?*?*?*?*?*?*?*?*?*?*?,3.3,0.4,83,100020,404,1406,290,112.6,52.1,97.6,12357,4663,11035,2636,267,5.7,9,5,9999,99999,9,999999999,0.0,999,999,99
3010,2,4,14,0,*?*?*?*?*?*?*?*?*?*?*?*?*?*?*?*?*?*?*?*?*?*?,3.6,-0.2,77,100020,327,1408,286,114.3,124.0,85.5,12482,10315,9885,1860,263,5.2,8,4,9999,99999,9,999999999,0.0,999,999,99
3010,2,4,15,0,*?*?*?*?*?*?*?*?*?*?*?*?*?*?*?*?*?*?*?*?*?*?,3.3,-0.4,77,100020,205,1407,290,44.9,41.0,38.9,4992,2779,4635,821,260,6.2,9,5,9999,99999,9,999999999,0.0,999,999,99
3010,2,4,16,0,*?*?*?*?*?*?*?*?*?*?*?*?*?*?*?*?*?*?*?*?*?*?,3.4,-0.2,77,100020,47,1407,291,0.0,0.0,0.0,0,0,0,0,257,5.7,9,5,9999,99999,9,999999999,0.0,999,999,99
3010,2,4,17,0,*?*?*?*?*?*?*?*?*?*?*?*?*?*?*?*?*?*?*?*?*?*?,2.8,-0.8,77,100020,0,-0,293,0.0,-0.0,0.0,0,0,0,0,253,6.7,10,5,9999,99999,9,999999999,0.0,999,999,99
3010,2,4,18,0,*?*?*?*?*?*?*?*?*?*?*?*?*?*?*?*?*?*?*?*?*?*?,1.5,-0.8,85,100020,0,-0,288,0.0,-0.0,0.0,0,0,0,0,250,5.7,10,5,9999,99999,9,999999999,0.0,999,999,99
3010,2,4,19,0,*?*?*?*?*?*?*?*?*?*?*?*?*?*?*?*?*?*?*?*?*?*?,1.2,-1.3,84,100020,0,-0,287,0.0,-0.0,0.0,0,0,0,0,250,4.6,10,5,9999,99999,9,999999999,0.1,999,999,99
3010,2,4,20,0,*?*?*?*?*?*?*?*?*?*?*?*?*?*?*?*?*?*?*?*?*?*?,1.5,-0.4,87,100020,0,-0,288,0.0,-0.0,0.0,0,0,0,0,250,4.6,10,5,9999,99999,9,999999999,1.0,999,999,99
3010,2,4,21,0,*?*?*?*?*?*?*?*?*?*?*?*?*?*?*?*?*?*?*?*?*?*?,0.5,-2.2,81,100020,0,-0,284,0.0,-0.0,0.0,0,0,0,0,250,3.6,10,5,9999,99999,9,999999999,0.8,999,999,99
3010,2,4,22,0,*?*?*?*?*?*?*?*?*?*?*?*?*?*?*?*?*?*?*?*?*?*?,1.0,-3.1,72,100020,0,-0,286,0.0,-0.0,0.0,0,0,0,0,250,3.1,10,5,9999,99999,9,999999999,0.0,999,999,99
3010,2,4,23,0,*?*?*?*?*?*?*?*?*?*?*?*?*?*?*?*?*?*?*?*?*?*?,0.5,-3.9,70,100020,0,-0,284,0.0,-0.0,0.0,0,0,0,0,250,3.6,10,5,9999,99999,9,999999999,0.0,999,999,99
3010,2,4,24,0,*?*?*?*?*?*?*?*?*?*?*?*?*?*?*?*?*?*?*?*?*?*?,0.4,-1.7,84,100020,0,-0,283,0.0,-0.0,0.0,0,0,0,0,250,4.1,10,5,9999,99999,9,999999999,0.5,999,999,99
3010,2,5,1,0,*?*?*?*?*?*?*?*?*?*?*?*?*?*?*?*?*?*?*?*?*?*?,0.3,-1.9,95,99073.3,0,-0,283,0.0,-0.0,0.0,0,0,0,0,248,4.1,10,5,9999,99999,9,999999999,0.0,999,999,99
3010,2,5,2,0,*?*?*?*?*?*?*?*?*?*?*?*?*?*?*?*?*?*?*?*?*?*?,0.4,-1.3,100,99073.3,0,-0,283,0.0,-0.0,0.0,0,0,0,0,247,2.1,10,5,9999,99999,9,999999999,0.0,999,999,99
3010,2,5,3,0,*?*?*?*?*?*?*?*?*?*?*?*?*?*?*?*?*?*?*?*?*?*?,-0.1,-2.7,93,99073.3,0,-0,281,0.0,-0.0,0.0,0,0,0,0,245,2.6,10,5,9999,99999,9,999999999,0.0,999,999,99
3010,2,5,4,0,*?*?*?*?*?*?*?*?*?*?*?*?*?*?*?*?*?*?*?*?*?*?,-1.0,-3.4,95,99073.3,0,-0,278,0.0,-0.0,0.0,0,0,0,0,243,5.2,10,5,9999,99999,9,999999999,0.0,999,999,99
3010,2,5,5,0,*?*?*?*?*?*?*?*?*?*?*?*?*?*?*?*?*?*?*?*?*?*?,-0.5,-3.7,88,99073.3,0,-0,280,0.0,-0.0,0.0,0,0,0,0,242,5.7,10,5,9999,99999,9,999999999,0.0,999,999,99
3010,2,5,6,0,*?*?*?*?*?*?*?*?*?*?*?*?*?*?*?*?*?*?*?*?*?*?,-1.3,-3.9,92,99073.3,0,-0,277,0.0,-0.0,0.0,0,0,0,0,240,5.2,10,5,9999,99999,9,999999999,0.0,999,999,99
3010,2,5,7,0,*?*?*?*?*?*?*?*?*?*?*?*?*?*?*?*?*?*?*?*?*?*?,-2.1,-5.0,89,99073.3,0,-0,274,0.0,-0.0,0.0,0,0,0,0,240,5.7,10,5,9999,99999,9,999999999,0.0,999,999,99
3010,2,5,8,0,*?*?*?*?*?*?*?*?*?*?*?*?*?*?*?*?*?*?*?*?*?*?,-1.4,-4.2,91,99073.3,67,1404,276,0.0,0.0,0.0,0,0,0,0,240,1.5,10,5,9999,99999,9,999999999,0.0,999,999,99
3010,2,5,9,0,*?*?*?*?*?*?*?*?*?*?*?*?*?*?*?*?*?*?*?*?*?*?,-0.8,-3.4,93,99073.3,223,1408,273,51.0,42.8,44.2,5655,3021,5242,937,240,4.1,9,5,9999,99999,9,999999999,0.0,999,999,99
3010,2,5,10,0,*?*?*?*?*?*?*?*?*?*?*?*?*?*?*?*?*?*?*?*?*?*?,1.9,1.9,100,99073.3,341,1404,280,121.0,125.5,90.5,13205,10623,10445,1976,240,5.7,8,4,9999,99999,9,999999999,0.0,999,999,99
3010,2,5,11,0,*?*?*?*?*?*?*?*?*?*?*?*?*?*?*?*?*?*?*?*?*?*?,4.9,4.5,100,99073.3,415,1405,293,154.2,131.6,115.3,16809,11926,13226,2571,240,8.8,8,4,9999,99999,9,999999999,0.0,999,999,99
3010,2,5,12,0,*?*?*?*?*?*?*?*?*?*?*?*?*?*?*?*?*?*?*?*?*?*?,5.3,5.3,100,99073.3,439,1406,295,164.9,133.1,123.3,17974,12274,14119,2769,240,8.2,8,4,9999,99999,9,999999999,0.0,999,999,99
3010,2,5,13,0,*?*?*?*?*?*?*?*?*?*?*?*?*?*?*?*?*?*?*?*?*?*?,5.3,5.3,100,99073.3,411,1405,295,152.4,131.3,114.0,16610,11863,13073,2538,245,7.2,8,4,9999,99999,9,999999999,0.0,999,999,99
3010,2,5,14,0,*?*?*?*?*?*?*?*?*?*?*?*?*?*?*?*?*?*?*?*?*?*?,5.4,5.5,100,99073.3,334,1407,299,88.7,49.7,76.9,9729,4225,8703,2025,250,8.2,9,5,9999,99999,9,999999999,0.0,999,999,99
3010,2,5,15,0,*?*?*?*?*?*?*?*?*?*?*?*?*?*?*?*?*?*?*?*?*?*?,5.3,5.3,100,99073.3,212,1408,295,62.6,104.7,46.8,6689,6666,5705,848,255,9.8,8,4,9999,99999,9,999999999,0.0,999,999,99
3010,2,5,16,0,*?*?*?*?*?*?*?*?*?*?*?*?*?*?*?*?*?*?*?*?*?*?,5.2,5.1,100,99073.3,54,1414,294,0.0,0.0,0.0,0,0,0,0,260,6.7,8,4,9999,99999,9,999999999,0.0,999,999,99
3010,2,5,17,0,*?*?*?*?*?*?*?*?*?*?*?*?*?*?*?*?*?*?*?*?*?*?,4.2,4.1,100,99073.3,0,-0,298,0.0,-0.0,0.0,0,0,0,0,265,6.7,10,5,9999,99999,9,999999999,0.0,999,999,99
3010,2,5,18,0,*?*?*?*?*?*?*?*?*?*?*?*?*?*?*?*?*?*?*?*?*?*?,2.9,2.9,100,99073.3,0,-0,293,0.0,-0.0,0.0,0,0,0,0,270,4.6,10,5,9999,99999,9,999999999,0.0,999,999,99
3010,2,5,19,0,*?*?*?*?*?*?*?*?*?*?*?*?*?*?*?*?*?*?*?*?*?*?,2.1,2.1,100,99073.3,0,-0,290,0.0,-0.0,0.0,0,0,0,0,283,5.2,10,5,9999,99999,9,999999999,0.0,999,999,99
3010,2,5,20,0,*?*?*?*?*?*?*?*?*?*?*?*?*?*?*?*?*?*?*?*?*?*?,1.2,1.0,100,99073.3,0,-0,286,0.0,-0.0,0.0,0,0,0,0,297,5.7,10,5,9999,99999,9,999999999,0.1,999,999,99
3010,2,5,21,0,*?*?*?*?*?*?*?*?*?*?*?*?*?*?*?*?*?*?*?*?*?*?,0.7,0.6,100,99073.3,0,-0,284,0.0,-0.0,0.0,0,0,0,0,310,4.6,10,5,9999,99999,9,999999999,0.1,999,999,99
3010,2,5,22,0,*?*?*?*?*?*?*?*?*?*?*?*?*?*?*?*?*?*?*?*?*?*?,0.1,-1.1,100,99073.3,0,-0,282,0.0,-0.0,0.0,0,0,0,0,323,3.6,10,5,9999,99999,9,999999999,0.1,999,999,99
3010,2,5,23,0,*?*?*?*?*?*?*?*?*?*?*?*?*?*?*?*?*?*?*?*?*?*?,-0.5,-0.4,100,99073.3,0,-0,279,0.0,-0.0,0.0,0,0,0,0,337,5.2,10,5,9999,99999,9,999999999,0.1,999,999,99
3010,2,5,24,0,*?*?*?*?*?*?*?*?*?*?*?*?*?*?*?*?*?*?*?*?*?*?,0.1,-2.9,90,99073.3,0,-0,282,0.0,-0.0,0.0,0,0,0,0,250,5.2,10,5,9999,99999,9,999999999,0.0,999,999,99
3010,2,6,1,0,*?*?*?*?*?*?*?*?*?*?*?*?*?*?*?*?*?*?*?*?*?*?,-2.1,-5.3,76,101460,0,-0,274,0.0,-0.0,0.0,0,0,0,0,347,1.5,10,5,9999,99999,9,999999999,0.1,999,999,99
3010,2,6,2,0,*?*?*?*?*?*?*?*?*?*?*?*?*?*?*?*?*?*?*?*?*?*?,-2.7,-8.4,62,101460,0,-0,272,0.0,-0.0,0.0,0,0,0,0,343,3.6,10,5,9999,99999,9,999999999,0.0,999,999,99
3010,2,6,3,0,*?*?*?*?*?*?*?*?*?*?*?*?*?*?*?*?*?*?*?*?*?*?,-2.9,-7.3,68,101460,0,-0,271,0.0,-0.0,0.0,0,0,0,0,340,4.6,10,5,9999,99999,9,999999999,0.0,999,999,99
3010,2,6,4,0,*?*?*?*?*?*?*?*?*?*?*?*?*?*?*?*?*?*?*?*?*?*?,-3.5,-7.6,70,101460,0,-0,268,0.0,-0.0,0.0,0,0,0,0,337,4.6,10,5,9999,99999,9,999999999,0.0,999,999,99
3010,2,6,5,0,*?*?*?*?*?*?*?*?*?*?*?*?*?*?*?*?*?*?*?*?*?*?,-3.4,-6.6,77,101460,0,-0,269,0.0,-0.0,0.0,0,0,0,0,333,3.6,10,5,9999,99999,9,999999999,0.0,999,999,99
3010,2,6,6,0,*?*?*?*?*?*?*?*?*?*?*?*?*?*?*?*?*?*?*?*?*?*?,-3.5,-5.3,84,101460,0,-0,268,0.0,-0.0,0.0,0,0,0,0,330,4.1,10,5,9999,99999,9,999999999,0.0,999,999,99
3010,2,6,7,0,*?*?*?*?*?*?*?*?*?*?*?*?*?*?*?*?*?*?*?*?*?*?,-4.0,-6.9,77,101460,0,-0,266,0.0,-0.0,0.0,0,0,0,0,333,3.1,10,5,9999,99999,9,999999999,0.0,999,999,99
3010,2,6,8,0,*?*?*?*?*?*?*?*?*?*?*?*?*?*?*?*?*?*?*?*?*?*?,-4.4,-6.3,84,101460,73,1398,265,0.2,0.0,0.2,23,-0,23,6,337,2.1,10,5,9999,99999,9,999999999,0.0,999,999,99
3010,2,6,9,0,*?*?*?*?*?*?*?*?*?*?*?*?*?*?*?*?*?*?*?*?*?*?,-2.5,-5.6,77,101460,229,1404,266,53.2,43.4,46.2,5899,3106,5466,980,340,4.6,9,5,9999,99999,9,999999999,0.0,999,999,99
3010,2,6,10,0,*?*?*?*?*?*?*?*?*?*?*?*?*?*?*?*?*?*?*?*?*?*?,-0.6,-5.6,65,101460,348,1404,274,93.7,50.3,81.2,10277,4327,9189,2149,343,8.8,9,5,9999,99999,9,999999999,0.0,999,999,99
3010,2,6,11,0,*?*?*?*?*?*?*?*?*?*?*?*?*?*?*?*?*?*?*?*?*?*?,0.1,-6.9,54,101460,422,1405,283,68.4,0.0,68.4,7989,0,8010,2797,347,7.2,10,5,9999,99999,9,999999999,0.0,999,999,99
3010,2,6,12,0,*?*?*?*?*?*?*?*?*?*?*?*?*?*?*?*?*?*?*?*?*?*?,1.3,-6.3,53,101460,446,1405,288,73.0,0.0,73.0,8541,0,8564,3012,350,8.8,10,5,9999,99999,9,999999999,0.0,999,999,99
3010,2,6,13,0,*?*?*?*?*?*?*?*?*?*?*?*?*?*?*?*?*?*?*?*?*?*?,1.2,-4.2,64,101460,418,1405,287,67.6,0.0,67.6,7899,0,7919,2762,347,12.4,10,5,9999,99999,9,999999999,0.0,999,999,99
3010,2,6,14,0,*?*?*?*?*?*?*?*?*?*?*?*?*?*?*?*?*?*?*?*?*?*?,1.4,-2.2,74,101460,341,1407,288,52.4,0.0,52.4,6119,0,6133,2091,343,11.3,10,5,9999,99999,9,999999999,0.0,999,999,99
3010,2,6,15,0,*?*?*?*?*?*?*?*?*?*?*?*?*?*?*?*?*?*?*?*?*?*?,1.1,-2.2,77,101460,219,1408,286,28.6,0.0,28.6,3353,0,3358,1110,340,8.8,10,5,9999,99999,9,999999999,0.0,999,999,99
3010,2,6,16,0,*?*?*?*?*?*?*?*?*?*?*?*?*?*?*?*?*?*?*?*?*?*?,1.3,-2.9,70,101460,60,1395,287,0.0,0.0,0.0,0,0,0,0,337,7.2,10,5,9999,99999,9,999999999,0.0,999,999,99
3010,2,6,17,0,*?*?*?*?*?*?*?*?*?*?*?*?*?*?*?*?*?*?*?*?*?*?,0.1,-3.7,73,101460,0,-0,282,0.0,-0.0,0.0,0,0,0,0,333,7.7,10,5,9999,99999,9,999999999,0.2,999,999,99
3010,2,6,18,0,*?*?*?*?*?*?*?*?*?*?*?*?*?*?*?*?*?*?*?*?*?*?,-1.1,-3.9,77,101460,0,-0,277,0.0,-0.0,0.0,0,0,0,0,330,8.2,10,5,9999,99999,9,999999999,0.0,999,999,99
3010,2,6,19,0,*?*?*?*?*?*?*?*?*?*?*?*?*?*?*?*?*?*?*?*?*?*?,-1.6,-4.8,75,101460,0,-0,276,0.0,-0.0,0.0,0,0,0,0,318,8.2,10,5,9999,99999,9,999999999,0.0,999,999,99
3010,2,6,20,0,*?*?*?*?*?*?*?*?*?*?*?*?*?*?*?*?*?*?*?*?*?*?,-1.6,-5.3,72,101460,0,-0,276,0.0,-0.0,0.0,0,0,0,0,307,7.7,10,5,9999,99999,9,999999999,0.0,999,999,99
3010,2,6,21,0,*?*?*?*?*?*?*?*?*?*?*?*?*?*?*?*?*?*?*?*?*?*?,-2.4,-5.6,74,101460,0,-0,272,0.0,-0.0,0.0,0,0,0,0,295,8.8,10,5,9999,99999,9,999999999,0.0,999,999,99
3010,2,6,22,0,*?*?*?*?*?*?*?*?*?*?*?*?*?*?*?*?*?*?*?*?*?*?,-2.4,-5.6,74,101460,0,-0,272,0.0,-0.0,0.0,0,0,0,0,283,8.2,10,5,9999,99999,9,999999999,0.0,999,999,99
3010,2,6,23,0,*?*?*?*?*?*?*?*?*?*?*?*?*?*?*?*?*?*?*?*?*?*?,-2.0,-6.6,67,101460,0,-0,274,0.0,-0.0,0.0,0,0,0,0,272,7.2,10,5,9999,99999,9,999999999,0.0,999,999,99
3010,2,6,24,0,*?*?*?*?*?*?*?*?*?*?*?*?*?*?*?*?*?*?*?*?*?*?,-1.0,-2.7,86,101460,0,-0,278,0.0,-0.0,0.0,0,0,0,0,350,4.6,10,5,9999,99999,9,999999999,0.1,999,999,99
3010,2,7,1,0,*?*?*?*?*?*?*?*?*?*?*?*?*?*?*?*?*?*?*?*?*?*?,-0.4,-3.9,75,101844,0,-0,280,0.0,-0.0,0.0,0,0,0,0,260,5.7,10,5,9999,99999,9,999999999,0.0,999,999,99
3010,2,7,2,0,*?*?*?*?*?*?*?*?*?*?*?*?*?*?*?*?*?*?*?*?*?*?,0.1,-2.7,79,101844,0,-0,282,0.0,-0.0,0.0,0,0,0,0,260,4.1,10,5,9999,99999,9,999999999,0.0,999,999,99
3010,2,7,3,0,*?*?*?*?*?*?*?*?*?*?*?*?*?*?*?*?*?*?*?*?*?*?,0.4,-2.9,76,101844,0,-0,284,0.0,-0.0,0.0,0,0,0,0,260,6.7,10,5,9999,99999,9,999999999,0.0,999,999,99
3010,2,7,4,0,*?*?*?*?*?*?*?*?*?*?*?*?*?*?*?*?*?*?*?*?*?*?,0.5,-2.9,75,101844,0,-0,284,0.0,-0.0,0.0,0,0,0,0,260,5.7,10,5,9999,99999,9,999999999,0.0,999,999,99
3010,2,7,5,0,*?*?*?*?*?*?*?*?*?*?*?*?*?*?*?*?*?*?*?*?*?*?,-0.1,-2.9,78,101844,0,-0,281,0.0,-0.0,0.0,0,0,0,0,260,6.7,10,5,9999,99999,9,999999999,0.0,999,999,99
3010,2,7,6,0,*?*?*?*?*?*?*?*?*?*?*?*?*?*?*?*?*?*?*?*?*?*?,-0.2,-3.1,78,101844,0,-0,281,0.0,-0.0,0.0,0,0,0,0,260,4.1,10,5,9999,99999,9,999999999,0.0,999,999,99
3010,2,7,7,0,*?*?*?*?*?*?*?*?*?*?*?*?*?*?*?*?*?*?*?*?*?*?,-1.0,-3.9,78,101844,0,-0,278,0.0,-0.0,0.0,0,0,0,0,258,5.2,10,5,9999,99999,9,999999999,0.0,999,999,99
3010,2,7,8,0,*?*?*?*?*?*?*?*?*?*?*?*?*?*?*?*?*?*?*?*?*?*?,-1.9,-4.2,82,101844,80,1407,252,4.3,33.8,2.4,501,1586,501,49,257,8.2,6,3,9999,99999,9,999999999,0.0,999,999,99
3010,2,7,9,0,*?*?*?*?*?*?*?*?*?*?*?*?*?*?*?*?*?*?*?*?*?*?,0.7,-2.9,74,101844,236,1405,241,109.9,439.7,36.0,11417,31602,5605,670,255,8.8,2,1,9999,99999,9,999999999,0.0,999,999,99
3010,2,7,10,0,*?*?*?*?*?*?*?*?*?*?*?*?*?*?*?*?*?*?*?*?*?*?,3.2,-0.4,77,101844,355,1405,249,190.6,522.5,58.5,19759,43769,8758,1091,253,9.8,1,0,9999,99999,9,999999999,0.0,999,999,99
3010,2,7,11,0,*?*?*?*?*?*?*?*?*?*?*?*?*?*?*?*?*?*?*?*?*?*?,4.1,1.0,79,101844,429,1404,259,239.9,527.7,78.7,24744,46651,11374,1464,252,9.3,2,1,9999,99999,9,999999999,0.0,999,999,99
3010,2,7,12,0,*?*?*?*?*?*?*?*?*?*?*?*?*?*?*?*?*?*?*?*?*?*?,6.0,0.4,67,101844,453,1405,271,253.7,501.1,92.1,25998,44717,12982,1691,250,9.8,3,2,9999,99999,9,999999999,0.0,999,999,99
3010,2,7,13,0,*?*?*?*?*?*?*?*?*?*?*?*?*?*?*?*?*?*?*?*?*?*?,6.1,0.6,68,101844,425,1404,271,235.2,494.8,85.4,24094,43406,12127,1559,245,10.8,3,2,9999,99999,9,999999999,0.0,999,999,99
3010,2,7,14,0,*?*?*?*?*?*?*?*?*?*?*?*?*?*?*?*?*?*?*?*?*?*?,6.0,1.7,73,101844,348,1406,272,183.4,472.1,66.6,18806,38936,9695,1207,240,9.8,3,2,9999,99999,9,999999999,0.0,999,999,99
3010,2,7,15,0,*?*?*?*?*?*?*?*?*?*?*?*?*?*?*?*?*?*?*?*?*?*?,6.0,1.0,70,101844,226,1408,281,96.3,314.8,45.7,10181,21156,6213,812,235,9.3,5,3,9999,99999,9,999999999,0.0,999,999,99
3010,2,7,16,0,*?*?*?*?*?*?*?*?*?*?*?*?*?*?*?*?*?*?*?*?*?*?,6.0,1.5,72,101844,67,1400,292,0.0,0.0,0.0,0,0,0,0,230,10.8,7,4,9999,99999,9,999999999,0.0,999,999,99
3010,2,7,17,0,*?*?*?*?*?*?*?*?*?*?*?*?*?*?*?*?*?*?*?*?*?*?,4.2,0.4,76,101844,0,-0,299,0.0,-0.0,0.0,0,0,0,0,225,10.3,10,5,9999,99999,9,999999999,0.0,999,999,99
3010,2,7,18,0,*?*?*?*?*?*?*?*?*?*?*?*?*?*?*?*?*?*?*?*?*?*?,3.1,0.2,80,101844,0,-0,294,0.0,-0.0,0.0,0,0,0,0,220,11.3,10,5,9999,99999,9,999999999,0.0,999,999,99
3010,2,7,19,0,*?*?*?*?*?*?*?*?*?*?*?*?*?*?*?*?*?*?*?*?*?*?,2.7,0.2,83,101844,0,-0,293,0.0,-0.0,0.0,0,0,0,0,225,8.8,10,5,9999,99999,9,999999999,0.0,999,999,99
3010,2,7,20,0,*?*?*?*?*?*?*?*?*?*?*?*?*?*?*?*?*?*?*?*?*?*?,2.7,0.4,85,101844,0,-0,293,0.0,-0.0,0.0,0,0,0,0,230,7.2,10,5,9999,99999,9,999999999,0.0,999,999,99
3010,2,7,21,0,*?*?*?*?*?*?*?*?*?*?*?*?*?*?*?*?*?*?*?*?*?*?,1.2,-0.0,90,101844,0,-0,286,0.0,-0.0,0.0,0,0,0,0,235,5.2,10,5,9999,99999,9,999999999,0.0,999,999,99
3010,2,7,22,0,*?*?*?*?*?*?*?*?*?*?*?*?*?*?*?*?*?*?*?*?*?*?,1.2,0.2,92,101844,0,-0,286,0.0,-0.0,0.0,0,0,0,0,240,5.7,10,5,9999,99999,9,999999999,0.0,999,999,99
3010,2,7,23,0,*?*?*?*?*?*?*?*?*?*?*?*?*?*?*?*?*?*?*?*?*?*?,0.7,-0.6,90,101844,0,-0,284,0.0,-0.0,0.0,0,0,0,0,245,3.6,10,5,9999,99999,9,999999999,0.0,999,999,99
3010,2,7,24,0,*?*?*?*?*?*?*?*?*?*?*?*?*?*?*?*?*?*?*?*?*?*?,-1.6,-5.0,73,101844,0,-0,276,0.0,-0.0,0.0,0,0,0,0,260,7.2,10,5,9999,99999,9,999999999,0.0,999,999,99
3010,2,8,1,0,*?*?*?*?*?*?*?*?*?*?*?*?*?*?*?*?*?*?*?*?*?*?,0.5,-0.4,99,102080,0,-0,284,0.0,-0.0,0.0,0,0,0,0,240,9.8,10,5,9999,99999,9,999999999,0.0,999,999,99
3010,2,8,2,0,*?*?*?*?*?*?*?*?*?*?*?*?*?*?*?*?*?*?*?*?*?*?,0.3,-0.2,100,102080,0,-0,283,0.0,-0.0,0.0,0,0,0,0,230,12.4,10,5,9999,99999,9,999999999,0.0,999,999,99
3010,2,8,3,0,*?*?*?*?*?*?*?*?*?*?*?*?*?*?*?*?*?*?*?*?*?*?,-0.6,-1.9,95,102080,0,-0,279,0.0,-0.0,0.0,0,0,0,0,220,10.3,10,5,9999,99999,9,999999999,0.0,999,999,99
3010,2,8,4,0,*?*?*?*?*?*?*?*?*?*?*?*?*?*?*?*?*?*?*?*?*?*?,-0.3,-1.7,95,102080,0,-0,280,0.0,-0.0,0.0,0,0,0,0,210,12.4,10,5,9999,99999,9,999999999,0.0,999,999,99
3010,2,8,5,0,*?*?*?*?*?*?*?*?*?*?*?*?*?*?*?*?*?*?*?*?*?*?,-1.0,-1.1,100,102080,0,-0,277,0.0,-0.0,0.0,0,0,0,0,200,9.3,10,5,9999,99999,9,999999999,0.0,999,999,99
3010,2,8,6,0,*?*?*?*?*?*?*?*?*?*?*?*?*?*?*?*?*?*?*?*?*?*?,-2.1,-2.2,100,102080,0,-0,273,0.0,-0.0,0.0,0,0,0,0,190,7.7,10,5,9999,99999,9,999999999,0.0,999,999,99
3010,2,8,7,0,*?*?*?*?*?*?*?*?*?*?*?*?*?*?*?*?*?*?*?*?*?*?,-3.5,-3.4,100,102080,0,-0,268,0.0,-0.0,0.0,0,0,0,0,210,8.8,10,5,9999,99999,9,999999999,0.0,999,999,99
3010,2,8,8,0,*?*?*?*?*?*?*?*?*?*?*?*?*?*?*?*?*?*?*?*?*?*?,-1.2,-1.5,100,102080,86,1397,267,6.2,25.6,4.7,756,995,807,76,230,7.7,8,4,9999,99999,9,999999999,0.0,999,999,99
3010,2,8,9,0,*?*?*?*?*?*?*?*?*?*?*?*?*?*?*?*?*?*?*?*?*?*?,0.9,-1.7,85,102080,243,1406,238,114.8,460.4,35.3,11977,33583,5526,660,250,7.2,1,0,9999,99999,9,999999999,0.0,999,999,99
3010,2,8,10,0,*?*?*?*?*?*?*?*?*?*?*?*?*?*?*?*?*?*?*?*?*?*?,4.2,-0.2,76,102080,362,1404,247,195.4,530.6,58.6,20292,44782,8793,1098,270,8.2,0,0,9999,99999,9,999999999,0.0,999,999,99
3010,2,8,11,0,*?*?*?*?*?*?*?*?*?*?*?*?*?*?*?*?*?*?*?*?*?*?,7.4,3.4,80,102080,436,1404,266,245.5,553.2,73.6,25484,49353,10807,1394,290,6.7,0,0,9999,99999,9,999999999,0.0,999,999,99
3010,2,8,12,0,*?*?*?*?*?*?*?*?*?*?*?*?*?*?*?*?*?*?*?*?*?*?,9.7,4.1,72,102080,460,1404,276,261.7,558.9,78.5,27171,50580,11447,1493,310,8.2,0,0,9999,99999,9,999999999,0.0,999,999,99
3010,2,8,13,0,*?*?*?*?*?*?*?*?*?*?*?*?*?*?*?*?*?*?*?*?*?*?,9.7,3.6,70,102080,432,1403,318,122.4,52.9,106.1,13434,4810,11989,2896,302,8.2,9,5,9999,99999,9,999999999,0.0,999,999,99
3010,2,8,14,0,*?*?*?*?*?*?*?*?*?*?*?*?*?*?*?*?*?*?*?*?*?*?,9.8,3.4,68,102080,355,1405,319,96.0,50.5,83.2,10532,4373,9416,2207,293,8.8,9,5,9999,99999,9,999999999,0.0,999,999,99
3010,2,8,15,0,*?*?*?*?*?*?*?*?*?*?*?*?*?*?*?*?*?*?*?*?*?*?,9.7,4.3,73,102080,233,1407,314,72.1,109.7,53.9,7681,7395,6519,990,285,10.3,8,4,9999,99999,9,999999999,0.0,999,999,99
3010,2,8,16,0,*?*?*?*?*?*?*?*?*?*?*?*?*?*?*?*?*?*?*?*?*?*?,9.7,5.8,80,102080,74,1402,323,0.3,0.0,0.3,44,-0,44,12,277,7.7,10,5,9999,99999,9,999999999,0.0,999,999,99
3010,2,8,17,0,*?*?*?*?*?*?*?*?*?*?*?*?*?*?*?*?*?*?*?*?*?*?,7.6,5.5,91,102080,0,-0,313,0.0,-0.0,0.0,0,0,0,0,268,10.3,10,5,9999,99999,9,999999999,0.0,999,999,99
3010,2,8,18,0,*?*?*?*?*?*?*?*?*?*?*?*?*?*?*?*?*?*?*?*?*?*?,4.9,4.5,100,102080,0,-0,301,0.0,-0.0,0.0,0,0,0,0,260,9.8,10,5,9999,99999,9,999999999,0.0,999,999,99
3010,2,8,19,0,*?*?*?*?*?*?*?*?*?*?*?*?*?*?*?*?*?*?*?*?*?*?,4.0,3.9,100,102080,0,-0,298,0.0,-0.0,0.0,0,0,0,0,245,9.8,10,5,9999,99999,9,999999999,0.0,999,999,99
3010,2,8,20,0,*?*?*?*?*?*?*?*?*?*?*?*?*?*?*?*?*?*?*?*?*?*?,2.7,2.7,100,102080,0,-0,292,0.0,-0.0,0.0,0,0,0,0,230,6.2,10,5,9999,99999,9,999999999,0.0,999,999,99
3010,2,8,21,0,*?*?*?*?*?*?*?*?*?*?*?*?*?*?*?*?*?*?*?*?*?*?,1.9,1.9,100,102080,0,-0,289,0.0,-0.0,0.0,0,0,0,0,215,4.1,10,5,9999,99999,9,999999999,0.0,999,999,99
3010,2,8,22,0,*?*?*?*?*?*?*?*?*?*?*?*?*?*?*?*?*?*?*?*?*?*?,0.6,0.6,100,102080,0,-0,284,0.0,-0.0,0.0,0,0,0,0,200,9.3,10,5,9999,99999,9,999999999,0.0,999,999,99
3010,2,8,23,0,*?*?*?*?*?*?*?*?*?*?*?*?*?*?*?*?*?*?*?*?*?*?,-0.0,-0.0,100,102080,0,-0,281,0.0,-0.0,0.0,0,0,0,0,185,8.2,10,5,9999,99999,9,999999999,0.0,999,999,99
3010,2,8,24,0,*?*?*?*?*?*?*?*?*?*?*?*?*?*?*?*?*?*?*?*?*?*?,0.2,-0.4,100,102080,0,-0,282,0.0,-0.0,0.0,0,0,0,0,250,8.2,10,5,9999,99999,9,999999999,0.0,999,999,99
3010,2,9,1,0,*?*?*?*?*?*?*?*?*?*?*?*?*?*?*?*?*?*?*?*?*?*?,-0.6,-1.5,92,101649,0,-0,279,0.0,-0.0,0.0,0,0,0,0,198,11.8,10,5,9999,99999,9,999999999,0.0,999,999,99
3010,2,9,2,0,*?*?*?*?*?*?*?*?*?*?*?*?*?*?*?*?*?*?*?*?*?*?,-0.8,-2.2,88,101649,0,-0,278,0.0,-0.0,0.0,0,0,0,0,227,11.3,10,5,9999,99999,9,999999999,0.0,999,999,99
3010,2,9,3,0,*?*?*?*?*?*?*?*?*?*?*?*?*?*?*?*?*?*?*?*?*?*?,-0.4,-2.9,79,101649,0,-0,280,0.0,-0.0,0.0,0,0,0,0,255,9.8,10,5,9999,99999,9,999999999,0.0,999,999,99
3010,2,9,4,0,*?*?*?*?*?*?*?*?*?*?*?*?*?*?*?*?*?*?*?*?*?*?,-1.2,-3.1,85,101649,0,-0,277,0.0,-0.0,0.0,0,0,0,0,283,11.3,10,5,9999,99999,9,999999999,0.0,999,999,99
3010,2,9,5,0,*?*?*?*?*?*?*?*?*?*?*?*?*?*?*?*?*?*?*?*?*?*?,-1.1,-3.1,84,101649,0,-0,277,0.0,-0.0,0.0,0,0,0,0,312,11.8,10,5,9999,99999,9,999999999,0.0,999,999,99
3010,2,9,6,0,*?*?*?*?*?*?*?*?*?*?*?*?*?*?*?*?*?*?*?*?*?*?,-2.4,-4.2,85,101649,0,-0,272,0.0,-0.0,0.0,0,0,0,0,340,11.8,10,5,9999,99999,9,999999999,0.0,999,999,99
3010,2,9,7,0,*?*?*?*?*?*?*?*?*?*?*?*?*?*?*?*?*?*?*?*?*?*?,-3.9,-6.3,80,101649,0,-0,267,0.0,-0.0,0.0,0,0,0,0,307,10.8,10,5,9999,99999,9,999999999,0.0,999,999,99
3010,2,9,8,0,*?*?*?*?*?*?*?*?*?*?*?*?*?*?*?*?*?*?*?*?*?*?,-1.8,-4.2,81,101649,93,1401,264,9.3,35.3,6.9,1090,1428,1144,114,273,12.4,8,4,9999,99999,9,999999999,0.3,999,999,99
3010,2,9,9,0,*?*?*?*?*?*?*?*?*?*?*?*?*?*?*?*?*?*?*?*?*?*?,0.1,-3.9,72,101649,250,1406,260,104.6,263.6,57.8,10924,18572,7651,1044,240,10.8,6,3,9999,99999,9,999999999,0.5,999,999,99
3010,2,9,10,0,*?*?*?*?*?*?*?*?*?*?*?*?*?*?*?*?*?*?*?*?*?*?,2.9,-1.1,75,101649,369,1403,252,199.7,510.3,65.5,20614,43112,9649,1209,207,10.8,2,1,9999,99999,9,999999999,0.5,999,999,99
3010,2,9,11,0,*?*?*?*?*?*?*?*?*?*?*?*?*?*?*?*?*?*?*?*?*?*?,6.7,0.8,66,101649,443,1403,274,247.5,499.1,89.8,25357,44280,12695,1646,173,10.8,3,2,9999,99999,9,999999999,0.1,999,999,99
3010,2,9,12,0,*?*?*?*?*?*?*?*?*?*?*?*?*?*?*?*?*?*?*?*?*?*?,8.2,1.0,60,101649,467,1402,306,178.0,134.7,133.2,19398,12661,15207,3017,140,9.8,8,4,9999,99999,9,999999999,0.0,999,999,99
3010,2,9,13,0,*?*?*?*?*?*?*?*?*?*?*?*?*?*?*?*?*?*?*?*?*?*?,8.2,1.7,63,101649,440,1405,306,165.5,133.2,123.8,18037,12292,14167,2780,133,9.3,8,4,9999,99999,9,999999999,0.0,999,999,99
3010,2,9,14,0,*?*?*?*?*?*?*?*?*?*?*?*?*?*?*?*?*?*?*?*?*?*?,8.3,2.3,65,101649,362,1404,307,130.5,127.5,97.6,14230,11032,11239,2143,127,9.8,8,4,9999,99999,9,999999999,0.0,999,999,99
3010,2,9,15,0,*?*?*?*?*?*?*?*?*?*?*?*?*?*?*?*?*?*?*?*?*?*?,8.2,2.1,65,101649,240,1406,311,56.8,44.3,49.3,6294,3229,5830,1049,120,8.8,9,5,9999,99999,9,999999999,0.4,999,999,99
3010,2,9,16,0,*?*?*?*?*?*?*?*?*?*?*?*?*?*?*?*?*?*?*?*?*?*?,8.3,2.3,66,101649,81,1404,312,2.9,6.6,2.5,355,213,380,37,113,8.8,9,5,9999,99999,9,999999999,0.0,999,999,99
3010,2,9,17,0,*?*?*?*?*?*?*?*?*?*?*?*?*?*?*?*?*?*?*?*?*?*?,5.7,2.1,77,101649,0,-0,305,0.0,-0.0,0.0,0,0,0,0,107,5.2,10,5,9999,99999,9,999999999,0.0,999,999,99
3010,2,9,18,0,*?*?*?*?*?*?*?*?*?*?*?*?*?*?*?*?*?*?*?*?*?*?,3.5,1.3,84,101649,0,-0,296,0.0,-0.0,0.0,0,0,0,0,100,4.6,10,5,9999,99999,9,999999999,0.0,999,999,99
3010,2,9,19,0,*?*?*?*?*?*?*?*?*?*?*?*?*?*?*?*?*?*?*?*?*?*?,2.4,-0.2,82,101649,0,-0,291,0.0,-0.0,0.0,0,0,0,0,100,6.2,10,5,9999,99999,9,999999999,0.0,999,999,99
3010,2,9,20,0,*?*?*?*?*?*?*?*?*?*?*?*?*?*?*?*?*?*?*?*?*?*?,2.0,-1.9,73,101649,0,-0,290,0.0,-0.0,0.0,0,0,0,0,100,6.7,10,5,9999,99999,9,999999999,0.0,999,999,99
3010,2,9,21,0,*?*?*?*?*?*?*?*?*?*?*?*?*?*?*?*?*?*?*?*?*?*?,0.9,-3.7,68,101649,0,-0,286,0.0,-0.0,0.0,0,0,0,0,100,10.3,10,5,9999,99999,9,999999999,0.0,999,999,99
3010,2,9,22,0,*?*?*?*?*?*?*?*?*?*?*?*?*?*?*?*?*?*?*?*?*?*?,0.8,-3.7,69,101649,0,-0,285,0.0,-0.0,0.0,0,0,0,0,100,11.3,10,5,9999,99999,9,999999999,0.0,999,999,99
3010,2,9,23,0,*?*?*?*?*?*?*?*?*?*?*?*?*?*?*?*?*?*?*?*?*?*?,0.6,-3.7,69,101649,0,-0,284,0.0,-0.0,0.0,0,0,0,0,100,9.8,10,5,9999,99999,9,999999999,0.0,999,999,99
3010,2,9,24,0,*?*?*?*?*?*?*?*?*?*?*?*?*?*?*?*?*?*?*?*?*?*?,-0.7,-0.8,99,101649,0,-0,279,0.0,-0.0,0.0,0,0,0,0,170,12.4,10,5,9999,99999,9,999999999,0.0,999,999,99
3010,2,10,1,0,*?*?*?*?*?*?*?*?*?*?*?*?*?*?*?*?*?*?*?*?*?*?,1.9,-0.6,100,99940.8,0,-0,289,0.0,-0.0,0.0,0,0,0,0,93,8.2,10,5,9999,99999,9,999999999,0.0,999,999,99
3010,2,10,2,0,*?*?*?*?*?*?*?*?*?*?*?*?*?*?*?*?*?*?*?*?*?*?,2.8,0.6,100,99940.8,0,-0,293,0.0,-0.0,0.0,0,0,0,0,87,9.3,10,5,9999,99999,9,999999999,0.0,999,999,99
3010,2,10,3,0,*?*?*?*?*?*?*?*?*?*?*?*?*?*?*?*?*?*?*?*?*?*?,2.4,0.8,100,99940.8,0,-0,291,0.0,-0.0,0.0,0,0,0,0,80,7.7,10,5,9999,99999,9,999999999,0.0,999,999,99
3010,2,10,4,0,*?*?*?*?*?*?*?*?*?*?*?*?*?*?*?*?*?*?*?*?*?*?,2.3,0.8,100,99940.8,0,-0,291,0.0,-0.0,0.0,0,0,0,0,73,7.2,10,5,9999,99999,9,999999999,0.0,999,999,99
3010,2,10,5,0,*?*?*?*?*?*?*?*?*?*?*?*?*?*?*?*?*?*?*?*?*?*?,2.4,0.8,100,99940.8,0,-0,291,0.0,-0.0,0.0,0,0,0,0,67,9.3,10,5,9999,99999,9,999999999,0.0,999,999,99
3010,2,10,6,0,*?*?*?*?*?*?*?*?*?*?*?*?*?*?*?*?*?*?*?*?*?*?,1.2,-0.2,100,99940.8,0,-0,286,0.0,-0.0,0.0,0,0,0,0,60,8.8,10,5,9999,99999,9,999999999,0.0,999,999,99
3010,2,10,7,0,*?*?*?*?*?*?*?*?*?*?*?*?*?*?*?*?*?*?*?*?*?*?,-0.2,-0.2,100,99940.8,0,-0,276,0.0,-0.0,0.0,0,0,0,0,65,9.8,9,5,9999,99999,9,999999999,0.0,999,999,99
3010,2,10,8,0,*?*?*?*?*?*?*?*?*?*?*?*?*?*?*?*?*?*?*?*?*?*?,1.1,1.0,100,99940.8,100,1404,262,17.3,127.4,8.2,1883,6430,1479,163,70,10.3,5,3,9999,99999,9,999999999,0.0,999,999,99
3010,2,10,9,0,*?*?*?*?*?*?*?*?*?*?*?*?*?*?*?*?*?*?*?*?*?*?,2.1,2.1,100,99940.8,257,1405,244,124.4,476.1,37.3,12977,35543,5831,700,75,8.8,0,0,9999,99999,9,999999999,0.0,999,999,99
3010,2,10,10,0,*?*?*?*?*?*?*?*?*?*?*?*?*?*?*?*?*?*?*?*?*?*?,5.0,3.9,100,99940.8,376,1402,258,205.2,535.7,61.6,21301,45776,9189,1154,80,9.8,0,0,9999,99999,9,999999999,0.0,999,999,99
3010,2,10,11,0,*?*?*?*?*?*?*?*?*?*?*?*?*?*?*?*?*?*?*?*?*?*?,7.7,5.9,100,99940.8,451,1404,272,255.4,556.8,76.6,26520,50120,11201,1455,85,10.3,0,0,9999,99999,9,999999999,0.0,999,999,99
3010,2,10,12,0,*?*?*?*?*?*?*?*?*?*?*?*?*?*?*?*?*?*?*?*?*?*?,9.2,6.2,99,99940.8,475,1404,283,271.6,556.4,83.4,28163,50701,12058,1586,90,11.3,1,0,9999,99999,9,999999999,0.0,999,999,99
3010,2,10,13,0,*?*?*?*?*?*?*?*?*?*?*?*?*?*?*?*?*?*?*?*?*?*?,9.1,6.6,100,99940.8,447,1403,295,245.0,452.3,100.9,25814,40730,13021,1887,88,10.8,4,2,9999,99999,9,999999999,0.0,999,999,99
3010,2,10,14,0,*?*?*?*?*?*?*?*?*?*?*?*?*?*?*?*?*?*?*?*?*?*?,9.2,6.2,100,99940.8,369,1403,303,175.3,298.6,96.8,18615,25533,11375,1880,87,10.8,6,3,9999,99999,9,999999999,0.0,999,999,99
3010,2,10,15,0,*?*?*?*?*?*?*?*?*?*?*?*?*?*?*?*?*?*?*?*?*?*?,9.1,7.6,100,99940.8,247,1405,304,103.0,262.4,56.8,10748,18432,7521,1026,85,13.9,6,3,9999,99999,9,999999999,0.0,999,999,99
3010,2,10,16,0,*?*?*?*?*?*?*?*?*?*?*?*?*?*?*?*?*?*?*?*?*?*?,9.1,7.9,100,99940.8,88,1404,297,10.1,94.6,4.2,1165,5326,763,111,83,11.3,4,2,9999,99999,9,999999999,0.0,999,999,99
3010,2,10,17,0,*?*?*?*?*?*?*?*?*?*?*?*?*?*?*?*?*?*?*?*?*?*?,8.0,8.0,100,99940.8,0,-0,314,0.0,-0.0,0.0,0,0,0,0,82,11.8,10,5,9999,99999,9,999999999,0.0,999,999,99
3010,2,10,18,0,*?*?*?*?*?*?*?*?*?*?*?*?*?*?*?*?*?*?*?*?*?*?,5.5,5.5,100,99940.8,0,-0,304,0.0,-0.0,0.0,0,0,0,0,80,9.8,10,5,9999,99999,9,999999999,0.0,999,999,99
3010,2,10,19,0,*?*?*?*?*?*?*?*?*?*?*?*?*?*?*?*?*?*?*?*?*?*?,4.1,4.1,100,99940.8,0,-0,298,0.0,-0.0,0.0,0,0,0,0,82,13.4,10,5,9999,99999,9,999999999,0.0,999,999,99
3010,2,10,20,0,*?*?*?*?*?*?*?*?*?*?*?*?*?*?*?*?*?*?*?*?*?*?,4.7,4.8,100,99940.8,0,-0,301,0.0,-0.0,0.0,0,0,0,0,83,16.0,10,5,9999,99999,9,999999999,0.0,999,999,99
3010,2,10,21,0,*?*?*?*?*?*?*?*?*?*?*?*?*?*?*?*?*?*?*?*?*?*?,2.8,2.9,100,99940.8,0,-0,293,0.0,-0.0,0.0,0,0,0,0,85,16.0,10,5,9999,99999,9,999999999,0.0,999,999,99
3010,2,10,22,0,*?*?*?*?*?*?*?*?*?*?*?*?*?*?*?*?*?*?*?*?*?*?,3.2,3.2,100,99940.8,0,-0,294,0.0,-0.0,0.0,0,0,0,0,87,14.9,10,5,9999,99999,9,999999999,0.0,999,999,99
3010,2,10,23,0,*?*?*?*?*?*?*?*?*?*?*?*?*?*?*?*?*?*?*?*?*?*?,2.7,2.7,100,99940.8,0,-0,292,0.0,-0.0,0.0,0,0,0,0,88,12.9,10,5,9999,99999,9,999999999,0.0,999,999,99
3010,2,10,24,0,*?*?*?*?*?*?*?*?*?*?*?*?*?*?*?*?*?*?*?*?*?*?,0.4,-2.2,99,99940.8,0,-0,283,0.0,-0.0,0.0,0,0,0,0,100,10.8,10,5,9999,99999,9,999999999,0.0,999,999,99
3010,2,11,1,0,*?*?*?*?*?*?*?*?*?*?*?*?*?*?*?*?*?*?*?*?*?*?,1.6,1.5,100,100555,0,-0,288,0.0,-0.0,0.0,0,0,0,0,88,9.8,10,5,9999,99999,9,999999999,0.0,999,999,99
3010,2,11,2,0,*?*?*?*?*?*?*?*?*?*?*?*?*?*?*?*?*?*?*?*?*?*?,1.0,1.0,100,100555,0,-0,285,0.0,-0.0,0.0,0,0,0,0,87,5.2,10,5,9999,99999,9,999999999,0.0,999,999,99
3010,2,11,3,0,*?*?*?*?*?*?*?*?*?*?*?*?*?*?*?*?*?*?*?*?*?*?,0.6,0.6,100,100555,0,-0,284,0.0,-0.0,0.0,0,0,0,0,85,5.7,10,5,9999,99999,9,999999999,0.0,999,999,99
3010,2,11,4,0,*?*?*?*?*?*?*?*?*?*?*?*?*?*?*?*?*?*?*?*?*?*?,0.1,-0.0,100,100555,0,-0,282,0.0,-0.0,0.0,0,0,0,0,83,10.3,10,5,9999,99999,9,999999999,0.0,999,999,99
3010,2,11,5,0,*?*?*?*?*?*?*?*?*?*?*?*?*?*?*?*?*?*?*?*?*?*?,0.5,0.4,100,100555,0,-0,283,0.0,-0.0,0.0,0,0,0,0,82,10.8,10,5,9999,99999,9,999999999,0.0,999,999,99
3010,2,11,6,0,*?*?*?*?*?*?*?*?*?*?*?*?*?*?*?*?*?*?*?*?*?*?,-0.5,-0.6,100,100555,0,-0,279,0.0,-0.0,0.0,0,0,0,0,80,10.8,10,5,9999,99999,9,999999999,0.0,999,999,99
3010,2,11,7,0,*?*?*?*?*?*?*?*?*?*?*?*?*?*?*?*?*?*?*?*?*?*?,-1.6,-1.5,100,100555,0,-0,275,0.0,-0.0,0.0,0,0,0,0,82,5.7,10,5,9999,99999,9,999999999,0.0,999,999,99
3010,2,11,8,0,*?*?*?*?*?*?*?*?*?*?*?*?*?*?*?*?*?*?*?*?*?*?,-0.2,-0.2,100,100555,107,1404,281,6.7,0.0,6.7,836,-0,836,270,83,4.1,10,5,9999,99999,9,999999999,0.0,999,999,99
3010,2,11,9,0,*?*?*?*?*?*?*?*?*?*?*?*?*?*?*?*?*?*?*?*?*?*?,1.2,1.0,100,100555,264,1404,286,37.5,0.0,37.5,4382,0,4390,1466,85,8.8,10,5,9999,99999,9,999999999,0.0,999,999,99
3010,2,11,10,0,*?*?*?*?*?*?*?*?*?*?*?*?*?*?*?*?*?*?*?*?*?*?,3.9,3.9,100,100555,383,1401,297,60.9,0.0,60.9,7114,0,7132,2461,87,15.5,10,5,9999,99999,9,999999999,0.0,999,999,99
3010,2,11,11,0,*?*?*?*?*?*?*?*?*?*?*?*?*?*?*?*?*?*?*?*?*?*?,6.5,4.8,100,100555,458,1403,308,75.5,0.0,75.5,8837,0,8861,3128,88,17.0,10,5,9999,99999,9,999999999,0.0,999,999,99
3010,2,11,12,0,*?*?*?*?*?*?*?*?*?*?*?*?*?*?*?*?*?*?*?*?*?*?,7.7,4.3,100,100555,482,1402,314,80.3,0.0,80.3,9398,0,9425,3351,90,17.5,10,5,9999,99999,9,999999999,0.0,999,999,99
3010,2,11,13,0,*?*?*?*?*?*?*?*?*?*?*?*?*?*?*?*?*?*?*?*?*?*?,7.7,4.1,100,100555,454,1402,314,74.8,0.0,74.8,8751,0,8775,3094,92,15.5,10,5,9999,99999,9,999999999,0.0,999,999,99
3010,2,11,14,0,*?*?*?*?*?*?*?*?*?*?*?*?*?*?*?*?*?*?*?*?*?*?,7.8,4.3,100,100555,376,1401,314,59.6,0.0,59.6,6953,0,6969,2400,93,14.9,10,5,9999,99999,9,999999999,0.0,999,999,99
3010,2,11,15,0,*?*?*?*?*?*?*?*?*?*?*?*?*?*?*?*?*?*?*?*?*?*?,7.7,2.7,99,100555,254,1404,314,35.5,0.0,35.5,4158,0,4166,1387,95,15.5,10,5,9999,99999,9,999999999,0.0,999,999,99
3010,2,11,16,0,*?*?*?*?*?*?*?*?*?*?*?*?*?*?*?*?*?*?*?*?*?*?,7.6,2.5,98,100555,95,1404,314,4.4,0.0,4.4,558,-0,557,178,97,14.9,10,5,9999,99999,9,999999999,0.0,999,999,99
3010,2,11,17,0,*?*?*?*?*?*?*?*?*?*?*?*?*?*?*?*?*?*?*?*?*?*?,5.5,2.5,100,100555,0,-0,304,0.0,-0.0,0.0,0,0,0,0,98,14.4,10,5,9999,99999,9,999999999,0.0,999,999,99
3010,2,11,18,0,*?*?*?*?*?*?*?*?*?*?*?*?*?*?*?*?*?*?*?*?*?*?,4.6,2.3,100,100555,0,-0,301,0.0,-0.0,0.0,0,0,0,0,100,15.5,10,5,9999,99999,9,999999999,0.0,999,999,99
3010,2,11,19,0,*?*?*?*?*?*?*?*?*?*?*?*?*?*?*?*?*?*?*?*?*?*?,3.2,2.9,100,100555,0,-0,294,0.0,-0.0,0.0,0,0,0,0,100,15.5,10,5,9999,99999,9,999999999,0.0,999,999,99
3010,2,11,20,0,*?*?*?*?*?*?*?*?*?*?*?*?*?*?*?*?*?*?*?*?*?*?,3.8,3.2,100,100555,0,-0,297,0.0,-0.0,0.0,0,0,0,0,100,16.0,10,5,9999,99999,9,999999999,0.0,999,999,99
3010,2,11,21,0,*?*?*?*?*?*?*?*?*?*?*?*?*?*?*?*?*?*?*?*?*?*?,1.3,1.3,100,100555,0,-0,287,0.0,-0.0,0.0,0,0,0,0,100,13.4,10,5,9999,99999,9,999999999,0.0,999,999,99
3010,2,11,22,0,*?*?*?*?*?*?*?*?*?*?*?*?*?*?*?*?*?*?*?*?*?*?,1.7,1.7,100,100555,0,-0,288,0.0,-0.0,0.0,0,0,0,0,100,13.4,10,5,9999,99999,9,999999999,0.0,999,999,99
3010,2,11,23,0,*?*?*?*?*?*?*?*?*?*?*?*?*?*?*?*?*?*?*?*?*?*?,1.3,1.3,100,100555,0,-0,287,0.0,-0.0,0.0,0,0,0,0,100,14.9,10,5,9999,99999,9,999999999,0.0,999,999,99
3010,2,11,24,0,*?*?*?*?*?*?*?*?*?*?*?*?*?*?*?*?*?*?*?*?*?*?,2.2,2.3,100,100555,0,-0,290,0.0,-0.0,0.0,0,0,0,0,90,8.2,10,5,9999,99999,9,999999999,0.0,999,999,99
3010,2,12,1,0,*?*?*?*?*?*?*?*?*?*?*?*?*?*?*?*?*?*?*?*?*?*?,0.8,0.8,100,101715,0,-0,285,0.0,-0.0,0.0,0,0,0,0,100,14.9,10,5,9999,99999,9,999999999,0.0,999,999,99
3010,2,12,2,0,*?*?*?*?*?*?*?*?*?*?*?*?*?*?*?*?*?*?*?*?*?*?,0.9,0.8,100,101715,0,-0,285,0.0,-0.0,0.0,0,0,0,0,100,16.5,10,5,9999,99999,9,999999999,0.0,999,999,99
3010,2,12,3,0,*?*?*?*?*?*?*?*?*?*?*?*?*?*?*?*?*?*?*?*?*?*?,0.3,0.4,100,101715,0,-0,283,0.0,-0.0,0.0,0,0,0,0,100,14.4,10,5,9999,99999,9,999999999,0.0,999,999,99
3010,2,12,4,0,*?*?*?*?*?*?*?*?*?*?*?*?*?*?*?*?*?*?*?*?*?*?,-0.2,-0.2,100,101715,0,-0,281,0.0,-0.0,0.0,0,0,0,0,100,13.4,10,5,9999,99999,9,999999999,0.0,999,999,99
3010,2,12,5,0,*?*?*?*?*?*?*?*?*?*?*?*?*?*?*?*?*?*?*?*?*?*?,-0.0,-1.7,100,101715,0,-0,282,0.0,-0.0,0.0,0,0,0,0,100,14.9,10,5,9999,99999,9,999999999,0.0,999,999,99
3010,2,12,6,0,*?*?*?*?*?*?*?*?*?*?*?*?*?*?*?*?*?*?*?*?*?*?,-0.9,-2.9,100,101715,0,-0,278,0.0,-0.0,0.0,0,0,0,0,100,16.0,10,5,9999,99999,9,999999999,0.0,999,999,99
3010,2,12,7,0,*?*?*?*?*?*?*?*?*?*?*?*?*?*?*?*?*?*?*?*?*?*?,-1.9,-2.4,100,101715,0,-0,274,0.0,-0.0,0.0,0,0,0,0,107,14.9,10,5,9999,99999,9,999999999,0.0,999,999,99
3010,2,12,8,0,*?*?*?*?*?*?*?*?*?*?*?*?*?*?*?*?*?*?*?*?*?*?,-0.5,-2.9,99,101715,114,1403,280,8.1,0.0,8.1,999,-0,998,324,113,15.5,10,5,9999,99999,9,999999999,0.0,999,999,99
3010,2,12,9,0,*?*?*?*?*?*?*?*?*?*?*?*?*?*?*?*?*?*?*?*?*?*?,0.7,-1.3,100,101715,271,1402,285,38.9,0.0,38.9,4547,0,4556,1524,120,15.5,10,5,9999,99999,9,999999999,0.2,999,999,99
3010,2,12,10,0,*?*?*?*?*?*?*?*?*?*?*?*?*?*?*?*?*?*?*?*?*?*?,2.8,1.5,100,101715,391,1403,293,62.4,0.0,62.4,7286,0,7304,2527,127,16.5,10,5,9999,99999,9,999999999,0.4,999,999,99
3010,2,12,11,0,*?*?*?*?*?*?*?*?*?*?*?*?*?*?*?*?*?*?*?*?*?*?,5.6,4.5,100,101715,465,1401,300,133.8,53.6,116.0,14696,4955,13107,3209,133,12.9,9,5,9999,99999,9,999999999,0.4,999,999,99
3010,2,12,12,0,*?*?*?*?*?*?*?*?*?*?*?*?*?*?*?*?*?*?*?*?*?*?,6.8,4.5,100,101715,490,1404,310,81.8,0.0,81.8,9577,0,9604,3423,140,12.9,10,5,9999,99999,9,999999999,0.1,999,999,99
3010,2,12,13,0,*?*?*?*?*?*?*?*?*?*?*?*?*?*?*?*?*?*?*?*?*?*?,6.8,3.8,99,101715,462,1403,310,76.3,0.0,76.3,8928,0,8952,3164,140,11.8,10,5,9999,99999,9,999999999,0.0,999,999,99
3010,2,12,14,0,*?*?*?*?*?*?*?*?*?*?*?*?*?*?*?*?*?*?*?*?*?*?,6.8,4.6,100,101715,384,1403,310,61.0,0.0,61.0,7125,0,7142,2465,140,14.9,10,5,9999,99999,9,999999999,0.0,999,999,99
3010,2,12,15,0,*?*?*?*?*?*?*?*?*?*?*?*?*?*?*?*?*?*?*?*?*?*?,6.9,4.3,100,101715,261,1402,310,37.0,0.0,37.0,4323,0,4330,1445,140,14.9,10,5,9999,99999,9,999999999,0.0,999,999,99
3010,2,12,16,0,*?*?*?*?*?*?*?*?*?*?*?*?*?*?*?*?*?*?*?*?*?*?,6.4,5.6,100,101715,102,1403,308,5.8,0.0,5.8,722,-0,721,232,140,13.9,10,5,9999,99999,9,999999999,0.0,999,999,99
3010,2,12,17,0,*?*?*?*?*?*?*?*?*?*?*?*?*?*?*?*?*?*?*?*?*?*?,4.9,4.8,100,101715,0,-0,301,0.0,-0.0,0.0,0,0,0,0,140,12.9,10,5,9999,99999,9,999999999,0.0,999,999,99
3010,2,12,18,0,*?*?*?*?*?*?*?*?*?*?*?*?*?*?*?*?*?*?*?*?*?*?,3.1,3.0,100,101715,0,-0,294,0.0,-0.0,0.0,0,0,0,0,140,12.4,10,5,9999,99999,9,999999999,0.0,999,999,99
3010,2,12,19,0,*?*?*?*?*?*?*?*?*?*?*?*?*?*?*?*?*?*?*?*?*?*?,3.1,3.0,100,101715,0,-0,294,0.0,-0.0,0.0,0,0,0,0,138,7.2,10,5,9999,99999,9,999999999,0.0,999,999,99
3010,2,12,20,0,*?*?*?*?*?*?*?*?*?*?*?*?*?*?*?*?*?*?*?*?*?*?,2.0,2.1,100,101715,0,-0,289,0.0,-0.0,0.0,0,0,0,0,137,5.2,10,5,9999,99999,9,999999999,0.0,999,999,99
3010,2,12,21,0,*?*?*?*?*?*?*?*?*?*?*?*?*?*?*?*?*?*?*?*?*?*?,1.5,1.5,100,101715,0,-0,287,0.0,-0.0,0.0,0,0,0,0,135,8.8,10,5,9999,99999,9,999999999,0.0,999,999,99
3010,2,12,22,0,*?*?*?*?*?*?*?*?*?*?*?*?*?*?*?*?*?*?*?*?*?*?,1.8,1.9,100,101715,0,-0,289,0.0,-0.0,0.0,0,0,0,0,133,8.8,10,5,9999,99999,9,999999999,0.0,999,999,99
3010,2,12,23,0,*?*?*?*?*?*?*?*?*?*?*?*?*?*?*?*?*?*?*?*?*?*?,1.5,1.3,100,101715,0,-0,287,0.0,-0.0,0.0,0,0,0,0,132,7.7,10,5,9999,99999,9,999999999,0.0,999,999,99
3010,2,12,24,0,*?*?*?*?*?*?*?*?*?*?*?*?*?*?*?*?*?*?*?*?*?*?,0.8,0.8,100,101715,0,-0,285,0.0,-0.0,0.0,0,0,0,0,100,14.9,10,5,9999,99999,9,999999999,0.0,999,999,99
3010,2,13,1,0,*?*?*?*?*?*?*?*?*?*?*?*?*?*?*?*?*?*?*?*?*?*?,2.2,0.2,88,100918,0,-0,291,0.0,-0.0,0.0,0,0,0,0,137,14.4,10,5,9999,99999,9,999999999,0.1,999,999,99
3010,2,13,2,0,*?*?*?*?*?*?*?*?*?*?*?*?*?*?*?*?*?*?*?*?*?*?,2.8,-0.2,82,100918,0,-0,293,0.0,-0.0,0.0,0,0,0,0,143,13.9,10,5,9999,99999,9,999999999,0.0,999,999,99
3010,2,13,3,0,*?*?*?*?*?*?*?*?*?*?*?*?*?*?*?*?*?*?*?*?*?*?,2.2,-0.8,81,100918,0,-0,291,0.0,-0.0,0.0,0,0,0,0,150,16.5,10,5,9999,99999,9,999999999,0.0,999,999,99
3010,2,13,4,0,*?*?*?*?*?*?*?*?*?*?*?*?*?*?*?*?*?*?*?*?*?*?,2.7,-0.6,80,100918,0,-0,293,0.0,-0.0,0.0,0,0,0,0,157,16.5,10,5,9999,99999,9,999999999,0.3,999,999,99
3010,2,13,5,0,*?*?*?*?*?*?*?*?*?*?*?*?*?*?*?*?*?*?*?*?*?*?,2.5,1.5,94,100918,0,-0,292,0.0,-0.0,0.0,0,0,0,0,163,17.0,10,5,9999,99999,9,999999999,0.7,999,999,99
3010,2,13,6,0,*?*?*?*?*?*?*?*?*?*?*?*?*?*?*?*?*?*?*?*?*?*?,2.6,1.9,97,100918,0,-0,292,0.0,-0.0,0.0,0,0,0,0,170,16.0,10,5,9999,99999,9,999999999,0.6,999,999,99
3010,2,13,7,0,*?*?*?*?*?*?*?*?*?*?*?*?*?*?*?*?*?*?*?*?*?*?,2.0,1.5,98,100918,0,-0,290,0.0,-0.0,0.0,0,0,0,0,168,15.5,10,5,9999,99999,9,999999999,0.5,999,999,99
3010,2,13,8,0,*?*?*?*?*?*?*?*?*?*?*?*?*?*?*?*?*?*?*?*?*?*?,1.3,0.2,94,100918,121,1401,282,16.6,25.5,14.4,1901,1320,1786,298,167,16.5,9,5,9999,99999,9,999999999,0.5,999,999,99
3010,2,13,9,0,*?*?*?*?*?*?*?*?*?*?*?*?*?*?*?*?*?*?*?*?*?*?,2.6,0.2,86,100918,278,1400,257,137.6,441.4,49.9,14143,33639,7467,906,165,11.8,3,2,9999,99999,9,999999999,0.3,999,999,99
3010,2,13,10,0,*?*?*?*?*?*?*?*?*?*?*?*?*?*?*?*?*?*?*?*?*?*?,3.8,2.1,90,100918,398,1401,264,217.7,488.2,79.0,22313,42019,11319,1437,163,12.9,3,2,9999,99999,9,999999999,0.3,999,999,99
3010,2,13,11,0,*?*?*?*?*?*?*?*?*?*?*?*?*?*?*?*?*?*?*?*?*?*?,5.2,2.9,86,100918,473,1402,284,236.9,314.7,130.8,25188,29527,15143,2645,162,12.4,6,3,9999,99999,9,999999999,0.2,999,999,99
3010,2,13,12,0,*?*?*?*?*?*?*?*?*?*?*?*?*?*?*?*?*?*?*?*?*?*?,6.1,4.6,91,100918,497,1402,285,267.8,396.6,127.2,27926,36775,15941,2449,160,11.8,5,3,9999,99999,9,999999999,0.2,999,999,99
3010,2,13,13,0,*?*?*?*?*?*?*?*?*?*?*?*?*?*?*?*?*?*?*?*?*?*?,6.0,5.3,96,100918,469,1401,302,135.2,53.7,117.2,14842,4977,13235,3247,162,12.9,9,5,9999,99999,9,999999999,0.1,999,999,99
3010,2,13,14,0,*?*?*?*?*?*?*?*?*?*?*?*?*?*?*?*?*?*?*?*?*?*?,6.1,4.8,93,100918,391,1401,307,62.5,0.0,62.5,7297,0,7315,2530,163,11.8,10,5,9999,99999,9,999999999,0.0,999,999,99
3010,2,13,15,0,*?*?*?*?*?*?*?*?*?*?*?*?*?*?*?*?*?*?*?*?*?*?,6.0,4.8,94,100918,268,1400,293,104.5,194.9,67.2,11077,14257,8015,1263,165,11.8,7,4,9999,99999,9,999999999,0.0,999,999,99
3010,2,13,16,0,*?*?*?*?*?*?*?*?*?*?*?*?*?*?*?*?*?*?*?*?*?*?,6.0,3.0,82,100918,109,1402,297,16.5,53.4,12.3,1855,2380,1895,207,167,13.4,8,4,9999,99999,9,999999999,0.0,999,999,99
3010,2,13,17,0,*?*?*?*?*?*?*?*?*?*?*?*?*?*?*?*?*?*?*?*?*?*?,5.3,4.8,98,100918,0,-0,303,0.0,-0.0,0.0,0,0,0,0,168,11.8,10,5,9999,99999,9,999999999,0.0,999,999,99
3010,2,13,18,0,*?*?*?*?*?*?*?*?*?*?*?*?*?*?*?*?*?*?*?*?*?*?,3.8,3.8,100,100918,0,-0,297,0.0,-0.0,0.0,0,0,0,0,170,12.4,10,5,9999,99999,9,999999999,0.0,999,999,99
3010,2,13,19,0,*?*?*?*?*?*?*?*?*?*?*?*?*?*?*?*?*?*?*?*?*?*?,4.4,4.3,100,100918,0,-0,299,0.0,-0.0,0.0,0,0,0,0,178,18.5,10,5,9999,99999,9,999999999,0.6,999,999,99
3010,2,13,20,0,*?*?*?*?*?*?*?*?*?*?*?*?*?*?*?*?*?*?*?*?*?*?,3.8,3.8,100,100918,0,-0,297,0.0,-0.0,0.0,0,0,0,0,187,16.5,10,5,9999,99999,9,999999999,0.2,999,999,99
3010,2,13,21,0,*?*?*?*?*?*?*?*?*?*?*?*?*?*?*?*?*?*?*?*?*?*?,3.2,3.2,100,100918,0,-0,294,0.0,-0.0,0.0,0,0,0,0,195,12.9,10,5,9999,99999,9,999999999,0.0,999,999,99
3010,2,13,22,0,*?*?*?*?*?*?*?*?*?*?*?*?*?*?*?*?*?*?*?*?*?*?,3.1,2.9,100,100918,0,-0,294,0.0,-0.0,0.0,0,0,0,0,203,18.0,10,5,9999,99999,9,999999999,0.3,999,999,99
3010,2,13,23,0,*?*?*?*?*?*?*?*?*?*?*?*?*?*?*?*?*?*?*?*?*?*?,2.4,2.3,100,100918,0,-0,291,0.0,-0.0,0.0,0,0,0,0,212,13.4,10,5,9999,99999,9,999999999,0.2,999,999,99
3010,2,13,24,0,*?*?*?*?*?*?*?*?*?*?*?*?*?*?*?*?*?*?*?*?*?*?,1.3,0.8,98,100918,0,-0,287,0.0,-0.0,0.0,0,0,0,0,130,14.9,10,5,9999,99999,9,999999999,0.4,999,999,99
3010,2,14,1,0,*?*?*?*?*?*?*?*?*?*?*?*?*?*?*?*?*?*?*?*?*?*?,1.2,1.3,100,100522,0,-0,286,0.0,-0.0,0.0,0,0,0,0,220,18.5,10,5,9999,99999,9,999999999,0.0,999,999,99
3010,2,14,2,0,*?*?*?*?*?*?*?*?*?*?*?*?*?*?*?*?*?*?*?*?*?*?,0.9,0.8,100,100522,0,-0,285,0.0,-0.0,0.0,0,0,0,0,220,18.5,10,5,9999,99999,9,999999999,0.0,999,999,99
3010,2,14,3,0,*?*?*?*?*?*?*?*?*?*?*?*?*?*?*?*?*?*?*?*?*?*?,1.1,1.0,100,100522,0,-0,286,0.0,-0.0,0.0,0,0,0,0,220,16.0,10,5,9999,99999,9,999999999,0.0,999,999,99
3010,2,14,4,0,*?*?*?*?*?*?*?*?*?*?*?*?*?*?*?*?*?*?*?*?*?*?,1.1,0.4,100,100522,0,-0,286,0.0,-0.0,0.0,0,0,0,0,220,13.9,10,5,9999,99999,9,999999999,0.0,999,999,99
3010,2,14,5,0,*?*?*?*?*?*?*?*?*?*?*?*?*?*?*?*?*?*?*?*?*?*?,1.1,1.0,100,100522,0,-0,286,0.0,-0.0,0.0,0,0,0,0,220,14.9,10,5,9999,99999,9,999999999,0.0,999,999,99
3010,2,14,6,0,*?*?*?*?*?*?*?*?*?*?*?*?*?*?*?*?*?*?*?*?*?*?,0.3,-0.2,100,100522,0,-0,283,0.0,-0.0,0.0,0,0,0,0,220,13.4,10,5,9999,99999,9,999999999,0.1,999,999,99
3010,2,14,7,0,*?*?*?*?*?*?*?*?*?*?*?*?*?*?*?*?*?*?*?*?*?*?,-0.4,-0.6,100,100522,0,-0,280,0.0,-0.0,0.0,0,0,0,0,225,12.9,10,5,9999,99999,9,999999999,0.1,999,999,99
3010,2,14,8,0,*?*?*?*?*?*?*?*?*?*?*?*?*?*?*?*?*?*?*?*?*?*?,0.4,-0.0,100,100522,128,1397,278,19.1,27.7,16.5,2174,1481,2038,343,230,12.9,9,5,9999,99999,9,999999999,0.1,999,999,99
3010,2,14,9,0,*?*?*?*?*?*?*?*?*?*?*?*?*?*?*?*?*?*?*?*?*?*?,1.3,-0.4,94,100522,286,1403,277,96.3,119.0,72.0,10533,9387,8366,1551,235,14.4,8,4,9999,99999,9,999999999,0.0,999,999,99
3010,2,14,10,0,*?*?*?*?*?*?*?*?*?*?*?*?*?*?*?*?*?*?*?*?*?*?,2.2,1.3,99,100522,406,1402,281,150.5,131.0,112.6,16408,11798,12917,2504,240,13.9,8,4,9999,99999,9,999999999,0.0,999,999,99
3010,2,14,11,0,*?*?*?*?*?*?*?*?*?*?*?*?*?*?*?*?*?*?*?*?*?*?,4.6,3.4,97,100522,480,1400,291,184.3,135.4,137.8,20080,12824,15728,3137,245,12.4,8,4,9999,99999,9,999999999,0.1,999,999,99
3010,2,14,12,0,*?*?*?*?*?*?*?*?*?*?*?*?*?*?*?*?*?*?*?*?*?*?,5.3,1.5,81,100522,505,1402,299,147.3,54.4,127.7,16183,5111,14423,3593,250,11.8,9,5,9999,99999,9,999999999,0.4,999,999,99
3010,2,14,13,0,*?*?*?*?*?*?*?*?*?*?*?*?*?*?*?*?*?*?*?*?*?*?,5.3,2.9,89,100522,477,1402,299,137.8,53.9,119.5,15134,5001,13496,3321,248,13.9,9,5,9999,99999,9,999999999,0.5,999,999,99
3010,2,14,14,0,*?*?*?*?*?*?*?*?*?*?*?*?*?*?*?*?*?*?*?*?*?*?,5.1,3.6,94,100522,399,1403,298,111.1,52.0,96.4,12203,4631,10899,2597,247,13.4,9,5,9999,99999,9,999999999,0.5,999,999,99
3010,2,14,15,0,*?*?*?*?*?*?*?*?*?*?*?*?*?*?*?*?*?*?*?*?*?*?,5.1,3.0,91,100522,276,1404,298,69.2,46.8,60.0,7643,3636,7060,1288,245,14.4,9,5,9999,99999,9,999999999,0.5,999,999,99
3010,2,14,16,0,*?*?*?*?*?*?*?*?*?*?*?*?*?*?*?*?*?*?*?*?*?*?,5.0,2.3,87,100522,116,1401,293,19.7,59.9,14.7,2200,2447,1958,241,243,15.5,8,4,9999,99999,9,999999999,2.4,999,999,99
3010,2,14,17,0,*?*?*?*?*?*?*?*?*?*?*?*?*?*?*?*?*?*?*?*?*?*?,3.7,2.7,98,100522,0,-0,297,0.0,-0.0,0.0,0,0,0,0,242,13.9,10,5,9999,99999,9,999999999,2.3,999,999,99
3010,2,14,18,0,*?*?*?*?*?*?*?*?*?*?*?*?*?*?*?*?*?*?*?*?*?*?,3.5,2.5,98,100522,0,-0,296,0.0,-0.0,0.0,0,0,0,0,240,13.9,10,5,9999,99999,9,999999999,2.1,999,999,99
3010,2,14,19,0,*?*?*?*?*?*?*?*?*?*?*?*?*?*?*?*?*?*?*?*?*?*?,3.1,2.1,98,100522,0,-0,294,0.0,-0.0,0.0,0,0,0,0,240,15.5,10,5,9999,99999,9,999999999,0.2,999,999,99
3010,2,14,20,0,*?*?*?*?*?*?*?*?*?*?*?*?*?*?*?*?*?*?*?*?*?*?,1.8,1.5,100,100522,0,-0,289,0.0,-0.0,0.0,0,0,0,0,240,16.5,10,5,9999,99999,9,999999999,0.0,999,999,99
3010,2,14,21,0,*?*?*?*?*?*?*?*?*?*?*?*?*?*?*?*?*?*?*?*?*?*?,1.6,1.7,100,100522,0,-0,288,0.0,-0.0,0.0,0,0,0,0,240,16.0,10,5,9999,99999,9,999999999,0.0,999,999,99
3010,2,14,22,0,*?*?*?*?*?*?*?*?*?*?*?*?*?*?*?*?*?*?*?*?*?*?,1.6,1.7,100,100522,0,-0,288,0.0,-0.0,0.0,0,0,0,0,240,17.5,10,5,9999,99999,9,999999999,0.8,999,999,99
3010,2,14,23,0,*?*?*?*?*?*?*?*?*?*?*?*?*?*?*?*?*?*?*?*?*?*?,1.8,1.9,100,100522,0,-0,289,0.0,-0.0,0.0,0,0,0,0,240,18.0,10,5,9999,99999,9,999999999,2.3,999,999,99
3010,2,14,24,0,*?*?*?*?*?*?*?*?*?*?*?*?*?*?*?*?*?*?*?*?*?*?,1.7,1.7,100,100522,0,-0,288,0.0,-0.0,0.0,0,0,0,0,220,18.0,10,5,9999,99999,9,999999999,0.0,999,999,99
3010,2,15,1,0,*?*?*?*?*?*?*?*?*?*?*?*?*?*?*?*?*?*?*?*?*?*?,2.7,2.7,100,101648,0,-0,292,0.0,-0.0,0.0,0,0,0,0,242,18.5,10,5,9999,99999,9,999999999,2.0,999,999,99
3010,2,15,2,0,*?*?*?*?*?*?*?*?*?*?*?*?*?*?*?*?*?*?*?*?*?*?,3.0,3.0,100,101648,0,-0,294,0.0,-0.0,0.0,0,0,0,0,243,18.5,10,5,9999,99999,9,999999999,2.0,999,999,99
3010,2,15,3,0,*?*?*?*?*?*?*?*?*?*?*?*?*?*?*?*?*?*?*?*?*?*?,2.3,2.3,100,101648,0,-0,291,0.0,-0.0,0.0,0,0,0,0,245,16.0,10,5,9999,99999,9,999999999,1.3,999,999,99
3010,2,15,4,0,*?*?*?*?*?*?*?*?*?*?*?*?*?*?*?*?*?*?*?*?*?*?,2.1,2.1,100,101648,0,-0,290,0.0,-0.0,0.0,0,0,0,0,247,13.9,10,5,9999,99999,9,999999999,0.0,999,999,99
3010,2,15,5,0,*?*?*?*?*?*?*?*?*?*?*?*?*?*?*?*?*?*?*?*?*?*?,1.6,1.5,100,101648,0,-0,288,0.0,-0.0,0.0,0,0,0,0,248,14.9,10,5,9999,99999,9,999999999,0.0,999,999,99
3010,2,15,6,0,*?*?*?*?*?*?*?*?*?*?*?*?*?*?*?*?*?*?*?*?*?*?,0.7,0.6,100,101648,0,-0,284,0.0,-0.0,0.0,0,0,0,0,250,13.4,10,5,9999,99999,9,999999999,0.2,999,999,99
3010,2,15,7,0,*?*?*?*?*?*?*?*?*?*?*?*?*?*?*?*?*?*?*?*?*?*?,-0.2,-0.2,100,101648,0,-0,281,0.0,-0.0,0.0,0,0,0,0,252,12.9,10,5,9999,99999,9,999999999,0.6,999,999,99
3010,2,15,8,0,*?*?*?*?*?*?*?*?*?*?*?*?*?*?*?*?*?*?*?*?*?*?,1.4,1.3,100,101648,136,1404,287,12.4,0.0,12.4,1497,-0,1498,488,253,12.9,10,5,9999,99999,9,999999999,0.0,999,999,99
3010,2,15,9,0,*?*?*?*?*?*?*?*?*?*?*?*?*?*?*?*?*?*?*?*?*?*?,2.8,2.9,100,101648,293,1400,293,43.3,0.0,43.3,5059,0,5069,1705,255,14.4,10,5,9999,99999,9,999999999,0.0,999,999,99
3010,2,15,10,0,*?*?*?*?*?*?*?*?*?*?*?*?*?*?*?*?*?*?*?*?*?*?,5.3,2.9,89,101648,413,1400,299,116.2,52.4,100.8,12759,4720,11390,2730,257,13.9,9,5,9999,99999,9,999999999,0.0,999,999,99
3010,2,15,11,0,*?*?*?*?*?*?*?*?*?*?*?*?*?*?*?*?*?*?*?*?*?*?,8.4,4.3,80,101648,488,1401,312,141.7,54.1,122.9,15563,5057,13873,3432,258,12.4,9,5,9999,99999,9,999999999,0.0,999,999,99
3010,2,15,12,0,*?*?*?*?*?*?*?*?*?*?*?*?*?*?*?*?*?*?*?*?*?*?,9.6,6.1,83,101648,512,1400,318,150.0,54.5,130.0,16471,5147,14676,3669,260,11.8,9,5,9999,99999,9,999999999,0.0,999,999,99
3010,2,15,13,0,*?*?*?*?*?*?*?*?*?*?*?*?*?*?*?*?*?*?*?*?*?*?,9.6,5.5,80,101648,484,1400,318,140.4,54.0,121.7,15419,5042,13745,3395,253,13.9,9,5,9999,99999,9,999999999,0.0,999,999,99
3010,2,15,14,0,*?*?*?*?*?*?*?*?*?*?*?*?*?*?*?*?*?*?*?*?*?*?,9.5,5.3,79,101648,406,1401,322,65.5,0.0,65.5,7646,0,7665,2664,247,13.4,10,5,9999,99999,9,999999999,0.0,999,999,99
3010,2,15,15,0,*?*?*?*?*?*?*?*?*?*?*?*?*?*?*?*?*?*?*?*?*?*?,9.5,3.6,71,101648,283,1402,317,71.7,47.3,62.2,7914,3724,7299,1338,240,14.4,9,5,9999,99999,9,999999999,0.0,999,999,99
3010,2,15,16,0,*?*?*?*?*?*?*?*?*?*?*?*?*?*?*?*?*?*?*?*?*?*?,9.5,2.1,63,101648,123,1399,312,22.9,65.7,17.2,2538,2899,2230,284,233,15.5,8,4,9999,99999,9,999999999,0.0,999,999,99
3010,2,15,17,0,*?*?*?*?*?*?*?*?*?*?*?*?*?*?*?*?*?*?*?*?*?*?,7.8,2.3,72,101648,0,-0,315,0.0,-0.0,0.0,0,0,0,0,227,13.9,10,5,9999,99999,9,999999999,0.0,999,999,99
3010,2,15,18,0,*?*?*?*?*?*?*?*?*?*?*?*?*?*?*?*?*?*?*?*?*?*?,5.9,1.3,77,101648,0,-0,306,0.0,-0.0,0.0,0,0,0,0,220,13.9,10,5,9999,99999,9,999999999,0.0,999,999,99
3010,2,15,19,0,*?*?*?*?*?*?*?*?*?*?*?*?*?*?*?*?*?*?*?*?*?*?,4.7,1.5,85,101648,0,-0,301,0.0,-0.0,0.0,0,0,0,0,215,15.5,10,5,9999,99999,9,999999999,0.0,999,999,99
3010,2,15,20,0,*?*?*?*?*?*?*?*?*?*?*?*?*?*?*?*?*?*?*?*?*?*?,4.3,0.4,81,101648,0,-0,299,0.0,-0.0,0.0,0,0,0,0,210,16.5,10,5,9999,99999,9,999999999,0.0,999,999,99
3010,2,15,21,0,*?*?*?*?*?*?*?*?*?*?*?*?*?*?*?*?*?*?*?*?*?*?,3.6,0.6,86,101648,0,-0,296,0.0,-0.0,0.0,0,0,0,0,205,16.0,10,5,9999,99999,9,999999999,0.0,999,999,99
3010,2,15,22,0,*?*?*?*?*?*?*?*?*?*?*?*?*?*?*?*?*?*?*?*?*?*?,3.0,1.5,95,101648,0,-0,294,0.0,-0.0,0.0,0,0,0,0,200,17.5,10,5,9999,99999,9,999999999,0.3,999,999,99
3010,2,15,23,0,*?*?*?*?*?*?*?*?*?*?*?*?*?*?*?*?*?*?*?*?*?*?,3.1,1.0,92,101648,0,-0,294,0.0,-0.0,0.0,0,0,0,0,195,18.0,10,5,9999,99999,9,999999999,0.2,999,999,99
3010,2,15,24,0,*?*?*?*?*?*?*?*?*?*?*?*?*?*?*?*?*?*?*?*?*?*?,2.1,2.1,100,101648,0,-0,290,0.0,-0.0,0.0,0,0,0,0,240,18.0,10,5,9999,99999,9,999999999,2.2,999,999,99
3010,2,16,1,0,*?*?*?*?*?*?*?*?*?*?*?*?*?*?*?*?*?*?*?*?*?*?,3.9,3.8,100,101960,0,-0,297,0.0,-0.0,0.0,0,0,0,0,190,18.5,10,5,9999,99999,9,999999999,0.0,999,999,99
3010,2,16,2,0,*?*?*?*?*?*?*?*?*?*?*?*?*?*?*?*?*?*?*?*?*?*?,4.4,4.3,100,101960,0,-0,299,0.0,-0.0,0.0,0,0,0,0,190,18.5,10,5,9999,99999,9,999999999,0.1,999,999,99
3010,2,16,3,0,*?*?*?*?*?*?*?*?*?*?*?*?*?*?*?*?*?*?*?*?*?*?,3.9,3.8,100,101960,0,-0,297,0.0,-0.0,0.0,0,0,0,0,190,16.0,10,5,9999,99999,9,999999999,0.3,999,999,99
3010,2,16,4,0,*?*?*?*?*?*?*?*?*?*?*?*?*?*?*?*?*?*?*?*?*?*?,3.2,3.2,100,101960,0,-0,294,0.0,-0.0,0.0,0,0,0,0,190,13.9,10,5,9999,99999,9,999999999,0.0,999,999,99
3010,2,16,5,0,*?*?*?*?*?*?*?*?*?*?*?*?*?*?*?*?*?*?*?*?*?*?,4.1,4.1,100,101960,0,-0,298,0.0,-0.0,0.0,0,0,0,0,190,14.9,10,5,9999,99999,9,999999999,0.0,999,999,99
3010,2,16,6,0,*?*?*?*?*?*?*?*?*?*?*?*?*?*?*?*?*?*?*?*?*?*?,4.8,4.8,100,101960,0,-0,301,0.0,-0.0,0.0,0,0,0,0,190,13.4,10,5,9999,99999,9,999999999,0.0,999,999,99
3010,2,16,7,0,*?*?*?*?*?*?*?*?*?*?*?*?*?*?*?*?*?*?*?*?*?*?,4.6,4.6,100,101960,0,-0,296,0.0,-0.0,0.0,0,0,0,0,192,12.9,9,5,9999,99999,9,999999999,0.0,999,999,99
3010,2,16,8,0,*?*?*?*?*?*?*?*?*?*?*?*?*?*?*?*?*?*?*?*?*?*?,4.9,4.8,100,101960,143,1399,297,24.1,31.4,20.9,2731,1781,2553,436,193,12.9,9,5,9999,99999,9,999999999,0.0,999,999,99
3010,2,16,9,0,*?*?*?*?*?*?*?*?*?*?*?*?*?*?*?*?*?*?*?*?*?*?,5.4,4.8,100,101960,301,1401,291,122.0,202.7,78.4,12913,15758,9284,1498,195,14.4,7,4,9999,99999,9,999999999,0.0,999,999,99
3010,2,16,10,0,*?*?*?*?*?*?*?*?*?*?*?*?*?*?*?*?*?*?*?*?*?*?,6.8,5.8,100,101960,421,1400,289,220.2,384.4,104.6,22945,33918,13301,1964,197,13.9,5,3,9999,99999,9,999999999,0.0,999,999,99
3010,2,16,11,0,*?*?*?*?*?*?*?*?*?*?*?*?*?*?*?*?*?*?*?*?*?*?,8.5,5.9,100,101960,496,1401,296,267.4,396.5,127.0,27868,36781,15898,2444,198,12.4,5,3,9999,99999,9,999999999,0.0,999,999,99
3010,2,16,12,0,*?*?*?*?*?*?*?*?*?*?*?*?*?*?*?*?*?*?*?*?*?*?,8.9,5.9,98,101960,520,1400,306,239.0,229.8,153.7,25338,22224,17558,3203,200,11.8,7,4,9999,99999,9,999999999,0.0,999,999,99
3010,2,16,13,0,*?*?*?*?*?*?*?*?*?*?*?*?*?*?*?*?*?*?*?*?*?*?,8.9,6.9,100,101960,492,1401,303,248.5,316.9,137.2,26423,30163,15822,2796,198,13.9,6,3,9999,99999,9,999999999,0.0,999,999,99
3010,2,16,14,0,*?*?*?*?*?*?*?*?*?*?*?*?*?*?*?*?*?*?*?*?*?*?,8.9,7.4,100,101960,413,1399,299,215.4,383.0,102.3,22447,33581,13033,1917,197,13.4,5,3,9999,99999,9,999999999,0.0,999,999,99
3010,2,16,15,0,*?*?*?*?*?*?*?*?*?*?*?*?*?*?*?*?*?*?*?*?*?*?,9.0,6.6,100,101960,290,1400,303,129.0,278.9,71.2,13392,21188,9248,1303,195,14.4,6,3,9999,99999,9,999999999,0.0,999,999,99
3010,2,16,16,0,*?*?*?*?*?*?*?*?*?*?*?*?*?*?*?*?*?*?*?*?*?*?,8.9,6.9,100,101960,130,1397,299,36.6,206.4,17.4,3837,11468,2846,328,193,15.5,5,3,9999,99999,9,999999999,0.0,999,999,99
3010,2,16,17,0,*?*?*?*?*?*?*?*?*?*?*?*?*?*?*?*?*?*?*?*?*?*?,8.3,7.3,100,101960,0,-0,316,0.0,-0.0,0.0,0,0,0,0,192,13.9,10,5,9999,99999,9,999999999,0.0,999,999,99
3010,2,16,18,0,*?*?*?*?*?*?*?*?*?*?*?*?*?*?*?*?*?*?*?*?*?*?,6.6,6.7,100,101960,0,-0,308,0.0,-0.0,0.0,0,0,0,0,190,13.9,10,5,9999,99999,9,999999999,0.0,999,999,99
3010,2,16,19,0,*?*?*?*?*?*?*?*?*?*?*?*?*?*?*?*?*?*?*?*?*?*?,6.8,6.9,100,101960,0,-0,309,0.0,-0.0,0.0,0,0,0,0,187,15.5,10,5,9999,99999,9,999999999,0.0,999,999,99
3010,2,16,20,0,*?*?*?*?*?*?*?*?*?*?*?*?*?*?*?*?*?*?*?*?*?*?,5.9,5.8,100,101960,0,-0,306,0.0,-0.0,0.0,0,0,0,0,183,16.5,10,5,9999,99999,9,999999999,0.0,999,999,99
3010,2,16,21,0,*?*?*?*?*?*?*?*?*?*?*?*?*?*?*?*?*?*?*?*?*?*?,6.0,6.1,100,101960,0,-0,306,0.0,-0.0,0.0,0,0,0,0,180,16.0,10,5,9999,99999,9,999999999,0.0,999,999,99
3010,2,16,22,0,*?*?*?*?*?*?*?*?*?*?*?*?*?*?*?*?*?*?*?*?*?*?,5.1,5.0,100,101960,0,-0,302,0.0,-0.0,0.0,0,0,0,0,177,17.5,10,5,9999,99999,9,999999999,0.0,999,999,99
3010,2,16,23,0,*?*?*?*?*?*?*?*?*?*?*?*?*?*?*?*?*?*?*?*?*?*?,4.4,4.3,100,101960,0,-0,299,0.0,-0.0,0.0,0,0,0,0,173,18.0,10,5,9999,99999,9,999999999,0.0,999,999,99
3010,2,16,24,0,*?*?*?*?*?*?*?*?*?*?*?*?*?*?*?*?*?*?*?*?*?*?,3.2,2.5,100,101960,0,-0,294,0.0,-0.0,0.0,0,0,0,0,190,18.0,10,5,9999,99999,9,999999999,0.0,999,999,99
3010,2,17,1,0,*?*?*?*?*?*?*?*?*?*?*?*?*?*?*?*?*?*?*?*?*?*?,2.6,2.7,100,101890,0,-0,292,0.0,-0.0,0.0,0,0,0,0,163,18.5,10,5,9999,99999,9,999999999,0.0,999,999,99
3010,2,17,2,0,*?*?*?*?*?*?*?*?*?*?*?*?*?*?*?*?*?*?*?*?*?*?,1.6,1.5,100,101890,0,-0,288,0.0,-0.0,0.0,0,0,0,0,157,18.5,10,5,9999,99999,9,999999999,0.0,999,999,99
3010,2,17,3,0,*?*?*?*?*?*?*?*?*?*?*?*?*?*?*?*?*?*?*?*?*?*?,2.5,2.5,100,101890,0,-0,291,0.0,-0.0,0.0,0,0,0,0,150,16.0,10,5,9999,99999,9,999999999,0.0,999,999,99
3010,2,17,4,0,*?*?*?*?*?*?*?*?*?*?*?*?*?*?*?*?*?*?*?*?*?*?,2.0,1.9,100,101890,0,-0,289,0.0,-0.0,0.0,0,0,0,0,143,13.9,10,5,9999,99999,9,999999999,0.0,999,999,99
3010,2,17,5,0,*?*?*?*?*?*?*?*?*?*?*?*?*?*?*?*?*?*?*?*?*?*?,2.7,2.7,100,101890,0,-0,292,0.0,-0.0,0.0,0,0,0,0,137,14.9,10,5,9999,99999,9,999999999,0.0,999,999,99
3010,2,17,6,0,*?*?*?*?*?*?*?*?*?*?*?*?*?*?*?*?*?*?*?*?*?*?,1.8,1.7,100,101890,0,-0,289,0.0,-0.0,0.0,0,0,0,0,130,13.4,10,5,9999,99999,9,999999999,0.0,999,999,99
3010,2,17,7,0,*?*?*?*?*?*?*?*?*?*?*?*?*?*?*?*?*?*?*?*?*?*?,0.9,0.8,100,101890,0,-0,280,0.0,-0.0,0.0,0,0,0,0,140,12.9,9,5,9999,99999,9,999999999,0.0,999,999,99
3010,2,17,8,0,*?*?*?*?*?*?*?*?*?*?*?*?*?*?*?*?*?*?*?*?*?*?,1.9,1.9,100,101890,151,1402,266,49.5,241.4,23.5,5133,14209,3722,435,150,12.9,5,3,9999,99999,9,999999999,0.0,999,999,99
3010,2,17,9,0,*?*?*?*?*?*?*?*?*?*?*?*?*?*?*?*?*?*?*?*?*?*?,3.0,2.9,100,101890,308,1398,271,149.1,355.3,70.8,15598,27788,9284,1290,160,14.4,5,3,9999,99999,9,999999999,0.0,999,999,99
3010,2,17,10,0,*?*?*?*?*?*?*?*?*?*?*?*?*?*?*?*?*?*?*?*?*?*?,5.9,5.3,100,101890,429,1401,289,211.2,308.9,116.6,22429,28064,13568,2319,170,13.9,6,3,9999,99999,9,999999999,0.0,999,999,99
3010,2,17,11,0,*?*?*?*?*?*?*?*?*?*?*?*?*?*?*?*?*?*?*?*?*?*?,6.4,5.1,100,101890,503,1398,295,230.4,228.6,148.1,24406,21902,16955,3067,180,12.4,7,4,9999,99999,9,999999999,0.0,999,999,99
3010,2,17,12,0,*?*?*?*?*?*?*?*?*?*?*?*?*?*?*?*?*?*?*?*?*?*?,8.1,5.6,99,101890,528,1401,303,243.2,230.4,156.4,25793,22375,17852,3270,190,11.8,7,4,9999,99999,9,999999999,0.0,999,999,99
3010,2,17,13,0,*?*?*?*?*?*?*?*?*?*?*?*?*?*?*?*?*?*?*?*?*?*?,8.2,5.6,99,101890,499,1398,316,83.9,0.0,83.9,9826,0,9855,3522,182,13.9,10,5,9999,99999,9,999999999,0.0,999,999,99
3010,2,17,14,0,*?*?*?*?*?*?*?*?*?*?*?*?*?*?*?*?*?*?*?*?*?*?,8.1,6.4,100,101890,421,1400,303,186.3,221.1,119.8,19700,19936,13871,2400,173,13.4,7,4,9999,99999,9,999999999,0.0,999,999,99
3010,2,17,15,0,*?*?*?*?*?*?*?*?*?*?*?*?*?*?*?*?*?*?*?*?*?*?,7.9,6.1,100,101890,297,1397,306,101.8,120.7,76.1,11122,9683,8825,1644,165,14.4,8,4,9999,99999,9,999999999,0.0,999,999,99
3010,2,17,16,0,*?*?*?*?*?*?*?*?*?*?*?*?*?*?*?*?*?*?*?*?*?*?,7.7,6.6,100,101890,137,1395,301,34.8,126.5,22.4,3764,6447,3212,386,157,15.5,7,4,9999,99999,9,999999999,0.1,999,999,99
3010,2,17,17,0,*?*?*?*?*?*?*?*?*?*?*?*?*?*?*?*?*?*?*?*?*?*?,7.4,5.6,100,101890,0,-0,312,0.0,-0.0,0.0,0,0,0,0,148,13.9,10,5,9999,99999,9,999999999,0.2,999,999,99
3010,2,17,18,0,*?*?*?*?*?*?*?*?*?*?*?*?*?*?*?*?*?*?*?*?*?*?,5.9,5.6,100,101890,0,-0,306,0.0,-0.0,0.0,0,0,0,0,140,13.9,10,5,9999,99999,9,999999999,0.0,999,999,99
3010,2,17,19,0,*?*?*?*?*?*?*?*?*?*?*?*?*?*?*?*?*?*?*?*?*?*?,5.4,5.3,100,101890,0,-0,303,0.0,-0.0,0.0,0,0,0,0,137,15.5,10,5,9999,99999,9,999999999,0.0,999,999,99
3010,2,17,20,0,*?*?*?*?*?*?*?*?*?*?*?*?*?*?*?*?*?*?*?*?*?*?,4.5,4.5,100,101890,0,-0,300,0.0,-0.0,0.0,0,0,0,0,133,16.5,10,5,9999,99999,9,999999999,0.0,999,999,99
3010,2,17,21,0,*?*?*?*?*?*?*?*?*?*?*?*?*?*?*?*?*?*?*?*?*?*?,4.3,3.4,100,101890,0,-0,299,0.0,-0.0,0.0,0,0,0,0,130,16.0,10,5,9999,99999,9,999999999,0.0,999,999,99
3010,2,17,22,0,*?*?*?*?*?*?*?*?*?*?*?*?*?*?*?*?*?*?*?*?*?*?,3.2,2.3,100,101890,0,-0,294,0.0,-0.0,0.0,0,0,0,0,127,17.5,10,5,9999,99999,9,999999999,0.0,999,999,99
3010,2,17,23,0,*?*?*?*?*?*?*?*?*?*?*?*?*?*?*?*?*?*?*?*?*?*?,2.7,2.1,100,101890,0,-0,292,0.0,-0.0,0.0,0,0,0,0,123,18.0,10,5,9999,99999,9,999999999,0.0,999,999,99
3010,2,17,24,0,*?*?*?*?*?*?*?*?*?*?*?*?*?*?*?*?*?*?*?*?*?*?,3.7,3.8,100,101890,0,-0,296,0.0,-0.0,0.0,0,0,0,0,170,18.0,10,5,9999,99999,9,999999999,0.0,999,999,99
3010,2,18,1,0,*?*?*?*?*?*?*?*?*?*?*?*?*?*?*?*?*?*?*?*?*?*?,1.5,-1.7,77,101972,0,-0,288,0.0,-0.0,0.0,0,0,0,0,118,18.5,10,5,9999,99999,9,999999999,0.0,999,999,99
3010,2,18,2,0,*?*?*?*?*?*?*?*?*?*?*?*?*?*?*?*?*?*?*?*?*?*?,0.8,-3.7,69,101972,0,-0,285,0.0,-0.0,0.0,0,0,0,0,117,18.5,10,5,9999,99999,9,999999999,0.0,999,999,99
3010,2,18,3,0,*?*?*?*?*?*?*?*?*?*?*?*?*?*?*?*?*?*?*?*?*?*?,1.2,-4.2,63,101972,0,-0,287,0.0,-0.0,0.0,0,0,0,0,115,16.0,10,5,9999,99999,9,999999999,0.0,999,999,99
3010,2,18,4,0,*?*?*?*?*?*?*?*?*?*?*?*?*?*?*?*?*?*?*?*?*?*?,1.3,-4.2,63,101972,0,-0,287,0.0,-0.0,0.0,0,0,0,0,113,13.9,10,5,9999,99999,9,999999999,0.0,999,999,99
3010,2,18,5,0,*?*?*?*?*?*?*?*?*?*?*?*?*?*?*?*?*?*?*?*?*?*?,1.1,-4.8,61,101972,0,-0,287,0.0,-0.0,0.0,0,0,0,0,112,14.9,10,5,9999,99999,9,999999999,0.0,999,999,99
3010,2,18,6,0,*?*?*?*?*?*?*?*?*?*?*?*?*?*?*?*?*?*?*?*?*?*?,0.6,-4.8,63,101972,0,-0,285,0.0,-0.0,0.0,0,0,0,0,110,13.4,10,5,9999,99999,9,999999999,0.0,999,999,99
3010,2,18,7,0,*?*?*?*?*?*?*?*?*?*?*?*?*?*?*?*?*?*?*?*?*?*?,0.1,-4.2,69,101972,0,-0,282,0.0,-0.0,0.0,0,0,0,0,123,12.9,10,5,9999,99999,9,999999999,0.0,999,999,99
3010,2,18,8,0,*?*?*?*?*?*?*?*?*?*?*?*?*?*?*?*?*?*?*?*?*?*?,1.2,-4.2,64,101972,158,1396,281,29.4,34.5,25.5,3300,2061,3079,532,137,12.9,9,5,9999,99999,9,999999999,0.0,999,999,99
3010,2,18,9,0,*?*?*?*?*?*?*?*?*?*?*?*?*?*?*?*?*?*?*?*?*?*?,2.2,-5.0,55,101972,316,1398,285,83.2,49.0,72.2,9132,4108,8173,1890,150,14.4,9,5,9999,99999,9,999999999,0.0,999,999,99
3010,2,18,10,0,*?*?*?*?*?*?*?*?*?*?*?*?*?*?*?*?*?*?*?*?*?*?,4.1,-3.7,55,101972,436,1397,293,124.3,53.0,107.8,13647,4838,12175,2946,163,13.9,9,5,9999,99999,9,999999999,0.0,999,999,99
3010,2,18,11,0,*?*?*?*?*?*?*?*?*?*?*?*?*?*?*?*?*?*?*?*?*?*?,6.1,-3.7,47,101972,511,1398,302,149.8,54.5,129.9,16457,5146,14663,3665,177,12.4,9,5,9999,99999,9,999999999,0.0,999,999,99
3010,2,18,12,0,*?*?*?*?*?*?*?*?*?*?*?*?*?*?*?*?*?*?*?*?*?*?,5.9,-1.7,57,101972,535,1398,301,158.1,54.9,137.0,17363,5229,15464,3907,190,11.8,9,5,9999,99999,9,999999999,0.0,999,999,99
3010,2,18,13,0,*?*?*?*?*?*?*?*?*?*?*?*?*?*?*?*?*?*?*?*?*?*?,6.1,-1.5,56,101972,507,1399,302,148.4,54.5,128.7,16300,5131,14524,3624,192,13.9,9,5,9999,99999,9,999999999,0.0,999,999,99
3010,2,18,14,0,*?*?*?*?*?*?*?*?*?*?*?*?*?*?*?*?*?*?*?*?*?*?,5.9,-0.8,61,101972,428,1398,301,121.6,52.8,105.4,13344,4799,11908,2872,193,13.4,9,5,9999,99999,9,999999999,0.0,999,999,99
3010,2,18,15,0,*?*?*?*?*?*?*?*?*?*?*?*?*?*?*?*?*?*?*?*?*?*?,6.2,-0.8,59,101972,305,1400,303,79.4,48.4,68.8,8708,4019,7797,1796,195,14.4,9,5,9999,99999,9,999999999,0.0,999,999,99
3010,2,18,16,0,*?*?*?*?*?*?*?*?*?*?*?*?*?*?*?*?*?*?*?*?*?*?,6.1,-1.3,58,101972,145,1403,302,24.7,31.8,21.4,2790,1811,2608,446,197,15.5,9,5,9999,99999,9,999999999,0.0,999,999,99
3010,2,18,17,0,*?*?*?*?*?*?*?*?*?*?*?*?*?*?*?*?*?*?*?*?*?*?,5.6,-0.8,61,101972,0,-0,305,0.0,-0.0,0.0,0,0,0,0,198,13.9,10,5,9999,99999,9,999999999,0.0,999,999,99
3010,2,18,18,0,*?*?*?*?*?*?*?*?*?*?*?*?*?*?*?*?*?*?*?*?*?*?,4.1,-0.0,74,101972,0,-0,299,0.0,-0.0,0.0,0,0,0,0,200,13.9,10,5,9999,99999,9,999999999,0.0,999,999,99
3010,2,18,19,0,*?*?*?*?*?*?*?*?*?*?*?*?*?*?*?*?*?*?*?*?*?*?,2.9,-1.1,73,101972,0,-0,294,0.0,-0.0,0.0,0,0,0,0,197,15.5,10,5,9999,99999,9,999999999,0.0,999,999,99
3010,2,18,20,0,*?*?*?*?*?*?*?*?*?*?*?*?*?*?*?*?*?*?*?*?*?*?,3.3,-1.5,68,101972,0,-0,296,0.0,-0.0,0.0,0,0,0,0,193,16.5,10,5,9999,99999,9,999999999,0.0,999,999,99
3010,2,18,21,0,*?*?*?*?*?*?*?*?*?*?*?*?*?*?*?*?*?*?*?*?*?*?,2.9,-2.7,64,101972,0,-0,294,0.0,-0.0,0.0,0,0,0,0,190,16.0,10,5,9999,99999,9,999999999,0.0,999,999,99
3010,2,18,22,0,*?*?*?*?*?*?*?*?*?*?*?*?*?*?*?*?*?*?*?*?*?*?,2.1,-2.7,68,101972,0,-0,291,0.0,-0.0,0.0,0,0,0,0,187,17.5,10,5,9999,99999,9,999999999,0.0,999,999,99
3010,2,18,23,0,*?*?*?*?*?*?*?*?*?*?*?*?*?*?*?*?*?*?*?*?*?*?,1.7,-2.9,68,101972,0,-0,289,0.0,-0.0,0.0,0,0,0,0,183,18.0,10,5,9999,99999,9,999999999,0.0,999,999,99
3010,2,18,24,0,*?*?*?*?*?*?*?*?*?*?*?*?*?*?*?*?*?*?*?*?*?*?,2.2,0.2,85,101972,0,-0,291,0.0,-0.0,0.0,0,0,0,0,120,18.0,10,5,9999,99999,9,999999999,0.0,999,999,99
3010,2,19,1,0,*?*?*?*?*?*?*?*?*?*?*?*?*?*?*?*?*?*?*?*?*?*?,1.0,-0.6,88,102020,0,-0,286,0.0,-0.0,0.0,0,0,0,0,165,18.5,10,5,9999,99999,9,999999999,0.0,999,999,99
3010,2,19,2,0,*?*?*?*?*?*?*?*?*?*?*?*?*?*?*?*?*?*?*?*?*?*?,0.3,0.2,100,102020,0,-0,283,0.0,-0.0,0.0,0,0,0,0,150,18.5,10,5,9999,99999,9,999999999,0.0,999,999,99
3010,2,19,3,0,*?*?*?*?*?*?*?*?*?*?*?*?*?*?*?*?*?*?*?*?*?*?,-0.5,-0.4,100,102020,0,-0,279,0.0,-0.0,0.0,0,0,0,0,135,16.0,10,5,9999,99999,9,999999999,0.0,999,999,99
3010,2,19,4,0,*?*?*?*?*?*?*?*?*?*?*?*?*?*?*?*?*?*?*?*?*?*?,0.3,-0.0,97,102020,0,-0,283,0.0,-0.0,0.0,0,0,0,0,120,13.9,10,5,9999,99999,9,999999999,0.0,999,999,99
3010,2,19,5,0,*?*?*?*?*?*?*?*?*?*?*?*?*?*?*?*?*?*?*?*?*?*?,1.1,-0.8,86,102020,0,-0,286,0.0,-0.0,0.0,0,0,0,0,105,14.9,10,5,9999,99999,9,999999999,0.0,999,999,99
3010,2,19,6,0,*?*?*?*?*?*?*?*?*?*?*?*?*?*?*?*?*?*?*?*?*?*?,0.7,-0.4,91,102020,0,-0,284,0.0,-0.0,0.0,0,0,0,0,90,13.4,10,5,9999,99999,9,999999999,0.0,999,999,99
3010,2,19,7,0,*?*?*?*?*?*?*?*?*?*?*?*?*?*?*?*?*?*?*?*?*?*?,1.0,0.6,97,102020,0,-0,285,0.0,-0.0,0.0,0,0,0,0,78,12.9,10,5,9999,99999,9,999999999,0.0,999,999,99
3010,2,19,8,0,*?*?*?*?*?*?*?*?*?*?*?*?*?*?*?*?*?*?*?*?*?*?,0.7,-0.6,90,102020,166,1398,284,18.4,0.0,18.4,2188,-0,2190,717,67,12.9,10,5,9999,99999,9,999999999,0.0,999,999,99
3010,2,19,9,0,*?*?*?*?*?*?*?*?*?*?*?*?*?*?*?*?*?*?*?*?*?*?,1.7,-0.4,85,102020,324,1399,284,85.9,49.3,74.5,9430,4168,8437,1956,55,14.4,9,5,9999,99999,9,999999999,0.0,999,999,99
3010,2,19,10,0,*?*?*?*?*?*?*?*?*?*?*?*?*?*?*?*?*?*?*?*?*?*?,4.4,0.4,75,102020,444,1397,300,73.1,0.0,73.1,8549,0,8573,3013,43,13.9,10,5,9999,99999,9,999999999,0.0,999,999,99
3010,2,19,11,0,*?*?*?*?*?*?*?*?*?*?*?*?*?*?*?*?*?*?*?*?*?*?,6.0,1.0,70,102020,519,1398,307,87.8,0.0,87.8,10297,0,10328,3713,32,12.4,10,5,9999,99999,9,999999999,0.0,999,999,99
3010,2,19,12,0,*?*?*?*?*?*?*?*?*?*?*?*?*?*?*?*?*?*?*?*?*?*?,6.9,-0.4,59,102020,543,1398,311,92.6,0.0,92.6,10862,0,10896,3945,20,11.8,10,5,9999,99999,9,999999999,0.0,999,999,99
3010,2,19,13,0,*?*?*?*?*?*?*?*?*?*?*?*?*?*?*?*?*?*?*?*?*?*?,6.9,-0.0,61,102020,515,1399,311,87.0,0.0,87.0,10196,0,10226,3672,27,13.9,10,5,9999,99999,9,999999999,0.0,999,999,99
3010,2,19,14,0,*?*?*?*?*?*?*?*?*?*?*?*?*?*?*?*?*?*?*?*?*?*?,7.0,-0.4,59,102020,436,1399,311,71.5,0.0,71.5,8356,0,8378,2938,33,13.4,10,5,9999,99999,9,999999999,0.0,999,999,99
3010,2,19,15,0,*?*?*?*?*?*?*?*?*?*?*?*?*?*?*?*?*?*?*?*?*?*?,6.7,-0.8,58,102020,312,1398,305,81.9,48.8,71.0,8989,4078,8046,1858,40,14.4,9,5,9999,99999,9,999999999,0.0,999,999,99
3010,2,19,16,0,*?*?*?*?*?*?*?*?*?*?*?*?*?*?*?*?*?*?*?*?*?*?,6.9,-2.9,49,102020,152,1400,306,27.2,33.3,23.5,3060,1945,2858,491,47,15.5,9,5,9999,99999,9,999999999,0.0,999,999,99
3010,2,19,17,0,*?*?*?*?*?*?*?*?*?*?*?*?*?*?*?*?*?*?*?*?*?*?,6.0,-0.6,62,102020,0,-0,307,0.0,-0.0,0.0,0,0,0,0,53,13.9,10,5,9999,99999,9,999999999,0.0,999,999,99
3010,2,19,18,0,*?*?*?*?*?*?*?*?*?*?*?*?*?*?*?*?*?*?*?*?*?*?,4.3,-1.5,65,102020,0,-0,300,0.0,-0.0,0.0,0,0,0,0,60,13.9,10,5,9999,99999,9,999999999,0.0,999,999,99
3010,2,19,19,0,*?*?*?*?*?*?*?*?*?*?*?*?*?*?*?*?*?*?*?*?*?*?,3.8,-0.8,71,102020,0,-0,298,0.0,-0.0,0.0,0,0,0,0,110,15.5,10,5,9999,99999,9,999999999,0.0,999,999,99
3010,2,19,20,0,*?*?*?*?*?*?*?*?*?*?*?*?*?*?*?*?*?*?*?*?*?*?,3.6,-0.2,75,102020,0,-0,297,0.0,-0.0,0.0,0,0,0,0,160,16.5,10,5,9999,99999,9,999999999,0.0,999,999,99
3010,2,19,21,0,*?*?*?*?*?*?*?*?*?*?*?*?*?*?*?*?*?*?*?*?*?*?,2.5,-0.0,84,102020,0,-0,292,0.0,-0.0,0.0,0,0,0,0,210,16.0,10,5,9999,99999,9,999999999,0.0,999,999,99
3010,2,19,22,0,*?*?*?*?*?*?*?*?*?*?*?*?*?*?*?*?*?*?*?*?*?*?,2.3,0.4,87,102020,0,-0,291,0.0,-0.0,0.0,0,0,0,0,260,17.5,10,5,9999,99999,9,999999999,0.0,999,999,99
3010,2,19,23,0,*?*?*?*?*?*?*?*?*?*?*?*?*?*?*?*?*?*?*?*?*?*?,3.6,1.7,87,102020,0,-0,296,0.0,-0.0,0.0,0,0,0,0,310,18.0,10,5,9999,99999,9,999999999,0.0,999,999,99
3010,2,19,24,0,*?*?*?*?*?*?*?*?*?*?*?*?*?*?*?*?*?*?*?*?*?*?,1.2,-1.7,79,102020,0,-0,287,0.0,-0.0,0.0,0,0,0,0,180,18.0,10,5,9999,99999,9,999999999,0.0,999,999,99
3010,2,20,1,0,*?*?*?*?*?*?*?*?*?*?*?*?*?*?*?*?*?*?*?*?*?*?,5.6,3.2,86,102209,0,-0,305,0.0,-0.0,0.0,0,0,0,0,322,18.5,10,5,9999,99999,9,999999999,0.0,999,999,99
3010,2,20,2,0,*?*?*?*?*?*?*?*?*?*?*?*?*?*?*?*?*?*?*?*?*?*?,6.1,3.8,86,102209,0,-0,307,0.0,-0.0,0.0,0,0,0,0,283,18.5,10,5,9999,99999,9,999999999,0.0,999,999,99
3010,2,20,3,0,*?*?*?*?*?*?*?*?*?*?*?*?*?*?*?*?*?*?*?*?*?*?,5.4,3.4,88,102209,0,-0,304,0.0,-0.0,0.0,0,0,0,0,245,16.0,10,5,9999,99999,9,999999999,0.5,999,999,99
3010,2,20,4,0,*?*?*?*?*?*?*?*?*?*?*?*?*?*?*?*?*?*?*?*?*?*?,5.7,4.5,93,102209,0,-0,305,0.0,-0.0,0.0,0,0,0,0,207,13.9,10,5,9999,99999,9,999999999,4.6,999,999,99
3010,2,20,5,0,*?*?*?*?*?*?*?*?*?*?*?*?*?*?*?*?*?*?*?*?*?*?,5.6,3.9,89,102209,0,-0,305,0.0,-0.0,0.0,0,0,0,0,168,14.9,10,5,9999,99999,9,999999999,3.8,999,999,99
3010,2,20,6,0,*?*?*?*?*?*?*?*?*?*?*?*?*?*?*?*?*?*?*?*?*?*?,5.2,4.3,95,102209,0,-0,303,0.0,-0.0,0.0,0,0,0,0,130,13.4,10,5,9999,99999,9,999999999,0.9,999,999,99
3010,2,20,7,0,*?*?*?*?*?*?*?*?*?*?*?*?*?*?*?*?*?*?*?*?*?*?,5.1,4.5,96,102209,0,-0,302,0.0,-0.0,0.0,0,0,0,0,133,12.9,10,5,9999,99999,9,999999999,3.0,999,999,99
3010,2,20,8,0,*?*?*?*?*?*?*?*?*?*?*?*?*?*?*?*?*?*?*?*?*?*?,4.9,4.8,100,102209,174,1399,301,20.0,0.0,20.0,2364,-0,2367,776,137,12.9,10,5,9999,99999,9,999999999,1.8,999,999,99
3010,2,20,9,0,*?*?*?*?*?*?*?*?*?*?*?*?*?*?*?*?*?*?*?*?*?*?,5.7,4.8,95,102209,332,1399,305,51.0,0.0,51.0,5955,0,5969,2029,140,14.4,10,5,9999,99999,9,999999999,0.0,999,999,99
3010,2,20,10,0,*?*?*?*?*?*?*?*?*?*?*?*?*?*?*?*?*?*?*?*?*?*?,6.3,4.5,89,102209,452,1397,308,74.7,0.0,74.7,8737,0,8761,3087,143,13.9,10,5,9999,99999,9,999999999,0.3,999,999,99
3010,2,20,11,0,*?*?*?*?*?*?*?*?*?*?*?*?*?*?*?*?*?*?*?*?*?*?,7.4,4.8,85,102209,527,1398,312,89.4,0.0,89.4,10485,0,10516,3791,147,12.4,10,5,9999,99999,9,999999999,0.7,999,999,99
3010,2,20,12,0,*?*?*?*?*?*?*?*?*?*?*?*?*?*?*?*?*?*?*?*?*?*?,7.9,4.1,77,102209,551,1398,315,94.1,0.0,94.1,11049,0,11083,4024,150,11.8,10,5,9999,99999,9,999999999,0.7,999,999,99
3010,2,20,13,0,*?*?*?*?*?*?*?*?*?*?*?*?*?*?*?*?*?*?*?*?*?*?,8.0,4.1,78,102209,522,1397,315,88.5,0.0,88.5,10379,0,10410,3747,145,13.9,10,5,9999,99999,9,999999999,0.4,999,999,99
3010,2,20,14,0,*?*?*?*?*?*?*?*?*?*?*?*?*?*?*?*?*?*?*?*?*?*?,8.0,3.9,77,102209,444,1399,315,73.0,0.0,73.0,8536,0,8559,3008,140,13.4,10,5,9999,99999,9,999999999,0.0,999,999,99
3010,2,20,15,0,*?*?*?*?*?*?*?*?*?*?*?*?*?*?*?*?*?*?*?*?*?*?,8.1,4.3,78,102209,320,1400,316,48.6,0.0,48.6,5675,0,5687,1927,135,14.4,10,5,9999,99999,9,999999999,0.2,999,999,99
3010,2,20,16,0,*?*?*?*?*?*?*?*?*?*?*?*?*?*?*?*?*?*?*?*?*?*?,8.0,4.8,81,102209,159,1398,315,17.1,0.0,17.1,2030,-0,2032,664,130,15.5,10,5,9999,99999,9,999999999,0.1,999,999,99
3010,2,20,17,0,*?*?*?*?*?*?*?*?*?*?*?*?*?*?*?*?*?*?*?*?*?*?,7.7,5.1,85,102209,0,-0,314,0.0,-0.0,0.0,0,0,0,0,125,13.9,10,5,9999,99999,9,999999999,1.6,999,999,99
3010,2,20,18,0,*?*?*?*?*?*?*?*?*?*?*?*?*?*?*?*?*?*?*?*?*?*?,7.9,5.1,84,102209,0,-0,315,0.0,-0.0,0.0,0,0,0,0,120,13.9,10,5,9999,99999,9,999999999,1.2,999,999,99
3010,2,20,19,0,*?*?*?*?*?*?*?*?*?*?*?*?*?*?*?*?*?*?*?*?*?*?,6.4,4.8,90,102209,0,-0,308,0.0,-0.0,0.0,0,0,0,0,120,15.5,10,5,9999,99999,9,999999999,0.0,999,999,99
3010,2,20,20,0,*?*?*?*?*?*?*?*?*?*?*?*?*?*?*?*?*?*?*?*?*?*?,6.6,3.9,84,102209,0,-0,309,0.0,-0.0,0.0,0,0,0,0,120,16.5,10,5,9999,99999,9,999999999,0.1,999,999,99
3010,2,20,21,0,*?*?*?*?*?*?*?*?*?*?*?*?*?*?*?*?*?*?*?*?*?*?,6.6,2.9,78,102209,0,-0,309,0.0,-0.0,0.0,0,0,0,0,120,16.0,10,5,9999,99999,9,999999999,0.0,999,999,99
3010,2,20,22,0,*?*?*?*?*?*?*?*?*?*?*?*?*?*?*?*?*?*?*?*?*?*?,5.9,3.4,84,102209,0,-0,306,0.0,-0.0,0.0,0,0,0,0,120,17.5,10,5,9999,99999,9,999999999,0.9,999,999,99
3010,2,20,23,0,*?*?*?*?*?*?*?*?*?*?*?*?*?*?*?*?*?*?*?*?*?*?,6.8,3.6,81,102209,0,-0,310,0.0,-0.0,0.0,0,0,0,0,120,18.0,10,5,9999,99999,9,999999999,2.4,999,999,99
3010,2,20,24,0,*?*?*?*?*?*?*?*?*?*?*?*?*?*?*?*?*?*?*?*?*?*?,4.9,2.5,85,102209,0,-0,302,0.0,-0.0,0.0,0,0,0,0,360,18.0,10,5,9999,99999,9,999999999,0.0,999,999,99
3010,2,21,1,0,*?*?*?*?*?*?*?*?*?*?*?*?*?*?*?*?*?*?*?*?*?*?,9.0,5.1,77,102623,0,-0,319,0.0,-0.0,0.0,0,0,0,0,118,18.5,10,5,9999,99999,9,999999999,0.1,999,999,99
3010,2,21,2,0,*?*?*?*?*?*?*?*?*?*?*?*?*?*?*?*?*?*?*?*?*?*?,9.9,5.9,77,102623,0,-0,323,0.0,-0.0,0.0,0,0,0,0,117,18.5,10,5,9999,99999,9,999999999,0.0,999,999,99
3010,2,21,3,0,*?*?*?*?*?*?*?*?*?*?*?*?*?*?*?*?*?*?*?*?*?*?,9.4,6.1,80,102623,0,-0,321,0.0,-0.0,0.0,0,0,0,0,115,16.0,10,5,9999,99999,9,999999999,0.0,999,999,99
3010,2,21,4,0,*?*?*?*?*?*?*?*?*?*?*?*?*?*?*?*?*?*?*?*?*?*?,8.6,5.3,79,102623,0,-0,318,0.0,-0.0,0.0,0,0,0,0,113,13.9,10,5,9999,99999,9,999999999,0.0,999,999,99
3010,2,21,5,0,*?*?*?*?*?*?*?*?*?*?*?*?*?*?*?*?*?*?*?*?*?*?,8.3,5.8,84,102623,0,-0,316,0.0,-0.0,0.0,0,0,0,0,112,14.9,10,5,9999,99999,9,999999999,0.0,999,999,99
3010,2,21,6,0,*?*?*?*?*?*?*?*?*?*?*?*?*?*?*?*?*?*?*?*?*?*?,7.7,6.1,89,102623,0,-0,313,0.0,-0.0,0.0,0,0,0,0,110,13.4,10,5,9999,99999,9,999999999,0.0,999,999,99
3010,2,21,7,0,*?*?*?*?*?*?*?*?*?*?*?*?*?*?*?*?*?*?*?*?*?*?,8.3,6.6,88,102623,0,-0,316,0.0,-0.0,0.0,0,0,0,0,115,12.9,10,5,9999,99999,9,999999999,0.0,999,999,99
3010,2,21,8,0,*?*?*?*?*?*?*?*?*?*?*?*?*?*?*?*?*?*?*?*?*?*?,8.6,6.1,84,102623,182,1399,301,65.0,223.9,35.9,6890,13418,4936,633,120,12.9,6,3,9999,99999,9,999999999,0.0,999,999,99
3010,2,21,9,0,*?*?*?*?*?*?*?*?*?*?*?*?*?*?*?*?*?*?*?*?*?*?,9.8,6.7,81,102623,340,1398,306,158.8,292.6,87.7,16431,23816,11198,1626,125,14.4,6,3,9999,99999,9,999999999,0.0,999,999,99
3010,2,21,10,0,*?*?*?*?*?*?*?*?*?*?*?*?*?*?*?*?*?*?*?*?*?*?,12.4,7.9,74,102623,460,1397,319,230.3,313.3,127.1,24468,29199,14722,2562,130,13.9,6,3,9999,99999,9,999999999,0.0,999,999,99
3010,2,21,11,0,*?*?*?*?*?*?*?*?*?*?*?*?*?*?*?*?*?*?*?*?*?*?,13.5,7.4,67,102623,535,1398,327,247.6,230.9,159.2,26272,22404,18230,3342,135,12.4,7,4,9999,99999,9,999999999,0.9,999,999,99
3010,2,21,12,0,*?*?*?*?*?*?*?*?*?*?*?*?*?*?*?*?*?*?*?*?*?*?,14.4,7.1,62,102623,559,1398,344,95.7,0.0,95.7,11236,0,11271,4103,140,11.8,10,5,9999,99999,9,999999999,1.6,999,999,99
3010,2,21,13,0,*?*?*?*?*?*?*?*?*?*?*?*?*?*?*?*?*?*?*?*?*?*?,14.4,6.9,61,102623,530,1397,340,156.5,54.9,135.7,17199,5206,15321,3861,138,13.9,9,5,9999,99999,9,999999999,0.4,999,999,99
3010,2,21,14,0,*?*?*?*?*?*?*?*?*?*?*?*?*?*?*?*?*?*?*?*?*?*?,14.5,6.1,57,102623,451,1397,340,129.5,53.3,112.3,14217,4908,12680,3088,137,13.4,9,5,9999,99999,9,999999999,0.0,999,999,99
3010,2,21,15,0,*?*?*?*?*?*?*?*?*?*?*?*?*?*?*?*?*?*?*?*?*?*?,14.4,5.9,57,102623,327,1397,340,87.1,49.5,75.5,9554,4193,8547,1983,135,14.4,9,5,9999,99999,9,999999999,0.0,999,999,99
3010,2,21,16,0,*?*?*?*?*?*?*?*?*?*?*?*?*?*?*?*?*?*?*?*?*?*?,14.4,6.4,58,102623,166,1395,340,32.1,35.9,27.9,3602,2201,3357,583,133,15.5,9,5,9999,99999,9,999999999,0.0,999,999,99
3010,2,21,17,0,*?*?*?*?*?*?*?*?*?*?*?*?*?*?*?*?*?*?*?*?*?*?,13.9,6.1,60,102623,0,-0,342,0.0,-0.0,0.0,0,0,0,0,132,13.9,10,5,9999,99999,9,999999999,0.1,999,999,99
3010,2,21,18,0,*?*?*?*?*?*?*?*?*?*?*?*?*?*?*?*?*?*?*?*?*?*?,12.6,6.6,67,102623,0,-0,336,0.0,-0.0,0.0,0,0,0,0,130,13.9,10,5,9999,99999,9,999999999,0.0,999,999,99
3010,2,21,19,0,*?*?*?*?*?*?*?*?*?*?*?*?*?*?*?*?*?*?*?*?*?*?,11.4,7.7,78,102623,0,-0,330,0.0,-0.0,0.0,0,0,0,0,128,15.5,10,5,9999,99999,9,999999999,0.0,999,999,99
3010,2,21,20,0,*?*?*?*?*?*?*?*?*?*?*?*?*?*?*?*?*?*?*?*?*?*?,10.7,7.9,82,102623,0,-0,327,0.0,-0.0,0.0,0,0,0,0,127,16.5,10,5,9999,99999,9,999999999,0.2,999,999,99
3010,2,21,21,0,*?*?*?*?*?*?*?*?*?*?*?*?*?*?*?*?*?*?*?*?*?*?,10.6,7.7,82,102623,0,-0,326,0.0,-0.0,0.0,0,0,0,0,125,16.0,10,5,9999,99999,9,999999999,0.7,999,999,99
3010,2,21,22,0,*?*?*?*?*?*?*?*?*?*?*?*?*?*?*?*?*?*?*?*?*?*?,11.2,6.7,74,102623,0,-0,329,0.0,-0.0,0.0,0,0,0,0,123,17.5,10,5,9999,99999,9,999999999,0.0,999,999,99
3010,2,21,23,0,*?*?*?*?*?*?*?*?*?*?*?*?*?*?*?*?*?*?*?*?*?*?,10.4,6.6,78,102623,0,-0,326,0.0,-0.0,0.0,0,0,0,0,122,18.0,10,5,9999,99999,9,999999999,0.1,999,999,99
3010,2,21,24,0,*?*?*?*?*?*?*?*?*?*?*?*?*?*?*?*?*?*?*?*?*?*?,7.7,4.5,79,102623,0,-0,314,0.0,-0.0,0.0,0,0,0,0,120,18.0,10,5,9999,99999,9,999999999,0.0,999,999,99
3010,2,22,1,0,*?*?*?*?*?*?*?*?*?*?*?*?*?*?*?*?*?*?*?*?*?*?,9.4,5.0,73,102602,0,-0,321,0.0,-0.0,0.0,0,0,0,0,122,18.5,10,5,9999,99999,9,999999999,0.3,999,999,99
3010,2,22,2,0,*?*?*?*?*?*?*?*?*?*?*?*?*?*?*?*?*?*?*?*?*?*?,9.4,4.3,70,102602,0,-0,321,0.0,-0.0,0.0,0,0,0,0,123,18.5,10,5,9999,99999,9,999999999,0.3,999,999,99
3010,2,22,3,0,*?*?*?*?*?*?*?*?*?*?*?*?*?*?*?*?*?*?*?*?*?*?,8.7,4.6,75,102602,0,-0,318,0.0,-0.0,0.0,0,0,0,0,125,16.0,10,5,9999,99999,9,999999999,0.1,999,999,99
3010,2,22,4,0,*?*?*?*?*?*?*?*?*?*?*?*?*?*?*?*?*?*?*?*?*?*?,9.0,5.0,75,102602,0,-0,320,0.0,-0.0,0.0,0,0,0,0,127,13.9,10,5,9999,99999,9,999999999,0.0,999,999,99
3010,2,22,5,0,*?*?*?*?*?*?*?*?*?*?*?*?*?*?*?*?*?*?*?*?*?*?,8.4,4.6,77,102602,0,-0,317,0.0,-0.0,0.0,0,0,0,0,128,14.9,10,5,9999,99999,9,999999999,0.9,999,999,99
3010,2,22,6,0,*?*?*?*?*?*?*?*?*?*?*?*?*?*?*?*?*?*?*?*?*?*?,7.7,4.3,78,102602,0,-0,314,0.0,-0.0,0.0,0,0,0,0,130,13.4,10,5,9999,99999,9,999999999,3.7,999,999,99
3010,2,22,7,0,*?*?*?*?*?*?*?*?*?*?*?*?*?*?*?*?*?*?*?*?*?*?,8.4,4.5,76,102602,5,1473,312,0.0,0.0,0.0,0,0,0,0,122,12.9,9,5,9999,99999,9,999999999,1.4,999,999,99
3010,2,22,8,0,*?*?*?*?*?*?*?*?*?*?*?*?*?*?*?*?*?*?*?*?*?*?,9.1,4.3,72,102602,190,1399,274,79.7,411.0,23.9,8263,28850,3939,498,113,12.9,0,0,9999,99999,9,999999999,1.4,999,999,99
3010,2,22,9,0,*?*?*?*?*?*?*?*?*?*?*?*?*?*?*?*?*?*?*?*?*?*?,10.5,5.8,72,102602,348,1398,283,187.0,525.8,56.1,19442,43821,8461,1049,105,14.4,0,0,9999,99999,9,999999999,0.8,999,999,99
3010,2,22,10,0,*?*?*?*?*?*?*?*?*?*?*?*?*?*?*?*?*?*?*?*?*?*?,11.8,7.3,73,102602,468,1396,291,268.8,561.3,80.6,27915,51042,11724,1536,97,13.9,0,0,9999,99999,9,999999999,0.4,999,999,99
3010,2,22,11,0,*?*?*?*?*?*?*?*?*?*?*?*?*?*?*?*?*?*?*?*?*?*?,13.5,6.6,62,102602,543,1397,314,309.4,468.1,127.5,32614,44568,16115,2471,88,12.4,4,2,9999,99999,9,999999999,0.0,999,999,99
3010,2,22,12,0,*?*?*?*?*?*?*?*?*?*?*?*?*?*?*?*?*?*?*?*?*?*?,14.3,6.7,60,102602,567,1398,313,331.6,520.7,120.4,35361,50159,15458,2331,80,11.8,3,2,9999,99999,9,999999999,0.0,999,999,99
3010,2,22,13,0,*?*?*?*?*?*?*?*?*?*?*?*?*?*?*?*?*?*?*?*?*?*?,14.1,6.7,61,102602,538,1397,339,159.2,55.0,138.1,17494,5240,15580,3942,78,13.9,9,5,9999,99999,9,999999999,0.0,999,999,99
3010,2,22,14,0,*?*?*?*?*?*?*?*?*?*?*?*?*?*?*?*?*?*?*?*?*?*?,14.5,6.6,59,102602,459,1398,345,76.1,0.0,76.1,8898,0,8922,3151,77,13.4,10,5,9999,99999,9,999999999,0.0,999,999,99
3010,2,22,15,0,*?*?*?*?*?*?*?*?*?*?*?*?*?*?*?*?*?*?*?*?*?*?,14.4,6.6,59,102602,334,1395,331,140.4,209.3,90.3,14852,17014,10659,1751,75,14.4,7,4,9999,99999,9,999999999,1.1,999,999,99
3010,2,22,16,0,*?*?*?*?*?*?*?*?*?*?*?*?*?*?*?*?*?*?*?*?*?*?,14.3,7.0,61,102602,173,1393,335,45.9,93.1,34.3,4941,5234,4254,605,73,15.5,8,4,9999,99999,9,999999999,0.0,999,999,99
3010,2,22,17,0,*?*?*?*?*?*?*?*?*?*?*?*?*?*?*?*?*?*?*?*?*?*?,13.8,7.0,63,102602,0,-0,337,0.0,-0.0,0.0,0,0,0,0,72,13.9,9,5,9999,99999,9,999999999,0.0,999,999,99
3010,2,22,18,0,*?*?*?*?*?*?*?*?*?*?*?*?*?*?*?*?*?*?*?*?*?*?,12.2,6.6,68,102602,0,-0,334,0.0,-0.0,0.0,0,0,0,0,70,13.9,10,5,9999,99999,9,999999999,0.0,999,999,99
3010,2,22,19,0,*?*?*?*?*?*?*?*?*?*?*?*?*?*?*?*?*?*?*?*?*?*?,11.0,6.7,74,102602,0,-0,328,0.0,-0.0,0.0,0,0,0,0,110,15.5,10,5,9999,99999,9,999999999,0.0,999,999,99
3010,2,22,20,0,*?*?*?*?*?*?*?*?*?*?*?*?*?*?*?*?*?*?*?*?*?*?,10.9,7.3,78,102602,0,-0,328,0.0,-0.0,0.0,0,0,0,0,150,16.5,10,5,9999,99999,9,999999999,0.0,999,999,99
3010,2,22,21,0,*?*?*?*?*?*?*?*?*?*?*?*?*?*?*?*?*?*?*?*?*?*?,10.6,7.4,80,102602,0,-0,326,0.0,-0.0,0.0,0,0,0,0,190,16.0,10,5,9999,99999,9,999999999,0.0,999,999,99
3010,2,22,22,0,*?*?*?*?*?*?*?*?*?*?*?*?*?*?*?*?*?*?*?*?*?*?,10.3,7.3,81,102602,0,-0,325,0.0,-0.0,0.0,0,0,0,0,230,17.5,10,5,9999,99999,9,999999999,0.4,999,999,99
3010,2,22,23,0,*?*?*?*?*?*?*?*?*?*?*?*?*?*?*?*?*?*?*?*?*?*?,9.7,6.9,81,102602,0,-0,322,0.0,-0.0,0.0,0,0,0,0,270,18.0,10,5,9999,99999,9,999999999,0.4,999,999,99
3010,2,22,24,0,*?*?*?*?*?*?*?*?*?*?*?*?*?*?*?*?*?*?*?*?*?*?,9.5,5.8,77,102602,0,-0,322,0.0,-0.0,0.0,0,0,0,0,120,18.0,10,5,9999,99999,9,999999999,0.4,999,999,99
3010,2,23,1,0,*?*?*?*?*?*?*?*?*?*?*?*?*?*?*?*?*?*?*?*?*?*?,8.8,6.4,83,102632,0,-0,318,0.0,-0.0,0.0,0,0,0,0,317,18.5,10,5,9999,99999,9,999999999,0.0,999,999,99
3010,2,23,2,0,*?*?*?*?*?*?*?*?*?*?*?*?*?*?*?*?*?*?*?*?*?*?,8.5,6.1,83,102632,0,-0,317,0.0,-0.0,0.0,0,0,0,0,323,18.5,10,5,9999,99999,9,999999999,0.0,999,999,99
3010,2,23,3,0,*?*?*?*?*?*?*?*?*?*?*?*?*?*?*?*?*?*?*?*?*?*?,8.4,6.2,85,102632,0,-0,317,0.0,-0.0,0.0,0,0,0,0,330,16.0,10,5,9999,99999,9,999999999,0.0,999,999,99
3010,2,23,4,0,*?*?*?*?*?*?*?*?*?*?*?*?*?*?*?*?*?*?*?*?*?*?,7.7,5.6,86,102632,0,-0,314,0.0,-0.0,0.0,0,0,0,0,337,13.9,10,5,9999,99999,9,999999999,0.0,999,999,99
3010,2,23,5,0,*?*?*?*?*?*?*?*?*?*?*?*?*?*?*?*?*?*?*?*?*?*?,6.9,5.0,86,102632,0,-0,310,0.0,-0.0,0.0,0,0,0,0,343,14.9,10,5,9999,99999,9,999999999,0.0,999,999,99
3010,2,23,6,0,*?*?*?*?*?*?*?*?*?*?*?*?*?*?*?*?*?*?*?*?*?*?,7.4,5.6,88,102632,0,-0,312,0.0,-0.0,0.0,0,0,0,0,350,13.4,10,5,9999,99999,9,999999999,0.0,999,999,99
3010,2,23,7,0,*?*?*?*?*?*?*?*?*?*?*?*?*?*?*?*?*?*?*?*?*?*?,7.8,5.0,81,102632,13,1432,314,0.0,0.0,0.0,0,0,0,0,295,12.9,10,5,9999,99999,9,999999999,0.0,999,999,99
3010,2,23,8,0,*?*?*?*?*?*?*?*?*?*?*?*?*?*?*?*?*?*?*?*?*?*?,7.8,5.3,84,102632,198,1398,310,42.9,40.3,37.2,4779,2696,4439,785,240,12.9,9,5,9999,99999,9,999999999,0.0,999,999,99
3010,2,23,9,0,*?*?*?*?*?*?*?*?*?*?*?*?*?*?*?*?*?*?*?*?*?*?,9.7,5.1,72,102632,356,1397,314,128.6,127.1,96.2,14020,10951,11076,2109,185,14.4,8,4,9999,99999,9,999999999,0.0,999,999,99
3010,2,23,10,0,*?*?*?*?*?*?*?*?*?*?*?*?*?*?*?*?*?*?*?*?*?*?,11.3,5.9,69,102632,476,1395,321,183.2,135.3,137.0,19954,12800,15629,3116,130,13.9,8,4,9999,99999,9,999999999,0.0,999,999,99
3010,2,23,11,0,*?*?*?*?*?*?*?*?*?*?*?*?*?*?*?*?*?*?*?*?*?*?,13.1,6.6,64,102632,551,1396,330,217.0,138.6,162.3,23651,13595,18430,3789,75,12.4,8,4,9999,99999,9,999999999,0.0,999,999,99
3010,2,23,12,0,*?*?*?*?*?*?*?*?*?*?*?*?*?*?*?*?*?*?*?*?*?*?,13.9,5.9,58,102632,575,1397,333,227.7,139.4,170.3,24828,13806,19317,4013,20,11.8,8,4,9999,99999,9,999999999,0.0,999,999,99
3010,2,23,13,0,*?*?*?*?*?*?*?*?*?*?*?*?*?*?*?*?*?*?*?*?*?*?,14.1,5.6,56,102632,546,1397,334,214.6,138.4,160.5,23395,13547,18238,3741,25,13.9,8,4,9999,99999,9,999999999,0.0,999,999,99
3010,2,23,14,0,*?*?*?*?*?*?*?*?*?*?*?*?*?*?*?*?*?*?*?*?*?*?,14.2,6.6,59,102632,466,1395,339,134.8,53.7,116.9,14806,4970,13203,3235,30,13.4,9,5,9999,99999,9,999999999,0.3,999,999,99
3010,2,23,15,0,*?*?*?*?*?*?*?*?*?*?*?*?*?*?*?*?*?*?*?*?*?*?,14.1,6.6,60,102632,342,1397,339,92.2,50.1,80.0,10121,4300,9050,2111,35,14.4,9,5,9999,99999,9,999999999,0.0,999,999,99
3010,2,23,16,0,*?*?*?*?*?*?*?*?*?*?*?*?*?*?*?*?*?*?*?*?*?*?,14.1,8.0,66,102632,181,1398,339,37.1,38.2,32.2,4146,2439,3859,676,40,15.5,9,5,9999,99999,9,999999999,0.0,999,999,99
3010,2,23,17,0,*?*?*?*?*?*?*?*?*?*?*?*?*?*?*?*?*?*?*?*?*?*?,12.7,6.7,66,102632,0,-0,336,0.0,-0.0,0.0,0,0,0,0,45,13.9,10,5,9999,99999,9,999999999,0.0,999,999,99
3010,2,23,18,0,*?*?*?*?*?*?*?*?*?*?*?*?*?*?*?*?*?*?*?*?*?*?,12.1,7.1,71,102632,0,-0,333,0.0,-0.0,0.0,0,0,0,0,50,13.9,10,5,9999,99999,9,999999999,0.0,999,999,99
3010,2,23,19,0,*?*?*?*?*?*?*?*?*?*?*?*?*?*?*?*?*?*?*?*?*?*?,10.7,7.0,77,102632,0,-0,327,0.0,-0.0,0.0,0,0,0,0,60,15.5,10,5,9999,99999,9,999999999,0.0,999,999,99
3010,2,23,20,0,*?*?*?*?*?*?*?*?*?*?*?*?*?*?*?*?*?*?*?*?*?*?,10.3,6.7,77,102632,0,-0,325,0.0,-0.0,0.0,0,0,0,0,70,16.5,10,5,9999,99999,9,999999999,0.0,999,999,99
3010,2,23,21,0,*?*?*?*?*?*?*?*?*?*?*?*?*?*?*?*?*?*?*?*?*?*?,10.6,7.3,79,102632,0,-0,326,0.0,-0.0,0.0,0,0,0,0,80,16.0,10,5,9999,99999,9,999999999,0.1,999,999,99
3010,2,23,22,0,*?*?*?*?*?*?*?*?*?*?*?*?*?*?*?*?*?*?*?*?*?*?,9.6,8.9,94,102632,0,-0,321,0.0,-0.0,0.0,0,0,0,0,90,17.5,10,5,9999,99999,9,999999999,0.1,999,999,99
3010,2,23,23,0,*?*?*?*?*?*?*?*?*?*?*?*?*?*?*?*?*?*?*?*?*?*?,8.3,8.3,99,102632,0,-0,316,0.0,-0.0,0.0,0,0,0,0,100,18.0,10,5,9999,99999,9,999999999,1.2,999,999,99
3010,2,23,24,0,*?*?*?*?*?*?*?*?*?*?*?*?*?*?*?*?*?*?*?*?*?*?,9.2,6.6,83,102632,0,-0,320,0.0,-0.0,0.0,0,0,0,0,310,18.0,10,5,9999,99999,9,999999999,0.1,999,999,99
3010,2,24,1,0,*?*?*?*?*?*?*?*?*?*?*?*?*?*?*?*?*?*?*?*?*?*?,5.4,5.3,100,103069,0,-0,303,0.0,-0.0,0.0,0,0,0,0,137,18.5,10,5,9999,99999,9,999999999,0.0,999,999,99
3010,2,24,2,0,*?*?*?*?*?*?*?*?*?*?*?*?*?*?*?*?*?*?*?*?*?*?,3.9,3.9,100,103069,0,-0,297,0.0,-0.0,0.0,0,0,0,0,163,18.5,10,5,9999,99999,9,999999999,0.0,999,999,99
3010,2,24,3,0,*?*?*?*?*?*?*?*?*?*?*?*?*?*?*?*?*?*?*?*?*?*?,2.4,2.5,100,103069,0,-0,291,0.0,-0.0,0.0,0,0,0,0,190,16.0,10,5,9999,99999,9,999999999,0.0,999,999,99
3010,2,24,4,0,*?*?*?*?*?*?*?*?*?*?*?*?*?*?*?*?*?*?*?*?*?*?,3.2,3.2,100,103069,0,-0,294,0.0,-0.0,0.0,0,0,0,0,217,13.9,10,5,9999,99999,9,999999999,0.0,999,999,99
3010,2,24,5,0,*?*?*?*?*?*?*?*?*?*?*?*?*?*?*?*?*?*?*?*?*?*?,4.0,3.9,100,103069,0,-0,298,0.0,-0.0,0.0,0,0,0,0,243,14.9,10,5,9999,99999,9,999999999,0.0,999,999,99
3010,2,24,6,0,*?*?*?*?*?*?*?*?*?*?*?*?*?*?*?*?*?*?*?*?*?*?,3.6,3.6,100,103069,0,-0,296,0.0,-0.0,0.0,0,0,0,0,270,13.4,10,5,9999,99999,9,999999999,0.0,999,999,99
3010,2,24,7,0,*?*?*?*?*?*?*?*?*?*?*?*?*?*?*?*?*?*?*?*?*?*?,3.5,3.6,100,103069,21,1417,296,0.0,0.0,0.0,0,0,0,0,280,12.9,10,5,9999,99999,9,999999999,0.7,999,999,99
3010,2,24,8,0,*?*?*?*?*?*?*?*?*?*?*?*?*?*?*?*?*?*?*?*?*?*?,3.6,3.6,100,103069,206,1397,274,84.7,301.5,40.2,8635,20158,6010,714,290,12.9,5,3,9999,99999,9,999999999,0.0,999,999,99
3010,2,24,9,0,*?*?*?*?*?*?*?*?*?*?*?*?*?*?*?*?*?*?*?*?*?*?,5.6,5.0,100,103069,364,1396,279,192.0,432.9,79.1,20242,36341,10390,1445,300,14.4,4,2,9999,99999,9,999999999,0.0,999,999,99
3010,2,24,10,0,*?*?*?*?*?*?*?*?*?*?*?*?*?*?*?*?*?*?*?*?*?*?,7.0,5.3,98,103069,484,1394,289,261.2,395.1,124.1,27209,36447,15547,2381,310,13.9,5,3,9999,99999,9,999999999,0.0,999,999,99
3010,2,24,11,0,*?*?*?*?*?*?*?*?*?*?*?*?*?*?*?*?*?*?*?*?*?*?,9.0,5.3,85,103069,559,1396,289,326.7,519.7,118.6,34831,49914,15247,2290,320,12.4,3,2,9999,99999,9,999999999,0.0,999,999,99
3010,2,24,12,0,*?*?*?*?*?*?*?*?*?*?*?*?*?*?*?*?*?*?*?*?*?*?,10.3,4.6,74,103069,582,1394,321,174.6,55.7,151.4,19192,5375,17080,4412,330,11.8,9,5,9999,99999,9,999999999,0.0,999,999,99
3010,2,24,13,0,*?*?*?*?*?*?*?*?*?*?*?*?*?*?*?*?*?*?*?*?*?*?,10.4,4.1,71,103069,553,1394,302,305.0,403.7,144.9,31799,38562,17909,2856,280,13.9,5,3,9999,99999,9,999999999,0.0,999,999,99
3010,2,24,14,0,*?*?*?*?*?*?*?*?*?*?*?*?*?*?*?*?*?*?*?*?*?*?,10.2,2.7,66,103069,474,1396,310,215.3,226.3,138.4,22792,21296,15904,2836,230,13.4,7,4,9999,99999,9,999999999,0.0,999,999,99
3010,2,24,15,0,*?*?*?*?*?*?*?*?*?*?*?*?*?*?*?*?*?*?*?*?*?*?,10.5,3.6,68,103069,349,1395,322,94.8,50.4,82.2,10405,4352,9302,2176,180,14.4,9,5,9999,99999,9,999999999,0.0,999,999,99
3010,2,24,16,0,*?*?*?*?*?*?*?*?*?*?*?*?*?*?*?*?*?*?*?*?*?*?,10.4,3.6,69,103069,188,1396,307,68.8,229.0,38.0,7278,13988,5198,672,130,15.5,6,3,9999,99999,9,999999999,0.0,999,999,99
3010,2,24,17,0,*?*?*?*?*?*?*?*?*?*?*?*?*?*?*?*?*?*?*?*?*?*?,9.7,2.5,67,103069,1,1310,318,0.0,0.0,0.0,0,0,0,0,80,13.9,9,5,9999,99999,9,999999999,0.0,999,999,99
3010,2,24,18,0,*?*?*?*?*?*?*?*?*?*?*?*?*?*?*?*?*?*?*?*?*?*?,7.6,2.5,77,103069,0,-0,314,0.0,-0.0,0.0,0,0,0,0,30,13.9,10,5,9999,99999,9,999999999,0.0,999,999,99
3010,2,24,19,0,*?*?*?*?*?*?*?*?*?*?*?*?*?*?*?*?*?*?*?*?*?*?,7.1,2.9,82,103069,0,-0,311,0.0,-0.0,0.0,0,0,0,0,32,15.5,10,5,9999,99999,9,999999999,0.0,999,999,99
3010,2,24,20,0,*?*?*?*?*?*?*?*?*?*?*?*?*?*?*?*?*?*?*?*?*?*?,6.1,3.2,90,103069,0,-0,307,0.0,-0.0,0.0,0,0,0,0,33,16.5,10,5,9999,99999,9,999999999,0.0,999,999,99
3010,2,24,21,0,*?*?*?*?*?*?*?*?*?*?*?*?*?*?*?*?*?*?*?*?*?*?,6.2,4.3,96,103069,0,-0,307,0.0,-0.0,0.0,0,0,0,0,35,16.0,10,5,9999,99999,9,999999999,0.2,999,999,99
3010,2,24,22,0,*?*?*?*?*?*?*?*?*?*?*?*?*?*?*?*?*?*?*?*?*?*?,5.5,3.6,96,103069,0,-0,304,0.0,-0.0,0.0,0,0,0,0,37,17.5,10,5,9999,99999,9,999999999,0.0,999,999,99
3010,2,24,23,0,*?*?*?*?*?*?*?*?*?*?*?*?*?*?*?*?*?*?*?*?*?*?,5.1,3.0,95,103069,0,-0,303,0.0,-0.0,0.0,0,0,0,0,38,18.0,10,5,9999,99999,9,999999999,0.0,999,999,99
3010,2,24,24,0,*?*?*?*?*?*?*?*?*?*?*?*?*?*?*?*?*?*?*?*?*?*?,6.9,7.0,100,103069,0,-0,310,0.0,-0.0,0.0,0,0,0,0,110,18.0,10,5,9999,99999,9,999999999,0.1,999,999,99
3010,2,25,1,0,*?*?*?*?*?*?*?*?*?*?*?*?*?*?*?*?*?*?*?*?*?*?,5.1,2.5,83,103533,0,-0,303,0.0,-0.0,0.0,0,0,0,0,50,18.5,10,5,9999,99999,9,999999999,0.0,999,999,99
3010,2,25,2,0,*?*?*?*?*?*?*?*?*?*?*?*?*?*?*?*?*?*?*?*?*?*?,5.3,2.5,81,103533,0,-0,304,0.0,-0.0,0.0,0,0,0,0,60,18.5,10,5,9999,99999,9,999999999,0.0,999,999,99
3010,2,25,3,0,*?*?*?*?*?*?*?*?*?*?*?*?*?*?*?*?*?*?*?*?*?*?,5.1,1.9,78,103533,0,-0,303,0.0,-0.0,0.0,0,0,0,0,70,16.0,10,5,9999,99999,9,999999999,0.0,999,999,99
3010,2,25,4,0,*?*?*?*?*?*?*?*?*?*?*?*?*?*?*?*?*?*?*?*?*?*?,5.0,2.5,82,103533,0,-0,302,0.0,-0.0,0.0,0,0,0,0,80,13.9,10,5,9999,99999,9,999999999,0.0,999,999,99
3010,2,25,5,0,*?*?*?*?*?*?*?*?*?*?*?*?*?*?*?*?*?*?*?*?*?*?,4.9,2.3,82,103533,0,-0,302,0.0,-0.0,0.0,0,0,0,0,90,14.9,10,5,9999,99999,9,999999999,0.0,999,999,99
3010,2,25,6,0,*?*?*?*?*?*?*?*?*?*?*?*?*?*?*?*?*?*?*?*?*?*?,4.8,2.3,83,103533,0,-0,301,0.0,-0.0,0.0,0,0,0,0,100,13.4,10,5,9999,99999,9,999999999,0.0,999,999,99
3010,2,25,7,0,*?*?*?*?*?*?*?*?*?*?*?*?*?*?*?*?*?*?*?*?*?*?,4.9,3.4,89,103533,29,1406,274,0.0,0.0,0.0,0,0,0,0,92,12.9,4,2,9999,99999,9,999999999,0.0,999,999,99
3010,2,25,8,0,*?*?*?*?*?*?*?*?*?*?*?*?*?*?*?*?*?*?*?*?*?*?,5.0,3.0,86,103533,214,1395,256,96.4,439.9,28.9,9889,32022,4695,580,83,12.9,0,0,9999,99999,9,999999999,0.0,999,999,99
3010,2,25,9,0,*?*?*?*?*?*?*?*?*?*?*?*?*?*?*?*?*?*?*?*?*?*?,5.0,3.0,86,103533,372,1395,256,203.9,535.0,61.2,21159,45635,9127,1146,75,14.4,0,0,9999,99999,9,999999999,0.0,999,999,99
3010,2,25,10,0,*?*?*?*?*?*?*?*?*?*?*?*?*?*?*?*?*?*?*?*?*?*?,6.6,3.0,78,103533,492,1394,286,266.5,396.3,126.6,27762,36731,15835,2437,67,13.9,5,3,9999,99999,9,999999999,0.0,999,999,99
3010,2,25,11,0,*?*?*?*?*?*?*?*?*?*?*?*?*?*?*?*?*?*?*?*?*?*?,6.8,3.2,77,103533,567,1395,282,325.7,471.2,134.2,34344,45341,16883,2630,58,12.4,4,2,9999,99999,9,999999999,0.0,999,999,99
3010,2,25,12,0,*?*?*?*?*?*?*?*?*?*?*?*?*?*?*?*?*?*?*?*?*?*?,7.3,3.8,78,103533,590,1394,280,348.1,523.9,126.3,37122,50935,16146,2476,50,11.8,3,2,9999,99999,9,999999999,0.0,999,999,99
3010,2,25,13,0,*?*?*?*?*?*?*?*?*?*?*?*?*?*?*?*?*?*?*?*?*?*?,7.3,3.0,74,103533,561,1394,303,221.9,139.0,166.0,24189,13694,18835,3891,50,13.9,8,4,9999,99999,9,999999999,0.0,999,999,99
3010,2,25,14,0,*?*?*?*?*?*?*?*?*?*?*?*?*?*?*?*?*?*?*?*?*?*?,7.0,3.6,79,103533,482,1396,302,185.7,135.6,138.9,20236,12869,15844,3166,50,13.4,8,4,9999,99999,9,999999999,0.0,999,999,99
3010,2,25,15,0,*?*?*?*?*?*?*?*?*?*?*?*?*?*?*?*?*?*?*?*?*?*?,7.2,4.1,80,103533,357,1396,284,187.3,430.7,77.2,19754,35887,10156,1407,50,14.4,4,2,9999,99999,9,999999999,0.0,999,999,99
3010,2,25,16,0,*?*?*?*?*?*?*?*?*?*?*?*?*?*?*?*?*?*?*?*?*?*?,7.3,3.2,75,103533,195,1393,293,73.2,234.3,40.4,7719,14617,5495,717,50,15.5,6,3,9999,99999,9,999999999,0.0,999,999,99
3010,2,25,17,0,*?*?*?*?*?*?*?*?*?*?*?*?*?*?*?*?*?*?*?*?*?*?,7.0,3.9,80,103533,8,1369,302,0.0,0.0,0.0,0,0,0,0,50,13.9,8,4,9999,99999,9,999999999,0.0,999,999,99
3010,2,25,18,0,*?*?*?*?*?*?*?*?*?*?*?*?*?*?*?*?*?*?*?*?*?*?,6.6,3.6,80,103533,0,-0,309,0.0,-0.0,0.0,0,0,0,0,50,13.9,10,5,9999,99999,9,999999999,0.0,999,999,99
3010,2,25,19,0,*?*?*?*?*?*?*?*?*?*?*?*?*?*?*?*?*?*?*?*?*?*?,6.8,2.1,72,103533,0,-0,310,0.0,-0.0,0.0,0,0,0,0,52,15.5,10,5,9999,99999,9,999999999,0.0,999,999,99
3010,2,25,20,0,*?*?*?*?*?*?*?*?*?*?*?*?*?*?*?*?*?*?*?*?*?*?,7.0,2.7,73,103533,0,-0,311,0.0,-0.0,0.0,0,0,0,0,53,16.5,10,5,9999,99999,9,999999999,0.0,999,999,99
3010,2,25,21,0,*?*?*?*?*?*?*?*?*?*?*?*?*?*?*?*?*?*?*?*?*?*?,6.0,2.7,79,103533,0,-0,307,0.0,-0.0,0.0,0,0,0,0,55,16.0,10,5,9999,99999,9,999999999,0.0,999,999,99
3010,2,25,22,0,*?*?*?*?*?*?*?*?*?*?*?*?*?*?*?*?*?*?*?*?*?*?,5.9,3.2,82,103533,0,-0,306,0.0,-0.0,0.0,0,0,0,0,57,17.5,10,5,9999,99999,9,999999999,0.0,999,999,99
3010,2,25,23,0,*?*?*?*?*?*?*?*?*?*?*?*?*?*?*?*?*?*?*?*?*?*?,5.5,2.7,82,103533,0,-0,304,0.0,-0.0,0.0,0,0,0,0,58,18.0,10,5,9999,99999,9,999999999,0.0,999,999,99
3010,2,25,24,0,*?*?*?*?*?*?*?*?*?*?*?*?*?*?*?*?*?*?*?*?*?*?,4.8,2.7,86,103533,0,-0,301,0.0,-0.0,0.0,0,0,0,0,40,18.0,10,5,9999,99999,9,999999999,0.0,999,999,99
3010,2,26,1,0,*?*?*?*?*?*?*?*?*?*?*?*?*?*?*?*?*?*?*?*?*?*?,4.7,4.3,100,103819,0,-0,301,0.0,-0.0,0.0,0,0,0,0,62,18.5,10,5,9999,99999,9,999999999,0.1,999,999,99
3010,2,26,2,0,*?*?*?*?*?*?*?*?*?*?*?*?*?*?*?*?*?*?*?*?*?*?,4.3,4.3,100,103819,0,-0,299,0.0,-0.0,0.0,0,0,0,0,63,18.5,10,5,9999,99999,9,999999999,0.0,999,999,99
3010,2,26,3,0,*?*?*?*?*?*?*?*?*?*?*?*?*?*?*?*?*?*?*?*?*?*?,4.8,4.8,100,103819,0,-0,301,0.0,-0.0,0.0,0,0,0,0,65,16.0,10,5,9999,99999,9,999999999,0.2,999,999,99
3010,2,26,4,0,*?*?*?*?*?*?*?*?*?*?*?*?*?*?*?*?*?*?*?*?*?*?,4.3,4.3,100,103819,0,-0,299,0.0,-0.0,0.0,0,0,0,0,67,13.9,10,5,9999,99999,9,999999999,2.0,999,999,99
3010,2,26,5,0,*?*?*?*?*?*?*?*?*?*?*?*?*?*?*?*?*?*?*?*?*?*?,3.7,3.8,100,103819,0,-0,296,0.0,-0.0,0.0,0,0,0,0,68,14.9,10,5,9999,99999,9,999999999,1.3,999,999,99
3010,2,26,6,0,*?*?*?*?*?*?*?*?*?*?*?*?*?*?*?*?*?*?*?*?*?*?,4.0,3.9,100,103819,0,-0,298,0.0,-0.0,0.0,0,0,0,0,70,13.4,10,5,9999,99999,9,999999999,0.0,999,999,99
3010,2,26,7,0,*?*?*?*?*?*?*?*?*?*?*?*?*?*?*?*?*?*?*?*?*?*?,4.3,4.3,100,103819,37,1397,299,0.0,0.0,0.0,0,0,0,0,65,12.9,10,5,9999,99999,9,999999999,0.0,999,999,99
3010,2,26,8,0,*?*?*?*?*?*?*?*?*?*?*?*?*?*?*?*?*?*?*?*?*?*?,4.7,3.8,95,103819,222,1393,296,51.4,42.9,44.6,5698,3037,5281,945,60,12.9,9,5,9999,99999,9,999999999,0.0,999,999,99
3010,2,26,9,0,*?*?*?*?*?*?*?*?*?*?*?*?*?*?*?*?*?*?*?*?*?*?,5.0,3.9,95,103819,380,1393,298,105.6,51.5,91.5,11586,4549,10348,2448,55,14.4,9,5,9999,99999,9,999999999,0.0,999,999,99
3010,2,26,10,0,*?*?*?*?*?*?*?*?*?*?*?*?*?*?*?*?*?*?*?*?*?*?,5.5,4.1,93,103819,501,1395,300,146.8,54.4,127.3,16122,5114,14366,3575,50,13.9,9,5,9999,99999,9,999999999,0.0,999,999,99
3010,2,26,11,0,*?*?*?*?*?*?*?*?*?*?*?*?*?*?*?*?*?*?*?*?*?*?,7.5,4.3,82,103819,575,1394,308,172.3,55.6,149.4,18931,5356,16849,4338,45,12.4,9,5,9999,99999,9,999999999,0.0,999,999,99
3010,2,26,12,0,*?*?*?*?*?*?*?*?*?*?*?*?*?*?*?*?*?*?*?*?*?*?,7.5,4.5,83,103819,598,1393,313,103.8,0.0,103.8,12208,0,12248,4508,40,11.8,10,5,9999,99999,9,999999999,0.0,999,999,99
3010,2,26,13,0,*?*?*?*?*?*?*?*?*?*?*?*?*?*?*?*?*?*?*?*?*?*?,7.5,4.5,83,103819,569,1394,308,170.2,55.5,147.6,18705,5339,16649,4275,45,13.9,9,5,9999,99999,9,999999999,0.0,999,999,99
3010,2,26,14,0,*?*?*?*?*?*?*?*?*?*?*?*?*?*?*?*?*?*?*?*?*?*?,7.6,3.8,78,103819,489,1394,313,82.2,0.0,82.2,9627,0,9655,3441,50,13.4,10,5,9999,99999,9,999999999,0.0,999,999,99
3010,2,26,15,0,*?*?*?*?*?*?*?*?*?*?*?*?*?*?*?*?*?*?*?*?*?*?,7.5,2.5,72,103819,364,1394,313,57.6,0.0,57.6,6717,0,6733,2311,55,14.4,10,5,9999,99999,9,999999999,0.0,999,999,99
3010,2,26,16,0,*?*?*?*?*?*?*?*?*?*?*?*?*?*?*?*?*?*?*?*?*?*?,7.4,2.9,74,103819,202,1391,313,25.7,0.0,25.7,3023,0,3027,996,60,15.5,10,5,9999,99999,9,999999999,0.0,999,999,99
3010,2,26,17,0,*?*?*?*?*?*?*?*?*?*?*?*?*?*?*?*?*?*?*?*?*?*?,6.6,2.9,79,103819,15,1372,309,0.0,0.0,0.0,0,0,0,0,65,13.9,10,5,9999,99999,9,999999999,0.0,999,999,99
3010,2,26,18,0,*?*?*?*?*?*?*?*?*?*?*?*?*?*?*?*?*?*?*?*?*?*?,6.1,3.0,83,103819,0,-0,307,0.0,-0.0,0.0,0,0,0,0,70,13.9,10,5,9999,99999,9,999999999,0.0,999,999,99
3010,2,26,19,0,*?*?*?*?*?*?*?*?*?*?*?*?*?*?*?*?*?*?*?*?*?*?,6.4,3.6,83,103819,0,-0,308,0.0,-0.0,0.0,0,0,0,0,113,15.5,10,5,9999,99999,9,999999999,0.0,999,999,99
3010,2,26,20,0,*?*?*?*?*?*?*?*?*?*?*?*?*?*?*?*?*?*?*?*?*?*?,5.6,3.9,91,103819,0,-0,305,0.0,-0.0,0.0,0,0,0,0,157,16.5,10,5,9999,99999,9,999999999,0.0,999,999,99
3010,2,26,21,0,*?*?*?*?*?*?*?*?*?*?*?*?*?*?*?*?*?*?*?*?*?*?,5.2,3.4,90,103819,0,-0,303,0.0,-0.0,0.0,0,0,0,0,200,16.0,10,5,9999,99999,9,999999999,0.0,999,999,99
3010,2,26,22,0,*?*?*?*?*?*?*?*?*?*?*?*?*?*?*?*?*?*?*?*?*?*?,5.3,3.2,89,103819,0,-0,303,0.0,-0.0,0.0,0,0,0,0,243,17.5,10,5,9999,99999,9,999999999,0.0,999,999,99
3010,2,26,23,0,*?*?*?*?*?*?*?*?*?*?*?*?*?*?*?*?*?*?*?*?*?*?,5.5,4.6,96,103819,0,-0,304,0.0,-0.0,0.0,0,0,0,0,287,18.0,10,5,9999,99999,9,999999999,0.0,999,999,99
3010,2,26,24,0,*?*?*?*?*?*?*?*?*?*?*?*?*?*?*?*?*?*?*?*?*?*?,5.0,3.6,92,103819,0,-0,302,0.0,-0.0,0.0,0,0,0,0,60,18.0,10,5,9999,99999,9,999999999,0.1,999,999,99
3010,2,27,1,0,*?*?*?*?*?*?*?*?*?*?*?*?*?*?*?*?*?*?*?*?*?*?,6.0,5.5,97,103827,0,-0,306,0.0,-0.0,0.0,0,0,0,0,293,18.5,10,5,9999,99999,9,999999999,0.0,999,999,99
3010,2,27,2,0,*?*?*?*?*?*?*?*?*?*?*?*?*?*?*?*?*?*?*?*?*?*?,6.3,5.9,97,103827,0,-0,307,0.0,-0.0,0.0,0,0,0,0,257,18.5,10,5,9999,99999,9,999999999,0.0,999,999,99
3010,2,27,3,0,*?*?*?*?*?*?*?*?*?*?*?*?*?*?*?*?*?*?*?*?*?*?,6.7,6.2,97,103827,0,-0,309,0.0,-0.0,0.0,0,0,0,0,220,16.0,10,5,9999,99999,9,999999999,0.0,999,999,99
3010,2,27,4,0,*?*?*?*?*?*?*?*?*?*?*?*?*?*?*?*?*?*?*?*?*?*?,6.2,6.1,99,103827,0,-0,307,0.0,-0.0,0.0,0,0,0,0,183,13.9,10,5,9999,99999,9,999999999,0.0,999,999,99
3010,2,27,5,0,*?*?*?*?*?*?*?*?*?*?*?*?*?*?*?*?*?*?*?*?*?*?,6.5,5.1,91,103827,0,-0,308,0.0,-0.0,0.0,0,0,0,0,147,14.9,10,5,9999,99999,9,999999999,0.0,999,999,99
3010,2,27,6,0,*?*?*?*?*?*?*?*?*?*?*?*?*?*?*?*?*?*?*?*?*?*?,6.2,5.1,93,103827,0,-0,307,0.0,-0.0,0.0,0,0,0,0,110,13.4,10,5,9999,99999,9,999999999,0.0,999,999,99
3010,2,27,7,0,*?*?*?*?*?*?*?*?*?*?*?*?*?*?*?*?*?*?*?*?*?*?,6.2,5.1,93,103827,45,1389,307,0.0,0.0,0.0,0,0,0,0,150,12.9,10,5,9999,99999,9,999999999,0.0,999,999,99
3010,2,27,8,0,*?*?*?*?*?*?*?*?*?*?*?*?*?*?*?*?*?*?*?*?*?*?,6.7,5.0,89,103827,230,1391,309,31.2,0.0,31.2,3659,0,3665,1213,190,12.9,10,5,9999,99999,9,999999999,0.0,999,999,99
3010,2,27,9,0,*?*?*?*?*?*?*?*?*?*?*?*?*?*?*?*?*?*?*?*?*?*?,7.6,6.2,91,103827,389,1395,313,62.4,0.0,62.4,7287,0,7305,2526,230,14.4,10,5,9999,99999,9,999999999,0.0,999,999,99
3010,2,27,10,0,*?*?*?*?*?*?*?*?*?*?*?*?*?*?*?*?*?*?*?*?*?*?,7.9,3.9,76,103827,509,1394,315,86.2,0.0,86.2,10096,0,10126,3630,270,13.9,10,5,9999,99999,9,999999999,0.0,999,999,99
3010,2,27,11,0,*?*?*?*?*?*?*?*?*?*?*?*?*?*?*?*?*?*?*?*?*?*?,9.1,3.8,69,103827,583,1393,320,100.8,0.0,100.8,11852,0,11891,4357,310,12.4,10,5,9999,99999,9,999999999,0.0,999,999,99
3010,2,27,12,0,*?*?*?*?*?*?*?*?*?*?*?*?*?*?*?*?*?*?*?*?*?*?,9.5,2.1,60,103827,606,1393,322,105.4,0.0,105.4,12405,0,12446,4591,350,11.8,10,5,9999,99999,9,999999999,0.0,999,999,99
3010,2,27,13,0,*?*?*?*?*?*?*?*?*?*?*?*?*?*?*?*?*?*?*?*?*?*?,9.3,-0.0,52,103827,577,1394,322,99.6,0.0,99.6,11704,0,11741,4295,330,13.9,10,5,9999,99999,9,999999999,0.0,999,999,99
3010,2,27,14,0,*?*?*?*?*?*?*?*?*?*?*?*?*?*?*?*?*?*?*?*?*?*?,9.6,0.8,55,103827,497,1394,323,83.8,0.0,83.8,9811,0,9840,3515,310,13.4,10,5,9999,99999,9,999999999,0.0,999,999,99
3010,2,27,15,0,*?*?*?*?*?*?*?*?*?*?*?*?*?*?*?*?*?*?*?*?*?*?,9.3,1.5,58,103827,372,1395,322,59.1,0.0,59.1,6893,0,6909,2377,290,14.4,10,5,9999,99999,9,999999999,0.0,999,999,99
3010,2,27,16,0,*?*?*?*?*?*?*?*?*?*?*?*?*?*?*?*?*?*?*?*?*?*?,9.2,2.7,64,103827,210,1396,321,27.2,0.0,27.2,3190,0,3195,1053,270,15.5,10,5,9999,99999,9,999999999,0.0,999,999,99
3010,2,27,17,0,*?*?*?*?*?*?*?*?*?*?*?*?*?*?*?*?*?*?*?*?*?*?,8.9,3.6,69,103827,22,1372,319,0.0,0.0,0.0,0,0,0,0,250,13.9,10,5,9999,99999,9,999999999,0.0,999,999,99
3010,2,27,18,0,*?*?*?*?*?*?*?*?*?*?*?*?*?*?*?*?*?*?*?*?*?*?,8.3,5.0,80,103827,0,-0,316,0.0,-0.0,0.0,0,0,0,0,230,13.9,10,5,9999,99999,9,999999999,0.0,999,999,99
3010,2,27,19,0,*?*?*?*?*?*?*?*?*?*?*?*?*?*?*?*?*?*?*?*?*?*?,7.4,6.4,94,103827,0,-0,312,0.0,-0.0,0.0,0,0,0,0,220,15.5,10,5,9999,99999,9,999999999,0.0,999,999,99
3010,2,27,20,0,*?*?*?*?*?*?*?*?*?*?*?*?*?*?*?*?*?*?*?*?*?*?,7.6,7.7,100,103827,0,-0,313,0.0,-0.0,0.0,0,0,0,0,210,16.5,10,5,9999,99999,9,999999999,0.0,999,999,99
3010,2,27,21,0,*?*?*?*?*?*?*?*?*?*?*?*?*?*?*?*?*?*?*?*?*?*?,7.1,7.0,100,103827,0,-0,311,0.0,-0.0,0.0,0,0,0,0,200,16.0,10,5,9999,99999,9,999999999,0.0,999,999,99
3010,2,27,22,0,*?*?*?*?*?*?*?*?*?*?*?*?*?*?*?*?*?*?*?*?*?*?,7.5,7.4,100,103827,0,-0,312,0.0,-0.0,0.0,0,0,0,0,190,17.5,10,5,9999,99999,9,999999999,0.0,999,999,99
3010,2,27,23,0,*?*?*?*?*?*?*?*?*?*?*?*?*?*?*?*?*?*?*?*?*?*?,7.2,7.3,100,103827,0,-0,311,0.0,-0.0,0.0,0,0,0,0,180,18.0,10,5,9999,99999,9,999999999,0.0,999,999,99
3010,2,27,24,0,*?*?*?*?*?*?*?*?*?*?*?*?*?*?*?*?*?*?*?*?*?*?,5.6,5.0,96,103827,0,-0,304,0.0,-0.0,0.0,0,0,0,0,330,18.0,10,5,9999,99999,9,999999999,0.0,999,999,99
3010,2,28,1,0,*?*?*?*?*?*?*?*?*?*?*?*?*?*?*?*?*?*?*?*?*?*?,7.3,7.3,100,103501,0,-0,311,0.0,-0.0,0.0,0,0,0,0,193,18.5,10,5,9999,99999,9,999999999,0.0,999,999,99
3010,2,28,2,0,*?*?*?*?*?*?*?*?*?*?*?*?*?*?*?*?*?*?*?*?*?*?,7.4,7.3,100,103501,0,-0,312,0.0,-0.0,0.0,0,0,0,0,217,18.5,10,5,9999,99999,9,999999999,0.0,999,999,99
3010,2,28,3,0,*?*?*?*?*?*?*?*?*?*?*?*?*?*?*?*?*?*?*?*?*?*?,7.0,6.1,95,103501,0,-0,310,0.0,-0.0,0.0,0,0,0,0,240,16.0,10,5,9999,99999,9,999999999,0.0,999,999,99
3010,2,28,4,0,*?*?*?*?*?*?*?*?*?*?*?*?*?*?*?*?*?*?*?*?*?*?,6.7,6.1,97,103501,0,-0,309,0.0,-0.0,0.0,0,0,0,0,263,13.9,10,5,9999,99999,9,999999999,0.0,999,999,99
3010,2,28,5,0,*?*?*?*?*?*?*?*?*?*?*?*?*?*?*?*?*?*?*?*?*?*?,7.0,5.9,94,103501,0,-0,310,0.0,-0.0,0.0,0,0,0,0,287,14.9,10,5,9999,99999,9,999999999,0.0,999,999,99
3010,2,28,6,0,*?*?*?*?*?*?*?*?*?*?*?*?*?*?*?*?*?*?*?*?*?*?,7.3,6.1,94,103501,0,-0,312,0.0,-0.0,0.0,0,0,0,0,310,13.4,10,5,9999,99999,9,999999999,0.0,999,999,99
3010,2,28,7,0,*?*?*?*?*?*?*?*?*?*?*?*?*?*?*?*?*?*?*?*?*?*?,7.2,6.2,95,103501,53,1382,311,0.0,0.0,0.0,0,0,0,0,317,12.9,10,5,9999,99999,9,999999999,0.0,999,999,99
3010,2,28,8,0,*?*?*?*?*?*?*?*?*?*?*?*?*?*?*?*?*?*?*?*?*?*?,7.0,6.2,96,103501,239,1395,306,57.2,44.4,49.6,6324,3249,5852,1055,323,12.9,9,5,9999,99999,9,999999999,0.0,999,999,99
3010,2,28,9,0,*?*?*?*?*?*?*?*?*?*?*?*?*?*?*?*?*?*?*?*?*?*?,6.8,6.9,100,103501,397,1394,305,111.4,52.0,96.6,12222,4645,10913,2599,330,14.4,9,5,9999,99999,9,999999999,0.0,999,999,99
3010,2,28,10,0,*?*?*?*?*?*?*?*?*?*?*?*?*?*?*?*?*?*?*?*?*?*?,7.9,7.7,100,103501,517,1393,310,152.6,54.7,132.3,16763,5169,14934,3743,337,13.9,9,5,9999,99999,9,999999999,0.3,999,999,99
3010,2,28,11,0,*?*?*?*?*?*?*?*?*?*?*?*?*?*?*?*?*?*?*?*?*?*?,7.4,7.4,100,103501,591,1392,308,178.0,55.8,154.3,19572,5391,17418,4517,343,12.4,9,5,9999,99999,9,999999999,0.6,999,999,99
3010,2,28,12,0,*?*?*?*?*?*?*?*?*?*?*?*?*?*?*?*?*?*?*?*?*?*?,7.7,7.7,100,103501,614,1392,309,185.9,56.1,161.2,20436,5461,18178,4769,350,11.8,9,5,9999,99999,9,999999999,0.0,999,999,99
3010,2,28,13,0,*?*?*?*?*?*?*?*?*?*?*?*?*?*?*?*?*?*?*?*?*?*?,8.1,8.0,100,103501,585,1394,311,175.7,55.7,152.4,19314,5384,17188,4446,348,13.9,9,5,9999,99999,9,999999999,0.0,999,999,99
3010,2,28,14,0,*?*?*?*?*?*?*?*?*?*?*?*?*?*?*?*?*?*?*?*?*?*?,7.8,7.7,100,103501,504,1392,310,148.2,54.4,128.5,16278,5130,14504,3615,347,13.4,9,5,9999,99999,9,999999999,0.0,999,999,99
3010,2,28,15,0,*?*?*?*?*?*?*?*?*?*?*?*?*?*?*?*?*?*?*?*?*?*?,7.5,7.6,100,103501,379,1393,309,105.2,51.4,91.2,11547,4543,10314,2439,345,14.4,9,5,9999,99999,9,999999999,0.0,999,999,99
3010,2,28,16,0,*?*?*?*?*?*?*?*?*?*?*?*?*?*?*?*?*?*?*?*?*?*?,7.7,7.1,98,103501,217,1393,309,49.7,42.4,43.1,5512,2971,5111,912,343,15.5,9,5,9999,99999,9,999999999,0.0,999,999,99
3010,2,28,17,0,*?*?*?*?*?*?*?*?*?*?*?*?*?*?*?*?*?*?*?*?*?*?,8.0,6.4,91,103501,29,1372,315,0.0,0.0,0.0,0,0,0,0,342,13.9,10,5,9999,99999,9,999999999,0.0,999,999,99
3010,2,28,18,0,*?*?*?*?*?*?*?*?*?*?*?*?*?*?*?*?*?*?*?*?*?*?,7.7,5.5,87,103501,0,-0,314,0.0,-0.0,0.0,0,0,0,0,340,13.9,10,5,9999,99999,9,999999999,0.0,999,999,99
3010,2,28,19,0,*?*?*?*?*?*?*?*?*?*?*?*?*?*?*?*?*?*?*?*?*?*?,7.5,5.1,86,103501,0,-0,313,0.0,-0.0,0.0,0,0,0,0,318,15.5,10,5,9999,99999,9,999999999,0.0,999,999,99
3010,2,28,20,0,*?*?*?*?*?*?*?*?*?*?*?*?*?*?*?*?*?*?*?*?*?*?,7.4,4.8,85,103501,0,-0,312,0.0,-0.0,0.0,0,0,0,0,297,16.5,10,5,9999,99999,9,999999999,0.0,999,999,99
3010,2,28,21,0,*?*?*?*?*?*?*?*?*?*?*?*?*?*?*?*?*?*?*?*?*?*?,7.1,4.6,86,103501,0,-0,311,0.0,-0.0,0.0,0,0,0,0,275,16.0,10,5,9999,99999,9,999999999,0.0,999,999,99
3010,2,28,22,0,*?*?*?*?*?*?*?*?*?*?*?*?*?*?*?*?*?*?*?*?*?*?,7.7,5.0,85,103501,0,-0,314,0.0,-0.0,0.0,0,0,0,0,253,17.5,10,5,9999,99999,9,999999999,0.0,999,999,99
3010,2,28,23,0,*?*?*?*?*?*?*?*?*?*?*?*?*?*?*?*?*?*?*?*?*?*?,7.4,5.1,87,103501,0,-0,312,0.0,-0.0,0.0,0,0,0,0,232,18.0,10,5,9999,99999,9,999999999,0.0,999,999,99
3010,2,28,24,0,*?*?*?*?*?*?*?*?*?*?*?*?*?*?*?*?*?*?*?*?*?*?,7.0,7.0,100,103501,0,-0,310,0.0,-0.0,0.0,0,0,0,0,170,18.0,10,5,9999,99999,9,999999999,0.0,999,999,99
3010,3,1,1,0,*?*?*?*?*?*?*?*?*?*?*?*?*?*?*?*?*?*?*?*?*?*?,6.9,2.3,71,99851.3,0,-0,311,0.0,-0.0,0.0,0,0,0,0,207,18.5,10,5,9999,99999,9,999999999,0.0,999,999,99
3010,3,1,2,0,*?*?*?*?*?*?*?*?*?*?*?*?*?*?*?*?*?*?*?*?*?*?,6.9,0.8,64,99851.3,0,-0,311,0.0,-0.0,0.0,0,0,0,0,203,18.5,10,5,9999,99999,9,999999999,0.0,999,999,99
3010,3,1,3,0,*?*?*?*?*?*?*?*?*?*?*?*?*?*?*?*?*?*?*?*?*?*?,7.1,1.0,64,99851.3,0,-0,312,0.0,-0.0,0.0,0,0,0,0,200,16.0,10,5,9999,99999,9,999999999,0.0,999,999,99
3010,3,1,4,0,*?*?*?*?*?*?*?*?*?*?*?*?*?*?*?*?*?*?*?*?*?*?,6.7,1.0,66,99851.3,0,-0,310,0.0,-0.0,0.0,0,0,0,0,197,13.9,10,5,9999,99999,9,999999999,0.0,999,999,99
3010,3,1,5,0,*?*?*?*?*?*?*?*?*?*?*?*?*?*?*?*?*?*?*?*?*?*?,6.2,1.0,68,99851.3,0,-0,308,0.0,-0.0,0.0,0,0,0,0,193,14.9,10,5,9999,99999,9,999999999,0.0,999,999,99
3010,3,1,6,0,*?*?*?*?*?*?*?*?*?*?*?*?*?*?*?*?*?*?*?*?*?*?,5.8,0.2,66,99851.3,0,-0,306,0.0,-0.0,0.0,0,0,0,0,190,13.4,10,5,9999,99999,9,999999999,0.0,999,999,99
3010,3,1,7,0,*?*?*?*?*?*?*?*?*?*?*?*?*?*?*?*?*?*?*?*?*?*?,5.2,-0.4,65,99851.3,62,1398,288,0.0,0.0,0.0,0,0,0,0,190,12.9,7,4,9999,99999,9,999999999,0.0,999,999,99
3010,3,1,8,0,*?*?*?*?*?*?*?*?*?*?*?*?*?*?*?*?*?*?*?*?*?*?,6.7,0.6,63,99851.3,247,1392,268,118.9,450.1,39.0,12323,33046,6008,721,190,12.9,2,1,9999,99999,9,999999999,0.0,999,999,99
3010,3,1,9,0,*?*?*?*?*?*?*?*?*?*?*?*?*?*?*?*?*?*?*?*?*?*?,8.2,1.3,60,99851.3,405,1392,265,226.9,545.7,68.1,23536,47781,10049,1280,190,14.4,0,0,9999,99999,9,999999999,0.0,999,999,99
3010,3,1,10,0,*?*?*?*?*?*?*?*?*?*?*?*?*?*?*?*?*?*?*?*?*?*?,10.4,2.3,56,99851.3,525,1392,275,308.7,572.7,92.6,32060,53557,13242,1793,190,13.9,0,0,9999,99999,9,999999999,0.0,999,999,99
3010,3,1,11,0,*?*?*?*?*?*?*?*?*?*?*?*?*?*?*?*?*?*?*?*?*?*?,11.7,2.5,52,99851.3,599,1392,301,347.8,475.0,143.3,36686,46282,17910,2853,190,12.4,4,2,9999,99999,9,999999999,0.0,999,999,99
3010,3,1,12,0,*?*?*?*?*?*?*?*?*?*?*?*?*?*?*?*?*?*?*?*?*?*?,12.8,3.0,50,99851.3,622,1392,286,374.6,586.8,112.4,38996,56678,15704,2264,190,11.8,0,0,9999,99999,9,999999999,0.0,999,999,99
3010,3,1,13,0,*?*?*?*?*?*?*?*?*?*?*?*?*?*?*?*?*?*?*?*?*?*?,12.7,2.9,50,99851.3,592,1391,296,353.3,558.0,115.9,36512,53196,16014,2266,185,13.9,2,1,9999,99999,9,999999999,0.0,999,999,99
3010,3,1,14,0,*?*?*?*?*?*?*?*?*?*?*?*?*?*?*?*?*?*?*?*?*?*?,12.7,3.4,52,99851.3,512,1393,317,262.1,319.4,144.7,27877,30816,16629,2981,180,13.4,6,3,9999,99999,9,999999999,0.0,999,999,99
3010,3,1,15,0,*?*?*?*?*?*?*?*?*?*?*?*?*?*?*?*?*?*?*?*?*?*?,12.8,4.6,56,99851.3,386,1391,318,187.3,302.4,103.4,19870,26436,12096,2028,175,14.4,6,3,9999,99999,9,999999999,0.0,999,999,99
3010,3,1,16,0,*?*?*?*?*?*?*?*?*?*?*?*?*?*?*?*?*?*?*?*?*?*?,12.5,5.0,59,99851.3,224,1391,317,90.7,252.3,50.1,9491,16951,6682,899,170,15.5,6,3,9999,99999,9,999999999,0.0,999,999,99
3010,3,1,17,0,*?*?*?*?*?*?*?*?*?*?*?*?*?*?*?*?*?*?*?*?*?*?,11.8,4.3,59,99851.3,37,1410,333,0.0,0.0,0.0,0,0,0,0,165,13.9,10,5,9999,99999,9,999999999,0.0,999,999,99
3010,3,1,18,0,*?*?*?*?*?*?*?*?*?*?*?*?*?*?*?*?*?*?*?*?*?*?,10.4,4.3,65,99851.3,0,-0,326,0.0,-0.0,0.0,0,0,0,0,160,13.9,10,5,9999,99999,9,999999999,0.0,999,999,99
3010,3,1,19,0,*?*?*?*?*?*?*?*?*?*?*?*?*?*?*?*?*?*?*?*?*?*?,8.8,4.8,74,99851.3,0,-0,319,0.0,-0.0,0.0,0,0,0,0,172,15.5,10,5,9999,99999,9,999999999,0.0,999,999,99
3010,3,1,20,0,*?*?*?*?*?*?*?*?*?*?*?*?*?*?*?*?*?*?*?*?*?*?,8.0,4.5,77,99851.3,0,-0,315,0.0,-0.0,0.0,0,0,0,0,183,16.5,10,5,9999,99999,9,999999999,0.0,999,999,99
3010,3,1,21,0,*?*?*?*?*?*?*?*?*?*?*?*?*?*?*?*?*?*?*?*?*?*?,8.3,4.1,73,99851.3,0,-0,317,0.0,-0.0,0.0,0,0,0,0,195,16.0,10,5,9999,99999,9,999999999,0.0,999,999,99
3010,3,1,22,0,*?*?*?*?*?*?*?*?*?*?*?*?*?*?*?*?*?*?*?*?*?*?,8.1,3.9,74,99851.3,0,-0,316,0.0,-0.0,0.0,0,0,0,0,207,17.5,10,5,9999,99999,9,999999999,0.0,999,999,99
3010,3,1,23,0,*?*?*?*?*?*?*?*?*?*?*?*?*?*?*?*?*?*?*?*?*?*?,7.2,3.8,78,99851.3,0,-0,312,0.0,-0.0,0.0,0,0,0,0,218,18.0,10,5,9999,99999,9,999999999,0.0,999,999,99
3010,3,1,24,0,*?*?*?*?*?*?*?*?*?*?*?*?*?*?*?*?*?*?*?*?*?*?,7.1,3.8,78,99851.3,0,-0,311,0.0,-0.0,0.0,0,0,0,0,210,18.0,10,5,9999,99999,9,999999999,0.0,999,999,99
3010,3,2,1,0,*?*?*?*?*?*?*?*?*?*?*?*?*?*?*?*?*?*?*?*?*?*?,5.1,5.0,100,98400,0,-0,302,0.0,-0.0,0.0,0,0,0,0,228,18.5,10,5,9999,99999,9,999999999,0.0,999,999,99
3010,3,2,2,0,*?*?*?*?*?*?*?*?*?*?*?*?*?*?*?*?*?*?*?*?*?*?,3.9,3.9,100,98400,0,-0,297,0.0,-0.0,0.0,0,0,0,0,227,18.5,10,5,9999,99999,9,999999999,0.0,999,999,99
3010,3,2,3,0,*?*?*?*?*?*?*?*?*?*?*?*?*?*?*?*?*?*?*?*?*?*?,3.5,3.4,100,98400,0,-0,296,0.0,-0.0,0.0,0,0,0,0,225,16.0,10,5,9999,99999,9,999999999,0.0,999,999,99
3010,3,2,4,0,*?*?*?*?*?*?*?*?*?*?*?*?*?*?*?*?*?*?*?*?*?*?,4.0,3.9,100,98400,0,-0,298,0.0,-0.0,0.0,0,0,0,0,223,13.9,10,5,9999,99999,9,999999999,0.0,999,999,99
3010,3,2,5,0,*?*?*?*?*?*?*?*?*?*?*?*?*?*?*?*?*?*?*?*?*?*?,3.7,3.8,100,98400,0,-0,296,0.0,-0.0,0.0,0,0,0,0,222,14.9,10,5,9999,99999,9,999999999,0.0,999,999,99
3010,3,2,6,0,*?*?*?*?*?*?*?*?*?*?*?*?*?*?*?*?*?*?*?*?*?*?,3.3,3.2,100,98400,0,-0,264,0.0,-0.0,0.0,0,0,0,0,220,13.4,3,2,9999,99999,9,999999999,0.0,999,999,99
3010,3,2,7,0,*?*?*?*?*?*?*?*?*?*?*?*?*?*?*?*?*?*?*?*?*?*?,2.8,2.9,100,98400,70,1388,248,0.0,0.0,0.0,0,0,0,0,210,12.9,0,0,9999,99999,9,999999999,0.0,999,999,99
3010,3,2,8,0,*?*?*?*?*?*?*?*?*?*?*?*?*?*?*?*?*?*?*?*?*?*?,4.0,3.9,100,98400,255,1389,254,125.0,476.7,37.5,13031,35624,5845,702,200,12.9,0,0,9999,99999,9,999999999,0.0,999,999,99
3010,3,2,9,0,*?*?*?*?*?*?*?*?*?*?*?*?*?*?*?*?*?*?*?*?*?*?,5.1,5.1,100,98400,414,1393,260,232.7,548.2,69.8,24141,48285,10283,1315,190,14.4,0,0,9999,99999,9,999999999,0.0,999,999,99
3010,3,2,10,0,*?*?*?*?*?*?*?*?*?*?*?*?*?*?*?*?*?*?*?*?*?*?,7.4,5.9,94,98400,534,1393,271,314.5,574.1,94.3,32669,53879,13465,1832,180,13.9,0,0,9999,99999,9,999999999,0.0,999,999,99
3010,3,2,11,0,*?*?*?*?*?*?*?*?*?*?*?*?*?*?*?*?*?*?*?*?*?*?,9.0,6.1,85,98400,607,1391,277,364.8,585.0,109.4,37955,56276,15341,2189,170,12.4,0,0,9999,99999,9,999999999,0.0,999,999,99
3010,3,2,12,0,*?*?*?*?*?*?*?*?*?*?*?*?*?*?*?*?*?*?*?*?*?*?,9.5,5.0,76,98400,630,1391,277,380.3,587.9,114.1,39587,56895,15907,2307,160,11.8,0,0,9999,99999,9,999999999,0.0,999,999,99
3010,3,2,13,0,*?*?*?*?*?*?*?*?*?*?*?*?*?*?*?*?*?*?*?*?*?*?,9.4,5.1,77,98400,600,1391,277,359.8,584.1,107.9,37432,56067,15158,2152,163,13.9,0,0,9999,99999,9,999999999,0.0,999,999,99
3010,3,2,14,0,*?*?*?*?*?*?*?*?*?*?*?*?*?*?*?*?*?*?*?*?*?*?,9.6,4.6,74,98400,520,1393,277,304.9,571.7,91.5,31667,53345,13100,1768,167,13.4,0,0,9999,99999,9,999999999,0.0,999,999,99
3010,3,2,15,0,*?*?*?*?*?*?*?*?*?*?*?*?*?*?*?*?*?*?*?*?*?*?,9.5,4.8,75,98400,394,1393,277,219.2,542.4,65.8,22744,47098,9744,1235,170,14.4,0,0,9999,99999,9,999999999,0.0,999,999,99
3010,3,2,16,0,*?*?*?*?*?*?*?*?*?*?*?*?*?*?*?*?*?*?*?*?*?*?,9.5,5.5,78,98400,231,1389,278,108.6,457.3,32.6,11093,34128,5247,638,173,15.5,0,0,9999,99999,9,999999999,0.0,999,999,99
3010,3,2,17,0,*?*?*?*?*?*?*?*?*?*?*?*?*?*?*?*?*?*?*?*?*?*?,8.8,5.0,80,98400,44,1403,296,0.0,0.0,0.0,0,0,0,0,177,13.9,5,3,9999,99999,9,999999999,0.0,999,999,99
3010,3,2,18,0,*?*?*?*?*?*?*?*?*?*?*?*?*?*?*?*?*?*?*?*?*?*?,7.4,5.3,89,98400,0,-0,312,0.0,-0.0,0.0,0,0,0,0,180,13.9,10,5,9999,99999,9,999999999,0.0,999,999,99
3010,3,2,19,0,*?*?*?*?*?*?*?*?*?*?*?*?*?*?*?*?*?*?*?*?*?*?,5.8,4.5,95,98400,0,-0,305,0.0,-0.0,0.0,0,0,0,0,187,15.5,10,5,9999,99999,9,999999999,0.0,999,999,99
3010,3,2,20,0,*?*?*?*?*?*?*?*?*?*?*?*?*?*?*?*?*?*?*?*?*?*?,6.2,5.0,95,98400,0,-0,307,0.0,-0.0,0.0,0,0,0,0,193,16.5,10,5,9999,99999,9,999999999,0.0,999,999,99
3010,3,2,21,0,*?*?*?*?*?*?*?*?*?*?*?*?*?*?*?*?*?*?*?*?*?*?,5.4,4.3,96,98400,0,-0,304,0.0,-0.0,0.0,0,0,0,0,200,16.0,10,5,9999,99999,9,999999999,0.0,999,999,99
3010,3,2,22,0,*?*?*?*?*?*?*?*?*?*?*?*?*?*?*?*?*?*?*?*?*?*?,5.5,3.8,92,98400,0,-0,304,0.0,-0.0,0.0,0,0,0,0,207,17.5,10,5,9999,99999,9,999999999,0.0,999,999,99
3010,3,2,23,0,*?*?*?*?*?*?*?*?*?*?*?*?*?*?*?*?*?*?*?*?*?*?,5.3,2.7,85,98400,0,-0,303,0.0,-0.0,0.0,0,0,0,0,213,18.0,10,5,9999,99999,9,999999999,0.0,999,999,99
3010,3,2,24,0,*?*?*?*?*?*?*?*?*?*?*?*?*?*?*?*?*?*?*?*?*?*?,6.3,4.5,91,98400,0,-0,308,0.0,-0.0,0.0,0,0,0,0,230,18.0,10,5,9999,99999,9,999999999,0.0,999,999,99
3010,3,3,1,0,*?*?*?*?*?*?*?*?*?*?*?*?*?*?*?*?*?*?*?*?*?*?,5.9,1.0,71,98408.3,0,-0,306,0.0,-0.0,0.0,0,0,0,0,218,18.5,10,5,9999,99999,9,999999999,1.2,999,999,99
3010,3,3,2,0,*?*?*?*?*?*?*?*?*?*?*?*?*?*?*?*?*?*?*?*?*?*?,6.2,0.6,67,98408.3,0,-0,308,0.0,-0.0,0.0,0,0,0,0,217,18.5,10,5,9999,99999,9,999999999,1.2,999,999,99
3010,3,3,3,0,*?*?*?*?*?*?*?*?*?*?*?*?*?*?*?*?*?*?*?*?*?*?,6.2,0.4,66,98408.3,0,-0,308,0.0,-0.0,0.0,0,0,0,0,215,16.0,10,5,9999,99999,9,999999999,0.4,999,999,99
3010,3,3,4,0,*?*?*?*?*?*?*?*?*?*?*?*?*?*?*?*?*?*?*?*?*?*?,5.9,0.8,70,98408.3,0,-0,306,0.0,-0.0,0.0,0,0,0,0,213,13.9,10,5,9999,99999,9,999999999,0.3,999,999,99
3010,3,3,5,0,*?*?*?*?*?*?*?*?*?*?*?*?*?*?*?*?*?*?*?*?*?*?,5.5,-0.0,67,98408.3,0,-0,305,0.0,-0.0,0.0,0,0,0,0,212,14.9,10,5,9999,99999,9,999999999,0.4,999,999,99
3010,3,3,6,0,*?*?*?*?*?*?*?*?*?*?*?*?*?*?*?*?*?*?*?*?*?*?,4.9,0.2,72,98408.3,0,-0,302,0.0,-0.0,0.0,0,0,0,0,210,13.4,10,5,9999,99999,9,999999999,0.4,999,999,99
3010,3,3,7,0,*?*?*?*?*?*?*?*?*?*?*?*?*?*?*?*?*?*?*?*?*?*?,5.6,0.6,70,98408.3,79,1398,305,1.3,0.0,1.3,181,-0,181,55,218,12.9,10,5,9999,99999,9,999999999,0.4,999,999,99
3010,3,3,8,0,*?*?*?*?*?*?*?*?*?*?*?*?*?*?*?*?*?*?*?*?*?*?,6.1,1.0,70,98408.3,264,1392,307,37.9,0.0,37.9,4433,0,4441,1482,227,12.9,10,5,9999,99999,9,999999999,0.1,999,999,99
3010,3,3,9,0,*?*?*?*?*?*?*?*?*?*?*?*?*?*?*?*?*?*?*?*?*?*?,7.5,2.7,71,98408.3,422,1391,313,69.2,0.0,69.2,8078,0,8099,2828,235,14.4,10,5,9999,99999,9,999999999,0.0,999,999,99
3010,3,3,10,0,*?*?*?*?*?*?*?*?*?*?*?*?*?*?*?*?*?*?*?*?*?*?,9.7,4.1,68,98408.3,542,1391,323,92.9,0.0,92.9,10897,0,10931,3958,243,13.9,10,5,9999,99999,9,999999999,0.0,999,999,99
3010,3,3,11,0,*?*?*?*?*?*?*?*?*?*?*?*?*?*?*?*?*?*?*?*?*?*?,10.7,5.1,68,98408.3,616,1392,327,107.5,0.0,107.5,12654,0,12696,4697,252,12.4,10,5,9999,99999,9,999999999,0.0,999,999,99
3010,3,3,12,0,*?*?*?*?*?*?*?*?*?*?*?*?*?*?*?*?*?*?*?*?*?*?,11.1,5.1,67,98408.3,638,1391,329,111.9,0.0,111.9,13193,0,13238,4929,260,11.8,10,5,9999,99999,9,999999999,0.0,999,999,99
3010,3,3,13,0,*?*?*?*?*?*?*?*?*?*?*?*?*?*?*?*?*?*?*?*?*?*?,11.0,5.0,66,98408.3,608,1391,329,105.9,0.0,105.9,12470,0,12511,4618,253,13.9,10,5,9999,99999,9,999999999,0.0,999,999,99
3010,3,3,14,0,*?*?*?*?*?*?*?*?*?*?*?*?*?*?*?*?*?*?*?*?*?*?,10.9,5.0,67,98408.3,527,1391,328,90.0,0.0,90.0,10548,0,10580,3814,247,13.4,10,5,9999,99999,9,999999999,0.0,999,999,99
3010,3,3,15,0,*?*?*?*?*?*?*?*?*?*?*?*?*?*?*?*?*?*?*?*?*?*?,11.1,4.8,66,98408.3,401,1391,329,65.1,0.0,65.1,7594,0,7614,2642,240,14.4,10,5,9999,99999,9,999999999,0.0,999,999,99
3010,3,3,16,0,*?*?*?*?*?*?*?*?*?*?*?*?*?*?*?*?*?*?*?*?*?*?,11.0,4.8,66,98408.3,239,1393,329,33.0,0.0,33.0,3857,0,3863,1282,233,15.5,10,5,9999,99999,9,999999999,0.2,999,999,99
3010,3,3,17,0,*?*?*?*?*?*?*?*?*?*?*?*?*?*?*?*?*?*?*?*?*?*?,10.8,4.1,64,98408.3,51,1398,328,0.0,0.0,0.0,0,0,0,0,227,13.9,10,5,9999,99999,9,999999999,0.1,999,999,99
3010,3,3,18,0,*?*?*?*?*?*?*?*?*?*?*?*?*?*?*?*?*?*?*?*?*?*?,9.4,3.4,66,98408.3,0,-0,322,0.0,-0.0,0.0,0,0,0,0,220,13.9,10,5,9999,99999,9,999999999,0.0,999,999,99
3010,3,3,19,0,*?*?*?*?*?*?*?*?*?*?*?*?*?*?*?*?*?*?*?*?*?*?,8.5,2.5,66,98408.3,0,-0,318,0.0,-0.0,0.0,0,0,0,0,215,15.5,10,5,9999,99999,9,999999999,0.0,999,999,99
3010,3,3,20,0,*?*?*?*?*?*?*?*?*?*?*?*?*?*?*?*?*?*?*?*?*?*?,7.1,2.1,70,98408.3,0,-0,312,0.0,-0.0,0.0,0,0,0,0,210,16.5,10,5,9999,99999,9,999999999,0.0,999,999,99
3010,3,3,21,0,*?*?*?*?*?*?*?*?*?*?*?*?*?*?*?*?*?*?*?*?*?*?,7.0,1.9,70,98408.3,0,-0,311,0.0,-0.0,0.0,0,0,0,0,205,16.0,10,5,9999,99999,9,999999999,0.0,999,999,99
3010,3,3,22,0,*?*?*?*?*?*?*?*?*?*?*?*?*?*?*?*?*?*?*?*?*?*?,7.2,2.3,70,98408.3,0,-0,312,0.0,-0.0,0.0,0,0,0,0,200,17.5,10,5,9999,99999,9,999999999,0.6,999,999,99
3010,3,3,23,0,*?*?*?*?*?*?*?*?*?*?*?*?*?*?*?*?*?*?*?*?*?*?,6.5,2.5,76,98408.3,0,-0,309,0.0,-0.0,0.0,0,0,0,0,195,18.0,10,5,9999,99999,9,999999999,0.6,999,999,99
3010,3,3,24,0,*?*?*?*?*?*?*?*?*?*?*?*?*?*?*?*?*?*?*?*?*?*?,5.2,1.9,79,98408.3,0,-0,303,0.0,-0.0,0.0,0,0,0,0,220,18.0,10,5,9999,99999,9,999999999,0.6,999,999,99
3010,3,4,1,0,*?*?*?*?*?*?*?*?*?*?*?*?*?*?*?*?*?*?*?*?*?*?,4.9,4.3,99,99790,0,-0,301,0.0,-0.0,0.0,0,0,0,0,187,18.5,10,5,9999,99999,9,999999999,0.7,999,999,99
3010,3,4,2,0,*?*?*?*?*?*?*?*?*?*?*?*?*?*?*?*?*?*?*?*?*?*?,4.4,4.5,100,99790,0,-0,299,0.0,-0.0,0.0,0,0,0,0,183,18.5,10,5,9999,99999,9,999999999,0.8,999,999,99
3010,3,4,3,0,*?*?*?*?*?*?*?*?*?*?*?*?*?*?*?*?*?*?*?*?*?*?,4.1,4.1,100,99790,0,-0,298,0.0,-0.0,0.0,0,0,0,0,180,16.0,10,5,9999,99999,9,999999999,0.8,999,999,99
3010,3,4,4,0,*?*?*?*?*?*?*?*?*?*?*?*?*?*?*?*?*?*?*?*?*?*?,3.7,3.6,100,99790,0,-0,296,0.0,-0.0,0.0,0,0,0,0,177,13.9,10,5,9999,99999,9,999999999,1.0,999,999,99
3010,3,4,5,0,*?*?*?*?*?*?*?*?*?*?*?*?*?*?*?*?*?*?*?*?*?*?,3.2,3.2,100,99790,0,-0,294,0.0,-0.0,0.0,0,0,0,0,173,14.9,10,5,9999,99999,9,999999999,1.8,999,999,99
3010,3,4,6,0,*?*?*?*?*?*?*?*?*?*?*?*?*?*?*?*?*?*?*?*?*?*?,3.3,3.2,100,99790,0,-0,295,0.0,-0.0,0.0,0,0,0,0,170,13.4,10,5,9999,99999,9,999999999,0.2,999,999,99
3010,3,4,7,0,*?*?*?*?*?*?*?*?*?*?*?*?*?*?*?*?*?*?*?*?*?*?,3.4,3.4,100,99790,87,1389,291,5.2,11.1,4.5,624,380,658,69,182,12.9,9,5,9999,99999,9,999999999,0.0,999,999,99
3010,3,4,8,0,*?*?*?*?*?*?*?*?*?*?*?*?*?*?*?*?*?*?*?*?*?*?,4.3,3.9,100,99790,272,1388,290,91.3,117.4,68.3,9981,9097,7934,1466,193,12.9,8,4,9999,99999,9,999999999,0.0,999,999,99
3010,3,4,9,0,*?*?*?*?*?*?*?*?*?*?*?*?*?*?*?*?*?*?*?*?*?*?,5.3,4.1,95,99790,430,1389,299,123.1,52.9,106.7,13514,4822,12056,2910,205,14.4,9,5,9999,99999,9,999999999,0.0,999,999,99
3010,3,4,10,0,*?*?*?*?*?*?*?*?*?*?*?*?*?*?*?*?*?*?*?*?*?*?,7.2,4.5,85,99790,550,1390,303,217.7,138.6,162.8,23721,13608,18482,3804,217,13.9,8,4,9999,99999,9,999999999,0.0,999,999,99
3010,3,4,11,0,*?*?*?*?*?*?*?*?*?*?*?*?*?*?*?*?*?*?*?*?*?*?,9.3,6.9,87,99790,624,1391,312,251.2,141.1,187.9,27398,14207,21241,4521,228,12.4,8,4,9999,99999,9,999999999,0.0,999,999,99
3010,3,4,12,0,*?*?*?*?*?*?*?*?*?*?*?*?*?*?*?*?*?*?*?*?*?*?,9.5,6.7,85,99790,646,1390,313,261.4,141.7,195.5,28517,14360,22075,4751,240,11.8,8,4,9999,99999,9,999999999,0.0,999,999,99
3010,3,4,13,0,*?*?*?*?*?*?*?*?*?*?*?*?*?*?*?*?*?*?*?*?*?*?,9.6,6.6,83,99790,616,1391,314,247.5,140.9,185.1,26996,14149,20941,4440,237,13.9,8,4,9999,99999,9,999999999,0.0,999,999,99
3010,3,4,14,0,*?*?*?*?*?*?*?*?*?*?*?*?*?*?*?*?*?*?*?*?*?*?,9.1,7.4,91,99790,535,1391,312,210.6,138.0,157.6,22951,13461,17901,3659,233,13.4,8,4,9999,99999,9,999999999,0.0,999,999,99
3010,3,4,15,0,*?*?*?*?*?*?*?*?*?*?*?*?*?*?*?*?*?*?*?*?*?*?,9.2,7.6,92,99790,409,1392,312,153.2,131.4,114.6,16692,11889,13134,2553,230,14.4,8,4,9999,99999,9,999999999,0.0,999,999,99
3010,3,4,16,0,*?*?*?*?*?*?*?*?*?*?*?*?*?*?*?*?*?*?*?*?*?*?,9.3,8.0,94,99790,246,1391,309,93.6,188.9,60.2,9934,13226,7216,1121,227,15.5,7,4,9999,99999,9,999999999,0.0,999,999,99
3010,3,4,17,0,*?*?*?*?*?*?*?*?*?*?*?*?*?*?*?*?*?*?*?*?*?*?,9.2,7.7,93,99790,58,1394,312,0.0,0.0,0.0,0,0,0,0,223,13.9,8,4,9999,99999,9,999999999,0.0,999,999,99
3010,3,4,18,0,*?*?*?*?*?*?*?*?*?*?*?*?*?*?*?*?*?*?*?*?*?*?,8.1,5.9,89,99790,0,-0,315,0.0,-0.0,0.0,0,0,0,0,220,13.9,10,5,9999,99999,9,999999999,0.0,999,999,99
3010,3,4,19,0,*?*?*?*?*?*?*?*?*?*?*?*?*?*?*?*?*?*?*?*?*?*?,6.9,6.6,100,99790,0,-0,310,0.0,-0.0,0.0,0,0,0,0,223,15.5,10,5,9999,99999,9,999999999,0.1,999,999,99
3010,3,4,20,0,*?*?*?*?*?*?*?*?*?*?*?*?*?*?*?*?*?*?*?*?*?*?,6.1,6.1,100,99790,0,-0,306,0.0,-0.0,0.0,0,0,0,0,227,16.5,10,5,9999,99999,9,999999999,0.3,999,999,99
3010,3,4,21,0,*?*?*?*?*?*?*?*?*?*?*?*?*?*?*?*?*?*?*?*?*?*?,6.5,6.1,100,99790,0,-0,308,0.0,-0.0,0.0,0,0,0,0,230,16.0,10,5,9999,99999,9,999999999,0.2,999,999,99
3010,3,4,22,0,*?*?*?*?*?*?*?*?*?*?*?*?*?*?*?*?*?*?*?*?*?*?,5.5,5.5,100,99790,0,-0,304,0.0,-0.0,0.0,0,0,0,0,233,17.5,10,5,9999,99999,9,999999999,0.0,999,999,99
3010,3,4,23,0,*?*?*?*?*?*?*?*?*?*?*?*?*?*?*?*?*?*?*?*?*?*?,5.3,4.5,97,99790,0,-0,303,0.0,-0.0,0.0,0,0,0,0,237,18.0,10,5,9999,99999,9,999999999,0.0,999,999,99
3010,3,4,24,0,*?*?*?*?*?*?*?*?*?*?*?*?*?*?*?*?*?*?*?*?*?*?,5.8,3.4,87,99790,0,-0,306,0.0,-0.0,0.0,0,0,0,0,190,18.0,10,5,9999,99999,9,999999999,0.6,999,999,99
3010,3,5,1,0,*?*?*?*?*?*?*?*?*?*?*?*?*?*?*?*?*?*?*?*?*?*?,5.3,5.3,100,101273,0,-0,303,0.0,-0.0,0.0,0,0,0,0,235,18.5,10,5,9999,99999,9,999999999,0.0,999,999,99
3010,3,5,2,0,*?*?*?*?*?*?*?*?*?*?*?*?*?*?*?*?*?*?*?*?*?*?,5.3,5.3,100,101273,0,-0,303,0.0,-0.0,0.0,0,0,0,0,230,18.5,10,5,9999,99999,9,999999999,0.0,999,999,99
3010,3,5,3,0,*?*?*?*?*?*?*?*?*?*?*?*?*?*?*?*?*?*?*?*?*?*?,4.6,4.6,100,101273,0,-0,300,0.0,-0.0,0.0,0,0,0,0,225,16.0,10,5,9999,99999,9,999999999,0.0,999,999,99
3010,3,5,4,0,*?*?*?*?*?*?*?*?*?*?*?*?*?*?*?*?*?*?*?*?*?*?,3.9,3.9,100,101273,0,-0,297,0.0,-0.0,0.0,0,0,0,0,220,13.9,10,5,9999,99999,9,999999999,0.0,999,999,99
3010,3,5,5,0,*?*?*?*?*?*?*?*?*?*?*?*?*?*?*?*?*?*?*?*?*?*?,4.5,4.5,100,101273,0,-0,300,0.0,-0.0,0.0,0,0,0,0,215,14.9,10,5,9999,99999,9,999999999,0.0,999,999,99
3010,3,5,6,0,*?*?*?*?*?*?*?*?*?*?*?*?*?*?*?*?*?*?*?*?*?*?,5.0,5.0,100,101273,0,-0,302,0.0,-0.0,0.0,0,0,0,0,210,13.4,10,5,9999,99999,9,999999999,0.0,999,999,99
3010,3,5,7,0,*?*?*?*?*?*?*?*?*?*?*?*?*?*?*?*?*?*?*?*?*?*?,4.7,4.6,100,101273,96,1395,296,8.2,15.8,7.1,967,732,914,146,207,12.9,9,5,9999,99999,9,999999999,0.0,999,999,99
3010,3,5,8,0,*?*?*?*?*?*?*?*?*?*?*?*?*?*?*?*?*?*?*?*?*?*?,5.3,4.3,95,101273,281,1390,299,71.8,47.3,62.3,7921,3726,7304,1340,203,12.9,9,5,9999,99999,9,999999999,0.0,999,999,99
3010,3,5,9,0,*?*?*?*?*?*?*?*?*?*?*?*?*?*?*?*?*?*?*?*?*?*?,7.1,6.1,96,101273,439,1391,307,126.1,53.1,109.3,13841,4863,12346,2992,200,14.4,9,5,9999,99999,9,999999999,0.0,999,999,99
3010,3,5,10,0,*?*?*?*?*?*?*?*?*?*?*?*?*?*?*?*?*?*?*?*?*?*?,8.6,5.8,85,101273,558,1389,313,167.2,55.3,145.0,18373,5314,16355,4180,197,13.9,9,5,9999,99999,9,999999999,0.0,999,999,99
3010,3,5,11,0,*?*?*?*?*?*?*?*?*?*?*?*?*?*?*?*?*?*?*?*?*?*?,9.7,5.1,76,101273,632,1390,323,110.8,0.0,110.8,13057,0,13101,4870,193,12.4,10,5,9999,99999,9,999999999,0.0,999,999,99
3010,3,5,12,0,*?*?*?*?*?*?*?*?*?*?*?*?*?*?*?*?*?*?*?*?*?*?,10.7,5.3,71,101273,654,1390,323,200.1,56.5,173.5,22002,5556,19560,5236,190,11.8,9,5,9999,99999,9,999999999,0.0,999,999,99
3010,3,5,13,0,*?*?*?*?*?*?*?*?*?*?*?*?*?*?*?*?*?*?*?*?*?*?,10.6,5.1,71,101273,623,1389,322,189.6,56.2,164.4,20840,5487,18534,4886,192,13.9,9,5,9999,99999,9,999999999,0.0,999,999,99
3010,3,5,14,0,*?*?*?*?*?*?*?*?*?*?*?*?*?*?*?*?*?*?*?*?*?*?,10.6,4.6,68,101273,542,1389,322,161.6,55.1,140.1,17758,5263,15811,4010,193,13.4,9,5,9999,99999,9,999999999,0.0,999,999,99
3010,3,5,15,0,*?*?*?*?*?*?*?*?*?*?*?*?*?*?*?*?*?*?*?*?*?*?,10.7,5.3,71,101273,416,1390,323,118.2,52.5,102.5,12976,4751,11580,2779,195,14.4,9,5,9999,99999,9,999999999,0.0,999,999,99
3010,3,5,16,0,*?*?*?*?*?*?*?*?*?*?*?*?*?*?*?*?*?*?*?*?*?*?,10.2,4.5,69,101273,253,1389,325,35.9,0.0,35.9,4191,0,4198,1397,197,15.5,10,5,9999,99999,9,999999999,0.0,999,999,99
3010,3,5,17,0,*?*?*?*?*?*?*?*?*?*?*?*?*?*?*?*?*?*?*?*?*?*?,10.3,5.1,73,101273,65,1391,325,0.0,0.0,0.0,0,0,0,0,198,13.9,10,5,9999,99999,9,999999999,0.0,999,999,99
3010,3,5,18,0,*?*?*?*?*?*?*?*?*?*?*?*?*?*?*?*?*?*?*?*?*?*?,8.9,5.6,82,101273,0,-0,319,0.0,-0.0,0.0,0,0,0,0,200,13.9,10,5,9999,99999,9,999999999,0.0,999,999,99
3010,3,5,19,0,*?*?*?*?*?*?*?*?*?*?*?*?*?*?*?*?*?*?*?*?*?*?,7.4,4.8,86,101273,0,-0,312,0.0,-0.0,0.0,0,0,0,0,197,15.5,10,5,9999,99999,9,999999999,0.0,999,999,99
3010,3,5,20,0,*?*?*?*?*?*?*?*?*?*?*?*?*?*?*?*?*?*?*?*?*?*?,7.1,5.5,91,101273,0,-0,311,0.0,-0.0,0.0,0,0,0,0,193,16.5,10,5,9999,99999,9,999999999,0.0,999,999,99
3010,3,5,21,0,*?*?*?*?*?*?*?*?*?*?*?*?*?*?*?*?*?*?*?*?*?*?,6.6,6.6,100,101273,0,-0,309,0.0,-0.0,0.0,0,0,0,0,190,16.0,10,5,9999,99999,9,999999999,0.0,999,999,99
3010,3,5,22,0,*?*?*?*?*?*?*?*?*?*?*?*?*?*?*?*?*?*?*?*?*?*?,6.6,6.6,100,101273,0,-0,309,0.0,-0.0,0.0,0,0,0,0,187,17.5,10,5,9999,99999,9,999999999,0.0,999,999,99
3010,3,5,23,0,*?*?*?*?*?*?*?*?*?*?*?*?*?*?*?*?*?*?*?*?*?*?,5.9,5.9,100,101273,0,-0,306,0.0,-0.0,0.0,0,0,0,0,183,18.0,10,5,9999,99999,9,999999999,0.0,999,999,99
3010,3,5,24,0,*?*?*?*?*?*?*?*?*?*?*?*?*?*?*?*?*?*?*?*?*?*?,5.1,5.1,100,101273,0,-0,302,0.0,-0.0,0.0,0,0,0,0,240,18.0,10,5,9999,99999,9,999999999,0.0,999,999,99
3010,3,6,1,0,*?*?*?*?*?*?*?*?*?*?*?*?*?*?*?*?*?*?*?*?*?*?,4.7,3.2,90,101231,0,-0,301,0.0,-0.0,0.0,0,0,0,0,183,18.5,10,5,9999,99999,9,999999999,0.0,999,999,99
3010,3,6,2,0,*?*?*?*?*?*?*?*?*?*?*?*?*?*?*?*?*?*?*?*?*?*?,3.8,1.9,86,101231,0,-0,297,0.0,-0.0,0.0,0,0,0,0,187,18.5,10,5,9999,99999,9,999999999,0.0,999,999,99
3010,3,6,3,0,*?*?*?*?*?*?*?*?*?*?*?*?*?*?*?*?*?*?*?*?*?*?,4.3,1.7,82,101231,0,-0,299,0.0,-0.0,0.0,0,0,0,0,190,16.0,10,5,9999,99999,9,999999999,0.0,999,999,99
3010,3,6,4,0,*?*?*?*?*?*?*?*?*?*?*?*?*?*?*?*?*?*?*?*?*?*?,3.7,0.6,80,101231,0,-0,297,0.0,-0.0,0.0,0,0,0,0,193,13.9,10,5,9999,99999,9,999999999,0.0,999,999,99
3010,3,6,5,0,*?*?*?*?*?*?*?*?*?*?*?*?*?*?*?*?*?*?*?*?*?*?,4.0,0.6,79,101231,0,-0,298,0.0,-0.0,0.0,0,0,0,0,197,14.9,10,5,9999,99999,9,999999999,0.0,999,999,99
3010,3,6,6,0,*?*?*?*?*?*?*?*?*?*?*?*?*?*?*?*?*?*?*?*?*?*?,3.4,-0.0,78,101231,0,-0,296,0.0,-0.0,0.0,0,0,0,0,200,13.4,10,5,9999,99999,9,999999999,0.0,999,999,99
3010,3,6,7,0,*?*?*?*?*?*?*?*?*?*?*?*?*?*?*?*?*?*?*?*?*?*?,2.8,1.3,88,101231,104,1386,288,11.1,19.8,9.7,1299,956,1223,200,198,12.9,9,5,9999,99999,9,999999999,0.0,999,999,99
3010,3,6,8,0,*?*?*?*?*?*?*?*?*?*?*?*?*?*?*?*?*?*?*?*?*?*?,4.2,1.9,84,101231,289,1387,294,74.8,47.8,64.9,8244,3813,7598,1398,197,12.9,9,5,9999,99999,9,999999999,0.0,999,999,99
3010,3,6,9,0,*?*?*?*?*?*?*?*?*?*?*?*?*?*?*?*?*?*?*?*?*?*?,5.7,3.0,82,101231,447,1388,301,129.1,53.3,111.9,14168,4903,12635,3072,195,14.4,9,5,9999,99999,9,999999999,0.0,999,999,99
3010,3,6,10,0,*?*?*?*?*?*?*?*?*?*?*?*?*?*?*?*?*?*?*?*?*?*?,7.6,2.9,72,101231,567,1390,309,170.2,55.5,147.5,18699,5339,16643,4271,193,13.9,9,5,9999,99999,9,999999999,0.0,999,999,99
3010,3,6,11,0,*?*?*?*?*?*?*?*?*?*?*?*?*?*?*?*?*?*?*?*?*?*?,8.9,3.0,66,101231,640,1389,315,195.4,56.4,169.4,21480,5526,19099,5077,192,12.4,9,5,9999,99999,9,999999999,0.0,999,999,99
3010,3,6,12,0,*?*?*?*?*?*?*?*?*?*?*?*?*?*?*?*?*?*?*?*?*?*?,9.8,3.8,66,101231,662,1389,319,202.9,56.6,175.9,22316,5574,19836,5332,190,11.8,9,5,9999,99999,9,999999999,0.0,999,999,99
3010,3,6,13,0,*?*?*?*?*?*?*?*?*?*?*?*?*?*?*?*?*?*?*?*?*?*?,9.6,3.8,67,101231,631,1389,318,192.3,56.3,166.7,21145,5506,18803,4977,188,13.9,9,5,9999,99999,9,999999999,0.0,999,999,99
3010,3,6,14,0,*?*?*?*?*?*?*?*?*?*?*?*?*?*?*?*?*?*?*?*?*?*?,9.9,4.5,68,101231,550,1390,319,164.3,55.2,142.5,18053,5288,16073,4092,187,13.4,9,5,9999,99999,9,999999999,0.0,999,999,99
3010,3,6,15,0,*?*?*?*?*?*?*?*?*?*?*?*?*?*?*?*?*?*?*?*?*?*?,9.4,4.5,70,101231,423,1388,317,120.8,52.7,104.8,13261,4790,11832,2848,185,14.4,9,5,9999,99999,9,999999999,0.0,999,999,99
3010,3,6,16,0,*?*?*?*?*?*?*?*?*?*?*?*?*?*?*?*?*?*?*?*?*?*?,9.7,4.5,69,101231,260,1388,314,85.9,115.5,64.2,9399,8775,7478,1375,183,15.5,8,4,9999,99999,9,999999999,0.0,999,999,99
3010,3,6,17,0,*?*?*?*?*?*?*?*?*?*?*?*?*?*?*?*?*?*?*?*?*?*?,9.1,3.8,69,101231,72,1389,315,0.1,0.2,0.1,11,5,13,1,182,13.9,9,5,9999,99999,9,999999999,0.0,999,999,99
3010,3,6,18,0,*?*?*?*?*?*?*?*?*?*?*?*?*?*?*?*?*?*?*?*?*?*?,7.5,3.2,74,101231,0,-0,313,0.0,-0.0,0.0,0,0,0,0,180,13.9,10,5,9999,99999,9,999999999,0.1,999,999,99
3010,3,6,19,0,*?*?*?*?*?*?*?*?*?*?*?*?*?*?*?*?*?*?*?*?*?*?,6.6,2.5,74,101231,0,-0,309,0.0,-0.0,0.0,0,0,0,0,182,15.5,10,5,9999,99999,9,999999999,0.2,999,999,99
3010,3,6,20,0,*?*?*?*?*?*?*?*?*?*?*?*?*?*?*?*?*?*?*?*?*?*?,5.7,2.7,80,101231,0,-0,305,0.0,-0.0,0.0,0,0,0,0,183,16.5,10,5,9999,99999,9,999999999,0.2,999,999,99
3010,3,6,21,0,*?*?*?*?*?*?*?*?*?*?*?*?*?*?*?*?*?*?*?*?*?*?,5.6,3.0,83,101231,0,-0,305,0.0,-0.0,0.0,0,0,0,0,185,16.0,10,5,9999,99999,9,999999999,0.2,999,999,99
3010,3,6,22,0,*?*?*?*?*?*?*?*?*?*?*?*?*?*?*?*?*?*?*?*?*?*?,5.4,3.6,87,101231,0,-0,304,0.0,-0.0,0.0,0,0,0,0,187,17.5,10,5,9999,99999,9,999999999,0.2,999,999,99
3010,3,6,23,0,*?*?*?*?*?*?*?*?*?*?*?*?*?*?*?*?*?*?*?*?*?*?,5.0,3.2,87,101231,0,-0,302,0.0,-0.0,0.0,0,0,0,0,188,18.0,10,5,9999,99999,9,999999999,0.2,999,999,99
3010,3,6,24,0,*?*?*?*?*?*?*?*?*?*?*?*?*?*?*?*?*?*?*?*?*?*?,5.3,4.6,95,101231,0,-0,303,0.0,-0.0,0.0,0,0,0,0,180,18.0,10,5,9999,99999,9,999999999,0.0,999,999,99
3010,3,7,1,0,*?*?*?*?*?*?*?*?*?*?*?*?*?*?*?*?*?*?*?*?*?*?,4.4,3.9,97,101466,0,-0,299,0.0,-0.0,0.0,0,0,0,0,200,18.5,10,5,9999,99999,9,999999999,0.2,999,999,99
3010,3,7,2,0,*?*?*?*?*?*?*?*?*?*?*?*?*?*?*?*?*?*?*?*?*?*?,4.1,4.1,100,101466,0,-0,298,0.0,-0.0,0.0,0,0,0,0,210,18.5,10,5,9999,99999,9,999999999,0.2,999,999,99
3010,3,7,3,0,*?*?*?*?*?*?*?*?*?*?*?*?*?*?*?*?*?*?*?*?*?*?,3.3,3.2,100,101466,0,-0,295,0.0,-0.0,0.0,0,0,0,0,220,16.0,10,5,9999,99999,9,999999999,0.2,999,999,99
3010,3,7,4,0,*?*?*?*?*?*?*?*?*?*?*?*?*?*?*?*?*?*?*?*?*?*?,3.7,3.0,96,101466,0,-0,297,0.0,-0.0,0.0,0,0,0,0,230,13.9,10,5,9999,99999,9,999999999,0.2,999,999,99
3010,3,7,5,0,*?*?*?*?*?*?*?*?*?*?*?*?*?*?*?*?*?*?*?*?*?*?,3.4,2.9,97,101466,0,-0,295,0.0,-0.0,0.0,0,0,0,0,240,14.9,10,5,9999,99999,9,999999999,0.0,999,999,99
3010,3,7,6,0,*?*?*?*?*?*?*?*?*?*?*?*?*?*?*?*?*?*?*?*?*?*?,3.0,3.0,100,101466,0,-0,294,0.0,-0.0,0.0,0,0,0,0,250,13.4,10,5,9999,99999,9,999999999,0.0,999,999,99
3010,3,7,7,0,*?*?*?*?*?*?*?*?*?*?*?*?*?*?*?*?*?*?*?*?*?*?,3.5,3.6,100,101466,113,1390,296,8.1,0.0,8.1,998,-0,998,323,250,12.9,10,5,9999,99999,9,999999999,0.0,999,999,99
3010,3,7,8,0,*?*?*?*?*?*?*?*?*?*?*?*?*?*?*?*?*?*?*?*?*?*?,4.0,3.9,100,101466,298,1388,298,44.8,0.0,44.8,5225,0,5236,1763,250,12.9,10,5,9999,99999,9,999999999,0.0,999,999,99
3010,3,7,9,0,*?*?*?*?*?*?*?*?*?*?*?*?*?*?*?*?*?*?*?*?*?*?,5.2,3.8,92,101466,456,1389,303,76.0,0.0,76.0,8886,0,8910,3144,250,14.4,10,5,9999,99999,9,999999999,0.0,999,999,99
3010,3,7,10,0,*?*?*?*?*?*?*?*?*?*?*?*?*?*?*?*?*?*?*?*?*?*?,6.7,5.0,89,101466,575,1388,309,99.7,0.0,99.7,11709,0,11747,4296,250,13.9,10,5,9999,99999,9,999999999,0.1,999,999,99
3010,3,7,11,0,*?*?*?*?*?*?*?*?*?*?*?*?*?*?*?*?*?*?*?*?*?*?,7.8,5.6,86,101466,648,1388,314,114.1,0.0,114.1,13460,0,13507,5044,250,12.4,10,5,9999,99999,9,999999999,0.2,999,999,99
3010,3,7,12,0,*?*?*?*?*?*?*?*?*?*?*?*?*?*?*?*?*?*?*?*?*?*?,7.8,4.3,79,101466,670,1389,314,118.4,0.0,118.4,13986,0,14035,5273,250,11.8,10,5,9999,99999,9,999999999,0.2,999,999,99
3010,3,7,13,0,*?*?*?*?*?*?*?*?*?*?*?*?*?*?*?*?*?*?*?*?*?*?,8.1,5.0,81,101466,639,1389,315,112.3,0.0,112.3,13238,0,13284,4948,248,13.9,10,5,9999,99999,9,999999999,0.2,999,999,99
3010,3,7,14,0,*?*?*?*?*?*?*?*?*?*?*?*?*?*?*?*?*?*?*?*?*?*?,7.9,5.5,85,101466,557,1388,314,96.1,0.0,96.1,11285,0,11320,4118,247,13.4,10,5,9999,99999,9,999999999,0.2,999,999,99
3010,3,7,15,0,*?*?*?*?*?*?*?*?*?*?*?*?*?*?*?*?*?*?*?*?*?*?,8.2,4.6,79,101466,431,1390,316,71.0,0.0,71.0,8298,0,8320,2914,245,14.4,10,5,9999,99999,9,999999999,0.0,999,999,99
3010,3,7,16,0,*?*?*?*?*?*?*?*?*?*?*?*?*?*?*?*?*?*?*?*?*?*?,7.9,3.8,76,101466,267,1386,315,38.7,0.0,38.7,4524,0,4533,1514,243,15.5,10,5,9999,99999,9,999999999,0.0,999,999,99
3010,3,7,17,0,*?*?*?*?*?*?*?*?*?*?*?*?*?*?*?*?*?*?*?*?*?*?,7.4,3.8,78,101466,79,1387,313,1.4,0.0,1.4,197,-0,196,60,242,13.9,10,5,9999,99999,9,999999999,0.0,999,999,99
3010,3,7,18,0,*?*?*?*?*?*?*?*?*?*?*?*?*?*?*?*?*?*?*?*?*?*?,6.7,3.6,81,101466,0,-0,309,0.0,-0.0,0.0,0,0,0,0,240,13.9,10,5,9999,99999,9,999999999,0.0,999,999,99
3010,3,7,19,0,*?*?*?*?*?*?*?*?*?*?*?*?*?*?*?*?*?*?*?*?*?*?,5.1,3.0,87,101466,0,-0,303,0.0,-0.0,0.0,0,0,0,0,225,15.5,10,5,9999,99999,9,999999999,0.0,999,999,99
3010,3,7,20,0,*?*?*?*?*?*?*?*?*?*?*?*?*?*?*?*?*?*?*?*?*?*?,5.1,3.2,88,101466,0,-0,303,0.0,-0.0,0.0,0,0,0,0,210,16.5,10,5,9999,99999,9,999999999,0.0,999,999,99
3010,3,7,21,0,*?*?*?*?*?*?*?*?*?*?*?*?*?*?*?*?*?*?*?*?*?*?,4.7,4.3,97,101466,0,-0,301,0.0,-0.0,0.0,0,0,0,0,195,16.0,10,5,9999,99999,9,999999999,0.0,999,999,99
3010,3,7,22,0,*?*?*?*?*?*?*?*?*?*?*?*?*?*?*?*?*?*?*?*?*?*?,5.2,5.3,100,101466,0,-0,303,0.0,-0.0,0.0,0,0,0,0,180,17.5,10,5,9999,99999,9,999999999,0.0,999,999,99
3010,3,7,23,0,*?*?*?*?*?*?*?*?*?*?*?*?*?*?*?*?*?*?*?*?*?*?,4.6,4.6,100,101466,0,-0,300,0.0,-0.0,0.0,0,0,0,0,165,18.0,10,5,9999,99999,9,999999999,0.0,999,999,99
3010,3,7,24,0,*?*?*?*?*?*?*?*?*?*?*?*?*?*?*?*?*?*?*?*?*?*?,4.6,3.6,93,101466,0,-0,300,0.0,-0.0,0.0,0,0,0,0,190,18.0,10,5,9999,99999,9,999999999,0.2,999,999,99
3010,3,8,1,0,*?*?*?*?*?*?*?*?*?*?*?*?*?*?*?*?*?*?*?*?*?*?,3.4,3.4,100,101495,0,-0,295,0.0,-0.0,0.0,0,0,0,0,153,18.5,10,5,9999,99999,9,999999999,0.0,999,999,99
3010,3,8,2,0,*?*?*?*?*?*?*?*?*?*?*?*?*?*?*?*?*?*?*?*?*?*?,2.7,2.7,100,101495,0,-0,292,0.0,-0.0,0.0,0,0,0,0,157,18.5,10,5,9999,99999,9,999999999,0.0,999,999,99
3010,3,8,3,0,*?*?*?*?*?*?*?*?*?*?*?*?*?*?*?*?*?*?*?*?*?*?,3.3,3.2,100,101495,0,-0,295,0.0,-0.0,0.0,0,0,0,0,160,16.0,10,5,9999,99999,9,999999999,0.0,999,999,99
3010,3,8,4,0,*?*?*?*?*?*?*?*?*?*?*?*?*?*?*?*?*?*?*?*?*?*?,2.7,2.7,100,101495,0,-0,292,0.0,-0.0,0.0,0,0,0,0,163,13.9,10,5,9999,99999,9,999999999,0.0,999,999,99
3010,3,8,5,0,*?*?*?*?*?*?*?*?*?*?*?*?*?*?*?*?*?*?*?*?*?*?,2.6,2.5,100,101495,0,-0,292,0.0,-0.0,0.0,0,0,0,0,167,14.9,10,5,9999,99999,9,999999999,0.0,999,999,99
3010,3,8,6,0,*?*?*?*?*?*?*?*?*?*?*?*?*?*?*?*?*?*?*?*?*?*?,2.3,2.3,100,101495,0,-0,291,0.0,-0.0,0.0,0,0,0,0,170,13.4,10,5,9999,99999,9,999999999,0.0,999,999,99
3010,3,8,7,0,*?*?*?*?*?*?*?*?*?*?*?*?*?*?*?*?*?*?*?*?*?*?,2.0,1.9,100,101495,121,1382,257,33.6,244.4,12.2,3572,14899,2083,281,172,12.9,3,2,9999,99999,9,999999999,0.0,999,999,99
3010,3,8,8,0,*?*?*?*?*?*?*?*?*?*?*?*?*?*?*?*?*?*?*?*?*?*?,3.1,2.7,100,101495,307,1390,253,160.4,503.1,49.2,16638,40233,7473,915,173,12.9,1,0,9999,99999,9,999999999,0.0,999,999,99
3010,3,8,9,0,*?*?*?*?*?*?*?*?*?*?*?*?*?*?*?*?*?*?*?*?*?*?,4.2,2.7,100,101495,464,1387,289,178.9,134.8,133.8,19485,12683,15271,3035,175,14.4,8,4,9999,99999,9,999999999,0.0,999,999,99
3010,3,8,10,0,*?*?*?*?*?*?*?*?*?*?*?*?*?*?*?*?*?*?*?*?*?*?,5.6,2.5,93,101495,583,1387,295,233.3,139.9,174.5,25432,13907,19768,4132,177,13.9,8,4,9999,99999,9,999999999,0.0,999,999,99
3010,3,8,11,0,*?*?*?*?*?*?*?*?*?*?*?*?*?*?*?*?*?*?*?*?*?*?,6.7,1.7,81,101495,656,1387,285,372.5,413.5,176.9,38910,40944,21435,3683,178,12.4,5,3,9999,99999,9,999999999,0.0,999,999,99
3010,3,8,12,0,*?*?*?*?*?*?*?*?*?*?*?*?*?*?*?*?*?*?*?*?*?*?,7.4,-0.4,67,101495,678,1388,269,412.8,567.9,135.4,42755,55341,18322,2771,180,11.8,2,1,9999,99999,9,999999999,0.0,999,999,99
3010,3,8,13,0,*?*?*?*?*?*?*?*?*?*?*?*?*?*?*?*?*?*?*?*?*?*?,7.6,-0.8,64,101495,647,1389,275,388.1,530.5,140.9,41432,52564,17807,2850,185,13.9,3,2,9999,99999,9,999999999,0.0,999,999,99
3010,3,8,14,0,*?*?*?*?*?*?*?*?*?*?*?*?*?*?*?*?*?*?*?*?*?*?,7.8,0.2,69,101495,565,1388,261,336.8,579.3,101.0,35003,55014,14296,1985,190,13.4,0,0,9999,99999,9,999999999,0.0,999,999,99
3010,3,8,15,0,*?*?*?*?*?*?*?*?*?*?*?*?*?*?*?*?*?*?*?*?*?*?,7.4,0.8,73,101495,438,1388,297,197.3,223.2,126.9,20862,20483,14633,2568,195,14.4,7,4,9999,99999,9,999999999,0.0,999,999,99
3010,3,8,16,0,*?*?*?*?*?*?*?*?*?*?*?*?*?*?*?*?*?*?*?*?*?*?,7.5,1.3,75,101495,275,1390,308,69.8,46.9,60.5,7700,3665,7104,1300,200,15.5,9,5,9999,99999,9,999999999,0.0,999,999,99
3010,3,8,17,0,*?*?*?*?*?*?*?*?*?*?*?*?*?*?*?*?*?*?*?*?*?*?,7.3,3.2,88,101495,86,1385,303,6.6,26.7,4.9,791,1043,843,80,205,13.9,8,4,9999,99999,9,999999999,0.0,999,999,99
3010,3,8,18,0,*?*?*?*?*?*?*?*?*?*?*?*?*?*?*?*?*?*?*?*?*?*?,6.4,3.6,96,101495,0,-0,308,0.0,-0.0,0.0,0,0,0,0,210,13.9,10,5,9999,99999,9,999999999,0.0,999,999,99
3010,3,8,19,0,*?*?*?*?*?*?*?*?*?*?*?*?*?*?*?*?*?*?*?*?*?*?,5.6,5.5,100,101495,0,-0,304,0.0,-0.0,0.0,0,0,0,0,208,15.5,10,5,9999,99999,9,999999999,0.0,999,999,99
3010,3,8,20,0,*?*?*?*?*?*?*?*?*?*?*?*?*?*?*?*?*?*?*?*?*?*?,5.0,5.0,100,101495,0,-0,302,0.0,-0.0,0.0,0,0,0,0,207,16.5,10,5,9999,99999,9,999999999,0.0,999,999,99
3010,3,8,21,0,*?*?*?*?*?*?*?*?*?*?*?*?*?*?*?*?*?*?*?*?*?*?,4.5,4.5,100,101495,0,-0,300,0.0,-0.0,0.0,0,0,0,0,205,16.0,10,5,9999,99999,9,999999999,0.0,999,999,99
3010,3,8,22,0,*?*?*?*?*?*?*?*?*?*?*?*?*?*?*?*?*?*?*?*?*?*?,4.4,4.5,100,101495,0,-0,299,0.0,-0.0,0.0,0,0,0,0,203,17.5,10,5,9999,99999,9,999999999,0.0,999,999,99
3010,3,8,23,0,*?*?*?*?*?*?*?*?*?*?*?*?*?*?*?*?*?*?*?*?*?*?,4.1,4.1,100,101495,0,-0,298,0.0,-0.0,0.0,0,0,0,0,202,18.0,10,5,9999,99999,9,999999999,0.0,999,999,99
3010,3,8,24,0,*?*?*?*?*?*?*?*?*?*?*?*?*?*?*?*?*?*?*?*?*?*?,4.0,3.9,100,101495,0,-0,298,0.0,-0.0,0.0,0,0,0,0,150,18.0,10,5,9999,99999,9,999999999,0.0,999,999,99
3010,3,9,1,0,*?*?*?*?*?*?*?*?*?*?*?*?*?*?*?*?*?*?*?*?*?*?,3.5,0.8,83,101635,0,-0,296,0.0,-0.0,0.0,0,0,0,0,200,18.5,10,5,9999,99999,9,999999999,0.0,999,999,99
3010,3,9,2,0,*?*?*?*?*?*?*?*?*?*?*?*?*?*?*?*?*?*?*?*?*?*?,2.9,-0.8,76,101635,0,-0,294,0.0,-0.0,0.0,0,0,0,0,200,18.5,10,5,9999,99999,9,999999999,0.0,999,999,99
3010,3,9,3,0,*?*?*?*?*?*?*?*?*?*?*?*?*?*?*?*?*?*?*?*?*?*?,3.3,0.2,80,101635,0,-0,295,0.0,-0.0,0.0,0,0,0,0,200,16.0,10,5,9999,99999,9,999999999,0.0,999,999,99
3010,3,9,4,0,*?*?*?*?*?*?*?*?*?*?*?*?*?*?*?*?*?*?*?*?*?*?,2.4,0.2,85,101635,0,-0,291,0.0,-0.0,0.0,0,0,0,0,200,13.9,10,5,9999,99999,9,999999999,0.0,999,999,99
3010,3,9,5,0,*?*?*?*?*?*?*?*?*?*?*?*?*?*?*?*?*?*?*?*?*?*?,2.3,-0.8,79,101635,0,-0,291,0.0,-0.0,0.0,0,0,0,0,200,14.9,10,5,9999,99999,9,999999999,0.0,999,999,99
3010,3,9,6,0,*?*?*?*?*?*?*?*?*?*?*?*?*?*?*?*?*?*?*?*?*?*?,1.9,-1.5,77,101635,0,-0,290,0.0,-0.0,0.0,0,0,0,0,200,13.4,10,5,9999,99999,9,999999999,0.0,999,999,99
3010,3,9,7,0,*?*?*?*?*?*?*?*?*?*?*?*?*?*?*?*?*?*?*?*?*?*?,1.5,-1.9,77,101635,130,1385,288,11.6,0.0,11.6,1399,-0,1399,455,207,12.9,10,5,9999,99999,9,999999999,0.0,999,999,99
3010,3,9,8,0,*?*?*?*?*?*?*?*?*?*?*?*?*?*?*?*?*?*?*?*?*?*?,3.2,-0.2,79,101635,315,1386,290,83.8,49.1,72.7,9198,4123,8229,1901,213,12.9,9,5,9999,99999,9,999999999,0.0,999,999,99
3010,3,9,9,0,*?*?*?*?*?*?*?*?*?*?*?*?*?*?*?*?*?*?*?*?*?*?,5.0,0.4,73,101635,473,1388,292,182.9,135.3,136.8,19919,12792,15601,3111,220,14.4,8,4,9999,99999,9,999999999,0.0,999,999,99
3010,3,9,10,0,*?*?*?*?*?*?*?*?*?*?*?*?*?*?*?*?*?*?*?*?*?*?,7.3,1.9,69,101635,592,1388,302,237.2,140.1,177.5,25863,13976,20092,4216,227,13.9,8,4,9999,99999,9,999999999,0.0,999,999,99
3010,3,9,11,0,*?*?*?*?*?*?*?*?*?*?*?*?*?*?*?*?*?*?*?*?*?*?,9.0,2.9,66,101635,664,1386,305,319.5,238.2,205.5,34033,24465,23026,4608,233,12.4,7,4,9999,99999,9,999999999,0.0,999,999,99
3010,3,9,12,0,*?*?*?*?*?*?*?*?*?*?*?*?*?*?*?*?*?*?*?*?*?*?,9.9,4.3,68,101635,686,1388,314,280.1,142.8,209.5,30584,14611,23609,5193,240,11.8,8,4,9999,99999,9,999999999,0.0,999,999,99
3010,3,9,13,0,*?*?*?*?*?*?*?*?*?*?*?*?*?*?*?*?*?*?*?*?*?*?,9.9,5.0,72,101635,654,1386,315,265.8,142.0,198.8,28999,14421,22433,4853,212,13.9,8,4,9999,99999,9,999999999,0.0,999,999,99
3010,3,9,14,0,*?*?*?*?*?*?*?*?*?*?*?*?*?*?*?*?*?*?*?*?*?*?,9.9,4.8,71,101635,572,1387,319,172.3,55.6,149.4,18936,5357,16852,4336,183,13.4,9,5,9999,99999,9,999999999,0.0,999,999,99
3010,3,9,15,0,*?*?*?*?*?*?*?*?*?*?*?*?*?*?*?*?*?*?*?*?*?*?,10.0,5.0,72,101635,445,1387,324,74.0,0.0,74.0,8648,0,8672,3050,155,14.4,10,5,9999,99999,9,999999999,0.0,999,999,99
3010,3,9,16,0,*?*?*?*?*?*?*?*?*?*?*?*?*?*?*?*?*?*?*?*?*?*?,9.7,5.0,73,101635,282,1388,318,72.3,47.4,62.7,7972,3740,7351,1349,127,15.5,9,5,9999,99999,9,999999999,0.0,999,999,99
3010,3,9,17,0,*?*?*?*?*?*?*?*?*?*?*?*?*?*?*?*?*?*?*?*?*?*?,9.0,5.5,79,101635,93,1384,311,9.8,36.8,7.3,1145,1505,1198,121,98,13.9,8,4,9999,99999,9,999999999,0.0,999,999,99
3010,3,9,18,0,*?*?*?*?*?*?*?*?*?*?*?*?*?*?*?*?*?*?*?*?*?*?,7.5,5.1,86,101635,0,-0,313,0.0,-0.0,0.0,0,0,0,0,70,13.9,10,5,9999,99999,9,999999999,0.0,999,999,99
3010,3,9,19,0,*?*?*?*?*?*?*?*?*?*?*?*?*?*?*?*?*?*?*?*?*?*?,6.3,3.9,85,101635,0,-0,308,0.0,-0.0,0.0,0,0,0,0,107,15.5,10,5,9999,99999,9,999999999,0.0,999,999,99
3010,3,9,20,0,*?*?*?*?*?*?*?*?*?*?*?*?*?*?*?*?*?*?*?*?*?*?,5.1,3.8,91,101635,0,-0,302,0.0,-0.0,0.0,0,0,0,0,143,16.5,10,5,9999,99999,9,999999999,0.0,999,999,99
3010,3,9,21,0,*?*?*?*?*?*?*?*?*?*?*?*?*?*?*?*?*?*?*?*?*?*?,4.9,3.6,91,101635,0,-0,302,0.0,-0.0,0.0,0,0,0,0,180,16.0,10,5,9999,99999,9,999999999,0.0,999,999,99
3010,3,9,22,0,*?*?*?*?*?*?*?*?*?*?*?*?*?*?*?*?*?*?*?*?*?*?,4.3,3.9,98,101635,0,-0,299,0.0,-0.0,0.0,0,0,0,0,217,17.5,10,5,9999,99999,9,999999999,0.0,999,999,99
3010,3,9,23,0,*?*?*?*?*?*?*?*?*?*?*?*?*?*?*?*?*?*?*?*?*?*?,4.0,3.4,97,101635,0,-0,298,0.0,-0.0,0.0,0,0,0,0,253,18.0,10,5,9999,99999,9,999999999,0.0,999,999,99
3010,3,9,24,0,*?*?*?*?*?*?*?*?*?*?*?*?*?*?*?*?*?*?*?*?*?*?,3.7,2.5,92,101635,0,-0,297,0.0,-0.0,0.0,0,0,0,0,200,18.0,10,5,9999,99999,9,999999999,0.0,999,999,99
3010,3,10,1,0,*?*?*?*?*?*?*?*?*?*?*?*?*?*?*?*?*?*?*?*?*?*?,3.2,3.2,100,103046,0,-0,294,0.0,-0.0,0.0,0,0,0,0,273,18.5,10,5,9999,99999,9,999999999,0.0,999,999,99
3010,3,10,2,0,*?*?*?*?*?*?*?*?*?*?*?*?*?*?*?*?*?*?*?*?*?*?,2.5,2.5,100,103046,0,-0,291,0.0,-0.0,0.0,0,0,0,0,257,18.5,10,5,9999,99999,9,999999999,0.0,999,999,99
3010,3,10,3,0,*?*?*?*?*?*?*?*?*?*?*?*?*?*?*?*?*?*?*?*?*?*?,1.7,1.7,100,103046,0,-0,288,0.0,-0.0,0.0,0,0,0,0,240,16.0,10,5,9999,99999,9,999999999,0.0,999,999,99
3010,3,10,4,0,*?*?*?*?*?*?*?*?*?*?*?*?*?*?*?*?*?*?*?*?*?*?,1.8,1.7,100,103046,0,-0,289,0.0,-0.0,0.0,0,0,0,0,223,13.9,10,5,9999,99999,9,999999999,0.0,999,999,99
3010,3,10,5,0,*?*?*?*?*?*?*?*?*?*?*?*?*?*?*?*?*?*?*?*?*?*?,1.4,1.3,100,103046,0,-0,287,0.0,-0.0,0.0,0,0,0,0,207,14.9,10,5,9999,99999,9,999999999,0.0,999,999,99
3010,3,10,6,0,*?*?*?*?*?*?*?*?*?*?*?*?*?*?*?*?*?*?*?*?*?*?,0.5,0.4,100,103046,0,-0,283,0.0,-0.0,0.0,0,0,0,0,190,13.4,10,5,9999,99999,9,999999999,0.0,999,999,99
3010,3,10,7,0,*?*?*?*?*?*?*?*?*?*?*?*?*?*?*?*?*?*?*?*?*?*?,-0.4,-0.4,100,103046,139,1388,241,45.8,307.4,15.0,4827,19544,2538,336,203,12.9,2,1,9999,99999,9,999999999,0.0,999,999,99
3010,3,10,8,0,*?*?*?*?*?*?*?*?*?*?*?*?*?*?*?*?*?*?*?*?*?*?,2.4,1.3,94,103046,324,1387,243,172.4,516.7,51.7,17901,42179,7830,965,217,12.9,0,0,9999,99999,9,999999999,0.0,999,999,99
3010,3,10,9,0,*?*?*?*?*?*?*?*?*?*?*?*?*?*?*?*?*?*?*?*?*?*?,5.1,3.0,88,103046,481,1386,256,280.0,564.8,84.0,29049,51804,12129,1605,230,14.4,0,0,9999,99999,9,999999999,0.0,999,999,99
3010,3,10,10,0,*?*?*?*?*?*?*?*?*?*?*?*?*?*?*?*?*?*?*?*?*?*?,8.9,4.5,75,103046,600,1386,274,361.3,584.3,108.4,37573,56118,15200,2162,243,13.9,0,0,9999,99999,9,999999999,0.0,999,999,99
3010,3,10,11,0,*?*?*?*?*?*?*?*?*?*?*?*?*?*?*?*?*?*?*?*?*?*?,11.5,5.0,66,103046,672,1385,285,410.8,592.9,123.2,42807,57969,16994,2553,257,12.4,0,0,9999,99999,9,999999999,0.0,999,999,99
3010,3,10,12,0,*?*?*?*?*?*?*?*?*?*?*?*?*?*?*?*?*?*?*?*?*?*?,13.4,5.6,60,103046,693,1385,294,425.3,595.0,127.6,44338,58425,17507,2677,270,11.8,0,0,9999,99999,9,999999999,0.0,999,999,99
3010,3,10,13,0,*?*?*?*?*?*?*?*?*?*?*?*?*?*?*?*?*?*?*?*?*?*?,13.5,6.1,62,103046,662,1387,295,403.6,591.8,121.1,42047,57732,16741,2493,258,13.9,0,0,9999,99999,9,999999999,0.0,999,999,99
3010,3,10,14,0,*?*?*?*?*?*?*?*?*?*?*?*?*?*?*?*?*?*?*?*?*?*?,13.1,7.0,67,103046,580,1387,296,347.4,581.6,104.2,36111,55508,14688,2060,247,13.4,0,0,9999,99999,9,999999999,0.0,999,999,99
3010,3,10,15,0,*?*?*?*?*?*?*?*?*?*?*?*?*?*?*?*?*?*?*?*?*?*?,13.2,7.1,68,103046,452,1385,297,260.3,558.5,78.1,27005,50448,11364,1482,235,14.4,0,0,9999,99999,9,999999999,0.0,999,999,99
3010,3,10,16,0,*?*?*?*?*?*?*?*?*?*?*?*?*?*?*?*?*?*?*?*?*?*?,13.4,7.4,68,103046,289,1387,298,148.5,499.0,44.6,15444,39110,6836,832,223,15.5,0,0,9999,99999,9,999999999,0.0,999,999,99
3010,3,10,17,0,*?*?*?*?*?*?*?*?*?*?*?*?*?*?*?*?*?*?*?*?*?*?,12.0,7.7,76,103046,100,1383,321,15.4,76.1,9.9,1758,3247,1559,165,212,13.9,7,4,9999,99999,9,999999999,0.0,999,999,99
3010,3,10,18,0,*?*?*?*?*?*?*?*?*?*?*?*?*?*?*?*?*?*?*?*?*?*?,9.0,8.0,95,103046,0,-0,319,0.0,-0.0,0.0,0,0,0,0,200,13.9,10,5,9999,99999,9,999999999,0.0,999,999,99
3010,3,10,19,0,*?*?*?*?*?*?*?*?*?*?*?*?*?*?*?*?*?*?*?*?*?*?,7.2,6.1,95,103046,0,-0,311,0.0,-0.0,0.0,0,0,0,0,220,15.5,10,5,9999,99999,9,999999999,0.0,999,999,99
3010,3,10,20,0,*?*?*?*?*?*?*?*?*?*?*?*?*?*?*?*?*?*?*?*?*?*?,5.7,4.8,96,103046,0,-0,305,0.0,-0.0,0.0,0,0,0,0,240,16.5,10,5,9999,99999,9,999999999,0.0,999,999,99
3010,3,10,21,0,*?*?*?*?*?*?*?*?*?*?*?*?*?*?*?*?*?*?*?*?*?*?,4.4,4.1,100,103046,0,-0,299,0.0,-0.0,0.0,0,0,0,0,260,16.0,10,5,9999,99999,9,999999999,0.0,999,999,99
3010,3,10,22,0,*?*?*?*?*?*?*?*?*?*?*?*?*?*?*?*?*?*?*?*?*?*?,4.8,4.8,100,103046,0,-0,301,0.0,-0.0,0.0,0,0,0,0,280,17.5,10,5,9999,99999,9,999999999,0.0,999,999,99
3010,3,10,23,0,*?*?*?*?*?*?*?*?*?*?*?*?*?*?*?*?*?*?*?*?*?*?,4.4,4.5,100,103046,0,-0,299,0.0,-0.0,0.0,0,0,0,0,300,18.0,10,5,9999,99999,9,999999999,0.0,999,999,99
3010,3,10,24,0,*?*?*?*?*?*?*?*?*?*?*?*?*?*?*?*?*?*?*?*?*?*?,3.6,3.2,100,103046,0,-0,296,0.0,-0.0,0.0,0,0,0,0,290,18.0,10,5,9999,99999,9,999999999,0.0,999,999,99
3010,3,11,1,0,*?*?*?*?*?*?*?*?*?*?*?*?*?*?*?*?*?*?*?*?*?*?,4.9,5.0,99,103620,0,-0,301,0.0,-0.0,0.0,0,0,0,0,303,18.5,10,5,9999,99999,9,999999999,0.0,999,999,99
3010,3,11,2,0,*?*?*?*?*?*?*?*?*?*?*?*?*?*?*?*?*?*?*?*?*?*?,5.1,5.1,99,103620,0,-0,302,0.0,-0.0,0.0,0,0,0,0,287,18.5,10,5,9999,99999,9,999999999,0.0,999,999,99
3010,3,11,3,0,*?*?*?*?*?*?*?*?*?*?*?*?*?*?*?*?*?*?*?*?*?*?,5.2,5.0,98,103620,0,-0,303,0.0,-0.0,0.0,0,0,0,0,270,16.0,10,5,9999,99999,9,999999999,0.0,999,999,99
3010,3,11,4,0,*?*?*?*?*?*?*?*?*?*?*?*?*?*?*?*?*?*?*?*?*?*?,4.0,3.9,99,103620,0,-0,298,0.0,-0.0,0.0,0,0,0,0,253,13.9,10,5,9999,99999,9,999999999,0.0,999,999,99
3010,3,11,5,0,*?*?*?*?*?*?*?*?*?*?*?*?*?*?*?*?*?*?*?*?*?*?,2.5,2.5,99,103620,0,-0,291,0.0,-0.0,0.0,0,0,0,0,237,14.9,10,5,9999,99999,9,999999999,0.0,999,999,99
3010,3,11,6,0,*?*?*?*?*?*?*?*?*?*?*?*?*?*?*?*?*?*?*?*?*?*?,3.6,2.3,90,103620,0,-0,296,0.0,-0.0,0.0,0,0,0,0,220,13.4,10,5,9999,99999,9,999999999,0.0,999,999,99
3010,3,11,7,0,*?*?*?*?*?*?*?*?*?*?*?*?*?*?*?*?*?*?*?*?*?*?,4.4,3.9,96,103620,148,1390,295,26.2,32.7,22.7,2951,1892,2757,473,217,12.9,9,5,9999,99999,9,999999999,0.0,999,999,99
3010,3,11,8,0,*?*?*?*?*?*?*?*?*?*?*?*?*?*?*?*?*?*?*?*?*?*?,5.2,4.3,92,103620,332,1384,303,51.7,0.0,51.7,6031,0,6045,2055,213,12.9,10,5,9999,99999,9,999999999,0.0,999,999,99
3010,3,11,9,0,*?*?*?*?*?*?*?*?*?*?*?*?*?*?*?*?*?*?*?*?*?*?,8.1,4.8,78,103620,489,1384,302,225.5,227.9,145.0,23870,21712,16599,2999,210,14.4,7,4,9999,99999,9,999999999,0.0,999,999,99
3010,3,11,10,0,*?*?*?*?*?*?*?*?*?*?*?*?*?*?*?*?*?*?*?*?*?*?,12.3,5.0,60,103620,608,1385,311,342.4,409.6,162.7,35725,39992,19867,3300,207,13.9,5,3,9999,99999,9,999999999,0.0,999,999,99
3010,3,11,11,0,*?*?*?*?*?*?*?*?*?*?*?*?*?*?*?*?*?*?*?*?*?*?,14.9,5.3,52,103620,680,1385,318,403.5,483.0,166.2,42634,48215,20458,3474,203,12.4,4,2,9999,99999,9,999999999,0.0,999,999,99
3010,3,11,12,0,*?*?*?*?*?*?*?*?*?*?*?*?*?*?*?*?*?*?*?*?*?*?,16.1,5.6,49,103620,701,1385,329,401.9,416.8,190.9,42035,41732,22938,4093,200,11.8,5,3,9999,99999,9,999999999,0.0,999,999,99
3010,3,11,13,0,*?*?*?*?*?*?*?*?*?*?*?*?*?*?*?*?*?*?*?*?*?*?,16.2,6.4,52,103620,669,1385,335,357.9,331.9,197.6,38271,34166,22258,4400,193,13.9,6,3,9999,99999,9,999999999,0.0,999,999,99
3010,3,11,14,0,*?*?*?*?*?*?*?*?*?*?*?*?*?*?*?*?*?*?*?*?*?*?,16.1,7.4,56,103620,587,1386,348,177.6,55.8,154.0,19522,5400,17369,4501,187,13.4,9,5,9999,99999,9,999999999,0.0,999,999,99
3010,3,11,15,0,*?*?*?*?*?*?*?*?*?*?*?*?*?*?*?*?*?*?*?*?*?*?,16.1,8.1,59,103620,460,1387,344,177.2,134.6,132.5,19296,12634,15126,3001,180,14.4,8,4,9999,99999,9,999999999,0.0,999,999,99
3010,3,11,16,0,*?*?*?*?*?*?*?*?*?*?*?*?*?*?*?*?*?*?*?*?*?*?,16.1,8.7,60,103620,296,1386,340,121.1,202.4,77.8,12807,15682,9207,1489,173,15.5,7,4,9999,99999,9,999999999,0.0,999,999,99
3010,3,11,17,0,*?*?*?*?*?*?*?*?*?*?*?*?*?*?*?*?*?*?*?*?*?*?,14.6,8.7,67,103620,107,1382,337,16.3,53.0,12.2,1830,2353,1869,205,167,13.9,8,4,9999,99999,9,999999999,0.0,999,999,99
3010,3,11,18,0,*?*?*?*?*?*?*?*?*?*?*?*?*?*?*?*?*?*?*?*?*?*?,12.6,8.9,77,103620,0,-0,335,0.0,-0.0,0.0,0,0,0,0,160,13.9,10,5,9999,99999,9,999999999,0.0,999,999,99
3010,3,11,19,0,*?*?*?*?*?*?*?*?*?*?*?*?*?*?*?*?*?*?*?*?*?*?,10.1,8.0,86,103620,0,-0,324,0.0,-0.0,0.0,0,0,0,0,148,15.5,10,5,9999,99999,9,999999999,0.0,999,999,99
3010,3,11,20,0,*?*?*?*?*?*?*?*?*?*?*?*?*?*?*?*?*?*?*?*?*?*?,9.2,7.1,85,103620,0,-0,320,0.0,-0.0,0.0,0,0,0,0,137,16.5,10,5,9999,99999,9,999999999,0.0,999,999,99
3010,3,11,21,0,*?*?*?*?*?*?*?*?*?*?*?*?*?*?*?*?*?*?*?*?*?*?,8.3,7.0,91,103620,0,-0,316,0.0,-0.0,0.0,0,0,0,0,125,16.0,10,5,9999,99999,9,999999999,0.0,999,999,99
3010,3,11,22,0,*?*?*?*?*?*?*?*?*?*?*?*?*?*?*?*?*?*?*?*?*?*?,7.6,6.1,89,103620,0,-0,313,0.0,-0.0,0.0,0,0,0,0,113,17.5,10,5,9999,99999,9,999999999,0.0,999,999,99
3010,3,11,23,0,*?*?*?*?*?*?*?*?*?*?*?*?*?*?*?*?*?*?*?*?*?*?,6.5,5.1,90,103620,0,-0,308,0.0,-0.0,0.0,0,0,0,0,102,18.0,10,5,9999,99999,9,999999999,0.0,999,999,99
3010,3,11,24,0,*?*?*?*?*?*?*?*?*?*?*?*?*?*?*?*?*?*?*?*?*?*?,4.1,4.1,99,103620,0,-0,298,0.0,-0.0,0.0,0,0,0,0,320,18.0,10,5,9999,99999,9,999999999,0.0,999,999,99
3010,3,12,1,0,*?*?*?*?*?*?*?*?*?*?*?*?*?*?*?*?*?*?*?*?*?*?,4.5,3.2,92,103266,0,-0,300,0.0,-0.0,0.0,0,0,0,0,115,18.5,10,5,9999,99999,9,999999999,0.0,999,999,99
3010,3,12,2,0,*?*?*?*?*?*?*?*?*?*?*?*?*?*?*?*?*?*?*?*?*?*?,4.2,2.5,88,103266,0,-0,299,0.0,-0.0,0.0,0,0,0,0,140,18.5,10,5,9999,99999,9,999999999,0.0,999,999,99
3010,3,12,3,0,*?*?*?*?*?*?*?*?*?*?*?*?*?*?*?*?*?*?*?*?*?*?,2.9,2.1,94,103266,0,-0,293,0.0,-0.0,0.0,0,0,0,0,165,16.0,10,5,9999,99999,9,999999999,0.0,999,999,99
3010,3,12,4,0,*?*?*?*?*?*?*?*?*?*?*?*?*?*?*?*?*?*?*?*?*?*?,1.6,0.6,92,103266,0,-0,288,0.0,-0.0,0.0,0,0,0,0,190,13.9,10,5,9999,99999,9,999999999,0.0,999,999,99
3010,3,12,5,0,*?*?*?*?*?*?*?*?*?*?*?*?*?*?*?*?*?*?*?*?*?*?,2.3,0.8,90,103266,0,-0,286,0.0,-0.0,0.0,0,0,0,0,215,14.9,9,5,9999,99999,9,999999999,0.0,999,999,99
3010,3,12,6,0,*?*?*?*?*?*?*?*?*?*?*?*?*?*?*?*?*?*?*?*?*?*?,2.9,1.7,91,103266,0,-0,246,0.0,-0.0,0.0,0,0,0,0,240,13.4,0,0,9999,99999,9,999999999,0.0,999,999,99
3010,3,12,7,0,*?*?*?*?*?*?*?*?*?*?*?*?*?*?*?*?*?*?*?*?*?*?,2.9,0.8,87,103266,156,1382,245,58.0,359.7,17.4,6083,23794,2916,382,233,12.9,0,0,9999,99999,9,999999999,0.0,999,999,99
3010,3,12,8,0,*?*?*?*?*?*?*?*?*?*?*?*?*?*?*?*?*?*?*?*?*?*?,3.9,1.9,86,103266,341,1385,250,184.4,524.3,55.3,19139,43565,8322,1033,227,12.9,0,0,9999,99999,9,999999999,0.0,999,999,99
3010,3,12,9,0,*?*?*?*?*?*?*?*?*?*?*?*?*?*?*?*?*?*?*?*?*?*?,6.2,3.6,83,103266,498,1385,262,291.9,568.2,87.6,30292,52558,12587,1681,220,14.4,0,0,9999,99999,9,999999999,0.0,999,999,99
3010,3,12,10,0,*?*?*?*?*?*?*?*?*?*?*?*?*?*?*?*?*?*?*?*?*?*?,8.2,4.1,75,103266,616,1384,270,373.0,586.5,111.9,38806,56597,15626,2250,213,13.9,0,0,9999,99999,9,999999999,0.0,999,999,99
3010,3,12,11,0,*?*?*?*?*?*?*?*?*?*?*?*?*?*?*?*?*?*?*?*?*?*?,10.2,4.3,66,103266,688,1384,278,422.3,594.6,126.7,44022,58332,17400,2651,207,12.4,0,0,9999,99999,9,999999999,0.0,999,999,99
3010,3,12,12,0,*?*?*?*?*?*?*?*?*?*?*?*?*?*?*?*?*?*?*?*?*?*?,11.4,4.8,64,103266,709,1385,284,436.4,596.6,130.9,45525,58756,17901,2777,200,11.8,0,0,9999,99999,9,999999999,0.0,999,999,99
3010,3,12,13,0,*?*?*?*?*?*?*?*?*?*?*?*?*?*?*?*?*?*?*?*?*?*?,11.2,5.3,67,103266,677,1385,284,414.5,593.4,124.3,43191,58087,17123,2584,210,13.9,0,0,9999,99999,9,999999999,0.0,999,999,99
3010,3,12,14,0,*?*?*?*?*?*?*?*?*?*?*?*?*?*?*?*?*?*?*?*?*?*?,11.2,6.1,70,103266,594,1384,286,357.9,583.7,107.4,37210,55968,15070,2136,220,13.4,0,0,9999,99999,9,999999999,0.0,999,999,99
3010,3,12,15,0,*?*?*?*?*?*?*?*?*?*?*?*?*?*?*?*?*?*?*?*?*?*?,11.5,7.1,74,103266,467,1386,290,270.5,561.8,81.2,28067,51171,11763,1545,230,14.4,0,0,9999,99999,9,999999999,0.0,999,999,99
3010,3,12,16,0,*?*?*?*?*?*?*?*?*?*?*?*?*?*?*?*?*?*?*?*?*?*?,11.2,8.0,80,103266,303,1385,290,158.4,506.8,47.5,16460,40432,7248,886,240,15.5,0,0,9999,99999,9,999999999,0.0,999,999,99
3010,3,12,17,0,*?*?*?*?*?*?*?*?*?*?*?*?*?*?*?*?*?*?*?*?*?*?,10.1,7.4,83,103266,114,1382,289,29.2,245.3,9.0,3143,15492,1521,281,250,13.9,1,0,9999,99999,9,999999999,0.0,999,999,99
3010,3,12,18,0,*?*?*?*?*?*?*?*?*?*?*?*?*?*?*?*?*?*?*?*?*?*?,8.6,6.4,86,103266,0,-0,317,0.0,-0.0,0.0,0,0,0,0,260,13.9,10,5,9999,99999,9,999999999,0.0,999,999,99
3010,3,12,19,0,*?*?*?*?*?*?*?*?*?*?*?*?*?*?*?*?*?*?*?*?*?*?,6.9,5.3,89,103266,0,-0,310,0.0,-0.0,0.0,0,0,0,0,253,15.5,10,5,9999,99999,9,999999999,0.0,999,999,99
3010,3,12,20,0,*?*?*?*?*?*?*?*?*?*?*?*?*?*?*?*?*?*?*?*?*?*?,6.1,4.6,90,103266,0,-0,307,0.0,-0.0,0.0,0,0,0,0,247,16.5,10,5,9999,99999,9,999999999,0.0,999,999,99
3010,3,12,21,0,*?*?*?*?*?*?*?*?*?*?*?*?*?*?*?*?*?*?*?*?*?*?,5.9,4.3,89,103266,0,-0,306,0.0,-0.0,0.0,0,0,0,0,240,16.0,10,5,9999,99999,9,999999999,0.0,999,999,99
3010,3,12,22,0,*?*?*?*?*?*?*?*?*?*?*?*?*?*?*?*?*?*?*?*?*?*?,4.9,3.8,92,103266,0,-0,302,0.0,-0.0,0.0,0,0,0,0,233,17.5,10,5,9999,99999,9,999999999,0.0,999,999,99
3010,3,12,23,0,*?*?*?*?*?*?*?*?*?*?*?*?*?*?*?*?*?*?*?*?*?*?,4.3,3.8,96,103266,0,-0,299,0.0,-0.0,0.0,0,0,0,0,227,18.0,10,5,9999,99999,9,999999999,0.0,999,999,99
3010,3,12,24,0,*?*?*?*?*?*?*?*?*?*?*?*?*?*?*?*?*?*?*?*?*?*?,5.3,4.3,93,103266,0,-0,303,0.0,-0.0,0.0,0,0,0,0,90,18.0,10,5,9999,99999,9,999999999,0.0,999,999,99
3010,3,13,1,0,*?*?*?*?*?*?*?*?*?*?*?*?*?*?*?*?*?*?*?*?*?*?,3.0,2.5,95,103079,0,-0,294,0.0,-0.0,0.0,0,0,0,0,222,18.5,10,5,9999,99999,9,999999999,0.0,999,999,99
3010,3,13,2,0,*?*?*?*?*?*?*?*?*?*?*?*?*?*?*?*?*?*?*?*?*?*?,2.5,1.9,95,103079,0,-0,292,0.0,-0.0,0.0,0,0,0,0,223,18.5,10,5,9999,99999,9,999999999,0.0,999,999,99
3010,3,13,3,0,*?*?*?*?*?*?*?*?*?*?*?*?*?*?*?*?*?*?*?*?*?*?,2.3,2.3,97,103079,0,-0,291,0.0,-0.0,0.0,0,0,0,0,225,16.0,10,5,9999,99999,9,999999999,0.0,999,999,99
3010,3,13,4,0,*?*?*?*?*?*?*?*?*?*?*?*?*?*?*?*?*?*?*?*?*?*?,1.9,0.8,91,103079,0,-0,289,0.0,-0.0,0.0,0,0,0,0,227,13.9,10,5,9999,99999,9,999999999,0.0,999,999,99
3010,3,13,5,0,*?*?*?*?*?*?*?*?*?*?*?*?*?*?*?*?*?*?*?*?*?*?,1.7,1.0,94,103079,0,-0,288,0.0,-0.0,0.0,0,0,0,0,228,14.9,10,5,9999,99999,9,999999999,0.0,999,999,99
3010,3,13,6,0,*?*?*?*?*?*?*?*?*?*?*?*?*?*?*?*?*?*?*?*?*?*?,1.4,-0.0,89,103079,0,-0,287,0.0,-0.0,0.0,0,0,0,0,230,13.4,10,5,9999,99999,9,999999999,0.0,999,999,99
3010,3,13,7,0,*?*?*?*?*?*?*?*?*?*?*?*?*?*?*?*?*?*?*?*?*?*?,1.8,1.3,95,103079,165,1384,279,42.7,90.3,32.0,4611,4941,3977,561,232,12.9,8,4,9999,99999,9,999999999,0.0,999,999,99
3010,3,13,8,0,*?*?*?*?*?*?*?*?*?*?*?*?*?*?*?*?*?*?*?*?*?*?,2.1,1.5,94,103079,350,1386,281,127.1,126.8,95.1,13858,10888,10949,2084,233,12.9,8,4,9999,99999,9,999999999,0.0,999,999,99
3010,3,13,9,0,*?*?*?*?*?*?*?*?*?*?*?*?*?*?*?*?*?*?*?*?*?*?,4.2,2.9,89,103079,506,1383,285,234.9,229.3,151.1,24877,22072,17250,3147,235,14.4,7,4,9999,99999,9,999999999,0.0,999,999,99
3010,3,13,10,0,*?*?*?*?*?*?*?*?*?*?*?*?*?*?*?*?*?*?*?*?*?*?,5.5,2.9,81,103079,625,1385,304,109.9,0.0,109.9,12941,0,12985,4818,237,13.9,10,5,9999,99999,9,999999999,0.0,999,999,99
3010,3,13,11,0,*?*?*?*?*?*?*?*?*?*?*?*?*?*?*?*?*?*?*?*?*?*?,6.9,2.3,71,103079,696,1383,301,285.7,143.1,213.7,31193,14678,24059,5329,238,12.4,8,4,9999,99999,9,999999999,0.0,999,999,99
3010,3,13,12,0,*?*?*?*?*?*?*?*?*?*?*?*?*?*?*?*?*?*?*?*?*?*?,7.1,1.7,67,103079,717,1384,302,295.1,143.6,220.7,32225,14786,24821,5561,240,11.8,8,4,9999,99999,9,999999999,0.0,999,999,99
3010,3,13,13,0,*?*?*?*?*?*?*?*?*?*?*?*?*?*?*?*?*?*?*?*?*?*?,7.3,2.1,69,103079,684,1383,293,367.4,332.8,202.8,39304,34403,22801,4559,248,13.9,6,3,9999,99999,9,999999999,0.0,999,999,99
3010,3,13,14,0,*?*?*?*?*?*?*?*?*?*?*?*?*?*?*?*?*?*?*?*?*?*?,7.4,1.5,64,103079,602,1385,293,317.7,327.4,175.4,33880,32989,19911,3771,257,13.4,6,3,9999,99999,9,999999999,0.0,999,999,99
3010,3,13,15,0,*?*?*?*?*?*?*?*?*?*?*?*?*?*?*?*?*?*?*?*?*?*?,7.1,2.3,70,103079,474,1384,307,138.8,53.9,120.4,15243,5025,13586,3342,265,14.4,9,5,9999,99999,9,999999999,0.0,999,999,99
3010,3,13,16,0,*?*?*?*?*?*?*?*?*?*?*?*?*?*?*?*?*?*?*?*?*?*?,7.3,4.1,79,103079,310,1384,289,152.4,357.1,72.4,15914,28122,9453,1321,273,15.5,5,3,9999,99999,9,999999999,0.0,999,999,99
3010,3,13,17,0,*?*?*?*?*?*?*?*?*?*?*?*?*?*?*?*?*?*?*?*?*?*?,6.6,4.3,83,103079,121,1381,291,29.8,152.3,16.4,3122,8226,2693,310,282,13.9,6,3,9999,99999,9,999999999,0.0,999,999,99
3010,3,13,18,0,*?*?*?*?*?*?*?*?*?*?*?*?*?*?*?*?*?*?*?*?*?*?,5.6,3.8,87,103079,0,-0,305,0.0,-0.0,0.0,0,0,0,0,290,13.9,10,5,9999,99999,9,999999999,0.0,999,999,99
3010,3,13,19,0,*?*?*?*?*?*?*?*?*?*?*?*?*?*?*?*?*?*?*?*?*?*?,4.8,3.8,91,103079,0,-0,301,0.0,-0.0,0.0,0,0,0,0,270,15.5,10,5,9999,99999,9,999999999,0.0,999,999,99
3010,3,13,20,0,*?*?*?*?*?*?*?*?*?*?*?*?*?*?*?*?*?*?*?*?*?*?,4.4,3.6,92,103079,0,-0,299,0.0,-0.0,0.0,0,0,0,0,250,16.5,10,5,9999,99999,9,999999999,0.0,999,999,99
3010,3,13,21,0,*?*?*?*?*?*?*?*?*?*?*?*?*?*?*?*?*?*?*?*?*?*?,3.5,2.5,91,103079,0,-0,296,0.0,-0.0,0.0,0,0,0,0,230,16.0,10,5,9999,99999,9,999999999,0.0,999,999,99
3010,3,13,22,0,*?*?*?*?*?*?*?*?*?*?*?*?*?*?*?*?*?*?*?*?*?*?,3.3,2.1,90,103079,0,-0,295,0.0,-0.0,0.0,0,0,0,0,210,17.5,10,5,9999,99999,9,999999999,0.0,999,999,99
3010,3,13,23,0,*?*?*?*?*?*?*?*?*?*?*?*?*?*?*?*?*?*?*?*?*?*?,2.6,2.3,96,103079,0,-0,292,0.0,-0.0,0.0,0,0,0,0,190,18.0,10,5,9999,99999,9,999999999,0.0,999,999,99
3010,3,13,24,0,*?*?*?*?*?*?*?*?*?*?*?*?*?*?*?*?*?*?*?*?*?*?,3.7,3.2,94,103079,0,-0,296,0.0,-0.0,0.0,0,0,0,0,220,18.0,10,5,9999,99999,9,999999999,0.0,999,999,99
3010,3,14,1,0,*?*?*?*?*?*?*?*?*?*?*?*?*?*?*?*?*?*?*?*?*?*?,0.5,-1.9,80,102272,0,-0,284,0.0,-0.0,0.0,0,0,0,0,175,18.5,10,5,9999,99999,9,999999999,0.0,999,999,99
3010,3,14,2,0,*?*?*?*?*?*?*?*?*?*?*?*?*?*?*?*?*?*?*?*?*?*?,-0.2,-3.9,71,102272,0,-0,281,0.0,-0.0,0.0,0,0,0,0,180,18.5,10,5,9999,99999,9,999999999,0.0,999,999,99
3010,3,14,3,0,*?*?*?*?*?*?*?*?*?*?*?*?*?*?*?*?*?*?*?*?*?*?,-0.6,-4.8,69,102272,0,-0,280,0.0,-0.0,0.0,0,0,0,0,185,16.0,10,5,9999,99999,9,999999999,0.0,999,999,99
3010,3,14,4,0,*?*?*?*?*?*?*?*?*?*?*?*?*?*?*?*?*?*?*?*?*?*?,-1.1,-5.3,68,102272,0,-0,278,0.0,-0.0,0.0,0,0,0,0,190,13.9,10,5,9999,99999,9,999999999,0.0,999,999,99
3010,3,14,5,0,*?*?*?*?*?*?*?*?*?*?*?*?*?*?*?*?*?*?*?*?*?*?,-1.6,-5.6,68,102272,0,-0,276,0.0,-0.0,0.0,0,0,0,0,195,14.9,10,5,9999,99999,9,999999999,0.0,999,999,99
3010,3,14,6,0,*?*?*?*?*?*?*?*?*?*?*?*?*?*?*?*?*?*?*?*?*?*?,-2.0,-6.3,68,102272,0,-0,274,0.0,-0.0,0.0,0,0,0,0,200,13.4,10,5,9999,99999,9,999999999,0.0,999,999,99
3010,3,14,7,0,*?*?*?*?*?*?*?*?*?*?*?*?*?*?*?*?*?*?*?*?*?*?,-1.4,-6.3,64,102272,174,1385,277,20.3,0.0,20.3,2404,-0,2406,788,205,12.9,10,5,9999,99999,9,999999999,0.0,999,999,99
3010,3,14,8,0,*?*?*?*?*?*?*?*?*?*?*?*?*?*?*?*?*?*?*?*?*?*?,-0.9,-6.3,62,102272,358,1383,279,57.0,0.0,57.0,6642,0,6658,2281,210,12.9,10,5,9999,99999,9,999999999,0.1,999,999,99
3010,3,14,9,0,*?*?*?*?*?*?*?*?*?*?*?*?*?*?*?*?*?*?*?*?*?*?,0.6,-5.0,62,102272,515,1384,285,88.1,0.0,88.1,10320,0,10351,3719,215,14.4,10,5,9999,99999,9,999999999,0.1,999,999,99
3010,3,14,10,0,*?*?*?*?*?*?*?*?*?*?*?*?*?*?*?*?*?*?*?*?*?*?,2.8,-6.6,45,102272,633,1384,294,111.6,0.0,111.6,13146,0,13191,4906,220,13.9,10,5,9999,99999,9,999999999,0.1,999,999,99
3010,3,14,11,0,*?*?*?*?*?*?*?*?*?*?*?*?*?*?*?*?*?*?*?*?*?*?,4.6,-5.6,44,102272,704,1382,302,125.8,0.0,125.8,14879,0,14934,5663,225,12.4,10,5,9999,99999,9,999999999,0.0,999,999,99
3010,3,14,12,0,*?*?*?*?*?*?*?*?*?*?*?*?*?*?*?*?*?*?*?*?*?*?,5.3,-5.6,42,102272,725,1384,305,129.8,0.0,129.8,15373,0,15430,5883,230,11.8,10,5,9999,99999,9,999999999,0.0,999,999,99
3010,3,14,13,0,*?*?*?*?*?*?*?*?*?*?*?*?*?*?*?*?*?*?*?*?*?*?,5.3,-4.8,45,102272,692,1383,305,123.3,0.0,123.3,14578,0,14630,5530,235,13.9,10,5,9999,99999,9,999999999,0.0,999,999,99
3010,3,14,14,0,*?*?*?*?*?*?*?*?*?*?*?*?*?*?*?*?*?*?*?*?*?*?,5.1,-5.6,42,102272,609,1384,304,106.8,0.0,106.8,12569,0,12611,4659,240,13.4,10,5,9999,99999,9,999999999,0.0,999,999,99
3010,3,14,15,0,*?*?*?*?*?*?*?*?*?*?*?*?*?*?*?*?*?*?*?*?*?*?,5.4,-6.0,41,102272,481,1383,305,81.4,0.0,81.4,9520,0,9547,3395,245,14.4,10,5,9999,99999,9,999999999,0.0,999,999,99
3010,3,14,16,0,*?*?*?*?*?*?*?*?*?*?*?*?*?*?*?*?*?*?*?*?*?*?,5.3,-7.3,36,102272,317,1383,305,48.8,0.0,48.8,5689,0,5701,1930,250,15.5,10,5,9999,99999,9,999999999,0.0,999,999,99
3010,3,14,17,0,*?*?*?*?*?*?*?*?*?*?*?*?*?*?*?*?*?*?*?*?*?*?,4.5,-7.3,38,102272,128,1381,302,11.3,0.0,11.3,1361,-0,1362,443,255,13.9,10,5,9999,99999,9,999999999,0.0,999,999,99
3010,3,14,18,0,*?*?*?*?*?*?*?*?*?*?*?*?*?*?*?*?*?*?*?*?*?*?,3.1,-7.3,43,102272,0,-0,295,0.0,-0.0,0.0,0,0,0,0,260,13.9,10,5,9999,99999,9,999999999,0.0,999,999,99
3010,3,14,19,0,*?*?*?*?*?*?*?*?*?*?*?*?*?*?*?*?*?*?*?*?*?*?,1.9,-10.4,34,102272,0,-0,291,0.0,-0.0,0.0,0,0,0,0,262,15.5,10,5,9999,99999,9,999999999,0.0,999,999,99
3010,3,14,20,0,*?*?*?*?*?*?*?*?*?*?*?*?*?*?*?*?*?*?*?*?*?*?,0.8,-11.4,35,102272,0,-0,286,0.0,-0.0,0.0,0,0,0,0,263,16.5,10,5,9999,99999,9,999999999,0.0,999,999,99
3010,3,14,21,0,*?*?*?*?*?*?*?*?*?*?*?*?*?*?*?*?*?*?*?*?*?*?,1.0,-11.4,33,102272,0,-0,287,0.0,-0.0,0.0,0,0,0,0,265,16.0,10,5,9999,99999,9,999999999,0.0,999,999,99
3010,3,14,22,0,*?*?*?*?*?*?*?*?*?*?*?*?*?*?*?*?*?*?*?*?*?*?,0.6,-10.9,36,102272,0,-0,285,0.0,-0.0,0.0,0,0,0,0,267,17.5,10,5,9999,99999,9,999999999,0.0,999,999,99
3010,3,14,23,0,*?*?*?*?*?*?*?*?*?*?*?*?*?*?*?*?*?*?*?*?*?*?,0.0,-10.9,38,102272,0,-0,283,0.0,-0.0,0.0,0,0,0,0,268,18.0,10,5,9999,99999,9,999999999,0.0,999,999,99
3010,3,14,24,0,*?*?*?*?*?*?*?*?*?*?*?*?*?*?*?*?*?*?*?*?*?*?,1.8,0.2,86,102272,0,-0,289,0.0,-0.0,0.0,0,0,0,0,170,18.0,10,5,9999,99999,9,999999999,0.0,999,999,99
3010,3,15,1,0,*?*?*?*?*?*?*?*?*?*?*?*?*?*?*?*?*?*?*?*?*?*?,-0.7,-5.3,69,102222,0,-0,279,0.0,-0.0,0.0,0,0,0,0,268,18.5,10,5,9999,99999,9,999999999,0.0,999,999,99
3010,3,15,2,0,*?*?*?*?*?*?*?*?*?*?*?*?*?*?*?*?*?*?*?*?*?*?,-1.5,-3.4,87,102222,0,-0,276,0.0,-0.0,0.0,0,0,0,0,267,18.5,10,5,9999,99999,9,999999999,0.0,999,999,99
3010,3,15,3,0,*?*?*?*?*?*?*?*?*?*?*?*?*?*?*?*?*?*?*?*?*?*?,-2.4,-6.0,76,102222,0,-0,272,0.0,-0.0,0.0,0,0,0,0,265,16.0,10,5,9999,99999,9,999999999,0.0,999,999,99
3010,3,15,4,0,*?*?*?*?*?*?*?*?*?*?*?*?*?*?*?*?*?*?*?*?*?*?,-1.8,-2.9,93,102222,0,-0,275,0.0,-0.0,0.0,0,0,0,0,263,13.9,10,5,9999,99999,9,999999999,0.0,999,999,99
3010,3,15,5,0,*?*?*?*?*?*?*?*?*?*?*?*?*?*?*?*?*?*?*?*?*?*?,-1.3,-1.7,98,102222,0,-0,276,0.0,-0.0,0.0,0,0,0,0,262,14.9,10,5,9999,99999,9,999999999,0.0,999,999,99
3010,3,15,6,0,*?*?*?*?*?*?*?*?*?*?*?*?*?*?*?*?*?*?*?*?*?*?,-1.3,-1.9,96,102222,0,-0,276,0.0,-0.0,0.0,0,0,0,0,260,13.4,10,5,9999,99999,9,999999999,0.0,999,999,99
3010,3,15,7,0,*?*?*?*?*?*?*?*?*?*?*?*?*?*?*?*?*?*?*?*?*?*?,-1.5,-4.2,81,102222,183,1386,276,22.1,0.0,22.1,2606,-0,2609,856,260,12.9,10,5,9999,99999,9,999999999,0.0,999,999,99
3010,3,15,8,0,*?*?*?*?*?*?*?*?*?*?*?*?*?*?*?*?*?*?*?*?*?*?,-0.8,-2.7,87,102222,367,1383,268,135.2,128.4,101.1,14728,11220,11621,2227,260,12.9,8,4,9999,99999,9,999999999,0.0,999,999,99
3010,3,15,9,0,*?*?*?*?*?*?*?*?*?*?*?*?*?*?*?*?*?*?*?*?*?*?,0.3,-1.5,87,102222,523,1382,267,244.3,230.5,157.1,25884,22409,17898,3298,260,14.4,7,4,9999,99999,9,999999999,0.0,999,999,99
3010,3,15,10,0,*?*?*?*?*?*?*?*?*?*?*?*?*?*?*?*?*?*?*?*?*?*?,1.9,-0.4,85,102222,641,1382,274,308.1,237.2,198.1,32777,24213,22246,4395,260,13.9,7,4,9999,99999,9,999999999,0.0,999,999,99
3010,3,15,11,0,*?*?*?*?*?*?*?*?*?*?*?*?*?*?*?*?*?*?*?*?*?*?,4.1,1.5,84,102222,712,1382,289,293.3,143.5,219.4,32033,14766,24679,5518,260,12.4,8,4,9999,99999,9,999999999,0.0,999,999,99
3010,3,15,12,0,*?*?*?*?*?*?*?*?*?*?*?*?*?*?*?*?*?*?*?*?*?*?,3.9,1.5,85,102222,732,1382,283,357.4,240.9,229.8,38173,25170,25544,5377,260,11.8,7,4,9999,99999,9,999999999,0.0,999,999,99
3010,3,15,13,0,*?*?*?*?*?*?*?*?*?*?*?*?*?*?*?*?*?*?*?*?*?*?,4.2,-0.4,73,102222,699,1382,284,339.7,239.7,218.4,36225,24861,24364,5007,262,13.9,7,4,9999,99999,9,999999999,0.0,999,999,99
3010,3,15,14,0,*?*?*?*?*?*?*?*?*?*?*?*?*?*?*?*?*?*?*?*?*?*?,3.9,-0.6,73,102222,616,1382,287,249.3,141.0,186.5,27181,14175,21077,4480,263,13.4,8,4,9999,99999,9,999999999,0.0,999,999,99
3010,3,15,15,0,*?*?*?*?*?*?*?*?*?*?*?*?*?*?*?*?*?*?*?*?*?*?,4.0,-0.6,72,102222,488,1382,288,190.7,136.1,142.6,20763,12993,16242,3262,265,14.4,8,4,9999,99999,9,999999999,0.0,999,999,99
3010,3,15,16,0,*?*?*?*?*?*?*?*?*?*?*?*?*?*?*?*?*?*?*?*?*?*?,3.9,0.8,81,102222,324,1382,293,87.2,49.5,75.6,9571,4198,8560,1984,267,15.5,9,5,9999,99999,9,999999999,0.0,999,999,99
3010,3,15,17,0,*?*?*?*?*?*?*?*?*?*?*?*?*?*?*?*?*?*?*?*?*?*?,3.2,-0.8,75,102222,135,1381,295,12.7,0.0,12.7,1522,-0,1523,496,268,13.9,10,5,9999,99999,9,999999999,0.0,999,999,99
3010,3,15,18,0,*?*?*?*?*?*?*?*?*?*?*?*?*?*?*?*?*?*?*?*?*?*?,2.5,-0.6,80,102222,0,-0,292,0.0,-0.0,0.0,0,0,0,0,270,13.9,10,5,9999,99999,9,999999999,0.0,999,999,99
3010,3,15,19,0,*?*?*?*?*?*?*?*?*?*?*?*?*?*?*?*?*?*?*?*?*?*?,0.8,-0.4,92,102222,0,-0,285,0.0,-0.0,0.0,0,0,0,0,268,15.5,10,5,9999,99999,9,999999999,0.0,999,999,99
3010,3,15,20,0,*?*?*?*?*?*?*?*?*?*?*?*?*?*?*?*?*?*?*?*?*?*?,0.3,-0.0,98,102222,0,-0,283,0.0,-0.0,0.0,0,0,0,0,267,16.5,10,5,9999,99999,9,999999999,0.0,999,999,99
3010,3,15,21,0,*?*?*?*?*?*?*?*?*?*?*?*?*?*?*?*?*?*?*?*?*?*?,-0.3,-2.2,86,102222,0,-0,281,0.0,-0.0,0.0,0,0,0,0,265,16.0,10,5,9999,99999,9,999999999,0.0,999,999,99
3010,3,15,22,0,*?*?*?*?*?*?*?*?*?*?*?*?*?*?*?*?*?*?*?*?*?*?,-0.1,-1.7,88,102222,0,-0,281,0.0,-0.0,0.0,0,0,0,0,263,17.5,10,5,9999,99999,9,999999999,0.0,999,999,99
3010,3,15,23,0,*?*?*?*?*?*?*?*?*?*?*?*?*?*?*?*?*?*?*?*?*?*?,0.1,-1.1,93,102222,0,-0,282,0.0,-0.0,0.0,0,0,0,0,262,18.0,10,5,9999,99999,9,999999999,0.0,999,999,99
3010,3,15,24,0,*?*?*?*?*?*?*?*?*?*?*?*?*?*?*?*?*?*?*?*?*?*?,-0.6,-7.6,55,102222,0,-0,280,0.0,-0.0,0.0,0,0,0,0,270,18.0,10,5,9999,99999,9,999999999,0.0,999,999,99
3010,3,16,1,0,*?*?*?*?*?*?*?*?*?*?*?*?*?*?*?*?*?*?*?*?*?*?,1.0,1.0,100,101965,0,-0,285,0.0,-0.0,0.0,0,0,0,0,258,18.5,10,5,9999,99999,9,999999999,0.0,999,999,99
3010,3,16,2,0,*?*?*?*?*?*?*?*?*?*?*?*?*?*?*?*?*?*?*?*?*?*?,1.2,1.3,100,101965,0,-0,286,0.0,-0.0,0.0,0,0,0,0,257,18.5,10,5,9999,99999,9,999999999,0.0,999,999,99
3010,3,16,3,0,*?*?*?*?*?*?*?*?*?*?*?*?*?*?*?*?*?*?*?*?*?*?,0.9,0.8,100,101965,0,-0,285,0.0,-0.0,0.0,0,0,0,0,255,16.0,10,5,9999,99999,9,999999999,0.0,999,999,99
3010,3,16,4,0,*?*?*?*?*?*?*?*?*?*?*?*?*?*?*?*?*?*?*?*?*?*?,0.5,0.4,100,101965,0,-0,283,0.0,-0.0,0.0,0,0,0,0,253,13.9,10,5,9999,99999,9,999999999,0.0,999,999,99
3010,3,16,5,0,*?*?*?*?*?*?*?*?*?*?*?*?*?*?*?*?*?*?*?*?*?*?,0.2,0.2,100,101965,0,-0,282,0.0,-0.0,0.0,0,0,0,0,252,14.9,10,5,9999,99999,9,999999999,0.0,999,999,99
3010,3,16,6,0,*?*?*?*?*?*?*?*?*?*?*?*?*?*?*?*?*?*?*?*?*?*?,-0.3,-1.5,100,101965,0,-0,280,0.0,-0.0,0.0,0,0,0,0,250,13.4,10,5,9999,99999,9,999999999,0.0,999,999,99
3010,3,16,7,0,*?*?*?*?*?*?*?*?*?*?*?*?*?*?*?*?*?*?*?*?*?*?,1.3,0.6,100,101965,191,1380,263,76.7,290.9,36.4,7833,18937,5485,650,250,12.9,5,3,9999,99999,9,999999999,0.0,999,999,99
3010,3,16,8,0,*?*?*?*?*?*?*?*?*?*?*?*?*?*?*?*?*?*?*?*?*?*?,2.8,1.0,100,101965,375,1380,264,202.0,437.2,83.2,21262,37267,10866,1529,250,12.9,4,2,9999,99999,9,999999999,0.0,999,999,99
3010,3,16,9,0,*?*?*?*?*?*?*?*?*?*?*?*?*?*?*?*?*?*?*?*?*?*?,5.3,4.5,100,101965,532,1383,282,294.5,401.9,139.9,30667,38096,17320,2741,250,14.4,5,3,9999,99999,9,999999999,0.0,999,999,99
3010,3,16,10,0,*?*?*?*?*?*?*?*?*?*?*?*?*?*?*?*?*?*?*?*?*?*?,7.2,7.1,100,101965,649,1381,292,369.7,413.2,175.6,38602,40860,21275,3649,250,13.9,5,3,9999,99999,9,999999999,0.0,999,999,99
3010,3,16,11,0,*?*?*?*?*?*?*?*?*?*?*?*?*?*?*?*?*?*?*?*?*?*?,9.2,8.7,100,101965,720,1381,302,415.2,418.2,197.2,43441,42047,23600,4291,250,12.4,5,3,9999,99999,9,999999999,0.0,999,999,99
3010,3,16,12,0,*?*?*?*?*?*?*?*?*?*?*?*?*?*?*?*?*?*?*?*?*?*?,9.8,6.1,100,101965,740,1382,306,401.3,335.7,221.5,43034,35155,24748,5158,250,11.8,6,3,9999,99999,9,999999999,0.0,999,999,99
3010,3,16,13,0,*?*?*?*?*?*?*?*?*?*?*?*?*?*?*?*?*?*?*?*?*?*?,9.8,5.3,97,101965,707,1382,314,291.0,143.4,217.7,31773,14740,24487,5459,252,13.9,8,4,9999,99999,9,999999999,0.0,999,999,99
3010,3,16,14,0,*?*?*?*?*?*?*?*?*?*?*?*?*?*?*?*?*?*?*?*?*?*?,9.9,4.6,91,101965,623,1381,301,353.2,411.0,167.8,36849,40349,20417,3435,253,13.4,5,3,9999,99999,9,999999999,0.0,999,999,99
3010,3,16,15,0,*?*?*?*?*?*?*?*?*?*?*?*?*?*?*?*?*?*?*?*?*?*?,9.8,5.5,98,101965,495,1381,305,254.3,318.0,140.4,27023,30446,16147,2882,255,14.4,6,3,9999,99999,9,999999999,0.0,999,999,99
3010,3,16,16,0,*?*?*?*?*?*?*?*?*?*?*?*?*?*?*?*?*?*?*?*?*?*?,9.8,4.5,91,101965,331,1382,305,155.8,291.4,86.0,16104,23568,10979,1596,257,15.5,6,3,9999,99999,9,999999999,0.0,999,999,99
3010,3,16,17,0,*?*?*?*?*?*?*?*?*?*?*?*?*?*?*?*?*?*?*?*?*?*?,9.6,5.1,97,101965,142,1381,309,38.2,132.7,24.6,4111,6954,3488,427,258,13.9,7,4,9999,99999,9,999999999,0.0,999,999,99
3010,3,16,18,0,*?*?*?*?*?*?*?*?*?*?*?*?*?*?*?*?*?*?*?*?*?*?,7.7,5.8,100,101965,0,-0,314,0.0,-0.0,0.0,0,0,0,0,260,13.9,10,5,9999,99999,9,999999999,0.0,999,999,99
3010,3,16,19,0,*?*?*?*?*?*?*?*?*?*?*?*?*?*?*?*?*?*?*?*?*?*?,5.9,5.8,100,101965,0,-0,306,0.0,-0.0,0.0,0,0,0,0,260,15.5,10,5,9999,99999,9,999999999,0.0,999,999,99
3010,3,16,20,0,*?*?*?*?*?*?*?*?*?*?*?*?*?*?*?*?*?*?*?*?*?*?,4.1,4.1,100,101965,0,-0,298,0.0,-0.0,0.0,0,0,0,0,260,16.5,10,5,9999,99999,9,999999999,0.0,999,999,99
3010,3,16,21,0,*?*?*?*?*?*?*?*?*?*?*?*?*?*?*?*?*?*?*?*?*?*?,3.6,3.6,100,101965,0,-0,296,0.0,-0.0,0.0,0,0,0,0,260,16.0,10,5,9999,99999,9,999999999,0.0,999,999,99
3010,3,16,22,0,*?*?*?*?*?*?*?*?*?*?*?*?*?*?*?*?*?*?*?*?*?*?,3.1,3.0,100,101965,0,-0,294,0.0,-0.0,0.0,0,0,0,0,260,17.5,10,5,9999,99999,9,999999999,0.0,999,999,99
3010,3,16,23,0,*?*?*?*?*?*?*?*?*?*?*?*?*?*?*?*?*?*?*?*?*?*?,1.7,1.7,100,101965,0,-0,288,0.0,-0.0,0.0,0,0,0,0,260,18.0,10,5,9999,99999,9,999999999,0.0,999,999,99
3010,3,16,24,0,*?*?*?*?*?*?*?*?*?*?*?*?*?*?*?*?*?*?*?*?*?*?,0.3,0.4,100,101965,0,-0,283,0.0,-0.0,0.0,0,0,0,0,260,18.0,10,5,9999,99999,9,999999999,0.0,999,999,99
3010,3,17,1,0,*?*?*?*?*?*?*?*?*?*?*?*?*?*?*?*?*?*?*?*?*?*?,-0.9,-0.8,98,101539,0,-0,278,0.0,-0.0,0.0,0,0,0,0,258,18.5,10,5,9999,99999,9,999999999,0.0,999,999,99
3010,3,17,2,0,*?*?*?*?*?*?*?*?*?*?*?*?*?*?*?*?*?*?*?*?*?*?,-1.8,-2.2,95,101539,0,-0,274,0.0,-0.0,0.0,0,0,0,0,257,18.5,10,5,9999,99999,9,999999999,0.0,999,999,99
3010,3,17,3,0,*?*?*?*?*?*?*?*?*?*?*?*?*?*?*?*?*?*?*?*?*?*?,-2.1,-2.2,98,101539,0,-0,273,0.0,-0.0,0.0,0,0,0,0,255,16.0,10,5,9999,99999,9,999999999,0.0,999,999,99
3010,3,17,4,0,*?*?*?*?*?*?*?*?*?*?*?*?*?*?*?*?*?*?*?*?*?*?,-2.6,-2.7,96,101539,0,-0,271,0.0,-0.0,0.0,0,0,0,0,253,13.9,10,5,9999,99999,9,999999999,0.0,999,999,99
3010,3,17,5,0,*?*?*?*?*?*?*?*?*?*?*?*?*?*?*?*?*?*?*?*?*?*?,-2.8,-2.9,98,101539,0,-0,270,0.0,-0.0,0.0,0,0,0,0,252,14.9,10,5,9999,99999,9,999999999,0.0,999,999,99
3010,3,17,6,0,*?*?*?*?*?*?*?*?*?*?*?*?*?*?*?*?*?*?*?*?*?*?,-3.1,-5.0,83,101539,1,2294,264,0.0,0.0,0.0,0,0,0,0,250,13.4,9,5,9999,99999,9,999999999,0.0,999,999,99
3010,3,17,7,0,*?*?*?*?*?*?*?*?*?*?*?*?*?*?*?*?*?*?*?*?*?*?,-2.2,-2.9,92,101539,200,1381,268,44.5,40.9,38.6,4943,2761,4589,814,250,12.9,9,5,9999,99999,9,999999999,0.0,999,999,99
3010,3,17,8,0,*?*?*?*?*?*?*?*?*?*?*?*?*?*?*?*?*?*?*?*?*?*?,-1.2,-4.5,75,101539,384,1381,238,212.0,485.8,77.0,21699,41526,11012,1394,250,12.9,3,2,9999,99999,9,999999999,0.0,999,999,99
3010,3,17,9,0,*?*?*?*?*?*?*?*?*?*?*?*?*?*?*?*?*?*?*?*?*?*?,1.7,-7.6,45,101539,540,1381,283,162.0,55.1,140.5,17799,5268,15845,4017,250,14.4,9,5,9999,99999,9,999999999,0.0,999,999,99
3010,3,17,10,0,*?*?*?*?*?*?*?*?*?*?*?*?*?*?*?*?*?*?*?*?*?*?,3.2,-5.6,48,101539,657,1380,290,202.6,56.6,175.7,22281,5573,19802,5315,250,13.9,9,5,9999,99999,9,999999999,0.0,999,999,99
3010,3,17,11,0,*?*?*?*?*?*?*?*?*?*?*?*?*?*?*?*?*?*?*?*?*?*?,4.5,-4.5,49,101539,728,1381,283,355.6,240.8,228.6,37970,25139,25421,5339,250,12.4,7,4,9999,99999,9,999999999,0.0,999,999,99
3010,3,17,12,0,*?*?*?*?*?*?*?*?*?*?*?*?*?*?*?*?*?*?*?*?*?*?,5.3,-3.9,49,101539,747,1380,263,458.6,539.7,166.5,49082,54720,20660,3619,250,11.8,3,2,9999,99999,9,999999999,0.0,999,999,99
3010,3,17,13,0,*?*?*?*?*?*?*?*?*?*?*?*?*?*?*?*?*?*?*?*?*?*?,5.5,-2.4,54,101539,714,1381,248,441.2,597.3,132.4,46025,58884,18057,2819,248,13.9,0,0,9999,99999,9,999999999,0.0,999,999,99
3010,3,17,14,0,*?*?*?*?*?*?*?*?*?*?*?*?*?*?*?*?*?*?*?*?*?*?,5.7,-1.7,56,101539,630,1380,250,383.8,588.5,115.1,39936,57007,16009,2332,247,13.4,0,0,9999,99999,9,999999999,0.0,999,999,99
3010,3,17,15,0,*?*?*?*?*?*?*?*?*?*?*?*?*?*?*?*?*?*?*?*?*?*?,5.6,-3.4,50,101539,502,1381,258,294.8,544.9,96.7,30399,50289,13631,1829,245,14.4,2,1,9999,99999,9,999999999,0.0,999,999,99
3010,3,17,16,0,*?*?*?*?*?*?*?*?*?*?*?*?*?*?*?*?*?*?*?*?*?*?,5.5,-2.4,54,101539,338,1382,277,170.6,366.1,81.0,17792,29918,10491,1491,243,15.5,5,3,9999,99999,9,999999999,0.0,999,999,99
3010,3,17,17,0,*?*?*?*?*?*?*?*?*?*?*?*?*?*?*?*?*?*?*?*?*?*?,5.3,-2.7,53,101539,149,1381,293,35.5,83.0,26.6,3859,4240,3347,459,242,13.9,8,4,9999,99999,9,999999999,0.0,999,999,99
3010,3,17,18,0,*?*?*?*?*?*?*?*?*?*?*?*?*?*?*?*?*?*?*?*?*?*?,3.0,-3.1,60,101539,0,-0,289,0.0,-0.0,0.0,0,0,0,0,240,13.9,9,5,9999,99999,9,999999999,0.0,999,999,99
3010,3,17,19,0,*?*?*?*?*?*?*?*?*?*?*?*?*?*?*?*?*?*?*?*?*?*?,1.8,-1.7,75,101539,0,-0,289,0.0,-0.0,0.0,0,0,0,0,238,15.5,10,5,9999,99999,9,999999999,0.0,999,999,99
3010,3,17,20,0,*?*?*?*?*?*?*?*?*?*?*?*?*?*?*?*?*?*?*?*?*?*?,0.6,-2.7,74,101539,0,-0,284,0.0,-0.0,0.0,0,0,0,0,237,16.5,10,5,9999,99999,9,999999999,0.0,999,999,99
3010,3,17,21,0,*?*?*?*?*?*?*?*?*?*?*?*?*?*?*?*?*?*?*?*?*?*?,0.5,-2.2,78,101539,0,-0,284,0.0,-0.0,0.0,0,0,0,0,235,16.0,10,5,9999,99999,9,999999999,0.0,999,999,99
3010,3,17,22,0,*?*?*?*?*?*?*?*?*?*?*?*?*?*?*?*?*?*?*?*?*?*?,-0.2,-2.7,80,101539,0,-0,281,0.0,-0.0,0.0,0,0,0,0,233,17.5,10,5,9999,99999,9,999999999,0.0,999,999,99
3010,3,17,23,0,*?*?*?*?*?*?*?*?*?*?*?*?*?*?*?*?*?*?*?*?*?*?,-0.7,-4.5,72,101539,0,-0,279,0.0,-0.0,0.0,0,0,0,0,232,18.0,10,5,9999,99999,9,999999999,0.0,999,999,99
3010,3,17,24,0,*?*?*?*?*?*?*?*?*?*?*?*?*?*?*?*?*?*?*?*?*?*?,0.4,0.4,98,101539,0,-0,283,0.0,-0.0,0.0,0,0,0,0,260,18.0,10,5,9999,99999,9,999999999,0.0,999,999,99
3010,3,18,1,0,*?*?*?*?*?*?*?*?*?*?*?*?*?*?*?*?*?*?*?*?*?*?,-1.5,-6.9,65,100785,0,-0,276,0.0,-0.0,0.0,0,0,0,0,223,18.5,10,5,9999,99999,9,999999999,0.0,999,999,99
3010,3,18,2,0,*?*?*?*?*?*?*?*?*?*?*?*?*?*?*?*?*?*?*?*?*?*?,-1.8,-8.0,59,100785,0,-0,275,0.0,-0.0,0.0,0,0,0,0,217,18.5,10,5,9999,99999,9,999999999,0.0,999,999,99
3010,3,18,3,0,*?*?*?*?*?*?*?*?*?*?*?*?*?*?*?*?*?*?*?*?*?*?,-1.9,-9.6,53,100785,0,-0,275,0.0,-0.0,0.0,0,0,0,0,210,16.0,10,5,9999,99999,9,999999999,0.0,999,999,99
3010,3,18,4,0,*?*?*?*?*?*?*?*?*?*?*?*?*?*?*?*?*?*?*?*?*?*?,-2.4,-9.2,57,100785,0,-0,273,0.0,-0.0,0.0,0,0,0,0,203,13.9,10,5,9999,99999,9,999999999,0.0,999,999,99
3010,3,18,5,0,*?*?*?*?*?*?*?*?*?*?*?*?*?*?*?*?*?*?*?*?*?*?,-2.9,-7.6,67,100785,0,-0,271,0.0,-0.0,0.0,0,0,0,0,197,14.9,10,5,9999,99999,9,999999999,0.0,999,999,99
3010,3,18,6,0,*?*?*?*?*?*?*?*?*?*?*?*?*?*?*?*?*?*?*?*?*?*?,-2.3,-6.9,68,100785,9,1312,273,0.0,0.0,0.0,0,0,0,0,190,13.4,10,5,9999,99999,9,999999999,0.0,999,999,99
3010,3,18,7,0,*?*?*?*?*?*?*?*?*?*?*?*?*?*?*?*?*?*?*?*?*?*?,-1.7,-4.8,78,100785,209,1382,270,47.5,41.8,41.2,5276,2886,4895,872,198,12.9,9,5,9999,99999,9,999999999,0.0,999,999,99
3010,3,18,8,0,*?*?*?*?*?*?*?*?*?*?*?*?*?*?*?*?*?*?*?*?*?*?,-0.1,-3.1,79,100785,393,1382,276,111.1,52.0,96.4,12195,4642,10887,2589,207,12.9,9,5,9999,99999,9,999999999,0.0,999,999,99
3010,3,18,9,0,*?*?*?*?*?*?*?*?*?*?*?*?*?*?*?*?*?*?*?*?*?*?,2.4,-1.9,73,100785,548,1380,286,165.0,55.3,143.1,18128,5295,16136,4107,215,14.4,9,5,9999,99999,9,999999999,0.0,999,999,99
3010,3,18,10,0,*?*?*?*?*?*?*?*?*?*?*?*?*?*?*?*?*?*?*?*?*?*?,4.1,-2.7,61,100785,665,1380,293,205.5,56.7,178.2,22603,5591,20087,5415,223,13.9,9,5,9999,99999,9,999999999,0.0,999,999,99
3010,3,18,11,0,*?*?*?*?*?*?*?*?*?*?*?*?*?*?*?*?*?*?*?*?*?*?,5.6,0.2,69,100785,736,1381,300,229.9,57.4,199.3,25304,5718,22468,6286,232,12.4,9,5,9999,99999,9,999999999,0.0,999,999,99
3010,3,18,12,0,*?*?*?*?*?*?*?*?*?*?*?*?*?*?*?*?*?*?*?*?*?*?,6.6,0.2,64,100785,755,1380,304,236.5,57.5,205.1,26037,5748,23113,6534,240,11.8,9,5,9999,99999,9,999999999,0.0,999,999,99
3010,3,18,13,0,*?*?*?*?*?*?*?*?*?*?*?*?*?*?*?*?*?*?*?*?*?*?,6.6,1.7,72,100785,721,1379,309,129.5,0.0,129.5,15331,0,15388,5863,245,13.9,10,5,9999,99999,9,999999999,0.0,999,999,99
3010,3,18,14,0,*?*?*?*?*?*?*?*?*?*?*?*?*?*?*?*?*?*?*?*?*?*?,6.6,3.0,79,100785,638,1381,304,195.9,56.4,169.9,21541,5531,19150,5090,250,13.4,9,5,9999,99999,9,999999999,0.0,999,999,99
3010,3,18,15,0,*?*?*?*?*?*?*?*?*?*?*?*?*?*?*?*?*?*?*?*?*?*?,6.7,1.9,72,100785,509,1380,305,151.5,54.6,131.3,16633,5165,14815,3703,255,14.4,9,5,9999,99999,9,999999999,0.0,999,999,99
3010,3,18,16,0,*?*?*?*?*?*?*?*?*?*?*?*?*?*?*?*?*?*?*?*?*?*?,6.6,1.0,69,100785,345,1381,304,94.6,50.4,82.0,10379,4349,9277,2166,260,15.5,9,5,9999,99999,9,999999999,0.0,999,999,99
3010,3,18,17,0,*?*?*?*?*?*?*?*?*?*?*?*?*?*?*?*?*?*?*?*?*?*?,5.8,1.3,73,100785,156,1382,301,29.2,34.4,25.3,3284,2054,3064,530,265,13.9,9,5,9999,99999,9,999999999,0.0,999,999,99
3010,3,18,18,0,*?*?*?*?*?*?*?*?*?*?*?*?*?*?*?*?*?*?*?*?*?*?,4.5,1.7,84,100785,0,-0,300,0.0,-0.0,0.0,0,0,0,0,270,13.9,10,5,9999,99999,9,999999999,0.0,999,999,99
3010,3,18,19,0,*?*?*?*?*?*?*?*?*?*?*?*?*?*?*?*?*?*?*?*?*?*?,2.5,1.0,91,100785,0,-0,292,0.0,-0.0,0.0,0,0,0,0,262,15.5,10,5,9999,99999,9,999999999,0.0,999,999,99
3010,3,18,20,0,*?*?*?*?*?*?*?*?*?*?*?*?*?*?*?*?*?*?*?*?*?*?,1.4,1.3,100,100785,0,-0,287,0.0,-0.0,0.0,0,0,0,0,253,16.5,10,5,9999,99999,9,999999999,0.0,999,999,99
3010,3,18,21,0,*?*?*?*?*?*?*?*?*?*?*?*?*?*?*?*?*?*?*?*?*?*?,0.6,-0.2,94,100785,0,-0,284,0.0,-0.0,0.0,0,0,0,0,245,16.0,10,5,9999,99999,9,999999999,0.0,999,999,99
3010,3,18,22,0,*?*?*?*?*?*?*?*?*?*?*?*?*?*?*?*?*?*?*?*?*?*?,0.1,-0.0,100,100785,0,-0,282,0.0,-0.0,0.0,0,0,0,0,237,17.5,10,5,9999,99999,9,999999999,0.0,999,999,99
3010,3,18,23,0,*?*?*?*?*?*?*?*?*?*?*?*?*?*?*?*?*?*?*?*?*?*?,0.2,0.2,100,100785,0,-0,282,0.0,-0.0,0.0,0,0,0,0,228,18.0,10,5,9999,99999,9,999999999,0.0,999,999,99
3010,3,18,24,0,*?*?*?*?*?*?*?*?*?*?*?*?*?*?*?*?*?*?*?*?*?*?,-1.2,-5.6,70,100785,0,-0,277,0.0,-0.0,0.0,0,0,0,0,230,18.0,10,5,9999,99999,9,999999999,0.0,999,999,99
3010,3,19,1,0,*?*?*?*?*?*?*?*?*?*?*?*?*?*?*?*?*?*?*?*?*?*?,0.9,-3.7,67,100902,0,-0,286,0.0,-0.0,0.0,0,0,0,0,223,18.5,10,5,9999,99999,9,999999999,0.0,999,999,99
3010,3,19,2,0,*?*?*?*?*?*?*?*?*?*?*?*?*?*?*?*?*?*?*?*?*?*?,1.0,-6.0,55,100902,0,-0,286,0.0,-0.0,0.0,0,0,0,0,227,18.5,10,5,9999,99999,9,999999999,0.0,999,999,99
3010,3,19,3,0,*?*?*?*?*?*?*?*?*?*?*?*?*?*?*?*?*?*?*?*?*?*?,1.0,-6.6,52,100902,0,-0,287,0.0,-0.0,0.0,0,0,0,0,230,16.0,10,5,9999,99999,9,999999999,0.0,999,999,99
3010,3,19,4,0,*?*?*?*?*?*?*?*?*?*?*?*?*?*?*?*?*?*?*?*?*?*?,1.0,-5.3,57,100902,0,-0,286,0.0,-0.0,0.0,0,0,0,0,233,13.9,10,5,9999,99999,9,999999999,0.0,999,999,99
3010,3,19,5,0,*?*?*?*?*?*?*?*?*?*?*?*?*?*?*?*?*?*?*?*?*?*?,0.7,-6.0,55,100902,0,-0,285,0.0,-0.0,0.0,0,0,0,0,237,14.9,10,5,9999,99999,9,999999999,0.0,999,999,99
3010,3,19,6,0,*?*?*?*?*?*?*?*?*?*?*?*?*?*?*?*?*?*?*?*?*?*?,0.3,-6.0,58,100902,18,1354,284,0.0,0.0,0.0,0,0,0,0,240,13.4,10,5,9999,99999,9,999999999,0.0,999,999,99
3010,3,19,7,0,*?*?*?*?*?*?*?*?*?*?*?*?*?*?*?*?*?*?*?*?*?*?,1.5,-5.3,55,100902,218,1383,288,29.1,0.0,29.1,3415,0,3421,1129,238,12.9,10,5,9999,99999,9,999999999,0.0,999,999,99
3010,3,19,8,0,*?*?*?*?*?*?*?*?*?*?*?*?*?*?*?*?*?*?*?*?*?*?,2.7,-5.3,51,100902,401,1379,294,65.7,0.0,65.7,7666,0,7686,2667,237,12.9,10,5,9999,99999,9,999999999,0.0,999,999,99
3010,3,19,9,0,*?*?*?*?*?*?*?*?*?*?*?*?*?*?*?*?*?*?*?*?*?*?,3.7,-5.3,47,100902,557,1381,298,96.7,0.0,96.7,11350,0,11386,4143,235,14.4,10,5,9999,99999,9,999999999,0.0,999,999,99
3010,3,19,10,0,*?*?*?*?*?*?*?*?*?*?*?*?*?*?*?*?*?*?*?*?*?*?,5.8,-4.2,45,100902,673,1379,307,120.0,0.0,120.0,14168,0,14219,5349,233,13.9,10,5,9999,99999,9,999999999,0.0,999,999,99
3010,3,19,11,0,*?*?*?*?*?*?*?*?*?*?*?*?*?*?*?*?*?*?*?*?*?*?,6.6,-6.3,36,100902,744,1380,311,134.0,0.0,134.0,15885,0,15946,6111,232,12.4,10,5,9999,99999,9,999999999,0.0,999,999,99
3010,3,19,12,0,*?*?*?*?*?*?*?*?*?*?*?*?*?*?*?*?*?*?*?*?*?*?,7.2,-6.0,35,100902,763,1380,313,137.7,0.0,137.7,16349,0,16412,6320,230,11.8,10,5,9999,99999,9,999999999,0.0,999,999,99
3010,3,19,13,0,*?*?*?*?*?*?*?*?*?*?*?*?*?*?*?*?*?*?*?*?*?*?,7.2,-4.5,39,100902,729,1380,313,131.0,0.0,131.0,15520,0,15578,5947,228,13.9,10,5,9999,99999,9,999999999,0.0,999,999,99
3010,3,19,14,0,*?*?*?*?*?*?*?*?*?*?*?*?*?*?*?*?*?*?*?*?*?*?,7.4,-5.6,35,100902,645,1380,314,114.3,0.0,114.3,13471,0,13517,5045,227,13.4,10,5,9999,99999,9,999999999,0.0,999,999,99
3010,3,19,15,0,*?*?*?*?*?*?*?*?*?*?*?*?*?*?*?*?*?*?*?*?*?*?,7.3,-6.0,35,100902,516,1379,314,88.6,0.0,88.6,10380,0,10412,3742,225,14.4,10,5,9999,99999,9,999999999,0.0,999,999,99
3010,3,19,16,0,*?*?*?*?*?*?*?*?*?*?*?*?*?*?*?*?*?*?*?*?*?*?,7.2,-5.3,37,100902,352,1381,313,55.9,0.0,55.9,6511,0,6527,2232,223,15.5,10,5,9999,99999,9,999999999,0.0,999,999,99
3010,3,19,17,0,*?*?*?*?*?*?*?*?*?*?*?*?*?*?*?*?*?*?*?*?*?*?,7.0,-5.3,37,100902,163,1382,312,18.2,0.0,18.2,2161,-0,2163,707,222,13.9,10,5,9999,99999,9,999999999,0.0,999,999,99
3010,3,19,18,0,*?*?*?*?*?*?*?*?*?*?*?*?*?*?*?*?*?*?*?*?*?*?,6.0,-4.5,44,100902,0,-0,308,0.0,-0.0,0.0,0,0,0,0,220,13.9,10,5,9999,99999,9,999999999,0.0,999,999,99
3010,3,19,19,0,*?*?*?*?*?*?*?*?*?*?*?*?*?*?*?*?*?*?*?*?*?*?,4.3,-4.2,49,100902,0,-0,300,0.0,-0.0,0.0,0,0,0,0,217,15.5,10,5,9999,99999,9,999999999,0.0,999,999,99
3010,3,19,20,0,*?*?*?*?*?*?*?*?*?*?*?*?*?*?*?*?*?*?*?*?*?*?,3.5,-5.6,47,100902,0,-0,297,0.0,-0.0,0.0,0,0,0,0,213,16.5,10,5,9999,99999,9,999999999,0.0,999,999,99
3010,3,19,21,0,*?*?*?*?*?*?*?*?*?*?*?*?*?*?*?*?*?*?*?*?*?*?,3.0,-6.0,47,100902,0,-0,295,0.0,-0.0,0.0,0,0,0,0,210,16.0,10,5,9999,99999,9,999999999,0.0,999,999,99
3010,3,19,22,0,*?*?*?*?*?*?*?*?*?*?*?*?*?*?*?*?*?*?*?*?*?*?,2.2,-8.0,42,100902,0,-0,292,0.0,-0.0,0.0,0,0,0,0,207,17.5,10,5,9999,99999,9,999999999,0.0,999,999,99
3010,3,19,23,0,*?*?*?*?*?*?*?*?*?*?*?*?*?*?*?*?*?*?*?*?*?*?,1.7,-7.3,47,100902,0,-0,290,0.0,-0.0,0.0,0,0,0,0,203,18.0,10,5,9999,99999,9,999999999,0.0,999,999,99
3010,3,19,24,0,*?*?*?*?*?*?*?*?*?*?*?*?*?*?*?*?*?*?*?*?*?*?,0.3,-1.5,82,100902,0,-0,283,0.0,-0.0,0.0,0,0,0,0,220,18.0,10,5,9999,99999,9,999999999,0.0,999,999,99
3010,3,20,1,0,*?*?*?*?*?*?*?*?*?*?*?*?*?*?*?*?*?*?*?*?*?*?,-0.2,-1.7,91,99401.7,0,-0,281,0.0,-0.0,0.0,0,0,0,0,200,18.5,10,5,9999,99999,9,999999999,0.0,999,999,99
3010,3,20,2,0,*?*?*?*?*?*?*?*?*?*?*?*?*?*?*?*?*?*?*?*?*?*?,-0.9,-0.8,100,99401.7,0,-0,278,0.0,-0.0,0.0,0,0,0,0,200,18.5,10,5,9999,99999,9,999999999,0.0,999,999,99
3010,3,20,3,0,*?*?*?*?*?*?*?*?*?*?*?*?*?*?*?*?*?*?*?*?*?*?,-1.2,-1.1,100,99401.7,0,-0,277,0.0,-0.0,0.0,0,0,0,0,200,16.0,10,5,9999,99999,9,999999999,0.8,999,999,99
3010,3,20,4,0,*?*?*?*?*?*?*?*?*?*?*?*?*?*?*?*?*?*?*?*?*?*?,-2.1,-2.9,96,99401.7,0,-0,273,0.0,-0.0,0.0,0,0,0,0,200,13.9,10,5,9999,99999,9,999999999,1.3,999,999,99
3010,3,20,5,0,*?*?*?*?*?*?*?*?*?*?*?*?*?*?*?*?*?*?*?*?*?*?,-2.4,-2.9,98,99401.7,0,-0,272,0.0,-0.0,0.0,0,0,0,0,200,14.9,10,5,9999,99999,9,999999999,0.0,999,999,99
3010,3,20,6,0,*?*?*?*?*?*?*?*?*?*?*?*?*?*?*?*?*?*?*?*?*?*?,-2.6,-2.7,100,99401.7,27,1369,271,0.0,0.0,0.0,0,0,0,0,200,13.4,10,5,9999,99999,9,999999999,0.0,999,999,99
3010,3,20,7,0,*?*?*?*?*?*?*?*?*?*?*?*?*?*?*?*?*?*?*?*?*?*?,-1.5,-2.2,97,99401.7,226,1377,276,30.9,0.0,30.9,3617,0,3623,1198,203,12.9,10,5,9999,99999,9,999999999,0.0,999,999,99
3010,3,20,8,0,*?*?*?*?*?*?*?*?*?*?*?*?*?*?*?*?*?*?*?*?*?*?,-0.4,-0.8,99,99401.7,410,1380,280,67.5,0.0,67.5,7871,0,7892,2746,207,12.9,10,5,9999,99999,9,999999999,0.0,999,999,99
3010,3,20,9,0,*?*?*?*?*?*?*?*?*?*?*?*?*?*?*?*?*?*?*?*?*?*?,1.7,1.0,99,99401.7,565,1379,288,98.4,0.0,98.4,11554,0,11591,4228,210,14.4,10,5,9999,99999,9,999999999,0.0,999,999,99
3010,3,20,10,0,*?*?*?*?*?*?*?*?*?*?*?*?*?*?*?*?*?*?*?*?*?*?,3.1,2.9,100,99401.7,681,1378,294,121.7,0.0,121.7,14371,0,14423,5438,213,13.9,10,5,9999,99999,9,999999999,0.0,999,999,99
3010,3,20,11,0,*?*?*?*?*?*?*?*?*?*?*?*?*?*?*?*?*?*?*?*?*?*?,4.9,1.9,83,99401.7,751,1378,302,135.6,0.0,135.6,16083,0,16145,6199,217,12.4,10,5,9999,99999,9,999999999,0.0,999,999,99
3010,3,20,12,0,*?*?*?*?*?*?*?*?*?*?*?*?*?*?*?*?*?*?*?*?*?*?,5.3,0.2,72,99401.7,770,1379,304,139.3,0.0,139.3,16542,0,16606,6406,220,11.8,10,5,9999,99999,9,999999999,0.0,999,999,99
3010,3,20,13,0,*?*?*?*?*?*?*?*?*?*?*?*?*?*?*?*?*?*?*?*?*?*?,5.3,-1.3,63,99401.7,736,1379,304,132.5,0.0,132.5,15705,0,15765,6030,223,13.9,10,5,9999,99999,9,999999999,0.0,999,999,99
3010,3,20,14,0,*?*?*?*?*?*?*?*?*?*?*?*?*?*?*?*?*?*?*?*?*?*?,5.7,-1.9,58,99401.7,652,1379,306,115.7,0.0,115.7,13649,0,13696,5122,227,13.4,10,5,9999,99999,9,999999999,0.0,999,999,99
3010,3,20,15,0,*?*?*?*?*?*?*?*?*?*?*?*?*?*?*?*?*?*?*?*?*?*?,5.2,-1.9,61,99401.7,523,1379,304,90.1,0.0,90.1,10551,0,10583,3812,230,14.4,10,5,9999,99999,9,999999999,0.0,999,999,99
3010,3,20,16,0,*?*?*?*?*?*?*?*?*?*?*?*?*?*?*?*?*?*?*?*?*?*?,5.5,-1.1,64,99401.7,358,1377,305,57.3,0.0,57.3,6673,0,6689,2292,233,15.5,10,5,9999,99999,9,999999999,0.0,999,999,99
3010,3,20,17,0,*?*?*?*?*?*?*?*?*?*?*?*?*?*?*?*?*?*?*?*?*?*?,5.2,-0.0,71,99401.7,170,1383,303,19.6,0.0,19.6,2319,-0,2321,760,237,13.9,10,5,9999,99999,9,999999999,0.0,999,999,99
3010,3,20,18,0,*?*?*?*?*?*?*?*?*?*?*?*?*?*?*?*?*?*?*?*?*?*?,3.4,2.1,94,99401.7,0,-0,295,0.0,-0.0,0.0,0,0,0,0,240,13.9,10,5,9999,99999,9,999999999,0.0,999,999,99
3010,3,20,19,0,*?*?*?*?*?*?*?*?*?*?*?*?*?*?*?*?*?*?*?*?*?*?,2.1,2.1,100,99401.7,0,-0,290,0.0,-0.0,0.0,0,0,0,0,238,15.5,10,5,9999,99999,9,999999999,0.0,999,999,99
3010,3,20,20,0,*?*?*?*?*?*?*?*?*?*?*?*?*?*?*?*?*?*?*?*?*?*?,0.9,0.8,100,99401.7,0,-0,285,0.0,-0.0,0.0,0,0,0,0,237,16.5,10,5,9999,99999,9,999999999,0.0,999,999,99
3010,3,20,21,0,*?*?*?*?*?*?*?*?*?*?*?*?*?*?*?*?*?*?*?*?*?*?,0.3,-0.2,99,99401.7,0,-0,283,0.0,-0.0,0.0,0,0,0,0,235,16.0,10,5,9999,99999,9,999999999,0.0,999,999,99
3010,3,20,22,0,*?*?*?*?*?*?*?*?*?*?*?*?*?*?*?*?*?*?*?*?*?*?,-0.0,-0.0,100,99401.7,0,-0,281,0.0,-0.0,0.0,0,0,0,0,233,17.5,10,5,9999,99999,9,999999999,0.0,999,999,99
3010,3,20,23,0,*?*?*?*?*?*?*?*?*?*?*?*?*?*?*?*?*?*?*?*?*?*?,0.9,0.8,100,99401.7,0,-0,285,0.0,-0.0,0.0,0,0,0,0,232,18.0,10,5,9999,99999,9,999999999,0.0,999,999,99
3010,3,20,24,0,*?*?*?*?*?*?*?*?*?*?*?*?*?*?*?*?*?*?*?*?*?*?,1.3,-4.2,67,99401.7,0,-0,287,0.0,-0.0,0.0,0,0,0,0,200,18.0,10,5,9999,99999,9,999999999,0.0,999,999,99
3010,3,21,1,0,*?*?*?*?*?*?*?*?*?*?*?*?*?*?*?*?*?*?*?*?*?*?,2.2,0.2,86,99369.6,0,-0,291,0.0,-0.0,0.0,0,0,0,0,227,18.5,10,5,9999,99999,9,999999999,0.0,999,999,99
3010,3,21,2,0,*?*?*?*?*?*?*?*?*?*?*?*?*?*?*?*?*?*?*?*?*?*?,2.5,-0.0,83,99369.6,0,-0,292,0.0,-0.0,0.0,0,0,0,0,223,18.5,10,5,9999,99999,9,999999999,0.0,999,999,99
3010,3,21,3,0,*?*?*?*?*?*?*?*?*?*?*?*?*?*?*?*?*?*?*?*?*?*?,2.7,-0.8,77,99369.6,0,-0,293,0.0,-0.0,0.0,0,0,0,0,220,16.0,10,5,9999,99999,9,999999999,0.0,999,999,99
3010,3,21,4,0,*?*?*?*?*?*?*?*?*?*?*?*?*?*?*?*?*?*?*?*?*?*?,2.4,-1.1,77,99369.6,0,-0,292,0.0,-0.0,0.0,0,0,0,0,217,13.9,10,5,9999,99999,9,999999999,0.0,999,999,99
3010,3,21,5,0,*?*?*?*?*?*?*?*?*?*?*?*?*?*?*?*?*?*?*?*?*?*?,2.1,-0.2,85,99369.6,0,-0,290,0.0,-0.0,0.0,0,0,0,0,213,14.9,10,5,9999,99999,9,999999999,0.0,999,999,99
3010,3,21,6,0,*?*?*?*?*?*?*?*?*?*?*?*?*?*?*?*?*?*?*?*?*?*?,2.0,-1.7,75,99369.6,36,1376,290,0.0,0.0,0.0,0,0,0,0,210,13.4,10,5,9999,99999,9,999999999,0.0,999,999,99
3010,3,21,7,0,*?*?*?*?*?*?*?*?*?*?*?*?*?*?*?*?*?*?*?*?*?*?,1.7,-2.2,74,99369.6,235,1378,283,56.7,44.3,49.2,6273,3233,5805,1047,210,12.9,9,5,9999,99999,9,999999999,0.0,999,999,99
3010,3,21,8,0,*?*?*?*?*?*?*?*?*?*?*?*?*?*?*?*?*?*?*?*?*?*?,2.7,-0.0,81,99369.6,418,1378,288,120.2,52.7,104.2,13193,4782,11770,2828,210,12.9,9,5,9999,99999,9,999999999,0.0,999,999,99
3010,3,21,9,0,*?*?*?*?*?*?*?*?*?*?*?*?*?*?*?*?*?*?*?*?*?*?,3.6,-0.2,76,99369.6,573,1378,291,173.9,55.6,150.8,19111,5371,17004,4380,210,14.4,9,5,9999,99999,9,999999999,0.0,999,999,99
3010,3,21,10,0,*?*?*?*?*?*?*?*?*?*?*?*?*?*?*?*?*?*?*?*?*?*?,5.0,-1.3,63,99369.6,689,1377,297,214.2,57.0,185.7,23565,5640,20934,5715,210,13.9,9,5,9999,99999,9,999999999,0.0,999,999,99
3010,3,21,11,0,*?*?*?*?*?*?*?*?*?*?*?*?*?*?*?*?*?*?*?*?*?*?,5.6,-2.4,55,99369.6,759,1378,300,238.4,57.6,206.7,26239,5757,23291,6602,210,12.4,9,5,9999,99999,9,999999999,0.0,999,999,99
3010,3,21,12,0,*?*?*?*?*?*?*?*?*?*?*?*?*?*?*?*?*?*?*?*?*?*?,5.5,-1.9,57,99369.6,777,1377,299,244.7,57.7,212.2,26943,5783,23910,6847,210,11.8,9,5,9999,99999,9,999999999,0.0,999,999,99
3010,3,21,13,0,*?*?*?*?*?*?*?*?*?*?*?*?*?*?*?*?*?*?*?*?*?*?,5.4,-0.4,65,99369.6,743,1378,299,232.9,57.4,201.9,25627,5732,22752,6393,207,13.9,9,5,9999,99999,9,999999999,0.0,999,999,99
3010,3,21,14,0,*?*?*?*?*?*?*?*?*?*?*?*?*?*?*?*?*?*?*?*?*?*?,5.5,0.2,69,99369.6,659,1379,300,203.6,56.6,176.5,22387,5579,19896,5347,203,13.4,9,5,9999,99999,9,999999999,0.0,999,999,99
3010,3,21,15,0,*?*?*?*?*?*?*?*?*?*?*?*?*?*?*?*?*?*?*?*?*?*?,5.8,0.2,67,99369.6,530,1379,306,91.5,0.0,91.5,10721,0,10754,3882,200,14.4,10,5,9999,99999,9,999999999,0.0,999,999,99
3010,3,21,16,0,*?*?*?*?*?*?*?*?*?*?*?*?*?*?*?*?*?*?*?*?*?*?,5.6,-1.3,60,99369.6,365,1377,305,58.7,0.0,58.7,6836,0,6852,2352,197,15.5,10,5,9999,99999,9,999999999,0.0,999,999,99
3010,3,21,17,0,*?*?*?*?*?*?*?*?*?*?*?*?*?*?*?*?*?*?*?*?*?*?,5.7,-3.1,51,99369.6,176,1376,300,36.4,37.9,31.6,4065,2406,3783,663,193,13.9,9,5,9999,99999,9,999999999,0.0,999,999,99
3010,3,21,18,0,*?*?*?*?*?*?*?*?*?*?*?*?*?*?*?*?*?*?*?*?*?*?,4.6,-1.1,66,99369.6,0,-0,301,0.0,-0.0,0.0,0,0,0,0,190,13.9,10,5,9999,99999,9,999999999,0.0,999,999,99
3010,3,21,19,0,*?*?*?*?*?*?*?*?*?*?*?*?*?*?*?*?*?*?*?*?*?*?,3.9,-1.3,68,99369.6,0,-0,298,0.0,-0.0,0.0,0,0,0,0,198,15.5,10,5,9999,99999,9,999999999,0.3,999,999,99
3010,3,21,20,0,*?*?*?*?*?*?*?*?*?*?*?*?*?*?*?*?*?*?*?*?*?*?,3.1,-1.5,70,99369.6,0,-0,295,0.0,-0.0,0.0,0,0,0,0,207,16.5,10,5,9999,99999,9,999999999,0.1,999,999,99
3010,3,21,21,0,*?*?*?*?*?*?*?*?*?*?*?*?*?*?*?*?*?*?*?*?*?*?,3.2,-1.5,70,99369.6,0,-0,295,0.0,-0.0,0.0,0,0,0,0,215,16.0,10,5,9999,99999,9,999999999,0.0,999,999,99
3010,3,21,22,0,*?*?*?*?*?*?*?*?*?*?*?*?*?*?*?*?*?*?*?*?*?*?,2.9,-1.9,68,99369.6,0,-0,294,0.0,-0.0,0.0,0,0,0,0,223,17.5,10,5,9999,99999,9,999999999,0.0,999,999,99
3010,3,21,23,0,*?*?*?*?*?*?*?*?*?*?*?*?*?*?*?*?*?*?*?*?*?*?,2.3,-2.2,70,99369.6,0,-0,291,0.0,-0.0,0.0,0,0,0,0,232,18.0,10,5,9999,99999,9,999999999,0.0,999,999,99
3010,3,21,24,0,*?*?*?*?*?*?*?*?*?*?*?*?*?*?*?*?*?*?*?*?*?*?,1.7,0.6,91,99369.6,0,-0,288,0.0,-0.0,0.0,0,0,0,0,230,18.0,10,5,9999,99999,9,999999999,0.0,999,999,99
3010,3,22,1,0,*?*?*?*?*?*?*?*?*?*?*?*?*?*?*?*?*?*?*?*?*?*?,0.1,-4.2,68,99067.5,0,-0,282,0.0,-0.0,0.0,0,0,0,0,235,18.5,10,5,9999,99999,9,999999999,0.0,999,999,99
3010,3,22,2,0,*?*?*?*?*?*?*?*?*?*?*?*?*?*?*?*?*?*?*?*?*?*?,-1.2,-5.3,69,99067.5,0,-0,277,0.0,-0.0,0.0,0,0,0,0,230,18.5,10,5,9999,99999,9,999999999,0.0,999,999,99
3010,3,22,3,0,*?*?*?*?*?*?*?*?*?*?*?*?*?*?*?*?*?*?*?*?*?*?,-1.5,-5.6,69,99067.5,0,-0,276,0.0,-0.0,0.0,0,0,0,0,225,16.0,10,5,9999,99999,9,999999999,0.1,999,999,99
3010,3,22,4,0,*?*?*?*?*?*?*?*?*?*?*?*?*?*?*?*?*?*?*?*?*?*?,-1.9,-4.8,77,99067.5,0,-0,274,0.0,-0.0,0.0,0,0,0,0,220,13.9,10,5,9999,99999,9,999999999,0.2,999,999,99
3010,3,22,5,0,*?*?*?*?*?*?*?*?*?*?*?*?*?*?*?*?*?*?*?*?*?*?,-2.4,-6.0,72,99067.5,0,-0,272,0.0,-0.0,0.0,0,0,0,0,215,14.9,10,5,9999,99999,9,999999999,0.2,999,999,99
3010,3,22,6,0,*?*?*?*?*?*?*?*?*?*?*?*?*?*?*?*?*?*?*?*?*?*?,-1.8,-5.6,72,99067.5,45,1380,275,0.0,0.0,0.0,0,0,0,0,210,13.4,10,5,9999,99999,9,999999999,0.2,999,999,99
3010,3,22,7,0,*?*?*?*?*?*?*?*?*?*?*?*?*?*?*?*?*?*?*?*?*?*?,-1.1,-4.8,73,99067.5,244,1379,261,93.6,189.0,60.2,9932,13216,7215,1124,212,12.9,7,4,9999,99999,9,999999999,0.1,999,999,99
3010,3,22,8,0,*?*?*?*?*?*?*?*?*?*?*?*?*?*?*?*?*?*?*?*?*?*?,1.2,-2.7,73,99067.5,427,1379,265,214.0,309.6,118.1,22702,28234,13713,2362,213,12.9,6,3,9999,99999,9,999999999,0.0,999,999,99
3010,3,22,9,0,*?*?*?*?*?*?*?*?*?*?*?*?*?*?*?*?*?*?*?*?*?*?,3.0,-1.5,70,99067.5,581,1377,273,307.2,326.1,169.6,32727,32630,19281,3621,215,14.4,6,3,9999,99999,9,999999999,0.0,999,999,99
3010,3,22,10,0,*?*?*?*?*?*?*?*?*?*?*?*?*?*?*?*?*?*?*?*?*?*?,5.7,-1.1,61,99067.5,697,1377,278,402.0,416.8,190.9,42018,41731,22916,4097,217,13.9,5,3,9999,99999,9,999999999,0.0,999,999,99
3010,3,22,11,0,*?*?*?*?*?*?*?*?*?*?*?*?*?*?*?*?*?*?*?*?*?*?,6.6,-0.4,60,99067.5,767,1378,283,446.5,421.1,212.1,46784,42708,25161,4795,218,12.4,5,3,9999,99999,9,999999999,0.0,999,999,99
3010,3,22,12,0,*?*?*?*?*?*?*?*?*?*?*?*?*?*?*?*?*?*?*?*?*?*?,7.8,-0.8,54,99067.5,785,1378,270,489.7,577.5,160.6,50863,57279,21144,3564,220,11.8,2,1,9999,99999,9,999999999,0.0,999,999,99
3010,3,22,13,0,*?*?*?*?*?*?*?*?*?*?*?*?*?*?*?*?*?*?*?*?*?*?,7.7,-0.0,57,99067.5,750,1377,287,436.0,420.2,207.1,45649,42497,24631,4619,223,13.9,5,3,9999,99999,9,999999999,0.0,999,999,99
3010,3,22,14,0,*?*?*?*?*?*?*?*?*?*?*?*?*?*?*?*?*?*?*?*?*?*?,7.9,-0.6,54,99067.5,666,1378,293,358.0,331.9,197.6,38263,34165,22248,4406,227,13.4,6,3,9999,99999,9,999999999,0.0,999,999,99
3010,3,22,15,0,*?*?*?*?*?*?*?*?*?*?*?*?*?*?*?*?*?*?*?*?*?*?,7.7,-0.0,57,99067.5,537,1378,287,298.8,402.6,141.9,31107,38285,17538,2790,230,14.4,5,3,9999,99999,9,999999999,0.0,999,999,99
3010,3,22,16,0,*?*?*?*?*?*?*?*?*?*?*?*?*?*?*?*?*?*?*?*?*?*?,7.8,-1.3,51,99067.5,372,1377,275,204.6,482.5,74.3,20933,40873,10656,1343,233,15.5,3,2,9999,99999,9,999999999,0.0,999,999,99
3010,3,22,17,0,*?*?*?*?*?*?*?*?*?*?*?*?*?*?*?*?*?*?*?*?*?*?,7.0,-0.6,57,99067.5,183,1377,279,74.6,330.0,30.7,7690,21281,4749,561,237,13.9,4,2,9999,99999,9,999999999,0.0,999,999,99
3010,3,22,18,0,*?*?*?*?*?*?*?*?*?*?*?*?*?*?*?*?*?*?*?*?*?*?,5.3,-0.4,66,99067.5,0,-0,304,0.0,-0.0,0.0,0,0,0,0,240,13.9,10,5,9999,99999,9,999999999,0.0,999,999,99
3010,3,22,19,0,*?*?*?*?*?*?*?*?*?*?*?*?*?*?*?*?*?*?*?*?*?*?,2.8,-2.2,68,99067.5,0,-0,293,0.0,-0.0,0.0,0,0,0,0,235,15.5,10,5,9999,99999,9,999999999,0.0,999,999,99
3010,3,22,20,0,*?*?*?*?*?*?*?*?*?*?*?*?*?*?*?*?*?*?*?*?*?*?,2.4,-1.3,75,99067.5,0,-0,292,0.0,-0.0,0.0,0,0,0,0,230,16.5,10,5,9999,99999,9,999999999,0.0,999,999,99
3010,3,22,21,0,*?*?*?*?*?*?*?*?*?*?*?*?*?*?*?*?*?*?*?*?*?*?,1.3,-0.6,85,99067.5,0,-0,287,0.0,-0.0,0.0,0,0,0,0,225,16.0,10,5,9999,99999,9,999999999,0.0,999,999,99
3010,3,22,22,0,*?*?*?*?*?*?*?*?*?*?*?*?*?*?*?*?*?*?*?*?*?*?,0.6,-1.9,80,99067.5,0,-0,284,0.0,-0.0,0.0,0,0,0,0,220,17.5,10,5,9999,99999,9,999999999,0.0,999,999,99
3010,3,22,23,0,*?*?*?*?*?*?*?*?*?*?*?*?*?*?*?*?*?*?*?*?*?*?,0.1,-3.1,76,99067.5,0,-0,282,0.0,-0.0,0.0,0,0,0,0,215,18.0,10,5,9999,99999,9,999999999,0.0,999,999,99
3010,3,22,24,0,*?*?*?*?*?*?*?*?*?*?*?*?*?*?*?*?*?*?*?*?*?*?,1.7,-3.1,67,99067.5,0,-0,289,0.0,-0.0,0.0,0,0,0,0,240,18.0,10,5,9999,99999,9,999999999,0.0,999,999,99
3010,3,23,1,0,*?*?*?*?*?*?*?*?*?*?*?*?*?*?*?*?*?*?*?*?*?*?,-0.6,-2.4,86,100545,0,-0,279,0.0,-0.0,0.0,0,0,0,0,222,18.5,10,5,9999,99999,9,999999999,0.0,999,999,99
3010,3,23,2,0,*?*?*?*?*?*?*?*?*?*?*?*?*?*?*?*?*?*?*?*?*?*?,-0.8,-1.9,90,100545,0,-0,278,0.0,-0.0,0.0,0,0,0,0,233,18.5,10,5,9999,99999,9,999999999,0.0,999,999,99
3010,3,23,3,0,*?*?*?*?*?*?*?*?*?*?*?*?*?*?*?*?*?*?*?*?*?*?,-1.0,-2.2,90,100545,0,-0,278,0.0,-0.0,0.0,0,0,0,0,245,16.0,10,5,9999,99999,9,999999999,0.0,999,999,99
3010,3,23,4,0,*?*?*?*?*?*?*?*?*?*?*?*?*?*?*?*?*?*?*?*?*?*?,-1.0,-3.4,81,100545,0,-0,278,0.0,-0.0,0.0,0,0,0,0,257,13.9,10,5,9999,99999,9,999999999,0.0,999,999,99
3010,3,23,5,0,*?*?*?*?*?*?*?*?*?*?*?*?*?*?*?*?*?*?*?*?*?*?,-1.7,-5.0,74,100545,0,-0,275,0.0,-0.0,0.0,0,0,0,0,268,14.9,10,5,9999,99999,9,999999999,0.2,999,999,99
3010,3,23,6,0,*?*?*?*?*?*?*?*?*?*?*?*?*?*?*?*?*?*?*?*?*?*?,-2.4,-6.3,72,100545,54,1383,267,0.0,0.0,0.0,0,0,0,0,280,13.4,9,5,9999,99999,9,999999999,0.0,999,999,99
3010,3,23,7,0,*?*?*?*?*?*?*?*?*?*?*?*?*?*?*?*?*?*?*?*?*?*?,-0.7,-5.6,65,100545,252,1375,245,120.8,387.6,49.8,12328,28417,7343,885,285,12.9,4,2,9999,99999,9,999999999,0.4,999,999,99
3010,3,23,8,0,*?*?*?*?*?*?*?*?*?*?*?*?*?*?*?*?*?*?*?*?*?*?,1.0,-4.5,64,100545,435,1377,229,250.6,555.1,75.2,25998,49660,10984,1420,290,12.9,0,0,9999,99999,9,999999999,0.6,999,999,99
3010,3,23,9,0,*?*?*?*?*?*?*?*?*?*?*?*?*?*?*?*?*?*?*?*?*?*?,3.4,-1.3,71,100545,589,1375,248,356.8,577.5,109.6,37025,55271,15290,2167,295,14.4,1,0,9999,99999,9,999999999,0.0,999,999,99
3010,3,23,10,0,*?*?*?*?*?*?*?*?*?*?*?*?*?*?*?*?*?*?*?*?*?*?,5.3,-1.7,60,100545,705,1376,248,436.6,596.6,131.0,45524,58742,17883,2775,300,13.9,0,0,9999,99999,9,999999999,0.0,999,999,99
3010,3,23,11,0,*?*?*?*?*?*?*?*?*?*?*?*?*?*?*?*?*?*?*?*?*?*?,7.0,-1.3,54,100545,774,1376,261,484.1,596.4,148.6,50494,59273,19875,3304,305,12.4,1,0,9999,99999,9,999999999,0.0,999,999,99
3010,3,23,12,0,*?*?*?*?*?*?*?*?*?*?*?*?*?*?*?*?*?*?*?*?*?*?,8.6,-1.7,48,100545,792,1377,284,480.8,491.4,198.1,50970,50107,23888,4530,310,11.8,4,2,9999,99999,9,999999999,0.0,999,999,99
3010,3,23,13,0,*?*?*?*?*?*?*?*?*?*?*?*?*?*?*?*?*?*?*?*?*?*?,8.7,-0.6,52,100545,757,1376,274,471.1,575.5,154.5,48889,56869,20464,3352,305,13.9,2,1,9999,99999,9,999999999,0.0,999,999,99
3010,3,23,14,0,*?*?*?*?*?*?*?*?*?*?*?*?*?*?*?*?*?*?*?*?*?*?,8.6,1.0,59,100545,672,1376,308,276.4,142.6,206.8,30157,14561,23290,5104,300,13.4,8,4,9999,99999,9,999999999,0.0,999,999,99
3010,3,23,15,0,*?*?*?*?*?*?*?*?*?*?*?*?*?*?*?*?*?*?*?*?*?*?,8.5,0.4,57,100545,543,1376,307,217.1,138.6,162.4,23637,13592,18416,3791,295,14.4,8,4,9999,99999,9,999999999,0.0,999,999,99
3010,3,23,16,0,*?*?*?*?*?*?*?*?*?*?*?*?*?*?*?*?*?*?*?*?*?*?,8.4,0.6,58,100545,379,1378,286,205.1,438.4,84.5,21587,37547,11019,1555,290,15.5,4,2,9999,99999,9,999999999,0.0,999,999,99
3010,3,23,17,0,*?*?*?*?*?*?*?*?*?*?*?*?*?*?*?*?*?*?*?*?*?*?,7.8,2.5,69,100545,190,1378,300,64.5,166.9,41.5,6763,10316,5591,740,285,13.9,7,4,9999,99999,9,999999999,0.0,999,999,99
3010,3,23,18,0,*?*?*?*?*?*?*?*?*?*?*?*?*?*?*?*?*?*?*?*?*?*?,6.0,2.9,80,100545,0,-0,307,0.0,-0.0,0.0,0,0,0,0,280,13.9,10,5,9999,99999,9,999999999,0.0,999,999,99
3010,3,23,19,0,*?*?*?*?*?*?*?*?*?*?*?*?*?*?*?*?*?*?*?*?*?*?,4.0,2.5,89,100545,0,-0,298,0.0,-0.0,0.0,0,0,0,0,250,15.5,10,5,9999,99999,9,999999999,0.0,999,999,99
3010,3,23,20,0,*?*?*?*?*?*?*?*?*?*?*?*?*?*?*?*?*?*?*?*?*?*?,2.8,2.1,94,100545,0,-0,293,0.0,-0.0,0.0,0,0,0,0,220,16.5,10,5,9999,99999,9,999999999,0.0,999,999,99
3010,3,23,21,0,*?*?*?*?*?*?*?*?*?*?*?*?*?*?*?*?*?*?*?*?*?*?,1.6,1.5,99,100545,0,-0,288,0.0,-0.0,0.0,0,0,0,0,190,16.0,10,5,9999,99999,9,999999999,0.0,999,999,99
3010,3,23,22,0,*?*?*?*?*?*?*?*?*?*?*?*?*?*?*?*?*?*?*?*?*?*?,1.2,0.4,94,100545,0,-0,286,0.0,-0.0,0.0,0,0,0,0,160,17.5,10,5,9999,99999,9,999999999,0.0,999,999,99
3010,3,23,23,0,*?*?*?*?*?*?*?*?*?*?*?*?*?*?*?*?*?*?*?*?*?*?,1.0,-0.2,91,100545,0,-0,286,0.0,-0.0,0.0,0,0,0,0,130,18.0,10,5,9999,99999,9,999999999,0.0,999,999,99
3010,3,23,24,0,*?*?*?*?*?*?*?*?*?*?*?*?*?*?*?*?*?*?*?*?*?*?,-0.3,-2.7,81,100545,0,-0,281,0.0,-0.0,0.0,0,0,0,0,210,18.0,10,5,9999,99999,9,999999999,0.0,999,999,99
3010,3,24,1,0,*?*?*?*?*?*?*?*?*?*?*?*?*?*?*?*?*?*?*?*?*?*?,1.6,1.7,100,100816,0,-0,288,0.0,-0.0,0.0,0,0,0,0,92,18.5,10,5,9999,99999,9,999999999,0.0,999,999,99
3010,3,24,2,0,*?*?*?*?*?*?*?*?*?*?*?*?*?*?*?*?*?*?*?*?*?*?,2.2,2.3,100,100816,0,-0,290,0.0,-0.0,0.0,0,0,0,0,83,18.5,10,5,9999,99999,9,999999999,0.0,999,999,99
3010,3,24,3,0,*?*?*?*?*?*?*?*?*?*?*?*?*?*?*?*?*?*?*?*?*?*?,2.1,2.1,100,100816,0,-0,290,0.0,-0.0,0.0,0,0,0,0,75,16.0,10,5,9999,99999,9,999999999,0.0,999,999,99
3010,3,24,4,0,*?*?*?*?*?*?*?*?*?*?*?*?*?*?*?*?*?*?*?*?*?*?,1.3,1.3,100,100816,0,-0,287,0.0,-0.0,0.0,0,0,0,0,67,13.9,10,5,9999,99999,9,999999999,0.0,999,999,99
3010,3,24,5,0,*?*?*?*?*?*?*?*?*?*?*?*?*?*?*?*?*?*?*?*?*?*?,0.5,0.4,100,100816,0,-0,283,0.0,-0.0,0.0,0,0,0,0,58,14.9,10,5,9999,99999,9,999999999,0.0,999,999,99
3010,3,24,6,0,*?*?*?*?*?*?*?*?*?*?*?*?*?*?*?*?*?*?*?*?*?*?,1.1,1.0,100,100816,63,1386,286,0.0,0.0,0.0,0,0,0,0,50,13.4,10,5,9999,99999,9,999999999,0.0,999,999,99
3010,3,24,7,0,*?*?*?*?*?*?*?*?*?*?*?*?*?*?*?*?*?*?*?*?*?*?,1.7,1.7,100,100816,261,1376,246,130.7,477.8,40.1,13586,36090,6193,747,65,12.9,1,0,9999,99999,9,999999999,0.0,999,999,99
3010,3,24,8,0,*?*?*?*?*?*?*?*?*?*?*?*?*?*?*?*?*?*?*?*?*?*?,2.7,2.7,100,100816,443,1375,247,256.5,557.2,77.0,26592,50148,11197,1456,80,12.9,0,0,9999,99999,9,999999999,0.0,999,999,99
3010,3,24,9,0,*?*?*?*?*?*?*?*?*?*?*?*?*?*?*?*?*?*?*?*?*?*?,5.0,5.0,100,100816,598,1377,264,362.7,578.6,111.3,37639,55521,15512,2211,95,14.4,1,0,9999,99999,9,999999999,0.0,999,999,99
3010,3,24,10,0,*?*?*?*?*?*?*?*?*?*?*?*?*?*?*?*?*?*?*?*?*?*?,6.8,6.7,100,100816,713,1376,270,442.3,597.4,132.7,46124,58902,18080,2827,110,13.9,0,0,9999,99999,9,999999999,0.0,999,999,99
3010,3,24,11,0,*?*?*?*?*?*?*?*?*?*?*?*?*?*?*?*?*?*?*?*?*?*?,8.5,6.2,100,100816,782,1376,276,489.7,603.2,146.9,51177,60080,19708,3301,125,12.4,0,0,9999,99999,9,999999999,0.0,999,999,99
3010,3,24,12,0,*?*?*?*?*?*?*?*?*?*?*?*?*?*?*?*?*?*?*?*?*?*?,9.0,5.9,96,100816,799,1375,277,501.7,604.6,150.5,52463,60336,20111,3434,140,11.8,0,0,9999,99999,9,999999999,0.0,999,999,99
3010,3,24,13,0,*?*?*?*?*?*?*?*?*?*?*?*?*?*?*?*?*?*?*?*?*?*?,9.2,6.1,96,100816,764,1375,278,477.6,601.9,143.3,49888,59805,19297,3173,142,13.9,0,0,9999,99999,9,999999999,0.0,999,999,99
3010,3,24,14,0,*?*?*?*?*?*?*?*?*?*?*?*?*?*?*?*?*?*?*?*?*?*?,9.3,3.0,77,100816,679,1375,272,419.1,594.1,125.7,43656,58212,17261,2620,143,13.4,0,0,9999,99999,9,999999999,0.0,999,999,99
3010,3,24,15,0,*?*?*?*?*?*?*?*?*?*?*?*?*?*?*?*?*?*?*?*?*?*?,9.2,3.2,78,100816,550,1376,272,330.0,577.8,99.0,34266,54655,14016,1935,145,14.4,0,0,9999,99999,9,999999999,0.0,999,999,99
3010,3,24,16,0,*?*?*?*?*?*?*?*?*?*?*?*?*?*?*?*?*?*?*?*?*?*?,9.0,5.1,91,100816,385,1375,275,216.5,541.1,65.0,22445,46819,9611,1217,147,15.5,0,0,9999,99999,9,999999999,0.0,999,999,99
3010,3,24,17,0,*?*?*?*?*?*?*?*?*?*?*?*?*?*?*?*?*?*?*?*?*?*?,9.1,5.0,89,100816,197,1379,302,75.6,237.2,41.7,7957,14955,5651,743,148,13.9,6,3,9999,99999,9,999999999,0.0,999,999,99
3010,3,24,18,0,*?*?*?*?*?*?*?*?*?*?*?*?*?*?*?*?*?*?*?*?*?*?,7.3,5.3,100,100816,0,-0,312,0.0,-0.0,0.0,0,0,0,0,150,13.9,10,5,9999,99999,9,999999999,0.0,999,999,99
3010,3,24,19,0,*?*?*?*?*?*?*?*?*?*?*?*?*?*?*?*?*?*?*?*?*?*?,5.1,4.6,100,100816,0,-0,302,0.0,-0.0,0.0,0,0,0,0,150,15.5,10,5,9999,99999,9,999999999,0.0,999,999,99
3010,3,24,20,0,*?*?*?*?*?*?*?*?*?*?*?*?*?*?*?*?*?*?*?*?*?*?,4.5,3.9,100,100816,0,-0,300,0.0,-0.0,0.0,0,0,0,0,150,16.5,10,5,9999,99999,9,999999999,0.0,999,999,99
3010,3,24,21,0,*?*?*?*?*?*?*?*?*?*?*?*?*?*?*?*?*?*?*?*?*?*?,4.4,3.9,100,100816,0,-0,299,0.0,-0.0,0.0,0,0,0,0,150,16.0,10,5,9999,99999,9,999999999,0.0,999,999,99
3010,3,24,22,0,*?*?*?*?*?*?*?*?*?*?*?*?*?*?*?*?*?*?*?*?*?*?,3.3,3.2,100,100816,0,-0,295,0.0,-0.0,0.0,0,0,0,0,150,17.5,10,5,9999,99999,9,999999999,0.0,999,999,99
3010,3,24,23,0,*?*?*?*?*?*?*?*?*?*?*?*?*?*?*?*?*?*?*?*?*?*?,3.4,3.4,100,100816,0,-0,295,0.0,-0.0,0.0,0,0,0,0,150,18.0,10,5,9999,99999,9,999999999,0.0,999,999,99
3010,3,24,24,0,*?*?*?*?*?*?*?*?*?*?*?*?*?*?*?*?*?*?*?*?*?*?,0.8,0.8,100,100816,0,-0,285,0.0,-0.0,0.0,0,0,0,0,100,18.0,10,5,9999,99999,9,999999999,0.0,999,999,99
3010,3,25,1,0,*?*?*?*?*?*?*?*?*?*?*?*?*?*?*?*?*?*?*?*?*?*?,4.0,1.9,86,100928,0,-0,298,0.0,-0.0,0.0,0,0,0,0,153,18.5,10,5,9999,99999,9,999999999,0.1,999,999,99
3010,3,25,2,0,*?*?*?*?*?*?*?*?*?*?*?*?*?*?*?*?*?*?*?*?*?*?,4.4,0.8,78,100928,0,-0,300,0.0,-0.0,0.0,0,0,0,0,157,18.5,10,5,9999,99999,9,999999999,0.4,999,999,99
3010,3,25,3,0,*?*?*?*?*?*?*?*?*?*?*?*?*?*?*?*?*?*?*?*?*?*?,4.2,-0.0,74,100928,0,-0,299,0.0,-0.0,0.0,0,0,0,0,160,16.0,10,5,9999,99999,9,999999999,0.4,999,999,99
3010,3,25,4,0,*?*?*?*?*?*?*?*?*?*?*?*?*?*?*?*?*?*?*?*?*?*?,4.0,0.8,80,100928,0,-0,298,0.0,-0.0,0.0,0,0,0,0,163,13.9,10,5,9999,99999,9,999999999,0.4,999,999,99
3010,3,25,5,0,*?*?*?*?*?*?*?*?*?*?*?*?*?*?*?*?*?*?*?*?*?*?,3.9,1.0,81,100928,0,-0,298,0.0,-0.0,0.0,0,0,0,0,167,14.9,10,5,9999,99999,9,999999999,0.4,999,999,99
3010,3,25,6,0,*?*?*?*?*?*?*?*?*?*?*?*?*?*?*?*?*?*?*?*?*?*?,3.5,1.3,85,100928,71,1368,296,0.1,0.0,0.1,9,-0,9,2,170,13.4,10,5,9999,99999,9,999999999,0.1,999,999,99
3010,3,25,7,0,*?*?*?*?*?*?*?*?*?*?*?*?*?*?*?*?*?*?*?*?*?*?,4.7,2.7,86,100928,269,1372,301,39.7,0.0,39.7,4628,0,4636,1549,197,12.9,10,5,9999,99999,9,999999999,0.0,999,999,99
3010,3,25,8,0,*?*?*?*?*?*?*?*?*?*?*?*?*?*?*?*?*?*?*?*?*?*?,5.8,2.5,79,100928,452,1376,301,132.2,53.5,114.6,14513,4945,12938,3154,223,12.9,9,5,9999,99999,9,999999999,0.0,999,999,99
3010,3,25,9,0,*?*?*?*?*?*?*?*?*?*?*?*?*?*?*?*?*?*?*?*?*?*?,6.7,2.9,76,100928,606,1376,310,106.9,0.0,106.9,12572,0,12615,4657,250,14.4,10,5,9999,99999,9,999999999,0.0,999,999,99
3010,3,25,10,0,*?*?*?*?*?*?*?*?*?*?*?*?*?*?*?*?*?*?*?*?*?*?,7.7,3.6,75,100928,721,1376,314,129.9,0.0,129.9,15378,0,15435,5883,277,13.9,10,5,9999,99999,9,999999999,0.0,999,999,99
3010,3,25,11,0,*?*?*?*?*?*?*?*?*?*?*?*?*?*?*?*?*?*?*?*?*?*?,9.0,3.0,66,100928,789,1375,315,249.4,57.8,216.3,27464,5802,24368,7031,303,12.4,9,5,9999,99999,9,999999999,0.0,999,999,99
3010,3,25,12,0,*?*?*?*?*?*?*?*?*?*?*?*?*?*?*?*?*?*?*?*?*?*?,9.6,2.7,62,100928,806,1374,318,255.4,57.9,221.4,28127,5824,24951,7271,330,11.8,9,5,9999,99999,9,999999999,0.0,999,999,99
3010,3,25,13,0,*?*?*?*?*?*?*?*?*?*?*?*?*?*?*?*?*?*?*?*?*?*?,9.4,3.8,68,100928,771,1375,317,243.2,57.7,210.8,26771,5777,23758,6785,283,13.9,9,5,9999,99999,9,999999999,0.0,999,999,99
3010,3,25,14,0,*?*?*?*?*?*?*?*?*?*?*?*?*?*?*?*?*?*?*?*?*?*?,9.7,2.7,62,100928,686,1375,318,213.6,56.9,185.2,23493,5637,20870,5691,237,13.4,9,5,9999,99999,9,999999999,0.0,999,999,99
3010,3,25,15,0,*?*?*?*?*?*?*?*?*?*?*?*?*?*?*?*?*?*?*?*?*?*?,9.6,1.3,56,100928,557,1376,318,168.7,55.4,146.2,18529,5328,16489,4216,190,14.4,9,5,9999,99999,9,999999999,0.0,999,999,99
3010,3,25,16,0,*?*?*?*?*?*?*?*?*?*?*?*?*?*?*?*?*?*?*?*?*?*?,9.4,3.2,65,100928,392,1375,317,111.5,52.0,96.6,12230,4648,10916,2595,143,15.5,9,5,9999,99999,9,999999999,0.0,999,999,99
3010,3,25,17,0,*?*?*?*?*?*?*?*?*?*?*?*?*?*?*?*?*?*?*?*?*?*?,8.8,2.5,65,100928,203,1374,314,45.9,41.3,39.8,5095,2819,4728,841,97,13.9,9,5,9999,99999,9,999999999,0.0,999,999,99
3010,3,25,18,0,*?*?*?*?*?*?*?*?*?*?*?*?*?*?*?*?*?*?*?*?*?*?,8.5,3.6,71,100928,3,1255,318,0.0,0.0,0.0,0,0,0,0,50,13.9,10,5,9999,99999,9,999999999,0.0,999,999,99
3010,3,25,19,0,*?*?*?*?*?*?*?*?*?*?*?*?*?*?*?*?*?*?*?*?*?*?,6.8,1.0,67,100928,0,-0,310,0.0,-0.0,0.0,0,0,0,0,52,15.5,10,5,9999,99999,9,999999999,0.0,999,999,99
3010,3,25,20,0,*?*?*?*?*?*?*?*?*?*?*?*?*?*?*?*?*?*?*?*?*?*?,6.4,2.3,75,100928,0,-0,308,0.0,-0.0,0.0,0,0,0,0,53,16.5,10,5,9999,99999,9,999999999,0.0,999,999,99
3010,3,25,21,0,*?*?*?*?*?*?*?*?*?*?*?*?*?*?*?*?*?*?*?*?*?*?,6.2,2.3,76,100928,0,-0,307,0.0,-0.0,0.0,0,0,0,0,55,16.0,10,5,9999,99999,9,999999999,0.0,999,999,99
3010,3,25,22,0,*?*?*?*?*?*?*?*?*?*?*?*?*?*?*?*?*?*?*?*?*?*?,5.5,1.0,73,100928,0,-0,305,0.0,-0.0,0.0,0,0,0,0,57,17.5,10,5,9999,99999,9,999999999,0.0,999,999,99
3010,3,25,23,0,*?*?*?*?*?*?*?*?*?*?*?*?*?*?*?*?*?*?*?*?*?*?,5.4,1.3,75,100928,0,-0,304,0.0,-0.0,0.0,0,0,0,0,58,18.0,10,5,9999,99999,9,999999999,0.0,999,999,99
3010,3,25,24,0,*?*?*?*?*?*?*?*?*?*?*?*?*?*?*?*?*?*?*?*?*?*?,3.5,2.7,94,100928,0,-0,296,0.0,-0.0,0.0,0,0,0,0,150,18.0,10,5,9999,99999,9,999999999,0.0,999,999,99
3010,3,26,1,0,*?*?*?*?*?*?*?*?*?*?*?*?*?*?*?*?*?*?*?*?*?*?,5.0,1.7,79,102171,0,-0,302,0.0,-0.0,0.0,0,0,0,0,55,18.5,10,5,9999,99999,9,999999999,0.0,999,999,99
3010,3,26,2,0,*?*?*?*?*?*?*?*?*?*?*?*?*?*?*?*?*?*?*?*?*?*?,4.9,1.9,81,102171,0,-0,302,0.0,-0.0,0.0,0,0,0,0,50,18.5,10,5,9999,99999,9,999999999,0.0,999,999,99
3010,3,26,3,0,*?*?*?*?*?*?*?*?*?*?*?*?*?*?*?*?*?*?*?*?*?*?,4.4,2.5,86,102171,0,-0,300,0.0,-0.0,0.0,0,0,0,0,45,16.0,10,5,9999,99999,9,999999999,0.0,999,999,99
3010,3,26,4,0,*?*?*?*?*?*?*?*?*?*?*?*?*?*?*?*?*?*?*?*?*?*?,4.0,1.7,84,102171,0,-0,298,0.0,-0.0,0.0,0,0,0,0,40,13.9,10,5,9999,99999,9,999999999,0.0,999,999,99
3010,3,26,5,0,*?*?*?*?*?*?*?*?*?*?*?*?*?*?*?*?*?*?*?*?*?*?,4.3,2.9,89,102171,0,-0,299,0.0,-0.0,0.0,0,0,0,0,35,14.9,10,5,9999,99999,9,999999999,0.0,999,999,99
3010,3,26,6,0,*?*?*?*?*?*?*?*?*?*?*?*?*?*?*?*?*?*?*?*?*?*?,4.6,2.7,86,102171,80,1372,296,3.2,7.2,2.7,388,233,414,41,30,13.4,9,5,9999,99999,9,999999999,0.0,999,999,99
3010,3,26,7,0,*?*?*?*?*?*?*?*?*?*?*?*?*?*?*?*?*?*?*?*?*?*?,4.8,3.9,94,102171,278,1374,257,142.8,494.1,42.8,14846,38289,6585,799,28,12.9,0,0,9999,99999,9,999999999,0.0,999,999,99
3010,3,26,8,0,*?*?*?*?*?*?*?*?*?*?*?*?*?*?*?*?*?*?*?*?*?*?,5.2,4.3,93,102171,460,1374,259,268.3,561.1,80.5,27821,50997,11658,1529,27,12.9,0,0,9999,99999,9,999999999,0.0,999,999,99
3010,3,26,9,0,*?*?*?*?*?*?*?*?*?*?*?*?*?*?*?*?*?*?*?*?*?*?,7.3,5.0,84,102171,614,1375,268,374.3,586.8,112.3,38924,56630,15652,2257,25,14.4,0,0,9999,99999,9,999999999,0.0,999,999,99
3010,3,26,10,0,*?*?*?*?*?*?*?*?*?*?*?*?*?*?*?*?*?*?*?*?*?*?,8.2,4.8,79,102171,728,1373,285,448.1,538.5,162.7,47912,54443,20219,3496,23,13.9,3,2,9999,99999,9,999999999,0.0,999,999,99
3010,3,26,11,0,*?*?*?*?*?*?*?*?*?*?*?*?*?*?*?*?*?*?*?*?*?*?,9.7,5.0,72,102171,797,1375,282,500.4,598.2,153.6,52232,59621,20432,3486,22,12.4,1,0,9999,99999,9,999999999,0.0,999,999,99
3010,3,26,12,0,*?*?*?*?*?*?*?*?*?*?*?*?*?*?*?*?*?*?*?*?*?*?,9.7,4.5,69,102171,813,1373,295,496.1,492.7,204.4,52614,50396,24541,4776,20,11.8,4,2,9999,99999,9,999999999,0.0,999,999,99
3010,3,26,13,0,*?*?*?*?*?*?*?*?*?*?*?*?*?*?*?*?*?*?*?*?*?*?,9.9,2.9,61,102171,778,1374,304,426.8,337.7,235.6,45837,35628,26181,5657,25,13.9,6,3,9999,99999,9,999999999,0.0,999,999,99
3010,3,26,14,0,*?*?*?*?*?*?*?*?*?*?*?*?*?*?*?*?*?*?*?*?*?*?,9.8,3.4,64,102171,693,1375,299,400.0,416.6,190.0,41803,41681,22810,4069,30,13.4,5,3,9999,99999,9,999999999,0.0,999,999,99
3010,3,26,15,0,*?*?*?*?*?*?*?*?*?*?*?*?*?*?*?*?*?*?*?*?*?*?,9.8,3.9,67,102171,563,1374,276,339.5,579.9,101.9,35266,55118,14369,2001,35,14.4,0,0,9999,99999,9,999999999,0.0,999,999,99
3010,3,26,16,0,*?*?*?*?*?*?*?*?*?*?*?*?*?*?*?*?*?*?*?*?*?*?,9.5,5.6,76,102171,399,1376,278,225.9,545.3,67.8,23420,47672,9989,1272,40,15.5,0,0,9999,99999,9,999999999,0.0,999,999,99
3010,3,26,17,0,*?*?*?*?*?*?*?*?*?*?*?*?*?*?*?*?*?*?*?*?*?*?,9.7,5.8,76,102171,210,1375,279,95.8,439.0,28.7,9812,31882,4661,573,45,13.9,0,0,9999,99999,9,999999999,0.0,999,999,99
3010,3,26,18,0,*?*?*?*?*?*?*?*?*?*?*?*?*?*?*?*?*?*?*?*?*?*?,8.5,7.1,90,102171,10,1364,301,0.0,0.0,0.0,0,0,0,0,50,13.9,6,3,9999,99999,9,999999999,0.0,999,999,99
3010,3,26,19,0,*?*?*?*?*?*?*?*?*?*?*?*?*?*?*?*?*?*?*?*?*?*?,7.2,7.1,99,102171,0,-0,311,0.0,-0.0,0.0,0,0,0,0,52,15.5,10,5,9999,99999,9,999999999,0.0,999,999,99
3010,3,26,20,0,*?*?*?*?*?*?*?*?*?*?*?*?*?*?*?*?*?*?*?*?*?*?,6.5,5.8,95,102171,0,-0,308,0.0,-0.0,0.0,0,0,0,0,53,16.5,10,5,9999,99999,9,999999999,0.0,999,999,99
3010,3,26,21,0,*?*?*?*?*?*?*?*?*?*?*?*?*?*?*?*?*?*?*?*?*?*?,6.1,6.1,99,102171,0,-0,306,0.0,-0.0,0.0,0,0,0,0,55,16.0,10,5,9999,99999,9,999999999,0.0,999,999,99
3010,3,26,22,0,*?*?*?*?*?*?*?*?*?*?*?*?*?*?*?*?*?*?*?*?*?*?,5.5,5.5,100,102171,0,-0,304,0.0,-0.0,0.0,0,0,0,0,57,17.5,10,5,9999,99999,9,999999999,0.0,999,999,99
3010,3,26,23,0,*?*?*?*?*?*?*?*?*?*?*?*?*?*?*?*?*?*?*?*?*?*?,5.5,4.6,94,102171,0,-0,304,0.0,-0.0,0.0,0,0,0,0,58,18.0,10,5,9999,99999,9,999999999,0.0,999,999,99
3010,3,26,24,0,*?*?*?*?*?*?*?*?*?*?*?*?*?*?*?*?*?*?*?*?*?*?,5.3,1.5,76,102171,0,-0,304,0.0,-0.0,0.0,0,0,0,0,60,18.0,10,5,9999,99999,9,999999999,0.0,999,999,99
3010,3,27,1,0,*?*?*?*?*?*?*?*?*?*?*?*?*?*?*?*?*?*?*?*?*?*?,4.7,3.0,87,101801,0,-0,301,0.0,-0.0,0.0,0,0,0,0,63,18.5,10,5,9999,99999,9,999999999,0.0,999,999,99
3010,3,27,2,0,*?*?*?*?*?*?*?*?*?*?*?*?*?*?*?*?*?*?*?*?*?*?,4.2,2.3,86,101801,0,-0,299,0.0,-0.0,0.0,0,0,0,0,67,18.5,10,5,9999,99999,9,999999999,0.0,999,999,99
3010,3,27,3,0,*?*?*?*?*?*?*?*?*?*?*?*?*?*?*?*?*?*?*?*?*?*?,4.0,2.9,91,101801,0,-0,298,0.0,-0.0,0.0,0,0,0,0,70,16.0,10,5,9999,99999,9,999999999,0.0,999,999,99
3010,3,27,4,0,*?*?*?*?*?*?*?*?*?*?*?*?*?*?*?*?*?*?*?*?*?*?,3.9,2.9,91,101801,0,-0,297,0.0,-0.0,0.0,0,0,0,0,73,13.9,10,5,9999,99999,9,999999999,0.0,999,999,99
3010,3,27,5,0,*?*?*?*?*?*?*?*?*?*?*?*?*?*?*?*?*?*?*?*?*?*?,4.1,2.7,89,101801,0,-0,298,0.0,-0.0,0.0,0,0,0,0,77,14.9,10,5,9999,99999,9,999999999,0.0,999,999,99
3010,3,27,6,0,*?*?*?*?*?*?*?*?*?*?*?*?*?*?*?*?*?*?*?*?*?*?,3.8,3.6,97,101801,89,1376,292,6.2,12.8,5.4,732,448,769,82,80,13.4,9,5,9999,99999,9,999999999,0.0,999,999,99
3010,3,27,7,0,*?*?*?*?*?*?*?*?*?*?*?*?*?*?*?*?*?*?*?*?*?*?,3.5,3.4,98,101801,287,1376,282,117.4,200.8,75.5,12416,15330,8950,1441,83,12.9,7,4,9999,99999,9,999999999,0.4,999,999,99
3010,3,27,8,0,*?*?*?*?*?*?*?*?*?*?*?*?*?*?*?*?*?*?*?*?*?*?,4.9,4.8,98,101801,468,1373,284,239.9,315.3,132.4,25472,29604,15315,2696,87,12.9,6,3,9999,99999,9,999999999,0.6,999,999,99
3010,3,27,9,0,*?*?*?*?*?*?*?*?*?*?*?*?*?*?*?*?*?*?*?*?*?*?,6.3,4.8,89,101801,622,1374,290,332.5,329.2,183.5,35484,33337,20821,4003,90,14.4,6,3,9999,99999,9,999999999,0.6,999,999,99
3010,3,27,10,0,*?*?*?*?*?*?*?*?*?*?*?*?*?*?*?*?*?*?*?*?*?*?,7.3,5.3,86,101801,736,1373,308,231.2,57.4,200.5,25449,5726,22592,6329,93,13.9,9,5,9999,99999,9,999999999,0.0,999,999,99
3010,3,27,11,0,*?*?*?*?*?*?*?*?*?*?*?*?*?*?*?*?*?*?*?*?*?*?,8.2,5.1,80,101801,804,1374,312,254.8,57.9,221.0,28066,5822,24896,7248,97,12.4,9,5,9999,99999,9,999999999,0.0,999,999,99
3010,3,27,12,0,*?*?*?*?*?*?*?*?*?*?*?*?*?*?*?*?*?*?*?*?*?*?,8.8,5.0,75,101801,821,1374,319,150.0,0.0,150.0,17868,0,17940,7006,100,11.8,10,5,9999,99999,9,999999999,0.0,999,999,99
3010,3,27,13,0,*?*?*?*?*?*?*?*?*?*?*?*?*?*?*?*?*?*?*?*?*?*?,8.9,5.3,77,101801,785,1374,310,328.9,145.0,246.0,35960,15116,27558,6469,97,13.9,8,4,9999,99999,9,999999999,0.0,999,999,99
3010,3,27,14,0,*?*?*?*?*?*?*?*?*?*?*?*?*?*?*?*?*?*?*?*?*?*?,8.5,3.9,72,101801,699,1373,317,125.8,0.0,125.8,14870,0,14925,5656,93,13.4,10,5,9999,99999,9,999999999,0.0,999,999,99
3010,3,27,15,0,*?*?*?*?*?*?*?*?*?*?*?*?*?*?*?*?*?*?*?*?*?*?,8.9,2.3,62,101801,570,1374,315,173.4,55.6,150.4,19057,5368,16955,4362,90,14.4,9,5,9999,99999,9,999999999,0.0,999,999,99
3010,3,27,16,0,*?*?*?*?*?*?*?*?*?*?*?*?*?*?*?*?*?*?*?*?*?*?,8.8,3.0,67,101801,405,1373,304,181.9,220.2,117.0,19209,19703,13532,2347,87,15.5,7,4,9999,99999,9,999999999,0.0,999,999,99
3010,3,27,17,0,*?*?*?*?*?*?*?*?*?*?*?*?*?*?*?*?*?*?*?*?*?*?,8.8,2.3,63,101801,216,1370,309,67.0,107.2,50.1,7138,7011,6067,919,83,13.9,8,4,9999,99999,9,999999999,0.0,999,999,99
3010,3,27,18,0,*?*?*?*?*?*?*?*?*?*?*?*?*?*?*?*?*?*?*?*?*?*?,7.8,2.5,68,101801,17,1387,315,0.0,0.0,0.0,0,0,0,0,80,13.9,10,5,9999,99999,9,999999999,0.0,999,999,99
3010,3,27,19,0,*?*?*?*?*?*?*?*?*?*?*?*?*?*?*?*?*?*?*?*?*?*?,6.7,3.8,81,101801,0,-0,309,0.0,-0.0,0.0,0,0,0,0,78,15.5,10,5,9999,99999,9,999999999,0.0,999,999,99
3010,3,27,20,0,*?*?*?*?*?*?*?*?*?*?*?*?*?*?*?*?*?*?*?*?*?*?,5.8,3.0,81,101801,0,-0,306,0.0,-0.0,0.0,0,0,0,0,77,16.5,10,5,9999,99999,9,999999999,0.0,999,999,99
3010,3,27,21,0,*?*?*?*?*?*?*?*?*?*?*?*?*?*?*?*?*?*?*?*?*?*?,4.9,1.9,80,101801,0,-0,302,0.0,-0.0,0.0,0,0,0,0,75,16.0,10,5,9999,99999,9,999999999,0.0,999,999,99
3010,3,27,22,0,*?*?*?*?*?*?*?*?*?*?*?*?*?*?*?*?*?*?*?*?*?*?,5.6,0.6,69,101801,0,-0,305,0.0,-0.0,0.0,0,0,0,0,73,17.5,10,5,9999,99999,9,999999999,0.0,999,999,99
3010,3,27,23,0,*?*?*?*?*?*?*?*?*?*?*?*?*?*?*?*?*?*?*?*?*?*?,4.5,-0.0,72,101801,0,-0,300,0.0,-0.0,0.0,0,0,0,0,72,18.0,10,5,9999,99999,9,999999999,0.0,999,999,99
3010,3,27,24,0,*?*?*?*?*?*?*?*?*?*?*?*?*?*?*?*?*?*?*?*?*?*?,5.5,3.8,88,101801,0,-0,304,0.0,-0.0,0.0,0,0,0,0,60,18.0,10,5,9999,99999,9,999999999,0.0,999,999,99
3010,3,28,1,0,*?*?*?*?*?*?*?*?*?*?*?*?*?*?*?*?*?*?*?*?*?*?,2.5,0.4,84,102194,0,-0,292,0.0,-0.0,0.0,0,0,0,0,65,18.5,10,5,9999,99999,9,999999999,0.0,999,999,99
3010,3,28,2,0,*?*?*?*?*?*?*?*?*?*?*?*?*?*?*?*?*?*?*?*?*?*?,2.0,0.6,89,102194,0,-0,290,0.0,-0.0,0.0,0,0,0,0,60,18.5,10,5,9999,99999,9,999999999,0.0,999,999,99
3010,3,28,3,0,*?*?*?*?*?*?*?*?*?*?*?*?*?*?*?*?*?*?*?*?*?*?,1.3,1.3,97,102194,0,-0,287,0.0,-0.0,0.0,0,0,0,0,55,16.0,10,5,9999,99999,9,999999999,0.0,999,999,99
3010,3,28,4,0,*?*?*?*?*?*?*?*?*?*?*?*?*?*?*?*?*?*?*?*?*?*?,1.8,1.5,96,102194,0,-0,289,0.0,-0.0,0.0,0,0,0,0,50,13.9,10,5,9999,99999,9,999999999,0.0,999,999,99
3010,3,28,5,0,*?*?*?*?*?*?*?*?*?*?*?*?*?*?*?*?*?*?*?*?*?*?,1.4,0.8,94,102194,0,-0,287,0.0,-0.0,0.0,0,0,0,0,45,14.9,10,5,9999,99999,9,999999999,0.0,999,999,99
3010,3,28,6,0,*?*?*?*?*?*?*?*?*?*?*?*?*?*?*?*?*?*?*?*?*?*?,1.0,0.4,94,102194,98,1379,281,9.3,17.3,8.0,1087,815,1025,166,40,13.4,9,5,9999,99999,9,999999999,0.0,999,999,99
3010,3,28,7,0,*?*?*?*?*?*?*?*?*?*?*?*?*?*?*?*?*?*?*?*?*?*?,1.8,1.0,93,102194,295,1372,260,149.9,410.0,61.8,15242,31929,8913,1090,43,12.9,4,2,9999,99999,9,999999999,0.0,999,999,99
3010,3,28,8,0,*?*?*?*?*?*?*?*?*?*?*?*?*?*?*?*?*?*?*?*?*?*?,2.6,1.9,93,102194,476,1371,255,279.2,540.6,91.6,28768,49335,12969,1719,47,12.9,2,1,9999,99999,9,999999999,0.0,999,999,99
3010,3,28,9,0,*?*?*?*?*?*?*?*?*?*?*?*?*?*?*?*?*?*?*?*?*?*?,4.0,2.7,89,102194,629,1372,275,359.8,411.9,170.9,37521,40554,20733,3522,50,14.4,5,3,9999,99999,9,999999999,0.0,999,999,99
3010,3,28,10,0,*?*?*?*?*?*?*?*?*?*?*?*?*?*?*?*?*?*?*?*?*?*?,4.7,4.3,96,102194,744,1373,283,406.5,336.2,224.4,43587,35255,25025,5262,53,13.9,6,3,9999,99999,9,999999999,0.0,999,999,99
3010,3,28,11,0,*?*?*?*?*?*?*?*?*?*?*?*?*?*?*?*?*?*?*?*?*?*?,5.7,3.8,86,102194,811,1372,287,447.3,339.1,246.9,48111,35962,27334,6088,57,12.4,6,3,9999,99999,9,999999999,0.0,999,999,99
3010,3,28,12,0,*?*?*?*?*?*?*?*?*?*?*?*?*?*?*?*?*?*?*?*?*?*?,6.0,2.5,77,102194,827,1372,283,487.4,424.4,231.5,51157,43416,27150,5549,60,11.8,5,3,9999,99999,9,999999999,0.0,999,999,99
3010,3,28,13,0,*?*?*?*?*?*?*?*?*?*?*?*?*?*?*?*?*?*?*?*?*?*?,6.3,2.7,77,102194,792,1373,270,496.2,578.2,162.8,51547,57403,21364,3640,60,13.9,2,1,9999,99999,9,999999999,0.0,999,999,99
3010,3,28,14,0,*?*?*?*?*?*?*?*?*?*?*?*?*?*?*?*?*?*?*?*?*?*?,6.4,1.9,71,102194,706,1373,274,433.3,536.7,157.3,46300,54031,19621,3327,60,13.4,3,2,9999,99999,9,999999999,0.0,999,999,99
3010,3,28,15,0,*?*?*?*?*?*?*?*?*?*?*?*?*?*?*?*?*?*?*?*?*?*?,6.1,0.4,65,102194,576,1372,271,344.9,523.3,125.2,36716,50778,15964,2451,60,14.4,3,2,9999,99999,9,999999999,0.0,999,999,99
3010,3,28,16,0,*?*?*?*?*?*?*?*?*?*?*?*?*?*?*?*?*?*?*?*?*?*?,6.2,0.2,64,102194,412,1374,255,235.2,549.2,70.6,24383,48468,10357,1327,60,15.5,0,0,9999,99999,9,999999999,0.0,999,999,99
3010,3,28,17,0,*?*?*?*?*?*?*?*?*?*?*?*?*?*?*?*?*?*?*?*?*?*?,5.7,-0.0,65,102194,223,1372,274,101.7,368.1,41.9,10407,25755,6277,751,60,13.9,4,2,9999,99999,9,999999999,0.0,999,999,99
3010,3,28,18,0,*?*?*?*?*?*?*?*?*?*?*?*?*?*?*?*?*?*?*?*?*?*?,5.1,-0.0,68,102194,24,1398,303,0.0,0.0,0.0,0,0,0,0,60,13.9,10,5,9999,99999,9,999999999,0.0,999,999,99
3010,3,28,19,0,*?*?*?*?*?*?*?*?*?*?*?*?*?*?*?*?*?*?*?*?*?*?,4.6,1.5,78,102194,0,-0,301,0.0,-0.0,0.0,0,0,0,0,60,15.5,10,5,9999,99999,9,999999999,0.0,999,999,99
3010,3,28,20,0,*?*?*?*?*?*?*?*?*?*?*?*?*?*?*?*?*?*?*?*?*?*?,3.1,1.9,90,102194,0,-0,294,0.0,-0.0,0.0,0,0,0,0,60,16.5,10,5,9999,99999,9,999999999,0.0,999,999,99
3010,3,28,21,0,*?*?*?*?*?*?*?*?*?*?*?*?*?*?*?*?*?*?*?*?*?*?,2.8,1.5,90,102194,0,-0,293,0.0,-0.0,0.0,0,0,0,0,60,16.0,10,5,9999,99999,9,999999999,0.0,999,999,99
3010,3,28,22,0,*?*?*?*?*?*?*?*?*?*?*?*?*?*?*?*?*?*?*?*?*?*?,1.7,1.0,93,102194,0,-0,288,0.0,-0.0,0.0,0,0,0,0,60,17.5,10,5,9999,99999,9,999999999,0.0,999,999,99
3010,3,28,23,0,*?*?*?*?*?*?*?*?*?*?*?*?*?*?*?*?*?*?*?*?*?*?,1.7,0.8,92,102194,0,-0,288,0.0,-0.0,0.0,0,0,0,0,60,18.0,10,5,9999,99999,9,999999999,0.0,999,999,99
3010,3,28,24,0,*?*?*?*?*?*?*?*?*?*?*?*?*?*?*?*?*?*?*?*?*?*?,3.4,0.2,78,102194,0,-0,296,0.0,-0.0,0.0,0,0,0,0,70,18.0,10,5,9999,99999,9,999999999,0.0,999,999,99
3010,3,29,1,0,*?*?*?*?*?*?*?*?*?*?*?*?*?*?*?*?*?*?*?*?*?*?,0.6,-1.3,87,101821,0,-0,284,0.0,-0.0,0.0,0,0,0,0,62,18.5,10,5,9999,99999,9,999999999,0.0,999,999,99
3010,3,29,2,0,*?*?*?*?*?*?*?*?*?*?*?*?*?*?*?*?*?*?*?*?*?*?,-0.4,-2.4,85,101821,0,-0,280,0.0,-0.0,0.0,0,0,0,0,63,18.5,10,5,9999,99999,9,999999999,0.0,999,999,99
3010,3,29,3,0,*?*?*?*?*?*?*?*?*?*?*?*?*?*?*?*?*?*?*?*?*?*?,-0.1,-0.8,94,101821,0,-0,281,0.0,-0.0,0.0,0,0,0,0,65,16.0,10,5,9999,99999,9,999999999,0.0,999,999,99
3010,3,29,4,0,*?*?*?*?*?*?*?*?*?*?*?*?*?*?*?*?*?*?*?*?*?*?,0.2,-0.6,93,101821,0,-0,282,0.0,-0.0,0.0,0,0,0,0,67,13.9,10,5,9999,99999,9,999999999,0.0,999,999,99
3010,3,29,5,0,*?*?*?*?*?*?*?*?*?*?*?*?*?*?*?*?*?*?*?*?*?*?,0.4,-0.6,92,101821,0,-0,283,0.0,-0.0,0.0,0,0,0,0,68,14.9,10,5,9999,99999,9,999999999,0.0,999,999,99
3010,3,29,6,0,*?*?*?*?*?*?*?*?*?*?*?*?*?*?*?*?*?*?*?*?*?*?,0.0,-0.2,98,101821,106,1369,281,7.1,0.0,7.1,874,-0,873,282,70,13.4,10,5,9999,99999,9,999999999,0.0,999,999,99
3010,3,29,7,0,*?*?*?*?*?*?*?*?*?*?*?*?*?*?*?*?*?*?*?*?*?*?,0.0,-1.9,84,101821,303,1370,277,81.0,48.7,70.2,8881,4059,7946,1828,70,12.9,9,5,9999,99999,9,999999999,0.0,999,999,99
3010,3,29,8,0,*?*?*?*?*?*?*?*?*?*?*?*?*?*?*?*?*?*?*?*?*?*?,1.1,-2.7,75,101821,485,1373,281,144.0,54.2,124.9,15812,5086,14087,3484,70,12.9,9,5,9999,99999,9,999999999,0.0,999,999,99
3010,3,29,9,0,*?*?*?*?*?*?*?*?*?*?*?*?*?*?*?*?*?*?*?*?*?*?,2.1,-1.9,73,101821,637,1371,285,197.2,56.4,170.9,21676,5540,19266,5125,70,14.4,9,5,9999,99999,9,999999999,0.0,999,999,99
3010,3,29,10,0,*?*?*?*?*?*?*?*?*?*?*?*?*?*?*?*?*?*?*?*?*?*?,2.2,-2.4,70,101821,751,1372,286,236.8,57.5,205.3,26062,5751,23132,6537,70,13.9,9,5,9999,99999,9,999999999,0.0,999,999,99
3010,3,29,11,0,*?*?*?*?*?*?*?*?*?*?*?*?*?*?*?*?*?*?*?*?*?*?,3.1,-1.7,69,101821,818,1371,289,260.2,58.0,225.6,28658,5842,25416,7465,70,12.4,9,5,9999,99999,9,999999999,0.0,999,999,99
3010,3,29,12,0,*?*?*?*?*?*?*?*?*?*?*?*?*?*?*?*?*?*?*?*?*?*?,3.3,-1.1,72,101821,834,1371,290,265.8,58.1,230.4,29280,5861,25963,7700,70,11.8,9,5,9999,99999,9,999999999,0.0,999,999,99
3010,3,29,13,0,*?*?*?*?*?*?*?*?*?*?*?*?*?*?*?*?*?*?*?*?*?*?,3.8,-0.8,72,101821,798,1371,292,253.2,57.9,219.5,27884,5817,24735,7179,68,13.9,9,5,9999,99999,9,999999999,0.0,999,999,99
3010,3,29,14,0,*?*?*?*?*?*?*?*?*?*?*?*?*?*?*?*?*?*?*?*?*?*?,3.6,-0.8,72,101821,712,1371,291,223.3,57.2,193.6,24571,5688,21818,6036,67,13.4,9,5,9999,99999,9,999999999,0.0,999,999,99
3010,3,29,15,0,*?*?*?*?*?*?*?*?*?*?*?*?*?*?*?*?*?*?*?*?*?*?,3.5,-1.9,65,101821,583,1373,291,178.2,55.8,154.5,19579,5406,17415,4510,65,14.4,9,5,9999,99999,9,999999999,0.0,999,999,99
3010,3,29,16,0,*?*?*?*?*?*?*?*?*?*?*?*?*?*?*?*?*?*?*?*?*?*?,3.6,-3.4,58,101821,418,1372,291,120.8,52.7,104.8,13261,4792,11829,2842,63,15.5,9,5,9999,99999,9,999999999,0.0,999,999,99
3010,3,29,17,0,*?*?*?*?*?*?*?*?*?*?*?*?*?*?*?*?*?*?*?*?*?*?,3.2,-1.9,67,101821,230,1374,290,55.2,43.9,47.9,6110,3179,5656,1018,62,13.9,9,5,9999,99999,9,999999999,0.0,999,999,99
3010,3,29,18,0,*?*?*?*?*?*?*?*?*?*?*?*?*?*?*?*?*?*?*?*?*?*?,2.9,-0.8,75,101821,30,1359,294,0.0,0.0,0.0,0,0,0,0,60,13.9,10,5,9999,99999,9,999999999,0.0,999,999,99
3010,3,29,19,0,*?*?*?*?*?*?*?*?*?*?*?*?*?*?*?*?*?*?*?*?*?*?,1.6,-1.9,76,101821,0,-0,288,0.0,-0.0,0.0,0,0,0,0,53,15.5,10,5,9999,99999,9,999999999,0.0,999,999,99
3010,3,29,20,0,*?*?*?*?*?*?*?*?*?*?*?*?*?*?*?*?*?*?*?*?*?*?,1.6,-1.3,80,101821,0,-0,288,0.0,-0.0,0.0,0,0,0,0,47,16.5,10,5,9999,99999,9,999999999,0.0,999,999,99
3010,3,29,21,0,*?*?*?*?*?*?*?*?*?*?*?*?*?*?*?*?*?*?*?*?*?*?,1.0,-2.2,78,101821,0,-0,286,0.0,-0.0,0.0,0,0,0,0,40,16.0,10,5,9999,99999,9,999999999,0.0,999,999,99
3010,3,29,22,0,*?*?*?*?*?*?*?*?*?*?*?*?*?*?*?*?*?*?*?*?*?*?,1.4,-1.3,82,101821,0,-0,287,0.0,-0.0,0.0,0,0,0,0,33,17.5,10,5,9999,99999,9,999999999,0.0,999,999,99
3010,3,29,23,0,*?*?*?*?*?*?*?*?*?*?*?*?*?*?*?*?*?*?*?*?*?*?,1.2,0.2,93,101821,0,-0,286,0.0,-0.0,0.0,0,0,0,0,27,18.0,10,5,9999,99999,9,999999999,0.0,999,999,99
3010,3,29,24,0,*?*?*?*?*?*?*?*?*?*?*?*?*?*?*?*?*?*?*?*?*?*?,1.7,-0.2,87,101821,0,-0,289,0.0,-0.0,0.0,0,0,0,0,60,18.0,10,5,9999,99999,9,999999999,0.0,999,999,99
3010,3,30,1,0,*?*?*?*?*?*?*?*?*?*?*?*?*?*?*?*?*?*?*?*?*?*?,0.9,-1.3,85,101574,0,-0,285,0.0,-0.0,0.0,0,0,0,0,32,18.5,10,5,9999,99999,9,999999999,0.0,999,999,99
3010,3,30,2,0,*?*?*?*?*?*?*?*?*?*?*?*?*?*?*?*?*?*?*?*?*?*?,0.8,-1.9,81,101574,0,-0,285,0.0,-0.0,0.0,0,0,0,0,43,18.5,10,5,9999,99999,9,999999999,0.0,999,999,99
3010,3,30,3,0,*?*?*?*?*?*?*?*?*?*?*?*?*?*?*?*?*?*?*?*?*?*?,0.7,-1.7,82,101574,0,-0,285,0.0,-0.0,0.0,0,0,0,0,55,16.0,10,5,9999,99999,9,999999999,0.0,999,999,99
3010,3,30,4,0,*?*?*?*?*?*?*?*?*?*?*?*?*?*?*?*?*?*?*?*?*?*?,0.4,-1.1,88,101574,0,-0,283,0.0,-0.0,0.0,0,0,0,0,67,13.9,10,5,9999,99999,9,999999999,0.0,999,999,99
3010,3,30,5,0,*?*?*?*?*?*?*?*?*?*?*?*?*?*?*?*?*?*?*?*?*?*?,0.0,-1.1,92,101574,0,-0,282,0.0,-0.0,0.0,0,0,0,0,78,14.9,10,5,9999,99999,9,999999999,0.0,999,999,99
3010,3,30,6,0,*?*?*?*?*?*?*?*?*?*?*?*?*?*?*?*?*?*?*?*?*?*?,-0.4,-0.4,100,101574,115,1373,280,8.8,0.0,8.8,1077,-0,1077,349,90,13.4,10,5,9999,99999,9,999999999,0.0,999,999,99
3010,3,30,7,0,*?*?*?*?*?*?*?*?*?*?*?*?*?*?*?*?*?*?*?*?*?*?,0.6,0.6,100,101574,312,1372,270,131.4,206.3,84.5,13885,16491,9942,1634,82,12.9,7,4,9999,99999,9,999999999,0.0,999,999,99
3010,3,30,8,0,*?*?*?*?*?*?*?*?*?*?*?*?*?*?*?*?*?*?*?*?*?*?,1.6,1.3,98,101574,493,1372,274,230.1,228.6,147.9,24339,21886,16896,3076,73,12.9,7,4,9999,99999,9,999999999,0.0,999,999,99
3010,3,30,9,0,*?*?*?*?*?*?*?*?*?*?*?*?*?*?*?*?*?*?*?*?*?*?,3.9,3.2,95,101574,645,1371,284,313.2,237.6,201.4,33309,24324,22566,4498,65,14.4,7,4,9999,99999,9,999999999,0.0,999,999,99
3010,3,30,10,0,*?*?*?*?*?*?*?*?*?*?*?*?*?*?*?*?*?*?*?*?*?*?,5.7,2.5,80,101574,758,1370,291,375.1,242.0,241.2,40089,25441,26680,5778,57,13.9,7,4,9999,99999,9,999999999,0.0,999,999,99
3010,3,30,11,0,*?*?*?*?*?*?*?*?*?*?*?*?*?*?*?*?*?*?*?*?*?*?,6.7,2.9,76,101574,825,1370,295,411.6,244.1,264.6,44127,25918,29064,6672,48,12.4,7,4,9999,99999,9,999999999,0.0,999,999,99
3010,3,30,12,0,*?*?*?*?*?*?*?*?*?*?*?*?*?*?*?*?*?*?*?*?*?*?,7.3,3.0,74,101574,841,1371,303,355.6,146.0,266.0,38915,15323,29706,7270,40,11.8,8,4,9999,99999,9,999999999,0.0,999,999,99
3010,3,30,13,0,*?*?*?*?*?*?*?*?*?*?*?*?*?*?*?*?*?*?*?*?*?*?,7.6,3.6,76,101574,805,1371,299,400.4,243.5,257.4,42887,25783,28338,6383,40,13.9,7,4,9999,99999,9,999999999,0.0,999,999,99
3010,3,30,14,0,*?*?*?*?*?*?*?*?*?*?*?*?*?*?*?*?*?*?*?*?*?*?,7.7,3.9,77,101574,719,1371,300,353.4,240.7,227.3,37712,25101,25255,5301,40,13.4,7,4,9999,99999,9,999999999,0.0,999,999,99
3010,3,30,15,0,*?*?*?*?*?*?*?*?*?*?*?*?*?*?*?*?*?*?*?*?*?*?,7.4,3.8,78,101574,589,1371,299,282.7,234.9,181.7,29997,23581,20503,3946,40,14.4,7,4,9999,99999,9,999999999,0.0,999,999,99
3010,3,30,16,0,*?*?*?*?*?*?*?*?*?*?*?*?*?*?*?*?*?*?*?*?*?*?,7.6,5.0,84,101574,424,1370,309,123.1,52.9,106.8,13515,4825,12053,2903,40,15.5,9,5,9999,99999,9,999999999,0.0,999,999,99
3010,3,30,17,0,*?*?*?*?*?*?*?*?*?*?*?*?*?*?*?*?*?*?*?*?*?*?,7.6,3.8,77,101574,236,1371,309,57.5,44.5,49.9,6360,3261,5884,1062,40,13.9,9,5,9999,99999,9,999999999,0.0,999,999,99
3010,3,30,18,0,*?*?*?*?*?*?*?*?*?*?*?*?*?*?*?*?*?*?*?*?*?*?,5.8,3.2,83,101574,37,1372,306,0.0,0.0,0.0,0,0,0,0,40,13.9,10,5,9999,99999,9,999999999,0.0,999,999,99
3010,3,30,19,0,*?*?*?*?*?*?*?*?*?*?*?*?*?*?*?*?*?*?*?*?*?*?,4.0,2.1,87,101574,0,-0,298,0.0,-0.0,0.0,0,0,0,0,47,15.5,10,5,9999,99999,9,999999999,0.0,999,999,99
3010,3,30,20,0,*?*?*?*?*?*?*?*?*?*?*?*?*?*?*?*?*?*?*?*?*?*?,2.6,1.0,90,101574,0,-0,292,0.0,-0.0,0.0,0,0,0,0,53,16.5,10,5,9999,99999,9,999999999,0.0,999,999,99
3010,3,30,21,0,*?*?*?*?*?*?*?*?*?*?*?*?*?*?*?*?*?*?*?*?*?*?,2.7,1.0,89,101574,0,-0,293,0.0,-0.0,0.0,0,0,0,0,60,16.0,10,5,9999,99999,9,999999999,0.0,999,999,99
3010,3,30,22,0,*?*?*?*?*?*?*?*?*?*?*?*?*?*?*?*?*?*?*?*?*?*?,2.6,-0.0,83,101574,0,-0,292,0.0,-0.0,0.0,0,0,0,0,67,17.5,10,5,9999,99999,9,999999999,0.0,999,999,99
3010,3,30,23,0,*?*?*?*?*?*?*?*?*?*?*?*?*?*?*?*?*?*?*?*?*?*?,1.8,-1.9,74,101574,0,-0,289,0.0,-0.0,0.0,0,0,0,0,73,18.0,10,5,9999,99999,9,999999999,0.0,999,999,99
3010,3,30,24,0,*?*?*?*?*?*?*?*?*?*?*?*?*?*?*?*?*?*?*?*?*?*?,1.1,-0.4,89,101574,0,-0,286,0.0,-0.0,0.0,0,0,0,0,20,18.0,10,5,9999,99999,9,999999999,0.0,999,999,99
3010,3,31,1,0,*?*?*?*?*?*?*?*?*?*?*?*?*?*?*?*?*?*?*?*?*?*?,0.6,-0.8,89,101399,0,-0,284,0.0,-0.0,0.0,0,0,0,0,75,18.5,10,5,9999,99999,9,999999999,0.0,999,999,99
3010,3,31,2,0,*?*?*?*?*?*?*?*?*?*?*?*?*?*?*?*?*?*?*?*?*?*?,-0.2,-0.4,99,101399,0,-0,281,0.0,-0.0,0.0,0,0,0,0,70,18.5,10,5,9999,99999,9,999999999,0.0,999,999,99
3010,3,31,3,0,*?*?*?*?*?*?*?*?*?*?*?*?*?*?*?*?*?*?*?*?*?*?,-0.1,-0.0,100,101399,0,-0,281,0.0,-0.0,0.0,0,0,0,0,65,16.0,10,5,9999,99999,9,999999999,0.0,999,999,99
3010,3,31,4,0,*?*?*?*?*?*?*?*?*?*?*?*?*?*?*?*?*?*?*?*?*?*?,-0.2,-0.6,96,101399,0,-0,281,0.0,-0.0,0.0,0,0,0,0,60,13.9,10,5,9999,99999,9,999999999,0.0,999,999,99
3010,3,31,5,0,*?*?*?*?*?*?*?*?*?*?*?*?*?*?*?*?*?*?*?*?*?*?,-0.7,-0.8,100,101399,0,-0,234,0.0,-0.0,0.0,0,0,0,0,55,14.9,1,0,9999,99999,9,999999999,0.0,999,999,99
3010,3,31,6,0,*?*?*?*?*?*?*?*?*?*?*?*?*?*?*?*?*?*?*?*?*?*?,-1.4,-1.5,99,101399,123,1366,226,36.4,282.8,10.9,3901,18288,1837,322,50,13.4,0,0,9999,99999,9,999999999,0.0,999,999,99
3010,3,31,7,0,*?*?*?*?*?*?*?*?*?*?*?*?*?*?*?*?*?*?*?*?*?*?,-0.0,-1.3,91,101399,320,1369,231,172.5,516.8,51.8,17895,42163,7815,964,55,12.9,0,0,9999,99999,9,999999999,0.0,999,999,99
3010,3,31,8,0,*?*?*?*?*?*?*?*?*?*?*?*?*?*?*?*?*?*?*?*?*?*?,1.2,-1.1,85,101399,501,1371,235,297.4,569.7,89.2,30848,52866,12773,1714,60,12.9,0,0,9999,99999,9,999999999,0.0,999,999,99
3010,3,31,9,0,*?*?*?*?*?*?*?*?*?*?*?*?*?*?*?*?*?*?*?*?*?*?,4.0,0.8,80,101399,653,1371,248,402.6,591.6,120.8,41901,57663,16663,2480,65,14.4,0,0,9999,99999,9,999999999,0.0,999,999,99
3010,3,31,10,0,*?*?*?*?*?*?*?*?*?*?*?*?*?*?*?*?*?*?*?*?*?*?,6.5,1.9,73,101399,766,1371,259,480.8,602.2,144.3,50220,59870,19394,3205,70,13.9,0,0,9999,99999,9,999999999,0.0,999,999,99
3010,3,31,11,0,*?*?*?*?*?*?*?*?*?*?*?*?*?*?*?*?*?*?*?*?*?*?,7.5,1.7,67,101399,832,1370,263,526.9,607.1,158.1,55150,60816,20932,3732,75,12.4,0,0,9999,99999,9,999999999,0.0,999,999,99
3010,3,31,12,0,*?*?*?*?*?*?*?*?*?*?*?*?*?*?*?*?*?*?*?*?*?*?,9.0,3.8,70,101399,848,1370,273,537.7,608.2,161.3,56304,61008,21284,3870,80,11.8,0,0,9999,99999,9,999999999,0.0,999,999,99
3010,3,31,13,0,*?*?*?*?*?*?*?*?*?*?*?*?*?*?*?*?*?*?*?*?*?*?,9.1,3.2,67,101399,811,1370,272,512.4,605.7,153.7,53588,60539,20450,3555,77,13.9,0,0,9999,99999,9,999999999,0.0,999,999,99
3010,3,31,14,0,*?*?*?*?*?*?*?*?*?*?*?*?*?*?*?*?*?*?*?*?*?*?,9.0,3.2,67,101399,725,1370,271,452.8,598.8,135.8,47223,59174,18427,2923,73,13.4,0,0,9999,99999,9,999999999,0.0,999,999,99
3010,3,31,15,0,*?*?*?*?*?*?*?*?*?*?*?*?*?*?*?*?*?*?*?*?*?*?,8.8,2.3,64,101399,595,1369,269,362.9,584.7,108.9,37714,56153,15222,2169,70,14.4,0,0,9999,99999,9,999999999,0.0,999,999,99
3010,3,31,16,0,*?*?*?*?*?*?*?*?*?*?*?*?*?*?*?*?*?*?*?*?*?*?,9.1,1.5,60,101399,431,1371,268,249.0,554.5,74.7,25808,49571,10897,1410,67,15.5,0,0,9999,99999,9,999999999,0.0,999,999,99
3010,3,31,17,0,*?*?*?*?*?*?*?*?*?*?*?*?*?*?*?*?*?*?*?*?*?*?,8.6,1.9,63,101399,243,1373,267,118.8,469.8,35.6,12383,34592,5569,667,63,13.9,0,0,9999,99999,9,999999999,0.0,999,999,99
3010,3,31,18,0,*?*?*?*?*?*?*?*?*?*?*?*?*?*?*?*?*?*?*?*?*?*?,6.1,3.9,87,101399,44,1382,284,0.0,0.0,0.0,0,0,0,0,60,13.9,5,3,9999,99999,9,999999999,0.0,999,999,99
3010,3,31,19,0,*?*?*?*?*?*?*?*?*?*?*?*?*?*?*?*?*?*?*?*?*?*?,5.2,3.4,88,101399,0,-0,303,0.0,-0.0,0.0,0,0,0,0,67,15.5,10,5,9999,99999,9,999999999,0.0,999,999,99
3010,3,31,20,0,*?*?*?*?*?*?*?*?*?*?*?*?*?*?*?*?*?*?*?*?*?*?,3.1,2.9,100,101399,0,-0,294,0.0,-0.0,0.0,0,0,0,0,73,16.5,10,5,9999,99999,9,999999999,0.0,999,999,99
3010,3,31,21,0,*?*?*?*?*?*?*?*?*?*?*?*?*?*?*?*?*?*?*?*?*?*?,2.4,1.5,94,101399,0,-0,291,0.0,-0.0,0.0,0,0,0,0,80,16.0,10,5,9999,99999,9,999999999,0.0,999,999,99
3010,3,31,22,0,*?*?*?*?*?*?*?*?*?*?*?*?*?*?*?*?*?*?*?*?*?*?,2.3,1.5,95,101399,0,-0,291,0.0,-0.0,0.0,0,0,0,0,87,17.5,10,5,9999,99999,9,999999999,0.0,999,999,99
3010,3,31,23,0,*?*?*?*?*?*?*?*?*?*?*?*?*?*?*?*?*?*?*?*?*?*?,1.7,1.7,100,101399,0,-0,288,0.0,-0.0,0.0,0,0,0,0,93,18.0,10,5,9999,99999,9,999999999,0.0,999,999,99
3010,3,31,24,0,*?*?*?*?*?*?*?*?*?*?*?*?*?*?*?*?*?*?*?*?*?*?,1.1,-1.5,82,101399,0,-0,286,0.0,-0.0,0.0,0,0,0,0,80,18.0,10,5,9999,99999,9,999999999,0.0,999,999,99
3010,4,1,1,0,*?*?*?*?*?*?*?*?*?*?*?*?*?*?*?*?*?*?*?*?*?*?,0.7,0.6,100,101700,0,-0,284,0.0,-0.0,0.0,0,0,0,0,98,23.2,10,5,9999,99999,9,999999999,0.0,999,999,99
3010,4,1,2,0,*?*?*?*?*?*?*?*?*?*?*?*?*?*?*?*?*?*?*?*?*?*?,0.3,0.2,100,101700,0,-0,283,0.0,-0.0,0.0,0,0,0,0,97,16.0,10,5,9999,99999,9,999999999,0.0,999,999,99
3010,4,1,3,0,*?*?*?*?*?*?*?*?*?*?*?*?*?*?*?*?*?*?*?*?*?*?,0.1,-0.0,100,101700,0,-0,282,0.0,-0.0,0.0,0,0,0,0,95,15.5,10,5,9999,99999,9,999999999,0.0,999,999,99
3010,4,1,4,0,*?*?*?*?*?*?*?*?*?*?*?*?*?*?*?*?*?*?*?*?*?*?,-0.2,-0.2,100,101700,0,-0,281,0.0,-0.0,0.0,0,0,0,0,93,18.0,10,5,9999,99999,9,999999999,0.0,999,999,99
3010,4,1,5,0,*?*?*?*?*?*?*?*?*?*?*?*?*?*?*?*?*?*?*?*?*?*?,-0.6,-0.6,100,101700,0,-0,235,0.0,-0.0,0.0,0,0,0,0,92,17.0,1,0,9999,99999,9,999999999,0.0,999,999,99
3010,4,1,6,0,*?*?*?*?*?*?*?*?*?*?*?*?*?*?*?*?*?*?*?*?*?*?,0.1,-0.0,100,101700,132,1370,233,42.3,307.6,12.7,4526,20267,2125,358,90,15.5,0,0,9999,99999,9,999999999,0.0,999,999,99
3010,4,1,7,0,*?*?*?*?*?*?*?*?*?*?*?*?*?*?*?*?*?*?*?*?*?*?,0.7,-0.0,98,101700,328,1368,235,178.4,520.6,53.5,18497,42850,8054,996,92,13.9,0,0,9999,99999,9,999999999,0.0,999,999,99
3010,4,1,8,0,*?*?*?*?*?*?*?*?*?*?*?*?*?*?*?*?*?*?*?*?*?*?,3.2,1.9,94,101700,509,1370,247,303.1,571.3,90.9,31443,53198,12989,1751,93,11.8,0,0,9999,99999,9,999999999,0.0,999,999,99
3010,4,1,9,0,*?*?*?*?*?*?*?*?*?*?*?*?*?*?*?*?*?*?*?*?*?*?,6.1,2.7,81,101700,660,1369,259,408.1,592.5,122.4,42483,57845,16856,2525,95,12.9,0,0,9999,99999,9,999999999,0.0,999,999,99
3010,4,1,10,0,*?*?*?*?*?*?*?*?*?*?*?*?*?*?*?*?*?*?*?*?*?*?,7.8,4.8,84,101700,773,1369,270,486.2,602.8,145.9,50786,59987,19569,3261,97,10.8,0,0,9999,99999,9,999999999,0.0,999,999,99
3010,4,1,11,0,*?*?*?*?*?*?*?*?*?*?*?*?*?*?*?*?*?*?*?*?*?*?,9.4,5.6,80,101700,839,1369,278,532.1,607.6,159.6,55700,60907,21098,3797,98,13.4,0,0,9999,99999,9,999999999,0.0,999,999,99
3010,4,1,12,0,*?*?*?*?*?*?*?*?*?*?*?*?*?*?*?*?*?*?*?*?*?*?,9.9,6.2,81,101700,855,1370,281,542.6,608.6,162.8,56838,61093,21446,3936,100,11.3,0,0,9999,99999,9,999999999,0.0,999,999,99
3010,4,1,13,0,*?*?*?*?*?*?*?*?*?*?*?*?*?*?*?*?*?*?*?*?*?*?,10.0,6.4,81,101700,818,1370,282,517.2,606.2,155.2,54103,60633,20610,3612,98,12.9,0,0,9999,99999,9,999999999,0.0,999,999,99
3010,4,1,14,0,*?*?*?*?*?*?*?*?*?*?*?*?*?*?*?*?*?*?*?*?*?*?,10.1,6.9,83,101700,732,1370,308,400.2,335.7,220.9,42892,35131,24663,5148,97,17.5,6,3,9999,99999,9,999999999,0.0,999,999,99
3010,4,1,15,0,*?*?*?*?*?*?*?*?*?*?*?*?*?*?*?*?*?*?*?*?*?*?,10.0,6.9,84,101700,602,1370,311,289.9,235.6,186.4,30781,23771,20994,4074,95,14.4,7,4,9999,99999,9,999999999,0.0,999,999,99
3010,4,1,16,0,*?*?*?*?*?*?*?*?*?*?*?*?*?*?*?*?*?*?*?*?*?*?,9.9,6.7,83,101700,437,1369,307,221.9,311.4,122.5,23525,28704,14175,2465,93,14.4,6,3,9999,99999,9,999999999,0.0,999,999,99
3010,4,1,17,0,*?*?*?*?*?*?*?*?*?*?*?*?*?*?*?*?*?*?*?*?*?*?,9.4,5.9,82,101700,249,1370,304,107.9,266.0,59.6,11223,18986,7818,1082,92,14.4,6,3,9999,99999,9,999999999,0.0,999,999,99
3010,4,1,18,0,*?*?*?*?*?*?*?*?*?*?*?*?*?*?*?*?*?*?*?*?*?*?,7.2,7.0,100,101700,50,1363,303,0.0,0.0,0.0,0,0,0,0,90,16.0,8,4,9999,99999,9,999999999,0.0,999,999,99
3010,4,1,19,0,*?*?*?*?*?*?*?*?*?*?*?*?*?*?*?*?*?*?*?*?*?*?,5.5,5.5,100,101700,0,-0,304,0.0,-0.0,0.0,0,0,0,0,90,13.9,10,5,9999,99999,9,999999999,0.0,999,999,99
3010,4,1,20,0,*?*?*?*?*?*?*?*?*?*?*?*?*?*?*?*?*?*?*?*?*?*?,4.2,4.3,100,101700,0,-0,298,0.0,-0.0,0.0,0,0,0,0,90,14.9,10,5,9999,99999,9,999999999,0.0,999,999,99
3010,4,1,21,0,*?*?*?*?*?*?*?*?*?*?*?*?*?*?*?*?*?*?*?*?*?*?,2.9,2.9,100,101700,0,-0,293,0.0,-0.0,0.0,0,0,0,0,90,14.9,10,5,9999,99999,9,999999999,0.0,999,999,99
3010,4,1,22,0,*?*?*?*?*?*?*?*?*?*?*?*?*?*?*?*?*?*?*?*?*?*?,2.0,1.9,100,101700,0,-0,289,0.0,-0.0,0.0,0,0,0,0,90,12.9,10,5,9999,99999,9,999999999,0.0,999,999,99
3010,4,1,23,0,*?*?*?*?*?*?*?*?*?*?*?*?*?*?*?*?*?*?*?*?*?*?,3.1,3.0,100,101700,0,-0,294,0.0,-0.0,0.0,0,0,0,0,90,13.9,10,5,9999,99999,9,999999999,0.0,999,999,99
3010,4,1,24,0,*?*?*?*?*?*?*?*?*?*?*?*?*?*?*?*?*?*?*?*?*?*?,1.0,0.8,100,101700,0,-0,285,0.0,-0.0,0.0,0,0,0,0,100,19.6,10,5,9999,99999,9,999999999,0.0,999,999,99
3010,4,2,1,0,*?*?*?*?*?*?*?*?*?*?*?*?*?*?*?*?*?*?*?*?*?*?,4.6,0.6,71,102137,0,-0,301,0.0,-0.0,0.0,0,0,0,0,95,14.4,10,5,9999,99999,9,999999999,0.0,999,999,99
3010,4,2,2,0,*?*?*?*?*?*?*?*?*?*?*?*?*?*?*?*?*?*?*?*?*?*?,4.9,-0.6,64,102137,0,-0,302,0.0,-0.0,0.0,0,0,0,0,100,13.9,10,5,9999,99999,9,999999999,0.0,999,999,99
3010,4,2,3,0,*?*?*?*?*?*?*?*?*?*?*?*?*?*?*?*?*?*?*?*?*?*?,5.2,0.2,67,102137,0,-0,303,0.0,-0.0,0.0,0,0,0,0,105,14.9,10,5,9999,99999,9,999999999,0.0,999,999,99
3010,4,2,4,0,*?*?*?*?*?*?*?*?*?*?*?*?*?*?*?*?*?*?*?*?*?*?,4.8,-0.2,67,102137,0,-0,302,0.0,-0.0,0.0,0,0,0,0,110,16.5,10,5,9999,99999,9,999999999,0.0,999,999,99
3010,4,2,5,0,*?*?*?*?*?*?*?*?*?*?*?*?*?*?*?*?*?*?*?*?*?*?,4.3,-0.2,70,102137,0,-0,300,0.0,-0.0,0.0,0,0,0,0,115,13.4,10,5,9999,99999,9,999999999,0.0,999,999,99
3010,4,2,6,0,*?*?*?*?*?*?*?*?*?*?*?*?*?*?*?*?*?*?*?*?*?*?,5.3,-0.0,65,102137,140,1364,304,14.0,0.0,14.0,1675,-0,1676,546,120,11.8,10,5,9999,99999,9,999999999,0.0,999,999,99
3010,4,2,7,0,*?*?*?*?*?*?*?*?*?*?*?*?*?*?*?*?*?*?*?*?*?*?,6.2,0.6,65,102137,337,1370,303,92.8,50.2,80.4,10179,4314,9098,2117,112,14.4,9,5,9999,99999,9,999999999,0.0,999,999,99
3010,4,2,8,0,*?*?*?*?*?*?*?*?*?*?*?*?*?*?*?*?*?*?*?*?*?*?,7.8,1.3,61,102137,517,1370,310,155.6,54.8,134.9,17084,5208,15210,3818,103,12.9,9,5,9999,99999,9,999999999,0.0,999,999,99
3010,4,2,9,0,*?*?*?*?*?*?*?*?*?*?*?*?*?*?*?*?*?*?*?*?*?*?,9.9,1.7,54,102137,668,1369,319,208.4,56.8,180.6,22914,5609,20357,5504,95,12.4,9,5,9999,99999,9,999999999,0.0,999,999,99
3010,4,2,10,0,*?*?*?*?*?*?*?*?*?*?*?*?*?*?*?*?*?*?*?*?*?*?,10.4,0.4,48,102137,780,1368,327,142.5,0.0,142.5,16930,0,16997,6577,87,13.9,10,5,9999,99999,9,999999999,0.0,999,999,99
3010,4,2,11,0,*?*?*?*?*?*?*?*?*?*?*?*?*?*?*?*?*?*?*?*?*?*?,11.8,-0.6,40,102137,846,1368,333,155.8,0.0,155.8,18579,0,18656,7328,78,12.9,10,5,9999,99999,9,999999999,0.0,999,999,99
3010,4,2,12,0,*?*?*?*?*?*?*?*?*?*?*?*?*?*?*?*?*?*?*?*?*?*?,12.7,-0.4,38,102137,861,1368,338,158.8,0.0,158.8,18955,0,19034,7501,70,17.5,10,5,9999,99999,9,999999999,0.0,999,999,99
3010,4,2,13,0,*?*?*?*?*?*?*?*?*?*?*?*?*?*?*?*?*?*?*?*?*?*?,12.9,-0.6,37,102137,824,1368,333,262.9,58.1,228.0,28962,5852,25682,7576,70,18.0,9,5,9999,99999,9,999999999,0.0,999,999,99
3010,4,2,14,0,*?*?*?*?*?*?*?*?*?*?*?*?*?*?*?*?*?*?*?*?*?*?,13.1,-0.0,39,102137,738,1369,339,134.0,0.0,134.0,15877,0,15937,6103,70,16.5,10,5,9999,99999,9,999999999,0.0,999,999,99
3010,4,2,15,0,*?*?*?*?*?*?*?*?*?*?*?*?*?*?*?*?*?*?*?*?*?*?,13.0,0.2,40,102137,608,1369,333,187.4,56.1,162.5,20601,5475,18316,4803,70,16.0,9,5,9999,99999,9,999999999,0.0,999,999,99
3010,4,2,16,0,*?*?*?*?*?*?*?*?*?*?*?*?*?*?*?*?*?*?*?*?*?*?,13.0,0.6,41,102137,443,1368,333,130.0,53.4,112.7,14269,4918,12720,3089,70,17.5,9,5,9999,99999,9,999999999,0.0,999,999,99
3010,4,2,17,0,*?*?*?*?*?*?*?*?*?*?*?*?*?*?*?*?*?*?*?*?*?*?,12.2,0.2,42,102137,255,1367,335,37.1,0.0,37.1,4327,0,4335,1443,70,16.5,10,5,9999,99999,9,999999999,0.0,999,999,99
3010,4,2,18,0,*?*?*?*?*?*?*?*?*?*?*?*?*?*?*?*?*?*?*?*?*?*?,11.3,0.8,47,102137,57,1372,331,0.0,0.0,0.0,0,0,0,0,70,18.0,10,5,9999,99999,9,999999999,0.0,999,999,99
3010,4,2,19,0,*?*?*?*?*?*?*?*?*?*?*?*?*?*?*?*?*?*?*?*?*?*?,9.7,0.8,52,102137,0,-0,323,0.0,-0.0,0.0,0,0,0,0,118,16.5,10,5,9999,99999,9,999999999,0.0,999,999,99
3010,4,2,20,0,*?*?*?*?*?*?*?*?*?*?*?*?*?*?*?*?*?*?*?*?*?*?,8.3,-0.0,53,102137,0,-0,317,0.0,-0.0,0.0,0,0,0,0,167,16.5,10,5,9999,99999,9,999999999,0.0,999,999,99
3010,4,2,21,0,*?*?*?*?*?*?*?*?*?*?*?*?*?*?*?*?*?*?*?*?*?*?,7.5,0.4,58,102137,0,-0,314,0.0,-0.0,0.0,0,0,0,0,215,14.4,10,5,9999,99999,9,999999999,0.0,999,999,99
3010,4,2,22,0,*?*?*?*?*?*?*?*?*?*?*?*?*?*?*?*?*?*?*?*?*?*?,7.0,0.2,59,102137,0,-0,311,0.0,-0.0,0.0,0,0,0,0,263,13.9,10,5,9999,99999,9,999999999,0.0,999,999,99
3010,4,2,23,0,*?*?*?*?*?*?*?*?*?*?*?*?*?*?*?*?*?*?*?*?*?*?,6.8,0.8,63,102137,0,-0,310,0.0,-0.0,0.0,0,0,0,0,312,11.3,10,5,9999,99999,9,999999999,0.0,999,999,99
3010,4,2,24,0,*?*?*?*?*?*?*?*?*?*?*?*?*?*?*?*?*?*?*?*?*?*?,4.3,1.9,81,102137,0,-0,299,0.0,-0.0,0.0,0,0,0,0,90,12.9,10,5,9999,99999,9,999999999,0.0,999,999,99
3010,4,3,1,0,*?*?*?*?*?*?*?*?*?*?*?*?*?*?*?*?*?*?*?*?*?*?,6.3,2.1,75,102563,0,-0,308,0.0,-0.0,0.0,0,0,0,0,302,14.4,10,5,9999,99999,9,999999999,0.0,999,999,99
3010,4,3,2,0,*?*?*?*?*?*?*?*?*?*?*?*?*?*?*?*?*?*?*?*?*?*?,6.1,2.7,79,102563,0,-0,307,0.0,-0.0,0.0,0,0,0,0,243,14.4,10,5,9999,99999,9,999999999,0.0,999,999,99
3010,4,3,3,0,*?*?*?*?*?*?*?*?*?*?*?*?*?*?*?*?*?*?*?*?*?*?,6.1,3.2,82,102563,0,-0,307,0.0,-0.0,0.0,0,0,0,0,185,14.9,10,5,9999,99999,9,999999999,0.0,999,999,99
3010,4,3,4,0,*?*?*?*?*?*?*?*?*?*?*?*?*?*?*?*?*?*?*?*?*?*?,6.2,3.8,84,102563,0,-0,307,0.0,-0.0,0.0,0,0,0,0,127,9.3,10,5,9999,99999,9,999999999,0.0,999,999,99
3010,4,3,5,0,*?*?*?*?*?*?*?*?*?*?*?*?*?*?*?*?*?*?*?*?*?*?,5.9,3.4,84,102563,0,-0,306,0.0,-0.0,0.0,0,0,0,0,68,9.8,10,5,9999,99999,9,999999999,0.0,999,999,99
3010,4,3,6,0,*?*?*?*?*?*?*?*?*?*?*?*?*?*?*?*?*?*?*?*?*?*?,5.6,3.2,85,102563,149,1369,305,15.7,0.0,15.7,1872,-0,1874,612,10,7.7,10,5,9999,99999,9,999999999,0.0,999,999,99
3010,4,3,7,0,*?*?*?*?*?*?*?*?*?*?*?*?*?*?*?*?*?*?*?*?*?*?,6.6,2.9,77,102563,345,1369,309,55.1,0.0,55.1,6417,0,6432,2195,18,10.3,10,5,9999,99999,9,999999999,0.0,999,999,99
3010,4,3,8,0,*?*?*?*?*?*?*?*?*?*?*?*?*?*?*?*?*?*?*?*?*?*?,7.7,3.2,73,102563,524,1367,314,91.2,0.0,91.2,10679,0,10712,3861,27,10.3,10,5,9999,99999,9,999999999,0.0,999,999,99
3010,4,3,9,0,*?*?*?*?*?*?*?*?*?*?*?*?*?*?*?*?*?*?*?*?*?*?,9.0,3.6,69,102563,675,1367,320,121.5,0.0,121.5,14346,0,14398,5422,35,8.2,10,5,9999,99999,9,999999999,0.0,999,999,99
3010,4,3,10,0,*?*?*?*?*?*?*?*?*?*?*?*?*?*?*?*?*?*?*?*?*?*?,10.0,4.1,67,102563,787,1367,324,144.1,0.0,144.1,17118,0,17186,6662,43,11.3,10,5,9999,99999,9,999999999,0.0,999,999,99
3010,4,3,11,0,*?*?*?*?*?*?*?*?*?*?*?*?*?*?*?*?*?*?*?*?*?*?,11.0,4.3,63,102563,853,1368,329,157.3,0.0,157.3,18762,0,18840,7412,52,10.3,10,5,9999,99999,9,999999999,0.0,999,999,99
3010,4,3,12,0,*?*?*?*?*?*?*?*?*?*?*?*?*?*?*?*?*?*?*?*?*?*?,10.9,3.6,61,102563,868,1368,328,160.2,0.0,160.2,19132,0,19213,7582,60,9.8,10,5,9999,99999,9,999999999,0.0,999,999,99
3010,4,3,13,0,*?*?*?*?*?*?*?*?*?*?*?*?*?*?*?*?*?*?*?*?*?*?,10.9,3.4,60,102563,831,1369,329,152.7,0.0,152.7,18198,0,18273,7155,57,12.9,10,5,9999,99999,9,999999999,0.0,999,999,99
3010,4,3,14,0,*?*?*?*?*?*?*?*?*?*?*?*?*?*?*?*?*?*?*?*?*?*?,11.3,4.3,63,102563,744,1368,330,135.3,0.0,135.3,16040,0,16102,6175,53,14.4,10,5,9999,99999,9,999999999,0.0,999,999,99
3010,4,3,15,0,*?*?*?*?*?*?*?*?*?*?*?*?*?*?*?*?*?*?*?*?*?*?,11.1,3.6,60,102563,614,1368,329,109.2,0.0,109.2,12848,0,12892,4773,50,14.4,10,5,9999,99999,9,999999999,0.0,999,999,99
3010,4,3,16,0,*?*?*?*?*?*?*?*?*?*?*?*?*?*?*?*?*?*?*?*?*?*?,10.7,5.3,69,102563,450,1369,327,76.1,0.0,76.1,8890,0,8915,3141,47,13.9,10,5,9999,99999,9,999999999,0.0,999,999,99
3010,4,3,17,0,*?*?*?*?*?*?*?*?*?*?*?*?*?*?*?*?*?*?*?*?*?*?,11.1,5.8,70,102563,262,1369,329,38.4,0.0,38.4,4478,0,4487,1496,43,13.9,10,5,9999,99999,9,999999999,0.0,999,999,99
3010,4,3,18,0,*?*?*?*?*?*?*?*?*?*?*?*?*?*?*?*?*?*?*?*?*?*?,10.1,5.3,72,102563,63,1359,324,0.0,0.0,0.0,0,0,0,0,40,13.9,10,5,9999,99999,9,999999999,0.0,999,999,99
3010,4,3,19,0,*?*?*?*?*?*?*?*?*?*?*?*?*?*?*?*?*?*?*?*?*?*?,9.0,5.0,76,102563,0,-0,320,0.0,-0.0,0.0,0,0,0,0,40,12.9,10,5,9999,99999,9,999999999,0.0,999,999,99
3010,4,3,20,0,*?*?*?*?*?*?*?*?*?*?*?*?*?*?*?*?*?*?*?*?*?*?,7.8,4.8,81,102563,0,-0,314,0.0,-0.0,0.0,0,0,0,0,40,12.4,10,5,9999,99999,9,999999999,0.0,999,999,99
3010,4,3,21,0,*?*?*?*?*?*?*?*?*?*?*?*?*?*?*?*?*?*?*?*?*?*?,7.4,4.1,80,102563,0,-0,312,0.0,-0.0,0.0,0,0,0,0,40,16.0,10,5,9999,99999,9,999999999,0.0,999,999,99
3010,4,3,22,0,*?*?*?*?*?*?*?*?*?*?*?*?*?*?*?*?*?*?*?*?*?*?,7.2,2.9,75,102563,0,-0,312,0.0,-0.0,0.0,0,0,0,0,40,14.4,10,5,9999,99999,9,999999999,0.0,999,999,99
3010,4,3,23,0,*?*?*?*?*?*?*?*?*?*?*?*?*?*?*?*?*?*?*?*?*?*?,6.9,2.3,72,102563,0,-0,311,0.0,-0.0,0.0,0,0,0,0,40,14.9,10,5,9999,99999,9,999999999,0.0,999,999,99
3010,4,3,24,0,*?*?*?*?*?*?*?*?*?*?*?*?*?*?*?*?*?*?*?*?*?*?,6.5,1.5,71,102563,0,-0,309,0.0,-0.0,0.0,0,0,0,0,360,13.9,10,5,9999,99999,9,999999999,0.0,999,999,99
3010,4,4,1,0,*?*?*?*?*?*?*?*?*?*?*?*?*?*?*?*?*?*?*?*?*?*?,6.2,1.3,70,102472,0,-0,308,0.0,-0.0,0.0,0,0,0,0,38,8.8,10,5,9999,99999,9,999999999,0.0,999,999,99
3010,4,4,2,0,*?*?*?*?*?*?*?*?*?*?*?*?*?*?*?*?*?*?*?*?*?*?,5.8,0.8,70,102472,0,-0,306,0.0,-0.0,0.0,0,0,0,0,37,10.8,10,5,9999,99999,9,999999999,0.0,999,999,99
3010,4,4,3,0,*?*?*?*?*?*?*?*?*?*?*?*?*?*?*?*?*?*?*?*?*?*?,5.8,1.3,72,102472,0,-0,306,0.0,-0.0,0.0,0,0,0,0,35,10.3,10,5,9999,99999,9,999999999,0.0,999,999,99
3010,4,4,4,0,*?*?*?*?*?*?*?*?*?*?*?*?*?*?*?*?*?*?*?*?*?*?,5.7,1.5,74,102472,0,-0,305,0.0,-0.0,0.0,0,0,0,0,33,11.8,10,5,9999,99999,9,999999999,0.0,999,999,99
3010,4,4,5,0,*?*?*?*?*?*?*?*?*?*?*?*?*?*?*?*?*?*?*?*?*?*?,6.0,2.5,78,102472,0,-0,307,0.0,-0.0,0.0,0,0,0,0,32,12.4,10,5,9999,99999,9,999999999,0.0,999,999,99
3010,4,4,6,0,*?*?*?*?*?*?*?*?*?*?*?*?*?*?*?*?*?*?*?*?*?*?,6.3,2.9,79,102472,157,1365,308,17.4,0.0,17.4,2067,-0,2069,676,30,14.9,10,5,9999,99999,9,999999999,0.0,999,999,99
3010,4,4,7,0,*?*?*?*?*?*?*?*?*?*?*?*?*?*?*?*?*?*?*?*?*?*?,5.8,2.9,81,102472,353,1367,306,56.8,0.0,56.8,6611,0,6627,2267,35,13.4,10,5,9999,99999,9,999999999,0.0,999,999,99
3010,4,4,8,0,*?*?*?*?*?*?*?*?*?*?*?*?*?*?*?*?*?*?*?*?*?*?,7.4,3.8,78,102472,532,1367,313,92.8,0.0,92.8,10873,0,10907,3941,40,13.9,10,5,9999,99999,9,999999999,0.0,999,999,99
3010,4,4,9,0,*?*?*?*?*?*?*?*?*?*?*?*?*?*?*?*?*?*?*?*?*?*?,8.2,4.6,78,102472,683,1368,316,123.1,0.0,123.1,14538,0,14591,5507,45,13.4,10,5,9999,99999,9,999999999,0.0,999,999,99
3010,4,4,10,0,*?*?*?*?*?*?*?*?*?*?*?*?*?*?*?*?*?*?*?*?*?*?,9.6,3.9,67,102472,795,1368,318,252.9,57.9,219.2,27846,5816,24700,7163,50,11.8,9,5,9999,99999,9,999999999,0.0,999,999,99
3010,4,4,11,0,*?*?*?*?*?*?*?*?*?*?*?*?*?*?*?*?*?*?*?*?*?*?,9.8,3.2,64,102472,860,1367,323,158.7,0.0,158.7,18943,0,19022,7495,55,10.8,10,5,9999,99999,9,999999999,0.0,999,999,99
3010,4,4,12,0,*?*?*?*?*?*?*?*?*?*?*?*?*?*?*?*?*?*?*?*?*?*?,10.2,3.6,64,102472,874,1367,320,280.7,58.4,243.4,30939,5908,27420,8350,60,15.5,9,5,9999,99999,9,999999999,0.0,999,999,99
3010,4,4,13,0,*?*?*?*?*?*?*?*?*?*?*?*?*?*?*?*?*?*?*?*?*?*?,9.9,3.2,63,102472,837,1367,319,267.7,58.2,232.1,29487,5868,26143,7776,55,14.4,9,5,9999,99999,9,999999999,0.0,999,999,99
3010,4,4,14,0,*?*?*?*?*?*?*?*?*?*?*?*?*?*?*?*?*?*?*?*?*?*?,10.2,3.0,60,102472,750,1367,320,237.4,57.5,205.8,26127,5754,23187,6555,50,10.8,9,5,9999,99999,9,999999999,0.0,999,999,99
3010,4,4,15,0,*?*?*?*?*?*?*?*?*?*?*?*?*?*?*?*?*?*?*?*?*?*?,10.2,2.5,59,102472,620,1367,325,110.5,0.0,110.5,13005,0,13049,4840,45,13.4,10,5,9999,99999,9,999999999,0.0,999,999,99
3010,4,4,16,0,*?*?*?*?*?*?*?*?*?*?*?*?*?*?*?*?*?*?*?*?*?*?,10.2,2.1,57,102472,456,1368,320,134.5,53.7,116.6,14764,4975,13158,3214,40,11.3,9,5,9999,99999,9,999999999,0.0,999,999,99
3010,4,4,17,0,*?*?*?*?*?*?*?*?*?*?*?*?*?*?*?*?*?*?*?*?*?*?,10.2,1.5,55,102472,268,1367,320,68.9,46.8,59.8,7597,3637,7009,1283,35,9.3,9,5,9999,99999,9,999999999,0.0,999,999,99
3010,4,4,18,0,*?*?*?*?*?*?*?*?*?*?*?*?*?*?*?*?*?*?*?*?*?*?,9.0,2.3,62,102472,70,1368,320,0.0,0.0,0.0,0,0,0,0,30,7.2,10,5,9999,99999,9,999999999,0.0,999,999,99
3010,4,4,19,0,*?*?*?*?*?*?*?*?*?*?*?*?*?*?*?*?*?*?*?*?*?*?,8.6,1.3,60,102472,0,-0,318,0.0,-0.0,0.0,0,0,0,0,32,7.7,10,5,9999,99999,9,999999999,0.0,999,999,99
3010,4,4,20,0,*?*?*?*?*?*?*?*?*?*?*?*?*?*?*?*?*?*?*?*?*?*?,8.0,1.9,65,102472,0,-0,316,0.0,-0.0,0.0,0,0,0,0,33,9.3,10,5,9999,99999,9,999999999,0.0,999,999,99
3010,4,4,21,0,*?*?*?*?*?*?*?*?*?*?*?*?*?*?*?*?*?*?*?*?*?*?,7.4,1.9,68,102472,0,-0,313,0.0,-0.0,0.0,0,0,0,0,35,8.8,10,5,9999,99999,9,999999999,0.0,999,999,99
3010,4,4,22,0,*?*?*?*?*?*?*?*?*?*?*?*?*?*?*?*?*?*?*?*?*?*?,7.4,1.9,68,102472,0,-0,313,0.0,-0.0,0.0,0,0,0,0,37,5.2,10,5,9999,99999,9,999999999,0.0,999,999,99
3010,4,4,23,0,*?*?*?*?*?*?*?*?*?*?*?*?*?*?*?*?*?*?*?*?*?*?,7.2,2.1,70,102472,0,-0,312,0.0,-0.0,0.0,0,0,0,0,38,5.7,10,5,9999,99999,9,999999999,0.0,999,999,99
3010,4,4,24,0,*?*?*?*?*?*?*?*?*?*?*?*?*?*?*?*?*?*?*?*?*?*?,6.7,1.7,70,102472,0,-0,310,0.0,-0.0,0.0,0,0,0,0,40,4.1,10,5,9999,99999,9,999999999,0.0,999,999,99
3010,4,5,1,0,*?*?*?*?*?*?*?*?*?*?*?*?*?*?*?*?*?*?*?*?*?*?,6.8,3.0,76,102429,0,-0,310,0.0,-0.0,0.0,0,0,0,0,40,5.7,10,5,9999,99999,9,999999999,0.0,999,999,99
3010,4,5,2,0,*?*?*?*?*?*?*?*?*?*?*?*?*?*?*?*?*?*?*?*?*?*?,6.7,3.4,78,102429,0,-0,310,0.0,-0.0,0.0,0,0,0,0,40,5.2,10,5,9999,99999,9,999999999,0.0,999,999,99
3010,4,5,3,0,*?*?*?*?*?*?*?*?*?*?*?*?*?*?*?*?*?*?*?*?*?*?,6.3,3.6,82,102429,0,-0,308,0.0,-0.0,0.0,0,0,0,0,40,5.2,10,5,9999,99999,9,999999999,0.0,999,999,99
3010,4,5,4,0,*?*?*?*?*?*?*?*?*?*?*?*?*?*?*?*?*?*?*?*?*?*?,5.8,4.1,88,102429,0,-0,305,0.0,-0.0,0.0,0,0,0,0,40,5.2,10,5,9999,99999,9,999999999,0.0,999,999,99
3010,4,5,5,0,*?*?*?*?*?*?*?*?*?*?*?*?*?*?*?*?*?*?*?*?*?*?,5.6,3.4,85,102429,0,-0,296,0.0,-0.0,0.0,0,0,0,0,40,5.7,8,4,9999,99999,9,999999999,0.0,999,999,99
3010,4,5,6,0,*?*?*?*?*?*?*?*?*?*?*?*?*?*?*?*?*?*?*?*?*?*?,5.5,2.9,82,102429,166,1370,276,63.8,309.6,26.3,6607,19220,4125,484,40,6.2,4,2,9999,99999,9,999999999,0.0,999,999,99
3010,4,5,7,0,*?*?*?*?*?*?*?*?*?*?*?*?*?*?*?*?*?*?*?*?*?*?,7.2,4.1,80,102429,361,1367,289,187.9,373.4,89.2,19549,31438,11442,1656,38,6.7,5,3,9999,99999,9,999999999,0.0,999,999,99
3010,4,5,8,0,*?*?*?*?*?*?*?*?*?*?*?*?*?*?*?*?*?*?*?*?*?*?,8.9,4.8,75,102429,540,1367,297,303.7,403.5,144.2,31595,38493,17771,2848,37,6.2,5,3,9999,99999,9,999999999,0.0,999,999,99
3010,4,5,9,0,*?*?*?*?*?*?*?*?*?*?*?*?*?*?*?*?*?*?*?*?*?*?,10.6,6.4,74,102429,690,1366,310,376.1,333.6,207.6,40223,34606,23269,4719,35,6.7,6,3,9999,99999,9,999999999,0.0,999,999,99
3010,4,5,10,0,*?*?*?*?*?*?*?*?*?*?*?*?*?*?*?*?*?*?*?*?*?*?,13.2,5.8,60,102429,802,1367,312,491.1,492.3,202.4,52055,50301,24305,4697,33,7.2,4,2,9999,99999,9,999999999,0.0,999,999,99
3010,4,5,11,0,*?*?*?*?*?*?*?*?*?*?*?*?*?*?*?*?*?*?*?*?*?*?,13.4,5.3,57,102429,867,1367,335,278.2,58.3,241.2,30656,5900,27171,8236,32,8.2,9,5,9999,99999,9,999999999,0.0,999,999,99
3010,4,5,12,0,*?*?*?*?*?*?*?*?*?*?*?*?*?*?*?*?*?*?*?*?*?*?,14.9,5.1,52,102429,881,1367,337,375.2,146.7,280.6,41093,15452,31278,7923,30,9.3,8,4,9999,99999,9,999999999,0.0,999,999,99
3010,4,5,13,0,*?*?*?*?*?*?*?*?*?*?*?*?*?*?*?*?*?*?*?*?*?*?,14.9,6.2,55,102429,843,1366,329,468.9,340.5,258.9,50508,36273,28531,6583,38,10.8,6,3,9999,99999,9,999999999,0.0,999,999,99
3010,4,5,14,0,*?*?*?*?*?*?*?*?*?*?*?*?*?*?*?*?*?*?*?*?*?*?,14.5,5.8,55,102429,756,1366,322,443.7,420.9,210.8,46442,42647,24978,4752,47,9.8,5,3,9999,99999,9,999999999,0.0,999,999,99
3010,4,5,15,0,*?*?*?*?*?*?*?*?*?*?*?*?*?*?*?*?*?*?*?*?*?*?,14.8,5.5,53,102429,626,1366,323,359.6,411.9,170.8,37481,40544,20704,3521,55,9.8,5,3,9999,99999,9,999999999,0.0,999,999,99
3010,4,5,16,0,*?*?*?*?*?*?*?*?*?*?*?*?*?*?*?*?*?*?*?*?*?*?,14.8,6.2,56,102429,462,1367,328,237.5,314.8,131.1,25193,29583,15115,2666,63,9.8,6,3,9999,99999,9,999999999,0.0,999,999,99
3010,4,5,17,0,*?*?*?*?*?*?*?*?*?*?*?*?*?*?*?*?*?*?*?*?*?*?,13.9,6.7,61,102429,274,1365,333,94.3,118.4,70.6,10301,9268,8182,1517,72,9.3,8,4,9999,99999,9,999999999,0.0,999,999,99
3010,4,5,18,0,*?*?*?*?*?*?*?*?*?*?*?*?*?*?*?*?*?*?*?*?*?*?,13.1,7.6,68,102429,76,1358,330,2.7,12.1,2.0,348,448,384,32,80,8.8,8,4,9999,99999,9,999999999,0.0,999,999,99
3010,4,5,19,0,*?*?*?*?*?*?*?*?*?*?*?*?*?*?*?*?*?*?*?*?*?*?,10.8,8.3,83,102429,0,-0,327,0.0,-0.0,0.0,0,0,0,0,95,10.3,10,5,9999,99999,9,999999999,0.0,999,999,99
3010,4,5,20,0,*?*?*?*?*?*?*?*?*?*?*?*?*?*?*?*?*?*?*?*?*?*?,10.0,8.8,91,102429,0,-0,323,0.0,-0.0,0.0,0,0,0,0,110,13.9,10,5,9999,99999,9,999999999,0.0,999,999,99
3010,4,5,21,0,*?*?*?*?*?*?*?*?*?*?*?*?*?*?*?*?*?*?*?*?*?*?,8.7,7.4,90,102429,0,-0,318,0.0,-0.0,0.0,0,0,0,0,125,12.9,10,5,9999,99999,9,999999999,0.0,999,999,99
3010,4,5,22,0,*?*?*?*?*?*?*?*?*?*?*?*?*?*?*?*?*?*?*?*?*?*?,8.5,6.7,87,102429,0,-0,317,0.0,-0.0,0.0,0,0,0,0,140,14.9,10,5,9999,99999,9,999999999,0.0,999,999,99
3010,4,5,23,0,*?*?*?*?*?*?*?*?*?*?*?*?*?*?*?*?*?*?*?*?*?*?,7.9,7.0,93,102429,0,-0,314,0.0,-0.0,0.0,0,0,0,0,155,11.3,10,5,9999,99999,9,999999999,0.0,999,999,99
3010,4,5,24,0,*?*?*?*?*?*?*?*?*?*?*?*?*?*?*?*?*?*?*?*?*?*?,6.9,2.5,73,102429,0,-0,311,0.0,-0.0,0.0,0,0,0,0,40,5.7,10,5,9999,99999,9,999999999,0.0,999,999,99
3010,4,6,1,0,*?*?*?*?*?*?*?*?*?*?*?*?*?*?*?*?*?*?*?*?*?*?,6.7,6.1,94,102474,0,-0,309,0.0,-0.0,0.0,0,0,0,0,183,3.1,10,5,9999,99999,9,999999999,0.0,999,999,99
3010,4,6,2,0,*?*?*?*?*?*?*?*?*?*?*?*?*?*?*?*?*?*?*?*?*?*?,6.5,5.6,93,102474,0,-0,308,0.0,-0.0,0.0,0,0,0,0,197,2.6,10,5,9999,99999,9,999999999,0.0,999,999,99
3010,4,6,3,0,*?*?*?*?*?*?*?*?*?*?*?*?*?*?*?*?*?*?*?*?*?*?,5.6,4.8,93,102474,0,-0,304,0.0,-0.0,0.0,0,0,0,0,210,3.1,10,5,9999,99999,9,999999999,0.0,999,999,99
3010,4,6,4,0,*?*?*?*?*?*?*?*?*?*?*?*?*?*?*?*?*?*?*?*?*?*?,6.3,4.3,86,102474,0,-0,308,0.0,-0.0,0.0,0,0,0,0,223,4.6,10,5,9999,99999,9,999999999,0.0,999,999,99
3010,4,6,5,0,*?*?*?*?*?*?*?*?*?*?*?*?*?*?*?*?*?*?*?*?*?*?,5.8,4.3,88,102474,0,-0,297,0.0,-0.0,0.0,0,0,0,0,237,9.3,8,4,9999,99999,9,999999999,0.0,999,999,99
3010,4,6,6,0,*?*?*?*?*?*?*?*?*?*?*?*?*?*?*?*?*?*?*?*?*?*?,5.3,3.9,89,102474,174,1367,299,36.1,37.7,31.3,4030,2391,3751,657,250,6.2,9,5,9999,99999,9,999999999,0.0,999,999,99
3010,4,6,7,0,*?*?*?*?*?*?*?*?*?*?*?*?*?*?*?*?*?*?*?*?*?*?,7.5,4.5,80,102474,369,1366,273,207.0,531.1,63.6,21417,45378,9391,1182,252,5.7,1,0,9999,99999,9,999999999,0.0,999,999,99
3010,4,6,8,0,*?*?*?*?*?*?*?*?*?*?*?*?*?*?*?*?*?*?*?*?*?*?,9.7,5.5,74,102474,547,1364,279,331.1,578.0,99.3,34356,54684,14031,1939,253,8.2,0,0,9999,99999,9,999999999,0.0,999,999,99
3010,4,6,9,0,*?*?*?*?*?*?*?*?*?*?*?*?*?*?*?*?*?*?*?*?*?*?,12.0,5.8,64,102474,697,1365,289,435.1,596.4,130.5,45337,58675,17800,2758,255,9.3,0,0,9999,99999,9,999999999,0.0,999,999,99
3010,4,6,10,0,*?*?*?*?*?*?*?*?*?*?*?*?*?*?*?*?*?*?*?*?*?*?,14.2,6.4,58,102474,808,1365,299,512.2,605.7,153.7,53559,60525,20429,3551,257,8.2,0,0,9999,99999,9,999999999,0.0,999,999,99
3010,4,6,11,0,*?*?*?*?*?*?*?*?*?*?*?*?*?*?*?*?*?*?*?*?*?*?,14.9,6.7,57,102474,873,1365,303,557.1,610.0,167.1,58382,61320,21898,4134,258,9.3,0,0,9999,99999,9,999999999,0.0,999,999,99
3010,4,6,12,0,*?*?*?*?*?*?*?*?*?*?*?*?*?*?*?*?*?*?*?*?*?*?,15.9,7.3,56,102474,887,1366,313,566.6,604.5,173.9,59309,60768,22608,4360,260,8.2,1,0,9999,99999,9,999999999,0.0,999,999,99
3010,4,6,13,0,*?*?*?*?*?*?*?*?*?*?*?*?*?*?*?*?*?*?*?*?*?*?,15.5,6.6,54,102474,849,1365,323,523.5,495.0,215.7,55572,50863,25696,5260,260,7.7,4,2,9999,99999,9,999999999,0.0,999,999,99
3010,4,6,14,0,*?*?*?*?*?*?*?*?*?*?*?*?*?*?*?*?*?*?*?*?*?*?,16.1,6.7,53,102474,762,1365,339,378.8,242.3,243.6,40488,25493,26912,5868,260,6.7,7,4,9999,99999,9,999999999,0.0,999,999,99
3010,4,6,15,0,*?*?*?*?*?*?*?*?*?*?*?*?*?*?*?*?*?*?*?*?*?*?,15.9,6.9,54,102474,632,1365,347,196.4,56.4,170.3,21592,5536,19190,5096,260,7.2,9,5,9999,99999,9,999999999,0.0,999,999,99
3010,4,6,16,0,*?*?*?*?*?*?*?*?*?*?*?*?*?*?*?*?*?*?*?*?*?*?,15.7,7.0,55,102474,468,1366,333,241.3,315.5,133.2,25603,29786,15345,2717,260,8.2,6,3,9999,99999,9,999999999,0.0,999,999,99
3010,4,6,17,0,*?*?*?*?*?*?*?*?*?*?*?*?*?*?*?*?*?*?*?*?*?*?,15.3,7.0,57,102474,281,1368,314,145.3,475.3,47.7,15001,36861,7187,875,260,7.7,2,1,9999,99999,9,999999999,0.0,999,999,99
3010,4,6,18,0,*?*?*?*?*?*?*?*?*?*?*?*?*?*?*?*?*?*?*?*?*?*?,13.4,7.9,68,102474,83,1367,327,6.8,39.7,4.3,760,1897,845,88,260,6.7,7,4,9999,99999,9,999999999,0.0,999,999,99
3010,4,6,19,0,*?*?*?*?*?*?*?*?*?*?*?*?*?*?*?*?*?*?*?*?*?*?,11.7,7.9,75,102474,0,-0,331,0.0,-0.0,0.0,0,0,0,0,267,5.7,10,5,9999,99999,9,999999999,0.0,999,999,99
3010,4,6,20,0,*?*?*?*?*?*?*?*?*?*?*?*?*?*?*?*?*?*?*?*?*?*?,10.0,6.9,80,102474,0,-0,324,0.0,-0.0,0.0,0,0,0,0,273,4.6,10,5,9999,99999,9,999999999,0.0,999,999,99
3010,4,6,21,0,*?*?*?*?*?*?*?*?*?*?*?*?*?*?*?*?*?*?*?*?*?*?,9.1,6.7,84,102474,0,-0,320,0.0,-0.0,0.0,0,0,0,0,280,5.7,10,5,9999,99999,9,999999999,0.0,999,999,99
3010,4,6,22,0,*?*?*?*?*?*?*?*?*?*?*?*?*?*?*?*?*?*?*?*?*?*?,8.7,6.7,86,102474,0,-0,318,0.0,-0.0,0.0,0,0,0,0,287,6.2,10,5,9999,99999,9,999999999,0.0,999,999,99
3010,4,6,23,0,*?*?*?*?*?*?*?*?*?*?*?*?*?*?*?*?*?*?*?*?*?*?,8.7,6.9,87,102474,0,-0,318,0.0,-0.0,0.0,0,0,0,0,293,5.7,10,5,9999,99999,9,999999999,0.0,999,999,99
3010,4,6,24,0,*?*?*?*?*?*?*?*?*?*?*?*?*?*?*?*?*?*?*?*?*?*?,7.2,6.6,94,102474,0,-0,311,0.0,-0.0,0.0,0,0,0,0,170,6.2,10,5,9999,99999,9,999999999,0.0,999,999,99
3010,4,7,1,0,*?*?*?*?*?*?*?*?*?*?*?*?*?*?*?*?*?*?*?*?*?*?,9.2,7.3,86,101892,0,-0,320,0.0,-0.0,0.0,0,0,0,0,308,2.1,10,5,9999,99999,9,999999999,0.0,999,999,99
3010,4,7,2,0,*?*?*?*?*?*?*?*?*?*?*?*?*?*?*?*?*?*?*?*?*?*?,9.3,7.4,86,101892,0,-0,320,0.0,-0.0,0.0,0,0,0,0,317,1.5,10,5,9999,99999,9,999999999,0.0,999,999,99
3010,4,7,3,0,*?*?*?*?*?*?*?*?*?*?*?*?*?*?*?*?*?*?*?*?*?*?,8.5,6.6,86,101892,0,-0,317,0.0,-0.0,0.0,0,0,0,0,325,0.5,10,5,9999,99999,9,999999999,0.0,999,999,99
3010,4,7,4,0,*?*?*?*?*?*?*?*?*?*?*?*?*?*?*?*?*?*?*?*?*?*?,8.7,6.2,82,101892,0,-0,318,0.0,-0.0,0.0,0,0,0,0,333,1.5,10,5,9999,99999,9,999999999,0.0,999,999,99
3010,4,7,5,0,*?*?*?*?*?*?*?*?*?*?*?*?*?*?*?*?*?*?*?*?*?*?,8.5,6.4,84,101892,0,-0,317,0.0,-0.0,0.0,0,0,0,0,342,2.6,10,5,9999,99999,9,999999999,0.0,999,999,99
3010,4,7,6,0,*?*?*?*?*?*?*?*?*?*?*?*?*?*?*?*?*?*?*?*?*?*?,8.2,6.4,86,101892,182,1365,316,22.5,0.0,22.5,2646,-0,2649,868,350,3.6,10,5,9999,99999,9,999999999,0.0,999,999,99
3010,4,7,7,0,*?*?*?*?*?*?*?*?*?*?*?*?*?*?*?*?*?*?*?*?*?*?,10.0,6.7,78,101892,377,1366,324,61.7,0.0,61.7,7187,0,7205,2483,310,3.1,10,5,9999,99999,9,999999999,0.0,999,999,99
3010,4,7,8,0,*?*?*?*?*?*?*?*?*?*?*?*?*?*?*?*?*?*?*?*?*?*?,11.6,7.6,74,101892,555,1365,331,97.6,0.0,97.6,11445,0,11482,4178,270,4.1,10,5,9999,99999,9,999999999,0.0,999,999,99
3010,4,7,9,0,*?*?*?*?*?*?*?*?*?*?*?*?*?*?*?*?*?*?*?*?*?*?,13.8,8.1,67,101892,705,1366,341,127.7,0.0,127.7,15102,0,15158,5756,230,3.6,10,5,9999,99999,9,999999999,0.0,999,999,99
3010,4,7,10,0,*?*?*?*?*?*?*?*?*?*?*?*?*?*?*?*?*?*?*?*?*?*?,15.5,8.7,62,101892,815,1364,349,150.0,0.0,150.0,17855,0,17928,6996,190,4.6,10,5,9999,99999,9,999999999,0.0,999,999,99
3010,4,7,11,0,*?*?*?*?*?*?*?*?*?*?*?*?*?*?*?*?*?*?*?*?*?*?,16.5,9.6,62,101892,880,1365,354,163.0,0.0,163.0,19476,0,19559,7738,150,5.7,10,5,9999,99999,9,999999999,0.0,999,999,99
3010,4,7,12,0,*?*?*?*?*?*?*?*?*?*?*?*?*?*?*?*?*?*?*?*?*?*?,16.9,9.8,62,101892,893,1364,356,165.7,0.0,165.7,19820,0,19905,7895,110,6.2,10,5,9999,99999,9,999999999,0.0,999,999,99
3010,4,7,13,0,*?*?*?*?*?*?*?*?*?*?*?*?*?*?*?*?*?*?*?*?*?*?,16.9,9.7,61,101892,855,1364,356,158.1,0.0,158.1,18859,0,18939,7455,105,6.2,10,5,9999,99999,9,999999999,0.0,999,999,99
3010,4,7,14,0,*?*?*?*?*?*?*?*?*?*?*?*?*?*?*?*?*?*?*?*?*?*?,17.2,8.9,57,101892,768,1364,357,140.5,0.0,140.5,16679,0,16744,6462,100,6.2,10,5,9999,99999,9,999999999,0.0,999,999,99
3010,4,7,15,0,*?*?*?*?*?*?*?*?*?*?*?*?*?*?*?*?*?*?*?*?*?*?,17.3,8.7,55,101892,638,1365,358,114.3,0.0,114.3,13468,0,13515,5039,95,4.6,10,5,9999,99999,9,999999999,0.0,999,999,99
3010,4,7,16,0,*?*?*?*?*?*?*?*?*?*?*?*?*?*?*?*?*?*?*?*?*?*?,16.9,7.0,51,101892,474,1365,356,81.2,0.0,81.2,9494,0,9521,3380,90,4.6,10,5,9999,99999,9,999999999,0.0,999,999,99
3010,4,7,17,0,*?*?*?*?*?*?*?*?*?*?*?*?*?*?*?*?*?*?*?*?*?*?,16.4,6.7,51,101892,287,1366,354,43.5,0.0,43.5,5073,0,5084,1706,85,5.7,10,5,9999,99999,9,999999999,0.0,999,999,99
3010,4,7,18,0,*?*?*?*?*?*?*?*?*?*?*?*?*?*?*?*?*?*?*?*?*?*?,15.0,7.3,58,101892,89,1360,347,3.8,0.0,3.8,484,-0,483,154,80,7.2,10,5,9999,99999,9,999999999,0.0,999,999,99
3010,4,7,19,0,*?*?*?*?*?*?*?*?*?*?*?*?*?*?*?*?*?*?*?*?*?*?,13.7,7.9,66,101892,0,-0,341,0.0,-0.0,0.0,0,0,0,0,87,6.2,10,5,9999,99999,9,999999999,0.0,999,999,99
3010,4,7,20,0,*?*?*?*?*?*?*?*?*?*?*?*?*?*?*?*?*?*?*?*?*?*?,12.5,8.0,72,101892,0,-0,335,0.0,-0.0,0.0,0,0,0,0,93,5.7,10,5,9999,99999,9,999999999,0.0,999,999,99
3010,4,7,21,0,*?*?*?*?*?*?*?*?*?*?*?*?*?*?*?*?*?*?*?*?*?*?,11.0,8.0,80,101892,0,-0,328,0.0,-0.0,0.0,0,0,0,0,100,5.2,10,5,9999,99999,9,999999999,0.0,999,999,99
3010,4,7,22,0,*?*?*?*?*?*?*?*?*?*?*?*?*?*?*?*?*?*?*?*?*?*?,11.3,7.3,75,101892,0,-0,330,0.0,-0.0,0.0,0,0,0,0,107,5.7,10,5,9999,99999,9,999999999,0.0,999,999,99
3010,4,7,23,0,*?*?*?*?*?*?*?*?*?*?*?*?*?*?*?*?*?*?*?*?*?*?,10.0,6.7,78,101892,0,-0,324,0.0,-0.0,0.0,0,0,0,0,113,4.6,10,5,9999,99999,9,999999999,0.0,999,999,99
3010,4,7,24,0,*?*?*?*?*?*?*?*?*?*?*?*?*?*?*?*?*?*?*?*?*?*?,8.7,7.1,87,101892,0,-0,318,0.0,-0.0,0.0,0,0,0,0,300,5.2,10,5,9999,99999,9,999999999,0.0,999,999,99
3010,4,8,1,0,*?*?*?*?*?*?*?*?*?*?*?*?*?*?*?*?*?*?*?*?*?*?,5.9,4.6,92,101047,0,-0,306,0.0,-0.0,0.0,0,0,0,0,113,2.6,10,5,9999,99999,9,999999999,0.0,999,999,99
3010,4,8,2,0,*?*?*?*?*?*?*?*?*?*?*?*?*?*?*?*?*?*?*?*?*?*?,3.9,3.6,98,101047,0,-0,297,0.0,-0.0,0.0,0,0,0,0,107,2.6,10,5,9999,99999,9,999999999,0.0,999,999,99
3010,4,8,3,0,*?*?*?*?*?*?*?*?*?*?*?*?*?*?*?*?*?*?*?*?*?*?,3.1,3.0,99,101047,0,-0,294,0.0,-0.0,0.0,0,0,0,0,100,1.0,10,5,9999,99999,9,999999999,0.0,999,999,99
3010,4,8,4,0,*?*?*?*?*?*?*?*?*?*?*?*?*?*?*?*?*?*?*?*?*?*?,2.4,2.5,99,101047,0,-0,291,0.0,-0.0,0.0,0,0,0,0,93,0.0,10,5,9999,99999,9,999999999,0.0,999,999,99
3010,4,8,5,0,*?*?*?*?*?*?*?*?*?*?*?*?*?*?*?*?*?*?*?*?*?*?,2.9,2.9,98,101047,0,-0,293,0.0,-0.0,0.0,0,0,0,0,87,1.5,10,5,9999,99999,9,999999999,0.0,999,999,99
3010,4,8,6,0,*?*?*?*?*?*?*?*?*?*?*?*?*?*?*?*?*?*?*?*?*?*?,3.5,2.5,92,101047,190,1363,277,72.8,233.8,40.2,7657,14549,5445,715,80,1.0,6,3,9999,99999,9,999999999,0.0,999,999,99
3010,4,8,7,0,*?*?*?*?*?*?*?*?*?*?*?*?*?*?*?*?*?*?*?*?*?*?,4.6,3.9,95,101047,385,1365,283,191.0,303.5,105.4,20234,26698,12296,2081,82,2.1,6,3,9999,99999,9,999999999,0.0,999,999,99
3010,4,8,8,0,*?*?*?*?*?*?*?*?*?*?*?*?*?*?*?*?*?*?*?*?*?*?,6.4,4.3,86,101047,562,1363,281,331.1,472.2,136.4,34838,45567,17063,2691,83,2.1,4,2,9999,99999,9,999999999,0.0,999,999,99
3010,4,8,9,0,*?*?*?*?*?*?*?*?*?*?*?*?*?*?*?*?*?*?*?*?*?*?,9.7,5.0,72,101047,712,1365,291,440.3,537.6,159.8,47032,54225,19882,3408,85,2.1,3,2,9999,99999,9,999999999,0.0,999,999,99
3010,4,8,10,0,*?*?*?*?*?*?*?*?*?*?*?*?*?*?*?*?*?*?*?*?*?*?,11.8,6.6,70,101047,822,1364,302,516.1,545.5,187.3,55332,55978,22886,4401,87,1.5,3,2,9999,99999,9,999999999,0.0,999,999,99
3010,4,8,11,0,*?*?*?*?*?*?*?*?*?*?*?*?*?*?*?*?*?*?*?*?*?*?,13.2,7.3,67,101047,886,1364,309,560.1,549.2,203.3,60189,56729,24585,5133,88,2.1,3,2,9999,99999,9,999999999,0.0,999,999,99
3010,4,8,12,0,*?*?*?*?*?*?*?*?*?*?*?*?*?*?*?*?*?*?*?*?*?*?,14.6,7.3,61,101047,899,1363,332,454.4,246.0,292.2,48890,26352,31802,7929,90,3.1,7,4,9999,99999,9,999999999,0.0,999,999,99
3010,4,8,13,0,*?*?*?*?*?*?*?*?*?*?*?*?*?*?*?*?*?*?*?*?*?*?,14.6,6.4,57,101047,861,1364,314,543.0,547.9,197.1,58302,56457,23930,4832,90,3.1,3,2,9999,99999,9,999999999,0.0,999,999,99
3010,4,8,14,0,*?*?*?*?*?*?*?*?*?*?*?*?*?*?*?*?*?*?*?*?*?*?,14.3,7.4,63,101047,774,1364,319,473.6,490.7,195.1,50136,49953,23527,4423,90,2.6,4,2,9999,99999,9,999999999,0.0,999,999,99
3010,4,8,15,0,*?*?*?*?*?*?*?*?*?*?*?*?*?*?*?*?*?*?*?*?*?*?,14.9,8.4,65,101047,644,1364,319,393.9,531.4,143.0,41982,52759,17985,2913,90,2.6,3,2,9999,99999,9,999999999,0.0,999,999,99
3010,4,8,16,0,*?*?*?*?*?*?*?*?*?*?*?*?*?*?*?*?*?*?*?*?*?*?,14.1,7.7,65,101047,480,1364,322,265.4,396.0,126.0,27580,36658,15708,2431,90,2.6,5,3,9999,99999,9,999999999,0.0,999,999,99
3010,4,8,17,0,*?*?*?*?*?*?*?*?*?*?*?*?*?*?*?*?*?*?*?*?*?*?,13.0,7.4,69,101047,293,1365,329,103.1,121.1,77.2,11253,9743,8927,1668,90,2.6,8,4,9999,99999,9,999999999,0.1,999,999,99
3010,4,8,18,0,*?*?*?*?*?*?*?*?*?*?*?*?*?*?*?*?*?*?*?*?*?*?,12.0,7.1,71,101047,96,1368,329,8.8,16.7,7.7,1040,777,983,158,90,2.1,9,5,9999,99999,9,999999999,0.7,999,999,99
3010,4,8,19,0,*?*?*?*?*?*?*?*?*?*?*?*?*?*?*?*?*?*?*?*?*?*?,9.6,6.7,82,101047,0,-0,322,0.0,-0.0,0.0,0,0,0,0,88,4.1,10,5,9999,99999,9,999999999,0.4,999,999,99
3010,4,8,20,0,*?*?*?*?*?*?*?*?*?*?*?*?*?*?*?*?*?*?*?*?*?*?,7.2,6.2,93,101047,0,-0,311,0.0,-0.0,0.0,0,0,0,0,87,2.6,10,5,9999,99999,9,999999999,0.2,999,999,99
3010,4,8,21,0,*?*?*?*?*?*?*?*?*?*?*?*?*?*?*?*?*?*?*?*?*?*?,5.9,5.8,99,101047,0,-0,306,0.0,-0.0,0.0,0,0,0,0,85,2.6,10,5,9999,99999,9,999999999,0.1,999,999,99
3010,4,8,22,0,*?*?*?*?*?*?*?*?*?*?*?*?*?*?*?*?*?*?*?*?*?*?,6.2,6.1,99,101047,0,-0,307,0.0,-0.0,0.0,0,0,0,0,83,4.1,10,5,9999,99999,9,999999999,0.7,999,999,99
3010,4,8,23,0,*?*?*?*?*?*?*?*?*?*?*?*?*?*?*?*?*?*?*?*?*?*?,5.7,5.6,99,101047,0,-0,305,0.0,-0.0,0.0,0,0,0,0,82,2.1,10,5,9999,99999,9,999999999,0.1,999,999,99
3010,4,8,24,0,*?*?*?*?*?*?*?*?*?*?*?*?*?*?*?*?*?*?*?*?*?*?,8.7,5.8,81,101047,0,-0,318,0.0,-0.0,0.0,0,0,0,0,120,4.1,10,5,9999,99999,9,999999999,0.0,999,999,99
3010,4,9,1,0,*?*?*?*?*?*?*?*?*?*?*?*?*?*?*?*?*?*?*?*?*?*?,4.3,4.3,100,100514,0,-0,299,0.0,-0.0,0.0,0,0,0,0,105,1.0,10,5,9999,99999,9,999999999,0.0,999,999,99
3010,4,9,2,0,*?*?*?*?*?*?*?*?*?*?*?*?*?*?*?*?*?*?*?*?*?*?,3.9,3.8,100,100514,0,-0,297,0.0,-0.0,0.0,0,0,0,0,130,1.0,10,5,9999,99999,9,999999999,0.0,999,999,99
3010,4,9,3,0,*?*?*?*?*?*?*?*?*?*?*?*?*?*?*?*?*?*?*?*?*?*?,3.4,3.4,100,100514,0,-0,295,0.0,-0.0,0.0,0,0,0,0,155,0.0,10,5,9999,99999,9,999999999,0.0,999,999,99
3010,4,9,4,0,*?*?*?*?*?*?*?*?*?*?*?*?*?*?*?*?*?*?*?*?*?*?,2.9,2.9,100,100514,0,-0,293,0.0,-0.0,0.0,0,0,0,0,180,1.0,10,5,9999,99999,9,999999999,0.0,999,999,99
3010,4,9,5,0,*?*?*?*?*?*?*?*?*?*?*?*?*?*?*?*?*?*?*?*?*?*?,3.2,3.2,100,100514,1,1955,294,0.0,0.0,0.0,0,0,0,0,205,0.5,10,5,9999,99999,9,999999999,0.0,999,999,99
3010,4,9,6,0,*?*?*?*?*?*?*?*?*?*?*?*?*?*?*?*?*?*?*?*?*?*?,3.4,3.4,100,100514,198,1362,295,25.8,0.0,25.8,3024,0,3028,996,230,1.0,10,5,9999,99999,9,999999999,0.0,999,999,99
3010,4,9,7,0,*?*?*?*?*?*?*?*?*?*?*?*?*?*?*?*?*?*?*?*?*?*?,3.7,3.6,100,100514,392,1362,292,112.8,52.1,97.8,12376,4662,11045,2624,205,0.5,9,5,9999,99999,9,999999999,0.5,999,999,99
3010,4,9,8,0,*?*?*?*?*?*?*?*?*?*?*?*?*?*?*?*?*?*?*?*?*?*?,5.0,5.0,100,100514,570,1364,298,174.9,55.7,151.7,19222,5380,17098,4403,180,0.5,9,5,9999,99999,9,999999999,0.1,999,999,99
3010,4,9,9,0,*?*?*?*?*?*?*?*?*?*?*?*?*?*?*?*?*?*?*?*?*?*?,5.8,5.8,100,100514,719,1364,305,130.7,0.0,130.7,15468,0,15527,5918,155,0.5,10,5,9999,99999,9,999999999,0.0,999,999,99
3010,4,9,10,0,*?*?*?*?*?*?*?*?*?*?*?*?*?*?*?*?*?*?*?*?*?*?,6.0,5.9,100,100514,829,1364,306,152.9,0.0,152.9,18214,0,18289,7160,130,0.0,10,5,9999,99999,9,999999999,0.0,999,999,99
3010,4,9,11,0,*?*?*?*?*?*?*?*?*?*?*?*?*?*?*?*?*?*?*?*?*?*?,6.7,4.5,98,100514,892,1363,309,165.7,0.0,165.7,19822,0,19908,7896,105,0.5,10,5,9999,99999,9,999999999,0.0,999,999,99
3010,4,9,12,0,*?*?*?*?*?*?*?*?*?*?*?*?*?*?*?*?*?*?*?*?*?*?,6.9,5.9,100,100514,905,1363,310,168.4,0.0,168.4,20155,0,20242,8048,80,1.0,10,5,9999,99999,9,999999999,0.0,999,999,99
3010,4,9,13,0,*?*?*?*?*?*?*?*?*?*?*?*?*?*?*?*?*?*?*?*?*?*?,7.3,7.3,100,100514,867,1363,308,279.1,58.4,242.0,30753,5904,27255,8271,80,0.5,9,5,9999,99999,9,999999999,0.0,999,999,99
3010,4,9,14,0,*?*?*?*?*?*?*?*?*?*?*?*?*?*?*?*?*?*?*?*?*?*?,7.6,7.6,100,100514,780,1363,309,248.5,57.8,215.5,27361,5800,24272,6984,80,0.5,9,5,9999,99999,9,999999999,0.0,999,999,99
3010,4,9,15,0,*?*?*?*?*?*?*?*?*?*?*?*?*?*?*?*?*?*?*?*?*?*?,7.3,6.2,100,100514,650,1364,312,116.8,0.0,116.8,13771,0,13820,5170,80,1.0,10,5,9999,99999,9,999999999,0.0,999,999,99
3010,4,9,16,0,*?*?*?*?*?*?*?*?*?*?*?*?*?*?*?*?*?*?*?*?*?*?,7.2,5.6,100,100514,486,1364,311,83.7,0.0,83.7,9790,0,9819,3499,80,0.5,10,5,9999,99999,9,999999999,0.0,999,999,99
3010,4,9,17,0,*?*?*?*?*?*?*?*?*?*?*?*?*?*?*?*?*?*?*?*?*?*?,6.8,6.7,100,100514,299,1364,305,80.0,48.5,69.4,8780,4038,7855,1804,80,0.5,9,5,9999,99999,9,999999999,0.0,999,999,99
3010,4,9,18,0,*?*?*?*?*?*?*?*?*?*?*?*?*?*?*?*?*?*?*?*?*?*?,6.7,6.7,100,100514,102,1362,305,11.1,19.7,9.6,1292,929,1221,198,80,0.5,9,5,9999,99999,9,999999999,2.2,999,999,99
3010,4,9,19,0,*?*?*?*?*?*?*?*?*?*?*?*?*?*?*?*?*?*?*?*?*?*?,5.7,5.1,100,100514,0,-0,305,0.0,-0.0,0.0,0,0,0,0,87,0.0,10,5,9999,99999,9,999999999,9.9,999,999,99
3010,4,9,20,0,*?*?*?*?*?*?*?*?*?*?*?*?*?*?*?*?*?*?*?*?*?*?,4.5,4.3,100,100514,0,-0,300,0.0,-0.0,0.0,0,0,0,0,93,1.0,10,5,9999,99999,9,999999999,9.9,999,999,99
3010,4,9,21,0,*?*?*?*?*?*?*?*?*?*?*?*?*?*?*?*?*?*?*?*?*?*?,4.6,2.9,100,100514,0,-0,300,0.0,-0.0,0.0,0,0,0,0,100,1.0,10,5,9999,99999,9,999999999,1.3,999,999,99
3010,4,9,22,0,*?*?*?*?*?*?*?*?*?*?*?*?*?*?*?*?*?*?*?*?*?*?,4.0,2.9,100,100514,0,-0,298,0.0,-0.0,0.0,0,0,0,0,107,0.5,10,5,9999,99999,9,999999999,0.0,999,999,99
3010,4,9,23,0,*?*?*?*?*?*?*?*?*?*?*?*?*?*?*?*?*?*?*?*?*?*?,4.4,3.4,100,100514,0,-0,299,0.0,-0.0,0.0,0,0,0,0,113,1.5,10,5,9999,99999,9,999999999,0.0,999,999,99
3010,4,9,24,0,*?*?*?*?*?*?*?*?*?*?*?*?*?*?*?*?*?*?*?*?*?*?,5.1,5.1,100,100514,0,-0,302,0.0,-0.0,0.0,0,0,0,0,80,0.0,10,5,9999,99999,9,999999999,0.9,999,999,99
3010,4,10,1,0,*?*?*?*?*?*?*?*?*?*?*?*?*?*?*?*?*?*?*?*?*?*?,4.8,4.8,100,100448,0,-0,301,0.0,-0.0,0.0,0,0,0,0,108,1.0,10,5,9999,99999,9,999999999,0.0,999,999,99
3010,4,10,2,0,*?*?*?*?*?*?*?*?*?*?*?*?*?*?*?*?*?*?*?*?*?*?,4.6,4.6,100,100448,0,-0,300,0.0,-0.0,0.0,0,0,0,0,97,1.0,10,5,9999,99999,9,999999999,0.0,999,999,99
3010,4,10,3,0,*?*?*?*?*?*?*?*?*?*?*?*?*?*?*?*?*?*?*?*?*?*?,3.6,3.6,100,100448,0,-0,296,0.0,-0.0,0.0,0,0,0,0,85,0.0,10,5,9999,99999,9,999999999,0.0,999,999,99
3010,4,10,4,0,*?*?*?*?*?*?*?*?*?*?*?*?*?*?*?*?*?*?*?*?*?*?,3.5,3.4,100,100448,0,-0,296,0.0,-0.0,0.0,0,0,0,0,73,1.0,10,5,9999,99999,9,999999999,0.0,999,999,99
3010,4,10,5,0,*?*?*?*?*?*?*?*?*?*?*?*?*?*?*?*?*?*?*?*?*?*?,3.4,3.4,100,100448,9,1370,295,0.0,0.0,0.0,0,0,0,0,62,0.5,10,5,9999,99999,9,999999999,0.0,999,999,99
3010,4,10,6,0,*?*?*?*?*?*?*?*?*?*?*?*?*?*?*?*?*?*?*?*?*?*?,4.1,4.1,100,100448,206,1361,294,47.6,41.8,41.3,5275,2886,4893,873,50,1.0,9,5,9999,99999,9,999999999,0.0,999,999,99
3010,4,10,7,0,*?*?*?*?*?*?*?*?*?*?*?*?*?*?*?*?*?*?*?*?*?*?,4.7,4.8,100,100448,400,1363,301,66.5,0.0,66.5,7750,0,7770,2696,62,0.5,10,5,9999,99999,9,999999999,0.0,999,999,99
3010,4,10,8,0,*?*?*?*?*?*?*?*?*?*?*?*?*?*?*?*?*?*?*?*?*?*?,6.1,6.1,100,100448,577,1362,298,235.3,140.0,176.0,25623,13936,19906,4175,73,0.5,8,4,9999,99999,9,999999999,0.0,999,999,99
3010,4,10,9,0,*?*?*?*?*?*?*?*?*?*?*?*?*?*?*?*?*?*?*?*?*?*?,8.8,8.0,100,100448,726,1363,311,304.3,144.0,227.6,33213,14879,25542,5798,85,0.5,8,4,9999,99999,9,999999999,0.0,999,999,99
3010,4,10,10,0,*?*?*?*?*?*?*?*?*?*?*?*?*?*?*?*?*?*?*?*?*?*?,9.8,6.7,86,100448,835,1362,315,355.2,146.0,265.7,38859,15318,29662,7259,97,0.0,8,4,9999,99999,9,999999999,0.0,999,999,99
3010,4,10,11,0,*?*?*?*?*?*?*?*?*?*?*?*?*?*?*?*?*?*?*?*?*?*?,11.3,7.6,83,100448,899,1363,322,384.6,147.0,287.7,42143,15507,32031,8262,108,0.5,8,4,9999,99999,9,999999999,0.0,999,999,99
3010,4,10,12,0,*?*?*?*?*?*?*?*?*?*?*?*?*?*?*?*?*?*?*?*?*?*?,11.6,7.0,78,100448,911,1362,323,390.6,147.1,292.2,42807,15540,32508,8485,120,1.0,8,4,9999,99999,9,999999999,0.0,999,999,99
3010,4,10,13,0,*?*?*?*?*?*?*?*?*?*?*?*?*?*?*?*?*?*?*?*?*?*?,11.9,4.8,66,100448,873,1363,324,372.7,146.6,278.8,40811,15435,31073,7838,115,0.5,8,4,9999,99999,9,999999999,0.0,999,999,99
3010,4,10,14,0,*?*?*?*?*?*?*?*?*?*?*?*?*?*?*?*?*?*?*?*?*?*?,12.1,4.5,64,100448,786,1363,324,332.2,145.2,248.5,36302,15140,27804,6562,110,0.5,8,4,9999,99999,9,999999999,0.0,999,999,99
3010,4,10,15,0,*?*?*?*?*?*?*?*?*?*?*?*?*?*?*?*?*?*?*?*?*?*?,11.7,3.8,62,100448,656,1363,327,205.1,56.7,177.8,22552,5590,20035,5387,105,1.0,9,5,9999,99999,9,999999999,0.0,999,999,99
3010,4,10,16,0,*?*?*?*?*?*?*?*?*?*?*?*?*?*?*?*?*?*?*?*?*?*?,12.0,2.9,57,100448,492,1364,329,147.6,54.4,128.0,16209,5127,14435,3584,100,0.5,9,5,9999,99999,9,999999999,0.0,999,999,99
3010,4,10,17,0,*?*?*?*?*?*?*?*?*?*?*?*?*?*?*?*?*?*?*?*?*?*?,11.6,3.2,60,100448,305,1363,327,82.2,48.9,71.3,9018,4088,8067,1856,95,0.5,9,5,9999,99999,9,999999999,0.0,999,999,99
3010,4,10,18,0,*?*?*?*?*?*?*?*?*?*?*?*?*?*?*?*?*?*?*?*?*?*?,9.8,4.5,74,100448,108,1357,323,7.7,0.0,7.7,942,-0,942,305,90,0.5,10,5,9999,99999,9,999999999,0.0,999,999,99
3010,4,10,19,0,*?*?*?*?*?*?*?*?*?*?*?*?*?*?*?*?*?*?*?*?*?*?,8.2,3.9,79,100448,0,-0,316,0.0,-0.0,0.0,0,0,0,0,90,0.0,10,5,9999,99999,9,999999999,0.4,999,999,99
3010,4,10,20,0,*?*?*?*?*?*?*?*?*?*?*?*?*?*?*?*?*?*?*?*?*?*?,7.3,2.7,77,100448,0,-0,312,0.0,-0.0,0.0,0,0,0,0,90,1.0,10,5,9999,99999,9,999999999,0.4,999,999,99
3010,4,10,21,0,*?*?*?*?*?*?*?*?*?*?*?*?*?*?*?*?*?*?*?*?*?*?,6.2,2.3,81,100448,0,-0,307,0.0,-0.0,0.0,0,0,0,0,90,1.0,10,5,9999,99999,9,999999999,0.0,999,999,99
3010,4,10,22,0,*?*?*?*?*?*?*?*?*?*?*?*?*?*?*?*?*?*?*?*?*?*?,5.8,1.7,79,100448,0,-0,306,0.0,-0.0,0.0,0,0,0,0,90,0.5,10,5,9999,99999,9,999999999,0.0,999,999,99
3010,4,10,23,0,*?*?*?*?*?*?*?*?*?*?*?*?*?*?*?*?*?*?*?*?*?*?,5.6,3.4,92,100448,0,-0,305,0.0,-0.0,0.0,0,0,0,0,90,1.5,10,5,9999,99999,9,999999999,0.0,999,999,99
3010,4,10,24,0,*?*?*?*?*?*?*?*?*?*?*?*?*?*?*?*?*?*?*?*?*?*?,4.8,4.3,100,100448,0,-0,301,0.0,-0.0,0.0,0,0,0,0,120,0.0,10,5,9999,99999,9,999999999,0.0,999,999,99
[truncated: 1,082,327 more chars]
