# Supplementary material for: Future weather dataset for fourteen UK sites
Source: Data Brief. 2016 Aug 3;8:1308–10. doi: 10.1016/j.dib.2016.07.057 (PMC4990658; doi:10.1016/j.dib.2016.07.057)
Supplement: Supplementary file 2 — Supplementary material [file mmc2.zip › 04_50th_PET_2050s_04 Edinburgh.epw]

LOCATION,3200675,-,UK,WG data,03155,55.94,-3.32,0,20
DESIGN CONDITIONS,0
TYPICAL/EXTREME PERIODS,0
GROUND TEMPERATURES,1,1.0,,,,6.5,8.6,10.9,12.5,14.6,14.8,13.8,11.7,9.1,6.9,5.5,5.4
HOLIDAYS/DAYLIGHT SAVINGS,No,0,0,0
COMMENTS 1,created by using UKCP09 weather generator outputs
COMMENTS 2,wind speed wind direction and pressure based on observations at station id 03155
DATA PERIODS,1,1,Data,Sunday,1/1,12/31
3022,1,1,1,0,*?*?*?*?*?*?*?*?*?*?*?*?*?*?*?*?*?*?*?*?*?*?,8.0,6.2,89,100131,0,-0,315,0.0,-0.0,0.0,0,0,0,0,230,6.2,10,5,9999,99999,9,999999999,0.0,999,999,99
3022,1,1,2,0,*?*?*?*?*?*?*?*?*?*?*?*?*?*?*?*?*?*?*?*?*?*?,7.9,6.1,88,100131,0,-0,314,0.0,-0.0,0.0,0,0,0,0,230,7.7,10,5,9999,99999,9,999999999,0.0,999,999,99
3022,1,1,3,0,*?*?*?*?*?*?*?*?*?*?*?*?*?*?*?*?*?*?*?*?*?*?,7.6,4.8,82,100131,0,-0,313,0.0,-0.0,0.0,0,0,0,0,230,5.2,10,5,9999,99999,9,999999999,0.0,999,999,99
3022,1,1,4,0,*?*?*?*?*?*?*?*?*?*?*?*?*?*?*?*?*?*?*?*?*?*?,8.5,3.9,73,100131,0,-0,317,0.0,-0.0,0.0,0,0,0,0,230,6.2,10,5,9999,99999,9,999999999,0.0,999,999,99
3022,1,1,5,0,*?*?*?*?*?*?*?*?*?*?*?*?*?*?*?*?*?*?*?*?*?*?,7.8,4.3,78,100131,0,-0,314,0.0,-0.0,0.0,0,0,0,0,230,7.7,10,5,9999,99999,9,999999999,0.0,999,999,99
3022,1,1,6,0,*?*?*?*?*?*?*?*?*?*?*?*?*?*?*?*?*?*?*?*?*?*?,7.1,4.1,82,100131,0,-0,311,0.0,-0.0,0.0,0,0,0,0,230,7.7,10,5,9999,99999,9,999999999,0.0,999,999,99
3022,1,1,7,0,*?*?*?*?*?*?*?*?*?*?*?*?*?*?*?*?*?*?*?*?*?*?,7.9,5.5,85,100131,0,-0,314,0.0,-0.0,0.0,0,0,0,0,237,8.8,10,5,9999,99999,9,999999999,0.0,999,999,99
3022,1,1,8,0,*?*?*?*?*?*?*?*?*?*?*?*?*?*?*?*?*?*?*?*?*?*?,8.6,8.1,96,100131,0,-0,317,0.0,-0.0,0.0,0,0,0,0,243,8.8,10,5,9999,99999,9,999999999,0.0,999,999,99
3022,1,1,9,0,*?*?*?*?*?*?*?*?*?*?*?*?*?*?*?*?*?*?*?*?*?*?,8.0,8.0,100,100131,87,1417,314,2.7,0.0,2.7,350,-0,349,110,250,9.8,10,5,9999,99999,9,999999999,0.0,999,999,99
3022,1,1,10,0,*?*?*?*?*?*?*?*?*?*?*?*?*?*?*?*?*?*?*?*?*?*?,9.0,8.3,95,100131,194,1415,319,23.5,0.0,23.5,2771,-0,2774,912,257,6.7,10,5,9999,99999,9,999999999,0.0,999,999,99
3022,1,1,11,0,*?*?*?*?*?*?*?*?*?*?*?*?*?*?*?*?*?*?*?*?*?*?,9.1,8.4,95,100131,256,1411,319,35.7,0.0,35.7,4175,0,4182,1393,263,10.3,10,5,9999,99999,9,999999999,0.0,999,999,99
3022,1,1,12,0,*?*?*?*?*?*?*?*?*?*?*?*?*?*?*?*?*?*?*?*?*?*?,10.3,8.7,90,100131,270,1411,325,38.4,0.0,38.4,4491,0,4499,1504,270,9.3,10,5,9999,99999,9,999999999,0.0,999,999,99
3022,1,1,13,0,*?*?*?*?*?*?*?*?*?*?*?*?*?*?*?*?*?*?*?*?*?*?,10.2,8.3,88,100131,235,1413,324,31.5,0.0,31.5,3694,0,3699,1227,267,9.8,10,5,9999,99999,9,999999999,0.0,999,999,99
3022,1,1,14,0,*?*?*?*?*?*?*?*?*?*?*?*?*?*?*?*?*?*?*?*?*?*?,10.4,7.9,84,100131,152,1410,325,15.4,0.0,15.4,1844,-0,1845,603,263,8.8,10,5,9999,99999,9,999999999,0.0,999,999,99
3022,1,1,15,0,*?*?*?*?*?*?*?*?*?*?*?*?*?*?*?*?*?*?*?*?*?*?,10.2,7.7,85,100131,28,1402,324,0.0,0.0,0.0,0,0,0,0,260,9.3,10,5,9999,99999,9,999999999,0.0,999,999,99
3022,1,1,16,0,*?*?*?*?*?*?*?*?*?*?*?*?*?*?*?*?*?*?*?*?*?*?,10.0,7.1,82,100131,0,-0,324,0.0,-0.0,0.0,0,0,0,0,257,5.7,10,5,9999,99999,9,999999999,0.0,999,999,99
3022,1,1,17,0,*?*?*?*?*?*?*?*?*?*?*?*?*?*?*?*?*?*?*?*?*?*?,9.0,7.6,90,100131,0,-0,319,0.0,-0.0,0.0,0,0,0,0,253,7.7,10,5,9999,99999,9,999999999,0.0,999,999,99
3022,1,1,18,0,*?*?*?*?*?*?*?*?*?*?*?*?*?*?*?*?*?*?*?*?*?*?,9.1,7.1,87,100131,0,-0,320,0.0,-0.0,0.0,0,0,0,0,250,5.7,10,5,9999,99999,9,999999999,0.0,999,999,99
3022,1,1,19,0,*?*?*?*?*?*?*?*?*?*?*?*?*?*?*?*?*?*?*?*?*?*?,8.4,6.7,90,100131,0,-0,316,0.0,-0.0,0.0,0,0,0,0,250,5.2,10,5,9999,99999,9,999999999,0.0,999,999,99
3022,1,1,20,0,*?*?*?*?*?*?*?*?*?*?*?*?*?*?*?*?*?*?*?*?*?*?,7.9,6.1,88,100131,0,-0,314,0.0,-0.0,0.0,0,0,0,0,250,4.1,10,5,9999,99999,9,999999999,0.0,999,999,99
3022,1,1,21,0,*?*?*?*?*?*?*?*?*?*?*?*?*?*?*?*?*?*?*?*?*?*?,8.4,5.5,82,100131,0,-0,317,0.0,-0.0,0.0,0,0,0,0,250,5.7,10,5,9999,99999,9,999999999,0.0,999,999,99
3022,1,1,22,0,*?*?*?*?*?*?*?*?*?*?*?*?*?*?*?*?*?*?*?*?*?*?,8.5,7.4,93,100131,0,-0,317,0.0,-0.0,0.0,0,0,0,0,250,4.1,10,5,9999,99999,9,999999999,0.0,999,999,99
3022,1,1,23,0,*?*?*?*?*?*?*?*?*?*?*?*?*?*?*?*?*?*?*?*?*?*?,7.1,6.9,98,100131,0,-0,311,0.0,-0.0,0.0,0,0,0,0,250,6.2,10,5,9999,99999,9,999999999,0.0,999,999,99
3022,1,1,24,0,*?*?*?*?*?*?*?*?*?*?*?*?*?*?*?*?*?*?*?*?*?*?,7.8,6.4,90,100131,0,-0,314,0.0,-0.0,0.0,0,0,0,0,230,6.7,10,5,9999,99999,9,999999999,0.0,999,999,99
3022,1,2,1,0,*?*?*?*?*?*?*?*?*?*?*?*?*?*?*?*?*?*?*?*?*?*?,6.9,5.9,93,101545,0,-0,310,0.0,-0.0,0.0,0,0,0,0,240,6.2,10,5,9999,99999,9,999999999,0.0,999,999,99
3022,1,2,2,0,*?*?*?*?*?*?*?*?*?*?*?*?*?*?*?*?*?*?*?*?*?*?,8.7,5.6,80,101545,0,-0,318,0.0,-0.0,0.0,0,0,0,0,230,7.7,10,5,9999,99999,9,999999999,0.0,999,999,99
3022,1,2,3,0,*?*?*?*?*?*?*?*?*?*?*?*?*?*?*?*?*?*?*?*?*?*?,8.5,4.6,76,101545,0,-0,317,0.0,-0.0,0.0,0,0,0,0,220,5.2,10,5,9999,99999,9,999999999,0.0,999,999,99
3022,1,2,4,0,*?*?*?*?*?*?*?*?*?*?*?*?*?*?*?*?*?*?*?*?*?*?,7.6,4.3,79,101545,0,-0,313,0.0,-0.0,0.0,0,0,0,0,210,6.2,10,5,9999,99999,9,999999999,0.0,999,999,99
3022,1,2,5,0,*?*?*?*?*?*?*?*?*?*?*?*?*?*?*?*?*?*?*?*?*?*?,8.5,4.8,77,101545,0,-0,317,0.0,-0.0,0.0,0,0,0,0,200,7.7,10,5,9999,99999,9,999999999,0.0,999,999,99
3022,1,2,6,0,*?*?*?*?*?*?*?*?*?*?*?*?*?*?*?*?*?*?*?*?*?*?,7.8,4.5,79,101545,0,-0,314,0.0,-0.0,0.0,0,0,0,0,190,7.7,10,5,9999,99999,9,999999999,0.0,999,999,99
3022,1,2,7,0,*?*?*?*?*?*?*?*?*?*?*?*?*?*?*?*?*?*?*?*?*?*?,8.1,4.6,78,101545,0,-0,316,0.0,-0.0,0.0,0,0,0,0,195,8.8,10,5,9999,99999,9,999999999,0.0,999,999,99
3022,1,2,8,0,*?*?*?*?*?*?*?*?*?*?*?*?*?*?*?*?*?*?*?*?*?*?,7.7,3.9,76,101545,0,-0,314,0.0,-0.0,0.0,0,0,0,0,200,8.8,10,5,9999,99999,9,999999999,0.0,999,999,99
3022,1,2,9,0,*?*?*?*?*?*?*?*?*?*?*?*?*?*?*?*?*?*?*?*?*?*?,8.6,4.3,74,101545,88,1416,313,5.0,10.7,4.3,597,363,631,66,205,9.8,9,5,9999,99999,9,999999999,0.0,999,999,99
3022,1,2,10,0,*?*?*?*?*?*?*?*?*?*?*?*?*?*?*?*?*?*?*?*?*?*?,10.3,5.1,70,101545,195,1412,316,54.7,99.8,40.9,5865,6014,5025,732,210,6.7,8,4,9999,99999,9,999999999,0.0,999,999,99
3022,1,2,11,0,*?*?*?*?*?*?*?*?*?*?*?*?*?*?*?*?*?*?*?*?*?*?,14.9,8.4,64,101545,258,1412,334,98.0,191.5,63.0,10407,13655,7551,1176,215,10.3,7,4,9999,99999,9,999999999,0.0,999,999,99
3022,1,2,12,0,*?*?*?*?*?*?*?*?*?*?*?*?*?*?*?*?*?*?*?*?*?*?,16.7,9.2,61,101545,273,1415,343,105.6,195.5,67.9,11209,14366,8110,1276,220,9.3,7,4,9999,99999,9,999999999,0.0,999,999,99
3022,1,2,13,0,*?*?*?*?*?*?*?*?*?*?*?*?*?*?*?*?*?*?*?*?*?*?,16.6,9.6,63,101545,237,1410,343,87.1,184.9,56.0,9262,12571,6749,1033,220,9.8,7,4,9999,99999,9,999999999,0.0,999,999,99
3022,1,2,14,0,*?*?*?*?*?*?*?*?*?*?*?*?*?*?*?*?*?*?*?*?*?*?,16.8,9.2,60,101545,155,1411,348,36.8,84.4,27.5,3997,4367,3465,475,220,8.8,8,4,9999,99999,9,999999999,0.0,999,999,99
3022,1,2,15,0,*?*?*?*?*?*?*?*?*?*?*?*?*?*?*?*?*?*?*?*?*?*?,16.7,9.4,62,101545,31,1398,355,0.0,0.0,0.0,0,0,0,0,220,9.3,10,5,9999,99999,9,999999999,0.1,999,999,99
3022,1,2,16,0,*?*?*?*?*?*?*?*?*?*?*?*?*?*?*?*?*?*?*?*?*?*?,15.2,9.2,66,101545,0,-0,348,0.0,-0.0,0.0,0,0,0,0,220,5.7,10,5,9999,99999,9,999999999,0.3,999,999,99
3022,1,2,17,0,*?*?*?*?*?*?*?*?*?*?*?*?*?*?*?*?*?*?*?*?*?*?,12.6,8.1,73,101545,0,-0,336,0.0,-0.0,0.0,0,0,0,0,220,7.7,10,5,9999,99999,9,999999999,0.2,999,999,99
3022,1,2,18,0,*?*?*?*?*?*?*?*?*?*?*?*?*?*?*?*?*?*?*?*?*?*?,11.8,8.1,77,101545,0,-0,332,0.0,-0.0,0.0,0,0,0,0,220,5.7,10,5,9999,99999,9,999999999,0.0,999,999,99
3022,1,2,19,0,*?*?*?*?*?*?*?*?*?*?*?*?*?*?*?*?*?*?*?*?*?*?,12.1,8.1,76,101545,0,-0,333,0.0,-0.0,0.0,0,0,0,0,223,5.2,10,5,9999,99999,9,999999999,0.0,999,999,99
3022,1,2,20,0,*?*?*?*?*?*?*?*?*?*?*?*?*?*?*?*?*?*?*?*?*?*?,11.0,8.1,81,101545,0,-0,328,0.0,-0.0,0.0,0,0,0,0,227,4.1,10,5,9999,99999,9,999999999,0.0,999,999,99
3022,1,2,21,0,*?*?*?*?*?*?*?*?*?*?*?*?*?*?*?*?*?*?*?*?*?*?,10.4,8.0,85,101545,0,-0,325,0.0,-0.0,0.0,0,0,0,0,230,5.7,10,5,9999,99999,9,999999999,0.0,999,999,99
3022,1,2,22,0,*?*?*?*?*?*?*?*?*?*?*?*?*?*?*?*?*?*?*?*?*?*?,9.7,7.3,84,101545,0,-0,322,0.0,-0.0,0.0,0,0,0,0,233,4.1,10,5,9999,99999,9,999999999,0.0,999,999,99
3022,1,2,23,0,*?*?*?*?*?*?*?*?*?*?*?*?*?*?*?*?*?*?*?*?*?*?,8.4,7.0,90,101545,0,-0,316,0.0,-0.0,0.0,0,0,0,0,237,6.2,10,5,9999,99999,9,999999999,0.3,999,999,99
3022,1,2,24,0,*?*?*?*?*?*?*?*?*?*?*?*?*?*?*?*?*?*?*?*?*?*?,5.0,5.0,99,101545,0,-0,302,0.0,-0.0,0.0,0,0,0,0,250,6.7,10,5,9999,99999,9,999999999,0.0,999,999,99
3022,1,3,1,0,*?*?*?*?*?*?*?*?*?*?*?*?*?*?*?*?*?*?*?*?*?*?,6.5,5.6,92,102508,0,-0,308,0.0,-0.0,0.0,0,0,0,0,240,6.2,10,5,9999,99999,9,999999999,0.4,999,999,99
3022,1,3,2,0,*?*?*?*?*?*?*?*?*?*?*?*?*?*?*?*?*?*?*?*?*?*?,5.9,5.0,92,102508,0,-0,306,0.0,-0.0,0.0,0,0,0,0,240,7.7,10,5,9999,99999,9,999999999,0.4,999,999,99
3022,1,3,3,0,*?*?*?*?*?*?*?*?*?*?*?*?*?*?*?*?*?*?*?*?*?*?,6.1,5.6,95,102508,0,-0,306,0.0,-0.0,0.0,0,0,0,0,240,5.2,10,5,9999,99999,9,999999999,0.2,999,999,99
3022,1,3,4,0,*?*?*?*?*?*?*?*?*?*?*?*?*?*?*?*?*?*?*?*?*?*?,6.1,5.8,96,102508,0,-0,306,0.0,-0.0,0.0,0,0,0,0,240,6.2,10,5,9999,99999,9,999999999,0.0,999,999,99
3022,1,3,5,0,*?*?*?*?*?*?*?*?*?*?*?*?*?*?*?*?*?*?*?*?*?*?,5.4,5.5,98,102508,0,-0,303,0.0,-0.0,0.0,0,0,0,0,240,7.7,10,5,9999,99999,9,999999999,0.0,999,999,99
3022,1,3,6,0,*?*?*?*?*?*?*?*?*?*?*?*?*?*?*?*?*?*?*?*?*?*?,4.1,4.1,98,102508,0,-0,298,0.0,-0.0,0.0,0,0,0,0,240,7.7,10,5,9999,99999,9,999999999,0.0,999,999,99
3022,1,3,7,0,*?*?*?*?*?*?*?*?*?*?*?*?*?*?*?*?*?*?*?*?*?*?,2.7,2.7,98,102508,0,-0,292,0.0,-0.0,0.0,0,0,0,0,242,8.8,10,5,9999,99999,9,999999999,0.0,999,999,99
3022,1,3,8,0,*?*?*?*?*?*?*?*?*?*?*?*?*?*?*?*?*?*?*?*?*?*?,4.5,3.4,91,102508,0,-0,300,0.0,-0.0,0.0,0,0,0,0,243,8.8,10,5,9999,99999,9,999999999,0.0,999,999,99
3022,1,3,9,0,*?*?*?*?*?*?*?*?*?*?*?*?*?*?*?*?*?*?*?*?*?*?,6.1,5.5,94,102508,89,1413,307,3.1,0.0,3.1,402,-0,401,127,245,9.8,10,5,9999,99999,9,999999999,0.0,999,999,99
3022,1,3,10,0,*?*?*?*?*?*?*?*?*?*?*?*?*?*?*?*?*?*?*?*?*?*?,8.2,6.7,89,102508,197,1415,316,24.1,0.0,24.1,2838,-0,2841,935,247,6.7,10,5,9999,99999,9,999999999,0.0,999,999,99
3022,1,3,11,0,*?*?*?*?*?*?*?*?*?*?*?*?*?*?*?*?*?*?*?*?*?*?,11.3,7.1,74,102508,260,1412,330,36.4,0.0,36.4,4261,0,4268,1424,248,10.3,10,5,9999,99999,9,999999999,0.0,999,999,99
3022,1,3,12,0,*?*?*?*?*?*?*?*?*?*?*?*?*?*?*?*?*?*?*?*?*?*?,13.6,7.0,63,102508,275,1413,340,39.3,0.0,39.3,4595,0,4604,1541,250,9.3,10,5,9999,99999,9,999999999,0.0,999,999,99
3022,1,3,13,0,*?*?*?*?*?*?*?*?*?*?*?*?*?*?*?*?*?*?*?*?*?*?,13.6,7.1,64,102508,240,1411,340,32.5,0.0,32.5,3813,0,3819,1268,245,9.8,10,5,9999,99999,9,999999999,0.0,999,999,99
3022,1,3,14,0,*?*?*?*?*?*?*?*?*?*?*?*?*?*?*?*?*?*?*?*?*?*?,13.7,8.3,68,102508,158,1411,341,16.6,0.0,16.6,1977,-0,1978,647,240,8.8,10,5,9999,99999,9,999999999,0.0,999,999,99
3022,1,3,15,0,*?*?*?*?*?*?*?*?*?*?*?*?*?*?*?*?*?*?*?*?*?*?,13.5,8.1,69,102508,35,1429,340,0.0,0.0,0.0,0,0,0,0,235,9.3,10,5,9999,99999,9,999999999,0.0,999,999,99
3022,1,3,16,0,*?*?*?*?*?*?*?*?*?*?*?*?*?*?*?*?*?*?*?*?*?*?,11.7,7.4,74,102508,0,-0,331,0.0,-0.0,0.0,0,0,0,0,230,5.7,10,5,9999,99999,9,999999999,0.0,999,999,99
3022,1,3,17,0,*?*?*?*?*?*?*?*?*?*?*?*?*?*?*?*?*?*?*?*?*?*?,10.6,8.3,84,102508,0,-0,326,0.0,-0.0,0.0,0,0,0,0,225,7.7,10,5,9999,99999,9,999999999,0.0,999,999,99
3022,1,3,18,0,*?*?*?*?*?*?*?*?*?*?*?*?*?*?*?*?*?*?*?*?*?*?,9.0,7.7,90,102508,0,-0,319,0.0,-0.0,0.0,0,0,0,0,220,5.7,10,5,9999,99999,9,999999999,0.0,999,999,99
3022,1,3,19,0,*?*?*?*?*?*?*?*?*?*?*?*?*?*?*?*?*?*?*?*?*?*?,8.8,7.4,90,102508,0,-0,318,0.0,-0.0,0.0,0,0,0,0,220,5.2,10,5,9999,99999,9,999999999,0.0,999,999,99
3022,1,3,20,0,*?*?*?*?*?*?*?*?*?*?*?*?*?*?*?*?*?*?*?*?*?*?,8.1,6.7,89,102508,0,-0,315,0.0,-0.0,0.0,0,0,0,0,220,4.1,10,5,9999,99999,9,999999999,0.0,999,999,99
3022,1,3,21,0,*?*?*?*?*?*?*?*?*?*?*?*?*?*?*?*?*?*?*?*?*?*?,7.3,6.7,94,102508,0,-0,312,0.0,-0.0,0.0,0,0,0,0,220,5.7,10,5,9999,99999,9,999999999,0.0,999,999,99
3022,1,3,22,0,*?*?*?*?*?*?*?*?*?*?*?*?*?*?*?*?*?*?*?*?*?*?,6.6,6.7,98,102508,0,-0,308,0.0,-0.0,0.0,0,0,0,0,220,4.1,10,5,9999,99999,9,999999999,0.0,999,999,99
3022,1,3,23,0,*?*?*?*?*?*?*?*?*?*?*?*?*?*?*?*?*?*?*?*?*?*?,6.0,5.5,95,102508,0,-0,306,0.0,-0.0,0.0,0,0,0,0,220,6.2,10,5,9999,99999,9,999999999,0.0,999,999,99
3022,1,3,24,0,*?*?*?*?*?*?*?*?*?*?*?*?*?*?*?*?*?*?*?*?*?*?,7.1,6.4,93,102508,0,-0,311,0.0,-0.0,0.0,0,0,0,0,240,6.7,10,5,9999,99999,9,999999999,0.4,999,999,99
3022,1,4,1,0,*?*?*?*?*?*?*?*?*?*?*?*?*?*?*?*?*?*?*?*?*?*?,5.2,5.3,100,103175,0,-0,303,0.0,-0.0,0.0,0,0,0,0,223,6.2,10,5,9999,99999,9,999999999,0.0,999,999,99
3022,1,4,2,0,*?*?*?*?*?*?*?*?*?*?*?*?*?*?*?*?*?*?*?*?*?*?,4.8,4.8,100,103175,0,-0,301,0.0,-0.0,0.0,0,0,0,0,227,7.7,10,5,9999,99999,9,999999999,0.0,999,999,99
3022,1,4,3,0,*?*?*?*?*?*?*?*?*?*?*?*?*?*?*?*?*?*?*?*?*?*?,5.3,5.3,100,103175,0,-0,303,0.0,-0.0,0.0,0,0,0,0,230,5.2,10,5,9999,99999,9,999999999,0.0,999,999,99
3022,1,4,4,0,*?*?*?*?*?*?*?*?*?*?*?*?*?*?*?*?*?*?*?*?*?*?,4.8,4.8,100,103175,0,-0,301,0.0,-0.0,0.0,0,0,0,0,233,6.2,10,5,9999,99999,9,999999999,0.0,999,999,99
3022,1,4,5,0,*?*?*?*?*?*?*?*?*?*?*?*?*?*?*?*?*?*?*?*?*?*?,4.4,4.5,100,103175,0,-0,299,0.0,-0.0,0.0,0,0,0,0,237,7.7,10,5,9999,99999,9,999999999,0.0,999,999,99
3022,1,4,6,0,*?*?*?*?*?*?*?*?*?*?*?*?*?*?*?*?*?*?*?*?*?*?,4.2,4.1,100,103175,0,-0,298,0.0,-0.0,0.0,0,0,0,0,240,7.7,10,5,9999,99999,9,999999999,0.0,999,999,99
3022,1,4,7,0,*?*?*?*?*?*?*?*?*?*?*?*?*?*?*?*?*?*?*?*?*?*?,4.5,4.5,100,103175,0,-0,300,0.0,-0.0,0.0,0,0,0,0,243,8.8,10,5,9999,99999,9,999999999,0.0,999,999,99
3022,1,4,8,0,*?*?*?*?*?*?*?*?*?*?*?*?*?*?*?*?*?*?*?*?*?*?,4.7,4.6,100,103175,0,-0,301,0.0,-0.0,0.0,0,0,0,0,247,8.8,10,5,9999,99999,9,999999999,0.0,999,999,99
3022,1,4,9,0,*?*?*?*?*?*?*?*?*?*?*?*?*?*?*?*?*?*?*?*?*?*?,4.9,5.0,100,103175,90,1408,280,10.8,88.9,5.1,1228,5013,931,134,250,9.8,5,3,9999,99999,9,999999999,0.0,999,999,99
3022,1,4,10,0,*?*?*?*?*?*?*?*?*?*?*?*?*?*?*?*?*?*?*?*?*?*?,6.4,5.3,95,103175,198,1409,291,73.6,234.9,40.7,7774,14684,5537,721,253,6.7,6,3,9999,99999,9,999999999,0.0,999,999,99
3022,1,4,11,0,*?*?*?*?*?*?*?*?*?*?*?*?*?*?*?*?*?*?*?*?*?*?,7.3,6.6,98,103175,262,1411,272,127.0,478.9,38.1,13253,35971,5948,715,257,10.3,0,0,9999,99999,9,999999999,0.0,999,999,99
3022,1,4,12,0,*?*?*?*?*?*?*?*?*?*?*?*?*?*?*?*?*?*?*?*?*?*?,8.2,7.4,97,103175,278,1415,277,137.3,489.0,41.2,14307,37539,6386,772,260,9.3,0,0,9999,99999,9,999999999,0.0,999,999,99
3022,1,4,13,0,*?*?*?*?*?*?*?*?*?*?*?*?*?*?*?*?*?*?*?*?*?*?,7.9,6.6,94,103175,243,1412,274,114.2,464.3,34.3,11660,35057,5503,669,252,9.8,0,0,9999,99999,9,999999999,0.0,999,999,99
3022,1,4,14,0,*?*?*?*?*?*?*?*?*?*?*?*?*?*?*?*?*?*?*?*?*?*?,8.1,6.1,89,103175,161,1409,274,59.3,363.5,17.8,6231,24163,2984,392,243,8.8,0,0,9999,99999,9,999999999,0.0,999,999,99
3022,1,4,15,0,*?*?*?*?*?*?*?*?*?*?*?*?*?*?*?*?*?*?*?*?*?*?,8.0,6.2,91,103175,38,1412,294,0.0,0.0,0.0,0,0,0,0,235,9.3,5,3,9999,99999,9,999999999,0.0,999,999,99
3022,1,4,16,0,*?*?*?*?*?*?*?*?*?*?*?*?*?*?*?*?*?*?*?*?*?*?,7.5,5.6,91,103175,0,-0,313,0.0,-0.0,0.0,0,0,0,0,227,5.7,10,5,9999,99999,9,999999999,0.0,999,999,99
3022,1,4,17,0,*?*?*?*?*?*?*?*?*?*?*?*?*?*?*?*?*?*?*?*?*?*?,7.4,5.3,89,103175,0,-0,312,0.0,-0.0,0.0,0,0,0,0,218,7.7,10,5,9999,99999,9,999999999,0.0,999,999,99
3022,1,4,18,0,*?*?*?*?*?*?*?*?*?*?*?*?*?*?*?*?*?*?*?*?*?*?,6.3,4.6,91,103175,0,-0,308,0.0,-0.0,0.0,0,0,0,0,210,5.7,10,5,9999,99999,9,999999999,0.0,999,999,99
3022,1,4,19,0,*?*?*?*?*?*?*?*?*?*?*?*?*?*?*?*?*?*?*?*?*?*?,6.8,4.5,87,103175,0,-0,310,0.0,-0.0,0.0,0,0,0,0,208,5.2,10,5,9999,99999,9,999999999,0.0,999,999,99
3022,1,4,20,0,*?*?*?*?*?*?*?*?*?*?*?*?*?*?*?*?*?*?*?*?*?*?,5.9,4.1,91,103175,0,-0,306,0.0,-0.0,0.0,0,0,0,0,207,4.1,10,5,9999,99999,9,999999999,0.0,999,999,99
3022,1,4,21,0,*?*?*?*?*?*?*?*?*?*?*?*?*?*?*?*?*?*?*?*?*?*?,4.9,4.1,98,103175,0,-0,301,0.0,-0.0,0.0,0,0,0,0,205,5.7,10,5,9999,99999,9,999999999,0.0,999,999,99
3022,1,4,22,0,*?*?*?*?*?*?*?*?*?*?*?*?*?*?*?*?*?*?*?*?*?*?,4.9,3.8,95,103175,0,-0,302,0.0,-0.0,0.0,0,0,0,0,203,4.1,10,5,9999,99999,9,999999999,0.0,999,999,99
3022,1,4,23,0,*?*?*?*?*?*?*?*?*?*?*?*?*?*?*?*?*?*?*?*?*?*?,4.1,3.0,96,103175,0,-0,298,0.0,-0.0,0.0,0,0,0,0,202,6.2,10,5,9999,99999,9,999999999,0.0,999,999,99
3022,1,4,24,0,*?*?*?*?*?*?*?*?*?*?*?*?*?*?*?*?*?*?*?*?*?*?,5.4,5.5,100,103175,0,-0,303,0.0,-0.0,0.0,0,0,0,0,220,6.7,10,5,9999,99999,9,999999999,0.0,999,999,99
3022,1,5,1,0,*?*?*?*?*?*?*?*?*?*?*?*?*?*?*?*?*?*?*?*?*?*?,2.9,2.9,100,102833,0,-0,293,0.0,-0.0,0.0,0,0,0,0,197,6.2,10,5,9999,99999,9,999999999,0.0,999,999,99
3022,1,5,2,0,*?*?*?*?*?*?*?*?*?*?*?*?*?*?*?*?*?*?*?*?*?*?,3.0,3.0,100,102833,0,-0,294,0.0,-0.0,0.0,0,0,0,0,193,7.7,10,5,9999,99999,9,999999999,0.0,999,999,99
3022,1,5,3,0,*?*?*?*?*?*?*?*?*?*?*?*?*?*?*?*?*?*?*?*?*?*?,1.5,1.5,100,102833,0,-0,287,0.0,-0.0,0.0,0,0,0,0,190,5.2,10,5,9999,99999,9,999999999,0.0,999,999,99
3022,1,5,4,0,*?*?*?*?*?*?*?*?*?*?*?*?*?*?*?*?*?*?*?*?*?*?,2.2,2.3,100,102833,0,-0,290,0.0,-0.0,0.0,0,0,0,0,187,6.2,10,5,9999,99999,9,999999999,0.0,999,999,99
3022,1,5,5,0,*?*?*?*?*?*?*?*?*?*?*?*?*?*?*?*?*?*?*?*?*?*?,2.3,2.3,100,102833,0,-0,291,0.0,-0.0,0.0,0,0,0,0,183,7.7,10,5,9999,99999,9,999999999,0.0,999,999,99
3022,1,5,6,0,*?*?*?*?*?*?*?*?*?*?*?*?*?*?*?*?*?*?*?*?*?*?,1.4,1.5,100,102833,0,-0,287,0.0,-0.0,0.0,0,0,0,0,180,7.7,10,5,9999,99999,9,999999999,0.0,999,999,99
3022,1,5,7,0,*?*?*?*?*?*?*?*?*?*?*?*?*?*?*?*?*?*?*?*?*?*?,0.5,0.6,100,102833,0,-0,283,0.0,-0.0,0.0,0,0,0,0,182,8.8,10,5,9999,99999,9,999999999,0.0,999,999,99
3022,1,5,8,0,*?*?*?*?*?*?*?*?*?*?*?*?*?*?*?*?*?*?*?*?*?*?,1.6,1.5,100,102833,0,-0,283,0.0,-0.0,0.0,0,0,0,0,183,8.8,9,5,9999,99999,9,999999999,0.0,999,999,99
3022,1,5,9,0,*?*?*?*?*?*?*?*?*?*?*?*?*?*?*?*?*?*?*?*?*?*?,2.6,2.5,100,102833,92,1415,274,11.1,76.3,6.1,1224,3726,1143,123,185,9.8,6,3,9999,99999,9,999999999,0.0,999,999,99
3022,1,5,10,0,*?*?*?*?*?*?*?*?*?*?*?*?*?*?*?*?*?*?*?*?*?*?,4.0,2.7,100,102833,200,1410,270,82.8,343.2,34.1,8527,22766,5239,621,187,6.7,4,2,9999,99999,9,999999999,0.0,999,999,99
3022,1,5,11,0,*?*?*?*?*?*?*?*?*?*?*?*?*?*?*?*?*?*?*?*?*?*?,4.9,3.9,100,102833,265,1414,271,127.1,432.1,46.1,13086,32253,6958,841,188,10.3,3,2,9999,99999,9,999999999,0.0,999,999,99
3022,1,5,12,0,*?*?*?*?*?*?*?*?*?*?*?*?*?*?*?*?*?*?*?*?*?*?,6.4,4.5,100,102833,280,1411,282,134.7,399.2,55.5,13746,30244,8138,988,190,9.3,4,2,9999,99999,9,999999999,0.0,999,999,99
3022,1,5,13,0,*?*?*?*?*?*?*?*?*?*?*?*?*?*?*?*?*?*?*?*?*?*?,6.5,4.5,100,102833,246,1411,291,101.7,261.4,56.2,10627,18290,7443,1013,192,9.8,6,3,9999,99999,9,999999999,0.0,999,999,99
3022,1,5,14,0,*?*?*?*?*?*?*?*?*?*?*?*?*?*?*?*?*?*?*?*?*?*?,6.4,4.5,100,102833,165,1414,304,31.0,35.4,26.9,3485,2147,3251,563,193,8.8,9,5,9999,99999,9,999999999,0.0,999,999,99
3022,1,5,15,0,*?*?*?*?*?*?*?*?*?*?*?*?*?*?*?*?*?*?*?*?*?*?,6.3,4.1,100,102833,42,1427,299,0.0,0.0,0.0,0,0,0,0,195,9.3,8,4,9999,99999,9,999999999,0.0,999,999,99
3022,1,5,16,0,*?*?*?*?*?*?*?*?*?*?*?*?*?*?*?*?*?*?*?*?*?*?,6.1,3.0,98,102833,0,-0,307,0.0,-0.0,0.0,0,0,0,0,197,5.7,10,5,9999,99999,9,999999999,0.0,999,999,99
3022,1,5,17,0,*?*?*?*?*?*?*?*?*?*?*?*?*?*?*?*?*?*?*?*?*?*?,4.2,1.9,100,102833,0,-0,299,0.0,-0.0,0.0,0,0,0,0,198,7.7,10,5,9999,99999,9,999999999,0.0,999,999,99
3022,1,5,18,0,*?*?*?*?*?*?*?*?*?*?*?*?*?*?*?*?*?*?*?*?*?*?,4.1,2.9,100,102833,0,-0,298,0.0,-0.0,0.0,0,0,0,0,200,5.7,10,5,9999,99999,9,999999999,0.0,999,999,99
3022,1,5,19,0,*?*?*?*?*?*?*?*?*?*?*?*?*?*?*?*?*?*?*?*?*?*?,4.1,3.8,100,102833,0,-0,298,0.0,-0.0,0.0,0,0,0,0,207,5.2,10,5,9999,99999,9,999999999,0.0,999,999,99
3022,1,5,20,0,*?*?*?*?*?*?*?*?*?*?*?*?*?*?*?*?*?*?*?*?*?*?,3.3,3.2,100,102833,0,-0,295,0.0,-0.0,0.0,0,0,0,0,213,4.1,10,5,9999,99999,9,999999999,0.0,999,999,99
3022,1,5,21,0,*?*?*?*?*?*?*?*?*?*?*?*?*?*?*?*?*?*?*?*?*?*?,3.0,2.5,100,102833,0,-0,294,0.0,-0.0,0.0,0,0,0,0,220,5.7,10,5,9999,99999,9,999999999,0.0,999,999,99
3022,1,5,22,0,*?*?*?*?*?*?*?*?*?*?*?*?*?*?*?*?*?*?*?*?*?*?,2.7,2.7,100,102833,0,-0,292,0.0,-0.0,0.0,0,0,0,0,227,4.1,10,5,9999,99999,9,999999999,0.0,999,999,99
3022,1,5,23,0,*?*?*?*?*?*?*?*?*?*?*?*?*?*?*?*?*?*?*?*?*?*?,2.4,2.3,100,102833,0,-0,291,0.0,-0.0,0.0,0,0,0,0,233,6.2,10,5,9999,99999,9,999999999,0.0,999,999,99
3022,1,5,24,0,*?*?*?*?*?*?*?*?*?*?*?*?*?*?*?*?*?*?*?*?*?*?,3.3,3.2,100,102833,0,-0,295,0.0,-0.0,0.0,0,0,0,0,200,6.7,10,5,9999,99999,9,999999999,0.0,999,999,99
3022,1,6,1,0,*?*?*?*?*?*?*?*?*?*?*?*?*?*?*?*?*?*?*?*?*?*?,3.5,3.0,97,102670,0,-0,296,0.0,-0.0,0.0,0,0,0,0,225,6.2,10,5,9999,99999,9,999999999,0.0,999,999,99
3022,1,6,2,0,*?*?*?*?*?*?*?*?*?*?*?*?*?*?*?*?*?*?*?*?*?*?,4.9,3.4,90,102670,0,-0,302,0.0,-0.0,0.0,0,0,0,0,210,7.7,10,5,9999,99999,9,999999999,0.0,999,999,99
3022,1,6,3,0,*?*?*?*?*?*?*?*?*?*?*?*?*?*?*?*?*?*?*?*?*?*?,4.0,3.8,99,102670,0,-0,298,0.0,-0.0,0.0,0,0,0,0,195,5.2,10,5,9999,99999,9,999999999,0.0,999,999,99
3022,1,6,4,0,*?*?*?*?*?*?*?*?*?*?*?*?*?*?*?*?*?*?*?*?*?*?,3.8,3.8,100,102670,0,-0,297,0.0,-0.0,0.0,0,0,0,0,180,6.2,10,5,9999,99999,9,999999999,0.0,999,999,99
3022,1,6,5,0,*?*?*?*?*?*?*?*?*?*?*?*?*?*?*?*?*?*?*?*?*?*?,3.8,3.4,97,102670,0,-0,297,0.0,-0.0,0.0,0,0,0,0,165,7.7,10,5,9999,99999,9,999999999,0.0,999,999,99
3022,1,6,6,0,*?*?*?*?*?*?*?*?*?*?*?*?*?*?*?*?*?*?*?*?*?*?,4.4,2.9,90,102670,0,-0,300,0.0,-0.0,0.0,0,0,0,0,150,7.7,10,5,9999,99999,9,999999999,0.0,999,999,99
3022,1,6,7,0,*?*?*?*?*?*?*?*?*?*?*?*?*?*?*?*?*?*?*?*?*?*?,3.9,3.0,95,102670,0,-0,297,0.0,-0.0,0.0,0,0,0,0,157,8.8,10,5,9999,99999,9,999999999,0.0,999,999,99
3022,1,6,8,0,*?*?*?*?*?*?*?*?*?*?*?*?*?*?*?*?*?*?*?*?*?*?,4.3,3.4,94,102670,0,-0,299,0.0,-0.0,0.0,0,0,0,0,163,8.8,10,5,9999,99999,9,999999999,0.0,999,999,99
3022,1,6,9,0,*?*?*?*?*?*?*?*?*?*?*?*?*?*?*?*?*?*?*?*?*?*?,4.3,3.8,97,102670,94,1419,295,7.0,14.0,6.0,817,499,856,93,170,9.8,9,5,9999,99999,9,999999999,0.0,999,999,99
3022,1,6,10,0,*?*?*?*?*?*?*?*?*?*?*?*?*?*?*?*?*?*?*?*?*?*?,5.5,4.5,93,102670,203,1416,304,25.2,0.0,25.2,2969,-0,2973,979,177,6.7,10,5,9999,99999,9,999999999,0.0,999,999,99
3022,1,6,11,0,*?*?*?*?*?*?*?*?*?*?*?*?*?*?*?*?*?*?*?*?*?*?,7.9,5.5,85,102670,267,1412,310,65.7,46.2,56.9,7254,3536,6700,1219,183,10.3,9,5,9999,99999,9,999999999,0.0,999,999,99
3022,1,6,12,0,*?*?*?*?*?*?*?*?*?*?*?*?*?*?*?*?*?*?*?*?*?*?,9.6,6.1,79,102670,283,1411,318,71.1,47.1,61.6,7844,3704,7236,1325,190,9.3,9,5,9999,99999,9,999999999,0.0,999,999,99
3022,1,6,13,0,*?*?*?*?*?*?*?*?*?*?*?*?*?*?*?*?*?*?*?*?*?*?,9.7,6.2,79,102670,250,1415,318,59.7,44.9,51.7,6604,3338,6108,1103,190,9.8,9,5,9999,99999,9,999999999,0.0,999,999,99
3022,1,6,14,0,*?*?*?*?*?*?*?*?*?*?*?*?*?*?*?*?*?*?*?*?*?*?,9.6,5.9,78,102670,168,1410,322,18.6,0.0,18.6,2204,-0,2205,722,190,8.8,10,5,9999,99999,9,999999999,0.0,999,999,99
3022,1,6,15,0,*?*?*?*?*?*?*?*?*?*?*?*?*?*?*?*?*?*?*?*?*?*?,9.6,6.2,80,102670,45,1404,322,0.0,0.0,0.0,0,0,0,0,190,9.3,10,5,9999,99999,9,999999999,0.0,999,999,99
3022,1,6,16,0,*?*?*?*?*?*?*?*?*?*?*?*?*?*?*?*?*?*?*?*?*?*?,8.8,5.8,82,102670,0,-0,318,0.0,-0.0,0.0,0,0,0,0,190,5.7,10,5,9999,99999,9,999999999,0.0,999,999,99
3022,1,6,17,0,*?*?*?*?*?*?*?*?*?*?*?*?*?*?*?*?*?*?*?*?*?*?,7.3,6.1,92,102670,0,-0,312,0.0,-0.0,0.0,0,0,0,0,190,7.7,10,5,9999,99999,9,999999999,0.1,999,999,99
3022,1,6,18,0,*?*?*?*?*?*?*?*?*?*?*?*?*?*?*?*?*?*?*?*?*?*?,6.5,5.8,96,102670,0,-0,308,0.0,-0.0,0.0,0,0,0,0,190,5.7,10,5,9999,99999,9,999999999,0.0,999,999,99
3022,1,6,19,0,*?*?*?*?*?*?*?*?*?*?*?*?*?*?*?*?*?*?*?*?*?*?,6.1,5.3,94,102670,0,-0,307,0.0,-0.0,0.0,0,0,0,0,190,5.2,10,5,9999,99999,9,999999999,0.0,999,999,99
3022,1,6,20,0,*?*?*?*?*?*?*?*?*?*?*?*?*?*?*?*?*?*?*?*?*?*?,5.5,5.1,98,102670,0,-0,304,0.0,-0.0,0.0,0,0,0,0,190,4.1,10,5,9999,99999,9,999999999,0.0,999,999,99
3022,1,6,21,0,*?*?*?*?*?*?*?*?*?*?*?*?*?*?*?*?*?*?*?*?*?*?,5.6,5.5,99,102670,0,-0,304,0.0,-0.0,0.0,0,0,0,0,190,5.7,10,5,9999,99999,9,999999999,0.0,999,999,99
3022,1,6,22,0,*?*?*?*?*?*?*?*?*?*?*?*?*?*?*?*?*?*?*?*?*?*?,5.8,5.5,98,102670,0,-0,305,0.0,-0.0,0.0,0,0,0,0,190,4.1,10,5,9999,99999,9,999999999,0.0,999,999,99
3022,1,6,23,0,*?*?*?*?*?*?*?*?*?*?*?*?*?*?*?*?*?*?*?*?*?*?,4.6,3.9,96,102670,0,-0,300,0.0,-0.0,0.0,0,0,0,0,190,6.2,10,5,9999,99999,9,999999999,0.0,999,999,99
3022,1,6,24,0,*?*?*?*?*?*?*?*?*?*?*?*?*?*?*?*?*?*?*?*?*?*?,2.1,2.1,100,102670,0,-0,290,0.0,-0.0,0.0,0,0,0,0,240,6.7,10,5,9999,99999,9,999999999,0.0,999,999,99
3022,1,7,1,0,*?*?*?*?*?*?*?*?*?*?*?*?*?*?*?*?*?*?*?*?*?*?,2.7,2.3,100,101873,0,-0,292,0.0,-0.0,0.0,0,0,0,0,188,6.2,10,5,9999,99999,9,999999999,0.1,999,999,99
3022,1,7,2,0,*?*?*?*?*?*?*?*?*?*?*?*?*?*?*?*?*?*?*?*?*?*?,1.8,1.3,100,101873,0,-0,289,0.0,-0.0,0.0,0,0,0,0,187,7.7,10,5,9999,99999,9,999999999,0.1,999,999,99
3022,1,7,3,0,*?*?*?*?*?*?*?*?*?*?*?*?*?*?*?*?*?*?*?*?*?*?,2.4,1.3,99,101873,0,-0,291,0.0,-0.0,0.0,0,0,0,0,185,5.2,10,5,9999,99999,9,999999999,0.0,999,999,99
3022,1,7,4,0,*?*?*?*?*?*?*?*?*?*?*?*?*?*?*?*?*?*?*?*?*?*?,3.0,2.3,100,101873,0,-0,294,0.0,-0.0,0.0,0,0,0,0,183,6.2,10,5,9999,99999,9,999999999,0.0,999,999,99
3022,1,7,5,0,*?*?*?*?*?*?*?*?*?*?*?*?*?*?*?*?*?*?*?*?*?*?,4.5,3.6,100,101873,0,-0,300,0.0,-0.0,0.0,0,0,0,0,182,7.7,10,5,9999,99999,9,999999999,0.0,999,999,99
3022,1,7,6,0,*?*?*?*?*?*?*?*?*?*?*?*?*?*?*?*?*?*?*?*?*?*?,3.5,3.6,100,101873,0,-0,296,0.0,-0.0,0.0,0,0,0,0,180,7.7,10,5,9999,99999,9,999999999,0.0,999,999,99
3022,1,7,7,0,*?*?*?*?*?*?*?*?*?*?*?*?*?*?*?*?*?*?*?*?*?*?,3.1,3.0,100,101873,0,-0,294,0.0,-0.0,0.0,0,0,0,0,183,8.8,10,5,9999,99999,9,999999999,0.0,999,999,99
3022,1,7,8,0,*?*?*?*?*?*?*?*?*?*?*?*?*?*?*?*?*?*?*?*?*?*?,3.0,2.3,100,101873,0,-0,294,0.0,-0.0,0.0,0,0,0,0,187,8.8,10,5,9999,99999,9,999999999,0.0,999,999,99
3022,1,7,9,0,*?*?*?*?*?*?*?*?*?*?*?*?*?*?*?*?*?*?*?*?*?*?,3.3,1.9,98,101873,96,1420,295,4.4,0.0,4.4,557,-0,556,178,190,9.8,10,5,9999,99999,9,999999999,0.0,999,999,99
3022,1,7,10,0,*?*?*?*?*?*?*?*?*?*?*?*?*?*?*?*?*?*?*?*?*?*?,4.3,1.5,88,101873,205,1414,299,25.7,0.0,25.7,3021,0,3025,997,193,6.7,10,5,9999,99999,9,999999999,0.0,999,999,99
3022,1,7,11,0,*?*?*?*?*?*?*?*?*?*?*?*?*?*?*?*?*?*?*?*?*?*?,6.0,3.4,90,101873,270,1413,306,38.3,0.0,38.3,4482,0,4490,1501,197,10.3,10,5,9999,99999,9,999999999,0.0,999,999,99
3022,1,7,12,0,*?*?*?*?*?*?*?*?*?*?*?*?*?*?*?*?*?*?*?*?*?*?,7.0,4.1,88,101873,286,1411,306,72.1,47.3,62.5,7958,3735,7340,1345,200,9.3,9,5,9999,99999,9,999999999,0.0,999,999,99
3022,1,7,13,0,*?*?*?*?*?*?*?*?*?*?*?*?*?*?*?*?*?*?*?*?*?*?,7.0,5.5,97,101873,253,1413,310,35.0,0.0,35.0,4100,0,4107,1367,198,9.8,10,5,9999,99999,9,999999999,0.0,999,999,99
3022,1,7,14,0,*?*?*?*?*?*?*?*?*?*?*?*?*?*?*?*?*?*?*?*?*?*?,7.2,5.0,93,101873,172,1412,311,19.3,0.0,19.3,2286,-0,2289,750,197,8.8,10,5,9999,99999,9,999999999,0.0,999,999,99
3022,1,7,15,0,*?*?*?*?*?*?*?*?*?*?*?*?*?*?*?*?*?*?*?*?*?*?,7.1,5.8,98,101873,49,1408,311,0.0,0.0,0.0,0,0,0,0,195,9.3,10,5,9999,99999,9,999999999,0.0,999,999,99
3022,1,7,16,0,*?*?*?*?*?*?*?*?*?*?*?*?*?*?*?*?*?*?*?*?*?*?,6.7,5.8,100,101873,0,-0,309,0.0,-0.0,0.0,0,0,0,0,193,5.7,10,5,9999,99999,9,999999999,0.0,999,999,99
3022,1,7,17,0,*?*?*?*?*?*?*?*?*?*?*?*?*?*?*?*?*?*?*?*?*?*?,6.7,5.5,98,101873,0,-0,309,0.0,-0.0,0.0,0,0,0,0,192,7.7,10,5,9999,99999,9,999999999,0.0,999,999,99
3022,1,7,18,0,*?*?*?*?*?*?*?*?*?*?*?*?*?*?*?*?*?*?*?*?*?*?,5.1,5.1,100,101873,0,-0,302,0.0,-0.0,0.0,0,0,0,0,190,5.7,10,5,9999,99999,9,999999999,0.0,999,999,99
3022,1,7,19,0,*?*?*?*?*?*?*?*?*?*?*?*?*?*?*?*?*?*?*?*?*?*?,4.7,4.6,100,101873,0,-0,301,0.0,-0.0,0.0,0,0,0,0,190,5.2,10,5,9999,99999,9,999999999,0.0,999,999,99
3022,1,7,20,0,*?*?*?*?*?*?*?*?*?*?*?*?*?*?*?*?*?*?*?*?*?*?,3.8,3.8,100,101873,0,-0,297,0.0,-0.0,0.0,0,0,0,0,190,4.1,10,5,9999,99999,9,999999999,0.0,999,999,99
3022,1,7,21,0,*?*?*?*?*?*?*?*?*?*?*?*?*?*?*?*?*?*?*?*?*?*?,4.0,3.9,100,101873,0,-0,298,0.0,-0.0,0.0,0,0,0,0,190,5.7,10,5,9999,99999,9,999999999,0.0,999,999,99
3022,1,7,22,0,*?*?*?*?*?*?*?*?*?*?*?*?*?*?*?*?*?*?*?*?*?*?,3.7,3.6,100,101873,0,-0,296,0.0,-0.0,0.0,0,0,0,0,190,4.1,10,5,9999,99999,9,999999999,0.0,999,999,99
3022,1,7,23,0,*?*?*?*?*?*?*?*?*?*?*?*?*?*?*?*?*?*?*?*?*?*?,3.2,3.2,100,101873,0,-0,294,0.0,-0.0,0.0,0,0,0,0,190,6.2,10,5,9999,99999,9,999999999,0.0,999,999,99
3022,1,7,24,0,*?*?*?*?*?*?*?*?*?*?*?*?*?*?*?*?*?*?*?*?*?*?,3.4,3.0,100,101873,0,-0,295,0.0,-0.0,0.0,0,0,0,0,190,6.7,10,5,9999,99999,9,999999999,0.1,999,999,99
3022,1,8,1,0,*?*?*?*?*?*?*?*?*?*?*?*?*?*?*?*?*?*?*?*?*?*?,1.8,1.9,100,101815,0,-0,289,0.0,-0.0,0.0,0,0,0,0,190,6.2,10,5,9999,99999,9,999999999,0.0,999,999,99
3022,1,8,2,0,*?*?*?*?*?*?*?*?*?*?*?*?*?*?*?*?*?*?*?*?*?*?,1.5,1.3,100,101815,0,-0,287,0.0,-0.0,0.0,0,0,0,0,190,7.7,10,5,9999,99999,9,999999999,0.0,999,999,99
3022,1,8,3,0,*?*?*?*?*?*?*?*?*?*?*?*?*?*?*?*?*?*?*?*?*?*?,1.7,1.7,100,101815,0,-0,288,0.0,-0.0,0.0,0,0,0,0,190,5.2,10,5,9999,99999,9,999999999,0.0,999,999,99
3022,1,8,4,0,*?*?*?*?*?*?*?*?*?*?*?*?*?*?*?*?*?*?*?*?*?*?,1.7,1.0,97,101815,0,-0,288,0.0,-0.0,0.0,0,0,0,0,190,6.2,10,5,9999,99999,9,999999999,0.0,999,999,99
3022,1,8,5,0,*?*?*?*?*?*?*?*?*?*?*?*?*?*?*?*?*?*?*?*?*?*?,1.8,1.5,100,101815,0,-0,289,0.0,-0.0,0.0,0,0,0,0,190,7.7,10,5,9999,99999,9,999999999,0.0,999,999,99
3022,1,8,6,0,*?*?*?*?*?*?*?*?*?*?*?*?*?*?*?*?*?*?*?*?*?*?,1.7,1.7,100,101815,0,-0,288,0.0,-0.0,0.0,0,0,0,0,190,7.7,10,5,9999,99999,9,999999999,0.0,999,999,99
3022,1,8,7,0,*?*?*?*?*?*?*?*?*?*?*?*?*?*?*?*?*?*?*?*?*?*?,1.8,1.0,97,101815,0,-0,289,0.0,-0.0,0.0,0,0,0,0,200,8.8,10,5,9999,99999,9,999999999,0.0,999,999,99
3022,1,8,8,0,*?*?*?*?*?*?*?*?*?*?*?*?*?*?*?*?*?*?*?*?*?*?,1.7,1.5,100,101815,0,-0,288,0.0,-0.0,0.0,0,0,0,0,210,8.8,10,5,9999,99999,9,999999999,0.0,999,999,99
3022,1,8,9,0,*?*?*?*?*?*?*?*?*?*?*?*?*?*?*?*?*?*?*?*?*?*?,1.9,1.0,96,101815,98,1418,275,13.0,67.3,8.4,1507,2796,1349,139,220,9.8,7,4,9999,99999,9,999999999,0.0,999,999,99
3022,1,8,10,0,*?*?*?*?*?*?*?*?*?*?*?*?*?*?*?*?*?*?*?*?*?*?,1.7,0.2,92,101815,207,1410,279,60.2,103.3,45.0,6437,6472,5498,813,230,6.7,8,4,9999,99999,9,999999999,0.0,999,999,99
3022,1,8,11,0,*?*?*?*?*?*?*?*?*?*?*?*?*?*?*?*?*?*?*?*?*?*?,1.8,-1.1,82,101815,273,1414,279,89.5,116.8,67.0,9804,8998,7797,1436,240,10.3,8,4,9999,99999,9,999999999,0.0,999,999,99
3022,1,8,12,0,*?*?*?*?*?*?*?*?*?*?*?*?*?*?*?*?*?*?*?*?*?*?,2.0,-1.7,77,101815,290,1415,279,97.0,119.3,72.6,10617,9429,8433,1563,250,9.3,8,4,9999,99999,9,999999999,0.0,999,999,99
3022,1,8,13,0,*?*?*?*?*?*?*?*?*?*?*?*?*?*?*?*?*?*?*?*?*?*?,1.8,-2.2,75,101815,257,1415,278,82.2,114.1,61.5,9017,8553,7181,1314,248,9.8,8,4,9999,99999,9,999999999,0.0,999,999,99
3022,1,8,14,0,*?*?*?*?*?*?*?*?*?*?*?*?*?*?*?*?*?*?*?*?*?*?,2.0,-1.1,82,101815,176,1413,274,54.5,156.2,35.0,5768,9127,4818,618,247,8.8,7,4,9999,99999,9,999999999,0.0,999,999,99
3022,1,8,15,0,*?*?*?*?*?*?*?*?*?*?*?*?*?*?*?*?*?*?*?*?*?*?,1.9,0.4,91,101815,53,1408,279,0.0,0.0,0.0,0,0,0,0,245,9.3,8,4,9999,99999,9,999999999,0.0,999,999,99
3022,1,8,16,0,*?*?*?*?*?*?*?*?*?*?*?*?*?*?*?*?*?*?*?*?*?*?,1.9,0.2,91,101815,0,-0,289,0.0,-0.0,0.0,0,0,0,0,243,5.7,10,5,9999,99999,9,999999999,0.0,999,999,99
3022,1,8,17,0,*?*?*?*?*?*?*?*?*?*?*?*?*?*?*?*?*?*?*?*?*?*?,2.0,-0.2,87,101815,0,-0,290,0.0,-0.0,0.0,0,0,0,0,242,7.7,10,5,9999,99999,9,999999999,0.0,999,999,99
3022,1,8,18,0,*?*?*?*?*?*?*?*?*?*?*?*?*?*?*?*?*?*?*?*?*?*?,1.6,0.4,93,101815,0,-0,288,0.0,-0.0,0.0,0,0,0,0,240,5.7,10,5,9999,99999,9,999999999,0.0,999,999,99
3022,1,8,19,0,*?*?*?*?*?*?*?*?*?*?*?*?*?*?*?*?*?*?*?*?*?*?,1.6,0.4,93,101815,0,-0,288,0.0,-0.0,0.0,0,0,0,0,238,5.2,10,5,9999,99999,9,999999999,0.0,999,999,99
3022,1,8,20,0,*?*?*?*?*?*?*?*?*?*?*?*?*?*?*?*?*?*?*?*?*?*?,1.8,0.6,94,101815,0,-0,289,0.0,-0.0,0.0,0,0,0,0,237,4.1,10,5,9999,99999,9,999999999,0.0,999,999,99
3022,1,8,21,0,*?*?*?*?*?*?*?*?*?*?*?*?*?*?*?*?*?*?*?*?*?*?,1.6,0.8,96,101815,0,-0,288,0.0,-0.0,0.0,0,0,0,0,235,5.7,10,5,9999,99999,9,999999999,0.0,999,999,99
3022,1,8,22,0,*?*?*?*?*?*?*?*?*?*?*?*?*?*?*?*?*?*?*?*?*?*?,1.5,0.2,92,101815,0,-0,288,0.0,-0.0,0.0,0,0,0,0,233,4.1,10,5,9999,99999,9,999999999,0.2,999,999,99
3022,1,8,23,0,*?*?*?*?*?*?*?*?*?*?*?*?*?*?*?*?*?*?*?*?*?*?,2.1,1.5,97,101815,0,-0,290,0.0,-0.0,0.0,0,0,0,0,232,6.2,10,5,9999,99999,9,999999999,0.0,999,999,99
3022,1,8,24,0,*?*?*?*?*?*?*?*?*?*?*?*?*?*?*?*?*?*?*?*?*?*?,2.7,2.7,100,101815,0,-0,292,0.0,-0.0,0.0,0,0,0,0,190,6.7,10,5,9999,99999,9,999999999,0.0,999,999,99
3022,1,9,1,0,*?*?*?*?*?*?*?*?*?*?*?*?*?*?*?*?*?*?*?*?*?*?,3.6,3.6,100,102068,0,-0,296,0.0,-0.0,0.0,0,0,0,0,232,6.2,10,5,9999,99999,9,999999999,0.0,999,999,99
3022,1,9,2,0,*?*?*?*?*?*?*?*?*?*?*?*?*?*?*?*?*?*?*?*?*?*?,4.4,4.5,100,102068,0,-0,299,0.0,-0.0,0.0,0,0,0,0,233,7.7,10,5,9999,99999,9,999999999,0.2,999,999,99
3022,1,9,3,0,*?*?*?*?*?*?*?*?*?*?*?*?*?*?*?*?*?*?*?*?*?*?,3.7,3.6,100,102068,0,-0,296,0.0,-0.0,0.0,0,0,0,0,235,5.2,10,5,9999,99999,9,999999999,0.2,999,999,99
3022,1,9,4,0,*?*?*?*?*?*?*?*?*?*?*?*?*?*?*?*?*?*?*?*?*?*?,3.5,2.3,94,102068,0,-0,296,0.0,-0.0,0.0,0,0,0,0,237,6.2,10,5,9999,99999,9,999999999,0.1,999,999,99
3022,1,9,5,0,*?*?*?*?*?*?*?*?*?*?*?*?*?*?*?*?*?*?*?*?*?*?,4.3,2.3,88,102068,0,-0,299,0.0,-0.0,0.0,0,0,0,0,238,7.7,10,5,9999,99999,9,999999999,0.4,999,999,99
3022,1,9,6,0,*?*?*?*?*?*?*?*?*?*?*?*?*?*?*?*?*?*?*?*?*?*?,3.5,0.4,81,102068,0,-0,296,0.0,-0.0,0.0,0,0,0,0,240,7.7,10,5,9999,99999,9,999999999,1.4,999,999,99
3022,1,9,7,0,*?*?*?*?*?*?*?*?*?*?*?*?*?*?*?*?*?*?*?*?*?*?,4.7,0.4,74,102068,0,-0,301,0.0,-0.0,0.0,0,0,0,0,238,8.8,10,5,9999,99999,9,999999999,1.4,999,999,99
3022,1,9,8,0,*?*?*?*?*?*?*?*?*?*?*?*?*?*?*?*?*?*?*?*?*?*?,4.1,-0.2,74,102068,0,-0,294,0.0,-0.0,0.0,0,0,0,0,237,8.8,9,5,9999,99999,9,999999999,0.4,999,999,99
3022,1,9,9,0,*?*?*?*?*?*?*?*?*?*?*?*?*?*?*?*?*?*?*?*?*?*?,4.3,-0.6,71,102068,100,1414,300,5.2,0.0,5.2,658,-0,657,211,235,9.8,10,5,9999,99999,9,999999999,0.0,999,999,99
3022,1,9,10,0,*?*?*?*?*?*?*?*?*?*?*?*?*?*?*?*?*?*?*?*?*?*?,4.8,1.3,79,102068,210,1413,302,26.7,0.0,26.7,3136,0,3141,1036,233,6.7,10,5,9999,99999,9,999999999,0.0,999,999,99
3022,1,9,11,0,*?*?*?*?*?*?*?*?*?*?*?*?*?*?*?*?*?*?*?*?*?*?,6.3,2.5,78,102068,276,1413,308,39.5,0.0,39.5,4616,0,4625,1549,232,10.3,10,5,9999,99999,9,999999999,0.0,999,999,99
3022,1,9,12,0,*?*?*?*?*?*?*?*?*?*?*?*?*?*?*?*?*?*?*?*?*?*?,7.2,3.0,75,102068,293,1412,307,74.4,47.7,64.5,8206,3802,7565,1390,230,9.3,9,5,9999,99999,9,999999999,0.0,999,999,99
3022,1,9,13,0,*?*?*?*?*?*?*?*?*?*?*?*?*?*?*?*?*?*?*?*?*?*?,7.0,1.7,70,102068,260,1411,306,63.3,45.7,54.9,7000,3460,6469,1174,227,9.8,9,5,9999,99999,9,999999999,0.0,999,999,99
3022,1,9,14,0,*?*?*?*?*?*?*?*?*?*?*?*?*?*?*?*?*?*?*?*?*?*?,7.3,2.5,72,102068,180,1413,307,36.1,37.7,31.3,4041,2394,3762,658,223,8.8,9,5,9999,99999,9,999999999,0.0,999,999,99
3022,1,9,15,0,*?*?*?*?*?*?*?*?*?*?*?*?*?*?*?*?*?*?*?*?*?*?,7.2,3.9,81,102068,57,1405,312,0.0,0.0,0.0,0,0,0,0,220,9.3,10,5,9999,99999,9,999999999,0.0,999,999,99
3022,1,9,16,0,*?*?*?*?*?*?*?*?*?*?*?*?*?*?*?*?*?*?*?*?*?*?,6.3,3.9,86,102068,0,-0,308,0.0,-0.0,0.0,0,0,0,0,217,5.7,10,5,9999,99999,9,999999999,0.0,999,999,99
3022,1,9,17,0,*?*?*?*?*?*?*?*?*?*?*?*?*?*?*?*?*?*?*?*?*?*?,6.2,3.8,86,102068,0,-0,307,0.0,-0.0,0.0,0,0,0,0,213,7.7,10,5,9999,99999,9,999999999,0.0,999,999,99
3022,1,9,18,0,*?*?*?*?*?*?*?*?*?*?*?*?*?*?*?*?*?*?*?*?*?*?,5.5,3.4,88,102068,0,-0,304,0.0,-0.0,0.0,0,0,0,0,210,5.7,10,5,9999,99999,9,999999999,0.0,999,999,99
3022,1,9,19,0,*?*?*?*?*?*?*?*?*?*?*?*?*?*?*?*?*?*?*?*?*?*?,5.1,3.9,94,102068,0,-0,302,0.0,-0.0,0.0,0,0,0,0,210,5.2,10,5,9999,99999,9,999999999,0.0,999,999,99
3022,1,9,20,0,*?*?*?*?*?*?*?*?*?*?*?*?*?*?*?*?*?*?*?*?*?*?,4.3,2.5,89,102068,0,-0,299,0.0,-0.0,0.0,0,0,0,0,210,4.1,10,5,9999,99999,9,999999999,0.0,999,999,99
3022,1,9,21,0,*?*?*?*?*?*?*?*?*?*?*?*?*?*?*?*?*?*?*?*?*?*?,5.0,1.9,81,102068,0,-0,302,0.0,-0.0,0.0,0,0,0,0,210,5.7,10,5,9999,99999,9,999999999,0.0,999,999,99
3022,1,9,22,0,*?*?*?*?*?*?*?*?*?*?*?*?*?*?*?*?*?*?*?*?*?*?,5.0,2.9,88,102068,0,-0,302,0.0,-0.0,0.0,0,0,0,0,210,4.1,10,5,9999,99999,9,999999999,0.0,999,999,99
3022,1,9,23,0,*?*?*?*?*?*?*?*?*?*?*?*?*?*?*?*?*?*?*?*?*?*?,5.4,3.8,91,102068,0,-0,304,0.0,-0.0,0.0,0,0,0,0,210,6.2,10,5,9999,99999,9,999999999,0.0,999,999,99
3022,1,9,24,0,*?*?*?*?*?*?*?*?*?*?*?*?*?*?*?*?*?*?*?*?*?*?,2.8,2.7,100,102068,0,-0,293,0.0,-0.0,0.0,0,0,0,0,230,6.7,10,5,9999,99999,9,999999999,0.0,999,999,99
3022,1,10,1,0,*?*?*?*?*?*?*?*?*?*?*?*?*?*?*?*?*?*?*?*?*?*?,6.2,3.9,85,101603,0,-0,307,0.0,-0.0,0.0,0,0,0,0,192,6.2,10,5,9999,99999,9,999999999,0.0,999,999,99
3022,1,10,2,0,*?*?*?*?*?*?*?*?*?*?*?*?*?*?*?*?*?*?*?*?*?*?,6.5,3.8,83,101603,0,-0,309,0.0,-0.0,0.0,0,0,0,0,173,7.7,10,5,9999,99999,9,999999999,0.0,999,999,99
3022,1,10,3,0,*?*?*?*?*?*?*?*?*?*?*?*?*?*?*?*?*?*?*?*?*?*?,7.3,4.1,81,101603,0,-0,312,0.0,-0.0,0.0,0,0,0,0,155,5.2,10,5,9999,99999,9,999999999,0.0,999,999,99
3022,1,10,4,0,*?*?*?*?*?*?*?*?*?*?*?*?*?*?*?*?*?*?*?*?*?*?,6.1,3.6,84,101603,0,-0,307,0.0,-0.0,0.0,0,0,0,0,137,6.2,10,5,9999,99999,9,999999999,0.0,999,999,99
3022,1,10,5,0,*?*?*?*?*?*?*?*?*?*?*?*?*?*?*?*?*?*?*?*?*?*?,6.7,5.0,89,101603,0,-0,309,0.0,-0.0,0.0,0,0,0,0,118,7.7,10,5,9999,99999,9,999999999,0.0,999,999,99
3022,1,10,6,0,*?*?*?*?*?*?*?*?*?*?*?*?*?*?*?*?*?*?*?*?*?*?,6.3,4.8,90,101603,0,-0,307,0.0,-0.0,0.0,0,0,0,0,100,7.7,10,5,9999,99999,9,999999999,0.0,999,999,99
3022,1,10,7,0,*?*?*?*?*?*?*?*?*?*?*?*?*?*?*?*?*?*?*?*?*?*?,5.8,5.0,95,101603,0,-0,305,0.0,-0.0,0.0,0,0,0,0,105,8.8,10,5,9999,99999,9,999999999,0.0,999,999,99
3022,1,10,8,0,*?*?*?*?*?*?*?*?*?*?*?*?*?*?*?*?*?*?*?*?*?*?,6.4,4.3,87,101603,0,-0,308,0.0,-0.0,0.0,0,0,0,0,110,8.8,10,5,9999,99999,9,999999999,0.0,999,999,99
3022,1,10,9,0,*?*?*?*?*?*?*?*?*?*?*?*?*?*?*?*?*?*?*?*?*?*?,6.9,5.0,88,101603,102,1408,310,5.7,0.0,5.7,714,-0,713,230,115,9.8,10,5,9999,99999,9,999999999,0.0,999,999,99
3022,1,10,10,0,*?*?*?*?*?*?*?*?*?*?*?*?*?*?*?*?*?*?*?*?*?*?,6.7,4.6,87,101603,213,1414,309,27.2,0.0,27.2,3200,0,3205,1058,120,6.7,10,5,9999,99999,9,999999999,0.0,999,999,99
3022,1,10,11,0,*?*?*?*?*?*?*?*?*?*?*?*?*?*?*?*?*?*?*?*?*?*?,8.4,6.4,88,101603,279,1412,312,69.7,46.9,60.4,7694,3662,7100,1298,125,10.3,9,5,9999,99999,9,999999999,0.0,999,999,99
3022,1,10,12,0,*?*?*?*?*?*?*?*?*?*?*?*?*?*?*?*?*?*?*?*?*?*?,8.4,6.2,87,101603,297,1414,312,75.6,47.9,65.6,8297,3926,7434,1709,130,9.3,9,5,9999,99999,9,999999999,0.0,999,999,99
3022,1,10,13,0,*?*?*?*?*?*?*?*?*?*?*?*?*?*?*?*?*?*?*?*?*?*?,8.7,5.8,82,101603,264,1411,318,37.2,0.0,37.2,4353,0,4361,1456,108,9.8,10,5,9999,99999,9,999999999,0.0,999,999,99
3022,1,10,14,0,*?*?*?*?*?*?*?*?*?*?*?*?*?*?*?*?*?*?*?*?*?*?,8.5,6.2,86,101603,184,1412,317,21.6,0.0,21.6,2555,-0,2558,840,87,8.8,10,5,9999,99999,9,999999999,0.0,999,999,99
3022,1,10,15,0,*?*?*?*?*?*?*?*?*?*?*?*?*?*?*?*?*?*?*?*?*?*?,8.7,5.8,82,101603,62,1422,318,0.0,0.0,0.0,0,0,0,0,65,9.3,10,5,9999,99999,9,999999999,0.0,999,999,99
3022,1,10,16,0,*?*?*?*?*?*?*?*?*?*?*?*?*?*?*?*?*?*?*?*?*?*?,8.5,6.2,86,101603,0,-0,317,0.0,-0.0,0.0,0,0,0,0,43,5.7,10,5,9999,99999,9,999999999,0.0,999,999,99
3022,1,10,17,0,*?*?*?*?*?*?*?*?*?*?*?*?*?*?*?*?*?*?*?*?*?*?,8.4,5.9,84,101603,0,-0,317,0.0,-0.0,0.0,0,0,0,0,22,7.7,10,5,9999,99999,9,999999999,0.0,999,999,99
3022,1,10,18,0,*?*?*?*?*?*?*?*?*?*?*?*?*?*?*?*?*?*?*?*?*?*?,8.1,5.9,86,101603,0,-0,315,0.0,-0.0,0.0,0,0,0,0,0,5.7,10,5,9999,99999,9,999999999,0.0,999,999,99
3022,1,10,19,0,*?*?*?*?*?*?*?*?*?*?*?*?*?*?*?*?*?*?*?*?*?*?,7.2,6.6,96,101603,0,-0,311,0.0,-0.0,0.0,0,0,0,0,25,5.2,10,5,9999,99999,9,999999999,0.0,999,999,99
3022,1,10,20,0,*?*?*?*?*?*?*?*?*?*?*?*?*?*?*?*?*?*?*?*?*?*?,7.5,7.1,97,101603,0,-0,312,0.0,-0.0,0.0,0,0,0,0,50,4.1,10,5,9999,99999,9,999999999,0.0,999,999,99
3022,1,10,21,0,*?*?*?*?*?*?*?*?*?*?*?*?*?*?*?*?*?*?*?*?*?*?,7.4,6.9,96,101603,0,-0,312,0.0,-0.0,0.0,0,0,0,0,75,5.7,10,5,9999,99999,9,999999999,0.0,999,999,99
3022,1,10,22,0,*?*?*?*?*?*?*?*?*?*?*?*?*?*?*?*?*?*?*?*?*?*?,6.7,5.5,92,101603,0,-0,309,0.0,-0.0,0.0,0,0,0,0,100,4.1,10,5,9999,99999,9,999999999,0.0,999,999,99
3022,1,10,23,0,*?*?*?*?*?*?*?*?*?*?*?*?*?*?*?*?*?*?*?*?*?*?,5.8,4.6,92,101603,0,-0,305,0.0,-0.0,0.0,0,0,0,0,125,6.2,10,5,9999,99999,9,999999999,0.0,999,999,99
3022,1,10,24,0,*?*?*?*?*?*?*?*?*?*?*?*?*?*?*?*?*?*?*?*?*?*?,5.8,3.8,87,101603,0,-0,305,0.0,-0.0,0.0,0,0,0,0,210,6.7,10,5,9999,99999,9,999999999,0.0,999,999,99
3022,1,11,1,0,*?*?*?*?*?*?*?*?*?*?*?*?*?*?*?*?*?*?*?*?*?*?,4.6,3.0,88,101573,0,-0,300,0.0,-0.0,0.0,0,0,0,0,158,6.2,10,5,9999,99999,9,999999999,0.0,999,999,99
3022,1,11,2,0,*?*?*?*?*?*?*?*?*?*?*?*?*?*?*?*?*?*?*?*?*?*?,5.3,2.3,80,101573,0,-0,304,0.0,-0.0,0.0,0,0,0,0,167,7.7,10,5,9999,99999,9,999999999,0.0,999,999,99
3022,1,11,3,0,*?*?*?*?*?*?*?*?*?*?*?*?*?*?*?*?*?*?*?*?*?*?,6.2,2.9,78,101573,0,-0,307,0.0,-0.0,0.0,0,0,0,0,175,5.2,10,5,9999,99999,9,999999999,0.0,999,999,99
3022,1,11,4,0,*?*?*?*?*?*?*?*?*?*?*?*?*?*?*?*?*?*?*?*?*?*?,5.6,2.5,79,101573,0,-0,305,0.0,-0.0,0.0,0,0,0,0,183,6.2,10,5,9999,99999,9,999999999,0.0,999,999,99
3022,1,11,5,0,*?*?*?*?*?*?*?*?*?*?*?*?*?*?*?*?*?*?*?*?*?*?,5.6,2.3,78,101573,0,-0,305,0.0,-0.0,0.0,0,0,0,0,192,7.7,10,5,9999,99999,9,999999999,0.0,999,999,99
3022,1,11,6,0,*?*?*?*?*?*?*?*?*?*?*?*?*?*?*?*?*?*?*?*?*?*?,5.7,3.9,87,101573,0,-0,305,0.0,-0.0,0.0,0,0,0,0,200,7.7,10,5,9999,99999,9,999999999,0.0,999,999,99
3022,1,11,7,0,*?*?*?*?*?*?*?*?*?*?*?*?*?*?*?*?*?*?*?*?*?*?,5.4,4.1,90,101573,0,-0,304,0.0,-0.0,0.0,0,0,0,0,198,8.8,10,5,9999,99999,9,999999999,0.0,999,999,99
3022,1,11,8,0,*?*?*?*?*?*?*?*?*?*?*?*?*?*?*?*?*?*?*?*?*?*?,4.7,4.3,96,101573,0,-0,301,0.0,-0.0,0.0,0,0,0,0,197,8.8,10,5,9999,99999,9,999999999,0.0,999,999,99
3022,1,11,9,0,*?*?*?*?*?*?*?*?*?*?*?*?*?*?*?*?*?*?*?*?*?*?,5.2,3.2,86,101573,105,1413,298,10.8,19.3,9.4,1261,931,1189,193,195,9.8,9,5,9999,99999,9,999999999,0.0,999,999,99
3022,1,11,10,0,*?*?*?*?*?*?*?*?*?*?*?*?*?*?*?*?*?*?*?*?*?*?,6.8,4.5,84,101573,216,1413,310,27.8,0.0,27.8,3268,0,3273,1081,193,6.7,10,5,9999,99999,9,999999999,0.0,999,999,99
3022,1,11,11,0,*?*?*?*?*?*?*?*?*?*?*?*?*?*?*?*?*?*?*?*?*?*?,8.1,5.3,82,101573,282,1410,311,70.8,47.1,61.4,7819,3697,7214,1320,192,10.3,9,5,9999,99999,9,999999999,0.0,999,999,99
3022,1,11,12,0,*?*?*?*?*?*?*?*?*?*?*?*?*?*?*?*?*?*?*?*?*?*?,9.5,5.6,76,101573,300,1411,317,76.9,48.1,66.7,8437,3958,7558,1739,190,9.3,9,5,9999,99999,9,999999999,0.0,999,999,99
3022,1,11,13,0,*?*?*?*?*?*?*?*?*?*?*?*?*?*?*?*?*?*?*?*?*?*?,9.6,5.8,76,101573,268,1411,322,38.0,0.0,38.0,4445,0,4453,1488,170,9.8,10,5,9999,99999,9,999999999,0.0,999,999,99
3022,1,11,14,0,*?*?*?*?*?*?*?*?*?*?*?*?*?*?*?*?*?*?*?*?*?*?,9.5,4.3,70,101573,188,1410,317,39.0,38.9,33.8,4351,2524,4047,711,150,8.8,9,5,9999,99999,9,999999999,0.0,999,999,99
3022,1,11,15,0,*?*?*?*?*?*?*?*?*?*?*?*?*?*?*?*?*?*?*?*?*?*?,9.3,3.8,68,101573,66,1412,321,0.0,0.0,0.0,0,0,0,0,130,9.3,10,5,9999,99999,9,999999999,0.0,999,999,99
3022,1,11,16,0,*?*?*?*?*?*?*?*?*?*?*?*?*?*?*?*?*?*?*?*?*?*?,9.1,4.3,70,101573,0,-0,320,0.0,-0.0,0.0,0,0,0,0,110,5.7,10,5,9999,99999,9,999999999,0.0,999,999,99
3022,1,11,17,0,*?*?*?*?*?*?*?*?*?*?*?*?*?*?*?*?*?*?*?*?*?*?,7.4,3.6,76,101573,0,-0,313,0.0,-0.0,0.0,0,0,0,0,90,7.7,10,5,9999,99999,9,999999999,0.0,999,999,99
3022,1,11,18,0,*?*?*?*?*?*?*?*?*?*?*?*?*?*?*?*?*?*?*?*?*?*?,7.6,2.3,68,101573,0,-0,314,0.0,-0.0,0.0,0,0,0,0,70,5.7,10,5,9999,99999,9,999999999,0.0,999,999,99
3022,1,11,19,0,*?*?*?*?*?*?*?*?*?*?*?*?*?*?*?*?*?*?*?*?*?*?,7.4,2.3,69,101573,0,-0,313,0.0,-0.0,0.0,0,0,0,0,70,5.2,10,5,9999,99999,9,999999999,0.0,999,999,99
3022,1,11,20,0,*?*?*?*?*?*?*?*?*?*?*?*?*?*?*?*?*?*?*?*?*?*?,5.9,2.3,76,101573,0,-0,306,0.0,-0.0,0.0,0,0,0,0,70,4.1,10,5,9999,99999,9,999999999,0.0,999,999,99
3022,1,11,21,0,*?*?*?*?*?*?*?*?*?*?*?*?*?*?*?*?*?*?*?*?*?*?,6.1,1.9,74,101573,0,-0,307,0.0,-0.0,0.0,0,0,0,0,70,5.7,10,5,9999,99999,9,999999999,0.0,999,999,99
3022,1,11,22,0,*?*?*?*?*?*?*?*?*?*?*?*?*?*?*?*?*?*?*?*?*?*?,6.5,2.3,73,101573,0,-0,309,0.0,-0.0,0.0,0,0,0,0,70,4.1,10,5,9999,99999,9,999999999,0.0,999,999,99
3022,1,11,23,0,*?*?*?*?*?*?*?*?*?*?*?*?*?*?*?*?*?*?*?*?*?*?,6.8,2.7,74,101573,0,-0,310,0.0,-0.0,0.0,0,0,0,0,70,6.2,10,5,9999,99999,9,999999999,0.0,999,999,99
3022,1,11,24,0,*?*?*?*?*?*?*?*?*?*?*?*?*?*?*?*?*?*?*?*?*?*?,3.9,3.8,98,101573,0,-0,297,0.0,-0.0,0.0,0,0,0,0,150,6.7,10,5,9999,99999,9,999999999,0.0,999,999,99
3022,1,12,1,0,*?*?*?*?*?*?*?*?*?*?*?*?*?*?*?*?*?*?*?*?*?*?,7.1,4.5,84,101630,0,-0,311,0.0,-0.0,0.0,0,0,0,0,73,6.2,10,5,9999,99999,9,999999999,0.0,999,999,99
3022,1,12,2,0,*?*?*?*?*?*?*?*?*?*?*?*?*?*?*?*?*?*?*?*?*?*?,7.1,5.1,88,101630,0,-0,311,0.0,-0.0,0.0,0,0,0,0,77,7.7,10,5,9999,99999,9,999999999,0.0,999,999,99
3022,1,12,3,0,*?*?*?*?*?*?*?*?*?*?*?*?*?*?*?*?*?*?*?*?*?*?,7.2,4.5,84,101630,0,-0,312,0.0,-0.0,0.0,0,0,0,0,80,5.2,10,5,9999,99999,9,999999999,0.0,999,999,99
3022,1,12,4,0,*?*?*?*?*?*?*?*?*?*?*?*?*?*?*?*?*?*?*?*?*?*?,7.2,4.5,84,101630,0,-0,312,0.0,-0.0,0.0,0,0,0,0,83,6.2,10,5,9999,99999,9,999999999,0.0,999,999,99
3022,1,12,5,0,*?*?*?*?*?*?*?*?*?*?*?*?*?*?*?*?*?*?*?*?*?*?,7.2,6.2,95,101630,0,-0,311,0.0,-0.0,0.0,0,0,0,0,87,7.7,10,5,9999,99999,9,999999999,0.0,999,999,99
3022,1,12,6,0,*?*?*?*?*?*?*?*?*?*?*?*?*?*?*?*?*?*?*?*?*?*?,7.2,6.4,96,101630,0,-0,311,0.0,-0.0,0.0,0,0,0,0,90,7.7,10,5,9999,99999,9,999999999,0.0,999,999,99
3022,1,12,7,0,*?*?*?*?*?*?*?*?*?*?*?*?*?*?*?*?*?*?*?*?*?*?,7.3,6.7,97,101630,0,-0,312,0.0,-0.0,0.0,0,0,0,0,98,8.8,10,5,9999,99999,9,999999999,0.0,999,999,99
3022,1,12,8,0,*?*?*?*?*?*?*?*?*?*?*?*?*?*?*?*?*?*?*?*?*?*?,7.2,7.0,99,101630,0,-0,311,0.0,-0.0,0.0,0,0,0,0,107,8.8,10,5,9999,99999,9,999999999,0.0,999,999,99
3022,1,12,9,0,*?*?*?*?*?*?*?*?*?*?*?*?*?*?*?*?*?*?*?*?*?*?,7.0,7.0,100,101630,108,1416,310,6.8,0.0,6.8,839,-0,839,271,115,9.8,10,5,9999,99999,9,999999999,0.0,999,999,99
3022,1,12,10,0,*?*?*?*?*?*?*?*?*?*?*?*?*?*?*?*?*?*?*?*?*?*?,7.2,7.1,100,101630,219,1412,307,49.4,42.4,42.8,5483,2960,5085,907,123,6.7,9,5,9999,99999,9,999999999,0.0,999,999,99
3022,1,12,11,0,*?*?*?*?*?*?*?*?*?*?*?*?*?*?*?*?*?*?*?*?*?*?,7.2,7.1,100,101630,286,1412,311,41.5,0.0,41.5,4848,0,4857,1631,132,10.3,10,5,9999,99999,9,999999999,0.0,999,999,99
3022,1,12,12,0,*?*?*?*?*?*?*?*?*?*?*?*?*?*?*?*?*?*?*?*?*?*?,7.2,6.2,94,101630,304,1411,311,45.0,0.0,45.0,5259,0,5270,1778,140,9.3,10,5,9999,99999,9,999999999,0.0,999,999,99
3022,1,12,13,0,*?*?*?*?*?*?*?*?*?*?*?*?*?*?*?*?*?*?*?*?*?*?,7.4,6.6,95,101630,272,1410,312,38.8,0.0,38.8,4540,0,4548,1522,132,9.8,10,5,9999,99999,9,999999999,0.0,999,999,99
3022,1,12,14,0,*?*?*?*?*?*?*?*?*?*?*?*?*?*?*?*?*?*?*?*?*?*?,7.3,6.1,93,101630,193,1414,312,23.3,0.0,23.3,2751,-0,2754,906,123,8.8,10,5,9999,99999,9,999999999,0.0,999,999,99
3022,1,12,15,0,*?*?*?*?*?*?*?*?*?*?*?*?*?*?*?*?*?*?*?*?*?*?,7.3,5.1,87,101630,71,1421,312,0.0,0.0,0.0,0,0,0,0,115,9.3,10,5,9999,99999,9,999999999,0.0,999,999,99
3022,1,12,16,0,*?*?*?*?*?*?*?*?*?*?*?*?*?*?*?*?*?*?*?*?*?*?,7.0,4.3,84,101630,0,-0,311,0.0,-0.0,0.0,0,0,0,0,107,5.7,10,5,9999,99999,9,999999999,3.0,999,999,99
3022,1,12,17,0,*?*?*?*?*?*?*?*?*?*?*?*?*?*?*?*?*?*?*?*?*?*?,7.2,4.8,86,101630,0,-0,311,0.0,-0.0,0.0,0,0,0,0,98,7.7,10,5,9999,99999,9,999999999,0.0,999,999,99
3022,1,12,18,0,*?*?*?*?*?*?*?*?*?*?*?*?*?*?*?*?*?*?*?*?*?*?,7.3,5.8,92,101630,0,-0,312,0.0,-0.0,0.0,0,0,0,0,90,5.7,10,5,9999,99999,9,999999999,0.0,999,999,99
3022,1,12,19,0,*?*?*?*?*?*?*?*?*?*?*?*?*?*?*?*?*?*?*?*?*?*?,7.1,5.6,91,101630,0,-0,311,0.0,-0.0,0.0,0,0,0,0,87,5.2,10,5,9999,99999,9,999999999,0.0,999,999,99
3022,1,12,20,0,*?*?*?*?*?*?*?*?*?*?*?*?*?*?*?*?*?*?*?*?*?*?,7.4,6.1,93,101630,0,-0,312,0.0,-0.0,0.0,0,0,0,0,83,4.1,10,5,9999,99999,9,999999999,0.0,999,999,99
3022,1,12,21,0,*?*?*?*?*?*?*?*?*?*?*?*?*?*?*?*?*?*?*?*?*?*?,7.3,4.8,86,101630,0,-0,312,0.0,-0.0,0.0,0,0,0,0,80,5.7,10,5,9999,99999,9,999999999,0.0,999,999,99
3022,1,12,22,0,*?*?*?*?*?*?*?*?*?*?*?*?*?*?*?*?*?*?*?*?*?*?,7.3,3.6,79,101630,0,-0,312,0.0,-0.0,0.0,0,0,0,0,77,4.1,10,5,9999,99999,9,999999999,0.0,999,999,99
3022,1,12,23,0,*?*?*?*?*?*?*?*?*?*?*?*?*?*?*?*?*?*?*?*?*?*?,8.2,3.6,73,101630,0,-0,316,0.0,-0.0,0.0,0,0,0,0,73,6.2,10,5,9999,99999,9,999999999,0.0,999,999,99
3022,1,12,24,0,*?*?*?*?*?*?*?*?*?*?*?*?*?*?*?*?*?*?*?*?*?*?,7.0,3.6,79,101630,0,-0,311,0.0,-0.0,0.0,0,0,0,0,70,6.7,10,5,9999,99999,9,999999999,0.0,999,999,99
3022,1,13,1,0,*?*?*?*?*?*?*?*?*?*?*?*?*?*?*?*?*?*?*?*?*?*?,9.3,5.5,81,101886,0,-0,321,0.0,-0.0,0.0,0,0,0,0,90,6.2,10,5,9999,99999,9,999999999,0.1,999,999,99
3022,1,13,2,0,*?*?*?*?*?*?*?*?*?*?*?*?*?*?*?*?*?*?*?*?*?*?,9.5,6.2,84,101886,0,-0,322,0.0,-0.0,0.0,0,0,0,0,110,7.7,10,5,9999,99999,9,999999999,0.1,999,999,99
3022,1,13,3,0,*?*?*?*?*?*?*?*?*?*?*?*?*?*?*?*?*?*?*?*?*?*?,9.4,6.6,87,101886,0,-0,321,0.0,-0.0,0.0,0,0,0,0,130,5.2,10,5,9999,99999,9,999999999,0.0,999,999,99
3022,1,13,4,0,*?*?*?*?*?*?*?*?*?*?*?*?*?*?*?*?*?*?*?*?*?*?,9.2,7.3,92,101886,0,-0,320,0.0,-0.0,0.0,0,0,0,0,150,6.2,10,5,9999,99999,9,999999999,0.0,999,999,99
3022,1,13,5,0,*?*?*?*?*?*?*?*?*?*?*?*?*?*?*?*?*?*?*?*?*?*?,9.7,7.3,89,101886,0,-0,322,0.0,-0.0,0.0,0,0,0,0,170,7.7,10,5,9999,99999,9,999999999,0.0,999,999,99
3022,1,13,6,0,*?*?*?*?*?*?*?*?*?*?*?*?*?*?*?*?*?*?*?*?*?*?,9.7,7.1,88,101886,0,-0,322,0.0,-0.0,0.0,0,0,0,0,190,7.7,10,5,9999,99999,9,999999999,0.0,999,999,99
3022,1,13,7,0,*?*?*?*?*?*?*?*?*?*?*?*?*?*?*?*?*?*?*?*?*?*?,9.4,8.0,95,101886,0,-0,321,0.0,-0.0,0.0,0,0,0,0,188,8.8,10,5,9999,99999,9,999999999,0.0,999,999,99
3022,1,13,8,0,*?*?*?*?*?*?*?*?*?*?*?*?*?*?*?*?*?*?*?*?*?*?,9.2,8.0,97,101886,0,-0,320,0.0,-0.0,0.0,0,0,0,0,187,8.8,10,5,9999,99999,9,999999999,0.0,999,999,99
3022,1,13,9,0,*?*?*?*?*?*?*?*?*?*?*?*?*?*?*?*?*?*?*?*?*?*?,9.3,8.9,100,101886,111,1416,295,25.0,203.3,9.1,2725,12069,1586,221,185,9.8,3,2,9999,99999,9,999999999,0.0,999,999,99
3022,1,13,10,0,*?*?*?*?*?*?*?*?*?*?*?*?*?*?*?*?*?*?*?*?*?*?,9.3,8.4,99,101886,222,1410,302,93.6,311.9,44.4,9904,20752,6054,788,183,6.7,5,3,9999,99999,9,999999999,0.0,999,999,99
3022,1,13,11,0,*?*?*?*?*?*?*?*?*?*?*?*?*?*?*?*?*?*?*?*?*?*?,9.7,8.7,98,101886,290,1413,297,143.8,446.4,52.2,14785,34487,7785,948,182,10.3,3,2,9999,99999,9,999999999,0.0,999,999,99
3022,1,13,12,0,*?*?*?*?*?*?*?*?*?*?*?*?*?*?*?*?*?*?*?*?*?*?,9.3,8.8,100,101886,308,1410,313,105.5,121.7,78.9,11529,9879,9143,1707,180,9.3,8,4,9999,99999,9,999999999,0.0,999,999,99
3022,1,13,13,0,*?*?*?*?*?*?*?*?*?*?*?*?*?*?*?*?*?*?*?*?*?*?,9.5,8.4,97,101886,277,1413,317,68.9,46.8,59.8,7612,3639,7026,1283,185,9.8,9,5,9999,99999,9,999999999,0.0,999,999,99
3022,1,13,14,0,*?*?*?*?*?*?*?*?*?*?*?*?*?*?*?*?*?*?*?*?*?*?,9.7,8.3,95,101886,197,1410,322,24.2,0.0,24.2,2853,-0,2856,940,190,8.8,10,5,9999,99999,9,999999999,0.0,999,999,99
3022,1,13,15,0,*?*?*?*?*?*?*?*?*?*?*?*?*?*?*?*?*?*?*?*?*?*?,9.7,8.9,100,101886,75,1407,318,0.8,1.9,0.7,103,58,113,10,195,9.3,9,5,9999,99999,9,999999999,0.0,999,999,99
3022,1,13,16,0,*?*?*?*?*?*?*?*?*?*?*?*?*?*?*?*?*?*?*?*?*?*?,9.7,9.2,100,101886,0,-0,322,0.0,-0.0,0.0,0,0,0,0,200,5.7,10,5,9999,99999,9,999999999,0.0,999,999,99
3022,1,13,17,0,*?*?*?*?*?*?*?*?*?*?*?*?*?*?*?*?*?*?*?*?*?*?,9.6,9.4,100,101886,0,-0,321,0.0,-0.0,0.0,0,0,0,0,205,7.7,10,5,9999,99999,9,999999999,0.0,999,999,99
3022,1,13,18,0,*?*?*?*?*?*?*?*?*?*?*?*?*?*?*?*?*?*?*?*?*?*?,9.7,9.7,100,101886,0,-0,322,0.0,-0.0,0.0,0,0,0,0,210,5.7,10,5,9999,99999,9,999999999,0.0,999,999,99
3022,1,13,19,0,*?*?*?*?*?*?*?*?*?*?*?*?*?*?*?*?*?*?*?*?*?*?,9.3,9.3,100,101886,0,-0,320,0.0,-0.0,0.0,0,0,0,0,210,5.2,10,5,9999,99999,9,999999999,0.0,999,999,99
3022,1,13,20,0,*?*?*?*?*?*?*?*?*?*?*?*?*?*?*?*?*?*?*?*?*?*?,9.6,9.6,100,101886,0,-0,321,0.0,-0.0,0.0,0,0,0,0,210,4.1,10,5,9999,99999,9,999999999,0.0,999,999,99
3022,1,13,21,0,*?*?*?*?*?*?*?*?*?*?*?*?*?*?*?*?*?*?*?*?*?*?,9.3,9.3,100,101886,0,-0,320,0.0,-0.0,0.0,0,0,0,0,210,5.7,10,5,9999,99999,9,999999999,0.0,999,999,99
3022,1,13,22,0,*?*?*?*?*?*?*?*?*?*?*?*?*?*?*?*?*?*?*?*?*?*?,9.4,9.4,100,101886,0,-0,320,0.0,-0.0,0.0,0,0,0,0,210,4.1,10,5,9999,99999,9,999999999,0.0,999,999,99
3022,1,13,23,0,*?*?*?*?*?*?*?*?*?*?*?*?*?*?*?*?*?*?*?*?*?*?,9.2,9.2,100,101886,0,-0,320,0.0,-0.0,0.0,0,0,0,0,210,6.2,10,5,9999,99999,9,999999999,0.0,999,999,99
3022,1,13,24,0,*?*?*?*?*?*?*?*?*?*?*?*?*?*?*?*?*?*?*?*?*?*?,9.2,4.5,76,101886,0,-0,321,0.0,-0.0,0.0,0,0,0,0,70,6.7,10,5,9999,99999,9,999999999,0.1,999,999,99
3022,1,14,1,0,*?*?*?*?*?*?*?*?*?*?*?*?*?*?*?*?*?*?*?*?*?*?,3.3,3.2,100,100992,0,-0,295,0.0,-0.0,0.0,0,0,0,0,208,6.2,10,5,9999,99999,9,999999999,0.0,999,999,99
3022,1,14,2,0,*?*?*?*?*?*?*?*?*?*?*?*?*?*?*?*?*?*?*?*?*?*?,4.6,3.9,97,100992,0,-0,300,0.0,-0.0,0.0,0,0,0,0,207,7.7,10,5,9999,99999,9,999999999,0.0,999,999,99
3022,1,14,3,0,*?*?*?*?*?*?*?*?*?*?*?*?*?*?*?*?*?*?*?*?*?*?,4.7,3.9,96,100992,0,-0,301,0.0,-0.0,0.0,0,0,0,0,205,5.2,10,5,9999,99999,9,999999999,0.0,999,999,99
3022,1,14,4,0,*?*?*?*?*?*?*?*?*?*?*?*?*?*?*?*?*?*?*?*?*?*?,4.3,3.6,97,100992,0,-0,299,0.0,-0.0,0.0,0,0,0,0,203,6.2,10,5,9999,99999,9,999999999,0.0,999,999,99
3022,1,14,5,0,*?*?*?*?*?*?*?*?*?*?*?*?*?*?*?*?*?*?*?*?*?*?,4.3,2.7,91,100992,0,-0,299,0.0,-0.0,0.0,0,0,0,0,202,7.7,10,5,9999,99999,9,999999999,0.0,999,999,99
3022,1,14,6,0,*?*?*?*?*?*?*?*?*?*?*?*?*?*?*?*?*?*?*?*?*?*?,4.4,3.2,94,100992,0,-0,299,0.0,-0.0,0.0,0,0,0,0,200,7.7,10,5,9999,99999,9,999999999,0.0,999,999,99
3022,1,14,7,0,*?*?*?*?*?*?*?*?*?*?*?*?*?*?*?*?*?*?*?*?*?*?,4.3,2.1,88,100992,0,-0,299,0.0,-0.0,0.0,0,0,0,0,213,8.8,10,5,9999,99999,9,999999999,0.0,999,999,99
3022,1,14,8,0,*?*?*?*?*?*?*?*?*?*?*?*?*?*?*?*?*?*?*?*?*?*?,4.1,3.2,97,100992,0,-0,298,0.0,-0.0,0.0,0,0,0,0,227,8.8,10,5,9999,99999,9,999999999,0.1,999,999,99
3022,1,14,9,0,*?*?*?*?*?*?*?*?*?*?*?*?*?*?*?*?*?*?*?*?*?*?,4.5,3.2,93,100992,114,1414,300,8.0,0.0,8.0,979,-0,979,317,240,9.8,10,5,9999,99999,9,999999999,0.1,999,999,99
3022,1,14,10,0,*?*?*?*?*?*?*?*?*?*?*?*?*?*?*?*?*?*?*?*?*?*?,6.2,4.6,91,100992,226,1412,307,29.8,0.0,29.8,3495,0,3500,1158,253,6.7,10,5,9999,99999,9,999999999,0.1,999,999,99
3022,1,14,11,0,*?*?*?*?*?*?*?*?*?*?*?*?*?*?*?*?*?*?*?*?*?*?,9.5,6.1,81,100992,294,1413,322,43.0,0.0,43.0,5021,0,5031,1693,267,10.3,10,5,9999,99999,9,999999999,0.1,999,999,99
3022,1,14,12,0,*?*?*?*?*?*?*?*?*?*?*?*?*?*?*?*?*?*?*?*?*?*?,10.7,6.1,75,100992,313,1414,327,46.7,0.0,46.7,5449,0,5460,1847,280,9.3,10,5,9999,99999,9,999999999,0.1,999,999,99
3022,1,14,13,0,*?*?*?*?*?*?*?*?*?*?*?*?*?*?*?*?*?*?*?*?*?*?,10.7,5.5,71,100992,281,1410,327,40.6,0.0,40.6,4741,0,4750,1593,280,9.8,10,5,9999,99999,9,999999999,0.0,999,999,99
3022,1,14,14,0,*?*?*?*?*?*?*?*?*?*?*?*?*?*?*?*?*?*?*?*?*?*?,10.8,5.5,71,100992,202,1412,328,25.1,0.0,25.1,2959,-0,2963,976,280,8.8,10,5,9999,99999,9,999999999,0.0,999,999,99
3022,1,14,15,0,*?*?*?*?*?*?*?*?*?*?*?*?*?*?*?*?*?*?*?*?*?*?,10.7,5.5,71,100992,80,1411,327,1.4,0.0,1.4,188,-0,187,57,280,9.3,10,5,9999,99999,9,999999999,0.0,999,999,99
3022,1,14,16,0,*?*?*?*?*?*?*?*?*?*?*?*?*?*?*?*?*?*?*?*?*?*?,10.2,4.6,70,100992,0,-0,325,0.0,-0.0,0.0,0,0,0,0,280,5.7,10,5,9999,99999,9,999999999,0.0,999,999,99
3022,1,14,17,0,*?*?*?*?*?*?*?*?*?*?*?*?*?*?*?*?*?*?*?*?*?*?,7.8,4.3,80,100992,0,-0,314,0.0,-0.0,0.0,0,0,0,0,280,7.7,10,5,9999,99999,9,999999999,0.0,999,999,99
3022,1,14,18,0,*?*?*?*?*?*?*?*?*?*?*?*?*?*?*?*?*?*?*?*?*?*?,7.0,4.6,86,100992,0,-0,311,0.0,-0.0,0.0,0,0,0,0,280,5.7,10,5,9999,99999,9,999999999,0.0,999,999,99
3022,1,14,19,0,*?*?*?*?*?*?*?*?*?*?*?*?*?*?*?*?*?*?*?*?*?*?,6.6,4.6,89,100992,0,-0,309,0.0,-0.0,0.0,0,0,0,0,282,5.2,10,5,9999,99999,9,999999999,0.0,999,999,99
3022,1,14,20,0,*?*?*?*?*?*?*?*?*?*?*?*?*?*?*?*?*?*?*?*?*?*?,6.2,3.6,85,100992,0,-0,307,0.0,-0.0,0.0,0,0,0,0,283,4.1,10,5,9999,99999,9,999999999,0.0,999,999,99
3022,1,14,21,0,*?*?*?*?*?*?*?*?*?*?*?*?*?*?*?*?*?*?*?*?*?*?,5.3,2.3,83,100992,0,-0,304,0.0,-0.0,0.0,0,0,0,0,285,5.7,10,5,9999,99999,9,999999999,0.0,999,999,99
3022,1,14,22,0,*?*?*?*?*?*?*?*?*?*?*?*?*?*?*?*?*?*?*?*?*?*?,5.1,1.5,79,100992,0,-0,303,0.0,-0.0,0.0,0,0,0,0,287,4.1,10,5,9999,99999,9,999999999,0.0,999,999,99
3022,1,14,23,0,*?*?*?*?*?*?*?*?*?*?*?*?*?*?*?*?*?*?*?*?*?*?,5.8,2.3,80,100992,0,-0,306,0.0,-0.0,0.0,0,0,0,0,288,6.2,10,5,9999,99999,9,999999999,0.0,999,999,99
3022,1,14,24,0,*?*?*?*?*?*?*?*?*?*?*?*?*?*?*?*?*?*?*?*?*?*?,1.9,1.9,100,100992,0,-0,289,0.0,-0.0,0.0,0,0,0,0,210,6.7,10,5,9999,99999,9,999999999,0.0,999,999,99
3022,1,15,1,0,*?*?*?*?*?*?*?*?*?*?*?*?*?*?*?*?*?*?*?*?*?*?,6.5,2.3,75,101185,0,-0,309,0.0,-0.0,0.0,0,0,0,0,283,6.2,10,5,9999,99999,9,999999999,0.0,999,999,99
3022,1,15,2,0,*?*?*?*?*?*?*?*?*?*?*?*?*?*?*?*?*?*?*?*?*?*?,6.5,2.3,75,101185,0,-0,309,0.0,-0.0,0.0,0,0,0,0,277,7.7,10,5,9999,99999,9,999999999,0.0,999,999,99
3022,1,15,3,0,*?*?*?*?*?*?*?*?*?*?*?*?*?*?*?*?*?*?*?*?*?*?,7.5,4.1,80,101185,0,-0,313,0.0,-0.0,0.0,0,0,0,0,270,5.2,10,5,9999,99999,9,999999999,0.0,999,999,99
3022,1,15,4,0,*?*?*?*?*?*?*?*?*?*?*?*?*?*?*?*?*?*?*?*?*?*?,8.3,5.6,84,101185,0,-0,316,0.0,-0.0,0.0,0,0,0,0,263,6.2,10,5,9999,99999,9,999999999,0.0,999,999,99
3022,1,15,5,0,*?*?*?*?*?*?*?*?*?*?*?*?*?*?*?*?*?*?*?*?*?*?,7.8,3.9,78,101185,0,-0,314,0.0,-0.0,0.0,0,0,0,0,257,7.7,10,5,9999,99999,9,999999999,0.0,999,999,99
3022,1,15,6,0,*?*?*?*?*?*?*?*?*?*?*?*?*?*?*?*?*?*?*?*?*?*?,7.6,4.3,80,101185,0,-0,313,0.0,-0.0,0.0,0,0,0,0,250,7.7,10,5,9999,99999,9,999999999,0.4,999,999,99
3022,1,15,7,0,*?*?*?*?*?*?*?*?*?*?*?*?*?*?*?*?*?*?*?*?*?*?,8.1,5.6,85,101185,0,-0,315,0.0,-0.0,0.0,0,0,0,0,223,8.8,10,5,9999,99999,9,999999999,0.4,999,999,99
3022,1,15,8,0,*?*?*?*?*?*?*?*?*?*?*?*?*?*?*?*?*?*?*?*?*?*?,8.3,5.1,82,101185,0,-0,316,0.0,-0.0,0.0,0,0,0,0,197,8.8,10,5,9999,99999,9,999999999,0.1,999,999,99
3022,1,15,9,0,*?*?*?*?*?*?*?*?*?*?*?*?*?*?*?*?*?*?*?*?*?*?,8.4,5.8,85,101185,117,1410,317,8.6,0.0,8.6,1055,-0,1055,342,170,9.8,10,5,9999,99999,9,999999999,0.0,999,999,99
3022,1,15,10,0,*?*?*?*?*?*?*?*?*?*?*?*?*?*?*?*?*?*?*?*?*?*?,9.7,7.7,88,101185,230,1414,322,30.5,0.0,30.5,3579,0,3584,1187,143,6.7,10,5,9999,99999,9,999999999,0.0,999,999,99
3022,1,15,11,0,*?*?*?*?*?*?*?*?*?*?*?*?*?*?*?*?*?*?*?*?*?*?,10.8,7.9,83,101185,298,1413,327,43.8,0.0,43.8,5114,0,5124,1726,117,10.3,10,5,9999,99999,9,999999999,0.0,999,999,99
3022,1,15,12,0,*?*?*?*?*?*?*?*?*?*?*?*?*?*?*?*?*?*?*?*?*?*?,11.7,7.9,78,101185,317,1412,331,47.5,0.0,47.5,5549,0,5560,1883,90,9.3,10,5,9999,99999,9,999999999,0.0,999,999,99
3022,1,15,13,0,*?*?*?*?*?*?*?*?*?*?*?*?*?*?*?*?*?*?*?*?*?*?,11.8,8.9,83,101185,286,1412,332,41.5,0.0,41.5,4847,0,4856,1631,92,9.8,10,5,9999,99999,9,999999999,0.0,999,999,99
3022,1,15,14,0,*?*?*?*?*?*?*?*?*?*?*?*?*?*?*?*?*?*?*?*?*?*?,11.9,8.1,78,101185,207,1413,332,26.1,0.0,26.1,3068,0,3072,1013,93,8.8,10,5,9999,99999,9,999999999,0.0,999,999,99
3022,1,15,15,0,*?*?*?*?*?*?*?*?*?*?*?*?*?*?*?*?*?*?*?*?*?*?,11.8,9.1,84,101185,85,1412,332,2.3,0.0,2.3,309,-0,308,96,95,9.3,10,5,9999,99999,9,999999999,0.0,999,999,99
3022,1,15,16,0,*?*?*?*?*?*?*?*?*?*?*?*?*?*?*?*?*?*?*?*?*?*?,11.5,8.8,84,101185,0,-0,330,0.0,-0.0,0.0,0,0,0,0,97,5.7,10,5,9999,99999,9,999999999,0.0,999,999,99
3022,1,15,17,0,*?*?*?*?*?*?*?*?*?*?*?*?*?*?*?*?*?*?*?*?*?*?,10.2,8.0,87,101185,0,-0,324,0.0,-0.0,0.0,0,0,0,0,98,7.7,10,5,9999,99999,9,999999999,0.0,999,999,99
3022,1,15,18,0,*?*?*?*?*?*?*?*?*?*?*?*?*?*?*?*?*?*?*?*?*?*?,9.6,8.3,92,101185,0,-0,322,0.0,-0.0,0.0,0,0,0,0,100,5.7,10,5,9999,99999,9,999999999,0.0,999,999,99
3022,1,15,19,0,*?*?*?*?*?*?*?*?*?*?*?*?*?*?*?*?*?*?*?*?*?*?,9.8,8.7,94,101185,0,-0,322,0.0,-0.0,0.0,0,0,0,0,133,5.2,10,5,9999,99999,9,999999999,0.0,999,999,99
3022,1,15,20,0,*?*?*?*?*?*?*?*?*?*?*?*?*?*?*?*?*?*?*?*?*?*?,9.7,8.1,91,101185,0,-0,322,0.0,-0.0,0.0,0,0,0,0,167,4.1,10,5,9999,99999,9,999999999,0.3,999,999,99
3022,1,15,21,0,*?*?*?*?*?*?*?*?*?*?*?*?*?*?*?*?*?*?*?*?*?*?,8.8,8.5,99,101185,0,-0,318,0.0,-0.0,0.0,0,0,0,0,200,5.7,10,5,9999,99999,9,999999999,0.5,999,999,99
3022,1,15,22,0,*?*?*?*?*?*?*?*?*?*?*?*?*?*?*?*?*?*?*?*?*?*?,9.3,8.9,99,101185,0,-0,320,0.0,-0.0,0.0,0,0,0,0,233,4.1,10,5,9999,99999,9,999999999,0.5,999,999,99
3022,1,15,23,0,*?*?*?*?*?*?*?*?*?*?*?*?*?*?*?*?*?*?*?*?*?*?,7.9,7.3,97,101185,0,-0,314,0.0,-0.0,0.0,0,0,0,0,267,6.2,10,5,9999,99999,9,999999999,0.5,999,999,99
3022,1,15,24,0,*?*?*?*?*?*?*?*?*?*?*?*?*?*?*?*?*?*?*?*?*?*?,6.5,2.3,75,101185,0,-0,309,0.0,-0.0,0.0,0,0,0,0,290,6.7,10,5,9999,99999,9,999999999,0.0,999,999,99
3022,1,16,1,0,*?*?*?*?*?*?*?*?*?*?*?*?*?*?*?*?*?*?*?*?*?*?,5.6,5.6,100,101237,0,-0,304,0.0,-0.0,0.0,0,0,0,0,268,6.2,10,5,9999,99999,9,999999999,0.0,999,999,99
3022,1,16,2,0,*?*?*?*?*?*?*?*?*?*?*?*?*?*?*?*?*?*?*?*?*?*?,4.8,4.8,100,101237,0,-0,301,0.0,-0.0,0.0,0,0,0,0,237,7.7,10,5,9999,99999,9,999999999,0.0,999,999,99
3022,1,16,3,0,*?*?*?*?*?*?*?*?*?*?*?*?*?*?*?*?*?*?*?*?*?*?,4.9,4.8,100,101237,0,-0,301,0.0,-0.0,0.0,0,0,0,0,205,5.2,10,5,9999,99999,9,999999999,0.0,999,999,99
3022,1,16,4,0,*?*?*?*?*?*?*?*?*?*?*?*?*?*?*?*?*?*?*?*?*?*?,5.1,5.0,100,101237,0,-0,302,0.0,-0.0,0.0,0,0,0,0,173,6.2,10,5,9999,99999,9,999999999,0.0,999,999,99
3022,1,16,5,0,*?*?*?*?*?*?*?*?*?*?*?*?*?*?*?*?*?*?*?*?*?*?,4.1,4.1,100,101237,0,-0,298,0.0,-0.0,0.0,0,0,0,0,142,7.7,10,5,9999,99999,9,999999999,0.0,999,999,99
3022,1,16,6,0,*?*?*?*?*?*?*?*?*?*?*?*?*?*?*?*?*?*?*?*?*?*?,3.4,3.4,100,101237,0,-0,295,0.0,-0.0,0.0,0,0,0,0,110,7.7,10,5,9999,99999,9,999999999,0.0,999,999,99
3022,1,16,7,0,*?*?*?*?*?*?*?*?*?*?*?*?*?*?*?*?*?*?*?*?*?*?,3.1,2.7,100,101237,0,-0,294,0.0,-0.0,0.0,0,0,0,0,123,8.8,10,5,9999,99999,9,999999999,0.0,999,999,99
3022,1,16,8,0,*?*?*?*?*?*?*?*?*?*?*?*?*?*?*?*?*?*?*?*?*?*?,2.8,2.7,100,101237,0,-0,279,0.0,-0.0,0.0,0,0,0,0,137,8.8,7,4,9999,99999,9,999999999,0.0,999,999,99
3022,1,16,9,0,*?*?*?*?*?*?*?*?*?*?*?*?*?*?*?*?*?*?*?*?*?*?,4.4,3.6,97,101237,121,1415,286,25.3,105.5,16.3,2792,4968,2422,276,150,9.8,7,4,9999,99999,9,999999999,0.0,999,999,99
3022,1,16,10,0,*?*?*?*?*?*?*?*?*?*?*?*?*?*?*?*?*?*?*?*?*?*?,6.1,5.1,96,101237,233,1409,285,100.5,319.2,47.8,10620,21780,6467,850,163,6.7,5,3,9999,99999,9,999999999,0.0,999,999,99
3022,1,16,11,0,*?*?*?*?*?*?*?*?*?*?*?*?*?*?*?*?*?*?*?*?*?*?,8.2,6.7,92,101237,302,1412,287,152.0,452.5,55.2,15612,35491,8182,1001,177,10.3,3,2,9999,99999,9,999999999,0.0,999,999,99
3022,1,16,12,0,*?*?*?*?*?*?*?*?*?*?*?*?*?*?*?*?*?*?*?*?*?*?,9.0,6.6,86,101237,322,1414,295,161.7,417.4,66.6,17103,33173,8884,1201,190,9.3,4,2,9999,99999,9,999999999,0.0,999,999,99
3022,1,16,13,0,*?*?*?*?*?*?*?*?*?*?*?*?*?*?*?*?*?*?*?*?*?*?,9.2,5.3,78,101237,291,1413,290,144.5,447.0,52.5,14856,34575,7819,953,190,9.8,3,2,9999,99999,9,999999999,0.0,999,999,99
3022,1,16,14,0,*?*?*?*?*?*?*?*?*?*?*?*?*?*?*?*?*?*?*?*?*?*?,9.4,5.1,77,101237,212,1413,295,90.3,353.9,37.2,9283,24024,5669,674,190,8.8,4,2,9999,99999,9,999999999,0.0,999,999,99
3022,1,16,15,0,*?*?*?*?*?*?*?*?*?*?*?*?*?*?*?*?*?*?*?*?*?*?,9.3,5.1,77,101237,90,1411,299,10.7,88.1,5.1,1216,4965,921,133,190,9.3,5,3,9999,99999,9,999999999,0.0,999,999,99
3022,1,16,16,0,*?*?*?*?*?*?*?*?*?*?*?*?*?*?*?*?*?*?*?*?*?*?,9.3,4.6,75,101237,0,-0,321,0.0,-0.0,0.0,0,0,0,0,190,5.7,10,5,9999,99999,9,999999999,0.0,999,999,99
3022,1,16,17,0,*?*?*?*?*?*?*?*?*?*?*?*?*?*?*?*?*?*?*?*?*?*?,7.3,4.1,82,101237,0,-0,312,0.0,-0.0,0.0,0,0,0,0,190,7.7,10,5,9999,99999,9,999999999,0.0,999,999,99
3022,1,16,18,0,*?*?*?*?*?*?*?*?*?*?*?*?*?*?*?*?*?*?*?*?*?*?,6.8,4.6,88,101237,0,-0,310,0.0,-0.0,0.0,0,0,0,0,190,5.7,10,5,9999,99999,9,999999999,0.0,999,999,99
3022,1,16,19,0,*?*?*?*?*?*?*?*?*?*?*?*?*?*?*?*?*?*?*?*?*?*?,6.1,5.0,95,101237,0,-0,307,0.0,-0.0,0.0,0,0,0,0,190,5.2,10,5,9999,99999,9,999999999,0.0,999,999,99
3022,1,16,20,0,*?*?*?*?*?*?*?*?*?*?*?*?*?*?*?*?*?*?*?*?*?*?,5.7,4.6,95,101237,0,-0,305,0.0,-0.0,0.0,0,0,0,0,190,4.1,10,5,9999,99999,9,999999999,0.0,999,999,99
3022,1,16,21,0,*?*?*?*?*?*?*?*?*?*?*?*?*?*?*?*?*?*?*?*?*?*?,5.2,4.5,97,101237,0,-0,303,0.0,-0.0,0.0,0,0,0,0,190,5.7,10,5,9999,99999,9,999999999,0.0,999,999,99
3022,1,16,22,0,*?*?*?*?*?*?*?*?*?*?*?*?*?*?*?*?*?*?*?*?*?*?,6.0,5.1,96,101237,0,-0,306,0.0,-0.0,0.0,0,0,0,0,190,4.1,10,5,9999,99999,9,999999999,0.0,999,999,99
3022,1,16,23,0,*?*?*?*?*?*?*?*?*?*?*?*?*?*?*?*?*?*?*?*?*?*?,5.3,4.8,99,101237,0,-0,303,0.0,-0.0,0.0,0,0,0,0,190,6.2,10,5,9999,99999,9,999999999,0.0,999,999,99
3022,1,16,24,0,*?*?*?*?*?*?*?*?*?*?*?*?*?*?*?*?*?*?*?*?*?*?,6.6,6.6,100,101237,0,-0,309,0.0,-0.0,0.0,0,0,0,0,300,6.7,10,5,9999,99999,9,999999999,0.3,999,999,99
3022,1,17,1,0,*?*?*?*?*?*?*?*?*?*?*?*?*?*?*?*?*?*?*?*?*?*?,4.6,4.6,100,101342,0,-0,300,0.0,-0.0,0.0,0,0,0,0,183,6.2,10,5,9999,99999,9,999999999,0.0,999,999,99
3022,1,17,2,0,*?*?*?*?*?*?*?*?*?*?*?*?*?*?*?*?*?*?*?*?*?*?,4.8,4.8,100,101342,0,-0,301,0.0,-0.0,0.0,0,0,0,0,177,7.7,10,5,9999,99999,9,999999999,0.0,999,999,99
3022,1,17,3,0,*?*?*?*?*?*?*?*?*?*?*?*?*?*?*?*?*?*?*?*?*?*?,4.7,4.3,98,101342,0,-0,301,0.0,-0.0,0.0,0,0,0,0,170,5.2,10,5,9999,99999,9,999999999,0.0,999,999,99
3022,1,17,4,0,*?*?*?*?*?*?*?*?*?*?*?*?*?*?*?*?*?*?*?*?*?*?,4.2,3.2,95,101342,0,-0,299,0.0,-0.0,0.0,0,0,0,0,163,6.2,10,5,9999,99999,9,999999999,0.0,999,999,99
3022,1,17,5,0,*?*?*?*?*?*?*?*?*?*?*?*?*?*?*?*?*?*?*?*?*?*?,4.0,3.9,100,101342,0,-0,298,0.0,-0.0,0.0,0,0,0,0,157,7.7,10,5,9999,99999,9,999999999,0.0,999,999,99
3022,1,17,6,0,*?*?*?*?*?*?*?*?*?*?*?*?*?*?*?*?*?*?*?*?*?*?,3.9,3.8,100,101342,0,-0,297,0.0,-0.0,0.0,0,0,0,0,150,7.7,10,5,9999,99999,9,999999999,0.0,999,999,99
3022,1,17,7,0,*?*?*?*?*?*?*?*?*?*?*?*?*?*?*?*?*?*?*?*?*?*?,3.1,3.0,100,101342,0,-0,294,0.0,-0.0,0.0,0,0,0,0,155,8.8,10,5,9999,99999,9,999999999,0.0,999,999,99
3022,1,17,8,0,*?*?*?*?*?*?*?*?*?*?*?*?*?*?*?*?*?*?*?*?*?*?,2.4,2.1,99,101342,0,-0,287,0.0,-0.0,0.0,0,0,0,0,160,8.8,9,5,9999,99999,9,999999999,0.0,999,999,99
3022,1,17,9,0,*?*?*?*?*?*?*?*?*?*?*?*?*?*?*?*?*?*?*?*?*?*?,4.3,3.4,95,101342,124,1408,286,27.2,110.3,17.5,2992,5284,2585,299,165,9.8,7,4,9999,99999,9,999999999,0.0,999,999,99
3022,1,17,10,0,*?*?*?*?*?*?*?*?*?*?*?*?*?*?*?*?*?*?*?*?*?*?,6.2,4.3,88,101342,237,1408,298,73.8,110.5,55.2,7858,7518,6664,1016,170,6.7,8,4,9999,99999,9,999999999,0.0,999,999,99
3022,1,17,11,0,*?*?*?*?*?*?*?*?*?*?*?*?*?*?*?*?*?*?*?*?*?*?,7.4,6.2,93,101342,306,1410,296,137.2,283.1,75.7,14235,21963,9799,1389,175,10.3,6,3,9999,99999,9,999999999,0.0,999,999,99
3022,1,17,12,0,*?*?*?*?*?*?*?*?*?*?*?*?*?*?*?*?*?*?*?*?*?*?,9.7,6.7,83,101342,326,1411,310,134.2,207.3,86.3,14204,16702,10172,1661,180,9.3,7,4,9999,99999,9,999999999,0.0,999,999,99
3022,1,17,13,0,*?*?*?*?*?*?*?*?*?*?*?*?*?*?*?*?*?*?*?*?*?*?,9.7,6.7,82,101342,296,1413,310,118.0,201.1,75.9,12506,15436,9007,1442,167,9.8,7,4,9999,99999,9,999999999,0.0,999,999,99
3022,1,17,14,0,*?*?*?*?*?*?*?*?*?*?*?*?*?*?*?*?*?*?*?*?*?*?,9.8,6.4,80,101342,217,1412,315,64.5,105.8,48.3,6895,6821,5875,877,153,8.8,8,4,9999,99999,9,999999999,0.0,999,999,99
3022,1,17,15,0,*?*?*?*?*?*?*?*?*?*?*?*?*?*?*?*?*?*?*?*?*?*?,9.5,5.6,78,101342,95,1408,313,10.0,37.3,7.5,1166,1530,1220,123,140,9.3,8,4,9999,99999,9,999999999,0.0,999,999,99
3022,1,17,16,0,*?*?*?*?*?*?*?*?*?*?*?*?*?*?*?*?*?*?*?*?*?*?,9.7,5.8,77,101342,0,-0,323,0.0,-0.0,0.0,0,0,0,0,127,5.7,10,5,9999,99999,9,999999999,0.0,999,999,99
3022,1,17,17,0,*?*?*?*?*?*?*?*?*?*?*?*?*?*?*?*?*?*?*?*?*?*?,7.7,5.1,85,101342,0,-0,314,0.0,-0.0,0.0,0,0,0,0,113,7.7,10,5,9999,99999,9,999999999,0.0,999,999,99
3022,1,17,18,0,*?*?*?*?*?*?*?*?*?*?*?*?*?*?*?*?*?*?*?*?*?*?,6.8,4.8,88,101342,0,-0,310,0.0,-0.0,0.0,0,0,0,0,100,5.7,10,5,9999,99999,9,999999999,0.0,999,999,99
3022,1,17,19,0,*?*?*?*?*?*?*?*?*?*?*?*?*?*?*?*?*?*?*?*?*?*?,6.3,4.5,88,101342,0,-0,308,0.0,-0.0,0.0,0,0,0,0,102,5.2,10,5,9999,99999,9,999999999,0.0,999,999,99
3022,1,17,20,0,*?*?*?*?*?*?*?*?*?*?*?*?*?*?*?*?*?*?*?*?*?*?,5.5,4.1,92,101342,0,-0,304,0.0,-0.0,0.0,0,0,0,0,103,4.1,10,5,9999,99999,9,999999999,0.0,999,999,99
3022,1,17,21,0,*?*?*?*?*?*?*?*?*?*?*?*?*?*?*?*?*?*?*?*?*?*?,5.9,3.6,85,101342,0,-0,306,0.0,-0.0,0.0,0,0,0,0,105,5.7,10,5,9999,99999,9,999999999,0.0,999,999,99
3022,1,17,22,0,*?*?*?*?*?*?*?*?*?*?*?*?*?*?*?*?*?*?*?*?*?*?,5.6,3.4,86,101342,0,-0,305,0.0,-0.0,0.0,0,0,0,0,107,4.1,10,5,9999,99999,9,999999999,0.1,999,999,99
3022,1,17,23,0,*?*?*?*?*?*?*?*?*?*?*?*?*?*?*?*?*?*?*?*?*?*?,5.4,3.9,91,101342,0,-0,304,0.0,-0.0,0.0,0,0,0,0,108,6.2,10,5,9999,99999,9,999999999,0.1,999,999,99
3022,1,17,24,0,*?*?*?*?*?*?*?*?*?*?*?*?*?*?*?*?*?*?*?*?*?*?,4.5,4.5,100,101342,0,-0,300,0.0,-0.0,0.0,0,0,0,0,190,6.7,10,5,9999,99999,9,999999999,0.0,999,999,99
3022,1,18,1,0,*?*?*?*?*?*?*?*?*?*?*?*?*?*?*?*?*?*?*?*?*?*?,5.6,3.6,88,100335,0,-0,305,0.0,-0.0,0.0,0,0,0,0,113,6.2,10,5,9999,99999,9,999999999,0.1,999,999,99
3022,1,18,2,0,*?*?*?*?*?*?*?*?*?*?*?*?*?*?*?*?*?*?*?*?*?*?,5.9,3.6,85,100335,0,-0,306,0.0,-0.0,0.0,0,0,0,0,117,7.7,10,5,9999,99999,9,999999999,0.1,999,999,99
3022,1,18,3,0,*?*?*?*?*?*?*?*?*?*?*?*?*?*?*?*?*?*?*?*?*?*?,6.1,2.5,78,100335,0,-0,307,0.0,-0.0,0.0,0,0,0,0,120,5.2,10,5,9999,99999,9,999999999,0.0,999,999,99
3022,1,18,4,0,*?*?*?*?*?*?*?*?*?*?*?*?*?*?*?*?*?*?*?*?*?*?,5.6,2.7,82,100335,0,-0,305,0.0,-0.0,0.0,0,0,0,0,123,6.2,10,5,9999,99999,9,999999999,0.0,999,999,99
3022,1,18,5,0,*?*?*?*?*?*?*?*?*?*?*?*?*?*?*?*?*?*?*?*?*?*?,6.5,3.4,81,100335,0,-0,309,0.0,-0.0,0.0,0,0,0,0,127,7.7,10,5,9999,99999,9,999999999,0.0,999,999,99
3022,1,18,6,0,*?*?*?*?*?*?*?*?*?*?*?*?*?*?*?*?*?*?*?*?*?*?,5.6,3.4,86,100335,0,-0,305,0.0,-0.0,0.0,0,0,0,0,130,7.7,10,5,9999,99999,9,999999999,0.0,999,999,99
3022,1,18,7,0,*?*?*?*?*?*?*?*?*?*?*?*?*?*?*?*?*?*?*?*?*?*?,4.5,2.1,84,100335,0,-0,300,0.0,-0.0,0.0,0,0,0,0,127,8.8,10,5,9999,99999,9,999999999,0.0,999,999,99
3022,1,18,8,0,*?*?*?*?*?*?*?*?*?*?*?*?*?*?*?*?*?*?*?*?*?*?,5.1,2.5,84,100335,0,-0,298,0.0,-0.0,0.0,0,0,0,0,123,8.8,9,5,9999,99999,9,999999999,0.0,999,999,99
3022,1,18,9,0,*?*?*?*?*?*?*?*?*?*?*?*?*?*?*?*?*?*?*?*?*?*?,5.6,3.6,87,100335,128,1409,305,10.8,0.0,10.8,1304,-0,1304,424,120,9.8,10,5,9999,99999,9,999999999,0.0,999,999,99
3022,1,18,10,0,*?*?*?*?*?*?*?*?*?*?*?*?*?*?*?*?*?*?*?*?*?*?,6.9,3.9,81,100335,242,1413,310,32.9,0.0,32.9,3852,0,3858,1282,117,6.7,10,5,9999,99999,9,999999999,0.0,999,999,99
3022,1,18,11,0,*?*?*?*?*?*?*?*?*?*?*?*?*?*?*?*?*?*?*?*?*?*?,8.1,4.8,80,100335,311,1412,315,46.4,0.0,46.4,5413,0,5425,1834,113,10.3,10,5,9999,99999,9,999999999,0.0,999,999,99
3022,1,18,12,0,*?*?*?*?*?*?*?*?*?*?*?*?*?*?*?*?*?*?*?*?*?*?,9.3,5.1,75,100335,331,1411,321,50.3,0.0,50.3,5870,0,5883,2000,110,9.3,10,5,9999,99999,9,999999999,0.0,999,999,99
3022,1,18,13,0,*?*?*?*?*?*?*?*?*?*?*?*?*?*?*?*?*?*?*?*?*?*?,9.3,5.0,75,100335,301,1412,321,44.4,0.0,44.4,5184,0,5194,1751,108,9.8,10,5,9999,99999,9,999999999,0.0,999,999,99
3022,1,18,14,0,*?*?*?*?*?*?*?*?*?*?*?*?*?*?*?*?*?*?*?*?*?*?,9.4,4.3,70,100335,222,1410,321,29.1,0.0,29.1,3412,0,3417,1130,107,8.8,10,5,9999,99999,9,999999999,0.0,999,999,99
3022,1,18,15,0,*?*?*?*?*?*?*?*?*?*?*?*?*?*?*?*?*?*?*?*?*?*?,9.2,5.0,74,100335,101,1418,320,5.4,0.0,5.4,675,-0,674,217,105,9.3,10,5,9999,99999,9,999999999,0.0,999,999,99
3022,1,18,16,0,*?*?*?*?*?*?*?*?*?*?*?*?*?*?*?*?*?*?*?*?*?*?,9.3,5.1,75,100335,0,-0,321,0.0,-0.0,0.0,0,0,0,0,103,5.7,10,5,9999,99999,9,999999999,0.6,999,999,99
3022,1,18,17,0,*?*?*?*?*?*?*?*?*?*?*?*?*?*?*?*?*?*?*?*?*?*?,8.3,5.1,80,100335,0,-0,316,0.0,-0.0,0.0,0,0,0,0,102,7.7,10,5,9999,99999,9,999999999,0.0,999,999,99
3022,1,18,18,0,*?*?*?*?*?*?*?*?*?*?*?*?*?*?*?*?*?*?*?*?*?*?,7.3,5.0,85,100335,0,-0,312,0.0,-0.0,0.0,0,0,0,0,100,5.7,10,5,9999,99999,9,999999999,0.0,999,999,99
3022,1,18,19,0,*?*?*?*?*?*?*?*?*?*?*?*?*?*?*?*?*?*?*?*?*?*?,6.8,5.1,89,100335,0,-0,310,0.0,-0.0,0.0,0,0,0,0,100,5.2,10,5,9999,99999,9,999999999,0.0,999,999,99
3022,1,18,20,0,*?*?*?*?*?*?*?*?*?*?*?*?*?*?*?*?*?*?*?*?*?*?,7.1,4.6,84,100335,0,-0,311,0.0,-0.0,0.0,0,0,0,0,100,4.1,10,5,9999,99999,9,999999999,0.0,999,999,99
3022,1,18,21,0,*?*?*?*?*?*?*?*?*?*?*?*?*?*?*?*?*?*?*?*?*?*?,6.9,5.0,87,100335,0,-0,310,0.0,-0.0,0.0,0,0,0,0,100,5.7,10,5,9999,99999,9,999999999,0.0,999,999,99
3022,1,18,22,0,*?*?*?*?*?*?*?*?*?*?*?*?*?*?*?*?*?*?*?*?*?*?,6.4,5.1,92,100335,0,-0,308,0.0,-0.0,0.0,0,0,0,0,100,4.1,10,5,9999,99999,9,999999999,0.0,999,999,99
3022,1,18,23,0,*?*?*?*?*?*?*?*?*?*?*?*?*?*?*?*?*?*?*?*?*?*?,5.9,5.9,100,100335,0,-0,306,0.0,-0.0,0.0,0,0,0,0,100,6.2,10,5,9999,99999,9,999999999,0.0,999,999,99
3022,1,18,24,0,*?*?*?*?*?*?*?*?*?*?*?*?*?*?*?*?*?*?*?*?*?*?,5.2,3.8,91,100335,0,-0,303,0.0,-0.0,0.0,0,0,0,0,110,6.7,10,5,9999,99999,9,999999999,0.1,999,999,99
3022,1,19,1,0,*?*?*?*?*?*?*?*?*?*?*?*?*?*?*?*?*?*?*?*?*?*?,5.1,5.1,100,100386,0,-0,302,0.0,-0.0,0.0,0,0,0,0,97,6.2,10,5,9999,99999,9,999999999,0.0,999,999,99
3022,1,19,2,0,*?*?*?*?*?*?*?*?*?*?*?*?*?*?*?*?*?*?*?*?*?*?,5.0,5.0,100,100386,0,-0,302,0.0,-0.0,0.0,0,0,0,0,93,7.7,10,5,9999,99999,9,999999999,0.0,999,999,99
3022,1,19,3,0,*?*?*?*?*?*?*?*?*?*?*?*?*?*?*?*?*?*?*?*?*?*?,4.2,3.9,100,100386,0,-0,299,0.0,-0.0,0.0,0,0,0,0,90,5.2,10,5,9999,99999,9,999999999,0.0,999,999,99
3022,1,19,4,0,*?*?*?*?*?*?*?*?*?*?*?*?*?*?*?*?*?*?*?*?*?*?,3.4,2.3,95,100386,0,-0,295,0.0,-0.0,0.0,0,0,0,0,87,6.2,10,5,9999,99999,9,999999999,0.7,999,999,99
3022,1,19,5,0,*?*?*?*?*?*?*?*?*?*?*?*?*?*?*?*?*?*?*?*?*?*?,4.0,2.9,94,100386,0,-0,298,0.0,-0.0,0.0,0,0,0,0,83,7.7,10,5,9999,99999,9,999999999,0.0,999,999,99
3022,1,19,6,0,*?*?*?*?*?*?*?*?*?*?*?*?*?*?*?*?*?*?*?*?*?*?,4.6,2.9,91,100386,0,-0,300,0.0,-0.0,0.0,0,0,0,0,80,7.7,10,5,9999,99999,9,999999999,0.0,999,999,99
3022,1,19,7,0,*?*?*?*?*?*?*?*?*?*?*?*?*?*?*?*?*?*?*?*?*?*?,4.2,1.7,86,100386,0,-0,299,0.0,-0.0,0.0,0,0,0,0,78,8.8,10,5,9999,99999,9,999999999,0.0,999,999,99
3022,1,19,8,0,*?*?*?*?*?*?*?*?*?*?*?*?*?*?*?*?*?*?*?*?*?*?,4.5,0.4,77,100386,0,-0,300,0.0,-0.0,0.0,0,0,0,0,77,8.8,10,5,9999,99999,9,999999999,0.0,999,999,99
3022,1,19,9,0,*?*?*?*?*?*?*?*?*?*?*?*?*?*?*?*?*?*?*?*?*?*?,4.7,0.6,77,100386,132,1409,301,11.5,0.0,11.5,1395,-0,1395,454,75,9.8,10,5,9999,99999,9,999999999,0.0,999,999,99
3022,1,19,10,0,*?*?*?*?*?*?*?*?*?*?*?*?*?*?*?*?*?*?*?*?*?*?,5.7,1.5,76,100386,246,1411,305,33.7,0.0,33.7,3950,0,3957,1315,73,6.7,10,5,9999,99999,9,999999999,0.0,999,999,99
3022,1,19,11,0,*?*?*?*?*?*?*?*?*?*?*?*?*?*?*?*?*?*?*?*?*?*?,7.5,3.0,75,100386,316,1413,313,47.3,0.0,47.3,5521,0,5532,1873,72,10.3,10,5,9999,99999,9,999999999,0.0,999,999,99
3022,1,19,12,0,*?*?*?*?*?*?*?*?*?*?*?*?*?*?*?*?*?*?*?*?*?*?,8.1,2.7,71,100386,336,1411,316,51.3,0.0,51.3,5984,0,5997,2041,70,9.3,10,5,9999,99999,9,999999999,0.1,999,999,99
3022,1,19,13,0,*?*?*?*?*?*?*?*?*?*?*?*?*?*?*?*?*?*?*?*?*?*?,8.3,2.7,70,100386,306,1411,317,45.4,0.0,45.4,5302,0,5313,1793,70,9.8,10,5,9999,99999,9,999999999,0.1,999,999,99
3022,1,19,14,0,*?*?*?*?*?*?*?*?*?*?*?*?*?*?*?*?*?*?*?*?*?*?,8.5,5.8,85,100386,227,1408,317,30.1,0.0,30.1,3533,0,3538,1171,70,8.8,10,5,9999,99999,9,999999999,0.0,999,999,99
3022,1,19,15,0,*?*?*?*?*?*?*?*?*?*?*?*?*?*?*?*?*?*?*?*?*?*?,8.4,5.1,82,100386,106,1412,317,6.4,0.0,6.4,800,-0,799,258,70,9.3,10,5,9999,99999,9,999999999,0.1,999,999,99
3022,1,19,16,0,*?*?*?*?*?*?*?*?*?*?*?*?*?*?*?*?*?*?*?*?*?*?,8.3,5.5,84,100386,0,-0,316,0.0,-0.0,0.0,0,0,0,0,70,5.7,10,5,9999,99999,9,999999999,0.1,999,999,99
3022,1,19,17,0,*?*?*?*?*?*?*?*?*?*?*?*?*?*?*?*?*?*?*?*?*?*?,6.9,6.1,97,100386,0,-0,310,0.0,-0.0,0.0,0,0,0,0,70,7.7,10,5,9999,99999,9,999999999,0.1,999,999,99
3022,1,19,18,0,*?*?*?*?*?*?*?*?*?*?*?*?*?*?*?*?*?*?*?*?*?*?,6.5,5.9,98,100386,0,-0,308,0.0,-0.0,0.0,0,0,0,0,70,5.7,10,5,9999,99999,9,999999999,0.2,999,999,99
3022,1,19,19,0,*?*?*?*?*?*?*?*?*?*?*?*?*?*?*?*?*?*?*?*?*?*?,6.2,5.0,94,100386,0,-0,307,0.0,-0.0,0.0,0,0,0,0,72,5.2,10,5,9999,99999,9,999999999,0.1,999,999,99
3022,1,19,20,0,*?*?*?*?*?*?*?*?*?*?*?*?*?*?*?*?*?*?*?*?*?*?,5.5,3.6,89,100386,0,-0,304,0.0,-0.0,0.0,0,0,0,0,73,4.1,10,5,9999,99999,9,999999999,0.2,999,999,99
3022,1,19,21,0,*?*?*?*?*?*?*?*?*?*?*?*?*?*?*?*?*?*?*?*?*?*?,6.2,4.8,92,100386,0,-0,307,0.0,-0.0,0.0,0,0,0,0,75,5.7,10,5,9999,99999,9,999999999,0.1,999,999,99
3022,1,19,22,0,*?*?*?*?*?*?*?*?*?*?*?*?*?*?*?*?*?*?*?*?*?*?,6.0,3.9,89,100386,0,-0,306,0.0,-0.0,0.0,0,0,0,0,77,4.1,10,5,9999,99999,9,999999999,0.0,999,999,99
3022,1,19,23,0,*?*?*?*?*?*?*?*?*?*?*?*?*?*?*?*?*?*?*?*?*?*?,6.3,4.1,89,100386,0,-0,308,0.0,-0.0,0.0,0,0,0,0,78,6.2,10,5,9999,99999,9,999999999,0.0,999,999,99
3022,1,19,24,0,*?*?*?*?*?*?*?*?*?*?*?*?*?*?*?*?*?*?*?*?*?*?,5.5,5.5,100,100386,0,-0,304,0.0,-0.0,0.0,0,0,0,0,100,6.7,10,5,9999,99999,9,999999999,0.0,999,999,99
3022,1,20,1,0,*?*?*?*?*?*?*?*?*?*?*?*?*?*?*?*?*?*?*?*?*?*?,7.4,4.6,83,100291,0,-0,312,0.0,-0.0,0.0,0,0,0,0,78,6.2,10,5,9999,99999,9,999999999,0.0,999,999,99
3022,1,20,2,0,*?*?*?*?*?*?*?*?*?*?*?*?*?*?*?*?*?*?*?*?*?*?,8.3,4.8,79,100291,0,-0,316,0.0,-0.0,0.0,0,0,0,0,77,7.7,10,5,9999,99999,9,999999999,0.0,999,999,99
3022,1,20,3,0,*?*?*?*?*?*?*?*?*?*?*?*?*?*?*?*?*?*?*?*?*?*?,8.0,5.6,86,100291,0,-0,315,0.0,-0.0,0.0,0,0,0,0,75,5.2,10,5,9999,99999,9,999999999,0.0,999,999,99
3022,1,20,4,0,*?*?*?*?*?*?*?*?*?*?*?*?*?*?*?*?*?*?*?*?*?*?,8.6,6.9,89,100291,0,-0,317,0.0,-0.0,0.0,0,0,0,0,73,6.2,10,5,9999,99999,9,999999999,0.1,999,999,99
3022,1,20,5,0,*?*?*?*?*?*?*?*?*?*?*?*?*?*?*?*?*?*?*?*?*?*?,7.2,6.2,94,100291,0,-0,311,0.0,-0.0,0.0,0,0,0,0,72,7.7,10,5,9999,99999,9,999999999,0.0,999,999,99
3022,1,20,6,0,*?*?*?*?*?*?*?*?*?*?*?*?*?*?*?*?*?*?*?*?*?*?,6.9,6.6,98,100291,0,-0,310,0.0,-0.0,0.0,0,0,0,0,70,7.7,10,5,9999,99999,9,999999999,0.0,999,999,99
3022,1,20,7,0,*?*?*?*?*?*?*?*?*?*?*?*?*?*?*?*?*?*?*?*?*?*?,6.5,5.9,97,100291,0,-0,308,0.0,-0.0,0.0,0,0,0,0,72,8.8,10,5,9999,99999,9,999999999,0.0,999,999,99
3022,1,20,8,0,*?*?*?*?*?*?*?*?*?*?*?*?*?*?*?*?*?*?*?*?*?*?,7.0,6.4,97,100291,0,-0,310,0.0,-0.0,0.0,0,0,0,0,73,8.8,10,5,9999,99999,9,999999999,0.0,999,999,99
3022,1,20,9,0,*?*?*?*?*?*?*?*?*?*?*?*?*?*?*?*?*?*?*?*?*?*?,7.3,6.9,97,100291,136,1408,312,12.4,0.0,12.4,1489,-0,1489,485,75,9.8,10,5,9999,99999,9,999999999,0.0,999,999,99
3022,1,20,10,0,*?*?*?*?*?*?*?*?*?*?*?*?*?*?*?*?*?*?*?*?*?*?,9.0,7.1,88,100291,251,1413,319,34.6,0.0,34.6,4053,0,4060,1351,77,6.7,10,5,9999,99999,9,999999999,0.0,999,999,99
3022,1,20,11,0,*?*?*?*?*?*?*?*?*?*?*?*?*?*?*?*?*?*?*?*?*?*?,10.6,6.7,78,100291,320,1409,327,48.2,0.0,48.2,5630,0,5642,1912,78,10.3,10,5,9999,99999,9,999999999,0.0,999,999,99
3022,1,20,12,0,*?*?*?*?*?*?*?*?*?*?*?*?*?*?*?*?*?*?*?*?*?*?,11.2,7.1,76,100291,341,1410,329,52.3,0.0,52.3,6101,0,6115,2084,80,9.3,10,5,9999,99999,9,999999999,0.0,999,999,99
3022,1,20,13,0,*?*?*?*?*?*?*?*?*?*?*?*?*?*?*?*?*?*?*?*?*?*?,11.2,7.7,80,100291,311,1409,329,46.5,0.0,46.5,5424,0,5435,1837,80,9.8,10,5,9999,99999,9,999999999,0.0,999,999,99
3022,1,20,14,0,*?*?*?*?*?*?*?*?*?*?*?*?*?*?*?*?*?*?*?*?*?*?,11.3,8.5,84,100291,233,1411,329,31.2,0.0,31.2,3657,0,3663,1214,80,8.8,10,5,9999,99999,9,999999999,0.0,999,999,99
3022,1,20,15,0,*?*?*?*?*?*?*?*?*?*?*?*?*?*?*?*?*?*?*?*?*?*?,11.2,8.4,84,100291,111,1405,329,7.5,0.0,7.5,926,-0,926,300,80,9.3,10,5,9999,99999,9,999999999,0.0,999,999,99
3022,1,20,16,0,*?*?*?*?*?*?*?*?*?*?*?*?*?*?*?*?*?*?*?*?*?*?,10.8,8.9,88,100291,0,-0,327,0.0,-0.0,0.0,0,0,0,0,80,5.7,10,5,9999,99999,9,999999999,0.0,999,999,99
3022,1,20,17,0,*?*?*?*?*?*?*?*?*?*?*?*?*?*?*?*?*?*?*?*?*?*?,10.2,8.1,87,100291,0,-0,324,0.0,-0.0,0.0,0,0,0,0,80,7.7,10,5,9999,99999,9,999999999,0.0,999,999,99
3022,1,20,18,0,*?*?*?*?*?*?*?*?*?*?*?*?*?*?*?*?*?*?*?*?*?*?,8.6,7.7,94,100291,0,-0,317,0.0,-0.0,0.0,0,0,0,0,80,5.7,10,5,9999,99999,9,999999999,0.0,999,999,99
3022,1,20,19,0,*?*?*?*?*?*?*?*?*?*?*?*?*?*?*?*?*?*?*?*?*?*?,8.9,7.7,93,100291,0,-0,319,0.0,-0.0,0.0,0,0,0,0,78,5.2,10,5,9999,99999,9,999999999,0.0,999,999,99
3022,1,20,20,0,*?*?*?*?*?*?*?*?*?*?*?*?*?*?*?*?*?*?*?*?*?*?,9.2,7.6,90,100291,0,-0,320,0.0,-0.0,0.0,0,0,0,0,77,4.1,10,5,9999,99999,9,999999999,0.0,999,999,99
3022,1,20,21,0,*?*?*?*?*?*?*?*?*?*?*?*?*?*?*?*?*?*?*?*?*?*?,8.7,7.0,90,100291,0,-0,318,0.0,-0.0,0.0,0,0,0,0,75,5.7,10,5,9999,99999,9,999999999,0.0,999,999,99
3022,1,20,22,0,*?*?*?*?*?*?*?*?*?*?*?*?*?*?*?*?*?*?*?*?*?*?,8.8,6.7,87,100291,0,-0,318,0.0,-0.0,0.0,0,0,0,0,73,4.1,10,5,9999,99999,9,999999999,0.0,999,999,99
3022,1,20,23,0,*?*?*?*?*?*?*?*?*?*?*?*?*?*?*?*?*?*?*?*?*?*?,10.4,7.9,85,100291,0,-0,325,0.0,-0.0,0.0,0,0,0,0,72,6.2,10,5,9999,99999,9,999999999,0.0,999,999,99
3022,1,20,24,0,*?*?*?*?*?*?*?*?*?*?*?*?*?*?*?*?*?*?*?*?*?*?,6.5,4.5,87,100291,0,-0,308,0.0,-0.0,0.0,0,0,0,0,80,6.7,10,5,9999,99999,9,999999999,0.0,999,999,99
3022,1,21,1,0,*?*?*?*?*?*?*?*?*?*?*?*?*?*?*?*?*?*?*?*?*?*?,12.5,7.1,69,99797.9,0,-0,335,0.0,-0.0,0.0,0,0,0,0,68,5.7,10,5,9999,99999,9,999999999,0.0,999,999,99
3022,1,21,2,0,*?*?*?*?*?*?*?*?*?*?*?*?*?*?*?*?*?*?*?*?*?*?,13.0,7.0,66,99797.9,0,-0,338,0.0,-0.0,0.0,0,0,0,0,67,6.7,10,5,9999,99999,9,999999999,0.0,999,999,99
3022,1,21,3,0,*?*?*?*?*?*?*?*?*?*?*?*?*?*?*?*?*?*?*?*?*?*?,13.7,6.6,61,99797.9,0,-0,341,0.0,-0.0,0.0,0,0,0,0,65,6.7,10,5,9999,99999,9,999999999,0.0,999,999,99
3022,1,21,4,0,*?*?*?*?*?*?*?*?*?*?*?*?*?*?*?*?*?*?*?*?*?*?,13.4,6.7,63,99797.9,0,-0,340,0.0,-0.0,0.0,0,0,0,0,63,6.7,10,5,9999,99999,9,999999999,0.0,999,999,99
3022,1,21,5,0,*?*?*?*?*?*?*?*?*?*?*?*?*?*?*?*?*?*?*?*?*?*?,12.7,6.4,64,99797.9,0,-0,336,0.0,-0.0,0.0,0,0,0,0,62,9.3,10,5,9999,99999,9,999999999,0.0,999,999,99
3022,1,21,6,0,*?*?*?*?*?*?*?*?*?*?*?*?*?*?*?*?*?*?*?*?*?*?,11.9,6.1,67,99797.9,0,-0,333,0.0,-0.0,0.0,0,0,0,0,60,8.8,10,5,9999,99999,9,999999999,0.0,999,999,99
3022,1,21,7,0,*?*?*?*?*?*?*?*?*?*?*?*?*?*?*?*?*?*?*?*?*?*?,12.6,6.4,65,99797.9,0,-0,336,0.0,-0.0,0.0,0,0,0,0,62,5.2,10,5,9999,99999,9,999999999,0.0,999,999,99
3022,1,21,8,0,*?*?*?*?*?*?*?*?*?*?*?*?*?*?*?*?*?*?*?*?*?*?,13.2,6.6,63,99797.9,0,-0,334,0.0,-0.0,0.0,0,0,0,0,63,8.8,9,5,9999,99999,9,999999999,0.0,999,999,99
3022,1,21,9,0,*?*?*?*?*?*?*?*?*?*?*?*?*?*?*?*?*?*?*?*?*?*?,14.0,6.6,60,99797.9,141,1414,338,22.9,30.6,19.9,2599,1712,2432,414,65,6.7,9,5,9999,99999,9,999999999,0.0,999,999,99
3022,1,21,10,0,*?*?*?*?*?*?*?*?*?*?*?*?*?*?*?*?*?*?*?*?*?*?,14.4,6.7,59,99797.9,255,1409,344,35.5,0.0,35.5,4158,0,4165,1388,67,7.2,10,5,9999,99999,9,999999999,0.0,999,999,99
3022,1,21,11,0,*?*?*?*?*?*?*?*?*?*?*?*?*?*?*?*?*?*?*?*?*?*?,16.1,7.1,54,99797.9,325,1409,348,85.5,49.3,74.1,9380,4157,8395,1947,68,6.7,9,5,9999,99999,9,999999999,0.0,999,999,99
3022,1,21,12,0,*?*?*?*?*?*?*?*?*?*?*?*?*?*?*?*?*?*?*?*?*?*?,17.3,8.1,54,99797.9,346,1409,354,92.6,50.1,80.3,10160,4306,9087,2123,70,7.2,9,5,9999,99999,9,999999999,0.0,999,999,99
3022,1,21,13,0,*?*?*?*?*?*?*?*?*?*?*?*?*?*?*?*?*?*?*?*?*?*?,17.4,9.3,58,99797.9,317,1412,355,82.6,48.9,71.6,9059,4091,8110,1877,72,8.2,9,5,9999,99999,9,999999999,0.0,999,999,99
3022,1,21,14,0,*?*?*?*?*?*?*?*?*?*?*?*?*?*?*?*?*?*?*?*?*?*?,17.3,9.4,59,99797.9,239,1413,358,32.3,0.0,32.3,3784,0,3790,1258,73,8.8,10,5,9999,99999,9,999999999,0.0,999,999,99
3022,1,21,15,0,*?*?*?*?*?*?*?*?*?*?*?*?*?*?*?*?*?*?*?*?*?*?,17.3,9.2,58,99797.9,117,1410,358,8.6,0.0,8.6,1055,-0,1055,342,75,5.7,10,5,9999,99999,9,999999999,0.0,999,999,99
3022,1,21,16,0,*?*?*?*?*?*?*?*?*?*?*?*?*?*?*?*?*?*?*?*?*?*?,16.8,9.2,60,99797.9,0,-0,355,0.0,-0.0,0.0,0,0,0,0,77,7.2,10,5,9999,99999,9,999999999,0.0,999,999,99
3022,1,21,17,0,*?*?*?*?*?*?*?*?*?*?*?*?*?*?*?*?*?*?*?*?*?*?,16.3,9.3,62,99797.9,0,-0,353,0.0,-0.0,0.0,0,0,0,0,78,4.6,10,5,9999,99999,9,999999999,0.0,999,999,99
3022,1,21,18,0,*?*?*?*?*?*?*?*?*?*?*?*?*?*?*?*?*?*?*?*?*?*?,15.3,9.3,66,99797.9,0,-0,348,0.0,-0.0,0.0,0,0,0,0,80,5.7,10,5,9999,99999,9,999999999,0.0,999,999,99
3022,1,21,19,0,*?*?*?*?*?*?*?*?*?*?*?*?*?*?*?*?*?*?*?*?*?*?,14.8,8.8,66,99797.9,0,-0,346,0.0,-0.0,0.0,0,0,0,0,80,5.2,10,5,9999,99999,9,999999999,0.0,999,999,99
3022,1,21,20,0,*?*?*?*?*?*?*?*?*?*?*?*?*?*?*?*?*?*?*?*?*?*?,14.7,8.1,64,99797.9,0,-0,345,0.0,-0.0,0.0,0,0,0,0,80,5.7,10,5,9999,99999,9,999999999,0.0,999,999,99
3022,1,21,21,0,*?*?*?*?*?*?*?*?*?*?*?*?*?*?*?*?*?*?*?*?*?*?,14.6,8.5,66,99797.9,0,-0,345,0.0,-0.0,0.0,0,0,0,0,80,6.7,10,5,9999,99999,9,999999999,0.0,999,999,99
3022,1,21,22,0,*?*?*?*?*?*?*?*?*?*?*?*?*?*?*?*?*?*?*?*?*?*?,14.4,8.1,65,99797.9,0,-0,344,0.0,-0.0,0.0,0,0,0,0,80,5.7,10,5,9999,99999,9,999999999,0.0,999,999,99
3022,1,21,23,0,*?*?*?*?*?*?*?*?*?*?*?*?*?*?*?*?*?*?*?*?*?*?,14.0,8.4,68,99797.9,0,-0,342,0.0,-0.0,0.0,0,0,0,0,80,6.2,10,5,9999,99999,9,999999999,0.0,999,999,99
3022,1,21,24,0,*?*?*?*?*?*?*?*?*?*?*?*?*?*?*?*?*?*?*?*?*?*?,11.9,7.6,74,99797.9,0,-0,332,0.0,-0.0,0.0,0,0,0,0,70,3.1,10,5,9999,99999,9,999999999,0.0,999,999,99
3022,1,22,1,0,*?*?*?*?*?*?*?*?*?*?*?*?*?*?*?*?*?*?*?*?*?*?,12.6,7.7,72,100408,0,-0,336,0.0,-0.0,0.0,0,0,0,0,80,4.1,10,5,9999,99999,9,999999999,0.0,999,999,99
3022,1,22,2,0,*?*?*?*?*?*?*?*?*?*?*?*?*?*?*?*?*?*?*?*?*?*?,12.1,7.3,73,100408,0,-0,333,0.0,-0.0,0.0,0,0,0,0,80,2.1,10,5,9999,99999,9,999999999,0.0,999,999,99
3022,1,22,3,0,*?*?*?*?*?*?*?*?*?*?*?*?*?*?*?*?*?*?*?*?*?*?,11.7,7.1,75,100408,0,-0,332,0.0,-0.0,0.0,0,0,0,0,80,2.6,10,5,9999,99999,9,999999999,0.0,999,999,99
3022,1,22,4,0,*?*?*?*?*?*?*?*?*?*?*?*?*?*?*?*?*?*?*?*?*?*?,11.8,7.7,77,100408,0,-0,332,0.0,-0.0,0.0,0,0,0,0,80,5.2,10,5,9999,99999,9,999999999,0.0,999,999,99
3022,1,22,5,0,*?*?*?*?*?*?*?*?*?*?*?*?*?*?*?*?*?*?*?*?*?*?,11.7,7.6,76,100408,0,-0,331,0.0,-0.0,0.0,0,0,0,0,80,5.7,10,5,9999,99999,9,999999999,0.0,999,999,99
3022,1,22,6,0,*?*?*?*?*?*?*?*?*?*?*?*?*?*?*?*?*?*?*?*?*?*?,11.6,7.3,76,100408,0,-0,331,0.0,-0.0,0.0,0,0,0,0,80,5.2,10,5,9999,99999,9,999999999,0.0,999,999,99
3022,1,22,7,0,*?*?*?*?*?*?*?*?*?*?*?*?*?*?*?*?*?*?*?*?*?*?,11.6,6.4,71,100408,0,-0,331,0.0,-0.0,0.0,0,0,0,0,85,5.7,10,5,9999,99999,9,999999999,0.0,999,999,99
3022,1,22,8,0,*?*?*?*?*?*?*?*?*?*?*?*?*?*?*?*?*?*?*?*?*?*?,11.6,6.2,70,100408,0,-0,331,0.0,-0.0,0.0,0,0,0,0,90,1.5,10,5,9999,99999,9,999999999,0.0,999,999,99
3022,1,22,9,0,*?*?*?*?*?*?*?*?*?*?*?*?*?*?*?*?*?*?*?*?*?*?,12.0,6.9,71,100408,145,1409,333,14.1,0.0,14.1,1688,-0,1689,551,95,4.1,10,5,9999,99999,9,999999999,0.0,999,999,99
3022,1,22,10,0,*?*?*?*?*?*?*?*?*?*?*?*?*?*?*?*?*?*?*?*?*?*?,12.0,7.0,72,100408,260,1410,333,36.5,0.0,36.5,4268,0,4275,1426,100,5.7,10,5,9999,99999,9,999999999,0.0,999,999,99
3022,1,22,11,0,*?*?*?*?*?*?*?*?*?*?*?*?*?*?*?*?*?*?*?*?*?*?,11.7,6.7,72,100408,331,1412,332,50.2,0.0,50.2,5863,0,5876,1997,105,8.8,10,5,9999,99999,9,999999999,0.0,999,999,99
3022,1,22,12,0,*?*?*?*?*?*?*?*?*?*?*?*?*?*?*?*?*?*?*?*?*?*?,12.4,7.0,70,100408,352,1411,335,54.4,0.0,54.4,6347,0,6361,2175,110,8.2,10,5,9999,99999,9,999999999,0.0,999,999,99
3022,1,22,13,0,*?*?*?*?*?*?*?*?*?*?*?*?*?*?*?*?*?*?*?*?*?*?,12.8,8.1,73,100408,322,1409,336,48.6,0.0,48.6,5677,0,5689,1929,115,7.2,10,5,9999,99999,9,999999999,0.0,999,999,99
3022,1,22,14,0,*?*?*?*?*?*?*?*?*?*?*?*?*?*?*?*?*?*?*?*?*?*?,12.6,7.7,73,100408,244,1409,336,33.4,0.0,33.4,3912,0,3918,1302,120,8.2,10,5,9999,99999,9,999999999,0.0,999,999,99
3022,1,22,15,0,*?*?*?*?*?*?*?*?*?*?*?*?*?*?*?*?*?*?*?*?*?*?,12.5,7.9,73,100408,123,1413,335,9.7,0.0,9.7,1185,-0,1185,385,125,9.8,10,5,9999,99999,9,999999999,0.0,999,999,99
3022,1,22,16,0,*?*?*?*?*?*?*?*?*?*?*?*?*?*?*?*?*?*?*?*?*?*?,12.2,7.9,75,100408,0,-0,334,0.0,-0.0,0.0,0,0,0,0,130,6.7,10,5,9999,99999,9,999999999,0.0,999,999,99
3022,1,22,17,0,*?*?*?*?*?*?*?*?*?*?*?*?*?*?*?*?*?*?*?*?*?*?,12.3,7.6,73,100408,0,-0,334,0.0,-0.0,0.0,0,0,0,0,135,6.7,10,5,9999,99999,9,999999999,0.0,999,999,99
3022,1,22,18,0,*?*?*?*?*?*?*?*?*?*?*?*?*?*?*?*?*?*?*?*?*?*?,12.4,7.1,70,100408,0,-0,335,0.0,-0.0,0.0,0,0,0,0,140,4.6,10,5,9999,99999,9,999999999,0.0,999,999,99
3022,1,22,19,0,*?*?*?*?*?*?*?*?*?*?*?*?*?*?*?*?*?*?*?*?*?*?,12.5,7.6,73,100408,0,-0,335,0.0,-0.0,0.0,0,0,0,0,132,5.2,10,5,9999,99999,9,999999999,0.0,999,999,99
3022,1,22,20,0,*?*?*?*?*?*?*?*?*?*?*?*?*?*?*?*?*?*?*?*?*?*?,12.2,7.7,75,100408,0,-0,334,0.0,-0.0,0.0,0,0,0,0,123,5.7,10,5,9999,99999,9,999999999,0.0,999,999,99
3022,1,22,21,0,*?*?*?*?*?*?*?*?*?*?*?*?*?*?*?*?*?*?*?*?*?*?,12.4,7.7,74,100408,0,-0,335,0.0,-0.0,0.0,0,0,0,0,115,4.6,10,5,9999,99999,9,999999999,0.0,999,999,99
3022,1,22,22,0,*?*?*?*?*?*?*?*?*?*?*?*?*?*?*?*?*?*?*?*?*?*?,12.5,7.7,73,100408,0,-0,335,0.0,-0.0,0.0,0,0,0,0,107,3.6,10,5,9999,99999,9,999999999,0.0,999,999,99
3022,1,22,23,0,*?*?*?*?*?*?*?*?*?*?*?*?*?*?*?*?*?*?*?*?*?*?,13.4,8.5,73,100408,0,-0,339,0.0,-0.0,0.0,0,0,0,0,98,5.2,10,5,9999,99999,9,999999999,0.0,999,999,99
3022,1,22,24,0,*?*?*?*?*?*?*?*?*?*?*?*?*?*?*?*?*?*?*?*?*?*?,13.5,8.0,70,100408,0,-0,340,0.0,-0.0,0.0,0,0,0,0,80,5.2,10,5,9999,99999,9,999999999,0.0,999,999,99
3022,1,23,1,0,*?*?*?*?*?*?*?*?*?*?*?*?*?*?*?*?*?*?*?*?*?*?,14.7,7.9,63,101137,0,-0,346,0.0,-0.0,0.0,0,0,0,0,87,14.4,10,5,9999,99999,9,999999999,0.0,999,999,99
3022,1,23,2,0,*?*?*?*?*?*?*?*?*?*?*?*?*?*?*?*?*?*?*?*?*?*?,15.1,7.6,60,101137,0,-0,348,0.0,-0.0,0.0,0,0,0,0,83,13.9,10,5,9999,99999,9,999999999,0.0,999,999,99
3022,1,23,3,0,*?*?*?*?*?*?*?*?*?*?*?*?*?*?*?*?*?*?*?*?*?*?,14.5,6.9,60,101137,0,-0,345,0.0,-0.0,0.0,0,0,0,0,80,16.5,10,5,9999,99999,9,999999999,0.0,999,999,99
3022,1,23,4,0,*?*?*?*?*?*?*?*?*?*?*?*?*?*?*?*?*?*?*?*?*?*?,15.1,7.3,59,101137,0,-0,348,0.0,-0.0,0.0,0,0,0,0,77,16.5,10,5,9999,99999,9,999999999,0.0,999,999,99
3022,1,23,5,0,*?*?*?*?*?*?*?*?*?*?*?*?*?*?*?*?*?*?*?*?*?*?,15.1,7.4,60,101137,0,-0,348,0.0,-0.0,0.0,0,0,0,0,73,17.0,10,5,9999,99999,9,999999999,0.0,999,999,99
3022,1,23,6,0,*?*?*?*?*?*?*?*?*?*?*?*?*?*?*?*?*?*?*?*?*?*?,14.9,7.7,62,101137,0,-0,347,0.0,-0.0,0.0,0,0,0,0,70,16.0,10,5,9999,99999,9,999999999,0.0,999,999,99
3022,1,23,7,0,*?*?*?*?*?*?*?*?*?*?*?*?*?*?*?*?*?*?*?*?*?*?,14.8,7.3,61,101137,0,-0,346,0.0,-0.0,0.0,0,0,0,0,72,15.5,10,5,9999,99999,9,999999999,0.0,999,999,99
3022,1,23,8,0,*?*?*?*?*?*?*?*?*?*?*?*?*?*?*?*?*?*?*?*?*?*?,14.6,7.6,62,101137,0,-0,345,0.0,-0.0,0.0,0,0,0,0,73,16.5,10,5,9999,99999,9,999999999,0.0,999,999,99
3022,1,23,9,0,*?*?*?*?*?*?*?*?*?*?*?*?*?*?*?*?*?*?*?*?*?*?,14.7,7.6,62,101137,150,1412,346,15.0,0.0,15.0,1793,-0,1794,586,75,11.8,10,5,9999,99999,9,999999999,0.0,999,999,99
3022,1,23,10,0,*?*?*?*?*?*?*?*?*?*?*?*?*?*?*?*?*?*?*?*?*?*?,16.0,8.3,60,101137,265,1410,352,37.5,0.0,37.5,4381,0,4389,1466,77,12.9,10,5,9999,99999,9,999999999,0.0,999,999,99
3022,1,23,11,0,*?*?*?*?*?*?*?*?*?*?*?*?*?*?*?*?*?*?*?*?*?*?,16.1,8.9,62,101137,336,1411,352,51.3,0.0,51.3,5984,0,5997,2041,78,12.4,10,5,9999,99999,9,999999999,0.0,999,999,99
3022,1,23,12,0,*?*?*?*?*?*?*?*?*?*?*?*?*?*?*?*?*?*?*?*?*?*?,16.5,9.1,61,101137,357,1409,354,55.4,0.0,55.4,6473,0,6488,2222,80,11.8,10,5,9999,99999,9,999999999,0.0,999,999,99
3022,1,23,13,0,*?*?*?*?*?*?*?*?*?*?*?*?*?*?*?*?*?*?*?*?*?*?,16.6,9.2,61,101137,328,1410,354,49.7,0.0,49.7,5808,0,5820,1977,80,12.9,10,5,9999,99999,9,999999999,0.0,999,999,99
3022,1,23,14,0,*?*?*?*?*?*?*?*?*?*?*?*?*?*?*?*?*?*?*?*?*?*?,16.8,9.1,60,101137,250,1410,355,34.5,0.0,34.5,4044,0,4051,1348,80,11.8,10,5,9999,99999,9,999999999,0.0,999,999,99
3022,1,23,15,0,*?*?*?*?*?*?*?*?*?*?*?*?*?*?*?*?*?*?*?*?*?*?,16.6,8.7,59,101137,129,1414,355,10.9,0.0,10.9,1318,-0,1318,429,80,11.8,10,5,9999,99999,9,999999999,0.0,999,999,99
3022,1,23,16,0,*?*?*?*?*?*?*?*?*?*?*?*?*?*?*?*?*?*?*?*?*?*?,16.5,8.4,58,101137,0,-0,354,0.0,-0.0,0.0,0,0,0,0,80,13.4,10,5,9999,99999,9,999999999,0.0,999,999,99
3022,1,23,17,0,*?*?*?*?*?*?*?*?*?*?*?*?*?*?*?*?*?*?*?*?*?*?,16.7,9.1,60,101137,0,-0,355,0.0,-0.0,0.0,0,0,0,0,80,11.8,10,5,9999,99999,9,999999999,0.0,999,999,99
3022,1,23,18,0,*?*?*?*?*?*?*?*?*?*?*?*?*?*?*?*?*?*?*?*?*?*?,15.6,9.2,65,101137,0,-0,350,0.0,-0.0,0.0,0,0,0,0,80,12.4,10,5,9999,99999,9,999999999,0.0,999,999,99
3022,1,23,19,0,*?*?*?*?*?*?*?*?*?*?*?*?*?*?*?*?*?*?*?*?*?*?,15.6,8.9,64,101137,0,-0,350,0.0,-0.0,0.0,0,0,0,0,95,18.5,10,5,9999,99999,9,999999999,0.0,999,999,99
3022,1,23,20,0,*?*?*?*?*?*?*?*?*?*?*?*?*?*?*?*?*?*?*?*?*?*?,14.9,8.5,65,101137,0,-0,346,0.0,-0.0,0.0,0,0,0,0,110,16.5,10,5,9999,99999,9,999999999,0.0,999,999,99
3022,1,23,21,0,*?*?*?*?*?*?*?*?*?*?*?*?*?*?*?*?*?*?*?*?*?*?,15.9,8.9,63,101137,0,-0,351,0.0,-0.0,0.0,0,0,0,0,125,12.9,10,5,9999,99999,9,999999999,0.0,999,999,99
3022,1,23,22,0,*?*?*?*?*?*?*?*?*?*?*?*?*?*?*?*?*?*?*?*?*?*?,16.0,9.4,65,101137,0,-0,351,0.0,-0.0,0.0,0,0,0,0,140,18.0,10,5,9999,99999,9,999999999,0.0,999,999,99
3022,1,23,23,0,*?*?*?*?*?*?*?*?*?*?*?*?*?*?*?*?*?*?*?*?*?*?,14.7,9.3,70,101137,0,-0,345,0.0,-0.0,0.0,0,0,0,0,155,13.4,10,5,9999,99999,9,999999999,0.0,999,999,99
3022,1,23,24,0,*?*?*?*?*?*?*?*?*?*?*?*?*?*?*?*?*?*?*?*?*?*?,14.3,8.1,66,101137,0,-0,344,0.0,-0.0,0.0,0,0,0,0,90,14.9,10,5,9999,99999,9,999999999,0.0,999,999,99
3022,1,24,1,0,*?*?*?*?*?*?*?*?*?*?*?*?*?*?*?*?*?*?*?*?*?*?,12.1,8.4,78,101657,0,-0,333,0.0,-0.0,0.0,0,0,0,0,153,18.5,10,5,9999,99999,9,999999999,0.0,999,999,99
3022,1,24,2,0,*?*?*?*?*?*?*?*?*?*?*?*?*?*?*?*?*?*?*?*?*?*?,11.3,7.9,79,101657,0,-0,330,0.0,-0.0,0.0,0,0,0,0,137,18.5,10,5,9999,99999,9,999999999,0.0,999,999,99
3022,1,24,3,0,*?*?*?*?*?*?*?*?*?*?*?*?*?*?*?*?*?*?*?*?*?*?,11.2,7.3,77,101657,0,-0,329,0.0,-0.0,0.0,0,0,0,0,120,16.0,10,5,9999,99999,9,999999999,0.0,999,999,99
3022,1,24,4,0,*?*?*?*?*?*?*?*?*?*?*?*?*?*?*?*?*?*?*?*?*?*?,10.4,7.3,81,101657,0,-0,325,0.0,-0.0,0.0,0,0,0,0,103,13.9,10,5,9999,99999,9,999999999,0.0,999,999,99
3022,1,24,5,0,*?*?*?*?*?*?*?*?*?*?*?*?*?*?*?*?*?*?*?*?*?*?,9.5,6.4,81,101657,0,-0,322,0.0,-0.0,0.0,0,0,0,0,87,14.9,10,5,9999,99999,9,999999999,0.0,999,999,99
3022,1,24,6,0,*?*?*?*?*?*?*?*?*?*?*?*?*?*?*?*?*?*?*?*?*?*?,10.4,6.9,79,101657,0,-0,326,0.0,-0.0,0.0,0,0,0,0,70,13.4,10,5,9999,99999,9,999999999,0.0,999,999,99
3022,1,24,7,0,*?*?*?*?*?*?*?*?*?*?*?*?*?*?*?*?*?*?*?*?*?*?,11.2,7.1,76,101657,0,-0,329,0.0,-0.0,0.0,0,0,0,0,83,12.9,10,5,9999,99999,9,999999999,0.0,999,999,99
3022,1,24,8,0,*?*?*?*?*?*?*?*?*?*?*?*?*?*?*?*?*?*?*?*?*?*?,10.6,6.6,75,101657,2,1205,322,0.0,0.0,0.0,0,0,0,0,97,12.9,9,5,9999,99999,9,999999999,0.0,999,999,99
3022,1,24,9,0,*?*?*?*?*?*?*?*?*?*?*?*?*?*?*?*?*?*?*?*?*?*?,10.5,5.8,73,101657,155,1414,322,27.7,33.6,24.0,3118,1973,2911,501,110,14.4,9,5,9999,99999,9,999999999,0.0,999,999,99
3022,1,24,10,0,*?*?*?*?*?*?*?*?*?*?*?*?*?*?*?*?*?*?*?*?*?*?,12.6,6.9,68,101657,270,1409,332,66.8,46.4,57.9,7380,3573,6815,1242,123,13.9,9,5,9999,99999,9,999999999,0.0,999,999,99
3022,1,24,11,0,*?*?*?*?*?*?*?*?*?*?*?*?*?*?*?*?*?*?*?*?*?*?,14.8,8.1,64,101657,341,1409,342,90.9,50.0,78.8,9975,4272,8922,2081,137,12.4,9,5,9999,99999,9,999999999,0.0,999,999,99
3022,1,24,12,0,*?*?*?*?*?*?*?*?*?*?*?*?*?*?*?*?*?*?*?*?*?*?,15.3,8.7,64,101657,363,1410,344,98.3,50.8,85.2,10783,4416,9640,2266,150,11.8,9,5,9999,99999,9,999999999,0.0,999,999,99
3022,1,24,13,0,*?*?*?*?*?*?*?*?*?*?*?*?*?*?*?*?*?*?*?*?*?*?,15.3,8.1,62,101657,334,1410,348,50.9,0.0,50.9,5942,0,5954,2026,153,13.9,10,5,9999,99999,9,999999999,0.0,999,999,99
3022,1,24,14,0,*?*?*?*?*?*?*?*?*?*?*?*?*?*?*?*?*?*?*?*?*?*?,15.5,8.5,63,101657,256,1410,349,35.7,0.0,35.7,4178,0,4186,1395,157,13.4,10,5,9999,99999,9,999999999,0.0,999,999,99
3022,1,24,15,0,*?*?*?*?*?*?*?*?*?*?*?*?*?*?*?*?*?*?*?*?*?*?,15.6,8.7,63,101657,135,1414,346,20.9,29.1,18.1,2377,1594,2226,377,160,14.4,9,5,9999,99999,9,999999999,0.0,999,999,99
3022,1,24,16,0,*?*?*?*?*?*?*?*?*?*?*?*?*?*?*?*?*?*?*?*?*?*?,15.5,8.4,62,101657,0,-0,349,0.0,-0.0,0.0,0,0,0,0,163,15.5,10,5,9999,99999,9,999999999,0.0,999,999,99
3022,1,24,17,0,*?*?*?*?*?*?*?*?*?*?*?*?*?*?*?*?*?*?*?*?*?*?,14.2,8.0,66,101657,0,-0,343,0.0,-0.0,0.0,0,0,0,0,167,13.9,10,5,9999,99999,9,999999999,0.0,999,999,99
3022,1,24,18,0,*?*?*?*?*?*?*?*?*?*?*?*?*?*?*?*?*?*?*?*?*?*?,12.6,8.5,76,101657,0,-0,335,0.0,-0.0,0.0,0,0,0,0,170,13.9,10,5,9999,99999,9,999999999,0.0,999,999,99
3022,1,24,19,0,*?*?*?*?*?*?*?*?*?*?*?*?*?*?*?*?*?*?*?*?*?*?,12.3,8.5,77,101657,0,-0,334,0.0,-0.0,0.0,0,0,0,0,170,15.5,10,5,9999,99999,9,999999999,0.0,999,999,99
3022,1,24,20,0,*?*?*?*?*?*?*?*?*?*?*?*?*?*?*?*?*?*?*?*?*?*?,12.5,8.4,76,101657,0,-0,335,0.0,-0.0,0.0,0,0,0,0,170,16.5,10,5,9999,99999,9,999999999,0.0,999,999,99
3022,1,24,21,0,*?*?*?*?*?*?*?*?*?*?*?*?*?*?*?*?*?*?*?*?*?*?,12.0,8.3,78,101657,0,-0,333,0.0,-0.0,0.0,0,0,0,0,170,16.0,10,5,9999,99999,9,999999999,0.0,999,999,99
3022,1,24,22,0,*?*?*?*?*?*?*?*?*?*?*?*?*?*?*?*?*?*?*?*?*?*?,11.7,8.3,79,101657,0,-0,331,0.0,-0.0,0.0,0,0,0,0,170,17.5,10,5,9999,99999,9,999999999,0.0,999,999,99
3022,1,24,23,0,*?*?*?*?*?*?*?*?*?*?*?*?*?*?*?*?*?*?*?*?*?*?,11.3,8.1,80,101657,0,-0,329,0.0,-0.0,0.0,0,0,0,0,170,18.0,10,5,9999,99999,9,999999999,0.0,999,999,99
3022,1,24,24,0,*?*?*?*?*?*?*?*?*?*?*?*?*?*?*?*?*?*?*?*?*?*?,13.3,8.9,74,101657,0,-0,339,0.0,-0.0,0.0,0,0,0,0,170,18.0,10,5,9999,99999,9,999999999,0.0,999,999,99
3022,1,25,1,0,*?*?*?*?*?*?*?*?*?*?*?*?*?*?*?*?*?*?*?*?*?*?,10.1,6.1,75,100433,0,-0,324,0.0,-0.0,0.0,0,0,0,0,172,18.5,10,5,9999,99999,9,999999999,0.0,999,999,99
3022,1,25,2,0,*?*?*?*?*?*?*?*?*?*?*?*?*?*?*?*?*?*?*?*?*?*?,9.6,5.0,72,100433,0,-0,322,0.0,-0.0,0.0,0,0,0,0,173,18.5,10,5,9999,99999,9,999999999,0.0,999,999,99
3022,1,25,3,0,*?*?*?*?*?*?*?*?*?*?*?*?*?*?*?*?*?*?*?*?*?*?,9.0,3.8,69,100433,0,-0,320,0.0,-0.0,0.0,0,0,0,0,175,16.0,10,5,9999,99999,9,999999999,0.0,999,999,99
3022,1,25,4,0,*?*?*?*?*?*?*?*?*?*?*?*?*?*?*?*?*?*?*?*?*?*?,9.9,4.5,68,100433,0,-0,324,0.0,-0.0,0.0,0,0,0,0,177,13.9,10,5,9999,99999,9,999999999,0.0,999,999,99
3022,1,25,5,0,*?*?*?*?*?*?*?*?*?*?*?*?*?*?*?*?*?*?*?*?*?*?,9.6,4.6,70,100433,0,-0,322,0.0,-0.0,0.0,0,0,0,0,178,14.9,10,5,9999,99999,9,999999999,0.0,999,999,99
3022,1,25,6,0,*?*?*?*?*?*?*?*?*?*?*?*?*?*?*?*?*?*?*?*?*?*?,10.0,4.1,67,100433,0,-0,324,0.0,-0.0,0.0,0,0,0,0,180,13.4,10,5,9999,99999,9,999999999,0.0,999,999,99
3022,1,25,7,0,*?*?*?*?*?*?*?*?*?*?*?*?*?*?*?*?*?*?*?*?*?*?,8.9,4.6,74,100433,0,-0,319,0.0,-0.0,0.0,0,0,0,0,177,12.9,10,5,9999,99999,9,999999999,0.0,999,999,99
3022,1,25,8,0,*?*?*?*?*?*?*?*?*?*?*?*?*?*?*?*?*?*?*?*?*?*?,7.9,3.9,76,100433,7,1417,315,0.0,0.0,0.0,0,0,0,0,173,12.9,10,5,9999,99999,9,999999999,0.0,999,999,99
3022,1,25,9,0,*?*?*?*?*?*?*?*?*?*?*?*?*?*?*?*?*?*?*?*?*?*?,9.2,4.5,71,100433,159,1405,321,16.9,0.0,16.9,2013,-0,2014,659,170,14.4,10,5,9999,99999,9,999999999,0.0,999,999,99
3022,1,25,10,0,*?*?*?*?*?*?*?*?*?*?*?*?*?*?*?*?*?*?*?*?*?*?,10.6,5.0,68,100433,275,1408,327,39.5,0.0,39.5,4617,0,4626,1549,167,13.9,10,5,9999,99999,9,999999999,0.0,999,999,99
3022,1,25,11,0,*?*?*?*?*?*?*?*?*?*?*?*?*?*?*?*?*?*?*?*?*?*?,12.1,6.2,66,100433,347,1411,334,53.4,0.0,53.4,6237,0,6251,2134,163,12.4,10,5,9999,99999,9,999999999,0.0,999,999,99
3022,1,25,12,0,*?*?*?*?*?*?*?*?*?*?*?*?*?*?*?*?*?*?*?*?*?*?,13.5,5.5,58,100433,369,1411,340,57.7,0.0,57.7,6738,0,6754,2321,160,11.8,10,5,9999,99999,9,999999999,0.0,999,999,99
3022,1,25,13,0,*?*?*?*?*?*?*?*?*?*?*?*?*?*?*?*?*?*?*?*?*?*?,13.5,6.1,60,100433,340,1410,340,52.1,0.0,52.1,6078,0,6092,2076,160,13.9,10,5,9999,99999,9,999999999,0.0,999,999,99
3022,1,25,14,0,*?*?*?*?*?*?*?*?*?*?*?*?*?*?*?*?*?*?*?*?*?*?,13.9,6.6,61,100433,262,1410,342,36.9,0.0,36.9,4315,0,4323,1443,160,13.4,10,5,9999,99999,9,999999999,0.0,999,999,99
3022,1,25,15,0,*?*?*?*?*?*?*?*?*?*?*?*?*?*?*?*?*?*?*?*?*?*?,13.6,6.7,63,100433,141,1414,341,13.2,0.0,13.2,1589,-0,1589,518,160,14.4,10,5,9999,99999,9,999999999,0.0,999,999,99
3022,1,25,16,0,*?*?*?*?*?*?*?*?*?*?*?*?*?*?*?*?*?*?*?*?*?*?,13.8,7.0,63,100433,0,-0,341,0.0,-0.0,0.0,0,0,0,0,160,15.5,10,5,9999,99999,9,999999999,0.0,999,999,99
3022,1,25,17,0,*?*?*?*?*?*?*?*?*?*?*?*?*?*?*?*?*?*?*?*?*?*?,12.5,6.4,66,100433,0,-0,335,0.0,-0.0,0.0,0,0,0,0,160,13.9,10,5,9999,99999,9,999999999,0.0,999,999,99
3022,1,25,18,0,*?*?*?*?*?*?*?*?*?*?*?*?*?*?*?*?*?*?*?*?*?*?,10.6,5.3,69,100433,0,-0,327,0.0,-0.0,0.0,0,0,0,0,160,13.9,10,5,9999,99999,9,999999999,0.0,999,999,99
3022,1,25,19,0,*?*?*?*?*?*?*?*?*?*?*?*?*?*?*?*?*?*?*?*?*?*?,11.4,4.8,63,100433,0,-0,331,0.0,-0.0,0.0,0,0,0,0,167,15.5,10,5,9999,99999,9,999999999,0.0,999,999,99
3022,1,25,20,0,*?*?*?*?*?*?*?*?*?*?*?*?*?*?*?*?*?*?*?*?*?*?,10.6,4.1,64,100433,0,-0,327,0.0,-0.0,0.0,0,0,0,0,173,16.5,10,5,9999,99999,9,999999999,0.0,999,999,99
3022,1,25,21,0,*?*?*?*?*?*?*?*?*?*?*?*?*?*?*?*?*?*?*?*?*?*?,10.6,4.1,64,100433,0,-0,327,0.0,-0.0,0.0,0,0,0,0,180,16.0,10,5,9999,99999,9,999999999,0.1,999,999,99
3022,1,25,22,0,*?*?*?*?*?*?*?*?*?*?*?*?*?*?*?*?*?*?*?*?*?*?,9.9,3.9,66,100433,0,-0,324,0.0,-0.0,0.0,0,0,0,0,187,17.5,10,5,9999,99999,9,999999999,0.1,999,999,99
3022,1,25,23,0,*?*?*?*?*?*?*?*?*?*?*?*?*?*?*?*?*?*?*?*?*?*?,10.0,3.2,63,100433,0,-0,324,0.0,-0.0,0.0,0,0,0,0,193,18.0,10,5,9999,99999,9,999999999,0.1,999,999,99
3022,1,25,24,0,*?*?*?*?*?*?*?*?*?*?*?*?*?*?*?*?*?*?*?*?*?*?,11.0,7.1,76,100433,0,-0,328,0.0,-0.0,0.0,0,0,0,0,170,18.0,10,5,9999,99999,9,999999999,0.0,999,999,99
3022,1,26,1,0,*?*?*?*?*?*?*?*?*?*?*?*?*?*?*?*?*?*?*?*?*?*?,10.2,6.6,77,99624.6,0,-0,325,0.0,-0.0,0.0,0,0,0,0,208,18.5,10,5,9999,99999,9,999999999,0.0,999,999,99
3022,1,26,2,0,*?*?*?*?*?*?*?*?*?*?*?*?*?*?*?*?*?*?*?*?*?*?,10.3,7.7,83,99624.6,0,-0,325,0.0,-0.0,0.0,0,0,0,0,217,18.5,10,5,9999,99999,9,999999999,0.2,999,999,99
3022,1,26,3,0,*?*?*?*?*?*?*?*?*?*?*?*?*?*?*?*?*?*?*?*?*?*?,11.7,7.1,73,99624.6,0,-0,332,0.0,-0.0,0.0,0,0,0,0,225,16.0,10,5,9999,99999,9,999999999,0.2,999,999,99
3022,1,26,4,0,*?*?*?*?*?*?*?*?*?*?*?*?*?*?*?*?*?*?*?*?*?*?,10.7,7.4,80,99624.6,0,-0,327,0.0,-0.0,0.0,0,0,0,0,233,13.9,10,5,9999,99999,9,999999999,0.0,999,999,99
3022,1,26,5,0,*?*?*?*?*?*?*?*?*?*?*?*?*?*?*?*?*?*?*?*?*?*?,10.6,6.6,76,99624.6,0,-0,327,0.0,-0.0,0.0,0,0,0,0,242,14.9,10,5,9999,99999,9,999999999,0.0,999,999,99
3022,1,26,6,0,*?*?*?*?*?*?*?*?*?*?*?*?*?*?*?*?*?*?*?*?*?*?,10.1,7.3,82,99624.6,0,-0,324,0.0,-0.0,0.0,0,0,0,0,250,13.4,10,5,9999,99999,9,999999999,0.0,999,999,99
3022,1,26,7,0,*?*?*?*?*?*?*?*?*?*?*?*?*?*?*?*?*?*?*?*?*?*?,10.7,7.6,81,99624.6,0,-0,327,0.0,-0.0,0.0,0,0,0,0,243,12.9,10,5,9999,99999,9,999999999,0.0,999,999,99
3022,1,26,8,0,*?*?*?*?*?*?*?*?*?*?*?*?*?*?*?*?*?*?*?*?*?*?,10.4,8.3,86,99624.6,12,1440,325,0.0,0.0,0.0,0,0,0,0,237,12.9,10,5,9999,99999,9,999999999,0.0,999,999,99
3022,1,26,9,0,*?*?*?*?*?*?*?*?*?*?*?*?*?*?*?*?*?*?*?*?*?*?,10.1,7.6,84,99624.6,165,1413,316,41.2,88.9,30.8,4457,4796,3852,537,230,14.4,8,4,9999,99999,9,999999999,0.0,999,999,99
3022,1,26,10,0,*?*?*?*?*?*?*?*?*?*?*?*?*?*?*?*?*?*?*?*?*?*?,10.9,6.4,74,99624.6,281,1410,315,110.4,197.7,71.0,11700,14783,8449,1340,223,13.9,7,4,9999,99999,9,999999999,0.0,999,999,99
3022,1,26,11,0,*?*?*?*?*?*?*?*?*?*?*?*?*?*?*?*?*?*?*?*?*?*?,11.7,7.3,74,99624.6,352,1408,323,125.5,126.5,93.9,13700,10825,10829,2056,217,12.4,8,4,9999,99999,9,999999999,0.0,999,999,99
3022,1,26,12,0,*?*?*?*?*?*?*?*?*?*?*?*?*?*?*?*?*?*?*?*?*?*?,11.9,7.0,72,99624.6,375,1411,324,135.5,128.5,101.4,14789,11195,11687,2233,210,11.8,8,4,9999,99999,9,999999999,0.7,999,999,99
3022,1,26,13,0,*?*?*?*?*?*?*?*?*?*?*?*?*?*?*?*?*?*?*?*?*?*?,11.9,7.0,71,99624.6,346,1410,320,144.9,210.7,93.2,15335,17379,10976,1809,205,13.9,7,4,9999,99999,9,999999999,0.7,999,999,99
3022,1,26,14,0,*?*?*?*?*?*?*?*?*?*?*?*?*?*?*?*?*?*?*?*?*?*?,11.4,5.6,67,99624.6,268,1409,326,66.2,46.3,57.4,7313,3537,6763,1229,200,13.4,9,5,9999,99999,9,999999999,0.7,999,999,99
3022,1,26,15,0,*?*?*?*?*?*?*?*?*?*?*?*?*?*?*?*?*?*?*?*?*?*?,11.4,5.8,68,99624.6,147,1412,326,25.0,32.0,21.7,2831,1819,2649,452,195,14.4,9,5,9999,99999,9,999999999,0.7,999,999,99
3022,1,26,16,0,*?*?*?*?*?*?*?*?*?*?*?*?*?*?*?*?*?*?*?*?*?*?,11.3,6.2,71,99624.6,0,-0,330,0.0,-0.0,0.0,0,0,0,0,190,15.5,10,5,9999,99999,9,999999999,0.7,999,999,99
3022,1,26,17,0,*?*?*?*?*?*?*?*?*?*?*?*?*?*?*?*?*?*?*?*?*?*?,11.4,6.1,69,99624.6,0,-0,330,0.0,-0.0,0.0,0,0,0,0,185,13.9,10,5,9999,99999,9,999999999,0.4,999,999,99
3022,1,26,18,0,*?*?*?*?*?*?*?*?*?*?*?*?*?*?*?*?*?*?*?*?*?*?,11.2,5.1,66,99624.6,0,-0,330,0.0,-0.0,0.0,0,0,0,0,180,13.9,10,5,9999,99999,9,999999999,0.0,999,999,99
3022,1,26,19,0,*?*?*?*?*?*?*?*?*?*?*?*?*?*?*?*?*?*?*?*?*?*?,11.0,6.2,72,99624.6,0,-0,328,0.0,-0.0,0.0,0,0,0,0,178,15.5,10,5,9999,99999,9,999999999,0.4,999,999,99
3022,1,26,20,0,*?*?*?*?*?*?*?*?*?*?*?*?*?*?*?*?*?*?*?*?*?*?,10.7,6.6,76,99624.6,0,-0,327,0.0,-0.0,0.0,0,0,0,0,177,16.5,10,5,9999,99999,9,999999999,1.7,999,999,99
3022,1,26,21,0,*?*?*?*?*?*?*?*?*?*?*?*?*?*?*?*?*?*?*?*?*?*?,11.2,7.1,76,99624.6,0,-0,329,0.0,-0.0,0.0,0,0,0,0,175,16.0,10,5,9999,99999,9,999999999,0.2,999,999,99
3022,1,26,22,0,*?*?*?*?*?*?*?*?*?*?*?*?*?*?*?*?*?*?*?*?*?*?,10.6,6.1,74,99624.6,0,-0,327,0.0,-0.0,0.0,0,0,0,0,173,17.5,10,5,9999,99999,9,999999999,0.2,999,999,99
3022,1,26,23,0,*?*?*?*?*?*?*?*?*?*?*?*?*?*?*?*?*?*?*?*?*?*?,10.7,7.1,78,99624.6,0,-0,327,0.0,-0.0,0.0,0,0,0,0,172,18.0,10,5,9999,99999,9,999999999,0.2,999,999,99
3022,1,26,24,0,*?*?*?*?*?*?*?*?*?*?*?*?*?*?*?*?*?*?*?*?*?*?,10.1,5.0,70,99624.6,0,-0,325,0.0,-0.0,0.0,0,0,0,0,200,18.0,10,5,9999,99999,9,999999999,0.0,999,999,99
3022,1,27,1,0,*?*?*?*?*?*?*?*?*?*?*?*?*?*?*?*?*?*?*?*?*?*?,10.3,7.9,85,98175.8,0,-0,325,0.0,-0.0,0.0,0,0,0,0,180,18.5,10,5,9999,99999,9,999999999,0.0,999,999,99
3022,1,27,2,0,*?*?*?*?*?*?*?*?*?*?*?*?*?*?*?*?*?*?*?*?*?*?,9.8,8.3,91,98175.8,0,-0,323,0.0,-0.0,0.0,0,0,0,0,190,18.5,10,5,9999,99999,9,999999999,0.0,999,999,99
3022,1,27,3,0,*?*?*?*?*?*?*?*?*?*?*?*?*?*?*?*?*?*?*?*?*?*?,10.2,7.7,85,98175.8,0,-0,324,0.0,-0.0,0.0,0,0,0,0,200,16.0,10,5,9999,99999,9,999999999,0.0,999,999,99
3022,1,27,4,0,*?*?*?*?*?*?*?*?*?*?*?*?*?*?*?*?*?*?*?*?*?*?,10.6,8.1,85,98175.8,0,-0,326,0.0,-0.0,0.0,0,0,0,0,210,13.9,10,5,9999,99999,9,999999999,0.0,999,999,99
3022,1,27,5,0,*?*?*?*?*?*?*?*?*?*?*?*?*?*?*?*?*?*?*?*?*?*?,10.1,8.0,87,98175.8,0,-0,324,0.0,-0.0,0.0,0,0,0,0,220,14.9,10,5,9999,99999,9,999999999,0.0,999,999,99
3022,1,27,6,0,*?*?*?*?*?*?*?*?*?*?*?*?*?*?*?*?*?*?*?*?*?*?,10.1,8.9,93,98175.8,0,-0,324,0.0,-0.0,0.0,0,0,0,0,230,13.4,10,5,9999,99999,9,999999999,0.0,999,999,99
3022,1,27,7,0,*?*?*?*?*?*?*?*?*?*?*?*?*?*?*?*?*?*?*?*?*?*?,10.3,8.8,91,98175.8,0,-0,325,0.0,-0.0,0.0,0,0,0,0,230,12.9,10,5,9999,99999,9,999999999,0.0,999,999,99
3022,1,27,8,0,*?*?*?*?*?*?*?*?*?*?*?*?*?*?*?*?*?*?*?*?*?*?,10.2,9.6,96,98175.8,17,1436,324,0.0,0.0,0.0,0,0,0,0,230,12.9,10,5,9999,99999,9,999999999,0.0,999,999,99
3022,1,27,9,0,*?*?*?*?*?*?*?*?*?*?*?*?*?*?*?*?*?*?*?*?*?*?,10.0,9.1,94,98175.8,170,1410,320,32.9,36.3,28.5,3686,2238,3436,597,230,14.4,9,5,9999,99999,9,999999999,0.0,999,999,99
3022,1,27,10,0,*?*?*?*?*?*?*?*?*?*?*?*?*?*?*?*?*?*?*?*?*?*?,10.0,8.0,88,98175.8,286,1407,320,72.4,47.4,62.7,7985,3743,7364,1350,230,13.9,9,5,9999,99999,9,999999999,0.0,999,999,99
3022,1,27,11,0,*?*?*?*?*?*?*?*?*?*?*?*?*?*?*?*?*?*?*?*?*?*?,10.2,8.3,88,98175.8,358,1408,321,96.7,50.6,83.9,10616,4387,9491,2227,230,12.4,9,5,9999,99999,9,999999999,0.0,999,999,99
3022,1,27,12,0,*?*?*?*?*?*?*?*?*?*?*?*?*?*?*?*?*?*?*?*?*?*?,10.2,7.1,81,98175.8,381,1410,325,60.1,0.0,60.1,7014,0,7030,2425,230,11.8,10,5,9999,99999,9,999999999,0.0,999,999,99
3022,1,27,13,0,*?*?*?*?*?*?*?*?*?*?*?*?*?*?*?*?*?*?*?*?*?*?,10.7,7.3,80,98175.8,352,1409,323,94.6,50.4,82.0,10385,4346,9286,2175,228,13.9,9,5,9999,99999,9,999999999,0.0,999,999,99
3022,1,27,14,0,*?*?*?*?*?*?*?*?*?*?*?*?*?*?*?*?*?*?*?*?*?*?,10.5,7.7,84,98175.8,274,1407,318,90.5,117.1,67.7,9908,9056,7878,1453,227,13.4,8,4,9999,99999,9,999999999,0.0,999,999,99
3022,1,27,15,0,*?*?*?*?*?*?*?*?*?*?*?*?*?*?*?*?*?*?*?*?*?*?,10.2,8.4,89,98175.8,153,1410,324,15.6,0.0,15.6,1867,-0,1868,610,225,14.4,10,5,9999,99999,9,999999999,0.0,999,999,99
3022,1,27,16,0,*?*?*?*?*?*?*?*?*?*?*?*?*?*?*?*?*?*?*?*?*?*?,10.7,8.1,84,98175.8,0,-0,327,0.0,-0.0,0.0,0,0,0,0,223,15.5,10,5,9999,99999,9,999999999,0.0,999,999,99
3022,1,27,17,0,*?*?*?*?*?*?*?*?*?*?*?*?*?*?*?*?*?*?*?*?*?*?,10.2,8.0,86,98175.8,0,-0,324,0.0,-0.0,0.0,0,0,0,0,222,13.9,10,5,9999,99999,9,999999999,0.0,999,999,99
3022,1,27,18,0,*?*?*?*?*?*?*?*?*?*?*?*?*?*?*?*?*?*?*?*?*?*?,10.6,8.0,84,98175.8,0,-0,326,0.0,-0.0,0.0,0,0,0,0,220,13.9,10,5,9999,99999,9,999999999,0.0,999,999,99
3022,1,27,19,0,*?*?*?*?*?*?*?*?*?*?*?*?*?*?*?*?*?*?*?*?*?*?,10.4,7.4,82,98175.8,0,-0,325,0.0,-0.0,0.0,0,0,0,0,217,15.5,10,5,9999,99999,9,999999999,0.0,999,999,99
3022,1,27,20,0,*?*?*?*?*?*?*?*?*?*?*?*?*?*?*?*?*?*?*?*?*?*?,10.5,7.7,83,98175.8,0,-0,326,0.0,-0.0,0.0,0,0,0,0,213,16.5,10,5,9999,99999,9,999999999,0.9,999,999,99
3022,1,27,21,0,*?*?*?*?*?*?*?*?*?*?*?*?*?*?*?*?*?*?*?*?*?*?,10.1,8.7,92,98175.8,0,-0,324,0.0,-0.0,0.0,0,0,0,0,210,16.0,10,5,9999,99999,9,999999999,0.9,999,999,99
3022,1,27,22,0,*?*?*?*?*?*?*?*?*?*?*?*?*?*?*?*?*?*?*?*?*?*?,10.1,8.3,89,98175.8,0,-0,324,0.0,-0.0,0.0,0,0,0,0,207,17.5,10,5,9999,99999,9,999999999,0.9,999,999,99
3022,1,27,23,0,*?*?*?*?*?*?*?*?*?*?*?*?*?*?*?*?*?*?*?*?*?*?,9.8,8.1,90,98175.8,0,-0,323,0.0,-0.0,0.0,0,0,0,0,203,18.0,10,5,9999,99999,9,999999999,0.0,999,999,99
3022,1,27,24,0,*?*?*?*?*?*?*?*?*?*?*?*?*?*?*?*?*?*?*?*?*?*?,10.8,7.4,80,98175.8,0,-0,327,0.0,-0.0,0.0,0,0,0,0,170,18.0,10,5,9999,99999,9,999999999,0.0,999,999,99
3022,1,28,1,0,*?*?*?*?*?*?*?*?*?*?*?*?*?*?*?*?*?*?*?*?*?*?,7.5,6.6,95,98748.3,0,-0,312,0.0,-0.0,0.0,0,0,0,0,203,18.5,10,5,9999,99999,9,999999999,0.0,999,999,99
3022,1,28,2,0,*?*?*?*?*?*?*?*?*?*?*?*?*?*?*?*?*?*?*?*?*?*?,7.1,5.8,92,98748.3,0,-0,311,0.0,-0.0,0.0,0,0,0,0,207,18.5,10,5,9999,99999,9,999999999,0.0,999,999,99
3022,1,28,3,0,*?*?*?*?*?*?*?*?*?*?*?*?*?*?*?*?*?*?*?*?*?*?,7.2,6.2,94,98748.3,0,-0,311,0.0,-0.0,0.0,0,0,0,0,210,16.0,10,5,9999,99999,9,999999999,0.0,999,999,99
3022,1,28,4,0,*?*?*?*?*?*?*?*?*?*?*?*?*?*?*?*?*?*?*?*?*?*?,7.3,6.2,95,98748.3,0,-0,312,0.0,-0.0,0.0,0,0,0,0,213,13.9,10,5,9999,99999,9,999999999,0.0,999,999,99
3022,1,28,5,0,*?*?*?*?*?*?*?*?*?*?*?*?*?*?*?*?*?*?*?*?*?*?,7.2,6.9,99,98748.3,0,-0,311,0.0,-0.0,0.0,0,0,0,0,217,14.9,10,5,9999,99999,9,999999999,0.0,999,999,99
3022,1,28,6,0,*?*?*?*?*?*?*?*?*?*?*?*?*?*?*?*?*?*?*?*?*?*?,7.1,5.8,93,98748.3,0,-0,311,0.0,-0.0,0.0,0,0,0,0,220,13.4,10,5,9999,99999,9,999999999,0.0,999,999,99
3022,1,28,7,0,*?*?*?*?*?*?*?*?*?*?*?*?*?*?*?*?*?*?*?*?*?*?,7.1,6.1,95,98748.3,0,-0,311,0.0,-0.0,0.0,0,0,0,0,217,12.9,10,5,9999,99999,9,999999999,0.0,999,999,99
3022,1,28,8,0,*?*?*?*?*?*?*?*?*?*?*?*?*?*?*?*?*?*?*?*?*?*?,7.0,6.4,97,98748.3,22,1423,310,0.0,0.0,0.0,0,0,0,0,213,12.9,10,5,9999,99999,9,999999999,0.5,999,999,99
3022,1,28,9,0,*?*?*?*?*?*?*?*?*?*?*?*?*?*?*?*?*?*?*?*?*?*?,7.0,7.0,100,98748.3,175,1407,302,46.0,93.2,34.4,4960,5220,4280,606,210,14.4,8,4,9999,99999,9,999999999,0.5,999,999,99
3022,1,28,10,0,*?*?*?*?*?*?*?*?*?*?*?*?*?*?*?*?*?*?*?*?*?*?,7.0,6.9,100,98748.3,292,1409,302,98.5,119.7,73.7,10775,9472,8566,1588,207,13.9,8,4,9999,99999,9,999999999,0.6,999,999,99
3022,1,28,11,0,*?*?*?*?*?*?*?*?*?*?*?*?*?*?*?*?*?*?*?*?*?*?,7.1,7.1,100,98748.3,364,1408,303,130.9,127.6,97.9,14287,10994,11303,2150,203,12.4,8,4,9999,99999,9,999999999,0.9,999,999,99
3022,1,28,12,0,*?*?*?*?*?*?*?*?*?*?*?*?*?*?*?*?*?*?*?*?*?*?,7.3,7.3,100,98748.3,387,1410,308,106.4,51.6,92.3,11689,4547,10445,2476,200,11.8,9,5,9999,99999,9,999999999,0.8,999,999,99
3022,1,28,13,0,*?*?*?*?*?*?*?*?*?*?*?*?*?*?*?*?*?*?*?*?*?*?,7.1,7.1,100,98748.3,358,1408,299,151.5,212.7,97.4,16035,17863,11437,1902,202,13.9,7,4,9999,99999,9,999999999,0.4,999,999,99
3022,1,28,14,0,*?*?*?*?*?*?*?*?*?*?*?*?*?*?*?*?*?*?*?*?*?*?,7.1,7.1,100,98748.3,281,1410,299,110.3,197.7,71.0,11705,14667,8488,1340,203,13.4,7,4,9999,99999,9,999999999,1.0,999,999,99
3022,1,28,15,0,*?*?*?*?*?*?*?*?*?*?*?*?*?*?*?*?*?*?*?*?*?*?,7.5,7.3,99,98748.3,159,1407,301,45.9,144.9,29.5,4899,7964,4138,516,205,14.4,7,4,9999,99999,9,999999999,0.9,999,999,99
3022,1,28,16,0,*?*?*?*?*?*?*?*?*?*?*?*?*?*?*?*?*?*?*?*?*?*?,7.6,7.3,99,98748.3,2,1277,313,0.0,0.0,0.0,0,0,0,0,207,15.5,10,5,9999,99999,9,999999999,0.8,999,999,99
3022,1,28,17,0,*?*?*?*?*?*?*?*?*?*?*?*?*?*?*?*?*?*?*?*?*?*?,7.5,6.2,93,98748.3,0,-0,313,0.0,-0.0,0.0,0,0,0,0,208,13.9,10,5,9999,99999,9,999999999,0.8,999,999,99
3022,1,28,18,0,*?*?*?*?*?*?*?*?*?*?*?*?*?*?*?*?*?*?*?*?*?*?,7.1,6.6,97,98748.3,0,-0,311,0.0,-0.0,0.0,0,0,0,0,210,13.9,10,5,9999,99999,9,999999999,0.8,999,999,99
3022,1,28,19,0,*?*?*?*?*?*?*?*?*?*?*?*?*?*?*?*?*?*?*?*?*?*?,7.5,6.9,97,98748.3,0,-0,312,0.0,-0.0,0.0,0,0,0,0,213,15.5,10,5,9999,99999,9,999999999,0.8,999,999,99
3022,1,28,20,0,*?*?*?*?*?*?*?*?*?*?*?*?*?*?*?*?*?*?*?*?*?*?,7.5,6.6,95,98748.3,0,-0,312,0.0,-0.0,0.0,0,0,0,0,217,16.5,10,5,9999,99999,9,999999999,0.7,999,999,99
3022,1,28,21,0,*?*?*?*?*?*?*?*?*?*?*?*?*?*?*?*?*?*?*?*?*?*?,7.5,6.6,95,98748.3,0,-0,312,0.0,-0.0,0.0,0,0,0,0,220,16.0,10,5,9999,99999,9,999999999,0.0,999,999,99
3022,1,28,22,0,*?*?*?*?*?*?*?*?*?*?*?*?*?*?*?*?*?*?*?*?*?*?,7.2,7.0,100,98748.3,0,-0,311,0.0,-0.0,0.0,0,0,0,0,223,17.5,10,5,9999,99999,9,999999999,0.0,999,999,99
3022,1,28,23,0,*?*?*?*?*?*?*?*?*?*?*?*?*?*?*?*?*?*?*?*?*?*?,7.0,7.0,100,98748.3,0,-0,310,0.0,-0.0,0.0,0,0,0,0,227,18.0,10,5,9999,99999,9,999999999,0.3,999,999,99
3022,1,28,24,0,*?*?*?*?*?*?*?*?*?*?*?*?*?*?*?*?*?*?*?*?*?*?,9.0,7.4,91,98748.3,0,-0,319,0.0,-0.0,0.0,0,0,0,0,200,18.0,10,5,9999,99999,9,999999999,0.0,999,999,99
3022,1,29,1,0,*?*?*?*?*?*?*?*?*?*?*?*?*?*?*?*?*?*?*?*?*?*?,5.6,3.8,88,98794.2,0,-0,305,0.0,-0.0,0.0,0,0,0,0,228,18.5,10,5,9999,99999,9,999999999,0.5,999,999,99
3022,1,29,2,0,*?*?*?*?*?*?*?*?*?*?*?*?*?*?*?*?*?*?*?*?*?*?,5.2,2.1,80,98794.2,0,-0,303,0.0,-0.0,0.0,0,0,0,0,227,18.5,10,5,9999,99999,9,999999999,0.1,999,999,99
3022,1,29,3,0,*?*?*?*?*?*?*?*?*?*?*?*?*?*?*?*?*?*?*?*?*?*?,4.9,1.9,79,98794.2,0,-0,302,0.0,-0.0,0.0,0,0,0,0,225,16.0,10,5,9999,99999,9,999999999,0.0,999,999,99
3022,1,29,4,0,*?*?*?*?*?*?*?*?*?*?*?*?*?*?*?*?*?*?*?*?*?*?,5.4,2.1,79,98794.2,0,-0,304,0.0,-0.0,0.0,0,0,0,0,223,13.9,10,5,9999,99999,9,999999999,0.0,999,999,99
3022,1,29,5,0,*?*?*?*?*?*?*?*?*?*?*?*?*?*?*?*?*?*?*?*?*?*?,4.8,1.3,78,98794.2,0,-0,302,0.0,-0.0,0.0,0,0,0,0,222,14.9,10,5,9999,99999,9,999999999,0.0,999,999,99
3022,1,29,6,0,*?*?*?*?*?*?*?*?*?*?*?*?*?*?*?*?*?*?*?*?*?*?,4.8,0.8,75,98794.2,0,-0,302,0.0,-0.0,0.0,0,0,0,0,220,13.4,10,5,9999,99999,9,999999999,0.0,999,999,99
3022,1,29,7,0,*?*?*?*?*?*?*?*?*?*?*?*?*?*?*?*?*?*?*?*?*?*?,4.6,0.6,75,98794.2,0,-0,301,0.0,-0.0,0.0,0,0,0,0,215,12.9,10,5,9999,99999,9,999999999,0.0,999,999,99
3022,1,29,8,0,*?*?*?*?*?*?*?*?*?*?*?*?*?*?*?*?*?*?*?*?*?*?,4.3,0.4,75,98794.2,27,1408,299,0.0,0.0,0.0,0,0,0,0,210,12.9,10,5,9999,99999,9,999999999,0.0,999,999,99
3022,1,29,9,0,*?*?*?*?*?*?*?*?*?*?*?*?*?*?*?*?*?*?*?*?*?*?,5.1,0.2,70,98794.2,181,1410,293,48.5,95.3,36.3,5221,5475,4490,642,205,14.4,8,4,9999,99999,9,999999999,0.0,999,999,99
3022,1,29,10,0,*?*?*?*?*?*?*?*?*?*?*?*?*?*?*?*?*?*?*?*?*?*?,6.0,0.4,67,98794.2,298,1409,297,101.1,120.5,75.6,11057,9650,8775,1633,200,13.9,8,4,9999,99999,9,999999999,0.0,999,999,99
3022,1,29,11,0,*?*?*?*?*?*?*?*?*?*?*?*?*?*?*?*?*?*?*?*?*?*?,7.0,0.6,64,98794.2,370,1407,301,133.6,128.1,100.0,14578,11163,11508,2199,195,12.4,8,4,9999,99999,9,999999999,0.0,999,999,99
3022,1,29,12,0,*?*?*?*?*?*?*?*?*?*?*?*?*?*?*?*?*?*?*?*?*?*?,7.2,1.0,64,98794.2,393,1408,307,108.6,51.8,94.1,11918,4598,10646,2531,190,11.8,9,5,9999,99999,9,999999999,0.0,999,999,99
3022,1,29,13,0,*?*?*?*?*?*?*?*?*?*?*?*?*?*?*?*?*?*?*?*?*?*?,7.8,1.9,66,98794.2,365,1410,305,131.1,127.6,98.1,14307,11061,11299,2155,198,13.9,8,4,9999,99999,9,999999999,0.0,999,999,99
3022,1,29,14,0,*?*?*?*?*?*?*?*?*?*?*?*?*?*?*?*?*?*?*?*?*?*?,7.6,0.2,59,98794.2,287,1408,314,41.8,0.0,41.8,4886,0,4896,1644,207,13.4,10,5,9999,99999,9,999999999,0.1,999,999,99
3022,1,29,15,0,*?*?*?*?*?*?*?*?*?*?*?*?*?*?*?*?*?*?*?*?*?*?,7.6,0.8,62,98794.2,166,1412,309,31.5,35.6,27.3,3532,2166,3294,571,215,14.4,9,5,9999,99999,9,999999999,0.1,999,999,99
3022,1,29,16,0,*?*?*?*?*?*?*?*?*?*?*?*?*?*?*?*?*?*?*?*?*?*?,7.6,2.7,71,98794.2,8,1330,314,0.0,0.0,0.0,0,0,0,0,223,15.5,10,5,9999,99999,9,999999999,0.0,999,999,99
3022,1,29,17,0,*?*?*?*?*?*?*?*?*?*?*?*?*?*?*?*?*?*?*?*?*?*?,7.3,3.4,76,98794.2,0,-0,312,0.0,-0.0,0.0,0,0,0,0,232,13.9,10,5,9999,99999,9,999999999,0.0,999,999,99
3022,1,29,18,0,*?*?*?*?*?*?*?*?*?*?*?*?*?*?*?*?*?*?*?*?*?*?,6.4,3.8,83,98794.2,0,-0,308,0.0,-0.0,0.0,0,0,0,0,240,13.9,10,5,9999,99999,9,999999999,0.0,999,999,99
3022,1,29,19,0,*?*?*?*?*?*?*?*?*?*?*?*?*?*?*?*?*?*?*?*?*?*?,5.7,2.7,81,98794.2,0,-0,305,0.0,-0.0,0.0,0,0,0,0,238,15.5,10,5,9999,99999,9,999999999,0.0,999,999,99
3022,1,29,20,0,*?*?*?*?*?*?*?*?*?*?*?*?*?*?*?*?*?*?*?*?*?*?,5.9,3.4,84,98794.2,0,-0,306,0.0,-0.0,0.0,0,0,0,0,237,16.5,10,5,9999,99999,9,999999999,0.0,999,999,99
3022,1,29,21,0,*?*?*?*?*?*?*?*?*?*?*?*?*?*?*?*?*?*?*?*?*?*?,5.5,2.3,79,98794.2,0,-0,304,0.0,-0.0,0.0,0,0,0,0,235,16.0,10,5,9999,99999,9,999999999,0.0,999,999,99
3022,1,29,22,0,*?*?*?*?*?*?*?*?*?*?*?*?*?*?*?*?*?*?*?*?*?*?,5.9,2.5,78,98794.2,0,-0,306,0.0,-0.0,0.0,0,0,0,0,233,17.5,10,5,9999,99999,9,999999999,0.0,999,999,99
3022,1,29,23,0,*?*?*?*?*?*?*?*?*?*?*?*?*?*?*?*?*?*?*?*?*?*?,5.6,1.9,76,98794.2,0,-0,305,0.0,-0.0,0.0,0,0,0,0,232,18.0,10,5,9999,99999,9,999999999,0.0,999,999,99
3022,1,29,24,0,*?*?*?*?*?*?*?*?*?*?*?*?*?*?*?*?*?*?*?*?*?*?,6.3,5.5,93,98794.2,0,-0,307,0.0,-0.0,0.0,0,0,0,0,230,18.0,10,5,9999,99999,9,999999999,0.5,999,999,99
3022,1,30,1,0,*?*?*?*?*?*?*?*?*?*?*?*?*?*?*?*?*?*?*?*?*?*?,4.3,2.3,100,99353.3,0,-0,299,0.0,-0.0,0.0,0,0,0,0,232,18.5,10,5,9999,99999,9,999999999,0.0,999,999,99
3022,1,30,2,0,*?*?*?*?*?*?*?*?*?*?*?*?*?*?*?*?*?*?*?*?*?*?,3.1,2.3,100,99353.3,0,-0,294,0.0,-0.0,0.0,0,0,0,0,233,18.5,10,5,9999,99999,9,999999999,0.0,999,999,99
3022,1,30,3,0,*?*?*?*?*?*?*?*?*?*?*?*?*?*?*?*?*?*?*?*?*?*?,3.5,1.9,100,99353.3,0,-0,296,0.0,-0.0,0.0,0,0,0,0,235,16.0,10,5,9999,99999,9,999999999,0.0,999,999,99
3022,1,30,4,0,*?*?*?*?*?*?*?*?*?*?*?*?*?*?*?*?*?*?*?*?*?*?,3.9,3.0,100,99353.3,0,-0,297,0.0,-0.0,0.0,0,0,0,0,237,13.9,10,5,9999,99999,9,999999999,0.4,999,999,99
3022,1,30,5,0,*?*?*?*?*?*?*?*?*?*?*?*?*?*?*?*?*?*?*?*?*?*?,4.1,2.5,100,99353.3,0,-0,298,0.0,-0.0,0.0,0,0,0,0,238,14.9,10,5,9999,99999,9,999999999,0.0,999,999,99
3022,1,30,6,0,*?*?*?*?*?*?*?*?*?*?*?*?*?*?*?*?*?*?*?*?*?*?,4.2,2.1,100,99353.3,0,-0,299,0.0,-0.0,0.0,0,0,0,0,240,13.4,10,5,9999,99999,9,999999999,0.0,999,999,99
3022,1,30,7,0,*?*?*?*?*?*?*?*?*?*?*?*?*?*?*?*?*?*?*?*?*?*?,4.3,3.2,100,99353.3,0,-0,299,0.0,-0.0,0.0,0,0,0,0,240,12.9,10,5,9999,99999,9,999999999,0.0,999,999,99
3022,1,30,8,0,*?*?*?*?*?*?*?*?*?*?*?*?*?*?*?*?*?*?*?*?*?*?,4.0,3.8,100,99353.3,32,1391,298,0.0,0.0,0.0,0,0,0,0,240,12.9,10,5,9999,99999,9,999999999,0.0,999,999,99
3022,1,30,9,0,*?*?*?*?*?*?*?*?*?*?*?*?*?*?*?*?*?*?*?*?*?*?,4.5,3.9,100,99353.3,186,1404,269,75.6,363.8,27.5,7872,23613,4346,511,240,14.4,3,2,9999,99999,9,999999999,0.0,999,999,99
3022,1,30,10,0,*?*?*?*?*?*?*?*?*?*?*?*?*?*?*?*?*?*?*?*?*?*?,5.7,5.5,100,99353.3,304,1409,280,150.6,410.5,62.1,15348,32071,9001,1102,240,13.9,4,2,9999,99999,9,999999999,0.0,999,999,99
3022,1,30,11,0,*?*?*?*?*?*?*?*?*?*?*?*?*?*?*?*?*?*?*?*?*?*?,7.0,6.7,100,99353.3,376,1406,298,161.3,215.4,103.7,17057,18529,12107,2039,240,12.4,7,4,9999,99999,9,999999999,0.0,999,999,99
3022,1,30,12,0,*?*?*?*?*?*?*?*?*?*?*?*?*?*?*?*?*?*?*?*?*?*?,7.9,7.7,100,99353.3,399,1407,299,192.4,303.9,106.2,20431,26808,12426,2085,240,11.8,6,3,9999,99999,9,999999999,0.0,999,999,99
3022,1,30,13,0,*?*?*?*?*?*?*?*?*?*?*?*?*?*?*?*?*?*?*?*?*?*?,7.9,6.9,100,99353.3,371,1408,298,175.8,298.7,97.0,18663,25566,11405,1884,243,13.9,6,3,9999,99999,9,999999999,0.0,999,999,99
3022,1,30,14,0,*?*?*?*?*?*?*?*?*?*?*?*?*?*?*?*?*?*?*?*?*?*?,7.9,7.4,100,99353.3,294,1410,303,117.3,200.8,75.4,12425,15373,8950,1432,247,13.4,7,4,9999,99999,9,999999999,0.0,999,999,99
3022,1,30,15,0,*?*?*?*?*?*?*?*?*?*?*?*?*?*?*?*?*?*?*?*?*?*?,7.5,7.4,100,99353.3,172,1408,301,52.7,154.0,33.9,5590,8895,4679,597,250,14.4,7,4,9999,99999,9,999999999,0.2,999,999,99
3022,1,30,16,0,*?*?*?*?*?*?*?*?*?*?*?*?*?*?*?*?*?*?*?*?*?*?,7.3,7.3,100,99353.3,15,1426,311,0.0,0.0,0.0,0,0,0,0,253,15.5,10,5,9999,99999,9,999999999,1.3,999,999,99
3022,1,30,17,0,*?*?*?*?*?*?*?*?*?*?*?*?*?*?*?*?*?*?*?*?*?*?,6.9,6.9,100,99353.3,0,-0,310,0.0,-0.0,0.0,0,0,0,0,257,13.9,10,5,9999,99999,9,999999999,1.3,999,999,99
3022,1,30,18,0,*?*?*?*?*?*?*?*?*?*?*?*?*?*?*?*?*?*?*?*?*?*?,5.6,5.6,100,99353.3,0,-0,304,0.0,-0.0,0.0,0,0,0,0,260,13.9,10,5,9999,99999,9,999999999,0.3,999,999,99
3022,1,30,19,0,*?*?*?*?*?*?*?*?*?*?*?*?*?*?*?*?*?*?*?*?*?*?,5.5,5.5,100,99353.3,0,-0,304,0.0,-0.0,0.0,0,0,0,0,253,15.5,10,5,9999,99999,9,999999999,0.0,999,999,99
3022,1,30,20,0,*?*?*?*?*?*?*?*?*?*?*?*?*?*?*?*?*?*?*?*?*?*?,5.1,5.1,100,99353.3,0,-0,302,0.0,-0.0,0.0,0,0,0,0,247,16.5,10,5,9999,99999,9,999999999,0.0,999,999,99
3022,1,30,21,0,*?*?*?*?*?*?*?*?*?*?*?*?*?*?*?*?*?*?*?*?*?*?,5.7,5.6,100,99353.3,0,-0,305,0.0,-0.0,0.0,0,0,0,0,240,16.0,10,5,9999,99999,9,999999999,0.0,999,999,99
3022,1,30,22,0,*?*?*?*?*?*?*?*?*?*?*?*?*?*?*?*?*?*?*?*?*?*?,4.9,5.0,100,99353.3,0,-0,301,0.0,-0.0,0.0,0,0,0,0,233,17.5,10,5,9999,99999,9,999999999,0.0,999,999,99
3022,1,30,23,0,*?*?*?*?*?*?*?*?*?*?*?*?*?*?*?*?*?*?*?*?*?*?,4.3,4.3,100,99353.3,0,-0,299,0.0,-0.0,0.0,0,0,0,0,227,18.0,10,5,9999,99999,9,999999999,0.0,999,999,99
3022,1,30,24,0,*?*?*?*?*?*?*?*?*?*?*?*?*?*?*?*?*?*?*?*?*?*?,5.4,2.1,98,99353.3,0,-0,304,0.0,-0.0,0.0,0,0,0,0,230,18.0,10,5,9999,99999,9,999999999,0.0,999,999,99
3022,1,31,1,0,*?*?*?*?*?*?*?*?*?*?*?*?*?*?*?*?*?*?*?*?*?*?,2.5,2.5,100,99752.9,0,-0,291,0.0,-0.0,0.0,0,0,0,0,218,18.5,10,5,9999,99999,9,999999999,0.0,999,999,99
3022,1,31,2,0,*?*?*?*?*?*?*?*?*?*?*?*?*?*?*?*?*?*?*?*?*?*?,1.6,1.7,100,99752.9,0,-0,288,0.0,-0.0,0.0,0,0,0,0,217,18.5,10,5,9999,99999,9,999999999,0.0,999,999,99
3022,1,31,3,0,*?*?*?*?*?*?*?*?*?*?*?*?*?*?*?*?*?*?*?*?*?*?,0.7,0.6,100,99752.9,0,-0,284,0.0,-0.0,0.0,0,0,0,0,215,16.0,10,5,9999,99999,9,999999999,0.0,999,999,99
3022,1,31,4,0,*?*?*?*?*?*?*?*?*?*?*?*?*?*?*?*?*?*?*?*?*?*?,1.0,1.0,100,99752.9,0,-0,285,0.0,-0.0,0.0,0,0,0,0,213,13.9,10,5,9999,99999,9,999999999,0.0,999,999,99
3022,1,31,5,0,*?*?*?*?*?*?*?*?*?*?*?*?*?*?*?*?*?*?*?*?*?*?,1.3,1.3,100,99752.9,0,-0,287,0.0,-0.0,0.0,0,0,0,0,212,14.9,10,5,9999,99999,9,999999999,0.0,999,999,99
3022,1,31,6,0,*?*?*?*?*?*?*?*?*?*?*?*?*?*?*?*?*?*?*?*?*?*?,1.3,1.3,100,99752.9,0,-0,287,0.0,-0.0,0.0,0,0,0,0,210,13.4,10,5,9999,99999,9,999999999,0.0,999,999,99
3022,1,31,7,0,*?*?*?*?*?*?*?*?*?*?*?*?*?*?*?*?*?*?*?*?*?*?,0.9,0.8,100,99752.9,0,-0,285,0.0,-0.0,0.0,0,0,0,0,218,12.9,10,5,9999,99999,9,999999999,0.0,999,999,99
3022,1,31,8,0,*?*?*?*?*?*?*?*?*?*?*?*?*?*?*?*?*?*?*?*?*?*?,1.0,1.0,100,99752.9,38,1410,248,0.0,0.0,0.0,0,0,0,0,227,12.9,2,1,9999,99999,9,999999999,0.0,999,999,99
3022,1,31,9,0,*?*?*?*?*?*?*?*?*?*?*?*?*?*?*?*?*?*?*?*?*?*?,1.4,1.3,100,99752.9,192,1406,264,75.1,288.6,35.7,7684,18711,5401,639,235,14.4,5,3,9999,99999,9,999999999,0.0,999,999,99
3022,1,31,10,0,*?*?*?*?*?*?*?*?*?*?*?*?*?*?*?*?*?*?*?*?*?*?,2.6,2.5,100,99752.9,310,1408,246,159.7,507.8,47.9,16611,40630,7324,896,243,13.9,0,0,9999,99999,9,999999999,0.0,999,999,99
3022,1,31,11,0,*?*?*?*?*?*?*?*?*?*?*?*?*?*?*?*?*?*?*?*?*?*?,4.3,3.9,100,99752.9,383,1409,255,208.7,537.4,62.6,21678,46137,9342,1176,252,12.4,0,0,9999,99999,9,999999999,0.0,999,999,99
3022,1,31,12,0,*?*?*?*?*?*?*?*?*?*?*?*?*?*?*?*?*?*?*?*?*?*?,4.2,3.2,100,99752.9,406,1408,253,224.3,544.6,67.3,23291,47584,9969,1267,260,11.8,0,0,9999,99999,9,999999999,0.0,999,999,99
3022,1,31,13,0,*?*?*?*?*?*?*?*?*?*?*?*?*?*?*?*?*?*?*?*?*?*?,4.8,2.3,100,99752.9,378,1409,254,205.3,535.8,61.6,21326,45804,9204,1156,258,13.9,0,0,9999,99999,9,999999999,0.0,999,999,99
3022,1,31,14,0,*?*?*?*?*?*?*?*?*?*?*?*?*?*?*?*?*?*?*?*?*?*?,4.9,1.3,100,99752.9,300,1407,252,153.1,502.7,45.9,15934,39766,7048,859,257,13.4,0,0,9999,99999,9,999999999,0.0,999,999,99
3022,1,31,15,0,*?*?*?*?*?*?*?*?*?*?*?*?*?*?*?*?*?*?*?*?*?*?,4.4,1.7,100,99752.9,179,1411,251,71.3,393.2,21.4,7414,26993,3543,456,255,14.4,0,0,9999,99999,9,999999999,0.0,999,999,99
3022,1,31,16,0,*?*?*?*?*?*?*?*?*?*?*?*?*?*?*?*?*?*?*?*?*?*?,4.6,2.9,100,99752.9,21,1393,296,0.0,0.0,0.0,0,0,0,0,253,15.5,9,5,9999,99999,9,999999999,0.0,999,999,99
3022,1,31,17,0,*?*?*?*?*?*?*?*?*?*?*?*?*?*?*?*?*?*?*?*?*?*?,4.2,1.3,100,99752.9,0,-0,299,0.0,-0.0,0.0,0,0,0,0,252,13.9,10,5,9999,99999,9,999999999,0.0,999,999,99
3022,1,31,18,0,*?*?*?*?*?*?*?*?*?*?*?*?*?*?*?*?*?*?*?*?*?*?,3.4,0.8,100,99752.9,0,-0,296,0.0,-0.0,0.0,0,0,0,0,250,13.9,10,5,9999,99999,9,999999999,0.0,999,999,99
3022,1,31,19,0,*?*?*?*?*?*?*?*?*?*?*?*?*?*?*?*?*?*?*?*?*?*?,3.2,0.6,100,99752.9,0,-0,295,0.0,-0.0,0.0,0,0,0,0,243,15.5,10,5,9999,99999,9,999999999,0.0,999,999,99
3022,1,31,20,0,*?*?*?*?*?*?*?*?*?*?*?*?*?*?*?*?*?*?*?*?*?*?,2.9,-0.0,100,99752.9,0,-0,294,0.0,-0.0,0.0,0,0,0,0,237,16.5,10,5,9999,99999,9,999999999,0.0,999,999,99
3022,1,31,21,0,*?*?*?*?*?*?*?*?*?*?*?*?*?*?*?*?*?*?*?*?*?*?,2.8,0.2,100,99752.9,0,-0,293,0.0,-0.0,0.0,0,0,0,0,230,16.0,10,5,9999,99999,9,999999999,0.0,999,999,99
3022,1,31,22,0,*?*?*?*?*?*?*?*?*?*?*?*?*?*?*?*?*?*?*?*?*?*?,3.5,-0.6,100,99752.9,0,-0,296,0.0,-0.0,0.0,0,0,0,0,223,17.5,10,5,9999,99999,9,999999999,0.0,999,999,99
3022,1,31,23,0,*?*?*?*?*?*?*?*?*?*?*?*?*?*?*?*?*?*?*?*?*?*?,2.2,-3.1,98,99752.9,0,-0,291,0.0,-0.0,0.0,0,0,0,0,217,18.0,10,5,9999,99999,9,999999999,0.0,999,999,99
3022,1,31,24,0,*?*?*?*?*?*?*?*?*?*?*?*?*?*?*?*?*?*?*?*?*?*?,3.6,3.6,100,99752.9,0,-0,296,0.0,-0.0,0.0,0,0,0,0,220,18.0,10,5,9999,99999,9,999999999,0.0,999,999,99
3022,2,1,1,0,*?*?*?*?*?*?*?*?*?*?*?*?*?*?*?*?*?*?*?*?*?*?,-0.2,-3.4,83,99933.3,0,-0,281,0.0,-0.0,0.0,0,0,0,0,213,18.5,10,5,9999,99999,9,999999999,0.0,999,999,99
3022,2,1,2,0,*?*?*?*?*?*?*?*?*?*?*?*?*?*?*?*?*?*?*?*?*?*?,-0.9,-3.4,88,99933.3,0,-0,278,0.0,-0.0,0.0,0,0,0,0,217,18.5,10,5,9999,99999,9,999999999,0.0,999,999,99
3022,2,1,3,0,*?*?*?*?*?*?*?*?*?*?*?*?*?*?*?*?*?*?*?*?*?*?,-1.4,-5.6,75,99933.3,0,-0,277,0.0,-0.0,0.0,0,0,0,0,220,16.0,10,5,9999,99999,9,999999999,0.0,999,999,99
3022,2,1,4,0,*?*?*?*?*?*?*?*?*?*?*?*?*?*?*?*?*?*?*?*?*?*?,-1.0,-5.6,73,99933.3,0,-0,278,0.0,-0.0,0.0,0,0,0,0,223,13.9,10,5,9999,99999,9,999999999,0.0,999,999,99
3022,2,1,5,0,*?*?*?*?*?*?*?*?*?*?*?*?*?*?*?*?*?*?*?*?*?*?,-1.6,-6.9,69,99933.3,0,-0,276,0.0,-0.0,0.0,0,0,0,0,227,14.9,10,5,9999,99999,9,999999999,0.0,999,999,99
3022,2,1,6,0,*?*?*?*?*?*?*?*?*?*?*?*?*?*?*?*?*?*?*?*?*?*?,-1.8,-4.5,86,99933.3,0,-0,275,0.0,-0.0,0.0,0,0,0,0,230,13.4,10,5,9999,99999,9,999999999,0.0,999,999,99
3022,2,1,7,0,*?*?*?*?*?*?*?*?*?*?*?*?*?*?*?*?*?*?*?*?*?*?,-2.0,-7.6,66,99933.3,0,-0,274,0.0,-0.0,0.0,0,0,0,0,232,12.9,10,5,9999,99999,9,999999999,0.0,999,999,99
3022,2,1,8,0,*?*?*?*?*?*?*?*?*?*?*?*?*?*?*?*?*?*?*?*?*?*?,-1.6,-6.0,75,99933.3,44,1420,270,0.0,0.0,0.0,0,0,0,0,233,12.9,9,5,9999,99999,9,999999999,0.0,999,999,99
3022,2,1,9,0,*?*?*?*?*?*?*?*?*?*?*?*?*?*?*?*?*?*?*?*?*?*?,-1.1,-6.9,65,99933.3,198,1406,260,66.7,169.0,42.9,7001,10571,5786,765,235,14.4,7,4,9999,99999,9,999999999,0.0,999,999,99
3022,2,1,10,0,*?*?*?*?*?*?*?*?*?*?*?*?*?*?*?*?*?*?*?*?*?*?,0.1,-2.9,84,99933.3,316,1407,266,129.3,205.5,83.1,13689,16323,9823,1596,237,13.9,7,4,9999,99999,9,999999999,0.1,999,999,99
3022,2,1,11,0,*?*?*?*?*?*?*?*?*?*?*?*?*?*?*?*?*?*?*?*?*?*?,0.9,-2.7,81,99933.3,389,1407,269,168.1,217.1,108.1,17784,18940,12595,2136,238,12.4,7,4,9999,99999,9,999999999,0.0,999,999,99
3022,2,1,12,0,*?*?*?*?*?*?*?*?*?*?*?*?*?*?*?*?*?*?*?*?*?*?,1.2,-0.2,97,99933.3,412,1406,277,152.7,131.3,114.2,16650,11869,13107,2544,240,11.8,8,4,9999,99999,9,999999999,0.1,999,999,99
3022,2,1,13,0,*?*?*?*?*?*?*?*?*?*?*?*?*?*?*?*?*?*?*?*?*?*?,1.0,-0.4,96,99933.3,384,1406,276,140.1,129.3,104.8,15278,11417,12048,2315,255,13.9,8,4,9999,99999,9,999999999,0.0,999,999,99
3022,2,1,14,0,*?*?*?*?*?*?*?*?*?*?*?*?*?*?*?*?*?*?*?*?*?*?,1.1,0.2,100,99933.3,307,1408,276,105.3,121.7,78.7,11503,9866,9123,1703,270,13.4,8,4,9999,99999,9,999999999,0.0,999,999,99
3022,2,1,15,0,*?*?*?*?*?*?*?*?*?*?*?*?*?*?*?*?*?*?*?*?*?*?,1.4,1.0,100,99933.3,185,1406,278,50.6,96.8,37.8,5432,5656,4664,672,285,14.4,8,4,9999,99999,9,999999999,0.0,999,999,99
3022,2,1,16,0,*?*?*?*?*?*?*?*?*?*?*?*?*?*?*?*?*?*?*?*?*?*?,1.1,-0.2,98,99933.3,28,1423,276,0.0,0.0,0.0,0,0,0,0,300,15.5,8,4,9999,99999,9,999999999,0.0,999,999,99
3022,2,1,17,0,*?*?*?*?*?*?*?*?*?*?*?*?*?*?*?*?*?*?*?*?*?*?,0.9,-0.6,96,99933.3,0,-0,285,0.0,-0.0,0.0,0,0,0,0,315,13.9,10,5,9999,99999,9,999999999,0.0,999,999,99
3022,2,1,18,0,*?*?*?*?*?*?*?*?*?*?*?*?*?*?*?*?*?*?*?*?*?*?,-0.5,-0.8,100,99933.3,0,-0,279,0.0,-0.0,0.0,0,0,0,0,330,13.9,10,5,9999,99999,9,999999999,0.0,999,999,99
3022,2,1,19,0,*?*?*?*?*?*?*?*?*?*?*?*?*?*?*?*?*?*?*?*?*?*?,-0.2,-0.2,100,99933.3,0,-0,281,0.0,-0.0,0.0,0,0,0,0,330,15.5,10,5,9999,99999,9,999999999,0.0,999,999,99
3022,2,1,20,0,*?*?*?*?*?*?*?*?*?*?*?*?*?*?*?*?*?*?*?*?*?*?,-1.0,-1.1,100,99933.3,0,-0,277,0.0,-0.0,0.0,0,0,0,0,330,16.5,10,5,9999,99999,9,999999999,0.0,999,999,99
3022,2,1,21,0,*?*?*?*?*?*?*?*?*?*?*?*?*?*?*?*?*?*?*?*?*?*?,-0.6,-0.6,100,99933.3,0,-0,279,0.0,-0.0,0.0,0,0,0,0,330,16.0,10,5,9999,99999,9,999999999,0.0,999,999,99
3022,2,1,22,0,*?*?*?*?*?*?*?*?*?*?*?*?*?*?*?*?*?*?*?*?*?*?,-1.0,-1.1,100,99933.3,0,-0,277,0.0,-0.0,0.0,0,0,0,0,330,17.5,10,5,9999,99999,9,999999999,0.0,999,999,99
3022,2,1,23,0,*?*?*?*?*?*?*?*?*?*?*?*?*?*?*?*?*?*?*?*?*?*?,-1.2,-1.3,100,99933.3,0,-0,277,0.0,-0.0,0.0,0,0,0,0,330,18.0,10,5,9999,99999,9,999999999,0.0,999,999,99
3022,2,1,24,0,*?*?*?*?*?*?*?*?*?*?*?*?*?*?*?*?*?*?*?*?*?*?,0.9,-3.1,77,99933.3,0,-0,286,0.0,-0.0,0.0,0,0,0,0,210,18.0,10,5,9999,99999,9,999999999,0.0,999,999,99
3022,2,2,1,0,*?*?*?*?*?*?*?*?*?*?*?*?*?*?*?*?*?*?*?*?*?*?,-1.4,-1.5,100,101862,0,-0,276,0.0,-0.0,0.0,0,0,0,0,325,18.5,10,5,9999,99999,9,999999999,0.0,999,999,99
3022,2,2,2,0,*?*?*?*?*?*?*?*?*?*?*?*?*?*?*?*?*?*?*?*?*?*?,-1.5,-1.5,100,101862,0,-0,276,0.0,-0.0,0.0,0,0,0,0,320,18.5,10,5,9999,99999,9,999999999,0.0,999,999,99
3022,2,2,3,0,*?*?*?*?*?*?*?*?*?*?*?*?*?*?*?*?*?*?*?*?*?*?,-2.0,-1.9,100,101862,0,-0,274,0.0,-0.0,0.0,0,0,0,0,315,16.0,10,5,9999,99999,9,999999999,0.0,999,999,99
3022,2,2,4,0,*?*?*?*?*?*?*?*?*?*?*?*?*?*?*?*?*?*?*?*?*?*?,-1.5,-1.5,100,101862,0,-0,276,0.0,-0.0,0.0,0,0,0,0,310,13.9,10,5,9999,99999,9,999999999,0.0,999,999,99
3022,2,2,5,0,*?*?*?*?*?*?*?*?*?*?*?*?*?*?*?*?*?*?*?*?*?*?,-2.3,-2.2,100,101862,0,-0,272,0.0,-0.0,0.0,0,0,0,0,305,14.9,10,5,9999,99999,9,999999999,0.5,999,999,99
3022,2,2,6,0,*?*?*?*?*?*?*?*?*?*?*?*?*?*?*?*?*?*?*?*?*?*?,-3.1,-3.4,100,101862,0,-0,269,0.0,-0.0,0.0,0,0,0,0,300,13.4,10,5,9999,99999,9,999999999,0.7,999,999,99
3022,2,2,7,0,*?*?*?*?*?*?*?*?*?*?*?*?*?*?*?*?*?*?*?*?*?*?,-2.4,-2.4,100,101862,0,-0,272,0.0,-0.0,0.0,0,0,0,0,302,12.9,10,5,9999,99999,9,999999999,0.5,999,999,99
3022,2,2,8,0,*?*?*?*?*?*?*?*?*?*?*?*?*?*?*?*?*?*?*?*?*?*?,-1.8,-1.7,100,101862,49,1395,264,0.0,0.0,0.0,0,0,0,0,303,12.9,8,4,9999,99999,9,999999999,0.0,999,999,99
3022,2,2,9,0,*?*?*?*?*?*?*?*?*?*?*?*?*?*?*?*?*?*?*?*?*?*?,-1.1,-1.9,100,101862,204,1405,257,77.6,239.4,42.8,8172,15233,5804,762,305,14.4,6,3,9999,99999,9,999999999,0.0,999,999,99
3022,2,2,10,0,*?*?*?*?*?*?*?*?*?*?*?*?*?*?*?*?*?*?*?*?*?*?,-0.2,-2.4,100,101862,322,1405,265,132.7,206.8,85.3,14045,16592,10062,1643,307,13.9,7,4,9999,99999,9,999999999,0.0,999,999,99
3022,2,2,11,0,*?*?*?*?*?*?*?*?*?*?*?*?*?*?*?*?*?*?*?*?*?*?,1.8,-0.2,100,101862,396,1408,279,145.2,130.2,108.6,15838,11610,12479,2408,308,12.4,8,4,9999,99999,9,999999999,0.0,999,999,99
3022,2,2,12,0,*?*?*?*?*?*?*?*?*?*?*?*?*?*?*?*?*?*?*?*?*?*?,2.3,-0.2,100,101862,419,1407,281,155.8,131.8,116.5,16981,11979,13358,2600,310,11.8,8,4,9999,99999,9,999999999,0.0,999,999,99
3022,2,2,13,0,*?*?*?*?*?*?*?*?*?*?*?*?*?*?*?*?*?*?*?*?*?*?,2.2,-0.4,100,101862,391,1407,281,143.2,129.8,107.1,15612,11533,12306,2370,295,13.9,8,4,9999,99999,9,999999999,0.0,999,999,99
3022,2,2,14,0,*?*?*?*?*?*?*?*?*?*?*?*?*?*?*?*?*?*?*?*?*?*?,2.0,-1.5,98,101862,313,1404,285,81.7,48.8,70.9,8970,4074,8030,1855,280,13.4,9,5,9999,99999,9,999999999,0.0,999,999,99
3022,2,2,15,0,*?*?*?*?*?*?*?*?*?*?*?*?*?*?*?*?*?*?*?*?*?*?,1.9,1.5,100,101862,192,1408,284,40.4,39.4,35.1,4508,2588,4191,738,265,14.4,9,5,9999,99999,9,999999999,0.0,999,999,99
3022,2,2,16,0,*?*?*?*?*?*?*?*?*?*?*?*?*?*?*?*?*?*?*?*?*?*?,2.1,2.1,100,101862,34,1398,281,0.0,0.0,0.0,0,0,0,0,250,15.5,8,4,9999,99999,9,999999999,0.0,999,999,99
3022,2,2,17,0,*?*?*?*?*?*?*?*?*?*?*?*?*?*?*?*?*?*?*?*?*?*?,0.5,0.4,100,101862,0,-0,283,0.0,-0.0,0.0,0,0,0,0,235,13.9,10,5,9999,99999,9,999999999,0.0,999,999,99
3022,2,2,18,0,*?*?*?*?*?*?*?*?*?*?*?*?*?*?*?*?*?*?*?*?*?*?,-0.0,-0.6,100,101862,0,-0,282,0.0,-0.0,0.0,0,0,0,0,220,13.9,10,5,9999,99999,9,999999999,0.0,999,999,99
3022,2,2,19,0,*?*?*?*?*?*?*?*?*?*?*?*?*?*?*?*?*?*?*?*?*?*?,0.1,-0.0,100,101862,0,-0,282,0.0,-0.0,0.0,0,0,0,0,217,15.5,10,5,9999,99999,9,999999999,0.0,999,999,99
3022,2,2,20,0,*?*?*?*?*?*?*?*?*?*?*?*?*?*?*?*?*?*?*?*?*?*?,-0.7,-0.8,100,101862,0,-0,279,0.0,-0.0,0.0,0,0,0,0,213,16.5,10,5,9999,99999,9,999999999,0.0,999,999,99
3022,2,2,21,0,*?*?*?*?*?*?*?*?*?*?*?*?*?*?*?*?*?*?*?*?*?*?,-0.9,-0.8,100,101862,0,-0,278,0.0,-0.0,0.0,0,0,0,0,210,16.0,10,5,9999,99999,9,999999999,0.0,999,999,99
3022,2,2,22,0,*?*?*?*?*?*?*?*?*?*?*?*?*?*?*?*?*?*?*?*?*?*?,-1.0,-1.1,100,101862,0,-0,277,0.0,-0.0,0.0,0,0,0,0,207,17.5,10,5,9999,99999,9,999999999,0.0,999,999,99
3022,2,2,23,0,*?*?*?*?*?*?*?*?*?*?*?*?*?*?*?*?*?*?*?*?*?*?,-1.3,-1.3,100,101862,0,-0,276,0.0,-0.0,0.0,0,0,0,0,203,18.0,10,5,9999,99999,9,999999999,0.0,999,999,99
3022,2,2,24,0,*?*?*?*?*?*?*?*?*?*?*?*?*?*?*?*?*?*?*?*?*?*?,-1.4,-1.5,100,101862,0,-0,276,0.0,-0.0,0.0,0,0,0,0,330,18.0,10,5,9999,99999,9,999999999,0.0,999,999,99
3022,2,3,1,0,*?*?*?*?*?*?*?*?*?*?*?*?*?*?*?*?*?*?*?*?*?*?,-1.6,-2.2,94,100853,0,-0,275,0.0,-0.0,0.0,0,0,0,0,205,18.5,10,5,9999,99999,9,999999999,0.0,999,999,99
3022,2,3,2,0,*?*?*?*?*?*?*?*?*?*?*?*?*?*?*?*?*?*?*?*?*?*?,-1.5,-2.7,90,100853,0,-0,276,0.0,-0.0,0.0,0,0,0,0,210,18.5,10,5,9999,99999,9,999999999,0.0,999,999,99
3022,2,3,3,0,*?*?*?*?*?*?*?*?*?*?*?*?*?*?*?*?*?*?*?*?*?*?,-1.8,-1.9,99,100853,0,-0,274,0.0,-0.0,0.0,0,0,0,0,215,16.0,10,5,9999,99999,9,999999999,0.0,999,999,99
3022,2,3,4,0,*?*?*?*?*?*?*?*?*?*?*?*?*?*?*?*?*?*?*?*?*?*?,-2.2,-2.2,99,100853,0,-0,273,0.0,-0.0,0.0,0,0,0,0,220,13.9,10,5,9999,99999,9,999999999,0.0,999,999,99
3022,2,3,5,0,*?*?*?*?*?*?*?*?*?*?*?*?*?*?*?*?*?*?*?*?*?*?,-2.0,-1.9,99,100853,0,-0,274,0.0,-0.0,0.0,0,0,0,0,225,14.9,10,5,9999,99999,9,999999999,0.0,999,999,99
3022,2,3,6,0,*?*?*?*?*?*?*?*?*?*?*?*?*?*?*?*?*?*?*?*?*?*?,-2.7,-2.7,99,100853,0,-0,271,0.0,-0.0,0.0,0,0,0,0,230,13.4,10,5,9999,99999,9,999999999,0.0,999,999,99
3022,2,3,7,0,*?*?*?*?*?*?*?*?*?*?*?*?*?*?*?*?*?*?*?*?*?*?,-3.4,-3.7,97,100853,0,-0,268,0.0,-0.0,0.0,0,0,0,0,237,12.9,10,5,9999,99999,9,999999999,0.0,999,999,99
3022,2,3,8,0,*?*?*?*?*?*?*?*?*?*?*?*?*?*?*?*?*?*?*?*?*?*?,-2.3,-3.1,93,100853,55,1397,262,0.0,0.0,0.0,0,0,0,0,243,12.9,8,4,9999,99999,9,999999999,0.0,999,999,99
3022,2,3,9,0,*?*?*?*?*?*?*?*?*?*?*?*?*?*?*?*?*?*?*?*?*?*?,-1.1,-2.7,87,100853,211,1410,251,86.7,303.9,41.2,8837,20458,6147,731,250,14.4,5,3,9999,99999,9,999999999,0.0,999,999,99
3022,2,3,10,0,*?*?*?*?*?*?*?*?*?*?*?*?*?*?*?*?*?*?*?*?*?*?,-0.4,-1.5,90,100853,329,1407,270,115.2,124.2,86.2,12584,10359,9963,1876,257,13.9,8,4,9999,99999,9,999999999,0.0,999,999,99
3022,2,3,11,0,*?*?*?*?*?*?*?*?*?*?*?*?*?*?*?*?*?*?*?*?*?*?,1.0,-0.6,87,100853,402,1406,250,219.5,488.9,79.7,22491,42191,11401,1451,263,12.4,3,2,9999,99999,9,999999999,0.0,999,999,99
3022,2,3,12,0,*?*?*?*?*?*?*?*?*?*?*?*?*?*?*?*?*?*?*?*?*?*?,2.0,-0.0,86,100853,426,1407,255,235.2,494.8,85.4,24099,43412,12133,1560,270,11.8,3,2,9999,99999,9,999999999,0.0,999,999,99
3022,2,3,13,0,*?*?*?*?*?*?*?*?*?*?*?*?*?*?*?*?*?*?*?*?*?*?,2.0,-0.4,82,100853,398,1407,254,216.6,487.7,78.6,22192,41952,11266,1431,263,13.9,3,2,9999,99999,9,999999999,0.0,999,999,99
3022,2,3,14,0,*?*?*?*?*?*?*?*?*?*?*?*?*?*?*?*?*?*?*?*?*?*?,1.8,-2.2,73,100853,320,1405,262,155.7,358.9,74.0,16282,28472,9669,1349,257,13.4,5,3,9999,99999,9,999999999,0.0,999,999,99
3022,2,3,15,0,*?*?*?*?*?*?*?*?*?*?*?*?*?*?*?*?*?*?*?*?*?*?,2.1,-1.7,75,100853,199,1410,259,82.2,342.2,33.9,8464,22658,5204,617,250,14.4,4,2,9999,99999,9,999999999,0.0,999,999,99
3022,2,3,16,0,*?*?*?*?*?*?*?*?*?*?*?*?*?*?*?*?*?*?*?*?*?*?,1.6,-1.7,77,100853,41,1412,278,0.0,0.0,0.0,0,0,0,0,243,15.5,8,4,9999,99999,9,999999999,0.0,999,999,99
3022,2,3,17,0,*?*?*?*?*?*?*?*?*?*?*?*?*?*?*?*?*?*?*?*?*?*?,0.9,-2.4,76,100853,0,-0,286,0.0,-0.0,0.0,0,0,0,0,237,13.9,10,5,9999,99999,9,999999999,0.0,999,999,99
3022,2,3,18,0,*?*?*?*?*?*?*?*?*?*?*?*?*?*?*?*?*?*?*?*?*?*?,0.1,-4.5,68,100853,0,-0,282,0.0,-0.0,0.0,0,0,0,0,230,13.9,10,5,9999,99999,9,999999999,0.0,999,999,99
3022,2,3,19,0,*?*?*?*?*?*?*?*?*?*?*?*?*?*?*?*?*?*?*?*?*?*?,-0.7,-4.8,70,100853,0,-0,279,0.0,-0.0,0.0,0,0,0,0,233,15.5,10,5,9999,99999,9,999999999,0.0,999,999,99
3022,2,3,20,0,*?*?*?*?*?*?*?*?*?*?*?*?*?*?*?*?*?*?*?*?*?*?,-1.4,-4.5,76,100853,0,-0,276,0.0,-0.0,0.0,0,0,0,0,237,16.5,10,5,9999,99999,9,999999999,0.0,999,999,99
3022,2,3,21,0,*?*?*?*?*?*?*?*?*?*?*?*?*?*?*?*?*?*?*?*?*?*?,-0.7,-5.3,68,100853,0,-0,279,0.0,-0.0,0.0,0,0,0,0,240,16.0,10,5,9999,99999,9,999999999,0.0,999,999,99
3022,2,3,22,0,*?*?*?*?*?*?*?*?*?*?*?*?*?*?*?*?*?*?*?*?*?*?,-2.2,-8.0,60,100853,0,-0,274,0.0,-0.0,0.0,0,0,0,0,243,17.5,10,5,9999,99999,9,999999999,0.0,999,999,99
3022,2,3,23,0,*?*?*?*?*?*?*?*?*?*?*?*?*?*?*?*?*?*?*?*?*?*?,-1.8,-9.6,51,100853,0,-0,275,0.0,-0.0,0.0,0,0,0,0,247,18.0,10,5,9999,99999,9,999999999,0.0,999,999,99
3022,2,3,24,0,*?*?*?*?*?*?*?*?*?*?*?*?*?*?*?*?*?*?*?*?*?*?,-1.5,-1.7,97,100853,0,-0,276,0.0,-0.0,0.0,0,0,0,0,200,18.0,10,5,9999,99999,9,999999999,0.2,999,999,99
3022,2,4,1,0,*?*?*?*?*?*?*?*?*?*?*?*?*?*?*?*?*?*?*?*?*?*?,-1.1,-5.3,69,100020,0,-0,278,0.0,-0.0,0.0,0,0,0,0,253,18.5,10,5,9999,99999,9,999999999,0.0,999,999,99
3022,2,4,2,0,*?*?*?*?*?*?*?*?*?*?*?*?*?*?*?*?*?*?*?*?*?*?,-1.0,-3.7,79,100020,0,-0,278,0.0,-0.0,0.0,0,0,0,0,257,18.5,10,5,9999,99999,9,999999999,0.0,999,999,99
3022,2,4,3,0,*?*?*?*?*?*?*?*?*?*?*?*?*?*?*?*?*?*?*?*?*?*?,-1.2,-4.5,75,100020,0,-0,277,0.0,-0.0,0.0,0,0,0,0,260,16.0,10,5,9999,99999,9,999999999,0.0,999,999,99
3022,2,4,4,0,*?*?*?*?*?*?*?*?*?*?*?*?*?*?*?*?*?*?*?*?*?*?,-1.3,-5.3,71,100020,0,-0,277,0.0,-0.0,0.0,0,0,0,0,263,13.9,10,5,9999,99999,9,999999999,0.0,999,999,99
3022,2,4,5,0,*?*?*?*?*?*?*?*?*?*?*?*?*?*?*?*?*?*?*?*?*?*?,-2.3,-6.0,72,100020,0,-0,273,0.0,-0.0,0.0,0,0,0,0,267,14.9,10,5,9999,99999,9,999999999,0.0,999,999,99
3022,2,4,6,0,*?*?*?*?*?*?*?*?*?*?*?*?*?*?*?*?*?*?*?*?*?*?,-3.3,-6.6,74,100020,0,-0,269,0.0,-0.0,0.0,0,0,0,0,270,13.4,10,5,9999,99999,9,999999999,0.0,999,999,99
3022,2,4,7,0,*?*?*?*?*?*?*?*?*?*?*?*?*?*?*?*?*?*?*?*?*?*?,-2.5,-5.6,76,100020,0,-0,272,0.0,-0.0,0.0,0,0,0,0,270,12.9,10,5,9999,99999,9,999999999,0.0,999,999,99
3022,2,4,8,0,*?*?*?*?*?*?*?*?*?*?*?*?*?*?*?*?*?*?*?*?*?*?,-1.8,-5.0,76,100020,61,1395,275,0.0,0.0,0.0,0,0,0,0,270,12.9,10,5,9999,99999,9,999999999,0.0,999,999,99
3022,2,4,9,0,*?*?*?*?*?*?*?*?*?*?*?*?*?*?*?*?*?*?*?*?*?*?,-0.7,-3.7,76,100020,217,1407,279,28.2,0.0,28.2,3311,0,3316,1095,270,14.4,10,5,9999,99999,9,999999999,0.0,999,999,99
3022,2,4,10,0,*?*?*?*?*?*?*?*?*?*?*?*?*?*?*?*?*?*?*?*?*?*?,0.7,-2.4,76,100020,335,1404,285,51.4,0.0,51.4,5995,0,6008,2044,270,13.9,10,5,9999,99999,9,999999999,0.0,999,999,99
3022,2,4,11,0,*?*?*?*?*?*?*?*?*?*?*?*?*?*?*?*?*?*?*?*?*?*?,2.5,-1.9,70,100020,409,1406,292,65.8,0.0,65.8,7682,0,7701,2678,270,12.4,10,5,9999,99999,9,999999999,0.0,999,999,99
3022,2,4,12,0,*?*?*?*?*?*?*?*?*?*?*?*?*?*?*?*?*?*?*?*?*?*?,3.7,-0.6,72,100020,433,1407,297,70.4,0.0,70.4,8228,0,8249,2890,270,11.8,10,5,9999,99999,9,999999999,0.0,999,999,99
3022,2,4,13,0,*?*?*?*?*?*?*?*?*?*?*?*?*?*?*?*?*?*?*?*?*?*?,3.7,-1.1,69,100020,405,1407,297,64.9,0.0,64.9,7585,0,7604,2641,267,13.9,10,5,9999,99999,9,999999999,0.0,999,999,99
3022,2,4,14,0,*?*?*?*?*?*?*?*?*?*?*?*?*?*?*?*?*?*?*?*?*?*?,3.8,-1.9,64,100020,327,1405,298,49.8,0.0,49.8,5809,0,5821,1976,263,13.4,10,5,9999,99999,9,999999999,0.0,999,999,99
3022,2,4,15,0,*?*?*?*?*?*?*?*?*?*?*?*?*?*?*?*?*?*?*?*?*?*?,3.7,-1.9,65,100020,205,1404,297,25.9,0.0,25.9,3052,0,3056,1007,260,14.4,10,5,9999,99999,9,999999999,0.0,999,999,99
3022,2,4,16,0,*?*?*?*?*?*?*?*?*?*?*?*?*?*?*?*?*?*?*?*?*?*?,3.7,-0.6,72,100020,47,1392,297,0.0,0.0,0.0,0,0,0,0,257,15.5,10,5,9999,99999,9,999999999,0.0,999,999,99
3022,2,4,17,0,*?*?*?*?*?*?*?*?*?*?*?*?*?*?*?*?*?*?*?*?*?*?,2.5,-2.4,67,100020,0,-0,292,0.0,-0.0,0.0,0,0,0,0,253,13.9,10,5,9999,99999,9,999999999,0.0,999,999,99
3022,2,4,18,0,*?*?*?*?*?*?*?*?*?*?*?*?*?*?*?*?*?*?*?*?*?*?,1.0,-2.9,72,100020,0,-0,286,0.0,-0.0,0.0,0,0,0,0,250,13.9,10,5,9999,99999,9,999999999,0.0,999,999,99
3022,2,4,19,0,*?*?*?*?*?*?*?*?*?*?*?*?*?*?*?*?*?*?*?*?*?*?,0.8,-3.4,70,100020,0,-0,285,0.0,-0.0,0.0,0,0,0,0,250,15.5,10,5,9999,99999,9,999999999,0.0,999,999,99
3022,2,4,20,0,*?*?*?*?*?*?*?*?*?*?*?*?*?*?*?*?*?*?*?*?*?*?,-0.8,-4.5,72,100020,0,-0,279,0.0,-0.0,0.0,0,0,0,0,250,16.5,10,5,9999,99999,9,999999999,0.0,999,999,99
3022,2,4,21,0,*?*?*?*?*?*?*?*?*?*?*?*?*?*?*?*?*?*?*?*?*?*?,-1.1,-4.5,74,100020,0,-0,278,0.0,-0.0,0.0,0,0,0,0,250,16.0,10,5,9999,99999,9,999999999,0.0,999,999,99
3022,2,4,22,0,*?*?*?*?*?*?*?*?*?*?*?*?*?*?*?*?*?*?*?*?*?*?,-0.7,-3.4,78,100020,0,-0,279,0.0,-0.0,0.0,0,0,0,0,250,17.5,10,5,9999,99999,9,999999999,0.0,999,999,99
3022,2,4,23,0,*?*?*?*?*?*?*?*?*?*?*?*?*?*?*?*?*?*?*?*?*?*?,-0.7,-3.1,80,100020,0,-0,279,0.0,-0.0,0.0,0,0,0,0,250,18.0,10,5,9999,99999,9,999999999,0.0,999,999,99
3022,2,4,24,0,*?*?*?*?*?*?*?*?*?*?*?*?*?*?*?*?*?*?*?*?*?*?,-1.5,-7.3,60,100020,0,-0,276,0.0,-0.0,0.0,0,0,0,0,250,18.0,10,5,9999,99999,9,999999999,0.0,999,999,99
3022,2,5,1,0,*?*?*?*?*?*?*?*?*?*?*?*?*?*?*?*?*?*?*?*?*?*?,0.8,0.8,100,99073.3,0,-0,285,0.0,-0.0,0.0,0,0,0,0,248,18.5,10,5,9999,99999,9,999999999,0.0,999,999,99
3022,2,5,2,0,*?*?*?*?*?*?*?*?*?*?*?*?*?*?*?*?*?*?*?*?*?*?,2.3,2.3,100,99073.3,0,-0,291,0.0,-0.0,0.0,0,0,0,0,247,18.5,10,5,9999,99999,9,999999999,0.0,999,999,99
3022,2,5,3,0,*?*?*?*?*?*?*?*?*?*?*?*?*?*?*?*?*?*?*?*?*?*?,1.7,1.7,100,99073.3,0,-0,288,0.0,-0.0,0.0,0,0,0,0,245,16.0,10,5,9999,99999,9,999999999,0.0,999,999,99
3022,2,5,4,0,*?*?*?*?*?*?*?*?*?*?*?*?*?*?*?*?*?*?*?*?*?*?,2.4,1.7,97,99073.3,0,-0,291,0.0,-0.0,0.0,0,0,0,0,243,13.9,10,5,9999,99999,9,999999999,0.0,999,999,99
3022,2,5,5,0,*?*?*?*?*?*?*?*?*?*?*?*?*?*?*?*?*?*?*?*?*?*?,1.2,0.4,97,99073.3,0,-0,286,0.0,-0.0,0.0,0,0,0,0,242,14.9,10,5,9999,99999,9,999999999,0.0,999,999,99
3022,2,5,6,0,*?*?*?*?*?*?*?*?*?*?*?*?*?*?*?*?*?*?*?*?*?*?,1.2,1.0,100,99073.3,0,-0,286,0.0,-0.0,0.0,0,0,0,0,240,13.4,10,5,9999,99999,9,999999999,0.0,999,999,99
3022,2,5,7,0,*?*?*?*?*?*?*?*?*?*?*?*?*?*?*?*?*?*?*?*?*?*?,1.6,1.0,99,99073.3,0,-0,288,0.0,-0.0,0.0,0,0,0,0,240,12.9,10,5,9999,99999,9,999999999,0.0,999,999,99
3022,2,5,8,0,*?*?*?*?*?*?*?*?*?*?*?*?*?*?*?*?*?*?*?*?*?*?,1.4,1.5,100,99073.3,68,1412,287,0.0,0.0,0.0,0,0,0,0,240,12.9,10,5,9999,99999,9,999999999,0.0,999,999,99
3022,2,5,9,0,*?*?*?*?*?*?*?*?*?*?*?*?*?*?*?*?*?*?*?*?*?*?,1.8,1.7,100,99073.3,223,1404,289,29.5,0.0,29.5,3458,0,3463,1145,240,14.4,10,5,9999,99999,9,999999999,0.0,999,999,99
3022,2,5,10,0,*?*?*?*?*?*?*?*?*?*?*?*?*?*?*?*?*?*?*?*?*?*?,5.0,4.8,100,99073.3,342,1405,298,91.5,50.0,79.4,10044,4285,8983,2096,240,13.9,9,5,9999,99999,9,999999999,0.0,999,999,99
3022,2,5,11,0,*?*?*?*?*?*?*?*?*?*?*?*?*?*?*?*?*?*?*?*?*?*?,7.2,5.1,89,99073.3,416,1406,303,154.5,131.6,115.6,16841,11936,13250,2576,240,12.4,8,4,9999,99999,9,999999999,0.0,999,999,99
3022,2,5,12,0,*?*?*?*?*?*?*?*?*?*?*?*?*?*?*?*?*?*?*?*?*?*?,8.6,5.1,80,99073.3,440,1407,304,195.2,222.8,125.5,20661,20386,14510,2529,240,11.8,7,4,9999,99999,9,999999999,0.0,999,999,99
3022,2,5,13,0,*?*?*?*?*?*?*?*?*?*?*?*?*?*?*?*?*?*?*?*?*?*?,8.6,4.5,76,99073.3,412,1407,309,152.6,131.3,114.2,16641,11873,13097,2543,245,13.9,8,4,9999,99999,9,999999999,0.0,999,999,99
3022,2,5,14,0,*?*?*?*?*?*?*?*?*?*?*?*?*?*?*?*?*?*?*?*?*?*?,8.7,5.0,79,99073.3,334,1405,305,139.1,208.9,89.5,14720,17062,10523,1731,250,13.4,7,4,9999,99999,9,999999999,0.0,999,999,99
3022,2,5,15,0,*?*?*?*?*?*?*?*?*?*?*?*?*?*?*?*?*?*?*?*?*?*?,8.6,3.9,74,99073.3,212,1404,309,62.8,104.9,47.0,6713,6686,5724,853,255,14.4,8,4,9999,99999,9,999999999,0.0,999,999,99
3022,2,5,16,0,*?*?*?*?*?*?*?*?*?*?*?*?*?*?*?*?*?*?*?*?*?*?,8.1,3.6,74,99073.3,54,1401,311,0.0,0.0,0.0,0,0,0,0,260,15.5,9,5,9999,99999,9,999999999,0.0,999,999,99
3022,2,5,17,0,*?*?*?*?*?*?*?*?*?*?*?*?*?*?*?*?*?*?*?*?*?*?,7.2,4.5,84,99073.3,0,-0,312,0.0,-0.0,0.0,0,0,0,0,265,13.9,10,5,9999,99999,9,999999999,0.0,999,999,99
3022,2,5,18,0,*?*?*?*?*?*?*?*?*?*?*?*?*?*?*?*?*?*?*?*?*?*?,5.3,4.5,96,99073.3,0,-0,303,0.0,-0.0,0.0,0,0,0,0,270,13.9,10,5,9999,99999,9,999999999,0.0,999,999,99
3022,2,5,19,0,*?*?*?*?*?*?*?*?*?*?*?*?*?*?*?*?*?*?*?*?*?*?,4.1,3.4,97,99073.3,0,-0,298,0.0,-0.0,0.0,0,0,0,0,283,15.5,10,5,9999,99999,9,999999999,0.0,999,999,99
3022,2,5,20,0,*?*?*?*?*?*?*?*?*?*?*?*?*?*?*?*?*?*?*?*?*?*?,3.0,2.9,100,99073.3,0,-0,294,0.0,-0.0,0.0,0,0,0,0,297,16.5,10,5,9999,99999,9,999999999,0.0,999,999,99
3022,2,5,21,0,*?*?*?*?*?*?*?*?*?*?*?*?*?*?*?*?*?*?*?*?*?*?,3.1,2.7,99,99073.3,0,-0,294,0.0,-0.0,0.0,0,0,0,0,310,16.0,10,5,9999,99999,9,999999999,0.0,999,999,99
3022,2,5,22,0,*?*?*?*?*?*?*?*?*?*?*?*?*?*?*?*?*?*?*?*?*?*?,2.8,1.5,92,99073.3,0,-0,293,0.0,-0.0,0.0,0,0,0,0,323,17.5,10,5,9999,99999,9,999999999,0.0,999,999,99
3022,2,5,23,0,*?*?*?*?*?*?*?*?*?*?*?*?*?*?*?*?*?*?*?*?*?*?,2.3,1.9,99,99073.3,0,-0,291,0.0,-0.0,0.0,0,0,0,0,337,18.0,10,5,9999,99999,9,999999999,0.0,999,999,99
3022,2,5,24,0,*?*?*?*?*?*?*?*?*?*?*?*?*?*?*?*?*?*?*?*?*?*?,-0.7,-1.1,99,99073.3,0,-0,279,0.0,-0.0,0.0,0,0,0,0,250,18.0,10,5,9999,99999,9,999999999,0.0,999,999,99
3022,2,6,1,0,*?*?*?*?*?*?*?*?*?*?*?*?*?*?*?*?*?*?*?*?*?*?,2.6,1.0,88,101460,0,-0,292,0.0,-0.0,0.0,0,0,0,0,347,18.5,10,5,9999,99999,9,999999999,0.0,999,999,99
3022,2,6,2,0,*?*?*?*?*?*?*?*?*?*?*?*?*?*?*?*?*?*?*?*?*?*?,2.6,0.6,86,101460,0,-0,292,0.0,-0.0,0.0,0,0,0,0,343,18.5,10,5,9999,99999,9,999999999,0.0,999,999,99
3022,2,6,3,0,*?*?*?*?*?*?*?*?*?*?*?*?*?*?*?*?*?*?*?*?*?*?,3.1,0.8,85,101460,0,-0,294,0.0,-0.0,0.0,0,0,0,0,340,16.0,10,5,9999,99999,9,999999999,0.0,999,999,99
3022,2,6,4,0,*?*?*?*?*?*?*?*?*?*?*?*?*?*?*?*?*?*?*?*?*?*?,3.7,0.8,81,101460,0,-0,297,0.0,-0.0,0.0,0,0,0,0,337,13.9,10,5,9999,99999,9,999999999,0.0,999,999,99
3022,2,6,5,0,*?*?*?*?*?*?*?*?*?*?*?*?*?*?*?*?*?*?*?*?*?*?,2.2,0.2,85,101460,0,-0,291,0.0,-0.0,0.0,0,0,0,0,333,14.9,10,5,9999,99999,9,999999999,0.0,999,999,99
3022,2,6,6,0,*?*?*?*?*?*?*?*?*?*?*?*?*?*?*?*?*?*?*?*?*?*?,1.3,0.2,91,101460,0,-0,287,0.0,-0.0,0.0,0,0,0,0,330,13.4,10,5,9999,99999,9,999999999,0.0,999,999,99
3022,2,6,7,0,*?*?*?*?*?*?*?*?*?*?*?*?*?*?*?*?*?*?*?*?*?*?,0.2,-1.5,86,101460,0,-0,282,0.0,-0.0,0.0,0,0,0,0,333,12.9,10,5,9999,99999,9,999999999,0.0,999,999,99
3022,2,6,8,0,*?*?*?*?*?*?*?*?*?*?*?*?*?*?*?*?*?*?*?*?*?*?,2.3,-0.4,81,101460,74,1405,276,0.7,5.1,0.5,96,233,123,10,337,12.9,7,4,9999,99999,9,999999999,0.0,999,999,99
3022,2,6,9,0,*?*?*?*?*?*?*?*?*?*?*?*?*?*?*?*?*?*?*?*?*?*?,4.2,1.9,83,101460,230,1406,284,83.7,182.6,53.8,8910,12220,6501,990,340,14.4,7,4,9999,99999,9,999999999,0.0,999,999,99
3022,2,6,10,0,*?*?*?*?*?*?*?*?*?*?*?*?*?*?*?*?*?*?*?*?*?*?,6.4,1.5,70,101460,349,1406,293,147.0,211.4,94.5,15549,17609,11087,1839,343,13.9,7,4,9999,99999,9,999999999,0.0,999,999,99
3022,2,6,11,0,*?*?*?*?*?*?*?*?*?*?*?*?*?*?*?*?*?*?*?*?*?*?,9.4,2.5,61,101460,423,1406,307,186.3,221.1,119.8,19714,19941,13883,2399,347,12.4,7,4,9999,99999,9,999999999,0.0,999,999,99
3022,2,6,12,0,*?*?*?*?*?*?*?*?*?*?*?*?*?*?*?*?*?*?*?*?*?*?,10.7,0.8,50,101460,447,1406,312,199.0,223.6,128.0,21065,20568,14776,2586,350,11.8,7,4,9999,99999,9,999999999,0.0,999,999,99
3022,2,6,13,0,*?*?*?*?*?*?*?*?*?*?*?*?*?*?*?*?*?*?*?*?*?*?,10.7,2.1,54,101460,419,1406,317,155.9,131.8,116.6,16992,11983,13366,2602,347,13.9,8,4,9999,99999,9,999999999,0.0,999,999,99
3022,2,6,14,0,*?*?*?*?*?*?*?*?*?*?*?*?*?*?*?*?*?*?*?*?*?*?,10.7,2.3,55,101460,341,1404,328,52.5,0.0,52.5,6132,0,6145,2095,343,13.4,10,5,9999,99999,9,999999999,0.0,999,999,99
3022,2,6,15,0,*?*?*?*?*?*?*?*?*?*?*?*?*?*?*?*?*?*?*?*?*?*?,10.8,3.2,59,101460,219,1404,328,28.7,0.0,28.7,3365,0,3370,1113,340,14.4,10,5,9999,99999,9,999999999,0.0,999,999,99
3022,2,6,16,0,*?*?*?*?*?*?*?*?*?*?*?*?*?*?*?*?*?*?*?*?*?*?,10.7,3.6,61,101460,61,1406,318,0.0,0.0,0.0,0,0,0,0,337,15.5,8,4,9999,99999,9,999999999,0.0,999,999,99
3022,2,6,17,0,*?*?*?*?*?*?*?*?*?*?*?*?*?*?*?*?*?*?*?*?*?*?,8.7,3.4,69,101460,0,-0,318,0.0,-0.0,0.0,0,0,0,0,333,13.9,10,5,9999,99999,9,999999999,0.0,999,999,99
3022,2,6,18,0,*?*?*?*?*?*?*?*?*?*?*?*?*?*?*?*?*?*?*?*?*?*?,7.2,2.7,73,101460,0,-0,312,0.0,-0.0,0.0,0,0,0,0,330,13.9,10,5,9999,99999,9,999999999,0.0,999,999,99
3022,2,6,19,0,*?*?*?*?*?*?*?*?*?*?*?*?*?*?*?*?*?*?*?*?*?*?,5.7,1.9,76,101460,0,-0,305,0.0,-0.0,0.0,0,0,0,0,318,15.5,10,5,9999,99999,9,999999999,0.0,999,999,99
3022,2,6,20,0,*?*?*?*?*?*?*?*?*?*?*?*?*?*?*?*?*?*?*?*?*?*?,5.3,1.9,78,101460,0,-0,304,0.0,-0.0,0.0,0,0,0,0,307,16.5,10,5,9999,99999,9,999999999,0.0,999,999,99
3022,2,6,21,0,*?*?*?*?*?*?*?*?*?*?*?*?*?*?*?*?*?*?*?*?*?*?,4.6,1.9,81,101460,0,-0,301,0.0,-0.0,0.0,0,0,0,0,295,16.0,10,5,9999,99999,9,999999999,0.0,999,999,99
3022,2,6,22,0,*?*?*?*?*?*?*?*?*?*?*?*?*?*?*?*?*?*?*?*?*?*?,3.8,0.4,77,101460,0,-0,297,0.0,-0.0,0.0,0,0,0,0,283,17.5,10,5,9999,99999,9,999999999,0.0,999,999,99
3022,2,6,23,0,*?*?*?*?*?*?*?*?*?*?*?*?*?*?*?*?*?*?*?*?*?*?,3.0,-0.2,79,101460,0,-0,294,0.0,-0.0,0.0,0,0,0,0,272,18.0,10,5,9999,99999,9,999999999,0.0,999,999,99
3022,2,6,24,0,*?*?*?*?*?*?*?*?*?*?*?*?*?*?*?*?*?*?*?*?*?*?,1.9,1.5,96,101460,0,-0,289,0.0,-0.0,0.0,0,0,0,0,350,18.0,10,5,9999,99999,9,999999999,0.0,999,999,99
3022,2,7,1,0,*?*?*?*?*?*?*?*?*?*?*?*?*?*?*?*?*?*?*?*?*?*?,1.7,-0.6,84,101844,0,-0,289,0.0,-0.0,0.0,0,0,0,0,260,18.5,10,5,9999,99999,9,999999999,0.0,999,999,99
3022,2,7,2,0,*?*?*?*?*?*?*?*?*?*?*?*?*?*?*?*?*?*?*?*?*?*?,1.4,-0.8,84,101844,0,-0,287,0.0,-0.0,0.0,0,0,0,0,260,18.5,10,5,9999,99999,9,999999999,0.0,999,999,99
3022,2,7,3,0,*?*?*?*?*?*?*?*?*?*?*?*?*?*?*?*?*?*?*?*?*?*?,0.7,-0.8,89,101844,0,-0,284,0.0,-0.0,0.0,0,0,0,0,260,16.0,10,5,9999,99999,9,999999999,0.0,999,999,99
3022,2,7,4,0,*?*?*?*?*?*?*?*?*?*?*?*?*?*?*?*?*?*?*?*?*?*?,0.6,0.6,99,101844,0,-0,284,0.0,-0.0,0.0,0,0,0,0,260,13.9,10,5,9999,99999,9,999999999,0.0,999,999,99
3022,2,7,5,0,*?*?*?*?*?*?*?*?*?*?*?*?*?*?*?*?*?*?*?*?*?*?,0.9,0.8,99,101844,0,-0,285,0.0,-0.0,0.0,0,0,0,0,260,14.9,10,5,9999,99999,9,999999999,0.0,999,999,99
3022,2,7,6,0,*?*?*?*?*?*?*?*?*?*?*?*?*?*?*?*?*?*?*?*?*?*?,0.0,-1.5,88,101844,0,-0,282,0.0,-0.0,0.0,0,0,0,0,260,13.4,10,5,9999,99999,9,999999999,0.0,999,999,99
3022,2,7,7,0,*?*?*?*?*?*?*?*?*?*?*?*?*?*?*?*?*?*?*?*?*?*?,-0.6,-1.3,94,101844,0,-0,279,0.0,-0.0,0.0,0,0,0,0,258,12.9,10,5,9999,99999,9,999999999,0.0,999,999,99
3022,2,7,8,0,*?*?*?*?*?*?*?*?*?*?*?*?*?*?*?*?*?*?*?*?*?*?,-1.2,-1.3,99,101844,81,1413,257,4.7,36.5,2.6,543,1718,540,53,257,12.9,6,3,9999,99999,9,999999999,0.0,999,999,99
3022,2,7,9,0,*?*?*?*?*?*?*?*?*?*?*?*?*?*?*?*?*?*?*?*?*?*?,1.3,-0.6,85,101844,237,1407,236,110.7,460.0,33.2,11309,34487,5344,651,255,14.4,0,0,9999,99999,9,999999999,0.0,999,999,99
3022,2,7,10,0,*?*?*?*?*?*?*?*?*?*?*?*?*?*?*?*?*?*?*?*?*?*?,3.9,-0.4,73,101844,356,1406,246,191.1,528.1,57.3,19845,44325,8618,1073,253,13.9,0,0,9999,99999,9,999999999,0.0,999,999,99
3022,2,7,11,0,*?*?*?*?*?*?*?*?*?*?*?*?*?*?*?*?*?*?*?*?*?*?,5.9,1.3,72,101844,430,1406,256,241.0,551.5,72.3,25024,49000,10634,1367,252,12.4,0,0,9999,99999,9,999999999,0.0,999,999,99
3022,2,7,12,0,*?*?*?*?*?*?*?*?*?*?*?*?*?*?*?*?*?*?*?*?*?*?,7.4,0.8,63,101844,454,1406,261,257.2,557.4,77.2,26704,50253,11273,1466,250,11.8,0,0,9999,99999,9,999999999,0.0,999,999,99
3022,2,7,13,0,*?*?*?*?*?*?*?*?*?*?*?*?*?*?*?*?*?*?*?*?*?*?,7.3,0.8,63,101844,426,1405,271,237.7,526.9,78.0,24521,46483,11283,1450,245,13.9,2,1,9999,99999,9,999999999,0.0,999,999,99
3022,2,7,14,0,*?*?*?*?*?*?*?*?*?*?*?*?*?*?*?*?*?*?*?*?*?*?,7.4,-0.0,59,101844,348,1404,270,185.5,502.7,60.8,19144,41705,9016,1122,240,13.4,2,1,9999,99999,9,999999999,0.0,999,999,99
3022,2,7,15,0,*?*?*?*?*?*?*?*?*?*?*?*?*?*?*?*?*?*?*?*?*?*?,7.5,-1.7,51,101844,226,1404,291,90.6,252.3,50.0,9496,16949,6690,897,235,14.4,6,3,9999,99999,9,999999999,0.0,999,999,99
3022,2,7,16,0,*?*?*?*?*?*?*?*?*?*?*?*?*?*?*?*?*?*?*?*?*?*?,7.4,0.2,60,101844,68,1409,308,0.0,0.0,0.0,0,0,0,0,230,15.5,9,5,9999,99999,9,999999999,0.0,999,999,99
3022,2,7,17,0,*?*?*?*?*?*?*?*?*?*?*?*?*?*?*?*?*?*?*?*?*?*?,5.5,1.5,76,101844,0,-0,305,0.0,-0.0,0.0,0,0,0,0,225,13.9,10,5,9999,99999,9,999999999,0.0,999,999,99
3022,2,7,18,0,*?*?*?*?*?*?*?*?*?*?*?*?*?*?*?*?*?*?*?*?*?*?,4.1,1.9,85,101844,0,-0,298,0.0,-0.0,0.0,0,0,0,0,220,13.9,10,5,9999,99999,9,999999999,0.0,999,999,99
3022,2,7,19,0,*?*?*?*?*?*?*?*?*?*?*?*?*?*?*?*?*?*?*?*?*?*?,3.5,1.5,87,101844,0,-0,296,0.0,-0.0,0.0,0,0,0,0,225,15.5,10,5,9999,99999,9,999999999,0.0,999,999,99
3022,2,7,20,0,*?*?*?*?*?*?*?*?*?*?*?*?*?*?*?*?*?*?*?*?*?*?,3.0,2.3,94,101844,0,-0,294,0.0,-0.0,0.0,0,0,0,0,230,16.5,10,5,9999,99999,9,999999999,0.0,999,999,99
3022,2,7,21,0,*?*?*?*?*?*?*?*?*?*?*?*?*?*?*?*?*?*?*?*?*?*?,2.1,1.3,94,101844,0,-0,290,0.0,-0.0,0.0,0,0,0,0,235,16.0,10,5,9999,99999,9,999999999,0.0,999,999,99
3022,2,7,22,0,*?*?*?*?*?*?*?*?*?*?*?*?*?*?*?*?*?*?*?*?*?*?,1.7,0.8,93,101844,0,-0,288,0.0,-0.0,0.0,0,0,0,0,240,17.5,10,5,9999,99999,9,999999999,0.0,999,999,99
3022,2,7,23,0,*?*?*?*?*?*?*?*?*?*?*?*?*?*?*?*?*?*?*?*?*?*?,0.7,0.4,97,101844,0,-0,284,0.0,-0.0,0.0,0,0,0,0,245,18.0,10,5,9999,99999,9,999999999,0.0,999,999,99
3022,2,7,24,0,*?*?*?*?*?*?*?*?*?*?*?*?*?*?*?*?*?*?*?*?*?*?,2.1,-0.4,83,101844,0,-0,290,0.0,-0.0,0.0,0,0,0,0,260,18.0,10,5,9999,99999,9,999999999,0.0,999,999,99
3022,2,8,1,0,*?*?*?*?*?*?*?*?*?*?*?*?*?*?*?*?*?*?*?*?*?*?,-1.7,-3.1,85,102080,0,-0,275,0.0,-0.0,0.0,0,0,0,0,240,18.5,10,5,9999,99999,9,999999999,0.0,999,999,99
3022,2,8,2,0,*?*?*?*?*?*?*?*?*?*?*?*?*?*?*?*?*?*?*?*?*?*?,-2.7,-5.0,79,102080,0,-0,271,0.0,-0.0,0.0,0,0,0,0,230,18.5,10,5,9999,99999,9,999999999,0.0,999,999,99
3022,2,8,3,0,*?*?*?*?*?*?*?*?*?*?*?*?*?*?*?*?*?*?*?*?*?*?,-2.6,-5.6,75,102080,0,-0,272,0.0,-0.0,0.0,0,0,0,0,220,16.0,10,5,9999,99999,9,999999999,0.0,999,999,99
3022,2,8,4,0,*?*?*?*?*?*?*?*?*?*?*?*?*?*?*?*?*?*?*?*?*?*?,-2.1,-4.2,81,102080,0,-0,273,0.0,-0.0,0.0,0,0,0,0,210,13.9,10,5,9999,99999,9,999999999,0.0,999,999,99
3022,2,8,5,0,*?*?*?*?*?*?*?*?*?*?*?*?*?*?*?*?*?*?*?*?*?*?,-2.6,-3.9,86,102080,0,-0,271,0.0,-0.0,0.0,0,0,0,0,200,14.9,10,5,9999,99999,9,999999999,0.0,999,999,99
3022,2,8,6,0,*?*?*?*?*?*?*?*?*?*?*?*?*?*?*?*?*?*?*?*?*?*?,-3.8,-5.6,83,102080,0,-0,267,0.0,-0.0,0.0,0,0,0,0,190,13.4,10,5,9999,99999,9,999999999,0.0,999,999,99
3022,2,8,7,0,*?*?*?*?*?*?*?*?*?*?*?*?*?*?*?*?*?*?*?*?*?*?,-4.9,-6.9,82,102080,0,-0,257,0.0,-0.0,0.0,0,0,0,0,210,12.9,9,5,9999,99999,9,999999999,0.0,999,999,99
3022,2,8,8,0,*?*?*?*?*?*?*?*?*?*?*?*?*?*?*?*?*?*?*?*?*?*?,-3.3,-4.8,86,102080,87,1403,247,8.6,62.0,4.7,962,2984,915,96,230,12.9,6,3,9999,99999,9,999999999,0.0,999,999,99
3022,2,8,9,0,*?*?*?*?*?*?*?*?*?*?*?*?*?*?*?*?*?*?*?*?*?*?,-1.6,-4.2,77,102080,243,1402,232,115.0,445.7,37.7,11933,32436,5837,699,250,14.4,2,1,9999,99999,9,999999999,0.0,999,999,99
3022,2,8,10,0,*?*?*?*?*?*?*?*?*?*?*?*?*?*?*?*?*?*?*?*?*?*?,0.4,-4.2,66,102080,363,1405,250,189.7,431.8,78.1,20015,36123,10287,1426,270,13.9,4,2,9999,99999,9,999999999,0.0,999,999,99
3022,2,8,11,0,*?*?*?*?*?*?*?*?*?*?*?*?*?*?*?*?*?*?*?*?*?*?,3.0,-3.4,58,102080,437,1405,260,238.2,450.2,98.1,25101,40238,12691,1828,290,12.4,4,2,9999,99999,9,999999999,0.0,999,999,99
3022,2,8,12,0,*?*?*?*?*?*?*?*?*?*?*?*?*?*?*?*?*?*?*?*?*?*?,4.9,-2.9,54,102080,461,1405,268,253.9,454.8,104.6,26754,41346,13458,1964,310,11.8,4,2,9999,99999,9,999999999,0.0,999,999,99
3022,2,8,13,0,*?*?*?*?*?*?*?*?*?*?*?*?*?*?*?*?*?*?*?*?*?*?,4.9,-3.7,51,102080,433,1404,261,240.5,496.7,87.3,24638,43794,12372,1596,302,13.9,3,2,9999,99999,9,999999999,0.0,999,999,99
3022,2,8,14,0,*?*?*?*?*?*?*?*?*?*?*?*?*?*?*?*?*?*?*?*?*?*?,5.0,-3.4,51,102080,355,1403,262,188.7,474.8,68.5,19336,39445,9940,1241,293,13.4,3,2,9999,99999,9,999999999,0.0,999,999,99
3022,2,8,15,0,*?*?*?*?*?*?*?*?*?*?*?*?*?*?*?*?*?*?*?*?*?*?,4.8,-4.2,48,102080,233,1404,284,85.5,183.9,55.0,9096,12408,6631,1014,285,14.4,7,4,9999,99999,9,999999999,0.0,999,999,99
3022,2,8,16,0,*?*?*?*?*?*?*?*?*?*?*?*?*?*?*?*?*?*?*?*?*?*?,4.9,-3.9,49,102080,75,1411,279,1.2,10.2,0.7,153,471,165,14,277,15.5,6,3,9999,99999,9,999999999,0.0,999,999,99
3022,2,8,17,0,*?*?*?*?*?*?*?*?*?*?*?*?*?*?*?*?*?*?*?*?*?*?,2.7,-3.7,59,102080,0,-0,293,0.0,-0.0,0.0,0,0,0,0,268,13.9,10,5,9999,99999,9,999999999,0.0,999,999,99
3022,2,8,18,0,*?*?*?*?*?*?*?*?*?*?*?*?*?*?*?*?*?*?*?*?*?*?,0.9,-3.1,70,102080,0,-0,286,0.0,-0.0,0.0,0,0,0,0,260,13.9,10,5,9999,99999,9,999999999,0.0,999,999,99
3022,2,8,19,0,*?*?*?*?*?*?*?*?*?*?*?*?*?*?*?*?*?*?*?*?*?*?,0.6,-3.9,67,102080,0,-0,284,0.0,-0.0,0.0,0,0,0,0,245,15.5,10,5,9999,99999,9,999999999,0.0,999,999,99
3022,2,8,20,0,*?*?*?*?*?*?*?*?*?*?*?*?*?*?*?*?*?*?*?*?*?*?,-0.4,-4.8,68,102080,0,-0,280,0.0,-0.0,0.0,0,0,0,0,230,16.5,10,5,9999,99999,9,999999999,0.0,999,999,99
3022,2,8,21,0,*?*?*?*?*?*?*?*?*?*?*?*?*?*?*?*?*?*?*?*?*?*?,-1.3,-6.0,66,102080,0,-0,277,0.0,-0.0,0.0,0,0,0,0,215,16.0,10,5,9999,99999,9,999999999,0.0,999,999,99
3022,2,8,22,0,*?*?*?*?*?*?*?*?*?*?*?*?*?*?*?*?*?*?*?*?*?*?,-1.3,-5.6,67,102080,0,-0,277,0.0,-0.0,0.0,0,0,0,0,200,17.5,10,5,9999,99999,9,999999999,0.0,999,999,99
3022,2,8,23,0,*?*?*?*?*?*?*?*?*?*?*?*?*?*?*?*?*?*?*?*?*?*?,-0.9,-6.3,61,102080,0,-0,279,0.0,-0.0,0.0,0,0,0,0,185,18.0,10,5,9999,99999,9,999999999,0.0,999,999,99
3022,2,8,24,0,*?*?*?*?*?*?*?*?*?*?*?*?*?*?*?*?*?*?*?*?*?*?,-0.3,-1.3,89,102080,0,-0,280,0.0,-0.0,0.0,0,0,0,0,250,18.0,10,5,9999,99999,9,999999999,0.0,999,999,99
3022,2,9,1,0,*?*?*?*?*?*?*?*?*?*?*?*?*?*?*?*?*?*?*?*?*?*?,0.2,-0.6,99,101649,0,-0,282,0.0,-0.0,0.0,0,0,0,0,198,23.2,10,5,9999,99999,9,999999999,0.0,999,999,99
3022,2,9,2,0,*?*?*?*?*?*?*?*?*?*?*?*?*?*?*?*?*?*?*?*?*?*?,0.9,0.8,100,101649,0,-0,285,0.0,-0.0,0.0,0,0,0,0,227,16.0,10,5,9999,99999,9,999999999,0.0,999,999,99
3022,2,9,3,0,*?*?*?*?*?*?*?*?*?*?*?*?*?*?*?*?*?*?*?*?*?*?,0.7,-0.6,95,101649,0,-0,284,0.0,-0.0,0.0,0,0,0,0,255,15.5,10,5,9999,99999,9,999999999,0.0,999,999,99
3022,2,9,4,0,*?*?*?*?*?*?*?*?*?*?*?*?*?*?*?*?*?*?*?*?*?*?,0.1,0.2,100,101649,0,-0,282,0.0,-0.0,0.0,0,0,0,0,283,18.0,10,5,9999,99999,9,999999999,0.0,999,999,99
3022,2,9,5,0,*?*?*?*?*?*?*?*?*?*?*?*?*?*?*?*?*?*?*?*?*?*?,-0.6,-1.5,98,101649,0,-0,279,0.0,-0.0,0.0,0,0,0,0,312,17.0,10,5,9999,99999,9,999999999,0.0,999,999,99
3022,2,9,6,0,*?*?*?*?*?*?*?*?*?*?*?*?*?*?*?*?*?*?*?*?*?*?,0.0,-1.9,89,101649,0,-0,282,0.0,-0.0,0.0,0,0,0,0,340,15.5,10,5,9999,99999,9,999999999,0.0,999,999,99
3022,2,9,7,0,*?*?*?*?*?*?*?*?*?*?*?*?*?*?*?*?*?*?*?*?*?*?,0.5,-0.8,94,101649,0,-0,284,0.0,-0.0,0.0,0,0,0,0,307,13.9,10,5,9999,99999,9,999999999,0.0,999,999,99
3022,2,9,8,0,*?*?*?*?*?*?*?*?*?*?*?*?*?*?*?*?*?*?*?*?*?*?,0.5,0.4,100,101649,94,1406,279,7.2,14.4,6.3,847,518,886,97,273,11.8,9,5,9999,99999,9,999999999,0.0,999,999,99
3022,2,9,9,0,*?*?*?*?*?*?*?*?*?*?*?*?*?*?*?*?*?*?*?*?*?*?,1.2,1.3,100,101649,250,1402,277,80.1,113.2,59.9,8786,8418,6999,1279,240,12.9,8,4,9999,99999,9,999999999,0.0,999,999,99
3022,2,9,10,0,*?*?*?*?*?*?*?*?*?*?*?*?*?*?*?*?*?*?*?*?*?*?,2.0,1.9,100,101649,370,1405,280,134.0,128.2,100.2,14614,11164,11540,2205,207,10.8,8,4,9999,99999,9,999999999,0.2,999,999,99
3022,2,9,11,0,*?*?*?*?*?*?*?*?*?*?*?*?*?*?*?*?*?*?*?*?*?*?,3.6,2.3,96,101649,444,1404,287,167.5,133.4,125.3,18255,12327,14345,2817,173,13.4,8,4,9999,99999,9,999999999,0.4,999,999,99
3022,2,9,12,0,*?*?*?*?*?*?*?*?*?*?*?*?*?*?*?*?*?*?*?*?*?*?,4.1,3.0,98,101649,468,1403,294,134.6,53.7,116.7,14779,4964,13181,3231,140,11.3,9,5,9999,99999,9,999999999,0.4,999,999,99
3022,2,9,13,0,*?*?*?*?*?*?*?*?*?*?*?*?*?*?*?*?*?*?*?*?*?*?,4.0,3.6,100,101649,440,1403,293,125.1,53.1,108.5,13738,4841,12259,2970,133,12.9,9,5,9999,99999,9,999999999,0.4,999,999,99
3022,2,9,14,0,*?*?*?*?*?*?*?*?*?*?*?*?*?*?*?*?*?*?*?*?*?*?,3.8,3.2,100,101649,363,1405,292,98.7,50.8,85.5,10827,4424,9678,2275,127,17.5,9,5,9999,99999,9,999999999,0.0,999,999,99
3022,2,9,15,0,*?*?*?*?*?*?*?*?*?*?*?*?*?*?*?*?*?*?*?*?*?*?,4.2,3.6,100,101649,240,1403,299,32.8,0.0,32.8,3845,0,3851,1278,120,14.4,10,5,9999,99999,9,999999999,0.0,999,999,99
3022,2,9,16,0,*?*?*?*?*?*?*?*?*?*?*?*?*?*?*?*?*?*?*?*?*?*?,4.1,3.6,100,101649,82,1412,289,4.0,17.6,3.0,507,660,552,49,113,14.4,8,4,9999,99999,9,999999999,0.1,999,999,99
3022,2,9,17,0,*?*?*?*?*?*?*?*?*?*?*?*?*?*?*?*?*?*?*?*?*?*?,3.0,1.7,96,101649,0,-0,294,0.0,-0.0,0.0,0,0,0,0,107,14.4,10,5,9999,99999,9,999999999,0.1,999,999,99
3022,2,9,18,0,*?*?*?*?*?*?*?*?*?*?*?*?*?*?*?*?*?*?*?*?*?*?,2.4,2.5,100,101649,0,-0,291,0.0,-0.0,0.0,0,0,0,0,100,16.0,10,5,9999,99999,9,999999999,0.3,999,999,99
3022,2,9,19,0,*?*?*?*?*?*?*?*?*?*?*?*?*?*?*?*?*?*?*?*?*?*?,2.2,2.3,100,101649,0,-0,290,0.0,-0.0,0.0,0,0,0,0,100,13.9,10,5,9999,99999,9,999999999,0.1,999,999,99
3022,2,9,20,0,*?*?*?*?*?*?*?*?*?*?*?*?*?*?*?*?*?*?*?*?*?*?,1.9,1.9,100,101649,0,-0,289,0.0,-0.0,0.0,0,0,0,0,100,14.9,10,5,9999,99999,9,999999999,0.0,999,999,99
3022,2,9,21,0,*?*?*?*?*?*?*?*?*?*?*?*?*?*?*?*?*?*?*?*?*?*?,1.2,1.3,100,101649,0,-0,286,0.0,-0.0,0.0,0,0,0,0,100,14.9,10,5,9999,99999,9,999999999,0.0,999,999,99
3022,2,9,22,0,*?*?*?*?*?*?*?*?*?*?*?*?*?*?*?*?*?*?*?*?*?*?,1.1,1.0,100,101649,0,-0,286,0.0,-0.0,0.0,0,0,0,0,100,12.9,10,5,9999,99999,9,999999999,0.1,999,999,99
3022,2,9,23,0,*?*?*?*?*?*?*?*?*?*?*?*?*?*?*?*?*?*?*?*?*?*?,1.2,0.6,100,101649,0,-0,286,0.0,-0.0,0.0,0,0,0,0,100,13.9,10,5,9999,99999,9,999999999,0.0,999,999,99
3022,2,9,24,0,*?*?*?*?*?*?*?*?*?*?*?*?*?*?*?*?*?*?*?*?*?*?,-0.6,-3.1,85,101649,0,-0,279,0.0,-0.0,0.0,0,0,0,0,170,19.6,10,5,9999,99999,9,999999999,0.0,999,999,99
3022,2,10,1,0,*?*?*?*?*?*?*?*?*?*?*?*?*?*?*?*?*?*?*?*?*?*?,1.0,0.2,96,99940.8,0,-0,286,0.0,-0.0,0.0,0,0,0,0,93,14.4,10,5,9999,99999,9,999999999,0.0,999,999,99
3022,2,10,2,0,*?*?*?*?*?*?*?*?*?*?*?*?*?*?*?*?*?*?*?*?*?*?,0.9,0.2,95,99940.8,0,-0,285,0.0,-0.0,0.0,0,0,0,0,87,13.9,10,5,9999,99999,9,999999999,0.2,999,999,99
3022,2,10,3,0,*?*?*?*?*?*?*?*?*?*?*?*?*?*?*?*?*?*?*?*?*?*?,0.7,-0.6,90,99940.8,0,-0,284,0.0,-0.0,0.0,0,0,0,0,80,16.5,10,5,9999,99999,9,999999999,0.6,999,999,99
3022,2,10,4,0,*?*?*?*?*?*?*?*?*?*?*?*?*?*?*?*?*?*?*?*?*?*?,0.5,-1.5,85,99940.8,0,-0,284,0.0,-0.0,0.0,0,0,0,0,73,16.5,10,5,9999,99999,9,999999999,0.0,999,999,99
3022,2,10,5,0,*?*?*?*?*?*?*?*?*?*?*?*?*?*?*?*?*?*?*?*?*?*?,0.3,-2.7,80,99940.8,0,-0,283,0.0,-0.0,0.0,0,0,0,0,67,17.0,10,5,9999,99999,9,999999999,0.0,999,999,99
3022,2,10,6,0,*?*?*?*?*?*?*?*?*?*?*?*?*?*?*?*?*?*?*?*?*?*?,0.0,-3.7,74,99940.8,0,-0,282,0.0,-0.0,0.0,0,0,0,0,60,16.0,10,5,9999,99999,9,999999999,0.0,999,999,99
3022,2,10,7,0,*?*?*?*?*?*?*?*?*?*?*?*?*?*?*?*?*?*?*?*?*?*?,-0.6,-4.8,70,99940.8,0,-0,280,0.0,-0.0,0.0,0,0,0,0,65,15.5,10,5,9999,99999,9,999999999,0.0,999,999,99
3022,2,10,8,0,*?*?*?*?*?*?*?*?*?*?*?*?*?*?*?*?*?*?*?*?*?*?,-1.2,-5.3,71,99940.8,101,1408,277,5.5,0.0,5.5,691,-0,690,222,70,16.5,10,5,9999,99999,9,999999999,0.0,999,999,99
3022,2,10,9,0,*?*?*?*?*?*?*?*?*?*?*?*?*?*?*?*?*?*?*?*?*?*?,0.5,-4.2,67,99940.8,257,1401,284,36.2,0.0,36.2,4234,0,4242,1413,75,11.8,10,5,9999,99999,9,999999999,0.0,999,999,99
3022,2,10,10,0,*?*?*?*?*?*?*?*?*?*?*?*?*?*?*?*?*?*?*?*?*?*?,2.3,-1.3,77,99940.8,377,1404,286,103.6,51.3,89.8,11369,4513,10158,2401,80,12.9,9,5,9999,99999,9,999999999,0.0,999,999,99
3022,2,10,11,0,*?*?*?*?*?*?*?*?*?*?*?*?*?*?*?*?*?*?*?*?*?*?,4.5,-1.3,65,99940.8,451,1402,290,170.8,133.8,127.8,18614,12453,14608,2880,85,12.4,8,4,9999,99999,9,999999999,0.0,999,999,99
3022,2,10,12,0,*?*?*?*?*?*?*?*?*?*?*?*?*?*?*?*?*?*?*?*?*?*?,5.6,0.2,69,99940.8,475,1402,290,214.7,226.2,138.1,22734,21272,15870,2824,90,11.8,7,4,9999,99999,9,999999999,0.0,999,999,99
3022,2,10,13,0,*?*?*?*?*?*?*?*?*?*?*?*?*?*?*?*?*?*?*?*?*?*?,5.6,1.0,72,99940.8,448,1405,295,169.1,133.6,126.5,18434,12404,14471,2849,88,12.9,8,4,9999,99999,9,999999999,0.0,999,999,99
3022,2,10,14,0,*?*?*?*?*?*?*?*?*?*?*?*?*?*?*?*?*?*?*?*?*?*?,5.7,-0.6,63,99940.8,370,1404,290,158.4,214.6,101.9,16753,18352,11901,2000,87,11.8,7,4,9999,99999,9,999999999,0.0,999,999,99
3022,2,10,15,0,*?*?*?*?*?*?*?*?*?*?*?*?*?*?*?*?*?*?*?*?*?*?,5.5,-0.6,65,99940.8,247,1402,294,78.8,112.7,58.9,8382,7876,7090,1093,85,11.8,8,4,9999,99999,9,999999999,0.0,999,999,99
3022,2,10,16,0,*?*?*?*?*?*?*?*?*?*?*?*?*?*?*?*?*?*?*?*?*?*?,5.5,-0.2,67,99940.8,88,1396,289,8.5,48.1,5.5,945,2325,1034,110,83,13.4,7,4,9999,99999,9,999999999,0.0,999,999,99
3022,2,10,17,0,*?*?*?*?*?*?*?*?*?*?*?*?*?*?*?*?*?*?*?*?*?*?,4.4,-0.6,70,99940.8,0,-0,300,0.0,-0.0,0.0,0,0,0,0,82,11.8,10,5,9999,99999,9,999999999,0.0,999,999,99
3022,2,10,18,0,*?*?*?*?*?*?*?*?*?*?*?*?*?*?*?*?*?*?*?*?*?*?,2.9,-0.4,79,99940.8,0,-0,294,0.0,-0.0,0.0,0,0,0,0,80,12.4,10,5,9999,99999,9,999999999,0.0,999,999,99
3022,2,10,19,0,*?*?*?*?*?*?*?*?*?*?*?*?*?*?*?*?*?*?*?*?*?*?,2.4,-0.4,81,99940.8,0,-0,292,0.0,-0.0,0.0,0,0,0,0,82,18.5,10,5,9999,99999,9,999999999,0.0,999,999,99
3022,2,10,20,0,*?*?*?*?*?*?*?*?*?*?*?*?*?*?*?*?*?*?*?*?*?*?,2.0,-0.6,83,99940.8,0,-0,290,0.0,-0.0,0.0,0,0,0,0,83,16.5,10,5,9999,99999,9,999999999,0.1,999,999,99
3022,2,10,21,0,*?*?*?*?*?*?*?*?*?*?*?*?*?*?*?*?*?*?*?*?*?*?,1.7,0.2,90,99940.8,0,-0,288,0.0,-0.0,0.0,0,0,0,0,85,12.9,10,5,9999,99999,9,999999999,0.1,999,999,99
3022,2,10,22,0,*?*?*?*?*?*?*?*?*?*?*?*?*?*?*?*?*?*?*?*?*?*?,1.3,0.4,94,99940.8,0,-0,287,0.0,-0.0,0.0,0,0,0,0,87,18.0,10,5,9999,99999,9,999999999,0.1,999,999,99
3022,2,10,23,0,*?*?*?*?*?*?*?*?*?*?*?*?*?*?*?*?*?*?*?*?*?*?,1.8,0.8,94,99940.8,0,-0,289,0.0,-0.0,0.0,0,0,0,0,88,13.4,10,5,9999,99999,9,999999999,0.1,999,999,99
3022,2,10,24,0,*?*?*?*?*?*?*?*?*?*?*?*?*?*?*?*?*?*?*?*?*?*?,1.2,0.4,96,99940.8,0,-0,286,0.0,-0.0,0.0,0,0,0,0,100,14.9,10,5,9999,99999,9,999999999,0.5,999,999,99
3022,2,11,1,0,*?*?*?*?*?*?*?*?*?*?*?*?*?*?*?*?*?*?*?*?*?*?,3.6,3.6,100,100555,0,-0,296,0.0,-0.0,0.0,0,0,0,0,88,11.8,10,5,9999,99999,9,999999999,0.0,999,999,99
3022,2,11,2,0,*?*?*?*?*?*?*?*?*?*?*?*?*?*?*?*?*?*?*?*?*?*?,4.5,4.5,100,100555,0,-0,300,0.0,-0.0,0.0,0,0,0,0,87,9.8,10,5,9999,99999,9,999999999,0.0,999,999,99
3022,2,11,3,0,*?*?*?*?*?*?*?*?*?*?*?*?*?*?*?*?*?*?*?*?*?*?,4.0,3.9,100,100555,0,-0,298,0.0,-0.0,0.0,0,0,0,0,85,11.8,10,5,9999,99999,9,999999999,0.0,999,999,99
3022,2,11,4,0,*?*?*?*?*?*?*?*?*?*?*?*?*?*?*?*?*?*?*?*?*?*?,4.1,4.1,100,100555,0,-0,298,0.0,-0.0,0.0,0,0,0,0,83,12.4,10,5,9999,99999,9,999999999,0.0,999,999,99
3022,2,11,5,0,*?*?*?*?*?*?*?*?*?*?*?*?*?*?*?*?*?*?*?*?*?*?,3.4,3.4,100,100555,0,-0,295,0.0,-0.0,0.0,0,0,0,0,82,12.9,10,5,9999,99999,9,999999999,0.0,999,999,99
3022,2,11,6,0,*?*?*?*?*?*?*?*?*?*?*?*?*?*?*?*?*?*?*?*?*?*?,3.4,3.4,100,100555,0,-0,295,0.0,-0.0,0.0,0,0,0,0,80,11.8,10,5,9999,99999,9,999999999,0.0,999,999,99
3022,2,11,7,0,*?*?*?*?*?*?*?*?*?*?*?*?*?*?*?*?*?*?*?*?*?*?,3.5,3.4,100,100555,0,-0,291,0.0,-0.0,0.0,0,0,0,0,82,13.9,9,5,9999,99999,9,999999999,0.0,999,999,99
3022,2,11,8,0,*?*?*?*?*?*?*?*?*?*?*?*?*?*?*?*?*?*?*?*?*?*?,3.7,3.6,100,100555,108,1408,292,11.9,20.7,10.4,1389,1013,1308,214,83,12.4,9,5,9999,99999,9,999999999,0.0,999,999,99
3022,2,11,9,0,*?*?*?*?*?*?*?*?*?*?*?*?*?*?*?*?*?*?*?*?*?*?,4.6,4.5,100,100555,264,1400,283,113.5,269.7,62.7,11815,19605,8220,1138,85,16.5,6,3,9999,99999,9,999999999,0.0,999,999,99
3022,2,11,10,0,*?*?*?*?*?*?*?*?*?*?*?*?*?*?*?*?*?*?*?*?*?*?,4.9,4.5,100,100555,384,1402,284,184.3,301.5,101.7,19565,26219,11925,1988,87,15.5,6,3,9999,99999,9,999999999,0.0,999,999,99
3022,2,11,11,0,*?*?*?*?*?*?*?*?*?*?*?*?*?*?*?*?*?*?*?*?*?*?,6.2,4.1,100,100555,459,1404,294,205.9,224.8,132.4,21793,20884,15254,2689,88,16.0,7,4,9999,99999,9,999999999,0.0,999,999,99
3022,2,11,12,0,*?*?*?*?*?*?*?*?*?*?*?*?*?*?*?*?*?*?*?*?*?*?,7.5,2.3,98,100555,483,1403,298,218.7,226.9,140.6,23166,21441,16152,2885,90,17.5,7,4,9999,99999,9,999999999,0.0,999,999,99
3022,2,11,13,0,*?*?*?*?*?*?*?*?*?*?*?*?*?*?*?*?*?*?*?*?*?*?,7.6,3.9,100,100555,455,1403,295,226.1,312.4,124.8,24029,28964,14477,2506,92,17.0,6,3,9999,99999,9,999999999,0.0,999,999,99
3022,2,11,14,0,*?*?*?*?*?*?*?*?*?*?*?*?*?*?*?*?*?*?*?*?*?*?,7.4,4.5,100,100555,377,1403,295,180.1,300.2,99.4,19118,25901,11667,1937,93,15.5,6,3,9999,99999,9,999999999,0.0,999,999,99
3022,2,11,15,0,*?*?*?*?*?*?*?*?*?*?*?*?*?*?*?*?*?*?*?*?*?*?,7.4,5.5,100,100555,254,1400,300,97.0,190.9,62.4,10295,13558,7470,1164,95,14.9,7,4,9999,99999,9,999999999,0.0,999,999,99
3022,2,11,16,0,*?*?*?*?*?*?*?*?*?*?*?*?*?*?*?*?*?*?*?*?*?*?,7.4,5.5,100,100555,95,1396,300,12.2,64.2,7.9,1332,3175,1418,156,97,11.8,7,4,9999,99999,9,999999999,0.0,999,999,99
3022,2,11,17,0,*?*?*?*?*?*?*?*?*?*?*?*?*?*?*?*?*?*?*?*?*?*?,6.5,4.6,100,100555,0,-0,308,0.0,-0.0,0.0,0,0,0,0,98,11.8,10,5,9999,99999,9,999999999,0.0,999,999,99
3022,2,11,18,0,*?*?*?*?*?*?*?*?*?*?*?*?*?*?*?*?*?*?*?*?*?*?,5.7,4.6,100,100555,0,-0,305,0.0,-0.0,0.0,0,0,0,0,100,12.9,10,5,9999,99999,9,999999999,0.0,999,999,99
3022,2,11,19,0,*?*?*?*?*?*?*?*?*?*?*?*?*?*?*?*?*?*?*?*?*?*?,5.4,5.3,100,100555,0,-0,303,0.0,-0.0,0.0,0,0,0,0,100,13.9,10,5,9999,99999,9,999999999,0.0,999,999,99
3022,2,11,20,0,*?*?*?*?*?*?*?*?*?*?*?*?*?*?*?*?*?*?*?*?*?*?,4.7,4.6,100,100555,0,-0,301,0.0,-0.0,0.0,0,0,0,0,100,11.8,10,5,9999,99999,9,999999999,0.0,999,999,99
3022,2,11,21,0,*?*?*?*?*?*?*?*?*?*?*?*?*?*?*?*?*?*?*?*?*?*?,4.5,4.3,100,100555,0,-0,300,0.0,-0.0,0.0,0,0,0,0,100,12.9,10,5,9999,99999,9,999999999,0.0,999,999,99
3022,2,11,22,0,*?*?*?*?*?*?*?*?*?*?*?*?*?*?*?*?*?*?*?*?*?*?,3.9,2.9,100,100555,0,-0,297,0.0,-0.0,0.0,0,0,0,0,100,15.5,10,5,9999,99999,9,999999999,0.0,999,999,99
3022,2,11,23,0,*?*?*?*?*?*?*?*?*?*?*?*?*?*?*?*?*?*?*?*?*?*?,3.5,3.4,100,100555,0,-0,296,0.0,-0.0,0.0,0,0,0,0,100,14.4,10,5,9999,99999,9,999999999,0.0,999,999,99
3022,2,11,24,0,*?*?*?*?*?*?*?*?*?*?*?*?*?*?*?*?*?*?*?*?*?*?,2.4,2.3,100,100555,0,-0,291,0.0,-0.0,0.0,0,0,0,0,90,10.8,10,5,9999,99999,9,999999999,0.0,999,999,99
3022,2,12,1,0,*?*?*?*?*?*?*?*?*?*?*?*?*?*?*?*?*?*?*?*?*?*?,3.9,2.5,98,101715,0,-0,297,0.0,-0.0,0.0,0,0,0,0,100,15.5,10,5,9999,99999,9,999999999,0.0,999,999,99
3022,2,12,2,0,*?*?*?*?*?*?*?*?*?*?*?*?*?*?*?*?*?*?*?*?*?*?,4.3,2.1,92,101715,0,-0,299,0.0,-0.0,0.0,0,0,0,0,100,13.4,10,5,9999,99999,9,999999999,0.0,999,999,99
3022,2,12,3,0,*?*?*?*?*?*?*?*?*?*?*?*?*?*?*?*?*?*?*?*?*?*?,3.7,-0.0,83,101715,0,-0,297,0.0,-0.0,0.0,0,0,0,0,100,11.8,10,5,9999,99999,9,999999999,0.0,999,999,99
3022,2,12,4,0,*?*?*?*?*?*?*?*?*?*?*?*?*?*?*?*?*?*?*?*?*?*?,3.9,0.4,84,101715,0,-0,298,0.0,-0.0,0.0,0,0,0,0,100,13.4,10,5,9999,99999,9,999999999,0.0,999,999,99
3022,2,12,5,0,*?*?*?*?*?*?*?*?*?*?*?*?*?*?*?*?*?*?*?*?*?*?,3.9,2.1,94,101715,0,-0,298,0.0,-0.0,0.0,0,0,0,0,100,16.5,10,5,9999,99999,9,999999999,0.0,999,999,99
3022,2,12,6,0,*?*?*?*?*?*?*?*?*?*?*?*?*?*?*?*?*?*?*?*?*?*?,3.8,3.8,100,101715,0,-0,297,0.0,-0.0,0.0,0,0,0,0,100,13.4,10,5,9999,99999,9,999999999,0.0,999,999,99
3022,2,12,7,0,*?*?*?*?*?*?*?*?*?*?*?*?*?*?*?*?*?*?*?*?*?*?,2.9,2.9,100,101715,0,-0,293,0.0,-0.0,0.0,0,0,0,0,107,19.1,10,5,9999,99999,9,999999999,0.0,999,999,99
3022,2,12,8,0,*?*?*?*?*?*?*?*?*?*?*?*?*?*?*?*?*?*?*?*?*?*?,1.9,1.9,100,101715,115,1407,284,14.4,23.4,12.5,1657,1181,1557,258,113,13.4,9,5,9999,99999,9,999999999,0.0,999,999,99
3022,2,12,9,0,*?*?*?*?*?*?*?*?*?*?*?*?*?*?*?*?*?*?*?*?*?*?,4.2,3.0,99,101715,272,1404,290,89.9,116.9,67.2,9841,9019,7825,1443,120,11.8,8,4,9999,99999,9,999999999,0.0,999,999,99
3022,2,12,10,0,*?*?*?*?*?*?*?*?*?*?*?*?*?*?*?*?*?*?*?*?*?*?,6.4,3.8,90,101715,392,1404,304,108.7,51.8,94.2,11926,4600,10652,2532,127,16.0,9,5,9999,99999,9,999999999,0.0,999,999,99
3022,2,12,11,0,*?*?*?*?*?*?*?*?*?*?*?*?*?*?*?*?*?*?*?*?*?*?,8.7,5.0,84,101715,466,1402,309,177.6,134.7,132.9,19356,12650,15174,3009,133,17.0,8,4,9999,99999,9,999999999,0.0,999,999,99
3022,2,12,12,0,*?*?*?*?*?*?*?*?*?*?*?*?*?*?*?*?*?*?*?*?*?*?,9.7,6.4,86,101715,490,1402,314,188.5,135.9,141.0,20545,12943,16080,3220,140,14.4,8,4,9999,99999,9,999999999,0.0,999,999,99
3022,2,12,13,0,*?*?*?*?*?*?*?*?*?*?*?*?*?*?*?*?*?*?*?*?*?*?,9.8,6.1,84,101715,462,1401,319,132.8,53.6,115.1,14579,4949,13002,3181,140,14.9,9,5,9999,99999,9,999999999,0.0,999,999,99
3022,2,12,14,0,*?*?*?*?*?*?*?*?*?*?*?*?*?*?*?*?*?*?*?*?*?*?,9.9,6.2,84,101715,384,1401,319,106.2,51.5,92.1,11658,4559,10414,2468,140,17.0,9,5,9999,99999,9,999999999,0.0,999,999,99
3022,2,12,15,0,*?*?*?*?*?*?*?*?*?*?*?*?*?*?*?*?*?*?*?*?*?*?,9.8,6.7,87,101715,262,1404,323,37.1,0.0,37.1,4337,0,4344,1450,140,13.4,10,5,9999,99999,9,999999999,0.0,999,999,99
3022,2,12,16,0,*?*?*?*?*?*?*?*?*?*?*?*?*?*?*?*?*?*?*?*?*?*?,9.8,7.3,91,101715,102,1396,315,13.5,46.7,10.1,1544,2005,1592,169,140,12.9,8,4,9999,99999,9,999999999,0.0,999,999,99
3022,2,12,17,0,*?*?*?*?*?*?*?*?*?*?*?*?*?*?*?*?*?*?*?*?*?*?,7.9,7.9,100,101715,0,-0,314,0.0,-0.0,0.0,0,0,0,0,140,12.4,10,5,9999,99999,9,999999999,0.0,999,999,99
3022,2,12,18,0,*?*?*?*?*?*?*?*?*?*?*?*?*?*?*?*?*?*?*?*?*?*?,7.2,7.1,100,101715,0,-0,311,0.0,-0.0,0.0,0,0,0,0,140,11.8,10,5,9999,99999,9,999999999,0.0,999,999,99
3022,2,12,19,0,*?*?*?*?*?*?*?*?*?*?*?*?*?*?*?*?*?*?*?*?*?*?,6.2,6.1,100,101715,0,-0,307,0.0,-0.0,0.0,0,0,0,0,138,11.3,10,5,9999,99999,9,999999999,0.0,999,999,99
3022,2,12,20,0,*?*?*?*?*?*?*?*?*?*?*?*?*?*?*?*?*?*?*?*?*?*?,5.3,5.3,100,101715,0,-0,303,0.0,-0.0,0.0,0,0,0,0,137,10.8,10,5,9999,99999,9,999999999,0.0,999,999,99
3022,2,12,21,0,*?*?*?*?*?*?*?*?*?*?*?*?*?*?*?*?*?*?*?*?*?*?,5.0,5.0,100,101715,0,-0,302,0.0,-0.0,0.0,0,0,0,0,135,8.2,10,5,9999,99999,9,999999999,0.9,999,999,99
3022,2,12,22,0,*?*?*?*?*?*?*?*?*?*?*?*?*?*?*?*?*?*?*?*?*?*?,4.5,4.5,100,101715,0,-0,300,0.0,-0.0,0.0,0,0,0,0,133,9.8,10,5,9999,99999,9,999999999,0.3,999,999,99
3022,2,12,23,0,*?*?*?*?*?*?*?*?*?*?*?*?*?*?*?*?*?*?*?*?*?*?,4.4,4.3,100,101715,0,-0,299,0.0,-0.0,0.0,0,0,0,0,132,6.7,10,5,9999,99999,9,999999999,0.3,999,999,99
3022,2,12,24,0,*?*?*?*?*?*?*?*?*?*?*?*?*?*?*?*?*?*?*?*?*?*?,3.1,3.0,100,101715,0,-0,294,0.0,-0.0,0.0,0,0,0,0,100,14.4,10,5,9999,99999,9,999999999,0.0,999,999,99
3022,2,13,1,0,*?*?*?*?*?*?*?*?*?*?*?*?*?*?*?*?*?*?*?*?*?*?,4.3,4.3,100,100918,0,-0,299,0.0,-0.0,0.0,0,0,0,0,137,14.4,10,5,9999,99999,9,999999999,0.0,999,999,99
3022,2,13,2,0,*?*?*?*?*?*?*?*?*?*?*?*?*?*?*?*?*?*?*?*?*?*?,4.2,4.1,100,100918,0,-0,298,0.0,-0.0,0.0,0,0,0,0,143,14.4,10,5,9999,99999,9,999999999,0.4,999,999,99
3022,2,13,3,0,*?*?*?*?*?*?*?*?*?*?*?*?*?*?*?*?*?*?*?*?*?*?,4.0,3.9,100,100918,0,-0,298,0.0,-0.0,0.0,0,0,0,0,150,14.9,10,5,9999,99999,9,999999999,0.3,999,999,99
3022,2,13,4,0,*?*?*?*?*?*?*?*?*?*?*?*?*?*?*?*?*?*?*?*?*?*?,3.9,3.8,100,100918,0,-0,297,0.0,-0.0,0.0,0,0,0,0,157,9.3,10,5,9999,99999,9,999999999,0.0,999,999,99
3022,2,13,5,0,*?*?*?*?*?*?*?*?*?*?*?*?*?*?*?*?*?*?*?*?*?*?,3.4,3.4,100,100918,0,-0,295,0.0,-0.0,0.0,0,0,0,0,163,9.8,10,5,9999,99999,9,999999999,0.0,999,999,99
3022,2,13,6,0,*?*?*?*?*?*?*?*?*?*?*?*?*?*?*?*?*?*?*?*?*?*?,4.1,4.1,100,100918,0,-0,298,0.0,-0.0,0.0,0,0,0,0,170,7.7,10,5,9999,99999,9,999999999,0.0,999,999,99
3022,2,13,7,0,*?*?*?*?*?*?*?*?*?*?*?*?*?*?*?*?*?*?*?*?*?*?,3.1,3.0,100,100918,0,-0,294,0.0,-0.0,0.0,0,0,0,0,168,10.3,10,5,9999,99999,9,999999999,0.0,999,999,99
3022,2,13,8,0,*?*?*?*?*?*?*?*?*?*?*?*?*?*?*?*?*?*?*?*?*?*?,2.0,2.1,100,100918,122,1404,289,9.7,0.0,9.7,1179,-0,1179,383,167,10.3,10,5,9999,99999,9,999999999,0.0,999,999,99
3022,2,13,9,0,*?*?*?*?*?*?*?*?*?*?*?*?*?*?*?*?*?*?*?*?*?*?,4.2,3.9,100,100918,279,1402,299,40.5,0.0,40.5,4732,0,4741,1589,165,8.2,10,5,9999,99999,9,999999999,0.0,999,999,99
3022,2,13,10,0,*?*?*?*?*?*?*?*?*?*?*?*?*?*?*?*?*?*?*?*?*?*?,6.3,6.1,100,100918,399,1402,307,64.0,0.0,64.0,7478,0,7497,2599,163,11.3,10,5,9999,99999,9,999999999,0.0,999,999,99
3022,2,13,11,0,*?*?*?*?*?*?*?*?*?*?*?*?*?*?*?*?*?*?*?*?*?*?,8.1,6.7,100,100918,474,1403,315,78.7,0.0,78.7,9208,0,9234,3275,162,10.3,10,5,9999,99999,9,999999999,0.0,999,999,99
3022,2,13,12,0,*?*?*?*?*?*?*?*?*?*?*?*?*?*?*?*?*?*?*?*?*?*?,9.2,7.7,100,100918,498,1402,320,83.4,0.0,83.4,9770,0,9798,3501,160,9.8,10,5,9999,99999,9,999999999,0.3,999,999,99
3022,2,13,13,0,*?*?*?*?*?*?*?*?*?*?*?*?*?*?*?*?*?*?*?*?*?*?,9.4,8.0,100,100918,470,1402,321,77.9,0.0,77.9,9116,0,9141,3240,162,12.9,10,5,9999,99999,9,999999999,1.2,999,999,99
3022,2,13,14,0,*?*?*?*?*?*?*?*?*?*?*?*?*?*?*?*?*?*?*?*?*?*?,9.3,8.0,100,100918,392,1403,320,62.6,0.0,62.6,7310,0,7328,2536,163,14.4,10,5,9999,99999,9,999999999,0.6,999,999,99
3022,2,13,15,0,*?*?*?*?*?*?*?*?*?*?*?*?*?*?*?*?*?*?*?*?*?*?,9.5,7.6,98,100918,269,1402,321,38.5,0.0,38.5,4502,0,4510,1508,165,14.4,10,5,9999,99999,9,999999999,0.0,999,999,99
3022,2,13,16,0,*?*?*?*?*?*?*?*?*?*?*?*?*?*?*?*?*?*?*?*?*?*?,9.4,7.7,100,100918,110,1408,321,7.3,0.0,7.3,899,-0,898,291,167,13.9,10,5,9999,99999,9,999999999,0.0,999,999,99
3022,2,13,17,0,*?*?*?*?*?*?*?*?*?*?*?*?*?*?*?*?*?*?*?*?*?*?,7.9,7.6,100,100918,0,-0,314,0.0,-0.0,0.0,0,0,0,0,168,13.9,10,5,9999,99999,9,999999999,0.0,999,999,99
3022,2,13,18,0,*?*?*?*?*?*?*?*?*?*?*?*?*?*?*?*?*?*?*?*?*?*?,6.5,6.6,100,100918,0,-0,308,0.0,-0.0,0.0,0,0,0,0,170,13.9,10,5,9999,99999,9,999999999,0.0,999,999,99
3022,2,13,19,0,*?*?*?*?*?*?*?*?*?*?*?*?*?*?*?*?*?*?*?*?*?*?,5.7,5.6,100,100918,0,-0,305,0.0,-0.0,0.0,0,0,0,0,178,12.9,10,5,9999,99999,9,999999999,0.0,999,999,99
3022,2,13,20,0,*?*?*?*?*?*?*?*?*?*?*?*?*?*?*?*?*?*?*?*?*?*?,5.4,5.3,100,100918,0,-0,303,0.0,-0.0,0.0,0,0,0,0,187,12.4,10,5,9999,99999,9,999999999,0.5,999,999,99
3022,2,13,21,0,*?*?*?*?*?*?*?*?*?*?*?*?*?*?*?*?*?*?*?*?*?*?,4.9,4.6,100,100918,0,-0,301,0.0,-0.0,0.0,0,0,0,0,195,16.0,10,5,9999,99999,9,999999999,0.0,999,999,99
3022,2,13,22,0,*?*?*?*?*?*?*?*?*?*?*?*?*?*?*?*?*?*?*?*?*?*?,4.3,4.3,100,100918,0,-0,299,0.0,-0.0,0.0,0,0,0,0,203,14.4,10,5,9999,99999,9,999999999,0.0,999,999,99
3022,2,13,23,0,*?*?*?*?*?*?*?*?*?*?*?*?*?*?*?*?*?*?*?*?*?*?,4.0,3.9,100,100918,0,-0,298,0.0,-0.0,0.0,0,0,0,0,212,14.9,10,5,9999,99999,9,999999999,0.0,999,999,99
3022,2,13,24,0,*?*?*?*?*?*?*?*?*?*?*?*?*?*?*?*?*?*?*?*?*?*?,4.2,4.1,100,100918,0,-0,298,0.0,-0.0,0.0,0,0,0,0,130,13.9,10,5,9999,99999,9,999999999,0.0,999,999,99
3022,2,14,1,0,*?*?*?*?*?*?*?*?*?*?*?*?*?*?*?*?*?*?*?*?*?*?,3.3,3.4,100,100522,0,-0,295,0.0,-0.0,0.0,0,0,0,0,220,9.8,10,5,9999,99999,9,999999999,0.7,999,999,99
3022,2,14,2,0,*?*?*?*?*?*?*?*?*?*?*?*?*?*?*?*?*?*?*?*?*?*?,3.2,3.2,100,100522,0,-0,294,0.0,-0.0,0.0,0,0,0,0,220,5.2,10,5,9999,99999,9,999999999,1.1,999,999,99
3022,2,14,3,0,*?*?*?*?*?*?*?*?*?*?*?*?*?*?*?*?*?*?*?*?*?*?,3.3,3.4,100,100522,0,-0,295,0.0,-0.0,0.0,0,0,0,0,220,5.7,10,5,9999,99999,9,999999999,0.1,999,999,99
3022,2,14,4,0,*?*?*?*?*?*?*?*?*?*?*?*?*?*?*?*?*?*?*?*?*?*?,3.3,3.2,100,100522,0,-0,295,0.0,-0.0,0.0,0,0,0,0,220,10.3,10,5,9999,99999,9,999999999,0.1,999,999,99
3022,2,14,5,0,*?*?*?*?*?*?*?*?*?*?*?*?*?*?*?*?*?*?*?*?*?*?,3.4,3.4,100,100522,0,-0,295,0.0,-0.0,0.0,0,0,0,0,220,10.8,10,5,9999,99999,9,999999999,0.1,999,999,99
3022,2,14,6,0,*?*?*?*?*?*?*?*?*?*?*?*?*?*?*?*?*?*?*?*?*?*?,3.4,2.9,100,100522,0,-0,295,0.0,-0.0,0.0,0,0,0,0,220,10.8,10,5,9999,99999,9,999999999,0.0,999,999,99
3022,2,14,7,0,*?*?*?*?*?*?*?*?*?*?*?*?*?*?*?*?*?*?*?*?*?*?,2.9,2.9,100,100522,0,-0,293,0.0,-0.0,0.0,0,0,0,0,225,5.7,10,5,9999,99999,9,999999999,0.0,999,999,99
3022,2,14,8,0,*?*?*?*?*?*?*?*?*?*?*?*?*?*?*?*?*?*?*?*?*?*?,2.4,1.9,100,100522,129,1400,286,19.3,27.9,16.7,2201,1496,2063,348,230,4.1,9,5,9999,99999,9,999999999,0.1,999,999,99
3022,2,14,9,0,*?*?*?*?*?*?*?*?*?*?*?*?*?*?*?*?*?*?*?*?*?*?,3.5,2.7,99,100522,286,1399,277,126.7,277.6,69.9,13153,20960,9093,1278,235,8.8,6,3,9999,99999,9,999999999,0.0,999,999,99
3022,2,14,10,0,*?*?*?*?*?*?*?*?*?*?*?*?*?*?*?*?*?*?*?*?*?*?,4.6,3.6,99,100522,406,1400,282,197.7,305.4,109.2,20993,27179,12746,2152,240,15.5,6,3,9999,99999,9,999999999,0.0,999,999,99
3022,2,14,11,0,*?*?*?*?*?*?*?*?*?*?*?*?*?*?*?*?*?*?*?*?*?*?,5.0,3.8,97,100522,481,1401,284,241.9,315.7,133.6,25720,29829,15429,2710,245,17.0,6,3,9999,99999,9,999999999,0.0,999,999,99
3022,2,14,12,0,*?*?*?*?*?*?*?*?*?*?*?*?*?*?*?*?*?*?*?*?*?*?,5.9,3.9,93,100522,505,1400,292,231.0,228.7,148.5,24480,21928,17004,3077,250,17.5,7,4,9999,99999,9,999999999,0.0,999,999,99
3022,2,14,13,0,*?*?*?*?*?*?*?*?*?*?*?*?*?*?*?*?*?*?*?*?*?*?,5.7,3.6,90,100522,477,1400,291,216.1,226.5,139.0,22881,21330,15965,2846,248,15.5,7,4,9999,99999,9,999999999,0.0,999,999,99
3022,2,14,14,0,*?*?*?*?*?*?*?*?*?*?*?*?*?*?*?*?*?*?*?*?*?*?,6.1,3.2,86,100522,399,1401,288,193.4,304.2,106.8,20533,26878,12482,2099,247,14.9,6,3,9999,99999,9,999999999,0.0,999,999,99
3022,2,14,15,0,*?*?*?*?*?*?*?*?*?*?*?*?*?*?*?*?*?*?*?*?*?*?,6.0,2.7,83,100522,276,1401,292,108.7,196.9,69.9,11522,14638,8324,1320,245,15.5,7,4,9999,99999,9,999999999,0.0,999,999,99
3022,2,14,16,0,*?*?*?*?*?*?*?*?*?*?*?*?*?*?*?*?*?*?*?*?*?*?,5.9,1.9,79,100522,117,1406,296,20.0,60.4,14.9,2224,2560,1962,244,243,14.9,8,4,9999,99999,9,999999999,0.0,999,999,99
3022,2,14,17,0,*?*?*?*?*?*?*?*?*?*?*?*?*?*?*?*?*?*?*?*?*?*?,5.6,3.0,88,100522,0,-0,305,0.0,-0.0,0.0,0,0,0,0,242,14.4,10,5,9999,99999,9,999999999,0.0,999,999,99
3022,2,14,18,0,*?*?*?*?*?*?*?*?*?*?*?*?*?*?*?*?*?*?*?*?*?*?,4.6,2.5,90,100522,0,-0,300,0.0,-0.0,0.0,0,0,0,0,240,15.5,10,5,9999,99999,9,999999999,0.0,999,999,99
3022,2,14,19,0,*?*?*?*?*?*?*?*?*?*?*?*?*?*?*?*?*?*?*?*?*?*?,4.0,1.7,89,100522,0,-0,298,0.0,-0.0,0.0,0,0,0,0,240,15.5,10,5,9999,99999,9,999999999,0.0,999,999,99
3022,2,14,20,0,*?*?*?*?*?*?*?*?*?*?*?*?*?*?*?*?*?*?*?*?*?*?,4.5,1.0,83,100522,0,-0,300,0.0,-0.0,0.0,0,0,0,0,240,16.0,10,5,9999,99999,9,999999999,0.0,999,999,99
3022,2,14,21,0,*?*?*?*?*?*?*?*?*?*?*?*?*?*?*?*?*?*?*?*?*?*?,4.1,1.0,85,100522,0,-0,299,0.0,-0.0,0.0,0,0,0,0,240,13.4,10,5,9999,99999,9,999999999,0.0,999,999,99
3022,2,14,22,0,*?*?*?*?*?*?*?*?*?*?*?*?*?*?*?*?*?*?*?*?*?*?,4.2,0.8,83,100522,0,-0,299,0.0,-0.0,0.0,0,0,0,0,240,13.4,10,5,9999,99999,9,999999999,0.0,999,999,99
3022,2,14,23,0,*?*?*?*?*?*?*?*?*?*?*?*?*?*?*?*?*?*?*?*?*?*?,3.6,0.6,85,100522,0,-0,296,0.0,-0.0,0.0,0,0,0,0,240,14.9,10,5,9999,99999,9,999999999,0.0,999,999,99
3022,2,14,24,0,*?*?*?*?*?*?*?*?*?*?*?*?*?*?*?*?*?*?*?*?*?*?,3.6,3.6,100,100522,0,-0,296,0.0,-0.0,0.0,0,0,0,0,220,8.2,10,5,9999,99999,9,999999999,0.0,999,999,99
3022,2,15,1,0,*?*?*?*?*?*?*?*?*?*?*?*?*?*?*?*?*?*?*?*?*?*?,2.4,2.3,100,101648,0,-0,291,0.0,-0.0,0.0,0,0,0,0,242,13.4,10,5,9999,99999,9,999999999,0.0,999,999,99
3022,2,15,2,0,*?*?*?*?*?*?*?*?*?*?*?*?*?*?*?*?*?*?*?*?*?*?,2.0,2.1,100,101648,0,-0,289,0.0,-0.0,0.0,0,0,0,0,243,11.8,10,5,9999,99999,9,999999999,0.0,999,999,99
3022,2,15,3,0,*?*?*?*?*?*?*?*?*?*?*?*?*?*?*?*?*?*?*?*?*?*?,1.6,1.7,100,101648,0,-0,288,0.0,-0.0,0.0,0,0,0,0,245,12.9,10,5,9999,99999,9,999999999,0.0,999,999,99
3022,2,15,4,0,*?*?*?*?*?*?*?*?*?*?*?*?*?*?*?*?*?*?*?*?*?*?,1.8,1.9,100,101648,0,-0,289,0.0,-0.0,0.0,0,0,0,0,247,9.3,10,5,9999,99999,9,999999999,0.0,999,999,99
3022,2,15,5,0,*?*?*?*?*?*?*?*?*?*?*?*?*?*?*?*?*?*?*?*?*?*?,1.4,1.5,100,101648,0,-0,287,0.0,-0.0,0.0,0,0,0,0,248,13.9,10,5,9999,99999,9,999999999,0.0,999,999,99
3022,2,15,6,0,*?*?*?*?*?*?*?*?*?*?*?*?*?*?*?*?*?*?*?*?*?*?,1.0,0.8,100,101648,0,-0,285,0.0,-0.0,0.0,0,0,0,0,250,13.9,10,5,9999,99999,9,999999999,0.0,999,999,99
3022,2,15,7,0,*?*?*?*?*?*?*?*?*?*?*?*?*?*?*?*?*?*?*?*?*?*?,0.5,0.4,100,101648,0,-0,283,0.0,-0.0,0.0,0,0,0,0,252,13.4,10,5,9999,99999,9,999999999,0.0,999,999,99
3022,2,15,8,0,*?*?*?*?*?*?*?*?*?*?*?*?*?*?*?*?*?*?*?*?*?*?,1.3,0.8,100,101648,136,1396,282,21.8,29.8,18.9,2478,1648,2319,394,253,14.9,9,5,9999,99999,9,999999999,0.0,999,999,99
3022,2,15,9,0,*?*?*?*?*?*?*?*?*?*?*?*?*?*?*?*?*?*?*?*?*?*?,2.2,0.8,100,101648,294,1401,266,139.8,349.9,66.4,14645,26773,8752,1204,255,13.9,5,3,9999,99999,9,999999999,0.0,999,999,99
3022,2,15,10,0,*?*?*?*?*?*?*?*?*?*?*?*?*?*?*?*?*?*?*?*?*?*?,3.4,1.0,100,101648,414,1400,286,154.4,131.6,115.5,16822,11930,13235,2574,257,14.9,8,4,9999,99999,9,999999999,0.0,999,999,99
3022,2,15,11,0,*?*?*?*?*?*?*?*?*?*?*?*?*?*?*?*?*?*?*?*?*?*?,4.8,1.5,98,101648,489,1401,287,222.3,227.4,142.9,23546,21586,16398,2941,258,13.9,7,4,9999,99999,9,999999999,0.0,999,999,99
3022,2,15,12,0,*?*?*?*?*?*?*?*?*?*?*?*?*?*?*?*?*?*?*?*?*?*?,5.6,3.4,100,101648,513,1401,286,260.9,319.2,144.0,27756,30761,16566,2960,260,13.9,6,3,9999,99999,9,999999999,0.0,999,999,99
3022,2,15,13,0,*?*?*?*?*?*?*?*?*?*?*?*?*?*?*?*?*?*?*?*?*?*?,5.5,3.6,100,101648,485,1401,295,186.4,135.7,139.4,20310,12873,15907,3177,253,13.9,8,4,9999,99999,9,999999999,0.2,999,999,99
3022,2,15,14,0,*?*?*?*?*?*?*?*?*?*?*?*?*?*?*?*?*?*?*?*?*?*?,5.4,3.2,100,101648,407,1402,285,197.9,305.4,109.2,21019,27083,12795,2154,247,13.4,6,3,9999,99999,9,999999999,0.6,999,999,99
3022,2,15,15,0,*?*?*?*?*?*?*?*?*?*?*?*?*?*?*?*?*?*?*?*?*?*?,5.7,4.6,100,101648,283,1399,296,95.3,118.7,71.3,10426,9331,8282,1534,240,12.9,8,4,9999,99999,9,999999999,0.0,999,999,99
3022,2,15,16,0,*?*?*?*?*?*?*?*?*?*?*?*?*?*?*?*?*?*?*?*?*?*?,5.6,5.3,100,101648,124,1404,292,27.4,110.7,17.6,3010,5313,2599,301,233,11.3,7,4,9999,99999,9,999999999,0.0,999,999,99
3022,2,15,17,0,*?*?*?*?*?*?*?*?*?*?*?*?*?*?*?*?*?*?*?*?*?*?,4.4,4.3,100,101648,0,-0,299,0.0,-0.0,0.0,0,0,0,0,227,11.3,10,5,9999,99999,9,999999999,0.0,999,999,99
3022,2,15,18,0,*?*?*?*?*?*?*?*?*?*?*?*?*?*?*?*?*?*?*?*?*?*?,3.8,3.8,100,101648,0,-0,297,0.0,-0.0,0.0,0,0,0,0,220,8.2,10,5,9999,99999,9,999999999,0.0,999,999,99
3022,2,15,19,0,*?*?*?*?*?*?*?*?*?*?*?*?*?*?*?*?*?*?*?*?*?*?,2.7,2.7,100,101648,0,-0,292,0.0,-0.0,0.0,0,0,0,0,215,6.7,10,5,9999,99999,9,999999999,0.1,999,999,99
3022,2,15,20,0,*?*?*?*?*?*?*?*?*?*?*?*?*?*?*?*?*?*?*?*?*?*?,3.0,3.0,100,101648,0,-0,294,0.0,-0.0,0.0,0,0,0,0,210,5.2,10,5,9999,99999,9,999999999,0.4,999,999,99
3022,2,15,21,0,*?*?*?*?*?*?*?*?*?*?*?*?*?*?*?*?*?*?*?*?*?*?,3.2,2.3,100,101648,0,-0,294,0.0,-0.0,0.0,0,0,0,0,205,5.2,10,5,9999,99999,9,999999999,0.1,999,999,99
3022,2,15,22,0,*?*?*?*?*?*?*?*?*?*?*?*?*?*?*?*?*?*?*?*?*?*?,2.1,2.1,100,101648,0,-0,290,0.0,-0.0,0.0,0,0,0,0,200,5.2,10,5,9999,99999,9,999999999,0.0,999,999,99
3022,2,15,23,0,*?*?*?*?*?*?*?*?*?*?*?*?*?*?*?*?*?*?*?*?*?*?,1.7,1.5,100,101648,0,-0,288,0.0,-0.0,0.0,0,0,0,0,195,4.6,10,5,9999,99999,9,999999999,0.0,999,999,99
3022,2,15,24,0,*?*?*?*?*?*?*?*?*?*?*?*?*?*?*?*?*?*?*?*?*?*?,3.0,1.9,100,101648,0,-0,294,0.0,-0.0,0.0,0,0,0,0,240,15.5,10,5,9999,99999,9,999999999,0.0,999,999,99
3022,2,16,1,0,*?*?*?*?*?*?*?*?*?*?*?*?*?*?*?*?*?*?*?*?*?*?,1.0,-0.2,91,101960,0,-0,286,0.0,-0.0,0.0,0,0,0,0,190,8.2,10,5,9999,99999,9,999999999,0.0,999,999,99
3022,2,16,2,0,*?*?*?*?*?*?*?*?*?*?*?*?*?*?*?*?*?*?*?*?*?*?,0.7,-0.8,87,101960,0,-0,284,0.0,-0.0,0.0,0,0,0,0,190,9.3,10,5,9999,99999,9,999999999,0.0,999,999,99
3022,2,16,3,0,*?*?*?*?*?*?*?*?*?*?*?*?*?*?*?*?*?*?*?*?*?*?,1.6,0.6,93,101960,0,-0,288,0.0,-0.0,0.0,0,0,0,0,190,7.7,10,5,9999,99999,9,999999999,0.0,999,999,99
3022,2,16,4,0,*?*?*?*?*?*?*?*?*?*?*?*?*?*?*?*?*?*?*?*?*?*?,1.3,0.6,94,101960,0,-0,287,0.0,-0.0,0.0,0,0,0,0,190,7.2,10,5,9999,99999,9,999999999,0.0,999,999,99
3022,2,16,5,0,*?*?*?*?*?*?*?*?*?*?*?*?*?*?*?*?*?*?*?*?*?*?,0.9,0.6,97,101960,0,-0,285,0.0,-0.0,0.0,0,0,0,0,190,9.3,10,5,9999,99999,9,999999999,0.0,999,999,99
3022,2,16,6,0,*?*?*?*?*?*?*?*?*?*?*?*?*?*?*?*?*?*?*?*?*?*?,1.0,0.2,92,101960,0,-0,286,0.0,-0.0,0.0,0,0,0,0,190,8.8,10,5,9999,99999,9,999999999,0.0,999,999,99
3022,2,16,7,0,*?*?*?*?*?*?*?*?*?*?*?*?*?*?*?*?*?*?*?*?*?*?,1.0,0.6,96,101960,0,-0,285,0.0,-0.0,0.0,0,0,0,0,192,9.8,10,5,9999,99999,9,999999999,0.0,999,999,99
3022,2,16,8,0,*?*?*?*?*?*?*?*?*?*?*?*?*?*?*?*?*?*?*?*?*?*?,1.2,0.6,95,101960,144,1401,272,38.2,132.7,24.6,4114,6952,3495,426,193,10.3,7,4,9999,99999,9,999999999,0.0,999,999,99
3022,2,16,9,0,*?*?*?*?*?*?*?*?*?*?*?*?*?*?*?*?*?*?*?*?*?*?,1.7,0.8,93,101960,301,1398,269,135.7,282.4,74.9,14075,21826,9689,1375,195,8.8,6,3,9999,99999,9,999999999,0.0,999,999,99
3022,2,16,10,0,*?*?*?*?*?*?*?*?*?*?*?*?*?*?*?*?*?*?*?*?*?*?,2.0,1.3,94,101960,422,1401,261,229.1,447.2,94.4,24139,39549,12238,1752,197,9.8,4,2,9999,99999,9,999999999,0.0,999,999,99
3022,2,16,11,0,*?*?*?*?*?*?*?*?*?*?*?*?*?*?*?*?*?*?*?*?*?*?,2.9,1.7,91,101960,496,1399,270,267.8,396.6,127.2,27911,36804,15918,2450,198,10.3,5,3,9999,99999,9,999999999,0.0,999,999,99
3022,2,16,12,0,*?*?*?*?*?*?*?*?*?*?*?*?*?*?*?*?*?*?*?*?*?*?,3.4,1.3,86,101960,521,1401,266,293.9,464.8,121.1,30980,43767,15385,2324,200,11.3,4,2,9999,99999,9,999999999,0.0,999,999,99
3022,2,16,13,0,*?*?*?*?*?*?*?*?*?*?*?*?*?*?*?*?*?*?*?*?*?*?,3.3,0.8,83,101960,492,1399,271,265.3,396.0,126.0,27649,36671,15781,2423,198,10.8,5,3,9999,99999,9,999999999,0.0,999,999,99
3022,2,16,14,0,*?*?*?*?*?*?*?*?*?*?*?*?*?*?*?*?*?*?*?*?*?*?,3.5,1.5,86,101960,414,1400,277,202.4,306.7,111.7,21492,27495,13032,2210,197,10.8,6,3,9999,99999,9,999999999,0.0,999,999,99
3022,2,16,15,0,*?*?*?*?*?*?*?*?*?*?*?*?*?*?*?*?*?*?*?*?*?*?,3.1,1.9,91,101960,291,1401,280,116.6,200.5,75.0,12357,15213,8935,1425,195,13.9,7,4,9999,99999,9,999999999,0.9,999,999,99
3022,2,16,16,0,*?*?*?*?*?*?*?*?*?*?*?*?*?*?*?*?*?*?*?*?*?*?,3.0,1.0,86,101960,131,1402,270,36.9,207.5,17.5,3901,11418,2907,332,193,11.3,5,3,9999,99999,9,999999999,5.2,999,999,99
3022,2,16,17,0,*?*?*?*?*?*?*?*?*?*?*?*?*?*?*?*?*?*?*?*?*?*?,2.2,1.7,95,101960,0,-0,290,0.0,-0.0,0.0,0,0,0,0,192,11.8,10,5,9999,99999,9,999999999,2.2,999,999,99
3022,2,16,18,0,*?*?*?*?*?*?*?*?*?*?*?*?*?*?*?*?*?*?*?*?*?*?,2.6,2.7,99,101960,0,-0,292,0.0,-0.0,0.0,0,0,0,0,190,9.8,10,5,9999,99999,9,999999999,0.0,999,999,99
3022,2,16,19,0,*?*?*?*?*?*?*?*?*?*?*?*?*?*?*?*?*?*?*?*?*?*?,1.9,1.7,97,101960,0,-0,289,0.0,-0.0,0.0,0,0,0,0,187,13.4,10,5,9999,99999,9,999999999,0.0,999,999,99
3022,2,16,20,0,*?*?*?*?*?*?*?*?*?*?*?*?*?*?*?*?*?*?*?*?*?*?,2.3,2.1,97,101960,0,-0,291,0.0,-0.0,0.0,0,0,0,0,183,16.0,10,5,9999,99999,9,999999999,0.0,999,999,99
3022,2,16,21,0,*?*?*?*?*?*?*?*?*?*?*?*?*?*?*?*?*?*?*?*?*?*?,2.0,0.6,90,101960,0,-0,290,0.0,-0.0,0.0,0,0,0,0,180,16.0,10,5,9999,99999,9,999999999,0.0,999,999,99
3022,2,16,22,0,*?*?*?*?*?*?*?*?*?*?*?*?*?*?*?*?*?*?*?*?*?*?,1.8,0.8,92,101960,0,-0,289,0.0,-0.0,0.0,0,0,0,0,177,14.9,10,5,9999,99999,9,999999999,0.0,999,999,99
3022,2,16,23,0,*?*?*?*?*?*?*?*?*?*?*?*?*?*?*?*?*?*?*?*?*?*?,2.6,1.3,90,101960,0,-0,292,0.0,-0.0,0.0,0,0,0,0,173,12.9,10,5,9999,99999,9,999999999,0.0,999,999,99
3022,2,16,24,0,*?*?*?*?*?*?*?*?*?*?*?*?*?*?*?*?*?*?*?*?*?*?,1.4,0.6,94,101960,0,-0,287,0.0,-0.0,0.0,0,0,0,0,190,10.8,10,5,9999,99999,9,999999999,0.0,999,999,99
3022,2,17,1,0,*?*?*?*?*?*?*?*?*?*?*?*?*?*?*?*?*?*?*?*?*?*?,4.2,4.1,100,101890,0,-0,298,0.0,-0.0,0.0,0,0,0,0,163,8.8,10,5,9999,99999,9,999999999,0.0,999,999,99
3022,2,17,2,0,*?*?*?*?*?*?*?*?*?*?*?*?*?*?*?*?*?*?*?*?*?*?,4.8,4.8,100,101890,0,-0,301,0.0,-0.0,0.0,0,0,0,0,157,9.3,10,5,9999,99999,9,999999999,0.0,999,999,99
3022,2,17,3,0,*?*?*?*?*?*?*?*?*?*?*?*?*?*?*?*?*?*?*?*?*?*?,4.6,4.6,100,101890,0,-0,300,0.0,-0.0,0.0,0,0,0,0,150,10.3,10,5,9999,99999,9,999999999,0.5,999,999,99
3022,2,17,4,0,*?*?*?*?*?*?*?*?*?*?*?*?*?*?*?*?*?*?*?*?*?*?,3.9,3.9,100,101890,0,-0,297,0.0,-0.0,0.0,0,0,0,0,143,12.4,10,5,9999,99999,9,999999999,0.8,999,999,99
3022,2,17,5,0,*?*?*?*?*?*?*?*?*?*?*?*?*?*?*?*?*?*?*?*?*?*?,4.2,4.1,100,101890,0,-0,298,0.0,-0.0,0.0,0,0,0,0,137,10.8,10,5,9999,99999,9,999999999,0.3,999,999,99
3022,2,17,6,0,*?*?*?*?*?*?*?*?*?*?*?*?*?*?*?*?*?*?*?*?*?*?,4.4,4.3,100,101890,0,-0,299,0.0,-0.0,0.0,0,0,0,0,130,10.3,10,5,9999,99999,9,999999999,0.0,999,999,99
3022,2,17,7,0,*?*?*?*?*?*?*?*?*?*?*?*?*?*?*?*?*?*?*?*?*?*?,3.9,3.9,100,101890,0,-0,297,0.0,-0.0,0.0,0,0,0,0,140,10.3,10,5,9999,99999,9,999999999,0.0,999,999,99
3022,2,17,8,0,*?*?*?*?*?*?*?*?*?*?*?*?*?*?*?*?*?*?*?*?*?*?,3.4,3.4,100,101890,151,1395,295,15.5,0.0,15.5,1855,-0,1856,606,150,11.3,10,5,9999,99999,9,999999999,0.0,999,999,99
3022,2,17,9,0,*?*?*?*?*?*?*?*?*?*?*?*?*?*?*?*?*?*?*?*?*?*?,4.9,4.8,100,101890,309,1399,301,46.5,0.0,46.5,5428,0,5439,1837,160,10.3,10,5,9999,99999,9,999999999,0.1,999,999,99
3022,2,17,10,0,*?*?*?*?*?*?*?*?*?*?*?*?*?*?*?*?*?*?*?*?*?*?,6.3,6.1,100,101890,429,1398,307,70.1,0.0,70.1,8196,0,8217,2875,170,11.3,10,5,9999,99999,9,999999999,0.0,999,999,99
3022,2,17,11,0,*?*?*?*?*?*?*?*?*?*?*?*?*?*?*?*?*?*?*?*?*?*?,7.7,7.1,100,101890,504,1399,313,84.8,0.0,84.8,9939,0,9968,3568,180,11.8,10,5,9999,99999,9,999999999,0.0,999,999,99
3022,2,17,12,0,*?*?*?*?*?*?*?*?*?*?*?*?*?*?*?*?*?*?*?*?*?*?,8.1,7.1,100,101890,528,1399,315,89.6,0.0,89.6,10503,0,10535,3798,190,10.3,10,5,9999,99999,9,999999999,0.2,999,999,99
3022,2,17,13,0,*?*?*?*?*?*?*?*?*?*?*?*?*?*?*?*?*?*?*?*?*?*?,8.2,6.2,100,101890,500,1399,316,84.0,0.0,84.0,9841,0,9870,3529,182,12.9,10,5,9999,99999,9,999999999,0.3,999,999,99
3022,2,17,14,0,*?*?*?*?*?*?*?*?*?*?*?*?*?*?*?*?*?*?*?*?*?*?,8.3,6.4,100,101890,422,1401,316,68.6,0.0,68.6,8014,0,8035,2806,173,13.4,10,5,9999,99999,9,999999999,0.1,999,999,99
3022,2,17,15,0,*?*?*?*?*?*?*?*?*?*?*?*?*?*?*?*?*?*?*?*?*?*?,8.2,5.9,100,101890,298,1399,316,44.3,0.0,44.3,5172,0,5183,1746,165,12.9,10,5,9999,99999,9,999999999,1.5,999,999,99
3022,2,17,16,0,*?*?*?*?*?*?*?*?*?*?*?*?*?*?*?*?*?*?*?*?*?*?,8.2,4.5,98,101890,138,1399,316,12.9,0.0,12.9,1549,-0,1550,506,157,13.4,10,5,9999,99999,9,999999999,3.2,999,999,99
3022,2,17,17,0,*?*?*?*?*?*?*?*?*?*?*?*?*?*?*?*?*?*?*?*?*?*?,8.0,5.6,100,101890,0,-0,315,0.0,-0.0,0.0,0,0,0,0,148,14.9,10,5,9999,99999,9,999999999,1.8,999,999,99
3022,2,17,18,0,*?*?*?*?*?*?*?*?*?*?*?*?*?*?*?*?*?*?*?*?*?*?,6.7,5.8,100,101890,0,-0,309,0.0,-0.0,0.0,0,0,0,0,140,10.8,10,5,9999,99999,9,999999999,0.6,999,999,99
3022,2,17,19,0,*?*?*?*?*?*?*?*?*?*?*?*?*?*?*?*?*?*?*?*?*?*?,6.7,6.2,100,101890,0,-0,309,0.0,-0.0,0.0,0,0,0,0,137,9.8,10,5,9999,99999,9,999999999,1.2,999,999,99
3022,2,17,20,0,*?*?*?*?*?*?*?*?*?*?*?*?*?*?*?*?*?*?*?*?*?*?,5.2,5.1,100,101890,0,-0,303,0.0,-0.0,0.0,0,0,0,0,133,8.8,10,5,9999,99999,9,999999999,1.0,999,999,99
3022,2,17,21,0,*?*?*?*?*?*?*?*?*?*?*?*?*?*?*?*?*?*?*?*?*?*?,5.3,5.3,100,101890,0,-0,303,0.0,-0.0,0.0,0,0,0,0,130,4.6,10,5,9999,99999,9,999999999,1.0,999,999,99
3022,2,17,22,0,*?*?*?*?*?*?*?*?*?*?*?*?*?*?*?*?*?*?*?*?*?*?,5.2,5.3,100,101890,0,-0,303,0.0,-0.0,0.0,0,0,0,0,127,5.7,10,5,9999,99999,9,999999999,0.7,999,999,99
3022,2,17,23,0,*?*?*?*?*?*?*?*?*?*?*?*?*?*?*?*?*?*?*?*?*?*?,5.1,5.1,100,101890,0,-0,302,0.0,-0.0,0.0,0,0,0,0,123,6.2,10,5,9999,99999,9,999999999,0.1,999,999,99
3022,2,17,24,0,*?*?*?*?*?*?*?*?*?*?*?*?*?*?*?*?*?*?*?*?*?*?,3.4,2.9,100,101890,0,-0,295,0.0,-0.0,0.0,0,0,0,0,170,7.7,10,5,9999,99999,9,999999999,0.0,999,999,99
3022,2,18,1,0,*?*?*?*?*?*?*?*?*?*?*?*?*?*?*?*?*?*?*?*?*?*?,4.3,4.3,100,101972,0,-0,299,0.0,-0.0,0.0,0,0,0,0,118,5.7,10,5,9999,99999,9,999999999,0.1,999,999,99
3022,2,18,2,0,*?*?*?*?*?*?*?*?*?*?*?*?*?*?*?*?*?*?*?*?*?*?,4.0,3.9,100,101972,0,-0,298,0.0,-0.0,0.0,0,0,0,0,117,5.2,10,5,9999,99999,9,999999999,0.9,999,999,99
3022,2,18,3,0,*?*?*?*?*?*?*?*?*?*?*?*?*?*?*?*?*?*?*?*?*?*?,3.6,3.6,100,101972,0,-0,296,0.0,-0.0,0.0,0,0,0,0,115,4.1,10,5,9999,99999,9,999999999,2.0,999,999,99
3022,2,18,4,0,*?*?*?*?*?*?*?*?*?*?*?*?*?*?*?*?*?*?*?*?*?*?,3.4,3.4,100,101972,0,-0,295,0.0,-0.0,0.0,0,0,0,0,113,6.7,10,5,9999,99999,9,999999999,0.5,999,999,99
3022,2,18,5,0,*?*?*?*?*?*?*?*?*?*?*?*?*?*?*?*?*?*?*?*?*?*?,3.3,2.9,99,101972,0,-0,295,0.0,-0.0,0.0,0,0,0,0,112,7.7,10,5,9999,99999,9,999999999,0.0,999,999,99
3022,2,18,6,0,*?*?*?*?*?*?*?*?*?*?*?*?*?*?*?*?*?*?*?*?*?*?,3.1,3.0,100,101972,0,-0,294,0.0,-0.0,0.0,0,0,0,0,110,8.2,10,5,9999,99999,9,999999999,0.2,999,999,99
3022,2,18,7,0,*?*?*?*?*?*?*?*?*?*?*?*?*?*?*?*?*?*?*?*?*?*?,2.9,2.5,98,101972,0,-0,293,0.0,-0.0,0.0,0,0,0,0,123,9.3,10,5,9999,99999,9,999999999,0.0,999,999,99
3022,2,18,8,0,*?*?*?*?*?*?*?*?*?*?*?*?*?*?*?*?*?*?*?*?*?*?,3.5,3.0,99,101972,159,1398,287,39.2,87.0,29.4,4249,4607,3676,510,137,10.8,8,4,9999,99999,9,999999999,0.0,999,999,99
3022,2,18,9,0,*?*?*?*?*?*?*?*?*?*?*?*?*?*?*?*?*?*?*?*?*?*?,4.0,2.7,93,101972,317,1400,289,110.6,123.1,82.7,12079,10135,9571,1796,150,13.4,8,4,9999,99999,9,999999999,0.0,999,999,99
3022,2,18,10,0,*?*?*?*?*?*?*?*?*?*?*?*?*?*?*?*?*?*?*?*?*?*?,5.0,3.2,90,101972,437,1398,293,165.1,133.1,123.5,17992,12238,14148,2772,163,14.4,8,4,9999,99999,9,999999999,0.6,999,999,99
3022,2,18,11,0,*?*?*?*?*?*?*?*?*?*?*?*?*?*?*?*?*?*?*?*?*?*?,5.4,3.9,91,101972,512,1399,295,198.9,136.9,148.8,21676,13184,16944,3423,177,11.8,8,4,9999,99999,9,999999999,0.2,999,999,99
3022,2,18,12,0,*?*?*?*?*?*?*?*?*?*?*?*?*?*?*?*?*?*?*?*?*?*?,5.5,4.3,93,101972,536,1399,300,158.3,54.9,137.2,17389,5231,15488,3915,190,9.8,9,5,9999,99999,9,999999999,0.0,999,999,99
3022,2,18,13,0,*?*?*?*?*?*?*?*?*?*?*?*?*?*?*?*?*?*?*?*?*?*?,5.9,3.6,87,101972,508,1400,301,148.6,54.5,128.9,16325,5133,14547,3631,192,11.8,9,5,9999,99999,9,999999999,0.0,999,999,99
3022,2,18,14,0,*?*?*?*?*?*?*?*?*?*?*?*?*?*?*?*?*?*?*?*?*?*?,5.6,2.3,81,101972,429,1399,300,121.8,52.8,105.6,13369,4802,11930,2878,193,12.9,9,5,9999,99999,9,999999999,0.0,999,999,99
3022,2,18,15,0,*?*?*?*?*?*?*?*?*?*?*?*?*?*?*?*?*?*?*?*?*?*?,6.0,3.4,85,101972,305,1397,302,79.6,48.5,69.0,8732,4022,7817,1801,195,14.4,9,5,9999,99999,9,999999999,0.1,999,999,99
3022,2,18,16,0,*?*?*?*?*?*?*?*?*?*?*?*?*?*?*?*?*?*?*?*?*?*?,5.8,3.9,89,101972,145,1397,301,24.9,31.9,21.6,2811,1820,2628,449,197,14.4,9,5,9999,99999,9,999999999,0.1,999,999,99
3022,2,18,17,0,*?*?*?*?*?*?*?*?*?*?*?*?*?*?*?*?*?*?*?*?*?*?,5.2,4.1,95,101972,0,-0,303,0.0,-0.0,0.0,0,0,0,0,198,13.4,10,5,9999,99999,9,999999999,0.0,999,999,99
3022,2,18,18,0,*?*?*?*?*?*?*?*?*?*?*?*?*?*?*?*?*?*?*?*?*?*?,5.2,3.8,91,101972,0,-0,303,0.0,-0.0,0.0,0,0,0,0,200,11.8,10,5,9999,99999,9,999999999,0.0,999,999,99
3022,2,18,19,0,*?*?*?*?*?*?*?*?*?*?*?*?*?*?*?*?*?*?*?*?*?*?,4.4,2.9,91,101972,0,-0,300,0.0,-0.0,0.0,0,0,0,0,197,10.8,10,5,9999,99999,9,999999999,0.1,999,999,99
3022,2,18,20,0,*?*?*?*?*?*?*?*?*?*?*?*?*?*?*?*?*?*?*?*?*?*?,4.1,2.3,90,101972,0,-0,298,0.0,-0.0,0.0,0,0,0,0,193,10.8,10,5,9999,99999,9,999999999,0.6,999,999,99
3022,2,18,21,0,*?*?*?*?*?*?*?*?*?*?*?*?*?*?*?*?*?*?*?*?*?*?,4.1,1.9,86,101972,0,-0,298,0.0,-0.0,0.0,0,0,0,0,190,8.8,10,5,9999,99999,9,999999999,0.0,999,999,99
3022,2,18,22,0,*?*?*?*?*?*?*?*?*?*?*?*?*?*?*?*?*?*?*?*?*?*?,4.2,2.1,87,101972,0,-0,299,0.0,-0.0,0.0,0,0,0,0,187,6.7,10,5,9999,99999,9,999999999,0.1,999,999,99
3022,2,18,23,0,*?*?*?*?*?*?*?*?*?*?*?*?*?*?*?*?*?*?*?*?*?*?,4.1,1.7,85,101972,0,-0,298,0.0,-0.0,0.0,0,0,0,0,183,7.7,10,5,9999,99999,9,999999999,0.1,999,999,99
3022,2,18,24,0,*?*?*?*?*?*?*?*?*?*?*?*?*?*?*?*?*?*?*?*?*?*?,5.0,4.8,100,101972,0,-0,302,0.0,-0.0,0.0,0,0,0,0,120,5.2,10,5,9999,99999,9,999999999,0.0,999,999,99
3022,2,19,1,0,*?*?*?*?*?*?*?*?*?*?*?*?*?*?*?*?*?*?*?*?*?*?,3.8,1.7,88,102020,0,-0,297,0.0,-0.0,0.0,0,0,0,0,165,9.8,10,5,9999,99999,9,999999999,0.0,999,999,99
3022,2,19,2,0,*?*?*?*?*?*?*?*?*?*?*?*?*?*?*?*?*?*?*?*?*?*?,3.4,1.7,91,102020,0,-0,295,0.0,-0.0,0.0,0,0,0,0,150,8.8,10,5,9999,99999,9,999999999,0.0,999,999,99
3022,2,19,3,0,*?*?*?*?*?*?*?*?*?*?*?*?*?*?*?*?*?*?*?*?*?*?,2.9,1.9,94,102020,0,-0,293,0.0,-0.0,0.0,0,0,0,0,135,10.3,10,5,9999,99999,9,999999999,0.0,999,999,99
3022,2,19,4,0,*?*?*?*?*?*?*?*?*?*?*?*?*?*?*?*?*?*?*?*?*?*?,3.4,2.7,97,102020,0,-0,295,0.0,-0.0,0.0,0,0,0,0,120,9.3,10,5,9999,99999,9,999999999,0.0,999,999,99
3022,2,19,5,0,*?*?*?*?*?*?*?*?*?*?*?*?*?*?*?*?*?*?*?*?*?*?,3.9,2.7,94,102020,0,-0,297,0.0,-0.0,0.0,0,0,0,0,105,6.7,10,5,9999,99999,9,999999999,1.0,999,999,99
3022,2,19,6,0,*?*?*?*?*?*?*?*?*?*?*?*?*?*?*?*?*?*?*?*?*?*?,4.2,3.0,94,102020,0,-0,299,0.0,-0.0,0.0,0,0,0,0,90,8.2,10,5,9999,99999,9,999999999,1.4,999,999,99
3022,2,19,7,0,*?*?*?*?*?*?*?*?*?*?*?*?*?*?*?*?*?*?*?*?*?*?,4.1,3.0,95,102020,0,-0,298,0.0,-0.0,0.0,0,0,0,0,78,8.8,10,5,9999,99999,9,999999999,0.1,999,999,99
3022,2,19,8,0,*?*?*?*?*?*?*?*?*?*?*?*?*?*?*?*?*?*?*?*?*?*?,3.7,3.4,100,102020,167,1400,292,32.3,36.0,28.0,3619,2208,3373,586,67,7.2,9,5,9999,99999,9,999999999,0.0,999,999,99
3022,2,19,9,0,*?*?*?*?*?*?*?*?*?*?*?*?*?*?*?*?*?*?*?*?*?*?,4.9,3.8,95,102020,325,1400,293,114.2,124.0,85.4,12468,10309,9873,1858,55,6.2,8,4,9999,99999,9,999999999,0.0,999,999,99
3022,2,19,10,0,*?*?*?*?*?*?*?*?*?*?*?*?*?*?*?*?*?*?*?*?*?*?,6.0,5.1,96,102020,445,1398,302,127.3,53.2,110.4,13977,4877,12469,3028,43,10.8,9,5,9999,99999,9,999999999,0.1,999,999,99
3022,2,19,11,0,*?*?*?*?*?*?*?*?*?*?*?*?*?*?*?*?*?*?*?*?*?*?,7.1,4.8,87,102020,520,1399,307,152.8,54.7,132.5,16800,5158,14971,3753,32,11.3,9,5,9999,99999,9,999999999,1.0,999,999,99
3022,2,19,12,0,*?*?*?*?*?*?*?*?*?*?*?*?*?*?*?*?*?*?*?*?*?*?,7.9,3.0,73,102020,544,1399,310,161.0,55.1,139.6,17703,5237,15771,3997,20,11.3,9,5,9999,99999,9,999999999,1.0,999,999,99
3022,2,19,13,0,*?*?*?*?*?*?*?*?*?*?*?*?*?*?*?*?*?*?*?*?*?*?,7.7,3.2,75,102020,515,1397,309,151.3,54.6,131.2,16634,5143,14824,3708,27,12.4,9,5,9999,99999,9,999999999,1.0,999,999,99
3022,2,19,14,0,*?*?*?*?*?*?*?*?*?*?*?*?*?*?*?*?*?*?*?*?*?*?,7.9,4.5,80,102020,437,1400,315,71.6,0.0,71.6,8368,0,8391,2944,33,11.8,10,5,9999,99999,9,999999999,1.0,999,999,99
3022,2,19,15,0,*?*?*?*?*?*?*?*?*?*?*?*?*?*?*?*?*?*?*?*?*?*?,8.0,5.3,84,102020,313,1399,315,47.3,0.0,47.3,5516,0,5528,1870,40,11.3,10,5,9999,99999,9,999999999,0.6,999,999,99
3022,2,19,16,0,*?*?*?*?*?*?*?*?*?*?*?*?*?*?*?*?*?*?*?*?*?*?,7.9,5.9,89,102020,152,1395,314,15.7,0.0,15.7,1879,-0,1880,614,47,10.3,10,5,9999,99999,9,999999999,0.0,999,999,99
3022,2,19,17,0,*?*?*?*?*?*?*?*?*?*?*?*?*?*?*?*?*?*?*?*?*?*?,7.4,6.1,93,102020,0,-0,312,0.0,-0.0,0.0,0,0,0,0,53,9.8,10,5,9999,99999,9,999999999,0.0,999,999,99
3022,2,19,18,0,*?*?*?*?*?*?*?*?*?*?*?*?*?*?*?*?*?*?*?*?*?*?,6.8,5.8,95,102020,0,-0,310,0.0,-0.0,0.0,0,0,0,0,60,10.8,10,5,9999,99999,9,999999999,0.0,999,999,99
3022,2,19,19,0,*?*?*?*?*?*?*?*?*?*?*?*?*?*?*?*?*?*?*?*?*?*?,5.3,5.3,100,102020,0,-0,303,0.0,-0.0,0.0,0,0,0,0,110,9.8,10,5,9999,99999,9,999999999,0.0,999,999,99
3022,2,19,20,0,*?*?*?*?*?*?*?*?*?*?*?*?*?*?*?*?*?*?*?*?*?*?,5.6,5.6,100,102020,0,-0,304,0.0,-0.0,0.0,0,0,0,0,160,8.8,10,5,9999,99999,9,999999999,0.0,999,999,99
3022,2,19,21,0,*?*?*?*?*?*?*?*?*?*?*?*?*?*?*?*?*?*?*?*?*?*?,4.8,4.8,100,102020,0,-0,301,0.0,-0.0,0.0,0,0,0,0,210,6.7,10,5,9999,99999,9,999999999,0.0,999,999,99
3022,2,19,22,0,*?*?*?*?*?*?*?*?*?*?*?*?*?*?*?*?*?*?*?*?*?*?,4.8,4.8,100,102020,0,-0,301,0.0,-0.0,0.0,0,0,0,0,260,6.2,10,5,9999,99999,9,999999999,0.0,999,999,99
3022,2,19,23,0,*?*?*?*?*?*?*?*?*?*?*?*?*?*?*?*?*?*?*?*?*?*?,4.3,4.3,100,102020,0,-0,299,0.0,-0.0,0.0,0,0,0,0,310,5.7,10,5,9999,99999,9,999999999,0.0,999,999,99
3022,2,19,24,0,*?*?*?*?*?*?*?*?*?*?*?*?*?*?*?*?*?*?*?*?*?*?,3.9,1.7,87,102020,0,-0,298,0.0,-0.0,0.0,0,0,0,0,180,9.8,10,5,9999,99999,9,999999999,0.3,999,999,99
3022,2,20,1,0,*?*?*?*?*?*?*?*?*?*?*?*?*?*?*?*?*?*?*?*?*?*?,2.9,2.9,100,102209,0,-0,293,0.0,-0.0,0.0,0,0,0,0,322,7.7,10,5,9999,99999,9,999999999,0.0,999,999,99
3022,2,20,2,0,*?*?*?*?*?*?*?*?*?*?*?*?*?*?*?*?*?*?*?*?*?*?,1.8,1.7,100,102209,0,-0,289,0.0,-0.0,0.0,0,0,0,0,283,7.2,10,5,9999,99999,9,999999999,0.0,999,999,99
3022,2,20,3,0,*?*?*?*?*?*?*?*?*?*?*?*?*?*?*?*?*?*?*?*?*?*?,2.7,2.7,100,102209,0,-0,292,0.0,-0.0,0.0,0,0,0,0,245,7.7,10,5,9999,99999,9,999999999,0.0,999,999,99
3022,2,20,4,0,*?*?*?*?*?*?*?*?*?*?*?*?*?*?*?*?*?*?*?*?*?*?,3.6,2.7,94,102209,0,-0,296,0.0,-0.0,0.0,0,0,0,0,207,7.2,10,5,9999,99999,9,999999999,0.0,999,999,99
3022,2,20,5,0,*?*?*?*?*?*?*?*?*?*?*?*?*?*?*?*?*?*?*?*?*?*?,3.3,2.1,91,102209,0,-0,295,0.0,-0.0,0.0,0,0,0,0,168,6.7,10,5,9999,99999,9,999999999,0.0,999,999,99
3022,2,20,6,0,*?*?*?*?*?*?*?*?*?*?*?*?*?*?*?*?*?*?*?*?*?*?,3.4,2.1,90,102209,0,-0,295,0.0,-0.0,0.0,0,0,0,0,130,8.2,10,5,9999,99999,9,999999999,0.0,999,999,99
3022,2,20,7,0,*?*?*?*?*?*?*?*?*?*?*?*?*?*?*?*?*?*?*?*?*?*?,3.3,1.9,89,102209,0,-0,295,0.0,-0.0,0.0,0,0,0,0,133,5.7,10,5,9999,99999,9,999999999,0.0,999,999,99
3022,2,20,8,0,*?*?*?*?*?*?*?*?*?*?*?*?*?*?*?*?*?*?*?*?*?*?,3.5,1.3,85,102209,175,1401,296,20.1,0.0,20.1,2383,-0,2386,782,137,6.7,10,5,9999,99999,9,999999999,0.0,999,999,99
3022,2,20,9,0,*?*?*?*?*?*?*?*?*?*?*?*?*?*?*?*?*?*?*?*?*?*?,5.1,1.3,76,102209,333,1400,303,51.2,0.0,51.2,5973,0,5986,2036,140,10.3,10,5,9999,99999,9,999999999,0.0,999,999,99
3022,2,20,10,0,*?*?*?*?*?*?*?*?*?*?*?*?*?*?*?*?*?*?*?*?*?*?,7.0,-0.2,60,102209,453,1398,311,74.9,0.0,74.9,8756,0,8780,3095,143,11.3,10,5,9999,99999,9,999999999,0.0,999,999,99
3022,2,20,11,0,*?*?*?*?*?*?*?*?*?*?*?*?*?*?*?*?*?*?*?*?*?*?,9.0,0.6,56,102209,528,1399,320,89.6,0.0,89.6,10505,0,10537,3799,147,11.3,10,5,9999,99999,9,999999999,0.2,999,999,99
3022,2,20,12,0,*?*?*?*?*?*?*?*?*?*?*?*?*?*?*?*?*?*?*?*?*?*?,9.9,1.9,57,102209,552,1399,324,94.3,0.0,94.3,11068,0,11102,4031,150,11.3,10,5,9999,99999,9,999999999,0.4,999,999,99
3022,2,20,13,0,*?*?*?*?*?*?*?*?*?*?*?*?*?*?*?*?*?*?*?*?*?*?,9.9,1.0,54,102209,523,1398,324,88.7,0.0,88.7,10396,0,10427,3754,145,10.8,10,5,9999,99999,9,999999999,0.4,999,999,99
3022,2,20,14,0,*?*?*?*?*?*?*?*?*?*?*?*?*?*?*?*?*?*?*?*?*?*?,10.0,1.7,56,102209,444,1397,325,73.1,0.0,73.1,8549,0,8572,3014,140,11.8,10,5,9999,99999,9,999999999,0.4,999,999,99
3022,2,20,15,0,*?*?*?*?*?*?*?*?*?*?*?*?*?*?*?*?*?*?*?*?*?*?,9.9,2.1,58,102209,320,1397,324,48.8,0.0,48.8,5688,0,5700,1932,135,9.8,10,5,9999,99999,9,999999999,0.4,999,999,99
3022,2,20,16,0,*?*?*?*?*?*?*?*?*?*?*?*?*?*?*?*?*?*?*?*?*?*?,9.9,1.0,54,102209,160,1401,324,17.2,0.0,17.2,2044,-0,2046,669,130,9.8,10,5,9999,99999,9,999999999,0.1,999,999,99
3022,2,20,17,0,*?*?*?*?*?*?*?*?*?*?*?*?*?*?*?*?*?*?*?*?*?*?,8.4,3.4,71,102209,0,-0,317,0.0,-0.0,0.0,0,0,0,0,125,9.3,10,5,9999,99999,9,999999999,0.0,999,999,99
3022,2,20,18,0,*?*?*?*?*?*?*?*?*?*?*?*?*?*?*?*?*?*?*?*?*?*?,7.6,4.3,79,102209,0,-0,313,0.0,-0.0,0.0,0,0,0,0,120,8.8,10,5,9999,99999,9,999999999,0.0,999,999,99
3022,2,20,19,0,*?*?*?*?*?*?*?*?*?*?*?*?*?*?*?*?*?*?*?*?*?*?,6.1,3.6,84,102209,0,-0,307,0.0,-0.0,0.0,0,0,0,0,120,7.2,10,5,9999,99999,9,999999999,0.0,999,999,99
3022,2,20,20,0,*?*?*?*?*?*?*?*?*?*?*?*?*?*?*?*?*?*?*?*?*?*?,5.3,2.9,84,102209,0,-0,303,0.0,-0.0,0.0,0,0,0,0,120,6.7,10,5,9999,99999,9,999999999,0.0,999,999,99
3022,2,20,21,0,*?*?*?*?*?*?*?*?*?*?*?*?*?*?*?*?*?*?*?*?*?*?,5.5,3.8,89,102209,0,-0,304,0.0,-0.0,0.0,0,0,0,0,120,9.8,10,5,9999,99999,9,999999999,0.0,999,999,99
3022,2,20,22,0,*?*?*?*?*?*?*?*?*?*?*?*?*?*?*?*?*?*?*?*?*?*?,4.6,4.5,98,102209,0,-0,300,0.0,-0.0,0.0,0,0,0,0,120,8.2,10,5,9999,99999,9,999999999,0.0,999,999,99
3022,2,20,23,0,*?*?*?*?*?*?*?*?*?*?*?*?*?*?*?*?*?*?*?*?*?*?,5.3,4.8,96,102209,0,-0,303,0.0,-0.0,0.0,0,0,0,0,120,9.8,10,5,9999,99999,9,999999999,0.0,999,999,99
3022,2,20,24,0,*?*?*?*?*?*?*?*?*?*?*?*?*?*?*?*?*?*?*?*?*?*?,3.7,3.6,100,102209,0,-0,296,0.0,-0.0,0.0,0,0,0,0,360,5.7,10,5,9999,99999,9,999999999,0.0,999,999,99
3022,2,21,1,0,*?*?*?*?*?*?*?*?*?*?*?*?*?*?*?*?*?*?*?*?*?*?,6.3,5.3,94,102623,0,-0,307,0.0,-0.0,0.0,0,0,0,0,118,5.2,10,5,9999,99999,9,999999999,0.0,999,999,99
3022,2,21,2,0,*?*?*?*?*?*?*?*?*?*?*?*?*?*?*?*?*?*?*?*?*?*?,6.6,5.5,93,102623,0,-0,309,0.0,-0.0,0.0,0,0,0,0,117,5.7,10,5,9999,99999,9,999999999,0.0,999,999,99
3022,2,21,3,0,*?*?*?*?*?*?*?*?*?*?*?*?*?*?*?*?*?*?*?*?*?*?,6.4,4.8,90,102623,0,-0,308,0.0,-0.0,0.0,0,0,0,0,115,5.2,10,5,9999,99999,9,999999999,0.0,999,999,99
3022,2,21,4,0,*?*?*?*?*?*?*?*?*?*?*?*?*?*?*?*?*?*?*?*?*?*?,6.2,4.1,87,102623,0,-0,307,0.0,-0.0,0.0,0,0,0,0,113,7.7,10,5,9999,99999,9,999999999,0.0,999,999,99
3022,2,21,5,0,*?*?*?*?*?*?*?*?*?*?*?*?*?*?*?*?*?*?*?*?*?*?,5.9,4.5,91,102623,0,-0,306,0.0,-0.0,0.0,0,0,0,0,112,8.8,10,5,9999,99999,9,999999999,0.0,999,999,99
3022,2,21,6,0,*?*?*?*?*?*?*?*?*?*?*?*?*?*?*?*?*?*?*?*?*?*?,6.6,4.6,89,102623,0,-0,296,0.0,-0.0,0.0,0,0,0,0,110,6.2,7,4,9999,99999,9,999999999,0.0,999,999,99
3022,2,21,7,0,*?*?*?*?*?*?*?*?*?*?*?*?*?*?*?*?*?*?*?*?*?*?,7.1,5.9,93,102623,0,-0,270,0.0,-0.0,0.0,0,0,0,0,115,7.7,0,0,9999,99999,9,999999999,0.0,999,999,99
3022,2,21,8,0,*?*?*?*?*?*?*?*?*?*?*?*?*?*?*?*?*?*?*?*?*?*?,6.3,6.1,100,102623,182,1394,267,74.8,401.0,22.4,7756,27756,3704,472,120,6.7,0,0,9999,99999,9,999999999,0.0,999,999,99
3022,2,21,9,0,*?*?*?*?*?*?*?*?*?*?*?*?*?*?*?*?*?*?*?*?*?*?,6.8,6.2,97,102623,341,1399,269,182.0,522.8,54.6,18905,43317,8239,1021,125,8.2,0,0,9999,99999,9,999999999,0.0,999,999,99
3022,2,21,10,0,*?*?*?*?*?*?*?*?*?*?*?*?*?*?*?*?*?*?*?*?*?*?,7.7,5.0,84,102623,461,1397,270,263.7,559.6,79.1,27376,50715,11516,1505,130,7.7,0,0,9999,99999,9,999999999,0.0,999,999,99
3022,2,21,11,0,*?*?*?*?*?*?*?*?*?*?*?*?*?*?*?*?*?*?*?*?*?*?,8.6,3.9,73,102623,536,1398,271,314.4,574.1,94.3,32671,53886,13472,1833,135,10.3,0,0,9999,99999,9,999999999,0.0,999,999,99
3022,2,21,12,0,*?*?*?*?*?*?*?*?*?*?*?*?*?*?*?*?*?*?*?*?*?*?,9.2,3.2,67,102623,559,1396,272,330.6,577.9,99.2,34365,54724,14079,1944,140,8.8,0,0,9999,99999,9,999999999,0.0,999,999,99
3022,2,21,13,0,*?*?*?*?*?*?*?*?*?*?*?*?*?*?*?*?*?*?*?*?*?*?,9.2,2.9,65,102623,531,1398,271,311.2,573.3,93.4,32341,53694,13356,1811,138,7.2,0,0,9999,99999,9,999999999,0.2,999,999,99
3022,2,21,14,0,*?*?*?*?*?*?*?*?*?*?*?*?*?*?*?*?*?*?*?*?*?*?,9.2,5.0,75,102623,452,1398,276,257.5,557.5,77.3,26731,50256,11276,1466,137,10.3,0,0,9999,99999,9,999999999,0.1,999,999,99
3022,2,21,15,0,*?*?*?*?*?*?*?*?*?*?*?*?*?*?*?*?*?*?*?*?*?*?,9.3,5.6,79,102623,328,1399,277,173.3,517.3,52.0,18000,42299,7878,971,135,9.3,0,0,9999,99999,9,999999999,0.0,999,999,99
3022,2,21,16,0,*?*?*?*?*?*?*?*?*?*?*?*?*?*?*?*?*?*?*?*?*?*?,9.1,6.4,84,102623,167,1399,278,64.2,376.3,19.3,6706,25341,3210,417,133,9.3,0,0,9999,99999,9,999999999,0.0,999,999,99
3022,2,21,17,0,*?*?*?*?*?*?*?*?*?*?*?*?*?*?*?*?*?*?*?*?*?*?,9.3,7.7,91,102623,0,-0,313,0.0,-0.0,0.0,0,0,0,0,132,9.3,8,4,9999,99999,9,999999999,0.0,999,999,99
3022,2,21,18,0,*?*?*?*?*?*?*?*?*?*?*?*?*?*?*?*?*?*?*?*?*?*?,8.3,6.6,90,102623,0,-0,316,0.0,-0.0,0.0,0,0,0,0,130,9.8,10,5,9999,99999,9,999999999,0.0,999,999,99
3022,2,21,19,0,*?*?*?*?*?*?*?*?*?*?*?*?*?*?*?*?*?*?*?*?*?*?,7.9,7.7,99,102623,0,-0,314,0.0,-0.0,0.0,0,0,0,0,128,9.3,10,5,9999,99999,9,999999999,0.0,999,999,99
3022,2,21,20,0,*?*?*?*?*?*?*?*?*?*?*?*?*?*?*?*?*?*?*?*?*?*?,8.1,8.0,100,102623,0,-0,315,0.0,-0.0,0.0,0,0,0,0,127,9.8,10,5,9999,99999,9,999999999,0.0,999,999,99
3022,2,21,21,0,*?*?*?*?*?*?*?*?*?*?*?*?*?*?*?*?*?*?*?*?*?*?,7.4,7.4,100,102623,0,-0,312,0.0,-0.0,0.0,0,0,0,0,125,9.3,10,5,9999,99999,9,999999999,0.0,999,999,99
3022,2,21,22,0,*?*?*?*?*?*?*?*?*?*?*?*?*?*?*?*?*?*?*?*?*?*?,7.4,7.4,100,102623,0,-0,312,0.0,-0.0,0.0,0,0,0,0,123,8.2,10,5,9999,99999,9,999999999,0.0,999,999,99
3022,2,21,23,0,*?*?*?*?*?*?*?*?*?*?*?*?*?*?*?*?*?*?*?*?*?*?,7.0,7.0,100,102623,0,-0,310,0.0,-0.0,0.0,0,0,0,0,122,6.2,10,5,9999,99999,9,999999999,0.0,999,999,99
3022,2,21,24,0,*?*?*?*?*?*?*?*?*?*?*?*?*?*?*?*?*?*?*?*?*?*?,5.9,5.0,95,102623,0,-0,306,0.0,-0.0,0.0,0,0,0,0,120,8.2,10,5,9999,99999,9,999999999,0.0,999,999,99
3022,2,22,1,0,*?*?*?*?*?*?*?*?*?*?*?*?*?*?*?*?*?*?*?*?*?*?,5.8,3.8,87,102602,0,-0,305,0.0,-0.0,0.0,0,0,0,0,122,8.2,10,5,9999,99999,9,999999999,0.0,999,999,99
3022,2,22,2,0,*?*?*?*?*?*?*?*?*?*?*?*?*?*?*?*?*?*?*?*?*?*?,5.3,2.3,80,102602,0,-0,304,0.0,-0.0,0.0,0,0,0,0,123,5.2,10,5,9999,99999,9,999999999,0.0,999,999,99
3022,2,22,3,0,*?*?*?*?*?*?*?*?*?*?*?*?*?*?*?*?*?*?*?*?*?*?,5.7,2.1,78,102602,0,-0,305,0.0,-0.0,0.0,0,0,0,0,125,7.2,10,5,9999,99999,9,999999999,0.0,999,999,99
3022,2,22,4,0,*?*?*?*?*?*?*?*?*?*?*?*?*?*?*?*?*?*?*?*?*?*?,5.3,1.9,78,102602,0,-0,304,0.0,-0.0,0.0,0,0,0,0,127,7.2,10,5,9999,99999,9,999999999,0.0,999,999,99
3022,2,22,5,0,*?*?*?*?*?*?*?*?*?*?*?*?*?*?*?*?*?*?*?*?*?*?,4.9,2.3,83,102602,0,-0,302,0.0,-0.0,0.0,0,0,0,0,128,6.2,10,5,9999,99999,9,999999999,0.0,999,999,99
3022,2,22,6,0,*?*?*?*?*?*?*?*?*?*?*?*?*?*?*?*?*?*?*?*?*?*?,5.1,2.3,82,102602,0,-0,303,0.0,-0.0,0.0,0,0,0,0,130,7.2,10,5,9999,99999,9,999999999,0.0,999,999,99
3022,2,22,7,0,*?*?*?*?*?*?*?*?*?*?*?*?*?*?*?*?*?*?*?*?*?*?,5.2,2.1,80,102602,6,1521,303,0.0,0.0,0.0,0,0,0,0,122,6.2,10,5,9999,99999,9,999999999,0.0,999,999,99
3022,2,22,8,0,*?*?*?*?*?*?*?*?*?*?*?*?*?*?*?*?*?*?*?*?*?*?,5.2,2.5,83,102602,190,1393,303,23.3,0.0,23.3,2744,-0,2747,902,113,6.7,10,5,9999,99999,9,999999999,0.0,999,999,99
3022,2,22,9,0,*?*?*?*?*?*?*?*?*?*?*?*?*?*?*?*?*?*?*?*?*?*?,5.9,2.1,77,102602,349,1399,306,54.4,0.0,54.4,6346,0,6360,2173,105,7.2,10,5,9999,99999,9,999999999,0.0,999,999,99
3022,2,22,10,0,*?*?*?*?*?*?*?*?*?*?*?*?*?*?*?*?*?*?*?*?*?*?,6.2,1.9,74,102602,469,1397,308,78.1,0.0,78.1,9137,0,9163,3245,97,7.7,10,5,9999,99999,9,999999999,0.0,999,999,99
3022,2,22,11,0,*?*?*?*?*?*?*?*?*?*?*?*?*?*?*?*?*?*?*?*?*?*?,6.3,2.9,79,102602,544,1398,308,92.8,0.0,92.8,10890,0,10924,3957,88,9.3,10,5,9999,99999,9,999999999,0.0,999,999,99
3022,2,22,12,0,*?*?*?*?*?*?*?*?*?*?*?*?*?*?*?*?*?*?*?*?*?*?,6.6,2.5,75,102602,567,1396,309,97.5,0.0,97.5,11451,0,11487,4189,80,10.3,10,5,9999,99999,9,999999999,0.0,999,999,99
3022,2,22,13,0,*?*?*?*?*?*?*?*?*?*?*?*?*?*?*?*?*?*?*?*?*?*?,6.6,2.5,75,102602,539,1398,309,91.8,0.0,91.8,10773,0,10806,3908,78,10.8,10,5,9999,99999,9,999999999,0.0,999,999,99
3022,2,22,14,0,*?*?*?*?*?*?*?*?*?*?*?*?*?*?*?*?*?*?*?*?*?*?,6.3,2.9,79,102602,459,1396,308,76.2,0.0,76.2,8912,0,8937,3156,77,12.4,10,5,9999,99999,9,999999999,0.0,999,999,99
3022,2,22,15,0,*?*?*?*?*?*?*?*?*?*?*?*?*?*?*?*?*?*?*?*?*?*?,6.8,3.0,77,102602,335,1397,310,51.7,0.0,51.7,6035,0,6048,2058,75,9.3,10,5,9999,99999,9,999999999,0.0,999,999,99
3022,2,22,16,0,*?*?*?*?*?*?*?*?*?*?*?*?*?*?*?*?*?*?*?*?*?*?,6.3,2.5,77,102602,174,1396,308,20.0,0.0,20.0,2374,-0,2376,779,73,8.8,10,5,9999,99999,9,999999999,0.0,999,999,99
3022,2,22,17,0,*?*?*?*?*?*?*?*?*?*?*?*?*?*?*?*?*?*?*?*?*?*?,6.5,2.7,76,102602,0,-0,309,0.0,-0.0,0.0,0,0,0,0,72,7.7,10,5,9999,99999,9,999999999,0.0,999,999,99
3022,2,22,18,0,*?*?*?*?*?*?*?*?*?*?*?*?*?*?*?*?*?*?*?*?*?*?,6.4,2.9,78,102602,0,-0,308,0.0,-0.0,0.0,0,0,0,0,70,8.2,10,5,9999,99999,9,999999999,0.0,999,999,99
3022,2,22,19,0,*?*?*?*?*?*?*?*?*?*?*?*?*?*?*?*?*?*?*?*?*?*?,5.4,2.5,82,102602,0,-0,304,0.0,-0.0,0.0,0,0,0,0,110,7.2,10,5,9999,99999,9,999999999,0.0,999,999,99
3022,2,22,20,0,*?*?*?*?*?*?*?*?*?*?*?*?*?*?*?*?*?*?*?*?*?*?,5.5,3.4,86,102602,0,-0,304,0.0,-0.0,0.0,0,0,0,0,150,9.3,10,5,9999,99999,9,999999999,0.0,999,999,99
3022,2,22,21,0,*?*?*?*?*?*?*?*?*?*?*?*?*?*?*?*?*?*?*?*?*?*?,6.3,3.6,83,102602,0,-0,308,0.0,-0.0,0.0,0,0,0,0,190,4.6,10,5,9999,99999,9,999999999,0.0,999,999,99
3022,2,22,22,0,*?*?*?*?*?*?*?*?*?*?*?*?*?*?*?*?*?*?*?*?*?*?,6.1,2.7,79,102602,0,-0,307,0.0,-0.0,0.0,0,0,0,0,230,3.6,10,5,9999,99999,9,999999999,0.0,999,999,99
3022,2,22,23,0,*?*?*?*?*?*?*?*?*?*?*?*?*?*?*?*?*?*?*?*?*?*?,5.0,1.7,79,102602,0,-0,302,0.0,-0.0,0.0,0,0,0,0,270,4.1,10,5,9999,99999,9,999999999,0.0,999,999,99
3022,2,22,24,0,*?*?*?*?*?*?*?*?*?*?*?*?*?*?*?*?*?*?*?*?*?*?,6.5,5.5,93,102602,0,-0,308,0.0,-0.0,0.0,0,0,0,0,120,6.2,10,5,9999,99999,9,999999999,0.0,999,999,99
3022,2,23,1,0,*?*?*?*?*?*?*?*?*?*?*?*?*?*?*?*?*?*?*?*?*?*?,2.6,-0.4,78,102632,0,-0,292,0.0,-0.0,0.0,0,0,0,0,317,8.2,10,5,9999,99999,9,999999999,0.0,999,999,99
3022,2,23,2,0,*?*?*?*?*?*?*?*?*?*?*?*?*?*?*?*?*?*?*?*?*?*?,1.6,-1.7,76,102632,0,-0,288,0.0,-0.0,0.0,0,0,0,0,323,10.8,10,5,9999,99999,9,999999999,0.0,999,999,99
3022,2,23,3,0,*?*?*?*?*?*?*?*?*?*?*?*?*?*?*?*?*?*?*?*?*?*?,1.5,-1.7,77,102632,0,-0,288,0.0,-0.0,0.0,0,0,0,0,330,9.3,10,5,9999,99999,9,999999999,0.0,999,999,99
3022,2,23,4,0,*?*?*?*?*?*?*?*?*?*?*?*?*?*?*?*?*?*?*?*?*?*?,1.7,-0.4,84,102632,0,-0,289,0.0,-0.0,0.0,0,0,0,0,337,10.8,10,5,9999,99999,9,999999999,0.0,999,999,99
3022,2,23,5,0,*?*?*?*?*?*?*?*?*?*?*?*?*?*?*?*?*?*?*?*?*?*?,1.4,-0.4,87,102632,0,-0,287,0.0,-0.0,0.0,0,0,0,0,343,6.2,10,5,9999,99999,9,999999999,0.0,999,999,99
3022,2,23,6,0,*?*?*?*?*?*?*?*?*?*?*?*?*?*?*?*?*?*?*?*?*?*?,0.6,0.2,96,102632,0,-0,284,0.0,-0.0,0.0,0,0,0,0,350,4.1,10,5,9999,99999,9,999999999,0.0,999,999,99
3022,2,23,7,0,*?*?*?*?*?*?*?*?*?*?*?*?*?*?*?*?*?*?*?*?*?*?,-0.2,-0.6,96,102632,13,1350,276,0.0,0.0,0.0,0,0,0,0,295,5.7,9,5,9999,99999,9,999999999,0.0,999,999,99
3022,2,23,8,0,*?*?*?*?*?*?*?*?*?*?*?*?*?*?*?*?*?*?*?*?*?*?,1.6,0.4,91,102632,198,1393,239,85.8,422.3,25.7,8839,30017,4209,527,240,8.8,0,0,9999,99999,9,999999999,0.0,999,999,99
3022,2,23,9,0,*?*?*?*?*?*?*?*?*?*?*?*?*?*?*?*?*?*?*?*?*?*?,3.5,1.9,88,102632,357,1398,248,193.1,529.3,57.9,20051,44534,8693,1084,185,8.8,0,0,9999,99999,9,999999999,0.0,999,999,99
3022,2,23,10,0,*?*?*?*?*?*?*?*?*?*?*?*?*?*?*?*?*?*?*?*?*?*?,5.9,1.9,75,102632,477,1396,257,274.9,563.2,82.5,28539,51489,11951,1575,130,11.3,0,0,9999,99999,9,999999999,0.0,999,999,99
3022,2,23,11,0,*?*?*?*?*?*?*?*?*?*?*?*?*?*?*?*?*?*?*?*?*?*?,8.4,3.4,70,102632,552,1397,269,325.6,576.8,97.7,33839,54472,13892,1909,75,6.2,0,0,9999,99999,9,999999999,0.0,999,999,99
3022,2,23,12,0,*?*?*?*?*?*?*?*?*?*?*?*?*?*?*?*?*?*?*?*?*?*?,9.8,3.0,62,102632,575,1395,289,337.6,521.9,122.5,35993,50447,15704,2383,20,5.2,3,2,9999,99999,9,999999999,0.0,999,999,99
3022,2,23,13,0,*?*?*?*?*?*?*?*?*?*?*?*?*?*?*?*?*?*?*?*?*?*?,9.7,3.8,66,102632,546,1395,323,93.4,0.0,93.4,10960,0,10993,3985,25,7.2,10,5,9999,99999,9,999999999,0.0,999,999,99
3022,2,23,14,0,*?*?*?*?*?*?*?*?*?*?*?*?*?*?*?*?*?*?*?*?*?*?,9.8,2.5,59,102632,467,1396,319,135.1,53.7,117.1,14828,4978,13221,3242,30,8.8,9,5,9999,99999,9,999999999,0.0,999,999,99
3022,2,23,15,0,*?*?*?*?*?*?*?*?*?*?*?*?*?*?*?*?*?*?*?*?*?*?,9.9,2.3,58,102632,342,1394,299,171.2,366.4,81.3,17864,29974,10539,1495,35,5.7,5,3,9999,99999,9,999999999,0.0,999,999,99
3022,2,23,16,0,*?*?*?*?*?*?*?*?*?*?*?*?*?*?*?*?*?*?*?*?*?*?,9.9,0.6,52,102632,181,1394,281,73.9,382.3,24.2,7591,26281,3973,493,40,7.2,2,1,9999,99999,9,999999999,0.0,999,999,99
3022,2,23,17,0,*?*?*?*?*?*?*?*?*?*?*?*?*?*?*?*?*?*?*?*?*?*?,8.5,2.3,64,102632,0,-0,318,0.0,-0.0,0.0,0,0,0,0,45,5.7,10,5,9999,99999,9,999999999,0.0,999,999,99
3022,2,23,18,0,*?*?*?*?*?*?*?*?*?*?*?*?*?*?*?*?*?*?*?*?*?*?,6.4,1.5,70,102632,0,-0,309,0.0,-0.0,0.0,0,0,0,0,50,5.7,10,5,9999,99999,9,999999999,0.0,999,999,99
3022,2,23,19,0,*?*?*?*?*?*?*?*?*?*?*?*?*?*?*?*?*?*?*?*?*?*?,5.2,0.4,71,102632,0,-0,303,0.0,-0.0,0.0,0,0,0,0,60,5.2,10,5,9999,99999,9,999999999,0.0,999,999,99
3022,2,23,20,0,*?*?*?*?*?*?*?*?*?*?*?*?*?*?*?*?*?*?*?*?*?*?,5.1,0.4,71,102632,0,-0,303,0.0,-0.0,0.0,0,0,0,0,70,3.6,10,5,9999,99999,9,999999999,0.0,999,999,99
3022,2,23,21,0,*?*?*?*?*?*?*?*?*?*?*?*?*?*?*?*?*?*?*?*?*?*?,3.7,0.4,78,102632,0,-0,297,0.0,-0.0,0.0,0,0,0,0,80,4.1,10,5,9999,99999,9,999999999,0.0,999,999,99
3022,2,23,22,0,*?*?*?*?*?*?*?*?*?*?*?*?*?*?*?*?*?*?*?*?*?*?,3.3,0.2,79,102632,0,-0,295,0.0,-0.0,0.0,0,0,0,0,90,4.6,10,5,9999,99999,9,999999999,0.0,999,999,99
3022,2,23,23,0,*?*?*?*?*?*?*?*?*?*?*?*?*?*?*?*?*?*?*?*?*?*?,1.7,-1.7,75,102632,0,-0,289,0.0,-0.0,0.0,0,0,0,0,100,4.6,10,5,9999,99999,9,999999999,0.0,999,999,99
3022,2,23,24,0,*?*?*?*?*?*?*?*?*?*?*?*?*?*?*?*?*?*?*?*?*?*?,3.8,0.6,79,102632,0,-0,297,0.0,-0.0,0.0,0,0,0,0,310,9.3,10,5,9999,99999,9,999999999,0.0,999,999,99
3022,2,24,1,0,*?*?*?*?*?*?*?*?*?*?*?*?*?*?*?*?*?*?*?*?*?*?,1.1,-2.2,76,103069,0,-0,286,0.0,-0.0,0.0,0,0,0,0,137,5.7,10,5,9999,99999,9,999999999,0.0,999,999,99
3022,2,24,2,0,*?*?*?*?*?*?*?*?*?*?*?*?*?*?*?*?*?*?*?*?*?*?,2.0,-2.4,70,103069,0,-0,290,0.0,-0.0,0.0,0,0,0,0,163,7.2,10,5,9999,99999,9,999999999,0.0,999,999,99
3022,2,24,3,0,*?*?*?*?*?*?*?*?*?*?*?*?*?*?*?*?*?*?*?*?*?*?,2.6,-1.1,75,103069,0,-0,292,0.0,-0.0,0.0,0,0,0,0,190,6.7,10,5,9999,99999,9,999999999,0.0,999,999,99
3022,2,24,4,0,*?*?*?*?*?*?*?*?*?*?*?*?*?*?*?*?*?*?*?*?*?*?,2.0,-0.8,80,103069,0,-0,290,0.0,-0.0,0.0,0,0,0,0,217,7.2,10,5,9999,99999,9,999999999,0.0,999,999,99
3022,2,24,5,0,*?*?*?*?*?*?*?*?*?*?*?*?*?*?*?*?*?*?*?*?*?*?,1.7,-0.4,84,103069,0,-0,289,0.0,-0.0,0.0,0,0,0,0,243,6.7,10,5,9999,99999,9,999999999,0.0,999,999,99
3022,2,24,6,0,*?*?*?*?*?*?*?*?*?*?*?*?*?*?*?*?*?*?*?*?*?*?,2.3,-0.4,82,103069,0,-0,291,0.0,-0.0,0.0,0,0,0,0,270,7.2,10,5,9999,99999,9,999999999,0.0,999,999,99
3022,2,24,7,0,*?*?*?*?*?*?*?*?*?*?*?*?*?*?*?*?*?*?*?*?*?*?,1.7,-1.3,78,103069,21,1365,289,0.0,0.0,0.0,0,0,0,0,280,7.7,10,5,9999,99999,9,999999999,0.0,999,999,99
3022,2,24,8,0,*?*?*?*?*?*?*?*?*?*?*?*?*?*?*?*?*?*?*?*?*?*?,1.7,-2.2,74,103069,207,1398,278,61.0,103.8,45.6,6515,6535,5560,825,290,6.2,8,4,9999,99999,9,999999999,0.0,999,999,99
3022,2,24,9,0,*?*?*?*?*?*?*?*?*?*?*?*?*?*?*?*?*?*?*?*?*?*?,4.0,-0.6,71,103069,365,1397,277,173.9,298.1,96.0,18455,25418,11280,1865,300,4.6,6,3,9999,99999,9,999999999,0.0,999,999,99
3022,2,24,10,0,*?*?*?*?*?*?*?*?*?*?*?*?*?*?*?*?*?*?*?*?*?*?,7.3,1.0,64,103069,485,1395,282,271.7,459.6,111.9,28618,42489,14306,2123,310,6.2,4,2,9999,99999,9,999999999,0.0,999,999,99
3022,2,24,11,0,*?*?*?*?*?*?*?*?*?*?*?*?*?*?*?*?*?*?*?*?*?*?,9.5,2.7,62,103069,560,1396,292,320.7,470.3,132.1,33818,45113,16650,2581,320,5.2,4,2,9999,99999,9,999999999,0.0,999,999,99
3022,2,24,12,0,*?*?*?*?*?*?*?*?*?*?*?*?*?*?*?*?*?*?*?*?*?*?,10.5,1.9,55,103069,583,1395,311,273.9,234.0,176.1,29086,23343,19947,3779,330,5.7,7,4,9999,99999,9,999999999,0.0,999,999,99
3022,2,24,13,0,*?*?*?*?*?*?*?*?*?*?*?*?*?*?*?*?*?*?*?*?*?*?,10.5,1.5,53,103069,554,1395,322,165.0,55.2,143.0,18124,5293,16137,4114,280,6.7,9,5,9999,99999,9,999999999,0.0,999,999,99
3022,2,24,14,0,*?*?*?*?*?*?*?*?*?*?*?*?*?*?*?*?*?*?*?*?*?*?,10.7,2.9,58,103069,475,1397,313,215.7,226.4,138.7,22831,21311,15930,2841,230,7.7,7,4,9999,99999,9,999999999,0.0,999,999,99
3022,2,24,15,0,*?*?*?*?*?*?*?*?*?*?*?*?*?*?*?*?*?*?*?*?*?*?,10.6,2.9,59,103069,350,1396,317,125.9,126.6,94.2,13735,10839,10855,2063,180,5.7,8,4,9999,99999,9,999999999,0.0,999,999,99
3022,2,24,16,0,*?*?*?*?*?*?*?*?*?*?*?*?*?*?*?*?*?*?*?*?*?*?,10.6,2.7,58,103069,189,1399,322,39.8,39.2,34.5,4441,2562,4130,727,130,9.3,9,5,9999,99999,9,999999999,0.0,999,999,99
3022,2,24,17,0,*?*?*?*?*?*?*?*?*?*?*?*?*?*?*?*?*?*?*?*?*?*?,9.3,1.7,59,103069,2,1710,321,0.0,0.0,0.0,0,0,0,0,80,5.7,10,5,9999,99999,9,999999999,0.0,999,999,99
3022,2,24,18,0,*?*?*?*?*?*?*?*?*?*?*?*?*?*?*?*?*?*?*?*?*?*?,7.2,2.1,69,103069,0,-0,312,0.0,-0.0,0.0,0,0,0,0,30,8.8,10,5,9999,99999,9,999999999,0.0,999,999,99
3022,2,24,19,0,*?*?*?*?*?*?*?*?*?*?*?*?*?*?*?*?*?*?*?*?*?*?,5.9,0.8,70,103069,0,-0,306,0.0,-0.0,0.0,0,0,0,0,32,7.2,10,5,9999,99999,9,999999999,0.0,999,999,99
3022,2,24,20,0,*?*?*?*?*?*?*?*?*?*?*?*?*?*?*?*?*?*?*?*?*?*?,5.1,1.7,78,103069,0,-0,303,0.0,-0.0,0.0,0,0,0,0,33,7.2,10,5,9999,99999,9,999999999,0.0,999,999,99
3022,2,24,21,0,*?*?*?*?*?*?*?*?*?*?*?*?*?*?*?*?*?*?*?*?*?*?,5.3,1.9,78,103069,0,-0,304,0.0,-0.0,0.0,0,0,0,0,35,6.7,10,5,9999,99999,9,999999999,0.0,999,999,99
3022,2,24,22,0,*?*?*?*?*?*?*?*?*?*?*?*?*?*?*?*?*?*?*?*?*?*?,3.9,1.5,84,103069,0,-0,298,0.0,-0.0,0.0,0,0,0,0,37,2.1,10,5,9999,99999,9,999999999,0.0,999,999,99
3022,2,24,23,0,*?*?*?*?*?*?*?*?*?*?*?*?*?*?*?*?*?*?*?*?*?*?,3.5,0.8,83,103069,0,-0,296,0.0,-0.0,0.0,0,0,0,0,38,3.1,10,5,9999,99999,9,999999999,0.0,999,999,99
3022,2,24,24,0,*?*?*?*?*?*?*?*?*?*?*?*?*?*?*?*?*?*?*?*?*?*?,0.2,-1.9,83,103069,0,-0,283,0.0,-0.0,0.0,0,0,0,0,110,6.7,10,5,9999,99999,9,999999999,0.0,999,999,99
3022,2,25,1,0,*?*?*?*?*?*?*?*?*?*?*?*?*?*?*?*?*?*?*?*?*?*?,3.1,0.4,81,103533,0,-0,294,0.0,-0.0,0.0,0,0,0,0,50,6.7,10,5,9999,99999,9,999999999,0.0,999,999,99
3022,2,25,2,0,*?*?*?*?*?*?*?*?*?*?*?*?*?*?*?*?*?*?*?*?*?*?,3.0,-0.0,80,103533,0,-0,294,0.0,-0.0,0.0,0,0,0,0,60,5.7,10,5,9999,99999,9,999999999,0.0,999,999,99
3022,2,25,3,0,*?*?*?*?*?*?*?*?*?*?*?*?*?*?*?*?*?*?*?*?*?*?,2.9,-0.6,76,103533,0,-0,294,0.0,-0.0,0.0,0,0,0,0,70,5.7,10,5,9999,99999,9,999999999,0.0,999,999,99
3022,2,25,4,0,*?*?*?*?*?*?*?*?*?*?*?*?*?*?*?*?*?*?*?*?*?*?,2.3,-0.4,81,103533,0,-0,291,0.0,-0.0,0.0,0,0,0,0,80,4.6,10,5,9999,99999,9,999999999,0.0,999,999,99
3022,2,25,5,0,*?*?*?*?*?*?*?*?*?*?*?*?*?*?*?*?*?*?*?*?*?*?,1.6,-1.3,80,103533,0,-0,288,0.0,-0.0,0.0,0,0,0,0,90,5.2,10,5,9999,99999,9,999999999,0.0,999,999,99
3022,2,25,6,0,*?*?*?*?*?*?*?*?*?*?*?*?*?*?*?*?*?*?*?*?*?*?,0.8,-1.1,85,103533,0,-0,285,0.0,-0.0,0.0,0,0,0,0,100,3.6,10,5,9999,99999,9,999999999,0.0,999,999,99
3022,2,25,7,0,*?*?*?*?*?*?*?*?*?*?*?*?*?*?*?*?*?*?*?*?*?*?,1.8,-1.1,80,103533,30,1416,289,0.0,0.0,0.0,0,0,0,0,92,4.1,10,5,9999,99999,9,999999999,0.0,999,999,99
3022,2,25,8,0,*?*?*?*?*?*?*?*?*?*?*?*?*?*?*?*?*?*?*?*?*?*?,2.7,-0.6,77,103533,215,1397,283,64.7,105.9,48.4,6905,6833,5881,881,83,2.6,8,4,9999,99999,9,999999999,0.0,999,999,99
3022,2,25,9,0,*?*?*?*?*?*?*?*?*?*?*?*?*?*?*?*?*?*?*?*?*?*?,4.2,0.4,75,103533,373,1395,274,190.7,374.5,90.6,19878,31680,11642,1679,75,5.2,5,3,9999,99999,9,999999999,0.0,999,999,99
3022,2,25,10,0,*?*?*?*?*?*?*?*?*?*?*?*?*?*?*?*?*?*?*?*?*?*?,5.7,0.2,67,103533,493,1394,285,250.4,317.3,138.2,26624,30259,15931,2825,67,5.2,6,3,9999,99999,9,999999999,0.0,999,999,99
3022,2,25,11,0,*?*?*?*?*?*?*?*?*?*?*?*?*?*?*?*?*?*?*?*?*?*?,8.5,1.3,60,103533,568,1396,302,265.7,233.1,170.8,28205,23104,19390,3640,58,5.7,7,4,9999,99999,9,999999999,0.0,999,999,99
3022,2,25,12,0,*?*?*?*?*?*?*?*?*?*?*?*?*?*?*?*?*?*?*?*?*?*?,9.5,1.5,56,103533,591,1395,307,278.3,234.4,178.9,29561,23467,20247,3854,50,6.2,7,4,9999,99999,9,999999999,0.0,999,999,99
3022,2,25,13,0,*?*?*?*?*?*?*?*?*?*?*?*?*?*?*?*?*?*?*?*?*?*?,9.5,2.5,61,103533,562,1395,302,291.3,323.9,160.8,31032,32049,18370,3382,50,5.7,6,3,9999,99999,9,999999999,0.0,999,999,99
3022,2,25,14,0,*?*?*?*?*?*?*?*?*?*?*?*?*?*?*?*?*?*?*?*?*?*?,9.7,2.5,60,103533,482,1394,298,260.0,394.8,123.5,27079,36379,15479,2368,50,5.7,5,3,9999,99999,9,999999999,0.0,999,999,99
3022,2,25,15,0,*?*?*?*?*?*?*?*?*?*?*?*?*?*?*?*?*?*?*?*?*?*?,9.5,2.9,62,103533,357,1394,302,169.6,296.6,93.6,17995,25070,11012,1814,50,6.7,6,3,9999,99999,9,999999999,0.0,999,999,99
3022,2,25,16,0,*?*?*?*?*?*?*?*?*?*?*?*?*?*?*?*?*?*?*?*?*?*?,9.6,2.5,60,103533,196,1396,308,66.3,168.7,42.6,6958,10528,5749,761,50,5.7,7,4,9999,99999,9,999999999,0.0,999,999,99
3022,2,25,17,0,*?*?*?*?*?*?*?*?*?*?*?*?*?*?*?*?*?*?*?*?*?*?,8.9,2.5,63,103533,9,1439,315,0.0,0.0,0.0,0,0,0,0,50,5.2,9,5,9999,99999,9,999999999,0.0,999,999,99
3022,2,25,18,0,*?*?*?*?*?*?*?*?*?*?*?*?*?*?*?*?*?*?*?*?*?*?,7.3,1.9,68,103533,0,-0,312,0.0,-0.0,0.0,0,0,0,0,50,6.7,10,5,9999,99999,9,999999999,0.0,999,999,99
3022,2,25,19,0,*?*?*?*?*?*?*?*?*?*?*?*?*?*?*?*?*?*?*?*?*?*?,5.4,2.5,80,103533,0,-0,304,0.0,-0.0,0.0,0,0,0,0,52,6.2,10,5,9999,99999,9,999999999,0.0,999,999,99
3022,2,25,20,0,*?*?*?*?*?*?*?*?*?*?*?*?*?*?*?*?*?*?*?*?*?*?,4.9,2.7,85,103533,0,-0,302,0.0,-0.0,0.0,0,0,0,0,53,9.3,10,5,9999,99999,9,999999999,0.0,999,999,99
3022,2,25,21,0,*?*?*?*?*?*?*?*?*?*?*?*?*?*?*?*?*?*?*?*?*?*?,4.4,2.9,89,103533,0,-0,300,0.0,-0.0,0.0,0,0,0,0,55,7.7,10,5,9999,99999,9,999999999,0.0,999,999,99
3022,2,25,22,0,*?*?*?*?*?*?*?*?*?*?*?*?*?*?*?*?*?*?*?*?*?*?,4.2,2.5,87,103533,0,-0,299,0.0,-0.0,0.0,0,0,0,0,57,7.2,10,5,9999,99999,9,999999999,0.0,999,999,99
3022,2,25,23,0,*?*?*?*?*?*?*?*?*?*?*?*?*?*?*?*?*?*?*?*?*?*?,3.8,0.8,80,103533,0,-0,297,0.0,-0.0,0.0,0,0,0,0,58,7.7,10,5,9999,99999,9,999999999,0.0,999,999,99
3022,2,25,24,0,*?*?*?*?*?*?*?*?*?*?*?*?*?*?*?*?*?*?*?*?*?*?,3.1,0.6,83,103533,0,-0,294,0.0,-0.0,0.0,0,0,0,0,40,5.7,10,5,9999,99999,9,999999999,0.0,999,999,99
3022,2,26,1,0,*?*?*?*?*?*?*?*?*?*?*?*?*?*?*?*?*?*?*?*?*?*?,4.0,1.3,83,103819,0,-0,298,0.0,-0.0,0.0,0,0,0,0,62,9.3,10,5,9999,99999,9,999999999,0.0,999,999,99
3022,2,26,2,0,*?*?*?*?*?*?*?*?*?*?*?*?*?*?*?*?*?*?*?*?*?*?,4.3,1.5,82,103819,0,-0,299,0.0,-0.0,0.0,0,0,0,0,63,7.7,10,5,9999,99999,9,999999999,0.0,999,999,99
3022,2,26,3,0,*?*?*?*?*?*?*?*?*?*?*?*?*?*?*?*?*?*?*?*?*?*?,4.5,2.5,87,103819,0,-0,300,0.0,-0.0,0.0,0,0,0,0,65,7.2,10,5,9999,99999,9,999999999,0.0,999,999,99
3022,2,26,4,0,*?*?*?*?*?*?*?*?*?*?*?*?*?*?*?*?*?*?*?*?*?*?,4.6,3.4,91,103819,0,-0,300,0.0,-0.0,0.0,0,0,0,0,67,6.7,10,5,9999,99999,9,999999999,0.0,999,999,99
3022,2,26,5,0,*?*?*?*?*?*?*?*?*?*?*?*?*?*?*?*?*?*?*?*?*?*?,3.6,2.5,92,103819,0,-0,296,0.0,-0.0,0.0,0,0,0,0,68,5.2,10,5,9999,99999,9,999999999,0.0,999,999,99
3022,2,26,6,0,*?*?*?*?*?*?*?*?*?*?*?*?*?*?*?*?*?*?*?*?*?*?,3.1,2.1,93,103819,0,-0,294,0.0,-0.0,0.0,0,0,0,0,70,5.7,10,5,9999,99999,9,999999999,0.0,999,999,99
3022,2,26,7,0,*?*?*?*?*?*?*?*?*?*?*?*?*?*?*?*?*?*?*?*?*?*?,2.4,1.7,95,103819,38,1405,291,0.0,0.0,0.0,0,0,0,0,65,4.1,10,5,9999,99999,9,999999999,0.0,999,999,99
3022,2,26,8,0,*?*?*?*?*?*?*?*?*?*?*?*?*?*?*?*?*?*?*?*?*?*?,4.1,3.0,92,103819,223,1395,285,80.9,180.7,52.0,8614,11923,6290,955,60,5.7,7,4,9999,99999,9,999999999,0.0,999,999,99
3022,2,26,9,0,*?*?*?*?*?*?*?*?*?*?*?*?*?*?*?*?*?*?*?*?*?*?,5.7,3.4,85,103819,381,1394,287,183.8,301.3,101.5,19507,26182,11888,1985,55,5.7,6,3,9999,99999,9,999999999,0.0,999,999,99
3022,2,26,10,0,*?*?*?*?*?*?*?*?*?*?*?*?*?*?*?*?*?*?*?*?*?*?,7.7,3.9,77,103819,501,1393,286,282.7,462.3,116.5,29779,43141,14833,2223,50,4.6,4,2,9999,99999,9,999999999,0.0,999,999,99
3022,2,26,11,0,*?*?*?*?*?*?*?*?*?*?*?*?*?*?*?*?*?*?*?*?*?*?,10.3,4.3,66,103819,576,1395,297,331.7,472.3,136.7,34981,45608,17165,2689,45,6.2,4,2,9999,99999,9,999999999,0.0,999,999,99
3022,2,26,12,0,*?*?*?*?*?*?*?*?*?*?*?*?*?*?*?*?*?*?*?*?*?*?,11.4,5.5,67,103819,599,1394,303,347.0,474.9,143.0,36615,46254,17881,2846,40,6.2,4,2,9999,99999,9,999999999,0.0,999,999,99
3022,2,26,13,0,*?*?*?*?*?*?*?*?*?*?*?*?*?*?*?*?*?*?*?*?*?*?,11.4,5.9,68,103819,570,1395,308,315.6,405.5,149.9,32920,39001,18478,2978,45,4.6,5,3,9999,99999,9,999999999,0.0,999,999,99
3022,2,26,14,0,*?*?*?*?*?*?*?*?*?*?*?*?*?*?*?*?*?*?*?*?*?*?,11.3,6.1,70,103819,490,1395,308,264.9,395.9,125.8,27600,36649,15752,2420,50,4.6,5,3,9999,99999,9,999999999,0.0,999,999,99
3022,2,26,15,0,*?*?*?*?*?*?*?*?*?*?*?*?*?*?*?*?*?*?*?*?*?*?,11.3,6.7,73,103819,365,1395,309,185.6,372.5,88.2,19355,31256,11357,1630,55,4.6,5,3,9999,99999,9,999999999,0.0,999,999,99
3022,2,26,16,0,*?*?*?*?*?*?*?*?*?*?*?*?*?*?*?*?*?*?*?*?*?*?,11.3,7.4,76,103819,203,1394,314,77.9,239.7,43.0,8199,15277,5818,766,60,5.2,6,3,9999,99999,9,999999999,0.0,999,999,99
3022,2,26,17,0,*?*?*?*?*?*?*?*?*?*?*?*?*?*?*?*?*?*?*?*?*?*?,10.9,6.6,74,103819,16,1410,328,0.0,0.0,0.0,0,0,0,0,65,4.1,10,5,9999,99999,9,999999999,0.0,999,999,99
3022,2,26,18,0,*?*?*?*?*?*?*?*?*?*?*?*?*?*?*?*?*?*?*?*?*?*?,8.6,6.1,84,103819,0,-0,318,0.0,-0.0,0.0,0,0,0,0,70,3.6,10,5,9999,99999,9,999999999,0.0,999,999,99
3022,2,26,19,0,*?*?*?*?*?*?*?*?*?*?*?*?*?*?*?*?*?*?*?*?*?*?,7.0,5.5,89,103819,0,-0,310,0.0,-0.0,0.0,0,0,0,0,113,3.6,10,5,9999,99999,9,999999999,0.0,999,999,99
3022,2,26,20,0,*?*?*?*?*?*?*?*?*?*?*?*?*?*?*?*?*?*?*?*?*?*?,6.8,4.8,87,103819,0,-0,310,0.0,-0.0,0.0,0,0,0,0,157,3.6,10,5,9999,99999,9,999999999,0.0,999,999,99
3022,2,26,21,0,*?*?*?*?*?*?*?*?*?*?*?*?*?*?*?*?*?*?*?*?*?*?,6.2,4.8,90,103819,0,-0,307,0.0,-0.0,0.0,0,0,0,0,200,4.1,10,5,9999,99999,9,999999999,0.0,999,999,99
3022,2,26,22,0,*?*?*?*?*?*?*?*?*?*?*?*?*?*?*?*?*?*?*?*?*?*?,6.6,5.3,91,103819,0,-0,309,0.0,-0.0,0.0,0,0,0,0,243,4.1,10,5,9999,99999,9,999999999,0.0,999,999,99
3022,2,26,23,0,*?*?*?*?*?*?*?*?*?*?*?*?*?*?*?*?*?*?*?*?*?*?,5.0,4.6,97,103819,0,-0,302,0.0,-0.0,0.0,0,0,0,0,287,2.6,10,5,9999,99999,9,999999999,0.0,999,999,99
3022,2,26,24,0,*?*?*?*?*?*?*?*?*?*?*?*?*?*?*?*?*?*?*?*?*?*?,3.3,1.0,85,103819,0,-0,295,0.0,-0.0,0.0,0,0,0,0,60,6.7,10,5,9999,99999,9,999999999,0.0,999,999,99
3022,2,27,1,0,*?*?*?*?*?*?*?*?*?*?*?*?*?*?*?*?*?*?*?*?*?*?,2.4,2.3,98,103827,0,-0,291,0.0,-0.0,0.0,0,0,0,0,293,2.1,10,5,9999,99999,9,999999999,0.0,999,999,99
3022,2,27,2,0,*?*?*?*?*?*?*?*?*?*?*?*?*?*?*?*?*?*?*?*?*?*?,1.8,1.9,98,103827,0,-0,289,0.0,-0.0,0.0,0,0,0,0,257,1.5,10,5,9999,99999,9,999999999,0.0,999,999,99
3022,2,27,3,0,*?*?*?*?*?*?*?*?*?*?*?*?*?*?*?*?*?*?*?*?*?*?,1.7,1.5,97,103827,0,-0,288,0.0,-0.0,0.0,0,0,0,0,220,4.1,10,5,9999,99999,9,999999999,0.0,999,999,99
3022,2,27,4,0,*?*?*?*?*?*?*?*?*?*?*?*?*?*?*?*?*?*?*?*?*?*?,1.7,1.3,95,103827,0,-0,288,0.0,-0.0,0.0,0,0,0,0,183,4.1,10,5,9999,99999,9,999999999,0.0,999,999,99
3022,2,27,5,0,*?*?*?*?*?*?*?*?*?*?*?*?*?*?*?*?*?*?*?*?*?*?,0.6,0.6,98,103827,0,-0,284,0.0,-0.0,0.0,0,0,0,0,147,3.6,10,5,9999,99999,9,999999999,0.0,999,999,99
3022,2,27,6,0,*?*?*?*?*?*?*?*?*?*?*?*?*?*?*?*?*?*?*?*?*?*?,-0.5,-1.5,91,103827,0,-0,280,0.0,-0.0,0.0,0,0,0,0,110,2.1,10,5,9999,99999,9,999999999,0.0,999,999,99
3022,2,27,7,0,*?*?*?*?*?*?*?*?*?*?*?*?*?*?*?*?*?*?*?*?*?*?,0.6,-0.8,87,103827,46,1395,284,0.0,0.0,0.0,0,0,0,0,150,2.6,10,5,9999,99999,9,999999999,0.0,999,999,99
3022,2,27,8,0,*?*?*?*?*?*?*?*?*?*?*?*?*?*?*?*?*?*?*?*?*?*?,1.8,-0.2,85,103827,231,1392,284,54.5,43.7,47.3,6039,3154,5592,1005,190,2.6,9,5,9999,99999,9,999999999,0.0,999,999,99
3022,2,27,9,0,*?*?*?*?*?*?*?*?*?*?*?*?*?*?*?*?*?*?*?*?*?*?,3.1,0.8,84,103827,389,1392,289,108.7,51.8,94.3,11933,4602,10656,2530,230,2.1,9,5,9999,99999,9,999999999,0.0,999,999,99
3022,2,27,10,0,*?*?*?*?*?*?*?*?*?*?*?*?*?*?*?*?*?*?*?*?*?*?,6.0,1.0,70,103827,510,1395,302,150.0,54.5,130.0,16470,5148,14674,3667,270,3.6,9,5,9999,99999,9,999999999,0.0,999,999,99
3022,2,27,11,0,*?*?*?*?*?*?*?*?*?*?*?*?*?*?*?*?*?*?*?*?*?*?,9.2,3.4,66,103827,584,1394,316,175.4,55.7,152.1,19276,5381,17154,4436,310,5.2,9,5,9999,99999,9,999999999,0.0,999,999,99
3022,2,27,12,0,*?*?*?*?*?*?*?*?*?*?*?*?*?*?*?*?*?*?*?*?*?*?,10.1,3.4,62,103827,607,1394,325,105.5,0.0,105.5,12423,0,12464,4599,350,4.1,10,5,9999,99999,9,999999999,0.0,999,999,99
3022,2,27,13,0,*?*?*?*?*?*?*?*?*?*?*?*?*?*?*?*?*?*?*?*?*?*?,10.1,3.0,60,103827,578,1395,325,99.7,0.0,99.7,11721,0,11759,4302,330,5.7,10,5,9999,99999,9,999999999,0.0,999,999,99
3022,2,27,14,0,*?*?*?*?*?*?*?*?*?*?*?*?*?*?*?*?*?*?*?*?*?*?,10.2,2.9,59,103827,497,1392,325,83.9,0.0,83.9,9826,0,9854,3520,310,6.7,10,5,9999,99999,9,999999999,0.0,999,999,99
3022,2,27,15,0,*?*?*?*?*?*?*?*?*?*?*?*?*?*?*?*?*?*?*?*?*?*?,10.1,3.0,60,103827,372,1393,320,102.8,51.2,89.2,11285,4501,10082,2378,290,7.2,9,5,9999,99999,9,999999999,0.0,999,999,99
3022,2,27,16,0,*?*?*?*?*?*?*?*?*?*?*?*?*?*?*?*?*?*?*?*?*?*?,10.1,3.4,62,103827,210,1392,325,27.3,0.0,27.3,3203,0,3208,1058,270,8.2,10,5,9999,99999,9,999999999,0.0,999,999,99
3022,2,27,17,0,*?*?*?*?*?*?*?*?*?*?*?*?*?*?*?*?*?*?*?*?*?*?,8.1,1.9,64,103827,23,1399,316,0.0,0.0,0.0,0,0,0,0,250,6.2,10,5,9999,99999,9,999999999,0.0,999,999,99
3022,2,27,18,0,*?*?*?*?*?*?*?*?*?*?*?*?*?*?*?*?*?*?*?*?*?*?,6.8,2.5,72,103827,0,-0,310,0.0,-0.0,0.0,0,0,0,0,230,7.7,10,5,9999,99999,9,999999999,0.0,999,999,99
3022,2,27,19,0,*?*?*?*?*?*?*?*?*?*?*?*?*?*?*?*?*?*?*?*?*?*?,5.5,1.9,77,103827,0,-0,304,0.0,-0.0,0.0,0,0,0,0,220,6.7,10,5,9999,99999,9,999999999,0.0,999,999,99
3022,2,27,20,0,*?*?*?*?*?*?*?*?*?*?*?*?*?*?*?*?*?*?*?*?*?*?,4.8,0.4,72,103827,0,-0,302,0.0,-0.0,0.0,0,0,0,0,210,6.2,10,5,9999,99999,9,999999999,0.0,999,999,99
3022,2,27,21,0,*?*?*?*?*?*?*?*?*?*?*?*?*?*?*?*?*?*?*?*?*?*?,4.1,0.2,74,103827,0,-0,299,0.0,-0.0,0.0,0,0,0,0,200,6.2,10,5,9999,99999,9,999999999,0.0,999,999,99
3022,2,27,22,0,*?*?*?*?*?*?*?*?*?*?*?*?*?*?*?*?*?*?*?*?*?*?,3.5,0.2,78,103827,0,-0,296,0.0,-0.0,0.0,0,0,0,0,190,5.2,10,5,9999,99999,9,999999999,0.0,999,999,99
3022,2,27,23,0,*?*?*?*?*?*?*?*?*?*?*?*?*?*?*?*?*?*?*?*?*?*?,0.9,-0.2,91,103827,0,-0,285,0.0,-0.0,0.0,0,0,0,0,180,7.2,10,5,9999,99999,9,999999999,0.0,999,999,99
3022,2,27,24,0,*?*?*?*?*?*?*?*?*?*?*?*?*?*?*?*?*?*?*?*?*?*?,3.4,3.4,98,103827,0,-0,295,0.0,-0.0,0.0,0,0,0,0,330,1.5,10,5,9999,99999,9,999999999,0.0,999,999,99
3022,2,28,1,0,*?*?*?*?*?*?*?*?*?*?*?*?*?*?*?*?*?*?*?*?*?*?,0.1,-1.3,86,103501,0,-0,282,0.0,-0.0,0.0,0,0,0,0,193,0.5,10,5,9999,99999,9,999999999,0.0,999,999,99
3022,2,28,2,0,*?*?*?*?*?*?*?*?*?*?*?*?*?*?*?*?*?*?*?*?*?*?,1.8,-1.9,73,103501,0,-0,289,0.0,-0.0,0.0,0,0,0,0,217,1.0,10,5,9999,99999,9,999999999,0.0,999,999,99
3022,2,28,3,0,*?*?*?*?*?*?*?*?*?*?*?*?*?*?*?*?*?*?*?*?*?*?,1.4,-1.9,75,103501,0,-0,288,0.0,-0.0,0.0,0,0,0,0,240,0.5,10,5,9999,99999,9,999999999,0.0,999,999,99
3022,2,28,4,0,*?*?*?*?*?*?*?*?*?*?*?*?*?*?*?*?*?*?*?*?*?*?,0.8,-2.7,73,103501,0,-0,285,0.0,-0.0,0.0,0,0,0,0,263,1.0,10,5,9999,99999,9,999999999,0.0,999,999,99
3022,2,28,5,0,*?*?*?*?*?*?*?*?*?*?*?*?*?*?*?*?*?*?*?*?*?*?,0.8,-2.2,77,103501,0,-0,285,0.0,-0.0,0.0,0,0,0,0,287,0.0,10,5,9999,99999,9,999999999,0.0,999,999,99
3022,2,28,6,0,*?*?*?*?*?*?*?*?*?*?*?*?*?*?*?*?*?*?*?*?*?*?,1.1,-2.2,75,103501,0,-0,286,0.0,-0.0,0.0,0,0,0,0,310,0.5,10,5,9999,99999,9,999999999,0.0,999,999,99
3022,2,28,7,0,*?*?*?*?*?*?*?*?*?*?*?*?*?*?*?*?*?*?*?*?*?*?,0.5,-1.9,79,103501,54,1387,284,0.0,0.0,0.0,0,0,0,0,317,0.5,10,5,9999,99999,9,999999999,0.0,999,999,99
3022,2,28,8,0,*?*?*?*?*?*?*?*?*?*?*?*?*?*?*?*?*?*?*?*?*?*?,0.6,-1.9,79,103501,240,1396,279,57.4,44.4,49.8,6354,3258,5880,1060,323,1.5,9,5,9999,99999,9,999999999,0.0,999,999,99
3022,2,28,9,0,*?*?*?*?*?*?*?*?*?*?*?*?*?*?*?*?*?*?*?*?*?*?,2.7,-0.2,79,103501,398,1394,283,147.9,130.6,110.7,16119,11704,12694,2457,330,1.5,8,4,9999,99999,9,999999999,0.0,999,999,99
3022,2,28,10,0,*?*?*?*?*?*?*?*?*?*?*?*?*?*?*?*?*?*?*?*?*?*?,6.6,0.8,65,103501,518,1393,294,239.4,229.9,153.9,25364,22235,17571,3212,337,5.2,7,4,9999,99999,9,999999999,0.0,999,999,99
3022,2,28,11,0,*?*?*?*?*?*?*?*?*?*?*?*?*?*?*?*?*?*?*?*?*?*?,9.9,1.7,55,103501,592,1393,309,279.2,234.5,179.5,29655,23491,20305,3871,343,6.2,7,4,9999,99999,9,999999999,0.0,999,999,99
3022,2,28,12,0,*?*?*?*?*?*?*?*?*?*?*?*?*?*?*?*?*?*?*?*?*?*?,11.9,1.7,49,103501,615,1393,312,323.3,328.1,178.5,34509,33174,20256,3851,350,8.8,6,3,9999,99999,9,999999999,0.0,999,999,99
3022,2,28,13,0,*?*?*?*?*?*?*?*?*?*?*?*?*?*?*?*?*?*?*?*?*?*?,11.9,2.3,50,103501,585,1392,318,275.6,234.1,177.2,29266,23391,20059,3810,348,6.2,7,4,9999,99999,9,999999999,0.0,999,999,99
3022,2,28,14,0,*?*?*?*?*?*?*?*?*?*?*?*?*?*?*?*?*?*?*?*?*?*?,11.8,1.7,48,103501,505,1393,322,196.7,136.7,147.1,21431,13144,16751,3380,347,7.7,8,4,9999,99999,9,999999999,0.0,999,999,99
3022,2,28,15,0,*?*?*?*?*?*?*?*?*?*?*?*?*?*?*?*?*?*?*?*?*?*?,11.8,1.9,49,103501,380,1395,322,139.7,129.2,104.5,15229,11400,12008,2308,345,5.7,8,4,9999,99999,9,999999999,0.0,999,999,99
3022,2,28,16,0,*?*?*?*?*?*?*?*?*?*?*?*?*?*?*?*?*?*?*?*?*?*?,11.8,1.5,48,103501,218,1396,322,66.1,106.7,49.5,7053,6943,6002,902,343,5.2,8,4,9999,99999,9,999999999,0.0,999,999,99
3022,2,28,17,0,*?*?*?*?*?*?*?*?*?*?*?*?*?*?*?*?*?*?*?*?*?*?,9.5,2.3,59,103501,30,1392,322,0.0,0.0,0.0,0,0,0,0,342,6.2,10,5,9999,99999,9,999999999,0.0,999,999,99
3022,2,28,18,0,*?*?*?*?*?*?*?*?*?*?*?*?*?*?*?*?*?*?*?*?*?*?,8.3,1.7,61,103501,0,-0,317,0.0,-0.0,0.0,0,0,0,0,340,5.7,10,5,9999,99999,9,999999999,0.0,999,999,99
3022,2,28,19,0,*?*?*?*?*?*?*?*?*?*?*?*?*?*?*?*?*?*?*?*?*?*?,6.1,1.0,68,103501,0,-0,307,0.0,-0.0,0.0,0,0,0,0,318,6.2,10,5,9999,99999,9,999999999,0.0,999,999,99
3022,2,28,20,0,*?*?*?*?*?*?*?*?*?*?*?*?*?*?*?*?*?*?*?*?*?*?,4.5,0.6,74,103501,0,-0,300,0.0,-0.0,0.0,0,0,0,0,297,8.8,10,5,9999,99999,9,999999999,0.0,999,999,99
3022,2,28,21,0,*?*?*?*?*?*?*?*?*?*?*?*?*?*?*?*?*?*?*?*?*?*?,3.4,0.6,80,103501,0,-0,296,0.0,-0.0,0.0,0,0,0,0,275,6.7,10,5,9999,99999,9,999999999,0.0,999,999,99
3022,2,28,22,0,*?*?*?*?*?*?*?*?*?*?*?*?*?*?*?*?*?*?*?*?*?*?,2.7,-0.4,77,103501,0,-0,293,0.0,-0.0,0.0,0,0,0,0,253,6.7,10,5,9999,99999,9,999999999,0.0,999,999,99
3022,2,28,23,0,*?*?*?*?*?*?*?*?*?*?*?*?*?*?*?*?*?*?*?*?*?*?,2.3,-0.4,79,103501,0,-0,291,0.0,-0.0,0.0,0,0,0,0,232,4.6,10,5,9999,99999,9,999999999,0.0,999,999,99
3022,2,28,24,0,*?*?*?*?*?*?*?*?*?*?*?*?*?*?*?*?*?*?*?*?*?*?,-1.8,-1.7,97,103501,0,-0,274,0.0,-0.0,0.0,0,0,0,0,170,1.5,10,5,9999,99999,9,999999999,0.0,999,999,99
3022,3,1,1,0,*?*?*?*?*?*?*?*?*?*?*?*?*?*?*?*?*?*?*?*?*?*?,1.6,1.7,100,99851.3,0,-0,288,0.0,-0.0,0.0,0,0,0,0,207,4.6,10,5,9999,99999,9,999999999,0.0,999,999,99
3022,3,1,2,0,*?*?*?*?*?*?*?*?*?*?*?*?*?*?*?*?*?*?*?*?*?*?,1.2,1.0,100,99851.3,0,-0,286,0.0,-0.0,0.0,0,0,0,0,203,2.6,10,5,9999,99999,9,999999999,0.0,999,999,99
3022,3,1,3,0,*?*?*?*?*?*?*?*?*?*?*?*?*?*?*?*?*?*?*?*?*?*?,-0.1,-0.0,100,99851.3,0,-0,281,0.0,-0.0,0.0,0,0,0,0,200,3.1,10,5,9999,99999,9,999999999,0.0,999,999,99
3022,3,1,4,0,*?*?*?*?*?*?*?*?*?*?*?*?*?*?*?*?*?*?*?*?*?*?,0.2,0.2,100,99851.3,0,-0,282,0.0,-0.0,0.0,0,0,0,0,197,2.1,10,5,9999,99999,9,999999999,0.0,999,999,99
3022,3,1,5,0,*?*?*?*?*?*?*?*?*?*?*?*?*?*?*?*?*?*?*?*?*?*?,0.1,-0.0,100,99851.3,0,-0,282,0.0,-0.0,0.0,0,0,0,0,193,2.1,10,5,9999,99999,9,999999999,0.0,999,999,99
3022,3,1,6,0,*?*?*?*?*?*?*?*?*?*?*?*?*?*?*?*?*?*?*?*?*?*?,-1.1,-1.1,100,99851.3,0,-0,247,0.0,-0.0,0.0,0,0,0,0,190,1.5,4,2,9999,99999,9,999999999,0.0,999,999,99
3022,3,1,7,0,*?*?*?*?*?*?*?*?*?*?*?*?*?*?*?*?*?*?*?*?*?*?,-2.2,-2.2,100,99851.3,63,1402,222,0.0,0.0,0.0,0,0,0,0,190,2.1,0,0,9999,99999,9,999999999,0.0,999,999,99
3022,3,1,8,0,*?*?*?*?*?*?*?*?*?*?*?*?*?*?*?*?*?*?*?*?*?*?,1.0,1.0,100,99851.3,248,1393,238,119.8,470.9,35.9,12495,34777,5625,673,190,1.0,0,0,9999,99999,9,999999999,0.0,999,999,99
3022,3,1,9,0,*?*?*?*?*?*?*?*?*?*?*?*?*?*?*?*?*?*?*?*?*?*?,4.3,3.9,100,99851.3,406,1392,255,227.4,546.0,68.2,23593,47829,10071,1283,190,1.0,0,0,9999,99999,9,999999999,0.0,999,999,99
3022,3,1,10,0,*?*?*?*?*?*?*?*?*?*?*?*?*?*?*?*?*?*?*?*?*?*?,7.0,5.6,100,99851.3,526,1392,269,309.2,572.8,92.8,32116,53587,13263,1797,190,1.0,0,0,9999,99999,9,999999999,0.0,999,999,99
3022,3,1,11,0,*?*?*?*?*?*?*?*?*?*?*?*?*?*?*?*?*?*?*?*?*?*?,11.2,6.2,79,99851.3,600,1392,286,359.6,584.0,107.9,37408,56058,15152,2151,190,2.1,0,0,9999,99999,9,999999999,0.0,999,999,99
3022,3,1,12,0,*?*?*?*?*?*?*?*?*?*?*?*?*?*?*?*?*?*?*?*?*?*?,12.1,6.1,73,99851.3,623,1392,290,375.1,586.9,112.5,39049,56698,15723,2268,190,3.1,0,0,9999,99999,9,999999999,0.0,999,999,99
3022,3,1,13,0,*?*?*?*?*?*?*?*?*?*?*?*?*?*?*?*?*?*?*?*?*?*?,12.3,5.9,72,99851.3,593,1392,290,354.8,583.1,106.4,36906,55852,14975,2116,185,3.6,0,0,9999,99999,9,999999999,0.0,999,999,99
3022,3,1,14,0,*?*?*?*?*?*?*?*?*?*?*?*?*?*?*?*?*?*?*?*?*?*?,12.3,6.2,73,99851.3,513,1393,291,300.0,570.4,90.0,31157,53063,12914,1736,180,4.6,0,0,9999,99999,9,999999999,0.0,999,999,99
3022,3,1,15,0,*?*?*?*?*?*?*?*?*?*?*?*?*?*?*?*?*?*?*?*?*?*?,12.4,5.3,68,99851.3,387,1392,289,214.5,540.2,64.3,22253,46657,9552,1207,175,5.7,0,0,9999,99999,9,999999999,0.0,999,999,99
3022,3,1,16,0,*?*?*?*?*?*?*?*?*?*?*?*?*?*?*?*?*?*?*?*?*?*?,12.3,5.5,70,99851.3,225,1394,289,104.1,451.1,31.2,10644,33366,5042,617,170,5.2,0,0,9999,99999,9,999999999,0.0,999,999,99
3022,3,1,17,0,*?*?*?*?*?*?*?*?*?*?*?*?*?*?*?*?*?*?*?*?*?*?,9.9,4.8,77,99851.3,37,1388,301,0.0,0.0,0.0,0,0,0,0,165,6.7,5,3,9999,99999,9,999999999,0.0,999,999,99
3022,3,1,18,0,*?*?*?*?*?*?*?*?*?*?*?*?*?*?*?*?*?*?*?*?*?*?,7.6,5.1,93,99851.3,0,-0,313,0.0,-0.0,0.0,0,0,0,0,160,6.7,10,5,9999,99999,9,999999999,0.0,999,999,99
3022,3,1,19,0,*?*?*?*?*?*?*?*?*?*?*?*?*?*?*?*?*?*?*?*?*?*?,5.8,5.1,100,99851.3,0,-0,305,0.0,-0.0,0.0,0,0,0,0,172,5.2,10,5,9999,99999,9,999999999,0.0,999,999,99
3022,3,1,20,0,*?*?*?*?*?*?*?*?*?*?*?*?*?*?*?*?*?*?*?*?*?*?,3.9,3.4,100,99851.3,0,-0,297,0.0,-0.0,0.0,0,0,0,0,183,3.1,10,5,9999,99999,9,999999999,0.0,999,999,99
3022,3,1,21,0,*?*?*?*?*?*?*?*?*?*?*?*?*?*?*?*?*?*?*?*?*?*?,3.3,3.2,100,99851.3,0,-0,295,0.0,-0.0,0.0,0,0,0,0,195,4.6,10,5,9999,99999,9,999999999,0.0,999,999,99
3022,3,1,22,0,*?*?*?*?*?*?*?*?*?*?*?*?*?*?*?*?*?*?*?*?*?*?,2.4,2.3,100,99851.3,0,-0,291,0.0,-0.0,0.0,0,0,0,0,207,4.6,10,5,9999,99999,9,999999999,0.0,999,999,99
3022,3,1,23,0,*?*?*?*?*?*?*?*?*?*?*?*?*?*?*?*?*?*?*?*?*?*?,1.4,1.5,100,99851.3,0,-0,287,0.0,-0.0,0.0,0,0,0,0,218,4.6,10,5,9999,99999,9,999999999,0.0,999,999,99
3022,3,1,24,0,*?*?*?*?*?*?*?*?*?*?*?*?*?*?*?*?*?*?*?*?*?*?,2.0,0.6,100,99851.3,0,-0,290,0.0,-0.0,0.0,0,0,0,0,210,4.1,10,5,9999,99999,9,999999999,0.0,999,999,99
3022,3,2,1,0,*?*?*?*?*?*?*?*?*?*?*?*?*?*?*?*?*?*?*?*?*?*?,-0.2,-0.2,100,98400,0,-0,281,0.0,-0.0,0.0,0,0,0,0,228,2.1,10,5,9999,99999,9,999999999,0.0,999,999,99
3022,3,2,2,0,*?*?*?*?*?*?*?*?*?*?*?*?*?*?*?*?*?*?*?*?*?*?,-0.8,-0.8,100,98400,0,-0,278,0.0,-0.0,0.0,0,0,0,0,227,3.6,10,5,9999,99999,9,999999999,0.0,999,999,99
3022,3,2,3,0,*?*?*?*?*?*?*?*?*?*?*?*?*?*?*?*?*?*?*?*?*?*?,-0.4,-0.4,100,98400,0,-0,280,0.0,-0.0,0.0,0,0,0,0,225,1.5,10,5,9999,99999,9,999999999,0.0,999,999,99
3022,3,2,4,0,*?*?*?*?*?*?*?*?*?*?*?*?*?*?*?*?*?*?*?*?*?*?,-1.0,-1.1,100,98400,0,-0,277,0.0,-0.0,0.0,0,0,0,0,223,3.1,10,5,9999,99999,9,999999999,0.0,999,999,99
3022,3,2,5,0,*?*?*?*?*?*?*?*?*?*?*?*?*?*?*?*?*?*?*?*?*?*?,-1.8,-1.7,100,98400,0,-0,274,0.0,-0.0,0.0,0,0,0,0,222,0.5,10,5,9999,99999,9,999999999,0.0,999,999,99
3022,3,2,6,0,*?*?*?*?*?*?*?*?*?*?*?*?*?*?*?*?*?*?*?*?*?*?,-2.5,-2.4,100,98400,0,-0,272,0.0,-0.0,0.0,0,0,0,0,220,2.6,10,5,9999,99999,9,999999999,0.0,999,999,99
3022,3,2,7,0,*?*?*?*?*?*?*?*?*?*?*?*?*?*?*?*?*?*?*?*?*?*?,-1.4,-1.5,100,98400,71,1392,256,0.0,0.0,0.0,0,0,0,0,210,2.1,6,3,9999,99999,9,999999999,0.0,999,999,99
3022,3,2,8,0,*?*?*?*?*?*?*?*?*?*?*?*?*?*?*?*?*?*?*?*?*?*?,-0.3,-0.4,100,98400,256,1390,246,124.1,429.2,45.0,12765,31793,6786,819,200,1.5,3,2,9999,99999,9,999999999,0.0,999,999,99
3022,3,2,9,0,*?*?*?*?*?*?*?*?*?*?*?*?*?*?*?*?*?*?*?*?*?*?,1.2,1.0,100,98400,414,1391,267,204.1,307.1,112.6,21656,27601,13122,2233,190,1.0,6,3,9999,99999,9,999999999,0.0,999,999,99
3022,3,2,10,0,*?*?*?*?*?*?*?*?*?*?*?*?*?*?*?*?*?*?*?*?*?*?,3.6,2.3,94,98400,534,1391,278,275.6,321.6,152.1,29331,31413,17432,3165,180,3.1,6,3,9999,99999,9,999999999,0.0,999,999,99
3022,3,2,11,0,*?*?*?*?*?*?*?*?*?*?*?*?*?*?*?*?*?*?*?*?*?*?,5.7,1.5,77,98400,608,1391,286,319.6,327.7,176.4,34105,33055,20036,3797,170,4.6,6,3,9999,99999,9,999999999,0.0,999,999,99
3022,3,2,12,0,*?*?*?*?*?*?*?*?*?*?*?*?*?*?*?*?*?*?*?*?*?*?,6.8,1.7,72,98400,631,1392,260,380.8,587.9,114.2,39642,56917,15928,2312,160,4.6,0,0,9999,99999,9,999999999,0.0,999,999,99
3022,3,2,13,0,*?*?*?*?*?*?*?*?*?*?*?*?*?*?*?*?*?*?*?*?*?*?,6.8,2.7,78,98400,601,1392,262,360.3,584.2,108.1,37484,56089,15178,2156,163,4.6,0,0,9999,99999,9,999999999,0.0,999,999,99
3022,3,2,14,0,*?*?*?*?*?*?*?*?*?*?*?*?*?*?*?*?*?*?*?*?*?*?,6.9,1.5,71,98400,520,1391,265,305.3,566.0,93.7,31650,52758,13355,1804,167,2.6,1,0,9999,99999,9,999999999,0.0,999,999,99
3022,3,2,15,0,*?*?*?*?*?*?*?*?*?*?*?*?*?*?*?*?*?*?*?*?*?*?,6.6,0.6,68,98400,394,1390,289,192.2,303.8,106.1,20389,26789,12395,2088,170,4.1,6,3,9999,99999,9,999999999,0.0,999,999,99
3022,3,2,16,0,*?*?*?*?*?*?*?*?*?*?*?*?*?*?*?*?*?*?*?*?*?*?,6.8,0.4,66,98400,232,1392,295,86.0,184.2,55.3,9146,12462,6664,1022,173,2.1,7,4,9999,99999,9,999999999,0.0,999,999,99
3022,3,2,17,0,*?*?*?*?*?*?*?*?*?*?*?*?*?*?*?*?*?*?*?*?*?*?,5.6,0.4,72,98400,44,1385,300,0.0,0.0,0.0,0,0,0,0,177,1.5,9,5,9999,99999,9,999999999,0.0,999,999,99
3022,3,2,18,0,*?*?*?*?*?*?*?*?*?*?*?*?*?*?*?*?*?*?*?*?*?*?,3.8,1.0,85,98400,0,-0,297,0.0,-0.0,0.0,0,0,0,0,180,2.1,10,5,9999,99999,9,999999999,0.0,999,999,99
3022,3,2,19,0,*?*?*?*?*?*?*?*?*?*?*?*?*?*?*?*?*?*?*?*?*?*?,2.5,-0.4,84,98400,0,-0,292,0.0,-0.0,0.0,0,0,0,0,187,2.1,10,5,9999,99999,9,999999999,0.0,999,999,99
3022,3,2,20,0,*?*?*?*?*?*?*?*?*?*?*?*?*?*?*?*?*?*?*?*?*?*?,1.9,-0.2,89,98400,0,-0,289,0.0,-0.0,0.0,0,0,0,0,193,4.6,10,5,9999,99999,9,999999999,0.0,999,999,99
3022,3,2,21,0,*?*?*?*?*?*?*?*?*?*?*?*?*?*?*?*?*?*?*?*?*?*?,1.5,-0.0,92,98400,0,-0,288,0.0,-0.0,0.0,0,0,0,0,200,4.6,10,5,9999,99999,9,999999999,0.0,999,999,99
3022,3,2,22,0,*?*?*?*?*?*?*?*?*?*?*?*?*?*?*?*?*?*?*?*?*?*?,0.6,-0.8,92,98400,0,-0,284,0.0,-0.0,0.0,0,0,0,0,207,5.2,10,5,9999,99999,9,999999999,0.0,999,999,99
3022,3,2,23,0,*?*?*?*?*?*?*?*?*?*?*?*?*?*?*?*?*?*?*?*?*?*?,0.2,-1.1,94,98400,0,-0,282,0.0,-0.0,0.0,0,0,0,0,213,2.6,10,5,9999,99999,9,999999999,0.0,999,999,99
3022,3,2,24,0,*?*?*?*?*?*?*?*?*?*?*?*?*?*?*?*?*?*?*?*?*?*?,0.5,0.6,100,98400,0,-0,283,0.0,-0.0,0.0,0,0,0,0,230,4.6,10,5,9999,99999,9,999999999,0.0,999,999,99
3022,3,3,1,0,*?*?*?*?*?*?*?*?*?*?*?*?*?*?*?*?*?*?*?*?*?*?,-0.2,-3.9,72,98408.3,0,-0,281,0.0,-0.0,0.0,0,0,0,0,218,2.6,10,5,9999,99999,9,999999999,0.0,999,999,99
3022,3,3,2,0,*?*?*?*?*?*?*?*?*?*?*?*?*?*?*?*?*?*?*?*?*?*?,-0.2,-5.3,63,98408.3,0,-0,281,0.0,-0.0,0.0,0,0,0,0,217,1.5,10,5,9999,99999,9,999999999,0.0,999,999,99
3022,3,3,3,0,*?*?*?*?*?*?*?*?*?*?*?*?*?*?*?*?*?*?*?*?*?*?,-0.9,-5.0,68,98408.3,0,-0,278,0.0,-0.0,0.0,0,0,0,0,215,3.6,10,5,9999,99999,9,999999999,0.0,999,999,99
3022,3,3,4,0,*?*?*?*?*?*?*?*?*?*?*?*?*?*?*?*?*?*?*?*?*?*?,-0.3,-5.0,65,98408.3,0,-0,281,0.0,-0.0,0.0,0,0,0,0,213,1.5,10,5,9999,99999,9,999999999,0.0,999,999,99
3022,3,3,5,0,*?*?*?*?*?*?*?*?*?*?*?*?*?*?*?*?*?*?*?*?*?*?,-1.0,-6.9,58,98408.3,0,-0,278,0.0,-0.0,0.0,0,0,0,0,212,0.5,10,5,9999,99999,9,999999999,0.0,999,999,99
3022,3,3,6,0,*?*?*?*?*?*?*?*?*?*?*?*?*?*?*?*?*?*?*?*?*?*?,-1.6,-7.6,58,98408.3,0,-0,276,0.0,-0.0,0.0,0,0,0,0,210,1.0,10,5,9999,99999,9,999999999,0.0,999,999,99
3022,3,3,7,0,*?*?*?*?*?*?*?*?*?*?*?*?*?*?*?*?*?*?*?*?*?*?,-0.8,-7.6,54,98408.3,79,1384,273,2.6,6.0,2.2,322,192,345,33,218,1.0,9,5,9999,99999,9,999999999,0.0,999,999,99
3022,3,3,8,0,*?*?*?*?*?*?*?*?*?*?*?*?*?*?*?*?*?*?*?*?*?*?,-0.1,-6.9,54,98408.3,265,1393,282,38.1,0.0,38.1,4452,0,4460,1489,227,3.1,10,5,9999,99999,9,999999999,0.0,999,999,99
3022,3,3,9,0,*?*?*?*?*?*?*?*?*?*?*?*?*?*?*?*?*?*?*?*?*?*?,0.8,-8.0,47,98408.3,423,1392,280,120.4,52.7,104.4,13220,4784,11796,2839,235,4.6,9,5,9999,99999,9,999999999,0.0,999,999,99
3022,3,3,10,0,*?*?*?*?*?*?*?*?*?*?*?*?*?*?*?*?*?*?*?*?*?*?,2.9,-8.4,39,98408.3,543,1392,288,161.6,55.1,140.1,17755,5263,15809,4011,243,2.6,9,5,9999,99999,9,999999999,0.0,999,999,99
3022,3,3,11,0,*?*?*?*?*?*?*?*?*?*?*?*?*?*?*?*?*?*?*?*?*?*?,3.8,-7.6,39,98408.3,616,1390,292,186.9,56.1,162.1,20549,5469,18277,4801,252,2.6,9,5,9999,99999,9,999999999,0.0,999,999,99
3022,3,3,12,0,*?*?*?*?*?*?*?*?*?*?*?*?*?*?*?*?*?*?*?*?*?*?,4.7,-6.9,39,98408.3,639,1391,296,194.7,56.4,168.8,21403,5522,19031,5055,260,2.6,9,5,9999,99999,9,999999999,0.0,999,999,99
3022,3,3,13,0,*?*?*?*?*?*?*?*?*?*?*?*?*?*?*?*?*?*?*?*?*?*?,4.8,-6.6,39,98408.3,609,1392,303,106.1,0.0,106.1,12488,0,12529,4626,253,3.1,10,5,9999,99999,9,999999999,0.0,999,999,99
3022,3,3,14,0,*?*?*?*?*?*?*?*?*?*?*?*?*?*?*?*?*?*?*?*?*?*?,5.1,-6.6,39,98408.3,528,1392,304,90.1,0.0,90.1,10564,0,10596,3821,247,2.1,10,5,9999,99999,9,999999999,0.0,999,999,99
3022,3,3,15,0,*?*?*?*?*?*?*?*?*?*?*?*?*?*?*?*?*?*?*?*?*?*?,4.9,-5.0,44,98408.3,402,1392,297,113.3,52.2,98.2,12429,4675,11096,2648,240,4.6,9,5,9999,99999,9,999999999,0.0,999,999,99
3022,3,3,16,0,*?*?*?*?*?*?*?*?*?*?*?*?*?*?*?*?*?*?*?*?*?*?,5.0,-4.5,46,98408.3,239,1390,297,57.5,44.4,49.8,6355,3259,5881,1061,233,4.1,9,5,9999,99999,9,999999999,0.0,999,999,99
3022,3,3,17,0,*?*?*?*?*?*?*?*?*?*?*?*?*?*?*?*?*?*?*?*?*?*?,4.4,-3.7,52,98408.3,51,1382,301,0.0,0.0,0.0,0,0,0,0,227,2.1,10,5,9999,99999,9,999999999,0.0,999,999,99
3022,3,3,18,0,*?*?*?*?*?*?*?*?*?*?*?*?*?*?*?*?*?*?*?*?*?*?,2.8,-3.1,61,98408.3,0,-0,294,0.0,-0.0,0.0,0,0,0,0,220,4.1,10,5,9999,99999,9,999999999,0.0,999,999,99
3022,3,3,19,0,*?*?*?*?*?*?*?*?*?*?*?*?*?*?*?*?*?*?*?*?*?*?,1.7,-2.2,71,98408.3,0,-0,289,0.0,-0.0,0.0,0,0,0,0,215,2.1,10,5,9999,99999,9,999999999,0.0,999,999,99
3022,3,3,20,0,*?*?*?*?*?*?*?*?*?*?*?*?*?*?*?*?*?*?*?*?*?*?,1.3,-2.9,69,98408.3,0,-0,287,0.0,-0.0,0.0,0,0,0,0,210,1.5,10,5,9999,99999,9,999999999,0.0,999,999,99
3022,3,3,21,0,*?*?*?*?*?*?*?*?*?*?*?*?*?*?*?*?*?*?*?*?*?*?,0.9,-3.7,67,98408.3,0,-0,286,0.0,-0.0,0.0,0,0,0,0,205,2.6,10,5,9999,99999,9,999999999,0.0,999,999,99
3022,3,3,22,0,*?*?*?*?*?*?*?*?*?*?*?*?*?*?*?*?*?*?*?*?*?*?,0.8,-4.5,62,98408.3,0,-0,285,0.0,-0.0,0.0,0,0,0,0,200,1.0,10,5,9999,99999,9,999999999,0.0,999,999,99
3022,3,3,23,0,*?*?*?*?*?*?*?*?*?*?*?*?*?*?*?*?*?*?*?*?*?*?,0.7,-5.6,58,98408.3,0,-0,285,0.0,-0.0,0.0,0,0,0,0,195,1.5,10,5,9999,99999,9,999999999,0.0,999,999,99
3022,3,3,24,0,*?*?*?*?*?*?*?*?*?*?*?*?*?*?*?*?*?*?*?*?*?*?,-0.2,-2.4,81,98408.3,0,-0,281,0.0,-0.0,0.0,0,0,0,0,220,1.5,10,5,9999,99999,9,999999999,0.0,999,999,99
3022,3,4,1,0,*?*?*?*?*?*?*?*?*?*?*?*?*?*?*?*?*?*?*?*?*?*?,-0.4,-4.2,72,99790,0,-0,280,0.0,-0.0,0.0,0,0,0,0,187,1.0,10,5,9999,99999,9,999999999,0.0,999,999,99
3022,3,4,2,0,*?*?*?*?*?*?*?*?*?*?*?*?*?*?*?*?*?*?*?*?*?*?,-1.0,-3.9,78,99790,0,-0,278,0.0,-0.0,0.0,0,0,0,0,183,0.5,10,5,9999,99999,9,999999999,0.0,999,999,99
3022,3,4,3,0,*?*?*?*?*?*?*?*?*?*?*?*?*?*?*?*?*?*?*?*?*?*?,-1.2,-3.9,79,99790,0,-0,277,0.0,-0.0,0.0,0,0,0,0,180,1.0,10,5,9999,99999,9,999999999,0.0,999,999,99
3022,3,4,4,0,*?*?*?*?*?*?*?*?*?*?*?*?*?*?*?*?*?*?*?*?*?*?,-1.9,-3.9,84,99790,0,-0,274,0.0,-0.0,0.0,0,0,0,0,177,1.0,10,5,9999,99999,9,999999999,0.0,999,999,99
3022,3,4,5,0,*?*?*?*?*?*?*?*?*?*?*?*?*?*?*?*?*?*?*?*?*?*?,-2.6,-4.5,85,99790,0,-0,271,0.0,-0.0,0.0,0,0,0,0,173,1.0,10,5,9999,99999,9,999999999,0.0,999,999,99
3022,3,4,6,0,*?*?*?*?*?*?*?*?*?*?*?*?*?*?*?*?*?*?*?*?*?*?,-2.2,-2.9,93,99790,0,-0,273,0.0,-0.0,0.0,0,0,0,0,170,0.5,10,5,9999,99999,9,999999999,0.0,999,999,99
3022,3,4,7,0,*?*?*?*?*?*?*?*?*?*?*?*?*?*?*?*?*?*?*?*?*?*?,-1.8,-2.9,90,99790,88,1392,238,10.8,109.0,3.9,1187,6436,690,145,182,1.0,3,2,9999,99999,9,999999999,0.0,999,999,99
3022,3,4,8,0,*?*?*?*?*?*?*?*?*?*?*?*?*?*?*?*?*?*?*?*?*?*?,-1.2,-2.7,87,99790,273,1389,225,137.3,489.0,41.2,14289,37506,6365,769,193,1.0,0,0,9999,99999,9,999999999,0.0,999,999,99
3022,3,4,9,0,*?*?*?*?*?*?*?*?*?*?*?*?*?*?*?*?*?*?*?*?*?*?,0.1,-3.1,76,99790,431,1390,228,245.0,553.0,73.5,25411,49287,10766,1388,205,1.5,0,0,9999,99999,9,999999999,0.0,999,999,99
3022,3,4,10,0,*?*?*?*?*?*?*?*?*?*?*?*?*?*?*?*?*?*?*?*?*?*?,2.3,-2.4,68,99790,551,1391,237,326.6,577.0,98.0,33943,54516,13921,1915,217,1.0,0,0,9999,99999,9,999999999,0.0,999,999,99
3022,3,4,11,0,*?*?*?*?*?*?*?*?*?*?*?*?*?*?*?*?*?*?*?*?*?*?,3.2,-3.7,59,99790,624,1389,238,376.8,587.2,113.0,39218,56757,15777,2280,228,1.5,0,0,9999,99999,9,999999999,0.0,999,999,99
3022,3,4,12,0,*?*?*?*?*?*?*?*?*?*?*?*?*?*?*?*?*?*?*?*?*?*?,4.2,-2.9,58,99790,647,1391,260,387.4,530.4,140.6,41365,52540,17784,2843,240,1.0,3,2,9999,99999,9,999999999,0.0,999,999,99
3022,3,4,13,0,*?*?*?*?*?*?*?*?*?*?*?*?*?*?*?*?*?*?*?*?*?*?,3.9,-3.4,56,99790,616,1389,252,370.2,561.1,121.4,38278,53872,16676,2402,237,1.5,2,1,9999,99999,9,999999999,0.0,999,999,99
3022,3,4,14,0,*?*?*?*?*?*?*?*?*?*?*?*?*?*?*?*?*?*?*?*?*?*?,4.3,-3.4,55,99790,535,1389,265,306.1,467.4,126.1,32240,44396,15939,2441,233,3.1,4,2,9999,99999,9,999999999,0.0,999,999,99
3022,3,4,15,0,*?*?*?*?*?*?*?*?*?*?*?*?*?*?*?*?*?*?*?*?*?*?,4.2,-5.3,47,99790,409,1390,294,115.9,52.4,100.4,12715,4716,11349,2716,230,3.1,9,5,9999,99999,9,999999999,0.0,999,999,99
3022,3,4,16,0,*?*?*?*?*?*?*?*?*?*?*?*?*?*?*?*?*?*?*?*?*?*?,4.2,-3.4,56,99790,246,1388,288,79.5,113.0,59.4,8709,8373,6938,1268,227,3.6,8,4,9999,99999,9,999999999,0.0,999,999,99
3022,3,4,17,0,*?*?*?*?*?*?*?*?*?*?*?*?*?*?*?*?*?*?*?*?*?*?,3.1,-3.4,60,99790,58,1380,266,0.0,0.0,0.0,0,0,0,0,223,2.6,5,3,9999,99999,9,999999999,0.0,999,999,99
3022,3,4,18,0,*?*?*?*?*?*?*?*?*?*?*?*?*?*?*?*?*?*?*?*?*?*?,2.3,-2.7,68,99790,0,-0,291,0.0,-0.0,0.0,0,0,0,0,220,3.6,10,5,9999,99999,9,999999999,0.0,999,999,99
3022,3,4,19,0,*?*?*?*?*?*?*?*?*?*?*?*?*?*?*?*?*?*?*?*?*?*?,1.3,-3.7,67,99790,0,-0,287,0.0,-0.0,0.0,0,0,0,0,223,3.6,10,5,9999,99999,9,999999999,0.0,999,999,99
3022,3,4,20,0,*?*?*?*?*?*?*?*?*?*?*?*?*?*?*?*?*?*?*?*?*?*?,0.2,-3.7,73,99790,0,-0,283,0.0,-0.0,0.0,0,0,0,0,227,2.6,10,5,9999,99999,9,999999999,0.0,999,999,99
3022,3,4,21,0,*?*?*?*?*?*?*?*?*?*?*?*?*?*?*?*?*?*?*?*?*?*?,-0.3,-2.4,83,99790,0,-0,281,0.0,-0.0,0.0,0,0,0,0,230,2.6,10,5,9999,99999,9,999999999,0.0,999,999,99
3022,3,4,22,0,*?*?*?*?*?*?*?*?*?*?*?*?*?*?*?*?*?*?*?*?*?*?,-0.2,-1.9,85,99790,0,-0,281,0.0,-0.0,0.0,0,0,0,0,233,2.1,10,5,9999,99999,9,999999999,0.0,999,999,99
3022,3,4,23,0,*?*?*?*?*?*?*?*?*?*?*?*?*?*?*?*?*?*?*?*?*?*?,0.4,-1.1,89,99790,0,-0,283,0.0,-0.0,0.0,0,0,0,0,237,1.5,10,5,9999,99999,9,999999999,0.0,999,999,99
3022,3,4,24,0,*?*?*?*?*?*?*?*?*?*?*?*?*?*?*?*?*?*?*?*?*?*?,0.6,-5.0,63,99790,0,-0,285,0.0,-0.0,0.0,0,0,0,0,190,1.5,10,5,9999,99999,9,999999999,0.0,999,999,99
3022,3,5,1,0,*?*?*?*?*?*?*?*?*?*?*?*?*?*?*?*?*?*?*?*?*?*?,1.8,0.2,88,101273,0,-0,289,0.0,-0.0,0.0,0,0,0,0,235,2.1,10,5,9999,99999,9,999999999,0.0,999,999,99
3022,3,5,2,0,*?*?*?*?*?*?*?*?*?*?*?*?*?*?*?*?*?*?*?*?*?*?,2.4,0.6,88,101273,0,-0,291,0.0,-0.0,0.0,0,0,0,0,230,3.1,10,5,9999,99999,9,999999999,0.0,999,999,99
3022,3,5,3,0,*?*?*?*?*?*?*?*?*?*?*?*?*?*?*?*?*?*?*?*?*?*?,2.4,-0.4,81,101273,0,-0,292,0.0,-0.0,0.0,0,0,0,0,225,1.5,10,5,9999,99999,9,999999999,0.0,999,999,99
3022,3,5,4,0,*?*?*?*?*?*?*?*?*?*?*?*?*?*?*?*?*?*?*?*?*?*?,2.3,0.6,89,101273,0,-0,291,0.0,-0.0,0.0,0,0,0,0,220,0.5,10,5,9999,99999,9,999999999,0.0,999,999,99
3022,3,5,5,0,*?*?*?*?*?*?*?*?*?*?*?*?*?*?*?*?*?*?*?*?*?*?,2.4,-0.2,82,101273,0,-0,291,0.0,-0.0,0.0,0,0,0,0,215,0.5,10,5,9999,99999,9,999999999,0.0,999,999,99
3022,3,5,6,0,*?*?*?*?*?*?*?*?*?*?*?*?*?*?*?*?*?*?*?*?*?*?,1.8,-0.8,81,101273,0,-0,289,0.0,-0.0,0.0,0,0,0,0,210,2.1,10,5,9999,99999,9,999999999,0.0,999,999,99
3022,3,5,7,0,*?*?*?*?*?*?*?*?*?*?*?*?*?*?*?*?*?*?*?*?*?*?,1.1,-1.7,80,101273,96,1383,286,4.9,0.0,4.9,615,-0,614,197,207,2.1,10,5,9999,99999,9,999999999,0.0,999,999,99
3022,3,5,8,0,*?*?*?*?*?*?*?*?*?*?*?*?*?*?*?*?*?*?*?*?*?*?,2.2,-1.3,76,101273,282,1391,291,41.5,0.0,41.5,4846,0,4856,1628,203,0.0,10,5,9999,99999,9,999999999,0.0,999,999,99
3022,3,5,9,0,*?*?*?*?*?*?*?*?*?*?*?*?*?*?*?*?*?*?*?*?*?*?,3.2,-0.8,73,101273,440,1391,295,72.7,0.0,72.7,8500,0,8522,2992,200,0.5,10,5,9999,99999,9,999999999,0.0,999,999,99
3022,3,5,10,0,*?*?*?*?*?*?*?*?*?*?*?*?*?*?*?*?*?*?*?*?*?*?,5.1,-0.6,66,101273,559,1389,303,96.4,0.0,96.4,11321,0,11357,4133,197,1.5,10,5,9999,99999,9,999999999,0.0,999,999,99
3022,3,5,11,0,*?*?*?*?*?*?*?*?*?*?*?*?*?*?*?*?*?*?*?*?*?*?,5.9,0.6,69,101273,633,1390,306,110.9,0.0,110.9,13075,0,13120,4878,193,1.0,10,5,9999,99999,9,999999999,0.0,999,999,99
3022,3,5,12,0,*?*?*?*?*?*?*?*?*?*?*?*?*?*?*?*?*?*?*?*?*?*?,6.6,-0.2,61,101273,655,1390,310,115.3,0.0,115.3,13608,0,13655,5108,190,1.0,10,5,9999,99999,9,999999999,0.0,999,999,99
3022,3,5,13,0,*?*?*?*?*?*?*?*?*?*?*?*?*?*?*?*?*?*?*?*?*?*?,6.7,1.9,71,101273,624,1389,310,109.3,0.0,109.3,12871,0,12914,4789,192,1.5,10,5,9999,99999,9,999999999,0.0,999,999,99
3022,3,5,14,0,*?*?*?*?*?*?*?*?*?*?*?*?*?*?*?*?*?*?*?*?*?*?,6.4,2.7,77,101273,543,1390,308,93.2,0.0,93.2,10933,0,10967,3972,193,2.1,10,5,9999,99999,9,999999999,0.0,999,999,99
3022,3,5,15,0,*?*?*?*?*?*?*?*?*?*?*?*?*?*?*?*?*?*?*?*?*?*?,6.6,3.2,79,101273,416,1388,309,68.2,0.0,68.2,7960,0,7981,2782,195,1.0,10,5,9999,99999,9,999999999,0.0,999,999,99
3022,3,5,16,0,*?*?*?*?*?*?*?*?*?*?*?*?*?*?*?*?*?*?*?*?*?*?,6.4,3.6,82,101273,254,1391,308,36.0,0.0,36.0,4205,0,4213,1403,197,1.0,10,5,9999,99999,9,999999999,0.0,999,999,99
3022,3,5,17,0,*?*?*?*?*?*?*?*?*?*?*?*?*?*?*?*?*?*?*?*?*?*?,6.2,3.2,81,101273,66,1400,307,0.0,0.0,0.0,0,0,0,0,198,2.1,10,5,9999,99999,9,999999999,0.0,999,999,99
3022,3,5,18,0,*?*?*?*?*?*?*?*?*?*?*?*?*?*?*?*?*?*?*?*?*?*?,4.5,2.9,90,101273,0,-0,300,0.0,-0.0,0.0,0,0,0,0,200,0.5,10,5,9999,99999,9,999999999,0.0,999,999,99
3022,3,5,19,0,*?*?*?*?*?*?*?*?*?*?*?*?*?*?*?*?*?*?*?*?*?*?,4.2,3.6,95,101273,0,-0,299,0.0,-0.0,0.0,0,0,0,0,197,1.5,10,5,9999,99999,9,999999999,0.0,999,999,99
3022,3,5,20,0,*?*?*?*?*?*?*?*?*?*?*?*?*?*?*?*?*?*?*?*?*?*?,3.7,3.2,97,101273,0,-0,296,0.0,-0.0,0.0,0,0,0,0,193,1.0,10,5,9999,99999,9,999999999,0.0,999,999,99
3022,3,5,21,0,*?*?*?*?*?*?*?*?*?*?*?*?*?*?*?*?*?*?*?*?*?*?,3.3,2.9,96,101273,0,-0,295,0.0,-0.0,0.0,0,0,0,0,190,1.0,10,5,9999,99999,9,999999999,0.0,999,999,99
3022,3,5,22,0,*?*?*?*?*?*?*?*?*?*?*?*?*?*?*?*?*?*?*?*?*?*?,3.1,0.8,85,101273,0,-0,294,0.0,-0.0,0.0,0,0,0,0,187,0.5,10,5,9999,99999,9,999999999,0.0,999,999,99
3022,3,5,23,0,*?*?*?*?*?*?*?*?*?*?*?*?*?*?*?*?*?*?*?*?*?*?,2.7,1.7,93,101273,0,-0,292,0.0,-0.0,0.0,0,0,0,0,183,0.5,10,5,9999,99999,9,999999999,0.0,999,999,99
3022,3,5,24,0,*?*?*?*?*?*?*?*?*?*?*?*?*?*?*?*?*?*?*?*?*?*?,1.1,-0.4,89,101273,0,-0,286,0.0,-0.0,0.0,0,0,0,0,240,1.0,10,5,9999,99999,9,999999999,0.0,999,999,99
3022,3,6,1,0,*?*?*?*?*?*?*?*?*?*?*?*?*?*?*?*?*?*?*?*?*?*?,1.8,1.7,100,101231,0,-0,289,0.0,-0.0,0.0,0,0,0,0,183,1.0,10,5,9999,99999,9,999999999,0.0,999,999,99
3022,3,6,2,0,*?*?*?*?*?*?*?*?*?*?*?*?*?*?*?*?*?*?*?*?*?*?,1.2,1.3,100,101231,0,-0,286,0.0,-0.0,0.0,0,0,0,0,187,1.0,10,5,9999,99999,9,999999999,0.0,999,999,99
3022,3,6,3,0,*?*?*?*?*?*?*?*?*?*?*?*?*?*?*?*?*?*?*?*?*?*?,1.1,1.0,100,101231,0,-0,286,0.0,-0.0,0.0,0,0,0,0,190,0.0,10,5,9999,99999,9,999999999,0.0,999,999,99
3022,3,6,4,0,*?*?*?*?*?*?*?*?*?*?*?*?*?*?*?*?*?*?*?*?*?*?,1.5,1.5,100,101231,0,-0,287,0.0,-0.0,0.0,0,0,0,0,193,1.0,10,5,9999,99999,9,999999999,0.0,999,999,99
3022,3,6,5,0,*?*?*?*?*?*?*?*?*?*?*?*?*?*?*?*?*?*?*?*?*?*?,1.1,0.4,100,101231,0,-0,286,0.0,-0.0,0.0,0,0,0,0,197,0.5,10,5,9999,99999,9,999999999,0.0,999,999,99
3022,3,6,6,0,*?*?*?*?*?*?*?*?*?*?*?*?*?*?*?*?*?*?*?*?*?*?,0.8,0.4,100,101231,0,-0,285,0.0,-0.0,0.0,0,0,0,0,200,1.0,10,5,9999,99999,9,999999999,0.0,999,999,99
3022,3,6,7,0,*?*?*?*?*?*?*?*?*?*?*?*?*?*?*?*?*?*?*?*?*?*?,0.5,-1.7,100,101231,105,1388,258,21.2,146.9,10.1,2278,7565,1761,197,198,0.5,5,3,9999,99999,9,999999999,0.0,999,999,99
3022,3,6,8,0,*?*?*?*?*?*?*?*?*?*?*?*?*?*?*?*?*?*?*?*?*?*?,1.5,-1.7,98,101231,290,1388,251,147.3,449.1,53.5,15119,34885,7928,968,197,0.5,3,2,9999,99999,9,999999999,0.0,999,999,99
3022,3,6,9,0,*?*?*?*?*?*?*?*?*?*?*?*?*?*?*?*?*?*?*?*?*?*?,2.4,0.6,100,101231,448,1389,257,253.7,501.1,92.1,25977,44687,12952,1687,195,0.5,3,2,9999,99999,9,999999999,0.0,999,999,99
3022,3,6,10,0,*?*?*?*?*?*?*?*?*?*?*?*?*?*?*?*?*?*?*?*?*?*?,3.3,0.8,100,101231,568,1390,280,266.9,233.2,171.6,28326,23139,19462,3664,193,0.0,7,4,9999,99999,9,999999999,0.0,999,999,99
3022,3,6,11,0,*?*?*?*?*?*?*?*?*?*?*?*?*?*?*?*?*?*?*?*?*?*?,5.3,1.9,100,101231,641,1390,289,306.3,237.1,197.0,32600,24175,22144,4357,192,0.5,7,4,9999,99999,9,999999999,0.0,999,999,99
3022,3,6,12,0,*?*?*?*?*?*?*?*?*?*?*?*?*?*?*?*?*?*?*?*?*?*?,5.5,4.3,100,101231,663,1390,291,318.1,238.1,204.6,33887,24436,22940,4579,190,1.0,7,4,9999,99999,9,999999999,0.0,999,999,99
3022,3,6,13,0,*?*?*?*?*?*?*?*?*?*?*?*?*?*?*?*?*?*?*?*?*?*?,5.7,5.6,100,101231,632,1389,288,334.5,329.4,184.6,35716,33516,20901,4024,188,0.5,6,3,9999,99999,9,999999999,0.0,999,999,99
3022,3,6,14,0,*?*?*?*?*?*?*?*?*?*?*?*?*?*?*?*?*?*?*?*?*?*?,5.3,5.3,100,101231,550,1388,291,257.7,232.2,165.7,27328,22854,18826,3512,187,0.5,7,4,9999,99999,9,999999999,0.0,999,999,99
3022,3,6,15,0,*?*?*?*?*?*?*?*?*?*?*?*?*?*?*?*?*?*?*?*?*?*?,5.4,5.5,100,101231,424,1390,295,160.4,132.5,120.0,17470,12128,13731,2685,185,1.0,8,4,9999,99999,9,999999999,0.0,999,999,99
3022,3,6,16,0,*?*?*?*?*?*?*?*?*?*?*?*?*?*?*?*?*?*?*?*?*?*?,5.6,5.1,100,101231,261,1390,296,86.1,115.6,64.4,9430,8786,7504,1380,183,0.5,8,4,9999,99999,9,999999999,0.1,999,999,99
3022,3,6,17,0,*?*?*?*?*?*?*?*?*?*?*?*?*?*?*?*?*?*?*?*?*?*?,5.0,5.0,100,101231,73,1397,298,0.3,0.7,0.2,39,21,44,3,182,0.5,9,5,9999,99999,9,999999999,0.3,999,999,99
3022,3,6,18,0,*?*?*?*?*?*?*?*?*?*?*?*?*?*?*?*?*?*?*?*?*?*?,4.2,4.1,100,101231,0,-0,298,0.0,-0.0,0.0,0,0,0,0,180,0.5,10,5,9999,99999,9,999999999,0.3,999,999,99
3022,3,6,19,0,*?*?*?*?*?*?*?*?*?*?*?*?*?*?*?*?*?*?*?*?*?*?,3.4,3.4,100,101231,0,-0,295,0.0,-0.0,0.0,0,0,0,0,182,0.0,10,5,9999,99999,9,999999999,0.3,999,999,99
3022,3,6,20,0,*?*?*?*?*?*?*?*?*?*?*?*?*?*?*?*?*?*?*?*?*?*?,3.4,3.4,100,101231,0,-0,295,0.0,-0.0,0.0,0,0,0,0,183,1.0,10,5,9999,99999,9,999999999,0.0,999,999,99
3022,3,6,21,0,*?*?*?*?*?*?*?*?*?*?*?*?*?*?*?*?*?*?*?*?*?*?,2.5,2.5,100,101231,0,-0,291,0.0,-0.0,0.0,0,0,0,0,185,1.0,10,5,9999,99999,9,999999999,0.0,999,999,99
3022,3,6,22,0,*?*?*?*?*?*?*?*?*?*?*?*?*?*?*?*?*?*?*?*?*?*?,2.4,2.3,100,101231,0,-0,291,0.0,-0.0,0.0,0,0,0,0,187,0.5,10,5,9999,99999,9,999999999,0.0,999,999,99
3022,3,6,23,0,*?*?*?*?*?*?*?*?*?*?*?*?*?*?*?*?*?*?*?*?*?*?,3.1,3.0,100,101231,0,-0,294,0.0,-0.0,0.0,0,0,0,0,188,1.5,10,5,9999,99999,9,999999999,0.0,999,999,99
3022,3,6,24,0,*?*?*?*?*?*?*?*?*?*?*?*?*?*?*?*?*?*?*?*?*?*?,2.2,2.3,100,101231,0,-0,290,0.0,-0.0,0.0,0,0,0,0,180,0.0,10,5,9999,99999,9,999999999,0.0,999,999,99
3022,3,7,1,0,*?*?*?*?*?*?*?*?*?*?*?*?*?*?*?*?*?*?*?*?*?*?,4.1,4.1,100,101466,0,-0,298,0.0,-0.0,0.0,0,0,0,0,200,1.0,10,5,9999,99999,9,999999999,0.0,999,999,99
3022,3,7,2,0,*?*?*?*?*?*?*?*?*?*?*?*?*?*?*?*?*?*?*?*?*?*?,4.3,4.3,100,101466,0,-0,299,0.0,-0.0,0.0,0,0,0,0,210,1.0,10,5,9999,99999,9,999999999,0.0,999,999,99
3022,3,7,3,0,*?*?*?*?*?*?*?*?*?*?*?*?*?*?*?*?*?*?*?*?*?*?,4.3,4.3,100,101466,0,-0,299,0.0,-0.0,0.0,0,0,0,0,220,0.0,10,5,9999,99999,9,999999999,0.0,999,999,99
3022,3,7,4,0,*?*?*?*?*?*?*?*?*?*?*?*?*?*?*?*?*?*?*?*?*?*?,3.9,3.9,100,101466,0,-0,297,0.0,-0.0,0.0,0,0,0,0,230,1.0,10,5,9999,99999,9,999999999,0.0,999,999,99
3022,3,7,5,0,*?*?*?*?*?*?*?*?*?*?*?*?*?*?*?*?*?*?*?*?*?*?,4.7,4.6,100,101466,0,-0,301,0.0,-0.0,0.0,0,0,0,0,240,0.5,10,5,9999,99999,9,999999999,0.0,999,999,99
3022,3,7,6,0,*?*?*?*?*?*?*?*?*?*?*?*?*?*?*?*?*?*?*?*?*?*?,4.2,4.1,100,101466,0,-0,298,0.0,-0.0,0.0,0,0,0,0,250,1.0,10,5,9999,99999,9,999999999,0.0,999,999,99
3022,3,7,7,0,*?*?*?*?*?*?*?*?*?*?*?*?*?*?*?*?*?*?*?*?*?*?,3.7,3.8,100,101466,114,1392,296,8.3,0.0,8.3,1018,-0,1017,330,250,0.5,10,5,9999,99999,9,999999999,0.0,999,999,99
3022,3,7,8,0,*?*?*?*?*?*?*?*?*?*?*?*?*?*?*?*?*?*?*?*?*?*?,4.7,4.6,100,101466,299,1389,301,45.0,0.0,45.0,5245,0,5255,1770,250,0.5,10,5,9999,99999,9,999999999,0.0,999,999,99
3022,3,7,9,0,*?*?*?*?*?*?*?*?*?*?*?*?*?*?*?*?*?*?*?*?*?*?,5.6,5.6,100,101466,456,1387,304,76.2,0.0,76.2,8904,0,8928,3151,250,0.5,10,5,9999,99999,9,999999999,0.0,999,999,99
3022,3,7,10,0,*?*?*?*?*?*?*?*?*?*?*?*?*?*?*?*?*?*?*?*?*?*?,6.3,5.5,100,101466,576,1389,307,99.8,0.0,99.8,11730,0,11767,4304,250,0.0,10,5,9999,99999,9,999999999,0.0,999,999,99
3022,3,7,11,0,*?*?*?*?*?*?*?*?*?*?*?*?*?*?*?*?*?*?*?*?*?*?,6.6,6.2,100,101466,649,1389,309,114.3,0.0,114.3,13481,0,13527,5052,250,0.5,10,5,9999,99999,9,999999999,0.0,999,999,99
3022,3,7,12,0,*?*?*?*?*?*?*?*?*?*?*?*?*?*?*?*?*?*?*?*?*?*?,7.1,7.1,100,101466,671,1389,311,118.6,0.0,118.6,14005,0,14054,5281,250,1.0,10,5,9999,99999,9,999999999,0.0,999,999,99
3022,3,7,13,0,*?*?*?*?*?*?*?*?*?*?*?*?*?*?*?*?*?*?*?*?*?*?,7.0,7.0,100,101466,640,1389,310,112.4,0.0,112.4,13256,0,13302,4955,248,0.5,10,5,9999,99999,9,999999999,0.0,999,999,99
3022,3,7,14,0,*?*?*?*?*?*?*?*?*?*?*?*?*?*?*?*?*?*?*?*?*?*?,7.4,7.4,100,101466,558,1389,312,96.3,0.0,96.3,11302,0,11338,4125,247,0.5,10,5,9999,99999,9,999999999,0.0,999,999,99
3022,3,7,15,0,*?*?*?*?*?*?*?*?*?*?*?*?*?*?*?*?*?*?*?*?*?*?,7.3,5.9,100,101466,431,1388,312,71.2,0.0,71.2,8312,0,8334,2919,245,1.0,10,5,9999,99999,9,999999999,0.0,999,999,99
3022,3,7,16,0,*?*?*?*?*?*?*?*?*?*?*?*?*?*?*?*?*?*?*?*?*?*?,7.3,6.1,100,101466,268,1388,312,38.9,0.0,38.9,4539,0,4547,1519,243,0.5,10,5,9999,99999,9,999999999,0.0,999,999,99
3022,3,7,17,0,*?*?*?*?*?*?*?*?*?*?*?*?*?*?*?*?*?*?*?*?*?*?,7.3,5.6,98,101466,80,1394,312,1.6,0.0,1.6,212,-0,211,65,242,0.5,10,5,9999,99999,9,999999999,0.0,999,999,99
3022,3,7,18,0,*?*?*?*?*?*?*?*?*?*?*?*?*?*?*?*?*?*?*?*?*?*?,6.1,5.5,100,101466,0,-0,307,0.0,-0.0,0.0,0,0,0,0,240,0.5,10,5,9999,99999,9,999999999,0.5,999,999,99
3022,3,7,19,0,*?*?*?*?*?*?*?*?*?*?*?*?*?*?*?*?*?*?*?*?*?*?,5.9,5.6,100,101466,0,-0,306,0.0,-0.0,0.0,0,0,0,0,225,0.0,10,5,9999,99999,9,999999999,0.5,999,999,99
3022,3,7,20,0,*?*?*?*?*?*?*?*?*?*?*?*?*?*?*?*?*?*?*?*?*?*?,5.5,4.5,100,101466,0,-0,304,0.0,-0.0,0.0,0,0,0,0,210,1.0,10,5,9999,99999,9,999999999,0.4,999,999,99
3022,3,7,21,0,*?*?*?*?*?*?*?*?*?*?*?*?*?*?*?*?*?*?*?*?*?*?,5.0,3.9,100,101466,0,-0,302,0.0,-0.0,0.0,0,0,0,0,195,1.0,10,5,9999,99999,9,999999999,0.0,999,999,99
3022,3,7,22,0,*?*?*?*?*?*?*?*?*?*?*?*?*?*?*?*?*?*?*?*?*?*?,5.2,5.1,100,101466,0,-0,303,0.0,-0.0,0.0,0,0,0,0,180,0.5,10,5,9999,99999,9,999999999,0.0,999,999,99
3022,3,7,23,0,*?*?*?*?*?*?*?*?*?*?*?*?*?*?*?*?*?*?*?*?*?*?,4.9,5.0,100,101466,0,-0,301,0.0,-0.0,0.0,0,0,0,0,165,1.5,10,5,9999,99999,9,999999999,0.0,999,999,99
3022,3,7,24,0,*?*?*?*?*?*?*?*?*?*?*?*?*?*?*?*?*?*?*?*?*?*?,3.7,3.8,100,101466,0,-0,296,0.0,-0.0,0.0,0,0,0,0,190,0.0,10,5,9999,99999,9,999999999,0.0,999,999,99
3022,3,8,1,0,*?*?*?*?*?*?*?*?*?*?*?*?*?*?*?*?*?*?*?*?*?*?,4.1,3.4,93,101495,0,-0,298,0.0,-0.0,0.0,0,0,0,0,153,1.0,10,5,9999,99999,9,999999999,0.0,999,999,99
3022,3,8,2,0,*?*?*?*?*?*?*?*?*?*?*?*?*?*?*?*?*?*?*?*?*?*?,3.9,2.7,90,101495,0,-0,297,0.0,-0.0,0.0,0,0,0,0,157,1.0,10,5,9999,99999,9,999999999,0.0,999,999,99
3022,3,8,3,0,*?*?*?*?*?*?*?*?*?*?*?*?*?*?*?*?*?*?*?*?*?*?,3.9,2.3,87,101495,0,-0,297,0.0,-0.0,0.0,0,0,0,0,160,0.0,10,5,9999,99999,9,999999999,0.0,999,999,99
3022,3,8,4,0,*?*?*?*?*?*?*?*?*?*?*?*?*?*?*?*?*?*?*?*?*?*?,3.7,1.5,84,101495,0,-0,297,0.0,-0.0,0.0,0,0,0,0,163,1.0,10,5,9999,99999,9,999999999,0.0,999,999,99
3022,3,8,5,0,*?*?*?*?*?*?*?*?*?*?*?*?*?*?*?*?*?*?*?*?*?*?,3.7,0.8,81,101495,0,-0,297,0.0,-0.0,0.0,0,0,0,0,167,0.5,10,5,9999,99999,9,999999999,0.0,999,999,99
3022,3,8,6,0,*?*?*?*?*?*?*?*?*?*?*?*?*?*?*?*?*?*?*?*?*?*?,3.4,0.4,79,101495,0,-0,296,0.0,-0.0,0.0,0,0,0,0,170,1.0,10,5,9999,99999,9,999999999,0.0,999,999,99
3022,3,8,7,0,*?*?*?*?*?*?*?*?*?*?*?*?*?*?*?*?*?*?*?*?*?*?,3.1,-0.0,78,101495,122,1384,279,27.3,110.4,17.5,2991,5289,2581,299,172,0.5,7,4,9999,99999,9,999999999,0.0,999,999,99
3022,3,8,8,0,*?*?*?*?*?*?*?*?*?*?*?*?*?*?*?*?*?*?*?*?*?*?,4.0,-0.6,70,101495,307,1386,293,81.1,48.7,70.3,8898,4061,7964,1835,173,0.5,9,5,9999,99999,9,999999999,0.0,999,999,99
3022,3,8,9,0,*?*?*?*?*?*?*?*?*?*?*?*?*?*?*?*?*?*?*?*?*?*?,4.8,0.2,70,101495,465,1388,291,179.3,134.9,134.1,19527,12693,15302,3042,175,0.5,8,4,9999,99999,9,999999999,0.0,999,999,99
3022,3,8,10,0,*?*?*?*?*?*?*?*?*?*?*?*?*?*?*?*?*?*?*?*?*?*?,6.0,1.3,70,101495,584,1387,297,233.7,139.9,174.8,25472,13913,19798,4139,177,0.0,8,4,9999,99999,9,999999999,0.0,999,999,99
3022,3,8,11,0,*?*?*?*?*?*?*?*?*?*?*?*?*?*?*?*?*?*?*?*?*?*?,7.4,1.3,63,101495,657,1388,303,266.9,142.1,199.6,29125,14437,22527,4879,178,0.5,8,4,9999,99999,9,999999999,0.0,999,999,99
3022,3,8,12,0,*?*?*?*?*?*?*?*?*?*?*?*?*?*?*?*?*?*?*?*?*?*?,7.5,-1.3,52,101495,678,1387,308,208.8,56.8,181.1,22970,5609,20413,5534,180,1.0,9,5,9999,99999,9,999999999,0.0,999,999,99
3022,3,8,13,0,*?*?*?*?*?*?*?*?*?*?*?*?*?*?*?*?*?*?*?*?*?*?,7.2,-1.5,52,101495,647,1387,301,262.5,141.8,196.3,28635,14375,22162,4777,185,0.5,8,4,9999,99999,9,999999999,0.0,999,999,99
3022,3,8,14,0,*?*?*?*?*?*?*?*?*?*?*?*?*?*?*?*?*?*?*?*?*?*?,7.6,0.2,58,101495,565,1387,298,266.0,233.1,171.1,28228,23112,19398,3651,190,0.5,7,4,9999,99999,9,999999999,0.0,999,999,99
3022,3,8,15,0,*?*?*?*?*?*?*?*?*?*?*?*?*?*?*?*?*?*?*?*?*?*?,7.2,1.0,64,101495,438,1386,307,126.2,53.1,109.4,13855,4865,12357,2993,195,1.0,9,5,9999,99999,9,999999999,0.0,999,999,99
3022,3,8,16,0,*?*?*?*?*?*?*?*?*?*?*?*?*?*?*?*?*?*?*?*?*?*?,7.5,2.1,68,101495,275,1387,303,92.8,117.9,69.4,10146,9185,8063,1492,200,0.5,8,4,9999,99999,9,999999999,0.0,999,999,99
3022,3,8,17,0,*?*?*?*?*?*?*?*?*?*?*?*?*?*?*?*?*?*?*?*?*?*?,7.1,2.7,72,101495,87,1392,307,5.2,11.0,4.5,616,375,650,68,205,0.5,9,5,9999,99999,9,999999999,0.0,999,999,99
3022,3,8,18,0,*?*?*?*?*?*?*?*?*?*?*?*?*?*?*?*?*?*?*?*?*?*?,6.2,3.0,79,101495,0,-0,307,0.0,-0.0,0.0,0,0,0,0,210,0.5,10,5,9999,99999,9,999999999,0.0,999,999,99
3022,3,8,19,0,*?*?*?*?*?*?*?*?*?*?*?*?*?*?*?*?*?*?*?*?*?*?,5.2,2.5,81,101495,0,-0,303,0.0,-0.0,0.0,0,0,0,0,208,0.0,10,5,9999,99999,9,999999999,0.0,999,999,99
3022,3,8,20,0,*?*?*?*?*?*?*?*?*?*?*?*?*?*?*?*?*?*?*?*?*?*?,5.3,3.0,83,101495,0,-0,303,0.0,-0.0,0.0,0,0,0,0,207,1.0,10,5,9999,99999,9,999999999,0.0,999,999,99
3022,3,8,21,0,*?*?*?*?*?*?*?*?*?*?*?*?*?*?*?*?*?*?*?*?*?*?,5.0,1.5,77,101495,0,-0,302,0.0,-0.0,0.0,0,0,0,0,205,1.0,10,5,9999,99999,9,999999999,0.0,999,999,99
3022,3,8,22,0,*?*?*?*?*?*?*?*?*?*?*?*?*?*?*?*?*?*?*?*?*?*?,4.7,1.5,78,101495,0,-0,301,0.0,-0.0,0.0,0,0,0,0,203,0.5,10,5,9999,99999,9,999999999,0.0,999,999,99
3022,3,8,23,0,*?*?*?*?*?*?*?*?*?*?*?*?*?*?*?*?*?*?*?*?*?*?,4.3,1.0,78,101495,0,-0,299,0.0,-0.0,0.0,0,0,0,0,202,1.5,10,5,9999,99999,9,999999999,0.0,999,999,99
3022,3,8,24,0,*?*?*?*?*?*?*?*?*?*?*?*?*?*?*?*?*?*?*?*?*?*?,4.7,4.1,95,101495,0,-0,301,0.0,-0.0,0.0,0,0,0,0,150,0.0,10,5,9999,99999,9,999999999,0.0,999,999,99
3022,3,9,1,0,*?*?*?*?*?*?*?*?*?*?*?*?*?*?*?*?*?*?*?*?*?*?,3.8,0.8,80,101635,0,-0,297,0.0,-0.0,0.0,0,0,0,0,200,1.0,10,5,9999,99999,9,999999999,0.0,999,999,99
3022,3,9,2,0,*?*?*?*?*?*?*?*?*?*?*?*?*?*?*?*?*?*?*?*?*?*?,3.4,0.6,82,101635,0,-0,296,0.0,-0.0,0.0,0,0,0,0,200,1.0,10,5,9999,99999,9,999999999,0.0,999,999,99
3022,3,9,3,0,*?*?*?*?*?*?*?*?*?*?*?*?*?*?*?*?*?*?*?*?*?*?,2.9,0.6,84,101635,0,-0,293,0.0,-0.0,0.0,0,0,0,0,200,0.0,10,5,9999,99999,9,999999999,0.0,999,999,99
3022,3,9,4,0,*?*?*?*?*?*?*?*?*?*?*?*?*?*?*?*?*?*?*?*?*?*?,3.4,0.6,81,101635,0,-0,296,0.0,-0.0,0.0,0,0,0,0,200,1.0,10,5,9999,99999,9,999999999,0.0,999,999,99
3022,3,9,5,0,*?*?*?*?*?*?*?*?*?*?*?*?*?*?*?*?*?*?*?*?*?*?,3.9,1.3,82,101635,0,-0,298,0.0,-0.0,0.0,0,0,0,0,200,0.5,10,5,9999,99999,9,999999999,0.0,999,999,99
3022,3,9,6,0,*?*?*?*?*?*?*?*?*?*?*?*?*?*?*?*?*?*?*?*?*?*?,3.4,1.5,86,101635,0,-0,295,0.0,-0.0,0.0,0,0,0,0,200,1.0,10,5,9999,99999,9,999999999,0.0,999,999,99
3022,3,9,7,0,*?*?*?*?*?*?*?*?*?*?*?*?*?*?*?*?*?*?*?*?*?*?,3.5,1.3,84,101635,131,1387,281,32.0,120.9,20.6,3474,6027,2975,354,207,0.5,7,4,9999,99999,9,999999999,0.0,999,999,99
3022,3,9,8,0,*?*?*?*?*?*?*?*?*?*?*?*?*?*?*?*?*?*?*?*?*?*?,4.3,1.7,82,101635,316,1387,299,48.4,0.0,48.4,5646,0,5658,1915,213,0.5,10,5,9999,99999,9,999999999,0.0,999,999,99
3022,3,9,9,0,*?*?*?*?*?*?*?*?*?*?*?*?*?*?*?*?*?*?*?*?*?*?,4.8,2.3,82,101635,473,1386,297,138.3,53.9,119.9,15186,5019,13536,3329,220,0.5,9,5,9999,99999,9,999999999,0.0,999,999,99
3022,3,9,10,0,*?*?*?*?*?*?*?*?*?*?*?*?*?*?*?*?*?*?*?*?*?*?,5.6,2.1,77,101635,592,1386,290,280.8,234.7,180.5,29820,23534,20403,3904,227,0.0,7,4,9999,99999,9,999999999,0.0,999,999,99
3022,3,9,11,0,*?*?*?*?*?*?*?*?*?*?*?*?*?*?*?*?*?*?*?*?*?*?,6.4,1.5,70,101635,665,1387,298,270.7,142.3,202.5,29547,14490,22841,4969,233,0.5,8,4,9999,99999,9,999999999,0.0,999,999,99
3022,3,9,12,0,*?*?*?*?*?*?*?*?*?*?*?*?*?*?*?*?*?*?*?*?*?*?,7.0,0.8,64,101635,686,1386,301,280.5,142.8,209.8,30618,14615,23634,5201,240,1.0,8,4,9999,99999,9,999999999,0.0,999,999,99
3022,3,9,13,0,*?*?*?*?*?*?*?*?*?*?*?*?*?*?*?*?*?*?*?*?*?*?,6.9,-0.2,59,101635,655,1387,306,200.8,56.6,174.1,22085,5561,19632,5259,212,0.5,9,5,9999,99999,9,999999999,0.0,999,999,99
3022,3,9,14,0,*?*?*?*?*?*?*?*?*?*?*?*?*?*?*?*?*?*?*?*?*?*?,7.1,0.4,62,101635,573,1387,301,228.7,139.5,171.0,24920,13821,19384,4033,183,0.5,8,4,9999,99999,9,999999999,0.0,999,999,99
3022,3,9,15,0,*?*?*?*?*?*?*?*?*?*?*?*?*?*?*?*?*?*?*?*?*?*?,7.3,1.3,65,101635,446,1388,297,201.7,224.0,129.7,21329,20690,14941,2633,155,1.0,7,4,9999,99999,9,999999999,0.0,999,999,99
3022,3,9,16,0,*?*?*?*?*?*?*?*?*?*?*?*?*?*?*?*?*?*?*?*?*?*?,7.0,0.8,64,101635,282,1385,301,96.1,119.0,71.9,10503,9372,8342,1548,127,0.5,8,4,9999,99999,9,999999999,0.0,999,999,99
3022,3,9,17,0,*?*?*?*?*?*?*?*?*?*?*?*?*?*?*?*?*?*?*?*?*?*?,6.5,0.4,64,101635,94,1390,304,7.6,15.0,6.6,887,543,927,102,98,0.5,9,5,9999,99999,9,999999999,0.0,999,999,99
3022,3,9,18,0,*?*?*?*?*?*?*?*?*?*?*?*?*?*?*?*?*?*?*?*?*?*?,5.6,-0.8,62,101635,0,-0,305,0.0,-0.0,0.0,0,0,0,0,70,0.5,10,5,9999,99999,9,999999999,0.0,999,999,99
3022,3,9,19,0,*?*?*?*?*?*?*?*?*?*?*?*?*?*?*?*?*?*?*?*?*?*?,5.3,-0.4,65,101635,0,-0,304,0.0,-0.0,0.0,0,0,0,0,107,0.0,10,5,9999,99999,9,999999999,0.0,999,999,99
3022,3,9,20,0,*?*?*?*?*?*?*?*?*?*?*?*?*?*?*?*?*?*?*?*?*?*?,5.1,0.2,69,101635,0,-0,303,0.0,-0.0,0.0,0,0,0,0,143,1.0,10,5,9999,99999,9,999999999,0.0,999,999,99
3022,3,9,21,0,*?*?*?*?*?*?*?*?*?*?*?*?*?*?*?*?*?*?*?*?*?*?,4.7,0.2,71,101635,0,-0,301,0.0,-0.0,0.0,0,0,0,0,180,1.0,10,5,9999,99999,9,999999999,0.0,999,999,99
3022,3,9,22,0,*?*?*?*?*?*?*?*?*?*?*?*?*?*?*?*?*?*?*?*?*?*?,4.9,0.2,70,101635,0,-0,302,0.0,-0.0,0.0,0,0,0,0,217,0.5,10,5,9999,99999,9,999999999,0.0,999,999,99
3022,3,9,23,0,*?*?*?*?*?*?*?*?*?*?*?*?*?*?*?*?*?*?*?*?*?*?,4.5,-0.2,70,101635,0,-0,300,0.0,-0.0,0.0,0,0,0,0,253,1.5,10,5,9999,99999,9,999999999,0.0,999,999,99
3022,3,9,24,0,*?*?*?*?*?*?*?*?*?*?*?*?*?*?*?*?*?*?*?*?*?*?,3.9,0.8,80,101635,0,-0,298,0.0,-0.0,0.0,0,0,0,0,200,0.0,10,5,9999,99999,9,999999999,0.0,999,999,99
3022,3,10,1,0,*?*?*?*?*?*?*?*?*?*?*?*?*?*?*?*?*?*?*?*?*?*?,3.7,-0.4,75,103046,0,-0,297,0.0,-0.0,0.0,0,0,0,0,273,1.0,10,5,9999,99999,9,999999999,0.0,999,999,99
3022,3,10,2,0,*?*?*?*?*?*?*?*?*?*?*?*?*?*?*?*?*?*?*?*?*?*?,3.5,-0.2,76,103046,0,-0,296,0.0,-0.0,0.0,0,0,0,0,257,1.0,10,5,9999,99999,9,999999999,0.0,999,999,99
3022,3,10,3,0,*?*?*?*?*?*?*?*?*?*?*?*?*?*?*?*?*?*?*?*?*?*?,3.1,-0.0,80,103046,0,-0,294,0.0,-0.0,0.0,0,0,0,0,240,0.0,10,5,9999,99999,9,999999999,0.0,999,999,99
3022,3,10,4,0,*?*?*?*?*?*?*?*?*?*?*?*?*?*?*?*?*?*?*?*?*?*?,3.0,-0.0,80,103046,0,-0,294,0.0,-0.0,0.0,0,0,0,0,223,1.0,10,5,9999,99999,9,999999999,0.0,999,999,99
3022,3,10,5,0,*?*?*?*?*?*?*?*?*?*?*?*?*?*?*?*?*?*?*?*?*?*?,2.7,0.4,85,103046,0,-0,293,0.0,-0.0,0.0,0,0,0,0,207,0.5,10,5,9999,99999,9,999999999,0.0,999,999,99
3022,3,10,6,0,*?*?*?*?*?*?*?*?*?*?*?*?*?*?*?*?*?*?*?*?*?*?,2.4,0.4,87,103046,0,-0,291,0.0,-0.0,0.0,0,0,0,0,190,1.0,10,5,9999,99999,9,999999999,0.0,999,999,99
3022,3,10,7,0,*?*?*?*?*?*?*?*?*?*?*?*?*?*?*?*?*?*?*?*?*?*?,2.9,0.8,87,103046,140,1389,284,31.1,77.7,23.2,3390,3780,2952,395,203,0.5,8,4,9999,99999,9,999999999,0.0,999,999,99
3022,3,10,8,0,*?*?*?*?*?*?*?*?*?*?*?*?*?*?*?*?*?*?*?*?*?*?,3.3,3.0,98,103046,325,1388,281,136.5,208.0,87.7,14424,16865,10315,1698,217,0.5,7,4,9999,99999,9,999999999,0.0,999,999,99
3022,3,10,9,0,*?*?*?*?*?*?*?*?*?*?*?*?*?*?*?*?*?*?*?*?*?*?,3.8,3.8,100,103046,482,1387,288,187.2,135.8,140.1,20392,12906,15961,3195,230,0.5,8,4,9999,99999,9,999999999,0.0,999,999,99
3022,3,10,10,0,*?*?*?*?*?*?*?*?*?*?*?*?*?*?*?*?*?*?*?*?*?*?,4.7,4.6,100,103046,601,1387,288,285.4,235.1,183.5,30323,23659,20720,3984,243,0.0,7,4,9999,99999,9,999999999,0.0,999,999,99
3022,3,10,11,0,*?*?*?*?*?*?*?*?*?*?*?*?*?*?*?*?*?*?*?*?*?*?,4.5,4.5,100,103046,673,1386,291,274.6,142.5,205.4,29969,14540,23153,5060,257,0.5,8,4,9999,99999,9,999999999,0.0,999,999,99
3022,3,10,12,0,*?*?*?*?*?*?*?*?*?*?*?*?*?*?*?*?*?*?*?*?*?*?,5.5,4.6,94,103046,694,1386,300,214.5,57.0,186.0,23596,5640,20964,5731,270,1.0,9,5,9999,99999,9,999999999,0.0,999,999,99
3022,3,10,13,0,*?*?*?*?*?*?*?*?*?*?*?*?*?*?*?*?*?*?*?*?*?*?,5.2,4.5,95,103046,663,1387,294,269.7,142.2,201.8,29436,14476,22758,4946,258,0.5,8,4,9999,99999,9,999999999,0.0,999,999,99
3022,3,10,14,0,*?*?*?*?*?*?*?*?*?*?*?*?*?*?*?*?*?*?*?*?*?*?,5.4,3.4,87,103046,580,1386,299,175.2,55.7,151.9,19255,5381,17133,4425,247,0.5,9,5,9999,99999,9,999999999,0.0,999,999,99
3022,3,10,15,0,*?*?*?*?*?*?*?*?*?*?*?*?*?*?*?*?*?*?*?*?*?*?,5.6,2.7,82,103046,453,1386,305,75.6,0.0,75.6,8838,0,8863,3125,235,1.0,10,5,9999,99999,9,999999999,0.0,999,999,99
3022,3,10,16,0,*?*?*?*?*?*?*?*?*?*?*?*?*?*?*?*?*?*?*?*?*?*?,5.1,3.6,89,103046,289,1384,298,75.0,47.8,65.1,8232,3915,7372,1689,223,0.5,9,5,9999,99999,9,999999999,0.0,999,999,99
3022,3,10,17,0,*?*?*?*?*?*?*?*?*?*?*?*?*?*?*?*?*?*?*?*?*?*?,5.3,3.8,90,103046,101,1389,294,13.3,46.1,10.0,1519,1976,1567,166,212,0.5,8,4,9999,99999,9,999999999,0.0,999,999,99
3022,3,10,18,0,*?*?*?*?*?*?*?*?*?*?*?*?*?*?*?*?*?*?*?*?*?*?,4.6,3.6,94,103046,0,-0,300,0.0,-0.0,0.0,0,0,0,0,200,0.5,10,5,9999,99999,9,999999999,0.0,999,999,99
3022,3,10,19,0,*?*?*?*?*?*?*?*?*?*?*?*?*?*?*?*?*?*?*?*?*?*?,3.9,2.7,92,103046,0,-0,297,0.0,-0.0,0.0,0,0,0,0,220,0.0,10,5,9999,99999,9,999999999,0.0,999,999,99
3022,3,10,20,0,*?*?*?*?*?*?*?*?*?*?*?*?*?*?*?*?*?*?*?*?*?*?,3.6,2.5,92,103046,0,-0,296,0.0,-0.0,0.0,0,0,0,0,240,1.0,10,5,9999,99999,9,999999999,0.0,999,999,99
3022,3,10,21,0,*?*?*?*?*?*?*?*?*?*?*?*?*?*?*?*?*?*?*?*?*?*?,3.5,1.5,86,103046,0,-0,296,0.0,-0.0,0.0,0,0,0,0,260,1.0,10,5,9999,99999,9,999999999,0.0,999,999,99
3022,3,10,22,0,*?*?*?*?*?*?*?*?*?*?*?*?*?*?*?*?*?*?*?*?*?*?,3.3,0.8,84,103046,0,-0,295,0.0,-0.0,0.0,0,0,0,0,280,0.5,10,5,9999,99999,9,999999999,0.0,999,999,99
3022,3,10,23,0,*?*?*?*?*?*?*?*?*?*?*?*?*?*?*?*?*?*?*?*?*?*?,3.2,1.0,85,103046,0,-0,295,0.0,-0.0,0.0,0,0,0,0,300,1.5,10,5,9999,99999,9,999999999,0.0,999,999,99
3022,3,10,24,0,*?*?*?*?*?*?*?*?*?*?*?*?*?*?*?*?*?*?*?*?*?*?,4.2,-0.2,72,103046,0,-0,299,0.0,-0.0,0.0,0,0,0,0,290,0.0,10,5,9999,99999,9,999999999,0.0,999,999,99
3022,3,11,1,0,*?*?*?*?*?*?*?*?*?*?*?*?*?*?*?*?*?*?*?*?*?*?,2.5,-0.0,83,103620,0,-0,292,0.0,-0.0,0.0,0,0,0,0,303,1.5,10,5,9999,99999,9,999999999,0.0,999,999,99
3022,3,11,2,0,*?*?*?*?*?*?*?*?*?*?*?*?*?*?*?*?*?*?*?*?*?*?,1.7,-0.4,85,103620,0,-0,289,0.0,-0.0,0.0,0,0,0,0,287,1.5,10,5,9999,99999,9,999999999,0.0,999,999,99
3022,3,11,3,0,*?*?*?*?*?*?*?*?*?*?*?*?*?*?*?*?*?*?*?*?*?*?,2.2,-0.6,80,103620,0,-0,291,0.0,-0.0,0.0,0,0,0,0,270,1.0,10,5,9999,99999,9,999999999,0.0,999,999,99
3022,3,11,4,0,*?*?*?*?*?*?*?*?*?*?*?*?*?*?*?*?*?*?*?*?*?*?,1.8,-0.8,81,103620,0,-0,289,0.0,-0.0,0.0,0,0,0,0,253,1.0,10,5,9999,99999,9,999999999,0.0,999,999,99
3022,3,11,5,0,*?*?*?*?*?*?*?*?*?*?*?*?*?*?*?*?*?*?*?*?*?*?,1.5,-1.5,78,103620,0,-0,288,0.0,-0.0,0.0,0,0,0,0,237,0.5,10,5,9999,99999,9,999999999,0.0,999,999,99
3022,3,11,6,0,*?*?*?*?*?*?*?*?*?*?*?*?*?*?*?*?*?*?*?*?*?*?,1.2,-0.8,85,103620,0,-0,287,0.0,-0.0,0.0,0,0,0,0,220,1.5,10,5,9999,99999,9,999999999,0.0,999,999,99
3022,3,11,7,0,*?*?*?*?*?*?*?*?*?*?*?*?*?*?*?*?*?*?*?*?*?*?,1.8,-0.6,83,103620,148,1382,253,51.9,308.7,18.8,5370,19902,3131,396,217,0.5,3,2,9999,99999,9,999999999,0.0,999,999,99
3022,3,11,8,0,*?*?*?*?*?*?*?*?*?*?*?*?*?*?*?*?*?*?*?*?*?*?,2.5,-0.0,83,103620,333,1385,287,90.2,49.9,78.2,9893,4259,8846,2056,213,0.5,9,5,9999,99999,9,999999999,0.0,999,999,99
3022,3,11,9,0,*?*?*?*?*?*?*?*?*?*?*?*?*?*?*?*?*?*?*?*?*?*?,3.2,0.6,82,103620,490,1385,290,144.3,54.2,125.1,15847,5088,14120,3499,210,0.5,9,5,9999,99999,9,999999999,0.0,999,999,99
3022,3,11,10,0,*?*?*?*?*?*?*?*?*?*?*?*?*?*?*?*?*?*?*?*?*?*?,4.7,2.3,83,103620,609,1386,287,290.0,235.6,186.5,30824,23779,21033,4066,207,0.5,7,4,9999,99999,9,999999999,0.0,999,999,99
3022,3,11,11,0,*?*?*?*?*?*?*?*?*?*?*?*?*?*?*?*?*?*?*?*?*?*?,5.3,1.9,78,103620,681,1385,284,365.0,332.5,201.5,39044,34344,22666,4517,203,0.0,6,3,9999,99999,9,999999999,0.0,999,999,99
3022,3,11,12,0,*?*?*?*?*?*?*?*?*?*?*?*?*?*?*?*?*?*?*?*?*?*?,5.8,2.7,79,103620,702,1385,282,402.4,416.9,191.1,42085,41744,22962,4099,200,0.5,5,3,9999,99999,9,999999999,0.0,999,999,99
3022,3,11,13,0,*?*?*?*?*?*?*?*?*?*?*?*?*?*?*?*?*?*?*?*?*?*?,6.0,2.5,78,103620,670,1385,302,206.3,56.7,178.9,22690,5595,20165,5445,193,0.5,9,5,9999,99999,9,999999999,0.0,999,999,99
3022,3,11,14,0,*?*?*?*?*?*?*?*?*?*?*?*?*?*?*?*?*?*?*?*?*?*?,5.6,1.7,75,103620,588,1386,300,177.9,55.8,154.2,19547,5402,17391,4509,187,1.5,9,5,9999,99999,9,999999999,0.0,999,999,99
3022,3,11,15,0,*?*?*?*?*?*?*?*?*?*?*?*?*?*?*?*?*?*?*?*?*?*?,5.6,1.9,76,103620,460,1385,305,77.1,0.0,77.1,9013,0,9038,3193,180,1.5,10,5,9999,99999,9,999999999,0.0,999,999,99
3022,3,11,16,0,*?*?*?*?*?*?*?*?*?*?*?*?*?*?*?*?*?*?*?*?*?*?,5.6,3.0,82,103620,297,1388,286,134.7,281.9,74.3,13956,21723,9606,1365,173,0.5,6,3,9999,99999,9,999999999,0.0,999,999,99
3022,3,11,17,0,*?*?*?*?*?*?*?*?*?*?*?*?*?*?*?*?*?*?*?*?*?*?,5.8,2.3,78,103620,108,1388,291,19.5,89.7,12.6,2193,3995,1923,212,167,1.0,7,4,9999,99999,9,999999999,0.0,999,999,99
3022,3,11,18,0,*?*?*?*?*?*?*?*?*?*?*?*?*?*?*?*?*?*?*?*?*?*?,4.5,2.5,85,103620,0,-0,300,0.0,-0.0,0.0,0,0,0,0,160,1.0,10,5,9999,99999,9,999999999,0.0,999,999,99
3022,3,11,19,0,*?*?*?*?*?*?*?*?*?*?*?*?*?*?*?*?*?*?*?*?*?*?,3.2,1.9,90,103620,0,-0,295,0.0,-0.0,0.0,0,0,0,0,148,1.0,10,5,9999,99999,9,999999999,0.0,999,999,99
3022,3,11,20,0,*?*?*?*?*?*?*?*?*?*?*?*?*?*?*?*?*?*?*?*?*?*?,3.2,2.9,97,103620,0,-0,294,0.0,-0.0,0.0,0,0,0,0,137,1.5,10,5,9999,99999,9,999999999,0.0,999,999,99
3022,3,11,21,0,*?*?*?*?*?*?*?*?*?*?*?*?*?*?*?*?*?*?*?*?*?*?,3.1,3.0,98,103620,0,-0,294,0.0,-0.0,0.0,0,0,0,0,125,0.0,10,5,9999,99999,9,999999999,0.0,999,999,99
3022,3,11,22,0,*?*?*?*?*?*?*?*?*?*?*?*?*?*?*?*?*?*?*?*?*?*?,2.1,2.1,99,103620,0,-0,290,0.0,-0.0,0.0,0,0,0,0,113,2.1,10,5,9999,99999,9,999999999,0.0,999,999,99
3022,3,11,23,0,*?*?*?*?*?*?*?*?*?*?*?*?*?*?*?*?*?*?*?*?*?*?,2.3,2.1,97,103620,0,-0,291,0.0,-0.0,0.0,0,0,0,0,102,0.5,10,5,9999,99999,9,999999999,0.0,999,999,99
3022,3,11,24,0,*?*?*?*?*?*?*?*?*?*?*?*?*?*?*?*?*?*?*?*?*?*?,3.1,0.4,82,103620,0,-0,294,0.0,-0.0,0.0,0,0,0,0,320,0.5,10,5,9999,99999,9,999999999,0.0,999,999,99
3022,3,12,1,0,*?*?*?*?*?*?*?*?*?*?*?*?*?*?*?*?*?*?*?*?*?*?,2.6,-0.6,77,103266,0,-0,292,0.0,-0.0,0.0,0,0,0,0,115,0.5,10,5,9999,99999,9,999999999,0.0,999,999,99
3022,3,12,2,0,*?*?*?*?*?*?*?*?*?*?*?*?*?*?*?*?*?*?*?*?*?*?,2.4,-1.7,71,103266,0,-0,292,0.0,-0.0,0.0,0,0,0,0,140,1.0,10,5,9999,99999,9,999999999,0.0,999,999,99
3022,3,12,3,0,*?*?*?*?*?*?*?*?*?*?*?*?*?*?*?*?*?*?*?*?*?*?,2.1,-1.5,74,103266,0,-0,290,0.0,-0.0,0.0,0,0,0,0,165,0.5,10,5,9999,99999,9,999999999,0.0,999,999,99
3022,3,12,4,0,*?*?*?*?*?*?*?*?*?*?*?*?*?*?*?*?*?*?*?*?*?*?,2.4,-1.5,72,103266,0,-0,292,0.0,-0.0,0.0,0,0,0,0,190,0.5,10,5,9999,99999,9,999999999,0.0,999,999,99
3022,3,12,5,0,*?*?*?*?*?*?*?*?*?*?*?*?*?*?*?*?*?*?*?*?*?*?,2.1,-1.1,77,103266,0,-0,285,0.0,-0.0,0.0,0,0,0,0,215,0.5,9,5,9999,99999,9,999999999,0.0,999,999,99
3022,3,12,6,0,*?*?*?*?*?*?*?*?*?*?*?*?*?*?*?*?*?*?*?*?*?*?,1.7,-1.9,74,103266,0,-0,235,0.0,-0.0,0.0,0,0,0,0,240,1.0,0,0,9999,99999,9,999999999,0.0,999,999,99
3022,3,12,7,0,*?*?*?*?*?*?*?*?*?*?*?*?*?*?*?*?*?*?*?*?*?*?,2.2,-2.2,70,103266,157,1384,237,58.6,361.3,17.6,6141,23943,2943,386,233,1.0,0,0,9999,99999,9,999999999,0.0,999,999,99
3022,3,12,8,0,*?*?*?*?*?*?*?*?*?*?*?*?*?*?*?*?*?*?*?*?*?*?,2.7,-1.7,70,103266,342,1386,239,185.0,524.6,55.5,19199,43630,8347,1036,227,1.5,0,0,9999,99999,9,999999999,0.0,999,999,99
3022,3,12,9,0,*?*?*?*?*?*?*?*?*?*?*?*?*?*?*?*?*?*?*?*?*?*?,4.0,-1.5,65,103266,499,1386,244,292.4,568.4,87.7,30352,52594,12610,1685,220,0.5,0,0,9999,99999,9,999999999,0.0,999,999,99
3022,3,12,10,0,*?*?*?*?*?*?*?*?*?*?*?*?*?*?*?*?*?*?*?*?*?*?,5.6,-0.4,63,103266,617,1384,252,373.5,586.6,112.1,38864,56618,15646,2254,213,1.5,0,0,9999,99999,9,999999999,0.0,999,999,99
3022,3,12,11,0,*?*?*?*?*?*?*?*?*?*?*?*?*?*?*?*?*?*?*?*?*?*?,6.4,-0.4,60,103266,689,1384,255,422.8,594.7,126.9,44078,58349,17418,2655,207,0.5,0,0,9999,99999,9,999999999,0.0,999,999,99
3022,3,12,12,0,*?*?*?*?*?*?*?*?*?*?*?*?*?*?*?*?*?*?*?*?*?*?,6.7,-0.2,59,103266,710,1385,256,436.9,596.7,131.1,45579,58771,17918,2781,200,0.5,0,0,9999,99999,9,999999999,0.0,999,999,99
3022,3,12,13,0,*?*?*?*?*?*?*?*?*?*?*?*?*?*?*?*?*?*?*?*?*?*?,6.8,-0.2,59,103266,678,1385,257,414.9,593.5,124.5,43242,58102,17141,2588,210,1.0,0,0,9999,99999,9,999999999,0.0,999,999,99
3022,3,12,14,0,*?*?*?*?*?*?*?*?*?*?*?*?*?*?*?*?*?*?*?*?*?*?,6.9,-0.2,59,103266,595,1385,257,358.3,583.8,107.5,37260,55990,15089,2140,220,1.0,0,0,9999,99999,9,999999999,0.0,999,999,99
3022,3,12,15,0,*?*?*?*?*?*?*?*?*?*?*?*?*?*?*?*?*?*?*?*?*?*?,6.8,-0.6,57,103266,467,1384,256,271.0,562.0,81.3,28109,51198,11777,1547,230,2.6,0,0,9999,99999,9,999999999,0.0,999,999,99
3022,3,12,16,0,*?*?*?*?*?*?*?*?*?*?*?*?*?*?*?*?*?*?*?*?*?*?,6.9,-0.2,59,103266,304,1387,257,158.8,507.2,47.7,16505,40489,7267,889,240,1.0,0,0,9999,99999,9,999999999,0.0,999,999,99
3022,3,12,17,0,*?*?*?*?*?*?*?*?*?*?*?*?*?*?*?*?*?*?*?*?*?*?,5.9,-1.5,58,103266,115,1387,257,29.6,247.4,9.1,3187,15649,1542,284,250,0.5,1,0,9999,99999,9,999999999,0.0,999,999,99
3022,3,12,18,0,*?*?*?*?*?*?*?*?*?*?*?*?*?*?*?*?*?*?*?*?*?*?,5.4,-1.5,59,103266,0,-0,305,0.0,-0.0,0.0,0,0,0,0,260,1.0,10,5,9999,99999,9,999999999,0.0,999,999,99
3022,3,12,19,0,*?*?*?*?*?*?*?*?*?*?*?*?*?*?*?*?*?*?*?*?*?*?,4.4,-1.7,62,103266,0,-0,300,0.0,-0.0,0.0,0,0,0,0,253,1.0,10,5,9999,99999,9,999999999,0.0,999,999,99
3022,3,12,20,0,*?*?*?*?*?*?*?*?*?*?*?*?*?*?*?*?*?*?*?*?*?*?,4.8,-1.7,61,103266,0,-0,302,0.0,-0.0,0.0,0,0,0,0,247,0.0,10,5,9999,99999,9,999999999,0.0,999,999,99
3022,3,12,21,0,*?*?*?*?*?*?*?*?*?*?*?*?*?*?*?*?*?*?*?*?*?*?,3.2,-2.2,65,103266,0,-0,295,0.0,-0.0,0.0,0,0,0,0,240,1.5,10,5,9999,99999,9,999999999,0.0,999,999,99
3022,3,12,22,0,*?*?*?*?*?*?*?*?*?*?*?*?*?*?*?*?*?*?*?*?*?*?,3.7,-1.7,65,103266,0,-0,297,0.0,-0.0,0.0,0,0,0,0,233,3.1,10,5,9999,99999,9,999999999,0.0,999,999,99
3022,3,12,23,0,*?*?*?*?*?*?*?*?*?*?*?*?*?*?*?*?*?*?*?*?*?*?,3.2,-2.7,63,103266,0,-0,295,0.0,-0.0,0.0,0,0,0,0,227,1.5,10,5,9999,99999,9,999999999,0.0,999,999,99
3022,3,12,24,0,*?*?*?*?*?*?*?*?*?*?*?*?*?*?*?*?*?*?*?*?*?*?,2.6,0.6,86,103266,0,-0,292,0.0,-0.0,0.0,0,0,0,0,90,1.0,10,5,9999,99999,9,999999999,0.0,999,999,99
3022,3,13,1,0,*?*?*?*?*?*?*?*?*?*?*?*?*?*?*?*?*?*?*?*?*?*?,1.7,-0.2,86,103079,0,-0,289,0.0,-0.0,0.0,0,0,0,0,222,2.1,10,5,9999,99999,9,999999999,0.0,999,999,99
3022,3,13,2,0,*?*?*?*?*?*?*?*?*?*?*?*?*?*?*?*?*?*?*?*?*?*?,0.8,0.8,99,103079,0,-0,285,0.0,-0.0,0.0,0,0,0,0,223,3.1,10,5,9999,99999,9,999999999,0.0,999,999,99
3022,3,13,3,0,*?*?*?*?*?*?*?*?*?*?*?*?*?*?*?*?*?*?*?*?*?*?,0.2,-0.4,94,103079,0,-0,282,0.0,-0.0,0.0,0,0,0,0,225,1.5,10,5,9999,99999,9,999999999,0.0,999,999,99
3022,3,13,4,0,*?*?*?*?*?*?*?*?*?*?*?*?*?*?*?*?*?*?*?*?*?*?,-0.4,-1.5,91,103079,0,-0,280,0.0,-0.0,0.0,0,0,0,0,227,0.5,10,5,9999,99999,9,999999999,0.0,999,999,99
3022,3,13,5,0,*?*?*?*?*?*?*?*?*?*?*?*?*?*?*?*?*?*?*?*?*?*?,0.2,0.2,99,103079,0,-0,282,0.0,-0.0,0.0,0,0,0,0,228,0.5,10,5,9999,99999,9,999999999,0.0,999,999,99
3022,3,13,6,0,*?*?*?*?*?*?*?*?*?*?*?*?*?*?*?*?*?*?*?*?*?*?,0.9,0.6,98,103079,0,-0,285,0.0,-0.0,0.0,0,0,0,0,230,2.1,10,5,9999,99999,9,999999999,0.0,999,999,99
3022,3,13,7,0,*?*?*?*?*?*?*?*?*?*?*?*?*?*?*?*?*?*?*?*?*?*?,0.5,0.4,99,103079,166,1385,283,18.7,0.0,18.7,2221,-0,2223,728,232,2.1,10,5,9999,99999,9,999999999,0.0,999,999,99
3022,3,13,8,0,*?*?*?*?*?*?*?*?*?*?*?*?*?*?*?*?*?*?*?*?*?*?,1.0,1.0,99,103079,350,1382,281,96.2,50.6,83.4,10558,4380,9436,2207,233,0.0,9,5,9999,99999,9,999999999,0.0,999,999,99
3022,3,13,9,0,*?*?*?*?*?*?*?*?*?*?*?*?*?*?*?*?*?*?*?*?*?*?,3.2,1.7,89,103079,507,1384,290,150.3,54.6,130.3,16508,5153,14705,3672,235,0.5,9,5,9999,99999,9,999999999,0.0,999,999,99
3022,3,13,10,0,*?*?*?*?*?*?*?*?*?*?*?*?*?*?*?*?*?*?*?*?*?*?,5.1,2.7,84,103079,625,1383,303,110.0,0.0,110.0,12959,0,13003,4825,237,1.5,10,5,9999,99999,9,999999999,0.0,999,999,99
3022,3,13,11,0,*?*?*?*?*?*?*?*?*?*?*?*?*?*?*?*?*?*?*?*?*?*?,7.2,0.4,61,103079,697,1384,312,124.3,0.0,124.3,14697,0,14750,5583,238,1.0,10,5,9999,99999,9,999999999,0.0,999,999,99
3022,3,13,12,0,*?*?*?*?*?*?*?*?*?*?*?*?*?*?*?*?*?*?*?*?*?*?,7.9,0.8,60,103079,718,1385,310,222.9,57.2,193.3,24529,5684,21787,6032,240,1.0,9,5,9999,99999,9,999999999,0.0,999,999,99
3022,3,13,13,0,*?*?*?*?*?*?*?*?*?*?*?*?*?*?*?*?*?*?*?*?*?*?,7.9,1.7,64,103079,685,1384,310,211.8,56.9,183.6,23292,5626,20696,5633,248,1.5,9,5,9999,99999,9,999999999,0.0,999,999,99
3022,3,13,14,0,*?*?*?*?*?*?*?*?*?*?*?*?*?*?*?*?*?*?*?*?*?*?,8.0,-0.4,54,103079,602,1383,310,183.1,56.0,158.8,20129,5442,17904,4674,257,2.1,9,5,9999,99999,9,999999999,0.0,999,999,99
3022,3,13,15,0,*?*?*?*?*?*?*?*?*?*?*?*?*?*?*?*?*?*?*?*?*?*?,7.6,-1.1,53,103079,475,1385,309,139.1,53.9,120.6,15268,5028,13608,3349,265,1.0,9,5,9999,99999,9,999999999,0.0,999,999,99
3022,3,13,16,0,*?*?*?*?*?*?*?*?*?*?*?*?*?*?*?*?*?*?*?*?*?*?,7.9,-0.8,53,103079,311,1386,310,82.5,48.9,71.5,9052,4093,8100,1869,273,1.0,9,5,9999,99999,9,999999999,0.0,999,999,99
3022,3,13,17,0,*?*?*?*?*?*?*?*?*?*?*?*?*?*?*?*?*?*?*?*?*?*?,7.2,-0.2,58,103079,122,1386,307,17.4,26.2,15.0,1985,1376,1862,312,282,2.1,9,5,9999,99999,9,999999999,0.0,999,999,99
3022,3,13,18,0,*?*?*?*?*?*?*?*?*?*?*?*?*?*?*?*?*?*?*?*?*?*?,5.8,0.8,69,103079,0,-0,306,0.0,-0.0,0.0,0,0,0,0,290,0.5,10,5,9999,99999,9,999999999,0.0,999,999,99
3022,3,13,19,0,*?*?*?*?*?*?*?*?*?*?*?*?*?*?*?*?*?*?*?*?*?*?,3.8,0.8,81,103079,0,-0,297,0.0,-0.0,0.0,0,0,0,0,270,1.5,10,5,9999,99999,9,999999999,0.0,999,999,99
3022,3,13,20,0,*?*?*?*?*?*?*?*?*?*?*?*?*?*?*?*?*?*?*?*?*?*?,3.3,0.2,79,103079,0,-0,295,0.0,-0.0,0.0,0,0,0,0,250,1.0,10,5,9999,99999,9,999999999,0.0,999,999,99
3022,3,13,21,0,*?*?*?*?*?*?*?*?*?*?*?*?*?*?*?*?*?*?*?*?*?*?,3.2,-0.6,74,103079,0,-0,295,0.0,-0.0,0.0,0,0,0,0,230,1.0,10,5,9999,99999,9,999999999,0.0,999,999,99
3022,3,13,22,0,*?*?*?*?*?*?*?*?*?*?*?*?*?*?*?*?*?*?*?*?*?*?,2.8,0.2,82,103079,0,-0,293,0.0,-0.0,0.0,0,0,0,0,210,0.5,10,5,9999,99999,9,999999999,0.1,999,999,99
3022,3,13,23,0,*?*?*?*?*?*?*?*?*?*?*?*?*?*?*?*?*?*?*?*?*?*?,3.5,-0.6,74,103079,0,-0,296,0.0,-0.0,0.0,0,0,0,0,190,0.5,10,5,9999,99999,9,999999999,0.2,999,999,99
3022,3,13,24,0,*?*?*?*?*?*?*?*?*?*?*?*?*?*?*?*?*?*?*?*?*?*?,2.7,-1.3,73,103079,0,-0,293,0.0,-0.0,0.0,0,0,0,0,220,1.0,10,5,9999,99999,9,999999999,0.0,999,999,99
3022,3,14,1,0,*?*?*?*?*?*?*?*?*?*?*?*?*?*?*?*?*?*?*?*?*?*?,4.8,0.4,72,102272,0,-0,302,0.0,-0.0,0.0,0,0,0,0,175,1.5,10,5,9999,99999,9,999999999,0.2,999,999,99
3022,3,14,2,0,*?*?*?*?*?*?*?*?*?*?*?*?*?*?*?*?*?*?*?*?*?*?,5.3,0.8,72,102272,0,-0,304,0.0,-0.0,0.0,0,0,0,0,180,2.1,10,5,9999,99999,9,999999999,0.1,999,999,99
3022,3,14,3,0,*?*?*?*?*?*?*?*?*?*?*?*?*?*?*?*?*?*?*?*?*?*?,5.5,0.6,70,102272,0,-0,305,0.0,-0.0,0.0,0,0,0,0,185,3.6,10,5,9999,99999,9,999999999,0.0,999,999,99
3022,3,14,4,0,*?*?*?*?*?*?*?*?*?*?*?*?*?*?*?*?*?*?*?*?*?*?,5.1,-0.0,69,102272,0,-0,303,0.0,-0.0,0.0,0,0,0,0,190,3.1,10,5,9999,99999,9,999999999,0.0,999,999,99
3022,3,14,5,0,*?*?*?*?*?*?*?*?*?*?*?*?*?*?*?*?*?*?*?*?*?*?,5.4,1.5,76,102272,0,-0,304,0.0,-0.0,0.0,0,0,0,0,195,0.5,10,5,9999,99999,9,999999999,0.0,999,999,99
3022,3,14,6,0,*?*?*?*?*?*?*?*?*?*?*?*?*?*?*?*?*?*?*?*?*?*?,4.9,1.3,77,102272,0,-0,302,0.0,-0.0,0.0,0,0,0,0,200,0.5,10,5,9999,99999,9,999999999,0.0,999,999,99
3022,3,14,7,0,*?*?*?*?*?*?*?*?*?*?*?*?*?*?*?*?*?*?*?*?*?*?,4.2,1.0,80,102272,175,1386,294,35.6,37.5,30.9,3978,2366,3704,648,205,0.5,9,5,9999,99999,9,999999999,0.1,999,999,99
3022,3,14,8,0,*?*?*?*?*?*?*?*?*?*?*?*?*?*?*?*?*?*?*?*?*?*?,5.6,1.3,73,102272,359,1383,300,99.3,50.9,86.1,10893,4436,9733,2284,210,1.5,9,5,9999,99999,9,999999999,0.1,999,999,99
3022,3,14,9,0,*?*?*?*?*?*?*?*?*?*?*?*?*?*?*?*?*?*?*?*?*?*?,6.9,1.9,71,102272,516,1384,306,153.3,54.7,132.9,16841,5182,14999,3760,215,1.5,9,5,9999,99999,9,999999999,0.1,999,999,99
3022,3,14,10,0,*?*?*?*?*?*?*?*?*?*?*?*?*?*?*?*?*?*?*?*?*?*?,8.5,2.1,64,102272,634,1384,313,194.1,56.4,168.3,21339,5517,18974,5031,220,1.0,9,5,9999,99999,9,999999999,0.1,999,999,99
3022,3,14,11,0,*?*?*?*?*?*?*?*?*?*?*?*?*?*?*?*?*?*?*?*?*?*?,9.5,3.2,65,102272,705,1383,317,218.8,57.1,189.7,24071,5662,21382,5881,225,1.5,9,5,9999,99999,9,999999999,0.1,999,999,99
3022,3,14,12,0,*?*?*?*?*?*?*?*?*?*?*?*?*?*?*?*?*?*?*?*?*?*?,10.0,2.5,59,102272,725,1383,319,225.7,57.3,195.7,24840,5696,22061,6133,230,1.0,9,5,9999,99999,9,999999999,0.1,999,999,99
3022,3,14,13,0,*?*?*?*?*?*?*?*?*?*?*?*?*?*?*?*?*?*?*?*?*?*?,10.0,3.4,63,102272,693,1384,319,214.5,57.0,185.9,23592,5641,20960,5728,235,2.1,9,5,9999,99999,9,999999999,0.0,999,999,99
3022,3,14,14,0,*?*?*?*?*?*?*?*?*?*?*?*?*?*?*?*?*?*?*?*?*?*?,10.0,4.5,68,102272,610,1384,320,185.8,56.1,161.1,20419,5461,18161,4759,240,0.5,9,5,9999,99999,9,999999999,0.0,999,999,99
3022,3,14,15,0,*?*?*?*?*?*?*?*?*?*?*?*?*?*?*?*?*?*?*?*?*?*?,10.1,3.6,64,102272,482,1384,325,81.5,0.0,81.5,9536,0,9563,3402,245,1.5,10,5,9999,99999,9,999999999,0.0,999,999,99
3022,3,14,16,0,*?*?*?*?*?*?*?*?*?*?*?*?*?*?*?*?*?*?*?*?*?*?,10.0,3.2,62,102272,318,1385,319,85.0,49.2,73.7,9324,4148,8341,1929,250,1.0,9,5,9999,99999,9,999999999,0.0,999,999,99
3022,3,14,17,0,*?*?*?*?*?*?*?*?*?*?*?*?*?*?*?*?*?*?*?*?*?*?,9.5,3.9,68,102272,129,1386,322,11.4,0.0,11.4,1376,-0,1376,448,255,0.5,10,5,9999,99999,9,999999999,0.0,999,999,99
3022,3,14,18,0,*?*?*?*?*?*?*?*?*?*?*?*?*?*?*?*?*?*?*?*?*?*?,8.2,2.7,67,102272,0,-0,316,0.0,-0.0,0.0,0,0,0,0,260,1.0,10,5,9999,99999,9,999999999,0.0,999,999,99
3022,3,14,19,0,*?*?*?*?*?*?*?*?*?*?*?*?*?*?*?*?*?*?*?*?*?*?,6.8,3.0,76,102272,0,-0,310,0.0,-0.0,0.0,0,0,0,0,262,1.5,10,5,9999,99999,9,999999999,0.0,999,999,99
3022,3,14,20,0,*?*?*?*?*?*?*?*?*?*?*?*?*?*?*?*?*?*?*?*?*?*?,6.8,2.7,74,102272,0,-0,310,0.0,-0.0,0.0,0,0,0,0,263,0.5,10,5,9999,99999,9,999999999,0.0,999,999,99
3022,3,14,21,0,*?*?*?*?*?*?*?*?*?*?*?*?*?*?*?*?*?*?*?*?*?*?,6.4,0.8,68,102272,0,-0,309,0.0,-0.0,0.0,0,0,0,0,265,2.1,10,5,9999,99999,9,999999999,0.0,999,999,99
3022,3,14,22,0,*?*?*?*?*?*?*?*?*?*?*?*?*?*?*?*?*?*?*?*?*?*?,5.5,-0.4,65,102272,0,-0,305,0.0,-0.0,0.0,0,0,0,0,267,2.6,10,5,9999,99999,9,999999999,0.0,999,999,99
3022,3,14,23,0,*?*?*?*?*?*?*?*?*?*?*?*?*?*?*?*?*?*?*?*?*?*?,5.6,-1.1,61,102272,0,-0,305,0.0,-0.0,0.0,0,0,0,0,268,1.5,10,5,9999,99999,9,999999999,0.0,999,999,99
3022,3,14,24,0,*?*?*?*?*?*?*?*?*?*?*?*?*?*?*?*?*?*?*?*?*?*?,4.2,-0.2,73,102272,0,-0,299,0.0,-0.0,0.0,0,0,0,0,170,2.6,10,5,9999,99999,9,999999999,0.2,999,999,99
3022,3,15,1,0,*?*?*?*?*?*?*?*?*?*?*?*?*?*?*?*?*?*?*?*?*?*?,5.1,2.5,84,102222,0,-0,303,0.0,-0.0,0.0,0,0,0,0,268,1.0,10,5,9999,99999,9,999999999,0.0,999,999,99
3022,3,15,2,0,*?*?*?*?*?*?*?*?*?*?*?*?*?*?*?*?*?*?*?*?*?*?,4.7,3.9,96,102222,0,-0,301,0.0,-0.0,0.0,0,0,0,0,267,1.0,10,5,9999,99999,9,999999999,0.0,999,999,99
3022,3,15,3,0,*?*?*?*?*?*?*?*?*?*?*?*?*?*?*?*?*?*?*?*?*?*?,4.9,3.8,93,102222,0,-0,302,0.0,-0.0,0.0,0,0,0,0,265,1.0,10,5,9999,99999,9,999999999,0.0,999,999,99
3022,3,15,4,0,*?*?*?*?*?*?*?*?*?*?*?*?*?*?*?*?*?*?*?*?*?*?,4.1,3.0,94,102222,0,-0,298,0.0,-0.0,0.0,0,0,0,0,263,1.0,10,5,9999,99999,9,999999999,0.0,999,999,99
3022,3,15,5,0,*?*?*?*?*?*?*?*?*?*?*?*?*?*?*?*?*?*?*?*?*?*?,3.2,1.9,92,102222,0,-0,295,0.0,-0.0,0.0,0,0,0,0,262,0.5,10,5,9999,99999,9,999999999,0.0,999,999,99
3022,3,15,6,0,*?*?*?*?*?*?*?*?*?*?*?*?*?*?*?*?*?*?*?*?*?*?,3.5,2.3,93,102222,0,-0,296,0.0,-0.0,0.0,0,0,0,0,260,0.5,10,5,9999,99999,9,999999999,0.0,999,999,99
3022,3,15,7,0,*?*?*?*?*?*?*?*?*?*?*?*?*?*?*?*?*?*?*?*?*?*?,3.7,2.1,89,102222,183,1380,297,22.3,0.0,22.3,2624,-0,2627,862,260,1.0,10,5,9999,99999,9,999999999,0.0,999,999,99
3022,3,15,8,0,*?*?*?*?*?*?*?*?*?*?*?*?*?*?*?*?*?*?*?*?*?*?,4.1,2.3,89,102222,368,1384,294,102.3,51.2,88.7,11226,4492,10028,2361,260,0.5,9,5,9999,99999,9,999999999,0.0,999,999,99
3022,3,15,9,0,*?*?*?*?*?*?*?*?*?*?*?*?*?*?*?*?*?*?*?*?*?*?,5.8,4.8,94,102222,524,1383,301,156.3,54.9,135.5,17170,5214,15290,3848,260,0.5,9,5,9999,99999,9,999999999,0.0,999,999,99
3022,3,15,10,0,*?*?*?*?*?*?*?*?*?*?*?*?*?*?*?*?*?*?*?*?*?*?,7.9,5.9,88,102222,642,1383,310,197.0,56.4,170.8,21663,5538,19258,5129,260,2.1,9,5,9999,99999,9,999999999,0.0,999,999,99
3022,3,15,11,0,*?*?*?*?*?*?*?*?*?*?*?*?*?*?*?*?*?*?*?*?*?*?,9.3,5.1,76,102222,713,1382,316,221.6,57.2,192.2,24386,5678,21660,5983,260,2.1,9,5,9999,99999,9,999999999,0.0,999,999,99
3022,3,15,12,0,*?*?*?*?*?*?*?*?*?*?*?*?*?*?*?*?*?*?*?*?*?*?,9.8,5.0,72,102222,733,1383,319,228.5,57.3,198.1,25147,5712,22330,6235,260,3.1,9,5,9999,99999,9,999999999,0.0,999,999,99
3022,3,15,13,0,*?*?*?*?*?*?*?*?*?*?*?*?*?*?*?*?*?*?*?*?*?*?,9.8,4.3,69,102222,700,1382,319,217.2,57.0,188.3,23890,5655,21222,5823,262,1.5,9,5,9999,99999,9,999999999,0.0,999,999,99
3022,3,15,14,0,*?*?*?*?*?*?*?*?*?*?*?*?*?*?*?*?*?*?*?*?*?*?,10.1,3.6,64,102222,617,1383,320,188.4,56.2,163.3,20708,5480,18415,4843,263,1.5,9,5,9999,99999,9,999999999,0.0,999,999,99
3022,3,15,15,0,*?*?*?*?*?*?*?*?*?*?*?*?*?*?*?*?*?*?*?*?*?*?,9.9,4.5,69,102222,489,1383,319,144.1,54.2,125.0,15827,5086,14102,3493,265,4.1,9,5,9999,99999,9,999999999,0.0,999,999,99
3022,3,15,16,0,*?*?*?*?*?*?*?*?*?*?*?*?*?*?*?*?*?*?*?*?*?*?,10.1,6.6,80,102222,325,1384,320,87.5,49.5,75.8,9595,4202,8581,1989,267,1.0,9,5,9999,99999,9,999999999,0.0,999,999,99
3022,3,15,17,0,*?*?*?*?*?*?*?*?*?*?*?*?*?*?*?*?*?*?*?*?*?*?,9.4,6.7,84,102222,136,1385,321,12.8,0.0,12.8,1536,-0,1537,501,268,0.5,10,5,9999,99999,9,999999999,0.0,999,999,99
3022,3,15,18,0,*?*?*?*?*?*?*?*?*?*?*?*?*?*?*?*?*?*?*?*?*?*?,7.8,6.9,95,102222,0,-0,314,0.0,-0.0,0.0,0,0,0,0,270,2.6,10,5,9999,99999,9,999999999,0.0,999,999,99
3022,3,15,19,0,*?*?*?*?*?*?*?*?*?*?*?*?*?*?*?*?*?*?*?*?*?*?,7.2,6.6,97,102222,0,-0,311,0.0,-0.0,0.0,0,0,0,0,268,2.6,10,5,9999,99999,9,999999999,0.0,999,999,99
3022,3,15,20,0,*?*?*?*?*?*?*?*?*?*?*?*?*?*?*?*?*?*?*?*?*?*?,6.3,6.1,100,102222,0,-0,307,0.0,-0.0,0.0,0,0,0,0,267,2.1,10,5,9999,99999,9,999999999,0.0,999,999,99
3022,3,15,21,0,*?*?*?*?*?*?*?*?*?*?*?*?*?*?*?*?*?*?*?*?*?*?,5.8,5.8,100,102222,0,-0,305,0.0,-0.0,0.0,0,0,0,0,265,2.6,10,5,9999,99999,9,999999999,0.0,999,999,99
3022,3,15,22,0,*?*?*?*?*?*?*?*?*?*?*?*?*?*?*?*?*?*?*?*?*?*?,6.0,5.9,100,102222,0,-0,306,0.0,-0.0,0.0,0,0,0,0,263,4.1,10,5,9999,99999,9,999999999,0.0,999,999,99
3022,3,15,23,0,*?*?*?*?*?*?*?*?*?*?*?*?*?*?*?*?*?*?*?*?*?*?,5.4,5.3,100,102222,0,-0,303,0.0,-0.0,0.0,0,0,0,0,262,2.1,10,5,9999,99999,9,999999999,0.0,999,999,99
3022,3,15,24,0,*?*?*?*?*?*?*?*?*?*?*?*?*?*?*?*?*?*?*?*?*?*?,5.7,0.8,71,102222,0,-0,306,0.0,-0.0,0.0,0,0,0,0,270,0.5,10,5,9999,99999,9,999999999,0.0,999,999,99
3022,3,16,1,0,*?*?*?*?*?*?*?*?*?*?*?*?*?*?*?*?*?*?*?*?*?*?,4.6,2.9,86,101965,0,-0,300,0.0,-0.0,0.0,0,0,0,0,258,1.0,10,5,9999,99999,9,999999999,0.0,999,999,99
3022,3,16,2,0,*?*?*?*?*?*?*?*?*?*?*?*?*?*?*?*?*?*?*?*?*?*?,4.4,1.7,81,101965,0,-0,300,0.0,-0.0,0.0,0,0,0,0,257,0.5,10,5,9999,99999,9,999999999,0.0,999,999,99
3022,3,16,3,0,*?*?*?*?*?*?*?*?*?*?*?*?*?*?*?*?*?*?*?*?*?*?,3.9,2.7,89,101965,0,-0,297,0.0,-0.0,0.0,0,0,0,0,255,1.0,10,5,9999,99999,9,999999999,0.0,999,999,99
3022,3,16,4,0,*?*?*?*?*?*?*?*?*?*?*?*?*?*?*?*?*?*?*?*?*?*?,3.4,1.9,87,101965,0,-0,295,0.0,-0.0,0.0,0,0,0,0,253,1.0,10,5,9999,99999,9,999999999,0.0,999,999,99
3022,3,16,5,0,*?*?*?*?*?*?*?*?*?*?*?*?*?*?*?*?*?*?*?*?*?*?,2.9,2.1,91,101965,0,-0,293,0.0,-0.0,0.0,0,0,0,0,252,1.0,10,5,9999,99999,9,999999999,0.0,999,999,99
3022,3,16,6,0,*?*?*?*?*?*?*?*?*?*?*?*?*?*?*?*?*?*?*?*?*?*?,3.4,2.9,93,101965,0,-0,291,0.0,-0.0,0.0,0,0,0,0,250,0.5,9,5,9999,99999,9,999999999,0.0,999,999,99
3022,3,16,7,0,*?*?*?*?*?*?*?*?*?*?*?*?*?*?*?*?*?*?*?*?*?*?,3.9,3.4,94,101965,192,1381,253,82.8,416.9,24.8,8538,29411,4070,511,250,1.0,0,0,9999,99999,9,999999999,0.0,999,999,99
3022,3,16,8,0,*?*?*?*?*?*?*?*?*?*?*?*?*?*?*?*?*?*?*?*?*?*?,5.4,4.5,90,101965,376,1381,260,209.1,537.6,62.7,21685,46127,9321,1174,250,1.0,0,0,9999,99999,9,999999999,0.0,999,999,99
3022,3,16,9,0,*?*?*?*?*?*?*?*?*?*?*?*?*?*?*?*?*?*?*?*?*?*?,7.9,4.5,77,101965,532,1381,270,316.3,574.6,94.9,32836,53952,13509,1842,250,1.5,0,0,9999,99999,9,999999999,0.0,999,999,99
3022,3,16,10,0,*?*?*?*?*?*?*?*?*?*?*?*?*?*?*?*?*?*?*?*?*?*?,9.7,3.8,64,101965,650,1382,309,313.1,237.6,201.3,33324,24325,22585,4489,250,1.0,7,4,9999,99999,9,999999999,0.0,999,999,99
3022,3,16,11,0,*?*?*?*?*?*?*?*?*?*?*?*?*?*?*?*?*?*?*?*?*?*?,11.2,2.5,53,101965,721,1382,299,431.6,486.4,177.8,45658,48994,21721,3827,250,1.5,4,2,9999,99999,9,999999999,0.0,999,999,99
3022,3,16,12,0,*?*?*?*?*?*?*?*?*?*?*?*?*?*?*?*?*?*?*?*?*?*?,11.7,2.3,51,101965,741,1383,301,444.6,487.8,183.2,47070,49318,22308,4001,250,1.0,4,2,9999,99999,9,999999999,0.0,999,999,99
3022,3,16,13,0,*?*?*?*?*?*?*?*?*?*?*?*?*?*?*?*?*?*?*?*?*?*?,11.7,3.4,55,101965,708,1383,327,219.8,57.1,190.6,24188,5669,21485,5919,252,1.5,9,5,9999,99999,9,999999999,0.0,999,999,99
3022,3,16,14,0,*?*?*?*?*?*?*?*?*?*?*?*?*?*?*?*?*?*?*?*?*?*?,11.9,3.6,55,101965,624,1382,308,353.6,411.1,168.0,36897,40363,20442,3440,253,3.1,5,3,9999,99999,9,999999999,0.0,999,999,99
3022,3,16,15,0,*?*?*?*?*?*?*?*?*?*?*?*?*?*?*?*?*?*?*?*?*?*?,11.8,2.9,52,101965,496,1382,307,271.5,397.3,129.0,28265,36990,16083,2493,255,3.1,5,3,9999,99999,9,999999999,0.0,999,999,99
3022,3,16,16,0,*?*?*?*?*?*?*?*?*?*?*?*?*?*?*?*?*?*?*?*?*?*?,11.6,3.9,57,101965,332,1384,322,119.1,125.1,89.1,12992,10535,10278,1944,257,3.6,8,4,9999,99999,9,999999999,0.0,999,999,99
3022,3,16,17,0,*?*?*?*?*?*?*?*?*?*?*?*?*?*?*?*?*?*?*?*?*?*?,10.9,3.6,59,101965,143,1385,328,14.2,0.0,14.2,1697,-0,1698,554,258,2.6,10,5,9999,99999,9,999999999,0.0,999,999,99
3022,3,16,18,0,*?*?*?*?*?*?*?*?*?*?*?*?*?*?*?*?*?*?*?*?*?*?,9.2,3.6,66,101965,0,-0,321,0.0,-0.0,0.0,0,0,0,0,260,3.6,10,5,9999,99999,9,999999999,0.0,999,999,99
3022,3,16,19,0,*?*?*?*?*?*?*?*?*?*?*?*?*?*?*?*?*?*?*?*?*?*?,8.0,3.8,72,101965,0,-0,315,0.0,-0.0,0.0,0,0,0,0,260,3.6,10,5,9999,99999,9,999999999,0.0,999,999,99
3022,3,16,20,0,*?*?*?*?*?*?*?*?*?*?*?*?*?*?*?*?*?*?*?*?*?*?,7.1,4.1,79,101965,0,-0,311,0.0,-0.0,0.0,0,0,0,0,260,2.6,10,5,9999,99999,9,999999999,0.0,999,999,99
3022,3,16,21,0,*?*?*?*?*?*?*?*?*?*?*?*?*?*?*?*?*?*?*?*?*?*?,5.8,3.2,80,101965,0,-0,306,0.0,-0.0,0.0,0,0,0,0,260,2.6,10,5,9999,99999,9,999999999,0.0,999,999,99
3022,3,16,22,0,*?*?*?*?*?*?*?*?*?*?*?*?*?*?*?*?*?*?*?*?*?*?,5.3,2.9,82,101965,0,-0,303,0.0,-0.0,0.0,0,0,0,0,260,2.1,10,5,9999,99999,9,999999999,0.0,999,999,99
3022,3,16,23,0,*?*?*?*?*?*?*?*?*?*?*?*?*?*?*?*?*?*?*?*?*?*?,4.7,0.6,72,101965,0,-0,301,0.0,-0.0,0.0,0,0,0,0,260,1.5,10,5,9999,99999,9,999999999,0.0,999,999,99
3022,3,16,24,0,*?*?*?*?*?*?*?*?*?*?*?*?*?*?*?*?*?*?*?*?*?*?,4.8,4.1,93,101965,0,-0,301,0.0,-0.0,0.0,0,0,0,0,260,1.5,10,5,9999,99999,9,999999999,0.0,999,999,99
3022,3,17,1,0,*?*?*?*?*?*?*?*?*?*?*?*?*?*?*?*?*?*?*?*?*?*?,2.7,0.6,86,101539,0,-0,293,0.0,-0.0,0.0,0,0,0,0,258,1.5,10,5,9999,99999,9,999999999,0.0,999,999,99
3022,3,17,2,0,*?*?*?*?*?*?*?*?*?*?*?*?*?*?*?*?*?*?*?*?*?*?,1.5,0.6,94,101539,0,-0,288,0.0,-0.0,0.0,0,0,0,0,257,1.5,10,5,9999,99999,9,999999999,0.0,999,999,99
3022,3,17,3,0,*?*?*?*?*?*?*?*?*?*?*?*?*?*?*?*?*?*?*?*?*?*?,1.8,1.3,96,101539,0,-0,289,0.0,-0.0,0.0,0,0,0,0,255,0.5,10,5,9999,99999,9,999999999,0.0,999,999,99
3022,3,17,4,0,*?*?*?*?*?*?*?*?*?*?*?*?*?*?*?*?*?*?*?*?*?*?,1.7,0.8,95,101539,0,-0,288,0.0,-0.0,0.0,0,0,0,0,253,0.5,10,5,9999,99999,9,999999999,0.0,999,999,99
3022,3,17,5,0,*?*?*?*?*?*?*?*?*?*?*?*?*?*?*?*?*?*?*?*?*?*?,1.0,0.8,100,101539,0,-0,285,0.0,-0.0,0.0,0,0,0,0,252,1.5,10,5,9999,99999,9,999999999,0.0,999,999,99
3022,3,17,6,0,*?*?*?*?*?*?*?*?*?*?*?*?*?*?*?*?*?*?*?*?*?*?,0.3,0.2,100,101539,1,956,283,0.0,0.0,0.0,0,0,0,0,250,2.6,10,5,9999,99999,9,999999999,0.0,999,999,99
3022,3,17,7,0,*?*?*?*?*?*?*?*?*?*?*?*?*?*?*?*?*?*?*?*?*?*?,2.0,1.5,95,101539,201,1382,280,59.3,102.8,44.4,6340,6401,5413,803,250,1.5,8,4,9999,99999,9,999999999,0.0,999,999,99
3022,3,17,8,0,*?*?*?*?*?*?*?*?*?*?*?*?*?*?*?*?*?*?*?*?*?*?,3.9,2.7,91,101539,385,1382,288,143.6,129.9,107.4,15642,11544,12325,2378,250,1.0,8,4,9999,99999,9,999999999,0.0,999,999,99
3022,3,17,9,0,*?*?*?*?*?*?*?*?*?*?*?*?*?*?*?*?*?*?*?*?*?*?,6.0,2.7,79,101539,541,1382,297,215.1,138.4,160.9,23427,13552,18258,3750,250,1.0,8,4,9999,99999,9,999999999,0.0,999,999,99
3022,3,17,10,0,*?*?*?*?*?*?*?*?*?*?*?*?*?*?*?*?*?*?*?*?*?*?,8.1,4.3,77,101539,658,1381,311,202.9,56.6,175.9,22311,5575,19829,5325,250,1.0,9,5,9999,99999,9,999999999,0.0,999,999,99
3022,3,17,11,0,*?*?*?*?*?*?*?*?*?*?*?*?*?*?*?*?*?*?*?*?*?*?,9.5,4.8,72,101539,729,1381,317,227.3,57.3,197.1,25019,5706,22216,6191,250,1.5,9,5,9999,99999,9,999999999,0.0,999,999,99
3022,3,17,12,0,*?*?*?*?*?*?*?*?*?*?*?*?*?*?*?*?*?*?*?*?*?*?,10.7,4.8,66,101539,748,1381,323,234.0,57.5,202.9,25760,5737,22870,6441,250,2.1,9,5,9999,99999,9,999999999,0.0,999,999,99
3022,3,17,13,0,*?*?*?*?*?*?*?*?*?*?*?*?*?*?*?*?*?*?*?*?*?*?,11.0,4.8,65,101539,715,1381,329,128.1,0.0,128.1,15162,0,15218,5788,248,2.1,10,5,9999,99999,9,999999999,0.0,999,999,99
3022,3,17,14,0,*?*?*?*?*?*?*?*?*?*?*?*?*?*?*?*?*?*?*?*?*?*?,10.9,3.0,58,101539,631,1381,319,256.5,141.4,191.9,27969,14286,21665,4641,247,1.5,8,4,9999,99999,9,999999999,0.0,999,999,99
3022,3,17,15,0,*?*?*?*?*?*?*?*?*?*?*?*?*?*?*?*?*?*?*?*?*?*?,10.8,3.0,59,101539,503,1382,318,197.7,136.8,147.9,21524,13165,16820,3399,245,2.1,8,4,9999,99999,9,999999999,0.0,999,999,99
3022,3,17,16,0,*?*?*?*?*?*?*?*?*?*?*?*?*?*?*?*?*?*?*?*?*?*?,10.8,1.9,54,101539,338,1379,323,92.4,50.1,80.1,10134,4305,9059,2109,243,2.6,9,5,9999,99999,9,999999999,0.0,999,999,99
3022,3,17,17,0,*?*?*?*?*?*?*?*?*?*?*?*?*?*?*?*?*?*?*?*?*?*?,10.2,2.3,58,101539,150,1385,320,27.0,33.2,23.4,3045,1938,2843,489,242,3.1,9,5,9999,99999,9,999999999,0.0,999,999,99
3022,3,17,18,0,*?*?*?*?*?*?*?*?*?*?*?*?*?*?*?*?*?*?*?*?*?*?,8.3,3.0,69,101539,0,-0,317,0.0,-0.0,0.0,0,0,0,0,240,3.1,10,5,9999,99999,9,999999999,0.0,999,999,99
3022,3,17,19,0,*?*?*?*?*?*?*?*?*?*?*?*?*?*?*?*?*?*?*?*?*?*?,6.0,1.7,74,101539,0,-0,307,0.0,-0.0,0.0,0,0,0,0,238,3.1,10,5,9999,99999,9,999999999,0.0,999,999,99
3022,3,17,20,0,*?*?*?*?*?*?*?*?*?*?*?*?*?*?*?*?*?*?*?*?*?*?,5.1,0.2,70,101539,0,-0,303,0.0,-0.0,0.0,0,0,0,0,237,3.1,10,5,9999,99999,9,999999999,0.0,999,999,99
3022,3,17,21,0,*?*?*?*?*?*?*?*?*?*?*?*?*?*?*?*?*?*?*?*?*?*?,4.4,-0.8,68,101539,0,-0,300,0.0,-0.0,0.0,0,0,0,0,235,2.6,10,5,9999,99999,9,999999999,0.0,999,999,99
3022,3,17,22,0,*?*?*?*?*?*?*?*?*?*?*?*?*?*?*?*?*?*?*?*?*?*?,3.2,-1.1,72,101539,0,-0,295,0.0,-0.0,0.0,0,0,0,0,233,2.1,10,5,9999,99999,9,999999999,0.0,999,999,99
3022,3,17,23,0,*?*?*?*?*?*?*?*?*?*?*?*?*?*?*?*?*?*?*?*?*?*?,3.4,-0.6,75,101539,0,-0,296,0.0,-0.0,0.0,0,0,0,0,232,2.1,10,5,9999,99999,9,999999999,0.0,999,999,99
3022,3,17,24,0,*?*?*?*?*?*?*?*?*?*?*?*?*?*?*?*?*?*?*?*?*?*?,4.2,0.6,78,101539,0,-0,299,0.0,-0.0,0.0,0,0,0,0,260,3.1,10,5,9999,99999,9,999999999,0.0,999,999,99
3022,3,18,1,0,*?*?*?*?*?*?*?*?*?*?*?*?*?*?*?*?*?*?*?*?*?*?,4.0,3.0,94,100785,0,-0,298,0.0,-0.0,0.0,0,0,0,0,223,1.5,10,5,9999,99999,9,999999999,0.0,999,999,99
3022,3,18,2,0,*?*?*?*?*?*?*?*?*?*?*?*?*?*?*?*?*?*?*?*?*?*?,4.1,4.1,100,100785,0,-0,298,0.0,-0.0,0.0,0,0,0,0,217,1.5,10,5,9999,99999,9,999999999,0.0,999,999,99
3022,3,18,3,0,*?*?*?*?*?*?*?*?*?*?*?*?*?*?*?*?*?*?*?*?*?*?,4.2,2.9,90,100785,0,-0,299,0.0,-0.0,0.0,0,0,0,0,210,2.1,10,5,9999,99999,9,999999999,0.0,999,999,99
3022,3,18,4,0,*?*?*?*?*?*?*?*?*?*?*?*?*?*?*?*?*?*?*?*?*?*?,3.6,1.3,85,100785,0,-0,296,0.0,-0.0,0.0,0,0,0,0,203,2.6,10,5,9999,99999,9,999999999,0.0,999,999,99
3022,3,18,5,0,*?*?*?*?*?*?*?*?*?*?*?*?*?*?*?*?*?*?*?*?*?*?,3.3,1.7,89,100785,0,-0,295,0.0,-0.0,0.0,0,0,0,0,197,2.6,10,5,9999,99999,9,999999999,0.0,999,999,99
3022,3,18,6,0,*?*?*?*?*?*?*?*?*?*?*?*?*?*?*?*?*?*?*?*?*?*?,2.9,1.9,93,100785,10,1339,293,0.0,0.0,0.0,0,0,0,0,190,3.1,10,5,9999,99999,9,999999999,0.0,999,999,99
3022,3,18,7,0,*?*?*?*?*?*?*?*?*?*?*?*?*?*?*?*?*?*?*?*?*?*?,4.3,4.3,100,100785,210,1383,299,27.5,0.0,27.5,3232,0,3237,1067,198,2.1,10,5,9999,99999,9,999999999,0.0,999,999,99
3022,3,18,8,0,*?*?*?*?*?*?*?*?*?*?*?*?*?*?*?*?*?*?*?*?*?*?,5.7,5.6,99,100785,393,1379,305,64.1,0.0,64.1,7480,0,7499,2596,207,2.6,10,5,9999,99999,9,999999999,0.0,999,999,99
3022,3,18,9,0,*?*?*?*?*?*?*?*?*?*?*?*?*?*?*?*?*?*?*?*?*?*?,8.1,6.6,90,100785,549,1380,315,95.2,0.0,95.2,11163,0,11198,4065,215,4.1,10,5,9999,99999,9,999999999,0.0,999,999,99
3022,3,18,10,0,*?*?*?*?*?*?*?*?*?*?*?*?*?*?*?*?*?*?*?*?*?*?,10.1,5.9,75,100785,666,1380,324,118.5,0.0,118.5,13984,0,14033,5268,223,3.1,10,5,9999,99999,9,999999999,0.0,999,999,99
3022,3,18,11,0,*?*?*?*?*?*?*?*?*?*?*?*?*?*?*?*?*?*?*?*?*?*?,11.1,4.8,65,100785,737,1381,329,132.5,0.0,132.5,15704,0,15764,6030,232,3.1,10,5,9999,99999,9,999999999,0.0,999,999,99
3022,3,18,12,0,*?*?*?*?*?*?*?*?*?*?*?*?*?*?*?*?*?*?*?*?*?*?,12.1,3.8,57,100785,756,1381,334,136.3,0.0,136.3,16173,0,16235,6241,240,1.0,10,5,9999,99999,9,999999999,0.0,999,999,99
3022,3,18,13,0,*?*?*?*?*?*?*?*?*?*?*?*?*?*?*?*?*?*?*?*?*?*?,11.9,2.9,54,100785,722,1380,333,129.6,0.0,129.6,15349,0,15406,5871,245,2.6,10,5,9999,99999,9,999999999,0.0,999,999,99
3022,3,18,14,0,*?*?*?*?*?*?*?*?*?*?*?*?*?*?*?*?*?*?*?*?*?*?,12.1,3.2,54,100785,638,1380,334,112.9,0.0,112.9,13307,0,13353,4974,250,2.6,10,5,9999,99999,9,999999999,0.0,999,999,99
3022,3,18,15,0,*?*?*?*?*?*?*?*?*?*?*?*?*?*?*?*?*?*?*?*?*?*?,11.9,5.3,64,100785,510,1381,333,87.3,0.0,87.3,10225,0,10256,3680,255,2.1,10,5,9999,99999,9,999999999,0.0,999,999,99
3022,3,18,16,0,*?*?*?*?*?*?*?*?*?*?*?*?*?*?*?*?*?*?*?*?*?*?,12.1,2.3,51,100785,345,1379,334,54.6,0.0,54.6,6361,0,6376,2176,260,1.5,10,5,9999,99999,9,999999999,0.0,999,999,99
3022,3,18,17,0,*?*?*?*?*?*?*?*?*?*?*?*?*?*?*?*?*?*?*?*?*?*?,10.8,4.6,66,100785,156,1376,328,16.9,0.0,16.9,2015,-0,2017,659,265,2.1,10,5,9999,99999,9,999999999,0.0,999,999,99
3022,3,18,18,0,*?*?*?*?*?*?*?*?*?*?*?*?*?*?*?*?*?*?*?*?*?*?,10.2,5.8,74,100785,0,-0,325,0.0,-0.0,0.0,0,0,0,0,270,0.5,10,5,9999,99999,9,999999999,0.0,999,999,99
3022,3,18,19,0,*?*?*?*?*?*?*?*?*?*?*?*?*?*?*?*?*?*?*?*?*?*?,8.2,5.8,85,100785,0,-0,316,0.0,-0.0,0.0,0,0,0,0,262,1.0,10,5,9999,99999,9,999999999,0.0,999,999,99
3022,3,18,20,0,*?*?*?*?*?*?*?*?*?*?*?*?*?*?*?*?*?*?*?*?*?*?,6.8,6.9,100,100785,0,-0,309,0.0,-0.0,0.0,0,0,0,0,253,2.1,10,5,9999,99999,9,999999999,0.0,999,999,99
3022,3,18,21,0,*?*?*?*?*?*?*?*?*?*?*?*?*?*?*?*?*?*?*?*?*?*?,6.7,6.7,100,100785,0,-0,309,0.0,-0.0,0.0,0,0,0,0,245,2.6,10,5,9999,99999,9,999999999,0.0,999,999,99
3022,3,18,22,0,*?*?*?*?*?*?*?*?*?*?*?*?*?*?*?*?*?*?*?*?*?*?,6.0,5.9,100,100785,0,-0,306,0.0,-0.0,0.0,0,0,0,0,237,2.6,10,5,9999,99999,9,999999999,0.0,999,999,99
3022,3,18,23,0,*?*?*?*?*?*?*?*?*?*?*?*?*?*?*?*?*?*?*?*?*?*?,5.7,5.8,100,100785,0,-0,305,0.0,-0.0,0.0,0,0,0,0,228,2.6,10,5,9999,99999,9,999999999,0.0,999,999,99
3022,3,18,24,0,*?*?*?*?*?*?*?*?*?*?*?*?*?*?*?*?*?*?*?*?*?*?,3.5,1.3,85,100785,0,-0,296,0.0,-0.0,0.0,0,0,0,0,230,1.5,10,5,9999,99999,9,999999999,0.0,999,999,99
3022,3,19,1,0,*?*?*?*?*?*?*?*?*?*?*?*?*?*?*?*?*?*?*?*?*?*?,5.2,5.3,100,100902,0,-0,303,0.0,-0.0,0.0,0,0,0,0,223,2.6,10,5,9999,99999,9,999999999,0.0,999,999,99
3022,3,19,2,0,*?*?*?*?*?*?*?*?*?*?*?*?*?*?*?*?*?*?*?*?*?*?,5.0,5.0,100,100902,0,-0,302,0.0,-0.0,0.0,0,0,0,0,227,1.5,10,5,9999,99999,9,999999999,0.0,999,999,99
3022,3,19,3,0,*?*?*?*?*?*?*?*?*?*?*?*?*?*?*?*?*?*?*?*?*?*?,4.7,4.8,100,100902,0,-0,301,0.0,-0.0,0.0,0,0,0,0,230,3.6,10,5,9999,99999,9,999999999,0.0,999,999,99
3022,3,19,4,0,*?*?*?*?*?*?*?*?*?*?*?*?*?*?*?*?*?*?*?*?*?*?,4.3,4.3,100,100902,0,-0,299,0.0,-0.0,0.0,0,0,0,0,233,1.5,10,5,9999,99999,9,999999999,0.0,999,999,99
3022,3,19,5,0,*?*?*?*?*?*?*?*?*?*?*?*?*?*?*?*?*?*?*?*?*?*?,4.7,4.6,100,100902,0,-0,301,0.0,-0.0,0.0,0,0,0,0,237,0.5,10,5,9999,99999,9,999999999,0.0,999,999,99
3022,3,19,6,0,*?*?*?*?*?*?*?*?*?*?*?*?*?*?*?*?*?*?*?*?*?*?,4.9,4.8,100,100902,19,1367,301,0.0,0.0,0.0,0,0,0,0,240,1.0,10,5,9999,99999,9,999999999,0.0,999,999,99
3022,3,19,7,0,*?*?*?*?*?*?*?*?*?*?*?*?*?*?*?*?*?*?*?*?*?*?,5.0,5.0,100,100902,218,1377,302,29.3,0.0,29.3,3433,0,3439,1135,238,1.0,10,5,9999,99999,9,999999999,0.0,999,999,99
3022,3,19,8,0,*?*?*?*?*?*?*?*?*?*?*?*?*?*?*?*?*?*?*?*?*?*?,5.7,5.6,100,100902,402,1380,305,65.9,0.0,65.9,7686,0,7705,2675,237,3.1,10,5,9999,99999,9,999999999,0.0,999,999,99
3022,3,19,9,0,*?*?*?*?*?*?*?*?*?*?*?*?*?*?*?*?*?*?*?*?*?*?,8.3,6.7,94,100902,557,1379,316,96.9,0.0,96.9,11368,0,11404,4150,235,4.6,10,5,9999,99999,9,999999999,0.0,999,999,99
3022,3,19,10,0,*?*?*?*?*?*?*?*?*?*?*?*?*?*?*?*?*?*?*?*?*?*?,9.6,7.3,90,100902,674,1379,322,120.1,0.0,120.1,14187,0,14238,5357,233,2.6,10,5,9999,99999,9,999999999,0.0,999,999,99
3022,3,19,11,0,*?*?*?*?*?*?*?*?*?*?*?*?*?*?*?*?*?*?*?*?*?*?,9.9,7.7,91,100902,744,1379,323,134.1,0.0,134.1,15903,0,15963,6118,232,2.6,10,5,9999,99999,9,999999999,0.0,999,999,99
3022,3,19,12,0,*?*?*?*?*?*?*?*?*?*?*?*?*?*?*?*?*?*?*?*?*?*?,10.6,7.6,86,100902,763,1379,326,137.9,0.0,137.9,16366,0,16429,6327,230,2.6,10,5,9999,99999,9,999999999,0.0,999,999,99
3022,3,19,13,0,*?*?*?*?*?*?*?*?*?*?*?*?*?*?*?*?*?*?*?*?*?*?,10.6,6.2,79,100902,729,1379,327,131.2,0.0,131.2,15536,0,15594,5954,228,3.1,10,5,9999,99999,9,999999999,0.0,999,999,99
3022,3,19,14,0,*?*?*?*?*?*?*?*?*?*?*?*?*?*?*?*?*?*?*?*?*?*?,10.3,5.3,75,100902,645,1379,325,114.4,0.0,114.4,13486,0,13533,5051,227,2.1,10,5,9999,99999,9,999999999,0.0,999,999,99
3022,3,19,15,0,*?*?*?*?*?*?*?*?*?*?*?*?*?*?*?*?*?*?*?*?*?*?,10.7,5.0,71,100902,517,1380,327,88.8,0.0,88.8,10396,0,10428,3749,225,4.6,10,5,9999,99999,9,999999999,0.0,999,999,99
3022,3,19,16,0,*?*?*?*?*?*?*?*?*?*?*?*?*?*?*?*?*?*?*?*?*?*?,10.4,6.2,80,100902,352,1379,326,56.0,0.0,56.0,6525,0,6540,2237,223,4.1,10,5,9999,99999,9,999999999,0.0,999,999,99
3022,3,19,17,0,*?*?*?*?*?*?*?*?*?*?*?*?*?*?*?*?*?*?*?*?*?*?,10.6,7.7,87,100902,163,1377,326,18.3,0.0,18.3,2174,-0,2176,712,222,2.1,10,5,9999,99999,9,999999999,0.0,999,999,99
3022,3,19,18,0,*?*?*?*?*?*?*?*?*?*?*?*?*?*?*?*?*?*?*?*?*?*?,9.1,8.1,99,100902,0,-0,319,0.0,-0.0,0.0,0,0,0,0,220,4.1,10,5,9999,99999,9,999999999,0.0,999,999,99
3022,3,19,19,0,*?*?*?*?*?*?*?*?*?*?*?*?*?*?*?*?*?*?*?*?*?*?,8.2,8.3,100,100902,0,-0,315,0.0,-0.0,0.0,0,0,0,0,217,2.1,10,5,9999,99999,9,999999999,0.0,999,999,99
3022,3,19,20,0,*?*?*?*?*?*?*?*?*?*?*?*?*?*?*?*?*?*?*?*?*?*?,7.1,7.1,100,100902,0,-0,311,0.0,-0.0,0.0,0,0,0,0,213,1.5,10,5,9999,99999,9,999999999,0.0,999,999,99
3022,3,19,21,0,*?*?*?*?*?*?*?*?*?*?*?*?*?*?*?*?*?*?*?*?*?*?,6.3,6.4,100,100902,0,-0,307,0.0,-0.0,0.0,0,0,0,0,210,2.6,10,5,9999,99999,9,999999999,0.0,999,999,99
3022,3,19,22,0,*?*?*?*?*?*?*?*?*?*?*?*?*?*?*?*?*?*?*?*?*?*?,6.0,5.9,100,100902,0,-0,306,0.0,-0.0,0.0,0,0,0,0,207,1.0,10,5,9999,99999,9,999999999,0.0,999,999,99
3022,3,19,23,0,*?*?*?*?*?*?*?*?*?*?*?*?*?*?*?*?*?*?*?*?*?*?,5.7,5.6,100,100902,0,-0,305,0.0,-0.0,0.0,0,0,0,0,203,1.5,10,5,9999,99999,9,999999999,0.0,999,999,99
3022,3,19,24,0,*?*?*?*?*?*?*?*?*?*?*?*?*?*?*?*?*?*?*?*?*?*?,5.4,5.5,100,100902,0,-0,303,0.0,-0.0,0.0,0,0,0,0,220,1.5,10,5,9999,99999,9,999999999,0.0,999,999,99
3022,3,20,1,0,*?*?*?*?*?*?*?*?*?*?*?*?*?*?*?*?*?*?*?*?*?*?,4.3,3.4,93,99401.7,0,-0,299,0.0,-0.0,0.0,0,0,0,0,200,1.5,10,5,9999,99999,9,999999999,0.0,999,999,99
3022,3,20,2,0,*?*?*?*?*?*?*?*?*?*?*?*?*?*?*?*?*?*?*?*?*?*?,3.8,2.3,89,99401.7,0,-0,297,0.0,-0.0,0.0,0,0,0,0,200,1.0,10,5,9999,99999,9,999999999,0.0,999,999,99
3022,3,20,3,0,*?*?*?*?*?*?*?*?*?*?*?*?*?*?*?*?*?*?*?*?*?*?,3.0,2.9,98,99401.7,0,-0,294,0.0,-0.0,0.0,0,0,0,0,200,3.1,10,5,9999,99999,9,999999999,0.0,999,999,99
3022,3,20,4,0,*?*?*?*?*?*?*?*?*?*?*?*?*?*?*?*?*?*?*?*?*?*?,2.6,2.1,96,99401.7,0,-0,292,0.0,-0.0,0.0,0,0,0,0,200,1.0,10,5,9999,99999,9,999999999,0.0,999,999,99
3022,3,20,5,0,*?*?*?*?*?*?*?*?*?*?*?*?*?*?*?*?*?*?*?*?*?*?,2.3,1.9,97,99401.7,0,-0,291,0.0,-0.0,0.0,0,0,0,0,200,1.5,10,5,9999,99999,9,999999999,0.0,999,999,99
3022,3,20,6,0,*?*?*?*?*?*?*?*?*?*?*?*?*?*?*?*?*?*?*?*?*?*?,2.0,2.1,99,99401.7,28,1377,285,0.0,0.0,0.0,0,0,0,0,200,0.5,9,5,9999,99999,9,999999999,0.0,999,999,99
3022,3,20,7,0,*?*?*?*?*?*?*?*?*?*?*?*?*?*?*?*?*?*?*?*?*?*?,3.1,3.0,99,99401.7,227,1378,276,93.7,255.0,51.7,9790,17326,6875,932,203,0.5,6,3,9999,99999,9,999999999,0.0,999,999,99
3022,3,20,8,0,*?*?*?*?*?*?*?*?*?*?*?*?*?*?*?*?*?*?*?*?*?*?,4.3,4.3,99,99401.7,410,1377,290,155.7,131.8,116.4,16946,11969,13327,2598,207,0.5,8,4,9999,99999,9,999999999,0.0,999,999,99
3022,3,20,9,0,*?*?*?*?*?*?*?*?*?*?*?*?*?*?*?*?*?*?*?*?*?*?,6.3,5.1,91,99401.7,566,1380,282,329.2,471.9,135.6,34679,45491,17013,2668,210,1.5,4,2,9999,99999,9,999999999,0.0,999,999,99
3022,3,20,10,0,*?*?*?*?*?*?*?*?*?*?*?*?*?*?*?*?*?*?*?*?*?*?,8.4,5.3,80,99401.7,682,1378,291,406.8,483.5,167.6,42974,48311,20591,3517,213,0.5,4,2,9999,99999,9,999999999,0.0,999,999,99
3022,3,20,11,0,*?*?*?*?*?*?*?*?*?*?*?*?*?*?*?*?*?*?*?*?*?*?,9.2,3.9,69,99401.7,752,1379,311,312.5,144.4,233.7,34147,14966,26233,6015,217,4.1,8,4,9999,99999,9,999999999,0.0,999,999,99
3022,3,20,12,0,*?*?*?*?*?*?*?*?*?*?*?*?*?*?*?*?*?*?*?*?*?*?,9.9,5.9,76,99401.7,771,1379,306,420.8,337.2,232.3,45184,35524,25852,5533,220,5.7,6,3,9999,99999,9,999999999,0.0,999,999,99
3022,3,20,13,0,*?*?*?*?*?*?*?*?*?*?*?*?*?*?*?*?*?*?*?*?*?*?,10.2,5.0,70,99401.7,737,1379,307,400.3,335.7,221.0,42919,35135,24686,5142,223,4.6,6,3,9999,99999,9,999999999,0.0,999,999,99
3022,3,20,14,0,*?*?*?*?*?*?*?*?*?*?*?*?*?*?*?*?*?*?*?*?*?*?,9.8,5.1,72,99401.7,652,1378,323,115.9,0.0,115.9,13664,0,13712,5128,227,4.6,10,5,9999,99999,9,999999999,0.0,999,999,99
3022,3,20,15,0,*?*?*?*?*?*?*?*?*?*?*?*?*?*?*?*?*?*?*?*?*?*?,9.9,6.1,77,99401.7,524,1380,323,90.2,0.0,90.2,10567,0,10599,3819,230,3.6,10,5,9999,99999,9,999999999,0.0,999,999,99
3022,3,20,16,0,*?*?*?*?*?*?*?*?*?*?*?*?*?*?*?*?*?*?*?*?*?*?,9.9,6.9,80,99401.7,359,1379,319,99.7,50.9,86.4,10937,4445,9771,2293,233,3.6,9,5,9999,99999,9,999999999,0.0,999,999,99
3022,3,20,17,0,*?*?*?*?*?*?*?*?*?*?*?*?*?*?*?*?*?*?*?*?*?*?,9.7,6.1,78,99401.7,170,1378,318,34.2,36.9,29.7,3828,2303,3565,622,237,3.1,9,5,9999,99999,9,999999999,0.0,999,999,99
3022,3,20,18,0,*?*?*?*?*?*?*?*?*?*?*?*?*?*?*?*?*?*?*?*?*?*?,7.7,4.8,82,99401.7,0,-0,314,0.0,-0.0,0.0,0,0,0,0,240,3.1,10,5,9999,99999,9,999999999,0.0,999,999,99
3022,3,20,19,0,*?*?*?*?*?*?*?*?*?*?*?*?*?*?*?*?*?*?*?*?*?*?,7.1,4.6,85,99401.7,0,-0,311,0.0,-0.0,0.0,0,0,0,0,238,2.6,10,5,9999,99999,9,999999999,0.5,999,999,99
3022,3,20,20,0,*?*?*?*?*?*?*?*?*?*?*?*?*?*?*?*?*?*?*?*?*?*?,5.2,3.8,90,99401.7,0,-0,303,0.0,-0.0,0.0,0,0,0,0,237,2.6,10,5,9999,99999,9,999999999,0.5,999,999,99
3022,3,20,21,0,*?*?*?*?*?*?*?*?*?*?*?*?*?*?*?*?*?*?*?*?*?*?,5.1,3.4,89,99401.7,0,-0,302,0.0,-0.0,0.0,0,0,0,0,235,2.1,10,5,9999,99999,9,999999999,0.5,999,999,99
3022,3,20,22,0,*?*?*?*?*?*?*?*?*?*?*?*?*?*?*?*?*?*?*?*?*?*?,4.5,3.8,94,99401.7,0,-0,300,0.0,-0.0,0.0,0,0,0,0,233,2.6,10,5,9999,99999,9,999999999,0.3,999,999,99
3022,3,20,23,0,*?*?*?*?*?*?*?*?*?*?*?*?*?*?*?*?*?*?*?*?*?*?,4.2,2.9,91,99401.7,0,-0,299,0.0,-0.0,0.0,0,0,0,0,232,4.1,10,5,9999,99999,9,999999999,0.0,999,999,99
3022,3,20,24,0,*?*?*?*?*?*?*?*?*?*?*?*?*?*?*?*?*?*?*?*?*?*?,5.3,4.6,94,99401.7,0,-0,303,0.0,-0.0,0.0,0,0,0,0,200,4.1,10,5,9999,99999,9,999999999,0.0,999,999,99
3022,3,21,1,0,*?*?*?*?*?*?*?*?*?*?*?*?*?*?*?*?*?*?*?*?*?*?,3.7,3.8,100,99369.6,0,-0,296,0.0,-0.0,0.0,0,0,0,0,227,0.5,10,5,9999,99999,9,999999999,0.0,999,999,99
3022,3,21,2,0,*?*?*?*?*?*?*?*?*?*?*?*?*?*?*?*?*?*?*?*?*?*?,3.7,3.6,100,99369.6,0,-0,296,0.0,-0.0,0.0,0,0,0,0,223,0.5,10,5,9999,99999,9,999999999,0.0,999,999,99
3022,3,21,3,0,*?*?*?*?*?*?*?*?*?*?*?*?*?*?*?*?*?*?*?*?*?*?,3.5,3.4,100,99369.6,0,-0,296,0.0,-0.0,0.0,0,0,0,0,220,2.6,10,5,9999,99999,9,999999999,0.0,999,999,99
3022,3,21,4,0,*?*?*?*?*?*?*?*?*?*?*?*?*?*?*?*?*?*?*?*?*?*?,2.7,2.7,100,99369.6,0,-0,292,0.0,-0.0,0.0,0,0,0,0,217,2.1,10,5,9999,99999,9,999999999,0.0,999,999,99
3022,3,21,5,0,*?*?*?*?*?*?*?*?*?*?*?*?*?*?*?*?*?*?*?*?*?*?,2.4,2.5,100,99369.6,0,-0,291,0.0,-0.0,0.0,0,0,0,0,213,2.6,10,5,9999,99999,9,999999999,0.0,999,999,99
3022,3,21,6,0,*?*?*?*?*?*?*?*?*?*?*?*?*?*?*?*?*?*?*?*?*?*?,2.2,2.1,100,99369.6,37,1382,290,0.0,0.0,0.0,0,0,0,0,210,1.0,10,5,9999,99999,9,999999999,0.0,999,999,99
3022,3,21,7,0,*?*?*?*?*?*?*?*?*?*?*?*?*?*?*?*?*?*?*?*?*?*?,3.2,3.2,100,99369.6,236,1379,290,57.0,44.3,49.4,6305,3243,5834,1052,210,0.5,9,5,9999,99999,9,999999999,0.0,999,999,99
3022,3,21,8,0,*?*?*?*?*?*?*?*?*?*?*?*?*?*?*?*?*?*?*?*?*?*?,4.3,4.3,100,99369.6,419,1378,295,120.5,52.7,104.5,13224,4786,11797,2835,210,3.1,9,5,9999,99999,9,999999999,0.0,999,999,99
3022,3,21,9,0,*?*?*?*?*?*?*?*?*?*?*?*?*?*?*?*?*?*?*?*?*?*?,6.1,6.1,100,99369.6,574,1378,302,174.2,55.6,151.0,19142,5374,17031,4389,210,3.6,9,5,9999,99999,9,999999999,0.0,999,999,99
3022,3,21,10,0,*?*?*?*?*?*?*?*?*?*?*?*?*?*?*?*?*?*?*?*?*?*?,8.0,7.0,98,99369.6,690,1378,311,214.5,57.0,186.0,23595,5642,20960,5725,210,3.1,9,5,9999,99999,9,999999999,0.0,999,999,99
3022,3,21,11,0,*?*?*?*?*?*?*?*?*?*?*?*?*?*?*?*?*?*?*?*?*?*?,9.3,7.7,94,99369.6,760,1378,320,137.4,0.0,137.4,16301,0,16364,6297,210,3.6,10,5,9999,99999,9,999999999,0.0,999,999,99
3022,3,21,12,0,*?*?*?*?*?*?*?*?*?*?*?*?*?*?*?*?*?*?*?*?*?*?,10.1,8.5,94,99369.6,778,1378,320,245.0,57.7,212.4,26971,5784,23934,6858,210,3.1,9,5,9999,99999,9,999999999,0.0,999,999,99
3022,3,21,13,0,*?*?*?*?*?*?*?*?*?*?*?*?*?*?*?*?*?*?*?*?*?*?,9.7,8.0,93,99369.6,744,1378,322,134.2,0.0,134.2,15907,0,15968,6120,207,3.6,10,5,9999,99999,9,999999999,0.0,999,999,99
3022,3,21,14,0,*?*?*?*?*?*?*?*?*?*?*?*?*?*?*?*?*?*?*?*?*?*?,9.9,8.8,97,99369.6,659,1377,323,117.3,0.0,117.3,13841,0,13890,5205,203,3.6,10,5,9999,99999,9,999999999,0.0,999,999,99
3022,3,21,15,0,*?*?*?*?*?*?*?*?*?*?*?*?*?*?*?*?*?*?*?*?*?*?,10.2,8.1,91,99369.6,530,1377,324,91.6,0.0,91.6,10735,0,10768,3887,200,3.1,10,5,9999,99999,9,999999999,0.0,999,999,99
3022,3,21,16,0,*?*?*?*?*?*?*?*?*?*?*?*?*?*?*?*?*?*?*?*?*?*?,10.1,6.2,80,99369.6,366,1379,320,102.1,51.2,88.5,11202,4489,10006,2355,197,3.1,9,5,9999,99999,9,999999999,0.0,999,999,99
3022,3,21,17,0,*?*?*?*?*?*?*?*?*?*?*?*?*?*?*?*?*?*?*?*?*?*?,9.9,4.1,71,99369.6,177,1379,319,36.6,37.9,31.8,4088,2415,3805,667,193,5.2,9,5,9999,99999,9,999999999,0.0,999,999,99
3022,3,21,18,0,*?*?*?*?*?*?*?*?*?*?*?*?*?*?*?*?*?*?*?*?*?*?,7.8,4.3,83,99369.6,0,-0,314,0.0,-0.0,0.0,0,0,0,0,190,4.6,10,5,9999,99999,9,999999999,0.0,999,999,99
3022,3,21,19,0,*?*?*?*?*?*?*?*?*?*?*?*?*?*?*?*?*?*?*?*?*?*?,6.6,4.3,89,99369.6,0,-0,309,0.0,-0.0,0.0,0,0,0,0,198,4.6,10,5,9999,99999,9,999999999,0.0,999,999,99
3022,3,21,20,0,*?*?*?*?*?*?*?*?*?*?*?*?*?*?*?*?*?*?*?*?*?*?,5.5,4.5,97,99369.6,0,-0,304,0.0,-0.0,0.0,0,0,0,0,207,4.6,10,5,9999,99999,9,999999999,0.0,999,999,99
3022,3,21,21,0,*?*?*?*?*?*?*?*?*?*?*?*?*?*?*?*?*?*?*?*?*?*?,5.4,3.9,95,99369.6,0,-0,304,0.0,-0.0,0.0,0,0,0,0,215,2.6,10,5,9999,99999,9,999999999,0.0,999,999,99
3022,3,21,22,0,*?*?*?*?*?*?*?*?*?*?*?*?*?*?*?*?*?*?*?*?*?*?,4.7,3.8,98,99369.6,0,-0,301,0.0,-0.0,0.0,0,0,0,0,223,3.1,10,5,9999,99999,9,999999999,0.0,999,999,99
3022,3,21,23,0,*?*?*?*?*?*?*?*?*?*?*?*?*?*?*?*?*?*?*?*?*?*?,4.2,3.8,100,99369.6,0,-0,299,0.0,-0.0,0.0,0,0,0,0,232,1.5,10,5,9999,99999,9,999999999,0.0,999,999,99
3022,3,21,24,0,*?*?*?*?*?*?*?*?*?*?*?*?*?*?*?*?*?*?*?*?*?*?,3.9,3.4,100,99369.6,0,-0,297,0.0,-0.0,0.0,0,0,0,0,230,0.5,10,5,9999,99999,9,999999999,0.0,999,999,99
3022,3,22,1,0,*?*?*?*?*?*?*?*?*?*?*?*?*?*?*?*?*?*?*?*?*?*?,3.2,0.8,83,99067.5,0,-0,295,0.0,-0.0,0.0,0,0,0,0,235,2.6,10,5,9999,99999,9,999999999,0.0,999,999,99
3022,3,22,2,0,*?*?*?*?*?*?*?*?*?*?*?*?*?*?*?*?*?*?*?*?*?*?,2.9,-0.6,76,99067.5,0,-0,294,0.0,-0.0,0.0,0,0,0,0,230,2.1,10,5,9999,99999,9,999999999,0.0,999,999,99
3022,3,22,3,0,*?*?*?*?*?*?*?*?*?*?*?*?*?*?*?*?*?*?*?*?*?*?,2.4,-1.3,75,99067.5,0,-0,292,0.0,-0.0,0.0,0,0,0,0,225,3.6,10,5,9999,99999,9,999999999,0.0,999,999,99
3022,3,22,4,0,*?*?*?*?*?*?*?*?*?*?*?*?*?*?*?*?*?*?*?*?*?*?,1.8,-1.7,74,99067.5,0,-0,289,0.0,-0.0,0.0,0,0,0,0,220,2.6,10,5,9999,99999,9,999999999,0.0,999,999,99
3022,3,22,5,0,*?*?*?*?*?*?*?*?*?*?*?*?*?*?*?*?*?*?*?*?*?*?,2.4,-1.3,74,99067.5,0,-0,265,0.0,-0.0,0.0,0,0,0,0,215,2.1,5,3,9999,99999,9,999999999,0.0,999,999,99
3022,3,22,6,0,*?*?*?*?*?*?*?*?*?*?*?*?*?*?*?*?*?*?*?*?*?*?,3.0,-1.1,73,99067.5,46,1385,242,0.0,0.0,0.0,0,0,0,0,210,1.5,0,0,9999,99999,9,999999999,0.0,999,999,99
3022,3,22,7,0,*?*?*?*?*?*?*?*?*?*?*?*?*?*?*?*?*?*?*?*?*?*?,2.7,-1.7,70,99067.5,244,1375,239,119.3,470.3,35.8,12431,34669,5589,669,212,1.5,0,0,9999,99999,9,999999999,0.0,999,999,99
3022,3,22,8,0,*?*?*?*?*?*?*?*?*?*?*?*?*?*?*?*?*?*?*?*?*?*?,4.2,-1.9,63,99067.5,427,1376,244,245.2,553.1,73.6,25415,49279,10753,1387,213,2.1,0,0,9999,99999,9,999999999,0.0,999,999,99
3022,3,22,9,0,*?*?*?*?*?*?*?*?*?*?*?*?*?*?*?*?*?*?*?*?*?*?,6.5,-1.3,56,99067.5,582,1377,254,351.7,582.4,105.5,36544,55682,14825,2089,215,2.1,0,0,9999,99999,9,999999999,0.0,999,999,99
3022,3,22,10,0,*?*?*?*?*?*?*?*?*?*?*?*?*?*?*?*?*?*?*?*?*?*?,8.6,-0.6,51,99067.5,698,1377,263,431.5,595.9,129.4,44979,58595,17705,2729,217,4.1,0,0,9999,99999,9,999999999,0.0,999,999,99
3022,3,22,11,0,*?*?*?*?*?*?*?*?*?*?*?*?*?*?*?*?*?*?*?*?*?*?,9.7,2.7,60,99067.5,767,1377,273,479.2,602.0,143.8,50062,59846,19356,3190,218,4.1,0,0,9999,99999,9,999999999,0.0,999,999,99
3022,3,22,12,0,*?*?*?*?*?*?*?*?*?*?*?*?*?*?*?*?*?*?*?*?*?*?,10.3,1.7,54,99067.5,785,1377,273,491.6,603.5,147.5,51387,60125,19777,3322,220,4.1,0,0,9999,99999,9,999999999,0.0,999,999,99
3022,3,22,13,0,*?*?*?*?*?*?*?*?*?*?*?*?*?*?*?*?*?*?*?*?*?*?,10.5,3.2,60,99067.5,751,1377,277,467.9,600.7,140.4,48849,59575,18968,3073,223,4.1,0,0,9999,99999,9,999999999,0.0,999,999,99
3022,3,22,14,0,*?*?*?*?*?*?*?*?*?*?*?*?*?*?*?*?*?*?*?*?*?*?,10.4,2.9,58,99067.5,666,1377,276,409.6,592.7,122.9,42655,57910,16929,2540,227,4.1,0,0,9999,99999,9,999999999,0.0,999,999,99
3022,3,22,15,0,*?*?*?*?*?*?*?*?*?*?*?*?*?*?*?*?*?*?*?*?*?*?,10.2,2.9,59,99067.5,537,1377,275,320.7,575.7,96.2,33299,54183,13670,1871,230,4.1,0,0,9999,99999,9,999999999,0.0,999,999,99
3022,3,22,16,0,*?*?*?*?*?*?*?*?*?*?*?*?*?*?*?*?*?*?*?*?*?*?,10.4,2.3,56,99067.5,373,1379,275,207.5,536.8,62.2,21511,45961,9251,1164,233,4.1,0,0,9999,99999,9,999999999,0.0,999,999,99
3022,3,22,17,0,*?*?*?*?*?*?*?*?*?*?*?*?*?*?*?*?*?*?*?*?*?*?,9.5,3.0,64,99067.5,184,1380,273,77.4,406.4,23.2,8007,28301,3822,483,237,4.1,0,0,9999,99999,9,999999999,0.0,999,999,99
3022,3,22,18,0,*?*?*?*?*?*?*?*?*?*?*?*?*?*?*?*?*?*?*?*?*?*?,8.3,3.0,68,99067.5,0,-0,307,0.0,-0.0,0.0,0,0,0,0,240,4.6,8,4,9999,99999,9,999999999,0.0,999,999,99
3022,3,22,19,0,*?*?*?*?*?*?*?*?*?*?*?*?*?*?*?*?*?*?*?*?*?*?,6.6,3.9,82,99067.5,0,-0,309,0.0,-0.0,0.0,0,0,0,0,235,3.6,10,5,9999,99999,9,999999999,0.0,999,999,99
3022,3,22,20,0,*?*?*?*?*?*?*?*?*?*?*?*?*?*?*?*?*?*?*?*?*?*?,5.4,2.5,80,99067.5,0,-0,304,0.0,-0.0,0.0,0,0,0,0,230,3.1,10,5,9999,99999,9,999999999,0.0,999,999,99
3022,3,22,21,0,*?*?*?*?*?*?*?*?*?*?*?*?*?*?*?*?*?*?*?*?*?*?,5.3,2.9,83,99067.5,0,-0,303,0.0,-0.0,0.0,0,0,0,0,225,2.6,10,5,9999,99999,9,999999999,0.0,999,999,99
3022,3,22,22,0,*?*?*?*?*?*?*?*?*?*?*?*?*?*?*?*?*?*?*?*?*?*?,4.9,2.7,85,99067.5,0,-0,302,0.0,-0.0,0.0,0,0,0,0,220,0.5,10,5,9999,99999,9,999999999,0.0,999,999,99
3022,3,22,23,0,*?*?*?*?*?*?*?*?*?*?*?*?*?*?*?*?*?*?*?*?*?*?,4.1,2.9,90,99067.5,0,-0,298,0.0,-0.0,0.0,0,0,0,0,215,1.5,10,5,9999,99999,9,999999999,0.0,999,999,99
3022,3,22,24,0,*?*?*?*?*?*?*?*?*?*?*?*?*?*?*?*?*?*?*?*?*?*?,3.8,2.5,89,99067.5,0,-0,297,0.0,-0.0,0.0,0,0,0,0,240,2.6,10,5,9999,99999,9,999999999,0.0,999,999,99
3022,3,23,1,0,*?*?*?*?*?*?*?*?*?*?*?*?*?*?*?*?*?*?*?*?*?*?,2.6,-1.3,73,100545,0,-0,292,0.0,-0.0,0.0,0,0,0,0,222,2.6,10,5,9999,99999,9,999999999,0.0,999,999,99
3022,3,23,2,0,*?*?*?*?*?*?*?*?*?*?*?*?*?*?*?*?*?*?*?*?*?*?,1.8,-3.7,64,100545,0,-0,289,0.0,-0.0,0.0,0,0,0,0,233,1.0,10,5,9999,99999,9,999999999,0.0,999,999,99
3022,3,23,3,0,*?*?*?*?*?*?*?*?*?*?*?*?*?*?*?*?*?*?*?*?*?*?,1.1,-3.9,66,100545,0,-0,287,0.0,-0.0,0.0,0,0,0,0,245,0.5,10,5,9999,99999,9,999999999,0.0,999,999,99
3022,3,23,4,0,*?*?*?*?*?*?*?*?*?*?*?*?*?*?*?*?*?*?*?*?*?*?,2.1,-3.4,63,100545,0,-0,291,0.0,-0.0,0.0,0,0,0,0,257,1.5,10,5,9999,99999,9,999999999,0.0,999,999,99
3022,3,23,5,0,*?*?*?*?*?*?*?*?*?*?*?*?*?*?*?*?*?*?*?*?*?*?,1.4,-3.7,65,100545,0,-0,288,0.0,-0.0,0.0,0,0,0,0,268,3.1,10,5,9999,99999,9,999999999,0.0,999,999,99
3022,3,23,6,0,*?*?*?*?*?*?*?*?*?*?*?*?*?*?*?*?*?*?*?*?*?*?,0.8,-3.7,69,100545,55,1387,280,0.0,0.0,0.0,0,0,0,0,280,2.1,9,5,9999,99999,9,999999999,0.0,999,999,99
3022,3,23,7,0,*?*?*?*?*?*?*?*?*?*?*?*?*?*?*?*?*?*?*?*?*?*?,2.2,-3.1,65,100545,253,1376,246,124.9,456.6,41.0,12931,33966,6272,756,285,2.6,2,1,9999,99999,9,999999999,0.0,999,999,99
3022,3,23,8,0,*?*?*?*?*?*?*?*?*?*?*?*?*?*?*?*?*?*?*?*?*?*?,3.7,-2.2,63,100545,436,1377,242,251.1,555.3,75.3,26036,49745,10989,1423,290,1.5,0,0,9999,99999,9,999999999,0.0,999,999,99
3022,3,23,9,0,*?*?*?*?*?*?*?*?*?*?*?*?*?*?*?*?*?*?*?*?*?*?,5.4,-0.6,63,100545,590,1376,251,357.5,583.6,107.2,37156,55936,15038,2131,295,2.1,0,0,9999,99999,9,999999999,0.0,999,999,99
3022,3,23,10,0,*?*?*?*?*?*?*?*?*?*?*?*?*?*?*?*?*?*?*?*?*?*?,7.8,0.2,57,100545,706,1377,261,437.2,596.7,131.1,45582,58760,17904,2780,300,3.1,0,0,9999,99999,9,999999999,0.0,999,999,99
3022,3,23,11,0,*?*?*?*?*?*?*?*?*?*?*?*?*?*?*?*?*?*?*?*?*?*?,8.5,0.2,55,100545,775,1377,275,483.3,576.8,158.5,50181,57141,20910,3489,305,4.1,2,1,9999,99999,9,999999999,0.0,999,999,99
3022,3,23,12,0,*?*?*?*?*?*?*?*?*?*?*?*?*?*?*?*?*?*?*?*?*?*?,9.2,1.0,56,100545,793,1377,284,491.0,543.2,178.3,52629,55478,21944,4037,310,5.7,3,2,9999,99999,9,999999999,0.0,999,999,99
3022,3,23,13,0,*?*?*?*?*?*?*?*?*?*?*?*?*?*?*?*?*?*?*?*?*?*?,9.2,0.2,53,100545,758,1377,266,473.0,601.3,141.9,49397,59699,19144,3125,305,4.1,0,0,9999,99999,9,999999999,0.0,999,999,99
3022,3,23,14,0,*?*?*?*?*?*?*?*?*?*?*?*?*?*?*?*?*?*?*?*?*?*?,9.7,0.2,51,100545,673,1376,268,414.5,593.5,124.4,43180,58071,17103,2581,300,3.1,0,0,9999,99999,9,999999999,0.0,999,999,99
3022,3,23,15,0,*?*?*?*?*?*?*?*?*?*?*?*?*?*?*?*?*?*?*?*?*?*?,9.6,-0.0,50,100545,544,1377,268,325.6,576.8,97.7,33807,54435,13853,1904,295,3.6,0,0,9999,99999,9,999999999,0.0,999,999,99
3022,3,23,16,0,*?*?*?*?*?*?*?*?*?*?*?*?*?*?*?*?*?*?*?*?*?*?,9.2,0.2,53,100545,379,1375,266,212.2,539.1,63.7,21998,46413,9438,1191,290,3.6,0,0,9999,99999,9,999999999,0.0,999,999,99
3022,3,23,17,0,*?*?*?*?*?*?*?*?*?*?*?*?*?*?*?*?*?*?*?*?*?*?,9.2,0.2,52,100545,190,1373,266,82.1,415.7,24.6,8467,29267,4038,506,285,3.6,0,0,9999,99999,9,999999999,0.0,999,999,99
3022,3,23,18,0,*?*?*?*?*?*?*?*?*?*?*?*?*?*?*?*?*?*?*?*?*?*?,8.1,-0.0,56,100545,0,-0,300,0.0,-0.0,0.0,0,0,0,0,280,3.1,7,4,9999,99999,9,999999999,0.0,999,999,99
3022,3,23,19,0,*?*?*?*?*?*?*?*?*?*?*?*?*?*?*?*?*?*?*?*?*?*?,5.4,-0.4,64,100545,0,-0,304,0.0,-0.0,0.0,0,0,0,0,250,2.6,10,5,9999,99999,9,999999999,0.0,999,999,99
3022,3,23,20,0,*?*?*?*?*?*?*?*?*?*?*?*?*?*?*?*?*?*?*?*?*?*?,4.2,-1.5,65,100545,0,-0,299,0.0,-0.0,0.0,0,0,0,0,220,3.6,10,5,9999,99999,9,999999999,0.0,999,999,99
3022,3,23,21,0,*?*?*?*?*?*?*?*?*?*?*?*?*?*?*?*?*?*?*?*?*?*?,4.0,-1.1,67,100545,0,-0,298,0.0,-0.0,0.0,0,0,0,0,190,4.1,10,5,9999,99999,9,999999999,0.0,999,999,99
3022,3,23,22,0,*?*?*?*?*?*?*?*?*?*?*?*?*?*?*?*?*?*?*?*?*?*?,3.5,-1.5,67,100545,0,-0,296,0.0,-0.0,0.0,0,0,0,0,160,5.7,10,5,9999,99999,9,999999999,0.0,999,999,99
3022,3,23,23,0,*?*?*?*?*?*?*?*?*?*?*?*?*?*?*?*?*?*?*?*?*?*?,3.4,-1.9,66,100545,0,-0,296,0.0,-0.0,0.0,0,0,0,0,130,6.7,10,5,9999,99999,9,999999999,0.0,999,999,99
3022,3,23,24,0,*?*?*?*?*?*?*?*?*?*?*?*?*?*?*?*?*?*?*?*?*?*?,3.3,0.8,82,100545,0,-0,295,0.0,-0.0,0.0,0,0,0,0,210,2.6,10,5,9999,99999,9,999999999,0.0,999,999,99
3022,3,24,1,0,*?*?*?*?*?*?*?*?*?*?*?*?*?*?*?*?*?*?*?*?*?*?,3.4,1.5,86,100816,0,-0,295,0.0,-0.0,0.0,0,0,0,0,92,2.1,10,5,9999,99999,9,999999999,0.0,999,999,99
3022,3,24,2,0,*?*?*?*?*?*?*?*?*?*?*?*?*?*?*?*?*?*?*?*?*?*?,2.8,2.7,99,100816,0,-0,293,0.0,-0.0,0.0,0,0,0,0,83,2.6,10,5,9999,99999,9,999999999,0.0,999,999,99
3022,3,24,3,0,*?*?*?*?*?*?*?*?*?*?*?*?*?*?*?*?*?*?*?*?*?*?,2.0,1.3,94,100816,0,-0,290,0.0,-0.0,0.0,0,0,0,0,75,1.5,10,5,9999,99999,9,999999999,0.0,999,999,99
3022,3,24,4,0,*?*?*?*?*?*?*?*?*?*?*?*?*?*?*?*?*?*?*?*?*?*?,2.7,2.5,97,100816,0,-0,292,0.0,-0.0,0.0,0,0,0,0,67,1.5,10,5,9999,99999,9,999999999,0.0,999,999,99
3022,3,24,5,0,*?*?*?*?*?*?*?*?*?*?*?*?*?*?*?*?*?*?*?*?*?*?,3.3,2.7,94,100816,0,-0,295,0.0,-0.0,0.0,0,0,0,0,58,1.0,10,5,9999,99999,9,999999999,0.0,999,999,99
3022,3,24,6,0,*?*?*?*?*?*?*?*?*?*?*?*?*?*?*?*?*?*?*?*?*?*?,2.8,0.6,85,100816,63,1367,293,0.0,0.0,0.0,0,0,0,0,50,1.0,10,5,9999,99999,9,999999999,0.0,999,999,99
3022,3,24,7,0,*?*?*?*?*?*?*?*?*?*?*?*?*?*?*?*?*?*?*?*?*?*?,3.7,-0.6,72,100816,262,1377,287,87.7,116.1,65.6,9590,8883,7627,1405,65,1.0,8,4,9999,99999,9,999999999,0.0,999,999,99
3022,3,24,8,0,*?*?*?*?*?*?*?*?*?*?*?*?*?*?*?*?*?*?*?*?*?*?,5.0,0.6,72,100816,444,1375,282,224.9,312.1,124.2,23862,28886,14369,2501,80,2.6,6,3,9999,99999,9,999999999,0.0,999,999,99
3022,3,24,9,0,*?*?*?*?*?*?*?*?*?*?*?*?*?*?*?*?*?*?*?*?*?*?,6.3,1.9,73,100816,598,1375,273,359.0,525.8,130.3,38248,51406,16564,2578,95,3.1,3,2,9999,99999,9,999999999,0.0,999,999,99
3022,3,24,10,0,*?*?*?*?*?*?*?*?*?*?*?*?*?*?*?*?*?*?*?*?*?*?,8.9,1.3,58,100816,714,1376,283,437.6,537.3,158.8,46771,54154,19801,3374,110,3.6,3,2,9999,99999,9,999999999,0.0,999,999,99
3022,3,24,11,0,*?*?*?*?*?*?*?*?*?*?*?*?*?*?*?*?*?*?*?*?*?*?,10.2,0.8,52,100816,782,1375,293,474.7,490.8,195.6,50304,49983,23615,4437,125,5.7,4,2,9999,99999,9,999999999,0.0,999,999,99
3022,3,24,12,0,*?*?*?*?*?*?*?*?*?*?*?*?*?*?*?*?*?*?*?*?*?*?,10.7,1.9,54,100816,800,1376,296,486.4,491.9,200.4,51574,50216,24129,4618,140,5.2,4,2,9999,99999,9,999999999,0.0,999,999,99
3022,3,24,13,0,*?*?*?*?*?*?*?*?*?*?*?*?*?*?*?*?*?*?*?*?*?*?,10.7,1.5,53,100816,765,1376,307,418.3,337.1,230.9,44906,35479,25707,5487,142,4.6,6,3,9999,99999,9,999999999,0.0,999,999,99
3022,3,24,14,0,*?*?*?*?*?*?*?*?*?*?*?*?*?*?*?*?*?*?*?*?*?*?,10.8,2.3,55,100816,680,1376,302,391.3,415.7,185.9,40877,41458,22368,3944,143,6.2,5,3,9999,99999,9,999999999,0.0,999,999,99
3022,3,24,15,0,*?*?*?*?*?*?*?*?*?*?*?*?*?*?*?*?*?*?*?*?*?*?,10.7,3.2,59,100816,551,1377,308,289.1,323.6,159.6,30765,31959,18211,3361,145,4.6,6,3,9999,99999,9,999999999,0.0,999,999,99
3022,3,24,16,0,*?*?*?*?*?*?*?*?*?*?*?*?*?*?*?*?*?*?*?*?*?*?,10.7,3.4,60,100816,386,1376,298,210.1,440.4,86.6,22106,37984,11263,1596,147,6.2,4,2,9999,99999,9,999999999,0.0,999,999,99
3022,3,24,17,0,*?*?*?*?*?*?*?*?*?*?*?*?*?*?*?*?*?*?*?*?*?*?,9.7,2.7,61,100816,197,1375,298,81.0,296.8,38.5,8259,19589,5757,683,148,5.2,5,3,9999,99999,9,999999999,0.0,999,999,99
3022,3,24,18,0,*?*?*?*?*?*?*?*?*?*?*?*?*?*?*?*?*?*?*?*?*?*?,8.7,3.2,68,100816,0,-0,314,0.0,-0.0,0.0,0,0,0,0,150,5.7,9,5,9999,99999,9,999999999,0.0,999,999,99
3022,3,24,19,0,*?*?*?*?*?*?*?*?*?*?*?*?*?*?*?*?*?*?*?*?*?*?,6.7,3.6,80,100816,0,-0,309,0.0,-0.0,0.0,0,0,0,0,150,5.2,10,5,9999,99999,9,999999999,0.0,999,999,99
3022,3,24,20,0,*?*?*?*?*?*?*?*?*?*?*?*?*?*?*?*?*?*?*?*?*?*?,5.8,3.2,83,100816,0,-0,306,0.0,-0.0,0.0,0,0,0,0,150,5.2,10,5,9999,99999,9,999999999,0.0,999,999,99
3022,3,24,21,0,*?*?*?*?*?*?*?*?*?*?*?*?*?*?*?*?*?*?*?*?*?*?,5.6,3.4,85,100816,0,-0,305,0.0,-0.0,0.0,0,0,0,0,150,1.5,10,5,9999,99999,9,999999999,0.0,999,999,99
3022,3,24,22,0,*?*?*?*?*?*?*?*?*?*?*?*?*?*?*?*?*?*?*?*?*?*?,4.5,3.6,93,100816,0,-0,300,0.0,-0.0,0.0,0,0,0,0,150,3.1,10,5,9999,99999,9,999999999,0.0,999,999,99
3022,3,24,23,0,*?*?*?*?*?*?*?*?*?*?*?*?*?*?*?*?*?*?*?*?*?*?,4.7,3.4,91,100816,0,-0,301,0.0,-0.0,0.0,0,0,0,0,150,1.0,10,5,9999,99999,9,999999999,0.0,999,999,99
3022,3,24,24,0,*?*?*?*?*?*?*?*?*?*?*?*?*?*?*?*?*?*?*?*?*?*?,3.2,-0.2,77,100816,0,-0,295,0.0,-0.0,0.0,0,0,0,0,100,1.5,10,5,9999,99999,9,999999999,0.0,999,999,99
3022,3,25,1,0,*?*?*?*?*?*?*?*?*?*?*?*?*?*?*?*?*?*?*?*?*?*?,5.9,5.1,94,100928,0,-0,306,0.0,-0.0,0.0,0,0,0,0,153,0.5,10,5,9999,99999,9,999999999,0.0,999,999,99
3022,3,25,2,0,*?*?*?*?*?*?*?*?*?*?*?*?*?*?*?*?*?*?*?*?*?*?,6.9,5.8,93,100928,0,-0,310,0.0,-0.0,0.0,0,0,0,0,157,3.1,10,5,9999,99999,9,999999999,0.0,999,999,99
3022,3,25,3,0,*?*?*?*?*?*?*?*?*?*?*?*?*?*?*?*?*?*?*?*?*?*?,5.6,5.3,97,100928,0,-0,304,0.0,-0.0,0.0,0,0,0,0,160,2.6,10,5,9999,99999,9,999999999,0.0,999,999,99
3022,3,25,4,0,*?*?*?*?*?*?*?*?*?*?*?*?*?*?*?*?*?*?*?*?*?*?,5.3,5.0,97,100928,0,-0,303,0.0,-0.0,0.0,0,0,0,0,163,0.5,10,5,9999,99999,9,999999999,0.0,999,999,99
3022,3,25,5,0,*?*?*?*?*?*?*?*?*?*?*?*?*?*?*?*?*?*?*?*?*?*?,4.9,5.0,100,100928,0,-0,272,0.0,-0.0,0.0,0,0,0,0,167,3.1,3,2,9999,99999,9,999999999,0.0,999,999,99
3022,3,25,6,0,*?*?*?*?*?*?*?*?*?*?*?*?*?*?*?*?*?*?*?*?*?*?,5.5,5.5,100,100928,72,1372,263,0.8,10.1,0.2,90,575,45,10,170,2.1,0,0,9999,99999,9,999999999,0.0,999,999,99
3022,3,25,7,0,*?*?*?*?*?*?*?*?*?*?*?*?*?*?*?*?*?*?*?*?*?*?,6.1,6.1,100,100928,270,1373,266,137.4,489.1,41.2,14287,37498,6355,769,197,3.1,0,0,9999,99999,9,999999999,0.0,999,999,99
3022,3,25,8,0,*?*?*?*?*?*?*?*?*?*?*?*?*?*?*?*?*?*?*?*?*?*?,6.5,6.2,97,100928,453,1376,268,263.0,559.4,78.9,27268,50623,11453,1496,223,4.6,0,0,9999,99999,9,999999999,0.0,999,999,99
3022,3,25,9,0,*?*?*?*?*?*?*?*?*?*?*?*?*?*?*?*?*?*?*?*?*?*?,8.2,6.6,90,100928,606,1374,275,369.1,585.8,110.7,38373,56418,15459,2217,250,4.1,0,0,9999,99999,9,999999999,0.0,999,999,99
3022,3,25,10,0,*?*?*?*?*?*?*?*?*?*?*?*?*?*?*?*?*?*?*?*?*?*?,9.6,6.6,81,100928,721,1374,281,448.4,598.2,134.5,46772,59067,18288,2884,277,4.6,0,0,9999,99999,9,999999999,0.0,999,999,99
3022,3,25,11,0,*?*?*?*?*?*?*?*?*?*?*?*?*?*?*?*?*?*?*?*?*?*?,10.5,6.2,75,100928,790,1375,284,495.6,603.9,148.7,51809,60207,19906,3365,303,5.2,0,0,9999,99999,9,999999999,0.0,999,999,99
3022,3,25,12,0,*?*?*?*?*?*?*?*?*?*?*?*?*?*?*?*?*?*?*?*?*?*?,10.6,5.8,72,100928,807,1375,283,507.5,605.2,152.2,53077,60453,20303,3500,330,4.6,0,0,9999,99999,9,999999999,0.0,999,999,99
3022,3,25,13,0,*?*?*?*?*?*?*?*?*?*?*?*?*?*?*?*?*?*?*?*?*?*?,11.0,4.3,64,100928,772,1375,281,483.2,602.5,145.0,50479,59932,19485,3231,283,4.1,0,0,9999,99999,9,999999999,0.0,999,999,99
3022,3,25,14,0,*?*?*?*?*?*?*?*?*?*?*?*?*?*?*?*?*?*?*?*?*?*?,10.7,4.1,63,100928,687,1376,280,424.4,594.9,127.3,44226,58380,17453,2667,237,4.1,0,0,9999,99999,9,999999999,0.0,999,999,99
3022,3,25,15,0,*?*?*?*?*?*?*?*?*?*?*?*?*?*?*?*?*?*?*?*?*?*?,10.6,4.5,65,100928,557,1374,280,335.2,579.0,100.6,34811,54909,14207,1971,190,3.6,0,0,9999,99999,9,999999999,0.0,999,999,99
3022,3,25,16,0,*?*?*?*?*?*?*?*?*?*?*?*?*?*?*?*?*?*?*?*?*?*?,10.9,5.1,68,100928,393,1376,283,221.7,543.5,66.5,22978,47291,9819,1247,143,4.1,0,0,9999,99999,9,999999999,0.0,999,999,99
3022,3,25,17,0,*?*?*?*?*?*?*?*?*?*?*?*?*?*?*?*?*?*?*?*?*?*?,10.9,5.0,67,100928,204,1376,282,91.5,432.2,27.5,9394,31100,4468,553,97,5.2,0,0,9999,99999,9,999999999,0.0,999,999,99
3022,3,25,18,0,*?*?*?*?*?*?*?*?*?*?*?*?*?*?*?*?*?*?*?*?*?*?,9.0,3.8,70,100928,4,1413,306,0.0,0.0,0.0,0,0,0,0,50,6.2,7,4,9999,99999,9,999999999,0.0,999,999,99
3022,3,25,19,0,*?*?*?*?*?*?*?*?*?*?*?*?*?*?*?*?*?*?*?*?*?*?,8.1,4.8,79,100928,0,-0,315,0.0,-0.0,0.0,0,0,0,0,52,4.6,10,5,9999,99999,9,999999999,0.0,999,999,99
3022,3,25,20,0,*?*?*?*?*?*?*?*?*?*?*?*?*?*?*?*?*?*?*?*?*?*?,7.2,5.0,85,100928,0,-0,311,0.0,-0.0,0.0,0,0,0,0,53,4.1,10,5,9999,99999,9,999999999,0.0,999,999,99
3022,3,25,21,0,*?*?*?*?*?*?*?*?*?*?*?*?*?*?*?*?*?*?*?*?*?*?,7.0,5.0,87,100928,0,-0,311,0.0,-0.0,0.0,0,0,0,0,55,2.6,10,5,9999,99999,9,999999999,0.0,999,999,99
3022,3,25,22,0,*?*?*?*?*?*?*?*?*?*?*?*?*?*?*?*?*?*?*?*?*?*?,7.0,5.1,87,100928,0,-0,311,0.0,-0.0,0.0,0,0,0,0,57,1.5,10,5,9999,99999,9,999999999,0.0,999,999,99
3022,3,25,23,0,*?*?*?*?*?*?*?*?*?*?*?*?*?*?*?*?*?*?*?*?*?*?,6.9,5.9,93,100928,0,-0,310,0.0,-0.0,0.0,0,0,0,0,58,4.6,10,5,9999,99999,9,999999999,0.0,999,999,99
3022,3,25,24,0,*?*?*?*?*?*?*?*?*?*?*?*?*?*?*?*?*?*?*?*?*?*?,4.9,4.3,95,100928,0,-0,301,0.0,-0.0,0.0,0,0,0,0,150,2.6,10,5,9999,99999,9,999999999,0.0,999,999,99
3022,3,26,1,0,*?*?*?*?*?*?*?*?*?*?*?*?*?*?*?*?*?*?*?*?*?*?,7.0,2.9,74,102171,0,-0,311,0.0,-0.0,0.0,0,0,0,0,55,2.6,10,5,9999,99999,9,999999999,0.0,999,999,99
3022,3,26,2,0,*?*?*?*?*?*?*?*?*?*?*?*?*?*?*?*?*?*?*?*?*?*?,6.9,1.3,66,102171,0,-0,311,0.0,-0.0,0.0,0,0,0,0,50,3.1,10,5,9999,99999,9,999999999,0.0,999,999,99
3022,3,26,3,0,*?*?*?*?*?*?*?*?*?*?*?*?*?*?*?*?*?*?*?*?*?*?,7.6,1.5,64,102171,0,-0,314,0.0,-0.0,0.0,0,0,0,0,45,2.1,10,5,9999,99999,9,999999999,0.0,999,999,99
3022,3,26,4,0,*?*?*?*?*?*?*?*?*?*?*?*?*?*?*?*?*?*?*?*?*?*?,6.6,1.5,69,102171,0,-0,309,0.0,-0.0,0.0,0,0,0,0,40,2.1,10,5,9999,99999,9,999999999,0.0,999,999,99
3022,3,26,5,0,*?*?*?*?*?*?*?*?*?*?*?*?*?*?*?*?*?*?*?*?*?*?,7.2,1.3,65,102171,0,-0,276,0.0,-0.0,0.0,0,0,0,0,35,2.6,3,2,9999,99999,9,999999999,0.0,999,999,99
3022,3,26,6,0,*?*?*?*?*?*?*?*?*?*?*?*?*?*?*?*?*?*?*?*?*?*?,6.8,0.8,65,102171,81,1375,259,6.8,81.2,2.1,762,4721,370,81,30,3.1,0,0,9999,99999,9,999999999,0.0,999,999,99
3022,3,26,7,0,*?*?*?*?*?*?*?*?*?*?*?*?*?*?*?*?*?*?*?*?*?*?,6.4,0.8,68,102171,279,1375,257,143.4,494.6,43.0,14905,38371,6610,802,28,2.1,0,0,9999,99999,9,999999999,0.0,999,999,99
3022,3,26,8,0,*?*?*?*?*?*?*?*?*?*?*?*?*?*?*?*?*?*?*?*?*?*?,8.6,1.9,63,102171,461,1375,267,268.9,561.3,80.7,27880,51038,11681,1533,27,3.1,0,0,9999,99999,9,999999999,0.0,999,999,99
3022,3,26,9,0,*?*?*?*?*?*?*?*?*?*?*?*?*?*?*?*?*?*?*?*?*?*?,10.8,3.6,61,102171,614,1373,279,374.8,586.9,112.5,38977,56647,15667,2260,25,4.6,0,0,9999,99999,9,999999999,0.0,999,999,99
3022,3,26,10,0,*?*?*?*?*?*?*?*?*?*?*?*?*?*?*?*?*?*?*?*?*?*?,11.5,3.6,57,102171,729,1374,282,454.0,599.0,136.2,47366,59216,18482,2937,23,7.2,0,0,9999,99999,9,999999999,0.0,999,999,99
3022,3,26,11,0,*?*?*?*?*?*?*?*?*?*?*?*?*?*?*?*?*?*?*?*?*?*?,12.1,3.8,56,102171,797,1374,285,501.0,604.5,150.3,52384,60318,20084,3425,22,7.2,0,0,9999,99999,9,999999999,0.0,999,999,99
3022,3,26,12,0,*?*?*?*?*?*?*?*?*?*?*?*?*?*?*?*?*?*?*?*?*?*?,12.9,3.4,52,102171,814,1374,287,512.7,605.7,153.8,53633,60554,20473,3560,20,6.7,0,0,9999,99999,9,999999999,0.0,999,999,99
3022,3,26,13,0,*?*?*?*?*?*?*?*?*?*?*?*?*?*?*?*?*?*?*?*?*?*?,13.2,3.8,52,102171,779,1375,289,488.2,603.1,146.5,51017,60045,19656,3284,25,5.2,0,0,9999,99999,9,999999999,0.0,999,999,99
3022,3,26,14,0,*?*?*?*?*?*?*?*?*?*?*?*?*?*?*?*?*?*?*?*?*?*?,13.1,4.6,56,102171,693,1374,291,429.3,595.6,128.8,44740,58523,17620,2709,30,5.2,0,0,9999,99999,9,999999999,0.0,999,999,99
3022,3,26,15,0,*?*?*?*?*?*?*?*?*?*?*?*?*?*?*?*?*?*?*?*?*?*?,12.9,4.3,55,102171,564,1375,289,340.0,580.0,102.0,35313,55140,14387,2004,35,4.6,0,0,9999,99999,9,999999999,0.0,999,999,99
3022,3,26,16,0,*?*?*?*?*?*?*?*?*?*?*?*?*?*?*?*?*?*?*?*?*?*?,13.1,3.9,53,102171,399,1374,289,226.4,545.5,67.9,23461,47705,10003,1274,40,4.6,0,0,9999,99999,9,999999999,0.0,999,999,99
3022,3,26,17,0,*?*?*?*?*?*?*?*?*?*?*?*?*?*?*?*?*?*?*?*?*?*?,13.1,4.1,54,102171,210,1371,289,96.2,439.6,28.9,9850,31952,4678,574,45,3.6,0,0,9999,99999,9,999999999,0.0,999,999,99
3022,3,26,18,0,*?*?*?*?*?*?*?*?*?*?*?*?*?*?*?*?*?*?*?*?*?*?,11.6,4.3,61,102171,11,1416,312,0.0,0.0,0.0,0,0,0,0,50,2.6,6,3,9999,99999,9,999999999,0.0,999,999,99
3022,3,26,19,0,*?*?*?*?*?*?*?*?*?*?*?*?*?*?*?*?*?*?*?*?*?*?,10.5,4.3,65,102171,0,-0,327,0.0,-0.0,0.0,0,0,0,0,52,2.6,10,5,9999,99999,9,999999999,0.0,999,999,99
3022,3,26,20,0,*?*?*?*?*?*?*?*?*?*?*?*?*?*?*?*?*?*?*?*?*?*?,9.2,3.4,66,102171,0,-0,321,0.0,-0.0,0.0,0,0,0,0,53,2.6,10,5,9999,99999,9,999999999,0.0,999,999,99
3022,3,26,21,0,*?*?*?*?*?*?*?*?*?*?*?*?*?*?*?*?*?*?*?*?*?*?,9.0,3.8,69,102171,0,-0,320,0.0,-0.0,0.0,0,0,0,0,55,3.1,10,5,9999,99999,9,999999999,0.0,999,999,99
3022,3,26,22,0,*?*?*?*?*?*?*?*?*?*?*?*?*?*?*?*?*?*?*?*?*?*?,8.7,3.0,67,102171,0,-0,319,0.0,-0.0,0.0,0,0,0,0,57,2.1,10,5,9999,99999,9,999999999,0.0,999,999,99
3022,3,26,23,0,*?*?*?*?*?*?*?*?*?*?*?*?*?*?*?*?*?*?*?*?*?*?,8.0,2.7,68,102171,0,-0,315,0.0,-0.0,0.0,0,0,0,0,58,2.1,10,5,9999,99999,9,999999999,0.0,999,999,99
3022,3,26,24,0,*?*?*?*?*?*?*?*?*?*?*?*?*?*?*?*?*?*?*?*?*?*?,6.9,4.5,84,102171,0,-0,310,0.0,-0.0,0.0,0,0,0,0,60,5.7,10,5,9999,99999,9,999999999,0.0,999,999,99
3022,3,27,1,0,*?*?*?*?*?*?*?*?*?*?*?*?*?*?*?*?*?*?*?*?*?*?,6.2,6.2,100,101801,0,-0,307,0.0,-0.0,0.0,0,0,0,0,63,3.1,10,5,9999,99999,9,999999999,0.0,999,999,99
3022,3,27,2,0,*?*?*?*?*?*?*?*?*?*?*?*?*?*?*?*?*?*?*?*?*?*?,5.1,5.0,100,101801,0,-0,302,0.0,-0.0,0.0,0,0,0,0,67,2.6,10,5,9999,99999,9,999999999,0.0,999,999,99
3022,3,27,3,0,*?*?*?*?*?*?*?*?*?*?*?*?*?*?*?*?*?*?*?*?*?*?,4.6,4.5,100,101801,0,-0,300,0.0,-0.0,0.0,0,0,0,0,70,3.1,10,5,9999,99999,9,999999999,0.0,999,999,99
3022,3,27,4,0,*?*?*?*?*?*?*?*?*?*?*?*?*?*?*?*?*?*?*?*?*?*?,4.4,4.3,100,101801,0,-0,299,0.0,-0.0,0.0,0,0,0,0,73,3.1,10,5,9999,99999,9,999999999,0.0,999,999,99
3022,3,27,5,0,*?*?*?*?*?*?*?*?*?*?*?*?*?*?*?*?*?*?*?*?*?*?,4.4,4.3,100,101801,0,-0,299,0.0,-0.0,0.0,0,0,0,0,77,4.1,10,5,9999,99999,9,999999999,0.0,999,999,99
3022,3,27,6,0,*?*?*?*?*?*?*?*?*?*?*?*?*?*?*?*?*?*?*?*?*?*?,4.2,4.3,100,101801,90,1379,298,3.7,0.0,3.7,479,-0,478,152,80,3.6,10,5,9999,99999,9,999999999,0.0,999,999,99
3022,3,27,7,0,*?*?*?*?*?*?*?*?*?*?*?*?*?*?*?*?*?*?*?*?*?*?,4.1,4.1,100,101801,287,1372,298,43.3,0.0,43.3,5049,0,5059,1698,83,2.6,10,5,9999,99999,9,999999999,0.0,999,999,99
3022,3,27,8,0,*?*?*?*?*?*?*?*?*?*?*?*?*?*?*?*?*?*?*?*?*?*?,6.3,5.5,100,101801,469,1373,307,79.7,0.0,79.7,9312,0,9339,3310,87,4.1,10,5,9999,99999,9,999999999,0.0,999,999,99
3022,3,27,9,0,*?*?*?*?*?*?*?*?*?*?*?*?*?*?*?*?*?*?*?*?*?*?,8.4,6.9,95,101801,622,1373,312,191.7,56.3,166.2,21075,5504,18736,4946,90,4.6,9,5,9999,99999,9,999999999,0.0,999,999,99
3022,3,27,10,0,*?*?*?*?*?*?*?*?*?*?*?*?*?*?*?*?*?*?*?*?*?*?,9.9,6.6,84,101801,737,1374,323,133.3,0.0,133.3,15792,0,15852,6067,93,2.6,10,5,9999,99999,9,999999999,0.0,999,999,99
3022,3,27,11,0,*?*?*?*?*?*?*?*?*?*?*?*?*?*?*?*?*?*?*?*?*?*?,10.9,7.4,84,101801,805,1374,328,146.8,0.0,146.8,17471,0,17541,6825,97,3.6,10,5,9999,99999,9,999999999,0.0,999,999,99
3022,3,27,12,0,*?*?*?*?*?*?*?*?*?*?*?*?*?*?*?*?*?*?*?*?*?*?,11.9,6.9,76,101801,821,1373,332,150.2,0.0,150.2,17884,0,17957,7013,100,4.1,10,5,9999,99999,9,999999999,0.0,999,999,99
3022,3,27,13,0,*?*?*?*?*?*?*?*?*?*?*?*?*?*?*?*?*?*?*?*?*?*?,12.0,6.9,75,101801,786,1374,329,248.5,57.8,215.4,27357,5798,24273,6992,97,4.1,9,5,9999,99999,9,999999999,0.0,999,999,99
3022,3,27,14,0,*?*?*?*?*?*?*?*?*?*?*?*?*?*?*?*?*?*?*?*?*?*?,11.7,6.7,76,101801,700,1373,332,125.9,0.0,125.9,14886,0,14941,5663,93,5.7,10,5,9999,99999,9,999999999,0.0,999,999,99
3022,3,27,15,0,*?*?*?*?*?*?*?*?*?*?*?*?*?*?*?*?*?*?*?*?*?*?,11.8,6.1,73,101801,570,1372,332,100.0,0.0,100.0,11736,0,11774,4302,90,5.7,10,5,9999,99999,9,999999999,0.0,999,999,99
3022,3,27,16,0,*?*?*?*?*?*?*?*?*?*?*?*?*?*?*?*?*?*?*?*?*?*?,11.9,6.1,72,101801,406,1375,333,67.0,0.0,67.0,7814,0,7834,2723,87,3.6,10,5,9999,99999,9,999999999,0.0,999,999,99
3022,3,27,17,0,*?*?*?*?*?*?*?*?*?*?*?*?*?*?*?*?*?*?*?*?*?*?,10.9,6.6,79,101801,217,1373,328,29.2,0.0,29.2,3426,0,3431,1132,83,4.6,10,5,9999,99999,9,999999999,0.0,999,999,99
3022,3,27,18,0,*?*?*?*?*?*?*?*?*?*?*?*?*?*?*?*?*?*?*?*?*?*?,9.7,6.6,86,101801,17,1339,322,0.0,0.0,0.0,0,0,0,0,80,4.1,10,5,9999,99999,9,999999999,0.0,999,999,99
3022,3,27,19,0,*?*?*?*?*?*?*?*?*?*?*?*?*?*?*?*?*?*?*?*?*?*?,8.6,7.0,95,101801,0,-0,317,0.0,-0.0,0.0,0,0,0,0,78,4.1,10,5,9999,99999,9,999999999,0.0,999,999,99
3022,3,27,20,0,*?*?*?*?*?*?*?*?*?*?*?*?*?*?*?*?*?*?*?*?*?*?,8.2,7.9,100,101801,0,-0,315,0.0,-0.0,0.0,0,0,0,0,77,3.1,10,5,9999,99999,9,999999999,0.0,999,999,99
3022,3,27,21,0,*?*?*?*?*?*?*?*?*?*?*?*?*?*?*?*?*?*?*?*?*?*?,6.6,6.6,100,101801,0,-0,309,0.0,-0.0,0.0,0,0,0,0,75,5.2,10,5,9999,99999,9,999999999,0.0,999,999,99
3022,3,27,22,0,*?*?*?*?*?*?*?*?*?*?*?*?*?*?*?*?*?*?*?*?*?*?,6.7,6.7,100,101801,0,-0,309,0.0,-0.0,0.0,0,0,0,0,73,3.6,10,5,9999,99999,9,999999999,0.0,999,999,99
3022,3,27,23,0,*?*?*?*?*?*?*?*?*?*?*?*?*?*?*?*?*?*?*?*?*?*?,8.0,8.0,100,101801,0,-0,314,0.0,-0.0,0.0,0,0,0,0,72,5.7,10,5,9999,99999,9,999999999,0.0,999,999,99
3022,3,27,24,0,*?*?*?*?*?*?*?*?*?*?*?*?*?*?*?*?*?*?*?*?*?*?,7.2,4.6,89,101801,0,-0,312,0.0,-0.0,0.0,0,0,0,0,60,3.1,10,5,9999,99999,9,999999999,0.0,999,999,99
3022,3,28,1,0,*?*?*?*?*?*?*?*?*?*?*?*?*?*?*?*?*?*?*?*?*?*?,9.3,7.3,87,102194,0,-0,320,0.0,-0.0,0.0,0,0,0,0,65,0.5,10,5,9999,99999,9,999999999,0.0,999,999,99
3022,3,28,2,0,*?*?*?*?*?*?*?*?*?*?*?*?*?*?*?*?*?*?*?*?*?*?,9.3,7.0,85,102194,0,-0,321,0.0,-0.0,0.0,0,0,0,0,60,0.5,10,5,9999,99999,9,999999999,0.0,999,999,99
3022,3,28,3,0,*?*?*?*?*?*?*?*?*?*?*?*?*?*?*?*?*?*?*?*?*?*?,9.2,7.1,87,102194,0,-0,320,0.0,-0.0,0.0,0,0,0,0,55,1.0,10,5,9999,99999,9,999999999,0.0,999,999,99
3022,3,28,4,0,*?*?*?*?*?*?*?*?*?*?*?*?*?*?*?*?*?*?*?*?*?*?,9.2,7.7,90,102194,0,-0,320,0.0,-0.0,0.0,0,0,0,0,50,1.5,10,5,9999,99999,9,999999999,0.0,999,999,99
3022,3,28,5,0,*?*?*?*?*?*?*?*?*?*?*?*?*?*?*?*?*?*?*?*?*?*?,9.2,7.1,87,102194,0,-0,320,0.0,-0.0,0.0,0,0,0,0,45,2.1,10,5,9999,99999,9,999999999,0.0,999,999,99
3022,3,28,6,0,*?*?*?*?*?*?*?*?*?*?*?*?*?*?*?*?*?*?*?*?*?*?,9.2,6.9,84,102194,98,1368,320,5.5,0.0,5.5,687,-0,687,221,40,1.5,10,5,9999,99999,9,999999999,0.0,999,999,99
3022,3,28,7,0,*?*?*?*?*?*?*?*?*?*?*?*?*?*?*?*?*?*?*?*?*?*?,9.2,6.6,83,102194,296,1373,320,45.0,0.0,45.0,5250,0,5261,1770,43,2.1,10,5,9999,99999,9,999999999,0.0,999,999,99
3022,3,28,8,0,*?*?*?*?*?*?*?*?*?*?*?*?*?*?*?*?*?*?*?*?*?*?,9.2,6.2,82,102194,477,1372,320,81.4,0.0,81.4,9513,0,9541,3390,47,3.6,10,5,9999,99999,9,999999999,0.0,999,999,99
3022,3,28,9,0,*?*?*?*?*?*?*?*?*?*?*?*?*?*?*?*?*?*?*?*?*?*?,9.2,7.0,85,102194,630,1372,320,112.0,0.0,112.0,13191,0,13237,4922,50,3.6,10,5,9999,99999,9,999999999,0.0,999,999,99
3022,3,28,10,0,*?*?*?*?*?*?*?*?*?*?*?*?*?*?*?*?*?*?*?*?*?*?,9.2,8.0,91,102194,744,1372,320,134.9,0.0,134.9,15987,0,16048,6153,53,4.6,10,5,9999,99999,9,999999999,0.0,999,999,99
3022,3,28,11,0,*?*?*?*?*?*?*?*?*?*?*?*?*?*?*?*?*?*?*?*?*?*?,9.2,8.3,94,102194,812,1373,320,148.4,0.0,148.4,17662,0,17733,6912,57,5.2,10,5,9999,99999,9,999999999,0.0,999,999,99
3022,3,28,12,0,*?*?*?*?*?*?*?*?*?*?*?*?*?*?*?*?*?*?*?*?*?*?,9.2,8.7,96,102194,828,1372,320,151.7,0.0,151.7,18069,0,18142,7097,60,6.2,10,5,9999,99999,9,999999999,0.0,999,999,99
3022,3,28,13,0,*?*?*?*?*?*?*?*?*?*?*?*?*?*?*?*?*?*?*?*?*?*?,9.2,7.9,91,102194,792,1372,320,144.5,0.0,144.5,17174,0,17242,6689,60,6.7,10,5,9999,99999,9,999999999,0.0,999,999,99
3022,3,28,14,0,*?*?*?*?*?*?*?*?*?*?*?*?*?*?*?*?*?*?*?*?*?*?,9.2,8.0,92,102194,707,1374,320,127.3,0.0,127.3,15058,0,15114,5739,60,6.7,10,5,9999,99999,9,999999999,0.0,999,999,99
3022,3,28,15,0,*?*?*?*?*?*?*?*?*?*?*?*?*?*?*?*?*?*?*?*?*?*?,9.2,6.7,85,102194,577,1373,320,101.3,0.0,101.3,11901,0,11940,4372,60,7.2,10,5,9999,99999,9,999999999,0.0,999,999,99
3022,3,28,16,0,*?*?*?*?*?*?*?*?*?*?*?*?*?*?*?*?*?*?*?*?*?*?,9.2,5.0,74,102194,412,1372,320,68.3,0.0,68.3,7971,0,7992,2783,60,6.7,10,5,9999,99999,9,999999999,0.0,999,999,99
3022,3,28,17,0,*?*?*?*?*?*?*?*?*?*?*?*?*?*?*?*?*?*?*?*?*?*?,9.2,5.0,75,102194,224,1375,320,30.6,0.0,30.6,3580,0,3586,1185,60,6.7,10,5,9999,99999,9,999999999,0.0,999,999,99
3022,3,28,18,0,*?*?*?*?*?*?*?*?*?*?*?*?*?*?*?*?*?*?*?*?*?*?,9.2,5.1,75,102194,24,1362,320,0.0,0.0,0.0,0,0,0,0,60,7.2,10,5,9999,99999,9,999999999,0.0,999,999,99
3022,3,28,19,0,*?*?*?*?*?*?*?*?*?*?*?*?*?*?*?*?*?*?*?*?*?*?,9.2,5.1,76,102194,0,-0,320,0.0,-0.0,0.0,0,0,0,0,60,6.7,10,5,9999,99999,9,999999999,0.0,999,999,99
3022,3,28,20,0,*?*?*?*?*?*?*?*?*?*?*?*?*?*?*?*?*?*?*?*?*?*?,9.2,5.0,74,102194,0,-0,320,0.0,-0.0,0.0,0,0,0,0,60,4.6,10,5,9999,99999,9,999999999,0.0,999,999,99
3022,3,28,21,0,*?*?*?*?*?*?*?*?*?*?*?*?*?*?*?*?*?*?*?*?*?*?,9.2,5.9,80,102194,0,-0,320,0.0,-0.0,0.0,0,0,0,0,60,5.7,10,5,9999,99999,9,999999999,0.0,999,999,99
3022,3,28,22,0,*?*?*?*?*?*?*?*?*?*?*?*?*?*?*?*?*?*?*?*?*?*?,9.2,5.9,80,102194,0,-0,320,0.0,-0.0,0.0,0,0,0,0,60,2.6,10,5,9999,99999,9,999999999,0.0,999,999,99
3022,3,28,23,0,*?*?*?*?*?*?*?*?*?*?*?*?*?*?*?*?*?*?*?*?*?*?,9.3,5.3,76,102194,0,-0,321,0.0,-0.0,0.0,0,0,0,0,60,5.7,10,5,9999,99999,9,999999999,0.0,999,999,99
3022,3,28,24,0,*?*?*?*?*?*?*?*?*?*?*?*?*?*?*?*?*?*?*?*?*?*?,9.3,7.7,89,102194,0,-0,320,0.0,-0.0,0.0,0,0,0,0,70,0.5,10,5,9999,99999,9,999999999,0.0,999,999,99
3022,3,29,1,0,*?*?*?*?*?*?*?*?*?*?*?*?*?*?*?*?*?*?*?*?*?*?,8.4,5.3,80,101821,0,-0,317,0.0,-0.0,0.0,0,0,0,0,62,4.6,10,5,9999,99999,9,999999999,0.0,999,999,99
3022,3,29,2,0,*?*?*?*?*?*?*?*?*?*?*?*?*?*?*?*?*?*?*?*?*?*?,8.1,5.1,81,101821,0,-0,315,0.0,-0.0,0.0,0,0,0,0,63,4.6,10,5,9999,99999,9,999999999,0.0,999,999,99
3022,3,29,3,0,*?*?*?*?*?*?*?*?*?*?*?*?*?*?*?*?*?*?*?*?*?*?,8.0,5.1,82,101821,0,-0,315,0.0,-0.0,0.0,0,0,0,0,65,4.6,10,5,9999,99999,9,999999999,0.0,999,999,99
3022,3,29,4,0,*?*?*?*?*?*?*?*?*?*?*?*?*?*?*?*?*?*?*?*?*?*?,7.9,6.6,91,101821,0,-0,314,0.0,-0.0,0.0,0,0,0,0,67,5.2,10,5,9999,99999,9,999999999,0.0,999,999,99
3022,3,29,5,0,*?*?*?*?*?*?*?*?*?*?*?*?*?*?*?*?*?*?*?*?*?*?,7.9,6.7,92,101821,0,-0,314,0.0,-0.0,0.0,0,0,0,0,68,4.6,10,5,9999,99999,9,999999999,0.0,999,999,99
3022,3,29,6,0,*?*?*?*?*?*?*?*?*?*?*?*?*?*?*?*?*?*?*?*?*?*?,8.2,7.3,94,101821,107,1371,315,7.2,0.0,7.2,893,-0,893,289,70,4.6,10,5,9999,99999,9,999999999,0.0,999,999,99
3022,3,29,7,0,*?*?*?*?*?*?*?*?*?*?*?*?*?*?*?*?*?*?*?*?*?*?,8.4,7.4,93,101821,304,1371,301,141.1,285.0,77.9,14593,22308,10006,1437,70,5.2,6,3,9999,99999,9,999999999,0.0,999,999,99
3022,3,29,8,0,*?*?*?*?*?*?*?*?*?*?*?*?*?*?*?*?*?*?*?*?*?*?,8.6,7.7,94,101821,485,1371,298,267.2,396.4,126.9,27783,36756,15821,2449,70,5.2,5,3,9999,99999,9,999999999,0.0,999,999,99
3022,3,29,9,0,*?*?*?*?*?*?*?*?*?*?*?*?*?*?*?*?*?*?*?*?*?*?,8.9,8.1,95,101821,638,1372,311,261.6,141.7,195.7,28520,14358,22073,4757,70,5.7,8,4,9999,99999,9,999999999,0.0,999,999,99
3022,3,29,10,0,*?*?*?*?*?*?*?*?*?*?*?*?*?*?*?*?*?*?*?*?*?*?,9.3,7.7,89,101821,752,1372,320,136.5,0.0,136.5,16182,0,16245,6241,70,4.6,10,5,9999,99999,9,999999999,0.0,999,999,99
3022,3,29,11,0,*?*?*?*?*?*?*?*?*?*?*?*?*?*?*?*?*?*?*?*?*?*?,9.5,7.0,84,101821,819,1372,317,260.4,58.0,225.8,28686,5843,25441,7476,70,3.1,9,5,9999,99999,9,999999999,0.0,999,999,99
3022,3,29,12,0,*?*?*?*?*?*?*?*?*?*?*?*?*?*?*?*?*?*?*?*?*?*?,9.5,6.9,84,101821,835,1372,317,266.0,58.1,230.6,29306,5862,25987,7711,70,5.7,9,5,9999,99999,9,999999999,0.0,999,999,99
3022,3,29,13,0,*?*?*?*?*?*?*?*?*?*?*?*?*?*?*?*?*?*?*?*?*?*?,9.8,5.5,74,101821,799,1372,314,335.8,145.3,251.2,36723,15173,28114,6668,68,6.2,8,4,9999,99999,9,999999999,0.0,999,999,99
3022,3,29,14,0,*?*?*?*?*?*?*?*?*?*?*?*?*?*?*?*?*?*?*?*?*?*?,9.7,3.9,68,101821,713,1372,309,350.0,240.4,225.1,37342,25043,25032,5229,67,2.6,7,4,9999,99999,9,999999999,0.0,999,999,99
3022,3,29,15,0,*?*?*?*?*?*?*?*?*?*?*?*?*?*?*?*?*?*?*?*?*?*?,9.7,5.0,72,101821,583,1371,314,236.4,140.1,176.8,25747,13956,20001,4197,65,4.6,8,4,9999,99999,9,999999999,0.0,999,999,99
3022,3,29,16,0,*?*?*?*?*?*?*?*?*?*?*?*?*?*?*?*?*?*?*?*?*?*?,9.3,2.9,64,101821,419,1373,316,121.0,52.8,104.9,13284,4794,11849,2848,63,3.6,9,5,9999,99999,9,999999999,0.0,999,999,99
3022,3,29,17,0,*?*?*?*?*?*?*?*?*?*?*?*?*?*?*?*?*?*?*?*?*?*?,9.3,3.4,67,101821,230,1371,316,55.4,44.0,48.1,6131,3186,5676,1022,62,3.6,9,5,9999,99999,9,999999999,0.0,999,999,99
3022,3,29,18,0,*?*?*?*?*?*?*?*?*?*?*?*?*?*?*?*?*?*?*?*?*?*?,8.9,3.6,69,101821,31,1377,315,0.0,0.0,0.0,0,0,0,0,60,2.6,9,5,9999,99999,9,999999999,0.0,999,999,99
3022,3,29,19,0,*?*?*?*?*?*?*?*?*?*?*?*?*?*?*?*?*?*?*?*?*?*?,9.1,4.6,74,101821,0,-0,320,0.0,-0.0,0.0,0,0,0,0,53,5.7,10,5,9999,99999,9,999999999,0.0,999,999,99
3022,3,29,20,0,*?*?*?*?*?*?*?*?*?*?*?*?*?*?*?*?*?*?*?*?*?*?,8.2,5.3,82,101821,0,-0,316,0.0,-0.0,0.0,0,0,0,0,47,3.6,10,5,9999,99999,9,999999999,0.0,999,999,99
3022,3,29,21,0,*?*?*?*?*?*?*?*?*?*?*?*?*?*?*?*?*?*?*?*?*?*?,8.6,5.1,79,101821,0,-0,318,0.0,-0.0,0.0,0,0,0,0,40,3.1,10,5,9999,99999,9,999999999,0.0,999,999,99
3022,3,29,22,0,*?*?*?*?*?*?*?*?*?*?*?*?*?*?*?*?*?*?*?*?*?*?,8.2,5.1,81,101821,0,-0,316,0.0,-0.0,0.0,0,0,0,0,33,3.1,10,5,9999,99999,9,999999999,0.0,999,999,99
3022,3,29,23,0,*?*?*?*?*?*?*?*?*?*?*?*?*?*?*?*?*?*?*?*?*?*?,7.9,4.5,79,101821,0,-0,315,0.0,-0.0,0.0,0,0,0,0,27,2.1,10,5,9999,99999,9,999999999,0.0,999,999,99
3022,3,29,24,0,*?*?*?*?*?*?*?*?*?*?*?*?*?*?*?*?*?*?*?*?*?*?,8.8,5.3,79,101821,0,-0,319,0.0,-0.0,0.0,0,0,0,0,60,5.7,10,5,9999,99999,9,999999999,0.0,999,999,99
3022,3,30,1,0,*?*?*?*?*?*?*?*?*?*?*?*?*?*?*?*?*?*?*?*?*?*?,3.8,3.2,96,101574,0,-0,297,0.0,-0.0,0.0,0,0,0,0,32,3.1,10,5,9999,99999,9,999999999,0.0,999,999,99
3022,3,30,2,0,*?*?*?*?*?*?*?*?*?*?*?*?*?*?*?*?*?*?*?*?*?*?,2.5,2.5,100,101574,0,-0,291,0.0,-0.0,0.0,0,0,0,0,43,1.5,10,5,9999,99999,9,999999999,0.0,999,999,99
3022,3,30,3,0,*?*?*?*?*?*?*?*?*?*?*?*?*?*?*?*?*?*?*?*?*?*?,1.4,0.8,96,101574,0,-0,287,0.0,-0.0,0.0,0,0,0,0,55,1.5,10,5,9999,99999,9,999999999,0.0,999,999,99
3022,3,30,4,0,*?*?*?*?*?*?*?*?*?*?*?*?*?*?*?*?*?*?*?*?*?*?,1.5,1.5,100,101574,0,-0,287,0.0,-0.0,0.0,0,0,0,0,67,1.0,10,5,9999,99999,9,999999999,0.8,999,999,99
3022,3,30,5,0,*?*?*?*?*?*?*?*?*?*?*?*?*?*?*?*?*?*?*?*?*?*?,1.7,1.7,100,101574,0,-0,288,0.0,-0.0,0.0,0,0,0,0,78,2.6,10,5,9999,99999,9,999999999,1.1,999,999,99
3022,3,30,6,0,*?*?*?*?*?*?*?*?*?*?*?*?*?*?*?*?*?*?*?*?*?*?,1.8,1.7,100,101574,116,1375,289,9.0,0.0,9.0,1096,-0,1096,356,90,4.1,10,5,9999,99999,9,999999999,0.8,999,999,99
3022,3,30,7,0,*?*?*?*?*?*?*?*?*?*?*?*?*?*?*?*?*?*?*?*?*?*?,1.9,1.9,99,101574,313,1373,289,48.5,0.0,48.5,5649,0,5661,1914,82,4.6,10,5,9999,99999,9,999999999,0.0,999,999,99
3022,3,30,8,0,*?*?*?*?*?*?*?*?*?*?*?*?*?*?*?*?*?*?*?*?*?*?,3.2,1.5,88,101574,493,1370,290,147.2,54.4,127.6,16163,5122,14396,3574,73,3.6,9,5,9999,99999,9,999999999,0.0,999,999,99
3022,3,30,9,0,*?*?*?*?*?*?*?*?*?*?*?*?*?*?*?*?*?*?*?*?*?*?,4.8,3.2,90,101574,646,1372,292,265.3,142.0,198.5,28934,14404,22385,4843,65,5.7,8,4,9999,99999,9,999999999,0.1,999,999,99
3022,3,30,10,0,*?*?*?*?*?*?*?*?*?*?*?*?*?*?*?*?*?*?*?*?*?*?,6.5,3.0,79,101574,759,1371,299,317.7,144.6,237.7,34717,15000,26659,6156,57,4.6,8,4,9999,99999,9,999999999,0.2,999,999,99
3022,3,30,11,0,*?*?*?*?*?*?*?*?*?*?*?*?*?*?*?*?*?*?*?*?*?*?,7.3,3.8,78,101574,826,1371,303,348.6,145.8,260.7,38144,15258,29159,7052,48,5.2,8,4,9999,99999,9,999999999,0.2,999,999,99
3022,3,30,12,0,*?*?*?*?*?*?*?*?*?*?*?*?*?*?*?*?*?*?*?*?*?*?,7.9,2.5,69,101574,842,1371,305,355.9,146.0,266.2,38955,15311,29747,7280,40,8.8,8,4,9999,99999,9,999999999,0.2,999,999,99
3022,3,30,13,0,*?*?*?*?*?*?*?*?*?*?*?*?*?*?*?*?*?*?*?*?*?*?,8.0,1.3,63,101574,806,1372,300,400.7,243.5,257.7,42933,25759,28392,6390,40,5.7,7,4,9999,99999,9,999999999,0.2,999,999,99
3022,3,30,14,0,*?*?*?*?*?*?*?*?*?*?*?*?*?*?*?*?*?*?*?*?*?*?,7.9,0.8,61,101574,719,1370,300,353.8,240.7,227.5,37752,25078,25301,5309,40,4.6,7,4,9999,99999,9,999999999,0.2,999,999,99
3022,3,30,15,0,*?*?*?*?*?*?*?*?*?*?*?*?*?*?*?*?*?*?*?*?*?*?,7.4,0.4,62,101574,590,1372,308,180.7,55.9,156.7,19863,5422,17667,4590,40,5.2,9,5,9999,99999,9,999999999,0.2,999,999,99
3022,3,30,16,0,*?*?*?*?*?*?*?*?*?*?*?*?*?*?*?*?*?*?*?*?*?*?,7.9,2.3,68,101574,425,1371,310,123.4,52.9,107.0,13540,4824,12076,2909,40,5.2,9,5,9999,99999,9,999999999,0.2,999,999,99
3022,3,30,17,0,*?*?*?*?*?*?*?*?*?*?*?*?*?*?*?*?*?*?*?*?*?*?,7.1,1.7,68,101574,237,1373,312,33.2,0.0,33.2,3887,0,3893,1291,40,5.7,10,5,9999,99999,9,999999999,0.1,999,999,99
3022,3,30,18,0,*?*?*?*?*?*?*?*?*?*?*?*?*?*?*?*?*?*?*?*?*?*?,6.0,2.7,80,101574,38,1387,307,0.0,0.0,0.0,0,0,0,0,40,5.7,10,5,9999,99999,9,999999999,0.0,999,999,99
3022,3,30,19,0,*?*?*?*?*?*?*?*?*?*?*?*?*?*?*?*?*?*?*?*?*?*?,5.1,1.9,80,101574,0,-0,303,0.0,-0.0,0.0,0,0,0,0,47,6.2,10,5,9999,99999,9,999999999,0.0,999,999,99
3022,3,30,20,0,*?*?*?*?*?*?*?*?*?*?*?*?*?*?*?*?*?*?*?*?*?*?,3.8,-0.6,72,101574,0,-0,298,0.0,-0.0,0.0,0,0,0,0,53,7.2,10,5,9999,99999,9,999999999,0.0,999,999,99
3022,3,30,21,0,*?*?*?*?*?*?*?*?*?*?*?*?*?*?*?*?*?*?*?*?*?*?,3.3,-0.6,76,101574,0,-0,295,0.0,-0.0,0.0,0,0,0,0,60,5.2,10,5,9999,99999,9,999999999,0.1,999,999,99
3022,3,30,22,0,*?*?*?*?*?*?*?*?*?*?*?*?*?*?*?*?*?*?*?*?*?*?,2.9,-0.2,79,101574,0,-0,294,0.0,-0.0,0.0,0,0,0,0,67,3.6,10,5,9999,99999,9,999999999,0.1,999,999,99
3022,3,30,23,0,*?*?*?*?*?*?*?*?*?*?*?*?*?*?*?*?*?*?*?*?*?*?,3.4,-0.2,77,101574,0,-0,296,0.0,-0.0,0.0,0,0,0,0,73,4.1,10,5,9999,99999,9,999999999,0.1,999,999,99
3022,3,30,24,0,*?*?*?*?*?*?*?*?*?*?*?*?*?*?*?*?*?*?*?*?*?*?,6.5,3.8,83,101574,0,-0,309,0.0,-0.0,0.0,0,0,0,0,20,3.6,10,5,9999,99999,9,999999999,0.0,999,999,99
3022,3,31,1,0,*?*?*?*?*?*?*?*?*?*?*?*?*?*?*?*?*?*?*?*?*?*?,4.2,0.2,76,101399,0,-0,299,0.0,-0.0,0.0,0,0,0,0,75,6.2,10,5,9999,99999,9,999999999,0.1,999,999,99
3022,3,31,2,0,*?*?*?*?*?*?*?*?*?*?*?*?*?*?*?*?*?*?*?*?*?*?,4.5,0.6,77,101399,0,-0,300,0.0,-0.0,0.0,0,0,0,0,70,4.1,10,5,9999,99999,9,999999999,0.1,999,999,99
3022,3,31,3,0,*?*?*?*?*?*?*?*?*?*?*?*?*?*?*?*?*?*?*?*?*?*?,4.1,1.3,82,101399,0,-0,299,0.0,-0.0,0.0,0,0,0,0,65,4.6,10,5,9999,99999,9,999999999,0.1,999,999,99
3022,3,31,4,0,*?*?*?*?*?*?*?*?*?*?*?*?*?*?*?*?*?*?*?*?*?*?,3.7,1.0,84,101399,0,-0,297,0.0,-0.0,0.0,0,0,0,0,60,4.1,10,5,9999,99999,9,999999999,0.1,999,999,99
3022,3,31,5,0,*?*?*?*?*?*?*?*?*?*?*?*?*?*?*?*?*?*?*?*?*?*?,4.0,1.0,82,101399,0,-0,298,0.0,-0.0,0.0,0,0,0,0,55,4.1,10,5,9999,99999,9,999999999,0.0,999,999,99
3022,3,31,6,0,*?*?*?*?*?*?*?*?*?*?*?*?*?*?*?*?*?*?*?*?*?*?,4.2,1.7,85,101399,124,1368,299,10.7,0.0,10.7,1297,-0,1297,422,50,5.2,10,5,9999,99999,9,999999999,0.1,999,999,99
3022,3,31,7,0,*?*?*?*?*?*?*?*?*?*?*?*?*?*?*?*?*?*?*?*?*?*?,4.4,2.3,87,101399,321,1370,271,167.6,420.7,69.1,17665,33824,9134,1252,55,4.6,4,2,9999,99999,9,999999999,0.0,999,999,99
3022,3,31,8,0,*?*?*?*?*?*?*?*?*?*?*?*?*?*?*?*?*?*?*?*?*?*?,5.4,1.0,74,101399,501,1369,254,297.9,569.9,89.4,30900,52894,12790,1717,60,5.2,0,0,9999,99999,9,999999999,0.0,999,999,99
3022,3,31,9,0,*?*?*?*?*?*?*?*?*?*?*?*?*?*?*?*?*?*?*?*?*?*?,6.8,3.0,78,101399,653,1369,263,403.1,591.7,120.9,41952,57676,16677,2483,65,6.2,0,0,9999,99999,9,999999999,0.0,999,999,99
3022,3,31,10,0,*?*?*?*?*?*?*?*?*?*?*?*?*?*?*?*?*?*?*?*?*?*?,7.7,3.0,73,101399,767,1371,266,481.3,602.3,144.4,50273,59882,19411,3210,70,7.2,0,0,9999,99999,9,999999999,0.0,999,999,99
3022,3,31,11,0,*?*?*?*?*?*?*?*?*?*?*?*?*?*?*?*?*?*?*?*?*?*?,8.0,3.8,75,101399,833,1370,269,527.4,607.2,158.2,55201,60825,20948,3738,75,7.2,0,0,9999,99999,9,999999999,0.0,999,999,99
3022,3,31,12,0,*?*?*?*?*?*?*?*?*?*?*?*?*?*?*?*?*?*?*?*?*?*?,8.9,5.0,78,101399,849,1371,283,536.5,582.1,176.0,55844,58129,22791,4168,80,6.2,2,1,9999,99999,9,999999999,0.1,999,999,99
3022,3,31,13,0,*?*?*?*?*?*?*?*?*?*?*?*?*?*?*?*?*?*?*?*?*?*?,8.9,5.3,79,101399,812,1370,288,506.7,544.7,183.9,54326,55799,22540,4260,77,6.2,3,2,9999,99999,9,999999999,0.0,999,999,99
3022,3,31,14,0,*?*?*?*?*?*?*?*?*?*?*?*?*?*?*?*?*?*?*?*?*?*?,9.0,4.3,73,101399,726,1370,278,453.1,592.7,139.1,47177,58509,18776,2983,73,6.2,1,0,9999,99999,9,999999999,0.0,999,999,99
3022,3,31,15,0,*?*?*?*?*?*?*?*?*?*?*?*?*?*?*?*?*?*?*?*?*?*?,8.5,3.6,72,101399,596,1370,299,317.9,327.4,175.5,33877,32992,19898,3783,70,5.7,6,3,9999,99999,9,999999999,0.0,999,999,99
3022,3,31,16,0,*?*?*?*?*?*?*?*?*?*?*?*?*?*?*?*?*?*?*?*?*?*?,8.9,4.1,73,101399,431,1369,310,166.5,133.3,124.5,18117,12315,14223,2799,67,5.7,8,4,9999,99999,9,999999999,0.0,999,999,99
3022,3,31,17,0,*?*?*?*?*?*?*?*?*?*?*?*?*?*?*?*?*?*?*?*?*?*?,8.9,4.3,73,101399,243,1369,305,94.0,189.2,60.5,9970,13267,7236,1131,63,5.2,7,4,9999,99999,9,999999999,0.0,999,999,99
3022,3,31,18,0,*?*?*?*?*?*?*?*?*?*?*?*?*?*?*?*?*?*?*?*?*?*?,7.9,3.0,72,101399,44,1363,315,0.0,0.0,0.0,0,0,0,0,60,2.6,10,5,9999,99999,9,999999999,0.1,999,999,99
3022,3,31,19,0,*?*?*?*?*?*?*?*?*?*?*?*?*?*?*?*?*?*?*?*?*?*?,6.8,2.7,76,101399,0,-0,310,0.0,-0.0,0.0,0,0,0,0,67,3.1,10,5,9999,99999,9,999999999,0.3,999,999,99
3022,3,31,20,0,*?*?*?*?*?*?*?*?*?*?*?*?*?*?*?*?*?*?*?*?*?*?,6.2,2.5,78,101399,0,-0,307,0.0,-0.0,0.0,0,0,0,0,73,3.1,10,5,9999,99999,9,999999999,0.3,999,999,99
3022,3,31,21,0,*?*?*?*?*?*?*?*?*?*?*?*?*?*?*?*?*?*?*?*?*?*?,5.6,3.0,85,101399,0,-0,305,0.0,-0.0,0.0,0,0,0,0,80,1.5,10,5,9999,99999,9,999999999,0.2,999,999,99
3022,3,31,22,0,*?*?*?*?*?*?*?*?*?*?*?*?*?*?*?*?*?*?*?*?*?*?,5.4,2.7,84,101399,0,-0,304,0.0,-0.0,0.0,0,0,0,0,87,0.5,10,5,9999,99999,9,999999999,0.2,999,999,99
3022,3,31,23,0,*?*?*?*?*?*?*?*?*?*?*?*?*?*?*?*?*?*?*?*?*?*?,8.0,3.9,77,101399,0,-0,315,0.0,-0.0,0.0,0,0,0,0,93,0.5,10,5,9999,99999,9,999999999,0.2,999,999,99
3022,3,31,24,0,*?*?*?*?*?*?*?*?*?*?*?*?*?*?*?*?*?*?*?*?*?*?,3.8,-0.0,77,101399,0,-0,297,0.0,-0.0,0.0,0,0,0,0,80,7.2,10,5,9999,99999,9,999999999,0.1,999,999,99
3022,4,1,1,0,*?*?*?*?*?*?*?*?*?*?*?*?*?*?*?*?*?*?*?*?*?*?,10.8,7.0,77,101700,0,-0,327,0.0,-0.0,0.0,0,0,0,0,98,8.2,10,5,9999,99999,9,999999999,0.2,999,999,99
3022,4,1,2,0,*?*?*?*?*?*?*?*?*?*?*?*?*?*?*?*?*?*?*?*?*?*?,10.9,8.3,83,101700,0,-0,328,0.0,-0.0,0.0,0,0,0,0,97,6.2,10,5,9999,99999,9,999999999,0.2,999,999,99
3022,4,1,3,0,*?*?*?*?*?*?*?*?*?*?*?*?*?*?*?*?*?*?*?*?*?*?,10.8,8.0,82,101700,0,-0,327,0.0,-0.0,0.0,0,0,0,0,95,7.2,10,5,9999,99999,9,999999999,0.2,999,999,99
3022,4,1,4,0,*?*?*?*?*?*?*?*?*?*?*?*?*?*?*?*?*?*?*?*?*?*?,10.7,8.1,83,101700,0,-0,327,0.0,-0.0,0.0,0,0,0,0,93,7.7,10,5,9999,99999,9,999999999,0.2,999,999,99
3022,4,1,5,0,*?*?*?*?*?*?*?*?*?*?*?*?*?*?*?*?*?*?*?*?*?*?,10.5,8.3,85,101700,0,-0,326,0.0,-0.0,0.0,0,0,0,0,92,7.7,10,5,9999,99999,9,999999999,0.0,999,999,99
3022,4,1,6,0,*?*?*?*?*?*?*?*?*?*?*?*?*?*?*?*?*?*?*?*?*?*?,11.1,8.7,84,101700,133,1372,325,21.6,29.7,18.7,2451,1635,2294,390,90,7.2,9,5,9999,99999,9,999999999,0.0,999,999,99
3022,4,1,7,0,*?*?*?*?*?*?*?*?*?*?*?*?*?*?*?*?*?*?*?*?*?*?,11.6,8.5,81,101700,329,1368,327,90.1,49.9,78.1,9888,4260,8839,2051,92,4.1,9,5,9999,99999,9,999999999,0.0,999,999,99
3022,4,1,8,0,*?*?*?*?*?*?*?*?*?*?*?*?*?*?*?*?*?*?*?*?*?*?,12.0,8.3,78,101700,509,1368,329,153.0,54.7,132.6,16798,5182,14957,3741,93,6.7,9,5,9999,99999,9,999999999,0.0,999,999,99
3022,4,1,9,0,*?*?*?*?*?*?*?*?*?*?*?*?*?*?*?*?*?*?*?*?*?*?,13.3,7.7,68,101700,661,1369,331,272.8,142.4,204.0,29745,14511,22982,5017,95,5.2,8,4,9999,99999,9,999999999,0.0,999,999,99
3022,4,1,10,0,*?*?*?*?*?*?*?*?*?*?*?*?*?*?*?*?*?*?*?*?*?*?,14.1,8.4,68,101700,774,1370,339,245.2,57.7,212.6,26993,5786,23950,6859,97,6.2,9,5,9999,99999,9,999999999,0.0,999,999,99
3022,4,1,11,0,*?*?*?*?*?*?*?*?*?*?*?*?*?*?*?*?*?*?*?*?*?*?,15.4,9.1,65,101700,840,1369,345,268.3,58.2,232.6,29556,5869,26205,7804,98,5.2,9,5,9999,99999,9,999999999,0.0,999,999,99
3022,4,1,12,0,*?*?*?*?*?*?*?*?*?*?*?*?*?*?*?*?*?*?*?*?*?*?,15.2,9.7,69,101700,855,1369,344,273.6,58.3,237.2,30146,5886,26724,8034,100,3.1,9,5,9999,99999,9,999999999,0.0,999,999,99
3022,4,1,13,0,*?*?*?*?*?*?*?*?*?*?*?*?*?*?*?*?*?*?*?*?*?*?,15.5,8.9,64,101700,819,1370,341,345.5,145.7,258.4,37796,15249,28894,6957,98,5.2,8,4,9999,99999,9,999999999,0.0,999,999,99
3022,4,1,14,0,*?*?*?*?*?*?*?*?*?*?*?*?*?*?*?*?*?*?*?*?*?*?,15.6,8.0,60,101700,732,1369,342,305.6,144.1,228.6,33372,14895,25661,5833,97,4.1,8,4,9999,99999,9,999999999,0.0,999,999,99
3022,4,1,15,0,*?*?*?*?*?*?*?*?*?*?*?*?*?*?*?*?*?*?*?*?*?*?,15.4,9.2,66,101700,602,1369,345,185.4,56.1,160.7,20371,5460,18113,4736,95,3.1,9,5,9999,99999,9,999999999,0.0,999,999,99
3022,4,1,16,0,*?*?*?*?*?*?*?*?*?*?*?*?*?*?*?*?*?*?*?*?*?*?,15.5,9.1,65,101700,438,1371,341,169.5,133.7,126.8,18448,12408,14476,2856,93,1.0,8,4,9999,99999,9,999999999,0.0,999,999,99
3022,4,1,17,0,*?*?*?*?*?*?*?*?*?*?*?*?*?*?*?*?*?*?*?*?*?*?,15.2,9.7,69,101700,250,1372,340,82.6,114.2,61.8,9042,8571,7198,1321,92,2.6,8,4,9999,99999,9,999999999,0.0,999,999,99
3022,4,1,18,0,*?*?*?*?*?*?*?*?*?*?*?*?*?*?*?*?*?*?*?*?*?*?,14.8,9.8,71,101700,51,1373,342,0.0,0.0,0.0,0,0,0,0,90,1.5,9,5,9999,99999,9,999999999,0.0,999,999,99
3022,4,1,19,0,*?*?*?*?*?*?*?*?*?*?*?*?*?*?*?*?*?*?*?*?*?*?,13.6,9.6,76,101700,0,-0,340,0.0,-0.0,0.0,0,0,0,0,90,3.6,10,5,9999,99999,9,999999999,0.0,999,999,99
3022,4,1,20,0,*?*?*?*?*?*?*?*?*?*?*?*?*?*?*?*?*?*?*?*?*?*?,13.1,10.2,82,101700,0,-0,337,0.0,-0.0,0.0,0,0,0,0,90,3.6,10,5,9999,99999,9,999999999,0.0,999,999,99
3022,4,1,21,0,*?*?*?*?*?*?*?*?*?*?*?*?*?*?*?*?*?*?*?*?*?*?,12.5,9.9,84,101700,0,-0,335,0.0,-0.0,0.0,0,0,0,0,90,2.6,10,5,9999,99999,9,999999999,0.0,999,999,99
3022,4,1,22,0,*?*?*?*?*?*?*?*?*?*?*?*?*?*?*?*?*?*?*?*?*?*?,12.1,9.7,85,101700,0,-0,333,0.0,-0.0,0.0,0,0,0,0,90,4.1,10,5,9999,99999,9,999999999,0.0,999,999,99
3022,4,1,23,0,*?*?*?*?*?*?*?*?*?*?*?*?*?*?*?*?*?*?*?*?*?*?,11.4,9.2,86,101700,0,-0,330,0.0,-0.0,0.0,0,0,0,0,90,3.1,10,5,9999,99999,9,999999999,0.0,999,999,99
3022,4,1,24,0,*?*?*?*?*?*?*?*?*?*?*?*?*?*?*?*?*?*?*?*?*?*?,10.5,5.6,71,101700,0,-0,326,0.0,-0.0,0.0,0,0,0,0,100,8.2,10,5,9999,99999,9,999999999,0.2,999,999,99
3022,4,2,1,0,*?*?*?*?*?*?*?*?*?*?*?*?*?*?*?*?*?*?*?*?*?*?,9.1,7.9,92,102137,0,-0,319,0.0,-0.0,0.0,0,0,0,0,95,2.6,10,5,9999,99999,9,999999999,0.0,999,999,99
3022,4,2,2,0,*?*?*?*?*?*?*?*?*?*?*?*?*?*?*?*?*?*?*?*?*?*?,7.7,7.1,96,102137,0,-0,313,0.0,-0.0,0.0,0,0,0,0,100,1.0,10,5,9999,99999,9,999999999,0.0,999,999,99
3022,4,2,3,0,*?*?*?*?*?*?*?*?*?*?*?*?*?*?*?*?*?*?*?*?*?*?,7.5,7.4,99,102137,0,-0,312,0.0,-0.0,0.0,0,0,0,0,105,1.5,10,5,9999,99999,9,999999999,0.0,999,999,99
3022,4,2,4,0,*?*?*?*?*?*?*?*?*?*?*?*?*?*?*?*?*?*?*?*?*?*?,7.4,7.4,100,102137,0,-0,312,0.0,-0.0,0.0,0,0,0,0,110,1.5,10,5,9999,99999,9,999999999,0.0,999,999,99
3022,4,2,5,0,*?*?*?*?*?*?*?*?*?*?*?*?*?*?*?*?*?*?*?*?*?*?,7.4,6.7,95,102137,0,-0,312,0.0,-0.0,0.0,0,0,0,0,115,2.1,10,5,9999,99999,9,999999999,0.0,999,999,99
3022,4,2,6,0,*?*?*?*?*?*?*?*?*?*?*?*?*?*?*?*?*?*?*?*?*?*?,7.7,6.6,92,102137,141,1366,313,14.2,0.0,14.2,1694,-0,1695,553,120,2.1,10,5,9999,99999,9,999999999,0.0,999,999,99
3022,4,2,7,0,*?*?*?*?*?*?*?*?*?*?*?*?*?*?*?*?*?*?*?*?*?*?,8.0,6.7,91,102137,337,1367,315,53.6,0.0,53.6,6239,0,6253,2129,112,0.5,10,5,9999,99999,9,999999999,0.0,999,999,99
3022,4,2,8,0,*?*?*?*?*?*?*?*?*?*?*?*?*?*?*?*?*?*?*?*?*?*?,9.0,6.9,87,102137,517,1368,319,89.7,0.0,89.7,10503,0,10535,3789,103,2.1,10,5,9999,99999,9,999999999,0.0,999,999,99
3022,4,2,9,0,*?*?*?*?*?*?*?*?*?*?*?*?*?*?*?*?*?*?*?*?*?*?,10.0,7.1,83,102137,669,1369,324,120.1,0.0,120.1,14173,0,14223,5347,95,1.0,10,5,9999,99999,9,999999999,0.0,999,999,99
3022,4,2,10,0,*?*?*?*?*?*?*?*?*?*?*?*?*?*?*?*?*?*?*?*?*?*?,10.3,6.6,77,102137,781,1369,325,142.7,0.0,142.7,16949,0,17016,6586,87,1.0,10,5,9999,99999,9,999999999,0.0,999,999,99
3022,4,2,11,0,*?*?*?*?*?*?*?*?*?*?*?*?*?*?*?*?*?*?*?*?*?*?,10.6,7.0,78,102137,847,1369,326,155.9,0.0,155.9,18597,0,18674,7337,78,1.0,10,5,9999,99999,9,999999999,0.0,999,999,99
3022,4,2,12,0,*?*?*?*?*?*?*?*?*?*?*?*?*?*?*?*?*?*?*?*?*?*?,11.4,6.9,74,102137,862,1369,330,158.9,0.0,158.9,18972,0,19052,7509,70,1.0,10,5,9999,99999,9,999999999,0.0,999,999,99
3022,4,2,13,0,*?*?*?*?*?*?*?*?*?*?*?*?*?*?*?*?*?*?*?*?*?*?,11.5,6.2,70,102137,825,1369,331,151.5,0.0,151.5,18043,0,18117,7084,70,2.1,10,5,9999,99999,9,999999999,0.0,999,999,99
3022,4,2,14,0,*?*?*?*?*?*?*?*?*?*?*?*?*?*?*?*?*?*?*?*?*?*?,11.3,4.8,64,102137,738,1368,330,134.1,0.0,134.1,15891,0,15952,6109,70,3.1,10,5,9999,99999,9,999999999,0.0,999,999,99
3022,4,2,15,0,*?*?*?*?*?*?*?*?*?*?*?*?*?*?*?*?*?*?*?*?*?*?,10.9,5.1,67,102137,609,1370,328,108.0,0.0,108.0,12706,0,12749,4712,70,2.6,10,5,9999,99999,9,999999999,0.0,999,999,99
3022,4,2,16,0,*?*?*?*?*?*?*?*?*?*?*?*?*?*?*?*?*?*?*?*?*?*?,11.0,3.8,61,102137,444,1369,329,75.0,0.0,75.0,8751,0,8775,3086,70,1.5,10,5,9999,99999,9,999999999,0.0,999,999,99
3022,4,2,17,0,*?*?*?*?*?*?*?*?*?*?*?*?*?*?*?*?*?*?*?*?*?*?,10.9,5.1,67,102137,256,1369,328,37.2,0.0,37.2,4342,0,4350,1448,70,1.0,10,5,9999,99999,9,999999999,0.0,999,999,99
3022,4,2,18,0,*?*?*?*?*?*?*?*?*?*?*?*?*?*?*?*?*?*?*?*?*?*?,10.6,3.8,63,102137,57,1358,327,0.0,0.0,0.0,0,0,0,0,70,3.6,10,5,9999,99999,9,999999999,0.0,999,999,99
3022,4,2,19,0,*?*?*?*?*?*?*?*?*?*?*?*?*?*?*?*?*?*?*?*?*?*?,9.7,2.7,62,102137,0,-0,323,0.0,-0.0,0.0,0,0,0,0,118,7.2,10,5,9999,99999,9,999999999,0.0,999,999,99
3022,4,2,20,0,*?*?*?*?*?*?*?*?*?*?*?*?*?*?*?*?*?*?*?*?*?*?,9.4,2.3,61,102137,0,-0,322,0.0,-0.0,0.0,0,0,0,0,167,5.7,10,5,9999,99999,9,999999999,0.0,999,999,99
3022,4,2,21,0,*?*?*?*?*?*?*?*?*?*?*?*?*?*?*?*?*?*?*?*?*?*?,8.8,2.5,65,102137,0,-0,319,0.0,-0.0,0.0,0,0,0,0,215,3.6,10,5,9999,99999,9,999999999,0.0,999,999,99
3022,4,2,22,0,*?*?*?*?*?*?*?*?*?*?*?*?*?*?*?*?*?*?*?*?*?*?,8.5,3.6,71,102137,0,-0,318,0.0,-0.0,0.0,0,0,0,0,263,2.6,10,5,9999,99999,9,999999999,0.2,999,999,99
3022,4,2,23,0,*?*?*?*?*?*?*?*?*?*?*?*?*?*?*?*?*?*?*?*?*?*?,7.7,3.2,73,102137,0,-0,314,0.0,-0.0,0.0,0,0,0,0,312,4.1,10,5,9999,99999,9,999999999,1.8,999,999,99
3022,4,2,24,0,*?*?*?*?*?*?*?*?*?*?*?*?*?*?*?*?*?*?*?*?*?*?,10.8,8.5,86,102137,0,-0,327,0.0,-0.0,0.0,0,0,0,0,90,5.2,10,5,9999,99999,9,999999999,0.0,999,999,99
3022,4,3,1,0,*?*?*?*?*?*?*?*?*?*?*?*?*?*?*?*?*?*?*?*?*?*?,5.2,2.9,91,102563,0,-0,303,0.0,-0.0,0.0,0,0,0,0,302,1.0,10,5,9999,99999,9,999999999,1.8,999,999,99
3022,4,3,2,0,*?*?*?*?*?*?*?*?*?*?*?*?*?*?*?*?*?*?*?*?*?*?,4.0,2.7,98,102563,0,-0,298,0.0,-0.0,0.0,0,0,0,0,243,1.0,10,5,9999,99999,9,999999999,1.8,999,999,99
3022,4,3,3,0,*?*?*?*?*?*?*?*?*?*?*?*?*?*?*?*?*?*?*?*?*?*?,4.2,1.9,92,102563,0,-0,299,0.0,-0.0,0.0,0,0,0,0,185,0.0,10,5,9999,99999,9,999999999,1.8,999,999,99
3022,4,3,4,0,*?*?*?*?*?*?*?*?*?*?*?*?*?*?*?*?*?*?*?*?*?*?,3.8,2.7,100,102563,0,-0,297,0.0,-0.0,0.0,0,0,0,0,127,1.0,10,5,9999,99999,9,999999999,1.8,999,999,99
3022,4,3,5,0,*?*?*?*?*?*?*?*?*?*?*?*?*?*?*?*?*?*?*?*?*?*?,3.6,2.3,98,102563,0,-0,296,0.0,-0.0,0.0,0,0,0,0,68,0.5,10,5,9999,99999,9,999999999,1.8,999,999,99
3022,4,3,6,0,*?*?*?*?*?*?*?*?*?*?*?*?*?*?*?*?*?*?*?*?*?*?,3.5,3.6,100,102563,150,1371,296,15.9,0.0,15.9,1889,-0,1891,618,10,1.0,10,5,9999,99999,9,999999999,1.8,999,999,99
3022,4,3,7,0,*?*?*?*?*?*?*?*?*?*?*?*?*?*?*?*?*?*?*?*?*?*?,4.7,4.6,100,102563,346,1369,301,55.2,0.0,55.2,6431,0,6446,2202,18,0.5,10,5,9999,99999,9,999999999,1.8,999,999,99
3022,4,3,8,0,*?*?*?*?*?*?*?*?*?*?*?*?*?*?*?*?*?*?*?*?*?*?,5.8,5.8,100,102563,525,1367,305,91.3,0.0,91.3,10689,0,10723,3869,27,0.5,10,5,9999,99999,9,999999999,1.8,999,999,99
3022,4,3,9,0,*?*?*?*?*?*?*?*?*?*?*?*?*?*?*?*?*?*?*?*?*?*?,7.9,7.9,100,102563,676,1368,314,121.7,0.0,121.7,14354,0,14407,5431,35,0.5,10,5,9999,99999,9,999999999,1.8,999,999,99
3022,4,3,10,0,*?*?*?*?*?*?*?*?*?*?*?*?*?*?*?*?*?*?*?*?*?*?,9.0,7.0,94,102563,788,1368,319,144.2,0.0,144.2,17125,0,17193,6671,43,0.0,10,5,9999,99999,9,999999999,1.8,999,999,99
3022,4,3,11,0,*?*?*?*?*?*?*?*?*?*?*?*?*?*?*?*?*?*?*?*?*?*?,10.1,7.7,92,102563,854,1368,324,157.4,0.0,157.4,18766,0,18844,7420,52,0.5,10,5,9999,99999,9,999999999,1.8,999,999,99
3022,4,3,12,0,*?*?*?*?*?*?*?*?*?*?*?*?*?*?*?*?*?*?*?*?*?*?,10.5,6.2,81,102563,868,1367,326,160.3,0.0,160.3,19146,0,19227,7588,60,1.0,10,5,9999,99999,9,999999999,0.1,999,999,99
3022,4,3,13,0,*?*?*?*?*?*?*?*?*?*?*?*?*?*?*?*?*?*?*?*?*?*?,10.3,7.0,87,102563,831,1368,325,152.9,0.0,152.9,18213,0,18288,7161,57,0.5,10,5,9999,99999,9,999999999,0.0,999,999,99
3022,4,3,14,0,*?*?*?*?*?*?*?*?*?*?*?*?*?*?*?*?*?*?*?*?*?*?,10.2,7.9,92,102563,745,1369,324,135.5,0.0,135.5,16056,0,16118,6183,53,0.5,10,5,9999,99999,9,999999999,0.0,999,999,99
3022,4,3,15,0,*?*?*?*?*?*?*?*?*?*?*?*?*?*?*?*?*?*?*?*?*?*?,10.7,9.1,97,102563,615,1369,326,109.3,0.0,109.3,12864,0,12907,4780,50,1.0,10,5,9999,99999,9,999999999,0.0,999,999,99
3022,4,3,16,0,*?*?*?*?*?*?*?*?*?*?*?*?*?*?*?*?*?*?*?*?*?*?,10.4,9.7,100,102563,450,1368,325,76.3,0.0,76.3,8904,0,8929,3146,47,0.5,10,5,9999,99999,9,999999999,0.0,999,999,99
3022,4,3,17,0,*?*?*?*?*?*?*?*?*?*?*?*?*?*?*?*?*?*?*?*?*?*?,10.0,8.8,99,102563,262,1366,323,38.5,0.0,38.5,4491,0,4500,1501,43,0.5,10,5,9999,99999,9,999999999,0.0,999,999,99
3022,4,3,18,0,*?*?*?*?*?*?*?*?*?*?*?*?*?*?*?*?*?*?*?*?*?*?,9.6,8.4,99,102563,64,1367,322,0.0,0.0,0.0,0,0,0,0,40,0.5,10,5,9999,99999,9,999999999,0.0,999,999,99
3022,4,3,19,0,*?*?*?*?*?*?*?*?*?*?*?*?*?*?*?*?*?*?*?*?*?*?,7.5,7.6,100,102563,0,-0,312,0.0,-0.0,0.0,0,0,0,0,40,0.0,10,5,9999,99999,9,999999999,0.0,999,999,99
3022,4,3,20,0,*?*?*?*?*?*?*?*?*?*?*?*?*?*?*?*?*?*?*?*?*?*?,7.0,7.0,100,102563,0,-0,310,0.0,-0.0,0.0,0,0,0,0,40,1.0,10,5,9999,99999,9,999999999,0.0,999,999,99
3022,4,3,21,0,*?*?*?*?*?*?*?*?*?*?*?*?*?*?*?*?*?*?*?*?*?*?,5.3,5.3,100,102563,0,-0,303,0.0,-0.0,0.0,0,0,0,0,40,1.0,10,5,9999,99999,9,999999999,0.0,999,999,99
3022,4,3,22,0,*?*?*?*?*?*?*?*?*?*?*?*?*?*?*?*?*?*?*?*?*?*?,5.9,5.8,100,102563,0,-0,306,0.0,-0.0,0.0,0,0,0,0,40,0.5,10,5,9999,99999,9,999999999,0.0,999,999,99
3022,4,3,23,0,*?*?*?*?*?*?*?*?*?*?*?*?*?*?*?*?*?*?*?*?*?*?,5.7,5.6,100,102563,0,-0,305,0.0,-0.0,0.0,0,0,0,0,40,1.5,10,5,9999,99999,9,999999999,0.0,999,999,99
3022,4,3,24,0,*?*?*?*?*?*?*?*?*?*?*?*?*?*?*?*?*?*?*?*?*?*?,7.0,3.0,82,102563,0,-0,311,0.0,-0.0,0.0,0,0,0,0,360,0.0,10,5,9999,99999,9,999999999,1.8,999,999,99
3022,4,4,1,0,*?*?*?*?*?*?*?*?*?*?*?*?*?*?*?*?*?*?*?*?*?*?,5.3,5.3,99,102472,0,-0,303,0.0,-0.0,0.0,0,0,0,0,38,1.0,10,5,9999,99999,9,999999999,0.0,999,999,99
3022,4,4,2,0,*?*?*?*?*?*?*?*?*?*?*?*?*?*?*?*?*?*?*?*?*?*?,5.1,5.1,99,102472,0,-0,302,0.0,-0.0,0.0,0,0,0,0,37,1.0,10,5,9999,99999,9,999999999,0.0,999,999,99
3022,4,4,3,0,*?*?*?*?*?*?*?*?*?*?*?*?*?*?*?*?*?*?*?*?*?*?,4.8,4.8,99,102472,0,-0,301,0.0,-0.0,0.0,0,0,0,0,35,0.0,10,5,9999,99999,9,999999999,0.0,999,999,99
3022,4,4,4,0,*?*?*?*?*?*?*?*?*?*?*?*?*?*?*?*?*?*?*?*?*?*?,4.6,4.6,99,102472,0,-0,296,0.0,-0.0,0.0,0,0,0,0,33,1.0,9,5,9999,99999,9,999999999,0.0,999,999,99
3022,4,4,5,0,*?*?*?*?*?*?*?*?*?*?*?*?*?*?*?*?*?*?*?*?*?*?,4.4,4.3,99,102472,0,-0,256,0.0,-0.0,0.0,0,0,0,0,32,0.5,0,0,9999,99999,9,999999999,0.0,999,999,99
3022,4,4,6,0,*?*?*?*?*?*?*?*?*?*?*?*?*?*?*?*?*?*?*?*?*?*?,4.9,4.1,94,102472,158,1367,258,60.6,366.9,18.2,6335,24436,3036,395,30,1.0,0,0,9999,99999,9,999999999,0.0,999,999,99
3022,4,4,7,0,*?*?*?*?*?*?*?*?*?*?*?*?*?*?*?*?*?*?*?*?*?*?,5.3,5.1,98,102472,354,1368,261,196.3,531.0,58.9,20342,44813,8784,1098,35,0.5,0,0,9999,99999,9,999999999,0.0,999,999,99
3022,4,4,8,0,*?*?*?*?*?*?*?*?*?*?*?*?*?*?*?*?*?*?*?*?*?*?,7.2,6.6,94,102472,533,1367,271,320.5,575.6,96.2,33259,54152,13642,1867,40,0.5,0,0,9999,99999,9,999999999,0.0,999,999,99
3022,4,4,9,0,*?*?*?*?*?*?*?*?*?*?*?*?*?*?*?*?*?*?*?*?*?*?,8.6,6.9,88,102472,684,1368,277,425.0,595.0,127.5,44266,58380,17451,2669,45,0.5,0,0,9999,99999,9,999999999,0.0,999,999,99
3022,4,4,10,0,*?*?*?*?*?*?*?*?*?*?*?*?*?*?*?*?*?*?*?*?*?*?,11.0,5.8,70,102472,795,1367,285,502.4,604.6,150.7,52518,60333,20110,3439,50,0.0,0,0,9999,99999,9,999999999,0.0,999,999,99
3022,4,4,11,0,*?*?*?*?*?*?*?*?*?*?*?*?*?*?*?*?*?*?*?*?*?*?,11.9,7.7,75,102472,861,1368,293,547.7,609.1,164.3,57379,61174,21604,4004,55,0.5,0,0,9999,99999,9,999999999,0.0,999,999,99
3022,4,4,12,0,*?*?*?*?*?*?*?*?*?*?*?*?*?*?*?*?*?*?*?*?*?*?,11.6,6.9,72,102472,875,1367,289,557.7,610.0,167.3,58451,61334,21924,4144,60,1.0,0,0,9999,99999,9,999999999,0.0,999,999,99
3022,4,4,13,0,*?*?*?*?*?*?*?*?*?*?*?*?*?*?*?*?*?*?*?*?*?*?,12.0,6.7,69,102472,837,1366,291,531.7,607.6,159.5,55655,60894,21077,3792,55,0.5,0,0,9999,99999,9,999999999,0.0,999,999,99
3022,4,4,14,0,*?*?*?*?*?*?*?*?*?*?*?*?*?*?*?*?*?*?*?*?*?*?,11.8,6.4,69,102472,751,1367,289,471.6,601.1,141.5,49225,59644,19067,3108,50,0.5,0,0,9999,99999,9,999999999,0.0,999,999,99
3022,4,4,15,0,*?*?*?*?*?*?*?*?*?*?*?*?*?*?*?*?*?*?*?*?*?*?,11.9,5.9,67,102472,621,1368,289,381.5,588.1,114.4,39664,56893,15895,2310,45,1.0,0,0,9999,99999,9,999999999,0.0,999,999,99
3022,4,4,16,0,*?*?*?*?*?*?*?*?*?*?*?*?*?*?*?*?*?*?*?*?*?*?,11.8,6.4,69,102472,456,1366,289,267.4,560.8,80.2,27712,50917,11608,1522,40,0.5,0,0,9999,99999,9,999999999,0.0,999,999,99
3022,4,4,17,0,*?*?*?*?*?*?*?*?*?*?*?*?*?*?*?*?*?*?*?*?*?*?,11.7,6.4,69,102472,269,1369,289,137.3,489.0,41.2,14273,37477,6347,768,35,0.5,0,0,9999,99999,9,999999999,0.0,999,999,99
3022,4,4,18,0,*?*?*?*?*?*?*?*?*?*?*?*?*?*?*?*?*?*?*?*?*?*?,10.1,7.4,83,102472,71,1376,296,0.0,0.0,0.0,0,0,0,0,30,0.5,3,2,9999,99999,9,999999999,0.0,999,999,99
3022,4,4,19,0,*?*?*?*?*?*?*?*?*?*?*?*?*?*?*?*?*?*?*?*?*?*?,8.2,7.0,91,102472,0,-0,316,0.0,-0.0,0.0,0,0,0,0,32,0.0,10,5,9999,99999,9,999999999,0.0,999,999,99
3022,4,4,20,0,*?*?*?*?*?*?*?*?*?*?*?*?*?*?*?*?*?*?*?*?*?*?,7.5,6.2,90,102472,0,-0,313,0.0,-0.0,0.0,0,0,0,0,33,1.0,10,5,9999,99999,9,999999999,0.0,999,999,99
3022,4,4,21,0,*?*?*?*?*?*?*?*?*?*?*?*?*?*?*?*?*?*?*?*?*?*?,7.1,5.8,90,102472,0,-0,311,0.0,-0.0,0.0,0,0,0,0,35,1.0,10,5,9999,99999,9,999999999,0.0,999,999,99
3022,4,4,22,0,*?*?*?*?*?*?*?*?*?*?*?*?*?*?*?*?*?*?*?*?*?*?,6.4,5.8,95,102472,0,-0,308,0.0,-0.0,0.0,0,0,0,0,37,0.5,10,5,9999,99999,9,999999999,0.0,999,999,99
3022,4,4,23,0,*?*?*?*?*?*?*?*?*?*?*?*?*?*?*?*?*?*?*?*?*?*?,7.1,5.8,90,102472,0,-0,311,0.0,-0.0,0.0,0,0,0,0,38,1.5,10,5,9999,99999,9,999999999,0.0,999,999,99
3022,4,4,24,0,*?*?*?*?*?*?*?*?*?*?*?*?*?*?*?*?*?*?*?*?*?*?,5.4,5.5,99,102472,0,-0,303,0.0,-0.0,0.0,0,0,0,0,40,0.0,10,5,9999,99999,9,999999999,0.0,999,999,99
3022,4,5,1,0,*?*?*?*?*?*?*?*?*?*?*?*?*?*?*?*?*?*?*?*?*?*?,8.1,5.6,84,102429,0,-0,315,0.0,-0.0,0.0,0,0,0,0,40,1.0,10,5,9999,99999,9,999999999,0.0,999,999,99
3022,4,5,2,0,*?*?*?*?*?*?*?*?*?*?*?*?*?*?*?*?*?*?*?*?*?*?,8.3,5.5,82,102429,0,-0,316,0.0,-0.0,0.0,0,0,0,0,40,1.0,10,5,9999,99999,9,999999999,0.0,999,999,99
3022,4,5,3,0,*?*?*?*?*?*?*?*?*?*?*?*?*?*?*?*?*?*?*?*?*?*?,8.1,5.3,82,102429,0,-0,315,0.0,-0.0,0.0,0,0,0,0,40,0.0,10,5,9999,99999,9,999999999,0.0,999,999,99
3022,4,5,4,0,*?*?*?*?*?*?*?*?*?*?*?*?*?*?*?*?*?*?*?*?*?*?,7.9,5.6,85,102429,0,-0,314,0.0,-0.0,0.0,0,0,0,0,40,1.0,10,5,9999,99999,9,999999999,0.0,999,999,99
3022,4,5,5,0,*?*?*?*?*?*?*?*?*?*?*?*?*?*?*?*?*?*?*?*?*?*?,7.9,6.1,88,102429,0,-0,314,0.0,-0.0,0.0,0,0,0,0,40,0.5,10,5,9999,99999,9,999999999,0.0,999,999,99
3022,4,5,6,0,*?*?*?*?*?*?*?*?*?*?*?*?*?*?*?*?*?*?*?*?*?*?,8.0,5.8,86,102429,166,1363,315,19.3,0.0,19.3,2279,-0,2281,746,40,1.0,10,5,9999,99999,9,999999999,0.0,999,999,99
3022,4,5,7,0,*?*?*?*?*?*?*?*?*?*?*?*?*?*?*?*?*?*?*?*?*?*?,8.4,5.0,79,102429,362,1367,317,58.6,0.0,58.6,6822,0,6839,2346,38,0.5,10,5,9999,99999,9,999999999,0.0,999,999,99
3022,4,5,8,0,*?*?*?*?*?*?*?*?*?*?*?*?*?*?*?*?*?*?*?*?*?*?,8.9,5.0,76,102429,541,1367,315,164.3,55.2,142.4,18044,5290,16057,4077,37,0.5,9,5,9999,99999,9,999999999,0.0,999,999,99
3022,4,5,9,0,*?*?*?*?*?*?*?*?*?*?*?*?*?*?*?*?*?*?*?*?*?*?,9.0,4.6,74,102429,691,1367,320,124.8,0.0,124.8,14745,0,14799,5598,35,0.5,10,5,9999,99999,9,999999999,0.0,999,999,99
3022,4,5,10,0,*?*?*?*?*?*?*?*?*?*?*?*?*?*?*?*?*?*?*?*?*?*?,9.7,5.0,72,102429,802,1366,318,255.7,57.9,221.7,28164,5823,24981,7276,33,0.0,9,5,9999,99999,9,999999999,0.2,999,999,99
3022,4,5,11,0,*?*?*?*?*?*?*?*?*?*?*?*?*?*?*?*?*?*?*?*?*?*?,9.8,4.3,68,102429,867,1366,319,278.4,58.3,241.4,30686,5897,27199,8245,32,0.5,9,5,9999,99999,9,999999999,0.2,999,999,99
3022,4,5,12,0,*?*?*?*?*?*?*?*?*?*?*?*?*?*?*?*?*?*?*?*?*?*?,10.0,4.3,67,102429,881,1366,324,163.1,0.0,163.1,19494,0,19577,7748,30,1.0,10,5,9999,99999,9,999999999,0.2,999,999,99
3022,4,5,13,0,*?*?*?*?*?*?*?*?*?*?*?*?*?*?*?*?*?*?*?*?*?*?,10.2,4.5,68,102429,844,1367,325,155.5,0.0,155.5,18547,0,18624,7314,38,0.5,10,5,9999,99999,9,999999999,0.1,999,999,99
3022,4,5,14,0,*?*?*?*?*?*?*?*?*?*?*?*?*?*?*?*?*?*?*?*?*?*?,9.9,3.8,66,102429,757,1367,319,239.9,57.6,208.0,26409,5756,23439,6650,47,0.5,9,5,9999,99999,9,999999999,0.4,999,999,99
3022,4,5,15,0,*?*?*?*?*?*?*?*?*?*?*?*?*?*?*?*?*?*?*?*?*?*?,10.1,3.9,65,102429,627,1367,320,194.4,56.4,168.5,21378,5513,19004,5030,55,1.0,9,5,9999,99999,9,999999999,0.5,999,999,99
3022,4,5,16,0,*?*?*?*?*?*?*?*?*?*?*?*?*?*?*?*?*?*?*?*?*?*?,10.4,4.8,68,102429,462,1365,321,136.9,53.8,118.7,15037,4996,13401,3280,63,0.5,9,5,9999,99999,9,999999999,0.5,999,999,99
3022,4,5,17,0,*?*?*?*?*?*?*?*?*?*?*?*?*?*?*?*?*?*?*?*?*?*?,10.0,7.1,82,102429,275,1367,320,71.4,47.2,61.9,7866,3699,7260,1331,72,0.5,9,5,9999,99999,9,999999999,0.5,999,999,99
3022,4,5,18,0,*?*?*?*?*?*?*?*?*?*?*?*?*?*?*?*?*?*?*?*?*?*?,10.0,7.3,83,102429,77,1365,320,2.2,5.3,1.9,282,166,304,29,80,0.5,9,5,9999,99999,9,999999999,0.5,999,999,99
3022,4,5,19,0,*?*?*?*?*?*?*?*?*?*?*?*?*?*?*?*?*?*?*?*?*?*?,9.7,7.6,87,102429,0,-0,322,0.0,-0.0,0.0,0,0,0,0,95,0.0,10,5,9999,99999,9,999999999,0.5,999,999,99
3022,4,5,20,0,*?*?*?*?*?*?*?*?*?*?*?*?*?*?*?*?*?*?*?*?*?*?,9.2,7.3,88,102429,0,-0,320,0.0,-0.0,0.0,0,0,0,0,110,1.0,10,5,9999,99999,9,999999999,0.5,999,999,99
3022,4,5,21,0,*?*?*?*?*?*?*?*?*?*?*?*?*?*?*?*?*?*?*?*?*?*?,8.9,7.1,88,102429,0,-0,319,0.0,-0.0,0.0,0,0,0,0,125,1.0,10,5,9999,99999,9,999999999,0.5,999,999,99
3022,4,5,22,0,*?*?*?*?*?*?*?*?*?*?*?*?*?*?*?*?*?*?*?*?*?*?,9.0,7.3,89,102429,0,-0,319,0.0,-0.0,0.0,0,0,0,0,140,0.5,10,5,9999,99999,9,999999999,0.5,999,999,99
3022,4,5,23,0,*?*?*?*?*?*?*?*?*?*?*?*?*?*?*?*?*?*?*?*?*?*?,8.4,6.1,85,102429,0,-0,317,0.0,-0.0,0.0,0,0,0,0,155,1.5,10,5,9999,99999,9,999999999,0.6,999,999,99
3022,4,5,24,0,*?*?*?*?*?*?*?*?*?*?*?*?*?*?*?*?*?*?*?*?*?*?,7.9,5.6,86,102429,0,-0,314,0.0,-0.0,0.0,0,0,0,0,40,0.0,10,5,9999,99999,9,999999999,0.0,999,999,99
3022,4,6,1,0,*?*?*?*?*?*?*?*?*?*?*?*?*?*?*?*?*?*?*?*?*?*?,6.5,5.5,94,102474,0,-0,308,0.0,-0.0,0.0,0,0,0,0,183,1.0,10,5,9999,99999,9,999999999,1.5,999,999,99
3022,4,6,2,0,*?*?*?*?*?*?*?*?*?*?*?*?*?*?*?*?*?*?*?*?*?*?,5.8,5.1,97,102474,0,-0,305,0.0,-0.0,0.0,0,0,0,0,197,1.0,10,5,9999,99999,9,999999999,1.5,999,999,99
3022,4,6,3,0,*?*?*?*?*?*?*?*?*?*?*?*?*?*?*?*?*?*?*?*?*?*?,5.0,4.8,99,102474,0,-0,302,0.0,-0.0,0.0,0,0,0,0,210,0.0,10,5,9999,99999,9,999999999,0.5,999,999,99
3022,4,6,4,0,*?*?*?*?*?*?*?*?*?*?*?*?*?*?*?*?*?*?*?*?*?*?,5.1,4.5,97,102474,0,-0,302,0.0,-0.0,0.0,0,0,0,0,223,1.0,10,5,9999,99999,9,999999999,0.0,999,999,99
3022,4,6,5,0,*?*?*?*?*?*?*?*?*?*?*?*?*?*?*?*?*?*?*?*?*?*?,5.2,3.9,93,102474,0,-0,303,0.0,-0.0,0.0,0,0,0,0,237,0.5,10,5,9999,99999,9,999999999,0.1,999,999,99
3022,4,6,6,0,*?*?*?*?*?*?*?*?*?*?*?*?*?*?*?*?*?*?*?*?*?*?,5.1,3.8,92,102474,175,1369,302,20.9,0.0,20.9,2472,-0,2475,811,250,1.0,10,5,9999,99999,9,999999999,0.1,999,999,99
3022,4,6,7,0,*?*?*?*?*?*?*?*?*?*?*?*?*?*?*?*?*?*?*?*?*?*?,6.1,4.1,88,102474,370,1367,307,60.2,0.0,60.2,7014,0,7032,2418,252,0.5,10,5,9999,99999,9,999999999,0.0,999,999,99
3022,4,6,8,0,*?*?*?*?*?*?*?*?*?*?*?*?*?*?*?*?*?*?*?*?*?*?,7.0,4.6,85,102474,548,1365,306,167.0,55.3,144.8,18349,5315,16326,4160,253,0.5,9,5,9999,99999,9,999999999,0.0,999,999,99
3022,4,6,9,0,*?*?*?*?*?*?*?*?*?*?*?*?*?*?*?*?*?*?*?*?*?*?,8.6,5.1,80,102474,698,1365,313,219.5,57.1,190.3,24151,5658,21450,5891,255,0.5,9,5,9999,99999,9,999999999,0.6,999,999,99
3022,4,6,10,0,*?*?*?*?*?*?*?*?*?*?*?*?*?*?*?*?*?*?*?*?*?*?,9.7,6.4,81,102474,809,1365,318,258.3,58.0,223.9,28472,5810,25260,7381,257,0.0,9,5,9999,99999,9,999999999,1.3,999,999,99
3022,4,6,11,0,*?*?*?*?*?*?*?*?*?*?*?*?*?*?*?*?*?*?*?*?*?*?,9.6,5.9,78,102474,874,1366,318,280.9,58.4,243.5,30992,5876,27480,8356,258,0.5,9,5,9999,99999,9,999999999,1.6,999,999,99
3022,4,6,12,0,*?*?*?*?*?*?*?*?*?*?*?*?*?*?*?*?*?*?*?*?*?*?,10.5,6.7,78,102474,888,1366,322,285.7,58.5,247.7,31525,5896,27945,8578,260,1.0,9,5,9999,99999,9,999999999,1.3,999,999,99
3022,4,6,13,0,*?*?*?*?*?*?*?*?*?*?*?*?*?*?*?*?*?*?*?*?*?*?,10.7,7.0,78,102474,850,1366,323,272.5,58.2,236.3,30040,5869,26635,7984,260,0.5,9,5,9999,99999,9,999999999,0.7,999,999,99
3022,4,6,14,0,*?*?*?*?*?*?*?*?*?*?*?*?*?*?*?*?*?*?*?*?*?*?,11.0,7.1,78,102474,763,1366,324,242.1,57.6,209.9,26651,5774,23648,6736,260,0.5,9,5,9999,99999,9,999999999,0.0,999,999,99
3022,4,6,15,0,*?*?*?*?*?*?*?*?*?*?*?*?*?*?*?*?*?*?*?*?*?*?,10.8,7.3,80,102474,633,1366,327,113.2,0.0,113.2,13329,0,13376,4979,260,1.0,10,5,9999,99999,9,999999999,0.0,999,999,99
3022,4,6,16,0,*?*?*?*?*?*?*?*?*?*?*?*?*?*?*?*?*?*?*?*?*?*?,10.6,8.3,86,102474,468,1364,322,139.1,53.9,120.6,15275,5031,13609,3342,260,0.5,9,5,9999,99999,9,999999999,0.0,999,999,99
3022,4,6,17,0,*?*?*?*?*?*?*?*?*?*?*?*?*?*?*?*?*?*?*?*?*?*?,10.7,8.4,86,102474,281,1365,327,42.4,0.0,42.4,4938,0,4948,1658,260,0.5,10,5,9999,99999,9,999999999,0.6,999,999,99
3022,4,6,18,0,*?*?*?*?*?*?*?*?*?*?*?*?*?*?*?*?*?*?*?*?*?*?,9.9,7.7,87,102474,84,1373,323,2.6,0.0,2.6,341,-0,340,107,260,0.5,10,5,9999,99999,9,999999999,1.3,999,999,99
3022,4,6,19,0,*?*?*?*?*?*?*?*?*?*?*?*?*?*?*?*?*?*?*?*?*?*?,8.5,7.6,95,102474,0,-0,317,0.0,-0.0,0.0,0,0,0,0,267,0.0,10,5,9999,99999,9,999999999,1.3,999,999,99
3022,4,6,20,0,*?*?*?*?*?*?*?*?*?*?*?*?*?*?*?*?*?*?*?*?*?*?,7.1,5.8,92,102474,0,-0,311,0.0,-0.0,0.0,0,0,0,0,273,1.0,10,5,9999,99999,9,999999999,0.5,999,999,99
3022,4,6,21,0,*?*?*?*?*?*?*?*?*?*?*?*?*?*?*?*?*?*?*?*?*?*?,7.1,6.4,96,102474,0,-0,311,0.0,-0.0,0.0,0,0,0,0,280,1.0,10,5,9999,99999,9,999999999,0.0,999,999,99
3022,4,6,22,0,*?*?*?*?*?*?*?*?*?*?*?*?*?*?*?*?*?*?*?*?*?*?,6.7,5.1,90,102474,0,-0,309,0.0,-0.0,0.0,0,0,0,0,287,0.5,10,5,9999,99999,9,999999999,0.0,999,999,99
3022,4,6,23,0,*?*?*?*?*?*?*?*?*?*?*?*?*?*?*?*?*?*?*?*?*?*?,6.0,5.1,95,102474,0,-0,306,0.0,-0.0,0.0,0,0,0,0,293,1.5,10,5,9999,99999,9,999999999,0.0,999,999,99
3022,4,6,24,0,*?*?*?*?*?*?*?*?*?*?*?*?*?*?*?*?*?*?*?*?*?*?,7.8,5.8,88,102474,0,-0,314,0.0,-0.0,0.0,0,0,0,0,170,0.0,10,5,9999,99999,9,999999999,1.5,999,999,99
3022,4,7,1,0,*?*?*?*?*?*?*?*?*?*?*?*?*?*?*?*?*?*?*?*?*?*?,3.6,3.6,100,101892,0,-0,296,0.0,-0.0,0.0,0,0,0,0,308,1.0,10,5,9999,99999,9,999999999,0.0,999,999,99
3022,4,7,2,0,*?*?*?*?*?*?*?*?*?*?*?*?*?*?*?*?*?*?*?*?*?*?,2.3,2.3,100,101892,0,-0,291,0.0,-0.0,0.0,0,0,0,0,317,1.0,10,5,9999,99999,9,999999999,0.0,999,999,99
3022,4,7,3,0,*?*?*?*?*?*?*?*?*?*?*?*?*?*?*?*?*?*?*?*?*?*?,2.0,2.1,100,101892,0,-0,289,0.0,-0.0,0.0,0,0,0,0,325,0.0,10,5,9999,99999,9,999999999,0.0,999,999,99
3022,4,7,4,0,*?*?*?*?*?*?*?*?*?*?*?*?*?*?*?*?*?*?*?*?*?*?,1.8,1.7,100,101892,0,-0,289,0.0,-0.0,0.0,0,0,0,0,333,1.0,10,5,9999,99999,9,999999999,0.0,999,999,99
3022,4,7,5,0,*?*?*?*?*?*?*?*?*?*?*?*?*?*?*?*?*?*?*?*?*?*?,1.6,1.7,100,101892,0,-0,288,0.0,-0.0,0.0,0,0,0,0,342,0.5,10,5,9999,99999,9,999999999,0.0,999,999,99
3022,4,7,6,0,*?*?*?*?*?*?*?*?*?*?*?*?*?*?*?*?*?*?*?*?*?*?,2.0,1.9,100,101892,183,1366,280,52.1,97.9,38.9,5576,5785,4779,697,350,1.0,8,4,9999,99999,9,999999999,0.0,999,999,99
3022,4,7,7,0,*?*?*?*?*?*?*?*?*?*?*?*?*?*?*?*?*?*?*?*?*?*?,2.4,2.3,100,101892,378,1366,282,142.3,129.7,106.5,15493,11486,12211,2355,310,0.5,8,4,9999,99999,9,999999999,0.1,999,999,99
3022,4,7,8,0,*?*?*?*?*?*?*?*?*?*?*?*?*?*?*?*?*?*?*?*?*?*?,3.8,3.4,100,101892,556,1365,279,294.9,324.4,162.8,31368,32177,18533,3449,270,0.5,6,3,9999,99999,9,999999999,0.0,999,999,99
3022,4,7,9,0,*?*?*?*?*?*?*?*?*?*?*?*?*?*?*?*?*?*?*?*?*?*?,5.5,4.6,100,101892,705,1364,287,385.8,334.4,212.9,41282,34824,23820,4890,230,0.5,6,3,9999,99999,9,999999999,0.0,999,999,99
3022,4,7,10,0,*?*?*?*?*?*?*?*?*?*?*?*?*?*?*?*?*?*?*?*?*?*?,6.4,3.6,90,101892,816,1365,285,482.9,424.1,229.4,50652,43342,26906,5464,190,0.0,5,3,9999,99999,9,999999999,0.0,999,999,99
3022,4,7,11,0,*?*?*?*?*?*?*?*?*?*?*?*?*?*?*?*?*?*?*?*?*?*?,7.0,2.3,78,101892,880,1364,287,524.6,427.0,249.2,55163,43905,28943,6366,150,0.5,5,3,9999,99999,9,999999999,0.2,999,999,99
3022,4,7,12,0,*?*?*?*?*?*?*?*?*?*?*?*?*?*?*?*?*?*?*?*?*?*?,7.1,1.3,72,101892,894,1365,296,451.1,245.9,290.1,48530,26295,31629,7821,110,1.0,7,4,9999,99999,9,999999999,0.2,999,999,99
3022,4,7,13,0,*?*?*?*?*?*?*?*?*?*?*?*?*?*?*?*?*?*?*?*?*?*?,7.2,1.0,71,101892,856,1365,286,508.8,426.0,241.7,53448,43711,28173,6002,105,0.5,5,3,9999,99999,9,999999999,0.1,999,999,99
3022,4,7,14,0,*?*?*?*?*?*?*?*?*?*?*?*?*?*?*?*?*?*?*?*?*?*?,7.1,2.5,78,101892,769,1365,302,323.8,144.8,242.2,35373,15068,27126,6323,100,0.5,8,4,9999,99999,9,999999999,0.0,999,999,99
3022,4,7,15,0,*?*?*?*?*?*?*?*?*?*?*?*?*?*?*?*?*?*?*?*?*?*?,7.7,2.1,73,101892,639,1365,299,311.3,237.5,200.2,33097,24282,22430,4468,95,1.0,7,4,9999,99999,9,999999999,0.0,999,999,99
3022,4,7,16,0,*?*?*?*?*?*?*?*?*?*?*?*?*?*?*?*?*?*?*?*?*?*?,7.6,2.7,77,101892,474,1363,309,141.3,54.1,122.5,15517,5057,13823,3403,90,0.5,9,5,9999,99999,9,999999999,0.0,999,999,99
3022,4,7,17,0,*?*?*?*?*?*?*?*?*?*?*?*?*?*?*?*?*?*?*?*?*?*?,6.6,2.5,81,101892,287,1363,304,75.8,47.9,65.8,8320,3937,7447,1704,85,0.5,9,5,9999,99999,9,999999999,0.0,999,999,99
3022,4,7,18,0,*?*?*?*?*?*?*?*?*?*?*?*?*?*?*?*?*?*?*?*?*?*?,6.4,2.9,85,101892,90,1366,304,6.8,13.7,5.9,797,488,834,91,80,0.5,9,5,9999,99999,9,999999999,0.0,999,999,99
3022,4,7,19,0,*?*?*?*?*?*?*?*?*?*?*?*?*?*?*?*?*?*?*?*?*?*?,5.0,3.8,100,101892,0,-0,302,0.0,-0.0,0.0,0,0,0,0,87,0.0,10,5,9999,99999,9,999999999,0.0,999,999,99
3022,4,7,20,0,*?*?*?*?*?*?*?*?*?*?*?*?*?*?*?*?*?*?*?*?*?*?,4.3,3.8,100,101892,0,-0,299,0.0,-0.0,0.0,0,0,0,0,93,1.0,10,5,9999,99999,9,999999999,0.0,999,999,99
3022,4,7,21,0,*?*?*?*?*?*?*?*?*?*?*?*?*?*?*?*?*?*?*?*?*?*?,3.5,2.5,100,101892,0,-0,296,0.0,-0.0,0.0,0,0,0,0,100,1.0,10,5,9999,99999,9,999999999,0.0,999,999,99
3022,4,7,22,0,*?*?*?*?*?*?*?*?*?*?*?*?*?*?*?*?*?*?*?*?*?*?,2.9,2.7,100,101892,0,-0,293,0.0,-0.0,0.0,0,0,0,0,107,0.5,10,5,9999,99999,9,999999999,0.0,999,999,99
3022,4,7,23,0,*?*?*?*?*?*?*?*?*?*?*?*?*?*?*?*?*?*?*?*?*?*?,3.3,2.9,100,101892,0,-0,295,0.0,-0.0,0.0,0,0,0,0,113,1.5,10,5,9999,99999,9,999999999,0.0,999,999,99
3022,4,7,24,0,*?*?*?*?*?*?*?*?*?*?*?*?*?*?*?*?*?*?*?*?*?*?,5.4,5.1,100,101892,0,-0,303,0.0,-0.0,0.0,0,0,0,0,300,0.0,10,5,9999,99999,9,999999999,0.0,999,999,99
3022,4,8,1,0,*?*?*?*?*?*?*?*?*?*?*?*?*?*?*?*?*?*?*?*?*?*?,3.9,-0.0,75,101047,0,-0,298,0.0,-0.0,0.0,0,0,0,0,113,1.0,10,5,9999,99999,9,999999999,0.0,999,999,99
3022,4,8,2,0,*?*?*?*?*?*?*?*?*?*?*?*?*?*?*?*?*?*?*?*?*?*?,3.9,-1.5,66,101047,0,-0,298,0.0,-0.0,0.0,0,0,0,0,107,1.0,10,5,9999,99999,9,999999999,0.0,999,999,99
3022,4,8,3,0,*?*?*?*?*?*?*?*?*?*?*?*?*?*?*?*?*?*?*?*?*?*?,4.0,-2.2,62,101047,0,-0,299,0.0,-0.0,0.0,0,0,0,0,100,0.0,10,5,9999,99999,9,999999999,0.0,999,999,99
3022,4,8,4,0,*?*?*?*?*?*?*?*?*?*?*?*?*?*?*?*?*?*?*?*?*?*?,3.8,-1.5,66,101047,0,-0,298,0.0,-0.0,0.0,0,0,0,0,93,1.0,10,5,9999,99999,9,999999999,0.0,999,999,99
3022,4,8,5,0,*?*?*?*?*?*?*?*?*?*?*?*?*?*?*?*?*?*?*?*?*?*?,3.5,-1.3,69,101047,0,-0,291,0.0,-0.0,0.0,0,0,0,0,87,0.5,9,5,9999,99999,9,999999999,0.0,999,999,99
3022,4,8,6,0,*?*?*?*?*?*?*?*?*?*?*?*?*?*?*?*?*?*?*?*?*?*?,3.9,-0.8,69,101047,191,1365,287,55.9,100.6,41.8,5973,6112,5107,754,80,1.0,8,4,9999,99999,9,999999999,0.0,999,999,99
3022,4,8,7,0,*?*?*?*?*?*?*?*?*?*?*?*?*?*?*?*?*?*?*?*?*?*?,4.2,-1.5,65,101047,385,1363,283,172.6,218.1,111.0,18214,19190,12864,2216,82,0.5,7,4,9999,99999,9,999999999,0.0,999,999,99
3022,4,8,8,0,*?*?*?*?*?*?*?*?*?*?*?*?*?*?*?*?*?*?*?*?*?*?,4.9,-0.8,65,101047,563,1364,281,299.6,325.1,165.4,31877,32353,18810,3517,83,0.5,6,3,9999,99999,9,999999999,0.0,999,999,99
3022,4,8,9,0,*?*?*?*?*?*?*?*?*?*?*?*?*?*?*?*?*?*?*?*?*?*?,6.8,-0.0,62,101047,712,1363,278,432.0,486.4,178.0,45637,48994,21682,3838,85,0.5,4,2,9999,99999,9,999999999,0.0,999,999,99
3022,4,8,10,0,*?*?*?*?*?*?*?*?*?*?*?*?*?*?*?*?*?*?*?*?*?*?,7.6,-0.0,58,101047,823,1365,265,522.6,600.5,160.4,54581,60033,21151,3750,87,0.0,1,0,9999,99999,9,999999999,0.0,999,999,99
3022,4,8,11,0,*?*?*?*?*?*?*?*?*?*?*?*?*?*?*?*?*?*?*?*?*?*?,8.1,0.2,56,101047,887,1365,268,567.1,604.6,174.1,59356,60773,22620,4366,88,0.5,1,0,9999,99999,9,999999999,0.0,999,999,99
3022,4,8,12,0,*?*?*?*?*?*?*?*?*?*?*?*?*?*?*?*?*?*?*?*?*?*?,8.0,1.0,61,101047,900,1364,279,569.7,550.0,206.8,61254,56872,24951,5314,90,1.0,3,2,9999,99999,9,999999999,0.0,999,999,99
3022,4,8,13,0,*?*?*?*?*?*?*?*?*?*?*?*?*?*?*?*?*?*?*?*?*?*?,7.9,1.7,64,101047,862,1364,264,549.9,609.3,165.0,57606,61202,21663,4033,90,0.5,0,0,9999,99999,9,999999999,0.0,999,999,99
3022,4,8,14,0,*?*?*?*?*?*?*?*?*?*?*?*?*?*?*?*?*?*?*?*?*?*?,8.3,2.1,64,101047,775,1365,267,489.4,603.2,146.8,51116,60049,19665,3293,90,0.5,0,0,9999,99999,9,999999999,0.0,999,999,99
3022,4,8,15,0,*?*?*?*?*?*?*?*?*?*?*?*?*?*?*?*?*?*?*?*?*?*?,8.4,0.6,58,101047,645,1365,264,399.0,591.0,119.7,41508,57526,16520,2449,90,1.0,0,0,9999,99999,9,999999999,0.0,999,999,99
3022,4,8,16,0,*?*?*?*?*?*?*?*?*?*?*?*?*?*?*?*?*?*?*?*?*?*?,8.3,1.0,60,101047,480,1363,275,284.0,541.9,93.2,29255,49617,13153,1750,90,0.5,2,1,9999,99999,9,999999999,0.0,999,999,99
3022,4,8,17,0,*?*?*?*?*?*?*?*?*?*?*?*?*?*?*?*?*?*?*?*?*?*?,7.8,1.9,65,101047,293,1362,279,153.1,453.3,55.6,15683,35545,8179,1001,90,0.5,3,2,9999,99999,9,999999999,0.0,999,999,99
3022,4,8,18,0,*?*?*?*?*?*?*?*?*?*?*?*?*?*?*?*?*?*?*?*?*?*?,7.3,0.4,61,101047,96,1359,302,12.0,42.8,9.0,1376,1801,1425,149,90,0.5,8,4,9999,99999,9,999999999,0.0,999,999,99
3022,4,8,19,0,*?*?*?*?*?*?*?*?*?*?*?*?*?*?*?*?*?*?*?*?*?*?,6.4,0.2,64,101047,0,-0,309,0.0,-0.0,0.0,0,0,0,0,88,0.0,10,5,9999,99999,9,999999999,0.0,999,999,99
3022,4,8,20,0,*?*?*?*?*?*?*?*?*?*?*?*?*?*?*?*?*?*?*?*?*?*?,5.5,0.4,69,101047,0,-0,305,0.0,-0.0,0.0,0,0,0,0,87,1.0,10,5,9999,99999,9,999999999,0.0,999,999,99
3022,4,8,21,0,*?*?*?*?*?*?*?*?*?*?*?*?*?*?*?*?*?*?*?*?*?*?,5.7,1.0,71,101047,0,-0,305,0.0,-0.0,0.0,0,0,0,0,85,1.0,10,5,9999,99999,9,999999999,0.1,999,999,99
3022,4,8,22,0,*?*?*?*?*?*?*?*?*?*?*?*?*?*?*?*?*?*?*?*?*?*?,4.8,0.2,71,101047,0,-0,302,0.0,-0.0,0.0,0,0,0,0,83,0.5,10,5,9999,99999,9,999999999,0.1,999,999,99
3022,4,8,23,0,*?*?*?*?*?*?*?*?*?*?*?*?*?*?*?*?*?*?*?*?*?*?,5.1,1.9,79,101047,0,-0,303,0.0,-0.0,0.0,0,0,0,0,82,1.5,10,5,9999,99999,9,999999999,0.0,999,999,99
3022,4,8,24,0,*?*?*?*?*?*?*?*?*?*?*?*?*?*?*?*?*?*?*?*?*?*?,3.7,1.5,84,101047,0,-0,297,0.0,-0.0,0.0,0,0,0,0,120,0.0,10,5,9999,99999,9,999999999,0.0,999,999,99
3022,4,9,1,0,*?*?*?*?*?*?*?*?*?*?*?*?*?*?*?*?*?*?*?*?*?*?,5.2,3.0,87,100514,0,-0,303,0.0,-0.0,0.0,0,0,0,0,105,1.0,10,5,9999,99999,9,999999999,0.0,999,999,99
3022,4,9,2,0,*?*?*?*?*?*?*?*?*?*?*?*?*?*?*?*?*?*?*?*?*?*?,4.9,3.6,91,100514,0,-0,302,0.0,-0.0,0.0,0,0,0,0,130,1.0,10,5,9999,99999,9,999999999,0.0,999,999,99
3022,4,9,3,0,*?*?*?*?*?*?*?*?*?*?*?*?*?*?*?*?*?*?*?*?*?*?,4.6,3.9,95,100514,0,-0,300,0.0,-0.0,0.0,0,0,0,0,155,0.0,10,5,9999,99999,9,999999999,0.0,999,999,99
3022,4,9,4,0,*?*?*?*?*?*?*?*?*?*?*?*?*?*?*?*?*?*?*?*?*?*?,4.3,3.6,95,100514,0,-0,299,0.0,-0.0,0.0,0,0,0,0,180,1.0,10,5,9999,99999,9,999999999,0.0,999,999,99
3022,4,9,5,0,*?*?*?*?*?*?*?*?*?*?*?*?*?*?*?*?*?*?*?*?*?*?,4.4,3.2,92,100514,1,927,299,0.0,0.0,0.0,0,0,0,0,205,0.5,10,5,9999,99999,9,999999999,0.0,999,999,99
3022,4,9,6,0,*?*?*?*?*?*?*?*?*?*?*?*?*?*?*?*?*?*?*?*?*?*?,4.5,3.8,95,100514,199,1363,300,25.9,0.0,25.9,3042,0,3046,1002,230,1.0,10,5,9999,99999,9,999999999,0.0,999,999,99
3022,4,9,7,0,*?*?*?*?*?*?*?*?*?*?*?*?*?*?*?*?*?*?*?*?*?*?,5.3,3.8,90,100514,393,1363,299,113.0,52.1,98.0,12400,4675,11064,2631,205,0.5,9,5,9999,99999,9,999999999,0.0,999,999,99
3022,4,9,8,0,*?*?*?*?*?*?*?*?*?*?*?*?*?*?*?*?*?*?*?*?*?*?,6.1,3.6,84,100514,571,1364,307,100.8,0.0,100.8,11837,0,11875,4342,180,0.5,10,5,9999,99999,9,999999999,0.0,999,999,99
3022,4,9,9,0,*?*?*?*?*?*?*?*?*?*?*?*?*?*?*?*?*?*?*?*?*?*?,8.0,5.3,83,100514,719,1363,311,227.3,57.3,197.1,25010,5709,22202,6175,155,0.5,9,5,9999,99999,9,999999999,0.0,999,999,99
3022,4,9,10,0,*?*?*?*?*?*?*?*?*?*?*?*?*?*?*?*?*?*?*?*?*?*?,8.9,6.2,83,100514,829,1363,319,153.0,0.0,153.0,18230,0,18305,7166,130,0.0,10,5,9999,99999,9,999999999,0.0,999,999,99
3022,4,9,11,0,*?*?*?*?*?*?*?*?*?*?*?*?*?*?*?*?*?*?*?*?*?*?,9.3,6.7,83,100514,893,1363,321,165.9,0.0,165.9,19838,0,19924,7903,105,0.5,10,5,9999,99999,9,999999999,0.0,999,999,99
3022,4,9,12,0,*?*?*?*?*?*?*?*?*?*?*?*?*?*?*?*?*?*?*?*?*?*?,9.3,6.4,81,100514,906,1363,321,168.5,0.0,168.5,20170,0,20258,8056,80,1.0,10,5,9999,99999,9,999999999,0.0,999,999,99
3022,4,9,13,0,*?*?*?*?*?*?*?*?*?*?*?*?*?*?*?*?*?*?*?*?*?*?,9.3,5.3,76,100514,868,1364,321,160.8,0.0,160.8,19198,0,19280,7610,80,0.5,10,5,9999,99999,9,999999999,0.0,999,999,99
3022,4,9,14,0,*?*?*?*?*?*?*?*?*?*?*?*?*?*?*?*?*?*?*?*?*?*?,9.4,5.6,78,100514,780,1362,317,248.7,57.8,215.6,27384,5801,24291,6991,80,0.5,9,5,9999,99999,9,999999999,0.0,999,999,99
3022,4,9,15,0,*?*?*?*?*?*?*?*?*?*?*?*?*?*?*?*?*?*?*?*?*?*?,9.8,4.3,68,100514,650,1362,319,203.2,56.6,176.1,22337,5579,19846,5320,80,1.0,9,5,9999,99999,9,999999999,0.0,999,999,99
3022,4,9,16,0,*?*?*?*?*?*?*?*?*?*?*?*?*?*?*?*?*?*?*?*?*?*?,9.5,5.1,74,100514,486,1362,317,145.7,54.3,126.3,15995,5106,14245,3527,80,0.5,9,5,9999,99999,9,999999999,0.0,999,999,99
3022,4,9,17,0,*?*?*?*?*?*?*?*?*?*?*?*?*?*?*?*?*?*?*?*?*?*?,9.1,5.6,79,100514,300,1365,320,46.2,0.0,46.2,5380,0,5391,1816,80,0.5,10,5,9999,99999,9,999999999,0.1,999,999,99
3022,4,9,18,0,*?*?*?*?*?*?*?*?*?*?*?*?*?*?*?*?*?*?*?*?*?*?,8.6,6.6,86,100514,103,1367,317,6.5,0.0,6.5,806,-0,806,260,80,0.5,10,5,9999,99999,9,999999999,0.2,999,999,99
3022,4,9,19,0,*?*?*?*?*?*?*?*?*?*?*?*?*?*?*?*?*?*?*?*?*?*?,7.9,6.2,89,100514,0,-0,314,0.0,-0.0,0.0,0,0,0,0,87,0.0,10,5,9999,99999,9,999999999,0.2,999,999,99
3022,4,9,20,0,*?*?*?*?*?*?*?*?*?*?*?*?*?*?*?*?*?*?*?*?*?*?,6.4,5.8,96,100514,0,-0,308,0.0,-0.0,0.0,0,0,0,0,93,1.0,10,5,9999,99999,9,999999999,0.1,999,999,99
3022,4,9,21,0,*?*?*?*?*?*?*?*?*?*?*?*?*?*?*?*?*?*?*?*?*?*?,6.1,5.9,100,100514,0,-0,306,0.0,-0.0,0.0,0,0,0,0,100,1.0,10,5,9999,99999,9,999999999,0.0,999,999,99
3022,4,9,22,0,*?*?*?*?*?*?*?*?*?*?*?*?*?*?*?*?*?*?*?*?*?*?,5.9,5.9,100,100514,0,-0,306,0.0,-0.0,0.0,0,0,0,0,107,0.5,10,5,9999,99999,9,999999999,0.0,999,999,99
3022,4,9,23,0,*?*?*?*?*?*?*?*?*?*?*?*?*?*?*?*?*?*?*?*?*?*?,5.6,5.5,100,100514,0,-0,304,0.0,-0.0,0.0,0,0,0,0,113,1.5,10,5,9999,99999,9,999999999,0.0,999,999,99
3022,4,9,24,0,*?*?*?*?*?*?*?*?*?*?*?*?*?*?*?*?*?*?*?*?*?*?,5.5,2.5,81,100514,0,-0,304,0.0,-0.0,0.0,0,0,0,0,80,0.0,10,5,9999,99999,9,999999999,0.0,999,999,99
3022,4,10,1,0,*?*?*?*?*?*?*?*?*?*?*?*?*?*?*?*?*?*?*?*?*?*?,4.3,4.3,100,100448,0,-0,299,0.0,-0.0,0.0,0,0,0,0,108,1.0,10,5,9999,99999,9,999999999,0.0,999,999,99
3022,4,10,2,0,*?*?*?*?*?*?*?*?*?*?*?*?*?*?*?*?*?*?*?*?*?*?,4.0,3.9,100,100448,0,-0,298,0.0,-0.0,0.0,0,0,0,0,97,1.0,10,5,9999,99999,9,999999999,0.0,999,999,99
3022,4,10,3,0,*?*?*?*?*?*?*?*?*?*?*?*?*?*?*?*?*?*?*?*?*?*?,3.6,3.6,100,100448,0,-0,296,0.0,-0.0,0.0,0,0,0,0,85,0.0,10,5,9999,99999,9,999999999,0.6,999,999,99
3022,4,10,4,0,*?*?*?*?*?*?*?*?*?*?*?*?*?*?*?*?*?*?*?*?*?*?,3.6,3.6,100,100448,0,-0,296,0.0,-0.0,0.0,0,0,0,0,73,1.0,10,5,9999,99999,9,999999999,0.7,999,999,99
3022,4,10,5,0,*?*?*?*?*?*?*?*?*?*?*?*?*?*?*?*?*?*?*?*?*?*?,3.6,3.6,100,100448,10,1402,296,0.0,0.0,0.0,0,0,0,0,62,0.5,10,5,9999,99999,9,999999999,0.8,999,999,99
3022,4,10,6,0,*?*?*?*?*?*?*?*?*?*?*?*?*?*?*?*?*?*?*?*?*?*?,3.6,2.5,93,100448,207,1363,296,27.5,0.0,27.5,3228,0,3233,1065,50,1.0,10,5,9999,99999,9,999999999,0.7,999,999,99
3022,4,10,7,0,*?*?*?*?*?*?*?*?*?*?*?*?*?*?*?*?*?*?*?*?*?*?,4.0,2.1,88,100448,401,1363,298,66.6,0.0,66.6,7766,0,7786,2703,62,0.5,10,5,9999,99999,9,999999999,0.4,999,999,99
3022,4,10,8,0,*?*?*?*?*?*?*?*?*?*?*?*?*?*?*?*?*?*?*?*?*?*?,5.3,2.1,81,100448,578,1363,304,102.4,0.0,102.4,12021,0,12060,4419,73,0.5,10,5,9999,99999,9,999999999,0.0,999,999,99
3022,4,10,9,0,*?*?*?*?*?*?*?*?*?*?*?*?*?*?*?*?*?*?*?*?*?*?,6.1,2.3,77,100448,726,1362,307,132.3,0.0,132.3,15665,0,15725,6005,85,0.5,10,5,9999,99999,9,999999999,0.0,999,999,99
3022,4,10,10,0,*?*?*?*?*?*?*?*?*?*?*?*?*?*?*?*?*?*?*?*?*?*?,6.8,1.3,68,100448,836,1363,310,154.4,0.0,154.4,18406,0,18483,7247,97,0.0,10,5,9999,99999,9,999999999,0.0,999,999,99
3022,4,10,11,0,*?*?*?*?*?*?*?*?*?*?*?*?*?*?*?*?*?*?*?*?*?*?,6.7,0.8,67,100448,899,1362,310,167.2,0.0,167.2,20008,0,20095,7981,108,0.5,10,5,9999,99999,9,999999999,0.0,999,999,99
3022,4,10,12,0,*?*?*?*?*?*?*?*?*?*?*?*?*?*?*?*?*?*?*?*?*?*?,7.4,2.1,70,100448,912,1362,313,169.8,0.0,169.8,20334,0,20423,8130,120,1.0,10,5,9999,99999,9,999999999,0.0,999,999,99
3022,4,10,13,0,*?*?*?*?*?*?*?*?*?*?*?*?*?*?*?*?*?*?*?*?*?*?,7.4,1.9,69,100448,873,1362,313,162.0,0.0,162.0,19356,0,19438,7682,115,0.5,10,5,9999,99999,9,999999999,0.0,999,999,99
3022,4,10,14,0,*?*?*?*?*?*?*?*?*?*?*?*?*?*?*?*?*?*?*?*?*?*?,7.0,2.5,74,100448,786,1362,311,144.4,0.0,144.4,17159,0,17227,6678,110,0.5,10,5,9999,99999,9,999999999,0.0,999,999,99
3022,4,10,15,0,*?*?*?*?*?*?*?*?*?*?*?*?*?*?*?*?*?*?*?*?*?*?,7.0,2.7,75,100448,656,1362,311,118.2,0.0,118.2,13934,0,13983,5240,105,1.0,10,5,9999,99999,9,999999999,0.0,999,999,99
3022,4,10,16,0,*?*?*?*?*?*?*?*?*?*?*?*?*?*?*?*?*?*?*?*?*?*?,7.1,1.5,69,100448,492,1362,312,85.1,0.0,85.1,9950,0,9980,3563,100,0.5,10,5,9999,99999,9,999999999,0.0,999,999,99
3022,4,10,17,0,*?*?*?*?*?*?*?*?*?*?*?*?*?*?*?*?*?*?*?*?*?*?,6.9,4.5,85,100448,306,1364,310,47.4,0.0,47.4,5525,0,5537,1868,95,0.5,10,5,9999,99999,9,999999999,0.0,999,999,99
3022,4,10,18,0,*?*?*?*?*?*?*?*?*?*?*?*?*?*?*?*?*?*?*?*?*?*?,6.4,5.3,93,100448,109,1362,308,7.8,0.0,7.8,957,-0,956,310,90,0.5,10,5,9999,99999,9,999999999,0.0,999,999,99
3022,4,10,19,0,*?*?*?*?*?*?*?*?*?*?*?*?*?*?*?*?*?*?*?*?*?*?,5.7,4.5,92,100448,0,-0,305,0.0,-0.0,0.0,0,0,0,0,90,0.0,10,5,9999,99999,9,999999999,0.0,999,999,99
3022,4,10,20,0,*?*?*?*?*?*?*?*?*?*?*?*?*?*?*?*?*?*?*?*?*?*?,5.1,4.5,96,100448,0,-0,302,0.0,-0.0,0.0,0,0,0,0,90,1.0,10,5,9999,99999,9,999999999,0.0,999,999,99
3022,4,10,21,0,*?*?*?*?*?*?*?*?*?*?*?*?*?*?*?*?*?*?*?*?*?*?,5.3,3.8,91,100448,0,-0,303,0.0,-0.0,0.0,0,0,0,0,90,1.0,10,5,9999,99999,9,999999999,0.0,999,999,99
3022,4,10,22,0,*?*?*?*?*?*?*?*?*?*?*?*?*?*?*?*?*?*?*?*?*?*?,4.3,2.7,90,100448,0,-0,299,0.0,-0.0,0.0,0,0,0,0,90,0.5,10,5,9999,99999,9,999999999,0.0,999,999,99
3022,4,10,23,0,*?*?*?*?*?*?*?*?*?*?*?*?*?*?*?*?*?*?*?*?*?*?,4.6,2.1,85,100448,0,-0,301,0.0,-0.0,0.0,0,0,0,0,90,1.5,10,5,9999,99999,9,999999999,0.0,999,999,99
3022,4,10,24,0,*?*?*?*?*?*?*?*?*?*?*?*?*?*?*?*?*?*?*?*?*?*?,5.2,5.3,100,100448,0,-0,303,0.0,-0.0,0.0,0,0,0,0,120,0.0,10,5,9999,99999,9,999999999,0.0,999,999,99
3022,4,11,1,0,*?*?*?*?*?*?*?*?*?*?*?*?*?*?*?*?*?*?*?*?*?*?,4.4,3.8,96,99822.1,0,-0,299,0.0,-0.0,0.0,0,0,0,0,90,1.0,10,5,9999,99999,9,999999999,0.0,999,999,99
3022,4,11,2,0,*?*?*?*?*?*?*?*?*?*?*?*?*?*?*?*?*?*?*?*?*?*?,4.0,3.9,100,99822.1,0,-0,298,0.0,-0.0,0.0,0,0,0,0,90,1.0,10,5,9999,99999,9,999999999,0.0,999,999,99
3022,4,11,3,0,*?*?*?*?*?*?*?*?*?*?*?*?*?*?*?*?*?*?*?*?*?*?,3.9,3.9,100,99822.1,0,-0,297,0.0,-0.0,0.0,0,0,0,0,90,0.0,10,5,9999,99999,9,999999999,0.0,999,999,99
3022,4,11,4,0,*?*?*?*?*?*?*?*?*?*?*?*?*?*?*?*?*?*?*?*?*?*?,3.8,3.8,100,99822.1,0,-0,297,0.0,-0.0,0.0,0,0,0,0,90,1.0,10,5,9999,99999,9,999999999,0.0,999,999,99
3022,4,11,5,0,*?*?*?*?*?*?*?*?*?*?*?*?*?*?*?*?*?*?*?*?*?*?,4.1,4.1,100,99822.1,18,1370,298,0.0,0.0,0.0,0,0,0,0,90,0.5,10,5,9999,99999,9,999999999,0.0,999,999,99
3022,4,11,6,0,*?*?*?*?*?*?*?*?*?*?*?*?*?*?*?*?*?*?*?*?*?*?,4.5,4.3,99,99822.1,215,1363,300,29.2,0.0,29.2,3415,0,3420,1128,90,1.0,10,5,9999,99999,9,999999999,0.0,999,999,99
[truncated: 1,082,147 more chars]
