# Supplementary material for: Future weather dataset for fourteen UK sites
Source: Data Brief. 2016 Aug 3;8:1308–10. doi: 10.1016/j.dib.2016.07.057 (PMC4990658; doi:10.1016/j.dib.2016.07.057)
Supplement: Supplementary file 2 — Supplementary material [file mmc2.zip › 04_50th_T_87_scen_a1fi_2040-2069_3200675_CIBSE_DSY.epw]

LOCATION,3200675,-,UK,WG data,03155,55.94,-3.32,0,20
DESIGN CONDITIONS,0
TYPICAL/EXTREME PERIODS,0
GROUND TEMPERATURES,1,1.0,,,,6.8,9.3,12.1,14.0,16.6,16.8,15.5,13.0,10.0,7.3,5.6,5.4
HOLIDAYS/DAYLIGHT SAVINGS,No,0,0,0
COMMENTS 1,created by using UKCP09 weather generator outputs
COMMENTS 2,wind speed wind direction and pressure based on observations at station id 03155
DATA PERIODS,1,1,Data,Sunday,1/1,12/31
2050,1,1,1,0,*?*?*?*?*?*?*?*?*?*?*?*?*?*?*?*?*?*?*?*?*?*?,1.7,-1.1,81,100131,0,-0,289,0.0,-0.0,0.0,0,0,0,0,230,6.2,10,5,9999,99999,9,999999999,0.0,999,999,99
2050,1,1,2,0,*?*?*?*?*?*?*?*?*?*?*?*?*?*?*?*?*?*?*?*?*?*?,2.0,-2.4,70,100131,0,-0,290,0.0,-0.0,0.0,0,0,0,0,230,7.7,10,5,9999,99999,9,999999999,0.0,999,999,99
2050,1,1,3,0,*?*?*?*?*?*?*?*?*?*?*?*?*?*?*?*?*?*?*?*?*?*?,1.4,-2.2,75,100131,0,-0,288,0.0,-0.0,0.0,0,0,0,0,230,5.2,10,5,9999,99999,9,999999999,0.0,999,999,99
2050,1,1,4,0,*?*?*?*?*?*?*?*?*?*?*?*?*?*?*?*?*?*?*?*?*?*?,1.6,-1.9,75,100131,0,-0,288,0.0,-0.0,0.0,0,0,0,0,230,6.2,10,5,9999,99999,9,999999999,0.0,999,999,99
2050,1,1,5,0,*?*?*?*?*?*?*?*?*?*?*?*?*?*?*?*?*?*?*?*?*?*?,1.8,-1.3,78,100131,0,-0,289,0.0,-0.0,0.0,0,0,0,0,230,7.7,10,5,9999,99999,9,999999999,0.0,999,999,99
2050,1,1,6,0,*?*?*?*?*?*?*?*?*?*?*?*?*?*?*?*?*?*?*?*?*?*?,1.6,-3.4,67,100131,0,-0,289,0.0,-0.0,0.0,0,0,0,0,230,7.7,10,5,9999,99999,9,999999999,0.0,999,999,99
2050,1,1,7,0,*?*?*?*?*?*?*?*?*?*?*?*?*?*?*?*?*?*?*?*?*?*?,1.2,-3.1,70,100131,0,-0,287,0.0,-0.0,0.0,0,0,0,0,237,8.8,10,5,9999,99999,9,999999999,0.0,999,999,99
2050,1,1,8,0,*?*?*?*?*?*?*?*?*?*?*?*?*?*?*?*?*?*?*?*?*?*?,1.7,-3.1,68,100131,0,-0,289,0.0,-0.0,0.0,0,0,0,0,243,8.8,10,5,9999,99999,9,999999999,0.0,999,999,99
2050,1,1,9,0,*?*?*?*?*?*?*?*?*?*?*?*?*?*?*?*?*?*?*?*?*?*?,2.2,-3.9,61,100131,86,1407,285,4.5,9.8,3.9,543,329,575,59,250,9.8,9,5,9999,99999,9,999999999,0.0,999,999,99
2050,1,1,10,0,*?*?*?*?*?*?*?*?*?*?*?*?*?*?*?*?*?*?*?*?*?*?,2.2,-3.7,63,100131,193,1412,285,40.6,39.5,35.2,4526,2596,4208,741,257,6.7,9,5,9999,99999,9,999999999,0.0,999,999,99
2050,1,1,11,0,*?*?*?*?*?*?*?*?*?*?*?*?*?*?*?*?*?*?*?*?*?*?,2.8,-3.1,63,100131,256,1415,288,61.7,45.4,53.5,6823,3406,6309,1142,263,10.3,9,5,9999,99999,9,999999999,0.0,999,999,99
2050,1,1,12,0,*?*?*?*?*?*?*?*?*?*?*?*?*?*?*?*?*?*?*?*?*?*?,2.6,-3.7,61,100131,269,1411,287,66.4,46.3,57.5,7332,3559,6771,1233,270,9.3,9,5,9999,99999,9,999999999,0.0,999,999,99
2050,1,1,13,0,*?*?*?*?*?*?*?*?*?*?*?*?*?*?*?*?*?*?*?*?*?*?,2.8,-3.4,61,100131,234,1415,288,54.3,43.7,47.1,6020,3147,5577,1000,267,9.8,9,5,9999,99999,9,999999999,0.0,999,999,99
2050,1,1,14,0,*?*?*?*?*?*?*?*?*?*?*?*?*?*?*?*?*?*?*?*?*?*?,2.5,-3.4,62,100131,151,1413,292,15.2,0.0,15.2,1814,-0,1815,593,263,8.8,10,5,9999,99999,9,999999999,0.0,999,999,99
2050,1,1,15,0,*?*?*?*?*?*?*?*?*?*?*?*?*?*?*?*?*?*?*?*?*?*?,2.8,-1.7,71,100131,27,1426,293,0.0,0.0,0.0,0,0,0,0,260,9.3,10,5,9999,99999,9,999999999,0.0,999,999,99
2050,1,1,16,0,*?*?*?*?*?*?*?*?*?*?*?*?*?*?*?*?*?*?*?*?*?*?,2.1,-0.6,81,100131,0,-0,290,0.0,-0.0,0.0,0,0,0,0,257,5.7,10,5,9999,99999,9,999999999,0.0,999,999,99
2050,1,1,17,0,*?*?*?*?*?*?*?*?*?*?*?*?*?*?*?*?*?*?*?*?*?*?,2.0,-0.8,80,100131,0,-0,290,0.0,-0.0,0.0,0,0,0,0,253,7.7,10,5,9999,99999,9,999999999,0.0,999,999,99
2050,1,1,18,0,*?*?*?*?*?*?*?*?*?*?*?*?*?*?*?*?*?*?*?*?*?*?,2.4,-1.3,75,100131,0,-0,292,0.0,-0.0,0.0,0,0,0,0,250,5.7,10,5,9999,99999,9,999999999,0.0,999,999,99
2050,1,1,19,0,*?*?*?*?*?*?*?*?*?*?*?*?*?*?*?*?*?*?*?*?*?*?,2.0,-2.4,71,100131,0,-0,290,0.0,-0.0,0.0,0,0,0,0,250,5.2,10,5,9999,99999,9,999999999,0.0,999,999,99
2050,1,1,20,0,*?*?*?*?*?*?*?*?*?*?*?*?*?*?*?*?*?*?*?*?*?*?,1.4,-3.7,67,100131,0,-0,288,0.0,-0.0,0.0,0,0,0,0,250,4.1,10,5,9999,99999,9,999999999,0.0,999,999,99
2050,1,1,21,0,*?*?*?*?*?*?*?*?*?*?*?*?*?*?*?*?*?*?*?*?*?*?,1.7,-4.5,61,100131,0,-0,289,0.0,-0.0,0.0,0,0,0,0,250,5.7,10,5,9999,99999,9,999999999,0.0,999,999,99
2050,1,1,22,0,*?*?*?*?*?*?*?*?*?*?*?*?*?*?*?*?*?*?*?*?*?*?,1.8,-3.9,62,100131,0,-0,290,0.0,-0.0,0.0,0,0,0,0,250,4.1,10,5,9999,99999,9,999999999,0.0,999,999,99
2050,1,1,23,0,*?*?*?*?*?*?*?*?*?*?*?*?*?*?*?*?*?*?*?*?*?*?,2.6,-2.7,66,100131,0,-0,293,0.0,-0.0,0.0,0,0,0,0,250,6.2,10,5,9999,99999,9,999999999,0.0,999,999,99
2050,1,1,24,0,*?*?*?*?*?*?*?*?*?*?*?*?*?*?*?*?*?*?*?*?*?*?,1.4,0.6,94,100131,0,-0,287,0.0,-0.0,0.0,0,0,0,0,230,6.7,10,5,9999,99999,9,999999999,0.0,999,999,99
2050,1,2,1,0,*?*?*?*?*?*?*?*?*?*?*?*?*?*?*?*?*?*?*?*?*?*?,3.9,-1.3,68,101545,0,-0,298,0.0,-0.0,0.0,0,0,0,0,240,6.2,10,5,9999,99999,9,999999999,0.2,999,999,99
2050,1,2,2,0,*?*?*?*?*?*?*?*?*?*?*?*?*?*?*?*?*?*?*?*?*?*?,3.8,-0.8,71,101545,0,-0,298,0.0,-0.0,0.0,0,0,0,0,230,7.7,10,5,9999,99999,9,999999999,0.8,999,999,99
2050,1,2,3,0,*?*?*?*?*?*?*?*?*?*?*?*?*?*?*?*?*?*?*?*?*?*?,3.5,-1.9,67,101545,0,-0,296,0.0,-0.0,0.0,0,0,0,0,220,5.2,10,5,9999,99999,9,999999999,0.6,999,999,99
2050,1,2,4,0,*?*?*?*?*?*?*?*?*?*?*?*?*?*?*?*?*?*?*?*?*?*?,3.9,-1.5,67,101545,0,-0,298,0.0,-0.0,0.0,0,0,0,0,210,6.2,10,5,9999,99999,9,999999999,0.0,999,999,99
2050,1,2,5,0,*?*?*?*?*?*?*?*?*?*?*?*?*?*?*?*?*?*?*?*?*?*?,4.2,-0.4,71,101545,0,-0,299,0.0,-0.0,0.0,0,0,0,0,200,7.7,10,5,9999,99999,9,999999999,0.0,999,999,99
2050,1,2,6,0,*?*?*?*?*?*?*?*?*?*?*?*?*?*?*?*?*?*?*?*?*?*?,3.8,-0.4,74,101545,0,-0,297,0.0,-0.0,0.0,0,0,0,0,190,7.7,10,5,9999,99999,9,999999999,0.0,999,999,99
2050,1,2,7,0,*?*?*?*?*?*?*?*?*?*?*?*?*?*?*?*?*?*?*?*?*?*?,4.6,-0.0,73,101545,0,-0,301,0.0,-0.0,0.0,0,0,0,0,195,8.8,10,5,9999,99999,9,999999999,0.0,999,999,99
2050,1,2,8,0,*?*?*?*?*?*?*?*?*?*?*?*?*?*?*?*?*?*?*?*?*?*?,4.0,0.8,81,101545,0,-0,298,0.0,-0.0,0.0,0,0,0,0,200,8.8,10,5,9999,99999,9,999999999,0.0,999,999,99
2050,1,2,9,0,*?*?*?*?*?*?*?*?*?*?*?*?*?*?*?*?*?*?*?*?*?*?,4.7,0.2,73,101545,87,1408,296,4.8,10.4,4.2,578,351,611,63,205,9.8,9,5,9999,99999,9,999999999,0.0,999,999,99
2050,1,2,10,0,*?*?*?*?*?*?*?*?*?*?*?*?*?*?*?*?*?*?*?*?*?*?,4.7,-0.2,71,101545,194,1410,296,41.0,39.7,35.6,4574,2615,4252,749,210,6.7,9,5,9999,99999,9,999999999,0.0,999,999,99
2050,1,2,11,0,*?*?*?*?*?*?*?*?*?*?*?*?*?*?*?*?*?*?*?*?*?*?,5.5,0.6,71,101545,257,1411,294,82.5,114.2,61.7,9047,8571,7204,1319,215,10.3,8,4,9999,99999,9,999999999,0.0,999,999,99
2050,1,2,12,0,*?*?*?*?*?*?*?*?*?*?*?*?*?*?*?*?*?*?*?*?*?*?,5.9,0.8,70,101545,271,1410,296,88.9,116.6,66.5,9736,8962,7744,1426,220,9.3,8,4,9999,99999,9,999999999,0.0,999,999,99
2050,1,2,13,0,*?*?*?*?*?*?*?*?*?*?*?*?*?*?*?*?*?*?*?*?*?*?,5.9,2.3,78,101545,236,1412,301,55.2,43.9,47.8,6112,3178,5660,1017,220,9.8,9,5,9999,99999,9,999999999,0.0,999,999,99
2050,1,2,14,0,*?*?*?*?*?*?*?*?*?*?*?*?*?*?*?*?*?*?*?*?*?*?,6.0,2.1,77,101545,154,1415,302,27.3,33.4,23.7,3077,1953,2873,494,220,8.8,9,5,9999,99999,9,999999999,0.0,999,999,99
2050,1,2,15,0,*?*?*?*?*?*?*?*?*?*?*?*?*?*?*?*?*?*?*?*?*?*?,5.8,3.0,83,101545,30,1423,301,0.0,0.0,0.0,0,0,0,0,220,9.3,9,5,9999,99999,9,999999999,0.0,999,999,99
2050,1,2,16,0,*?*?*?*?*?*?*?*?*?*?*?*?*?*?*?*?*?*?*?*?*?*?,5.3,2.9,84,101545,0,-0,303,0.0,-0.0,0.0,0,0,0,0,220,5.7,10,5,9999,99999,9,999999999,0.0,999,999,99
2050,1,2,17,0,*?*?*?*?*?*?*?*?*?*?*?*?*?*?*?*?*?*?*?*?*?*?,5.2,2.1,80,101545,0,-0,303,0.0,-0.0,0.0,0,0,0,0,220,7.7,10,5,9999,99999,9,999999999,0.0,999,999,99
2050,1,2,18,0,*?*?*?*?*?*?*?*?*?*?*?*?*?*?*?*?*?*?*?*?*?*?,5.0,1.0,76,101545,0,-0,302,0.0,-0.0,0.0,0,0,0,0,220,5.7,10,5,9999,99999,9,999999999,0.0,999,999,99
2050,1,2,19,0,*?*?*?*?*?*?*?*?*?*?*?*?*?*?*?*?*?*?*?*?*?*?,5.0,2.7,86,101545,0,-0,302,0.0,-0.0,0.0,0,0,0,0,223,5.2,10,5,9999,99999,9,999999999,0.0,999,999,99
2050,1,2,20,0,*?*?*?*?*?*?*?*?*?*?*?*?*?*?*?*?*?*?*?*?*?*?,4.2,3.2,93,101545,0,-0,299,0.0,-0.0,0.0,0,0,0,0,227,4.1,10,5,9999,99999,9,999999999,0.0,999,999,99
2050,1,2,21,0,*?*?*?*?*?*?*?*?*?*?*?*?*?*?*?*?*?*?*?*?*?*?,5.0,1.9,80,101545,0,-0,302,0.0,-0.0,0.0,0,0,0,0,230,5.7,10,5,9999,99999,9,999999999,0.0,999,999,99
2050,1,2,22,0,*?*?*?*?*?*?*?*?*?*?*?*?*?*?*?*?*?*?*?*?*?*?,4.3,1.0,80,101545,0,-0,299,0.0,-0.0,0.0,0,0,0,0,233,4.1,10,5,9999,99999,9,999999999,0.0,999,999,99
2050,1,2,23,0,*?*?*?*?*?*?*?*?*?*?*?*?*?*?*?*?*?*?*?*?*?*?,4.2,1.3,82,101545,0,-0,299,0.0,-0.0,0.0,0,0,0,0,237,6.2,10,5,9999,99999,9,999999999,0.0,999,999,99
2050,1,2,24,0,*?*?*?*?*?*?*?*?*?*?*?*?*?*?*?*?*?*?*?*?*?*?,3.5,-1.9,66,101545,0,-0,296,0.0,-0.0,0.0,0,0,0,0,250,6.7,10,5,9999,99999,9,999999999,0.0,999,999,99
2050,1,3,1,0,*?*?*?*?*?*?*?*?*?*?*?*?*?*?*?*?*?*?*?*?*?*?,3.4,1.5,100,102508,0,-0,295,0.0,-0.0,0.0,0,0,0,0,240,6.2,10,5,9999,99999,9,999999999,0.0,999,999,99
2050,1,3,2,0,*?*?*?*?*?*?*?*?*?*?*?*?*?*?*?*?*?*?*?*?*?*?,2.7,1.5,100,102508,0,-0,292,0.0,-0.0,0.0,0,0,0,0,240,7.7,10,5,9999,99999,9,999999999,0.0,999,999,99
2050,1,3,3,0,*?*?*?*?*?*?*?*?*?*?*?*?*?*?*?*?*?*?*?*?*?*?,3.3,2.7,100,102508,0,-0,295,0.0,-0.0,0.0,0,0,0,0,240,5.2,10,5,9999,99999,9,999999999,0.0,999,999,99
2050,1,3,4,0,*?*?*?*?*?*?*?*?*?*?*?*?*?*?*?*?*?*?*?*?*?*?,2.6,1.7,100,102508,0,-0,292,0.0,-0.0,0.0,0,0,0,0,240,6.2,10,5,9999,99999,9,999999999,0.0,999,999,99
2050,1,3,5,0,*?*?*?*?*?*?*?*?*?*?*?*?*?*?*?*?*?*?*?*?*?*?,3.1,1.5,100,102508,0,-0,294,0.0,-0.0,0.0,0,0,0,0,240,7.7,10,5,9999,99999,9,999999999,0.0,999,999,99
2050,1,3,6,0,*?*?*?*?*?*?*?*?*?*?*?*?*?*?*?*?*?*?*?*?*?*?,2.5,1.0,100,102508,0,-0,292,0.0,-0.0,0.0,0,0,0,0,240,7.7,10,5,9999,99999,9,999999999,0.0,999,999,99
2050,1,3,7,0,*?*?*?*?*?*?*?*?*?*?*?*?*?*?*?*?*?*?*?*?*?*?,2.4,2.5,100,102508,0,-0,291,0.0,-0.0,0.0,0,0,0,0,242,8.8,10,5,9999,99999,9,999999999,0.0,999,999,99
2050,1,3,8,0,*?*?*?*?*?*?*?*?*?*?*?*?*?*?*?*?*?*?*?*?*?*?,2.2,2.3,100,102508,0,-0,290,0.0,-0.0,0.0,0,0,0,0,243,8.8,10,5,9999,99999,9,999999999,0.0,999,999,99
2050,1,3,9,0,*?*?*?*?*?*?*?*?*?*?*?*?*?*?*?*?*?*?*?*?*?*?,2.7,2.7,100,102508,88,1407,288,5.2,11.0,4.5,619,377,654,68,245,9.8,9,5,9999,99999,9,999999999,0.0,999,999,99
2050,1,3,10,0,*?*?*?*?*?*?*?*?*?*?*?*?*?*?*?*?*?*?*?*?*?*?,3.2,3.2,100,102508,196,1413,290,41.5,39.8,36.0,4629,2637,4303,759,247,6.7,9,5,9999,99999,9,999999999,0.0,999,999,99
2050,1,3,11,0,*?*?*?*?*?*?*?*?*?*?*?*?*?*?*?*?*?*?*?*?*?*?,4.0,3.4,100,102508,259,1412,298,36.2,0.0,36.2,4239,0,4246,1416,248,10.3,10,5,9999,99999,9,999999999,0.0,999,999,99
2050,1,3,12,0,*?*?*?*?*?*?*?*?*?*?*?*?*?*?*?*?*?*?*?*?*?*?,4.6,2.9,100,102508,274,1414,300,39.1,0.0,39.1,4569,0,4577,1532,250,9.3,10,5,9999,99999,9,999999999,0.0,999,999,99
2050,1,3,13,0,*?*?*?*?*?*?*?*?*?*?*?*?*?*?*?*?*?*?*?*?*?*?,4.9,3.2,100,102508,239,1414,297,56.1,44.1,48.6,6211,3211,5750,1034,245,9.8,9,5,9999,99999,9,999999999,0.0,999,999,99
2050,1,3,14,0,*?*?*?*?*?*?*?*?*?*?*?*?*?*?*?*?*?*?*?*?*?*?,4.6,4.3,100,102508,157,1415,292,37.5,85.2,28.0,4070,4436,3527,484,240,8.8,8,4,9999,99999,9,999999999,0.0,999,999,99
2050,1,3,15,0,*?*?*?*?*?*?*?*?*?*?*?*?*?*?*?*?*?*?*?*?*?*?,4.7,4.6,100,102508,33,1414,296,0.0,0.0,0.0,0,0,0,0,235,9.3,9,5,9999,99999,9,999999999,0.0,999,999,99
2050,1,3,16,0,*?*?*?*?*?*?*?*?*?*?*?*?*?*?*?*?*?*?*?*?*?*?,4.6,4.6,100,102508,0,-0,300,0.0,-0.0,0.0,0,0,0,0,230,5.7,10,5,9999,99999,9,999999999,0.0,999,999,99
2050,1,3,17,0,*?*?*?*?*?*?*?*?*?*?*?*?*?*?*?*?*?*?*?*?*?*?,4.0,3.9,100,102508,0,-0,298,0.0,-0.0,0.0,0,0,0,0,225,7.7,10,5,9999,99999,9,999999999,0.0,999,999,99
2050,1,3,18,0,*?*?*?*?*?*?*?*?*?*?*?*?*?*?*?*?*?*?*?*?*?*?,4.1,4.1,100,102508,0,-0,298,0.0,-0.0,0.0,0,0,0,0,220,5.7,10,5,9999,99999,9,999999999,0.0,999,999,99
2050,1,3,19,0,*?*?*?*?*?*?*?*?*?*?*?*?*?*?*?*?*?*?*?*?*?*?,3.5,3.4,100,102508,0,-0,296,0.0,-0.0,0.0,0,0,0,0,220,5.2,10,5,9999,99999,9,999999999,0.0,999,999,99
2050,1,3,20,0,*?*?*?*?*?*?*?*?*?*?*?*?*?*?*?*?*?*?*?*?*?*?,3.4,3.4,100,102508,0,-0,295,0.0,-0.0,0.0,0,0,0,0,220,4.1,10,5,9999,99999,9,999999999,0.0,999,999,99
2050,1,3,21,0,*?*?*?*?*?*?*?*?*?*?*?*?*?*?*?*?*?*?*?*?*?*?,4.0,3.9,100,102508,0,-0,298,0.0,-0.0,0.0,0,0,0,0,220,5.7,10,5,9999,99999,9,999999999,0.0,999,999,99
2050,1,3,22,0,*?*?*?*?*?*?*?*?*?*?*?*?*?*?*?*?*?*?*?*?*?*?,3.5,3.6,100,102508,0,-0,296,0.0,-0.0,0.0,0,0,0,0,220,4.1,10,5,9999,99999,9,999999999,0.0,999,999,99
2050,1,3,23,0,*?*?*?*?*?*?*?*?*?*?*?*?*?*?*?*?*?*?*?*?*?*?,3.1,3.0,100,102508,0,-0,294,0.0,-0.0,0.0,0,0,0,0,220,6.2,10,5,9999,99999,9,999999999,0.0,999,999,99
2050,1,3,24,0,*?*?*?*?*?*?*?*?*?*?*?*?*?*?*?*?*?*?*?*?*?*?,4.1,1.5,98,102508,0,-0,298,0.0,-0.0,0.0,0,0,0,0,240,6.7,10,5,9999,99999,9,999999999,0.0,999,999,99
2050,1,4,1,0,*?*?*?*?*?*?*?*?*?*?*?*?*?*?*?*?*?*?*?*?*?*?,2.6,2.7,100,103175,0,-0,292,0.0,-0.0,0.0,0,0,0,0,223,6.2,10,5,9999,99999,9,999999999,0.0,999,999,99
2050,1,4,2,0,*?*?*?*?*?*?*?*?*?*?*?*?*?*?*?*?*?*?*?*?*?*?,2.7,2.7,100,103175,0,-0,292,0.0,-0.0,0.0,0,0,0,0,227,7.7,10,5,9999,99999,9,999999999,0.0,999,999,99
2050,1,4,3,0,*?*?*?*?*?*?*?*?*?*?*?*?*?*?*?*?*?*?*?*?*?*?,3.0,3.0,100,103175,0,-0,294,0.0,-0.0,0.0,0,0,0,0,230,5.2,10,5,9999,99999,9,999999999,0.0,999,999,99
2050,1,4,4,0,*?*?*?*?*?*?*?*?*?*?*?*?*?*?*?*?*?*?*?*?*?*?,1.6,1.7,100,103175,0,-0,288,0.0,-0.0,0.0,0,0,0,0,233,6.2,10,5,9999,99999,9,999999999,0.0,999,999,99
2050,1,4,5,0,*?*?*?*?*?*?*?*?*?*?*?*?*?*?*?*?*?*?*?*?*?*?,0.3,0.2,100,103175,0,-0,283,0.0,-0.0,0.0,0,0,0,0,237,7.7,10,5,9999,99999,9,999999999,0.0,999,999,99
2050,1,4,6,0,*?*?*?*?*?*?*?*?*?*?*?*?*?*?*?*?*?*?*?*?*?*?,1.6,1.7,100,103175,0,-0,288,0.0,-0.0,0.0,0,0,0,0,240,7.7,10,5,9999,99999,9,999999999,0.0,999,999,99
2050,1,4,7,0,*?*?*?*?*?*?*?*?*?*?*?*?*?*?*?*?*?*?*?*?*?*?,2.9,2.3,98,103175,0,-0,293,0.0,-0.0,0.0,0,0,0,0,243,8.8,10,5,9999,99999,9,999999999,0.0,999,999,99
2050,1,4,8,0,*?*?*?*?*?*?*?*?*?*?*?*?*?*?*?*?*?*?*?*?*?*?,1.8,1.9,100,103175,0,-0,289,0.0,-0.0,0.0,0,0,0,0,247,8.8,10,5,9999,99999,9,999999999,0.0,999,999,99
2050,1,4,9,0,*?*?*?*?*?*?*?*?*?*?*?*?*?*?*?*?*?*?*?*?*?*?,2.2,2.3,100,103175,90,1418,290,3.2,0.0,3.2,419,-0,418,132,250,9.8,10,5,9999,99999,9,999999999,0.0,999,999,99
2050,1,4,10,0,*?*?*?*?*?*?*?*?*?*?*?*?*?*?*?*?*?*?*?*?*?*?,3.8,3.4,100,103175,198,1416,297,24.2,0.0,24.2,2858,-0,2861,942,253,6.7,10,5,9999,99999,9,999999999,0.1,999,999,99
2050,1,4,11,0,*?*?*?*?*?*?*?*?*?*?*?*?*?*?*?*?*?*?*?*?*?*?,5.9,4.8,95,103175,261,1411,306,36.6,0.0,36.6,4285,0,4293,1432,257,10.3,10,5,9999,99999,9,999999999,0.2,999,999,99
2050,1,4,12,0,*?*?*?*?*?*?*?*?*?*?*?*?*?*?*?*?*?*?*?*?*?*?,7.6,4.6,83,103175,276,1411,313,39.6,0.0,39.6,4624,0,4633,1551,260,9.3,10,5,9999,99999,9,999999999,0.0,999,999,99
2050,1,4,13,0,*?*?*?*?*?*?*?*?*?*?*?*?*?*?*?*?*?*?*?*?*?*?,7.6,3.0,74,103175,242,1414,314,32.8,0.0,32.8,3847,0,3853,1280,252,9.8,10,5,9999,99999,9,999999999,0.0,999,999,99
2050,1,4,14,0,*?*?*?*?*?*?*?*?*?*?*?*?*?*?*?*?*?*?*?*?*?*?,7.8,3.2,74,103175,160,1414,314,16.9,0.0,16.9,2014,-0,2015,659,243,8.8,10,5,9999,99999,9,999999999,0.0,999,999,99
2050,1,4,15,0,*?*?*?*?*?*?*?*?*?*?*?*?*?*?*?*?*?*?*?*?*?*?,7.5,3.9,80,103175,36,1400,313,0.0,0.0,0.0,0,0,0,0,235,9.3,10,5,9999,99999,9,999999999,0.0,999,999,99
2050,1,4,16,0,*?*?*?*?*?*?*?*?*?*?*?*?*?*?*?*?*?*?*?*?*?*?,6.8,3.4,81,103175,0,-0,310,0.0,-0.0,0.0,0,0,0,0,227,5.7,10,5,9999,99999,9,999999999,0.0,999,999,99
2050,1,4,17,0,*?*?*?*?*?*?*?*?*?*?*?*?*?*?*?*?*?*?*?*?*?*?,6.3,3.8,85,103175,0,-0,308,0.0,-0.0,0.0,0,0,0,0,218,7.7,10,5,9999,99999,9,999999999,0.0,999,999,99
2050,1,4,18,0,*?*?*?*?*?*?*?*?*?*?*?*?*?*?*?*?*?*?*?*?*?*?,4.1,1.9,87,103175,0,-0,298,0.0,-0.0,0.0,0,0,0,0,210,5.7,10,5,9999,99999,9,999999999,0.0,999,999,99
2050,1,4,19,0,*?*?*?*?*?*?*?*?*?*?*?*?*?*?*?*?*?*?*?*?*?*?,4.5,1.9,85,103175,0,-0,300,0.0,-0.0,0.0,0,0,0,0,208,5.2,10,5,9999,99999,9,999999999,0.0,999,999,99
2050,1,4,20,0,*?*?*?*?*?*?*?*?*?*?*?*?*?*?*?*?*?*?*?*?*?*?,4.1,1.9,88,103175,0,-0,298,0.0,-0.0,0.0,0,0,0,0,207,4.1,10,5,9999,99999,9,999999999,0.0,999,999,99
2050,1,4,21,0,*?*?*?*?*?*?*?*?*?*?*?*?*?*?*?*?*?*?*?*?*?*?,3.1,2.1,95,103175,0,-0,294,0.0,-0.0,0.0,0,0,0,0,205,5.7,10,5,9999,99999,9,999999999,0.0,999,999,99
2050,1,4,22,0,*?*?*?*?*?*?*?*?*?*?*?*?*?*?*?*?*?*?*?*?*?*?,3.1,0.6,86,103175,0,-0,294,0.0,-0.0,0.0,0,0,0,0,203,4.1,10,5,9999,99999,9,999999999,0.0,999,999,99
2050,1,4,23,0,*?*?*?*?*?*?*?*?*?*?*?*?*?*?*?*?*?*?*?*?*?*?,2.9,1.7,94,103175,0,-0,293,0.0,-0.0,0.0,0,0,0,0,202,6.2,10,5,9999,99999,9,999999999,0.0,999,999,99
2050,1,4,24,0,*?*?*?*?*?*?*?*?*?*?*?*?*?*?*?*?*?*?*?*?*?*?,2.7,2.7,100,103175,0,-0,292,0.0,-0.0,0.0,0,0,0,0,220,6.7,10,5,9999,99999,9,999999999,0.0,999,999,99
2050,1,5,1,0,*?*?*?*?*?*?*?*?*?*?*?*?*?*?*?*?*?*?*?*?*?*?,3.3,3.2,100,102833,0,-0,295,0.0,-0.0,0.0,0,0,0,0,197,6.2,10,5,9999,99999,9,999999999,0.0,999,999,99
2050,1,5,2,0,*?*?*?*?*?*?*?*?*?*?*?*?*?*?*?*?*?*?*?*?*?*?,3.6,3.6,100,102833,0,-0,296,0.0,-0.0,0.0,0,0,0,0,193,7.7,10,5,9999,99999,9,999999999,0.0,999,999,99
2050,1,5,3,0,*?*?*?*?*?*?*?*?*?*?*?*?*?*?*?*?*?*?*?*?*?*?,3.8,3.8,100,102833,0,-0,297,0.0,-0.0,0.0,0,0,0,0,190,5.2,10,5,9999,99999,9,999999999,0.0,999,999,99
2050,1,5,4,0,*?*?*?*?*?*?*?*?*?*?*?*?*?*?*?*?*?*?*?*?*?*?,3.6,3.6,100,102833,0,-0,296,0.0,-0.0,0.0,0,0,0,0,187,6.2,10,5,9999,99999,9,999999999,0.0,999,999,99
2050,1,5,5,0,*?*?*?*?*?*?*?*?*?*?*?*?*?*?*?*?*?*?*?*?*?*?,2.3,2.3,100,102833,0,-0,291,0.0,-0.0,0.0,0,0,0,0,183,7.7,10,5,9999,99999,9,999999999,0.0,999,999,99
2050,1,5,6,0,*?*?*?*?*?*?*?*?*?*?*?*?*?*?*?*?*?*?*?*?*?*?,3.3,3.2,100,102833,0,-0,295,0.0,-0.0,0.0,0,0,0,0,180,7.7,10,5,9999,99999,9,999999999,0.0,999,999,99
2050,1,5,7,0,*?*?*?*?*?*?*?*?*?*?*?*?*?*?*?*?*?*?*?*?*?*?,3.2,2.7,100,102833,0,-0,294,0.0,-0.0,0.0,0,0,0,0,182,8.8,10,5,9999,99999,9,999999999,0.0,999,999,99
2050,1,5,8,0,*?*?*?*?*?*?*?*?*?*?*?*?*?*?*?*?*?*?*?*?*?*?,3.5,3.6,100,102833,0,-0,296,0.0,-0.0,0.0,0,0,0,0,183,8.8,10,5,9999,99999,9,999999999,0.0,999,999,99
2050,1,5,9,0,*?*?*?*?*?*?*?*?*?*?*?*?*?*?*?*?*?*?*?*?*?*?,3.6,3.6,100,102833,91,1411,274,11.3,92.2,5.4,1280,5204,971,140,185,9.8,5,3,9999,99999,9,999999999,0.0,999,999,99
2050,1,5,10,0,*?*?*?*?*?*?*?*?*?*?*?*?*?*?*?*?*?*?*?*?*?*?,4.0,3.9,100,102833,199,1410,276,79.1,294.3,37.6,8088,19342,5665,672,187,6.7,5,3,9999,99999,9,999999999,0.0,999,999,99
2050,1,5,11,0,*?*?*?*?*?*?*?*?*?*?*?*?*?*?*?*?*?*?*?*?*?*?,5.8,5.0,100,102833,264,1415,284,119.2,335.6,56.6,12542,24312,7570,1017,188,10.3,5,3,9999,99999,9,999999999,0.0,999,999,99
2050,1,5,12,0,*?*?*?*?*?*?*?*?*?*?*?*?*?*?*?*?*?*?*?*?*?*?,6.9,6.4,100,102833,279,1413,290,128.9,342.7,61.2,13534,25508,8132,1104,190,9.3,5,3,9999,99999,9,999999999,0.0,999,999,99
2050,1,5,13,0,*?*?*?*?*?*?*?*?*?*?*?*?*?*?*?*?*?*?*?*?*?*?,6.8,5.3,99,102833,245,1414,288,107.5,325.7,51.1,11335,22755,6879,912,192,9.8,5,3,9999,99999,9,999999999,0.0,999,999,99
2050,1,5,14,0,*?*?*?*?*?*?*?*?*?*?*?*?*?*?*?*?*?*?*?*?*?*?,7.0,5.5,98,102833,163,1411,294,52.9,205.3,29.2,5667,11512,4104,510,193,8.8,6,3,9999,99999,9,999999999,0.0,999,999,99
2050,1,5,15,0,*?*?*?*?*?*?*?*?*?*?*?*?*?*?*?*?*?*?*?*?*?*?,6.9,5.8,100,102833,40,1419,298,0.0,0.0,0.0,0,0,0,0,195,9.3,7,4,9999,99999,9,999999999,0.0,999,999,99
2050,1,5,16,0,*?*?*?*?*?*?*?*?*?*?*?*?*?*?*?*?*?*?*?*?*?*?,6.0,5.0,100,102833,0,-0,306,0.0,-0.0,0.0,0,0,0,0,197,5.7,10,5,9999,99999,9,999999999,0.0,999,999,99
2050,1,5,17,0,*?*?*?*?*?*?*?*?*?*?*?*?*?*?*?*?*?*?*?*?*?*?,5.9,4.6,100,102833,0,-0,306,0.0,-0.0,0.0,0,0,0,0,198,7.7,10,5,9999,99999,9,999999999,0.0,999,999,99
2050,1,5,18,0,*?*?*?*?*?*?*?*?*?*?*?*?*?*?*?*?*?*?*?*?*?*?,4.9,5.0,100,102833,0,-0,301,0.0,-0.0,0.0,0,0,0,0,200,5.7,10,5,9999,99999,9,999999999,0.0,999,999,99
2050,1,5,19,0,*?*?*?*?*?*?*?*?*?*?*?*?*?*?*?*?*?*?*?*?*?*?,4.8,4.8,100,102833,0,-0,301,0.0,-0.0,0.0,0,0,0,0,207,5.2,10,5,9999,99999,9,999999999,0.0,999,999,99
2050,1,5,20,0,*?*?*?*?*?*?*?*?*?*?*?*?*?*?*?*?*?*?*?*?*?*?,3.9,3.8,100,102833,0,-0,297,0.0,-0.0,0.0,0,0,0,0,213,4.1,10,5,9999,99999,9,999999999,0.0,999,999,99
2050,1,5,21,0,*?*?*?*?*?*?*?*?*?*?*?*?*?*?*?*?*?*?*?*?*?*?,3.8,3.8,100,102833,0,-0,297,0.0,-0.0,0.0,0,0,0,0,220,5.7,10,5,9999,99999,9,999999999,0.0,999,999,99
2050,1,5,22,0,*?*?*?*?*?*?*?*?*?*?*?*?*?*?*?*?*?*?*?*?*?*?,4.2,3.9,100,102833,0,-0,299,0.0,-0.0,0.0,0,0,0,0,227,4.1,10,5,9999,99999,9,999999999,0.0,999,999,99
2050,1,5,23,0,*?*?*?*?*?*?*?*?*?*?*?*?*?*?*?*?*?*?*?*?*?*?,3.5,3.6,100,102833,0,-0,296,0.0,-0.0,0.0,0,0,0,0,233,6.2,10,5,9999,99999,9,999999999,0.0,999,999,99
2050,1,5,24,0,*?*?*?*?*?*?*?*?*?*?*?*?*?*?*?*?*?*?*?*?*?*?,2.7,2.5,100,102833,0,-0,292,0.0,-0.0,0.0,0,0,0,0,200,6.7,10,5,9999,99999,9,999999999,0.0,999,999,99
2050,1,6,1,0,*?*?*?*?*?*?*?*?*?*?*?*?*?*?*?*?*?*?*?*?*?*?,3.7,2.5,91,102670,0,-0,297,0.0,-0.0,0.0,0,0,0,0,225,6.2,10,5,9999,99999,9,999999999,0.0,999,999,99
2050,1,6,2,0,*?*?*?*?*?*?*?*?*?*?*?*?*?*?*?*?*?*?*?*?*?*?,3.9,2.1,87,102670,0,-0,298,0.0,-0.0,0.0,0,0,0,0,210,7.7,10,5,9999,99999,9,999999999,0.0,999,999,99
2050,1,6,3,0,*?*?*?*?*?*?*?*?*?*?*?*?*?*?*?*?*?*?*?*?*?*?,4.4,2.5,87,102670,0,-0,300,0.0,-0.0,0.0,0,0,0,0,195,5.2,10,5,9999,99999,9,999999999,0.0,999,999,99
2050,1,6,4,0,*?*?*?*?*?*?*?*?*?*?*?*?*?*?*?*?*?*?*?*?*?*?,3.9,1.0,81,102670,0,-0,298,0.0,-0.0,0.0,0,0,0,0,180,6.2,10,5,9999,99999,9,999999999,0.0,999,999,99
2050,1,6,5,0,*?*?*?*?*?*?*?*?*?*?*?*?*?*?*?*?*?*?*?*?*?*?,5.0,2.3,82,102670,0,-0,302,0.0,-0.0,0.0,0,0,0,0,165,7.7,10,5,9999,99999,9,999999999,0.0,999,999,99
2050,1,6,6,0,*?*?*?*?*?*?*?*?*?*?*?*?*?*?*?*?*?*?*?*?*?*?,4.2,2.7,89,102670,0,-0,299,0.0,-0.0,0.0,0,0,0,0,150,7.7,10,5,9999,99999,9,999999999,0.0,999,999,99
2050,1,6,7,0,*?*?*?*?*?*?*?*?*?*?*?*?*?*?*?*?*?*?*?*?*?*?,3.9,2.1,88,102670,0,-0,298,0.0,-0.0,0.0,0,0,0,0,157,8.8,10,5,9999,99999,9,999999999,0.0,999,999,99
2050,1,6,8,0,*?*?*?*?*?*?*?*?*?*?*?*?*?*?*?*?*?*?*?*?*?*?,3.3,2.3,93,102670,0,-0,295,0.0,-0.0,0.0,0,0,0,0,163,8.8,10,5,9999,99999,9,999999999,0.0,999,999,99
2050,1,6,9,0,*?*?*?*?*?*?*?*?*?*?*?*?*?*?*?*?*?*?*?*?*?*?,2.5,1.9,95,102670,93,1417,292,3.8,0.0,3.8,492,-0,491,156,170,9.8,10,5,9999,99999,9,999999999,0.0,999,999,99
2050,1,6,10,0,*?*?*?*?*?*?*?*?*?*?*?*?*?*?*?*?*?*?*?*?*?*?,4.8,2.5,84,102670,201,1409,273,83.5,344.2,34.4,8597,22885,5279,626,177,6.7,4,2,9999,99999,9,999999999,0.0,999,999,99
2050,1,6,11,0,*?*?*?*?*?*?*?*?*?*?*?*?*?*?*?*?*?*?*?*?*?*?,7.0,4.6,84,102670,266,1413,302,86.4,115.7,64.6,9471,8814,7536,1384,183,10.3,8,4,9999,99999,9,999999999,0.0,999,999,99
2050,1,6,12,0,*?*?*?*?*?*?*?*?*?*?*?*?*?*?*?*?*?*?*?*?*?*?,7.6,5.5,86,102670,282,1414,296,122.6,275.3,67.7,12753,20557,8840,1233,190,9.3,6,3,9999,99999,9,999999999,0.0,999,999,99
2050,1,6,13,0,*?*?*?*?*?*?*?*?*?*?*?*?*?*?*?*?*?*?*?*?*?*?,7.6,5.9,89,102670,248,1413,309,59.1,44.8,51.3,6544,3319,6054,1093,190,9.8,9,5,9999,99999,9,999999999,0.0,999,999,99
2050,1,6,14,0,*?*?*?*?*?*?*?*?*?*?*?*?*?*?*?*?*?*?*?*?*?*?,7.7,5.1,84,102670,167,1416,309,31.6,35.7,27.4,3552,2177,3312,574,190,8.8,9,5,9999,99999,9,999999999,0.0,999,999,99
2050,1,6,15,0,*?*?*?*?*?*?*?*?*?*?*?*?*?*?*?*?*?*?*?*?*?*?,7.6,4.8,82,102670,43,1398,300,0.0,0.0,0.0,0,0,0,0,190,9.3,7,4,9999,99999,9,999999999,0.0,999,999,99
2050,1,6,16,0,*?*?*?*?*?*?*?*?*?*?*?*?*?*?*?*?*?*?*?*?*?*?,7.3,4.8,83,102670,0,-0,312,0.0,-0.0,0.0,0,0,0,0,190,5.7,10,5,9999,99999,9,999999999,0.0,999,999,99
2050,1,6,17,0,*?*?*?*?*?*?*?*?*?*?*?*?*?*?*?*?*?*?*?*?*?*?,5.7,3.4,84,102670,0,-0,305,0.0,-0.0,0.0,0,0,0,0,190,7.7,10,5,9999,99999,9,999999999,0.0,999,999,99
2050,1,6,18,0,*?*?*?*?*?*?*?*?*?*?*?*?*?*?*?*?*?*?*?*?*?*?,4.9,3.2,88,102670,0,-0,302,0.0,-0.0,0.0,0,0,0,0,190,5.7,10,5,9999,99999,9,999999999,0.0,999,999,99
2050,1,6,19,0,*?*?*?*?*?*?*?*?*?*?*?*?*?*?*?*?*?*?*?*?*?*?,5.0,2.9,85,102670,0,-0,302,0.0,-0.0,0.0,0,0,0,0,190,5.2,10,5,9999,99999,9,999999999,0.0,999,999,99
2050,1,6,20,0,*?*?*?*?*?*?*?*?*?*?*?*?*?*?*?*?*?*?*?*?*?*?,4.7,3.2,90,102670,0,-0,301,0.0,-0.0,0.0,0,0,0,0,190,4.1,10,5,9999,99999,9,999999999,0.0,999,999,99
2050,1,6,21,0,*?*?*?*?*?*?*?*?*?*?*?*?*?*?*?*?*?*?*?*?*?*?,4.8,2.7,85,102670,0,-0,301,0.0,-0.0,0.0,0,0,0,0,190,5.7,10,5,9999,99999,9,999999999,0.0,999,999,99
2050,1,6,22,0,*?*?*?*?*?*?*?*?*?*?*?*?*?*?*?*?*?*?*?*?*?*?,4.3,1.5,81,102670,0,-0,299,0.0,-0.0,0.0,0,0,0,0,190,4.1,10,5,9999,99999,9,999999999,0.0,999,999,99
2050,1,6,23,0,*?*?*?*?*?*?*?*?*?*?*?*?*?*?*?*?*?*?*?*?*?*?,4.1,2.9,90,102670,0,-0,298,0.0,-0.0,0.0,0,0,0,0,190,6.2,10,5,9999,99999,9,999999999,0.3,999,999,99
2050,1,6,24,0,*?*?*?*?*?*?*?*?*?*?*?*?*?*?*?*?*?*?*?*?*?*?,2.8,2.9,99,102670,0,-0,293,0.0,-0.0,0.0,0,0,0,0,240,6.7,10,5,9999,99999,9,999999999,0.0,999,999,99
2050,1,7,1,0,*?*?*?*?*?*?*?*?*?*?*?*?*?*?*?*?*?*?*?*?*?*?,4.0,-0.6,70,101873,0,-0,298,0.0,-0.0,0.0,0,0,0,0,188,6.2,10,5,9999,99999,9,999999999,0.0,999,999,99
2050,1,7,2,0,*?*?*?*?*?*?*?*?*?*?*?*?*?*?*?*?*?*?*?*?*?*?,3.7,-2.7,61,101873,0,-0,297,0.0,-0.0,0.0,0,0,0,0,187,7.7,10,5,9999,99999,9,999999999,0.0,999,999,99
2050,1,7,3,0,*?*?*?*?*?*?*?*?*?*?*?*?*?*?*?*?*?*?*?*?*?*?,3.3,-2.4,64,101873,0,-0,296,0.0,-0.0,0.0,0,0,0,0,185,5.2,10,5,9999,99999,9,999999999,0.0,999,999,99
2050,1,7,4,0,*?*?*?*?*?*?*?*?*?*?*?*?*?*?*?*?*?*?*?*?*?*?,4.2,-0.6,69,101873,0,-0,299,0.0,-0.0,0.0,0,0,0,0,183,6.2,10,5,9999,99999,9,999999999,0.0,999,999,99
2050,1,7,5,0,*?*?*?*?*?*?*?*?*?*?*?*?*?*?*?*?*?*?*?*?*?*?,4.1,-0.4,71,101873,0,-0,299,0.0,-0.0,0.0,0,0,0,0,182,7.7,10,5,9999,99999,9,999999999,0.3,999,999,99
2050,1,7,6,0,*?*?*?*?*?*?*?*?*?*?*?*?*?*?*?*?*?*?*?*?*?*?,3.2,-1.1,72,101873,0,-0,295,0.0,-0.0,0.0,0,0,0,0,180,7.7,10,5,9999,99999,9,999999999,0.2,999,999,99
2050,1,7,7,0,*?*?*?*?*?*?*?*?*?*?*?*?*?*?*?*?*?*?*?*?*?*?,4.9,-1.3,63,101873,0,-0,302,0.0,-0.0,0.0,0,0,0,0,183,8.8,10,5,9999,99999,9,999999999,0.0,999,999,99
2050,1,7,8,0,*?*?*?*?*?*?*?*?*?*?*?*?*?*?*?*?*?*?*?*?*?*?,3.8,-2.2,63,101873,0,-0,298,0.0,-0.0,0.0,0,0,0,0,187,8.8,10,5,9999,99999,9,999999999,0.0,999,999,99
2050,1,7,9,0,*?*?*?*?*?*?*?*?*?*?*?*?*?*?*?*?*?*?*?*?*?*?,4.2,-1.5,65,101873,95,1419,299,4.2,0.0,4.2,535,-0,534,170,190,9.8,10,5,9999,99999,9,999999999,0.0,999,999,99
2050,1,7,10,0,*?*?*?*?*?*?*?*?*?*?*?*?*?*?*?*?*?*?*?*?*?*?,5.3,-1.3,61,101873,204,1415,304,25.4,0.0,25.4,2995,0,2999,988,193,6.7,10,5,9999,99999,9,999999999,0.0,999,999,99
2050,1,7,11,0,*?*?*?*?*?*?*?*?*?*?*?*?*?*?*?*?*?*?*?*?*?*?,7.4,-0.2,58,101873,269,1415,313,38.1,0.0,38.1,4452,0,4460,1491,197,10.3,10,5,9999,99999,9,999999999,0.1,999,999,99
2050,1,7,12,0,*?*?*?*?*?*?*?*?*?*?*?*?*?*?*?*?*?*?*?*?*?*?,9.0,0.6,56,101873,285,1414,320,41.2,0.0,41.2,4818,0,4827,1620,200,9.3,10,5,9999,99999,9,999999999,0.0,999,999,99
2050,1,7,13,0,*?*?*?*?*?*?*?*?*?*?*?*?*?*?*?*?*?*?*?*?*?*?,9.0,0.2,54,101873,251,1411,320,34.7,0.0,34.7,4061,0,4068,1354,198,9.8,10,5,9999,99999,9,999999999,0.0,999,999,99
2050,1,7,14,0,*?*?*?*?*?*?*?*?*?*?*?*?*?*?*?*?*?*?*?*?*?*?,9.1,0.6,55,101873,170,1411,321,18.9,0.0,18.9,2246,-0,2248,736,197,8.8,10,5,9999,99999,9,999999999,0.0,999,999,99
2050,1,7,15,0,*?*?*?*?*?*?*?*?*?*?*?*?*?*?*?*?*?*?*?*?*?*?,8.9,0.6,55,101873,47,1405,320,0.0,0.0,0.0,0,0,0,0,195,9.3,10,5,9999,99999,9,999999999,0.0,999,999,99
2050,1,7,16,0,*?*?*?*?*?*?*?*?*?*?*?*?*?*?*?*?*?*?*?*?*?*?,8.5,0.6,57,101873,0,-0,318,0.0,-0.0,0.0,0,0,0,0,193,5.7,10,5,9999,99999,9,999999999,0.0,999,999,99
2050,1,7,17,0,*?*?*?*?*?*?*?*?*?*?*?*?*?*?*?*?*?*?*?*?*?*?,7.0,0.2,62,101873,0,-0,311,0.0,-0.0,0.0,0,0,0,0,192,7.7,10,5,9999,99999,9,999999999,0.0,999,999,99
2050,1,7,18,0,*?*?*?*?*?*?*?*?*?*?*?*?*?*?*?*?*?*?*?*?*?*?,6.4,-0.6,60,101873,0,-0,309,0.0,-0.0,0.0,0,0,0,0,190,5.7,10,5,9999,99999,9,999999999,0.0,999,999,99
2050,1,7,19,0,*?*?*?*?*?*?*?*?*?*?*?*?*?*?*?*?*?*?*?*?*?*?,5.6,-0.6,63,101873,0,-0,305,0.0,-0.0,0.0,0,0,0,0,190,5.2,10,5,9999,99999,9,999999999,0.0,999,999,99
2050,1,7,20,0,*?*?*?*?*?*?*?*?*?*?*?*?*?*?*?*?*?*?*?*?*?*?,5.5,0.2,68,101873,0,-0,305,0.0,-0.0,0.0,0,0,0,0,190,4.1,10,5,9999,99999,9,999999999,0.0,999,999,99
2050,1,7,21,0,*?*?*?*?*?*?*?*?*?*?*?*?*?*?*?*?*?*?*?*?*?*?,5.0,1.9,79,101873,0,-0,302,0.0,-0.0,0.0,0,0,0,0,190,5.7,10,5,9999,99999,9,999999999,0.0,999,999,99
2050,1,7,22,0,*?*?*?*?*?*?*?*?*?*?*?*?*?*?*?*?*?*?*?*?*?*?,4.4,1.3,79,101873,0,-0,300,0.0,-0.0,0.0,0,0,0,0,190,4.1,10,5,9999,99999,9,999999999,0.0,999,999,99
2050,1,7,23,0,*?*?*?*?*?*?*?*?*?*?*?*?*?*?*?*?*?*?*?*?*?*?,4.9,1.7,79,101873,0,-0,302,0.0,-0.0,0.0,0,0,0,0,190,6.2,10,5,9999,99999,9,999999999,0.0,999,999,99
2050,1,7,24,0,*?*?*?*?*?*?*?*?*?*?*?*?*?*?*?*?*?*?*?*?*?*?,4.0,1.0,80,101873,0,-0,298,0.0,-0.0,0.0,0,0,0,0,190,6.7,10,5,9999,99999,9,999999999,0.0,999,999,99
2050,1,8,1,0,*?*?*?*?*?*?*?*?*?*?*?*?*?*?*?*?*?*?*?*?*?*?,6.3,4.6,88,101815,0,-0,308,0.0,-0.0,0.0,0,0,0,0,190,6.2,10,5,9999,99999,9,999999999,0.0,999,999,99
2050,1,8,2,0,*?*?*?*?*?*?*?*?*?*?*?*?*?*?*?*?*?*?*?*?*?*?,7.2,5.8,91,101815,0,-0,311,0.0,-0.0,0.0,0,0,0,0,190,7.7,10,5,9999,99999,9,999999999,0.0,999,999,99
2050,1,8,3,0,*?*?*?*?*?*?*?*?*?*?*?*?*?*?*?*?*?*?*?*?*?*?,7.1,5.3,88,101815,0,-0,311,0.0,-0.0,0.0,0,0,0,0,190,5.2,10,5,9999,99999,9,999999999,0.0,999,999,99
2050,1,8,4,0,*?*?*?*?*?*?*?*?*?*?*?*?*?*?*?*?*?*?*?*?*?*?,6.9,4.8,86,101815,0,-0,310,0.0,-0.0,0.0,0,0,0,0,190,6.2,10,5,9999,99999,9,999999999,0.0,999,999,99
2050,1,8,5,0,*?*?*?*?*?*?*?*?*?*?*?*?*?*?*?*?*?*?*?*?*?*?,7.0,6.1,93,101815,0,-0,310,0.0,-0.0,0.0,0,0,0,0,190,7.7,10,5,9999,99999,9,999999999,0.0,999,999,99
2050,1,8,6,0,*?*?*?*?*?*?*?*?*?*?*?*?*?*?*?*?*?*?*?*?*?*?,7.1,6.7,96,101815,0,-0,311,0.0,-0.0,0.0,0,0,0,0,190,7.7,10,5,9999,99999,9,999999999,0.0,999,999,99
2050,1,8,7,0,*?*?*?*?*?*?*?*?*?*?*?*?*?*?*?*?*?*?*?*?*?*?,7.9,7.3,95,101815,0,-0,314,0.0,-0.0,0.0,0,0,0,0,200,8.8,10,5,9999,99999,9,999999999,0.0,999,999,99
2050,1,8,8,0,*?*?*?*?*?*?*?*?*?*?*?*?*?*?*?*?*?*?*?*?*?*?,6.9,5.9,93,101815,0,-0,310,0.0,-0.0,0.0,0,0,0,0,210,8.8,10,5,9999,99999,9,999999999,0.0,999,999,99
2050,1,8,9,0,*?*?*?*?*?*?*?*?*?*?*?*?*?*?*?*?*?*?*?*?*?*?,7.6,5.9,89,101815,97,1419,301,12.5,65.1,8.0,1449,2691,1299,133,220,9.8,7,4,9999,99999,9,999999999,0.0,999,999,99
2050,1,8,10,0,*?*?*?*?*?*?*?*?*?*?*?*?*?*?*?*?*?*?*?*?*?*?,8.5,7.0,90,101815,206,1412,313,45.0,41.0,39.0,5005,2783,4648,824,230,6.7,9,5,9999,99999,9,999999999,0.0,999,999,99
2050,1,8,11,0,*?*?*?*?*?*?*?*?*?*?*?*?*?*?*?*?*?*?*?*?*?*?,10.3,7.0,79,101815,271,1411,313,105.0,195.2,67.5,11142,14309,8062,1269,240,10.3,7,4,9999,99999,9,999999999,0.0,999,999,99
2050,1,8,12,0,*?*?*?*?*?*?*?*?*?*?*?*?*?*?*?*?*?*?*?*?*?*?,11.7,6.6,70,101815,288,1413,319,113.8,199.3,73.2,12064,15082,8702,1385,250,9.3,7,4,9999,99999,9,999999999,0.0,999,999,99
2050,1,8,13,0,*?*?*?*?*?*?*?*?*?*?*?*?*?*?*?*?*?*?*?*?*?*?,11.8,6.4,69,101815,255,1414,324,81.4,113.8,60.9,8931,8503,7113,1301,248,9.8,8,4,9999,99999,9,999999999,0.0,999,999,99
2050,1,8,14,0,*?*?*?*?*?*?*?*?*?*?*?*?*?*?*?*?*?*?*?*?*?*?,11.5,5.9,69,101815,174,1413,318,53.5,154.9,34.4,5667,9002,4737,606,247,8.8,7,4,9999,99999,9,999999999,0.0,999,999,99
2050,1,8,15,0,*?*?*?*?*?*?*?*?*?*?*?*?*?*?*?*?*?*?*?*?*?*?,11.5,5.9,69,101815,51,1408,326,0.0,0.0,0.0,0,0,0,0,245,9.3,9,5,9999,99999,9,999999999,0.0,999,999,99
2050,1,8,16,0,*?*?*?*?*?*?*?*?*?*?*?*?*?*?*?*?*?*?*?*?*?*?,11.2,6.6,73,101815,0,-0,329,0.0,-0.0,0.0,0,0,0,0,243,5.7,10,5,9999,99999,9,999999999,0.0,999,999,99
2050,1,8,17,0,*?*?*?*?*?*?*?*?*?*?*?*?*?*?*?*?*?*?*?*?*?*?,9.7,6.2,78,101815,0,-0,322,0.0,-0.0,0.0,0,0,0,0,242,7.7,10,5,9999,99999,9,999999999,0.0,999,999,99
2050,1,8,18,0,*?*?*?*?*?*?*?*?*?*?*?*?*?*?*?*?*?*?*?*?*?*?,9.3,6.7,83,101815,0,-0,321,0.0,-0.0,0.0,0,0,0,0,240,5.7,10,5,9999,99999,9,999999999,0.0,999,999,99
2050,1,8,19,0,*?*?*?*?*?*?*?*?*?*?*?*?*?*?*?*?*?*?*?*?*?*?,9.3,6.6,83,101815,0,-0,321,0.0,-0.0,0.0,0,0,0,0,238,5.2,10,5,9999,99999,9,999999999,0.0,999,999,99
2050,1,8,20,0,*?*?*?*?*?*?*?*?*?*?*?*?*?*?*?*?*?*?*?*?*?*?,8.6,6.4,86,101815,0,-0,317,0.0,-0.0,0.0,0,0,0,0,237,4.1,10,5,9999,99999,9,999999999,0.0,999,999,99
2050,1,8,21,0,*?*?*?*?*?*?*?*?*?*?*?*?*?*?*?*?*?*?*?*?*?*?,8.7,7.0,88,101815,0,-0,318,0.0,-0.0,0.0,0,0,0,0,235,5.7,10,5,9999,99999,9,999999999,0.0,999,999,99
2050,1,8,22,0,*?*?*?*?*?*?*?*?*?*?*?*?*?*?*?*?*?*?*?*?*?*?,7.6,5.6,87,101815,0,-0,313,0.0,-0.0,0.0,0,0,0,0,233,4.1,10,5,9999,99999,9,999999999,0.0,999,999,99
2050,1,8,23,0,*?*?*?*?*?*?*?*?*?*?*?*?*?*?*?*?*?*?*?*?*?*?,6.5,4.6,88,101815,0,-0,308,0.0,-0.0,0.0,0,0,0,0,232,6.2,10,5,9999,99999,9,999999999,0.0,999,999,99
2050,1,8,24,0,*?*?*?*?*?*?*?*?*?*?*?*?*?*?*?*?*?*?*?*?*?*?,5.3,3.2,86,101815,0,-0,303,0.0,-0.0,0.0,0,0,0,0,190,6.7,10,5,9999,99999,9,999999999,0.0,999,999,99
2050,1,9,1,0,*?*?*?*?*?*?*?*?*?*?*?*?*?*?*?*?*?*?*?*?*?*?,5.5,3.9,90,102068,0,-0,304,0.0,-0.0,0.0,0,0,0,0,232,6.2,10,5,9999,99999,9,999999999,0.0,999,999,99
2050,1,9,2,0,*?*?*?*?*?*?*?*?*?*?*?*?*?*?*?*?*?*?*?*?*?*?,5.6,3.6,86,102068,0,-0,305,0.0,-0.0,0.0,0,0,0,0,233,7.7,10,5,9999,99999,9,999999999,0.0,999,999,99
2050,1,9,3,0,*?*?*?*?*?*?*?*?*?*?*?*?*?*?*?*?*?*?*?*?*?*?,4.7,2.3,84,102068,0,-0,301,0.0,-0.0,0.0,0,0,0,0,235,5.2,10,5,9999,99999,9,999999999,0.0,999,999,99
2050,1,9,4,0,*?*?*?*?*?*?*?*?*?*?*?*?*?*?*?*?*?*?*?*?*?*?,4.1,3.4,95,102068,0,-0,298,0.0,-0.0,0.0,0,0,0,0,237,6.2,10,5,9999,99999,9,999999999,0.0,999,999,99
2050,1,9,5,0,*?*?*?*?*?*?*?*?*?*?*?*?*?*?*?*?*?*?*?*?*?*?,4.9,3.4,91,102068,0,-0,302,0.0,-0.0,0.0,0,0,0,0,238,7.7,10,5,9999,99999,9,999999999,0.0,999,999,99
2050,1,9,6,0,*?*?*?*?*?*?*?*?*?*?*?*?*?*?*?*?*?*?*?*?*?*?,4.7,3.6,94,102068,0,-0,301,0.0,-0.0,0.0,0,0,0,0,240,7.7,10,5,9999,99999,9,999999999,0.0,999,999,99
2050,1,9,7,0,*?*?*?*?*?*?*?*?*?*?*?*?*?*?*?*?*?*?*?*?*?*?,4.5,2.7,89,102068,0,-0,300,0.0,-0.0,0.0,0,0,0,0,238,8.8,10,5,9999,99999,9,999999999,0.0,999,999,99
2050,1,9,8,0,*?*?*?*?*?*?*?*?*?*?*?*?*?*?*?*?*?*?*?*?*?*?,4.5,3.4,94,102068,0,-0,300,0.0,-0.0,0.0,0,0,0,0,237,8.8,10,5,9999,99999,9,999999999,0.0,999,999,99
2050,1,9,9,0,*?*?*?*?*?*?*?*?*?*?*?*?*?*?*?*?*?*?*?*?*?*?,5.5,3.4,87,102068,99,1416,304,5.0,0.0,5.0,632,-0,631,202,235,9.8,10,5,9999,99999,9,999999999,0.0,999,999,99
2050,1,9,10,0,*?*?*?*?*?*?*?*?*?*?*?*?*?*?*?*?*?*?*?*?*?*?,6.6,4.3,85,102068,209,1415,309,26.4,0.0,26.4,3107,0,3111,1026,233,6.7,10,5,9999,99999,9,999999999,0.0,999,999,99
2050,1,9,11,0,*?*?*?*?*?*?*?*?*?*?*?*?*?*?*?*?*?*?*?*?*?*?,9.7,5.5,75,102068,274,1411,323,39.2,0.0,39.2,4582,0,4590,1536,232,10.3,10,5,9999,99999,9,999999999,0.0,999,999,99
2050,1,9,12,0,*?*?*?*?*?*?*?*?*?*?*?*?*?*?*?*?*?*?*?*?*?*?,11.1,5.5,68,102068,291,1411,329,42.5,0.0,42.5,4965,0,4974,1672,230,9.3,10,5,9999,99999,9,999999999,0.0,999,999,99
2050,1,9,13,0,*?*?*?*?*?*?*?*?*?*?*?*?*?*?*?*?*?*?*?*?*?*?,11.3,5.6,68,102068,258,1410,330,36.1,0.0,36.1,4223,0,4230,1410,227,9.8,10,5,9999,99999,9,999999999,0.0,999,999,99
2050,1,9,14,0,*?*?*?*?*?*?*?*?*?*?*?*?*?*?*?*?*?*?*?*?*?*?,11.2,5.8,70,102068,178,1413,329,20.4,0.0,20.4,2418,-0,2421,794,223,8.8,10,5,9999,99999,9,999999999,0.0,999,999,99
2050,1,9,15,0,*?*?*?*?*?*?*?*?*?*?*?*?*?*?*?*?*?*?*?*?*?*?,11.2,5.9,70,102068,55,1406,329,0.0,0.0,0.0,0,0,0,0,220,9.3,10,5,9999,99999,9,999999999,0.0,999,999,99
2050,1,9,16,0,*?*?*?*?*?*?*?*?*?*?*?*?*?*?*?*?*?*?*?*?*?*?,10.7,4.8,67,102068,0,-0,327,0.0,-0.0,0.0,0,0,0,0,217,5.7,10,5,9999,99999,9,999999999,0.0,999,999,99
2050,1,9,17,0,*?*?*?*?*?*?*?*?*?*?*?*?*?*?*?*?*?*?*?*?*?*?,8.9,3.9,71,102068,0,-0,319,0.0,-0.0,0.0,0,0,0,0,213,7.7,10,5,9999,99999,9,999999999,0.0,999,999,99
2050,1,9,18,0,*?*?*?*?*?*?*?*?*?*?*?*?*?*?*?*?*?*?*?*?*?*?,7.1,3.0,76,102068,0,-0,311,0.0,-0.0,0.0,0,0,0,0,210,5.7,10,5,9999,99999,9,999999999,0.0,999,999,99
2050,1,9,19,0,*?*?*?*?*?*?*?*?*?*?*?*?*?*?*?*?*?*?*?*?*?*?,7.2,3.2,76,102068,0,-0,312,0.0,-0.0,0.0,0,0,0,0,210,5.2,10,5,9999,99999,9,999999999,0.0,999,999,99
2050,1,9,20,0,*?*?*?*?*?*?*?*?*?*?*?*?*?*?*?*?*?*?*?*?*?*?,7.0,3.2,78,102068,0,-0,311,0.0,-0.0,0.0,0,0,0,0,210,4.1,10,5,9999,99999,9,999999999,0.0,999,999,99
2050,1,9,21,0,*?*?*?*?*?*?*?*?*?*?*?*?*?*?*?*?*?*?*?*?*?*?,6.9,3.4,79,102068,0,-0,310,0.0,-0.0,0.0,0,0,0,0,210,5.7,10,5,9999,99999,9,999999999,0.0,999,999,99
2050,1,9,22,0,*?*?*?*?*?*?*?*?*?*?*?*?*?*?*?*?*?*?*?*?*?*?,5.8,2.5,80,102068,0,-0,306,0.0,-0.0,0.0,0,0,0,0,210,4.1,10,5,9999,99999,9,999999999,0.0,999,999,99
2050,1,9,23,0,*?*?*?*?*?*?*?*?*?*?*?*?*?*?*?*?*?*?*?*?*?*?,5.0,1.7,80,102068,0,-0,302,0.0,-0.0,0.0,0,0,0,0,210,6.2,10,5,9999,99999,9,999999999,0.0,999,999,99
2050,1,9,24,0,*?*?*?*?*?*?*?*?*?*?*?*?*?*?*?*?*?*?*?*?*?*?,5.4,4.3,93,102068,0,-0,304,0.0,-0.0,0.0,0,0,0,0,230,6.7,10,5,9999,99999,9,999999999,0.0,999,999,99
2050,1,10,1,0,*?*?*?*?*?*?*?*?*?*?*?*?*?*?*?*?*?*?*?*?*?*?,6.0,3.2,82,101603,0,-0,306,0.0,-0.0,0.0,0,0,0,0,192,6.2,10,5,9999,99999,9,999999999,0.0,999,999,99
2050,1,10,2,0,*?*?*?*?*?*?*?*?*?*?*?*?*?*?*?*?*?*?*?*?*?*?,7.1,4.1,80,101603,0,-0,311,0.0,-0.0,0.0,0,0,0,0,173,7.7,10,5,9999,99999,9,999999999,0.0,999,999,99
2050,1,10,3,0,*?*?*?*?*?*?*?*?*?*?*?*?*?*?*?*?*?*?*?*?*?*?,6.3,2.1,74,101603,0,-0,308,0.0,-0.0,0.0,0,0,0,0,155,5.2,10,5,9999,99999,9,999999999,0.0,999,999,99
2050,1,10,4,0,*?*?*?*?*?*?*?*?*?*?*?*?*?*?*?*?*?*?*?*?*?*?,6.4,2.9,77,101603,0,-0,308,0.0,-0.0,0.0,0,0,0,0,137,6.2,10,5,9999,99999,9,999999999,0.3,999,999,99
2050,1,10,5,0,*?*?*?*?*?*?*?*?*?*?*?*?*?*?*?*?*?*?*?*?*?*?,6.7,2.1,72,101603,0,-0,310,0.0,-0.0,0.0,0,0,0,0,118,7.7,10,5,9999,99999,9,999999999,0.2,999,999,99
2050,1,10,6,0,*?*?*?*?*?*?*?*?*?*?*?*?*?*?*?*?*?*?*?*?*?*?,6.8,2.1,71,101603,0,-0,310,0.0,-0.0,0.0,0,0,0,0,100,7.7,10,5,9999,99999,9,999999999,0.0,999,999,99
2050,1,10,7,0,*?*?*?*?*?*?*?*?*?*?*?*?*?*?*?*?*?*?*?*?*?*?,6.8,2.3,72,101603,0,-0,310,0.0,-0.0,0.0,0,0,0,0,105,8.8,10,5,9999,99999,9,999999999,0.0,999,999,99
2050,1,10,8,0,*?*?*?*?*?*?*?*?*?*?*?*?*?*?*?*?*?*?*?*?*?*?,5.2,1.0,74,101603,0,-0,303,0.0,-0.0,0.0,0,0,0,0,110,8.8,10,5,9999,99999,9,999999999,0.6,999,999,99
2050,1,10,9,0,*?*?*?*?*?*?*?*?*?*?*?*?*?*?*?*?*?*?*?*?*?*?,3.4,-0.2,76,101603,101,1411,296,5.5,0.0,5.5,686,-0,686,220,115,9.8,10,5,9999,99999,9,999999999,0.6,999,999,99
2050,1,10,10,0,*?*?*?*?*?*?*?*?*?*?*?*?*?*?*?*?*?*?*?*?*?*?,7.8,2.9,70,101603,211,1410,305,62.0,104.4,46.4,6633,6585,5672,840,120,6.7,8,4,9999,99999,9,999999999,0.6,999,999,99
2050,1,10,11,0,*?*?*?*?*?*?*?*?*?*?*?*?*?*?*?*?*?*?*?*?*?*?,12.0,4.5,59,101603,278,1415,319,108.3,196.7,69.6,11487,14579,8310,1311,125,10.3,7,4,9999,99999,9,999999999,0.2,999,999,99
2050,1,10,12,0,*?*?*?*?*?*?*?*?*?*?*?*?*?*?*?*?*?*?*?*?*?*?,14.4,5.3,54,101603,295,1413,335,99.4,120.0,74.3,10872,9552,8633,1603,130,9.3,8,4,9999,99999,9,999999999,0.1,999,999,99
2050,1,10,13,0,*?*?*?*?*?*?*?*?*?*?*?*?*?*?*?*?*?*?*?*?*?*?,14.3,5.9,57,101603,262,1411,339,64.0,45.8,55.5,7073,3480,6537,1187,108,9.8,9,5,9999,99999,9,999999999,0.1,999,999,99
2050,1,10,14,0,*?*?*?*?*?*?*?*?*?*?*?*?*?*?*?*?*?*?*?*?*?*?,14.4,7.1,61,101603,182,1413,340,36.8,38.0,31.9,4118,2427,3834,671,87,8.8,9,5,9999,99999,9,999999999,0.0,999,999,99
2050,1,10,15,0,*?*?*?*?*?*?*?*?*?*?*?*?*?*?*?*?*?*?*?*?*?*?,14.3,6.6,59,101603,59,1401,344,0.0,0.0,0.0,0,0,0,0,65,9.3,10,5,9999,99999,9,999999999,0.0,999,999,99
2050,1,10,16,0,*?*?*?*?*?*?*?*?*?*?*?*?*?*?*?*?*?*?*?*?*?*?,13.9,7.1,63,101603,0,-0,342,0.0,-0.0,0.0,0,0,0,0,43,5.7,10,5,9999,99999,9,999999999,0.0,999,999,99
2050,1,10,17,0,*?*?*?*?*?*?*?*?*?*?*?*?*?*?*?*?*?*?*?*?*?*?,11.0,6.1,71,101603,0,-0,328,0.0,-0.0,0.0,0,0,0,0,22,7.7,10,5,9999,99999,9,999999999,0.0,999,999,99
2050,1,10,18,0,*?*?*?*?*?*?*?*?*?*?*?*?*?*?*?*?*?*?*?*?*?*?,9.8,5.8,75,101603,0,-0,323,0.0,-0.0,0.0,0,0,0,0,0,5.7,10,5,9999,99999,9,999999999,0.0,999,999,99
2050,1,10,19,0,*?*?*?*?*?*?*?*?*?*?*?*?*?*?*?*?*?*?*?*?*?*?,10.0,6.2,76,101603,0,-0,324,0.0,-0.0,0.0,0,0,0,0,25,5.2,10,5,9999,99999,9,999999999,0.2,999,999,99
2050,1,10,20,0,*?*?*?*?*?*?*?*?*?*?*?*?*?*?*?*?*?*?*?*?*?*?,9.3,5.8,77,101603,0,-0,321,0.0,-0.0,0.0,0,0,0,0,50,4.1,10,5,9999,99999,9,999999999,0.3,999,999,99
2050,1,10,21,0,*?*?*?*?*?*?*?*?*?*?*?*?*?*?*?*?*?*?*?*?*?*?,8.1,4.6,78,101603,0,-0,316,0.0,-0.0,0.0,0,0,0,0,75,5.7,10,5,9999,99999,9,999999999,0.3,999,999,99
2050,1,10,22,0,*?*?*?*?*?*?*?*?*?*?*?*?*?*?*?*?*?*?*?*?*?*?,7.6,4.1,78,101603,0,-0,313,0.0,-0.0,0.0,0,0,0,0,100,4.1,10,5,9999,99999,9,999999999,0.3,999,999,99
2050,1,10,23,0,*?*?*?*?*?*?*?*?*?*?*?*?*?*?*?*?*?*?*?*?*?*?,5.9,3.6,84,101603,0,-0,306,0.0,-0.0,0.0,0,0,0,0,125,6.2,10,5,9999,99999,9,999999999,0.2,999,999,99
2050,1,10,24,0,*?*?*?*?*?*?*?*?*?*?*?*?*?*?*?*?*?*?*?*?*?*?,4.3,2.5,88,101603,0,-0,299,0.0,-0.0,0.0,0,0,0,0,210,6.7,10,5,9999,99999,9,999999999,0.0,999,999,99
2050,1,11,1,0,*?*?*?*?*?*?*?*?*?*?*?*?*?*?*?*?*?*?*?*?*?*?,2.1,2.1,100,101573,0,-0,290,0.0,-0.0,0.0,0,0,0,0,158,6.2,10,5,9999,99999,9,999999999,0.0,999,999,99
2050,1,11,2,0,*?*?*?*?*?*?*?*?*?*?*?*?*?*?*?*?*?*?*?*?*?*?,0.6,0.6,100,101573,0,-0,284,0.0,-0.0,0.0,0,0,0,0,167,7.7,10,5,9999,99999,9,999999999,0.0,999,999,99
2050,1,11,3,0,*?*?*?*?*?*?*?*?*?*?*?*?*?*?*?*?*?*?*?*?*?*?,0.6,0.6,100,101573,0,-0,284,0.0,-0.0,0.0,0,0,0,0,175,5.2,10,5,9999,99999,9,999999999,0.0,999,999,99
2050,1,11,4,0,*?*?*?*?*?*?*?*?*?*?*?*?*?*?*?*?*?*?*?*?*?*?,0.5,0.6,100,101573,0,-0,283,0.0,-0.0,0.0,0,0,0,0,183,6.2,10,5,9999,99999,9,999999999,0.0,999,999,99
2050,1,11,5,0,*?*?*?*?*?*?*?*?*?*?*?*?*?*?*?*?*?*?*?*?*?*?,-0.2,-1.1,99,101573,0,-0,281,0.0,-0.0,0.0,0,0,0,0,192,7.7,10,5,9999,99999,9,999999999,0.0,999,999,99
2050,1,11,6,0,*?*?*?*?*?*?*?*?*?*?*?*?*?*?*?*?*?*?*?*?*?*?,0.4,-0.0,100,101573,0,-0,283,0.0,-0.0,0.0,0,0,0,0,200,7.7,10,5,9999,99999,9,999999999,0.0,999,999,99
2050,1,11,7,0,*?*?*?*?*?*?*?*?*?*?*?*?*?*?*?*?*?*?*?*?*?*?,0.1,0.2,100,101573,0,-0,282,0.0,-0.0,0.0,0,0,0,0,198,8.8,10,5,9999,99999,9,999999999,0.0,999,999,99
2050,1,11,8,0,*?*?*?*?*?*?*?*?*?*?*?*?*?*?*?*?*?*?*?*?*?*?,0.5,0.4,100,101573,0,-0,274,0.0,-0.0,0.0,0,0,0,0,197,8.8,8,4,9999,99999,9,999999999,0.0,999,999,99
2050,1,11,9,0,*?*?*?*?*?*?*?*?*?*?*?*?*?*?*?*?*?*?*?*?*?*?,-0.1,-0.2,100,101573,104,1417,232,20.6,196.2,6.2,2235,12029,1065,213,195,9.8,0,0,9999,99999,9,999999999,0.0,999,999,99
2050,1,11,10,0,*?*?*?*?*?*?*?*?*?*?*?*?*?*?*?*?*?*?*?*?*?*?,1.8,1.7,100,101573,214,1410,242,94.9,437.6,28.5,9752,31771,4631,575,193,6.7,0,0,9999,99999,9,999999999,0.0,999,999,99
2050,1,11,11,0,*?*?*?*?*?*?*?*?*?*?*?*?*?*?*?*?*?*?*?*?*?*?,3.8,2.3,96,101573,281,1413,250,139.5,491.1,41.9,14536,37866,6480,784,192,10.3,0,0,9999,99999,9,999999999,0.0,999,999,99
2050,1,11,12,0,*?*?*?*?*?*?*?*?*?*?*?*?*?*?*?*?*?*?*?*?*?*?,5.6,2.3,85,101573,299,1415,257,151.4,501.3,45.4,15760,39540,6982,850,190,9.3,0,0,9999,99999,9,999999999,0.0,999,999,99
2050,1,11,13,0,*?*?*?*?*?*?*?*?*?*?*?*?*?*?*?*?*?*?*?*?*?*?,5.8,2.5,85,101573,266,1411,258,129.7,481.7,38.9,13528,36391,6063,729,170,9.8,0,0,9999,99999,9,999999999,0.0,999,999,99
2050,1,11,14,0,*?*?*?*?*?*?*?*?*?*?*?*?*?*?*?*?*?*?*?*?*?*?,5.9,2.1,81,101573,186,1411,267,75.8,386.1,24.8,7785,26687,4071,505,150,8.8,2,1,9999,99999,9,999999999,0.0,999,999,99
2050,1,11,15,0,*?*?*?*?*?*?*?*?*?*?*?*?*?*?*?*?*?*?*?*?*?*?,5.6,2.3,85,101573,64,1416,295,0.0,0.0,0.0,0,0,0,0,130,9.3,8,4,9999,99999,9,999999999,0.0,999,999,99
2050,1,11,16,0,*?*?*?*?*?*?*?*?*?*?*?*?*?*?*?*?*?*?*?*?*?*?,5.0,2.1,87,101573,0,-0,302,0.0,-0.0,0.0,0,0,0,0,110,5.7,10,5,9999,99999,9,999999999,0.0,999,999,99
2050,1,11,17,0,*?*?*?*?*?*?*?*?*?*?*?*?*?*?*?*?*?*?*?*?*?*?,3.5,1.0,89,101573,0,-0,296,0.0,-0.0,0.0,0,0,0,0,90,7.7,10,5,9999,99999,9,999999999,0.0,999,999,99
2050,1,11,18,0,*?*?*?*?*?*?*?*?*?*?*?*?*?*?*?*?*?*?*?*?*?*?,2.2,1.0,99,101573,0,-0,290,0.0,-0.0,0.0,0,0,0,0,70,5.7,10,5,9999,99999,9,999999999,0.0,999,999,99
2050,1,11,19,0,*?*?*?*?*?*?*?*?*?*?*?*?*?*?*?*?*?*?*?*?*?*?,2.5,1.3,98,101573,0,-0,292,0.0,-0.0,0.0,0,0,0,0,70,5.2,10,5,9999,99999,9,999999999,0.0,999,999,99
2050,1,11,20,0,*?*?*?*?*?*?*?*?*?*?*?*?*?*?*?*?*?*?*?*?*?*?,1.6,1.0,100,101573,0,-0,288,0.0,-0.0,0.0,0,0,0,0,70,4.1,10,5,9999,99999,9,999999999,0.0,999,999,99
2050,1,11,21,0,*?*?*?*?*?*?*?*?*?*?*?*?*?*?*?*?*?*?*?*?*?*?,2.2,1.9,100,101573,0,-0,290,0.0,-0.0,0.0,0,0,0,0,70,5.7,10,5,9999,99999,9,999999999,0.0,999,999,99
2050,1,11,22,0,*?*?*?*?*?*?*?*?*?*?*?*?*?*?*?*?*?*?*?*?*?*?,1.1,0.6,100,101573,0,-0,286,0.0,-0.0,0.0,0,0,0,0,70,4.1,10,5,9999,99999,9,999999999,0.0,999,999,99
2050,1,11,23,0,*?*?*?*?*?*?*?*?*?*?*?*?*?*?*?*?*?*?*?*?*?*?,-1.0,-1.1,100,101573,0,-0,277,0.0,-0.0,0.0,0,0,0,0,70,6.2,10,5,9999,99999,9,999999999,0.0,999,999,99
2050,1,11,24,0,*?*?*?*?*?*?*?*?*?*?*?*?*?*?*?*?*?*?*?*?*?*?,4.1,3.0,98,101573,0,-0,298,0.0,-0.0,0.0,0,0,0,0,150,6.7,10,5,9999,99999,9,999999999,0.2,999,999,99
2050,1,12,1,0,*?*?*?*?*?*?*?*?*?*?*?*?*?*?*?*?*?*?*?*?*?*?,-2.4,-4.5,81,101630,0,-0,272,0.0,-0.0,0.0,0,0,0,0,73,1.0,10,5,9999,99999,9,999999999,0.0,999,999,99
2050,1,12,2,0,*?*?*?*?*?*?*?*?*?*?*?*?*?*?*?*?*?*?*?*?*?*?,-1.7,-6.6,65,101630,0,-0,275,0.0,-0.0,0.0,0,0,0,0,77,1.0,10,5,9999,99999,9,999999999,0.0,999,999,99
2050,1,12,3,0,*?*?*?*?*?*?*?*?*?*?*?*?*?*?*?*?*?*?*?*?*?*?,-1.6,-5.3,71,101630,0,-0,276,0.0,-0.0,0.0,0,0,0,0,80,0.0,10,5,9999,99999,9,999999999,0.0,999,999,99
2050,1,12,4,0,*?*?*?*?*?*?*?*?*?*?*?*?*?*?*?*?*?*?*?*?*?*?,-1.1,-5.6,67,101630,0,-0,278,0.0,-0.0,0.0,0,0,0,0,83,1.0,10,5,9999,99999,9,999999999,0.0,999,999,99
2050,1,12,5,0,*?*?*?*?*?*?*?*?*?*?*?*?*?*?*?*?*?*?*?*?*?*?,-2.0,-5.6,72,101630,0,-0,274,0.0,-0.0,0.0,0,0,0,0,87,0.5,10,5,9999,99999,9,999999999,0.0,999,999,99
2050,1,12,6,0,*?*?*?*?*?*?*?*?*?*?*?*?*?*?*?*?*?*?*?*?*?*?,-2.0,-6.3,68,101630,0,-0,274,0.0,-0.0,0.0,0,0,0,0,90,1.0,10,5,9999,99999,9,999999999,0.0,999,999,99
2050,1,12,7,0,*?*?*?*?*?*?*?*?*?*?*?*?*?*?*?*?*?*?*?*?*?*?,-0.9,-7.3,56,101630,0,-0,279,0.0,-0.0,0.0,0,0,0,0,98,0.5,10,5,9999,99999,9,999999999,0.1,999,999,99
2050,1,12,8,0,*?*?*?*?*?*?*?*?*?*?*?*?*?*?*?*?*?*?*?*?*?*?,-2.2,-6.3,69,101630,0,-0,273,0.0,-0.0,0.0,0,0,0,0,107,0.5,10,5,9999,99999,9,999999999,0.1,999,999,99
2050,1,12,9,0,*?*?*?*?*?*?*?*?*?*?*?*?*?*?*?*?*?*?*?*?*?*?,-1.1,-4.5,73,101630,106,1407,228,22.4,206.1,6.9,2426,12712,1181,231,115,0.5,1,0,9999,99999,9,999999999,0.0,999,999,99
2050,1,12,10,0,*?*?*?*?*?*?*?*?*?*?*?*?*?*?*?*?*?*?*?*?*?*?,0.0,-4.5,67,101630,217,1409,226,97.0,440.9,29.1,9958,32149,4726,585,123,0.0,0,0,9999,99999,9,999999999,0.0,999,999,99
2050,1,12,11,0,*?*?*?*?*?*?*?*?*?*?*?*?*?*?*?*?*?*?*?*?*?*?,1.2,-4.5,61,101630,284,1411,270,111.9,198.4,72.0,11863,14919,8563,1360,132,0.5,7,4,9999,99999,9,999999999,0.0,999,999,99
2050,1,12,12,0,*?*?*?*?*?*?*?*?*?*?*?*?*?*?*?*?*?*?*?*?*?*?,2.8,-3.4,60,101630,302,1411,265,143.6,352.2,68.2,15045,27197,8982,1238,140,1.0,5,3,9999,99999,9,999999999,0.0,999,999,99
2050,1,12,13,0,*?*?*?*?*?*?*?*?*?*?*?*?*?*?*?*?*?*?*?*?*?*?,2.8,-4.5,54,101630,270,1410,276,104.5,194.9,67.2,11089,14263,8025,1262,132,0.5,7,4,9999,99999,9,999999999,0.0,999,999,99
2050,1,12,14,0,*?*?*?*?*?*?*?*?*?*?*?*?*?*?*?*?*?*?*?*?*?*?,2.5,-3.4,61,101630,191,1416,281,52.7,98.4,39.4,5657,5842,4852,702,123,0.5,8,4,9999,99999,9,999999999,0.0,999,999,99
2050,1,12,15,0,*?*?*?*?*?*?*?*?*?*?*?*?*?*?*?*?*?*?*?*?*?*?,2.8,-1.9,68,101630,68,1406,293,0.0,0.0,0.0,0,0,0,0,115,1.0,10,5,9999,99999,9,999999999,0.0,999,999,99
2050,1,12,16,0,*?*?*?*?*?*?*?*?*?*?*?*?*?*?*?*?*?*?*?*?*?*?,2.5,-1.3,73,101630,0,-0,292,0.0,-0.0,0.0,0,0,0,0,107,0.5,10,5,9999,99999,9,999999999,0.0,999,999,99
2050,1,12,17,0,*?*?*?*?*?*?*?*?*?*?*?*?*?*?*?*?*?*?*?*?*?*?,1.2,-3.1,69,101630,0,-0,287,0.0,-0.0,0.0,0,0,0,0,98,0.5,10,5,9999,99999,9,999999999,0.0,999,999,99
2050,1,12,18,0,*?*?*?*?*?*?*?*?*?*?*?*?*?*?*?*?*?*?*?*?*?*?,0.4,-3.9,68,101630,0,-0,284,0.0,-0.0,0.0,0,0,0,0,90,0.5,10,5,9999,99999,9,999999999,0.0,999,999,99
2050,1,12,19,0,*?*?*?*?*?*?*?*?*?*?*?*?*?*?*?*?*?*?*?*?*?*?,0.4,-2.9,74,101630,0,-0,284,0.0,-0.0,0.0,0,0,0,0,87,0.0,10,5,9999,99999,9,999999999,0.0,999,999,99
2050,1,12,20,0,*?*?*?*?*?*?*?*?*?*?*?*?*?*?*?*?*?*?*?*?*?*?,-0.1,-4.2,69,101630,0,-0,282,0.0,-0.0,0.0,0,0,0,0,83,1.0,10,5,9999,99999,9,999999999,0.0,999,999,99
2050,1,12,21,0,*?*?*?*?*?*?*?*?*?*?*?*?*?*?*?*?*?*?*?*?*?*?,-0.3,-4.2,71,101630,0,-0,281,0.0,-0.0,0.0,0,0,0,0,80,1.0,10,5,9999,99999,9,999999999,0.0,999,999,99
2050,1,12,22,0,*?*?*?*?*?*?*?*?*?*?*?*?*?*?*?*?*?*?*?*?*?*?,-0.3,-3.9,72,101630,0,-0,281,0.0,-0.0,0.0,0,0,0,0,77,0.5,10,5,9999,99999,9,999999999,0.0,999,999,99
2050,1,12,23,0,*?*?*?*?*?*?*?*?*?*?*?*?*?*?*?*?*?*?*?*?*?*?,-1.3,-5.0,71,101630,0,-0,277,0.0,-0.0,0.0,0,0,0,0,73,1.5,10,5,9999,99999,9,999999999,0.0,999,999,99
2050,1,12,24,0,*?*?*?*?*?*?*?*?*?*?*?*?*?*?*?*?*?*?*?*?*?*?,-3.1,-3.1,98,101630,0,-0,269,0.0,-0.0,0.0,0,0,0,0,70,0.0,10,5,9999,99999,9,999999999,0.0,999,999,99
2050,1,13,1,0,*?*?*?*?*?*?*?*?*?*?*?*?*?*?*?*?*?*?*?*?*?*?,-2.4,-3.4,100,101886,0,-0,272,0.0,-0.0,0.0,0,0,0,0,90,1.0,10,5,9999,99999,9,999999999,0.0,999,999,99
2050,1,13,2,0,*?*?*?*?*?*?*?*?*?*?*?*?*?*?*?*?*?*?*?*?*?*?,-2.4,-2.7,100,101886,0,-0,272,0.0,-0.0,0.0,0,0,0,0,110,1.0,10,5,9999,99999,9,999999999,0.0,999,999,99
2050,1,13,3,0,*?*?*?*?*?*?*?*?*?*?*?*?*?*?*?*?*?*?*?*?*?*?,-2.8,-4.2,98,101886,0,-0,271,0.0,-0.0,0.0,0,0,0,0,130,0.0,10,5,9999,99999,9,999999999,0.0,999,999,99
2050,1,13,4,0,*?*?*?*?*?*?*?*?*?*?*?*?*?*?*?*?*?*?*?*?*?*?,-3.3,-6.6,82,101886,0,-0,269,0.0,-0.0,0.0,0,0,0,0,150,1.0,10,5,9999,99999,9,999999999,0.0,999,999,99
2050,1,13,5,0,*?*?*?*?*?*?*?*?*?*?*?*?*?*?*?*?*?*?*?*?*?*?,-2.8,-6.0,84,101886,0,-0,271,0.0,-0.0,0.0,0,0,0,0,170,0.5,10,5,9999,99999,9,999999999,0.0,999,999,99
2050,1,13,6,0,*?*?*?*?*?*?*?*?*?*?*?*?*?*?*?*?*?*?*?*?*?*?,-2.3,-6.3,78,101886,0,-0,273,0.0,-0.0,0.0,0,0,0,0,190,1.0,10,5,9999,99999,9,999999999,0.0,999,999,99
2050,1,13,7,0,*?*?*?*?*?*?*?*?*?*?*?*?*?*?*?*?*?*?*?*?*?*?,-1.9,-5.3,81,101886,0,-0,274,0.0,-0.0,0.0,0,0,0,0,188,0.5,10,5,9999,99999,9,999999999,0.0,999,999,99
2050,1,13,8,0,*?*?*?*?*?*?*?*?*?*?*?*?*?*?*?*?*?*?*?*?*?*?,-2.5,-4.2,94,101886,0,-0,272,0.0,-0.0,0.0,0,0,0,0,187,0.5,10,5,9999,99999,9,999999999,0.0,999,999,99
2050,1,13,9,0,*?*?*?*?*?*?*?*?*?*?*?*?*?*?*?*?*?*?*?*?*?*?,-1.3,-4.2,85,101886,109,1409,277,7.1,0.0,7.1,874,-0,873,282,185,0.5,10,5,9999,99999,9,999999999,0.0,999,999,99
2050,1,13,10,0,*?*?*?*?*?*?*?*?*?*?*?*?*?*?*?*?*?*?*?*?*?*?,-1.8,-3.9,92,101886,221,1414,242,96.1,361.4,39.6,9862,24942,5995,715,183,0.0,4,2,9999,99999,9,999999999,0.0,999,999,99
2050,1,13,11,0,*?*?*?*?*?*?*?*?*?*?*?*?*?*?*?*?*?*?*?*?*?*?,0.0,-1.3,98,101886,288,1412,261,126.3,277.4,69.7,13127,20926,9083,1273,182,0.5,6,3,9999,99999,9,999999999,0.0,999,999,99
2050,1,13,12,0,*?*?*?*?*?*?*?*?*?*?*?*?*?*?*?*?*?*?*?*?*?*?,0.4,-1.7,93,101886,306,1410,273,104.6,121.5,78.2,11431,9832,9067,1692,180,1.0,8,4,9999,99999,9,999999999,0.0,999,999,99
2050,1,13,13,0,*?*?*?*?*?*?*?*?*?*?*?*?*?*?*?*?*?*?*?*?*?*?,0.0,-0.6,100,101886,275,1414,277,68.2,46.6,59.1,7533,3617,6954,1269,185,0.5,9,5,9999,99999,9,999999999,0.0,999,999,99
2050,1,13,14,0,*?*?*?*?*?*?*?*?*?*?*?*?*?*?*?*?*?*?*?*?*?*?,0.4,0.2,100,101886,195,1412,273,54.7,99.8,40.9,5867,6016,5026,732,190,0.5,8,4,9999,99999,9,999999999,0.0,999,999,99
2050,1,13,15,0,*?*?*?*?*?*?*?*?*?*?*?*?*?*?*?*?*?*?*?*?*?*?,0.3,0.2,100,101886,73,1413,268,0.0,0.0,0.0,0,0,0,0,195,1.0,7,4,9999,99999,9,999999999,0.0,999,999,99
2050,1,13,16,0,*?*?*?*?*?*?*?*?*?*?*?*?*?*?*?*?*?*?*?*?*?*?,-0.3,-0.4,100,101886,0,-0,280,0.0,-0.0,0.0,0,0,0,0,200,0.5,10,5,9999,99999,9,999999999,0.0,999,999,99
2050,1,13,17,0,*?*?*?*?*?*?*?*?*?*?*?*?*?*?*?*?*?*?*?*?*?*?,-0.7,-0.6,100,101886,0,-0,279,0.0,-0.0,0.0,0,0,0,0,205,0.5,10,5,9999,99999,9,999999999,0.0,999,999,99
2050,1,13,18,0,*?*?*?*?*?*?*?*?*?*?*?*?*?*?*?*?*?*?*?*?*?*?,-1.2,-1.3,100,101886,0,-0,277,0.0,-0.0,0.0,0,0,0,0,210,0.5,10,5,9999,99999,9,999999999,0.0,999,999,99
2050,1,13,19,0,*?*?*?*?*?*?*?*?*?*?*?*?*?*?*?*?*?*?*?*?*?*?,-1.0,-1.1,100,101886,0,-0,277,0.0,-0.0,0.0,0,0,0,0,210,0.0,10,5,9999,99999,9,999999999,0.0,999,999,99
2050,1,13,20,0,*?*?*?*?*?*?*?*?*?*?*?*?*?*?*?*?*?*?*?*?*?*?,-2.0,-1.9,100,101886,0,-0,274,0.0,-0.0,0.0,0,0,0,0,210,1.0,10,5,9999,99999,9,999999999,0.0,999,999,99
2050,1,13,21,0,*?*?*?*?*?*?*?*?*?*?*?*?*?*?*?*?*?*?*?*?*?*?,-1.8,-1.9,100,101886,0,-0,274,0.0,-0.0,0.0,0,0,0,0,210,1.0,10,5,9999,99999,9,999999999,0.0,999,999,99
2050,1,13,22,0,*?*?*?*?*?*?*?*?*?*?*?*?*?*?*?*?*?*?*?*?*?*?,-2.0,-1.9,100,101886,0,-0,274,0.0,-0.0,0.0,0,0,0,0,210,0.5,10,5,9999,99999,9,999999999,0.0,999,999,99
2050,1,13,23,0,*?*?*?*?*?*?*?*?*?*?*?*?*?*?*?*?*?*?*?*?*?*?,-2.3,-2.2,100,101886,0,-0,272,0.0,-0.0,0.0,0,0,0,0,210,1.5,10,5,9999,99999,9,999999999,0.0,999,999,99
2050,1,13,24,0,*?*?*?*?*?*?*?*?*?*?*?*?*?*?*?*?*?*?*?*?*?*?,-2.3,-4.2,93,101886,0,-0,273,0.0,-0.0,0.0,0,0,0,0,70,0.0,10,5,9999,99999,9,999999999,0.0,999,999,99
2050,1,14,1,0,*?*?*?*?*?*?*?*?*?*?*?*?*?*?*?*?*?*?*?*?*?*?,-2.8,-3.1,96,100992,0,-0,271,0.0,-0.0,0.0,0,0,0,0,208,1.0,10,5,9999,99999,9,999999999,0.0,999,999,99
2050,1,14,2,0,*?*?*?*?*?*?*?*?*?*?*?*?*?*?*?*?*?*?*?*?*?*?,-3.0,-3.7,93,100992,0,-0,270,0.0,-0.0,0.0,0,0,0,0,207,1.0,10,5,9999,99999,9,999999999,0.0,999,999,99
2050,1,14,3,0,*?*?*?*?*?*?*?*?*?*?*?*?*?*?*?*?*?*?*?*?*?*?,-3.1,-3.9,92,100992,0,-0,269,0.0,-0.0,0.0,0,0,0,0,205,0.0,10,5,9999,99999,9,999999999,0.0,999,999,99
2050,1,14,4,0,*?*?*?*?*?*?*?*?*?*?*?*?*?*?*?*?*?*?*?*?*?*?,-2.7,-3.4,93,100992,0,-0,271,0.0,-0.0,0.0,0,0,0,0,203,1.0,10,5,9999,99999,9,999999999,0.0,999,999,99
2050,1,14,5,0,*?*?*?*?*?*?*?*?*?*?*?*?*?*?*?*?*?*?*?*?*?*?,-3.1,-3.1,99,100992,0,-0,269,0.0,-0.0,0.0,0,0,0,0,202,0.5,10,5,9999,99999,9,999999999,0.0,999,999,99
2050,1,14,6,0,*?*?*?*?*?*?*?*?*?*?*?*?*?*?*?*?*?*?*?*?*?*?,-2.9,-3.7,93,100992,0,-0,270,0.0,-0.0,0.0,0,0,0,0,200,1.0,10,5,9999,99999,9,999999999,0.0,999,999,99
2050,1,14,7,0,*?*?*?*?*?*?*?*?*?*?*?*?*?*?*?*?*?*?*?*?*?*?,-2.8,-3.4,93,100992,0,-0,271,0.0,-0.0,0.0,0,0,0,0,213,0.5,10,5,9999,99999,9,999999999,0.0,999,999,99
2050,1,14,8,0,*?*?*?*?*?*?*?*?*?*?*?*?*?*?*?*?*?*?*?*?*?*?,-3.1,-3.1,98,100992,0,-0,269,0.0,-0.0,0.0,0,0,0,0,227,0.5,10,5,9999,99999,9,999999999,0.0,999,999,99
2050,1,14,9,0,*?*?*?*?*?*?*?*?*?*?*?*?*?*?*?*?*?*?*?*?*?*?,-3.1,-5.0,83,100992,112,1408,259,17.6,55.8,13.2,1975,2521,2012,222,240,0.5,8,4,9999,99999,9,999999999,0.0,999,999,99
2050,1,14,10,0,*?*?*?*?*?*?*?*?*?*?*?*?*?*?*?*?*?*?*?*?*?*?,-0.8,-2.4,87,100992,224,1411,273,51.1,42.8,44.3,5674,3028,5260,940,253,0.0,9,5,9999,99999,9,999999999,0.0,999,999,99
2050,1,14,11,0,*?*?*?*?*?*?*?*?*?*?*?*?*?*?*?*?*?*?*?*?*?*?,1.4,-2.2,75,100992,292,1413,282,74.0,47.6,64.2,8165,3791,7528,1382,267,0.5,9,5,9999,99999,9,999999999,0.0,999,999,99
2050,1,14,12,0,*?*?*?*?*?*?*?*?*?*?*?*?*?*?*?*?*?*?*?*?*?*?,2.7,-1.7,71,100992,310,1410,288,80.3,48.6,69.7,8816,4041,7894,1822,280,1.0,9,5,9999,99999,9,999999999,0.0,999,999,99
2050,1,14,13,0,*?*?*?*?*?*?*?*?*?*?*?*?*?*?*?*?*?*?*?*?*?*?,2.4,-2.7,67,100992,279,1411,286,69.7,46.9,60.4,7697,3663,7102,1298,280,0.5,9,5,9999,99999,9,999999999,0.0,999,999,99
2050,1,14,14,0,*?*?*?*?*?*?*?*?*?*?*?*?*?*?*?*?*?*?*?*?*?*?,2.7,-2.2,68,100992,200,1414,288,42.9,40.3,37.2,4773,2694,4435,783,280,0.5,9,5,9999,99999,9,999999999,0.0,999,999,99
2050,1,14,15,0,*?*?*?*?*?*?*?*?*?*?*?*?*?*?*?*?*?*?*?*?*?*?,2.6,-1.9,70,100992,78,1418,287,1.6,3.9,1.4,205,119,222,20,280,1.0,9,5,9999,99999,9,999999999,0.0,999,999,99
2050,1,14,16,0,*?*?*?*?*?*?*?*?*?*?*?*?*?*?*?*?*?*?*?*?*?*?,1.6,-2.4,72,100992,0,-0,288,0.0,-0.0,0.0,0,0,0,0,280,0.5,10,5,9999,99999,9,999999999,0.0,999,999,99
2050,1,14,17,0,*?*?*?*?*?*?*?*?*?*?*?*?*?*?*?*?*?*?*?*?*?*?,0.2,-4.2,68,100992,0,-0,283,0.0,-0.0,0.0,0,0,0,0,280,0.5,10,5,9999,99999,9,999999999,0.0,999,999,99
2050,1,14,18,0,*?*?*?*?*?*?*?*?*?*?*?*?*?*?*?*?*?*?*?*?*?*?,-0.8,-4.5,72,100992,0,-0,279,0.0,-0.0,0.0,0,0,0,0,280,0.5,10,5,9999,99999,9,999999999,0.1,999,999,99
2050,1,14,19,0,*?*?*?*?*?*?*?*?*?*?*?*?*?*?*?*?*?*?*?*?*?*?,-1.2,-6.6,63,100992,0,-0,277,0.0,-0.0,0.0,0,0,0,0,282,0.0,10,5,9999,99999,9,999999999,0.0,999,999,99
2050,1,14,20,0,*?*?*?*?*?*?*?*?*?*?*?*?*?*?*?*?*?*?*?*?*?*?,-2.1,-8.8,56,100992,0,-0,274,0.0,-0.0,0.0,0,0,0,0,283,1.0,10,5,9999,99999,9,999999999,0.0,999,999,99
2050,1,14,21,0,*?*?*?*?*?*?*?*?*?*?*?*?*?*?*?*?*?*?*?*?*?*?,-1.9,-7.6,61,100992,0,-0,275,0.0,-0.0,0.0,0,0,0,0,285,1.0,10,5,9999,99999,9,999999999,0.0,999,999,99
2050,1,14,22,0,*?*?*?*?*?*?*?*?*?*?*?*?*?*?*?*?*?*?*?*?*?*?,-2.7,-8.4,61,100992,0,-0,272,0.0,-0.0,0.0,0,0,0,0,287,0.5,10,5,9999,99999,9,999999999,0.0,999,999,99
2050,1,14,23,0,*?*?*?*?*?*?*?*?*?*?*?*?*?*?*?*?*?*?*?*?*?*?,-2.5,-6.9,67,100992,0,-0,272,0.0,-0.0,0.0,0,0,0,0,288,1.5,10,5,9999,99999,9,999999999,0.0,999,999,99
2050,1,14,24,0,*?*?*?*?*?*?*?*?*?*?*?*?*?*?*?*?*?*?*?*?*?*?,-2.5,-2.7,97,100992,0,-0,272,0.0,-0.0,0.0,0,0,0,0,210,0.0,10,5,9999,99999,9,999999999,0.0,999,999,99
2050,1,15,1,0,*?*?*?*?*?*?*?*?*?*?*?*?*?*?*?*?*?*?*?*?*?*?,-1.6,-4.2,80,101185,0,-0,275,0.0,-0.0,0.0,0,0,0,0,283,1.0,10,5,9999,99999,9,999999999,0.0,999,999,99
2050,1,15,2,0,*?*?*?*?*?*?*?*?*?*?*?*?*?*?*?*?*?*?*?*?*?*?,-1.1,-3.1,84,101185,0,-0,277,0.0,-0.0,0.0,0,0,0,0,277,1.0,10,5,9999,99999,9,999999999,0.0,999,999,99
2050,1,15,3,0,*?*?*?*?*?*?*?*?*?*?*?*?*?*?*?*?*?*?*?*?*?*?,-1.6,-3.9,83,101185,0,-0,275,0.0,-0.0,0.0,0,0,0,0,270,0.0,10,5,9999,99999,9,999999999,0.0,999,999,99
2050,1,15,4,0,*?*?*?*?*?*?*?*?*?*?*?*?*?*?*?*?*?*?*?*?*?*?,-2.3,-4.8,82,101185,0,-0,273,0.0,-0.0,0.0,0,0,0,0,263,1.0,10,5,9999,99999,9,999999999,0.0,999,999,99
2050,1,15,5,0,*?*?*?*?*?*?*?*?*?*?*?*?*?*?*?*?*?*?*?*?*?*?,-1.8,-3.4,87,101185,0,-0,275,0.0,-0.0,0.0,0,0,0,0,257,0.5,10,5,9999,99999,9,999999999,0.0,999,999,99
2050,1,15,6,0,*?*?*?*?*?*?*?*?*?*?*?*?*?*?*?*?*?*?*?*?*?*?,-1.4,-2.9,89,101185,0,-0,276,0.0,-0.0,0.0,0,0,0,0,250,1.0,10,5,9999,99999,9,999999999,0.0,999,999,99
2050,1,15,7,0,*?*?*?*?*?*?*?*?*?*?*?*?*?*?*?*?*?*?*?*?*?*?,-1.6,-3.4,86,101185,0,-0,275,0.0,-0.0,0.0,0,0,0,0,223,0.5,10,5,9999,99999,9,999999999,0.0,999,999,99
2050,1,15,8,0,*?*?*?*?*?*?*?*?*?*?*?*?*?*?*?*?*?*?*?*?*?*?,-0.9,-3.9,78,101185,0,-0,278,0.0,-0.0,0.0,0,0,0,0,197,0.5,10,5,9999,99999,9,999999999,0.0,999,999,99
2050,1,15,9,0,*?*?*?*?*?*?*?*?*?*?*?*?*?*?*?*?*?*?*?*?*?*?,-0.8,-3.1,82,101185,116,1417,279,8.3,0.0,8.3,1018,-0,1018,330,170,0.5,10,5,9999,99999,9,999999999,0.0,999,999,99
2050,1,15,10,0,*?*?*?*?*?*?*?*?*?*?*?*?*?*?*?*?*?*?*?*?*?*?,0.1,-1.7,86,101185,228,1413,282,30.1,0.0,30.1,3538,0,3543,1173,143,0.0,10,5,9999,99999,9,999999999,0.0,999,999,99
2050,1,15,11,0,*?*?*?*?*?*?*?*?*?*?*?*?*?*?*?*?*?*?*?*?*?*?,1.3,-1.7,80,101185,296,1413,287,43.4,0.0,43.4,5069,0,5079,1710,117,0.5,10,5,9999,99999,9,999999999,0.0,999,999,99
2050,1,15,12,0,*?*?*?*?*?*?*?*?*?*?*?*?*?*?*?*?*?*?*?*?*?*?,1.4,-2.2,76,101185,315,1413,288,47.1,0.0,47.1,5500,0,5511,1865,90,1.0,10,5,9999,99999,9,999999999,0.0,999,999,99
2050,1,15,13,0,*?*?*?*?*?*?*?*?*?*?*?*?*?*?*?*?*?*?*?*?*?*?,1.5,-2.7,72,101185,284,1413,288,41.0,0.0,41.0,4796,0,4805,1612,92,0.5,10,5,9999,99999,9,999999999,0.0,999,999,99
2050,1,15,14,0,*?*?*?*?*?*?*?*?*?*?*?*?*?*?*?*?*?*?*?*?*?*?,1.4,-1.7,79,101185,204,1409,288,25.6,0.0,25.6,3014,0,3018,994,93,0.5,10,5,9999,99999,9,999999999,0.0,999,999,99
2050,1,15,15,0,*?*?*?*?*?*?*?*?*?*?*?*?*?*?*?*?*?*?*?*?*?*?,1.3,-2.4,74,101185,83,1419,287,1.9,0.0,1.9,250,-0,249,77,95,1.0,10,5,9999,99999,9,999999999,0.0,999,999,99
2050,1,15,16,0,*?*?*?*?*?*?*?*?*?*?*?*?*?*?*?*?*?*?*?*?*?*?,0.8,-2.4,76,101185,0,-0,285,0.0,-0.0,0.0,0,0,0,0,97,0.5,10,5,9999,99999,9,999999999,0.0,999,999,99
2050,1,15,17,0,*?*?*?*?*?*?*?*?*?*?*?*?*?*?*?*?*?*?*?*?*?*?,0.8,-2.2,79,101185,0,-0,285,0.0,-0.0,0.0,0,0,0,0,98,0.5,10,5,9999,99999,9,999999999,0.0,999,999,99
2050,1,15,18,0,*?*?*?*?*?*?*?*?*?*?*?*?*?*?*?*?*?*?*?*?*?*?,-0.2,-2.9,79,101185,0,-0,281,0.0,-0.0,0.0,0,0,0,0,100,0.5,10,5,9999,99999,9,999999999,0.0,999,999,99
2050,1,15,19,0,*?*?*?*?*?*?*?*?*?*?*?*?*?*?*?*?*?*?*?*?*?*?,-0.2,-2.7,82,101185,0,-0,281,0.0,-0.0,0.0,0,0,0,0,133,0.0,10,5,9999,99999,9,999999999,0.0,999,999,99
2050,1,15,20,0,*?*?*?*?*?*?*?*?*?*?*?*?*?*?*?*?*?*?*?*?*?*?,-0.7,-3.1,81,101185,0,-0,279,0.0,-0.0,0.0,0,0,0,0,167,1.0,10,5,9999,99999,9,999999999,0.0,999,999,99
2050,1,15,21,0,*?*?*?*?*?*?*?*?*?*?*?*?*?*?*?*?*?*?*?*?*?*?,-1.3,-4.5,77,101185,0,-0,277,0.0,-0.0,0.0,0,0,0,0,200,1.0,10,5,9999,99999,9,999999999,0.4,999,999,99
2050,1,15,22,0,*?*?*?*?*?*?*?*?*?*?*?*?*?*?*?*?*?*?*?*?*?*?,-0.3,-3.7,76,101185,0,-0,281,0.0,-0.0,0.0,0,0,0,0,233,0.5,10,5,9999,99999,9,999999999,0.2,999,999,99
2050,1,15,23,0,*?*?*?*?*?*?*?*?*?*?*?*?*?*?*?*?*?*?*?*?*?*?,0.8,-2.2,78,101185,0,-0,285,0.0,-0.0,0.0,0,0,0,0,267,1.5,10,5,9999,99999,9,999999999,0.0,999,999,99
2050,1,15,24,0,*?*?*?*?*?*?*?*?*?*?*?*?*?*?*?*?*?*?*?*?*?*?,-2.3,-5.6,76,101185,0,-0,273,0.0,-0.0,0.0,0,0,0,0,290,0.0,10,5,9999,99999,9,999999999,0.0,999,999,99
2050,1,16,1,0,*?*?*?*?*?*?*?*?*?*?*?*?*?*?*?*?*?*?*?*?*?*?,3.9,-0.0,76,101237,0,-0,298,0.0,-0.0,0.0,0,0,0,0,268,1.0,10,5,9999,99999,9,999999999,0.6,999,999,99
2050,1,16,2,0,*?*?*?*?*?*?*?*?*?*?*?*?*?*?*?*?*?*?*?*?*?*?,5.4,1.0,73,101237,0,-0,304,0.0,-0.0,0.0,0,0,0,0,237,1.0,10,5,9999,99999,9,999999999,0.0,999,999,99
2050,1,16,3,0,*?*?*?*?*?*?*?*?*?*?*?*?*?*?*?*?*?*?*?*?*?*?,4.8,1.0,76,101237,0,-0,302,0.0,-0.0,0.0,0,0,0,0,205,0.0,10,5,9999,99999,9,999999999,0.0,999,999,99
2050,1,16,4,0,*?*?*?*?*?*?*?*?*?*?*?*?*?*?*?*?*?*?*?*?*?*?,4.7,0.6,75,101237,0,-0,301,0.0,-0.0,0.0,0,0,0,0,173,1.0,10,5,9999,99999,9,999999999,0.0,999,999,99
2050,1,16,5,0,*?*?*?*?*?*?*?*?*?*?*?*?*?*?*?*?*?*?*?*?*?*?,4.2,-0.0,74,101237,0,-0,299,0.0,-0.0,0.0,0,0,0,0,142,0.5,10,5,9999,99999,9,999999999,0.0,999,999,99
2050,1,16,6,0,*?*?*?*?*?*?*?*?*?*?*?*?*?*?*?*?*?*?*?*?*?*?,3.9,1.0,81,101237,0,-0,298,0.0,-0.0,0.0,0,0,0,0,110,1.0,10,5,9999,99999,9,999999999,0.0,999,999,99
2050,1,16,7,0,*?*?*?*?*?*?*?*?*?*?*?*?*?*?*?*?*?*?*?*?*?*?,3.1,1.5,89,101237,0,-0,294,0.0,-0.0,0.0,0,0,0,0,123,0.5,10,5,9999,99999,9,999999999,0.0,999,999,99
2050,1,16,8,0,*?*?*?*?*?*?*?*?*?*?*?*?*?*?*?*?*?*?*?*?*?*?,1.9,0.8,93,101237,0,-0,289,0.0,-0.0,0.0,0,0,0,0,137,0.5,10,5,9999,99999,9,999999999,0.0,999,999,99
2050,1,16,9,0,*?*?*?*?*?*?*?*?*?*?*?*?*?*?*?*?*?*?*?*?*?*?,4.4,2.7,88,101237,119,1412,300,9.0,0.0,9.0,1096,-0,1095,356,150,0.5,10,5,9999,99999,9,999999999,0.0,999,999,99
2050,1,16,10,0,*?*?*?*?*?*?*?*?*?*?*?*?*?*?*?*?*?*?*?*?*?*?,6.7,2.1,72,101237,232,1414,310,30.9,0.0,30.9,3624,0,3629,1203,163,0.0,10,5,9999,99999,9,999999999,0.0,999,999,99
2050,1,16,11,0,*?*?*?*?*?*?*?*?*?*?*?*?*?*?*?*?*?*?*?*?*?*?,9.7,4.1,68,101237,300,1412,323,44.2,0.0,44.2,5163,0,5173,1743,177,0.5,10,5,9999,99999,9,999999999,0.0,999,999,99
2050,1,16,12,0,*?*?*?*?*?*?*?*?*?*?*?*?*?*?*?*?*?*?*?*?*?*?,11.5,4.1,61,101237,319,1410,331,48.0,0.0,48.0,5601,0,5613,1901,190,1.0,10,5,9999,99999,9,999999999,0.0,999,999,99
2050,1,16,13,0,*?*?*?*?*?*?*?*?*?*?*?*?*?*?*?*?*?*?*?*?*?*?,11.5,3.0,56,101237,288,1410,331,42.0,0.0,42.0,4902,0,4912,1650,190,0.5,10,5,9999,99999,9,999999999,0.0,999,999,99
2050,1,16,14,0,*?*?*?*?*?*?*?*?*?*?*?*?*?*?*?*?*?*?*?*?*?*?,11.6,3.8,59,101237,209,1409,332,26.6,0.0,26.6,3124,0,3129,1032,190,0.5,10,5,9999,99999,9,999999999,0.0,999,999,99
2050,1,16,15,0,*?*?*?*?*?*?*?*?*?*?*?*?*?*?*?*?*?*?*?*?*?*?,11.5,3.8,59,101237,88,1419,331,2.8,0.0,2.8,371,-0,370,116,190,1.0,10,5,9999,99999,9,999999999,0.0,999,999,99
2050,1,16,16,0,*?*?*?*?*?*?*?*?*?*?*?*?*?*?*?*?*?*?*?*?*?*?,11.2,4.3,62,101237,0,-0,330,0.0,-0.0,0.0,0,0,0,0,190,0.5,10,5,9999,99999,9,999999999,0.0,999,999,99
2050,1,16,17,0,*?*?*?*?*?*?*?*?*?*?*?*?*?*?*?*?*?*?*?*?*?*?,9.4,3.9,68,101237,0,-0,322,0.0,-0.0,0.0,0,0,0,0,190,0.5,10,5,9999,99999,9,999999999,0.0,999,999,99
2050,1,16,18,0,*?*?*?*?*?*?*?*?*?*?*?*?*?*?*?*?*?*?*?*?*?*?,7.6,2.7,71,101237,0,-0,314,0.0,-0.0,0.0,0,0,0,0,190,0.5,10,5,9999,99999,9,999999999,0.0,999,999,99
2050,1,16,19,0,*?*?*?*?*?*?*?*?*?*?*?*?*?*?*?*?*?*?*?*?*?*?,7.5,3.4,75,101237,0,-0,313,0.0,-0.0,0.0,0,0,0,0,190,0.0,10,5,9999,99999,9,999999999,0.0,999,999,99
2050,1,16,20,0,*?*?*?*?*?*?*?*?*?*?*?*?*?*?*?*?*?*?*?*?*?*?,7.0,2.1,70,101237,0,-0,311,0.0,-0.0,0.0,0,0,0,0,190,1.0,10,5,9999,99999,9,999999999,0.0,999,999,99
2050,1,16,21,0,*?*?*?*?*?*?*?*?*?*?*?*?*?*?*?*?*?*?*?*?*?*?,6.2,1.5,71,101237,0,-0,308,0.0,-0.0,0.0,0,0,0,0,190,1.0,10,5,9999,99999,9,999999999,0.0,999,999,99
2050,1,16,22,0,*?*?*?*?*?*?*?*?*?*?*?*?*?*?*?*?*?*?*?*?*?*?,6.5,2.9,77,101237,0,-0,309,0.0,-0.0,0.0,0,0,0,0,190,0.5,10,5,9999,99999,9,999999999,0.0,999,999,99
2050,1,16,23,0,*?*?*?*?*?*?*?*?*?*?*?*?*?*?*?*?*?*?*?*?*?*?,5.6,2.3,79,101237,0,-0,305,0.0,-0.0,0.0,0,0,0,0,190,1.5,10,5,9999,99999,9,999999999,0.0,999,999,99
2050,1,16,24,0,*?*?*?*?*?*?*?*?*?*?*?*?*?*?*?*?*?*?*?*?*?*?,1.9,-1.1,79,101237,0,-0,290,0.0,-0.0,0.0,0,0,0,0,300,0.0,10,5,9999,99999,9,999999999,0.5,999,999,99
2050,1,17,1,0,*?*?*?*?*?*?*?*?*?*?*?*?*?*?*?*?*?*?*?*?*?*?,4.5,1.7,81,101342,0,-0,300,0.0,-0.0,0.0,0,0,0,0,183,1.5,10,5,9999,99999,9,999999999,0.0,999,999,99
2050,1,17,2,0,*?*?*?*?*?*?*?*?*?*?*?*?*?*?*?*?*?*?*?*?*?*?,4.6,1.5,79,101342,0,-0,301,0.0,-0.0,0.0,0,0,0,0,177,1.5,10,5,9999,99999,9,999999999,0.0,999,999,99
2050,1,17,3,0,*?*?*?*?*?*?*?*?*?*?*?*?*?*?*?*?*?*?*?*?*?*?,4.0,0.4,78,101342,0,-0,298,0.0,-0.0,0.0,0,0,0,0,170,1.0,10,5,9999,99999,9,999999999,0.0,999,999,99
2050,1,17,4,0,*?*?*?*?*?*?*?*?*?*?*?*?*?*?*?*?*?*?*?*?*?*?,3.5,-0.8,72,101342,0,-0,296,0.0,-0.0,0.0,0,0,0,0,163,1.0,10,5,9999,99999,9,999999999,0.0,999,999,99
2050,1,17,5,0,*?*?*?*?*?*?*?*?*?*?*?*?*?*?*?*?*?*?*?*?*?*?,3.7,-1.1,71,101342,0,-0,297,0.0,-0.0,0.0,0,0,0,0,157,0.5,10,5,9999,99999,9,999999999,0.0,999,999,99
2050,1,17,6,0,*?*?*?*?*?*?*?*?*?*?*?*?*?*?*?*?*?*?*?*?*?*?,3.5,-1.3,70,101342,0,-0,296,0.0,-0.0,0.0,0,0,0,0,150,1.5,10,5,9999,99999,9,999999999,0.0,999,999,99
2050,1,17,7,0,*?*?*?*?*?*?*?*?*?*?*?*?*?*?*?*?*?*?*?*?*?*?,3.2,-1.5,70,101342,0,-0,295,0.0,-0.0,0.0,0,0,0,0,155,0.5,10,5,9999,99999,9,999999999,0.0,999,999,99
2050,1,17,8,0,*?*?*?*?*?*?*?*?*?*?*?*?*?*?*?*?*?*?*?*?*?*?,2.8,-1.7,71,101342,0,-0,293,0.0,-0.0,0.0,0,0,0,0,160,0.5,10,5,9999,99999,9,999999999,0.0,999,999,99
2050,1,17,9,0,*?*?*?*?*?*?*?*?*?*?*?*?*?*?*?*?*?*?*?*?*?*?,4.0,-0.6,71,101342,123,1417,298,9.7,0.0,9.7,1177,-0,1177,383,165,0.5,10,5,9999,99999,9,999999999,0.0,999,999,99
2050,1,17,10,0,*?*?*?*?*?*?*?*?*?*?*?*?*?*?*?*?*?*?*?*?*?*?,5.2,0.4,71,101342,236,1414,303,31.7,0.0,31.7,3713,0,3719,1233,170,0.5,10,5,9999,99999,9,999999999,0.0,999,999,99
2050,1,17,11,0,*?*?*?*?*?*?*?*?*?*?*?*?*?*?*?*?*?*?*?*?*?*?,5.6,0.6,70,101342,304,1410,305,45.0,0.0,45.0,5260,0,5271,1778,175,0.0,10,5,9999,99999,9,999999999,0.1,999,999,99
2050,1,17,12,0,*?*?*?*?*?*?*?*?*?*?*?*?*?*?*?*?*?*?*?*?*?*?,7.3,0.4,61,101342,324,1412,313,48.9,0.0,48.9,5707,0,5719,1940,180,0.5,10,5,9999,99999,9,999999999,0.1,999,999,99
2050,1,17,13,0,*?*?*?*?*?*?*?*?*?*?*?*?*?*?*?*?*?*?*?*?*?*?,7.4,0.6,62,101342,293,1410,313,42.9,0.0,42.9,5013,0,5023,1689,167,0.5,10,5,9999,99999,9,999999999,0.1,999,999,99
2050,1,17,14,0,*?*?*?*?*?*?*?*?*?*?*?*?*?*?*?*?*?*?*?*?*?*?,7.3,1.5,66,101342,214,1409,312,27.6,0.0,27.6,3238,0,3242,1070,153,1.5,10,5,9999,99999,9,999999999,0.1,999,999,99
2050,1,17,15,0,*?*?*?*?*?*?*?*?*?*?*?*?*?*?*?*?*?*?*?*?*?*?,7.3,1.9,68,101342,93,1416,312,3.8,0.0,3.8,492,-0,491,156,140,1.5,10,5,9999,99999,9,999999999,0.1,999,999,99
2050,1,17,16,0,*?*?*?*?*?*?*?*?*?*?*?*?*?*?*?*?*?*?*?*?*?*?,7.0,0.8,64,101342,0,-0,311,0.0,-0.0,0.0,0,0,0,0,127,0.5,10,5,9999,99999,9,999999999,0.0,999,999,99
2050,1,17,17,0,*?*?*?*?*?*?*?*?*?*?*?*?*?*?*?*?*?*?*?*?*?*?,6.4,0.2,64,101342,0,-0,309,0.0,-0.0,0.0,0,0,0,0,113,1.0,10,5,9999,99999,9,999999999,0.0,999,999,99
2050,1,17,18,0,*?*?*?*?*?*?*?*?*?*?*?*?*?*?*?*?*?*?*?*?*?*?,5.3,0.4,71,101342,0,-0,304,0.0,-0.0,0.0,0,0,0,0,100,1.0,10,5,9999,99999,9,999999999,0.0,999,999,99
2050,1,17,19,0,*?*?*?*?*?*?*?*?*?*?*?*?*?*?*?*?*?*?*?*?*?*?,5.7,0.8,71,101342,0,-0,306,0.0,-0.0,0.0,0,0,0,0,102,1.0,10,5,9999,99999,9,999999999,0.0,999,999,99
2050,1,17,20,0,*?*?*?*?*?*?*?*?*?*?*?*?*?*?*?*?*?*?*?*?*?*?,4.7,0.2,72,101342,0,-0,301,0.0,-0.0,0.0,0,0,0,0,103,1.5,10,5,9999,99999,9,999999999,0.0,999,999,99
2050,1,17,21,0,*?*?*?*?*?*?*?*?*?*?*?*?*?*?*?*?*?*?*?*?*?*?,4.6,0.2,73,101342,0,-0,301,0.0,-0.0,0.0,0,0,0,0,105,0.0,10,5,9999,99999,9,999999999,0.0,999,999,99
2050,1,17,22,0,*?*?*?*?*?*?*?*?*?*?*?*?*?*?*?*?*?*?*?*?*?*?,5.2,0.8,73,101342,0,-0,303,0.0,-0.0,0.0,0,0,0,0,107,2.1,10,5,9999,99999,9,999999999,0.1,999,999,99
2050,1,17,23,0,*?*?*?*?*?*?*?*?*?*?*?*?*?*?*?*?*?*?*?*?*?*?,4.9,0.4,73,101342,0,-0,302,0.0,-0.0,0.0,0,0,0,0,108,0.5,10,5,9999,99999,9,999999999,0.1,999,999,99
2050,1,17,24,0,*?*?*?*?*?*?*?*?*?*?*?*?*?*?*?*?*?*?*?*?*?*?,4.7,1.9,82,101342,0,-0,301,0.0,-0.0,0.0,0,0,0,0,190,0.5,10,5,9999,99999,9,999999999,0.0,999,999,99
2050,1,18,1,0,*?*?*?*?*?*?*?*?*?*?*?*?*?*?*?*?*?*?*?*?*?*?,5.4,1.0,74,100335,0,-0,304,0.0,-0.0,0.0,0,0,0,0,113,0.5,10,5,9999,99999,9,999999999,0.0,999,999,99
2050,1,18,2,0,*?*?*?*?*?*?*?*?*?*?*?*?*?*?*?*?*?*?*?*?*?*?,5.9,1.3,73,100335,0,-0,306,0.0,-0.0,0.0,0,0,0,0,117,1.0,10,5,9999,99999,9,999999999,0.0,999,999,99
2050,1,18,3,0,*?*?*?*?*?*?*?*?*?*?*?*?*?*?*?*?*?*?*?*?*?*?,5.5,1.7,78,100335,0,-0,305,0.0,-0.0,0.0,0,0,0,0,120,0.5,10,5,9999,99999,9,999999999,0.0,999,999,99
2050,1,18,4,0,*?*?*?*?*?*?*?*?*?*?*?*?*?*?*?*?*?*?*?*?*?*?,5.0,1.3,78,100335,0,-0,302,0.0,-0.0,0.0,0,0,0,0,123,0.5,10,5,9999,99999,9,999999999,0.0,999,999,99
2050,1,18,5,0,*?*?*?*?*?*?*?*?*?*?*?*?*?*?*?*?*?*?*?*?*?*?,4.4,2.5,88,100335,0,-0,300,0.0,-0.0,0.0,0,0,0,0,127,0.5,10,5,9999,99999,9,999999999,0.0,999,999,99
2050,1,18,6,0,*?*?*?*?*?*?*?*?*?*?*?*?*?*?*?*?*?*?*?*?*?*?,4.7,3.0,89,100335,0,-0,301,0.0,-0.0,0.0,0,0,0,0,130,1.0,10,5,9999,99999,9,999999999,0.0,999,999,99
2050,1,18,7,0,*?*?*?*?*?*?*?*?*?*?*?*?*?*?*?*?*?*?*?*?*?*?,4.9,1.9,82,100335,0,-0,302,0.0,-0.0,0.0,0,0,0,0,127,1.0,10,5,9999,99999,9,999999999,0.0,999,999,99
2050,1,18,8,0,*?*?*?*?*?*?*?*?*?*?*?*?*?*?*?*?*?*?*?*?*?*?,4.8,2.3,84,100335,0,-0,301,0.0,-0.0,0.0,0,0,0,0,123,1.5,10,5,9999,99999,9,999999999,0.0,999,999,99
2050,1,18,9,0,*?*?*?*?*?*?*?*?*?*?*?*?*?*?*?*?*?*?*?*?*?*?,5.6,2.5,81,100335,126,1408,305,10.4,0.0,10.4,1262,-0,1262,410,120,0.5,10,5,9999,99999,9,999999999,0.0,999,999,99
2050,1,18,10,0,*?*?*?*?*?*?*?*?*?*?*?*?*?*?*?*?*?*?*?*?*?*?,5.9,3.4,85,100335,240,1413,306,32.5,0.0,32.5,3806,0,3812,1265,117,1.5,10,5,9999,99999,9,999999999,0.0,999,999,99
2050,1,18,11,0,*?*?*?*?*?*?*?*?*?*?*?*?*?*?*?*?*?*?*?*?*?*?,6.9,4.5,85,100335,309,1413,310,45.9,0.0,45.9,5363,0,5374,1816,113,0.5,10,5,9999,99999,9,999999999,0.0,999,999,99
2050,1,18,12,0,*?*?*?*?*?*?*?*?*?*?*?*?*?*?*?*?*?*?*?*?*?*?,7.7,5.5,86,100335,329,1413,314,49.8,0.0,49.8,5817,0,5829,1980,110,0.5,10,5,9999,99999,9,999999999,0.0,999,999,99
2050,1,18,13,0,*?*?*?*?*?*?*?*?*?*?*?*?*?*?*?*?*?*?*?*?*?*?,7.7,5.8,88,100335,298,1410,314,43.9,0.0,43.9,5127,0,5137,1730,108,1.0,10,5,9999,99999,9,999999999,0.0,999,999,99
2050,1,18,14,0,*?*?*?*?*?*?*?*?*?*?*?*?*?*?*?*?*?*?*?*?*?*?,7.8,5.3,84,100335,220,1414,314,28.6,0.0,28.6,3355,0,3360,1111,107,1.0,10,5,9999,99999,9,999999999,0.0,999,999,99
2050,1,18,15,0,*?*?*?*?*?*?*?*?*?*?*?*?*?*?*?*?*?*?*?*?*?*?,7.7,5.8,88,100335,98,1412,314,4.9,0.0,4.9,615,-0,614,197,105,2.6,10,5,9999,99999,9,999999999,0.0,999,999,99
2050,1,18,16,0,*?*?*?*?*?*?*?*?*?*?*?*?*?*?*?*?*?*?*?*?*?*?,7.7,5.3,86,100335,0,-0,314,0.0,-0.0,0.0,0,0,0,0,103,1.0,10,5,9999,99999,9,999999999,0.0,999,999,99
2050,1,18,17,0,*?*?*?*?*?*?*?*?*?*?*?*?*?*?*?*?*?*?*?*?*?*?,7.4,5.1,86,100335,0,-0,312,0.0,-0.0,0.0,0,0,0,0,102,0.5,10,5,9999,99999,9,999999999,0.0,999,999,99
2050,1,18,18,0,*?*?*?*?*?*?*?*?*?*?*?*?*?*?*?*?*?*?*?*?*?*?,7.4,5.6,89,100335,0,-0,312,0.0,-0.0,0.0,0,0,0,0,100,1.0,10,5,9999,99999,9,999999999,0.0,999,999,99
2050,1,18,19,0,*?*?*?*?*?*?*?*?*?*?*?*?*?*?*?*?*?*?*?*?*?*?,6.2,4.3,88,100335,0,-0,307,0.0,-0.0,0.0,0,0,0,0,100,1.0,10,5,9999,99999,9,999999999,0.0,999,999,99
2050,1,18,20,0,*?*?*?*?*?*?*?*?*?*?*?*?*?*?*?*?*?*?*?*?*?*?,6.0,5.1,95,100335,0,-0,306,0.0,-0.0,0.0,0,0,0,0,100,0.0,10,5,9999,99999,9,999999999,0.0,999,999,99
2050,1,18,21,0,*?*?*?*?*?*?*?*?*?*?*?*?*?*?*?*?*?*?*?*?*?*?,6.0,5.6,99,100335,0,-0,306,0.0,-0.0,0.0,0,0,0,0,100,1.5,10,5,9999,99999,9,999999999,0.0,999,999,99
2050,1,18,22,0,*?*?*?*?*?*?*?*?*?*?*?*?*?*?*?*?*?*?*?*?*?*?,5.5,5.1,98,100335,0,-0,304,0.0,-0.0,0.0,0,0,0,0,100,3.1,10,5,9999,99999,9,999999999,0.0,999,999,99
2050,1,18,23,0,*?*?*?*?*?*?*?*?*?*?*?*?*?*?*?*?*?*?*?*?*?*?,5.4,5.3,100,100335,0,-0,303,0.0,-0.0,0.0,0,0,0,0,100,1.5,10,5,9999,99999,9,999999999,0.0,999,999,99
2050,1,18,24,0,*?*?*?*?*?*?*?*?*?*?*?*?*?*?*?*?*?*?*?*?*?*?,4.6,0.6,77,100335,0,-0,301,0.0,-0.0,0.0,0,0,0,0,110,1.0,10,5,9999,99999,9,999999999,0.1,999,999,99
2050,1,19,1,0,*?*?*?*?*?*?*?*?*?*?*?*?*?*?*?*?*?*?*?*?*?*?,5.4,5.0,98,100386,0,-0,304,0.0,-0.0,0.0,0,0,0,0,97,2.1,10,5,9999,99999,9,999999999,0.0,999,999,99
2050,1,19,2,0,*?*?*?*?*?*?*?*?*?*?*?*?*?*?*?*?*?*?*?*?*?*?,5.8,4.8,94,100386,0,-0,305,0.0,-0.0,0.0,0,0,0,0,93,3.1,10,5,9999,99999,9,999999999,0.0,999,999,99
2050,1,19,3,0,*?*?*?*?*?*?*?*?*?*?*?*?*?*?*?*?*?*?*?*?*?*?,4.8,2.1,84,100386,0,-0,301,0.0,-0.0,0.0,0,0,0,0,90,1.5,10,5,9999,99999,9,999999999,0.0,999,999,99
2050,1,19,4,0,*?*?*?*?*?*?*?*?*?*?*?*?*?*?*?*?*?*?*?*?*?*?,4.2,1.5,84,100386,0,-0,299,0.0,-0.0,0.0,0,0,0,0,87,0.5,10,5,9999,99999,9,999999999,0.0,999,999,99
2050,1,19,5,0,*?*?*?*?*?*?*?*?*?*?*?*?*?*?*?*?*?*?*?*?*?*?,4.4,1.9,85,100386,0,-0,300,0.0,-0.0,0.0,0,0,0,0,83,0.5,10,5,9999,99999,9,999999999,0.0,999,999,99
2050,1,19,6,0,*?*?*?*?*?*?*?*?*?*?*?*?*?*?*?*?*?*?*?*?*?*?,4.1,2.5,90,100386,0,-0,298,0.0,-0.0,0.0,0,0,0,0,80,2.1,10,5,9999,99999,9,999999999,0.0,999,999,99
2050,1,19,7,0,*?*?*?*?*?*?*?*?*?*?*?*?*?*?*?*?*?*?*?*?*?*?,4.9,3.2,90,100386,0,-0,302,0.0,-0.0,0.0,0,0,0,0,78,2.1,10,5,9999,99999,9,999999999,0.0,999,999,99
2050,1,19,8,0,*?*?*?*?*?*?*?*?*?*?*?*?*?*?*?*?*?*?*?*?*?*?,4.4,3.2,94,100386,0,-0,299,0.0,-0.0,0.0,0,0,0,0,77,0.0,10,5,9999,99999,9,999999999,0.0,999,999,99
2050,1,19,9,0,*?*?*?*?*?*?*?*?*?*?*?*?*?*?*?*?*?*?*?*?*?*?,3.8,3.6,100,100386,130,1409,297,11.2,0.0,11.2,1351,-0,1351,440,75,0.5,10,5,9999,99999,9,999999999,0.0,999,999,99
2050,1,19,10,0,*?*?*?*?*?*?*?*?*?*?*?*?*?*?*?*?*?*?*?*?*?*?,5.2,4.3,95,100386,244,1412,303,33.3,0.0,33.3,3903,0,3909,1299,73,1.5,10,5,9999,99999,9,999999999,0.0,999,999,99
2050,1,19,11,0,*?*?*?*?*?*?*?*?*?*?*?*?*?*?*?*?*?*?*?*?*?*?,6.5,4.6,89,100386,313,1410,308,46.8,0.0,46.8,5468,0,5479,1853,72,1.0,10,5,9999,99999,9,999999999,0.0,999,999,99
2050,1,19,12,0,*?*?*?*?*?*?*?*?*?*?*?*?*?*?*?*?*?*?*?*?*?*?,7.7,4.6,82,100386,334,1413,314,50.8,0.0,50.8,5929,0,5942,2021,70,1.0,10,5,9999,99999,9,999999999,0.0,999,999,99
2050,1,19,13,0,*?*?*?*?*?*?*?*?*?*?*?*?*?*?*?*?*?*?*?*?*?*?,7.4,5.3,88,100386,303,1409,312,44.9,0.0,44.9,5244,0,5254,1772,70,1.5,10,5,9999,99999,9,999999999,0.0,999,999,99
2050,1,19,14,0,*?*?*?*?*?*?*?*?*?*?*?*?*?*?*?*?*?*?*?*?*?*?,7.5,6.4,94,100386,225,1412,313,29.6,0.0,29.6,3474,0,3479,1151,70,2.1,10,5,9999,99999,9,999999999,0.0,999,999,99
2050,1,19,15,0,*?*?*?*?*?*?*?*?*?*?*?*?*?*?*?*?*?*?*?*?*?*?,7.8,5.6,87,100386,103,1407,314,5.9,0.0,5.9,738,-0,738,238,70,1.0,10,5,9999,99999,9,999999999,0.0,999,999,99
2050,1,19,16,0,*?*?*?*?*?*?*?*?*?*?*?*?*?*?*?*?*?*?*?*?*?*?,7.6,5.9,91,100386,0,-0,313,0.0,-0.0,0.0,0,0,0,0,70,1.0,10,5,9999,99999,9,999999999,0.0,999,999,99
2050,1,19,17,0,*?*?*?*?*?*?*?*?*?*?*?*?*?*?*?*?*?*?*?*?*?*?,7.0,5.6,93,100386,0,-0,310,0.0,-0.0,0.0,0,0,0,0,70,2.1,10,5,9999,99999,9,999999999,0.0,999,999,99
2050,1,19,18,0,*?*?*?*?*?*?*?*?*?*?*?*?*?*?*?*?*?*?*?*?*?*?,5.9,5.8,100,100386,0,-0,306,0.0,-0.0,0.0,0,0,0,0,70,0.5,10,5,9999,99999,9,999999999,0.0,999,999,99
2050,1,19,19,0,*?*?*?*?*?*?*?*?*?*?*?*?*?*?*?*?*?*?*?*?*?*?,6.1,5.6,98,100386,0,-0,306,0.0,-0.0,0.0,0,0,0,0,72,1.5,10,5,9999,99999,9,999999999,0.0,999,999,99
2050,1,19,20,0,*?*?*?*?*?*?*?*?*?*?*?*?*?*?*?*?*?*?*?*?*?*?,6.1,5.1,95,100386,0,-0,307,0.0,-0.0,0.0,0,0,0,0,73,1.0,10,5,9999,99999,9,999999999,0.0,999,999,99
2050,1,19,21,0,*?*?*?*?*?*?*?*?*?*?*?*?*?*?*?*?*?*?*?*?*?*?,6.0,5.5,98,100386,0,-0,306,0.0,-0.0,0.0,0,0,0,0,75,1.0,10,5,9999,99999,9,999999999,0.0,999,999,99
2050,1,19,22,0,*?*?*?*?*?*?*?*?*?*?*?*?*?*?*?*?*?*?*?*?*?*?,5.0,5.0,100,100386,0,-0,302,0.0,-0.0,0.0,0,0,0,0,77,0.5,10,5,9999,99999,9,999999999,0.0,999,999,99
2050,1,19,23,0,*?*?*?*?*?*?*?*?*?*?*?*?*?*?*?*?*?*?*?*?*?*?,5.0,5.0,100,100386,0,-0,302,0.0,-0.0,0.0,0,0,0,0,78,0.5,10,5,9999,99999,9,999999999,0.0,999,999,99
2050,1,19,24,0,*?*?*?*?*?*?*?*?*?*?*?*?*?*?*?*?*?*?*?*?*?*?,5.2,5.1,100,100386,0,-0,303,0.0,-0.0,0.0,0,0,0,0,100,1.0,10,5,9999,99999,9,999999999,0.0,999,999,99
2050,1,20,1,0,*?*?*?*?*?*?*?*?*?*?*?*?*?*?*?*?*?*?*?*?*?*?,4.7,3.0,88,100291,0,-0,301,0.0,-0.0,0.0,0,0,0,0,78,1.5,10,5,9999,99999,9,999999999,0.0,999,999,99
2050,1,20,2,0,*?*?*?*?*?*?*?*?*?*?*?*?*?*?*?*?*?*?*?*?*?*?,4.9,2.1,81,100291,0,-0,302,0.0,-0.0,0.0,0,0,0,0,77,2.1,10,5,9999,99999,9,999999999,0.0,999,999,99
2050,1,20,3,0,*?*?*?*?*?*?*?*?*?*?*?*?*?*?*?*?*?*?*?*?*?*?,4.5,1.5,80,100291,0,-0,300,0.0,-0.0,0.0,0,0,0,0,75,3.6,10,5,9999,99999,9,999999999,0.0,999,999,99
2050,1,20,4,0,*?*?*?*?*?*?*?*?*?*?*?*?*?*?*?*?*?*?*?*?*?*?,4.8,1.3,77,100291,0,-0,302,0.0,-0.0,0.0,0,0,0,0,73,3.1,10,5,9999,99999,9,999999999,0.0,999,999,99
2050,1,20,5,0,*?*?*?*?*?*?*?*?*?*?*?*?*?*?*?*?*?*?*?*?*?*?,4.3,1.5,81,100291,0,-0,299,0.0,-0.0,0.0,0,0,0,0,72,0.5,10,5,9999,99999,9,999999999,0.0,999,999,99
2050,1,20,6,0,*?*?*?*?*?*?*?*?*?*?*?*?*?*?*?*?*?*?*?*?*?*?,4.8,2.1,82,100291,0,-0,301,0.0,-0.0,0.0,0,0,0,0,70,0.5,10,5,9999,99999,9,999999999,0.0,999,999,99
2050,1,20,7,0,*?*?*?*?*?*?*?*?*?*?*?*?*?*?*?*?*?*?*?*?*?*?,4.5,2.3,85,100291,0,-0,300,0.0,-0.0,0.0,0,0,0,0,72,0.5,10,5,9999,99999,9,999999999,0.0,999,999,99
2050,1,20,8,0,*?*?*?*?*?*?*?*?*?*?*?*?*?*?*?*?*?*?*?*?*?*?,5.0,2.7,84,100291,0,-0,302,0.0,-0.0,0.0,0,0,0,0,73,1.5,10,5,9999,99999,9,999999999,0.0,999,999,99
2050,1,20,9,0,*?*?*?*?*?*?*?*?*?*?*?*?*?*?*?*?*?*?*?*?*?*?,5.0,3.4,88,100291,134,1408,298,20.8,29.0,18.0,2362,1586,2212,374,75,1.5,9,5,9999,99999,9,999999999,0.0,999,999,99
2050,1,20,10,0,*?*?*?*?*?*?*?*?*?*?*?*?*?*?*?*?*?*?*?*?*?*?,5.6,3.2,85,100291,248,1409,295,78.7,112.6,58.9,8372,7868,7083,1090,77,1.0,8,4,9999,99999,9,999999999,0.0,999,999,99
2050,1,20,11,0,*?*?*?*?*?*?*?*?*?*?*?*?*?*?*?*?*?*?*?*?*?*?,6.8,3.4,79,100291,318,1411,305,83.0,49.0,71.9,9105,4101,8150,1886,78,1.5,9,5,9999,99999,9,999999999,0.0,999,999,99
2050,1,20,12,0,*?*?*?*?*?*?*?*?*?*?*?*?*?*?*?*?*?*?*?*?*?*?,7.8,4.1,77,100291,339,1412,310,89.9,49.8,78.0,9869,4251,8829,2058,80,1.0,9,5,9999,99999,9,999999999,0.0,999,999,99
2050,1,20,13,0,*?*?*?*?*?*?*?*?*?*?*?*?*?*?*?*?*?*?*?*?*?*?,7.8,4.5,79,100291,309,1412,314,45.9,0.0,45.9,5365,0,5376,1816,80,2.1,10,5,9999,99999,9,999999999,0.0,999,999,99
2050,1,20,14,0,*?*?*?*?*?*?*?*?*?*?*?*?*?*?*?*?*?*?*?*?*?*?,7.9,4.5,78,100291,230,1409,306,70.6,109.0,52.8,7524,7283,6391,967,80,0.5,8,4,9999,99999,9,999999999,0.0,999,999,99
2050,1,20,15,0,*?*?*?*?*?*?*?*?*?*?*?*?*?*?*?*?*?*?*?*?*?*?,7.4,3.9,78,100291,109,1414,313,7.0,0.0,7.0,864,-0,864,279,80,1.5,10,5,9999,99999,9,999999999,0.3,999,999,99
2050,1,20,16,0,*?*?*?*?*?*?*?*?*?*?*?*?*?*?*?*?*?*?*?*?*?*?,7.2,2.5,71,100291,0,-0,312,0.0,-0.0,0.0,0,0,0,0,80,1.0,10,5,9999,99999,9,999999999,0.3,999,999,99
2050,1,20,17,0,*?*?*?*?*?*?*?*?*?*?*?*?*?*?*?*?*?*?*?*?*?*?,6.7,3.2,78,100291,0,-0,310,0.0,-0.0,0.0,0,0,0,0,80,0.5,10,5,9999,99999,9,999999999,0.3,999,999,99
2050,1,20,18,0,*?*?*?*?*?*?*?*?*?*?*?*?*?*?*?*?*?*?*?*?*?*?,5.9,3.6,85,100291,0,-0,306,0.0,-0.0,0.0,0,0,0,0,80,1.0,10,5,9999,99999,9,999999999,0.3,999,999,99
2050,1,20,19,0,*?*?*?*?*?*?*?*?*?*?*?*?*?*?*?*?*?*?*?*?*?*?,6.0,3.8,85,100291,0,-0,306,0.0,-0.0,0.0,0,0,0,0,78,1.5,10,5,9999,99999,9,999999999,0.1,999,999,99
2050,1,20,20,0,*?*?*?*?*?*?*?*?*?*?*?*?*?*?*?*?*?*?*?*?*?*?,6.0,4.5,90,100291,0,-0,306,0.0,-0.0,0.0,0,0,0,0,77,0.5,10,5,9999,99999,9,999999999,0.0,999,999,99
2050,1,20,21,0,*?*?*?*?*?*?*?*?*?*?*?*?*?*?*?*?*?*?*?*?*?*?,5.5,3.8,88,100291,0,-0,304,0.0,-0.0,0.0,0,0,0,0,75,2.1,10,5,9999,99999,9,999999999,0.0,999,999,99
2050,1,20,22,0,*?*?*?*?*?*?*?*?*?*?*?*?*?*?*?*?*?*?*?*?*?*?,5.4,4.1,90,100291,0,-0,304,0.0,-0.0,0.0,0,0,0,0,73,2.6,10,5,9999,99999,9,999999999,0.0,999,999,99
2050,1,20,23,0,*?*?*?*?*?*?*?*?*?*?*?*?*?*?*?*?*?*?*?*?*?*?,4.9,3.6,90,100291,0,-0,302,0.0,-0.0,0.0,0,0,0,0,72,1.5,10,5,9999,99999,9,999999999,0.0,999,999,99
2050,1,20,24,0,*?*?*?*?*?*?*?*?*?*?*?*?*?*?*?*?*?*?*?*?*?*?,5.0,4.1,93,100291,0,-0,302,0.0,-0.0,0.0,0,0,0,0,80,2.6,10,5,9999,99999,9,999999999,0.0,999,999,99
2050,1,21,1,0,*?*?*?*?*?*?*?*?*?*?*?*?*?*?*?*?*?*?*?*?*?*?,3.7,3.6,100,99797.9,0,-0,296,0.0,-0.0,0.0,0,0,0,0,68,1.0,10,5,9999,99999,9,999999999,0.0,999,999,99
2050,1,21,2,0,*?*?*?*?*?*?*?*?*?*?*?*?*?*?*?*?*?*?*?*?*?*?,3.1,3.0,100,99797.9,0,-0,294,0.0,-0.0,0.0,0,0,0,0,67,1.0,10,5,9999,99999,9,999999999,0.1,999,999,99
2050,1,21,3,0,*?*?*?*?*?*?*?*?*?*?*?*?*?*?*?*?*?*?*?*?*?*?,3.5,3.6,100,99797.9,0,-0,296,0.0,-0.0,0.0,0,0,0,0,65,1.0,10,5,9999,99999,9,999999999,0.1,999,999,99
2050,1,21,4,0,*?*?*?*?*?*?*?*?*?*?*?*?*?*?*?*?*?*?*?*?*?*?,3.1,3.0,100,99797.9,0,-0,294,0.0,-0.0,0.0,0,0,0,0,63,1.0,10,5,9999,99999,9,999999999,0.0,999,999,99
2050,1,21,5,0,*?*?*?*?*?*?*?*?*?*?*?*?*?*?*?*?*?*?*?*?*?*?,3.1,3.0,100,99797.9,0,-0,294,0.0,-0.0,0.0,0,0,0,0,62,0.5,10,5,9999,99999,9,999999999,0.0,999,999,99
2050,1,21,6,0,*?*?*?*?*?*?*?*?*?*?*?*?*?*?*?*?*?*?*?*?*?*?,3.0,3.0,100,99797.9,0,-0,294,0.0,-0.0,0.0,0,0,0,0,60,0.5,10,5,9999,99999,9,999999999,0.0,999,999,99
2050,1,21,7,0,*?*?*?*?*?*?*?*?*?*?*?*?*?*?*?*?*?*?*?*?*?*?,3.2,3.2,100,99797.9,0,-0,294,0.0,-0.0,0.0,0,0,0,0,62,1.0,10,5,9999,99999,9,999999999,0.0,999,999,99
2050,1,21,8,0,*?*?*?*?*?*?*?*?*?*?*?*?*?*?*?*?*?*?*?*?*?*?,3.4,3.4,100,99797.9,0,-0,291,0.0,-0.0,0.0,0,0,0,0,63,0.5,9,5,9999,99999,9,999999999,0.0,999,999,99
2050,1,21,9,0,*?*?*?*?*?*?*?*?*?*?*?*?*?*?*?*?*?*?*?*?*?*?,3.2,3.2,100,99797.9,139,1416,290,22.2,30.1,19.3,2521,1671,2360,401,65,0.5,9,5,9999,99999,9,999999999,0.0,999,999,99
2050,1,21,10,0,*?*?*?*?*?*?*?*?*?*?*?*?*?*?*?*?*?*?*?*?*?*?,3.3,3.2,100,99797.9,253,1411,290,60.9,45.2,52.8,6741,3381,6234,1128,67,2.1,9,5,9999,99999,9,999999999,0.0,999,999,99
2050,1,21,11,0,*?*?*?*?*?*?*?*?*?*?*?*?*?*?*?*?*?*?*?*?*?*?,3.3,2.9,100,99797.9,323,1411,290,84.6,49.2,73.4,9289,4138,8314,1927,68,2.1,9,5,9999,99999,9,999999999,0.0,999,999,99
2050,1,21,12,0,*?*?*?*?*?*?*?*?*?*?*?*?*?*?*?*?*?*?*?*?*?*?,3.4,3.4,100,99797.9,344,1411,295,52.8,0.0,52.8,6163,0,6177,2107,70,3.1,10,5,9999,99999,9,999999999,0.0,999,999,99
2050,1,21,13,0,*?*?*?*?*?*?*?*?*?*?*?*?*?*?*?*?*?*?*?*?*?*?,3.3,2.7,100,99797.9,314,1410,295,47.0,0.0,47.0,5488,0,5499,1860,72,1.5,10,5,9999,99999,9,999999999,0.0,999,999,99
2050,1,21,14,0,*?*?*?*?*?*?*?*?*?*?*?*?*?*?*?*?*?*?*?*?*?*?,3.4,2.3,100,99797.9,236,1412,291,55.1,43.9,47.8,6110,3177,5658,1016,73,1.5,9,5,9999,99999,9,999999999,0.0,999,999,99
2050,1,21,15,0,*?*?*?*?*?*?*?*?*?*?*?*?*?*?*?*?*?*?*?*?*?*?,3.8,1.3,98,99797.9,114,1407,292,14.0,23.0,12.2,1619,1157,1522,251,75,4.1,9,5,9999,99999,9,999999999,0.0,999,999,99
2050,1,21,16,0,*?*?*?*?*?*?*?*?*?*?*?*?*?*?*?*?*?*?*?*?*?*?,3.6,2.1,100,99797.9,0,-0,296,0.0,-0.0,0.0,0,0,0,0,77,1.0,10,5,9999,99999,9,999999999,0.0,999,999,99
2050,1,21,17,0,*?*?*?*?*?*?*?*?*?*?*?*?*?*?*?*?*?*?*?*?*?*?,3.5,2.9,100,99797.9,0,-0,296,0.0,-0.0,0.0,0,0,0,0,78,0.5,10,5,9999,99999,9,999999999,0.0,999,999,99
2050,1,21,18,0,*?*?*?*?*?*?*?*?*?*?*?*?*?*?*?*?*?*?*?*?*?*?,3.8,3.0,100,99797.9,0,-0,297,0.0,-0.0,0.0,0,0,0,0,80,2.6,10,5,9999,99999,9,999999999,0.0,999,999,99
2050,1,21,19,0,*?*?*?*?*?*?*?*?*?*?*?*?*?*?*?*?*?*?*?*?*?*?,3.2,2.9,100,99797.9,0,-0,294,0.0,-0.0,0.0,0,0,0,0,80,2.6,10,5,9999,99999,9,999999999,0.0,999,999,99
2050,1,21,20,0,*?*?*?*?*?*?*?*?*?*?*?*?*?*?*?*?*?*?*?*?*?*?,3.3,2.5,100,99797.9,0,-0,295,0.0,-0.0,0.0,0,0,0,0,80,2.1,10,5,9999,99999,9,999999999,0.0,999,999,99
2050,1,21,21,0,*?*?*?*?*?*?*?*?*?*?*?*?*?*?*?*?*?*?*?*?*?*?,3.3,3.0,100,99797.9,0,-0,295,0.0,-0.0,0.0,0,0,0,0,80,2.6,10,5,9999,99999,9,999999999,0.0,999,999,99
2050,1,21,22,0,*?*?*?*?*?*?*?*?*?*?*?*?*?*?*?*?*?*?*?*?*?*?,3.6,2.1,100,99797.9,0,-0,296,0.0,-0.0,0.0,0,0,0,0,80,4.1,10,5,9999,99999,9,999999999,0.0,999,999,99
2050,1,21,23,0,*?*?*?*?*?*?*?*?*?*?*?*?*?*?*?*?*?*?*?*?*?*?,3.4,1.9,100,99797.9,0,-0,295,0.0,-0.0,0.0,0,0,0,0,80,2.1,10,5,9999,99999,9,999999999,0.2,999,999,99
2050,1,21,24,0,*?*?*?*?*?*?*?*?*?*?*?*?*?*?*?*?*?*?*?*?*?*?,4.5,3.6,100,99797.9,0,-0,300,0.0,-0.0,0.0,0,0,0,0,70,0.5,10,5,9999,99999,9,999999999,0.0,999,999,99
2050,1,22,1,0,*?*?*?*?*?*?*?*?*?*?*?*?*?*?*?*?*?*?*?*?*?*?,3.0,3.0,100,100408,0,-0,294,0.0,-0.0,0.0,0,0,0,0,80,1.0,10,5,9999,99999,9,999999999,0.2,999,999,99
2050,1,22,2,0,*?*?*?*?*?*?*?*?*?*?*?*?*?*?*?*?*?*?*?*?*?*?,2.8,2.9,100,100408,0,-0,293,0.0,-0.0,0.0,0,0,0,0,80,0.5,10,5,9999,99999,9,999999999,0.2,999,999,99
2050,1,22,3,0,*?*?*?*?*?*?*?*?*?*?*?*?*?*?*?*?*?*?*?*?*?*?,3.6,3.6,100,100408,0,-0,296,0.0,-0.0,0.0,0,0,0,0,80,1.0,10,5,9999,99999,9,999999999,0.2,999,999,99
2050,1,22,4,0,*?*?*?*?*?*?*?*?*?*?*?*?*?*?*?*?*?*?*?*?*?*?,3.6,3.6,100,100408,0,-0,296,0.0,-0.0,0.0,0,0,0,0,80,1.0,10,5,9999,99999,9,999999999,0.2,999,999,99
2050,1,22,5,0,*?*?*?*?*?*?*?*?*?*?*?*?*?*?*?*?*?*?*?*?*?*?,3.1,3.0,100,100408,0,-0,294,0.0,-0.0,0.0,0,0,0,0,80,1.0,10,5,9999,99999,9,999999999,0.0,999,999,99
2050,1,22,6,0,*?*?*?*?*?*?*?*?*?*?*?*?*?*?*?*?*?*?*?*?*?*?,3.0,2.9,100,100408,0,-0,294,0.0,-0.0,0.0,0,0,0,0,80,0.5,10,5,9999,99999,9,999999999,3.3,999,999,99
2050,1,22,7,0,*?*?*?*?*?*?*?*?*?*?*?*?*?*?*?*?*?*?*?*?*?*?,2.8,2.7,100,100408,0,-0,293,0.0,-0.0,0.0,0,0,0,0,85,1.0,10,5,9999,99999,9,999999999,2.9,999,999,99
2050,1,22,8,0,*?*?*?*?*?*?*?*?*?*?*?*?*?*?*?*?*?*?*?*?*?*?,3.2,3.2,100,100408,0,-0,294,0.0,-0.0,0.0,0,0,0,0,90,1.0,10,5,9999,99999,9,999999999,0.7,999,999,99
2050,1,22,9,0,*?*?*?*?*?*?*?*?*?*?*?*?*?*?*?*?*?*?*?*?*?*?,3.6,3.6,100,100408,143,1411,296,13.6,0.0,13.6,1638,-0,1639,535,95,1.5,10,5,9999,99999,9,999999999,1.2,999,999,99
2050,1,22,10,0,*?*?*?*?*?*?*?*?*?*?*?*?*?*?*?*?*?*?*?*?*?*?,3.9,3.9,100,100408,258,1412,297,36.0,0.0,36.0,4213,0,4220,1408,100,1.0,10,5,9999,99999,9,999999999,1.2,999,999,99
2050,1,22,11,0,*?*?*?*?*?*?*?*?*?*?*?*?*?*?*?*?*?*?*?*?*?*?,4.8,4.8,100,100408,328,1410,301,49.7,0.0,49.7,5803,0,5815,1976,105,1.5,10,5,9999,99999,9,999999999,1.2,999,999,99
2050,1,22,12,0,*?*?*?*?*?*?*?*?*?*?*?*?*?*?*?*?*?*?*?*?*?*?,5.0,4.6,100,100408,349,1410,302,53.8,0.0,53.8,6285,0,6299,2152,110,1.0,10,5,9999,99999,9,999999999,0.3,999,999,99
2050,1,22,13,0,*?*?*?*?*?*?*?*?*?*?*?*?*?*?*?*?*?*?*?*?*?*?,4.9,3.2,100,100408,320,1412,302,48.1,0.0,48.1,5615,0,5627,1907,115,1.5,10,5,9999,99999,9,999999999,0.0,999,999,99
2050,1,22,14,0,*?*?*?*?*?*?*?*?*?*?*?*?*?*?*?*?*?*?*?*?*?*?,5.2,3.4,100,100408,241,1408,303,32.9,0.0,32.9,3848,0,3854,1280,120,3.1,10,5,9999,99999,9,999999999,0.3,999,999,99
2050,1,22,15,0,*?*?*?*?*?*?*?*?*?*?*?*?*?*?*?*?*?*?*?*?*?*?,5.1,3.6,100,100408,120,1410,302,9.2,0.0,9.2,1121,-0,1121,364,125,3.1,10,5,9999,99999,9,999999999,1.2,999,999,99
2050,1,22,16,0,*?*?*?*?*?*?*?*?*?*?*?*?*?*?*?*?*?*?*?*?*?*?,4.8,4.1,100,100408,0,-0,301,0.0,-0.0,0.0,0,0,0,0,130,3.6,10,5,9999,99999,9,999999999,1.2,999,999,99
2050,1,22,17,0,*?*?*?*?*?*?*?*?*?*?*?*?*?*?*?*?*?*?*?*?*?*?,5.0,5.0,100,100408,0,-0,302,0.0,-0.0,0.0,0,0,0,0,135,2.6,10,5,9999,99999,9,999999999,0.4,999,999,99
2050,1,22,18,0,*?*?*?*?*?*?*?*?*?*?*?*?*?*?*?*?*?*?*?*?*?*?,3.9,3.9,100,100408,0,-0,297,0.0,-0.0,0.0,0,0,0,0,140,3.6,10,5,9999,99999,9,999999999,0.0,999,999,99
2050,1,22,19,0,*?*?*?*?*?*?*?*?*?*?*?*?*?*?*?*?*?*?*?*?*?*?,4.2,3.9,100,100408,0,-0,299,0.0,-0.0,0.0,0,0,0,0,132,3.6,10,5,9999,99999,9,999999999,0.0,999,999,99
2050,1,22,20,0,*?*?*?*?*?*?*?*?*?*?*?*?*?*?*?*?*?*?*?*?*?*?,4.2,3.4,100,100408,0,-0,299,0.0,-0.0,0.0,0,0,0,0,123,2.6,10,5,9999,99999,9,999999999,0.0,999,999,99
2050,1,22,21,0,*?*?*?*?*?*?*?*?*?*?*?*?*?*?*?*?*?*?*?*?*?*?,3.8,1.7,100,100408,0,-0,297,0.0,-0.0,0.0,0,0,0,0,115,2.6,10,5,9999,99999,9,999999999,0.0,999,999,99
2050,1,22,22,0,*?*?*?*?*?*?*?*?*?*?*?*?*?*?*?*?*?*?*?*?*?*?,3.9,1.3,98,100408,0,-0,298,0.0,-0.0,0.0,0,0,0,0,107,2.1,10,5,9999,99999,9,999999999,0.0,999,999,99
2050,1,22,23,0,*?*?*?*?*?*?*?*?*?*?*?*?*?*?*?*?*?*?*?*?*?*?,3.8,2.1,100,100408,0,-0,297,0.0,-0.0,0.0,0,0,0,0,98,1.5,10,5,9999,99999,9,999999999,0.0,999,999,99
2050,1,22,24,0,*?*?*?*?*?*?*?*?*?*?*?*?*?*?*?*?*?*?*?*?*?*?,3.2,2.5,100,100408,0,-0,294,0.0,-0.0,0.0,0,0,0,0,80,1.5,10,5,9999,99999,9,999999999,0.2,999,999,99
2050,1,23,1,0,*?*?*?*?*?*?*?*?*?*?*?*?*?*?*?*?*?*?*?*?*?*?,3.3,1.3,86,101137,0,-0,295,0.0,-0.0,0.0,0,0,0,0,87,1.5,10,5,9999,99999,9,999999999,0.0,999,999,99
2050,1,23,2,0,*?*?*?*?*?*?*?*?*?*?*?*?*?*?*?*?*?*?*?*?*?*?,3.1,0.8,85,101137,0,-0,294,0.0,-0.0,0.0,0,0,0,0,83,1.5,10,5,9999,99999,9,999999999,0.0,999,999,99
2050,1,23,3,0,*?*?*?*?*?*?*?*?*?*?*?*?*?*?*?*?*?*?*?*?*?*?,3.2,1.0,86,101137,0,-0,295,0.0,-0.0,0.0,0,0,0,0,80,0.5,10,5,9999,99999,9,999999999,0.0,999,999,99
2050,1,23,4,0,*?*?*?*?*?*?*?*?*?*?*?*?*?*?*?*?*?*?*?*?*?*?,3.6,1.9,88,101137,0,-0,296,0.0,-0.0,0.0,0,0,0,0,77,0.5,10,5,9999,99999,9,999999999,0.0,999,999,99
2050,1,23,5,0,*?*?*?*?*?*?*?*?*?*?*?*?*?*?*?*?*?*?*?*?*?*?,3.5,1.9,89,101137,0,-0,296,0.0,-0.0,0.0,0,0,0,0,73,1.5,10,5,9999,99999,9,999999999,0.0,999,999,99
2050,1,23,6,0,*?*?*?*?*?*?*?*?*?*?*?*?*?*?*?*?*?*?*?*?*?*?,2.6,1.5,92,101137,0,-0,292,0.0,-0.0,0.0,0,0,0,0,70,2.6,10,5,9999,99999,9,999999999,0.0,999,999,99
2050,1,23,7,0,*?*?*?*?*?*?*?*?*?*?*?*?*?*?*?*?*?*?*?*?*?*?,2.2,1.5,94,101137,0,-0,290,0.0,-0.0,0.0,0,0,0,0,72,1.5,10,5,9999,99999,9,999999999,0.0,999,999,99
2050,1,23,8,0,*?*?*?*?*?*?*?*?*?*?*?*?*?*?*?*?*?*?*?*?*?*?,1.8,0.4,89,101137,0,-0,289,0.0,-0.0,0.0,0,0,0,0,73,1.0,10,5,9999,99999,9,999999999,0.0,999,999,99
2050,1,23,9,0,*?*?*?*?*?*?*?*?*?*?*?*?*?*?*?*?*?*?*?*?*?*?,2.8,0.8,86,101137,147,1405,288,25.3,32.1,21.9,2854,1843,2667,457,75,1.0,9,5,9999,99999,9,999999999,0.0,999,999,99
2050,1,23,10,0,*?*?*?*?*?*?*?*?*?*?*?*?*?*?*?*?*?*?*?*?*?*?,3.8,0.8,81,101137,263,1412,292,64.2,45.9,55.7,7100,3491,6561,1191,77,1.0,9,5,9999,99999,9,999999999,0.0,999,999,99
2050,1,23,11,0,*?*?*?*?*?*?*?*?*?*?*?*?*?*?*?*?*?*?*?*?*?*?,5.9,2.3,77,101137,333,1409,301,88.2,49.6,76.4,9674,4215,8656,2013,78,1.5,9,5,9999,99999,9,999999999,0.0,999,999,99
2050,1,23,12,0,*?*?*?*?*?*?*?*?*?*?*?*?*?*?*?*?*?*?*?*?*?*?,6.8,3.4,78,101137,355,1412,305,95.4,50.5,82.7,10469,4361,9362,2195,80,2.1,9,5,9999,99999,9,999999999,0.0,999,999,99
2050,1,23,13,0,*?*?*?*?*?*?*?*?*?*?*?*?*?*?*?*?*?*?*?*?*?*?,6.5,3.9,83,101137,325,1409,304,85.5,49.3,74.1,9378,4157,8393,1947,80,2.1,9,5,9999,99999,9,999999999,0.0,999,999,99
2050,1,23,14,0,*?*?*?*?*?*?*?*?*?*?*?*?*?*?*?*?*?*?*?*?*?*?,6.9,3.9,81,101137,247,1409,310,34.0,0.0,34.0,3979,0,3986,1325,80,1.5,10,5,9999,99999,9,999999999,0.0,999,999,99
2050,1,23,15,0,*?*?*?*?*?*?*?*?*?*?*?*?*?*?*?*?*?*?*?*?*?*?,6.6,3.0,78,101137,126,1413,309,10.3,0.0,10.3,1253,-0,1253,408,80,2.1,10,5,9999,99999,9,999999999,0.0,999,999,99
2050,1,23,16,0,*?*?*?*?*?*?*?*?*?*?*?*?*?*?*?*?*?*?*?*?*?*?,6.7,2.3,73,101137,0,-0,310,0.0,-0.0,0.0,0,0,0,0,80,2.6,10,5,9999,99999,9,999999999,0.0,999,999,99
2050,1,23,17,0,*?*?*?*?*?*?*?*?*?*?*?*?*?*?*?*?*?*?*?*?*?*?,5.5,1.7,76,101137,0,-0,305,0.0,-0.0,0.0,0,0,0,0,80,3.1,10,5,9999,99999,9,999999999,0.0,999,999,99
2050,1,23,18,0,*?*?*?*?*?*?*?*?*?*?*?*?*?*?*?*?*?*?*?*?*?*?,4.1,0.6,78,101137,0,-0,299,0.0,-0.0,0.0,0,0,0,0,80,3.1,10,5,9999,99999,9,999999999,0.0,999,999,99
2050,1,23,19,0,*?*?*?*?*?*?*?*?*?*?*?*?*?*?*?*?*?*?*?*?*?*?,4.9,0.4,72,101137,0,-0,302,0.0,-0.0,0.0,0,0,0,0,95,3.1,10,5,9999,99999,9,999999999,0.0,999,999,99
2050,1,23,20,0,*?*?*?*?*?*?*?*?*?*?*?*?*?*?*?*?*?*?*?*?*?*?,4.5,-0.6,68,101137,0,-0,301,0.0,-0.0,0.0,0,0,0,0,110,3.1,10,5,9999,99999,9,999999999,0.0,999,999,99
2050,1,23,21,0,*?*?*?*?*?*?*?*?*?*?*?*?*?*?*?*?*?*?*?*?*?*?,3.2,-0.4,76,101137,0,-0,295,0.0,-0.0,0.0,0,0,0,0,125,2.6,10,5,9999,99999,9,999999999,0.0,999,999,99
2050,1,23,22,0,*?*?*?*?*?*?*?*?*?*?*?*?*?*?*?*?*?*?*?*?*?*?,4.2,0.4,76,101137,0,-0,299,0.0,-0.0,0.0,0,0,0,0,140,2.1,10,5,9999,99999,9,999999999,0.0,999,999,99
2050,1,23,23,0,*?*?*?*?*?*?*?*?*?*?*?*?*?*?*?*?*?*?*?*?*?*?,4.7,-0.2,69,101137,0,-0,301,0.0,-0.0,0.0,0,0,0,0,155,2.1,10,5,9999,99999,9,999999999,0.0,999,999,99
2050,1,23,24,0,*?*?*?*?*?*?*?*?*?*?*?*?*?*?*?*?*?*?*?*?*?*?,3.6,1.7,86,101137,0,-0,296,0.0,-0.0,0.0,0,0,0,0,90,3.1,10,5,9999,99999,9,999999999,0.0,999,999,99
2050,1,24,1,0,*?*?*?*?*?*?*?*?*?*?*?*?*?*?*?*?*?*?*?*?*?*?,6.5,3.6,83,101657,0,-0,309,0.0,-0.0,0.0,0,0,0,0,153,4.1,10,5,9999,99999,9,999999999,0.0,999,999,99
2050,1,24,2,0,*?*?*?*?*?*?*?*?*?*?*?*?*?*?*?*?*?*?*?*?*?*?,7.5,5.1,86,101657,0,-0,313,0.0,-0.0,0.0,0,0,0,0,137,3.1,10,5,9999,99999,9,999999999,0.0,999,999,99
2050,1,24,3,0,*?*?*?*?*?*?*?*?*?*?*?*?*?*?*?*?*?*?*?*?*?*?,7.9,5.1,84,101657,0,-0,315,0.0,-0.0,0.0,0,0,0,0,120,2.6,10,5,9999,99999,9,999999999,0.0,999,999,99
2050,1,24,4,0,*?*?*?*?*?*?*?*?*?*?*?*?*?*?*?*?*?*?*?*?*?*?,6.7,4.5,87,101657,0,-0,309,0.0,-0.0,0.0,0,0,0,0,103,1.0,10,5,9999,99999,9,999999999,0.0,999,999,99
2050,1,24,5,0,*?*?*?*?*?*?*?*?*?*?*?*?*?*?*?*?*?*?*?*?*?*?,6.6,4.8,90,101657,0,-0,309,0.0,-0.0,0.0,0,0,0,0,87,1.5,10,5,9999,99999,9,999999999,0.0,999,999,99
2050,1,24,6,0,*?*?*?*?*?*?*?*?*?*?*?*?*?*?*?*?*?*?*?*?*?*?,6.2,4.6,91,101657,0,-0,307,0.0,-0.0,0.0,0,0,0,0,70,2.1,10,5,9999,99999,9,999999999,0.0,999,999,99
2050,1,24,7,0,*?*?*?*?*?*?*?*?*?*?*?*?*?*?*?*?*?*?*?*?*?*?,5.7,5.8,100,101657,0,-0,297,0.0,-0.0,0.0,0,0,0,0,83,1.5,8,4,9999,99999,9,999999999,0.0,999,999,99
2050,1,24,8,0,*?*?*?*?*?*?*?*?*?*?*?*?*?*?*?*?*?*?*?*?*?*?,5.1,4.8,99,101657,0,0,260,0.0,0.0,0.0,0,0,0,0,97,1.5,0,0,9999,99999,9,999999999,0.0,999,999,99
2050,1,24,9,0,*?*?*?*?*?*?*?*?*?*?*?*?*?*?*?*?*?*?*?*?*?*?,7.1,5.5,91,101657,152,1408,269,53.3,345.9,16.0,5633,22601,2701,359,110,1.5,0,0,9999,99999,9,999999999,0.0,999,999,99
2050,1,24,10,0,*?*?*?*?*?*?*?*?*?*?*?*?*?*?*?*?*?*?*?*?*?*?,8.9,6.9,88,101657,268,1412,279,130.9,482.9,39.3,13656,36583,6116,736,123,1.5,0,0,9999,99999,9,999999999,0.0,999,999,99
2050,1,24,11,0,*?*?*?*?*?*?*?*?*?*?*?*?*?*?*?*?*?*?*?*?*?*?,9.4,6.4,83,101657,339,1412,280,178.6,520.8,53.6,18568,42950,8114,1003,137,2.1,0,0,9999,99999,9,999999999,0.0,999,999,99
2050,1,24,12,0,*?*?*?*?*?*?*?*?*?*?*?*?*?*?*?*?*?*?*?*?*?*?,11.7,7.7,78,101657,360,1409,292,193.2,529.3,58.0,20067,44555,8708,1086,150,2.6,0,0,9999,99999,9,999999999,0.0,999,999,99
2050,1,24,13,0,*?*?*?*?*?*?*?*?*?*?*?*?*?*?*?*?*?*?*?*?*?*?,11.6,8.3,81,101657,331,1410,293,173.6,517.5,52.1,18043,42353,7902,974,153,3.6,0,0,9999,99999,9,999999999,0.0,999,999,99
2050,1,24,14,0,*?*?*?*?*?*?*?*?*?*?*?*?*?*?*?*?*?*?*?*?*?*?,11.8,9.3,86,101657,253,1410,296,121.2,472.5,36.3,12649,35027,5697,682,157,3.6,0,0,9999,99999,9,999999999,0.0,999,999,99
2050,1,24,15,0,*?*?*?*?*?*?*?*?*?*?*?*?*?*?*?*?*?*?*?*?*?*?,11.7,9.3,87,101657,132,1414,295,39.5,296.3,11.9,4234,19359,1992,347,160,2.1,0,0,9999,99999,9,999999999,0.0,999,999,99
2050,1,24,16,0,*?*?*?*?*?*?*?*?*?*?*?*?*?*?*?*?*?*?*?*?*?*?,11.7,9.3,87,101657,0,-0,327,0.0,-0.0,0.0,0,0,0,0,163,2.6,9,5,9999,99999,9,999999999,0.0,999,999,99
2050,1,24,17,0,*?*?*?*?*?*?*?*?*?*?*?*?*?*?*?*?*?*?*?*?*?*?,10.4,8.7,91,101657,0,-0,325,0.0,-0.0,0.0,0,0,0,0,167,2.6,10,5,9999,99999,9,999999999,0.0,999,999,99
2050,1,24,18,0,*?*?*?*?*?*?*?*?*?*?*?*?*?*?*?*?*?*?*?*?*?*?,9.1,8.0,94,101657,0,-0,319,0.0,-0.0,0.0,0,0,0,0,170,1.0,10,5,9999,99999,9,999999999,0.0,999,999,99
2050,1,24,19,0,*?*?*?*?*?*?*?*?*?*?*?*?*?*?*?*?*?*?*?*?*?*?,7.7,7.1,98,101657,0,-0,313,0.0,-0.0,0.0,0,0,0,0,170,1.5,10,5,9999,99999,9,999999999,0.0,999,999,99
2050,1,24,20,0,*?*?*?*?*?*?*?*?*?*?*?*?*?*?*?*?*?*?*?*?*?*?,9.1,8.1,96,101657,0,-0,319,0.0,-0.0,0.0,0,0,0,0,170,2.1,10,5,9999,99999,9,999999999,0.0,999,999,99
2050,1,24,21,0,*?*?*?*?*?*?*?*?*?*?*?*?*?*?*?*?*?*?*?*?*?*?,8.5,8.4,100,101657,0,-0,317,0.0,-0.0,0.0,0,0,0,0,170,1.5,10,5,9999,99999,9,999999999,0.0,999,999,99
2050,1,24,22,0,*?*?*?*?*?*?*?*?*?*?*?*?*?*?*?*?*?*?*?*?*?*?,8.6,8.4,100,101657,0,-0,317,0.0,-0.0,0.0,0,0,0,0,170,1.5,10,5,9999,99999,9,999999999,0.0,999,999,99
2050,1,24,23,0,*?*?*?*?*?*?*?*?*?*?*?*?*?*?*?*?*?*?*?*?*?*?,7.9,7.4,98,101657,0,-0,314,0.0,-0.0,0.0,0,0,0,0,170,0.5,10,5,9999,99999,9,999999999,0.0,999,999,99
2050,1,24,24,0,*?*?*?*?*?*?*?*?*?*?*?*?*?*?*?*?*?*?*?*?*?*?,5.1,1.7,80,101657,0,-0,303,0.0,-0.0,0.0,0,0,0,0,170,4.6,10,5,9999,99999,9,999999999,0.0,999,999,99
2050,1,25,1,0,*?*?*?*?*?*?*?*?*?*?*?*?*?*?*?*?*?*?*?*?*?*?,7.3,5.1,86,100433,0,-0,312,0.0,-0.0,0.0,0,0,0,0,172,2.6,10,5,9999,99999,9,999999999,0.0,999,999,99
2050,1,25,2,0,*?*?*?*?*?*?*?*?*?*?*?*?*?*?*?*?*?*?*?*?*?*?,7.2,3.9,80,100433,0,-0,312,0.0,-0.0,0.0,0,0,0,0,173,2.6,10,5,9999,99999,9,999999999,0.0,999,999,99
2050,1,25,3,0,*?*?*?*?*?*?*?*?*?*?*?*?*?*?*?*?*?*?*?*?*?*?,7.4,3.4,76,100433,0,-0,313,0.0,-0.0,0.0,0,0,0,0,175,1.0,10,5,9999,99999,9,999999999,0.0,999,999,99
2050,1,25,4,0,*?*?*?*?*?*?*?*?*?*?*?*?*?*?*?*?*?*?*?*?*?*?,7.1,3.0,76,100433,0,-0,311,0.0,-0.0,0.0,0,0,0,0,177,0.0,10,5,9999,99999,9,999999999,0.0,999,999,99
2050,1,25,5,0,*?*?*?*?*?*?*?*?*?*?*?*?*?*?*?*?*?*?*?*?*?*?,6.7,3.0,78,100433,0,-0,310,0.0,-0.0,0.0,0,0,0,0,178,1.5,10,5,9999,99999,9,999999999,0.0,999,999,99
2050,1,25,6,0,*?*?*?*?*?*?*?*?*?*?*?*?*?*?*?*?*?*?*?*?*?*?,7.1,2.5,72,100433,0,-0,311,0.0,-0.0,0.0,0,0,0,0,180,1.0,10,5,9999,99999,9,999999999,0.0,999,999,99
2050,1,25,7,0,*?*?*?*?*?*?*?*?*?*?*?*?*?*?*?*?*?*?*?*?*?*?,6.1,1.5,72,100433,0,-0,307,0.0,-0.0,0.0,0,0,0,0,177,2.1,10,5,9999,99999,9,999999999,0.0,999,999,99
2050,1,25,8,0,*?*?*?*?*?*?*?*?*?*?*?*?*?*?*?*?*?*?*?*?*?*?,5.0,1.7,79,100433,5,1496,283,0.0,0.0,0.0,0,0,0,0,173,2.1,6,3,9999,99999,9,999999999,0.0,999,999,99
2050,1,25,9,0,*?*?*?*?*?*?*?*?*?*?*?*?*?*?*?*?*?*?*?*?*?*?,7.2,2.3,71,100433,157,1409,302,37.8,85.5,28.3,4101,4466,3553,489,170,2.1,8,4,9999,99999,9,999999999,0.0,999,999,99
2050,1,25,10,0,*?*?*?*?*?*?*?*?*?*?*?*?*?*?*?*?*?*?*?*?*?*?,9.3,4.6,72,100433,273,1411,285,134.1,465.5,44.0,13888,35365,6720,813,167,1.5,2,1,9999,99999,9,999999999,0.0,999,999,99
2050,1,25,11,0,*?*?*?*?*?*?*?*?*?*?*?*?*?*?*?*?*?*?*?*?*?*?,11.7,5.9,68,100433,344,1410,301,180.2,470.3,65.4,18482,38617,9546,1186,163,2.1,3,2,9999,99999,9,999999999,0.0,999,999,99
2050,1,25,12,0,*?*?*?*?*?*?*?*?*?*?*?*?*?*?*?*?*?*?*?*?*?*?,13.8,6.9,63,100433,366,1410,311,194.7,477.9,70.7,19963,40036,10239,1283,160,3.1,3,2,9999,99999,9,999999999,0.0,999,999,99
2050,1,25,13,0,*?*?*?*?*?*?*?*?*?*?*?*?*?*?*?*?*?*?*?*?*?*?,13.9,7.1,64,100433,337,1410,325,155.4,291.2,85.8,16093,23542,10991,1587,160,3.1,6,3,9999,99999,9,999999999,0.0,999,999,99
2050,1,25,14,0,*?*?*?*?*?*?*?*?*?*?*?*?*?*?*?*?*?*?*?*?*?*?,13.9,7.1,64,100433,259,1409,338,63.1,45.7,54.7,6973,3452,6444,1169,160,2.6,9,5,9999,99999,9,999999999,0.0,999,999,99
2050,1,25,15,0,*?*?*?*?*?*?*?*?*?*?*?*?*?*?*?*?*?*?*?*?*?*?,13.8,6.9,63,100433,138,1413,320,40.6,218.5,19.3,4248,12379,3129,363,160,2.6,5,3,9999,99999,9,999999999,0.0,999,999,99
2050,1,25,16,0,*?*?*?*?*?*?*?*?*?*?*?*?*?*?*?*?*?*?*?*?*?*?,13.1,7.0,66,100433,0,-0,334,0.0,-0.0,0.0,0,0,0,0,160,2.6,9,5,9999,99999,9,999999999,0.0,999,999,99
2050,1,25,17,0,*?*?*?*?*?*?*?*?*?*?*?*?*?*?*?*?*?*?*?*?*?*?,12.4,7.0,69,100433,0,-0,335,0.0,-0.0,0.0,0,0,0,0,160,2.6,10,5,9999,99999,9,999999999,0.0,999,999,99
2050,1,25,18,0,*?*?*?*?*?*?*?*?*?*?*?*?*?*?*?*?*?*?*?*?*?*?,10.7,6.9,77,100433,0,-0,327,0.0,-0.0,0.0,0,0,0,0,160,2.1,10,5,9999,99999,9,999999999,0.0,999,999,99
2050,1,25,19,0,*?*?*?*?*?*?*?*?*?*?*?*?*?*?*?*?*?*?*?*?*?*?,9.9,6.4,79,100433,0,-0,323,0.0,-0.0,0.0,0,0,0,0,167,4.1,10,5,9999,99999,9,999999999,0.0,999,999,99
2050,1,25,20,0,*?*?*?*?*?*?*?*?*?*?*?*?*?*?*?*?*?*?*?*?*?*?,9.1,6.2,82,100433,0,-0,320,0.0,-0.0,0.0,0,0,0,0,173,2.6,10,5,9999,99999,9,999999999,0.0,999,999,99
2050,1,25,21,0,*?*?*?*?*?*?*?*?*?*?*?*?*?*?*?*?*?*?*?*?*?*?,9.3,5.6,78,100433,0,-0,321,0.0,-0.0,0.0,0,0,0,0,180,2.6,10,5,9999,99999,9,999999999,0.0,999,999,99
2050,1,25,22,0,*?*?*?*?*?*?*?*?*?*?*?*?*?*?*?*?*?*?*?*?*?*?,9.5,5.0,74,100433,0,-0,322,0.0,-0.0,0.0,0,0,0,0,187,4.1,10,5,9999,99999,9,999999999,0.0,999,999,99
2050,1,25,23,0,*?*?*?*?*?*?*?*?*?*?*?*?*?*?*?*?*?*?*?*?*?*?,9.1,4.5,73,100433,0,-0,320,0.0,-0.0,0.0,0,0,0,0,193,2.1,10,5,9999,99999,9,999999999,0.0,999,999,99
2050,1,25,24,0,*?*?*?*?*?*?*?*?*?*?*?*?*?*?*?*?*?*?*?*?*?*?,7.2,6.2,94,100433,0,-0,311,0.0,-0.0,0.0,0,0,0,0,170,4.1,10,5,9999,99999,9,999999999,0.0,999,999,99
2050,1,26,1,0,*?*?*?*?*?*?*?*?*?*?*?*?*?*?*?*?*?*?*?*?*?*?,9.6,4.8,72,99624.6,0,-0,322,0.0,-0.0,0.0,0,0,0,0,208,3.6,10,5,9999,99999,9,999999999,0.0,999,999,99
2050,1,26,2,0,*?*?*?*?*?*?*?*?*?*?*?*?*?*?*?*?*?*?*?*?*?*?,9.8,4.8,71,99624.6,0,-0,323,0.0,-0.0,0.0,0,0,0,0,217,4.6,10,5,9999,99999,9,999999999,0.0,999,999,99
2050,1,26,3,0,*?*?*?*?*?*?*?*?*?*?*?*?*?*?*?*?*?*?*?*?*?*?,10.5,5.1,70,99624.6,0,-0,326,0.0,-0.0,0.0,0,0,0,0,225,3.6,10,5,9999,99999,9,999999999,0.0,999,999,99
2050,1,26,4,0,*?*?*?*?*?*?*?*?*?*?*?*?*?*?*?*?*?*?*?*?*?*?,9.2,5.0,75,99624.6,0,-0,320,0.0,-0.0,0.0,0,0,0,0,233,2.6,10,5,9999,99999,9,999999999,0.0,999,999,99
2050,1,26,5,0,*?*?*?*?*?*?*?*?*?*?*?*?*?*?*?*?*?*?*?*?*?*?,9.8,5.8,76,99624.6,0,-0,323,0.0,-0.0,0.0,0,0,0,0,242,2.6,10,5,9999,99999,9,999999999,0.0,999,999,99
2050,1,26,6,0,*?*?*?*?*?*?*?*?*?*?*?*?*?*?*?*?*?*?*?*?*?*?,9.8,6.2,78,99624.6,0,-0,323,0.0,-0.0,0.0,0,0,0,0,250,1.0,10,5,9999,99999,9,999999999,0.0,999,999,99
2050,1,26,7,0,*?*?*?*?*?*?*?*?*?*?*?*?*?*?*?*?*?*?*?*?*?*?,9.1,6.2,82,99624.6,0,-0,320,0.0,-0.0,0.0,0,0,0,0,243,2.1,10,5,9999,99999,9,999999999,0.0,999,999,99
2050,1,26,8,0,*?*?*?*?*?*?*?*?*?*?*?*?*?*?*?*?*?*?*?*?*?*?,8.3,6.4,88,99624.6,9,1347,316,0.0,0.0,0.0,0,0,0,0,237,0.5,10,5,9999,99999,9,999999999,0.0,999,999,99
2050,1,26,9,0,*?*?*?*?*?*?*?*?*?*?*?*?*?*?*?*?*?*?*?*?*?*?,9.8,6.7,82,99624.6,162,1408,323,17.4,0.0,17.4,2072,-0,2074,678,230,1.0,10,5,9999,99999,9,999999999,0.0,999,999,99
2050,1,26,10,0,*?*?*?*?*?*?*?*?*?*?*?*?*?*?*?*?*?*?*?*?*?*?,11.0,6.9,76,99624.6,278,1409,328,40.0,0.0,40.0,4681,0,4689,1571,223,0.5,10,5,9999,99999,9,999999999,0.0,999,999,99
2050,1,26,11,0,*?*?*?*?*?*?*?*?*?*?*?*?*?*?*?*?*?*?*?*?*?*?,12.9,7.7,71,99624.6,350,1411,337,54.0,0.0,54.0,6304,0,6318,2159,217,0.5,10,5,9999,99999,9,999999999,0.0,999,999,99
2050,1,26,12,0,*?*?*?*?*?*?*?*?*?*?*?*?*?*?*?*?*?*?*?*?*?*?,13.9,8.3,68,99624.6,372,1410,342,58.3,0.0,58.3,6807,0,6823,2347,210,3.1,10,5,9999,99999,9,999999999,0.0,999,999,99
2050,1,26,13,0,*?*?*?*?*?*?*?*?*?*?*?*?*?*?*?*?*?*?*?*?*?*?,14.0,8.5,69,99624.6,343,1410,342,52.7,0.0,52.7,6149,0,6163,2102,205,4.6,10,5,9999,99999,9,999999999,0.0,999,999,99
2050,1,26,14,0,*?*?*?*?*?*?*?*?*?*?*?*?*?*?*?*?*?*?*?*?*?*?,13.9,9.3,74,99624.6,265,1409,341,37.5,0.0,37.5,4386,0,4394,1467,200,3.6,10,5,9999,99999,9,999999999,0.0,999,999,99
2050,1,26,15,0,*?*?*?*?*?*?*?*?*?*?*?*?*?*?*?*?*?*?*?*?*?*?,13.9,8.1,68,99624.6,144,1412,342,13.8,0.0,13.8,1659,-0,1660,542,195,3.1,10,5,9999,99999,9,999999999,0.0,999,999,99
2050,1,26,16,0,*?*?*?*?*?*?*?*?*?*?*?*?*?*?*?*?*?*?*?*?*?*?,13.9,8.8,71,99624.6,0,-0,342,0.0,-0.0,0.0,0,0,0,0,190,3.1,10,5,9999,99999,9,999999999,0.0,999,999,99
2050,1,26,17,0,*?*?*?*?*?*?*?*?*?*?*?*?*?*?*?*?*?*?*?*?*?*?,11.8,8.7,81,99624.6,0,-0,332,0.0,-0.0,0.0,0,0,0,0,185,3.6,10,5,9999,99999,9,999999999,0.0,999,999,99
2050,1,26,18,0,*?*?*?*?*?*?*?*?*?*?*?*?*?*?*?*?*?*?*?*?*?*?,11.8,8.7,81,99624.6,0,-0,332,0.0,-0.0,0.0,0,0,0,0,180,4.1,10,5,9999,99999,9,999999999,0.0,999,999,99
2050,1,26,19,0,*?*?*?*?*?*?*?*?*?*?*?*?*?*?*?*?*?*?*?*?*?*?,12.0,9.3,83,99624.6,0,-0,332,0.0,-0.0,0.0,0,0,0,0,178,3.1,10,5,9999,99999,9,999999999,0.0,999,999,99
2050,1,26,20,0,*?*?*?*?*?*?*?*?*?*?*?*?*?*?*?*?*?*?*?*?*?*?,11.1,8.9,86,99624.6,0,-0,328,0.0,-0.0,0.0,0,0,0,0,177,0.5,10,5,9999,99999,9,999999999,0.0,999,999,99
2050,1,26,21,0,*?*?*?*?*?*?*?*?*?*?*?*?*?*?*?*?*?*?*?*?*?*?,10.8,8.4,85,99624.6,0,-0,327,0.0,-0.0,0.0,0,0,0,0,175,1.5,10,5,9999,99999,9,999999999,0.0,999,999,99
2050,1,26,22,0,*?*?*?*?*?*?*?*?*?*?*?*?*?*?*?*?*?*?*?*?*?*?,11.5,8.3,80,99624.6,0,-0,330,0.0,-0.0,0.0,0,0,0,0,173,1.5,10,5,9999,99999,9,999999999,0.0,999,999,99
2050,1,26,23,0,*?*?*?*?*?*?*?*?*?*?*?*?*?*?*?*?*?*?*?*?*?*?,10.7,8.1,84,99624.6,0,-0,327,0.0,-0.0,0.0,0,0,0,0,172,1.0,10,5,9999,99999,9,999999999,0.0,999,999,99
2050,1,26,24,0,*?*?*?*?*?*?*?*?*?*?*?*?*?*?*?*?*?*?*?*?*?*?,8.7,4.6,75,99624.6,0,-0,318,0.0,-0.0,0.0,0,0,0,0,200,6.2,10,5,9999,99999,9,999999999,0.0,999,999,99
2050,1,27,1,0,*?*?*?*?*?*?*?*?*?*?*?*?*?*?*?*?*?*?*?*?*?*?,9.7,8.5,92,98175.8,0,-0,322,0.0,-0.0,0.0,0,0,0,0,180,5.7,10,5,9999,99999,9,999999999,0.0,999,999,99
2050,1,27,2,0,*?*?*?*?*?*?*?*?*?*?*?*?*?*?*?*?*?*?*?*?*?*?,9.4,8.7,95,98175.8,0,-0,321,0.0,-0.0,0.0,0,0,0,0,190,4.1,10,5,9999,99999,9,999999999,0.0,999,999,99
2050,1,27,3,0,*?*?*?*?*?*?*?*?*?*?*?*?*?*?*?*?*?*?*?*?*?*?,9.4,8.9,97,98175.8,0,-0,321,0.0,-0.0,0.0,0,0,0,0,200,4.6,10,5,9999,99999,9,999999999,0.0,999,999,99
2050,1,27,4,0,*?*?*?*?*?*?*?*?*?*?*?*?*?*?*?*?*?*?*?*?*?*?,9.5,8.4,92,98175.8,0,-0,321,0.0,-0.0,0.0,0,0,0,0,210,3.6,10,5,9999,99999,9,999999999,0.0,999,999,99
2050,1,27,5,0,*?*?*?*?*?*?*?*?*?*?*?*?*?*?*?*?*?*?*?*?*?*?,9.2,8.0,92,98175.8,0,-0,320,0.0,-0.0,0.0,0,0,0,0,220,3.6,10,5,9999,99999,9,999999999,0.0,999,999,99
2050,1,27,6,0,*?*?*?*?*?*?*?*?*?*?*?*?*?*?*?*?*?*?*?*?*?*?,8.5,7.9,95,98175.8,0,-0,317,0.0,-0.0,0.0,0,0,0,0,230,4.1,10,5,9999,99999,9,999999999,0.0,999,999,99
2050,1,27,7,0,*?*?*?*?*?*?*?*?*?*?*?*?*?*?*?*?*?*?*?*?*?*?,7.8,6.1,89,98175.8,0,-0,314,0.0,-0.0,0.0,0,0,0,0,230,3.1,10,5,9999,99999,9,999999999,0.0,999,999,99
2050,1,27,8,0,*?*?*?*?*?*?*?*?*?*?*?*?*?*?*?*?*?*?*?*?*?*?,8.2,6.7,90,98175.8,14,1382,316,0.0,0.0,0.0,0,0,0,0,230,2.1,10,5,9999,99999,9,999999999,0.0,999,999,99
2050,1,27,9,0,*?*?*?*?*?*?*?*?*?*?*?*?*?*?*?*?*?*?*?*?*?*?,8.6,6.2,85,98175.8,167,1407,317,18.4,0.0,18.4,2189,-0,2191,717,230,2.1,10,5,9999,99999,9,999999999,0.0,999,999,99
2050,1,27,10,0,*?*?*?*?*?*?*?*?*?*?*?*?*?*?*?*?*?*?*?*?*?*?,10.9,8.4,85,98175.8,284,1411,328,41.1,0.0,41.1,4806,0,4816,1616,230,3.6,10,5,9999,99999,9,999999999,0.0,999,999,99
2050,1,27,11,0,*?*?*?*?*?*?*?*?*?*?*?*?*?*?*?*?*?*?*?*?*?*?,12.0,8.1,77,98175.8,355,1408,333,55.1,0.0,55.1,6435,0,6450,2208,230,2.6,10,5,9999,99999,9,999999999,0.0,999,999,99
2050,1,27,12,0,*?*?*?*?*?*?*?*?*?*?*?*?*?*?*?*?*?*?*?*?*?*?,13.6,8.9,73,98175.8,378,1410,340,59.5,0.0,59.5,6946,0,6962,2399,230,2.1,10,5,9999,99999,9,999999999,0.0,999,999,99
2050,1,27,13,0,*?*?*?*?*?*?*?*?*?*?*?*?*?*?*?*?*?*?*?*?*?*?,13.2,9.4,78,98175.8,349,1409,338,53.9,0.0,53.9,6290,0,6304,2154,228,3.1,10,5,9999,99999,9,999999999,0.0,999,999,99
2050,1,27,14,0,*?*?*?*?*?*?*?*?*?*?*?*?*?*?*?*?*?*?*?*?*?*?,13.7,9.2,74,98175.8,271,1408,340,38.7,0.0,38.7,4527,0,4535,1517,227,2.1,10,5,9999,99999,9,999999999,0.0,999,999,99
2050,1,27,15,0,*?*?*?*?*?*?*?*?*?*?*?*?*?*?*?*?*?*?*?*?*?*?,13.3,9.2,76,98175.8,150,1410,339,15.0,0.0,15.0,1798,-0,1799,588,225,2.1,10,5,9999,99999,9,999999999,0.0,999,999,99
2050,1,27,16,0,*?*?*?*?*?*?*?*?*?*?*?*?*?*?*?*?*?*?*?*?*?*?,13.3,9.1,76,98175.8,0,-0,339,0.0,-0.0,0.0,0,0,0,0,223,0.5,10,5,9999,99999,9,999999999,0.0,999,999,99
2050,1,27,17,0,*?*?*?*?*?*?*?*?*?*?*?*?*?*?*?*?*?*?*?*?*?*?,11.7,7.7,77,98175.8,0,-0,331,0.0,-0.0,0.0,0,0,0,0,222,2.6,10,5,9999,99999,9,999999999,0.0,999,999,99
2050,1,27,18,0,*?*?*?*?*?*?*?*?*?*?*?*?*?*?*?*?*?*?*?*?*?*?,11.4,8.1,80,98175.8,0,-0,330,0.0,-0.0,0.0,0,0,0,0,220,1.5,10,5,9999,99999,9,999999999,0.0,999,999,99
2050,1,27,19,0,*?*?*?*?*?*?*?*?*?*?*?*?*?*?*?*?*?*?*?*?*?*?,11.5,8.7,82,98175.8,0,-0,330,0.0,-0.0,0.0,0,0,0,0,217,1.5,10,5,9999,99999,9,999999999,0.0,999,999,99
2050,1,27,20,0,*?*?*?*?*?*?*?*?*?*?*?*?*?*?*?*?*?*?*?*?*?*?,11.0,8.3,83,98175.8,0,-0,328,0.0,-0.0,0.0,0,0,0,0,213,2.1,10,5,9999,99999,9,999999999,0.0,999,999,99
2050,1,27,21,0,*?*?*?*?*?*?*?*?*?*?*?*?*?*?*?*?*?*?*?*?*?*?,10.5,8.4,87,98175.8,0,-0,326,0.0,-0.0,0.0,0,0,0,0,210,1.0,10,5,9999,99999,9,999999999,0.0,999,999,99
2050,1,27,22,0,*?*?*?*?*?*?*?*?*?*?*?*?*?*?*?*?*?*?*?*?*?*?,10.0,8.1,88,98175.8,0,-0,323,0.0,-0.0,0.0,0,0,0,0,207,0.5,10,5,9999,99999,9,999999999,0.0,999,999,99
2050,1,27,23,0,*?*?*?*?*?*?*?*?*?*?*?*?*?*?*?*?*?*?*?*?*?*?,9.4,7.7,89,98175.8,0,-0,321,0.0,-0.0,0.0,0,0,0,0,203,2.6,10,5,9999,99999,9,999999999,0.0,999,999,99
2050,1,27,24,0,*?*?*?*?*?*?*?*?*?*?*?*?*?*?*?*?*?*?*?*?*?*?,10.0,8.4,90,98175.8,0,-0,323,0.0,-0.0,0.0,0,0,0,0,170,4.6,10,5,9999,99999,9,999999999,0.0,999,999,99
2050,1,28,1,0,*?*?*?*?*?*?*?*?*?*?*?*?*?*?*?*?*?*?*?*?*?*?,7.7,4.1,77,98748.3,0,-0,314,0.0,-0.0,0.0,0,0,0,0,203,2.6,10,5,9999,99999,9,999999999,0.0,999,999,99
2050,1,28,2,0,*?*?*?*?*?*?*?*?*?*?*?*?*?*?*?*?*?*?*?*?*?*?,6.7,2.1,72,98748.3,0,-0,310,0.0,-0.0,0.0,0,0,0,0,207,2.1,10,5,9999,99999,9,999999999,0.0,999,999,99
2050,1,28,3,0,*?*?*?*?*?*?*?*?*?*?*?*?*?*?*?*?*?*?*?*?*?*?,5.8,1.3,72,98748.3,0,-0,306,0.0,-0.0,0.0,0,0,0,0,210,2.6,10,5,9999,99999,9,999999999,0.0,999,999,99
2050,1,28,4,0,*?*?*?*?*?*?*?*?*?*?*?*?*?*?*?*?*?*?*?*?*?*?,6.0,1.5,72,98748.3,0,-0,307,0.0,-0.0,0.0,0,0,0,0,213,1.5,10,5,9999,99999,9,999999999,0.0,999,999,99
2050,1,28,5,0,*?*?*?*?*?*?*?*?*?*?*?*?*?*?*?*?*?*?*?*?*?*?,6.2,1.5,71,98748.3,0,-0,308,0.0,-0.0,0.0,0,0,0,0,217,0.0,10,5,9999,99999,9,999999999,0.0,999,999,99
2050,1,28,6,0,*?*?*?*?*?*?*?*?*?*?*?*?*?*?*?*?*?*?*?*?*?*?,6.3,0.6,66,98748.3,0,-0,308,0.0,-0.0,0.0,0,0,0,0,220,1.0,10,5,9999,99999,9,999999999,0.0,999,999,99
2050,1,28,7,0,*?*?*?*?*?*?*?*?*?*?*?*?*?*?*?*?*?*?*?*?*?*?,6.0,0.8,68,98748.3,0,-0,307,0.0,-0.0,0.0,0,0,0,0,217,2.1,10,5,9999,99999,9,999999999,0.0,999,999,99
2050,1,28,8,0,*?*?*?*?*?*?*?*?*?*?*?*?*?*?*?*?*?*?*?*?*?*?,6.3,0.6,67,98748.3,19,1387,308,0.0,0.0,0.0,0,0,0,0,213,2.6,10,5,9999,99999,9,999999999,0.0,999,999,99
2050,1,28,9,0,*?*?*?*?*?*?*?*?*?*?*?*?*?*?*?*?*?*?*?*?*?*?,6.2,-0.0,64,98748.3,173,1412,297,44.8,92.2,33.5,4836,5138,4169,589,210,1.5,8,4,9999,99999,9,999999999,0.0,999,999,99
2050,1,28,10,0,*?*?*?*?*?*?*?*?*?*?*?*?*?*?*?*?*?*?*?*?*?*?,7.6,0.4,60,98748.3,289,1408,314,42.2,0.0,42.2,4934,0,4944,1661,207,2.6,10,5,9999,99999,9,999999999,0.0,999,999,99
2050,1,28,11,0,*?*?*?*?*?*?*?*?*?*?*?*?*?*?*?*?*?*?*?*?*?*?,7.5,0.4,61,98748.3,361,1408,308,97.8,50.7,84.8,10731,4407,9593,2254,203,2.6,9,5,9999,99999,9,999999999,0.0,999,999,99
2050,1,28,12,0,*?*?*?*?*?*?*?*?*?*?*?*?*?*?*?*?*?*?*?*?*?*?,8.5,1.7,62,98748.3,384,1410,313,105.4,51.5,91.4,11569,4544,10337,2450,200,1.0,9,5,9999,99999,9,999999999,0.0,999,999,99
2050,1,28,13,0,*?*?*?*?*?*?*?*?*?*?*?*?*?*?*?*?*?*?*?*?*?*?,8.5,1.9,63,98748.3,355,1408,313,95.7,50.5,83.0,10505,4368,9393,2202,202,2.6,9,5,9999,99999,9,999999999,0.0,999,999,99
2050,1,28,14,0,*?*?*?*?*?*?*?*?*?*?*?*?*?*?*?*?*?*?*?*?*?*?,8.5,1.9,63,98748.3,278,1411,308,92.0,117.6,68.8,10069,9142,8004,1478,203,2.6,8,4,9999,99999,9,999999999,0.0,999,999,99
2050,1,28,15,0,*?*?*?*?*?*?*?*?*?*?*?*?*?*?*?*?*?*?*?*?*?*?,8.4,1.7,62,98748.3,156,1408,312,28.2,33.9,24.5,3180,2003,2968,511,205,3.1,9,5,9999,99999,9,999999999,0.0,999,999,99
2050,1,28,16,0,*?*?*?*?*?*?*?*?*?*?*?*?*?*?*?*?*?*?*?*?*?*?,8.2,2.3,65,98748.3,0,-0,316,0.0,-0.0,0.0,0,0,0,0,207,5.2,10,5,9999,99999,9,999999999,0.0,999,999,99
2050,1,28,17,0,*?*?*?*?*?*?*?*?*?*?*?*?*?*?*?*?*?*?*?*?*?*?,7.5,1.0,63,98748.3,0,-0,313,0.0,-0.0,0.0,0,0,0,0,208,3.6,10,5,9999,99999,9,999999999,0.0,999,999,99
2050,1,28,18,0,*?*?*?*?*?*?*?*?*?*?*?*?*?*?*?*?*?*?*?*?*?*?,7.7,1.7,65,98748.3,0,-0,314,0.0,-0.0,0.0,0,0,0,0,210,1.5,10,5,9999,99999,9,999999999,0.0,999,999,99
2050,1,28,19,0,*?*?*?*?*?*?*?*?*?*?*?*?*?*?*?*?*?*?*?*?*?*?,7.0,1.5,67,98748.3,0,-0,311,0.0,-0.0,0.0,0,0,0,0,213,6.2,10,5,9999,99999,9,999999999,0.0,999,999,99
2050,1,28,20,0,*?*?*?*?*?*?*?*?*?*?*?*?*?*?*?*?*?*?*?*?*?*?,6.8,1.5,69,98748.3,0,-0,310,0.0,-0.0,0.0,0,0,0,0,217,4.6,10,5,9999,99999,9,999999999,0.0,999,999,99
2050,1,28,21,0,*?*?*?*?*?*?*?*?*?*?*?*?*?*?*?*?*?*?*?*?*?*?,7.0,2.5,73,98748.3,0,-0,311,0.0,-0.0,0.0,0,0,0,0,220,5.2,10,5,9999,99999,9,999999999,0.0,999,999,99
2050,1,28,22,0,*?*?*?*?*?*?*?*?*?*?*?*?*?*?*?*?*?*?*?*?*?*?,6.8,2.5,73,98748.3,0,-0,310,0.0,-0.0,0.0,0,0,0,0,223,4.1,10,5,9999,99999,9,999999999,0.0,999,999,99
2050,1,28,23,0,*?*?*?*?*?*?*?*?*?*?*?*?*?*?*?*?*?*?*?*?*?*?,6.5,2.5,75,98748.3,0,-0,309,0.0,-0.0,0.0,0,0,0,0,227,6.7,10,5,9999,99999,9,999999999,0.0,999,999,99
2050,1,28,24,0,*?*?*?*?*?*?*?*?*?*?*?*?*?*?*?*?*?*?*?*?*?*?,8.7,6.1,82,98748.3,0,-0,318,0.0,-0.0,0.0,0,0,0,0,200,2.6,10,5,9999,99999,9,999999999,0.0,999,999,99
2050,1,29,1,0,*?*?*?*?*?*?*?*?*?*?*?*?*?*?*?*?*?*?*?*?*?*?,5.0,2.1,81,98794.2,0,-0,302,0.0,-0.0,0.0,0,0,0,0,228,1.5,10,5,9999,99999,9,999999999,0.0,999,999,99
2050,1,29,2,0,*?*?*?*?*?*?*?*?*?*?*?*?*?*?*?*?*?*?*?*?*?*?,4.2,1.5,83,98794.2,0,-0,299,0.0,-0.0,0.0,0,0,0,0,227,2.1,10,5,9999,99999,9,999999999,0.0,999,999,99
2050,1,29,3,0,*?*?*?*?*?*?*?*?*?*?*?*?*?*?*?*?*?*?*?*?*?*?,3.8,1.7,87,98794.2,0,-0,297,0.0,-0.0,0.0,0,0,0,0,225,1.5,10,5,9999,99999,9,999999999,0.0,999,999,99
2050,1,29,4,0,*?*?*?*?*?*?*?*?*?*?*?*?*?*?*?*?*?*?*?*?*?*?,3.2,1.7,90,98794.2,0,-0,295,0.0,-0.0,0.0,0,0,0,0,223,2.6,10,5,9999,99999,9,999999999,0.0,999,999,99
2050,1,29,5,0,*?*?*?*?*?*?*?*?*?*?*?*?*?*?*?*?*?*?*?*?*?*?,3.0,1.5,90,98794.2,0,-0,294,0.0,-0.0,0.0,0,0,0,0,222,1.0,10,5,9999,99999,9,999999999,0.0,999,999,99
2050,1,29,6,0,*?*?*?*?*?*?*?*?*?*?*?*?*?*?*?*?*?*?*?*?*?*?,3.5,2.5,93,98794.2,0,-0,296,0.0,-0.0,0.0,0,0,0,0,220,3.1,10,5,9999,99999,9,999999999,0.0,999,999,99
2050,1,29,7,0,*?*?*?*?*?*?*?*?*?*?*?*?*?*?*?*?*?*?*?*?*?*?,2.7,2.1,96,98794.2,0,-0,292,0.0,-0.0,0.0,0,0,0,0,215,2.1,10,5,9999,99999,9,999999999,0.0,999,999,99
2050,1,29,8,0,*?*?*?*?*?*?*?*?*?*?*?*?*?*?*?*?*?*?*?*?*?*?,1.9,1.7,99,98794.2,24,1382,284,0.0,0.0,0.0,0,0,0,0,210,2.6,9,5,9999,99999,9,999999999,0.0,999,999,99
2050,1,29,9,0,*?*?*?*?*?*?*?*?*?*?*?*?*?*?*?*?*?*?*?*?*?*?,3.4,3.0,98,98794.2,178,1408,286,47.3,94.3,35.4,5093,5365,4383,625,205,2.6,8,4,9999,99999,9,999999999,0.0,999,999,99
2050,1,29,10,0,*?*?*?*?*?*?*?*?*?*?*?*?*?*?*?*?*?*?*?*?*?*?,5.0,3.0,87,98794.2,295,1408,298,75.3,47.8,65.3,8268,3920,7407,1702,200,1.0,9,5,9999,99999,9,999999999,0.0,999,999,99
2050,1,29,11,0,*?*?*?*?*?*?*?*?*?*?*?*?*?*?*?*?*?*?*?*?*?*?,7.2,2.9,74,98794.2,367,1407,302,132.3,127.9,99.0,14432,11109,11395,2176,195,2.1,8,4,9999,99999,9,999999999,0.0,999,999,99
2050,1,29,12,0,*?*?*?*?*?*?*?*?*?*?*?*?*?*?*?*?*?*?*?*?*?*?,8.9,3.9,71,98794.2,390,1409,315,107.5,51.7,93.2,11803,4580,10544,2504,190,5.2,9,5,9999,99999,9,999999999,0.0,999,999,99
2050,1,29,13,0,*?*?*?*?*?*?*?*?*?*?*?*?*?*?*?*?*?*?*?*?*?*?,9.0,3.6,69,98794.2,361,1406,315,97.9,50.7,84.9,10743,4409,9604,2256,198,5.2,9,5,9999,99999,9,999999999,0.0,999,999,99
2050,1,29,14,0,*?*?*?*?*?*?*?*?*?*?*?*?*?*?*?*?*?*?*?*?*?*?,8.8,3.8,71,98794.2,284,1409,319,41.2,0.0,41.2,4815,0,4825,1619,207,5.2,10,5,9999,99999,9,999999999,0.0,999,999,99
2050,1,29,15,0,*?*?*?*?*?*?*?*?*?*?*?*?*?*?*?*?*?*?*?*?*?*?,8.8,3.0,67,98794.2,162,1404,319,17.5,0.0,17.5,2082,-0,2083,682,215,4.6,10,5,9999,99999,9,999999999,0.0,999,999,99
2050,1,29,16,0,*?*?*?*?*?*?*?*?*?*?*?*?*?*?*?*?*?*?*?*?*?*?,8.2,3.4,72,98794.2,5,1302,316,0.0,0.0,0.0,0,0,0,0,223,4.1,10,5,9999,99999,9,999999999,0.0,999,999,99
2050,1,29,17,0,*?*?*?*?*?*?*?*?*?*?*?*?*?*?*?*?*?*?*?*?*?*?,8.1,3.9,75,98794.2,0,-0,316,0.0,-0.0,0.0,0,0,0,0,232,5.2,10,5,9999,99999,9,999999999,0.0,999,999,99
2050,1,29,18,0,*?*?*?*?*?*?*?*?*?*?*?*?*?*?*?*?*?*?*?*?*?*?,6.2,3.6,84,98794.2,0,-0,307,0.0,-0.0,0.0,0,0,0,0,240,5.7,10,5,9999,99999,9,999999999,0.0,999,999,99
2050,1,29,19,0,*?*?*?*?*?*?*?*?*?*?*?*?*?*?*?*?*?*?*?*?*?*?,6.2,3.9,86,98794.2,0,-0,307,0.0,-0.0,0.0,0,0,0,0,238,3.6,10,5,9999,99999,9,999999999,0.0,999,999,99
2050,1,29,20,0,*?*?*?*?*?*?*?*?*?*?*?*?*?*?*?*?*?*?*?*?*?*?,5.0,3.2,89,98794.2,0,-0,302,0.0,-0.0,0.0,0,0,0,0,237,4.1,10,5,9999,99999,9,999999999,0.0,999,999,99
2050,1,29,21,0,*?*?*?*?*?*?*?*?*?*?*?*?*?*?*?*?*?*?*?*?*?*?,5.5,2.5,81,98794.2,0,-0,304,0.0,-0.0,0.0,0,0,0,0,235,4.1,10,5,9999,99999,9,999999999,0.0,999,999,99
2050,1,29,22,0,*?*?*?*?*?*?*?*?*?*?*?*?*?*?*?*?*?*?*?*?*?*?,4.3,2.3,87,98794.2,0,-0,299,0.0,-0.0,0.0,0,0,0,0,233,2.6,10,5,9999,99999,9,999999999,0.0,999,999,99
2050,1,29,23,0,*?*?*?*?*?*?*?*?*?*?*?*?*?*?*?*?*?*?*?*?*?*?,5.3,2.9,84,98794.2,0,-0,303,0.0,-0.0,0.0,0,0,0,0,232,1.0,10,5,9999,99999,9,999999999,0.0,999,999,99
2050,1,29,24,0,*?*?*?*?*?*?*?*?*?*?*?*?*?*?*?*?*?*?*?*?*?*?,6.2,2.3,76,98794.2,0,-0,307,0.0,-0.0,0.0,0,0,0,0,230,2.6,10,5,9999,99999,9,999999999,0.0,999,999,99
2050,1,30,1,0,*?*?*?*?*?*?*?*?*?*?*?*?*?*?*?*?*?*?*?*?*?*?,7.5,3.8,77,99353.3,0,-0,313,0.0,-0.0,0.0,0,0,0,0,232,1.0,10,5,9999,99999,9,999999999,0.0,999,999,99
2050,1,30,2,0,*?*?*?*?*?*?*?*?*?*?*?*?*?*?*?*?*?*?*?*?*?*?,8.5,4.3,74,99353.3,0,-0,317,0.0,-0.0,0.0,0,0,0,0,233,1.0,10,5,9999,99999,9,999999999,0.0,999,999,99
2050,1,30,3,0,*?*?*?*?*?*?*?*?*?*?*?*?*?*?*?*?*?*?*?*?*?*?,8.0,4.6,79,99353.3,0,-0,315,0.0,-0.0,0.0,0,0,0,0,235,3.1,10,5,9999,99999,9,999999999,0.0,999,999,99
2050,1,30,4,0,*?*?*?*?*?*?*?*?*?*?*?*?*?*?*?*?*?*?*?*?*?*?,8.8,5.5,79,99353.3,0,-0,319,0.0,-0.0,0.0,0,0,0,0,237,2.6,10,5,9999,99999,9,999999999,0.0,999,999,99
2050,1,30,5,0,*?*?*?*?*?*?*?*?*?*?*?*?*?*?*?*?*?*?*?*?*?*?,7.9,4.5,79,99353.3,0,-0,315,0.0,-0.0,0.0,0,0,0,0,238,1.5,10,5,9999,99999,9,999999999,0.0,999,999,99
2050,1,30,6,0,*?*?*?*?*?*?*?*?*?*?*?*?*?*?*?*?*?*?*?*?*?*?,7.2,3.4,76,99353.3,0,-0,312,0.0,-0.0,0.0,0,0,0,0,240,0.5,10,5,9999,99999,9,999999999,0.0,999,999,99
2050,1,30,7,0,*?*?*?*?*?*?*?*?*?*?*?*?*?*?*?*?*?*?*?*?*?*?,6.3,2.5,75,99353.3,0,-0,308,0.0,-0.0,0.0,0,0,0,0,240,0.5,10,5,9999,99999,9,999999999,0.0,999,999,99
2050,1,30,8,0,*?*?*?*?*?*?*?*?*?*?*?*?*?*?*?*?*?*?*?*?*?*?,7.3,2.5,71,99353.3,30,1419,298,0.0,0.0,0.0,0,0,0,0,240,1.0,7,4,9999,99999,9,999999999,0.0,999,999,99
2050,1,30,9,0,*?*?*?*?*?*?*?*?*?*?*?*?*?*?*?*?*?*?*?*?*?*?,8.1,2.3,66,99353.3,184,1410,286,72.3,326.0,29.8,7476,20895,4640,547,240,2.6,4,2,9999,99999,9,999999999,0.0,999,999,99
2050,1,30,10,0,*?*?*?*?*?*?*?*?*?*?*?*?*?*?*?*?*?*?*?*?*?*?,9.2,3.2,66,99353.3,301,1409,287,151.8,452.4,55.1,15586,35459,8168,999,240,1.5,3,2,9999,99999,9,999999999,0.0,999,999,99
2050,1,30,11,0,*?*?*?*?*?*?*?*?*?*?*?*?*?*?*?*?*?*?*?*?*?*?,10.3,3.9,65,99353.3,373,1407,297,196.0,434.6,80.8,20680,36728,10606,1477,240,2.6,4,2,9999,99999,9,999999999,0.0,999,999,99
2050,1,30,12,0,*?*?*?*?*?*?*?*?*?*?*?*?*?*?*?*?*?*?*?*?*?*?,12.4,4.8,59,99353.3,396,1407,298,217.1,518.5,71.2,22402,44772,10402,1319,240,4.6,2,1,9999,99999,9,999999999,0.0,999,999,99
2050,1,30,13,0,*?*?*?*?*?*?*?*?*?*?*?*?*?*?*?*?*?*?*?*?*?*?,12.3,4.5,59,99353.3,368,1408,311,185.3,372.4,88.0,19347,31239,11362,1626,243,5.2,5,3,9999,99999,9,999999999,0.0,999,999,99
2050,1,30,14,0,*?*?*?*?*?*?*?*?*?*?*?*?*?*?*?*?*?*?*?*?*?*?,12.5,4.1,56,99353.3,290,1406,307,141.9,404.6,58.5,14462,31081,8522,1038,247,6.2,4,2,9999,99999,9,999999999,0.0,999,999,99
2050,1,30,15,0,*?*?*?*?*?*?*?*?*?*?*?*?*?*?*?*?*?*?*?*?*?*?,12.4,4.1,56,99353.3,169,1409,311,60.3,264.2,28.7,6216,16246,4443,522,250,6.7,5,3,9999,99999,9,999999999,0.0,999,999,99
2050,1,30,16,0,*?*?*?*?*?*?*?*?*?*?*?*?*?*?*?*?*?*?*?*?*?*?,12.4,4.5,58,99353.3,12,1443,331,0.0,0.0,0.0,0,0,0,0,253,6.2,9,5,9999,99999,9,999999999,0.0,999,999,99
2050,1,30,17,0,*?*?*?*?*?*?*?*?*?*?*?*?*?*?*?*?*?*?*?*?*?*?,11.2,4.5,63,99353.3,0,-0,330,0.0,-0.0,0.0,0,0,0,0,257,3.6,10,5,9999,99999,9,999999999,0.0,999,999,99
2050,1,30,18,0,*?*?*?*?*?*?*?*?*?*?*?*?*?*?*?*?*?*?*?*?*?*?,10.9,4.8,65,99353.3,0,-0,328,0.0,-0.0,0.0,0,0,0,0,260,2.6,10,5,9999,99999,9,999999999,0.0,999,999,99
2050,1,30,19,0,*?*?*?*?*?*?*?*?*?*?*?*?*?*?*?*?*?*?*?*?*?*?,10.2,5.3,71,99353.3,0,-0,325,0.0,-0.0,0.0,0,0,0,0,253,3.6,10,5,9999,99999,9,999999999,0.0,999,999,99
2050,1,30,20,0,*?*?*?*?*?*?*?*?*?*?*?*?*?*?*?*?*?*?*?*?*?*?,8.7,4.8,76,99353.3,0,-0,318,0.0,-0.0,0.0,0,0,0,0,247,4.1,10,5,9999,99999,9,999999999,0.0,999,999,99
2050,1,30,21,0,*?*?*?*?*?*?*?*?*?*?*?*?*?*?*?*?*?*?*?*?*?*?,9.0,4.8,75,99353.3,0,-0,320,0.0,-0.0,0.0,0,0,0,0,240,6.2,10,5,9999,99999,9,999999999,0.0,999,999,99
2050,1,30,22,0,*?*?*?*?*?*?*?*?*?*?*?*?*?*?*?*?*?*?*?*?*?*?,9.0,5.0,75,99353.3,0,-0,320,0.0,-0.0,0.0,0,0,0,0,233,6.7,10,5,9999,99999,9,999999999,0.0,999,999,99
2050,1,30,23,0,*?*?*?*?*?*?*?*?*?*?*?*?*?*?*?*?*?*?*?*?*?*?,7.9,4.6,79,99353.3,0,-0,315,0.0,-0.0,0.0,0,0,0,0,227,3.1,10,5,9999,99999,9,999999999,0.0,999,999,99
2050,1,30,24,0,*?*?*?*?*?*?*?*?*?*?*?*?*?*?*?*?*?*?*?*?*?*?,6.3,3.4,81,99353.3,0,-0,308,0.0,-0.0,0.0,0,0,0,0,230,3.1,10,5,9999,99999,9,999999999,0.0,999,999,99
2050,1,31,1,0,*?*?*?*?*?*?*?*?*?*?*?*?*?*?*?*?*?*?*?*?*?*?,5.6,2.3,79,99752.9,0,-0,305,0.0,-0.0,0.0,0,0,0,0,218,2.1,10,5,9999,99999,9,999999999,0.0,999,999,99
2050,1,31,2,0,*?*?*?*?*?*?*?*?*?*?*?*?*?*?*?*?*?*?*?*?*?*?,4.7,1.0,77,99752.9,0,-0,301,0.0,-0.0,0.0,0,0,0,0,217,2.6,10,5,9999,99999,9,999999999,0.0,999,999,99
2050,1,31,3,0,*?*?*?*?*?*?*?*?*?*?*?*?*?*?*?*?*?*?*?*?*?*?,4.8,0.2,72,99752.9,0,-0,302,0.0,-0.0,0.0,0,0,0,0,215,1.5,10,5,9999,99999,9,999999999,0.0,999,999,99
2050,1,31,4,0,*?*?*?*?*?*?*?*?*?*?*?*?*?*?*?*?*?*?*?*?*?*?,3.8,0.4,78,99752.9,0,-0,297,0.0,-0.0,0.0,0,0,0,0,213,1.5,10,5,9999,99999,9,999999999,0.0,999,999,99
2050,1,31,5,0,*?*?*?*?*?*?*?*?*?*?*?*?*?*?*?*?*?*?*?*?*?*?,2.9,-0.2,79,99752.9,0,-0,294,0.0,-0.0,0.0,0,0,0,0,212,1.0,10,5,9999,99999,9,999999999,0.0,999,999,99
2050,1,31,6,0,*?*?*?*?*?*?*?*?*?*?*?*?*?*?*?*?*?*?*?*?*?*?,3.6,-1.7,67,99752.9,0,-0,297,0.0,-0.0,0.0,0,0,0,0,210,1.0,10,5,9999,99999,9,999999999,0.0,999,999,99
2050,1,31,7,0,*?*?*?*?*?*?*?*?*?*?*?*?*?*?*?*?*?*?*?*?*?*?,4.2,-0.4,71,99752.9,0,-0,299,0.0,-0.0,0.0,0,0,0,0,218,1.0,10,5,9999,99999,9,999999999,0.0,999,999,99
2050,1,31,8,0,*?*?*?*?*?*?*?*?*?*?*?*?*?*?*?*?*?*?*?*?*?*?,4.4,-0.4,71,99752.9,35,1398,300,0.0,0.0,0.0,0,0,0,0,227,2.6,10,5,9999,99999,9,999999999,0.0,999,999,99
2050,1,31,9,0,*?*?*?*?*?*?*?*?*?*?*?*?*?*?*?*?*?*?*?*?*?*?,4.5,0.2,74,99752.9,189,1404,300,22.8,0.0,22.8,2689,-0,2692,885,235,3.1,10,5,9999,99999,9,999999999,0.0,999,999,99
2050,1,31,10,0,*?*?*?*?*?*?*?*?*?*?*?*?*?*?*?*?*?*?*?*?*?*?,6.1,1.7,73,99752.9,307,1408,302,79.4,48.5,68.9,8716,4019,7805,1800,243,3.6,9,5,9999,99999,9,999999999,0.0,999,999,99
2050,1,31,11,0,*?*?*?*?*?*?*?*?*?*?*?*?*?*?*?*?*?*?*?*?*?*?,8.2,2.7,68,99752.9,380,1409,311,104.1,51.3,90.3,11425,4521,10209,2415,252,5.7,9,5,9999,99999,9,999999999,0.0,999,999,99
2050,1,31,12,0,*?*?*?*?*?*?*?*?*?*?*?*?*?*?*?*?*?*?*?*?*?*?,10.0,3.2,62,99752.9,403,1409,319,111.9,52.0,97.0,12284,4652,10970,2619,260,5.2,9,5,9999,99999,9,999999999,0.0,999,999,99
2050,1,31,13,0,*?*?*?*?*?*?*?*?*?*?*?*?*?*?*?*?*?*?*?*?*?*?,10.1,3.2,62,99752.9,374,1406,320,102.3,51.2,88.7,11232,4491,10037,2369,258,4.6,9,5,9999,99999,9,999999999,0.0,999,999,99
2050,1,31,14,0,*?*?*?*?*?*?*?*?*?*?*?*?*?*?*?*?*?*?*?*?*?*?,10.0,2.9,61,99752.9,297,1408,319,76.0,48.0,65.9,8345,3938,7475,1718,257,6.2,9,5,9999,99999,9,999999999,0.0,999,999,99
2050,1,31,15,0,*?*?*?*?*?*?*?*?*?*?*?*?*?*?*?*?*?*?*?*?*?*?,10.0,3.6,64,99752.9,175,1405,320,34.8,37.2,30.2,3895,2331,3627,633,255,4.6,9,5,9999,99999,9,999999999,0.0,999,999,99
2050,1,31,16,0,*?*?*?*?*?*?*?*?*?*?*?*?*?*?*?*?*?*?*?*?*?*?,10.0,3.4,63,99752.9,18,1401,324,0.0,0.0,0.0,0,0,0,0,253,6.2,10,5,9999,99999,9,999999999,0.0,999,999,99
2050,1,31,17,0,*?*?*?*?*?*?*?*?*?*?*?*?*?*?*?*?*?*?*?*?*?*?,8.3,2.9,68,99752.9,0,-0,317,0.0,-0.0,0.0,0,0,0,0,252,5.2,10,5,9999,99999,9,999999999,0.0,999,999,99
2050,1,31,18,0,*?*?*?*?*?*?*?*?*?*?*?*?*?*?*?*?*?*?*?*?*?*?,7.3,2.7,72,99752.9,0,-0,312,0.0,-0.0,0.0,0,0,0,0,250,5.7,10,5,9999,99999,9,999999999,0.0,999,999,99
2050,1,31,19,0,*?*?*?*?*?*?*?*?*?*?*?*?*?*?*?*?*?*?*?*?*?*?,7.0,2.1,71,99752.9,0,-0,311,0.0,-0.0,0.0,0,0,0,0,243,5.2,10,5,9999,99999,9,999999999,0.0,999,999,99
2050,1,31,20,0,*?*?*?*?*?*?*?*?*?*?*?*?*?*?*?*?*?*?*?*?*?*?,6.7,1.0,67,99752.9,0,-0,310,0.0,-0.0,0.0,0,0,0,0,237,5.2,10,5,9999,99999,9,999999999,0.0,999,999,99
2050,1,31,21,0,*?*?*?*?*?*?*?*?*?*?*?*?*?*?*?*?*?*?*?*?*?*?,6.6,1.7,71,99752.9,0,-0,309,0.0,-0.0,0.0,0,0,0,0,230,1.5,10,5,9999,99999,9,999999999,0.0,999,999,99
2050,1,31,22,0,*?*?*?*?*?*?*?*?*?*?*?*?*?*?*?*?*?*?*?*?*?*?,5.0,1.5,78,99752.9,0,-0,302,0.0,-0.0,0.0,0,0,0,0,223,3.1,10,5,9999,99999,9,999999999,0.0,999,999,99
2050,1,31,23,0,*?*?*?*?*?*?*?*?*?*?*?*?*?*?*?*?*?*?*?*?*?*?,4.7,1.5,80,99752.9,0,-0,301,0.0,-0.0,0.0,0,0,0,0,217,1.0,10,5,9999,99999,9,999999999,0.0,999,999,99
2050,1,31,24,0,*?*?*?*?*?*?*?*?*?*?*?*?*?*?*?*?*?*?*?*?*?*?,6.8,3.6,79,99752.9,0,-0,310,0.0,-0.0,0.0,0,0,0,0,220,1.5,10,5,9999,99999,9,999999999,0.0,999,999,99
2050,2,1,1,0,*?*?*?*?*?*?*?*?*?*?*?*?*?*?*?*?*?*?*?*?*?*?,3.5,-0.4,75,99933.3,0,-0,296,0.0,-0.0,0.0,0,0,0,0,213,1.5,10,5,9999,99999,9,999999999,0.0,999,999,99
2050,2,1,2,0,*?*?*?*?*?*?*?*?*?*?*?*?*?*?*?*?*?*?*?*?*?*?,2.7,-1.3,74,99933.3,0,-0,293,0.0,-0.0,0.0,0,0,0,0,217,1.5,10,5,9999,99999,9,999999999,0.0,999,999,99
2050,2,1,3,0,*?*?*?*?*?*?*?*?*?*?*?*?*?*?*?*?*?*?*?*?*?*?,3.6,-0.0,78,99933.3,0,-0,297,0.0,-0.0,0.0,0,0,0,0,220,2.1,10,5,9999,99999,9,999999999,0.0,999,999,99
2050,2,1,4,0,*?*?*?*?*?*?*?*?*?*?*?*?*?*?*?*?*?*?*?*?*?*?,2.7,0.6,87,99933.3,0,-0,293,0.0,-0.0,0.0,0,0,0,0,223,1.5,10,5,9999,99999,9,999999999,0.0,999,999,99
2050,2,1,5,0,*?*?*?*?*?*?*?*?*?*?*?*?*?*?*?*?*?*?*?*?*?*?,2.5,-0.6,80,99933.3,0,-0,292,0.0,-0.0,0.0,0,0,0,0,227,3.1,10,5,9999,99999,9,999999999,0.0,999,999,99
2050,2,1,6,0,*?*?*?*?*?*?*?*?*?*?*?*?*?*?*?*?*?*?*?*?*?*?,2.6,0.2,84,99933.3,0,-0,292,0.0,-0.0,0.0,0,0,0,0,230,2.1,10,5,9999,99999,9,999999999,0.0,999,999,99
2050,2,1,7,0,*?*?*?*?*?*?*?*?*?*?*?*?*?*?*?*?*?*?*?*?*?*?,1.8,-0.0,87,99933.3,0,-0,289,0.0,-0.0,0.0,0,0,0,0,232,2.1,10,5,9999,99999,9,999999999,0.0,999,999,99
2050,2,1,8,0,*?*?*?*?*?*?*?*?*?*?*?*?*?*?*?*?*?*?*?*?*?*?,1.1,-0.8,87,99933.3,41,1413,286,0.0,0.0,0.0,0,0,0,0,233,3.6,10,5,9999,99999,9,999999999,0.0,999,999,99
2050,2,1,9,0,*?*?*?*?*?*?*?*?*?*?*?*?*?*?*?*?*?*?*?*?*?*?,2.9,-0.4,79,99933.3,195,1405,289,41.6,39.9,36.1,4634,2639,4307,760,235,4.1,9,5,9999,99999,9,999999999,0.0,999,999,99
2050,2,1,10,0,*?*?*?*?*?*?*?*?*?*?*?*?*?*?*?*?*?*?*?*?*?*?,4.7,1.5,80,99933.3,313,1407,296,81.5,48.8,70.7,8948,4069,8010,1851,237,3.6,9,5,9999,99999,9,999999999,0.0,999,999,99
2050,2,1,11,0,*?*?*?*?*?*?*?*?*?*?*?*?*?*?*?*?*?*?*?*?*?*?,7.3,3.4,77,99933.3,386,1407,307,106.3,51.5,92.2,11665,4559,10422,2471,238,4.6,9,5,9999,99999,9,999999999,0.0,999,999,99
2050,2,1,12,0,*?*?*?*?*?*?*?*?*?*?*?*?*?*?*?*?*?*?*?*?*?*?,8.4,2.7,67,99933.3,409,1407,317,65.7,0.0,65.7,7678,0,7697,2677,240,4.1,10,5,9999,99999,9,999999999,0.0,999,999,99
2050,2,1,13,0,*?*?*?*?*?*?*?*?*?*?*?*?*?*?*?*?*?*?*?*?*?*?,8.5,3.9,74,99933.3,381,1407,317,60.2,0.0,60.2,7032,0,7049,2431,255,4.6,10,5,9999,99999,9,999999999,0.0,999,999,99
2050,2,1,14,0,*?*?*?*?*?*?*?*?*?*?*?*?*?*?*?*?*?*?*?*?*?*?,8.6,4.8,78,99933.3,303,1405,318,45.1,0.0,45.1,5264,0,5274,1779,270,5.2,10,5,9999,99999,9,999999999,0.0,999,999,99
2050,2,1,15,0,*?*?*?*?*?*?*?*?*?*?*?*?*?*?*?*?*?*?*?*?*?*?,8.5,5.0,79,99933.3,182,1408,317,21.3,0.0,21.3,2522,-0,2525,829,285,5.7,10,5,9999,99999,9,999999999,0.0,999,999,99
2050,2,1,16,0,*?*?*?*?*?*?*?*?*?*?*?*?*?*?*?*?*?*?*?*?*?*?,8.5,5.3,81,99933.3,25,1435,317,0.0,0.0,0.0,0,0,0,0,300,5.7,10,5,9999,99999,9,999999999,0.0,999,999,99
2050,2,1,17,0,*?*?*?*?*?*?*?*?*?*?*?*?*?*?*?*?*?*?*?*?*?*?,7.0,5.0,87,99933.3,0,-0,311,0.0,-0.0,0.0,0,0,0,0,315,5.7,10,5,9999,99999,9,999999999,0.0,999,999,99
2050,2,1,18,0,*?*?*?*?*?*?*?*?*?*?*?*?*?*?*?*?*?*?*?*?*?*?,5.9,5.0,94,99933.3,0,-0,306,0.0,-0.0,0.0,0,0,0,0,330,5.7,10,5,9999,99999,9,999999999,0.0,999,999,99
2050,2,1,19,0,*?*?*?*?*?*?*?*?*?*?*?*?*?*?*?*?*?*?*?*?*?*?,4.8,4.6,100,99933.3,0,-0,301,0.0,-0.0,0.0,0,0,0,0,330,5.2,10,5,9999,99999,9,999999999,0.0,999,999,99
2050,2,1,20,0,*?*?*?*?*?*?*?*?*?*?*?*?*?*?*?*?*?*?*?*?*?*?,4.4,4.5,100,99933.3,0,-0,299,0.0,-0.0,0.0,0,0,0,0,330,3.1,10,5,9999,99999,9,999999999,0.0,999,999,99
2050,2,1,21,0,*?*?*?*?*?*?*?*?*?*?*?*?*?*?*?*?*?*?*?*?*?*?,3.7,3.2,97,99933.3,0,-0,296,0.0,-0.0,0.0,0,0,0,0,330,2.1,10,5,9999,99999,9,999999999,0.0,999,999,99
2050,2,1,22,0,*?*?*?*?*?*?*?*?*?*?*?*?*?*?*?*?*?*?*?*?*?*?,3.9,3.0,95,99933.3,0,-0,297,0.0,-0.0,0.0,0,0,0,0,330,3.6,10,5,9999,99999,9,999999999,0.0,999,999,99
2050,2,1,23,0,*?*?*?*?*?*?*?*?*?*?*?*?*?*?*?*?*?*?*?*?*?*?,4.7,3.9,96,99933.3,0,-0,301,0.0,-0.0,0.0,0,0,0,0,330,0.5,10,5,9999,99999,9,999999999,0.0,999,999,99
2050,2,1,24,0,*?*?*?*?*?*?*?*?*?*?*?*?*?*?*?*?*?*?*?*?*?*?,4.3,0.6,77,99933.3,0,-0,299,0.0,-0.0,0.0,0,0,0,0,210,1.5,10,5,9999,99999,9,999999999,0.0,999,999,99
2050,2,2,1,0,*?*?*?*?*?*?*?*?*?*?*?*?*?*?*?*?*?*?*?*?*?*?,5.5,4.8,96,101862,0,-0,304,0.0,-0.0,0.0,0,0,0,0,325,1.5,10,5,9999,99999,9,999999999,0.1,999,999,99
2050,2,2,2,0,*?*?*?*?*?*?*?*?*?*?*?*?*?*?*?*?*?*?*?*?*?*?,5.5,5.3,98,101862,0,-0,304,0.0,-0.0,0.0,0,0,0,0,320,4.6,10,5,9999,99999,9,999999999,0.0,999,999,99
2050,2,2,3,0,*?*?*?*?*?*?*?*?*?*?*?*?*?*?*?*?*?*?*?*?*?*?,6.5,6.2,99,101862,0,-0,308,0.0,-0.0,0.0,0,0,0,0,315,1.5,10,5,9999,99999,9,999999999,1.3,999,999,99
2050,2,2,4,0,*?*?*?*?*?*?*?*?*?*?*?*?*?*?*?*?*?*?*?*?*?*?,7.2,5.6,90,101862,0,-0,311,0.0,-0.0,0.0,0,0,0,0,310,2.1,10,5,9999,99999,9,999999999,1.6,999,999,99
2050,2,2,5,0,*?*?*?*?*?*?*?*?*?*?*?*?*?*?*?*?*?*?*?*?*?*?,6.4,5.6,96,101862,0,-0,308,0.0,-0.0,0.0,0,0,0,0,305,1.0,10,5,9999,99999,9,999999999,1.6,999,999,99
2050,2,2,6,0,*?*?*?*?*?*?*?*?*?*?*?*?*?*?*?*?*?*?*?*?*?*?,7.1,5.5,89,101862,0,-0,311,0.0,-0.0,0.0,0,0,0,0,300,4.1,10,5,9999,99999,9,999999999,1.6,999,999,99
2050,2,2,7,0,*?*?*?*?*?*?*?*?*?*?*?*?*?*?*?*?*?*?*?*?*?*?,6.5,5.5,93,101862,0,-0,308,0.0,-0.0,0.0,0,0,0,0,302,5.2,10,5,9999,99999,9,999999999,0.9,999,999,99
2050,2,2,8,0,*?*?*?*?*?*?*?*?*?*?*?*?*?*?*?*?*?*?*?*?*?*?,7.2,6.4,95,101862,47,1419,311,0.0,0.0,0.0,0,0,0,0,303,5.7,10,5,9999,99999,9,999999999,0.1,999,999,99
2050,2,2,9,0,*?*?*?*?*?*?*?*?*?*?*?*?*?*?*?*?*?*?*?*?*?*?,7.6,6.9,95,101862,201,1405,309,43.7,40.6,37.9,4859,2725,4514,798,305,4.6,9,5,9999,99999,9,999999999,0.1,999,999,99
2050,2,2,10,0,*?*?*?*?*?*?*?*?*?*?*?*?*?*?*?*?*?*?*?*?*?*?,8.9,8.3,96,101862,319,1406,315,83.7,49.1,72.6,9184,4118,8220,1903,307,4.1,9,5,9999,99999,9,999999999,0.0,999,999,99
2050,2,2,11,0,*?*?*?*?*?*?*?*?*?*?*?*?*?*?*?*?*?*?*?*?*?*?,10.0,8.3,89,101862,392,1405,323,62.5,0.0,62.5,7295,0,7313,2530,308,4.6,10,5,9999,99999,9,999999999,0.0,999,999,99
2050,2,2,12,0,*?*?*?*?*?*?*?*?*?*?*?*?*?*?*?*?*?*?*?*?*?*?,11.0,8.1,83,101862,416,1408,324,116.4,52.4,101.0,12781,4722,11411,2738,310,5.2,9,5,9999,99999,9,999999999,0.0,999,999,99
2050,2,2,13,0,*?*?*?*?*?*?*?*?*?*?*?*?*?*?*?*?*?*?*?*?*?*?,10.9,8.3,84,101862,388,1408,328,61.6,0.0,61.6,7188,0,7206,2490,295,3.6,10,5,9999,99999,9,999999999,0.0,999,999,99
2050,2,2,14,0,*?*?*?*?*?*?*?*?*?*?*?*?*?*?*?*?*?*?*?*?*?*?,10.9,8.7,86,101862,310,1406,327,46.4,0.0,46.4,5417,0,5428,1835,280,4.1,10,5,9999,99999,9,999999999,0.5,999,999,99
2050,2,2,15,0,*?*?*?*?*?*?*?*?*?*?*?*?*?*?*?*?*?*?*?*?*?*?,11.0,8.8,87,101862,189,1410,328,22.6,0.0,22.6,2672,-0,2675,879,265,5.2,10,5,9999,99999,9,999999999,0.7,999,999,99
2050,2,2,16,0,*?*?*?*?*?*?*?*?*?*?*?*?*?*?*?*?*?*?*?*?*?*?,10.9,8.4,85,101862,31,1406,328,0.0,0.0,0.0,0,0,0,0,250,3.1,10,5,9999,99999,9,999999999,0.0,999,999,99
2050,2,2,17,0,*?*?*?*?*?*?*?*?*?*?*?*?*?*?*?*?*?*?*?*?*?*?,9.3,7.6,89,101862,0,-0,320,0.0,-0.0,0.0,0,0,0,0,235,3.1,10,5,9999,99999,9,999999999,0.0,999,999,99
2050,2,2,18,0,*?*?*?*?*?*?*?*?*?*?*?*?*?*?*?*?*?*?*?*?*?*?,9.2,7.7,90,101862,0,-0,320,0.0,-0.0,0.0,0,0,0,0,220,2.6,10,5,9999,99999,9,999999999,0.0,999,999,99
2050,2,2,19,0,*?*?*?*?*?*?*?*?*?*?*?*?*?*?*?*?*?*?*?*?*?*?,8.8,8.1,96,101862,0,-0,318,0.0,-0.0,0.0,0,0,0,0,217,5.2,10,5,9999,99999,9,999999999,0.0,999,999,99
2050,2,2,20,0,*?*?*?*?*?*?*?*?*?*?*?*?*?*?*?*?*?*?*?*?*?*?,8.8,6.6,86,101862,0,-0,318,0.0,-0.0,0.0,0,0,0,0,213,4.6,10,5,9999,99999,9,999999999,0.0,999,999,99
2050,2,2,21,0,*?*?*?*?*?*?*?*?*?*?*?*?*?*?*?*?*?*?*?*?*?*?,7.8,5.5,86,101862,0,-0,314,0.0,-0.0,0.0,0,0,0,0,210,2.1,10,5,9999,99999,9,999999999,0.0,999,999,99
2050,2,2,22,0,*?*?*?*?*?*?*?*?*?*?*?*?*?*?*?*?*?*?*?*?*?*?,7.4,5.3,86,101862,0,-0,312,0.0,-0.0,0.0,0,0,0,0,207,2.6,10,5,9999,99999,9,999999999,0.0,999,999,99
2050,2,2,23,0,*?*?*?*?*?*?*?*?*?*?*?*?*?*?*?*?*?*?*?*?*?*?,6.5,5.9,96,101862,0,-0,308,0.0,-0.0,0.0,0,0,0,0,203,2.6,10,5,9999,99999,9,999999999,0.3,999,999,99
2050,2,2,24,0,*?*?*?*?*?*?*?*?*?*?*?*?*?*?*?*?*?*?*?*?*?*?,5.5,4.5,93,101862,0,-0,304,0.0,-0.0,0.0,0,0,0,0,330,1.5,10,5,9999,99999,9,999999999,0.0,999,999,99
2050,2,3,1,0,*?*?*?*?*?*?*?*?*?*?*?*?*?*?*?*?*?*?*?*?*?*?,3.5,2.7,94,100853,0,-0,296,0.0,-0.0,0.0,0,0,0,0,205,3.6,10,5,9999,99999,9,999999999,0.0,999,999,99
2050,2,3,2,0,*?*?*?*?*?*?*?*?*?*?*?*?*?*?*?*?*?*?*?*?*?*?,1.8,0.6,92,100853,0,-0,289,0.0,-0.0,0.0,0,0,0,0,210,3.6,10,5,9999,99999,9,999999999,0.0,999,999,99
2050,2,3,3,0,*?*?*?*?*?*?*?*?*?*?*?*?*?*?*?*?*?*?*?*?*?*?,1.9,0.8,93,100853,0,-0,289,0.0,-0.0,0.0,0,0,0,0,215,5.7,10,5,9999,99999,9,999999999,0.1,999,999,99
2050,2,3,4,0,*?*?*?*?*?*?*?*?*?*?*?*?*?*?*?*?*?*?*?*?*?*?,1.6,1.5,98,100853,0,-0,288,0.0,-0.0,0.0,0,0,0,0,220,3.6,10,5,9999,99999,9,999999999,0.0,999,999,99
2050,2,3,5,0,*?*?*?*?*?*?*?*?*?*?*?*?*?*?*?*?*?*?*?*?*?*?,1.9,1.3,95,100853,0,-0,289,0.0,-0.0,0.0,0,0,0,0,225,3.6,10,5,9999,99999,9,999999999,0.0,999,999,99
2050,2,3,6,0,*?*?*?*?*?*?*?*?*?*?*?*?*?*?*?*?*?*?*?*?*?*?,0.5,0.2,98,100853,0,-0,283,0.0,-0.0,0.0,0,0,0,0,230,4.1,10,5,9999,99999,9,999999999,0.0,999,999,99
2050,2,3,7,0,*?*?*?*?*?*?*?*?*?*?*?*?*?*?*?*?*?*?*?*?*?*?,-0.8,-1.5,95,100853,0,-0,278,0.0,-0.0,0.0,0,0,0,0,237,3.6,10,5,9999,99999,9,999999999,0.0,999,999,99
2050,2,3,8,0,*?*?*?*?*?*?*?*?*?*?*?*?*?*?*?*?*?*?*?*?*?*?,1.0,-0.6,88,100853,52,1394,286,0.0,0.0,0.0,0,0,0,0,243,5.7,10,5,9999,99999,9,999999999,0.0,999,999,99
2050,2,3,9,0,*?*?*?*?*?*?*?*?*?*?*?*?*?*?*?*?*?*?*?*?*?*?,2.8,-1.7,70,100853,207,1403,293,26.3,0.0,26.3,3098,0,3102,1023,250,3.6,10,5,9999,99999,9,999999999,0.0,999,999,99
2050,2,3,10,0,*?*?*?*?*?*?*?*?*?*?*?*?*?*?*?*?*?*?*?*?*?*?,4.9,-0.4,67,100853,326,1408,302,49.4,0.0,49.4,5772,0,5784,1963,257,3.1,10,5,9999,99999,9,999999999,0.0,999,999,99
2050,2,3,11,0,*?*?*?*?*?*?*?*?*?*?*?*?*?*?*?*?*?*?*?*?*?*?,8.4,1.5,61,100853,399,1407,317,63.8,0.0,63.8,7449,0,7468,2589,263,5.2,10,5,9999,99999,9,999999999,0.0,999,999,99
2050,2,3,12,0,*?*?*?*?*?*?*?*?*?*?*?*?*?*?*?*?*?*?*?*?*?*?,9.9,3.0,62,100853,422,1405,324,68.4,0.0,68.4,7988,0,8008,2796,270,6.2,10,5,9999,99999,9,999999999,0.3,999,999,99
2050,2,3,13,0,*?*?*?*?*?*?*?*?*?*?*?*?*?*?*?*?*?*?*?*?*?*?,9.9,3.2,63,100853,394,1405,324,62.9,0.0,62.9,7345,0,7363,2549,263,6.2,10,5,9999,99999,9,999999999,0.0,999,999,99
2050,2,3,14,0,*?*?*?*?*?*?*?*?*?*?*?*?*?*?*?*?*?*?*?*?*?*?,10.0,1.7,56,100853,317,1407,325,47.7,0.0,47.7,5574,0,5586,1891,257,5.2,10,5,9999,99999,9,999999999,0.0,999,999,99
2050,2,3,15,0,*?*?*?*?*?*?*?*?*?*?*?*?*?*?*?*?*?*?*?*?*?*?,9.9,2.7,60,100853,195,1405,324,24.0,0.0,24.0,2824,-0,2827,930,250,3.6,10,5,9999,99999,9,999999999,0.0,999,999,99
2050,2,3,16,0,*?*?*?*?*?*?*?*?*?*?*?*?*?*?*?*?*?*?*?*?*?*?,9.9,3.4,64,100853,38,1422,324,0.0,0.0,0.0,0,0,0,0,243,1.5,10,5,9999,99999,9,999999999,0.0,999,999,99
2050,2,3,17,0,*?*?*?*?*?*?*?*?*?*?*?*?*?*?*?*?*?*?*?*?*?*?,7.1,3.4,78,100853,0,-0,311,0.0,-0.0,0.0,0,0,0,0,237,3.1,10,5,9999,99999,9,999999999,0.0,999,999,99
2050,2,3,18,0,*?*?*?*?*?*?*?*?*?*?*?*?*?*?*?*?*?*?*?*?*?*?,5.8,3.0,83,100853,0,-0,306,0.0,-0.0,0.0,0,0,0,0,230,1.5,10,5,9999,99999,9,999999999,0.0,999,999,99
2050,2,3,19,0,*?*?*?*?*?*?*?*?*?*?*?*?*?*?*?*?*?*?*?*?*?*?,4.7,1.9,81,100853,0,-0,301,0.0,-0.0,0.0,0,0,0,0,233,3.1,10,5,9999,99999,9,999999999,0.0,999,999,99
2050,2,3,20,0,*?*?*?*?*?*?*?*?*?*?*?*?*?*?*?*?*?*?*?*?*?*?,3.3,2.1,91,100853,0,-0,295,0.0,-0.0,0.0,0,0,0,0,237,3.1,10,5,9999,99999,9,999999999,0.0,999,999,99
2050,2,3,21,0,*?*?*?*?*?*?*?*?*?*?*?*?*?*?*?*?*?*?*?*?*?*?,3.4,1.9,89,100853,0,-0,295,0.0,-0.0,0.0,0,0,0,0,240,2.1,10,5,9999,99999,9,999999999,0.0,999,999,99
2050,2,3,22,0,*?*?*?*?*?*?*?*?*?*?*?*?*?*?*?*?*?*?*?*?*?*?,2.7,-0.6,78,100853,0,-0,293,0.0,-0.0,0.0,0,0,0,0,243,1.0,10,5,9999,99999,9,999999999,0.6,999,999,99
2050,2,3,23,0,*?*?*?*?*?*?*?*?*?*?*?*?*?*?*?*?*?*?*?*?*?*?,2.6,-1.3,75,100853,0,-0,292,0.0,-0.0,0.0,0,0,0,0,247,1.5,10,5,9999,99999,9,999999999,0.4,999,999,99
2050,2,3,24,0,*?*?*?*?*?*?*?*?*?*?*?*?*?*?*?*?*?*?*?*?*?*?,5.5,4.3,91,100853,0,-0,304,0.0,-0.0,0.0,0,0,0,0,200,2.6,10,5,9999,99999,9,999999999,0.1,999,999,99
2050,2,4,1,0,*?*?*?*?*?*?*?*?*?*?*?*?*?*?*?*?*?*?*?*?*?*?,3.4,-0.8,73,100020,0,-0,296,0.0,-0.0,0.0,0,0,0,0,253,1.5,10,5,9999,99999,9,999999999,0.0,999,999,99
2050,2,4,2,0,*?*?*?*?*?*?*?*?*?*?*?*?*?*?*?*?*?*?*?*?*?*?,4.4,-0.6,69,100020,0,-0,300,0.0,-0.0,0.0,0,0,0,0,257,2.1,10,5,9999,99999,9,999999999,0.0,999,999,99
2050,2,4,3,0,*?*?*?*?*?*?*?*?*?*?*?*?*?*?*?*?*?*?*?*?*?*?,4.7,-0.4,69,100020,0,-0,301,0.0,-0.0,0.0,0,0,0,0,260,0.5,10,5,9999,99999,9,999999999,0.0,999,999,99
2050,2,4,4,0,*?*?*?*?*?*?*?*?*?*?*?*?*?*?*?*?*?*?*?*?*?*?,4.0,-1.1,69,100020,0,-0,298,0.0,-0.0,0.0,0,0,0,0,263,2.1,10,5,9999,99999,9,999999999,0.0,999,999,99
2050,2,4,5,0,*?*?*?*?*?*?*?*?*?*?*?*?*?*?*?*?*?*?*?*?*?*?,4.6,-0.2,70,100020,0,-0,301,0.0,-0.0,0.0,0,0,0,0,267,4.1,10,5,9999,99999,9,999999999,0.0,999,999,99
2050,2,4,6,0,*?*?*?*?*?*?*?*?*?*?*?*?*?*?*?*?*?*?*?*?*?*?,4.0,-0.2,74,100020,0,-0,298,0.0,-0.0,0.0,0,0,0,0,270,1.0,10,5,9999,99999,9,999999999,0.0,999,999,99
2050,2,4,7,0,*?*?*?*?*?*?*?*?*?*?*?*?*?*?*?*?*?*?*?*?*?*?,4.1,-0.4,71,100020,0,-0,299,0.0,-0.0,0.0,0,0,0,0,270,1.0,10,5,9999,99999,9,999999999,0.0,999,999,99
2050,2,4,8,0,*?*?*?*?*?*?*?*?*?*?*?*?*?*?*?*?*?*?*?*?*?*?,4.4,0.2,73,100020,58,1394,295,0.0,0.0,0.0,0,0,0,0,270,2.6,9,5,9999,99999,9,999999999,0.0,999,999,99
2050,2,4,9,0,*?*?*?*?*?*?*?*?*?*?*?*?*?*?*?*?*?*?*?*?*?*?,4.6,0.2,73,100020,214,1408,285,75.0,176.2,48.2,8007,11258,5869,878,270,3.1,7,4,9999,99999,9,999999999,0.2,999,999,99
2050,2,4,10,0,*?*?*?*?*?*?*?*?*?*?*?*?*?*?*?*?*?*?*?*?*?*?,6.8,2.3,72,100020,332,1405,281,169.4,421.7,69.8,17902,34038,9268,1263,270,5.2,4,2,9999,99999,9,999999999,0.0,999,999,99
2050,2,4,11,0,*?*?*?*?*?*?*?*?*?*?*?*?*?*?*?*?*?*?*?*?*?*?,9.5,3.0,64,100020,406,1407,298,209.4,381.1,99.5,21841,33135,12719,1857,270,5.7,5,3,9999,99999,9,999999999,0.1,999,999,99
2050,2,4,12,0,*?*?*?*?*?*?*?*?*?*?*?*?*?*?*?*?*?*?*?*?*?*?,10.3,3.2,61,100020,429,1405,301,224.2,385.6,106.5,23381,34168,13548,2003,270,4.6,5,3,9999,99999,9,999999999,0.2,999,999,99
2050,2,4,13,0,*?*?*?*?*?*?*?*?*?*?*?*?*?*?*?*?*?*?*?*?*?*?,10.3,3.8,64,100020,401,1405,302,206.7,380.2,98.2,21557,32916,12569,1831,267,5.2,5,3,9999,99999,9,999999999,0.2,999,999,99
2050,2,4,14,0,*?*?*?*?*?*?*?*?*?*?*?*?*?*?*?*?*?*?*?*?*?*?,10.5,3.6,61,100020,324,1407,312,133.6,207.1,85.9,14136,16657,10125,1654,263,7.7,7,4,9999,99999,9,999999999,0.0,999,999,99
2050,2,4,15,0,*?*?*?*?*?*?*?*?*?*?*?*?*?*?*?*?*?*?*?*?*?*?,10.4,3.2,61,100020,202,1406,316,58.2,102.1,43.5,6231,6311,5327,784,260,6.2,8,4,9999,99999,9,999999999,0.0,999,999,99
2050,2,4,16,0,*?*?*?*?*?*?*?*?*?*?*?*?*?*?*?*?*?*?*?*?*?*?,10.4,4.3,65,100020,44,1399,321,0.0,0.0,0.0,0,0,0,0,257,5.7,9,5,9999,99999,9,999999999,0.0,999,999,99
2050,2,4,17,0,*?*?*?*?*?*?*?*?*?*?*?*?*?*?*?*?*?*?*?*?*?*?,9.0,3.8,69,100020,0,-0,320,0.0,-0.0,0.0,0,0,0,0,253,4.1,10,5,9999,99999,9,999999999,0.0,999,999,99
2050,2,4,18,0,*?*?*?*?*?*?*?*?*?*?*?*?*?*?*?*?*?*?*?*?*?*?,7.8,2.7,69,100020,0,-0,315,0.0,-0.0,0.0,0,0,0,0,250,4.1,10,5,9999,99999,9,999999999,0.5,999,999,99
2050,2,4,19,0,*?*?*?*?*?*?*?*?*?*?*?*?*?*?*?*?*?*?*?*?*?*?,6.5,1.9,72,100020,0,-0,309,0.0,-0.0,0.0,0,0,0,0,250,3.1,10,5,9999,99999,9,999999999,0.5,999,999,99
2050,2,4,20,0,*?*?*?*?*?*?*?*?*?*?*?*?*?*?*?*?*?*?*?*?*?*?,6.0,1.5,73,100020,0,-0,307,0.0,-0.0,0.0,0,0,0,0,250,5.2,10,5,9999,99999,9,999999999,0.5,999,999,99
2050,2,4,21,0,*?*?*?*?*?*?*?*?*?*?*?*?*?*?*?*?*?*?*?*?*?*?,5.6,2.1,77,100020,0,-0,305,0.0,-0.0,0.0,0,0,0,0,250,7.2,10,5,9999,99999,9,999999999,0.5,999,999,99
2050,2,4,22,0,*?*?*?*?*?*?*?*?*?*?*?*?*?*?*?*?*?*?*?*?*?*?,5.9,2.5,78,100020,0,-0,306,0.0,-0.0,0.0,0,0,0,0,250,2.6,10,5,9999,99999,9,999999999,0.3,999,999,99
2050,2,4,23,0,*?*?*?*?*?*?*?*?*?*?*?*?*?*?*?*?*?*?*?*?*?*?,5.1,1.9,79,100020,0,-0,303,0.0,-0.0,0.0,0,0,0,0,250,2.1,10,5,9999,99999,9,999999999,0.0,999,999,99
2050,2,4,24,0,*?*?*?*?*?*?*?*?*?*?*?*?*?*?*?*?*?*?*?*?*?*?,2.4,-1.1,77,100020,0,-0,292,0.0,-0.0,0.0,0,0,0,0,250,1.5,10,5,9999,99999,9,999999999,0.0,999,999,99
2050,2,5,1,0,*?*?*?*?*?*?*?*?*?*?*?*?*?*?*?*?*?*?*?*?*?*?,4.3,3.8,100,99073.3,0,-0,299,0.0,-0.0,0.0,0,0,0,0,248,3.1,10,5,9999,99999,9,999999999,0.0,999,999,99
2050,2,5,2,0,*?*?*?*?*?*?*?*?*?*?*?*?*?*?*?*?*?*?*?*?*?*?,4.3,4.3,100,99073.3,0,-0,299,0.0,-0.0,0.0,0,0,0,0,247,3.1,10,5,9999,99999,9,999999999,0.0,999,999,99
2050,2,5,3,0,*?*?*?*?*?*?*?*?*?*?*?*?*?*?*?*?*?*?*?*?*?*?,3.4,3.4,100,99073.3,0,-0,295,0.0,-0.0,0.0,0,0,0,0,245,2.6,10,5,9999,99999,9,999999999,0.0,999,999,99
2050,2,5,4,0,*?*?*?*?*?*?*?*?*?*?*?*?*?*?*?*?*?*?*?*?*?*?,2.4,2.3,100,99073.3,0,-0,291,0.0,-0.0,0.0,0,0,0,0,243,0.5,10,5,9999,99999,9,999999999,0.0,999,999,99
2050,2,5,5,0,*?*?*?*?*?*?*?*?*?*?*?*?*?*?*?*?*?*?*?*?*?*?,3.3,2.9,100,99073.3,0,-0,295,0.0,-0.0,0.0,0,0,0,0,242,0.5,10,5,9999,99999,9,999999999,0.0,999,999,99
2050,2,5,6,0,*?*?*?*?*?*?*?*?*?*?*?*?*?*?*?*?*?*?*?*?*?*?,4.2,3.6,100,99073.3,0,-0,299,0.0,-0.0,0.0,0,0,0,0,240,2.6,10,5,9999,99999,9,999999999,0.0,999,999,99
2050,2,5,7,0,*?*?*?*?*?*?*?*?*?*?*?*?*?*?*?*?*?*?*?*?*?*?,3.8,3.8,100,99073.3,0,-0,297,0.0,-0.0,0.0,0,0,0,0,240,2.1,10,5,9999,99999,9,999999999,0.0,999,999,99
2050,2,5,8,0,*?*?*?*?*?*?*?*?*?*?*?*?*?*?*?*?*?*?*?*?*?*?,3.8,3.8,100,99073.3,65,1413,292,0.0,0.0,0.0,0,0,0,0,240,3.6,9,5,9999,99999,9,999999999,0.0,999,999,99
2050,2,5,9,0,*?*?*?*?*?*?*?*?*?*?*?*?*?*?*?*?*?*?*?*?*?*?,4.4,4.3,100,99073.3,220,1405,299,28.8,0.0,28.8,3387,0,3391,1121,240,5.7,10,5,9999,99999,9,999999999,0.0,999,999,99
2050,2,5,10,0,*?*?*?*?*?*?*?*?*?*?*?*?*?*?*?*?*?*?*?*?*?*?,5.9,5.8,100,99073.3,339,1407,285,167.4,364.7,79.5,17492,29624,10341,1458,240,5.2,5,3,9999,99999,9,999999999,0.0,999,999,99
2050,2,5,11,0,*?*?*?*?*?*?*?*?*?*?*?*?*?*?*?*?*?*?*?*?*?*?,7.8,6.6,95,99073.3,412,1404,298,200.5,306.1,110.7,21291,27367,12919,2185,240,6.2,6,3,9999,99999,9,999999999,0.0,999,999,99
2050,2,5,12,0,*?*?*?*?*?*?*?*?*?*?*?*?*?*?*?*?*?*?*?*?*?*?,9.0,7.4,94,99073.3,436,1405,300,228.7,386.9,108.6,23836,34494,13780,2047,240,6.2,5,3,9999,99999,9,999999999,0.0,999,999,99
2050,2,5,13,0,*?*?*?*?*?*?*?*?*?*?*?*?*?*?*?*?*?*?*?*?*?*?,8.9,7.4,94,99073.3,408,1405,307,178.6,219.5,114.8,18888,19528,13332,2286,245,6.2,7,4,9999,99999,9,999999999,0.0,999,999,99
2050,2,5,14,0,*?*?*?*?*?*?*?*?*?*?*?*?*?*?*?*?*?*?*?*?*?*?,8.9,6.9,90,99073.3,331,1407,315,87.7,49.6,76.0,9622,4205,8609,2001,250,5.7,9,5,9999,99999,9,999999999,0.0,999,999,99
2050,2,5,15,0,*?*?*?*?*?*?*?*?*?*?*?*?*?*?*?*?*?*?*?*?*?*?,9.1,6.1,85,99073.3,209,1407,320,26.6,0.0,26.6,3132,0,3137,1034,255,5.7,10,5,9999,99999,9,999999999,0.0,999,999,99
2050,2,5,16,0,*?*?*?*?*?*?*?*?*?*?*?*?*?*?*?*?*?*?*?*?*?*?,9.0,6.1,86,99073.3,51,1408,315,0.0,0.0,0.0,0,0,0,0,260,5.7,9,5,9999,99999,9,999999999,0.0,999,999,99
2050,2,5,17,0,*?*?*?*?*?*?*?*?*?*?*?*?*?*?*?*?*?*?*?*?*?*?,7.9,6.6,94,99073.3,0,-0,314,0.0,-0.0,0.0,0,0,0,0,265,4.6,10,5,9999,99999,9,999999999,0.0,999,999,99
2050,2,5,18,0,*?*?*?*?*?*?*?*?*?*?*?*?*?*?*?*?*?*?*?*?*?*?,6.5,5.3,96,99073.3,0,-0,308,0.0,-0.0,0.0,0,0,0,0,270,3.6,10,5,9999,99999,9,999999999,0.0,999,999,99
2050,2,5,19,0,*?*?*?*?*?*?*?*?*?*?*?*?*?*?*?*?*?*?*?*?*?*?,6.8,6.1,98,99073.3,0,-0,309,0.0,-0.0,0.0,0,0,0,0,283,3.6,10,5,9999,99999,9,999999999,0.0,999,999,99
2050,2,5,20,0,*?*?*?*?*?*?*?*?*?*?*?*?*?*?*?*?*?*?*?*?*?*?,5.3,4.6,99,99073.3,0,-0,303,0.0,-0.0,0.0,0,0,0,0,297,2.6,10,5,9999,99999,9,999999999,0.0,999,999,99
2050,2,5,21,0,*?*?*?*?*?*?*?*?*?*?*?*?*?*?*?*?*?*?*?*?*?*?,4.5,4.5,100,99073.3,0,-0,300,0.0,-0.0,0.0,0,0,0,0,310,2.1,10,5,9999,99999,9,999999999,0.0,999,999,99
2050,2,5,22,0,*?*?*?*?*?*?*?*?*?*?*?*?*?*?*?*?*?*?*?*?*?*?,4.9,5.0,100,99073.3,0,-0,301,0.0,-0.0,0.0,0,0,0,0,323,2.6,10,5,9999,99999,9,999999999,0.0,999,999,99
2050,2,5,23,0,*?*?*?*?*?*?*?*?*?*?*?*?*?*?*?*?*?*?*?*?*?*?,3.7,3.8,100,99073.3,0,-0,296,0.0,-0.0,0.0,0,0,0,0,337,3.1,10,5,9999,99999,9,999999999,0.0,999,999,99
2050,2,5,24,0,*?*?*?*?*?*?*?*?*?*?*?*?*?*?*?*?*?*?*?*?*?*?,4.4,2.9,94,99073.3,0,-0,300,0.0,-0.0,0.0,0,0,0,0,250,3.1,10,5,9999,99999,9,999999999,0.0,999,999,99
2050,2,6,1,0,*?*?*?*?*?*?*?*?*?*?*?*?*?*?*?*?*?*?*?*?*?*?,1.3,1.3,100,101460,0,-0,287,0.0,-0.0,0.0,0,0,0,0,347,2.6,10,5,9999,99999,9,999999999,0.0,999,999,99
2050,2,6,2,0,*?*?*?*?*?*?*?*?*?*?*?*?*?*?*?*?*?*?*?*?*?*?,0.4,0.4,100,101460,0,-0,283,0.0,-0.0,0.0,0,0,0,0,343,3.1,10,5,9999,99999,9,999999999,0.0,999,999,99
2050,2,6,3,0,*?*?*?*?*?*?*?*?*?*?*?*?*?*?*?*?*?*?*?*?*?*?,-0.3,-0.4,99,101460,0,-0,280,0.0,-0.0,0.0,0,0,0,0,340,3.1,10,5,9999,99999,9,999999999,0.0,999,999,99
2050,2,6,4,0,*?*?*?*?*?*?*?*?*?*?*?*?*?*?*?*?*?*?*?*?*?*?,-0.3,-1.5,91,101460,0,-0,280,0.0,-0.0,0.0,0,0,0,0,337,1.5,10,5,9999,99999,9,999999999,0.0,999,999,99
2050,2,6,5,0,*?*?*?*?*?*?*?*?*?*?*?*?*?*?*?*?*?*?*?*?*?*?,-0.5,-1.9,89,101460,0,-0,280,0.0,-0.0,0.0,0,0,0,0,333,2.1,10,5,9999,99999,9,999999999,0.1,999,999,99
2050,2,6,6,0,*?*?*?*?*?*?*?*?*?*?*?*?*?*?*?*?*?*?*?*?*?*?,-1.6,-4.2,80,101460,0,-0,275,0.0,-0.0,0.0,0,0,0,0,330,2.1,10,5,9999,99999,9,999999999,0.1,999,999,99
2050,2,6,7,0,*?*?*?*?*?*?*?*?*?*?*?*?*?*?*?*?*?*?*?*?*?*?,-2.7,-5.0,82,101460,0,-0,271,0.0,-0.0,0.0,0,0,0,0,333,1.5,10,5,9999,99999,9,999999999,0.0,999,999,99
2050,2,6,8,0,*?*?*?*?*?*?*?*?*?*?*?*?*?*?*?*?*?*?*?*?*?*?,-0.8,-3.7,80,101460,71,1406,251,0.0,0.0,0.0,0,0,0,0,337,1.5,5,3,9999,99999,9,999999999,0.0,999,999,99
2050,2,6,9,0,*?*?*?*?*?*?*?*?*?*?*?*?*?*?*?*?*?*?*?*?*?*?,1.1,-2.9,72,101460,227,1407,237,103.9,446.3,31.9,10612,32973,5146,626,340,1.0,1,0,9999,99999,9,999999999,0.0,999,999,99
2050,2,6,10,0,*?*?*?*?*?*?*?*?*?*?*?*?*?*?*?*?*?*?*?*?*?*?,2.8,-1.3,74,101460,345,1403,283,122.9,125.9,91.9,13408,10707,10602,2009,343,1.5,8,4,9999,99999,9,999999999,0.0,999,999,99
2050,2,6,11,0,*?*?*?*?*?*?*?*?*?*?*?*?*?*?*?*?*?*?*?*?*?*?,6.4,0.6,67,101460,419,1404,278,226.5,446.4,93.3,23873,39350,12116,1729,347,2.1,4,2,9999,99999,9,999999999,0.0,999,999,99
2050,2,6,12,0,*?*?*?*?*?*?*?*?*?*?*?*?*?*?*?*?*?*?*?*?*?*?,7.9,0.2,58,101460,443,1405,262,249.9,554.8,75.0,25950,49704,10986,1421,350,1.5,0,0,9999,99999,9,999999999,0.0,999,999,99
2050,2,6,13,0,*?*?*?*?*?*?*?*?*?*?*?*?*?*?*?*?*?*?*?*?*?*?,7.9,-0.2,56,101460,415,1404,299,182.3,220.3,117.2,19290,19732,13600,2342,347,4.1,7,4,9999,99999,9,999999999,0.0,999,999,99
2050,2,6,14,0,*?*?*?*?*?*?*?*?*?*?*?*?*?*?*?*?*?*?*?*?*?*?,8.0,-0.2,57,101460,338,1406,294,156.5,291.7,86.4,16202,23631,11058,1600,343,5.2,6,3,9999,99999,9,999999999,0.0,999,999,99
2050,2,6,15,0,*?*?*?*?*?*?*?*?*?*?*?*?*?*?*?*?*?*?*?*?*?*?,7.7,-1.1,54,101460,216,1407,270,96.3,421.3,31.6,10028,29208,4971,589,340,3.6,2,1,9999,99999,9,999999999,0.0,999,999,99
2050,2,6,16,0,*?*?*?*?*?*?*?*?*?*?*?*?*?*?*?*?*?*?*?*?*?*?,7.9,-0.0,58,101460,58,1414,294,0.0,0.0,0.0,0,0,0,0,337,7.7,6,3,9999,99999,9,999999999,0.0,999,999,99
2050,2,6,17,0,*?*?*?*?*?*?*?*?*?*?*?*?*?*?*?*?*?*?*?*?*?*?,5.3,0.2,69,101460,0,-0,304,0.0,-0.0,0.0,0,0,0,0,333,7.2,10,5,9999,99999,9,999999999,0.0,999,999,99
2050,2,6,18,0,*?*?*?*?*?*?*?*?*?*?*?*?*?*?*?*?*?*?*?*?*?*?,3.9,0.2,76,101460,0,-0,298,0.0,-0.0,0.0,0,0,0,0,330,7.2,10,5,9999,99999,9,999999999,0.0,999,999,99
2050,2,6,19,0,*?*?*?*?*?*?*?*?*?*?*?*?*?*?*?*?*?*?*?*?*?*?,2.7,-1.3,75,101460,0,-0,293,0.0,-0.0,0.0,0,0,0,0,318,5.7,10,5,9999,99999,9,999999999,0.0,999,999,99
2050,2,6,20,0,*?*?*?*?*?*?*?*?*?*?*?*?*?*?*?*?*?*?*?*?*?*?,2.0,-1.5,77,101460,0,-0,290,0.0,-0.0,0.0,0,0,0,0,307,4.1,10,5,9999,99999,9,999999999,0.0,999,999,99
2050,2,6,21,0,*?*?*?*?*?*?*?*?*?*?*?*?*?*?*?*?*?*?*?*?*?*?,1.7,-2.2,74,101460,0,-0,289,0.0,-0.0,0.0,0,0,0,0,295,4.6,10,5,9999,99999,9,999999999,0.0,999,999,99
2050,2,6,22,0,*?*?*?*?*?*?*?*?*?*?*?*?*?*?*?*?*?*?*?*?*?*?,1.3,-2.9,72,101460,0,-0,287,0.0,-0.0,0.0,0,0,0,0,283,6.7,10,5,9999,99999,9,999999999,0.0,999,999,99
2050,2,6,23,0,*?*?*?*?*?*?*?*?*?*?*?*?*?*?*?*?*?*?*?*?*?*?,1.0,-1.1,86,101460,0,-0,286,0.0,-0.0,0.0,0,0,0,0,272,7.2,10,5,9999,99999,9,999999999,0.0,999,999,99
2050,2,6,24,0,*?*?*?*?*?*?*?*?*?*?*?*?*?*?*?*?*?*?*?*?*?*?,2.5,2.5,100,101460,0,-0,291,0.0,-0.0,0.0,0,0,0,0,350,4.1,10,5,9999,99999,9,999999999,0.0,999,999,99
2050,2,7,1,0,*?*?*?*?*?*?*?*?*?*?*?*?*?*?*?*?*?*?*?*?*?*?,1.9,1.7,99,101844,0,-0,289,0.0,-0.0,0.0,0,0,0,0,260,4.1,10,5,9999,99999,9,999999999,0.0,999,999,99
2050,2,7,2,0,*?*?*?*?*?*?*?*?*?*?*?*?*?*?*?*?*?*?*?*?*?*?,2.4,2.5,100,101844,0,-0,291,0.0,-0.0,0.0,0,0,0,0,260,1.5,10,5,9999,99999,9,999999999,0.0,999,999,99
2050,2,7,3,0,*?*?*?*?*?*?*?*?*?*?*?*?*?*?*?*?*?*?*?*?*?*?,2.9,2.3,97,101844,0,-0,293,0.0,-0.0,0.0,0,0,0,0,260,2.1,10,5,9999,99999,9,999999999,0.0,999,999,99
2050,2,7,4,0,*?*?*?*?*?*?*?*?*?*?*?*?*?*?*?*?*?*?*?*?*?*?,2.6,1.9,95,101844,0,-0,292,0.0,-0.0,0.0,0,0,0,0,260,2.6,10,5,9999,99999,9,999999999,0.0,999,999,99
2050,2,7,5,0,*?*?*?*?*?*?*?*?*?*?*?*?*?*?*?*?*?*?*?*?*?*?,2.3,1.9,98,101844,0,-0,291,0.0,-0.0,0.0,0,0,0,0,260,3.1,10,5,9999,99999,9,999999999,0.0,999,999,99
2050,2,7,6,0,*?*?*?*?*?*?*?*?*?*?*?*?*?*?*?*?*?*?*?*?*?*?,2.0,1.0,93,101844,0,-0,290,0.0,-0.0,0.0,0,0,0,0,260,2.1,10,5,9999,99999,9,999999999,0.0,999,999,99
2050,2,7,7,0,*?*?*?*?*?*?*?*?*?*?*?*?*?*?*?*?*?*?*?*?*?*?,1.0,0.8,98,101844,0,-0,285,0.0,-0.0,0.0,0,0,0,0,258,4.6,10,5,9999,99999,9,999999999,0.3,999,999,99
2050,2,7,8,0,*?*?*?*?*?*?*?*?*?*?*?*?*?*?*?*?*?*?*?*?*?*?,-0.2,-0.2,100,101844,77,1398,276,1.6,3.9,1.4,207,118,225,21,257,6.2,9,5,9999,99999,9,999999999,1.0,999,999,99
2050,2,7,9,0,*?*?*?*?*?*?*?*?*?*?*?*?*?*?*?*?*?*?*?*?*?*?,2.9,1.9,93,101844,233,1403,265,105.0,371.9,43.3,10770,26237,6505,777,255,5.2,4,2,9999,99999,9,999999999,1.0,999,999,99
2050,2,7,10,0,*?*?*?*?*?*?*?*?*?*?*?*?*?*?*?*?*?*?*?*?*?*?,5.8,4.6,92,101844,352,1403,279,182.8,428.6,75.3,19313,35272,9984,1370,253,3.6,4,2,9999,99999,9,999999999,1.0,999,999,99
2050,2,7,11,0,*?*?*?*?*?*?*?*?*?*?*?*?*?*?*?*?*?*?*?*?*?*?,8.7,4.8,76,101844,426,1404,300,208.8,308.3,115.3,22191,27734,13491,2288,252,5.2,6,3,9999,99999,9,999999999,1.0,999,999,99
2050,2,7,12,0,*?*?*?*?*?*?*?*?*?*?*?*?*?*?*?*?*?*?*?*?*?*?,10.2,5.3,72,101844,450,1404,312,201.0,223.9,129.2,21285,20530,14985,2616,250,4.1,7,4,9999,99999,9,999999999,1.0,999,999,99
2050,2,7,13,0,*?*?*?*?*?*?*?*?*?*?*?*?*?*?*?*?*?*?*?*?*?*?,10.2,5.6,73,101844,422,1404,312,186.2,221.1,119.7,19703,19869,13904,2398,245,4.1,7,4,9999,99999,9,999999999,0.5,999,999,99
2050,2,7,14,0,*?*?*?*?*?*?*?*?*?*?*?*?*?*?*?*?*?*?*?*?*?*?,10.2,5.5,72,101844,345,1406,316,122.6,125.9,91.7,13379,10695,10580,2004,240,4.1,8,4,9999,99999,9,999999999,0.0,999,999,99
2050,2,7,15,0,*?*?*?*?*?*?*?*?*?*?*?*?*?*?*?*?*?*?*?*?*?*?,10.3,5.1,70,101844,223,1407,321,51.0,42.8,44.2,5660,3023,5246,938,235,3.1,9,5,9999,99999,9,999999999,0.0,999,999,99
2050,2,7,16,0,*?*?*?*?*?*?*?*?*?*?*?*?*?*?*?*?*?*?*?*?*?*?,10.2,5.3,72,101844,64,1395,316,0.0,0.0,0.0,0,0,0,0,230,2.6,8,4,9999,99999,9,999999999,0.0,999,999,99
2050,2,7,17,0,*?*?*?*?*?*?*?*?*?*?*?*?*?*?*?*?*?*?*?*?*?*?,8.2,5.5,83,101844,0,-0,316,0.0,-0.0,0.0,0,0,0,0,225,4.6,10,5,9999,99999,9,999999999,0.0,999,999,99
2050,2,7,18,0,*?*?*?*?*?*?*?*?*?*?*?*?*?*?*?*?*?*?*?*?*?*?,6.9,3.8,81,101844,0,-0,310,0.0,-0.0,0.0,0,0,0,0,220,2.1,10,5,9999,99999,9,999999999,0.0,999,999,99
2050,2,7,19,0,*?*?*?*?*?*?*?*?*?*?*?*?*?*?*?*?*?*?*?*?*?*?,5.5,4.3,92,101844,0,-0,304,0.0,-0.0,0.0,0,0,0,0,225,4.6,10,5,9999,99999,9,999999999,0.0,999,999,99
2050,2,7,20,0,*?*?*?*?*?*?*?*?*?*?*?*?*?*?*?*?*?*?*?*?*?*?,4.5,3.8,96,101844,0,-0,300,0.0,-0.0,0.0,0,0,0,0,230,5.2,10,5,9999,99999,9,999999999,0.0,999,999,99
2050,2,7,21,0,*?*?*?*?*?*?*?*?*?*?*?*?*?*?*?*?*?*?*?*?*?*?,4.5,3.0,91,101844,0,-0,300,0.0,-0.0,0.0,0,0,0,0,235,5.2,10,5,9999,99999,9,999999999,0.0,999,999,99
2050,2,7,22,0,*?*?*?*?*?*?*?*?*?*?*?*?*?*?*?*?*?*?*?*?*?*?,3.6,1.3,85,101844,0,-0,296,0.0,-0.0,0.0,0,0,0,0,240,6.2,10,5,9999,99999,9,999999999,0.0,999,999,99
2050,2,7,23,0,*?*?*?*?*?*?*?*?*?*?*?*?*?*?*?*?*?*?*?*?*?*?,3.3,0.6,83,101844,0,-0,295,0.0,-0.0,0.0,0,0,0,0,245,1.5,10,5,9999,99999,9,999999999,0.0,999,999,99
2050,2,7,24,0,*?*?*?*?*?*?*?*?*?*?*?*?*?*?*?*?*?*?*?*?*?*?,0.6,0.4,99,101844,0,-0,284,0.0,-0.0,0.0,0,0,0,0,260,6.2,10,5,9999,99999,9,999999999,0.0,999,999,99
2050,2,8,1,0,*?*?*?*?*?*?*?*?*?*?*?*?*?*?*?*?*?*?*?*?*?*?,3.5,1.9,90,102080,0,-0,296,0.0,-0.0,0.0,0,0,0,0,240,1.0,10,5,9999,99999,9,999999999,0.0,999,999,99
2050,2,8,2,0,*?*?*?*?*?*?*?*?*?*?*?*?*?*?*?*?*?*?*?*?*?*?,3.9,2.5,92,102080,0,-0,297,0.0,-0.0,0.0,0,0,0,0,230,1.5,10,5,9999,99999,9,999999999,0.0,999,999,99
2050,2,8,3,0,*?*?*?*?*?*?*?*?*?*?*?*?*?*?*?*?*?*?*?*?*?*?,4.0,1.9,88,102080,0,-0,298,0.0,-0.0,0.0,0,0,0,0,220,3.1,10,5,9999,99999,9,999999999,0.0,999,999,99
2050,2,8,4,0,*?*?*?*?*?*?*?*?*?*?*?*?*?*?*?*?*?*?*?*?*?*?,3.6,2.1,91,102080,0,-0,296,0.0,-0.0,0.0,0,0,0,0,210,3.6,10,5,9999,99999,9,999999999,0.0,999,999,99
2050,2,8,5,0,*?*?*?*?*?*?*?*?*?*?*?*?*?*?*?*?*?*?*?*?*?*?,3.8,1.0,84,102080,0,-0,297,0.0,-0.0,0.0,0,0,0,0,200,3.1,10,5,9999,99999,9,999999999,0.0,999,999,99
2050,2,8,6,0,*?*?*?*?*?*?*?*?*?*?*?*?*?*?*?*?*?*?*?*?*?*?,4.3,2.1,86,102080,0,-0,299,0.0,-0.0,0.0,0,0,0,0,190,4.1,10,5,9999,99999,9,999999999,0.0,999,999,99
2050,2,8,7,0,*?*?*?*?*?*?*?*?*?*?*?*?*?*?*?*?*?*?*?*?*?*?,3.7,1.7,89,102080,0,-0,297,0.0,-0.0,0.0,0,0,0,0,210,0.5,10,5,9999,99999,9,999999999,0.0,999,999,99
2050,2,8,8,0,*?*?*?*?*?*?*?*?*?*?*?*?*?*?*?*?*?*?*?*?*?*?,3.0,1.7,92,102080,84,1406,294,2.2,0.0,2.2,293,-0,292,91,230,4.1,10,5,9999,99999,9,999999999,0.0,999,999,99
2050,2,8,9,0,*?*?*?*?*?*?*?*?*?*?*?*?*?*?*?*?*?*?*?*?*?*?,4.1,3.0,94,102080,240,1404,289,75.5,111.3,56.5,8033,7640,6806,1042,250,4.6,8,4,9999,99999,9,999999999,0.0,999,999,99
2050,2,8,10,0,*?*?*?*?*?*?*?*?*?*?*?*?*?*?*?*?*?*?*?*?*?*?,5.2,5.3,100,102080,359,1403,294,129.2,127.2,96.6,14090,10978,11130,2120,270,5.2,8,4,9999,99999,9,999999999,0.0,999,999,99
2050,2,8,11,0,*?*?*?*?*?*?*?*?*?*?*?*?*?*?*?*?*?*?*?*?*?*?,6.0,5.3,97,102080,433,1403,298,162.6,132.8,121.6,17717,12200,13922,2726,290,6.2,8,4,9999,99999,9,999999999,0.0,999,999,99
2050,2,8,12,0,*?*?*?*?*?*?*?*?*?*?*?*?*?*?*?*?*?*?*?*?*?*?,6.3,5.5,96,102080,457,1403,299,173.4,134.2,129.7,18893,12528,14821,2928,310,4.6,8,4,9999,99999,9,999999999,0.0,999,999,99
2050,2,8,13,0,*?*?*?*?*?*?*?*?*?*?*?*?*?*?*?*?*?*?*?*?*?*?,6.4,6.4,100,102080,429,1403,300,160.8,132.5,120.3,17529,12145,13778,2694,302,4.6,8,4,9999,99999,9,999999999,0.0,999,999,99
2050,2,8,14,0,*?*?*?*?*?*?*?*?*?*?*?*?*?*?*?*?*?*?*?*?*?*?,6.5,6.4,100,102080,352,1405,300,125.8,126.6,94.1,13731,10837,10852,2061,293,6.2,8,4,9999,99999,9,999999999,0.0,999,999,99
2050,2,8,15,0,*?*?*?*?*?*?*?*?*?*?*?*?*?*?*?*?*?*?*?*?*?*?,6.4,5.1,93,102080,230,1406,299,70.8,109.1,52.9,7546,7279,6416,971,285,5.7,8,4,9999,99999,9,999999999,0.3,999,999,99
2050,2,8,16,0,*?*?*?*?*?*?*?*?*?*?*?*?*?*?*?*?*?*?*?*?*?*?,6.3,5.1,93,102080,71,1399,307,0.0,0.0,0.0,0,0,0,0,277,6.7,10,5,9999,99999,9,999999999,0.3,999,999,99
2050,2,8,17,0,*?*?*?*?*?*?*?*?*?*?*?*?*?*?*?*?*?*?*?*?*?*?,6.2,5.3,96,102080,0,-0,307,0.0,-0.0,0.0,0,0,0,0,268,5.7,10,5,9999,99999,9,999999999,0.2,999,999,99
2050,2,8,18,0,*?*?*?*?*?*?*?*?*?*?*?*?*?*?*?*?*?*?*?*?*?*?,4.9,4.6,99,102080,0,-0,301,0.0,-0.0,0.0,0,0,0,0,260,4.1,10,5,9999,99999,9,999999999,1.6,999,999,99
2050,2,8,19,0,*?*?*?*?*?*?*?*?*?*?*?*?*?*?*?*?*?*?*?*?*?*?,4.6,4.6,100,102080,0,-0,300,0.0,-0.0,0.0,0,0,0,0,245,3.6,10,5,9999,99999,9,999999999,0.1,999,999,99
2050,2,8,20,0,*?*?*?*?*?*?*?*?*?*?*?*?*?*?*?*?*?*?*?*?*?*?,4.8,4.3,98,102080,0,-0,301,0.0,-0.0,0.0,0,0,0,0,230,5.2,10,5,9999,99999,9,999999999,0.0,999,999,99
2050,2,8,21,0,*?*?*?*?*?*?*?*?*?*?*?*?*?*?*?*?*?*?*?*?*?*?,4.2,3.0,93,102080,0,-0,299,0.0,-0.0,0.0,0,0,0,0,215,3.6,10,5,9999,99999,9,999999999,0.0,999,999,99
2050,2,8,22,0,*?*?*?*?*?*?*?*?*?*?*?*?*?*?*?*?*?*?*?*?*?*?,4.3,3.4,95,102080,0,-0,299,0.0,-0.0,0.0,0,0,0,0,200,3.1,10,5,9999,99999,9,999999999,0.1,999,999,99
2050,2,8,23,0,*?*?*?*?*?*?*?*?*?*?*?*?*?*?*?*?*?*?*?*?*?*?,3.7,2.9,96,102080,0,-0,297,0.0,-0.0,0.0,0,0,0,0,185,1.0,10,5,9999,99999,9,999999999,0.4,999,999,99
2050,2,8,24,0,*?*?*?*?*?*?*?*?*?*?*?*?*?*?*?*?*?*?*?*?*?*?,3.0,1.3,90,102080,0,-0,294,0.0,-0.0,0.0,0,0,0,0,250,4.1,10,5,9999,99999,9,999999999,0.0,999,999,99
2050,2,9,1,0,*?*?*?*?*?*?*?*?*?*?*?*?*?*?*?*?*?*?*?*?*?*?,2.5,2.5,100,101649,0,-0,291,0.0,-0.0,0.0,0,0,0,0,198,1.5,10,5,9999,99999,9,999999999,0.1,999,999,99
2050,2,9,2,0,*?*?*?*?*?*?*?*?*?*?*?*?*?*?*?*?*?*?*?*?*?*?,2.2,2.3,100,101649,0,-0,290,0.0,-0.0,0.0,0,0,0,0,227,0.5,10,5,9999,99999,9,999999999,0.0,999,999,99
2050,2,9,3,0,*?*?*?*?*?*?*?*?*?*?*?*?*?*?*?*?*?*?*?*?*?*?,1.6,1.7,100,101649,0,-0,288,0.0,-0.0,0.0,0,0,0,0,255,0.5,10,5,9999,99999,9,999999999,0.0,999,999,99
2050,2,9,4,0,*?*?*?*?*?*?*?*?*?*?*?*?*?*?*?*?*?*?*?*?*?*?,1.6,1.5,100,101649,0,-0,288,0.0,-0.0,0.0,0,0,0,0,283,1.5,10,5,9999,99999,9,999999999,0.0,999,999,99
2050,2,9,5,0,*?*?*?*?*?*?*?*?*?*?*?*?*?*?*?*?*?*?*?*?*?*?,1.4,1.3,100,101649,0,-0,287,0.0,-0.0,0.0,0,0,0,0,312,1.0,10,5,9999,99999,9,999999999,0.0,999,999,99
2050,2,9,6,0,*?*?*?*?*?*?*?*?*?*?*?*?*?*?*?*?*?*?*?*?*?*?,1.3,1.3,100,101649,0,-0,287,0.0,-0.0,0.0,0,0,0,0,340,0.5,10,5,9999,99999,9,999999999,0.0,999,999,99
2050,2,9,7,0,*?*?*?*?*?*?*?*?*?*?*?*?*?*?*?*?*?*?*?*?*?*?,1.0,1.0,100,101649,0,-0,285,0.0,-0.0,0.0,0,0,0,0,307,0.5,10,5,9999,99999,9,999999999,0.9,999,999,99
2050,2,9,8,0,*?*?*?*?*?*?*?*?*?*?*?*?*?*?*?*?*?*?*?*?*?*?,0.7,0.6,100,101649,91,1411,284,3.5,0.0,3.5,453,-0,452,144,273,0.5,10,5,9999,99999,9,999999999,0.5,999,999,99
2050,2,9,9,0,*?*?*?*?*?*?*?*?*?*?*?*?*?*?*?*?*?*?*?*?*?*?,1.8,1.0,100,101649,247,1404,284,59.3,44.9,51.4,6562,3325,6070,1096,240,3.1,9,5,9999,99999,9,999999999,0.0,999,999,99
2050,2,9,10,0,*?*?*?*?*?*?*?*?*?*?*?*?*?*?*?*?*?*?*?*?*?*?,2.9,0.2,90,101649,366,1403,294,57.5,0.0,57.5,6713,0,6729,2311,207,3.6,10,5,9999,99999,9,999999999,0.1,999,999,99
2050,2,9,11,0,*?*?*?*?*?*?*?*?*?*?*?*?*?*?*?*?*?*?*?*?*?*?,4.1,1.0,88,101649,440,1402,294,125.2,53.1,108.5,13742,4847,12261,2971,173,4.1,9,5,9999,99999,9,999999999,0.1,999,999,99
2050,2,9,12,0,*?*?*?*?*?*?*?*?*?*?*?*?*?*?*?*?*?*?*?*?*?*?,4.3,2.3,95,101649,464,1402,294,133.3,53.6,115.6,14640,4956,13056,3196,140,5.2,9,5,9999,99999,9,999999999,0.0,999,999,99
2050,2,9,13,0,*?*?*?*?*?*?*?*?*?*?*?*?*?*?*?*?*?*?*?*?*?*?,4.0,3.2,100,101649,437,1405,293,123.9,53.0,107.4,13602,4827,12138,2937,133,6.2,9,5,9999,99999,9,999999999,0.2,999,999,99
2050,2,9,14,0,*?*?*?*?*?*?*?*?*?*?*?*?*?*?*?*?*?*?*?*?*?*?,4.4,3.8,100,101649,359,1404,291,129.1,127.2,96.6,14087,10964,11133,2119,127,6.7,8,4,9999,99999,9,999999999,0.2,999,999,99
2050,2,9,15,0,*?*?*?*?*?*?*?*?*?*?*?*?*?*?*?*?*?*?*?*?*?*?,4.4,4.3,100,101649,237,1406,295,55.8,44.0,48.4,6185,3196,5730,1030,120,5.2,9,5,9999,99999,9,999999999,0.3,999,999,99
2050,2,9,16,0,*?*?*?*?*?*?*?*?*?*?*?*?*?*?*?*?*?*?*?*?*?*?,4.3,3.9,100,101649,78,1401,299,1.1,0.0,1.1,151,-0,151,45,113,6.7,10,5,9999,99999,9,999999999,0.6,999,999,99
2050,2,9,17,0,*?*?*?*?*?*?*?*?*?*?*?*?*?*?*?*?*?*?*?*?*?*?,3.7,3.4,100,101649,0,-0,296,0.0,-0.0,0.0,0,0,0,0,107,6.2,10,5,9999,99999,9,999999999,0.0,999,999,99
2050,2,9,18,0,*?*?*?*?*?*?*?*?*?*?*?*?*?*?*?*?*?*?*?*?*?*?,2.8,2.9,100,101649,0,-0,293,0.0,-0.0,0.0,0,0,0,0,100,6.2,10,5,9999,99999,9,999999999,0.0,999,999,99
2050,2,9,19,0,*?*?*?*?*?*?*?*?*?*?*?*?*?*?*?*?*?*?*?*?*?*?,2.3,2.1,100,101649,0,-0,291,0.0,-0.0,0.0,0,0,0,0,100,7.7,10,5,9999,99999,9,999999999,0.0,999,999,99
2050,2,9,20,0,*?*?*?*?*?*?*?*?*?*?*?*?*?*?*?*?*?*?*?*?*?*?,2.2,1.3,100,101649,0,-0,290,0.0,-0.0,0.0,0,0,0,0,100,5.7,10,5,9999,99999,9,999999999,0.0,999,999,99
2050,2,9,21,0,*?*?*?*?*?*?*?*?*?*?*?*?*?*?*?*?*?*?*?*?*?*?,2.3,1.5,100,101649,0,-0,291,0.0,-0.0,0.0,0,0,0,0,100,7.7,10,5,9999,99999,9,999999999,0.0,999,999,99
2050,2,9,22,0,*?*?*?*?*?*?*?*?*?*?*?*?*?*?*?*?*?*?*?*?*?*?,2.4,2.3,100,101649,0,-0,291,0.0,-0.0,0.0,0,0,0,0,100,7.7,10,5,9999,99999,9,999999999,0.0,999,999,99
2050,2,9,23,0,*?*?*?*?*?*?*?*?*?*?*?*?*?*?*?*?*?*?*?*?*?*?,2.1,1.5,100,101649,0,-0,290,0.0,-0.0,0.0,0,0,0,0,100,7.7,10,5,9999,99999,9,999999999,0.0,999,999,99
2050,2,9,24,0,*?*?*?*?*?*?*?*?*?*?*?*?*?*?*?*?*?*?*?*?*?*?,3.1,2.7,100,101649,0,-0,294,0.0,-0.0,0.0,0,0,0,0,170,0.5,10,5,9999,99999,9,999999999,0.1,999,999,99
2050,2,10,1,0,*?*?*?*?*?*?*?*?*?*?*?*?*?*?*?*?*?*?*?*?*?*?,2.5,2.5,99,99940.8,0,-0,291,0.0,-0.0,0.0,0,0,0,0,93,0.5,10,5,9999,99999,9,999999999,0.0,999,999,99
2050,2,10,2,0,*?*?*?*?*?*?*?*?*?*?*?*?*?*?*?*?*?*?*?*?*?*?,2.7,2.7,100,99940.8,0,-0,292,0.0,-0.0,0.0,0,0,0,0,87,1.0,10,5,9999,99999,9,999999999,0.0,999,999,99
2050,2,10,3,0,*?*?*?*?*?*?*?*?*?*?*?*?*?*?*?*?*?*?*?*?*?*?,2.4,1.3,91,99940.8,0,-0,291,0.0,-0.0,0.0,0,0,0,0,80,0.5,10,5,9999,99999,9,999999999,0.0,999,999,99
2050,2,10,4,0,*?*?*?*?*?*?*?*?*?*?*?*?*?*?*?*?*?*?*?*?*?*?,2.3,0.6,88,99940.8,0,-0,291,0.0,-0.0,0.0,0,0,0,0,73,1.0,10,5,9999,99999,9,999999999,0.1,999,999,99
2050,2,10,5,0,*?*?*?*?*?*?*?*?*?*?*?*?*?*?*?*?*?*?*?*?*?*?,2.0,-0.2,85,99940.8,0,-0,290,0.0,-0.0,0.0,0,0,0,0,67,0.0,10,5,9999,99999,9,999999999,1.3,999,999,99
2050,2,10,6,0,*?*?*?*?*?*?*?*?*?*?*?*?*?*?*?*?*?*?*?*?*?*?,2.2,0.6,89,99940.8,0,-0,291,0.0,-0.0,0.0,0,0,0,0,60,0.5,10,5,9999,99999,9,999999999,1.3,999,999,99
2050,2,10,7,0,*?*?*?*?*?*?*?*?*?*?*?*?*?*?*?*?*?*?*?*?*?*?,1.5,-1.5,80,99940.8,0,-0,288,0.0,-0.0,0.0,0,0,0,0,65,0.5,10,5,9999,99999,9,999999999,2.2,999,999,99
2050,2,10,8,0,*?*?*?*?*?*?*?*?*?*?*?*?*?*?*?*?*?*?*?*?*?*?,0.7,-2.4,77,99940.8,97,1399,279,8.4,16.2,7.3,997,742,943,151,70,1.5,9,5,9999,99999,9,999999999,1.3,999,999,99
2050,2,10,9,0,*?*?*?*?*?*?*?*?*?*?*?*?*?*?*?*?*?*?*?*?*?*?,2.4,-0.0,84,99940.8,254,1404,276,96.6,190.7,62.1,10268,13380,7492,1159,75,1.5,7,4,9999,99999,9,999999999,1.3,999,999,99
2050,2,10,10,0,*?*?*?*?*?*?*?*?*?*?*?*?*?*?*?*?*?*?*?*?*?*?,3.9,-0.0,75,99940.8,373,1402,277,177.8,299.4,98.2,18890,25500,11598,1910,80,5.2,6,3,9999,99999,9,999999999,1.3,999,999,99
2050,2,10,11,0,*?*?*?*?*?*?*?*?*?*?*?*?*?*?*?*?*?*?*?*?*?*?,5.7,1.9,76,99940.8,448,1404,286,221.8,311.4,122.4,23577,28472,14301,2450,85,6.2,6,3,9999,99999,9,999999999,1.3,999,999,99
2050,2,10,12,0,*?*?*?*?*?*?*?*?*?*?*?*?*?*?*?*?*?*?*?*?*?*?,6.8,2.5,74,99940.8,472,1404,300,180.0,135.0,134.7,19638,12632,15429,3056,90,8.8,8,4,9999,99999,9,999999999,1.3,999,999,99
2050,2,10,13,0,*?*?*?*?*?*?*?*?*?*?*?*?*?*?*?*?*?*?*?*?*?*?,6.9,2.3,72,99940.8,444,1403,301,167.5,133.4,125.3,18269,12269,14381,2818,88,6.2,8,4,9999,99999,9,999999999,1.3,999,999,99
2050,2,10,14,0,*?*?*?*?*?*?*?*?*?*?*?*?*?*?*?*?*?*?*?*?*?*?,6.8,3.6,79,99940.8,366,1402,310,57.5,0.0,57.5,6711,0,6727,2311,87,7.7,10,5,9999,99999,9,999999999,1.3,999,999,99
2050,2,10,15,0,*?*?*?*?*?*?*?*?*?*?*?*?*?*?*?*?*?*?*?*?*?*?,6.8,3.4,78,99940.8,244,1404,301,77.2,112.0,57.8,8223,7680,6999,1068,85,5.7,8,4,9999,99999,9,999999999,1.3,999,999,99
2050,2,10,16,0,*?*?*?*?*?*?*?*?*?*?*?*?*?*?*?*?*?*?*?*?*?*?,6.7,3.9,82,99940.8,85,1402,305,4.3,9.4,3.7,516,308,548,56,83,5.2,9,5,9999,99999,9,999999999,0.9,999,999,99
2050,2,10,17,0,*?*?*?*?*?*?*?*?*?*?*?*?*?*?*?*?*?*?*?*?*?*?,5.3,3.6,89,99940.8,0,-0,303,0.0,-0.0,0.0,0,0,0,0,82,6.2,10,5,9999,99999,9,999999999,0.0,999,999,99
2050,2,10,18,0,*?*?*?*?*?*?*?*?*?*?*?*?*?*?*?*?*?*?*?*?*?*?,5.1,3.6,89,99940.8,0,-0,302,0.0,-0.0,0.0,0,0,0,0,80,5.7,10,5,9999,99999,9,999999999,0.0,999,999,99
2050,2,10,19,0,*?*?*?*?*?*?*?*?*?*?*?*?*?*?*?*?*?*?*?*?*?*?,3.7,0.6,79,99940.8,0,-0,297,0.0,-0.0,0.0,0,0,0,0,82,6.2,10,5,9999,99999,9,999999999,0.0,999,999,99
2050,2,10,20,0,*?*?*?*?*?*?*?*?*?*?*?*?*?*?*?*?*?*?*?*?*?*?,3.3,-0.4,76,99940.8,0,-0,295,0.0,-0.0,0.0,0,0,0,0,83,8.8,10,5,9999,99999,9,999999999,0.0,999,999,99
2050,2,10,21,0,*?*?*?*?*?*?*?*?*?*?*?*?*?*?*?*?*?*?*?*?*?*?,3.6,1.0,83,99940.8,0,-0,296,0.0,-0.0,0.0,0,0,0,0,85,6.7,10,5,9999,99999,9,999999999,0.0,999,999,99
2050,2,10,22,0,*?*?*?*?*?*?*?*?*?*?*?*?*?*?*?*?*?*?*?*?*?*?,2.9,-0.0,81,99940.8,0,-0,294,0.0,-0.0,0.0,0,0,0,0,87,6.7,10,5,9999,99999,9,999999999,0.0,999,999,99
2050,2,10,23,0,*?*?*?*?*?*?*?*?*?*?*?*?*?*?*?*?*?*?*?*?*?*?,2.3,1.0,91,99940.8,0,-0,291,0.0,-0.0,0.0,0,0,0,0,88,4.6,10,5,9999,99999,9,999999999,0.0,999,999,99
2050,2,10,24,0,*?*?*?*?*?*?*?*?*?*?*?*?*?*?*?*?*?*?*?*?*?*?,1.9,1.9,100,99940.8,0,-0,289,0.0,-0.0,0.0,0,0,0,0,100,1.5,10,5,9999,99999,9,999999999,0.1,999,999,99
2050,2,11,1,0,*?*?*?*?*?*?*?*?*?*?*?*?*?*?*?*?*?*?*?*?*?*?,0.7,-1.1,100,100555,0,-0,284,0.0,-0.0,0.0,0,0,0,0,88,2.6,10,5,9999,99999,9,999999999,0.0,999,999,99
2050,2,11,2,0,*?*?*?*?*?*?*?*?*?*?*?*?*?*?*?*?*?*?*?*?*?*?,-0.2,-2.2,100,100555,0,-0,281,0.0,-0.0,0.0,0,0,0,0,87,1.5,10,5,9999,99999,9,999999999,0.0,999,999,99
2050,2,11,3,0,*?*?*?*?*?*?*?*?*?*?*?*?*?*?*?*?*?*?*?*?*?*?,-0.2,-1.7,100,100555,0,-0,281,0.0,-0.0,0.0,0,0,0,0,85,1.5,10,5,9999,99999,9,999999999,0.0,999,999,99
2050,2,11,4,0,*?*?*?*?*?*?*?*?*?*?*?*?*?*?*?*?*?*?*?*?*?*?,-0.4,-0.8,100,100555,0,-0,280,0.0,-0.0,0.0,0,0,0,0,83,0.5,10,5,9999,99999,9,999999999,0.0,999,999,99
2050,2,11,5,0,*?*?*?*?*?*?*?*?*?*?*?*?*?*?*?*?*?*?*?*?*?*?,-1.0,-1.1,100,100555,0,-0,277,0.0,-0.0,0.0,0,0,0,0,82,3.1,10,5,9999,99999,9,999999999,0.0,999,999,99
2050,2,11,6,0,*?*?*?*?*?*?*?*?*?*?*?*?*?*?*?*?*?*?*?*?*?*?,-1.7,-2.4,100,100555,0,-0,275,0.0,-0.0,0.0,0,0,0,0,80,3.1,10,5,9999,99999,9,999999999,0.0,999,999,99
2050,2,11,7,0,*?*?*?*?*?*?*?*?*?*?*?*?*?*?*?*?*?*?*?*?*?*?,-2.5,-3.4,100,100555,0,-0,272,0.0,-0.0,0.0,0,0,0,0,82,3.1,10,5,9999,99999,9,999999999,0.0,999,999,99
2050,2,11,8,0,*?*?*?*?*?*?*?*?*?*?*?*?*?*?*?*?*?*?*?*?*?*?,-1.2,-2.9,100,100555,104,1400,272,10.8,19.3,9.4,1260,930,1187,193,83,5.2,9,5,9999,99999,9,999999999,0.0,999,999,99
2050,2,11,9,0,*?*?*?*?*?*?*?*?*?*?*?*?*?*?*?*?*?*?*?*?*?*?,0.1,-0.4,100,100555,261,1403,272,85.0,115.2,63.6,9313,8725,7412,1361,85,3.6,8,4,9999,99999,9,999999999,0.0,999,999,99
2050,2,11,10,0,*?*?*?*?*?*?*?*?*?*?*?*?*?*?*?*?*?*?*?*?*?*?,1.9,-0.4,100,100555,381,1404,279,139.0,129.1,104.0,15155,11373,11953,2295,87,5.7,8,4,9999,99999,9,999999999,0.0,999,999,99
2050,2,11,11,0,*?*?*?*?*?*?*?*?*?*?*?*?*?*?*?*?*?*?*?*?*?*?,5.3,2.5,98,100555,455,1403,294,172.5,134.1,129.1,18804,12505,14753,2913,88,5.2,8,4,9999,99999,9,999999999,0.0,999,999,99
2050,2,11,12,0,*?*?*?*?*?*?*?*?*?*?*?*?*?*?*?*?*?*?*?*?*?*?,6.2,3.6,99,100555,479,1402,298,183.4,135.3,137.2,19989,12809,15657,3121,90,6.2,8,4,9999,99999,9,999999999,0.0,999,999,99
2050,2,11,13,0,*?*?*?*?*?*?*?*?*?*?*?*?*?*?*?*?*?*?*?*?*?*?,6.3,4.3,100,100555,451,1402,299,170.9,133.8,127.8,18621,12455,14613,2881,92,6.2,8,4,9999,99999,9,999999999,0.0,999,999,99
2050,2,11,14,0,*?*?*?*?*?*?*?*?*?*?*?*?*?*?*?*?*?*?*?*?*?*?,6.4,4.3,100,100555,373,1401,299,135.8,128.5,101.6,14807,11221,11693,2237,93,6.7,8,4,9999,99999,9,999999999,0.4,999,999,99
2050,2,11,15,0,*?*?*?*?*?*?*?*?*?*?*?*?*?*?*?*?*?*?*?*?*?*?,6.3,4.8,100,100555,251,1403,299,80.5,113.4,60.2,8825,8441,7029,1285,95,7.2,8,4,9999,99999,9,999999999,0.0,999,999,99
2050,2,11,16,0,*?*?*?*?*?*?*?*?*?*?*?*?*?*?*?*?*?*?*?*?*?*?,6.1,5.3,100,100555,92,1402,302,6.7,13.5,5.8,782,478,820,89,97,6.2,9,5,9999,99999,9,999999999,0.0,999,999,99
2050,2,11,17,0,*?*?*?*?*?*?*?*?*?*?*?*?*?*?*?*?*?*?*?*?*?*?,4.5,3.8,100,100555,0,-0,300,0.0,-0.0,0.0,0,0,0,0,98,7.2,10,5,9999,99999,9,999999999,0.0,999,999,99
2050,2,11,18,0,*?*?*?*?*?*?*?*?*?*?*?*?*?*?*?*?*?*?*?*?*?*?,2.7,2.7,100,100555,0,-0,292,0.0,-0.0,0.0,0,0,0,0,100,6.7,10,5,9999,99999,9,999999999,0.0,999,999,99
2050,2,11,19,0,*?*?*?*?*?*?*?*?*?*?*?*?*?*?*?*?*?*?*?*?*?*?,2.4,2.3,100,100555,0,-0,291,0.0,-0.0,0.0,0,0,0,0,100,5.2,10,5,9999,99999,9,999999999,0.0,999,999,99
2050,2,11,20,0,*?*?*?*?*?*?*?*?*?*?*?*?*?*?*?*?*?*?*?*?*?*?,1.5,1.5,100,100555,0,-0,287,0.0,-0.0,0.0,0,0,0,0,100,5.2,10,5,9999,99999,9,999999999,0.0,999,999,99
2050,2,11,21,0,*?*?*?*?*?*?*?*?*?*?*?*?*?*?*?*?*?*?*?*?*?*?,1.1,1.0,100,100555,0,-0,286,0.0,-0.0,0.0,0,0,0,0,100,2.6,10,5,9999,99999,9,999999999,0.0,999,999,99
2050,2,11,22,0,*?*?*?*?*?*?*?*?*?*?*?*?*?*?*?*?*?*?*?*?*?*?,0.4,0.4,100,100555,0,-0,283,0.0,-0.0,0.0,0,0,0,0,100,2.6,10,5,9999,99999,9,999999999,0.0,999,999,99
2050,2,11,23,0,*?*?*?*?*?*?*?*?*?*?*?*?*?*?*?*?*?*?*?*?*?*?,-0.1,-0.0,100,100555,0,-0,281,0.0,-0.0,0.0,0,0,0,0,100,1.5,10,5,9999,99999,9,999999999,0.0,999,999,99
2050,2,11,24,0,*?*?*?*?*?*?*?*?*?*?*?*?*?*?*?*?*?*?*?*?*?*?,1.7,-0.0,100,100555,0,-0,288,0.0,-0.0,0.0,0,0,0,0,90,2.1,10,5,9999,99999,9,999999999,0.0,999,999,99
2050,2,12,1,0,*?*?*?*?*?*?*?*?*?*?*?*?*?*?*?*?*?*?*?*?*?*?,-0.6,-0.6,100,101715,0,-0,279,0.0,-0.0,0.0,0,0,0,0,100,2.1,10,5,9999,99999,9,999999999,0.0,999,999,99
2050,2,12,2,0,*?*?*?*?*?*?*?*?*?*?*?*?*?*?*?*?*?*?*?*?*?*?,-0.7,-0.6,100,101715,0,-0,279,0.0,-0.0,0.0,0,0,0,0,100,2.1,10,5,9999,99999,9,999999999,0.2,999,999,99
2050,2,12,3,0,*?*?*?*?*?*?*?*?*?*?*?*?*?*?*?*?*?*?*?*?*?*?,-1.3,-1.3,100,101715,0,-0,276,0.0,-0.0,0.0,0,0,0,0,100,1.5,10,5,9999,99999,9,999999999,0.2,999,999,99
2050,2,12,4,0,*?*?*?*?*?*?*?*?*?*?*?*?*?*?*?*?*?*?*?*?*?*?,-0.9,-0.8,100,101715,0,-0,278,0.0,-0.0,0.0,0,0,0,0,100,1.5,10,5,9999,99999,9,999999999,0.2,999,999,99
2050,2,12,5,0,*?*?*?*?*?*?*?*?*?*?*?*?*?*?*?*?*?*?*?*?*?*?,-1.4,-1.5,100,101715,0,-0,276,0.0,-0.0,0.0,0,0,0,0,100,2.6,10,5,9999,99999,9,999999999,0.0,999,999,99
2050,2,12,6,0,*?*?*?*?*?*?*?*?*?*?*?*?*?*?*?*?*?*?*?*?*?*?,-0.8,-1.1,100,101715,0,-0,278,0.0,-0.0,0.0,0,0,0,0,100,2.1,10,5,9999,99999,9,999999999,0.0,999,999,99
2050,2,12,7,0,*?*?*?*?*?*?*?*?*?*?*?*?*?*?*?*?*?*?*?*?*?*?,-1.6,-1.5,100,101715,0,-0,275,0.0,-0.0,0.0,0,0,0,0,107,4.1,10,5,9999,99999,9,999999999,0.0,999,999,99
2050,2,12,8,0,*?*?*?*?*?*?*?*?*?*?*?*?*?*?*?*?*?*?*?*?*?*?,-2.3,-2.4,100,101715,111,1400,262,17.5,55.5,13.1,1958,2502,1995,220,113,3.1,8,4,9999,99999,9,999999999,0.0,999,999,99
2050,2,12,9,0,*?*?*?*?*?*?*?*?*?*?*?*?*?*?*?*?*?*?*?*?*?*?,-0.9,-0.8,100,101715,268,1402,248,128.1,393.9,52.8,13072,29414,7764,940,120,1.5,4,2,9999,99999,9,999999999,0.0,999,999,99
2050,2,12,10,0,*?*?*?*?*?*?*?*?*?*?*?*?*?*?*?*?*?*?*?*?*?*?,0.5,0.4,100,101715,388,1403,283,61.8,0.0,61.8,7220,0,7237,2501,127,3.6,10,5,9999,99999,9,999999999,0.0,999,999,99
2050,2,12,11,0,*?*?*?*?*?*?*?*?*?*?*?*?*?*?*?*?*?*?*?*?*?*?,1.8,1.7,100,101715,462,1401,261,255.3,455.2,105.2,26897,41440,13521,1977,133,5.7,4,2,9999,99999,9,999999999,0.0,999,999,99
2050,2,12,12,0,*?*?*?*?*?*?*?*?*?*?*?*?*?*?*?*?*?*?*?*?*?*?,2.2,1.7,100,101715,487,1404,272,244.9,316.2,135.2,26044,29983,15612,2748,140,5.7,6,3,9999,99999,9,999999999,0.0,999,999,99
2050,2,12,13,0,*?*?*?*?*?*?*?*?*?*?*?*?*?*?*?*?*?*?*?*?*?*?,2.6,0.6,98,101715,459,1403,277,206.0,224.8,132.4,21802,20889,15260,2691,140,5.7,7,4,9999,99999,9,999999999,0.0,999,999,99
2050,2,12,14,0,*?*?*?*?*?*?*?*?*?*?*?*?*?*?*?*?*?*?*?*?*?*?,2.5,1.3,100,101715,381,1403,268,194.4,375.9,92.3,20276,31988,11864,1713,140,6.7,5,3,9999,99999,9,999999999,0.0,999,999,99
2050,2,12,15,0,*?*?*?*?*?*?*?*?*?*?*?*?*?*?*?*?*?*?*?*?*?*?,2.2,0.4,100,101715,258,1402,286,63.2,45.7,54.8,6985,3456,6455,1172,140,6.2,9,5,9999,99999,9,999999999,0.0,999,999,99
2050,2,12,16,0,*?*?*?*?*?*?*?*?*?*?*?*?*?*?*?*?*?*?*?*?*?*?,2.2,0.8,100,101715,99,1402,286,9.0,17.0,7.8,1065,799,1005,162,140,5.7,9,5,9999,99999,9,999999999,0.0,999,999,99
2050,2,12,17,0,*?*?*?*?*?*?*?*?*?*?*?*?*?*?*?*?*?*?*?*?*?*?,1.6,1.0,100,101715,0,-0,288,0.0,-0.0,0.0,0,0,0,0,140,6.2,10,5,9999,99999,9,999999999,0.0,999,999,99
2050,2,12,18,0,*?*?*?*?*?*?*?*?*?*?*?*?*?*?*?*?*?*?*?*?*?*?,-0.1,-0.0,100,101715,0,-0,281,0.0,-0.0,0.0,0,0,0,0,140,4.1,10,5,9999,99999,9,999999999,0.0,999,999,99
2050,2,12,19,0,*?*?*?*?*?*?*?*?*?*?*?*?*?*?*?*?*?*?*?*?*?*?,0.5,-0.8,100,101715,0,-0,284,0.0,-0.0,0.0,0,0,0,0,138,3.6,10,5,9999,99999,9,999999999,0.0,999,999,99
2050,2,12,20,0,*?*?*?*?*?*?*?*?*?*?*?*?*?*?*?*?*?*?*?*?*?*?,-0.0,-0.0,100,101715,0,-0,281,0.0,-0.0,0.0,0,0,0,0,137,5.2,10,5,9999,99999,9,999999999,0.0,999,999,99
2050,2,12,21,0,*?*?*?*?*?*?*?*?*?*?*?*?*?*?*?*?*?*?*?*?*?*?,-0.7,-1.5,100,101715,0,-0,279,0.0,-0.0,0.0,0,0,0,0,135,6.7,10,5,9999,99999,9,999999999,0.0,999,999,99
2050,2,12,22,0,*?*?*?*?*?*?*?*?*?*?*?*?*?*?*?*?*?*?*?*?*?*?,-0.7,-1.9,100,101715,0,-0,279,0.0,-0.0,0.0,0,0,0,0,133,6.2,10,5,9999,99999,9,999999999,0.0,999,999,99
2050,2,12,23,0,*?*?*?*?*?*?*?*?*?*?*?*?*?*?*?*?*?*?*?*?*?*?,-0.8,-2.2,100,101715,0,-0,278,0.0,-0.0,0.0,0,0,0,0,132,8.2,10,5,9999,99999,9,999999999,0.0,999,999,99
2050,2,12,24,0,*?*?*?*?*?*?*?*?*?*?*?*?*?*?*?*?*?*?*?*?*?*?,-0.5,-0.4,100,101715,0,-0,279,0.0,-0.0,0.0,0,0,0,0,100,2.1,10,5,9999,99999,9,999999999,0.0,999,999,99
2050,2,13,1,0,*?*?*?*?*?*?*?*?*?*?*?*?*?*?*?*?*?*?*?*?*?*?,-0.8,-5.0,68,100918,0,-0,279,0.0,-0.0,0.0,0,0,0,0,137,4.6,10,5,9999,99999,9,999999999,0.0,999,999,99
2050,2,13,2,0,*?*?*?*?*?*?*?*?*?*?*?*?*?*?*?*?*?*?*?*?*?*?,-0.6,-6.6,59,100918,0,-0,280,0.0,-0.0,0.0,0,0,0,0,143,4.6,10,5,9999,99999,9,999999999,0.0,999,999,99
2050,2,13,3,0,*?*?*?*?*?*?*?*?*?*?*?*?*?*?*?*?*?*?*?*?*?*?,-0.0,-6.6,56,100918,0,-0,282,0.0,-0.0,0.0,0,0,0,0,150,4.6,10,5,9999,99999,9,999999999,0.0,999,999,99
2050,2,13,4,0,*?*?*?*?*?*?*?*?*?*?*?*?*?*?*?*?*?*?*?*?*?*?,-1.3,-8.8,51,100918,0,-0,277,0.0,-0.0,0.0,0,0,0,0,157,5.2,10,5,9999,99999,9,999999999,0.0,999,999,99
2050,2,13,5,0,*?*?*?*?*?*?*?*?*?*?*?*?*?*?*?*?*?*?*?*?*?*?,-1.2,-8.0,55,100918,0,-0,278,0.0,-0.0,0.0,0,0,0,0,163,4.6,10,5,9999,99999,9,999999999,0.0,999,999,99
2050,2,13,6,0,*?*?*?*?*?*?*?*?*?*?*?*?*?*?*?*?*?*?*?*?*?*?,-1.2,-8.0,55,100918,0,-0,278,0.0,-0.0,0.0,0,0,0,0,170,4.6,10,5,9999,99999,9,999999999,0.0,999,999,99
2050,2,13,7,0,*?*?*?*?*?*?*?*?*?*?*?*?*?*?*?*?*?*?*?*?*?*?,-1.9,-6.9,63,100918,0,-0,275,0.0,-0.0,0.0,0,0,0,0,168,5.2,10,5,9999,99999,9,999999999,0.3,999,999,99
2050,2,13,8,0,*?*?*?*?*?*?*?*?*?*?*?*?*?*?*?*?*?*?*?*?*?*?,-2.6,-8.4,59,100918,118,1398,272,9.0,0.0,9.0,1099,-0,1099,357,167,5.2,10,5,9999,99999,9,999999999,0.1,999,999,99
2050,2,13,9,0,*?*?*?*?*?*?*?*?*?*?*?*?*?*?*?*?*?*?*?*?*?*?,-1.4,-7.3,60,100918,275,1400,277,39.8,0.0,39.8,4650,0,4658,1559,165,5.7,10,5,9999,99999,9,999999999,0.0,999,999,99
2050,2,13,10,0,*?*?*?*?*?*?*?*?*?*?*?*?*?*?*?*?*?*?*?*?*?*?,-0.3,-6.0,60,100918,395,1401,281,63.3,0.0,63.3,7393,0,7411,2567,163,4.6,10,5,9999,99999,9,999999999,0.0,999,999,99
2050,2,13,11,0,*?*?*?*?*?*?*?*?*?*?*?*?*?*?*?*?*?*?*?*?*?*?,2.7,-4.8,54,100918,470,1402,293,77.9,0.0,77.9,9120,0,9146,3240,162,3.1,10,5,9999,99999,9,999999999,0.0,999,999,99
2050,2,13,12,0,*?*?*?*?*?*?*?*?*?*?*?*?*?*?*?*?*?*?*?*?*?*?,2.7,-4.2,56,100918,494,1402,293,82.7,0.0,82.7,9684,0,9712,3465,160,5.7,10,5,9999,99999,9,999999999,0.0,999,999,99
2050,2,13,13,0,*?*?*?*?*?*?*?*?*?*?*?*?*?*?*?*?*?*?*?*?*?*?,3.0,-5.0,51,100918,466,1401,295,77.2,0.0,77.2,9033,0,9058,3205,162,6.2,10,5,9999,99999,9,999999999,0.0,999,999,99
2050,2,13,14,0,*?*?*?*?*?*?*?*?*?*?*?*?*?*?*?*?*?*?*?*?*?*?,2.9,-5.0,52,100918,388,1401,294,61.9,0.0,61.9,7227,0,7245,2504,163,2.6,10,5,9999,99999,9,999999999,0.0,999,999,99
2050,2,13,15,0,*?*?*?*?*?*?*?*?*?*?*?*?*?*?*?*?*?*?*?*?*?*?,2.9,-5.3,51,100918,265,1400,294,37.8,0.0,37.8,4421,0,4429,1479,165,4.6,10,5,9999,99999,9,999999999,0.0,999,999,99
2050,2,13,16,0,*?*?*?*?*?*?*?*?*?*?*?*?*?*?*?*?*?*?*?*?*?*?,2.9,-5.6,49,100918,106,1401,294,6.6,0.0,6.6,819,-0,818,264,167,3.6,10,5,9999,99999,9,999999999,0.0,999,999,99
2050,2,13,17,0,*?*?*?*?*?*?*?*?*?*?*?*?*?*?*?*?*?*?*?*?*?*?,1.5,-6.3,51,100918,0,-0,289,0.0,-0.0,0.0,0,0,0,0,168,3.6,10,5,9999,99999,9,999999999,0.0,999,999,99
2050,2,13,18,0,*?*?*?*?*?*?*?*?*?*?*?*?*?*?*?*?*?*?*?*?*?*?,0.9,-6.9,50,100918,0,-0,286,0.0,-0.0,0.0,0,0,0,0,170,2.6,10,5,9999,99999,9,999999999,0.0,999,999,99
2050,2,13,19,0,*?*?*?*?*?*?*?*?*?*?*?*?*?*?*?*?*?*?*?*?*?*?,-0.1,-6.6,56,100918,0,-0,282,0.0,-0.0,0.0,0,0,0,0,178,5.7,10,5,9999,99999,9,999999999,0.1,999,999,99
2050,2,13,20,0,*?*?*?*?*?*?*?*?*?*?*?*?*?*?*?*?*?*?*?*?*?*?,-0.5,-6.9,56,100918,0,-0,280,0.0,-0.0,0.0,0,0,0,0,187,3.6,10,5,9999,99999,9,999999999,0.1,999,999,99
2050,2,13,21,0,*?*?*?*?*?*?*?*?*?*?*?*?*?*?*?*?*?*?*?*?*?*?,-0.6,-8.4,51,100918,0,-0,280,0.0,-0.0,0.0,0,0,0,0,195,3.1,10,5,9999,99999,9,999999999,0.1,999,999,99
2050,2,13,22,0,*?*?*?*?*?*?*?*?*?*?*?*?*?*?*?*?*?*?*?*?*?*?,-0.7,-8.0,53,100918,0,-0,280,0.0,-0.0,0.0,0,0,0,0,203,3.1,10,5,9999,99999,9,999999999,0.0,999,999,99
2050,2,13,23,0,*?*?*?*?*?*?*?*?*?*?*?*?*?*?*?*?*?*?*?*?*?*?,-0.3,-7.6,52,100918,0,-0,281,0.0,-0.0,0.0,0,0,0,0,212,2.1,10,5,9999,99999,9,999999999,0.0,999,999,99
2050,2,13,24,0,*?*?*?*?*?*?*?*?*?*?*?*?*?*?*?*?*?*?*?*?*?*?,-0.9,-3.7,78,100918,0,-0,278,0.0,-0.0,0.0,0,0,0,0,130,5.7,10,5,9999,99999,9,999999999,0.0,999,999,99
2050,2,14,1,0,*?*?*?*?*?*?*?*?*?*?*?*?*?*?*?*?*?*?*?*?*?*?,1.3,-2.7,75,100522,0,-0,287,0.0,-0.0,0.0,0,0,0,0,220,2.6,10,5,9999,99999,9,999999999,0.0,999,999,99
2050,2,14,2,0,*?*?*?*?*?*?*?*?*?*?*?*?*?*?*?*?*?*?*?*?*?*?,2.0,-1.1,81,100522,0,-0,290,0.0,-0.0,0.0,0,0,0,0,220,4.6,10,5,9999,99999,9,999999999,0.0,999,999,99
2050,2,14,3,0,*?*?*?*?*?*?*?*?*?*?*?*?*?*?*?*?*?*?*?*?*?*?,1.8,-3.7,67,100522,0,-0,289,0.0,-0.0,0.0,0,0,0,0,220,0.5,10,5,9999,99999,9,999999999,0.0,999,999,99
2050,2,14,4,0,*?*?*?*?*?*?*?*?*?*?*?*?*?*?*?*?*?*?*?*?*?*?,0.9,-6.0,58,100522,0,-0,286,0.0,-0.0,0.0,0,0,0,0,220,2.1,10,5,9999,99999,9,999999999,0.0,999,999,99
2050,2,14,5,0,*?*?*?*?*?*?*?*?*?*?*?*?*?*?*?*?*?*?*?*?*?*?,-0.2,-6.9,59,100522,0,-0,282,0.0,-0.0,0.0,0,0,0,0,220,0.5,10,5,9999,99999,9,999999999,0.4,999,999,99
2050,2,14,6,0,*?*?*?*?*?*?*?*?*?*?*?*?*?*?*?*?*?*?*?*?*?*?,0.7,-6.3,58,100522,0,-0,285,0.0,-0.0,0.0,0,0,0,0,220,3.6,10,5,9999,99999,9,999999999,0.6,999,999,99
2050,2,14,7,0,*?*?*?*?*?*?*?*?*?*?*?*?*?*?*?*?*?*?*?*?*?*?,1.4,-4.8,63,100522,0,-0,288,0.0,-0.0,0.0,0,0,0,0,225,3.1,10,5,9999,99999,9,999999999,0.6,999,999,99
2050,2,14,8,0,*?*?*?*?*?*?*?*?*?*?*?*?*?*?*?*?*?*?*?*?*?*?,1.1,-5.3,60,100522,126,1407,287,10.4,0.0,10.4,1265,-0,1265,411,230,4.1,10,5,9999,99999,9,999999999,0.6,999,999,99
2050,2,14,9,0,*?*?*?*?*?*?*?*?*?*?*?*?*?*?*?*?*?*?*?*?*?*?,1.9,-3.1,69,100522,283,1402,290,41.3,0.0,41.3,4819,0,4828,1620,235,5.7,10,5,9999,99999,9,999999999,0.4,999,999,99
2050,2,14,10,0,*?*?*?*?*?*?*?*?*?*?*?*?*?*?*?*?*?*?*?*?*?*?,3.5,-2.2,67,100522,403,1402,296,64.8,0.0,64.8,7569,0,7588,2634,240,4.6,10,5,9999,99999,9,999999999,0.0,999,999,99
2050,2,14,11,0,*?*?*?*?*?*?*?*?*?*?*?*?*?*?*?*?*?*?*?*?*?*?,5.3,-1.1,65,100522,477,1400,304,79.5,0.0,79.5,9299,0,9325,3311,245,9.3,10,5,9999,99999,9,999999999,0.0,999,999,99
2050,2,14,12,0,*?*?*?*?*?*?*?*?*?*?*?*?*?*?*?*?*?*?*?*?*?*?,6.2,0.8,70,100522,502,1403,308,84.2,0.0,84.2,9865,0,9893,3539,250,8.2,10,5,9999,99999,9,999999999,0.0,999,999,99
2050,2,14,13,0,*?*?*?*?*?*?*?*?*?*?*?*?*?*?*?*?*?*?*?*?*?*?,6.0,0.6,70,100522,474,1402,307,78.7,0.0,78.7,9212,0,9238,3276,248,7.2,10,5,9999,99999,9,999999999,0.0,999,999,99
2050,2,14,14,0,*?*?*?*?*?*?*?*?*?*?*?*?*?*?*?*?*?*?*?*?*?*?,6.0,1.3,74,100522,395,1400,307,63.4,0.0,63.4,7400,0,7419,2569,247,8.2,10,5,9999,99999,9,999999999,0.0,999,999,99
2050,2,14,15,0,*?*?*?*?*?*?*?*?*?*?*?*?*?*?*?*?*?*?*?*?*?*?,6.2,2.1,77,100522,273,1404,308,39.3,0.0,39.3,4588,0,4597,1538,245,6.2,10,5,9999,99999,9,999999999,0.0,999,999,99
2050,2,14,16,0,*?*?*?*?*?*?*?*?*?*?*?*?*?*?*?*?*?*?*?*?*?*?,6.1,1.3,73,100522,113,1399,307,8.0,0.0,8.0,982,-0,982,318,243,5.7,10,5,9999,99999,9,999999999,0.0,999,999,99
2050,2,14,17,0,*?*?*?*?*?*?*?*?*?*?*?*?*?*?*?*?*?*?*?*?*?*?,5.2,2.5,85,100522,0,-0,303,0.0,-0.0,0.0,0,0,0,0,242,5.2,10,5,9999,99999,9,999999999,0.0,999,999,99
2050,2,14,18,0,*?*?*?*?*?*?*?*?*?*?*?*?*?*?*?*?*?*?*?*?*?*?,4.4,1.9,86,100522,0,-0,300,0.0,-0.0,0.0,0,0,0,0,240,4.1,10,5,9999,99999,9,999999999,0.0,999,999,99
2050,2,14,19,0,*?*?*?*?*?*?*?*?*?*?*?*?*?*?*?*?*?*?*?*?*?*?,2.7,0.6,88,100522,0,-0,293,0.0,-0.0,0.0,0,0,0,0,240,3.6,10,5,9999,99999,9,999999999,0.0,999,999,99
2050,2,14,20,0,*?*?*?*?*?*?*?*?*?*?*?*?*?*?*?*?*?*?*?*?*?*?,2.6,1.0,92,100522,0,-0,292,0.0,-0.0,0.0,0,0,0,0,240,4.1,10,5,9999,99999,9,999999999,0.0,999,999,99
2050,2,14,21,0,*?*?*?*?*?*?*?*?*?*?*?*?*?*?*?*?*?*?*?*?*?*?,2.2,1.0,94,100522,0,-0,290,0.0,-0.0,0.0,0,0,0,0,240,4.1,10,5,9999,99999,9,999999999,0.0,999,999,99
2050,2,14,22,0,*?*?*?*?*?*?*?*?*?*?*?*?*?*?*?*?*?*?*?*?*?*?,2.3,1.7,98,100522,0,-0,291,0.0,-0.0,0.0,0,0,0,0,240,1.5,10,5,9999,99999,9,999999999,0.0,999,999,99
2050,2,14,23,0,*?*?*?*?*?*?*?*?*?*?*?*?*?*?*?*?*?*?*?*?*?*?,1.5,1.5,100,100522,0,-0,287,0.0,-0.0,0.0,0,0,0,0,240,3.1,10,5,9999,99999,9,999999999,0.0,999,999,99
2050,2,14,24,0,*?*?*?*?*?*?*?*?*?*?*?*?*?*?*?*?*?*?*?*?*?*?,0.0,-5.0,67,100522,0,-0,282,0.0,-0.0,0.0,0,0,0,0,220,3.6,10,5,9999,99999,9,999999999,0.0,999,999,99
2050,2,15,1,0,*?*?*?*?*?*?*?*?*?*?*?*?*?*?*?*?*?*?*?*?*?*?,0.0,-0.0,100,101648,0,-0,281,0.0,-0.0,0.0,0,0,0,0,242,3.1,10,5,9999,99999,9,999999999,0.0,999,999,99
2050,2,15,2,0,*?*?*?*?*?*?*?*?*?*?*?*?*?*?*?*?*?*?*?*?*?*?,-0.8,-0.8,100,101648,0,-0,278,0.0,-0.0,0.0,0,0,0,0,243,1.5,10,5,9999,99999,9,999999999,0.0,999,999,99
2050,2,15,3,0,*?*?*?*?*?*?*?*?*?*?*?*?*?*?*?*?*?*?*?*?*?*?,-0.8,-0.8,100,101648,0,-0,278,0.0,-0.0,0.0,0,0,0,0,245,1.5,10,5,9999,99999,9,999999999,0.0,999,999,99
2050,2,15,4,0,*?*?*?*?*?*?*?*?*?*?*?*?*?*?*?*?*?*?*?*?*?*?,-0.8,-0.8,100,101648,0,-0,278,0.0,-0.0,0.0,0,0,0,0,247,1.0,10,5,9999,99999,9,999999999,0.0,999,999,99
2050,2,15,5,0,*?*?*?*?*?*?*?*?*?*?*?*?*?*?*?*?*?*?*?*?*?*?,-0.7,-0.6,100,101648,0,-0,279,0.0,-0.0,0.0,0,0,0,0,248,2.6,10,5,9999,99999,9,999999999,0.0,999,999,99
2050,2,15,6,0,*?*?*?*?*?*?*?*?*?*?*?*?*?*?*?*?*?*?*?*?*?*?,-1.2,-1.3,100,101648,0,-0,277,0.0,-0.0,0.0,0,0,0,0,250,4.1,10,5,9999,99999,9,999999999,0.0,999,999,99
2050,2,15,7,0,*?*?*?*?*?*?*?*?*?*?*?*?*?*?*?*?*?*?*?*?*?*?,-1.7,-1.7,100,101648,0,-0,275,0.0,-0.0,0.0,0,0,0,0,252,4.6,10,5,9999,99999,9,999999999,0.0,999,999,99
2050,2,15,8,0,*?*?*?*?*?*?*?*?*?*?*?*?*?*?*?*?*?*?*?*?*?*?,-2.2,-2.2,100,101648,133,1402,252,35.8,169.1,19.8,3726,9417,3173,368,253,3.6,6,3,9999,99999,9,999999999,0.0,999,999,99
2050,2,15,9,0,*?*?*?*?*?*?*?*?*?*?*?*?*?*?*?*?*?*?*?*?*?*?,-0.5,-0.6,100,101648,290,1400,270,98.4,119.7,73.6,10758,9502,8542,1587,255,5.7,8,4,9999,99999,9,999999999,0.0,999,999,99
2050,2,15,10,0,*?*?*?*?*?*?*?*?*?*?*?*?*?*?*?*?*?*?*?*?*?*?,1.2,0.6,100,101648,410,1400,267,200.1,306.0,110.5,21244,27339,12890,2181,257,4.6,6,3,9999,99999,9,999999999,0.0,999,999,99
2050,2,15,11,0,*?*?*?*?*?*?*?*?*?*?*?*?*?*?*?*?*?*?*?*?*?*?,2.1,1.7,100,101648,485,1401,271,244.3,316.1,134.9,25976,29952,15572,2741,258,5.2,6,3,9999,99999,9,999999999,0.0,999,999,99
2050,2,15,12,0,*?*?*?*?*?*?*?*?*?*?*?*?*?*?*?*?*?*?*?*?*?*?,3.2,0.6,100,101648,509,1400,280,233.2,229.0,149.9,24709,22009,17152,3111,260,8.8,7,4,9999,99999,9,999999999,0.0,999,999,99
2050,2,15,13,0,*?*?*?*?*?*?*?*?*?*?*?*?*?*?*?*?*?*?*?*?*?*?,3.1,-1.1,100,101648,481,1400,284,184.7,135.5,138.1,20121,12841,15757,3145,253,5.7,8,4,9999,99999,9,999999999,0.0,999,999,99
2050,2,15,14,0,*?*?*?*?*?*?*?*?*?*?*?*?*?*?*?*?*?*?*?*?*?*?,3.4,-1.1,100,101648,403,1401,280,176.5,219.0,113.5,18661,19413,13179,2258,247,4.6,7,4,9999,99999,9,999999999,0.0,999,999,99
2050,2,15,15,0,*?*?*?*?*?*?*?*?*?*?*?*?*?*?*?*?*?*?*?*?*?*?,3.3,-1.7,98,101648,280,1402,285,93.7,118.2,70.1,10252,9240,8146,1507,240,5.2,8,4,9999,99999,9,999999999,0.0,999,999,99
2050,2,15,16,0,*?*?*?*?*?*?*?*?*?*?*?*?*?*?*?*?*?*?*?*?*?*?,3.0,-1.3,100,101648,120,1398,284,21.6,63.4,16.2,2399,2750,2111,266,233,5.2,8,4,9999,99999,9,999999999,0.0,999,999,99
2050,2,15,17,0,*?*?*?*?*?*?*?*?*?*?*?*?*?*?*?*?*?*?*?*?*?*?,1.9,-2.2,100,101648,0,-0,290,0.0,-0.0,0.0,0,0,0,0,227,5.7,10,5,9999,99999,9,999999999,0.0,999,999,99
2050,2,15,18,0,*?*?*?*?*?*?*?*?*?*?*?*?*?*?*?*?*?*?*?*?*?*?,1.0,-2.9,100,101648,0,-0,286,0.0,-0.0,0.0,0,0,0,0,220,5.7,10,5,9999,99999,9,999999999,0.0,999,999,99
2050,2,15,19,0,*?*?*?*?*?*?*?*?*?*?*?*?*?*?*?*?*?*?*?*?*?*?,0.2,-1.5,100,101648,0,-0,282,0.0,-0.0,0.0,0,0,0,0,215,6.2,10,5,9999,99999,9,999999999,0.0,999,999,99
2050,2,15,20,0,*?*?*?*?*?*?*?*?*?*?*?*?*?*?*?*?*?*?*?*?*?*?,-0.2,-2.2,100,101648,0,-0,281,0.0,-0.0,0.0,0,0,0,0,210,7.2,10,5,9999,99999,9,999999999,0.0,999,999,99
2050,2,15,21,0,*?*?*?*?*?*?*?*?*?*?*?*?*?*?*?*?*?*?*?*?*?*?,-0.2,-1.5,100,101648,0,-0,281,0.0,-0.0,0.0,0,0,0,0,205,5.2,10,5,9999,99999,9,999999999,0.0,999,999,99
2050,2,15,22,0,*?*?*?*?*?*?*?*?*?*?*?*?*?*?*?*?*?*?*?*?*?*?,0.3,-1.5,100,101648,0,-0,283,0.0,-0.0,0.0,0,0,0,0,200,3.6,10,5,9999,99999,9,999999999,0.0,999,999,99
2050,2,15,23,0,*?*?*?*?*?*?*?*?*?*?*?*?*?*?*?*?*?*?*?*?*?*?,-0.4,-1.5,100,101648,0,-0,280,0.0,-0.0,0.0,0,0,0,0,195,4.1,10,5,9999,99999,9,999999999,0.0,999,999,99
2050,2,15,24,0,*?*?*?*?*?*?*?*?*?*?*?*?*?*?*?*?*?*?*?*?*?*?,0.7,0.6,100,101648,0,-0,284,0.0,-0.0,0.0,0,0,0,0,240,3.6,10,5,9999,99999,9,999999999,0.0,999,999,99
2050,2,16,1,0,*?*?*?*?*?*?*?*?*?*?*?*?*?*?*?*?*?*?*?*?*?*?,-1.6,-3.9,87,101960,0,-0,275,0.0,-0.0,0.0,0,0,0,0,190,3.1,10,5,9999,99999,9,999999999,0.0,999,999,99
2050,2,16,2,0,*?*?*?*?*?*?*?*?*?*?*?*?*?*?*?*?*?*?*?*?*?*?,-2.2,-5.0,83,101960,0,-0,273,0.0,-0.0,0.0,0,0,0,0,190,5.2,10,5,9999,99999,9,999999999,0.0,999,999,99
2050,2,16,3,0,*?*?*?*?*?*?*?*?*?*?*?*?*?*?*?*?*?*?*?*?*?*?,-2.9,-6.3,79,101960,0,-0,271,0.0,-0.0,0.0,0,0,0,0,190,3.6,10,5,9999,99999,9,999999999,0.0,999,999,99
2050,2,16,4,0,*?*?*?*?*?*?*?*?*?*?*?*?*?*?*?*?*?*?*?*?*?*?,-2.6,-6.6,74,101960,0,-0,272,0.0,-0.0,0.0,0,0,0,0,190,3.6,10,5,9999,99999,9,999999999,0.0,999,999,99
2050,2,16,5,0,*?*?*?*?*?*?*?*?*?*?*?*?*?*?*?*?*?*?*?*?*?*?,-2.2,-7.3,69,101960,0,-0,273,0.0,-0.0,0.0,0,0,0,0,190,2.6,10,5,9999,99999,9,999999999,0.0,999,999,99
2050,2,16,6,0,*?*?*?*?*?*?*?*?*?*?*?*?*?*?*?*?*?*?*?*?*?*?,-2.3,-7.3,69,101960,0,-0,273,0.0,-0.0,0.0,0,0,0,0,190,2.6,10,5,9999,99999,9,999999999,0.0,999,999,99
2050,2,16,7,0,*?*?*?*?*?*?*?*?*?*?*?*?*?*?*?*?*?*?*?*?*?*?,-1.8,-6.0,74,101960,0,-0,275,0.0,-0.0,0.0,0,0,0,0,192,5.2,10,5,9999,99999,9,999999999,0.0,999,999,99
2050,2,16,8,0,*?*?*?*?*?*?*?*?*?*?*?*?*?*?*?*?*?*?*?*?*?*?,-1.3,-5.6,73,101960,140,1398,260,36.3,129.2,23.3,3915,6669,3333,403,193,5.2,7,4,9999,99999,9,999999999,0.0,999,999,99
2050,2,16,9,0,*?*?*?*?*?*?*?*?*?*?*?*?*?*?*?*?*?*?*?*?*?*?,-1.7,-4.5,84,101960,298,1401,270,76.9,48.1,66.6,8435,3959,7554,1737,195,5.2,9,5,9999,99999,9,999999999,0.0,999,999,99
2050,2,16,10,0,*?*?*?*?*?*?*?*?*?*?*?*?*?*?*?*?*?*?*?*?*?*?,-0.1,-2.4,87,101960,418,1400,260,204.7,307.3,113.0,21735,27646,13171,2238,197,4.1,6,3,9999,99999,9,999999999,0.0,999,999,99
2050,2,16,11,0,*?*?*?*?*?*?*?*?*?*?*?*?*?*?*?*?*?*?*?*?*?*?,1.0,-1.7,85,101960,493,1401,239,284.5,560.3,87.3,29494,51534,12560,1668,198,5.7,1,0,9999,99999,9,999999999,0.0,999,999,99
2050,2,16,12,0,*?*?*?*?*?*?*?*?*?*?*?*?*?*?*?*?*?*?*?*?*?*?,1.7,-1.5,83,101960,517,1401,257,291.4,464.3,120.1,30714,43631,15265,2301,200,5.2,4,2,9999,99999,9,999999999,0.0,999,999,99
2050,2,16,13,0,*?*?*?*?*?*?*?*?*?*?*?*?*?*?*?*?*?*?*?*?*?*?,1.3,-1.3,86,101960,489,1401,261,262.9,395.5,124.9,27403,36543,15656,2398,198,5.2,5,3,9999,99999,9,999999999,0.0,999,999,99
2050,2,16,14,0,*?*?*?*?*?*?*?*?*?*?*?*?*?*?*?*?*?*?*?*?*?*?,1.4,-0.8,89,101960,410,1399,257,221.6,444.7,91.3,23352,38958,11867,1689,197,5.7,4,2,9999,99999,9,999999999,0.0,999,999,99
2050,2,16,15,0,*?*?*?*?*?*?*?*?*?*?*?*?*?*?*?*?*?*?*?*?*?*?,1.6,0.6,99,101960,287,1400,240,145.4,496.3,43.6,15132,38692,6717,815,195,5.7,0,0,9999,99999,9,999999999,0.0,999,999,99
2050,2,16,16,0,*?*?*?*?*?*?*?*?*?*?*?*?*?*?*?*?*?*?*?*?*?*?,1.5,1.3,100,101960,127,1396,240,37.2,286.5,11.2,3991,18582,1880,331,193,5.2,0,0,9999,99999,9,999999999,0.0,999,999,99
2050,2,16,17,0,*?*?*?*?*?*?*?*?*?*?*?*?*?*?*?*?*?*?*?*?*?*?,0.8,0.8,100,101960,0,-0,285,0.0,-0.0,0.0,0,0,0,0,192,5.7,10,5,9999,99999,9,999999999,0.0,999,999,99
2050,2,16,18,0,*?*?*?*?*?*?*?*?*?*?*?*?*?*?*?*?*?*?*?*?*?*?,-0.2,-0.2,100,101960,0,-0,281,0.0,-0.0,0.0,0,0,0,0,190,5.7,10,5,9999,99999,9,999999999,0.0,999,999,99
2050,2,16,19,0,*?*?*?*?*?*?*?*?*?*?*?*?*?*?*?*?*?*?*?*?*?*?,-0.1,-0.2,100,101960,0,-0,281,0.0,-0.0,0.0,0,0,0,0,187,6.7,10,5,9999,99999,9,999999999,0.0,999,999,99
2050,2,16,20,0,*?*?*?*?*?*?*?*?*?*?*?*?*?*?*?*?*?*?*?*?*?*?,-1.1,-1.1,100,101960,0,-0,277,0.0,-0.0,0.0,0,0,0,0,183,4.6,10,5,9999,99999,9,999999999,0.0,999,999,99
2050,2,16,21,0,*?*?*?*?*?*?*?*?*?*?*?*?*?*?*?*?*?*?*?*?*?*?,-0.9,-1.5,100,101960,0,-0,278,0.0,-0.0,0.0,0,0,0,0,180,5.2,10,5,9999,99999,9,999999999,0.0,999,999,99
2050,2,16,22,0,*?*?*?*?*?*?*?*?*?*?*?*?*?*?*?*?*?*?*?*?*?*?,-1.1,-1.9,98,101960,0,-0,277,0.0,-0.0,0.0,0,0,0,0,177,4.6,10,5,9999,99999,9,999999999,0.0,999,999,99
2050,2,16,23,0,*?*?*?*?*?*?*?*?*?*?*?*?*?*?*?*?*?*?*?*?*?*?,1.4,0.8,100,101960,0,-0,287,0.0,-0.0,0.0,0,0,0,0,173,3.6,10,5,9999,99999,9,999999999,0.0,999,999,99
2050,2,16,24,0,*?*?*?*?*?*?*?*?*?*?*?*?*?*?*?*?*?*?*?*?*?*?,-1.2,-2.7,93,101960,0,-0,277,0.0,-0.0,0.0,0,0,0,0,190,0.5,10,5,9999,99999,9,999999999,0.0,999,999,99
2050,2,17,1,0,*?*?*?*?*?*?*?*?*?*?*?*?*?*?*?*?*?*?*?*?*?*?,4.6,1.9,83,101890,0,-0,301,0.0,-0.0,0.0,0,0,0,0,163,3.6,10,5,9999,99999,9,999999999,0.0,999,999,99
2050,2,17,2,0,*?*?*?*?*?*?*?*?*?*?*?*?*?*?*?*?*?*?*?*?*?*?,5.2,2.3,82,101890,0,-0,303,0.0,-0.0,0.0,0,0,0,0,157,1.5,10,5,9999,99999,9,999999999,0.0,999,999,99
2050,2,17,3,0,*?*?*?*?*?*?*?*?*?*?*?*?*?*?*?*?*?*?*?*?*?*?,4.6,1.9,84,101890,0,-0,301,0.0,-0.0,0.0,0,0,0,0,150,2.1,10,5,9999,99999,9,999999999,0.0,999,999,99
2050,2,17,4,0,*?*?*?*?*?*?*?*?*?*?*?*?*?*?*?*?*?*?*?*?*?*?,3.8,2.7,93,101890,0,-0,297,0.0,-0.0,0.0,0,0,0,0,143,0.5,10,5,9999,99999,9,999999999,0.0,999,999,99
2050,2,17,5,0,*?*?*?*?*?*?*?*?*?*?*?*?*?*?*?*?*?*?*?*?*?*?,4.4,3.4,95,101890,0,-0,299,0.0,-0.0,0.0,0,0,0,0,137,3.1,10,5,9999,99999,9,999999999,0.0,999,999,99
2050,2,17,6,0,*?*?*?*?*?*?*?*?*?*?*?*?*?*?*?*?*?*?*?*?*?*?,4.7,4.1,97,101890,0,-0,301,0.0,-0.0,0.0,0,0,0,0,130,2.1,10,5,9999,99999,9,999999999,0.0,999,999,99
2050,2,17,7,0,*?*?*?*?*?*?*?*?*?*?*?*?*?*?*?*?*?*?*?*?*?*?,4.9,5.0,100,101890,0,-0,301,0.0,-0.0,0.0,0,0,0,0,140,2.6,10,5,9999,99999,9,999999999,0.0,999,999,99
2050,2,17,8,0,*?*?*?*?*?*?*?*?*?*?*?*?*?*?*?*?*?*?*?*?*?*?,4.6,4.6,100,101890,148,1402,300,14.8,0.0,14.8,1772,-0,1773,579,150,3.6,10,5,9999,99999,9,999999999,0.0,999,999,99
2050,2,17,9,0,*?*?*?*?*?*?*?*?*?*?*?*?*?*?*?*?*?*?*?*?*?*?,6.2,5.3,94,101890,305,1398,303,79.5,48.5,68.9,8724,4022,7811,1799,160,5.7,9,5,9999,99999,9,999999999,0.0,999,999,99
2050,2,17,10,0,*?*?*?*?*?*?*?*?*?*?*?*?*?*?*?*?*?*?*?*?*?*?,7.9,7.3,97,101890,426,1401,310,120.5,52.7,104.5,13232,4784,11809,2846,170,5.7,9,5,9999,99999,9,999999999,0.0,999,999,99
2050,2,17,11,0,*?*?*?*?*?*?*?*?*?*?*?*?*?*?*?*?*?*?*?*?*?*?,10.1,8.1,88,101890,500,1399,320,146.0,54.3,126.6,16039,5105,14293,3555,180,4.6,9,5,9999,99999,9,999999999,0.0,999,999,99
2050,2,17,12,0,*?*?*?*?*?*?*?*?*?*?*?*?*?*?*?*?*?*?*?*?*?*?,10.1,7.1,82,101890,524,1398,324,88.8,0.0,88.8,10413,0,10444,3760,190,5.2,10,5,9999,99999,9,999999999,0.0,999,999,99
2050,2,17,13,0,*?*?*?*?*?*?*?*?*?*?*?*?*?*?*?*?*?*?*?*?*?*?,10.1,6.4,78,101890,496,1399,324,83.3,0.0,83.3,9754,0,9782,3493,182,3.1,10,5,9999,99999,9,999999999,0.0,999,999,99
2050,2,17,14,0,*?*?*?*?*?*?*?*?*?*?*?*?*?*?*?*?*?*?*?*?*?*?,10.1,5.1,71,101890,418,1400,325,67.9,0.0,67.9,7928,0,7948,2772,173,5.2,10,5,9999,99999,9,999999999,0.0,999,999,99
2050,2,17,15,0,*?*?*?*?*?*?*?*?*?*?*?*?*?*?*?*?*?*?*?*?*?*?,10.2,3.6,64,101890,294,1398,325,43.6,0.0,43.6,5092,0,5102,1717,165,4.6,10,5,9999,99999,9,999999999,0.0,999,999,99
2050,2,17,16,0,*?*?*?*?*?*?*?*?*?*?*?*?*?*?*?*?*?*?*?*?*?*?,10.1,3.9,66,101890,135,1405,325,12.2,0.0,12.2,1472,-0,1473,480,157,6.2,10,5,9999,99999,9,999999999,0.0,999,999,99
2050,2,17,17,0,*?*?*?*?*?*?*?*?*?*?*?*?*?*?*?*?*?*?*?*?*?*?,9.3,4.3,72,101890,0,-0,321,0.0,-0.0,0.0,0,0,0,0,148,4.6,10,5,9999,99999,9,999999999,0.0,999,999,99
2050,2,17,18,0,*?*?*?*?*?*?*?*?*?*?*?*?*?*?*?*?*?*?*?*?*?*?,8.5,3.9,73,101890,0,-0,317,0.0,-0.0,0.0,0,0,0,0,140,4.6,10,5,9999,99999,9,999999999,0.0,999,999,99
2050,2,17,19,0,*?*?*?*?*?*?*?*?*?*?*?*?*?*?*?*?*?*?*?*?*?*?,7.6,3.9,79,101890,0,-0,313,0.0,-0.0,0.0,0,0,0,0,137,3.6,10,5,9999,99999,9,999999999,0.0,999,999,99
2050,2,17,20,0,*?*?*?*?*?*?*?*?*?*?*?*?*?*?*?*?*?*?*?*?*?*?,7.1,4.8,86,101890,0,-0,311,0.0,-0.0,0.0,0,0,0,0,133,5.7,10,5,9999,99999,9,999999999,0.0,999,999,99
2050,2,17,21,0,*?*?*?*?*?*?*?*?*?*?*?*?*?*?*?*?*?*?*?*?*?*?,6.4,5.1,92,101890,0,-0,308,0.0,-0.0,0.0,0,0,0,0,130,9.3,10,5,9999,99999,9,999999999,0.0,999,999,99
2050,2,17,22,0,*?*?*?*?*?*?*?*?*?*?*?*?*?*?*?*?*?*?*?*?*?*?,7.3,5.3,88,101890,0,-0,312,0.0,-0.0,0.0,0,0,0,0,127,11.8,10,5,9999,99999,9,999999999,0.0,999,999,99
2050,2,17,23,0,*?*?*?*?*?*?*?*?*?*?*?*?*?*?*?*?*?*?*?*?*?*?,6.4,5.0,91,101890,0,-0,308,0.0,-0.0,0.0,0,0,0,0,123,9.3,10,5,9999,99999,9,999999999,0.0,999,999,99
2050,2,17,24,0,*?*?*?*?*?*?*?*?*?*?*?*?*?*?*?*?*?*?*?*?*?*?,3.8,1.5,85,101890,0,-0,297,0.0,-0.0,0.0,0,0,0,0,170,3.1,10,5,9999,99999,9,999999999,0.0,999,999,99
2050,2,18,1,0,*?*?*?*?*?*?*?*?*?*?*?*?*?*?*?*?*?*?*?*?*?*?,5.4,2.9,84,101972,0,-0,304,0.0,-0.0,0.0,0,0,0,0,118,6.2,10,5,9999,99999,9,999999999,0.0,999,999,99
2050,2,18,2,0,*?*?*?*?*?*?*?*?*?*?*?*?*?*?*?*?*?*?*?*?*?*?,5.0,1.7,79,101972,0,-0,302,0.0,-0.0,0.0,0,0,0,0,117,4.1,10,5,9999,99999,9,999999999,0.0,999,999,99
2050,2,18,3,0,*?*?*?*?*?*?*?*?*?*?*?*?*?*?*?*?*?*?*?*?*?*?,4.2,1.7,83,101972,0,-0,299,0.0,-0.0,0.0,0,0,0,0,115,4.6,10,5,9999,99999,9,999999999,0.0,999,999,99
2050,2,18,4,0,*?*?*?*?*?*?*?*?*?*?*?*?*?*?*?*?*?*?*?*?*?*?,3.2,1.9,91,101972,0,-0,295,0.0,-0.0,0.0,0,0,0,0,113,4.1,10,5,9999,99999,9,999999999,0.0,999,999,99
2050,2,18,5,0,*?*?*?*?*?*?*?*?*?*?*?*?*?*?*?*?*?*?*?*?*?*?,3.7,1.3,84,101972,0,-0,297,0.0,-0.0,0.0,0,0,0,0,112,4.1,10,5,9999,99999,9,999999999,0.0,999,999,99
2050,2,18,6,0,*?*?*?*?*?*?*?*?*?*?*?*?*?*?*?*?*?*?*?*?*?*?,4.1,1.5,82,101972,0,-0,298,0.0,-0.0,0.0,0,0,0,0,110,5.2,10,5,9999,99999,9,999999999,0.0,999,999,99
2050,2,18,7,0,*?*?*?*?*?*?*?*?*?*?*?*?*?*?*?*?*?*?*?*?*?*?,4.2,1.0,80,101972,0,-0,299,0.0,-0.0,0.0,0,0,0,0,123,4.6,10,5,9999,99999,9,999999999,0.0,999,999,99
2050,2,18,8,0,*?*?*?*?*?*?*?*?*?*?*?*?*?*?*?*?*?*?*?*?*?*?,4.5,1.5,80,101972,155,1396,290,37.6,85.2,28.1,4072,4441,3527,486,137,5.2,8,4,9999,99999,9,999999999,0.0,999,999,99
2050,2,18,9,0,*?*?*?*?*?*?*?*?*?*?*?*?*?*?*?*?*?*?*?*?*?*?,6.3,2.7,78,101972,313,1399,298,108.9,122.6,81.5,11892,10049,9425,1766,150,6.2,8,4,9999,99999,9,999999999,0.0,999,999,99
2050,2,18,10,0,*?*?*?*?*?*?*?*?*?*?*?*?*?*?*?*?*?*?*?*?*?*?,8.9,4.8,76,101972,433,1398,310,163.3,132.9,122.2,17794,12223,13980,2740,163,7.2,8,4,9999,99999,9,999999999,0.0,999,999,99
2050,2,18,11,0,*?*?*?*?*?*?*?*?*?*?*?*?*?*?*?*?*?*?*?*?*?*?,10.6,5.5,71,101972,508,1399,318,197.1,136.8,147.4,21481,13156,16790,3388,177,7.2,8,4,9999,99999,9,999999999,0.0,999,999,99
2050,2,18,12,0,*?*?*?*?*?*?*?*?*?*?*?*?*?*?*?*?*?*?*?*?*?*?,11.1,6.7,74,101972,532,1399,325,157.0,54.9,136.1,17244,5218,15359,3876,190,6.2,9,5,9999,99999,9,999999999,0.0,999,999,99
2050,2,18,13,0,*?*?*?*?*?*?*?*?*?*?*?*?*?*?*?*?*?*?*?*?*?*?,11.2,6.4,72,101972,504,1399,329,84.8,0.0,84.8,9937,0,9966,3567,192,6.2,10,5,9999,99999,9,999999999,0.0,999,999,99
2050,2,18,14,0,*?*?*?*?*?*?*?*?*?*?*?*?*?*?*?*?*?*?*?*?*?*?,11.4,5.9,69,101972,425,1398,326,120.5,52.7,104.5,13228,4784,11805,2844,193,6.2,9,5,9999,99999,9,999999999,0.0,999,999,99
2050,2,18,15,0,*?*?*?*?*?*?*?*?*?*?*?*?*?*?*?*?*?*?*?*?*?*?,11.3,6.1,70,101972,302,1400,326,78.3,48.3,67.9,8595,3994,7696,1771,195,5.7,9,5,9999,99999,9,999999999,0.0,999,999,99
2050,2,18,16,0,*?*?*?*?*?*?*?*?*?*?*?*?*?*?*?*?*?*?*?*?*?*?,11.3,5.5,68,101972,142,1402,321,31.4,78.1,23.5,3426,3813,2983,399,197,5.7,8,4,9999,99999,9,999999999,0.0,999,999,99
2050,2,18,17,0,*?*?*?*?*?*?*?*?*?*?*?*?*?*?*?*?*?*?*?*?*?*?,10.2,5.6,73,101972,0,-0,325,0.0,-0.0,0.0,0,0,0,0,198,5.2,10,5,9999,99999,9,999999999,0.0,999,999,99
2050,2,18,18,0,*?*?*?*?*?*?*?*?*?*?*?*?*?*?*?*?*?*?*?*?*?*?,8.5,5.9,84,101972,0,-0,317,0.0,-0.0,0.0,0,0,0,0,200,2.6,10,5,9999,99999,9,999999999,0.0,999,999,99
2050,2,18,19,0,*?*?*?*?*?*?*?*?*?*?*?*?*?*?*?*?*?*?*?*?*?*?,7.9,4.8,81,101972,0,-0,315,0.0,-0.0,0.0,0,0,0,0,197,3.1,10,5,9999,99999,9,999999999,0.0,999,999,99
2050,2,18,20,0,*?*?*?*?*?*?*?*?*?*?*?*?*?*?*?*?*?*?*?*?*?*?,7.7,5.3,85,101972,0,-0,314,0.0,-0.0,0.0,0,0,0,0,193,3.1,10,5,9999,99999,9,999999999,0.0,999,999,99
2050,2,18,21,0,*?*?*?*?*?*?*?*?*?*?*?*?*?*?*?*?*?*?*?*?*?*?,6.8,5.0,88,101972,0,-0,310,0.0,-0.0,0.0,0,0,0,0,190,1.5,10,5,9999,99999,9,999999999,0.0,999,999,99
2050,2,18,22,0,*?*?*?*?*?*?*?*?*?*?*?*?*?*?*?*?*?*?*?*?*?*?,6.3,4.5,88,101972,0,-0,308,0.0,-0.0,0.0,0,0,0,0,187,0.5,10,5,9999,99999,9,999999999,0.0,999,999,99
2050,2,18,23,0,*?*?*?*?*?*?*?*?*?*?*?*?*?*?*?*?*?*?*?*?*?*?,6.6,4.8,88,101972,0,-0,309,0.0,-0.0,0.0,0,0,0,0,183,0.5,10,5,9999,99999,9,999999999,0.0,999,999,99
2050,2,18,24,0,*?*?*?*?*?*?*?*?*?*?*?*?*?*?*?*?*?*?*?*?*?*?,5.5,3.9,89,101972,0,-0,304,0.0,-0.0,0.0,0,0,0,0,120,7.2,10,5,9999,99999,9,999999999,0.0,999,999,99
2050,2,19,1,0,*?*?*?*?*?*?*?*?*?*?*?*?*?*?*?*?*?*?*?*?*?*?,7.5,3.8,76,102020,0,-0,313,0.0,-0.0,0.0,0,0,0,0,165,2.1,10,5,9999,99999,9,999999999,0.0,999,999,99
2050,2,19,2,0,*?*?*?*?*?*?*?*?*?*?*?*?*?*?*?*?*?*?*?*?*?*?,7.9,3.2,71,102020,0,-0,315,0.0,-0.0,0.0,0,0,0,0,150,1.5,10,5,9999,99999,9,999999999,0.0,999,999,99
2050,2,19,3,0,*?*?*?*?*?*?*?*?*?*?*?*?*?*?*?*?*?*?*?*?*?*?,8.5,3.6,70,102020,0,-0,318,0.0,-0.0,0.0,0,0,0,0,135,2.6,10,5,9999,99999,9,999999999,0.0,999,999,99
2050,2,19,4,0,*?*?*?*?*?*?*?*?*?*?*?*?*?*?*?*?*?*?*?*?*?*?,8.1,3.4,71,102020,0,-0,316,0.0,-0.0,0.0,0,0,0,0,120,4.1,10,5,9999,99999,9,999999999,0.0,999,999,99
2050,2,19,5,0,*?*?*?*?*?*?*?*?*?*?*?*?*?*?*?*?*?*?*?*?*?*?,7.6,3.4,73,102020,0,-0,314,0.0,-0.0,0.0,0,0,0,0,105,4.6,10,5,9999,99999,9,999999999,0.0,999,999,99
2050,2,19,6,0,*?*?*?*?*?*?*?*?*?*?*?*?*?*?*?*?*?*?*?*?*?*?,7.4,3.9,77,102020,0,-0,313,0.0,-0.0,0.0,0,0,0,0,90,2.6,10,5,9999,99999,9,999999999,0.0,999,999,99
2050,2,19,7,0,*?*?*?*?*?*?*?*?*?*?*?*?*?*?*?*?*?*?*?*?*?*?,7.0,3.6,77,102020,0,-0,311,0.0,-0.0,0.0,0,0,0,0,78,4.6,10,5,9999,99999,9,999999999,0.0,999,999,99
2050,2,19,8,0,*?*?*?*?*?*?*?*?*?*?*?*?*?*?*?*?*?*?*?*?*?*?,8.1,3.6,72,102020,163,1398,316,17.8,0.0,17.8,2120,-0,2122,694,67,5.2,10,5,9999,99999,9,999999999,0.0,999,999,99
2050,2,19,9,0,*?*?*?*?*?*?*?*?*?*?*?*?*?*?*?*?*?*?*?*?*?*?,9.0,3.8,68,102020,321,1399,320,48.9,0.0,48.9,5701,0,5713,1936,55,5.7,10,5,9999,99999,9,999999999,0.0,999,999,99
2050,2,19,10,0,*?*?*?*?*?*?*?*?*?*?*?*?*?*?*?*?*?*?*?*?*?*?,10.8,5.3,67,102020,441,1398,328,72.5,0.0,72.5,8477,0,8499,2985,43,5.2,10,5,9999,99999,9,999999999,0.0,999,999,99
2050,2,19,11,0,*?*?*?*?*?*?*?*?*?*?*?*?*?*?*?*?*?*?*?*?*?*?,11.9,5.1,62,102020,516,1399,333,87.2,0.0,87.2,10223,0,10254,3683,32,5.7,10,5,9999,99999,9,999999999,0.0,999,999,99
2050,2,19,12,0,*?*?*?*?*?*?*?*?*?*?*?*?*?*?*?*?*?*?*?*?*?*?,12.2,4.1,56,102020,540,1399,334,91.9,0.0,91.9,10788,0,10821,3915,20,3.6,10,5,9999,99999,9,999999999,0.0,999,999,99
2050,2,19,13,0,*?*?*?*?*?*?*?*?*?*?*?*?*?*?*?*?*?*?*?*?*?*?,12.3,3.4,53,102020,512,1400,335,86.4,0.0,86.4,10122,0,10152,3642,27,5.2,10,5,9999,99999,9,999999999,0.0,999,999,99
2050,2,19,14,0,*?*?*?*?*?*?*?*?*?*?*?*?*?*?*?*?*?*?*?*?*?*?,12.5,3.9,55,102020,433,1399,336,70.9,0.0,70.9,8284,0,8306,2910,33,4.6,10,5,9999,99999,9,999999999,0.0,999,999,99
2050,2,19,15,0,*?*?*?*?*?*?*?*?*?*?*?*?*?*?*?*?*?*?*?*?*?*?,12.4,3.9,56,102020,309,1398,335,46.6,0.0,46.6,5434,0,5445,1839,40,4.6,10,5,9999,99999,9,999999999,0.0,999,999,99
2050,2,19,16,0,*?*?*?*?*?*?*?*?*?*?*?*?*?*?*?*?*?*?*?*?*?*?,12.4,3.6,54,102020,149,1400,335,15.1,0.0,15.1,1799,-0,1801,588,47,5.2,10,5,9999,99999,9,999999999,0.0,999,999,99
2050,2,19,17,0,*?*?*?*?*?*?*?*?*?*?*?*?*?*?*?*?*?*?*?*?*?*?,11.8,3.9,57,102020,0,-0,333,0.0,-0.0,0.0,0,0,0,0,53,6.2,10,5,9999,99999,9,999999999,0.0,999,999,99
2050,2,19,18,0,*?*?*?*?*?*?*?*?*?*?*?*?*?*?*?*?*?*?*?*?*?*?,10.9,4.3,62,102020,0,-0,328,0.0,-0.0,0.0,0,0,0,0,60,6.2,10,5,9999,99999,9,999999999,0.0,999,999,99
2050,2,19,19,0,*?*?*?*?*?*?*?*?*?*?*?*?*?*?*?*?*?*?*?*?*?*?,10.5,4.8,66,102020,0,-0,326,0.0,-0.0,0.0,0,0,0,0,110,6.2,10,5,9999,99999,9,999999999,0.0,999,999,99
2050,2,19,20,0,*?*?*?*?*?*?*?*?*?*?*?*?*?*?*?*?*?*?*?*?*?*?,9.4,4.1,68,102020,0,-0,321,0.0,-0.0,0.0,0,0,0,0,160,7.7,10,5,9999,99999,9,999999999,0.0,999,999,99
2050,2,19,21,0,*?*?*?*?*?*?*?*?*?*?*?*?*?*?*?*?*?*?*?*?*?*?,9.6,5.3,73,102020,0,-0,322,0.0,-0.0,0.0,0,0,0,0,210,6.2,10,5,9999,99999,9,999999999,0.0,999,999,99
2050,2,19,22,0,*?*?*?*?*?*?*?*?*?*?*?*?*?*?*?*?*?*?*?*?*?*?,9.1,4.6,73,102020,0,-0,320,0.0,-0.0,0.0,0,0,0,0,260,8.8,10,5,9999,99999,9,999999999,0.0,999,999,99
2050,2,19,23,0,*?*?*?*?*?*?*?*?*?*?*?*?*?*?*?*?*?*?*?*?*?*?,8.7,4.1,72,102020,0,-0,318,0.0,-0.0,0.0,0,0,0,0,310,5.7,10,5,9999,99999,9,999999999,0.0,999,999,99
2050,2,19,24,0,*?*?*?*?*?*?*?*?*?*?*?*?*?*?*?*?*?*?*?*?*?*?,7.0,4.3,81,102020,0,-0,311,0.0,-0.0,0.0,0,0,0,0,180,0.5,10,5,9999,99999,9,999999999,0.0,999,999,99
2050,2,20,1,0,*?*?*?*?*?*?*?*?*?*?*?*?*?*?*?*?*?*?*?*?*?*?,8.0,3.6,73,102209,0,-0,315,0.0,-0.0,0.0,0,0,0,0,322,3.6,10,5,9999,99999,9,999999999,0.0,999,999,99
2050,2,20,2,0,*?*?*?*?*?*?*?*?*?*?*?*?*?*?*?*?*?*?*?*?*?*?,8.0,3.2,72,102209,0,-0,315,0.0,-0.0,0.0,0,0,0,0,283,4.1,10,5,9999,99999,9,999999999,0.0,999,999,99
2050,2,20,3,0,*?*?*?*?*?*?*?*?*?*?*?*?*?*?*?*?*?*?*?*?*?*?,7.7,3.6,75,102209,0,-0,314,0.0,-0.0,0.0,0,0,0,0,245,4.1,10,5,9999,99999,9,999999999,0.0,999,999,99
2050,2,20,4,0,*?*?*?*?*?*?*?*?*?*?*?*?*?*?*?*?*?*?*?*?*?*?,6.7,3.0,77,102209,0,-0,310,0.0,-0.0,0.0,0,0,0,0,207,4.1,10,5,9999,99999,9,999999999,0.0,999,999,99
2050,2,20,5,0,*?*?*?*?*?*?*?*?*?*?*?*?*?*?*?*?*?*?*?*?*?*?,6.3,3.6,82,102209,0,-0,308,0.0,-0.0,0.0,0,0,0,0,168,4.6,10,5,9999,99999,9,999999999,0.0,999,999,99
2050,2,20,6,0,*?*?*?*?*?*?*?*?*?*?*?*?*?*?*?*?*?*?*?*?*?*?,5.9,2.5,78,102209,0,-0,306,0.0,-0.0,0.0,0,0,0,0,130,4.6,10,5,9999,99999,9,999999999,0.0,999,999,99
2050,2,20,7,0,*?*?*?*?*?*?*?*?*?*?*?*?*?*?*?*?*?*?*?*?*?*?,6.5,3.0,78,102209,0,-0,309,0.0,-0.0,0.0,0,0,0,0,133,5.7,10,5,9999,99999,9,999999999,0.0,999,999,99
2050,2,20,8,0,*?*?*?*?*?*?*?*?*?*?*?*?*?*?*?*?*?*?*?*?*?*?,7.1,3.8,79,102209,171,1400,297,52.7,154.0,33.9,5586,8906,4670,598,137,4.6,7,4,9999,99999,9,999999999,0.0,999,999,99
2050,2,20,9,0,*?*?*?*?*?*?*?*?*?*?*?*?*?*?*?*?*?*?*?*?*?*?,8.0,4.8,80,102209,329,1399,302,137.2,208.3,88.2,14509,16920,10377,1705,140,5.2,7,4,9999,99999,9,999999999,0.0,999,999,99
2050,2,20,10,0,*?*?*?*?*?*?*?*?*?*?*?*?*?*?*?*?*?*?*?*?*?*?,10.0,5.1,72,102209,449,1398,311,201.6,224.0,129.6,21330,20687,14947,2628,143,7.7,7,4,9999,99999,9,999999999,0.0,999,999,99
2050,2,20,11,0,*?*?*?*?*?*?*?*?*?*?*?*?*?*?*?*?*?*?*?*?*?*?,12.9,5.8,62,102209,524,1398,324,241.6,230.1,155.3,25607,22315,17730,3245,147,6.7,7,4,9999,99999,9,999999999,0.0,999,999,99
2050,2,20,12,0,*?*?*?*?*?*?*?*?*?*?*?*?*?*?*?*?*?*?*?*?*?*?,12.6,6.2,65,102209,548,1399,327,215.2,138.4,161.0,23464,13560,18290,3753,150,7.7,8,4,9999,99999,9,999999999,0.0,999,999,99
2050,2,20,13,0,*?*?*?*?*?*?*?*?*?*?*?*?*?*?*?*?*?*?*?*?*?*?,12.8,5.6,61,102209,519,1397,337,87.9,0.0,87.9,10306,0,10337,3717,145,6.2,10,5,9999,99999,9,999999999,0.0,999,999,99
2050,2,20,14,0,*?*?*?*?*?*?*?*?*?*?*?*?*?*?*?*?*?*?*?*?*?*?,13.0,5.6,61,102209,440,1397,333,125.8,53.1,109.1,13808,4858,12318,2986,140,7.2,9,5,9999,99999,9,999999999,0.0,999,999,99
2050,2,20,15,0,*?*?*?*?*?*?*?*?*?*?*?*?*?*?*?*?*?*?*?*?*?*?,12.7,5.5,61,102209,317,1400,332,83.5,49.0,72.4,9157,4113,8195,1896,135,5.7,9,5,9999,99999,9,999999999,0.0,999,999,99
2050,2,20,16,0,*?*?*?*?*?*?*?*?*?*?*?*?*?*?*?*?*?*?*?*?*?*?,12.9,5.5,61,102209,156,1397,337,16.5,0.0,16.5,1964,-0,1965,642,130,4.6,10,5,9999,99999,9,999999999,0.0,999,999,99
2050,2,20,17,0,*?*?*?*?*?*?*?*?*?*?*?*?*?*?*?*?*?*?*?*?*?*?,12.0,5.0,62,102209,0,-0,333,0.0,-0.0,0.0,0,0,0,0,125,2.6,10,5,9999,99999,9,999999999,0.0,999,999,99
2050,2,20,18,0,*?*?*?*?*?*?*?*?*?*?*?*?*?*?*?*?*?*?*?*?*?*?,10.2,4.3,67,102209,0,-0,325,0.0,-0.0,0.0,0,0,0,0,120,4.6,10,5,9999,99999,9,999999999,0.0,999,999,99
2050,2,20,19,0,*?*?*?*?*?*?*?*?*?*?*?*?*?*?*?*?*?*?*?*?*?*?,10.5,4.3,66,102209,0,-0,327,0.0,-0.0,0.0,0,0,0,0,120,3.1,10,5,9999,99999,9,999999999,0.0,999,999,99
2050,2,20,20,0,*?*?*?*?*?*?*?*?*?*?*?*?*?*?*?*?*?*?*?*?*?*?,9.3,4.1,70,102209,0,-0,321,0.0,-0.0,0.0,0,0,0,0,120,3.6,10,5,9999,99999,9,999999999,0.0,999,999,99
2050,2,20,21,0,*?*?*?*?*?*?*?*?*?*?*?*?*?*?*?*?*?*?*?*?*?*?,8.5,3.0,68,102209,0,-0,318,0.0,-0.0,0.0,0,0,0,0,120,3.6,10,5,9999,99999,9,999999999,0.0,999,999,99
2050,2,20,22,0,*?*?*?*?*?*?*?*?*?*?*?*?*?*?*?*?*?*?*?*?*?*?,8.3,3.0,70,102209,0,-0,317,0.0,-0.0,0.0,0,0,0,0,120,4.1,10,5,9999,99999,9,999999999,0.0,999,999,99
2050,2,20,23,0,*?*?*?*?*?*?*?*?*?*?*?*?*?*?*?*?*?*?*?*?*?*?,8.1,2.7,68,102209,0,-0,316,0.0,-0.0,0.0,0,0,0,0,120,4.6,10,5,9999,99999,9,999999999,0.0,999,999,99
2050,2,20,24,0,*?*?*?*?*?*?*?*?*?*?*?*?*?*?*?*?*?*?*?*?*?*?,8.4,3.8,73,102209,0,-0,317,0.0,-0.0,0.0,0,0,0,0,360,3.6,10,5,9999,99999,9,999999999,0.0,999,999,99
2050,2,21,1,0,*?*?*?*?*?*?*?*?*?*?*?*?*?*?*?*?*?*?*?*?*?*?,8.2,6.2,87,102623,0,-0,316,0.0,-0.0,0.0,0,0,0,0,118,5.2,10,5,9999,99999,9,999999999,0.0,999,999,99
2050,2,21,2,0,*?*?*?*?*?*?*?*?*?*?*?*?*?*?*?*?*?*?*?*?*?*?,8.6,7.6,92,102623,0,-0,317,0.0,-0.0,0.0,0,0,0,0,117,4.1,10,5,9999,99999,9,999999999,0.0,999,999,99
2050,2,21,3,0,*?*?*?*?*?*?*?*?*?*?*?*?*?*?*?*?*?*?*?*?*?*?,8.2,7.3,93,102623,0,-0,315,0.0,-0.0,0.0,0,0,0,0,115,2.6,10,5,9999,99999,9,999999999,0.0,999,999,99
2050,2,21,4,0,*?*?*?*?*?*?*?*?*?*?*?*?*?*?*?*?*?*?*?*?*?*?,7.6,7.3,97,102623,0,-0,313,0.0,-0.0,0.0,0,0,0,0,113,4.1,10,5,9999,99999,9,999999999,0.0,999,999,99
2050,2,21,5,0,*?*?*?*?*?*?*?*?*?*?*?*?*?*?*?*?*?*?*?*?*?*?,7.3,6.6,94,102623,0,-0,312,0.0,-0.0,0.0,0,0,0,0,112,4.1,10,5,9999,99999,9,999999999,0.0,999,999,99
2050,2,21,6,0,*?*?*?*?*?*?*?*?*?*?*?*?*?*?*?*?*?*?*?*?*?*?,6.9,6.1,94,102623,0,-0,298,0.0,-0.0,0.0,0,0,0,0,110,3.1,7,4,9999,99999,9,999999999,0.0,999,999,99
2050,2,21,7,0,*?*?*?*?*?*?*?*?*?*?*?*?*?*?*?*?*?*?*?*?*?*?,7.3,6.1,91,102623,0,-0,271,0.0,-0.0,0.0,0,0,0,0,115,1.5,0,0,9999,99999,9,999999999,0.0,999,999,99
2050,2,21,8,0,*?*?*?*?*?*?*?*?*?*?*?*?*?*?*?*?*?*?*?*?*?*?,7.7,5.9,88,102623,179,1400,272,72.2,395.3,21.7,7501,27189,3584,459,120,2.1,0,0,9999,99999,9,999999999,0.0,999,999,99
2050,2,21,9,0,*?*?*?*?*?*?*?*?*?*?*?*?*?*?*?*?*?*?*?*?*?*?,9.5,5.9,78,102623,337,1399,279,179.4,521.2,53.8,18630,43013,8130,1006,125,3.1,0,0,9999,99999,9,999999999,0.0,999,999,99
2050,2,21,10,0,*?*?*?*?*?*?*?*?*?*?*?*?*?*?*?*?*?*?*?*?*?*?,10.8,6.6,75,102623,457,1397,285,261.1,558.7,78.3,27096,50522,11411,1488,130,4.6,0,0,9999,99999,9,999999999,0.0,999,999,99
2050,2,21,11,0,*?*?*?*?*?*?*?*?*?*?*?*?*?*?*?*?*?*?*?*?*?*?,12.8,7.4,69,102623,532,1398,296,311.7,573.5,93.5,32390,53738,13370,1815,135,5.2,0,0,9999,99999,9,999999999,0.0,999,999,99
2050,2,21,12,0,*?*?*?*?*?*?*?*?*?*?*?*?*?*?*?*?*?*?*?*?*?*?,12.8,7.3,68,102623,556,1398,295,327.9,577.3,98.4,34089,54595,13983,1926,140,6.2,0,0,9999,99999,9,999999999,0.0,999,999,99
2050,2,21,13,0,*?*?*?*?*?*?*?*?*?*?*?*?*?*?*?*?*?*?*?*?*?*?,12.9,6.4,64,102623,527,1397,294,308.5,572.7,92.6,32056,53560,13247,1793,138,7.7,0,0,9999,99999,9,999999999,0.0,999,999,99
2050,2,21,14,0,*?*?*?*?*?*?*?*?*?*?*?*?*?*?*?*?*?*?*?*?*?*?,12.8,5.5,60,102623,448,1397,291,254.9,556.6,76.5,26460,50071,11171,1450,137,7.2,0,0,9999,99999,9,999999999,0.0,999,999,99
2050,2,21,15,0,*?*?*?*?*?*?*?*?*?*?*?*?*?*?*?*?*?*?*?*?*?*?,12.5,6.7,68,102623,324,1398,293,170.8,515.6,51.2,17743,41999,7774,957,135,8.8,0,0,9999,99999,9,999999999,0.0,999,999,99
2050,2,21,16,0,*?*?*?*?*?*?*?*?*?*?*?*?*?*?*?*?*?*?*?*?*?*?,12.7,7.9,72,102623,163,1395,296,61.8,370.1,18.5,6465,24753,3096,404,133,7.7,0,0,9999,99999,9,999999999,0.0,999,999,99
2050,2,21,17,0,*?*?*?*?*?*?*?*?*?*?*?*?*?*?*?*?*?*?*?*?*?*?,11.8,7.1,73,102623,0,-0,324,0.0,-0.0,0.0,0,0,0,0,132,7.7,8,4,9999,99999,9,999999999,0.0,999,999,99
2050,2,21,18,0,*?*?*?*?*?*?*?*?*?*?*?*?*?*?*?*?*?*?*?*?*?*?,10.8,7.6,80,102623,0,-0,327,0.0,-0.0,0.0,0,0,0,0,130,7.2,10,5,9999,99999,9,999999999,0.0,999,999,99
2050,2,21,19,0,*?*?*?*?*?*?*?*?*?*?*?*?*?*?*?*?*?*?*?*?*?*?,10.8,6.7,75,102623,0,-0,327,0.0,-0.0,0.0,0,0,0,0,128,5.7,10,5,9999,99999,9,999999999,0.0,999,999,99
2050,2,21,20,0,*?*?*?*?*?*?*?*?*?*?*?*?*?*?*?*?*?*?*?*?*?*?,9.2,7.0,86,102623,0,-0,320,0.0,-0.0,0.0,0,0,0,0,127,6.2,10,5,9999,99999,9,999999999,0.0,999,999,99
2050,2,21,21,0,*?*?*?*?*?*?*?*?*?*?*?*?*?*?*?*?*?*?*?*?*?*?,10.2,8.4,88,102623,0,-0,324,0.0,-0.0,0.0,0,0,0,0,125,3.6,10,5,9999,99999,9,999999999,0.0,999,999,99
2050,2,21,22,0,*?*?*?*?*?*?*?*?*?*?*?*?*?*?*?*?*?*?*?*?*?*?,8.5,8.5,99,102623,0,-0,317,0.0,-0.0,0.0,0,0,0,0,123,3.6,10,5,9999,99999,9,999999999,0.0,999,999,99
2050,2,21,23,0,*?*?*?*?*?*?*?*?*?*?*?*?*?*?*?*?*?*?*?*?*?*?,8.3,8.3,99,102623,0,-0,316,0.0,-0.0,0.0,0,0,0,0,122,4.1,10,5,9999,99999,9,999999999,0.0,999,999,99
2050,2,21,24,0,*?*?*?*?*?*?*?*?*?*?*?*?*?*?*?*?*?*?*?*?*?*?,8.0,4.6,79,102623,0,-0,315,0.0,-0.0,0.0,0,0,0,0,120,3.1,10,5,9999,99999,9,999999999,0.0,999,999,99
2050,2,22,1,0,*?*?*?*?*?*?*?*?*?*?*?*?*?*?*?*?*?*?*?*?*?*?,7.0,5.8,91,102602,0,-0,310,0.0,-0.0,0.0,0,0,0,0,122,1.5,10,5,9999,99999,9,999999999,0.0,999,999,99
2050,2,22,2,0,*?*?*?*?*?*?*?*?*?*?*?*?*?*?*?*?*?*?*?*?*?*?,6.2,4.6,89,102602,0,-0,307,0.0,-0.0,0.0,0,0,0,0,123,1.5,10,5,9999,99999,9,999999999,0.0,999,999,99
2050,2,22,3,0,*?*?*?*?*?*?*?*?*?*?*?*?*?*?*?*?*?*?*?*?*?*?,6.3,5.1,92,102602,0,-0,307,0.0,-0.0,0.0,0,0,0,0,125,5.7,10,5,9999,99999,9,999999999,0.0,999,999,99
2050,2,22,4,0,*?*?*?*?*?*?*?*?*?*?*?*?*?*?*?*?*?*?*?*?*?*?,5.4,5.0,96,102602,0,-0,304,0.0,-0.0,0.0,0,0,0,0,127,5.7,10,5,9999,99999,9,999999999,0.0,999,999,99
2050,2,22,5,0,*?*?*?*?*?*?*?*?*?*?*?*?*?*?*?*?*?*?*?*?*?*?,7.0,5.3,88,102602,0,-0,311,0.0,-0.0,0.0,0,0,0,0,128,4.1,10,5,9999,99999,9,999999999,0.0,999,999,99
2050,2,22,6,0,*?*?*?*?*?*?*?*?*?*?*?*?*?*?*?*?*?*?*?*?*?*?,5.4,4.6,94,102602,0,-0,304,0.0,-0.0,0.0,0,0,0,0,130,5.2,10,5,9999,99999,9,999999999,0.0,999,999,99
2050,2,22,7,0,*?*?*?*?*?*?*?*?*?*?*?*?*?*?*?*?*?*?*?*?*?*?,3.8,3.8,99,102602,2,1647,297,0.0,0.0,0.0,0,0,0,0,122,7.2,10,5,9999,99999,9,999999999,0.0,999,999,99
2050,2,22,8,0,*?*?*?*?*?*?*?*?*?*?*?*?*?*?*?*?*?*?*?*?*?*?,5.6,5.6,99,102602,187,1400,292,61.2,163.7,39.4,6446,9943,5349,699,113,6.7,7,4,9999,99999,9,999999999,0.0,999,999,99
2050,2,22,9,0,*?*?*?*?*?*?*?*?*?*?*?*?*?*?*?*?*?*?*?*?*?*?,7.5,7.4,99,102602,345,1398,297,161.8,293.7,89.3,16732,24050,11389,1659,105,7.7,6,3,9999,99999,9,999999999,0.0,999,999,99
2050,2,22,10,0,*?*?*?*?*?*?*?*?*?*?*?*?*?*?*?*?*?*?*?*?*?*?,10.2,8.8,90,102602,465,1397,310,233.3,313.9,128.8,24785,29363,14901,2600,97,8.2,6,3,9999,99999,9,999999999,0.0,999,999,99
2050,2,22,11,0,*?*?*?*?*?*?*?*?*?*?*?*?*?*?*?*?*?*?*?*?*?*?,13.3,9.2,76,102602,540,1398,328,250.3,231.3,160.9,26545,22615,18333,3385,88,6.7,7,4,9999,99999,9,999999999,0.0,999,999,99
2050,2,22,12,0,*?*?*?*?*?*?*?*?*?*?*?*?*?*?*?*?*?*?*?*?*?*?,14.9,8.9,67,102602,563,1396,335,263.0,232.8,169.1,27915,23022,19205,3596,80,7.2,7,4,9999,99999,9,999999999,0.0,999,999,99
2050,2,22,13,0,*?*?*?*?*?*?*?*?*?*?*?*?*?*?*?*?*?*?*?*?*?*?,14.8,8.8,67,102602,535,1397,338,209.6,137.9,156.8,22841,13439,17819,3638,78,7.2,8,4,9999,99999,9,999999999,0.0,999,999,99
2050,2,22,14,0,*?*?*?*?*?*?*?*?*?*?*?*?*?*?*?*?*?*?*?*?*?*?,15.1,8.9,66,102602,456,1398,336,205.3,224.7,132.0,21723,20857,15205,2683,77,7.7,7,4,9999,99999,9,999999999,0.0,999,999,99
2050,2,22,15,0,*?*?*?*?*?*?*?*?*?*?*?*?*?*?*?*?*?*?*?*?*?*?,15.0,9.1,67,102602,331,1395,339,117.4,124.7,87.8,12811,10458,10138,1914,75,8.2,8,4,9999,99999,9,999999999,0.0,999,999,99
2050,2,22,16,0,*?*?*?*?*?*?*?*?*?*?*?*?*?*?*?*?*?*?*?*?*?*?,15.0,7.9,62,102602,170,1393,343,33.6,36.6,29.1,3763,2273,3505,611,73,4.1,9,5,9999,99999,9,999999999,0.0,999,999,99
2050,2,22,17,0,*?*?*?*?*?*?*?*?*?*?*?*?*?*?*?*?*?*?*?*?*?*?,13.9,7.6,65,102602,0,-0,338,0.0,-0.0,0.0,0,0,0,0,72,3.6,9,5,9999,99999,9,999999999,0.0,999,999,99
2050,2,22,18,0,*?*?*?*?*?*?*?*?*?*?*?*?*?*?*?*?*?*?*?*?*?*?,11.8,6.9,71,102602,0,-0,332,0.0,-0.0,0.0,0,0,0,0,70,1.5,10,5,9999,99999,9,999999999,0.0,999,999,99
2050,2,22,19,0,*?*?*?*?*?*?*?*?*?*?*?*?*?*?*?*?*?*?*?*?*?*?,9.8,7.3,84,102602,0,-0,323,0.0,-0.0,0.0,0,0,0,0,110,3.1,10,5,9999,99999,9,999999999,0.0,999,999,99
2050,2,22,20,0,*?*?*?*?*?*?*?*?*?*?*?*?*?*?*?*?*?*?*?*?*?*?,8.5,6.4,86,102602,0,-0,317,0.0,-0.0,0.0,0,0,0,0,150,2.6,10,5,9999,99999,9,999999999,0.0,999,999,99
2050,2,22,21,0,*?*?*?*?*?*?*?*?*?*?*?*?*?*?*?*?*?*?*?*?*?*?,8.5,6.4,86,102602,0,-0,317,0.0,-0.0,0.0,0,0,0,0,190,2.1,10,5,9999,99999,9,999999999,0.0,999,999,99
2050,2,22,22,0,*?*?*?*?*?*?*?*?*?*?*?*?*?*?*?*?*?*?*?*?*?*?,7.7,5.5,85,102602,0,-0,314,0.0,-0.0,0.0,0,0,0,0,230,2.6,10,5,9999,99999,9,999999999,0.0,999,999,99
2050,2,22,23,0,*?*?*?*?*?*?*?*?*?*?*?*?*?*?*?*?*?*?*?*?*?*?,7.9,5.0,82,102602,0,-0,315,0.0,-0.0,0.0,0,0,0,0,270,4.6,10,5,9999,99999,9,999999999,0.0,999,999,99
2050,2,22,24,0,*?*?*?*?*?*?*?*?*?*?*?*?*?*?*?*?*?*?*?*?*?*?,8.0,7.1,93,102602,0,-0,315,0.0,-0.0,0.0,0,0,0,0,120,5.7,10,5,9999,99999,9,999999999,0.0,999,999,99
2050,2,23,1,0,*?*?*?*?*?*?*?*?*?*?*?*?*?*?*?*?*?*?*?*?*?*?,8.1,6.2,88,102632,0,-0,315,0.0,-0.0,0.0,0,0,0,0,317,4.6,10,5,9999,99999,9,999999999,0.0,999,999,99
2050,2,23,2,0,*?*?*?*?*?*?*?*?*?*?*?*?*?*?*?*?*?*?*?*?*?*?,8.1,6.9,91,102632,0,-0,315,0.0,-0.0,0.0,0,0,0,0,323,5.2,10,5,9999,99999,9,999999999,0.0,999,999,99
2050,2,23,3,0,*?*?*?*?*?*?*?*?*?*?*?*?*?*?*?*?*?*?*?*?*?*?,8.2,6.7,90,102632,0,-0,316,0.0,-0.0,0.0,0,0,0,0,330,4.1,10,5,9999,99999,9,999999999,0.0,999,999,99
2050,2,23,4,0,*?*?*?*?*?*?*?*?*?*?*?*?*?*?*?*?*?*?*?*?*?*?,8.4,5.6,83,102632,0,-0,317,0.0,-0.0,0.0,0,0,0,0,337,3.6,10,5,9999,99999,9,999999999,0.0,999,999,99
2050,2,23,5,0,*?*?*?*?*?*?*?*?*?*?*?*?*?*?*?*?*?*?*?*?*?*?,8.7,5.5,81,102632,0,-0,318,0.0,-0.0,0.0,0,0,0,0,343,4.6,10,5,9999,99999,9,999999999,0.0,999,999,99
2050,2,23,6,0,*?*?*?*?*?*?*?*?*?*?*?*?*?*?*?*?*?*?*?*?*?*?,8.3,5.3,81,102632,0,-0,316,0.0,-0.0,0.0,0,0,0,0,350,4.6,10,5,9999,99999,9,999999999,0.0,999,999,99
2050,2,23,7,0,*?*?*?*?*?*?*?*?*?*?*?*?*?*?*?*?*?*?*?*?*?*?,8.8,5.0,78,102632,10,1455,319,0.0,0.0,0.0,0,0,0,0,295,6.2,10,5,9999,99999,9,999999999,0.0,999,999,99
2050,2,23,8,0,*?*?*?*?*?*?*?*?*?*?*?*?*?*?*?*?*?*?*?*?*?*?,8.2,4.5,77,102632,195,1399,307,55.5,100.3,41.5,5943,6080,5087,744,240,5.2,8,4,9999,99999,9,999999999,0.0,999,999,99
2050,2,23,9,0,*?*?*?*?*?*?*?*?*?*?*?*?*?*?*?*?*?*?*?*?*?*?,8.3,5.1,81,102632,353,1398,316,55.2,0.0,55.2,6443,0,6458,2209,185,6.2,10,5,9999,99999,9,999999999,0.0,999,999,99
2050,2,23,10,0,*?*?*?*?*?*?*?*?*?*?*?*?*?*?*?*?*?*?*?*?*?*?,8.8,4.5,74,102632,473,1396,319,78.9,0.0,78.9,9236,0,9262,3284,130,5.2,10,5,9999,99999,9,999999999,0.0,999,999,99
2050,2,23,11,0,*?*?*?*?*?*?*?*?*?*?*?*?*?*?*?*?*?*?*?*?*?*?,9.5,4.3,70,102632,548,1397,317,162.6,55.1,141.0,17868,5272,15911,4044,75,5.2,9,5,9999,99999,9,999999999,0.0,999,999,99
2050,2,23,12,0,*?*?*?*?*?*?*?*?*?*?*?*?*?*?*?*?*?*?*?*?*?*?,9.0,4.6,74,102632,571,1395,315,170.7,55.5,148.0,18762,5343,16700,4291,20,5.2,9,5,9999,99999,9,999999999,0.0,999,999,99
2050,2,23,13,0,*?*?*?*?*?*?*?*?*?*?*?*?*?*?*?*?*?*?*?*?*?*?,9.5,2.9,64,102632,542,1395,317,160.9,55.1,139.5,17675,5256,15740,3991,25,6.2,9,5,9999,99999,9,999999999,0.0,999,999,99
2050,2,23,14,0,*?*?*?*?*?*?*?*?*?*?*?*?*?*?*?*?*?*?*?*?*?*?,9.0,3.6,69,102632,463,1396,315,133.8,53.6,116.0,14685,4962,13095,3205,30,6.7,9,5,9999,99999,9,999999999,0.0,999,999,99
2050,2,23,15,0,*?*?*?*?*?*?*?*?*?*?*?*?*?*?*?*?*?*?*?*?*?*?,9.1,3.9,70,102632,339,1397,315,91.2,50.0,79.1,10006,4279,8948,2085,35,6.7,9,5,9999,99999,9,999999999,0.0,999,999,99
2050,2,23,16,0,*?*?*?*?*?*?*?*?*?*?*?*?*?*?*?*?*?*?*?*?*?*?,9.1,5.1,77,102632,178,1398,316,36.1,37.7,31.3,4036,2392,3757,657,40,7.2,9,5,9999,99999,9,999999999,0.0,999,999,99
2050,2,23,17,0,*?*?*?*?*?*?*?*?*?*?*?*?*?*?*?*?*?*?*?*?*?*?,9.4,5.9,79,102632,0,-0,321,0.0,-0.0,0.0,0,0,0,0,45,6.2,10,5,9999,99999,9,999999999,0.0,999,999,99
2050,2,23,18,0,*?*?*?*?*?*?*?*?*?*?*?*?*?*?*?*?*?*?*?*?*?*?,9.1,5.5,79,102632,0,-0,320,0.0,-0.0,0.0,0,0,0,0,50,7.7,10,5,9999,99999,9,999999999,0.0,999,999,99
2050,2,23,19,0,*?*?*?*?*?*?*?*?*?*?*?*?*?*?*?*?*?*?*?*?*?*?,9.0,5.8,80,102632,0,-0,319,0.0,-0.0,0.0,0,0,0,0,60,4.6,10,5,9999,99999,9,999999999,0.0,999,999,99
2050,2,23,20,0,*?*?*?*?*?*?*?*?*?*?*?*?*?*?*?*?*?*?*?*?*?*?,8.7,6.1,84,102632,0,-0,318,0.0,-0.0,0.0,0,0,0,0,70,3.6,10,5,9999,99999,9,999999999,0.0,999,999,99
2050,2,23,21,0,*?*?*?*?*?*?*?*?*?*?*?*?*?*?*?*?*?*?*?*?*?*?,8.9,6.6,85,102632,0,-0,319,0.0,-0.0,0.0,0,0,0,0,80,4.1,10,5,9999,99999,9,999999999,0.0,999,999,99
2050,2,23,22,0,*?*?*?*?*?*?*?*?*?*?*?*?*?*?*?*?*?*?*?*?*?*?,8.3,5.9,85,102632,0,-0,316,0.0,-0.0,0.0,0,0,0,0,90,3.6,10,5,9999,99999,9,999999999,0.0,999,999,99
2050,2,23,23,0,*?*?*?*?*?*?*?*?*?*?*?*?*?*?*?*?*?*?*?*?*?*?,8.8,7.4,91,102632,0,-0,318,0.0,-0.0,0.0,0,0,0,0,100,1.5,10,5,9999,99999,9,999999999,0.0,999,999,99
2050,2,23,24,0,*?*?*?*?*?*?*?*?*?*?*?*?*?*?*?*?*?*?*?*?*?*?,8.0,5.6,85,102632,0,-0,315,0.0,-0.0,0.0,0,0,0,0,310,4.6,10,5,9999,99999,9,999999999,0.0,999,999,99
2050,2,24,1,0,*?*?*?*?*?*?*?*?*?*?*?*?*?*?*?*?*?*?*?*?*?*?,9.4,4.5,71,103069,0,-0,321,0.0,-0.0,0.0,0,0,0,0,137,3.1,10,5,9999,99999,9,999999999,0.0,999,999,99
2050,2,24,2,0,*?*?*?*?*?*?*?*?*?*?*?*?*?*?*?*?*?*?*?*?*?*?,9.5,3.0,63,103069,0,-0,322,0.0,-0.0,0.0,0,0,0,0,163,3.6,10,5,9999,99999,9,999999999,0.0,999,999,99
2050,2,24,3,0,*?*?*?*?*?*?*?*?*?*?*?*?*?*?*?*?*?*?*?*?*?*?,10.0,3.2,62,103069,0,-0,324,0.0,-0.0,0.0,0,0,0,0,190,4.6,10,5,9999,99999,9,999999999,0.0,999,999,99
2050,2,24,4,0,*?*?*?*?*?*?*?*?*?*?*?*?*?*?*?*?*?*?*?*?*?*?,9.7,3.6,65,103069,0,-0,323,0.0,-0.0,0.0,0,0,0,0,217,5.2,10,5,9999,99999,9,999999999,0.0,999,999,99
2050,2,24,5,0,*?*?*?*?*?*?*?*?*?*?*?*?*?*?*?*?*?*?*?*?*?*?,9.2,3.9,69,103069,0,-0,321,0.0,-0.0,0.0,0,0,0,0,243,4.6,10,5,9999,99999,9,999999999,0.0,999,999,99
2050,2,24,6,0,*?*?*?*?*?*?*?*?*?*?*?*?*?*?*?*?*?*?*?*?*?*?,9.7,4.3,69,103069,0,-0,323,0.0,-0.0,0.0,0,0,0,0,270,5.7,10,5,9999,99999,9,999999999,0.0,999,999,99
2050,2,24,7,0,*?*?*?*?*?*?*?*?*?*?*?*?*?*?*?*?*?*?*?*?*?*?,10.1,4.3,66,103069,18,1429,325,0.0,0.0,0.0,0,0,0,0,280,4.6,10,5,9999,99999,9,999999999,0.0,999,999,99
2050,2,24,8,0,*?*?*?*?*?*?*?*?*?*?*?*?*?*?*?*?*?*?*?*?*?*?,10.1,4.3,67,103069,203,1398,320,44.6,40.9,38.7,4964,2768,4610,817,290,4.1,9,5,9999,99999,9,999999999,0.0,999,999,99
2050,2,24,9,0,*?*?*?*?*?*?*?*?*?*?*?*?*?*?*?*?*?*?*?*?*?*?,10.7,5.0,67,103069,361,1397,318,130.9,127.6,97.9,14268,11047,11267,2150,300,5.2,8,4,9999,99999,9,999999999,0.0,999,999,99
2050,2,24,10,0,*?*?*?*?*?*?*?*?*?*?*?*?*?*?*?*?*?*?*?*?*?*?,12.5,5.8,63,103069,481,1395,322,219.2,226.9,140.9,23202,21457,16171,2895,310,4.5,7,4,9999,99999,9,999999999,0.0,999,999,99
2050,2,24,11,0,*?*?*?*?*?*?*?*?*?*?*?*?*?*?*?*?*?*?*?*?*?*?,13.8,4.6,53,103069,556,1396,322,287.4,323.4,158.6,30612,31897,18140,3326,320,4.6,6,3,9999,99999,9,999999999,0.0,999,999,99
2050,2,24,12,0,*?*?*?*?*?*?*?*?*?*?*?*?*?*?*?*?*?*?*?*?*?*?,13.8,4.8,54,103069,579,1395,318,321.3,406.4,152.6,33519,39225,18780,3044,330,5.7,5,3,9999,99999,9,999999999,0.0,999,999,99
2050,2,24,13,0,*?*?*?*?*?*?*?*?*?*?*?*?*?*?*?*?*?*?*?*?*?*?,13.6,4.3,53,103069,550,1395,331,216.8,138.6,162.2,23632,13592,18416,3786,280,4.6,8,4,9999,99999,9,999999999,0.0,999,999,99
2050,2,24,14,0,*?*?*?*?*?*?*?*?*?*?*?*?*?*?*?*?*?*?*?*?*?*?,13.9,5.1,55,103069,471,1396,328,213.6,226.1,137.4,22613,21211,15794,2810,230,3.6,7,4,9999,99999,9,999999999,0.1,999,999,99
2050,2,24,15,0,*?*?*?*?*?*?*?*?*?*?*?*?*?*?*?*?*?*?*?*?*?*?,13.7,5.0,55,103069,346,1395,337,93.8,50.3,81.3,10291,4331,9200,2149,180,7.2,9,5,9999,99999,9,999999999,0.0,999,999,99
2050,2,24,16,0,*?*?*?*?*?*?*?*?*?*?*?*?*?*?*?*?*?*?*?*?*?*?,13.8,5.1,55,103069,185,1396,332,51.2,97.3,38.3,5493,5709,4714,682,130,7.7,8,4,9999,99999,9,999999999,0.0,999,999,99
2050,2,24,17,0,*?*?*?*?*?*?*?*?*?*?*?*?*?*?*?*?*?*?*?*?*?*?,13.4,5.1,57,103069,0,-0,340,0.0,-0.0,0.0,0,0,0,0,80,6.7,10,5,9999,99999,9,999999999,0.0,999,999,99
2050,2,24,18,0,*?*?*?*?*?*?*?*?*?*?*?*?*?*?*?*?*?*?*?*?*?*?,12.9,5.3,59,103069,0,-0,337,0.0,-0.0,0.0,0,0,0,0,30,4.6,10,5,9999,99999,9,999999999,0.0,999,999,99
2050,2,24,19,0,*?*?*?*?*?*?*?*?*?*?*?*?*?*?*?*?*?*?*?*?*?*?,12.6,4.5,57,103069,0,-0,336,0.0,-0.0,0.0,0,0,0,0,32,4.6,10,5,9999,99999,9,999999999,0.1,999,999,99
2050,2,24,20,0,*?*?*?*?*?*?*?*?*?*?*?*?*?*?*?*?*?*?*?*?*?*?,11.4,4.3,61,103069,0,-0,331,0.0,-0.0,0.0,0,0,0,0,33,5.2,10,5,9999,99999,9,999999999,0.0,999,999,99
2050,2,24,21,0,*?*?*?*?*?*?*?*?*?*?*?*?*?*?*?*?*?*?*?*?*?*?,11.5,4.8,63,103069,0,-0,331,0.0,-0.0,0.0,0,0,0,0,35,7.7,10,5,9999,99999,9,999999999,0.0,999,999,99
2050,2,24,22,0,*?*?*?*?*?*?*?*?*?*?*?*?*?*?*?*?*?*?*?*?*?*?,10.9,4.3,63,103069,0,-0,328,0.0,-0.0,0.0,0,0,0,0,37,5.2,10,5,9999,99999,9,999999999,0.0,999,999,99
2050,2,24,23,0,*?*?*?*?*?*?*?*?*?*?*?*?*?*?*?*?*?*?*?*?*?*?,10.3,3.6,63,103069,0,-0,326,0.0,-0.0,0.0,0,0,0,0,38,7.7,10,5,9999,99999,9,999999999,0.0,999,999,99
2050,2,24,24,0,*?*?*?*?*?*?*?*?*?*?*?*?*?*?*?*?*?*?*?*?*?*?,9.2,5.9,80,103069,0,-0,320,0.0,-0.0,0.0,0,0,0,0,110,4.1,10,5,9999,99999,9,999999999,0.0,999,999,99
2050,2,25,1,0,*?*?*?*?*?*?*?*?*?*?*?*?*?*?*?*?*?*?*?*?*?*?,8.4,6.2,87,103533,0,-0,317,0.0,-0.0,0.0,0,0,0,0,50,1.5,10,5,9999,99999,9,999999999,1.2,999,999,99
2050,2,25,2,0,*?*?*?*?*?*?*?*?*?*?*?*?*?*?*?*?*?*?*?*?*?*?,7.8,7.3,97,103533,0,-0,314,0.0,-0.0,0.0,0,0,0,0,60,1.5,10,5,9999,99999,9,999999999,1.2,999,999,99
2050,2,25,3,0,*?*?*?*?*?*?*?*?*?*?*?*?*?*?*?*?*?*?*?*?*?*?,7.3,5.8,91,103533,0,-0,312,0.0,-0.0,0.0,0,0,0,0,70,2.1,10,5,9999,99999,9,999999999,0.7,999,999,99
2050,2,25,4,0,*?*?*?*?*?*?*?*?*?*?*?*?*?*?*?*?*?*?*?*?*?*?,6.7,5.6,94,103533,0,-0,309,0.0,-0.0,0.0,0,0,0,0,80,1.5,10,5,9999,99999,9,999999999,0.2,999,999,99
2050,2,25,5,0,*?*?*?*?*?*?*?*?*?*?*?*?*?*?*?*?*?*?*?*?*?*?,6.7,5.9,95,103533,0,-0,309,0.0,-0.0,0.0,0,0,0,0,90,3.1,10,5,9999,99999,9,999999999,0.5,999,999,99
2050,2,25,6,0,*?*?*?*?*?*?*?*?*?*?*?*?*?*?*?*?*?*?*?*?*?*?,6.8,6.9,100,103533,0,-0,309,0.0,-0.0,0.0,0,0,0,0,100,2.1,10,5,9999,99999,9,999999999,1.0,999,999,99
2050,2,25,7,0,*?*?*?*?*?*?*?*?*?*?*?*?*?*?*?*?*?*?*?*?*?*?,7.2,6.4,95,103533,26,1415,311,0.0,0.0,0.0,0,0,0,0,92,2.1,10,5,9999,99999,9,999999999,1.6,999,999,99
2050,2,25,8,0,*?*?*?*?*?*?*?*?*?*?*?*?*?*?*?*?*?*?*?*?*?*?,7.3,6.1,92,103533,211,1397,312,27.3,0.0,27.3,3209,0,3213,1060,83,3.6,10,5,9999,99999,9,999999999,0.4,999,999,99
2050,2,25,9,0,*?*?*?*?*?*?*?*?*?*?*?*?*?*?*?*?*?*?*?*?*?*?,8.2,7.0,93,103533,369,1396,316,58.5,0.0,58.5,6823,0,6840,2351,75,4.1,10,5,9999,99999,9,999999999,0.0,999,999,99
2050,2,25,10,0,*?*?*?*?*?*?*?*?*?*?*?*?*?*?*?*?*?*?*?*?*?*?,9.3,6.4,83,103533,489,1394,321,82.2,0.0,82.2,9624,0,9652,3439,67,3.6,10,5,9999,99999,9,999999999,0.0,999,999,99
2050,2,25,11,0,*?*?*?*?*?*?*?*?*?*?*?*?*?*?*?*?*?*?*?*?*?*?,10.2,7.7,84,103533,564,1396,324,96.9,0.0,96.9,11381,0,11416,4160,58,4.6,10,5,9999,99999,9,999999999,0.0,999,999,99
2050,2,25,12,0,*?*?*?*?*?*?*?*?*?*?*?*?*?*?*?*?*?*?*?*?*?*?,10.6,5.6,71,103533,587,1395,327,101.5,0.0,101.5,11937,0,11976,4394,50,4.1,10,5,9999,99999,9,999999999,0.0,999,999,99
2050,2,25,13,0,*?*?*?*?*?*?*?*?*?*?*?*?*?*?*?*?*?*?*?*?*?*?,10.5,6.2,75,103533,558,1395,326,95.8,0.0,95.8,11247,0,11282,4104,50,4.6,10,5,9999,99999,9,999999999,0.0,999,999,99
2050,2,25,14,0,*?*?*?*?*?*?*?*?*?*?*?*?*?*?*?*?*?*?*?*?*?*?,10.7,5.9,73,103533,478,1394,327,80.1,0.0,80.1,9370,0,9397,3338,50,5.2,10,5,9999,99999,9,999999999,0.0,999,999,99
2050,2,25,15,0,*?*?*?*?*?*?*?*?*?*?*?*?*?*?*?*?*?*?*?*?*?*?,10.6,5.0,69,103533,354,1396,327,55.5,0.0,55.5,6472,0,6487,2220,50,5.7,10,5,9999,99999,9,999999999,0.0,999,999,99
2050,2,25,16,0,*?*?*?*?*?*?*?*?*?*?*?*?*?*?*?*?*?*?*?*?*?*?,10.3,6.2,77,103533,192,1393,325,23.7,0.0,23.7,2790,-0,2793,918,50,5.7,10,5,9999,99999,9,999999999,0.0,999,999,99
2050,2,25,17,0,*?*?*?*?*?*?*?*?*?*?*?*?*?*?*?*?*?*?*?*?*?*?,10.0,7.1,83,103533,5,1324,324,0.0,0.0,0.0,0,0,0,0,50,5.7,10,5,9999,99999,9,999999999,0.0,999,999,99
2050,2,25,18,0,*?*?*?*?*?*?*?*?*?*?*?*?*?*?*?*?*?*?*?*?*?*?,9.7,7.9,89,103533,0,-0,322,0.0,-0.0,0.0,0,0,0,0,50,5.7,10,5,9999,99999,9,999999999,0.0,999,999,99
2050,2,25,19,0,*?*?*?*?*?*?*?*?*?*?*?*?*?*?*?*?*?*?*?*?*?*?,9.1,8.3,95,103533,0,-0,319,0.0,-0.0,0.0,0,0,0,0,52,5.2,10,5,9999,99999,9,999999999,0.0,999,999,99
2050,2,25,20,0,*?*?*?*?*?*?*?*?*?*?*?*?*?*?*?*?*?*?*?*?*?*?,8.6,8.1,98,103533,0,-0,317,0.0,-0.0,0.0,0,0,0,0,53,3.1,10,5,9999,99999,9,999999999,0.3,999,999,99
2050,2,25,21,0,*?*?*?*?*?*?*?*?*?*?*?*?*?*?*?*?*?*?*?*?*?*?,8.2,7.7,97,103533,0,-0,315,0.0,-0.0,0.0,0,0,0,0,55,2.1,10,5,9999,99999,9,999999999,1.2,999,999,99
2050,2,25,22,0,*?*?*?*?*?*?*?*?*?*?*?*?*?*?*?*?*?*?*?*?*?*?,8.4,8.3,100,103533,0,-0,316,0.0,-0.0,0.0,0,0,0,0,57,3.6,10,5,9999,99999,9,999999999,1.2,999,999,99
2050,2,25,23,0,*?*?*?*?*?*?*?*?*?*?*?*?*?*?*?*?*?*?*?*?*?*?,7.7,7.7,100,103533,0,-0,313,0.0,-0.0,0.0,0,0,0,0,58,0.5,10,5,9999,99999,9,999999999,0.5,999,999,99
2050,2,25,24,0,*?*?*?*?*?*?*?*?*?*?*?*?*?*?*?*?*?*?*?*?*?*?,9.7,5.0,73,103533,0,-0,323,0.0,-0.0,0.0,0,0,0,0,40,1.5,10,5,9999,99999,9,999999999,0.9,999,999,99
2050,2,26,1,0,*?*?*?*?*?*?*?*?*?*?*?*?*?*?*?*?*?*?*?*?*?*?,6.5,5.8,92,103819,0,-0,308,0.0,-0.0,0.0,0,0,0,0,62,0.5,10,5,9999,99999,9,999999999,3.1,999,999,99
2050,2,26,2,0,*?*?*?*?*?*?*?*?*?*?*?*?*?*?*?*?*?*?*?*?*?*?,6.1,4.8,88,103819,0,-0,307,0.0,-0.0,0.0,0,0,0,0,63,1.5,10,5,9999,99999,9,999999999,3.2,999,999,99
2050,2,26,3,0,*?*?*?*?*?*?*?*?*?*?*?*?*?*?*?*?*?*?*?*?*?*?,6.3,4.8,87,103819,0,-0,307,0.0,-0.0,0.0,0,0,0,0,65,1.0,10,5,9999,99999,9,999999999,3.1,999,999,99
2050,2,26,4,0,*?*?*?*?*?*?*?*?*?*?*?*?*?*?*?*?*?*?*?*?*?*?,5.2,5.1,97,103819,0,-0,303,0.0,-0.0,0.0,0,0,0,0,67,1.0,10,5,9999,99999,9,999999999,3.1,999,999,99
2050,2,26,5,0,*?*?*?*?*?*?*?*?*?*?*?*?*?*?*?*?*?*?*?*?*?*?,5.4,3.8,86,103819,0,-0,304,0.0,-0.0,0.0,0,0,0,0,68,1.0,10,5,9999,99999,9,999999999,2.9,999,999,99
2050,2,26,6,0,*?*?*?*?*?*?*?*?*?*?*?*?*?*?*?*?*?*?*?*?*?*?,4.7,3.4,88,103819,0,-0,301,0.0,-0.0,0.0,0,0,0,0,70,1.0,10,5,9999,99999,9,999999999,0.0,999,999,99
2050,2,26,7,0,*?*?*?*?*?*?*?*?*?*?*?*?*?*?*?*?*?*?*?*?*?*?,4.1,2.7,88,103819,34,1405,298,0.0,0.0,0.0,0,0,0,0,65,1.0,10,5,9999,99999,9,999999999,0.0,999,999,99
2050,2,26,8,0,*?*?*?*?*?*?*?*?*?*?*?*?*?*?*?*?*?*?*?*?*?*?,5.4,2.7,80,103819,219,1395,299,50.3,42.6,43.6,5578,2995,5171,924,60,0.5,9,5,9999,99999,9,999999999,0.0,999,999,99
2050,2,26,9,0,*?*?*?*?*?*?*?*?*?*?*?*?*?*?*?*?*?*?*?*?*?*?,6.6,3.2,76,103819,377,1394,304,104.5,51.4,90.6,11472,4508,10252,2420,55,1.0,9,5,9999,99999,9,999999999,1.2,999,999,99
2050,2,26,10,0,*?*?*?*?*?*?*?*?*?*?*?*?*?*?*?*?*?*?*?*?*?*?,9.2,3.9,67,103819,497,1393,316,145.7,54.3,126.3,16000,5098,14258,3542,50,1.5,9,5,9999,99999,9,999999999,0.2,999,999,99
2050,2,26,11,0,*?*?*?*?*?*?*?*?*?*?*?*?*?*?*?*?*?*?*?*?*?*?,11.7,4.3,58,103819,572,1395,327,171.1,55.5,148.4,18807,5346,16740,4304,45,1.5,9,5,9999,99999,9,999999999,0.0,999,999,99
2050,2,26,12,0,*?*?*?*?*?*?*?*?*?*?*?*?*?*?*?*?*?*?*?*?*?*?,12.8,3.6,52,103819,595,1394,332,179.1,55.8,155.3,19689,5411,17519,4554,40,2.1,9,5,9999,99999,9,999999999,0.0,999,999,99
2050,2,26,13,0,*?*?*?*?*?*?*?*?*?*?*?*?*?*?*?*?*?*?*?*?*?*?,12.5,4.3,55,103819,566,1395,331,169.1,55.4,146.6,18584,5329,16543,4241,45,1.0,9,5,9999,99999,9,999999999,0.0,999,999,99
2050,2,26,14,0,*?*?*?*?*?*?*?*?*?*?*?*?*?*?*?*?*?*?*?*?*?*?,12.9,3.8,52,103819,486,1394,338,81.6,0.0,81.6,9553,0,9581,3411,50,0.5,10,5,9999,99999,9,999999999,0.0,999,999,99
2050,2,26,15,0,*?*?*?*?*?*?*?*?*?*?*?*?*?*?*?*?*?*?*?*?*?*?,12.5,3.6,53,103819,361,1394,336,57.0,0.0,57.0,6646,0,6662,2284,55,2.6,10,5,9999,99999,9,999999999,0.0,999,999,99
2050,2,26,16,0,*?*?*?*?*?*?*?*?*?*?*?*?*?*?*?*?*?*?*?*?*?*?,12.8,2.7,49,103819,199,1391,338,25.1,0.0,25.1,2956,-0,2959,974,60,2.6,10,5,9999,99999,9,999999999,0.0,999,999,99
2050,2,26,17,0,*?*?*?*?*?*?*?*?*?*?*?*?*?*?*?*?*?*?*?*?*?*?,11.2,2.9,55,103819,12,1354,330,0.0,0.0,0.0,0,0,0,0,65,2.6,10,5,9999,99999,9,999999999,0.0,999,999,99
2050,2,26,18,0,*?*?*?*?*?*?*?*?*?*?*?*?*?*?*?*?*?*?*?*?*?*?,10.5,3.2,59,103819,0,-0,327,0.0,-0.0,0.0,0,0,0,0,70,3.6,10,5,9999,99999,9,999999999,0.0,999,999,99
2050,2,26,19,0,*?*?*?*?*?*?*?*?*?*?*?*?*?*?*?*?*?*?*?*?*?*?,9.0,3.2,65,103819,0,-0,320,0.0,-0.0,0.0,0,0,0,0,113,2.1,10,5,9999,99999,9,999999999,0.0,999,999,99
2050,2,26,20,0,*?*?*?*?*?*?*?*?*?*?*?*?*?*?*?*?*?*?*?*?*?*?,8.4,3.2,68,103819,0,-0,317,0.0,-0.0,0.0,0,0,0,0,157,4.1,10,5,9999,99999,9,999999999,0.7,999,999,99
2050,2,26,21,0,*?*?*?*?*?*?*?*?*?*?*?*?*?*?*?*?*?*?*?*?*?*?,8.0,2.1,64,103819,0,-0,316,0.0,-0.0,0.0,0,0,0,0,200,3.6,10,5,9999,99999,9,999999999,0.9,999,999,99
2050,2,26,22,0,*?*?*?*?*?*?*?*?*?*?*?*?*?*?*?*?*?*?*?*?*?*?,7.1,1.9,67,103819,0,-0,312,0.0,-0.0,0.0,0,0,0,0,243,1.5,10,5,9999,99999,9,999999999,0.7,999,999,99
2050,2,26,23,0,*?*?*?*?*?*?*?*?*?*?*?*?*?*?*?*?*?*?*?*?*?*?,6.1,0.8,67,103819,0,-0,307,0.0,-0.0,0.0,0,0,0,0,287,2.1,10,5,9999,99999,9,999999999,0.5,999,999,99
2050,2,26,24,0,*?*?*?*?*?*?*?*?*?*?*?*?*?*?*?*?*?*?*?*?*?*?,7.0,6.7,95,103819,0,-0,310,0.0,-0.0,0.0,0,0,0,0,60,1.5,10,5,9999,99999,9,999999999,0.8,999,999,99
2050,2,27,1,0,*?*?*?*?*?*?*?*?*?*?*?*?*?*?*?*?*?*?*?*?*?*?,4.0,3.4,100,103827,0,-0,298,0.0,-0.0,0.0,0,0,0,0,293,1.0,10,5,9999,99999,9,999999999,2.0,999,999,99
2050,2,27,2,0,*?*?*?*?*?*?*?*?*?*?*?*?*?*?*?*?*?*?*?*?*?*?,3.5,3.4,100,103827,0,-0,296,0.0,-0.0,0.0,0,0,0,0,257,1.0,10,5,9999,99999,9,999999999,1.2,999,999,99
2050,2,27,3,0,*?*?*?*?*?*?*?*?*?*?*?*?*?*?*?*?*?*?*?*?*?*?,2.6,2.5,100,103827,0,-0,292,0.0,-0.0,0.0,0,0,0,0,220,0.0,10,5,9999,99999,9,999999999,0.6,999,999,99
2050,2,27,4,0,*?*?*?*?*?*?*?*?*?*?*?*?*?*?*?*?*?*?*?*?*?*?,2.7,2.7,100,103827,0,-0,292,0.0,-0.0,0.0,0,0,0,0,183,1.0,10,5,9999,99999,9,999999999,0.3,999,999,99
2050,2,27,5,0,*?*?*?*?*?*?*?*?*?*?*?*?*?*?*?*?*?*?*?*?*?*?,2.7,2.7,100,103827,0,-0,292,0.0,-0.0,0.0,0,0,0,0,147,0.5,10,5,9999,99999,9,999999999,0.0,999,999,99
2050,2,27,6,0,*?*?*?*?*?*?*?*?*?*?*?*?*?*?*?*?*?*?*?*?*?*?,2.3,2.3,100,103827,0,-0,291,0.0,-0.0,0.0,0,0,0,0,110,1.0,10,5,9999,99999,9,999999999,0.2,999,999,99
2050,2,27,7,0,*?*?*?*?*?*?*?*?*?*?*?*?*?*?*?*?*?*?*?*?*?*?,2.0,2.1,100,103827,42,1396,289,0.0,0.0,0.0,0,0,0,0,150,0.5,10,5,9999,99999,9,999999999,1.5,999,999,99
2050,2,27,8,0,*?*?*?*?*?*?*?*?*?*?*?*?*?*?*?*?*?*?*?*?*?*?,1.8,1.9,100,103827,227,1393,289,30.6,0.0,30.6,3583,0,3588,1188,190,0.5,10,5,9999,99999,9,999999999,1.9,999,999,99
2050,2,27,9,0,*?*?*?*?*?*?*?*?*?*?*?*?*?*?*?*?*?*?*?*?*?*?,3.4,2.3,100,103827,385,1393,295,61.8,0.0,61.8,7205,0,7223,2496,230,0.5,10,5,9999,99999,9,999999999,1.7,999,999,99
2050,2,27,10,0,*?*?*?*?*?*?*?*?*?*?*?*?*?*?*?*?*?*?*?*?*?*?,5.0,4.3,100,103827,506,1395,302,85.5,0.0,85.5,10019,0,10048,3599,270,0.0,10,5,9999,99999,9,999999999,0.0,999,999,99
2050,2,27,11,0,*?*?*?*?*?*?*?*?*?*?*?*?*?*?*?*?*?*?*?*?*?*?,6.7,4.1,100,103827,580,1394,309,100.2,0.0,100.2,11775,0,11813,4325,310,0.5,10,5,9999,99999,9,999999999,0.0,999,999,99
2050,2,27,12,0,*?*?*?*?*?*?*?*?*?*?*?*?*?*?*?*?*?*?*?*?*?*?,7.1,3.0,99,103827,603,1394,311,104.7,0.0,104.7,12327,0,12368,4559,350,1.0,10,5,9999,99999,9,999999999,0.1,999,999,99
2050,2,27,13,0,*?*?*?*?*?*?*?*?*?*?*?*?*?*?*?*?*?*?*?*?*?*?,7.2,3.0,98,103827,574,1395,312,98.9,0.0,98.9,11628,0,11665,4263,330,0.5,10,5,9999,99999,9,999999999,0.0,999,999,99
2050,2,27,14,0,*?*?*?*?*?*?*?*?*?*?*?*?*?*?*?*?*?*?*?*?*?*?,6.8,3.2,100,103827,494,1395,310,83.2,0.0,83.2,9738,0,9766,3485,310,0.5,10,5,9999,99999,9,999999999,0.0,999,999,99
2050,2,27,15,0,*?*?*?*?*?*?*?*?*?*?*?*?*?*?*?*?*?*?*?*?*?*?,6.6,3.4,100,103827,368,1392,309,58.5,0.0,58.5,6821,0,6837,2349,290,1.0,10,5,9999,99999,9,999999999,0.0,999,999,99
2050,2,27,16,0,*?*?*?*?*?*?*?*?*?*?*?*?*?*?*?*?*?*?*?*?*?*?,7.1,5.1,100,103827,207,1395,311,26.6,0.0,26.6,3122,0,3127,1030,270,0.5,10,5,9999,99999,9,999999999,0.3,999,999,99
2050,2,27,17,0,*?*?*?*?*?*?*?*?*?*?*?*?*?*?*?*?*?*?*?*?*?*?,6.3,5.9,100,103827,19,1361,307,0.0,0.0,0.0,0,0,0,0,250,0.5,10,5,9999,99999,9,999999999,1.3,999,999,99
2050,2,27,18,0,*?*?*?*?*?*?*?*?*?*?*?*?*?*?*?*?*?*?*?*?*?*?,5.7,5.6,100,103827,0,-0,305,0.0,-0.0,0.0,0,0,0,0,230,0.5,10,5,9999,99999,9,999999999,0.0,999,999,99
2050,2,27,19,0,*?*?*?*?*?*?*?*?*?*?*?*?*?*?*?*?*?*?*?*?*?*?,4.1,4.1,100,103827,0,-0,298,0.0,-0.0,0.0,0,0,0,0,220,0.0,10,5,9999,99999,9,999999999,0.0,999,999,99
2050,2,27,20,0,*?*?*?*?*?*?*?*?*?*?*?*?*?*?*?*?*?*?*?*?*?*?,4.6,4.5,100,103827,0,-0,300,0.0,-0.0,0.0,0,0,0,0,210,1.0,10,5,9999,99999,9,999999999,0.5,999,999,99
2050,2,27,21,0,*?*?*?*?*?*?*?*?*?*?*?*?*?*?*?*?*?*?*?*?*?*?,4.2,4.1,100,103827,0,-0,298,0.0,-0.0,0.0,0,0,0,0,200,1.0,10,5,9999,99999,9,999999999,0.5,999,999,99
2050,2,27,22,0,*?*?*?*?*?*?*?*?*?*?*?*?*?*?*?*?*?*?*?*?*?*?,4.0,3.9,100,103827,0,-0,298,0.0,-0.0,0.0,0,0,0,0,190,0.5,10,5,9999,99999,9,999999999,1.0,999,999,99
2050,2,27,23,0,*?*?*?*?*?*?*?*?*?*?*?*?*?*?*?*?*?*?*?*?*?*?,3.4,3.4,100,103827,0,-0,295,0.0,-0.0,0.0,0,0,0,0,180,1.5,10,5,9999,99999,9,999999999,2.0,999,999,99
2050,2,27,24,0,*?*?*?*?*?*?*?*?*?*?*?*?*?*?*?*?*?*?*?*?*?*?,5.1,2.3,100,103827,0,-0,303,0.0,-0.0,0.0,0,0,0,0,330,0.0,10,5,9999,99999,9,999999999,1.4,999,999,99
2050,2,28,1,0,*?*?*?*?*?*?*?*?*?*?*?*?*?*?*?*?*?*?*?*?*?*?,2.2,2.3,100,103501,0,-0,290,0.0,-0.0,0.0,0,0,0,0,193,1.0,10,5,9999,99999,9,999999999,3.0,999,999,99
2050,2,28,2,0,*?*?*?*?*?*?*?*?*?*?*?*?*?*?*?*?*?*?*?*?*?*?,2.1,1.9,100,103501,0,-0,290,0.0,-0.0,0.0,0,0,0,0,217,1.0,10,5,9999,99999,9,999999999,2.6,999,999,99
2050,2,28,3,0,*?*?*?*?*?*?*?*?*?*?*?*?*?*?*?*?*?*?*?*?*?*?,2.1,2.1,100,103501,0,-0,290,0.0,-0.0,0.0,0,0,0,0,240,0.0,10,5,9999,99999,9,999999999,1.4,999,999,99
2050,2,28,4,0,*?*?*?*?*?*?*?*?*?*?*?*?*?*?*?*?*?*?*?*?*?*?,1.2,0.4,97,103501,0,-0,286,0.0,-0.0,0.0,0,0,0,0,263,1.0,10,5,9999,99999,9,999999999,1.4,999,999,99
2050,2,28,5,0,*?*?*?*?*?*?*?*?*?*?*?*?*?*?*?*?*?*?*?*?*?*?,0.3,0.2,100,103501,0,-0,283,0.0,-0.0,0.0,0,0,0,0,287,0.5,10,5,9999,99999,9,999999999,0.3,999,999,99
2050,2,28,6,0,*?*?*?*?*?*?*?*?*?*?*?*?*?*?*?*?*?*?*?*?*?*?,0.9,0.8,100,103501,0,-0,285,0.0,-0.0,0.0,0,0,0,0,310,1.0,10,5,9999,99999,9,999999999,0.0,999,999,99
2050,2,28,7,0,*?*?*?*?*?*?*?*?*?*?*?*?*?*?*?*?*?*?*?*?*?*?,1.4,0.6,97,103501,50,1387,287,0.0,0.0,0.0,0,0,0,0,317,0.5,10,5,9999,99999,9,999999999,0.2,999,999,99
2050,2,28,8,0,*?*?*?*?*?*?*?*?*?*?*?*?*?*?*?*?*?*?*?*?*?*?,2.1,0.2,89,103501,235,1390,275,87.7,185.3,56.4,9323,12638,6788,1045,323,0.5,7,4,9999,99999,9,999999999,0.0,999,999,99
2050,2,28,9,0,*?*?*?*?*?*?*?*?*?*?*?*?*?*?*?*?*?*?*?*?*?*?,3.0,3.0,100,103501,394,1395,267,211.9,441.1,87.3,22348,37973,11433,1609,330,0.5,4,2,9999,99999,9,999999999,1.0,999,999,99
2050,2,28,10,0,*?*?*?*?*?*?*?*?*?*?*?*?*?*?*?*?*?*?*?*?*?*?,5.4,4.1,93,103501,514,1394,277,291.2,464.2,120.0,30681,43559,15260,2300,337,0.0,4,2,9999,99999,9,999999999,0.3,999,999,99
2050,2,28,11,0,*?*?*?*?*?*?*?*?*?*?*?*?*?*?*?*?*?*?*?*?*?*?,8.0,4.6,81,103501,588,1393,302,277.0,234.3,178.1,29420,23417,20166,3833,343,0.5,7,4,9999,99999,9,999999999,0.1,999,999,99
2050,2,28,12,0,*?*?*?*?*?*?*?*?*?*?*?*?*?*?*?*?*?*?*?*?*?*?,8.3,4.5,78,103501,611,1393,307,244.8,140.7,183.1,26705,14106,20724,4381,350,1.0,8,4,9999,99999,9,999999999,0.0,999,999,99
2050,2,28,13,0,*?*?*?*?*?*?*?*?*?*?*?*?*?*?*?*?*?*?*?*?*?*?,8.2,5.3,84,103501,581,1392,307,231.4,139.7,173.1,25228,13873,19617,4091,348,0.5,8,4,9999,99999,9,999999999,0.0,999,999,99
2050,2,28,14,0,*?*?*?*?*?*?*?*?*?*?*?*?*?*?*?*?*?*?*?*?*?*?,8.0,5.3,85,103501,501,1392,306,195.0,136.6,145.8,21241,13102,16607,3346,347,0.5,8,4,9999,99999,9,999999999,0.0,999,999,99
2050,2,28,15,0,*?*?*?*?*?*?*?*?*?*?*?*?*?*?*?*?*?*?*?*?*?*?,8.3,5.6,84,103501,376,1393,303,163.1,215.8,104.9,17246,18590,12249,2070,345,1.0,7,4,9999,99999,9,999999999,0.4,999,999,99
2050,2,28,16,0,*?*?*?*?*?*?*?*?*?*?*?*?*?*?*?*?*?*?*?*?*?*?,8.2,5.6,85,103501,214,1393,312,48.7,42.1,42.2,5402,2923,5014,893,343,0.5,9,5,9999,99999,9,999999999,0.4,999,999,99
2050,2,28,17,0,*?*?*?*?*?*?*?*?*?*?*?*?*?*?*?*?*?*?*?*?*?*?,6.8,5.0,90,103501,27,1416,310,0.0,0.0,0.0,0,0,0,0,342,0.5,10,5,9999,99999,9,999999999,0.4,999,999,99
2050,2,28,18,0,*?*?*?*?*?*?*?*?*?*?*?*?*?*?*?*?*?*?*?*?*?*?,5.3,5.3,100,103501,0,-0,303,0.0,-0.0,0.0,0,0,0,0,340,0.5,10,5,9999,99999,9,999999999,0.4,999,999,99
2050,2,28,19,0,*?*?*?*?*?*?*?*?*?*?*?*?*?*?*?*?*?*?*?*?*?*?,4.9,5.0,100,103501,0,-0,301,0.0,-0.0,0.0,0,0,0,0,318,0.0,10,5,9999,99999,9,999999999,0.4,999,999,99
2050,2,28,20,0,*?*?*?*?*?*?*?*?*?*?*?*?*?*?*?*?*?*?*?*?*?*?,4.2,3.6,98,103501,0,-0,299,0.0,-0.0,0.0,0,0,0,0,297,1.0,10,5,9999,99999,9,999999999,0.4,999,999,99
2050,2,28,21,0,*?*?*?*?*?*?*?*?*?*?*?*?*?*?*?*?*?*?*?*?*?*?,3.5,2.7,96,103501,0,-0,296,0.0,-0.0,0.0,0,0,0,0,275,1.0,10,5,9999,99999,9,999999999,0.4,999,999,99
2050,2,28,22,0,*?*?*?*?*?*?*?*?*?*?*?*?*?*?*?*?*?*?*?*?*?*?,3.0,2.3,96,103501,0,-0,294,0.0,-0.0,0.0,0,0,0,0,253,0.5,10,5,9999,99999,9,999999999,1.0,999,999,99
2050,2,28,23,0,*?*?*?*?*?*?*?*?*?*?*?*?*?*?*?*?*?*?*?*?*?*?,2.2,2.1,100,103501,0,-0,290,0.0,-0.0,0.0,0,0,0,0,232,1.5,10,5,9999,99999,9,999999999,1.3,999,999,99
2050,2,28,24,0,*?*?*?*?*?*?*?*?*?*?*?*?*?*?*?*?*?*?*?*?*?*?,2.7,2.7,100,103501,0,-0,292,0.0,-0.0,0.0,0,0,0,0,170,0.0,10,5,9999,99999,9,999999999,3.0,999,999,99
2050,2,29,1,0,*?*?*?*?*?*?*?*?*?*?*?*?*?*?*?*?*?*?*?*?*?*?,0.4,-0.4,95,99851.3,0,-0,283,0.0,-0.0,0.0,0,0,0,0,207,1.0,10,5,9999,99999,9,999999999,0.0,999,999,99
2050,2,29,2,0,*?*?*?*?*?*?*?*?*?*?*?*?*?*?*?*?*?*?*?*?*?*?,-0.0,-1.5,89,99851.3,0,-0,282,0.0,-0.0,0.0,0,0,0,0,203,0.0,10,5,9999,99999,9,999999999,0.4,999,999,99
2050,2,29,3,0,*?*?*?*?*?*?*?*?*?*?*?*?*?*?*?*?*?*?*?*?*?*?,-1.1,-5.6,68,99851.3,0,-0,278,0.0,-0.0,0.0,0,0,0,0,200,0.5,10,5,9999,99999,9,999999999,2.4,999,999,99
2050,2,29,4,0,*?*?*?*?*?*?*?*?*?*?*?*?*?*?*?*?*?*?*?*?*?*?,-0.5,-5.6,66,99851.3,0,-0,280,0.0,-0.0,0.0,0,0,0,0,197,0.5,10,5,9999,99999,9,999999999,1.8,999,999,99
2050,2,29,5,0,*?*?*?*?*?*?*?*?*?*?*?*?*?*?*?*?*?*?*?*?*?*?,-0.7,-6.6,60,99851.3,0,-0,279,0.0,-0.0,0.0,0,0,0,0,193,0.5,10,5,9999,99999,9,999999999,0.0,999,999,99
2050,2,29,6,0,*?*?*?*?*?*?*?*?*?*?*?*?*?*?*?*?*?*?*?*?*?*?,-1.0,-4.2,76,99851.3,0,-0,278,0.0,-0.0,0.0,0,0,0,0,190,1.5,10,5,9999,99999,9,999999999,0.0,999,999,99
2050,2,29,7,0,*?*?*?*?*?*?*?*?*?*?*?*?*?*?*?*?*?*?*?*?*?*?,-1.2,-5.0,72,99851.3,59,1404,277,0.0,0.0,0.0,0,0,0,0,190,0.5,10,5,9999,99999,9,999999999,0.0,999,999,99
2050,2,29,8,0,*?*?*?*?*?*?*?*?*?*?*?*?*?*?*?*?*?*?*?*?*?*?,-0.7,-3.9,77,99851.3,244,1394,268,78.1,112.4,58.4,8302,7824,7023,1083,190,1.5,8,4,9999,99999,9,999999999,0.0,999,999,99
2050,2,29,9,0,*?*?*?*?*?*?*?*?*?*?*?*?*?*?*?*?*?*?*?*?*?*?,-0.1,-2.9,79,99851.3,402,1393,265,177.2,219.2,113.9,18729,19451,13221,2271,190,2.6,7,4,9999,99999,9,999999999,0.0,999,999,99
2050,2,29,10,0,*?*?*?*?*?*?*?*?*?*?*?*?*?*?*?*?*?*?*?*?*?*?,1.6,-3.1,69,99851.3,522,1392,277,204.5,137.5,153.0,22284,13327,17397,3536,190,2.6,8,4,9999,99999,9,999999999,0.0,999,999,99
2050,2,29,11,0,*?*?*?*?*?*?*?*?*?*?*?*?*?*?*?*?*?*?*?*?*?*?,2.5,-3.9,60,99851.3,596,1392,281,238.2,140.2,178.2,25971,13994,20174,4236,190,1.0,8,4,9999,99999,9,999999999,0.0,999,999,99
2050,2,29,12,0,*?*?*?*?*?*?*?*?*?*?*?*?*?*?*?*?*?*?*?*?*?*?,2.7,-1.7,72,99851.3,619,1392,282,248.6,140.9,186.0,27116,14167,21030,4464,190,1.0,8,4,9999,99999,9,999999999,0.0,999,999,99
2050,2,29,13,0,*?*?*?*?*?*?*?*?*?*?*?*?*?*?*?*?*?*?*?*?*?*?,2.3,-1.1,78,99851.3,589,1392,281,235.1,140.0,175.8,25632,13932,19923,4169,185,0.5,8,4,9999,99999,9,999999999,0.1,999,999,99
2050,2,29,14,0,*?*?*?*?*?*?*?*?*?*?*?*?*?*?*?*?*?*?*?*?*?*?,2.9,0.6,86,99851.3,509,1393,289,149.8,54.5,129.9,16457,5145,14663,3662,180,0.5,9,5,9999,99999,9,999999999,0.1,999,999,99
2050,2,29,15,0,*?*?*?*?*?*?*?*?*?*?*?*?*?*?*?*?*?*?*?*?*?*?,2.8,0.6,86,99851.3,383,1391,293,61.5,0.0,61.5,7172,0,7189,2481,175,1.0,10,5,9999,99999,9,999999999,0.0,999,999,99
2050,2,29,16,0,*?*?*?*?*?*?*?*?*?*?*?*?*?*?*?*?*?*?*?*?*?*?,2.8,1.7,93,99851.3,221,1391,293,29.5,0.0,29.5,3455,0,3461,1144,170,1.0,10,5,9999,99999,9,999999999,0.0,999,999,99
2050,2,29,17,0,*?*?*?*?*?*?*?*?*?*?*?*?*?*?*?*?*?*?*?*?*?*?,2.1,1.5,97,99851.3,34,1406,290,0.0,0.0,0.0,0,0,0,0,165,1.0,10,5,9999,99999,9,999999999,0.0,999,999,99
2050,2,29,18,0,*?*?*?*?*?*?*?*?*?*?*?*?*?*?*?*?*?*?*?*?*?*?,1.0,-0.2,92,99851.3,0,-0,286,0.0,-0.0,0.0,0,0,0,0,160,1.5,10,5,9999,99999,9,999999999,0.0,999,999,99
2050,2,29,19,0,*?*?*?*?*?*?*?*?*?*?*?*?*?*?*?*?*?*?*?*?*?*?,1.0,-0.6,89,99851.3,0,-0,286,0.0,-0.0,0.0,0,0,0,0,172,1.5,10,5,9999,99999,9,999999999,0.0,999,999,99
2050,2,29,20,0,*?*?*?*?*?*?*?*?*?*?*?*?*?*?*?*?*?*?*?*?*?*?,0.9,0.8,100,99851.3,0,-0,285,0.0,-0.0,0.0,0,0,0,0,183,1.5,10,5,9999,99999,9,999999999,0.0,999,999,99
2050,2,29,21,0,*?*?*?*?*?*?*?*?*?*?*?*?*?*?*?*?*?*?*?*?*?*?,-0.0,-0.2,99,99851.3,0,-0,281,0.0,-0.0,0.0,0,0,0,0,195,1.0,10,5,9999,99999,9,999999999,0.1,999,999,99
2050,2,29,22,0,*?*?*?*?*?*?*?*?*?*?*?*?*?*?*?*?*?*?*?*?*?*?,-0.0,-0.0,99,99851.3,0,-0,281,0.0,-0.0,0.0,0,0,0,0,207,1.5,10,5,9999,99999,9,999999999,0.4,999,999,99
2050,2,29,23,0,*?*?*?*?*?*?*?*?*?*?*?*?*?*?*?*?*?*?*?*?*?*?,1.8,0.6,93,99851.3,0,-0,289,0.0,-0.0,0.0,0,0,0,0,218,2.6,10,5,9999,99999,9,999999999,0.4,999,999,99
2050,2,29,24,0,*?*?*?*?*?*?*?*?*?*?*?*?*?*?*?*?*?*?*?*?*?*?,1.3,0.8,98,99851.3,0,-0,287,0.0,-0.0,0.0,0,0,0,0,210,1.5,10,5,9999,99999,9,999999999,0.6,999,999,99
2050,3,1,1,0,*?*?*?*?*?*?*?*?*?*?*?*?*?*?*?*?*?*?*?*?*?*?,4.2,0.6,77,98400,0,-0,299,0.0,-0.0,0.0,0,0,0,0,228,1.0,10,5,9999,99999,9,999999999,0.4,999,999,99
2050,3,1,2,0,*?*?*?*?*?*?*?*?*?*?*?*?*?*?*?*?*?*?*?*?*?*?,4.8,0.8,75,98400,0,-0,302,0.0,-0.0,0.0,0,0,0,0,227,0.5,10,5,9999,99999,9,999999999,0.4,999,999,99
2050,3,1,3,0,*?*?*?*?*?*?*?*?*?*?*?*?*?*?*?*?*?*?*?*?*?*?,4.2,1.0,80,98400,0,-0,299,0.0,-0.0,0.0,0,0,0,0,225,0.5,10,5,9999,99999,9,999999999,0.4,999,999,99
2050,3,1,4,0,*?*?*?*?*?*?*?*?*?*?*?*?*?*?*?*?*?*?*?*?*?*?,3.7,1.0,82,98400,0,-0,297,0.0,-0.0,0.0,0,0,0,0,223,1.5,10,5,9999,99999,9,999999999,0.1,999,999,99
2050,3,1,5,0,*?*?*?*?*?*?*?*?*?*?*?*?*?*?*?*?*?*?*?*?*?*?,3.9,0.6,79,98400,0,-0,298,0.0,-0.0,0.0,0,0,0,0,222,2.1,10,5,9999,99999,9,999999999,0.1,999,999,99
2050,3,1,6,0,*?*?*?*?*?*?*?*?*?*?*?*?*?*?*?*?*?*?*?*?*?*?,4.0,2.3,88,98400,0,-0,298,0.0,-0.0,0.0,0,0,0,0,220,2.6,10,5,9999,99999,9,999999999,0.0,999,999,99
2050,3,1,7,0,*?*?*?*?*?*?*?*?*?*?*?*?*?*?*?*?*?*?*?*?*?*?,3.9,0.8,80,98400,67,1394,288,0.0,0.0,0.0,0,0,0,0,210,1.5,8,4,9999,99999,9,999999999,0.1,999,999,99
2050,3,1,8,0,*?*?*?*?*?*?*?*?*?*?*?*?*?*?*?*?*?*?*?*?*?*?,4.1,2.1,86,98400,252,1391,294,61.8,45.4,53.6,6833,3410,6316,1145,200,2.1,9,5,9999,99999,9,999999999,0.0,999,999,99
2050,3,1,9,0,*?*?*?*?*?*?*?*?*?*?*?*?*?*?*?*?*?*?*?*?*?*?,4.7,3.2,89,98400,410,1391,301,66.8,0.0,66.8,7800,0,7820,2721,190,2.1,10,5,9999,99999,9,999999999,0.0,999,999,99
2050,3,1,10,0,*?*?*?*?*?*?*?*?*?*?*?*?*?*?*?*?*?*?*?*?*?*?,5.2,4.3,93,98400,530,1391,303,90.5,0.0,90.5,10616,0,10648,3842,180,0.5,10,5,9999,99999,9,999999999,0.0,999,999,99
2050,3,1,11,0,*?*?*?*?*?*?*?*?*?*?*?*?*?*?*?*?*?*?*?*?*?*?,6.4,4.8,89,98400,604,1391,299,242.0,140.5,181.0,26390,14058,20487,4319,170,2.1,8,4,9999,99999,9,999999999,0.0,999,999,99
2050,3,1,12,0,*?*?*?*?*?*?*?*?*?*?*?*?*?*?*?*?*?*?*?*?*?*?,6.6,4.6,87,98400,627,1392,304,190.4,56.2,165.1,20938,5493,18621,4917,160,2.1,9,5,9999,99999,9,999999999,0.0,999,999,99
2050,3,1,13,0,*?*?*?*?*?*?*?*?*?*?*?*?*?*?*?*?*?*?*?*?*?*?,6.6,5.0,88,98400,597,1392,304,180.2,55.9,156.2,19803,5419,17619,4585,163,1.5,9,5,9999,99999,9,999999999,0.0,999,999,99
2050,3,1,14,0,*?*?*?*?*?*?*?*?*?*?*?*?*?*?*?*?*?*?*?*?*?*?,6.7,4.1,83,98400,516,1391,309,87.8,0.0,87.8,10289,0,10320,3708,167,1.0,10,5,9999,99999,9,999999999,0.0,999,999,99
2050,3,1,15,0,*?*?*?*?*?*?*?*?*?*?*?*?*?*?*?*?*?*?*?*?*?*?,6.6,3.9,83,98400,391,1393,304,109.4,51.8,94.8,12004,4613,10720,2547,170,1.0,9,5,9999,99999,9,999999999,0.0,999,999,99
2050,3,1,16,0,*?*?*?*?*?*?*?*?*?*?*?*?*?*?*?*?*?*?*?*?*?*?,6.3,4.5,87,98400,228,1389,308,30.9,0.0,30.9,3621,0,3627,1201,173,2.6,10,5,9999,99999,9,999999999,0.5,999,999,99
2050,3,1,17,0,*?*?*?*?*?*?*?*?*?*?*?*?*?*?*?*?*?*?*?*?*?*?,5.9,5.1,93,98400,41,1400,306,0.0,0.0,0.0,0,0,0,0,177,2.6,10,5,9999,99999,9,999999999,0.5,999,999,99
2050,3,1,18,0,*?*?*?*?*?*?*?*?*?*?*?*?*?*?*?*?*?*?*?*?*?*?,6.3,4.8,89,98400,0,-0,307,0.0,-0.0,0.0,0,0,0,0,180,1.0,10,5,9999,99999,9,999999999,0.4,999,999,99
2050,3,1,19,0,*?*?*?*?*?*?*?*?*?*?*?*?*?*?*?*?*?*?*?*?*?*?,5.3,4.1,91,98400,0,-0,303,0.0,-0.0,0.0,0,0,0,0,187,2.1,10,5,9999,99999,9,999999999,0.4,999,999,99
2050,3,1,20,0,*?*?*?*?*?*?*?*?*?*?*?*?*?*?*?*?*?*?*?*?*?*?,4.8,2.9,87,98400,0,-0,301,0.0,-0.0,0.0,0,0,0,0,193,2.1,10,5,9999,99999,9,999999999,0.3,999,999,99
2050,3,1,21,0,*?*?*?*?*?*?*?*?*?*?*?*?*?*?*?*?*?*?*?*?*?*?,5.2,1.9,79,98400,0,-0,303,0.0,-0.0,0.0,0,0,0,0,200,3.6,10,5,9999,99999,9,999999999,0.0,999,999,99
2050,3,1,22,0,*?*?*?*?*?*?*?*?*?*?*?*?*?*?*?*?*?*?*?*?*?*?,4.7,0.8,75,98400,0,-0,301,0.0,-0.0,0.0,0,0,0,0,207,3.1,10,5,9999,99999,9,999999999,0.0,999,999,99
2050,3,1,23,0,*?*?*?*?*?*?*?*?*?*?*?*?*?*?*?*?*?*?*?*?*?*?,4.3,0.4,75,98400,0,-0,299,0.0,-0.0,0.0,0,0,0,0,213,2.6,10,5,9999,99999,9,999999999,0.0,999,999,99
2050,3,1,24,0,*?*?*?*?*?*?*?*?*?*?*?*?*?*?*?*?*?*?*?*?*?*?,3.7,0.6,80,98400,0,-0,297,0.0,-0.0,0.0,0,0,0,0,230,1.0,10,5,9999,99999,9,999999999,0.3,999,999,99
2050,3,2,1,0,*?*?*?*?*?*?*?*?*?*?*?*?*?*?*?*?*?*?*?*?*?*?,2.8,0.2,83,98408.3,0,-0,293,0.0,-0.0,0.0,0,0,0,0,218,6.2,10,5,9999,99999,9,999999999,0.2,999,999,99
2050,3,2,2,0,*?*?*?*?*?*?*?*?*?*?*?*?*?*?*?*?*?*?*?*?*?*?,2.1,0.2,88,98408.3,0,-0,290,0.0,-0.0,0.0,0,0,0,0,217,3.6,10,5,9999,99999,9,999999999,0.9,999,999,99
2050,3,2,3,0,*?*?*?*?*?*?*?*?*?*?*?*?*?*?*?*?*?*?*?*?*?*?,1.4,-1.5,80,98408.3,0,-0,287,0.0,-0.0,0.0,0,0,0,0,215,3.1,10,5,9999,99999,9,999999999,1.2,999,999,99
2050,3,2,4,0,*?*?*?*?*?*?*?*?*?*?*?*?*?*?*?*?*?*?*?*?*?*?,1.2,-2.9,73,98408.3,0,-0,287,0.0,-0.0,0.0,0,0,0,0,213,0.5,10,5,9999,99999,9,999999999,0.3,999,999,99
2050,3,2,5,0,*?*?*?*?*?*?*?*?*?*?*?*?*?*?*?*?*?*?*?*?*?*?,1.4,-0.8,84,98408.3,0,-0,287,0.0,-0.0,0.0,0,0,0,0,212,2.1,10,5,9999,99999,9,999999999,0.3,999,999,99
2050,3,2,6,0,*?*?*?*?*?*?*?*?*?*?*?*?*?*?*?*?*?*?*?*?*?*?,1.1,-2.2,78,98408.3,0,-0,286,0.0,-0.0,0.0,0,0,0,0,210,0.5,10,5,9999,99999,9,999999999,0.1,999,999,99
2050,3,2,7,0,*?*?*?*?*?*?*?*?*?*?*?*?*?*?*?*?*?*?*?*?*?*?,0.7,-2.2,80,98408.3,75,1385,285,0.7,0.0,0.7,96,-0,96,28,218,2.1,10,5,9999,99999,9,999999999,0.0,999,999,99
2050,3,2,8,0,*?*?*?*?*?*?*?*?*?*?*?*?*?*?*?*?*?*?*?*?*?*?,1.8,-0.8,82,98408.3,261,1393,284,64.8,46.0,56.2,7152,3507,6607,1202,227,2.6,9,5,9999,99999,9,999999999,0.0,999,999,99
2050,3,2,9,0,*?*?*?*?*?*?*?*?*?*?*?*?*?*?*?*?*?*?*?*?*?*?,2.8,0.2,83,98408.3,419,1393,288,119.0,52.6,103.2,13063,4763,11657,2801,235,1.0,9,5,9999,99999,9,999999999,0.0,999,999,99
2050,3,2,10,0,*?*?*?*?*?*?*?*?*?*?*?*?*?*?*?*?*?*?*?*?*?*?,3.5,1.9,89,98408.3,538,1390,291,160.2,55.0,138.9,17598,5250,15670,3967,243,1.5,9,5,9999,99999,9,999999999,0.0,999,999,99
2050,3,2,11,0,*?*?*?*?*?*?*?*?*?*?*?*?*?*?*?*?*?*?*?*?*?*?,4.7,2.5,86,98408.3,612,1390,296,185.5,56.1,160.9,20394,5459,18140,4756,252,1.5,9,5,9999,99999,9,999999999,0.0,999,999,99
2050,3,2,12,0,*?*?*?*?*?*?*?*?*?*?*?*?*?*?*?*?*?*?*?*?*?*?,5.1,2.5,83,98408.3,635,1391,303,111.3,0.0,111.3,13115,0,13160,4895,260,1.5,10,5,9999,99999,9,999999999,0.0,999,999,99
2050,3,2,13,0,*?*?*?*?*?*?*?*?*?*?*?*?*?*?*?*?*?*?*?*?*?*?,5.5,3.2,85,98408.3,605,1392,295,242.4,140.5,181.3,26435,14065,20521,4328,253,1.5,8,4,9999,99999,9,999999999,0.0,999,999,99
2050,3,2,14,0,*?*?*?*?*?*?*?*?*?*?*?*?*?*?*?*?*?*?*?*?*?*?,5.3,4.5,95,98408.3,524,1391,295,205.7,137.6,153.8,22407,13352,17490,3559,247,2.1,8,4,9999,99999,9,999999999,0.0,999,999,99
2050,3,2,15,0,*?*?*?*?*?*?*?*?*?*?*?*?*?*?*?*?*?*?*?*?*?*?,5.3,4.3,94,98408.3,398,1391,290,175.4,218.8,112.8,18535,19350,13091,2245,240,1.5,7,4,9999,99999,9,999999999,0.0,999,999,99
2050,3,2,16,0,*?*?*?*?*?*?*?*?*?*?*?*?*?*?*?*?*?*?*?*?*?*?,5.5,2.9,83,98408.3,236,1393,295,74.5,110.8,55.7,7928,7570,6719,1029,233,2.6,8,4,9999,99999,9,999999999,0.0,999,999,99
2050,3,2,17,0,*?*?*?*?*?*?*?*?*?*?*?*?*?*?*?*?*?*?*?*?*?*?,4.7,3.6,93,98408.3,48,1395,296,0.0,0.0,0.0,0,0,0,0,227,2.6,9,5,9999,99999,9,999999999,0.2,999,999,99
2050,3,2,18,0,*?*?*?*?*?*?*?*?*?*?*?*?*?*?*?*?*?*?*?*?*?*?,4.3,3.2,93,98408.3,0,-0,299,0.0,-0.0,0.0,0,0,0,0,220,2.6,10,5,9999,99999,9,999999999,0.0,999,999,99
2050,3,2,19,0,*?*?*?*?*?*?*?*?*?*?*?*?*?*?*?*?*?*?*?*?*?*?,2.8,2.7,99,98408.3,0,-0,293,0.0,-0.0,0.0,0,0,0,0,215,2.6,10,5,9999,99999,9,999999999,0.0,999,999,99
2050,3,2,20,0,*?*?*?*?*?*?*?*?*?*?*?*?*?*?*?*?*?*?*?*?*?*?,2.5,1.0,90,98408.3,0,-0,292,0.0,-0.0,0.0,0,0,0,0,210,1.0,10,5,9999,99999,9,999999999,0.0,999,999,99
2050,3,2,21,0,*?*?*?*?*?*?*?*?*?*?*?*?*?*?*?*?*?*?*?*?*?*?,2.7,-1.1,76,98408.3,0,-0,293,0.0,-0.0,0.0,0,0,0,0,205,2.1,10,5,9999,99999,9,999999999,0.0,999,999,99
2050,3,2,22,0,*?*?*?*?*?*?*?*?*?*?*?*?*?*?*?*?*?*?*?*?*?*?,2.5,-1.9,71,98408.3,0,-0,292,0.0,-0.0,0.0,0,0,0,0,200,2.6,10,5,9999,99999,9,999999999,0.1,999,999,99
2050,3,2,23,0,*?*?*?*?*?*?*?*?*?*?*?*?*?*?*?*?*?*?*?*?*?*?,3.0,-1.7,70,98408.3,0,-0,294,0.0,-0.0,0.0,0,0,0,0,195,3.1,10,5,9999,99999,9,999999999,0.0,999,999,99
2050,3,2,24,0,*?*?*?*?*?*?*?*?*?*?*?*?*?*?*?*?*?*?*?*?*?*?,3.9,0.2,78,98408.3,0,-0,298,0.0,-0.0,0.0,0,0,0,0,220,5.7,10,5,9999,99999,9,999999999,0.0,999,999,99
2050,3,3,1,0,*?*?*?*?*?*?*?*?*?*?*?*?*?*?*?*?*?*?*?*?*?*?,3.8,3.8,100,99790,0,-0,297,0.0,-0.0,0.0,0,0,0,0,187,2.6,10,5,9999,99999,9,999999999,0.0,999,999,99
2050,3,3,2,0,*?*?*?*?*?*?*?*?*?*?*?*?*?*?*?*?*?*?*?*?*?*?,4.0,3.9,100,99790,0,-0,298,0.0,-0.0,0.0,0,0,0,0,183,2.1,10,5,9999,99999,9,999999999,0.0,999,999,99
2050,3,3,3,0,*?*?*?*?*?*?*?*?*?*?*?*?*?*?*?*?*?*?*?*?*?*?,4.0,3.9,100,99790,0,-0,298,0.0,-0.0,0.0,0,0,0,0,180,2.6,10,5,9999,99999,9,999999999,0.3,999,999,99
2050,3,3,4,0,*?*?*?*?*?*?*?*?*?*?*?*?*?*?*?*?*?*?*?*?*?*?,4.1,4.1,100,99790,0,-0,298,0.0,-0.0,0.0,0,0,0,0,177,1.5,10,5,9999,99999,9,999999999,0.6,999,999,99
2050,3,3,5,0,*?*?*?*?*?*?*?*?*?*?*?*?*?*?*?*?*?*?*?*?*?*?,3.8,3.8,100,99790,0,-0,297,0.0,-0.0,0.0,0,0,0,0,173,0.0,10,5,9999,99999,9,999999999,0.6,999,999,99
2050,3,3,6,0,*?*?*?*?*?*?*?*?*?*?*?*?*?*?*?*?*?*?*?*?*?*?,3.5,3.6,100,99790,0,-0,296,0.0,-0.0,0.0,0,0,0,0,170,1.0,10,5,9999,99999,9,999999999,0.6,999,999,99
2050,3,3,7,0,*?*?*?*?*?*?*?*?*?*?*?*?*?*?*?*?*?*?*?*?*?*?,4.1,4.1,100,99790,84,1394,276,7.6,66.1,3.6,887,3689,668,97,182,2.1,5,3,9999,99999,9,999999999,0.6,999,999,99
2050,3,3,8,0,*?*?*?*?*?*?*?*?*?*?*?*?*?*?*?*?*?*?*?*?*?*?,4.5,2.9,100,99790,269,1390,277,125.4,340.2,59.6,13158,24994,7925,1074,193,2.6,5,3,9999,99999,9,999999999,0.6,999,999,99
2050,3,3,9,0,*?*?*?*?*?*?*?*?*?*?*?*?*?*?*?*?*?*?*?*?*?*?,4.9,3.9,100,99790,427,1391,279,225.8,386.1,107.3,23530,34208,13636,2021,205,1.5,5,3,9999,99999,9,999999999,0.6,999,999,99
2050,3,3,10,0,*?*?*?*?*?*?*?*?*?*?*?*?*?*?*?*?*?*?*?*?*?*?,5.4,4.8,100,99790,547,1391,265,323.7,570.5,99.4,33608,53708,14091,1932,217,2.6,1,0,9999,99999,9,999999999,0.6,999,999,99
2050,3,3,11,0,*?*?*?*?*?*?*?*?*?*?*?*?*?*?*?*?*?*?*?*?*?*?,6.5,4.6,100,99790,620,1389,269,373.9,580.7,114.8,38879,55957,15987,2302,228,2.6,1,0,9999,99999,9,999999999,0.6,999,999,99
2050,3,3,12,0,*?*?*?*?*?*?*?*?*?*?*?*?*?*?*?*?*?*?*?*?*?*?,6.4,3.4,99,99790,643,1391,285,363.1,412.3,172.5,37937,40634,20983,3559,240,1.0,5,3,9999,99999,9,999999999,0.2,999,999,99
2050,3,3,13,0,*?*?*?*?*?*?*?*?*?*?*?*?*?*?*?*?*?*?*?*?*?*?,6.4,3.4,99,99790,612,1389,290,322.5,328.0,178.0,34416,33147,20203,3842,237,2.6,6,3,9999,99999,9,999999999,0.0,999,999,99
2050,3,3,14,0,*?*?*?*?*?*?*?*?*?*?*?*?*?*?*?*?*?*?*?*?*?*?,6.5,4.1,100,99790,532,1392,300,209.2,137.9,156.5,22797,13430,17785,3631,233,2.6,8,4,9999,99999,9,999999999,0.0,999,999,99
2050,3,3,15,0,*?*?*?*?*?*?*?*?*?*?*?*?*?*?*?*?*?*?*?*?*?*?,6.4,3.9,100,99790,405,1389,299,151.8,131.2,113.6,16540,11841,13017,2528,230,3.1,8,4,9999,99999,9,999999999,0.0,999,999,99
2050,3,3,16,0,*?*?*?*?*?*?*?*?*?*?*?*?*?*?*?*?*?*?*?*?*?*?,6.4,6.1,100,99790,243,1391,292,102.0,261.7,56.3,10644,18322,7446,1018,227,5.2,6,3,9999,99999,9,999999999,0.0,999,999,99
2050,3,3,17,0,*?*?*?*?*?*?*?*?*?*?*?*?*?*?*?*?*?*?*?*?*?*?,6.2,6.1,100,99790,55,1391,291,0.0,0.0,0.0,0,0,0,0,223,3.6,6,3,9999,99999,9,999999999,0.0,999,999,99
2050,3,3,18,0,*?*?*?*?*?*?*?*?*?*?*?*?*?*?*?*?*?*?*?*?*?*?,5.3,5.3,100,99790,0,-0,303,0.0,-0.0,0.0,0,0,0,0,220,1.5,10,5,9999,99999,9,999999999,0.0,999,999,99
2050,3,3,19,0,*?*?*?*?*?*?*?*?*?*?*?*?*?*?*?*?*?*?*?*?*?*?,5.6,5.6,100,99790,0,-0,304,0.0,-0.0,0.0,0,0,0,0,223,6.2,10,5,9999,99999,9,999999999,0.0,999,999,99
2050,3,3,20,0,*?*?*?*?*?*?*?*?*?*?*?*?*?*?*?*?*?*?*?*?*?*?,5.0,5.0,100,99790,0,-0,302,0.0,-0.0,0.0,0,0,0,0,227,4.6,10,5,9999,99999,9,999999999,0.0,999,999,99
2050,3,3,21,0,*?*?*?*?*?*?*?*?*?*?*?*?*?*?*?*?*?*?*?*?*?*?,4.5,4.5,100,99790,0,-0,300,0.0,-0.0,0.0,0,0,0,0,230,5.2,10,5,9999,99999,9,999999999,0.0,999,999,99
2050,3,3,22,0,*?*?*?*?*?*?*?*?*?*?*?*?*?*?*?*?*?*?*?*?*?*?,4.3,4.3,100,99790,0,-0,299,0.0,-0.0,0.0,0,0,0,0,233,4.1,10,5,9999,99999,9,999999999,0.0,999,999,99
2050,3,3,23,0,*?*?*?*?*?*?*?*?*?*?*?*?*?*?*?*?*?*?*?*?*?*?,4.4,4.3,100,99790,0,-0,299,0.0,-0.0,0.0,0,0,0,0,237,6.7,10,5,9999,99999,9,999999999,0.0,999,999,99
2050,3,3,24,0,*?*?*?*?*?*?*?*?*?*?*?*?*?*?*?*?*?*?*?*?*?*?,3.5,1.3,100,99790,0,-0,296,0.0,-0.0,0.0,0,0,0,0,190,2.6,10,5,9999,99999,9,999999999,0.0,999,999,99
2050,3,4,1,0,*?*?*?*?*?*?*?*?*?*?*?*?*?*?*?*?*?*?*?*?*?*?,4.3,1.0,79,101273,0,-0,299,0.0,-0.0,0.0,0,0,0,0,235,1.5,10,5,9999,99999,9,999999999,0.0,999,999,99
2050,3,4,2,0,*?*?*?*?*?*?*?*?*?*?*?*?*?*?*?*?*?*?*?*?*?*?,4.4,-0.4,70,101273,0,-0,300,0.0,-0.0,0.0,0,0,0,0,230,4.6,10,5,9999,99999,9,999999999,0.0,999,999,99
2050,3,4,3,0,*?*?*?*?*?*?*?*?*?*?*?*?*?*?*?*?*?*?*?*?*?*?,3.1,-1.9,68,101273,0,-0,295,0.0,-0.0,0.0,0,0,0,0,225,1.5,10,5,9999,99999,9,999999999,0.0,999,999,99
2050,3,4,4,0,*?*?*?*?*?*?*?*?*?*?*?*?*?*?*?*?*?*?*?*?*?*?,3.5,-1.5,68,101273,0,-0,296,0.0,-0.0,0.0,0,0,0,0,220,2.1,10,5,9999,99999,9,999999999,0.0,999,999,99
2050,3,4,5,0,*?*?*?*?*?*?*?*?*?*?*?*?*?*?*?*?*?*?*?*?*?*?,3.1,-0.8,74,101273,0,-0,295,0.0,-0.0,0.0,0,0,0,0,215,1.0,10,5,9999,99999,9,999999999,0.0,999,999,99
2050,3,4,6,0,*?*?*?*?*?*?*?*?*?*?*?*?*?*?*?*?*?*?*?*?*?*?,2.6,-0.4,79,101273,0,-0,292,0.0,-0.0,0.0,0,0,0,0,210,4.1,10,5,9999,99999,9,999999999,0.0,999,999,99
2050,3,4,7,0,*?*?*?*?*?*?*?*?*?*?*?*?*?*?*?*?*?*?*?*?*?*?,3.2,-0.6,75,101273,92,1385,290,7.0,14.1,6.1,824,504,863,94,207,5.2,9,5,9999,99999,9,999999999,0.0,999,999,99
2050,3,4,8,0,*?*?*?*?*?*?*?*?*?*?*?*?*?*?*?*?*?*?*?*?*?*?,3.8,-0.2,74,101273,278,1392,297,40.7,0.0,40.7,4750,0,4760,1594,203,5.7,10,5,9999,99999,9,999999999,0.1,999,999,99
2050,3,4,9,0,*?*?*?*?*?*?*?*?*?*?*?*?*?*?*?*?*?*?*?*?*?*?,5.7,1.7,75,101273,435,1389,296,165.5,133.2,123.8,18032,12271,14169,2781,200,4.6,8,4,9999,99999,9,999999999,0.3,999,999,99
2050,3,4,10,0,*?*?*?*?*?*?*?*?*?*?*?*?*?*?*?*?*?*?*?*?*?*?,6.6,2.9,76,101273,555,1389,304,166.1,55.3,144.0,18247,5302,16244,4144,197,4.1,9,5,9999,99999,9,999999999,0.1,999,999,99
2050,3,4,11,0,*?*?*?*?*?*?*?*?*?*?*?*?*?*?*?*?*?*?*?*?*?*?,8.0,2.9,70,101273,629,1391,306,253.5,141.2,189.6,27654,14243,21433,4573,193,4.6,8,4,9999,99999,9,999999999,0.0,999,999,99
2050,3,4,12,0,*?*?*?*?*?*?*?*?*?*?*?*?*?*?*?*?*?*?*?*?*?*?,8.7,3.2,68,101273,651,1390,299,345.6,330.6,190.7,36930,33835,21550,4198,190,5.2,6,3,9999,99999,9,999999999,0.0,999,999,99
2050,3,4,13,0,*?*?*?*?*?*?*?*?*?*?*?*?*?*?*?*?*?*?*?*?*?*?,8.6,3.6,70,101273,620,1389,304,295.1,236.1,189.8,31380,23907,21383,4154,192,3.6,7,4,9999,99999,9,999999999,0.0,999,999,99
2050,3,4,14,0,*?*?*?*?*?*?*?*?*?*?*?*?*?*?*?*?*?*?*?*?*?*?,8.3,3.8,73,101273,539,1389,307,212.8,138.2,159.2,23183,13506,18076,3703,193,4.1,8,4,9999,99999,9,999999999,0.0,999,999,99
2050,3,4,15,0,*?*?*?*?*?*?*?*?*?*?*?*?*?*?*?*?*?*?*?*?*?*?,8.8,3.6,69,101273,413,1390,314,117.2,52.5,101.6,12862,4736,11479,2752,195,5.2,9,5,9999,99999,9,999999999,0.0,999,999,99
2050,3,4,16,0,*?*?*?*?*?*?*?*?*?*?*?*?*?*?*?*?*?*?*?*?*?*?,8.5,3.4,70,101273,250,1389,313,61.3,45.3,53.1,6770,3391,6258,1134,197,3.1,9,5,9999,99999,9,999999999,0.0,999,999,99
2050,3,4,17,0,*?*?*?*?*?*?*?*?*?*?*?*?*?*?*?*?*?*?*?*?*?*?,8.0,3.2,71,101273,62,1389,306,0.0,0.0,0.0,0,0,0,0,198,3.1,8,4,9999,99999,9,999999999,0.0,999,999,99
2050,3,4,18,0,*?*?*?*?*?*?*?*?*?*?*?*?*?*?*?*?*?*?*?*?*?*?,7.2,3.6,77,101273,0,-0,312,0.0,-0.0,0.0,0,0,0,0,200,2.6,10,5,9999,99999,9,999999999,0.0,999,999,99
2050,3,4,19,0,*?*?*?*?*?*?*?*?*?*?*?*?*?*?*?*?*?*?*?*?*?*?,5.9,3.6,84,101273,0,-0,306,0.0,-0.0,0.0,0,0,0,0,197,5.2,10,5,9999,99999,9,999999999,0.0,999,999,99
2050,3,4,20,0,*?*?*?*?*?*?*?*?*?*?*?*?*?*?*?*?*?*?*?*?*?*?,5.3,2.5,81,101273,0,-0,304,0.0,-0.0,0.0,0,0,0,0,193,4.6,10,5,9999,99999,9,999999999,0.0,999,999,99
2050,3,4,21,0,*?*?*?*?*?*?*?*?*?*?*?*?*?*?*?*?*?*?*?*?*?*?,5.3,1.9,78,101273,0,-0,304,0.0,-0.0,0.0,0,0,0,0,190,2.1,10,5,9999,99999,9,999999999,0.0,999,999,99
2050,3,4,22,0,*?*?*?*?*?*?*?*?*?*?*?*?*?*?*?*?*?*?*?*?*?*?,4.5,1.7,81,101273,0,-0,300,0.0,-0.0,0.0,0,0,0,0,187,2.6,10,5,9999,99999,9,999999999,0.0,999,999,99
2050,3,4,23,0,*?*?*?*?*?*?*?*?*?*?*?*?*?*?*?*?*?*?*?*?*?*?,4.3,1.7,83,101273,0,-0,299,0.0,-0.0,0.0,0,0,0,0,183,2.6,10,5,9999,99999,9,999999999,0.0,999,999,99
2050,3,4,24,0,*?*?*?*?*?*?*?*?*?*?*?*?*?*?*?*?*?*?*?*?*?*?,4.5,2.9,88,101273,0,-0,300,0.0,-0.0,0.0,0,0,0,0,240,1.5,10,5,9999,99999,9,999999999,0.0,999,999,99
2050,3,5,1,0,*?*?*?*?*?*?*?*?*?*?*?*?*?*?*?*?*?*?*?*?*?*?,3.5,2.9,97,101231,0,-0,296,0.0,-0.0,0.0,0,0,0,0,183,2.1,10,5,9999,99999,9,999999999,0.0,999,999,99
2050,3,5,2,0,*?*?*?*?*?*?*?*?*?*?*?*?*?*?*?*?*?*?*?*?*?*?,3.3,3.2,100,101231,0,-0,295,0.0,-0.0,0.0,0,0,0,0,187,3.1,10,5,9999,99999,9,999999999,0.0,999,999,99
2050,3,5,3,0,*?*?*?*?*?*?*?*?*?*?*?*?*?*?*?*?*?*?*?*?*?*?,2.4,2.5,100,101231,0,-0,291,0.0,-0.0,0.0,0,0,0,0,190,4.1,10,5,9999,99999,9,999999999,0.0,999,999,99
2050,3,5,4,0,*?*?*?*?*?*?*?*?*?*?*?*?*?*?*?*?*?*?*?*?*?*?,2.4,2.5,100,101231,0,-0,291,0.0,-0.0,0.0,0,0,0,0,193,5.2,10,5,9999,99999,9,999999999,0.0,999,999,99
2050,3,5,5,0,*?*?*?*?*?*?*?*?*?*?*?*?*?*?*?*?*?*?*?*?*?*?,1.8,1.7,100,101231,0,-0,289,0.0,-0.0,0.0,0,0,0,0,197,2.6,10,5,9999,99999,9,999999999,0.0,999,999,99
2050,3,5,6,0,*?*?*?*?*?*?*?*?*?*?*?*?*?*?*?*?*?*?*?*?*?*?,1.2,1.0,100,101231,0,-0,286,0.0,-0.0,0.0,0,0,0,0,200,0.5,10,5,9999,99999,9,999999999,0.0,999,999,99
2050,3,5,7,0,*?*?*?*?*?*?*?*?*?*?*?*?*?*?*?*?*?*?*?*?*?*?,2.3,2.3,100,101231,101,1391,277,15.7,76.9,10.1,1784,3292,1582,168,198,3.1,7,4,9999,99999,9,999999999,0.0,999,999,99
2050,3,5,8,0,*?*?*?*?*?*?*?*?*?*?*?*?*?*?*?*?*?*?*?*?*?*?,3.5,3.2,100,101231,286,1389,273,136.4,347.7,64.8,14278,26379,8540,1174,197,5.2,5,3,9999,99999,9,999999999,0.0,999,999,99
2050,3,5,9,0,*?*?*?*?*?*?*?*?*?*?*?*?*?*?*?*?*?*?*?*?*?*?,5.4,4.3,94,101231,444,1390,291,200.3,223.8,128.8,21181,20625,14845,2611,195,4.1,7,4,9999,99999,9,999999999,0.0,999,999,99
2050,3,5,10,0,*?*?*?*?*?*?*?*?*?*?*?*?*?*?*?*?*?*?*?*?*?*?,7.1,4.5,85,101231,563,1388,302,224.0,139.1,167.5,24407,13732,18998,3934,193,4.1,8,4,9999,99999,9,999999999,0.0,999,999,99
2050,3,5,11,0,*?*?*?*?*?*?*?*?*?*?*?*?*?*?*?*?*?*?*?*?*?*?,9.8,4.8,72,101231,637,1390,305,337.3,329.7,186.2,36031,33600,21071,4068,192,5.7,6,3,9999,99999,9,999999999,0.0,999,999,99
2050,3,5,12,0,*?*?*?*?*?*?*?*?*?*?*?*?*?*?*?*?*?*?*?*?*?*?,10.3,5.1,72,101231,659,1390,312,316.0,237.9,203.2,33652,24390,22795,4538,190,3.6,7,4,9999,99999,9,999999999,0.0,999,999,99
2050,3,5,13,0,*?*?*?*?*?*?*?*?*?*?*?*?*?*?*?*?*?*?*?*?*?*?,10.4,5.5,73,101231,628,1389,313,299.4,236.5,192.5,31849,24013,21676,4232,188,5.7,7,4,9999,99999,9,999999999,0.0,999,999,99
2050,3,5,14,0,*?*?*?*?*?*?*?*?*?*?*?*?*?*?*?*?*?*?*?*?*?*?,10.6,6.1,75,101231,547,1390,318,216.3,138.5,161.8,23573,13580,18370,3776,187,4.1,8,4,9999,99999,9,999999999,0.0,999,999,99
2050,3,5,15,0,*?*?*?*?*?*?*?*?*?*?*?*?*?*?*?*?*?*?*?*?*?*?,10.5,6.1,75,101231,420,1388,318,158.7,132.2,118.7,17287,12073,13590,2654,185,4.1,8,4,9999,99999,9,999999999,0.0,999,999,99
2050,3,5,16,0,*?*?*?*?*?*?*?*?*?*?*?*?*?*?*?*?*?*?*?*?*?*?,10.5,6.4,77,101231,257,1387,318,84.5,115.0,63.2,9254,8692,7364,1352,183,4.6,8,4,9999,99999,9,999999999,0.0,999,999,99
2050,3,5,17,0,*?*?*?*?*?*?*?*?*?*?*?*?*?*?*?*?*?*?*?*?*?*?,9.6,6.7,83,101231,69,1386,314,0.0,0.0,0.0,0,0,0,0,182,3.1,8,4,9999,99999,9,999999999,0.0,999,999,99
2050,3,5,18,0,*?*?*?*?*?*?*?*?*?*?*?*?*?*?*?*?*?*?*?*?*?*?,7.7,6.6,94,101231,0,-0,313,0.0,-0.0,0.0,0,0,0,0,180,3.6,10,5,9999,99999,9,999999999,0.0,999,999,99
2050,3,5,19,0,*?*?*?*?*?*?*?*?*?*?*?*?*?*?*?*?*?*?*?*?*?*?,6.8,6.2,98,101231,0,-0,309,0.0,-0.0,0.0,0,0,0,0,182,3.6,10,5,9999,99999,9,999999999,0.0,999,999,99
2050,3,5,20,0,*?*?*?*?*?*?*?*?*?*?*?*?*?*?*?*?*?*?*?*?*?*?,4.7,4.6,100,101231,0,-0,301,0.0,-0.0,0.0,0,0,0,0,183,4.6,10,5,9999,99999,9,999999999,0.0,999,999,99
2050,3,5,21,0,*?*?*?*?*?*?*?*?*?*?*?*?*?*?*?*?*?*?*?*?*?*?,4.6,4.5,100,101231,0,-0,300,0.0,-0.0,0.0,0,0,0,0,185,7.2,10,5,9999,99999,9,999999999,0.0,999,999,99
2050,3,5,22,0,*?*?*?*?*?*?*?*?*?*?*?*?*?*?*?*?*?*?*?*?*?*?,4.6,4.5,100,101231,0,-0,300,0.0,-0.0,0.0,0,0,0,0,187,7.2,10,5,9999,99999,9,999999999,0.0,999,999,99
2050,3,5,23,0,*?*?*?*?*?*?*?*?*?*?*?*?*?*?*?*?*?*?*?*?*?*?,4.6,4.1,98,101231,0,-0,300,0.0,-0.0,0.0,0,0,0,0,188,5.7,10,5,9999,99999,9,999999999,0.5,999,999,99
2050,3,5,24,0,*?*?*?*?*?*?*?*?*?*?*?*?*?*?*?*?*?*?*?*?*?*?,4.0,2.3,90,101231,0,-0,298,0.0,-0.0,0.0,0,0,0,0,180,1.0,10,5,9999,99999,9,999999999,0.0,999,999,99
2050,3,6,1,0,*?*?*?*?*?*?*?*?*?*?*?*?*?*?*?*?*?*?*?*?*?*?,5.1,3.2,87,101466,0,-0,303,0.0,-0.0,0.0,0,0,0,0,200,1.5,10,5,9999,99999,9,999999999,0.5,999,999,99
2050,3,6,2,0,*?*?*?*?*?*?*?*?*?*?*?*?*?*?*?*?*?*?*?*?*?*?,5.3,2.9,84,101466,0,-0,303,0.0,-0.0,0.0,0,0,0,0,210,1.5,10,5,9999,99999,9,999999999,0.0,999,999,99
2050,3,6,3,0,*?*?*?*?*?*?*?*?*?*?*?*?*?*?*?*?*?*?*?*?*?*?,5.3,4.1,91,101466,0,-0,303,0.0,-0.0,0.0,0,0,0,0,220,2.6,10,5,9999,99999,9,999999999,0.0,999,999,99
2050,3,6,4,0,*?*?*?*?*?*?*?*?*?*?*?*?*?*?*?*?*?*?*?*?*?*?,4.6,3.4,91,101466,0,-0,300,0.0,-0.0,0.0,0,0,0,0,230,2.1,10,5,9999,99999,9,999999999,0.0,999,999,99
2050,3,6,5,0,*?*?*?*?*?*?*?*?*?*?*?*?*?*?*?*?*?*?*?*?*?*?,4.1,1.3,81,101466,0,-0,299,0.0,-0.0,0.0,0,0,0,0,240,0.5,10,5,9999,99999,9,999999999,0.0,999,999,99
2050,3,6,6,0,*?*?*?*?*?*?*?*?*?*?*?*?*?*?*?*?*?*?*?*?*?*?,3.5,0.6,81,101466,0,-0,296,0.0,-0.0,0.0,0,0,0,0,250,1.0,10,5,9999,99999,9,999999999,0.0,999,999,99
2050,3,6,7,0,*?*?*?*?*?*?*?*?*?*?*?*?*?*?*?*?*?*?*?*?*?*?,4.4,2.5,86,101466,109,1382,286,20.3,92.0,13.1,2272,4127,1988,220,250,1.0,7,4,9999,99999,9,999999999,0.0,999,999,99
2050,3,6,8,0,*?*?*?*?*?*?*?*?*?*?*?*?*?*?*?*?*?*?*?*?*?*?,5.2,2.5,82,101466,295,1390,270,150.4,451.4,54.6,15428,35260,8078,988,250,2.6,3,2,9999,99999,9,999999999,0.0,999,999,99
2050,3,6,9,0,*?*?*?*?*?*?*?*?*?*?*?*?*?*?*?*?*?*?*?*?*?*?,6.7,4.6,86,101466,452,1388,279,256.7,502.0,93.2,26285,44885,13088,1708,250,3.1,3,2,9999,99999,9,999999999,0.0,999,999,99
2050,3,6,10,0,*?*?*?*?*?*?*?*?*?*?*?*?*?*?*?*?*?*?*?*?*?*?,9.5,6.6,81,101466,572,1389,313,227.9,139.5,170.4,24836,13807,19322,4016,250,1.0,8,4,9999,99999,9,999999999,0.0,999,999,99
2050,3,6,11,0,*?*?*?*?*?*?*?*?*?*?*?*?*?*?*?*?*?*?*?*?*?*?,10.9,6.2,72,101466,645,1389,319,261.2,141.7,195.4,28498,14357,22061,4748,250,3.1,8,4,9999,99999,9,999999999,0.0,999,999,99
2050,3,6,12,0,*?*?*?*?*?*?*?*?*?*?*?*?*?*?*?*?*?*?*?*?*?*?,11.8,6.1,68,101466,667,1389,315,355.4,331.6,196.2,38007,34102,22121,4357,250,5.2,6,3,9999,99999,9,999999999,0.0,999,999,99
2050,3,6,13,0,*?*?*?*?*?*?*?*?*?*?*?*?*?*?*?*?*?*?*?*?*?*?,11.6,7.1,73,101466,636,1389,323,257.0,141.5,192.3,28041,14296,21720,4653,248,3.1,8,4,9999,99999,9,999999999,0.0,999,999,99
2050,3,6,14,0,*?*?*?*?*?*?*?*?*?*?*?*?*?*?*?*?*?*?*?*?*?*?,11.9,7.0,71,101466,554,1388,320,259.8,232.4,167.1,27560,22922,18974,3547,247,4.1,7,4,9999,99999,9,999999999,0.0,999,999,99
2050,3,6,15,0,*?*?*?*?*?*?*?*?*?*?*?*?*?*?*?*?*?*?*?*?*?*?,11.8,7.1,73,101466,428,1390,316,212.6,309.2,117.3,22559,28145,13637,2339,245,2.6,6,3,9999,99999,9,999999999,0.0,999,999,99
2050,3,6,16,0,*?*?*?*?*?*?*?*?*?*?*?*?*?*?*?*?*?*?*?*?*?*?,11.8,7.1,73,101466,264,1386,307,127.5,393.4,52.5,12999,29306,7714,933,243,4.1,4,2,9999,99999,9,999999999,0.1,999,999,99
2050,3,6,17,0,*?*?*?*?*?*?*?*?*?*?*?*?*?*?*?*?*?*?*?*?*?*?,10.8,7.0,76,101466,76,1385,315,2.4,15.6,1.5,287,725,344,32,242,8.2,7,4,9999,99999,9,999999999,0.0,999,999,99
2050,3,6,18,0,*?*?*?*?*?*?*?*?*?*?*?*?*?*?*?*?*?*?*?*?*?*?,9.0,5.8,79,101466,0,-0,319,0.0,-0.0,0.0,0,0,0,0,240,7.7,10,5,9999,99999,9,999999999,0.1,999,999,99
2050,3,6,19,0,*?*?*?*?*?*?*?*?*?*?*?*?*?*?*?*?*?*?*?*?*?*?,8.8,6.4,84,101466,0,-0,318,0.0,-0.0,0.0,0,0,0,0,225,13.4,10,5,9999,99999,9,999999999,0.0,999,999,99
2050,3,6,20,0,*?*?*?*?*?*?*?*?*?*?*?*?*?*?*?*?*?*?*?*?*?*?,7.4,6.2,92,101466,0,-0,312,0.0,-0.0,0.0,0,0,0,0,210,8.8,10,5,9999,99999,9,999999999,0.0,999,999,99
2050,3,6,21,0,*?*?*?*?*?*?*?*?*?*?*?*?*?*?*?*?*?*?*?*?*?*?,6.8,6.6,97,101466,0,-0,309,0.0,-0.0,0.0,0,0,0,0,195,9.3,10,5,9999,99999,9,999999999,0.0,999,999,99
2050,3,6,22,0,*?*?*?*?*?*?*?*?*?*?*?*?*?*?*?*?*?*?*?*?*?*?,6.4,6.1,96,101466,0,-0,308,0.0,-0.0,0.0,0,0,0,0,180,11.3,10,5,9999,99999,9,999999999,0.0,999,999,99
2050,3,6,23,0,*?*?*?*?*?*?*?*?*?*?*?*?*?*?*?*?*?*?*?*?*?*?,6.6,6.1,96,101466,0,-0,309,0.0,-0.0,0.0,0,0,0,0,165,13.4,10,5,9999,99999,9,999999999,0.0,999,999,99
2050,3,6,24,0,*?*?*?*?*?*?*?*?*?*?*?*?*?*?*?*?*?*?*?*?*?*?,4.7,3.8,93,101466,0,-0,301,0.0,-0.0,0.0,0,0,0,0,190,0.5,10,5,9999,99999,9,999999999,0.5,999,999,99
2050,3,7,1,0,*?*?*?*?*?*?*?*?*?*?*?*?*?*?*?*?*?*?*?*?*?*?,7.6,6.6,92,101495,0,-0,313,0.0,-0.0,0.0,0,0,0,0,153,5.7,10,5,9999,99999,9,999999999,0.0,999,999,99
2050,3,7,2,0,*?*?*?*?*?*?*?*?*?*?*?*?*?*?*?*?*?*?*?*?*?*?,8.3,6.9,90,101495,0,-0,316,0.0,-0.0,0.0,0,0,0,0,157,6.2,10,5,9999,99999,9,999999999,0.1,999,999,99
2050,3,7,3,0,*?*?*?*?*?*?*?*?*?*?*?*?*?*?*?*?*?*?*?*?*?*?,6.9,6.6,97,101495,0,-0,310,0.0,-0.0,0.0,0,0,0,0,160,5.2,10,5,9999,99999,9,999999999,0.2,999,999,99
2050,3,7,4,0,*?*?*?*?*?*?*?*?*?*?*?*?*?*?*?*?*?*?*?*?*?*?,7.0,6.9,98,101495,0,-0,310,0.0,-0.0,0.0,0,0,0,0,163,5.7,10,5,9999,99999,9,999999999,0.2,999,999,99
2050,3,7,5,0,*?*?*?*?*?*?*?*?*?*?*?*?*?*?*?*?*?*?*?*?*?*?,6.6,6.6,99,101495,0,-0,309,0.0,-0.0,0.0,0,0,0,0,167,6.2,10,5,9999,99999,9,999999999,0.8,999,999,99
2050,3,7,6,0,*?*?*?*?*?*?*?*?*?*?*?*?*?*?*?*?*?*?*?*?*?*?,6.0,6.1,99,101495,0,-0,306,0.0,-0.0,0.0,0,0,0,0,170,5.2,10,5,9999,99999,9,999999999,1.3,999,999,99
2050,3,7,7,0,*?*?*?*?*?*?*?*?*?*?*?*?*?*?*?*?*?*?*?*?*?*?,5.4,5.3,99,101495,118,1387,303,9.2,0.0,9.2,1120,-0,1120,364,172,5.7,10,5,9999,99999,9,999999999,1.0,999,999,99
2050,3,7,8,0,*?*?*?*?*?*?*?*?*?*?*?*?*?*?*?*?*?*?*?*?*?*?,7.4,7.1,97,101495,303,1387,308,79.7,48.5,69.1,8748,4003,7833,1800,173,5.7,9,5,9999,99999,9,999999999,1.4,999,999,99
2050,3,7,9,0,*?*?*?*?*?*?*?*?*?*?*?*?*?*?*?*?*?*?*?*?*?*?,9.2,8.0,91,101495,461,1389,316,133.9,53.6,116.1,14706,4948,13116,3205,175,5.7,9,5,9999,99999,9,999999999,0.9,999,999,99
2050,3,7,10,0,*?*?*?*?*?*?*?*?*?*?*?*?*?*?*?*?*?*?*?*?*?*?,11.5,8.3,80,101495,580,1388,330,100.7,0.0,100.7,11835,0,11873,4348,177,7.2,10,5,9999,99999,9,999999999,0.0,999,999,99
2050,3,7,11,0,*?*?*?*?*?*?*?*?*?*?*?*?*?*?*?*?*?*?*?*?*?*?,13.3,8.4,72,101495,653,1388,339,115.1,0.0,115.1,13584,0,13632,5097,178,7.2,10,5,9999,99999,9,999999999,0.0,999,999,99
2050,3,7,12,0,*?*?*?*?*?*?*?*?*?*?*?*?*?*?*?*?*?*?*?*?*?*?,14.5,9.2,70,101495,675,1389,344,119.4,0.0,119.4,14107,0,14157,5326,180,8.8,10,5,9999,99999,9,999999999,0.0,999,999,99
2050,3,7,13,0,*?*?*?*?*?*?*?*?*?*?*?*?*?*?*?*?*?*?*?*?*?*?,14.5,8.9,69,101495,643,1387,344,113.3,0.0,113.3,13353,0,13399,4997,185,5.7,10,5,9999,99999,9,999999999,0.3,999,999,99
2050,3,7,14,0,*?*?*?*?*?*?*?*?*?*?*?*?*?*?*?*?*?*?*?*?*?*?,14.5,8.7,67,101495,562,1389,344,97.1,0.0,97.1,11395,0,11431,4165,190,4.6,10,5,9999,99999,9,999999999,0.5,999,999,99
2050,3,7,15,0,*?*?*?*?*?*?*?*?*?*?*?*?*?*?*?*?*?*?*?*?*?*?,14.6,8.1,65,101495,435,1388,345,71.9,0.0,71.9,8401,0,8424,2954,195,4.1,10,5,9999,99999,9,999999999,0.5,999,999,99
2050,3,7,16,0,*?*?*?*?*?*?*?*?*?*?*?*?*?*?*?*?*?*?*?*?*?*?,14.5,7.0,61,101495,272,1389,345,39.6,0.0,39.6,4624,0,4633,1550,200,6.7,10,5,9999,99999,9,999999999,0.5,999,999,99
2050,3,7,17,0,*?*?*?*?*?*?*?*?*?*?*?*?*?*?*?*?*?*?*?*?*?*?,13.2,6.4,63,101495,83,1383,339,2.3,0.0,2.3,302,-0,301,94,205,6.7,10,5,9999,99999,9,999999999,0.5,999,999,99
2050,3,7,18,0,*?*?*?*?*?*?*?*?*?*?*?*?*?*?*?*?*?*?*?*?*?*?,11.3,6.4,71,101495,0,-0,330,0.0,-0.0,0.0,0,0,0,0,210,5.7,10,5,9999,99999,9,999999999,0.5,999,999,99
2050,3,7,19,0,*?*?*?*?*?*?*?*?*?*?*?*?*?*?*?*?*?*?*?*?*?*?,10.0,5.9,75,101495,0,-0,324,0.0,-0.0,0.0,0,0,0,0,208,3.6,10,5,9999,99999,9,999999999,0.1,999,999,99
2050,3,7,20,0,*?*?*?*?*?*?*?*?*?*?*?*?*?*?*?*?*?*?*?*?*?*?,9.7,6.6,80,101495,0,-0,322,0.0,-0.0,0.0,0,0,0,0,207,3.6,10,5,9999,99999,9,999999999,0.0,999,999,99
2050,3,7,21,0,*?*?*?*?*?*?*?*?*?*?*?*?*?*?*?*?*?*?*?*?*?*?,8.9,6.1,82,101495,0,-0,319,0.0,-0.0,0.0,0,0,0,0,205,1.0,10,5,9999,99999,9,999999999,0.1,999,999,99
2050,3,7,22,0,*?*?*?*?*?*?*?*?*?*?*?*?*?*?*?*?*?*?*?*?*?*?,8.6,6.7,88,101495,0,-0,317,0.0,-0.0,0.0,0,0,0,0,203,1.0,10,5,9999,99999,9,999999999,0.0,999,999,99
2050,3,7,23,0,*?*?*?*?*?*?*?*?*?*?*?*?*?*?*?*?*?*?*?*?*?*?,8.0,7.0,93,101495,0,-0,315,0.0,-0.0,0.0,0,0,0,0,202,1.0,10,5,9999,99999,9,999999999,0.0,999,999,99
2050,3,7,24,0,*?*?*?*?*?*?*?*?*?*?*?*?*?*?*?*?*?*?*?*?*?*?,6.7,6.4,97,101495,0,-0,309,0.0,-0.0,0.0,0,0,0,0,150,7.2,10,5,9999,99999,9,999999999,0.0,999,999,99
2050,3,8,1,0,*?*?*?*?*?*?*?*?*?*?*?*?*?*?*?*?*?*?*?*?*?*?,6.7,4.6,85,101635,0,-0,309,0.0,-0.0,0.0,0,0,0,0,200,7.2,10,5,9999,99999,9,999999999,0.0,999,999,99
2050,3,8,2,0,*?*?*?*?*?*?*?*?*?*?*?*?*?*?*?*?*?*?*?*?*?*?,6.4,3.6,81,101635,0,-0,308,0.0,-0.0,0.0,0,0,0,0,200,6.7,10,5,9999,99999,9,999999999,0.0,999,999,99
2050,3,8,3,0,*?*?*?*?*?*?*?*?*?*?*?*?*?*?*?*?*?*?*?*?*?*?,5.3,3.2,85,101635,0,-0,303,0.0,-0.0,0.0,0,0,0,0,200,5.2,10,5,9999,99999,9,999999999,0.0,999,999,99
2050,3,8,4,0,*?*?*?*?*?*?*?*?*?*?*?*?*?*?*?*?*?*?*?*?*?*?,5.2,3.4,86,101635,0,-0,303,0.0,-0.0,0.0,0,0,0,0,200,4.6,10,5,9999,99999,9,999999999,0.0,999,999,99
2050,3,8,5,0,*?*?*?*?*?*?*?*?*?*?*?*?*?*?*?*?*?*?*?*?*?*?,5.1,3.0,85,101635,0,-0,303,0.0,-0.0,0.0,0,0,0,0,200,6.2,10,5,9999,99999,9,999999999,0.0,999,999,99
2050,3,8,6,0,*?*?*?*?*?*?*?*?*?*?*?*?*?*?*?*?*?*?*?*?*?*?,4.5,3.4,91,101635,0,-0,300,0.0,-0.0,0.0,0,0,0,0,200,5.7,10,5,9999,99999,9,999999999,0.0,999,999,99
2050,3,8,7,0,*?*?*?*?*?*?*?*?*?*?*?*?*?*?*?*?*?*?*?*?*?*?,3.9,3.0,93,101635,127,1390,293,19.0,27.6,16.4,2162,1476,2026,341,207,6.2,9,5,9999,99999,9,999999999,0.0,999,999,99
2050,3,8,8,0,*?*?*?*?*?*?*?*?*?*?*?*?*?*?*?*?*?*?*?*?*?*?,5.8,4.3,88,101635,312,1388,305,47.6,0.0,47.6,5549,0,5561,1880,213,5.2,10,5,9999,99999,9,999999999,0.0,999,999,99
2050,3,8,9,0,*?*?*?*?*?*?*?*?*?*?*?*?*?*?*?*?*?*?*?*?*?*?,7.8,4.1,76,101635,469,1386,314,78.8,0.0,78.8,9212,0,9238,3273,220,5.7,10,5,9999,99999,9,999999999,0.1,999,999,99
2050,3,8,10,0,*?*?*?*?*?*?*?*?*?*?*?*?*?*?*?*?*?*?*?*?*?*?,10.2,5.5,71,101635,588,1386,320,177.9,55.8,154.2,19550,5400,17394,4509,227,7.2,9,5,9999,99999,9,999999999,0.1,999,999,99
2050,3,8,11,0,*?*?*?*?*?*?*?*?*?*?*?*?*?*?*?*?*?*?*?*?*?*?,12.4,5.0,59,101635,661,1387,331,202.9,56.6,175.9,22316,5574,19836,5331,233,7.2,9,5,9999,99999,9,999999999,0.0,999,999,99
2050,3,8,12,0,*?*?*?*?*?*?*?*?*?*?*?*?*?*?*?*?*?*?*?*?*?*?,13.4,5.0,56,101635,682,1386,335,210.3,56.8,182.3,23132,5617,20555,5584,240,7.7,9,5,9999,99999,9,999999999,0.0,999,999,99
2050,3,8,13,0,*?*?*?*?*?*?*?*?*?*?*?*?*?*?*?*?*?*?*?*?*?*?,13.3,5.0,56,101635,651,1387,335,199.5,56.5,173.0,21937,5553,19502,5214,212,6.2,9,5,9999,99999,9,999999999,0.0,999,999,99
2050,3,8,14,0,*?*?*?*?*?*?*?*?*?*?*?*?*?*?*?*?*?*?*?*?*?*?,13.4,5.9,60,101635,569,1387,335,171.3,55.5,148.5,18819,5348,16748,4303,183,6.2,9,5,9999,99999,9,999999999,0.0,999,999,99
2050,3,8,15,0,*?*?*?*?*?*?*?*?*?*?*?*?*?*?*?*?*?*?*?*?*?*?,13.3,6.2,61,101635,442,1387,335,127.5,53.2,110.6,14001,4883,12487,3030,155,7.7,9,5,9999,99999,9,999999999,0.0,999,999,99
2050,3,8,16,0,*?*?*?*?*?*?*?*?*?*?*?*?*?*?*?*?*?*?*?*?*?*?,13.2,6.4,62,101635,279,1388,334,71.3,47.2,61.8,7863,3710,7252,1329,127,6.7,9,5,9999,99999,9,999999999,0.0,999,999,99
2050,3,8,17,0,*?*?*?*?*?*?*?*?*?*?*?*?*?*?*?*?*?*?*?*?*?*?,12.1,6.1,65,101635,90,1382,329,6.4,13.1,5.6,756,462,793,85,98,6.2,9,5,9999,99999,9,999999999,0.0,999,999,99
2050,3,8,18,0,*?*?*?*?*?*?*?*?*?*?*?*?*?*?*?*?*?*?*?*?*?*?,10.0,6.1,75,101635,0,-0,324,0.0,-0.0,0.0,0,0,0,0,70,4.1,10,5,9999,99999,9,999999999,0.0,999,999,99
2050,3,8,19,0,*?*?*?*?*?*?*?*?*?*?*?*?*?*?*?*?*?*?*?*?*?*?,9.3,5.3,74,101635,0,-0,321,0.0,-0.0,0.0,0,0,0,0,107,4.6,10,5,9999,99999,9,999999999,0.0,999,999,99
2050,3,8,20,0,*?*?*?*?*?*?*?*?*?*?*?*?*?*?*?*?*?*?*?*?*?*?,8.3,4.5,75,101635,0,-0,316,0.0,-0.0,0.0,0,0,0,0,143,4.1,10,5,9999,99999,9,999999999,0.0,999,999,99
2050,3,8,21,0,*?*?*?*?*?*?*?*?*?*?*?*?*?*?*?*?*?*?*?*?*?*?,7.6,3.9,76,101635,0,-0,313,0.0,-0.0,0.0,0,0,0,0,180,5.2,10,5,9999,99999,9,999999999,0.1,999,999,99
2050,3,8,22,0,*?*?*?*?*?*?*?*?*?*?*?*?*?*?*?*?*?*?*?*?*?*?,7.1,3.4,75,101635,0,-0,311,0.0,-0.0,0.0,0,0,0,0,217,1.0,10,5,9999,99999,9,999999999,0.5,999,999,99
2050,3,8,23,0,*?*?*?*?*?*?*?*?*?*?*?*?*?*?*?*?*?*?*?*?*?*?,6.4,2.9,76,101635,0,-0,308,0.0,-0.0,0.0,0,0,0,0,253,5.7,10,5,9999,99999,9,999999999,0.1,999,999,99
2050,3,8,24,0,*?*?*?*?*?*?*?*?*?*?*?*?*?*?*?*?*?*?*?*?*?*?,7.4,5.9,88,101635,0,-0,312,0.0,-0.0,0.0,0,0,0,0,200,6.7,10,5,9999,99999,9,999999999,0.0,999,999,99
2050,3,9,1,0,*?*?*?*?*?*?*?*?*?*?*?*?*?*?*?*?*?*?*?*?*?*?,5.4,1.5,75,103046,0,-0,304,0.0,-0.0,0.0,0,0,0,0,273,5.7,10,5,9999,99999,9,999999999,0.0,999,999,99
2050,3,9,2,0,*?*?*?*?*?*?*?*?*?*?*?*?*?*?*?*?*?*?*?*?*?*?,4.8,0.6,74,103046,0,-0,302,0.0,-0.0,0.0,0,0,0,0,257,7.2,10,5,9999,99999,9,999999999,0.0,999,999,99
2050,3,9,3,0,*?*?*?*?*?*?*?*?*?*?*?*?*?*?*?*?*?*?*?*?*?*?,4.9,1.3,77,103046,0,-0,302,0.0,-0.0,0.0,0,0,0,0,240,6.7,10,5,9999,99999,9,999999999,0.0,999,999,99
2050,3,9,4,0,*?*?*?*?*?*?*?*?*?*?*?*?*?*?*?*?*?*?*?*?*?*?,4.8,1.5,78,103046,0,-0,301,0.0,-0.0,0.0,0,0,0,0,223,7.2,10,5,9999,99999,9,999999999,0.0,999,999,99
2050,3,9,5,0,*?*?*?*?*?*?*?*?*?*?*?*?*?*?*?*?*?*?*?*?*?*?,4.1,1.7,84,103046,0,-0,298,0.0,-0.0,0.0,0,0,0,0,207,6.7,10,5,9999,99999,9,999999999,0.0,999,999,99
2050,3,9,6,0,*?*?*?*?*?*?*?*?*?*?*?*?*?*?*?*?*?*?*?*?*?*?,3.5,2.1,90,103046,0,-0,296,0.0,-0.0,0.0,0,0,0,0,190,7.2,10,5,9999,99999,9,999999999,0.0,999,999,99
2050,3,9,7,0,*?*?*?*?*?*?*?*?*?*?*?*?*?*?*?*?*?*?*?*?*?*?,4.7,2.3,84,103046,135,1382,287,34.4,125.7,22.1,3722,6395,3175,382,203,7.7,7,4,9999,99999,9,999999999,0.0,999,999,99
2050,3,9,8,0,*?*?*?*?*?*?*?*?*?*?*?*?*?*?*?*?*?*?*?*?*?*?,5.8,3.0,82,103046,320,1385,287,148.8,288.5,82.1,15394,22986,10528,1519,217,6.2,6,3,9999,99999,9,999999999,0.0,999,999,99
2050,3,9,9,0,*?*?*?*?*?*?*?*?*?*?*?*?*?*?*?*?*?*?*?*?*?*?,7.4,3.8,78,103046,478,1387,294,242.9,315.9,134.1,25805,29875,15469,2729,230,4.6,6,3,9999,99999,9,999999999,0.0,999,999,99
2050,3,9,10,0,*?*?*?*?*?*?*?*?*?*?*?*?*?*?*?*?*?*?*?*?*?*?,9.4,5.0,73,103046,597,1387,294,347.7,475.0,143.2,36663,46276,17893,2854,243,6.2,4,2,9999,99999,9,999999999,0.0,999,999,99
2050,3,9,11,0,*?*?*?*?*?*?*?*?*?*?*?*?*?*?*?*?*?*?*?*?*?*?,11.1,5.6,69,103046,669,1386,307,381.1,414.5,181.0,39824,41188,21877,3800,257,5.2,5,3,9999,99999,9,999999999,0.0,999,999,99
2050,3,9,12,0,*?*?*?*?*?*?*?*?*?*?*?*?*?*?*?*?*?*?*?*?*?*?,12.2,5.8,64,103046,690,1386,316,370.2,333.0,204.3,39618,34472,22970,4604,270,5.7,6,3,9999,99999,9,999999999,0.0,999,999,99
2050,3,9,13,0,*?*?*?*?*?*?*?*?*?*?*?*?*?*?*?*?*?*?*?*?*?*?,12.1,6.4,68,103046,659,1387,316,351.3,331.2,193.9,37548,33991,21876,4291,258,6.7,6,3,9999,99999,9,999999999,0.0,999,999,99
2050,3,9,14,0,*?*?*?*?*?*?*?*?*?*?*?*?*?*?*?*?*?*?*?*?*?*?,12.2,5.1,62,103046,576,1385,325,230.5,139.6,172.4,25120,13840,19541,4071,247,7.7,8,4,9999,99999,9,999999999,0.2,999,999,99
2050,3,9,15,0,*?*?*?*?*?*?*?*?*?*?*?*?*?*?*?*?*?*?*?*?*?*?,12.1,4.6,60,103046,449,1385,320,203.8,224.4,131.0,21548,20759,15097,2666,235,5.7,7,4,9999,99999,9,999999999,0.2,999,999,99
2050,3,9,16,0,*?*?*?*?*?*?*?*?*?*?*?*?*?*?*?*?*?*?*?*?*?*?,12.1,4.3,59,103046,286,1387,319,115.6,200.1,74.3,12235,15206,8821,1415,223,9.3,7,4,9999,99999,9,999999999,0.2,999,999,99
2050,3,9,17,0,*?*?*?*?*?*?*?*?*?*?*?*?*?*?*?*?*?*?*?*?*?*?,10.7,4.1,63,103046,97,1381,318,11.7,42.1,8.8,1352,1765,1403,146,212,5.7,8,4,9999,99999,9,999999999,0.2,999,999,99
2050,3,9,18,0,*?*?*?*?*?*?*?*?*?*?*?*?*?*?*?*?*?*?*?*?*?*?,9.1,3.6,68,103046,0,-0,320,0.0,-0.0,0.0,0,0,0,0,200,8.8,10,5,9999,99999,9,999999999,0.2,999,999,99
2050,3,9,19,0,*?*?*?*?*?*?*?*?*?*?*?*?*?*?*?*?*?*?*?*?*?*?,8.7,3.6,70,103046,0,-0,318,0.0,-0.0,0.0,0,0,0,0,220,7.2,10,5,9999,99999,9,999999999,0.1,999,999,99
2050,3,9,20,0,*?*?*?*?*?*?*?*?*?*?*?*?*?*?*?*?*?*?*?*?*?*?,7.0,3.2,77,103046,0,-0,311,0.0,-0.0,0.0,0,0,0,0,240,7.2,10,5,9999,99999,9,999999999,0.0,999,999,99
2050,3,9,21,0,*?*?*?*?*?*?*?*?*?*?*?*?*?*?*?*?*?*?*?*?*?*?,6.9,2.7,74,103046,0,-0,311,0.0,-0.0,0.0,0,0,0,0,260,6.7,10,5,9999,99999,9,999999999,0.0,999,999,99
2050,3,9,22,0,*?*?*?*?*?*?*?*?*?*?*?*?*?*?*?*?*?*?*?*?*?*?,6.2,1.7,72,103046,0,-0,308,0.0,-0.0,0.0,0,0,0,0,280,2.1,10,5,9999,99999,9,999999999,0.0,999,999,99
2050,3,9,23,0,*?*?*?*?*?*?*?*?*?*?*?*?*?*?*?*?*?*?*?*?*?*?,6.1,2.3,76,103046,0,-0,307,0.0,-0.0,0.0,0,0,0,0,300,3.1,10,5,9999,99999,9,999999999,0.0,999,999,99
2050,3,9,24,0,*?*?*?*?*?*?*?*?*?*?*?*?*?*?*?*?*?*?*?*?*?*?,5.7,2.1,77,103046,0,-0,305,0.0,-0.0,0.0,0,0,0,0,290,6.7,10,5,9999,99999,9,999999999,0.0,999,999,99
2050,3,10,1,0,*?*?*?*?*?*?*?*?*?*?*?*?*?*?*?*?*?*?*?*?*?*?,5.9,2.9,81,103620,0,-0,306,0.0,-0.0,0.0,0,0,0,0,303,8.2,10,5,9999,99999,9,999999999,0.0,999,999,99
2050,3,10,2,0,*?*?*?*?*?*?*?*?*?*?*?*?*?*?*?*?*?*?*?*?*?*?,5.8,3.2,83,103620,0,-0,306,0.0,-0.0,0.0,0,0,0,0,287,10.8,10,5,9999,99999,9,999999999,0.0,999,999,99
2050,3,10,3,0,*?*?*?*?*?*?*?*?*?*?*?*?*?*?*?*?*?*?*?*?*?*?,5.5,4.1,90,103620,0,-0,304,0.0,-0.0,0.0,0,0,0,0,270,9.3,10,5,9999,99999,9,999999999,0.0,999,999,99
2050,3,10,4,0,*?*?*?*?*?*?*?*?*?*?*?*?*?*?*?*?*?*?*?*?*?*?,5.6,3.6,87,103620,0,-0,305,0.0,-0.0,0.0,0,0,0,0,253,10.8,10,5,9999,99999,9,999999999,0.0,999,999,99
2050,3,10,5,0,*?*?*?*?*?*?*?*?*?*?*?*?*?*?*?*?*?*?*?*?*?*?,4.7,3.0,89,103620,0,-0,301,0.0,-0.0,0.0,0,0,0,0,237,6.2,10,5,9999,99999,9,999999999,0.0,999,999,99
2050,3,10,6,0,*?*?*?*?*?*?*?*?*?*?*?*?*?*?*?*?*?*?*?*?*?*?,4.6,2.5,86,103620,0,-0,300,0.0,-0.0,0.0,0,0,0,0,220,4.1,10,5,9999,99999,9,999999999,0.0,999,999,99
2050,3,10,7,0,*?*?*?*?*?*?*?*?*?*?*?*?*?*?*?*?*?*?*?*?*?*?,4.4,2.5,87,103620,144,1384,300,14.4,0.0,14.4,1722,-0,1723,562,217,5.7,10,5,9999,99999,9,999999999,0.0,999,999,99
2050,3,10,8,0,*?*?*?*?*?*?*?*?*?*?*?*?*?*?*?*?*?*?*?*?*?*?,5.7,2.9,82,103620,329,1386,305,51.1,0.0,51.1,5953,0,5966,2027,213,8.8,10,5,9999,99999,9,999999999,0.0,999,999,99
2050,3,10,9,0,*?*?*?*?*?*?*?*?*?*?*?*?*?*?*?*?*?*?*?*?*?*?,7.0,3.4,77,103620,486,1385,311,82.2,0.0,82.2,9623,0,9650,3437,210,8.8,10,5,9999,99999,9,999999999,0.0,999,999,99
2050,3,10,10,0,*?*?*?*?*?*?*?*?*?*?*?*?*?*?*?*?*?*?*?*?*?*?,8.6,4.8,76,103620,605,1386,318,105.8,0.0,105.8,12450,0,12491,4608,207,11.3,10,5,9999,99999,9,999999999,0.0,999,999,99
2050,3,10,11,0,*?*?*?*?*?*?*?*?*?*?*?*?*?*?*?*?*?*?*?*?*?*?,10.1,5.8,74,103620,677,1385,324,120.2,0.0,120.2,14192,0,14243,5362,203,6.2,10,5,9999,99999,9,999999999,0.0,999,999,99
2050,3,10,12,0,*?*?*?*?*?*?*?*?*?*?*?*?*?*?*?*?*?*?*?*?*?*?,10.9,5.3,68,103620,698,1385,328,124.3,0.0,124.3,14701,0,14754,5585,200,5.2,10,5,9999,99999,9,999999999,0.0,999,999,99
2050,3,10,13,0,*?*?*?*?*?*?*?*?*?*?*?*?*?*?*?*?*?*?*?*?*?*?,10.8,5.0,67,103620,666,1385,328,118.0,0.0,118.0,13930,0,13979,5247,193,7.2,10,5,9999,99999,9,999999999,0.0,999,999,99
2050,3,10,14,0,*?*?*?*?*?*?*?*?*?*?*?*?*?*?*?*?*?*?*?*?*?*?,11.0,5.0,66,103620,584,1386,329,101.7,0.0,101.7,11948,0,11987,4396,187,8.8,10,5,9999,99999,9,999999999,0.0,999,999,99
2050,3,10,15,0,*?*?*?*?*?*?*?*?*?*?*?*?*?*?*?*?*?*?*?*?*?*?,10.7,4.8,67,103620,457,1387,327,76.4,0.0,76.4,8929,0,8954,3161,180,5.7,10,5,9999,99999,9,999999999,0.0,999,999,99
2050,3,10,16,0,*?*?*?*?*?*?*?*?*?*?*?*?*?*?*?*?*?*?*?*?*?*?,10.9,4.3,64,103620,293,1385,328,43.9,0.0,43.9,5124,0,5135,1727,173,7.2,10,5,9999,99999,9,999999999,0.0,999,999,99
2050,3,10,17,0,*?*?*?*?*?*?*?*?*?*?*?*?*?*?*?*?*?*?*?*?*?*?,10.0,4.3,68,103620,104,1380,324,6.5,0.0,6.5,807,-0,807,260,167,5.7,10,5,9999,99999,9,999999999,0.0,999,999,99
2050,3,10,18,0,*?*?*?*?*?*?*?*?*?*?*?*?*?*?*?*?*?*?*?*?*?*?,9.1,5.1,76,103620,0,-0,320,0.0,-0.0,0.0,0,0,0,0,160,5.7,10,5,9999,99999,9,999999999,0.0,999,999,99
2050,3,10,19,0,*?*?*?*?*?*?*?*?*?*?*?*?*?*?*?*?*?*?*?*?*?*?,7.7,5.1,83,103620,0,-0,314,0.0,-0.0,0.0,0,0,0,0,148,5.2,10,5,9999,99999,9,999999999,0.0,999,999,99
2050,3,10,20,0,*?*?*?*?*?*?*?*?*?*?*?*?*?*?*?*?*?*?*?*?*?*?,7.9,6.1,88,103620,0,-0,314,0.0,-0.0,0.0,0,0,0,0,137,3.6,10,5,9999,99999,9,999999999,0.0,999,999,99
2050,3,10,21,0,*?*?*?*?*?*?*?*?*?*?*?*?*?*?*?*?*?*?*?*?*?*?,6.9,6.4,96,103620,0,-0,310,0.0,-0.0,0.0,0,0,0,0,125,4.1,10,5,9999,99999,9,999999999,0.0,999,999,99
2050,3,10,22,0,*?*?*?*?*?*?*?*?*?*?*?*?*?*?*?*?*?*?*?*?*?*?,6.8,5.8,93,103620,0,-0,310,0.0,-0.0,0.0,0,0,0,0,113,4.6,10,5,9999,99999,9,999999999,0.0,999,999,99
2050,3,10,23,0,*?*?*?*?*?*?*?*?*?*?*?*?*?*?*?*?*?*?*?*?*?*?,6.4,5.8,95,103620,0,-0,308,0.0,-0.0,0.0,0,0,0,0,102,4.6,10,5,9999,99999,9,999999999,0.0,999,999,99
2050,3,10,24,0,*?*?*?*?*?*?*?*?*?*?*?*?*?*?*?*?*?*?*?*?*?*?,6.0,2.7,78,103620,0,-0,307,0.0,-0.0,0.0,0,0,0,0,320,9.3,10,5,9999,99999,9,999999999,0.1,999,999,99
2050,3,11,1,0,*?*?*?*?*?*?*?*?*?*?*?*?*?*?*?*?*?*?*?*?*?*?,5.7,5.6,99,103266,0,-0,305,0.0,-0.0,0.0,0,0,0,0,115,8.2,10,5,9999,99999,9,999999999,0.0,999,999,99
2050,3,11,2,0,*?*?*?*?*?*?*?*?*?*?*?*?*?*?*?*?*?*?*?*?*?*?,5.5,5.5,99,103266,0,-0,304,0.0,-0.0,0.0,0,0,0,0,140,5.2,10,5,9999,99999,9,999999999,0.0,999,999,99
2050,3,11,3,0,*?*?*?*?*?*?*?*?*?*?*?*?*?*?*?*?*?*?*?*?*?*?,5.6,5.0,96,103266,0,-0,304,0.0,-0.0,0.0,0,0,0,0,165,7.2,10,5,9999,99999,9,999999999,0.0,999,999,99
2050,3,11,4,0,*?*?*?*?*?*?*?*?*?*?*?*?*?*?*?*?*?*?*?*?*?*?,5.5,5.5,100,103266,0,-0,304,0.0,-0.0,0.0,0,0,0,0,190,7.2,10,5,9999,99999,9,999999999,0.0,999,999,99
2050,3,11,5,0,*?*?*?*?*?*?*?*?*?*?*?*?*?*?*?*?*?*?*?*?*?*?,5.4,5.3,100,103266,0,-0,303,0.0,-0.0,0.0,0,0,0,0,215,6.2,10,5,9999,99999,9,999999999,0.0,999,999,99
2050,3,11,6,0,*?*?*?*?*?*?*?*?*?*?*?*?*?*?*?*?*?*?*?*?*?*?,5.2,5.3,100,103266,0,-0,303,0.0,-0.0,0.0,0,0,0,0,240,7.2,10,5,9999,99999,9,999999999,0.0,999,999,99
2050,3,11,7,0,*?*?*?*?*?*?*?*?*?*?*?*?*?*?*?*?*?*?*?*?*?*?,5.1,5.1,100,103266,153,1386,302,16.1,0.0,16.1,1923,-0,1924,629,233,6.2,10,5,9999,99999,9,999999999,0.0,999,999,99
2050,3,11,8,0,*?*?*?*?*?*?*?*?*?*?*?*?*?*?*?*?*?*?*?*?*?*?,5.7,5.8,100,103266,338,1387,305,52.8,0.0,52.8,6156,0,6170,2102,227,6.7,10,5,9999,99999,9,999999999,0.0,999,999,99
2050,3,11,9,0,*?*?*?*?*?*?*?*?*?*?*?*?*?*?*?*?*?*?*?*?*?*?,6.4,5.3,93,103266,495,1386,308,84.0,0.0,84.0,9829,0,9858,3520,220,7.2,10,5,9999,99999,9,999999999,0.0,999,999,99
2050,3,11,10,0,*?*?*?*?*?*?*?*?*?*?*?*?*?*?*?*?*?*?*?*?*?*?,6.6,4.5,86,103266,613,1385,309,107.5,0.0,107.5,12655,0,12697,4695,213,7.7,10,5,9999,99999,9,999999999,0.0,999,999,99
2050,3,11,11,0,*?*?*?*?*?*?*?*?*?*?*?*?*?*?*?*?*?*?*?*?*?*?,7.1,5.1,88,103266,685,1384,311,121.8,0.0,121.8,14395,0,14447,5450,207,9.3,10,5,9999,99999,9,999999999,0.0,999,999,99
2050,3,11,12,0,*?*?*?*?*?*?*?*?*?*?*?*?*?*?*?*?*?*?*?*?*?*?,7.3,3.8,79,103266,706,1385,312,125.9,0.0,125.9,14899,0,14954,5673,200,10.3,10,5,9999,99999,9,999999999,0.0,999,999,99
2050,3,11,13,0,*?*?*?*?*?*?*?*?*?*?*?*?*?*?*?*?*?*?*?*?*?*?,7.6,4.5,81,103266,674,1385,313,119.6,0.0,119.6,14121,0,14172,5330,210,10.8,10,5,9999,99999,9,999999999,0.0,999,999,99
2050,3,11,14,0,*?*?*?*?*?*?*?*?*?*?*?*?*?*?*?*?*?*?*?*?*?*?,7.1,3.6,79,103266,591,1384,311,103.2,0.0,103.2,12131,0,12170,4472,220,12.4,10,5,9999,99999,9,999999999,0.0,999,999,99
2050,3,11,15,0,*?*?*?*?*?*?*?*?*?*?*?*?*?*?*?*?*?*?*?*?*?*?,7.0,3.4,78,103266,464,1385,311,77.9,0.0,77.9,9103,0,9128,3229,230,9.3,10,5,9999,99999,9,999999999,0.0,999,999,99
2050,3,11,16,0,*?*?*?*?*?*?*?*?*?*?*?*?*?*?*?*?*?*?*?*?*?*?,7.4,3.0,74,103266,300,1384,313,45.4,0.0,45.4,5290,0,5301,1786,240,8.8,10,5,9999,99999,9,999999999,0.0,999,999,99
2050,3,11,17,0,*?*?*?*?*?*?*?*?*?*?*?*?*?*?*?*?*?*?*?*?*?*?,7.2,3.8,79,103266,111,1380,312,7.9,0.0,7.9,972,-0,971,315,250,7.7,10,5,9999,99999,9,999999999,0.0,999,999,99
2050,3,11,18,0,*?*?*?*?*?*?*?*?*?*?*?*?*?*?*?*?*?*?*?*?*?*?,7.3,3.6,77,103266,0,-0,312,0.0,-0.0,0.0,0,0,0,0,260,8.2,10,5,9999,99999,9,999999999,0.0,999,999,99
2050,3,11,19,0,*?*?*?*?*?*?*?*?*?*?*?*?*?*?*?*?*?*?*?*?*?*?,6.8,3.8,81,103266,0,-0,310,0.0,-0.0,0.0,0,0,0,0,253,7.2,10,5,9999,99999,9,999999999,0.0,999,999,99
2050,3,11,20,0,*?*?*?*?*?*?*?*?*?*?*?*?*?*?*?*?*?*?*?*?*?*?,5.7,2.9,82,103266,0,-0,305,0.0,-0.0,0.0,0,0,0,0,247,9.3,10,5,9999,99999,9,999999999,0.0,999,999,99
2050,3,11,21,0,*?*?*?*?*?*?*?*?*?*?*?*?*?*?*?*?*?*?*?*?*?*?,5.8,2.7,80,103266,0,-0,306,0.0,-0.0,0.0,0,0,0,0,240,4.6,10,5,9999,99999,9,999999999,0.0,999,999,99
2050,3,11,22,0,*?*?*?*?*?*?*?*?*?*?*?*?*?*?*?*?*?*?*?*?*?*?,5.4,2.9,84,103266,0,-0,304,0.0,-0.0,0.0,0,0,0,0,233,3.6,10,5,9999,99999,9,999999999,0.0,999,999,99
2050,3,11,23,0,*?*?*?*?*?*?*?*?*?*?*?*?*?*?*?*?*?*?*?*?*?*?,5.5,2.9,83,103266,0,-0,304,0.0,-0.0,0.0,0,0,0,0,227,4.1,10,5,9999,99999,9,999999999,0.0,999,999,99
2050,3,11,24,0,*?*?*?*?*?*?*?*?*?*?*?*?*?*?*?*?*?*?*?*?*?*?,6.0,5.6,98,103266,0,-0,306,0.0,-0.0,0.0,0,0,0,0,90,6.2,10,5,9999,99999,9,999999999,0.0,999,999,99
2050,3,12,1,0,*?*?*?*?*?*?*?*?*?*?*?*?*?*?*?*?*?*?*?*?*?*?,4.8,1.9,83,103079,0,-0,301,0.0,-0.0,0.0,0,0,0,0,222,5.2,10,5,9999,99999,9,999999999,0.0,999,999,99
2050,3,12,2,0,*?*?*?*?*?*?*?*?*?*?*?*?*?*?*?*?*?*?*?*?*?*?,4.3,1.5,83,103079,0,-0,299,0.0,-0.0,0.0,0,0,0,0,223,5.7,10,5,9999,99999,9,999999999,0.0,999,999,99
2050,3,12,3,0,*?*?*?*?*?*?*?*?*?*?*?*?*?*?*?*?*?*?*?*?*?*?,4.4,1.5,82,103079,0,-0,300,0.0,-0.0,0.0,0,0,0,0,225,5.2,10,5,9999,99999,9,999999999,0.0,999,999,99
2050,3,12,4,0,*?*?*?*?*?*?*?*?*?*?*?*?*?*?*?*?*?*?*?*?*?*?,3.6,2.1,91,103079,0,-0,296,0.0,-0.0,0.0,0,0,0,0,227,7.7,10,5,9999,99999,9,999999999,0.0,999,999,99
2050,3,12,5,0,*?*?*?*?*?*?*?*?*?*?*?*?*?*?*?*?*?*?*?*?*?*?,3.3,2.7,97,103079,0,-0,295,0.0,-0.0,0.0,0,0,0,0,228,8.8,10,5,9999,99999,9,999999999,0.0,999,999,99
2050,3,12,6,0,*?*?*?*?*?*?*?*?*?*?*?*?*?*?*?*?*?*?*?*?*?*?,2.9,2.9,100,103079,0,-0,293,0.0,-0.0,0.0,0,0,0,0,230,6.2,10,5,9999,99999,9,999999999,0.0,999,999,99
2050,3,12,7,0,*?*?*?*?*?*?*?*?*?*?*?*?*?*?*?*?*?*?*?*?*?*?,3.6,3.4,100,103079,162,1388,296,17.9,0.0,17.9,2124,-0,2126,695,232,7.7,10,5,9999,99999,9,999999999,0.0,999,999,99
2050,3,12,8,0,*?*?*?*?*?*?*?*?*?*?*?*?*?*?*?*?*?*?*?*?*?*?,4.3,4.3,100,103079,346,1383,290,125.6,126.5,93.9,13686,10820,10816,2056,233,6.7,8,4,9999,99999,9,999999999,0.0,999,999,99
2050,3,12,9,0,*?*?*?*?*?*?*?*?*?*?*?*?*?*?*?*?*?*?*?*?*?*?,5.8,5.8,100,103079,503,1384,297,197.3,136.8,147.5,21482,13155,16788,3391,235,8.2,8,4,9999,99999,9,999999999,0.0,999,999,99
2050,3,12,10,0,*?*?*?*?*?*?*?*?*?*?*?*?*?*?*?*?*?*?*?*?*?*?,8.1,8.1,100,103079,621,1383,308,251.4,141.1,188.0,27409,14208,21247,4526,237,7.7,8,4,9999,99999,9,999999999,0.0,999,999,99
2050,3,12,11,0,*?*?*?*?*?*?*?*?*?*?*?*?*?*?*?*?*?*?*?*?*?*?,9.9,7.7,88,103079,693,1384,315,284.2,143.0,212.6,31029,14660,23938,5292,238,10.3,8,4,9999,99999,9,999999999,0.0,999,999,99
2050,3,12,12,0,*?*?*?*?*?*?*?*?*?*?*?*?*?*?*?*?*?*?*?*?*?*?,10.1,7.7,86,103079,714,1385,312,346.9,240.2,223.1,37029,24992,24856,5154,240,8.8,7,4,9999,99999,9,999999999,0.0,999,999,99
2050,3,12,13,0,*?*?*?*?*?*?*?*?*?*?*?*?*?*?*?*?*?*?*?*?*?*?,10.1,6.7,81,103079,681,1383,312,329.5,238.9,211.9,35116,24667,23688,4804,248,7.2,7,4,9999,99999,9,999999999,0.0,999,999,99
2050,3,12,14,0,*?*?*?*?*?*?*?*?*?*?*?*?*?*?*?*?*?*?*?*?*?*?,9.8,6.2,80,103079,599,1385,319,181.9,55.9,157.7,19988,5432,17781,4635,257,10.3,9,5,9999,99999,9,999999999,0.0,999,999,99
2050,3,12,15,0,*?*?*?*?*?*?*?*?*?*?*?*?*?*?*?*?*?*?*?*?*?*?,10.2,6.1,77,103079,471,1384,321,137.8,53.9,119.5,15131,5013,13487,3314,265,9.3,9,5,9999,99999,9,999999999,0.0,999,999,99
2050,3,12,16,0,*?*?*?*?*?*?*?*?*?*?*?*?*?*?*?*?*?*?*?*?*?*?,9.8,6.7,83,103079,307,1383,323,46.8,0.0,46.8,5456,0,5468,1846,273,9.3,10,5,9999,99999,9,999999999,0.0,999,999,99
2050,3,12,17,0,*?*?*?*?*?*?*?*?*?*?*?*?*?*?*?*?*?*?*?*?*?*?,9.4,6.1,81,103079,118,1379,321,9.3,0.0,9.3,1134,-0,1134,368,282,9.3,10,5,9999,99999,9,999999999,0.0,999,999,99
2050,3,12,18,0,*?*?*?*?*?*?*?*?*?*?*?*?*?*?*?*?*?*?*?*?*?*?,7.5,5.8,90,103079,0,-0,313,0.0,-0.0,0.0,0,0,0,0,290,9.8,10,5,9999,99999,9,999999999,0.0,999,999,99
2050,3,12,19,0,*?*?*?*?*?*?*?*?*?*?*?*?*?*?*?*?*?*?*?*?*?*?,7.0,5.8,93,103079,0,-0,310,0.0,-0.0,0.0,0,0,0,0,270,9.3,10,5,9999,99999,9,999999999,0.0,999,999,99
2050,3,12,20,0,*?*?*?*?*?*?*?*?*?*?*?*?*?*?*?*?*?*?*?*?*?*?,6.1,3.8,86,103079,0,-0,307,0.0,-0.0,0.0,0,0,0,0,250,9.8,10,5,9999,99999,9,999999999,0.0,999,999,99
2050,3,12,21,0,*?*?*?*?*?*?*?*?*?*?*?*?*?*?*?*?*?*?*?*?*?*?,5.8,3.8,89,103079,0,-0,305,0.0,-0.0,0.0,0,0,0,0,230,9.3,10,5,9999,99999,9,999999999,0.0,999,999,99
2050,3,12,22,0,*?*?*?*?*?*?*?*?*?*?*?*?*?*?*?*?*?*?*?*?*?*?,5.3,4.3,95,103079,0,-0,303,0.0,-0.0,0.0,0,0,0,0,210,8.2,10,5,9999,99999,9,999999999,0.0,999,999,99
2050,3,12,23,0,*?*?*?*?*?*?*?*?*?*?*?*?*?*?*?*?*?*?*?*?*?*?,5.6,3.2,87,103079,0,-0,305,0.0,-0.0,0.0,0,0,0,0,190,6.2,10,5,9999,99999,9,999999999,0.2,999,999,99
2050,3,12,24,0,*?*?*?*?*?*?*?*?*?*?*?*?*?*?*?*?*?*?*?*?*?*?,5.6,2.5,81,103079,0,-0,305,0.0,-0.0,0.0,0,0,0,0,220,8.2,10,5,9999,99999,9,999999999,0.0,999,999,99
2050,3,13,1,0,*?*?*?*?*?*?*?*?*?*?*?*?*?*?*?*?*?*?*?*?*?*?,6.2,3.8,83,102272,0,-0,307,0.0,-0.0,0.0,0,0,0,0,175,7.7,10,5,9999,99999,9,999999999,0.0,999,999,99
2050,3,13,2,0,*?*?*?*?*?*?*?*?*?*?*?*?*?*?*?*?*?*?*?*?*?*?,6.3,3.9,84,102272,0,-0,308,0.0,-0.0,0.0,0,0,0,0,180,7.2,10,5,9999,99999,9,999999999,0.0,999,999,99
2050,3,13,3,0,*?*?*?*?*?*?*?*?*?*?*?*?*?*?*?*?*?*?*?*?*?*?,6.6,3.8,82,102272,0,-0,309,0.0,-0.0,0.0,0,0,0,0,185,7.7,10,5,9999,99999,9,999999999,0.1,999,999,99
2050,3,13,4,0,*?*?*?*?*?*?*?*?*?*?*?*?*?*?*?*?*?*?*?*?*?*?,5.8,3.2,82,102272,0,-0,306,0.0,-0.0,0.0,0,0,0,0,190,7.2,10,5,9999,99999,9,999999999,0.1,999,999,99
2050,3,13,5,0,*?*?*?*?*?*?*?*?*?*?*?*?*?*?*?*?*?*?*?*?*?*?,5.6,2.3,78,102272,0,-0,305,0.0,-0.0,0.0,0,0,0,0,195,6.7,10,5,9999,99999,9,999999999,0.1,999,999,99
2050,3,13,6,0,*?*?*?*?*?*?*?*?*?*?*?*?*?*?*?*?*?*?*?*?*?*?,5.3,2.9,83,102272,0,-0,303,0.0,-0.0,0.0,0,0,0,0,200,8.2,10,5,9999,99999,9,999999999,0.1,999,999,99
2050,3,13,7,0,*?*?*?*?*?*?*?*?*?*?*?*?*?*?*?*?*?*?*?*?*?*?,6.3,3.8,83,102272,170,1381,299,45.2,92.5,33.8,4868,5166,4193,597,205,5.7,8,4,9999,99999,9,999999999,0.1,999,999,99
2050,3,13,8,0,*?*?*?*?*?*?*?*?*?*?*?*?*?*?*?*?*?*?*?*?*?*?,7.1,4.3,81,102272,355,1384,307,97.8,50.7,84.8,10731,4408,9590,2247,210,6.7,9,5,9999,99999,9,999999999,0.1,999,999,99
2050,3,13,9,0,*?*?*?*?*?*?*?*?*?*?*?*?*?*?*?*?*?*?*?*?*?*?,8.0,5.8,84,102272,511,1382,311,151.9,54.6,131.7,16680,5167,14857,3716,215,10.3,9,5,9999,99999,9,999999999,0.1,999,999,99
2050,3,13,10,0,*?*?*?*?*?*?*?*?*?*?*?*?*?*?*?*?*?*?*?*?*?*?,9.6,5.9,76,102272,630,1384,318,192.7,56.3,167.0,21180,5509,18833,4984,220,11.3,9,5,9999,99999,9,999999999,0.0,999,999,99
2050,3,13,11,0,*?*?*?*?*?*?*?*?*?*?*?*?*?*?*?*?*?*?*?*?*?*?,10.5,5.8,72,102272,701,1383,317,288.0,143.2,215.5,31449,14706,24248,5386,225,11.3,8,4,9999,99999,9,999999999,0.0,999,999,99
2050,3,13,12,0,*?*?*?*?*?*?*?*?*?*?*?*?*?*?*?*?*?*?*?*?*?*?,11.4,5.3,65,102272,721,1383,321,297.3,143.7,222.4,32472,14811,25003,5618,230,11.3,8,4,9999,99999,9,999999999,0.0,999,999,99
2050,3,13,13,0,*?*?*?*?*?*?*?*?*?*?*?*?*?*?*?*?*?*?*?*?*?*?,11.4,5.5,66,102272,689,1384,326,213.1,56.9,184.8,23447,5633,20832,5682,235,10.8,9,5,9999,99999,9,999999999,0.0,999,999,99
2050,3,13,14,0,*?*?*?*?*?*?*?*?*?*?*?*?*?*?*?*?*?*?*?*?*?*?,11.3,4.8,64,102272,606,1384,325,184.5,56.0,160.0,20279,5452,18037,4718,240,11.8,9,5,9999,99999,9,999999999,0.0,999,999,99
2050,3,13,15,0,*?*?*?*?*?*?*?*?*?*?*?*?*?*?*?*?*?*?*?*?*?*?,11.5,4.1,60,102272,478,1383,326,140.4,54.0,121.7,15412,5043,13735,3385,245,9.8,9,5,9999,99999,9,999999999,0.0,999,999,99
2050,3,13,16,0,*?*?*?*?*?*?*?*?*?*?*?*?*?*?*?*?*?*?*?*?*?*?,11.2,2.1,53,102272,314,1383,325,83.8,49.1,72.6,9192,4122,8223,1899,250,9.8,9,5,9999,99999,9,999999999,0.0,999,999,99
2050,3,13,17,0,*?*?*?*?*?*?*?*?*?*?*?*?*?*?*?*?*?*?*?*?*?*?,11.3,2.3,53,102272,125,1379,325,18.6,27.3,16.1,2121,1454,1988,335,255,9.3,9,5,9999,99999,9,999999999,0.0,999,999,99
2050,3,13,18,0,*?*?*?*?*?*?*?*?*?*?*?*?*?*?*?*?*?*?*?*?*?*?,9.9,4.5,68,102272,0,-0,324,0.0,-0.0,0.0,0,0,0,0,260,8.8,10,5,9999,99999,9,999999999,0.0,999,999,99
2050,3,13,19,0,*?*?*?*?*?*?*?*?*?*?*?*?*?*?*?*?*?*?*?*?*?*?,8.6,3.8,71,102272,0,-0,318,0.0,-0.0,0.0,0,0,0,0,262,7.2,10,5,9999,99999,9,999999999,0.0,999,999,99
2050,3,13,20,0,*?*?*?*?*?*?*?*?*?*?*?*?*?*?*?*?*?*?*?*?*?*?,8.7,3.8,71,102272,0,-0,318,0.0,-0.0,0.0,0,0,0,0,263,6.7,10,5,9999,99999,9,999999999,0.0,999,999,99
2050,3,13,21,0,*?*?*?*?*?*?*?*?*?*?*?*?*?*?*?*?*?*?*?*?*?*?,7.8,5.0,82,102272,0,-0,314,0.0,-0.0,0.0,0,0,0,0,265,9.8,10,5,9999,99999,9,999999999,0.0,999,999,99
2050,3,13,22,0,*?*?*?*?*?*?*?*?*?*?*?*?*?*?*?*?*?*?*?*?*?*?,7.6,6.1,88,102272,0,-0,313,0.0,-0.0,0.0,0,0,0,0,267,8.2,10,5,9999,99999,9,999999999,0.0,999,999,99
2050,3,13,23,0,*?*?*?*?*?*?*?*?*?*?*?*?*?*?*?*?*?*?*?*?*?*?,7.3,5.6,88,102272,0,-0,312,0.0,-0.0,0.0,0,0,0,0,268,9.8,10,5,9999,99999,9,999999999,0.0,999,999,99
2050,3,13,24,0,*?*?*?*?*?*?*?*?*?*?*?*?*?*?*?*?*?*?*?*?*?*?,5.8,3.6,84,102272,0,-0,306,0.0,-0.0,0.0,0,0,0,0,170,5.7,10,5,9999,99999,9,999999999,0.4,999,999,99
2050,3,14,1,0,*?*?*?*?*?*?*?*?*?*?*?*?*?*?*?*?*?*?*?*?*?*?,6.2,2.7,78,102222,0,-0,307,0.0,-0.0,0.0,0,0,0,0,268,9.8,10,5,9999,99999,9,999999999,0.0,999,999,99
2050,3,14,2,0,*?*?*?*?*?*?*?*?*?*?*?*?*?*?*?*?*?*?*?*?*?*?,5.5,1.3,74,102222,0,-0,305,0.0,-0.0,0.0,0,0,0,0,267,8.8,10,5,9999,99999,9,999999999,0.0,999,999,99
2050,3,14,3,0,*?*?*?*?*?*?*?*?*?*?*?*?*?*?*?*?*?*?*?*?*?*?,5.5,0.4,69,102222,0,-0,305,0.0,-0.0,0.0,0,0,0,0,265,10.3,10,5,9999,99999,9,999999999,0.0,999,999,99
2050,3,14,4,0,*?*?*?*?*?*?*?*?*?*?*?*?*?*?*?*?*?*?*?*?*?*?,6.0,1.3,71,102222,0,-0,307,0.0,-0.0,0.0,0,0,0,0,263,9.3,10,5,9999,99999,9,999999999,0.0,999,999,99
2050,3,14,5,0,*?*?*?*?*?*?*?*?*?*?*?*?*?*?*?*?*?*?*?*?*?*?,5.8,1.3,72,102222,0,-0,306,0.0,-0.0,0.0,0,0,0,0,262,6.7,10,5,9999,99999,9,999999999,0.0,999,999,99
2050,3,14,6,0,*?*?*?*?*?*?*?*?*?*?*?*?*?*?*?*?*?*?*?*?*?*?,5.8,1.3,72,102222,0,-0,306,0.0,-0.0,0.0,0,0,0,0,260,8.2,10,5,9999,99999,9,999999999,0.0,999,999,99
2050,3,14,7,0,*?*?*?*?*?*?*?*?*?*?*?*?*?*?*?*?*?*?*?*?*?*?,5.5,1.5,74,102222,179,1382,300,37.2,38.2,32.2,4148,2441,3860,677,260,8.8,9,5,9999,99999,9,999999999,0.0,999,999,99
2050,3,14,8,0,*?*?*?*?*?*?*?*?*?*?*?*?*?*?*?*?*?*?*?*?*?*?,5.3,1.9,78,102222,363,1381,284,175.1,298.5,96.7,18570,25511,11341,1884,260,7.2,6,3,9999,99999,9,999999999,0.0,999,999,99
2050,3,14,9,0,*?*?*?*?*?*?*?*?*?*?*?*?*?*?*?*?*?*?*?*?*?*?,6.2,3.0,79,102222,520,1383,303,154.9,54.8,134.3,17010,5199,15148,3805,260,6.2,9,5,9999,99999,9,999999999,0.0,999,999,99
2050,3,14,10,0,*?*?*?*?*?*?*?*?*?*?*?*?*?*?*?*?*?*?*?*?*?*?,7.2,2.9,73,102222,638,1383,297,306.3,237.1,196.9,32582,24172,22127,4361,260,10.8,7,4,9999,99999,9,999999999,0.0,999,999,99
2050,3,14,11,0,*?*?*?*?*?*?*?*?*?*?*?*?*?*?*?*?*?*?*?*?*?*?,8.3,2.9,68,102222,709,1382,302,344.9,240.1,221.8,36797,24955,24712,5114,260,11.3,7,4,9999,99999,9,999999999,0.0,999,999,99
2050,3,14,12,0,*?*?*?*?*?*?*?*?*?*?*?*?*?*?*?*?*?*?*?*?*?*?,8.3,2.5,66,102222,729,1382,302,355.7,240.8,228.7,37984,25141,25430,5340,260,11.3,7,4,9999,99999,9,999999999,0.0,999,999,99
2050,3,14,13,0,*?*?*?*?*?*?*?*?*?*?*?*?*?*?*?*?*?*?*?*?*?*?,8.1,3.0,69,102222,696,1382,301,338.0,239.6,217.3,36042,24830,24253,4973,262,12.4,7,4,9999,99999,9,999999999,0.0,999,999,99
2050,3,14,14,0,*?*?*?*?*?*?*?*?*?*?*?*?*?*?*?*?*?*?*?*?*?*?,8.4,2.7,66,102222,613,1382,298,325.0,328.3,179.4,34668,33223,20334,3883,263,11.8,6,3,9999,99999,9,999999999,0.0,999,999,99
2050,3,14,15,0,*?*?*?*?*?*?*?*?*?*?*?*?*?*?*?*?*?*?*?*?*?*?,8.2,3.2,69,102222,485,1382,292,264.6,395.8,125.7,27538,36625,15706,2419,265,11.3,5,3,9999,99999,9,999999999,0.0,999,999,99
2050,3,14,16,0,*?*?*?*?*?*?*?*?*?*?*?*?*?*?*?*?*?*?*?*?*?*?,8.0,3.0,70,102222,321,1382,291,159.7,360.9,75.9,16666,28867,9869,1389,267,10.3,5,3,9999,99999,9,999999999,0.0,999,999,99
2050,3,14,17,0,*?*?*?*?*?*?*?*?*?*?*?*?*?*?*?*?*?*?*?*?*?*?,8.0,3.2,71,102222,132,1379,306,27.9,73.4,20.8,3054,3441,2667,352,268,9.8,8,4,9999,99999,9,999999999,0.0,999,999,99
2050,3,14,18,0,*?*?*?*?*?*?*?*?*?*?*?*?*?*?*?*?*?*?*?*?*?*?,7.5,2.7,70,102222,0,-0,313,0.0,-0.0,0.0,0,0,0,0,270,10.8,10,5,9999,99999,9,999999999,0.0,999,999,99
2050,3,14,19,0,*?*?*?*?*?*?*?*?*?*?*?*?*?*?*?*?*?*?*?*?*?*?,7.2,1.5,66,102222,0,-0,312,0.0,-0.0,0.0,0,0,0,0,268,9.8,10,5,9999,99999,9,999999999,0.0,999,999,99
2050,3,14,20,0,*?*?*?*?*?*?*?*?*?*?*?*?*?*?*?*?*?*?*?*?*?*?,6.7,0.4,63,102222,0,-0,310,0.0,-0.0,0.0,0,0,0,0,267,8.8,10,5,9999,99999,9,999999999,0.0,999,999,99
2050,3,14,21,0,*?*?*?*?*?*?*?*?*?*?*?*?*?*?*?*?*?*?*?*?*?*?,6.0,-0.0,65,102222,0,-0,307,0.0,-0.0,0.0,0,0,0,0,265,6.7,10,5,9999,99999,9,999999999,0.0,999,999,99
2050,3,14,22,0,*?*?*?*?*?*?*?*?*?*?*?*?*?*?*?*?*?*?*?*?*?*?,6.7,1.0,66,102222,0,-0,310,0.0,-0.0,0.0,0,0,0,0,263,6.2,10,5,9999,99999,9,999999999,0.0,999,999,99
2050,3,14,23,0,*?*?*?*?*?*?*?*?*?*?*?*?*?*?*?*?*?*?*?*?*?*?,5.4,1.5,74,102222,0,-0,304,0.0,-0.0,0.0,0,0,0,0,262,5.7,10,5,9999,99999,9,999999999,0.0,999,999,99
2050,3,14,24,0,*?*?*?*?*?*?*?*?*?*?*?*?*?*?*?*?*?*?*?*?*?*?,6.9,4.3,82,102222,0,-0,310,0.0,-0.0,0.0,0,0,0,0,270,9.8,10,5,9999,99999,9,999999999,0.0,999,999,99
2050,3,15,1,0,*?*?*?*?*?*?*?*?*?*?*?*?*?*?*?*?*?*?*?*?*?*?,2.3,1.0,94,101965,0,-0,291,0.0,-0.0,0.0,0,0,0,0,258,7.2,10,5,9999,99999,9,999999999,0.0,999,999,99
2050,3,15,2,0,*?*?*?*?*?*?*?*?*?*?*?*?*?*?*?*?*?*?*?*?*?*?,0.6,0.6,100,101965,0,-0,284,0.0,-0.0,0.0,0,0,0,0,257,7.7,10,5,9999,99999,9,999999999,0.0,999,999,99
2050,3,15,3,0,*?*?*?*?*?*?*?*?*?*?*?*?*?*?*?*?*?*?*?*?*?*?,0.8,0.6,100,101965,0,-0,285,0.0,-0.0,0.0,0,0,0,0,255,11.3,10,5,9999,99999,9,999999999,0.0,999,999,99
2050,3,15,4,0,*?*?*?*?*?*?*?*?*?*?*?*?*?*?*?*?*?*?*?*?*?*?,0.5,-0.2,96,101965,0,-0,284,0.0,-0.0,0.0,0,0,0,0,253,9.8,10,5,9999,99999,9,999999999,0.0,999,999,99
2050,3,15,5,0,*?*?*?*?*?*?*?*?*?*?*?*?*?*?*?*?*?*?*?*?*?*?,0.2,-0.6,95,101965,0,-0,282,0.0,-0.0,0.0,0,0,0,0,252,9.3,10,5,9999,99999,9,999999999,0.0,999,999,99
2050,3,15,6,0,*?*?*?*?*?*?*?*?*?*?*?*?*?*?*?*?*?*?*?*?*?*?,-0.4,-0.6,99,101965,0,-0,270,0.0,-0.0,0.0,0,0,0,0,250,8.8,8,4,9999,99999,9,999999999,0.0,999,999,99
2050,3,15,7,0,*?*?*?*?*?*?*?*?*?*?*?*?*?*?*?*?*?*?*?*?*?*?,-0.9,-1.5,97,101965,188,1383,227,79.9,411.3,24.0,8249,28812,3935,496,250,7.7,0,0,9999,99999,9,999999999,0.0,999,999,99
2050,3,15,8,0,*?*?*?*?*?*?*?*?*?*?*?*?*?*?*?*?*?*?*?*?*?*?,1.0,-0.0,93,101965,372,1382,236,206.2,536.2,61.9,21384,45843,9205,1157,250,7.7,0,0,9999,99999,9,999999999,0.0,999,999,99
2050,3,15,9,0,*?*?*?*?*?*?*?*?*?*?*?*?*?*?*?*?*?*?*?*?*?*?,3.0,2.1,95,101965,528,1381,247,313.4,573.9,94.0,32534,53796,13400,1822,250,9.3,0,0,9999,99999,9,999999999,0.0,999,999,99
2050,3,15,10,0,*?*?*?*?*?*?*?*?*?*?*?*?*?*?*?*?*?*?*?*?*?*?,5.5,2.7,83,101965,646,1382,257,394.1,590.2,118.2,41030,57390,16387,2414,250,8.8,0,0,9999,99999,9,999999999,0.0,999,999,99
2050,3,15,11,0,*?*?*?*?*?*?*?*?*?*?*?*?*?*?*?*?*?*?*?*?*?*?,7.3,2.9,75,101965,717,1382,264,442.9,597.5,132.9,46203,58932,18118,2835,250,9.8,0,0,9999,99999,9,999999999,0.0,999,999,99
2050,3,15,12,0,*?*?*?*?*?*?*?*?*?*?*?*?*?*?*?*?*?*?*?*?*?*?,8.4,3.4,72,101965,737,1382,269,456.4,599.3,136.9,47644,59297,18589,2963,250,11.3,0,0,9999,99999,9,999999999,0.0,999,999,99
2050,3,15,13,0,*?*?*?*?*?*?*?*?*?*?*?*?*?*?*?*?*?*?*?*?*?*?,8.1,3.9,76,101965,704,1382,302,342.2,239.9,220.0,36504,24907,24534,5059,252,12.9,7,4,9999,99999,9,999999999,0.0,999,999,99
2050,3,15,14,0,*?*?*?*?*?*?*?*?*?*?*?*?*?*?*?*?*?*?*?*?*?*?,8.3,3.0,71,101965,620,1381,312,189.7,56.2,164.5,20855,5490,18545,4886,253,11.8,9,5,9999,99999,9,999999999,0.0,999,999,99
2050,3,15,15,0,*?*?*?*?*?*?*?*?*?*?*?*?*?*?*?*?*?*?*?*?*?*?,8.5,4.3,76,101965,492,1381,290,279.6,461.5,115.2,29420,42953,14658,2196,255,10.8,4,2,9999,99999,9,999999999,0.0,999,999,99
2050,3,15,16,0,*?*?*?*?*?*?*?*?*?*?*?*?*?*?*?*?*?*?*?*?*?*?,8.4,4.1,76,101965,328,1381,294,164.3,363.2,78.0,17135,29314,10128,1432,257,11.3,5,3,9999,99999,9,999999999,0.0,999,999,99
2050,3,15,17,0,*?*?*?*?*?*?*?*?*?*?*?*?*?*?*?*?*?*?*?*?*?*?,7.4,4.1,81,101965,139,1379,299,36.7,130.1,23.6,3956,6735,3364,409,258,8.8,7,4,9999,99999,9,999999999,0.0,999,999,99
2050,3,15,18,0,*?*?*?*?*?*?*?*?*?*?*?*?*?*?*?*?*?*?*?*?*?*?,4.9,3.2,90,101965,0,-0,302,0.0,-0.0,0.0,0,0,0,0,260,10.8,10,5,9999,99999,9,999999999,0.0,999,999,99
2050,3,15,19,0,*?*?*?*?*?*?*?*?*?*?*?*?*?*?*?*?*?*?*?*?*?*?,4.3,2.9,91,101965,0,-0,299,0.0,-0.0,0.0,0,0,0,0,260,10.8,10,5,9999,99999,9,999999999,0.0,999,999,99
2050,3,15,20,0,*?*?*?*?*?*?*?*?*?*?*?*?*?*?*?*?*?*?*?*?*?*?,2.6,2.3,99,101965,0,-0,292,0.0,-0.0,0.0,0,0,0,0,260,10.8,10,5,9999,99999,9,999999999,0.0,999,999,99
2050,3,15,21,0,*?*?*?*?*?*?*?*?*?*?*?*?*?*?*?*?*?*?*?*?*?*?,3.5,2.5,94,101965,0,-0,296,0.0,-0.0,0.0,0,0,0,0,260,9.3,10,5,9999,99999,9,999999999,0.0,999,999,99
2050,3,15,22,0,*?*?*?*?*?*?*?*?*?*?*?*?*?*?*?*?*?*?*?*?*?*?,2.2,2.1,100,101965,0,-0,290,0.0,-0.0,0.0,0,0,0,0,260,10.8,10,5,9999,99999,9,999999999,0.0,999,999,99
2050,3,15,23,0,*?*?*?*?*?*?*?*?*?*?*?*?*?*?*?*?*?*?*?*?*?*?,1.4,1.5,100,101965,0,-0,287,0.0,-0.0,0.0,0,0,0,0,260,9.8,10,5,9999,99999,9,999999999,0.0,999,999,99
2050,3,15,24,0,*?*?*?*?*?*?*?*?*?*?*?*?*?*?*?*?*?*?*?*?*?*?,4.2,1.3,82,101965,0,-0,299,0.0,-0.0,0.0,0,0,0,0,260,9.3,10,5,9999,99999,9,999999999,0.0,999,999,99
2050,3,16,1,0,*?*?*?*?*?*?*?*?*?*?*?*?*?*?*?*?*?*?*?*?*?*?,0.1,-0.0,100,101539,0,-0,282,0.0,-0.0,0.0,0,0,0,0,258,12.4,10,5,9999,99999,9,999999999,0.0,999,999,99
2050,3,16,2,0,*?*?*?*?*?*?*?*?*?*?*?*?*?*?*?*?*?*?*?*?*?*?,-0.3,-0.4,99,101539,0,-0,280,0.0,-0.0,0.0,0,0,0,0,257,8.8,10,5,9999,99999,9,999999999,0.0,999,999,99
2050,3,16,3,0,*?*?*?*?*?*?*?*?*?*?*?*?*?*?*?*?*?*?*?*?*?*?,-0.9,-2.4,87,101539,0,-0,278,0.0,-0.0,0.0,0,0,0,0,255,12.4,10,5,9999,99999,9,999999999,0.0,999,999,99
2050,3,16,4,0,*?*?*?*?*?*?*?*?*?*?*?*?*?*?*?*?*?*?*?*?*?*?,-1.5,-1.5,100,101539,0,-0,276,0.0,-0.0,0.0,0,0,0,0,253,11.3,10,5,9999,99999,9,999999999,0.0,999,999,99
2050,3,16,5,0,*?*?*?*?*?*?*?*?*?*?*?*?*?*?*?*?*?*?*?*?*?*?,-2.1,-2.2,100,101539,0,-0,273,0.0,-0.0,0.0,0,0,0,0,252,11.3,10,5,9999,99999,9,999999999,0.0,999,999,99
2050,3,16,6,0,*?*?*?*?*?*?*?*?*?*?*?*?*?*?*?*?*?*?*?*?*?*?,-2.6,-2.7,100,101539,0,-0,271,0.0,-0.0,0.0,0,0,0,0,250,12.9,10,5,9999,99999,9,999999999,0.0,999,999,99
2050,3,16,7,0,*?*?*?*?*?*?*?*?*?*?*?*?*?*?*?*?*?*?*?*?*?*?,-0.7,-0.6,100,101539,197,1384,264,67.8,170.0,43.6,7101,10691,5857,780,250,12.9,7,4,9999,99999,9,999999999,0.0,999,999,99
2050,3,16,8,0,*?*?*?*?*?*?*?*?*?*?*?*?*?*?*?*?*?*?*?*?*?*?,1.2,1.0,100,101539,381,1383,277,141.7,129.6,106.0,15431,11471,12163,2343,250,13.4,8,4,9999,99999,9,999999999,0.0,999,999,99
2050,3,16,9,0,*?*?*?*?*?*?*?*?*?*?*?*?*?*?*?*?*?*?*?*?*?*?,3.9,1.9,86,101539,537,1382,283,251.9,231.5,162.0,26695,22665,18418,3420,250,11.8,7,4,9999,99999,9,999999999,0.0,999,999,99
2050,3,16,10,0,*?*?*?*?*?*?*?*?*?*?*?*?*?*?*?*?*?*?*?*?*?*?,6.6,2.3,74,101539,654,1381,280,387.3,480.9,159.6,40889,47710,19711,3287,250,11.3,4,2,9999,99999,9,999999999,0.0,999,999,99
2050,3,16,11,0,*?*?*?*?*?*?*?*?*?*?*?*?*?*?*?*?*?*?*?*?*?*?,8.9,4.5,73,101539,725,1381,292,434.4,486.7,179.0,45960,49065,21845,3865,250,14.9,4,2,9999,99999,9,999999999,0.0,999,999,99
2050,3,16,12,0,*?*?*?*?*?*?*?*?*?*?*?*?*?*?*?*?*?*?*?*?*?*?,10.2,3.8,64,101539,744,1380,301,430.9,419.7,204.7,45114,42392,24386,4536,250,10.3,5,3,9999,99999,9,999999999,0.0,999,999,99
2050,3,16,13,0,*?*?*?*?*?*?*?*?*?*?*?*?*?*?*?*?*?*?*?*?*?*?,10.2,2.5,58,101539,711,1381,305,384.2,334.3,212.1,41154,34796,23770,4851,248,11.3,6,3,9999,99999,9,999999999,0.0,999,999,99
2050,3,16,14,0,*?*?*?*?*?*?*?*?*?*?*?*?*?*?*?*?*?*?*?*?*?*?,10.4,2.7,58,101539,628,1382,296,369.7,478.5,152.3,39006,47111,18905,3090,247,8.2,4,2,9999,99999,9,999999999,0.0,999,999,99
2050,3,16,15,0,*?*?*?*?*?*?*?*?*?*?*?*?*?*?*?*?*?*?*?*?*?*?,10.3,2.9,60,101539,499,1380,301,273.9,397.8,130.1,28511,37112,16208,2519,245,7.2,5,3,9999,99999,9,999999999,0.0,999,999,99
2050,3,16,16,0,*?*?*?*?*?*?*?*?*?*?*?*?*?*?*?*?*?*?*?*?*?*?,10.3,2.3,58,101539,335,1381,295,175.3,424.8,72.2,18479,34657,9534,1312,243,9.3,4,2,9999,99999,9,999999999,0.0,999,999,99
2050,3,16,17,0,*?*?*?*?*?*?*?*?*?*?*?*?*?*?*?*?*?*?*?*?*?*?,8.9,1.9,61,101539,146,1379,294,47.9,237.5,22.7,4965,13871,3603,420,242,7.7,5,3,9999,99999,9,999999999,0.0,999,999,99
2050,3,16,18,0,*?*?*?*?*?*?*?*?*?*?*?*?*?*?*?*?*?*?*?*?*?*?,7.0,2.9,75,101539,0,-0,311,0.0,-0.0,0.0,0,0,0,0,240,9.8,10,5,9999,99999,9,999999999,0.0,999,999,99
2050,3,16,19,0,*?*?*?*?*?*?*?*?*?*?*?*?*?*?*?*?*?*?*?*?*?*?,5.3,2.3,81,101539,0,-0,304,0.0,-0.0,0.0,0,0,0,0,238,8.8,10,5,9999,99999,9,999999999,0.0,999,999,99
2050,3,16,20,0,*?*?*?*?*?*?*?*?*?*?*?*?*?*?*?*?*?*?*?*?*?*?,2.9,1.7,92,101539,0,-0,293,0.0,-0.0,0.0,0,0,0,0,237,8.8,10,5,9999,99999,9,999999999,0.0,999,999,99
2050,3,16,21,0,*?*?*?*?*?*?*?*?*?*?*?*?*?*?*?*?*?*?*?*?*?*?,2.5,1.5,92,101539,0,-0,292,0.0,-0.0,0.0,0,0,0,0,235,7.2,10,5,9999,99999,9,999999999,0.0,999,999,99
2050,3,16,22,0,*?*?*?*?*?*?*?*?*?*?*?*?*?*?*?*?*?*?*?*?*?*?,1.2,1.3,100,101539,0,-0,286,0.0,-0.0,0.0,0,0,0,0,233,8.8,10,5,9999,99999,9,999999999,0.0,999,999,99
2050,3,16,23,0,*?*?*?*?*?*?*?*?*?*?*?*?*?*?*?*?*?*?*?*?*?*?,0.7,0.6,100,101539,0,-0,284,0.0,-0.0,0.0,0,0,0,0,232,8.8,10,5,9999,99999,9,999999999,0.0,999,999,99
2050,3,16,24,0,*?*?*?*?*?*?*?*?*?*?*?*?*?*?*?*?*?*?*?*?*?*?,0.7,0.6,100,101539,0,-0,284,0.0,-0.0,0.0,0,0,0,0,260,10.8,10,5,9999,99999,9,999999999,0.0,999,999,99
2050,3,17,1,0,*?*?*?*?*?*?*?*?*?*?*?*?*?*?*?*?*?*?*?*?*?*?,0.0,-0.0,96,100785,0,-0,281,0.0,-0.0,0.0,0,0,0,0,223,8.2,10,5,9999,99999,9,999999999,0.0,999,999,99
2050,3,17,2,0,*?*?*?*?*?*?*?*?*?*?*?*?*?*?*?*?*?*?*?*?*?*?,-0.2,-0.4,95,100785,0,-0,281,0.0,-0.0,0.0,0,0,0,0,217,9.3,10,5,9999,99999,9,999999999,0.0,999,999,99
2050,3,17,3,0,*?*?*?*?*?*?*?*?*?*?*?*?*?*?*?*?*?*?*?*?*?*?,-0.3,-0.4,96,100785,0,-0,280,0.0,-0.0,0.0,0,0,0,0,210,7.7,10,5,9999,99999,9,999999999,0.0,999,999,99
2050,3,17,4,0,*?*?*?*?*?*?*?*?*?*?*?*?*?*?*?*?*?*?*?*?*?*?,-1.1,-1.1,96,100785,0,-0,277,0.0,-0.0,0.0,0,0,0,0,203,7.2,10,5,9999,99999,9,999999999,0.0,999,999,99
2050,3,17,5,0,*?*?*?*?*?*?*?*?*?*?*?*?*?*?*?*?*?*?*?*?*?*?,-2.0,-1.9,96,100785,0,-0,274,0.0,-0.0,0.0,0,0,0,0,197,9.3,10,5,9999,99999,9,999999999,0.0,999,999,99
2050,3,17,6,0,*?*?*?*?*?*?*?*?*?*?*?*?*?*?*?*?*?*?*?*?*?*?,-1.0,-1.1,96,100785,6,1376,273,0.0,0.0,0.0,0,0,0,0,190,8.8,9,5,9999,99999,9,999999999,0.0,999,999,99
2050,3,17,7,0,*?*?*?*?*?*?*?*?*?*?*?*?*?*?*?*?*?*?*?*?*?*?,0.0,-0.8,90,100785,205,1378,277,46.4,41.4,40.2,5146,2838,4775,849,198,9.8,9,5,9999,99999,9,999999999,0.0,999,999,99
2050,3,17,8,0,*?*?*?*?*?*?*?*?*?*?*?*?*?*?*?*?*?*?*?*?*?*?,1.7,-0.2,84,100785,389,1380,264,203.6,379.1,96.7,21191,32701,12342,1805,207,10.3,5,3,9999,99999,9,999999999,0.0,999,999,99
2050,3,17,9,0,*?*?*?*?*?*?*?*?*?*?*?*?*?*?*?*?*?*?*?*?*?*?,4.5,-0.0,70,100785,545,1381,269,315.0,469.2,129.8,33170,44834,16345,2528,215,8.8,4,2,9999,99999,9,999999999,0.0,999,999,99
2050,3,17,10,0,*?*?*?*?*?*?*?*?*?*?*?*?*?*?*?*?*?*?*?*?*?*?,7.9,1.0,59,100785,662,1380,284,392.9,481.7,161.9,41489,47890,19965,3352,223,9.8,4,2,9999,99999,9,999999999,0.0,999,999,99
2050,3,17,11,0,*?*?*?*?*?*?*?*?*?*?*?*?*?*?*?*?*?*?*?*?*?*?,9.6,1.3,54,100785,733,1381,291,439.9,487.3,181.2,46550,49202,22090,3937,232,10.3,4,2,9999,99999,9,999999999,0.0,999,999,99
2050,3,17,12,0,*?*?*?*?*?*?*?*?*?*?*?*?*?*?*?*?*?*?*?*?*?*?,10.7,0.2,46,100785,752,1381,300,436.0,420.2,207.1,45664,42499,24645,4618,240,11.3,5,3,9999,99999,9,999999999,0.0,999,999,99
2050,3,17,13,0,*?*?*?*?*?*?*?*?*?*?*?*?*?*?*?*?*?*?*?*?*?*?,10.7,-0.4,44,100785,718,1379,311,350.6,240.5,225.4,37416,25054,25084,5235,245,10.8,7,4,9999,99999,9,999999999,0.0,999,999,99
2050,3,17,14,0,*?*?*?*?*?*?*?*?*?*?*?*?*?*?*?*?*?*?*?*?*?*?,10.8,-1.3,41,100785,635,1381,311,305.2,237.0,196.2,32459,24146,22049,4343,250,10.8,7,4,9999,99999,9,999999999,0.0,999,999,99
2050,3,17,15,0,*?*?*?*?*?*?*?*?*?*?*?*?*?*?*?*?*?*?*?*?*?*?,10.6,-0.8,43,100785,506,1380,322,150.5,54.6,130.5,16524,5155,14718,3674,255,13.9,9,5,9999,99999,9,999999999,0.0,999,999,99
2050,3,17,16,0,*?*?*?*?*?*?*?*?*?*?*?*?*?*?*?*?*?*?*?*?*?*?,10.6,-0.8,43,100785,342,1380,316,124.1,126.2,92.8,13522,10754,10688,2030,260,11.3,8,4,9999,99999,9,999999999,0.0,999,999,99
2050,3,17,17,0,*?*?*?*?*?*?*?*?*?*?*?*?*?*?*?*?*?*?*?*?*?*?,9.6,-0.2,49,100785,153,1380,301,49.1,198.4,27.1,5266,10865,3821,472,265,11.8,6,3,9999,99999,9,999999999,0.0,999,999,99
2050,3,17,18,0,*?*?*?*?*?*?*?*?*?*?*?*?*?*?*?*?*?*?*?*?*?*?,7.3,-0.2,57,100785,0,-0,313,0.0,-0.0,0.0,0,0,0,0,270,9.8,10,5,9999,99999,9,999999999,0.0,999,999,99
2050,3,17,19,0,*?*?*?*?*?*?*?*?*?*?*?*?*?*?*?*?*?*?*?*?*?*?,5.4,0.4,67,100785,0,-0,304,0.0,-0.0,0.0,0,0,0,0,262,13.4,10,5,9999,99999,9,999999999,0.0,999,999,99
2050,3,17,20,0,*?*?*?*?*?*?*?*?*?*?*?*?*?*?*?*?*?*?*?*?*?*?,3.8,-0.0,73,100785,0,-0,297,0.0,-0.0,0.0,0,0,0,0,253,16.0,10,5,9999,99999,9,999999999,0.0,999,999,99
2050,3,17,21,0,*?*?*?*?*?*?*?*?*?*?*?*?*?*?*?*?*?*?*?*?*?*?,2.8,0.2,80,100785,0,-0,293,0.0,-0.0,0.0,0,0,0,0,245,16.0,10,5,9999,99999,9,999999999,0.0,999,999,99
2050,3,17,22,0,*?*?*?*?*?*?*?*?*?*?*?*?*?*?*?*?*?*?*?*?*?*?,2.4,-0.2,79,100785,0,-0,291,0.0,-0.0,0.0,0,0,0,0,237,14.9,10,5,9999,99999,9,999999999,0.0,999,999,99
2050,3,17,23,0,*?*?*?*?*?*?*?*?*?*?*?*?*?*?*?*?*?*?*?*?*?*?,1.6,-1.5,77,100785,0,-0,288,0.0,-0.0,0.0,0,0,0,0,228,12.9,10,5,9999,99999,9,999999999,0.0,999,999,99
2050,3,17,24,0,*?*?*?*?*?*?*?*?*?*?*?*?*?*?*?*?*?*?*?*?*?*?,0.2,0.2,96,100785,0,-0,282,0.0,-0.0,0.0,0,0,0,0,230,10.8,10,5,9999,99999,9,999999999,0.0,999,999,99
2050,3,18,1,0,*?*?*?*?*?*?*?*?*?*?*?*?*?*?*?*?*?*?*?*?*?*?,0.6,0.6,100,100902,0,-0,284,0.0,-0.0,0.0,0,0,0,0,223,13.9,10,5,9999,99999,9,999999999,0.0,999,999,99
2050,3,18,2,0,*?*?*?*?*?*?*?*?*?*?*?*?*?*?*?*?*?*?*?*?*?*?,0.5,0.4,100,100902,0,-0,283,0.0,-0.0,0.0,0,0,0,0,227,11.8,10,5,9999,99999,9,999999999,0.0,999,999,99
2050,3,18,3,0,*?*?*?*?*?*?*?*?*?*?*?*?*?*?*?*?*?*?*?*?*?*?,-0.2,-1.3,94,100902,0,-0,281,0.0,-0.0,0.0,0,0,0,0,230,11.3,10,5,9999,99999,9,999999999,0.0,999,999,99
2050,3,18,4,0,*?*?*?*?*?*?*?*?*?*?*?*?*?*?*?*?*?*?*?*?*?*?,-0.4,-0.4,100,100902,0,-0,280,0.0,-0.0,0.0,0,0,0,0,233,9.8,10,5,9999,99999,9,999999999,0.0,999,999,99
2050,3,18,5,0,*?*?*?*?*?*?*?*?*?*?*?*?*?*?*?*?*?*?*?*?*?*?,-1.0,-1.1,100,100902,0,-0,277,0.0,-0.0,0.0,0,0,0,0,237,7.7,10,5,9999,99999,9,999999999,0.0,999,999,99
2050,3,18,6,0,*?*?*?*?*?*?*?*?*?*?*?*?*?*?*?*?*?*?*?*?*?*?,-1.6,-2.9,91,100902,15,1390,275,0.0,0.0,0.0,0,0,0,0,240,11.8,10,5,9999,99999,9,999999999,0.0,999,999,99
2050,3,18,7,0,*?*?*?*?*?*?*?*?*?*?*?*?*?*?*?*?*?*?*?*?*?*?,-0.1,-1.9,87,100902,214,1379,255,91.5,309.6,43.5,9305,21108,6427,766,238,11.3,5,3,9999,99999,9,999999999,0.0,999,999,99
2050,3,18,8,0,*?*?*?*?*?*?*?*?*?*?*?*?*?*?*?*?*?*?*?*?*?*?,1.5,-0.8,86,100902,398,1381,257,217.2,443.1,89.5,22858,38588,11621,1655,237,10.8,4,2,9999,99999,9,999999999,0.0,999,999,99
2050,3,18,9,0,*?*?*?*?*?*?*?*?*?*?*?*?*?*?*?*?*?*?*?*?*?*?,4.0,0.4,79,100902,553,1379,268,320.7,470.3,132.1,33774,45104,16612,2584,235,10.8,4,2,9999,99999,9,999999999,0.0,999,999,99
2050,3,18,10,0,*?*?*?*?*?*?*?*?*?*?*?*?*?*?*?*?*?*?*?*?*?*?,5.9,1.9,77,100902,670,1379,282,383.8,414.8,182.3,40094,41260,21996,3840,233,11.8,5,3,9999,99999,9,999999999,0.0,999,999,99
2050,3,18,11,0,*?*?*?*?*?*?*?*?*?*?*?*?*?*?*?*?*?*?*?*?*?*?,8.2,2.1,66,100902,740,1379,281,454.4,539.3,164.9,48618,54611,20488,3569,232,9.8,3,2,9999,99999,9,999999999,0.0,999,999,99
2050,3,18,12,0,*?*?*?*?*?*?*?*?*?*?*?*?*?*?*?*?*?*?*?*?*?*?,9.0,1.5,60,100902,759,1379,294,441.0,420.6,209.5,46202,42601,24892,4702,230,10.8,5,3,9999,99999,9,999999999,0.0,999,999,99
2050,3,18,13,0,*?*?*?*?*?*?*?*?*?*?*?*?*?*?*?*?*?*?*?*?*?*?,9.0,-1.5,48,100902,726,1380,309,300.2,143.8,224.5,32787,14841,25234,5692,228,7.7,8,4,9999,99999,9,999999999,0.0,999,999,99
2050,3,18,14,0,*?*?*?*?*?*?*?*?*?*?*?*?*?*?*?*?*?*?*?*?*?*?,8.7,-0.0,56,100902,642,1380,314,197.5,56.5,171.2,21712,5541,19300,5141,227,11.3,9,5,9999,99999,9,999999999,0.0,999,999,99
2050,3,18,15,0,*?*?*?*?*?*?*?*?*?*?*?*?*?*?*?*?*?*?*?*?*?*?,9.1,3.0,67,100902,513,1379,301,265.7,320.0,146.7,28239,30974,16821,3035,225,13.9,6,3,9999,99999,9,999999999,0.0,999,999,99
2050,3,18,16,0,*?*?*?*?*?*?*?*?*?*?*?*?*?*?*?*?*?*?*?*?*?*?,9.1,3.2,68,100902,349,1380,286,188.4,474.7,68.4,19291,39385,9898,1235,223,16.5,3,2,9999,99999,9,999999999,0.0,999,999,99
2050,3,18,17,0,*?*?*?*?*?*?*?*?*?*?*?*?*?*?*?*?*?*?*?*?*?*?,8.0,2.9,71,100902,160,1380,301,48.0,147.9,30.9,5105,8301,4283,543,222,17.0,7,4,9999,99999,9,999999999,0.0,999,999,99
2050,3,18,18,0,*?*?*?*?*?*?*?*?*?*?*?*?*?*?*?*?*?*?*?*?*?*?,6.6,3.0,79,100902,0,-0,304,0.0,-0.0,0.0,0,0,0,0,220,14.9,9,5,9999,99999,9,999999999,0.0,999,999,99
2050,3,18,19,0,*?*?*?*?*?*?*?*?*?*?*?*?*?*?*?*?*?*?*?*?*?*?,4.7,3.9,97,100902,0,-0,301,0.0,-0.0,0.0,0,0,0,0,217,16.5,10,5,9999,99999,9,999999999,0.0,999,999,99
2050,3,18,20,0,*?*?*?*?*?*?*?*?*?*?*?*?*?*?*?*?*?*?*?*?*?*?,2.8,2.9,100,100902,0,-0,293,0.0,-0.0,0.0,0,0,0,0,213,11.3,10,5,9999,99999,9,999999999,0.0,999,999,99
2050,3,18,21,0,*?*?*?*?*?*?*?*?*?*?*?*?*?*?*?*?*?*?*?*?*?*?,2.1,2.1,100,100902,0,-0,290,0.0,-0.0,0.0,0,0,0,0,210,9.8,10,5,9999,99999,9,999999999,0.0,999,999,99
2050,3,18,22,0,*?*?*?*?*?*?*?*?*?*?*?*?*?*?*?*?*?*?*?*?*?*?,1.6,0.8,97,100902,0,-0,288,0.0,-0.0,0.0,0,0,0,0,207,6.7,10,5,9999,99999,9,999999999,0.0,999,999,99
2050,3,18,23,0,*?*?*?*?*?*?*?*?*?*?*?*?*?*?*?*?*?*?*?*?*?*?,3.0,2.3,97,100902,0,-0,294,0.0,-0.0,0.0,0,0,0,0,203,7.2,10,5,9999,99999,9,999999999,0.0,999,999,99
2050,3,18,24,0,*?*?*?*?*?*?*?*?*?*?*?*?*?*?*?*?*?*?*?*?*?*?,0.9,-0.0,95,100902,0,-0,285,0.0,-0.0,0.0,0,0,0,0,220,14.9,10,5,9999,99999,9,999999999,0.0,999,999,99
2050,3,19,1,0,*?*?*?*?*?*?*?*?*?*?*?*?*?*?*?*?*?*?*?*?*?*?,5.2,3.0,85,99401.7,0,-0,303,0.0,-0.0,0.0,0,0,0,0,200,9.8,10,5,9999,99999,9,999999999,0.0,999,999,99
2050,3,19,2,0,*?*?*?*?*?*?*?*?*?*?*?*?*?*?*?*?*?*?*?*?*?*?,6.0,3.4,83,99401.7,0,-0,306,0.0,-0.0,0.0,0,0,0,0,200,5.2,10,5,9999,99999,9,999999999,0.0,999,999,99
2050,3,19,3,0,*?*?*?*?*?*?*?*?*?*?*?*?*?*?*?*?*?*?*?*?*?*?,4.9,3.0,87,99401.7,0,-0,302,0.0,-0.0,0.0,0,0,0,0,200,5.7,10,5,9999,99999,9,999999999,0.0,999,999,99
2050,3,19,4,0,*?*?*?*?*?*?*?*?*?*?*?*?*?*?*?*?*?*?*?*?*?*?,4.9,2.9,87,99401.7,0,-0,302,0.0,-0.0,0.0,0,0,0,0,200,10.3,10,5,9999,99999,9,999999999,0.0,999,999,99
2050,3,19,5,0,*?*?*?*?*?*?*?*?*?*?*?*?*?*?*?*?*?*?*?*?*?*?,5.0,3.6,90,99401.7,0,-0,302,0.0,-0.0,0.0,0,0,0,0,200,10.8,10,5,9999,99999,9,999999999,0.0,999,999,99
2050,3,19,6,0,*?*?*?*?*?*?*?*?*?*?*?*?*?*?*?*?*?*?*?*?*?*?,4.7,4.3,97,99401.7,24,1394,301,0.0,0.0,0.0,0,0,0,0,200,10.8,10,5,9999,99999,9,999999999,0.0,999,999,99
2050,3,19,7,0,*?*?*?*?*?*?*?*?*?*?*?*?*?*?*?*?*?*?*?*?*?*?,4.3,3.8,96,99401.7,223,1380,295,52.5,43.2,45.5,5812,3077,5384,966,203,5.7,9,5,9999,99999,9,999999999,0.0,999,999,99
2050,3,19,8,0,*?*?*?*?*?*?*?*?*?*?*?*?*?*?*?*?*?*?*?*?*?*?,6.1,5.6,97,99401.7,406,1378,302,116.0,52.4,100.6,12731,4719,11361,2716,207,4.1,9,5,9999,99999,9,999999999,0.0,999,999,99
2050,3,19,9,0,*?*?*?*?*?*?*?*?*?*?*?*?*?*?*?*?*?*?*?*?*?*?,7.7,5.5,86,99401.7,562,1380,305,225.0,139.2,168.3,24512,13750,19076,3956,210,8.8,8,4,9999,99999,9,999999999,0.0,999,999,99
2050,3,19,10,0,*?*?*?*?*?*?*?*?*?*?*?*?*?*?*?*?*?*?*?*?*?*?,9.0,5.1,77,99401.7,678,1378,302,365.1,332.6,201.5,39045,34346,22661,4524,213,15.5,6,3,9999,99999,9,999999999,0.0,999,999,99
2050,3,19,11,0,*?*?*?*?*?*?*?*?*?*?*?*?*?*?*?*?*?*?*?*?*?*?,10.5,4.8,68,99401.7,748,1378,313,367.2,241.5,236.1,39235,25324,26178,5593,217,17.0,7,4,9999,99999,9,999999999,0.0,999,999,99
2050,3,19,12,0,*?*?*?*?*?*?*?*?*?*?*?*?*?*?*?*?*?*?*?*?*?*?,10.8,4.8,67,99401.7,767,1379,319,319.3,144.6,238.8,34897,15031,26782,6199,220,17.5,8,4,9999,99999,9,999999999,0.0,999,999,99
2050,3,19,13,0,*?*?*?*?*?*?*?*?*?*?*?*?*?*?*?*?*?*?*?*?*?*?,10.9,7.7,81,99401.7,733,1379,328,131.9,0.0,131.9,15632,0,15691,5997,223,15.5,10,5,9999,99999,9,999999999,0.0,999,999,99
2050,3,19,14,0,*?*?*?*?*?*?*?*?*?*?*?*?*?*?*?*?*?*?*?*?*?*?,10.6,7.9,83,99401.7,649,1379,319,265.0,142.0,198.3,28909,14409,22364,4836,227,14.9,8,4,9999,99999,9,999999999,0.0,999,999,99
2050,3,19,15,0,*?*?*?*?*?*?*?*?*?*?*?*?*?*?*?*?*?*?*?*?*?*?,10.6,7.4,81,99401.7,520,1379,314,243.4,230.4,156.5,25780,22376,17830,3284,230,15.5,7,4,9999,99999,9,999999999,0.0,999,999,99
2050,3,19,16,0,*?*?*?*?*?*?*?*?*?*?*?*?*?*?*?*?*?*?*?*?*?*?,10.8,6.2,74,99401.7,356,1380,323,98.5,50.8,85.4,10808,4423,9656,2264,233,14.9,9,5,9999,99999,9,999999999,0.0,999,999,99
2050,3,19,17,0,*?*?*?*?*?*?*?*?*?*?*?*?*?*?*?*?*?*?*?*?*?*?,10.2,5.8,74,99401.7,167,1381,320,33.1,36.4,28.7,3702,2247,3450,601,237,14.4,9,5,9999,99999,9,999999999,0.0,999,999,99
2050,3,19,18,0,*?*?*?*?*?*?*?*?*?*?*?*?*?*?*?*?*?*?*?*?*?*?,10.1,7.1,82,99401.7,0,-0,324,0.0,-0.0,0.0,0,0,0,0,240,15.5,10,5,9999,99999,9,999999999,0.0,999,999,99
2050,3,19,19,0,*?*?*?*?*?*?*?*?*?*?*?*?*?*?*?*?*?*?*?*?*?*?,7.9,6.6,91,99401.7,0,-0,314,0.0,-0.0,0.0,0,0,0,0,238,15.5,10,5,9999,99999,9,999999999,0.0,999,999,99
2050,3,19,20,0,*?*?*?*?*?*?*?*?*?*?*?*?*?*?*?*?*?*?*?*?*?*?,6.8,6.2,96,99401.7,0,-0,309,0.0,-0.0,0.0,0,0,0,0,237,16.0,10,5,9999,99999,9,999999999,0.0,999,999,99
2050,3,19,21,0,*?*?*?*?*?*?*?*?*?*?*?*?*?*?*?*?*?*?*?*?*?*?,7.2,6.7,96,99401.7,0,-0,311,0.0,-0.0,0.0,0,0,0,0,235,13.4,10,5,9999,99999,9,999999999,0.0,999,999,99
2050,3,19,22,0,*?*?*?*?*?*?*?*?*?*?*?*?*?*?*?*?*?*?*?*?*?*?,6.3,6.4,100,99401.7,0,-0,307,0.0,-0.0,0.0,0,0,0,0,233,13.4,10,5,9999,99999,9,999999999,0.0,999,999,99
2050,3,19,23,0,*?*?*?*?*?*?*?*?*?*?*?*?*?*?*?*?*?*?*?*?*?*?,5.5,5.5,100,99401.7,0,-0,304,0.0,-0.0,0.0,0,0,0,0,232,14.9,10,5,9999,99999,9,999999999,0.0,999,999,99
2050,3,19,24,0,*?*?*?*?*?*?*?*?*?*?*?*?*?*?*?*?*?*?*?*?*?*?,4.3,2.7,89,99401.7,0,-0,299,0.0,-0.0,0.0,0,0,0,0,200,8.2,10,5,9999,99999,9,999999999,0.0,999,999,99
2050,3,20,1,0,*?*?*?*?*?*?*?*?*?*?*?*?*?*?*?*?*?*?*?*?*?*?,3.1,1.9,91,99369.6,0,-0,294,0.0,-0.0,0.0,0,0,0,0,227,14.4,10,5,9999,99999,9,999999999,0.0,999,999,99
2050,3,20,2,0,*?*?*?*?*?*?*?*?*?*?*?*?*?*?*?*?*?*?*?*?*?*?,1.8,-0.2,86,99369.6,0,-0,289,0.0,-0.0,0.0,0,0,0,0,223,14.4,10,5,9999,99999,9,999999999,0.0,999,999,99
2050,3,20,3,0,*?*?*?*?*?*?*?*?*?*?*?*?*?*?*?*?*?*?*?*?*?*?,1.6,-0.2,87,99369.6,0,-0,288,0.0,-0.0,0.0,0,0,0,0,220,14.9,10,5,9999,99999,9,999999999,0.0,999,999,99
2050,3,20,4,0,*?*?*?*?*?*?*?*?*?*?*?*?*?*?*?*?*?*?*?*?*?*?,2.1,0.4,88,99369.6,0,-0,290,0.0,-0.0,0.0,0,0,0,0,217,9.3,10,5,9999,99999,9,999999999,0.0,999,999,99
2050,3,20,5,0,*?*?*?*?*?*?*?*?*?*?*?*?*?*?*?*?*?*?*?*?*?*?,1.4,-1.1,83,99369.6,0,-0,287,0.0,-0.0,0.0,0,0,0,0,213,9.8,10,5,9999,99999,9,999999999,0.0,999,999,99
2050,3,20,6,0,*?*?*?*?*?*?*?*?*?*?*?*?*?*?*?*?*?*?*?*?*?*?,0.7,-1.7,82,99369.6,33,1395,285,0.0,0.0,0.0,0,0,0,0,210,7.7,10,5,9999,99999,9,999999999,0.0,999,999,99
2050,3,20,7,0,*?*?*?*?*?*?*?*?*?*?*?*?*?*?*?*?*?*?*?*?*?*?,2.0,-1.5,76,99369.6,231,1375,290,32.0,0.0,32.0,3739,0,3745,1240,210,10.3,10,5,9999,99999,9,999999999,0.6,999,999,99
2050,3,20,8,0,*?*?*?*?*?*?*?*?*?*?*?*?*?*?*?*?*?*?*?*?*?*?,3.2,-1.7,69,99369.6,415,1379,295,68.5,0.0,68.5,7994,0,8016,2794,210,10.3,10,5,9999,99999,9,999999999,0.4,999,999,99
2050,3,20,9,0,*?*?*?*?*?*?*?*?*?*?*?*?*?*?*?*?*?*?*?*?*?*?,5.7,0.6,69,99369.6,570,1379,306,99.5,0.0,99.5,11678,0,11716,4280,210,8.2,10,5,9999,99999,9,999999999,0.2,999,999,99
2050,3,20,10,0,*?*?*?*?*?*?*?*?*?*?*?*?*?*?*?*?*?*?*?*?*?*?,7.4,0.4,61,99369.6,686,1378,313,122.7,0.0,122.7,14495,0,14547,5492,210,11.3,10,5,9999,99999,9,999999999,0.0,999,999,99
2050,3,20,11,0,*?*?*?*?*?*?*?*?*?*?*?*?*?*?*?*?*?*?*?*?*?*?,8.9,0.8,57,99369.6,756,1378,320,136.6,0.0,136.6,16204,0,16267,6254,210,10.3,10,5,9999,99999,9,999999999,0.0,999,999,99
2050,3,20,12,0,*?*?*?*?*?*?*?*?*?*?*?*?*?*?*?*?*?*?*?*?*?*?,9.1,2.1,61,99369.6,774,1378,320,140.3,0.0,140.3,16659,0,16723,6458,210,9.8,10,5,9999,99999,9,999999999,0.0,999,999,99
2050,3,20,13,0,*?*?*?*?*?*?*?*?*?*?*?*?*?*?*?*?*?*?*?*?*?*?,9.4,1.9,59,99369.6,740,1378,322,133.4,0.0,133.4,15817,0,15877,6080,207,12.9,10,5,9999,99999,9,999999999,0.0,999,999,99
2050,3,20,14,0,*?*?*?*?*?*?*?*?*?*?*?*?*?*?*?*?*?*?*?*?*?*?,9.0,2.9,65,99369.6,656,1379,320,116.6,0.0,116.6,13756,0,13805,5169,203,14.4,10,5,9999,99999,9,999999999,0.0,999,999,99
2050,3,20,15,0,*?*?*?*?*?*?*?*?*?*?*?*?*?*?*?*?*?*?*?*?*?*?,9.1,3.0,66,99369.6,527,1378,320,90.9,0.0,90.9,10653,0,10686,3854,200,14.4,10,5,9999,99999,9,999999999,0.0,999,999,99
2050,3,20,16,0,*?*?*?*?*?*?*?*?*?*?*?*?*?*?*?*?*?*?*?*?*?*?,9.4,3.4,66,99369.6,362,1376,322,58.1,0.0,58.1,6771,0,6787,2328,197,13.9,10,5,9999,99999,9,999999999,0.0,999,999,99
2050,3,20,17,0,*?*?*?*?*?*?*?*?*?*?*?*?*?*?*?*?*?*?*?*?*?*?,8.0,2.5,68,99369.6,174,1381,315,20.4,0.0,20.4,2414,-0,2416,792,193,13.9,10,5,9999,99999,9,999999999,0.0,999,999,99
2050,3,20,18,0,*?*?*?*?*?*?*?*?*?*?*?*?*?*?*?*?*?*?*?*?*?*?,6.9,1.9,70,99369.6,0,-0,311,0.0,-0.0,0.0,0,0,0,0,190,13.9,10,5,9999,99999,9,999999999,0.0,999,999,99
2050,3,20,19,0,*?*?*?*?*?*?*?*?*?*?*?*?*?*?*?*?*?*?*?*?*?*?,5.6,2.3,79,99369.6,0,-0,305,0.0,-0.0,0.0,0,0,0,0,198,12.9,10,5,9999,99999,9,999999999,0.0,999,999,99
2050,3,20,20,0,*?*?*?*?*?*?*?*?*?*?*?*?*?*?*?*?*?*?*?*?*?*?,4.4,1.5,81,99369.6,0,-0,300,0.0,-0.0,0.0,0,0,0,0,207,12.4,10,5,9999,99999,9,999999999,0.0,999,999,99
2050,3,20,21,0,*?*?*?*?*?*?*?*?*?*?*?*?*?*?*?*?*?*?*?*?*?*?,4.0,0.2,75,99369.6,0,-0,298,0.0,-0.0,0.0,0,0,0,0,215,16.0,10,5,9999,99999,9,999999999,0.0,999,999,99
2050,3,20,22,0,*?*?*?*?*?*?*?*?*?*?*?*?*?*?*?*?*?*?*?*?*?*?,3.1,-0.8,75,99369.6,0,-0,295,0.0,-0.0,0.0,0,0,0,0,223,14.4,10,5,9999,99999,9,999999999,0.0,999,999,99
2050,3,20,23,0,*?*?*?*?*?*?*?*?*?*?*?*?*?*?*?*?*?*?*?*?*?*?,3.9,-0.8,70,99369.6,0,-0,298,0.0,-0.0,0.0,0,0,0,0,232,14.9,10,5,9999,99999,9,999999999,0.0,999,999,99
2050,3,20,24,0,*?*?*?*?*?*?*?*?*?*?*?*?*?*?*?*?*?*?*?*?*?*?,4.7,3.8,93,99369.6,0,-0,301,0.0,-0.0,0.0,0,0,0,0,230,13.9,10,5,9999,99999,9,999999999,0.0,999,999,99
2050,3,21,1,0,*?*?*?*?*?*?*?*?*?*?*?*?*?*?*?*?*?*?*?*?*?*?,4.9,4.6,100,99067.5,0,-0,301,0.0,-0.0,0.0,0,0,0,0,235,15.5,10,5,9999,99999,9,999999999,0.0,999,999,99
2050,3,21,2,0,*?*?*?*?*?*?*?*?*?*?*?*?*?*?*?*?*?*?*?*?*?*?,5.1,5.0,100,99067.5,0,-0,302,0.0,-0.0,0.0,0,0,0,0,230,13.4,10,5,9999,99999,9,999999999,0.0,999,999,99
2050,3,21,3,0,*?*?*?*?*?*?*?*?*?*?*?*?*?*?*?*?*?*?*?*?*?*?,5.2,5.1,100,99067.5,0,-0,303,0.0,-0.0,0.0,0,0,0,0,225,11.8,10,5,9999,99999,9,999999999,0.0,999,999,99
2050,3,21,4,0,*?*?*?*?*?*?*?*?*?*?*?*?*?*?*?*?*?*?*?*?*?*?,5.0,5.0,100,99067.5,0,-0,302,0.0,-0.0,0.0,0,0,0,0,220,13.4,10,5,9999,99999,9,999999999,0.0,999,999,99
2050,3,21,5,0,*?*?*?*?*?*?*?*?*?*?*?*?*?*?*?*?*?*?*?*?*?*?,4.7,4.6,100,99067.5,0,-0,301,0.0,-0.0,0.0,0,0,0,0,215,16.5,10,5,9999,99999,9,999999999,0.0,999,999,99
2050,3,21,6,0,*?*?*?*?*?*?*?*?*?*?*?*?*?*?*?*?*?*?*?*?*?*?,5.1,5.1,100,99067.5,41,1362,302,0.0,0.0,0.0,0,0,0,0,210,13.4,10,5,9999,99999,9,999999999,0.0,999,999,99
2050,3,21,7,0,*?*?*?*?*?*?*?*?*?*?*?*?*?*?*?*?*?*?*?*?*?*?,5.5,5.1,100,99067.5,240,1376,296,77.6,112.2,58.1,8248,7792,6976,1079,212,19.1,8,4,9999,99999,9,999999999,0.0,999,999,99
2050,3,21,8,0,*?*?*?*?*?*?*?*?*?*?*?*?*?*?*?*?*?*?*?*?*?*?,5.5,4.6,97,99067.5,423,1377,295,161.7,132.6,121.0,17604,12167,13832,2710,213,13.4,8,4,9999,99999,9,999999999,0.0,999,999,99
2050,3,21,9,0,*?*?*?*?*?*?*?*?*?*?*?*?*?*?*?*?*?*?*?*?*?*?,7.1,5.0,90,99067.5,578,1377,302,232.8,139.8,174.2,25369,13895,19719,4122,215,11.8,8,4,9999,99999,9,999999999,0.0,999,999,99
2050,3,21,10,0,*?*?*?*?*?*?*?*?*?*?*?*?*?*?*?*?*?*?*?*?*?*?,8.3,4.3,78,99067.5,694,1377,307,286.2,143.1,214.1,31236,14682,24088,5340,217,16.0,8,4,9999,99999,9,999999999,0.0,999,999,99
2050,3,21,11,0,*?*?*?*?*?*?*?*?*?*?*?*?*?*?*?*?*?*?*?*?*?*?,8.7,4.8,79,99067.5,764,1378,309,318.1,144.6,237.9,34767,15020,26687,6167,218,17.0,8,4,9999,99999,9,999999999,0.0,999,999,99
2050,3,21,12,0,*?*?*?*?*?*?*?*?*?*?*?*?*?*?*?*?*?*?*?*?*?*?,8.9,6.2,86,99067.5,782,1378,311,326.4,144.9,244.2,35691,15095,27363,6398,220,14.4,8,4,9999,99999,9,999999999,0.0,999,999,99
2050,3,21,13,0,*?*?*?*?*?*?*?*?*?*?*?*?*?*?*?*?*?*?*?*?*?*?,8.8,4.5,77,99067.5,747,1377,314,234.4,57.5,203.3,25802,5739,22905,6452,223,14.9,9,5,9999,99999,9,999999999,0.0,999,999,99
2050,3,21,14,0,*?*?*?*?*?*?*?*?*?*?*?*?*?*?*?*?*?*?*?*?*?*?,9.0,4.1,74,99067.5,663,1378,315,205.1,56.7,177.8,22556,5588,20044,5399,227,17.0,9,5,9999,99999,9,999999999,0.0,999,999,99
2050,3,21,15,0,*?*?*?*?*?*?*?*?*?*?*?*?*?*?*?*?*?*?*?*?*?*?,9.0,5.8,83,99067.5,534,1378,315,160.4,55.0,139.1,17618,5253,15684,3966,230,13.4,9,5,9999,99999,9,999999999,0.0,999,999,99
2050,3,21,16,0,*?*?*?*?*?*?*?*?*?*?*?*?*?*?*?*?*?*?*?*?*?*?,9.0,6.4,87,99067.5,369,1376,315,103.3,51.3,89.6,11339,4512,10126,2385,233,12.9,9,5,9999,99999,9,999999999,0.0,999,999,99
2050,3,21,17,0,*?*?*?*?*?*?*?*?*?*?*?*?*?*?*?*?*?*?*?*?*?*?,9.1,4.1,73,99067.5,180,1375,320,21.8,0.0,21.8,2571,-0,2573,844,237,12.4,10,5,9999,99999,9,999999999,0.0,999,999,99
2050,3,21,18,0,*?*?*?*?*?*?*?*?*?*?*?*?*?*?*?*?*?*?*?*?*?*?,7.9,4.3,80,99067.5,0,-0,315,0.0,-0.0,0.0,0,0,0,0,240,11.8,10,5,9999,99999,9,999999999,0.0,999,999,99
2050,3,21,19,0,*?*?*?*?*?*?*?*?*?*?*?*?*?*?*?*?*?*?*?*?*?*?,7.7,6.2,94,99067.5,0,-0,313,0.0,-0.0,0.0,0,0,0,0,235,11.3,10,5,9999,99999,9,999999999,0.0,999,999,99
2050,3,21,20,0,*?*?*?*?*?*?*?*?*?*?*?*?*?*?*?*?*?*?*?*?*?*?,6.8,6.1,98,99067.5,0,-0,309,0.0,-0.0,0.0,0,0,0,0,230,10.8,10,5,9999,99999,9,999999999,0.0,999,999,99
2050,3,21,21,0,*?*?*?*?*?*?*?*?*?*?*?*?*?*?*?*?*?*?*?*?*?*?,5.8,5.8,100,99067.5,0,-0,305,0.0,-0.0,0.0,0,0,0,0,225,8.2,10,5,9999,99999,9,999999999,0.0,999,999,99
2050,3,21,22,0,*?*?*?*?*?*?*?*?*?*?*?*?*?*?*?*?*?*?*?*?*?*?,6.1,5.8,100,99067.5,0,-0,306,0.0,-0.0,0.0,0,0,0,0,220,9.8,10,5,9999,99999,9,999999999,0.0,999,999,99
2050,3,21,23,0,*?*?*?*?*?*?*?*?*?*?*?*?*?*?*?*?*?*?*?*?*?*?,6.1,6.1,100,99067.5,0,-0,306,0.0,-0.0,0.0,0,0,0,0,215,6.7,10,5,9999,99999,9,999999999,0.0,999,999,99
2050,3,21,24,0,*?*?*?*?*?*?*?*?*?*?*?*?*?*?*?*?*?*?*?*?*?*?,4.7,2.1,86,99067.5,0,-0,301,0.0,-0.0,0.0,0,0,0,0,240,14.4,10,5,9999,99999,9,999999999,0.0,999,999,99
2050,3,22,1,0,*?*?*?*?*?*?*?*?*?*?*?*?*?*?*?*?*?*?*?*?*?*?,5.7,1.5,73,100545,0,-0,305,0.0,-0.0,0.0,0,0,0,0,222,11.8,10,5,9999,99999,9,999999999,0.0,999,999,99
2050,3,22,2,0,*?*?*?*?*?*?*?*?*?*?*?*?*?*?*?*?*?*?*?*?*?*?,5.2,-0.8,63,100545,0,-0,304,0.0,-0.0,0.0,0,0,0,0,233,9.8,10,5,9999,99999,9,999999999,0.0,999,999,99
2050,3,22,3,0,*?*?*?*?*?*?*?*?*?*?*?*?*?*?*?*?*?*?*?*?*?*?,5.5,-0.8,62,100545,0,-0,305,0.0,-0.0,0.0,0,0,0,0,245,11.8,10,5,9999,99999,9,999999999,0.0,999,999,99
2050,3,22,4,0,*?*?*?*?*?*?*?*?*?*?*?*?*?*?*?*?*?*?*?*?*?*?,5.8,-0.8,61,100545,0,-0,306,0.0,-0.0,0.0,0,0,0,0,257,12.4,10,5,9999,99999,9,999999999,0.0,999,999,99
2050,3,22,5,0,*?*?*?*?*?*?*?*?*?*?*?*?*?*?*?*?*?*?*?*?*?*?,6.5,0.6,65,100545,0,-0,309,0.0,-0.0,0.0,0,0,0,0,268,12.9,10,5,9999,99999,9,999999999,0.0,999,999,99
2050,3,22,6,0,*?*?*?*?*?*?*?*?*?*?*?*?*?*?*?*?*?*?*?*?*?*?,5.9,0.8,69,100545,50,1369,306,0.0,0.0,0.0,0,0,0,0,280,11.8,10,5,9999,99999,9,999999999,0.0,999,999,99
2050,3,22,7,0,*?*?*?*?*?*?*?*?*?*?*?*?*?*?*?*?*?*?*?*?*?*?,5.9,1.0,70,100545,249,1377,266,122.0,453.6,40.0,12634,33519,6140,739,285,13.9,2,1,9999,99999,9,999999999,0.0,999,999,99
2050,3,22,8,0,*?*?*?*?*?*?*?*?*?*?*?*?*?*?*?*?*?*?*?*?*?*?,6.6,2.3,72,100545,432,1378,270,247.5,530.5,81.2,25498,47183,11655,1509,290,12.4,2,1,9999,99999,9,999999999,0.0,999,999,99
2050,3,22,9,0,*?*?*?*?*?*?*?*?*?*?*?*?*?*?*?*?*?*?*?*?*?*?,9.1,3.8,68,100545,586,1376,278,354.6,577.1,108.9,36787,55175,15207,2150,295,16.5,1,0,9999,99999,9,999999999,0.0,999,999,99
2050,3,22,10,0,*?*?*?*?*?*?*?*?*?*?*?*?*?*?*?*?*?*?*?*?*?*?,10.3,3.4,61,100545,702,1377,296,420.7,485.1,173.3,44468,48703,21217,3689,300,15.5,4,2,9999,99999,9,999999999,0.0,999,999,99
2050,3,22,11,0,*?*?*?*?*?*?*?*?*?*?*?*?*?*?*?*?*?*?*?*?*?*?,10.7,3.0,58,100545,771,1376,293,476.3,541.7,172.9,51012,55149,21358,3842,305,16.0,3,2,9999,99999,9,999999999,0.0,999,999,99
2050,3,22,12,0,*?*?*?*?*?*?*?*?*?*?*?*?*?*?*?*?*?*?*?*?*?*?,11.0,3.2,58,100545,789,1377,294,488.5,542.9,177.3,52350,55423,21843,4003,310,17.5,3,2,9999,99999,9,999999999,0.0,999,999,99
2050,3,22,13,0,*?*?*?*?*?*?*?*?*?*?*?*?*?*?*?*?*?*?*?*?*?*?,11.0,2.9,56,100545,754,1376,299,455.7,488.9,187.7,48241,49572,22777,4157,305,17.0,4,2,9999,99999,9,999999999,0.0,999,999,99
2050,3,22,14,0,*?*?*?*?*?*?*?*?*?*?*?*?*?*?*?*?*?*?*?*?*?*?,11.2,3.9,60,100545,670,1377,306,384.4,414.9,182.6,40150,41275,22019,3848,300,15.5,5,3,9999,99999,9,999999999,0.0,999,999,99
2050,3,22,15,0,*?*?*?*?*?*?*?*?*?*?*?*?*?*?*?*?*?*?*?*?*?*?,11.4,4.1,60,100545,540,1375,302,313.1,468.8,129.0,32949,44737,16240,2511,295,14.9,4,2,9999,99999,9,999999999,0.0,999,999,99
2050,3,22,16,0,*?*?*?*?*?*?*?*?*?*?*?*?*?*?*?*?*?*?*?*?*?*?,11.2,4.6,62,100545,376,1377,316,165.6,216.4,106.5,17485,18784,12383,2110,290,11.8,7,4,9999,99999,9,999999999,0.0,999,999,99
2050,3,22,17,0,*?*?*?*?*?*?*?*?*?*?*?*?*?*?*?*?*?*?*?*?*?*?,10.7,5.6,70,100545,187,1376,305,74.5,287.7,35.4,7612,18588,5341,632,285,11.8,5,3,9999,99999,9,999999999,0.0,999,999,99
2050,3,22,18,0,*?*?*?*?*?*?*?*?*?*?*?*?*?*?*?*?*?*?*?*?*?*?,9.7,6.1,77,100545,0,-0,322,0.0,-0.0,0.0,0,0,0,0,280,12.9,10,5,9999,99999,9,999999999,0.0,999,999,99
2050,3,22,19,0,*?*?*?*?*?*?*?*?*?*?*?*?*?*?*?*?*?*?*?*?*?*?,8.8,6.2,83,100545,0,-0,318,0.0,-0.0,0.0,0,0,0,0,250,13.9,10,5,9999,99999,9,999999999,0.0,999,999,99
2050,3,22,20,0,*?*?*?*?*?*?*?*?*?*?*?*?*?*?*?*?*?*?*?*?*?*?,7.8,6.6,90,100545,0,-0,314,0.0,-0.0,0.0,0,0,0,0,220,11.8,10,5,9999,99999,9,999999999,0.0,999,999,99
2050,3,22,21,0,*?*?*?*?*?*?*?*?*?*?*?*?*?*?*?*?*?*?*?*?*?*?,7.7,6.2,89,100545,0,-0,313,0.0,-0.0,0.0,0,0,0,0,190,12.9,10,5,9999,99999,9,999999999,0.0,999,999,99
2050,3,22,22,0,*?*?*?*?*?*?*?*?*?*?*?*?*?*?*?*?*?*?*?*?*?*?,6.9,6.4,95,100545,0,-0,310,0.0,-0.0,0.0,0,0,0,0,160,15.5,10,5,9999,99999,9,999999999,0.0,999,999,99
2050,3,22,23,0,*?*?*?*?*?*?*?*?*?*?*?*?*?*?*?*?*?*?*?*?*?*?,6.7,6.4,96,100545,0,-0,309,0.0,-0.0,0.0,0,0,0,0,130,14.4,10,5,9999,99999,9,999999999,0.0,999,999,99
2050,3,22,24,0,*?*?*?*?*?*?*?*?*?*?*?*?*?*?*?*?*?*?*?*?*?*?,6.0,3.9,85,100545,0,-0,306,0.0,-0.0,0.0,0,0,0,0,210,10.8,10,5,9999,99999,9,999999999,0.0,999,999,99
2050,3,23,1,0,*?*?*?*?*?*?*?*?*?*?*?*?*?*?*?*?*?*?*?*?*?*?,5.9,5.9,100,100816,0,-0,306,0.0,-0.0,0.0,0,0,0,0,92,14.4,10,5,9999,99999,9,999999999,0.0,999,999,99
2050,3,23,2,0,*?*?*?*?*?*?*?*?*?*?*?*?*?*?*?*?*?*?*?*?*?*?,5.4,5.5,100,100816,0,-0,303,0.0,-0.0,0.0,0,0,0,0,83,13.9,10,5,9999,99999,9,999999999,0.0,999,999,99
2050,3,23,3,0,*?*?*?*?*?*?*?*?*?*?*?*?*?*?*?*?*?*?*?*?*?*?,6.2,6.1,100,100816,0,-0,307,0.0,-0.0,0.0,0,0,0,0,75,16.5,10,5,9999,99999,9,999999999,0.0,999,999,99
2050,3,23,4,0,*?*?*?*?*?*?*?*?*?*?*?*?*?*?*?*?*?*?*?*?*?*?,6.2,6.1,100,100816,0,-0,307,0.0,-0.0,0.0,0,0,0,0,67,16.5,10,5,9999,99999,9,999999999,0.0,999,999,99
2050,3,23,5,0,*?*?*?*?*?*?*?*?*?*?*?*?*?*?*?*?*?*?*?*?*?*?,5.6,5.3,99,100816,0,-0,304,0.0,-0.0,0.0,0,0,0,0,58,17.0,10,5,9999,99999,9,999999999,0.0,999,999,99
2050,3,23,6,0,*?*?*?*?*?*?*?*?*?*?*?*?*?*?*?*?*?*?*?*?*?*?,5.1,5.0,100,100816,59,1373,302,0.0,0.0,0.0,0,0,0,0,50,16.0,10,5,9999,99999,9,999999999,0.0,999,999,99
2050,3,23,7,0,*?*?*?*?*?*?*?*?*?*?*?*?*?*?*?*?*?*?*?*?*?*?,5.9,4.1,90,100816,257,1373,306,37.2,0.0,37.2,4347,0,4355,1451,65,15.5,10,5,9999,99999,9,999999999,0.0,999,999,99
2050,3,23,8,0,*?*?*?*?*?*?*?*?*?*?*?*?*?*?*?*?*?*?*?*?*?*?,6.6,5.6,94,100816,440,1376,305,128.1,53.3,111.0,14056,4891,12533,3039,80,16.5,9,5,9999,99999,9,999999999,0.0,999,999,99
2050,3,23,9,0,*?*?*?*?*?*?*?*?*?*?*?*?*?*?*?*?*?*?*?*?*?*?,8.8,5.3,80,100816,594,1375,314,181.6,55.9,157.5,19958,5432,17751,4620,95,11.8,9,5,9999,99999,9,999999999,0.0,999,999,99
2050,3,23,10,0,*?*?*?*?*?*?*?*?*?*?*?*?*?*?*?*?*?*?*?*?*?*?,9.3,5.1,76,100816,710,1376,321,127.6,0.0,127.6,15099,0,15155,5759,110,12.9,10,5,9999,99999,9,999999999,0.0,999,999,99
2050,3,23,11,0,*?*?*?*?*?*?*?*?*?*?*?*?*?*?*?*?*?*?*?*?*?*?,10.2,5.5,74,100816,779,1376,316,325.4,144.9,243.4,35578,15086,27280,6370,125,12.4,8,4,9999,99999,9,999999999,0.0,999,999,99
2050,3,23,12,0,*?*?*?*?*?*?*?*?*?*?*?*?*?*?*?*?*?*?*?*?*?*?,10.8,4.3,65,100816,796,1375,314,394.2,243.1,253.4,42210,25705,27944,6225,140,11.8,7,4,9999,99999,9,999999999,0.0,999,999,99
2050,3,23,13,0,*?*?*?*?*?*?*?*?*?*?*?*?*?*?*?*?*?*?*?*?*?*?,10.3,4.8,69,100816,761,1375,321,239.6,57.6,207.7,26376,5762,23409,6647,142,12.9,9,5,9999,99999,9,999999999,0.0,999,999,99
2050,3,23,14,0,*?*?*?*?*?*?*?*?*?*?*?*?*?*?*?*?*?*?*?*?*?*?,10.8,5.0,68,100816,676,1375,319,278.4,142.7,208.3,30377,14586,23452,5152,143,11.8,8,4,9999,99999,9,999999999,0.0,999,999,99
2050,3,23,15,0,*?*?*?*?*?*?*?*?*?*?*?*?*?*?*?*?*?*?*?*?*?*?,10.3,5.1,71,100816,547,1375,316,219.0,138.7,163.8,23849,13631,18576,3831,145,11.8,8,4,9999,99999,9,999999999,0.0,999,999,99
2050,3,23,16,0,*?*?*?*?*?*?*?*?*?*?*?*?*?*?*?*?*?*?*?*?*?*?,10.6,4.6,67,100816,383,1377,313,169.3,217.4,108.9,17881,19004,12648,2164,147,13.4,7,4,9999,99999,9,999999999,0.0,999,999,99
2050,3,23,17,0,*?*?*?*?*?*?*?*?*?*?*?*?*?*?*?*?*?*?*?*?*?*?,10.5,4.8,69,100816,194,1377,317,56.4,101.0,42.2,6038,6162,5163,761,148,11.8,8,4,9999,99999,9,999999999,0.0,999,999,99
2050,3,23,18,0,*?*?*?*?*?*?*?*?*?*?*?*?*?*?*?*?*?*?*?*?*?*?,9.4,6.1,81,100816,0,-0,321,0.0,-0.0,0.0,0,0,0,0,150,12.4,10,5,9999,99999,9,999999999,0.0,999,999,99
2050,3,23,19,0,*?*?*?*?*?*?*?*?*?*?*?*?*?*?*?*?*?*?*?*?*?*?,8.0,6.4,91,100816,0,-0,315,0.0,-0.0,0.0,0,0,0,0,150,18.5,10,5,9999,99999,9,999999999,0.0,999,999,99
2050,3,23,20,0,*?*?*?*?*?*?*?*?*?*?*?*?*?*?*?*?*?*?*?*?*?*?,7.4,6.4,94,100816,0,-0,312,0.0,-0.0,0.0,0,0,0,0,150,16.5,10,5,9999,99999,9,999999999,0.0,999,999,99
2050,3,23,21,0,*?*?*?*?*?*?*?*?*?*?*?*?*?*?*?*?*?*?*?*?*?*?,6.9,6.9,100,100816,0,-0,310,0.0,-0.0,0.0,0,0,0,0,150,12.9,10,5,9999,99999,9,999999999,0.0,999,999,99
2050,3,23,22,0,*?*?*?*?*?*?*?*?*?*?*?*?*?*?*?*?*?*?*?*?*?*?,7.1,7.1,100,100816,0,-0,311,0.0,-0.0,0.0,0,0,0,0,150,18.0,10,5,9999,99999,9,999999999,0.0,999,999,99
2050,3,23,23,0,*?*?*?*?*?*?*?*?*?*?*?*?*?*?*?*?*?*?*?*?*?*?,6.7,6.2,99,100816,0,-0,309,0.0,-0.0,0.0,0,0,0,0,150,13.4,10,5,9999,99999,9,999999999,0.0,999,999,99
2050,3,23,24,0,*?*?*?*?*?*?*?*?*?*?*?*?*?*?*?*?*?*?*?*?*?*?,6.4,6.4,100,100816,0,-0,308,0.0,-0.0,0.0,0,0,0,0,100,14.9,10,5,9999,99999,9,999999999,0.0,999,999,99
2050,3,24,1,0,*?*?*?*?*?*?*?*?*?*?*?*?*?*?*?*?*?*?*?*?*?*?,5.8,5.1,96,100928,0,-0,305,0.0,-0.0,0.0,0,0,0,0,153,18.5,10,5,9999,99999,9,999999999,0.0,999,999,99
2050,3,24,2,0,*?*?*?*?*?*?*?*?*?*?*?*?*?*?*?*?*?*?*?*?*?*?,5.6,4.6,94,100928,0,-0,304,0.0,-0.0,0.0,0,0,0,0,157,18.5,10,5,9999,99999,9,999999999,0.0,999,999,99
2050,3,24,3,0,*?*?*?*?*?*?*?*?*?*?*?*?*?*?*?*?*?*?*?*?*?*?,5.0,3.9,95,100928,0,-0,302,0.0,-0.0,0.0,0,0,0,0,160,16.0,10,5,9999,99999,9,999999999,0.0,999,999,99
2050,3,24,4,0,*?*?*?*?*?*?*?*?*?*?*?*?*?*?*?*?*?*?*?*?*?*?,4.4,3.9,99,100928,0,-0,299,0.0,-0.0,0.0,0,0,0,0,163,13.9,10,5,9999,99999,9,999999999,0.0,999,999,99
2050,3,24,5,0,*?*?*?*?*?*?*?*?*?*?*?*?*?*?*?*?*?*?*?*?*?*?,4.6,3.2,92,100928,0,-0,300,0.0,-0.0,0.0,0,0,0,0,167,14.9,10,5,9999,99999,9,999999999,0.0,999,999,99
2050,3,24,6,0,*?*?*?*?*?*?*?*?*?*?*?*?*?*?*?*?*?*?*?*?*?*?,4.8,4.1,97,100928,68,1377,301,0.0,0.0,0.0,0,0,0,0,170,13.4,10,5,9999,99999,9,999999999,0.0,999,999,99
2050,3,24,7,0,*?*?*?*?*?*?*?*?*?*?*?*?*?*?*?*?*?*?*?*?*?*?,5.0,3.9,94,100928,266,1375,302,39.0,0.0,39.0,4550,0,4558,1522,197,12.9,10,5,9999,99999,9,999999999,0.0,999,999,99
2050,3,24,8,0,*?*?*?*?*?*?*?*?*?*?*?*?*?*?*?*?*?*?*?*?*?*?,6.1,5.5,98,100928,448,1374,307,75.4,0.0,75.4,8810,0,8834,3111,223,12.9,10,5,9999,99999,9,999999999,0.0,999,999,99
2050,3,24,9,0,*?*?*?*?*?*?*?*?*?*?*?*?*?*?*?*?*?*?*?*?*?*?,7.8,6.6,93,100928,602,1374,314,106.2,0.0,106.2,12492,0,12534,4622,250,14.4,10,5,9999,99999,9,999999999,0.0,999,999,99
2050,3,24,10,0,*?*?*?*?*?*?*?*?*?*?*?*?*?*?*?*?*?*?*?*?*?*?,10.1,7.0,83,100928,718,1376,324,129.3,0.0,129.3,15300,0,15357,5848,277,13.9,10,5,9999,99999,9,999999999,0.0,999,999,99
2050,3,24,11,0,*?*?*?*?*?*?*?*?*?*?*?*?*?*?*?*?*?*?*?*?*?*?,11.0,6.2,73,100928,786,1375,328,143.0,0.0,143.0,16990,0,17058,6607,303,12.4,10,5,9999,99999,9,999999999,0.0,999,999,99
2050,3,24,12,0,*?*?*?*?*?*?*?*?*?*?*?*?*?*?*?*?*?*?*?*?*?*?,11.4,6.4,73,100928,803,1374,330,146.4,0.0,146.4,17419,0,17489,6802,330,11.8,10,5,9999,99999,9,999999999,0.0,999,999,99
2050,3,24,13,0,*?*?*?*?*?*?*?*?*?*?*?*?*?*?*?*?*?*?*?*?*?*?,11.6,6.1,71,100928,768,1374,331,139.4,0.0,139.4,16549,0,16613,6407,283,13.9,10,5,9999,99999,9,999999999,0.0,999,999,99
2050,3,24,14,0,*?*?*?*?*?*?*?*?*?*?*?*?*?*?*?*?*?*?*?*?*?*?,11.3,5.9,71,100928,683,1375,330,122.4,0.0,122.4,14458,0,14510,5475,237,13.4,10,5,9999,99999,9,999999999,0.0,999,999,99
2050,3,24,15,0,*?*?*?*?*?*?*?*?*?*?*?*?*?*?*?*?*?*?*?*?*?*?,11.5,6.7,74,100928,554,1375,331,96.5,0.0,96.5,11326,0,11362,4131,190,14.4,10,5,9999,99999,9,999999999,0.0,999,999,99
2050,3,24,16,0,*?*?*?*?*?*?*?*?*?*?*?*?*?*?*?*?*?*?*?*?*?*?,11.4,7.6,79,100928,389,1374,330,63.6,0.0,63.6,7417,0,7436,2571,143,15.5,10,5,9999,99999,9,999999999,0.0,999,999,99
2050,3,24,17,0,*?*?*?*?*?*?*?*?*?*?*?*?*?*?*?*?*?*?*?*?*?*?,10.8,8.3,85,100928,201,1378,327,25.9,0.0,25.9,3041,0,3045,1002,97,13.9,10,5,9999,99999,9,999999999,0.0,999,999,99
2050,3,24,18,0,*?*?*?*?*?*?*?*?*?*?*?*?*?*?*?*?*?*?*?*?*?*?,9.5,8.4,95,100928,1,2333,321,0.0,0.0,0.0,0,0,0,0,50,13.9,10,5,9999,99999,9,999999999,0.0,999,999,99
2050,3,24,19,0,*?*?*?*?*?*?*?*?*?*?*?*?*?*?*?*?*?*?*?*?*?*?,8.1,8.1,100,100928,0,-0,315,0.0,-0.0,0.0,0,0,0,0,52,15.5,10,5,9999,99999,9,999999999,0.0,999,999,99
2050,3,24,20,0,*?*?*?*?*?*?*?*?*?*?*?*?*?*?*?*?*?*?*?*?*?*?,7.8,7.7,100,100928,0,-0,314,0.0,-0.0,0.0,0,0,0,0,53,16.5,10,5,9999,99999,9,999999999,0.0,999,999,99
2050,3,24,21,0,*?*?*?*?*?*?*?*?*?*?*?*?*?*?*?*?*?*?*?*?*?*?,7.0,7.0,100,100928,0,-0,310,0.0,-0.0,0.0,0,0,0,0,55,16.0,10,5,9999,99999,9,999999999,0.0,999,999,99
2050,3,24,22,0,*?*?*?*?*?*?*?*?*?*?*?*?*?*?*?*?*?*?*?*?*?*?,7.1,7.1,100,100928,0,-0,311,0.0,-0.0,0.0,0,0,0,0,57,17.5,10,5,9999,99999,9,999999999,0.0,999,999,99
2050,3,24,23,0,*?*?*?*?*?*?*?*?*?*?*?*?*?*?*?*?*?*?*?*?*?*?,6.7,6.7,100,100928,0,-0,309,0.0,-0.0,0.0,0,0,0,0,58,18.0,10,5,9999,99999,9,999999999,0.0,999,999,99
2050,3,24,24,0,*?*?*?*?*?*?*?*?*?*?*?*?*?*?*?*?*?*?*?*?*?*?,6.2,5.6,98,100928,0,-0,307,0.0,-0.0,0.0,0,0,0,0,150,18.0,10,5,9999,99999,9,999999999,0.0,999,999,99
2050,3,25,1,0,*?*?*?*?*?*?*?*?*?*?*?*?*?*?*?*?*?*?*?*?*?*?,6.3,5.9,95,102171,0,-0,307,0.0,-0.0,0.0,0,0,0,0,55,18.5,10,5,9999,99999,9,999999999,0.0,999,999,99
2050,3,25,2,0,*?*?*?*?*?*?*?*?*?*?*?*?*?*?*?*?*?*?*?*?*?*?,6.0,5.5,95,102171,0,-0,306,0.0,-0.0,0.0,0,0,0,0,50,18.5,10,5,9999,99999,9,999999999,0.0,999,999,99
2050,3,25,3,0,*?*?*?*?*?*?*?*?*?*?*?*?*?*?*?*?*?*?*?*?*?*?,6.1,5.9,97,102171,0,-0,306,0.0,-0.0,0.0,0,0,0,0,45,16.0,10,5,9999,99999,9,999999999,0.0,999,999,99
2050,3,25,4,0,*?*?*?*?*?*?*?*?*?*?*?*?*?*?*?*?*?*?*?*?*?*?,6.3,6.4,98,102171,0,-0,307,0.0,-0.0,0.0,0,0,0,0,40,13.9,10,5,9999,99999,9,999999999,0.0,999,999,99
2050,3,25,5,0,*?*?*?*?*?*?*?*?*?*?*?*?*?*?*?*?*?*?*?*?*?*?,5.8,5.8,98,102171,0,-0,305,0.0,-0.0,0.0,0,0,0,0,35,14.9,10,5,9999,99999,9,999999999,0.0,999,999,99
2050,3,25,6,0,*?*?*?*?*?*?*?*?*?*?*?*?*?*?*?*?*?*?*?*?*?*?,5.3,5.3,98,102171,77,1380,303,1.1,0.0,1.1,156,-0,155,47,30,13.4,10,5,9999,99999,9,999999999,0.0,999,999,99
2050,3,25,7,0,*?*?*?*?*?*?*?*?*?*?*?*?*?*?*?*?*?*?*?*?*?*?,6.2,6.2,97,102171,275,1376,307,40.7,0.0,40.7,4752,0,4761,1593,28,12.9,10,5,9999,99999,9,999999999,0.0,999,999,99
2050,3,25,8,0,*?*?*?*?*?*?*?*?*?*?*?*?*?*?*?*?*?*?*?*?*?*?,7.2,6.4,93,102171,457,1375,311,77.2,0.0,77.2,9013,0,9039,3191,27,12.9,10,5,9999,99999,9,999999999,0.0,999,999,99
2050,3,25,9,0,*?*?*?*?*?*?*?*?*?*?*?*?*?*?*?*?*?*?*?*?*?*?,9.4,7.3,84,102171,610,1373,317,187.4,56.1,162.5,20601,5475,18318,4806,25,14.4,9,5,9999,99999,9,999999999,0.0,999,999,99
2050,3,25,10,0,*?*?*?*?*?*?*?*?*?*?*?*?*?*?*?*?*?*?*?*?*?*?,11.1,7.3,76,102171,725,1374,325,227.4,57.3,197.1,25018,5707,22213,6185,23,13.9,9,5,9999,99999,9,999999999,0.0,999,999,99
2050,3,25,11,0,*?*?*?*?*?*?*?*?*?*?*?*?*?*?*?*?*?*?*?*?*?*?,12.1,6.4,66,102171,793,1373,325,332.7,145.2,248.9,36377,15148,27862,6577,22,12.4,8,4,9999,99999,9,999999999,0.0,999,999,99
2050,3,25,12,0,*?*?*?*?*?*?*?*?*?*?*?*?*?*?*?*?*?*?*?*?*?*?,12.6,5.8,62,102171,811,1375,331,257.0,58.0,222.8,28305,5830,25107,7337,20,11.8,9,5,9999,99999,9,999999999,0.0,999,999,99
2050,3,25,13,0,*?*?*?*?*?*?*?*?*?*?*?*?*?*?*?*?*?*?*?*?*?*?,12.6,6.6,65,102171,775,1374,332,244.7,57.7,212.2,26942,5783,23907,6844,25,13.9,9,5,9999,99999,9,999999999,0.0,999,999,99
2050,3,25,14,0,*?*?*?*?*?*?*?*?*?*?*?*?*?*?*?*?*?*?*?*?*?*?,12.8,5.6,61,102171,690,1374,332,215.1,57.0,186.5,23658,5645,21015,5742,30,13.4,9,5,9999,99999,9,999999999,0.0,999,999,99
2050,3,25,15,0,*?*?*?*?*?*?*?*?*?*?*?*?*?*?*?*?*?*?*?*?*?*?,13.0,5.3,58,102171,560,1373,329,225.4,139.3,168.6,24548,13756,19101,3964,35,14.4,8,4,9999,99999,9,999999999,0.0,999,999,99
2050,3,25,16,0,*?*?*?*?*?*?*?*?*?*?*?*?*?*?*?*?*?*?*?*?*?*?,12.9,5.8,61,102171,396,1375,333,112.9,52.1,97.9,12387,4671,11055,2632,40,15.5,9,5,9999,99999,9,999999999,0.0,999,999,99
2050,3,25,17,0,*?*?*?*?*?*?*?*?*?*?*?*?*?*?*?*?*?*?*?*?*?*?,12.3,5.9,64,102171,207,1373,335,27.2,0.0,27.2,3196,0,3200,1054,45,13.9,10,5,9999,99999,9,999999999,0.0,999,999,99
2050,3,25,18,0,*?*?*?*?*?*?*?*?*?*?*?*?*?*?*?*?*?*?*?*?*?*?,11.0,6.2,71,102171,7,1302,328,0.0,0.0,0.0,0,0,0,0,50,13.9,10,5,9999,99999,9,999999999,0.0,999,999,99
2050,3,25,19,0,*?*?*?*?*?*?*?*?*?*?*?*?*?*?*?*?*?*?*?*?*?*?,9.6,6.2,77,102171,0,-0,322,0.0,-0.0,0.0,0,0,0,0,52,15.5,10,5,9999,99999,9,999999999,0.0,999,999,99
2050,3,25,20,0,*?*?*?*?*?*?*?*?*?*?*?*?*?*?*?*?*?*?*?*?*?*?,8.5,5.9,83,102171,0,-0,317,0.0,-0.0,0.0,0,0,0,0,53,16.5,10,5,9999,99999,9,999999999,0.1,999,999,99
2050,3,25,21,0,*?*?*?*?*?*?*?*?*?*?*?*?*?*?*?*?*?*?*?*?*?*?,8.3,6.1,84,102171,0,-0,316,0.0,-0.0,0.0,0,0,0,0,55,16.0,10,5,9999,99999,9,999999999,0.1,999,999,99
2050,3,25,22,0,*?*?*?*?*?*?*?*?*?*?*?*?*?*?*?*?*?*?*?*?*?*?,7.9,5.3,82,102171,0,-0,315,0.0,-0.0,0.0,0,0,0,0,57,17.5,10,5,9999,99999,9,999999999,0.1,999,999,99
2050,3,25,23,0,*?*?*?*?*?*?*?*?*?*?*?*?*?*?*?*?*?*?*?*?*?*?,7.5,5.3,84,102171,0,-0,313,0.0,-0.0,0.0,0,0,0,0,58,18.0,10,5,9999,99999,9,999999999,0.1,999,999,99
2050,3,25,24,0,*?*?*?*?*?*?*?*?*?*?*?*?*?*?*?*?*?*?*?*?*?*?,6.3,6.4,98,102171,0,-0,307,0.0,-0.0,0.0,0,0,0,0,60,18.0,10,5,9999,99999,9,999999999,0.0,999,999,99
2050,3,26,1,0,*?*?*?*?*?*?*?*?*?*?*?*?*?*?*?*?*?*?*?*?*?*?,6.3,3.2,81,101801,0,-0,308,0.0,-0.0,0.0,0,0,0,0,63,18.5,10,5,9999,99999,9,999999999,0.1,999,999,99
2050,3,26,2,0,*?*?*?*?*?*?*?*?*?*?*?*?*?*?*?*?*?*?*?*?*?*?,5.5,2.1,79,101801,0,-0,304,0.0,-0.0,0.0,0,0,0,0,67,18.5,10,5,9999,99999,9,999999999,0.1,999,999,99
2050,3,26,3,0,*?*?*?*?*?*?*?*?*?*?*?*?*?*?*?*?*?*?*?*?*?*?,5.3,1.7,77,101801,0,-0,304,0.0,-0.0,0.0,0,0,0,0,70,16.0,10,5,9999,99999,9,999999999,0.5,999,999,99
2050,3,26,4,0,*?*?*?*?*?*?*?*?*?*?*?*?*?*?*?*?*?*?*?*?*?*?,5.2,1.3,75,101801,0,-0,303,0.0,-0.0,0.0,0,0,0,0,73,13.9,10,5,9999,99999,9,999999999,0.6,999,999,99
2050,3,26,5,0,*?*?*?*?*?*?*?*?*?*?*?*?*?*?*?*?*?*?*?*?*?*?,4.8,0.8,76,101801,0,-0,302,0.0,-0.0,0.0,0,0,0,0,77,14.9,10,5,9999,99999,9,999999999,0.5,999,999,99
2050,3,26,6,0,*?*?*?*?*?*?*?*?*?*?*?*?*?*?*?*?*?*?*?*?*?*?,4.3,1.5,81,101801,85,1367,294,5.0,10.7,4.4,599,362,633,66,80,13.4,9,5,9999,99999,9,999999999,0.5,999,999,99
2050,3,26,7,0,*?*?*?*?*?*?*?*?*?*?*?*?*?*?*?*?*?*?*?*?*?*?,5.4,1.7,76,101801,283,1373,304,42.5,0.0,42.5,4951,0,4961,1664,83,12.9,10,5,9999,99999,9,999999999,0.5,999,999,99
2050,3,26,8,0,*?*?*?*?*?*?*?*?*?*?*?*?*?*?*?*?*?*?*?*?*?*?,6.4,2.9,78,101801,465,1374,294,214.5,226.2,137.9,22684,21191,15856,2834,87,12.9,7,4,9999,99999,9,999999999,0.5,999,999,99
2050,3,26,9,0,*?*?*?*?*?*?*?*?*?*?*?*?*?*?*?*?*?*?*?*?*?*?,8.2,3.2,71,101801,618,1373,307,252.2,141.2,188.6,27495,14183,21330,4544,90,14.4,8,4,9999,99999,9,999999999,0.5,999,999,99
2050,3,26,10,0,*?*?*?*?*?*?*?*?*?*?*?*?*?*?*?*?*?*?*?*?*?*?,10.1,3.4,63,101801,733,1374,310,360.4,241.1,231.7,38493,25146,25788,5448,93,13.9,7,4,9999,99999,9,999999999,0.5,999,999,99
2050,3,26,11,0,*?*?*?*?*?*?*?*?*?*?*?*?*?*?*?*?*?*?*?*?*?*?,11.4,3.9,60,101801,801,1374,311,440.8,338.7,243.3,47407,35762,27042,5947,97,12.4,6,3,9999,99999,9,999999999,0.5,999,999,99
2050,3,26,12,0,*?*?*?*?*?*?*?*?*?*?*?*?*?*?*?*?*?*?*?*?*?*?,12.3,4.5,59,101801,818,1374,306,499.1,493.0,205.6,52974,50355,24738,4826,100,11.8,4,2,9999,99999,9,999999999,0.5,999,999,99
2050,3,26,13,0,*?*?*?*?*?*?*?*?*?*?*?*?*?*?*?*?*?*?*?*?*?*?,12.0,3.9,57,101801,782,1373,299,485.0,542.6,176.0,51970,55235,21743,3956,97,13.9,3,2,9999,99999,9,999999999,0.5,999,999,99
2050,3,26,14,0,*?*?*?*?*?*?*?*?*?*?*?*?*?*?*?*?*?*?*?*?*?*?,12.4,3.9,56,101801,697,1374,316,377.8,333.7,208.6,40442,34551,23444,4743,93,13.4,6,3,9999,99999,9,999999999,0.5,999,999,99
2050,3,26,15,0,*?*?*?*?*?*?*?*?*?*?*?*?*?*?*?*?*?*?*?*?*?*?,12.1,4.3,59,101801,567,1373,324,228.6,139.5,171.0,24898,13802,19372,4031,90,14.4,8,4,9999,99999,9,999999999,0.2,999,999,99
2050,3,26,16,0,*?*?*?*?*?*?*?*?*?*?*?*?*?*?*?*?*?*?*?*?*?*?,12.0,3.9,58,101801,402,1372,329,115.2,52.3,99.9,12646,4708,11284,2693,87,15.5,9,5,9999,99999,9,999999999,0.0,999,999,99
2050,3,26,17,0,*?*?*?*?*?*?*?*?*?*?*?*?*?*?*?*?*?*?*?*?*?*?,11.8,3.9,59,101801,214,1375,328,49.7,42.4,43.1,5504,2969,5103,912,83,13.9,9,5,9999,99999,9,999999999,0.0,999,999,99
2050,3,26,18,0,*?*?*?*?*?*?*?*?*?*?*?*?*?*?*?*?*?*?*?*?*?*?,10.7,4.3,64,101801,14,1358,327,0.0,0.0,0.0,0,0,0,0,80,13.9,10,5,9999,99999,9,999999999,0.0,999,999,99
2050,3,26,19,0,*?*?*?*?*?*?*?*?*?*?*?*?*?*?*?*?*?*?*?*?*?*?,9.1,2.9,65,101801,0,-0,320,0.0,-0.0,0.0,0,0,0,0,78,15.5,10,5,9999,99999,9,999999999,0.4,999,999,99
2050,3,26,20,0,*?*?*?*?*?*?*?*?*?*?*?*?*?*?*?*?*?*?*?*?*?*?,7.7,2.7,70,101801,0,-0,314,0.0,-0.0,0.0,0,0,0,0,77,16.5,10,5,9999,99999,9,999999999,0.0,999,999,99
2050,3,26,21,0,*?*?*?*?*?*?*?*?*?*?*?*?*?*?*?*?*?*?*?*?*?*?,7.4,1.9,68,101801,0,-0,313,0.0,-0.0,0.0,0,0,0,0,75,16.0,10,5,9999,99999,9,999999999,0.0,999,999,99
2050,3,26,22,0,*?*?*?*?*?*?*?*?*?*?*?*?*?*?*?*?*?*?*?*?*?*?,6.9,1.9,71,101801,0,-0,311,0.0,-0.0,0.0,0,0,0,0,73,17.5,10,5,9999,99999,9,999999999,0.0,999,999,99
2050,3,26,23,0,*?*?*?*?*?*?*?*?*?*?*?*?*?*?*?*?*?*?*?*?*?*?,8.1,3.0,71,101801,0,-0,316,0.0,-0.0,0.0,0,0,0,0,72,18.0,10,5,9999,99999,9,999999999,0.0,999,999,99
2050,3,26,24,0,*?*?*?*?*?*?*?*?*?*?*?*?*?*?*?*?*?*?*?*?*?*?,7.2,4.3,82,101801,0,-0,312,0.0,-0.0,0.0,0,0,0,0,60,18.0,10,5,9999,99999,9,999999999,0.1,999,999,99
2050,3,27,1,0,*?*?*?*?*?*?*?*?*?*?*?*?*?*?*?*?*?*?*?*?*?*?,10.0,8.0,85,102194,0,-0,323,0.0,-0.0,0.0,0,0,0,0,65,18.5,10,5,9999,99999,9,999999999,0.0,999,999,99
2050,3,27,2,0,*?*?*?*?*?*?*?*?*?*?*?*?*?*?*?*?*?*?*?*?*?*?,9.7,9.7,98,102194,0,-0,322,0.0,-0.0,0.0,0,0,0,0,60,18.5,10,5,9999,99999,9,999999999,0.0,999,999,99
2050,3,27,3,0,*?*?*?*?*?*?*?*?*?*?*?*?*?*?*?*?*?*?*?*?*?*?,9.3,9.3,98,102194,0,-0,320,0.0,-0.0,0.0,0,0,0,0,55,16.0,10,5,9999,99999,9,999999999,0.0,999,999,99
2050,3,27,4,0,*?*?*?*?*?*?*?*?*?*?*?*?*?*?*?*?*?*?*?*?*?*?,9.7,9.7,98,102194,0,-0,322,0.0,-0.0,0.0,0,0,0,0,50,13.9,10,5,9999,99999,9,999999999,0.0,999,999,99
2050,3,27,5,0,*?*?*?*?*?*?*?*?*?*?*?*?*?*?*?*?*?*?*?*?*?*?,9.9,9.8,97,102194,0,-0,296,0.0,-0.0,0.0,0,0,0,0,45,14.9,2,1,9999,99999,9,999999999,0.0,999,999,99
2050,3,27,6,0,*?*?*?*?*?*?*?*?*?*?*?*?*?*?*?*?*?*?*?*?*?*?,9.7,8.7,91,102194,94,1371,286,16.0,163.4,4.8,1748,9849,836,172,40,13.4,0,0,9999,99999,9,999999999,0.0,999,999,99
2050,3,27,7,0,*?*?*?*?*?*?*?*?*?*?*?*?*?*?*?*?*?*?*?*?*?*?,10.1,9.7,96,102194,292,1374,290,152.4,502.2,45.7,15836,39624,6988,852,43,12.9,0,0,9999,99999,9,999999999,0.0,999,999,99
2050,3,27,8,0,*?*?*?*?*?*?*?*?*?*?*?*?*?*?*?*?*?*?*?*?*?*?,11.2,9.2,85,102194,473,1372,293,277.8,564.1,83.3,28802,51635,12020,1588,47,12.9,0,0,9999,99999,9,999999999,0.0,999,999,99
2050,3,27,9,0,*?*?*?*?*?*?*?*?*?*?*?*?*?*?*?*?*?*?*?*?*?*?,13.3,9.3,75,102194,626,1372,302,383.5,588.4,115.0,39888,56979,15979,2327,50,14.4,0,0,9999,99999,9,999999999,0.0,999,999,99
2050,3,27,10,0,*?*?*?*?*?*?*?*?*?*?*?*?*?*?*?*?*?*?*?*?*?*?,15.3,8.7,63,102194,740,1372,309,462.4,600.0,138.7,48254,59428,18766,3017,53,13.9,0,0,9999,99999,9,999999999,0.0,999,999,99
2050,3,27,11,0,*?*?*?*?*?*?*?*?*?*?*?*?*?*?*?*?*?*?*?*?*?*?,15.9,9.6,65,102194,808,1372,314,509.1,605.3,152.7,53246,60479,20349,3518,57,12.4,0,0,9999,99999,9,999999999,0.0,999,999,99
2050,3,27,12,0,*?*?*?*?*?*?*?*?*?*?*?*?*?*?*?*?*?*?*?*?*?*?,16.6,8.5,58,102194,825,1373,314,520.5,606.5,156.1,54469,60703,20730,3654,60,11.8,0,0,9999,99999,9,999999999,0.0,999,999,99
2050,3,27,13,0,*?*?*?*?*?*?*?*?*?*?*?*?*?*?*?*?*?*?*?*?*?*?,16.8,6.9,51,102194,789,1373,311,495.8,603.9,148.7,51819,60205,19904,3366,60,13.9,0,0,9999,99999,9,999999999,0.0,999,999,99
2050,3,27,14,0,*?*?*?*?*?*?*?*?*?*?*?*?*?*?*?*?*?*?*?*?*?*?,16.9,7.3,52,102194,703,1372,313,436.6,596.6,131.0,45514,58734,17872,2774,60,13.4,0,0,9999,99999,9,999999999,0.0,999,999,99
2050,3,27,15,0,*?*?*?*?*?*?*?*?*?*?*?*?*?*?*?*?*?*?*?*?*?*?,16.8,8.1,56,102194,574,1374,314,347.1,581.5,104.1,36064,55472,14651,2055,60,14.4,0,0,9999,99999,9,999999999,0.0,999,999,99
2050,3,27,16,0,*?*?*?*?*?*?*?*?*?*?*?*?*?*?*?*?*?*?*?*?*?*?,16.8,9.2,60,102194,409,1373,317,233.4,548.5,70.0,24191,48312,10283,1316,60,15.5,0,0,9999,99999,9,999999999,0.0,999,999,99
2050,3,27,17,0,*?*?*?*?*?*?*?*?*?*?*?*?*?*?*?*?*?*?*?*?*?*?,16.6,10.3,65,102194,220,1370,319,103.2,450.0,31.0,10541,33187,4996,608,60,13.9,0,0,9999,99999,9,999999999,0.0,999,999,99
2050,3,27,18,0,*?*?*?*?*?*?*?*?*?*?*?*?*?*?*?*?*?*?*?*?*?*?,15.2,11.1,75,102194,21,1379,334,0.0,0.0,0.0,0,0,0,0,60,13.9,6,3,9999,99999,9,999999999,0.0,999,999,99
2050,3,27,19,0,*?*?*?*?*?*?*?*?*?*?*?*?*?*?*?*?*?*?*?*?*?*?,14.4,10.5,76,102194,0,-0,344,0.0,-0.0,0.0,0,0,0,0,60,15.5,10,5,9999,99999,9,999999999,0.0,999,999,99
2050,3,27,20,0,*?*?*?*?*?*?*?*?*?*?*?*?*?*?*?*?*?*?*?*?*?*?,12.8,10.9,86,102194,0,-0,336,0.0,-0.0,0.0,0,0,0,0,60,16.5,10,5,9999,99999,9,999999999,0.0,999,999,99
2050,3,27,21,0,*?*?*?*?*?*?*?*?*?*?*?*?*?*?*?*?*?*?*?*?*?*?,12.5,10.8,87,102194,0,-0,334,0.0,-0.0,0.0,0,0,0,0,60,16.0,10,5,9999,99999,9,999999999,0.0,999,999,99
2050,3,27,22,0,*?*?*?*?*?*?*?*?*?*?*?*?*?*?*?*?*?*?*?*?*?*?,12.3,10.8,88,102194,0,-0,334,0.0,-0.0,0.0,0,0,0,0,60,17.5,10,5,9999,99999,9,999999999,0.0,999,999,99
2050,3,27,23,0,*?*?*?*?*?*?*?*?*?*?*?*?*?*?*?*?*?*?*?*?*?*?,11.0,10.4,94,102194,0,-0,328,0.0,-0.0,0.0,0,0,0,0,60,18.0,10,5,9999,99999,9,999999999,0.0,999,999,99
2050,3,27,24,0,*?*?*?*?*?*?*?*?*?*?*?*?*?*?*?*?*?*?*?*?*?*?,9.3,5.8,77,102194,0,-0,321,0.0,-0.0,0.0,0,0,0,0,70,18.0,10,5,9999,99999,9,999999999,0.0,999,999,99
2050,3,28,1,0,*?*?*?*?*?*?*?*?*?*?*?*?*?*?*?*?*?*?*?*?*?*?,7.8,6.9,92,101821,0,-0,314,0.0,-0.0,0.0,0,0,0,0,62,18.5,10,5,9999,99999,9,999999999,0.0,999,999,99
2050,3,28,2,0,*?*?*?*?*?*?*?*?*?*?*?*?*?*?*?*?*?*?*?*?*?*?,6.6,5.0,87,101821,0,-0,309,0.0,-0.0,0.0,0,0,0,0,63,18.5,10,5,9999,99999,9,999999999,0.0,999,999,99
2050,3,28,3,0,*?*?*?*?*?*?*?*?*?*?*?*?*?*?*?*?*?*?*?*?*?*?,6.4,5.0,88,101821,0,-0,308,0.0,-0.0,0.0,0,0,0,0,65,16.0,10,5,9999,99999,9,999999999,0.0,999,999,99
2050,3,28,4,0,*?*?*?*?*?*?*?*?*?*?*?*?*?*?*?*?*?*?*?*?*?*?,5.6,4.6,92,101821,0,-0,304,0.0,-0.0,0.0,0,0,0,0,67,13.9,10,5,9999,99999,9,999999999,0.0,999,999,99
2050,3,28,5,0,*?*?*?*?*?*?*?*?*?*?*?*?*?*?*?*?*?*?*?*?*?*?,5.4,3.4,85,101821,0,-0,304,0.0,-0.0,0.0,0,0,0,0,68,14.9,10,5,9999,99999,9,999999999,0.0,999,999,99
2050,3,28,6,0,*?*?*?*?*?*?*?*?*?*?*?*?*?*?*?*?*?*?*?*?*?*?,5.4,3.4,85,101821,103,1374,304,6.4,0.0,6.4,794,-0,793,256,70,13.4,10,5,9999,99999,9,999999999,0.0,999,999,99
2050,3,28,7,0,*?*?*?*?*?*?*?*?*?*?*?*?*?*?*?*?*?*?*?*?*?*?,6.4,3.4,79,101821,300,1371,308,45.9,0.0,45.9,5352,0,5363,1807,70,12.9,10,5,9999,99999,9,999999999,0.0,999,999,99
2050,3,28,8,0,*?*?*?*?*?*?*?*?*?*?*?*?*?*?*?*?*?*?*?*?*?*?,7.4,3.0,72,101821,481,1371,308,142.9,54.2,123.9,15686,5074,13975,3451,70,12.9,9,5,9999,99999,9,999999999,0.0,999,999,99
2050,3,28,9,0,*?*?*?*?*?*?*?*?*?*?*?*?*?*?*?*?*?*?*?*?*?*?,9.2,3.6,66,101821,634,1372,311,259.8,141.6,194.3,28319,14332,21923,4715,70,14.4,8,4,9999,99999,9,999999999,0.0,999,999,99
2050,3,28,10,0,*?*?*?*?*?*?*?*?*?*?*?*?*?*?*?*?*?*?*?*?*?*?,11.1,3.9,60,101821,748,1372,281,467.9,600.7,140.4,48840,59564,18954,3072,70,13.9,0,0,9999,99999,9,999999999,0.0,999,999,99
2050,3,28,11,0,*?*?*?*?*?*?*?*?*?*?*?*?*?*?*?*?*?*?*?*?*?*?,12.3,3.4,54,101821,815,1371,290,514.3,599.7,157.9,53707,59889,20891,3649,70,12.4,1,0,9999,99999,9,999999999,0.0,999,999,99
2050,3,28,12,0,*?*?*?*?*?*?*?*?*?*?*?*?*?*?*?*?*?*?*?*?*?*?,12.8,3.2,51,101821,832,1373,291,525.5,600.8,161.3,54911,60104,21274,3789,70,11.8,1,0,9999,99999,9,999999999,0.0,999,999,99
2050,3,28,13,0,*?*?*?*?*?*?*?*?*?*?*?*?*?*?*?*?*?*?*?*?*?*?,12.5,4.3,56,101821,795,1371,312,467.0,422.8,221.8,48963,43081,26151,5160,68,13.9,5,3,9999,99999,9,999999999,0.0,999,999,99
2050,3,28,14,0,*?*?*?*?*?*?*?*?*?*?*?*?*?*?*?*?*?*?*?*?*?*?,12.7,4.1,55,101821,710,1372,303,436.2,537.1,158.3,46609,54113,19735,3359,67,13.4,3,2,9999,99999,9,999999999,0.0,999,999,99
2050,3,28,15,0,*?*?*?*?*?*?*?*?*?*?*?*?*?*?*?*?*?*?*?*?*?*?,12.9,3.8,53,101821,580,1372,318,307.8,326.2,169.9,32786,32651,19310,3633,65,14.4,6,3,9999,99999,9,999999999,0.0,999,999,99
2050,3,28,16,0,*?*?*?*?*?*?*?*?*?*?*?*?*?*?*?*?*?*?*?*?*?*?,12.8,3.2,51,101821,415,1371,332,119.9,52.7,104.0,13160,4778,11739,2817,63,15.5,9,5,9999,99999,9,999999999,0.0,999,999,99
2050,3,28,17,0,*?*?*?*?*?*?*?*?*?*?*?*?*?*?*?*?*?*?*?*?*?*?,11.5,3.2,56,101821,227,1372,326,54.3,43.7,47.1,6010,3145,5565,1001,62,13.9,9,5,9999,99999,9,999999999,0.0,999,999,99
2050,3,28,18,0,*?*?*?*?*?*?*?*?*?*?*?*?*?*?*?*?*?*?*?*?*?*?,11.6,5.5,65,101821,28,1390,331,0.0,0.0,0.0,0,0,0,0,60,13.9,10,5,9999,99999,9,999999999,0.0,999,999,99
2050,3,28,19,0,*?*?*?*?*?*?*?*?*?*?*?*?*?*?*?*?*?*?*?*?*?*?,9.3,5.5,75,101821,0,-0,321,0.0,-0.0,0.0,0,0,0,0,53,15.5,10,5,9999,99999,9,999999999,0.0,999,999,99
2050,3,28,20,0,*?*?*?*?*?*?*?*?*?*?*?*?*?*?*?*?*?*?*?*?*?*?,8.7,5.9,81,101821,0,-0,318,0.0,-0.0,0.0,0,0,0,0,47,16.5,10,5,9999,99999,9,999999999,0.0,999,999,99
2050,3,28,21,0,*?*?*?*?*?*?*?*?*?*?*?*?*?*?*?*?*?*?*?*?*?*?,8.2,5.5,82,101821,0,-0,316,0.0,-0.0,0.0,0,0,0,0,40,16.0,10,5,9999,99999,9,999999999,0.0,999,999,99
2050,3,28,22,0,*?*?*?*?*?*?*?*?*?*?*?*?*?*?*?*?*?*?*?*?*?*?,7.1,5.6,89,101821,0,-0,311,0.0,-0.0,0.0,0,0,0,0,33,17.5,10,5,9999,99999,9,999999999,0.0,999,999,99
2050,3,28,23,0,*?*?*?*?*?*?*?*?*?*?*?*?*?*?*?*?*?*?*?*?*?*?,7.3,5.8,89,101821,0,-0,312,0.0,-0.0,0.0,0,0,0,0,27,18.0,10,5,9999,99999,9,999999999,0.0,999,999,99
2050,3,28,24,0,*?*?*?*?*?*?*?*?*?*?*?*?*?*?*?*?*?*?*?*?*?*?,9.8,8.7,91,101821,0,-0,322,0.0,-0.0,0.0,0,0,0,0,60,18.0,10,5,9999,99999,9,999999999,0.0,999,999,99
2050,3,29,1,0,*?*?*?*?*?*?*?*?*?*?*?*?*?*?*?*?*?*?*?*?*?*?,7.6,4.8,80,101574,0,-0,313,0.0,-0.0,0.0,0,0,0,0,32,18.5,10,5,9999,99999,9,999999999,0.0,999,999,99
2050,3,29,2,0,*?*?*?*?*?*?*?*?*?*?*?*?*?*?*?*?*?*?*?*?*?*?,7.5,4.3,78,101574,0,-0,313,0.0,-0.0,0.0,0,0,0,0,43,18.5,10,5,9999,99999,9,999999999,0.0,999,999,99
2050,3,29,3,0,*?*?*?*?*?*?*?*?*?*?*?*?*?*?*?*?*?*?*?*?*?*?,7.7,5.1,82,101574,0,-0,314,0.0,-0.0,0.0,0,0,0,0,55,16.0,10,5,9999,99999,9,999999999,0.0,999,999,99
2050,3,29,4,0,*?*?*?*?*?*?*?*?*?*?*?*?*?*?*?*?*?*?*?*?*?*?,7.4,5.0,82,101574,0,-0,312,0.0,-0.0,0.0,0,0,0,0,67,13.9,10,5,9999,99999,9,999999999,0.0,999,999,99
2050,3,29,5,0,*?*?*?*?*?*?*?*?*?*?*?*?*?*?*?*?*?*?*?*?*?*?,7.5,4.3,79,101574,0,-0,277,0.0,-0.0,0.0,0,0,0,0,78,14.9,2,1,9999,99999,9,999999999,0.0,999,999,99
2050,3,29,6,0,*?*?*?*?*?*?*?*?*?*?*?*?*?*?*?*?*?*?*?*?*?*?,7.1,3.9,79,101574,111,1366,266,28.1,241.6,8.4,3025,15205,1432,267,90,13.4,0,0,9999,99999,9,999999999,0.0,999,999,99
2050,3,29,7,0,*?*?*?*?*?*?*?*?*?*?*?*?*?*?*?*?*?*?*?*?*?*?,6.6,3.2,77,101574,309,1373,262,164.3,511.2,49.3,17056,41167,7481,918,82,12.9,0,0,9999,99999,9,999999999,0.0,999,999,99
2050,3,29,8,0,*?*?*?*?*?*?*?*?*?*?*?*?*?*?*?*?*?*?*?*?*?*?,9.1,3.8,68,101574,489,1370,273,289.4,567.5,86.8,30010,52377,12465,1662,73,12.9,0,0,9999,99999,9,999999999,0.0,999,999,99
2050,3,29,9,0,*?*?*?*?*?*?*?*?*?*?*?*?*?*?*?*?*?*?*?*?*?*?,11.6,4.6,61,101574,642,1371,285,394.8,590.3,118.4,41080,57391,16385,2417,65,14.4,0,0,9999,99999,9,999999999,0.0,999,999,99
2050,3,29,10,0,*?*?*?*?*?*?*?*?*?*?*?*?*?*?*?*?*?*?*?*?*?*?,13.0,4.3,54,101574,755,1370,289,473.3,601.3,142.0,49415,59692,19135,3126,57,13.9,0,0,9999,99999,9,999999999,0.0,999,999,99
2050,3,29,11,0,*?*?*?*?*?*?*?*?*?*?*?*?*?*?*?*?*?*?*?*?*?*?,14.0,4.8,53,101574,822,1370,295,519.7,606.4,155.9,54372,60681,20693,3643,48,12.4,0,0,9999,99999,9,999999999,0.0,999,999,99
2050,3,29,12,0,*?*?*?*?*?*?*?*?*?*?*?*?*?*?*?*?*?*?*?*?*?*?,15.0,5.5,52,101574,838,1370,300,530.7,607.5,159.2,55553,60884,21055,3780,40,11.8,0,0,9999,99999,9,999999999,0.0,999,999,99
2050,3,29,13,0,*?*?*?*?*?*?*?*?*?*?*?*?*?*?*?*?*?*?*?*?*?*?,15.0,5.3,51,101574,802,1371,300,505.6,605.0,151.7,52867,60406,20228,3477,40,13.9,0,0,9999,99999,9,999999999,0.0,999,999,99
2050,3,29,14,0,*?*?*?*?*?*?*?*?*?*?*?*?*?*?*?*?*?*?*?*?*?*?,15.1,6.2,54,101574,716,1371,302,446.2,597.9,133.9,46527,59000,18202,2862,40,13.4,0,0,9999,99999,9,999999999,0.0,999,999,99
2050,3,29,15,0,*?*?*?*?*?*?*?*?*?*?*?*?*?*?*?*?*?*?*?*?*?*?,14.8,5.1,52,101574,586,1370,299,356.5,583.4,106.9,37039,55880,14988,2122,40,14.4,0,0,9999,99999,9,999999999,0.0,999,999,99
2050,3,29,16,0,*?*?*?*?*?*?*?*?*?*?*?*?*?*?*?*?*?*?*?*?*?*?,15.0,5.3,51,101574,422,1372,300,242.6,552.1,72.8,25148,49071,10647,1371,40,15.5,0,0,9999,99999,9,999999999,0.0,999,999,99
2050,3,29,17,0,*?*?*?*?*?*?*?*?*?*?*?*?*?*?*?*?*?*?*?*?*?*?,14.4,5.9,55,101574,233,1368,299,112.4,462.2,33.7,11447,34709,5410,651,40,13.9,0,0,9999,99999,9,999999999,0.0,999,999,99
2050,3,29,18,0,*?*?*?*?*?*?*?*?*?*?*?*?*?*?*?*?*?*?*?*?*?*?,12.9,5.8,61,101574,34,1358,315,0.0,0.0,0.0,0,0,0,0,40,13.9,5,3,9999,99999,9,999999999,0.0,999,999,99
2050,3,29,19,0,*?*?*?*?*?*?*?*?*?*?*?*?*?*?*?*?*?*?*?*?*?*?,11.7,5.9,66,101574,0,-0,332,0.0,-0.0,0.0,0,0,0,0,47,15.5,10,5,9999,99999,9,999999999,0.0,999,999,99
2050,3,29,20,0,*?*?*?*?*?*?*?*?*?*?*?*?*?*?*?*?*?*?*?*?*?*?,9.8,6.1,76,101574,0,-0,323,0.0,-0.0,0.0,0,0,0,0,53,16.5,10,5,9999,99999,9,999999999,0.0,999,999,99
2050,3,29,21,0,*?*?*?*?*?*?*?*?*?*?*?*?*?*?*?*?*?*?*?*?*?*?,10.0,5.0,70,101574,0,-0,324,0.0,-0.0,0.0,0,0,0,0,60,16.0,10,5,9999,99999,9,999999999,0.0,999,999,99
2050,3,29,22,0,*?*?*?*?*?*?*?*?*?*?*?*?*?*?*?*?*?*?*?*?*?*?,9.6,5.1,72,101574,0,-0,322,0.0,-0.0,0.0,0,0,0,0,67,17.5,10,5,9999,99999,9,999999999,0.0,999,999,99
2050,3,29,23,0,*?*?*?*?*?*?*?*?*?*?*?*?*?*?*?*?*?*?*?*?*?*?,9.5,4.8,71,101574,0,-0,322,0.0,-0.0,0.0,0,0,0,0,73,18.0,10,5,9999,99999,9,999999999,0.0,999,999,99
2050,3,29,24,0,*?*?*?*?*?*?*?*?*?*?*?*?*?*?*?*?*?*?*?*?*?*?,7.5,5.3,84,101574,0,-0,313,0.0,-0.0,0.0,0,0,0,0,20,18.0,10,5,9999,99999,9,999999999,0.0,999,999,99
2050,3,30,1,0,*?*?*?*?*?*?*?*?*?*?*?*?*?*?*?*?*?*?*?*?*?*?,9.4,3.6,67,101399,0,-0,322,0.0,-0.0,0.0,0,0,0,0,75,18.5,10,5,9999,99999,9,999999999,0.0,999,999,99
2050,3,30,2,0,*?*?*?*?*?*?*?*?*?*?*?*?*?*?*?*?*?*?*?*?*?*?,9.3,3.0,65,101399,0,-0,321,0.0,-0.0,0.0,0,0,0,0,70,18.5,10,5,9999,99999,9,999999999,0.0,999,999,99
2050,3,30,3,0,*?*?*?*?*?*?*?*?*?*?*?*?*?*?*?*?*?*?*?*?*?*?,9.1,3.0,66,101399,0,-0,320,0.0,-0.0,0.0,0,0,0,0,65,16.0,10,5,9999,99999,9,999999999,0.0,999,999,99
2050,3,30,4,0,*?*?*?*?*?*?*?*?*?*?*?*?*?*?*?*?*?*?*?*?*?*?,9.4,3.2,65,101399,0,-0,322,0.0,-0.0,0.0,0,0,0,0,60,13.9,10,5,9999,99999,9,999999999,0.0,999,999,99
2050,3,30,5,0,*?*?*?*?*?*?*?*?*?*?*?*?*?*?*?*?*?*?*?*?*?*?,9.6,3.6,66,101399,0,-0,323,0.0,-0.0,0.0,0,0,0,0,55,14.9,10,5,9999,99999,9,999999999,0.0,999,999,99
2050,3,30,6,0,*?*?*?*?*?*?*?*?*?*?*?*?*?*?*?*?*?*?*?*?*?*?,9.4,3.0,64,101399,120,1370,322,9.9,0.0,9.9,1200,-0,1200,390,50,13.4,10,5,9999,99999,9,999999999,0.0,999,999,99
2050,3,30,7,0,*?*?*?*?*?*?*?*?*?*?*?*?*?*?*?*?*?*?*?*?*?*?,9.8,3.4,64,101399,317,1371,289,168.2,463.3,61.1,17224,37286,8919,1101,55,12.9,3,2,9999,99999,9,999999999,0.0,999,999,99
2050,3,30,8,0,*?*?*?*?*?*?*?*?*?*?*?*?*?*?*?*?*?*?*?*?*?*?,11.3,3.9,60,101399,497,1369,296,291.7,511.8,105.9,31006,47944,13693,2005,60,12.9,3,2,9999,99999,9,999999999,0.0,999,999,99
2050,3,30,9,0,*?*?*?*?*?*?*?*?*?*?*?*?*?*?*?*?*?*?*?*?*?*?,12.7,4.5,57,101399,650,1371,317,350.3,331.1,193.4,37412,33961,21791,4286,65,14.4,6,3,9999,99999,9,999999999,0.0,999,999,99
2050,3,30,10,0,*?*?*?*?*?*?*?*?*?*?*?*?*?*?*?*?*?*?*?*?*?*?,13.8,5.8,58,101399,763,1371,314,463.7,489.7,191.0,49087,49746,23114,4273,70,13.9,4,2,9999,99999,9,999999999,0.0,999,999,99
2050,3,30,11,0,*?*?*?*?*?*?*?*?*?*?*?*?*?*?*?*?*?*?*?*?*?*?,15.0,6.7,58,101399,830,1371,303,524.9,606.9,157.5,54935,60781,20868,3707,75,12.4,0,0,9999,99999,9,999999999,0.0,999,999,99
2050,3,30,12,0,*?*?*?*?*?*?*?*?*?*?*?*?*?*?*?*?*?*?*?*?*?*?,14.9,7.0,59,101399,845,1370,308,535.6,601.7,164.4,55985,60276,21601,3919,80,11.8,1,0,9999,99999,9,999999999,0.0,999,999,99
2050,3,30,13,0,*?*?*?*?*?*?*?*?*?*?*?*?*?*?*?*?*?*?*?*?*?*?,14.9,7.0,59,101399,809,1371,338,340.7,145.5,254.9,37268,15212,28511,6814,77,13.9,8,4,9999,99999,9,999999999,0.0,999,999,99
2050,3,30,14,0,*?*?*?*?*?*?*?*?*?*?*?*?*?*?*?*?*?*?*?*?*?*?,14.7,6.9,59,101399,723,1371,324,420.6,418.7,199.8,43985,42165,23838,4378,73,13.4,5,3,9999,99999,9,999999999,0.0,999,999,99
2050,3,30,15,0,*?*?*?*?*?*?*?*?*?*?*?*?*?*?*?*?*?*?*?*?*?*?,15.0,5.8,54,101399,593,1371,315,356.8,525.4,129.5,38004,51312,16464,2559,70,14.4,3,2,9999,99999,9,999999999,0.0,999,999,99
2050,3,30,16,0,*?*?*?*?*?*?*?*?*?*?*?*?*?*?*?*?*?*?*?*?*?*?,15.1,5.5,53,101399,428,1370,315,244.3,498.0,88.7,24985,44001,12486,1615,67,15.5,3,2,9999,99999,9,999999999,0.0,999,999,99
2050,3,30,17,0,*?*?*?*?*?*?*?*?*?*?*?*?*?*?*?*?*?*?*?*?*?*?,14.8,5.1,52,101399,240,1371,337,78.1,112.4,58.4,8294,7824,7012,1087,63,13.9,8,4,9999,99999,9,999999999,0.0,999,999,99
2050,3,30,18,0,*?*?*?*?*?*?*?*?*?*?*?*?*?*?*?*?*?*?*?*?*?*?,13.8,4.6,54,101399,41,1370,342,0.0,0.0,0.0,0,0,0,0,60,13.9,10,5,9999,99999,9,999999999,0.0,999,999,99
2050,3,30,19,0,*?*?*?*?*?*?*?*?*?*?*?*?*?*?*?*?*?*?*?*?*?*?,12.3,5.8,64,101399,0,-0,335,0.0,-0.0,0.0,0,0,0,0,67,15.5,10,5,9999,99999,9,999999999,0.0,999,999,99
2050,3,30,20,0,*?*?*?*?*?*?*?*?*?*?*?*?*?*?*?*?*?*?*?*?*?*?,11.9,5.0,63,101399,0,-0,333,0.0,-0.0,0.0,0,0,0,0,73,16.5,10,5,9999,99999,9,999999999,0.0,999,999,99
2050,3,30,21,0,*?*?*?*?*?*?*?*?*?*?*?*?*?*?*?*?*?*?*?*?*?*?,11.0,4.5,64,101399,0,-0,329,0.0,-0.0,0.0,0,0,0,0,80,16.0,10,5,9999,99999,9,999999999,0.0,999,999,99
2050,3,30,22,0,*?*?*?*?*?*?*?*?*?*?*?*?*?*?*?*?*?*?*?*?*?*?,11.5,4.5,62,101399,0,-0,331,0.0,-0.0,0.0,0,0,0,0,87,17.5,10,5,9999,99999,9,999999999,0.0,999,999,99
2050,3,30,23,0,*?*?*?*?*?*?*?*?*?*?*?*?*?*?*?*?*?*?*?*?*?*?,10.9,3.8,61,101399,0,-0,328,0.0,-0.0,0.0,0,0,0,0,93,18.0,10,5,9999,99999,9,999999999,0.0,999,999,99
2050,3,30,24,0,*?*?*?*?*?*?*?*?*?*?*?*?*?*?*?*?*?*?*?*?*?*?,9.3,4.3,71,101399,0,-0,321,0.0,-0.0,0.0,0,0,0,0,80,18.0,10,5,9999,99999,9,999999999,0.0,999,999,99
2050,3,31,1,0,*?*?*?*?*?*?*?*?*?*?*?*?*?*?*?*?*?*?*?*?*?*?,10.3,5.9,72,101700,0,-0,325,0.0,-0.0,0.0,0,0,0,0,98,18.5,10,5,9999,99999,9,999999999,0.0,999,999,99
2050,3,31,2,0,*?*?*?*?*?*?*?*?*?*?*?*?*?*?*?*?*?*?*?*?*?*?,9.7,6.7,80,101700,0,-0,322,0.0,-0.0,0.0,0,0,0,0,97,18.5,10,5,9999,99999,9,999999999,0.0,999,999,99
2050,3,31,3,0,*?*?*?*?*?*?*?*?*?*?*?*?*?*?*?*?*?*?*?*?*?*?,9.0,7.1,86,101700,0,-0,319,0.0,-0.0,0.0,0,0,0,0,95,16.0,10,5,9999,99999,9,999999999,0.0,999,999,99
2050,3,31,4,0,*?*?*?*?*?*?*?*?*?*?*?*?*?*?*?*?*?*?*?*?*?*?,9.3,7.4,86,101700,0,-0,320,0.0,-0.0,0.0,0,0,0,0,93,13.9,10,5,9999,99999,9,999999999,0.0,999,999,99
2050,3,31,5,0,*?*?*?*?*?*?*?*?*?*?*?*?*?*?*?*?*?*?*?*?*?*?,9.6,8.0,88,101700,0,-0,322,0.0,-0.0,0.0,0,0,0,0,92,14.9,10,5,9999,99999,9,999999999,0.0,999,999,99
2050,3,31,6,0,*?*?*?*?*?*?*?*?*?*?*?*?*?*?*?*?*?*?*?*?*?*?,9.9,8.5,89,101700,129,1374,319,20.2,28.6,17.5,2292,1549,2147,363,90,13.4,9,5,9999,99999,9,999999999,0.0,999,999,99
2050,3,31,7,0,*?*?*?*?*?*?*?*?*?*?*?*?*?*?*?*?*?*?*?*?*?*?,10.7,8.7,85,101700,325,1369,312,154.1,290.7,85.0,15911,23422,10848,1579,92,12.9,6,3,9999,99999,9,999999999,0.0,999,999,99
2050,3,31,8,0,*?*?*?*?*?*?*?*?*?*?*?*?*?*?*?*?*?*?*?*?*?*?,11.7,9.2,83,101700,505,1368,295,300.9,570.7,90.3,31207,53065,12900,1736,93,12.9,0,0,9999,99999,9,999999999,0.0,999,999,99
2050,3,31,9,0,*?*?*?*?*?*?*?*?*?*?*?*?*?*?*?*?*?*?*?*?*?*?,14.0,9.2,71,101700,657,1369,305,405.9,592.1,121.8,42254,57773,16779,2507,95,14.4,0,0,9999,99999,9,999999999,0.0,999,999,99
2050,3,31,10,0,*?*?*?*?*?*?*?*?*?*?*?*?*?*?*?*?*?*?*?*?*?*?,16.4,10.7,67,101700,770,1369,319,484.1,602.6,145.2,50563,59940,19498,3238,97,13.9,0,0,9999,99999,9,999999999,0.0,999,999,99
2050,3,31,11,0,*?*?*?*?*?*?*?*?*?*?*?*?*?*?*?*?*?*?*?*?*?*?,17.7,10.2,60,101700,837,1370,323,530.1,607.4,159.0,55487,60873,21035,3772,98,12.4,0,0,9999,99999,9,999999999,0.0,999,999,99
2050,3,31,12,0,*?*?*?*?*?*?*?*?*?*?*?*?*?*?*?*?*?*?*?*?*?*?,18.4,9.7,56,101700,852,1370,325,540.7,608.5,162.2,56629,61060,21383,3910,100,11.8,0,0,9999,99999,9,999999999,0.0,999,999,99
2050,3,31,13,0,*?*?*?*?*?*?*?*?*?*?*?*?*?*?*?*?*?*?*?*?*?*?,18.4,9.4,55,101700,815,1369,325,515.3,606.0,154.6,53899,60594,20544,3589,98,13.9,0,0,9999,99999,9,999999999,0.0,999,999,99
2050,3,31,14,0,*?*?*?*?*?*?*?*?*?*?*?*?*?*?*?*?*?*?*?*?*?*?,18.5,9.2,53,101700,729,1370,324,455.6,599.2,136.7,47526,59249,18526,2950,97,13.4,0,0,9999,99999,9,999999999,0.0,999,999,99
2050,3,31,15,0,*?*?*?*?*?*?*?*?*?*?*?*?*?*?*?*?*?*?*?*?*?*?,18.3,9.2,54,101700,599,1369,323,365.7,585.2,109.7,38007,56269,15324,2190,95,14.4,0,0,9999,99999,9,999999999,0.0,999,999,99
2050,3,31,16,0,*?*?*?*?*?*?*?*?*?*?*?*?*?*?*?*?*?*?*?*?*?*?,18.4,10.7,59,101700,434,1368,338,248.8,499.5,90.3,25443,44311,12687,1646,93,15.5,3,2,9999,99999,9,999999999,0.0,999,999,99
2050,3,31,17,0,*?*?*?*?*?*?*?*?*?*?*?*?*?*?*?*?*?*?*?*?*?*?,18.2,10.3,59,101700,246,1367,340,117.7,384.8,48.5,12008,28016,7158,862,92,13.9,4,2,9999,99999,9,999999999,0.0,999,999,99
2050,3,31,18,0,*?*?*?*?*?*?*?*?*?*?*?*?*?*?*?*?*?*?*?*?*?*?,15.9,10.2,68,101700,48,1380,347,0.0,0.0,0.0,0,0,0,0,90,13.9,9,5,9999,99999,9,999999999,0.0,999,999,99
2050,3,31,19,0,*?*?*?*?*?*?*?*?*?*?*?*?*?*?*?*?*?*?*?*?*?*?,14.5,9.3,69,101700,0,-0,344,0.0,-0.0,0.0,0,0,0,0,90,15.5,10,5,9999,99999,9,999999999,0.0,999,999,99
2050,3,31,20,0,*?*?*?*?*?*?*?*?*?*?*?*?*?*?*?*?*?*?*?*?*?*?,13.2,8.3,71,101700,0,-0,338,0.0,-0.0,0.0,0,0,0,0,90,16.5,10,5,9999,99999,9,999999999,0.1,999,999,99
2050,3,31,21,0,*?*?*?*?*?*?*?*?*?*?*?*?*?*?*?*?*?*?*?*?*?*?,12.8,8.4,73,101700,0,-0,336,0.0,-0.0,0.0,0,0,0,0,90,16.0,10,5,9999,99999,9,999999999,0.2,999,999,99
2050,3,31,22,0,*?*?*?*?*?*?*?*?*?*?*?*?*?*?*?*?*?*?*?*?*?*?,12.0,7.9,75,101700,0,-0,333,0.0,-0.0,0.0,0,0,0,0,90,17.5,10,5,9999,99999,9,999999999,0.2,999,999,99
2050,3,31,23,0,*?*?*?*?*?*?*?*?*?*?*?*?*?*?*?*?*?*?*?*?*?*?,11.0,7.7,79,101700,0,-0,328,0.0,-0.0,0.0,0,0,0,0,90,18.0,10,5,9999,99999,9,999999999,0.2,999,999,99
2050,3,31,24,0,*?*?*?*?*?*?*?*?*?*?*?*?*?*?*?*?*?*?*?*?*?*?,10.4,5.0,67,101700,0,-0,326,0.0,-0.0,0.0,0,0,0,0,100,18.0,10,5,9999,99999,9,999999999,0.0,999,999,99
2050,4,1,1,0,*?*?*?*?*?*?*?*?*?*?*?*?*?*?*?*?*?*?*?*?*?*?,8.1,8.1,100,102137,0,-0,315,0.0,-0.0,0.0,0,0,0,0,95,18.5,10,5,9999,99999,9,999999999,0.0,999,999,99
2050,4,1,2,0,*?*?*?*?*?*?*?*?*?*?*?*?*?*?*?*?*?*?*?*?*?*?,6.5,6.6,100,102137,0,-0,308,0.0,-0.0,0.0,0,0,0,0,100,18.5,10,5,9999,99999,9,999999999,0.0,999,999,99
2050,4,1,3,0,*?*?*?*?*?*?*?*?*?*?*?*?*?*?*?*?*?*?*?*?*?*?,6.7,6.7,100,102137,0,-0,309,0.0,-0.0,0.0,0,0,0,0,105,16.0,10,5,9999,99999,9,999999999,0.0,999,999,99
2050,4,1,4,0,*?*?*?*?*?*?*?*?*?*?*?*?*?*?*?*?*?*?*?*?*?*?,6.8,6.9,100,102137,0,-0,309,0.0,-0.0,0.0,0,0,0,0,110,13.9,10,5,9999,99999,9,999999999,0.0,999,999,99
2050,4,1,5,0,*?*?*?*?*?*?*?*?*?*?*?*?*?*?*?*?*?*?*?*?*?*?,6.1,6.1,100,102137,0,-0,266,0.0,-0.0,0.0,0,0,0,0,115,14.9,0,0,9999,99999,9,999999999,0.0,999,999,99
2050,4,1,6,0,*?*?*?*?*?*?*?*?*?*?*?*?*?*?*?*?*?*?*?*?*?*?,5.4,5.5,100,102137,137,1368,262,46.0,321.2,13.8,4905,21390,2299,377,120,13.4,0,0,9999,99999,9,999999999,0.0,999,999,99
2050,4,1,7,0,*?*?*?*?*?*?*?*?*?*?*?*?*?*?*?*?*?*?*?*?*?*?,8.0,8.0,100,102137,333,1367,277,181.9,522.8,54.6,18862,43254,8199,1016,112,12.9,0,0,9999,99999,9,999999999,0.0,999,999,99
2050,4,1,8,0,*?*?*?*?*?*?*?*?*?*?*?*?*?*?*?*?*?*?*?*?*?*?,10.6,10.5,100,102137,513,1368,294,306.6,572.2,92.0,31801,53392,13117,1774,103,12.9,0,0,9999,99999,9,999999999,0.0,999,999,99
2050,4,1,9,0,*?*?*?*?*?*?*?*?*?*?*?*?*?*?*?*?*?*?*?*?*?*?,13.4,12.6,100,102137,665,1369,311,411.5,593.0,123.4,42838,57956,16975,2553,95,14.4,0,0,9999,99999,9,999999999,0.0,999,999,99
2050,4,1,10,0,*?*?*?*?*?*?*?*?*?*?*?*?*?*?*?*?*?*?*?*?*?*?,15.4,12.7,99,102137,777,1368,320,489.4,603.2,146.8,51129,60057,19675,3295,87,13.9,0,0,9999,99999,9,999999999,0.0,999,999,99
2050,4,1,11,0,*?*?*?*?*?*?*?*?*?*?*?*?*?*?*?*?*?*?*?*?*?*?,18.3,12.2,80,102137,843,1368,332,535.2,607.9,160.6,56032,60960,21196,3837,78,12.4,0,0,9999,99999,9,999999999,0.0,999,999,99
2050,4,1,12,0,*?*?*?*?*?*?*?*?*?*?*?*?*?*?*?*?*?*?*?*?*?*?,18.7,13.7,85,102137,859,1369,338,545.6,608.9,163.7,57157,61142,21540,3976,70,11.8,0,0,9999,99999,9,999999999,0.0,999,999,99
2050,4,1,13,0,*?*?*?*?*?*?*?*?*?*?*?*?*?*?*?*?*?*?*?*?*?*?,19.2,13.6,82,102137,822,1369,340,520.1,606.5,156.0,54411,60686,20702,3647,70,13.9,0,0,9999,99999,9,999999999,0.0,999,999,99
2050,4,1,14,0,*?*?*?*?*?*?*?*?*?*?*?*?*?*?*?*?*?*?*?*?*?*?,19.0,12.5,78,102137,735,1368,336,460.2,599.7,138.1,48015,59365,18680,2995,70,13.4,0,0,9999,99999,9,999999999,0.0,999,999,99
2050,4,1,15,0,*?*?*?*?*?*?*?*?*?*?*?*?*?*?*?*?*?*?*?*?*?*?,18.9,12.0,75,102137,605,1368,334,370.3,586.0,111.1,38486,56454,15489,2224,70,14.4,0,0,9999,99999,9,999999999,0.0,999,999,99
2050,4,1,16,0,*?*?*?*?*?*?*?*?*?*?*?*?*?*?*?*?*?*?*?*?*?*?,18.8,11.6,74,102137,441,1369,332,256.3,557.1,76.9,26561,50120,11179,1454,70,15.5,0,0,9999,99999,9,999999999,0.0,999,999,99
2050,4,1,17,0,*?*?*?*?*?*?*?*?*?*?*?*?*?*?*?*?*?*?*?*?*?*?,17.8,10.9,75,102137,253,1370,326,126.1,477.9,37.8,13129,35770,5876,706,70,13.9,0,0,9999,99999,9,999999999,0.0,999,999,99
2050,4,1,18,0,*?*?*?*?*?*?*?*?*?*?*?*?*?*?*?*?*?*?*?*?*?*?,16.4,10.9,82,102137,54,1362,333,0.0,0.0,0.0,0,0,0,0,70,13.9,4,2,9999,99999,9,999999999,0.0,999,999,99
2050,4,1,19,0,*?*?*?*?*?*?*?*?*?*?*?*?*?*?*?*?*?*?*?*?*?*?,12.9,11.5,100,102137,0,-0,336,0.0,-0.0,0.0,0,0,0,0,118,15.5,10,5,9999,99999,9,999999999,0.0,999,999,99
2050,4,1,20,0,*?*?*?*?*?*?*?*?*?*?*?*?*?*?*?*?*?*?*?*?*?*?,11.7,11.1,100,102137,0,-0,331,0.0,-0.0,0.0,0,0,0,0,167,16.5,10,5,9999,99999,9,999999999,0.0,999,999,99
2050,4,1,21,0,*?*?*?*?*?*?*?*?*?*?*?*?*?*?*?*?*?*?*?*?*?*?,10.4,10.3,100,102137,0,-0,325,0.0,-0.0,0.0,0,0,0,0,215,16.0,10,5,9999,99999,9,999999999,0.0,999,999,99
2050,4,1,22,0,*?*?*?*?*?*?*?*?*?*?*?*?*?*?*?*?*?*?*?*?*?*?,9.3,9.3,100,102137,0,-0,320,0.0,-0.0,0.0,0,0,0,0,263,17.5,10,5,9999,99999,9,999999999,0.0,999,999,99
2050,4,1,23,0,*?*?*?*?*?*?*?*?*?*?*?*?*?*?*?*?*?*?*?*?*?*?,8.3,8.3,100,102137,0,-0,316,0.0,-0.0,0.0,0,0,0,0,312,18.0,10,5,9999,99999,9,999999999,0.0,999,999,99
2050,4,1,24,0,*?*?*?*?*?*?*?*?*?*?*?*?*?*?*?*?*?*?*?*?*?*?,9.9,8.5,100,102137,0,-0,323,0.0,-0.0,0.0,0,0,0,0,90,18.0,10,5,9999,99999,9,999999999,0.1,999,999,99
2050,4,2,1,0,*?*?*?*?*?*?*?*?*?*?*?*?*?*?*?*?*?*?*?*?*?*?,6.2,6.1,100,102563,0,-0,307,0.0,-0.0,0.0,0,0,0,0,302,18.5,10,5,9999,99999,9,999999999,0.0,999,999,99
2050,4,2,2,0,*?*?*?*?*?*?*?*?*?*?*?*?*?*?*?*?*?*?*?*?*?*?,5.3,5.3,100,102563,0,-0,303,0.0,-0.0,0.0,0,0,0,0,243,18.5,10,5,9999,99999,9,999999999,0.0,999,999,99
2050,4,2,3,0,*?*?*?*?*?*?*?*?*?*?*?*?*?*?*?*?*?*?*?*?*?*?,4.5,4.5,100,102563,0,-0,300,0.0,-0.0,0.0,0,0,0,0,185,16.0,10,5,9999,99999,9,999999999,0.0,999,999,99
2050,4,2,4,0,*?*?*?*?*?*?*?*?*?*?*?*?*?*?*?*?*?*?*?*?*?*?,4.8,4.8,100,102563,0,-0,301,0.0,-0.0,0.0,0,0,0,0,127,13.9,10,5,9999,99999,9,999999999,0.0,999,999,99
2050,4,2,5,0,*?*?*?*?*?*?*?*?*?*?*?*?*?*?*?*?*?*?*?*?*?*?,5.0,5.0,100,102563,0,-0,293,0.0,-0.0,0.0,0,0,0,0,68,14.9,8,4,9999,99999,9,999999999,0.0,999,999,99
2050,4,2,6,0,*?*?*?*?*?*?*?*?*?*?*?*?*?*?*?*?*?*?*?*?*?*?,5.0,5.0,100,102563,146,1372,285,45.4,191.1,25.1,4884,10220,3556,435,10,13.4,6,3,9999,99999,9,999999999,0.0,999,999,99
2050,4,2,7,0,*?*?*?*?*?*?*?*?*?*?*?*?*?*?*?*?*?*?*?*?*?*?,6.2,6.1,100,102563,342,1370,287,175.1,368.1,83.2,18235,30323,10727,1535,18,12.9,5,3,9999,99999,9,999999999,0.0,999,999,99
2050,4,2,8,0,*?*?*?*?*?*?*?*?*?*?*?*?*?*?*?*?*?*?*?*?*?*?,9.0,8.9,100,102563,521,1367,308,246.3,230.8,158.4,26072,22473,18009,3337,27,12.9,7,4,9999,99999,9,999999999,0.0,999,999,99
2050,4,2,9,0,*?*?*?*?*?*?*?*?*?*?*?*?*?*?*?*?*?*?*?*?*?*?,10.7,9.9,100,102563,672,1367,320,278.3,142.7,208.2,30353,14582,23432,5149,35,14.4,8,4,9999,99999,9,999999999,0.0,999,999,99
2050,4,2,10,0,*?*?*?*?*?*?*?*?*?*?*?*?*?*?*?*?*?*?*?*?*?*?,12.8,9.7,97,102563,785,1369,322,432.9,338.1,238.9,46499,35730,26513,5785,43,13.9,6,3,9999,99999,9,999999999,0.0,999,999,99
2050,4,2,11,0,*?*?*?*?*?*?*?*?*?*?*?*?*?*?*?*?*?*?*?*?*?*?,13.4,8.8,88,102563,850,1367,309,538.7,582.3,176.7,56052,58163,22843,4197,52,12.4,2,1,9999,99999,9,999999999,0.0,999,999,99
2050,4,2,12,0,*?*?*?*?*?*?*?*?*?*?*?*?*?*?*?*?*?*?*?*?*?*?,14.2,7.7,78,102563,865,1368,302,550.5,609.4,165.2,57681,61220,21695,4043,60,11.8,0,0,9999,99999,9,999999999,0.0,999,999,99
2050,4,2,13,0,*?*?*?*?*?*?*?*?*?*?*?*?*?*?*?*?*?*?*?*?*?*?,14.6,7.3,74,102563,828,1368,303,524.8,606.9,157.4,54916,60772,20855,3705,57,13.9,0,0,9999,99999,9,999999999,0.0,999,999,99
2050,4,2,14,0,*?*?*?*?*?*?*?*?*?*?*?*?*?*?*?*?*?*?*?*?*?*?,14.7,7.1,72,102563,741,1367,307,464.7,594.1,142.7,48409,58798,19176,3098,53,13.4,1,0,9999,99999,9,999999999,0.0,999,999,99
2050,4,2,15,0,*?*?*?*?*?*?*?*?*?*?*?*?*?*?*?*?*?*?*?*?*?*?,14.3,7.7,77,102563,612,1369,327,327.9,328.6,181.0,34965,33311,20483,3936,50,14.4,6,3,9999,99999,9,999999999,0.0,999,999,99
2050,4,2,16,0,*?*?*?*?*?*?*?*?*?*?*?*?*?*?*?*?*?*?*?*?*?*?,14.6,7.4,75,102563,447,1368,333,205.7,224.7,132.3,21734,20871,15197,2703,47,15.5,7,4,9999,99999,9,999999999,0.0,999,999,99
2050,4,2,17,0,*?*?*?*?*?*?*?*?*?*?*?*?*?*?*?*?*?*?*?*?*?*?,14.2,7.9,79,102563,259,1367,335,87.2,116.0,65.2,9532,8851,7581,1397,43,13.9,8,4,9999,99999,9,999999999,0.0,999,999,99
2050,4,2,18,0,*?*?*?*?*?*?*?*?*?*?*?*?*?*?*?*?*?*?*?*?*?*?,11.9,7.6,90,102563,61,1372,324,0.0,0.0,0.0,0,0,0,0,40,13.9,8,4,9999,99999,9,999999999,0.0,999,999,99
2050,4,2,19,0,*?*?*?*?*?*?*?*?*?*?*?*?*?*?*?*?*?*?*?*?*?*?,10.2,7.6,100,102563,0,-0,324,0.0,-0.0,0.0,0,0,0,0,40,15.5,10,5,9999,99999,9,999999999,0.0,999,999,99
2050,4,2,20,0,*?*?*?*?*?*?*?*?*?*?*?*?*?*?*?*?*?*?*?*?*?*?,8.6,6.9,100,102563,0,-0,317,0.0,-0.0,0.0,0,0,0,0,40,16.5,10,5,9999,99999,9,999999999,0.0,999,999,99
2050,4,2,21,0,*?*?*?*?*?*?*?*?*?*?*?*?*?*?*?*?*?*?*?*?*?*?,8.0,8.0,100,102563,0,-0,314,0.0,-0.0,0.0,0,0,0,0,40,16.0,10,5,9999,99999,9,999999999,0.0,999,999,99
2050,4,2,22,0,*?*?*?*?*?*?*?*?*?*?*?*?*?*?*?*?*?*?*?*?*?*?,6.7,6.7,100,102563,0,-0,309,0.0,-0.0,0.0,0,0,0,0,40,17.5,10,5,9999,99999,9,999999999,0.0,999,999,99
2050,4,2,23,0,*?*?*?*?*?*?*?*?*?*?*?*?*?*?*?*?*?*?*?*?*?*?,6.9,7.0,100,102563,0,-0,310,0.0,-0.0,0.0,0,0,0,0,40,18.0,10,5,9999,99999,9,999999999,0.0,999,999,99
2050,4,2,24,0,*?*?*?*?*?*?*?*?*?*?*?*?*?*?*?*?*?*?*?*?*?*?,7.3,7.3,100,102563,0,-0,311,0.0,-0.0,0.0,0,0,0,0,360,18.0,10,5,9999,99999,9,999999999,0.0,999,999,99
2050,4,3,1,0,*?*?*?*?*?*?*?*?*?*?*?*?*?*?*?*?*?*?*?*?*?*?,7.4,4.8,82,102472,0,-0,312,0.0,-0.0,0.0,0,0,0,0,38,18.5,10,5,9999,99999,9,999999999,0.0,999,999,99
2050,4,3,2,0,*?*?*?*?*?*?*?*?*?*?*?*?*?*?*?*?*?*?*?*?*?*?,7.4,3.6,76,102472,0,-0,313,0.0,-0.0,0.0,0,0,0,0,37,18.5,10,5,9999,99999,9,999999999,0.0,999,999,99
2050,4,3,3,0,*?*?*?*?*?*?*?*?*?*?*?*?*?*?*?*?*?*?*?*?*?*?,6.7,3.9,81,102472,0,-0,309,0.0,-0.0,0.0,0,0,0,0,35,16.0,10,5,9999,99999,9,999999999,0.0,999,999,99
2050,4,3,4,0,*?*?*?*?*?*?*?*?*?*?*?*?*?*?*?*?*?*?*?*?*?*?,6.0,4.3,86,102472,0,-0,306,0.0,-0.0,0.0,0,0,0,0,33,13.9,10,5,9999,99999,9,999999999,0.0,999,999,99
2050,4,3,5,0,*?*?*?*?*?*?*?*?*?*?*?*?*?*?*?*?*?*?*?*?*?*?,6.3,4.1,84,102472,0,-0,308,0.0,-0.0,0.0,0,0,0,0,32,14.9,10,5,9999,99999,9,999999999,0.0,999,999,99
2050,4,3,6,0,*?*?*?*?*?*?*?*?*?*?*?*?*?*?*?*?*?*?*?*?*?*?,6.6,3.8,81,102472,154,1367,309,16.8,0.0,16.8,1991,-0,1993,651,30,13.4,10,5,9999,99999,9,999999999,0.0,999,999,99
2050,4,3,7,0,*?*?*?*?*?*?*?*?*?*?*?*?*?*?*?*?*?*?*?*?*?*?,8.1,5.1,80,102472,350,1368,307,129.2,127.2,96.6,14065,10970,11107,2120,35,12.9,8,4,9999,99999,9,999999999,0.0,999,999,99
2050,4,3,8,0,*?*?*?*?*?*?*?*?*?*?*?*?*?*?*?*?*?*?*?*?*?*?,9.7,5.6,74,102472,529,1367,314,212.2,138.2,158.7,23092,13487,18003,3691,40,12.9,8,4,9999,99999,9,999999999,0.0,999,999,99
2050,4,3,9,0,*?*?*?*?*?*?*?*?*?*?*?*?*?*?*?*?*?*?*?*?*?*?,11.8,5.6,64,102472,680,1368,323,281.9,142.9,210.9,30754,14628,23729,5236,45,14.4,8,4,9999,99999,9,999999999,0.0,999,999,99
2050,4,3,10,0,*?*?*?*?*?*?*?*?*?*?*?*?*?*?*?*?*?*?*?*?*?*?,14.0,5.5,55,102472,792,1368,333,333.7,145.2,249.6,36482,15155,27937,6607,50,13.9,8,4,9999,99999,9,999999999,0.0,999,999,99
2050,4,3,11,0,*?*?*?*?*?*?*?*?*?*?*?*?*?*?*?*?*?*?*?*?*?*?,14.8,5.9,54,102472,857,1367,337,364.0,146.3,272.3,39848,15380,30379,7544,55,12.4,8,4,9999,99999,9,999999999,0.0,999,999,99
2050,4,3,12,0,*?*?*?*?*?*?*?*?*?*?*?*?*?*?*?*?*?*?*?*?*?*?,15.7,6.6,53,102472,872,1368,342,370.7,146.5,277.3,40599,15424,30922,7770,60,11.8,8,4,9999,99999,9,999999999,0.0,999,999,99
2050,4,3,13,0,*?*?*?*?*?*?*?*?*?*?*?*?*?*?*?*?*?*?*?*?*?*?,15.7,7.0,55,102472,834,1367,346,266.7,58.1,231.3,29384,5865,26053,7736,55,13.9,9,5,9999,99999,9,999999999,0.0,999,999,99
2050,4,3,14,0,*?*?*?*?*?*?*?*?*?*?*?*?*?*?*?*?*?*?*?*?*?*?,15.9,7.4,56,102472,748,1368,343,313.3,144.4,234.4,34225,14972,26286,6038,50,13.4,8,4,9999,99999,9,999999999,0.0,999,999,99
2050,4,3,15,0,*?*?*?*?*?*?*?*?*?*?*?*?*?*?*?*?*?*?*?*?*?*?,16.0,7.6,56,102472,618,1368,343,253.2,141.2,189.4,27589,14232,21378,4566,45,14.4,8,4,9999,99999,9,999999999,0.0,999,999,99
2050,4,3,16,0,*?*?*?*?*?*?*?*?*?*?*?*?*?*?*?*?*?*?*?*?*?*?,15.7,7.3,56,102472,453,1367,342,177.1,134.6,132.4,19264,12626,15099,2999,40,15.5,8,4,9999,99999,9,999999999,0.0,999,999,99
2050,4,3,17,0,*?*?*?*?*?*?*?*?*?*?*?*?*?*?*?*?*?*?*?*?*?*?,15.1,7.4,59,102472,265,1365,339,90.2,117.0,67.5,9854,9029,7833,1448,35,13.9,8,4,9999,99999,9,999999999,0.0,999,999,99
2050,4,3,18,0,*?*?*?*?*?*?*?*?*?*?*?*?*?*?*?*?*?*?*?*?*?*?,13.7,6.7,61,102472,67,1360,337,0.0,0.0,0.0,0,0,0,0,30,13.9,9,5,9999,99999,9,999999999,0.0,999,999,99
2050,4,3,19,0,*?*?*?*?*?*?*?*?*?*?*?*?*?*?*?*?*?*?*?*?*?*?,12.2,7.6,72,102472,0,-0,334,0.0,-0.0,0.0,0,0,0,0,32,15.5,10,5,9999,99999,9,999999999,0.0,999,999,99
2050,4,3,20,0,*?*?*?*?*?*?*?*?*?*?*?*?*?*?*?*?*?*?*?*?*?*?,10.0,8.0,86,102472,0,-0,323,0.0,-0.0,0.0,0,0,0,0,33,16.5,10,5,9999,99999,9,999999999,0.0,999,999,99
2050,4,3,21,0,*?*?*?*?*?*?*?*?*?*?*?*?*?*?*?*?*?*?*?*?*?*?,10.0,7.1,81,102472,0,-0,324,0.0,-0.0,0.0,0,0,0,0,35,16.0,10,5,9999,99999,9,999999999,0.0,999,999,99
2050,4,3,22,0,*?*?*?*?*?*?*?*?*?*?*?*?*?*?*?*?*?*?*?*?*?*?,8.9,6.4,83,102472,0,-0,319,0.0,-0.0,0.0,0,0,0,0,37,17.5,10,5,9999,99999,9,999999999,0.0,999,999,99
2050,4,3,23,0,*?*?*?*?*?*?*?*?*?*?*?*?*?*?*?*?*?*?*?*?*?*?,7.9,5.8,84,102472,0,-0,314,0.0,-0.0,0.0,0,0,0,0,38,18.0,10,5,9999,99999,9,999999999,0.0,999,999,99
2050,4,3,24,0,*?*?*?*?*?*?*?*?*?*?*?*?*?*?*?*?*?*?*?*?*?*?,7.2,5.9,89,102472,0,-0,311,0.0,-0.0,0.0,0,0,0,0,40,18.0,10,5,9999,99999,9,999999999,0.0,999,999,99
2050,4,4,1,0,*?*?*?*?*?*?*?*?*?*?*?*?*?*?*?*?*?*?*?*?*?*?,5.7,0.8,70,102429,0,-0,306,0.0,-0.0,0.0,0,0,0,0,40,18.5,10,5,9999,99999,9,999999999,0.0,999,999,99
2050,4,4,2,0,*?*?*?*?*?*?*?*?*?*?*?*?*?*?*?*?*?*?*?*?*?*?,5.0,-1.5,61,102429,0,-0,303,0.0,-0.0,0.0,0,0,0,0,40,18.5,10,5,9999,99999,9,999999999,0.0,999,999,99
2050,4,4,3,0,*?*?*?*?*?*?*?*?*?*?*?*?*?*?*?*?*?*?*?*?*?*?,5.5,-1.3,60,102429,0,-0,305,0.0,-0.0,0.0,0,0,0,0,40,16.0,10,5,9999,99999,9,999999999,0.0,999,999,99
2050,4,4,4,0,*?*?*?*?*?*?*?*?*?*?*?*?*?*?*?*?*?*?*?*?*?*?,4.9,-1.3,62,102429,0,-0,302,0.0,-0.0,0.0,0,0,0,0,40,13.9,10,5,9999,99999,9,999999999,0.0,999,999,99
2050,4,4,5,0,*?*?*?*?*?*?*?*?*?*?*?*?*?*?*?*?*?*?*?*?*?*?,4.4,-1.5,63,102429,0,-0,289,0.0,-0.0,0.0,0,0,0,0,40,14.9,8,4,9999,99999,9,999999999,0.0,999,999,99
2050,4,4,6,0,*?*?*?*?*?*?*?*?*?*?*?*?*?*?*?*?*?*?*?*?*?*?,4.7,-1.5,63,102429,162,1364,274,59.3,262.2,28.2,6101,16028,4350,511,40,13.4,5,3,9999,99999,9,999999999,0.0,999,999,99
2050,4,4,7,0,*?*?*?*?*?*?*?*?*?*?*?*?*?*?*?*?*?*?*?*?*?*?,5.1,-1.1,63,102429,358,1367,254,199.1,527.1,61.1,20605,44598,9067,1136,38,12.9,1,0,9999,99999,9,999999999,0.0,999,999,99
2050,4,4,8,0,*?*?*?*?*?*?*?*?*?*?*?*?*?*?*?*?*?*?*?*?*?*?,6.5,-0.4,60,102429,537,1367,261,323.3,570.4,99.3,33494,53680,14002,1923,37,12.9,1,0,9999,99999,9,999999999,0.0,999,999,99
2050,4,4,9,0,*?*?*?*?*?*?*?*?*?*?*?*?*?*?*?*?*?*?*?*?*?*?,7.6,0.4,59,102429,687,1366,271,426.5,569.9,139.9,44142,55698,18775,2890,35,14.4,2,1,9999,99999,9,999999999,0.0,999,999,99
2050,4,4,10,0,*?*?*?*?*?*?*?*?*?*?*?*?*?*?*?*?*?*?*?*?*?*?,8.1,0.6,59,102429,799,1367,274,503.6,579.0,165.2,52315,57535,21607,3728,33,13.9,2,1,9999,99999,9,999999999,0.0,999,999,99
2050,4,4,11,0,*?*?*?*?*?*?*?*?*?*?*?*?*?*?*?*?*?*?*?*?*?*?,9.4,1.0,55,102429,864,1367,279,548.6,583.2,180.0,57120,58323,23190,4343,32,12.4,2,1,9999,99999,9,999999999,0.0,999,999,99
2050,4,4,12,0,*?*?*?*?*?*?*?*?*?*?*?*?*?*?*?*?*?*?*?*?*?*?,9.9,1.5,55,102429,878,1366,293,542.5,496.4,223.5,57659,51154,26513,5630,30,11.8,4,2,9999,99999,9,999999999,0.0,999,999,99
2050,4,4,13,0,*?*?*?*?*?*?*?*?*?*?*?*?*?*?*?*?*?*?*?*?*?*?,9.9,1.0,53,102429,840,1366,303,467.4,340.4,258.0,50331,36251,28443,6546,38,13.9,6,3,9999,99999,9,999999999,0.0,999,999,99
2050,4,4,14,0,*?*?*?*?*?*?*?*?*?*?*?*?*?*?*?*?*?*?*?*?*?*?,9.5,0.6,53,102429,754,1367,279,472.5,575.6,155.0,49016,56880,20486,3363,47,13.4,2,1,9999,99999,9,999999999,0.0,999,999,99
2050,4,4,15,0,*?*?*?*?*?*?*?*?*?*?*?*?*?*?*?*?*?*?*?*?*?*?,9.6,0.8,54,102429,624,1367,280,382.6,563.2,125.5,39534,54286,17103,2497,55,14.4,2,1,9999,99999,9,999999999,0.0,999,999,99
2050,4,4,16,0,*?*?*?*?*?*?*?*?*?*?*?*?*?*?*?*?*?*?*?*?*?*?,9.5,0.4,52,102429,459,1365,295,251.5,392.8,119.5,26143,35892,14960,2287,63,15.5,5,3,9999,99999,9,999999999,0.0,999,999,99
2050,4,4,17,0,*?*?*?*?*?*?*?*?*?*?*?*?*?*?*?*?*?*?*?*?*?*?,9.4,-0.8,48,102429,272,1367,305,110.1,197.6,70.8,11645,14754,8400,1345,72,13.9,7,4,9999,99999,9,999999999,0.0,999,999,99
2050,4,4,18,0,*?*?*?*?*?*?*?*?*?*?*?*?*?*?*?*?*?*?*?*?*?*?,8.9,-1.1,49,102429,74,1368,309,1.5,7.0,1.1,204,255,231,18,80,13.9,8,4,9999,99999,9,999999999,0.0,999,999,99
2050,4,4,19,0,*?*?*?*?*?*?*?*?*?*?*?*?*?*?*?*?*?*?*?*?*?*?,7.7,-1.7,49,102429,0,-0,315,0.0,-0.0,0.0,0,0,0,0,95,15.5,10,5,9999,99999,9,999999999,0.0,999,999,99
2050,4,4,20,0,*?*?*?*?*?*?*?*?*?*?*?*?*?*?*?*?*?*?*?*?*?*?,6.4,-2.4,52,102429,0,-0,309,0.0,-0.0,0.0,0,0,0,0,110,16.5,10,5,9999,99999,9,999999999,0.0,999,999,99
2050,4,4,21,0,*?*?*?*?*?*?*?*?*?*?*?*?*?*?*?*?*?*?*?*?*?*?,6.3,-2.4,52,102429,0,-0,309,0.0,-0.0,0.0,0,0,0,0,125,16.0,10,5,9999,99999,9,999999999,0.0,999,999,99
2050,4,4,22,0,*?*?*?*?*?*?*?*?*?*?*?*?*?*?*?*?*?*?*?*?*?*?,6.2,-2.9,51,102429,0,-0,308,0.0,-0.0,0.0,0,0,0,0,140,17.5,10,5,9999,99999,9,999999999,0.0,999,999,99
2050,4,4,23,0,*?*?*?*?*?*?*?*?*?*?*?*?*?*?*?*?*?*?*?*?*?*?,6.1,-3.1,49,102429,0,-0,308,0.0,-0.0,0.0,0,0,0,0,155,18.0,10,5,9999,99999,9,999999999,0.0,999,999,99
2050,4,4,24,0,*?*?*?*?*?*?*?*?*?*?*?*?*?*?*?*?*?*?*?*?*?*?,7.0,3.6,78,102429,0,-0,311,0.0,-0.0,0.0,0,0,0,0,40,18.0,10,5,9999,99999,9,999999999,0.0,999,999,99
2050,4,5,1,0,*?*?*?*?*?*?*?*?*?*?*?*?*?*?*?*?*?*?*?*?*?*?,5.9,0.8,68,102474,0,-0,306,0.0,-0.0,0.0,0,0,0,0,183,18.5,10,5,9999,99999,9,999999999,0.0,999,999,99
2050,4,5,2,0,*?*?*?*?*?*?*?*?*?*?*?*?*?*?*?*?*?*?*?*?*?*?,5.9,2.7,77,102474,0,-0,306,0.0,-0.0,0.0,0,0,0,0,197,18.5,10,5,9999,99999,9,999999999,0.0,999,999,99
2050,4,5,3,0,*?*?*?*?*?*?*?*?*?*?*?*?*?*?*?*?*?*?*?*?*?*?,5.4,2.5,79,102474,0,-0,304,0.0,-0.0,0.0,0,0,0,0,210,16.0,10,5,9999,99999,9,999999999,0.0,999,999,99
2050,4,5,4,0,*?*?*?*?*?*?*?*?*?*?*?*?*?*?*?*?*?*?*?*?*?*?,4.9,2.1,80,102474,0,-0,302,0.0,-0.0,0.0,0,0,0,0,223,13.9,10,5,9999,99999,9,999999999,0.0,999,999,99
2050,4,5,5,0,*?*?*?*?*?*?*?*?*?*?*?*?*?*?*?*?*?*?*?*?*?*?,5.2,2.5,81,102474,0,-0,303,0.0,-0.0,0.0,0,0,0,0,237,14.9,10,5,9999,99999,9,999999999,0.0,999,999,99
2050,4,5,6,0,*?*?*?*?*?*?*?*?*?*?*?*?*?*?*?*?*?*?*?*?*?*?,5.4,2.9,82,102474,171,1369,299,35.0,37.2,30.3,3906,2337,3637,636,250,13.4,9,5,9999,99999,9,999999999,0.0,999,999,99
2050,4,5,7,0,*?*?*?*?*?*?*?*?*?*?*?*?*?*?*?*?*?*?*?*?*?*?,6.7,2.9,75,102474,366,1367,305,103.2,51.3,89.5,11324,4510,10112,2379,252,12.9,9,5,9999,99999,9,999999999,0.0,999,999,99
2050,4,5,8,0,*?*?*?*?*?*?*?*?*?*?*?*?*?*?*?*?*?*?*?*?*?*?,8.2,3.4,70,102474,544,1365,311,165.7,55.3,143.7,18201,5303,16196,4119,253,12.9,9,5,9999,99999,9,999999999,0.0,999,999,99
2050,4,5,9,0,*?*?*?*?*?*?*?*?*?*?*?*?*?*?*?*?*?*?*?*?*?*?,9.8,2.7,59,102474,694,1365,319,218.2,57.1,189.1,23998,5663,21311,5845,255,14.4,9,5,9999,99999,9,999999999,0.0,999,999,99
2050,4,5,10,0,*?*?*?*?*?*?*?*?*?*?*?*?*?*?*?*?*?*?*?*?*?*?,11.5,2.5,53,102474,806,1366,326,257.0,58.0,222.9,28308,5832,25106,7331,257,13.9,9,5,9999,99999,9,999999999,0.0,999,999,99
2050,4,5,11,0,*?*?*?*?*?*?*?*?*?*?*?*?*?*?*?*?*?*?*?*?*?*?,12.9,1.7,45,102474,870,1365,333,279.7,58.4,242.5,30824,5905,27317,8301,258,12.4,9,5,9999,99999,9,999999999,0.0,999,999,99
2050,4,5,12,0,*?*?*?*?*?*?*?*?*?*?*?*?*?*?*?*?*?*?*?*?*?*?,13.7,1.3,42,102474,884,1365,336,284.6,58.4,246.7,31368,5919,27795,8524,260,11.8,9,5,9999,99999,9,999999999,0.0,999,999,99
2050,4,5,13,0,*?*?*?*?*?*?*?*?*?*?*?*?*?*?*?*?*?*?*?*?*?*?,13.5,1.3,42,102474,847,1366,336,271.4,58.2,235.3,29901,5880,26507,7936,260,13.9,9,5,9999,99999,9,999999999,0.0,999,999,99
2050,4,5,14,0,*?*?*?*?*?*?*?*?*?*?*?*?*?*?*?*?*?*?*?*?*?*?,13.9,2.7,45,102474,760,1366,337,241.0,57.6,209.0,26531,5769,23542,6694,260,13.4,9,5,9999,99999,9,999999999,0.0,999,999,99
2050,4,5,15,0,*?*?*?*?*?*?*?*?*?*?*?*?*?*?*?*?*?*?*?*?*?*?,13.6,3.6,50,102474,630,1366,336,195.5,56.4,169.5,21497,5531,19106,5067,260,14.4,9,5,9999,99999,9,999999999,0.0,999,999,99
2050,4,5,16,0,*?*?*?*?*?*?*?*?*?*?*?*?*?*?*?*?*?*?*?*?*?*?,13.9,2.7,45,102474,465,1364,337,138.1,53.9,119.7,15157,5019,13505,3312,260,15.5,9,5,9999,99999,9,999999999,0.0,999,999,99
2050,4,5,17,0,*?*?*?*?*?*?*?*?*?*?*?*?*?*?*?*?*?*?*?*?*?*?,13.6,3.4,49,102474,278,1365,341,41.8,0.0,41.8,4867,0,4877,1633,260,13.9,10,5,9999,99999,9,999999999,0.0,999,999,99
2050,4,5,18,0,*?*?*?*?*?*?*?*?*?*?*?*?*?*?*?*?*?*?*?*?*?*?,12.2,3.8,55,102474,80,1359,334,2.0,0.0,2.0,262,-0,261,81,260,13.9,10,5,9999,99999,9,999999999,0.0,999,999,99
2050,4,5,19,0,*?*?*?*?*?*?*?*?*?*?*?*?*?*?*?*?*?*?*?*?*?*?,10.7,4.1,62,102474,0,-0,327,0.0,-0.0,0.0,0,0,0,0,267,15.5,10,5,9999,99999,9,999999999,0.0,999,999,99
2050,4,5,20,0,*?*?*?*?*?*?*?*?*?*?*?*?*?*?*?*?*?*?*?*?*?*?,9.0,5.0,73,102474,0,-0,320,0.0,-0.0,0.0,0,0,0,0,273,16.5,10,5,9999,99999,9,999999999,0.0,999,999,99
2050,4,5,21,0,*?*?*?*?*?*?*?*?*?*?*?*?*?*?*?*?*?*?*?*?*?*?,7.7,3.8,74,102474,0,-0,314,0.0,-0.0,0.0,0,0,0,0,280,16.0,10,5,9999,99999,9,999999999,0.0,999,999,99
2050,4,5,22,0,*?*?*?*?*?*?*?*?*?*?*?*?*?*?*?*?*?*?*?*?*?*?,7.7,3.9,75,102474,0,-0,314,0.0,-0.0,0.0,0,0,0,0,287,17.5,10,5,9999,99999,9,999999999,0.0,999,999,99
2050,4,5,23,0,*?*?*?*?*?*?*?*?*?*?*?*?*?*?*?*?*?*?*?*?*?*?,7.5,3.8,75,102474,0,-0,313,0.0,-0.0,0.0,0,0,0,0,293,18.0,10,5,9999,99999,9,999999999,0.0,999,999,99
2050,4,5,24,0,*?*?*?*?*?*?*?*?*?*?*?*?*?*?*?*?*?*?*?*?*?*?,6.0,-1.1,58,102474,0,-0,307,0.0,-0.0,0.0,0,0,0,0,170,18.0,10,5,9999,99999,9,999999999,0.0,999,999,99
2050,4,6,1,0,*?*?*?*?*?*?*?*?*?*?*?*?*?*?*?*?*?*?*?*?*?*?,6.7,3.6,80,101892,0,-0,309,0.0,-0.0,0.0,0,0,0,0,308,14.4,10,5,9999,99999,9,999999999,0.0,999,999,99
2050,4,6,2,0,*?*?*?*?*?*?*?*?*?*?*?*?*?*?*?*?*?*?*?*?*?*?,6.3,3.4,82,101892,0,-0,308,0.0,-0.0,0.0,0,0,0,0,317,13.9,10,5,9999,99999,9,999999999,0.0,999,999,99
2050,4,6,3,0,*?*?*?*?*?*?*?*?*?*?*?*?*?*?*?*?*?*?*?*?*?*?,5.7,3.4,85,101892,0,-0,305,0.0,-0.0,0.0,0,0,0,0,325,14.9,10,5,9999,99999,9,999999999,0.0,999,999,99
2050,4,6,4,0,*?*?*?*?*?*?*?*?*?*?*?*?*?*?*?*?*?*?*?*?*?*?,5.4,3.2,86,101892,0,-0,304,0.0,-0.0,0.0,0,0,0,0,333,16.5,10,5,9999,99999,9,999999999,0.0,999,999,99
2050,4,6,5,0,*?*?*?*?*?*?*?*?*?*?*?*?*?*?*?*?*?*?*?*?*?*?,5.3,3.8,89,101892,0,-0,303,0.0,-0.0,0.0,0,0,0,0,342,13.4,10,5,9999,99999,9,999999999,0.0,999,999,99
2050,4,6,6,0,*?*?*?*?*?*?*?*?*?*?*?*?*?*?*?*?*?*?*?*?*?*?,5.3,3.4,87,101892,179,1366,303,21.8,0.0,21.8,2571,-0,2574,844,350,11.8,10,5,9999,99999,9,999999999,0.0,999,999,99
2050,4,6,7,0,*?*?*?*?*?*?*?*?*?*?*?*?*?*?*?*?*?*?*?*?*?*?,6.9,4.6,85,101892,374,1366,306,106.1,51.5,92.0,11636,4560,10388,2452,310,14.4,9,5,9999,99999,9,999999999,0.0,999,999,99
2050,4,6,8,0,*?*?*?*?*?*?*?*?*?*?*?*?*?*?*?*?*?*?*?*?*?*?,8.5,4.5,76,101892,552,1365,313,168.5,55.4,146.0,18505,5327,16464,4203,270,12.9,9,5,9999,99999,9,999999999,0.0,999,999,99
2050,4,6,9,0,*?*?*?*?*?*?*?*?*?*?*?*?*?*?*?*?*?*?*?*?*?*?,9.9,5.1,72,101892,702,1366,319,220.8,57.1,191.5,24293,5676,21571,5941,230,12.4,9,5,9999,99999,9,999999999,0.0,999,999,99
2050,4,6,10,0,*?*?*?*?*?*?*?*?*?*?*?*?*?*?*?*?*?*?*?*?*?*?,11.7,5.8,67,101892,812,1364,332,149.4,0.0,149.4,17784,0,17856,6963,190,13.9,10,5,9999,99999,9,999999999,0.0,999,999,99
2050,4,6,11,0,*?*?*?*?*?*?*?*?*?*?*?*?*?*?*?*?*?*?*?*?*?*?,12.5,5.6,63,101892,877,1365,331,282.2,58.4,244.6,31097,5912,27558,8412,150,12.9,9,5,9999,99999,9,999999999,0.0,999,999,99
2050,4,6,12,0,*?*?*?*?*?*?*?*?*?*?*?*?*?*?*?*?*?*?*?*?*?*?,13.2,5.3,59,101892,891,1365,334,287.0,58.5,248.8,31631,5926,28027,8633,110,17.5,9,5,9999,99999,9,999999999,0.0,999,999,99
2050,4,6,13,0,*?*?*?*?*?*?*?*?*?*?*?*?*?*?*?*?*?*?*?*?*?*?,13.3,5.9,61,101892,853,1365,335,273.7,58.3,237.3,30156,5887,26730,8034,105,18.0,9,5,9999,99999,9,999999999,0.0,999,999,99
2050,4,6,14,0,*?*?*?*?*?*?*?*?*?*?*?*?*?*?*?*?*?*?*?*?*?*?,13.6,6.6,62,101892,766,1365,336,243.3,57.7,210.9,26778,5779,23760,6779,100,16.5,9,5,9999,99999,9,999999999,0.0,999,999,99
2050,4,6,15,0,*?*?*?*?*?*?*?*?*?*?*?*?*?*?*?*?*?*?*?*?*?*?,13.5,6.6,63,101892,636,1365,340,113.8,0.0,113.8,13408,0,13455,5013,95,16.0,10,5,9999,99999,9,999999999,0.0,999,999,99
2050,4,6,16,0,*?*?*?*?*?*?*?*?*?*?*?*?*?*?*?*?*?*?*?*?*?*?,13.4,6.1,61,101892,471,1364,340,80.8,0.0,80.8,9435,0,9462,3356,90,17.5,10,5,9999,99999,9,999999999,0.0,999,999,99
2050,4,6,17,0,*?*?*?*?*?*?*?*?*?*?*?*?*?*?*?*?*?*?*?*?*?*?,12.9,6.1,63,101892,284,1364,333,74.8,47.8,64.8,8230,3810,7583,1397,85,16.5,9,5,9999,99999,9,999999999,0.0,999,999,99
2050,4,6,18,0,*?*?*?*?*?*?*?*?*?*?*?*?*?*?*?*?*?*?*?*?*?*?,11.7,5.9,67,101892,87,1368,327,5.7,11.9,4.9,675,412,710,75,80,18.0,9,5,9999,99999,9,999999999,0.0,999,999,99
2050,4,6,19,0,*?*?*?*?*?*?*?*?*?*?*?*?*?*?*?*?*?*?*?*?*?*?,10.0,5.0,71,101892,0,-0,324,0.0,-0.0,0.0,0,0,0,0,87,16.5,10,5,9999,99999,9,999999999,0.0,999,999,99
2050,4,6,20,0,*?*?*?*?*?*?*?*?*?*?*?*?*?*?*?*?*?*?*?*?*?*?,8.7,5.6,80,101892,0,-0,318,0.0,-0.0,0.0,0,0,0,0,93,16.5,10,5,9999,99999,9,999999999,0.0,999,999,99
2050,4,6,21,0,*?*?*?*?*?*?*?*?*?*?*?*?*?*?*?*?*?*?*?*?*?*?,8.5,4.5,76,101892,0,-0,317,0.0,-0.0,0.0,0,0,0,0,100,14.4,10,5,9999,99999,9,999999999,0.0,999,999,99
2050,4,6,22,0,*?*?*?*?*?*?*?*?*?*?*?*?*?*?*?*?*?*?*?*?*?*?,7.7,5.0,82,101892,0,-0,314,0.0,-0.0,0.0,0,0,0,0,107,13.9,10,5,9999,99999,9,999999999,0.0,999,999,99
2050,4,6,23,0,*?*?*?*?*?*?*?*?*?*?*?*?*?*?*?*?*?*?*?*?*?*?,7.6,5.3,85,101892,0,-0,313,0.0,-0.0,0.0,0,0,0,0,113,11.3,10,5,9999,99999,9,999999999,0.0,999,999,99
2050,4,6,24,0,*?*?*?*?*?*?*?*?*?*?*?*?*?*?*?*?*?*?*?*?*?*?,7.3,3.6,77,101892,0,-0,312,0.0,-0.0,0.0,0,0,0,0,300,12.9,10,5,9999,99999,9,999999999,0.0,999,999,99
2050,4,7,1,0,*?*?*?*?*?*?*?*?*?*?*?*?*?*?*?*?*?*?*?*?*?*?,7.8,7.9,98,101047,0,-0,314,0.0,-0.0,0.0,0,0,0,0,113,14.4,10,5,9999,99999,9,999999999,0.0,999,999,99
2050,4,7,2,0,*?*?*?*?*?*?*?*?*?*?*?*?*?*?*?*?*?*?*?*?*?*?,7.7,7.7,98,101047,0,-0,313,0.0,-0.0,0.0,0,0,0,0,107,13.9,10,5,9999,99999,9,999999999,0.0,999,999,99
2050,4,7,3,0,*?*?*?*?*?*?*?*?*?*?*?*?*?*?*?*?*?*?*?*?*?*?,8.3,8.3,98,101047,0,-0,316,0.0,-0.0,0.0,0,0,0,0,100,16.5,10,5,9999,99999,9,999999999,0.0,999,999,99
2050,4,7,4,0,*?*?*?*?*?*?*?*?*?*?*?*?*?*?*?*?*?*?*?*?*?*?,7.8,7.9,98,101047,0,-0,314,0.0,-0.0,0.0,0,0,0,0,93,16.5,10,5,9999,99999,9,999999999,0.0,999,999,99
2050,4,7,5,0,*?*?*?*?*?*?*?*?*?*?*?*?*?*?*?*?*?*?*?*?*?*?,7.2,7.1,98,101047,0,-0,307,0.0,-0.0,0.0,0,0,0,0,87,17.0,9,5,9999,99999,9,999999999,0.0,999,999,99
2050,4,7,6,0,*?*?*?*?*?*?*?*?*?*?*?*?*?*?*?*?*?*?*?*?*?*?,8.0,8.0,98,101047,187,1364,307,54.0,99.3,40.4,5780,5955,4948,726,80,16.0,8,4,9999,99999,9,999999999,0.0,999,999,99
2050,4,7,7,0,*?*?*?*?*?*?*?*?*?*?*?*?*?*?*?*?*?*?*?*?*?*?,8.7,8.4,96,101047,381,1362,310,144.3,130.0,107.9,15698,11563,12366,2390,82,15.5,8,4,9999,99999,9,999999999,0.0,999,999,99
2050,4,7,8,0,*?*?*?*?*?*?*?*?*?*?*?*?*?*?*?*?*?*?*?*?*?*?,10.9,8.8,86,101047,559,1363,320,226.8,139.4,169.7,24692,13780,19207,3994,83,16.5,8,4,9999,99999,9,999999999,0.0,999,999,99
2050,4,7,9,0,*?*?*?*?*?*?*?*?*?*?*?*?*?*?*?*?*?*?*?*?*?*?,12.9,8.7,74,101047,709,1365,329,296.1,143.6,221.5,32311,14792,24879,5588,85,11.8,8,4,9999,99999,9,999999999,0.0,999,999,99
2050,4,7,10,0,*?*?*?*?*?*?*?*?*?*?*?*?*?*?*?*?*?*?*?*?*?*?,14.7,7.3,60,101047,819,1364,341,262.1,58.1,227.3,28872,5850,25601,7539,87,12.9,9,5,9999,99999,9,999999999,0.0,999,999,99
2050,4,7,11,0,*?*?*?*?*?*?*?*?*?*?*?*?*?*?*?*?*?*?*?*?*?*?,15.7,7.7,58,101047,883,1364,342,377.1,146.7,282.1,41302,15462,31427,7991,88,12.4,8,4,9999,99999,9,999999999,0.0,999,999,99
2050,4,7,12,0,*?*?*?*?*?*?*?*?*?*?*?*?*?*?*?*?*?*?*?*?*?*?,16.3,8.8,60,101047,897,1364,341,453.0,246.0,291.3,48734,26340,31714,7882,90,11.8,7,4,9999,99999,9,999999999,0.0,999,999,99
2050,4,7,13,0,*?*?*?*?*?*?*?*?*?*?*?*?*?*?*?*?*?*?*?*?*?*?,16.2,9.1,61,101047,859,1365,345,365.7,146.4,273.5,40029,15390,30509,7599,90,12.9,8,4,9999,99999,9,999999999,0.0,999,999,99
2050,4,7,14,0,*?*?*?*?*?*?*?*?*?*?*?*?*?*?*?*?*?*?*?*?*?*?,16.3,8.5,59,101047,772,1365,345,325.3,144.9,243.3,35540,15081,27248,6366,90,11.8,8,4,9999,99999,9,999999999,0.0,999,999,99
2050,4,7,15,0,*?*?*?*?*?*?*?*?*?*?*?*?*?*?*?*?*?*?*?*?*?*?,16.4,7.3,54,101047,642,1365,345,264.9,141.9,198.2,28877,14404,22337,4834,90,11.8,8,4,9999,99999,9,999999999,0.0,999,999,99
2050,4,7,16,0,*?*?*?*?*?*?*?*?*?*?*?*?*?*?*?*?*?*?*?*?*?*?,16.2,7.6,56,101047,477,1363,344,188.8,135.9,141.2,20536,12940,16066,3225,90,13.4,8,4,9999,99999,9,999999999,0.0,999,999,99
2050,4,7,17,0,*?*?*?*?*?*?*?*?*?*?*?*?*?*?*?*?*?*?*?*?*?*?,15.4,7.6,58,101047,290,1362,345,77.0,48.1,66.7,8445,3965,7558,1730,90,11.8,9,5,9999,99999,9,999999999,0.0,999,999,99
2050,4,7,18,0,*?*?*?*?*?*?*?*?*?*?*?*?*?*?*?*?*?*?*?*?*?*?,14.8,8.3,64,101047,93,1361,342,8.0,15.5,6.9,940,714,888,142,90,12.4,9,5,9999,99999,9,999999999,0.0,999,999,99
2050,4,7,19,0,*?*?*?*?*?*?*?*?*?*?*?*?*?*?*?*?*?*?*?*?*?*?,13.0,8.7,73,101047,0,-0,337,0.0,-0.0,0.0,0,0,0,0,88,18.5,10,5,9999,99999,9,999999999,0.0,999,999,99
2050,4,7,20,0,*?*?*?*?*?*?*?*?*?*?*?*?*?*?*?*?*?*?*?*?*?*?,10.9,9.7,90,101047,0,-0,327,0.0,-0.0,0.0,0,0,0,0,87,16.5,10,5,9999,99999,9,999999999,0.0,999,999,99
2050,4,7,21,0,*?*?*?*?*?*?*?*?*?*?*?*?*?*?*?*?*?*?*?*?*?*?,9.8,9.4,95,101047,0,-0,322,0.0,-0.0,0.0,0,0,0,0,85,12.9,10,5,9999,99999,9,999999999,0.0,999,999,99
2050,4,7,22,0,*?*?*?*?*?*?*?*?*?*?*?*?*?*?*?*?*?*?*?*?*?*?,9.5,9.3,97,101047,0,-0,321,0.0,-0.0,0.0,0,0,0,0,83,18.0,10,5,9999,99999,9,999999999,0.0,999,999,99
2050,4,7,23,0,*?*?*?*?*?*?*?*?*?*?*?*?*?*?*?*?*?*?*?*?*?*?,9.0,9.1,98,101047,0,-0,319,0.0,-0.0,0.0,0,0,0,0,82,13.4,10,5,9999,99999,9,999999999,0.0,999,999,99
2050,4,7,24,0,*?*?*?*?*?*?*?*?*?*?*?*?*?*?*?*?*?*?*?*?*?*?,7.6,6.7,92,101047,0,-0,313,0.0,-0.0,0.0,0,0,0,0,120,14.9,10,5,9999,99999,9,999999999,0.0,999,999,99
2050,4,8,1,0,*?*?*?*?*?*?*?*?*?*?*?*?*?*?*?*?*?*?*?*?*?*?,7.3,5.1,85,100514,0,-0,312,0.0,-0.0,0.0,0,0,0,0,105,11.8,10,5,9999,99999,9,999999999,0.0,999,999,99
2050,4,8,2,0,*?*?*?*?*?*?*?*?*?*?*?*?*?*?*?*?*?*?*?*?*?*?,6.7,3.0,77,100514,0,-0,310,0.0,-0.0,0.0,0,0,0,0,130,9.8,10,5,9999,99999,9,999999999,0.0,999,999,99
2050,4,8,3,0,*?*?*?*?*?*?*?*?*?*?*?*?*?*?*?*?*?*?*?*?*?*?,6.3,2.7,76,100514,0,-0,308,0.0,-0.0,0.0,0,0,0,0,155,11.8,10,5,9999,99999,9,999999999,0.0,999,999,99
2050,4,8,4,0,*?*?*?*?*?*?*?*?*?*?*?*?*?*?*?*?*?*?*?*?*?*?,6.0,3.0,79,100514,0,-0,306,0.0,-0.0,0.0,0,0,0,0,180,12.4,10,5,9999,99999,9,999999999,0.0,999,999,99
2050,4,8,5,0,*?*?*?*?*?*?*?*?*?*?*?*?*?*?*?*?*?*?*?*?*?*?,5.8,2.9,80,100514,0,-0,306,0.0,-0.0,0.0,0,0,0,0,205,12.9,10,5,9999,99999,9,999999999,0.0,999,999,99
2050,4,8,6,0,*?*?*?*?*?*?*?*?*?*?*?*?*?*?*?*?*?*?*?*?*?*?,6.4,3.6,81,100514,195,1363,308,25.1,0.0,25.1,2951,0,2955,971,230,11.8,10,5,9999,99999,9,999999999,0.0,999,999,99
2050,4,8,7,0,*?*?*?*?*?*?*?*?*?*?*?*?*?*?*?*?*?*?*?*?*?*?,7.1,2.5,71,100514,389,1362,307,111.7,52.0,96.8,12252,4653,10933,2596,205,13.9,9,5,9999,99999,9,999999999,0.0,999,999,99
2050,4,8,8,0,*?*?*?*?*?*?*?*?*?*?*?*?*?*?*?*?*?*?*?*?*?*?,8.8,3.2,67,100514,567,1364,314,173.9,55.6,150.8,19104,5373,16994,4370,180,12.4,9,5,9999,99999,9,999999999,0.0,999,999,99
2050,4,8,9,0,*?*?*?*?*?*?*?*?*?*?*?*?*?*?*?*?*?*?*?*?*?*?,11.0,3.6,59,100514,716,1364,324,226.1,57.3,196.0,24872,5703,22081,6129,155,16.5,9,5,9999,99999,9,999999999,0.0,999,999,99
2050,4,8,10,0,*?*?*?*?*?*?*?*?*?*?*?*?*?*?*?*?*?*?*?*?*?*?,11.8,5.0,62,100514,826,1363,328,264.6,58.1,229.4,29150,5858,25845,7643,130,15.5,9,5,9999,99999,9,999999999,0.0,999,999,99
2050,4,8,11,0,*?*?*?*?*?*?*?*?*?*?*?*?*?*?*?*?*?*?*?*?*?*?,13.4,4.8,55,100514,890,1364,335,287.0,58.5,248.8,31634,5926,28029,8634,105,16.0,9,5,9999,99999,9,999999999,0.0,999,999,99
2050,4,8,12,0,*?*?*?*?*?*?*?*?*?*?*?*?*?*?*?*?*?*?*?*?*?*?,13.4,5.6,58,100514,903,1363,335,291.6,58.6,252.8,32148,5938,28480,8850,80,17.5,9,5,9999,99999,9,999999999,0.0,999,999,99
2050,4,8,13,0,*?*?*?*?*?*?*?*?*?*?*?*?*?*?*?*?*?*?*?*?*?*?,13.8,6.9,62,100514,865,1364,337,278.2,58.3,241.2,30657,5901,27171,8233,80,17.0,9,5,9999,99999,9,999999999,0.0,999,999,99
2050,4,8,14,0,*?*?*?*?*?*?*?*?*?*?*?*?*?*?*?*?*?*?*?*?*?*?,13.9,5.3,55,100514,777,1362,338,247.7,57.8,214.7,27267,5797,24188,6950,80,15.5,9,5,9999,99999,9,999999999,0.0,999,999,99
2050,4,8,15,0,*?*?*?*?*?*?*?*?*?*?*?*?*?*?*?*?*?*?*?*?*?*?,13.8,5.9,58,100514,647,1362,337,202.1,56.6,175.2,22222,5573,19744,5285,80,14.9,9,5,9999,99999,9,999999999,0.0,999,999,99
2050,4,8,16,0,*?*?*?*?*?*?*?*?*?*?*?*?*?*?*?*?*?*?*?*?*?*?,13.6,5.9,59,100514,483,1362,341,83.3,0.0,83.3,9732,0,9760,3475,80,11.8,10,5,9999,99999,9,999999999,0.0,999,999,99
2050,4,8,17,0,*?*?*?*?*?*?*?*?*?*?*?*?*?*?*?*?*?*?*?*?*?*?,12.7,6.2,64,100514,296,1361,332,79.2,48.4,68.7,8686,4018,7771,1783,80,11.8,9,5,9999,99999,9,999999999,0.0,999,999,99
2050,4,8,18,0,*?*?*?*?*?*?*?*?*?*?*?*?*?*?*?*?*?*?*?*?*?*?,12.1,7.3,71,100514,100,1369,325,13.5,46.7,10.1,1540,2003,1586,169,80,12.9,8,4,9999,99999,9,999999999,0.0,999,999,99
2050,4,8,19,0,*?*?*?*?*?*?*?*?*?*?*?*?*?*?*?*?*?*?*?*?*?*?,10.3,6.4,76,100514,0,-0,325,0.0,-0.0,0.0,0,0,0,0,87,13.9,10,5,9999,99999,9,999999999,0.0,999,999,99
2050,4,8,20,0,*?*?*?*?*?*?*?*?*?*?*?*?*?*?*?*?*?*?*?*?*?*?,9.4,5.9,78,100514,0,-0,321,0.0,-0.0,0.0,0,0,0,0,93,11.8,10,5,9999,99999,9,999999999,0.0,999,999,99
2050,4,8,21,0,*?*?*?*?*?*?*?*?*?*?*?*?*?*?*?*?*?*?*?*?*?*?,8.6,5.5,79,100514,0,-0,318,0.0,-0.0,0.0,0,0,0,0,100,12.9,10,5,9999,99999,9,999999999,0.0,999,999,99
2050,4,8,22,0,*?*?*?*?*?*?*?*?*?*?*?*?*?*?*?*?*?*?*?*?*?*?,7.7,5.5,85,100514,0,-0,314,0.0,-0.0,0.0,0,0,0,0,107,15.5,10,5,9999,99999,9,999999999,0.0,999,999,99
2050,4,8,23,0,*?*?*?*?*?*?*?*?*?*?*?*?*?*?*?*?*?*?*?*?*?*?,7.9,5.1,81,100514,0,-0,315,0.0,-0.0,0.0,0,0,0,0,113,14.4,10,5,9999,99999,9,999999999,0.0,999,999,99
2050,4,8,24,0,*?*?*?*?*?*?*?*?*?*?*?*?*?*?*?*?*?*?*?*?*?*?,8.5,7.3,90,100514,0,-0,317,0.0,-0.0,0.0,0,0,0,0,80,10.8,10,5,9999,99999,9,999999999,0.0,999,999,99
2050,4,9,1,0,*?*?*?*?*?*?*?*?*?*?*?*?*?*?*?*?*?*?*?*?*?*?,8.1,8.1,100,100448,0,-0,315,0.0,-0.0,0.0,0,0,0,0,108,15.5,10,5,9999,99999,9,999999999,0.0,999,999,99
2050,4,9,2,0,*?*?*?*?*?*?*?*?*?*?*?*?*?*?*?*?*?*?*?*?*?*?,8.2,8.3,100,100448,0,-0,315,0.0,-0.0,0.0,0,0,0,0,97,13.4,10,5,9999,99999,9,999999999,0.0,999,999,99
2050,4,9,3,0,*?*?*?*?*?*?*?*?*?*?*?*?*?*?*?*?*?*?*?*?*?*?,7.2,7.1,100,100448,0,-0,311,0.0,-0.0,0.0,0,0,0,0,85,11.8,10,5,9999,99999,9,999999999,0.0,999,999,99
2050,4,9,4,0,*?*?*?*?*?*?*?*?*?*?*?*?*?*?*?*?*?*?*?*?*?*?,6.1,6.1,100,100448,0,-0,306,0.0,-0.0,0.0,0,0,0,0,73,13.4,10,5,9999,99999,9,999999999,0.0,999,999,99
2050,4,9,5,0,*?*?*?*?*?*?*?*?*?*?*?*?*?*?*?*?*?*?*?*?*?*?,6.4,6.4,100,100448,6,1427,308,0.0,0.0,0.0,0,0,0,0,62,16.5,10,5,9999,99999,9,999999999,0.0,999,999,99
2050,4,9,6,0,*?*?*?*?*?*?*?*?*?*?*?*?*?*?*?*?*?*?*?*?*?*?,6.6,6.6,100,100448,203,1362,301,61.6,104.2,46.1,6568,6583,5598,839,50,13.4,8,4,9999,99999,9,999999999,0.0,999,999,99
2050,4,9,7,0,*?*?*?*?*?*?*?*?*?*?*?*?*?*?*?*?*?*?*?*?*?*?,7.9,7.9,100,100448,397,1363,280,227.1,540.2,69.7,23485,47209,10205,1301,62,19.1,1,0,9999,99999,9,999999999,0.0,999,999,99
2050,4,9,8,0,*?*?*?*?*?*?*?*?*?*?*?*?*?*?*?*?*?*?*?*?*?*?,10.4,9.3,95,100448,574,1362,290,350.5,582.2,105.1,36392,55598,14749,2076,73,13.4,0,0,9999,99999,9,999999999,0.0,999,999,99
2050,4,9,9,0,*?*?*?*?*?*?*?*?*?*?*?*?*?*?*?*?*?*?*?*?*?*?,12.6,7.4,73,100448,723,1363,295,453.8,598.9,136.2,47321,59188,18445,2931,85,11.8,0,0,9999,99999,9,999999999,0.0,999,999,99
2050,4,9,10,0,*?*?*?*?*?*?*?*?*?*?*?*?*?*?*?*?*?*?*?*?*?*?,15.6,7.6,60,100448,832,1362,308,530.2,607.5,159.1,55479,60858,21013,3771,97,16.0,0,0,9999,99999,9,999999999,0.0,999,999,99
2050,4,9,11,0,*?*?*?*?*?*?*?*?*?*?*?*?*?*?*?*?*?*?*?*?*?*?,17.2,6.7,51,100448,896,1363,312,574.4,611.4,172.3,60238,61578,22443,4391,108,17.0,0,0,9999,99999,9,999999999,0.0,999,999,99
2050,4,9,12,0,*?*?*?*?*?*?*?*?*?*?*?*?*?*?*?*?*?*?*?*?*?*?,17.4,6.9,51,100448,909,1363,314,583.4,612.2,175.0,61211,61707,22729,4534,120,14.4,0,0,9999,99999,9,999999999,0.0,999,999,99
2050,4,9,13,0,*?*?*?*?*?*?*?*?*?*?*?*?*?*?*?*?*?*?*?*?*?*?,17.6,7.3,52,100448,870,1362,324,555.0,583.8,182.0,57783,58408,23389,4438,115,14.9,2,1,9999,99999,9,999999999,0.0,999,999,99
2050,4,9,14,0,*?*?*?*?*?*?*?*?*?*?*?*?*?*?*?*?*?*?*?*?*?*?,17.9,8.8,56,100448,783,1362,333,490.1,543.1,177.9,52463,55449,21859,4028,110,17.0,3,2,9999,99999,9,999999999,0.0,999,999,99
2050,4,9,15,0,*?*?*?*?*?*?*?*?*?*?*?*?*?*?*?*?*?*?*?*?*?*?,17.7,9.9,62,100448,653,1362,326,405.3,586.0,124.4,42105,57081,17048,2548,105,13.4,1,0,9999,99999,9,999999999,0.0,999,999,99
2050,4,9,16,0,*?*?*?*?*?*?*?*?*?*?*?*?*?*?*?*?*?*?*?*?*?*?,17.8,10.1,62,100448,489,1362,324,291.4,568.1,87.4,30205,52484,12526,1673,100,12.9,0,0,9999,99999,9,999999999,0.0,999,999,99
2050,4,9,17,0,*?*?*?*?*?*?*?*?*?*?*?*?*?*?*?*?*?*?*?*?*?*?,16.9,10.9,69,100448,303,1364,322,161.5,509.1,48.5,16760,40798,7355,901,95,12.4,0,0,9999,99999,9,999999999,0.0,999,999,99
2050,4,9,18,0,*?*?*?*?*?*?*?*?*?*?*?*?*?*?*?*?*?*?*?*?*?*?,15.0,11.0,79,100448,106,1363,327,23.9,181.0,9.9,2572,10652,1704,233,90,11.8,4,2,9999,99999,9,999999999,0.0,999,999,99
2050,4,9,19,0,*?*?*?*?*?*?*?*?*?*?*?*?*?*?*?*?*?*?*?*?*?*?,12.9,10.9,89,100448,0,-0,336,0.0,-0.0,0.0,0,0,0,0,90,11.3,10,5,9999,99999,9,999999999,0.0,999,999,99
2050,4,9,20,0,*?*?*?*?*?*?*?*?*?*?*?*?*?*?*?*?*?*?*?*?*?*?,11.4,10.5,97,100448,0,-0,329,0.0,-0.0,0.0,0,0,0,0,90,10.8,10,5,9999,99999,9,999999999,0.0,999,999,99
2050,4,9,21,0,*?*?*?*?*?*?*?*?*?*?*?*?*?*?*?*?*?*?*?*?*?*?,9.6,9.7,100,100448,0,-0,321,0.0,-0.0,0.0,0,0,0,0,90,8.2,10,5,9999,99999,9,999999999,0.0,999,999,99
2050,4,9,22,0,*?*?*?*?*?*?*?*?*?*?*?*?*?*?*?*?*?*?*?*?*?*?,9.5,9.6,100,100448,0,-0,321,0.0,-0.0,0.0,0,0,0,0,90,9.8,10,5,9999,99999,9,999999999,0.0,999,999,99
2050,4,9,23,0,*?*?*?*?*?*?*?*?*?*?*?*?*?*?*?*?*?*?*?*?*?*?,9.2,9.2,100,100448,0,-0,320,0.0,-0.0,0.0,0,0,0,0,90,6.7,10,5,9999,99999,9,999999999,0.0,999,999,99
2050,4,9,24,0,*?*?*?*?*?*?*?*?*?*?*?*?*?*?*?*?*?*?*?*?*?*?,8.2,6.9,93,100448,0,-0,316,0.0,-0.0,0.0,0,0,0,0,120,14.4,10,5,9999,99999,9,999999999,0.0,999,999,99
2050,4,10,1,0,*?*?*?*?*?*?*?*?*?*?*?*?*?*?*?*?*?*?*?*?*?*?,8.8,7.6,90,99822.1,0,-0,318,0.0,-0.0,0.0,0,0,0,0,90,14.9,10,5,9999,99999,9,999999999,0.0,999,999,99
2050,4,10,2,0,*?*?*?*?*?*?*?*?*?*?*?*?*?*?*?*?*?*?*?*?*?*?,8.4,6.9,87,99822.1,0,-0,316,0.0,-0.0,0.0,0,0,0,0,90,16.5,10,5,9999,99999,9,999999999,0.0,999,999,99
2050,4,10,3,0,*?*?*?*?*?*?*?*?*?*?*?*?*?*?*?*?*?*?*?*?*?*?,8.3,6.7,87,99822.1,0,-0,316,0.0,-0.0,0.0,0,0,0,0,90,14.4,10,5,9999,99999,9,999999999,0.0,999,999,99
2050,4,10,4,0,*?*?*?*?*?*?*?*?*?*?*?*?*?*?*?*?*?*?*?*?*?*?,7.7,6.7,91,99822.1,0,-0,313,0.0,-0.0,0.0,0,0,0,0,90,13.4,10,5,9999,99999,9,999999999,0.0,999,999,99
2050,4,10,5,0,*?*?*?*?*?*?*?*?*?*?*?*?*?*?*?*?*?*?*?*?*?*?,7.6,6.4,89,99822.1,14,1368,309,0.0,0.0,0.0,0,0,0,0,90,14.9,9,5,9999,99999,9,999999999,0.0,999,999,99
[truncated: 1,087,134 more chars]
