# Supplementary material for: Future weather dataset for fourteen UK sites
Source: Data Brief. 2016 Aug 3;8:1308–10. doi: 10.1016/j.dib.2016.07.057 (PMC4990658; doi:10.1016/j.dib.2016.07.057)
Supplement: Supplementary file 2 — Supplementary material [file mmc2.zip › 04_90th_PET_2050s_04 Edinburgh.epw]

LOCATION,3200675,-,UK,WG data,03155,55.94,-3.32,0,20
DESIGN CONDITIONS,0
TYPICAL/EXTREME PERIODS,0
GROUND TEMPERATURES,1,1.0,,,,5.7,8.7,11.9,14.2,17.1,17.4,15.9,13.0,9.4,6.3,4.3,4.1
HOLIDAYS/DAYLIGHT SAVINGS,No,0,0,0
COMMENTS 1,created by using UKCP09 weather generator outputs
COMMENTS 2,wind speed wind direction and pressure based on observations at station id 03155
DATA PERIODS,1,1,Data,Sunday,1/1,12/31
3025,1,1,1,0,*?*?*?*?*?*?*?*?*?*?*?*?*?*?*?*?*?*?*?*?*?*?,3.1,2.5,94,100131,0,-0,294,0.0,-0.0,0.0,0,0,0,0,230,6.2,10,5,9999,99999,9,999999999,0.0,999,999,99
3025,1,1,2,0,*?*?*?*?*?*?*?*?*?*?*?*?*?*?*?*?*?*?*?*?*?*?,1.9,0.8,90,100131,0,-0,289,0.0,-0.0,0.0,0,0,0,0,230,7.7,10,5,9999,99999,9,999999999,0.0,999,999,99
3025,1,1,3,0,*?*?*?*?*?*?*?*?*?*?*?*?*?*?*?*?*?*?*?*?*?*?,2.7,1.7,91,100131,0,-0,292,0.0,-0.0,0.0,0,0,0,0,230,5.2,10,5,9999,99999,9,999999999,0.0,999,999,99
3025,1,1,4,0,*?*?*?*?*?*?*?*?*?*?*?*?*?*?*?*?*?*?*?*?*?*?,2.1,0.2,85,100131,0,-0,290,0.0,-0.0,0.0,0,0,0,0,230,6.2,10,5,9999,99999,9,999999999,0.0,999,999,99
3025,1,1,5,0,*?*?*?*?*?*?*?*?*?*?*?*?*?*?*?*?*?*?*?*?*?*?,1.4,-1.5,79,100131,0,-0,287,0.0,-0.0,0.0,0,0,0,0,230,7.7,10,5,9999,99999,9,999999999,0.0,999,999,99
3025,1,1,6,0,*?*?*?*?*?*?*?*?*?*?*?*?*?*?*?*?*?*?*?*?*?*?,1.8,-1.1,80,100131,0,-0,289,0.0,-0.0,0.0,0,0,0,0,230,7.7,10,5,9999,99999,9,999999999,0.0,999,999,99
3025,1,1,7,0,*?*?*?*?*?*?*?*?*?*?*?*?*?*?*?*?*?*?*?*?*?*?,0.7,-0.6,88,100131,0,-0,284,0.0,-0.0,0.0,0,0,0,0,237,8.8,10,5,9999,99999,9,999999999,0.0,999,999,99
3025,1,1,8,0,*?*?*?*?*?*?*?*?*?*?*?*?*?*?*?*?*?*?*?*?*?*?,-0.3,-1.5,89,100131,0,-0,280,0.0,-0.0,0.0,0,0,0,0,243,8.8,10,5,9999,99999,9,999999999,0.0,999,999,99
3025,1,1,9,0,*?*?*?*?*?*?*?*?*?*?*?*?*?*?*?*?*?*?*?*?*?*?,1.7,-0.2,85,100131,87,1412,279,6.3,25.7,4.7,760,999,812,77,250,9.8,8,4,9999,99999,9,999999999,0.0,999,999,99
3025,1,1,10,0,*?*?*?*?*?*?*?*?*?*?*?*?*?*?*?*?*?*?*?*?*?*?,3.7,2.1,88,100131,194,1412,278,71.1,231.8,39.2,7514,14316,5362,695,257,6.7,6,3,9999,99999,9,999999999,0.0,999,999,99
3025,1,1,11,0,*?*?*?*?*?*?*?*?*?*?*?*?*?*?*?*?*?*?*?*?*?*?,6.7,2.3,72,100131,257,1414,290,107.9,265.9,59.6,11258,18996,7861,1077,263,10.3,6,3,9999,99999,9,999999999,0.0,999,999,99
3025,1,1,12,0,*?*?*?*?*?*?*?*?*?*?*?*?*?*?*?*?*?*?*?*?*?*?,8.4,2.3,64,100131,271,1413,302,104.8,195.0,67.4,11118,14287,8046,1265,270,9.3,7,4,9999,99999,9,999999999,0.0,999,999,99
3025,1,1,13,0,*?*?*?*?*?*?*?*?*?*?*?*?*?*?*?*?*?*?*?*?*?*?,8.5,1.7,61,100131,236,1415,302,86.0,184.2,55.3,9159,12467,6678,1019,267,9.8,7,4,9999,99999,9,999999999,0.0,999,999,99
3025,1,1,14,0,*?*?*?*?*?*?*?*?*?*?*?*?*?*?*?*?*?*?*?*?*?*?,8.6,1.5,60,100131,153,1412,298,47.0,194.3,25.9,5062,10505,3686,450,263,8.8,6,3,9999,99999,9,999999999,0.0,999,999,99
3025,1,1,15,0,*?*?*?*?*?*?*?*?*?*?*?*?*?*?*?*?*?*?*?*?*?*?,8.5,1.7,61,100131,29,1411,308,0.0,0.0,0.0,0,0,0,0,260,9.3,8,4,9999,99999,9,999999999,0.0,999,999,99
3025,1,1,16,0,*?*?*?*?*?*?*?*?*?*?*?*?*?*?*?*?*?*?*?*?*?*?,7.5,1.0,62,100131,0,-0,313,0.0,-0.0,0.0,0,0,0,0,257,5.7,10,5,9999,99999,9,999999999,0.0,999,999,99
3025,1,1,17,0,*?*?*?*?*?*?*?*?*?*?*?*?*?*?*?*?*?*?*?*?*?*?,5.9,0.8,68,100131,0,-0,306,0.0,-0.0,0.0,0,0,0,0,253,7.7,10,5,9999,99999,9,999999999,0.0,999,999,99
3025,1,1,18,0,*?*?*?*?*?*?*?*?*?*?*?*?*?*?*?*?*?*?*?*?*?*?,4.8,0.4,72,100131,0,-0,302,0.0,-0.0,0.0,0,0,0,0,250,5.7,10,5,9999,99999,9,999999999,0.0,999,999,99
3025,1,1,19,0,*?*?*?*?*?*?*?*?*?*?*?*?*?*?*?*?*?*?*?*?*?*?,4.4,0.4,74,100131,0,-0,300,0.0,-0.0,0.0,0,0,0,0,250,5.2,10,5,9999,99999,9,999999999,0.0,999,999,99
3025,1,1,20,0,*?*?*?*?*?*?*?*?*?*?*?*?*?*?*?*?*?*?*?*?*?*?,4.4,1.0,77,100131,0,-0,300,0.0,-0.0,0.0,0,0,0,0,250,4.1,10,5,9999,99999,9,999999999,0.0,999,999,99
3025,1,1,21,0,*?*?*?*?*?*?*?*?*?*?*?*?*?*?*?*?*?*?*?*?*?*?,3.6,1.7,86,100131,0,-0,296,0.0,-0.0,0.0,0,0,0,0,250,5.7,10,5,9999,99999,9,999999999,0.0,999,999,99
3025,1,1,22,0,*?*?*?*?*?*?*?*?*?*?*?*?*?*?*?*?*?*?*?*?*?*?,3.2,1.5,87,100131,0,-0,295,0.0,-0.0,0.0,0,0,0,0,250,4.1,10,5,9999,99999,9,999999999,0.0,999,999,99
3025,1,1,23,0,*?*?*?*?*?*?*?*?*?*?*?*?*?*?*?*?*?*?*?*?*?*?,2.1,0.4,87,100131,0,-0,290,0.0,-0.0,0.0,0,0,0,0,250,6.2,10,5,9999,99999,9,999999999,0.0,999,999,99
3025,1,1,24,0,*?*?*?*?*?*?*?*?*?*?*?*?*?*?*?*?*?*?*?*?*?*?,4.4,4.1,96,100131,0,-0,299,0.0,-0.0,0.0,0,0,0,0,230,6.7,10,5,9999,99999,9,999999999,0.0,999,999,99
3025,1,2,1,0,*?*?*?*?*?*?*?*?*?*?*?*?*?*?*?*?*?*?*?*?*?*?,0.9,-1.7,80,101545,0,-0,285,0.0,-0.0,0.0,0,0,0,0,240,6.2,10,5,9999,99999,9,999999999,0.0,999,999,99
3025,1,2,2,0,*?*?*?*?*?*?*?*?*?*?*?*?*?*?*?*?*?*?*?*?*?*?,0.7,-2.9,74,101545,0,-0,285,0.0,-0.0,0.0,0,0,0,0,230,7.7,10,5,9999,99999,9,999999999,0.0,999,999,99
3025,1,2,3,0,*?*?*?*?*?*?*?*?*?*?*?*?*?*?*?*?*?*?*?*?*?*?,0.5,-4.8,64,101545,0,-0,284,0.0,-0.0,0.0,0,0,0,0,220,5.2,10,5,9999,99999,9,999999999,0.0,999,999,99
3025,1,2,4,0,*?*?*?*?*?*?*?*?*?*?*?*?*?*?*?*?*?*?*?*?*?*?,0.7,-4.5,65,101545,0,-0,285,0.0,-0.0,0.0,0,0,0,0,210,6.2,10,5,9999,99999,9,999999999,0.0,999,999,99
3025,1,2,5,0,*?*?*?*?*?*?*?*?*?*?*?*?*?*?*?*?*?*?*?*?*?*?,0.7,-3.4,71,101545,0,-0,285,0.0,-0.0,0.0,0,0,0,0,200,7.7,10,5,9999,99999,9,999999999,0.0,999,999,99
3025,1,2,6,0,*?*?*?*?*?*?*?*?*?*?*?*?*?*?*?*?*?*?*?*?*?*?,0.4,-3.1,73,101545,0,-0,284,0.0,-0.0,0.0,0,0,0,0,190,7.7,10,5,9999,99999,9,999999999,0.0,999,999,99
3025,1,2,7,0,*?*?*?*?*?*?*?*?*?*?*?*?*?*?*?*?*?*?*?*?*?*?,0.3,-4.2,67,101545,0,-0,283,0.0,-0.0,0.0,0,0,0,0,195,8.8,10,5,9999,99999,9,999999999,0.0,999,999,99
3025,1,2,8,0,*?*?*?*?*?*?*?*?*?*?*?*?*?*?*?*?*?*?*?*?*?*?,0.8,-4.5,64,101545,0,-0,285,0.0,-0.0,0.0,0,0,0,0,200,8.8,10,5,9999,99999,9,999999999,0.0,999,999,99
3025,1,2,9,0,*?*?*?*?*?*?*?*?*?*?*?*?*?*?*?*?*?*?*?*?*?*?,0.4,-4.2,67,101545,88,1411,278,5.1,10.9,4.4,609,371,643,67,205,9.8,9,5,9999,99999,9,999999999,0.0,999,999,99
3025,1,2,10,0,*?*?*?*?*?*?*?*?*?*?*?*?*?*?*?*?*?*?*?*?*?*?,1.7,-2.7,70,101545,196,1416,289,23.8,0.0,23.8,2812,-0,2815,926,210,6.7,10,5,9999,99999,9,999999999,0.0,999,999,99
3025,1,2,11,0,*?*?*?*?*?*?*?*?*?*?*?*?*?*?*?*?*?*?*?*?*?*?,4.0,-2.7,60,101545,259,1415,293,62.8,45.6,54.4,6940,3442,6415,1163,215,10.3,9,5,9999,99999,9,999999999,0.0,999,999,99
3025,1,2,12,0,*?*?*?*?*?*?*?*?*?*?*?*?*?*?*?*?*?*?*?*?*?*?,4.7,-2.4,58,101545,273,1412,296,67.7,46.5,58.7,7475,3600,6901,1258,220,9.3,9,5,9999,99999,9,999999999,0.0,999,999,99
3025,1,2,13,0,*?*?*?*?*?*?*?*?*?*?*?*?*?*?*?*?*?*?*?*?*?*?,4.4,-2.4,59,101545,238,1412,295,55.8,44.0,48.4,6186,3203,5727,1030,220,9.8,9,5,9999,99999,9,999999999,0.0,999,999,99
3025,1,2,14,0,*?*?*?*?*?*?*?*?*?*?*?*?*?*?*?*?*?*?*?*?*?*?,4.8,-1.7,61,101545,156,1413,296,28.0,33.8,24.3,3159,1993,2949,508,220,8.8,9,5,9999,99999,9,999999999,0.0,999,999,99
3025,1,2,15,0,*?*?*?*?*?*?*?*?*?*?*?*?*?*?*?*?*?*?*?*?*?*?,4.7,-0.6,67,101545,32,1405,301,0.0,0.0,0.0,0,0,0,0,220,9.3,10,5,9999,99999,9,999999999,0.0,999,999,99
3025,1,2,16,0,*?*?*?*?*?*?*?*?*?*?*?*?*?*?*?*?*?*?*?*?*?*?,4.5,-0.2,70,101545,0,-0,300,0.0,-0.0,0.0,0,0,0,0,220,5.7,10,5,9999,99999,9,999999999,0.0,999,999,99
3025,1,2,17,0,*?*?*?*?*?*?*?*?*?*?*?*?*?*?*?*?*?*?*?*?*?*?,2.7,-0.6,77,101545,0,-0,293,0.0,-0.0,0.0,0,0,0,0,220,7.7,10,5,9999,99999,9,999999999,0.0,999,999,99
3025,1,2,18,0,*?*?*?*?*?*?*?*?*?*?*?*?*?*?*?*?*?*?*?*?*?*?,2.3,-0.6,79,101545,0,-0,291,0.0,-0.0,0.0,0,0,0,0,220,5.7,10,5,9999,99999,9,999999999,0.0,999,999,99
3025,1,2,19,0,*?*?*?*?*?*?*?*?*?*?*?*?*?*?*?*?*?*?*?*?*?*?,2.0,0.4,87,101545,0,-0,290,0.0,-0.0,0.0,0,0,0,0,223,5.2,10,5,9999,99999,9,999999999,0.0,999,999,99
3025,1,2,20,0,*?*?*?*?*?*?*?*?*?*?*?*?*?*?*?*?*?*?*?*?*?*?,1.8,1.0,93,101545,0,-0,289,0.0,-0.0,0.0,0,0,0,0,227,4.1,10,5,9999,99999,9,999999999,0.0,999,999,99
3025,1,2,21,0,*?*?*?*?*?*?*?*?*?*?*?*?*?*?*?*?*?*?*?*?*?*?,2.0,1.5,95,101545,0,-0,290,0.0,-0.0,0.0,0,0,0,0,230,5.7,10,5,9999,99999,9,999999999,0.0,999,999,99
3025,1,2,22,0,*?*?*?*?*?*?*?*?*?*?*?*?*?*?*?*?*?*?*?*?*?*?,0.8,-0.0,93,101545,0,-0,285,0.0,-0.0,0.0,0,0,0,0,233,4.1,10,5,9999,99999,9,999999999,0.0,999,999,99
3025,1,2,23,0,*?*?*?*?*?*?*?*?*?*?*?*?*?*?*?*?*?*?*?*?*?*?,-0.6,-0.8,97,101545,0,-0,279,0.0,-0.0,0.0,0,0,0,0,237,6.2,10,5,9999,99999,9,999999999,0.0,999,999,99
3025,1,2,24,0,*?*?*?*?*?*?*?*?*?*?*?*?*?*?*?*?*?*?*?*?*?*?,1.1,-0.6,86,101545,0,-0,286,0.0,-0.0,0.0,0,0,0,0,250,6.7,10,5,9999,99999,9,999999999,0.0,999,999,99
3025,1,3,1,0,*?*?*?*?*?*?*?*?*?*?*?*?*?*?*?*?*?*?*?*?*?*?,-3.1,-3.1,100,102508,0,-0,269,0.0,-0.0,0.0,0,0,0,0,240,6.2,10,5,9999,99999,9,999999999,0.0,999,999,99
3025,1,3,2,0,*?*?*?*?*?*?*?*?*?*?*?*?*?*?*?*?*?*?*?*?*?*?,-4.0,-3.9,100,102508,0,-0,266,0.0,-0.0,0.0,0,0,0,0,240,7.7,10,5,9999,99999,9,999999999,0.0,999,999,99
3025,1,3,3,0,*?*?*?*?*?*?*?*?*?*?*?*?*?*?*?*?*?*?*?*?*?*?,-4.3,-4.2,100,102508,0,-0,265,0.0,-0.0,0.0,0,0,0,0,240,5.2,10,5,9999,99999,9,999999999,0.0,999,999,99
3025,1,3,4,0,*?*?*?*?*?*?*?*?*?*?*?*?*?*?*?*?*?*?*?*?*?*?,-3.8,-3.7,100,102508,0,-0,267,0.0,-0.0,0.0,0,0,0,0,240,6.2,10,5,9999,99999,9,999999999,0.0,999,999,99
3025,1,3,5,0,*?*?*?*?*?*?*?*?*?*?*?*?*?*?*?*?*?*?*?*?*?*?,-4.0,-3.9,100,102508,0,-0,266,0.0,-0.0,0.0,0,0,0,0,240,7.7,10,5,9999,99999,9,999999999,0.0,999,999,99
3025,1,3,6,0,*?*?*?*?*?*?*?*?*?*?*?*?*?*?*?*?*?*?*?*?*?*?,-4.2,-4.2,100,102508,0,-0,265,0.0,-0.0,0.0,0,0,0,0,240,7.7,10,5,9999,99999,9,999999999,0.0,999,999,99
3025,1,3,7,0,*?*?*?*?*?*?*?*?*?*?*?*?*?*?*?*?*?*?*?*?*?*?,-4.5,-4.5,100,102508,0,-0,264,0.0,-0.0,0.0,0,0,0,0,242,8.8,10,5,9999,99999,9,999999999,0.0,999,999,99
3025,1,3,8,0,*?*?*?*?*?*?*?*?*?*?*?*?*?*?*?*?*?*?*?*?*?*?,-4.0,-3.9,100,102508,0,-0,266,0.0,-0.0,0.0,0,0,0,0,243,8.8,10,5,9999,99999,9,999999999,0.0,999,999,99
3025,1,3,9,0,*?*?*?*?*?*?*?*?*?*?*?*?*?*?*?*?*?*?*?*?*?*?,-4.3,-4.5,100,102508,89,1408,259,5.5,11.6,4.8,656,400,691,73,245,9.8,9,5,9999,99999,9,999999999,0.0,999,999,99
3025,1,3,10,0,*?*?*?*?*?*?*?*?*?*?*?*?*?*?*?*?*?*?*?*?*?*?,-1.8,-2.4,100,102508,197,1412,274,24.2,0.0,24.2,2848,-0,2851,938,247,6.7,10,5,9999,99999,9,999999999,0.0,999,999,99
3025,1,3,11,0,*?*?*?*?*?*?*?*?*?*?*?*?*?*?*?*?*?*?*?*?*?*?,-0.2,-2.7,85,102508,261,1414,281,36.5,0.0,36.5,4274,0,4282,1429,248,10.3,10,5,9999,99999,9,999999999,0.0,999,999,99
3025,1,3,12,0,*?*?*?*?*?*?*?*?*?*?*?*?*?*?*?*?*?*?*?*?*?*?,1.0,-2.4,80,102508,276,1414,281,68.5,46.7,59.4,7566,3626,6984,1274,250,9.3,9,5,9999,99999,9,999999999,0.0,999,999,99
3025,1,3,13,0,*?*?*?*?*?*?*?*?*?*?*?*?*?*?*?*?*?*?*?*?*?*?,1.0,-3.7,73,102508,241,1413,281,56.8,44.3,49.2,6289,3237,5822,1048,245,9.8,9,5,9999,99999,9,999999999,0.0,999,999,99
3025,1,3,14,0,*?*?*?*?*?*?*?*?*?*?*?*?*?*?*?*?*?*?*?*?*?*?,1.1,-3.9,69,102508,159,1412,281,29.1,34.4,25.2,3273,2048,3055,527,240,8.8,9,5,9999,99999,9,999999999,0.0,999,999,99
3025,1,3,15,0,*?*?*?*?*?*?*?*?*?*?*?*?*?*?*?*?*?*?*?*?*?*?,0.8,-4.8,67,102508,35,1393,285,0.0,0.0,0.0,0,0,0,0,235,9.3,10,5,9999,99999,9,999999999,0.0,999,999,99
3025,1,3,16,0,*?*?*?*?*?*?*?*?*?*?*?*?*?*?*?*?*?*?*?*?*?*?,0.0,-5.3,67,102508,0,-0,282,0.0,-0.0,0.0,0,0,0,0,230,5.7,10,5,9999,99999,9,999999999,0.0,999,999,99
3025,1,3,17,0,*?*?*?*?*?*?*?*?*?*?*?*?*?*?*?*?*?*?*?*?*?*?,-1.1,-6.6,65,102508,0,-0,278,0.0,-0.0,0.0,0,0,0,0,225,7.7,10,5,9999,99999,9,999999999,0.0,999,999,99
3025,1,3,18,0,*?*?*?*?*?*?*?*?*?*?*?*?*?*?*?*?*?*?*?*?*?*?,-1.4,-7.6,62,102508,0,-0,277,0.0,-0.0,0.0,0,0,0,0,220,5.7,10,5,9999,99999,9,999999999,0.0,999,999,99
3025,1,3,19,0,*?*?*?*?*?*?*?*?*?*?*?*?*?*?*?*?*?*?*?*?*?*?,-3.2,-10.0,58,102508,0,-0,270,0.0,-0.0,0.0,0,0,0,0,220,5.2,10,5,9999,99999,9,999999999,0.0,999,999,99
3025,1,3,20,0,*?*?*?*?*?*?*?*?*?*?*?*?*?*?*?*?*?*?*?*?*?*?,-2.7,-7.6,68,102508,0,-0,271,0.0,-0.0,0.0,0,0,0,0,220,4.1,10,5,9999,99999,9,999999999,0.0,999,999,99
3025,1,3,21,0,*?*?*?*?*?*?*?*?*?*?*?*?*?*?*?*?*?*?*?*?*?*?,-2.2,-8.0,63,102508,0,-0,274,0.0,-0.0,0.0,0,0,0,0,220,5.7,10,5,9999,99999,9,999999999,0.0,999,999,99
3025,1,3,22,0,*?*?*?*?*?*?*?*?*?*?*?*?*?*?*?*?*?*?*?*?*?*?,-3.1,-8.0,70,102508,0,-0,270,0.0,-0.0,0.0,0,0,0,0,220,4.1,10,5,9999,99999,9,999999999,0.0,999,999,99
3025,1,3,23,0,*?*?*?*?*?*?*?*?*?*?*?*?*?*?*?*?*?*?*?*?*?*?,-3.5,-9.2,65,102508,0,-0,268,0.0,-0.0,0.0,0,0,0,0,220,6.2,10,5,9999,99999,9,999999999,0.0,999,999,99
3025,1,3,24,0,*?*?*?*?*?*?*?*?*?*?*?*?*?*?*?*?*?*?*?*?*?*?,-2.0,-1.9,100,102508,0,-0,274,0.0,-0.0,0.0,0,0,0,0,240,6.7,10,5,9999,99999,9,999999999,0.0,999,999,99
3025,1,4,1,0,*?*?*?*?*?*?*?*?*?*?*?*?*?*?*?*?*?*?*?*?*?*?,-2.9,-6.0,77,103175,0,-0,270,0.0,-0.0,0.0,0,0,0,0,223,1.0,10,5,9999,99999,9,999999999,0.0,999,999,99
3025,1,4,2,0,*?*?*?*?*?*?*?*?*?*?*?*?*?*?*?*?*?*?*?*?*?*?,-2.0,-5.0,79,103175,0,-0,274,0.0,-0.0,0.0,0,0,0,0,227,1.0,10,5,9999,99999,9,999999999,0.0,999,999,99
3025,1,4,3,0,*?*?*?*?*?*?*?*?*?*?*?*?*?*?*?*?*?*?*?*?*?*?,-2.1,-6.3,72,103175,0,-0,274,0.0,-0.0,0.0,0,0,0,0,230,0.0,10,5,9999,99999,9,999999999,0.0,999,999,99
3025,1,4,4,0,*?*?*?*?*?*?*?*?*?*?*?*?*?*?*?*?*?*?*?*?*?*?,-2.1,-4.5,84,103175,0,-0,274,0.0,-0.0,0.0,0,0,0,0,233,1.0,10,5,9999,99999,9,999999999,0.0,999,999,99
3025,1,4,5,0,*?*?*?*?*?*?*?*?*?*?*?*?*?*?*?*?*?*?*?*?*?*?,-1.3,-3.9,82,103175,0,-0,277,0.0,-0.0,0.0,0,0,0,0,237,0.5,10,5,9999,99999,9,999999999,0.0,999,999,99
3025,1,4,6,0,*?*?*?*?*?*?*?*?*?*?*?*?*?*?*?*?*?*?*?*?*?*?,-1.7,-3.4,87,103175,0,-0,275,0.0,-0.0,0.0,0,0,0,0,240,1.0,10,5,9999,99999,9,999999999,0.0,999,999,99
3025,1,4,7,0,*?*?*?*?*?*?*?*?*?*?*?*?*?*?*?*?*?*?*?*?*?*?,-1.9,-4.2,83,103175,0,-0,274,0.0,-0.0,0.0,0,0,0,0,243,0.5,10,5,9999,99999,9,999999999,0.0,999,999,99
3025,1,4,8,0,*?*?*?*?*?*?*?*?*?*?*?*?*?*?*?*?*?*?*?*?*?*?,-1.7,-3.9,83,103175,0,-0,275,0.0,-0.0,0.0,0,0,0,0,247,0.5,10,5,9999,99999,9,999999999,0.0,999,999,99
3025,1,4,9,0,*?*?*?*?*?*?*?*?*?*?*?*?*?*?*?*?*?*?*?*?*?*?,-1.1,-4.2,78,103175,91,1417,278,3.4,0.0,3.4,445,-0,444,141,250,0.5,10,5,9999,99999,9,999999999,0.0,999,999,99
3025,1,4,10,0,*?*?*?*?*?*?*?*?*?*?*?*?*?*?*?*?*?*?*?*?*?*?,0.5,-3.7,73,103175,199,1413,267,66.7,169.0,42.9,7003,10571,5790,764,253,0.0,7,4,9999,99999,9,999999999,0.0,999,999,99
3025,1,4,11,0,*?*?*?*?*?*?*?*?*?*?*?*?*?*?*?*?*?*?*?*?*?*?,1.6,-2.7,73,103175,263,1413,272,100.5,192.8,64.6,10674,13896,7737,1209,257,0.5,7,4,9999,99999,9,999999999,0.0,999,999,99
3025,1,4,12,0,*?*?*?*?*?*?*?*?*?*?*?*?*?*?*?*?*?*?*?*?*?*?,3.2,-0.8,75,103175,278,1411,279,108.7,196.9,69.9,11524,14635,8327,1317,260,1.0,7,4,9999,99999,9,999999999,0.0,999,999,99
3025,1,4,13,0,*?*?*?*?*?*?*?*?*?*?*?*?*?*?*?*?*?*?*?*?*?*?,3.2,-0.2,80,103175,244,1413,285,76.6,111.7,57.3,8154,7720,6906,1057,252,0.5,8,4,9999,99999,9,999999999,0.0,999,999,99
3025,1,4,14,0,*?*?*?*?*?*?*?*?*?*?*?*?*?*?*?*?*?*?*?*?*?*?,3.3,-0.6,77,103175,162,1410,290,30.2,34.9,26.2,3393,2104,3165,547,243,0.5,9,5,9999,99999,9,999999999,0.0,999,999,99
3025,1,4,15,0,*?*?*?*?*?*?*?*?*?*?*?*?*?*?*?*?*?*?*?*?*?*?,3.3,-1.1,73,103175,39,1415,295,0.0,0.0,0.0,0,0,0,0,235,1.0,10,5,9999,99999,9,999999999,0.0,999,999,99
3025,1,4,16,0,*?*?*?*?*?*?*?*?*?*?*?*?*?*?*?*?*?*?*?*?*?*?,1.5,-1.1,83,103175,0,-0,288,0.0,-0.0,0.0,0,0,0,0,227,0.5,10,5,9999,99999,9,999999999,0.0,999,999,99
3025,1,4,17,0,*?*?*?*?*?*?*?*?*?*?*?*?*?*?*?*?*?*?*?*?*?*?,1.5,-2.2,76,103175,0,-0,288,0.0,-0.0,0.0,0,0,0,0,218,0.5,10,5,9999,99999,9,999999999,0.0,999,999,99
3025,1,4,18,0,*?*?*?*?*?*?*?*?*?*?*?*?*?*?*?*?*?*?*?*?*?*?,0.1,-3.4,76,103175,0,-0,282,0.0,-0.0,0.0,0,0,0,0,210,0.5,10,5,9999,99999,9,999999999,0.0,999,999,99
3025,1,4,19,0,*?*?*?*?*?*?*?*?*?*?*?*?*?*?*?*?*?*?*?*?*?*?,-0.3,-2.7,84,103175,0,-0,281,0.0,-0.0,0.0,0,0,0,0,208,0.0,10,5,9999,99999,9,999999999,0.0,999,999,99
3025,1,4,20,0,*?*?*?*?*?*?*?*?*?*?*?*?*?*?*?*?*?*?*?*?*?*?,-0.4,-3.7,77,103175,0,-0,280,0.0,-0.0,0.0,0,0,0,0,207,1.0,10,5,9999,99999,9,999999999,0.0,999,999,99
3025,1,4,21,0,*?*?*?*?*?*?*?*?*?*?*?*?*?*?*?*?*?*?*?*?*?*?,-1.1,-4.2,79,103175,0,-0,278,0.0,-0.0,0.0,0,0,0,0,205,1.0,10,5,9999,99999,9,999999999,0.0,999,999,99
3025,1,4,22,0,*?*?*?*?*?*?*?*?*?*?*?*?*?*?*?*?*?*?*?*?*?*?,-0.7,-2.9,84,103175,0,-0,279,0.0,-0.0,0.0,0,0,0,0,203,0.5,10,5,9999,99999,9,999999999,0.0,999,999,99
3025,1,4,23,0,*?*?*?*?*?*?*?*?*?*?*?*?*?*?*?*?*?*?*?*?*?*?,-0.6,-2.7,86,103175,0,-0,279,0.0,-0.0,0.0,0,0,0,0,202,1.5,10,5,9999,99999,9,999999999,0.0,999,999,99
3025,1,4,24,0,*?*?*?*?*?*?*?*?*?*?*?*?*?*?*?*?*?*?*?*?*?*?,-3.9,-7.6,74,103175,0,-0,267,0.0,-0.0,0.0,0,0,0,0,220,0.0,10,5,9999,99999,9,999999999,0.0,999,999,99
3025,1,5,1,0,*?*?*?*?*?*?*?*?*?*?*?*?*?*?*?*?*?*?*?*?*?*?,0.4,-3.4,72,102833,0,-0,284,0.0,-0.0,0.0,0,0,0,0,197,1.0,10,5,9999,99999,9,999999999,0.0,999,999,99
3025,1,5,2,0,*?*?*?*?*?*?*?*?*?*?*?*?*?*?*?*?*?*?*?*?*?*?,1.2,-3.7,66,102833,0,-0,287,0.0,-0.0,0.0,0,0,0,0,193,1.0,10,5,9999,99999,9,999999999,0.0,999,999,99
3025,1,5,3,0,*?*?*?*?*?*?*?*?*?*?*?*?*?*?*?*?*?*?*?*?*?*?,0.8,-3.1,72,102833,0,-0,285,0.0,-0.0,0.0,0,0,0,0,190,0.0,10,5,9999,99999,9,999999999,0.0,999,999,99
3025,1,5,4,0,*?*?*?*?*?*?*?*?*?*?*?*?*?*?*?*?*?*?*?*?*?*?,0.2,-2.9,77,102833,0,-0,283,0.0,-0.0,0.0,0,0,0,0,187,1.0,10,5,9999,99999,9,999999999,0.0,999,999,99
3025,1,5,5,0,*?*?*?*?*?*?*?*?*?*?*?*?*?*?*?*?*?*?*?*?*?*?,-0.5,-3.7,76,102833,0,-0,280,0.0,-0.0,0.0,0,0,0,0,183,0.5,10,5,9999,99999,9,999999999,0.0,999,999,99
3025,1,5,6,0,*?*?*?*?*?*?*?*?*?*?*?*?*?*?*?*?*?*?*?*?*?*?,-0.0,-2.4,81,102833,0,-0,282,0.0,-0.0,0.0,0,0,0,0,180,1.0,10,5,9999,99999,9,999999999,0.0,999,999,99
3025,1,5,7,0,*?*?*?*?*?*?*?*?*?*?*?*?*?*?*?*?*?*?*?*?*?*?,0.3,-1.5,86,102833,0,-0,283,0.0,-0.0,0.0,0,0,0,0,182,0.5,10,5,9999,99999,9,999999999,0.0,999,999,99
3025,1,5,8,0,*?*?*?*?*?*?*?*?*?*?*?*?*?*?*?*?*?*?*?*?*?*?,1.0,-1.1,84,102833,0,-0,286,0.0,-0.0,0.0,0,0,0,0,183,0.5,10,5,9999,99999,9,999999999,0.0,999,999,99
3025,1,5,9,0,*?*?*?*?*?*?*?*?*?*?*?*?*?*?*?*?*?*?*?*?*?*?,0.1,-1.5,86,102833,92,1408,272,8.7,33.4,6.5,1022,1344,1076,106,185,0.5,8,4,9999,99999,9,999999999,0.0,999,999,99
3025,1,5,10,0,*?*?*?*?*?*?*?*?*?*?*?*?*?*?*?*?*?*?*?*?*?*?,1.7,-1.1,80,102833,201,1413,278,57.3,101.5,42.9,6140,6237,5253,770,187,0.0,8,4,9999,99999,9,999999999,0.0,999,999,99
3025,1,5,11,0,*?*?*?*?*?*?*?*?*?*?*?*?*?*?*?*?*?*?*?*?*?*?,3.0,0.4,82,102833,265,1411,284,86.2,115.6,64.4,9440,8797,7512,1380,188,0.5,8,4,9999,99999,9,999999999,0.0,999,999,99
3025,1,5,12,0,*?*?*?*?*?*?*?*?*?*?*?*?*?*?*?*?*?*?*?*?*?*?,3.6,0.2,78,102833,281,1412,286,93.2,118.0,69.7,10203,9213,8109,1498,190,1.0,8,4,9999,99999,9,999999999,0.0,999,999,99
3025,1,5,13,0,*?*?*?*?*?*?*?*?*?*?*?*?*?*?*?*?*?*?*?*?*?*?,3.6,0.8,82,102833,247,1412,287,78.0,112.3,58.3,8301,7820,7026,1079,192,0.5,8,4,9999,99999,9,999999999,0.0,999,999,99
3025,1,5,14,0,*?*?*?*?*?*?*?*?*?*?*?*?*?*?*?*?*?*?*?*?*?*?,3.7,1.0,82,102833,166,1415,287,41.5,89.2,31.1,4493,4829,3882,542,193,0.5,8,4,9999,99999,9,999999999,0.0,999,999,99
3025,1,5,15,0,*?*?*?*?*?*?*?*?*?*?*?*?*?*?*?*?*?*?*?*?*?*?,3.6,0.4,78,102833,43,1427,291,0.0,0.0,0.0,0,0,0,0,195,1.0,9,5,9999,99999,9,999999999,0.0,999,999,99
3025,1,5,16,0,*?*?*?*?*?*?*?*?*?*?*?*?*?*?*?*?*?*?*?*?*?*?,3.6,0.2,77,102833,0,-0,297,0.0,-0.0,0.0,0,0,0,0,197,0.5,10,5,9999,99999,9,999999999,0.0,999,999,99
3025,1,5,17,0,*?*?*?*?*?*?*?*?*?*?*?*?*?*?*?*?*?*?*?*?*?*?,2.5,-0.4,80,102833,0,-0,292,0.0,-0.0,0.0,0,0,0,0,198,0.5,10,5,9999,99999,9,999999999,0.0,999,999,99
3025,1,5,18,0,*?*?*?*?*?*?*?*?*?*?*?*?*?*?*?*?*?*?*?*?*?*?,2.1,-1.3,77,102833,0,-0,290,0.0,-0.0,0.0,0,0,0,0,200,0.5,10,5,9999,99999,9,999999999,0.0,999,999,99
3025,1,5,19,0,*?*?*?*?*?*?*?*?*?*?*?*?*?*?*?*?*?*?*?*?*?*?,2.5,-1.3,75,102833,0,-0,292,0.0,-0.0,0.0,0,0,0,0,207,0.0,10,5,9999,99999,9,999999999,0.0,999,999,99
3025,1,5,20,0,*?*?*?*?*?*?*?*?*?*?*?*?*?*?*?*?*?*?*?*?*?*?,1.6,-1.7,77,102833,0,-0,288,0.0,-0.0,0.0,0,0,0,0,213,1.0,10,5,9999,99999,9,999999999,0.0,999,999,99
3025,1,5,21,0,*?*?*?*?*?*?*?*?*?*?*?*?*?*?*?*?*?*?*?*?*?*?,1.9,-2.4,71,102833,0,-0,290,0.0,-0.0,0.0,0,0,0,0,220,1.0,10,5,9999,99999,9,999999999,0.0,999,999,99
3025,1,5,22,0,*?*?*?*?*?*?*?*?*?*?*?*?*?*?*?*?*?*?*?*?*?*?,0.6,-2.7,77,102833,0,-0,284,0.0,-0.0,0.0,0,0,0,0,227,0.5,10,5,9999,99999,9,999999999,0.0,999,999,99
3025,1,5,23,0,*?*?*?*?*?*?*?*?*?*?*?*?*?*?*?*?*?*?*?*?*?*?,0.6,-2.4,77,102833,0,-0,284,0.0,-0.0,0.0,0,0,0,0,233,1.5,10,5,9999,99999,9,999999999,0.0,999,999,99
3025,1,5,24,0,*?*?*?*?*?*?*?*?*?*?*?*?*?*?*?*?*?*?*?*?*?*?,-0.5,-3.1,80,102833,0,-0,280,0.0,-0.0,0.0,0,0,0,0,200,0.0,10,5,9999,99999,9,999999999,0.0,999,999,99
3025,1,6,1,0,*?*?*?*?*?*?*?*?*?*?*?*?*?*?*?*?*?*?*?*?*?*?,0.9,-0.8,89,102670,0,-0,285,0.0,-0.0,0.0,0,0,0,0,225,1.0,10,5,9999,99999,9,999999999,0.0,999,999,99
3025,1,6,2,0,*?*?*?*?*?*?*?*?*?*?*?*?*?*?*?*?*?*?*?*?*?*?,1.2,-0.2,93,102670,0,-0,286,0.0,-0.0,0.0,0,0,0,0,210,1.0,10,5,9999,99999,9,999999999,0.0,999,999,99
3025,1,6,3,0,*?*?*?*?*?*?*?*?*?*?*?*?*?*?*?*?*?*?*?*?*?*?,0.2,-0.8,95,102670,0,-0,282,0.0,-0.0,0.0,0,0,0,0,195,0.0,10,5,9999,99999,9,999999999,0.0,999,999,99
3025,1,6,4,0,*?*?*?*?*?*?*?*?*?*?*?*?*?*?*?*?*?*?*?*?*?*?,-0.6,-0.8,100,102670,0,-0,279,0.0,-0.0,0.0,0,0,0,0,180,1.0,10,5,9999,99999,9,999999999,0.0,999,999,99
3025,1,6,5,0,*?*?*?*?*?*?*?*?*?*?*?*?*?*?*?*?*?*?*?*?*?*?,0.0,-0.2,100,102670,0,-0,281,0.0,-0.0,0.0,0,0,0,0,165,0.5,10,5,9999,99999,9,999999999,0.0,999,999,99
3025,1,6,6,0,*?*?*?*?*?*?*?*?*?*?*?*?*?*?*?*?*?*?*?*?*?*?,-0.5,-1.1,99,102670,0,-0,280,0.0,-0.0,0.0,0,0,0,0,150,1.0,10,5,9999,99999,9,999999999,0.0,999,999,99
3025,1,6,7,0,*?*?*?*?*?*?*?*?*?*?*?*?*?*?*?*?*?*?*?*?*?*?,-0.2,-0.6,99,102670,0,-0,281,0.0,-0.0,0.0,0,0,0,0,157,0.5,10,5,9999,99999,9,999999999,0.0,999,999,99
3025,1,6,8,0,*?*?*?*?*?*?*?*?*?*?*?*?*?*?*?*?*?*?*?*?*?*?,-0.7,-2.2,91,102670,0,-0,279,0.0,-0.0,0.0,0,0,0,0,163,0.5,10,5,9999,99999,9,999999999,0.0,999,999,99
3025,1,6,9,0,*?*?*?*?*?*?*?*?*?*?*?*?*?*?*?*?*?*?*?*?*?*?,-0.1,-2.2,87,102670,94,1411,276,7.1,14.2,6.2,836,511,875,95,170,0.5,9,5,9999,99999,9,999999999,0.0,999,999,99
3025,1,6,10,0,*?*?*?*?*?*?*?*?*?*?*?*?*?*?*?*?*?*?*?*?*?*?,2.6,0.2,87,102670,203,1412,287,44.0,40.7,38.1,4896,2742,4548,805,177,0.0,9,5,9999,99999,9,999999999,0.0,999,999,99
3025,1,6,11,0,*?*?*?*?*?*?*?*?*?*?*?*?*?*?*?*?*?*?*?*?*?*?,5.9,2.7,82,102670,268,1413,301,65.9,46.2,57.1,7281,3544,6725,1224,183,0.5,9,5,9999,99999,9,999999999,0.0,999,999,99
3025,1,6,12,0,*?*?*?*?*?*?*?*?*?*?*?*?*?*?*?*?*?*?*?*?*?*?,7.5,3.2,77,102670,284,1412,308,71.3,47.2,61.9,7875,3713,7264,1330,190,1.0,9,5,9999,99999,9,999999999,0.0,999,999,99
3025,1,6,13,0,*?*?*?*?*?*?*?*?*?*?*?*?*?*?*?*?*?*?*?*?*?*?,7.5,2.5,73,102670,250,1410,308,60.0,45.0,52.0,6636,3348,6137,1109,190,0.5,9,5,9999,99999,9,999999999,0.0,999,999,99
3025,1,6,14,0,*?*?*?*?*?*?*?*?*?*?*?*?*?*?*?*?*?*?*?*?*?*?,7.6,3.0,75,102670,169,1410,309,32.6,36.1,28.2,3651,2223,3403,591,190,0.5,9,5,9999,99999,9,999999999,0.0,999,999,99
3025,1,6,15,0,*?*?*?*?*?*?*?*?*?*?*?*?*?*?*?*?*?*?*?*?*?*?,7.5,3.8,80,102670,46,1403,313,0.0,0.0,0.0,0,0,0,0,190,1.0,10,5,9999,99999,9,999999999,0.0,999,999,99
3025,1,6,16,0,*?*?*?*?*?*?*?*?*?*?*?*?*?*?*?*?*?*?*?*?*?*?,7.4,3.9,81,102670,0,-0,313,0.0,-0.0,0.0,0,0,0,0,190,0.5,10,5,9999,99999,9,999999999,0.0,999,999,99
3025,1,6,17,0,*?*?*?*?*?*?*?*?*?*?*?*?*?*?*?*?*?*?*?*?*?*?,4.1,2.7,94,102670,0,-0,298,0.0,-0.0,0.0,0,0,0,0,190,0.5,10,5,9999,99999,9,999999999,0.0,999,999,99
3025,1,6,18,0,*?*?*?*?*?*?*?*?*?*?*?*?*?*?*?*?*?*?*?*?*?*?,3.6,3.6,100,102670,0,-0,296,0.0,-0.0,0.0,0,0,0,0,190,0.5,10,5,9999,99999,9,999999999,0.0,999,999,99
3025,1,6,19,0,*?*?*?*?*?*?*?*?*?*?*?*?*?*?*?*?*?*?*?*?*?*?,2.6,2.7,100,102670,0,-0,292,0.0,-0.0,0.0,0,0,0,0,190,0.0,10,5,9999,99999,9,999999999,0.0,999,999,99
3025,1,6,20,0,*?*?*?*?*?*?*?*?*?*?*?*?*?*?*?*?*?*?*?*?*?*?,2.8,2.5,100,102670,0,-0,293,0.0,-0.0,0.0,0,0,0,0,190,1.0,10,5,9999,99999,9,999999999,0.0,999,999,99
3025,1,6,21,0,*?*?*?*?*?*?*?*?*?*?*?*?*?*?*?*?*?*?*?*?*?*?,1.6,1.5,100,102670,0,-0,288,0.0,-0.0,0.0,0,0,0,0,190,1.0,10,5,9999,99999,9,999999999,0.0,999,999,99
3025,1,6,22,0,*?*?*?*?*?*?*?*?*?*?*?*?*?*?*?*?*?*?*?*?*?*?,0.6,0.6,100,102670,0,-0,284,0.0,-0.0,0.0,0,0,0,0,190,0.5,10,5,9999,99999,9,999999999,0.0,999,999,99
3025,1,6,23,0,*?*?*?*?*?*?*?*?*?*?*?*?*?*?*?*?*?*?*?*?*?*?,1.6,1.7,100,102670,0,-0,288,0.0,-0.0,0.0,0,0,0,0,190,1.5,10,5,9999,99999,9,999999999,0.0,999,999,99
3025,1,6,24,0,*?*?*?*?*?*?*?*?*?*?*?*?*?*?*?*?*?*?*?*?*?*?,0.7,-1.7,85,102670,0,-0,285,0.0,-0.0,0.0,0,0,0,0,240,0.0,10,5,9999,99999,9,999999999,0.0,999,999,99
3025,1,7,1,0,*?*?*?*?*?*?*?*?*?*?*?*?*?*?*?*?*?*?*?*?*?*?,3.3,3.2,100,101873,0,-0,295,0.0,-0.0,0.0,0,0,0,0,188,1.0,10,5,9999,99999,9,999999999,0.0,999,999,99
3025,1,7,2,0,*?*?*?*?*?*?*?*?*?*?*?*?*?*?*?*?*?*?*?*?*?*?,3.7,3.8,100,101873,0,-0,296,0.0,-0.0,0.0,0,0,0,0,187,1.0,10,5,9999,99999,9,999999999,0.0,999,999,99
3025,1,7,3,0,*?*?*?*?*?*?*?*?*?*?*?*?*?*?*?*?*?*?*?*?*?*?,4.3,4.3,100,101873,0,-0,299,0.0,-0.0,0.0,0,0,0,0,185,0.0,10,5,9999,99999,9,999999999,0.0,999,999,99
3025,1,7,4,0,*?*?*?*?*?*?*?*?*?*?*?*?*?*?*?*?*?*?*?*?*?*?,4.8,4.8,100,101873,0,-0,301,0.0,-0.0,0.0,0,0,0,0,183,1.0,10,5,9999,99999,9,999999999,0.0,999,999,99
3025,1,7,5,0,*?*?*?*?*?*?*?*?*?*?*?*?*?*?*?*?*?*?*?*?*?*?,4.7,4.6,100,101873,0,-0,301,0.0,-0.0,0.0,0,0,0,0,182,0.5,10,5,9999,99999,9,999999999,0.0,999,999,99
3025,1,7,6,0,*?*?*?*?*?*?*?*?*?*?*?*?*?*?*?*?*?*?*?*?*?*?,4.4,4.5,100,101873,0,-0,299,0.0,-0.0,0.0,0,0,0,0,180,1.0,10,5,9999,99999,9,999999999,0.0,999,999,99
3025,1,7,7,0,*?*?*?*?*?*?*?*?*?*?*?*?*?*?*?*?*?*?*?*?*?*?,3.6,3.0,100,101873,0,-0,296,0.0,-0.0,0.0,0,0,0,0,183,0.5,10,5,9999,99999,9,999999999,0.0,999,999,99
3025,1,7,8,0,*?*?*?*?*?*?*?*?*?*?*?*?*?*?*?*?*?*?*?*?*?*?,2.7,0.8,100,101873,0,-0,293,0.0,-0.0,0.0,0,0,0,0,187,0.5,10,5,9999,99999,9,999999999,0.0,999,999,99
3025,1,7,9,0,*?*?*?*?*?*?*?*?*?*?*?*?*?*?*?*?*?*?*?*?*?*?,4.1,1.7,100,101873,96,1411,298,4.5,0.0,4.5,570,-0,569,182,190,0.5,10,5,9999,99999,9,999999999,0.0,999,999,99
3025,1,7,10,0,*?*?*?*?*?*?*?*?*?*?*?*?*?*?*?*?*?*?*?*?*?*?,5.4,3.4,100,101873,206,1416,304,25.8,0.0,25.8,3036,0,3040,1002,193,0.0,10,5,9999,99999,9,999999999,0.0,999,999,99
3025,1,7,11,0,*?*?*?*?*?*?*?*?*?*?*?*?*?*?*?*?*?*?*?*?*?*?,6.4,2.5,96,101873,271,1414,308,38.5,0.0,38.5,4500,0,4508,1508,197,0.5,10,5,9999,99999,9,999999999,0.0,999,999,99
3025,1,7,12,0,*?*?*?*?*?*?*?*?*?*?*?*?*?*?*?*?*?*?*?*?*?*?,7.5,3.2,94,101873,287,1412,313,41.7,0.0,41.7,4871,0,4881,1639,200,1.0,10,5,9999,99999,9,999999999,0.0,999,999,99
3025,1,7,13,0,*?*?*?*?*?*?*?*?*?*?*?*?*?*?*?*?*?*?*?*?*?*?,7.4,3.9,100,101873,254,1413,313,35.2,0.0,35.2,4121,0,4128,1375,198,0.5,10,5,9999,99999,9,999999999,0.0,999,999,99
3025,1,7,14,0,*?*?*?*?*?*?*?*?*?*?*?*?*?*?*?*?*?*?*?*?*?*?,7.6,3.2,93,101873,173,1412,314,19.5,0.0,19.5,2309,-0,2311,758,197,0.5,10,5,9999,99999,9,999999999,0.0,999,999,99
3025,1,7,15,0,*?*?*?*?*?*?*?*?*?*?*?*?*?*?*?*?*?*?*?*?*?*?,7.5,2.7,91,101873,50,1407,313,0.0,0.0,0.0,0,0,0,0,195,1.0,10,5,9999,99999,9,999999999,0.0,999,999,99
3025,1,7,16,0,*?*?*?*?*?*?*?*?*?*?*?*?*?*?*?*?*?*?*?*?*?*?,7.5,4.3,100,101873,0,-0,313,0.0,-0.0,0.0,0,0,0,0,193,0.5,10,5,9999,99999,9,999999999,0.0,999,999,99
3025,1,7,17,0,*?*?*?*?*?*?*?*?*?*?*?*?*?*?*?*?*?*?*?*?*?*?,5.9,3.8,100,101873,0,-0,306,0.0,-0.0,0.0,0,0,0,0,192,0.5,10,5,9999,99999,9,999999999,0.0,999,999,99
3025,1,7,18,0,*?*?*?*?*?*?*?*?*?*?*?*?*?*?*?*?*?*?*?*?*?*?,5.3,4.8,100,101873,0,-0,303,0.0,-0.0,0.0,0,0,0,0,190,0.5,10,5,9999,99999,9,999999999,0.1,999,999,99
3025,1,7,19,0,*?*?*?*?*?*?*?*?*?*?*?*?*?*?*?*?*?*?*?*?*?*?,5.0,5.0,100,101873,0,-0,302,0.0,-0.0,0.0,0,0,0,0,190,0.0,10,5,9999,99999,9,999999999,0.3,999,999,99
3025,1,7,20,0,*?*?*?*?*?*?*?*?*?*?*?*?*?*?*?*?*?*?*?*?*?*?,4.5,4.5,100,101873,0,-0,300,0.0,-0.0,0.0,0,0,0,0,190,1.0,10,5,9999,99999,9,999999999,0.0,999,999,99
3025,1,7,21,0,*?*?*?*?*?*?*?*?*?*?*?*?*?*?*?*?*?*?*?*?*?*?,4.6,4.6,100,101873,0,-0,300,0.0,-0.0,0.0,0,0,0,0,190,1.0,10,5,9999,99999,9,999999999,0.0,999,999,99
3025,1,7,22,0,*?*?*?*?*?*?*?*?*?*?*?*?*?*?*?*?*?*?*?*?*?*?,5.0,5.0,100,101873,0,-0,302,0.0,-0.0,0.0,0,0,0,0,190,0.5,10,5,9999,99999,9,999999999,0.0,999,999,99
3025,1,7,23,0,*?*?*?*?*?*?*?*?*?*?*?*?*?*?*?*?*?*?*?*?*?*?,4.9,5.0,100,101873,0,-0,301,0.0,-0.0,0.0,0,0,0,0,190,1.5,10,5,9999,99999,9,999999999,0.1,999,999,99
3025,1,7,24,0,*?*?*?*?*?*?*?*?*?*?*?*?*?*?*?*?*?*?*?*?*?*?,2.7,2.7,100,101873,0,-0,292,0.0,-0.0,0.0,0,0,0,0,190,0.0,10,5,9999,99999,9,999999999,0.0,999,999,99
3025,1,8,1,0,*?*?*?*?*?*?*?*?*?*?*?*?*?*?*?*?*?*?*?*?*?*?,5.3,2.9,83,101815,0,-0,303,0.0,-0.0,0.0,0,0,0,0,190,1.0,10,5,9999,99999,9,999999999,0.4,999,999,99
3025,1,8,2,0,*?*?*?*?*?*?*?*?*?*?*?*?*?*?*?*?*?*?*?*?*?*?,5.7,1.7,76,101815,0,-0,305,0.0,-0.0,0.0,0,0,0,0,190,1.0,10,5,9999,99999,9,999999999,0.4,999,999,99
3025,1,8,3,0,*?*?*?*?*?*?*?*?*?*?*?*?*?*?*?*?*?*?*?*?*?*?,5.8,0.4,68,101815,0,-0,306,0.0,-0.0,0.0,0,0,0,0,190,0.0,10,5,9999,99999,9,999999999,0.3,999,999,99
3025,1,8,4,0,*?*?*?*?*?*?*?*?*?*?*?*?*?*?*?*?*?*?*?*?*?*?,5.4,0.4,69,101815,0,-0,304,0.0,-0.0,0.0,0,0,0,0,190,1.0,10,5,9999,99999,9,999999999,0.1,999,999,99
3025,1,8,5,0,*?*?*?*?*?*?*?*?*?*?*?*?*?*?*?*?*?*?*?*?*?*?,5.3,-0.0,68,101815,0,-0,304,0.0,-0.0,0.0,0,0,0,0,190,0.5,10,5,9999,99999,9,999999999,0.0,999,999,99
3025,1,8,6,0,*?*?*?*?*?*?*?*?*?*?*?*?*?*?*?*?*?*?*?*?*?*?,5.7,0.6,69,101815,0,-0,306,0.0,-0.0,0.0,0,0,0,0,190,1.0,10,5,9999,99999,9,999999999,0.0,999,999,99
3025,1,8,7,0,*?*?*?*?*?*?*?*?*?*?*?*?*?*?*?*?*?*?*?*?*?*?,5.3,-0.4,65,101815,0,-0,304,0.0,-0.0,0.0,0,0,0,0,200,0.5,10,5,9999,99999,9,999999999,0.0,999,999,99
3025,1,8,8,0,*?*?*?*?*?*?*?*?*?*?*?*?*?*?*?*?*?*?*?*?*?*?,5.3,0.2,69,101815,0,-0,294,0.0,-0.0,0.0,0,0,0,0,210,0.5,8,4,9999,99999,9,999999999,0.0,999,999,99
3025,1,8,9,0,*?*?*?*?*?*?*?*?*?*?*?*?*?*?*?*?*?*?*?*?*?*?,5.1,-0.6,65,101815,98,1409,292,11.3,40.9,8.4,1306,1708,1359,140,220,0.5,8,4,9999,99999,9,999999999,0.0,999,999,99
3025,1,8,10,0,*?*?*?*?*?*?*?*?*?*?*?*?*?*?*?*?*?*?*?*?*?*?,4.9,-2.2,59,101815,208,1412,297,45.7,41.2,39.6,5077,2811,4713,836,230,0.0,9,5,9999,99999,9,999999999,0.0,999,999,99
3025,1,8,11,0,*?*?*?*?*?*?*?*?*?*?*?*?*?*?*?*?*?*?*?*?*?*?,5.8,0.2,67,101815,274,1414,285,117.8,272.5,65.0,12266,20066,8522,1182,240,0.5,6,3,9999,99999,9,999999999,0.0,999,999,99
3025,1,8,12,0,*?*?*?*?*?*?*?*?*?*?*?*?*?*?*?*?*?*?*?*?*?*?,6.5,1.5,70,101815,291,1415,299,97.4,119.4,72.9,10661,9451,8467,1570,250,1.0,8,4,9999,99999,9,999999999,0.0,999,999,99
3025,1,8,13,0,*?*?*?*?*?*?*?*?*?*?*?*?*?*?*?*?*?*?*?*?*?*?,6.2,1.9,74,101815,258,1415,298,82.7,114.3,61.8,9065,8581,7218,1321,248,0.5,8,4,9999,99999,9,999999999,0.0,999,999,99
3025,1,8,14,0,*?*?*?*?*?*?*?*?*?*?*?*?*?*?*?*?*?*?*?*?*?*?,6.3,1.5,71,101815,177,1413,298,46.6,93.7,34.8,5017,5298,4320,614,247,0.5,8,4,9999,99999,9,999999999,0.0,999,999,99
3025,1,8,15,0,*?*?*?*?*?*?*?*?*?*?*?*?*?*?*?*?*?*?*?*?*?*?,6.2,2.1,74,101815,54,1406,308,0.0,0.0,0.0,0,0,0,0,245,1.0,10,5,9999,99999,9,999999999,0.0,999,999,99
3025,1,8,16,0,*?*?*?*?*?*?*?*?*?*?*?*?*?*?*?*?*?*?*?*?*?*?,6.4,2.3,75,101815,0,-0,308,0.0,-0.0,0.0,0,0,0,0,243,0.5,10,5,9999,99999,9,999999999,0.0,999,999,99
3025,1,8,17,0,*?*?*?*?*?*?*?*?*?*?*?*?*?*?*?*?*?*?*?*?*?*?,5.7,1.7,75,101815,0,-0,305,0.0,-0.0,0.0,0,0,0,0,242,0.5,10,5,9999,99999,9,999999999,0.0,999,999,99
3025,1,8,18,0,*?*?*?*?*?*?*?*?*?*?*?*?*?*?*?*?*?*?*?*?*?*?,6.0,1.5,73,101815,0,-0,307,0.0,-0.0,0.0,0,0,0,0,240,0.5,10,5,9999,99999,9,999999999,0.0,999,999,99
3025,1,8,19,0,*?*?*?*?*?*?*?*?*?*?*?*?*?*?*?*?*?*?*?*?*?*?,5.8,-0.0,66,101815,0,-0,306,0.0,-0.0,0.0,0,0,0,0,238,0.0,10,5,9999,99999,9,999999999,0.0,999,999,99
3025,1,8,20,0,*?*?*?*?*?*?*?*?*?*?*?*?*?*?*?*?*?*?*?*?*?*?,5.5,-0.2,66,101815,0,-0,305,0.0,-0.0,0.0,0,0,0,0,237,1.0,10,5,9999,99999,9,999999999,0.0,999,999,99
3025,1,8,21,0,*?*?*?*?*?*?*?*?*?*?*?*?*?*?*?*?*?*?*?*?*?*?,5.1,-0.0,69,101815,0,-0,303,0.0,-0.0,0.0,0,0,0,0,235,1.0,10,5,9999,99999,9,999999999,0.0,999,999,99
3025,1,8,22,0,*?*?*?*?*?*?*?*?*?*?*?*?*?*?*?*?*?*?*?*?*?*?,6.0,1.0,70,101815,0,-0,307,0.0,-0.0,0.0,0,0,0,0,233,0.5,10,5,9999,99999,9,999999999,0.0,999,999,99
3025,1,8,23,0,*?*?*?*?*?*?*?*?*?*?*?*?*?*?*?*?*?*?*?*?*?*?,5.7,1.0,72,101815,0,-0,305,0.0,-0.0,0.0,0,0,0,0,232,1.5,10,5,9999,99999,9,999999999,0.0,999,999,99
3025,1,8,24,0,*?*?*?*?*?*?*?*?*?*?*?*?*?*?*?*?*?*?*?*?*?*?,4.9,3.9,93,101815,0,-0,302,0.0,-0.0,0.0,0,0,0,0,190,0.0,10,5,9999,99999,9,999999999,0.4,999,999,99
3025,1,9,1,0,*?*?*?*?*?*?*?*?*?*?*?*?*?*?*?*?*?*?*?*?*?*?,5.3,3.4,89,102068,0,-0,303,0.0,-0.0,0.0,0,0,0,0,232,1.0,10,5,9999,99999,9,999999999,0.0,999,999,99
3025,1,9,2,0,*?*?*?*?*?*?*?*?*?*?*?*?*?*?*?*?*?*?*?*?*?*?,5.2,4.5,96,102068,0,-0,303,0.0,-0.0,0.0,0,0,0,0,233,1.0,10,5,9999,99999,9,999999999,0.0,999,999,99
3025,1,9,3,0,*?*?*?*?*?*?*?*?*?*?*?*?*?*?*?*?*?*?*?*?*?*?,5.1,3.6,91,102068,0,-0,302,0.0,-0.0,0.0,0,0,0,0,235,0.0,10,5,9999,99999,9,999999999,0.0,999,999,99
3025,1,9,4,0,*?*?*?*?*?*?*?*?*?*?*?*?*?*?*?*?*?*?*?*?*?*?,5.1,3.6,90,102068,0,-0,302,0.0,-0.0,0.0,0,0,0,0,237,1.0,10,5,9999,99999,9,999999999,0.0,999,999,99
3025,1,9,5,0,*?*?*?*?*?*?*?*?*?*?*?*?*?*?*?*?*?*?*?*?*?*?,5.2,3.6,90,102068,0,-0,303,0.0,-0.0,0.0,0,0,0,0,238,0.5,10,5,9999,99999,9,999999999,0.0,999,999,99
3025,1,9,6,0,*?*?*?*?*?*?*?*?*?*?*?*?*?*?*?*?*?*?*?*?*?*?,5.1,2.9,86,102068,0,-0,303,0.0,-0.0,0.0,0,0,0,0,240,1.0,10,5,9999,99999,9,999999999,0.0,999,999,99
3025,1,9,7,0,*?*?*?*?*?*?*?*?*?*?*?*?*?*?*?*?*?*?*?*?*?*?,4.9,3.2,89,102068,0,-0,302,0.0,-0.0,0.0,0,0,0,0,238,0.5,10,5,9999,99999,9,999999999,0.0,999,999,99
3025,1,9,8,0,*?*?*?*?*?*?*?*?*?*?*?*?*?*?*?*?*?*?*?*?*?*?,5.1,2.3,83,102068,0,-0,303,0.0,-0.0,0.0,0,0,0,0,237,0.5,10,5,9999,99999,9,999999999,0.0,999,999,99
3025,1,9,9,0,*?*?*?*?*?*?*?*?*?*?*?*?*?*?*?*?*?*?*?*?*?*?,5.2,1.5,78,102068,101,1419,293,12.3,43.7,9.2,1418,1847,1470,153,235,0.5,8,4,9999,99999,9,999999999,0.0,999,999,99
3025,1,9,10,0,*?*?*?*?*?*?*?*?*?*?*?*?*?*?*?*?*?*?*?*?*?*?,5.3,3.0,85,102068,211,1414,294,61.7,104.2,46.2,6600,6597,5632,835,233,0.0,8,4,9999,99999,9,999999999,0.0,999,999,99
3025,1,9,11,0,*?*?*?*?*?*?*?*?*?*?*?*?*?*?*?*?*?*?*?*?*?*?,5.1,3.8,92,102068,277,1414,293,91.3,117.4,68.3,9995,9102,7946,1466,232,0.5,8,4,9999,99999,9,999999999,0.0,999,999,99
3025,1,9,12,0,*?*?*?*?*?*?*?*?*?*?*?*?*?*?*?*?*?*?*?*?*?*?,5.3,4.5,94,102068,294,1413,295,99.0,119.9,74.1,10829,9537,8598,1597,230,1.0,8,4,9999,99999,9,999999999,0.0,999,999,99
3025,1,9,13,0,*?*?*?*?*?*?*?*?*?*?*?*?*?*?*?*?*?*?*?*?*?*?,5.0,3.4,90,102068,261,1411,298,63.7,45.8,55.2,7038,3472,6504,1180,227,0.5,9,5,9999,99999,9,999999999,0.0,999,999,99
3025,1,9,14,0,*?*?*?*?*?*?*?*?*?*?*?*?*?*?*?*?*?*?*?*?*?*?,5.2,4.6,97,102068,181,1413,303,21.0,0.0,21.0,2487,-0,2489,817,223,0.5,10,5,9999,99999,9,999999999,0.0,999,999,99
3025,1,9,15,0,*?*?*?*?*?*?*?*?*?*?*?*?*?*?*?*?*?*?*?*?*?*?,5.1,3.6,91,102068,58,1402,298,0.0,0.0,0.0,0,0,0,0,220,1.0,9,5,9999,99999,9,999999999,0.0,999,999,99
3025,1,9,16,0,*?*?*?*?*?*?*?*?*?*?*?*?*?*?*?*?*?*?*?*?*?*?,5.1,2.9,86,102068,0,-0,303,0.0,-0.0,0.0,0,0,0,0,217,0.5,10,5,9999,99999,9,999999999,0.0,999,999,99
3025,1,9,17,0,*?*?*?*?*?*?*?*?*?*?*?*?*?*?*?*?*?*?*?*?*?*?,5.3,1.9,80,102068,0,-0,304,0.0,-0.0,0.0,0,0,0,0,213,0.5,10,5,9999,99999,9,999999999,0.0,999,999,99
3025,1,9,18,0,*?*?*?*?*?*?*?*?*?*?*?*?*?*?*?*?*?*?*?*?*?*?,5.1,2.9,86,102068,0,-0,303,0.0,-0.0,0.0,0,0,0,0,210,0.5,10,5,9999,99999,9,999999999,0.0,999,999,99
3025,1,9,19,0,*?*?*?*?*?*?*?*?*?*?*?*?*?*?*?*?*?*?*?*?*?*?,5.1,3.0,87,102068,0,-0,303,0.0,-0.0,0.0,0,0,0,0,210,0.0,10,5,9999,99999,9,999999999,0.0,999,999,99
3025,1,9,20,0,*?*?*?*?*?*?*?*?*?*?*?*?*?*?*?*?*?*?*?*?*?*?,5.0,3.2,89,102068,0,-0,302,0.0,-0.0,0.0,0,0,0,0,210,1.0,10,5,9999,99999,9,999999999,0.0,999,999,99
3025,1,9,21,0,*?*?*?*?*?*?*?*?*?*?*?*?*?*?*?*?*?*?*?*?*?*?,5.0,3.6,91,102068,0,-0,302,0.0,-0.0,0.0,0,0,0,0,210,1.0,10,5,9999,99999,9,999999999,0.0,999,999,99
3025,1,9,22,0,*?*?*?*?*?*?*?*?*?*?*?*?*?*?*?*?*?*?*?*?*?*?,5.2,2.7,85,102068,0,-0,303,0.0,-0.0,0.0,0,0,0,0,210,0.5,10,5,9999,99999,9,999999999,0.0,999,999,99
3025,1,9,23,0,*?*?*?*?*?*?*?*?*?*?*?*?*?*?*?*?*?*?*?*?*?*?,4.9,2.5,85,102068,0,-0,302,0.0,-0.0,0.0,0,0,0,0,210,1.5,10,5,9999,99999,9,999999999,0.0,999,999,99
3025,1,9,24,0,*?*?*?*?*?*?*?*?*?*?*?*?*?*?*?*?*?*?*?*?*?*?,5.5,2.3,81,102068,0,-0,304,0.0,-0.0,0.0,0,0,0,0,230,0.0,10,5,9999,99999,9,999999999,0.0,999,999,99
3025,1,10,1,0,*?*?*?*?*?*?*?*?*?*?*?*?*?*?*?*?*?*?*?*?*?*?,0.9,-2.2,84,101603,0,-0,285,0.0,-0.0,0.0,0,0,0,0,192,1.0,10,5,9999,99999,9,999999999,0.0,999,999,99
3025,1,10,2,0,*?*?*?*?*?*?*?*?*?*?*?*?*?*?*?*?*?*?*?*?*?*?,-0.6,-5.3,73,101603,0,-0,280,0.0,-0.0,0.0,0,0,0,0,173,1.0,10,5,9999,99999,9,999999999,0.0,999,999,99
3025,1,10,3,0,*?*?*?*?*?*?*?*?*?*?*?*?*?*?*?*?*?*?*?*?*?*?,-2.1,-6.0,77,101603,0,-0,274,0.0,-0.0,0.0,0,0,0,0,155,0.0,10,5,9999,99999,9,999999999,0.0,999,999,99
3025,1,10,4,0,*?*?*?*?*?*?*?*?*?*?*?*?*?*?*?*?*?*?*?*?*?*?,-1.2,-6.3,70,101603,0,-0,277,0.0,-0.0,0.0,0,0,0,0,137,1.0,10,5,9999,99999,9,999999999,0.0,999,999,99
3025,1,10,5,0,*?*?*?*?*?*?*?*?*?*?*?*?*?*?*?*?*?*?*?*?*?*?,-0.2,-2.7,89,101603,0,-0,281,0.0,-0.0,0.0,0,0,0,0,118,0.5,10,5,9999,99999,9,999999999,0.0,999,999,99
3025,1,10,6,0,*?*?*?*?*?*?*?*?*?*?*?*?*?*?*?*?*?*?*?*?*?*?,-0.2,-2.4,90,101603,0,-0,281,0.0,-0.0,0.0,0,0,0,0,100,1.0,10,5,9999,99999,9,999999999,0.0,999,999,99
3025,1,10,7,0,*?*?*?*?*?*?*?*?*?*?*?*?*?*?*?*?*?*?*?*?*?*?,-0.8,-2.2,95,101603,0,-0,278,0.0,-0.0,0.0,0,0,0,0,105,0.5,10,5,9999,99999,9,999999999,0.0,999,999,99
3025,1,10,8,0,*?*?*?*?*?*?*?*?*?*?*?*?*?*?*?*?*?*?*?*?*?*?,-0.4,-2.2,93,101603,0,-0,280,0.0,-0.0,0.0,0,0,0,0,110,0.5,10,5,9999,99999,9,999999999,2.6,999,999,99
3025,1,10,9,0,*?*?*?*?*?*?*?*?*?*?*?*?*?*?*?*?*?*?*?*?*?*?,0.3,-1.1,97,101603,103,1412,283,5.8,0.0,5.8,730,-0,730,235,115,0.5,10,5,9999,99999,9,999999999,0.8,999,999,99
3025,1,10,10,0,*?*?*?*?*?*?*?*?*?*?*?*?*?*?*?*?*?*?*?*?*?*?,0.5,0.2,100,101603,214,1415,279,47.6,41.8,41.2,5285,2888,4904,872,120,0.0,9,5,9999,99999,9,999999999,0.0,999,999,99
3025,1,10,11,0,*?*?*?*?*?*?*?*?*?*?*?*?*?*?*?*?*?*?*?*?*?*?,3.2,0.2,87,101603,280,1412,295,40.3,0.0,40.3,4710,0,4719,1582,125,0.5,10,5,9999,99999,9,999999999,0.0,999,999,99
3025,1,10,12,0,*?*?*?*?*?*?*?*?*?*?*?*?*?*?*?*?*?*?*?*?*?*?,4.1,0.4,84,101603,298,1414,289,100.6,120.4,75.3,11007,9625,8737,1625,130,1.0,8,4,9999,99999,9,999999999,0.0,999,999,99
3025,1,10,13,0,*?*?*?*?*?*?*?*?*?*?*?*?*?*?*?*?*?*?*?*?*?*?,4.1,2.5,96,101603,265,1411,289,86.1,115.6,64.4,9439,8796,7511,1380,108,0.5,8,4,9999,99999,9,999999999,0.0,999,999,99
3025,1,10,14,0,*?*?*?*?*?*?*?*?*?*?*?*?*?*?*?*?*?*?*?*?*?*?,4.5,3.6,100,101603,185,1411,286,59.4,161.7,38.2,6266,9719,5212,677,87,0.5,7,4,9999,99999,9,999999999,0.1,999,999,99
3025,1,10,15,0,*?*?*?*?*?*?*?*?*?*?*?*?*?*?*?*?*?*?*?*?*?*?,4.2,2.1,94,101603,63,1418,299,0.0,0.0,0.0,0,0,0,0,65,1.0,10,5,9999,99999,9,999999999,0.2,999,999,99
3025,1,10,16,0,*?*?*?*?*?*?*?*?*?*?*?*?*?*?*?*?*?*?*?*?*?*?,3.9,1.3,90,101603,0,-0,298,0.0,-0.0,0.0,0,0,0,0,43,0.5,10,5,9999,99999,9,999999999,0.0,999,999,99
3025,1,10,17,0,*?*?*?*?*?*?*?*?*?*?*?*?*?*?*?*?*?*?*?*?*?*?,2.5,2.3,100,101603,0,-0,292,0.0,-0.0,0.0,0,0,0,0,22,0.5,10,5,9999,99999,9,999999999,0.0,999,999,99
3025,1,10,18,0,*?*?*?*?*?*?*?*?*?*?*?*?*?*?*?*?*?*?*?*?*?*?,1.7,1.7,100,101603,0,-0,288,0.0,-0.0,0.0,0,0,0,0,0,0.5,10,5,9999,99999,9,999999999,0.0,999,999,99
3025,1,10,19,0,*?*?*?*?*?*?*?*?*?*?*?*?*?*?*?*?*?*?*?*?*?*?,1.1,1.0,100,101603,0,-0,286,0.0,-0.0,0.0,0,0,0,0,25,0.0,10,5,9999,99999,9,999999999,0.0,999,999,99
3025,1,10,20,0,*?*?*?*?*?*?*?*?*?*?*?*?*?*?*?*?*?*?*?*?*?*?,0.7,0.6,100,101603,0,-0,284,0.0,-0.0,0.0,0,0,0,0,50,1.0,10,5,9999,99999,9,999999999,0.0,999,999,99
3025,1,10,21,0,*?*?*?*?*?*?*?*?*?*?*?*?*?*?*?*?*?*?*?*?*?*?,0.7,0.6,100,101603,0,-0,284,0.0,-0.0,0.0,0,0,0,0,75,1.0,10,5,9999,99999,9,999999999,0.0,999,999,99
3025,1,10,22,0,*?*?*?*?*?*?*?*?*?*?*?*?*?*?*?*?*?*?*?*?*?*?,0.7,0.6,100,101603,0,-0,284,0.0,-0.0,0.0,0,0,0,0,100,0.5,10,5,9999,99999,9,999999999,0.0,999,999,99
3025,1,10,23,0,*?*?*?*?*?*?*?*?*?*?*?*?*?*?*?*?*?*?*?*?*?*?,-0.3,-0.4,100,101603,0,-0,280,0.0,-0.0,0.0,0,0,0,0,125,1.5,10,5,9999,99999,9,999999999,0.0,999,999,99
3025,1,10,24,0,*?*?*?*?*?*?*?*?*?*?*?*?*?*?*?*?*?*?*?*?*?*?,3.0,0.2,88,101603,0,-0,294,0.0,-0.0,0.0,0,0,0,0,210,0.0,10,5,9999,99999,9,999999999,0.0,999,999,99
3025,1,11,1,0,*?*?*?*?*?*?*?*?*?*?*?*?*?*?*?*?*?*?*?*?*?*?,-0.6,-5.3,66,101573,0,-0,280,0.0,-0.0,0.0,0,0,0,0,158,1.0,10,5,9999,99999,9,999999999,1.3,999,999,99
3025,1,11,2,0,*?*?*?*?*?*?*?*?*?*?*?*?*?*?*?*?*?*?*?*?*?*?,0.1,-8.4,48,101573,0,-0,283,0.0,-0.0,0.0,0,0,0,0,167,1.0,10,5,9999,99999,9,999999999,2.1,999,999,99
3025,1,11,3,0,*?*?*?*?*?*?*?*?*?*?*?*?*?*?*?*?*?*?*?*?*?*?,-0.1,-8.8,47,101573,0,-0,282,0.0,-0.0,0.0,0,0,0,0,175,0.0,10,5,9999,99999,9,999999999,3.0,999,999,99
3025,1,11,4,0,*?*?*?*?*?*?*?*?*?*?*?*?*?*?*?*?*?*?*?*?*?*?,-0.3,-6.6,57,101573,0,-0,281,0.0,-0.0,0.0,0,0,0,0,183,1.0,10,5,9999,99999,9,999999999,1.7,999,999,99
3025,1,11,5,0,*?*?*?*?*?*?*?*?*?*?*?*?*?*?*?*?*?*?*?*?*?*?,-0.1,-6.9,55,101573,0,-0,282,0.0,-0.0,0.0,0,0,0,0,192,0.5,10,5,9999,99999,9,999999999,0.0,999,999,99
3025,1,11,6,0,*?*?*?*?*?*?*?*?*?*?*?*?*?*?*?*?*?*?*?*?*?*?,-0.1,-6.0,59,101573,0,-0,282,0.0,-0.0,0.0,0,0,0,0,200,1.0,10,5,9999,99999,9,999999999,0.0,999,999,99
3025,1,11,7,0,*?*?*?*?*?*?*?*?*?*?*?*?*?*?*?*?*?*?*?*?*?*?,-0.0,-5.3,62,101573,0,-0,282,0.0,-0.0,0.0,0,0,0,0,198,0.5,10,5,9999,99999,9,999999999,0.0,999,999,99
3025,1,11,8,0,*?*?*?*?*?*?*?*?*?*?*?*?*?*?*?*?*?*?*?*?*?*?,-0.2,-6.9,56,101573,0,-0,282,0.0,-0.0,0.0,0,0,0,0,197,0.5,10,5,9999,99999,9,999999999,0.0,999,999,99
3025,1,11,9,0,*?*?*?*?*?*?*?*?*?*?*?*?*?*?*?*?*?*?*?*?*?*?,0.1,-7.6,51,101573,106,1416,258,19.2,115.0,10.6,2061,5880,1844,207,195,0.5,6,3,9999,99999,9,999999999,0.0,999,999,99
3025,1,11,10,0,*?*?*?*?*?*?*?*?*?*?*?*?*?*?*?*?*?*?*?*?*?*?,1.4,-6.0,54,101573,217,1414,276,64.4,105.8,48.2,6880,6810,5863,875,193,0.0,8,4,9999,99999,9,999999999,0.0,999,999,99
3025,1,11,11,0,*?*?*?*?*?*?*?*?*?*?*?*?*?*?*?*?*?*?*?*?*?*?,2.0,-5.3,55,101573,283,1410,279,94.3,118.4,70.5,10326,9229,8217,1517,192,0.5,8,4,9999,99999,9,999999999,0.8,999,999,99
3025,1,11,12,0,*?*?*?*?*?*?*?*?*?*?*?*?*?*?*?*?*?*?*?*?*?*?,3.3,-5.3,50,101573,301,1410,296,44.5,0.0,44.5,5191,0,5201,1754,190,1.0,10,5,9999,99999,9,999999999,1.3,999,999,99
3025,1,11,13,0,*?*?*?*?*?*?*?*?*?*?*?*?*?*?*?*?*?*?*?*?*?*?,3.4,-6.0,47,101573,269,1410,297,38.2,0.0,38.2,4470,0,4478,1497,170,0.5,10,5,9999,99999,9,999999999,0.0,999,999,99
3025,1,11,14,0,*?*?*?*?*?*?*?*?*?*?*?*?*?*?*?*?*?*?*?*?*?*?,3.0,-6.9,44,101573,189,1409,295,22.7,0.0,22.7,2677,-0,2680,881,150,0.5,10,5,9999,99999,9,999999999,0.0,999,999,99
3025,1,11,15,0,*?*?*?*?*?*?*?*?*?*?*?*?*?*?*?*?*?*?*?*?*?*?,3.3,-5.6,48,101573,67,1408,290,0.0,0.0,0.0,0,0,0,0,130,1.0,9,5,9999,99999,9,999999999,0.0,999,999,99
3025,1,11,16,0,*?*?*?*?*?*?*?*?*?*?*?*?*?*?*?*?*?*?*?*?*?*?,2.5,-6.0,49,101573,0,-0,293,0.0,-0.0,0.0,0,0,0,0,110,0.5,10,5,9999,99999,9,999999999,0.0,999,999,99
3025,1,11,17,0,*?*?*?*?*?*?*?*?*?*?*?*?*?*?*?*?*?*?*?*?*?*?,1.8,-5.3,55,101573,0,-0,290,0.0,-0.0,0.0,0,0,0,0,90,0.5,10,5,9999,99999,9,999999999,0.0,999,999,99
3025,1,11,18,0,*?*?*?*?*?*?*?*?*?*?*?*?*?*?*?*?*?*?*?*?*?*?,1.8,-5.6,53,101573,0,-0,290,0.0,-0.0,0.0,0,0,0,0,70,0.5,10,5,9999,99999,9,999999999,0.0,999,999,99
3025,1,11,19,0,*?*?*?*?*?*?*?*?*?*?*?*?*?*?*?*?*?*?*?*?*?*?,1.5,-6.0,54,101573,0,-0,289,0.0,-0.0,0.0,0,0,0,0,70,0.0,10,5,9999,99999,9,999999999,0.0,999,999,99
3025,1,11,20,0,*?*?*?*?*?*?*?*?*?*?*?*?*?*?*?*?*?*?*?*?*?*?,1.1,-6.3,53,101573,0,-0,287,0.0,-0.0,0.0,0,0,0,0,70,1.0,10,5,9999,99999,9,999999999,0.0,999,999,99
3025,1,11,21,0,*?*?*?*?*?*?*?*?*?*?*?*?*?*?*?*?*?*?*?*?*?*?,0.4,-7.6,51,101573,0,-0,284,0.0,-0.0,0.0,0,0,0,0,70,1.0,10,5,9999,99999,9,999999999,0.0,999,999,99
3025,1,11,22,0,*?*?*?*?*?*?*?*?*?*?*?*?*?*?*?*?*?*?*?*?*?*?,0.5,-7.6,49,101573,0,-0,285,0.0,-0.0,0.0,0,0,0,0,70,0.5,10,5,9999,99999,9,999999999,0.1,999,999,99
3025,1,11,23,0,*?*?*?*?*?*?*?*?*?*?*?*?*?*?*?*?*?*?*?*?*?*?,0.6,-8.0,48,101573,0,-0,285,0.0,-0.0,0.0,0,0,0,0,70,1.5,10,5,9999,99999,9,999999999,0.0,999,999,99
3025,1,11,24,0,*?*?*?*?*?*?*?*?*?*?*?*?*?*?*?*?*?*?*?*?*?*?,-1.3,-2.7,88,101573,0,-0,277,0.0,-0.0,0.0,0,0,0,0,150,0.0,10,5,9999,99999,9,999999999,0.3,999,999,99
3025,1,12,1,0,*?*?*?*?*?*?*?*?*?*?*?*?*?*?*?*?*?*?*?*?*?*?,1.7,-2.4,74,101630,0,-0,289,0.0,-0.0,0.0,0,0,0,0,73,1.0,10,5,9999,99999,9,999999999,1.3,999,999,99
3025,1,12,2,0,*?*?*?*?*?*?*?*?*?*?*?*?*?*?*?*?*?*?*?*?*?*?,2.6,-0.4,81,101630,0,-0,292,0.0,-0.0,0.0,0,0,0,0,77,1.0,10,5,9999,99999,9,999999999,2.2,999,999,99
3025,1,12,3,0,*?*?*?*?*?*?*?*?*?*?*?*?*?*?*?*?*?*?*?*?*?*?,1.7,-1.7,78,101630,0,-0,289,0.0,-0.0,0.0,0,0,0,0,80,0.0,10,5,9999,99999,9,999999999,2.2,999,999,99
3025,1,12,4,0,*?*?*?*?*?*?*?*?*?*?*?*?*?*?*?*?*?*?*?*?*?*?,1.3,-0.6,88,101630,0,-0,287,0.0,-0.0,0.0,0,0,0,0,83,1.0,10,5,9999,99999,9,999999999,0.6,999,999,99
3025,1,12,5,0,*?*?*?*?*?*?*?*?*?*?*?*?*?*?*?*?*?*?*?*?*?*?,1.8,1.0,97,101630,0,-0,289,0.0,-0.0,0.0,0,0,0,0,87,0.5,10,5,9999,99999,9,999999999,0.3,999,999,99
3025,1,12,6,0,*?*?*?*?*?*?*?*?*?*?*?*?*?*?*?*?*?*?*?*?*?*?,1.9,-0.0,89,101630,0,-0,289,0.0,-0.0,0.0,0,0,0,0,90,1.0,10,5,9999,99999,9,999999999,0.0,999,999,99
3025,1,12,7,0,*?*?*?*?*?*?*?*?*?*?*?*?*?*?*?*?*?*?*?*?*?*?,1.2,-0.8,87,101630,0,-0,287,0.0,-0.0,0.0,0,0,0,0,98,0.5,10,5,9999,99999,9,999999999,0.0,999,999,99
3025,1,12,8,0,*?*?*?*?*?*?*?*?*?*?*?*?*?*?*?*?*?*?*?*?*?*?,1.8,-0.4,86,101630,0,-0,289,0.0,-0.0,0.0,0,0,0,0,107,0.5,10,5,9999,99999,9,999999999,0.0,999,999,99
3025,1,12,9,0,*?*?*?*?*?*?*?*?*?*?*?*?*?*?*?*?*?*?*?*?*?*?,2.1,1.5,97,101630,109,1418,285,12.0,20.8,10.4,1398,1019,1316,215,115,0.5,9,5,9999,99999,9,999999999,0.0,999,999,99
3025,1,12,10,0,*?*?*?*?*?*?*?*?*?*?*?*?*?*?*?*?*?*?*?*?*?*?,2.6,1.5,94,101630,220,1413,287,49.7,42.4,43.1,5517,2972,5116,913,123,0.0,9,5,9999,99999,9,999999999,0.0,999,999,99
3025,1,12,11,0,*?*?*?*?*?*?*?*?*?*?*?*?*?*?*?*?*?*?*?*?*?*?,4.2,1.5,84,101630,287,1412,294,72.4,47.4,62.8,7990,3744,7368,1351,132,0.5,9,5,9999,99999,9,999999999,0.0,999,999,99
3025,1,12,12,0,*?*?*?*?*?*?*?*?*?*?*?*?*?*?*?*?*?*?*?*?*?*?,5.0,2.9,88,101630,305,1410,297,78.6,48.3,68.1,8624,3999,7723,1780,140,1.0,9,5,9999,99999,9,999999999,0.0,999,999,99
3025,1,12,13,0,*?*?*?*?*?*?*?*?*?*?*?*?*?*?*?*?*?*?*?*?*?*?,5.1,3.2,90,101630,274,1414,303,39.1,0.0,39.1,4567,0,4576,1532,132,0.5,10,5,9999,99999,9,999999999,0.0,999,999,99
3025,1,12,14,0,*?*?*?*?*?*?*?*?*?*?*?*?*?*?*?*?*?*?*?*?*?*?,5.0,3.9,95,101630,194,1413,302,23.5,0.0,23.5,2778,-0,2781,915,123,0.5,10,5,9999,99999,9,999999999,0.3,999,999,99
3025,1,12,15,0,*?*?*?*?*?*?*?*?*?*?*?*?*?*?*?*?*?*?*?*?*?*?,5.0,4.6,99,101630,72,1416,302,0.0,0.0,0.0,0,0,0,0,115,1.0,10,5,9999,99999,9,999999999,0.0,999,999,99
3025,1,12,16,0,*?*?*?*?*?*?*?*?*?*?*?*?*?*?*?*?*?*?*?*?*?*?,4.8,4.3,99,101630,0,-0,301,0.0,-0.0,0.0,0,0,0,0,107,0.5,10,5,9999,99999,9,999999999,0.0,999,999,99
3025,1,12,17,0,*?*?*?*?*?*?*?*?*?*?*?*?*?*?*?*?*?*?*?*?*?*?,3.6,3.2,99,101630,0,-0,296,0.0,-0.0,0.0,0,0,0,0,98,0.5,10,5,9999,99999,9,999999999,0.1,999,999,99
3025,1,12,18,0,*?*?*?*?*?*?*?*?*?*?*?*?*?*?*?*?*?*?*?*?*?*?,3.3,3.2,100,101630,0,-0,295,0.0,-0.0,0.0,0,0,0,0,90,0.5,10,5,9999,99999,9,999999999,0.0,999,999,99
3025,1,12,19,0,*?*?*?*?*?*?*?*?*?*?*?*?*?*?*?*?*?*?*?*?*?*?,3.1,1.7,92,101630,0,-0,294,0.0,-0.0,0.0,0,0,0,0,87,0.0,10,5,9999,99999,9,999999999,0.1,999,999,99
3025,1,12,20,0,*?*?*?*?*?*?*?*?*?*?*?*?*?*?*?*?*?*?*?*?*?*?,2.8,2.9,100,101630,0,-0,293,0.0,-0.0,0.0,0,0,0,0,83,1.0,10,5,9999,99999,9,999999999,0.0,999,999,99
3025,1,12,21,0,*?*?*?*?*?*?*?*?*?*?*?*?*?*?*?*?*?*?*?*?*?*?,2.8,2.7,100,101630,0,-0,293,0.0,-0.0,0.0,0,0,0,0,80,1.0,10,5,9999,99999,9,999999999,0.0,999,999,99
3025,1,12,22,0,*?*?*?*?*?*?*?*?*?*?*?*?*?*?*?*?*?*?*?*?*?*?,2.5,2.5,100,101630,0,-0,291,0.0,-0.0,0.0,0,0,0,0,77,0.5,10,5,9999,99999,9,999999999,0.0,999,999,99
3025,1,12,23,0,*?*?*?*?*?*?*?*?*?*?*?*?*?*?*?*?*?*?*?*?*?*?,2.1,2.1,100,101630,0,-0,290,0.0,-0.0,0.0,0,0,0,0,73,1.5,10,5,9999,99999,9,999999999,0.1,999,999,99
3025,1,12,24,0,*?*?*?*?*?*?*?*?*?*?*?*?*?*?*?*?*?*?*?*?*?*?,0.6,-4.8,65,101630,0,-0,285,0.0,-0.0,0.0,0,0,0,0,70,0.0,10,5,9999,99999,9,999999999,0.0,999,999,99
3025,1,13,1,0,*?*?*?*?*?*?*?*?*?*?*?*?*?*?*?*?*?*?*?*?*?*?,2.1,2.1,100,101886,0,-0,290,0.0,-0.0,0.0,0,0,0,0,90,1.0,10,5,9999,99999,9,999999999,0.2,999,999,99
3025,1,13,2,0,*?*?*?*?*?*?*?*?*?*?*?*?*?*?*?*?*?*?*?*?*?*?,2.1,2.1,100,101886,0,-0,290,0.0,-0.0,0.0,0,0,0,0,110,1.0,10,5,9999,99999,9,999999999,0.0,999,999,99
3025,1,13,3,0,*?*?*?*?*?*?*?*?*?*?*?*?*?*?*?*?*?*?*?*?*?*?,2.7,2.7,100,101886,0,-0,292,0.0,-0.0,0.0,0,0,0,0,130,0.0,10,5,9999,99999,9,999999999,0.0,999,999,99
3025,1,13,4,0,*?*?*?*?*?*?*?*?*?*?*?*?*?*?*?*?*?*?*?*?*?*?,1.7,1.7,100,101886,0,-0,288,0.0,-0.0,0.0,0,0,0,0,150,1.0,10,5,9999,99999,9,999999999,0.0,999,999,99
3025,1,13,5,0,*?*?*?*?*?*?*?*?*?*?*?*?*?*?*?*?*?*?*?*?*?*?,2.6,1.3,100,101886,0,-0,292,0.0,-0.0,0.0,0,0,0,0,170,0.5,10,5,9999,99999,9,999999999,0.0,999,999,99
3025,1,13,6,0,*?*?*?*?*?*?*?*?*?*?*?*?*?*?*?*?*?*?*?*?*?*?,1.9,1.9,100,101886,0,-0,289,0.0,-0.0,0.0,0,0,0,0,190,1.0,10,5,9999,99999,9,999999999,0.0,999,999,99
3025,1,13,7,0,*?*?*?*?*?*?*?*?*?*?*?*?*?*?*?*?*?*?*?*?*?*?,1.8,1.9,100,101886,0,-0,289,0.0,-0.0,0.0,0,0,0,0,188,0.5,10,5,9999,99999,9,999999999,0.0,999,999,99
3025,1,13,8,0,*?*?*?*?*?*?*?*?*?*?*?*?*?*?*?*?*?*?*?*?*?*?,2.4,1.5,100,101886,0,-0,291,0.0,-0.0,0.0,0,0,0,0,187,0.5,10,5,9999,99999,9,999999999,0.0,999,999,99
3025,1,13,9,0,*?*?*?*?*?*?*?*?*?*?*?*?*?*?*?*?*?*?*?*?*?*?,2.4,1.9,100,101886,112,1418,291,7.5,0.0,7.5,927,-0,927,300,185,0.5,10,5,9999,99999,9,999999999,0.0,999,999,99
3025,1,13,10,0,*?*?*?*?*?*?*?*?*?*?*?*?*?*?*?*?*?*?*?*?*?*?,4.1,2.3,100,101886,223,1410,298,29.3,0.0,29.3,3437,0,3442,1138,183,0.0,10,5,9999,99999,9,999999999,0.0,999,999,99
3025,1,13,11,0,*?*?*?*?*?*?*?*?*?*?*?*?*?*?*?*?*?*?*?*?*?*?,7.7,5.1,95,101886,291,1413,309,73.7,47.6,63.9,8130,3782,7496,1376,182,0.5,9,5,9999,99999,9,999999999,0.0,999,999,99
3025,1,13,12,0,*?*?*?*?*?*?*?*?*?*?*?*?*?*?*?*?*?*?*?*?*?*?,9.0,4.5,83,101886,309,1410,315,80.0,48.5,69.4,8778,4033,7860,1814,180,1.0,9,5,9999,99999,9,999999999,0.0,999,999,99
3025,1,13,13,0,*?*?*?*?*?*?*?*?*?*?*?*?*?*?*?*?*?*?*?*?*?*?,9.1,5.3,87,101886,278,1412,316,69.3,46.8,60.1,7657,3652,7066,1291,185,0.5,9,5,9999,99999,9,999999999,0.0,999,999,99
3025,1,13,14,0,*?*?*?*?*?*?*?*?*?*?*?*?*?*?*?*?*?*?*?*?*?*?,8.9,4.6,84,101886,199,1415,319,24.4,0.0,24.4,2882,-0,2885,950,190,0.5,10,5,9999,99999,9,999999999,0.0,999,999,99
3025,1,13,15,0,*?*?*?*?*?*?*?*?*?*?*?*?*?*?*?*?*?*?*?*?*?*?,9.0,4.8,85,101886,77,1421,320,0.7,0.0,0.7,98,-0,98,29,195,1.0,10,5,9999,99999,9,999999999,0.1,999,999,99
3025,1,13,16,0,*?*?*?*?*?*?*?*?*?*?*?*?*?*?*?*?*?*?*?*?*?*?,8.4,5.1,91,101886,0,-0,317,0.0,-0.0,0.0,0,0,0,0,200,0.5,10,5,9999,99999,9,999999999,0.2,999,999,99
3025,1,13,17,0,*?*?*?*?*?*?*?*?*?*?*?*?*?*?*?*?*?*?*?*?*?*?,5.8,4.5,100,101886,0,-0,305,0.0,-0.0,0.0,0,0,0,0,205,0.5,10,5,9999,99999,9,999999999,0.0,999,999,99
3025,1,13,18,0,*?*?*?*?*?*?*?*?*?*?*?*?*?*?*?*?*?*?*?*?*?*?,5.4,5.0,100,101886,0,-0,304,0.0,-0.0,0.0,0,0,0,0,210,0.5,10,5,9999,99999,9,999999999,0.0,999,999,99
3025,1,13,19,0,*?*?*?*?*?*?*?*?*?*?*?*?*?*?*?*?*?*?*?*?*?*?,5.4,5.3,100,101886,0,-0,303,0.0,-0.0,0.0,0,0,0,0,210,0.0,10,5,9999,99999,9,999999999,0.0,999,999,99
3025,1,13,20,0,*?*?*?*?*?*?*?*?*?*?*?*?*?*?*?*?*?*?*?*?*?*?,3.8,3.8,100,101886,0,-0,297,0.0,-0.0,0.0,0,0,0,0,210,1.0,10,5,9999,99999,9,999999999,0.0,999,999,99
3025,1,13,21,0,*?*?*?*?*?*?*?*?*?*?*?*?*?*?*?*?*?*?*?*?*?*?,3.8,3.8,100,101886,0,-0,297,0.0,-0.0,0.0,0,0,0,0,210,1.0,10,5,9999,99999,9,999999999,0.0,999,999,99
3025,1,13,22,0,*?*?*?*?*?*?*?*?*?*?*?*?*?*?*?*?*?*?*?*?*?*?,2.8,2.9,100,101886,0,-0,293,0.0,-0.0,0.0,0,0,0,0,210,0.5,10,5,9999,99999,9,999999999,0.0,999,999,99
3025,1,13,23,0,*?*?*?*?*?*?*?*?*?*?*?*?*?*?*?*?*?*?*?*?*?*?,2.2,2.1,100,101886,0,-0,290,0.0,-0.0,0.0,0,0,0,0,210,1.5,10,5,9999,99999,9,999999999,0.0,999,999,99
3025,1,13,24,0,*?*?*?*?*?*?*?*?*?*?*?*?*?*?*?*?*?*?*?*?*?*?,1.7,1.7,100,101886,0,-0,288,0.0,-0.0,0.0,0,0,0,0,70,0.0,10,5,9999,99999,9,999999999,0.1,999,999,99
3025,1,14,1,0,*?*?*?*?*?*?*?*?*?*?*?*?*?*?*?*?*?*?*?*?*?*?,2.0,1.5,94,100992,0,-0,290,0.0,-0.0,0.0,0,0,0,0,208,1.0,10,5,9999,99999,9,999999999,0.2,999,999,99
3025,1,14,2,0,*?*?*?*?*?*?*?*?*?*?*?*?*?*?*?*?*?*?*?*?*?*?,2.3,1.0,91,100992,0,-0,291,0.0,-0.0,0.0,0,0,0,0,207,1.0,10,5,9999,99999,9,999999999,0.0,999,999,99
3025,1,14,3,0,*?*?*?*?*?*?*?*?*?*?*?*?*?*?*?*?*?*?*?*?*?*?,2.6,-1.1,75,100992,0,-0,292,0.0,-0.0,0.0,0,0,0,0,205,0.0,10,5,9999,99999,9,999999999,0.0,999,999,99
3025,1,14,4,0,*?*?*?*?*?*?*?*?*?*?*?*?*?*?*?*?*?*?*?*?*?*?,2.2,-0.8,78,100992,0,-0,291,0.0,-0.0,0.0,0,0,0,0,203,1.0,10,5,9999,99999,9,999999999,0.0,999,999,99
3025,1,14,5,0,*?*?*?*?*?*?*?*?*?*?*?*?*?*?*?*?*?*?*?*?*?*?,1.5,-0.6,83,100992,0,-0,288,0.0,-0.0,0.0,0,0,0,0,202,0.5,10,5,9999,99999,9,999999999,0.0,999,999,99
3025,1,14,6,0,*?*?*?*?*?*?*?*?*?*?*?*?*?*?*?*?*?*?*?*?*?*?,2.1,-1.1,77,100992,0,-0,290,0.0,-0.0,0.0,0,0,0,0,200,1.0,10,5,9999,99999,9,999999999,0.0,999,999,99
3025,1,14,7,0,*?*?*?*?*?*?*?*?*?*?*?*?*?*?*?*?*?*?*?*?*?*?,2.4,-1.5,72,100992,0,-0,292,0.0,-0.0,0.0,0,0,0,0,213,0.5,10,5,9999,99999,9,999999999,0.0,999,999,99
3025,1,14,8,0,*?*?*?*?*?*?*?*?*?*?*?*?*?*?*?*?*?*?*?*?*?*?,2.6,-1.5,73,100992,0,-0,293,0.0,-0.0,0.0,0,0,0,0,227,0.5,10,5,9999,99999,9,999999999,0.0,999,999,99
3025,1,14,9,0,*?*?*?*?*?*?*?*?*?*?*?*?*?*?*?*?*?*?*?*?*?*?,2.7,-1.7,69,100992,115,1415,293,8.1,0.0,8.1,1000,-0,1000,324,240,0.5,10,5,9999,99999,9,999999999,0.0,999,999,99
3025,1,14,10,0,*?*?*?*?*?*?*?*?*?*?*?*?*?*?*?*?*?*?*?*?*?*?,3.0,-3.4,60,100992,227,1412,289,52.1,43.1,45.1,5775,3063,5353,958,253,0.0,9,5,9999,99999,9,999999999,0.0,999,999,99
3025,1,14,11,0,*?*?*?*?*?*?*?*?*?*?*?*?*?*?*?*?*?*?*?*?*?*?,4.3,-4.2,50,100992,295,1413,294,75.0,47.8,65.1,8234,3912,7377,1695,267,0.5,9,5,9999,99999,9,999999999,0.0,999,999,99
3025,1,14,12,0,*?*?*?*?*?*?*?*?*?*?*?*?*?*?*?*?*?*?*?*?*?*?,4.8,-3.4,53,100992,314,1413,296,81.5,48.7,70.6,8938,4066,8003,1850,280,1.0,9,5,9999,99999,9,999999999,0.0,999,999,99
3025,1,14,13,0,*?*?*?*?*?*?*?*?*?*?*?*?*?*?*?*?*?*?*?*?*?*?,4.8,-1.9,59,100992,283,1414,291,93.9,118.3,70.3,10282,9255,8171,1511,280,0.5,8,4,9999,99999,9,999999999,0.0,999,999,99
3025,1,14,14,0,*?*?*?*?*?*?*?*?*?*?*?*?*?*?*?*?*?*?*?*?*?*?,4.6,-0.6,67,100992,203,1410,290,58.4,102.2,43.7,6254,6315,5350,787,280,0.5,8,4,9999,99999,9,999999999,0.2,999,999,99
3025,1,14,15,0,*?*?*?*?*?*?*?*?*?*?*?*?*?*?*?*?*?*?*?*?*?*?,4.8,-1.3,63,100992,81,1405,296,2.8,6.6,2.5,352,208,377,37,280,1.0,9,5,9999,99999,9,999999999,0.5,999,999,99
3025,1,14,16,0,*?*?*?*?*?*?*?*?*?*?*?*?*?*?*?*?*?*?*?*?*?*?,3.9,-1.3,67,100992,0,-0,298,0.0,-0.0,0.0,0,0,0,0,280,0.5,10,5,9999,99999,9,999999999,0.5,999,999,99
3025,1,14,17,0,*?*?*?*?*?*?*?*?*?*?*?*?*?*?*?*?*?*?*?*?*?*?,4.1,-2.2,61,100992,0,-0,299,0.0,-0.0,0.0,0,0,0,0,280,0.5,10,5,9999,99999,9,999999999,0.5,999,999,99
3025,1,14,18,0,*?*?*?*?*?*?*?*?*?*?*?*?*?*?*?*?*?*?*?*?*?*?,3.8,-2.7,60,100992,0,-0,298,0.0,-0.0,0.0,0,0,0,0,280,0.5,10,5,9999,99999,9,999999999,0.5,999,999,99
3025,1,14,19,0,*?*?*?*?*?*?*?*?*?*?*?*?*?*?*?*?*?*?*?*?*?*?,3.3,-4.2,55,100992,0,-0,296,0.0,-0.0,0.0,0,0,0,0,282,0.0,10,5,9999,99999,9,999999999,0.6,999,999,99
3025,1,14,20,0,*?*?*?*?*?*?*?*?*?*?*?*?*?*?*?*?*?*?*?*?*?*?,2.7,-4.8,55,100992,0,-0,293,0.0,-0.0,0.0,0,0,0,0,283,1.0,10,5,9999,99999,9,999999999,0.3,999,999,99
3025,1,14,21,0,*?*?*?*?*?*?*?*?*?*?*?*?*?*?*?*?*?*?*?*?*?*?,3.3,-3.4,58,100992,0,-0,296,0.0,-0.0,0.0,0,0,0,0,285,1.0,10,5,9999,99999,9,999999999,0.0,999,999,99
3025,1,14,22,0,*?*?*?*?*?*?*?*?*?*?*?*?*?*?*?*?*?*?*?*?*?*?,2.7,-3.7,60,100992,0,-0,293,0.0,-0.0,0.0,0,0,0,0,287,0.5,10,5,9999,99999,9,999999999,0.0,999,999,99
3025,1,14,23,0,*?*?*?*?*?*?*?*?*?*?*?*?*?*?*?*?*?*?*?*?*?*?,3.1,-4.5,55,100992,0,-0,295,0.0,-0.0,0.0,0,0,0,0,288,1.5,10,5,9999,99999,9,999999999,0.2,999,999,99
3025,1,14,24,0,*?*?*?*?*?*?*?*?*?*?*?*?*?*?*?*?*?*?*?*?*?*?,1.5,1.5,98,100992,0,-0,287,0.0,-0.0,0.0,0,0,0,0,210,0.0,10,5,9999,99999,9,999999999,0.0,999,999,99
3025,1,15,1,0,*?*?*?*?*?*?*?*?*?*?*?*?*?*?*?*?*?*?*?*?*?*?,3.7,0.4,82,101185,0,-0,297,0.0,-0.0,0.0,0,0,0,0,283,1.0,10,5,9999,99999,9,999999999,0.0,999,999,99
3025,1,15,2,0,*?*?*?*?*?*?*?*?*?*?*?*?*?*?*?*?*?*?*?*?*?*?,3.6,2.5,96,101185,0,-0,296,0.0,-0.0,0.0,0,0,0,0,277,1.0,10,5,9999,99999,9,999999999,0.0,999,999,99
3025,1,15,3,0,*?*?*?*?*?*?*?*?*?*?*?*?*?*?*?*?*?*?*?*?*?*?,4.1,4.1,100,101185,0,-0,298,0.0,-0.0,0.0,0,0,0,0,270,0.0,10,5,9999,99999,9,999999999,0.0,999,999,99
3025,1,15,4,0,*?*?*?*?*?*?*?*?*?*?*?*?*?*?*?*?*?*?*?*?*?*?,3.4,3.4,100,101185,0,-0,295,0.0,-0.0,0.0,0,0,0,0,263,1.0,10,5,9999,99999,9,999999999,1.0,999,999,99
3025,1,15,5,0,*?*?*?*?*?*?*?*?*?*?*?*?*?*?*?*?*?*?*?*?*?*?,3.7,3.6,100,101185,0,-0,296,0.0,-0.0,0.0,0,0,0,0,257,0.5,10,5,9999,99999,9,999999999,0.6,999,999,99
3025,1,15,6,0,*?*?*?*?*?*?*?*?*?*?*?*?*?*?*?*?*?*?*?*?*?*?,4.1,4.1,100,101185,0,-0,298,0.0,-0.0,0.0,0,0,0,0,250,1.0,10,5,9999,99999,9,999999999,0.0,999,999,99
3025,1,15,7,0,*?*?*?*?*?*?*?*?*?*?*?*?*?*?*?*?*?*?*?*?*?*?,3.6,3.6,100,101185,0,-0,296,0.0,-0.0,0.0,0,0,0,0,223,0.5,10,5,9999,99999,9,999999999,0.2,999,999,99
3025,1,15,8,0,*?*?*?*?*?*?*?*?*?*?*?*?*?*?*?*?*?*?*?*?*?*?,3.1,1.9,95,101185,0,-0,294,0.0,-0.0,0.0,0,0,0,0,197,0.5,10,5,9999,99999,9,999999999,0.2,999,999,99
3025,1,15,9,0,*?*?*?*?*?*?*?*?*?*?*?*?*?*?*?*?*?*?*?*?*?*?,3.5,2.9,99,101185,118,1410,291,15.3,24.3,13.2,1758,1241,1652,274,170,0.5,9,5,9999,99999,9,999999999,0.1,999,999,99
3025,1,15,10,0,*?*?*?*?*?*?*?*?*?*?*?*?*?*?*?*?*?*?*?*?*?*?,3.9,3.2,99,101185,231,1414,293,53.3,43.4,46.3,5915,3111,5480,982,143,0.0,9,5,9999,99999,9,999999999,0.0,999,999,99
3025,1,15,11,0,*?*?*?*?*?*?*?*?*?*?*?*?*?*?*?*?*?*?*?*?*?*?,5.2,5.1,100,101185,299,1412,290,119.7,201.8,77.0,12680,15573,9127,1464,117,0.5,7,4,9999,99999,9,999999999,0.0,999,999,99
3025,1,15,12,0,*?*?*?*?*?*?*?*?*?*?*?*?*?*?*?*?*?*?*?*?*?*?,5.5,4.6,98,101185,318,1411,295,109.9,122.9,82.2,12010,10103,9518,1784,90,1.0,8,4,9999,99999,9,999999999,0.0,999,999,99
3025,1,15,13,0,*?*?*?*?*?*?*?*?*?*?*?*?*?*?*?*?*?*?*?*?*?*?,5.6,4.1,94,101185,287,1410,296,96.1,119.0,71.8,10510,9368,8350,1547,92,0.5,8,4,9999,99999,9,999999999,0.1,999,999,99
3025,1,15,14,0,*?*?*?*?*?*?*?*?*?*?*?*?*?*?*?*?*?*?*?*?*?*?,5.7,3.8,91,101185,208,1411,301,45.7,41.3,39.7,5086,2814,4721,838,93,0.5,9,5,9999,99999,9,999999999,0.0,999,999,99
3025,1,15,15,0,*?*?*?*?*?*?*?*?*?*?*?*?*?*?*?*?*?*?*?*?*?*?,5.5,3.0,87,101185,86,1406,304,2.6,0.0,2.6,341,-0,340,107,95,1.0,10,5,9999,99999,9,999999999,0.0,999,999,99
3025,1,15,16,0,*?*?*?*?*?*?*?*?*?*?*?*?*?*?*?*?*?*?*?*?*?*?,5.6,3.8,91,101185,0,-0,305,0.0,-0.0,0.0,0,0,0,0,97,0.5,10,5,9999,99999,9,999999999,0.0,999,999,99
3025,1,15,17,0,*?*?*?*?*?*?*?*?*?*?*?*?*?*?*?*?*?*?*?*?*?*?,5.4,4.6,99,101185,0,-0,304,0.0,-0.0,0.0,0,0,0,0,98,0.5,10,5,9999,99999,9,999999999,0.0,999,999,99
3025,1,15,18,0,*?*?*?*?*?*?*?*?*?*?*?*?*?*?*?*?*?*?*?*?*?*?,4.5,4.5,100,101185,0,-0,300,0.0,-0.0,0.0,0,0,0,0,100,0.5,10,5,9999,99999,9,999999999,0.0,999,999,99
3025,1,15,19,0,*?*?*?*?*?*?*?*?*?*?*?*?*?*?*?*?*?*?*?*?*?*?,4.7,3.6,96,101185,0,-0,301,0.0,-0.0,0.0,0,0,0,0,133,0.0,10,5,9999,99999,9,999999999,0.0,999,999,99
3025,1,15,20,0,*?*?*?*?*?*?*?*?*?*?*?*?*?*?*?*?*?*?*?*?*?*?,4.3,2.1,88,101185,0,-0,299,0.0,-0.0,0.0,0,0,0,0,167,1.0,10,5,9999,99999,9,999999999,0.0,999,999,99
3025,1,15,21,0,*?*?*?*?*?*?*?*?*?*?*?*?*?*?*?*?*?*?*?*?*?*?,3.9,2.3,93,101185,0,-0,297,0.0,-0.0,0.0,0,0,0,0,200,1.0,10,5,9999,99999,9,999999999,0.0,999,999,99
3025,1,15,22,0,*?*?*?*?*?*?*?*?*?*?*?*?*?*?*?*?*?*?*?*?*?*?,3.9,3.9,100,101185,0,-0,297,0.0,-0.0,0.0,0,0,0,0,233,0.5,10,5,9999,99999,9,999999999,0.0,999,999,99
3025,1,15,23,0,*?*?*?*?*?*?*?*?*?*?*?*?*?*?*?*?*?*?*?*?*?*?,4.0,3.8,100,101185,0,-0,298,0.0,-0.0,0.0,0,0,0,0,267,1.5,10,5,9999,99999,9,999999999,0.0,999,999,99
3025,1,15,24,0,*?*?*?*?*?*?*?*?*?*?*?*?*?*?*?*?*?*?*?*?*?*?,3.5,-1.7,70,101185,0,-0,296,0.0,-0.0,0.0,0,0,0,0,290,0.0,10,5,9999,99999,9,999999999,0.2,999,999,99
3025,1,16,1,0,*?*?*?*?*?*?*?*?*?*?*?*?*?*?*?*?*?*?*?*?*?*?,4.0,2.7,91,101237,0,-0,298,0.0,-0.0,0.0,0,0,0,0,268,1.0,10,5,9999,99999,9,999999999,0.0,999,999,99
3025,1,16,2,0,*?*?*?*?*?*?*?*?*?*?*?*?*?*?*?*?*?*?*?*?*?*?,4.2,2.3,87,101237,0,-0,299,0.0,-0.0,0.0,0,0,0,0,237,1.0,10,5,9999,99999,9,999999999,0.0,999,999,99
3025,1,16,3,0,*?*?*?*?*?*?*?*?*?*?*?*?*?*?*?*?*?*?*?*?*?*?,3.3,2.3,93,101237,0,-0,295,0.0,-0.0,0.0,0,0,0,0,205,0.0,10,5,9999,99999,9,999999999,0.0,999,999,99
3025,1,16,4,0,*?*?*?*?*?*?*?*?*?*?*?*?*?*?*?*?*?*?*?*?*?*?,2.4,0.8,90,101237,0,-0,291,0.0,-0.0,0.0,0,0,0,0,173,1.0,10,5,9999,99999,9,999999999,0.0,999,999,99
3025,1,16,5,0,*?*?*?*?*?*?*?*?*?*?*?*?*?*?*?*?*?*?*?*?*?*?,3.0,0.8,86,101237,0,-0,294,0.0,-0.0,0.0,0,0,0,0,142,0.5,10,5,9999,99999,9,999999999,0.0,999,999,99
3025,1,16,6,0,*?*?*?*?*?*?*?*?*?*?*?*?*?*?*?*?*?*?*?*?*?*?,3.6,2.7,94,101237,0,-0,296,0.0,-0.0,0.0,0,0,0,0,110,1.0,10,5,9999,99999,9,999999999,0.0,999,999,99
3025,1,16,7,0,*?*?*?*?*?*?*?*?*?*?*?*?*?*?*?*?*?*?*?*?*?*?,3.4,3.0,97,101237,0,-0,295,0.0,-0.0,0.0,0,0,0,0,123,0.5,10,5,9999,99999,9,999999999,0.0,999,999,99
3025,1,16,8,0,*?*?*?*?*?*?*?*?*?*?*?*?*?*?*?*?*?*?*?*?*?*?,3.1,2.3,95,101237,0,-0,294,0.0,-0.0,0.0,0,0,0,0,137,0.5,10,5,9999,99999,9,999999999,0.0,999,999,99
3025,1,16,9,0,*?*?*?*?*?*?*?*?*?*?*?*?*?*?*?*?*?*?*?*?*?*?,3.4,3.4,100,101237,122,1415,286,21.8,63.8,16.3,2425,2776,2133,269,150,0.5,8,4,9999,99999,9,999999999,0.0,999,999,99
3025,1,16,10,0,*?*?*?*?*?*?*?*?*?*?*?*?*?*?*?*?*?*?*?*?*?*?,3.9,3.4,97,101237,235,1414,288,72.5,109.9,54.2,7722,7416,6557,995,163,0.0,8,4,9999,99999,9,999999999,0.1,999,999,99
3025,1,16,11,0,*?*?*?*?*?*?*?*?*?*?*?*?*?*?*?*?*?*?*?*?*?*?,5.6,4.3,91,101237,303,1411,296,103.2,121.1,77.2,11285,9737,8961,1668,177,0.5,8,4,9999,99999,9,999999999,0.4,999,999,99
3025,1,16,12,0,*?*?*?*?*?*?*?*?*?*?*?*?*?*?*?*?*?*?*?*?*?*?,6.2,4.6,90,101237,323,1413,298,112.0,123.4,83.8,12238,10180,9703,1820,190,1.0,8,4,9999,99999,9,999999999,0.4,999,999,99
3025,1,16,13,0,*?*?*?*?*?*?*?*?*?*?*?*?*?*?*?*?*?*?*?*?*?*?,6.1,3.9,87,101237,292,1411,302,74.1,47.7,64.3,8180,3785,7547,1385,190,0.5,9,5,9999,99999,9,999999999,0.4,999,999,99
3025,1,16,14,0,*?*?*?*?*?*?*?*?*?*?*?*?*?*?*?*?*?*?*?*?*?*?,6.1,5.1,94,101237,213,1410,298,62.9,104.9,47.0,6718,6688,5729,852,190,0.5,8,4,9999,99999,9,999999999,0.0,999,999,99
3025,1,16,15,0,*?*?*?*?*?*?*?*?*?*?*?*?*?*?*?*?*?*?*?*?*?*?,6.3,5.8,96,101237,91,1405,299,8.3,32.2,6.2,981,1290,1034,102,190,1.0,8,4,9999,99999,9,999999999,0.0,999,999,99
3025,1,16,16,0,*?*?*?*?*?*?*?*?*?*?*?*?*?*?*?*?*?*?*?*?*?*?,6.0,5.9,100,101237,0,-0,306,0.0,-0.0,0.0,0,0,0,0,190,0.5,10,5,9999,99999,9,999999999,0.0,999,999,99
3025,1,16,17,0,*?*?*?*?*?*?*?*?*?*?*?*?*?*?*?*?*?*?*?*?*?*?,5.2,4.8,98,101237,0,-0,303,0.0,-0.0,0.0,0,0,0,0,190,0.5,10,5,9999,99999,9,999999999,0.0,999,999,99
3025,1,16,18,0,*?*?*?*?*?*?*?*?*?*?*?*?*?*?*?*?*?*?*?*?*?*?,4.7,4.6,100,101237,0,-0,301,0.0,-0.0,0.0,0,0,0,0,190,0.5,10,5,9999,99999,9,999999999,0.0,999,999,99
3025,1,16,19,0,*?*?*?*?*?*?*?*?*?*?*?*?*?*?*?*?*?*?*?*?*?*?,4.2,4.1,100,101237,0,-0,298,0.0,-0.0,0.0,0,0,0,0,190,0.0,10,5,9999,99999,9,999999999,0.0,999,999,99
3025,1,16,20,0,*?*?*?*?*?*?*?*?*?*?*?*?*?*?*?*?*?*?*?*?*?*?,4.6,3.2,91,101237,0,-0,300,0.0,-0.0,0.0,0,0,0,0,190,1.0,10,5,9999,99999,9,999999999,0.0,999,999,99
3025,1,16,21,0,*?*?*?*?*?*?*?*?*?*?*?*?*?*?*?*?*?*?*?*?*?*?,3.9,2.1,88,101237,0,-0,298,0.0,-0.0,0.0,0,0,0,0,190,1.0,10,5,9999,99999,9,999999999,0.0,999,999,99
3025,1,16,22,0,*?*?*?*?*?*?*?*?*?*?*?*?*?*?*?*?*?*?*?*?*?*?,3.6,1.7,87,101237,0,-0,296,0.0,-0.0,0.0,0,0,0,0,190,0.5,10,5,9999,99999,9,999999999,0.0,999,999,99
3025,1,16,23,0,*?*?*?*?*?*?*?*?*?*?*?*?*?*?*?*?*?*?*?*?*?*?,3.0,0.6,85,101237,0,-0,294,0.0,-0.0,0.0,0,0,0,0,190,1.5,10,5,9999,99999,9,999999999,0.0,999,999,99
3025,1,16,24,0,*?*?*?*?*?*?*?*?*?*?*?*?*?*?*?*?*?*?*?*?*?*?,4.2,3.2,94,101237,0,-0,299,0.0,-0.0,0.0,0,0,0,0,300,0.0,10,5,9999,99999,9,999999999,0.0,999,999,99
3025,1,17,1,0,*?*?*?*?*?*?*?*?*?*?*?*?*?*?*?*?*?*?*?*?*?*?,0.7,-0.8,90,101342,0,-0,284,0.0,-0.0,0.0,0,0,0,0,183,1.0,10,5,9999,99999,9,999999999,0.0,999,999,99
3025,1,17,2,0,*?*?*?*?*?*?*?*?*?*?*?*?*?*?*?*?*?*?*?*?*?*?,-0.1,-1.7,90,101342,0,-0,281,0.0,-0.0,0.0,0,0,0,0,177,1.0,10,5,9999,99999,9,999999999,0.0,999,999,99
3025,1,17,3,0,*?*?*?*?*?*?*?*?*?*?*?*?*?*?*?*?*?*?*?*?*?*?,-0.7,-1.7,94,101342,0,-0,279,0.0,-0.0,0.0,0,0,0,0,170,0.0,10,5,9999,99999,9,999999999,0.0,999,999,99
3025,1,17,4,0,*?*?*?*?*?*?*?*?*?*?*?*?*?*?*?*?*?*?*?*?*?*?,-0.9,-0.8,100,101342,0,-0,278,0.0,-0.0,0.0,0,0,0,0,163,1.0,10,5,9999,99999,9,999999999,0.0,999,999,99
3025,1,17,5,0,*?*?*?*?*?*?*?*?*?*?*?*?*?*?*?*?*?*?*?*?*?*?,-0.7,-0.6,100,101342,0,-0,279,0.0,-0.0,0.0,0,0,0,0,157,0.5,10,5,9999,99999,9,999999999,0.0,999,999,99
3025,1,17,6,0,*?*?*?*?*?*?*?*?*?*?*?*?*?*?*?*?*?*?*?*?*?*?,-0.7,-1.1,99,101342,0,-0,279,0.0,-0.0,0.0,0,0,0,0,150,1.0,10,5,9999,99999,9,999999999,0.0,999,999,99
3025,1,17,7,0,*?*?*?*?*?*?*?*?*?*?*?*?*?*?*?*?*?*?*?*?*?*?,-1.4,-2.7,91,101342,0,-0,276,0.0,-0.0,0.0,0,0,0,0,155,0.5,10,5,9999,99999,9,999999999,0.0,999,999,99
3025,1,17,8,0,*?*?*?*?*?*?*?*?*?*?*?*?*?*?*?*?*?*?*?*?*?*?,-2.0,-3.9,85,101342,0,-0,274,0.0,-0.0,0.0,0,0,0,0,160,0.5,10,5,9999,99999,9,999999999,0.0,999,999,99
3025,1,17,9,0,*?*?*?*?*?*?*?*?*?*?*?*?*?*?*?*?*?*?*?*?*?*?,-1.1,-2.9,86,101342,125,1407,277,10.2,0.0,10.2,1241,-0,1241,404,165,0.5,10,5,9999,99999,9,999999999,0.0,999,999,99
3025,1,17,10,0,*?*?*?*?*?*?*?*?*?*?*?*?*?*?*?*?*?*?*?*?*?*?,-0.1,-1.3,92,101342,239,1413,281,32.3,0.0,32.3,3783,0,3789,1258,170,0.0,10,5,9999,99999,9,999999999,0.0,999,999,99
3025,1,17,11,0,*?*?*?*?*?*?*?*?*?*?*?*?*?*?*?*?*?*?*?*?*?*?,2.2,-0.6,82,101342,308,1413,291,45.7,0.0,45.7,5338,0,5349,1807,175,0.5,10,5,9999,99999,9,999999999,0.0,999,999,99
3025,1,17,12,0,*?*?*?*?*?*?*?*?*?*?*?*?*?*?*?*?*?*?*?*?*?*?,2.9,-1.3,75,101342,328,1414,294,49.6,0.0,49.6,5790,0,5802,1971,180,1.0,10,5,9999,99999,9,999999999,0.0,999,999,99
3025,1,17,13,0,*?*?*?*?*?*?*?*?*?*?*?*?*?*?*?*?*?*?*?*?*?*?,2.6,-0.4,82,101342,297,1411,292,43.7,0.0,43.7,5099,0,5109,1720,167,0.5,10,5,9999,99999,9,999999999,0.0,999,999,99
3025,1,17,14,0,*?*?*?*?*?*?*?*?*?*?*?*?*?*?*?*?*?*?*?*?*?*?,3.2,-0.6,77,101342,218,1409,295,28.3,0.0,28.3,3326,0,3331,1100,153,0.5,10,5,9999,99999,9,999999999,0.0,999,999,99
3025,1,17,15,0,*?*?*?*?*?*?*?*?*?*?*?*?*?*?*?*?*?*?*?*?*?*?,3.1,0.4,84,101342,97,1417,294,4.6,0.0,4.6,585,-0,584,187,140,1.0,10,5,9999,99999,9,999999999,0.0,999,999,99
3025,1,17,16,0,*?*?*?*?*?*?*?*?*?*?*?*?*?*?*?*?*?*?*?*?*?*?,2.7,-0.0,84,101342,0,-0,293,0.0,-0.0,0.0,0,0,0,0,127,0.5,10,5,9999,99999,9,999999999,0.0,999,999,99
3025,1,17,17,0,*?*?*?*?*?*?*?*?*?*?*?*?*?*?*?*?*?*?*?*?*?*?,1.4,0.8,98,101342,0,-0,287,0.0,-0.0,0.0,0,0,0,0,113,0.5,10,5,9999,99999,9,999999999,0.0,999,999,99
3025,1,17,18,0,*?*?*?*?*?*?*?*?*?*?*?*?*?*?*?*?*?*?*?*?*?*?,1.0,0.8,100,101342,0,-0,285,0.0,-0.0,0.0,0,0,0,0,100,0.5,10,5,9999,99999,9,999999999,0.0,999,999,99
3025,1,17,19,0,*?*?*?*?*?*?*?*?*?*?*?*?*?*?*?*?*?*?*?*?*?*?,0.8,0.8,100,101342,0,-0,285,0.0,-0.0,0.0,0,0,0,0,102,0.0,10,5,9999,99999,9,999999999,0.0,999,999,99
3025,1,17,20,0,*?*?*?*?*?*?*?*?*?*?*?*?*?*?*?*?*?*?*?*?*?*?,0.7,-0.4,93,101342,0,-0,284,0.0,-0.0,0.0,0,0,0,0,103,1.0,10,5,9999,99999,9,999999999,0.0,999,999,99
3025,1,17,21,0,*?*?*?*?*?*?*?*?*?*?*?*?*?*?*?*?*?*?*?*?*?*?,-0.5,-1.5,94,101342,0,-0,280,0.0,-0.0,0.0,0,0,0,0,105,1.0,10,5,9999,99999,9,999999999,0.0,999,999,99
3025,1,17,22,0,*?*?*?*?*?*?*?*?*?*?*?*?*?*?*?*?*?*?*?*?*?*?,-0.1,-0.0,100,101342,0,-0,281,0.0,-0.0,0.0,0,0,0,0,107,0.5,10,5,9999,99999,9,999999999,0.0,999,999,99
3025,1,17,23,0,*?*?*?*?*?*?*?*?*?*?*?*?*?*?*?*?*?*?*?*?*?*?,-0.1,-0.0,100,101342,0,-0,281,0.0,-0.0,0.0,0,0,0,0,108,1.5,10,5,9999,99999,9,999999999,0.0,999,999,99
3025,1,17,24,0,*?*?*?*?*?*?*?*?*?*?*?*?*?*?*?*?*?*?*?*?*?*?,2.3,-0.0,86,101342,0,-0,291,0.0,-0.0,0.0,0,0,0,0,190,0.0,10,5,9999,99999,9,999999999,0.0,999,999,99
3025,1,18,1,0,*?*?*?*?*?*?*?*?*?*?*?*?*?*?*?*?*?*?*?*?*?*?,-0.3,-2.4,83,100335,0,-0,281,0.0,-0.0,0.0,0,0,0,0,113,1.0,10,5,9999,99999,9,999999999,0.0,999,999,99
3025,1,18,2,0,*?*?*?*?*?*?*?*?*?*?*?*?*?*?*?*?*?*?*?*?*?*?,-0.5,-3.7,77,100335,0,-0,280,0.0,-0.0,0.0,0,0,0,0,117,1.0,10,5,9999,99999,9,999999999,0.0,999,999,99
3025,1,18,3,0,*?*?*?*?*?*?*?*?*?*?*?*?*?*?*?*?*?*?*?*?*?*?,-0.4,-2.9,80,100335,0,-0,280,0.0,-0.0,0.0,0,0,0,0,120,0.0,10,5,9999,99999,9,999999999,0.0,999,999,99
3025,1,18,4,0,*?*?*?*?*?*?*?*?*?*?*?*?*?*?*?*?*?*?*?*?*?*?,-0.3,-3.1,77,100335,0,-0,281,0.0,-0.0,0.0,0,0,0,0,123,1.0,10,5,9999,99999,9,999999999,0.0,999,999,99
3025,1,18,5,0,*?*?*?*?*?*?*?*?*?*?*?*?*?*?*?*?*?*?*?*?*?*?,0.4,-3.7,70,100335,0,-0,284,0.0,-0.0,0.0,0,0,0,0,127,0.5,10,5,9999,99999,9,999999999,0.0,999,999,99
3025,1,18,6,0,*?*?*?*?*?*?*?*?*?*?*?*?*?*?*?*?*?*?*?*?*?*?,-0.0,-3.9,71,100335,0,-0,282,0.0,-0.0,0.0,0,0,0,0,130,1.0,10,5,9999,99999,9,999999999,0.0,999,999,99
3025,1,18,7,0,*?*?*?*?*?*?*?*?*?*?*?*?*?*?*?*?*?*?*?*?*?*?,-0.3,-3.7,74,100335,0,-0,281,0.0,-0.0,0.0,0,0,0,0,127,0.5,10,5,9999,99999,9,999999999,0.0,999,999,99
3025,1,18,8,0,*?*?*?*?*?*?*?*?*?*?*?*?*?*?*?*?*?*?*?*?*?*?,-0.0,-2.9,78,100335,0,-0,282,0.0,-0.0,0.0,0,0,0,0,123,0.5,10,5,9999,99999,9,999999999,0.0,999,999,99
3025,1,18,9,0,*?*?*?*?*?*?*?*?*?*?*?*?*?*?*?*?*?*?*?*?*?*?,-0.3,-2.7,81,100335,129,1409,281,11.0,0.0,11.0,1329,-0,1329,433,120,0.5,10,5,9999,99999,9,999999999,0.0,999,999,99
3025,1,18,10,0,*?*?*?*?*?*?*?*?*?*?*?*?*?*?*?*?*?*?*?*?*?*?,-0.2,-2.2,83,100335,243,1412,281,33.1,0.0,33.1,3879,0,3885,1291,117,0.0,10,5,9999,99999,9,999999999,0.0,999,999,99
3025,1,18,11,0,*?*?*?*?*?*?*?*?*?*?*?*?*?*?*?*?*?*?*?*?*?*?,0.4,-1.9,82,100335,312,1410,278,81.0,48.7,70.2,8884,4053,7955,1837,113,0.5,9,5,9999,99999,9,999999999,0.1,999,999,99
3025,1,18,12,0,*?*?*?*?*?*?*?*?*?*?*?*?*?*?*?*?*?*?*?*?*?*?,0.6,-1.9,80,100335,332,1410,279,87.8,49.6,76.1,9635,4207,8620,2005,110,1.0,9,5,9999,99999,9,999999999,0.0,999,999,99
3025,1,18,13,0,*?*?*?*?*?*?*?*?*?*?*?*?*?*?*?*?*?*?*?*?*?*?,0.6,-2.7,76,100335,302,1410,279,77.6,48.2,67.3,8512,3975,7624,1755,108,0.5,9,5,9999,99999,9,999999999,0.0,999,999,99
3025,1,18,14,0,*?*?*?*?*?*?*?*?*?*?*?*?*?*?*?*?*?*?*?*?*?*?,0.8,-1.7,82,100335,224,1414,285,29.3,0.0,29.3,3445,0,3450,1141,107,0.5,10,5,9999,99999,9,999999999,0.0,999,999,99
3025,1,18,15,0,*?*?*?*?*?*?*?*?*?*?*?*?*?*?*?*?*?*?*?*?*?*?,0.6,-1.5,84,100335,102,1412,284,5.7,0.0,5.7,708,-0,708,228,105,1.0,10,5,9999,99999,9,999999999,0.0,999,999,99
3025,1,18,16,0,*?*?*?*?*?*?*?*?*?*?*?*?*?*?*?*?*?*?*?*?*?*?,0.6,-1.7,83,100335,0,-0,284,0.0,-0.0,0.0,0,0,0,0,103,0.5,10,5,9999,99999,9,999999999,0.0,999,999,99
3025,1,18,17,0,*?*?*?*?*?*?*?*?*?*?*?*?*?*?*?*?*?*?*?*?*?*?,0.3,-2.7,79,100335,0,-0,283,0.0,-0.0,0.0,0,0,0,0,102,0.5,10,5,9999,99999,9,999999999,0.0,999,999,99
3025,1,18,18,0,*?*?*?*?*?*?*?*?*?*?*?*?*?*?*?*?*?*?*?*?*?*?,0.6,-1.9,81,100335,0,-0,284,0.0,-0.0,0.0,0,0,0,0,100,0.5,10,5,9999,99999,9,999999999,0.0,999,999,99
3025,1,18,19,0,*?*?*?*?*?*?*?*?*?*?*?*?*?*?*?*?*?*?*?*?*?*?,0.6,-1.3,85,100335,0,-0,284,0.0,-0.0,0.0,0,0,0,0,100,0.0,10,5,9999,99999,9,999999999,0.0,999,999,99
3025,1,18,20,0,*?*?*?*?*?*?*?*?*?*?*?*?*?*?*?*?*?*?*?*?*?*?,-0.4,-1.5,90,100335,0,-0,280,0.0,-0.0,0.0,0,0,0,0,100,1.0,10,5,9999,99999,9,999999999,0.0,999,999,99
3025,1,18,21,0,*?*?*?*?*?*?*?*?*?*?*?*?*?*?*?*?*?*?*?*?*?*?,-0.2,-2.4,82,100335,0,-0,281,0.0,-0.0,0.0,0,0,0,0,100,1.0,10,5,9999,99999,9,999999999,0.0,999,999,99
3025,1,18,22,0,*?*?*?*?*?*?*?*?*?*?*?*?*?*?*?*?*?*?*?*?*?*?,-0.0,-2.7,80,100335,0,-0,282,0.0,-0.0,0.0,0,0,0,0,100,0.5,10,5,9999,99999,9,999999999,0.0,999,999,99
3025,1,18,23,0,*?*?*?*?*?*?*?*?*?*?*?*?*?*?*?*?*?*?*?*?*?*?,0.1,-3.1,76,100335,0,-0,282,0.0,-0.0,0.0,0,0,0,0,100,1.5,10,5,9999,99999,9,999999999,0.0,999,999,99
3025,1,18,24,0,*?*?*?*?*?*?*?*?*?*?*?*?*?*?*?*?*?*?*?*?*?*?,-0.1,-1.3,90,100335,0,-0,281,0.0,-0.0,0.0,0,0,0,0,110,0.0,10,5,9999,99999,9,999999999,0.0,999,999,99
3025,1,19,1,0,*?*?*?*?*?*?*?*?*?*?*?*?*?*?*?*?*?*?*?*?*?*?,0.1,-0.4,100,100386,0,-0,282,0.0,-0.0,0.0,0,0,0,0,97,1.0,10,5,9999,99999,9,999999999,0.0,999,999,99
3025,1,19,2,0,*?*?*?*?*?*?*?*?*?*?*?*?*?*?*?*?*?*?*?*?*?*?,-0.1,-0.2,100,100386,0,-0,281,0.0,-0.0,0.0,0,0,0,0,93,1.0,10,5,9999,99999,9,999999999,0.0,999,999,99
3025,1,19,3,0,*?*?*?*?*?*?*?*?*?*?*?*?*?*?*?*?*?*?*?*?*?*?,-0.3,-0.2,100,100386,0,-0,280,0.0,-0.0,0.0,0,0,0,0,90,0.0,10,5,9999,99999,9,999999999,0.0,999,999,99
3025,1,19,4,0,*?*?*?*?*?*?*?*?*?*?*?*?*?*?*?*?*?*?*?*?*?*?,-0.5,-0.8,100,100386,0,-0,279,0.0,-0.0,0.0,0,0,0,0,87,1.0,10,5,9999,99999,9,999999999,0.0,999,999,99
3025,1,19,5,0,*?*?*?*?*?*?*?*?*?*?*?*?*?*?*?*?*?*?*?*?*?*?,-1.1,-1.1,100,100386,0,-0,277,0.0,-0.0,0.0,0,0,0,0,83,0.5,10,5,9999,99999,9,999999999,0.0,999,999,99
3025,1,19,6,0,*?*?*?*?*?*?*?*?*?*?*?*?*?*?*?*?*?*?*?*?*?*?,-0.7,-0.8,100,100386,0,-0,279,0.0,-0.0,0.0,0,0,0,0,80,1.0,10,5,9999,99999,9,999999999,0.0,999,999,99
3025,1,19,7,0,*?*?*?*?*?*?*?*?*?*?*?*?*?*?*?*?*?*?*?*?*?*?,-1.4,-1.9,100,100386,0,-0,276,0.0,-0.0,0.0,0,0,0,0,78,0.5,10,5,9999,99999,9,999999999,0.0,999,999,99
3025,1,19,8,0,*?*?*?*?*?*?*?*?*?*?*?*?*?*?*?*?*?*?*?*?*?*?,-2.1,-2.9,100,100386,0,-0,268,0.0,-0.0,0.0,0,0,0,0,77,0.5,9,5,9999,99999,9,999999999,0.0,999,999,99
3025,1,19,9,0,*?*?*?*?*?*?*?*?*?*?*?*?*?*?*?*?*?*?*?*?*?*?,-0.6,-1.5,100,100386,133,1408,279,11.8,0.0,11.8,1420,-0,1421,463,75,0.5,10,5,9999,99999,9,999999999,0.0,999,999,99
3025,1,19,10,0,*?*?*?*?*?*?*?*?*?*?*?*?*?*?*?*?*?*?*?*?*?*?,0.7,-1.1,99,100386,247,1409,284,34.0,0.0,34.0,3978,0,3984,1325,73,0.0,10,5,9999,99999,9,999999999,0.0,999,999,99
3025,1,19,11,0,*?*?*?*?*?*?*?*?*?*?*?*?*?*?*?*?*?*?*?*?*?*?,3.0,0.2,94,100386,317,1411,289,82.6,48.9,71.6,9061,4092,8111,1877,72,0.5,9,5,9999,99999,9,999999999,0.0,999,999,99
3025,1,19,12,0,*?*?*?*?*?*?*?*?*?*?*?*?*?*?*?*?*?*?*?*?*?*?,4.1,1.0,91,100386,337,1409,294,89.5,49.8,77.6,9823,4243,8787,2047,70,1.0,9,5,9999,99999,9,999999999,0.0,999,999,99
3025,1,19,13,0,*?*?*?*?*?*?*?*?*?*?*?*?*?*?*?*?*?*?*?*?*?*?,4.2,0.4,87,100386,307,1409,294,79.4,48.4,68.8,8708,4018,7798,1798,70,0.5,9,5,9999,99999,9,999999999,0.0,999,999,99
3025,1,19,14,0,*?*?*?*?*?*?*?*?*?*?*?*?*?*?*?*?*?*?*?*?*?*?,4.3,0.4,86,100386,229,1411,294,52.8,43.3,45.8,5855,3091,5426,972,70,0.5,9,5,9999,99999,9,999999999,0.0,999,999,99
3025,1,19,15,0,*?*?*?*?*?*?*?*?*?*?*?*?*?*?*?*?*?*?*?*?*?*?,4.1,1.5,96,100386,107,1406,298,6.7,0.0,6.7,833,-0,833,269,70,1.0,10,5,9999,99999,9,999999999,0.0,999,999,99
3025,1,19,16,0,*?*?*?*?*?*?*?*?*?*?*?*?*?*?*?*?*?*?*?*?*?*?,4.1,3.8,100,100386,0,-0,298,0.0,-0.0,0.0,0,0,0,0,70,0.5,10,5,9999,99999,9,999999999,0.0,999,999,99
3025,1,19,17,0,*?*?*?*?*?*?*?*?*?*?*?*?*?*?*?*?*?*?*?*?*?*?,2.4,2.3,100,100386,0,-0,291,0.0,-0.0,0.0,0,0,0,0,70,0.5,10,5,9999,99999,9,999999999,0.0,999,999,99
3025,1,19,18,0,*?*?*?*?*?*?*?*?*?*?*?*?*?*?*?*?*?*?*?*?*?*?,2.3,2.3,100,100386,0,-0,291,0.0,-0.0,0.0,0,0,0,0,70,0.5,10,5,9999,99999,9,999999999,0.0,999,999,99
3025,1,19,19,0,*?*?*?*?*?*?*?*?*?*?*?*?*?*?*?*?*?*?*?*?*?*?,1.2,1.3,100,100386,0,-0,286,0.0,-0.0,0.0,0,0,0,0,72,0.0,10,5,9999,99999,9,999999999,0.0,999,999,99
3025,1,19,20,0,*?*?*?*?*?*?*?*?*?*?*?*?*?*?*?*?*?*?*?*?*?*?,0.7,0.6,100,100386,0,-0,284,0.0,-0.0,0.0,0,0,0,0,73,1.0,10,5,9999,99999,9,999999999,0.0,999,999,99
3025,1,19,21,0,*?*?*?*?*?*?*?*?*?*?*?*?*?*?*?*?*?*?*?*?*?*?,0.4,0.4,100,100386,0,-0,283,0.0,-0.0,0.0,0,0,0,0,75,1.0,10,5,9999,99999,9,999999999,0.0,999,999,99
3025,1,19,22,0,*?*?*?*?*?*?*?*?*?*?*?*?*?*?*?*?*?*?*?*?*?*?,0.6,0.6,100,100386,0,-0,284,0.0,-0.0,0.0,0,0,0,0,77,0.5,10,5,9999,99999,9,999999999,0.0,999,999,99
3025,1,19,23,0,*?*?*?*?*?*?*?*?*?*?*?*?*?*?*?*?*?*?*?*?*?*?,0.2,0.2,100,100386,0,-0,282,0.0,-0.0,0.0,0,0,0,0,78,1.5,10,5,9999,99999,9,999999999,0.0,999,999,99
3025,1,19,24,0,*?*?*?*?*?*?*?*?*?*?*?*?*?*?*?*?*?*?*?*?*?*?,0.3,-1.7,98,100386,0,-0,283,0.0,-0.0,0.0,0,0,0,0,100,0.0,10,5,9999,99999,9,999999999,0.0,999,999,99
3025,1,20,1,0,*?*?*?*?*?*?*?*?*?*?*?*?*?*?*?*?*?*?*?*?*?*?,-0.7,-1.3,99,100291,0,-0,279,0.0,-0.0,0.0,0,0,0,0,78,1.0,10,5,9999,99999,9,999999999,0.0,999,999,99
3025,1,20,2,0,*?*?*?*?*?*?*?*?*?*?*?*?*?*?*?*?*?*?*?*?*?*?,-0.9,-2.2,94,100291,0,-0,278,0.0,-0.0,0.0,0,0,0,0,77,1.0,10,5,9999,99999,9,999999999,0.0,999,999,99
3025,1,20,3,0,*?*?*?*?*?*?*?*?*?*?*?*?*?*?*?*?*?*?*?*?*?*?,-0.9,-1.7,98,100291,0,-0,278,0.0,-0.0,0.0,0,0,0,0,75,0.0,10,5,9999,99999,9,999999999,0.0,999,999,99
3025,1,20,4,0,*?*?*?*?*?*?*?*?*?*?*?*?*?*?*?*?*?*?*?*?*?*?,-1.3,-1.3,100,100291,0,-0,276,0.0,-0.0,0.0,0,0,0,0,73,1.0,10,5,9999,99999,9,999999999,0.0,999,999,99
3025,1,20,5,0,*?*?*?*?*?*?*?*?*?*?*?*?*?*?*?*?*?*?*?*?*?*?,-0.4,-1.1,99,100291,0,-0,280,0.0,-0.0,0.0,0,0,0,0,72,0.5,10,5,9999,99999,9,999999999,0.0,999,999,99
3025,1,20,6,0,*?*?*?*?*?*?*?*?*?*?*?*?*?*?*?*?*?*?*?*?*?*?,-0.6,-1.5,97,100291,0,-0,279,0.0,-0.0,0.0,0,0,0,0,70,1.0,10,5,9999,99999,9,999999999,0.0,999,999,99
3025,1,20,7,0,*?*?*?*?*?*?*?*?*?*?*?*?*?*?*?*?*?*?*?*?*?*?,-1.3,-3.9,84,100291,0,-0,277,0.0,-0.0,0.0,0,0,0,0,72,0.5,10,5,9999,99999,9,999999999,0.0,999,999,99
3025,1,20,8,0,*?*?*?*?*?*?*?*?*?*?*?*?*?*?*?*?*?*?*?*?*?*?,-2.1,-4.8,84,100291,0,-0,268,0.0,-0.0,0.0,0,0,0,0,73,0.5,9,5,9999,99999,9,999999999,0.0,999,999,99
3025,1,20,9,0,*?*?*?*?*?*?*?*?*?*?*?*?*?*?*?*?*?*?*?*?*?*?,-0.8,-3.1,86,100291,137,1406,279,12.6,0.0,12.6,1515,-0,1516,494,75,0.5,10,5,9999,99999,9,999999999,0.0,999,999,99
3025,1,20,10,0,*?*?*?*?*?*?*?*?*?*?*?*?*?*?*?*?*?*?*?*?*?*?,0.4,-1.1,92,100291,252,1412,278,60.6,45.1,52.5,6700,3368,6196,1120,77,0.0,9,5,9999,99999,9,999999999,0.0,999,999,99
3025,1,20,11,0,*?*?*?*?*?*?*?*?*?*?*?*?*?*?*?*?*?*?*?*?*?*?,1.7,-0.4,90,100291,322,1412,289,48.5,0.0,48.5,5662,0,5674,1924,78,0.5,10,5,9999,99999,9,999999999,0.0,999,999,99
3025,1,20,12,0,*?*?*?*?*?*?*?*?*?*?*?*?*?*?*?*?*?*?*?*?*?*?,2.1,0.6,94,100291,343,1413,285,91.3,50.0,79.1,10016,4279,8960,2092,80,1.0,9,5,9999,99999,9,999999999,0.0,999,999,99
3025,1,20,13,0,*?*?*?*?*?*?*?*?*?*?*?*?*?*?*?*?*?*?*?*?*?*?,2.7,1.7,98,100291,313,1412,292,46.7,0.0,46.7,5458,0,5469,1850,80,0.5,10,5,9999,99999,9,999999999,0.0,999,999,99
3025,1,20,14,0,*?*?*?*?*?*?*?*?*?*?*?*?*?*?*?*?*?*?*?*?*?*?,2.5,0.6,92,100291,234,1408,292,31.5,0.0,31.5,3690,0,3696,1225,80,0.5,10,5,9999,99999,9,999999999,0.0,999,999,99
3025,1,20,15,0,*?*?*?*?*?*?*?*?*?*?*?*?*?*?*?*?*?*?*?*?*?*?,2.6,1.5,97,100291,113,1411,292,7.8,0.0,7.8,961,-0,960,311,80,1.0,10,5,9999,99999,9,999999999,0.0,999,999,99
3025,1,20,16,0,*?*?*?*?*?*?*?*?*?*?*?*?*?*?*?*?*?*?*?*?*?*?,1.7,1.7,100,100291,0,-0,288,0.0,-0.0,0.0,0,0,0,0,80,0.5,10,5,9999,99999,9,999999999,0.0,999,999,99
3025,1,20,17,0,*?*?*?*?*?*?*?*?*?*?*?*?*?*?*?*?*?*?*?*?*?*?,1.4,1.5,100,100291,0,-0,287,0.0,-0.0,0.0,0,0,0,0,80,0.5,10,5,9999,99999,9,999999999,0.0,999,999,99
3025,1,20,18,0,*?*?*?*?*?*?*?*?*?*?*?*?*?*?*?*?*?*?*?*?*?*?,0.5,0.4,100,100291,0,-0,283,0.0,-0.0,0.0,0,0,0,0,80,0.5,10,5,9999,99999,9,999999999,0.0,999,999,99
3025,1,20,19,0,*?*?*?*?*?*?*?*?*?*?*?*?*?*?*?*?*?*?*?*?*?*?,0.8,0.8,100,100291,0,-0,285,0.0,-0.0,0.0,0,0,0,0,78,0.0,10,5,9999,99999,9,999999999,0.0,999,999,99
3025,1,20,20,0,*?*?*?*?*?*?*?*?*?*?*?*?*?*?*?*?*?*?*?*?*?*?,0.4,0.4,100,100291,0,-0,283,0.0,-0.0,0.0,0,0,0,0,77,1.0,10,5,9999,99999,9,999999999,0.0,999,999,99
3025,1,20,21,0,*?*?*?*?*?*?*?*?*?*?*?*?*?*?*?*?*?*?*?*?*?*?,-0.8,-0.8,100,100291,0,-0,278,0.0,-0.0,0.0,0,0,0,0,75,1.0,10,5,9999,99999,9,999999999,0.0,999,999,99
3025,1,20,22,0,*?*?*?*?*?*?*?*?*?*?*?*?*?*?*?*?*?*?*?*?*?*?,-0.4,-0.4,100,100291,0,-0,280,0.0,-0.0,0.0,0,0,0,0,73,0.5,10,5,9999,99999,9,999999999,0.0,999,999,99
3025,1,20,23,0,*?*?*?*?*?*?*?*?*?*?*?*?*?*?*?*?*?*?*?*?*?*?,-0.6,-0.6,100,100291,0,-0,279,0.0,-0.0,0.0,0,0,0,0,72,1.5,10,5,9999,99999,9,999999999,0.0,999,999,99
3025,1,20,24,0,*?*?*?*?*?*?*?*?*?*?*?*?*?*?*?*?*?*?*?*?*?*?,-0.2,-0.6,100,100291,0,-0,281,0.0,-0.0,0.0,0,0,0,0,80,0.0,10,5,9999,99999,9,999999999,0.0,999,999,99
3025,1,21,1,0,*?*?*?*?*?*?*?*?*?*?*?*?*?*?*?*?*?*?*?*?*?*?,-1.1,-1.3,100,99797.9,0,-0,277,0.0,-0.0,0.0,0,0,0,0,68,1.0,10,5,9999,99999,9,999999999,0.0,999,999,99
3025,1,21,2,0,*?*?*?*?*?*?*?*?*?*?*?*?*?*?*?*?*?*?*?*?*?*?,-1.5,-1.5,100,99797.9,0,-0,276,0.0,-0.0,0.0,0,0,0,0,67,1.0,10,5,9999,99999,9,999999999,0.0,999,999,99
3025,1,21,3,0,*?*?*?*?*?*?*?*?*?*?*?*?*?*?*?*?*?*?*?*?*?*?,-1.8,-1.7,100,99797.9,0,-0,274,0.0,-0.0,0.0,0,0,0,0,65,0.0,10,5,9999,99999,9,999999999,0.0,999,999,99
3025,1,21,4,0,*?*?*?*?*?*?*?*?*?*?*?*?*?*?*?*?*?*?*?*?*?*?,-2.6,-2.7,100,99797.9,0,-0,271,0.0,-0.0,0.0,0,0,0,0,63,1.0,10,5,9999,99999,9,999999999,0.0,999,999,99
3025,1,21,5,0,*?*?*?*?*?*?*?*?*?*?*?*?*?*?*?*?*?*?*?*?*?*?,-2.7,-2.7,100,99797.9,0,-0,271,0.0,-0.0,0.0,0,0,0,0,62,0.5,10,5,9999,99999,9,999999999,0.0,999,999,99
3025,1,21,6,0,*?*?*?*?*?*?*?*?*?*?*?*?*?*?*?*?*?*?*?*?*?*?,-2.9,-3.7,95,99797.9,0,-0,270,0.0,-0.0,0.0,0,0,0,0,60,1.0,10,5,9999,99999,9,999999999,0.0,999,999,99
3025,1,21,7,0,*?*?*?*?*?*?*?*?*?*?*?*?*?*?*?*?*?*?*?*?*?*?,-2.7,-5.3,81,99797.9,0,-0,271,0.0,-0.0,0.0,0,0,0,0,62,0.5,10,5,9999,99999,9,999999999,0.0,999,999,99
3025,1,21,8,0,*?*?*?*?*?*?*?*?*?*?*?*?*?*?*?*?*?*?*?*?*?*?,-2.4,-6.0,75,99797.9,0,-0,272,0.0,-0.0,0.0,0,0,0,0,63,0.5,10,5,9999,99999,9,999999999,0.0,999,999,99
3025,1,21,9,0,*?*?*?*?*?*?*?*?*?*?*?*?*?*?*?*?*?*?*?*?*?*?,-1.8,-5.6,72,99797.9,142,1412,258,36.6,129.8,23.5,3949,6714,3364,406,65,0.5,7,4,9999,99999,9,999999999,0.0,999,999,99
3025,1,21,10,0,*?*?*?*?*?*?*?*?*?*?*?*?*?*?*?*?*?*?*?*?*?*?,-2.0,-6.0,72,99797.9,257,1413,268,62.2,45.5,53.9,6875,3422,6356,1151,67,0.0,9,5,9999,99999,9,999999999,0.0,999,999,99
3025,1,21,11,0,*?*?*?*?*?*?*?*?*?*?*?*?*?*?*?*?*?*?*?*?*?*?,0.0,-5.6,62,99797.9,327,1411,276,86.0,49.3,74.5,9432,4167,8441,1960,68,0.5,9,5,9999,99999,9,999999999,0.0,999,999,99
3025,1,21,12,0,*?*?*?*?*?*?*?*?*?*?*?*?*?*?*?*?*?*?*?*?*?*?,0.6,-4.8,66,99797.9,348,1411,273,123.3,126.0,92.3,13463,10729,10646,2017,70,1.0,8,4,9999,99999,9,999999999,0.0,999,999,99
3025,1,21,13,0,*?*?*?*?*?*?*?*?*?*?*?*?*?*?*?*?*?*?*?*?*?*?,0.7,-3.1,74,99797.9,318,1409,274,110.1,122.9,82.3,12025,10110,9529,1786,72,0.5,8,4,9999,99999,9,999999999,0.0,999,999,99
3025,1,21,14,0,*?*?*?*?*?*?*?*?*?*?*?*?*?*?*?*?*?*?*?*?*?*?,1.0,-1.3,84,99797.9,240,1410,281,56.6,44.2,49.1,6267,3230,5802,1044,73,0.5,9,5,9999,99999,9,999999999,0.0,999,999,99
3025,1,21,15,0,*?*?*?*?*?*?*?*?*?*?*?*?*?*?*?*?*?*?*?*?*?*?,0.9,-0.8,89,99797.9,119,1415,285,8.9,0.0,8.9,1090,-0,1090,354,75,1.0,10,5,9999,99999,9,999999999,0.0,999,999,99
3025,1,21,16,0,*?*?*?*?*?*?*?*?*?*?*?*?*?*?*?*?*?*?*?*?*?*?,0.9,-1.9,81,99797.9,0,-0,285,0.0,-0.0,0.0,0,0,0,0,77,0.5,10,5,9999,99999,9,999999999,0.0,999,999,99
3025,1,21,17,0,*?*?*?*?*?*?*?*?*?*?*?*?*?*?*?*?*?*?*?*?*?*?,0.1,-2.4,83,99797.9,0,-0,282,0.0,-0.0,0.0,0,0,0,0,78,0.5,10,5,9999,99999,9,999999999,0.0,999,999,99
3025,1,21,18,0,*?*?*?*?*?*?*?*?*?*?*?*?*?*?*?*?*?*?*?*?*?*?,-0.1,-4.5,70,99797.9,0,-0,282,0.0,-0.0,0.0,0,0,0,0,80,0.5,10,5,9999,99999,9,999999999,0.0,999,999,99
3025,1,21,19,0,*?*?*?*?*?*?*?*?*?*?*?*?*?*?*?*?*?*?*?*?*?*?,-0.7,-5.3,69,99797.9,0,-0,279,0.0,-0.0,0.0,0,0,0,0,80,0.0,10,5,9999,99999,9,999999999,0.0,999,999,99
3025,1,21,20,0,*?*?*?*?*?*?*?*?*?*?*?*?*?*?*?*?*?*?*?*?*?*?,-1.0,-6.0,68,99797.9,0,-0,278,0.0,-0.0,0.0,0,0,0,0,80,1.0,10,5,9999,99999,9,999999999,0.0,999,999,99
3025,1,21,21,0,*?*?*?*?*?*?*?*?*?*?*?*?*?*?*?*?*?*?*?*?*?*?,-1.2,-6.0,68,99797.9,0,-0,277,0.0,-0.0,0.0,0,0,0,0,80,1.0,10,5,9999,99999,9,999999999,0.0,999,999,99
3025,1,21,22,0,*?*?*?*?*?*?*?*?*?*?*?*?*?*?*?*?*?*?*?*?*?*?,-1.5,-7.3,62,99797.9,0,-0,276,0.0,-0.0,0.0,0,0,0,0,80,0.5,10,5,9999,99999,9,999999999,0.0,999,999,99
3025,1,21,23,0,*?*?*?*?*?*?*?*?*?*?*?*?*?*?*?*?*?*?*?*?*?*?,-1.4,-6.0,69,99797.9,0,-0,277,0.0,-0.0,0.0,0,0,0,0,80,1.5,10,5,9999,99999,9,999999999,0.0,999,999,99
3025,1,21,24,0,*?*?*?*?*?*?*?*?*?*?*?*?*?*?*?*?*?*?*?*?*?*?,-0.8,-0.8,100,99797.9,0,-0,278,0.0,-0.0,0.0,0,0,0,0,70,0.0,10,5,9999,99999,9,999999999,0.0,999,999,99
3025,1,22,1,0,*?*?*?*?*?*?*?*?*?*?*?*?*?*?*?*?*?*?*?*?*?*?,-0.9,-6.0,64,100408,0,-0,279,0.0,-0.0,0.0,0,0,0,0,80,1.0,10,5,9999,99999,9,999999999,0.0,999,999,99
3025,1,22,2,0,*?*?*?*?*?*?*?*?*?*?*?*?*?*?*?*?*?*?*?*?*?*?,-0.8,-6.0,64,100408,0,-0,279,0.0,-0.0,0.0,0,0,0,0,80,1.0,10,5,9999,99999,9,999999999,0.0,999,999,99
3025,1,22,3,0,*?*?*?*?*?*?*?*?*?*?*?*?*?*?*?*?*?*?*?*?*?*?,-0.1,-5.6,62,100408,0,-0,282,0.0,-0.0,0.0,0,0,0,0,80,0.0,10,5,9999,99999,9,999999999,0.0,999,999,99
3025,1,22,4,0,*?*?*?*?*?*?*?*?*?*?*?*?*?*?*?*?*?*?*?*?*?*?,-1.5,-7.3,61,100408,0,-0,276,0.0,-0.0,0.0,0,0,0,0,80,1.0,10,5,9999,99999,9,999999999,0.0,999,999,99
3025,1,22,5,0,*?*?*?*?*?*?*?*?*?*?*?*?*?*?*?*?*?*?*?*?*?*?,-3.0,-8.0,64,100408,0,-0,270,0.0,-0.0,0.0,0,0,0,0,80,0.5,10,5,9999,99999,9,999999999,0.0,999,999,99
3025,1,22,6,0,*?*?*?*?*?*?*?*?*?*?*?*?*?*?*?*?*?*?*?*?*?*?,-1.9,-7.3,62,100408,0,-0,275,0.0,-0.0,0.0,0,0,0,0,80,1.0,10,5,9999,99999,9,999999999,0.0,999,999,99
3025,1,22,7,0,*?*?*?*?*?*?*?*?*?*?*?*?*?*?*?*?*?*?*?*?*?*?,-1.0,-6.3,63,100408,0,-0,278,0.0,-0.0,0.0,0,0,0,0,85,0.5,10,5,9999,99999,9,999999999,0.0,999,999,99
3025,1,22,8,0,*?*?*?*?*?*?*?*?*?*?*?*?*?*?*?*?*?*?*?*?*?*?,-1.7,-6.9,62,100408,0,-0,275,0.0,-0.0,0.0,0,0,0,0,90,0.5,10,5,9999,99999,9,999999999,0.0,999,999,99
3025,1,22,9,0,*?*?*?*?*?*?*?*?*?*?*?*?*?*?*?*?*?*?*?*?*?*?,-0.6,-4.5,71,100408,146,1407,274,24.9,31.9,21.6,2813,1822,2629,450,95,0.5,9,5,9999,99999,9,999999999,0.0,999,999,99
3025,1,22,10,0,*?*?*?*?*?*?*?*?*?*?*?*?*?*?*?*?*?*?*?*?*?*?,0.9,-3.7,67,100408,261,1408,280,63.8,45.8,55.3,7054,3477,6519,1184,100,0.0,9,5,9999,99999,9,999999999,0.0,999,999,99
3025,1,22,11,0,*?*?*?*?*?*?*?*?*?*?*?*?*?*?*?*?*?*?*?*?*?*?,2.2,-3.1,65,100408,332,1411,285,87.7,49.6,76.1,9627,4205,8614,2003,105,0.5,9,5,9999,99999,9,999999999,0.0,999,999,99
3025,1,22,12,0,*?*?*?*?*?*?*?*?*?*?*?*?*?*?*?*?*?*?*?*?*?*?,4.4,-2.9,57,100408,353,1409,295,94.9,50.4,82.3,10419,4352,9316,2182,110,1.0,9,5,9999,99999,9,999999999,0.0,999,999,99
3025,1,22,13,0,*?*?*?*?*?*?*?*?*?*?*?*?*?*?*?*?*?*?*?*?*?*?,4.3,-2.2,60,100408,324,1411,300,48.9,0.0,48.9,5712,0,5724,1942,115,0.5,10,5,9999,99999,9,999999999,0.0,999,999,99
3025,1,22,14,0,*?*?*?*?*?*?*?*?*?*?*?*?*?*?*?*?*?*?*?*?*?*?,4.5,-2.2,59,100408,246,1411,301,33.7,0.0,33.7,3948,0,3954,1314,120,0.5,10,5,9999,99999,9,999999999,0.0,999,999,99
3025,1,22,15,0,*?*?*?*?*?*?*?*?*?*?*?*?*?*?*?*?*?*?*?*?*?*?,4.4,-2.7,57,100408,124,1406,300,10.0,0.0,10.0,1220,-0,1220,397,125,1.0,10,5,9999,99999,9,999999999,0.0,999,999,99
3025,1,22,16,0,*?*?*?*?*?*?*?*?*?*?*?*?*?*?*?*?*?*?*?*?*?*?,4.1,-2.4,60,100408,0,-0,299,0.0,-0.0,0.0,0,0,0,0,130,0.5,10,5,9999,99999,9,999999999,0.0,999,999,99
3025,1,22,17,0,*?*?*?*?*?*?*?*?*?*?*?*?*?*?*?*?*?*?*?*?*?*?,2.6,-3.1,63,100408,0,-0,293,0.0,-0.0,0.0,0,0,0,0,135,0.5,10,5,9999,99999,9,999999999,0.0,999,999,99
3025,1,22,18,0,*?*?*?*?*?*?*?*?*?*?*?*?*?*?*?*?*?*?*?*?*?*?,1.4,-4.8,59,100408,0,-0,288,0.0,-0.0,0.0,0,0,0,0,140,0.5,10,5,9999,99999,9,999999999,0.0,999,999,99
3025,1,22,19,0,*?*?*?*?*?*?*?*?*?*?*?*?*?*?*?*?*?*?*?*?*?*?,1.6,-3.4,65,100408,0,-0,289,0.0,-0.0,0.0,0,0,0,0,132,0.0,10,5,9999,99999,9,999999999,0.0,999,999,99
3025,1,22,20,0,*?*?*?*?*?*?*?*?*?*?*?*?*?*?*?*?*?*?*?*?*?*?,1.1,-4.5,63,100408,0,-0,287,0.0,-0.0,0.0,0,0,0,0,123,1.0,10,5,9999,99999,9,999999999,0.0,999,999,99
3025,1,22,21,0,*?*?*?*?*?*?*?*?*?*?*?*?*?*?*?*?*?*?*?*?*?*?,-0.3,-3.7,74,100408,0,-0,281,0.0,-0.0,0.0,0,0,0,0,115,1.0,10,5,9999,99999,9,999999999,0.0,999,999,99
3025,1,22,22,0,*?*?*?*?*?*?*?*?*?*?*?*?*?*?*?*?*?*?*?*?*?*?,-0.2,-3.1,76,100408,0,-0,281,0.0,-0.0,0.0,0,0,0,0,107,0.5,10,5,9999,99999,9,999999999,0.0,999,999,99
3025,1,22,23,0,*?*?*?*?*?*?*?*?*?*?*?*?*?*?*?*?*?*?*?*?*?*?,-0.3,-3.4,76,100408,0,-0,281,0.0,-0.0,0.0,0,0,0,0,98,1.5,10,5,9999,99999,9,999999999,0.0,999,999,99
3025,1,22,24,0,*?*?*?*?*?*?*?*?*?*?*?*?*?*?*?*?*?*?*?*?*?*?,-1.2,-6.0,66,100408,0,-0,277,0.0,-0.0,0.0,0,0,0,0,80,0.0,10,5,9999,99999,9,999999999,0.0,999,999,99
3025,1,23,1,0,*?*?*?*?*?*?*?*?*?*?*?*?*?*?*?*?*?*?*?*?*?*?,-0.2,-0.2,100,101137,0,-0,281,0.0,-0.0,0.0,0,0,0,0,87,1.0,10,5,9999,99999,9,999999999,0.0,999,999,99
3025,1,23,2,0,*?*?*?*?*?*?*?*?*?*?*?*?*?*?*?*?*?*?*?*?*?*?,-0.2,-0.2,100,101137,0,-0,281,0.0,-0.0,0.0,0,0,0,0,83,1.0,10,5,9999,99999,9,999999999,0.0,999,999,99
3025,1,23,3,0,*?*?*?*?*?*?*?*?*?*?*?*?*?*?*?*?*?*?*?*?*?*?,-0.4,-0.4,100,101137,0,-0,280,0.0,-0.0,0.0,0,0,0,0,80,0.0,10,5,9999,99999,9,999999999,0.0,999,999,99
3025,1,23,4,0,*?*?*?*?*?*?*?*?*?*?*?*?*?*?*?*?*?*?*?*?*?*?,-0.4,-0.4,100,101137,0,-0,280,0.0,-0.0,0.0,0,0,0,0,77,1.0,10,5,9999,99999,9,999999999,0.0,999,999,99
3025,1,23,5,0,*?*?*?*?*?*?*?*?*?*?*?*?*?*?*?*?*?*?*?*?*?*?,-0.8,-0.8,100,101137,0,-0,278,0.0,-0.0,0.0,0,0,0,0,73,0.5,10,5,9999,99999,9,999999999,0.0,999,999,99
3025,1,23,6,0,*?*?*?*?*?*?*?*?*?*?*?*?*?*?*?*?*?*?*?*?*?*?,-0.7,-0.6,100,101137,0,-0,279,0.0,-0.0,0.0,0,0,0,0,70,1.0,10,5,9999,99999,9,999999999,0.0,999,999,99
3025,1,23,7,0,*?*?*?*?*?*?*?*?*?*?*?*?*?*?*?*?*?*?*?*?*?*?,-1.7,-1.7,100,101137,0,-0,275,0.0,-0.0,0.0,0,0,0,0,72,0.5,10,5,9999,99999,9,999999999,0.0,999,999,99
3025,1,23,8,0,*?*?*?*?*?*?*?*?*?*?*?*?*?*?*?*?*?*?*?*?*?*?,-2.9,-2.9,100,101137,0,-0,270,0.0,-0.0,0.0,0,0,0,0,73,0.5,10,5,9999,99999,9,999999999,0.0,999,999,99
3025,1,23,9,0,*?*?*?*?*?*?*?*?*?*?*?*?*?*?*?*?*?*?*?*?*?*?,-0.7,-0.6,100,101137,151,1409,279,15.2,0.0,15.2,1822,-0,1823,596,75,0.5,10,5,9999,99999,9,999999999,0.0,999,999,99
3025,1,23,10,0,*?*?*?*?*?*?*?*?*?*?*?*?*?*?*?*?*?*?*?*?*?*?,1.3,1.3,100,101137,266,1408,287,37.7,0.0,37.7,4412,0,4420,1476,77,0.0,10,5,9999,99999,9,999999999,0.0,999,999,99
3025,1,23,11,0,*?*?*?*?*?*?*?*?*?*?*?*?*?*?*?*?*?*?*?*?*?*?,3.9,2.1,100,101137,337,1409,298,51.5,0.0,51.5,6017,0,6030,2053,78,0.5,10,5,9999,99999,9,999999999,0.0,999,999,99
3025,1,23,12,0,*?*?*?*?*?*?*?*?*?*?*?*?*?*?*?*?*?*?*?*?*?*?,5.3,2.5,98,101137,359,1411,304,55.7,0.0,55.7,6509,0,6524,2236,80,1.0,10,5,9999,99999,9,999999999,0.0,999,999,99
3025,1,23,13,0,*?*?*?*?*?*?*?*?*?*?*?*?*?*?*?*?*?*?*?*?*?*?,5.8,4.1,100,101137,330,1412,305,50.1,0.0,50.1,5844,0,5857,1990,80,0.5,10,5,9999,99999,9,999999999,0.0,999,999,99
3025,1,23,14,0,*?*?*?*?*?*?*?*?*?*?*?*?*?*?*?*?*?*?*?*?*?*?,5.5,3.4,100,101137,252,1412,304,34.9,0.0,34.9,4081,0,4087,1361,80,0.5,10,5,9999,99999,9,999999999,0.0,999,999,99
3025,1,23,15,0,*?*?*?*?*?*?*?*?*?*?*?*?*?*?*?*?*?*?*?*?*?*?,5.6,2.9,100,101137,130,1408,305,11.2,0.0,11.2,1353,-0,1354,441,80,1.0,10,5,9999,99999,9,999999999,0.0,999,999,99
3025,1,23,16,0,*?*?*?*?*?*?*?*?*?*?*?*?*?*?*?*?*?*?*?*?*?*?,5.2,4.3,100,101137,0,-0,303,0.0,-0.0,0.0,0,0,0,0,80,0.5,10,5,9999,99999,9,999999999,0.0,999,999,99
3025,1,23,17,0,*?*?*?*?*?*?*?*?*?*?*?*?*?*?*?*?*?*?*?*?*?*?,3.3,3.4,100,101137,0,-0,295,0.0,-0.0,0.0,0,0,0,0,80,0.5,10,5,9999,99999,9,999999999,0.0,999,999,99
3025,1,23,18,0,*?*?*?*?*?*?*?*?*?*?*?*?*?*?*?*?*?*?*?*?*?*?,2.2,2.1,100,101137,0,-0,290,0.0,-0.0,0.0,0,0,0,0,80,0.5,10,5,9999,99999,9,999999999,0.0,999,999,99
3025,1,23,19,0,*?*?*?*?*?*?*?*?*?*?*?*?*?*?*?*?*?*?*?*?*?*?,2.2,1.7,100,101137,0,-0,290,0.0,-0.0,0.0,0,0,0,0,95,0.0,10,5,9999,99999,9,999999999,0.0,999,999,99
3025,1,23,20,0,*?*?*?*?*?*?*?*?*?*?*?*?*?*?*?*?*?*?*?*?*?*?,1.7,1.7,100,101137,0,-0,288,0.0,-0.0,0.0,0,0,0,0,110,1.0,10,5,9999,99999,9,999999999,0.0,999,999,99
3025,1,23,21,0,*?*?*?*?*?*?*?*?*?*?*?*?*?*?*?*?*?*?*?*?*?*?,1.0,1.0,100,101137,0,-0,285,0.0,-0.0,0.0,0,0,0,0,125,1.0,10,5,9999,99999,9,999999999,0.0,999,999,99
3025,1,23,22,0,*?*?*?*?*?*?*?*?*?*?*?*?*?*?*?*?*?*?*?*?*?*?,0.5,0.4,100,101137,0,-0,283,0.0,-0.0,0.0,0,0,0,0,140,0.5,10,5,9999,99999,9,999999999,0.0,999,999,99
3025,1,23,23,0,*?*?*?*?*?*?*?*?*?*?*?*?*?*?*?*?*?*?*?*?*?*?,0.2,0.2,100,101137,0,-0,282,0.0,-0.0,0.0,0,0,0,0,155,1.5,10,5,9999,99999,9,999999999,0.0,999,999,99
3025,1,23,24,0,*?*?*?*?*?*?*?*?*?*?*?*?*?*?*?*?*?*?*?*?*?*?,-0.4,-1.7,100,101137,0,-0,280,0.0,-0.0,0.0,0,0,0,0,90,0.0,10,5,9999,99999,9,999999999,0.0,999,999,99
3025,1,24,1,0,*?*?*?*?*?*?*?*?*?*?*?*?*?*?*?*?*?*?*?*?*?*?,0.7,-1.7,83,101657,0,-0,285,0.0,-0.0,0.0,0,0,0,0,153,1.0,10,5,9999,99999,9,999999999,0.0,999,999,99
3025,1,24,2,0,*?*?*?*?*?*?*?*?*?*?*?*?*?*?*?*?*?*?*?*?*?*?,1.0,-2.7,74,101657,0,-0,286,0.0,-0.0,0.0,0,0,0,0,137,1.0,10,5,9999,99999,9,999999999,0.0,999,999,99
3025,1,24,3,0,*?*?*?*?*?*?*?*?*?*?*?*?*?*?*?*?*?*?*?*?*?*?,0.8,-2.7,76,101657,0,-0,285,0.0,-0.0,0.0,0,0,0,0,120,0.0,10,5,9999,99999,9,999999999,0.0,999,999,99
3025,1,24,4,0,*?*?*?*?*?*?*?*?*?*?*?*?*?*?*?*?*?*?*?*?*?*?,1.4,-2.7,73,101657,0,-0,288,0.0,-0.0,0.0,0,0,0,0,103,1.0,10,5,9999,99999,9,999999999,0.0,999,999,99
3025,1,24,5,0,*?*?*?*?*?*?*?*?*?*?*?*?*?*?*?*?*?*?*?*?*?*?,0.4,-3.9,70,101657,0,-0,284,0.0,-0.0,0.0,0,0,0,0,87,0.5,10,5,9999,99999,9,999999999,0.0,999,999,99
3025,1,24,6,0,*?*?*?*?*?*?*?*?*?*?*?*?*?*?*?*?*?*?*?*?*?*?,1.3,-2.7,73,101657,0,-0,287,0.0,-0.0,0.0,0,0,0,0,70,1.0,10,5,9999,99999,9,999999999,0.0,999,999,99
3025,1,24,7,0,*?*?*?*?*?*?*?*?*?*?*?*?*?*?*?*?*?*?*?*?*?*?,0.1,-3.1,76,101657,0,-0,282,0.0,-0.0,0.0,0,0,0,0,83,0.5,10,5,9999,99999,9,999999999,0.0,999,999,99
3025,1,24,8,0,*?*?*?*?*?*?*?*?*?*?*?*?*?*?*?*?*?*?*?*?*?*?,-1.2,-4.5,75,101657,4,1566,277,0.0,0.0,0.0,0,0,0,0,97,0.5,10,5,9999,99999,9,999999999,0.0,999,999,99
3025,1,24,9,0,*?*?*?*?*?*?*?*?*?*?*?*?*?*?*?*?*?*?*?*?*?*?,0.7,-2.9,75,101657,156,1411,285,16.2,0.0,16.2,1932,-0,1933,632,110,0.5,10,5,9999,99999,9,999999999,0.1,999,999,99
3025,1,24,10,0,*?*?*?*?*?*?*?*?*?*?*?*?*?*?*?*?*?*?*?*?*?*?,2.4,-2.7,67,101657,272,1412,286,67.3,46.5,58.4,7435,3586,6866,1251,123,0.0,9,5,9999,99999,9,999999999,0.1,999,999,99
3025,1,24,11,0,*?*?*?*?*?*?*?*?*?*?*?*?*?*?*?*?*?*?*?*?*?*?,5.5,-0.4,65,101657,343,1411,300,91.4,50.0,79.3,10031,4282,8973,2094,137,0.5,9,5,9999,99999,9,999999999,0.0,999,999,99
3025,1,24,12,0,*?*?*?*?*?*?*?*?*?*?*?*?*?*?*?*?*?*?*?*?*?*?,6.8,1.0,67,101657,364,1408,305,98.8,50.8,85.7,10842,4426,9691,2279,150,1.0,9,5,9999,99999,9,999999999,0.0,999,999,99
3025,1,24,13,0,*?*?*?*?*?*?*?*?*?*?*?*?*?*?*?*?*?*?*?*?*?*?,6.8,-0.4,59,101657,335,1408,300,117.9,124.8,88.2,12869,10482,10185,1922,153,0.5,8,4,9999,99999,9,999999999,0.0,999,999,99
3025,1,24,14,0,*?*?*?*?*?*?*?*?*?*?*?*?*?*?*?*?*?*?*?*?*?*?,7.0,1.3,67,101657,258,1412,306,62.6,45.5,54.3,6919,3436,6396,1159,157,0.5,9,5,9999,99999,9,999999999,0.0,999,999,99
3025,1,24,15,0,*?*?*?*?*?*?*?*?*?*?*?*?*?*?*?*?*?*?*?*?*?*?,6.9,1.3,67,101657,136,1408,306,21.4,29.5,18.6,2437,1626,2281,387,160,1.0,9,5,9999,99999,9,999999999,0.0,999,999,99
3025,1,24,16,0,*?*?*?*?*?*?*?*?*?*?*?*?*?*?*?*?*?*?*?*?*?*?,6.1,1.5,72,101657,0,-0,307,0.0,-0.0,0.0,0,0,0,0,163,0.5,10,5,9999,99999,9,999999999,0.0,999,999,99
3025,1,24,17,0,*?*?*?*?*?*?*?*?*?*?*?*?*?*?*?*?*?*?*?*?*?*?,4.7,1.9,82,101657,0,-0,301,0.0,-0.0,0.0,0,0,0,0,167,0.5,10,5,9999,99999,9,999999999,0.0,999,999,99
3025,1,24,18,0,*?*?*?*?*?*?*?*?*?*?*?*?*?*?*?*?*?*?*?*?*?*?,3.7,-1.1,71,101657,0,-0,297,0.0,-0.0,0.0,0,0,0,0,170,0.5,10,5,9999,99999,9,999999999,0.0,999,999,99
3025,1,24,19,0,*?*?*?*?*?*?*?*?*?*?*?*?*?*?*?*?*?*?*?*?*?*?,3.5,-1.5,69,101657,0,-0,296,0.0,-0.0,0.0,0,0,0,0,170,0.0,10,5,9999,99999,9,999999999,0.0,999,999,99
3025,1,24,20,0,*?*?*?*?*?*?*?*?*?*?*?*?*?*?*?*?*?*?*?*?*?*?,2.8,-1.9,69,101657,0,-0,293,0.0,-0.0,0.0,0,0,0,0,170,1.0,10,5,9999,99999,9,999999999,0.1,999,999,99
3025,1,24,21,0,*?*?*?*?*?*?*?*?*?*?*?*?*?*?*?*?*?*?*?*?*?*?,2.4,-1.3,75,101657,0,-0,292,0.0,-0.0,0.0,0,0,0,0,170,1.0,10,5,9999,99999,9,999999999,0.5,999,999,99
3025,1,24,22,0,*?*?*?*?*?*?*?*?*?*?*?*?*?*?*?*?*?*?*?*?*?*?,2.9,-0.4,78,101657,0,-0,294,0.0,-0.0,0.0,0,0,0,0,170,0.5,10,5,9999,99999,9,999999999,0.5,999,999,99
3025,1,24,23,0,*?*?*?*?*?*?*?*?*?*?*?*?*?*?*?*?*?*?*?*?*?*?,2.5,-1.3,75,101657,0,-0,292,0.0,-0.0,0.0,0,0,0,0,170,1.5,10,5,9999,99999,9,999999999,0.3,999,999,99
3025,1,24,24,0,*?*?*?*?*?*?*?*?*?*?*?*?*?*?*?*?*?*?*?*?*?*?,-0.1,-0.6,95,101657,0,-0,281,0.0,-0.0,0.0,0,0,0,0,170,0.0,10,5,9999,99999,9,999999999,0.0,999,999,99
3025,1,25,1,0,*?*?*?*?*?*?*?*?*?*?*?*?*?*?*?*?*?*?*?*?*?*?,2.0,-0.4,82,100433,0,-0,290,0.0,-0.0,0.0,0,0,0,0,172,1.0,10,5,9999,99999,9,999999999,0.0,999,999,99
3025,1,25,2,0,*?*?*?*?*?*?*?*?*?*?*?*?*?*?*?*?*?*?*?*?*?*?,2.0,-0.2,85,100433,0,-0,290,0.0,-0.0,0.0,0,0,0,0,173,1.0,10,5,9999,99999,9,999999999,0.1,999,999,99
3025,1,25,3,0,*?*?*?*?*?*?*?*?*?*?*?*?*?*?*?*?*?*?*?*?*?*?,1.7,-0.0,87,100433,0,-0,288,0.0,-0.0,0.0,0,0,0,0,175,0.0,10,5,9999,99999,9,999999999,0.4,999,999,99
3025,1,25,4,0,*?*?*?*?*?*?*?*?*?*?*?*?*?*?*?*?*?*?*?*?*?*?,2.0,0.4,89,100433,0,-0,290,0.0,-0.0,0.0,0,0,0,0,177,1.0,10,5,9999,99999,9,999999999,0.7,999,999,99
3025,1,25,5,0,*?*?*?*?*?*?*?*?*?*?*?*?*?*?*?*?*?*?*?*?*?*?,1.7,-0.4,85,100433,0,-0,289,0.0,-0.0,0.0,0,0,0,0,178,0.5,10,5,9999,99999,9,999999999,0.5,999,999,99
3025,1,25,6,0,*?*?*?*?*?*?*?*?*?*?*?*?*?*?*?*?*?*?*?*?*?*?,1.4,-0.4,87,100433,0,-0,287,0.0,-0.0,0.0,0,0,0,0,180,1.0,10,5,9999,99999,9,999999999,0.0,999,999,99
3025,1,25,7,0,*?*?*?*?*?*?*?*?*?*?*?*?*?*?*?*?*?*?*?*?*?*?,1.0,-0.8,86,100433,0,-0,286,0.0,-0.0,0.0,0,0,0,0,177,0.5,10,5,9999,99999,9,999999999,0.4,999,999,99
3025,1,25,8,0,*?*?*?*?*?*?*?*?*?*?*?*?*?*?*?*?*?*?*?*?*?*?,1.5,-1.3,80,100433,8,1364,288,0.0,0.0,0.0,0,0,0,0,173,0.5,10,5,9999,99999,9,999999999,0.0,999,999,99
3025,1,25,9,0,*?*?*?*?*?*?*?*?*?*?*?*?*?*?*?*?*?*?*?*?*?*?,2.0,-0.8,80,100433,161,1410,285,29.8,34.8,25.9,3354,2077,3132,541,170,0.5,9,5,9999,99999,9,999999999,0.5,999,999,99
3025,1,25,10,0,*?*?*?*?*?*?*?*?*?*?*?*?*?*?*?*?*?*?*?*?*?*?,2.2,-0.0,84,100433,277,1410,286,69.1,46.8,59.9,7633,3638,7049,1286,167,0.0,9,5,9999,99999,9,999999999,0.3,999,999,99
3025,1,25,11,0,*?*?*?*?*?*?*?*?*?*?*?*?*?*?*?*?*?*?*?*?*?*?,3.3,-0.2,77,100433,348,1408,295,53.7,0.0,53.7,6271,0,6285,2147,163,0.5,10,5,9999,99999,9,999999999,0.0,999,999,99
3025,1,25,12,0,*?*?*?*?*?*?*?*?*?*?*?*?*?*?*?*?*?*?*?*?*?*?,4.0,-0.4,71,100433,370,1408,298,58.0,0.0,58.0,6773,0,6789,2334,160,1.0,10,5,9999,99999,9,999999999,0.1,999,999,99
3025,1,25,13,0,*?*?*?*?*?*?*?*?*?*?*?*?*?*?*?*?*?*?*?*?*?*?,4.2,-1.7,64,100433,341,1408,299,52.4,0.0,52.4,6115,0,6129,2089,160,0.5,10,5,9999,99999,9,999999999,0.0,999,999,99
3025,1,25,14,0,*?*?*?*?*?*?*?*?*?*?*?*?*?*?*?*?*?*?*?*?*?*?,3.9,-0.4,72,100433,264,1411,298,37.2,0.0,37.2,4353,0,4361,1456,160,0.5,10,5,9999,99999,9,999999999,0.0,999,999,99
3025,1,25,15,0,*?*?*?*?*?*?*?*?*?*?*?*?*?*?*?*?*?*?*?*?*?*?,3.8,0.4,77,100433,142,1407,297,13.5,0.0,13.5,1625,-0,1626,530,160,1.0,10,5,9999,99999,9,999999999,0.0,999,999,99
3025,1,25,16,0,*?*?*?*?*?*?*?*?*?*?*?*?*?*?*?*?*?*?*?*?*?*?,3.8,0.2,76,100433,0,-0,297,0.0,-0.0,0.0,0,0,0,0,160,0.5,10,5,9999,99999,9,999999999,0.3,999,999,99
3025,1,25,17,0,*?*?*?*?*?*?*?*?*?*?*?*?*?*?*?*?*?*?*?*?*?*?,3.7,-0.0,75,100433,0,-0,297,0.0,-0.0,0.0,0,0,0,0,160,0.5,10,5,9999,99999,9,999999999,0.3,999,999,99
3025,1,25,18,0,*?*?*?*?*?*?*?*?*?*?*?*?*?*?*?*?*?*?*?*?*?*?,2.9,-1.5,71,100433,0,-0,294,0.0,-0.0,0.0,0,0,0,0,160,0.5,10,5,9999,99999,9,999999999,0.0,999,999,99
3025,1,25,19,0,*?*?*?*?*?*?*?*?*?*?*?*?*?*?*?*?*?*?*?*?*?*?,3.1,-1.3,71,100433,0,-0,295,0.0,-0.0,0.0,0,0,0,0,167,0.0,10,5,9999,99999,9,999999999,0.5,999,999,99
3025,1,25,20,0,*?*?*?*?*?*?*?*?*?*?*?*?*?*?*?*?*?*?*?*?*?*?,2.3,-2.4,69,100433,0,-0,291,0.0,-0.0,0.0,0,0,0,0,173,1.0,10,5,9999,99999,9,999999999,0.9,999,999,99
3025,1,25,21,0,*?*?*?*?*?*?*?*?*?*?*?*?*?*?*?*?*?*?*?*?*?*?,2.8,-3.1,63,100433,0,-0,294,0.0,-0.0,0.0,0,0,0,0,180,1.0,10,5,9999,99999,9,999999999,0.2,999,999,99
3025,1,25,22,0,*?*?*?*?*?*?*?*?*?*?*?*?*?*?*?*?*?*?*?*?*?*?,2.0,-4.2,60,100433,0,-0,290,0.0,-0.0,0.0,0,0,0,0,187,0.5,10,5,9999,99999,9,999999999,0.2,999,999,99
3025,1,25,23,0,*?*?*?*?*?*?*?*?*?*?*?*?*?*?*?*?*?*?*?*?*?*?,2.8,-4.8,54,100433,0,-0,294,0.0,-0.0,0.0,0,0,0,0,193,1.5,10,5,9999,99999,9,999999999,0.1,999,999,99
3025,1,25,24,0,*?*?*?*?*?*?*?*?*?*?*?*?*?*?*?*?*?*?*?*?*?*?,2.0,-0.8,79,100433,0,-0,290,0.0,-0.0,0.0,0,0,0,0,170,0.0,10,5,9999,99999,9,999999999,0.0,999,999,99
3025,1,26,1,0,*?*?*?*?*?*?*?*?*?*?*?*?*?*?*?*?*?*?*?*?*?*?,4.6,-0.8,68,99624.6,0,-0,301,0.0,-0.0,0.0,0,0,0,0,208,1.0,10,5,9999,99999,9,999999999,0.0,999,999,99
3025,1,26,2,0,*?*?*?*?*?*?*?*?*?*?*?*?*?*?*?*?*?*?*?*?*?*?,5.3,0.6,73,99624.6,0,-0,304,0.0,-0.0,0.0,0,0,0,0,217,1.0,10,5,9999,99999,9,999999999,0.0,999,999,99
3025,1,26,3,0,*?*?*?*?*?*?*?*?*?*?*?*?*?*?*?*?*?*?*?*?*?*?,4.8,1.5,80,99624.6,0,-0,301,0.0,-0.0,0.0,0,0,0,0,225,0.0,10,5,9999,99999,9,999999999,0.0,999,999,99
3025,1,26,4,0,*?*?*?*?*?*?*?*?*?*?*?*?*?*?*?*?*?*?*?*?*?*?,5.0,1.9,81,99624.6,0,-0,302,0.0,-0.0,0.0,0,0,0,0,233,1.0,10,5,9999,99999,9,999999999,0.0,999,999,99
3025,1,26,5,0,*?*?*?*?*?*?*?*?*?*?*?*?*?*?*?*?*?*?*?*?*?*?,4.8,1.5,80,99624.6,0,-0,301,0.0,-0.0,0.0,0,0,0,0,242,0.5,10,5,9999,99999,9,999999999,0.1,999,999,99
3025,1,26,6,0,*?*?*?*?*?*?*?*?*?*?*?*?*?*?*?*?*?*?*?*?*?*?,4.3,1.3,81,99624.6,0,-0,299,0.0,-0.0,0.0,0,0,0,0,250,1.0,10,5,9999,99999,9,999999999,0.1,999,999,99
3025,1,26,7,0,*?*?*?*?*?*?*?*?*?*?*?*?*?*?*?*?*?*?*?*?*?*?,3.7,0.4,80,99624.6,0,-0,297,0.0,-0.0,0.0,0,0,0,0,243,0.5,10,5,9999,99999,9,999999999,0.0,999,999,99
3025,1,26,8,0,*?*?*?*?*?*?*?*?*?*?*?*?*?*?*?*?*?*?*?*?*?*?,4.2,0.8,80,99624.6,13,1399,299,0.0,0.0,0.0,0,0,0,0,237,0.5,10,5,9999,99999,9,999999999,0.1,999,999,99
3025,1,26,9,0,*?*?*?*?*?*?*?*?*?*?*?*?*?*?*?*?*?*?*?*?*?*?,4.7,1.7,82,99624.6,166,1409,301,18.2,0.0,18.2,2160,-0,2162,708,230,0.5,10,5,9999,99999,9,999999999,0.2,999,999,99
3025,1,26,10,0,*?*?*?*?*?*?*?*?*?*?*?*?*?*?*?*?*?*?*?*?*?*?,5.7,1.9,77,99624.6,282,1408,300,71.0,47.1,61.5,7836,3695,7232,1323,223,0.0,9,5,9999,99999,9,999999999,0.3,999,999,99
3025,1,26,11,0,*?*?*?*?*?*?*?*?*?*?*?*?*?*?*?*?*?*?*?*?*?*?,6.7,1.0,68,99624.6,354,1409,310,54.9,0.0,54.9,6403,0,6418,2196,217,0.5,10,5,9999,99999,9,999999999,0.1,999,999,99
3025,1,26,12,0,*?*?*?*?*?*?*?*?*?*?*?*?*?*?*?*?*?*?*?*?*?*?,7.4,0.2,61,99624.6,376,1408,313,59.2,0.0,59.2,6911,0,6927,2386,210,1.0,10,5,9999,99999,9,999999999,0.0,999,999,99
3025,1,26,13,0,*?*?*?*?*?*?*?*?*?*?*?*?*?*?*?*?*?*?*?*?*?*?,7.3,0.6,63,99624.6,347,1407,307,93.1,50.2,80.7,10215,4316,9135,2135,205,0.5,9,5,9999,99999,9,999999999,0.0,999,999,99
3025,1,26,14,0,*?*?*?*?*?*?*?*?*?*?*?*?*?*?*?*?*?*?*?*?*?*?,7.5,-0.0,60,99624.6,270,1410,308,66.7,46.4,57.9,7373,3571,6808,1240,200,0.5,9,5,9999,99999,9,999999999,0.0,999,999,99
3025,1,26,15,0,*?*?*?*?*?*?*?*?*?*?*?*?*?*?*?*?*?*?*?*?*?*?,7.4,-0.4,58,99624.6,148,1406,313,14.7,0.0,14.7,1763,-0,1764,576,195,1.0,10,5,9999,99999,9,999999999,0.8,999,999,99
3025,1,26,16,0,*?*?*?*?*?*?*?*?*?*?*?*?*?*?*?*?*?*?*?*?*?*?,7.1,0.2,63,99624.6,0,-0,312,0.0,-0.0,0.0,0,0,0,0,190,0.5,10,5,9999,99999,9,999999999,0.9,999,999,99
3025,1,26,17,0,*?*?*?*?*?*?*?*?*?*?*?*?*?*?*?*?*?*?*?*?*?*?,6.7,3.4,81,99624.6,0,-0,310,0.0,-0.0,0.0,0,0,0,0,185,0.5,10,5,9999,99999,9,999999999,0.3,999,999,99
3025,1,26,18,0,*?*?*?*?*?*?*?*?*?*?*?*?*?*?*?*?*?*?*?*?*?*?,5.6,4.6,95,99624.6,0,-0,304,0.0,-0.0,0.0,0,0,0,0,180,0.5,10,5,9999,99999,9,999999999,0.1,999,999,99
3025,1,26,19,0,*?*?*?*?*?*?*?*?*?*?*?*?*?*?*?*?*?*?*?*?*?*?,6.0,5.9,100,99624.6,0,-0,306,0.0,-0.0,0.0,0,0,0,0,178,0.0,10,5,9999,99999,9,999999999,0.0,999,999,99
3025,1,26,20,0,*?*?*?*?*?*?*?*?*?*?*?*?*?*?*?*?*?*?*?*?*?*?,5.2,5.1,100,99624.6,0,-0,303,0.0,-0.0,0.0,0,0,0,0,177,1.0,10,5,9999,99999,9,999999999,0.0,999,999,99
3025,1,26,21,0,*?*?*?*?*?*?*?*?*?*?*?*?*?*?*?*?*?*?*?*?*?*?,5.4,5.5,100,99624.6,0,-0,303,0.0,-0.0,0.0,0,0,0,0,175,1.0,10,5,9999,99999,9,999999999,0.0,999,999,99
3025,1,26,22,0,*?*?*?*?*?*?*?*?*?*?*?*?*?*?*?*?*?*?*?*?*?*?,5.5,5.5,100,99624.6,0,-0,304,0.0,-0.0,0.0,0,0,0,0,173,0.5,10,5,9999,99999,9,999999999,0.0,999,999,99
3025,1,26,23,0,*?*?*?*?*?*?*?*?*?*?*?*?*?*?*?*?*?*?*?*?*?*?,5.3,5.3,100,99624.6,0,-0,303,0.0,-0.0,0.0,0,0,0,0,172,1.5,10,5,9999,99999,9,999999999,0.2,999,999,99
3025,1,26,24,0,*?*?*?*?*?*?*?*?*?*?*?*?*?*?*?*?*?*?*?*?*?*?,3.7,-2.7,62,99624.6,0,-0,297,0.0,-0.0,0.0,0,0,0,0,200,0.0,10,5,9999,99999,9,999999999,0.1,999,999,99
3025,1,27,1,0,*?*?*?*?*?*?*?*?*?*?*?*?*?*?*?*?*?*?*?*?*?*?,5.1,5.0,100,98175.8,0,-0,302,0.0,-0.0,0.0,0,0,0,0,180,1.0,10,5,9999,99999,9,999999999,0.0,999,999,99
3025,1,27,2,0,*?*?*?*?*?*?*?*?*?*?*?*?*?*?*?*?*?*?*?*?*?*?,5.1,5.1,100,98175.8,0,-0,302,0.0,-0.0,0.0,0,0,0,0,190,1.0,10,5,9999,99999,9,999999999,0.0,999,999,99
3025,1,27,3,0,*?*?*?*?*?*?*?*?*?*?*?*?*?*?*?*?*?*?*?*?*?*?,4.1,4.1,100,98175.8,0,-0,298,0.0,-0.0,0.0,0,0,0,0,200,0.0,10,5,9999,99999,9,999999999,0.2,999,999,99
3025,1,27,4,0,*?*?*?*?*?*?*?*?*?*?*?*?*?*?*?*?*?*?*?*?*?*?,4.5,4.5,100,98175.8,0,-0,300,0.0,-0.0,0.0,0,0,0,0,210,1.0,10,5,9999,99999,9,999999999,0.0,999,999,99
3025,1,27,5,0,*?*?*?*?*?*?*?*?*?*?*?*?*?*?*?*?*?*?*?*?*?*?,4.6,4.6,100,98175.8,0,-0,300,0.0,-0.0,0.0,0,0,0,0,220,0.5,10,5,9999,99999,9,999999999,0.0,999,999,99
3025,1,27,6,0,*?*?*?*?*?*?*?*?*?*?*?*?*?*?*?*?*?*?*?*?*?*?,4.7,4.6,100,98175.8,0,-0,301,0.0,-0.0,0.0,0,0,0,0,230,1.0,10,5,9999,99999,9,999999999,0.0,999,999,99
3025,1,27,7,0,*?*?*?*?*?*?*?*?*?*?*?*?*?*?*?*?*?*?*?*?*?*?,4.1,4.1,100,98175.8,0,-0,298,0.0,-0.0,0.0,0,0,0,0,230,0.5,10,5,9999,99999,9,999999999,0.1,999,999,99
3025,1,27,8,0,*?*?*?*?*?*?*?*?*?*?*?*?*?*?*?*?*?*?*?*?*?*?,4.0,3.9,100,98175.8,18,1403,298,0.0,0.0,0.0,0,0,0,0,230,0.5,10,5,9999,99999,9,999999999,0.4,999,999,99
3025,1,27,9,0,*?*?*?*?*?*?*?*?*?*?*?*?*?*?*?*?*?*?*?*?*?*?,3.8,2.9,100,98175.8,171,1406,297,19.2,0.0,19.2,2279,-0,2281,747,230,0.5,10,5,9999,99999,9,999999999,0.9,999,999,99
3025,1,27,10,0,*?*?*?*?*?*?*?*?*?*?*?*?*?*?*?*?*?*?*?*?*?*?,4.7,3.6,100,98175.8,288,1409,301,42.0,0.0,42.0,4901,0,4911,1650,230,0.0,10,5,9999,99999,9,999999999,0.8,999,999,99
3025,1,27,11,0,*?*?*?*?*?*?*?*?*?*?*?*?*?*?*?*?*?*?*?*?*?*?,5.6,3.2,98,98175.8,360,1410,305,56.0,0.0,56.0,6538,0,6553,2246,230,0.5,10,5,9999,99999,9,999999999,0.4,999,999,99
3025,1,27,12,0,*?*?*?*?*?*?*?*?*?*?*?*?*?*?*?*?*?*?*?*?*?*?,6.2,4.1,100,98175.8,382,1408,307,60.4,0.0,60.4,7050,0,7067,2438,230,1.0,10,5,9999,99999,9,999999999,0.6,999,999,99
3025,1,27,13,0,*?*?*?*?*?*?*?*?*?*?*?*?*?*?*?*?*?*?*?*?*?*?,6.8,4.5,100,98175.8,354,1410,310,54.8,0.0,54.8,6399,0,6413,2194,228,0.5,10,5,9999,99999,9,999999999,0.0,999,999,99
3025,1,27,14,0,*?*?*?*?*?*?*?*?*?*?*?*?*?*?*?*?*?*?*?*?*?*?,6.5,4.6,100,98175.8,276,1409,308,39.7,0.0,39.7,4635,0,4644,1555,227,0.5,10,5,9999,99999,9,999999999,0.0,999,999,99
3025,1,27,15,0,*?*?*?*?*?*?*?*?*?*?*?*?*?*?*?*?*?*?*?*?*?*?,6.7,5.1,100,98175.8,155,1413,309,16.0,0.0,16.0,1905,-0,1906,623,225,1.0,10,5,9999,99999,9,999999999,0.1,999,999,99
3025,1,27,16,0,*?*?*?*?*?*?*?*?*?*?*?*?*?*?*?*?*?*?*?*?*?*?,6.4,5.0,100,98175.8,0,-0,308,0.0,-0.0,0.0,0,0,0,0,223,0.5,10,5,9999,99999,9,999999999,0.0,999,999,99
3025,1,27,17,0,*?*?*?*?*?*?*?*?*?*?*?*?*?*?*?*?*?*?*?*?*?*?,6.2,5.8,100,98175.8,0,-0,307,0.0,-0.0,0.0,0,0,0,0,222,0.5,10,5,9999,99999,9,999999999,0.0,999,999,99
3025,1,27,18,0,*?*?*?*?*?*?*?*?*?*?*?*?*?*?*?*?*?*?*?*?*?*?,6.2,6.1,100,98175.8,0,-0,307,0.0,-0.0,0.0,0,0,0,0,220,0.5,10,5,9999,99999,9,999999999,0.0,999,999,99
3025,1,27,19,0,*?*?*?*?*?*?*?*?*?*?*?*?*?*?*?*?*?*?*?*?*?*?,5.6,5.6,100,98175.8,0,-0,304,0.0,-0.0,0.0,0,0,0,0,217,0.0,10,5,9999,99999,9,999999999,0.1,999,999,99
3025,1,27,20,0,*?*?*?*?*?*?*?*?*?*?*?*?*?*?*?*?*?*?*?*?*?*?,5.1,5.1,100,98175.8,0,-0,302,0.0,-0.0,0.0,0,0,0,0,213,1.0,10,5,9999,99999,9,999999999,0.0,999,999,99
3025,1,27,21,0,*?*?*?*?*?*?*?*?*?*?*?*?*?*?*?*?*?*?*?*?*?*?,5.0,5.0,100,98175.8,0,-0,302,0.0,-0.0,0.0,0,0,0,0,210,1.0,10,5,9999,99999,9,999999999,0.0,999,999,99
3025,1,27,22,0,*?*?*?*?*?*?*?*?*?*?*?*?*?*?*?*?*?*?*?*?*?*?,4.7,4.6,100,98175.8,0,-0,301,0.0,-0.0,0.0,0,0,0,0,207,0.5,10,5,9999,99999,9,999999999,0.0,999,999,99
3025,1,27,23,0,*?*?*?*?*?*?*?*?*?*?*?*?*?*?*?*?*?*?*?*?*?*?,4.3,4.3,100,98175.8,0,-0,299,0.0,-0.0,0.0,0,0,0,0,203,1.5,10,5,9999,99999,9,999999999,0.1,999,999,99
3025,1,27,24,0,*?*?*?*?*?*?*?*?*?*?*?*?*?*?*?*?*?*?*?*?*?*?,5.1,5.1,100,98175.8,0,-0,302,0.0,-0.0,0.0,0,0,0,0,170,0.0,10,5,9999,99999,9,999999999,0.0,999,999,99
3025,1,28,1,0,*?*?*?*?*?*?*?*?*?*?*?*?*?*?*?*?*?*?*?*?*?*?,2.7,0.8,87,98748.3,0,-0,293,0.0,-0.0,0.0,0,0,0,0,203,1.0,10,5,9999,99999,9,999999999,0.1,999,999,99
3025,1,28,2,0,*?*?*?*?*?*?*?*?*?*?*?*?*?*?*?*?*?*?*?*?*?*?,2.1,-1.1,78,98748.3,0,-0,290,0.0,-0.0,0.0,0,0,0,0,207,1.0,10,5,9999,99999,9,999999999,0.4,999,999,99
3025,1,28,3,0,*?*?*?*?*?*?*?*?*?*?*?*?*?*?*?*?*?*?*?*?*?*?,1.4,-0.6,85,98748.3,0,-0,287,0.0,-0.0,0.0,0,0,0,0,210,0.0,10,5,9999,99999,9,999999999,0.9,999,999,99
3025,1,28,4,0,*?*?*?*?*?*?*?*?*?*?*?*?*?*?*?*?*?*?*?*?*?*?,0.6,-0.0,95,98748.3,0,-0,284,0.0,-0.0,0.0,0,0,0,0,213,1.0,10,5,9999,99999,9,999999999,1.3,999,999,99
3025,1,28,5,0,*?*?*?*?*?*?*?*?*?*?*?*?*?*?*?*?*?*?*?*?*?*?,0.7,-0.0,94,98748.3,0,-0,284,0.0,-0.0,0.0,0,0,0,0,217,0.5,10,5,9999,99999,9,999999999,1.1,999,999,99
3025,1,28,6,0,*?*?*?*?*?*?*?*?*?*?*?*?*?*?*?*?*?*?*?*?*?*?,-0.0,-1.3,90,98748.3,0,-0,282,0.0,-0.0,0.0,0,0,0,0,220,1.0,10,5,9999,99999,9,999999999,0.0,999,999,99
3025,1,28,7,0,*?*?*?*?*?*?*?*?*?*?*?*?*?*?*?*?*?*?*?*?*?*?,-0.8,-3.7,78,98748.3,0,-0,279,0.0,-0.0,0.0,0,0,0,0,217,0.5,10,5,9999,99999,9,999999999,0.1,999,999,99
3025,1,28,8,0,*?*?*?*?*?*?*?*?*?*?*?*?*?*?*?*?*?*?*?*?*?*?,0.0,-3.1,77,98748.3,23,1396,282,0.0,0.0,0.0,0,0,0,0,213,0.5,10,5,9999,99999,9,999999999,0.5,999,999,99
3025,1,28,9,0,*?*?*?*?*?*?*?*?*?*?*?*?*?*?*?*?*?*?*?*?*?*?,0.9,-2.7,75,98748.3,177,1411,286,20.3,0.0,20.3,2403,-0,2405,789,210,0.5,10,5,9999,99999,9,999999999,0.4,999,999,99
3025,1,28,10,0,*?*?*?*?*?*?*?*?*?*?*?*?*?*?*?*?*?*?*?*?*?*?,2.5,-1.9,71,98748.3,294,1410,292,43.1,0.0,43.1,5032,0,5042,1697,207,0.0,10,5,9999,99999,9,999999999,1.0,999,999,99
3025,1,28,11,0,*?*?*?*?*?*?*?*?*?*?*?*?*?*?*?*?*?*?*?*?*?*?,5.3,-0.8,64,98748.3,366,1409,304,57.2,0.0,57.2,6675,0,6691,2298,203,0.5,10,5,9999,99999,9,999999999,0.5,999,999,99
3025,1,28,12,0,*?*?*?*?*?*?*?*?*?*?*?*?*?*?*?*?*?*?*?*?*?*?,6.6,0.6,65,98748.3,388,1407,310,61.6,0.0,61.6,7194,0,7212,2492,200,1.0,10,5,9999,99999,9,999999999,0.0,999,999,99
3025,1,28,13,0,*?*?*?*?*?*?*?*?*?*?*?*?*?*?*?*?*?*?*?*?*?*?,6.6,1.7,71,98748.3,360,1409,309,56.1,0.0,56.1,6544,0,6559,2248,202,0.5,10,5,9999,99999,9,999999999,0.0,999,999,99
3025,1,28,14,0,*?*?*?*?*?*?*?*?*?*?*?*?*?*?*?*?*?*?*?*?*?*?,6.8,1.9,70,98748.3,282,1407,310,40.9,0.0,40.9,4779,0,4788,1606,203,0.5,10,5,9999,99999,9,999999999,0.2,999,999,99
3025,1,28,15,0,*?*?*?*?*?*?*?*?*?*?*?*?*?*?*?*?*?*?*?*?*?*?,6.4,1.5,70,98748.3,161,1409,309,17.2,0.0,17.2,2047,-0,2049,670,205,1.0,10,5,9999,99999,9,999999999,0.1,999,999,99
3025,1,28,16,0,*?*?*?*?*?*?*?*?*?*?*?*?*?*?*?*?*?*?*?*?*?*?,6.4,1.9,72,98748.3,4,1451,308,0.0,0.0,0.0,0,0,0,0,207,0.5,10,5,9999,99999,9,999999999,0.0,999,999,99
3025,1,28,17,0,*?*?*?*?*?*?*?*?*?*?*?*?*?*?*?*?*?*?*?*?*?*?,5.4,0.6,71,98748.3,0,-0,304,0.0,-0.0,0.0,0,0,0,0,208,0.5,10,5,9999,99999,9,999999999,0.0,999,999,99
3025,1,28,18,0,*?*?*?*?*?*?*?*?*?*?*?*?*?*?*?*?*?*?*?*?*?*?,3.3,-0.8,73,98748.3,0,-0,295,0.0,-0.0,0.0,0,0,0,0,210,0.5,10,5,9999,99999,9,999999999,0.0,999,999,99
3025,1,28,19,0,*?*?*?*?*?*?*?*?*?*?*?*?*?*?*?*?*?*?*?*?*?*?,3.1,-1.1,73,98748.3,0,-0,295,0.0,-0.0,0.0,0,0,0,0,213,0.0,10,5,9999,99999,9,999999999,0.0,999,999,99
3025,1,28,20,0,*?*?*?*?*?*?*?*?*?*?*?*?*?*?*?*?*?*?*?*?*?*?,1.9,-1.9,74,98748.3,0,-0,290,0.0,-0.0,0.0,0,0,0,0,217,1.0,10,5,9999,99999,9,999999999,0.0,999,999,99
3025,1,28,21,0,*?*?*?*?*?*?*?*?*?*?*?*?*?*?*?*?*?*?*?*?*?*?,2.9,-1.7,70,98748.3,0,-0,294,0.0,-0.0,0.0,0,0,0,0,220,1.0,10,5,9999,99999,9,999999999,0.0,999,999,99
3025,1,28,22,0,*?*?*?*?*?*?*?*?*?*?*?*?*?*?*?*?*?*?*?*?*?*?,2.5,-2.7,66,98748.3,0,-0,292,0.0,-0.0,0.0,0,0,0,0,223,0.5,10,5,9999,99999,9,999999999,0.0,999,999,99
3025,1,28,23,0,*?*?*?*?*?*?*?*?*?*?*?*?*?*?*?*?*?*?*?*?*?*?,2.2,-3.1,65,98748.3,0,-0,291,0.0,-0.0,0.0,0,0,0,0,227,1.5,10,5,9999,99999,9,999999999,0.0,999,999,99
3025,1,28,24,0,*?*?*?*?*?*?*?*?*?*?*?*?*?*?*?*?*?*?*?*?*?*?,3.9,2.7,91,98748.3,0,-0,297,0.0,-0.0,0.0,0,0,0,0,200,0.0,10,5,9999,99999,9,999999999,0.2,999,999,99
3025,1,29,1,0,*?*?*?*?*?*?*?*?*?*?*?*?*?*?*?*?*?*?*?*?*?*?,2.2,-1.5,80,98794.2,0,-0,291,0.0,-0.0,0.0,0,0,0,0,228,1.0,10,5,9999,99999,9,999999999,0.0,999,999,99
3025,1,29,2,0,*?*?*?*?*?*?*?*?*?*?*?*?*?*?*?*?*?*?*?*?*?*?,2.2,-0.8,84,98794.2,0,-0,291,0.0,-0.0,0.0,0,0,0,0,227,1.0,10,5,9999,99999,9,999999999,0.0,999,999,99
3025,1,29,3,0,*?*?*?*?*?*?*?*?*?*?*?*?*?*?*?*?*?*?*?*?*?*?,2.1,-0.0,92,98794.2,0,-0,290,0.0,-0.0,0.0,0,0,0,0,225,0.0,10,5,9999,99999,9,999999999,0.0,999,999,99
3025,1,29,4,0,*?*?*?*?*?*?*?*?*?*?*?*?*?*?*?*?*?*?*?*?*?*?,1.3,-0.4,94,98794.2,0,-0,287,0.0,-0.0,0.0,0,0,0,0,223,1.0,10,5,9999,99999,9,999999999,0.0,999,999,99
3025,1,29,5,0,*?*?*?*?*?*?*?*?*?*?*?*?*?*?*?*?*?*?*?*?*?*?,0.4,-0.2,100,98794.2,0,-0,283,0.0,-0.0,0.0,0,0,0,0,222,0.5,10,5,9999,99999,9,999999999,0.0,999,999,99
3025,1,29,6,0,*?*?*?*?*?*?*?*?*?*?*?*?*?*?*?*?*?*?*?*?*?*?,1.3,0.2,98,98794.2,0,-0,287,0.0,-0.0,0.0,0,0,0,0,220,1.0,10,5,9999,99999,9,999999999,0.0,999,999,99
3025,1,29,7,0,*?*?*?*?*?*?*?*?*?*?*?*?*?*?*?*?*?*?*?*?*?*?,2.1,1.5,100,98794.2,0,-0,290,0.0,-0.0,0.0,0,0,0,0,215,0.5,10,5,9999,99999,9,999999999,0.0,999,999,99
3025,1,29,8,0,*?*?*?*?*?*?*?*?*?*?*?*?*?*?*?*?*?*?*?*?*?*?,2.5,2.3,100,98794.2,28,1384,269,0.0,0.0,0.0,0,0,0,0,210,0.5,5,3,9999,99999,9,999999999,0.0,999,999,99
3025,1,29,9,0,*?*?*?*?*?*?*?*?*?*?*?*?*?*?*?*?*?*?*?*?*?*?,2.3,2.3,100,98794.2,182,1406,263,71.4,324.3,29.4,7384,20723,4585,540,205,0.5,4,2,9999,99999,9,999999999,0.0,999,999,99
3025,1,29,10,0,*?*?*?*?*?*?*?*?*?*?*?*?*?*?*?*?*?*?*?*?*?*?,3.6,3.6,100,98794.2,299,1406,256,152.6,497.1,46.8,15847,39238,7156,873,200,0.0,1,0,9999,99999,9,999999999,0.0,999,999,99
3025,1,29,11,0,*?*?*?*?*?*?*?*?*?*?*?*?*?*?*?*?*?*?*?*?*?*?,5.2,3.8,96,98794.2,372,1409,258,201.4,533.7,60.4,20914,45405,9042,1133,195,0.5,0,0,9999,99999,9,999999999,0.0,999,999,99
3025,1,29,12,0,*?*?*?*?*?*?*?*?*?*?*?*?*?*?*?*?*?*?*?*?*?*?,7.1,5.5,95,98794.2,395,1409,277,216.1,518.0,70.9,22296,44682,10359,1313,190,1.0,2,1,9999,99999,9,999999999,0.0,999,999,99
3025,1,29,13,0,*?*?*?*?*?*?*?*?*?*?*?*?*?*?*?*?*?*?*?*?*?*?,7.1,6.1,99,98794.2,366,1407,278,197.1,509.0,64.6,20337,42895,9528,1194,198,0.5,2,1,9999,99999,9,999999999,0.0,999,999,99
3025,1,29,14,0,*?*?*?*?*?*?*?*?*?*?*?*?*?*?*?*?*?*?*?*?*?*?,7.2,6.1,98,98794.2,289,1409,274,145.4,491.3,44.6,15113,38266,6852,832,207,0.5,1,0,9999,99999,9,999999999,0.0,999,999,99
3025,1,29,15,0,*?*?*?*?*?*?*?*?*?*?*?*?*?*?*?*?*?*?*?*?*?*?,7.1,6.9,100,98794.2,167,1406,287,61.6,305.0,25.4,6400,18812,4018,471,215,1.0,4,2,9999,99999,9,999999999,0.0,999,999,99
3025,1,29,16,0,*?*?*?*?*?*?*?*?*?*?*?*?*?*?*?*?*?*?*?*?*?*?,7.1,5.6,97,98794.2,10,1385,311,0.0,0.0,0.0,0,0,0,0,223,0.5,10,5,9999,99999,9,999999999,0.0,999,999,99
3025,1,29,17,0,*?*?*?*?*?*?*?*?*?*?*?*?*?*?*?*?*?*?*?*?*?*?,5.5,3.9,95,98794.2,0,-0,304,0.0,-0.0,0.0,0,0,0,0,232,0.5,10,5,9999,99999,9,999999999,0.0,999,999,99
3025,1,29,18,0,*?*?*?*?*?*?*?*?*?*?*?*?*?*?*?*?*?*?*?*?*?*?,4.9,3.9,100,98794.2,0,-0,302,0.0,-0.0,0.0,0,0,0,0,240,0.5,10,5,9999,99999,9,999999999,0.0,999,999,99
3025,1,29,19,0,*?*?*?*?*?*?*?*?*?*?*?*?*?*?*?*?*?*?*?*?*?*?,4.3,3.0,98,98794.2,0,-0,299,0.0,-0.0,0.0,0,0,0,0,238,0.0,10,5,9999,99999,9,999999999,0.0,999,999,99
3025,1,29,20,0,*?*?*?*?*?*?*?*?*?*?*?*?*?*?*?*?*?*?*?*?*?*?,3.8,3.6,100,98794.2,0,-0,297,0.0,-0.0,0.0,0,0,0,0,237,1.0,10,5,9999,99999,9,999999999,0.1,999,999,99
3025,1,29,21,0,*?*?*?*?*?*?*?*?*?*?*?*?*?*?*?*?*?*?*?*?*?*?,3.6,3.6,100,98794.2,0,-0,296,0.0,-0.0,0.0,0,0,0,0,235,1.0,10,5,9999,99999,9,999999999,0.2,999,999,99
3025,1,29,22,0,*?*?*?*?*?*?*?*?*?*?*?*?*?*?*?*?*?*?*?*?*?*?,2.6,2.7,100,98794.2,0,-0,292,0.0,-0.0,0.0,0,0,0,0,233,0.5,10,5,9999,99999,9,999999999,0.6,999,999,99
3025,1,29,23,0,*?*?*?*?*?*?*?*?*?*?*?*?*?*?*?*?*?*?*?*?*?*?,2.4,2.5,100,98794.2,0,-0,291,0.0,-0.0,0.0,0,0,0,0,232,1.5,10,5,9999,99999,9,999999999,0.0,999,999,99
3025,1,29,24,0,*?*?*?*?*?*?*?*?*?*?*?*?*?*?*?*?*?*?*?*?*?*?,1.9,-2.2,77,98794.2,0,-0,290,0.0,-0.0,0.0,0,0,0,0,230,0.0,10,5,9999,99999,9,999999999,0.0,999,999,99
3025,1,30,1,0,*?*?*?*?*?*?*?*?*?*?*?*?*?*?*?*?*?*?*?*?*?*?,1.8,0.8,92,99353.3,0,-0,289,0.0,-0.0,0.0,0,0,0,0,232,1.0,10,5,9999,99999,9,999999999,0.0,999,999,99
3025,1,30,2,0,*?*?*?*?*?*?*?*?*?*?*?*?*?*?*?*?*?*?*?*?*?*?,1.6,-0.0,89,99353.3,0,-0,288,0.0,-0.0,0.0,0,0,0,0,233,1.0,10,5,9999,99999,9,999999999,0.0,999,999,99
3025,1,30,3,0,*?*?*?*?*?*?*?*?*?*?*?*?*?*?*?*?*?*?*?*?*?*?,1.0,-0.0,91,99353.3,0,-0,286,0.0,-0.0,0.0,0,0,0,0,235,0.0,10,5,9999,99999,9,999999999,0.0,999,999,99
3025,1,30,4,0,*?*?*?*?*?*?*?*?*?*?*?*?*?*?*?*?*?*?*?*?*?*?,1.8,-0.6,83,99353.3,0,-0,289,0.0,-0.0,0.0,0,0,0,0,237,1.0,10,5,9999,99999,9,999999999,0.0,999,999,99
3025,1,30,5,0,*?*?*?*?*?*?*?*?*?*?*?*?*?*?*?*?*?*?*?*?*?*?,0.6,-0.4,91,99353.3,0,-0,284,0.0,-0.0,0.0,0,0,0,0,238,0.5,10,5,9999,99999,9,999999999,0.0,999,999,99
3025,1,30,6,0,*?*?*?*?*?*?*?*?*?*?*?*?*?*?*?*?*?*?*?*?*?*?,0.7,-0.2,93,99353.3,0,-0,284,0.0,-0.0,0.0,0,0,0,0,240,1.0,10,5,9999,99999,9,999999999,0.0,999,999,99
3025,1,30,7,0,*?*?*?*?*?*?*?*?*?*?*?*?*?*?*?*?*?*?*?*?*?*?,0.2,-0.8,90,99353.3,0,-0,282,0.0,-0.0,0.0,0,0,0,0,240,0.5,10,5,9999,99999,9,999999999,0.0,999,999,99
3025,1,30,8,0,*?*?*?*?*?*?*?*?*?*?*?*?*?*?*?*?*?*?*?*?*?*?,-0.3,-1.5,89,99353.3,34,1412,265,0.0,0.0,0.0,0,0,0,0,240,0.5,7,4,9999,99999,9,999999999,0.2,999,999,99
3025,1,30,9,0,*?*?*?*?*?*?*?*?*?*?*?*?*?*?*?*?*?*?*?*?*?*?,0.8,-1.1,85,99353.3,188,1408,280,39.1,38.9,33.9,4363,2529,4058,713,240,0.5,9,5,9999,99999,9,999999999,0.0,999,999,99
3025,1,30,10,0,*?*?*?*?*?*?*?*?*?*?*?*?*?*?*?*?*?*?*?*?*?*?,1.8,0.8,92,99353.3,305,1406,279,104.6,121.5,78.2,11429,9831,9065,1692,240,0.0,8,4,9999,99999,9,999999999,0.0,999,999,99
3025,1,30,11,0,*?*?*?*?*?*?*?*?*?*?*?*?*?*?*?*?*?*?*?*?*?*?,3.6,1.0,83,99353.3,378,1407,277,179.9,300.1,99.3,19102,25888,11659,1934,240,0.5,6,3,9999,99999,9,999999999,0.0,999,999,99
3025,1,30,12,0,*?*?*?*?*?*?*?*?*?*?*?*?*?*?*?*?*?*?*?*?*?*?,5.0,2.1,80,99353.3,401,1408,283,193.4,304.2,106.8,20544,26882,12491,2097,240,1.0,6,3,9999,99999,9,999999999,0.0,999,999,99
3025,1,30,13,0,*?*?*?*?*?*?*?*?*?*?*?*?*?*?*?*?*?*?*?*?*?*?,4.9,1.9,81,99353.3,373,1408,287,159.4,214.9,102.5,16862,18414,11976,2012,243,0.5,7,4,9999,99999,9,999999999,0.0,999,999,99
3025,1,30,14,0,*?*?*?*?*?*?*?*?*?*?*?*?*?*?*?*?*?*?*?*?*?*?,5.1,3.0,85,99353.3,295,1406,284,131.1,280.0,72.4,13614,21395,9396,1325,247,0.5,6,3,9999,99999,9,999999999,0.0,999,999,99
3025,1,30,15,0,*?*?*?*?*?*?*?*?*?*?*?*?*?*?*?*?*?*?*?*?*?*?,4.7,2.5,84,99353.3,174,1410,287,53.7,155.2,34.5,5685,9025,4751,608,250,1.0,7,4,9999,99999,9,999999999,0.0,999,999,99
3025,1,30,16,0,*?*?*?*?*?*?*?*?*?*?*?*?*?*?*?*?*?*?*?*?*?*?,4.8,2.5,84,99353.3,17,1448,301,0.0,0.0,0.0,0,0,0,0,253,0.5,10,5,9999,99999,9,999999999,0.2,999,999,99
3025,1,30,17,0,*?*?*?*?*?*?*?*?*?*?*?*?*?*?*?*?*?*?*?*?*?*?,3.0,1.5,89,99353.3,0,-0,294,0.0,-0.0,0.0,0,0,0,0,257,0.5,10,5,9999,99999,9,999999999,0.2,999,999,99
3025,1,30,18,0,*?*?*?*?*?*?*?*?*?*?*?*?*?*?*?*?*?*?*?*?*?*?,3.0,2.1,92,99353.3,0,-0,294,0.0,-0.0,0.0,0,0,0,0,260,0.5,10,5,9999,99999,9,999999999,0.0,999,999,99
3025,1,30,19,0,*?*?*?*?*?*?*?*?*?*?*?*?*?*?*?*?*?*?*?*?*?*?,3.0,2.1,93,99353.3,0,-0,294,0.0,-0.0,0.0,0,0,0,0,253,0.0,10,5,9999,99999,9,999999999,0.0,999,999,99
3025,1,30,20,0,*?*?*?*?*?*?*?*?*?*?*?*?*?*?*?*?*?*?*?*?*?*?,2.9,1.3,89,99353.3,0,-0,293,0.0,-0.0,0.0,0,0,0,0,247,1.0,10,5,9999,99999,9,999999999,0.0,999,999,99
3025,1,30,21,0,*?*?*?*?*?*?*?*?*?*?*?*?*?*?*?*?*?*?*?*?*?*?,1.7,0.4,91,99353.3,0,-0,288,0.0,-0.0,0.0,0,0,0,0,240,1.0,10,5,9999,99999,9,999999999,0.0,999,999,99
3025,1,30,22,0,*?*?*?*?*?*?*?*?*?*?*?*?*?*?*?*?*?*?*?*?*?*?,2.0,-0.0,86,99353.3,0,-0,290,0.0,-0.0,0.0,0,0,0,0,233,0.5,10,5,9999,99999,9,999999999,0.0,999,999,99
3025,1,30,23,0,*?*?*?*?*?*?*?*?*?*?*?*?*?*?*?*?*?*?*?*?*?*?,1.8,-0.0,86,99353.3,0,-0,289,0.0,-0.0,0.0,0,0,0,0,227,1.5,10,5,9999,99999,9,999999999,0.0,999,999,99
3025,1,30,24,0,*?*?*?*?*?*?*?*?*?*?*?*?*?*?*?*?*?*?*?*?*?*?,2.2,1.7,95,99353.3,0,-0,290,0.0,-0.0,0.0,0,0,0,0,230,0.0,10,5,9999,99999,9,999999999,0.0,999,999,99
3025,1,31,1,0,*?*?*?*?*?*?*?*?*?*?*?*?*?*?*?*?*?*?*?*?*?*?,2.2,0.2,87,99752.9,0,-0,291,0.0,-0.0,0.0,0,0,0,0,218,1.0,10,5,9999,99999,9,999999999,0.0,999,999,99
3025,1,31,2,0,*?*?*?*?*?*?*?*?*?*?*?*?*?*?*?*?*?*?*?*?*?*?,2.6,0.2,84,99752.9,0,-0,292,0.0,-0.0,0.0,0,0,0,0,217,1.0,10,5,9999,99999,9,999999999,0.2,999,999,99
3025,1,31,3,0,*?*?*?*?*?*?*?*?*?*?*?*?*?*?*?*?*?*?*?*?*?*?,2.2,-0.2,84,99752.9,0,-0,291,0.0,-0.0,0.0,0,0,0,0,215,0.0,10,5,9999,99999,9,999999999,0.3,999,999,99
3025,1,31,4,0,*?*?*?*?*?*?*?*?*?*?*?*?*?*?*?*?*?*?*?*?*?*?,2.4,-0.8,78,99752.9,0,-0,292,0.0,-0.0,0.0,0,0,0,0,213,1.0,10,5,9999,99999,9,999999999,0.3,999,999,99
3025,1,31,5,0,*?*?*?*?*?*?*?*?*?*?*?*?*?*?*?*?*?*?*?*?*?*?,1.7,-0.0,88,99752.9,0,-0,288,0.0,-0.0,0.0,0,0,0,0,212,0.5,10,5,9999,99999,9,999999999,0.5,999,999,99
3025,1,31,6,0,*?*?*?*?*?*?*?*?*?*?*?*?*?*?*?*?*?*?*?*?*?*?,1.2,-0.6,86,99752.9,0,-0,286,0.0,-0.0,0.0,0,0,0,0,210,1.0,10,5,9999,99999,9,999999999,0.2,999,999,99
3025,1,31,7,0,*?*?*?*?*?*?*?*?*?*?*?*?*?*?*?*?*?*?*?*?*?*?,0.5,-1.3,87,99752.9,0,-0,284,0.0,-0.0,0.0,0,0,0,0,218,0.5,10,5,9999,99999,9,999999999,0.1,999,999,99
3025,1,31,8,0,*?*?*?*?*?*?*?*?*?*?*?*?*?*?*?*?*?*?*?*?*?*?,1.3,-0.4,88,99752.9,39,1390,287,0.0,0.0,0.0,0,0,0,0,227,0.5,10,5,9999,99999,9,999999999,0.0,999,999,99
3025,1,31,9,0,*?*?*?*?*?*?*?*?*?*?*?*?*?*?*?*?*?*?*?*?*?*?,1.9,1.5,96,99752.9,194,1408,280,54.5,99.6,40.7,5841,5996,5004,729,235,0.5,8,4,9999,99999,9,999999999,0.0,999,999,99
3025,1,31,10,0,*?*?*?*?*?*?*?*?*?*?*?*?*?*?*?*?*?*?*?*?*?*?,3.8,2.3,90,99752.9,312,1410,288,107.4,122.2,80.3,11736,9945,9314,1740,243,0.0,8,4,9999,99999,9,999999999,0.5,999,999,99
3025,1,31,11,0,*?*?*?*?*?*?*?*?*?*?*?*?*?*?*?*?*?*?*?*?*?*?,5.5,3.4,86,99752.9,384,1406,291,165.6,216.5,106.5,17516,18791,12415,2101,252,0.5,7,4,9999,99999,9,999999999,0.0,999,999,99
3025,1,31,12,0,*?*?*?*?*?*?*?*?*?*?*?*?*?*?*?*?*?*?*?*?*?*?,6.4,3.8,83,99752.9,408,1409,294,177.9,219.3,114.4,18823,19494,13291,2276,260,1.0,7,4,9999,99999,9,999999999,0.0,999,999,99
3025,1,31,13,0,*?*?*?*?*?*?*?*?*?*?*?*?*?*?*?*?*?*?*?*?*?*?,6.6,2.9,77,99752.9,379,1406,300,137.9,128.9,103.1,15037,11331,11862,2275,258,0.5,8,4,9999,99999,9,999999999,0.0,999,999,99
3025,1,31,14,0,*?*?*?*?*?*?*?*?*?*?*?*?*?*?*?*?*?*?*?*?*?*?,6.5,3.8,82,99752.9,302,1408,309,44.8,0.0,44.8,5227,0,5238,1766,257,0.5,10,5,9999,99999,9,999999999,0.0,999,999,99
3025,1,31,15,0,*?*?*?*?*?*?*?*?*?*?*?*?*?*?*?*?*?*?*?*?*?*?,6.5,4.1,84,99752.9,180,1405,304,36.5,37.9,31.6,4081,2401,3802,664,255,1.0,9,5,9999,99999,9,999999999,0.5,999,999,99
3025,1,31,16,0,*?*?*?*?*?*?*?*?*?*?*?*?*?*?*?*?*?*?*?*?*?*?,5.9,3.9,87,99752.9,23,1411,306,0.0,0.0,0.0,0,0,0,0,253,0.5,10,5,9999,99999,9,999999999,0.0,999,999,99
3025,1,31,17,0,*?*?*?*?*?*?*?*?*?*?*?*?*?*?*?*?*?*?*?*?*?*?,5.1,3.8,91,99752.9,0,-0,302,0.0,-0.0,0.0,0,0,0,0,252,0.5,10,5,9999,99999,9,999999999,0.0,999,999,99
3025,1,31,18,0,*?*?*?*?*?*?*?*?*?*?*?*?*?*?*?*?*?*?*?*?*?*?,4.3,2.7,89,99752.9,0,-0,299,0.0,-0.0,0.0,0,0,0,0,250,0.5,10,5,9999,99999,9,999999999,0.1,999,999,99
3025,1,31,19,0,*?*?*?*?*?*?*?*?*?*?*?*?*?*?*?*?*?*?*?*?*?*?,4.4,2.9,90,99752.9,0,-0,300,0.0,-0.0,0.0,0,0,0,0,243,0.0,10,5,9999,99999,9,999999999,0.0,999,999,99
3025,1,31,20,0,*?*?*?*?*?*?*?*?*?*?*?*?*?*?*?*?*?*?*?*?*?*?,3.3,1.3,86,99752.9,0,-0,295,0.0,-0.0,0.0,0,0,0,0,237,1.0,10,5,9999,99999,9,999999999,0.0,999,999,99
3025,1,31,21,0,*?*?*?*?*?*?*?*?*?*?*?*?*?*?*?*?*?*?*?*?*?*?,2.8,1.3,89,99752.9,0,-0,293,0.0,-0.0,0.0,0,0,0,0,230,1.0,10,5,9999,99999,9,999999999,0.4,999,999,99
3025,1,31,22,0,*?*?*?*?*?*?*?*?*?*?*?*?*?*?*?*?*?*?*?*?*?*?,3.6,2.3,91,99752.9,0,-0,296,0.0,-0.0,0.0,0,0,0,0,223,0.5,10,5,9999,99999,9,999999999,0.5,999,999,99
3025,1,31,23,0,*?*?*?*?*?*?*?*?*?*?*?*?*?*?*?*?*?*?*?*?*?*?,2.4,2.1,97,99752.9,0,-0,291,0.0,-0.0,0.0,0,0,0,0,217,1.5,10,5,9999,99999,9,999999999,0.0,999,999,99
3025,1,31,24,0,*?*?*?*?*?*?*?*?*?*?*?*?*?*?*?*?*?*?*?*?*?*?,1.7,-0.0,89,99752.9,0,-0,288,0.0,-0.0,0.0,0,0,0,0,220,0.0,10,5,9999,99999,9,999999999,0.0,999,999,99
3025,2,1,1,0,*?*?*?*?*?*?*?*?*?*?*?*?*?*?*?*?*?*?*?*?*?*?,0.3,0.2,100,99933.3,0,-0,283,0.0,-0.0,0.0,0,0,0,0,213,1.0,10,5,9999,99999,9,999999999,0.0,999,999,99
3025,2,1,2,0,*?*?*?*?*?*?*?*?*?*?*?*?*?*?*?*?*?*?*?*?*?*?,-0.6,-0.6,100,99933.3,0,-0,279,0.0,-0.0,0.0,0,0,0,0,217,1.0,10,5,9999,99999,9,999999999,0.0,999,999,99
3025,2,1,3,0,*?*?*?*?*?*?*?*?*?*?*?*?*?*?*?*?*?*?*?*?*?*?,-1.2,-1.3,100,99933.3,0,-0,277,0.0,-0.0,0.0,0,0,0,0,220,0.0,10,5,9999,99999,9,999999999,0.0,999,999,99
3025,2,1,4,0,*?*?*?*?*?*?*?*?*?*?*?*?*?*?*?*?*?*?*?*?*?*?,-1.4,-1.5,100,99933.3,0,-0,276,0.0,-0.0,0.0,0,0,0,0,223,1.0,10,5,9999,99999,9,999999999,0.0,999,999,99
3025,2,1,5,0,*?*?*?*?*?*?*?*?*?*?*?*?*?*?*?*?*?*?*?*?*?*?,-0.8,-0.8,100,99933.3,0,-0,278,0.0,-0.0,0.0,0,0,0,0,227,0.5,10,5,9999,99999,9,999999999,0.0,999,999,99
3025,2,1,6,0,*?*?*?*?*?*?*?*?*?*?*?*?*?*?*?*?*?*?*?*?*?*?,-1.7,-1.7,100,99933.3,0,-0,275,0.0,-0.0,0.0,0,0,0,0,230,1.0,10,5,9999,99999,9,999999999,0.0,999,999,99
3025,2,1,7,0,*?*?*?*?*?*?*?*?*?*?*?*?*?*?*?*?*?*?*?*?*?*?,-2.4,-2.4,100,99933.3,0,-0,272,0.0,-0.0,0.0,0,0,0,0,232,0.5,10,5,9999,99999,9,999999999,0.0,999,999,99
3025,2,1,8,0,*?*?*?*?*?*?*?*?*?*?*?*?*?*?*?*?*?*?*?*?*?*?,-3.2,-4.2,95,99933.3,45,1401,264,0.0,0.0,0.0,0,0,0,0,233,0.5,9,5,9999,99999,9,999999999,0.0,999,999,99
3025,2,1,9,0,*?*?*?*?*?*?*?*?*?*?*?*?*?*?*?*?*?*?*?*?*?*?,-0.9,-1.9,96,99933.3,200,1408,252,79.9,295.3,38.0,8165,19458,5713,678,235,0.5,5,3,9999,99999,9,999999999,0.0,999,999,99
3025,2,1,10,0,*?*?*?*?*?*?*?*?*?*?*?*?*?*?*?*?*?*?*?*?*?*?,1.3,-0.8,89,99933.3,318,1408,261,154.0,358.0,73.1,16110,28299,9576,1333,237,0.0,5,3,9999,99999,9,999999999,0.0,999,999,99
3025,2,1,11,0,*?*?*?*?*?*?*?*?*?*?*?*?*?*?*?*?*?*?*?*?*?*?,3.6,-1.3,73,99933.3,391,1408,275,187.5,302.5,103.5,19915,26459,12129,2025,238,0.5,6,3,9999,99999,9,999999999,0.0,999,999,99
3025,2,1,12,0,*?*?*?*?*?*?*?*?*?*?*?*?*?*?*?*?*?*?*?*?*?*?,5.0,-0.4,70,99933.3,414,1407,276,214.6,382.7,101.9,22375,33525,13001,1908,240,1.0,5,3,9999,99999,9,999999999,0.0,999,999,99
3025,2,1,13,0,*?*?*?*?*?*?*?*?*?*?*?*?*?*?*?*?*?*?*?*?*?*?,5.0,0.8,77,99933.3,386,1407,282,184.7,301.6,102.0,19616,26252,11956,1992,255,0.5,6,3,9999,99999,9,999999999,0.0,999,999,99
3025,2,1,14,0,*?*?*?*?*?*?*?*?*?*?*?*?*?*?*?*?*?*?*?*?*?*?,5.1,-0.0,72,99933.3,309,1409,293,106.1,121.9,79.3,11592,9909,9193,1718,270,0.5,8,4,9999,99999,9,999999999,0.0,999,999,99
3025,2,1,15,0,*?*?*?*?*?*?*?*?*?*?*?*?*?*?*?*?*?*?*?*?*?*?,5.0,-0.0,72,99933.3,187,1408,292,51.4,97.4,38.4,5517,5727,4736,684,285,1.0,8,4,9999,99999,9,999999999,0.0,999,999,99
3025,2,1,16,0,*?*?*?*?*?*?*?*?*?*?*?*?*?*?*?*?*?*?*?*?*?*?,5.0,1.0,78,99933.3,29,1386,302,0.0,0.0,0.0,0,0,0,0,300,0.5,10,5,9999,99999,9,999999999,0.1,999,999,99
3025,2,1,17,0,*?*?*?*?*?*?*?*?*?*?*?*?*?*?*?*?*?*?*?*?*?*?,3.2,-0.8,77,99933.3,0,-0,295,0.0,-0.0,0.0,0,0,0,0,315,0.5,10,5,9999,99999,9,999999999,0.2,999,999,99
3025,2,1,18,0,*?*?*?*?*?*?*?*?*?*?*?*?*?*?*?*?*?*?*?*?*?*?,2.5,-0.4,83,99933.3,0,-0,292,0.0,-0.0,0.0,0,0,0,0,330,0.5,10,5,9999,99999,9,999999999,0.1,999,999,99
3025,2,1,19,0,*?*?*?*?*?*?*?*?*?*?*?*?*?*?*?*?*?*?*?*?*?*?,0.7,-2.4,80,99933.3,0,-0,285,0.0,-0.0,0.0,0,0,0,0,330,0.0,10,5,9999,99999,9,999999999,0.8,999,999,99
3025,2,1,20,0,*?*?*?*?*?*?*?*?*?*?*?*?*?*?*?*?*?*?*?*?*?*?,0.2,0.2,100,99933.3,0,-0,282,0.0,-0.0,0.0,0,0,0,0,330,1.0,10,5,9999,99999,9,999999999,1.2,999,999,99
3025,2,1,21,0,*?*?*?*?*?*?*?*?*?*?*?*?*?*?*?*?*?*?*?*?*?*?,0.3,-0.4,97,99933.3,0,-0,283,0.0,-0.0,0.0,0,0,0,0,330,1.0,10,5,9999,99999,9,999999999,0.0,999,999,99
3025,2,1,22,0,*?*?*?*?*?*?*?*?*?*?*?*?*?*?*?*?*?*?*?*?*?*?,-0.6,-1.1,100,99933.3,0,-0,279,0.0,-0.0,0.0,0,0,0,0,330,0.5,10,5,9999,99999,9,999999999,0.0,999,999,99
3025,2,1,23,0,*?*?*?*?*?*?*?*?*?*?*?*?*?*?*?*?*?*?*?*?*?*?,-1.3,-1.3,100,99933.3,0,-0,276,0.0,-0.0,0.0,0,0,0,0,330,1.5,10,5,9999,99999,9,999999999,0.0,999,999,99
3025,2,1,24,0,*?*?*?*?*?*?*?*?*?*?*?*?*?*?*?*?*?*?*?*?*?*?,1.3,1.3,100,99933.3,0,-0,287,0.0,-0.0,0.0,0,0,0,0,210,0.0,10,5,9999,99999,9,999999999,0.0,999,999,99
3025,2,2,1,0,*?*?*?*?*?*?*?*?*?*?*?*?*?*?*?*?*?*?*?*?*?*?,-2.5,-2.7,100,101862,0,-0,272,0.0,-0.0,0.0,0,0,0,0,325,1.0,10,5,9999,99999,9,999999999,0.5,999,999,99
3025,2,2,2,0,*?*?*?*?*?*?*?*?*?*?*?*?*?*?*?*?*?*?*?*?*?*?,-2.7,-2.7,100,101862,0,-0,271,0.0,-0.0,0.0,0,0,0,0,320,1.0,10,5,9999,99999,9,999999999,0.0,999,999,99
3025,2,2,3,0,*?*?*?*?*?*?*?*?*?*?*?*?*?*?*?*?*?*?*?*?*?*?,-2.3,-2.2,100,101862,0,-0,272,0.0,-0.0,0.0,0,0,0,0,315,0.0,10,5,9999,99999,9,999999999,0.0,999,999,99
3025,2,2,4,0,*?*?*?*?*?*?*?*?*?*?*?*?*?*?*?*?*?*?*?*?*?*?,-3.3,-3.4,100,101862,0,-0,269,0.0,-0.0,0.0,0,0,0,0,310,1.0,10,5,9999,99999,9,999999999,0.0,999,999,99
3025,2,2,5,0,*?*?*?*?*?*?*?*?*?*?*?*?*?*?*?*?*?*?*?*?*?*?,-3.0,-3.4,100,101862,0,-0,270,0.0,-0.0,0.0,0,0,0,0,305,0.5,10,5,9999,99999,9,999999999,0.0,999,999,99
3025,2,2,6,0,*?*?*?*?*?*?*?*?*?*?*?*?*?*?*?*?*?*?*?*?*?*?,-3.5,-4.5,100,101862,0,-0,268,0.0,-0.0,0.0,0,0,0,0,300,1.0,10,5,9999,99999,9,999999999,0.0,999,999,99
3025,2,2,7,0,*?*?*?*?*?*?*?*?*?*?*?*?*?*?*?*?*?*?*?*?*?*?,-3.8,-6.0,98,101862,0,-0,267,0.0,-0.0,0.0,0,0,0,0,302,0.5,10,5,9999,99999,9,999999999,0.0,999,999,99
3025,2,2,8,0,*?*?*?*?*?*?*?*?*?*?*?*?*?*?*?*?*?*?*?*?*?*?,-4.2,-6.0,100,101862,51,1405,265,0.0,0.0,0.0,0,0,0,0,303,0.5,10,5,9999,99999,9,999999999,0.0,999,999,99
3025,2,2,9,0,*?*?*?*?*?*?*?*?*?*?*?*?*?*?*?*?*?*?*?*?*?*?,-2.7,-2.7,100,101862,206,1407,271,26.0,0.0,26.0,3065,0,3069,1011,305,0.5,10,5,9999,99999,9,999999999,0.0,999,999,99
3025,2,2,10,0,*?*?*?*?*?*?*?*?*?*?*?*?*?*?*?*?*?*?*?*?*?*?,-1.2,-1.9,100,101862,324,1406,277,49.1,0.0,49.1,5735,0,5748,1950,307,0.0,10,5,9999,99999,9,999999999,0.0,999,999,99
3025,2,2,11,0,*?*?*?*?*?*?*?*?*?*?*?*?*?*?*?*?*?*?*?*?*?*?,0.0,-1.9,100,101862,397,1405,282,63.5,0.0,63.5,7411,0,7429,2574,308,0.5,10,5,9999,99999,9,999999999,0.0,999,999,99
3025,2,2,12,0,*?*?*?*?*?*?*?*?*?*?*?*?*?*?*?*?*?*?*?*?*?*?,0.6,0.6,100,101862,421,1407,284,68.0,0.0,68.0,7951,0,7972,2782,310,1.0,10,5,9999,99999,9,999999999,0.0,999,999,99
3025,2,2,13,0,*?*?*?*?*?*?*?*?*?*?*?*?*?*?*?*?*?*?*?*?*?*?,0.9,0.2,100,101862,393,1407,285,62.6,0.0,62.6,7307,0,7325,2535,295,0.5,10,5,9999,99999,9,999999999,0.0,999,999,99
3025,2,2,14,0,*?*?*?*?*?*?*?*?*?*?*?*?*?*?*?*?*?*?*?*?*?*?,0.6,-0.4,100,101862,315,1405,284,47.4,0.0,47.4,5535,0,5547,1877,280,0.5,10,5,9999,99999,9,999999999,0.0,999,999,99
3025,2,2,15,0,*?*?*?*?*?*?*?*?*?*?*?*?*?*?*?*?*?*?*?*?*?*?,0.8,-1.1,100,101862,194,1409,285,23.6,0.0,23.6,2787,-0,2790,918,265,1.0,10,5,9999,99999,9,999999999,0.0,999,999,99
3025,2,2,16,0,*?*?*?*?*?*?*?*?*?*?*?*?*?*?*?*?*?*?*?*?*?*?,0.8,-0.2,100,101862,36,1407,285,0.0,0.0,0.0,0,0,0,0,250,0.5,10,5,9999,99999,9,999999999,0.0,999,999,99
3025,2,2,17,0,*?*?*?*?*?*?*?*?*?*?*?*?*?*?*?*?*?*?*?*?*?*?,-0.6,-1.3,100,101862,0,-0,279,0.0,-0.0,0.0,0,0,0,0,235,0.5,10,5,9999,99999,9,999999999,0.0,999,999,99
3025,2,2,18,0,*?*?*?*?*?*?*?*?*?*?*?*?*?*?*?*?*?*?*?*?*?*?,-1.1,-1.3,100,101862,0,-0,277,0.0,-0.0,0.0,0,0,0,0,220,0.5,10,5,9999,99999,9,999999999,0.0,999,999,99
3025,2,2,19,0,*?*?*?*?*?*?*?*?*?*?*?*?*?*?*?*?*?*?*?*?*?*?,-1.6,-1.5,100,101862,0,-0,275,0.0,-0.0,0.0,0,0,0,0,217,0.0,10,5,9999,99999,9,999999999,0.0,999,999,99
3025,2,2,20,0,*?*?*?*?*?*?*?*?*?*?*?*?*?*?*?*?*?*?*?*?*?*?,-1.6,-2.4,100,101862,0,-0,275,0.0,-0.0,0.0,0,0,0,0,213,1.0,10,5,9999,99999,9,999999999,0.0,999,999,99
3025,2,2,21,0,*?*?*?*?*?*?*?*?*?*?*?*?*?*?*?*?*?*?*?*?*?*?,-2.1,-2.2,100,101862,0,-0,273,0.0,-0.0,0.0,0,0,0,0,210,1.0,10,5,9999,99999,9,999999999,0.0,999,999,99
3025,2,2,22,0,*?*?*?*?*?*?*?*?*?*?*?*?*?*?*?*?*?*?*?*?*?*?,-2.4,-2.4,100,101862,0,-0,272,0.0,-0.0,0.0,0,0,0,0,207,0.5,10,5,9999,99999,9,999999999,0.0,999,999,99
3025,2,2,23,0,*?*?*?*?*?*?*?*?*?*?*?*?*?*?*?*?*?*?*?*?*?*?,-2.5,-2.4,100,101862,0,-0,272,0.0,-0.0,0.0,0,0,0,0,203,1.5,10,5,9999,99999,9,999999999,0.0,999,999,99
3025,2,2,24,0,*?*?*?*?*?*?*?*?*?*?*?*?*?*?*?*?*?*?*?*?*?*?,-2.0,-1.9,100,101862,0,-0,274,0.0,-0.0,0.0,0,0,0,0,330,0.0,10,5,9999,99999,9,999999999,0.0,999,999,99
3025,2,3,1,0,*?*?*?*?*?*?*?*?*?*?*?*?*?*?*?*?*?*?*?*?*?*?,-1.7,-5.3,73,100853,0,-0,275,0.0,-0.0,0.0,0,0,0,0,205,1.0,10,5,9999,99999,9,999999999,0.0,999,999,99
3025,2,3,2,0,*?*?*?*?*?*?*?*?*?*?*?*?*?*?*?*?*?*?*?*?*?*?,-1.2,-6.6,62,100853,0,-0,277,0.0,-0.0,0.0,0,0,0,0,210,1.0,10,5,9999,99999,9,999999999,0.0,999,999,99
3025,2,3,3,0,*?*?*?*?*?*?*?*?*?*?*?*?*?*?*?*?*?*?*?*?*?*?,-1.6,-6.9,62,100853,0,-0,276,0.0,-0.0,0.0,0,0,0,0,215,0.0,10,5,9999,99999,9,999999999,0.0,999,999,99
3025,2,3,4,0,*?*?*?*?*?*?*?*?*?*?*?*?*?*?*?*?*?*?*?*?*?*?,-2.0,-6.6,65,100853,0,-0,274,0.0,-0.0,0.0,0,0,0,0,220,1.0,10,5,9999,99999,9,999999999,0.0,999,999,99
3025,2,3,5,0,*?*?*?*?*?*?*?*?*?*?*?*?*?*?*?*?*?*?*?*?*?*?,-2.0,-6.6,66,100853,0,-0,274,0.0,-0.0,0.0,0,0,0,0,225,0.5,10,5,9999,99999,9,999999999,0.0,999,999,99
3025,2,3,6,0,*?*?*?*?*?*?*?*?*?*?*?*?*?*?*?*?*?*?*?*?*?*?,-2.3,-7.6,61,100853,0,-0,273,0.0,-0.0,0.0,0,0,0,0,230,1.0,10,5,9999,99999,9,999999999,0.0,999,999,99
3025,2,3,7,0,*?*?*?*?*?*?*?*?*?*?*?*?*?*?*?*?*?*?*?*?*?*?,-2.6,-6.6,69,100853,0,-0,272,0.0,-0.0,0.0,0,0,0,0,237,0.5,10,5,9999,99999,9,999999999,0.0,999,999,99
3025,2,3,8,0,*?*?*?*?*?*?*?*?*?*?*?*?*?*?*?*?*?*?*?*?*?*?,-3.0,-8.0,63,100853,57,1405,247,0.0,0.0,0.0,0,0,0,0,243,0.5,6,3,9999,99999,9,999999999,0.0,999,999,99
3025,2,3,9,0,*?*?*?*?*?*?*?*?*?*?*?*?*?*?*?*?*?*?*?*?*?*?,-1.3,-6.9,61,100853,212,1405,253,82.3,244.3,45.4,8651,15873,6126,811,250,0.5,6,3,9999,99999,9,999999999,0.0,999,999,99
3025,2,3,10,0,*?*?*?*?*?*?*?*?*?*?*?*?*?*?*?*?*?*?*?*?*?*?,0.3,-5.0,62,100853,331,1408,255,162.2,362.2,77.0,16953,29120,10044,1409,257,0.0,5,3,9999,99999,9,999999999,0.0,999,999,99
3025,2,3,11,0,*?*?*?*?*?*?*?*?*?*?*?*?*?*?*?*?*?*?*?*?*?*?,1.7,-3.9,62,100853,404,1406,278,149.1,130.8,111.5,16256,11749,12801,2478,263,0.5,8,4,9999,99999,9,999999999,0.0,999,999,99
3025,2,3,12,0,*?*?*?*?*?*?*?*?*?*?*?*?*?*?*?*?*?*?*?*?*?*?,2.1,-2.7,68,100853,428,1408,285,120.5,52.7,104.5,13232,4783,11810,2848,270,1.0,9,5,9999,99999,9,999999999,0.0,999,999,99
3025,2,3,13,0,*?*?*?*?*?*?*?*?*?*?*?*?*?*?*?*?*?*?*?*?*?*?,2.2,-1.3,76,100853,400,1407,270,192.9,304.0,106.5,20482,26842,12455,2091,263,0.5,6,3,9999,99999,9,999999999,0.0,999,999,99
3025,2,3,14,0,*?*?*?*?*?*?*?*?*?*?*?*?*?*?*?*?*?*?*?*?*?*?,2.3,-1.7,72,100853,322,1405,281,112.3,123.5,84.0,12260,10216,9712,1824,257,0.5,8,4,9999,99999,9,999999999,0.0,999,999,99
3025,2,3,15,0,*?*?*?*?*?*?*?*?*?*?*?*?*?*?*?*?*?*?*?*?*?*?,2.2,-2.2,70,100853,200,1404,286,43.4,40.5,37.6,4826,2715,4483,793,250,1.0,9,5,9999,99999,9,999999999,0.0,999,999,99
3025,2,3,16,0,*?*?*?*?*?*?*?*?*?*?*?*?*?*?*?*?*?*?*?*?*?*?,2.2,-1.9,71,100853,43,1419,286,0.0,0.0,0.0,0,0,0,0,243,0.5,9,5,9999,99999,9,999999999,0.0,999,999,99
3025,2,3,17,0,*?*?*?*?*?*?*?*?*?*?*?*?*?*?*?*?*?*?*?*?*?*?,1.5,-3.1,68,100853,0,-0,288,0.0,-0.0,0.0,0,0,0,0,237,0.5,10,5,9999,99999,9,999999999,0.0,999,999,99
3025,2,3,18,0,*?*?*?*?*?*?*?*?*?*?*?*?*?*?*?*?*?*?*?*?*?*?,0.7,-2.7,75,100853,0,-0,285,0.0,-0.0,0.0,0,0,0,0,230,0.5,10,5,9999,99999,9,999999999,0.0,999,999,99
3025,2,3,19,0,*?*?*?*?*?*?*?*?*?*?*?*?*?*?*?*?*?*?*?*?*?*?,-0.8,-3.9,75,100853,0,-0,279,0.0,-0.0,0.0,0,0,0,0,233,0.0,10,5,9999,99999,9,999999999,0.0,999,999,99
3025,2,3,20,0,*?*?*?*?*?*?*?*?*?*?*?*?*?*?*?*?*?*?*?*?*?*?,-0.7,-4.5,71,100853,0,-0,279,0.0,-0.0,0.0,0,0,0,0,237,1.0,10,5,9999,99999,9,999999999,0.0,999,999,99
3025,2,3,21,0,*?*?*?*?*?*?*?*?*?*?*?*?*?*?*?*?*?*?*?*?*?*?,-0.4,-4.8,69,100853,0,-0,280,0.0,-0.0,0.0,0,0,0,0,240,1.0,10,5,9999,99999,9,999999999,0.0,999,999,99
3025,2,3,22,0,*?*?*?*?*?*?*?*?*?*?*?*?*?*?*?*?*?*?*?*?*?*?,-1.7,-4.5,79,100853,0,-0,275,0.0,-0.0,0.0,0,0,0,0,243,0.5,10,5,9999,99999,9,999999999,0.0,999,999,99
3025,2,3,23,0,*?*?*?*?*?*?*?*?*?*?*?*?*?*?*?*?*?*?*?*?*?*?,-1.0,-5.3,68,100853,0,-0,278,0.0,-0.0,0.0,0,0,0,0,247,1.5,10,5,9999,99999,9,999999999,0.0,999,999,99
3025,2,3,24,0,*?*?*?*?*?*?*?*?*?*?*?*?*?*?*?*?*?*?*?*?*?*?,-2.5,-3.7,88,100853,0,-0,272,0.0,-0.0,0.0,0,0,0,0,200,0.0,10,5,9999,99999,9,999999999,0.0,999,999,99
3025,2,4,1,0,*?*?*?*?*?*?*?*?*?*?*?*?*?*?*?*?*?*?*?*?*?*?,0.8,0.6,100,100020,0,-0,285,0.0,-0.0,0.0,0,0,0,0,253,1.0,10,5,9999,99999,9,999999999,0.0,999,999,99
3025,2,4,2,0,*?*?*?*?*?*?*?*?*?*?*?*?*?*?*?*?*?*?*?*?*?*?,1.4,1.5,100,100020,0,-0,287,0.0,-0.0,0.0,0,0,0,0,257,1.0,10,5,9999,99999,9,999999999,0.0,999,999,99
3025,2,4,3,0,*?*?*?*?*?*?*?*?*?*?*?*?*?*?*?*?*?*?*?*?*?*?,1.7,1.7,100,100020,0,-0,288,0.0,-0.0,0.0,0,0,0,0,260,0.0,10,5,9999,99999,9,999999999,0.0,999,999,99
3025,2,4,4,0,*?*?*?*?*?*?*?*?*?*?*?*?*?*?*?*?*?*?*?*?*?*?,1.6,1.3,100,100020,0,-0,288,0.0,-0.0,0.0,0,0,0,0,263,1.0,10,5,9999,99999,9,999999999,0.0,999,999,99
3025,2,4,5,0,*?*?*?*?*?*?*?*?*?*?*?*?*?*?*?*?*?*?*?*?*?*?,0.7,0.6,100,100020,0,-0,284,0.0,-0.0,0.0,0,0,0,0,267,0.5,10,5,9999,99999,9,999999999,0.0,999,999,99
3025,2,4,6,0,*?*?*?*?*?*?*?*?*?*?*?*?*?*?*?*?*?*?*?*?*?*?,0.8,0.8,100,100020,0,-0,285,0.0,-0.0,0.0,0,0,0,0,270,1.0,10,5,9999,99999,9,999999999,0.0,999,999,99
3025,2,4,7,0,*?*?*?*?*?*?*?*?*?*?*?*?*?*?*?*?*?*?*?*?*?*?,-0.0,-0.0,100,100020,0,-0,281,0.0,-0.0,0.0,0,0,0,0,270,0.5,10,5,9999,99999,9,999999999,0.0,999,999,99
3025,2,4,8,0,*?*?*?*?*?*?*?*?*?*?*?*?*?*?*?*?*?*?*?*?*?*?,-1.1,-1.1,100,100020,63,1402,272,0.0,0.0,0.0,0,0,0,0,270,0.5,9,5,9999,99999,9,999999999,0.0,999,999,99
3025,2,4,9,0,*?*?*?*?*?*?*?*?*?*?*?*?*?*?*?*?*?*?*?*?*?*?,1.0,1.0,100,100020,219,1408,276,65.7,106.5,49.1,7013,6911,5972,895,270,0.5,8,4,9999,99999,9,999999999,0.0,999,999,99
3025,2,4,10,0,*?*?*?*?*?*?*?*?*?*?*?*?*?*?*?*?*?*?*?*?*?*?,2.9,2.1,100,100020,337,1405,279,140.7,209.4,90.5,14886,17174,10636,1752,270,0.0,7,4,9999,99999,9,999999999,0.0,999,999,99
3025,2,4,11,0,*?*?*?*?*?*?*?*?*?*?*?*?*?*?*?*?*?*?*?*?*?*?,6.5,4.3,100,100020,411,1406,295,179.9,219.8,115.7,19029,19600,13427,2305,270,0.5,7,4,9999,99999,9,999999999,0.0,999,999,99
3025,2,4,12,0,*?*?*?*?*?*?*?*?*?*?*?*?*?*?*?*?*?*?*?*?*?*?,7.3,3.6,100,100020,434,1404,298,192.5,222.3,123.8,20365,20251,14313,2490,270,1.0,7,4,9999,99999,9,999999999,0.0,999,999,99
3025,2,4,13,0,*?*?*?*?*?*?*?*?*?*?*?*?*?*?*?*?*?*?*?*?*?*?,7.3,3.4,99,100020,407,1407,293,197.0,305.2,108.8,20924,27131,12709,2141,267,0.5,6,3,9999,99999,9,999999999,0.0,999,999,99
3025,2,4,14,0,*?*?*?*?*?*?*?*?*?*?*?*?*?*?*?*?*?*?*?*?*?*?,7.4,4.1,100,100020,329,1406,303,115.4,124.3,86.3,12602,10367,9977,1879,263,0.5,8,4,9999,99999,9,999999999,0.0,999,999,99
3025,2,4,15,0,*?*?*?*?*?*?*?*?*?*?*?*?*?*?*?*?*?*?*?*?*?*?,7.3,3.4,100,100020,207,1405,303,60.6,103.5,45.3,6476,6503,5528,819,260,1.0,8,4,9999,99999,9,999999999,0.0,999,999,99
3025,2,4,16,0,*?*?*?*?*?*?*?*?*?*?*?*?*?*?*?*?*?*?*?*?*?*?,7.3,4.3,100,100020,49,1398,303,0.0,0.0,0.0,0,0,0,0,257,0.5,8,4,9999,99999,9,999999999,0.0,999,999,99
3025,2,4,17,0,*?*?*?*?*?*?*?*?*?*?*?*?*?*?*?*?*?*?*?*?*?*?,5.7,5.1,100,100020,0,-0,305,0.0,-0.0,0.0,0,0,0,0,253,0.5,10,5,9999,99999,9,999999999,0.0,999,999,99
3025,2,4,18,0,*?*?*?*?*?*?*?*?*?*?*?*?*?*?*?*?*?*?*?*?*?*?,4.2,4.1,100,100020,0,-0,298,0.0,-0.0,0.0,0,0,0,0,250,0.5,10,5,9999,99999,9,999999999,0.0,999,999,99
3025,2,4,19,0,*?*?*?*?*?*?*?*?*?*?*?*?*?*?*?*?*?*?*?*?*?*?,3.2,3.2,100,100020,0,-0,294,0.0,-0.0,0.0,0,0,0,0,250,0.0,10,5,9999,99999,9,999999999,0.0,999,999,99
3025,2,4,20,0,*?*?*?*?*?*?*?*?*?*?*?*?*?*?*?*?*?*?*?*?*?*?,2.5,2.5,100,100020,0,-0,291,0.0,-0.0,0.0,0,0,0,0,250,1.0,10,5,9999,99999,9,999999999,0.0,999,999,99
3025,2,4,21,0,*?*?*?*?*?*?*?*?*?*?*?*?*?*?*?*?*?*?*?*?*?*?,2.7,2.7,100,100020,0,-0,292,0.0,-0.0,0.0,0,0,0,0,250,1.0,10,5,9999,99999,9,999999999,0.0,999,999,99
3025,2,4,22,0,*?*?*?*?*?*?*?*?*?*?*?*?*?*?*?*?*?*?*?*?*?*?,2.0,2.1,100,100020,0,-0,289,0.0,-0.0,0.0,0,0,0,0,250,0.5,10,5,9999,99999,9,999999999,0.0,999,999,99
3025,2,4,23,0,*?*?*?*?*?*?*?*?*?*?*?*?*?*?*?*?*?*?*?*?*?*?,1.9,1.9,100,100020,0,-0,289,0.0,-0.0,0.0,0,0,0,0,250,1.5,10,5,9999,99999,9,999999999,0.0,999,999,99
3025,2,4,24,0,*?*?*?*?*?*?*?*?*?*?*?*?*?*?*?*?*?*?*?*?*?*?,-0.3,-1.9,100,100020,0,-0,280,0.0,-0.0,0.0,0,0,0,0,250,0.0,10,5,9999,99999,9,999999999,0.0,999,999,99
3025,2,5,1,0,*?*?*?*?*?*?*?*?*?*?*?*?*?*?*?*?*?*?*?*?*?*?,1.7,0.8,93,99073.3,0,-0,288,0.0,-0.0,0.0,0,0,0,0,248,1.0,10,5,9999,99999,9,999999999,0.0,999,999,99
3025,2,5,2,0,*?*?*?*?*?*?*?*?*?*?*?*?*?*?*?*?*?*?*?*?*?*?,1.4,0.4,92,99073.3,0,-0,287,0.0,-0.0,0.0,0,0,0,0,247,1.0,10,5,9999,99999,9,999999999,0.0,999,999,99
3025,2,5,3,0,*?*?*?*?*?*?*?*?*?*?*?*?*?*?*?*?*?*?*?*?*?*?,1.7,-0.2,87,99073.3,0,-0,289,0.0,-0.0,0.0,0,0,0,0,245,0.0,10,5,9999,99999,9,999999999,0.0,999,999,99
3025,2,5,4,0,*?*?*?*?*?*?*?*?*?*?*?*?*?*?*?*?*?*?*?*?*?*?,0.9,-0.6,88,99073.3,0,-0,285,0.0,-0.0,0.0,0,0,0,0,243,1.0,10,5,9999,99999,9,999999999,0.0,999,999,99
3025,2,5,5,0,*?*?*?*?*?*?*?*?*?*?*?*?*?*?*?*?*?*?*?*?*?*?,1.1,-0.2,90,99073.3,0,-0,286,0.0,-0.0,0.0,0,0,0,0,242,0.5,10,5,9999,99999,9,999999999,0.0,999,999,99
3025,2,5,6,0,*?*?*?*?*?*?*?*?*?*?*?*?*?*?*?*?*?*?*?*?*?*?,1.3,-1.3,81,99073.3,0,-0,287,0.0,-0.0,0.0,0,0,0,0,240,1.0,10,5,9999,99999,9,999999999,0.0,999,999,99
3025,2,5,7,0,*?*?*?*?*?*?*?*?*?*?*?*?*?*?*?*?*?*?*?*?*?*?,0.9,-0.6,88,99073.3,0,-0,285,0.0,-0.0,0.0,0,0,0,0,240,0.5,10,5,9999,99999,9,999999999,0.0,999,999,99
3025,2,5,8,0,*?*?*?*?*?*?*?*?*?*?*?*?*?*?*?*?*?*?*?*?*?*?,0.6,-0.6,91,99073.3,69,1397,284,0.0,0.0,0.0,0,0,0,0,240,0.5,10,5,9999,99999,9,999999999,0.0,999,999,99
3025,2,5,9,0,*?*?*?*?*?*?*?*?*?*?*?*?*?*?*?*?*?*?*?*?*?*?,2.0,-0.6,82,99073.3,225,1405,290,29.8,0.0,29.8,3499,0,3504,1159,240,0.5,10,5,9999,99999,9,999999999,0.0,999,999,99
3025,2,5,10,0,*?*?*?*?*?*?*?*?*?*?*?*?*?*?*?*?*?*?*?*?*?*?,3.4,-0.2,76,99073.3,344,1406,296,53.1,0.0,53.1,6193,0,6206,2118,240,0.0,10,5,9999,99999,9,999999999,0.0,999,999,99
3025,2,5,11,0,*?*?*?*?*?*?*?*?*?*?*?*?*?*?*?*?*?*?*?*?*?*?,4.4,-0.8,67,99073.3,418,1407,300,67.5,0.0,67.5,7887,0,7907,2757,240,0.5,10,5,9999,99999,9,999999999,0.0,999,999,99
3025,2,5,12,0,*?*?*?*?*?*?*?*?*?*?*?*?*?*?*?*?*?*?*?*?*?*?,4.5,-1.5,64,99073.3,441,1404,301,72.1,0.0,72.1,8434,0,8457,2970,240,1.0,10,5,9999,99999,9,999999999,0.0,999,999,99
3025,2,5,13,0,*?*?*?*?*?*?*?*?*?*?*?*?*?*?*?*?*?*?*?*?*?*?,4.4,-2.4,59,99073.3,414,1407,300,66.7,0.0,66.7,7793,0,7813,2721,245,0.5,10,5,9999,99999,9,999999999,0.0,999,999,99
3025,2,5,14,0,*?*?*?*?*?*?*?*?*?*?*?*?*?*?*?*?*?*?*?*?*?*?,4.5,-1.5,63,99073.3,336,1405,301,51.5,0.0,51.5,6013,0,6027,2051,250,0.5,10,5,9999,99999,9,999999999,0.0,999,999,99
3025,2,5,15,0,*?*?*?*?*?*?*?*?*?*?*?*?*?*?*?*?*?*?*?*?*?*?,4.7,-1.3,64,99073.3,214,1405,302,27.7,0.0,27.7,3250,0,3255,1074,255,1.0,10,5,9999,99999,9,999999999,0.0,999,999,99
3025,2,5,16,0,*?*?*?*?*?*?*?*?*?*?*?*?*?*?*?*?*?*?*?*?*?*?,4.3,-0.8,69,99073.3,56,1405,300,0.0,0.0,0.0,0,0,0,0,260,0.5,10,5,9999,99999,9,999999999,0.0,999,999,99
3025,2,5,17,0,*?*?*?*?*?*?*?*?*?*?*?*?*?*?*?*?*?*?*?*?*?*?,3.9,-0.4,73,99073.3,0,-0,298,0.0,-0.0,0.0,0,0,0,0,265,0.5,10,5,9999,99999,9,999999999,0.0,999,999,99
3025,2,5,18,0,*?*?*?*?*?*?*?*?*?*?*?*?*?*?*?*?*?*?*?*?*?*?,2.9,-0.8,76,99073.3,0,-0,294,0.0,-0.0,0.0,0,0,0,0,270,0.5,10,5,9999,99999,9,999999999,0.0,999,999,99
3025,2,5,19,0,*?*?*?*?*?*?*?*?*?*?*?*?*?*?*?*?*?*?*?*?*?*?,3.0,-1.3,72,99073.3,0,-0,294,0.0,-0.0,0.0,0,0,0,0,283,0.0,10,5,9999,99999,9,999999999,0.0,999,999,99
3025,2,5,20,0,*?*?*?*?*?*?*?*?*?*?*?*?*?*?*?*?*?*?*?*?*?*?,3.3,-0.2,78,99073.3,0,-0,295,0.0,-0.0,0.0,0,0,0,0,297,1.0,10,5,9999,99999,9,999999999,0.0,999,999,99
3025,2,5,21,0,*?*?*?*?*?*?*?*?*?*?*?*?*?*?*?*?*?*?*?*?*?*?,1.6,-0.6,84,99073.3,0,-0,288,0.0,-0.0,0.0,0,0,0,0,310,1.0,10,5,9999,99999,9,999999999,0.0,999,999,99
3025,2,5,22,0,*?*?*?*?*?*?*?*?*?*?*?*?*?*?*?*?*?*?*?*?*?*?,1.0,-1.7,81,99073.3,0,-0,286,0.0,-0.0,0.0,0,0,0,0,323,0.5,10,5,9999,99999,9,999999999,0.0,999,999,99
3025,2,5,23,0,*?*?*?*?*?*?*?*?*?*?*?*?*?*?*?*?*?*?*?*?*?*?,1.5,-1.1,82,99073.3,0,-0,288,0.0,-0.0,0.0,0,0,0,0,337,1.5,10,5,9999,99999,9,999999999,0.0,999,999,99
3025,2,5,24,0,*?*?*?*?*?*?*?*?*?*?*?*?*?*?*?*?*?*?*?*?*?*?,1.8,1.3,97,99073.3,0,-0,289,0.0,-0.0,0.0,0,0,0,0,250,0.0,10,5,9999,99999,9,999999999,0.0,999,999,99
3025,2,6,1,0,*?*?*?*?*?*?*?*?*?*?*?*?*?*?*?*?*?*?*?*?*?*?,1.8,0.2,90,101460,0,-0,289,0.0,-0.0,0.0,0,0,0,0,347,1.0,10,5,9999,99999,9,999999999,0.0,999,999,99
3025,2,6,2,0,*?*?*?*?*?*?*?*?*?*?*?*?*?*?*?*?*?*?*?*?*?*?,1.2,0.8,97,101460,0,-0,286,0.0,-0.0,0.0,0,0,0,0,343,1.0,10,5,9999,99999,9,999999999,0.0,999,999,99
3025,2,6,3,0,*?*?*?*?*?*?*?*?*?*?*?*?*?*?*?*?*?*?*?*?*?*?,0.7,-0.2,93,101460,0,-0,284,0.0,-0.0,0.0,0,0,0,0,340,0.0,10,5,9999,99999,9,999999999,0.0,999,999,99
3025,2,6,4,0,*?*?*?*?*?*?*?*?*?*?*?*?*?*?*?*?*?*?*?*?*?*?,0.8,-0.2,93,101460,0,-0,285,0.0,-0.0,0.0,0,0,0,0,337,1.0,10,5,9999,99999,9,999999999,0.0,999,999,99
3025,2,6,5,0,*?*?*?*?*?*?*?*?*?*?*?*?*?*?*?*?*?*?*?*?*?*?,0.9,0.8,99,101460,0,-0,285,0.0,-0.0,0.0,0,0,0,0,333,0.5,10,5,9999,99999,9,999999999,0.0,999,999,99
3025,2,6,6,0,*?*?*?*?*?*?*?*?*?*?*?*?*?*?*?*?*?*?*?*?*?*?,1.5,1.3,98,101460,0,-0,287,0.0,-0.0,0.0,0,0,0,0,330,1.0,10,5,9999,99999,9,999999999,0.0,999,999,99
3025,2,6,7,0,*?*?*?*?*?*?*?*?*?*?*?*?*?*?*?*?*?*?*?*?*?*?,1.5,0.4,93,101460,0,-0,283,0.0,-0.0,0.0,0,0,0,0,333,0.5,9,5,9999,99999,9,999999999,0.0,999,999,99
3025,2,6,8,0,*?*?*?*?*?*?*?*?*?*?*?*?*?*?*?*?*?*?*?*?*?*?,1.3,-1.1,83,101460,76,1409,246,2.1,26.6,0.7,245,1517,132,29,337,0.5,2,1,9999,99999,9,999999999,0.0,999,999,99
3025,2,6,9,0,*?*?*?*?*?*?*?*?*?*?*?*?*?*?*?*?*?*?*?*?*?*?,1.8,-1.7,76,101460,232,1407,257,104.0,370.7,42.8,10651,26131,6432,770,340,0.5,4,2,9999,99999,9,999999999,0.0,999,999,99
3025,2,6,10,0,*?*?*?*?*?*?*?*?*?*?*?*?*?*?*?*?*?*?*?*?*?*?,2.5,-2.2,69,101460,351,1406,276,148.0,211.7,95.2,15656,17677,11160,1853,343,0.0,7,4,9999,99999,9,999999999,0.0,999,999,99
3025,2,6,11,0,*?*?*?*?*?*?*?*?*?*?*?*?*?*?*?*?*?*?*?*?*?*?,2.6,-2.2,69,101460,425,1406,265,221.5,384.8,105.2,23097,34015,13387,1976,347,0.5,5,3,9999,99999,9,999999999,0.0,999,999,99
3025,2,6,12,0,*?*?*?*?*?*?*?*?*?*?*?*?*?*?*?*?*?*?*?*?*?*?,3.2,-4.5,55,101460,448,1403,260,245.6,452.4,101.2,25881,40775,13052,1892,350,1.0,4,2,9999,99999,9,999999999,0.0,999,999,99
3025,2,6,13,0,*?*?*?*?*?*?*?*?*?*?*?*?*?*?*?*?*?*?*?*?*?*?,3.3,-2.7,64,101460,421,1406,257,232.1,493.7,84.2,23777,43176,11986,1538,347,0.5,3,2,9999,99999,9,999999999,0.0,999,999,99
3025,2,6,14,0,*?*?*?*?*?*?*?*?*?*?*?*?*?*?*?*?*?*?*?*?*?*?,3.2,-3.9,58,101460,343,1405,278,144.0,210.5,92.6,15228,17400,10868,1797,343,0.5,7,4,9999,99999,9,999999999,0.0,999,999,99
3025,2,6,15,0,*?*?*?*?*?*?*?*?*?*?*?*?*?*?*?*?*?*?*?*?*?*?,3.6,-2.9,61,101460,221,1405,263,97.0,362.5,39.9,9947,25070,6038,721,340,1.0,4,2,9999,99999,9,999999999,0.0,999,999,99
3025,2,6,16,0,*?*?*?*?*?*?*?*?*?*?*?*?*?*?*?*?*?*?*?*?*?*?,3.5,-1.9,66,101460,63,1410,285,0.0,0.0,0.0,0,0,0,0,337,0.5,8,4,9999,99999,9,999999999,0.0,999,999,99
3025,2,6,17,0,*?*?*?*?*?*?*?*?*?*?*?*?*?*?*?*?*?*?*?*?*?*?,3.3,-1.5,70,101460,0,-0,296,0.0,-0.0,0.0,0,0,0,0,333,0.5,10,5,9999,99999,9,999999999,0.0,999,999,99
3025,2,6,18,0,*?*?*?*?*?*?*?*?*?*?*?*?*?*?*?*?*?*?*?*?*?*?,2.2,-0.8,79,101460,0,-0,291,0.0,-0.0,0.0,0,0,0,0,330,0.5,10,5,9999,99999,9,999999999,0.0,999,999,99
3025,2,6,19,0,*?*?*?*?*?*?*?*?*?*?*?*?*?*?*?*?*?*?*?*?*?*?,2.2,-1.3,77,101460,0,-0,291,0.0,-0.0,0.0,0,0,0,0,318,0.0,10,5,9999,99999,9,999999999,0.0,999,999,99
3025,2,6,20,0,*?*?*?*?*?*?*?*?*?*?*?*?*?*?*?*?*?*?*?*?*?*?,2.3,-0.6,80,101460,0,-0,291,0.0,-0.0,0.0,0,0,0,0,307,1.0,10,5,9999,99999,9,999999999,0.0,999,999,99
3025,2,6,21,0,*?*?*?*?*?*?*?*?*?*?*?*?*?*?*?*?*?*?*?*?*?*?,2.0,0.2,88,101460,0,-0,290,0.0,-0.0,0.0,0,0,0,0,295,1.0,10,5,9999,99999,9,999999999,0.0,999,999,99
3025,2,6,22,0,*?*?*?*?*?*?*?*?*?*?*?*?*?*?*?*?*?*?*?*?*?*?,1.8,-1.5,78,101460,0,-0,289,0.0,-0.0,0.0,0,0,0,0,283,0.5,10,5,9999,99999,9,999999999,0.0,999,999,99
3025,2,6,23,0,*?*?*?*?*?*?*?*?*?*?*?*?*?*?*?*?*?*?*?*?*?*?,1.6,-1.7,77,101460,0,-0,288,0.0,-0.0,0.0,0,0,0,0,272,1.5,10,5,9999,99999,9,999999999,0.0,999,999,99
3025,2,6,24,0,*?*?*?*?*?*?*?*?*?*?*?*?*?*?*?*?*?*?*?*?*?*?,2.0,-0.4,84,101460,0,-0,290,0.0,-0.0,0.0,0,0,0,0,350,0.0,10,5,9999,99999,9,999999999,0.0,999,999,99
3025,2,7,1,0,*?*?*?*?*?*?*?*?*?*?*?*?*?*?*?*?*?*?*?*?*?*?,1.5,0.2,100,101844,0,-0,288,0.0,-0.0,0.0,0,0,0,0,260,1.0,10,5,9999,99999,9,999999999,0.0,999,999,99
3025,2,7,2,0,*?*?*?*?*?*?*?*?*?*?*?*?*?*?*?*?*?*?*?*?*?*?,1.6,1.0,100,101844,0,-0,288,0.0,-0.0,0.0,0,0,0,0,260,1.0,10,5,9999,99999,9,999999999,0.0,999,999,99
3025,2,7,3,0,*?*?*?*?*?*?*?*?*?*?*?*?*?*?*?*?*?*?*?*?*?*?,1.0,-0.0,100,101844,0,-0,286,0.0,-0.0,0.0,0,0,0,0,260,0.0,10,5,9999,99999,9,999999999,0.0,999,999,99
3025,2,7,4,0,*?*?*?*?*?*?*?*?*?*?*?*?*?*?*?*?*?*?*?*?*?*?,1.4,1.3,100,101844,0,-0,287,0.0,-0.0,0.0,0,0,0,0,260,1.0,10,5,9999,99999,9,999999999,0.0,999,999,99
3025,2,7,5,0,*?*?*?*?*?*?*?*?*?*?*?*?*?*?*?*?*?*?*?*?*?*?,1.2,1.3,100,101844,0,-0,286,0.0,-0.0,0.0,0,0,0,0,260,0.5,10,5,9999,99999,9,999999999,0.0,999,999,99
3025,2,7,6,0,*?*?*?*?*?*?*?*?*?*?*?*?*?*?*?*?*?*?*?*?*?*?,1.3,1.3,100,101844,0,-0,287,0.0,-0.0,0.0,0,0,0,0,260,1.0,10,5,9999,99999,9,999999999,0.0,999,999,99
3025,2,7,7,0,*?*?*?*?*?*?*?*?*?*?*?*?*?*?*?*?*?*?*?*?*?*?,0.6,0.6,100,101844,0,-0,284,0.0,-0.0,0.0,0,0,0,0,258,0.5,10,5,9999,99999,9,999999999,0.0,999,999,99
3025,2,7,8,0,*?*?*?*?*?*?*?*?*?*?*?*?*?*?*?*?*?*?*?*?*?*?,1.0,0.8,100,101844,82,1399,266,5.7,43.8,3.2,659,2077,645,65,257,0.5,6,3,9999,99999,9,999999999,0.0,999,999,99
3025,2,7,9,0,*?*?*?*?*?*?*?*?*?*?*?*?*?*?*?*?*?*?*?*?*?*?,2.2,2.3,100,101844,238,1402,286,56.4,44.2,48.9,6243,3222,5779,1040,255,0.5,9,5,9999,99999,9,999999999,0.0,999,999,99
3025,2,7,10,0,*?*?*?*?*?*?*?*?*?*?*?*?*?*?*?*?*?*?*?*?*?*?,3.8,3.4,100,101844,358,1406,279,168.3,296.2,92.9,17871,24968,10944,1796,253,0.0,6,3,9999,99999,9,999999999,0.0,999,999,99
3025,2,7,11,0,*?*?*?*?*?*?*?*?*?*?*?*?*?*?*?*?*?*?*?*?*?*?,5.1,4.8,100,101844,432,1406,285,212.1,309.1,117.1,22526,28118,13625,2327,252,0.5,6,3,9999,99999,9,999999999,0.0,999,999,99
3025,2,7,12,0,*?*?*?*?*?*?*?*?*?*?*?*?*?*?*?*?*?*?*?*?*?*?,6.8,5.0,100,101844,456,1406,292,226.2,312.4,124.9,24038,28967,14483,2506,250,1.0,6,3,9999,99999,9,999999999,0.0,999,999,99
3025,2,7,13,0,*?*?*?*?*?*?*?*?*?*?*?*?*?*?*?*?*?*?*?*?*?*?,6.8,5.0,100,101844,428,1405,297,189.1,221.7,121.6,20011,20084,14079,2440,245,0.5,7,4,9999,99999,9,999999999,0.0,999,999,99
3025,2,7,14,0,*?*?*?*?*?*?*?*?*?*?*?*?*?*?*?*?*?*?*?*?*?*?,6.9,5.3,100,101844,350,1404,297,147.8,211.6,95.0,15631,17662,11142,1851,240,0.5,7,4,9999,99999,9,999999999,0.0,999,999,99
3025,2,7,15,0,*?*?*?*?*?*?*?*?*?*?*?*?*?*?*?*?*?*?*?*?*?*?,6.8,5.8,100,101844,228,1405,301,70.0,108.7,52.4,7463,7240,6340,959,235,1.0,8,4,9999,99999,9,999999999,0.0,999,999,99
3025,2,7,16,0,*?*?*?*?*?*?*?*?*?*?*?*?*?*?*?*?*?*?*?*?*?*?,6.8,5.3,100,101844,70,1412,310,0.0,0.0,0.0,0,0,0,0,230,0.5,10,5,9999,99999,9,999999999,0.0,999,999,99
3025,2,7,17,0,*?*?*?*?*?*?*?*?*?*?*?*?*?*?*?*?*?*?*?*?*?*?,5.0,4.1,100,101844,0,-0,302,0.0,-0.0,0.0,0,0,0,0,225,0.5,10,5,9999,99999,9,999999999,0.0,999,999,99
3025,2,7,18,0,*?*?*?*?*?*?*?*?*?*?*?*?*?*?*?*?*?*?*?*?*?*?,4.1,3.6,100,101844,0,-0,298,0.0,-0.0,0.0,0,0,0,0,220,0.5,10,5,9999,99999,9,999999999,0.0,999,999,99
3025,2,7,19,0,*?*?*?*?*?*?*?*?*?*?*?*?*?*?*?*?*?*?*?*?*?*?,3.2,3.2,100,101844,0,-0,294,0.0,-0.0,0.0,0,0,0,0,225,0.0,10,5,9999,99999,9,999999999,0.0,999,999,99
3025,2,7,20,0,*?*?*?*?*?*?*?*?*?*?*?*?*?*?*?*?*?*?*?*?*?*?,3.3,3.2,100,101844,0,-0,295,0.0,-0.0,0.0,0,0,0,0,230,1.0,10,5,9999,99999,9,999999999,0.0,999,999,99
3025,2,7,21,0,*?*?*?*?*?*?*?*?*?*?*?*?*?*?*?*?*?*?*?*?*?*?,2.0,2.1,100,101844,0,-0,289,0.0,-0.0,0.0,0,0,0,0,235,1.0,10,5,9999,99999,9,999999999,0.0,999,999,99
3025,2,7,22,0,*?*?*?*?*?*?*?*?*?*?*?*?*?*?*?*?*?*?*?*?*?*?,1.6,1.5,100,101844,0,-0,288,0.0,-0.0,0.0,0,0,0,0,240,0.5,10,5,9999,99999,9,999999999,0.0,999,999,99
3025,2,7,23,0,*?*?*?*?*?*?*?*?*?*?*?*?*?*?*?*?*?*?*?*?*?*?,1.4,1.5,100,101844,0,-0,287,0.0,-0.0,0.0,0,0,0,0,245,1.5,10,5,9999,99999,9,999999999,0.0,999,999,99
3025,2,7,24,0,*?*?*?*?*?*?*?*?*?*?*?*?*?*?*?*?*?*?*?*?*?*?,1.4,-0.8,98,101844,0,-0,287,0.0,-0.0,0.0,0,0,0,0,260,0.0,10,5,9999,99999,9,999999999,0.0,999,999,99
3025,2,8,1,0,*?*?*?*?*?*?*?*?*?*?*?*?*?*?*?*?*?*?*?*?*?*?,2.1,1.5,95,102080,0,-0,290,0.0,-0.0,0.0,0,0,0,0,240,1.0,10,5,9999,99999,9,999999999,0.0,999,999,99
3025,2,8,2,0,*?*?*?*?*?*?*?*?*?*?*?*?*?*?*?*?*?*?*?*?*?*?,2.8,1.5,91,102080,0,-0,293,0.0,-0.0,0.0,0,0,0,0,230,1.0,10,5,9999,99999,9,999999999,0.0,999,999,99
3025,2,8,3,0,*?*?*?*?*?*?*?*?*?*?*?*?*?*?*?*?*?*?*?*?*?*?,2.7,0.6,86,102080,0,-0,293,0.0,-0.0,0.0,0,0,0,0,220,0.0,10,5,9999,99999,9,999999999,0.0,999,999,99
3025,2,8,4,0,*?*?*?*?*?*?*?*?*?*?*?*?*?*?*?*?*?*?*?*?*?*?,2.5,0.8,88,102080,0,-0,292,0.0,-0.0,0.0,0,0,0,0,210,1.0,10,5,9999,99999,9,999999999,0.0,999,999,99
3025,2,8,5,0,*?*?*?*?*?*?*?*?*?*?*?*?*?*?*?*?*?*?*?*?*?*?,2.9,-0.2,80,102080,0,-0,294,0.0,-0.0,0.0,0,0,0,0,200,0.5,10,5,9999,99999,9,999999999,0.0,999,999,99
3025,2,8,6,0,*?*?*?*?*?*?*?*?*?*?*?*?*?*?*?*?*?*?*?*?*?*?,2.5,-0.6,79,102080,0,-0,292,0.0,-0.0,0.0,0,0,0,0,190,1.0,10,5,9999,99999,9,999999999,0.0,999,999,99
3025,2,8,7,0,*?*?*?*?*?*?*?*?*?*?*?*?*?*?*?*?*?*?*?*?*?*?,1.9,-1.3,78,102080,0,-0,290,0.0,-0.0,0.0,0,0,0,0,210,0.5,10,5,9999,99999,9,999999999,0.0,999,999,99
3025,2,8,8,0,*?*?*?*?*?*?*?*?*?*?*?*?*?*?*?*?*?*?*?*?*?*?,1.3,-0.2,89,102080,89,1405,282,5.6,11.7,4.8,662,403,697,73,230,0.5,9,5,9999,99999,9,999999999,0.0,999,999,99
3025,2,8,9,0,*?*?*?*?*?*?*?*?*?*?*?*?*?*?*?*?*?*?*?*?*?*?,2.9,0.6,85,102080,245,1403,293,33.8,0.0,33.8,3959,0,3965,1318,250,0.5,10,5,9999,99999,9,999999999,0.0,999,999,99
3025,2,8,10,0,*?*?*?*?*?*?*?*?*?*?*?*?*?*?*?*?*?*?*?*?*?*?,4.4,2.3,87,102080,365,1406,295,99.3,50.9,86.1,10900,4436,9743,2292,270,0.0,9,5,9999,99999,9,999999999,0.0,999,999,99
3025,2,8,11,0,*?*?*?*?*?*?*?*?*?*?*?*?*?*?*?*?*?*?*?*?*?*?,6.3,5.0,92,102080,439,1405,307,71.7,0.0,71.7,8383,0,8406,2950,290,0.5,10,5,9999,99999,9,999999999,0.0,999,999,99
3025,2,8,12,0,*?*?*?*?*?*?*?*?*?*?*?*?*?*?*?*?*?*?*?*?*?*?,6.5,4.8,89,102080,463,1405,304,132.7,53.6,115.1,14573,4948,12998,3181,310,1.0,9,5,9999,99999,9,999999999,0.0,999,999,99
3025,2,8,13,0,*?*?*?*?*?*?*?*?*?*?*?*?*?*?*?*?*?*?*?*?*?*?,6.8,5.5,91,102080,435,1404,305,123.3,52.9,106.9,13533,4823,12076,2920,302,0.5,9,5,9999,99999,9,999999999,0.0,999,999,99
3025,2,8,14,0,*?*?*?*?*?*?*?*?*?*?*?*?*?*?*?*?*?*?*?*?*?*?,6.6,4.3,85,102080,357,1403,309,55.8,0.0,55.8,6506,0,6521,2233,293,0.5,10,5,9999,99999,9,999999999,0.0,999,999,99
3025,2,8,15,0,*?*?*?*?*?*?*?*?*?*?*?*?*?*?*?*?*?*?*?*?*?*?,6.7,2.9,77,102080,235,1404,310,31.8,0.0,31.8,3727,0,3733,1238,285,1.0,10,5,9999,99999,9,999999999,0.0,999,999,99
3025,2,8,16,0,*?*?*?*?*?*?*?*?*?*?*?*?*?*?*?*?*?*?*?*?*?*?,6.7,2.5,75,102080,76,1395,310,0.8,0.0,0.8,108,-0,108,32,277,0.5,10,5,9999,99999,9,999999999,0.0,999,999,99
3025,2,8,17,0,*?*?*?*?*?*?*?*?*?*?*?*?*?*?*?*?*?*?*?*?*?*?,6.2,2.9,80,102080,0,-0,307,0.0,-0.0,0.0,0,0,0,0,268,0.5,10,5,9999,99999,9,999999999,0.0,999,999,99
3025,2,8,18,0,*?*?*?*?*?*?*?*?*?*?*?*?*?*?*?*?*?*?*?*?*?*?,5.0,2.7,84,102080,0,-0,302,0.0,-0.0,0.0,0,0,0,0,260,0.5,10,5,9999,99999,9,999999999,0.0,999,999,99
3025,2,8,19,0,*?*?*?*?*?*?*?*?*?*?*?*?*?*?*?*?*?*?*?*?*?*?,4.2,1.7,84,102080,0,-0,299,0.0,-0.0,0.0,0,0,0,0,245,0.0,10,5,9999,99999,9,999999999,0.0,999,999,99
3025,2,8,20,0,*?*?*?*?*?*?*?*?*?*?*?*?*?*?*?*?*?*?*?*?*?*?,3.7,-0.2,76,102080,0,-0,297,0.0,-0.0,0.0,0,0,0,0,230,1.0,10,5,9999,99999,9,999999999,0.0,999,999,99
3025,2,8,21,0,*?*?*?*?*?*?*?*?*?*?*?*?*?*?*?*?*?*?*?*?*?*?,4.0,0.6,79,102080,0,-0,298,0.0,-0.0,0.0,0,0,0,0,215,1.0,10,5,9999,99999,9,999999999,0.0,999,999,99
3025,2,8,22,0,*?*?*?*?*?*?*?*?*?*?*?*?*?*?*?*?*?*?*?*?*?*?,2.5,0.6,88,102080,0,-0,292,0.0,-0.0,0.0,0,0,0,0,200,0.5,10,5,9999,99999,9,999999999,0.0,999,999,99
3025,2,8,23,0,*?*?*?*?*?*?*?*?*?*?*?*?*?*?*?*?*?*?*?*?*?*?,3.6,0.8,83,102080,0,-0,296,0.0,-0.0,0.0,0,0,0,0,185,1.5,10,5,9999,99999,9,999999999,0.0,999,999,99
3025,2,8,24,0,*?*?*?*?*?*?*?*?*?*?*?*?*?*?*?*?*?*?*?*?*?*?,1.3,1.3,100,102080,0,-0,287,0.0,-0.0,0.0,0,0,0,0,250,0.0,10,5,9999,99999,9,999999999,0.0,999,999,99
3025,2,9,1,0,*?*?*?*?*?*?*?*?*?*?*?*?*?*?*?*?*?*?*?*?*?*?,5.7,2.9,83,101649,0,-0,305,0.0,-0.0,0.0,0,0,0,0,198,1.0,10,5,9999,99999,9,999999999,0.0,999,999,99
3025,2,9,2,0,*?*?*?*?*?*?*?*?*?*?*?*?*?*?*?*?*?*?*?*?*?*?,6.5,3.8,84,101649,0,-0,309,0.0,-0.0,0.0,0,0,0,0,227,1.0,10,5,9999,99999,9,999999999,0.0,999,999,99
3025,2,9,3,0,*?*?*?*?*?*?*?*?*?*?*?*?*?*?*?*?*?*?*?*?*?*?,6.1,2.7,79,101649,0,-0,307,0.0,-0.0,0.0,0,0,0,0,255,0.0,10,5,9999,99999,9,999999999,0.0,999,999,99
3025,2,9,4,0,*?*?*?*?*?*?*?*?*?*?*?*?*?*?*?*?*?*?*?*?*?*?,5.7,0.4,69,101649,0,-0,306,0.0,-0.0,0.0,0,0,0,0,283,1.0,10,5,9999,99999,9,999999999,0.0,999,999,99
3025,2,9,5,0,*?*?*?*?*?*?*?*?*?*?*?*?*?*?*?*?*?*?*?*?*?*?,5.2,0.4,72,101649,0,-0,303,0.0,-0.0,0.0,0,0,0,0,312,0.5,10,5,9999,99999,9,999999999,0.0,999,999,99
3025,2,9,6,0,*?*?*?*?*?*?*?*?*?*?*?*?*?*?*?*?*?*?*?*?*?*?,4.6,-0.0,72,101649,0,-0,301,0.0,-0.0,0.0,0,0,0,0,340,1.0,10,5,9999,99999,9,999999999,0.0,999,999,99
3025,2,9,7,0,*?*?*?*?*?*?*?*?*?*?*?*?*?*?*?*?*?*?*?*?*?*?,5.3,1.0,75,101649,0,-0,304,0.0,-0.0,0.0,0,0,0,0,307,0.5,10,5,9999,99999,9,999999999,0.0,999,999,99
3025,2,9,8,0,*?*?*?*?*?*?*?*?*?*?*?*?*?*?*?*?*?*?*?*?*?*?,5.7,1.3,74,101649,96,1408,305,4.5,0.0,4.5,575,-0,574,184,273,0.5,10,5,9999,99999,9,999999999,0.0,999,999,99
3025,2,9,9,0,*?*?*?*?*?*?*?*?*?*?*?*?*?*?*?*?*?*?*?*?*?*?,6.2,2.1,76,101649,252,1402,308,35.2,0.0,35.2,4117,0,4124,1373,240,0.5,10,5,9999,99999,9,999999999,0.0,999,999,99
3025,2,9,10,0,*?*?*?*?*?*?*?*?*?*?*?*?*?*?*?*?*?*?*?*?*?*?,8.1,3.2,73,101649,372,1405,316,58.6,0.0,58.6,6840,0,6856,2358,207,0.0,10,5,9999,99999,9,999999999,0.0,999,999,99
3025,2,9,11,0,*?*?*?*?*?*?*?*?*?*?*?*?*?*?*?*?*?*?*?*?*?*?,9.7,4.1,69,101649,446,1404,323,73.1,0.0,73.1,8553,0,8576,3016,173,0.5,10,5,9999,99999,9,999999999,0.0,999,999,99
3025,2,9,12,0,*?*?*?*?*?*?*?*?*?*?*?*?*?*?*?*?*?*?*?*?*?*?,9.8,4.8,72,101649,470,1403,323,77.9,0.0,77.9,9112,0,9137,3236,140,1.0,10,5,9999,99999,9,999999999,0.0,999,999,99
3025,2,9,13,0,*?*?*?*?*?*?*?*?*?*?*?*?*?*?*?*?*?*?*?*?*?*?,9.8,3.9,67,101649,442,1403,323,72.4,0.0,72.4,8466,0,8489,2982,133,0.5,10,5,9999,99999,9,999999999,0.0,999,999,99
3025,2,9,14,0,*?*?*?*?*?*?*?*?*?*?*?*?*?*?*?*?*?*?*?*?*?*?,9.8,5.5,75,101649,365,1406,323,57.2,0.0,57.2,6675,0,6691,2297,127,0.5,10,5,9999,99999,9,999999999,0.0,999,999,99
3025,2,9,15,0,*?*?*?*?*?*?*?*?*?*?*?*?*?*?*?*?*?*?*?*?*?*?,9.9,5.5,74,101649,242,1403,324,33.2,0.0,33.2,3889,0,3895,1293,120,1.0,10,5,9999,99999,9,999999999,0.0,999,999,99
3025,2,9,16,0,*?*?*?*?*?*?*?*?*?*?*?*?*?*?*?*?*?*?*?*?*?*?,9.7,5.8,77,101649,83,1397,323,2.1,0.0,2.1,282,-0,281,87,113,0.5,10,5,9999,99999,9,999999999,0.0,999,999,99
3025,2,9,17,0,*?*?*?*?*?*?*?*?*?*?*?*?*?*?*?*?*?*?*?*?*?*?,9.1,5.0,76,101649,0,-0,320,0.0,-0.0,0.0,0,0,0,0,107,0.5,10,5,9999,99999,9,999999999,0.0,999,999,99
3025,2,9,18,0,*?*?*?*?*?*?*?*?*?*?*?*?*?*?*?*?*?*?*?*?*?*?,7.9,4.5,79,101649,0,-0,315,0.0,-0.0,0.0,0,0,0,0,100,0.5,10,5,9999,99999,9,999999999,0.0,999,999,99
3025,2,9,19,0,*?*?*?*?*?*?*?*?*?*?*?*?*?*?*?*?*?*?*?*?*?*?,7.3,4.5,83,101649,0,-0,312,0.0,-0.0,0.0,0,0,0,0,100,0.0,10,5,9999,99999,9,999999999,0.0,999,999,99
3025,2,9,20,0,*?*?*?*?*?*?*?*?*?*?*?*?*?*?*?*?*?*?*?*?*?*?,6.8,4.3,84,101649,0,-0,310,0.0,-0.0,0.0,0,0,0,0,100,1.0,10,5,9999,99999,9,999999999,0.0,999,999,99
3025,2,9,21,0,*?*?*?*?*?*?*?*?*?*?*?*?*?*?*?*?*?*?*?*?*?*?,6.8,5.0,89,101649,0,-0,310,0.0,-0.0,0.0,0,0,0,0,100,1.0,10,5,9999,99999,9,999999999,0.0,999,999,99
3025,2,9,22,0,*?*?*?*?*?*?*?*?*?*?*?*?*?*?*?*?*?*?*?*?*?*?,6.8,5.3,91,101649,0,-0,310,0.0,-0.0,0.0,0,0,0,0,100,0.5,10,5,9999,99999,9,999999999,0.0,999,999,99
3025,2,9,23,0,*?*?*?*?*?*?*?*?*?*?*?*?*?*?*?*?*?*?*?*?*?*?,6.2,5.0,93,101649,0,-0,307,0.0,-0.0,0.0,0,0,0,0,100,1.5,10,5,9999,99999,9,999999999,0.0,999,999,99
3025,2,9,24,0,*?*?*?*?*?*?*?*?*?*?*?*?*?*?*?*?*?*?*?*?*?*?,4.6,1.9,84,101649,0,-0,301,0.0,-0.0,0.0,0,0,0,0,170,0.0,10,5,9999,99999,9,999999999,0.0,999,999,99
3025,2,10,1,0,*?*?*?*?*?*?*?*?*?*?*?*?*?*?*?*?*?*?*?*?*?*?,5.5,4.6,95,99940.8,0,-0,304,0.0,-0.0,0.0,0,0,0,0,93,1.0,10,5,9999,99999,9,999999999,0.0,999,999,99
3025,2,10,2,0,*?*?*?*?*?*?*?*?*?*?*?*?*?*?*?*?*?*?*?*?*?*?,5.5,4.5,94,99940.8,0,-0,304,0.0,-0.0,0.0,0,0,0,0,87,1.0,10,5,9999,99999,9,999999999,0.0,999,999,99
3025,2,10,3,0,*?*?*?*?*?*?*?*?*?*?*?*?*?*?*?*?*?*?*?*?*?*?,4.8,4.3,97,99940.8,0,-0,301,0.0,-0.0,0.0,0,0,0,0,80,0.0,10,5,9999,99999,9,999999999,0.0,999,999,99
3025,2,10,4,0,*?*?*?*?*?*?*?*?*?*?*?*?*?*?*?*?*?*?*?*?*?*?,3.9,3.9,100,99940.8,0,-0,297,0.0,-0.0,0.0,0,0,0,0,73,1.0,10,5,9999,99999,9,999999999,0.0,999,999,99
3025,2,10,5,0,*?*?*?*?*?*?*?*?*?*?*?*?*?*?*?*?*?*?*?*?*?*?,3.0,3.0,100,99940.8,0,-0,294,0.0,-0.0,0.0,0,0,0,0,67,0.5,10,5,9999,99999,9,999999999,0.0,999,999,99
3025,2,10,6,0,*?*?*?*?*?*?*?*?*?*?*?*?*?*?*?*?*?*?*?*?*?*?,3.7,3.8,100,99940.8,0,-0,296,0.0,-0.0,0.0,0,0,0,0,60,1.0,10,5,9999,99999,9,999999999,0.0,999,999,99
3025,2,10,7,0,*?*?*?*?*?*?*?*?*?*?*?*?*?*?*?*?*?*?*?*?*?*?,4.4,4.5,100,99940.8,0,-0,299,0.0,-0.0,0.0,0,0,0,0,65,0.5,10,5,9999,99999,9,999999999,0.0,999,999,99
3025,2,10,8,0,*?*?*?*?*?*?*?*?*?*?*?*?*?*?*?*?*?*?*?*?*?*?,4.3,3.8,98,99940.8,103,1409,299,5.9,0.0,5.9,735,-0,734,237,70,0.5,10,5,9999,99999,9,999999999,0.0,999,999,99
3025,2,10,9,0,*?*?*?*?*?*?*?*?*?*?*?*?*?*?*?*?*?*?*?*?*?*?,5.4,3.9,91,99940.8,259,1402,304,36.6,0.0,36.6,4279,0,4286,1429,75,0.5,10,5,9999,99999,9,999999999,0.0,999,999,99
3025,2,10,10,0,*?*?*?*?*?*?*?*?*?*?*?*?*?*?*?*?*?*?*?*?*?*?,6.6,4.5,87,99940.8,379,1403,304,104.3,51.4,90.4,11444,4525,10225,2418,80,0.0,9,5,9999,99999,9,999999999,0.0,999,999,99
3025,2,10,11,0,*?*?*?*?*?*?*?*?*?*?*?*?*?*?*?*?*?*?*?*?*?*?,8.9,6.7,87,99940.8,453,1402,311,171.7,134.0,128.5,18714,12480,14684,2898,85,0.5,8,4,9999,99999,9,999999999,0.0,999,999,99
3025,2,10,12,0,*?*?*?*?*?*?*?*?*?*?*?*?*?*?*?*?*?*?*?*?*?*?,9.8,6.7,82,99940.8,477,1402,315,182.6,135.2,136.6,19899,12787,15588,3105,90,1.0,8,4,9999,99999,9,999999999,0.0,999,999,99
3025,2,10,13,0,*?*?*?*?*?*?*?*?*?*?*?*?*?*?*?*?*?*?*?*?*?*?,10.0,6.1,77,99940.8,450,1404,315,170.1,133.7,127.2,18533,12431,14546,2866,88,0.5,8,4,9999,99999,9,999999999,0.0,999,999,99
3025,2,10,14,0,*?*?*?*?*?*?*?*?*?*?*?*?*?*?*?*?*?*?*?*?*?*?,9.8,5.1,73,99940.8,372,1404,319,101.8,51.1,88.3,11177,4482,9988,2356,87,0.5,9,5,9999,99999,9,999999999,0.0,999,999,99
3025,2,10,15,0,*?*?*?*?*?*?*?*?*?*?*?*?*?*?*?*?*?*?*?*?*?*?,9.9,6.7,81,99940.8,249,1402,319,60.1,45.0,52.1,6651,3353,6151,1112,85,1.0,9,5,9999,99999,9,999999999,0.0,999,999,99
3025,2,10,16,0,*?*?*?*?*?*?*?*?*?*?*?*?*?*?*?*?*?*?*?*?*?*?,9.9,7.0,82,99940.8,90,1398,319,6.1,12.5,5.3,718,438,754,80,83,0.5,9,5,9999,99999,9,999999999,0.0,999,999,99
3025,2,10,17,0,*?*?*?*?*?*?*?*?*?*?*?*?*?*?*?*?*?*?*?*?*?*?,8.9,6.9,88,99940.8,0,-0,319,0.0,-0.0,0.0,0,0,0,0,82,0.5,10,5,9999,99999,9,999999999,0.0,999,999,99
3025,2,10,18,0,*?*?*?*?*?*?*?*?*?*?*?*?*?*?*?*?*?*?*?*?*?*?,7.2,6.4,95,99940.8,0,-0,311,0.0,-0.0,0.0,0,0,0,0,80,0.5,10,5,9999,99999,9,999999999,0.0,999,999,99
3025,2,10,19,0,*?*?*?*?*?*?*?*?*?*?*?*?*?*?*?*?*?*?*?*?*?*?,6.4,5.9,97,99940.8,0,-0,308,0.0,-0.0,0.0,0,0,0,0,82,0.0,10,5,9999,99999,9,999999999,0.0,999,999,99
3025,2,10,20,0,*?*?*?*?*?*?*?*?*?*?*?*?*?*?*?*?*?*?*?*?*?*?,6.2,4.6,90,99940.8,0,-0,307,0.0,-0.0,0.0,0,0,0,0,83,1.0,10,5,9999,99999,9,999999999,0.0,999,999,99
3025,2,10,21,0,*?*?*?*?*?*?*?*?*?*?*?*?*?*?*?*?*?*?*?*?*?*?,6.0,4.3,89,99940.8,0,-0,306,0.0,-0.0,0.0,0,0,0,0,85,1.0,10,5,9999,99999,9,999999999,0.0,999,999,99
3025,2,10,22,0,*?*?*?*?*?*?*?*?*?*?*?*?*?*?*?*?*?*?*?*?*?*?,5.0,3.4,91,99940.8,0,-0,302,0.0,-0.0,0.0,0,0,0,0,87,0.5,10,5,9999,99999,9,999999999,0.0,999,999,99
3025,2,10,23,0,*?*?*?*?*?*?*?*?*?*?*?*?*?*?*?*?*?*?*?*?*?*?,4.9,3.8,93,99940.8,0,-0,302,0.0,-0.0,0.0,0,0,0,0,88,1.5,10,5,9999,99999,9,999999999,0.0,999,999,99
3025,2,10,24,0,*?*?*?*?*?*?*?*?*?*?*?*?*?*?*?*?*?*?*?*?*?*?,5.6,4.8,95,99940.8,0,-0,304,0.0,-0.0,0.0,0,0,0,0,100,0.0,10,5,9999,99999,9,999999999,0.0,999,999,99
3025,2,11,1,0,*?*?*?*?*?*?*?*?*?*?*?*?*?*?*?*?*?*?*?*?*?*?,5.1,2.7,84,100555,0,-0,303,0.0,-0.0,0.0,0,0,0,0,88,1.0,10,5,9999,99999,9,999999999,0.0,999,999,99
3025,2,11,2,0,*?*?*?*?*?*?*?*?*?*?*?*?*?*?*?*?*?*?*?*?*?*?,5.2,1.9,80,100555,0,-0,303,0.0,-0.0,0.0,0,0,0,0,87,1.0,10,5,9999,99999,9,999999999,0.0,999,999,99
3025,2,11,3,0,*?*?*?*?*?*?*?*?*?*?*?*?*?*?*?*?*?*?*?*?*?*?,4.8,2.1,83,100555,0,-0,301,0.0,-0.0,0.0,0,0,0,0,85,0.0,10,5,9999,99999,9,999999999,0.0,999,999,99
3025,2,11,4,0,*?*?*?*?*?*?*?*?*?*?*?*?*?*?*?*?*?*?*?*?*?*?,5.0,3.2,88,100555,0,-0,302,0.0,-0.0,0.0,0,0,0,0,83,1.0,10,5,9999,99999,9,999999999,0.0,999,999,99
3025,2,11,5,0,*?*?*?*?*?*?*?*?*?*?*?*?*?*?*?*?*?*?*?*?*?*?,4.8,3.2,90,100555,0,-0,301,0.0,-0.0,0.0,0,0,0,0,82,0.5,10,5,9999,99999,9,999999999,0.0,999,999,99
3025,2,11,6,0,*?*?*?*?*?*?*?*?*?*?*?*?*?*?*?*?*?*?*?*?*?*?,4.6,2.9,89,100555,0,-0,300,0.0,-0.0,0.0,0,0,0,0,80,1.0,10,5,9999,99999,9,999999999,0.0,999,999,99
3025,2,11,7,0,*?*?*?*?*?*?*?*?*?*?*?*?*?*?*?*?*?*?*?*?*?*?,3.9,1.7,86,100555,0,-0,298,0.0,-0.0,0.0,0,0,0,0,82,0.5,10,5,9999,99999,9,999999999,0.0,999,999,99
3025,2,11,8,0,*?*?*?*?*?*?*?*?*?*?*?*?*?*?*?*?*?*?*?*?*?*?,3.3,1.5,89,100555,110,1409,290,12.6,21.5,10.9,1462,1060,1376,226,83,0.5,9,5,9999,99999,9,999999999,0.0,999,999,99
3025,2,11,9,0,*?*?*?*?*?*?*?*?*?*?*?*?*?*?*?*?*?*?*?*?*?*?,5.0,2.9,86,100555,266,1400,297,66.0,46.2,57.2,7291,3547,6733,1226,85,0.5,9,5,9999,99999,9,999999999,0.0,999,999,99
3025,2,11,10,0,*?*?*?*?*?*?*?*?*?*?*?*?*?*?*?*?*?*?*?*?*?*?,6.7,4.3,85,100555,386,1402,305,106.8,51.6,92.6,11722,4569,10471,2483,87,0.0,9,5,9999,99999,9,999999999,0.0,999,999,99
3025,2,11,11,0,*?*?*?*?*?*?*?*?*?*?*?*?*?*?*?*?*?*?*?*?*?*?,8.6,5.0,78,100555,461,1404,318,76.1,0.0,76.1,8901,0,8926,3153,88,0.5,10,5,9999,99999,9,999999999,0.0,999,999,99
3025,2,11,12,0,*?*?*?*?*?*?*?*?*?*?*?*?*?*?*?*?*?*?*?*?*?*?,9.2,5.1,76,100555,485,1403,320,80.8,0.0,80.8,9463,0,9489,3377,90,1.0,10,5,9999,99999,9,999999999,0.0,999,999,99
3025,2,11,13,0,*?*?*?*?*?*?*?*?*?*?*?*?*?*?*?*?*?*?*?*?*?*?,9.5,4.6,72,100555,457,1403,322,75.4,0.0,75.4,8814,0,8839,3119,92,0.5,10,5,9999,99999,9,999999999,0.0,999,999,99
3025,2,11,14,0,*?*?*?*?*?*?*?*?*?*?*?*?*?*?*?*?*?*?*?*?*?*?,9.3,5.8,79,100555,379,1402,321,60.1,0.0,60.1,7013,0,7030,2423,93,0.5,10,5,9999,99999,9,999999999,0.0,999,999,99
3025,2,11,15,0,*?*?*?*?*?*?*?*?*?*?*?*?*?*?*?*?*?*?*?*?*?*?,9.3,6.2,81,100555,256,1401,321,36.0,0.0,36.0,4215,0,4223,1407,95,1.0,10,5,9999,99999,9,999999999,0.0,999,999,99
3025,2,11,16,0,*?*?*?*?*?*?*?*?*?*?*?*?*?*?*?*?*?*?*?*?*?*?,9.5,6.9,84,100555,97,1398,321,4.9,0.0,4.9,615,-0,614,197,97,0.5,10,5,9999,99999,9,999999999,0.0,999,999,99
3025,2,11,17,0,*?*?*?*?*?*?*?*?*?*?*?*?*?*?*?*?*?*?*?*?*?*?,8.3,6.1,86,100555,0,-0,316,0.0,-0.0,0.0,0,0,0,0,98,0.5,10,5,9999,99999,9,999999999,0.0,999,999,99
3025,2,11,18,0,*?*?*?*?*?*?*?*?*?*?*?*?*?*?*?*?*?*?*?*?*?*?,7.3,5.8,91,100555,0,-0,312,0.0,-0.0,0.0,0,0,0,0,100,0.5,10,5,9999,99999,9,999999999,0.0,999,999,99
3025,2,11,19,0,*?*?*?*?*?*?*?*?*?*?*?*?*?*?*?*?*?*?*?*?*?*?,5.9,5.8,100,100555,0,-0,306,0.0,-0.0,0.0,0,0,0,0,100,0.0,10,5,9999,99999,9,999999999,0.0,999,999,99
3025,2,11,20,0,*?*?*?*?*?*?*?*?*?*?*?*?*?*?*?*?*?*?*?*?*?*?,5.8,5.8,100,100555,0,-0,305,0.0,-0.0,0.0,0,0,0,0,100,1.0,10,5,9999,99999,9,999999999,0.0,999,999,99
3025,2,11,21,0,*?*?*?*?*?*?*?*?*?*?*?*?*?*?*?*?*?*?*?*?*?*?,6.1,5.0,93,100555,0,-0,307,0.0,-0.0,0.0,0,0,0,0,100,1.0,10,5,9999,99999,9,999999999,0.0,999,999,99
3025,2,11,22,0,*?*?*?*?*?*?*?*?*?*?*?*?*?*?*?*?*?*?*?*?*?*?,5.5,5.5,100,100555,0,-0,304,0.0,-0.0,0.0,0,0,0,0,100,0.5,10,5,9999,99999,9,999999999,0.0,999,999,99
3025,2,11,23,0,*?*?*?*?*?*?*?*?*?*?*?*?*?*?*?*?*?*?*?*?*?*?,5.0,4.6,98,100555,0,-0,302,0.0,-0.0,0.0,0,0,0,0,100,1.5,10,5,9999,99999,9,999999999,0.0,999,999,99
3025,2,11,24,0,*?*?*?*?*?*?*?*?*?*?*?*?*?*?*?*?*?*?*?*?*?*?,4.9,3.2,89,100555,0,-0,302,0.0,-0.0,0.0,0,0,0,0,90,0.0,10,5,9999,99999,9,999999999,0.0,999,999,99
3025,2,12,1,0,*?*?*?*?*?*?*?*?*?*?*?*?*?*?*?*?*?*?*?*?*?*?,4.3,3.4,94,101715,0,-0,299,0.0,-0.0,0.0,0,0,0,0,100,1.0,10,5,9999,99999,9,999999999,0.0,999,999,99
3025,2,12,2,0,*?*?*?*?*?*?*?*?*?*?*?*?*?*?*?*?*?*?*?*?*?*?,4.2,2.9,90,101715,0,-0,299,0.0,-0.0,0.0,0,0,0,0,100,1.0,10,5,9999,99999,9,999999999,0.0,999,999,99
3025,2,12,3,0,*?*?*?*?*?*?*?*?*?*?*?*?*?*?*?*?*?*?*?*?*?*?,4.5,2.5,87,101715,0,-0,300,0.0,-0.0,0.0,0,0,0,0,100,0.0,10,5,9999,99999,9,999999999,0.0,999,999,99
3025,2,12,4,0,*?*?*?*?*?*?*?*?*?*?*?*?*?*?*?*?*?*?*?*?*?*?,3.7,1.5,86,101715,0,-0,297,0.0,-0.0,0.0,0,0,0,0,100,1.0,10,5,9999,99999,9,999999999,0.0,999,999,99
3025,2,12,5,0,*?*?*?*?*?*?*?*?*?*?*?*?*?*?*?*?*?*?*?*?*?*?,3.6,-0.6,73,101715,0,-0,297,0.0,-0.0,0.0,0,0,0,0,100,0.5,10,5,9999,99999,9,999999999,0.0,999,999,99
3025,2,12,6,0,*?*?*?*?*?*?*?*?*?*?*?*?*?*?*?*?*?*?*?*?*?*?,3.9,-1.5,67,101715,0,-0,298,0.0,-0.0,0.0,0,0,0,0,100,1.0,10,5,9999,99999,9,999999999,0.0,999,999,99
3025,2,12,7,0,*?*?*?*?*?*?*?*?*?*?*?*?*?*?*?*?*?*?*?*?*?*?,3.7,-0.6,73,101715,0,-0,297,0.0,-0.0,0.0,0,0,0,0,107,0.5,10,5,9999,99999,9,999999999,0.0,999,999,99
3025,2,12,8,0,*?*?*?*?*?*?*?*?*?*?*?*?*?*?*?*?*?*?*?*?*?*?,3.3,-0.8,74,101715,117,1407,285,19.9,60.4,14.9,2221,2556,1959,244,113,0.5,8,4,9999,99999,9,999999999,0.0,999,999,99
3025,2,12,9,0,*?*?*?*?*?*?*?*?*?*?*?*?*?*?*?*?*?*?*?*?*?*?,4.2,0.2,75,101715,274,1404,289,90.8,117.2,67.9,9939,9073,7902,1458,120,0.5,8,4,9999,99999,9,999999999,0.0,999,999,99
3025,2,12,10,0,*?*?*?*?*?*?*?*?*?*?*?*?*?*?*?*?*?*?*?*?*?*?,5.0,1.5,78,101715,394,1404,293,144.9,130.1,108.4,15799,11597,12449,2402,127,0.0,8,4,9999,99999,9,999999999,0.0,999,999,99
3025,2,12,11,0,*?*?*?*?*?*?*?*?*?*?*?*?*?*?*?*?*?*?*?*?*?*?,6.5,3.6,82,101715,468,1402,299,178.6,134.8,133.6,19459,12676,15253,3027,133,0.5,8,4,9999,99999,9,999999999,0.0,999,999,99
3025,2,12,12,0,*?*?*?*?*?*?*?*?*?*?*?*?*?*?*?*?*?*?*?*?*?*?,6.5,3.0,78,101715,492,1401,299,189.5,136.0,141.7,20647,12967,16157,3238,140,1.0,8,4,9999,99999,9,999999999,0.0,999,999,99
3025,2,12,13,0,*?*?*?*?*?*?*?*?*?*?*?*?*?*?*?*?*?*?*?*?*?*?,6.6,2.1,73,101715,464,1401,304,133.5,53.6,115.7,14656,4958,13070,3200,140,0.5,9,5,9999,99999,9,999999999,0.0,999,999,99
3025,2,12,14,0,*?*?*?*?*?*?*?*?*?*?*?*?*?*?*?*?*?*?*?*?*?*?,6.5,2.1,73,101715,386,1401,304,106.9,51.6,92.7,11734,4571,10481,2486,140,0.5,9,5,9999,99999,9,999999999,0.0,999,999,99
3025,2,12,15,0,*?*?*?*?*?*?*?*?*?*?*?*?*?*?*?*?*?*?*?*?*?*?,6.2,2.9,79,101715,264,1404,303,65.1,46.1,56.4,7191,3518,6642,1208,140,1.0,9,5,9999,99999,9,999999999,0.0,999,999,99
3025,2,12,16,0,*?*?*?*?*?*?*?*?*?*?*?*?*?*?*?*?*?*?*?*?*?*?,6.3,2.7,77,101715,104,1397,298,14.4,48.7,10.8,1635,2116,1681,180,140,0.5,8,4,9999,99999,9,999999999,0.0,999,999,99
3025,2,12,17,0,*?*?*?*?*?*?*?*?*?*?*?*?*?*?*?*?*?*?*?*?*?*?,5.8,3.4,85,101715,0,-0,306,0.0,-0.0,0.0,0,0,0,0,140,0.5,10,5,9999,99999,9,999999999,0.0,999,999,99
3025,2,12,18,0,*?*?*?*?*?*?*?*?*?*?*?*?*?*?*?*?*?*?*?*?*?*?,5.2,4.1,93,101715,0,-0,303,0.0,-0.0,0.0,0,0,0,0,140,0.5,10,5,9999,99999,9,999999999,0.0,999,999,99
3025,2,12,19,0,*?*?*?*?*?*?*?*?*?*?*?*?*?*?*?*?*?*?*?*?*?*?,5.7,3.4,85,101715,0,-0,305,0.0,-0.0,0.0,0,0,0,0,138,0.0,10,5,9999,99999,9,999999999,0.0,999,999,99
3025,2,12,20,0,*?*?*?*?*?*?*?*?*?*?*?*?*?*?*?*?*?*?*?*?*?*?,4.8,3.2,89,101715,0,-0,301,0.0,-0.0,0.0,0,0,0,0,137,1.0,10,5,9999,99999,9,999999999,0.0,999,999,99
3025,2,12,21,0,*?*?*?*?*?*?*?*?*?*?*?*?*?*?*?*?*?*?*?*?*?*?,4.4,2.9,89,101715,0,-0,300,0.0,-0.0,0.0,0,0,0,0,135,1.0,10,5,9999,99999,9,999999999,0.0,999,999,99
3025,2,12,22,0,*?*?*?*?*?*?*?*?*?*?*?*?*?*?*?*?*?*?*?*?*?*?,4.8,2.9,87,101715,0,-0,301,0.0,-0.0,0.0,0,0,0,0,133,0.5,10,5,9999,99999,9,999999999,0.0,999,999,99
3025,2,12,23,0,*?*?*?*?*?*?*?*?*?*?*?*?*?*?*?*?*?*?*?*?*?*?,4.3,2.5,87,101715,0,-0,299,0.0,-0.0,0.0,0,0,0,0,132,1.5,10,5,9999,99999,9,999999999,0.0,999,999,99
3025,2,12,24,0,*?*?*?*?*?*?*?*?*?*?*?*?*?*?*?*?*?*?*?*?*?*?,4.6,4.1,96,101715,0,-0,300,0.0,-0.0,0.0,0,0,0,0,100,0.0,10,5,9999,99999,9,999999999,0.0,999,999,99
3025,2,13,1,0,*?*?*?*?*?*?*?*?*?*?*?*?*?*?*?*?*?*?*?*?*?*?,3.6,1.0,83,100918,0,-0,296,0.0,-0.0,0.0,0,0,0,0,137,1.0,10,5,9999,99999,9,999999999,0.0,999,999,99
3025,2,13,2,0,*?*?*?*?*?*?*?*?*?*?*?*?*?*?*?*?*?*?*?*?*?*?,3.5,0.4,80,100918,0,-0,296,0.0,-0.0,0.0,0,0,0,0,143,1.0,10,5,9999,99999,9,999999999,0.0,999,999,99
3025,2,13,3,0,*?*?*?*?*?*?*?*?*?*?*?*?*?*?*?*?*?*?*?*?*?*?,2.7,0.4,85,100918,0,-0,293,0.0,-0.0,0.0,0,0,0,0,150,0.0,10,5,9999,99999,9,999999999,0.0,999,999,99
3025,2,13,4,0,*?*?*?*?*?*?*?*?*?*?*?*?*?*?*?*?*?*?*?*?*?*?,3.2,0.4,82,100918,0,-0,295,0.0,-0.0,0.0,0,0,0,0,157,1.0,10,5,9999,99999,9,999999999,0.0,999,999,99
3025,2,13,5,0,*?*?*?*?*?*?*?*?*?*?*?*?*?*?*?*?*?*?*?*?*?*?,2.9,0.2,83,100918,0,-0,294,0.0,-0.0,0.0,0,0,0,0,163,0.5,10,5,9999,99999,9,999999999,0.0,999,999,99
3025,2,13,6,0,*?*?*?*?*?*?*?*?*?*?*?*?*?*?*?*?*?*?*?*?*?*?,2.7,-0.2,81,100918,0,-0,293,0.0,-0.0,0.0,0,0,0,0,170,1.0,10,5,9999,99999,9,999999999,0.0,999,999,99
3025,2,13,7,0,*?*?*?*?*?*?*?*?*?*?*?*?*?*?*?*?*?*?*?*?*?*?,2.5,0.2,85,100918,0,-0,287,0.0,-0.0,0.0,0,0,0,0,168,0.5,9,5,9999,99999,9,999999999,0.0,999,999,99
3025,2,13,8,0,*?*?*?*?*?*?*?*?*?*?*?*?*?*?*?*?*?*?*?*?*?*?,2.7,0.4,84,100918,124,1404,288,17.5,26.3,15.2,2002,1385,1878,315,167,0.5,9,5,9999,99999,9,999999999,0.0,999,999,99
3025,2,13,9,0,*?*?*?*?*?*?*?*?*?*?*?*?*?*?*?*?*?*?*?*?*?*?,3.0,-0.0,80,100918,281,1402,279,111.3,198.1,71.6,11792,14863,8511,1354,165,0.5,7,4,9999,99999,9,999999999,0.0,999,999,99
3025,2,13,10,0,*?*?*?*?*?*?*?*?*?*?*?*?*?*?*?*?*?*?*?*?*?*?,3.9,1.3,82,100918,401,1402,273,207.3,380.4,98.5,21611,32990,12586,1838,163,0.0,5,3,9999,99999,9,999999999,0.0,999,999,99
3025,2,13,11,0,*?*?*?*?*?*?*?*?*?*?*?*?*?*?*?*?*?*?*?*?*?*?,4.0,0.6,79,100918,476,1403,278,238.6,315.0,131.7,25365,29653,15230,2666,162,0.5,6,3,9999,99999,9,999999999,0.0,999,999,99
3025,2,13,12,0,*?*?*?*?*?*?*?*?*?*?*?*?*?*?*?*?*?*?*?*?*?*?,4.5,0.6,76,100918,500,1402,290,192.9,136.4,144.3,21028,13055,16447,3306,160,1.0,8,4,9999,99999,9,999999999,0.0,999,999,99
3025,2,13,13,0,*?*?*?*?*?*?*?*?*?*?*?*?*?*?*?*?*?*?*?*?*?*?,4.3,1.0,79,100918,472,1402,294,136.1,53.8,118.0,14943,4990,13325,3273,162,0.5,9,5,9999,99999,9,999999999,0.0,999,999,99
3025,2,13,14,0,*?*?*?*?*?*?*?*?*?*?*?*?*?*?*?*?*?*?*?*?*?*?,4.6,0.8,77,100918,394,1402,286,171.4,217.9,110.2,18130,19131,12825,2185,163,0.5,7,4,9999,99999,9,999999999,0.0,999,999,99
3025,2,13,15,0,*?*?*?*?*?*?*?*?*?*?*?*?*?*?*?*?*?*?*?*?*?*?,4.5,1.9,83,100918,271,1403,291,89.6,116.8,67.0,9805,9000,7797,1437,165,1.0,8,4,9999,99999,9,999999999,0.0,999,999,99
3025,2,13,16,0,*?*?*?*?*?*?*?*?*?*?*?*?*?*?*?*?*?*?*?*?*?*?,4.0,1.5,84,100918,111,1396,293,13.3,22.2,11.5,1537,1107,1445,238,167,0.5,9,5,9999,99999,9,999999999,0.0,999,999,99
3025,2,13,17,0,*?*?*?*?*?*?*?*?*?*?*?*?*?*?*?*?*?*?*?*?*?*?,3.9,0.6,79,100918,0,-0,298,0.0,-0.0,0.0,0,0,0,0,168,0.5,10,5,9999,99999,9,999999999,0.0,999,999,99
3025,2,13,18,0,*?*?*?*?*?*?*?*?*?*?*?*?*?*?*?*?*?*?*?*?*?*?,4.5,1.5,81,100918,0,-0,300,0.0,-0.0,0.0,0,0,0,0,170,0.5,10,5,9999,99999,9,999999999,0.0,999,999,99
3025,2,13,19,0,*?*?*?*?*?*?*?*?*?*?*?*?*?*?*?*?*?*?*?*?*?*?,3.9,1.3,83,100918,0,-0,298,0.0,-0.0,0.0,0,0,0,0,178,0.0,10,5,9999,99999,9,999999999,0.0,999,999,99
3025,2,13,20,0,*?*?*?*?*?*?*?*?*?*?*?*?*?*?*?*?*?*?*?*?*?*?,3.4,0.6,82,100918,0,-0,296,0.0,-0.0,0.0,0,0,0,0,187,1.0,10,5,9999,99999,9,999999999,0.0,999,999,99
3025,2,13,21,0,*?*?*?*?*?*?*?*?*?*?*?*?*?*?*?*?*?*?*?*?*?*?,2.7,-0.0,82,100918,0,-0,293,0.0,-0.0,0.0,0,0,0,0,195,1.0,10,5,9999,99999,9,999999999,0.0,999,999,99
3025,2,13,22,0,*?*?*?*?*?*?*?*?*?*?*?*?*?*?*?*?*?*?*?*?*?*?,3.0,-0.4,78,100918,0,-0,294,0.0,-0.0,0.0,0,0,0,0,203,0.5,10,5,9999,99999,9,999999999,0.0,999,999,99
3025,2,13,23,0,*?*?*?*?*?*?*?*?*?*?*?*?*?*?*?*?*?*?*?*?*?*?,2.5,-1.7,73,100918,0,-0,292,0.0,-0.0,0.0,0,0,0,0,212,1.5,10,5,9999,99999,9,999999999,0.0,999,999,99
3025,2,13,24,0,*?*?*?*?*?*?*?*?*?*?*?*?*?*?*?*?*?*?*?*?*?*?,3.9,1.7,86,100918,0,-0,298,0.0,-0.0,0.0,0,0,0,0,130,0.0,10,5,9999,99999,9,999999999,0.0,999,999,99
3025,2,14,1,0,*?*?*?*?*?*?*?*?*?*?*?*?*?*?*?*?*?*?*?*?*?*?,0.2,-3.4,73,100522,0,-0,283,0.0,-0.0,0.0,0,0,0,0,220,1.0,10,5,9999,99999,9,999999999,0.0,999,999,99
3025,2,14,2,0,*?*?*?*?*?*?*?*?*?*?*?*?*?*?*?*?*?*?*?*?*?*?,-0.7,-4.5,73,100522,0,-0,279,0.0,-0.0,0.0,0,0,0,0,220,1.0,10,5,9999,99999,9,999999999,0.0,999,999,99
3025,2,14,3,0,*?*?*?*?*?*?*?*?*?*?*?*?*?*?*?*?*?*?*?*?*?*?,-1.2,-5.0,72,100522,0,-0,277,0.0,-0.0,0.0,0,0,0,0,220,0.0,10,5,9999,99999,9,999999999,0.0,999,999,99
3025,2,14,4,0,*?*?*?*?*?*?*?*?*?*?*?*?*?*?*?*?*?*?*?*?*?*?,-1.5,-5.0,75,100522,0,-0,276,0.0,-0.0,0.0,0,0,0,0,220,1.0,10,5,9999,99999,9,999999999,0.0,999,999,99
3025,2,14,5,0,*?*?*?*?*?*?*?*?*?*?*?*?*?*?*?*?*?*?*?*?*?*?,-1.2,-2.9,86,100522,0,-0,277,0.0,-0.0,0.0,0,0,0,0,220,0.5,10,5,9999,99999,9,999999999,0.0,999,999,99
3025,2,14,6,0,*?*?*?*?*?*?*?*?*?*?*?*?*?*?*?*?*?*?*?*?*?*?,-1.4,-2.4,92,100522,0,-0,276,0.0,-0.0,0.0,0,0,0,0,220,1.0,10,5,9999,99999,9,999999999,0.0,999,999,99
3025,2,14,7,0,*?*?*?*?*?*?*?*?*?*?*?*?*?*?*?*?*?*?*?*?*?*?,-1.6,-2.4,94,100522,0,-0,270,0.0,-0.0,0.0,0,0,0,0,225,0.5,9,5,9999,99999,9,999999999,0.0,999,999,99
3025,2,14,8,0,*?*?*?*?*?*?*?*?*?*?*?*?*?*?*?*?*?*?*?*?*?*?,-1.9,-3.1,90,100522,131,1400,258,31.3,119.5,20.1,3410,5927,2925,346,230,0.5,7,4,9999,99999,9,999999999,0.0,999,999,99
3025,2,14,9,0,*?*?*?*?*?*?*?*?*?*?*?*?*?*?*?*?*?*?*?*?*?*?,-0.7,-3.1,81,100522,288,1399,252,136.3,347.7,64.8,14284,26377,8548,1173,235,0.5,5,3,9999,99999,9,999999999,0.0,999,999,99
3025,2,14,10,0,*?*?*?*?*?*?*?*?*?*?*?*?*?*?*?*?*?*?*?*?*?*?,0.5,-2.4,79,100522,409,1403,257,212.1,381.9,100.8,22116,33348,12858,1885,240,0.0,5,3,9999,99999,9,999999999,0.0,999,999,99
3025,2,14,11,0,*?*?*?*?*?*?*?*?*?*?*?*?*?*?*?*?*?*?*?*?*?*?,2.2,-1.1,78,100522,483,1400,265,259.3,394.7,123.1,27018,36343,15454,2360,245,0.5,5,3,9999,99999,9,999999999,0.0,999,999,99
3025,2,14,12,0,*?*?*?*?*?*?*?*?*?*?*?*?*?*?*?*?*?*?*?*?*?*?,2.4,0.6,87,100522,507,1400,277,232.2,228.9,149.3,24601,21971,17082,3095,250,1.0,7,4,9999,99999,9,999999999,0.0,999,999,99
3025,2,14,13,0,*?*?*?*?*?*?*?*?*?*?*?*?*?*?*?*?*?*?*?*?*?*?,2.3,0.4,87,100522,479,1400,271,240.9,315.5,133.0,25610,29775,15367,2698,248,0.5,6,3,9999,99999,9,999999999,0.0,999,999,99
3025,2,14,14,0,*?*?*?*?*?*?*?*?*?*?*?*?*?*?*?*?*?*?*?*?*?*?,2.5,0.4,86,100522,401,1400,272,194.6,304.5,107.4,20661,26963,12555,2114,247,0.5,6,3,9999,99999,9,999999999,0.0,999,999,99
3025,2,14,15,0,*?*?*?*?*?*?*?*?*?*?*?*?*?*?*?*?*?*?*?*?*?*?,2.3,-0.6,80,100522,278,1401,276,109.8,197.4,70.6,11634,14731,8401,1334,245,1.0,7,4,9999,99999,9,999999999,0.0,999,999,99
3025,2,14,16,0,*?*?*?*?*?*?*?*?*?*?*?*?*?*?*?*?*?*?*?*?*?*?,2.5,-0.8,78,100522,119,1407,282,20.8,62.0,15.6,2317,2661,2041,256,243,0.5,8,4,9999,99999,9,999999999,0.0,999,999,99
3025,2,14,17,0,*?*?*?*?*?*?*?*?*?*?*?*?*?*?*?*?*?*?*?*?*?*?,1.7,-1.9,75,100522,0,-0,289,0.0,-0.0,0.0,0,0,0,0,242,0.5,10,5,9999,99999,9,999999999,0.0,999,999,99
3025,2,14,18,0,*?*?*?*?*?*?*?*?*?*?*?*?*?*?*?*?*?*?*?*?*?*?,1.0,-2.7,74,100522,0,-0,286,0.0,-0.0,0.0,0,0,0,0,240,0.5,10,5,9999,99999,9,999999999,0.0,999,999,99
3025,2,14,19,0,*?*?*?*?*?*?*?*?*?*?*?*?*?*?*?*?*?*?*?*?*?*?,0.6,-3.4,72,100522,0,-0,284,0.0,-0.0,0.0,0,0,0,0,240,0.0,10,5,9999,99999,9,999999999,0.0,999,999,99
3025,2,14,20,0,*?*?*?*?*?*?*?*?*?*?*?*?*?*?*?*?*?*?*?*?*?*?,0.4,-2.7,78,100522,0,-0,283,0.0,-0.0,0.0,0,0,0,0,240,1.0,10,5,9999,99999,9,999999999,0.0,999,999,99
3025,2,14,21,0,*?*?*?*?*?*?*?*?*?*?*?*?*?*?*?*?*?*?*?*?*?*?,-0.5,-2.2,87,100522,0,-0,280,0.0,-0.0,0.0,0,0,0,0,240,1.0,10,5,9999,99999,9,999999999,0.0,999,999,99
3025,2,14,22,0,*?*?*?*?*?*?*?*?*?*?*?*?*?*?*?*?*?*?*?*?*?*?,-0.6,-3.4,79,100522,0,-0,279,0.0,-0.0,0.0,0,0,0,0,240,0.5,10,5,9999,99999,9,999999999,0.0,999,999,99
3025,2,14,23,0,*?*?*?*?*?*?*?*?*?*?*?*?*?*?*?*?*?*?*?*?*?*?,-0.7,-4.2,74,100522,0,-0,279,0.0,-0.0,0.0,0,0,0,0,240,1.5,10,5,9999,99999,9,999999999,0.0,999,999,99
3025,2,14,24,0,*?*?*?*?*?*?*?*?*?*?*?*?*?*?*?*?*?*?*?*?*?*?,1.6,-2.4,72,100522,0,-0,288,0.0,-0.0,0.0,0,0,0,0,220,0.0,10,5,9999,99999,9,999999999,0.0,999,999,99
3025,2,15,1,0,*?*?*?*?*?*?*?*?*?*?*?*?*?*?*?*?*?*?*?*?*?*?,-1.6,-8.0,57,101648,0,-0,276,0.0,-0.0,0.0,0,0,0,0,242,1.0,10,5,9999,99999,9,999999999,0.0,999,999,99
3025,2,15,2,0,*?*?*?*?*?*?*?*?*?*?*?*?*?*?*?*?*?*?*?*?*?*?,-1.8,-10.0,48,101648,0,-0,275,0.0,-0.0,0.0,0,0,0,0,243,1.0,10,5,9999,99999,9,999999999,0.0,999,999,99
3025,2,15,3,0,*?*?*?*?*?*?*?*?*?*?*?*?*?*?*?*?*?*?*?*?*?*?,-2.4,-10.9,47,101648,0,-0,273,0.0,-0.0,0.0,0,0,0,0,245,0.0,10,5,9999,99999,9,999999999,0.0,999,999,99
3025,2,15,4,0,*?*?*?*?*?*?*?*?*?*?*?*?*?*?*?*?*?*?*?*?*?*?,-2.6,-9.6,53,101648,0,-0,272,0.0,-0.0,0.0,0,0,0,0,247,1.0,10,5,9999,99999,9,999999999,0.0,999,999,99
3025,2,15,5,0,*?*?*?*?*?*?*?*?*?*?*?*?*?*?*?*?*?*?*?*?*?*?,-2.8,-10.0,54,101648,0,-0,271,0.0,-0.0,0.0,0,0,0,0,248,0.5,10,5,9999,99999,9,999999999,0.0,999,999,99
3025,2,15,6,0,*?*?*?*?*?*?*?*?*?*?*?*?*?*?*?*?*?*?*?*?*?*?,-3.4,-10.0,55,101648,0,-0,269,0.0,-0.0,0.0,0,0,0,0,250,1.0,10,5,9999,99999,9,999999999,0.0,999,999,99
3025,2,15,7,0,*?*?*?*?*?*?*?*?*?*?*?*?*?*?*?*?*?*?*?*?*?*?,-4.0,-9.2,63,101648,0,-0,260,0.0,-0.0,0.0,0,0,0,0,252,0.5,9,5,9999,99999,9,999999999,0.0,999,999,99
3025,2,15,8,0,*?*?*?*?*?*?*?*?*?*?*?*?*?*?*?*?*?*?*?*?*?*?,-3.5,-8.8,63,101648,138,1396,232,43.3,257.6,17.8,4555,14748,2932,339,253,0.5,4,2,9999,99999,9,999999999,0.0,999,999,99
3025,2,15,9,0,*?*?*?*?*?*?*?*?*?*?*?*?*?*?*?*?*?*?*?*?*?*?,-2.9,-9.2,58,101648,296,1401,210,151.3,501.3,45.4,15744,39514,6967,848,255,0.5,0,0,9999,99999,9,999999999,0.0,999,999,99
3025,2,15,10,0,*?*?*?*?*?*?*?*?*?*?*?*?*?*?*?*?*?*?*?*?*?*?,-1.1,-7.3,58,101648,416,1400,218,232.7,548.2,69.8,24150,48298,10293,1316,257,0.0,0,0,9999,99999,9,999999999,0.0,999,999,99
3025,2,15,11,0,*?*?*?*?*?*?*?*?*?*?*?*?*?*?*?*?*?*?*?*?*?*?,0.4,-6.3,57,101648,491,1401,224,283.2,565.7,85.0,29416,52046,12283,1629,258,0.5,0,0,9999,99999,9,999999999,0.0,999,999,99
3025,2,15,12,0,*?*?*?*?*?*?*?*?*?*?*?*?*?*?*?*?*?*?*?*?*?*?,1.5,-5.6,55,101648,515,1401,229,299.6,570.3,89.9,31125,53052,12912,1735,260,1.0,0,0,9999,99999,9,999999999,0.0,999,999,99
3025,2,15,13,0,*?*?*?*?*?*?*?*?*?*?*?*?*?*?*?*?*?*?*?*?*?*?,1.5,-5.6,55,101648,487,1401,229,280.6,564.9,84.2,29140,51875,12180,1612,253,0.5,0,0,9999,99999,9,999999999,0.0,999,999,99
3025,2,15,14,0,*?*?*?*?*?*?*?*?*?*?*?*?*?*?*?*?*?*?*?*?*?*?,1.8,-6.0,53,101648,409,1402,229,227.6,546.0,68.3,23623,47862,10092,1286,247,0.5,0,0,9999,99999,9,999999999,0.0,999,999,99
3025,2,15,15,0,*?*?*?*?*?*?*?*?*?*?*?*?*?*?*?*?*?*?*?*?*?*?,1.4,-6.3,53,101648,285,1399,282,72.6,47.4,63.0,8010,3750,7386,1355,240,1.0,9,5,9999,99999,9,999999999,0.0,999,999,99
3025,2,15,16,0,*?*?*?*?*?*?*?*?*?*?*?*?*?*?*?*?*?*?*?*?*?*?,1.6,-5.3,56,101648,126,1405,283,18.2,26.9,15.7,2075,1427,1946,327,233,0.5,9,5,9999,99999,9,999999999,0.0,999,999,99
3025,2,15,17,0,*?*?*?*?*?*?*?*?*?*?*?*?*?*?*?*?*?*?*?*?*?*?,0.9,-5.6,58,101648,0,-0,286,0.0,-0.0,0.0,0,0,0,0,227,0.5,10,5,9999,99999,9,999999999,0.0,999,999,99
3025,2,15,18,0,*?*?*?*?*?*?*?*?*?*?*?*?*?*?*?*?*?*?*?*?*?*?,-0.3,-6.6,58,101648,0,-0,281,0.0,-0.0,0.0,0,0,0,0,220,0.5,10,5,9999,99999,9,999999999,0.0,999,999,99
3025,2,15,19,0,*?*?*?*?*?*?*?*?*?*?*?*?*?*?*?*?*?*?*?*?*?*?,-0.6,-6.0,62,101648,0,-0,280,0.0,-0.0,0.0,0,0,0,0,215,0.0,10,5,9999,99999,9,999999999,0.0,999,999,99
3025,2,15,20,0,*?*?*?*?*?*?*?*?*?*?*?*?*?*?*?*?*?*?*?*?*?*?,-1.8,-5.6,71,101648,0,-0,275,0.0,-0.0,0.0,0,0,0,0,210,1.0,10,5,9999,99999,9,999999999,0.0,999,999,99
3025,2,15,21,0,*?*?*?*?*?*?*?*?*?*?*?*?*?*?*?*?*?*?*?*?*?*?,-1.7,-6.0,68,101648,0,-0,275,0.0,-0.0,0.0,0,0,0,0,205,1.0,10,5,9999,99999,9,999999999,0.0,999,999,99
3025,2,15,22,0,*?*?*?*?*?*?*?*?*?*?*?*?*?*?*?*?*?*?*?*?*?*?,-2.2,-6.9,66,101648,0,-0,273,0.0,-0.0,0.0,0,0,0,0,200,0.5,10,5,9999,99999,9,999999999,0.0,999,999,99
3025,2,15,23,0,*?*?*?*?*?*?*?*?*?*?*?*?*?*?*?*?*?*?*?*?*?*?,-2.8,-7.6,64,101648,0,-0,271,0.0,-0.0,0.0,0,0,0,0,195,1.5,10,5,9999,99999,9,999999999,0.0,999,999,99
3025,2,15,24,0,*?*?*?*?*?*?*?*?*?*?*?*?*?*?*?*?*?*?*?*?*?*?,-0.9,-6.0,64,101648,0,-0,279,0.0,-0.0,0.0,0,0,0,0,240,0.0,10,5,9999,99999,9,999999999,0.0,999,999,99
3025,2,16,1,0,*?*?*?*?*?*?*?*?*?*?*?*?*?*?*?*?*?*?*?*?*?*?,-4.4,-6.6,84,101960,0,-0,265,0.0,-0.0,0.0,0,0,0,0,190,1.0,10,5,9999,99999,9,999999999,0.0,999,999,99
3025,2,16,2,0,*?*?*?*?*?*?*?*?*?*?*?*?*?*?*?*?*?*?*?*?*?*?,-4.9,-6.3,90,101960,0,-0,263,0.0,-0.0,0.0,0,0,0,0,190,1.0,10,5,9999,99999,9,999999999,0.0,999,999,99
3025,2,16,3,0,*?*?*?*?*?*?*?*?*?*?*?*?*?*?*?*?*?*?*?*?*?*?,-5.8,-8.8,78,101960,0,-0,259,0.0,-0.0,0.0,0,0,0,0,190,0.0,10,5,9999,99999,9,999999999,0.0,999,999,99
3025,2,16,4,0,*?*?*?*?*?*?*?*?*?*?*?*?*?*?*?*?*?*?*?*?*?*?,-5.9,-10.0,72,101960,0,-0,259,0.0,-0.0,0.0,0,0,0,0,190,1.0,10,5,9999,99999,9,999999999,0.0,999,999,99
3025,2,16,5,0,*?*?*?*?*?*?*?*?*?*?*?*?*?*?*?*?*?*?*?*?*?*?,-6.1,-10.0,72,101960,0,-0,258,0.0,-0.0,0.0,0,0,0,0,190,0.5,10,5,9999,99999,9,999999999,0.0,999,999,99
3025,2,16,6,0,*?*?*?*?*?*?*?*?*?*?*?*?*?*?*?*?*?*?*?*?*?*?,-6.7,-11.9,64,101960,0,-0,256,0.0,-0.0,0.0,0,0,0,0,190,1.0,10,5,9999,99999,9,999999999,0.0,999,999,99
3025,2,16,7,0,*?*?*?*?*?*?*?*?*?*?*?*?*?*?*?*?*?*?*?*?*?*?,-7.3,-10.4,76,101960,0,-0,254,0.0,-0.0,0.0,0,0,0,0,192,0.5,10,5,9999,99999,9,999999999,0.0,999,999,99
3025,2,16,8,0,*?*?*?*?*?*?*?*?*?*?*?*?*?*?*?*?*?*?*?*?*?*?,-5.9,-10.0,70,101960,146,1400,253,25.1,32.0,21.8,2836,1834,2650,454,193,0.5,9,5,9999,99999,9,999999999,0.0,999,999,99
3025,2,16,9,0,*?*?*?*?*?*?*?*?*?*?*?*?*?*?*?*?*?*?*?*?*?*?,-4.5,-8.8,70,101960,304,1402,259,78.9,48.4,68.4,8654,4007,7749,1785,195,0.5,9,5,9999,99999,9,999999999,0.0,999,999,99
3025,2,16,10,0,*?*?*?*?*?*?*?*?*?*?*?*?*?*?*?*?*?*?*?*?*?*?,-2.0,-7.3,64,101960,424,1401,268,119.9,52.7,103.9,13160,4775,11746,2828,197,0.0,9,5,9999,99999,9,999999999,0.0,999,999,99
3025,2,16,11,0,*?*?*?*?*?*?*?*?*?*?*?*?*?*?*?*?*?*?*?*?*?*?,0.4,-6.6,57,101960,499,1401,278,145.4,54.3,126.0,15967,5098,14230,3537,198,0.5,9,5,9999,99999,9,999999999,0.0,999,999,99
3025,2,16,12,0,*?*?*?*?*?*?*?*?*?*?*?*?*?*?*?*?*?*?*?*?*?*?,1.2,-6.6,53,101960,523,1401,287,88.4,0.0,88.4,10370,0,10401,3743,200,1.0,10,5,9999,99999,9,999999999,0.0,999,999,99
3025,2,16,13,0,*?*?*?*?*?*?*?*?*?*?*?*?*?*?*?*?*?*?*?*?*?*?,1.3,-9.2,41,101960,495,1401,288,82.9,0.0,82.9,9710,0,9738,3476,198,0.5,10,5,9999,99999,9,999999999,0.0,999,999,99
3025,2,16,14,0,*?*?*?*?*?*?*?*?*?*?*?*?*?*?*?*?*?*?*?*?*?*?,1.4,-9.6,40,101960,416,1400,282,117.3,52.5,101.7,12870,4736,11488,2757,197,0.5,9,5,9999,99999,9,999999999,0.0,999,999,99
3025,2,16,15,0,*?*?*?*?*?*?*?*?*?*?*?*?*?*?*?*?*?*?*?*?*?*?,1.2,-9.2,43,101960,293,1401,288,43.3,0.0,43.3,5052,0,5062,1702,195,1.0,10,5,9999,99999,9,999999999,0.0,999,999,99
3025,2,16,16,0,*?*?*?*?*?*?*?*?*?*?*?*?*?*?*?*?*?*?*?*?*?*?,1.2,-8.4,45,101960,133,1402,288,11.9,0.0,11.9,1432,-0,1432,467,193,0.5,10,5,9999,99999,9,999999999,0.0,999,999,99
3025,2,16,17,0,*?*?*?*?*?*?*?*?*?*?*?*?*?*?*?*?*?*?*?*?*?*?,0.2,-8.8,47,101960,0,-0,283,0.0,-0.0,0.0,0,0,0,0,192,0.5,10,5,9999,99999,9,999999999,0.0,999,999,99
3025,2,16,18,0,*?*?*?*?*?*?*?*?*?*?*?*?*?*?*?*?*?*?*?*?*?*?,-1.0,-7.6,58,101960,0,-0,278,0.0,-0.0,0.0,0,0,0,0,190,0.5,10,5,9999,99999,9,999999999,0.0,999,999,99
3025,2,16,19,0,*?*?*?*?*?*?*?*?*?*?*?*?*?*?*?*?*?*?*?*?*?*?,-2.3,-7.6,63,101960,0,-0,273,0.0,-0.0,0.0,0,0,0,0,187,0.0,10,5,9999,99999,9,999999999,0.0,999,999,99
3025,2,16,20,0,*?*?*?*?*?*?*?*?*?*?*?*?*?*?*?*?*?*?*?*?*?*?,-2.8,-8.8,59,101960,0,-0,271,0.0,-0.0,0.0,0,0,0,0,183,1.0,10,5,9999,99999,9,999999999,0.0,999,999,99
3025,2,16,21,0,*?*?*?*?*?*?*?*?*?*?*?*?*?*?*?*?*?*?*?*?*?*?,-3.1,-8.4,64,101960,0,-0,270,0.0,-0.0,0.0,0,0,0,0,180,1.0,10,5,9999,99999,9,999999999,0.0,999,999,99
3025,2,16,22,0,*?*?*?*?*?*?*?*?*?*?*?*?*?*?*?*?*?*?*?*?*?*?,-3.6,-8.8,65,101960,0,-0,268,0.0,-0.0,0.0,0,0,0,0,177,0.5,10,5,9999,99999,9,999999999,0.0,999,999,99
3025,2,16,23,0,*?*?*?*?*?*?*?*?*?*?*?*?*?*?*?*?*?*?*?*?*?*?,-3.2,-8.8,62,101960,0,-0,270,0.0,-0.0,0.0,0,0,0,0,173,1.5,10,5,9999,99999,9,999999999,0.0,999,999,99
3025,2,16,24,0,*?*?*?*?*?*?*?*?*?*?*?*?*?*?*?*?*?*?*?*?*?*?,-3.4,-7.3,73,101960,0,-0,269,0.0,-0.0,0.0,0,0,0,0,190,0.0,10,5,9999,99999,9,999999999,0.0,999,999,99
3025,2,17,1,0,*?*?*?*?*?*?*?*?*?*?*?*?*?*?*?*?*?*?*?*?*?*?,-2.3,-4.5,98,101890,0,-0,273,0.0,-0.0,0.0,0,0,0,0,163,1.0,10,5,9999,99999,9,999999999,0.0,999,999,99
3025,2,17,2,0,*?*?*?*?*?*?*?*?*?*?*?*?*?*?*?*?*?*?*?*?*?*?,-1.9,-2.9,100,101890,0,-0,274,0.0,-0.0,0.0,0,0,0,0,157,1.0,10,5,9999,99999,9,999999999,0.0,999,999,99
3025,2,17,3,0,*?*?*?*?*?*?*?*?*?*?*?*?*?*?*?*?*?*?*?*?*?*?,-1.4,-3.1,100,101890,0,-0,276,0.0,-0.0,0.0,0,0,0,0,150,0.0,10,5,9999,99999,9,999999999,0.0,999,999,99
3025,2,17,4,0,*?*?*?*?*?*?*?*?*?*?*?*?*?*?*?*?*?*?*?*?*?*?,-1.8,-2.9,100,101890,0,-0,275,0.0,-0.0,0.0,0,0,0,0,143,1.0,10,5,9999,99999,9,999999999,0.0,999,999,99
3025,2,17,5,0,*?*?*?*?*?*?*?*?*?*?*?*?*?*?*?*?*?*?*?*?*?*?,-1.7,-3.1,100,101890,0,-0,275,0.0,-0.0,0.0,0,0,0,0,137,0.5,10,5,9999,99999,9,999999999,0.0,999,999,99
3025,2,17,6,0,*?*?*?*?*?*?*?*?*?*?*?*?*?*?*?*?*?*?*?*?*?*?,-1.5,-2.9,100,101890,0,-0,276,0.0,-0.0,0.0,0,0,0,0,130,1.0,10,5,9999,99999,9,999999999,0.0,999,999,99
3025,2,17,7,0,*?*?*?*?*?*?*?*?*?*?*?*?*?*?*?*?*?*?*?*?*?*?,-2.1,-4.2,100,101890,0,-0,273,0.0,-0.0,0.0,0,0,0,0,140,0.5,10,5,9999,99999,9,999999999,0.0,999,999,99
3025,2,17,8,0,*?*?*?*?*?*?*?*?*?*?*?*?*?*?*?*?*?*?*?*?*?*?,-2.8,-3.4,100,101890,154,1404,271,16.0,0.0,16.0,1903,-0,1905,622,150,0.5,10,5,9999,99999,9,999999999,0.0,999,999,99
3025,2,17,9,0,*?*?*?*?*?*?*?*?*?*?*?*?*?*?*?*?*?*?*?*?*?*?,-1.5,-3.7,99,101890,311,1398,270,81.5,48.8,70.7,8946,4069,8008,1848,160,0.5,9,5,9999,99999,9,999999999,0.0,999,999,99
3025,2,17,10,0,*?*?*?*?*?*?*?*?*?*?*?*?*?*?*?*?*?*?*?*?*?*?,-0.2,-4.5,84,101890,432,1401,276,122.6,52.9,106.3,13457,4813,12009,2901,170,0.0,9,5,9999,99999,9,999999999,0.0,999,999,99
3025,2,17,11,0,*?*?*?*?*?*?*?*?*?*?*?*?*?*?*?*?*?*?*?*?*?*?,1.4,-3.4,80,101890,506,1399,282,148.1,54.4,128.4,16265,5128,14494,3615,180,0.5,9,5,9999,99999,9,999999999,0.0,999,999,99
3025,2,17,12,0,*?*?*?*?*?*?*?*?*?*?*?*?*?*?*?*?*?*?*?*?*?*?,2.0,-3.1,78,101890,530,1398,285,156.3,54.9,135.5,17171,5212,15295,3855,190,1.0,9,5,9999,99999,9,999999999,0.0,999,999,99
3025,2,17,13,0,*?*?*?*?*?*?*?*?*?*?*?*?*?*?*?*?*?*?*?*?*?*?,1.9,-0.2,100,101890,502,1399,284,146.7,54.4,127.2,16110,5112,14356,3574,182,0.5,9,5,9999,99999,9,999999999,0.0,999,999,99
3025,2,17,14,0,*?*?*?*?*?*?*?*?*?*?*?*?*?*?*?*?*?*?*?*?*?*?,1.9,-0.0,100,101890,424,1401,284,119.9,52.7,103.9,13158,4774,11743,2828,173,0.5,9,5,9999,99999,9,999999999,0.0,999,999,99
3025,2,17,15,0,*?*?*?*?*?*?*?*?*?*?*?*?*?*?*?*?*?*?*?*?*?*?,2.1,0.8,100,101890,300,1399,290,44.7,0.0,44.7,5221,0,5232,1763,165,1.0,10,5,9999,99999,9,999999999,0.0,999,999,99
3025,2,17,16,0,*?*?*?*?*?*?*?*?*?*?*?*?*?*?*?*?*?*?*?*?*?*?,2.0,1.9,100,101890,140,1400,285,23.1,30.7,20.0,2614,1720,2445,416,157,0.5,9,5,9999,99999,9,999999999,0.0,999,999,99
3025,2,17,17,0,*?*?*?*?*?*?*?*?*?*?*?*?*?*?*?*?*?*?*?*?*?*?,1.3,1.3,100,101890,0,-0,287,0.0,-0.0,0.0,0,0,0,0,148,0.5,10,5,9999,99999,9,999999999,0.0,999,999,99
3025,2,17,18,0,*?*?*?*?*?*?*?*?*?*?*?*?*?*?*?*?*?*?*?*?*?*?,0.8,0.8,100,101890,0,-0,285,0.0,-0.0,0.0,0,0,0,0,140,0.5,10,5,9999,99999,9,999999999,0.0,999,999,99
3025,2,17,19,0,*?*?*?*?*?*?*?*?*?*?*?*?*?*?*?*?*?*?*?*?*?*?,0.1,-0.0,100,101890,0,-0,282,0.0,-0.0,0.0,0,0,0,0,137,0.0,10,5,9999,99999,9,999999999,0.0,999,999,99
3025,2,17,20,0,*?*?*?*?*?*?*?*?*?*?*?*?*?*?*?*?*?*?*?*?*?*?,-0.5,-0.6,100,101890,0,-0,279,0.0,-0.0,0.0,0,0,0,0,133,1.0,10,5,9999,99999,9,999999999,0.0,999,999,99
3025,2,17,21,0,*?*?*?*?*?*?*?*?*?*?*?*?*?*?*?*?*?*?*?*?*?*?,-0.5,-0.4,100,101890,0,-0,279,0.0,-0.0,0.0,0,0,0,0,130,1.0,10,5,9999,99999,9,999999999,0.0,999,999,99
3025,2,17,22,0,*?*?*?*?*?*?*?*?*?*?*?*?*?*?*?*?*?*?*?*?*?*?,-0.9,-0.8,100,101890,0,-0,278,0.0,-0.0,0.0,0,0,0,0,127,0.5,10,5,9999,99999,9,999999999,0.0,999,999,99
3025,2,17,23,0,*?*?*?*?*?*?*?*?*?*?*?*?*?*?*?*?*?*?*?*?*?*?,-1.3,-1.3,100,101890,0,-0,276,0.0,-0.0,0.0,0,0,0,0,123,1.5,10,5,9999,99999,9,999999999,0.0,999,999,99
3025,2,17,24,0,*?*?*?*?*?*?*?*?*?*?*?*?*?*?*?*?*?*?*?*?*?*?,-2.8,-6.6,87,101890,0,-0,271,0.0,-0.0,0.0,0,0,0,0,170,0.0,10,5,9999,99999,9,999999999,0.0,999,999,99
3025,2,18,1,0,*?*?*?*?*?*?*?*?*?*?*?*?*?*?*?*?*?*?*?*?*?*?,-2.1,-2.7,95,101972,0,-0,273,0.0,-0.0,0.0,0,0,0,0,118,1.0,10,5,9999,99999,9,999999999,0.0,999,999,99
3025,2,18,2,0,*?*?*?*?*?*?*?*?*?*?*?*?*?*?*?*?*?*?*?*?*?*?,-2.4,-3.4,92,101972,0,-0,272,0.0,-0.0,0.0,0,0,0,0,117,1.0,10,5,9999,99999,9,999999999,0.0,999,999,99
3025,2,18,3,0,*?*?*?*?*?*?*?*?*?*?*?*?*?*?*?*?*?*?*?*?*?*?,-2.5,-3.7,91,101972,0,-0,272,0.0,-0.0,0.0,0,0,0,0,115,0.0,10,5,9999,99999,9,999999999,0.0,999,999,99
3025,2,18,4,0,*?*?*?*?*?*?*?*?*?*?*?*?*?*?*?*?*?*?*?*?*?*?,-2.9,-3.9,91,101972,0,-0,270,0.0,-0.0,0.0,0,0,0,0,113,1.0,10,5,9999,99999,9,999999999,0.0,999,999,99
3025,2,18,5,0,*?*?*?*?*?*?*?*?*?*?*?*?*?*?*?*?*?*?*?*?*?*?,-3.3,-4.2,94,101972,0,-0,269,0.0,-0.0,0.0,0,0,0,0,112,0.5,10,5,9999,99999,9,999999999,0.0,999,999,99
3025,2,18,6,0,*?*?*?*?*?*?*?*?*?*?*?*?*?*?*?*?*?*?*?*?*?*?,-2.6,-4.8,83,101972,0,-0,272,0.0,-0.0,0.0,0,0,0,0,110,1.0,10,5,9999,99999,9,999999999,0.0,999,999,99
3025,2,18,7,0,*?*?*?*?*?*?*?*?*?*?*?*?*?*?*?*?*?*?*?*?*?*?,-1.9,-3.4,87,101972,0,-0,274,0.0,-0.0,0.0,0,0,0,0,123,0.5,10,5,9999,99999,9,999999999,0.0,999,999,99
3025,2,18,8,0,*?*?*?*?*?*?*?*?*?*?*?*?*?*?*?*?*?*?*?*?*?*?,-2.0,-4.2,84,101972,161,1397,268,30.3,35.0,26.3,3407,2111,3178,550,137,0.5,9,5,9999,99999,9,999999999,0.0,999,999,99
3025,2,18,9,0,*?*?*?*?*?*?*?*?*?*?*?*?*?*?*?*?*?*?*?*?*?*?,-1.9,-3.1,91,101972,319,1399,269,84.2,49.1,73.0,9241,4130,8270,1914,150,0.5,9,5,9999,99999,9,999999999,0.0,999,999,99
3025,2,18,10,0,*?*?*?*?*?*?*?*?*?*?*?*?*?*?*?*?*?*?*?*?*?*?,0.7,-3.1,74,101972,439,1398,285,72.1,0.0,72.1,8431,0,8454,2967,163,0.0,10,5,9999,99999,9,999999999,0.0,999,999,99
3025,2,18,11,0,*?*?*?*?*?*?*?*?*?*?*?*?*?*?*?*?*?*?*?*?*?*?,1.6,-2.2,75,101972,514,1399,288,86.8,0.0,86.8,10177,0,10208,3665,177,0.5,10,5,9999,99999,9,999999999,0.0,999,999,99
3025,2,18,12,0,*?*?*?*?*?*?*?*?*?*?*?*?*?*?*?*?*?*?*?*?*?*?,1.7,-2.9,69,101972,538,1399,289,91.6,0.0,91.6,10742,0,10775,3896,190,1.0,10,5,9999,99999,9,999999999,0.0,999,999,99
3025,2,18,13,0,*?*?*?*?*?*?*?*?*?*?*?*?*?*?*?*?*?*?*?*?*?*?,2.0,-0.4,83,101972,510,1399,290,86.0,0.0,86.0,10077,0,10107,3624,192,0.5,10,5,9999,99999,9,999999999,0.0,999,999,99
3025,2,18,14,0,*?*?*?*?*?*?*?*?*?*?*?*?*?*?*?*?*?*?*?*?*?*?,2.1,-1.5,76,101972,431,1398,285,122.5,52.9,106.2,13447,4812,11999,2897,193,0.5,9,5,9999,99999,9,999999999,0.0,999,999,99
3025,2,18,15,0,*?*?*?*?*?*?*?*?*?*?*?*?*?*?*?*?*?*?*?*?*?*?,1.9,-1.5,77,101972,307,1397,290,46.2,0.0,46.2,5392,0,5403,1824,195,1.0,10,5,9999,99999,9,999999999,0.0,999,999,99
3025,2,18,16,0,*?*?*?*?*?*?*?*?*?*?*?*?*?*?*?*?*?*?*?*?*?*?,2.0,-1.1,79,101972,147,1398,285,25.5,32.3,22.1,2884,1858,2695,462,197,0.5,9,5,9999,99999,9,999999999,0.0,999,999,99
3025,2,18,17,0,*?*?*?*?*?*?*?*?*?*?*?*?*?*?*?*?*?*?*?*?*?*?,1.4,-0.8,84,101972,0,-0,287,0.0,-0.0,0.0,0,0,0,0,198,0.5,10,5,9999,99999,9,999999999,0.0,999,999,99
3025,2,18,18,0,*?*?*?*?*?*?*?*?*?*?*?*?*?*?*?*?*?*?*?*?*?*?,0.6,-1.3,86,101972,0,-0,284,0.0,-0.0,0.0,0,0,0,0,200,0.5,10,5,9999,99999,9,999999999,0.0,999,999,99
3025,2,18,19,0,*?*?*?*?*?*?*?*?*?*?*?*?*?*?*?*?*?*?*?*?*?*?,-0.8,-2.7,86,101972,0,-0,279,0.0,-0.0,0.0,0,0,0,0,197,0.0,10,5,9999,99999,9,999999999,0.0,999,999,99
3025,2,18,20,0,*?*?*?*?*?*?*?*?*?*?*?*?*?*?*?*?*?*?*?*?*?*?,-0.2,-3.7,75,101972,0,-0,281,0.0,-0.0,0.0,0,0,0,0,193,1.0,10,5,9999,99999,9,999999999,0.0,999,999,99
3025,2,18,21,0,*?*?*?*?*?*?*?*?*?*?*?*?*?*?*?*?*?*?*?*?*?*?,-1.6,-2.2,95,101972,0,-0,275,0.0,-0.0,0.0,0,0,0,0,190,1.0,10,5,9999,99999,9,999999999,0.0,999,999,99
3025,2,18,22,0,*?*?*?*?*?*?*?*?*?*?*?*?*?*?*?*?*?*?*?*?*?*?,-1.0,-2.7,88,101972,0,-0,278,0.0,-0.0,0.0,0,0,0,0,187,0.5,10,5,9999,99999,9,999999999,0.0,999,999,99
3025,2,18,23,0,*?*?*?*?*?*?*?*?*?*?*?*?*?*?*?*?*?*?*?*?*?*?,-1.2,-3.4,84,101972,0,-0,277,0.0,-0.0,0.0,0,0,0,0,183,1.5,10,5,9999,99999,9,999999999,0.0,999,999,99
3025,2,18,24,0,*?*?*?*?*?*?*?*?*?*?*?*?*?*?*?*?*?*?*?*?*?*?,-1.8,-1.9,99,101972,0,-0,274,0.0,-0.0,0.0,0,0,0,0,120,0.0,10,5,9999,99999,9,999999999,0.0,999,999,99
3025,2,19,1,0,*?*?*?*?*?*?*?*?*?*?*?*?*?*?*?*?*?*?*?*?*?*?,-0.8,-2.2,88,102020,0,-0,278,0.0,-0.0,0.0,0,0,0,0,165,1.0,10,5,9999,99999,9,999999999,0.0,999,999,99
3025,2,19,2,0,*?*?*?*?*?*?*?*?*?*?*?*?*?*?*?*?*?*?*?*?*?*?,-0.2,-1.7,87,102020,0,-0,281,0.0,-0.0,0.0,0,0,0,0,150,1.0,10,5,9999,99999,9,999999999,0.0,999,999,99
3025,2,19,3,0,*?*?*?*?*?*?*?*?*?*?*?*?*?*?*?*?*?*?*?*?*?*?,-1.1,-2.9,86,102020,0,-0,277,0.0,-0.0,0.0,0,0,0,0,135,0.0,10,5,9999,99999,9,999999999,0.0,999,999,99
3025,2,19,4,0,*?*?*?*?*?*?*?*?*?*?*?*?*?*?*?*?*?*?*?*?*?*?,-1.3,-2.9,87,102020,0,-0,277,0.0,-0.0,0.0,0,0,0,0,120,1.0,10,5,9999,99999,9,999999999,0.0,999,999,99
3025,2,19,5,0,*?*?*?*?*?*?*?*?*?*?*?*?*?*?*?*?*?*?*?*?*?*?,-0.1,-1.9,86,102020,0,-0,281,0.0,-0.0,0.0,0,0,0,0,105,0.5,10,5,9999,99999,9,999999999,0.0,999,999,99
3025,2,19,6,0,*?*?*?*?*?*?*?*?*?*?*?*?*?*?*?*?*?*?*?*?*?*?,-1.0,-2.4,88,102020,0,-0,278,0.0,-0.0,0.0,0,0,0,0,90,1.0,10,5,9999,99999,9,999999999,0.0,999,999,99
3025,2,19,7,0,*?*?*?*?*?*?*?*?*?*?*?*?*?*?*?*?*?*?*?*?*?*?,-2.0,-3.9,83,102020,0,-0,274,0.0,-0.0,0.0,0,0,0,0,78,0.5,10,5,9999,99999,9,999999999,0.0,999,999,99
3025,2,19,8,0,*?*?*?*?*?*?*?*?*?*?*?*?*?*?*?*?*?*?*?*?*?*?,-0.7,-3.4,80,102020,169,1399,279,19.0,0.0,19.0,2254,-0,2256,739,67,0.5,10,5,9999,99999,9,999999999,0.0,999,999,99
3025,2,19,9,0,*?*?*?*?*?*?*?*?*?*?*?*?*?*?*?*?*?*?*?*?*?*?,0.5,-3.1,74,102020,327,1399,284,50.0,0.0,50.0,5839,0,5852,1987,55,0.5,10,5,9999,99999,9,999999999,0.0,999,999,99
3025,2,19,10,0,*?*?*?*?*?*?*?*?*?*?*?*?*?*?*?*?*?*?*?*?*?*?,0.9,-3.9,68,102020,447,1398,286,73.7,0.0,73.7,8619,0,8642,3041,43,0.0,10,5,9999,99999,9,999999999,0.0,999,999,99
3025,2,19,11,0,*?*?*?*?*?*?*?*?*?*?*?*?*?*?*?*?*?*?*?*?*?*?,3.5,-3.1,60,102020,522,1398,297,88.4,0.0,88.4,10366,0,10397,3741,32,0.5,10,5,9999,99999,9,999999999,0.0,999,999,99
3025,2,19,12,0,*?*?*?*?*?*?*?*?*?*?*?*?*?*?*?*?*?*?*?*?*?*?,3.7,-4.2,53,102020,546,1398,298,93.1,0.0,93.1,10931,0,10964,3974,20,1.0,10,5,9999,99999,9,999999999,0.0,999,999,99
3025,2,19,13,0,*?*?*?*?*?*?*?*?*?*?*?*?*?*?*?*?*?*?*?*?*?*?,3.8,-6.3,44,102020,518,1400,298,87.5,0.0,87.5,10263,0,10293,3700,27,0.5,10,5,9999,99999,9,999999999,0.0,999,999,99
3025,2,19,14,0,*?*?*?*?*?*?*?*?*?*?*?*?*?*?*?*?*?*?*?*?*?*?,3.5,-5.3,49,102020,439,1399,297,72.0,0.0,72.0,8420,0,8442,2963,33,0.5,10,5,9999,99999,9,999999999,0.0,999,999,99
3025,2,19,15,0,*?*?*?*?*?*?*?*?*?*?*?*?*?*?*?*?*?*?*?*?*?*?,3.7,-3.9,54,102020,315,1399,298,47.7,0.0,47.7,5564,0,5575,1887,40,1.0,10,5,9999,99999,9,999999999,0.0,999,999,99
3025,2,19,16,0,*?*?*?*?*?*?*?*?*?*?*?*?*?*?*?*?*?*?*?*?*?*?,3.6,-4.2,53,102020,154,1395,297,16.1,0.0,16.1,1923,-0,1925,629,47,0.5,10,5,9999,99999,9,999999999,0.0,999,999,99
3025,2,19,17,0,*?*?*?*?*?*?*?*?*?*?*?*?*?*?*?*?*?*?*?*?*?*?,3.1,-1.9,68,102020,0,-0,295,0.0,-0.0,0.0,0,0,0,0,53,0.5,10,5,9999,99999,9,999999999,0.0,999,999,99
3025,2,19,18,0,*?*?*?*?*?*?*?*?*?*?*?*?*?*?*?*?*?*?*?*?*?*?,2.3,-0.8,78,102020,0,-0,291,0.0,-0.0,0.0,0,0,0,0,60,0.5,10,5,9999,99999,9,999999999,0.0,999,999,99
3025,2,19,19,0,*?*?*?*?*?*?*?*?*?*?*?*?*?*?*?*?*?*?*?*?*?*?,0.9,-1.9,80,102020,0,-0,285,0.0,-0.0,0.0,0,0,0,0,110,0.0,10,5,9999,99999,9,999999999,0.0,999,999,99
3025,2,19,20,0,*?*?*?*?*?*?*?*?*?*?*?*?*?*?*?*?*?*?*?*?*?*?,0.6,-1.9,81,102020,0,-0,284,0.0,-0.0,0.0,0,0,0,0,160,1.0,10,5,9999,99999,9,999999999,0.0,999,999,99
3025,2,19,21,0,*?*?*?*?*?*?*?*?*?*?*?*?*?*?*?*?*?*?*?*?*?*?,-0.6,-4.5,72,102020,0,-0,280,0.0,-0.0,0.0,0,0,0,0,210,1.0,10,5,9999,99999,9,999999999,0.0,999,999,99
3025,2,19,22,0,*?*?*?*?*?*?*?*?*?*?*?*?*?*?*?*?*?*?*?*?*?*?,-0.0,-4.2,71,102020,0,-0,282,0.0,-0.0,0.0,0,0,0,0,260,0.5,10,5,9999,99999,9,999999999,0.0,999,999,99
3025,2,19,23,0,*?*?*?*?*?*?*?*?*?*?*?*?*?*?*?*?*?*?*?*?*?*?,-0.7,-4.2,74,102020,0,-0,279,0.0,-0.0,0.0,0,0,0,0,310,1.5,10,5,9999,99999,9,999999999,0.0,999,999,99
3025,2,19,24,0,*?*?*?*?*?*?*?*?*?*?*?*?*?*?*?*?*?*?*?*?*?*?,-1.5,-2.9,89,102020,0,-0,276,0.0,-0.0,0.0,0,0,0,0,180,0.0,10,5,9999,99999,9,999999999,0.0,999,999,99
3025,2,20,1,0,*?*?*?*?*?*?*?*?*?*?*?*?*?*?*?*?*?*?*?*?*?*?,-3.1,-4.5,100,102209,0,-0,269,0.0,-0.0,0.0,0,0,0,0,322,1.0,10,5,9999,99999,9,999999999,0.0,999,999,99
3025,2,20,2,0,*?*?*?*?*?*?*?*?*?*?*?*?*?*?*?*?*?*?*?*?*?*?,-4.9,-4.8,100,102209,0,-0,262,0.0,-0.0,0.0,0,0,0,0,283,1.0,10,5,9999,99999,9,999999999,0.0,999,999,99
3025,2,20,3,0,*?*?*?*?*?*?*?*?*?*?*?*?*?*?*?*?*?*?*?*?*?*?,-3.9,-5.0,100,102209,0,-0,266,0.0,-0.0,0.0,0,0,0,0,245,0.0,10,5,9999,99999,9,999999999,0.0,999,999,99
3025,2,20,4,0,*?*?*?*?*?*?*?*?*?*?*?*?*?*?*?*?*?*?*?*?*?*?,-3.0,-3.9,100,102209,0,-0,270,0.0,-0.0,0.0,0,0,0,0,207,1.0,10,5,9999,99999,9,999999999,0.0,999,999,99
3025,2,20,5,0,*?*?*?*?*?*?*?*?*?*?*?*?*?*?*?*?*?*?*?*?*?*?,-3.2,-3.1,100,102209,0,-0,269,0.0,-0.0,0.0,0,0,0,0,168,0.5,10,5,9999,99999,9,999999999,0.0,999,999,99
3025,2,20,6,0,*?*?*?*?*?*?*?*?*?*?*?*?*?*?*?*?*?*?*?*?*?*?,-3.5,-3.4,100,102209,0,-0,268,0.0,-0.0,0.0,0,0,0,0,130,1.0,10,5,9999,99999,9,999999999,0.0,999,999,99
3025,2,20,7,0,*?*?*?*?*?*?*?*?*?*?*?*?*?*?*?*?*?*?*?*?*?*?,-3.2,-3.1,100,102209,0,-0,264,0.0,-0.0,0.0,0,0,0,0,133,0.5,9,5,9999,99999,9,999999999,0.0,999,999,99
3025,2,20,8,0,*?*?*?*?*?*?*?*?*?*?*?*?*?*?*?*?*?*?*?*?*?*?,-3.3,-3.7,100,102209,177,1400,263,35.7,37.6,31.0,3992,2374,3717,650,137,0.5,9,5,9999,99999,9,999999999,0.0,999,999,99
3025,2,20,9,0,*?*?*?*?*?*?*?*?*?*?*?*?*?*?*?*?*?*?*?*?*?*?,-1.9,-2.9,100,102209,335,1399,264,118.8,125.1,88.9,12968,10525,10261,1938,140,0.5,8,4,9999,99999,9,999999999,0.0,999,999,99
3025,2,20,10,0,*?*?*?*?*?*?*?*?*?*?*?*?*?*?*?*?*?*?*?*?*?*?,0.9,-0.4,100,102209,455,1397,285,75.3,0.0,75.3,8807,0,8831,3115,143,0.0,10,5,9999,99999,9,999999999,0.0,999,999,99
3025,2,20,11,0,*?*?*?*?*?*?*?*?*?*?*?*?*?*?*?*?*?*?*?*?*?*?,2.9,-0.2,100,102209,530,1398,289,156.4,54.9,135.6,17176,5212,15299,3857,147,0.5,9,5,9999,99999,9,999999999,0.0,999,999,99
3025,2,20,12,0,*?*?*?*?*?*?*?*?*?*?*?*?*?*?*?*?*?*?*?*?*?*?,4.2,0.8,99,102209,554,1398,284,257.6,232.1,165.7,27337,22855,18839,3505,150,1.0,7,4,9999,99999,9,999999999,0.0,999,999,99
3025,2,20,13,0,*?*?*?*?*?*?*?*?*?*?*?*?*?*?*?*?*?*?*?*?*?*?,4.2,1.5,100,102209,525,1397,289,205.1,137.5,153.4,22350,13340,17448,3547,145,0.5,8,4,9999,99999,9,999999999,0.0,999,999,99
3025,2,20,14,0,*?*?*?*?*?*?*?*?*?*?*?*?*?*?*?*?*?*?*?*?*?*?,4.2,3.4,100,102209,446,1397,281,221.9,311.4,122.5,23572,28718,14215,2455,140,0.5,6,3,9999,99999,9,999999999,0.0,999,999,99
3025,2,20,15,0,*?*?*?*?*?*?*?*?*?*?*?*?*?*?*?*?*?*?*?*?*?*?,4.3,4.3,100,102209,322,1397,290,113.2,123.7,84.6,12352,10258,9783,1840,135,1.0,8,4,9999,99999,9,999999999,0.0,999,999,99
3025,2,20,16,0,*?*?*?*?*?*?*?*?*?*?*?*?*?*?*?*?*?*?*?*?*?*?,4.2,4.3,100,102209,162,1402,290,40.4,88.2,30.2,4374,4721,3781,527,130,0.5,8,4,9999,99999,9,999999999,0.0,999,999,99
3025,2,20,17,0,*?*?*?*?*?*?*?*?*?*?*?*?*?*?*?*?*?*?*?*?*?*?,3.4,2.9,100,102209,0,-0,291,0.0,-0.0,0.0,0,0,0,0,125,0.5,9,5,9999,99999,9,999999999,0.0,999,999,99
3025,2,20,18,0,*?*?*?*?*?*?*?*?*?*?*?*?*?*?*?*?*?*?*?*?*?*?,1.4,1.3,100,102209,0,-0,287,0.0,-0.0,0.0,0,0,0,0,120,0.5,10,5,9999,99999,9,999999999,0.0,999,999,99
3025,2,20,19,0,*?*?*?*?*?*?*?*?*?*?*?*?*?*?*?*?*?*?*?*?*?*?,-0.1,-0.0,100,102209,0,-0,281,0.0,-0.0,0.0,0,0,0,0,120,0.0,10,5,9999,99999,9,999999999,0.0,999,999,99
3025,2,20,20,0,*?*?*?*?*?*?*?*?*?*?*?*?*?*?*?*?*?*?*?*?*?*?,-0.7,-0.8,100,102209,0,-0,279,0.0,-0.0,0.0,0,0,0,0,120,1.0,10,5,9999,99999,9,999999999,0.0,999,999,99
3025,2,20,21,0,*?*?*?*?*?*?*?*?*?*?*?*?*?*?*?*?*?*?*?*?*?*?,-1.0,-1.1,100,102209,0,-0,277,0.0,-0.0,0.0,0,0,0,0,120,1.0,10,5,9999,99999,9,999999999,0.0,999,999,99
3025,2,20,22,0,*?*?*?*?*?*?*?*?*?*?*?*?*?*?*?*?*?*?*?*?*?*?,-1.6,-1.7,100,102209,0,-0,275,0.0,-0.0,0.0,0,0,0,0,120,0.5,10,5,9999,99999,9,999999999,0.0,999,999,99
3025,2,20,23,0,*?*?*?*?*?*?*?*?*?*?*?*?*?*?*?*?*?*?*?*?*?*?,-2.2,-2.2,100,102209,0,-0,273,0.0,-0.0,0.0,0,0,0,0,120,1.5,10,5,9999,99999,9,999999999,0.0,999,999,99
3025,2,20,24,0,*?*?*?*?*?*?*?*?*?*?*?*?*?*?*?*?*?*?*?*?*?*?,-1.4,-4.5,99,102209,0,-0,276,0.0,-0.0,0.0,0,0,0,0,360,0.0,10,5,9999,99999,9,999999999,0.0,999,999,99
3025,2,21,1,0,*?*?*?*?*?*?*?*?*?*?*?*?*?*?*?*?*?*?*?*?*?*?,-2.8,-4.2,94,102623,0,-0,271,0.0,-0.0,0.0,0,0,0,0,118,1.0,10,5,9999,99999,9,999999999,0.0,999,999,99
3025,2,21,2,0,*?*?*?*?*?*?*?*?*?*?*?*?*?*?*?*?*?*?*?*?*?*?,-2.8,-5.3,85,102623,0,-0,271,0.0,-0.0,0.0,0,0,0,0,117,1.0,10,5,9999,99999,9,999999999,0.0,999,999,99
3025,2,21,3,0,*?*?*?*?*?*?*?*?*?*?*?*?*?*?*?*?*?*?*?*?*?*?,-4.0,-6.6,84,102623,0,-0,266,0.0,-0.0,0.0,0,0,0,0,115,0.0,10,5,9999,99999,9,999999999,0.0,999,999,99
3025,2,21,4,0,*?*?*?*?*?*?*?*?*?*?*?*?*?*?*?*?*?*?*?*?*?*?,-4.8,-8.8,75,102623,0,-0,263,0.0,-0.0,0.0,0,0,0,0,113,1.0,10,5,9999,99999,9,999999999,0.0,999,999,99
3025,2,21,5,0,*?*?*?*?*?*?*?*?*?*?*?*?*?*?*?*?*?*?*?*?*?*?,-4.4,-8.0,78,102623,0,-0,265,0.0,-0.0,0.0,0,0,0,0,112,0.5,10,5,9999,99999,9,999999999,0.0,999,999,99
3025,2,21,6,0,*?*?*?*?*?*?*?*?*?*?*?*?*?*?*?*?*?*?*?*?*?*?,-4.9,-7.6,83,102623,0,-0,263,0.0,-0.0,0.0,0,0,0,0,110,1.0,10,5,9999,99999,9,999999999,0.0,999,999,99
3025,2,21,7,0,*?*?*?*?*?*?*?*?*?*?*?*?*?*?*?*?*?*?*?*?*?*?,-5.5,-8.4,84,102623,-0,0,261,0.0,-0.0,0.0,0,0,0,0,115,0.5,10,5,9999,99999,9,999999999,0.0,999,999,99
3025,2,21,8,0,*?*?*?*?*?*?*?*?*?*?*?*?*?*?*?*?*?*?*?*?*?*?,-4.1,-4.8,100,102623,185,1400,260,38.4,38.7,33.3,4289,2499,3990,701,120,0.5,9,5,9999,99999,9,999999999,0.0,999,999,99
3025,2,21,9,0,*?*?*?*?*?*?*?*?*?*?*?*?*?*?*?*?*?*?*?*?*?*?,-2.7,-4.5,91,102623,343,1398,266,92.5,50.1,80.2,10145,4304,9072,2117,125,0.5,9,5,9999,99999,9,999999999,0.0,999,999,99
3025,2,21,10,0,*?*?*?*?*?*?*?*?*?*?*?*?*?*?*?*?*?*?*?*?*?*?,1.0,-1.7,85,102623,463,1397,281,133.6,53.6,115.9,14671,4960,13083,3202,130,0.0,9,5,9999,99999,9,999999999,0.0,999,999,99
3025,2,21,11,0,*?*?*?*?*?*?*?*?*?*?*?*?*?*?*?*?*?*?*?*?*?*?,2.8,-3.1,67,102623,538,1398,294,91.6,0.0,91.6,10750,0,10782,3899,135,0.5,10,5,9999,99999,9,999999999,0.0,999,999,99
3025,2,21,12,0,*?*?*?*?*?*?*?*?*?*?*?*?*?*?*?*?*?*?*?*?*?*?,3.9,-2.4,66,102623,562,1398,298,96.3,0.0,96.3,11312,0,11347,4132,140,1.0,10,5,9999,99999,9,999999999,0.0,999,999,99
3025,2,21,13,0,*?*?*?*?*?*?*?*?*?*?*?*?*?*?*?*?*?*?*?*?*?*?,3.9,-2.9,64,102623,533,1397,298,90.7,0.0,90.7,10635,0,10667,3851,138,0.5,10,5,9999,99999,9,999999999,0.0,999,999,99
3025,2,21,14,0,*?*?*?*?*?*?*?*?*?*?*?*?*?*?*?*?*?*?*?*?*?*?,3.8,-0.8,76,102623,454,1398,298,75.1,0.0,75.1,8781,0,8805,3104,137,0.5,10,5,9999,99999,9,999999999,0.0,999,999,99
3025,2,21,15,0,*?*?*?*?*?*?*?*?*?*?*?*?*?*?*?*?*?*?*?*?*?*?,4.0,-0.6,76,102623,330,1399,293,88.0,49.6,76.3,9654,4212,8636,2006,135,1.0,9,5,9999,99999,9,999999999,0.0,999,999,99
3025,2,21,16,0,*?*?*?*?*?*?*?*?*?*?*?*?*?*?*?*?*?*?*?*?*?*?,3.9,0.2,81,102623,169,1399,293,33.0,36.3,28.6,3697,2244,3446,599,133,0.5,9,5,9999,99999,9,999999999,0.0,999,999,99
3025,2,21,17,0,*?*?*?*?*?*?*?*?*?*?*?*?*?*?*?*?*?*?*?*?*?*?,2.4,2.5,100,102623,0,-0,291,0.0,-0.0,0.0,0,0,0,0,132,0.5,10,5,9999,99999,9,999999999,0.0,999,999,99
3025,2,21,18,0,*?*?*?*?*?*?*?*?*?*?*?*?*?*?*?*?*?*?*?*?*?*?,1.0,0.8,100,102623,0,-0,285,0.0,-0.0,0.0,0,0,0,0,130,0.5,10,5,9999,99999,9,999999999,0.0,999,999,99
3025,2,21,19,0,*?*?*?*?*?*?*?*?*?*?*?*?*?*?*?*?*?*?*?*?*?*?,-0.8,-0.8,100,102623,0,-0,278,0.0,-0.0,0.0,0,0,0,0,128,0.0,10,5,9999,99999,9,999999999,0.0,999,999,99
3025,2,21,20,0,*?*?*?*?*?*?*?*?*?*?*?*?*?*?*?*?*?*?*?*?*?*?,-0.2,-0.2,100,102623,0,-0,281,0.0,-0.0,0.0,0,0,0,0,127,1.0,10,5,9999,99999,9,999999999,0.0,999,999,99
3025,2,21,21,0,*?*?*?*?*?*?*?*?*?*?*?*?*?*?*?*?*?*?*?*?*?*?,-1.2,-1.3,100,102623,0,-0,277,0.0,-0.0,0.0,0,0,0,0,125,1.0,10,5,9999,99999,9,999999999,0.0,999,999,99
3025,2,21,22,0,*?*?*?*?*?*?*?*?*?*?*?*?*?*?*?*?*?*?*?*?*?*?,-2.1,-2.2,100,102623,0,-0,273,0.0,-0.0,0.0,0,0,0,0,123,0.5,10,5,9999,99999,9,999999999,0.0,999,999,99
3025,2,21,23,0,*?*?*?*?*?*?*?*?*?*?*?*?*?*?*?*?*?*?*?*?*?*?,-1.4,-1.9,100,102623,0,-0,276,0.0,-0.0,0.0,0,0,0,0,122,1.5,10,5,9999,99999,9,999999999,0.0,999,999,99
3025,2,21,24,0,*?*?*?*?*?*?*?*?*?*?*?*?*?*?*?*?*?*?*?*?*?*?,-2.8,-3.1,100,102623,0,-0,271,0.0,-0.0,0.0,0,0,0,0,120,0.0,10,5,9999,99999,9,999999999,0.0,999,999,99
3025,2,22,1,0,*?*?*?*?*?*?*?*?*?*?*?*?*?*?*?*?*?*?*?*?*?*?,0.1,-0.8,91,102602,0,-0,282,0.0,-0.0,0.0,0,0,0,0,122,1.0,10,5,9999,99999,9,999999999,0.0,999,999,99
3025,2,22,2,0,*?*?*?*?*?*?*?*?*?*?*?*?*?*?*?*?*?*?*?*?*?*?,0.7,-0.4,90,102602,0,-0,284,0.0,-0.0,0.0,0,0,0,0,123,1.0,10,5,9999,99999,9,999999999,0.0,999,999,99
3025,2,22,3,0,*?*?*?*?*?*?*?*?*?*?*?*?*?*?*?*?*?*?*?*?*?*?,0.6,0.6,98,102602,0,-0,284,0.0,-0.0,0.0,0,0,0,0,125,0.0,10,5,9999,99999,9,999999999,0.0,999,999,99
3025,2,22,4,0,*?*?*?*?*?*?*?*?*?*?*?*?*?*?*?*?*?*?*?*?*?*?,0.8,-0.6,89,102602,0,-0,285,0.0,-0.0,0.0,0,0,0,0,127,1.0,10,5,9999,99999,9,999999999,0.0,999,999,99
3025,2,22,5,0,*?*?*?*?*?*?*?*?*?*?*?*?*?*?*?*?*?*?*?*?*?*?,0.2,-1.3,88,102602,0,-0,282,0.0,-0.0,0.0,0,0,0,0,128,0.5,10,5,9999,99999,9,999999999,0.0,999,999,99
3025,2,22,6,0,*?*?*?*?*?*?*?*?*?*?*?*?*?*?*?*?*?*?*?*?*?*?,-0.7,-2.7,84,102602,0,-0,279,0.0,-0.0,0.0,0,0,0,0,130,1.0,10,5,9999,99999,9,999999999,0.0,999,999,99
3025,2,22,7,0,*?*?*?*?*?*?*?*?*?*?*?*?*?*?*?*?*?*?*?*?*?*?,0.2,-1.9,83,102602,8,1455,283,0.0,0.0,0.0,0,0,0,0,122,0.5,10,5,9999,99999,9,999999999,0.0,999,999,99
3025,2,22,8,0,*?*?*?*?*?*?*?*?*?*?*?*?*?*?*?*?*?*?*?*?*?*?,0.8,-1.7,80,102602,193,1399,280,41.2,39.7,35.7,4589,2621,4265,752,113,0.5,9,5,9999,99999,9,999999999,0.0,999,999,99
3025,2,22,9,0,*?*?*?*?*?*?*?*?*?*?*?*?*?*?*?*?*?*?*?*?*?*?,2.2,-2.9,66,102602,351,1398,280,126.2,126.6,94.4,13766,10851,10879,2068,105,0.5,8,4,9999,99999,9,999999999,0.0,999,999,99
3025,2,22,10,0,*?*?*?*?*?*?*?*?*?*?*?*?*?*?*?*?*?*?*?*?*?*?,4.6,-1.1,64,102602,471,1396,290,180.8,135.0,135.2,19696,12736,15433,3070,97,0.0,8,4,9999,99999,9,999999999,0.0,999,999,99
3025,2,22,11,0,*?*?*?*?*?*?*?*?*?*?*?*?*?*?*?*?*?*?*?*?*?*?,6.5,-0.2,61,102602,546,1397,288,281.3,322.5,155.3,29954,31652,17779,3241,88,0.5,6,3,9999,99999,9,999999999,0.0,999,999,99
3025,2,22,12,0,*?*?*?*?*?*?*?*?*?*?*?*?*?*?*?*?*?*?*?*?*?*?,7.1,1.7,67,102602,570,1398,302,225.3,139.3,168.6,24570,13762,19123,3963,80,1.0,8,4,9999,99999,9,999999999,0.0,999,999,99
3025,2,22,13,0,*?*?*?*?*?*?*?*?*?*?*?*?*?*?*?*?*?*?*?*?*?*?,7.1,-0.0,60,102602,541,1397,301,212.3,138.2,158.8,23140,13498,18045,3693,78,0.5,8,4,9999,99999,9,999999999,0.0,999,999,99
3025,2,22,14,0,*?*?*?*?*?*?*?*?*?*?*?*?*?*?*?*?*?*?*?*?*?*?,7.2,-0.0,59,102602,461,1395,307,133.1,53.6,115.4,14614,4954,13031,3187,77,0.5,9,5,9999,99999,9,999999999,0.0,999,999,99
3025,2,22,15,0,*?*?*?*?*?*?*?*?*?*?*?*?*?*?*?*?*?*?*?*?*?*?,7.1,-0.2,59,102602,337,1396,301,120.0,125.3,89.8,13092,10577,10357,1959,75,1.0,8,4,9999,99999,9,999999999,0.0,999,999,99
3025,2,22,16,0,*?*?*?*?*?*?*?*?*?*?*?*?*?*?*?*?*?*?*?*?*?*?,7.1,0.2,61,102602,176,1396,296,55.6,157.5,35.7,5875,9264,4898,632,73,0.5,7,4,9999,99999,9,999999999,0.0,999,999,99
3025,2,22,17,0,*?*?*?*?*?*?*?*?*?*?*?*?*?*?*?*?*?*?*?*?*?*?,6.5,0.4,64,102602,0,-0,309,0.0,-0.0,0.0,0,0,0,0,72,0.5,10,5,9999,99999,9,999999999,0.0,999,999,99
3025,2,22,18,0,*?*?*?*?*?*?*?*?*?*?*?*?*?*?*?*?*?*?*?*?*?*?,5.2,1.0,73,102602,0,-0,303,0.0,-0.0,0.0,0,0,0,0,70,0.5,10,5,9999,99999,9,999999999,0.0,999,999,99
3025,2,22,19,0,*?*?*?*?*?*?*?*?*?*?*?*?*?*?*?*?*?*?*?*?*?*?,3.4,1.0,83,102602,0,-0,296,0.0,-0.0,0.0,0,0,0,0,110,0.0,10,5,9999,99999,9,999999999,0.0,999,999,99
3025,2,22,20,0,*?*?*?*?*?*?*?*?*?*?*?*?*?*?*?*?*?*?*?*?*?*?,3.3,1.3,85,102602,0,-0,295,0.0,-0.0,0.0,0,0,0,0,150,1.0,10,5,9999,99999,9,999999999,0.0,999,999,99
3025,2,22,21,0,*?*?*?*?*?*?*?*?*?*?*?*?*?*?*?*?*?*?*?*?*?*?,2.6,-0.0,82,102602,0,-0,292,0.0,-0.0,0.0,0,0,0,0,190,1.0,10,5,9999,99999,9,999999999,0.0,999,999,99
3025,2,22,22,0,*?*?*?*?*?*?*?*?*?*?*?*?*?*?*?*?*?*?*?*?*?*?,2.3,-0.0,84,102602,0,-0,291,0.0,-0.0,0.0,0,0,0,0,230,0.5,10,5,9999,99999,9,999999999,0.0,999,999,99
3025,2,22,23,0,*?*?*?*?*?*?*?*?*?*?*?*?*?*?*?*?*?*?*?*?*?*?,1.6,-0.2,86,102602,0,-0,288,0.0,-0.0,0.0,0,0,0,0,270,1.5,10,5,9999,99999,9,999999999,0.0,999,999,99
3025,2,22,24,0,*?*?*?*?*?*?*?*?*?*?*?*?*?*?*?*?*?*?*?*?*?*?,-0.7,-1.3,93,102602,0,-0,279,0.0,-0.0,0.0,0,0,0,0,120,0.0,10,5,9999,99999,9,999999999,0.0,999,999,99
3025,2,23,1,0,*?*?*?*?*?*?*?*?*?*?*?*?*?*?*?*?*?*?*?*?*?*?,-0.3,-3.1,81,102632,0,-0,281,0.0,-0.0,0.0,0,0,0,0,317,1.0,10,5,9999,99999,9,999999999,0.0,999,999,99
3025,2,23,2,0,*?*?*?*?*?*?*?*?*?*?*?*?*?*?*?*?*?*?*?*?*?*?,-1.3,-5.0,75,102632,0,-0,277,0.0,-0.0,0.0,0,0,0,0,323,1.0,10,5,9999,99999,9,999999999,0.0,999,999,99
3025,2,23,3,0,*?*?*?*?*?*?*?*?*?*?*?*?*?*?*?*?*?*?*?*?*?*?,-1.6,-6.0,72,102632,0,-0,276,0.0,-0.0,0.0,0,0,0,0,330,0.0,10,5,9999,99999,9,999999999,0.0,999,999,99
3025,2,23,4,0,*?*?*?*?*?*?*?*?*?*?*?*?*?*?*?*?*?*?*?*?*?*?,-1.8,-4.2,83,102632,0,-0,275,0.0,-0.0,0.0,0,0,0,0,337,1.0,10,5,9999,99999,9,999999999,0.0,999,999,99
3025,2,23,5,0,*?*?*?*?*?*?*?*?*?*?*?*?*?*?*?*?*?*?*?*?*?*?,-1.9,-7.3,65,102632,0,-0,275,0.0,-0.0,0.0,0,0,0,0,343,0.5,10,5,9999,99999,9,999999999,0.0,999,999,99
3025,2,23,6,0,*?*?*?*?*?*?*?*?*?*?*?*?*?*?*?*?*?*?*?*?*?*?,-2.9,-8.0,67,102632,0,-0,271,0.0,-0.0,0.0,0,0,0,0,350,1.0,10,5,9999,99999,9,999999999,0.0,999,999,99
3025,2,23,7,0,*?*?*?*?*?*?*?*?*?*?*?*?*?*?*?*?*?*?*?*?*?*?,-3.8,-10.4,58,102632,16,1428,261,0.0,0.0,0.0,0,0,0,0,295,0.5,9,5,9999,99999,9,999999999,0.0,999,999,99
3025,2,23,8,0,*?*?*?*?*?*?*?*?*?*?*?*?*?*?*?*?*?*?*?*?*?*?,-1.5,-5.3,74,102632,201,1398,270,44.0,40.7,38.1,4891,2740,4542,804,240,0.5,9,5,9999,99999,9,999999999,0.0,999,999,99
3025,2,23,9,0,*?*?*?*?*?*?*?*?*?*?*?*?*?*?*?*?*?*?*?*?*?*?,0.9,-3.4,73,102632,359,1397,275,129.9,127.4,97.2,14170,11009,11191,2134,185,0.5,8,4,9999,99999,9,999999999,0.0,999,999,99
3025,2,23,10,0,*?*?*?*?*?*?*?*?*?*?*?*?*?*?*?*?*?*?*?*?*?*?,2.6,-1.9,73,102632,479,1395,282,184.5,135.5,138.0,20104,12837,15743,3142,130,0.0,8,4,9999,99999,9,999999999,0.0,999,999,99
3025,2,23,11,0,*?*?*?*?*?*?*?*?*?*?*?*?*?*?*?*?*?*?*?*?*?*?,6.8,-0.4,61,102632,554,1396,300,218.3,138.7,163.3,23800,13623,18543,3817,75,0.5,8,4,9999,99999,9,999999999,0.0,999,999,99
3025,2,23,12,0,*?*?*?*?*?*?*?*?*?*?*?*?*?*?*?*?*?*?*?*?*?*?,7.6,0.2,61,102632,577,1395,303,229.0,139.5,171.3,24972,13830,19425,4041,20,1.0,8,4,9999,99999,9,999999999,0.0,999,999,99
3025,2,23,13,0,*?*?*?*?*?*?*?*?*?*?*?*?*?*?*?*?*?*?*?*?*?*?,7.6,0.6,63,102632,549,1397,309,163.0,55.2,141.3,17904,5275,15942,4054,25,0.5,9,5,9999,99999,9,999999999,0.0,999,999,99
3025,2,23,14,0,*?*?*?*?*?*?*?*?*?*?*?*?*?*?*?*?*?*?*?*?*?*?,7.7,-0.0,59,102632,469,1396,315,78.2,0.0,78.2,9144,0,9169,3248,30,0.5,10,5,9999,99999,9,999999999,0.0,999,999,99
3025,2,23,15,0,*?*?*?*?*?*?*?*?*?*?*?*?*?*?*?*?*?*?*?*?*?*?,7.5,-0.4,58,102632,344,1394,308,93.2,50.2,80.8,10221,4319,9139,2133,35,1.0,9,5,9999,99999,9,999999999,0.0,999,999,99
3025,2,23,16,0,*?*?*?*?*?*?*?*?*?*?*?*?*?*?*?*?*?*?*?*?*?*?,7.4,0.4,63,102632,183,1394,308,38.0,38.5,33.0,4241,2479,3946,693,40,0.5,9,5,9999,99999,9,999999999,0.0,999,999,99
3025,2,23,17,0,*?*?*?*?*?*?*?*?*?*?*?*?*?*?*?*?*?*?*?*?*?*?,5.6,1.0,75,102632,0,-0,305,0.0,-0.0,0.0,0,0,0,0,45,0.5,10,5,9999,99999,9,999999999,0.0,999,999,99
3025,2,23,18,0,*?*?*?*?*?*?*?*?*?*?*?*?*?*?*?*?*?*?*?*?*?*?,4.1,-0.4,74,102632,0,-0,299,0.0,-0.0,0.0,0,0,0,0,50,0.5,10,5,9999,99999,9,999999999,0.0,999,999,99
3025,2,23,19,0,*?*?*?*?*?*?*?*?*?*?*?*?*?*?*?*?*?*?*?*?*?*?,2.1,-0.8,83,102632,0,-0,290,0.0,-0.0,0.0,0,0,0,0,60,0.0,10,5,9999,99999,9,999999999,0.0,999,999,99
3025,2,23,20,0,*?*?*?*?*?*?*?*?*?*?*?*?*?*?*?*?*?*?*?*?*?*?,1.1,-0.6,90,102632,0,-0,286,0.0,-0.0,0.0,0,0,0,0,70,1.0,10,5,9999,99999,9,999999999,0.0,999,999,99
3025,2,23,21,0,*?*?*?*?*?*?*?*?*?*?*?*?*?*?*?*?*?*?*?*?*?*?,1.2,-1.5,84,102632,0,-0,287,0.0,-0.0,0.0,0,0,0,0,80,1.0,10,5,9999,99999,9,999999999,0.0,999,999,99
3025,2,23,22,0,*?*?*?*?*?*?*?*?*?*?*?*?*?*?*?*?*?*?*?*?*?*?,1.0,-2.7,77,102632,0,-0,286,0.0,-0.0,0.0,0,0,0,0,90,0.5,10,5,9999,99999,9,999999999,0.0,999,999,99
3025,2,23,23,0,*?*?*?*?*?*?*?*?*?*?*?*?*?*?*?*?*?*?*?*?*?*?,0.0,-4.5,71,102632,0,-0,282,0.0,-0.0,0.0,0,0,0,0,100,1.5,10,5,9999,99999,9,999999999,0.0,999,999,99
3025,2,23,24,0,*?*?*?*?*?*?*?*?*?*?*?*?*?*?*?*?*?*?*?*?*?*?,1.0,-1.7,83,102632,0,-0,286,0.0,-0.0,0.0,0,0,0,0,310,0.0,10,5,9999,99999,9,999999999,0.0,999,999,99
3025,2,24,1,0,*?*?*?*?*?*?*?*?*?*?*?*?*?*?*?*?*?*?*?*?*?*?,-1.0,-7.3,58,103069,0,-0,278,0.0,-0.0,0.0,0,0,0,0,137,1.0,10,5,9999,99999,9,999999999,0.0,999,999,99
3025,2,24,2,0,*?*?*?*?*?*?*?*?*?*?*?*?*?*?*?*?*?*?*?*?*?*?,-0.7,-8.8,50,103069,0,-0,280,0.0,-0.0,0.0,0,0,0,0,163,1.0,10,5,9999,99999,9,999999999,0.0,999,999,99
3025,2,24,3,0,*?*?*?*?*?*?*?*?*?*?*?*?*?*?*?*?*?*?*?*?*?*?,-1.5,-8.8,53,103069,0,-0,276,0.0,-0.0,0.0,0,0,0,0,190,0.0,10,5,9999,99999,9,999999999,0.0,999,999,99
3025,2,24,4,0,*?*?*?*?*?*?*?*?*?*?*?*?*?*?*?*?*?*?*?*?*?*?,-2.4,-7.6,63,103069,0,-0,273,0.0,-0.0,0.0,0,0,0,0,217,1.0,10,5,9999,99999,9,999999999,0.0,999,999,99
3025,2,24,5,0,*?*?*?*?*?*?*?*?*?*?*?*?*?*?*?*?*?*?*?*?*?*?,-2.0,-8.0,58,103069,0,-0,274,0.0,-0.0,0.0,0,0,0,0,243,0.5,10,5,9999,99999,9,999999999,0.0,999,999,99
3025,2,24,6,0,*?*?*?*?*?*?*?*?*?*?*?*?*?*?*?*?*?*?*?*?*?*?,-1.6,-7.6,59,103069,0,-0,276,0.0,-0.0,0.0,0,0,0,0,270,1.0,10,5,9999,99999,9,999999999,0.0,999,999,99
3025,2,24,7,0,*?*?*?*?*?*?*?*?*?*?*?*?*?*?*?*?*?*?*?*?*?*?,-1.8,-7.3,62,103069,24,1414,269,0.0,0.0,0.0,0,0,0,0,280,0.5,9,5,9999,99999,9,999999999,0.0,999,999,99
3025,2,24,8,0,*?*?*?*?*?*?*?*?*?*?*?*?*?*?*?*?*?*?*?*?*?*?,-2.1,-6.9,65,103069,209,1397,227,92.6,415.8,30.4,9649,28511,4792,567,290,0.5,2,1,9999,99999,9,999999999,0.0,999,999,99
3025,2,24,9,0,*?*?*?*?*?*?*?*?*?*?*?*?*?*?*?*?*?*?*?*?*?*?,-1.1,-6.9,61,103069,367,1396,230,199.7,510.3,65.5,20597,43137,9629,1208,300,0.5,2,1,9999,99999,9,999999999,0.0,999,999,99
3025,2,24,10,0,*?*?*?*?*?*?*?*?*?*?*?*?*?*?*?*?*?*?*?*?*?*?,0.1,-5.6,62,103069,487,1394,236,281.3,541.2,92.3,29015,49508,13098,1738,310,0.0,2,1,9999,99999,9,999999999,0.0,999,999,99
3025,2,24,11,0,*?*?*?*?*?*?*?*?*?*?*?*?*?*?*?*?*?*?*?*?*?*?,-0.2,-6.3,60,103069,562,1396,270,222.1,139.0,166.1,24211,13698,18853,3895,320,0.5,8,4,9999,99999,9,999999999,0.0,999,999,99
3025,2,24,12,0,*?*?*?*?*?*?*?*?*?*?*?*?*?*?*?*?*?*?*?*?*?*?,1.3,-5.6,55,103069,585,1395,258,325.2,407.0,154.5,33933,39375,18988,3090,330,1.0,5,3,9999,99999,9,999999999,0.0,999,999,99
3025,2,24,13,0,*?*?*?*?*?*?*?*?*?*?*?*?*?*?*?*?*?*?*?*?*?*?,1.1,-5.3,58,103069,556,1395,263,287.8,323.4,158.9,30656,31914,18163,3333,280,0.5,6,3,9999,99999,9,999999999,0.0,999,999,99
3025,2,24,14,0,*?*?*?*?*?*?*?*?*?*?*?*?*?*?*?*?*?*?*?*?*?*?,1.4,-4.5,62,103069,477,1396,265,240.5,315.4,132.7,25555,29750,15333,2693,230,0.5,6,3,9999,99999,9,999999999,0.0,999,999,99
3025,2,24,15,0,*?*?*?*?*?*?*?*?*?*?*?*?*?*?*?*?*?*?*?*?*?*?,1.3,-3.7,66,103069,352,1396,265,166.3,295.4,91.8,17194,24401,11681,1709,180,1.0,6,3,9999,99999,9,999999999,0.0,999,999,99
3025,2,24,16,0,*?*?*?*?*?*?*?*?*?*?*?*?*?*?*?*?*?*?*?*?*?*?,1.3,-4.5,62,103069,191,1399,276,53.7,99.1,40.2,5757,5928,4933,718,130,0.5,8,4,9999,99999,9,999999999,0.0,999,999,99
3025,2,24,17,0,*?*?*?*?*?*?*?*?*?*?*?*?*?*?*?*?*?*?*?*?*?*?,1.3,-3.4,67,103069,4,1574,287,0.0,0.0,0.0,0,0,0,0,80,0.5,10,5,9999,99999,9,999999999,0.0,999,999,99
3025,2,24,18,0,*?*?*?*?*?*?*?*?*?*?*?*?*?*?*?*?*?*?*?*?*?*?,0.2,-4.8,65,103069,0,-0,283,0.0,-0.0,0.0,0,0,0,0,30,0.5,10,5,9999,99999,9,999999999,0.0,999,999,99
3025,2,24,19,0,*?*?*?*?*?*?*?*?*?*?*?*?*?*?*?*?*?*?*?*?*?*?,-0.5,-7.6,54,103069,0,-0,280,0.0,-0.0,0.0,0,0,0,0,32,0.0,10,5,9999,99999,9,999999999,0.0,999,999,99
3025,2,24,20,0,*?*?*?*?*?*?*?*?*?*?*?*?*?*?*?*?*?*?*?*?*?*?,-1.4,-7.3,60,103069,0,-0,277,0.0,-0.0,0.0,0,0,0,0,33,1.0,10,5,9999,99999,9,999999999,0.0,999,999,99
3025,2,24,21,0,*?*?*?*?*?*?*?*?*?*?*?*?*?*?*?*?*?*?*?*?*?*?,-0.6,-6.0,63,103069,0,-0,280,0.0,-0.0,0.0,0,0,0,0,35,1.0,10,5,9999,99999,9,999999999,0.0,999,999,99
3025,2,24,22,0,*?*?*?*?*?*?*?*?*?*?*?*?*?*?*?*?*?*?*?*?*?*?,-1.2,-5.6,68,103069,0,-0,277,0.0,-0.0,0.0,0,0,0,0,37,0.5,10,5,9999,99999,9,999999999,0.0,999,999,99
3025,2,24,23,0,*?*?*?*?*?*?*?*?*?*?*?*?*?*?*?*?*?*?*?*?*?*?,-1.7,-6.0,68,103069,0,-0,275,0.0,-0.0,0.0,0,0,0,0,38,1.5,10,5,9999,99999,9,999999999,0.0,999,999,99
3025,2,24,24,0,*?*?*?*?*?*?*?*?*?*?*?*?*?*?*?*?*?*?*?*?*?*?,-1.0,-5.6,66,103069,0,-0,278,0.0,-0.0,0.0,0,0,0,0,110,0.0,10,5,9999,99999,9,999999999,0.0,999,999,99
3025,2,25,1,0,*?*?*?*?*?*?*?*?*?*?*?*?*?*?*?*?*?*?*?*?*?*?,-3.1,-10.0,56,103533,0,-0,270,0.0,-0.0,0.0,0,0,0,0,50,1.0,10,5,9999,99999,9,999999999,0.0,999,999,99
3025,2,25,2,0,*?*?*?*?*?*?*?*?*?*?*?*?*?*?*?*?*?*?*?*?*?*?,-3.9,-12.9,47,103533,0,-0,267,0.0,-0.0,0.0,0,0,0,0,60,1.0,10,5,9999,99999,9,999999999,0.0,999,999,99
3025,2,25,3,0,*?*?*?*?*?*?*?*?*?*?*?*?*?*?*?*?*?*?*?*?*?*?,-3.9,-13.5,43,103533,0,-0,267,0.0,-0.0,0.0,0,0,0,0,70,0.0,10,5,9999,99999,9,999999999,0.0,999,999,99
3025,2,25,4,0,*?*?*?*?*?*?*?*?*?*?*?*?*?*?*?*?*?*?*?*?*?*?,-3.3,-14.1,39,103533,0,-0,270,0.0,-0.0,0.0,0,0,0,0,80,1.0,10,5,9999,99999,9,999999999,0.0,999,999,99
3025,2,25,5,0,*?*?*?*?*?*?*?*?*?*?*?*?*?*?*?*?*?*?*?*?*?*?,-3.3,-15.3,36,103533,0,-0,270,0.0,-0.0,0.0,0,0,0,0,90,0.5,10,5,9999,99999,9,999999999,0.0,999,999,99
3025,2,25,6,0,*?*?*?*?*?*?*?*?*?*?*?*?*?*?*?*?*?*?*?*?*?*?,-3.9,-11.4,53,103533,0,-0,267,0.0,-0.0,0.0,0,0,0,0,100,1.0,10,5,9999,99999,9,999999999,0.0,999,999,99
3025,2,25,7,0,*?*?*?*?*?*?*?*?*?*?*?*?*?*?*?*?*?*?*?*?*?*?,-4.6,-10.4,62,103533,32,1404,264,0.0,0.0,0.0,0,0,0,0,92,0.5,10,5,9999,99999,9,999999999,0.0,999,999,99
3025,2,25,8,0,*?*?*?*?*?*?*?*?*?*?*?*?*?*?*?*?*?*?*?*?*?*?,-3.6,-8.8,66,103533,217,1395,262,49.6,42.4,43.0,5503,2968,5103,911,83,0.5,9,5,9999,99999,9,999999999,0.0,999,999,99
3025,2,25,9,0,*?*?*?*?*?*?*?*?*?*?*?*?*?*?*?*?*?*?*?*?*?*?,-2.7,-6.0,77,103533,375,1394,266,103.8,51.3,90.0,11386,4517,10172,2402,75,0.5,9,5,9999,99999,9,999999999,0.0,999,999,99
3025,2,25,10,0,*?*?*?*?*?*?*?*?*?*?*?*?*?*?*?*?*?*?*?*?*?*?,-0.1,-6.3,60,103533,496,1396,282,83.5,0.0,83.5,9774,0,9802,3500,67,0.0,10,5,9999,99999,9,999999999,0.0,999,999,99
3025,2,25,11,0,*?*?*?*?*?*?*?*?*?*?*?*?*?*?*?*?*?*?*?*?*?*?,0.4,-5.0,66,103533,570,1395,284,98.1,0.0,98.1,11529,0,11566,4222,58,0.5,10,5,9999,99999,9,999999999,0.0,999,999,99
3025,2,25,12,0,*?*?*?*?*?*?*?*?*?*?*?*?*?*?*?*?*?*?*?*?*?*?,1.6,-3.7,67,103533,593,1394,283,178.5,55.8,154.7,19614,5405,17453,4532,50,1.0,9,5,9999,99999,9,999999999,0.0,999,999,99
3025,2,25,13,0,*?*?*?*?*?*?*?*?*?*?*?*?*?*?*?*?*?*?*?*?*?*?,1.6,-4.2,64,103533,564,1395,283,168.5,55.4,146.1,18510,5323,16478,4221,50,0.5,9,5,9999,99999,9,999999999,0.0,999,999,99
3025,2,25,14,0,*?*?*?*?*?*?*?*?*?*?*?*?*?*?*?*?*?*?*?*?*?*?,1.6,-6.0,55,103533,484,1394,289,81.2,0.0,81.2,9509,0,9536,3393,50,0.5,10,5,9999,99999,9,999999999,0.0,999,999,99
3025,2,25,15,0,*?*?*?*?*?*?*?*?*?*?*?*?*?*?*?*?*?*?*?*?*?*?,1.3,-5.3,59,103533,359,1394,288,56.6,0.0,56.6,6604,0,6619,2268,50,1.0,10,5,9999,99999,9,999999999,0.0,999,999,99
3025,2,25,16,0,*?*?*?*?*?*?*?*?*?*?*?*?*?*?*?*?*?*?*?*?*?*?,1.5,-6.3,54,103533,198,1396,289,24.8,0.0,24.8,2916,-0,2920,961,50,0.5,10,5,9999,99999,9,999999999,0.0,999,999,99
3025,2,25,17,0,*?*?*?*?*?*?*?*?*?*?*?*?*?*?*?*?*?*?*?*?*?*?,0.7,-5.6,60,103533,11,1442,285,0.0,0.0,0.0,0,0,0,0,50,0.5,10,5,9999,99999,9,999999999,0.0,999,999,99
3025,2,25,18,0,*?*?*?*?*?*?*?*?*?*?*?*?*?*?*?*?*?*?*?*?*?*?,0.1,-7.6,53,103533,0,-0,283,0.0,-0.0,0.0,0,0,0,0,50,0.5,10,5,9999,99999,9,999999999,0.0,999,999,99
3025,2,25,19,0,*?*?*?*?*?*?*?*?*?*?*?*?*?*?*?*?*?*?*?*?*?*?,-0.8,-6.3,65,103533,0,-0,279,0.0,-0.0,0.0,0,0,0,0,52,0.0,10,5,9999,99999,9,999999999,0.0,999,999,99
3025,2,25,20,0,*?*?*?*?*?*?*?*?*?*?*?*?*?*?*?*?*?*?*?*?*?*?,-1.1,-7.3,61,103533,0,-0,278,0.0,-0.0,0.0,0,0,0,0,53,1.0,10,5,9999,99999,9,999999999,0.1,999,999,99
3025,2,25,21,0,*?*?*?*?*?*?*?*?*?*?*?*?*?*?*?*?*?*?*?*?*?*?,-1.8,-6.3,71,103533,0,-0,275,0.0,-0.0,0.0,0,0,0,0,55,1.0,10,5,9999,99999,9,999999999,0.1,999,999,99
3025,2,25,22,0,*?*?*?*?*?*?*?*?*?*?*?*?*?*?*?*?*?*?*?*?*?*?,-2.3,-5.6,76,103533,0,-0,273,0.0,-0.0,0.0,0,0,0,0,57,0.5,10,5,9999,99999,9,999999999,0.0,999,999,99
3025,2,25,23,0,*?*?*?*?*?*?*?*?*?*?*?*?*?*?*?*?*?*?*?*?*?*?,-3.0,-5.3,84,103533,0,-0,270,0.0,-0.0,0.0,0,0,0,0,58,1.5,10,5,9999,99999,9,999999999,0.0,999,999,99
3025,2,25,24,0,*?*?*?*?*?*?*?*?*?*?*?*?*?*?*?*?*?*?*?*?*?*?,-2.3,-8.0,64,103533,0,-0,273,0.0,-0.0,0.0,0,0,0,0,40,0.0,10,5,9999,99999,9,999999999,0.0,999,999,99
3025,2,26,1,0,*?*?*?*?*?*?*?*?*?*?*?*?*?*?*?*?*?*?*?*?*?*?,-4.1,-6.6,78,103819,0,-0,266,0.0,-0.0,0.0,0,0,0,0,62,1.0,10,5,9999,99999,9,999999999,0.0,999,999,99
3025,2,26,2,0,*?*?*?*?*?*?*?*?*?*?*?*?*?*?*?*?*?*?*?*?*?*?,-4.8,-7.3,78,103819,0,-0,263,0.0,-0.0,0.0,0,0,0,0,63,1.0,10,5,9999,99999,9,999999999,0.2,999,999,99
3025,2,26,3,0,*?*?*?*?*?*?*?*?*?*?*?*?*?*?*?*?*?*?*?*?*?*?,-5.4,-8.0,79,103819,0,-0,261,0.0,-0.0,0.0,0,0,0,0,65,0.0,10,5,9999,99999,9,999999999,0.1,999,999,99
3025,2,26,4,0,*?*?*?*?*?*?*?*?*?*?*?*?*?*?*?*?*?*?*?*?*?*?,-5.1,-5.6,94,103819,0,-0,262,0.0,-0.0,0.0,0,0,0,0,67,1.0,10,5,9999,99999,9,999999999,0.1,999,999,99
3025,2,26,5,0,*?*?*?*?*?*?*?*?*?*?*?*?*?*?*?*?*?*?*?*?*?*?,-4.8,-6.3,87,103819,0,-0,263,0.0,-0.0,0.0,0,0,0,0,68,0.5,10,5,9999,99999,9,999999999,0.7,999,999,99
3025,2,26,6,0,*?*?*?*?*?*?*?*?*?*?*?*?*?*?*?*?*?*?*?*?*?*?,-4.8,-7.6,77,103819,0,-0,263,0.0,-0.0,0.0,0,0,0,0,70,1.0,10,5,9999,99999,9,999999999,0.7,999,999,99
3025,2,26,7,0,*?*?*?*?*?*?*?*?*?*?*?*?*?*?*?*?*?*?*?*?*?*?,-4.7,-10.0,62,103819,40,1395,264,0.0,0.0,0.0,0,0,0,0,65,0.5,10,5,9999,99999,9,999999999,0.0,999,999,99
3025,2,26,8,0,*?*?*?*?*?*?*?*?*?*?*?*?*?*?*?*?*?*?*?*?*?*?,-4.9,-14.7,40,103819,225,1393,263,30.2,0.0,30.2,3539,0,3545,1173,60,0.5,10,5,9999,99999,9,999999999,0.1,999,999,99
3025,2,26,9,0,*?*?*?*?*?*?*?*?*?*?*?*?*?*?*?*?*?*?*?*?*?*?,-3.9,-14.1,40,103819,383,1393,267,61.4,0.0,61.4,7163,0,7180,2478,55,0.5,10,5,9999,99999,9,999999999,0.0,999,999,99
3025,2,26,10,0,*?*?*?*?*?*?*?*?*?*?*?*?*?*?*?*?*?*?*?*?*?*?,-2.7,-11.4,47,103819,504,1395,272,85.1,0.0,85.1,9971,0,10000,3580,50,0.0,10,5,9999,99999,9,999999999,0.0,999,999,99
3025,2,26,11,0,*?*?*?*?*?*?*?*?*?*?*?*?*?*?*?*?*?*?*?*?*?*?,-1.9,-11.4,44,103819,578,1394,275,99.8,0.0,99.8,11727,0,11764,4305,45,0.5,10,5,9999,99999,9,999999999,0.0,999,999,99
3025,2,26,12,0,*?*?*?*?*?*?*?*?*?*?*?*?*?*?*?*?*?*?*?*?*?*?,-1.4,-8.4,54,103819,601,1394,277,104.4,0.0,104.4,12280,0,12320,4538,40,1.0,10,5,9999,99999,9,999999999,0.0,999,999,99
3025,2,26,13,0,*?*?*?*?*?*?*?*?*?*?*?*?*?*?*?*?*?*?*?*?*?*?,-1.3,-7.6,57,103819,572,1394,277,98.6,0.0,98.6,11581,0,11618,4243,45,0.5,10,5,9999,99999,9,999999999,0.0,999,999,99
3025,2,26,14,0,*?*?*?*?*?*?*?*?*?*?*?*?*?*?*?*?*?*?*?*?*?*?,-1.6,-8.0,57,103819,492,1394,276,82.8,0.0,82.8,9693,0,9721,3467,50,0.5,10,5,9999,99999,9,999999999,0.0,999,999,99
3025,2,26,15,0,*?*?*?*?*?*?*?*?*?*?*?*?*?*?*?*?*?*?*?*?*?*?,-1.7,-7.3,62,103819,367,1395,275,58.1,0.0,58.1,6779,0,6796,2334,55,1.0,10,5,9999,99999,9,999999999,0.0,999,999,99
3025,2,26,16,0,*?*?*?*?*?*?*?*?*?*?*?*?*?*?*?*?*?*?*?*?*?*?,-1.6,-6.9,62,103819,205,1394,276,26.2,0.0,26.2,3082,0,3086,1017,60,0.5,10,5,9999,99999,9,999999999,0.0,999,999,99
3025,2,26,17,0,*?*?*?*?*?*?*?*?*?*?*?*?*?*?*?*?*?*?*?*?*?*?,-2.0,-6.9,65,103819,18,1415,274,0.0,0.0,0.0,0,0,0,0,65,0.5,10,5,9999,99999,9,999999999,0.0,999,999,99
3025,2,26,18,0,*?*?*?*?*?*?*?*?*?*?*?*?*?*?*?*?*?*?*?*?*?*?,-2.6,-6.3,71,103819,0,-0,272,0.0,-0.0,0.0,0,0,0,0,70,0.5,10,5,9999,99999,9,999999999,0.0,999,999,99
3025,2,26,19,0,*?*?*?*?*?*?*?*?*?*?*?*?*?*?*?*?*?*?*?*?*?*?,-2.9,-6.0,75,103819,0,-0,270,0.0,-0.0,0.0,0,0,0,0,113,0.0,10,5,9999,99999,9,999999999,0.0,999,999,99
3025,2,26,20,0,*?*?*?*?*?*?*?*?*?*?*?*?*?*?*?*?*?*?*?*?*?*?,-3.6,-6.9,74,103819,0,-0,268,0.0,-0.0,0.0,0,0,0,0,157,1.0,10,5,9999,99999,9,999999999,0.0,999,999,99
3025,2,26,21,0,*?*?*?*?*?*?*?*?*?*?*?*?*?*?*?*?*?*?*?*?*?*?,-4.3,-7.6,73,103819,0,-0,265,0.0,-0.0,0.0,0,0,0,0,200,1.0,10,5,9999,99999,9,999999999,0.0,999,999,99
3025,2,26,22,0,*?*?*?*?*?*?*?*?*?*?*?*?*?*?*?*?*?*?*?*?*?*?,-3.8,-8.0,68,103819,0,-0,267,0.0,-0.0,0.0,0,0,0,0,243,0.5,10,5,9999,99999,9,999999999,0.0,999,999,99
3025,2,26,23,0,*?*?*?*?*?*?*?*?*?*?*?*?*?*?*?*?*?*?*?*?*?*?,-3.3,-8.8,61,103819,0,-0,269,0.0,-0.0,0.0,0,0,0,0,287,1.5,10,5,9999,99999,9,999999999,0.0,999,999,99
3025,2,26,24,0,*?*?*?*?*?*?*?*?*?*?*?*?*?*?*?*?*?*?*?*?*?*?,-3.7,-6.0,80,103819,0,-0,267,0.0,-0.0,0.0,0,0,0,0,60,0.0,10,5,9999,99999,9,999999999,0.0,999,999,99
3025,2,27,1,0,*?*?*?*?*?*?*?*?*?*?*?*?*?*?*?*?*?*?*?*?*?*?,-1.8,-3.1,91,103827,0,-0,275,0.0,-0.0,0.0,0,0,0,0,293,1.0,10,5,9999,99999,9,999999999,0.0,999,999,99
3025,2,27,2,0,*?*?*?*?*?*?*?*?*?*?*?*?*?*?*?*?*?*?*?*?*?*?,-0.9,-1.3,100,103827,0,-0,278,0.0,-0.0,0.0,0,0,0,0,257,1.0,10,5,9999,99999,9,999999999,0.0,999,999,99
3025,2,27,3,0,*?*?*?*?*?*?*?*?*?*?*?*?*?*?*?*?*?*?*?*?*?*?,-1.7,-1.9,100,103827,0,-0,275,0.0,-0.0,0.0,0,0,0,0,220,0.0,10,5,9999,99999,9,999999999,0.0,999,999,99
3025,2,27,4,0,*?*?*?*?*?*?*?*?*?*?*?*?*?*?*?*?*?*?*?*?*?*?,-2.2,-2.2,100,103827,0,-0,273,0.0,-0.0,0.0,0,0,0,0,183,1.0,10,5,9999,99999,9,999999999,0.0,999,999,99
3025,2,27,5,0,*?*?*?*?*?*?*?*?*?*?*?*?*?*?*?*?*?*?*?*?*?*?,-2.9,-3.4,98,103827,0,-0,270,0.0,-0.0,0.0,0,0,0,0,147,0.5,10,5,9999,99999,9,999999999,0.0,999,999,99
3025,2,27,6,0,*?*?*?*?*?*?*?*?*?*?*?*?*?*?*?*?*?*?*?*?*?*?,-2.1,-3.4,92,103827,0,-0,273,0.0,-0.0,0.0,0,0,0,0,110,1.0,10,5,9999,99999,9,999999999,0.0,999,999,99
3025,2,27,7,0,*?*?*?*?*?*?*?*?*?*?*?*?*?*?*?*?*?*?*?*?*?*?,-1.6,-3.9,85,103827,48,1387,275,0.0,0.0,0.0,0,0,0,0,150,0.5,10,5,9999,99999,9,999999999,0.0,999,999,99
3025,2,27,8,0,*?*?*?*?*?*?*?*?*?*?*?*?*?*?*?*?*?*?*?*?*?*?,-1.4,-3.1,88,103827,233,1391,266,73.3,110.3,54.8,7802,7483,6615,1011,190,0.5,8,4,9999,99999,9,999999999,0.0,999,999,99
3025,2,27,9,0,*?*?*?*?*?*?*?*?*?*?*?*?*?*?*?*?*?*?*?*?*?*?,-1.0,-1.9,95,103827,392,1395,267,145.1,130.1,108.6,15816,11603,12461,2406,230,0.5,8,4,9999,99999,9,999999999,0.0,999,999,99
3025,2,27,10,0,*?*?*?*?*?*?*?*?*?*?*?*?*?*?*?*?*?*?*?*?*?*?,0.5,-0.2,96,103827,512,1394,279,150.7,54.6,130.7,16563,5147,14758,3689,270,0.0,9,5,9999,99999,9,999999999,0.5,999,999,99
3025,2,27,11,0,*?*?*?*?*?*?*?*?*?*?*?*?*?*?*?*?*?*?*?*?*?*?,2.7,-0.2,82,103827,586,1393,288,176.2,55.7,152.7,19372,5374,17242,4460,310,0.5,9,5,9999,99999,9,999999999,0.7,999,999,99
3025,2,27,12,0,*?*?*?*?*?*?*?*?*?*?*?*?*?*?*?*?*?*?*?*?*?*?,3.1,0.2,83,103827,609,1393,289,184.1,56.0,159.6,20239,5444,18006,4711,350,1.0,9,5,9999,99999,9,999999999,0.2,999,999,99
3025,2,27,13,0,*?*?*?*?*?*?*?*?*?*?*?*?*?*?*?*?*?*?*?*?*?*?,3.0,1.0,89,103827,580,1394,289,174.0,55.6,150.8,19118,5370,17015,4391,330,0.5,9,5,9999,99999,9,999999999,0.0,999,999,99
3025,2,27,14,0,*?*?*?*?*?*?*?*?*?*?*?*?*?*?*?*?*?*?*?*?*?*?,3.2,1.7,92,103827,500,1395,290,146.5,54.4,127.0,16088,5111,14336,3566,310,0.5,9,5,9999,99999,9,999999999,0.0,999,999,99
3025,2,27,15,0,*?*?*?*?*?*?*?*?*?*?*?*?*?*?*?*?*?*?*?*?*?*?,3.1,1.9,94,103827,374,1393,289,103.5,51.3,89.8,11363,4513,10151,2396,290,1.0,9,5,9999,99999,9,999999999,0.0,999,999,99
3025,2,27,16,0,*?*?*?*?*?*?*?*?*?*?*?*?*?*?*?*?*?*?*?*?*?*?,3.2,1.7,92,103827,212,1392,290,48.1,42.0,41.7,5334,2907,4948,882,270,0.5,9,5,9999,99999,9,999999999,0.0,999,999,99
3025,2,27,17,0,*?*?*?*?*?*?*?*?*?*?*?*?*?*?*?*?*?*?*?*?*?*?,3.0,0.8,88,103827,25,1403,294,0.0,0.0,0.0,0,0,0,0,250,0.5,10,5,9999,99999,9,999999999,0.0,999,999,99
3025,2,27,18,0,*?*?*?*?*?*?*?*?*?*?*?*?*?*?*?*?*?*?*?*?*?*?,1.2,-0.8,87,103827,0,-0,287,0.0,-0.0,0.0,0,0,0,0,230,0.5,10,5,9999,99999,9,999999999,0.0,999,999,99
3025,2,27,19,0,*?*?*?*?*?*?*?*?*?*?*?*?*?*?*?*?*?*?*?*?*?*?,0.2,-0.4,97,103827,0,-0,282,0.0,-0.0,0.0,0,0,0,0,220,0.0,10,5,9999,99999,9,999999999,0.0,999,999,99
3025,2,27,20,0,*?*?*?*?*?*?*?*?*?*?*?*?*?*?*?*?*?*?*?*?*?*?,0.2,-0.4,98,103827,0,-0,282,0.0,-0.0,0.0,0,0,0,0,210,1.0,10,5,9999,99999,9,999999999,0.0,999,999,99
3025,2,27,21,0,*?*?*?*?*?*?*?*?*?*?*?*?*?*?*?*?*?*?*?*?*?*?,0.7,-0.2,95,103827,0,-0,284,0.0,-0.0,0.0,0,0,0,0,200,1.0,10,5,9999,99999,9,999999999,0.0,999,999,99
3025,2,27,22,0,*?*?*?*?*?*?*?*?*?*?*?*?*?*?*?*?*?*?*?*?*?*?,-0.5,-1.7,93,103827,0,-0,280,0.0,-0.0,0.0,0,0,0,0,190,0.5,10,5,9999,99999,9,999999999,0.1,999,999,99
3025,2,27,23,0,*?*?*?*?*?*?*?*?*?*?*?*?*?*?*?*?*?*?*?*?*?*?,0.4,-1.1,91,103827,0,-0,283,0.0,-0.0,0.0,0,0,0,0,180,1.5,10,5,9999,99999,9,999999999,0.1,999,999,99
3025,2,27,24,0,*?*?*?*?*?*?*?*?*?*?*?*?*?*?*?*?*?*?*?*?*?*?,-2.9,-5.6,80,103827,0,-0,270,0.0,-0.0,0.0,0,0,0,0,330,0.0,10,5,9999,99999,9,999999999,0.0,999,999,99
3025,2,28,1,0,*?*?*?*?*?*?*?*?*?*?*?*?*?*?*?*?*?*?*?*?*?*?,1.6,-0.6,91,103501,0,-0,288,0.0,-0.0,0.0,0,0,0,0,193,1.0,10,5,9999,99999,9,999999999,0.1,999,999,99
3025,2,28,2,0,*?*?*?*?*?*?*?*?*?*?*?*?*?*?*?*?*?*?*?*?*?*?,1.8,-0.6,91,103501,0,-0,289,0.0,-0.0,0.0,0,0,0,0,217,1.0,10,5,9999,99999,9,999999999,0.0,999,999,99
3025,2,28,3,0,*?*?*?*?*?*?*?*?*?*?*?*?*?*?*?*?*?*?*?*?*?*?,2.5,-1.5,80,103501,0,-0,292,0.0,-0.0,0.0,0,0,0,0,240,0.0,10,5,9999,99999,9,999999999,0.1,999,999,99
3025,2,28,4,0,*?*?*?*?*?*?*?*?*?*?*?*?*?*?*?*?*?*?*?*?*?*?,2.0,-0.6,90,103501,0,-0,290,0.0,-0.0,0.0,0,0,0,0,263,1.0,10,5,9999,99999,9,999999999,0.0,999,999,99
3025,2,28,5,0,*?*?*?*?*?*?*?*?*?*?*?*?*?*?*?*?*?*?*?*?*?*?,2.0,0.4,96,103501,0,-0,290,0.0,-0.0,0.0,0,0,0,0,287,0.5,10,5,9999,99999,9,999999999,0.1,999,999,99
3025,2,28,6,0,*?*?*?*?*?*?*?*?*?*?*?*?*?*?*?*?*?*?*?*?*?*?,2.0,-0.6,90,103501,0,-0,290,0.0,-0.0,0.0,0,0,0,0,310,1.0,10,5,9999,99999,9,999999999,0.0,999,999,99
3025,2,28,7,0,*?*?*?*?*?*?*?*?*?*?*?*?*?*?*?*?*?*?*?*?*?*?,1.7,0.2,98,103501,57,1405,288,0.0,0.0,0.0,0,0,0,0,317,0.5,10,5,9999,99999,9,999999999,0.0,999,999,99
3025,2,28,8,0,*?*?*?*?*?*?*?*?*?*?*?*?*?*?*?*?*?*?*?*?*?*?,1.4,-0.0,98,103501,242,1394,287,33.5,0.0,33.5,3922,0,3929,1304,323,0.5,10,5,9999,99999,9,999999999,0.0,999,999,99
3025,2,28,9,0,*?*?*?*?*?*?*?*?*?*?*?*?*?*?*?*?*?*?*?*?*?*?,2.2,2.3,100,103501,400,1393,290,64.7,0.0,64.7,7555,0,7574,2627,330,0.5,10,5,9999,99999,9,999999999,0.0,999,999,99
3025,2,28,10,0,*?*?*?*?*?*?*?*?*?*?*?*?*?*?*?*?*?*?*?*?*?*?,3.0,3.0,100,103501,520,1393,294,88.4,0.0,88.4,10368,0,10399,3741,337,0.0,10,5,9999,99999,9,999999999,0.0,999,999,99
3025,2,28,11,0,*?*?*?*?*?*?*?*?*?*?*?*?*?*?*?*?*?*?*?*?*?*?,3.6,3.6,100,103501,594,1392,296,103.1,0.0,103.1,12124,0,12164,4472,343,0.5,10,5,9999,99999,9,999999999,0.0,999,999,99
3025,2,28,12,0,*?*?*?*?*?*?*?*?*?*?*?*?*?*?*?*?*?*?*?*?*?*?,4.2,4.1,100,103501,617,1392,298,107.6,0.0,107.6,12671,0,12713,4705,350,1.0,10,5,9999,99999,9,999999999,0.2,999,999,99
3025,2,28,13,0,*?*?*?*?*?*?*?*?*?*?*?*?*?*?*?*?*?*?*?*?*?*?,4.0,3.9,100,103501,588,1394,298,101.7,0.0,101.7,11964,0,12003,4405,348,0.5,10,5,9999,99999,9,999999999,0.1,999,999,99
3025,2,28,14,0,*?*?*?*?*?*?*?*?*?*?*?*?*?*?*?*?*?*?*?*?*?*?,4.3,4.3,100,103501,507,1393,299,85.9,0.0,85.9,10061,0,10090,3616,347,0.5,10,5,9999,99999,9,999999999,0.0,999,999,99
3025,2,28,15,0,*?*?*?*?*?*?*?*?*?*?*?*?*?*?*?*?*?*?*?*?*?*?,4.1,4.1,100,103501,382,1394,298,61.1,0.0,61.1,7130,0,7148,2466,345,1.0,10,5,9999,99999,9,999999999,0.0,999,999,99
3025,2,28,16,0,*?*?*?*?*?*?*?*?*?*?*?*?*?*?*?*?*?*?*?*?*?*?,4.2,3.6,100,103501,220,1396,299,29.1,0.0,29.1,3416,0,3421,1130,343,0.5,10,5,9999,99999,9,999999999,0.1,999,999,99
3025,2,28,17,0,*?*?*?*?*?*?*?*?*?*?*?*?*?*?*?*?*?*?*?*?*?*?,4.1,3.0,100,103501,32,1395,298,0.0,0.0,0.0,0,0,0,0,342,0.5,10,5,9999,99999,9,999999999,0.1,999,999,99
3025,2,28,18,0,*?*?*?*?*?*?*?*?*?*?*?*?*?*?*?*?*?*?*?*?*?*?,3.4,2.7,100,103501,0,-0,295,0.0,-0.0,0.0,0,0,0,0,340,0.5,10,5,9999,99999,9,999999999,0.1,999,999,99
3025,2,28,19,0,*?*?*?*?*?*?*?*?*?*?*?*?*?*?*?*?*?*?*?*?*?*?,2.9,2.7,100,103501,0,-0,293,0.0,-0.0,0.0,0,0,0,0,318,0.0,10,5,9999,99999,9,999999999,0.0,999,999,99
3025,2,28,20,0,*?*?*?*?*?*?*?*?*?*?*?*?*?*?*?*?*?*?*?*?*?*?,3.1,3.0,100,103501,0,-0,294,0.0,-0.0,0.0,0,0,0,0,297,1.0,10,5,9999,99999,9,999999999,0.0,999,999,99
3025,2,28,21,0,*?*?*?*?*?*?*?*?*?*?*?*?*?*?*?*?*?*?*?*?*?*?,2.5,2.3,100,103501,0,-0,292,0.0,-0.0,0.0,0,0,0,0,275,1.0,10,5,9999,99999,9,999999999,0.0,999,999,99
3025,2,28,22,0,*?*?*?*?*?*?*?*?*?*?*?*?*?*?*?*?*?*?*?*?*?*?,2.6,2.5,100,103501,0,-0,292,0.0,-0.0,0.0,0,0,0,0,253,0.5,10,5,9999,99999,9,999999999,0.0,999,999,99
3025,2,28,23,0,*?*?*?*?*?*?*?*?*?*?*?*?*?*?*?*?*?*?*?*?*?*?,3.0,3.0,100,103501,0,-0,294,0.0,-0.0,0.0,0,0,0,0,232,1.5,10,5,9999,99999,9,999999999,0.0,999,999,99
3025,2,28,24,0,*?*?*?*?*?*?*?*?*?*?*?*?*?*?*?*?*?*?*?*?*?*?,1.4,-0.8,92,103501,0,-0,287,0.0,-0.0,0.0,0,0,0,0,170,0.0,10,5,9999,99999,9,999999999,0.1,999,999,99
3025,3,1,1,0,*?*?*?*?*?*?*?*?*?*?*?*?*?*?*?*?*?*?*?*?*?*?,4.4,1.3,80,99851.3,0,-0,300,0.0,-0.0,0.0,0,0,0,0,207,1.0,10,5,9999,99999,9,999999999,0.0,999,999,99
3025,3,1,2,0,*?*?*?*?*?*?*?*?*?*?*?*?*?*?*?*?*?*?*?*?*?*?,4.8,0.4,73,99851.3,0,-0,302,0.0,-0.0,0.0,0,0,0,0,203,1.0,10,5,9999,99999,9,999999999,0.0,999,999,99
3025,3,1,3,0,*?*?*?*?*?*?*?*?*?*?*?*?*?*?*?*?*?*?*?*?*?*?,4.3,0.4,75,99851.3,0,-0,299,0.0,-0.0,0.0,0,0,0,0,200,0.0,10,5,9999,99999,9,999999999,0.0,999,999,99
3025,3,1,4,0,*?*?*?*?*?*?*?*?*?*?*?*?*?*?*?*?*?*?*?*?*?*?,4.5,0.2,73,99851.3,0,-0,300,0.0,-0.0,0.0,0,0,0,0,197,1.0,10,5,9999,99999,9,999999999,0.0,999,999,99
3025,3,1,5,0,*?*?*?*?*?*?*?*?*?*?*?*?*?*?*?*?*?*?*?*?*?*?,4.1,0.6,78,99851.3,0,-0,299,0.0,-0.0,0.0,0,0,0,0,193,0.5,10,5,9999,99999,9,999999999,0.3,999,999,99
3025,3,1,6,0,*?*?*?*?*?*?*?*?*?*?*?*?*?*?*?*?*?*?*?*?*?*?,3.5,0.2,78,99851.3,0,-0,296,0.0,-0.0,0.0,0,0,0,0,190,1.0,10,5,9999,99999,9,999999999,0.2,999,999,99
3025,3,1,7,0,*?*?*?*?*?*?*?*?*?*?*?*?*?*?*?*?*?*?*?*?*?*?,4.4,1.3,80,99851.3,65,1395,285,0.0,0.0,0.0,0,0,0,0,190,0.5,7,4,9999,99999,9,999999999,0.4,999,999,99
3025,3,1,8,0,*?*?*?*?*?*?*?*?*?*?*?*?*?*?*?*?*?*?*?*?*?*?,5.2,1.9,79,99851.3,250,1391,293,81.0,113.6,60.6,8876,8472,7069,1294,190,0.5,8,4,9999,99999,9,999999999,0.0,999,999,99
3025,3,1,9,0,*?*?*?*?*?*?*?*?*?*?*?*?*?*?*?*?*?*?*?*?*?*?,5.2,1.9,78,99851.3,408,1391,293,152.9,131.4,114.3,16652,11877,13103,2547,190,0.5,8,4,9999,99999,9,999999999,0.0,999,999,99
3025,3,1,10,0,*?*?*?*?*?*?*?*?*?*?*?*?*?*?*?*?*?*?*?*?*?*?,6.8,2.7,74,99851.3,528,1391,291,271.9,321.0,150.1,28933,31255,17212,3115,190,0.0,6,3,9999,99999,9,999999999,0.0,999,999,99
3025,3,1,11,0,*?*?*?*?*?*?*?*?*?*?*?*?*?*?*?*?*?*?*?*?*?*?,7.9,2.7,69,99851.3,602,1391,286,349.8,475.4,144.1,36899,46362,18002,2875,190,0.5,4,2,9999,99999,9,999999999,0.0,999,999,99
3025,3,1,12,0,*?*?*?*?*?*?*?*?*?*?*?*?*?*?*?*?*?*?*?*?*?*?,8.5,1.9,62,99851.3,625,1392,292,351.3,410.8,166.9,36685,40294,20352,3409,190,1.0,5,3,9999,99999,9,999999999,0.0,999,999,99
3025,3,1,13,0,*?*?*?*?*?*?*?*?*?*?*?*?*?*?*?*?*?*?*?*?*?*?,8.3,3.0,69,99851.3,595,1392,302,281.1,234.7,180.7,29862,23544,20434,3905,185,0.5,7,4,9999,99999,9,999999999,0.0,999,999,99
3025,3,1,14,0,*?*?*?*?*?*?*?*?*?*?*?*?*?*?*?*?*?*?*?*?*?*?,8.6,2.7,65,99851.3,515,1393,298,263.8,319.7,145.6,28057,30892,16728,3003,180,0.5,6,3,9999,99999,9,999999999,0.0,999,999,99
3025,3,1,15,0,*?*?*?*?*?*?*?*?*?*?*?*?*?*?*?*?*?*?*?*?*?*?,8.5,3.0,68,99851.3,389,1392,313,108.8,51.8,94.3,11935,4602,10658,2530,175,1.0,9,5,9999,99999,9,999999999,0.0,999,999,99
3025,3,1,16,0,*?*?*?*?*?*?*?*?*?*?*?*?*?*?*?*?*?*?*?*?*?*?,8.6,3.2,69,99851.3,227,1394,313,53.1,43.4,46.0,5883,3101,5450,977,170,0.5,9,5,9999,99999,9,999999999,0.0,999,999,99
3025,3,1,17,0,*?*?*?*?*?*?*?*?*?*?*?*?*?*?*?*?*?*?*?*?*?*?,8.0,3.2,72,99851.3,39,1391,311,0.0,0.0,0.0,0,0,0,0,165,0.5,9,5,9999,99999,9,999999999,0.0,999,999,99
3025,3,1,18,0,*?*?*?*?*?*?*?*?*?*?*?*?*?*?*?*?*?*?*?*?*?*?,7.2,1.7,68,99851.3,0,-0,312,0.0,-0.0,0.0,0,0,0,0,160,0.5,10,5,9999,99999,9,999999999,0.0,999,999,99
3025,3,1,19,0,*?*?*?*?*?*?*?*?*?*?*?*?*?*?*?*?*?*?*?*?*?*?,6.5,1.3,69,99851.3,0,-0,309,0.0,-0.0,0.0,0,0,0,0,172,0.0,10,5,9999,99999,9,999999999,0.0,999,999,99
3025,3,1,20,0,*?*?*?*?*?*?*?*?*?*?*?*?*?*?*?*?*?*?*?*?*?*?,5.8,1.7,74,99851.3,0,-0,306,0.0,-0.0,0.0,0,0,0,0,183,1.0,10,5,9999,99999,9,999999999,0.0,999,999,99
3025,3,1,21,0,*?*?*?*?*?*?*?*?*?*?*?*?*?*?*?*?*?*?*?*?*?*?,5.7,1.7,75,99851.3,0,-0,305,0.0,-0.0,0.0,0,0,0,0,195,1.0,10,5,9999,99999,9,999999999,0.0,999,999,99
3025,3,1,22,0,*?*?*?*?*?*?*?*?*?*?*?*?*?*?*?*?*?*?*?*?*?*?,5.2,1.3,75,99851.3,0,-0,303,0.0,-0.0,0.0,0,0,0,0,207,0.5,10,5,9999,99999,9,999999999,0.0,999,999,99
3025,3,1,23,0,*?*?*?*?*?*?*?*?*?*?*?*?*?*?*?*?*?*?*?*?*?*?,4.7,2.3,84,99851.3,0,-0,301,0.0,-0.0,0.0,0,0,0,0,218,1.5,10,5,9999,99999,9,999999999,0.0,999,999,99
3025,3,1,24,0,*?*?*?*?*?*?*?*?*?*?*?*?*?*?*?*?*?*?*?*?*?*?,3.5,2.1,90,99851.3,0,-0,296,0.0,-0.0,0.0,0,0,0,0,210,0.0,10,5,9999,99999,9,999999999,0.0,999,999,99
3025,3,2,1,0,*?*?*?*?*?*?*?*?*?*?*?*?*?*?*?*?*?*?*?*?*?*?,3.3,3.2,100,98400,0,-0,295,0.0,-0.0,0.0,0,0,0,0,228,1.0,10,5,9999,99999,9,999999999,0.0,999,999,99
3025,3,2,2,0,*?*?*?*?*?*?*?*?*?*?*?*?*?*?*?*?*?*?*?*?*?*?,2.8,2.9,100,98400,0,-0,293,0.0,-0.0,0.0,0,0,0,0,227,1.0,10,5,9999,99999,9,999999999,0.0,999,999,99
3025,3,2,3,0,*?*?*?*?*?*?*?*?*?*?*?*?*?*?*?*?*?*?*?*?*?*?,2.6,2.5,100,98400,0,-0,292,0.0,-0.0,0.0,0,0,0,0,225,0.0,10,5,9999,99999,9,999999999,0.0,999,999,99
3025,3,2,4,0,*?*?*?*?*?*?*?*?*?*?*?*?*?*?*?*?*?*?*?*?*?*?,2.2,2.3,100,98400,0,-0,290,0.0,-0.0,0.0,0,0,0,0,223,1.0,10,5,9999,99999,9,999999999,0.0,999,999,99
3025,3,2,5,0,*?*?*?*?*?*?*?*?*?*?*?*?*?*?*?*?*?*?*?*?*?*?,1.4,1.5,100,98400,0,-0,287,0.0,-0.0,0.0,0,0,0,0,222,0.5,10,5,9999,99999,9,999999999,0.0,999,999,99
3025,3,2,6,0,*?*?*?*?*?*?*?*?*?*?*?*?*?*?*?*?*?*?*?*?*?*?,0.6,0.6,100,98400,0,-0,284,0.0,-0.0,0.0,0,0,0,0,220,1.0,10,5,9999,99999,9,999999999,0.0,999,999,99
3025,3,2,7,0,*?*?*?*?*?*?*?*?*?*?*?*?*?*?*?*?*?*?*?*?*?*?,1.7,1.7,100,98400,73,1386,274,0.7,5.0,0.5,94,229,121,10,210,0.5,7,4,9999,99999,9,999999999,0.0,999,999,99
3025,3,2,8,0,*?*?*?*?*?*?*?*?*?*?*?*?*?*?*?*?*?*?*?*?*?*?,2.8,2.3,99,98400,259,1394,288,64.1,45.9,55.5,7075,3484,6537,1188,200,0.5,9,5,9999,99999,9,999999999,0.0,999,999,99
3025,3,2,9,0,*?*?*?*?*?*?*?*?*?*?*?*?*?*?*?*?*?*?*?*?*?*?,5.0,3.6,93,98400,417,1393,289,185.2,220.9,119.1,19585,19882,13791,2388,190,0.5,7,4,9999,99999,9,999999999,0.0,999,999,99
3025,3,2,10,0,*?*?*?*?*?*?*?*?*?*?*?*?*?*?*?*?*?*?*?*?*?*?,7.3,5.1,89,98400,537,1392,303,211.3,138.1,158.1,23028,13476,17960,3673,180,0.0,8,4,9999,99999,9,999999999,0.0,999,999,99
3025,3,2,11,0,*?*?*?*?*?*?*?*?*?*?*?*?*?*?*?*?*?*?*?*?*?*?,9.5,6.4,84,98400,611,1393,297,355.3,476.3,146.4,37498,46581,18265,2932,170,0.5,4,2,9999,99999,9,999999999,0.0,999,999,99
3025,3,2,12,0,*?*?*?*?*?*?*?*?*?*?*?*?*?*?*?*?*?*?*?*?*?*?,10.5,6.2,77,98400,633,1391,313,301.6,236.6,193.9,32085,24064,21825,4270,160,1.0,7,4,9999,99999,9,999999999,0.0,999,999,99
3025,3,2,13,0,*?*?*?*?*?*?*?*?*?*?*?*?*?*?*?*?*?*?*?*?*?*?,10.7,5.6,73,98400,603,1392,310,316.6,327.3,174.7,33772,32954,19857,3751,163,0.5,6,3,9999,99999,9,999999999,0.0,999,999,99
3025,3,2,14,0,*?*?*?*?*?*?*?*?*?*?*?*?*?*?*?*?*?*?*?*?*?*?,10.3,5.3,73,98400,522,1391,316,204.8,137.5,153.2,22312,13332,17418,3541,167,0.5,8,4,9999,99999,9,999999999,0.0,999,999,99
3025,3,2,15,0,*?*?*?*?*?*?*?*?*?*?*?*?*?*?*?*?*?*?*?*?*?*?,10.3,5.8,75,98400,396,1390,308,193.4,304.2,106.8,20520,26875,12470,2102,170,1.0,6,3,9999,99999,9,999999999,0.0,999,999,99
3025,3,2,16,0,*?*?*?*?*?*?*?*?*?*?*?*?*?*?*?*?*?*?*?*?*?*?,10.6,5.0,70,98400,234,1392,318,73.7,110.4,55.1,7848,7434,6686,1017,173,0.5,8,4,9999,99999,9,999999999,1.2,999,999,99
3025,3,2,17,0,*?*?*?*?*?*?*?*?*?*?*?*?*?*?*?*?*?*?*?*?*?*?,9.4,4.5,73,98400,46,1387,312,0.0,0.0,0.0,0,0,0,0,177,0.5,8,4,9999,99999,9,999999999,0.5,999,999,99
3025,3,2,18,0,*?*?*?*?*?*?*?*?*?*?*?*?*?*?*?*?*?*?*?*?*?*?,7.9,3.2,74,98400,0,-0,315,0.0,-0.0,0.0,0,0,0,0,180,0.5,10,5,9999,99999,9,999999999,0.0,999,999,99
3025,3,2,19,0,*?*?*?*?*?*?*?*?*?*?*?*?*?*?*?*?*?*?*?*?*?*?,6.2,2.5,80,98400,0,-0,307,0.0,-0.0,0.0,0,0,0,0,187,0.0,10,5,9999,99999,9,999999999,0.0,999,999,99
3025,3,2,20,0,*?*?*?*?*?*?*?*?*?*?*?*?*?*?*?*?*?*?*?*?*?*?,4.8,3.2,92,98400,0,-0,301,0.0,-0.0,0.0,0,0,0,0,193,1.0,10,5,9999,99999,9,999999999,0.0,999,999,99
3025,3,2,21,0,*?*?*?*?*?*?*?*?*?*?*?*?*?*?*?*?*?*?*?*?*?*?,4.7,4.5,100,98400,0,-0,301,0.0,-0.0,0.0,0,0,0,0,200,1.0,10,5,9999,99999,9,999999999,0.1,999,999,99
3025,3,2,22,0,*?*?*?*?*?*?*?*?*?*?*?*?*?*?*?*?*?*?*?*?*?*?,4.0,3.0,97,98400,0,-0,298,0.0,-0.0,0.0,0,0,0,0,207,0.5,10,5,9999,99999,9,999999999,0.3,999,999,99
3025,3,2,23,0,*?*?*?*?*?*?*?*?*?*?*?*?*?*?*?*?*?*?*?*?*?*?,3.9,2.3,91,98400,0,-0,297,0.0,-0.0,0.0,0,0,0,0,213,1.5,10,5,9999,99999,9,999999999,0.3,999,999,99
3025,3,2,24,0,*?*?*?*?*?*?*?*?*?*?*?*?*?*?*?*?*?*?*?*?*?*?,4.3,3.0,94,98400,0,-0,299,0.0,-0.0,0.0,0,0,0,0,230,0.0,10,5,9999,99999,9,999999999,0.0,999,999,99
3025,3,3,1,0,*?*?*?*?*?*?*?*?*?*?*?*?*?*?*?*?*?*?*?*?*?*?,4.1,3.0,93,98408.3,0,-0,298,0.0,-0.0,0.0,0,0,0,0,218,1.0,10,5,9999,99999,9,999999999,0.0,999,999,99
3025,3,3,2,0,*?*?*?*?*?*?*?*?*?*?*?*?*?*?*?*?*?*?*?*?*?*?,4.1,3.4,96,98408.3,0,-0,298,0.0,-0.0,0.0,0,0,0,0,217,1.0,10,5,9999,99999,9,999999999,0.0,999,999,99
3025,3,3,3,0,*?*?*?*?*?*?*?*?*?*?*?*?*?*?*?*?*?*?*?*?*?*?,4.1,3.0,94,98408.3,0,-0,298,0.0,-0.0,0.0,0,0,0,0,215,0.0,10,5,9999,99999,9,999999999,0.0,999,999,99
3025,3,3,4,0,*?*?*?*?*?*?*?*?*?*?*?*?*?*?*?*?*?*?*?*?*?*?,3.4,3.4,100,98408.3,0,-0,295,0.0,-0.0,0.0,0,0,0,0,213,1.0,10,5,9999,99999,9,999999999,0.0,999,999,99
3025,3,3,5,0,*?*?*?*?*?*?*?*?*?*?*?*?*?*?*?*?*?*?*?*?*?*?,2.6,1.9,96,98408.3,0,-0,292,0.0,-0.0,0.0,0,0,0,0,212,0.5,10,5,9999,99999,9,999999999,0.0,999,999,99
3025,3,3,6,0,*?*?*?*?*?*?*?*?*?*?*?*?*?*?*?*?*?*?*?*?*?*?,3.1,1.7,91,98408.3,0,-0,294,0.0,-0.0,0.0,0,0,0,0,210,1.0,10,5,9999,99999,9,999999999,0.0,999,999,99
3025,3,3,7,0,*?*?*?*?*?*?*?*?*?*?*?*?*?*?*?*?*?*?*?*?*?*?,3.4,1.7,89,98408.3,82,1395,267,6.5,65.1,2.7,721,3781,478,104,218,0.5,4,2,9999,99999,9,999999999,0.0,999,999,99
3025,3,3,8,0,*?*?*?*?*?*?*?*?*?*?*?*?*?*?*?*?*?*?*?*?*?*?,3.5,1.5,87,98408.3,267,1391,286,88.8,116.5,66.4,9716,8952,7727,1424,227,0.5,8,4,9999,99999,9,999999999,0.0,999,999,99
3025,3,3,9,0,*?*?*?*?*?*?*?*?*?*?*?*?*?*?*?*?*?*?*?*?*?*?,5.4,2.9,84,98408.3,425,1391,281,224.5,385.7,106.6,23379,34211,13525,2008,235,0.5,5,3,9999,99999,9,999999999,0.0,999,999,99
3025,3,3,10,0,*?*?*?*?*?*?*?*?*?*?*?*?*?*?*?*?*?*?*?*?*?*?,7.2,4.6,84,98408.3,545,1391,298,254.3,231.8,163.5,26972,22747,18601,3455,243,0.0,7,4,9999,99999,9,999999999,0.0,999,999,99
3025,3,3,11,0,*?*?*?*?*?*?*?*?*?*?*?*?*?*?*?*?*?*?*?*?*?*?,9.1,5.5,78,98408.3,619,1392,285,371.5,561.3,121.9,38424,53929,16736,2414,252,0.5,2,1,9999,99999,9,999999999,0.0,999,999,99
3025,3,3,12,0,*?*?*?*?*?*?*?*?*?*?*?*?*?*?*?*?*?*?*?*?*?*?,9.7,4.8,72,98408.3,641,1391,282,387.8,583.1,119.1,40319,56531,16481,2413,260,1.0,1,0,9999,99999,9,999999999,0.0,999,999,99
3025,3,3,13,0,*?*?*?*?*?*?*?*?*?*?*?*?*?*?*?*?*?*?*?*?*?*?,9.7,4.5,70,98408.3,611,1391,286,366.2,560.4,120.1,37864,53721,16524,2370,253,0.5,2,1,9999,99999,9,999999999,0.0,999,999,99
3025,3,3,14,0,*?*?*?*?*?*?*?*?*?*?*?*?*?*?*?*?*?*?*?*?*?*?,9.8,5.0,72,98408.3,530,1391,296,302.3,466.6,124.5,31846,44205,15764,2405,247,0.5,4,2,9999,99999,9,999999999,0.0,999,999,99
3025,3,3,15,0,*?*?*?*?*?*?*?*?*?*?*?*?*?*?*?*?*?*?*?*?*?*?,9.6,4.6,72,98408.3,404,1392,295,219.1,443.7,90.3,23073,38747,11731,1669,240,1.0,4,2,9999,99999,9,999999999,0.0,999,999,99
3025,3,3,16,0,*?*?*?*?*?*?*?*?*?*?*?*?*?*?*?*?*?*?*?*?*?*?,9.7,7.3,85,98408.3,241,1390,302,107.6,325.9,51.1,11332,22771,6868,915,233,0.5,5,3,9999,99999,9,999999999,0.0,999,999,99
3025,3,3,17,0,*?*?*?*?*?*?*?*?*?*?*?*?*?*?*?*?*?*?*?*?*?*?,8.8,6.9,88,98408.3,53,1384,306,0.0,0.0,0.0,0,0,0,0,227,0.5,7,4,9999,99999,9,999999999,0.0,999,999,99
3025,3,3,18,0,*?*?*?*?*?*?*?*?*?*?*?*?*?*?*?*?*?*?*?*?*?*?,7.7,6.2,92,98408.3,0,-0,313,0.0,-0.0,0.0,0,0,0,0,220,0.5,10,5,9999,99999,9,999999999,0.0,999,999,99
3025,3,3,19,0,*?*?*?*?*?*?*?*?*?*?*?*?*?*?*?*?*?*?*?*?*?*?,6.5,6.6,100,98408.3,0,-0,308,0.0,-0.0,0.0,0,0,0,0,215,0.0,10,5,9999,99999,9,999999999,0.0,999,999,99
3025,3,3,20,0,*?*?*?*?*?*?*?*?*?*?*?*?*?*?*?*?*?*?*?*?*?*?,6.2,6.1,100,98408.3,0,-0,307,0.0,-0.0,0.0,0,0,0,0,210,1.0,10,5,9999,99999,9,999999999,0.0,999,999,99
3025,3,3,21,0,*?*?*?*?*?*?*?*?*?*?*?*?*?*?*?*?*?*?*?*?*?*?,5.8,5.8,100,98408.3,0,-0,305,0.0,-0.0,0.0,0,0,0,0,205,1.0,10,5,9999,99999,9,999999999,0.0,999,999,99
3025,3,3,22,0,*?*?*?*?*?*?*?*?*?*?*?*?*?*?*?*?*?*?*?*?*?*?,5.6,5.6,100,98408.3,0,-0,304,0.0,-0.0,0.0,0,0,0,0,200,0.5,10,5,9999,99999,9,999999999,0.0,999,999,99
3025,3,3,23,0,*?*?*?*?*?*?*?*?*?*?*?*?*?*?*?*?*?*?*?*?*?*?,5.1,5.1,100,98408.3,0,-0,302,0.0,-0.0,0.0,0,0,0,0,195,1.5,10,5,9999,99999,9,999999999,0.0,999,999,99
3025,3,3,24,0,*?*?*?*?*?*?*?*?*?*?*?*?*?*?*?*?*?*?*?*?*?*?,3.8,2.7,93,98408.3,0,-0,297,0.0,-0.0,0.0,0,0,0,0,220,0.0,10,5,9999,99999,9,999999999,0.0,999,999,99
3025,3,4,1,0,*?*?*?*?*?*?*?*?*?*?*?*?*?*?*?*?*?*?*?*?*?*?,4.0,3.9,99,99790,0,-0,298,0.0,-0.0,0.0,0,0,0,0,187,1.0,10,5,9999,99999,9,999999999,0.0,999,999,99
3025,3,4,2,0,*?*?*?*?*?*?*?*?*?*?*?*?*?*?*?*?*?*?*?*?*?*?,3.4,3.4,99,99790,0,-0,295,0.0,-0.0,0.0,0,0,0,0,183,1.0,10,5,9999,99999,9,999999999,0.0,999,999,99
3025,3,4,3,0,*?*?*?*?*?*?*?*?*?*?*?*?*?*?*?*?*?*?*?*?*?*?,3.0,3.0,99,99790,0,-0,294,0.0,-0.0,0.0,0,0,0,0,180,0.0,10,5,9999,99999,9,999999999,0.0,999,999,99
3025,3,4,4,0,*?*?*?*?*?*?*?*?*?*?*?*?*?*?*?*?*?*?*?*?*?*?,2.6,2.5,99,99790,0,-0,292,0.0,-0.0,0.0,0,0,0,0,177,1.0,10,5,9999,99999,9,999999999,0.0,999,999,99
3025,3,4,5,0,*?*?*?*?*?*?*?*?*?*?*?*?*?*?*?*?*?*?*?*?*?*?,2.3,2.3,99,99790,0,-0,291,0.0,-0.0,0.0,0,0,0,0,173,0.5,10,5,9999,99999,9,999999999,0.0,999,999,99
3025,3,4,6,0,*?*?*?*?*?*?*?*?*?*?*?*?*?*?*?*?*?*?*?*?*?*?,2.0,1.7,97,99790,0,-0,252,0.0,-0.0,0.0,0,0,0,0,170,1.0,2,1,9999,99999,9,999999999,0.0,999,999,99
3025,3,4,7,0,*?*?*?*?*?*?*?*?*?*?*?*?*?*?*?*?*?*?*?*?*?*?,2.7,1.9,93,99790,90,1386,246,12.6,135.3,3.8,1379,8048,663,140,182,0.5,0,0,9999,99999,9,999999999,0.0,999,999,99
3025,3,4,8,0,*?*?*?*?*?*?*?*?*?*?*?*?*?*?*?*?*?*?*?*?*?*?,3.4,3.2,97,99790,276,1393,251,138.9,490.5,41.7,14458,37749,6437,779,193,0.5,0,0,9999,99999,9,999999999,0.0,999,999,99
3025,3,4,9,0,*?*?*?*?*?*?*?*?*?*?*?*?*?*?*?*?*?*?*?*?*?*?,4.2,3.4,93,99790,433,1389,254,246.6,553.6,74.0,25577,49412,10828,1398,205,0.5,0,0,9999,99999,9,999999999,0.0,999,999,99
3025,3,4,10,0,*?*?*?*?*?*?*?*?*?*?*?*?*?*?*?*?*?*?*?*?*?*?,7.0,5.0,86,99790,553,1390,267,328.2,577.4,98.5,34109,54595,13979,1926,217,0.0,0,0,9999,99999,9,999999999,0.0,999,999,99
3025,3,4,11,0,*?*?*?*?*?*?*?*?*?*?*?*?*?*?*?*?*?*?*?*?*?*?,7.6,6.1,89,99790,627,1391,272,378.4,587.5,113.5,39388,56822,15839,2293,228,0.5,0,0,9999,99999,9,999999999,0.0,999,999,99
3025,3,4,12,0,*?*?*?*?*?*?*?*?*?*?*?*?*?*?*?*?*?*?*?*?*?*?,8.5,6.9,88,99790,649,1390,277,393.6,590.1,118.1,40991,57387,16387,2412,240,1.0,0,0,9999,99999,9,999999999,0.0,999,999,99
3025,3,4,13,0,*?*?*?*?*?*?*?*?*?*?*?*?*?*?*?*?*?*?*?*?*?*?,8.8,4.5,73,99790,619,1391,273,372.8,586.5,111.8,38797,56602,15634,2250,237,0.5,0,0,9999,99999,9,999999999,0.0,999,999,99
3025,3,4,14,0,*?*?*?*?*?*?*?*?*?*?*?*?*?*?*?*?*?*?*?*?*?*?,8.4,3.4,71,99790,537,1389,269,317.5,574.9,95.2,32976,54033,13570,1852,233,0.5,0,0,9999,99999,9,999999999,0.0,999,999,99
3025,3,4,15,0,*?*?*?*?*?*?*?*?*?*?*?*?*?*?*?*?*?*?*?*?*?*?,8.7,3.0,67,99790,411,1390,270,231.4,547.6,69.4,24001,48169,10226,1307,230,1.0,0,0,9999,99999,9,999999999,0.0,999,999,99
3025,3,4,16,0,*?*?*?*?*?*?*?*?*?*?*?*?*?*?*?*?*?*?*?*?*?*?,8.6,3.9,72,99790,248,1388,271,120.4,471.7,36.1,12558,34876,5648,677,227,0.5,0,0,9999,99999,9,999999999,0.0,999,999,99
3025,3,4,17,0,*?*?*?*?*?*?*?*?*?*?*?*?*?*?*?*?*?*?*?*?*?*?,7.9,5.0,81,99790,60,1382,288,0.0,0.0,0.0,0,0,0,0,223,0.5,4,2,9999,99999,9,999999999,0.0,999,999,99
3025,3,4,18,0,*?*?*?*?*?*?*?*?*?*?*?*?*?*?*?*?*?*?*?*?*?*?,6.7,4.8,87,99790,0,-0,309,0.0,-0.0,0.0,0,0,0,0,220,0.5,10,5,9999,99999,9,999999999,0.0,999,999,99
3025,3,4,19,0,*?*?*?*?*?*?*?*?*?*?*?*?*?*?*?*?*?*?*?*?*?*?,5.5,5.0,96,99790,0,-0,304,0.0,-0.0,0.0,0,0,0,0,223,0.0,10,5,9999,99999,9,999999999,0.0,999,999,99
3025,3,4,20,0,*?*?*?*?*?*?*?*?*?*?*?*?*?*?*?*?*?*?*?*?*?*?,5.5,4.3,91,99790,0,-0,304,0.0,-0.0,0.0,0,0,0,0,227,1.0,10,5,9999,99999,9,999999999,0.0,999,999,99
3025,3,4,21,0,*?*?*?*?*?*?*?*?*?*?*?*?*?*?*?*?*?*?*?*?*?*?,4.9,4.3,95,99790,0,-0,301,0.0,-0.0,0.0,0,0,0,0,230,1.0,10,5,9999,99999,9,999999999,0.0,999,999,99
3025,3,4,22,0,*?*?*?*?*?*?*?*?*?*?*?*?*?*?*?*?*?*?*?*?*?*?,4.6,4.1,96,99790,0,-0,300,0.0,-0.0,0.0,0,0,0,0,233,0.5,10,5,9999,99999,9,999999999,0.0,999,999,99
3025,3,4,23,0,*?*?*?*?*?*?*?*?*?*?*?*?*?*?*?*?*?*?*?*?*?*?,3.9,3.2,95,99790,0,-0,297,0.0,-0.0,0.0,0,0,0,0,237,1.5,10,5,9999,99999,9,999999999,0.0,999,999,99
3025,3,4,24,0,*?*?*?*?*?*?*?*?*?*?*?*?*?*?*?*?*?*?*?*?*?*?,4.6,4.6,99,99790,0,-0,300,0.0,-0.0,0.0,0,0,0,0,190,0.0,10,5,9999,99999,9,999999999,0.0,999,999,99
3025,3,5,1,0,*?*?*?*?*?*?*?*?*?*?*?*?*?*?*?*?*?*?*?*?*?*?,2.2,1.5,95,101273,0,-0,290,0.0,-0.0,0.0,0,0,0,0,235,1.0,10,5,9999,99999,9,999999999,0.0,999,999,99
3025,3,5,2,0,*?*?*?*?*?*?*?*?*?*?*?*?*?*?*?*?*?*?*?*?*?*?,1.6,0.4,92,101273,0,-0,288,0.0,-0.0,0.0,0,0,0,0,230,1.0,10,5,9999,99999,9,999999999,0.0,999,999,99
3025,3,5,3,0,*?*?*?*?*?*?*?*?*?*?*?*?*?*?*?*?*?*?*?*?*?*?,1.7,-0.6,84,101273,0,-0,289,0.0,-0.0,0.0,0,0,0,0,225,0.0,10,5,9999,99999,9,999999999,0.0,999,999,99
3025,3,5,4,0,*?*?*?*?*?*?*?*?*?*?*?*?*?*?*?*?*?*?*?*?*?*?,0.8,-2.4,78,101273,0,-0,285,0.0,-0.0,0.0,0,0,0,0,220,1.0,10,5,9999,99999,9,999999999,0.0,999,999,99
3025,3,5,5,0,*?*?*?*?*?*?*?*?*?*?*?*?*?*?*?*?*?*?*?*?*?*?,-0.2,-3.1,79,101273,0,-0,281,0.0,-0.0,0.0,0,0,0,0,215,0.5,10,5,9999,99999,9,999999999,0.0,999,999,99
3025,3,5,6,0,*?*?*?*?*?*?*?*?*?*?*?*?*?*?*?*?*?*?*?*?*?*?,0.3,-3.7,72,101273,0,-0,283,0.0,-0.0,0.0,0,0,0,0,210,1.0,10,5,9999,99999,9,999999999,0.0,999,999,99
3025,3,5,7,0,*?*?*?*?*?*?*?*?*?*?*?*?*?*?*?*?*?*?*?*?*?*?,0.8,-2.2,79,101273,99,1392,243,18.4,173.5,6.0,1995,10550,1039,207,207,0.5,2,1,9999,99999,9,999999999,0.2,999,999,99
3025,3,5,8,0,*?*?*?*?*?*?*?*?*?*?*?*?*?*?*?*?*?*?*?*?*?*?,1.6,-1.9,76,101273,284,1389,246,144.4,474.6,47.3,14950,36683,7191,872,203,0.5,2,1,9999,99999,9,999999999,1.4,999,999,99
3025,3,5,9,0,*?*?*?*?*?*?*?*?*?*?*?*?*?*?*?*?*?*?*?*?*?*?,3.4,-0.8,73,101273,442,1390,254,251.7,531.9,82.6,25948,47515,11853,1539,200,0.5,2,1,9999,99999,9,999999999,0.0,999,999,99
3025,3,5,10,0,*?*?*?*?*?*?*?*?*?*?*?*?*?*?*?*?*?*?*?*?*?*?,6.1,-0.2,63,101273,562,1391,259,334.0,572.8,102.5,34657,54261,14461,2004,197,0.0,1,0,9999,99999,9,999999999,0.0,999,999,99
3025,3,5,11,0,*?*?*?*?*?*?*?*?*?*?*?*?*?*?*?*?*?*?*?*?*?*?,7.6,1.0,64,101273,635,1390,267,384.0,582.5,117.9,39916,56389,16338,2382,193,0.5,1,0,9999,99999,9,999999999,0.0,999,999,99
3025,3,5,12,0,*?*?*?*?*?*?*?*?*?*?*?*?*?*?*?*?*?*?*?*?*?*?,8.3,1.7,64,101273,657,1390,281,394.5,531.5,143.2,42130,52795,18075,2913,190,1.0,3,2,9999,99999,9,999999999,0.0,999,999,99
3025,3,5,13,0,*?*?*?*?*?*?*?*?*?*?*?*?*?*?*?*?*?*?*?*?*?*?,8.1,1.5,64,101273,626,1389,301,298.4,236.4,191.9,31735,23987,21605,4213,192,0.5,7,4,9999,99999,9,999999999,0.0,999,999,99
3025,3,5,14,0,*?*?*?*?*?*?*?*?*?*?*?*?*?*?*?*?*?*?*?*?*?*?,8.4,1.7,63,101273,545,1390,297,282.4,322.6,155.9,30065,31696,17836,3260,193,0.5,6,3,9999,99999,9,999999999,0.0,999,999,99
3025,3,5,15,0,*?*?*?*?*?*?*?*?*?*?*?*?*?*?*?*?*?*?*?*?*?*?,8.3,2.1,66,101273,419,1391,302,186.6,221.2,120.0,19725,19951,13883,2408,195,1.0,7,4,9999,99999,9,999999999,0.0,999,999,99
3025,3,5,16,0,*?*?*?*?*?*?*?*?*?*?*?*?*?*?*?*?*?*?*?*?*?*?,8.3,3.0,70,101273,256,1392,302,98.9,192.0,63.6,10493,13729,7610,1191,197,0.5,7,4,9999,99999,9,999999999,0.1,999,999,99
3025,3,5,17,0,*?*?*?*?*?*?*?*?*?*?*?*?*?*?*?*?*?*?*?*?*?*?,7.0,4.8,87,101273,67,1381,306,0.0,0.0,0.0,0,0,0,0,198,0.5,9,5,9999,99999,9,999999999,0.1,999,999,99
3025,3,5,18,0,*?*?*?*?*?*?*?*?*?*?*?*?*?*?*?*?*?*?*?*?*?*?,5.5,4.8,96,101273,0,-0,304,0.0,-0.0,0.0,0,0,0,0,200,0.5,10,5,9999,99999,9,999999999,0.1,999,999,99
3025,3,5,19,0,*?*?*?*?*?*?*?*?*?*?*?*?*?*?*?*?*?*?*?*?*?*?,4.8,2.3,84,101273,0,-0,301,0.0,-0.0,0.0,0,0,0,0,197,0.0,10,5,9999,99999,9,999999999,0.1,999,999,99
3025,3,5,20,0,*?*?*?*?*?*?*?*?*?*?*?*?*?*?*?*?*?*?*?*?*?*?,3.1,0.6,84,101273,0,-0,294,0.0,-0.0,0.0,0,0,0,0,193,1.0,10,5,9999,99999,9,999999999,0.0,999,999,99
3025,3,5,21,0,*?*?*?*?*?*?*?*?*?*?*?*?*?*?*?*?*?*?*?*?*?*?,3.0,0.6,85,101273,0,-0,294,0.0,-0.0,0.0,0,0,0,0,190,1.0,10,5,9999,99999,9,999999999,0.0,999,999,99
3025,3,5,22,0,*?*?*?*?*?*?*?*?*?*?*?*?*?*?*?*?*?*?*?*?*?*?,2.7,-0.6,79,101273,0,-0,293,0.0,-0.0,0.0,0,0,0,0,187,0.5,10,5,9999,99999,9,999999999,0.0,999,999,99
3025,3,5,23,0,*?*?*?*?*?*?*?*?*?*?*?*?*?*?*?*?*?*?*?*?*?*?,3.4,0.2,81,101273,0,-0,296,0.0,-0.0,0.0,0,0,0,0,183,1.5,10,5,9999,99999,9,999999999,0.1,999,999,99
3025,3,5,24,0,*?*?*?*?*?*?*?*?*?*?*?*?*?*?*?*?*?*?*?*?*?*?,3.3,2.3,94,101273,0,-0,295,0.0,-0.0,0.0,0,0,0,0,240,0.0,10,5,9999,99999,9,999999999,0.0,999,999,99
3025,3,6,1,0,*?*?*?*?*?*?*?*?*?*?*?*?*?*?*?*?*?*?*?*?*?*?,4.5,3.0,91,101231,0,-0,300,0.0,-0.0,0.0,0,0,0,0,183,1.0,10,5,9999,99999,9,999999999,0.2,999,999,99
3025,3,6,2,0,*?*?*?*?*?*?*?*?*?*?*?*?*?*?*?*?*?*?*?*?*?*?,4.7,4.3,97,101231,0,-0,301,0.0,-0.0,0.0,0,0,0,0,187,1.0,10,5,9999,99999,9,999999999,0.2,999,999,99
3025,3,6,3,0,*?*?*?*?*?*?*?*?*?*?*?*?*?*?*?*?*?*?*?*?*?*?,4.6,4.5,99,101231,0,-0,300,0.0,-0.0,0.0,0,0,0,0,190,0.0,10,5,9999,99999,9,999999999,0.2,999,999,99
3025,3,6,4,0,*?*?*?*?*?*?*?*?*?*?*?*?*?*?*?*?*?*?*?*?*?*?,4.4,3.9,97,101231,0,-0,299,0.0,-0.0,0.0,0,0,0,0,193,1.0,10,5,9999,99999,9,999999999,0.2,999,999,99
3025,3,6,5,0,*?*?*?*?*?*?*?*?*?*?*?*?*?*?*?*?*?*?*?*?*?*?,4.1,4.1,100,101231,0,-0,298,0.0,-0.0,0.0,0,0,0,0,197,0.5,10,5,9999,99999,9,999999999,0.0,999,999,99
3025,3,6,6,0,*?*?*?*?*?*?*?*?*?*?*?*?*?*?*?*?*?*?*?*?*?*?,4.5,4.5,100,101231,0,-0,300,0.0,-0.0,0.0,0,0,0,0,200,1.0,10,5,9999,99999,9,999999999,0.0,999,999,99
3025,3,6,7,0,*?*?*?*?*?*?*?*?*?*?*?*?*?*?*?*?*?*?*?*?*?*?,4.7,4.5,98,101231,107,1384,283,21.3,123.2,11.7,2267,6367,2008,227,198,0.5,6,3,9999,99999,9,999999999,0.0,999,999,99
3025,3,6,8,0,*?*?*?*?*?*?*?*?*?*?*?*?*?*?*?*?*?*?*?*?*?*?,5.3,4.8,97,101231,293,1391,286,131.9,280.4,72.8,13675,21462,9427,1335,197,0.5,6,3,9999,99999,9,999999999,0.0,999,999,99
3025,3,6,9,0,*?*?*?*?*?*?*?*?*?*?*?*?*?*?*?*?*?*?*?*?*?*?,5.8,4.5,92,101231,450,1388,301,130.2,53.4,112.8,14288,4917,12742,3102,195,0.5,9,5,9999,99999,9,999999999,0.0,999,999,99
3025,3,6,10,0,*?*?*?*?*?*?*?*?*?*?*?*?*?*?*?*?*?*?*?*?*?*?,7.4,6.6,94,101231,570,1389,304,226.9,139.4,169.7,24732,13789,19243,3996,193,0.0,8,4,9999,99999,9,999999999,0.0,999,999,99
3025,3,6,11,0,*?*?*?*?*?*?*?*?*?*?*?*?*?*?*?*?*?*?*?*?*?*?,8.4,5.8,84,101231,643,1389,308,260.3,141.7,194.7,28395,14344,21984,4726,192,0.5,8,4,9999,99999,9,999999999,0.0,999,999,99
3025,3,6,12,0,*?*?*?*?*?*?*?*?*?*?*?*?*?*?*?*?*?*?*?*?*?*?,8.6,5.8,82,101231,665,1389,309,270.2,142.3,202.1,29493,14483,22801,4957,190,1.0,8,4,9999,99999,9,999999999,0.0,999,999,99
3025,3,6,13,0,*?*?*?*?*?*?*?*?*?*?*?*?*?*?*?*?*?*?*?*?*?*?,8.6,6.1,84,101231,634,1389,309,256.2,141.4,191.6,27944,14283,21648,4633,188,0.5,8,4,9999,99999,9,999999999,0.0,999,999,99
3025,3,6,14,0,*?*?*?*?*?*?*?*?*?*?*?*?*?*?*?*?*?*?*?*?*?*?,8.7,6.2,85,101231,553,1390,314,165.3,55.3,143.3,18159,5296,16166,4121,187,0.5,9,5,9999,99999,9,999999999,0.0,999,999,99
3025,3,6,15,0,*?*?*?*?*?*?*?*?*?*?*?*?*?*?*?*?*?*?*?*?*?*?,8.4,5.1,80,101231,426,1389,312,121.7,52.8,105.6,13363,4803,11923,2873,185,1.0,9,5,9999,99999,9,999999999,0.0,999,999,99
3025,3,6,16,0,*?*?*?*?*?*?*?*?*?*?*?*?*?*?*?*?*?*?*?*?*?*?,8.4,5.1,80,101231,263,1390,312,65.7,46.2,57.0,7251,3536,6696,1220,183,0.5,9,5,9999,99999,9,999999999,0.0,999,999,99
3025,3,6,17,0,*?*?*?*?*?*?*?*?*?*?*?*?*?*?*?*?*?*?*?*?*?*?,8.6,5.8,83,101231,75,1398,313,0.9,2.3,0.8,124,70,136,12,182,0.5,9,5,9999,99999,9,999999999,0.0,999,999,99
3025,3,6,18,0,*?*?*?*?*?*?*?*?*?*?*?*?*?*?*?*?*?*?*?*?*?*?,7.8,5.0,83,101231,0,-0,314,0.0,-0.0,0.0,0,0,0,0,180,0.5,10,5,9999,99999,9,999999999,0.0,999,999,99
3025,3,6,19,0,*?*?*?*?*?*?*?*?*?*?*?*?*?*?*?*?*?*?*?*?*?*?,6.8,4.6,86,101231,0,-0,310,0.0,-0.0,0.0,0,0,0,0,182,0.0,10,5,9999,99999,9,999999999,0.0,999,999,99
3025,3,6,20,0,*?*?*?*?*?*?*?*?*?*?*?*?*?*?*?*?*?*?*?*?*?*?,6.3,5.5,95,101231,0,-0,307,0.0,-0.0,0.0,0,0,0,0,183,1.0,10,5,9999,99999,9,999999999,0.0,999,999,99
3025,3,6,21,0,*?*?*?*?*?*?*?*?*?*?*?*?*?*?*?*?*?*?*?*?*?*?,6.3,5.3,93,101231,0,-0,307,0.0,-0.0,0.0,0,0,0,0,185,1.0,10,5,9999,99999,9,999999999,0.0,999,999,99
3025,3,6,22,0,*?*?*?*?*?*?*?*?*?*?*?*?*?*?*?*?*?*?*?*?*?*?,5.9,5.9,100,101231,0,-0,306,0.0,-0.0,0.0,0,0,0,0,187,0.5,10,5,9999,99999,9,999999999,0.0,999,999,99
3025,3,6,23,0,*?*?*?*?*?*?*?*?*?*?*?*?*?*?*?*?*?*?*?*?*?*?,5.3,5.3,100,101231,0,-0,303,0.0,-0.0,0.0,0,0,0,0,188,1.5,10,5,9999,99999,9,999999999,0.0,999,999,99
3025,3,6,24,0,*?*?*?*?*?*?*?*?*?*?*?*?*?*?*?*?*?*?*?*?*?*?,4.1,1.7,85,101231,0,-0,298,0.0,-0.0,0.0,0,0,0,0,180,0.0,10,5,9999,99999,9,999999999,0.2,999,999,99
3025,3,7,1,0,*?*?*?*?*?*?*?*?*?*?*?*?*?*?*?*?*?*?*?*?*?*?,3.8,-0.6,71,101466,0,-0,298,0.0,-0.0,0.0,0,0,0,0,200,1.0,10,5,9999,99999,9,999999999,0.0,999,999,99
3025,3,7,2,0,*?*?*?*?*?*?*?*?*?*?*?*?*?*?*?*?*?*?*?*?*?*?,3.1,-3.9,57,101466,0,-0,295,0.0,-0.0,0.0,0,0,0,0,210,1.0,10,5,9999,99999,9,999999999,0.0,999,999,99
3025,3,7,3,0,*?*?*?*?*?*?*?*?*?*?*?*?*?*?*?*?*?*?*?*?*?*?,2.5,-3.7,60,101466,0,-0,292,0.0,-0.0,0.0,0,0,0,0,220,0.0,10,5,9999,99999,9,999999999,0.0,999,999,99
3025,3,7,4,0,*?*?*?*?*?*?*?*?*?*?*?*?*?*?*?*?*?*?*?*?*?*?,2.0,-3.7,62,101466,0,-0,290,0.0,-0.0,0.0,0,0,0,0,230,1.0,10,5,9999,99999,9,999999999,0.0,999,999,99
3025,3,7,5,0,*?*?*?*?*?*?*?*?*?*?*?*?*?*?*?*?*?*?*?*?*?*?,1.6,-4.2,62,101466,0,-0,289,0.0,-0.0,0.0,0,0,0,0,240,0.5,10,5,9999,99999,9,999999999,0.1,999,999,99
3025,3,7,6,0,*?*?*?*?*?*?*?*?*?*?*?*?*?*?*?*?*?*?*?*?*?*?,1.9,-4.5,59,101466,0,-0,290,0.0,-0.0,0.0,0,0,0,0,250,1.0,10,5,9999,99999,9,999999999,0.1,999,999,99
3025,3,7,7,0,*?*?*?*?*?*?*?*?*?*?*?*?*?*?*?*?*?*?*?*?*?*?,2.1,-4.2,59,101466,116,1388,233,30.2,253.2,9.1,3256,16058,1539,284,250,0.5,0,0,9999,99999,9,999999999,0.1,999,999,99
3025,3,7,8,0,*?*?*?*?*?*?*?*?*?*?*?*?*?*?*?*?*?*?*?*?*?*?,2.9,-3.4,60,101466,301,1387,260,151.7,411.2,62.5,15443,32143,9036,1106,250,0.5,4,2,9999,99999,9,999999999,0.2,999,999,99
3025,3,7,9,0,*?*?*?*?*?*?*?*?*?*?*?*?*?*?*?*?*?*?*?*?*?*?,4.3,-2.2,60,101466,459,1389,289,176.4,134.5,132.0,19215,12606,15068,2987,250,0.5,8,4,9999,99999,9,999999999,0.1,999,999,99
3025,3,7,10,0,*?*?*?*?*?*?*?*?*?*?*?*?*?*?*?*?*?*?*?*?*?*?,6.4,-1.7,54,101466,578,1388,292,272.8,233.8,175.4,28960,23297,19871,3765,250,0.0,7,4,9999,99999,9,999999999,0.1,999,999,99
3025,3,7,11,0,*?*?*?*?*?*?*?*?*?*?*?*?*?*?*?*?*?*?*?*?*?*?,8.0,-1.5,50,101466,651,1388,316,114.7,0.0,114.7,13535,0,13582,5076,250,0.5,10,5,9999,99999,9,999999999,0.1,999,999,99
3025,3,7,12,0,*?*?*?*?*?*?*?*?*?*?*?*?*?*?*?*?*?*?*?*?*?*?,8.8,-1.7,46,101466,673,1389,308,274.0,142.5,204.9,29909,14526,23115,5046,250,1.0,8,4,9999,99999,9,999999999,0.1,999,999,99
3025,3,7,13,0,*?*?*?*?*?*?*?*?*?*?*?*?*?*?*?*?*?*?*?*?*?*?,8.5,-1.9,46,101466,642,1389,313,196.1,56.4,170.0,21560,5531,19169,5101,248,0.5,9,5,9999,99999,9,999999999,0.0,999,999,99
3025,3,7,14,0,*?*?*?*?*?*?*?*?*?*?*?*?*?*?*?*?*?*?*?*?*?*?,9.0,-3.1,40,101466,560,1388,259,333.4,578.6,100.0,34646,54848,14169,1961,247,0.5,0,0,9999,99999,9,999999999,0.0,999,999,99
3025,3,7,15,0,*?*?*?*?*?*?*?*?*?*?*?*?*?*?*?*?*?*?*?*?*?*?,8.7,-4.8,36,101466,433,1388,255,246.8,553.7,74.0,25602,49430,10836,1399,245,1.0,0,0,9999,99999,9,999999999,0.0,999,999,99
3025,3,7,16,0,*?*?*?*?*?*?*?*?*?*?*?*?*?*?*?*?*?*?*?*?*?*?,8.5,-4.2,38,101466,270,1388,255,135.4,487.2,40.6,14094,37223,6284,759,243,0.5,0,0,9999,99999,9,999999999,0.0,999,999,99
3025,3,7,17,0,*?*?*?*?*?*?*?*?*?*?*?*?*?*?*?*?*?*?*?*?*?*?,7.8,-2.2,47,101466,82,1395,280,6.5,65.0,2.7,720,3776,478,104,242,0.5,4,2,9999,99999,9,999999999,0.0,999,999,99
3025,3,7,18,0,*?*?*?*?*?*?*?*?*?*?*?*?*?*?*?*?*?*?*?*?*?*?,6.8,-1.7,52,101466,0,-0,311,0.0,-0.0,0.0,0,0,0,0,240,0.5,10,5,9999,99999,9,999999999,0.0,999,999,99
3025,3,7,19,0,*?*?*?*?*?*?*?*?*?*?*?*?*?*?*?*?*?*?*?*?*?*?,5.6,-1.1,60,101466,0,-0,305,0.0,-0.0,0.0,0,0,0,0,225,0.0,10,5,9999,99999,9,999999999,0.0,999,999,99
3025,3,7,20,0,*?*?*?*?*?*?*?*?*?*?*?*?*?*?*?*?*?*?*?*?*?*?,4.9,-1.5,61,101466,0,-0,302,0.0,-0.0,0.0,0,0,0,0,210,1.0,10,5,9999,99999,9,999999999,0.0,999,999,99
3025,3,7,21,0,*?*?*?*?*?*?*?*?*?*?*?*?*?*?*?*?*?*?*?*?*?*?,4.8,-2.2,59,101466,0,-0,302,0.0,-0.0,0.0,0,0,0,0,195,1.0,10,5,9999,99999,9,999999999,0.0,999,999,99
3025,3,7,22,0,*?*?*?*?*?*?*?*?*?*?*?*?*?*?*?*?*?*?*?*?*?*?,5.4,-1.5,59,101466,0,-0,305,0.0,-0.0,0.0,0,0,0,0,180,0.5,10,5,9999,99999,9,999999999,0.0,999,999,99
3025,3,7,23,0,*?*?*?*?*?*?*?*?*?*?*?*?*?*?*?*?*?*?*?*?*?*?,4.6,-1.5,63,101466,0,-0,301,0.0,-0.0,0.0,0,0,0,0,165,1.5,10,5,9999,99999,9,999999999,0.0,999,999,99
3025,3,7,24,0,*?*?*?*?*?*?*?*?*?*?*?*?*?*?*?*?*?*?*?*?*?*?,4.7,2.7,85,101466,0,-0,301,0.0,-0.0,0.0,0,0,0,0,190,0.0,10,5,9999,99999,9,999999999,0.0,999,999,99
3025,3,8,1,0,*?*?*?*?*?*?*?*?*?*?*?*?*?*?*?*?*?*?*?*?*?*?,3.8,0.2,77,101495,0,-0,297,0.0,-0.0,0.0,0,0,0,0,153,1.0,10,5,9999,99999,9,999999999,0.0,999,999,99
3025,3,8,2,0,*?*?*?*?*?*?*?*?*?*?*?*?*?*?*?*?*?*?*?*?*?*?,3.3,0.8,84,101495,0,-0,295,0.0,-0.0,0.0,0,0,0,0,157,1.0,10,5,9999,99999,9,999999999,0.0,999,999,99
3025,3,8,3,0,*?*?*?*?*?*?*?*?*?*?*?*?*?*?*?*?*?*?*?*?*?*?,3.6,1.0,83,101495,0,-0,296,0.0,-0.0,0.0,0,0,0,0,160,0.0,10,5,9999,99999,9,999999999,0.0,999,999,99
3025,3,8,4,0,*?*?*?*?*?*?*?*?*?*?*?*?*?*?*?*?*?*?*?*?*?*?,3.7,0.6,80,101495,0,-0,297,0.0,-0.0,0.0,0,0,0,0,163,1.0,10,5,9999,99999,9,999999999,0.0,999,999,99
3025,3,8,5,0,*?*?*?*?*?*?*?*?*?*?*?*?*?*?*?*?*?*?*?*?*?*?,3.9,0.8,81,101495,0,-0,298,0.0,-0.0,0.0,0,0,0,0,167,0.5,10,5,9999,99999,9,999999999,0.0,999,999,99
3025,3,8,6,0,*?*?*?*?*?*?*?*?*?*?*?*?*?*?*?*?*?*?*?*?*?*?,4.3,2.1,85,101495,0,-0,299,0.0,-0.0,0.0,0,0,0,0,170,1.0,10,5,9999,99999,9,999999999,0.0,999,999,99
3025,3,8,7,0,*?*?*?*?*?*?*?*?*?*?*?*?*?*?*?*?*?*?*?*?*?*?,4.2,1.5,82,101495,125,1391,279,31.7,157.9,17.5,3312,8611,2845,329,172,0.5,6,3,9999,99999,9,999999999,0.0,999,999,99
3025,3,8,8,0,*?*?*?*?*?*?*?*?*?*?*?*?*?*?*?*?*?*?*?*?*?*?,4.1,1.3,81,101495,310,1389,284,128.3,205.2,82.5,13567,16254,9730,1586,173,0.5,7,4,9999,99999,9,999999999,0.0,999,999,99
3025,3,8,9,0,*?*?*?*?*?*?*?*?*?*?*?*?*?*?*?*?*?*?*?*?*?*?,5.0,1.9,81,101495,467,1387,283,236.5,314.6,130.5,25111,29533,15079,2645,175,0.5,6,3,9999,99999,9,999999999,0.0,999,999,99
3025,3,8,10,0,*?*?*?*?*?*?*?*?*?*?*?*?*?*?*?*?*?*?*?*?*?*?,6.4,2.5,76,101495,586,1386,279,340.6,473.8,140.3,35907,45985,17561,2781,177,0.0,4,2,9999,99999,9,999999999,0.0,999,999,99
3025,3,8,11,0,*?*?*?*?*?*?*?*?*?*?*?*?*?*?*?*?*?*?*?*?*?*?,7.6,3.2,73,101495,659,1387,304,268.0,142.1,200.4,29240,14452,22612,4904,178,0.5,8,4,9999,99999,9,999999999,0.0,999,999,99
3025,3,8,12,0,*?*?*?*?*?*?*?*?*?*?*?*?*?*?*?*?*?*?*?*?*?*?,7.9,1.9,65,101495,681,1388,310,209.6,56.8,181.7,23056,5613,20489,5561,180,1.0,9,5,9999,99999,9,999999999,0.0,999,999,99
3025,3,8,13,0,*?*?*?*?*?*?*?*?*?*?*?*?*?*?*?*?*?*?*?*?*?*?,7.9,2.5,68,101495,649,1387,310,198.8,56.5,172.4,21865,5547,19438,5192,185,0.5,9,5,9999,99999,9,999999999,0.1,999,999,99
3025,3,8,14,0,*?*?*?*?*?*?*?*?*?*?*?*?*?*?*?*?*?*?*?*?*?*?,8.0,3.0,71,101495,567,1386,306,226.1,139.3,169.1,24639,13766,19176,3979,190,0.5,8,4,9999,99999,9,999999999,0.1,999,999,99
3025,3,8,15,0,*?*?*?*?*?*?*?*?*?*?*?*?*?*?*?*?*?*?*?*?*?*?,7.9,2.9,70,101495,440,1386,310,126.9,53.2,110.0,13932,4875,12426,3012,195,1.0,9,5,9999,99999,9,999999999,0.0,999,999,99
3025,3,8,16,0,*?*?*?*?*?*?*?*?*?*?*?*?*?*?*?*?*?*?*?*?*?*?,7.7,2.5,69,101495,277,1387,304,93.7,118.2,70.1,10243,9236,8139,1507,200,0.5,8,4,9999,99999,9,999999999,0.0,999,999,99
3025,3,8,17,0,*?*?*?*?*?*?*?*?*?*?*?*?*?*?*?*?*?*?*?*?*?*?,7.3,1.7,67,101495,89,1393,297,9.1,51.0,5.9,1010,2473,1099,118,205,0.5,7,4,9999,99999,9,999999999,0.0,999,999,99
3025,3,8,18,0,*?*?*?*?*?*?*?*?*?*?*?*?*?*?*?*?*?*?*?*?*?*?,6.9,1.0,66,101495,0,-0,311,0.0,-0.0,0.0,0,0,0,0,210,0.5,10,5,9999,99999,9,999999999,0.0,999,999,99
3025,3,8,19,0,*?*?*?*?*?*?*?*?*?*?*?*?*?*?*?*?*?*?*?*?*?*?,6.4,0.4,65,101495,0,-0,309,0.0,-0.0,0.0,0,0,0,0,208,0.0,10,5,9999,99999,9,999999999,0.0,999,999,99
3025,3,8,20,0,*?*?*?*?*?*?*?*?*?*?*?*?*?*?*?*?*?*?*?*?*?*?,5.3,-0.0,68,101495,0,-0,304,0.0,-0.0,0.0,0,0,0,0,207,1.0,10,5,9999,99999,9,999999999,0.0,999,999,99
3025,3,8,21,0,*?*?*?*?*?*?*?*?*?*?*?*?*?*?*?*?*?*?*?*?*?*?,5.1,-0.0,69,101495,0,-0,303,0.0,-0.0,0.0,0,0,0,0,205,1.0,10,5,9999,99999,9,999999999,0.0,999,999,99
3025,3,8,22,0,*?*?*?*?*?*?*?*?*?*?*?*?*?*?*?*?*?*?*?*?*?*?,5.2,0.6,73,101495,0,-0,303,0.0,-0.0,0.0,0,0,0,0,203,0.5,10,5,9999,99999,9,999999999,0.0,999,999,99
3025,3,8,23,0,*?*?*?*?*?*?*?*?*?*?*?*?*?*?*?*?*?*?*?*?*?*?,4.9,0.4,72,101495,0,-0,302,0.0,-0.0,0.0,0,0,0,0,202,1.5,10,5,9999,99999,9,999999999,0.0,999,999,99
3025,3,8,24,0,*?*?*?*?*?*?*?*?*?*?*?*?*?*?*?*?*?*?*?*?*?*?,3.9,-0.6,72,101495,0,-0,298,0.0,-0.0,0.0,0,0,0,0,150,0.0,10,5,9999,99999,9,999999999,0.0,999,999,99
3025,3,9,1,0,*?*?*?*?*?*?*?*?*?*?*?*?*?*?*?*?*?*?*?*?*?*?,4.8,0.4,72,101635,0,-0,302,0.0,-0.0,0.0,0,0,0,0,200,1.0,10,5,9999,99999,9,999999999,0.0,999,999,99
3025,3,9,2,0,*?*?*?*?*?*?*?*?*?*?*?*?*?*?*?*?*?*?*?*?*?*?,4.8,0.4,72,101635,0,-0,302,0.0,-0.0,0.0,0,0,0,0,200,1.0,10,5,9999,99999,9,999999999,0.0,999,999,99
3025,3,9,3,0,*?*?*?*?*?*?*?*?*?*?*?*?*?*?*?*?*?*?*?*?*?*?,5.2,0.4,70,101635,0,-0,303,0.0,-0.0,0.0,0,0,0,0,200,0.0,10,5,9999,99999,9,999999999,0.0,999,999,99
3025,3,9,4,0,*?*?*?*?*?*?*?*?*?*?*?*?*?*?*?*?*?*?*?*?*?*?,5.2,1.0,73,101635,0,-0,303,0.0,-0.0,0.0,0,0,0,0,200,1.0,10,5,9999,99999,9,999999999,0.0,999,999,99
3025,3,9,5,0,*?*?*?*?*?*?*?*?*?*?*?*?*?*?*?*?*?*?*?*?*?*?,4.5,0.2,73,101635,0,-0,300,0.0,-0.0,0.0,0,0,0,0,200,0.5,10,5,9999,99999,9,999999999,0.0,999,999,99
3025,3,9,6,0,*?*?*?*?*?*?*?*?*?*?*?*?*?*?*?*?*?*?*?*?*?*?,3.7,-0.2,74,101635,0,-0,297,0.0,-0.0,0.0,0,0,0,0,200,1.0,10,5,9999,99999,9,999999999,0.0,999,999,99
3025,3,9,7,0,*?*?*?*?*?*?*?*?*?*?*?*?*?*?*?*?*?*?*?*?*?*?,4.4,-0.2,70,101635,133,1383,290,28.1,73.8,21.1,3085,3472,2693,355,207,0.5,8,4,9999,99999,9,999999999,0.0,999,999,99
3025,3,9,8,0,*?*?*?*?*?*?*?*?*?*?*?*?*?*?*?*?*?*?*?*?*?*?,5.0,-0.4,67,101635,318,1385,292,112.6,123.6,84.2,12280,10226,9725,1829,213,0.5,8,4,9999,99999,9,999999999,0.0,999,999,99
3025,3,9,9,0,*?*?*?*?*?*?*?*?*?*?*?*?*?*?*?*?*?*?*?*?*?*?,6.2,-1.1,59,101635,476,1388,297,184.4,135.4,137.9,20078,12831,15722,3139,220,0.5,8,4,9999,99999,9,999999999,0.0,999,999,99
3025,3,9,10,0,*?*?*?*?*?*?*?*?*?*?*?*?*?*?*?*?*?*?*?*?*?*?,8.0,0.2,57,101635,595,1387,300,282.1,234.8,181.4,29959,23569,20491,3925,227,0.0,7,4,9999,99999,9,999999999,0.0,999,999,99
3025,3,9,11,0,*?*?*?*?*?*?*?*?*?*?*?*?*?*?*?*?*?*?*?*?*?*?,9.3,0.2,52,101635,667,1386,311,271.8,142.3,203.3,29662,14503,22925,4994,233,0.5,8,4,9999,99999,9,999999999,0.0,999,999,99
3025,3,9,12,0,*?*?*?*?*?*?*?*?*?*?*?*?*?*?*?*?*?*?*?*?*?*?,10.3,1.5,53,101635,689,1388,321,212.4,56.9,184.2,23369,5629,20765,5660,240,1.0,9,5,9999,99999,9,999999999,0.0,999,999,99
3025,3,9,13,0,*?*?*?*?*?*?*?*?*?*?*?*?*?*?*?*?*?*?*?*?*?*?,10.3,1.5,54,101635,657,1387,321,201.6,56.6,174.8,22167,5566,19704,5285,212,0.5,9,5,9999,99999,9,999999999,0.0,999,999,99
3025,3,9,14,0,*?*?*?*?*?*?*?*?*?*?*?*?*?*?*?*?*?*?*?*?*?*?,10.1,-0.4,47,101635,575,1387,320,173.3,55.6,150.2,19042,5365,16945,4365,183,0.5,9,5,9999,99999,9,999999999,0.0,999,999,99
3025,3,9,15,0,*?*?*?*?*?*?*?*?*?*?*?*?*?*?*?*?*?*?*?*?*?*?,10.4,-0.0,48,101635,448,1388,321,129.5,53.3,112.3,14216,4909,12678,3084,155,1.0,9,5,9999,99999,9,999999999,0.0,999,999,99
3025,3,9,16,0,*?*?*?*?*?*?*?*?*?*?*?*?*?*?*?*?*?*?*?*?*?*?,10.1,0.4,50,101635,284,1385,320,73.2,47.5,63.5,8068,3766,7438,1367,127,0.5,9,5,9999,99999,9,999999999,0.0,999,999,99
3025,3,9,17,0,*?*?*?*?*?*?*?*?*?*?*?*?*?*?*?*?*?*?*?*?*?*?,9.3,0.2,52,101635,96,1391,316,8.3,15.9,7.2,977,739,922,148,98,0.5,9,5,9999,99999,9,999999999,0.0,999,999,99
3025,3,9,18,0,*?*?*?*?*?*?*?*?*?*?*?*?*?*?*?*?*?*?*?*?*?*?,7.9,0.2,57,101635,0,-0,315,0.0,-0.0,0.0,0,0,0,0,70,0.5,10,5,9999,99999,9,999999999,0.0,999,999,99
3025,3,9,19,0,*?*?*?*?*?*?*?*?*?*?*?*?*?*?*?*?*?*?*?*?*?*?,7.7,0.8,61,101635,0,-0,314,0.0,-0.0,0.0,0,0,0,0,107,0.0,10,5,9999,99999,9,999999999,0.0,999,999,99
3025,3,9,20,0,*?*?*?*?*?*?*?*?*?*?*?*?*?*?*?*?*?*?*?*?*?*?,6.5,-0.2,61,101635,0,-0,309,0.0,-0.0,0.0,0,0,0,0,143,1.0,10,5,9999,99999,9,999999999,0.0,999,999,99
3025,3,9,21,0,*?*?*?*?*?*?*?*?*?*?*?*?*?*?*?*?*?*?*?*?*?*?,6.8,0.6,63,101635,0,-0,310,0.0,-0.0,0.0,0,0,0,0,180,1.0,10,5,9999,99999,9,999999999,0.0,999,999,99
3025,3,9,22,0,*?*?*?*?*?*?*?*?*?*?*?*?*?*?*?*?*?*?*?*?*?*?,5.8,0.6,68,101635,0,-0,306,0.0,-0.0,0.0,0,0,0,0,217,0.5,10,5,9999,99999,9,999999999,0.0,999,999,99
3025,3,9,23,0,*?*?*?*?*?*?*?*?*?*?*?*?*?*?*?*?*?*?*?*?*?*?,6.2,0.4,66,101635,0,-0,308,0.0,-0.0,0.0,0,0,0,0,253,1.5,10,5,9999,99999,9,999999999,0.0,999,999,99
3025,3,9,24,0,*?*?*?*?*?*?*?*?*?*?*?*?*?*?*?*?*?*?*?*?*?*?,4.6,0.4,73,101635,0,-0,301,0.0,-0.0,0.0,0,0,0,0,200,0.0,10,5,9999,99999,9,999999999,0.0,999,999,99
3025,3,10,1,0,*?*?*?*?*?*?*?*?*?*?*?*?*?*?*?*?*?*?*?*?*?*?,7.2,2.7,72,103046,0,-0,312,0.0,-0.0,0.0,0,0,0,0,273,1.0,10,5,9999,99999,9,999999999,0.0,999,999,99
3025,3,10,2,0,*?*?*?*?*?*?*?*?*?*?*?*?*?*?*?*?*?*?*?*?*?*?,7.4,3.8,77,103046,0,-0,313,0.0,-0.0,0.0,0,0,0,0,257,1.0,10,5,9999,99999,9,999999999,0.0,999,999,99
3025,3,10,3,0,*?*?*?*?*?*?*?*?*?*?*?*?*?*?*?*?*?*?*?*?*?*?,7.7,2.9,71,103046,0,-0,314,0.0,-0.0,0.0,0,0,0,0,240,0.0,10,5,9999,99999,9,999999999,0.0,999,999,99
3025,3,10,4,0,*?*?*?*?*?*?*?*?*?*?*?*?*?*?*?*?*?*?*?*?*?*?,7.5,2.1,68,103046,0,-0,313,0.0,-0.0,0.0,0,0,0,0,223,1.0,10,5,9999,99999,9,999999999,0.0,999,999,99
3025,3,10,5,0,*?*?*?*?*?*?*?*?*?*?*?*?*?*?*?*?*?*?*?*?*?*?,7.1,1.9,69,103046,0,-0,312,0.0,-0.0,0.0,0,0,0,0,207,0.5,10,5,9999,99999,9,999999999,0.0,999,999,99
3025,3,10,6,0,*?*?*?*?*?*?*?*?*?*?*?*?*?*?*?*?*?*?*?*?*?*?,6.5,1.3,69,103046,0,-0,309,0.0,-0.0,0.0,0,0,0,0,190,1.0,10,5,9999,99999,9,999999999,0.5,999,999,99
3025,3,10,7,0,*?*?*?*?*?*?*?*?*?*?*?*?*?*?*?*?*?*?*?*?*?*?,7.1,1.7,67,103046,142,1385,307,24.3,31.5,21.0,2743,1781,2566,438,203,0.5,9,5,9999,99999,9,999999999,0.4,999,999,99
3025,3,10,8,0,*?*?*?*?*?*?*?*?*?*?*?*?*?*?*?*?*?*?*?*?*?*?,7.6,1.9,66,103046,327,1386,309,88.0,49.6,76.3,9651,4213,8632,2002,217,0.5,9,5,9999,99999,9,999999999,0.0,999,999,99
3025,3,10,9,0,*?*?*?*?*?*?*?*?*?*?*?*?*?*?*?*?*?*?*?*?*?*?,8.3,1.5,61,103046,484,1386,312,142.1,54.1,123.2,15607,5063,13908,3437,230,0.5,9,5,9999,99999,9,999999999,0.0,999,999,99
3025,3,10,10,0,*?*?*?*?*?*?*?*?*?*?*?*?*?*?*?*?*?*?*?*?*?*?,9.6,1.7,57,103046,603,1386,318,183.1,56.0,158.7,20123,5441,17900,4674,243,0.0,9,5,9999,99999,9,999999999,0.0,999,999,99
3025,3,10,11,0,*?*?*?*?*?*?*?*?*?*?*?*?*?*?*?*?*?*?*?*?*?*?,10.3,2.3,57,103046,675,1385,321,208.0,56.8,180.4,22879,5605,20332,5504,257,0.5,9,5,9999,99999,9,999999999,0.0,999,999,99
3025,3,10,12,0,*?*?*?*?*?*?*?*?*?*?*?*?*?*?*?*?*?*?*?*?*?*?,10.5,3.2,60,103046,696,1385,317,285.2,143.1,213.4,31142,14673,24022,5317,270,1.0,8,4,9999,99999,9,999999999,0.0,999,999,99
3025,3,10,13,0,*?*?*?*?*?*?*?*?*?*?*?*?*?*?*?*?*?*?*?*?*?*?,10.7,3.9,62,103046,665,1387,318,270.7,142.3,202.5,29545,14489,22839,4969,258,0.5,8,4,9999,99999,9,999999999,0.0,999,999,99
3025,3,10,14,0,*?*?*?*?*?*?*?*?*?*?*?*?*?*?*?*?*?*?*?*?*?*?,10.8,3.4,59,103046,582,1385,323,175.9,55.7,152.5,19334,5387,17203,4447,247,0.5,9,5,9999,99999,9,999999999,0.0,999,999,99
3025,3,10,15,0,*?*?*?*?*?*?*?*?*?*?*?*?*?*?*?*?*?*?*?*?*?*?,10.4,3.2,60,103046,455,1386,321,132.1,53.5,114.5,14499,4942,12928,3154,235,1.0,9,5,9999,99999,9,999999999,0.0,999,999,99
3025,3,10,16,0,*?*?*?*?*?*?*?*?*?*?*?*?*?*?*?*?*?*?*?*?*?*?,10.9,3.9,61,103046,291,1384,324,75.7,47.9,65.6,8307,3930,7439,1705,223,0.5,9,5,9999,99999,9,999999999,0.1,999,999,99
3025,3,10,17,0,*?*?*?*?*?*?*?*?*?*?*?*?*?*?*?*?*?*?*?*?*?*?,9.8,4.3,68,103046,103,1390,319,10.7,19.2,9.3,1250,924,1178,192,212,0.5,9,5,9999,99999,9,999999999,0.0,999,999,99
3025,3,10,18,0,*?*?*?*?*?*?*?*?*?*?*?*?*?*?*?*?*?*?*?*?*?*?,9.3,4.1,69,103046,0,-0,321,0.0,-0.0,0.0,0,0,0,0,200,0.5,10,5,9999,99999,9,999999999,0.0,999,999,99
3025,3,10,19,0,*?*?*?*?*?*?*?*?*?*?*?*?*?*?*?*?*?*?*?*?*?*?,9.1,4.6,73,103046,0,-0,320,0.0,-0.0,0.0,0,0,0,0,220,0.0,10,5,9999,99999,9,999999999,0.0,999,999,99
3025,3,10,20,0,*?*?*?*?*?*?*?*?*?*?*?*?*?*?*?*?*?*?*?*?*?*?,8.2,5.1,80,103046,0,-0,316,0.0,-0.0,0.0,0,0,0,0,240,1.0,10,5,9999,99999,9,999999999,0.0,999,999,99
3025,3,10,21,0,*?*?*?*?*?*?*?*?*?*?*?*?*?*?*?*?*?*?*?*?*?*?,8.7,5.5,79,103046,0,-0,318,0.0,-0.0,0.0,0,0,0,0,260,1.0,10,5,9999,99999,9,999999999,0.0,999,999,99
3025,3,10,22,0,*?*?*?*?*?*?*?*?*?*?*?*?*?*?*?*?*?*?*?*?*?*?,8.5,5.0,77,103046,0,-0,317,0.0,-0.0,0.0,0,0,0,0,280,0.5,10,5,9999,99999,9,999999999,0.0,999,999,99
3025,3,10,23,0,*?*?*?*?*?*?*?*?*?*?*?*?*?*?*?*?*?*?*?*?*?*?,7.6,4.8,81,103046,0,-0,313,0.0,-0.0,0.0,0,0,0,0,300,1.5,10,5,9999,99999,9,999999999,0.0,999,999,99
3025,3,10,24,0,*?*?*?*?*?*?*?*?*?*?*?*?*?*?*?*?*?*?*?*?*?*?,6.6,1.7,70,103046,0,-0,309,0.0,-0.0,0.0,0,0,0,0,290,0.0,10,5,9999,99999,9,999999999,0.0,999,999,99
3025,3,11,1,0,*?*?*?*?*?*?*?*?*?*?*?*?*?*?*?*?*?*?*?*?*?*?,5.7,2.7,81,103620,0,-0,305,0.0,-0.0,0.0,0,0,0,0,303,1.0,10,5,9999,99999,9,999999999,0.0,999,999,99
3025,3,11,2,0,*?*?*?*?*?*?*?*?*?*?*?*?*?*?*?*?*?*?*?*?*?*?,4.9,1.7,79,103620,0,-0,302,0.0,-0.0,0.0,0,0,0,0,287,1.0,10,5,9999,99999,9,999999999,0.0,999,999,99
3025,3,11,3,0,*?*?*?*?*?*?*?*?*?*?*?*?*?*?*?*?*?*?*?*?*?*?,5.1,1.5,77,103620,0,-0,303,0.0,-0.0,0.0,0,0,0,0,270,0.0,10,5,9999,99999,9,999999999,0.0,999,999,99
3025,3,11,4,0,*?*?*?*?*?*?*?*?*?*?*?*?*?*?*?*?*?*?*?*?*?*?,4.6,1.0,77,103620,0,-0,301,0.0,-0.0,0.0,0,0,0,0,253,1.0,10,5,9999,99999,9,999999999,0.0,999,999,99
3025,3,11,5,0,*?*?*?*?*?*?*?*?*?*?*?*?*?*?*?*?*?*?*?*?*?*?,4.3,0.6,77,103620,0,-0,299,0.0,-0.0,0.0,0,0,0,0,237,0.5,10,5,9999,99999,9,999999999,0.0,999,999,99
3025,3,11,6,0,*?*?*?*?*?*?*?*?*?*?*?*?*?*?*?*?*?*?*?*?*?*?,4.0,0.2,76,103620,0,-0,298,0.0,-0.0,0.0,0,0,0,0,220,1.0,10,5,9999,99999,9,999999999,0.0,999,999,99
3025,3,11,7,0,*?*?*?*?*?*?*?*?*?*?*?*?*?*?*?*?*?*?*?*?*?*?,4.6,1.3,79,103620,151,1387,301,15.7,0.0,15.7,1874,-0,1875,612,217,0.5,10,5,9999,99999,9,999999999,0.0,999,999,99
3025,3,11,8,0,*?*?*?*?*?*?*?*?*?*?*?*?*?*?*?*?*?*?*?*?*?*?,5.2,1.9,79,103620,336,1387,303,52.4,0.0,52.4,6107,0,6121,2083,213,0.5,10,5,9999,99999,9,999999999,0.0,999,999,99
3025,3,11,9,0,*?*?*?*?*?*?*?*?*?*?*?*?*?*?*?*?*?*?*?*?*?*?,5.9,2.3,78,103620,493,1386,301,145.1,54.3,125.8,15937,5097,14201,3523,210,0.5,9,5,9999,99999,9,999999999,0.0,999,999,99
3025,3,11,10,0,*?*?*?*?*?*?*?*?*?*?*?*?*?*?*?*?*?*?*?*?*?*?,7.4,3.2,74,103620,611,1385,308,186.0,56.1,161.3,20449,5463,18187,4769,207,0.0,9,5,9999,99999,9,999999999,0.0,999,999,99
3025,3,11,11,0,*?*?*?*?*?*?*?*?*?*?*?*?*?*?*?*?*?*?*?*?*?*?,7.8,3.9,76,103620,683,1384,314,121.4,0.0,121.4,14346,0,14397,5429,203,0.5,10,5,9999,99999,9,999999999,0.0,999,999,99
3025,3,11,12,0,*?*?*?*?*?*?*?*?*?*?*?*?*?*?*?*?*?*?*?*?*?*?,9.2,4.1,71,103620,704,1385,316,218.1,57.1,189.1,23993,5660,21314,5858,200,1.0,9,5,9999,99999,9,999999999,0.0,999,999,99
3025,3,11,13,0,*?*?*?*?*?*?*?*?*?*?*?*?*?*?*?*?*?*?*?*?*?*?,8.9,4.5,74,103620,672,1385,319,119.2,0.0,119.2,14075,0,14125,5310,193,0.5,10,5,9999,99999,9,999999999,0.0,999,999,99
3025,3,11,14,0,*?*?*?*?*?*?*?*?*?*?*?*?*?*?*?*?*?*?*?*?*?*?,9.1,4.6,74,103620,590,1386,316,178.6,55.8,154.8,19628,5405,17463,4531,187,0.5,9,5,9999,99999,9,999999999,0.1,999,999,99
3025,3,11,15,0,*?*?*?*?*?*?*?*?*?*?*?*?*?*?*?*?*?*?*?*?*?*?,9.3,5.0,75,103620,462,1385,316,134.6,53.7,116.7,14781,4974,13177,3225,180,1.0,9,5,9999,99999,9,999999999,0.0,999,999,99
3025,3,11,16,0,*?*?*?*?*?*?*?*?*?*?*?*?*?*?*?*?*?*?*?*?*?*?,8.9,5.9,81,103620,298,1383,319,45.0,0.0,45.0,5250,0,5261,1771,173,0.5,10,5,9999,99999,9,999999999,0.0,999,999,99
3025,3,11,17,0,*?*?*?*?*?*?*?*?*?*?*?*?*?*?*?*?*?*?*?*?*?*?,9.1,5.3,77,103620,110,1389,316,13.1,22.1,11.4,1521,1097,1430,236,167,0.5,9,5,9999,99999,9,999999999,0.0,999,999,99
3025,3,11,18,0,*?*?*?*?*?*?*?*?*?*?*?*?*?*?*?*?*?*?*?*?*?*?,7.4,5.0,84,103620,0,-0,312,0.0,-0.0,0.0,0,0,0,0,160,0.5,10,5,9999,99999,9,999999999,0.0,999,999,99
3025,3,11,19,0,*?*?*?*?*?*?*?*?*?*?*?*?*?*?*?*?*?*?*?*?*?*?,7.3,5.5,88,103620,0,-0,312,0.0,-0.0,0.0,0,0,0,0,148,0.0,10,5,9999,99999,9,999999999,0.0,999,999,99
3025,3,11,20,0,*?*?*?*?*?*?*?*?*?*?*?*?*?*?*?*?*?*?*?*?*?*?,6.2,5.1,93,103620,0,-0,307,0.0,-0.0,0.0,0,0,0,0,137,1.0,10,5,9999,99999,9,999999999,0.0,999,999,99
3025,3,11,21,0,*?*?*?*?*?*?*?*?*?*?*?*?*?*?*?*?*?*?*?*?*?*?,6.0,5.1,94,103620,0,-0,306,0.0,-0.0,0.0,0,0,0,0,125,1.0,10,5,9999,99999,9,999999999,0.1,999,999,99
3025,3,11,22,0,*?*?*?*?*?*?*?*?*?*?*?*?*?*?*?*?*?*?*?*?*?*?,5.8,4.5,91,103620,0,-0,305,0.0,-0.0,0.0,0,0,0,0,113,0.5,10,5,9999,99999,9,999999999,0.1,999,999,99
3025,3,11,23,0,*?*?*?*?*?*?*?*?*?*?*?*?*?*?*?*?*?*?*?*?*?*?,6.7,4.6,86,103620,0,-0,309,0.0,-0.0,0.0,0,0,0,0,102,1.5,10,5,9999,99999,9,999999999,0.0,999,999,99
3025,3,11,24,0,*?*?*?*?*?*?*?*?*?*?*?*?*?*?*?*?*?*?*?*?*?*?,6.8,3.8,81,103620,0,-0,310,0.0,-0.0,0.0,0,0,0,0,320,0.0,10,5,9999,99999,9,999999999,0.0,999,999,99
3025,3,12,1,0,*?*?*?*?*?*?*?*?*?*?*?*?*?*?*?*?*?*?*?*?*?*?,7.9,6.2,89,103266,0,-0,314,0.0,-0.0,0.0,0,0,0,0,115,1.0,10,5,9999,99999,9,999999999,0.0,999,999,99
3025,3,12,2,0,*?*?*?*?*?*?*?*?*?*?*?*?*?*?*?*?*?*?*?*?*?*?,8.2,6.9,92,103266,0,-0,316,0.0,-0.0,0.0,0,0,0,0,140,1.0,10,5,9999,99999,9,999999999,0.0,999,999,99
3025,3,12,3,0,*?*?*?*?*?*?*?*?*?*?*?*?*?*?*?*?*?*?*?*?*?*?,7.8,6.2,90,103266,0,-0,314,0.0,-0.0,0.0,0,0,0,0,165,0.0,10,5,9999,99999,9,999999999,0.1,999,999,99
3025,3,12,4,0,*?*?*?*?*?*?*?*?*?*?*?*?*?*?*?*?*?*?*?*?*?*?,7.8,5.9,88,103266,0,-0,314,0.0,-0.0,0.0,0,0,0,0,190,1.0,10,5,9999,99999,9,999999999,0.1,999,999,99
3025,3,12,5,0,*?*?*?*?*?*?*?*?*?*?*?*?*?*?*?*?*?*?*?*?*?*?,8.0,6.2,89,103266,0,-0,315,0.0,-0.0,0.0,0,0,0,0,215,0.5,10,5,9999,99999,9,999999999,0.0,999,999,99
3025,3,12,6,0,*?*?*?*?*?*?*?*?*?*?*?*?*?*?*?*?*?*?*?*?*?*?,8.1,6.1,88,103266,0,-0,315,0.0,-0.0,0.0,0,0,0,0,240,1.0,10,5,9999,99999,9,999999999,0.0,999,999,99
3025,3,12,7,0,*?*?*?*?*?*?*?*?*?*?*?*?*?*?*?*?*?*?*?*?*?*?,8.0,5.6,86,103266,160,1389,315,17.5,0.0,17.5,2076,-0,2077,679,233,0.5,10,5,9999,99999,9,999999999,0.0,999,999,99
3025,3,12,8,0,*?*?*?*?*?*?*?*?*?*?*?*?*?*?*?*?*?*?*?*?*?*?,8.1,5.3,83,103266,344,1384,315,54.1,0.0,54.1,6310,0,6324,2158,227,0.5,10,5,9999,99999,9,999999999,0.0,999,999,99
3025,3,12,9,0,*?*?*?*?*?*?*?*?*?*?*?*?*?*?*?*?*?*?*?*?*?*?,8.1,5.9,87,103266,501,1384,315,85.3,0.0,85.3,9984,0,10013,3582,220,0.5,10,5,9999,99999,9,999999999,0.0,999,999,99
3025,3,12,10,0,*?*?*?*?*?*?*?*?*?*?*?*?*?*?*?*?*?*?*?*?*?*?,8.6,5.8,83,103266,620,1386,318,108.8,0.0,108.8,12812,0,12855,4763,213,0.0,10,5,9999,99999,9,999999999,0.0,999,999,99
3025,3,12,11,0,*?*?*?*?*?*?*?*?*?*?*?*?*?*?*?*?*?*?*?*?*?*?,8.2,4.6,79,103266,691,1384,316,123.1,0.0,123.1,14549,0,14602,5518,207,0.5,10,5,9999,99999,9,999999999,0.0,999,999,99
3025,3,12,12,0,*?*?*?*?*?*?*?*?*?*?*?*?*?*?*?*?*?*?*?*?*?*?,8.5,5.5,81,103266,712,1385,317,127.2,0.0,127.2,15050,0,15105,5740,200,1.0,10,5,9999,99999,9,999999999,0.0,999,999,99
3025,3,12,13,0,*?*?*?*?*?*?*?*?*?*?*?*?*?*?*?*?*?*?*?*?*?*?,8.7,5.6,81,103266,680,1385,318,120.8,0.0,120.8,14266,0,14317,5394,210,0.5,10,5,9999,99999,9,999999999,0.0,999,999,99
3025,3,12,14,0,*?*?*?*?*?*?*?*?*?*?*?*?*?*?*?*?*?*?*?*?*?*?,8.5,6.1,85,103266,597,1385,317,104.3,0.0,104.3,12270,0,12311,4532,220,0.5,10,5,9999,99999,9,999999999,0.0,999,999,99
3025,3,12,15,0,*?*?*?*?*?*?*?*?*?*?*?*?*?*?*?*?*?*?*?*?*?*?,8.7,6.9,89,103266,469,1384,318,79.0,0.0,79.0,9235,0,9261,3281,230,1.0,10,5,9999,99999,9,999999999,0.0,999,999,99
3025,3,12,16,0,*?*?*?*?*?*?*?*?*?*?*?*?*?*?*?*?*?*?*?*?*?*?,8.6,5.9,84,103266,306,1387,318,46.5,0.0,46.5,5417,0,5429,1832,240,0.5,10,5,9999,99999,9,999999999,0.0,999,999,99
3025,3,12,17,0,*?*?*?*?*?*?*?*?*?*?*?*?*?*?*?*?*?*?*?*?*?*?,8.2,5.5,84,103266,117,1388,316,9.0,0.0,9.0,1096,-0,1095,355,250,0.5,10,5,9999,99999,9,999999999,0.0,999,999,99
3025,3,12,18,0,*?*?*?*?*?*?*?*?*?*?*?*?*?*?*?*?*?*?*?*?*?*?,8.3,6.1,87,103266,0,-0,316,0.0,-0.0,0.0,0,0,0,0,260,0.5,10,5,9999,99999,9,999999999,0.0,999,999,99
3025,3,12,19,0,*?*?*?*?*?*?*?*?*?*?*?*?*?*?*?*?*?*?*?*?*?*?,8.1,5.6,85,103266,0,-0,315,0.0,-0.0,0.0,0,0,0,0,253,0.0,10,5,9999,99999,9,999999999,0.0,999,999,99
3025,3,12,20,0,*?*?*?*?*?*?*?*?*?*?*?*?*?*?*?*?*?*?*?*?*?*?,8.1,5.8,86,103266,0,-0,315,0.0,-0.0,0.0,0,0,0,0,247,1.0,10,5,9999,99999,9,999999999,0.0,999,999,99
3025,3,12,21,0,*?*?*?*?*?*?*?*?*?*?*?*?*?*?*?*?*?*?*?*?*?*?,8.2,5.8,85,103266,0,-0,316,0.0,-0.0,0.0,0,0,0,0,240,1.0,10,5,9999,99999,9,999999999,0.0,999,999,99
3025,3,12,22,0,*?*?*?*?*?*?*?*?*?*?*?*?*?*?*?*?*?*?*?*?*?*?,8.3,5.9,85,103266,0,-0,316,0.0,-0.0,0.0,0,0,0,0,233,0.5,10,5,9999,99999,9,999999999,0.0,999,999,99
3025,3,12,23,0,*?*?*?*?*?*?*?*?*?*?*?*?*?*?*?*?*?*?*?*?*?*?,8.2,6.4,89,103266,0,-0,316,0.0,-0.0,0.0,0,0,0,0,227,1.5,10,5,9999,99999,9,999999999,0.0,999,999,99
3025,3,12,24,0,*?*?*?*?*?*?*?*?*?*?*?*?*?*?*?*?*?*?*?*?*?*?,7.7,5.5,86,103266,0,-0,314,0.0,-0.0,0.0,0,0,0,0,90,0.0,10,5,9999,99999,9,999999999,0.0,999,999,99
3025,3,13,1,0,*?*?*?*?*?*?*?*?*?*?*?*?*?*?*?*?*?*?*?*?*?*?,8.0,6.1,87,103079,0,-0,315,0.0,-0.0,0.0,0,0,0,0,222,1.0,10,5,9999,99999,9,999999999,0.0,999,999,99
3025,3,13,2,0,*?*?*?*?*?*?*?*?*?*?*?*?*?*?*?*?*?*?*?*?*?*?,7.3,5.8,90,103079,0,-0,312,0.0,-0.0,0.0,0,0,0,0,223,1.0,10,5,9999,99999,9,999999999,0.0,999,999,99
3025,3,13,3,0,*?*?*?*?*?*?*?*?*?*?*?*?*?*?*?*?*?*?*?*?*?*?,6.6,5.9,95,103079,0,-0,309,0.0,-0.0,0.0,0,0,0,0,225,0.0,10,5,9999,99999,9,999999999,0.0,999,999,99
3025,3,13,4,0,*?*?*?*?*?*?*?*?*?*?*?*?*?*?*?*?*?*?*?*?*?*?,7.2,6.1,93,103079,0,-0,311,0.0,-0.0,0.0,0,0,0,0,227,1.0,10,5,9999,99999,9,999999999,0.0,999,999,99
3025,3,13,5,0,*?*?*?*?*?*?*?*?*?*?*?*?*?*?*?*?*?*?*?*?*?*?,7.7,6.1,89,103079,0,-0,313,0.0,-0.0,0.0,0,0,0,0,228,0.5,10,5,9999,99999,9,999999999,0.0,999,999,99
3025,3,13,6,0,*?*?*?*?*?*?*?*?*?*?*?*?*?*?*?*?*?*?*?*?*?*?,7.2,5.8,91,103079,0,-0,311,0.0,-0.0,0.0,0,0,0,0,230,1.0,10,5,9999,99999,9,999999999,0.0,999,999,99
3025,3,13,7,0,*?*?*?*?*?*?*?*?*?*?*?*?*?*?*?*?*?*?*?*?*?*?,6.9,5.0,87,103079,168,1382,301,44.2,91.7,33.1,4766,5081,4107,582,232,0.5,8,4,9999,99999,9,999999999,0.0,999,999,99
3025,3,13,8,0,*?*?*?*?*?*?*?*?*?*?*?*?*?*?*?*?*?*?*?*?*?*?,7.6,5.1,84,103079,353,1385,313,55.9,0.0,55.9,6514,0,6530,2234,233,0.5,10,5,9999,99999,9,999999999,0.0,999,999,99
3025,3,13,9,0,*?*?*?*?*?*?*?*?*?*?*?*?*?*?*?*?*?*?*?*?*?*?,9.1,5.9,80,103079,510,1385,311,200.3,137.1,149.8,21813,13220,17043,3451,235,0.5,8,4,9999,99999,9,999999999,0.1,999,999,99
3025,3,13,10,0,*?*?*?*?*?*?*?*?*?*?*?*?*?*?*?*?*?*?*?*?*?*?,10.1,6.7,79,103079,628,1385,316,254.3,141.3,190.2,27739,14247,21498,4592,237,0.0,8,4,9999,99999,9,999999999,0.1,999,999,99
3025,3,13,11,0,*?*?*?*?*?*?*?*?*?*?*?*?*?*?*?*?*?*?*?*?*?*?,11.9,7.0,72,103079,699,1383,324,287.1,143.2,214.8,31347,14695,24173,5363,238,0.5,8,4,9999,99999,9,999999999,0.0,999,999,99
3025,3,13,12,0,*?*?*?*?*?*?*?*?*?*?*?*?*?*?*?*?*?*?*?*?*?*?,11.7,7.0,73,103079,720,1384,327,223.7,57.2,193.9,24614,5688,21861,6059,240,1.0,9,5,9999,99999,9,999999999,0.0,999,999,99
3025,3,13,13,0,*?*?*?*?*?*?*?*?*?*?*?*?*?*?*?*?*?*?*?*?*?*?,12.0,7.4,74,103079,687,1383,333,122.3,0.0,122.3,14456,0,14508,5477,248,0.5,10,5,9999,99999,9,999999999,0.0,999,999,99
3025,3,13,14,0,*?*?*?*?*?*?*?*?*?*?*?*?*?*?*?*?*?*?*?*?*?*?,11.7,7.1,74,103079,604,1383,332,105.8,0.0,105.8,12452,0,12493,4608,257,0.5,10,5,9999,99999,9,999999999,0.0,999,999,99
3025,3,13,15,0,*?*?*?*?*?*?*?*?*?*?*?*?*?*?*?*?*?*?*?*?*?*?,12.1,7.4,73,103079,477,1385,329,139.7,54.0,121.2,15344,5036,13675,3369,265,1.0,9,5,9999,99999,9,999999999,0.0,999,999,99
3025,3,13,16,0,*?*?*?*?*?*?*?*?*?*?*?*?*?*?*?*?*?*?*?*?*?*?,12.0,8.0,76,103079,313,1386,329,83.2,49.0,72.1,9126,4108,8165,1885,273,0.5,9,5,9999,99999,9,999999999,0.0,999,999,99
3025,3,13,17,0,*?*?*?*?*?*?*?*?*?*?*?*?*?*?*?*?*?*?*?*?*?*?,11.0,8.4,83,103079,124,1387,328,10.4,0.0,10.4,1258,-0,1258,409,282,0.5,10,5,9999,99999,9,999999999,0.0,999,999,99
3025,3,13,18,0,*?*?*?*?*?*?*?*?*?*?*?*?*?*?*?*?*?*?*?*?*?*?,10.5,7.0,79,103079,0,-0,326,0.0,-0.0,0.0,0,0,0,0,290,0.5,10,5,9999,99999,9,999999999,0.0,999,999,99
3025,3,13,19,0,*?*?*?*?*?*?*?*?*?*?*?*?*?*?*?*?*?*?*?*?*?*?,9.7,6.6,81,103079,0,-0,322,0.0,-0.0,0.0,0,0,0,0,270,0.0,10,5,9999,99999,9,999999999,0.0,999,999,99
3025,3,13,20,0,*?*?*?*?*?*?*?*?*?*?*?*?*?*?*?*?*?*?*?*?*?*?,9.0,6.2,83,103079,0,-0,319,0.0,-0.0,0.0,0,0,0,0,250,1.0,10,5,9999,99999,9,999999999,0.0,999,999,99
3025,3,13,21,0,*?*?*?*?*?*?*?*?*?*?*?*?*?*?*?*?*?*?*?*?*?*?,9.1,5.1,76,103079,0,-0,320,0.0,-0.0,0.0,0,0,0,0,230,1.0,10,5,9999,99999,9,999999999,0.0,999,999,99
3025,3,13,22,0,*?*?*?*?*?*?*?*?*?*?*?*?*?*?*?*?*?*?*?*?*?*?,8.5,5.0,79,103079,0,-0,317,0.0,-0.0,0.0,0,0,0,0,210,0.5,10,5,9999,99999,9,999999999,0.0,999,999,99
3025,3,13,23,0,*?*?*?*?*?*?*?*?*?*?*?*?*?*?*?*?*?*?*?*?*?*?,8.0,5.3,82,103079,0,-0,315,0.0,-0.0,0.0,0,0,0,0,190,1.5,10,5,9999,99999,9,999999999,0.0,999,999,99
3025,3,13,24,0,*?*?*?*?*?*?*?*?*?*?*?*?*?*?*?*?*?*?*?*?*?*?,8.1,6.2,88,103079,0,-0,315,0.0,-0.0,0.0,0,0,0,0,220,0.0,10,5,9999,99999,9,999999999,0.0,999,999,99
3025,3,14,1,0,*?*?*?*?*?*?*?*?*?*?*?*?*?*?*?*?*?*?*?*?*?*?,7.1,4.3,82,102272,0,-0,311,0.0,-0.0,0.0,0,0,0,0,175,1.0,10,5,9999,99999,9,999999999,0.0,999,999,99
3025,3,14,2,0,*?*?*?*?*?*?*?*?*?*?*?*?*?*?*?*?*?*?*?*?*?*?,6.6,3.9,82,102272,0,-0,309,0.0,-0.0,0.0,0,0,0,0,180,1.0,10,5,9999,99999,9,999999999,0.0,999,999,99
3025,3,14,3,0,*?*?*?*?*?*?*?*?*?*?*?*?*?*?*?*?*?*?*?*?*?*?,6.3,3.0,79,102272,0,-0,308,0.0,-0.0,0.0,0,0,0,0,185,0.0,10,5,9999,99999,9,999999999,0.0,999,999,99
3025,3,14,4,0,*?*?*?*?*?*?*?*?*?*?*?*?*?*?*?*?*?*?*?*?*?*?,6.3,3.0,79,102272,0,-0,308,0.0,-0.0,0.0,0,0,0,0,190,1.0,10,5,9999,99999,9,999999999,0.0,999,999,99
3025,3,14,5,0,*?*?*?*?*?*?*?*?*?*?*?*?*?*?*?*?*?*?*?*?*?*?,6.1,3.2,82,102272,0,-0,307,0.0,-0.0,0.0,0,0,0,0,195,0.5,10,5,9999,99999,9,999999999,0.0,999,999,99
3025,3,14,6,0,*?*?*?*?*?*?*?*?*?*?*?*?*?*?*?*?*?*?*?*?*?*?,5.5,3.8,88,102272,0,-0,304,0.0,-0.0,0.0,0,0,0,0,200,1.0,10,5,9999,99999,9,999999999,0.0,999,999,99
3025,3,14,7,0,*?*?*?*?*?*?*?*?*?*?*?*?*?*?*?*?*?*?*?*?*?*?,4.9,2.9,86,102272,177,1383,297,36.4,37.9,31.6,4068,2407,3786,663,205,0.5,9,5,9999,99999,9,999999999,0.0,999,999,99
3025,3,14,8,0,*?*?*?*?*?*?*?*?*?*?*?*?*?*?*?*?*?*?*?*?*?*?,6.7,3.8,81,102272,361,1382,305,100.1,51.0,86.8,10983,4453,9812,2305,210,0.5,9,5,9999,99999,9,999999999,0.0,999,999,99
3025,3,14,9,0,*?*?*?*?*?*?*?*?*?*?*?*?*?*?*?*?*?*?*?*?*?*?,8.6,5.6,80,102272,518,1383,313,154.1,54.7,133.6,16930,5192,15077,3783,215,0.5,9,5,9999,99999,9,999999999,0.0,999,999,99
3025,3,14,10,0,*?*?*?*?*?*?*?*?*?*?*?*?*?*?*?*?*?*?*?*?*?*?,10.9,6.1,71,102272,636,1383,324,194.9,56.4,169.0,21427,5524,19050,5057,220,0.0,9,5,9999,99999,9,999999999,0.0,999,999,99
3025,3,14,11,0,*?*?*?*?*?*?*?*?*?*?*?*?*?*?*?*?*?*?*?*?*?*?,13.6,6.6,62,102272,707,1382,336,219.6,57.1,190.4,24156,5668,21456,5908,225,0.5,9,5,9999,99999,9,999999999,0.0,999,999,99
3025,3,14,12,0,*?*?*?*?*?*?*?*?*?*?*?*?*?*?*?*?*?*?*?*?*?*?,13.8,5.5,57,102272,727,1382,342,130.4,0.0,130.4,15443,0,15500,5914,230,1.0,10,5,9999,99999,9,999999999,0.0,999,999,99
3025,3,14,13,0,*?*?*?*?*?*?*?*?*?*?*?*?*?*?*?*?*?*?*?*?*?*?,13.5,5.0,56,102272,695,1384,340,123.9,0.0,123.9,14647,0,14700,5561,235,0.5,10,5,9999,99999,9,999999999,0.0,999,999,99
3025,3,14,14,0,*?*?*?*?*?*?*?*?*?*?*?*?*?*?*?*?*?*?*?*?*?*?,13.9,5.3,56,102272,612,1384,342,107.3,0.0,107.3,12635,0,12677,4687,240,0.5,10,5,9999,99999,9,999999999,0.0,999,999,99
3025,3,14,15,0,*?*?*?*?*?*?*?*?*?*?*?*?*?*?*?*?*?*?*?*?*?*?,13.5,6.9,64,102272,484,1384,340,81.9,0.0,81.9,9583,0,9611,3421,245,1.0,10,5,9999,99999,9,999999999,0.0,999,999,99
3025,3,14,16,0,*?*?*?*?*?*?*?*?*?*?*?*?*?*?*?*?*?*?*?*?*?*?,13.8,5.9,59,102272,320,1385,342,49.3,0.0,49.3,5748,0,5761,1952,250,0.5,10,5,9999,99999,9,999999999,0.0,999,999,99
3025,3,14,17,0,*?*?*?*?*?*?*?*?*?*?*?*?*?*?*?*?*?*?*?*?*?*?,12.5,6.1,64,102272,131,1387,335,11.8,0.0,11.8,1419,-0,1420,462,255,0.5,10,5,9999,99999,9,999999999,0.0,999,999,99
3025,3,14,18,0,*?*?*?*?*?*?*?*?*?*?*?*?*?*?*?*?*?*?*?*?*?*?,11.1,7.1,76,102272,0,-0,329,0.0,-0.0,0.0,0,0,0,0,260,0.5,10,5,9999,99999,9,999999999,0.0,999,999,99
3025,3,14,19,0,*?*?*?*?*?*?*?*?*?*?*?*?*?*?*?*?*?*?*?*?*?*?,9.8,6.6,79,102272,0,-0,323,0.0,-0.0,0.0,0,0,0,0,262,0.0,10,5,9999,99999,9,999999999,0.0,999,999,99
3025,3,14,20,0,*?*?*?*?*?*?*?*?*?*?*?*?*?*?*?*?*?*?*?*?*?*?,8.8,6.6,85,102272,0,-0,318,0.0,-0.0,0.0,0,0,0,0,263,1.0,10,5,9999,99999,9,999999999,0.0,999,999,99
3025,3,14,21,0,*?*?*?*?*?*?*?*?*?*?*?*?*?*?*?*?*?*?*?*?*?*?,7.9,7.6,97,102272,0,-0,314,0.0,-0.0,0.0,0,0,0,0,265,1.0,10,5,9999,99999,9,999999999,0.0,999,999,99
3025,3,14,22,0,*?*?*?*?*?*?*?*?*?*?*?*?*?*?*?*?*?*?*?*?*?*?,8.4,7.0,90,102272,0,-0,316,0.0,-0.0,0.0,0,0,0,0,267,0.5,10,5,9999,99999,9,999999999,0.0,999,999,99
3025,3,14,23,0,*?*?*?*?*?*?*?*?*?*?*?*?*?*?*?*?*?*?*?*?*?*?,7.3,5.5,88,102272,0,-0,312,0.0,-0.0,0.0,0,0,0,0,268,1.5,10,5,9999,99999,9,999999999,0.0,999,999,99
3025,3,14,24,0,*?*?*?*?*?*?*?*?*?*?*?*?*?*?*?*?*?*?*?*?*?*?,7.6,4.8,81,102272,0,-0,313,0.0,-0.0,0.0,0,0,0,0,170,0.0,10,5,9999,99999,9,999999999,0.0,999,999,99
3025,3,15,1,0,*?*?*?*?*?*?*?*?*?*?*?*?*?*?*?*?*?*?*?*?*?*?,5.1,4.6,100,102222,0,-0,302,0.0,-0.0,0.0,0,0,0,0,268,1.0,10,5,9999,99999,9,999999999,0.0,999,999,99
3025,3,15,2,0,*?*?*?*?*?*?*?*?*?*?*?*?*?*?*?*?*?*?*?*?*?*?,3.9,3.9,100,102222,0,-0,297,0.0,-0.0,0.0,0,0,0,0,267,1.0,10,5,9999,99999,9,999999999,0.0,999,999,99
3025,3,15,3,0,*?*?*?*?*?*?*?*?*?*?*?*?*?*?*?*?*?*?*?*?*?*?,3.6,3.6,100,102222,0,-0,296,0.0,-0.0,0.0,0,0,0,0,265,0.0,10,5,9999,99999,9,999999999,0.0,999,999,99
3025,3,15,4,0,*?*?*?*?*?*?*?*?*?*?*?*?*?*?*?*?*?*?*?*?*?*?,2.9,2.9,100,102222,0,-0,293,0.0,-0.0,0.0,0,0,0,0,263,1.0,10,5,9999,99999,9,999999999,0.0,999,999,99
3025,3,15,5,0,*?*?*?*?*?*?*?*?*?*?*?*?*?*?*?*?*?*?*?*?*?*?,2.9,2.9,100,102222,0,-0,284,0.0,-0.0,0.0,0,0,0,0,262,0.5,8,4,9999,99999,9,999999999,0.1,999,999,99
3025,3,15,6,0,*?*?*?*?*?*?*?*?*?*?*?*?*?*?*?*?*?*?*?*?*?*?,2.2,2.1,100,102222,0,-0,244,0.0,-0.0,0.0,0,0,0,0,260,1.0,0,0,9999,99999,9,999999999,0.0,999,999,99
3025,3,15,7,0,*?*?*?*?*?*?*?*?*?*?*?*?*?*?*?*?*?*?*?*?*?*?,1.6,1.5,100,102222,186,1384,241,78.4,408.4,23.5,8104,28507,3867,489,260,0.5,0,0,9999,99999,9,999999999,0.0,999,999,99
3025,3,15,8,0,*?*?*?*?*?*?*?*?*?*?*?*?*?*?*?*?*?*?*?*?*?*?,4.1,4.1,100,102222,370,1382,255,204.7,535.4,61.4,21233,45699,9145,1149,260,0.5,0,0,9999,99999,9,999999999,0.0,999,999,99
3025,3,15,9,0,*?*?*?*?*?*?*?*?*?*?*?*?*?*?*?*?*?*?*?*?*?*?,6.6,5.3,97,102222,526,1382,266,311.9,573.5,93.6,32385,53719,13347,1813,260,0.5,0,0,9999,99999,9,999999999,0.0,999,999,99
3025,3,15,10,0,*?*?*?*?*?*?*?*?*?*?*?*?*?*?*?*?*?*?*?*?*?*?,10.4,7.0,84,102222,644,1382,285,392.7,590.0,117.8,40881,57339,16336,2403,260,0.0,0,0,9999,99999,9,999999999,0.0,999,999,99
3025,3,15,11,0,*?*?*?*?*?*?*?*?*?*?*?*?*?*?*?*?*?*?*?*?*?*?,11.6,7.3,79,102222,715,1382,290,441.5,597.3,132.5,46057,58894,18070,2822,260,0.5,0,0,9999,99999,9,999999999,0.0,999,999,99
3025,3,15,12,0,*?*?*?*?*?*?*?*?*?*?*?*?*?*?*?*?*?*?*?*?*?*?,13.8,7.1,68,102222,735,1382,299,455.1,599.1,136.5,47502,59262,18542,2950,260,1.0,0,0,9999,99999,9,999999999,0.0,999,999,99
3025,3,15,13,0,*?*?*?*?*?*?*?*?*?*?*?*?*?*?*?*?*?*?*?*?*?*?,13.7,7.6,70,102222,702,1382,300,432.5,596.1,129.8,45101,58636,17755,2740,262,0.5,0,0,9999,99999,9,999999999,0.0,999,999,99
3025,3,15,14,0,*?*?*?*?*?*?*?*?*?*?*?*?*?*?*?*?*?*?*?*?*?*?,13.9,8.4,73,102222,619,1383,302,375.3,587.0,112.6,39051,56687,15709,2267,263,0.5,0,0,9999,99999,9,999999999,0.0,999,999,99
3025,3,15,15,0,*?*?*?*?*?*?*?*?*?*?*?*?*?*?*?*?*?*?*?*?*?*?,13.6,8.0,73,102222,491,1383,300,287.5,567.0,86.2,29830,52281,12414,1652,265,1.0,0,0,9999,99999,9,999999999,0.0,999,999,99
3025,3,15,16,0,*?*?*?*?*?*?*?*?*?*?*?*?*?*?*?*?*?*?*?*?*?*?,13.8,8.5,75,102222,327,1384,302,174.9,518.4,52.5,18158,42473,7930,979,267,0.5,0,0,9999,99999,9,999999999,0.0,999,999,99
3025,3,15,17,0,*?*?*?*?*?*?*?*?*?*?*?*?*?*?*?*?*?*?*?*?*?*?,12.6,9.8,88,102222,138,1386,300,45.4,319.1,13.6,4845,21214,2272,377,268,0.5,0,0,9999,99999,9,999999999,0.0,999,999,99
3025,3,15,18,0,*?*?*?*?*?*?*?*?*?*?*?*?*?*?*?*?*?*?*?*?*?*?,10.3,9.6,100,102222,0,-0,325,0.0,-0.0,0.0,0,0,0,0,270,0.5,10,5,9999,99999,9,999999999,0.0,999,999,99
3025,3,15,19,0,*?*?*?*?*?*?*?*?*?*?*?*?*?*?*?*?*?*?*?*?*?*?,8.2,8.3,100,102222,0,-0,315,0.0,-0.0,0.0,0,0,0,0,268,0.0,10,5,9999,99999,9,999999999,0.0,999,999,99
3025,3,15,20,0,*?*?*?*?*?*?*?*?*?*?*?*?*?*?*?*?*?*?*?*?*?*?,7.4,7.4,100,102222,0,-0,312,0.0,-0.0,0.0,0,0,0,0,267,1.0,10,5,9999,99999,9,999999999,0.0,999,999,99
3025,3,15,21,0,*?*?*?*?*?*?*?*?*?*?*?*?*?*?*?*?*?*?*?*?*?*?,6.1,6.1,100,102222,0,-0,306,0.0,-0.0,0.0,0,0,0,0,265,1.0,10,5,9999,99999,9,999999999,0.0,999,999,99
3025,3,15,22,0,*?*?*?*?*?*?*?*?*?*?*?*?*?*?*?*?*?*?*?*?*?*?,5.7,5.8,100,102222,0,-0,305,0.0,-0.0,0.0,0,0,0,0,263,0.5,10,5,9999,99999,9,999999999,0.0,999,999,99
3025,3,15,23,0,*?*?*?*?*?*?*?*?*?*?*?*?*?*?*?*?*?*?*?*?*?*?,5.7,5.6,100,102222,0,-0,305,0.0,-0.0,0.0,0,0,0,0,262,1.5,10,5,9999,99999,9,999999999,0.0,999,999,99
3025,3,15,24,0,*?*?*?*?*?*?*?*?*?*?*?*?*?*?*?*?*?*?*?*?*?*?,6.1,5.1,98,102222,0,-0,307,0.0,-0.0,0.0,0,0,0,0,270,0.0,10,5,9999,99999,9,999999999,0.0,999,999,99
3025,3,16,1,0,*?*?*?*?*?*?*?*?*?*?*?*?*?*?*?*?*?*?*?*?*?*?,6.1,6.1,100,101965,0,-0,306,0.0,-0.0,0.0,0,0,0,0,258,1.0,10,5,9999,99999,9,999999999,0.3,999,999,99
3025,3,16,2,0,*?*?*?*?*?*?*?*?*?*?*?*?*?*?*?*?*?*?*?*?*?*?,6.2,6.2,100,101965,0,-0,307,0.0,-0.0,0.0,0,0,0,0,257,1.0,10,5,9999,99999,9,999999999,0.3,999,999,99
3025,3,16,3,0,*?*?*?*?*?*?*?*?*?*?*?*?*?*?*?*?*?*?*?*?*?*?,5.7,5.6,100,101965,0,-0,305,0.0,-0.0,0.0,0,0,0,0,255,0.0,10,5,9999,99999,9,999999999,0.3,999,999,99
3025,3,16,4,0,*?*?*?*?*?*?*?*?*?*?*?*?*?*?*?*?*?*?*?*?*?*?,5.0,5.0,100,101965,0,-0,302,0.0,-0.0,0.0,0,0,0,0,253,1.0,10,5,9999,99999,9,999999999,0.3,999,999,99
3025,3,16,5,0,*?*?*?*?*?*?*?*?*?*?*?*?*?*?*?*?*?*?*?*?*?*?,5.7,5.6,100,101965,0,-0,305,0.0,-0.0,0.0,0,0,0,0,252,0.5,10,5,9999,99999,9,999999999,0.3,999,999,99
3025,3,16,6,0,*?*?*?*?*?*?*?*?*?*?*?*?*?*?*?*?*?*?*?*?*?*?,6.2,6.1,100,101965,0,-0,307,0.0,-0.0,0.0,0,0,0,0,250,1.0,10,5,9999,99999,9,999999999,0.3,999,999,99
3025,3,16,7,0,*?*?*?*?*?*?*?*?*?*?*?*?*?*?*?*?*?*?*?*?*?*?,5.9,5.9,100,101965,195,1385,306,24.5,0.0,24.5,2883,-0,2886,949,250,0.5,10,5,9999,99999,9,999999999,0.0,999,999,99
3025,3,16,8,0,*?*?*?*?*?*?*?*?*?*?*?*?*?*?*?*?*?*?*?*?*?*?,7.4,5.6,92,101965,379,1383,304,140.7,129.4,105.2,15326,11434,12082,2326,250,0.5,8,4,9999,99999,9,999999999,0.0,999,999,99
3025,3,16,9,0,*?*?*?*?*?*?*?*?*?*?*?*?*?*?*?*?*?*?*?*?*?*?,9.9,5.5,77,101965,535,1382,319,160.1,55.0,138.8,17590,5250,15661,3961,250,0.5,9,5,9999,99999,9,999999999,0.0,999,999,99
3025,3,16,10,0,*?*?*?*?*?*?*?*?*?*?*?*?*?*?*?*?*?*?*?*?*?*?,11.4,6.7,76,101965,652,1381,326,200.8,56.6,174.1,22076,5562,19622,5253,250,0.0,9,5,9999,99999,9,999999999,0.0,999,999,99
3025,3,16,11,0,*?*?*?*?*?*?*?*?*?*?*?*?*?*?*?*?*?*?*?*?*?*?,12.2,6.4,70,101965,723,1381,330,225.3,57.2,195.3,24789,5696,22014,6115,250,0.5,9,5,9999,99999,9,999999999,0.0,999,999,99
3025,3,16,12,0,*?*?*?*?*?*?*?*?*?*?*?*?*?*?*?*?*?*?*?*?*?*?,13.2,7.6,71,101965,743,1382,334,232.0,57.4,201.2,25538,5728,22674,6366,250,1.0,9,5,9999,99999,9,999999999,0.0,999,999,99
3025,3,16,13,0,*?*?*?*?*?*?*?*?*?*?*?*?*?*?*?*?*?*?*?*?*?*?,13.0,8.8,78,101965,710,1383,333,220.6,57.1,191.2,24269,5673,21556,5946,252,0.5,9,5,9999,99999,9,999999999,0.0,999,999,99
3025,3,16,14,0,*?*?*?*?*?*?*?*?*?*?*?*?*?*?*?*?*?*?*?*?*?*?,13.1,8.1,75,101965,626,1382,330,254.0,141.3,190.0,27696,14248,21461,4584,253,0.5,8,4,9999,99999,9,999999999,0.0,999,999,99
3025,3,16,15,0,*?*?*?*?*?*?*?*?*?*?*?*?*?*?*?*?*?*?*?*?*?*?,13.3,8.4,75,101965,498,1383,335,147.3,54.4,127.7,16180,5121,14415,3585,255,1.0,9,5,9999,99999,9,999999999,0.0,999,999,99
3025,3,16,16,0,*?*?*?*?*?*?*?*?*?*?*?*?*?*?*?*?*?*?*?*?*?*?,13.2,10.1,84,101965,334,1384,334,90.6,49.9,78.5,9938,4268,8886,2066,257,0.5,9,5,9999,99999,9,999999999,0.0,999,999,99
3025,3,16,17,0,*?*?*?*?*?*?*?*?*?*?*?*?*?*?*?*?*?*?*?*?*?*?,12.9,11.0,92,101965,145,1386,333,25.3,32.1,21.9,2853,1843,2666,457,258,0.5,9,5,9999,99999,9,999999999,0.0,999,999,99
3025,3,16,18,0,*?*?*?*?*?*?*?*?*?*?*?*?*?*?*?*?*?*?*?*?*?*?,11.6,10.9,99,101965,0,-0,330,0.0,-0.0,0.0,0,0,0,0,260,0.5,10,5,9999,99999,9,999999999,0.0,999,999,99
3025,3,16,19,0,*?*?*?*?*?*?*?*?*?*?*?*?*?*?*?*?*?*?*?*?*?*?,9.4,9.4,100,101965,0,-0,320,0.0,-0.0,0.0,0,0,0,0,260,0.0,10,5,9999,99999,9,999999999,0.0,999,999,99
3025,3,16,20,0,*?*?*?*?*?*?*?*?*?*?*?*?*?*?*?*?*?*?*?*?*?*?,8.5,8.5,100,101965,0,-0,317,0.0,-0.0,0.0,0,0,0,0,260,1.0,10,5,9999,99999,9,999999999,0.0,999,999,99
3025,3,16,21,0,*?*?*?*?*?*?*?*?*?*?*?*?*?*?*?*?*?*?*?*?*?*?,8.0,8.0,100,101965,0,-0,314,0.0,-0.0,0.0,0,0,0,0,260,1.0,10,5,9999,99999,9,999999999,0.0,999,999,99
3025,3,16,22,0,*?*?*?*?*?*?*?*?*?*?*?*?*?*?*?*?*?*?*?*?*?*?,8.4,7.6,98,101965,0,-0,316,0.0,-0.0,0.0,0,0,0,0,260,0.5,10,5,9999,99999,9,999999999,0.4,999,999,99
3025,3,16,23,0,*?*?*?*?*?*?*?*?*?*?*?*?*?*?*?*?*?*?*?*?*?*?,7.9,6.7,95,101965,0,-0,314,0.0,-0.0,0.0,0,0,0,0,260,1.5,10,5,9999,99999,9,999999999,0.6,999,999,99
3025,3,16,24,0,*?*?*?*?*?*?*?*?*?*?*?*?*?*?*?*?*?*?*?*?*?*?,5.6,5.6,100,101965,0,-0,304,0.0,-0.0,0.0,0,0,0,0,260,0.0,10,5,9999,99999,9,999999999,0.3,999,999,99
3025,3,17,1,0,*?*?*?*?*?*?*?*?*?*?*?*?*?*?*?*?*?*?*?*?*?*?,8.2,8.1,100,101539,0,-0,315,0.0,-0.0,0.0,0,0,0,0,258,1.0,10,5,9999,99999,9,999999999,0.4,999,999,99
3025,3,17,2,0,*?*?*?*?*?*?*?*?*?*?*?*?*?*?*?*?*?*?*?*?*?*?,8.6,8.5,100,101539,0,-0,317,0.0,-0.0,0.0,0,0,0,0,257,1.0,10,5,9999,99999,9,999999999,0.3,999,999,99
3025,3,17,3,0,*?*?*?*?*?*?*?*?*?*?*?*?*?*?*?*?*?*?*?*?*?*?,7.9,8.0,100,101539,0,-0,314,0.0,-0.0,0.0,0,0,0,0,255,0.0,10,5,9999,99999,9,999999999,2.8,999,999,99
3025,3,17,4,0,*?*?*?*?*?*?*?*?*?*?*?*?*?*?*?*?*?*?*?*?*?*?,7.7,7.7,100,101539,0,-0,313,0.0,-0.0,0.0,0,0,0,0,253,1.0,10,5,9999,99999,9,999999999,3.3,999,999,99
3025,3,17,5,0,*?*?*?*?*?*?*?*?*?*?*?*?*?*?*?*?*?*?*?*?*?*?,7.6,7.6,100,101539,0,-0,313,0.0,-0.0,0.0,0,0,0,0,252,0.5,10,5,9999,99999,9,999999999,3.2,999,999,99
3025,3,17,6,0,*?*?*?*?*?*?*?*?*?*?*?*?*?*?*?*?*?*?*?*?*?*?,7.3,7.3,100,101539,4,1426,308,0.0,0.0,0.0,0,0,0,0,250,1.0,9,5,9999,99999,9,999999999,3.2,999,999,99
3025,3,17,7,0,*?*?*?*?*?*?*?*?*?*?*?*?*?*?*?*?*?*?*?*?*?*?,8.5,8.5,100,101539,203,1379,295,87.7,350.3,36.1,9043,23417,5539,653,250,0.5,4,2,9999,99999,9,999999999,3.2,999,999,99
3025,3,17,8,0,*?*?*?*?*?*?*?*?*?*?*?*?*?*?*?*?*?*?*?*?*?*?,9.6,9.6,100,101539,387,1380,294,216.1,518.1,70.9,22321,44527,10366,1308,250,0.5,2,1,9999,99999,9,999999999,1.7,999,999,99
3025,3,17,9,0,*?*?*?*?*?*?*?*?*?*?*?*?*?*?*?*?*?*?*?*?*?*?,11.5,10.9,100,101539,543,1381,308,320.0,518.3,116.2,34066,49557,14928,2235,250,0.5,3,2,9999,99999,9,999999999,0.0,999,999,99
3025,3,17,10,0,*?*?*?*?*?*?*?*?*?*?*?*?*?*?*?*?*?*?*?*?*?*?,13.2,11.3,97,101539,660,1380,319,391.6,481.5,161.3,41343,47847,19903,3336,250,0.0,4,2,9999,99999,9,999999999,0.0,999,999,99
3025,3,17,11,0,*?*?*?*?*?*?*?*?*?*?*?*?*?*?*?*?*?*?*?*?*?*?,14.0,11.0,89,101539,731,1381,316,451.5,573.1,148.1,46822,56407,19756,3144,250,0.5,2,1,9999,99999,9,999999999,0.0,999,999,99
3025,3,17,12,0,*?*?*?*?*?*?*?*?*?*?*?*?*?*?*?*?*?*?*?*?*?*?,14.9,11.1,85,101539,750,1380,320,464.7,574.7,152.4,48218,56728,20241,3283,250,1.0,2,1,9999,99999,9,999999999,0.0,999,999,99
3025,3,17,13,0,*?*?*?*?*?*?*?*?*?*?*?*?*?*?*?*?*?*?*?*?*?*?,15.0,11.6,87,101539,717,1381,343,223.2,57.2,193.6,24564,5686,21816,6041,248,0.5,9,5,9999,99999,9,999999999,0.0,999,999,99
3025,3,17,14,0,*?*?*?*?*?*?*?*?*?*?*?*?*?*?*?*?*?*?*?*?*?*?,14.9,11.8,89,101539,633,1381,334,337.4,329.7,186.3,36023,33600,21059,4075,247,0.5,6,3,9999,99999,9,999999999,0.0,999,999,99
3025,3,17,15,0,*?*?*?*?*?*?*?*?*?*?*?*?*?*?*?*?*?*?*?*?*?*?,14.9,11.0,85,101539,505,1382,339,198.6,136.9,148.5,21623,13186,16894,3417,245,1.0,8,4,9999,99999,9,999999999,0.0,999,999,99
3025,3,17,16,0,*?*?*?*?*?*?*?*?*?*?*?*?*?*?*?*?*?*?*?*?*?*?,14.9,11.2,86,101539,340,1379,333,161.6,293.7,89.2,16691,24030,11350,1660,243,0.5,6,3,9999,99999,9,999999999,0.0,999,999,99
3025,3,17,17,0,*?*?*?*?*?*?*?*?*?*?*?*?*?*?*?*?*?*?*?*?*?*?,14.2,11.3,90,101539,151,1377,327,51.3,245.4,24.4,5302,14536,3827,448,242,0.5,5,3,9999,99999,9,999999999,0.0,999,999,99
3025,3,17,18,0,*?*?*?*?*?*?*?*?*?*?*?*?*?*?*?*?*?*?*?*?*?*?,13.1,11.2,96,101539,0,-0,334,0.0,-0.0,0.0,0,0,0,0,240,0.5,9,5,9999,99999,9,999999999,0.0,999,999,99
3025,3,17,19,0,*?*?*?*?*?*?*?*?*?*?*?*?*?*?*?*?*?*?*?*?*?*?,12.0,10.3,97,101539,0,-0,332,0.0,-0.0,0.0,0,0,0,0,238,0.0,10,5,9999,99999,9,999999999,0.0,999,999,99
3025,3,17,20,0,*?*?*?*?*?*?*?*?*?*?*?*?*?*?*?*?*?*?*?*?*?*?,10.8,9.8,100,101539,0,-0,327,0.0,-0.0,0.0,0,0,0,0,237,1.0,10,5,9999,99999,9,999999999,0.3,999,999,99
3025,3,17,21,0,*?*?*?*?*?*?*?*?*?*?*?*?*?*?*?*?*?*?*?*?*?*?,10.0,9.3,100,101539,0,-0,323,0.0,-0.0,0.0,0,0,0,0,235,1.0,10,5,9999,99999,9,999999999,0.4,999,999,99
3025,3,17,22,0,*?*?*?*?*?*?*?*?*?*?*?*?*?*?*?*?*?*?*?*?*?*?,10.9,9.8,100,101539,0,-0,327,0.0,-0.0,0.0,0,0,0,0,233,0.5,10,5,9999,99999,9,999999999,0.3,999,999,99
3025,3,17,23,0,*?*?*?*?*?*?*?*?*?*?*?*?*?*?*?*?*?*?*?*?*?*?,9.6,9.6,100,101539,0,-0,321,0.0,-0.0,0.0,0,0,0,0,232,1.5,10,5,9999,99999,9,999999999,0.5,999,999,99
3025,3,17,24,0,*?*?*?*?*?*?*?*?*?*?*?*?*?*?*?*?*?*?*?*?*?*?,7.4,7.4,100,101539,0,-0,312,0.0,-0.0,0.0,0,0,0,0,260,0.0,10,5,9999,99999,9,999999999,2.4,999,999,99
3025,3,18,1,0,*?*?*?*?*?*?*?*?*?*?*?*?*?*?*?*?*?*?*?*?*?*?,7.3,7.3,100,100785,0,-0,311,0.0,-0.0,0.0,0,0,0,0,223,1.0,10,5,9999,99999,9,999999999,0.0,999,999,99
3025,3,18,2,0,*?*?*?*?*?*?*?*?*?*?*?*?*?*?*?*?*?*?*?*?*?*?,6.6,6.2,98,100785,0,-0,309,0.0,-0.0,0.0,0,0,0,0,217,1.0,10,5,9999,99999,9,999999999,0.0,999,999,99
3025,3,18,3,0,*?*?*?*?*?*?*?*?*?*?*?*?*?*?*?*?*?*?*?*?*?*?,6.6,5.5,92,100785,0,-0,309,0.0,-0.0,0.0,0,0,0,0,210,0.0,10,5,9999,99999,9,999999999,0.0,999,999,99
3025,3,18,4,0,*?*?*?*?*?*?*?*?*?*?*?*?*?*?*?*?*?*?*?*?*?*?,6.4,5.8,96,100785,0,-0,308,0.0,-0.0,0.0,0,0,0,0,203,1.0,10,5,9999,99999,9,999999999,0.0,999,999,99
3025,3,18,5,0,*?*?*?*?*?*?*?*?*?*?*?*?*?*?*?*?*?*?*?*?*?*?,6.2,5.1,93,100785,0,-0,307,0.0,-0.0,0.0,0,0,0,0,197,0.5,10,5,9999,99999,9,999999999,0.0,999,999,99
3025,3,18,6,0,*?*?*?*?*?*?*?*?*?*?*?*?*?*?*?*?*?*?*?*?*?*?,6.5,5.6,94,100785,13,1408,308,0.0,0.0,0.0,0,0,0,0,190,1.0,10,5,9999,99999,9,999999999,0.0,999,999,99
3025,3,18,7,0,*?*?*?*?*?*?*?*?*?*?*?*?*?*?*?*?*?*?*?*?*?*?,6.8,6.4,97,100785,212,1380,309,28.0,0.0,28.0,3287,0,3292,1085,198,0.5,10,5,9999,99999,9,999999999,0.0,999,999,99
3025,3,18,8,0,*?*?*?*?*?*?*?*?*?*?*?*?*?*?*?*?*?*?*?*?*?*?,7.2,6.6,96,100785,396,1381,311,64.6,0.0,64.6,7537,0,7556,2618,207,0.5,10,5,9999,99999,9,999999999,0.0,999,999,99
3025,3,18,9,0,*?*?*?*?*?*?*?*?*?*?*?*?*?*?*?*?*?*?*?*?*?*?,8.0,6.7,92,100785,551,1379,315,95.6,0.0,95.6,11218,0,11254,4088,215,0.5,10,5,9999,99999,9,999999999,0.0,999,999,99
3025,3,18,10,0,*?*?*?*?*?*?*?*?*?*?*?*?*?*?*?*?*?*?*?*?*?*?,9.2,6.6,83,100785,668,1379,320,118.9,0.0,118.9,14039,0,14089,5292,223,0.0,10,5,9999,99999,9,999999999,0.0,999,999,99
3025,3,18,11,0,*?*?*?*?*?*?*?*?*?*?*?*?*?*?*?*?*?*?*?*?*?*?,9.2,7.6,89,100785,739,1381,320,133.0,0.0,133.0,15759,0,15819,6055,232,0.5,10,5,9999,99999,9,999999999,0.0,999,999,99
3025,3,18,12,0,*?*?*?*?*?*?*?*?*?*?*?*?*?*?*?*?*?*?*?*?*?*?,9.2,5.8,79,100785,758,1380,320,136.7,0.0,136.7,16225,0,16288,6264,240,1.0,10,5,9999,99999,9,999999999,0.0,999,999,99
3025,3,18,13,0,*?*?*?*?*?*?*?*?*?*?*?*?*?*?*?*?*?*?*?*?*?*?,9.4,4.8,73,100785,724,1380,317,225.9,57.3,195.9,24858,5700,22075,6137,245,0.5,9,5,9999,99999,9,999999999,0.0,999,999,99
3025,3,18,14,0,*?*?*?*?*?*?*?*?*?*?*?*?*?*?*?*?*?*?*?*?*?*?,9.6,3.4,66,100785,640,1380,323,113.3,0.0,113.3,13356,0,13402,4995,250,0.5,10,5,9999,99999,9,999999999,0.0,999,999,99
3025,3,18,15,0,*?*?*?*?*?*?*?*?*?*?*?*?*?*?*?*?*?*?*?*?*?*?,9.1,3.4,67,100785,512,1381,320,87.7,0.0,87.7,10271,0,10302,3699,255,1.0,10,5,9999,99999,9,999999999,0.2,999,999,99
3025,3,18,16,0,*?*?*?*?*?*?*?*?*?*?*?*?*?*?*?*?*?*?*?*?*?*?,9.3,3.0,65,100785,347,1379,321,55.0,0.0,55.0,6404,0,6419,2192,260,0.5,10,5,9999,99999,9,999999999,0.5,999,999,99
3025,3,18,17,0,*?*?*?*?*?*?*?*?*?*?*?*?*?*?*?*?*?*?*?*?*?*?,9.1,3.4,68,100785,158,1377,315,30.1,34.9,26.1,3377,2096,3150,546,265,0.5,9,5,9999,99999,9,999999999,0.1,999,999,99
3025,3,18,18,0,*?*?*?*?*?*?*?*?*?*?*?*?*?*?*?*?*?*?*?*?*?*?,8.7,3.9,72,100785,0,-0,318,0.0,-0.0,0.0,0,0,0,0,270,0.5,10,5,9999,99999,9,999999999,0.0,999,999,99
3025,3,18,19,0,*?*?*?*?*?*?*?*?*?*?*?*?*?*?*?*?*?*?*?*?*?*?,7.9,3.9,76,100785,0,-0,315,0.0,-0.0,0.0,0,0,0,0,262,0.0,10,5,9999,99999,9,999999999,0.0,999,999,99
3025,3,18,20,0,*?*?*?*?*?*?*?*?*?*?*?*?*?*?*?*?*?*?*?*?*?*?,7.8,5.3,84,100785,0,-0,314,0.0,-0.0,0.0,0,0,0,0,253,1.0,10,5,9999,99999,9,999999999,0.0,999,999,99
3025,3,18,21,0,*?*?*?*?*?*?*?*?*?*?*?*?*?*?*?*?*?*?*?*?*?*?,7.1,3.9,81,100785,0,-0,311,0.0,-0.0,0.0,0,0,0,0,245,1.0,10,5,9999,99999,9,999999999,0.0,999,999,99
3025,3,18,22,0,*?*?*?*?*?*?*?*?*?*?*?*?*?*?*?*?*?*?*?*?*?*?,7.2,3.9,80,100785,0,-0,312,0.0,-0.0,0.0,0,0,0,0,237,0.5,10,5,9999,99999,9,999999999,0.0,999,999,99
3025,3,18,23,0,*?*?*?*?*?*?*?*?*?*?*?*?*?*?*?*?*?*?*?*?*?*?,6.7,3.0,78,100785,0,-0,310,0.0,-0.0,0.0,0,0,0,0,228,1.5,10,5,9999,99999,9,999999999,0.0,999,999,99
3025,3,18,24,0,*?*?*?*?*?*?*?*?*?*?*?*?*?*?*?*?*?*?*?*?*?*?,8.4,8.4,100,100785,0,-0,316,0.0,-0.0,0.0,0,0,0,0,230,0.0,10,5,9999,99999,9,999999999,0.0,999,999,99
3025,3,19,1,0,*?*?*?*?*?*?*?*?*?*?*?*?*?*?*?*?*?*?*?*?*?*?,4.8,3.8,95,100902,0,-0,301,0.0,-0.0,0.0,0,0,0,0,223,1.0,10,5,9999,99999,9,999999999,0.0,999,999,99
3025,3,19,2,0,*?*?*?*?*?*?*?*?*?*?*?*?*?*?*?*?*?*?*?*?*?*?,3.9,3.9,100,100902,0,-0,297,0.0,-0.0,0.0,0,0,0,0,227,1.0,10,5,9999,99999,9,999999999,0.0,999,999,99
3025,3,19,3,0,*?*?*?*?*?*?*?*?*?*?*?*?*?*?*?*?*?*?*?*?*?*?,3.4,3.0,100,100902,0,-0,295,0.0,-0.0,0.0,0,0,0,0,230,0.0,10,5,9999,99999,9,999999999,0.0,999,999,99
3025,3,19,4,0,*?*?*?*?*?*?*?*?*?*?*?*?*?*?*?*?*?*?*?*?*?*?,2.9,2.9,100,100902,0,-0,293,0.0,-0.0,0.0,0,0,0,0,233,1.0,10,5,9999,99999,9,999999999,0.0,999,999,99
3025,3,19,5,0,*?*?*?*?*?*?*?*?*?*?*?*?*?*?*?*?*?*?*?*?*?*?,3.1,3.0,100,100902,0,-0,294,0.0,-0.0,0.0,0,0,0,0,237,0.5,10,5,9999,99999,9,999999999,0.0,999,999,99
3025,3,19,6,0,*?*?*?*?*?*?*?*?*?*?*?*?*?*?*?*?*?*?*?*?*?*?,3.3,3.0,100,100902,22,1405,295,0.0,0.0,0.0,0,0,0,0,240,1.0,10,5,9999,99999,9,999999999,0.0,999,999,99
3025,3,19,7,0,*?*?*?*?*?*?*?*?*?*?*?*?*?*?*?*?*?*?*?*?*?*?,3.2,2.5,99,100902,221,1381,294,29.8,0.0,29.8,3490,0,3495,1155,238,0.5,10,5,9999,99999,9,999999999,0.0,999,999,99
3025,3,19,8,0,*?*?*?*?*?*?*?*?*?*?*?*?*?*?*?*?*?*?*?*?*?*?,4.5,4.1,100,100902,404,1379,300,66.4,0.0,66.4,7741,0,7761,2696,237,0.5,10,5,9999,99999,9,999999999,0.0,999,999,99
3025,3,19,9,0,*?*?*?*?*?*?*?*?*?*?*?*?*?*?*?*?*?*?*?*?*?*?,6.2,3.9,88,100902,560,1380,307,97.3,0.0,97.3,11425,0,11461,4174,235,0.5,10,5,9999,99999,9,999999999,0.0,999,999,99
3025,3,19,10,0,*?*?*?*?*?*?*?*?*?*?*?*?*?*?*?*?*?*?*?*?*?*?,8.0,5.1,85,100902,676,1379,315,120.6,0.0,120.6,14243,0,14294,5382,233,0.0,10,5,9999,99999,9,999999999,0.0,999,999,99
3025,3,19,11,0,*?*?*?*?*?*?*?*?*?*?*?*?*?*?*?*?*?*?*?*?*?*?,8.9,3.4,71,100902,747,1380,319,134.6,0.0,134.6,15959,0,16019,6144,232,0.5,10,5,9999,99999,9,999999999,0.0,999,999,99
3025,3,19,12,0,*?*?*?*?*?*?*?*?*?*?*?*?*?*?*?*?*?*?*?*?*?*?,9.1,1.5,61,100902,765,1379,321,138.3,0.0,138.3,16419,0,16482,6351,230,1.0,10,5,9999,99999,9,999999999,0.0,999,999,99
3025,3,19,13,0,*?*?*?*?*?*?*?*?*?*?*?*?*?*?*?*?*?*?*?*?*?*?,9.3,2.1,63,100902,732,1380,321,131.6,0.0,131.6,15587,0,15646,5978,228,0.5,10,5,9999,99999,9,999999999,0.0,999,999,99
3025,3,19,14,0,*?*?*?*?*?*?*?*?*?*?*?*?*?*?*?*?*?*?*?*?*?*?,9.4,2.1,62,100902,647,1379,322,114.8,0.0,114.8,13535,0,13582,5072,227,0.5,10,5,9999,99999,9,999999999,0.0,999,999,99
3025,3,19,15,0,*?*?*?*?*?*?*?*?*?*?*?*?*?*?*?*?*?*?*?*?*?*?,8.9,6.1,85,100902,519,1381,319,89.1,0.0,89.1,10443,0,10475,3769,225,1.0,10,5,9999,99999,9,999999999,0.0,999,999,99
3025,3,19,16,0,*?*?*?*?*?*?*?*?*?*?*?*?*?*?*?*?*?*?*?*?*?*?,9.3,6.6,86,100902,354,1379,321,56.4,0.0,56.4,6569,0,6585,2253,223,0.5,10,5,9999,99999,9,999999999,0.0,999,999,99
3025,3,19,17,0,*?*?*?*?*?*?*?*?*?*?*?*?*?*?*?*?*?*?*?*?*?*?,9.0,5.6,81,100902,165,1378,319,18.7,0.0,18.7,2217,-0,2219,726,222,0.5,10,5,9999,99999,9,999999999,0.0,999,999,99
3025,3,19,18,0,*?*?*?*?*?*?*?*?*?*?*?*?*?*?*?*?*?*?*?*?*?*?,7.7,7.0,98,100902,0,-0,313,0.0,-0.0,0.0,0,0,0,0,220,0.5,10,5,9999,99999,9,999999999,0.0,999,999,99
3025,3,19,19,0,*?*?*?*?*?*?*?*?*?*?*?*?*?*?*?*?*?*?*?*?*?*?,7.2,7.0,100,100902,0,-0,311,0.0,-0.0,0.0,0,0,0,0,217,0.0,10,5,9999,99999,9,999999999,0.0,999,999,99
3025,3,19,20,0,*?*?*?*?*?*?*?*?*?*?*?*?*?*?*?*?*?*?*?*?*?*?,5.8,5.8,100,100902,0,-0,305,0.0,-0.0,0.0,0,0,0,0,213,1.0,10,5,9999,99999,9,999999999,0.0,999,999,99
3025,3,19,21,0,*?*?*?*?*?*?*?*?*?*?*?*?*?*?*?*?*?*?*?*?*?*?,5.0,5.0,100,100902,0,-0,302,0.0,-0.0,0.0,0,0,0,0,210,1.0,10,5,9999,99999,9,999999999,0.0,999,999,99
3025,3,19,22,0,*?*?*?*?*?*?*?*?*?*?*?*?*?*?*?*?*?*?*?*?*?*?,5.1,5.1,100,100902,0,-0,302,0.0,-0.0,0.0,0,0,0,0,207,0.5,10,5,9999,99999,9,999999999,0.0,999,999,99
3025,3,19,23,0,*?*?*?*?*?*?*?*?*?*?*?*?*?*?*?*?*?*?*?*?*?*?,4.4,4.5,100,100902,0,-0,299,0.0,-0.0,0.0,0,0,0,0,203,1.5,10,5,9999,99999,9,999999999,0.0,999,999,99
3025,3,19,24,0,*?*?*?*?*?*?*?*?*?*?*?*?*?*?*?*?*?*?*?*?*?*?,6.3,3.4,84,100902,0,-0,308,0.0,-0.0,0.0,0,0,0,0,220,0.0,10,5,9999,99999,9,999999999,0.0,999,999,99
3025,3,20,1,0,*?*?*?*?*?*?*?*?*?*?*?*?*?*?*?*?*?*?*?*?*?*?,3.1,2.5,95,99401.7,0,-0,294,0.0,-0.0,0.0,0,0,0,0,200,1.0,10,5,9999,99999,9,999999999,0.0,999,999,99
3025,3,20,2,0,*?*?*?*?*?*?*?*?*?*?*?*?*?*?*?*?*?*?*?*?*?*?,2.7,1.5,91,99401.7,0,-0,292,0.0,-0.0,0.0,0,0,0,0,200,1.0,10,5,9999,99999,9,999999999,0.0,999,999,99
3025,3,20,3,0,*?*?*?*?*?*?*?*?*?*?*?*?*?*?*?*?*?*?*?*?*?*?,1.9,0.4,89,99401.7,0,-0,289,0.0,-0.0,0.0,0,0,0,0,200,0.0,10,5,9999,99999,9,999999999,0.0,999,999,99
3025,3,20,4,0,*?*?*?*?*?*?*?*?*?*?*?*?*?*?*?*?*?*?*?*?*?*?,1.5,0.8,95,99401.7,0,-0,288,0.0,-0.0,0.0,0,0,0,0,200,1.0,10,5,9999,99999,9,999999999,0.0,999,999,99
3025,3,20,5,0,*?*?*?*?*?*?*?*?*?*?*?*?*?*?*?*?*?*?*?*?*?*?,1.1,-0.2,90,99401.7,0,-0,286,0.0,-0.0,0.0,0,0,0,0,200,0.5,10,5,9999,99999,9,999999999,0.0,999,999,99
3025,3,20,6,0,*?*?*?*?*?*?*?*?*?*?*?*?*?*?*?*?*?*?*?*?*?*?,1.8,0.8,93,99401.7,30,1357,289,0.0,0.0,0.0,0,0,0,0,200,1.0,10,5,9999,99999,9,999999999,0.0,999,999,99
3025,3,20,7,0,*?*?*?*?*?*?*?*?*?*?*?*?*?*?*?*?*?*?*?*?*?*?,2.6,0.2,84,99401.7,229,1376,267,101.5,320.1,48.2,10688,21902,6494,861,203,0.5,5,3,9999,99999,9,999999999,0.0,999,999,99
3025,3,20,8,0,*?*?*?*?*?*?*?*?*?*?*?*?*?*?*?*?*?*?*?*?*?*?,4.0,0.4,77,99401.7,413,1379,273,219.0,384.1,104.0,22792,33831,13201,1956,207,0.5,5,3,9999,99999,9,999999999,0.0,999,999,99
3025,3,20,9,0,*?*?*?*?*?*?*?*?*?*?*?*?*?*?*?*?*?*?*?*?*?*?,6.1,1.5,72,99401.7,568,1379,282,318.6,406.0,151.3,33190,39110,18593,3016,210,0.5,5,3,9999,99999,9,999999999,0.0,999,999,99
3025,3,20,10,0,*?*?*?*?*?*?*?*?*?*?*?*?*?*?*?*?*?*?*?*?*?*?,8.4,2.5,66,99401.7,684,1378,292,393.3,415.9,186.8,41094,41511,22476,3971,213,0.0,5,3,9999,99999,9,999999999,0.0,999,999,99
3025,3,20,11,0,*?*?*?*?*?*?*?*?*?*?*?*?*?*?*?*?*?*?*?*?*?*?,9.7,3.0,63,99401.7,754,1378,308,370.5,241.8,238.2,39602,25375,26398,5667,217,0.5,7,4,9999,99999,9,999999999,0.0,999,999,99
3025,3,20,12,0,*?*?*?*?*?*?*?*?*?*?*?*?*?*?*?*?*?*?*?*?*?*?,10.4,3.4,62,99401.7,773,1379,302,449.9,421.4,213.7,47153,42774,25334,4852,220,1.0,5,3,9999,99999,9,999999999,0.0,999,999,99
3025,3,20,13,0,*?*?*?*?*?*?*?*?*?*?*?*?*?*?*?*?*?*?*?*?*?*?,10.8,3.6,61,99401.7,739,1379,304,428.0,419.4,203.3,44809,42332,24241,4491,223,0.5,5,3,9999,99999,9,999999999,0.0,999,999,99
3025,3,20,14,0,*?*?*?*?*?*?*?*?*?*?*?*?*?*?*?*?*?*?*?*?*?*?,10.4,3.9,64,99401.7,654,1378,317,267.6,142.1,200.2,29189,14444,22572,4896,227,0.5,8,4,9999,99999,9,999999999,0.0,999,999,99
3025,3,20,15,0,*?*?*?*?*?*?*?*?*?*?*?*?*?*?*?*?*?*?*?*?*?*?,10.4,4.8,68,99401.7,525,1378,317,208.5,137.8,155.9,22700,13411,17709,3615,230,1.0,8,4,9999,99999,9,999999999,0.0,999,999,99
3025,3,20,16,0,*?*?*?*?*?*?*?*?*?*?*?*?*?*?*?*?*?*?*?*?*?*?,10.6,5.0,68,99401.7,361,1379,322,100.3,51.0,87.0,11009,4457,9835,2310,233,0.5,9,5,9999,99999,9,999999999,0.0,999,999,99
3025,3,20,17,0,*?*?*?*?*?*?*?*?*?*?*?*?*?*?*?*?*?*?*?*?*?*?,10.3,5.9,74,99401.7,172,1379,317,46.2,93.4,34.6,4973,5265,4279,611,237,0.5,8,4,9999,99999,9,999999999,0.0,999,999,99
3025,3,20,18,0,*?*?*?*?*?*?*?*?*?*?*?*?*?*?*?*?*?*?*?*?*?*?,7.8,6.6,91,99401.7,0,-0,310,0.0,-0.0,0.0,0,0,0,0,240,0.5,9,5,9999,99999,9,999999999,0.3,999,999,99
3025,3,20,19,0,*?*?*?*?*?*?*?*?*?*?*?*?*?*?*?*?*?*?*?*?*?*?,6.8,5.5,91,99401.7,0,-0,310,0.0,-0.0,0.0,0,0,0,0,238,0.0,10,5,9999,99999,9,999999999,0.3,999,999,99
3025,3,20,20,0,*?*?*?*?*?*?*?*?*?*?*?*?*?*?*?*?*?*?*?*?*?*?,5.0,4.5,96,99401.7,0,-0,302,0.0,-0.0,0.0,0,0,0,0,237,1.0,10,5,9999,99999,9,999999999,0.2,999,999,99
3025,3,20,21,0,*?*?*?*?*?*?*?*?*?*?*?*?*?*?*?*?*?*?*?*?*?*?,4.8,3.8,93,99401.7,0,-0,301,0.0,-0.0,0.0,0,0,0,0,235,1.0,10,5,9999,99999,9,999999999,0.0,999,999,99
3025,3,20,22,0,*?*?*?*?*?*?*?*?*?*?*?*?*?*?*?*?*?*?*?*?*?*?,4.5,2.7,88,99401.7,0,-0,300,0.0,-0.0,0.0,0,0,0,0,233,0.5,10,5,9999,99999,9,999999999,0.0,999,999,99
3025,3,20,23,0,*?*?*?*?*?*?*?*?*?*?*?*?*?*?*?*?*?*?*?*?*?*?,4.0,3.9,99,99401.7,0,-0,298,0.0,-0.0,0.0,0,0,0,0,232,1.5,10,5,9999,99999,9,999999999,0.0,999,999,99
3025,3,20,24,0,*?*?*?*?*?*?*?*?*?*?*?*?*?*?*?*?*?*?*?*?*?*?,3.8,3.4,98,99401.7,0,-0,297,0.0,-0.0,0.0,0,0,0,0,200,0.0,10,5,9999,99999,9,999999999,0.0,999,999,99
3025,3,21,1,0,*?*?*?*?*?*?*?*?*?*?*?*?*?*?*?*?*?*?*?*?*?*?,2.9,2.7,98,99369.6,0,-0,293,0.0,-0.0,0.0,0,0,0,0,227,1.0,10,5,9999,99999,9,999999999,0.0,999,999,99
3025,3,21,2,0,*?*?*?*?*?*?*?*?*?*?*?*?*?*?*?*?*?*?*?*?*?*?,2.1,2.1,100,99369.6,0,-0,290,0.0,-0.0,0.0,0,0,0,0,223,1.0,10,5,9999,99999,9,999999999,0.0,999,999,99
3025,3,21,3,0,*?*?*?*?*?*?*?*?*?*?*?*?*?*?*?*?*?*?*?*?*?*?,2.6,1.0,89,99369.6,0,-0,292,0.0,-0.0,0.0,0,0,0,0,220,0.0,10,5,9999,99999,9,999999999,0.0,999,999,99
3025,3,21,4,0,*?*?*?*?*?*?*?*?*?*?*?*?*?*?*?*?*?*?*?*?*?*?,3.0,1.5,89,99369.6,0,-0,294,0.0,-0.0,0.0,0,0,0,0,217,1.0,10,5,9999,99999,9,999999999,0.0,999,999,99
3025,3,21,5,0,*?*?*?*?*?*?*?*?*?*?*?*?*?*?*?*?*?*?*?*?*?*?,3.6,2.1,90,99369.6,0,-0,296,0.0,-0.0,0.0,0,0,0,0,213,0.5,10,5,9999,99999,9,999999999,0.0,999,999,99
3025,3,21,6,0,*?*?*?*?*?*?*?*?*?*?*?*?*?*?*?*?*?*?*?*?*?*?,2.7,1.3,89,99369.6,39,1367,293,0.0,0.0,0.0,0,0,0,0,210,1.0,10,5,9999,99999,9,999999999,0.0,999,999,99
3025,3,21,7,0,*?*?*?*?*?*?*?*?*?*?*?*?*?*?*?*?*?*?*?*?*?*?,3.4,2.9,96,99369.6,238,1377,291,57.9,44.5,50.2,6395,3272,5917,1068,210,0.5,9,5,9999,99999,9,999999999,0.0,999,999,99
3025,3,21,8,0,*?*?*?*?*?*?*?*?*?*?*?*?*?*?*?*?*?*?*?*?*?*?,5.3,4.3,93,99369.6,421,1377,294,160.8,132.5,120.2,17499,12136,13751,2692,210,0.5,8,4,9999,99999,9,999999999,0.0,999,999,99
3025,3,21,9,0,*?*?*?*?*?*?*?*?*?*?*?*?*?*?*?*?*?*?*?*?*?*?,7.5,5.1,85,99369.6,576,1377,313,100.7,0.0,100.7,11833,0,11872,4344,210,0.5,10,5,9999,99999,9,999999999,0.0,999,999,99
3025,3,21,10,0,*?*?*?*?*?*?*?*?*?*?*?*?*?*?*?*?*?*?*?*?*?*?,10.0,4.1,67,99369.6,692,1377,315,285.3,143.1,213.4,31134,14671,24013,5318,210,0.0,8,4,9999,99999,9,999999999,0.0,999,999,99
3025,3,21,11,0,*?*?*?*?*?*?*?*?*?*?*?*?*?*?*?*?*?*?*?*?*?*?,12.2,4.8,60,99369.6,762,1378,320,374.9,242.0,241.0,40084,25440,26686,5766,210,0.5,7,4,9999,99999,9,999999999,0.0,999,999,99
3025,3,21,12,0,*?*?*?*?*?*?*?*?*?*?*?*?*?*?*?*?*?*?*?*?*?*?,12.8,5.3,60,99369.6,780,1378,323,384.7,242.6,247.4,41176,25580,27336,5996,210,1.0,7,4,9999,99999,9,999999999,0.0,999,999,99
3025,3,21,13,0,*?*?*?*?*?*?*?*?*?*?*?*?*?*?*?*?*?*?*?*?*?*?,12.6,6.4,66,99369.6,746,1378,327,309.8,144.2,231.7,33847,14940,26013,5943,207,0.5,8,4,9999,99999,9,999999999,0.0,999,999,99
3025,3,21,14,0,*?*?*?*?*?*?*?*?*?*?*?*?*?*?*?*?*?*?*?*?*?*?,12.9,7.0,68,99369.6,661,1377,329,271.0,142.3,202.7,29557,14490,22845,4974,203,0.5,8,4,9999,99999,9,999999999,0.0,999,999,99
3025,3,21,15,0,*?*?*?*?*?*?*?*?*?*?*?*?*?*?*?*?*?*?*?*?*?*?,12.8,8.4,75,99369.6,532,1377,333,159.8,55.0,138.5,17552,5248,15626,3948,200,1.0,9,5,9999,99999,9,999999999,0.0,999,999,99
3025,3,21,16,0,*?*?*?*?*?*?*?*?*?*?*?*?*?*?*?*?*?*?*?*?*?*?,12.8,7.7,71,99369.6,368,1379,337,59.2,0.0,59.2,6895,0,6912,2375,197,0.5,10,5,9999,99999,9,999999999,0.0,999,999,99
3025,3,21,17,0,*?*?*?*?*?*?*?*?*?*?*?*?*?*?*?*?*?*?*?*?*?*?,12.2,7.6,73,99369.6,179,1380,330,37.3,38.2,32.3,4159,2445,3870,679,193,0.5,9,5,9999,99999,9,999999999,0.0,999,999,99
3025,3,21,18,0,*?*?*?*?*?*?*?*?*?*?*?*?*?*?*?*?*?*?*?*?*?*?,10.6,8.0,84,99369.6,0,-0,326,0.0,-0.0,0.0,0,0,0,0,190,0.5,10,5,9999,99999,9,999999999,0.0,999,999,99
3025,3,21,19,0,*?*?*?*?*?*?*?*?*?*?*?*?*?*?*?*?*?*?*?*?*?*?,8.0,6.6,90,99369.6,0,-0,315,0.0,-0.0,0.0,0,0,0,0,198,0.0,10,5,9999,99999,9,999999999,0.0,999,999,99
3025,3,21,20,0,*?*?*?*?*?*?*?*?*?*?*?*?*?*?*?*?*?*?*?*?*?*?,7.1,6.1,93,99369.6,0,-0,311,0.0,-0.0,0.0,0,0,0,0,207,1.0,10,5,9999,99999,9,999999999,0.0,999,999,99
3025,3,21,21,0,*?*?*?*?*?*?*?*?*?*?*?*?*?*?*?*?*?*?*?*?*?*?,6.1,5.5,95,99369.6,0,-0,307,0.0,-0.0,0.0,0,0,0,0,215,1.0,10,5,9999,99999,9,999999999,0.0,999,999,99
3025,3,21,22,0,*?*?*?*?*?*?*?*?*?*?*?*?*?*?*?*?*?*?*?*?*?*?,6.1,5.5,95,99369.6,0,-0,307,0.0,-0.0,0.0,0,0,0,0,223,0.5,10,5,9999,99999,9,999999999,0.0,999,999,99
3025,3,21,23,0,*?*?*?*?*?*?*?*?*?*?*?*?*?*?*?*?*?*?*?*?*?*?,5.6,4.6,93,99369.6,0,-0,304,0.0,-0.0,0.0,0,0,0,0,232,1.5,10,5,9999,99999,9,999999999,0.0,999,999,99
3025,3,21,24,0,*?*?*?*?*?*?*?*?*?*?*?*?*?*?*?*?*?*?*?*?*?*?,3.5,3.2,98,99369.6,0,-0,296,0.0,-0.0,0.0,0,0,0,0,230,0.0,10,5,9999,99999,9,999999999,0.0,999,999,99
3025,3,22,1,0,*?*?*?*?*?*?*?*?*?*?*?*?*?*?*?*?*?*?*?*?*?*?,5.3,3.0,83,99067.5,0,-0,303,0.0,-0.0,0.0,0,0,0,0,235,1.0,10,5,9999,99999,9,999999999,0.0,999,999,99
3025,3,22,2,0,*?*?*?*?*?*?*?*?*?*?*?*?*?*?*?*?*?*?*?*?*?*?,5.2,2.1,79,99067.5,0,-0,303,0.0,-0.0,0.0,0,0,0,0,230,1.0,10,5,9999,99999,9,999999999,0.0,999,999,99
3025,3,22,3,0,*?*?*?*?*?*?*?*?*?*?*?*?*?*?*?*?*?*?*?*?*?*?,4.9,1.9,79,99067.5,0,-0,302,0.0,-0.0,0.0,0,0,0,0,225,0.0,10,5,9999,99999,9,999999999,0.0,999,999,99
3025,3,22,4,0,*?*?*?*?*?*?*?*?*?*?*?*?*?*?*?*?*?*?*?*?*?*?,4.0,1.0,79,99067.5,0,-0,298,0.0,-0.0,0.0,0,0,0,0,220,1.0,10,5,9999,99999,9,999999999,0.0,999,999,99
3025,3,22,5,0,*?*?*?*?*?*?*?*?*?*?*?*?*?*?*?*?*?*?*?*?*?*?,3.7,1.0,80,99067.5,0,-0,297,0.0,-0.0,0.0,0,0,0,0,215,0.5,10,5,9999,99999,9,999999999,0.0,999,999,99
3025,3,22,6,0,*?*?*?*?*?*?*?*?*?*?*?*?*?*?*?*?*?*?*?*?*?*?,3.3,-0.0,76,99067.5,48,1372,290,0.0,0.0,0.0,0,0,0,0,210,1.0,9,5,9999,99999,9,999999999,0.0,999,999,99
3025,3,22,7,0,*?*?*?*?*?*?*?*?*?*?*?*?*?*?*?*?*?*?*?*?*?*?,5.1,-0.6,64,99067.5,247,1378,298,60.9,45.2,52.8,6727,3378,6219,1127,212,0.5,9,5,9999,99999,9,999999999,0.0,999,999,99
3025,3,22,8,0,*?*?*?*?*?*?*?*?*?*?*?*?*?*?*?*?*?*?*?*?*?*?,6.8,-0.4,59,99067.5,430,1378,289,215.9,310.1,119.2,22906,28352,13828,2386,213,0.5,6,3,9999,99999,9,999999999,0.0,999,999,99
3025,3,22,9,0,*?*?*?*?*?*?*?*?*?*?*?*?*?*?*?*?*?*?*?*?*?*?,9.4,-0.0,51,99067.5,584,1376,283,349.1,524.0,126.7,37181,50972,16150,2488,215,0.5,3,2,9999,99999,9,999999999,0.0,999,999,99
3025,3,22,10,0,*?*?*?*?*?*?*?*?*?*?*?*?*?*?*?*?*?*?*?*?*?*?,11.8,1.5,48,99067.5,700,1377,295,427.9,536.1,155.3,45723,53874,19412,3266,217,0.0,3,2,9999,99999,9,999999999,0.0,999,999,99
3025,3,22,11,0,*?*?*?*?*?*?*?*?*?*?*?*?*?*?*?*?*?*?*?*?*?*?,13.6,2.7,46,99067.5,770,1378,310,465.6,489.9,191.8,49320,49792,23222,4299,218,0.5,4,2,9999,99999,9,999999999,0.0,999,999,99
3025,3,22,12,0,*?*?*?*?*?*?*?*?*?*?*?*?*?*?*?*?*?*?*?*?*?*?,14.8,3.2,45,99067.5,788,1378,326,431.4,338.0,238.1,46364,35709,26454,5748,220,1.0,6,3,9999,99999,9,999999999,0.0,999,999,99
3025,3,22,13,0,*?*?*?*?*?*?*?*?*?*?*?*?*?*?*?*?*?*?*?*?*?*?,14.8,3.6,46,99067.5,753,1377,337,313.2,144.4,234.3,34227,14973,26291,6035,223,0.5,8,4,9999,99999,9,999999999,0.0,999,999,99
3025,3,22,14,0,*?*?*?*?*?*?*?*?*?*?*?*?*?*?*?*?*?*?*?*?*?*?,14.9,4.6,49,99067.5,668,1377,342,207.0,56.8,179.5,22767,5600,20230,5463,227,0.5,9,5,9999,99999,9,999999999,0.0,999,999,99
3025,3,22,15,0,*?*?*?*?*?*?*?*?*?*?*?*?*?*?*?*?*?*?*?*?*?*?,14.8,4.8,50,99067.5,539,1377,342,162.2,55.1,140.7,17822,5271,15865,4022,230,1.0,9,5,9999,99999,9,999999999,0.0,999,999,99
3025,3,22,16,0,*?*?*?*?*?*?*?*?*?*?*?*?*?*?*?*?*?*?*?*?*?*?,14.6,5.5,53,99067.5,374,1376,346,60.5,0.0,60.5,7056,0,7074,2435,233,0.5,10,5,9999,99999,9,999999999,0.0,999,999,99
3025,3,22,17,0,*?*?*?*?*?*?*?*?*?*?*?*?*?*?*?*?*?*?*?*?*?*?,13.7,7.0,62,99067.5,186,1381,337,39.7,39.1,34.4,4424,2511,4130,723,237,0.5,9,5,9999,99999,9,999999999,2.2,999,999,99
3025,3,22,18,0,*?*?*?*?*?*?*?*?*?*?*?*?*?*?*?*?*?*?*?*?*?*?,11.8,7.0,70,99067.5,0,-0,328,0.0,-0.0,0.0,0,0,0,0,240,0.5,9,5,9999,99999,9,999999999,2.2,999,999,99
3025,3,22,19,0,*?*?*?*?*?*?*?*?*?*?*?*?*?*?*?*?*?*?*?*?*?*?,10.0,5.3,71,99067.5,0,-0,324,0.0,-0.0,0.0,0,0,0,0,235,0.0,10,5,9999,99999,9,999999999,1.6,999,999,99
3025,3,22,20,0,*?*?*?*?*?*?*?*?*?*?*?*?*?*?*?*?*?*?*?*?*?*?,8.7,4.8,75,99067.5,0,-0,318,0.0,-0.0,0.0,0,0,0,0,230,1.0,10,5,9999,99999,9,999999999,0.0,999,999,99
3025,3,22,21,0,*?*?*?*?*?*?*?*?*?*?*?*?*?*?*?*?*?*?*?*?*?*?,7.4,3.9,76,99067.5,0,-0,313,0.0,-0.0,0.0,0,0,0,0,225,1.0,10,5,9999,99999,9,999999999,0.0,999,999,99
3025,3,22,22,0,*?*?*?*?*?*?*?*?*?*?*?*?*?*?*?*?*?*?*?*?*?*?,6.9,3.2,76,99067.5,0,-0,310,0.0,-0.0,0.0,0,0,0,0,220,0.5,10,5,9999,99999,9,999999999,0.0,999,999,99
3025,3,22,23,0,*?*?*?*?*?*?*?*?*?*?*?*?*?*?*?*?*?*?*?*?*?*?,6.7,4.3,82,99067.5,0,-0,309,0.0,-0.0,0.0,0,0,0,0,215,1.5,10,5,9999,99999,9,999999999,0.0,999,999,99
3025,3,22,24,0,*?*?*?*?*?*?*?*?*?*?*?*?*?*?*?*?*?*?*?*?*?*?,5.1,3.9,89,99067.5,0,-0,302,0.0,-0.0,0.0,0,0,0,0,240,0.0,10,5,9999,99999,9,999999999,0.0,999,999,99
3025,3,23,1,0,*?*?*?*?*?*?*?*?*?*?*?*?*?*?*?*?*?*?*?*?*?*?,6.5,6.6,100,100545,0,-0,308,0.0,-0.0,0.0,0,0,0,0,222,1.0,10,5,9999,99999,9,999999999,0.0,999,999,99
3025,3,23,2,0,*?*?*?*?*?*?*?*?*?*?*?*?*?*?*?*?*?*?*?*?*?*?,6.5,6.4,100,100545,0,-0,308,0.0,-0.0,0.0,0,0,0,0,233,1.0,10,5,9999,99999,9,999999999,0.0,999,999,99
3025,3,23,3,0,*?*?*?*?*?*?*?*?*?*?*?*?*?*?*?*?*?*?*?*?*?*?,6.4,6.4,100,100545,0,-0,308,0.0,-0.0,0.0,0,0,0,0,245,0.0,10,5,9999,99999,9,999999999,0.0,999,999,99
3025,3,23,4,0,*?*?*?*?*?*?*?*?*?*?*?*?*?*?*?*?*?*?*?*?*?*?,5.5,5.5,100,100545,0,-0,304,0.0,-0.0,0.0,0,0,0,0,257,1.0,10,5,9999,99999,9,999999999,0.0,999,999,99
3025,3,23,5,0,*?*?*?*?*?*?*?*?*?*?*?*?*?*?*?*?*?*?*?*?*?*?,5.2,5.1,100,100545,0,-0,303,0.0,-0.0,0.0,0,0,0,0,268,0.5,10,5,9999,99999,9,999999999,0.0,999,999,99
3025,3,23,6,0,*?*?*?*?*?*?*?*?*?*?*?*?*?*?*?*?*?*?*?*?*?*?,5.0,5.0,100,100545,57,1377,302,0.0,0.0,0.0,0,0,0,0,280,1.0,10,5,9999,99999,9,999999999,0.0,999,999,99
3025,3,23,7,0,*?*?*?*?*?*?*?*?*?*?*?*?*?*?*?*?*?*?*?*?*?*?,6.6,5.3,91,100545,255,1374,288,118.4,335.0,56.2,12421,24195,7483,1013,285,0.5,5,3,9999,99999,9,999999999,0.0,999,999,99
3025,3,23,8,0,*?*?*?*?*?*?*?*?*?*?*?*?*?*?*?*?*?*?*?*?*?*?,8.2,5.8,85,100545,438,1376,295,235.8,388.8,112.0,24522,34941,14118,2124,290,0.5,5,3,9999,99999,9,999999999,0.0,999,999,99
3025,3,23,9,0,*?*?*?*?*?*?*?*?*?*?*?*?*?*?*?*?*?*?*?*?*?*?,10.4,6.4,76,100545,593,1378,305,334.9,408.5,159.1,34913,39725,19454,3211,295,0.5,5,3,9999,99999,9,999999999,0.0,999,999,99
3025,3,23,10,0,*?*?*?*?*?*?*?*?*?*?*?*?*?*?*?*?*?*?*?*?*?*?,12.0,6.4,69,100545,708,1376,312,409.2,417.6,194.4,42786,41905,23280,4203,300,0.0,5,3,9999,99999,9,999999999,0.0,999,999,99
3025,3,23,11,0,*?*?*?*?*?*?*?*?*?*?*?*?*?*?*?*?*?*?*?*?*?*?,13.6,5.6,59,100545,777,1376,318,453.5,421.7,215.4,47528,42840,25502,4916,305,0.5,5,3,9999,99999,9,999999999,0.0,999,999,99
3025,3,23,12,0,*?*?*?*?*?*?*?*?*?*?*?*?*?*?*?*?*?*?*?*?*?*?,13.9,6.2,60,100545,795,1377,324,436.1,338.3,240.7,46877,35786,26714,5845,310,1.0,6,3,9999,99999,9,999999999,0.0,999,999,99
3025,3,23,13,0,*?*?*?*?*?*?*?*?*?*?*?*?*?*?*?*?*?*?*?*?*?*?,14.0,6.4,60,100545,760,1377,325,415.1,336.8,229.1,44552,35400,25537,5423,305,0.5,6,3,9999,99999,9,999999999,0.1,999,999,99
3025,3,23,14,0,*?*?*?*?*?*?*?*?*?*?*?*?*?*?*?*?*?*?*?*?*?*?,14.3,5.6,56,100545,675,1376,321,387.9,415.3,184.3,40524,41353,22207,3897,300,0.5,5,3,9999,99999,9,999999999,0.1,999,999,99
3025,3,23,15,0,*?*?*?*?*?*?*?*?*?*?*?*?*?*?*?*?*?*?*?*?*?*?,14.2,5.0,54,100545,546,1377,325,286.0,323.2,157.9,30433,31838,18030,3317,295,1.0,6,3,9999,99999,9,999999999,0.0,999,999,99
3025,3,23,16,0,*?*?*?*?*?*?*?*?*?*?*?*?*?*?*?*?*?*?*?*?*?*?,14.0,6.6,61,100545,381,1376,329,168.4,217.1,108.3,17784,18951,12583,2151,290,0.5,7,4,9999,99999,9,999999999,0.0,999,999,99
3025,3,23,17,0,*?*?*?*?*?*?*?*?*?*?*?*?*?*?*?*?*?*?*?*?*?*?,13.3,6.7,64,100545,192,1374,326,65.8,168.2,42.3,6895,10467,5693,756,285,0.5,7,4,9999,99999,9,999999999,0.0,999,999,99
3025,3,23,18,0,*?*?*?*?*?*?*?*?*?*?*?*?*?*?*?*?*?*?*?*?*?*?,11.8,5.6,66,100545,0,-0,332,0.0,-0.0,0.0,0,0,0,0,280,0.5,10,5,9999,99999,9,999999999,0.0,999,999,99
3025,3,23,19,0,*?*?*?*?*?*?*?*?*?*?*?*?*?*?*?*?*?*?*?*?*?*?,9.6,6.1,79,100545,0,-0,322,0.0,-0.0,0.0,0,0,0,0,250,0.0,10,5,9999,99999,9,999999999,0.0,999,999,99
3025,3,23,20,0,*?*?*?*?*?*?*?*?*?*?*?*?*?*?*?*?*?*?*?*?*?*?,9.0,7.4,90,100545,0,-0,319,0.0,-0.0,0.0,0,0,0,0,220,1.0,10,5,9999,99999,9,999999999,0.0,999,999,99
3025,3,23,21,0,*?*?*?*?*?*?*?*?*?*?*?*?*?*?*?*?*?*?*?*?*?*?,8.7,7.0,89,100545,0,-0,318,0.0,-0.0,0.0,0,0,0,0,190,1.0,10,5,9999,99999,9,999999999,0.0,999,999,99
3025,3,23,22,0,*?*?*?*?*?*?*?*?*?*?*?*?*?*?*?*?*?*?*?*?*?*?,7.7,6.4,91,100545,0,-0,313,0.0,-0.0,0.0,0,0,0,0,160,0.5,10,5,9999,99999,9,999999999,0.0,999,999,99
3025,3,23,23,0,*?*?*?*?*?*?*?*?*?*?*?*?*?*?*?*?*?*?*?*?*?*?,6.6,6.1,97,100545,0,-0,309,0.0,-0.0,0.0,0,0,0,0,130,1.5,10,5,9999,99999,9,999999999,0.0,999,999,99
3025,3,23,24,0,*?*?*?*?*?*?*?*?*?*?*?*?*?*?*?*?*?*?*?*?*?*?,6.5,5.9,96,100545,0,-0,308,0.0,-0.0,0.0,0,0,0,0,210,0.0,10,5,9999,99999,9,999999999,0.0,999,999,99
3025,3,24,1,0,*?*?*?*?*?*?*?*?*?*?*?*?*?*?*?*?*?*?*?*?*?*?,4.1,1.9,85,100816,0,-0,298,0.0,-0.0,0.0,0,0,0,0,92,1.0,10,5,9999,99999,9,999999999,0.0,999,999,99
3025,3,24,2,0,*?*?*?*?*?*?*?*?*?*?*?*?*?*?*?*?*?*?*?*?*?*?,3.0,-0.4,78,100816,0,-0,294,0.0,-0.0,0.0,0,0,0,0,83,1.0,10,5,9999,99999,9,999999999,0.0,999,999,99
3025,3,24,3,0,*?*?*?*?*?*?*?*?*?*?*?*?*?*?*?*?*?*?*?*?*?*?,3.8,-0.4,73,100816,0,-0,297,0.0,-0.0,0.0,0,0,0,0,75,0.0,10,5,9999,99999,9,999999999,0.0,999,999,99
3025,3,24,4,0,*?*?*?*?*?*?*?*?*?*?*?*?*?*?*?*?*?*?*?*?*?*?,3.1,-1.3,72,100816,0,-0,295,0.0,-0.0,0.0,0,0,0,0,67,1.0,10,5,9999,99999,9,999999999,0.0,999,999,99
3025,3,24,5,0,*?*?*?*?*?*?*?*?*?*?*?*?*?*?*?*?*?*?*?*?*?*?,2.3,-1.7,74,100816,0,-0,291,0.0,-0.0,0.0,0,0,0,0,58,0.5,10,5,9999,99999,9,999999999,0.0,999,999,99
3025,3,24,6,0,*?*?*?*?*?*?*?*?*?*?*?*?*?*?*?*?*?*?*?*?*?*?,2.7,-0.6,77,100816,66,1380,293,0.0,0.0,0.0,0,0,0,0,50,1.0,10,5,9999,99999,9,999999999,0.0,999,999,99
3025,3,24,7,0,*?*?*?*?*?*?*?*?*?*?*?*?*?*?*?*?*?*?*?*?*?*?,3.1,-0.4,78,100816,264,1375,269,124.1,339.2,58.9,12998,24905,7811,1063,65,0.5,5,3,9999,99999,9,999999999,0.0,999,999,99
3025,3,24,8,0,*?*?*?*?*?*?*?*?*?*?*?*?*?*?*?*?*?*?*?*?*?*?,4.4,0.2,74,100816,447,1377,295,130.3,53.4,113.0,14305,4921,12754,3102,80,0.5,9,5,9999,99999,9,999999999,0.0,999,999,99
3025,3,24,9,0,*?*?*?*?*?*?*?*?*?*?*?*?*?*?*?*?*?*?*?*?*?*?,6.3,1.7,72,100816,601,1377,283,340.3,409.3,161.7,35481,39916,19735,3277,95,0.5,5,3,9999,99999,9,999999999,0.0,999,999,99
3025,3,24,10,0,*?*?*?*?*?*?*?*?*?*?*?*?*?*?*?*?*?*?*?*?*?*?,8.4,2.1,64,100816,716,1376,267,444.3,597.7,133.3,46343,58960,18152,2846,110,0.0,0,0,9999,99999,9,999999999,0.0,999,999,99
3025,3,24,11,0,*?*?*?*?*?*?*?*?*?*?*?*?*?*?*?*?*?*?*?*?*?*?,9.4,1.7,59,100816,785,1376,270,491.7,603.5,147.5,51390,60124,19776,3322,125,0.5,0,0,9999,99999,9,999999999,0.0,999,999,99
3025,3,24,12,0,*?*?*?*?*?*?*?*?*?*?*?*?*?*?*?*?*?*?*?*?*?*?,9.7,0.8,54,100816,802,1376,270,503.7,604.8,151.1,52672,60377,20179,3456,140,1.0,0,0,9999,99999,9,999999999,0.0,999,999,99
3025,3,24,13,0,*?*?*?*?*?*?*?*?*?*?*?*?*?*?*?*?*?*?*?*?*?*?,9.7,1.0,55,100816,767,1376,318,241.6,57.6,209.4,26591,5770,23600,6723,142,0.5,9,5,9999,99999,9,999999999,0.0,999,999,99
3025,3,24,14,0,*?*?*?*?*?*?*?*?*?*?*?*?*?*?*?*?*?*?*?*?*?*?,9.7,2.1,59,100816,682,1376,298,392.5,415.8,186.5,41010,41491,22432,3962,143,0.5,5,3,9999,99999,9,999999999,0.0,999,999,99
3025,3,24,15,0,*?*?*?*?*?*?*?*?*?*?*?*?*?*?*?*?*?*?*?*?*?*?,9.5,2.7,62,100816,552,1374,302,290.3,323.8,160.2,30884,32003,18274,3378,145,1.0,6,3,9999,99999,9,999999999,0.0,999,999,99
3025,3,24,16,0,*?*?*?*?*?*?*?*?*?*?*?*?*?*?*?*?*?*?*?*?*?*?,9.9,2.1,58,100816,388,1376,314,145.7,130.2,109.0,15861,11618,12493,2416,147,0.5,8,4,9999,99999,9,999999999,0.0,999,999,99
3025,3,24,17,0,*?*?*?*?*?*?*?*?*?*?*?*?*?*?*?*?*?*?*?*?*?*?,9.6,2.7,62,100816,199,1376,293,85.3,346.9,35.2,8767,23162,5360,636,148,0.5,4,2,9999,99999,9,999999999,0.0,999,999,99
3025,3,24,18,0,*?*?*?*?*?*?*?*?*?*?*?*?*?*?*?*?*?*?*?*?*?*?,7.8,1.9,66,100816,0,-0,310,0.0,-0.0,0.0,0,0,0,0,150,0.5,9,5,9999,99999,9,999999999,0.0,999,999,99
3025,3,24,19,0,*?*?*?*?*?*?*?*?*?*?*?*?*?*?*?*?*?*?*?*?*?*?,7.2,3.0,74,100816,0,-0,312,0.0,-0.0,0.0,0,0,0,0,150,0.0,10,5,9999,99999,9,999999999,0.0,999,999,99
3025,3,24,20,0,*?*?*?*?*?*?*?*?*?*?*?*?*?*?*?*?*?*?*?*?*?*?,5.3,2.5,81,100816,0,-0,304,0.0,-0.0,0.0,0,0,0,0,150,1.0,10,5,9999,99999,9,999999999,0.0,999,999,99
3025,3,24,21,0,*?*?*?*?*?*?*?*?*?*?*?*?*?*?*?*?*?*?*?*?*?*?,4.6,1.5,80,100816,0,-0,301,0.0,-0.0,0.0,0,0,0,0,150,1.0,10,5,9999,99999,9,999999999,0.0,999,999,99
3025,3,24,22,0,*?*?*?*?*?*?*?*?*?*?*?*?*?*?*?*?*?*?*?*?*?*?,4.8,1.3,78,100816,0,-0,302,0.0,-0.0,0.0,0,0,0,0,150,0.5,10,5,9999,99999,9,999999999,0.0,999,999,99
3025,3,24,23,0,*?*?*?*?*?*?*?*?*?*?*?*?*?*?*?*?*?*?*?*?*?*?,4.1,1.3,82,100816,0,-0,299,0.0,-0.0,0.0,0,0,0,0,150,1.5,10,5,9999,99999,9,999999999,0.0,999,999,99
3025,3,24,24,0,*?*?*?*?*?*?*?*?*?*?*?*?*?*?*?*?*?*?*?*?*?*?,5.5,4.1,90,100816,0,-0,304,0.0,-0.0,0.0,0,0,0,0,100,0.0,10,5,9999,99999,9,999999999,0.0,999,999,99
3025,3,25,1,0,*?*?*?*?*?*?*?*?*?*?*?*?*?*?*?*?*?*?*?*?*?*?,3.3,0.6,82,100928,0,-0,295,0.0,-0.0,0.0,0,0,0,0,153,1.0,10,5,9999,99999,9,999999999,0.0,999,999,99
3025,3,25,2,0,*?*?*?*?*?*?*?*?*?*?*?*?*?*?*?*?*?*?*?*?*?*?,2.8,0.4,82,100928,0,-0,293,0.0,-0.0,0.0,0,0,0,0,157,1.0,10,5,9999,99999,9,999999999,0.0,999,999,99
3025,3,25,3,0,*?*?*?*?*?*?*?*?*?*?*?*?*?*?*?*?*?*?*?*?*?*?,2.0,-0.8,79,100928,0,-0,290,0.0,-0.0,0.0,0,0,0,0,160,0.0,10,5,9999,99999,9,999999999,0.0,999,999,99
3025,3,25,4,0,*?*?*?*?*?*?*?*?*?*?*?*?*?*?*?*?*?*?*?*?*?*?,2.8,-1.5,71,100928,0,-0,293,0.0,-0.0,0.0,0,0,0,0,163,1.0,10,5,9999,99999,9,999999999,0.0,999,999,99
3025,3,25,5,0,*?*?*?*?*?*?*?*?*?*?*?*?*?*?*?*?*?*?*?*?*?*?,2.1,-1.1,77,100928,0,-0,290,0.0,-0.0,0.0,0,0,0,0,167,0.5,10,5,9999,99999,9,999999999,0.0,999,999,99
3025,3,25,6,0,*?*?*?*?*?*?*?*?*?*?*?*?*?*?*?*?*?*?*?*?*?*?,1.5,-1.3,79,100928,75,1383,283,1.2,3.0,1.1,159,92,173,16,170,1.0,9,5,9999,99999,9,999999999,0.0,999,999,99
3025,3,25,7,0,*?*?*?*?*?*?*?*?*?*?*?*?*?*?*?*?*?*?*?*?*?*?,2.7,-0.4,78,100928,273,1376,252,138.6,469.6,45.5,14324,35957,6893,836,197,0.5,2,1,9999,99999,9,999999999,0.0,999,999,99
3025,3,25,8,0,*?*?*?*?*?*?*?*?*?*?*?*?*?*?*?*?*?*?*?*?*?*?,4.0,1.3,80,100928,455,1375,259,263.8,535.9,86.5,27180,48339,12336,1616,223,0.5,2,1,9999,99999,9,999999999,0.0,999,999,99
3025,3,25,9,0,*?*?*?*?*?*?*?*?*?*?*?*?*?*?*?*?*?*?*?*?*?*?,6.4,1.7,70,100928,609,1376,274,366.3,527.1,133.0,39036,51711,16870,2645,250,0.5,3,2,9999,99999,9,999999999,0.0,999,999,99
3025,3,25,10,0,*?*?*?*?*?*?*?*?*?*?*?*?*?*?*?*?*?*?*?*?*?*?,8.1,3.0,69,100928,724,1376,311,226.7,57.3,196.5,24943,5704,22147,6162,277,0.0,9,5,9999,99999,9,999999999,0.0,999,999,99
3025,3,25,11,0,*?*?*?*?*?*?*?*?*?*?*?*?*?*?*?*?*?*?*?*?*?*?,9.8,3.2,62,100928,792,1375,314,331.8,145.2,248.2,36284,15141,27795,6552,303,0.5,8,4,9999,99999,9,999999999,0.0,999,999,99
3025,3,25,12,0,*?*?*?*?*?*?*?*?*?*?*?*?*?*?*?*?*?*?*?*?*?*?,10.5,1.5,52,100928,809,1375,311,401.4,243.5,258.1,43016,25798,28419,6406,330,1.0,7,4,9999,99999,9,999999999,0.0,999,999,99
3025,3,25,13,0,*?*?*?*?*?*?*?*?*?*?*?*?*?*?*?*?*?*?*?*?*?*?,10.7,0.8,50,100928,774,1375,295,469.3,490.3,193.3,49711,49869,23375,4355,283,0.5,4,2,9999,99999,9,999999999,0.0,999,999,99
3025,3,25,14,0,*?*?*?*?*?*?*?*?*?*?*?*?*?*?*?*?*?*?*?*?*?*?,10.8,-0.0,46,100928,689,1376,278,425.6,589.0,130.7,44282,57753,17817,2729,237,0.5,1,0,9999,99999,9,999999999,0.0,999,999,99
3025,3,25,15,0,*?*?*?*?*?*?*?*?*?*?*?*?*?*?*?*?*?*?*?*?*?*?,10.6,0.6,49,100928,559,1375,284,335.5,554.4,110.0,34625,52378,15269,2124,190,1.0,2,1,9999,99999,9,999999999,0.0,999,999,99
3025,3,25,16,0,*?*?*?*?*?*?*?*?*?*?*?*?*?*?*?*?*?*?*?*?*?*?,10.7,0.6,49,100928,394,1373,295,215.9,442.6,89.0,22709,38477,11545,1645,143,0.5,4,2,9999,99999,9,999999999,0.0,999,999,99
3025,3,25,17,0,*?*?*?*?*?*?*?*?*?*?*?*?*?*?*?*?*?*?*?*?*?*?,9.9,-0.8,46,100928,206,1377,307,73.2,174.7,47.1,7802,11068,5714,858,97,0.5,7,4,9999,99999,9,999999999,0.0,999,999,99
3025,3,25,18,0,*?*?*?*?*?*?*?*?*?*?*?*?*?*?*?*?*?*?*?*?*?*?,8.5,-0.2,53,100928,6,1437,313,0.0,0.0,0.0,0,0,0,0,50,0.5,9,5,9999,99999,9,999999999,0.0,999,999,99
3025,3,25,19,0,*?*?*?*?*?*?*?*?*?*?*?*?*?*?*?*?*?*?*?*?*?*?,6.2,0.4,66,100928,0,-0,308,0.0,-0.0,0.0,0,0,0,0,52,0.0,10,5,9999,99999,9,999999999,0.0,999,999,99
3025,3,25,20,0,*?*?*?*?*?*?*?*?*?*?*?*?*?*?*?*?*?*?*?*?*?*?,5.4,-0.0,66,100928,0,-0,304,0.0,-0.0,0.0,0,0,0,0,53,1.0,10,5,9999,99999,9,999999999,0.0,999,999,99
3025,3,25,21,0,*?*?*?*?*?*?*?*?*?*?*?*?*?*?*?*?*?*?*?*?*?*?,5.1,-0.4,65,100928,0,-0,303,0.0,-0.0,0.0,0,0,0,0,55,1.0,10,5,9999,99999,9,999999999,0.0,999,999,99
3025,3,25,22,0,*?*?*?*?*?*?*?*?*?*?*?*?*?*?*?*?*?*?*?*?*?*?,4.6,-0.8,65,100928,0,-0,301,0.0,-0.0,0.0,0,0,0,0,57,0.5,10,5,9999,99999,9,999999999,0.0,999,999,99
3025,3,25,23,0,*?*?*?*?*?*?*?*?*?*?*?*?*?*?*?*?*?*?*?*?*?*?,4.7,-0.4,67,100928,0,-0,301,0.0,-0.0,0.0,0,0,0,0,58,1.5,10,5,9999,99999,9,999999999,0.0,999,999,99
3025,3,25,24,0,*?*?*?*?*?*?*?*?*?*?*?*?*?*?*?*?*?*?*?*?*?*?,3.4,1.0,83,100928,0,-0,296,0.0,-0.0,0.0,0,0,0,0,150,0.0,10,5,9999,99999,9,999999999,0.0,999,999,99
3025,3,26,1,0,*?*?*?*?*?*?*?*?*?*?*?*?*?*?*?*?*?*?*?*?*?*?,5.5,0.2,68,102171,0,-0,305,0.0,-0.0,0.0,0,0,0,0,55,1.0,10,5,9999,99999,9,999999999,0.0,999,999,99
3025,3,26,2,0,*?*?*?*?*?*?*?*?*?*?*?*?*?*?*?*?*?*?*?*?*?*?,5.5,0.6,70,102171,0,-0,305,0.0,-0.0,0.0,0,0,0,0,50,1.0,10,5,9999,99999,9,999999999,0.0,999,999,99
3025,3,26,3,0,*?*?*?*?*?*?*?*?*?*?*?*?*?*?*?*?*?*?*?*?*?*?,6.0,1.3,71,102171,0,-0,307,0.0,-0.0,0.0,0,0,0,0,45,0.0,10,5,9999,99999,9,999999999,0.0,999,999,99
3025,3,26,4,0,*?*?*?*?*?*?*?*?*?*?*?*?*?*?*?*?*?*?*?*?*?*?,6.3,0.8,67,102171,0,-0,308,0.0,-0.0,0.0,0,0,0,0,40,1.0,10,5,9999,99999,9,999999999,0.0,999,999,99
3025,3,26,5,0,*?*?*?*?*?*?*?*?*?*?*?*?*?*?*?*?*?*?*?*?*?*?,5.5,0.2,68,102171,0,-0,305,0.0,-0.0,0.0,0,0,0,0,35,0.5,10,5,9999,99999,9,999999999,0.0,999,999,99
3025,3,26,6,0,*?*?*?*?*?*?*?*?*?*?*?*?*?*?*?*?*?*?*?*?*?*?,4.6,-1.1,65,102171,83,1369,301,2.5,0.0,2.5,323,-0,323,101,30,1.0,10,5,9999,99999,9,999999999,0.0,999,999,99
3025,3,26,7,0,*?*?*?*?*?*?*?*?*?*?*?*?*?*?*?*?*?*?*?*?*?*?,5.7,-0.4,63,102171,281,1373,295,96.8,119.2,72.4,10572,9408,8394,1559,28,0.5,8,4,9999,99999,9,999999999,0.0,999,999,99
3025,3,26,8,0,*?*?*?*?*?*?*?*?*?*?*?*?*?*?*?*?*?*?*?*?*?*?,6.6,-0.0,62,102171,463,1374,304,136.3,53.8,118.1,14960,4996,13333,3266,27,0.5,9,5,9999,99999,9,999999999,0.0,999,999,99
3025,3,26,9,0,*?*?*?*?*?*?*?*?*?*?*?*?*?*?*?*?*?*?*?*?*?*?,8.3,0.8,58,102171,617,1375,312,189.6,56.2,164.4,20844,5490,18533,4879,25,0.5,9,5,9999,99999,9,999999999,0.0,999,999,99
3025,3,26,10,0,*?*?*?*?*?*?*?*?*?*?*?*?*?*?*?*?*?*?*?*?*?*?,10.8,1.5,52,102171,731,1374,307,398.6,335.5,220.0,42718,35098,24576,5114,23,0.0,6,3,9999,99999,9,999999999,0.0,999,999,99
3025,3,26,11,0,*?*?*?*?*?*?*?*?*?*?*?*?*?*?*?*?*?*?*?*?*?*?,12.3,3.4,54,102171,799,1373,325,335.4,145.3,250.9,36680,15170,28083,6656,22,0.5,8,4,9999,99999,9,999999999,0.0,999,999,99
3025,3,26,12,0,*?*?*?*?*?*?*?*?*?*?*?*?*?*?*?*?*?*?*?*?*?*?,12.4,2.7,51,102171,816,1374,330,259.0,58.0,224.5,28525,5837,25300,7418,20,1.0,9,5,9999,99999,9,999999999,0.0,999,999,99
3025,3,26,13,0,*?*?*?*?*?*?*?*?*?*?*?*?*?*?*?*?*?*?*?*?*?*?,12.6,1.5,46,102171,781,1375,326,326.8,145.0,244.4,35727,15098,27388,6409,25,0.5,8,4,9999,99999,9,999999999,0.0,999,999,99
3025,3,26,14,0,*?*?*?*?*?*?*?*?*?*?*?*?*?*?*?*?*?*?*?*?*?*?,12.7,1.0,45,102171,695,1374,326,287.4,143.2,215.0,31371,14696,24188,5371,30,0.5,8,4,9999,99999,9,999999999,0.0,999,999,99
3025,3,26,15,0,*?*?*?*?*?*?*?*?*?*?*?*?*?*?*?*?*?*?*?*?*?*?,12.4,1.5,46,102171,566,1375,330,171.9,55.5,149.1,18889,5355,16807,4316,35,1.0,9,5,9999,99999,9,999999999,0.0,999,999,99
3025,3,26,16,0,*?*?*?*?*?*?*?*?*?*?*?*?*?*?*?*?*?*?*?*?*?*?,12.6,1.3,45,102171,401,1374,331,114.7,52.3,99.4,12584,4699,11229,2679,40,0.5,9,5,9999,99999,9,999999999,0.0,999,999,99
3025,3,26,17,0,*?*?*?*?*?*?*?*?*?*?*?*?*?*?*?*?*?*?*?*?*?*?,11.6,1.9,50,102171,212,1372,327,49.1,42.3,42.6,5442,2947,5045,901,45,0.5,9,5,9999,99999,9,999999999,0.0,999,999,99
3025,3,26,18,0,*?*?*?*?*?*?*?*?*?*?*?*?*?*?*?*?*?*?*?*?*?*?,10.4,1.9,54,102171,13,1426,326,0.0,0.0,0.0,0,0,0,0,50,0.5,10,5,9999,99999,9,999999999,0.0,999,999,99
3025,3,26,19,0,*?*?*?*?*?*?*?*?*?*?*?*?*?*?*?*?*?*?*?*?*?*?,9.7,2.5,60,102171,0,-0,323,0.0,-0.0,0.0,0,0,0,0,52,0.0,10,5,9999,99999,9,999999999,0.0,999,999,99
3025,3,26,20,0,*?*?*?*?*?*?*?*?*?*?*?*?*?*?*?*?*?*?*?*?*?*?,7.6,1.7,65,102171,0,-0,314,0.0,-0.0,0.0,0,0,0,0,53,1.0,10,5,9999,99999,9,999999999,0.0,999,999,99
3025,3,26,21,0,*?*?*?*?*?*?*?*?*?*?*?*?*?*?*?*?*?*?*?*?*?*?,7.6,2.1,67,102171,0,-0,314,0.0,-0.0,0.0,0,0,0,0,55,1.0,10,5,9999,99999,9,999999999,0.0,999,999,99
3025,3,26,22,0,*?*?*?*?*?*?*?*?*?*?*?*?*?*?*?*?*?*?*?*?*?*?,7.5,3.0,72,102171,0,-0,313,0.0,-0.0,0.0,0,0,0,0,57,0.5,10,5,9999,99999,9,999999999,0.0,999,999,99
3025,3,26,23,0,*?*?*?*?*?*?*?*?*?*?*?*?*?*?*?*?*?*?*?*?*?*?,7.1,2.5,72,102171,0,-0,311,0.0,-0.0,0.0,0,0,0,0,58,1.5,10,5,9999,99999,9,999999999,0.0,999,999,99
3025,3,26,24,0,*?*?*?*?*?*?*?*?*?*?*?*?*?*?*?*?*?*?*?*?*?*?,4.9,-0.0,69,102171,0,-0,302,0.0,-0.0,0.0,0,0,0,0,60,0.0,10,5,9999,99999,9,999999999,0.0,999,999,99
3025,3,27,1,0,*?*?*?*?*?*?*?*?*?*?*?*?*?*?*?*?*?*?*?*?*?*?,6.0,5.6,95,101801,0,-0,306,0.0,-0.0,0.0,0,0,0,0,63,1.0,10,5,9999,99999,9,999999999,0.0,999,999,99
3025,3,27,2,0,*?*?*?*?*?*?*?*?*?*?*?*?*?*?*?*?*?*?*?*?*?*?,5.7,5.6,98,101801,0,-0,305,0.0,-0.0,0.0,0,0,0,0,67,1.0,10,5,9999,99999,9,999999999,0.0,999,999,99
3025,3,27,3,0,*?*?*?*?*?*?*?*?*?*?*?*?*?*?*?*?*?*?*?*?*?*?,5.1,5.0,98,101801,0,-0,302,0.0,-0.0,0.0,0,0,0,0,70,0.0,10,5,9999,99999,9,999999999,0.0,999,999,99
3025,3,27,4,0,*?*?*?*?*?*?*?*?*?*?*?*?*?*?*?*?*?*?*?*?*?*?,4.7,4.5,97,101801,0,-0,301,0.0,-0.0,0.0,0,0,0,0,73,1.0,10,5,9999,99999,9,999999999,0.0,999,999,99
3025,3,27,5,0,*?*?*?*?*?*?*?*?*?*?*?*?*?*?*?*?*?*?*?*?*?*?,4.3,3.9,96,101801,0,-0,299,0.0,-0.0,0.0,0,0,0,0,77,0.5,10,5,9999,99999,9,999999999,0.0,999,999,99
3025,3,27,6,0,*?*?*?*?*?*?*?*?*?*?*?*?*?*?*?*?*?*?*?*?*?*?,4.6,3.8,94,101801,92,1372,296,7.3,14.5,6.4,856,524,895,98,80,1.0,9,5,9999,99999,9,999999999,0.0,999,999,99
3025,3,27,7,0,*?*?*?*?*?*?*?*?*?*?*?*?*?*?*?*?*?*?*?*?*?*?,4.8,1.9,80,101801,290,1375,253,151.0,501.0,45.3,15688,39430,6929,844,83,0.5,0,0,9999,99999,9,999999999,0.0,999,999,99
3025,3,27,8,0,*?*?*?*?*?*?*?*?*?*?*?*?*?*?*?*?*?*?*?*?*?*?,6.3,2.9,78,101801,471,1372,260,276.4,563.7,82.9,28654,51541,11966,1579,87,0.5,0,0,9999,99999,9,999999999,0.0,999,999,99
3025,3,27,9,0,*?*?*?*?*?*?*?*?*?*?*?*?*?*?*?*?*?*?*?*?*?*?,8.2,4.3,75,101801,625,1374,270,382.1,588.2,114.6,39747,56931,15934,2317,90,0.5,0,0,9999,99999,9,999999999,0.0,999,999,99
3025,3,27,10,0,*?*?*?*?*?*?*?*?*?*?*?*?*?*?*?*?*?*?*?*?*?*?,10.9,4.6,64,101801,739,1374,282,461.1,599.8,138.3,48117,59398,18726,3005,93,0.0,0,0,9999,99999,9,999999999,0.0,999,999,99
3025,3,27,11,0,*?*?*?*?*?*?*?*?*?*?*?*?*?*?*?*?*?*?*?*?*?*?,11.6,5.3,64,101801,807,1374,286,507.8,605.2,152.3,53114,60458,20312,3504,97,0.5,0,0,9999,99999,9,999999999,0.0,999,999,99
3025,3,27,12,0,*?*?*?*?*?*?*?*?*?*?*?*?*?*?*?*?*?*?*?*?*?*?,12.0,5.8,65,101801,823,1373,289,519.3,606.4,155.8,54335,60679,20688,3639,100,1.0,0,0,9999,99999,9,999999999,0.0,999,999,99
3025,3,27,13,0,*?*?*?*?*?*?*?*?*?*?*?*?*?*?*?*?*?*?*?*?*?*?,12.1,4.6,59,101801,787,1373,320,390.1,242.9,250.9,41760,25652,27676,6129,97,0.5,7,4,9999,99999,9,999999999,0.0,999,999,99
3025,3,27,14,0,*?*?*?*?*?*?*?*?*?*?*?*?*?*?*?*?*?*?*?*?*?*?,12.4,1.9,48,101801,702,1374,309,406.2,417.3,192.9,42457,41832,23120,4159,93,0.5,5,3,9999,99999,9,999999999,0.0,999,999,99
3025,3,27,15,0,*?*?*?*?*?*?*?*?*?*?*?*?*?*?*?*?*?*?*?*?*?*?,12.2,1.9,49,101801,572,1373,287,345.9,575.3,106.2,35872,54784,14874,2085,90,1.0,1,0,9999,99999,9,999999999,0.0,999,999,99
3025,3,27,16,0,*?*?*?*?*?*?*?*?*?*?*?*?*?*?*?*?*?*?*?*?*?*?,12.3,-0.2,42,101801,408,1375,289,231.6,524.5,76.0,23854,45940,10975,1405,87,0.5,2,1,9999,99999,9,999999999,0.0,999,999,99
3025,3,27,17,0,*?*?*?*?*?*?*?*?*?*?*?*?*?*?*?*?*?*?*?*?*?*?,11.8,1.5,48,101801,219,1374,279,102.1,448.4,30.6,10434,33000,4947,603,83,0.5,0,0,9999,99999,9,999999999,0.0,999,999,99
3025,3,27,18,0,*?*?*?*?*?*?*?*?*?*?*?*?*?*?*?*?*?*?*?*?*?*?,10.4,2.9,59,101801,19,1353,311,0.0,0.0,0.0,0,0,0,0,80,0.5,7,4,9999,99999,9,999999999,0.0,999,999,99
3025,3,27,19,0,*?*?*?*?*?*?*?*?*?*?*?*?*?*?*?*?*?*?*?*?*?*?,8.9,3.4,67,101801,0,-0,319,0.0,-0.0,0.0,0,0,0,0,78,0.0,10,5,9999,99999,9,999999999,0.0,999,999,99
3025,3,27,20,0,*?*?*?*?*?*?*?*?*?*?*?*?*?*?*?*?*?*?*?*?*?*?,7.9,3.8,74,101801,0,-0,315,0.0,-0.0,0.0,0,0,0,0,77,1.0,10,5,9999,99999,9,999999999,0.0,999,999,99
3025,3,27,21,0,*?*?*?*?*?*?*?*?*?*?*?*?*?*?*?*?*?*?*?*?*?*?,7.0,3.9,80,101801,0,-0,311,0.0,-0.0,0.0,0,0,0,0,75,1.0,10,5,9999,99999,9,999999999,0.0,999,999,99
3025,3,27,22,0,*?*?*?*?*?*?*?*?*?*?*?*?*?*?*?*?*?*?*?*?*?*?,7.0,4.5,82,101801,0,-0,311,0.0,-0.0,0.0,0,0,0,0,73,0.5,10,5,9999,99999,9,999999999,0.0,999,999,99
3025,3,27,23,0,*?*?*?*?*?*?*?*?*?*?*?*?*?*?*?*?*?*?*?*?*?*?,6.9,4.5,83,101801,0,-0,310,0.0,-0.0,0.0,0,0,0,0,72,1.5,10,5,9999,99999,9,999999999,0.0,999,999,99
3025,3,27,24,0,*?*?*?*?*?*?*?*?*?*?*?*?*?*?*?*?*?*?*?*?*?*?,6.6,4.1,83,101801,0,-0,309,0.0,-0.0,0.0,0,0,0,0,60,0.0,10,5,9999,99999,9,999999999,0.0,999,999,99
3025,3,28,1,0,*?*?*?*?*?*?*?*?*?*?*?*?*?*?*?*?*?*?*?*?*?*?,6.4,2.1,72,102194,0,-0,308,0.0,-0.0,0.0,0,0,0,0,65,1.0,10,5,9999,99999,9,999999999,0.0,999,999,99
3025,3,28,2,0,*?*?*?*?*?*?*?*?*?*?*?*?*?*?*?*?*?*?*?*?*?*?,6.4,0.8,66,102194,0,-0,309,0.0,-0.0,0.0,0,0,0,0,60,1.0,10,5,9999,99999,9,999999999,0.0,999,999,99
3025,3,28,3,0,*?*?*?*?*?*?*?*?*?*?*?*?*?*?*?*?*?*?*?*?*?*?,6.2,0.6,66,102194,0,-0,308,0.0,-0.0,0.0,0,0,0,0,55,0.0,10,5,9999,99999,9,999999999,0.0,999,999,99
3025,3,28,4,0,*?*?*?*?*?*?*?*?*?*?*?*?*?*?*?*?*?*?*?*?*?*?,5.5,0.6,69,102194,0,-0,305,0.0,-0.0,0.0,0,0,0,0,50,1.0,10,5,9999,99999,9,999999999,0.0,999,999,99
3025,3,28,5,0,*?*?*?*?*?*?*?*?*?*?*?*?*?*?*?*?*?*?*?*?*?*?,4.8,-0.8,64,102194,0,-0,302,0.0,-0.0,0.0,0,0,0,0,45,0.5,10,5,9999,99999,9,999999999,0.0,999,999,99
3025,3,28,6,0,*?*?*?*?*?*?*?*?*?*?*?*?*?*?*?*?*?*?*?*?*?*?,5.1,-0.2,66,102194,101,1376,303,6.0,0.0,6.0,744,-0,744,240,40,1.0,10,5,9999,99999,9,999999999,0.0,999,999,99
3025,3,28,7,0,*?*?*?*?*?*?*?*?*?*?*?*?*?*?*?*?*?*?*?*?*?*?,5.5,0.8,70,102194,298,1372,300,79.1,48.4,68.6,8674,4014,7763,1783,43,0.5,9,5,9999,99999,9,999999999,0.0,999,999,99
3025,3,28,8,0,*?*?*?*?*?*?*?*?*?*?*?*?*?*?*?*?*?*?*?*?*?*?,6.4,1.7,70,102194,480,1374,303,142.2,54.1,123.3,15609,5065,13907,3432,47,0.5,9,5,9999,99999,9,999999999,0.0,999,999,99
3025,3,28,9,0,*?*?*?*?*?*?*?*?*?*?*?*?*?*?*?*?*?*?*?*?*?*?,8.4,2.3,64,102194,632,1372,312,195.4,56.4,169.4,21477,5529,19091,5066,50,0.5,9,5,9999,99999,9,999999999,0.0,999,999,99
3025,3,28,10,0,*?*?*?*?*?*?*?*?*?*?*?*?*?*?*?*?*?*?*?*?*?*?,10.6,1.5,52,102194,746,1372,322,235.0,57.5,203.8,25869,5743,22962,6470,53,0.0,9,5,9999,99999,9,999999999,0.0,999,999,99
3025,3,28,11,0,*?*?*?*?*?*?*?*?*?*?*?*?*?*?*?*?*?*?*?*?*?*?,11.7,1.0,47,102194,814,1373,327,258.5,58.0,224.1,28471,5836,25253,7397,57,0.5,9,5,9999,99999,9,999999999,0.0,999,999,99
3025,3,28,12,0,*?*?*?*?*?*?*?*?*?*?*?*?*?*?*?*?*?*?*?*?*?*?,11.9,0.2,44,102194,830,1372,328,264.2,58.1,229.0,29100,5855,25805,7632,60,1.0,9,5,9999,99999,9,999999999,0.0,999,999,99
3025,3,28,13,0,*?*?*?*?*?*?*?*?*?*?*?*?*?*?*?*?*?*?*?*?*?*?,12.1,0.8,45,102194,794,1372,329,251.6,57.8,218.2,27710,5811,24582,7117,60,0.5,9,5,9999,99999,9,999999999,0.0,999,999,99
3025,3,28,14,0,*?*?*?*?*?*?*?*?*?*?*?*?*?*?*?*?*?*?*?*?*?*?,12.3,-0.0,42,102194,708,1372,330,221.8,57.2,192.3,24402,5680,21669,5981,60,0.5,9,5,9999,99999,9,999999999,0.0,999,999,99
3025,3,28,15,0,*?*?*?*?*?*?*?*?*?*?*?*?*?*?*?*?*?*?*?*?*?*?,12.1,1.0,46,102194,579,1373,329,176.7,55.7,153.2,19413,5394,17269,4463,60,1.0,9,5,9999,99999,9,999999999,0.0,999,999,99
3025,3,28,16,0,*?*?*?*?*?*?*?*?*?*?*?*?*?*?*?*?*?*?*?*?*?*?,11.9,2.3,51,102194,414,1373,328,119.4,52.6,103.5,13098,4770,11685,2803,60,0.5,9,5,9999,99999,9,999999999,0.0,999,999,99
3025,3,28,17,0,*?*?*?*?*?*?*?*?*?*?*?*?*?*?*?*?*?*?*?*?*?*?,11.3,1.7,50,102194,225,1370,325,53.8,43.5,46.6,5948,3124,5508,990,60,0.5,9,5,9999,99999,9,999999999,0.0,999,999,99
3025,3,28,18,0,*?*?*?*?*?*?*?*?*?*?*?*?*?*?*?*?*?*?*?*?*?*?,10.6,0.8,49,102194,26,1372,328,0.0,0.0,0.0,0,0,0,0,60,0.5,10,5,9999,99999,9,999999999,0.0,999,999,99
3025,3,28,19,0,*?*?*?*?*?*?*?*?*?*?*?*?*?*?*?*?*?*?*?*?*?*?,9.1,1.3,56,102194,0,-0,321,0.0,-0.0,0.0,0,0,0,0,60,0.0,10,5,9999,99999,9,999999999,0.0,999,999,99
3025,3,28,20,0,*?*?*?*?*?*?*?*?*?*?*?*?*?*?*?*?*?*?*?*?*?*?,7.9,1.9,64,102194,0,-0,315,0.0,-0.0,0.0,0,0,0,0,60,1.0,10,5,9999,99999,9,999999999,0.0,999,999,99
3025,3,28,21,0,*?*?*?*?*?*?*?*?*?*?*?*?*?*?*?*?*?*?*?*?*?*?,7.4,1.0,62,102194,0,-0,313,0.0,-0.0,0.0,0,0,0,0,60,1.0,10,5,9999,99999,9,999999999,0.0,999,999,99
3025,3,28,22,0,*?*?*?*?*?*?*?*?*?*?*?*?*?*?*?*?*?*?*?*?*?*?,7.0,1.5,66,102194,0,-0,311,0.0,-0.0,0.0,0,0,0,0,60,0.5,10,5,9999,99999,9,999999999,0.0,999,999,99
3025,3,28,23,0,*?*?*?*?*?*?*?*?*?*?*?*?*?*?*?*?*?*?*?*?*?*?,6.5,-0.0,61,102194,0,-0,309,0.0,-0.0,0.0,0,0,0,0,60,1.5,10,5,9999,99999,9,999999999,0.0,999,999,99
3025,3,28,24,0,*?*?*?*?*?*?*?*?*?*?*?*?*?*?*?*?*?*?*?*?*?*?,6.8,3.2,76,102194,0,-0,310,0.0,-0.0,0.0,0,0,0,0,70,0.0,10,5,9999,99999,9,999999999,0.0,999,999,99
3025,3,29,1,0,*?*?*?*?*?*?*?*?*?*?*?*?*?*?*?*?*?*?*?*?*?*?,5.5,5.1,99,101821,0,-0,304,0.0,-0.0,0.0,0,0,0,0,62,1.0,10,5,9999,99999,9,999999999,0.0,999,999,99
3025,3,29,2,0,*?*?*?*?*?*?*?*?*?*?*?*?*?*?*?*?*?*?*?*?*?*?,5.1,5.1,100,101821,0,-0,302,0.0,-0.0,0.0,0,0,0,0,63,1.0,10,5,9999,99999,9,999999999,0.0,999,999,99
3025,3,29,3,0,*?*?*?*?*?*?*?*?*?*?*?*?*?*?*?*?*?*?*?*?*?*?,4.7,4.6,100,101821,0,-0,301,0.0,-0.0,0.0,0,0,0,0,65,0.0,10,5,9999,99999,9,999999999,0.0,999,999,99
3025,3,29,4,0,*?*?*?*?*?*?*?*?*?*?*?*?*?*?*?*?*?*?*?*?*?*?,4.3,4.3,100,101821,0,-0,299,0.0,-0.0,0.0,0,0,0,0,67,1.0,10,5,9999,99999,9,999999999,0.0,999,999,99
3025,3,29,5,0,*?*?*?*?*?*?*?*?*?*?*?*?*?*?*?*?*?*?*?*?*?*?,4.5,4.5,100,101821,0,-0,300,0.0,-0.0,0.0,0,0,0,0,68,0.5,10,5,9999,99999,9,999999999,0.0,999,999,99
3025,3,29,6,0,*?*?*?*?*?*?*?*?*?*?*?*?*?*?*?*?*?*?*?*?*?*?,4.7,3.4,93,101821,109,1367,301,7.7,0.0,7.7,948,-0,948,307,70,1.0,10,5,9999,99999,9,999999999,0.0,999,999,99
3025,3,29,7,0,*?*?*?*?*?*?*?*?*?*?*?*?*?*?*?*?*?*?*?*?*?*?,4.9,3.0,90,101821,307,1374,297,82.1,48.8,71.1,9002,4084,8054,1855,70,0.5,9,5,9999,99999,9,999999999,0.0,999,999,99
3025,3,29,8,0,*?*?*?*?*?*?*?*?*?*?*?*?*?*?*?*?*?*?*?*?*?*?,6.2,3.8,85,101821,488,1373,294,227.2,228.2,146.1,24032,21775,16698,3030,70,0.5,7,4,9999,99999,9,999999999,0.0,999,999,99
3025,3,29,9,0,*?*?*?*?*?*?*?*?*?*?*?*?*?*?*?*?*?*?*?*?*?*?,6.9,1.9,71,101821,640,1371,291,344.3,330.5,190.0,36747,33793,21438,4189,70,0.5,6,3,9999,99999,9,999999999,0.0,999,999,99
3025,3,29,10,0,*?*?*?*?*?*?*?*?*?*?*?*?*?*?*?*?*?*?*?*?*?*?,8.7,1.3,60,101821,754,1372,287,457.2,489.1,188.3,48385,49603,22829,4179,70,0.0,4,2,9999,99999,9,999999999,0.0,999,999,99
3025,3,29,11,0,*?*?*?*?*?*?*?*?*?*?*?*?*?*?*?*?*?*?*?*?*?*?,9.1,1.5,60,101821,821,1372,300,453.6,339.5,250.4,48813,36057,27689,6226,70,0.5,6,3,9999,99999,9,999999999,0.0,999,999,99
3025,3,29,12,0,*?*?*?*?*?*?*?*?*?*?*?*?*?*?*?*?*?*?*?*?*?*?,9.9,1.5,56,101821,837,1372,303,463.3,340.1,255.7,49891,36197,28230,6445,70,1.0,6,3,9999,99999,9,999999999,0.0,999,999,99
3025,3,29,13,0,*?*?*?*?*?*?*?*?*?*?*?*?*?*?*?*?*?*?*?*?*?*?,10.0,3.8,66,101821,801,1372,300,470.5,423.1,223.5,49340,43141,26325,5223,68,0.5,5,3,9999,99999,9,999999999,0.0,999,999,99
3025,3,29,14,0,*?*?*?*?*?*?*?*?*?*?*?*?*?*?*?*?*?*?*?*?*?*?,9.5,4.5,72,101821,715,1372,313,297.1,143.7,222.2,32431,14805,24969,5613,67,0.5,8,4,9999,99999,9,999999999,0.0,999,999,99
3025,3,29,15,0,*?*?*?*?*?*?*?*?*?*?*?*?*?*?*?*?*?*?*?*?*?*?,9.5,4.8,73,101821,585,1371,308,280.3,234.6,180.3,29746,23518,20345,3905,65,1.0,7,4,9999,99999,9,999999999,0.0,999,999,99
3025,3,29,16,0,*?*?*?*?*?*?*?*?*?*?*?*?*?*?*?*?*?*?*?*?*?*?,9.6,5.9,80,101821,420,1370,318,121.7,52.8,105.5,13353,4804,11910,2864,63,0.5,9,5,9999,99999,9,999999999,0.0,999,999,99
3025,3,29,17,0,*?*?*?*?*?*?*?*?*?*?*?*?*?*?*?*?*?*?*?*?*?*?,9.4,6.9,86,101821,232,1372,313,74.3,110.7,55.6,7898,7554,6689,1029,62,0.5,8,4,9999,99999,9,999999999,0.0,999,999,99
3025,3,29,18,0,*?*?*?*?*?*?*?*?*?*?*?*?*?*?*?*?*?*?*?*?*?*?,8.5,6.1,86,101821,33,1384,317,0.0,0.0,0.0,0,0,0,0,60,0.5,10,5,9999,99999,9,999999999,0.0,999,999,99
3025,3,29,19,0,*?*?*?*?*?*?*?*?*?*?*?*?*?*?*?*?*?*?*?*?*?*?,8.1,6.6,91,101821,0,-0,315,0.0,-0.0,0.0,0,0,0,0,53,0.0,10,5,9999,99999,9,999999999,0.0,999,999,99
3025,3,29,20,0,*?*?*?*?*?*?*?*?*?*?*?*?*?*?*?*?*?*?*?*?*?*?,6.5,5.8,96,101821,0,-0,308,0.0,-0.0,0.0,0,0,0,0,47,1.0,10,5,9999,99999,9,999999999,0.0,999,999,99
3025,3,29,21,0,*?*?*?*?*?*?*?*?*?*?*?*?*?*?*?*?*?*?*?*?*?*?,6.8,5.6,94,101821,0,-0,310,0.0,-0.0,0.0,0,0,0,0,40,1.0,10,5,9999,99999,9,999999999,0.0,999,999,99
3025,3,29,22,0,*?*?*?*?*?*?*?*?*?*?*?*?*?*?*?*?*?*?*?*?*?*?,5.7,5.5,100,101821,0,-0,305,0.0,-0.0,0.0,0,0,0,0,33,0.5,10,5,9999,99999,9,999999999,0.0,999,999,99
3025,3,29,23,0,*?*?*?*?*?*?*?*?*?*?*?*?*?*?*?*?*?*?*?*?*?*?,6.0,5.9,100,101821,0,-0,306,0.0,-0.0,0.0,0,0,0,0,27,1.5,10,5,9999,99999,9,999999999,0.0,999,999,99
3025,3,29,24,0,*?*?*?*?*?*?*?*?*?*?*?*?*?*?*?*?*?*?*?*?*?*?,6.1,2.7,80,101821,0,-0,307,0.0,-0.0,0.0,0,0,0,0,60,0.0,10,5,9999,99999,9,999999999,0.0,999,999,99
3025,3,30,1,0,*?*?*?*?*?*?*?*?*?*?*?*?*?*?*?*?*?*?*?*?*?*?,6.2,4.6,86,101574,0,-0,307,0.0,-0.0,0.0,0,0,0,0,32,1.0,10,5,9999,99999,9,999999999,0.0,999,999,99
3025,3,30,2,0,*?*?*?*?*?*?*?*?*?*?*?*?*?*?*?*?*?*?*?*?*?*?,6.1,3.9,83,101574,0,-0,307,0.0,-0.0,0.0,0,0,0,0,43,1.0,10,5,9999,99999,9,999999999,0.0,999,999,99
3025,3,30,3,0,*?*?*?*?*?*?*?*?*?*?*?*?*?*?*?*?*?*?*?*?*?*?,5.7,3.9,85,101574,0,-0,305,0.0,-0.0,0.0,0,0,0,0,55,0.0,10,5,9999,99999,9,999999999,0.0,999,999,99
3025,3,30,4,0,*?*?*?*?*?*?*?*?*?*?*?*?*?*?*?*?*?*?*?*?*?*?,5.2,2.5,78,101574,0,-0,303,0.0,-0.0,0.0,0,0,0,0,67,1.0,10,5,9999,99999,9,999999999,0.0,999,999,99
3025,3,30,5,0,*?*?*?*?*?*?*?*?*?*?*?*?*?*?*?*?*?*?*?*?*?*?,4.8,1.5,76,101574,0,-0,257,0.0,-0.0,0.0,0,0,0,0,78,0.5,1,0,9999,99999,9,999999999,0.0,999,999,99
3025,3,30,6,0,*?*?*?*?*?*?*?*?*?*?*?*?*?*?*?*?*?*?*?*?*?*?,4.4,1.3,76,101574,118,1371,251,32.6,265.1,9.8,3503,16939,1654,299,90,1.0,0,0,9999,99999,9,999999999,0.0,999,999,99
3025,3,30,7,0,*?*?*?*?*?*?*?*?*?*?*?*?*?*?*?*?*?*?*?*?*?*?,6.0,2.5,76,101574,315,1371,259,168.8,514.3,50.6,17514,41717,7664,943,82,0.5,0,0,9999,99999,9,999999999,0.0,999,999,99
3025,3,30,8,0,*?*?*?*?*?*?*?*?*?*?*?*?*?*?*?*?*?*?*?*?*?*?,7.5,4.3,77,101574,496,1372,268,293.8,568.7,88.1,30470,52649,12636,1691,73,0.5,0,0,9999,99999,9,999999999,0.0,999,999,99
3025,3,30,9,0,*?*?*?*?*?*?*?*?*?*?*?*?*?*?*?*?*?*?*?*?*?*?,10.2,5.1,68,101574,648,1371,280,399.0,591.0,119.7,41528,57541,16537,2451,65,0.5,0,0,9999,99999,9,999999999,0.0,999,999,99
3025,3,30,10,0,*?*?*?*?*?*?*?*?*?*?*?*?*?*?*?*?*?*?*?*?*?*?,11.5,4.5,59,101574,761,1370,284,477.4,601.8,143.2,49853,59789,19275,3169,57,0.0,0,0,9999,99999,9,999999999,0.0,999,999,99
3025,3,30,11,0,*?*?*?*?*?*?*?*?*?*?*?*?*?*?*?*?*?*?*?*?*?*?,13.3,3.2,49,101574,828,1371,288,523.6,606.8,157.1,54799,60757,20827,3692,48,0.5,0,0,9999,99999,9,999999999,0.0,999,999,99
3025,3,30,12,0,*?*?*?*?*?*?*?*?*?*?*?*?*?*?*?*?*?*?*?*?*?*?,14.4,2.5,43,101574,844,1371,291,534.5,607.9,160.3,55966,60954,21184,3829,40,1.0,0,0,9999,99999,9,999999999,0.0,999,999,99
3025,3,30,13,0,*?*?*?*?*?*?*?*?*?*?*?*?*?*?*?*?*?*?*?*?*?*?,14.6,1.9,40,101574,807,1370,291,509.3,605.4,152.8,53259,60478,20348,3519,40,0.5,0,0,9999,99999,9,999999999,0.0,999,999,99
3025,3,30,14,0,*?*?*?*?*?*?*?*?*?*?*?*?*?*?*?*?*?*?*?*?*?*?,14.6,2.5,42,101574,721,1370,292,449.8,598.4,134.9,46906,59095,18324,2895,40,0.5,0,0,9999,99999,9,999999999,0.0,999,999,99
3025,3,30,15,0,*?*?*?*?*?*?*?*?*?*?*?*?*?*?*?*?*?*?*?*?*?*?,14.5,2.1,41,101574,592,1372,291,360.0,584.1,108.0,37412,56035,15122,2149,40,1.0,0,0,9999,99999,9,999999999,0.0,999,999,99
3025,3,30,16,0,*?*?*?*?*?*?*?*?*?*?*?*?*?*?*?*?*?*?*?*?*?*?,14.5,1.0,38,101574,427,1372,289,246.1,553.4,73.8,25508,49346,10784,1392,40,0.5,0,0,9999,99999,9,999999999,0.0,999,999,99
3025,3,30,17,0,*?*?*?*?*?*?*?*?*?*?*?*?*?*?*?*?*?*?*?*?*?*?,14.0,-0.0,37,101574,238,1368,285,115.9,466.4,34.8,11788,35258,5565,667,40,0.5,0,0,9999,99999,9,999999999,0.0,999,999,99
3025,3,30,18,0,*?*?*?*?*?*?*?*?*?*?*?*?*?*?*?*?*?*?*?*?*?*?,11.9,2.9,52,101574,39,1357,308,0.0,0.0,0.0,0,0,0,0,40,0.5,5,3,9999,99999,9,999999999,0.0,999,999,99
3025,3,30,19,0,*?*?*?*?*?*?*?*?*?*?*?*?*?*?*?*?*?*?*?*?*?*?,10.2,3.4,60,101574,0,-0,325,0.0,-0.0,0.0,0,0,0,0,47,0.0,10,5,9999,99999,9,999999999,0.0,999,999,99
3025,3,30,20,0,*?*?*?*?*?*?*?*?*?*?*?*?*?*?*?*?*?*?*?*?*?*?,9.2,3.2,63,101574,0,-0,321,0.0,-0.0,0.0,0,0,0,0,53,1.0,10,5,9999,99999,9,999999999,0.0,999,999,99
3025,3,30,21,0,*?*?*?*?*?*?*?*?*?*?*?*?*?*?*?*?*?*?*?*?*?*?,8.0,3.8,72,101574,0,-0,315,0.0,-0.0,0.0,0,0,0,0,60,1.0,10,5,9999,99999,9,999999999,0.0,999,999,99
3025,3,30,22,0,*?*?*?*?*?*?*?*?*?*?*?*?*?*?*?*?*?*?*?*?*?*?,7.9,3.2,70,101574,0,-0,315,0.0,-0.0,0.0,0,0,0,0,67,0.5,10,5,9999,99999,9,999999999,0.0,999,999,99
3025,3,30,23,0,*?*?*?*?*?*?*?*?*?*?*?*?*?*?*?*?*?*?*?*?*?*?,6.5,3.2,76,101574,0,-0,309,0.0,-0.0,0.0,0,0,0,0,73,1.5,10,5,9999,99999,9,999999999,0.0,999,999,99
3025,3,30,24,0,*?*?*?*?*?*?*?*?*?*?*?*?*?*?*?*?*?*?*?*?*?*?,6.2,5.3,90,101574,0,-0,307,0.0,-0.0,0.0,0,0,0,0,20,0.0,10,5,9999,99999,9,999999999,0.0,999,999,99
3025,3,31,1,0,*?*?*?*?*?*?*?*?*?*?*?*?*?*?*?*?*?*?*?*?*?*?,3.5,3.4,100,101399,0,-0,296,0.0,-0.0,0.0,0,0,0,0,75,1.0,10,5,9999,99999,9,999999999,0.0,999,999,99
3025,3,31,2,0,*?*?*?*?*?*?*?*?*?*?*?*?*?*?*?*?*?*?*?*?*?*?,2.2,2.1,100,101399,0,-0,290,0.0,-0.0,0.0,0,0,0,0,70,1.0,10,5,9999,99999,9,999999999,0.0,999,999,99
3025,3,31,3,0,*?*?*?*?*?*?*?*?*?*?*?*?*?*?*?*?*?*?*?*?*?*?,2.4,2.5,100,101399,0,-0,291,0.0,-0.0,0.0,0,0,0,0,65,0.0,10,5,9999,99999,9,999999999,0.0,999,999,99
3025,3,31,4,0,*?*?*?*?*?*?*?*?*?*?*?*?*?*?*?*?*?*?*?*?*?*?,1.7,1.7,100,101399,0,-0,288,0.0,-0.0,0.0,0,0,0,0,60,1.0,10,5,9999,99999,9,999999999,0.0,999,999,99
3025,3,31,5,0,*?*?*?*?*?*?*?*?*?*?*?*?*?*?*?*?*?*?*?*?*?*?,1.0,1.0,100,101399,0,-0,243,0.0,-0.0,0.0,0,0,0,0,55,0.5,1,0,9999,99999,9,999999999,0.0,999,999,99
3025,3,31,6,0,*?*?*?*?*?*?*?*?*?*?*?*?*?*?*?*?*?*?*?*?*?*?,1.7,1.7,100,101399,127,1375,242,38.6,292.3,11.6,4131,19037,1944,336,50,1.0,0,0,9999,99999,9,999999999,0.0,999,999,99
3025,3,31,7,0,*?*?*?*?*?*?*?*?*?*?*?*?*?*?*?*?*?*?*?*?*?*?,2.5,2.5,100,101399,323,1369,246,174.7,518.2,52.4,18117,42419,7903,976,55,0.5,0,0,9999,99999,9,999999999,0.0,999,999,99
3025,3,31,8,0,*?*?*?*?*?*?*?*?*?*?*?*?*?*?*?*?*?*?*?*?*?*?,3.2,3.2,100,101399,504,1371,250,299.5,570.3,89.9,31067,52990,12853,1728,60,0.5,0,0,9999,99999,9,999999999,0.0,999,999,99
3025,3,31,9,0,*?*?*?*?*?*?*?*?*?*?*?*?*?*?*?*?*?*?*?*?*?*?,5.1,5.1,100,101399,656,1371,260,404.6,591.9,121.4,42117,57732,16736,2497,65,0.5,0,0,9999,99999,9,999999999,0.0,999,999,99
3025,3,31,10,0,*?*?*?*?*?*?*?*?*?*?*?*?*?*?*?*?*?*?*?*?*?*?,7.6,6.4,100,101399,769,1371,272,482.8,602.5,144.8,50430,59915,19461,3225,70,0.0,0,0,9999,99999,9,999999999,0.0,999,999,99
3025,3,31,11,0,*?*?*?*?*?*?*?*?*?*?*?*?*?*?*?*?*?*?*?*?*?*?,8.4,6.9,100,101399,835,1370,277,528.8,607.3,158.6,55353,60850,20994,3756,75,0.5,0,0,9999,99999,9,999999999,0.0,999,999,99
3025,3,31,12,0,*?*?*?*?*?*?*?*?*?*?*?*?*?*?*?*?*?*?*?*?*?*?,9.1,6.6,100,101399,851,1371,279,539.5,608.3,161.8,56503,61042,21347,3895,80,1.0,0,0,9999,99999,9,999999999,0.0,999,999,99
3025,3,31,13,0,*?*?*?*?*?*?*?*?*?*?*?*?*?*?*?*?*?*?*?*?*?*?,9.2,6.6,99,101399,814,1370,279,514.1,605.9,154.2,53777,60574,20509,3576,77,0.5,0,0,9999,99999,9,999999999,0.0,999,999,99
3025,3,31,14,0,*?*?*?*?*?*?*?*?*?*?*?*?*?*?*?*?*?*?*?*?*?*?,9.5,5.9,93,101399,728,1371,279,454.5,599.0,136.3,47408,59222,18489,2940,73,0.5,0,0,9999,99999,9,999999999,0.0,999,999,99
3025,3,31,15,0,*?*?*?*?*?*?*?*?*?*?*?*?*?*?*?*?*?*?*?*?*?*?,9.4,5.3,89,101399,598,1371,277,364.6,585.0,109.4,37895,56227,15288,2182,70,1.0,0,0,9999,99999,9,999999999,0.0,999,999,99
3025,3,31,16,0,*?*?*?*?*?*?*?*?*?*?*?*?*?*?*?*?*?*?*?*?*?*?,9.3,4.8,87,101399,433,1370,276,250.7,555.1,75.2,25978,49697,10960,1419,67,0.5,0,0,9999,99999,9,999999999,0.0,999,999,99
3025,3,31,17,0,*?*?*?*?*?*?*?*?*?*?*?*?*?*?*?*?*?*?*?*?*?*?,8.5,3.8,86,101399,245,1371,271,120.5,471.7,36.1,12552,34863,5638,676,63,0.5,0,0,9999,99999,9,999999999,0.0,999,999,99
3025,3,31,18,0,*?*?*?*?*?*?*?*?*?*?*?*?*?*?*?*?*?*?*?*?*?*?,7.5,4.5,97,101399,46,1369,291,0.0,0.0,0.0,0,0,0,0,60,0.5,5,3,9999,99999,9,999999999,0.0,999,999,99
3025,3,31,19,0,*?*?*?*?*?*?*?*?*?*?*?*?*?*?*?*?*?*?*?*?*?*?,5.4,2.9,99,101399,0,-0,304,0.0,-0.0,0.0,0,0,0,0,67,0.0,10,5,9999,99999,9,999999999,0.0,999,999,99
3025,3,31,20,0,*?*?*?*?*?*?*?*?*?*?*?*?*?*?*?*?*?*?*?*?*?*?,4.3,3.8,100,101399,0,-0,299,0.0,-0.0,0.0,0,0,0,0,73,1.0,10,5,9999,99999,9,999999999,0.0,999,999,99
3025,3,31,21,0,*?*?*?*?*?*?*?*?*?*?*?*?*?*?*?*?*?*?*?*?*?*?,4.4,3.4,100,101399,0,-0,299,0.0,-0.0,0.0,0,0,0,0,80,1.0,10,5,9999,99999,9,999999999,0.0,999,999,99
3025,3,31,22,0,*?*?*?*?*?*?*?*?*?*?*?*?*?*?*?*?*?*?*?*?*?*?,3.2,3.2,100,101399,0,-0,294,0.0,-0.0,0.0,0,0,0,0,87,0.5,10,5,9999,99999,9,999999999,0.0,999,999,99
3025,3,31,23,0,*?*?*?*?*?*?*?*?*?*?*?*?*?*?*?*?*?*?*?*?*?*?,3.0,1.0,100,101399,0,-0,294,0.0,-0.0,0.0,0,0,0,0,93,1.5,10,5,9999,99999,9,999999999,0.0,999,999,99
3025,3,31,24,0,*?*?*?*?*?*?*?*?*?*?*?*?*?*?*?*?*?*?*?*?*?*?,5.1,4.1,100,101399,0,-0,302,0.0,-0.0,0.0,0,0,0,0,80,0.0,10,5,9999,99999,9,999999999,0.0,999,999,99
3025,4,1,1,0,*?*?*?*?*?*?*?*?*?*?*?*?*?*?*?*?*?*?*?*?*?*?,2.8,0.6,90,101700,0,-0,293,0.0,-0.0,0.0,0,0,0,0,98,1.0,10,5,9999,99999,9,999999999,0.0,999,999,99
3025,4,1,2,0,*?*?*?*?*?*?*?*?*?*?*?*?*?*?*?*?*?*?*?*?*?*?,2.5,0.4,90,101700,0,-0,292,0.0,-0.0,0.0,0,0,0,0,97,1.0,10,5,9999,99999,9,999999999,0.0,999,999,99
3025,4,1,3,0,*?*?*?*?*?*?*?*?*?*?*?*?*?*?*?*?*?*?*?*?*?*?,1.5,-0.8,86,101700,0,-0,288,0.0,-0.0,0.0,0,0,0,0,95,0.0,10,5,9999,99999,9,999999999,0.0,999,999,99
3025,4,1,4,0,*?*?*?*?*?*?*?*?*?*?*?*?*?*?*?*?*?*?*?*?*?*?,1.1,-0.8,89,101700,0,-0,286,0.0,-0.0,0.0,0,0,0,0,93,1.0,10,5,9999,99999,9,999999999,0.0,999,999,99
3025,4,1,5,0,*?*?*?*?*?*?*?*?*?*?*?*?*?*?*?*?*?*?*?*?*?*?,0.6,-0.0,98,101700,0,-0,279,0.0,-0.0,0.0,0,0,0,0,92,0.5,9,5,9999,99999,9,999999999,0.0,999,999,99
3025,4,1,6,0,*?*?*?*?*?*?*?*?*?*?*?*?*?*?*?*?*?*?*?*?*?*?,1.7,1.7,100,101700,135,1368,284,22.4,30.2,19.4,2540,1682,2376,405,90,1.0,9,5,9999,99999,9,999999999,0.0,999,999,99
3025,4,1,7,0,*?*?*?*?*?*?*?*?*?*?*?*?*?*?*?*?*?*?*?*?*?*?,2.6,2.7,100,101700,332,1371,287,90.9,50.0,78.8,9976,4276,8917,2072,92,0.5,9,5,9999,99999,9,999999999,0.0,999,999,99
3025,4,1,8,0,*?*?*?*?*?*?*?*?*?*?*?*?*?*?*?*?*?*?*?*?*?*?,6.6,6.2,100,101700,512,1370,296,240.8,230.0,154.8,25482,22280,17632,3246,93,0.5,7,4,9999,99999,9,999999999,0.0,999,999,99
3025,4,1,9,0,*?*?*?*?*?*?*?*?*?*?*?*?*?*?*?*?*?*?*?*?*?*?,9.2,7.6,92,101700,663,1369,312,273.8,142.4,204.8,29856,14525,23064,5041,95,0.5,8,4,9999,99999,9,999999999,0.0,999,999,99
3025,4,1,10,0,*?*?*?*?*?*?*?*?*?*?*?*?*?*?*?*?*?*?*?*?*?*?,11.4,8.1,83,101700,776,1370,322,325.8,144.9,243.7,35613,15088,27303,6382,97,0.0,8,4,9999,99999,9,999999999,0.0,999,999,99
3025,4,1,11,0,*?*?*?*?*?*?*?*?*?*?*?*?*?*?*?*?*?*?*?*?*?*?,13.1,7.4,71,101700,842,1369,334,269.0,58.2,233.2,29635,5872,26274,7835,98,0.5,9,5,9999,99999,9,999999999,0.0,999,999,99
3025,4,1,12,0,*?*?*?*?*?*?*?*?*?*?*?*?*?*?*?*?*?*?*?*?*?*?,14.9,6.9,61,101700,857,1369,338,363.4,146.3,271.8,39788,15377,30337,7525,100,1.0,8,4,9999,99999,9,999999999,0.0,999,999,99
3025,4,1,13,0,*?*?*?*?*?*?*?*?*?*?*?*?*?*?*?*?*?*?*?*?*?*?,14.8,5.3,55,101700,820,1369,337,346.4,145.7,259.1,37891,15255,28963,6984,98,0.5,8,4,9999,99999,9,999999999,0.0,999,999,99
3025,4,1,14,0,*?*?*?*?*?*?*?*?*?*?*?*?*?*?*?*?*?*?*?*?*?*?,15.0,6.9,60,101700,734,1369,338,306.5,144.1,229.2,33466,14904,25729,5856,97,0.5,8,4,9999,99999,9,999999999,0.0,999,999,99
3025,4,1,15,0,*?*?*?*?*?*?*?*?*?*?*?*?*?*?*?*?*?*?*?*?*?*?,14.9,7.7,65,101700,604,1369,334,291.2,235.7,187.3,30921,23805,21081,4098,95,1.0,7,4,9999,99999,9,999999999,0.0,999,999,99
3025,4,1,16,0,*?*?*?*?*?*?*?*?*?*?*?*?*?*?*?*?*?*?*?*?*?*?,14.5,8.8,71,101700,439,1368,337,170.4,133.8,127.4,18535,12431,14542,2872,93,0.5,8,4,9999,99999,9,999999999,0.0,999,999,99
3025,4,1,17,0,*?*?*?*?*?*?*?*?*?*?*?*?*?*?*?*?*?*?*?*?*?*?,14.0,8.7,73,101700,251,1368,338,63.0,45.6,54.6,6948,3446,6420,1167,92,0.5,9,5,9999,99999,9,999999999,0.0,999,999,99
3025,4,1,18,0,*?*?*?*?*?*?*?*?*?*?*?*?*?*?*?*?*?*?*?*?*?*?,12.0,9.3,87,101700,53,1378,332,0.0,0.0,0.0,0,0,0,0,90,0.5,10,5,9999,99999,9,999999999,0.0,999,999,99
3025,4,1,19,0,*?*?*?*?*?*?*?*?*?*?*?*?*?*?*?*?*?*?*?*?*?*?,8.9,8.9,100,101700,0,-0,318,0.0,-0.0,0.0,0,0,0,0,90,0.0,10,5,9999,99999,9,999999999,0.0,999,999,99
3025,4,1,20,0,*?*?*?*?*?*?*?*?*?*?*?*?*?*?*?*?*?*?*?*?*?*?,7.2,7.1,100,101700,0,-0,311,0.0,-0.0,0.0,0,0,0,0,90,1.0,10,5,9999,99999,9,999999999,0.0,999,999,99
3025,4,1,21,0,*?*?*?*?*?*?*?*?*?*?*?*?*?*?*?*?*?*?*?*?*?*?,5.9,5.9,100,101700,0,-0,306,0.0,-0.0,0.0,0,0,0,0,90,1.0,10,5,9999,99999,9,999999999,0.0,999,999,99
3025,4,1,22,0,*?*?*?*?*?*?*?*?*?*?*?*?*?*?*?*?*?*?*?*?*?*?,4.2,4.1,100,101700,0,-0,298,0.0,-0.0,0.0,0,0,0,0,90,0.5,10,5,9999,99999,9,999999999,0.0,999,999,99
3025,4,1,23,0,*?*?*?*?*?*?*?*?*?*?*?*?*?*?*?*?*?*?*?*?*?*?,5.2,5.1,100,101700,0,-0,303,0.0,-0.0,0.0,0,0,0,0,90,1.5,10,5,9999,99999,9,999999999,0.0,999,999,99
3025,4,1,24,0,*?*?*?*?*?*?*?*?*?*?*?*?*?*?*?*?*?*?*?*?*?*?,2.8,0.8,91,101700,0,-0,293,0.0,-0.0,0.0,0,0,0,0,100,0.0,10,5,9999,99999,9,999999999,0.0,999,999,99
3025,4,2,1,0,*?*?*?*?*?*?*?*?*?*?*?*?*?*?*?*?*?*?*?*?*?*?,6.4,4.1,83,102137,0,-0,308,0.0,-0.0,0.0,0,0,0,0,95,1.0,10,5,9999,99999,9,999999999,0.0,999,999,99
3025,4,2,2,0,*?*?*?*?*?*?*?*?*?*?*?*?*?*?*?*?*?*?*?*?*?*?,6.5,3.6,79,102137,0,-0,309,0.0,-0.0,0.0,0,0,0,0,100,1.0,10,5,9999,99999,9,999999999,0.0,999,999,99
3025,4,2,3,0,*?*?*?*?*?*?*?*?*?*?*?*?*?*?*?*?*?*?*?*?*?*?,6.4,3.6,80,102137,0,-0,308,0.0,-0.0,0.0,0,0,0,0,105,0.0,10,5,9999,99999,9,999999999,0.0,999,999,99
3025,4,2,4,0,*?*?*?*?*?*?*?*?*?*?*?*?*?*?*?*?*?*?*?*?*?*?,6.2,3.6,82,102137,0,-0,307,0.0,-0.0,0.0,0,0,0,0,110,1.0,10,5,9999,99999,9,999999999,0.0,999,999,99
3025,4,2,5,0,*?*?*?*?*?*?*?*?*?*?*?*?*?*?*?*?*?*?*?*?*?*?,6.5,3.9,82,102137,0,-0,304,0.0,-0.0,0.0,0,0,0,0,115,0.5,9,5,9999,99999,9,999999999,0.0,999,999,99
3025,4,2,6,0,*?*?*?*?*?*?*?*?*?*?*?*?*?*?*?*?*?*?*?*?*?*?,6.6,5.0,87,102137,144,1373,292,44.1,188.5,24.4,4550,10902,3803,445,120,1.0,6,3,9999,99999,9,999999999,0.0,999,999,99
3025,4,2,7,0,*?*?*?*?*?*?*?*?*?*?*?*?*?*?*?*?*?*?*?*?*?*?,6.4,5.6,92,102137,340,1370,291,163.0,294.2,90.0,16826,24139,11429,1677,112,0.5,6,3,9999,99999,9,999999999,0.0,999,999,99
3025,4,2,8,0,*?*?*?*?*?*?*?*?*?*?*?*?*?*?*?*?*?*?*?*?*?*?,8.0,4.6,77,102137,520,1370,306,207.5,137.8,155.2,22587,13387,17622,3596,103,0.5,8,4,9999,99999,9,999999999,0.0,999,999,99
3025,4,2,9,0,*?*?*?*?*?*?*?*?*?*?*?*?*?*?*?*?*?*?*?*?*?*?,9.7,3.9,66,102137,671,1369,313,277.4,142.6,207.5,30259,14572,23363,5128,95,0.5,8,4,9999,99999,9,999999999,0.0,999,999,99
3025,4,2,10,0,*?*?*?*?*?*?*?*?*?*?*?*?*?*?*?*?*?*?*?*?*?*?,10.2,3.6,62,102137,783,1368,306,431.7,338.0,238.3,46373,35711,26448,5763,87,0.0,6,3,9999,99999,9,999999999,0.0,999,999,99
3025,4,2,11,0,*?*?*?*?*?*?*?*?*?*?*?*?*?*?*?*?*?*?*?*?*?*?,10.6,2.7,56,102137,849,1369,322,271.6,58.2,235.4,29920,5880,26525,7945,78,0.5,9,5,9999,99999,9,999999999,0.0,999,999,99
3025,4,2,12,0,*?*?*?*?*?*?*?*?*?*?*?*?*?*?*?*?*?*?*?*?*?*?,11.0,2.7,55,102137,864,1369,329,159.3,0.0,159.3,19021,0,19101,7532,70,1.0,10,5,9999,99999,9,999999999,0.0,999,999,99
3025,4,2,13,0,*?*?*?*?*?*?*?*?*?*?*?*?*?*?*?*?*?*?*?*?*?*?,11.1,2.7,55,102137,827,1369,324,263.8,58.1,228.7,29059,5855,25768,7614,70,0.5,9,5,9999,99999,9,999999999,0.0,999,999,99
3025,4,2,14,0,*?*?*?*?*?*?*?*?*?*?*?*?*?*?*?*?*?*?*?*?*?*?,10.8,1.5,51,102137,740,1368,323,233.6,57.4,202.5,25711,5737,22821,6413,70,0.5,9,5,9999,99999,9,999999999,0.0,999,999,99
3025,4,2,15,0,*?*?*?*?*?*?*?*?*?*?*?*?*?*?*?*?*?*?*?*?*?*?,11.2,1.5,50,102137,610,1368,309,327.0,328.5,180.5,34859,33281,20425,3922,70,1.0,6,3,9999,99999,9,999999999,0.0,999,999,99
3025,4,2,16,0,*?*?*?*?*?*?*?*?*?*?*?*?*?*?*?*?*?*?*?*?*?*?,11.1,3.8,59,102137,446,1370,310,227.2,312.6,125.4,24101,29017,14501,2533,70,0.5,6,3,9999,99999,9,999999999,0.0,999,999,99
3025,4,2,17,0,*?*?*?*?*?*?*?*?*?*?*?*?*?*?*?*?*?*?*?*?*?*?,11.0,2.1,53,102137,258,1370,303,120.8,336.8,57.4,12661,24498,7618,1034,70,0.5,5,3,9999,99999,9,999999999,0.0,999,999,99
3025,4,2,18,0,*?*?*?*?*?*?*?*?*?*?*?*?*?*?*?*?*?*?*?*?*?*?,10.5,2.3,55,102137,59,1363,306,0.0,0.0,0.0,0,0,0,0,70,0.5,6,3,9999,99999,9,999999999,0.0,999,999,99
3025,4,2,19,0,*?*?*?*?*?*?*?*?*?*?*?*?*?*?*?*?*?*?*?*?*?*?,8.9,1.9,60,102137,0,-0,320,0.0,-0.0,0.0,0,0,0,0,118,0.0,10,5,9999,99999,9,999999999,0.0,999,999,99
3025,4,2,20,0,*?*?*?*?*?*?*?*?*?*?*?*?*?*?*?*?*?*?*?*?*?*?,8.4,2.9,67,102137,0,-0,317,0.0,-0.0,0.0,0,0,0,0,167,1.0,10,5,9999,99999,9,999999999,0.0,999,999,99
3025,4,2,21,0,*?*?*?*?*?*?*?*?*?*?*?*?*?*?*?*?*?*?*?*?*?*?,8.3,1.7,62,102137,0,-0,317,0.0,-0.0,0.0,0,0,0,0,215,1.0,10,5,9999,99999,9,999999999,0.0,999,999,99
3025,4,2,22,0,*?*?*?*?*?*?*?*?*?*?*?*?*?*?*?*?*?*?*?*?*?*?,7.3,2.7,70,102137,0,-0,312,0.0,-0.0,0.0,0,0,0,0,263,0.5,10,5,9999,99999,9,999999999,0.0,999,999,99
3025,4,2,23,0,*?*?*?*?*?*?*?*?*?*?*?*?*?*?*?*?*?*?*?*?*?*?,7.6,1.7,64,102137,0,-0,314,0.0,-0.0,0.0,0,0,0,0,312,1.5,10,5,9999,99999,9,999999999,0.0,999,999,99
3025,4,2,24,0,*?*?*?*?*?*?*?*?*?*?*?*?*?*?*?*?*?*?*?*?*?*?,6.2,4.6,87,102137,0,-0,307,0.0,-0.0,0.0,0,0,0,0,90,0.0,10,5,9999,99999,9,999999999,0.0,999,999,99
3025,4,3,1,0,*?*?*?*?*?*?*?*?*?*?*?*?*?*?*?*?*?*?*?*?*?*?,7.5,1.7,67,102563,0,-0,313,0.0,-0.0,0.0,0,0,0,0,302,1.0,10,5,9999,99999,9,999999999,0.0,999,999,99
3025,4,3,2,0,*?*?*?*?*?*?*?*?*?*?*?*?*?*?*?*?*?*?*?*?*?*?,7.1,1.7,68,102563,0,-0,312,0.0,-0.0,0.0,0,0,0,0,243,1.0,10,5,9999,99999,9,999999999,0.0,999,999,99
3025,4,3,3,0,*?*?*?*?*?*?*?*?*?*?*?*?*?*?*?*?*?*?*?*?*?*?,7.2,1.5,68,102563,0,-0,312,0.0,-0.0,0.0,0,0,0,0,185,0.0,10,5,9999,99999,9,999999999,0.0,999,999,99
3025,4,3,4,0,*?*?*?*?*?*?*?*?*?*?*?*?*?*?*?*?*?*?*?*?*?*?,7.0,1.7,68,102563,0,-0,311,0.0,-0.0,0.0,0,0,0,0,127,1.0,10,5,9999,99999,9,999999999,0.0,999,999,99
3025,4,3,5,0,*?*?*?*?*?*?*?*?*?*?*?*?*?*?*?*?*?*?*?*?*?*?,6.9,2.1,72,102563,0,-0,311,0.0,-0.0,0.0,0,0,0,0,68,0.5,10,5,9999,99999,9,999999999,0.0,999,999,99
3025,4,3,6,0,*?*?*?*?*?*?*?*?*?*?*?*?*?*?*?*?*?*?*?*?*?*?,7.2,2.3,72,102563,152,1368,312,16.3,0.0,16.3,1944,-0,1945,635,10,1.0,10,5,9999,99999,9,999999999,0.0,999,999,99
3025,4,3,7,0,*?*?*?*?*?*?*?*?*?*?*?*?*?*?*?*?*?*?*?*?*?*?,7.4,3.8,77,102563,348,1368,313,55.7,0.0,55.7,6488,0,6504,2221,18,0.5,10,5,9999,99999,9,999999999,0.0,999,999,99
3025,4,3,8,0,*?*?*?*?*?*?*?*?*?*?*?*?*?*?*?*?*?*?*?*?*?*?,8.0,5.5,84,102563,527,1367,315,91.8,0.0,91.8,10750,0,10784,3891,27,0.5,10,5,9999,99999,9,999999999,0.0,999,999,99
3025,4,3,9,0,*?*?*?*?*?*?*?*?*?*?*?*?*?*?*?*?*?*?*?*?*?*?,7.9,4.1,76,102563,678,1367,315,122.1,0.0,122.1,14416,0,14469,5453,35,0.5,10,5,9999,99999,9,999999999,0.0,999,999,99
3025,4,3,10,0,*?*?*?*?*?*?*?*?*?*?*?*?*?*?*?*?*?*?*?*?*?*?,8.9,3.9,71,102563,790,1367,319,144.6,0.0,144.6,17187,0,17256,6693,43,0.0,10,5,9999,99999,9,999999999,0.0,999,999,99
3025,4,3,11,0,*?*?*?*?*?*?*?*?*?*?*?*?*?*?*?*?*?*?*?*?*?*?,9.4,3.9,69,102563,856,1368,322,157.8,0.0,157.8,18829,0,18908,7443,52,0.5,10,5,9999,99999,9,999999999,0.0,999,999,99
3025,4,3,12,0,*?*?*?*?*?*?*?*?*?*?*?*?*?*?*?*?*?*?*?*?*?*?,9.5,5.0,74,102563,870,1367,322,160.7,0.0,160.7,19195,0,19277,7611,60,1.0,10,5,9999,99999,9,999999999,0.0,999,999,99
3025,4,3,13,0,*?*?*?*?*?*?*?*?*?*?*?*?*?*?*?*?*?*?*?*?*?*?,9.2,4.6,73,102563,833,1368,320,153.2,0.0,153.2,18259,0,18334,7182,57,0.5,10,5,9999,99999,9,999999999,0.0,999,999,99
3025,4,3,14,0,*?*?*?*?*?*?*?*?*?*?*?*?*?*?*?*?*?*?*?*?*?*?,9.6,5.0,73,102563,746,1367,322,135.8,0.0,135.8,16099,0,16161,6201,53,0.5,10,5,9999,99999,9,999999999,0.0,999,999,99
3025,4,3,15,0,*?*?*?*?*?*?*?*?*?*?*?*?*?*?*?*?*?*?*?*?*?*?,9.3,4.5,72,102563,616,1367,321,109.7,0.0,109.7,12905,0,12949,4797,50,1.0,10,5,9999,99999,9,999999999,0.0,999,999,99
3025,4,3,16,0,*?*?*?*?*?*?*?*?*?*?*?*?*?*?*?*?*?*?*?*?*?*?,9.2,4.1,71,102563,452,1368,321,76.6,0.0,76.6,8946,0,8971,3163,47,0.5,10,5,9999,99999,9,999999999,0.0,999,999,99
3025,4,3,17,0,*?*?*?*?*?*?*?*?*?*?*?*?*?*?*?*?*?*?*?*?*?*?,9.1,4.1,71,102563,264,1368,320,38.9,0.0,38.9,4533,0,4542,1515,43,0.5,10,5,9999,99999,9,999999999,0.0,999,999,99
3025,4,3,18,0,*?*?*?*?*?*?*?*?*?*?*?*?*?*?*?*?*?*?*?*?*?*?,9.5,4.5,71,102563,66,1372,322,0.0,0.0,0.0,0,0,0,0,40,0.5,10,5,9999,99999,9,999999999,0.0,999,999,99
3025,4,3,19,0,*?*?*?*?*?*?*?*?*?*?*?*?*?*?*?*?*?*?*?*?*?*?,8.3,4.1,76,102563,0,-0,317,0.0,-0.0,0.0,0,0,0,0,40,0.0,10,5,9999,99999,9,999999999,0.0,999,999,99
3025,4,3,20,0,*?*?*?*?*?*?*?*?*?*?*?*?*?*?*?*?*?*?*?*?*?*?,8.1,3.8,74,102563,0,-0,316,0.0,-0.0,0.0,0,0,0,0,40,1.0,10,5,9999,99999,9,999999999,0.0,999,999,99
3025,4,3,21,0,*?*?*?*?*?*?*?*?*?*?*?*?*?*?*?*?*?*?*?*?*?*?,7.6,2.9,72,102563,0,-0,314,0.0,-0.0,0.0,0,0,0,0,40,1.0,10,5,9999,99999,9,999999999,0.0,999,999,99
3025,4,3,22,0,*?*?*?*?*?*?*?*?*?*?*?*?*?*?*?*?*?*?*?*?*?*?,7.7,2.9,71,102563,0,-0,314,0.0,-0.0,0.0,0,0,0,0,40,0.5,10,5,9999,99999,9,999999999,0.0,999,999,99
3025,4,3,23,0,*?*?*?*?*?*?*?*?*?*?*?*?*?*?*?*?*?*?*?*?*?*?,6.9,2.1,71,102563,0,-0,311,0.0,-0.0,0.0,0,0,0,0,40,1.5,10,5,9999,99999,9,999999999,0.0,999,999,99
3025,4,3,24,0,*?*?*?*?*?*?*?*?*?*?*?*?*?*?*?*?*?*?*?*?*?*?,7.9,1.7,65,102563,0,-0,315,0.0,-0.0,0.0,0,0,0,0,360,0.0,10,5,9999,99999,9,999999999,0.0,999,999,99
3025,4,4,1,0,*?*?*?*?*?*?*?*?*?*?*?*?*?*?*?*?*?*?*?*?*?*?,2.9,-0.6,78,102472,0,-0,294,0.0,-0.0,0.0,0,0,0,0,38,1.0,10,5,9999,99999,9,999999999,0.0,999,999,99
3025,4,4,2,0,*?*?*?*?*?*?*?*?*?*?*?*?*?*?*?*?*?*?*?*?*?*?,1.0,-1.9,80,102472,0,-0,286,0.0,-0.0,0.0,0,0,0,0,37,1.0,10,5,9999,99999,9,999999999,0.0,999,999,99
3025,4,4,3,0,*?*?*?*?*?*?*?*?*?*?*?*?*?*?*?*?*?*?*?*?*?*?,1.2,-1.5,82,102472,0,-0,287,0.0,-0.0,0.0,0,0,0,0,35,0.0,10,5,9999,99999,9,999999999,0.0,999,999,99
3025,4,4,4,0,*?*?*?*?*?*?*?*?*?*?*?*?*?*?*?*?*?*?*?*?*?*?,0.9,-1.5,84,102472,0,-0,285,0.0,-0.0,0.0,0,0,0,0,33,1.0,10,5,9999,99999,9,999999999,0.0,999,999,99
3025,4,4,5,0,*?*?*?*?*?*?*?*?*?*?*?*?*?*?*?*?*?*?*?*?*?*?,0.7,-1.9,81,102472,0,-0,279,0.0,-0.0,0.0,0,0,0,0,32,0.5,9,5,9999,99999,9,999999999,0.0,999,999,99
3025,4,4,6,0,*?*?*?*?*?*?*?*?*?*?*?*?*?*?*?*?*?*?*?*?*?*?,1.4,-0.4,88,102472,160,1364,282,31.3,35.5,27.2,3510,2160,3272,568,30,1.0,9,5,9999,99999,9,999999999,0.0,999,999,99
3025,4,4,7,0,*?*?*?*?*?*?*?*?*?*?*?*?*?*?*?*?*?*?*?*?*?*?,2.2,0.2,87,102472,356,1367,291,57.4,0.0,57.4,6682,0,6698,2293,35,0.5,10,5,9999,99999,9,999999999,0.0,999,999,99
3025,4,4,8,0,*?*?*?*?*?*?*?*?*?*?*?*?*?*?*?*?*?*?*?*?*?*?,3.8,1.5,86,102472,535,1367,288,215.0,138.4,160.8,23400,13547,18236,3748,40,0.5,8,4,9999,99999,9,999999999,0.0,999,999,99
3025,4,4,9,0,*?*?*?*?*?*?*?*?*?*?*?*?*?*?*?*?*?*?*?*?*?*?,5.6,3.0,85,102472,686,1368,291,336.4,239.5,216.3,35837,24796,24115,4952,45,0.5,7,4,9999,99999,9,999999999,0.0,999,999,99
3025,4,4,10,0,*?*?*?*?*?*?*?*?*?*?*?*?*?*?*?*?*?*?*?*?*?*?,7.3,3.2,76,102472,797,1367,293,440.9,338.7,243.4,47383,35860,26960,5954,50,0.0,6,3,9999,99999,9,999999999,0.0,999,999,99
3025,4,4,11,0,*?*?*?*?*?*?*?*?*?*?*?*?*?*?*?*?*?*?*?*?*?*?,8.5,2.7,67,102472,862,1366,288,531.8,495.6,219.1,56483,50993,26055,5417,55,0.5,4,2,9999,99999,9,999999999,0.0,999,999,99
3025,4,4,12,0,*?*?*?*?*?*?*?*?*?*?*?*?*?*?*?*?*?*?*?*?*?*?,9.1,2.1,62,102472,877,1367,295,521.4,426.8,247.7,54819,43899,28774,6289,60,1.0,5,3,9999,99999,9,999999999,0.0,999,999,99
3025,4,4,13,0,*?*?*?*?*?*?*?*?*?*?*?*?*?*?*?*?*?*?*?*?*?*?,9.2,2.3,62,102472,839,1367,275,532.9,601.5,163.6,55686,60222,21501,3882,55,0.5,1,0,9999,99999,9,999999999,0.0,999,999,99
3025,4,4,14,0,*?*?*?*?*?*?*?*?*?*?*?*?*?*?*?*?*?*?*?*?*?*?,9.1,3.9,71,102472,753,1368,287,467.3,540.7,169.6,49986,54929,20972,3729,50,0.5,3,2,9999,99999,9,999999999,0.0,999,999,99
3025,4,4,15,0,*?*?*?*?*?*?*?*?*?*?*?*?*?*?*?*?*?*?*?*?*?*?,9.6,3.8,67,102472,623,1368,284,381.5,563.1,125.1,39424,54250,17064,2489,45,1.0,2,1,9999,99999,9,999999999,0.0,999,999,99
3025,4,4,16,0,*?*?*?*?*?*?*?*?*?*?*?*?*?*?*?*?*?*?*?*?*?*?,9.4,3.4,67,102472,458,1367,307,211.9,225.8,136.2,22390,21144,15626,2797,40,0.5,7,4,9999,99999,9,999999999,0.0,999,999,99
3025,4,4,17,0,*?*?*?*?*?*?*?*?*?*?*?*?*?*?*?*?*?*?*?*?*?*?,9.1,4.5,73,102472,270,1365,279,138.4,485.1,42.5,14367,37218,6515,789,35,0.5,1,0,9999,99999,9,999999999,0.0,999,999,99
3025,4,4,18,0,*?*?*?*?*?*?*?*?*?*?*?*?*?*?*?*?*?*?*?*?*?*?,7.5,5.1,85,102472,72,1361,282,1.2,13.9,0.4,134,787,81,18,30,0.5,3,2,9999,99999,9,999999999,0.0,999,999,99
3025,4,4,19,0,*?*?*?*?*?*?*?*?*?*?*?*?*?*?*?*?*?*?*?*?*?*?,6.2,4.8,91,102472,0,-0,307,0.0,-0.0,0.0,0,0,0,0,32,0.0,10,5,9999,99999,9,999999999,0.0,999,999,99
3025,4,4,20,0,*?*?*?*?*?*?*?*?*?*?*?*?*?*?*?*?*?*?*?*?*?*?,4.8,3.0,89,102472,0,-0,301,0.0,-0.0,0.0,0,0,0,0,33,1.0,10,5,9999,99999,9,999999999,0.0,999,999,99
3025,4,4,21,0,*?*?*?*?*?*?*?*?*?*?*?*?*?*?*?*?*?*?*?*?*?*?,4.0,2.7,92,102472,0,-0,298,0.0,-0.0,0.0,0,0,0,0,35,1.0,10,5,9999,99999,9,999999999,0.0,999,999,99
3025,4,4,22,0,*?*?*?*?*?*?*?*?*?*?*?*?*?*?*?*?*?*?*?*?*?*?,3.2,0.4,83,102472,0,-0,295,0.0,-0.0,0.0,0,0,0,0,37,0.5,10,5,9999,99999,9,999999999,0.0,999,999,99
3025,4,4,23,0,*?*?*?*?*?*?*?*?*?*?*?*?*?*?*?*?*?*?*?*?*?*?,3.3,1.0,86,102472,0,-0,295,0.0,-0.0,0.0,0,0,0,0,38,1.5,10,5,9999,99999,9,999999999,0.0,999,999,99
3025,4,4,24,0,*?*?*?*?*?*?*?*?*?*?*?*?*?*?*?*?*?*?*?*?*?*?,5.5,0.6,72,102472,0,-0,305,0.0,-0.0,0.0,0,0,0,0,40,0.0,10,5,9999,99999,9,999999999,0.0,999,999,99
3025,4,5,1,0,*?*?*?*?*?*?*?*?*?*?*?*?*?*?*?*?*?*?*?*?*?*?,3.8,1.7,83,102429,0,-0,297,0.0,-0.0,0.0,0,0,0,0,40,1.0,10,5,9999,99999,9,999999999,0.0,999,999,99
3025,4,5,2,0,*?*?*?*?*?*?*?*?*?*?*?*?*?*?*?*?*?*?*?*?*?*?,4.3,2.1,83,102429,0,-0,299,0.0,-0.0,0.0,0,0,0,0,40,1.0,10,5,9999,99999,9,999999999,0.0,999,999,99
3025,4,5,3,0,*?*?*?*?*?*?*?*?*?*?*?*?*?*?*?*?*?*?*?*?*?*?,3.5,1.3,83,102429,0,-0,296,0.0,-0.0,0.0,0,0,0,0,40,0.0,10,5,9999,99999,9,999999999,0.0,999,999,99
3025,4,5,4,0,*?*?*?*?*?*?*?*?*?*?*?*?*?*?*?*?*?*?*?*?*?*?,3.1,0.4,79,102429,0,-0,294,0.0,-0.0,0.0,0,0,0,0,40,1.0,10,5,9999,99999,9,999999999,0.0,999,999,99
3025,4,5,5,0,*?*?*?*?*?*?*?*?*?*?*?*?*?*?*?*?*?*?*?*?*?*?,2.8,0.8,84,102429,0,-0,293,0.0,-0.0,0.0,0,0,0,0,40,0.5,10,5,9999,99999,9,999999999,0.0,999,999,99
3025,4,5,6,0,*?*?*?*?*?*?*?*?*?*?*?*?*?*?*?*?*?*?*?*?*?*?,3.4,0.8,80,102429,169,1369,296,19.7,0.0,19.7,2333,-0,2335,764,40,1.0,10,5,9999,99999,9,999999999,0.0,999,999,99
3025,4,5,7,0,*?*?*?*?*?*?*?*?*?*?*?*?*?*?*?*?*?*?*?*?*?*?,4.0,1.5,81,102429,364,1367,293,102.5,51.2,88.9,11248,4498,10045,2361,38,0.5,9,5,9999,99999,9,999999999,0.0,999,999,99
3025,4,5,8,0,*?*?*?*?*?*?*?*?*?*?*?*?*?*?*?*?*?*?*?*?*?*?,6.9,1.0,64,102429,543,1367,306,165.0,55.3,143.1,18127,5297,16131,4100,37,0.5,9,5,9999,99999,9,999999999,0.0,999,999,99
3025,4,5,9,0,*?*?*?*?*?*?*?*?*?*?*?*?*?*?*?*?*?*?*?*?*?*?,9.1,1.0,55,102429,693,1366,315,217.5,57.0,188.6,23927,5659,21248,5823,35,0.5,9,5,9999,99999,9,999999999,0.0,999,999,99
3025,4,5,10,0,*?*?*?*?*?*?*?*?*?*?*?*?*?*?*?*?*?*?*?*?*?*?,10.0,1.3,53,102429,804,1366,319,256.4,57.9,222.3,28239,5829,25045,7305,33,0.0,9,5,9999,99999,9,999999999,0.0,999,999,99
3025,4,5,11,0,*?*?*?*?*?*?*?*?*?*?*?*?*?*?*?*?*?*?*?*?*?*?,11.5,1.3,47,102429,869,1366,326,279.1,58.4,242.0,30757,5903,27260,8275,32,0.5,9,5,9999,99999,9,999999999,0.0,999,999,99
3025,4,5,12,0,*?*?*?*?*?*?*?*?*?*?*?*?*?*?*?*?*?*?*?*?*?*?,12.3,-0.0,41,102429,883,1366,330,284.0,58.4,246.2,31304,5917,27740,8498,30,1.0,9,5,9999,99999,9,999999999,0.0,999,999,99
3025,4,5,13,0,*?*?*?*?*?*?*?*?*?*?*?*?*?*?*?*?*?*?*?*?*?*?,12.3,1.5,46,102429,845,1366,330,270.8,58.2,234.8,29839,5878,26453,7911,38,0.5,9,5,9999,99999,9,999999999,0.0,999,999,99
3025,4,5,14,0,*?*?*?*?*?*?*?*?*?*?*?*?*?*?*?*?*?*?*?*?*?*?,12.0,4.5,58,102429,759,1367,329,240.5,57.6,208.5,26470,5767,23489,6673,47,0.5,9,5,9999,99999,9,999999999,0.0,999,999,99
3025,4,5,15,0,*?*?*?*?*?*?*?*?*?*?*?*?*?*?*?*?*?*?*?*?*?*?,12.4,4.3,56,102429,629,1367,331,195.0,56.4,169.1,21438,5527,19054,5050,55,1.0,9,5,9999,99999,9,999999999,0.0,999,999,99
3025,4,5,16,0,*?*?*?*?*?*?*?*?*?*?*?*?*?*?*?*?*?*?*?*?*?*?,12.2,2.7,50,102429,464,1366,330,137.5,53.9,119.2,15099,5012,13454,3298,63,0.5,9,5,9999,99999,9,999999999,0.0,999,999,99
3025,4,5,17,0,*?*?*?*?*?*?*?*?*?*?*?*?*?*?*?*?*?*?*?*?*?*?,11.9,3.2,54,102429,277,1368,328,72.0,47.3,62.4,7931,3729,7312,1343,72,0.5,9,5,9999,99999,9,999999999,0.0,999,999,99
3025,4,5,18,0,*?*?*?*?*?*?*?*?*?*?*?*?*?*?*?*?*?*?*?*?*?*?,10.5,3.8,61,102429,79,1369,322,2.9,6.6,2.5,355,213,379,37,80,0.5,9,5,9999,99999,9,999999999,0.0,999,999,99
3025,4,5,19,0,*?*?*?*?*?*?*?*?*?*?*?*?*?*?*?*?*?*?*?*?*?*?,7.4,2.5,68,102429,0,-0,313,0.0,-0.0,0.0,0,0,0,0,95,0.0,10,5,9999,99999,9,999999999,0.0,999,999,99
3025,4,5,20,0,*?*?*?*?*?*?*?*?*?*?*?*?*?*?*?*?*?*?*?*?*?*?,6.7,1.7,68,102429,0,-0,310,0.0,-0.0,0.0,0,0,0,0,110,1.0,10,5,9999,99999,9,999999999,0.0,999,999,99
3025,4,5,21,0,*?*?*?*?*?*?*?*?*?*?*?*?*?*?*?*?*?*?*?*?*?*?,6.0,0.8,67,102429,0,-0,307,0.0,-0.0,0.0,0,0,0,0,125,1.0,10,5,9999,99999,9,999999999,0.0,999,999,99
3025,4,5,22,0,*?*?*?*?*?*?*?*?*?*?*?*?*?*?*?*?*?*?*?*?*?*?,5.9,1.5,70,102429,0,-0,306,0.0,-0.0,0.0,0,0,0,0,140,0.5,10,5,9999,99999,9,999999999,0.0,999,999,99
3025,4,5,23,0,*?*?*?*?*?*?*?*?*?*?*?*?*?*?*?*?*?*?*?*?*?*?,4.7,-0.0,69,102429,0,-0,301,0.0,-0.0,0.0,0,0,0,0,155,1.5,10,5,9999,99999,9,999999999,0.0,999,999,99
3025,4,5,24,0,*?*?*?*?*?*?*?*?*?*?*?*?*?*?*?*?*?*?*?*?*?*?,3.4,1.5,84,102429,0,-0,295,0.0,-0.0,0.0,0,0,0,0,40,0.0,10,5,9999,99999,9,999999999,0.0,999,999,99
3025,4,6,1,0,*?*?*?*?*?*?*?*?*?*?*?*?*?*?*?*?*?*?*?*?*?*?,1.6,0.6,92,102474,0,-0,288,0.0,-0.0,0.0,0,0,0,0,183,1.0,10,5,9999,99999,9,999999999,0.0,999,999,99
3025,4,6,2,0,*?*?*?*?*?*?*?*?*?*?*?*?*?*?*?*?*?*?*?*?*?*?,0.1,0.2,98,102474,0,-0,282,0.0,-0.0,0.0,0,0,0,0,197,1.0,10,5,9999,99999,9,999999999,0.0,999,999,99
3025,4,6,3,0,*?*?*?*?*?*?*?*?*?*?*?*?*?*?*?*?*?*?*?*?*?*?,-0.2,-0.2,98,102474,0,-0,281,0.0,-0.0,0.0,0,0,0,0,210,0.0,10,5,9999,99999,9,999999999,0.0,999,999,99
3025,4,6,4,0,*?*?*?*?*?*?*?*?*?*?*?*?*?*?*?*?*?*?*?*?*?*?,-0.7,-0.6,98,102474,0,-0,279,0.0,-0.0,0.0,0,0,0,0,223,1.0,10,5,9999,99999,9,999999999,0.0,999,999,99
3025,4,6,5,0,*?*?*?*?*?*?*?*?*?*?*?*?*?*?*?*?*?*?*?*?*?*?,-1.0,-1.5,94,102474,0,-0,278,0.0,-0.0,0.0,0,0,0,0,237,0.5,10,5,9999,99999,9,999999999,0.0,999,999,99
3025,4,6,6,0,*?*?*?*?*?*?*?*?*?*?*?*?*?*?*?*?*?*?*?*?*?*?,-1.3,-1.9,92,102474,177,1366,276,21.4,0.0,21.4,2525,-0,2527,828,250,1.0,10,5,9999,99999,9,999999999,0.0,999,999,99
3025,4,6,7,0,*?*?*?*?*?*?*?*?*?*?*?*?*?*?*?*?*?*?*?*?*?*?,0.8,-0.0,92,102474,372,1366,275,139.6,129.2,104.4,15197,11389,11981,2306,252,0.5,8,4,9999,99999,9,999999999,0.0,999,999,99
3025,4,6,8,0,*?*?*?*?*?*?*?*?*?*?*?*?*?*?*?*?*?*?*?*?*?*?,3.0,0.6,83,102474,550,1365,284,222.3,139.0,166.3,24202,13694,18839,3900,253,0.5,8,4,9999,99999,9,999999999,0.0,999,999,99
3025,4,6,9,0,*?*?*?*?*?*?*?*?*?*?*?*?*?*?*?*?*?*?*?*?*?*?,6.1,0.6,66,102474,700,1365,287,382.4,334.1,211.1,40917,34750,23631,4830,255,0.5,6,3,9999,99999,9,999999999,0.0,999,999,99
3025,4,6,10,0,*?*?*?*?*?*?*?*?*?*?*?*?*?*?*?*?*?*?*?*?*?*?,7.4,1.0,63,102474,811,1365,297,405.5,243.7,260.8,43447,25845,28659,6520,257,0.0,7,4,9999,99999,9,999999999,0.0,999,999,99
3025,4,6,11,0,*?*?*?*?*?*?*?*?*?*?*?*?*?*?*?*?*?*?*?*?*?*?,9.1,-0.2,51,102474,876,1366,310,373.1,146.6,279.1,40859,15438,31109,7851,258,0.5,8,4,9999,99999,9,999999999,0.0,999,999,99
3025,4,6,12,0,*?*?*?*?*?*?*?*?*?*?*?*?*?*?*?*?*?*?*?*?*?*?,10.3,0.2,49,102474,889,1365,321,286.4,58.5,248.3,31567,5924,27971,8607,260,1.0,9,5,9999,99999,9,999999999,0.0,999,999,99
3025,4,6,13,0,*?*?*?*?*?*?*?*?*?*?*?*?*?*?*?*?*?*?*?*?*?*?,10.1,-0.0,49,102474,852,1366,314,361.9,146.3,270.7,39614,15366,30210,7475,260,0.5,8,4,9999,99999,9,999999999,0.0,999,999,99
3025,4,6,14,0,*?*?*?*?*?*?*?*?*?*?*?*?*?*?*?*?*?*?*?*?*?*?,10.1,-0.8,45,102474,765,1366,314,321.6,144.7,240.6,35137,15049,26954,6264,260,0.5,8,4,9999,99999,9,999999999,0.0,999,999,99
3025,4,6,15,0,*?*?*?*?*?*?*?*?*?*?*?*?*?*?*?*?*?*?*?*?*?*?,10.0,-2.4,40,102474,635,1367,319,197.2,56.5,171.0,21682,5541,19270,5124,260,1.0,9,5,9999,99999,9,999999999,0.0,999,999,99
3025,4,6,16,0,*?*?*?*?*?*?*?*?*?*?*?*?*?*?*?*?*?*?*?*?*?*?,10.4,-0.2,47,102474,470,1365,315,185.2,135.5,138.5,20146,12847,15770,3155,260,0.5,8,4,9999,99999,9,999999999,0.0,999,999,99
3025,4,6,17,0,*?*?*?*?*?*?*?*?*?*?*?*?*?*?*?*?*?*?*?*?*?*?,8.8,-0.0,53,102474,283,1366,308,98.4,119.7,73.6,10737,9493,8523,1586,260,0.5,8,4,9999,99999,9,999999999,0.0,999,999,99
3025,4,6,18,0,*?*?*?*?*?*?*?*?*?*?*?*?*?*?*?*?*?*?*?*?*?*?,7.2,-0.6,56,102474,85,1361,307,5.1,11.0,4.5,613,374,647,68,260,0.5,9,5,9999,99999,9,999999999,0.0,999,999,99
3025,4,6,19,0,*?*?*?*?*?*?*?*?*?*?*?*?*?*?*?*?*?*?*?*?*?*?,5.4,1.3,73,102474,0,-0,304,0.0,-0.0,0.0,0,0,0,0,267,0.0,10,5,9999,99999,9,999999999,0.0,999,999,99
3025,4,6,20,0,*?*?*?*?*?*?*?*?*?*?*?*?*?*?*?*?*?*?*?*?*?*?,3.8,1.0,81,102474,0,-0,297,0.0,-0.0,0.0,0,0,0,0,273,1.0,10,5,9999,99999,9,999999999,0.0,999,999,99
3025,4,6,21,0,*?*?*?*?*?*?*?*?*?*?*?*?*?*?*?*?*?*?*?*?*?*?,2.3,1.3,92,102474,0,-0,291,0.0,-0.0,0.0,0,0,0,0,280,1.0,10,5,9999,99999,9,999999999,0.0,999,999,99
3025,4,6,22,0,*?*?*?*?*?*?*?*?*?*?*?*?*?*?*?*?*?*?*?*?*?*?,2.3,1.5,93,102474,0,-0,291,0.0,-0.0,0.0,0,0,0,0,287,0.5,10,5,9999,99999,9,999999999,0.0,999,999,99
3025,4,6,23,0,*?*?*?*?*?*?*?*?*?*?*?*?*?*?*?*?*?*?*?*?*?*?,1.9,1.3,94,102474,0,-0,289,0.0,-0.0,0.0,0,0,0,0,293,1.5,10,5,9999,99999,9,999999999,0.0,999,999,99
3025,4,6,24,0,*?*?*?*?*?*?*?*?*?*?*?*?*?*?*?*?*?*?*?*?*?*?,3.4,0.2,79,102474,0,-0,296,0.0,-0.0,0.0,0,0,0,0,170,0.0,10,5,9999,99999,9,999999999,0.0,999,999,99
3025,4,7,1,0,*?*?*?*?*?*?*?*?*?*?*?*?*?*?*?*?*?*?*?*?*?*?,1.5,-1.1,79,101892,0,-0,288,0.0,-0.0,0.0,0,0,0,0,308,1.0,10,5,9999,99999,9,999999999,0.0,999,999,99
3025,4,7,2,0,*?*?*?*?*?*?*?*?*?*?*?*?*?*?*?*?*?*?*?*?*?*?,1.2,-2.4,73,101892,0,-0,287,0.0,-0.0,0.0,0,0,0,0,317,1.0,10,5,9999,99999,9,999999999,0.0,999,999,99
3025,4,7,3,0,*?*?*?*?*?*?*?*?*?*?*?*?*?*?*?*?*?*?*?*?*?*?,1.8,-1.9,73,101892,0,-0,289,0.0,-0.0,0.0,0,0,0,0,325,0.0,10,5,9999,99999,9,999999999,0.0,999,999,99
3025,4,7,4,0,*?*?*?*?*?*?*?*?*?*?*?*?*?*?*?*?*?*?*?*?*?*?,0.8,-2.4,75,101892,0,-0,274,0.0,-0.0,0.0,0,0,0,0,333,1.0,8,4,9999,99999,9,999999999,0.0,999,999,99
3025,4,7,5,0,*?*?*?*?*?*?*?*?*?*?*?*?*?*?*?*?*?*?*?*?*?*?,0.6,-1.1,85,101892,0,-0,233,0.0,-0.0,0.0,0,0,0,0,342,0.5,0,0,9999,99999,9,999999999,0.0,999,999,99
3025,4,7,6,0,*?*?*?*?*?*?*?*?*?*?*?*?*?*?*?*?*?*?*?*?*?*?,0.3,-1.3,86,101892,185,1364,232,79.5,410.6,23.9,8205,28722,3916,492,350,1.0,0,0,9999,99999,9,999999999,0.0,999,999,99
3025,4,7,7,0,*?*?*?*?*?*?*?*?*?*?*?*?*?*?*?*?*?*?*?*?*?*?,1.8,0.2,87,101892,380,1366,240,214.8,540.3,64.4,22252,46639,9529,1205,310,0.5,0,0,9999,99999,9,999999999,0.0,999,999,99
3025,4,7,8,0,*?*?*?*?*?*?*?*?*?*?*?*?*?*?*?*?*?*?*?*?*?*?,3.2,-0.0,78,101892,558,1365,244,338.5,579.7,101.5,35138,55049,14311,1991,270,0.5,0,0,9999,99999,9,999999999,0.0,999,999,99
3025,4,7,9,0,*?*?*?*?*?*?*?*?*?*?*?*?*?*?*?*?*?*?*?*?*?*?,6.1,0.2,64,101892,707,1364,255,442.3,597.4,132.7,46096,58877,18047,2823,230,0.5,0,0,9999,99999,9,999999999,0.0,999,999,99
3025,4,7,10,0,*?*?*?*?*?*?*?*?*?*?*?*?*?*?*?*?*?*?*?*?*?*?,7.0,1.0,65,101892,818,1365,260,519.1,606.4,155.7,54298,60659,20658,3634,190,0.0,0,0,9999,99999,9,999999999,0.0,999,999,99
3025,4,7,11,0,*?*?*?*?*?*?*?*?*?*?*?*?*?*?*?*?*?*?*?*?*?*?,8.3,0.2,55,101892,882,1365,263,563.7,610.5,169.1,59096,61423,22111,4231,150,0.5,0,0,9999,99999,9,999999999,0.0,999,999,99
3025,4,7,12,0,*?*?*?*?*?*?*?*?*?*?*?*?*?*?*?*?*?*?*?*?*?*?,9.1,-0.6,49,101892,896,1365,264,573.1,611.3,171.9,60109,61564,22411,4372,110,1.0,0,0,9999,99999,9,999999999,0.0,999,999,99
3025,4,7,13,0,*?*?*?*?*?*?*?*?*?*?*?*?*?*?*?*?*?*?*?*?*?*?,9.2,-0.8,48,101892,858,1365,264,546.7,609.0,164.0,57260,61150,21561,3989,105,0.5,0,0,9999,99999,9,999999999,0.0,999,999,99
3025,4,7,14,0,*?*?*?*?*?*?*?*?*?*?*?*?*?*?*?*?*?*?*?*?*?*?,9.1,0.8,54,101892,771,1366,267,486.2,602.8,145.9,50779,59981,19560,3260,100,0.5,0,0,9999,99999,9,999999999,0.0,999,999,99
3025,4,7,15,0,*?*?*?*?*?*?*?*?*?*?*?*?*?*?*?*?*?*?*?*?*?*?,9.2,1.3,56,101892,640,1364,268,395.8,590.5,118.8,41174,57414,16405,2423,95,1.0,0,0,9999,99999,9,999999999,0.0,999,999,99
3025,4,7,16,0,*?*?*?*?*?*?*?*?*?*?*?*?*?*?*?*?*?*?*?*?*?*?,9.3,1.5,56,101892,476,1364,269,281.8,565.3,84.5,29204,51880,12160,1612,90,0.5,0,0,9999,99999,9,999999999,0.0,999,999,99
3025,4,7,17,0,*?*?*?*?*?*?*?*?*?*?*?*?*?*?*?*?*?*?*?*?*?*?,7.8,1.7,63,101892,289,1365,264,151.8,501.6,45.5,15757,39518,6951,847,85,0.5,0,0,9999,99999,9,999999999,0.0,999,999,99
3025,4,7,18,0,*?*?*?*?*?*?*?*?*?*?*?*?*?*?*?*?*?*?*?*?*?*?,7.2,2.7,71,101892,92,1369,273,14.7,146.6,4.8,1601,8788,837,172,80,0.5,2,1,9999,99999,9,999999999,0.0,999,999,99
3025,4,7,19,0,*?*?*?*?*?*?*?*?*?*?*?*?*?*?*?*?*?*?*?*?*?*?,5.8,3.4,82,101892,0,-0,306,0.0,-0.0,0.0,0,0,0,0,87,0.0,10,5,9999,99999,9,999999999,0.0,999,999,99
3025,4,7,20,0,*?*?*?*?*?*?*?*?*?*?*?*?*?*?*?*?*?*?*?*?*?*?,4.3,3.6,92,101892,0,-0,299,0.0,-0.0,0.0,0,0,0,0,93,1.0,10,5,9999,99999,9,999999999,0.0,999,999,99
3025,4,7,21,0,*?*?*?*?*?*?*?*?*?*?*?*?*?*?*?*?*?*?*?*?*?*?,3.0,3.0,97,101892,0,-0,294,0.0,-0.0,0.0,0,0,0,0,100,1.0,10,5,9999,99999,9,999999999,0.0,999,999,99
3025,4,7,22,0,*?*?*?*?*?*?*?*?*?*?*?*?*?*?*?*?*?*?*?*?*?*?,2.9,1.9,90,101892,0,-0,293,0.0,-0.0,0.0,0,0,0,0,107,0.5,10,5,9999,99999,9,999999999,0.0,999,999,99
3025,4,7,23,0,*?*?*?*?*?*?*?*?*?*?*?*?*?*?*?*?*?*?*?*?*?*?,2.4,1.3,89,101892,0,-0,291,0.0,-0.0,0.0,0,0,0,0,113,1.5,10,5,9999,99999,9,999999999,0.0,999,999,99
3025,4,7,24,0,*?*?*?*?*?*?*?*?*?*?*?*?*?*?*?*?*?*?*?*?*?*?,1.6,-0.0,87,101892,0,-0,288,0.0,-0.0,0.0,0,0,0,0,300,0.0,10,5,9999,99999,9,999999999,0.0,999,999,99
3025,4,8,1,0,*?*?*?*?*?*?*?*?*?*?*?*?*?*?*?*?*?*?*?*?*?*?,0.3,-0.2,95,101047,0,-0,283,0.0,-0.0,0.0,0,0,0,0,113,1.0,10,5,9999,99999,9,999999999,0.0,999,999,99
3025,4,8,2,0,*?*?*?*?*?*?*?*?*?*?*?*?*?*?*?*?*?*?*?*?*?*?,-1.0,-1.1,99,101047,0,-0,277,0.0,-0.0,0.0,0,0,0,0,107,1.0,10,5,9999,99999,9,999999999,0.0,999,999,99
3025,4,8,3,0,*?*?*?*?*?*?*?*?*?*?*?*?*?*?*?*?*?*?*?*?*?*?,-1.8,-1.7,99,101047,0,-0,274,0.0,-0.0,0.0,0,0,0,0,100,0.0,10,5,9999,99999,9,999999999,0.0,999,999,99
3025,4,8,4,0,*?*?*?*?*?*?*?*?*?*?*?*?*?*?*?*?*?*?*?*?*?*?,-1.3,-1.3,98,101047,0,-0,261,0.0,-0.0,0.0,0,0,0,0,93,1.0,7,4,9999,99999,9,999999999,0.0,999,999,99
3025,4,8,5,0,*?*?*?*?*?*?*?*?*?*?*?*?*?*?*?*?*?*?*?*?*?*?,-1.8,-1.7,99,101047,0,-0,224,0.0,-0.0,0.0,0,0,0,0,87,0.5,0,0,9999,99999,9,999999999,0.0,999,999,99
3025,4,8,6,0,*?*?*?*?*?*?*?*?*?*?*?*?*?*?*?*?*?*?*?*?*?*?,-2.3,-2.4,99,101047,193,1363,221,85.2,421.4,25.6,8766,29874,4177,520,80,1.0,0,0,9999,99999,9,999999999,0.0,999,999,99
3025,4,8,7,0,*?*?*?*?*?*?*?*?*?*?*?*?*?*?*?*?*?*?*?*?*?*?,0.7,-1.1,87,101047,388,1366,234,220.3,542.9,66.1,22827,47152,9751,1237,82,0.5,0,0,9999,99999,9,999999999,0.0,999,999,99
3025,4,8,8,0,*?*?*?*?*?*?*?*?*?*?*?*?*?*?*?*?*?*?*?*?*?*?,3.7,1.7,87,101047,565,1363,249,343.9,580.8,103.2,35699,55298,14506,2029,83,0.5,0,0,9999,99999,9,999999999,0.0,999,999,99
3025,4,8,9,0,*?*?*?*?*?*?*?*?*?*?*?*?*?*?*?*?*?*?*?*?*?*?,6.5,2.7,76,101047,714,1363,261,447.5,598.1,134.2,46645,59017,18225,2871,85,0.5,0,0,9999,99999,9,999999999,0.0,999,999,99
3025,4,8,10,0,*?*?*?*?*?*?*?*?*?*?*?*?*?*?*?*?*?*?*?*?*?*?,9.4,3.2,65,101047,825,1365,273,524.1,606.9,157.2,54833,60753,20822,3695,87,0.0,0,0,9999,99999,9,999999999,0.0,999,999,99
3025,4,8,11,0,*?*?*?*?*?*?*?*?*?*?*?*?*?*?*?*?*?*?*?*?*?*?,11.2,3.6,59,101047,889,1365,281,568.5,610.9,170.6,59612,61496,22264,4302,88,0.5,0,0,9999,99999,9,999999999,0.0,999,999,99
3025,4,8,12,0,*?*?*?*?*?*?*?*?*?*?*?*?*?*?*?*?*?*?*?*?*?*?,12.8,3.9,54,101047,902,1364,288,577.8,611.7,173.3,60604,61629,22554,4444,90,1.0,0,0,9999,99999,9,999999999,0.0,999,999,99
3025,4,8,13,0,*?*?*?*?*?*?*?*?*?*?*?*?*?*?*?*?*?*?*?*?*?*?,13.0,4.6,57,101047,864,1365,290,551.2,609.4,165.3,57740,61224,21706,4050,90,0.5,0,0,9999,99999,9,999999999,0.0,999,999,99
3025,4,8,14,0,*?*?*?*?*?*?*?*?*?*?*?*?*?*?*?*?*?*?*?*?*?*?,12.6,5.5,61,101047,776,1363,290,490.6,603.3,147.2,51238,60071,19699,3305,90,0.5,0,0,9999,99999,9,999999999,0.0,999,999,99
3025,4,8,15,0,*?*?*?*?*?*?*?*?*?*?*?*?*?*?*?*?*?*?*?*?*?*?,12.9,5.8,61,101047,646,1363,292,400.2,591.2,120.0,41628,57562,16557,2458,90,1.0,0,0,9999,99999,9,999999999,0.0,999,999,99
3025,4,8,16,0,*?*?*?*?*?*?*?*?*?*?*?*?*?*?*?*?*?*?*?*?*?*?,12.9,6.1,63,101047,482,1364,293,286.1,566.6,85.8,29654,52156,12326,1639,90,0.5,0,0,9999,99999,9,999999999,0.0,999,999,99
3025,4,8,17,0,*?*?*?*?*?*?*?*?*?*?*?*?*?*?*?*?*?*?*?*?*?*?,11.1,5.8,69,101047,295,1363,285,156.1,505.1,46.8,16205,40098,7131,871,90,0.5,0,0,9999,99999,9,999999999,0.0,999,999,99
3025,4,8,18,0,*?*?*?*?*?*?*?*?*?*?*?*?*?*?*?*?*?*?*?*?*?*?,9.2,5.5,76,101047,98,1363,285,19.1,178.7,6.3,2074,10889,1079,212,90,0.5,2,1,9999,99999,9,999999999,0.0,999,999,99
3025,4,8,19,0,*?*?*?*?*?*?*?*?*?*?*?*?*?*?*?*?*?*?*?*?*?*?,6.6,5.3,90,101047,0,-0,309,0.0,-0.0,0.0,0,0,0,0,88,0.0,10,5,9999,99999,9,999999999,0.0,999,999,99
3025,4,8,20,0,*?*?*?*?*?*?*?*?*?*?*?*?*?*?*?*?*?*?*?*?*?*?,4.6,4.3,97,101047,0,-0,300,0.0,-0.0,0.0,0,0,0,0,87,1.0,10,5,9999,99999,9,999999999,0.0,999,999,99
3025,4,8,21,0,*?*?*?*?*?*?*?*?*?*?*?*?*?*?*?*?*?*?*?*?*?*?,3.0,2.3,94,101047,0,-0,294,0.0,-0.0,0.0,0,0,0,0,85,1.0,10,5,9999,99999,9,999999999,0.0,999,999,99
3025,4,8,22,0,*?*?*?*?*?*?*?*?*?*?*?*?*?*?*?*?*?*?*?*?*?*?,2.4,1.9,95,101047,0,-0,291,0.0,-0.0,0.0,0,0,0,0,83,0.5,10,5,9999,99999,9,999999999,0.0,999,999,99
3025,4,8,23,0,*?*?*?*?*?*?*?*?*?*?*?*?*?*?*?*?*?*?*?*?*?*?,2.4,2.3,98,101047,0,-0,291,0.0,-0.0,0.0,0,0,0,0,82,1.5,10,5,9999,99999,9,999999999,0.0,999,999,99
3025,4,8,24,0,*?*?*?*?*?*?*?*?*?*?*?*?*?*?*?*?*?*?*?*?*?*?,1.8,0.4,90,101047,0,-0,289,0.0,-0.0,0.0,0,0,0,0,120,0.0,10,5,9999,99999,9,999999999,0.0,999,999,99
3025,4,9,1,0,*?*?*?*?*?*?*?*?*?*?*?*?*?*?*?*?*?*?*?*?*?*?,3.3,3.2,100,100514,0,-0,295,0.0,-0.0,0.0,0,0,0,0,105,1.0,10,5,9999,99999,9,999999999,0.0,999,999,99
3025,4,9,2,0,*?*?*?*?*?*?*?*?*?*?*?*?*?*?*?*?*?*?*?*?*?*?,3.5,3.6,100,100514,0,-0,296,0.0,-0.0,0.0,0,0,0,0,130,1.0,10,5,9999,99999,9,999999999,0.0,999,999,99
3025,4,9,3,0,*?*?*?*?*?*?*?*?*?*?*?*?*?*?*?*?*?*?*?*?*?*?,3.4,3.4,100,100514,0,-0,295,0.0,-0.0,0.0,0,0,0,0,155,0.0,10,5,9999,99999,9,999999999,0.0,999,999,99
3025,4,9,4,0,*?*?*?*?*?*?*?*?*?*?*?*?*?*?*?*?*?*?*?*?*?*?,2.6,2.5,100,100514,0,-0,292,0.0,-0.0,0.0,0,0,0,0,180,1.0,10,5,9999,99999,9,999999999,0.0,999,999,99
3025,4,9,5,0,*?*?*?*?*?*?*?*?*?*?*?*?*?*?*?*?*?*?*?*?*?*?,2.2,2.1,100,100514,4,1461,286,0.0,0.0,0.0,0,0,0,0,205,0.5,9,5,9999,99999,9,999999999,0.0,999,999,99
3025,4,9,6,0,*?*?*?*?*?*?*?*?*?*?*?*?*?*?*?*?*?*?*?*?*?*?,1.6,1.5,100,100514,201,1362,278,60.7,103.6,45.4,6473,6510,5520,825,230,1.0,8,4,9999,99999,9,999999999,0.0,999,999,99
3025,4,9,7,0,*?*?*?*?*?*?*?*?*?*?*?*?*?*?*?*?*?*?*?*?*?*?,5.3,5.3,100,100514,395,1362,270,225.2,521.9,73.9,23175,45383,10679,1362,205,0.5,2,1,9999,99999,9,999999999,0.0,999,999,99
3025,4,9,8,0,*?*?*?*?*?*?*?*?*?*?*?*?*?*?*?*?*?*?*?*?*?*?,8.8,8.8,100,100514,573,1364,286,349.1,576.0,107.2,36190,54909,14974,2106,180,0.5,1,0,9999,99999,9,999999999,0.0,999,999,99
3025,4,9,9,0,*?*?*?*?*?*?*?*?*?*?*?*?*?*?*?*?*?*?*?*?*?*?,11.9,11.5,100,100514,721,1363,311,447.3,538.4,162.4,47782,54414,20156,3488,155,0.5,3,2,9999,99999,9,999999999,0.0,999,999,99
3025,4,9,10,0,*?*?*?*?*?*?*?*?*?*?*?*?*?*?*?*?*?*?*?*?*?*?,15.8,12.2,100,100514,831,1363,326,527.5,581.3,173.0,54844,57964,22437,4037,130,0.0,2,1,9999,99999,9,999999999,0.0,999,999,99
3025,4,9,11,0,*?*?*?*?*?*?*?*?*?*?*?*?*?*?*?*?*?*?*?*?*?*?,17.7,11.7,96,100514,895,1364,334,571.6,585.1,187.5,59565,58655,23963,4705,105,0.5,2,1,9999,99999,9,999999999,0.0,999,999,99
3025,4,9,12,0,*?*?*?*?*?*?*?*?*?*?*?*?*?*?*?*?*?*?*?*?*?*?,19.1,11.0,84,100514,908,1363,346,564.0,498.0,232.4,59999,51448,27407,6091,80,1.0,4,2,9999,99999,9,999999999,0.0,999,999,99
3025,4,9,13,0,*?*?*?*?*?*?*?*?*?*?*?*?*?*?*?*?*?*?*?*?*?*?,19.2,11.7,88,100514,869,1363,351,518.2,426.6,246.2,54456,43855,28603,6216,80,0.5,5,3,9999,99999,9,999999999,0.0,999,999,99
3025,4,9,14,0,*?*?*?*?*?*?*?*?*?*?*?*?*?*?*?*?*?*?*?*?*?*?,19.3,11.3,85,100514,782,1363,347,479.3,491.2,197.5,50754,50069,23775,4511,80,0.5,4,2,9999,99999,9,999999999,0.0,999,999,99
3025,4,9,15,0,*?*?*?*?*?*?*?*?*?*?*?*?*?*?*?*?*?*?*?*?*?*?,19.2,10.5,81,100514,652,1363,353,353.9,331.5,195.3,37782,34053,21981,4349,80,1.0,6,3,9999,99999,9,999999999,0.0,999,999,99
3025,4,9,16,0,*?*?*?*?*?*?*?*?*?*?*?*?*?*?*?*?*?*?*?*?*?*?,19.2,10.3,80,100514,488,1363,352,254.1,318.0,140.2,26965,30426,16104,2886,80,0.5,6,3,9999,99999,9,999999999,0.0,999,999,99
3025,4,9,17,0,*?*?*?*?*?*?*?*?*?*?*?*?*?*?*?*?*?*?*?*?*?*?,18.1,10.8,88,100514,301,1362,348,140.4,284.7,77.5,14512,22243,9949,1430,80,0.5,6,3,9999,99999,9,999999999,0.0,999,999,99
3025,4,9,18,0,*?*?*?*?*?*?*?*?*?*?*?*?*?*?*?*?*?*?*?*?*?*?,15.2,10.4,100,100514,104,1357,344,11.9,20.7,10.3,1381,1010,1300,213,80,0.5,9,5,9999,99999,9,999999999,0.0,999,999,99
3025,4,9,19,0,*?*?*?*?*?*?*?*?*?*?*?*?*?*?*?*?*?*?*?*?*?*?,12.6,10.8,100,100514,0,-0,335,0.0,-0.0,0.0,0,0,0,0,87,0.0,10,5,9999,99999,9,999999999,0.0,999,999,99
3025,4,9,20,0,*?*?*?*?*?*?*?*?*?*?*?*?*?*?*?*?*?*?*?*?*?*?,9.3,9.3,100,100514,0,-0,320,0.0,-0.0,0.0,0,0,0,0,93,1.0,10,5,9999,99999,9,999999999,0.0,999,999,99
3025,4,9,21,0,*?*?*?*?*?*?*?*?*?*?*?*?*?*?*?*?*?*?*?*?*?*?,7.4,7.4,100,100514,0,-0,312,0.0,-0.0,0.0,0,0,0,0,100,1.0,10,5,9999,99999,9,999999999,0.0,999,999,99
3025,4,9,22,0,*?*?*?*?*?*?*?*?*?*?*?*?*?*?*?*?*?*?*?*?*?*?,6.5,6.4,100,100514,0,-0,308,0.0,-0.0,0.0,0,0,0,0,107,0.5,10,5,9999,99999,9,999999999,0.0,999,999,99
3025,4,9,23,0,*?*?*?*?*?*?*?*?*?*?*?*?*?*?*?*?*?*?*?*?*?*?,6.0,5.9,100,100514,0,-0,306,0.0,-0.0,0.0,0,0,0,0,113,1.5,10,5,9999,99999,9,999999999,0.0,999,999,99
3025,4,9,24,0,*?*?*?*?*?*?*?*?*?*?*?*?*?*?*?*?*?*?*?*?*?*?,2.4,2.3,100,100514,0,-0,291,0.0,-0.0,0.0,0,0,0,0,80,0.0,10,5,9999,99999,9,999999999,0.0,999,999,99
3025,4,10,1,0,*?*?*?*?*?*?*?*?*?*?*?*?*?*?*?*?*?*?*?*?*?*?,4.6,4.6,100,100448,0,-0,300,0.0,-0.0,0.0,0,0,0,0,108,1.0,10,5,9999,99999,9,999999999,0.0,999,999,99
3025,4,10,2,0,*?*?*?*?*?*?*?*?*?*?*?*?*?*?*?*?*?*?*?*?*?*?,3.5,3.4,100,100448,0,-0,296,0.0,-0.0,0.0,0,0,0,0,97,1.0,10,5,9999,99999,9,999999999,0.0,999,999,99
3025,4,10,3,0,*?*?*?*?*?*?*?*?*?*?*?*?*?*?*?*?*?*?*?*?*?*?,3.0,3.0,100,100448,0,-0,294,0.0,-0.0,0.0,0,0,0,0,85,0.0,10,5,9999,99999,9,999999999,0.0,999,999,99
3025,4,10,4,0,*?*?*?*?*?*?*?*?*?*?*?*?*?*?*?*?*?*?*?*?*?*?,2.4,2.5,100,100448,0,-0,291,0.0,-0.0,0.0,0,0,0,0,73,1.0,10,5,9999,99999,9,999999999,0.0,999,999,99
3025,4,10,5,0,*?*?*?*?*?*?*?*?*?*?*?*?*?*?*?*?*?*?*?*?*?*?,2.8,2.9,100,100448,12,1367,293,0.0,0.0,0.0,0,0,0,0,62,0.5,10,5,9999,99999,9,999999999,0.0,999,999,99
3025,4,10,6,0,*?*?*?*?*?*?*?*?*?*?*?*?*?*?*?*?*?*?*?*?*?*?,3.0,3.0,100,100448,209,1362,289,48.6,42.1,42.2,5388,2927,4996,892,50,1.0,9,5,9999,99999,9,999999999,0.0,999,999,99
3025,4,10,7,0,*?*?*?*?*?*?*?*?*?*?*?*?*?*?*?*?*?*?*?*?*?*?,4.6,4.6,100,100448,403,1363,287,182.5,220.3,117.3,19256,19730,13559,2359,62,0.5,7,4,9999,99999,9,999999999,0.0,999,999,99
3025,4,10,8,0,*?*?*?*?*?*?*?*?*?*?*?*?*?*?*?*?*?*?*?*?*?*?,7.8,7.7,100,100448,580,1363,306,236.6,140.1,177.0,25765,13959,20013,4203,73,0.5,8,4,9999,99999,9,999999999,0.0,999,999,99
3025,4,10,9,0,*?*?*?*?*?*?*?*?*?*?*?*?*?*?*?*?*?*?*?*?*?*?,11.6,9.8,98,100448,728,1362,317,400.5,335.7,221.1,42897,35132,24658,5158,85,0.5,6,3,9999,99999,9,999999999,0.0,999,999,99
3025,4,10,10,0,*?*?*?*?*?*?*?*?*?*?*?*?*?*?*?*?*?*?*?*?*?*?,13.4,10.9,93,100448,838,1363,326,467.2,340.4,257.9,50300,36248,28424,6544,97,0.0,6,3,9999,99999,9,999999999,0.0,999,999,99
3025,4,10,11,0,*?*?*?*?*?*?*?*?*?*?*?*?*?*?*?*?*?*?*?*?*?*?,15.3,10.1,78,100448,901,1362,334,505.7,342.6,279.1,54614,36723,30559,7529,108,0.5,6,3,9999,99999,9,999999999,0.0,999,999,99
3025,4,10,12,0,*?*?*?*?*?*?*?*?*?*?*?*?*?*?*?*?*?*?*?*?*?*?,16.9,9.8,70,100448,914,1363,341,513.5,343.0,283.4,55491,36807,30989,7748,120,1.0,6,3,9999,99999,9,999999999,0.0,999,999,99
3025,4,10,13,0,*?*?*?*?*?*?*?*?*?*?*?*?*?*?*?*?*?*?*?*?*?*?,16.8,9.6,69,100448,875,1362,340,489.9,341.7,270.4,52847,36541,29689,7106,115,0.5,6,3,9999,99999,9,999999999,0.0,999,999,99
3025,4,10,14,0,*?*?*?*?*?*?*?*?*?*?*?*?*?*?*?*?*?*?*?*?*?*?,16.8,9.3,68,100448,788,1363,344,393.8,243.1,253.2,42139,25697,27888,6227,110,0.5,7,4,9999,99999,9,999999999,0.0,999,999,99
3025,4,10,15,0,*?*?*?*?*?*?*?*?*?*?*?*?*?*?*?*?*?*?*?*?*?*?,17.1,9.9,69,100448,658,1363,349,272.8,142.4,204.1,29740,14510,22977,5018,105,1.0,8,4,9999,99999,9,999999999,0.0,999,999,99
3025,4,10,16,0,*?*?*?*?*?*?*?*?*?*?*?*?*?*?*?*?*?*?*?*?*?*?,17.0,10.3,71,100448,494,1363,353,148.4,54.5,128.7,16296,5135,14512,3606,100,0.5,9,5,9999,99999,9,999999999,0.0,999,999,99
3025,4,10,17,0,*?*?*?*?*?*?*?*?*?*?*?*?*?*?*?*?*?*?*?*?*?*?,15.9,9.1,70,100448,307,1361,347,83.0,49.0,72.0,9106,4107,8144,1875,95,0.5,9,5,9999,99999,9,999999999,0.0,999,999,99
3025,4,10,18,0,*?*?*?*?*?*?*?*?*?*?*?*?*?*?*?*?*?*?*?*?*?*?,13.4,11.5,97,100448,111,1365,339,8.1,0.0,8.1,998,-0,997,323,90,0.5,10,5,9999,99999,9,999999999,0.0,999,999,99
3025,4,10,19,0,*?*?*?*?*?*?*?*?*?*?*?*?*?*?*?*?*?*?*?*?*?*?,11.0,10.8,100,100448,0,-0,327,0.0,-0.0,0.0,0,0,0,0,90,0.0,10,5,9999,99999,9,999999999,0.0,999,999,99
3025,4,10,20,0,*?*?*?*?*?*?*?*?*?*?*?*?*?*?*?*?*?*?*?*?*?*?,9.6,9.6,100,100448,0,-0,321,0.0,-0.0,0.0,0,0,0,0,90,1.0,10,5,9999,99999,9,999999999,0.0,999,999,99
3025,4,10,21,0,*?*?*?*?*?*?*?*?*?*?*?*?*?*?*?*?*?*?*?*?*?*?,8.0,8.0,100,100448,0,-0,314,0.0,-0.0,0.0,0,0,0,0,90,1.0,10,5,9999,99999,9,999999999,0.0,999,999,99
3025,4,10,22,0,*?*?*?*?*?*?*?*?*?*?*?*?*?*?*?*?*?*?*?*?*?*?,6.2,6.2,100,100448,0,-0,307,0.0,-0.0,0.0,0,0,0,0,90,0.5,10,5,9999,99999,9,999999999,0.0,999,999,99
3025,4,10,23,0,*?*?*?*?*?*?*?*?*?*?*?*?*?*?*?*?*?*?*?*?*?*?,6.4,6.4,100,100448,0,-0,308,0.0,-0.0,0.0,0,0,0,0,90,1.5,10,5,9999,99999,9,999999999,0.0,999,999,99
3025,4,10,24,0,*?*?*?*?*?*?*?*?*?*?*?*?*?*?*?*?*?*?*?*?*?*?,5.5,5.5,100,100448,0,-0,304,0.0,-0.0,0.0,0,0,0,0,120,0.0,10,5,9999,99999,9,999999999,0.0,999,999,99
3025,4,11,1,0,*?*?*?*?*?*?*?*?*?*?*?*?*?*?*?*?*?*?*?*?*?*?,6.5,4.5,84,99822.1,0,-0,308,0.0,-0.0,0.0,0,0,0,0,90,1.0,10,5,9999,99999,9,999999999,0.0,999,999,99
3025,4,11,2,0,*?*?*?*?*?*?*?*?*?*?*?*?*?*?*?*?*?*?*?*?*?*?,6.2,3.6,81,99822.1,0,-0,307,0.0,-0.0,0.0,0,0,0,0,90,1.0,10,5,9999,99999,9,999999999,0.0,999,999,99
3025,4,11,3,0,*?*?*?*?*?*?*?*?*?*?*?*?*?*?*?*?*?*?*?*?*?*?,5.9,3.2,80,99822.1,0,-0,306,0.0,-0.0,0.0,0,0,0,0,90,0.0,10,5,9999,99999,9,999999999,0.0,999,999,99
3025,4,11,4,0,*?*?*?*?*?*?*?*?*?*?*?*?*?*?*?*?*?*?*?*?*?*?,5.5,3.8,85,99822.1,0,-0,304,0.0,-0.0,0.0,0,0,0,0,90,1.0,10,5,9999,99999,9,999999999,0.0,999,999,99
3025,4,11,5,0,*?*?*?*?*?*?*?*?*?*?*?*?*?*?*?*?*?*?*?*?*?*?,5.4,4.3,89,99822.1,20,1354,299,0.0,0.0,0.0,0,0,0,0,90,0.5,9,5,9999,99999,9,999999999,0.0,999,999,99
[truncated: 1,083,813 more chars]
