# Supplementary material for: Future weather dataset for fourteen UK sites
Source: Data Brief. 2016 Aug 3;8:1308–10. doi: 10.1016/j.dib.2016.07.057 (PMC4990658; doi:10.1016/j.dib.2016.07.057)
Supplement: Supplementary file 2 — Supplementary material [file mmc2.zip › 05_10th_PET_2050s_05 Glasgow.epw]

LOCATION,2500670,-,UK,WG data,03136,55.88,-4.44,0,20
DESIGN CONDITIONS,0
TYPICAL/EXTREME PERIODS,0
GROUND TEMPERATURES,1,1.0,,,,6.0,8.2,10.6,12.2,14.4,14.6,13.5,11.3,8.8,6.5,5.0,4.9
HOLIDAYS/DAYLIGHT SAVINGS,No,0,0,0
COMMENTS 1,created by using UKCP09 weather generator outputs
COMMENTS 2,wind speed wind direction and pressure based on observations at station id 03136
DATA PERIODS,1,1,Data,Sunday,1/1,12/31
3009,1,1,1,0,*?*?*?*?*?*?*?*?*?*?*?*?*?*?*?*?*?*?*?*?*?*?,-0.3,-0.2,100,100190,0,-0,280,0.0,-0.0,0.0,0,0,0,0,248,10.3,10,5,9999,99999,9,999999999,0.0,999,999,99
3009,1,1,2,0,*?*?*?*?*?*?*?*?*?*?*?*?*?*?*?*?*?*?*?*?*?*?,-0.4,-0.4,100,100190,0,-0,280,0.0,-0.0,0.0,0,0,0,0,247,4.6,10,5,9999,99999,9,999999999,0.0,999,999,99
3009,1,1,3,0,*?*?*?*?*?*?*?*?*?*?*?*?*?*?*?*?*?*?*?*?*?*?,-0.4,-0.6,100,100190,0,-0,280,0.0,-0.0,0.0,0,0,0,0,245,5.2,10,5,9999,99999,9,999999999,0.0,999,999,99
3009,1,1,4,0,*?*?*?*?*?*?*?*?*?*?*?*?*?*?*?*?*?*?*?*?*?*?,0.4,-0.2,100,100190,0,-0,283,0.0,-0.0,0.0,0,0,0,0,243,6.2,10,5,9999,99999,9,999999999,0.0,999,999,99
3009,1,1,5,0,*?*?*?*?*?*?*?*?*?*?*?*?*?*?*?*?*?*?*?*?*?*?,-0.9,-1.7,100,100190,0,-0,278,0.0,-0.0,0.0,0,0,0,0,242,6.2,10,5,9999,99999,9,999999999,0.0,999,999,99
3009,1,1,6,0,*?*?*?*?*?*?*?*?*?*?*?*?*?*?*?*?*?*?*?*?*?*?,-2.3,-3.1,100,100190,0,-0,273,0.0,-0.0,0.0,0,0,0,0,240,7.2,10,5,9999,99999,9,999999999,0.0,999,999,99
3009,1,1,7,0,*?*?*?*?*?*?*?*?*?*?*?*?*?*?*?*?*?*?*?*?*?*?,-1.2,-2.7,100,100190,0,-0,277,0.0,-0.0,0.0,0,0,0,0,245,9.8,10,5,9999,99999,9,999999999,0.0,999,999,99
3009,1,1,8,0,*?*?*?*?*?*?*?*?*?*?*?*?*?*?*?*?*?*?*?*?*?*?,-0.2,-1.9,100,100190,0,-0,281,0.0,-0.0,0.0,0,0,0,0,250,9.3,10,5,9999,99999,9,999999999,0.0,999,999,99
3009,1,1,9,0,*?*?*?*?*?*?*?*?*?*?*?*?*?*?*?*?*?*?*?*?*?*?,-0.4,-3.1,100,100190,78,1404,264,2.9,18.5,1.9,342,866,405,39,255,6.7,7,4,9999,99999,9,999999999,0.0,999,999,99
3009,1,1,10,0,*?*?*?*?*?*?*?*?*?*?*?*?*?*?*?*?*?*?*?*?*?*?,2.0,-1.3,98,100190,189,1415,279,51.8,97.8,38.8,5567,5767,4778,690,260,6.2,8,4,9999,99999,9,999999999,0.0,999,999,99
3009,1,1,11,0,*?*?*?*?*?*?*?*?*?*?*?*?*?*?*?*?*?*?*?*?*?*?,2.9,2.1,100,100190,255,1413,279,96.3,190.5,61.9,10234,13497,7430,1154,265,6.7,7,4,9999,99999,9,999999999,0.0,999,999,99
3009,1,1,12,0,*?*?*?*?*?*?*?*?*?*?*?*?*?*?*?*?*?*?*?*?*?*?,5.4,3.6,100,100190,273,1413,295,89.5,116.8,67.0,9805,8999,7798,1436,270,4.1,8,4,9999,99999,9,999999999,0.0,999,999,99
3009,1,1,13,0,*?*?*?*?*?*?*?*?*?*?*?*?*?*?*?*?*?*?*?*?*?*?,5.4,4.6,100,100190,241,1412,299,56.8,44.3,49.3,6291,3237,5823,1048,268,4.6,9,5,9999,99999,9,999999999,0.0,999,999,99
3009,1,1,14,0,*?*?*?*?*?*?*?*?*?*?*?*?*?*?*?*?*?*?*?*?*?*?,5.5,5.0,100,100190,162,1415,295,39.8,87.5,29.7,4306,4657,3726,516,267,4.1,8,4,9999,99999,9,999999999,0.0,999,999,99
3009,1,1,15,0,*?*?*?*?*?*?*?*?*?*?*?*?*?*?*?*?*?*?*?*?*?*?,5.4,5.3,100,100190,40,1399,303,0.0,0.0,0.0,0,0,0,0,265,7.2,10,5,9999,99999,9,999999999,0.0,999,999,99
3009,1,1,16,0,*?*?*?*?*?*?*?*?*?*?*?*?*?*?*?*?*?*?*?*?*?*?,4.7,4.6,100,100190,0,-0,301,0.0,-0.0,0.0,0,0,0,0,263,7.2,10,5,9999,99999,9,999999999,0.0,999,999,99
3009,1,1,17,0,*?*?*?*?*?*?*?*?*?*?*?*?*?*?*?*?*?*?*?*?*?*?,3.6,3.6,100,100190,0,-0,296,0.0,-0.0,0.0,0,0,0,0,262,2.1,10,5,9999,99999,9,999999999,0.0,999,999,99
3009,1,1,18,0,*?*?*?*?*?*?*?*?*?*?*?*?*?*?*?*?*?*?*?*?*?*?,3.9,3.9,100,100190,0,-0,297,0.0,-0.0,0.0,0,0,0,0,260,2.1,10,5,9999,99999,9,999999999,0.0,999,999,99
3009,1,1,19,0,*?*?*?*?*?*?*?*?*?*?*?*?*?*?*?*?*?*?*?*?*?*?,1.2,1.3,100,100190,0,-0,286,0.0,-0.0,0.0,0,0,0,0,262,5.2,10,5,9999,99999,9,999999999,0.0,999,999,99
3009,1,1,20,0,*?*?*?*?*?*?*?*?*?*?*?*?*?*?*?*?*?*?*?*?*?*?,1.8,1.9,100,100190,0,-0,289,0.0,-0.0,0.0,0,0,0,0,263,5.2,10,5,9999,99999,9,999999999,0.0,999,999,99
3009,1,1,21,0,*?*?*?*?*?*?*?*?*?*?*?*?*?*?*?*?*?*?*?*?*?*?,0.8,0.8,100,100190,0,-0,285,0.0,-0.0,0.0,0,0,0,0,265,4.1,10,5,9999,99999,9,999999999,0.0,999,999,99
3009,1,1,22,0,*?*?*?*?*?*?*?*?*?*?*?*?*?*?*?*?*?*?*?*?*?*?,0.2,0.2,100,100190,0,-0,282,0.0,-0.0,0.0,0,0,0,0,267,4.1,10,5,9999,99999,9,999999999,0.0,999,999,99
3009,1,1,23,0,*?*?*?*?*?*?*?*?*?*?*?*?*?*?*?*?*?*?*?*?*?*?,0.7,0.6,100,100190,0,-0,284,0.0,-0.0,0.0,0,0,0,0,268,4.1,10,5,9999,99999,9,999999999,0.0,999,999,99
3009,1,1,24,0,*?*?*?*?*?*?*?*?*?*?*?*?*?*?*?*?*?*?*?*?*?*?,-0.7,-0.6,100,100190,0,-0,279,0.0,-0.0,0.0,0,0,0,0,250,10.3,10,5,9999,99999,9,999999999,0.0,999,999,99
3009,1,2,1,0,*?*?*?*?*?*?*?*?*?*?*?*?*?*?*?*?*?*?*?*?*?*?,2.0,1.0,94,101593,0,-0,290,0.0,-0.0,0.0,0,0,0,0,255,10.3,10,5,9999,99999,9,999999999,0.0,999,999,99
3009,1,2,2,0,*?*?*?*?*?*?*?*?*?*?*?*?*?*?*?*?*?*?*?*?*?*?,2.6,1.3,91,101593,0,-0,292,0.0,-0.0,0.0,0,0,0,0,240,4.6,10,5,9999,99999,9,999999999,0.0,999,999,99
3009,1,2,3,0,*?*?*?*?*?*?*?*?*?*?*?*?*?*?*?*?*?*?*?*?*?*?,1.3,-0.6,86,101593,0,-0,287,0.0,-0.0,0.0,0,0,0,0,225,5.2,10,5,9999,99999,9,999999999,0.0,999,999,99
3009,1,2,4,0,*?*?*?*?*?*?*?*?*?*?*?*?*?*?*?*?*?*?*?*?*?*?,-0.3,-2.2,86,101593,0,-0,281,0.0,-0.0,0.0,0,0,0,0,210,6.2,10,5,9999,99999,9,999999999,0.0,999,999,99
3009,1,2,5,0,*?*?*?*?*?*?*?*?*?*?*?*?*?*?*?*?*?*?*?*?*?*?,-2.0,-2.9,92,101593,0,-0,274,0.0,-0.0,0.0,0,0,0,0,195,6.2,10,5,9999,99999,9,999999999,0.0,999,999,99
3009,1,2,6,0,*?*?*?*?*?*?*?*?*?*?*?*?*?*?*?*?*?*?*?*?*?*?,-0.1,-2.9,79,101593,0,-0,281,0.0,-0.0,0.0,0,0,0,0,180,7.2,10,5,9999,99999,9,999999999,0.0,999,999,99
3009,1,2,7,0,*?*?*?*?*?*?*?*?*?*?*?*?*?*?*?*?*?*?*?*?*?*?,1.7,-2.7,71,101593,0,-0,289,0.0,-0.0,0.0,0,0,0,0,187,9.8,10,5,9999,99999,9,999999999,0.0,999,999,99
3009,1,2,8,0,*?*?*?*?*?*?*?*?*?*?*?*?*?*?*?*?*?*?*?*?*?*?,2.0,-3.1,67,101593,0,-0,290,0.0,-0.0,0.0,0,0,0,0,193,9.3,10,5,9999,99999,9,999999999,0.0,999,999,99
3009,1,2,9,0,*?*?*?*?*?*?*?*?*?*?*?*?*?*?*?*?*?*?*?*?*?*?,1.4,-2.7,72,101593,79,1404,288,1.3,0.0,1.3,172,-0,172,52,200,6.7,10,5,9999,99999,9,999999999,0.0,999,999,99
3009,1,2,10,0,*?*?*?*?*?*?*?*?*?*?*?*?*?*?*?*?*?*?*?*?*?*?,4.7,0.6,74,101593,190,1412,301,22.8,0.0,22.8,2690,-0,2693,885,207,6.2,10,5,9999,99999,9,999999999,0.0,999,999,99
3009,1,2,11,0,*?*?*?*?*?*?*?*?*?*?*?*?*?*?*?*?*?*?*?*?*?*?,7.6,1.5,65,101593,257,1414,314,35.8,0.0,35.8,4187,0,4194,1398,213,6.7,10,5,9999,99999,9,999999999,0.0,999,999,99
3009,1,2,12,0,*?*?*?*?*?*?*?*?*?*?*?*?*?*?*?*?*?*?*?*?*?*?,11.0,3.0,58,101593,275,1412,329,39.3,0.0,39.3,4598,0,4606,1542,220,4.1,10,5,9999,99999,9,999999999,0.0,999,999,99
3009,1,2,13,0,*?*?*?*?*?*?*?*?*?*?*?*?*?*?*?*?*?*?*?*?*?*?,11.1,3.8,60,101593,244,1415,329,33.2,0.0,33.2,3891,0,3897,1295,223,4.6,10,5,9999,99999,9,999999999,0.1,999,999,99
3009,1,2,14,0,*?*?*?*?*?*?*?*?*?*?*?*?*?*?*?*?*?*?*?*?*?*?,11.0,3.6,60,101593,165,1416,329,17.8,0.0,17.8,2121,-0,2123,695,227,4.1,10,5,9999,99999,9,999999999,0.1,999,999,99
3009,1,2,15,0,*?*?*?*?*?*?*?*?*?*?*?*?*?*?*?*?*?*?*?*?*?*?,11.0,3.4,59,101593,44,1429,329,0.0,0.0,0.0,0,0,0,0,230,7.2,10,5,9999,99999,9,999999999,2.2,999,999,99
3009,1,2,16,0,*?*?*?*?*?*?*?*?*?*?*?*?*?*?*?*?*?*?*?*?*?*?,10.7,4.1,64,101593,0,-0,327,0.0,-0.0,0.0,0,0,0,0,233,7.2,10,5,9999,99999,9,999999999,4.4,999,999,99
3009,1,2,17,0,*?*?*?*?*?*?*?*?*?*?*?*?*?*?*?*?*?*?*?*?*?*?,6.3,3.4,81,101593,0,-0,308,0.0,-0.0,0.0,0,0,0,0,237,2.1,10,5,9999,99999,9,999999999,4.9,999,999,99
3009,1,2,18,0,*?*?*?*?*?*?*?*?*?*?*?*?*?*?*?*?*?*?*?*?*?*?,5.7,3.2,83,101593,0,-0,305,0.0,-0.0,0.0,0,0,0,0,240,2.1,10,5,9999,99999,9,999999999,0.6,999,999,99
3009,1,2,19,0,*?*?*?*?*?*?*?*?*?*?*?*?*?*?*?*?*?*?*?*?*?*?,5.6,3.2,84,101593,0,-0,305,0.0,-0.0,0.0,0,0,0,0,238,5.2,10,5,9999,99999,9,999999999,0.9,999,999,99
3009,1,2,20,0,*?*?*?*?*?*?*?*?*?*?*?*?*?*?*?*?*?*?*?*?*?*?,4.1,1.5,83,101593,0,-0,298,0.0,-0.0,0.0,0,0,0,0,237,5.2,10,5,9999,99999,9,999999999,0.6,999,999,99
3009,1,2,21,0,*?*?*?*?*?*?*?*?*?*?*?*?*?*?*?*?*?*?*?*?*?*?,4.7,0.2,72,101593,0,-0,301,0.0,-0.0,0.0,0,0,0,0,235,4.1,10,5,9999,99999,9,999999999,3.4,999,999,99
3009,1,2,22,0,*?*?*?*?*?*?*?*?*?*?*?*?*?*?*?*?*?*?*?*?*?*?,2.6,0.4,86,101593,0,-0,292,0.0,-0.0,0.0,0,0,0,0,233,4.1,10,5,9999,99999,9,999999999,0.3,999,999,99
3009,1,2,23,0,*?*?*?*?*?*?*?*?*?*?*?*?*?*?*?*?*?*?*?*?*?*?,2.1,0.2,86,101593,0,-0,290,0.0,-0.0,0.0,0,0,0,0,232,4.1,10,5,9999,99999,9,999999999,0.0,999,999,99
3009,1,2,24,0,*?*?*?*?*?*?*?*?*?*?*?*?*?*?*?*?*?*?*?*?*?*?,1.3,0.8,97,101593,0,-0,287,0.0,-0.0,0.0,0,0,0,0,270,10.3,10,5,9999,99999,9,999999999,0.0,999,999,99
3009,1,3,1,0,*?*?*?*?*?*?*?*?*?*?*?*?*?*?*?*?*?*?*?*?*?*?,2.2,0.4,88,102578,0,-0,291,0.0,-0.0,0.0,0,0,0,0,232,10.3,10,5,9999,99999,9,999999999,1.1,999,999,99
3009,1,3,2,0,*?*?*?*?*?*?*?*?*?*?*?*?*?*?*?*?*?*?*?*?*?*?,2.9,0.4,85,102578,0,-0,294,0.0,-0.0,0.0,0,0,0,0,233,4.6,10,5,9999,99999,9,999999999,1.1,999,999,99
3009,1,3,3,0,*?*?*?*?*?*?*?*?*?*?*?*?*?*?*?*?*?*?*?*?*?*?,3.1,-0.0,81,102578,0,-0,294,0.0,-0.0,0.0,0,0,0,0,235,5.2,10,5,9999,99999,9,999999999,4.2,999,999,99
3009,1,3,4,0,*?*?*?*?*?*?*?*?*?*?*?*?*?*?*?*?*?*?*?*?*?*?,1.8,-1.5,78,102578,0,-0,289,0.0,-0.0,0.0,0,0,0,0,237,6.2,10,5,9999,99999,9,999999999,2.5,999,999,99
3009,1,3,5,0,*?*?*?*?*?*?*?*?*?*?*?*?*?*?*?*?*?*?*?*?*?*?,0.6,-1.3,87,102578,0,-0,284,0.0,-0.0,0.0,0,0,0,0,238,6.2,10,5,9999,99999,9,999999999,0.0,999,999,99
3009,1,3,6,0,*?*?*?*?*?*?*?*?*?*?*?*?*?*?*?*?*?*?*?*?*?*?,1.3,-0.6,86,102578,0,-0,287,0.0,-0.0,0.0,0,0,0,0,240,7.2,10,5,9999,99999,9,999999999,0.0,999,999,99
3009,1,3,7,0,*?*?*?*?*?*?*?*?*?*?*?*?*?*?*?*?*?*?*?*?*?*?,2.0,-0.2,85,102578,0,-0,290,0.0,-0.0,0.0,0,0,0,0,242,9.8,10,5,9999,99999,9,999999999,0.0,999,999,99
3009,1,3,8,0,*?*?*?*?*?*?*?*?*?*?*?*?*?*?*?*?*?*?*?*?*?*?,1.9,-0.4,85,102578,0,-0,289,0.0,-0.0,0.0,0,0,0,0,243,9.3,10,5,9999,99999,9,999999999,0.0,999,999,99
3009,1,3,9,0,*?*?*?*?*?*?*?*?*?*?*?*?*?*?*?*?*?*?*?*?*?*?,2.1,1.5,96,102578,81,1419,285,2.6,6.0,2.2,322,191,346,33,245,6.7,9,5,9999,99999,9,999999999,0.1,999,999,99
3009,1,3,10,0,*?*?*?*?*?*?*?*?*?*?*?*?*?*?*?*?*?*?*?*?*?*?,3.0,1.5,90,102578,192,1415,279,62.8,165.3,40.4,6620,10065,5510,718,247,6.2,7,4,9999,99999,9,999999999,1.0,999,999,99
3009,1,3,11,0,*?*?*?*?*?*?*?*?*?*?*?*?*?*?*?*?*?*?*?*?*?*?,5.7,3.0,84,102578,259,1414,296,83.2,114.5,62.3,9125,8616,7266,1331,248,6.7,8,4,9999,99999,9,999999999,0.0,999,999,99
3009,1,3,12,0,*?*?*?*?*?*?*?*?*?*?*?*?*?*?*?*?*?*?*?*?*?*?,5.8,2.7,81,102578,277,1410,296,91.6,117.5,68.5,10027,9120,7971,1471,250,4.1,8,4,9999,99999,9,999999999,0.0,999,999,99
3009,1,3,13,0,*?*?*?*?*?*?*?*?*?*?*?*?*?*?*?*?*?*?*?*?*?*?,5.8,0.6,70,102578,246,1410,296,77.7,112.2,58.1,8267,7790,7001,1074,245,4.6,8,4,9999,99999,9,999999999,0.1,999,999,99
3009,1,3,14,0,*?*?*?*?*?*?*?*?*?*?*?*?*?*?*?*?*?*?*?*?*?*?,6.1,1.7,74,102578,168,1415,297,42.4,90.0,31.7,4586,4907,3961,554,240,4.1,8,4,9999,99999,9,999999999,0.1,999,999,99
3009,1,3,15,0,*?*?*?*?*?*?*?*?*?*?*?*?*?*?*?*?*?*?*?*?*?*?,5.7,2.9,82,102578,47,1419,301,0.0,0.0,0.0,0,0,0,0,235,7.2,9,5,9999,99999,9,999999999,0.0,999,999,99
3009,1,3,16,0,*?*?*?*?*?*?*?*?*?*?*?*?*?*?*?*?*?*?*?*?*?*?,5.8,2.9,82,102578,0,-0,306,0.0,-0.0,0.0,0,0,0,0,230,7.2,10,5,9999,99999,9,999999999,0.0,999,999,99
3009,1,3,17,0,*?*?*?*?*?*?*?*?*?*?*?*?*?*?*?*?*?*?*?*?*?*?,4.6,3.4,93,102578,0,-0,300,0.0,-0.0,0.0,0,0,0,0,225,2.1,10,5,9999,99999,9,999999999,0.0,999,999,99
3009,1,3,18,0,*?*?*?*?*?*?*?*?*?*?*?*?*?*?*?*?*?*?*?*?*?*?,3.8,2.9,94,102578,0,-0,297,0.0,-0.0,0.0,0,0,0,0,220,2.1,10,5,9999,99999,9,999999999,0.1,999,999,99
3009,1,3,19,0,*?*?*?*?*?*?*?*?*?*?*?*?*?*?*?*?*?*?*?*?*?*?,3.0,2.7,98,102578,0,-0,294,0.0,-0.0,0.0,0,0,0,0,222,5.2,10,5,9999,99999,9,999999999,0.0,999,999,99
3009,1,3,20,0,*?*?*?*?*?*?*?*?*?*?*?*?*?*?*?*?*?*?*?*?*?*?,3.3,0.2,81,102578,0,-0,295,0.0,-0.0,0.0,0,0,0,0,223,5.2,10,5,9999,99999,9,999999999,0.1,999,999,99
3009,1,3,21,0,*?*?*?*?*?*?*?*?*?*?*?*?*?*?*?*?*?*?*?*?*?*?,2.7,0.8,89,102578,0,-0,293,0.0,-0.0,0.0,0,0,0,0,225,4.1,10,5,9999,99999,9,999999999,0.0,999,999,99
3009,1,3,22,0,*?*?*?*?*?*?*?*?*?*?*?*?*?*?*?*?*?*?*?*?*?*?,2.1,-0.0,87,102578,0,-0,290,0.0,-0.0,0.0,0,0,0,0,227,4.1,10,5,9999,99999,9,999999999,0.0,999,999,99
3009,1,3,23,0,*?*?*?*?*?*?*?*?*?*?*?*?*?*?*?*?*?*?*?*?*?*?,2.2,1.9,98,102578,0,-0,290,0.0,-0.0,0.0,0,0,0,0,228,4.1,10,5,9999,99999,9,999999999,0.0,999,999,99
3009,1,3,24,0,*?*?*?*?*?*?*?*?*?*?*?*?*?*?*?*?*?*?*?*?*?*?,1.7,0.2,90,102578,0,-0,288,0.0,-0.0,0.0,0,0,0,0,230,10.3,10,5,9999,99999,9,999999999,0.0,999,999,99
3009,1,4,1,0,*?*?*?*?*?*?*?*?*?*?*?*?*?*?*?*?*?*?*?*?*?*?,2.0,1.9,100,103195,0,-0,289,0.0,-0.0,0.0,0,0,0,0,228,10.3,10,5,9999,99999,9,999999999,0.0,999,999,99
3009,1,4,2,0,*?*?*?*?*?*?*?*?*?*?*?*?*?*?*?*?*?*?*?*?*?*?,1.1,1.0,100,103195,0,-0,286,0.0,-0.0,0.0,0,0,0,0,227,4.6,10,5,9999,99999,9,999999999,0.0,999,999,99
3009,1,4,3,0,*?*?*?*?*?*?*?*?*?*?*?*?*?*?*?*?*?*?*?*?*?*?,1.5,1.5,100,103195,0,-0,287,0.0,-0.0,0.0,0,0,0,0,225,5.2,10,5,9999,99999,9,999999999,0.0,999,999,99
3009,1,4,4,0,*?*?*?*?*?*?*?*?*?*?*?*?*?*?*?*?*?*?*?*?*?*?,2.1,2.1,100,103195,0,-0,290,0.0,-0.0,0.0,0,0,0,0,223,6.2,10,5,9999,99999,9,999999999,0.0,999,999,99
3009,1,4,5,0,*?*?*?*?*?*?*?*?*?*?*?*?*?*?*?*?*?*?*?*?*?*?,3.1,3.0,100,103195,0,-0,294,0.0,-0.0,0.0,0,0,0,0,222,6.2,10,5,9999,99999,9,999999999,0.0,999,999,99
3009,1,4,6,0,*?*?*?*?*?*?*?*?*?*?*?*?*?*?*?*?*?*?*?*?*?*?,1.3,1.3,100,103195,0,-0,287,0.0,-0.0,0.0,0,0,0,0,220,7.2,10,5,9999,99999,9,999999999,0.0,999,999,99
3009,1,4,7,0,*?*?*?*?*?*?*?*?*?*?*?*?*?*?*?*?*?*?*?*?*?*?,-0.5,-0.4,100,103195,0,-0,279,0.0,-0.0,0.0,0,0,0,0,223,9.8,10,5,9999,99999,9,999999999,0.0,999,999,99
3009,1,4,8,0,*?*?*?*?*?*?*?*?*?*?*?*?*?*?*?*?*?*?*?*?*?*?,0.7,0.6,100,103195,0,-0,284,0.0,-0.0,0.0,0,0,0,0,227,9.3,10,5,9999,99999,9,999999999,0.0,999,999,99
3009,1,4,9,0,*?*?*?*?*?*?*?*?*?*?*?*?*?*?*?*?*?*?*?*?*?*?,1.7,1.7,100,103195,82,1412,288,1.8,0.0,1.8,235,-0,235,72,230,6.7,10,5,9999,99999,9,999999999,0.0,999,999,99
3009,1,4,10,0,*?*?*?*?*?*?*?*?*?*?*?*?*?*?*?*?*?*?*?*?*?*?,4.1,4.1,100,103195,193,1409,298,23.4,0.0,23.4,2765,-0,2768,910,233,6.2,10,5,9999,99999,9,999999999,0.0,999,999,99
3009,1,4,11,0,*?*?*?*?*?*?*?*?*?*?*?*?*?*?*?*?*?*?*?*?*?*?,5.6,5.0,100,103195,261,1413,304,36.6,0.0,36.6,4281,0,4288,1431,237,6.7,10,5,9999,99999,9,999999999,0.0,999,999,99
3009,1,4,12,0,*?*?*?*?*?*?*?*?*?*?*?*?*?*?*?*?*?*?*?*?*?*?,8.1,5.1,100,103195,280,1412,315,40.3,0.0,40.3,4710,0,4719,1582,240,4.1,10,5,9999,99999,9,999999999,0.0,999,999,99
3009,1,4,13,0,*?*?*?*?*?*?*?*?*?*?*?*?*?*?*?*?*?*?*?*?*?*?,8.2,5.0,100,103195,249,1411,316,34.3,0.0,34.3,4018,0,4025,1339,232,4.6,10,5,9999,99999,9,999999999,0.0,999,999,99
3009,1,4,14,0,*?*?*?*?*?*?*?*?*?*?*?*?*?*?*?*?*?*?*?*?*?*?,8.1,4.6,98,103195,171,1413,316,19.1,0.0,19.1,2262,-0,2264,742,223,4.1,10,5,9999,99999,9,999999999,0.0,999,999,99
3009,1,4,15,0,*?*?*?*?*?*?*?*?*?*?*?*?*?*?*?*?*?*?*?*?*?*?,8.1,5.6,100,103195,50,1407,315,0.0,0.0,0.0,0,0,0,0,215,7.2,10,5,9999,99999,9,999999999,0.0,999,999,99
3009,1,4,16,0,*?*?*?*?*?*?*?*?*?*?*?*?*?*?*?*?*?*?*?*?*?*?,8.1,5.1,100,103195,0,-0,315,0.0,-0.0,0.0,0,0,0,0,207,7.2,10,5,9999,99999,9,999999999,0.0,999,999,99
3009,1,4,17,0,*?*?*?*?*?*?*?*?*?*?*?*?*?*?*?*?*?*?*?*?*?*?,5.6,4.1,100,103195,0,-0,305,0.0,-0.0,0.0,0,0,0,0,198,2.1,10,5,9999,99999,9,999999999,0.0,999,999,99
3009,1,4,18,0,*?*?*?*?*?*?*?*?*?*?*?*?*?*?*?*?*?*?*?*?*?*?,5.1,3.8,100,103195,0,-0,302,0.0,-0.0,0.0,0,0,0,0,190,2.1,10,5,9999,99999,9,999999999,0.0,999,999,99
3009,1,4,19,0,*?*?*?*?*?*?*?*?*?*?*?*?*?*?*?*?*?*?*?*?*?*?,5.2,3.8,100,103195,0,-0,303,0.0,-0.0,0.0,0,0,0,0,180,5.2,10,5,9999,99999,9,999999999,0.0,999,999,99
3009,1,4,20,0,*?*?*?*?*?*?*?*?*?*?*?*?*?*?*?*?*?*?*?*?*?*?,4.5,3.0,100,103195,0,-0,300,0.0,-0.0,0.0,0,0,0,0,170,5.2,10,5,9999,99999,9,999999999,0.0,999,999,99
3009,1,4,21,0,*?*?*?*?*?*?*?*?*?*?*?*?*?*?*?*?*?*?*?*?*?*?,2.2,2.1,100,103195,0,-0,290,0.0,-0.0,0.0,0,0,0,0,160,4.1,10,5,9999,99999,9,999999999,0.0,999,999,99
3009,1,4,22,0,*?*?*?*?*?*?*?*?*?*?*?*?*?*?*?*?*?*?*?*?*?*?,2.3,2.3,100,103195,0,-0,291,0.0,-0.0,0.0,0,0,0,0,150,4.1,10,5,9999,99999,9,999999999,0.0,999,999,99
3009,1,4,23,0,*?*?*?*?*?*?*?*?*?*?*?*?*?*?*?*?*?*?*?*?*?*?,1.7,1.5,100,103195,0,-0,288,0.0,-0.0,0.0,0,0,0,0,140,4.1,10,5,9999,99999,9,999999999,0.0,999,999,99
3009,1,4,24,0,*?*?*?*?*?*?*?*?*?*?*?*?*?*?*?*?*?*?*?*?*?*?,2.3,2.3,100,103195,0,-0,291,0.0,-0.0,0.0,0,0,0,0,230,10.3,10,5,9999,99999,9,999999999,0.0,999,999,99
3009,1,5,1,0,*?*?*?*?*?*?*?*?*?*?*?*?*?*?*?*?*?*?*?*?*?*?,1.1,1.0,100,102837,0,-0,286,0.0,-0.0,0.0,0,0,0,0,138,10.3,10,5,9999,99999,9,999999999,0.0,999,999,99
3009,1,5,2,0,*?*?*?*?*?*?*?*?*?*?*?*?*?*?*?*?*?*?*?*?*?*?,0.9,0.8,100,102837,0,-0,285,0.0,-0.0,0.0,0,0,0,0,147,4.6,10,5,9999,99999,9,999999999,0.0,999,999,99
3009,1,5,3,0,*?*?*?*?*?*?*?*?*?*?*?*?*?*?*?*?*?*?*?*?*?*?,0.3,0.4,100,102837,0,-0,283,0.0,-0.0,0.0,0,0,0,0,155,5.2,10,5,9999,99999,9,999999999,0.0,999,999,99
3009,1,5,4,0,*?*?*?*?*?*?*?*?*?*?*?*?*?*?*?*?*?*?*?*?*?*?,-0.3,-0.2,100,102837,0,-0,280,0.0,-0.0,0.0,0,0,0,0,163,6.2,10,5,9999,99999,9,999999999,0.0,999,999,99
3009,1,5,5,0,*?*?*?*?*?*?*?*?*?*?*?*?*?*?*?*?*?*?*?*?*?*?,-0.2,-0.2,100,102837,0,-0,281,0.0,-0.0,0.0,0,0,0,0,172,6.2,10,5,9999,99999,9,999999999,0.0,999,999,99
3009,1,5,6,0,*?*?*?*?*?*?*?*?*?*?*?*?*?*?*?*?*?*?*?*?*?*?,-1.1,-1.1,100,102837,0,-0,277,0.0,-0.0,0.0,0,0,0,0,180,7.2,10,5,9999,99999,9,999999999,0.0,999,999,99
3009,1,5,7,0,*?*?*?*?*?*?*?*?*?*?*?*?*?*?*?*?*?*?*?*?*?*?,-2.1,-2.2,100,102837,0,-0,273,0.0,-0.0,0.0,0,0,0,0,180,9.8,10,5,9999,99999,9,999999999,0.0,999,999,99
3009,1,5,8,0,*?*?*?*?*?*?*?*?*?*?*?*?*?*?*?*?*?*?*?*?*?*?,-1.0,-1.1,100,102837,0,-0,277,0.0,-0.0,0.0,0,0,0,0,180,9.3,10,5,9999,99999,9,999999999,0.0,999,999,99
3009,1,5,9,0,*?*?*?*?*?*?*?*?*?*?*?*?*?*?*?*?*?*?*?*?*?*?,-0.0,-0.0,100,102837,84,1420,272,4.7,20.1,3.5,586,766,633,57,180,6.7,8,4,9999,99999,9,999999999,0.0,999,999,99
3009,1,5,10,0,*?*?*?*?*?*?*?*?*?*?*?*?*?*?*?*?*?*?*?*?*?*?,1.9,1.3,100,102837,195,1410,280,54.8,99.9,41.0,5879,6026,5036,734,180,6.2,8,4,9999,99999,9,999999999,0.0,999,999,99
3009,1,5,11,0,*?*?*?*?*?*?*?*?*?*?*?*?*?*?*?*?*?*?*?*?*?*?,4.1,1.3,100,102837,263,1411,289,85.3,115.3,63.8,9344,8742,7437,1365,180,6.7,8,4,9999,99999,9,999999999,0.0,999,999,99
3009,1,5,12,0,*?*?*?*?*?*?*?*?*?*?*?*?*?*?*?*?*?*?*?*?*?*?,6.8,2.3,98,102837,283,1414,305,70.9,47.1,61.5,7829,3700,7223,1322,180,4.1,9,5,9999,99999,9,999999999,0.0,999,999,99
3009,1,5,13,0,*?*?*?*?*?*?*?*?*?*?*?*?*?*?*?*?*?*?*?*?*?*?,6.8,3.2,100,102837,252,1410,305,60.7,45.1,52.6,6710,3371,6205,1122,183,4.6,9,5,9999,99999,9,999999999,0.0,999,999,99
3009,1,5,14,0,*?*?*?*?*?*?*?*?*?*?*?*?*?*?*?*?*?*?*?*?*?*?,6.9,4.8,100,102837,174,1410,306,34.3,36.9,29.7,3837,2292,3579,623,187,4.1,9,5,9999,99999,9,999999999,0.7,999,999,99
3009,1,5,15,0,*?*?*?*?*?*?*?*?*?*?*?*?*?*?*?*?*?*?*?*?*?*?,6.8,4.1,100,102837,54,1418,310,0.0,0.0,0.0,0,0,0,0,190,7.2,10,5,9999,99999,9,999999999,0.2,999,999,99
3009,1,5,16,0,*?*?*?*?*?*?*?*?*?*?*?*?*?*?*?*?*?*?*?*?*?*?,6.7,3.9,100,102837,0,-0,309,0.0,-0.0,0.0,0,0,0,0,193,7.2,10,5,9999,99999,9,999999999,2.1,999,999,99
3009,1,5,17,0,*?*?*?*?*?*?*?*?*?*?*?*?*?*?*?*?*?*?*?*?*?*?,4.9,1.3,100,102837,0,-0,302,0.0,-0.0,0.0,0,0,0,0,197,2.1,10,5,9999,99999,9,999999999,1.6,999,999,99
3009,1,5,18,0,*?*?*?*?*?*?*?*?*?*?*?*?*?*?*?*?*?*?*?*?*?*?,3.4,0.6,100,102837,0,-0,296,0.0,-0.0,0.0,0,0,0,0,200,2.1,10,5,9999,99999,9,999999999,3.4,999,999,99
3009,1,5,19,0,*?*?*?*?*?*?*?*?*?*?*?*?*?*?*?*?*?*?*?*?*?*?,2.8,-1.1,100,102837,0,-0,293,0.0,-0.0,0.0,0,0,0,0,182,5.2,10,5,9999,99999,9,999999999,2.9,999,999,99
3009,1,5,20,0,*?*?*?*?*?*?*?*?*?*?*?*?*?*?*?*?*?*?*?*?*?*?,3.4,2.1,100,102837,0,-0,295,0.0,-0.0,0.0,0,0,0,0,163,5.2,10,5,9999,99999,9,999999999,0.1,999,999,99
3009,1,5,21,0,*?*?*?*?*?*?*?*?*?*?*?*?*?*?*?*?*?*?*?*?*?*?,1.2,1.3,100,102837,0,-0,286,0.0,-0.0,0.0,0,0,0,0,145,4.1,10,5,9999,99999,9,999999999,0.0,999,999,99
3009,1,5,22,0,*?*?*?*?*?*?*?*?*?*?*?*?*?*?*?*?*?*?*?*?*?*?,1.9,1.9,100,102837,0,-0,289,0.0,-0.0,0.0,0,0,0,0,127,4.1,10,5,9999,99999,9,999999999,0.6,999,999,99
3009,1,5,23,0,*?*?*?*?*?*?*?*?*?*?*?*?*?*?*?*?*?*?*?*?*?*?,1.4,0.6,100,102837,0,-0,287,0.0,-0.0,0.0,0,0,0,0,108,4.1,10,5,9999,99999,9,999999999,1.7,999,999,99
3009,1,5,24,0,*?*?*?*?*?*?*?*?*?*?*?*?*?*?*?*?*?*?*?*?*?*?,1.1,1.0,100,102837,0,-0,286,0.0,-0.0,0.0,0,0,0,0,130,10.3,10,5,9999,99999,9,999999999,0.0,999,999,99
3009,1,6,1,0,*?*?*?*?*?*?*?*?*?*?*?*?*?*?*?*?*?*?*?*?*?*?,2.4,2.3,100,102615,0,-0,291,0.0,-0.0,0.0,0,0,0,0,92,10.3,10,5,9999,99999,9,999999999,0.4,999,999,99
3009,1,6,2,0,*?*?*?*?*?*?*?*?*?*?*?*?*?*?*?*?*?*?*?*?*?*?,3.6,3.0,100,102615,0,-0,296,0.0,-0.0,0.0,0,0,0,0,93,4.6,10,5,9999,99999,9,999999999,0.8,999,999,99
3009,1,6,3,0,*?*?*?*?*?*?*?*?*?*?*?*?*?*?*?*?*?*?*?*?*?*?,3.9,2.9,100,102615,0,-0,297,0.0,-0.0,0.0,0,0,0,0,95,5.2,10,5,9999,99999,9,999999999,0.1,999,999,99
3009,1,6,4,0,*?*?*?*?*?*?*?*?*?*?*?*?*?*?*?*?*?*?*?*?*?*?,3.7,0.8,93,102615,0,-0,297,0.0,-0.0,0.0,0,0,0,0,97,6.2,10,5,9999,99999,9,999999999,0.0,999,999,99
3009,1,6,5,0,*?*?*?*?*?*?*?*?*?*?*?*?*?*?*?*?*?*?*?*?*?*?,4.2,1.5,94,102615,0,-0,299,0.0,-0.0,0.0,0,0,0,0,98,6.2,10,5,9999,99999,9,999999999,0.0,999,999,99
3009,1,6,6,0,*?*?*?*?*?*?*?*?*?*?*?*?*?*?*?*?*?*?*?*?*?*?,3.4,0.8,95,102615,0,-0,296,0.0,-0.0,0.0,0,0,0,0,100,7.2,10,5,9999,99999,9,999999999,0.0,999,999,99
3009,1,6,7,0,*?*?*?*?*?*?*?*?*?*?*?*?*?*?*?*?*?*?*?*?*?*?,3.6,0.6,93,102615,0,-0,296,0.0,-0.0,0.0,0,0,0,0,110,9.8,10,5,9999,99999,9,999999999,0.0,999,999,99
3009,1,6,8,0,*?*?*?*?*?*?*?*?*?*?*?*?*?*?*?*?*?*?*?*?*?*?,2.5,-4.2,68,102615,0,-0,293,0.0,-0.0,0.0,0,0,0,0,120,9.3,10,5,9999,99999,9,999999999,0.0,999,999,99
3009,1,6,9,0,*?*?*?*?*?*?*?*?*?*?*?*?*?*?*?*?*?*?*?*?*?*?,3.9,-2.9,68,102615,85,1408,298,2.4,0.0,2.4,315,-0,314,98,130,6.7,10,5,9999,99999,9,999999999,0.7,999,999,99
3009,1,6,10,0,*?*?*?*?*?*?*?*?*?*?*?*?*?*?*?*?*?*?*?*?*?*?,5.3,2.9,95,102615,198,1416,303,24.2,0.0,24.2,2857,-0,2861,942,140,6.2,10,5,9999,99999,9,999999999,0.0,999,999,99
3009,1,6,11,0,*?*?*?*?*?*?*?*?*?*?*?*?*?*?*?*?*?*?*?*?*?*?,6.4,4.6,100,102615,266,1413,308,37.5,0.0,37.5,4391,0,4398,1469,150,6.7,10,5,9999,99999,9,999999999,0.1,999,999,99
3009,1,6,12,0,*?*?*?*?*?*?*?*?*?*?*?*?*?*?*?*?*?*?*?*?*?*?,9.0,6.7,98,102615,286,1414,319,41.4,0.0,41.4,4838,0,4848,1628,160,4.1,10,5,9999,99999,9,999999999,0.0,999,999,99
3009,1,6,13,0,*?*?*?*?*?*?*?*?*?*?*?*?*?*?*?*?*?*?*?*?*?*?,9.5,8.0,100,102615,256,1414,321,35.6,0.0,35.6,4162,0,4169,1389,165,4.6,10,5,9999,99999,9,999999999,0.0,999,999,99
3009,1,6,14,0,*?*?*?*?*?*?*?*?*?*?*?*?*?*?*?*?*?*?*?*?*?*?,9.7,8.3,100,102615,178,1414,322,20.4,0.0,20.4,2417,-0,2419,794,170,4.1,10,5,9999,99999,9,999999999,0.0,999,999,99
3009,1,6,15,0,*?*?*?*?*?*?*?*?*?*?*?*?*?*?*?*?*?*?*?*?*?*?,9.4,8.9,100,102615,58,1424,321,0.0,0.0,0.0,0,0,0,0,175,7.2,10,5,9999,99999,9,999999999,0.0,999,999,99
3009,1,6,16,0,*?*?*?*?*?*?*?*?*?*?*?*?*?*?*?*?*?*?*?*?*?*?,8.6,8.7,100,102615,0,-0,317,0.0,-0.0,0.0,0,0,0,0,180,7.2,10,5,9999,99999,9,999999999,0.0,999,999,99
3009,1,6,17,0,*?*?*?*?*?*?*?*?*?*?*?*?*?*?*?*?*?*?*?*?*?*?,6.8,6.9,100,102615,0,-0,309,0.0,-0.0,0.0,0,0,0,0,185,2.1,10,5,9999,99999,9,999999999,0.0,999,999,99
3009,1,6,18,0,*?*?*?*?*?*?*?*?*?*?*?*?*?*?*?*?*?*?*?*?*?*?,6.8,6.7,100,102615,0,-0,309,0.0,-0.0,0.0,0,0,0,0,190,2.1,10,5,9999,99999,9,999999999,1.3,999,999,99
3009,1,6,19,0,*?*?*?*?*?*?*?*?*?*?*?*?*?*?*?*?*?*?*?*?*?*?,5.8,5.8,100,102615,0,-0,305,0.0,-0.0,0.0,0,0,0,0,187,5.2,10,5,9999,99999,9,999999999,0.5,999,999,99
3009,1,6,20,0,*?*?*?*?*?*?*?*?*?*?*?*?*?*?*?*?*?*?*?*?*?*?,5.2,5.1,100,102615,0,-0,303,0.0,-0.0,0.0,0,0,0,0,183,5.2,10,5,9999,99999,9,999999999,0.0,999,999,99
3009,1,6,21,0,*?*?*?*?*?*?*?*?*?*?*?*?*?*?*?*?*?*?*?*?*?*?,4.8,4.8,100,102615,0,-0,301,0.0,-0.0,0.0,0,0,0,0,180,4.1,10,5,9999,99999,9,999999999,0.0,999,999,99
3009,1,6,22,0,*?*?*?*?*?*?*?*?*?*?*?*?*?*?*?*?*?*?*?*?*?*?,4.5,4.5,100,102615,0,-0,300,0.0,-0.0,0.0,0,0,0,0,177,4.1,10,5,9999,99999,9,999999999,0.0,999,999,99
3009,1,6,23,0,*?*?*?*?*?*?*?*?*?*?*?*?*?*?*?*?*?*?*?*?*?*?,4.1,4.1,100,102615,0,-0,298,0.0,-0.0,0.0,0,0,0,0,173,4.1,10,5,9999,99999,9,999999999,1.0,999,999,99
3009,1,6,24,0,*?*?*?*?*?*?*?*?*?*?*?*?*?*?*?*?*?*?*?*?*?*?,1.0,1.0,100,102615,0,-0,285,0.0,-0.0,0.0,0,0,0,0,90,10.3,10,5,9999,99999,9,999999999,2.4,999,999,99
3009,1,7,1,0,*?*?*?*?*?*?*?*?*?*?*?*?*?*?*?*?*?*?*?*?*?*?,4.3,3.2,93,101832,0,-0,299,0.0,-0.0,0.0,0,0,0,0,173,10.3,10,5,9999,99999,9,999999999,0.0,999,999,99
3009,1,7,2,0,*?*?*?*?*?*?*?*?*?*?*?*?*?*?*?*?*?*?*?*?*?*?,4.1,2.9,91,101832,0,-0,298,0.0,-0.0,0.0,0,0,0,0,177,4.6,10,5,9999,99999,9,999999999,0.0,999,999,99
3009,1,7,3,0,*?*?*?*?*?*?*?*?*?*?*?*?*?*?*?*?*?*?*?*?*?*?,4.0,0.6,79,101832,0,-0,298,0.0,-0.0,0.0,0,0,0,0,180,5.2,10,5,9999,99999,9,999999999,0.0,999,999,99
3009,1,7,4,0,*?*?*?*?*?*?*?*?*?*?*?*?*?*?*?*?*?*?*?*?*?*?,3.8,0.4,78,101832,0,-0,297,0.0,-0.0,0.0,0,0,0,0,183,6.2,10,5,9999,99999,9,999999999,0.0,999,999,99
3009,1,7,5,0,*?*?*?*?*?*?*?*?*?*?*?*?*?*?*?*?*?*?*?*?*?*?,3.3,-0.6,75,101832,0,-0,295,0.0,-0.0,0.0,0,0,0,0,187,6.2,10,5,9999,99999,9,999999999,0.0,999,999,99
3009,1,7,6,0,*?*?*?*?*?*?*?*?*?*?*?*?*?*?*?*?*?*?*?*?*?*?,4.1,-0.0,75,101832,0,-0,299,0.0,-0.0,0.0,0,0,0,0,190,7.2,10,5,9999,99999,9,999999999,0.0,999,999,99
3009,1,7,7,0,*?*?*?*?*?*?*?*?*?*?*?*?*?*?*?*?*?*?*?*?*?*?,4.6,2.9,88,101832,0,-0,300,0.0,-0.0,0.0,0,0,0,0,183,9.8,10,5,9999,99999,9,999999999,0.0,999,999,99
3009,1,7,8,0,*?*?*?*?*?*?*?*?*?*?*?*?*?*?*?*?*?*?*?*?*?*?,4.4,3.6,94,101832,0,-0,299,0.0,-0.0,0.0,0,0,0,0,177,9.3,10,5,9999,99999,9,999999999,0.0,999,999,99
3009,1,7,9,0,*?*?*?*?*?*?*?*?*?*?*?*?*?*?*?*?*?*?*?*?*?*?,4.2,3.6,96,101832,87,1409,299,2.8,0.0,2.8,361,-0,360,113,170,6.7,10,5,9999,99999,9,999999999,0.0,999,999,99
3009,1,7,10,0,*?*?*?*?*?*?*?*?*?*?*?*?*?*?*?*?*?*?*?*?*?*?,4.1,3.0,93,101832,200,1414,298,24.7,0.0,24.7,2909,-0,2912,959,163,6.2,10,5,9999,99999,9,999999999,0.0,999,999,99
3009,1,7,11,0,*?*?*?*?*?*?*?*?*?*?*?*?*?*?*?*?*?*?*?*?*?*?,5.7,5.8,100,101832,269,1415,305,38.1,0.0,38.1,4453,0,4460,1491,157,6.7,10,5,9999,99999,9,999999999,0.0,999,999,99
3009,1,7,12,0,*?*?*?*?*?*?*?*?*?*?*?*?*?*?*?*?*?*?*?*?*?*?,6.2,5.0,92,101832,289,1413,307,42.0,0.0,42.0,4908,0,4918,1652,150,4.1,10,5,9999,99999,9,999999999,0.0,999,999,99
3009,1,7,13,0,*?*?*?*?*?*?*?*?*?*?*?*?*?*?*?*?*?*?*?*?*?*?,6.4,4.5,87,101832,259,1412,308,36.2,0.0,36.2,4239,0,4246,1416,157,4.6,10,5,9999,99999,9,999999999,0.0,999,999,99
3009,1,7,14,0,*?*?*?*?*?*?*?*?*?*?*?*?*?*?*?*?*?*?*?*?*?*?,6.2,3.0,81,101832,182,1416,307,21.1,0.0,21.1,2500,-0,2503,821,163,4.1,10,5,9999,99999,9,999999999,0.0,999,999,99
3009,1,7,15,0,*?*?*?*?*?*?*?*?*?*?*?*?*?*?*?*?*?*?*?*?*?*?,6.3,3.6,83,101832,61,1403,308,0.0,0.0,0.0,0,0,0,0,170,7.2,10,5,9999,99999,9,999999999,0.0,999,999,99
3009,1,7,16,0,*?*?*?*?*?*?*?*?*?*?*?*?*?*?*?*?*?*?*?*?*?*?,6.2,3.9,86,101832,0,-0,307,0.0,-0.0,0.0,0,0,0,0,177,7.2,10,5,9999,99999,9,999999999,0.0,999,999,99
3009,1,7,17,0,*?*?*?*?*?*?*?*?*?*?*?*?*?*?*?*?*?*?*?*?*?*?,4.8,3.4,91,101832,0,-0,301,0.0,-0.0,0.0,0,0,0,0,183,2.1,10,5,9999,99999,9,999999999,0.0,999,999,99
3009,1,7,18,0,*?*?*?*?*?*?*?*?*?*?*?*?*?*?*?*?*?*?*?*?*?*?,5.2,4.3,94,101832,0,-0,303,0.0,-0.0,0.0,0,0,0,0,190,2.1,10,5,9999,99999,9,999999999,0.0,999,999,99
3009,1,7,19,0,*?*?*?*?*?*?*?*?*?*?*?*?*?*?*?*?*?*?*?*?*?*?,4.1,3.6,96,101832,0,-0,298,0.0,-0.0,0.0,0,0,0,0,185,5.2,10,5,9999,99999,9,999999999,0.1,999,999,99
3009,1,7,20,0,*?*?*?*?*?*?*?*?*?*?*?*?*?*?*?*?*?*?*?*?*?*?,4.8,4.6,99,101832,0,-0,301,0.0,-0.0,0.0,0,0,0,0,180,5.2,10,5,9999,99999,9,999999999,0.0,999,999,99
3009,1,7,21,0,*?*?*?*?*?*?*?*?*?*?*?*?*?*?*?*?*?*?*?*?*?*?,4.7,3.8,93,101832,0,-0,301,0.0,-0.0,0.0,0,0,0,0,175,4.1,10,5,9999,99999,9,999999999,0.0,999,999,99
3009,1,7,22,0,*?*?*?*?*?*?*?*?*?*?*?*?*?*?*?*?*?*?*?*?*?*?,4.4,2.5,87,101832,0,-0,300,0.0,-0.0,0.0,0,0,0,0,170,4.1,10,5,9999,99999,9,999999999,0.0,999,999,99
3009,1,7,23,0,*?*?*?*?*?*?*?*?*?*?*?*?*?*?*?*?*?*?*?*?*?*?,4.2,1.5,82,101832,0,-0,299,0.0,-0.0,0.0,0,0,0,0,165,4.1,10,5,9999,99999,9,999999999,0.8,999,999,99
3009,1,7,24,0,*?*?*?*?*?*?*?*?*?*?*?*?*?*?*?*?*?*?*?*?*?*?,3.8,3.8,99,101832,0,-0,297,0.0,-0.0,0.0,0,0,0,0,170,10.3,10,5,9999,99999,9,999999999,0.0,999,999,99
3009,1,8,1,0,*?*?*?*?*?*?*?*?*?*?*?*?*?*?*?*?*?*?*?*?*?*?,2.0,0.8,100,101808,0,-0,290,0.0,-0.0,0.0,0,0,0,0,163,10.3,10,5,9999,99999,9,999999999,0.0,999,999,99
3009,1,8,2,0,*?*?*?*?*?*?*?*?*?*?*?*?*?*?*?*?*?*?*?*?*?*?,0.4,0.2,100,101808,0,-0,283,0.0,-0.0,0.0,0,0,0,0,167,4.6,10,5,9999,99999,9,999999999,0.0,999,999,99
3009,1,8,3,0,*?*?*?*?*?*?*?*?*?*?*?*?*?*?*?*?*?*?*?*?*?*?,-0.1,-0.2,100,101808,0,-0,281,0.0,-0.0,0.0,0,0,0,0,170,5.2,10,5,9999,99999,9,999999999,0.0,999,999,99
3009,1,8,4,0,*?*?*?*?*?*?*?*?*?*?*?*?*?*?*?*?*?*?*?*?*?*?,-0.4,-0.4,100,101808,0,-0,280,0.0,-0.0,0.0,0,0,0,0,173,6.2,10,5,9999,99999,9,999999999,0.0,999,999,99
3009,1,8,5,0,*?*?*?*?*?*?*?*?*?*?*?*?*?*?*?*?*?*?*?*?*?*?,-0.6,-0.6,100,101808,0,-0,279,0.0,-0.0,0.0,0,0,0,0,177,6.2,10,5,9999,99999,9,999999999,0.0,999,999,99
3009,1,8,6,0,*?*?*?*?*?*?*?*?*?*?*?*?*?*?*?*?*?*?*?*?*?*?,0.4,0.4,100,101808,0,-0,283,0.0,-0.0,0.0,0,0,0,0,180,7.2,10,5,9999,99999,9,999999999,0.0,999,999,99
3009,1,8,7,0,*?*?*?*?*?*?*?*?*?*?*?*?*?*?*?*?*?*?*?*?*?*?,1.3,1.3,100,101808,0,-0,287,0.0,-0.0,0.0,0,0,0,0,193,9.8,10,5,9999,99999,9,999999999,0.0,999,999,99
3009,1,8,8,0,*?*?*?*?*?*?*?*?*?*?*?*?*?*?*?*?*?*?*?*?*?*?,0.8,0.8,100,101808,0,-0,285,0.0,-0.0,0.0,0,0,0,0,207,9.3,10,5,9999,99999,9,999999999,0.0,999,999,99
3009,1,8,9,0,*?*?*?*?*?*?*?*?*?*?*?*?*?*?*?*?*?*?*?*?*?*?,-0.1,-0.2,100,101808,89,1408,281,3.2,0.0,3.2,410,-0,410,129,220,6.7,10,5,9999,99999,9,999999999,0.0,999,999,99
3009,1,8,10,0,*?*?*?*?*?*?*?*?*?*?*?*?*?*?*?*?*?*?*?*?*?*?,0.2,0.2,100,101808,202,1410,282,25.2,0.0,25.2,2964,-0,2967,977,233,6.2,10,5,9999,99999,9,999999999,0.0,999,999,99
3009,1,8,11,0,*?*?*?*?*?*?*?*?*?*?*?*?*?*?*?*?*?*?*?*?*?*?,1.9,1.0,100,101808,271,1410,289,38.6,0.0,38.6,4516,0,4525,1513,247,6.7,10,5,9999,99999,9,999999999,0.0,999,999,99
3009,1,8,12,0,*?*?*?*?*?*?*?*?*?*?*?*?*?*?*?*?*?*?*?*?*?*?,3.6,3.6,100,101808,292,1412,296,42.6,0.0,42.6,4982,0,4991,1679,260,4.1,10,5,9999,99999,9,999999999,0.0,999,999,99
3009,1,8,13,0,*?*?*?*?*?*?*?*?*?*?*?*?*?*?*?*?*?*?*?*?*?*?,3.9,3.8,100,101808,263,1414,297,36.9,0.0,36.9,4321,0,4328,1445,258,4.6,10,5,9999,99999,9,999999999,0.0,999,999,99
3009,1,8,14,0,*?*?*?*?*?*?*?*?*?*?*?*?*?*?*?*?*?*?*?*?*?*?,3.4,3.4,100,101808,185,1409,295,21.9,0.0,21.9,2586,-0,2588,850,257,4.1,10,5,9999,99999,9,999999999,0.0,999,999,99
3009,1,8,15,0,*?*?*?*?*?*?*?*?*?*?*?*?*?*?*?*?*?*?*?*?*?*?,3.5,3.6,100,101808,65,1403,296,0.0,0.0,0.0,0,0,0,0,255,7.2,10,5,9999,99999,9,999999999,0.0,999,999,99
3009,1,8,16,0,*?*?*?*?*?*?*?*?*?*?*?*?*?*?*?*?*?*?*?*?*?*?,3.8,3.8,100,101808,0,-0,297,0.0,-0.0,0.0,0,0,0,0,253,7.2,10,5,9999,99999,9,999999999,0.0,999,999,99
3009,1,8,17,0,*?*?*?*?*?*?*?*?*?*?*?*?*?*?*?*?*?*?*?*?*?*?,2.7,2.7,100,101808,0,-0,292,0.0,-0.0,0.0,0,0,0,0,252,2.1,10,5,9999,99999,9,999999999,0.0,999,999,99
3009,1,8,18,0,*?*?*?*?*?*?*?*?*?*?*?*?*?*?*?*?*?*?*?*?*?*?,1.4,1.0,100,101808,0,-0,287,0.0,-0.0,0.0,0,0,0,0,250,2.1,10,5,9999,99999,9,999999999,0.0,999,999,99
3009,1,8,19,0,*?*?*?*?*?*?*?*?*?*?*?*?*?*?*?*?*?*?*?*?*?*?,2.6,1.5,100,101808,0,-0,292,0.0,-0.0,0.0,0,0,0,0,250,5.2,10,5,9999,99999,9,999999999,0.0,999,999,99
3009,1,8,20,0,*?*?*?*?*?*?*?*?*?*?*?*?*?*?*?*?*?*?*?*?*?*?,3.0,1.5,100,101808,0,-0,294,0.0,-0.0,0.0,0,0,0,0,250,5.2,10,5,9999,99999,9,999999999,0.0,999,999,99
3009,1,8,21,0,*?*?*?*?*?*?*?*?*?*?*?*?*?*?*?*?*?*?*?*?*?*?,1.5,-1.9,94,101808,0,-0,288,0.0,-0.0,0.0,0,0,0,0,250,4.1,10,5,9999,99999,9,999999999,0.0,999,999,99
3009,1,8,22,0,*?*?*?*?*?*?*?*?*?*?*?*?*?*?*?*?*?*?*?*?*?*?,0.9,-3.1,89,101808,0,-0,286,0.0,-0.0,0.0,0,0,0,0,250,4.1,10,5,9999,99999,9,999999999,0.0,999,999,99
3009,1,8,23,0,*?*?*?*?*?*?*?*?*?*?*?*?*?*?*?*?*?*?*?*?*?*?,1.0,-2.7,92,101808,0,-0,286,0.0,-0.0,0.0,0,0,0,0,250,4.1,10,5,9999,99999,9,999999999,0.0,999,999,99
3009,1,8,24,0,*?*?*?*?*?*?*?*?*?*?*?*?*?*?*?*?*?*?*?*?*?*?,4.1,1.0,100,101808,0,-0,299,0.0,-0.0,0.0,0,0,0,0,160,10.3,10,5,9999,99999,9,999999999,0.4,999,999,99
3009,1,9,1,0,*?*?*?*?*?*?*?*?*?*?*?*?*?*?*?*?*?*?*?*?*?*?,0.9,-3.4,71,102076,0,-0,286,0.0,-0.0,0.0,0,0,0,0,253,10.3,10,5,9999,99999,9,999999999,0.0,999,999,99
3009,1,9,2,0,*?*?*?*?*?*?*?*?*?*?*?*?*?*?*?*?*?*?*?*?*?*?,1.0,-3.9,68,102076,0,-0,286,0.0,-0.0,0.0,0,0,0,0,257,4.6,10,5,9999,99999,9,999999999,0.0,999,999,99
3009,1,9,3,0,*?*?*?*?*?*?*?*?*?*?*?*?*?*?*?*?*?*?*?*?*?*?,1.8,-3.9,63,102076,0,-0,290,0.0,-0.0,0.0,0,0,0,0,260,5.2,10,5,9999,99999,9,999999999,0.0,999,999,99
3009,1,9,4,0,*?*?*?*?*?*?*?*?*?*?*?*?*?*?*?*?*?*?*?*?*?*?,1.1,-2.4,76,102076,0,-0,286,0.0,-0.0,0.0,0,0,0,0,263,6.2,10,5,9999,99999,9,999999999,0.0,999,999,99
3009,1,9,5,0,*?*?*?*?*?*?*?*?*?*?*?*?*?*?*?*?*?*?*?*?*?*?,0.7,-1.9,82,102076,0,-0,285,0.0,-0.0,0.0,0,0,0,0,267,6.2,10,5,9999,99999,9,999999999,0.0,999,999,99
3009,1,9,6,0,*?*?*?*?*?*?*?*?*?*?*?*?*?*?*?*?*?*?*?*?*?*?,1.5,-0.6,85,102076,0,-0,288,0.0,-0.0,0.0,0,0,0,0,270,7.2,10,5,9999,99999,9,999999999,0.0,999,999,99
3009,1,9,7,0,*?*?*?*?*?*?*?*?*?*?*?*?*?*?*?*?*?*?*?*?*?*?,0.9,-0.4,91,102076,0,-0,285,0.0,-0.0,0.0,0,0,0,0,267,9.8,10,5,9999,99999,9,999999999,0.0,999,999,99
3009,1,9,8,0,*?*?*?*?*?*?*?*?*?*?*?*?*?*?*?*?*?*?*?*?*?*?,1.6,0.2,91,102076,0,-0,288,0.0,-0.0,0.0,0,0,0,0,263,9.3,10,5,9999,99999,9,999999999,0.0,999,999,99
3009,1,9,9,0,*?*?*?*?*?*?*?*?*?*?*?*?*?*?*?*?*?*?*?*?*?*?,0.8,-0.2,93,102076,92,1419,285,3.6,0.0,3.6,464,-0,463,147,260,6.7,10,5,9999,99999,9,999999999,0.0,999,999,99
3009,1,9,10,0,*?*?*?*?*?*?*?*?*?*?*?*?*?*?*?*?*?*?*?*?*?*?,1.3,1.3,100,102076,205,1413,282,44.6,40.9,38.7,4965,2768,4610,817,257,6.2,9,5,9999,99999,9,999999999,0.0,999,999,99
3009,1,9,11,0,*?*?*?*?*?*?*?*?*?*?*?*?*?*?*?*?*?*?*?*?*?*?,2.5,1.9,96,102076,275,1415,287,68.1,46.6,59.1,7526,3615,6948,1267,253,6.7,9,5,9999,99999,9,999999999,0.0,999,999,99
3009,1,9,12,0,*?*?*?*?*?*?*?*?*?*?*?*?*?*?*?*?*?*?*?*?*?*?,2.9,0.4,85,102076,296,1415,289,75.2,47.8,65.2,8256,3917,7397,1701,250,4.1,9,5,9999,99999,9,999999999,0.0,999,999,99
3009,1,9,13,0,*?*?*?*?*?*?*?*?*?*?*?*?*?*?*?*?*?*?*?*?*?*?,3.6,-0.8,73,102076,266,1410,291,65.4,46.1,56.7,7228,3529,6677,1214,253,4.6,9,5,9999,99999,9,999999999,0.0,999,999,99
3009,1,9,14,0,*?*?*?*?*?*?*?*?*?*?*?*?*?*?*?*?*?*?*?*?*?*?,3.7,-0.2,75,102076,189,1409,292,39.4,39.0,34.1,4391,2541,4084,718,257,4.1,9,5,9999,99999,9,999999999,0.0,999,999,99
3009,1,9,15,0,*?*?*?*?*?*?*?*?*?*?*?*?*?*?*?*?*?*?*?*?*?*?,3.4,1.0,86,102076,70,1421,296,0.0,0.0,0.0,0,0,0,0,260,7.2,10,5,9999,99999,9,999999999,0.0,999,999,99
3009,1,9,16,0,*?*?*?*?*?*?*?*?*?*?*?*?*?*?*?*?*?*?*?*?*?*?,3.7,-0.0,77,102076,0,-0,297,0.0,-0.0,0.0,0,0,0,0,263,7.2,10,5,9999,99999,9,999999999,0.0,999,999,99
3009,1,9,17,0,*?*?*?*?*?*?*?*?*?*?*?*?*?*?*?*?*?*?*?*?*?*?,3.1,1.5,90,102076,0,-0,294,0.0,-0.0,0.0,0,0,0,0,267,2.1,10,5,9999,99999,9,999999999,0.0,999,999,99
3009,1,9,18,0,*?*?*?*?*?*?*?*?*?*?*?*?*?*?*?*?*?*?*?*?*?*?,3.3,1.9,91,102076,0,-0,295,0.0,-0.0,0.0,0,0,0,0,270,2.1,10,5,9999,99999,9,999999999,0.0,999,999,99
3009,1,9,19,0,*?*?*?*?*?*?*?*?*?*?*?*?*?*?*?*?*?*?*?*?*?*?,1.6,-0.6,85,102076,0,-0,288,0.0,-0.0,0.0,0,0,0,0,247,5.2,10,5,9999,99999,9,999999999,0.0,999,999,99
3009,1,9,20,0,*?*?*?*?*?*?*?*?*?*?*?*?*?*?*?*?*?*?*?*?*?*?,1.7,0.4,91,102076,0,-0,288,0.0,-0.0,0.0,0,0,0,0,223,5.2,10,5,9999,99999,9,999999999,0.0,999,999,99
3009,1,9,21,0,*?*?*?*?*?*?*?*?*?*?*?*?*?*?*?*?*?*?*?*?*?*?,1.5,1.0,98,102076,0,-0,287,0.0,-0.0,0.0,0,0,0,0,200,4.1,10,5,9999,99999,9,999999999,0.0,999,999,99
3009,1,9,22,0,*?*?*?*?*?*?*?*?*?*?*?*?*?*?*?*?*?*?*?*?*?*?,2.7,2.7,100,102076,0,-0,292,0.0,-0.0,0.0,0,0,0,0,177,4.1,10,5,9999,99999,9,999999999,0.0,999,999,99
3009,1,9,23,0,*?*?*?*?*?*?*?*?*?*?*?*?*?*?*?*?*?*?*?*?*?*?,2.6,2.5,100,102076,0,-0,292,0.0,-0.0,0.0,0,0,0,0,153,4.1,10,5,9999,99999,9,999999999,0.0,999,999,99
3009,1,9,24,0,*?*?*?*?*?*?*?*?*?*?*?*?*?*?*?*?*?*?*?*?*?*?,1.0,-3.1,73,102076,0,-0,286,0.0,-0.0,0.0,0,0,0,0,250,10.3,10,5,9999,99999,9,999999999,0.0,999,999,99
3009,1,10,1,0,*?*?*?*?*?*?*?*?*?*?*?*?*?*?*?*?*?*?*?*?*?*?,2.5,0.4,87,101555,0,-0,292,0.0,-0.0,0.0,0,0,0,0,130,10.3,10,5,9999,99999,9,999999999,0.0,999,999,99
3009,1,10,2,0,*?*?*?*?*?*?*?*?*?*?*?*?*?*?*?*?*?*?*?*?*?*?,2.5,-0.6,80,101555,0,-0,292,0.0,-0.0,0.0,0,0,0,0,130,4.6,10,5,9999,99999,9,999999999,0.0,999,999,99
3009,1,10,3,0,*?*?*?*?*?*?*?*?*?*?*?*?*?*?*?*?*?*?*?*?*?*?,2.9,0.2,82,101555,0,-0,294,0.0,-0.0,0.0,0,0,0,0,130,5.2,10,5,9999,99999,9,999999999,0.0,999,999,99
3009,1,10,4,0,*?*?*?*?*?*?*?*?*?*?*?*?*?*?*?*?*?*?*?*?*?*?,3.2,-0.4,77,101555,0,-0,295,0.0,-0.0,0.0,0,0,0,0,130,6.2,10,5,9999,99999,9,999999999,0.0,999,999,99
3009,1,10,5,0,*?*?*?*?*?*?*?*?*?*?*?*?*?*?*?*?*?*?*?*?*?*?,2.9,-0.8,76,101555,0,-0,294,0.0,-0.0,0.0,0,0,0,0,130,6.2,10,5,9999,99999,9,999999999,0.0,999,999,99
3009,1,10,6,0,*?*?*?*?*?*?*?*?*?*?*?*?*?*?*?*?*?*?*?*?*?*?,2.6,-0.6,80,101555,0,-0,292,0.0,-0.0,0.0,0,0,0,0,130,7.2,10,5,9999,99999,9,999999999,0.0,999,999,99
3009,1,10,7,0,*?*?*?*?*?*?*?*?*?*?*?*?*?*?*?*?*?*?*?*?*?*?,2.6,-0.2,83,101555,0,-0,292,0.0,-0.0,0.0,0,0,0,0,127,9.8,10,5,9999,99999,9,999999999,0.0,999,999,99
3009,1,10,8,0,*?*?*?*?*?*?*?*?*?*?*?*?*?*?*?*?*?*?*?*?*?*?,3.9,-0.4,73,101555,0,-0,298,0.0,-0.0,0.0,0,0,0,0,123,9.3,10,5,9999,99999,9,999999999,0.0,999,999,99
3009,1,10,9,0,*?*?*?*?*?*?*?*?*?*?*?*?*?*?*?*?*?*?*?*?*?*?,2.7,-1.9,71,101555,94,1412,293,4.1,0.0,4.1,521,-0,521,166,120,6.7,10,5,9999,99999,9,999999999,0.0,999,999,99
3009,1,10,10,0,*?*?*?*?*?*?*?*?*?*?*?*?*?*?*?*?*?*?*?*?*?*?,3.5,-0.8,73,101555,208,1414,296,26.2,0.0,26.2,3088,0,3092,1020,117,6.2,10,5,9999,99999,9,999999999,0.0,999,999,99
3009,1,10,11,0,*?*?*?*?*?*?*?*?*?*?*?*?*?*?*?*?*?*?*?*?*?*?,3.2,-1.1,73,101555,278,1414,295,39.9,0.0,39.9,4660,0,4669,1564,113,6.7,10,5,9999,99999,9,999999999,0.0,999,999,99
3009,1,10,12,0,*?*?*?*?*?*?*?*?*?*?*?*?*?*?*?*?*?*?*?*?*?*?,4.0,-0.6,72,101555,299,1412,298,44.0,0.0,44.0,5141,0,5151,1736,110,4.1,10,5,9999,99999,9,999999999,0.0,999,999,99
3009,1,10,13,0,*?*?*?*?*?*?*?*?*?*?*?*?*?*?*?*?*?*?*?*?*?*?,3.7,-0.2,76,101555,270,1410,292,66.7,46.4,57.9,7372,3571,6808,1240,105,4.6,9,5,9999,99999,9,999999999,0.0,999,999,99
3009,1,10,14,0,*?*?*?*?*?*?*?*?*?*?*?*?*?*?*?*?*?*?*?*?*?*?,4.0,0.4,78,101555,194,1416,298,23.5,0.0,23.5,2769,-0,2773,912,100,4.1,10,5,9999,99999,9,999999999,0.0,999,999,99
3009,1,10,15,0,*?*?*?*?*?*?*?*?*?*?*?*?*?*?*?*?*?*?*?*?*?*?,3.7,-0.0,77,101555,74,1415,292,0.3,0.8,0.3,42,23,47,4,95,7.2,9,5,9999,99999,9,999999999,0.0,999,999,99
3009,1,10,16,0,*?*?*?*?*?*?*?*?*?*?*?*?*?*?*?*?*?*?*?*?*?*?,3.6,0.2,79,101555,0,-0,297,0.0,-0.0,0.0,0,0,0,0,90,7.2,10,5,9999,99999,9,999999999,0.0,999,999,99
3009,1,10,17,0,*?*?*?*?*?*?*?*?*?*?*?*?*?*?*?*?*?*?*?*?*?*?,3.7,-0.2,75,101555,0,-0,297,0.0,-0.0,0.0,0,0,0,0,85,2.1,10,5,9999,99999,9,999999999,0.0,999,999,99
3009,1,10,18,0,*?*?*?*?*?*?*?*?*?*?*?*?*?*?*?*?*?*?*?*?*?*?,3.3,-0.6,75,101555,0,-0,295,0.0,-0.0,0.0,0,0,0,0,80,2.1,10,5,9999,99999,9,999999999,0.0,999,999,99
3009,1,10,19,0,*?*?*?*?*?*?*?*?*?*?*?*?*?*?*?*?*?*?*?*?*?*?,3.6,-0.2,76,101555,0,-0,297,0.0,-0.0,0.0,0,0,0,0,85,5.2,10,5,9999,99999,9,999999999,0.0,999,999,99
3009,1,10,20,0,*?*?*?*?*?*?*?*?*?*?*?*?*?*?*?*?*?*?*?*?*?*?,2.5,-1.3,75,101555,0,-0,292,0.0,-0.0,0.0,0,0,0,0,90,5.2,10,5,9999,99999,9,999999999,0.0,999,999,99
3009,1,10,21,0,*?*?*?*?*?*?*?*?*?*?*?*?*?*?*?*?*?*?*?*?*?*?,3.1,-1.7,70,101555,0,-0,295,0.0,-0.0,0.0,0,0,0,0,95,4.1,10,5,9999,99999,9,999999999,0.0,999,999,99
3009,1,10,22,0,*?*?*?*?*?*?*?*?*?*?*?*?*?*?*?*?*?*?*?*?*?*?,3.3,0.6,83,101555,0,-0,295,0.0,-0.0,0.0,0,0,0,0,100,4.1,10,5,9999,99999,9,999999999,0.0,999,999,99
3009,1,10,23,0,*?*?*?*?*?*?*?*?*?*?*?*?*?*?*?*?*?*?*?*?*?*?,2.9,0.6,85,101555,0,-0,293,0.0,-0.0,0.0,0,0,0,0,105,4.1,10,5,9999,99999,9,999999999,0.0,999,999,99
3009,1,10,24,0,*?*?*?*?*?*?*?*?*?*?*?*?*?*?*?*?*?*?*?*?*?*?,2.5,1.5,94,101555,0,-0,292,0.0,-0.0,0.0,0,0,0,0,130,10.3,10,5,9999,99999,9,999999999,0.0,999,999,99
3009,1,11,1,0,*?*?*?*?*?*?*?*?*?*?*?*?*?*?*?*?*?*?*?*?*?*?,1.9,1.9,100,101505,0,-0,289,0.0,-0.0,0.0,0,0,0,0,117,10.3,10,5,9999,99999,9,999999999,0.0,999,999,99
3009,1,11,2,0,*?*?*?*?*?*?*?*?*?*?*?*?*?*?*?*?*?*?*?*?*?*?,1.2,1.3,100,101505,0,-0,286,0.0,-0.0,0.0,0,0,0,0,123,4.6,10,5,9999,99999,9,999999999,0.0,999,999,99
3009,1,11,3,0,*?*?*?*?*?*?*?*?*?*?*?*?*?*?*?*?*?*?*?*?*?*?,1.6,1.7,100,101505,0,-0,288,0.0,-0.0,0.0,0,0,0,0,130,5.2,10,5,9999,99999,9,999999999,0.0,999,999,99
3009,1,11,4,0,*?*?*?*?*?*?*?*?*?*?*?*?*?*?*?*?*?*?*?*?*?*?,3.1,3.0,100,101505,0,-0,294,0.0,-0.0,0.0,0,0,0,0,137,6.2,10,5,9999,99999,9,999999999,0.0,999,999,99
3009,1,11,5,0,*?*?*?*?*?*?*?*?*?*?*?*?*?*?*?*?*?*?*?*?*?*?,1.0,1.0,100,101505,0,-0,285,0.0,-0.0,0.0,0,0,0,0,143,6.2,10,5,9999,99999,9,999999999,0.0,999,999,99
3009,1,11,6,0,*?*?*?*?*?*?*?*?*?*?*?*?*?*?*?*?*?*?*?*?*?*?,-1.1,-1.1,100,101505,0,-0,277,0.0,-0.0,0.0,0,0,0,0,150,7.2,10,5,9999,99999,9,999999999,0.0,999,999,99
3009,1,11,7,0,*?*?*?*?*?*?*?*?*?*?*?*?*?*?*?*?*?*?*?*?*?*?,0.4,0.4,100,101505,0,-0,283,0.0,-0.0,0.0,0,0,0,0,145,9.8,10,5,9999,99999,9,999999999,0.0,999,999,99
3009,1,11,8,0,*?*?*?*?*?*?*?*?*?*?*?*?*?*?*?*?*?*?*?*?*?*?,1.9,1.9,100,101505,0,-0,289,0.0,-0.0,0.0,0,0,0,0,140,9.3,10,5,9999,99999,9,999999999,0.0,999,999,99
3009,1,11,9,0,*?*?*?*?*?*?*?*?*?*?*?*?*?*?*?*?*?*?*?*?*?*?,2.3,2.3,100,101505,97,1418,286,8.0,15.5,6.9,946,717,894,143,135,6.7,9,5,9999,99999,9,999999999,0.0,999,999,99
3009,1,11,10,0,*?*?*?*?*?*?*?*?*?*?*?*?*?*?*?*?*?*?*?*?*?*?,3.6,3.6,100,101505,211,1413,292,46.6,41.5,40.4,5181,2849,4809,854,130,6.2,9,5,9999,99999,9,999999999,0.0,999,999,99
3009,1,11,11,0,*?*?*?*?*?*?*?*?*?*?*?*?*?*?*?*?*?*?*?*?*?*?,5.3,3.6,100,101505,281,1411,299,70.4,47.0,61.0,7770,3684,7169,1311,125,6.7,9,5,9999,99999,9,999999999,0.0,999,999,99
3009,1,11,12,0,*?*?*?*?*?*?*?*?*?*?*?*?*?*?*?*?*?*?*?*?*?*?,8.9,5.3,98,101505,303,1413,315,77.7,48.2,67.4,8530,3978,7640,1760,120,4.1,9,5,9999,99999,9,999999999,0.0,999,999,99
3009,1,11,13,0,*?*?*?*?*?*?*?*?*?*?*?*?*?*?*?*?*?*?*?*?*?*?,8.9,6.9,100,101505,274,1410,319,39.2,0.0,39.2,4585,0,4593,1537,118,4.6,10,5,9999,99999,9,999999999,0.0,999,999,99
3009,1,11,14,0,*?*?*?*?*?*?*?*?*?*?*?*?*?*?*?*?*?*?*?*?*?*?,9.0,6.2,100,101505,198,1413,319,24.3,0.0,24.3,2865,-0,2869,944,117,4.1,10,5,9999,99999,9,999999999,0.0,999,999,99
3009,1,11,15,0,*?*?*?*?*?*?*?*?*?*?*?*?*?*?*?*?*?*?*?*?*?*?,8.9,6.2,100,101505,78,1407,319,1.0,0.0,1.0,144,-0,143,43,115,7.2,10,5,9999,99999,9,999999999,0.0,999,999,99
3009,1,11,16,0,*?*?*?*?*?*?*?*?*?*?*?*?*?*?*?*?*?*?*?*?*?*?,7.5,6.1,100,101505,0,-0,313,0.0,-0.0,0.0,0,0,0,0,113,7.2,10,5,9999,99999,9,999999999,0.0,999,999,99
3009,1,11,17,0,*?*?*?*?*?*?*?*?*?*?*?*?*?*?*?*?*?*?*?*?*?*?,6.3,5.8,100,101505,0,-0,307,0.0,-0.0,0.0,0,0,0,0,112,2.1,10,5,9999,99999,9,999999999,0.0,999,999,99
3009,1,11,18,0,*?*?*?*?*?*?*?*?*?*?*?*?*?*?*?*?*?*?*?*?*?*?,4.7,4.5,100,101505,0,-0,301,0.0,-0.0,0.0,0,0,0,0,110,2.1,10,5,9999,99999,9,999999999,0.0,999,999,99
3009,1,11,19,0,*?*?*?*?*?*?*?*?*?*?*?*?*?*?*?*?*?*?*?*?*?*?,4.3,4.3,100,101505,0,-0,299,0.0,-0.0,0.0,0,0,0,0,108,5.2,10,5,9999,99999,9,999999999,0.0,999,999,99
3009,1,11,20,0,*?*?*?*?*?*?*?*?*?*?*?*?*?*?*?*?*?*?*?*?*?*?,3.4,2.7,100,101505,0,-0,295,0.0,-0.0,0.0,0,0,0,0,107,5.2,10,5,9999,99999,9,999999999,0.0,999,999,99
3009,1,11,21,0,*?*?*?*?*?*?*?*?*?*?*?*?*?*?*?*?*?*?*?*?*?*?,3.9,2.5,100,101505,0,-0,297,0.0,-0.0,0.0,0,0,0,0,105,4.1,10,5,9999,99999,9,999999999,0.0,999,999,99
3009,1,11,22,0,*?*?*?*?*?*?*?*?*?*?*?*?*?*?*?*?*?*?*?*?*?*?,3.9,3.9,100,101505,0,-0,297,0.0,-0.0,0.0,0,0,0,0,103,4.1,10,5,9999,99999,9,999999999,0.0,999,999,99
3009,1,11,23,0,*?*?*?*?*?*?*?*?*?*?*?*?*?*?*?*?*?*?*?*?*?*?,2.0,2.1,100,101505,0,-0,289,0.0,-0.0,0.0,0,0,0,0,102,4.1,10,5,9999,99999,9,999999999,0.0,999,999,99
3009,1,11,24,0,*?*?*?*?*?*?*?*?*?*?*?*?*?*?*?*?*?*?*?*?*?*?,2.4,1.3,100,101505,0,-0,291,0.0,-0.0,0.0,0,0,0,0,110,10.3,10,5,9999,99999,9,999999999,0.0,999,999,99
3009,1,12,1,0,*?*?*?*?*?*?*?*?*?*?*?*?*?*?*?*?*?*?*?*?*?*?,-0.5,-0.4,100,101554,0,-0,279,0.0,-0.0,0.0,0,0,0,0,100,10.3,10,5,9999,99999,9,999999999,0.0,999,999,99
3009,1,12,2,0,*?*?*?*?*?*?*?*?*?*?*?*?*?*?*?*?*?*?*?*?*?*?,-0.0,-0.0,100,101554,0,-0,281,0.0,-0.0,0.0,0,0,0,0,100,4.6,10,5,9999,99999,9,999999999,0.0,999,999,99
3009,1,12,3,0,*?*?*?*?*?*?*?*?*?*?*?*?*?*?*?*?*?*?*?*?*?*?,0.5,0.4,100,101554,0,-0,283,0.0,-0.0,0.0,0,0,0,0,100,5.2,10,5,9999,99999,9,999999999,0.0,999,999,99
3009,1,12,4,0,*?*?*?*?*?*?*?*?*?*?*?*?*?*?*?*?*?*?*?*?*?*?,0.7,0.6,100,101554,0,-0,284,0.0,-0.0,0.0,0,0,0,0,100,6.2,10,5,9999,99999,9,999999999,0.0,999,999,99
3009,1,12,5,0,*?*?*?*?*?*?*?*?*?*?*?*?*?*?*?*?*?*?*?*?*?*?,-1.2,-1.3,100,101554,0,-0,277,0.0,-0.0,0.0,0,0,0,0,100,6.2,10,5,9999,99999,9,999999999,0.0,999,999,99
3009,1,12,6,0,*?*?*?*?*?*?*?*?*?*?*?*?*?*?*?*?*?*?*?*?*?*?,0.2,0.2,100,101554,0,-0,282,0.0,-0.0,0.0,0,0,0,0,100,7.2,10,5,9999,99999,9,999999999,0.0,999,999,99
3009,1,12,7,0,*?*?*?*?*?*?*?*?*?*?*?*?*?*?*?*?*?*?*?*?*?*?,1.3,1.3,100,101554,0,-0,287,0.0,-0.0,0.0,0,0,0,0,102,9.8,10,5,9999,99999,9,999999999,0.0,999,999,99
3009,1,12,8,0,*?*?*?*?*?*?*?*?*?*?*?*?*?*?*?*?*?*?*?*?*?*?,-1.1,-1.1,100,101554,0,-0,277,0.0,-0.0,0.0,0,0,0,0,103,9.3,10,5,9999,99999,9,999999999,0.0,999,999,99
3009,1,12,9,0,*?*?*?*?*?*?*?*?*?*?*?*?*?*?*?*?*?*?*?*?*?*?,-0.7,-0.6,100,101554,99,1406,274,8.9,16.9,7.7,1052,791,993,160,105,6.7,9,5,9999,99999,9,999999999,0.0,999,999,99
3009,1,12,10,0,*?*?*?*?*?*?*?*?*?*?*?*?*?*?*?*?*?*?*?*?*?*?,0.6,0.6,100,101554,214,1412,274,63.2,105.1,47.3,6753,6714,5758,857,107,6.2,8,4,9999,99999,9,999999999,0.0,999,999,99
3009,1,12,11,0,*?*?*?*?*?*?*?*?*?*?*?*?*?*?*?*?*?*?*?*?*?*?,4.0,3.9,100,101554,285,1413,289,94.9,118.6,71.0,10384,9309,8251,1527,108,6.7,8,4,9999,99999,9,999999999,0.0,999,999,99
3009,1,12,12,0,*?*?*?*?*?*?*?*?*?*?*?*?*?*?*?*?*?*?*?*?*?*?,6.6,4.3,100,101554,307,1413,300,104.8,121.5,78.4,11453,9842,9084,1695,110,4.1,8,4,9999,99999,9,999999999,0.0,999,999,99
3009,1,12,13,0,*?*?*?*?*?*?*?*?*?*?*?*?*?*?*?*?*?*?*?*?*?*?,6.4,3.0,100,101554,279,1414,304,69.6,46.9,60.3,7680,3659,7088,1295,102,4.6,9,5,9999,99999,9,999999999,0.0,999,999,99
3009,1,12,14,0,*?*?*?*?*?*?*?*?*?*?*?*?*?*?*?*?*?*?*?*?*?*?,6.7,2.9,100,101554,202,1410,300,57.9,101.9,43.3,6205,6289,5306,780,93,4.1,8,4,9999,99999,9,999999999,0.0,999,999,99
3009,1,12,15,0,*?*?*?*?*?*?*?*?*?*?*?*?*?*?*?*?*?*?*?*?*?*?,6.6,2.5,100,101554,83,1414,300,4.4,19.0,3.3,552,721,598,54,85,7.2,8,4,9999,99999,9,999999999,0.0,999,999,99
3009,1,12,16,0,*?*?*?*?*?*?*?*?*?*?*?*?*?*?*?*?*?*?*?*?*?*?,5.9,3.0,100,101554,0,-0,306,0.0,-0.0,0.0,0,0,0,0,77,7.2,10,5,9999,99999,9,999999999,0.0,999,999,99
3009,1,12,17,0,*?*?*?*?*?*?*?*?*?*?*?*?*?*?*?*?*?*?*?*?*?*?,4.4,2.3,100,101554,0,-0,300,0.0,-0.0,0.0,0,0,0,0,68,2.1,10,5,9999,99999,9,999999999,0.0,999,999,99
3009,1,12,18,0,*?*?*?*?*?*?*?*?*?*?*?*?*?*?*?*?*?*?*?*?*?*?,2.2,0.4,100,101554,0,-0,291,0.0,-0.0,0.0,0,0,0,0,60,2.1,10,5,9999,99999,9,999999999,0.0,999,999,99
3009,1,12,19,0,*?*?*?*?*?*?*?*?*?*?*?*?*?*?*?*?*?*?*?*?*?*?,1.2,0.8,100,101554,0,-0,286,0.0,-0.0,0.0,0,0,0,0,65,5.2,10,5,9999,99999,9,999999999,0.0,999,999,99
3009,1,12,20,0,*?*?*?*?*?*?*?*?*?*?*?*?*?*?*?*?*?*?*?*?*?*?,1.2,-0.0,100,101554,0,-0,286,0.0,-0.0,0.0,0,0,0,0,70,5.2,10,5,9999,99999,9,999999999,0.0,999,999,99
3009,1,12,21,0,*?*?*?*?*?*?*?*?*?*?*?*?*?*?*?*?*?*?*?*?*?*?,2.6,0.6,100,101554,0,-0,292,0.0,-0.0,0.0,0,0,0,0,75,4.1,10,5,9999,99999,9,999999999,0.0,999,999,99
3009,1,12,22,0,*?*?*?*?*?*?*?*?*?*?*?*?*?*?*?*?*?*?*?*?*?*?,1.3,-1.9,100,101554,0,-0,287,0.0,-0.0,0.0,0,0,0,0,80,4.1,10,5,9999,99999,9,999999999,0.0,999,999,99
3009,1,12,23,0,*?*?*?*?*?*?*?*?*?*?*?*?*?*?*?*?*?*?*?*?*?*?,0.4,-3.4,98,101554,0,-0,284,0.0,-0.0,0.0,0,0,0,0,85,4.1,10,5,9999,99999,9,999999999,0.0,999,999,99
3009,1,12,24,0,*?*?*?*?*?*?*?*?*?*?*?*?*?*?*?*?*?*?*?*?*?*?,0.1,-0.0,100,101554,0,-0,282,0.0,-0.0,0.0,0,0,0,0,100,10.3,10,5,9999,99999,9,999999999,0.0,999,999,99
3009,1,13,1,0,*?*?*?*?*?*?*?*?*?*?*?*?*?*?*?*?*?*?*?*?*?*?,-0.4,-2.9,100,101851,0,-0,280,0.0,-0.0,0.0,0,0,0,0,103,10.3,10,5,9999,99999,9,999999999,0.0,999,999,99
3009,1,13,2,0,*?*?*?*?*?*?*?*?*?*?*?*?*?*?*?*?*?*?*?*?*?*?,-0.8,-2.7,100,101851,0,-0,279,0.0,-0.0,0.0,0,0,0,0,117,4.6,10,5,9999,99999,9,999999999,0.0,999,999,99
3009,1,13,3,0,*?*?*?*?*?*?*?*?*?*?*?*?*?*?*?*?*?*?*?*?*?*?,-0.2,-2.4,100,101851,0,-0,281,0.0,-0.0,0.0,0,0,0,0,130,5.2,10,5,9999,99999,9,999999999,0.0,999,999,99
3009,1,13,4,0,*?*?*?*?*?*?*?*?*?*?*?*?*?*?*?*?*?*?*?*?*?*?,-0.7,-2.9,100,101851,0,-0,279,0.0,-0.0,0.0,0,0,0,0,143,6.2,10,5,9999,99999,9,999999999,0.0,999,999,99
3009,1,13,5,0,*?*?*?*?*?*?*?*?*?*?*?*?*?*?*?*?*?*?*?*?*?*?,-1.3,-1.9,100,101851,0,-0,276,0.0,-0.0,0.0,0,0,0,0,157,6.2,10,5,9999,99999,9,999999999,0.0,999,999,99
3009,1,13,6,0,*?*?*?*?*?*?*?*?*?*?*?*?*?*?*?*?*?*?*?*?*?*?,-1.1,-1.1,100,101851,0,-0,277,0.0,-0.0,0.0,0,0,0,0,170,7.2,10,5,9999,99999,9,999999999,0.0,999,999,99
3009,1,13,7,0,*?*?*?*?*?*?*?*?*?*?*?*?*?*?*?*?*?*?*?*?*?*?,-1.0,-1.1,100,101851,0,-0,277,0.0,-0.0,0.0,0,0,0,0,167,9.8,10,5,9999,99999,9,999999999,0.0,999,999,99
3009,1,13,8,0,*?*?*?*?*?*?*?*?*?*?*?*?*?*?*?*?*?*?*?*?*?*?,-0.3,-0.2,100,101851,0,-0,280,0.0,-0.0,0.0,0,0,0,0,163,9.3,10,5,9999,99999,9,999999999,0.0,999,999,99
3009,1,13,9,0,*?*?*?*?*?*?*?*?*?*?*?*?*?*?*?*?*?*?*?*?*?*?,-0.6,-0.6,100,101851,102,1407,279,5.7,0.0,5.7,716,-0,716,230,160,6.7,10,5,9999,99999,9,999999999,0.0,999,999,99
3009,1,13,10,0,*?*?*?*?*?*?*?*?*?*?*?*?*?*?*?*?*?*?*?*?*?*?,0.6,0.6,100,101851,217,1410,284,28.1,0.0,28.1,3302,0,3307,1092,157,6.2,10,5,9999,99999,9,999999999,0.0,999,999,99
3009,1,13,11,0,*?*?*?*?*?*?*?*?*?*?*?*?*?*?*?*?*?*?*?*?*?*?,2.3,2.3,100,101851,288,1410,291,42.0,0.0,42.0,4902,0,4911,1650,153,6.7,10,5,9999,99999,9,999999999,0.0,999,999,99
3009,1,13,12,0,*?*?*?*?*?*?*?*?*?*?*?*?*?*?*?*?*?*?*?*?*?*?,2.1,2.1,100,101851,311,1413,290,46.3,0.0,46.3,5409,0,5420,1832,150,4.1,10,5,9999,99999,9,999999999,0.0,999,999,99
3009,1,13,13,0,*?*?*?*?*?*?*?*?*?*?*?*?*?*?*?*?*?*?*?*?*?*?,2.0,1.9,100,101851,283,1412,289,40.9,0.0,40.9,4780,0,4789,1607,153,4.6,10,5,9999,99999,9,999999999,0.0,999,999,99
3009,1,13,14,0,*?*?*?*?*?*?*?*?*?*?*?*?*?*?*?*?*?*?*?*?*?*?,2.4,1.5,100,101851,207,1413,291,26.1,0.0,26.1,3068,0,3072,1013,157,4.1,10,5,9999,99999,9,999999999,0.0,999,999,99
3009,1,13,15,0,*?*?*?*?*?*?*?*?*?*?*?*?*?*?*?*?*?*?*?*?*?*?,2.2,2.3,100,101851,88,1419,290,2.8,0.0,2.8,371,-0,370,116,160,7.2,10,5,9999,99999,9,999999999,0.0,999,999,99
3009,1,13,16,0,*?*?*?*?*?*?*?*?*?*?*?*?*?*?*?*?*?*?*?*?*?*?,1.9,1.0,100,101851,0,-0,289,0.0,-0.0,0.0,0,0,0,0,163,7.2,10,5,9999,99999,9,999999999,0.0,999,999,99
3009,1,13,17,0,*?*?*?*?*?*?*?*?*?*?*?*?*?*?*?*?*?*?*?*?*?*?,1.1,-0.2,100,101851,0,-0,286,0.0,-0.0,0.0,0,0,0,0,167,2.1,10,5,9999,99999,9,999999999,0.0,999,999,99
3009,1,13,18,0,*?*?*?*?*?*?*?*?*?*?*?*?*?*?*?*?*?*?*?*?*?*?,1.7,0.4,100,101851,0,-0,288,0.0,-0.0,0.0,0,0,0,0,170,2.1,10,5,9999,99999,9,999999999,0.0,999,999,99
3009,1,13,19,0,*?*?*?*?*?*?*?*?*?*?*?*?*?*?*?*?*?*?*?*?*?*?,0.9,0.2,100,101851,0,-0,285,0.0,-0.0,0.0,0,0,0,0,163,5.2,10,5,9999,99999,9,999999999,0.0,999,999,99
3009,1,13,20,0,*?*?*?*?*?*?*?*?*?*?*?*?*?*?*?*?*?*?*?*?*?*?,1.0,0.4,100,101851,0,-0,286,0.0,-0.0,0.0,0,0,0,0,157,5.2,10,5,9999,99999,9,999999999,0.0,999,999,99
3009,1,13,21,0,*?*?*?*?*?*?*?*?*?*?*?*?*?*?*?*?*?*?*?*?*?*?,0.1,0.2,100,101851,0,-0,282,0.0,-0.0,0.0,0,0,0,0,150,4.1,10,5,9999,99999,9,999999999,0.0,999,999,99
3009,1,13,22,0,*?*?*?*?*?*?*?*?*?*?*?*?*?*?*?*?*?*?*?*?*?*?,0.6,0.6,100,101851,0,-0,284,0.0,-0.0,0.0,0,0,0,0,143,4.1,10,5,9999,99999,9,999999999,0.0,999,999,99
3009,1,13,23,0,*?*?*?*?*?*?*?*?*?*?*?*?*?*?*?*?*?*?*?*?*?*?,0.1,0.2,100,101851,0,-0,282,0.0,-0.0,0.0,0,0,0,0,137,4.1,10,5,9999,99999,9,999999999,0.0,999,999,99
3009,1,13,24,0,*?*?*?*?*?*?*?*?*?*?*?*?*?*?*?*?*?*?*?*?*?*?,-0.5,-3.1,98,101851,0,-0,280,0.0,-0.0,0.0,0,0,0,0,90,10.3,10,5,9999,99999,9,999999999,0.0,999,999,99
3009,1,14,1,0,*?*?*?*?*?*?*?*?*?*?*?*?*?*?*?*?*?*?*?*?*?*?,-0.5,-0.4,100,101012,0,-0,279,0.0,-0.0,0.0,0,0,0,0,160,10.3,10,5,9999,99999,9,999999999,0.0,999,999,99
3009,1,14,2,0,*?*?*?*?*?*?*?*?*?*?*?*?*?*?*?*?*?*?*?*?*?*?,-0.2,-0.2,100,101012,0,-0,281,0.0,-0.0,0.0,0,0,0,0,190,4.6,10,5,9999,99999,9,999999999,0.0,999,999,99
3009,1,14,3,0,*?*?*?*?*?*?*?*?*?*?*?*?*?*?*?*?*?*?*?*?*?*?,-1.2,-1.3,100,101012,0,-0,277,0.0,-0.0,0.0,0,0,0,0,220,5.2,10,5,9999,99999,9,999999999,0.0,999,999,99
3009,1,14,4,0,*?*?*?*?*?*?*?*?*?*?*?*?*?*?*?*?*?*?*?*?*?*?,-2.2,-2.2,100,101012,0,-0,273,0.0,-0.0,0.0,0,0,0,0,250,6.2,10,5,9999,99999,9,999999999,0.0,999,999,99
3009,1,14,5,0,*?*?*?*?*?*?*?*?*?*?*?*?*?*?*?*?*?*?*?*?*?*?,-1.7,-1.7,100,101012,0,-0,275,0.0,-0.0,0.0,0,0,0,0,280,6.2,10,5,9999,99999,9,999999999,0.0,999,999,99
3009,1,14,6,0,*?*?*?*?*?*?*?*?*?*?*?*?*?*?*?*?*?*?*?*?*?*?,-1.3,-1.3,100,101012,0,-0,276,0.0,-0.0,0.0,0,0,0,0,310,7.2,10,5,9999,99999,9,999999999,0.0,999,999,99
3009,1,14,7,0,*?*?*?*?*?*?*?*?*?*?*?*?*?*?*?*?*?*?*?*?*?*?,-1.8,-2.4,100,101012,0,-0,274,0.0,-0.0,0.0,0,0,0,0,310,9.8,10,5,9999,99999,9,999999999,0.0,999,999,99
3009,1,14,8,0,*?*?*?*?*?*?*?*?*?*?*?*?*?*?*?*?*?*?*?*?*?*?,-1.9,-1.9,100,101012,0,-0,274,0.0,-0.0,0.0,0,0,0,0,310,9.3,10,5,9999,99999,9,999999999,0.0,999,999,99
3009,1,14,9,0,*?*?*?*?*?*?*?*?*?*?*?*?*?*?*?*?*?*?*?*?*?*?,-0.2,-0.2,100,101012,106,1418,266,17.2,82.4,11.1,1956,3584,1727,185,310,6.7,7,4,9999,99999,9,999999999,0.0,999,999,99
3009,1,14,10,0,*?*?*?*?*?*?*?*?*?*?*?*?*?*?*?*?*?*?*?*?*?*?,-0.4,-0.4,100,101012,221,1413,265,78.3,178.8,50.4,8354,11645,6110,920,310,6.2,7,4,9999,99999,9,999999999,0.0,999,999,99
3009,1,14,11,0,*?*?*?*?*?*?*?*?*?*?*?*?*?*?*?*?*?*?*?*?*?*?,2.1,2.1,100,101012,292,1410,276,116.2,200.3,74.7,12313,15284,8873,1418,310,6.7,7,4,9999,99999,9,999999999,0.0,999,999,99
3009,1,14,12,0,*?*?*?*?*?*?*?*?*?*?*?*?*?*?*?*?*?*?*?*?*?*?,2.5,2.5,100,101012,315,1411,282,108.5,122.5,81.2,11857,10033,9399,1759,310,4.1,8,4,9999,99999,9,999999999,0.0,999,999,99
3009,1,14,13,0,*?*?*?*?*?*?*?*?*?*?*?*?*?*?*?*?*?*?*?*?*?*?,2.4,0.8,100,101012,288,1414,286,72.6,47.4,62.9,8009,3749,7386,1354,315,4.6,9,5,9999,99999,9,999999999,0.0,999,999,99
3009,1,14,14,0,*?*?*?*?*?*?*?*?*?*?*?*?*?*?*?*?*?*?*?*?*?*?,2.7,-0.2,98,101012,212,1415,288,46.9,41.6,40.6,5212,2861,4837,859,320,4.1,9,5,9999,99999,9,999999999,0.0,999,999,99
3009,1,14,15,0,*?*?*?*?*?*?*?*?*?*?*?*?*?*?*?*?*?*?*?*?*?*?,2.4,0.8,100,101012,92,1406,291,3.8,0.0,3.8,485,-0,484,154,325,7.2,10,5,9999,99999,9,999999999,0.0,999,999,99
3009,1,14,16,0,*?*?*?*?*?*?*?*?*?*?*?*?*?*?*?*?*?*?*?*?*?*?,2.2,0.8,100,101012,0,-0,290,0.0,-0.0,0.0,0,0,0,0,330,7.2,10,5,9999,99999,9,999999999,0.0,999,999,99
3009,1,14,17,0,*?*?*?*?*?*?*?*?*?*?*?*?*?*?*?*?*?*?*?*?*?*?,1.5,0.6,100,101012,0,-0,288,0.0,-0.0,0.0,0,0,0,0,335,2.1,10,5,9999,99999,9,999999999,0.0,999,999,99
3009,1,14,18,0,*?*?*?*?*?*?*?*?*?*?*?*?*?*?*?*?*?*?*?*?*?*?,0.9,-1.1,100,101012,0,-0,285,0.0,-0.0,0.0,0,0,0,0,340,2.1,10,5,9999,99999,9,999999999,0.0,999,999,99
3009,1,14,19,0,*?*?*?*?*?*?*?*?*?*?*?*?*?*?*?*?*?*?*?*?*?*?,0.3,-1.5,100,101012,0,-0,283,0.0,-0.0,0.0,0,0,0,0,343,5.2,10,5,9999,99999,9,999999999,0.0,999,999,99
3009,1,14,20,0,*?*?*?*?*?*?*?*?*?*?*?*?*?*?*?*?*?*?*?*?*?*?,0.9,0.8,100,101012,0,-0,285,0.0,-0.0,0.0,0,0,0,0,347,5.2,10,5,9999,99999,9,999999999,0.0,999,999,99
3009,1,14,21,0,*?*?*?*?*?*?*?*?*?*?*?*?*?*?*?*?*?*?*?*?*?*?,0.3,-0.2,100,101012,0,-0,283,0.0,-0.0,0.0,0,0,0,0,350,4.1,10,5,9999,99999,9,999999999,0.0,999,999,99
3009,1,14,22,0,*?*?*?*?*?*?*?*?*?*?*?*?*?*?*?*?*?*?*?*?*?*?,-0.7,-0.8,100,101012,0,-0,279,0.0,-0.0,0.0,0,0,0,0,353,4.1,10,5,9999,99999,9,999999999,0.0,999,999,99
3009,1,14,23,0,*?*?*?*?*?*?*?*?*?*?*?*?*?*?*?*?*?*?*?*?*?*?,-2.2,-2.2,100,101012,0,-0,273,0.0,-0.0,0.0,0,0,0,0,357,4.1,10,5,9999,99999,9,999999999,0.0,999,999,99
3009,1,14,24,0,*?*?*?*?*?*?*?*?*?*?*?*?*?*?*?*?*?*?*?*?*?*?,-0.4,-0.4,100,101012,0,-0,280,0.0,-0.0,0.0,0,0,0,0,130,10.3,10,5,9999,99999,9,999999999,0.0,999,999,99
3009,1,15,1,0,*?*?*?*?*?*?*?*?*?*?*?*?*?*?*?*?*?*?*?*?*?*?,-2.3,-2.2,100,101132,0,-0,272,0.0,-0.0,0.0,0,0,0,0,317,10.3,10,5,9999,99999,9,999999999,0.0,999,999,99
3009,1,15,2,0,*?*?*?*?*?*?*?*?*?*?*?*?*?*?*?*?*?*?*?*?*?*?,-0.9,-0.8,100,101132,0,-0,278,0.0,-0.0,0.0,0,0,0,0,273,4.6,10,5,9999,99999,9,999999999,0.0,999,999,99
3009,1,15,3,0,*?*?*?*?*?*?*?*?*?*?*?*?*?*?*?*?*?*?*?*?*?*?,-1.1,-1.1,100,101132,0,-0,277,0.0,-0.0,0.0,0,0,0,0,230,5.2,10,5,9999,99999,9,999999999,0.0,999,999,99
3009,1,15,4,0,*?*?*?*?*?*?*?*?*?*?*?*?*?*?*?*?*?*?*?*?*?*?,-1.2,-1.3,100,101132,0,-0,277,0.0,-0.0,0.0,0,0,0,0,187,6.2,10,5,9999,99999,9,999999999,0.0,999,999,99
3009,1,15,5,0,*?*?*?*?*?*?*?*?*?*?*?*?*?*?*?*?*?*?*?*?*?*?,-2.3,-2.2,100,101132,0,-0,272,0.0,-0.0,0.0,0,0,0,0,143,6.2,10,5,9999,99999,9,999999999,0.0,999,999,99
3009,1,15,6,0,*?*?*?*?*?*?*?*?*?*?*?*?*?*?*?*?*?*?*?*?*?*?,-1.2,-1.3,100,101132,0,-0,277,0.0,-0.0,0.0,0,0,0,0,100,7.2,10,5,9999,99999,9,999999999,0.0,999,999,99
3009,1,15,7,0,*?*?*?*?*?*?*?*?*?*?*?*?*?*?*?*?*?*?*?*?*?*?,-2.2,-2.2,100,101132,0,-0,273,0.0,-0.0,0.0,0,0,0,0,95,9.8,10,5,9999,99999,9,999999999,0.0,999,999,99
3009,1,15,8,0,*?*?*?*?*?*?*?*?*?*?*?*?*?*?*?*?*?*?*?*?*?*?,-0.7,-0.6,100,101132,0,-0,279,0.0,-0.0,0.0,0,0,0,0,90,9.3,10,5,9999,99999,9,999999999,0.0,999,999,99
3009,1,15,9,0,*?*?*?*?*?*?*?*?*?*?*?*?*?*?*?*?*?*?*?*?*?*?,-1.6,-1.7,100,101132,109,1414,260,19.0,88.0,12.2,2140,3899,1881,205,85,6.7,7,4,9999,99999,9,999999999,0.0,999,999,99
3009,1,15,10,0,*?*?*?*?*?*?*?*?*?*?*?*?*?*?*?*?*?*?*?*?*?*?,-0.3,-1.1,100,101132,225,1414,270,68.0,107.7,50.8,7252,7086,6169,928,80,6.2,8,4,9999,99999,9,999999999,0.0,999,999,99
3009,1,15,11,0,*?*?*?*?*?*?*?*?*?*?*?*?*?*?*?*?*?*?*?*?*?*?,3.0,-0.4,88,101132,296,1410,284,100.2,120.2,74.9,10953,9599,8695,1616,75,6.7,8,4,9999,99999,9,999999999,0.0,999,999,99
3009,1,15,12,0,*?*?*?*?*?*?*?*?*?*?*?*?*?*?*?*?*?*?*?*?*?*?,5.0,0.6,83,101132,319,1410,287,130.6,206.0,84.0,13824,16432,9912,1612,70,4.1,7,4,9999,99999,9,999999999,0.0,999,999,99
3009,1,15,13,0,*?*?*?*?*?*?*?*?*?*?*?*?*?*?*?*?*?*?*?*?*?*?,5.0,1.5,88,101132,292,1411,297,74.2,47.7,64.3,8181,3795,7542,1385,73,4.6,9,5,9999,99999,9,999999999,0.0,999,999,99
3009,1,15,14,0,*?*?*?*?*?*?*?*?*?*?*?*?*?*?*?*?*?*?*?*?*?*?,5.1,2.1,91,101132,216,1409,298,48.5,42.1,42.1,5390,2926,5000,890,77,4.1,9,5,9999,99999,9,999999999,0.0,999,999,99
3009,1,15,15,0,*?*?*?*?*?*?*?*?*?*?*?*?*?*?*?*?*?*?*?*?*?*?,5.0,2.3,93,101132,97,1406,297,8.3,15.9,7.2,975,738,921,148,80,7.2,9,5,9999,99999,9,999999999,0.0,999,999,99
3009,1,15,16,0,*?*?*?*?*?*?*?*?*?*?*?*?*?*?*?*?*?*?*?*?*?*?,4.5,2.1,95,101132,0,-0,300,0.0,-0.0,0.0,0,0,0,0,83,7.2,10,5,9999,99999,9,999999999,0.0,999,999,99
3009,1,15,17,0,*?*?*?*?*?*?*?*?*?*?*?*?*?*?*?*?*?*?*?*?*?*?,2.1,-0.0,96,101132,0,-0,290,0.0,-0.0,0.0,0,0,0,0,87,2.1,10,5,9999,99999,9,999999999,0.0,999,999,99
3009,1,15,18,0,*?*?*?*?*?*?*?*?*?*?*?*?*?*?*?*?*?*?*?*?*?*?,1.6,-0.6,95,101132,0,-0,288,0.0,-0.0,0.0,0,0,0,0,90,2.1,10,5,9999,99999,9,999999999,0.0,999,999,99
3009,1,15,19,0,*?*?*?*?*?*?*?*?*?*?*?*?*?*?*?*?*?*?*?*?*?*?,0.6,0.2,100,101132,0,-0,284,0.0,-0.0,0.0,0,0,0,0,97,5.2,10,5,9999,99999,9,999999999,0.0,999,999,99
3009,1,15,20,0,*?*?*?*?*?*?*?*?*?*?*?*?*?*?*?*?*?*?*?*?*?*?,0.4,-0.2,100,101132,0,-0,283,0.0,-0.0,0.0,0,0,0,0,103,5.2,10,5,9999,99999,9,999999999,0.0,999,999,99
3009,1,15,21,0,*?*?*?*?*?*?*?*?*?*?*?*?*?*?*?*?*?*?*?*?*?*?,0.8,-0.4,100,101132,0,-0,285,0.0,-0.0,0.0,0,0,0,0,110,4.1,10,5,9999,99999,9,999999999,0.0,999,999,99
3009,1,15,22,0,*?*?*?*?*?*?*?*?*?*?*?*?*?*?*?*?*?*?*?*?*?*?,-0.3,-0.8,100,101132,0,-0,280,0.0,-0.0,0.0,0,0,0,0,117,4.1,10,5,9999,99999,9,999999999,0.0,999,999,99
3009,1,15,23,0,*?*?*?*?*?*?*?*?*?*?*?*?*?*?*?*?*?*?*?*?*?*?,0.8,-1.3,96,101132,0,-0,285,0.0,-0.0,0.0,0,0,0,0,123,4.1,10,5,9999,99999,9,999999999,0.0,999,999,99
3009,1,15,24,0,*?*?*?*?*?*?*?*?*?*?*?*?*?*?*?*?*?*?*?*?*?*?,-3.7,-3.7,100,101132,0,-0,267,0.0,-0.0,0.0,0,0,0,0,360,10.3,10,5,9999,99999,9,999999999,0.0,999,999,99
3009,1,16,1,0,*?*?*?*?*?*?*?*?*?*?*?*?*?*?*?*?*?*?*?*?*?*?,2.1,1.0,99,101148,0,-0,290,0.0,-0.0,0.0,0,0,0,0,127,10.3,10,5,9999,99999,9,999999999,0.0,999,999,99
3009,1,16,2,0,*?*?*?*?*?*?*?*?*?*?*?*?*?*?*?*?*?*?*?*?*?*?,2.0,1.9,100,101148,0,-0,289,0.0,-0.0,0.0,0,0,0,0,123,4.6,10,5,9999,99999,9,999999999,0.0,999,999,99
3009,1,16,3,0,*?*?*?*?*?*?*?*?*?*?*?*?*?*?*?*?*?*?*?*?*?*?,1.9,1.9,100,101148,0,-0,289,0.0,-0.0,0.0,0,0,0,0,120,5.2,10,5,9999,99999,9,999999999,0.0,999,999,99
3009,1,16,4,0,*?*?*?*?*?*?*?*?*?*?*?*?*?*?*?*?*?*?*?*?*?*?,2.0,1.9,100,101148,0,-0,289,0.0,-0.0,0.0,0,0,0,0,117,6.2,10,5,9999,99999,9,999999999,0.0,999,999,99
3009,1,16,5,0,*?*?*?*?*?*?*?*?*?*?*?*?*?*?*?*?*?*?*?*?*?*?,2.0,2.1,100,101148,0,-0,289,0.0,-0.0,0.0,0,0,0,0,113,6.2,10,5,9999,99999,9,999999999,0.0,999,999,99
3009,1,16,6,0,*?*?*?*?*?*?*?*?*?*?*?*?*?*?*?*?*?*?*?*?*?*?,2.3,2.3,100,101148,0,-0,291,0.0,-0.0,0.0,0,0,0,0,110,7.2,10,5,9999,99999,9,999999999,0.0,999,999,99
3009,1,16,7,0,*?*?*?*?*?*?*?*?*?*?*?*?*?*?*?*?*?*?*?*?*?*?,2.2,2.1,100,101148,0,-0,276,0.0,-0.0,0.0,0,0,0,0,113,9.8,7,4,9999,99999,9,999999999,0.0,999,999,99
3009,1,16,8,0,*?*?*?*?*?*?*?*?*?*?*?*?*?*?*?*?*?*?*?*?*?*?,2.3,2.3,100,101148,0,-0,259,0.0,-0.0,0.0,0,0,0,0,117,9.3,3,2,9999,99999,9,999999999,0.0,999,999,99
3009,1,16,9,0,*?*?*?*?*?*?*?*?*?*?*?*?*?*?*?*?*?*?*?*?*?*?,2.1,2.1,100,101148,112,1407,285,13.3,22.3,11.5,1541,1110,1450,239,120,6.7,9,5,9999,99999,9,999999999,0.0,999,999,99
3009,1,16,10,0,*?*?*?*?*?*?*?*?*?*?*?*?*?*?*?*?*?*?*?*?*?*?,2.5,2.1,100,101148,228,1409,292,30.3,0.0,30.3,3552,0,3558,1178,123,6.2,10,5,9999,99999,9,999999999,0.0,999,999,99
3009,1,16,11,0,*?*?*?*?*?*?*?*?*?*?*?*?*?*?*?*?*?*?*?*?*?*?,3.2,0.8,90,101148,301,1413,285,102.1,120.8,76.3,11161,9701,8857,1649,127,6.7,8,4,9999,99999,9,999999999,0.0,999,999,99
3009,1,16,12,0,*?*?*?*?*?*?*?*?*?*?*?*?*?*?*?*?*?*?*?*?*?*?,3.0,1.0,93,101148,324,1412,279,133.0,206.9,85.5,14080,16615,10088,1645,130,4.1,7,4,9999,99999,9,999999999,0.0,999,999,99
3009,1,16,13,0,*?*?*?*?*?*?*?*?*?*?*?*?*?*?*?*?*?*?*?*?*?*?,3.4,1.9,96,101148,297,1412,267,145.7,407.2,60.0,14854,31528,8738,1067,128,4.6,4,2,9999,99999,9,999999999,0.0,999,999,99
3009,1,16,14,0,*?*?*?*?*?*?*?*?*?*?*?*?*?*?*?*?*?*?*?*?*?*?,3.3,1.9,97,101148,221,1409,276,87.2,249.2,48.2,9154,16518,6463,862,127,4.1,6,3,9999,99999,9,999999999,0.0,999,999,99
3009,1,16,15,0,*?*?*?*?*?*?*?*?*?*?*?*?*?*?*?*?*?*?*?*?*?*?,3.3,2.3,100,101148,102,1406,267,19.2,155.3,7.9,2103,9015,1389,195,125,7.2,4,2,9999,99999,9,999999999,0.0,999,999,99
3009,1,16,16,0,*?*?*?*?*?*?*?*?*?*?*?*?*?*?*?*?*?*?*?*?*?*?,3.3,1.5,93,101148,0,-0,295,0.0,-0.0,0.0,0,0,0,0,123,7.2,10,5,9999,99999,9,999999999,0.0,999,999,99
3009,1,16,17,0,*?*?*?*?*?*?*?*?*?*?*?*?*?*?*?*?*?*?*?*?*?*?,3.2,-0.0,85,101148,0,-0,295,0.0,-0.0,0.0,0,0,0,0,122,2.1,10,5,9999,99999,9,999999999,0.0,999,999,99
3009,1,16,18,0,*?*?*?*?*?*?*?*?*?*?*?*?*?*?*?*?*?*?*?*?*?*?,2.8,0.8,93,101148,0,-0,293,0.0,-0.0,0.0,0,0,0,0,120,2.1,10,5,9999,99999,9,999999999,0.0,999,999,99
3009,1,16,19,0,*?*?*?*?*?*?*?*?*?*?*?*?*?*?*?*?*?*?*?*?*?*?,3.2,-0.0,84,101148,0,-0,295,0.0,-0.0,0.0,0,0,0,0,120,5.2,10,5,9999,99999,9,999999999,0.0,999,999,99
3009,1,16,20,0,*?*?*?*?*?*?*?*?*?*?*?*?*?*?*?*?*?*?*?*?*?*?,2.4,-0.0,89,101148,0,-0,291,0.0,-0.0,0.0,0,0,0,0,120,5.2,10,5,9999,99999,9,999999999,0.0,999,999,99
3009,1,16,21,0,*?*?*?*?*?*?*?*?*?*?*?*?*?*?*?*?*?*?*?*?*?*?,2.7,-0.6,84,101148,0,-0,293,0.0,-0.0,0.0,0,0,0,0,120,4.1,10,5,9999,99999,9,999999999,0.0,999,999,99
3009,1,16,22,0,*?*?*?*?*?*?*?*?*?*?*?*?*?*?*?*?*?*?*?*?*?*?,2.5,0.8,94,101148,0,-0,292,0.0,-0.0,0.0,0,0,0,0,120,4.1,10,5,9999,99999,9,999999999,0.0,999,999,99
3009,1,16,23,0,*?*?*?*?*?*?*?*?*?*?*?*?*?*?*?*?*?*?*?*?*?*?,2.4,0.2,91,101148,0,-0,291,0.0,-0.0,0.0,0,0,0,0,120,4.1,10,5,9999,99999,9,999999999,0.0,999,999,99
3009,1,16,24,0,*?*?*?*?*?*?*?*?*?*?*?*?*?*?*?*?*?*?*?*?*?*?,1.9,-0.0,93,101148,0,-0,289,0.0,-0.0,0.0,0,0,0,0,130,10.3,10,5,9999,99999,9,999999999,0.0,999,999,99
3009,1,17,1,0,*?*?*?*?*?*?*?*?*?*?*?*?*?*?*?*?*?*?*?*?*?*?,2.3,1.3,100,101213,0,-0,291,0.0,-0.0,0.0,0,0,0,0,115,10.3,10,5,9999,99999,9,999999999,0.0,999,999,99
3009,1,17,2,0,*?*?*?*?*?*?*?*?*?*?*?*?*?*?*?*?*?*?*?*?*?*?,2.1,1.7,100,101213,0,-0,290,0.0,-0.0,0.0,0,0,0,0,110,4.6,10,5,9999,99999,9,999999999,0.0,999,999,99
3009,1,17,3,0,*?*?*?*?*?*?*?*?*?*?*?*?*?*?*?*?*?*?*?*?*?*?,1.6,0.8,100,101213,0,-0,288,0.0,-0.0,0.0,0,0,0,0,105,5.2,10,5,9999,99999,9,999999999,0.0,999,999,99
3009,1,17,4,0,*?*?*?*?*?*?*?*?*?*?*?*?*?*?*?*?*?*?*?*?*?*?,1.1,1.0,100,101213,0,-0,286,0.0,-0.0,0.0,0,0,0,0,100,6.2,10,5,9999,99999,9,999999999,0.0,999,999,99
3009,1,17,5,0,*?*?*?*?*?*?*?*?*?*?*?*?*?*?*?*?*?*?*?*?*?*?,1.6,1.7,100,101213,0,-0,288,0.0,-0.0,0.0,0,0,0,0,95,6.2,10,5,9999,99999,9,999999999,0.0,999,999,99
3009,1,17,6,0,*?*?*?*?*?*?*?*?*?*?*?*?*?*?*?*?*?*?*?*?*?*?,2.1,1.7,100,101213,0,-0,290,0.0,-0.0,0.0,0,0,0,0,90,7.2,10,5,9999,99999,9,999999999,0.0,999,999,99
3009,1,17,7,0,*?*?*?*?*?*?*?*?*?*?*?*?*?*?*?*?*?*?*?*?*?*?,2.5,0.6,100,101213,0,-0,292,0.0,-0.0,0.0,0,0,0,0,90,9.8,10,5,9999,99999,9,999999999,0.0,999,999,99
3009,1,17,8,0,*?*?*?*?*?*?*?*?*?*?*?*?*?*?*?*?*?*?*?*?*?*?,2.4,2.1,100,101213,0,-0,291,0.0,-0.0,0.0,0,0,0,0,90,9.3,10,5,9999,99999,9,999999999,0.0,999,999,99
3009,1,17,9,0,*?*?*?*?*?*?*?*?*?*?*?*?*?*?*?*?*?*?*?*?*?*?,1.8,-0.2,100,101213,116,1411,289,8.4,0.0,8.4,1029,-0,1028,333,90,6.7,10,5,9999,99999,9,999999999,0.0,999,999,99
3009,1,17,10,0,*?*?*?*?*?*?*?*?*?*?*?*?*?*?*?*?*?*?*?*?*?*?,3.3,0.2,100,101213,232,1409,295,31.1,0.0,31.1,3643,0,3649,1209,90,6.2,10,5,9999,99999,9,999999999,0.0,999,999,99
3009,1,17,11,0,*?*?*?*?*?*?*?*?*?*?*?*?*?*?*?*?*?*?*?*?*?*?,5.0,1.9,100,101213,305,1411,302,45.2,0.0,45.2,5279,0,5290,1785,90,6.7,10,5,9999,99999,9,999999999,0.0,999,999,99
3009,1,17,12,0,*?*?*?*?*?*?*?*?*?*?*?*?*?*?*?*?*?*?*?*?*?*?,6.0,2.9,100,101213,329,1413,307,49.8,0.0,49.8,5817,0,5829,1980,90,4.1,10,5,9999,99999,9,999999999,0.0,999,999,99
3009,1,17,13,0,*?*?*?*?*?*?*?*?*?*?*?*?*?*?*?*?*?*?*?*?*?*?,5.9,1.9,98,101213,302,1412,306,44.6,0.0,44.6,5210,0,5220,1760,93,4.6,10,5,9999,99999,9,999999999,0.0,999,999,99
3009,1,17,14,0,*?*?*?*?*?*?*?*?*?*?*?*?*?*?*?*?*?*?*?*?*?*?,5.7,3.6,100,101213,227,1414,305,29.9,0.0,29.9,3511,0,3516,1164,97,4.1,10,5,9999,99999,9,999999999,0.0,999,999,99
3009,1,17,15,0,*?*?*?*?*?*?*?*?*?*?*?*?*?*?*?*?*?*?*?*?*?*?,6.1,5.8,100,101213,108,1416,306,6.8,0.0,6.8,838,-0,838,271,100,7.2,10,5,9999,99999,9,999999999,0.0,999,999,99
3009,1,17,16,0,*?*?*?*?*?*?*?*?*?*?*?*?*?*?*?*?*?*?*?*?*?*?,5.7,5.6,100,101213,0,-0,305,0.0,-0.0,0.0,0,0,0,0,103,7.2,10,5,9999,99999,9,999999999,0.0,999,999,99
3009,1,17,17,0,*?*?*?*?*?*?*?*?*?*?*?*?*?*?*?*?*?*?*?*?*?*?,5.6,5.1,100,101213,0,-0,304,0.0,-0.0,0.0,0,0,0,0,107,2.1,10,5,9999,99999,9,999999999,0.0,999,999,99
3009,1,17,18,0,*?*?*?*?*?*?*?*?*?*?*?*?*?*?*?*?*?*?*?*?*?*?,4.9,4.8,100,101213,0,-0,301,0.0,-0.0,0.0,0,0,0,0,110,2.1,10,5,9999,99999,9,999999999,0.0,999,999,99
3009,1,17,19,0,*?*?*?*?*?*?*?*?*?*?*?*?*?*?*?*?*?*?*?*?*?*?,3.5,3.4,100,101213,0,-0,296,0.0,-0.0,0.0,0,0,0,0,108,5.2,10,5,9999,99999,9,999999999,0.0,999,999,99
3009,1,17,20,0,*?*?*?*?*?*?*?*?*?*?*?*?*?*?*?*?*?*?*?*?*?*?,3.5,3.6,100,101213,0,-0,296,0.0,-0.0,0.0,0,0,0,0,107,5.2,10,5,9999,99999,9,999999999,0.0,999,999,99
3009,1,17,21,0,*?*?*?*?*?*?*?*?*?*?*?*?*?*?*?*?*?*?*?*?*?*?,3.8,3.8,100,101213,0,-0,297,0.0,-0.0,0.0,0,0,0,0,105,4.1,10,5,9999,99999,9,999999999,0.0,999,999,99
3009,1,17,22,0,*?*?*?*?*?*?*?*?*?*?*?*?*?*?*?*?*?*?*?*?*?*?,3.4,3.4,100,101213,0,-0,295,0.0,-0.0,0.0,0,0,0,0,103,4.1,10,5,9999,99999,9,999999999,0.0,999,999,99
3009,1,17,23,0,*?*?*?*?*?*?*?*?*?*?*?*?*?*?*?*?*?*?*?*?*?*?,3.2,3.2,100,101213,0,-0,294,0.0,-0.0,0.0,0,0,0,0,102,4.1,10,5,9999,99999,9,999999999,0.0,999,999,99
3009,1,17,24,0,*?*?*?*?*?*?*?*?*?*?*?*?*?*?*?*?*?*?*?*?*?*?,2.4,0.6,100,101213,0,-0,291,0.0,-0.0,0.0,0,0,0,0,120,10.3,10,5,9999,99999,9,999999999,0.0,999,999,99
3009,1,18,1,0,*?*?*?*?*?*?*?*?*?*?*?*?*?*?*?*?*?*?*?*?*?*?,3.3,3.2,100,100124,0,-0,295,0.0,-0.0,0.0,0,0,0,0,105,10.3,10,5,9999,99999,9,999999999,0.0,999,999,99
3009,1,18,2,0,*?*?*?*?*?*?*?*?*?*?*?*?*?*?*?*?*?*?*?*?*?*?,3.5,3.4,100,100124,0,-0,296,0.0,-0.0,0.0,0,0,0,0,110,4.6,10,5,9999,99999,9,999999999,0.6,999,999,99
3009,1,18,3,0,*?*?*?*?*?*?*?*?*?*?*?*?*?*?*?*?*?*?*?*?*?*?,3.8,3.8,100,100124,0,-0,297,0.0,-0.0,0.0,0,0,0,0,115,5.2,10,5,9999,99999,9,999999999,2.6,999,999,99
3009,1,18,4,0,*?*?*?*?*?*?*?*?*?*?*?*?*?*?*?*?*?*?*?*?*?*?,3.0,2.9,100,100124,0,-0,294,0.0,-0.0,0.0,0,0,0,0,120,6.2,10,5,9999,99999,9,999999999,0.0,999,999,99
3009,1,18,5,0,*?*?*?*?*?*?*?*?*?*?*?*?*?*?*?*?*?*?*?*?*?*?,2.0,1.9,100,100124,0,-0,289,0.0,-0.0,0.0,0,0,0,0,125,6.2,10,5,9999,99999,9,999999999,1.2,999,999,99
3009,1,18,6,0,*?*?*?*?*?*?*?*?*?*?*?*?*?*?*?*?*?*?*?*?*?*?,2.5,2.5,100,100124,0,-0,291,0.0,-0.0,0.0,0,0,0,0,130,7.2,10,5,9999,99999,9,999999999,0.0,999,999,99
3009,1,18,7,0,*?*?*?*?*?*?*?*?*?*?*?*?*?*?*?*?*?*?*?*?*?*?,3.0,3.0,100,100124,0,-0,294,0.0,-0.0,0.0,0,0,0,0,128,9.8,10,5,9999,99999,9,999999999,0.0,999,999,99
3009,1,18,8,0,*?*?*?*?*?*?*?*?*?*?*?*?*?*?*?*?*?*?*?*?*?*?,3.3,3.4,100,100124,0,-0,295,0.0,-0.0,0.0,0,0,0,0,127,9.3,10,5,9999,99999,9,999999999,0.1,999,999,99
3009,1,18,9,0,*?*?*?*?*?*?*?*?*?*?*?*?*?*?*?*?*?*?*?*?*?*?,3.9,3.2,100,100124,120,1413,297,9.1,0.0,9.1,1115,-0,1115,362,125,6.7,10,5,9999,99999,9,999999999,1.5,999,999,99
3009,1,18,10,0,*?*?*?*?*?*?*?*?*?*?*?*?*?*?*?*?*?*?*?*?*?*?,4.7,4.3,100,100124,237,1413,301,31.9,0.0,31.9,3738,0,3744,1242,123,6.2,10,5,9999,99999,9,999999999,0.6,999,999,99
3009,1,18,11,0,*?*?*?*?*?*?*?*?*?*?*?*?*?*?*?*?*?*?*?*?*?*?,7.0,3.6,100,100124,310,1413,311,46.1,0.0,46.1,5381,0,5392,1823,122,6.7,10,5,9999,99999,9,999999999,1.0,999,999,99
3009,1,18,12,0,*?*?*?*?*?*?*?*?*?*?*?*?*?*?*?*?*?*?*?*?*?*?,8.0,2.3,100,100124,334,1413,315,50.8,0.0,50.8,5927,0,5940,2021,120,4.1,10,5,9999,99999,9,999999999,0.2,999,999,99
3009,1,18,13,0,*?*?*?*?*?*?*?*?*?*?*?*?*?*?*?*?*?*?*?*?*?*?,8.0,3.0,100,100124,307,1411,311,79.2,48.4,68.7,8694,4009,7786,1795,117,4.6,9,5,9999,99999,9,999999999,0.3,999,999,99
3009,1,18,14,0,*?*?*?*?*?*?*?*?*?*?*?*?*?*?*?*?*?*?*?*?*?*?,8.1,2.1,98,100124,232,1413,311,53.7,43.5,46.6,5960,3118,5525,990,113,4.1,9,5,9999,99999,9,999999999,0.4,999,999,99
3009,1,18,15,0,*?*?*?*?*?*?*?*?*?*?*?*?*?*?*?*?*?*?*?*?*?*?,8.0,3.4,100,100124,113,1412,311,13.5,22.5,11.7,1566,1125,1472,243,110,7.2,9,5,9999,99999,9,999999999,0.0,999,999,99
3009,1,18,16,0,*?*?*?*?*?*?*?*?*?*?*?*?*?*?*?*?*?*?*?*?*?*?,7.9,6.6,100,100124,0,-0,314,0.0,-0.0,0.0,0,0,0,0,107,7.2,10,5,9999,99999,9,999999999,0.2,999,999,99
3009,1,18,17,0,*?*?*?*?*?*?*?*?*?*?*?*?*?*?*?*?*?*?*?*?*?*?,6.7,6.7,100,100124,0,-0,309,0.0,-0.0,0.0,0,0,0,0,103,2.1,10,5,9999,99999,9,999999999,0.3,999,999,99
3009,1,18,18,0,*?*?*?*?*?*?*?*?*?*?*?*?*?*?*?*?*?*?*?*?*?*?,5.4,5.3,100,100124,0,-0,303,0.0,-0.0,0.0,0,0,0,0,100,2.1,10,5,9999,99999,9,999999999,0.0,999,999,99
3009,1,18,19,0,*?*?*?*?*?*?*?*?*?*?*?*?*?*?*?*?*?*?*?*?*?*?,5.6,5.6,100,100124,0,-0,304,0.0,-0.0,0.0,0,0,0,0,102,5.2,10,5,9999,99999,9,999999999,0.6,999,999,99
3009,1,18,20,0,*?*?*?*?*?*?*?*?*?*?*?*?*?*?*?*?*?*?*?*?*?*?,5.5,5.5,100,100124,0,-0,304,0.0,-0.0,0.0,0,0,0,0,103,5.2,10,5,9999,99999,9,999999999,0.0,999,999,99
3009,1,18,21,0,*?*?*?*?*?*?*?*?*?*?*?*?*?*?*?*?*?*?*?*?*?*?,4.9,4.8,100,100124,0,-0,301,0.0,-0.0,0.0,0,0,0,0,105,4.1,10,5,9999,99999,9,999999999,0.1,999,999,99
3009,1,18,22,0,*?*?*?*?*?*?*?*?*?*?*?*?*?*?*?*?*?*?*?*?*?*?,4.6,4.6,100,100124,0,-0,300,0.0,-0.0,0.0,0,0,0,0,107,4.1,10,5,9999,99999,9,999999999,0.0,999,999,99
3009,1,18,23,0,*?*?*?*?*?*?*?*?*?*?*?*?*?*?*?*?*?*?*?*?*?*?,4.9,5.0,100,100124,0,-0,301,0.0,-0.0,0.0,0,0,0,0,108,4.1,10,5,9999,99999,9,999999999,0.1,999,999,99
3009,1,18,24,0,*?*?*?*?*?*?*?*?*?*?*?*?*?*?*?*?*?*?*?*?*?*?,2.9,2.9,100,100124,0,-0,293,0.0,-0.0,0.0,0,0,0,0,100,10.3,10,5,9999,99999,9,999999999,0.0,999,999,99
3009,1,19,1,0,*?*?*?*?*?*?*?*?*?*?*?*?*?*?*?*?*?*?*?*?*?*?,6.2,4.6,91,100300,0,-0,307,0.0,-0.0,0.0,0,0,0,0,105,10.3,10,5,9999,99999,9,999999999,0.0,999,999,99
3009,1,19,2,0,*?*?*?*?*?*?*?*?*?*?*?*?*?*?*?*?*?*?*?*?*?*?,5.6,4.5,93,100300,0,-0,304,0.0,-0.0,0.0,0,0,0,0,100,4.6,10,5,9999,99999,9,999999999,0.0,999,999,99
3009,1,19,3,0,*?*?*?*?*?*?*?*?*?*?*?*?*?*?*?*?*?*?*?*?*?*?,5.0,2.5,85,100300,0,-0,302,0.0,-0.0,0.0,0,0,0,0,95,5.2,10,5,9999,99999,9,999999999,0.0,999,999,99
3009,1,19,4,0,*?*?*?*?*?*?*?*?*?*?*?*?*?*?*?*?*?*?*?*?*?*?,5.6,3.9,90,100300,0,-0,305,0.0,-0.0,0.0,0,0,0,0,90,6.2,10,5,9999,99999,9,999999999,0.0,999,999,99
3009,1,19,5,0,*?*?*?*?*?*?*?*?*?*?*?*?*?*?*?*?*?*?*?*?*?*?,6.0,4.3,90,100300,0,-0,306,0.0,-0.0,0.0,0,0,0,0,85,6.2,10,5,9999,99999,9,999999999,0.1,999,999,99
3009,1,19,6,0,*?*?*?*?*?*?*?*?*?*?*?*?*?*?*?*?*?*?*?*?*?*?,6.5,4.3,87,100300,0,-0,308,0.0,-0.0,0.0,0,0,0,0,80,7.2,10,5,9999,99999,9,999999999,0.0,999,999,99
3009,1,19,7,0,*?*?*?*?*?*?*?*?*?*?*?*?*?*?*?*?*?*?*?*?*?*?,6.1,3.9,86,100300,0,-0,307,0.0,-0.0,0.0,0,0,0,0,75,9.8,10,5,9999,99999,9,999999999,0.0,999,999,99
3009,1,19,8,0,*?*?*?*?*?*?*?*?*?*?*?*?*?*?*?*?*?*?*?*?*?*?,6.0,4.6,92,100300,0,-0,306,0.0,-0.0,0.0,0,0,0,0,70,9.3,10,5,9999,99999,9,999999999,0.1,999,999,99
3009,1,19,9,0,*?*?*?*?*?*?*?*?*?*?*?*?*?*?*?*?*?*?*?*?*?*?,6.2,5.1,94,100300,124,1413,303,17.2,26.1,14.9,1973,1368,1851,310,65,6.7,9,5,9999,99999,9,999999999,0.0,999,999,99
3009,1,19,10,0,*?*?*?*?*?*?*?*?*?*?*?*?*?*?*?*?*?*?*?*?*?*?,7.6,3.9,79,100300,241,1411,304,75.4,111.2,56.4,8026,7634,6802,1039,60,6.2,8,4,9999,99999,9,999999999,0.0,999,999,99
3009,1,19,11,0,*?*?*?*?*?*?*?*?*?*?*?*?*?*?*?*?*?*?*?*?*?*?,9.2,3.2,67,100300,314,1410,311,108.2,122.5,80.9,11824,10017,9373,1754,55,6.7,8,4,9999,99999,9,999999999,0.0,999,999,99
3009,1,19,12,0,*?*?*?*?*?*?*?*?*?*?*?*?*?*?*?*?*?*?*?*?*?*?,10.2,3.6,65,100300,339,1413,316,119.1,125.1,89.1,13006,10540,10291,1943,50,4.1,8,4,9999,99999,9,999999999,0.0,999,999,99
3009,1,19,13,0,*?*?*?*?*?*?*?*?*?*?*?*?*?*?*?*?*?*?*?*?*?*?,10.3,5.3,72,100300,312,1410,316,107.3,122.2,80.3,11727,9972,9297,1739,50,4.6,8,4,9999,99999,9,999999999,0.0,999,999,99
3009,1,19,14,0,*?*?*?*?*?*?*?*?*?*?*?*?*?*?*?*?*?*?*?*?*?*?,10.4,4.8,70,100300,237,1410,321,55.6,44.0,48.2,6157,3186,5704,1025,50,4.1,9,5,9999,99999,9,999999999,0.3,999,999,99
3009,1,19,15,0,*?*?*?*?*?*?*?*?*?*?*?*?*?*?*?*?*?*?*?*?*?*?,10.2,6.1,77,100300,118,1407,321,15.4,24.4,13.3,1769,1248,1661,276,50,7.2,9,5,9999,99999,9,999999999,0.0,999,999,99
3009,1,19,16,0,*?*?*?*?*?*?*?*?*?*?*?*?*?*?*?*?*?*?*?*?*?*?,10.3,6.1,77,100300,0,-0,325,0.0,-0.0,0.0,0,0,0,0,50,7.2,10,5,9999,99999,9,999999999,0.0,999,999,99
3009,1,19,17,0,*?*?*?*?*?*?*?*?*?*?*?*?*?*?*?*?*?*?*?*?*?*?,9.3,7.6,90,100300,0,-0,320,0.0,-0.0,0.0,0,0,0,0,50,2.1,10,5,9999,99999,9,999999999,0.0,999,999,99
3009,1,19,18,0,*?*?*?*?*?*?*?*?*?*?*?*?*?*?*?*?*?*?*?*?*?*?,8.7,7.9,96,100300,0,-0,318,0.0,-0.0,0.0,0,0,0,0,50,2.1,10,5,9999,99999,9,999999999,0.1,999,999,99
3009,1,19,19,0,*?*?*?*?*?*?*?*?*?*?*?*?*?*?*?*?*?*?*?*?*?*?,8.2,7.6,97,100300,0,-0,315,0.0,-0.0,0.0,0,0,0,0,50,5.2,10,5,9999,99999,9,999999999,0.1,999,999,99
3009,1,19,20,0,*?*?*?*?*?*?*?*?*?*?*?*?*?*?*?*?*?*?*?*?*?*?,8.2,6.9,93,100300,0,-0,316,0.0,-0.0,0.0,0,0,0,0,50,5.2,10,5,9999,99999,9,999999999,0.9,999,999,99
3009,1,19,21,0,*?*?*?*?*?*?*?*?*?*?*?*?*?*?*?*?*?*?*?*?*?*?,7.5,7.6,100,100300,0,-0,312,0.0,-0.0,0.0,0,0,0,0,50,4.1,10,5,9999,99999,9,999999999,0.6,999,999,99
3009,1,19,22,0,*?*?*?*?*?*?*?*?*?*?*?*?*?*?*?*?*?*?*?*?*?*?,7.7,7.7,100,100300,0,-0,313,0.0,-0.0,0.0,0,0,0,0,50,4.1,10,5,9999,99999,9,999999999,0.0,999,999,99
3009,1,19,23,0,*?*?*?*?*?*?*?*?*?*?*?*?*?*?*?*?*?*?*?*?*?*?,6.9,6.9,100,100300,0,-0,310,0.0,-0.0,0.0,0,0,0,0,50,4.1,10,5,9999,99999,9,999999999,0.1,999,999,99
3009,1,19,24,0,*?*?*?*?*?*?*?*?*?*?*?*?*?*?*?*?*?*?*?*?*?*?,5.2,4.8,98,100300,0,-0,303,0.0,-0.0,0.0,0,0,0,0,110,10.3,10,5,9999,99999,9,999999999,0.0,999,999,99
3009,1,20,1,0,*?*?*?*?*?*?*?*?*?*?*?*?*?*?*?*?*?*?*?*?*?*?,5.6,5.6,99,100225,0,-0,304,0.0,-0.0,0.0,0,0,0,0,53,10.3,10,5,9999,99999,9,999999999,0.1,999,999,99
3009,1,20,2,0,*?*?*?*?*?*?*?*?*?*?*?*?*?*?*?*?*?*?*?*?*?*?,5.3,5.3,99,100225,0,-0,303,0.0,-0.0,0.0,0,0,0,0,57,4.6,10,5,9999,99999,9,999999999,0.0,999,999,99
3009,1,20,3,0,*?*?*?*?*?*?*?*?*?*?*?*?*?*?*?*?*?*?*?*?*?*?,5.2,4.5,95,100225,0,-0,303,0.0,-0.0,0.0,0,0,0,0,60,5.2,10,5,9999,99999,9,999999999,0.5,999,999,99
3009,1,20,4,0,*?*?*?*?*?*?*?*?*?*?*?*?*?*?*?*?*?*?*?*?*?*?,5.2,3.2,87,100225,0,-0,303,0.0,-0.0,0.0,0,0,0,0,63,6.2,10,5,9999,99999,9,999999999,0.3,999,999,99
3009,1,20,5,0,*?*?*?*?*?*?*?*?*?*?*?*?*?*?*?*?*?*?*?*?*?*?,4.6,2.7,87,100225,0,-0,300,0.0,-0.0,0.0,0,0,0,0,67,6.2,10,5,9999,99999,9,999999999,0.2,999,999,99
3009,1,20,6,0,*?*?*?*?*?*?*?*?*?*?*?*?*?*?*?*?*?*?*?*?*?*?,4.0,3.0,93,100225,0,-0,298,0.0,-0.0,0.0,0,0,0,0,70,7.2,10,5,9999,99999,9,999999999,0.0,999,999,99
3009,1,20,7,0,*?*?*?*?*?*?*?*?*?*?*?*?*?*?*?*?*?*?*?*?*?*?,4.6,2.9,88,100225,0,-0,300,0.0,-0.0,0.0,0,0,0,0,68,9.8,10,5,9999,99999,9,999999999,0.0,999,999,99
3009,1,20,8,0,*?*?*?*?*?*?*?*?*?*?*?*?*?*?*?*?*?*?*?*?*?*?,5.2,2.7,84,100225,0,-0,303,0.0,-0.0,0.0,0,0,0,0,67,9.3,10,5,9999,99999,9,999999999,0.0,999,999,99
3009,1,20,9,0,*?*?*?*?*?*?*?*?*?*?*?*?*?*?*?*?*?*?*?*?*?*?,5.3,2.9,83,100225,128,1411,299,18.6,27.3,16.2,2128,1454,1996,335,65,6.7,9,5,9999,99999,9,999999999,0.2,999,999,99
3009,1,20,10,0,*?*?*?*?*?*?*?*?*?*?*?*?*?*?*?*?*?*?*?*?*?*?,6.5,4.1,84,100225,245,1408,304,58.4,44.7,50.7,6465,3294,5982,1079,63,6.2,9,5,9999,99999,9,999999999,0.0,999,999,99
3009,1,20,11,0,*?*?*?*?*?*?*?*?*?*?*?*?*?*?*?*?*?*?*?*?*?*?,8.3,3.0,69,100225,319,1411,312,83.3,49.0,72.2,9143,4109,8184,1895,62,6.7,9,5,9999,99999,9,999999999,0.0,999,999,99
3009,1,20,12,0,*?*?*?*?*?*?*?*?*?*?*?*?*?*?*?*?*?*?*?*?*?*?,9.4,4.1,70,100225,344,1412,317,91.6,50.0,79.5,10060,4278,9000,2100,60,4.1,9,5,9999,99999,9,999999999,0.5,999,999,99
3009,1,20,13,0,*?*?*?*?*?*?*?*?*?*?*?*?*?*?*?*?*?*?*?*?*?*?,9.2,5.0,75,100225,318,1413,316,82.8,48.9,71.8,9088,4097,8135,1883,60,4.6,9,5,9999,99999,9,999999999,0.0,999,999,99
3009,1,20,14,0,*?*?*?*?*?*?*?*?*?*?*?*?*?*?*?*?*?*?*?*?*?*?,9.5,5.9,78,100225,243,1413,317,57.4,44.4,49.8,6360,3260,5887,1060,60,4.1,9,5,9999,99999,9,999999999,0.0,999,999,99
3009,1,20,15,0,*?*?*?*?*?*?*?*?*?*?*?*?*?*?*?*?*?*?*?*?*?*?,9.4,5.8,77,100225,124,1412,317,17.3,26.1,15.0,1977,1370,1855,310,60,7.2,9,5,9999,99999,9,999999999,0.0,999,999,99
3009,1,20,16,0,*?*?*?*?*?*?*?*?*?*?*?*?*?*?*?*?*?*?*?*?*?*?,9.4,5.5,76,100225,0,-0,321,0.0,-0.0,0.0,0,0,0,0,60,7.2,10,5,9999,99999,9,999999999,0.0,999,999,99
3009,1,20,17,0,*?*?*?*?*?*?*?*?*?*?*?*?*?*?*?*?*?*?*?*?*?*?,8.3,5.5,82,100225,0,-0,316,0.0,-0.0,0.0,0,0,0,0,60,2.1,10,5,9999,99999,9,999999999,0.1,999,999,99
3009,1,20,18,0,*?*?*?*?*?*?*?*?*?*?*?*?*?*?*?*?*?*?*?*?*?*?,7.8,5.6,86,100225,0,-0,314,0.0,-0.0,0.0,0,0,0,0,60,2.1,10,5,9999,99999,9,999999999,0.8,999,999,99
3009,1,20,19,0,*?*?*?*?*?*?*?*?*?*?*?*?*?*?*?*?*?*?*?*?*?*?,7.3,5.9,90,100225,0,-0,312,0.0,-0.0,0.0,0,0,0,0,60,5.2,10,5,9999,99999,9,999999999,1.3,999,999,99
3009,1,20,20,0,*?*?*?*?*?*?*?*?*?*?*?*?*?*?*?*?*?*?*?*?*?*?,6.8,5.8,92,100225,0,-0,310,0.0,-0.0,0.0,0,0,0,0,60,5.2,10,5,9999,99999,9,999999999,0.2,999,999,99
3009,1,20,21,0,*?*?*?*?*?*?*?*?*?*?*?*?*?*?*?*?*?*?*?*?*?*?,6.3,4.8,89,100225,0,-0,307,0.0,-0.0,0.0,0,0,0,0,60,4.1,10,5,9999,99999,9,999999999,0.6,999,999,99
3009,1,20,22,0,*?*?*?*?*?*?*?*?*?*?*?*?*?*?*?*?*?*?*?*?*?*?,6.3,5.0,90,100225,0,-0,307,0.0,-0.0,0.0,0,0,0,0,60,4.1,10,5,9999,99999,9,999999999,0.3,999,999,99
3009,1,20,23,0,*?*?*?*?*?*?*?*?*?*?*?*?*?*?*?*?*?*?*?*?*?*?,5.4,4.1,91,100225,0,-0,304,0.0,-0.0,0.0,0,0,0,0,60,4.1,10,5,9999,99999,9,999999999,0.0,999,999,99
3009,1,20,24,0,*?*?*?*?*?*?*?*?*?*?*?*?*?*?*?*?*?*?*?*?*?*?,6.2,6.1,99,100225,0,-0,307,0.0,-0.0,0.0,0,0,0,0,50,10.3,10,5,9999,99999,9,999999999,0.2,999,999,99
3009,1,21,1,0,*?*?*?*?*?*?*?*?*?*?*?*?*?*?*?*?*?*?*?*?*?*?,3.7,3.8,100,99725.8,0,-0,296,0.0,-0.0,0.0,0,0,0,0,62,10.3,10,5,9999,99999,9,999999999,0.5,999,999,99
3009,1,21,2,0,*?*?*?*?*?*?*?*?*?*?*?*?*?*?*?*?*?*?*?*?*?*?,3.5,3.6,100,99725.8,0,-0,296,0.0,-0.0,0.0,0,0,0,0,63,4.6,10,5,9999,99999,9,999999999,0.7,999,999,99
3009,1,21,3,0,*?*?*?*?*?*?*?*?*?*?*?*?*?*?*?*?*?*?*?*?*?*?,3.6,3.6,100,99725.8,0,-0,296,0.0,-0.0,0.0,0,0,0,0,65,5.2,10,5,9999,99999,9,999999999,0.0,999,999,99
3009,1,21,4,0,*?*?*?*?*?*?*?*?*?*?*?*?*?*?*?*?*?*?*?*?*?*?,3.5,3.4,100,99725.8,0,-0,296,0.0,-0.0,0.0,0,0,0,0,67,6.2,10,5,9999,99999,9,999999999,0.2,999,999,99
3009,1,21,5,0,*?*?*?*?*?*?*?*?*?*?*?*?*?*?*?*?*?*?*?*?*?*?,3.5,3.2,99,99725.8,0,-0,296,0.0,-0.0,0.0,0,0,0,0,68,6.2,10,5,9999,99999,9,999999999,0.2,999,999,99
3009,1,21,6,0,*?*?*?*?*?*?*?*?*?*?*?*?*?*?*?*?*?*?*?*?*?*?,3.6,3.4,98,99725.8,0,-0,296,0.0,-0.0,0.0,0,0,0,0,70,7.2,10,5,9999,99999,9,999999999,0.0,999,999,99
3009,1,21,7,0,*?*?*?*?*?*?*?*?*?*?*?*?*?*?*?*?*?*?*?*?*?*?,3.5,2.9,97,99725.8,0,-0,296,0.0,-0.0,0.0,0,0,0,0,67,9.8,10,5,9999,99999,9,999999999,0.5,999,999,99
3009,1,21,8,0,*?*?*?*?*?*?*?*?*?*?*?*?*?*?*?*?*?*?*?*?*?*?,3.2,3.2,100,99725.8,0,-0,290,0.0,-0.0,0.0,0,0,0,0,63,9.3,9,5,9999,99999,9,999999999,0.7,999,999,99
3009,1,21,9,0,*?*?*?*?*?*?*?*?*?*?*?*?*?*?*?*?*?*?*?*?*?*?,3.5,3.4,100,99725.8,132,1408,256,39.9,294.8,12.2,4271,19291,2054,352,60,6.7,1,0,9999,99999,9,999999999,0.3,999,999,99
3009,1,21,10,0,*?*?*?*?*?*?*?*?*?*?*?*?*?*?*?*?*?*?*?*?*?*?,4.3,4.3,100,99725.8,250,1410,260,119.1,465.4,36.6,12416,34296,5715,684,57,6.2,1,0,9999,99999,9,999999999,0.0,999,999,99
3009,1,21,11,0,*?*?*?*?*?*?*?*?*?*?*?*?*?*?*?*?*?*?*?*?*?*?,5.3,5.3,100,99725.8,324,1410,274,166.8,462.5,60.5,17115,37194,8899,1097,53,6.7,3,2,9999,99999,9,999999999,0.0,999,999,99
3009,1,21,12,0,*?*?*?*?*?*?*?*?*?*?*?*?*?*?*?*?*?*?*?*?*?*?,6.2,5.6,97,99725.8,349,1411,282,179.6,427.0,74.0,18974,35121,9790,1344,50,4.1,4,2,9999,99999,9,999999999,0.0,999,999,99
3009,1,21,13,0,*?*?*?*?*?*?*?*?*?*?*?*?*?*?*?*?*?*?*?*?*?*?,5.9,5.0,94,99725.8,323,1410,289,147.1,287.7,81.2,15246,22846,10450,1497,55,4.6,6,3,9999,99999,9,999999999,0.0,999,999,99
3009,1,21,14,0,*?*?*?*?*?*?*?*?*?*?*?*?*?*?*?*?*?*?*?*?*?*?,6.2,4.6,90,99725.8,248,1409,290,103.1,262.4,56.9,10764,18447,7532,1027,60,4.1,6,3,9999,99999,9,999999999,0.0,999,999,99
3009,1,21,15,0,*?*?*?*?*?*?*?*?*?*?*?*?*?*?*?*?*?*?*?*?*?*?,6.4,3.8,84,99725.8,130,1416,294,30.0,116.7,19.3,3282,5729,2823,331,65,7.2,7,4,9999,99999,9,999999999,0.0,999,999,99
3009,1,21,16,0,*?*?*?*?*?*?*?*?*?*?*?*?*?*?*?*?*?*?*?*?*?*?,6.2,5.1,92,99725.8,0,-0,307,0.0,-0.0,0.0,0,0,0,0,70,7.2,10,5,9999,99999,9,999999999,0.0,999,999,99
3009,1,21,17,0,*?*?*?*?*?*?*?*?*?*?*?*?*?*?*?*?*?*?*?*?*?*?,5.7,3.8,88,99725.8,0,-0,305,0.0,-0.0,0.0,0,0,0,0,75,2.1,10,5,9999,99999,9,999999999,0.0,999,999,99
3009,1,21,18,0,*?*?*?*?*?*?*?*?*?*?*?*?*?*?*?*?*?*?*?*?*?*?,5.3,3.8,91,99725.8,0,-0,303,0.0,-0.0,0.0,0,0,0,0,80,2.1,10,5,9999,99999,9,999999999,0.0,999,999,99
3009,1,21,19,0,*?*?*?*?*?*?*?*?*?*?*?*?*?*?*?*?*?*?*?*?*?*?,4.6,2.5,87,99725.8,0,-0,300,0.0,-0.0,0.0,0,0,0,0,82,5.2,10,5,9999,99999,9,999999999,0.0,999,999,99
3009,1,21,20,0,*?*?*?*?*?*?*?*?*?*?*?*?*?*?*?*?*?*?*?*?*?*?,4.6,2.3,86,99725.8,0,-0,301,0.0,-0.0,0.0,0,0,0,0,83,5.2,10,5,9999,99999,9,999999999,0.0,999,999,99
3009,1,21,21,0,*?*?*?*?*?*?*?*?*?*?*?*?*?*?*?*?*?*?*?*?*?*?,4.4,3.0,91,99725.8,0,-0,300,0.0,-0.0,0.0,0,0,0,0,85,4.1,10,5,9999,99999,9,999999999,0.0,999,999,99
3009,1,21,22,0,*?*?*?*?*?*?*?*?*?*?*?*?*?*?*?*?*?*?*?*?*?*?,4.1,3.2,94,99725.8,0,-0,298,0.0,-0.0,0.0,0,0,0,0,87,4.1,10,5,9999,99999,9,999999999,0.0,999,999,99
3009,1,21,23,0,*?*?*?*?*?*?*?*?*?*?*?*?*?*?*?*?*?*?*?*?*?*?,2.8,1.5,92,99725.8,0,-0,293,0.0,-0.0,0.0,0,0,0,0,88,4.1,10,5,9999,99999,9,999999999,0.0,999,999,99
3009,1,21,24,0,*?*?*?*?*?*?*?*?*?*?*?*?*?*?*?*?*?*?*?*?*?*?,4.4,4.3,99,99725.8,0,-0,299,0.0,-0.0,0.0,0,0,0,0,60,10.3,10,5,9999,99999,9,999999999,0.0,999,999,99
3009,1,22,1,0,*?*?*?*?*?*?*?*?*?*?*?*?*?*?*?*?*?*?*?*?*?*?,1.9,1.9,100,100330,0,-0,289,0.0,-0.0,0.0,0,0,0,0,92,10.3,10,5,9999,99999,9,999999999,0.0,999,999,99
3009,1,22,2,0,*?*?*?*?*?*?*?*?*?*?*?*?*?*?*?*?*?*?*?*?*?*?,2.3,2.3,100,100330,0,-0,291,0.0,-0.0,0.0,0,0,0,0,93,4.6,10,5,9999,99999,9,999999999,0.0,999,999,99
3009,1,22,3,0,*?*?*?*?*?*?*?*?*?*?*?*?*?*?*?*?*?*?*?*?*?*?,2.5,2.3,100,100330,0,-0,292,0.0,-0.0,0.0,0,0,0,0,95,5.2,10,5,9999,99999,9,999999999,0.0,999,999,99
3009,1,22,4,0,*?*?*?*?*?*?*?*?*?*?*?*?*?*?*?*?*?*?*?*?*?*?,2.5,1.3,94,100330,0,-0,292,0.0,-0.0,0.0,0,0,0,0,97,6.2,10,5,9999,99999,9,999999999,0.0,999,999,99
3009,1,22,5,0,*?*?*?*?*?*?*?*?*?*?*?*?*?*?*?*?*?*?*?*?*?*?,2.4,0.6,91,100330,0,-0,291,0.0,-0.0,0.0,0,0,0,0,98,6.2,10,5,9999,99999,9,999999999,0.0,999,999,99
3009,1,22,6,0,*?*?*?*?*?*?*?*?*?*?*?*?*?*?*?*?*?*?*?*?*?*?,2.9,0.4,87,100330,0,-0,294,0.0,-0.0,0.0,0,0,0,0,100,7.2,10,5,9999,99999,9,999999999,0.0,999,999,99
3009,1,22,7,0,*?*?*?*?*?*?*?*?*?*?*?*?*?*?*?*?*?*?*?*?*?*?,2.4,0.2,88,100330,0,-0,286,0.0,-0.0,0.0,0,0,0,0,100,9.8,9,5,9999,99999,9,999999999,0.0,999,999,99
3009,1,22,8,0,*?*?*?*?*?*?*?*?*?*?*?*?*?*?*?*?*?*?*?*?*?*?,2.6,-0.6,82,100330,0,-0,251,0.0,-0.0,0.0,0,0,0,0,100,9.3,2,1,9999,99999,9,999999999,0.0,999,999,99
3009,1,22,9,0,*?*?*?*?*?*?*?*?*?*?*?*?*?*?*?*?*?*?*?*?*?*?,2.2,-1.7,77,100330,137,1413,280,28.7,74.5,21.4,3143,3527,2745,361,100,6.7,8,4,9999,99999,9,999999999,0.0,999,999,99
3009,1,22,10,0,*?*?*?*?*?*?*?*?*?*?*?*?*?*?*?*?*?*?*?*?*?*?,3.0,-1.7,72,100330,255,1410,273,107.1,265.4,59.1,11172,18904,7802,1069,100,6.2,6,3,9999,99999,9,999999999,0.0,999,999,99
3009,1,22,11,0,*?*?*?*?*?*?*?*?*?*?*?*?*?*?*?*?*?*?*?*?*?*?,4.8,-0.2,73,100330,329,1410,281,150.7,289.3,83.2,15619,23157,10689,1536,100,6.7,6,3,9999,99999,9,999999999,0.0,999,999,99
3009,1,22,12,0,*?*?*?*?*?*?*?*?*?*?*?*?*?*?*?*?*?*?*?*?*?*?,5.2,0.4,74,100330,354,1409,273,183.2,428.8,75.5,19342,35482,9966,1373,100,4.1,4,2,9999,99999,9,999999999,0.0,999,999,99
3009,1,22,13,0,*?*?*?*?*?*?*?*?*?*?*?*?*?*?*?*?*?*?*?*?*?*?,5.4,0.8,75,100330,329,1412,294,114.7,124.1,85.8,12532,10336,9923,1867,92,4.6,8,4,9999,99999,9,999999999,0.0,999,999,99
3009,1,22,14,0,*?*?*?*?*?*?*?*?*?*?*?*?*?*?*?*?*?*?*?*?*?*?,5.7,1.7,78,100330,254,1411,281,113.5,331.0,53.9,11950,23565,7230,966,83,4.1,5,3,9999,99999,9,999999999,0.0,999,999,99
3009,1,22,15,0,*?*?*?*?*?*?*?*?*?*?*?*?*?*?*?*?*?*?*?*?*?*?,5.8,2.5,83,100330,135,1407,301,21.1,29.3,18.3,2401,1607,2248,381,75,7.2,9,5,9999,99999,9,999999999,0.0,999,999,99
3009,1,22,16,0,*?*?*?*?*?*?*?*?*?*?*?*?*?*?*?*?*?*?*?*?*?*?,5.6,3.4,89,100330,0,-0,300,0.0,-0.0,0.0,0,0,0,0,67,7.2,9,5,9999,99999,9,999999999,0.0,999,999,99
3009,1,22,17,0,*?*?*?*?*?*?*?*?*?*?*?*?*?*?*?*?*?*?*?*?*?*?,4.9,3.6,94,100330,0,-0,302,0.0,-0.0,0.0,0,0,0,0,58,2.1,10,5,9999,99999,9,999999999,0.0,999,999,99
3009,1,22,18,0,*?*?*?*?*?*?*?*?*?*?*?*?*?*?*?*?*?*?*?*?*?*?,4.3,4.3,100,100330,0,-0,299,0.0,-0.0,0.0,0,0,0,0,50,2.1,10,5,9999,99999,9,999999999,0.0,999,999,99
3009,1,22,19,0,*?*?*?*?*?*?*?*?*?*?*?*?*?*?*?*?*?*?*?*?*?*?,3.7,3.6,100,100330,0,-0,296,0.0,-0.0,0.0,0,0,0,0,48,5.2,10,5,9999,99999,9,999999999,0.0,999,999,99
3009,1,22,20,0,*?*?*?*?*?*?*?*?*?*?*?*?*?*?*?*?*?*?*?*?*?*?,3.9,3.9,100,100330,0,-0,297,0.0,-0.0,0.0,0,0,0,0,47,5.2,10,5,9999,99999,9,999999999,0.0,999,999,99
3009,1,22,21,0,*?*?*?*?*?*?*?*?*?*?*?*?*?*?*?*?*?*?*?*?*?*?,3.8,3.8,100,100330,0,-0,297,0.0,-0.0,0.0,0,0,0,0,45,4.1,10,5,9999,99999,9,999999999,0.0,999,999,99
3009,1,22,22,0,*?*?*?*?*?*?*?*?*?*?*?*?*?*?*?*?*?*?*?*?*?*?,3.1,3.0,100,100330,0,-0,294,0.0,-0.0,0.0,0,0,0,0,43,4.1,10,5,9999,99999,9,999999999,0.0,999,999,99
3009,1,22,23,0,*?*?*?*?*?*?*?*?*?*?*?*?*?*?*?*?*?*?*?*?*?*?,2.4,2.5,100,100330,0,-0,291,0.0,-0.0,0.0,0,0,0,0,42,4.1,10,5,9999,99999,9,999999999,0.0,999,999,99
3009,1,22,24,0,*?*?*?*?*?*?*?*?*?*?*?*?*?*?*?*?*?*?*?*?*?*?,1.5,1.5,100,100330,0,-0,287,0.0,-0.0,0.0,0,0,0,0,90,10.3,10,5,9999,99999,9,999999999,0.0,999,999,99
3009,1,23,1,0,*?*?*?*?*?*?*?*?*?*?*?*?*?*?*?*?*?*?*?*?*?*?,0.4,-1.7,86,101064,0,-0,283,0.0,-0.0,0.0,0,0,0,0,45,10.3,10,5,9999,99999,9,999999999,0.0,999,999,99
3009,1,23,2,0,*?*?*?*?*?*?*?*?*?*?*?*?*?*?*?*?*?*?*?*?*?*?,-1.1,-3.9,79,101064,0,-0,277,0.0,-0.0,0.0,0,0,0,0,50,4.6,10,5,9999,99999,9,999999999,0.0,999,999,99
3009,1,23,3,0,*?*?*?*?*?*?*?*?*?*?*?*?*?*?*?*?*?*?*?*?*?*?,-2.6,-3.1,96,101064,0,-0,271,0.0,-0.0,0.0,0,0,0,0,55,5.2,10,5,9999,99999,9,999999999,0.0,999,999,99
3009,1,23,4,0,*?*?*?*?*?*?*?*?*?*?*?*?*?*?*?*?*?*?*?*?*?*?,-1.9,-2.7,94,101064,0,-0,274,0.0,-0.0,0.0,0,0,0,0,60,6.2,10,5,9999,99999,9,999999999,0.0,999,999,99
3009,1,23,5,0,*?*?*?*?*?*?*?*?*?*?*?*?*?*?*?*?*?*?*?*?*?*?,-1.2,-3.1,86,101064,0,-0,277,0.0,-0.0,0.0,0,0,0,0,65,6.2,10,5,9999,99999,9,999999999,0.0,999,999,99
3009,1,23,6,0,*?*?*?*?*?*?*?*?*?*?*?*?*?*?*?*?*?*?*?*?*?*?,-1.3,-3.1,86,101064,0,-0,277,0.0,-0.0,0.0,0,0,0,0,70,7.2,10,5,9999,99999,9,999999999,0.0,999,999,99
3009,1,23,7,0,*?*?*?*?*?*?*?*?*?*?*?*?*?*?*?*?*?*?*?*?*?*?,-1.2,-2.4,90,101064,0,-0,261,0.0,-0.0,0.0,0,0,0,0,73,9.8,7,4,9999,99999,9,999999999,0.0,999,999,99
3009,1,23,8,0,*?*?*?*?*?*?*?*?*?*?*?*?*?*?*?*?*?*?*?*?*?*?,-1.5,-2.9,90,101064,0,-0,244,0.0,-0.0,0.0,0,0,0,0,77,9.3,4,2,9999,99999,9,999999999,0.0,999,999,99
3009,1,23,9,0,*?*?*?*?*?*?*?*?*?*?*?*?*?*?*?*?*?*?*?*?*?*?,-0.7,-1.7,93,101064,141,1406,258,40.3,180.1,22.2,4176,10248,3525,411,80,6.7,6,3,9999,99999,9,999999999,0.0,999,999,99
3009,1,23,10,0,*?*?*?*?*?*?*?*?*?*?*?*?*?*?*?*?*?*?*?*?*?*?,0.2,-0.6,94,101064,260,1410,243,125.4,457.1,41.1,13001,34081,6322,761,83,6.2,2,1,9999,99999,9,999999999,0.0,999,999,99
3009,1,23,11,0,*?*?*?*?*?*?*?*?*?*?*?*?*?*?*?*?*?*?*?*?*?*?,2.5,0.8,90,101064,334,1408,253,175.3,496.7,57.5,18107,40607,8572,1060,87,6.7,2,1,9999,99999,9,999999999,0.0,999,999,99
3009,1,23,12,0,*?*?*?*?*?*?*?*?*?*?*?*?*?*?*?*?*?*?*?*?*?*?,3.8,0.2,78,101064,360,1411,252,192.8,523.7,59.2,20002,44021,8861,1105,90,4.1,1,0,9999,99999,9,999999999,0.0,999,999,99
3009,1,23,13,0,*?*?*?*?*?*?*?*?*?*?*?*?*?*?*?*?*?*?*?*?*?*?,3.8,-0.2,75,101064,334,1409,282,138.7,208.8,89.2,14673,17028,10492,1723,87,4.6,7,4,9999,99999,9,999999999,0.0,999,999,99
3009,1,23,14,0,*?*?*?*?*?*?*?*?*?*?*?*?*?*?*?*?*?*?*?*?*?*?,3.9,1.0,83,101064,260,1411,273,117.2,334.0,55.7,12327,24046,7445,999,83,4.1,5,3,9999,99999,9,999999999,0.0,999,999,99
3009,1,23,15,0,*?*?*?*?*?*?*?*?*?*?*?*?*?*?*?*?*?*?*?*?*?*?,3.7,0.6,81,101064,141,1409,267,44.4,261.1,18.3,4671,15026,3004,347,80,7.2,4,2,9999,99999,9,999999999,0.0,999,999,99
3009,1,23,16,0,*?*?*?*?*?*?*?*?*?*?*?*?*?*?*?*?*?*?*?*?*?*?,3.6,1.3,86,101064,0,-0,291,0.0,-0.0,0.0,0,0,0,0,77,7.2,9,5,9999,99999,9,999999999,0.0,999,999,99
3009,1,23,17,0,*?*?*?*?*?*?*?*?*?*?*?*?*?*?*?*?*?*?*?*?*?*?,2.0,0.4,90,101064,0,-0,290,0.0,-0.0,0.0,0,0,0,0,73,2.1,10,5,9999,99999,9,999999999,0.0,999,999,99
3009,1,23,18,0,*?*?*?*?*?*?*?*?*?*?*?*?*?*?*?*?*?*?*?*?*?*?,1.4,-0.2,90,101064,0,-0,287,0.0,-0.0,0.0,0,0,0,0,70,2.1,10,5,9999,99999,9,999999999,0.0,999,999,99
3009,1,23,19,0,*?*?*?*?*?*?*?*?*?*?*?*?*?*?*?*?*?*?*?*?*?*?,1.2,-0.6,88,101064,0,-0,286,0.0,-0.0,0.0,0,0,0,0,70,5.2,10,5,9999,99999,9,999999999,0.0,999,999,99
3009,1,23,20,0,*?*?*?*?*?*?*?*?*?*?*?*?*?*?*?*?*?*?*?*?*?*?,0.7,-1.1,88,101064,0,-0,284,0.0,-0.0,0.0,0,0,0,0,70,5.2,10,5,9999,99999,9,999999999,0.0,999,999,99
3009,1,23,21,0,*?*?*?*?*?*?*?*?*?*?*?*?*?*?*?*?*?*?*?*?*?*?,0.3,-1.7,85,101064,0,-0,283,0.0,-0.0,0.0,0,0,0,0,70,4.1,10,5,9999,99999,9,999999999,0.0,999,999,99
3009,1,23,22,0,*?*?*?*?*?*?*?*?*?*?*?*?*?*?*?*?*?*?*?*?*?*?,0.3,-0.6,93,101064,0,-0,283,0.0,-0.0,0.0,0,0,0,0,70,4.1,10,5,9999,99999,9,999999999,0.0,999,999,99
3009,1,23,23,0,*?*?*?*?*?*?*?*?*?*?*?*?*?*?*?*?*?*?*?*?*?*?,-0.0,-0.2,100,101064,0,-0,281,0.0,-0.0,0.0,0,0,0,0,70,4.1,10,5,9999,99999,9,999999999,0.0,999,999,99
3009,1,23,24,0,*?*?*?*?*?*?*?*?*?*?*?*?*?*?*?*?*?*?*?*?*?*?,1.8,0.4,91,101064,0,-0,289,0.0,-0.0,0.0,0,0,0,0,40,10.3,10,5,9999,99999,9,999999999,0.0,999,999,99
3009,1,24,1,0,*?*?*?*?*?*?*?*?*?*?*?*?*?*?*?*?*?*?*?*?*?*?,0.4,0.2,100,101584,0,-0,283,0.0,-0.0,0.0,0,0,0,0,70,10.3,10,5,9999,99999,9,999999999,0.0,999,999,99
3009,1,24,2,0,*?*?*?*?*?*?*?*?*?*?*?*?*?*?*?*?*?*?*?*?*?*?,0.7,0.2,98,101584,0,-0,284,0.0,-0.0,0.0,0,0,0,0,70,4.6,10,5,9999,99999,9,999999999,0.0,999,999,99
3009,1,24,3,0,*?*?*?*?*?*?*?*?*?*?*?*?*?*?*?*?*?*?*?*?*?*?,0.6,-1.1,89,101584,0,-0,284,0.0,-0.0,0.0,0,0,0,0,70,5.2,10,5,9999,99999,9,999999999,0.0,999,999,99
3009,1,24,4,0,*?*?*?*?*?*?*?*?*?*?*?*?*?*?*?*?*?*?*?*?*?*?,0.2,-1.5,88,101584,0,-0,282,0.0,-0.0,0.0,0,0,0,0,70,6.2,10,5,9999,99999,9,999999999,0.0,999,999,99
3009,1,24,5,0,*?*?*?*?*?*?*?*?*?*?*?*?*?*?*?*?*?*?*?*?*?*?,-0.3,-0.6,99,101584,0,-0,280,0.0,-0.0,0.0,0,0,0,0,70,6.2,10,5,9999,99999,9,999999999,0.0,999,999,99
3009,1,24,6,0,*?*?*?*?*?*?*?*?*?*?*?*?*?*?*?*?*?*?*?*?*?*?,-0.9,-0.8,100,101584,0,-0,278,0.0,-0.0,0.0,0,0,0,0,70,7.2,10,5,9999,99999,9,999999999,0.0,999,999,99
3009,1,24,7,0,*?*?*?*?*?*?*?*?*?*?*?*?*?*?*?*?*?*?*?*?*?*?,-0.2,-1.3,93,101584,0,-0,281,0.0,-0.0,0.0,0,0,0,0,80,9.8,10,5,9999,99999,9,999999999,0.0,999,999,99
3009,1,24,8,0,*?*?*?*?*?*?*?*?*?*?*?*?*?*?*?*?*?*?*?*?*?*?,0.3,-1.9,84,101584,0,-0,283,0.0,-0.0,0.0,0,0,0,0,90,9.3,10,5,9999,99999,9,999999999,0.0,999,999,99
3009,1,24,9,0,*?*?*?*?*?*?*?*?*?*?*?*?*?*?*?*?*?*?*?*?*?*?,0.3,-1.3,89,101584,146,1408,278,24.8,31.9,21.5,2808,1819,2625,449,100,6.7,9,5,9999,99999,9,999999999,0.0,999,999,99
3009,1,24,10,0,*?*?*?*?*?*?*?*?*?*?*?*?*?*?*?*?*?*?*?*?*?*?,1.6,-2.2,76,101584,265,1409,283,65.1,46.1,56.4,7194,3518,6645,1208,110,6.2,9,5,9999,99999,9,999999999,0.0,999,999,99
3009,1,24,11,0,*?*?*?*?*?*?*?*?*?*?*?*?*?*?*?*?*?*?*?*?*?*?,2.7,-1.3,76,101584,340,1410,288,90.4,49.9,78.4,9925,4260,8879,2070,120,6.7,9,5,9999,99999,9,999999999,0.1,999,999,99
3009,1,24,12,0,*?*?*?*?*?*?*?*?*?*?*?*?*?*?*?*?*?*?*?*?*?*?,3.8,-1.7,67,101584,365,1408,292,99.1,50.9,85.9,10878,4430,9724,2288,130,4.1,9,5,9999,99999,9,999999999,0.1,999,999,99
3009,1,24,13,0,*?*?*?*?*?*?*?*?*?*?*?*?*?*?*?*?*?*?*?*?*?*?,4.1,-0.0,75,101584,340,1409,294,90.5,49.9,78.5,9944,4245,8898,2072,135,4.6,9,5,9999,99999,9,999999999,1.1,999,999,99
3009,1,24,14,0,*?*?*?*?*?*?*?*?*?*?*?*?*?*?*?*?*?*?*?*?*?*?,3.9,1.9,87,101584,266,1412,293,65.3,46.1,56.6,7220,3512,6677,1212,140,4.1,9,5,9999,99999,9,999999999,0.6,999,999,99
3009,1,24,15,0,*?*?*?*?*?*?*?*?*?*?*?*?*?*?*?*?*?*?*?*?*?*?,4.0,0.4,78,101584,147,1409,298,14.5,0.0,14.5,1733,-0,1734,566,145,7.2,10,5,9999,99999,9,999999999,0.2,999,999,99
3009,1,24,16,0,*?*?*?*?*?*?*?*?*?*?*?*?*?*?*?*?*?*?*?*?*?*?,4.0,0.6,80,101584,0,-0,298,0.0,-0.0,0.0,0,0,0,0,150,7.2,10,5,9999,99999,9,999999999,0.0,999,999,99
3009,1,24,17,0,*?*?*?*?*?*?*?*?*?*?*?*?*?*?*?*?*?*?*?*?*?*?,3.0,-0.2,80,101584,0,-0,294,0.0,-0.0,0.0,0,0,0,0,155,2.1,10,5,9999,99999,9,999999999,2.1,999,999,99
3009,1,24,18,0,*?*?*?*?*?*?*?*?*?*?*?*?*?*?*?*?*?*?*?*?*?*?,2.4,0.2,86,101584,0,-0,291,0.0,-0.0,0.0,0,0,0,0,160,2.1,10,5,9999,99999,9,999999999,0.9,999,999,99
3009,1,24,19,0,*?*?*?*?*?*?*?*?*?*?*?*?*?*?*?*?*?*?*?*?*?*?,2.4,0.8,92,101584,0,-0,291,0.0,-0.0,0.0,0,0,0,0,162,5.2,10,5,9999,99999,9,999999999,0.2,999,999,99
3009,1,24,20,0,*?*?*?*?*?*?*?*?*?*?*?*?*?*?*?*?*?*?*?*?*?*?,1.7,-0.2,88,101584,0,-0,289,0.0,-0.0,0.0,0,0,0,0,163,5.2,10,5,9999,99999,9,999999999,0.3,999,999,99
3009,1,24,21,0,*?*?*?*?*?*?*?*?*?*?*?*?*?*?*?*?*?*?*?*?*?*?,1.5,0.8,96,101584,0,-0,288,0.0,-0.0,0.0,0,0,0,0,165,4.1,10,5,9999,99999,9,999999999,0.0,999,999,99
3009,1,24,22,0,*?*?*?*?*?*?*?*?*?*?*?*?*?*?*?*?*?*?*?*?*?*?,1.1,1.0,100,101584,0,-0,286,0.0,-0.0,0.0,0,0,0,0,167,4.1,10,5,9999,99999,9,999999999,0.0,999,999,99
3009,1,24,23,0,*?*?*?*?*?*?*?*?*?*?*?*?*?*?*?*?*?*?*?*?*?*?,1.8,0.4,91,101584,0,-0,289,0.0,-0.0,0.0,0,0,0,0,168,4.1,10,5,9999,99999,9,999999999,0.0,999,999,99
3009,1,24,24,0,*?*?*?*?*?*?*?*?*?*?*?*?*?*?*?*?*?*?*?*?*?*?,-0.3,-0.4,100,101584,0,-0,280,0.0,-0.0,0.0,0,0,0,0,70,10.3,10,5,9999,99999,9,999999999,0.0,999,999,99
3009,1,25,1,0,*?*?*?*?*?*?*?*?*?*?*?*?*?*?*?*?*?*?*?*?*?*?,3.9,0.6,78,100395,0,-0,298,0.0,-0.0,0.0,0,0,0,0,170,10.3,10,5,9999,99999,9,999999999,1.8,999,999,99
3009,1,25,2,0,*?*?*?*?*?*?*?*?*?*?*?*?*?*?*?*?*?*?*?*?*?*?,5.0,0.6,73,100395,0,-0,302,0.0,-0.0,0.0,0,0,0,0,170,4.6,10,5,9999,99999,9,999999999,0.0,999,999,99
3009,1,25,3,0,*?*?*?*?*?*?*?*?*?*?*?*?*?*?*?*?*?*?*?*?*?*?,4.7,0.6,75,100395,0,-0,301,0.0,-0.0,0.0,0,0,0,0,170,5.2,10,5,9999,99999,9,999999999,0.0,999,999,99
3009,1,25,4,0,*?*?*?*?*?*?*?*?*?*?*?*?*?*?*?*?*?*?*?*?*?*?,4.7,2.3,84,100395,0,-0,301,0.0,-0.0,0.0,0,0,0,0,170,6.2,10,5,9999,99999,9,999999999,1.3,999,999,99
3009,1,25,5,0,*?*?*?*?*?*?*?*?*?*?*?*?*?*?*?*?*?*?*?*?*?*?,4.1,1.0,80,100395,0,-0,299,0.0,-0.0,0.0,0,0,0,0,170,6.2,10,5,9999,99999,9,999999999,1.5,999,999,99
3009,1,25,6,0,*?*?*?*?*?*?*?*?*?*?*?*?*?*?*?*?*?*?*?*?*?*?,4.0,0.6,78,100395,0,-0,298,0.0,-0.0,0.0,0,0,0,0,170,7.2,10,5,9999,99999,9,999999999,0.2,999,999,99
3009,1,25,7,0,*?*?*?*?*?*?*?*?*?*?*?*?*?*?*?*?*?*?*?*?*?*?,3.4,1.7,88,100395,0,-0,295,0.0,-0.0,0.0,0,0,0,0,165,9.8,10,5,9999,99999,9,999999999,0.0,999,999,99
3009,1,25,8,0,*?*?*?*?*?*?*?*?*?*?*?*?*?*?*?*?*?*?*?*?*?*?,2.6,-0.8,77,100395,0,-0,292,0.0,-0.0,0.0,0,0,0,0,160,9.3,10,5,9999,99999,9,999999999,0.1,999,999,99
3009,1,25,9,0,*?*?*?*?*?*?*?*?*?*?*?*?*?*?*?*?*?*?*?*?*?*?,4.5,0.2,72,100395,151,1408,295,26.5,32.9,23.0,2992,1912,2795,480,155,6.7,9,5,9999,99999,9,999999999,0.0,999,999,99
3009,1,25,10,0,*?*?*?*?*?*?*?*?*?*?*?*?*?*?*?*?*?*?*?*?*?*?,6.3,1.9,73,100395,270,1408,298,88.7,116.5,66.3,9710,8935,7726,1422,150,6.2,8,4,9999,99999,9,999999999,0.2,999,999,99
3009,1,25,11,0,*?*?*?*?*?*?*?*?*?*?*?*?*?*?*?*?*?*?*?*?*?*?,8.4,2.7,67,100395,345,1408,302,144.6,210.7,93.0,15298,17445,10917,1805,145,6.7,7,4,9999,99999,9,999999999,0.0,999,999,99
3009,1,25,12,0,*?*?*?*?*?*?*?*?*?*?*?*?*?*?*?*?*?*?*?*?*?*?,9.8,2.3,59,100395,371,1409,313,134.0,128.2,100.2,14613,11176,11535,2205,140,4.1,8,4,9999,99999,9,999999999,0.0,999,999,99
3009,1,25,13,0,*?*?*?*?*?*?*?*?*?*?*?*?*?*?*?*?*?*?*?*?*?*?,9.8,2.3,59,100395,346,1409,319,92.6,50.1,80.3,10159,4306,9086,2123,142,4.6,9,5,9999,99999,9,999999999,0.0,999,999,99
3009,1,25,14,0,*?*?*?*?*?*?*?*?*?*?*?*?*?*?*?*?*?*?*?*?*?*?,9.9,1.7,57,100395,272,1411,319,67.4,46.5,58.4,7441,3591,6870,1252,143,4.1,9,5,9999,99999,9,999999999,0.0,999,999,99
3009,1,25,15,0,*?*?*?*?*?*?*?*?*?*?*?*?*?*?*?*?*?*?*?*?*?*?,9.8,3.2,63,100395,153,1408,319,27.2,33.3,23.6,3067,1931,2870,492,145,7.2,9,5,9999,99999,9,999999999,1.0,999,999,99
3009,1,25,16,0,*?*?*?*?*?*?*?*?*?*?*?*?*?*?*?*?*?*?*?*?*?*?,9.7,2.9,62,100395,0,-0,323,0.0,-0.0,0.0,0,0,0,0,147,7.2,10,5,9999,99999,9,999999999,0.6,999,999,99
3009,1,25,17,0,*?*?*?*?*?*?*?*?*?*?*?*?*?*?*?*?*?*?*?*?*?*?,8.7,3.4,68,100395,0,-0,318,0.0,-0.0,0.0,0,0,0,0,148,2.1,10,5,9999,99999,9,999999999,0.0,999,999,99
3009,1,25,18,0,*?*?*?*?*?*?*?*?*?*?*?*?*?*?*?*?*?*?*?*?*?*?,6.9,3.0,76,100395,0,-0,310,0.0,-0.0,0.0,0,0,0,0,150,2.1,10,5,9999,99999,9,999999999,0.0,999,999,99
3009,1,25,19,0,*?*?*?*?*?*?*?*?*?*?*?*?*?*?*?*?*?*?*?*?*?*?,6.7,2.9,75,100395,0,-0,310,0.0,-0.0,0.0,0,0,0,0,177,5.2,10,5,9999,99999,9,999999999,4.4,999,999,99
3009,1,25,20,0,*?*?*?*?*?*?*?*?*?*?*?*?*?*?*?*?*?*?*?*?*?*?,6.7,0.8,66,100395,0,-0,310,0.0,-0.0,0.0,0,0,0,0,203,5.2,10,5,9999,99999,9,999999999,1.9,999,999,99
3009,1,25,21,0,*?*?*?*?*?*?*?*?*?*?*?*?*?*?*?*?*?*?*?*?*?*?,5.7,0.6,70,100395,0,-0,306,0.0,-0.0,0.0,0,0,0,0,230,4.1,10,5,9999,99999,9,999999999,0.1,999,999,99
3009,1,25,22,0,*?*?*?*?*?*?*?*?*?*?*?*?*?*?*?*?*?*?*?*?*?*?,6.1,1.0,69,100395,0,-0,307,0.0,-0.0,0.0,0,0,0,0,257,4.1,10,5,9999,99999,9,999999999,0.0,999,999,99
3009,1,25,23,0,*?*?*?*?*?*?*?*?*?*?*?*?*?*?*?*?*?*?*?*?*?*?,5.9,2.7,79,100395,0,-0,306,0.0,-0.0,0.0,0,0,0,0,283,4.1,10,5,9999,99999,9,999999999,0.0,999,999,99
3009,1,25,24,0,*?*?*?*?*?*?*?*?*?*?*?*?*?*?*?*?*?*?*?*?*?*?,2.6,0.4,85,100395,0,-0,292,0.0,-0.0,0.0,0,0,0,0,170,10.3,10,5,9999,99999,9,999999999,0.0,999,999,99
3009,1,26,1,0,*?*?*?*?*?*?*?*?*?*?*?*?*?*?*?*?*?*?*?*?*?*?,6.2,3.9,87,99587.1,0,-0,307,0.0,-0.0,0.0,0,0,0,0,303,10.3,10,5,9999,99999,9,999999999,0.0,999,999,99
3009,1,26,2,0,*?*?*?*?*?*?*?*?*?*?*?*?*?*?*?*?*?*?*?*?*?*?,6.6,4.6,88,99587.1,0,-0,309,0.0,-0.0,0.0,0,0,0,0,297,4.6,10,5,9999,99999,9,999999999,0.0,999,999,99
3009,1,26,3,0,*?*?*?*?*?*?*?*?*?*?*?*?*?*?*?*?*?*?*?*?*?*?,5.9,3.2,84,99587.1,0,-0,306,0.0,-0.0,0.0,0,0,0,0,290,5.2,10,5,9999,99999,9,999999999,0.0,999,999,99
3009,1,26,4,0,*?*?*?*?*?*?*?*?*?*?*?*?*?*?*?*?*?*?*?*?*?*?,5.8,3.0,83,99587.1,0,-0,306,0.0,-0.0,0.0,0,0,0,0,283,6.2,10,5,9999,99999,9,999999999,0.0,999,999,99
3009,1,26,5,0,*?*?*?*?*?*?*?*?*?*?*?*?*?*?*?*?*?*?*?*?*?*?,5.6,2.7,82,99587.1,0,-0,305,0.0,-0.0,0.0,0,0,0,0,277,6.2,10,5,9999,99999,9,999999999,0.0,999,999,99
3009,1,26,6,0,*?*?*?*?*?*?*?*?*?*?*?*?*?*?*?*?*?*?*?*?*?*?,5.9,3.8,87,99587.1,0,-0,306,0.0,-0.0,0.0,0,0,0,0,270,7.2,10,5,9999,99999,9,999999999,0.0,999,999,99
3009,1,26,7,0,*?*?*?*?*?*?*?*?*?*?*?*?*?*?*?*?*?*?*?*?*?*?,6.1,3.4,83,99587.1,0,-0,302,0.0,-0.0,0.0,0,0,0,0,265,9.8,9,5,9999,99999,9,999999999,0.0,999,999,99
3009,1,26,8,0,*?*?*?*?*?*?*?*?*?*?*?*?*?*?*?*?*?*?*?*?*?*?,6.6,3.6,83,99587.1,1,1947,309,0.0,0.0,0.0,0,0,0,0,260,9.3,10,5,9999,99999,9,999999999,0.0,999,999,99
3009,1,26,9,0,*?*?*?*?*?*?*?*?*?*?*?*?*?*?*?*?*?*?*?*?*?*?,6.0,4.1,89,99587.1,156,1407,302,28.3,33.9,24.5,3182,2004,2970,512,255,6.7,9,5,9999,99999,9,999999999,0.0,999,999,99
3009,1,26,10,0,*?*?*?*?*?*?*?*?*?*?*?*?*?*?*?*?*?*?*?*?*?*?,7.1,5.9,93,99587.1,276,1411,307,68.8,46.7,59.6,7592,3634,7007,1279,250,6.2,9,5,9999,99999,9,999999999,0.0,999,999,99
3009,1,26,11,0,*?*?*?*?*?*?*?*?*?*?*?*?*?*?*?*?*?*?*?*?*?*?,6.9,5.6,93,99587.1,351,1409,306,94.3,50.3,81.7,10347,4340,9253,2166,245,6.7,9,5,9999,99999,9,999999999,0.0,999,999,99
3009,1,26,12,0,*?*?*?*?*?*?*?*?*?*?*?*?*?*?*?*?*?*?*?*?*?*?,8.2,6.4,89,99587.1,377,1409,312,103.1,51.2,89.4,11317,4504,10113,2390,240,4.1,9,5,9999,99999,9,999999999,0.0,999,999,99
3009,1,26,13,0,*?*?*?*?*?*?*?*?*?*?*?*?*?*?*?*?*?*?*?*?*?*?,7.9,6.4,91,99587.1,352,1409,310,94.7,50.4,82.1,10387,4347,9288,2175,227,4.6,9,5,9999,99999,9,999999999,0.0,999,999,99
3009,1,26,14,0,*?*?*?*?*?*?*?*?*?*?*?*?*?*?*?*?*?*?*?*?*?*?,8.0,6.4,91,99587.1,278,1410,311,69.5,46.9,60.2,7669,3656,7078,1293,213,4.1,9,5,9999,99999,9,999999999,0.0,999,999,99
3009,1,26,15,0,*?*?*?*?*?*?*?*?*?*?*?*?*?*?*?*?*?*?*?*?*?*?,8.3,6.7,91,99587.1,159,1407,316,16.9,0.0,16.9,2008,-0,2010,657,200,7.2,10,5,9999,99999,9,999999999,0.0,999,999,99
3009,1,26,16,0,*?*?*?*?*?*?*?*?*?*?*?*?*?*?*?*?*?*?*?*?*?*?,8.1,7.4,97,99587.1,4,1253,315,0.0,0.0,0.0,0,0,0,0,187,7.2,10,5,9999,99999,9,999999999,0.0,999,999,99
3009,1,26,17,0,*?*?*?*?*?*?*?*?*?*?*?*?*?*?*?*?*?*?*?*?*?*?,7.9,7.3,97,99587.1,0,-0,314,0.0,-0.0,0.0,0,0,0,0,173,2.1,10,5,9999,99999,9,999999999,0.0,999,999,99
3009,1,26,18,0,*?*?*?*?*?*?*?*?*?*?*?*?*?*?*?*?*?*?*?*?*?*?,7.7,6.6,94,99587.1,0,-0,313,0.0,-0.0,0.0,0,0,0,0,160,2.1,10,5,9999,99999,9,999999999,0.0,999,999,99
3009,1,26,19,0,*?*?*?*?*?*?*?*?*?*?*?*?*?*?*?*?*?*?*?*?*?*?,7.0,6.6,99,99587.1,0,-0,310,0.0,-0.0,0.0,0,0,0,0,163,5.2,10,5,9999,99999,9,999999999,0.0,999,999,99
3009,1,26,20,0,*?*?*?*?*?*?*?*?*?*?*?*?*?*?*?*?*?*?*?*?*?*?,7.0,7.0,100,99587.1,0,-0,310,0.0,-0.0,0.0,0,0,0,0,167,5.2,10,5,9999,99999,9,999999999,0.0,999,999,99
3009,1,26,21,0,*?*?*?*?*?*?*?*?*?*?*?*?*?*?*?*?*?*?*?*?*?*?,7.4,7.1,99,99587.1,0,-0,312,0.0,-0.0,0.0,0,0,0,0,170,4.1,10,5,9999,99999,9,999999999,0.0,999,999,99
3009,1,26,22,0,*?*?*?*?*?*?*?*?*?*?*?*?*?*?*?*?*?*?*?*?*?*?,7.0,7.0,100,99587.1,0,-0,310,0.0,-0.0,0.0,0,0,0,0,173,4.1,10,5,9999,99999,9,999999999,0.3,999,999,99
3009,1,26,23,0,*?*?*?*?*?*?*?*?*?*?*?*?*?*?*?*?*?*?*?*?*?*?,7.8,7.4,98,99587.1,0,-0,314,0.0,-0.0,0.0,0,0,0,0,177,4.1,10,5,9999,99999,9,999999999,0.0,999,999,99
3009,1,26,24,0,*?*?*?*?*?*?*?*?*?*?*?*?*?*?*?*?*?*?*?*?*?*?,5.6,3.2,86,99587.1,0,-0,305,0.0,-0.0,0.0,0,0,0,0,310,10.3,10,5,9999,99999,9,999999999,0.1,999,999,99
3009,1,27,1,0,*?*?*?*?*?*?*?*?*?*?*?*?*?*?*?*?*?*?*?*?*?*?,9.0,8.9,100,98185,0,-0,319,0.0,-0.0,0.0,0,0,0,0,188,10.3,10,5,9999,99999,9,999999999,0.0,999,999,99
3009,1,27,2,0,*?*?*?*?*?*?*?*?*?*?*?*?*?*?*?*?*?*?*?*?*?*?,9.2,9.2,100,98185,0,-0,320,0.0,-0.0,0.0,0,0,0,0,197,4.6,10,5,9999,99999,9,999999999,0.0,999,999,99
3009,1,27,3,0,*?*?*?*?*?*?*?*?*?*?*?*?*?*?*?*?*?*?*?*?*?*?,9.3,9.3,100,98185,0,-0,320,0.0,-0.0,0.0,0,0,0,0,205,5.2,10,5,9999,99999,9,999999999,0.0,999,999,99
3009,1,27,4,0,*?*?*?*?*?*?*?*?*?*?*?*?*?*?*?*?*?*?*?*?*?*?,10.0,8.9,93,98185,0,-0,323,0.0,-0.0,0.0,0,0,0,0,213,6.2,10,5,9999,99999,9,999999999,0.0,999,999,99
3009,1,27,5,0,*?*?*?*?*?*?*?*?*?*?*?*?*?*?*?*?*?*?*?*?*?*?,10.1,8.5,90,98185,0,-0,324,0.0,-0.0,0.0,0,0,0,0,222,6.2,10,5,9999,99999,9,999999999,0.0,999,999,99
3009,1,27,6,0,*?*?*?*?*?*?*?*?*?*?*?*?*?*?*?*?*?*?*?*?*?*?,9.2,7.0,86,98185,0,-0,320,0.0,-0.0,0.0,0,0,0,0,230,7.2,10,5,9999,99999,9,999999999,0.0,999,999,99
3009,1,27,7,0,*?*?*?*?*?*?*?*?*?*?*?*?*?*?*?*?*?*?*?*?*?*?,9.0,6.4,84,98185,0,-0,319,0.0,-0.0,0.0,0,0,0,0,230,9.8,10,5,9999,99999,9,999999999,0.0,999,999,99
3009,1,27,8,0,*?*?*?*?*?*?*?*?*?*?*?*?*?*?*?*?*?*?*?*?*?*?,8.6,5.0,78,98185,6,1494,313,0.0,0.0,0.0,0,0,0,0,230,9.3,9,5,9999,99999,9,999999999,0.0,999,999,99
3009,1,27,9,0,*?*?*?*?*?*?*?*?*?*?*?*?*?*?*?*?*?*?*?*?*?*?,9.5,5.8,78,98185,161,1405,313,39.8,87.6,29.8,4311,4663,3728,518,230,6.7,8,4,9999,99999,9,999999999,0.0,999,999,99
3009,1,27,10,0,*?*?*?*?*?*?*?*?*?*?*?*?*?*?*?*?*?*?*?*?*?*?,10.3,7.3,82,98185,281,1408,309,122.7,275.4,67.7,12760,20569,8842,1235,230,6.2,6,3,9999,99999,9,999999999,0.0,999,999,99
3009,1,27,11,0,*?*?*?*?*?*?*?*?*?*?*?*?*?*?*?*?*?*?*?*?*?*?,11.0,6.7,75,98185,357,1409,312,167.2,295.8,92.3,17306,24476,11761,1718,230,6.7,6,3,9999,99999,9,999999999,0.0,999,999,99
3009,1,27,12,0,*?*?*?*?*?*?*?*?*?*?*?*?*?*?*?*?*?*?*?*?*?*?,12.0,6.7,70,98185,383,1408,329,105.2,51.4,91.2,11545,4540,10315,2443,230,4.1,9,5,9999,99999,9,999999999,0.0,999,999,99
3009,1,27,13,0,*?*?*?*?*?*?*?*?*?*?*?*?*?*?*?*?*?*?*?*?*?*?,12.0,5.9,67,98185,358,1408,302,189.8,475.4,68.9,19471,39543,10014,1250,232,4.6,3,2,9999,99999,9,999999999,0.4,999,999,99
3009,1,27,14,0,*?*?*?*?*?*?*?*?*?*?*?*?*?*?*?*?*?*?*?*?*?*?,12.1,5.3,63,98185,284,1409,306,137.7,401.5,56.7,14053,30557,8311,1009,233,4.1,4,2,9999,99999,9,999999999,0.7,999,999,99
3009,1,27,15,0,*?*?*?*?*?*?*?*?*?*?*?*?*?*?*?*?*?*?*?*?*?*?,12.0,7.0,71,98185,165,1405,308,60.4,302.3,24.9,6279,18537,3949,462,235,7.2,4,2,9999,99999,9,999999999,0.5,999,999,99
3009,1,27,16,0,*?*?*?*?*?*?*?*?*?*?*?*?*?*?*?*?*?*?*?*?*?*?,11.9,9.1,83,98185,11,1458,328,0.0,0.0,0.0,0,0,0,0,237,7.2,9,5,9999,99999,9,999999999,0.0,999,999,99
3009,1,27,17,0,*?*?*?*?*?*?*?*?*?*?*?*?*?*?*?*?*?*?*?*?*?*?,11.3,8.0,80,98185,0,-0,329,0.0,-0.0,0.0,0,0,0,0,238,2.1,10,5,9999,99999,9,999999999,0.6,999,999,99
3009,1,27,18,0,*?*?*?*?*?*?*?*?*?*?*?*?*?*?*?*?*?*?*?*?*?*?,10.7,8.7,87,98185,0,-0,327,0.0,-0.0,0.0,0,0,0,0,240,2.1,10,5,9999,99999,9,999999999,0.4,999,999,99
3009,1,27,19,0,*?*?*?*?*?*?*?*?*?*?*?*?*?*?*?*?*?*?*?*?*?*?,10.9,9.6,91,98185,0,-0,327,0.0,-0.0,0.0,0,0,0,0,238,5.2,10,5,9999,99999,9,999999999,0.0,999,999,99
3009,1,27,20,0,*?*?*?*?*?*?*?*?*?*?*?*?*?*?*?*?*?*?*?*?*?*?,10.6,9.4,93,98185,0,-0,326,0.0,-0.0,0.0,0,0,0,0,237,5.2,10,5,9999,99999,9,999999999,0.6,999,999,99
3009,1,27,21,0,*?*?*?*?*?*?*?*?*?*?*?*?*?*?*?*?*?*?*?*?*?*?,10.3,9.7,96,98185,0,-0,325,0.0,-0.0,0.0,0,0,0,0,235,4.1,10,5,9999,99999,9,999999999,0.0,999,999,99
3009,1,27,22,0,*?*?*?*?*?*?*?*?*?*?*?*?*?*?*?*?*?*?*?*?*?*?,10.4,10.1,98,98185,0,-0,325,0.0,-0.0,0.0,0,0,0,0,233,4.1,10,5,9999,99999,9,999999999,0.0,999,999,99
3009,1,27,23,0,*?*?*?*?*?*?*?*?*?*?*?*?*?*?*?*?*?*?*?*?*?*?,9.6,9.6,100,98185,0,-0,321,0.0,-0.0,0.0,0,0,0,0,232,4.1,10,5,9999,99999,9,999999999,0.0,999,999,99
3009,1,27,24,0,*?*?*?*?*?*?*?*?*?*?*?*?*?*?*?*?*?*?*?*?*?*?,8.6,8.4,98,98185,0,-0,317,0.0,-0.0,0.0,0,0,0,0,180,10.3,10,5,9999,99999,9,999999999,0.0,999,999,99
3009,1,28,1,0,*?*?*?*?*?*?*?*?*?*?*?*?*?*?*?*?*?*?*?*?*?*?,7.6,5.5,85,98734.6,0,-0,313,0.0,-0.0,0.0,0,0,0,0,230,10.3,10,5,9999,99999,9,999999999,0.1,999,999,99
3009,1,28,2,0,*?*?*?*?*?*?*?*?*?*?*?*?*?*?*?*?*?*?*?*?*?*?,7.0,3.0,76,98734.6,0,-0,311,0.0,-0.0,0.0,0,0,0,0,230,4.6,10,5,9999,99999,9,999999999,0.2,999,999,99
3009,1,28,3,0,*?*?*?*?*?*?*?*?*?*?*?*?*?*?*?*?*?*?*?*?*?*?,7.0,2.9,74,98734.6,0,-0,311,0.0,-0.0,0.0,0,0,0,0,230,5.2,10,5,9999,99999,9,999999999,0.0,999,999,99
3009,1,28,4,0,*?*?*?*?*?*?*?*?*?*?*?*?*?*?*?*?*?*?*?*?*?*?,6.9,2.9,75,98734.6,0,-0,310,0.0,-0.0,0.0,0,0,0,0,230,6.2,10,5,9999,99999,9,999999999,0.0,999,999,99
3009,1,28,5,0,*?*?*?*?*?*?*?*?*?*?*?*?*?*?*?*?*?*?*?*?*?*?,6.4,3.4,81,98734.6,0,-0,308,0.0,-0.0,0.0,0,0,0,0,230,6.2,10,5,9999,99999,9,999999999,0.4,999,999,99
3009,1,28,6,0,*?*?*?*?*?*?*?*?*?*?*?*?*?*?*?*?*?*?*?*?*?*?,5.9,3.4,84,98734.6,0,-0,306,0.0,-0.0,0.0,0,0,0,0,230,7.2,10,5,9999,99999,9,999999999,0.1,999,999,99
3009,1,28,7,0,*?*?*?*?*?*?*?*?*?*?*?*?*?*?*?*?*?*?*?*?*?*?,6.2,3.0,80,98734.6,0,-0,307,0.0,-0.0,0.0,0,0,0,0,223,9.8,10,5,9999,99999,9,999999999,0.0,999,999,99
3009,1,28,8,0,*?*?*?*?*?*?*?*?*?*?*?*?*?*?*?*?*?*?*?*?*?*?,6.6,3.9,83,98734.6,11,1442,309,0.0,0.0,0.0,0,0,0,0,217,9.3,10,5,9999,99999,9,999999999,0.2,999,999,99
3009,1,28,9,0,*?*?*?*?*?*?*?*?*?*?*?*?*?*?*?*?*?*?*?*?*?*?,6.9,3.2,76,98734.6,167,1410,310,18.4,0.0,18.4,2180,-0,2182,715,210,6.7,10,5,9999,99999,9,999999999,0.6,999,999,99
3009,1,28,10,0,*?*?*?*?*?*?*?*?*?*?*?*?*?*?*?*?*?*?*?*?*?*?,8.3,4.5,76,98734.6,287,1409,316,41.8,0.0,41.8,4877,0,4886,1643,203,6.2,10,5,9999,99999,9,999999999,3.2,999,999,99
3009,1,28,11,0,*?*?*?*?*?*?*?*?*?*?*?*?*?*?*?*?*?*?*?*?*?*?,9.1,4.5,71,98734.6,363,1409,320,56.6,0.0,56.6,6608,0,6623,2272,197,6.7,10,5,9999,99999,9,999999999,0.0,999,999,99
3009,1,28,12,0,*?*?*?*?*?*?*?*?*?*?*?*?*?*?*?*?*?*?*?*?*?*?,10.0,3.6,64,98734.6,389,1408,324,61.8,0.0,61.8,7212,0,7230,2500,190,4.1,10,5,9999,99999,9,999999999,0.5,999,999,99
3009,1,28,13,0,*?*?*?*?*?*?*?*?*?*?*?*?*?*?*?*?*?*?*?*?*?*?,10.1,4.3,67,98734.6,365,1410,325,56.9,0.0,56.9,6649,0,6664,2288,195,4.6,10,5,9999,99999,9,999999999,0.0,999,999,99
3009,1,28,14,0,*?*?*?*?*?*?*?*?*?*?*?*?*?*?*?*?*?*?*?*?*?*?,10.4,4.5,66,98734.6,290,1407,326,42.5,0.0,42.5,4960,0,4970,1670,200,4.1,10,5,9999,99999,9,999999999,0.0,999,999,99
3009,1,28,15,0,*?*?*?*?*?*?*?*?*?*?*?*?*?*?*?*?*?*?*?*?*?*?,10.2,5.5,72,98734.6,172,1410,325,19.3,0.0,19.3,2291,-0,2293,751,205,7.2,10,5,9999,99999,9,999999999,0.0,999,999,99
3009,1,28,16,0,*?*?*?*?*?*?*?*?*?*?*?*?*?*?*?*?*?*?*?*?*?*?,10.3,4.3,66,98734.6,17,1422,326,0.0,0.0,0.0,0,0,0,0,210,7.2,10,5,9999,99999,9,999999999,0.1,999,999,99
3009,1,28,17,0,*?*?*?*?*?*?*?*?*?*?*?*?*?*?*?*?*?*?*?*?*?*?,9.6,3.2,64,98734.6,0,-0,323,0.0,-0.0,0.0,0,0,0,0,215,2.1,10,5,9999,99999,9,999999999,0.1,999,999,99
3009,1,28,18,0,*?*?*?*?*?*?*?*?*?*?*?*?*?*?*?*?*?*?*?*?*?*?,8.7,4.8,76,98734.6,0,-0,318,0.0,-0.0,0.0,0,0,0,0,220,2.1,10,5,9999,99999,9,999999999,0.0,999,999,99
3009,1,28,19,0,*?*?*?*?*?*?*?*?*?*?*?*?*?*?*?*?*?*?*?*?*?*?,8.9,5.5,79,98734.6,0,-0,319,0.0,-0.0,0.0,0,0,0,0,222,5.2,10,5,9999,99999,9,999999999,0.0,999,999,99
3009,1,28,20,0,*?*?*?*?*?*?*?*?*?*?*?*?*?*?*?*?*?*?*?*?*?*?,8.2,4.8,78,98734.6,0,-0,316,0.0,-0.0,0.0,0,0,0,0,223,5.2,10,5,9999,99999,9,999999999,0.0,999,999,99
3009,1,28,21,0,*?*?*?*?*?*?*?*?*?*?*?*?*?*?*?*?*?*?*?*?*?*?,7.9,5.3,83,98734.6,0,-0,315,0.0,-0.0,0.0,0,0,0,0,225,4.1,10,5,9999,99999,9,999999999,0.0,999,999,99
3009,1,28,22,0,*?*?*?*?*?*?*?*?*?*?*?*?*?*?*?*?*?*?*?*?*?*?,8.0,5.8,85,98734.6,0,-0,315,0.0,-0.0,0.0,0,0,0,0,227,4.1,10,5,9999,99999,9,999999999,0.0,999,999,99
3009,1,28,23,0,*?*?*?*?*?*?*?*?*?*?*?*?*?*?*?*?*?*?*?*?*?*?,6.9,3.0,76,98734.6,0,-0,310,0.0,-0.0,0.0,0,0,0,0,228,4.1,10,5,9999,99999,9,999999999,0.0,999,999,99
3009,1,28,24,0,*?*?*?*?*?*?*?*?*?*?*?*?*?*?*?*?*?*?*?*?*?*?,8.7,7.6,92,98734.6,0,-0,318,0.0,-0.0,0.0,0,0,0,0,230,10.3,10,5,9999,99999,9,999999999,0.1,999,999,99
3009,1,29,1,0,*?*?*?*?*?*?*?*?*?*?*?*?*?*?*?*?*?*?*?*?*?*?,4.4,2.9,100,98822.9,0,-0,300,0.0,-0.0,0.0,0,0,0,0,228,10.3,10,5,9999,99999,9,999999999,0.2,999,999,99
3009,1,29,2,0,*?*?*?*?*?*?*?*?*?*?*?*?*?*?*?*?*?*?*?*?*?*?,3.4,2.5,100,98822.9,0,-0,295,0.0,-0.0,0.0,0,0,0,0,227,4.6,10,5,9999,99999,9,999999999,0.0,999,999,99
3009,1,29,3,0,*?*?*?*?*?*?*?*?*?*?*?*?*?*?*?*?*?*?*?*?*?*?,3.8,2.7,100,98822.9,0,-0,297,0.0,-0.0,0.0,0,0,0,0,225,5.2,10,5,9999,99999,9,999999999,0.0,999,999,99
3009,1,29,4,0,*?*?*?*?*?*?*?*?*?*?*?*?*?*?*?*?*?*?*?*?*?*?,3.3,3.0,100,98822.9,0,-0,295,0.0,-0.0,0.0,0,0,0,0,223,6.2,10,5,9999,99999,9,999999999,0.2,999,999,99
3009,1,29,5,0,*?*?*?*?*?*?*?*?*?*?*?*?*?*?*?*?*?*?*?*?*?*?,2.7,2.1,100,98822.9,0,-0,292,0.0,-0.0,0.0,0,0,0,0,222,6.2,10,5,9999,99999,9,999999999,0.3,999,999,99
3009,1,29,6,0,*?*?*?*?*?*?*?*?*?*?*?*?*?*?*?*?*?*?*?*?*?*?,2.1,1.5,100,98822.9,0,-0,290,0.0,-0.0,0.0,0,0,0,0,220,7.2,10,5,9999,99999,9,999999999,1.3,999,999,99
3009,1,29,7,0,*?*?*?*?*?*?*?*?*?*?*?*?*?*?*?*?*?*?*?*?*?*?,2.7,1.5,100,98822.9,0,-0,292,0.0,-0.0,0.0,0,0,0,0,215,9.8,10,5,9999,99999,9,999999999,0.2,999,999,99
3009,1,29,8,0,*?*?*?*?*?*?*?*?*?*?*?*?*?*?*?*?*?*?*?*?*?*?,3.4,1.9,100,98822.9,16,1410,295,0.0,0.0,0.0,0,0,0,0,210,9.3,10,5,9999,99999,9,999999999,0.8,999,999,99
3009,1,29,9,0,*?*?*?*?*?*?*?*?*?*?*?*?*?*?*?*?*?*?*?*?*?*?,3.3,1.0,100,98822.9,172,1405,295,19.4,0.0,19.4,2306,-0,2308,756,205,6.7,10,5,9999,99999,9,999999999,0.0,999,999,99
3009,1,29,10,0,*?*?*?*?*?*?*?*?*?*?*?*?*?*?*?*?*?*?*?*?*?*?,4.9,3.2,100,98822.9,293,1409,302,42.9,0.0,42.9,5016,0,5026,1691,200,6.2,10,5,9999,99999,9,999999999,0.0,999,999,99
3009,1,29,11,0,*?*?*?*?*?*?*?*?*?*?*?*?*?*?*?*?*?*?*?*?*?*?,6.7,4.3,100,98822.9,369,1409,309,57.8,0.0,57.8,6748,0,6764,2325,195,6.7,10,5,9999,99999,9,999999999,0.0,999,999,99
3009,1,29,12,0,*?*?*?*?*?*?*?*?*?*?*?*?*?*?*?*?*?*?*?*?*?*?,7.5,5.6,100,98822.9,396,1410,313,63.0,0.0,63.0,7359,0,7378,2556,190,4.1,10,5,9999,99999,9,999999999,0.1,999,999,99
3009,1,29,13,0,*?*?*?*?*?*?*?*?*?*?*?*?*?*?*?*?*?*?*?*?*?*?,7.5,6.2,100,98822.9,371,1408,313,58.2,0.0,58.2,6795,0,6811,2342,197,4.6,10,5,9999,99999,9,999999999,0.2,999,999,99
3009,1,29,14,0,*?*?*?*?*?*?*?*?*?*?*?*?*?*?*?*?*?*?*?*?*?*?,8.0,5.5,100,98822.9,297,1409,315,43.7,0.0,43.7,5108,0,5118,1723,203,4.1,10,5,9999,99999,9,999999999,0.0,999,999,99
3009,1,29,15,0,*?*?*?*?*?*?*?*?*?*?*?*?*?*?*?*?*?*?*?*?*?*?,7.7,6.2,100,98822.9,178,1407,313,20.6,0.0,20.6,2435,-0,2437,799,210,7.2,10,5,9999,99999,9,999999999,0.0,999,999,99
3009,1,29,16,0,*?*?*?*?*?*?*?*?*?*?*?*?*?*?*?*?*?*?*?*?*?*?,7.2,7.1,100,98822.9,23,1401,311,0.0,0.0,0.0,0,0,0,0,217,7.2,10,5,9999,99999,9,999999999,0.0,999,999,99
3009,1,29,17,0,*?*?*?*?*?*?*?*?*?*?*?*?*?*?*?*?*?*?*?*?*?*?,6.8,6.7,100,98822.9,0,-0,309,0.0,-0.0,0.0,0,0,0,0,223,2.1,10,5,9999,99999,9,999999999,0.0,999,999,99
3009,1,29,18,0,*?*?*?*?*?*?*?*?*?*?*?*?*?*?*?*?*?*?*?*?*?*?,5.7,5.6,100,98822.9,0,-0,305,0.0,-0.0,0.0,0,0,0,0,230,2.1,10,5,9999,99999,9,999999999,0.0,999,999,99
3009,1,29,19,0,*?*?*?*?*?*?*?*?*?*?*?*?*?*?*?*?*?*?*?*?*?*?,5.5,5.5,100,98822.9,0,-0,304,0.0,-0.0,0.0,0,0,0,0,230,5.2,10,5,9999,99999,9,999999999,0.0,999,999,99
3009,1,29,20,0,*?*?*?*?*?*?*?*?*?*?*?*?*?*?*?*?*?*?*?*?*?*?,5.2,5.3,100,98822.9,0,-0,303,0.0,-0.0,0.0,0,0,0,0,230,5.2,10,5,9999,99999,9,999999999,0.2,999,999,99
3009,1,29,21,0,*?*?*?*?*?*?*?*?*?*?*?*?*?*?*?*?*?*?*?*?*?*?,4.9,5.0,100,98822.9,0,-0,301,0.0,-0.0,0.0,0,0,0,0,230,4.1,10,5,9999,99999,9,999999999,0.0,999,999,99
3009,1,29,22,0,*?*?*?*?*?*?*?*?*?*?*?*?*?*?*?*?*?*?*?*?*?*?,5.0,5.0,100,98822.9,0,-0,302,0.0,-0.0,0.0,0,0,0,0,230,4.1,10,5,9999,99999,9,999999999,0.0,999,999,99
3009,1,29,23,0,*?*?*?*?*?*?*?*?*?*?*?*?*?*?*?*?*?*?*?*?*?*?,4.2,4.3,100,98822.9,0,-0,298,0.0,-0.0,0.0,0,0,0,0,230,4.1,10,5,9999,99999,9,999999999,0.0,999,999,99
3009,1,29,24,0,*?*?*?*?*?*?*?*?*?*?*?*?*?*?*?*?*?*?*?*?*?*?,5.8,2.9,98,98822.9,0,-0,306,0.0,-0.0,0.0,0,0,0,0,230,10.3,10,5,9999,99999,9,999999999,0.1,999,999,99
3009,1,30,1,0,*?*?*?*?*?*?*?*?*?*?*?*?*?*?*?*?*?*?*?*?*?*?,3.3,3.2,100,99437.9,0,-0,295,0.0,-0.0,0.0,0,0,0,0,230,10.3,10,5,9999,99999,9,999999999,0.0,999,999,99
3009,1,30,2,0,*?*?*?*?*?*?*?*?*?*?*?*?*?*?*?*?*?*?*?*?*?*?,2.9,2.9,100,99437.9,0,-0,293,0.0,-0.0,0.0,0,0,0,0,230,4.6,10,5,9999,99999,9,999999999,0.0,999,999,99
3009,1,30,3,0,*?*?*?*?*?*?*?*?*?*?*?*?*?*?*?*?*?*?*?*?*?*?,3.4,3.4,100,99437.9,0,-0,295,0.0,-0.0,0.0,0,0,0,0,230,5.2,10,5,9999,99999,9,999999999,0.0,999,999,99
3009,1,30,4,0,*?*?*?*?*?*?*?*?*?*?*?*?*?*?*?*?*?*?*?*?*?*?,3.9,3.8,100,99437.9,0,-0,297,0.0,-0.0,0.0,0,0,0,0,230,6.2,10,5,9999,99999,9,999999999,0.0,999,999,99
3009,1,30,5,0,*?*?*?*?*?*?*?*?*?*?*?*?*?*?*?*?*?*?*?*?*?*?,3.7,3.6,100,99437.9,0,-0,296,0.0,-0.0,0.0,0,0,0,0,230,6.2,10,5,9999,99999,9,999999999,0.0,999,999,99
3009,1,30,6,0,*?*?*?*?*?*?*?*?*?*?*?*?*?*?*?*?*?*?*?*?*?*?,3.7,3.8,100,99437.9,0,-0,296,0.0,-0.0,0.0,0,0,0,0,230,7.2,10,5,9999,99999,9,999999999,0.0,999,999,99
3009,1,30,7,0,*?*?*?*?*?*?*?*?*?*?*?*?*?*?*?*?*?*?*?*?*?*?,4.2,4.1,100,99437.9,0,-0,298,0.0,-0.0,0.0,0,0,0,0,240,9.8,10,5,9999,99999,9,999999999,0.0,999,999,99
3009,1,30,8,0,*?*?*?*?*?*?*?*?*?*?*?*?*?*?*?*?*?*?*?*?*?*?,3.8,3.8,100,99437.9,21,1384,297,0.0,0.0,0.0,0,0,0,0,250,9.3,10,5,9999,99999,9,999999999,0.0,999,999,99
3009,1,30,9,0,*?*?*?*?*?*?*?*?*?*?*?*?*?*?*?*?*?*?*?*?*?*?,3.9,3.9,100,99437.9,178,1407,297,20.6,0.0,20.6,2434,-0,2437,799,260,6.7,10,5,9999,99999,9,999999999,0.0,999,999,99
3009,1,30,10,0,*?*?*?*?*?*?*?*?*?*?*?*?*?*?*?*?*?*?*?*?*?*?,4.1,4.1,100,99437.9,299,1409,298,44.1,0.0,44.1,5153,0,5163,1739,270,6.2,10,5,9999,99999,9,999999999,0.0,999,999,99
3009,1,30,11,0,*?*?*?*?*?*?*?*?*?*?*?*?*?*?*?*?*?*?*?*?*?*?,5.8,5.6,100,99437.9,375,1408,305,59.0,0.0,59.0,6892,0,6908,2378,280,6.7,10,5,9999,99999,9,999999999,0.0,999,999,99
3009,1,30,12,0,*?*?*?*?*?*?*?*?*?*?*?*?*?*?*?*?*?*?*?*?*?*?,6.6,3.6,94,99437.9,402,1408,309,64.3,0.0,64.3,7507,0,7526,2612,290,4.1,10,5,9999,99999,9,999999999,0.0,999,999,99
3009,1,30,13,0,*?*?*?*?*?*?*?*?*?*?*?*?*?*?*?*?*?*?*?*?*?*?,6.4,3.2,92,99437.9,377,1406,308,59.5,0.0,59.5,6945,0,6962,2398,288,4.6,10,5,9999,99999,9,999999999,0.0,999,999,99
3009,1,30,14,0,*?*?*?*?*?*?*?*?*?*?*?*?*?*?*?*?*?*?*?*?*?*?,6.3,2.5,88,99437.9,303,1406,308,45.0,0.0,45.0,5256,0,5267,1776,287,4.1,10,5,9999,99999,9,999999999,0.0,999,999,99
3009,1,30,15,0,*?*?*?*?*?*?*?*?*?*?*?*?*?*?*?*?*?*?*?*?*?*?,6.7,2.3,85,99437.9,185,1411,310,21.8,0.0,21.8,2582,-0,2585,849,285,7.2,10,5,9999,99999,9,999999999,0.0,999,999,99
3009,1,30,16,0,*?*?*?*?*?*?*?*?*?*?*?*?*?*?*?*?*?*?*?*?*?*?,6.6,2.3,85,99437.9,29,1385,309,0.0,0.0,0.0,0,0,0,0,283,7.2,10,5,9999,99999,9,999999999,0.0,999,999,99
3009,1,30,17,0,*?*?*?*?*?*?*?*?*?*?*?*?*?*?*?*?*?*?*?*?*?*?,5.9,2.9,93,99437.9,0,-0,306,0.0,-0.0,0.0,0,0,0,0,282,2.1,10,5,9999,99999,9,999999999,0.0,999,999,99
3009,1,30,18,0,*?*?*?*?*?*?*?*?*?*?*?*?*?*?*?*?*?*?*?*?*?*?,5.0,3.8,100,99437.9,0,-0,302,0.0,-0.0,0.0,0,0,0,0,280,2.1,10,5,9999,99999,9,999999999,0.0,999,999,99
3009,1,30,19,0,*?*?*?*?*?*?*?*?*?*?*?*?*?*?*?*?*?*?*?*?*?*?,5.2,3.8,100,99437.9,0,-0,303,0.0,-0.0,0.0,0,0,0,0,270,5.2,10,5,9999,99999,9,999999999,0.0,999,999,99
3009,1,30,20,0,*?*?*?*?*?*?*?*?*?*?*?*?*?*?*?*?*?*?*?*?*?*?,5.1,3.4,100,99437.9,0,-0,302,0.0,-0.0,0.0,0,0,0,0,260,5.2,10,5,9999,99999,9,999999999,0.0,999,999,99
3009,1,30,21,0,*?*?*?*?*?*?*?*?*?*?*?*?*?*?*?*?*?*?*?*?*?*?,5.1,2.1,93,99437.9,0,-0,303,0.0,-0.0,0.0,0,0,0,0,250,4.1,10,5,9999,99999,9,999999999,0.0,999,999,99
3009,1,30,22,0,*?*?*?*?*?*?*?*?*?*?*?*?*?*?*?*?*?*?*?*?*?*?,4.2,1.5,96,99437.9,0,-0,299,0.0,-0.0,0.0,0,0,0,0,240,4.1,10,5,9999,99999,9,999999999,0.0,999,999,99
3009,1,30,23,0,*?*?*?*?*?*?*?*?*?*?*?*?*?*?*?*?*?*?*?*?*?*?,3.4,3.4,100,99437.9,0,-0,295,0.0,-0.0,0.0,0,0,0,0,230,4.1,10,5,9999,99999,9,999999999,0.0,999,999,99
3009,1,30,24,0,*?*?*?*?*?*?*?*?*?*?*?*?*?*?*?*?*?*?*?*?*?*?,3.5,3.4,100,99437.9,0,-0,296,0.0,-0.0,0.0,0,0,0,0,230,10.3,10,5,9999,99999,9,999999999,0.0,999,999,99
3009,1,31,1,0,*?*?*?*?*?*?*?*?*?*?*?*?*?*?*?*?*?*?*?*?*?*?,1.1,0.6,96,99781.3,0,-0,286,0.0,-0.0,0.0,0,0,0,0,218,10.3,10,5,9999,99999,9,999999999,0.0,999,999,99
3009,1,31,2,0,*?*?*?*?*?*?*?*?*?*?*?*?*?*?*?*?*?*?*?*?*?*?,0.0,-0.6,94,99781.3,0,-0,282,0.0,-0.0,0.0,0,0,0,0,217,4.6,10,5,9999,99999,9,999999999,0.0,999,999,99
3009,1,31,3,0,*?*?*?*?*?*?*?*?*?*?*?*?*?*?*?*?*?*?*?*?*?*?,-0.5,-0.4,100,99781.3,0,-0,279,0.0,-0.0,0.0,0,0,0,0,215,5.2,10,5,9999,99999,9,999999999,0.0,999,999,99
3009,1,31,4,0,*?*?*?*?*?*?*?*?*?*?*?*?*?*?*?*?*?*?*?*?*?*?,-0.9,-1.1,99,99781.3,0,-0,278,0.0,-0.0,0.0,0,0,0,0,213,6.2,10,5,9999,99999,9,999999999,0.0,999,999,99
3009,1,31,5,0,*?*?*?*?*?*?*?*?*?*?*?*?*?*?*?*?*?*?*?*?*?*?,-0.7,-1.1,96,99781.3,0,-0,279,0.0,-0.0,0.0,0,0,0,0,212,6.2,10,5,9999,99999,9,999999999,0.0,999,999,99
3009,1,31,6,0,*?*?*?*?*?*?*?*?*?*?*?*?*?*?*?*?*?*?*?*?*?*?,-0.3,-2.4,84,99781.3,0,-0,281,0.0,-0.0,0.0,0,0,0,0,210,7.2,10,5,9999,99999,9,999999999,0.0,999,999,99
3009,1,31,7,0,*?*?*?*?*?*?*?*?*?*?*?*?*?*?*?*?*?*?*?*?*?*?,-0.4,-3.4,78,99781.3,0,-0,275,0.0,-0.0,0.0,0,0,0,0,217,9.8,9,5,9999,99999,9,999999999,0.0,999,999,99
3009,1,31,8,0,*?*?*?*?*?*?*?*?*?*?*?*?*?*?*?*?*?*?*?*?*?*?,0.4,-2.7,77,99781.3,27,1413,278,0.0,0.0,0.0,0,0,0,0,223,9.3,9,5,9999,99999,9,999999999,0.0,999,999,99
3009,1,31,9,0,*?*?*?*?*?*?*?*?*?*?*?*?*?*?*?*?*?*?*?*?*?*?,0.4,-1.5,86,99781.3,184,1408,273,50.0,96.4,37.4,5372,5604,4614,663,230,6.7,8,4,9999,99999,9,999999999,0.0,999,999,99
3009,1,31,10,0,*?*?*?*?*?*?*?*?*?*?*?*?*?*?*?*?*?*?*?*?*?*?,1.2,-0.0,91,99781.3,305,1409,281,78.7,48.4,68.3,8639,4003,7737,1783,237,6.2,9,5,9999,99999,9,999999999,0.0,999,999,99
3009,1,31,11,0,*?*?*?*?*?*?*?*?*?*?*?*?*?*?*?*?*?*?*?*?*?*?,2.4,0.6,88,99781.3,381,1406,291,60.3,0.0,60.3,7037,0,7054,2433,243,6.7,10,5,9999,99999,9,999999999,0.0,999,999,99
3009,1,31,12,0,*?*?*?*?*?*?*?*?*?*?*?*?*?*?*?*?*?*?*?*?*?*?,2.8,0.6,85,99781.3,408,1406,293,65.5,0.0,65.5,7657,0,7677,2669,250,4.1,10,5,9999,99999,9,999999999,0.0,999,999,99
3009,1,31,13,0,*?*?*?*?*?*?*?*?*?*?*?*?*?*?*?*?*?*?*?*?*?*?,3.3,0.2,79,99781.3,384,1408,290,105.6,51.5,91.6,11589,4547,10354,2454,248,4.6,9,5,9999,99999,9,999999999,0.0,999,999,99
3009,1,31,14,0,*?*?*?*?*?*?*?*?*?*?*?*?*?*?*?*?*?*?*?*?*?*?,3.4,-0.0,78,99781.3,310,1408,291,80.5,48.6,69.8,8830,4044,7905,1825,247,4.1,9,5,9999,99999,9,999999999,0.0,999,999,99
3009,1,31,15,0,*?*?*?*?*?*?*?*?*?*?*?*?*?*?*?*?*?*?*?*?*?*?,3.1,-0.4,77,99781.3,191,1406,289,40.2,39.3,34.8,4480,2577,4166,733,245,7.2,9,5,9999,99999,9,999999999,0.0,999,999,99
3009,1,31,16,0,*?*?*?*?*?*?*?*?*?*?*?*?*?*?*?*?*?*?*?*?*?*?,3.3,-1.3,70,99781.3,36,1411,295,0.0,0.0,0.0,0,0,0,0,243,7.2,10,5,9999,99999,9,999999999,0.0,999,999,99
3009,1,31,17,0,*?*?*?*?*?*?*?*?*?*?*?*?*?*?*?*?*?*?*?*?*?*?,2.1,-2.2,72,99781.3,0,-0,291,0.0,-0.0,0.0,0,0,0,0,242,2.1,10,5,9999,99999,9,999999999,0.0,999,999,99
3009,1,31,18,0,*?*?*?*?*?*?*?*?*?*?*?*?*?*?*?*?*?*?*?*?*?*?,2.6,-2.4,67,99781.3,0,-0,293,0.0,-0.0,0.0,0,0,0,0,240,2.1,10,5,9999,99999,9,999999999,0.0,999,999,99
3009,1,31,19,0,*?*?*?*?*?*?*?*?*?*?*?*?*?*?*?*?*?*?*?*?*?*?,1.8,-2.7,70,99781.3,0,-0,289,0.0,-0.0,0.0,0,0,0,0,237,5.2,10,5,9999,99999,9,999999999,0.0,999,999,99
3009,1,31,20,0,*?*?*?*?*?*?*?*?*?*?*?*?*?*?*?*?*?*?*?*?*?*?,1.2,-3.1,71,99781.3,0,-0,287,0.0,-0.0,0.0,0,0,0,0,233,5.2,10,5,9999,99999,9,999999999,0.0,999,999,99
3009,1,31,21,0,*?*?*?*?*?*?*?*?*?*?*?*?*?*?*?*?*?*?*?*?*?*?,1.1,-3.4,70,99781.3,0,-0,287,0.0,-0.0,0.0,0,0,0,0,230,4.1,10,5,9999,99999,9,999999999,0.0,999,999,99
3009,1,31,22,0,*?*?*?*?*?*?*?*?*?*?*?*?*?*?*?*?*?*?*?*?*?*?,0.7,-1.7,82,99781.3,0,-0,285,0.0,-0.0,0.0,0,0,0,0,227,4.1,10,5,9999,99999,9,999999999,0.0,999,999,99
3009,1,31,23,0,*?*?*?*?*?*?*?*?*?*?*?*?*?*?*?*?*?*?*?*?*?*?,0.5,-1.5,85,99781.3,0,-0,284,0.0,-0.0,0.0,0,0,0,0,223,4.1,10,5,9999,99999,9,999999999,0.0,999,999,99
3009,1,31,24,0,*?*?*?*?*?*?*?*?*?*?*?*?*?*?*?*?*?*?*?*?*?*?,2.6,2.1,96,99781.3,0,-0,292,0.0,-0.0,0.0,0,0,0,0,220,10.3,10,5,9999,99999,9,999999999,0.0,999,999,99
3009,2,1,1,0,*?*?*?*?*?*?*?*?*?*?*?*?*?*?*?*?*?*?*?*?*?*?,0.3,0.2,100,99949.2,0,-0,283,0.0,-0.0,0.0,0,0,0,0,225,10.3,10,5,9999,99999,9,999999999,0.0,999,999,99
3009,2,1,2,0,*?*?*?*?*?*?*?*?*?*?*?*?*?*?*?*?*?*?*?*?*?*?,-0.2,-0.2,100,99949.2,0,-0,281,0.0,-0.0,0.0,0,0,0,0,230,4.6,10,5,9999,99999,9,999999999,0.0,999,999,99
3009,2,1,3,0,*?*?*?*?*?*?*?*?*?*?*?*?*?*?*?*?*?*?*?*?*?*?,-0.7,-0.6,100,99949.2,0,-0,279,0.0,-0.0,0.0,0,0,0,0,235,5.2,10,5,9999,99999,9,999999999,0.0,999,999,99
3009,2,1,4,0,*?*?*?*?*?*?*?*?*?*?*?*?*?*?*?*?*?*?*?*?*?*?,-0.3,-0.2,100,99949.2,0,-0,280,0.0,-0.0,0.0,0,0,0,0,240,6.2,10,5,9999,99999,9,999999999,0.0,999,999,99
3009,2,1,5,0,*?*?*?*?*?*?*?*?*?*?*?*?*?*?*?*?*?*?*?*?*?*?,0.1,0.2,100,99949.2,0,-0,282,0.0,-0.0,0.0,0,0,0,0,245,6.2,10,5,9999,99999,9,999999999,0.0,999,999,99
3009,2,1,6,0,*?*?*?*?*?*?*?*?*?*?*?*?*?*?*?*?*?*?*?*?*?*?,-0.2,-0.2,100,99949.2,0,-0,281,0.0,-0.0,0.0,0,0,0,0,250,7.2,10,5,9999,99999,9,999999999,0.0,999,999,99
3009,2,1,7,0,*?*?*?*?*?*?*?*?*?*?*?*?*?*?*?*?*?*?*?*?*?*?,-0.2,-0.2,100,99949.2,0,-0,276,0.0,-0.0,0.0,0,0,0,0,248,9.8,9,5,9999,99999,9,999999999,0.0,999,999,99
3009,2,1,8,0,*?*?*?*?*?*?*?*?*?*?*?*?*?*?*?*?*?*?*?*?*?*?,0.1,-0.0,100,99949.2,33,1426,262,0.0,0.0,0.0,0,0,0,0,247,9.3,6,3,9999,99999,9,999999999,0.0,999,999,99
3009,2,1,9,0,*?*?*?*?*?*?*?*?*?*?*?*?*?*?*?*?*?*?*?*?*?*?,0.5,0.6,100,99949.2,190,1408,264,69.0,229.2,38.1,7305,14019,5219,674,245,6.7,6,3,9999,99999,9,999999999,0.0,999,999,99
3009,2,1,10,0,*?*?*?*?*?*?*?*?*?*?*?*?*?*?*?*?*?*?*?*?*?*?,0.5,0.4,100,99949.2,311,1407,264,140.4,284.7,77.5,14566,22260,10011,1425,243,6.2,6,3,9999,99999,9,999999999,0.0,999,999,99
3009,2,1,11,0,*?*?*?*?*?*?*?*?*?*?*?*?*?*?*?*?*?*?*?*?*?*?,1.6,0.8,100,99949.2,388,1408,278,141.7,129.6,106.0,15449,11477,12180,2343,242,6.7,8,4,9999,99999,9,999999999,0.0,999,999,99
3009,2,1,12,0,*?*?*?*?*?*?*?*?*?*?*?*?*?*?*?*?*?*?*?*?*?*?,2.2,0.2,100,99949.2,415,1407,281,153.9,131.5,115.1,16775,11915,13200,2565,240,4.1,8,4,9999,99999,9,999999999,0.0,999,999,99
3009,2,1,13,0,*?*?*?*?*?*?*?*?*?*?*?*?*?*?*?*?*?*?*?*?*?*?,2.3,0.4,100,99949.2,391,1409,276,168.9,217.3,108.6,17873,18988,12655,2147,258,4.6,7,4,9999,99999,9,999999999,0.0,999,999,99
3009,2,1,14,0,*?*?*?*?*?*?*?*?*?*?*?*?*?*?*?*?*?*?*?*?*?*?,2.4,-2.2,98,99949.2,317,1409,275,129.6,205.6,83.3,13718,16356,9840,1599,277,4.1,7,4,9999,99999,9,999999999,0.0,999,999,99
3009,2,1,15,0,*?*?*?*?*?*?*?*?*?*?*?*?*?*?*?*?*?*?*?*?*?*?,2.3,0.2,100,99949.2,198,1409,286,42.4,40.2,36.8,4727,2676,4392,776,295,7.2,9,5,9999,99999,9,999999999,0.0,999,999,99
3009,2,1,16,0,*?*?*?*?*?*?*?*?*?*?*?*?*?*?*?*?*?*?*?*?*?*?,2.3,-0.0,100,99949.2,42,1394,281,0.0,0.0,0.0,0,0,0,0,313,7.2,8,4,9999,99999,9,999999999,0.0,999,999,99
3009,2,1,17,0,*?*?*?*?*?*?*?*?*?*?*?*?*?*?*?*?*?*?*?*?*?*?,1.6,-0.8,100,99949.2,0,-0,288,0.0,-0.0,0.0,0,0,0,0,332,2.1,10,5,9999,99999,9,999999999,0.0,999,999,99
3009,2,1,18,0,*?*?*?*?*?*?*?*?*?*?*?*?*?*?*?*?*?*?*?*?*?*?,1.1,-0.0,100,99949.2,0,-0,286,0.0,-0.0,0.0,0,0,0,0,350,2.1,10,5,9999,99999,9,999999999,0.0,999,999,99
3009,2,1,19,0,*?*?*?*?*?*?*?*?*?*?*?*?*?*?*?*?*?*?*?*?*?*?,0.9,0.8,100,99949.2,0,-0,285,0.0,-0.0,0.0,0,0,0,0,293,5.2,10,5,9999,99999,9,999999999,0.0,999,999,99
3009,2,1,20,0,*?*?*?*?*?*?*?*?*?*?*?*?*?*?*?*?*?*?*?*?*?*?,1.3,0.4,100,99949.2,0,-0,287,0.0,-0.0,0.0,0,0,0,0,237,5.2,10,5,9999,99999,9,999999999,0.0,999,999,99
3009,2,1,21,0,*?*?*?*?*?*?*?*?*?*?*?*?*?*?*?*?*?*?*?*?*?*?,0.4,-0.4,100,99949.2,0,-0,283,0.0,-0.0,0.0,0,0,0,0,180,4.1,10,5,9999,99999,9,999999999,0.0,999,999,99
3009,2,1,22,0,*?*?*?*?*?*?*?*?*?*?*?*?*?*?*?*?*?*?*?*?*?*?,0.5,-0.0,100,99949.2,0,-0,283,0.0,-0.0,0.0,0,0,0,0,123,4.1,10,5,9999,99999,9,999999999,0.0,999,999,99
3009,2,1,23,0,*?*?*?*?*?*?*?*?*?*?*?*?*?*?*?*?*?*?*?*?*?*?,0.1,-0.0,100,99949.2,0,-0,282,0.0,-0.0,0.0,0,0,0,0,67,4.1,10,5,9999,99999,9,999999999,0.0,999,999,99
3009,2,1,24,0,*?*?*?*?*?*?*?*?*?*?*?*?*?*?*?*?*?*?*?*?*?*?,0.2,-0.4,100,99949.2,0,-0,282,0.0,-0.0,0.0,0,0,0,0,220,10.3,10,5,9999,99999,9,999999999,0.0,999,999,99
3009,2,2,1,0,*?*?*?*?*?*?*?*?*?*?*?*?*?*?*?*?*?*?*?*?*?*?,-1.0,-3.7,79,101885,0,-0,278,0.0,-0.0,0.0,0,0,0,0,17,10.3,10,5,9999,99999,9,999999999,0.0,999,999,99
3009,2,2,2,0,*?*?*?*?*?*?*?*?*?*?*?*?*?*?*?*?*?*?*?*?*?*?,-1.8,-6.0,70,101885,0,-0,275,0.0,-0.0,0.0,0,0,0,0,23,4.6,10,5,9999,99999,9,999999999,0.0,999,999,99
3009,2,2,3,0,*?*?*?*?*?*?*?*?*?*?*?*?*?*?*?*?*?*?*?*?*?*?,-1.5,-5.0,73,101885,0,-0,276,0.0,-0.0,0.0,0,0,0,0,30,5.2,10,5,9999,99999,9,999999999,0.0,999,999,99
3009,2,2,4,0,*?*?*?*?*?*?*?*?*?*?*?*?*?*?*?*?*?*?*?*?*?*?,-1.8,-5.0,75,101885,0,-0,275,0.0,-0.0,0.0,0,0,0,0,37,6.2,10,5,9999,99999,9,999999999,0.0,999,999,99
3009,2,2,5,0,*?*?*?*?*?*?*?*?*?*?*?*?*?*?*?*?*?*?*?*?*?*?,-2.0,-6.0,72,101885,0,-0,274,0.0,-0.0,0.0,0,0,0,0,43,6.2,10,5,9999,99999,9,999999999,0.0,999,999,99
3009,2,2,6,0,*?*?*?*?*?*?*?*?*?*?*?*?*?*?*?*?*?*?*?*?*?*?,-3.0,-7.3,70,101885,0,-0,270,0.0,-0.0,0.0,0,0,0,0,50,7.2,10,5,9999,99999,9,999999999,0.0,999,999,99
3009,2,2,7,0,*?*?*?*?*?*?*?*?*?*?*?*?*?*?*?*?*?*?*?*?*?*?,-4.0,-7.3,74,101885,0,-0,266,0.0,-0.0,0.0,0,0,0,0,97,9.8,10,5,9999,99999,9,999999999,0.0,999,999,99
3009,2,2,8,0,*?*?*?*?*?*?*?*?*?*?*?*?*?*?*?*?*?*?*?*?*?*?,-2.8,-5.6,77,101885,38,1393,260,0.0,0.0,0.0,0,0,0,0,143,9.3,8,4,9999,99999,9,999999999,0.0,999,999,99
3009,2,2,9,0,*?*?*?*?*?*?*?*?*?*?*?*?*?*?*?*?*?*?*?*?*?*?,-1.5,-5.3,72,101885,196,1407,253,72.7,233.7,40.1,7671,14542,5467,711,190,6.7,6,3,9999,99999,9,999999999,0.0,999,999,99
3009,2,2,10,0,*?*?*?*?*?*?*?*?*?*?*?*?*?*?*?*?*?*?*?*?*?*?,0.1,-6.0,60,101885,317,1405,259,144.2,286.5,79.6,14949,22595,10256,1466,237,6.2,6,3,9999,99999,9,999999999,0.0,999,999,99
3009,2,2,11,0,*?*?*?*?*?*?*?*?*?*?*?*?*?*?*?*?*?*?*?*?*?*?,1.9,-4.8,57,101885,394,1406,261,202.1,378.6,96.0,21081,32599,12303,1787,283,6.7,5,3,9999,99999,9,999999999,0.0,999,999,99
3009,2,2,12,0,*?*?*?*?*?*?*?*?*?*?*?*?*?*?*?*?*?*?*?*?*?*?,4.1,-3.1,56,101885,422,1408,288,156.9,132.0,117.4,17107,12018,13455,2621,330,4.1,8,4,9999,99999,9,999999999,0.0,999,999,99
3009,2,2,13,0,*?*?*?*?*?*?*?*?*?*?*?*?*?*?*?*?*?*?*?*?*?*?,4.0,-1.5,66,101885,397,1405,293,110.2,51.9,95.6,12097,4625,10803,2573,282,4.6,9,5,9999,99999,9,999999999,0.0,999,999,99
3009,2,2,14,0,*?*?*?*?*?*?*?*?*?*?*?*?*?*?*?*?*?*?*?*?*?*?,4.2,-1.1,67,101885,323,1405,289,112.7,123.6,84.3,12310,10238,9751,1832,233,4.1,8,4,9999,99999,9,999999999,0.0,999,999,99
3009,2,2,15,0,*?*?*?*?*?*?*?*?*?*?*?*?*?*?*?*?*?*?*?*?*?*?,4.1,0.6,78,101885,204,1404,294,44.7,40.9,38.8,4975,2772,4619,819,185,7.2,9,5,9999,99999,9,999999999,0.0,999,999,99
3009,2,2,16,0,*?*?*?*?*?*?*?*?*?*?*?*?*?*?*?*?*?*?*?*?*?*?,4.1,1.3,81,101885,49,1408,294,0.0,0.0,0.0,0,0,0,0,137,7.2,9,5,9999,99999,9,999999999,0.0,999,999,99
3009,2,2,17,0,*?*?*?*?*?*?*?*?*?*?*?*?*?*?*?*?*?*?*?*?*?*?,3.1,1.3,86,101885,0,-0,294,0.0,-0.0,0.0,0,0,0,0,88,2.1,10,5,9999,99999,9,999999999,0.0,999,999,99
3009,2,2,18,0,*?*?*?*?*?*?*?*?*?*?*?*?*?*?*?*?*?*?*?*?*?*?,1.5,-0.2,87,101885,0,-0,288,0.0,-0.0,0.0,0,0,0,0,40,2.1,10,5,9999,99999,9,999999999,0.0,999,999,99
3009,2,2,19,0,*?*?*?*?*?*?*?*?*?*?*?*?*?*?*?*?*?*?*?*?*?*?,-0.2,-0.2,98,101885,0,-0,281,0.0,-0.0,0.0,0,0,0,0,67,5.2,10,5,9999,99999,9,999999999,0.0,999,999,99
3009,2,2,20,0,*?*?*?*?*?*?*?*?*?*?*?*?*?*?*?*?*?*?*?*?*?*?,-0.5,-0.4,99,101885,0,-0,279,0.0,-0.0,0.0,0,0,0,0,93,5.2,10,5,9999,99999,9,999999999,0.0,999,999,99
3009,2,2,21,0,*?*?*?*?*?*?*?*?*?*?*?*?*?*?*?*?*?*?*?*?*?*?,-0.8,-0.8,99,101885,0,-0,278,0.0,-0.0,0.0,0,0,0,0,120,4.1,10,5,9999,99999,9,999999999,0.0,999,999,99
3009,2,2,22,0,*?*?*?*?*?*?*?*?*?*?*?*?*?*?*?*?*?*?*?*?*?*?,-1.3,-1.7,95,101885,0,-0,276,0.0,-0.0,0.0,0,0,0,0,147,4.1,10,5,9999,99999,9,999999999,0.0,999,999,99
3009,2,2,23,0,*?*?*?*?*?*?*?*?*?*?*?*?*?*?*?*?*?*?*?*?*?*?,-1.3,-1.7,94,101885,0,-0,276,0.0,-0.0,0.0,0,0,0,0,173,4.1,10,5,9999,99999,9,999999999,0.0,999,999,99
3009,2,2,24,0,*?*?*?*?*?*?*?*?*?*?*?*?*?*?*?*?*?*?*?*?*?*?,-0.4,-1.7,88,101885,0,-0,280,0.0,-0.0,0.0,0,0,0,0,10,10.3,10,5,9999,99999,9,999999999,0.0,999,999,99
3009,2,3,1,0,*?*?*?*?*?*?*?*?*?*?*?*?*?*?*?*?*?*?*?*?*?*?,-0.5,-1.5,91,100949,0,-0,280,0.0,-0.0,0.0,0,0,0,0,207,10.3,10,5,9999,99999,9,999999999,0.0,999,999,99
3009,2,3,2,0,*?*?*?*?*?*?*?*?*?*?*?*?*?*?*?*?*?*?*?*?*?*?,-0.4,-1.3,91,100949,0,-0,280,0.0,-0.0,0.0,0,0,0,0,213,4.6,10,5,9999,99999,9,999999999,0.0,999,999,99
3009,2,3,3,0,*?*?*?*?*?*?*?*?*?*?*?*?*?*?*?*?*?*?*?*?*?*?,-2.0,-2.4,94,100949,0,-0,274,0.0,-0.0,0.0,0,0,0,0,220,5.2,10,5,9999,99999,9,999999999,0.0,999,999,99
3009,2,3,4,0,*?*?*?*?*?*?*?*?*?*?*?*?*?*?*?*?*?*?*?*?*?*?,-3.8,-3.9,99,100949,0,-0,267,0.0,-0.0,0.0,0,0,0,0,227,6.2,10,5,9999,99999,9,999999999,0.0,999,999,99
3009,2,3,5,0,*?*?*?*?*?*?*?*?*?*?*?*?*?*?*?*?*?*?*?*?*?*?,-2.5,-3.1,94,100949,0,-0,272,0.0,-0.0,0.0,0,0,0,0,233,6.2,10,5,9999,99999,9,999999999,0.0,999,999,99
3009,2,3,6,0,*?*?*?*?*?*?*?*?*?*?*?*?*?*?*?*?*?*?*?*?*?*?,-1.4,-3.4,84,100949,0,-0,276,0.0,-0.0,0.0,0,0,0,0,240,7.2,10,5,9999,99999,9,999999999,0.0,999,999,99
3009,2,3,7,0,*?*?*?*?*?*?*?*?*?*?*?*?*?*?*?*?*?*?*?*?*?*?,-1.5,-3.1,86,100949,0,-0,276,0.0,-0.0,0.0,0,0,0,0,239,9.8,10,5,9999,99999,9,999999999,0.0,999,999,99
3009,2,3,8,0,*?*?*?*?*?*?*?*?*?*?*?*?*?*?*?*?*?*?*?*?*?*?,-1.0,-3.9,77,100949,44,1396,272,0.0,0.0,0.0,0,0,0,0,238,9.3,9,5,9999,99999,9,999999999,0.0,999,999,99
3009,2,3,9,0,*?*?*?*?*?*?*?*?*?*?*?*?*?*?*?*?*?*?*?*?*?*?,-0.0,-4.5,68,100949,202,1405,259,76.3,238.0,42.1,8058,14901,5761,749,237,6.7,6,3,9999,99999,9,999999999,1.7,999,999,99
3009,2,3,10,0,*?*?*?*?*?*?*?*?*?*?*?*?*?*?*?*?*?*?*?*?*?*?,2.8,-1.5,72,100949,324,1407,245,169.2,509.3,51.9,17599,41240,7897,968,236,6.2,1,0,9999,99999,9,999999999,1.7,999,999,99
3009,2,3,11,0,*?*?*?*?*?*?*?*?*?*?*?*?*?*?*?*?*?*?*?*?*?*?,6.0,0.6,67,100949,401,1407,281,206.4,380.0,98.0,21522,32922,12542,1828,235,6.7,5,3,9999,99999,9,999999999,0.0,999,999,99
3009,2,3,12,0,*?*?*?*?*?*?*?*?*?*?*?*?*?*?*?*?*?*?*?*?*?*?,8.1,1.3,62,100949,428,1405,280,236.9,495.5,86.0,24271,43535,12208,1571,234,4.1,3,2,9999,99999,9,999999999,0.0,999,999,99
3009,2,3,13,0,*?*?*?*?*?*?*?*?*?*?*?*?*?*?*?*?*?*?*?*?*?*?,8.1,1.3,62,100949,404,1406,290,208.4,380.7,99.0,21736,33077,12656,1848,237,4.6,5,3,9999,99999,9,999999999,0.0,999,999,99
3009,2,3,14,0,*?*?*?*?*?*?*?*?*?*?*?*?*?*?*?*?*?*?*?*?*?*?,8.2,1.3,61,100949,330,1406,285,168.1,421.0,69.2,17762,33872,9204,1252,239,4.1,4,2,9999,99999,9,999999999,0.1,999,999,99
3009,2,3,15,0,*?*?*?*?*?*?*?*?*?*?*?*?*?*?*?*?*?*?*?*?*?*?,8.1,1.5,62,100949,211,1405,290,87.1,304.5,41.4,8880,20517,6171,734,242,7.2,5,3,9999,99999,9,999999999,0.0,999,999,99
3009,2,3,16,0,*?*?*?*?*?*?*?*?*?*?*?*?*?*?*?*?*?*?*?*?*?*?,8.1,1.7,63,100949,56,1417,306,0.0,0.0,0.0,0,0,0,0,245,7.2,8,4,9999,99999,9,999999999,0.0,999,999,99
3009,2,3,17,0,*?*?*?*?*?*?*?*?*?*?*?*?*?*?*?*?*?*?*?*?*?*?,6.4,0.8,67,100949,0,-0,309,0.0,-0.0,0.0,0,0,0,0,247,2.1,10,5,9999,99999,9,999999999,0.0,999,999,99
3009,2,3,18,0,*?*?*?*?*?*?*?*?*?*?*?*?*?*?*?*?*?*?*?*?*?*?,4.0,0.6,78,100949,0,-0,298,0.0,-0.0,0.0,0,0,0,0,250,2.1,10,5,9999,99999,9,999999999,0.8,999,999,99
3009,2,3,19,0,*?*?*?*?*?*?*?*?*?*?*?*?*?*?*?*?*?*?*?*?*?*?,2.8,1.9,92,100949,0,-0,293,0.0,-0.0,0.0,0,0,0,0,248,5.2,10,5,9999,99999,9,999999999,1.0,999,999,99
3009,2,3,20,0,*?*?*?*?*?*?*?*?*?*?*?*?*?*?*?*?*?*?*?*?*?*?,2.0,1.0,92,100949,0,-0,290,0.0,-0.0,0.0,0,0,0,0,247,5.2,10,5,9999,99999,9,999999999,0.0,999,999,99
3009,2,3,21,0,*?*?*?*?*?*?*?*?*?*?*?*?*?*?*?*?*?*?*?*?*?*?,1.4,0.8,95,100949,0,-0,287,0.0,-0.0,0.0,0,0,0,0,245,4.1,10,5,9999,99999,9,999999999,0.0,999,999,99
3009,2,3,22,0,*?*?*?*?*?*?*?*?*?*?*?*?*?*?*?*?*?*?*?*?*?*?,0.7,0.6,99,100949,0,-0,284,0.0,-0.0,0.0,0,0,0,0,243,4.1,10,5,9999,99999,9,999999999,0.0,999,999,99
3009,2,3,23,0,*?*?*?*?*?*?*?*?*?*?*?*?*?*?*?*?*?*?*?*?*?*?,0.9,0.2,94,100949,0,-0,285,0.0,-0.0,0.0,0,0,0,0,242,4.1,10,5,9999,99999,9,999999999,0.0,999,999,99
3009,2,3,24,0,*?*?*?*?*?*?*?*?*?*?*?*?*?*?*?*?*?*?*?*?*?*?,-1.3,-1.7,96,100949,0,-0,276,0.0,-0.0,0.0,0,0,0,0,200,10.3,10,5,9999,99999,9,999999999,0.0,999,999,99
3009,2,4,1,0,*?*?*?*?*?*?*?*?*?*?*?*?*?*?*?*?*?*?*?*?*?*?,2.9,1.9,95,100141,0,-0,293,0.0,-0.0,0.0,0,0,0,0,247,10.3,10,5,9999,99999,9,999999999,0.1,999,999,99
3009,2,4,2,0,*?*?*?*?*?*?*?*?*?*?*?*?*?*?*?*?*?*?*?*?*?*?,4.0,2.5,92,100141,0,-0,298,0.0,-0.0,0.0,0,0,0,0,253,4.6,10,5,9999,99999,9,999999999,0.9,999,999,99
3009,2,4,3,0,*?*?*?*?*?*?*?*?*?*?*?*?*?*?*?*?*?*?*?*?*?*?,3.8,1.3,85,100141,0,-0,297,0.0,-0.0,0.0,0,0,0,0,260,5.2,10,5,9999,99999,9,999999999,0.5,999,999,99
3009,2,4,4,0,*?*?*?*?*?*?*?*?*?*?*?*?*?*?*?*?*?*?*?*?*?*?,3.4,-0.2,79,100141,0,-0,296,0.0,-0.0,0.0,0,0,0,0,267,6.2,10,5,9999,99999,9,999999999,0.1,999,999,99
3009,2,4,5,0,*?*?*?*?*?*?*?*?*?*?*?*?*?*?*?*?*?*?*?*?*?*?,2.9,-0.2,81,100141,0,-0,294,0.0,-0.0,0.0,0,0,0,0,273,6.2,10,5,9999,99999,9,999999999,0.0,999,999,99
3009,2,4,6,0,*?*?*?*?*?*?*?*?*?*?*?*?*?*?*?*?*?*?*?*?*?*?,2.0,0.4,91,100141,0,-0,290,0.0,-0.0,0.0,0,0,0,0,280,7.2,10,5,9999,99999,9,999999999,0.0,999,999,99
3009,2,4,7,0,*?*?*?*?*?*?*?*?*?*?*?*?*?*?*?*?*?*?*?*?*?*?,0.8,0.8,100,100141,0,-0,285,0.0,-0.0,0.0,0,0,0,0,278,9.8,10,5,9999,99999,9,999999999,0.0,999,999,99
3009,2,4,8,0,*?*?*?*?*?*?*?*?*?*?*?*?*?*?*?*?*?*?*?*?*?*?,2.3,2.1,100,100141,50,1394,291,0.0,0.0,0.0,0,0,0,0,277,9.3,10,5,9999,99999,9,999999999,0.0,999,999,99
3009,2,4,9,0,*?*?*?*?*?*?*?*?*?*?*?*?*?*?*?*?*?*?*?*?*?*?,3.5,2.9,97,100141,208,1403,296,26.6,0.0,26.6,3122,0,3126,1031,275,6.7,10,5,9999,99999,9,999999999,0.2,999,999,99
3009,2,4,10,0,*?*?*?*?*?*?*?*?*?*?*?*?*?*?*?*?*?*?*?*?*?*?,6.3,4.3,89,100141,330,1405,303,87.5,49.5,75.9,9604,4199,8592,1996,273,6.2,9,5,9999,99999,9,999999999,0.1,999,999,99
3009,2,4,11,0,*?*?*?*?*?*?*?*?*?*?*?*?*?*?*?*?*?*?*?*?*?*?,9.6,6.7,84,100141,408,1407,318,113.8,52.2,98.6,12488,4682,11151,2667,272,6.7,9,5,9999,99999,9,999999999,0.0,999,999,99
3009,2,4,12,0,*?*?*?*?*?*?*?*?*?*?*?*?*?*?*?*?*?*?*?*?*?*?,10.6,7.4,83,100141,435,1405,326,70.9,0.0,70.9,8286,0,8308,2912,270,4.1,10,5,9999,99999,9,999999999,0.0,999,999,99
3009,2,4,13,0,*?*?*?*?*?*?*?*?*?*?*?*?*?*?*?*?*?*?*?*?*?*?,10.6,7.0,80,100141,411,1406,326,66.2,0.0,66.2,7730,0,7750,2697,270,4.6,10,5,9999,99999,9,999999999,0.2,999,999,99
3009,2,4,14,0,*?*?*?*?*?*?*?*?*?*?*?*?*?*?*?*?*?*?*?*?*?*?,10.7,6.9,79,100141,337,1406,327,51.7,0.0,51.7,6032,0,6046,2059,270,4.1,10,5,9999,99999,9,999999999,0.4,999,999,99
3009,2,4,15,0,*?*?*?*?*?*?*?*?*?*?*?*?*?*?*?*?*?*?*?*?*?*?,10.6,6.7,79,100141,218,1406,327,28.4,0.0,28.4,3337,0,3342,1104,270,7.2,10,5,9999,99999,9,999999999,0.4,999,999,99
3009,2,4,16,0,*?*?*?*?*?*?*?*?*?*?*?*?*?*?*?*?*?*?*?*?*?*?,10.6,7.0,80,100141,62,1401,326,0.0,0.0,0.0,0,0,0,0,270,7.2,10,5,9999,99999,9,999999999,0.2,999,999,99
3009,2,4,17,0,*?*?*?*?*?*?*?*?*?*?*?*?*?*?*?*?*?*?*?*?*?*?,9.0,7.3,91,100141,0,-0,319,0.0,-0.0,0.0,0,0,0,0,270,2.1,10,5,9999,99999,9,999999999,0.0,999,999,99
3009,2,4,18,0,*?*?*?*?*?*?*?*?*?*?*?*?*?*?*?*?*?*?*?*?*?*?,7.3,6.4,97,100141,0,-0,312,0.0,-0.0,0.0,0,0,0,0,270,2.1,10,5,9999,99999,9,999999999,0.0,999,999,99
3009,2,4,19,0,*?*?*?*?*?*?*?*?*?*?*?*?*?*?*?*?*?*?*?*?*?*?,6.2,6.1,100,100141,0,-0,307,0.0,-0.0,0.0,0,0,0,0,270,5.2,10,5,9999,99999,9,999999999,0.0,999,999,99
3009,2,4,20,0,*?*?*?*?*?*?*?*?*?*?*?*?*?*?*?*?*?*?*?*?*?*?,5.3,5.3,100,100141,0,-0,303,0.0,-0.0,0.0,0,0,0,0,270,5.2,10,5,9999,99999,9,999999999,0.0,999,999,99
3009,2,4,21,0,*?*?*?*?*?*?*?*?*?*?*?*?*?*?*?*?*?*?*?*?*?*?,5.3,5.3,100,100141,0,-0,303,0.0,-0.0,0.0,0,0,0,0,270,4.1,10,5,9999,99999,9,999999999,0.0,999,999,99
3009,2,4,22,0,*?*?*?*?*?*?*?*?*?*?*?*?*?*?*?*?*?*?*?*?*?*?,4.7,4.6,100,100141,0,-0,301,0.0,-0.0,0.0,0,0,0,0,270,4.1,10,5,9999,99999,9,999999999,0.0,999,999,99
3009,2,4,23,0,*?*?*?*?*?*?*?*?*?*?*?*?*?*?*?*?*?*?*?*?*?*?,4.2,4.1,100,100141,0,-0,298,0.0,-0.0,0.0,0,0,0,0,270,4.1,10,5,9999,99999,9,999999999,0.0,999,999,99
3009,2,4,24,0,*?*?*?*?*?*?*?*?*?*?*?*?*?*?*?*?*?*?*?*?*?*?,1.1,1.0,100,100141,0,-0,286,0.0,-0.0,0.0,0,0,0,0,240,10.3,10,5,9999,99999,9,999999999,0.0,999,999,99
3009,2,5,1,0,*?*?*?*?*?*?*?*?*?*?*?*?*?*?*?*?*?*?*?*?*?*?,3.7,2.3,89,99172.5,0,-0,297,0.0,-0.0,0.0,0,0,0,0,268,10.3,10,5,9999,99999,9,999999999,0.0,999,999,99
3009,2,5,2,0,*?*?*?*?*?*?*?*?*?*?*?*?*?*?*?*?*?*?*?*?*?*?,3.6,1.5,84,99172.5,0,-0,296,0.0,-0.0,0.0,0,0,0,0,267,4.6,10,5,9999,99999,9,999999999,0.0,999,999,99
3009,2,5,3,0,*?*?*?*?*?*?*?*?*?*?*?*?*?*?*?*?*?*?*?*?*?*?,3.1,2.3,93,99172.5,0,-0,294,0.0,-0.0,0.0,0,0,0,0,265,5.2,10,5,9999,99999,9,999999999,0.0,999,999,99
3009,2,5,4,0,*?*?*?*?*?*?*?*?*?*?*?*?*?*?*?*?*?*?*?*?*?*?,3.0,1.9,91,99172.5,0,-0,294,0.0,-0.0,0.0,0,0,0,0,263,6.2,10,5,9999,99999,9,999999999,0.0,999,999,99
3009,2,5,5,0,*?*?*?*?*?*?*?*?*?*?*?*?*?*?*?*?*?*?*?*?*?*?,3.0,1.0,85,99172.5,0,-0,294,0.0,-0.0,0.0,0,0,0,0,262,6.2,10,5,9999,99999,9,999999999,0.0,999,999,99
3009,2,5,6,0,*?*?*?*?*?*?*?*?*?*?*?*?*?*?*?*?*?*?*?*?*?*?,2.3,1.5,93,99172.5,0,-0,291,0.0,-0.0,0.0,0,0,0,0,260,7.2,10,5,9999,99999,9,999999999,0.0,999,999,99
3009,2,5,7,0,*?*?*?*?*?*?*?*?*?*?*?*?*?*?*?*?*?*?*?*?*?*?,1.7,0.6,92,99172.5,0,-0,288,0.0,-0.0,0.0,0,0,0,0,260,9.8,10,5,9999,99999,9,999999999,0.0,999,999,99
3009,2,5,8,0,*?*?*?*?*?*?*?*?*?*?*?*?*?*?*?*?*?*?*?*?*?*?,3.1,-0.0,79,99172.5,57,1414,294,0.0,0.0,0.0,0,0,0,0,260,9.3,10,5,9999,99999,9,999999999,0.0,999,999,99
3009,2,5,9,0,*?*?*?*?*?*?*?*?*?*?*?*?*?*?*?*?*?*?*?*?*?*?,4.5,0.2,72,99172.5,215,1406,300,27.8,0.0,27.8,3270,0,3274,1081,260,6.7,10,5,9999,99999,9,999999999,0.0,999,999,99
3009,2,5,10,0,*?*?*?*?*?*?*?*?*?*?*?*?*?*?*?*?*?*?*?*?*?*?,5.1,0.6,71,99172.5,337,1406,303,51.7,0.0,51.7,6034,0,6048,2059,260,6.2,10,5,9999,99999,9,999999999,0.0,999,999,99
3009,2,5,11,0,*?*?*?*?*?*?*?*?*?*?*?*?*?*?*?*?*?*?*?*?*?*?,7.4,1.5,65,99172.5,414,1404,313,66.9,0.0,66.9,7810,0,7830,2727,260,6.7,10,5,9999,99999,9,999999999,0.0,999,999,99
3009,2,5,12,0,*?*?*?*?*?*?*?*?*?*?*?*?*?*?*?*?*?*?*?*?*?*?,8.5,2.1,63,99172.5,442,1405,318,72.3,0.0,72.3,8450,0,8472,2976,260,4.1,10,5,9999,99999,9,999999999,0.0,999,999,99
3009,2,5,13,0,*?*?*?*?*?*?*?*?*?*?*?*?*?*?*?*?*?*?*?*?*?*?,8.3,1.9,64,99172.5,418,1405,317,67.6,0.0,67.6,7894,0,7915,2760,273,4.6,10,5,9999,99999,9,999999999,0.0,999,999,99
3009,2,5,14,0,*?*?*?*?*?*?*?*?*?*?*?*?*?*?*?*?*?*?*?*?*?*?,8.6,2.7,65,99172.5,344,1406,318,53.1,0.0,53.1,6195,0,6208,2118,287,4.1,10,5,9999,99999,9,999999999,0.0,999,999,99
3009,2,5,15,0,*?*?*?*?*?*?*?*?*?*?*?*?*?*?*?*?*?*?*?*?*?*?,8.5,1.5,61,99172.5,225,1406,318,29.8,0.0,29.8,3494,0,3500,1158,300,7.2,10,5,9999,99999,9,999999999,0.0,999,999,99
3009,2,5,16,0,*?*?*?*?*?*?*?*?*?*?*?*?*?*?*?*?*?*?*?*?*?*?,8.5,1.3,59,99172.5,69,1406,318,0.0,0.0,0.0,0,0,0,0,313,7.2,10,5,9999,99999,9,999999999,0.0,999,999,99
3009,2,5,17,0,*?*?*?*?*?*?*?*?*?*?*?*?*?*?*?*?*?*?*?*?*?*?,7.3,1.5,65,99172.5,0,-0,312,0.0,-0.0,0.0,0,0,0,0,327,2.1,10,5,9999,99999,9,999999999,0.0,999,999,99
3009,2,5,18,0,*?*?*?*?*?*?*?*?*?*?*?*?*?*?*?*?*?*?*?*?*?*?,5.6,0.4,68,99172.5,0,-0,305,0.0,-0.0,0.0,0,0,0,0,340,2.1,10,5,9999,99999,9,999999999,0.0,999,999,99
3009,2,5,19,0,*?*?*?*?*?*?*?*?*?*?*?*?*?*?*?*?*?*?*?*?*?*?,5.5,1.3,73,99172.5,0,-0,305,0.0,-0.0,0.0,0,0,0,0,285,5.2,10,5,9999,99999,9,999999999,0.0,999,999,99
3009,2,5,20,0,*?*?*?*?*?*?*?*?*?*?*?*?*?*?*?*?*?*?*?*?*?*?,4.3,0.4,75,99172.5,0,-0,299,0.0,-0.0,0.0,0,0,0,0,230,5.2,10,5,9999,99999,9,999999999,0.0,999,999,99
3009,2,5,21,0,*?*?*?*?*?*?*?*?*?*?*?*?*?*?*?*?*?*?*?*?*?*?,5.2,-1.3,61,99172.5,0,-0,304,0.0,-0.0,0.0,0,0,0,0,175,4.1,10,5,9999,99999,9,999999999,0.0,999,999,99
3009,2,5,22,0,*?*?*?*?*?*?*?*?*?*?*?*?*?*?*?*?*?*?*?*?*?*?,3.7,-1.5,67,99172.5,0,-0,297,0.0,-0.0,0.0,0,0,0,0,120,4.1,10,5,9999,99999,9,999999999,0.0,999,999,99
3009,2,5,23,0,*?*?*?*?*?*?*?*?*?*?*?*?*?*?*?*?*?*?*?*?*?*?,3.4,-1.3,69,99172.5,0,-0,296,0.0,-0.0,0.0,0,0,0,0,65,4.1,10,5,9999,99999,9,999999999,0.0,999,999,99
3009,2,5,24,0,*?*?*?*?*?*?*?*?*?*?*?*?*?*?*?*?*?*?*?*?*?*?,3.7,3.2,96,99172.5,0,-0,296,0.0,-0.0,0.0,0,0,0,0,270,10.3,10,5,9999,99999,9,999999999,0.0,999,999,99
3009,2,6,1,0,*?*?*?*?*?*?*?*?*?*?*?*?*?*?*?*?*?*?*?*?*?*?,2.8,-1.7,71,101549,0,-0,293,0.0,-0.0,0.0,0,0,0,0,10,10.3,10,5,9999,99999,9,999999999,0.0,999,999,99
3009,2,6,2,0,*?*?*?*?*?*?*?*?*?*?*?*?*?*?*?*?*?*?*?*?*?*?,2.6,-1.7,71,101549,0,-0,293,0.0,-0.0,0.0,0,0,0,0,10,4.6,10,5,9999,99999,9,999999999,0.0,999,999,99
3009,2,6,3,0,*?*?*?*?*?*?*?*?*?*?*?*?*?*?*?*?*?*?*?*?*?*?,2.8,-1.7,69,101549,0,-0,293,0.0,-0.0,0.0,0,0,0,0,10,5.2,10,5,9999,99999,9,999999999,0.0,999,999,99
3009,2,6,4,0,*?*?*?*?*?*?*?*?*?*?*?*?*?*?*?*?*?*?*?*?*?*?,3.1,-1.3,72,101549,0,-0,295,0.0,-0.0,0.0,0,0,0,0,10,6.2,10,5,9999,99999,9,999999999,0.0,999,999,99
3009,2,6,5,0,*?*?*?*?*?*?*?*?*?*?*?*?*?*?*?*?*?*?*?*?*?*?,2.8,-0.4,78,101549,0,-0,293,0.0,-0.0,0.0,0,0,0,0,10,6.2,10,5,9999,99999,9,999999999,0.0,999,999,99
3009,2,6,6,0,*?*?*?*?*?*?*?*?*?*?*?*?*?*?*?*?*?*?*?*?*?*?,2.6,-0.8,77,101549,0,-0,292,0.0,-0.0,0.0,0,0,0,0,10,7.2,10,5,9999,99999,9,999999999,0.0,999,999,99
3009,2,6,7,0,*?*?*?*?*?*?*?*?*?*?*?*?*?*?*?*?*?*?*?*?*?*?,2.3,-1.9,71,101549,0,-0,291,0.0,-0.0,0.0,0,0,0,0,63,9.8,10,5,9999,99999,9,999999999,0.0,999,999,99
3009,2,6,8,0,*?*?*?*?*?*?*?*?*?*?*?*?*?*?*?*?*?*?*?*?*?*?,1.9,-1.7,75,101549,63,1405,290,0.0,0.0,0.0,0,0,0,0,117,9.3,10,5,9999,99999,9,999999999,0.0,999,999,99
3009,2,6,9,0,*?*?*?*?*?*?*?*?*?*?*?*?*?*?*?*?*?*?*?*?*?*?,2.8,-2.7,65,101549,222,1408,288,50.6,42.7,43.9,5615,3007,5205,930,170,6.7,9,5,9999,99999,9,999999999,0.0,999,999,99
3009,2,6,10,0,*?*?*?*?*?*?*?*?*?*?*?*?*?*?*?*?*?*?*?*?*?*?,3.6,-2.4,63,101549,344,1406,291,92.2,50.1,79.9,10112,4297,9044,2112,223,6.2,9,5,9999,99999,9,999999999,0.0,999,999,99
3009,2,6,11,0,*?*?*?*?*?*?*?*?*?*?*?*?*?*?*?*?*?*?*?*?*?*?,4.4,-0.4,69,101549,421,1404,279,205.9,307.6,113.6,21865,27723,13247,2251,277,6.7,6,3,9999,99999,9,999999999,0.0,999,999,99
3009,2,6,12,0,*?*?*?*?*?*?*?*?*?*?*?*?*?*?*?*?*?*?*?*?*?*?,5.2,1.0,73,101549,449,1405,288,200.4,223.8,128.9,21210,20633,14872,2607,330,4.1,7,4,9999,99999,9,999999999,0.0,999,999,99
3009,2,6,13,0,*?*?*?*?*?*?*?*?*?*?*?*?*?*?*?*?*?*?*?*?*?*?,5.4,1.9,77,101549,425,1405,289,187.6,221.4,120.6,19850,20007,13972,2418,330,4.6,7,4,9999,99999,9,999999999,0.0,999,999,99
3009,2,6,14,0,*?*?*?*?*?*?*?*?*?*?*?*?*?*?*?*?*?*?*?*?*?*?,5.3,1.5,75,101549,351,1405,289,148.2,211.7,95.3,15672,17688,11170,1856,330,4.1,7,4,9999,99999,9,999999999,0.0,999,999,99
3009,2,6,15,0,*?*?*?*?*?*?*?*?*?*?*?*?*?*?*?*?*?*?*?*?*?*?,5.3,-0.0,68,101549,232,1406,293,71.7,109.5,53.6,7641,7366,6486,985,330,7.2,8,4,9999,99999,9,999999999,0.0,999,999,99
3009,2,6,16,0,*?*?*?*?*?*?*?*?*?*?*?*?*?*?*?*?*?*?*?*?*?*?,5.4,-2.2,57,101549,76,1410,288,1.7,11.0,1.1,204,510,250,22,330,7.2,7,4,9999,99999,9,999999999,0.0,999,999,99
3009,2,6,17,0,*?*?*?*?*?*?*?*?*?*?*?*?*?*?*?*?*?*?*?*?*?*?,4.8,-0.4,68,101549,0,-0,302,0.0,-0.0,0.0,0,0,0,0,330,2.1,10,5,9999,99999,9,999999999,0.0,999,999,99
3009,2,6,18,0,*?*?*?*?*?*?*?*?*?*?*?*?*?*?*?*?*?*?*?*?*?*?,3.9,-1.1,68,101549,0,-0,298,0.0,-0.0,0.0,0,0,0,0,330,2.1,10,5,9999,99999,9,999999999,0.0,999,999,99
3009,2,6,19,0,*?*?*?*?*?*?*?*?*?*?*?*?*?*?*?*?*?*?*?*?*?*?,4.1,-0.6,70,101549,0,-0,299,0.0,-0.0,0.0,0,0,0,0,332,5.2,10,5,9999,99999,9,999999999,0.0,999,999,99
3009,2,6,20,0,*?*?*?*?*?*?*?*?*?*?*?*?*?*?*?*?*?*?*?*?*?*?,3.8,-0.2,74,101549,0,-0,297,0.0,-0.0,0.0,0,0,0,0,333,5.2,10,5,9999,99999,9,999999999,0.0,999,999,99
3009,2,6,21,0,*?*?*?*?*?*?*?*?*?*?*?*?*?*?*?*?*?*?*?*?*?*?,2.5,-1.1,76,101549,0,-0,292,0.0,-0.0,0.0,0,0,0,0,335,4.1,10,5,9999,99999,9,999999999,0.1,999,999,99
3009,2,6,22,0,*?*?*?*?*?*?*?*?*?*?*?*?*?*?*?*?*?*?*?*?*?*?,3.0,0.6,84,101549,0,-0,294,0.0,-0.0,0.0,0,0,0,0,337,4.1,10,5,9999,99999,9,999999999,1.0,999,999,99
3009,2,6,23,0,*?*?*?*?*?*?*?*?*?*?*?*?*?*?*?*?*?*?*?*?*?*?,3.3,1.5,87,101549,0,-0,295,0.0,-0.0,0.0,0,0,0,0,338,4.1,10,5,9999,99999,9,999999999,1.6,999,999,99
3009,2,6,24,0,*?*?*?*?*?*?*?*?*?*?*?*?*?*?*?*?*?*?*?*?*?*?,3.0,-1.5,71,101549,0,-0,294,0.0,-0.0,0.0,0,0,0,0,10,10.3,10,5,9999,99999,9,999999999,0.0,999,999,99
3009,2,7,1,0,*?*?*?*?*?*?*?*?*?*?*?*?*?*?*?*?*?*?*?*?*?*?,3.9,0.8,79,101849,0,-0,298,0.0,-0.0,0.0,0,0,0,0,292,10.3,10,5,9999,99999,9,999999999,0.9,999,999,99
3009,2,7,2,0,*?*?*?*?*?*?*?*?*?*?*?*?*?*?*?*?*?*?*?*?*?*?,3.9,0.4,77,101849,0,-0,298,0.0,-0.0,0.0,0,0,0,0,243,4.6,10,5,9999,99999,9,999999999,0.0,999,999,99
3009,2,7,3,0,*?*?*?*?*?*?*?*?*?*?*?*?*?*?*?*?*?*?*?*?*?*?,4.0,1.0,81,101849,0,-0,298,0.0,-0.0,0.0,0,0,0,0,195,5.2,10,5,9999,99999,9,999999999,0.5,999,999,99
3009,2,7,4,0,*?*?*?*?*?*?*?*?*?*?*?*?*?*?*?*?*?*?*?*?*?*?,3.4,2.5,93,101849,0,-0,295,0.0,-0.0,0.0,0,0,0,0,147,6.2,10,5,9999,99999,9,999999999,0.3,999,999,99
3009,2,7,5,0,*?*?*?*?*?*?*?*?*?*?*?*?*?*?*?*?*?*?*?*?*?*?,2.8,1.5,91,101849,0,-0,293,0.0,-0.0,0.0,0,0,0,0,98,6.2,10,5,9999,99999,9,999999999,0.2,999,999,99
3009,2,7,6,0,*?*?*?*?*?*?*?*?*?*?*?*?*?*?*?*?*?*?*?*?*?*?,3.5,1.3,84,101849,0,-0,296,0.0,-0.0,0.0,0,0,0,0,50,7.2,10,5,9999,99999,9,999999999,0.2,999,999,99
3009,2,7,7,0,*?*?*?*?*?*?*?*?*?*?*?*?*?*?*?*?*?*?*?*?*?*?,4.1,1.9,84,101849,0,-0,298,0.0,-0.0,0.0,0,0,0,0,57,9.8,10,5,9999,99999,9,999999999,0.1,999,999,99
3009,2,7,8,0,*?*?*?*?*?*?*?*?*?*?*?*?*?*?*?*?*?*?*?*?*?*?,3.5,2.5,92,101849,69,1395,296,0.0,0.0,0.0,0,0,0,0,63,9.3,10,5,9999,99999,9,999999999,0.0,999,999,99
3009,2,7,9,0,*?*?*?*?*?*?*?*?*?*?*?*?*?*?*?*?*?*?*?*?*?*?,4.2,1.7,83,101849,228,1403,299,30.5,0.0,30.5,3571,0,3577,1184,70,6.7,10,5,9999,99999,9,999999999,0.0,999,999,99
3009,2,7,10,0,*?*?*?*?*?*?*?*?*?*?*?*?*?*?*?*?*?*?*?*?*?*?,5.1,1.9,80,101849,351,1406,303,54.4,0.0,54.4,6351,0,6366,2176,77,6.2,10,5,9999,99999,9,999999999,0.0,999,999,99
3009,2,7,11,0,*?*?*?*?*?*?*?*?*?*?*?*?*?*?*?*?*?*?*?*?*?*?,6.4,2.9,77,101849,428,1403,308,69.6,0.0,69.6,8137,0,8158,2854,83,6.7,10,5,9999,99999,9,999999999,0.4,999,999,99
3009,2,7,12,0,*?*?*?*?*?*?*?*?*?*?*?*?*?*?*?*?*?*?*?*?*?*?,7.5,2.1,68,101849,456,1404,308,130.4,53.4,113.1,14331,4901,12787,3117,90,4.1,9,5,9999,99999,9,999999999,1.0,999,999,99
3009,2,7,13,0,*?*?*?*?*?*?*?*?*?*?*?*?*?*?*?*?*?*?*?*?*?*?,7.6,2.5,70,101849,432,1404,314,70.4,0.0,70.4,8228,0,8249,2889,132,4.6,10,5,9999,99999,9,999999999,0.0,999,999,99
3009,2,7,14,0,*?*?*?*?*?*?*?*?*?*?*?*?*?*?*?*?*?*?*?*?*?*?,7.3,1.9,68,101849,358,1404,312,55.9,0.0,55.9,6521,0,6536,2239,173,4.1,10,5,9999,99999,9,999999999,0.0,999,999,99
3009,2,7,15,0,*?*?*?*?*?*?*?*?*?*?*?*?*?*?*?*?*?*?*?*?*?*?,7.5,1.7,66,101849,239,1406,308,56.5,44.2,49.0,6257,3226,5792,1043,215,7.2,9,5,9999,99999,9,999999999,0.0,999,999,99
3009,2,7,16,0,*?*?*?*?*?*?*?*?*?*?*?*?*?*?*?*?*?*?*?*?*?*?,7.5,2.3,69,101849,83,1412,313,2.0,0.0,2.0,261,-0,260,81,257,7.2,10,5,9999,99999,9,999999999,0.1,999,999,99
3009,2,7,17,0,*?*?*?*?*?*?*?*?*?*?*?*?*?*?*?*?*?*?*?*?*?*?,7.1,2.7,73,101849,0,-0,311,0.0,-0.0,0.0,0,0,0,0,298,2.1,10,5,9999,99999,9,999999999,0.4,999,999,99
3009,2,7,18,0,*?*?*?*?*?*?*?*?*?*?*?*?*?*?*?*?*?*?*?*?*?*?,6.1,2.1,74,101849,0,-0,307,0.0,-0.0,0.0,0,0,0,0,340,2.1,10,5,9999,99999,9,999999999,0.0,999,999,99
3009,2,7,19,0,*?*?*?*?*?*?*?*?*?*?*?*?*?*?*?*?*?*?*?*?*?*?,5.2,3.0,85,101849,0,-0,303,0.0,-0.0,0.0,0,0,0,0,313,5.2,10,5,9999,99999,9,999999999,0.0,999,999,99
3009,2,7,20,0,*?*?*?*?*?*?*?*?*?*?*?*?*?*?*?*?*?*?*?*?*?*?,5.3,3.4,87,101849,0,-0,303,0.0,-0.0,0.0,0,0,0,0,287,5.2,10,5,9999,99999,9,999999999,0.0,999,999,99
3009,2,7,21,0,*?*?*?*?*?*?*?*?*?*?*?*?*?*?*?*?*?*?*?*?*?*?,5.1,2.1,81,101849,0,-0,303,0.0,-0.0,0.0,0,0,0,0,260,4.1,10,5,9999,99999,9,999999999,0.0,999,999,99
3009,2,7,22,0,*?*?*?*?*?*?*?*?*?*?*?*?*?*?*?*?*?*?*?*?*?*?,4.5,2.9,89,101849,0,-0,300,0.0,-0.0,0.0,0,0,0,0,233,4.1,10,5,9999,99999,9,999999999,0.0,999,999,99
3009,2,7,23,0,*?*?*?*?*?*?*?*?*?*?*?*?*?*?*?*?*?*?*?*?*?*?,4.8,2.9,87,101849,0,-0,301,0.0,-0.0,0.0,0,0,0,0,207,4.1,10,5,9999,99999,9,999999999,0.0,999,999,99
3009,2,7,24,0,*?*?*?*?*?*?*?*?*?*?*?*?*?*?*?*?*?*?*?*?*?*?,3.6,1.0,83,101849,0,-0,296,0.0,-0.0,0.0,0,0,0,0,340,10.3,10,5,9999,99999,9,999999999,2.0,999,999,99
3009,2,8,1,0,*?*?*?*?*?*?*?*?*?*?*?*?*?*?*?*?*?*?*?*?*?*?,5.7,3.2,83,102101,0,-0,305,0.0,-0.0,0.0,0,0,0,0,203,10.3,10,5,9999,99999,9,999999999,0.0,999,999,99
3009,2,8,2,0,*?*?*?*?*?*?*?*?*?*?*?*?*?*?*?*?*?*?*?*?*?*?,5.3,3.4,86,102101,0,-0,303,0.0,-0.0,0.0,0,0,0,0,227,4.6,10,5,9999,99999,9,999999999,0.0,999,999,99
3009,2,8,3,0,*?*?*?*?*?*?*?*?*?*?*?*?*?*?*?*?*?*?*?*?*?*?,4.8,2.1,82,102101,0,-0,301,0.0,-0.0,0.0,0,0,0,0,250,5.2,10,5,9999,99999,9,999999999,0.0,999,999,99
3009,2,8,4,0,*?*?*?*?*?*?*?*?*?*?*?*?*?*?*?*?*?*?*?*?*?*?,5.4,2.7,82,102101,0,-0,304,0.0,-0.0,0.0,0,0,0,0,273,6.2,10,5,9999,99999,9,999999999,0.0,999,999,99
3009,2,8,5,0,*?*?*?*?*?*?*?*?*?*?*?*?*?*?*?*?*?*?*?*?*?*?,6.0,4.5,89,102101,0,-0,306,0.0,-0.0,0.0,0,0,0,0,297,6.2,10,5,9999,99999,9,999999999,0.0,999,999,99
3009,2,8,6,0,*?*?*?*?*?*?*?*?*?*?*?*?*?*?*?*?*?*?*?*?*?*?,6.3,5.0,90,102101,0,-0,307,0.0,-0.0,0.0,0,0,0,0,320,7.2,10,5,9999,99999,9,999999999,0.0,999,999,99
3009,2,8,7,0,*?*?*?*?*?*?*?*?*?*?*?*?*?*?*?*?*?*?*?*?*?*?,5.8,3.9,87,102101,0,-0,305,0.0,-0.0,0.0,0,0,0,0,320,9.8,10,5,9999,99999,9,999999999,0.0,999,999,99
3009,2,8,8,0,*?*?*?*?*?*?*?*?*?*?*?*?*?*?*?*?*?*?*?*?*?*?,5.8,3.4,84,102101,76,1403,306,0.7,0.0,0.7,97,-0,97,28,320,9.3,10,5,9999,99999,9,999999999,0.0,999,999,99
3009,2,8,9,0,*?*?*?*?*?*?*?*?*?*?*?*?*?*?*?*?*?*?*?*?*?*?,7.2,4.5,82,102101,235,1404,312,31.8,0.0,31.8,3727,0,3733,1238,320,6.7,10,5,9999,99999,9,999999999,0.0,999,999,99
3009,2,8,10,0,*?*?*?*?*?*?*?*?*?*?*?*?*?*?*?*?*?*?*?*?*?*?,7.3,5.0,84,102101,358,1406,312,55.8,0.0,55.8,6514,0,6529,2237,320,6.2,10,5,9999,99999,9,999999999,0.0,999,999,99
3009,2,8,11,0,*?*?*?*?*?*?*?*?*?*?*?*?*?*?*?*?*?*?*?*?*?*?,8.4,5.3,80,102101,435,1403,317,71.1,0.0,71.1,8306,0,8328,2919,320,6.7,10,5,9999,99999,9,999999999,0.0,999,999,99
3009,2,8,12,0,*?*?*?*?*?*?*?*?*?*?*?*?*?*?*?*?*?*?*?*?*?*?,9.1,5.8,79,102101,463,1403,320,76.5,0.0,76.5,8953,0,8977,3173,320,4.1,10,5,9999,99999,9,999999999,0.0,999,999,99
3009,2,8,13,0,*?*?*?*?*?*?*?*?*?*?*?*?*?*?*?*?*?*?*?*?*?*?,9.1,5.3,77,102101,439,1403,320,71.8,0.0,71.8,8397,0,8419,2955,312,4.6,10,5,9999,99999,9,999999999,0.0,999,999,99
3009,2,8,14,0,*?*?*?*?*?*?*?*?*?*?*?*?*?*?*?*?*?*?*?*?*?*?,9.4,5.8,78,102101,365,1403,321,57.3,0.0,57.3,6687,0,6703,2301,303,4.1,10,5,9999,99999,9,999999999,0.0,999,999,99
3009,2,8,15,0,*?*?*?*?*?*?*?*?*?*?*?*?*?*?*?*?*?*?*?*?*?*?,9.2,6.2,81,102101,246,1405,320,33.9,0.0,33.9,3972,0,3978,1322,295,7.2,10,5,9999,99999,9,999999999,0.0,999,999,99
3009,2,8,16,0,*?*?*?*?*?*?*?*?*?*?*?*?*?*?*?*?*?*?*?*?*?*?,9.3,5.3,75,102101,89,1397,321,3.3,0.0,3.3,427,-0,426,135,287,7.2,10,5,9999,99999,9,999999999,0.0,999,999,99
3009,2,8,17,0,*?*?*?*?*?*?*?*?*?*?*?*?*?*?*?*?*?*?*?*?*?*?,9.0,4.5,73,102101,0,-0,320,0.0,-0.0,0.0,0,0,0,0,278,2.1,10,5,9999,99999,9,999999999,0.0,999,999,99
3009,2,8,18,0,*?*?*?*?*?*?*?*?*?*?*?*?*?*?*?*?*?*?*?*?*?*?,7.7,5.1,83,102101,0,-0,314,0.0,-0.0,0.0,0,0,0,0,270,2.1,10,5,9999,99999,9,999999999,0.0,999,999,99
3009,2,8,19,0,*?*?*?*?*?*?*?*?*?*?*?*?*?*?*?*?*?*?*?*?*?*?,7.6,5.5,86,102101,0,-0,313,0.0,-0.0,0.0,0,0,0,0,243,5.2,10,5,9999,99999,9,999999999,0.0,999,999,99
3009,2,8,20,0,*?*?*?*?*?*?*?*?*?*?*?*?*?*?*?*?*?*?*?*?*?*?,7.2,5.3,87,102101,0,-0,311,0.0,-0.0,0.0,0,0,0,0,217,5.2,10,5,9999,99999,9,999999999,0.0,999,999,99
3009,2,8,21,0,*?*?*?*?*?*?*?*?*?*?*?*?*?*?*?*?*?*?*?*?*?*?,6.5,5.3,91,102101,0,-0,308,0.0,-0.0,0.0,0,0,0,0,190,4.1,10,5,9999,99999,9,999999999,0.0,999,999,99
3009,2,8,22,0,*?*?*?*?*?*?*?*?*?*?*?*?*?*?*?*?*?*?*?*?*?*?,5.5,5.1,96,102101,0,-0,304,0.0,-0.0,0.0,0,0,0,0,163,4.1,10,5,9999,99999,9,999999999,0.0,999,999,99
3009,2,8,23,0,*?*?*?*?*?*?*?*?*?*?*?*?*?*?*?*?*?*?*?*?*?*?,5.5,5.0,96,102101,0,-0,304,0.0,-0.0,0.0,0,0,0,0,137,4.1,10,5,9999,99999,9,999999999,0.0,999,999,99
3009,2,8,24,0,*?*?*?*?*?*?*?*?*?*?*?*?*?*?*?*?*?*?*?*?*?*?,5.0,3.0,86,102101,0,-0,302,0.0,-0.0,0.0,0,0,0,0,180,10.3,10,5,9999,99999,9,999999999,0.0,999,999,99
3009,2,9,1,0,*?*?*?*?*?*?*?*?*?*?*?*?*?*?*?*?*?*?*?*?*?*?,4.7,1.7,79,101581,0,-0,301,0.0,-0.0,0.0,0,0,0,0,110,10.3,10,5,9999,99999,9,999999999,0.0,999,999,99
3009,2,9,2,0,*?*?*?*?*?*?*?*?*?*?*?*?*?*?*?*?*?*?*?*?*?*?,3.9,-0.2,74,101581,0,-0,298,0.0,-0.0,0.0,0,0,0,0,110,4.6,10,5,9999,99999,9,999999999,0.0,999,999,99
3009,2,9,3,0,*?*?*?*?*?*?*?*?*?*?*?*?*?*?*?*?*?*?*?*?*?*?,3.4,-0.4,75,101581,0,-0,296,0.0,-0.0,0.0,0,0,0,0,110,5.2,10,5,9999,99999,9,999999999,0.0,999,999,99
3009,2,9,4,0,*?*?*?*?*?*?*?*?*?*?*?*?*?*?*?*?*?*?*?*?*?*?,2.3,-1.1,77,101581,0,-0,291,0.0,-0.0,0.0,0,0,0,0,110,6.2,10,5,9999,99999,9,999999999,0.0,999,999,99
3009,2,9,5,0,*?*?*?*?*?*?*?*?*?*?*?*?*?*?*?*?*?*?*?*?*?*?,1.3,-0.6,86,101581,0,-0,287,0.0,-0.0,0.0,0,0,0,0,110,6.2,10,5,9999,99999,9,999999999,0.0,999,999,99
3009,2,9,6,0,*?*?*?*?*?*?*?*?*?*?*?*?*?*?*?*?*?*?*?*?*?*?,2.0,-0.4,83,101581,0,-0,290,0.0,-0.0,0.0,0,0,0,0,110,7.2,10,5,9999,99999,9,999999999,0.0,999,999,99
3009,2,9,7,0,*?*?*?*?*?*?*?*?*?*?*?*?*?*?*?*?*?*?*?*?*?*?,2.7,-0.4,79,101581,0,-0,293,0.0,-0.0,0.0,0,0,0,0,103,9.8,10,5,9999,99999,9,999999999,0.0,999,999,99
3009,2,9,8,0,*?*?*?*?*?*?*?*?*?*?*?*?*?*?*?*?*?*?*?*?*?*?,2.9,-0.0,80,101581,83,1408,294,2.0,0.0,2.0,267,-0,266,82,97,9.3,10,5,9999,99999,9,999999999,0.0,999,999,99
3009,2,9,9,0,*?*?*?*?*?*?*?*?*?*?*?*?*?*?*?*?*?*?*?*?*?*?,3.1,0.2,80,101581,242,1404,294,33.2,0.0,33.2,3885,0,3891,1292,90,6.7,10,5,9999,99999,9,999999999,0.0,999,999,99
3009,2,9,10,0,*?*?*?*?*?*?*?*?*?*?*?*?*?*?*?*?*?*?*?*?*?*?,5.5,1.3,74,101581,365,1405,305,57.2,0.0,57.2,6678,0,6694,2298,83,6.2,10,5,9999,99999,9,999999999,0.0,999,999,99
3009,2,9,11,0,*?*?*?*?*?*?*?*?*?*?*?*?*?*?*?*?*?*?*?*?*?*?,8.2,1.9,64,101581,443,1405,316,72.5,0.0,72.5,8477,0,8499,2986,77,6.7,10,5,9999,99999,9,999999999,0.0,999,999,99
3009,2,9,12,0,*?*?*?*?*?*?*?*?*?*?*?*?*?*?*?*?*?*?*?*?*?*?,9.7,2.3,59,101581,471,1405,323,78.0,0.0,78.0,9126,0,9151,3243,70,4.1,10,5,9999,99999,9,999999999,0.0,999,999,99
3009,2,9,13,0,*?*?*?*?*?*?*?*?*?*?*?*?*?*?*?*?*?*?*?*?*?*?,9.9,2.7,60,101581,447,1405,324,73.3,0.0,73.3,8569,0,8592,3023,70,4.6,10,5,9999,99999,9,999999999,0.0,999,999,99
3009,2,9,14,0,*?*?*?*?*?*?*?*?*?*?*?*?*?*?*?*?*?*?*?*?*?*?,10.0,3.0,61,101581,372,1402,324,58.7,0.0,58.7,6855,0,6871,2364,70,4.1,10,5,9999,99999,9,999999999,0.0,999,999,99
3009,2,9,15,0,*?*?*?*?*?*?*?*?*?*?*?*?*?*?*?*?*?*?*?*?*?*?,9.8,3.0,62,101581,253,1404,324,35.3,0.0,35.3,4134,0,4141,1379,70,7.2,10,5,9999,99999,9,999999999,0.0,999,999,99
3009,2,9,16,0,*?*?*?*?*?*?*?*?*?*?*?*?*?*?*?*?*?*?*?*?*?*?,9.7,2.3,59,101581,96,1398,323,4.7,0.0,4.7,590,-0,590,189,70,7.2,10,5,9999,99999,9,999999999,0.0,999,999,99
3009,2,9,17,0,*?*?*?*?*?*?*?*?*?*?*?*?*?*?*?*?*?*?*?*?*?*?,8.5,1.7,62,101581,0,-0,318,0.0,-0.0,0.0,0,0,0,0,70,2.1,10,5,9999,99999,9,999999999,0.0,999,999,99
3009,2,9,18,0,*?*?*?*?*?*?*?*?*?*?*?*?*?*?*?*?*?*?*?*?*?*?,7.3,2.1,69,101581,0,-0,312,0.0,-0.0,0.0,0,0,0,0,70,2.1,10,5,9999,99999,9,999999999,0.0,999,999,99
3009,2,9,19,0,*?*?*?*?*?*?*?*?*?*?*?*?*?*?*?*?*?*?*?*?*?*?,6.4,1.9,73,101581,0,-0,308,0.0,-0.0,0.0,0,0,0,0,75,5.2,10,5,9999,99999,9,999999999,0.0,999,999,99
3009,2,9,20,0,*?*?*?*?*?*?*?*?*?*?*?*?*?*?*?*?*?*?*?*?*?*?,5.6,1.7,75,101581,0,-0,305,0.0,-0.0,0.0,0,0,0,0,80,5.2,10,5,9999,99999,9,999999999,0.0,999,999,99
3009,2,9,21,0,*?*?*?*?*?*?*?*?*?*?*?*?*?*?*?*?*?*?*?*?*?*?,4.9,1.5,78,101581,0,-0,302,0.0,-0.0,0.0,0,0,0,0,85,4.1,10,5,9999,99999,9,999999999,0.0,999,999,99
3009,2,9,22,0,*?*?*?*?*?*?*?*?*?*?*?*?*?*?*?*?*?*?*?*?*?*?,4.0,0.8,79,101581,0,-0,298,0.0,-0.0,0.0,0,0,0,0,90,4.1,10,5,9999,99999,9,999999999,0.0,999,999,99
3009,2,9,23,0,*?*?*?*?*?*?*?*?*?*?*?*?*?*?*?*?*?*?*?*?*?*?,3.4,0.4,80,101581,0,-0,296,0.0,-0.0,0.0,0,0,0,0,95,4.1,10,5,9999,99999,9,999999999,0.0,999,999,99
3009,2,9,24,0,*?*?*?*?*?*?*?*?*?*?*?*?*?*?*?*?*?*?*?*?*?*?,5.5,3.4,85,101581,0,-0,304,0.0,-0.0,0.0,0,0,0,0,110,10.3,10,5,9999,99999,9,999999999,0.0,999,999,99
3009,2,10,1,0,*?*?*?*?*?*?*?*?*?*?*?*?*?*?*?*?*?*?*?*?*?*?,1.8,1.7,100,99821.7,0,-0,289,0.0,-0.0,0.0,0,0,0,0,98,10.3,10,5,9999,99999,9,999999999,0.0,999,999,99
3009,2,10,2,0,*?*?*?*?*?*?*?*?*?*?*?*?*?*?*?*?*?*?*?*?*?*?,1.3,1.3,100,99821.7,0,-0,287,0.0,-0.0,0.0,0,0,0,0,97,4.6,10,5,9999,99999,9,999999999,0.0,999,999,99
3009,2,10,3,0,*?*?*?*?*?*?*?*?*?*?*?*?*?*?*?*?*?*?*?*?*?*?,0.7,0.6,100,99821.7,0,-0,284,0.0,-0.0,0.0,0,0,0,0,95,5.2,10,5,9999,99999,9,999999999,0.0,999,999,99
3009,2,10,4,0,*?*?*?*?*?*?*?*?*?*?*?*?*?*?*?*?*?*?*?*?*?*?,-0.4,-0.4,100,99821.7,0,-0,280,0.0,-0.0,0.0,0,0,0,0,93,6.2,10,5,9999,99999,9,999999999,0.0,999,999,99
3009,2,10,5,0,*?*?*?*?*?*?*?*?*?*?*?*?*?*?*?*?*?*?*?*?*?*?,-1.6,-1.7,100,99821.7,0,-0,275,0.0,-0.0,0.0,0,0,0,0,92,6.2,10,5,9999,99999,9,999999999,0.0,999,999,99
3009,2,10,6,0,*?*?*?*?*?*?*?*?*?*?*?*?*?*?*?*?*?*?*?*?*?*?,-0.5,-0.4,100,99821.7,0,-0,279,0.0,-0.0,0.0,0,0,0,0,90,7.2,10,5,9999,99999,9,999999999,0.0,999,999,99
3009,2,10,7,0,*?*?*?*?*?*?*?*?*?*?*?*?*?*?*?*?*?*?*?*?*?*?,0.6,0.6,100,99821.7,0,-0,284,0.0,-0.0,0.0,0,0,0,0,90,9.8,10,5,9999,99999,9,999999999,0.0,999,999,99
3009,2,10,8,0,*?*?*?*?*?*?*?*?*?*?*?*?*?*?*?*?*?*?*?*?*?*?,0.4,-0.0,100,99821.7,90,1409,283,3.3,0.0,3.3,432,-0,431,137,90,9.3,10,5,9999,99999,9,999999999,0.0,999,999,99
3009,2,10,9,0,*?*?*?*?*?*?*?*?*?*?*?*?*?*?*?*?*?*?*?*?*?*?,1.2,0.6,100,99821.7,249,1404,286,34.6,0.0,34.6,4045,0,4052,1348,90,6.7,10,5,9999,99999,9,999999999,0.0,999,999,99
3009,2,10,10,0,*?*?*?*?*?*?*?*?*?*?*?*?*?*?*?*?*?*?*?*?*?*?,3.3,0.8,91,99821.7,372,1404,295,58.6,0.0,58.6,6845,0,6862,2360,90,6.2,10,5,9999,99999,9,999999999,0.0,999,999,99
3009,2,10,11,0,*?*?*?*?*?*?*?*?*?*?*?*?*?*?*?*?*?*?*?*?*?*?,6.9,3.6,86,99821.7,450,1403,310,74.0,0.0,74.0,8648,0,8671,3053,90,6.7,10,5,9999,99999,9,999999999,0.0,999,999,99
3009,2,10,12,0,*?*?*?*?*?*?*?*?*?*?*?*?*?*?*?*?*?*?*?*?*?*?,8.2,3.8,81,99821.7,478,1403,316,79.4,0.0,79.4,9299,0,9325,3311,90,4.1,10,5,9999,99999,9,999999999,0.0,999,999,99
3009,2,10,13,0,*?*?*?*?*?*?*?*?*?*?*?*?*?*?*?*?*?*?*?*?*?*?,8.3,3.0,75,99821.7,454,1403,317,74.7,0.0,74.7,8742,0,8765,3090,85,4.6,10,5,9999,99999,9,999999999,0.0,999,999,99
3009,2,10,14,0,*?*?*?*?*?*?*?*?*?*?*?*?*?*?*?*?*?*?*?*?*?*?,8.4,3.6,78,99821.7,380,1404,317,60.2,0.0,60.2,7025,0,7042,2428,80,4.1,10,5,9999,99999,9,999999999,0.0,999,999,99
3009,2,10,15,0,*?*?*?*?*?*?*?*?*?*?*?*?*?*?*?*?*?*?*?*?*?*?,8.3,4.5,83,99821.7,260,1403,316,36.7,0.0,36.7,4297,0,4304,1435,75,7.2,10,5,9999,99999,9,999999999,0.0,999,999,99
3009,2,10,16,0,*?*?*?*?*?*?*?*?*?*?*?*?*?*?*?*?*?*?*?*?*?*?,8.4,3.9,80,99821.7,103,1399,317,6.0,0.0,6.0,753,-0,752,242,70,7.2,10,5,9999,99999,9,999999999,0.0,999,999,99
3009,2,10,17,0,*?*?*?*?*?*?*?*?*?*?*?*?*?*?*?*?*?*?*?*?*?*?,6.8,3.6,87,99821.7,0,-0,310,0.0,-0.0,0.0,0,0,0,0,65,2.1,10,5,9999,99999,9,999999999,0.0,999,999,99
3009,2,10,18,0,*?*?*?*?*?*?*?*?*?*?*?*?*?*?*?*?*?*?*?*?*?*?,4.6,3.0,97,99821.7,0,-0,300,0.0,-0.0,0.0,0,0,0,0,60,2.1,10,5,9999,99999,9,999999999,0.0,999,999,99
3009,2,10,19,0,*?*?*?*?*?*?*?*?*?*?*?*?*?*?*?*?*?*?*?*?*?*?,3.9,2.5,99,99821.7,0,-0,297,0.0,-0.0,0.0,0,0,0,0,65,5.2,10,5,9999,99999,9,999999999,0.0,999,999,99
3009,2,10,20,0,*?*?*?*?*?*?*?*?*?*?*?*?*?*?*?*?*?*?*?*?*?*?,3.6,3.2,100,99821.7,0,-0,296,0.0,-0.0,0.0,0,0,0,0,70,5.2,10,5,9999,99999,9,999999999,0.0,999,999,99
3009,2,10,21,0,*?*?*?*?*?*?*?*?*?*?*?*?*?*?*?*?*?*?*?*?*?*?,1.7,1.7,100,99821.7,0,-0,288,0.0,-0.0,0.0,0,0,0,0,75,4.1,10,5,9999,99999,9,999999999,0.0,999,999,99
3009,2,10,22,0,*?*?*?*?*?*?*?*?*?*?*?*?*?*?*?*?*?*?*?*?*?*?,2.0,2.1,100,99821.7,0,-0,289,0.0,-0.0,0.0,0,0,0,0,80,4.1,10,5,9999,99999,9,999999999,0.0,999,999,99
3009,2,10,23,0,*?*?*?*?*?*?*?*?*?*?*?*?*?*?*?*?*?*?*?*?*?*?,2.4,2.5,100,99821.7,0,-0,291,0.0,-0.0,0.0,0,0,0,0,85,4.1,10,5,9999,99999,9,999999999,0.0,999,999,99
3009,2,10,24,0,*?*?*?*?*?*?*?*?*?*?*?*?*?*?*?*?*?*?*?*?*?*?,2.7,1.3,98,99821.7,0,-0,293,0.0,-0.0,0.0,0,0,0,0,100,10.3,10,5,9999,99999,9,999999999,0.0,999,999,99
3009,2,11,1,0,*?*?*?*?*?*?*?*?*?*?*?*?*?*?*?*?*?*?*?*?*?*?,3.6,3.2,98,100477,0,-0,296,0.0,-0.0,0.0,0,0,0,0,88,10.3,10,5,9999,99999,9,999999999,0.0,999,999,99
3009,2,11,2,0,*?*?*?*?*?*?*?*?*?*?*?*?*?*?*?*?*?*?*?*?*?*?,4.2,3.4,96,100477,0,-0,299,0.0,-0.0,0.0,0,0,0,0,87,4.6,10,5,9999,99999,9,999999999,0.0,999,999,99
3009,2,11,3,0,*?*?*?*?*?*?*?*?*?*?*?*?*?*?*?*?*?*?*?*?*?*?,4.2,2.9,92,100477,0,-0,299,0.0,-0.0,0.0,0,0,0,0,85,5.2,10,5,9999,99999,9,999999999,0.0,999,999,99
3009,2,11,4,0,*?*?*?*?*?*?*?*?*?*?*?*?*?*?*?*?*?*?*?*?*?*?,3.6,3.0,97,100477,0,-0,296,0.0,-0.0,0.0,0,0,0,0,83,6.2,10,5,9999,99999,9,999999999,0.0,999,999,99
3009,2,11,5,0,*?*?*?*?*?*?*?*?*?*?*?*?*?*?*?*?*?*?*?*?*?*?,3.6,2.9,96,100477,0,-0,296,0.0,-0.0,0.0,0,0,0,0,82,6.2,10,5,9999,99999,9,999999999,0.0,999,999,99
3009,2,11,6,0,*?*?*?*?*?*?*?*?*?*?*?*?*?*?*?*?*?*?*?*?*?*?,4.2,1.9,85,100477,0,-0,299,0.0,-0.0,0.0,0,0,0,0,80,7.2,10,5,9999,99999,9,999999999,0.0,999,999,99
3009,2,11,7,0,*?*?*?*?*?*?*?*?*?*?*?*?*?*?*?*?*?*?*?*?*?*?,3.6,1.9,90,100477,0,-0,296,0.0,-0.0,0.0,0,0,0,0,82,9.8,10,5,9999,99999,9,999999999,0.0,999,999,99
3009,2,11,8,0,*?*?*?*?*?*?*?*?*?*?*?*?*?*?*?*?*?*?*?*?*?*?,2.8,1.0,89,100477,97,1409,274,14.2,92.5,7.8,1550,4603,1419,156,83,9.3,6,3,9999,99999,9,999999999,0.0,999,999,99
3009,2,11,9,0,*?*?*?*?*?*?*?*?*?*?*?*?*?*?*?*?*?*?*?*?*?*?,3.9,1.7,87,100477,256,1402,274,115.7,332.8,55.0,12169,23854,7352,986,85,6.7,5,3,9999,99999,9,999999999,0.0,999,999,99
3009,2,11,10,0,*?*?*?*?*?*?*?*?*?*?*?*?*?*?*?*?*?*?*?*?*?*?,4.9,2.3,84,100477,379,1402,283,181.3,300.5,100.1,19247,25994,11741,1952,87,6.2,6,3,9999,99999,9,999999999,0.0,999,999,99
3009,2,11,11,0,*?*?*?*?*?*?*?*?*?*?*?*?*?*?*?*?*?*?*?*?*?*?,7.3,3.2,76,100477,457,1402,303,173.6,134.2,129.9,18919,12535,14841,2933,88,6.7,8,4,9999,99999,9,999999999,0.0,999,999,99
3009,2,11,12,0,*?*?*?*?*?*?*?*?*?*?*?*?*?*?*?*?*?*?*?*?*?*?,7.5,4.6,83,100477,485,1402,300,220.1,227.1,141.5,23314,21498,16248,2907,90,4.1,7,4,9999,99999,9,999999999,0.0,999,999,99
3009,2,11,13,0,*?*?*?*?*?*?*?*?*?*?*?*?*?*?*?*?*?*?*?*?*?*?,7.5,4.5,82,100477,461,1402,304,175.4,134.4,131.2,19118,12588,14992,2968,88,4.6,8,4,9999,99999,9,999999999,0.0,999,999,99
3009,2,11,14,0,*?*?*?*?*?*?*?*?*?*?*?*?*?*?*?*?*?*?*?*?*?*?,7.3,4.5,83,100477,387,1403,303,141.9,129.6,106.1,15467,11483,12193,2347,87,4.1,8,4,9999,99999,9,999999999,0.0,999,999,99
3009,2,11,15,0,*?*?*?*?*?*?*?*?*?*?*?*?*?*?*?*?*?*?*?*?*?*?,7.7,5.3,86,100477,267,1402,305,87.8,116.2,65.7,9619,8897,7651,1408,85,7.2,8,4,9999,99999,9,999999999,0.0,999,999,99
3009,2,11,16,0,*?*?*?*?*?*?*?*?*?*?*?*?*?*?*?*?*?*?*?*?*?*?,7.6,5.0,84,100477,110,1399,304,17.1,54.7,12.8,1915,2451,1953,215,83,7.2,8,4,9999,99999,9,999999999,0.0,999,999,99
3009,2,11,17,0,*?*?*?*?*?*?*?*?*?*?*?*?*?*?*?*?*?*?*?*?*?*?,7.1,5.0,87,100477,0,-0,311,0.0,-0.0,0.0,0,0,0,0,82,2.1,10,5,9999,99999,9,999999999,0.0,999,999,99
3009,2,11,18,0,*?*?*?*?*?*?*?*?*?*?*?*?*?*?*?*?*?*?*?*?*?*?,6.8,5.5,92,100477,0,-0,310,0.0,-0.0,0.0,0,0,0,0,80,2.1,10,5,9999,99999,9,999999999,0.0,999,999,99
3009,2,11,19,0,*?*?*?*?*?*?*?*?*?*?*?*?*?*?*?*?*?*?*?*?*?*?,5.6,5.5,100,100477,0,-0,304,0.0,-0.0,0.0,0,0,0,0,77,5.2,10,5,9999,99999,9,999999999,0.0,999,999,99
3009,2,11,20,0,*?*?*?*?*?*?*?*?*?*?*?*?*?*?*?*?*?*?*?*?*?*?,5.6,5.1,98,100477,0,-0,304,0.0,-0.0,0.0,0,0,0,0,73,5.2,10,5,9999,99999,9,999999999,0.0,999,999,99
3009,2,11,21,0,*?*?*?*?*?*?*?*?*?*?*?*?*?*?*?*?*?*?*?*?*?*?,5.0,4.5,98,100477,0,-0,302,0.0,-0.0,0.0,0,0,0,0,70,4.1,10,5,9999,99999,9,999999999,0.0,999,999,99
3009,2,11,22,0,*?*?*?*?*?*?*?*?*?*?*?*?*?*?*?*?*?*?*?*?*?*?,4.4,4.3,100,100477,0,-0,299,0.0,-0.0,0.0,0,0,0,0,67,4.1,10,5,9999,99999,9,999999999,0.0,999,999,99
3009,2,11,23,0,*?*?*?*?*?*?*?*?*?*?*?*?*?*?*?*?*?*?*?*?*?*?,4.0,3.9,100,100477,0,-0,298,0.0,-0.0,0.0,0,0,0,0,63,4.1,10,5,9999,99999,9,999999999,0.0,999,999,99
3009,2,11,24,0,*?*?*?*?*?*?*?*?*?*?*?*?*?*?*?*?*?*?*?*?*?*?,2.8,2.9,100,100477,0,-0,293,0.0,-0.0,0.0,0,0,0,0,90,10.3,10,5,9999,99999,9,999999999,0.0,999,999,99
3009,2,12,1,0,*?*?*?*?*?*?*?*?*?*?*?*?*?*?*?*?*?*?*?*?*?*?,3.3,3.2,100,101647,0,-0,295,0.0,-0.0,0.0,0,0,0,0,63,10.3,10,5,9999,99999,9,999999999,0.0,999,999,99
3009,2,12,2,0,*?*?*?*?*?*?*?*?*?*?*?*?*?*?*?*?*?*?*?*?*?*?,2.9,2.9,100,101647,0,-0,293,0.0,-0.0,0.0,0,0,0,0,67,4.6,10,5,9999,99999,9,999999999,0.0,999,999,99
3009,2,12,3,0,*?*?*?*?*?*?*?*?*?*?*?*?*?*?*?*?*?*?*?*?*?*?,2.7,2.7,100,101647,0,-0,292,0.0,-0.0,0.0,0,0,0,0,70,5.2,10,5,9999,99999,9,999999999,0.0,999,999,99
3009,2,12,4,0,*?*?*?*?*?*?*?*?*?*?*?*?*?*?*?*?*?*?*?*?*?*?,2.5,2.5,100,101647,0,-0,291,0.0,-0.0,0.0,0,0,0,0,73,6.2,10,5,9999,99999,9,999999999,0.0,999,999,99
3009,2,12,5,0,*?*?*?*?*?*?*?*?*?*?*?*?*?*?*?*?*?*?*?*?*?*?,3.0,3.0,100,101647,0,-0,294,0.0,-0.0,0.0,0,0,0,0,77,6.2,10,5,9999,99999,9,999999999,0.0,999,999,99
3009,2,12,6,0,*?*?*?*?*?*?*?*?*?*?*?*?*?*?*?*?*?*?*?*?*?*?,2.1,2.1,100,101647,0,-0,290,0.0,-0.0,0.0,0,0,0,0,80,7.2,10,5,9999,99999,9,999999999,0.0,999,999,99
3009,2,12,7,0,*?*?*?*?*?*?*?*?*?*?*?*?*?*?*?*?*?*?*?*?*?*?,1.2,1.3,100,101647,0,-0,286,0.0,-0.0,0.0,0,0,0,0,87,9.8,10,5,9999,99999,9,999999999,0.0,999,999,99
3009,2,12,8,0,*?*?*?*?*?*?*?*?*?*?*?*?*?*?*?*?*?*?*?*?*?*?,2.6,2.5,100,101647,104,1408,292,6.1,0.0,6.1,761,-0,760,245,93,9.3,10,5,9999,99999,9,999999999,0.0,999,999,99
3009,2,12,9,0,*?*?*?*?*?*?*?*?*?*?*?*?*?*?*?*?*?*?*?*?*?*?,3.9,3.6,100,101647,263,1401,297,37.4,0.0,37.4,4374,0,4381,1462,100,6.7,10,5,9999,99999,9,999999999,0.0,999,999,99
3009,2,12,10,0,*?*?*?*?*?*?*?*?*?*?*?*?*?*?*?*?*?*?*?*?*?*?,5.9,3.8,100,101647,386,1401,306,61.6,0.0,61.6,7186,0,7204,2488,107,6.2,10,5,9999,99999,9,999999999,0.0,999,999,99
3009,2,12,11,0,*?*?*?*?*?*?*?*?*?*?*?*?*?*?*?*?*?*?*?*?*?*?,8.4,5.8,100,101647,465,1403,317,76.9,0.0,76.9,8999,0,9024,3192,113,6.7,10,5,9999,99999,9,999999999,0.0,999,999,99
3009,2,12,12,0,*?*?*?*?*?*?*?*?*?*?*?*?*?*?*?*?*?*?*?*?*?*?,9.0,5.9,100,101647,493,1403,319,82.4,0.0,82.4,9653,0,9681,3453,120,4.1,10,5,9999,99999,9,999999999,0.0,999,999,99
3009,2,12,13,0,*?*?*?*?*?*?*?*?*?*?*?*?*?*?*?*?*?*?*?*?*?*?,9.2,5.3,99,101647,469,1403,320,77.7,0.0,77.7,9093,0,9118,3229,123,4.6,10,5,9999,99999,9,999999999,0.0,999,999,99
3009,2,12,14,0,*?*?*?*?*?*?*?*?*?*?*?*?*?*?*?*?*?*?*?*?*?*?,9.3,5.8,100,101647,394,1401,321,63.1,0.0,63.1,7367,0,7385,2557,127,4.1,10,5,9999,99999,9,999999999,0.0,999,999,99
3009,2,12,15,0,*?*?*?*?*?*?*?*?*?*?*?*?*?*?*?*?*?*?*?*?*?*?,9.0,6.4,100,101647,274,1400,319,39.6,0.0,39.6,4626,0,4634,1551,130,7.2,10,5,9999,99999,9,999999999,0.0,999,999,99
3009,2,12,16,0,*?*?*?*?*?*?*?*?*?*?*?*?*?*?*?*?*?*?*?*?*?*?,9.2,5.5,99,101647,117,1398,320,8.8,0.0,8.8,1077,-0,1076,349,133,7.2,10,5,9999,99999,9,999999999,0.0,999,999,99
3009,2,12,17,0,*?*?*?*?*?*?*?*?*?*?*?*?*?*?*?*?*?*?*?*?*?*?,7.6,5.9,100,101647,0,-0,313,0.0,-0.0,0.0,0,0,0,0,137,2.1,10,5,9999,99999,9,999999999,0.0,999,999,99
3009,2,12,18,0,*?*?*?*?*?*?*?*?*?*?*?*?*?*?*?*?*?*?*?*?*?*?,6.8,5.5,100,101647,0,-0,310,0.0,-0.0,0.0,0,0,0,0,140,2.1,10,5,9999,99999,9,999999999,0.0,999,999,99
3009,2,12,19,0,*?*?*?*?*?*?*?*?*?*?*?*?*?*?*?*?*?*?*?*?*?*?,6.1,4.5,100,101647,0,-0,307,0.0,-0.0,0.0,0,0,0,0,140,5.2,10,5,9999,99999,9,999999999,0.0,999,999,99
3009,2,12,20,0,*?*?*?*?*?*?*?*?*?*?*?*?*?*?*?*?*?*?*?*?*?*?,4.9,3.2,100,101647,0,-0,302,0.0,-0.0,0.0,0,0,0,0,140,5.2,10,5,9999,99999,9,999999999,0.0,999,999,99
3009,2,12,21,0,*?*?*?*?*?*?*?*?*?*?*?*?*?*?*?*?*?*?*?*?*?*?,4.6,3.8,100,101647,0,-0,300,0.0,-0.0,0.0,0,0,0,0,140,4.1,10,5,9999,99999,9,999999999,0.0,999,999,99
3009,2,12,22,0,*?*?*?*?*?*?*?*?*?*?*?*?*?*?*?*?*?*?*?*?*?*?,4.0,3.0,100,101647,0,-0,298,0.0,-0.0,0.0,0,0,0,0,140,4.1,10,5,9999,99999,9,999999999,0.0,999,999,99
3009,2,12,23,0,*?*?*?*?*?*?*?*?*?*?*?*?*?*?*?*?*?*?*?*?*?*?,3.2,2.3,100,101647,0,-0,294,0.0,-0.0,0.0,0,0,0,0,140,4.1,10,5,9999,99999,9,999999999,0.0,999,999,99
3009,2,12,24,0,*?*?*?*?*?*?*?*?*?*?*?*?*?*?*?*?*?*?*?*?*?*?,3.7,3.6,100,101647,0,-0,296,0.0,-0.0,0.0,0,0,0,0,60,10.3,10,5,9999,99999,9,999999999,0.0,999,999,99
3009,2,13,1,0,*?*?*?*?*?*?*?*?*?*?*?*?*?*?*?*?*?*?*?*?*?*?,1.6,1.5,100,100823,0,-0,288,0.0,-0.0,0.0,0,0,0,0,142,10.3,10,5,9999,99999,9,999999999,0.0,999,999,99
3009,2,13,2,0,*?*?*?*?*?*?*?*?*?*?*?*?*?*?*?*?*?*?*?*?*?*?,1.1,1.0,100,100823,0,-0,286,0.0,-0.0,0.0,0,0,0,0,143,4.6,10,5,9999,99999,9,999999999,0.0,999,999,99
3009,2,13,3,0,*?*?*?*?*?*?*?*?*?*?*?*?*?*?*?*?*?*?*?*?*?*?,0.6,0.2,97,100823,0,-0,284,0.0,-0.0,0.0,0,0,0,0,145,5.2,10,5,9999,99999,9,999999999,0.0,999,999,99
3009,2,13,4,0,*?*?*?*?*?*?*?*?*?*?*?*?*?*?*?*?*?*?*?*?*?*?,0.1,-0.2,99,100823,0,-0,282,0.0,-0.0,0.0,0,0,0,0,147,6.2,10,5,9999,99999,9,999999999,0.0,999,999,99
3009,2,13,5,0,*?*?*?*?*?*?*?*?*?*?*?*?*?*?*?*?*?*?*?*?*?*?,0.6,-0.4,94,100823,0,-0,284,0.0,-0.0,0.0,0,0,0,0,148,6.2,10,5,9999,99999,9,999999999,0.0,999,999,99
3009,2,13,6,0,*?*?*?*?*?*?*?*?*?*?*?*?*?*?*?*?*?*?*?*?*?*?,1.0,-1.1,86,100823,0,-0,286,0.0,-0.0,0.0,0,0,0,0,150,7.2,10,5,9999,99999,9,999999999,0.0,999,999,99
3009,2,13,7,0,*?*?*?*?*?*?*?*?*?*?*?*?*?*?*?*?*?*?*?*?*?*?,0.3,-0.6,94,100823,0,-0,283,0.0,-0.0,0.0,0,0,0,0,148,9.8,10,5,9999,99999,9,999999999,0.0,999,999,99
3009,2,13,8,0,*?*?*?*?*?*?*?*?*?*?*?*?*?*?*?*?*?*?*?*?*?*?,0.8,-0.6,90,100823,111,1405,285,7.5,0.0,7.5,927,-0,926,300,147,9.3,10,5,9999,99999,9,999999999,0.0,999,999,99
3009,2,13,9,0,*?*?*?*?*?*?*?*?*?*?*?*?*?*?*?*?*?*?*?*?*?*?,0.5,-0.0,96,100823,271,1404,283,38.9,0.0,38.9,4542,0,4551,1522,145,6.7,10,5,9999,99999,9,999999999,0.0,999,999,99
3009,2,13,10,0,*?*?*?*?*?*?*?*?*?*?*?*?*?*?*?*?*?*?*?*?*?*?,1.1,0.2,94,100823,394,1402,286,63.0,0.0,63.0,7361,0,7380,2555,143,6.2,10,5,9999,99999,9,999999999,0.0,999,999,99
3009,2,13,11,0,*?*?*?*?*?*?*?*?*?*?*?*?*?*?*?*?*?*?*?*?*?*?,2.4,1.7,96,100823,472,1401,291,78.4,0.0,78.4,9177,0,9202,3262,142,6.7,10,5,9999,99999,9,999999999,0.0,999,999,99
3009,2,13,12,0,*?*?*?*?*?*?*?*?*?*?*?*?*?*?*?*?*?*?*?*?*?*?,2.7,1.7,95,100823,500,1401,292,83.9,0.0,83.9,9832,0,9861,3525,140,4.1,10,5,9999,99999,9,999999999,0.0,999,999,99
3009,2,13,13,0,*?*?*?*?*?*?*?*?*?*?*?*?*?*?*?*?*?*?*?*?*?*?,2.8,2.7,100,100823,476,1401,293,79.2,0.0,79.2,9270,0,9296,3299,147,4.6,10,5,9999,99999,9,999999999,0.0,999,999,99
3009,2,13,14,0,*?*?*?*?*?*?*?*?*?*?*?*?*?*?*?*?*?*?*?*?*?*?,2.4,2.3,100,100823,402,1403,291,64.6,0.0,64.6,7541,0,7560,2624,153,4.1,10,5,9999,99999,9,999999999,0.0,999,999,99
3009,2,13,15,0,*?*?*?*?*?*?*?*?*?*?*?*?*?*?*?*?*?*?*?*?*?*?,2.6,1.5,93,100823,282,1403,292,41.0,0.0,41.0,4793,0,4802,1611,160,7.2,10,5,9999,99999,9,999999999,0.0,999,999,99
3009,2,13,16,0,*?*?*?*?*?*?*?*?*?*?*?*?*?*?*?*?*?*?*?*?*?*?,2.7,1.5,93,100823,124,1397,292,10.2,0.0,10.2,1238,-0,1238,403,167,7.2,10,5,9999,99999,9,999999999,0.0,999,999,99
3009,2,13,17,0,*?*?*?*?*?*?*?*?*?*?*?*?*?*?*?*?*?*?*?*?*?*?,2.1,1.5,97,100823,0,-0,290,0.0,-0.0,0.0,0,0,0,0,173,2.1,10,5,9999,99999,9,999999999,0.0,999,999,99
3009,2,13,18,0,*?*?*?*?*?*?*?*?*?*?*?*?*?*?*?*?*?*?*?*?*?*?,1.7,0.8,94,100823,0,-0,288,0.0,-0.0,0.0,0,0,0,0,180,2.1,10,5,9999,99999,9,999999999,0.0,999,999,99
3009,2,13,19,0,*?*?*?*?*?*?*?*?*?*?*?*?*?*?*?*?*?*?*?*?*?*?,1.9,0.2,89,100823,0,-0,289,0.0,-0.0,0.0,0,0,0,0,188,5.2,10,5,9999,99999,9,999999999,0.0,999,999,99
3009,2,13,20,0,*?*?*?*?*?*?*?*?*?*?*?*?*?*?*?*?*?*?*?*?*?*?,0.9,-0.8,88,100823,0,-0,285,0.0,-0.0,0.0,0,0,0,0,197,5.2,10,5,9999,99999,9,999999999,0.0,999,999,99
3009,2,13,21,0,*?*?*?*?*?*?*?*?*?*?*?*?*?*?*?*?*?*?*?*?*?*?,1.4,-0.6,87,100823,0,-0,287,0.0,-0.0,0.0,0,0,0,0,205,4.1,10,5,9999,99999,9,999999999,0.0,999,999,99
3009,2,13,22,0,*?*?*?*?*?*?*?*?*?*?*?*?*?*?*?*?*?*?*?*?*?*?,1.1,-0.6,89,100823,0,-0,286,0.0,-0.0,0.0,0,0,0,0,213,4.1,10,5,9999,99999,9,999999999,0.0,999,999,99
3009,2,13,23,0,*?*?*?*?*?*?*?*?*?*?*?*?*?*?*?*?*?*?*?*?*?*?,1.0,-1.1,87,100823,0,-0,286,0.0,-0.0,0.0,0,0,0,0,222,4.1,10,5,9999,99999,9,999999999,0.0,999,999,99
3009,2,13,24,0,*?*?*?*?*?*?*?*?*?*?*?*?*?*?*?*?*?*?*?*?*?*?,2.5,1.9,97,100823,0,-0,292,0.0,-0.0,0.0,0,0,0,0,140,10.3,10,5,9999,99999,9,999999999,0.0,999,999,99
3009,2,14,1,0,*?*?*?*?*?*?*?*?*?*?*?*?*?*?*?*?*?*?*?*?*?*?,0.6,-0.6,92,100553,0,-0,284,0.0,-0.0,0.0,0,0,0,0,230,10.3,10,5,9999,99999,9,999999999,0.0,999,999,99
3009,2,14,2,0,*?*?*?*?*?*?*?*?*?*?*?*?*?*?*?*?*?*?*?*?*?*?,0.6,-0.4,93,100553,0,-0,284,0.0,-0.0,0.0,0,0,0,0,230,4.6,10,5,9999,99999,9,999999999,0.0,999,999,99
3009,2,14,3,0,*?*?*?*?*?*?*?*?*?*?*?*?*?*?*?*?*?*?*?*?*?*?,0.8,0.6,100,100553,0,-0,285,0.0,-0.0,0.0,0,0,0,0,230,5.2,10,5,9999,99999,9,999999999,0.0,999,999,99
3009,2,14,4,0,*?*?*?*?*?*?*?*?*?*?*?*?*?*?*?*?*?*?*?*?*?*?,0.6,0.4,100,100553,0,-0,284,0.0,-0.0,0.0,0,0,0,0,230,6.2,10,5,9999,99999,9,999999999,0.0,999,999,99
3009,2,14,5,0,*?*?*?*?*?*?*?*?*?*?*?*?*?*?*?*?*?*?*?*?*?*?,0.6,0.6,100,100553,0,-0,284,0.0,-0.0,0.0,0,0,0,0,230,6.2,10,5,9999,99999,9,999999999,0.0,999,999,99
3009,2,14,6,0,*?*?*?*?*?*?*?*?*?*?*?*?*?*?*?*?*?*?*?*?*?*?,0.7,0.6,99,100553,0,-0,284,0.0,-0.0,0.0,0,0,0,0,230,7.2,10,5,9999,99999,9,999999999,0.0,999,999,99
3009,2,14,7,0,*?*?*?*?*?*?*?*?*?*?*?*?*?*?*?*?*?*?*?*?*?*?,0.6,0.2,97,100553,0,-0,284,0.0,-0.0,0.0,0,0,0,0,233,9.8,10,5,9999,99999,9,999999999,0.0,999,999,99
3009,2,14,8,0,*?*?*?*?*?*?*?*?*?*?*?*?*?*?*?*?*?*?*?*?*?*?,0.6,0.2,97,100553,118,1401,284,8.9,0.0,8.9,1094,-0,1094,355,237,9.3,10,5,9999,99999,9,999999999,0.0,999,999,99
3009,2,14,9,0,*?*?*?*?*?*?*?*?*?*?*?*?*?*?*?*?*?*?*?*?*?*?,0.6,-0.8,90,100553,278,1401,284,40.3,0.0,40.3,4712,0,4721,1582,240,6.7,10,5,9999,99999,9,999999999,0.0,999,999,99
3009,2,14,10,0,*?*?*?*?*?*?*?*?*?*?*?*?*?*?*?*?*?*?*?*?*?*?,0.6,-1.9,82,100553,401,1400,284,64.6,0.0,64.6,7537,0,7556,2622,243,6.2,10,5,9999,99999,9,999999999,0.0,999,999,99
3009,2,14,11,0,*?*?*?*?*?*?*?*?*?*?*?*?*?*?*?*?*?*?*?*?*?*?,0.6,-4.5,67,100553,480,1402,285,79.9,0.0,79.9,9358,0,9384,3334,247,6.7,10,5,9999,99999,9,999999999,0.0,999,999,99
3009,2,14,12,0,*?*?*?*?*?*?*?*?*?*?*?*?*?*?*?*?*?*?*?*?*?*?,0.6,-3.4,72,100553,508,1401,284,85.4,0.0,85.4,10014,0,10043,3598,250,4.1,10,5,9999,99999,9,999999999,0.0,999,999,99
3009,2,14,13,0,*?*?*?*?*?*?*?*?*?*?*?*?*?*?*?*?*?*?*?*?*?*?,0.8,-2.4,78,100553,484,1402,285,80.7,0.0,80.7,9450,0,9477,3371,252,4.6,10,5,9999,99999,9,999999999,0.0,999,999,99
3009,2,14,14,0,*?*?*?*?*?*?*?*?*?*?*?*?*?*?*?*?*?*?*?*?*?*?,0.8,-3.7,69,100553,409,1401,285,66.1,0.0,66.1,7715,0,7735,2690,253,4.1,10,5,9999,99999,9,999999999,0.0,999,999,99
3009,2,14,15,0,*?*?*?*?*?*?*?*?*?*?*?*?*?*?*?*?*?*?*?*?*?*?,0.7,-4.2,67,100553,289,1401,285,42.5,0.0,42.5,4960,0,4970,1670,255,7.2,10,5,9999,99999,9,999999999,0.0,999,999,99
3009,2,14,16,0,*?*?*?*?*?*?*?*?*?*?*?*?*?*?*?*?*?*?*?*?*?*?,0.6,-4.8,65,100553,132,1406,285,11.6,0.0,11.6,1401,-0,1402,456,257,7.2,10,5,9999,99999,9,999999999,0.0,999,999,99
3009,2,14,17,0,*?*?*?*?*?*?*?*?*?*?*?*?*?*?*?*?*?*?*?*?*?*?,0.6,-3.1,74,100553,0,-0,284,0.0,-0.0,0.0,0,0,0,0,258,2.1,10,5,9999,99999,9,999999999,0.0,999,999,99
3009,2,14,18,0,*?*?*?*?*?*?*?*?*?*?*?*?*?*?*?*?*?*?*?*?*?*?,0.6,-4.5,67,100553,0,-0,285,0.0,-0.0,0.0,0,0,0,0,260,2.1,10,5,9999,99999,9,999999999,0.0,999,999,99
3009,2,14,19,0,*?*?*?*?*?*?*?*?*?*?*?*?*?*?*?*?*?*?*?*?*?*?,0.6,-4.2,67,100553,0,-0,285,0.0,-0.0,0.0,0,0,0,0,255,5.2,10,5,9999,99999,9,999999999,0.0,999,999,99
3009,2,14,20,0,*?*?*?*?*?*?*?*?*?*?*?*?*?*?*?*?*?*?*?*?*?*?,0.6,-3.4,73,100553,0,-0,284,0.0,-0.0,0.0,0,0,0,0,250,5.2,10,5,9999,99999,9,999999999,0.0,999,999,99
3009,2,14,21,0,*?*?*?*?*?*?*?*?*?*?*?*?*?*?*?*?*?*?*?*?*?*?,0.6,-4.8,65,100553,0,-0,285,0.0,-0.0,0.0,0,0,0,0,245,4.1,10,5,9999,99999,9,999999999,0.0,999,999,99
3009,2,14,22,0,*?*?*?*?*?*?*?*?*?*?*?*?*?*?*?*?*?*?*?*?*?*?,0.6,-4.5,65,100553,0,-0,285,0.0,-0.0,0.0,0,0,0,0,240,4.1,10,5,9999,99999,9,999999999,0.0,999,999,99
3009,2,14,23,0,*?*?*?*?*?*?*?*?*?*?*?*?*?*?*?*?*?*?*?*?*?*?,0.7,-3.1,74,100553,0,-0,285,0.0,-0.0,0.0,0,0,0,0,235,4.1,10,5,9999,99999,9,999999999,0.1,999,999,99
3009,2,14,24,0,*?*?*?*?*?*?*?*?*?*?*?*?*?*?*?*?*?*?*?*?*?*?,0.8,-0.8,89,100553,0,-0,285,0.0,-0.0,0.0,0,0,0,0,230,10.3,10,5,9999,99999,9,999999999,0.0,999,999,99
3009,2,15,1,0,*?*?*?*?*?*?*?*?*?*?*?*?*?*?*?*?*?*?*?*?*?*?,1.2,-2.4,81,101667,0,-0,287,0.0,-0.0,0.0,0,0,0,0,233,10.3,10,5,9999,99999,9,999999999,0.3,999,999,99
3009,2,15,2,0,*?*?*?*?*?*?*?*?*?*?*?*?*?*?*?*?*?*?*?*?*?*?,1.6,-2.2,79,101667,0,-0,288,0.0,-0.0,0.0,0,0,0,0,237,4.6,10,5,9999,99999,9,999999999,0.4,999,999,99
3009,2,15,3,0,*?*?*?*?*?*?*?*?*?*?*?*?*?*?*?*?*?*?*?*?*?*?,0.8,-0.4,97,101667,0,-0,285,0.0,-0.0,0.0,0,0,0,0,240,5.2,10,5,9999,99999,9,999999999,0.4,999,999,99
3009,2,15,4,0,*?*?*?*?*?*?*?*?*?*?*?*?*?*?*?*?*?*?*?*?*?*?,0.3,-1.3,95,101667,0,-0,283,0.0,-0.0,0.0,0,0,0,0,243,6.2,10,5,9999,99999,9,999999999,0.0,999,999,99
3009,2,15,5,0,*?*?*?*?*?*?*?*?*?*?*?*?*?*?*?*?*?*?*?*?*?*?,-0.2,-1.3,99,101667,0,-0,281,0.0,-0.0,0.0,0,0,0,0,247,6.2,10,5,9999,99999,9,999999999,0.0,999,999,99
3009,2,15,6,0,*?*?*?*?*?*?*?*?*?*?*?*?*?*?*?*?*?*?*?*?*?*?,0.5,-1.1,95,101667,0,-0,284,0.0,-0.0,0.0,0,0,0,0,250,7.2,10,5,9999,99999,9,999999999,0.2,999,999,99
3009,2,15,7,0,*?*?*?*?*?*?*?*?*?*?*?*?*?*?*?*?*?*?*?*?*?*?,1.1,-1.7,86,101667,0,-0,286,0.0,-0.0,0.0,0,0,0,0,248,9.8,10,5,9999,99999,9,999999999,0.0,999,999,99
3009,2,15,8,0,*?*?*?*?*?*?*?*?*?*?*?*?*?*?*?*?*?*?*?*?*?*?,0.6,-2.7,82,101667,125,1396,284,10.4,0.0,10.4,1262,-0,1262,411,247,9.3,10,5,9999,99999,9,999999999,0.1,999,999,99
3009,2,15,9,0,*?*?*?*?*?*?*?*?*?*?*?*?*?*?*?*?*?*?*?*?*?*?,0.9,-1.5,89,101667,286,1403,280,72.7,47.4,63.0,8016,3749,7393,1356,245,6.7,9,5,9999,99999,9,999999999,0.1,999,999,99
3009,2,15,10,0,*?*?*?*?*?*?*?*?*?*?*?*?*?*?*?*?*?*?*?*?*?*?,1.7,1.3,100,101667,409,1401,288,66.1,0.0,66.1,7717,0,7736,2691,243,6.2,10,5,9999,99999,9,999999999,0.0,999,999,99
3009,2,15,11,0,*?*?*?*?*?*?*?*?*?*?*?*?*?*?*?*?*?*?*?*?*?*?,3.1,3.0,100,101667,487,1399,285,187.5,135.8,140.3,20434,12917,15995,3200,242,6.7,8,4,9999,99999,9,999999999,0.0,999,999,99
3009,2,15,12,0,*?*?*?*?*?*?*?*?*?*?*?*?*?*?*?*?*?*?*?*?*?*?,4.0,3.9,100,101667,516,1402,285,236.6,229.5,152.1,25081,22137,17394,3164,240,4.1,7,4,9999,99999,9,999999999,0.0,999,999,99
3009,2,15,13,0,*?*?*?*?*?*?*?*?*?*?*?*?*?*?*?*?*?*?*?*?*?*?,4.0,3.9,100,101667,491,1400,289,189.3,136.0,141.6,20629,12949,16150,3234,237,4.6,8,4,9999,99999,9,999999999,0.2,999,999,99
3009,2,15,14,0,*?*?*?*?*?*?*?*?*?*?*?*?*?*?*?*?*?*?*?*?*?*?,3.8,3.8,100,101667,417,1402,292,117.3,52.5,101.7,12880,4737,11497,2760,233,4.1,9,5,9999,99999,9,999999999,0.0,999,999,99
3009,2,15,15,0,*?*?*?*?*?*?*?*?*?*?*?*?*?*?*?*?*?*?*?*?*?*?,4.1,4.1,100,101667,296,1400,294,76.3,48.0,66.2,8376,3942,7502,1723,230,7.2,9,5,9999,99999,9,999999999,0.2,999,999,99
3009,2,15,16,0,*?*?*?*?*?*?*?*?*?*?*?*?*?*?*?*?*?*?*?*?*?*?,3.9,3.2,100,101667,139,1404,284,35.4,127.6,22.7,3826,6540,3263,393,227,7.2,7,4,9999,99999,9,999999999,0.0,999,999,99
3009,2,15,17,0,*?*?*?*?*?*?*?*?*?*?*?*?*?*?*?*?*?*?*?*?*?*?,3.1,2.3,100,101667,0,-0,294,0.0,-0.0,0.0,0,0,0,0,223,2.1,10,5,9999,99999,9,999999999,0.0,999,999,99
3009,2,15,18,0,*?*?*?*?*?*?*?*?*?*?*?*?*?*?*?*?*?*?*?*?*?*?,2.4,1.0,98,101667,0,-0,291,0.0,-0.0,0.0,0,0,0,0,220,2.1,10,5,9999,99999,9,999999999,0.1,999,999,99
3009,2,15,19,0,*?*?*?*?*?*?*?*?*?*?*?*?*?*?*?*?*?*?*?*?*?*?,1.8,0.4,97,101667,0,-0,289,0.0,-0.0,0.0,0,0,0,0,210,5.2,10,5,9999,99999,9,999999999,0.1,999,999,99
3009,2,15,20,0,*?*?*?*?*?*?*?*?*?*?*?*?*?*?*?*?*?*?*?*?*?*?,1.8,1.5,100,101667,0,-0,289,0.0,-0.0,0.0,0,0,0,0,200,5.2,10,5,9999,99999,9,999999999,0.0,999,999,99
3009,2,15,21,0,*?*?*?*?*?*?*?*?*?*?*?*?*?*?*?*?*?*?*?*?*?*?,1.2,0.8,100,101667,0,-0,286,0.0,-0.0,0.0,0,0,0,0,190,4.1,10,5,9999,99999,9,999999999,0.0,999,999,99
3009,2,15,22,0,*?*?*?*?*?*?*?*?*?*?*?*?*?*?*?*?*?*?*?*?*?*?,1.4,0.8,100,101667,0,-0,287,0.0,-0.0,0.0,0,0,0,0,180,4.1,10,5,9999,99999,9,999999999,0.0,999,999,99
3009,2,15,23,0,*?*?*?*?*?*?*?*?*?*?*?*?*?*?*?*?*?*?*?*?*?*?,3.5,2.5,100,101667,0,-0,296,0.0,-0.0,0.0,0,0,0,0,170,4.1,10,5,9999,99999,9,999999999,0.0,999,999,99
3009,2,15,24,0,*?*?*?*?*?*?*?*?*?*?*?*?*?*?*?*?*?*?*?*?*?*?,0.9,-2.7,80,101667,0,-0,286,0.0,-0.0,0.0,0,0,0,0,230,10.3,10,5,9999,99999,9,999999999,0.0,999,999,99
3009,2,16,1,0,*?*?*?*?*?*?*?*?*?*?*?*?*?*?*?*?*?*?*?*?*?*?,5.7,4.1,97,101895,0,-0,305,0.0,-0.0,0.0,0,0,0,0,155,10.3,10,5,9999,99999,9,999999999,0.0,999,999,99
3009,2,16,2,0,*?*?*?*?*?*?*?*?*?*?*?*?*?*?*?*?*?*?*?*?*?*?,5.6,4.8,100,101895,0,-0,304,0.0,-0.0,0.0,0,0,0,0,150,4.6,10,5,9999,99999,9,999999999,0.0,999,999,99
3009,2,16,3,0,*?*?*?*?*?*?*?*?*?*?*?*?*?*?*?*?*?*?*?*?*?*?,6.0,3.8,92,101895,0,-0,306,0.0,-0.0,0.0,0,0,0,0,145,5.2,10,5,9999,99999,9,999999999,0.0,999,999,99
3009,2,16,4,0,*?*?*?*?*?*?*?*?*?*?*?*?*?*?*?*?*?*?*?*?*?*?,6.0,3.4,90,101895,0,-0,306,0.0,-0.0,0.0,0,0,0,0,140,6.2,10,5,9999,99999,9,999999999,0.0,999,999,99
3009,2,16,5,0,*?*?*?*?*?*?*?*?*?*?*?*?*?*?*?*?*?*?*?*?*?*?,5.8,2.5,86,101895,0,-0,306,0.0,-0.0,0.0,0,0,0,0,135,6.2,10,5,9999,99999,9,999999999,0.0,999,999,99
3009,2,16,6,0,*?*?*?*?*?*?*?*?*?*?*?*?*?*?*?*?*?*?*?*?*?*?,5.5,2.1,85,101895,0,-0,304,0.0,-0.0,0.0,0,0,0,0,130,7.2,10,5,9999,99999,9,999999999,0.0,999,999,99
3009,2,16,7,0,*?*?*?*?*?*?*?*?*?*?*?*?*?*?*?*?*?*?*?*?*?*?,5.6,3.2,91,101895,0,-0,305,0.0,-0.0,0.0,0,0,0,0,133,9.8,10,5,9999,99999,9,999999999,0.0,999,999,99
3009,2,16,8,0,*?*?*?*?*?*?*?*?*?*?*?*?*?*?*?*?*?*?*?*?*?*?,5.7,4.6,99,101895,133,1402,301,20.6,28.9,17.9,2346,1577,2197,372,137,9.3,9,5,9999,99999,9,999999999,0.0,999,999,99
3009,2,16,9,0,*?*?*?*?*?*?*?*?*?*?*?*?*?*?*?*?*?*?*?*?*?*?,5.9,3.9,93,101895,293,1400,301,75.3,47.8,65.3,8262,3920,7400,1699,140,6.7,9,5,9999,99999,9,999999999,0.0,999,999,99
3009,2,16,10,0,*?*?*?*?*?*?*?*?*?*?*?*?*?*?*?*?*?*?*?*?*?*?,7.2,2.5,77,101895,417,1401,307,117.4,52.5,101.8,12891,4738,11507,2763,143,6.2,9,5,9999,99999,9,999999999,0.0,999,999,99
3009,2,16,11,0,*?*?*?*?*?*?*?*?*?*?*?*?*?*?*?*?*?*?*?*?*?*?,7.1,2.9,80,101895,495,1400,307,144.2,54.2,125.0,15837,5085,14115,3503,147,6.7,9,5,9999,99999,9,999999999,0.0,999,999,99
3009,2,16,12,0,*?*?*?*?*?*?*?*?*?*?*?*?*?*?*?*?*?*?*?*?*?*?,6.8,4.5,92,101895,523,1400,305,153.8,54.7,133.3,16892,5186,15048,3782,150,4.1,9,5,9999,99999,9,999999999,0.0,999,999,99
3009,2,16,13,0,*?*?*?*?*?*?*?*?*?*?*?*?*?*?*?*?*?*?*?*?*?*?,7.1,3.9,87,101895,499,1400,311,83.8,0.0,83.8,9812,0,9840,3517,147,4.6,10,5,9999,99999,9,999999999,0.0,999,999,99
3009,2,16,14,0,*?*?*?*?*?*?*?*?*?*?*?*?*?*?*?*?*?*?*?*?*?*?,7.0,4.8,93,101895,424,1400,311,69.0,0.0,69.0,8067,0,8088,2826,143,4.1,10,5,9999,99999,9,999999999,0.0,999,999,99
3009,2,16,15,0,*?*?*?*?*?*?*?*?*?*?*?*?*?*?*?*?*?*?*?*?*?*?,7.3,6.7,100,101895,304,1402,312,45.4,0.0,45.4,5299,0,5310,1791,140,7.2,10,5,9999,99999,9,999999999,0.0,999,999,99
3009,2,16,16,0,*?*?*?*?*?*?*?*?*?*?*?*?*?*?*?*?*?*?*?*?*?*?,7.2,6.9,100,101895,146,1402,311,14.4,0.0,14.4,1727,-0,1727,564,137,7.2,10,5,9999,99999,9,999999999,0.0,999,999,99
3009,2,16,17,0,*?*?*?*?*?*?*?*?*?*?*?*?*?*?*?*?*?*?*?*?*?*?,7.1,7.0,100,101895,0,-0,311,0.0,-0.0,0.0,0,0,0,0,133,2.1,10,5,9999,99999,9,999999999,0.0,999,999,99
3009,2,16,18,0,*?*?*?*?*?*?*?*?*?*?*?*?*?*?*?*?*?*?*?*?*?*?,7.0,7.0,100,101895,0,-0,310,0.0,-0.0,0.0,0,0,0,0,130,2.1,10,5,9999,99999,9,999999999,0.0,999,999,99
3009,2,16,19,0,*?*?*?*?*?*?*?*?*?*?*?*?*?*?*?*?*?*?*?*?*?*?,7.0,7.0,100,101895,0,-0,310,0.0,-0.0,0.0,0,0,0,0,135,5.2,10,5,9999,99999,9,999999999,0.0,999,999,99
3009,2,16,20,0,*?*?*?*?*?*?*?*?*?*?*?*?*?*?*?*?*?*?*?*?*?*?,6.7,6.7,100,101895,0,-0,309,0.0,-0.0,0.0,0,0,0,0,140,5.2,10,5,9999,99999,9,999999999,0.0,999,999,99
3009,2,16,21,0,*?*?*?*?*?*?*?*?*?*?*?*?*?*?*?*?*?*?*?*?*?*?,6.4,6.4,100,101895,0,-0,308,0.0,-0.0,0.0,0,0,0,0,145,4.1,10,5,9999,99999,9,999999999,0.0,999,999,99
3009,2,16,22,0,*?*?*?*?*?*?*?*?*?*?*?*?*?*?*?*?*?*?*?*?*?*?,6.0,6.1,100,101895,0,-0,306,0.0,-0.0,0.0,0,0,0,0,150,4.1,10,5,9999,99999,9,999999999,0.0,999,999,99
3009,2,16,23,0,*?*?*?*?*?*?*?*?*?*?*?*?*?*?*?*?*?*?*?*?*?*?,5.7,5.6,100,101895,0,-0,305,0.0,-0.0,0.0,0,0,0,0,155,4.1,10,5,9999,99999,9,999999999,0.0,999,999,99
3009,2,16,24,0,*?*?*?*?*?*?*?*?*?*?*?*?*?*?*?*?*?*?*?*?*?*?,5.5,3.2,92,101895,0,-0,304,0.0,-0.0,0.0,0,0,0,0,160,10.3,10,5,9999,99999,9,999999999,0.0,999,999,99
3009,2,17,1,0,*?*?*?*?*?*?*?*?*?*?*?*?*?*?*?*?*?*?*?*?*?*?,4.6,4.6,100,101816,0,-0,300,0.0,-0.0,0.0,0,0,0,0,152,10.3,10,5,9999,99999,9,999999999,0.0,999,999,99
3009,2,17,2,0,*?*?*?*?*?*?*?*?*?*?*?*?*?*?*?*?*?*?*?*?*?*?,3.8,3.8,100,101816,0,-0,297,0.0,-0.0,0.0,0,0,0,0,143,4.6,10,5,9999,99999,9,999999999,0.0,999,999,99
3009,2,17,3,0,*?*?*?*?*?*?*?*?*?*?*?*?*?*?*?*?*?*?*?*?*?*?,3.8,3.8,100,101816,0,-0,297,0.0,-0.0,0.0,0,0,0,0,135,5.2,10,5,9999,99999,9,999999999,0.0,999,999,99
3009,2,17,4,0,*?*?*?*?*?*?*?*?*?*?*?*?*?*?*?*?*?*?*?*?*?*?,2.9,2.9,100,101816,0,-0,293,0.0,-0.0,0.0,0,0,0,0,127,6.2,10,5,9999,99999,9,999999999,0.0,999,999,99
3009,2,17,5,0,*?*?*?*?*?*?*?*?*?*?*?*?*?*?*?*?*?*?*?*?*?*?,2.1,2.1,100,101816,0,-0,290,0.0,-0.0,0.0,0,0,0,0,118,6.2,10,5,9999,99999,9,999999999,0.0,999,999,99
3009,2,17,6,0,*?*?*?*?*?*?*?*?*?*?*?*?*?*?*?*?*?*?*?*?*?*?,2.9,2.9,100,101816,0,-0,293,0.0,-0.0,0.0,0,0,0,0,110,7.2,10,5,9999,99999,9,999999999,0.0,999,999,99
3009,2,17,7,0,*?*?*?*?*?*?*?*?*?*?*?*?*?*?*?*?*?*?*?*?*?*?,3.7,3.6,100,101816,0,-0,296,0.0,-0.0,0.0,0,0,0,0,115,9.8,10,5,9999,99999,9,999999999,0.0,999,999,99
3009,2,17,8,0,*?*?*?*?*?*?*?*?*?*?*?*?*?*?*?*?*?*?*?*?*?*?,4.3,4.3,100,101816,140,1396,290,30.8,77.3,23.0,3362,3751,2929,391,120,9.3,8,4,9999,99999,9,999999999,0.0,999,999,99
3009,2,17,9,0,*?*?*?*?*?*?*?*?*?*?*?*?*?*?*?*?*?*?*?*?*?*?,4.8,4.8,100,101816,301,1401,292,103.3,121.1,77.3,11286,9763,8954,1670,125,6.7,8,4,9999,99999,9,999999999,0.0,999,999,99
3009,2,17,10,0,*?*?*?*?*?*?*?*?*?*?*?*?*?*?*?*?*?*?*?*?*?*?,7.4,7.4,100,101816,424,1398,300,188.1,221.5,121.0,19896,20031,14000,2428,130,6.2,7,4,9999,99999,9,999999999,0.0,999,999,99
3009,2,17,11,0,*?*?*?*?*?*?*?*?*?*?*?*?*?*?*?*?*?*?*?*?*?*?,10.5,8.7,94,101816,503,1400,315,230.1,228.6,147.9,24377,21892,16937,3062,135,6.7,7,4,9999,99999,9,999999999,0.0,999,999,99
3009,2,17,12,0,*?*?*?*?*?*?*?*?*?*?*?*?*?*?*?*?*?*?*?*?*?*?,11.9,8.5,84,101816,531,1400,321,245.0,230.6,157.6,25985,22437,17974,3299,140,4.1,7,4,9999,99999,9,999999999,0.0,999,999,99
3009,2,17,13,0,*?*?*?*?*?*?*?*?*?*?*?*?*?*?*?*?*?*?*?*?*?*?,12.0,7.9,80,101816,507,1401,321,232.0,228.9,149.2,24589,21967,17075,3092,140,4.6,7,4,9999,99999,9,999999999,0.0,999,999,99
3009,2,17,14,0,*?*?*?*?*?*?*?*?*?*?*?*?*?*?*?*?*?*?*?*?*?*?,12.0,8.1,81,101816,432,1401,321,191.9,222.2,123.4,20304,20223,14271,2483,140,4.1,7,4,9999,99999,9,999999999,0.0,999,999,99
3009,2,17,15,0,*?*?*?*?*?*?*?*?*?*?*?*?*?*?*?*?*?*?*?*?*?*?,12.1,8.1,81,101816,311,1400,322,127.5,204.9,82.0,13490,16192,9680,1572,140,7.2,7,4,9999,99999,9,999999999,0.0,999,999,99
3009,2,17,16,0,*?*?*?*?*?*?*?*?*?*?*?*?*?*?*?*?*?*?*?*?*?*?,11.9,6.7,75,101816,153,1400,328,27.5,33.5,23.9,3099,1964,2893,498,140,7.2,9,5,9999,99999,9,999999999,0.0,999,999,99
3009,2,17,17,0,*?*?*?*?*?*?*?*?*?*?*?*?*?*?*?*?*?*?*?*?*?*?,10.1,7.7,90,101816,0,-0,324,0.0,-0.0,0.0,0,0,0,0,140,2.1,10,5,9999,99999,9,999999999,0.0,999,999,99
3009,2,17,18,0,*?*?*?*?*?*?*?*?*?*?*?*?*?*?*?*?*?*?*?*?*?*?,9.5,8.1,97,101816,0,-0,321,0.0,-0.0,0.0,0,0,0,0,140,2.1,10,5,9999,99999,9,999999999,0.0,999,999,99
3009,2,17,19,0,*?*?*?*?*?*?*?*?*?*?*?*?*?*?*?*?*?*?*?*?*?*?,7.9,7.9,100,101816,0,-0,314,0.0,-0.0,0.0,0,0,0,0,122,5.2,10,5,9999,99999,9,999999999,0.0,999,999,99
3009,2,17,20,0,*?*?*?*?*?*?*?*?*?*?*?*?*?*?*?*?*?*?*?*?*?*?,7.5,7.0,100,101816,0,-0,312,0.0,-0.0,0.0,0,0,0,0,103,5.2,10,5,9999,99999,9,999999999,0.0,999,999,99
3009,2,17,21,0,*?*?*?*?*?*?*?*?*?*?*?*?*?*?*?*?*?*?*?*?*?*?,7.4,5.9,96,101816,0,-0,312,0.0,-0.0,0.0,0,0,0,0,85,4.1,10,5,9999,99999,9,999999999,0.0,999,999,99
3009,2,17,22,0,*?*?*?*?*?*?*?*?*?*?*?*?*?*?*?*?*?*?*?*?*?*?,5.9,5.1,100,101816,0,-0,306,0.0,-0.0,0.0,0,0,0,0,67,4.1,10,5,9999,99999,9,999999999,0.0,999,999,99
3009,2,17,23,0,*?*?*?*?*?*?*?*?*?*?*?*?*?*?*?*?*?*?*?*?*?*?,4.8,4.6,100,101816,0,-0,301,0.0,-0.0,0.0,0,0,0,0,48,4.1,10,5,9999,99999,9,999999999,0.0,999,999,99
3009,2,17,24,0,*?*?*?*?*?*?*?*?*?*?*?*?*?*?*?*?*?*?*?*?*?*?,5.3,5.3,100,101816,0,-0,303,0.0,-0.0,0.0,0,0,0,0,160,10.3,10,5,9999,99999,9,999999999,0.0,999,999,99
3009,2,18,1,0,*?*?*?*?*?*?*?*?*?*?*?*?*?*?*?*?*?*?*?*?*?*?,2.4,2.3,100,101906,0,-0,291,0.0,-0.0,0.0,0,0,0,0,43,10.3,10,5,9999,99999,9,999999999,0.0,999,999,99
3009,2,18,2,0,*?*?*?*?*?*?*?*?*?*?*?*?*?*?*?*?*?*?*?*?*?*?,1.2,1.3,100,101906,0,-0,286,0.0,-0.0,0.0,0,0,0,0,57,4.6,10,5,9999,99999,9,999999999,0.0,999,999,99
3009,2,18,3,0,*?*?*?*?*?*?*?*?*?*?*?*?*?*?*?*?*?*?*?*?*?*?,2.3,2.3,100,101906,0,-0,291,0.0,-0.0,0.0,0,0,0,0,70,5.2,10,5,9999,99999,9,999999999,0.0,999,999,99
3009,2,18,4,0,*?*?*?*?*?*?*?*?*?*?*?*?*?*?*?*?*?*?*?*?*?*?,0.3,0.2,100,101906,0,-0,283,0.0,-0.0,0.0,0,0,0,0,83,6.2,10,5,9999,99999,9,999999999,0.0,999,999,99
3009,2,18,5,0,*?*?*?*?*?*?*?*?*?*?*?*?*?*?*?*?*?*?*?*?*?*?,-0.6,-0.6,100,101906,0,-0,279,0.0,-0.0,0.0,0,0,0,0,97,6.2,10,5,9999,99999,9,999999999,0.0,999,999,99
3009,2,18,6,0,*?*?*?*?*?*?*?*?*?*?*?*?*?*?*?*?*?*?*?*?*?*?,-1.4,-1.5,100,101906,0,-0,276,0.0,-0.0,0.0,0,0,0,0,110,7.2,10,5,9999,99999,9,999999999,0.0,999,999,99
3009,2,18,7,0,*?*?*?*?*?*?*?*?*?*?*?*?*?*?*?*?*?*?*?*?*?*?,-0.3,-0.2,100,101906,0,-0,280,0.0,-0.0,0.0,0,0,0,0,112,9.8,10,5,9999,99999,9,999999999,0.0,999,999,99
3009,2,18,8,0,*?*?*?*?*?*?*?*?*?*?*?*?*?*?*?*?*?*?*?*?*?*?,0.9,-0.0,100,101906,148,1399,280,25.9,32.5,22.4,2917,1875,2726,467,113,9.3,9,5,9999,99999,9,999999999,0.0,999,999,99
3009,2,18,9,0,*?*?*?*?*?*?*?*?*?*?*?*?*?*?*?*?*?*?*?*?*?*?,2.7,2.7,100,101906,309,1401,288,80.6,48.6,69.9,8847,4048,7920,1827,115,6.7,9,5,9999,99999,9,999999999,0.0,999,999,99
3009,2,18,10,0,*?*?*?*?*?*?*?*?*?*?*?*?*?*?*?*?*?*?*?*?*?*?,6.1,5.1,100,101906,432,1398,294,192.4,222.3,123.7,20349,20245,14300,2491,117,6.2,7,4,9999,99999,9,999999999,0.0,999,999,99
3009,2,18,11,0,*?*?*?*?*?*?*?*?*?*?*?*?*?*?*?*?*?*?*?*?*?*?,9.3,6.6,100,101906,511,1400,308,234.3,229.2,150.7,24836,22053,17234,3129,118,6.7,7,4,9999,99999,9,999999999,0.0,999,999,99
3009,2,18,12,0,*?*?*?*?*?*?*?*?*?*?*?*?*?*?*?*?*?*?*?*?*?*?,11.6,7.6,99,101906,539,1400,319,249.3,231.1,160.3,26443,22583,18268,3368,120,4.1,7,4,9999,99999,9,999999999,0.0,999,999,99
3009,2,18,13,0,*?*?*?*?*?*?*?*?*?*?*?*?*?*?*?*?*?*?*?*?*?*?,11.5,6.4,92,101906,514,1398,326,150.9,54.6,130.8,16570,5157,14763,3695,125,4.6,9,5,9999,99999,9,999999999,0.0,999,999,99
3009,2,18,14,0,*?*?*?*?*?*?*?*?*?*?*?*?*?*?*?*?*?*?*?*?*?*?,11.5,6.9,95,101906,439,1399,331,72.1,0.0,72.1,8424,0,8446,2964,130,4.1,10,5,9999,99999,9,999999999,0.0,999,999,99
3009,2,18,15,0,*?*?*?*?*?*?*?*?*?*?*?*?*?*?*?*?*?*?*?*?*?*?,11.8,6.1,88,101906,318,1398,332,48.3,0.0,48.3,5640,0,5652,1914,135,7.2,10,5,9999,99999,9,999999999,0.0,999,999,99
3009,2,18,16,0,*?*?*?*?*?*?*?*?*?*?*?*?*?*?*?*?*?*?*?*?*?*?,11.5,7.4,99,101906,160,1398,331,17.3,0.0,17.3,2053,-0,2055,672,140,7.2,10,5,9999,99999,9,999999999,0.0,999,999,99
3009,2,18,17,0,*?*?*?*?*?*?*?*?*?*?*?*?*?*?*?*?*?*?*?*?*?*?,10.2,7.0,100,101906,0,-0,325,0.0,-0.0,0.0,0,0,0,0,145,2.1,10,5,9999,99999,9,999999999,0.0,999,999,99
3009,2,18,18,0,*?*?*?*?*?*?*?*?*?*?*?*?*?*?*?*?*?*?*?*?*?*?,8.1,6.2,100,101906,0,-0,315,0.0,-0.0,0.0,0,0,0,0,150,2.1,10,5,9999,99999,9,999999999,0.0,999,999,99
3009,2,18,19,0,*?*?*?*?*?*?*?*?*?*?*?*?*?*?*?*?*?*?*?*?*?*?,5.2,5.3,100,101906,0,-0,303,0.0,-0.0,0.0,0,0,0,0,147,5.2,10,5,9999,99999,9,999999999,0.0,999,999,99
3009,2,18,20,0,*?*?*?*?*?*?*?*?*?*?*?*?*?*?*?*?*?*?*?*?*?*?,5.3,5.3,100,101906,0,-0,303,0.0,-0.0,0.0,0,0,0,0,143,5.2,10,5,9999,99999,9,999999999,0.0,999,999,99
3009,2,18,21,0,*?*?*?*?*?*?*?*?*?*?*?*?*?*?*?*?*?*?*?*?*?*?,4.2,4.3,100,101906,0,-0,298,0.0,-0.0,0.0,0,0,0,0,140,4.1,10,5,9999,99999,9,999999999,0.0,999,999,99
3009,2,18,22,0,*?*?*?*?*?*?*?*?*?*?*?*?*?*?*?*?*?*?*?*?*?*?,3.6,3.6,100,101906,0,-0,296,0.0,-0.0,0.0,0,0,0,0,137,4.1,10,5,9999,99999,9,999999999,0.0,999,999,99
3009,2,18,23,0,*?*?*?*?*?*?*?*?*?*?*?*?*?*?*?*?*?*?*?*?*?*?,3.3,3.2,100,101906,0,-0,295,0.0,-0.0,0.0,0,0,0,0,133,4.1,10,5,9999,99999,9,999999999,0.0,999,999,99
3009,2,18,24,0,*?*?*?*?*?*?*?*?*?*?*?*?*?*?*?*?*?*?*?*?*?*?,3.7,3.6,100,101906,0,-0,296,0.0,-0.0,0.0,0,0,0,0,30,10.3,10,5,9999,99999,9,999999999,0.0,999,999,99
3009,2,19,1,0,*?*?*?*?*?*?*?*?*?*?*?*?*?*?*?*?*?*?*?*?*?*?,3.4,3.4,100,101960,0,-0,295,0.0,-0.0,0.0,0,0,0,0,123,10.3,10,5,9999,99999,9,999999999,0.0,999,999,99
3009,2,19,2,0,*?*?*?*?*?*?*?*?*?*?*?*?*?*?*?*?*?*?*?*?*?*?,3.4,3.4,100,101960,0,-0,295,0.0,-0.0,0.0,0,0,0,0,117,4.6,10,5,9999,99999,9,999999999,0.0,999,999,99
3009,2,19,3,0,*?*?*?*?*?*?*?*?*?*?*?*?*?*?*?*?*?*?*?*?*?*?,3.1,3.0,100,101960,0,-0,294,0.0,-0.0,0.0,0,0,0,0,110,5.2,10,5,9999,99999,9,999999999,0.0,999,999,99
3009,2,19,4,0,*?*?*?*?*?*?*?*?*?*?*?*?*?*?*?*?*?*?*?*?*?*?,3.3,3.2,100,101960,0,-0,295,0.0,-0.0,0.0,0,0,0,0,103,6.2,10,5,9999,99999,9,999999999,0.0,999,999,99
3009,2,19,5,0,*?*?*?*?*?*?*?*?*?*?*?*?*?*?*?*?*?*?*?*?*?*?,3.0,3.0,100,101960,0,-0,294,0.0,-0.0,0.0,0,0,0,0,97,6.2,10,5,9999,99999,9,999999999,0.0,999,999,99
3009,2,19,6,0,*?*?*?*?*?*?*?*?*?*?*?*?*?*?*?*?*?*?*?*?*?*?,2.5,2.5,100,101960,0,-0,291,0.0,-0.0,0.0,0,0,0,0,90,7.2,10,5,9999,99999,9,999999999,0.0,999,999,99
3009,2,19,7,0,*?*?*?*?*?*?*?*?*?*?*?*?*?*?*?*?*?*?*?*?*?*?,1.8,1.3,98,101960,0,-0,289,0.0,-0.0,0.0,0,0,0,0,78,9.8,10,5,9999,99999,9,999999999,0.0,999,999,99
3009,2,19,8,0,*?*?*?*?*?*?*?*?*?*?*?*?*?*?*?*?*?*?*?*?*?*?,2.9,2.9,100,101960,156,1401,284,37.8,85.5,28.3,4096,4463,3548,489,67,9.3,8,4,9999,99999,9,999999999,0.0,999,999,99
3009,2,19,9,0,*?*?*?*?*?*?*?*?*?*?*?*?*?*?*?*?*?*?*?*?*?*?,3.8,3.0,96,101960,316,1397,288,110.4,123.0,82.6,12057,10125,9553,1793,55,6.7,8,4,9999,99999,9,999999999,0.0,999,999,99
3009,2,19,10,0,*?*?*?*?*?*?*?*?*?*?*?*?*?*?*?*?*?*?*?*?*?*?,6.4,2.9,79,101960,440,1398,299,166.4,133.3,124.5,18133,12320,14239,2798,43,6.2,8,4,9999,99999,9,999999999,0.0,999,999,99
3009,2,19,11,0,*?*?*?*?*?*?*?*?*?*?*?*?*?*?*?*?*?*?*?*?*?*?,8.4,4.5,77,101960,519,1400,308,201.9,137.2,151.1,22010,13270,17191,3484,32,6.7,8,4,9999,99999,9,999999999,0.0,999,999,99
3009,2,19,12,0,*?*?*?*?*?*?*?*?*?*?*?*?*?*?*?*?*?*?*?*?*?*?,9.1,3.9,71,101960,546,1397,311,214.6,138.4,160.5,23389,13546,18233,3740,20,4.1,8,4,9999,99999,9,999999999,0.0,999,999,99
3009,2,19,13,0,*?*?*?*?*?*?*?*?*?*?*?*?*?*?*?*?*?*?*?*?*?*?,9.1,3.4,68,101960,522,1399,311,203.5,137.4,152.2,22176,13304,17317,3515,25,4.6,8,4,9999,99999,9,999999999,0.0,999,999,99
3009,2,19,14,0,*?*?*?*?*?*?*?*?*?*?*?*?*?*?*?*?*?*?*?*?*?*?,9.0,3.2,68,101960,447,1400,315,127.8,53.2,110.8,14034,4885,12519,3043,30,4.1,9,5,9999,99999,9,999999999,0.0,999,999,99
3009,2,19,15,0,*?*?*?*?*?*?*?*?*?*?*?*?*?*?*?*?*?*?*?*?*?*?,9.2,4.1,71,101960,326,1400,316,86.5,49.4,75.0,9495,4181,8495,1971,35,7.2,9,5,9999,99999,9,999999999,0.0,999,999,99
3009,2,19,16,0,*?*?*?*?*?*?*?*?*?*?*?*?*?*?*?*?*?*?*?*?*?*?,9.0,4.6,75,101960,167,1395,315,32.5,36.1,28.1,3638,2217,3391,589,40,7.2,9,5,9999,99999,9,999999999,0.0,999,999,99
3009,2,19,17,0,*?*?*?*?*?*?*?*?*?*?*?*?*?*?*?*?*?*?*?*?*?*?,8.0,5.1,83,101960,0,-0,315,0.0,-0.0,0.0,0,0,0,0,45,2.1,10,5,9999,99999,9,999999999,0.0,999,999,99
3009,2,19,18,0,*?*?*?*?*?*?*?*?*?*?*?*?*?*?*?*?*?*?*?*?*?*?,7.0,5.0,88,101960,0,-0,311,0.0,-0.0,0.0,0,0,0,0,50,2.1,10,5,9999,99999,9,999999999,0.1,999,999,99
3009,2,19,19,0,*?*?*?*?*?*?*?*?*?*?*?*?*?*?*?*?*?*?*?*?*?*?,6.3,5.1,93,101960,0,-0,307,0.0,-0.0,0.0,0,0,0,0,53,5.2,10,5,9999,99999,9,999999999,0.1,999,999,99
3009,2,19,20,0,*?*?*?*?*?*?*?*?*?*?*?*?*?*?*?*?*?*?*?*?*?*?,5.9,4.8,93,101960,0,-0,306,0.0,-0.0,0.0,0,0,0,0,57,5.2,10,5,9999,99999,9,999999999,0.7,999,999,99
3009,2,19,21,0,*?*?*?*?*?*?*?*?*?*?*?*?*?*?*?*?*?*?*?*?*?*?,5.0,4.5,97,101960,0,-0,302,0.0,-0.0,0.0,0,0,0,0,60,4.1,10,5,9999,99999,9,999999999,0.1,999,999,99
3009,2,19,22,0,*?*?*?*?*?*?*?*?*?*?*?*?*?*?*?*?*?*?*?*?*?*?,4.7,4.5,100,101960,0,-0,301,0.0,-0.0,0.0,0,0,0,0,63,4.1,10,5,9999,99999,9,999999999,0.2,999,999,99
3009,2,19,23,0,*?*?*?*?*?*?*?*?*?*?*?*?*?*?*?*?*?*?*?*?*?*?,4.5,4.1,99,101960,0,-0,300,0.0,-0.0,0.0,0,0,0,0,67,4.1,10,5,9999,99999,9,999999999,0.0,999,999,99
3009,2,19,24,0,*?*?*?*?*?*?*?*?*?*?*?*?*?*?*?*?*?*?*?*?*?*?,3.0,3.0,100,101960,0,-0,294,0.0,-0.0,0.0,0,0,0,0,130,10.3,10,5,9999,99999,9,999999999,0.0,999,999,99
3009,2,20,1,0,*?*?*?*?*?*?*?*?*?*?*?*?*?*?*?*?*?*?*?*?*?*?,4.5,0.8,75,102271,0,-0,300,0.0,-0.0,0.0,0,0,0,0,75,10.3,10,5,9999,99999,9,999999999,0.0,999,999,99
3009,2,20,2,0,*?*?*?*?*?*?*?*?*?*?*?*?*?*?*?*?*?*?*?*?*?*?,4.7,-0.8,65,102271,0,-0,301,0.0,-0.0,0.0,0,0,0,0,80,4.6,10,5,9999,99999,9,999999999,0.0,999,999,99
3009,2,20,3,0,*?*?*?*?*?*?*?*?*?*?*?*?*?*?*?*?*?*?*?*?*?*?,4.8,-0.8,65,102271,0,-0,302,0.0,-0.0,0.0,0,0,0,0,85,5.2,10,5,9999,99999,9,999999999,0.9,999,999,99
3009,2,20,4,0,*?*?*?*?*?*?*?*?*?*?*?*?*?*?*?*?*?*?*?*?*?*?,4.9,-0.4,66,102271,0,-0,302,0.0,-0.0,0.0,0,0,0,0,90,6.2,10,5,9999,99999,9,999999999,0.6,999,999,99
3009,2,20,5,0,*?*?*?*?*?*?*?*?*?*?*?*?*?*?*?*?*?*?*?*?*?*?,4.9,-0.0,69,102271,0,-0,302,0.0,-0.0,0.0,0,0,0,0,95,6.2,10,5,9999,99999,9,999999999,0.0,999,999,99
3009,2,20,6,0,*?*?*?*?*?*?*?*?*?*?*?*?*?*?*?*?*?*?*?*?*?*?,4.6,-0.8,66,102271,0,-0,301,0.0,-0.0,0.0,0,0,0,0,100,7.2,10,5,9999,99999,9,999999999,0.0,999,999,99
3009,2,20,7,0,*?*?*?*?*?*?*?*?*?*?*?*?*?*?*?*?*?*?*?*?*?*?,4.3,-1.3,66,102271,0,-0,300,0.0,-0.0,0.0,0,0,0,0,108,9.8,10,5,9999,99999,9,999999999,0.0,999,999,99
3009,2,20,8,0,*?*?*?*?*?*?*?*?*?*?*?*?*?*?*?*?*?*?*?*?*?*?,5.0,-1.3,63,102271,164,1402,303,18.0,0.0,18.0,2134,-0,2136,699,117,9.3,10,5,9999,99999,9,999999999,0.0,999,999,99
3009,2,20,9,0,*?*?*?*?*?*?*?*?*?*?*?*?*?*?*?*?*?*?*?*?*?*?,5.6,-0.4,64,102271,324,1397,305,49.6,0.0,49.6,5781,0,5793,1965,125,6.7,10,5,9999,99999,9,999999999,0.0,999,999,99
3009,2,20,10,0,*?*?*?*?*?*?*?*?*?*?*?*?*?*?*?*?*?*?*?*?*?*?,6.3,-0.0,63,102271,448,1398,308,73.9,0.0,73.9,8637,0,8661,3049,133,6.2,10,5,9999,99999,9,999999999,0.4,999,999,99
3009,2,20,11,0,*?*?*?*?*?*?*?*?*?*?*?*?*?*?*?*?*?*?*?*?*?*?,7.2,-0.6,57,102271,526,1397,312,89.3,0.0,89.3,10471,0,10503,3786,142,6.7,10,5,9999,99999,9,999999999,0.9,999,999,99
3009,2,20,12,0,*?*?*?*?*?*?*?*?*?*?*?*?*?*?*?*?*?*?*?*?*?*?,7.4,-0.6,56,102271,554,1397,313,94.8,0.0,94.8,11130,0,11165,4057,150,4.1,10,5,9999,99999,9,999999999,0.4,999,999,99
3009,2,20,13,0,*?*?*?*?*?*?*?*?*?*?*?*?*?*?*?*?*?*?*?*?*?*?,7.3,-0.0,59,102271,530,1399,313,90.0,0.0,90.0,10552,0,10583,3818,143,4.6,10,5,9999,99999,9,999999999,0.0,999,999,99
3009,2,20,14,0,*?*?*?*?*?*?*?*?*?*?*?*?*?*?*?*?*?*?*?*?*?*?,7.5,0.4,60,102271,454,1397,314,75.1,0.0,75.1,8783,0,8807,3105,137,4.1,10,5,9999,99999,9,999999999,0.0,999,999,99
3009,2,20,15,0,*?*?*?*?*?*?*?*?*?*?*?*?*?*?*?*?*?*?*?*?*?*?,7.2,-0.0,60,102271,333,1398,312,51.3,0.0,51.3,5984,0,5998,2040,130,7.2,10,5,9999,99999,9,999999999,0.0,999,999,99
3009,2,20,16,0,*?*?*?*?*?*?*?*?*?*?*?*?*?*?*?*?*?*?*?*?*?*?,7.3,0.4,61,102271,175,1401,313,20.1,0.0,20.1,2383,-0,2385,782,123,7.2,10,5,9999,99999,9,999999999,0.0,999,999,99
3009,2,20,17,0,*?*?*?*?*?*?*?*?*?*?*?*?*?*?*?*?*?*?*?*?*?*?,6.9,0.2,62,102271,0,-0,311,0.0,-0.0,0.0,0,0,0,0,117,2.1,10,5,9999,99999,9,999999999,0.8,999,999,99
3009,2,20,18,0,*?*?*?*?*?*?*?*?*?*?*?*?*?*?*?*?*?*?*?*?*?*?,6.4,0.6,66,102271,0,-0,309,0.0,-0.0,0.0,0,0,0,0,110,2.1,10,5,9999,99999,9,999999999,0.0,999,999,99
3009,2,20,19,0,*?*?*?*?*?*?*?*?*?*?*?*?*?*?*?*?*?*?*?*?*?*?,6.1,0.8,69,102271,0,-0,307,0.0,-0.0,0.0,0,0,0,0,112,5.2,10,5,9999,99999,9,999999999,0.0,999,999,99
3009,2,20,20,0,*?*?*?*?*?*?*?*?*?*?*?*?*?*?*?*?*?*?*?*?*?*?,5.7,2.3,77,102271,0,-0,305,0.0,-0.0,0.0,0,0,0,0,113,5.2,10,5,9999,99999,9,999999999,0.0,999,999,99
3009,2,20,21,0,*?*?*?*?*?*?*?*?*?*?*?*?*?*?*?*?*?*?*?*?*?*?,6.1,2.5,77,102271,0,-0,307,0.0,-0.0,0.0,0,0,0,0,115,4.1,10,5,9999,99999,9,999999999,0.0,999,999,99
3009,2,20,22,0,*?*?*?*?*?*?*?*?*?*?*?*?*?*?*?*?*?*?*?*?*?*?,5.6,2.5,80,102271,0,-0,305,0.0,-0.0,0.0,0,0,0,0,117,4.1,10,5,9999,99999,9,999999999,0.0,999,999,99
3009,2,20,23,0,*?*?*?*?*?*?*?*?*?*?*?*?*?*?*?*?*?*?*?*?*?*?,5.2,1.7,77,102271,0,-0,303,0.0,-0.0,0.0,0,0,0,0,118,4.1,10,5,9999,99999,9,999999999,0.0,999,999,99
3009,2,20,24,0,*?*?*?*?*?*?*?*?*?*?*?*?*?*?*?*?*?*?*?*?*?*?,4.3,2.5,87,102271,0,-0,299,0.0,-0.0,0.0,0,0,0,0,70,10.3,10,5,9999,99999,9,999999999,0.0,999,999,99
3009,2,21,1,0,*?*?*?*?*?*?*?*?*?*?*?*?*?*?*?*?*?*?*?*?*?*?,4.4,4.3,100,102540,0,-0,299,0.0,-0.0,0.0,0,0,0,0,118,10.3,10,5,9999,99999,9,999999999,0.0,999,999,99
3009,2,21,2,0,*?*?*?*?*?*?*?*?*?*?*?*?*?*?*?*?*?*?*?*?*?*?,3.9,3.9,100,102540,0,-0,297,0.0,-0.0,0.0,0,0,0,0,117,4.6,10,5,9999,99999,9,999999999,0.0,999,999,99
3009,2,21,3,0,*?*?*?*?*?*?*?*?*?*?*?*?*?*?*?*?*?*?*?*?*?*?,3.4,3.4,100,102540,0,-0,295,0.0,-0.0,0.0,0,0,0,0,115,5.2,10,5,9999,99999,9,999999999,0.0,999,999,99
3009,2,21,4,0,*?*?*?*?*?*?*?*?*?*?*?*?*?*?*?*?*?*?*?*?*?*?,3.6,3.6,100,102540,0,-0,296,0.0,-0.0,0.0,0,0,0,0,113,6.2,10,5,9999,99999,9,999999999,0.0,999,999,99
3009,2,21,5,0,*?*?*?*?*?*?*?*?*?*?*?*?*?*?*?*?*?*?*?*?*?*?,2.7,2.7,100,102540,0,-0,292,0.0,-0.0,0.0,0,0,0,0,112,6.2,10,5,9999,99999,9,999999999,0.0,999,999,99
3009,2,21,6,0,*?*?*?*?*?*?*?*?*?*?*?*?*?*?*?*?*?*?*?*?*?*?,1.9,1.9,100,102540,0,-0,289,0.0,-0.0,0.0,0,0,0,0,110,7.2,10,5,9999,99999,9,999999999,0.0,999,999,99
3009,2,21,7,0,*?*?*?*?*?*?*?*?*?*?*?*?*?*?*?*?*?*?*?*?*?*?,2.5,2.5,100,102540,0,-0,287,0.0,-0.0,0.0,0,0,0,0,113,9.8,9,5,9999,99999,9,999999999,0.0,999,999,99
3009,2,21,8,0,*?*?*?*?*?*?*?*?*?*?*?*?*?*?*?*?*?*?*?*?*?*?,3.1,3.0,100,102540,171,1394,276,58.9,215.1,32.5,6269,12476,4511,571,117,9.3,6,3,9999,99999,9,999999999,0.0,999,999,99
3009,2,21,9,0,*?*?*?*?*?*?*?*?*?*?*?*?*?*?*?*?*?*?*?*?*?*?,4.8,4.8,100,102540,332,1397,288,139.1,208.9,89.5,14712,17059,10515,1733,120,6.7,7,4,9999,99999,9,999999999,0.0,999,999,99
3009,2,21,10,0,*?*?*?*?*?*?*?*?*?*?*?*?*?*?*?*?*?*?*?*?*?*?,6.5,4.5,98,102540,456,1397,286,242.8,390.7,115.3,25298,35389,14548,2191,123,6.2,5,3,9999,99999,9,999999999,0.0,999,999,99
3009,2,21,11,0,*?*?*?*?*?*?*?*?*?*?*?*?*?*?*?*?*?*?*?*?*?*?,9.5,4.8,82,102540,534,1396,299,292.5,401.5,138.9,30488,38011,17244,2716,127,6.7,5,3,9999,99999,9,999999999,0.0,999,999,99
3009,2,21,12,0,*?*?*?*?*?*?*?*?*?*?*?*?*?*?*?*?*?*?*?*?*?*?,10.6,4.3,74,102540,562,1397,313,262.2,232.7,168.6,27831,22998,19153,3582,130,4.1,7,4,9999,99999,9,999999999,0.0,999,999,99
3009,2,21,13,0,*?*?*?*?*?*?*?*?*?*?*?*?*?*?*?*?*?*?*?*?*?*?,10.5,3.2,69,102540,537,1396,317,210.7,138.0,157.6,22960,13463,17909,3660,128,4.6,8,4,9999,99999,9,999999999,0.0,999,999,99
3009,2,21,14,0,*?*?*?*?*?*?*?*?*?*?*?*?*?*?*?*?*?*?*?*?*?*?,10.6,5.3,79,102540,462,1398,322,133.1,53.6,115.4,14618,4954,13036,3189,127,4.1,9,5,9999,99999,9,999999999,0.0,999,999,99
3009,2,21,15,0,*?*?*?*?*?*?*?*?*?*?*?*?*?*?*?*?*?*?*?*?*?*?,10.7,3.9,72,102540,340,1395,318,121.5,125.6,90.9,13253,10644,10481,1985,125,7.2,8,4,9999,99999,9,999999999,0.0,999,999,99
3009,2,21,16,0,*?*?*?*?*?*?*?*?*?*?*?*?*?*?*?*?*?*?*?*?*?*?,10.4,5.0,78,102540,182,1399,317,49.6,96.1,37.1,5333,5573,4582,659,123,7.2,8,4,9999,99999,9,999999999,0.0,999,999,99
3009,2,21,17,0,*?*?*?*?*?*?*?*?*?*?*?*?*?*?*?*?*?*?*?*?*?*?,9.6,5.9,88,102540,0,-0,322,0.0,-0.0,0.0,0,0,0,0,122,2.1,10,5,9999,99999,9,999999999,0.0,999,999,99
3009,2,21,18,0,*?*?*?*?*?*?*?*?*?*?*?*?*?*?*?*?*?*?*?*?*?*?,7.9,5.1,93,102540,0,-0,315,0.0,-0.0,0.0,0,0,0,0,120,2.1,10,5,9999,99999,9,999999999,0.0,999,999,99
3009,2,21,19,0,*?*?*?*?*?*?*?*?*?*?*?*?*?*?*?*?*?*?*?*?*?*?,7.3,5.1,97,102540,0,-0,312,0.0,-0.0,0.0,0,0,0,0,120,5.2,10,5,9999,99999,9,999999999,0.0,999,999,99
3009,2,21,20,0,*?*?*?*?*?*?*?*?*?*?*?*?*?*?*?*?*?*?*?*?*?*?,6.2,5.5,100,102540,0,-0,307,0.0,-0.0,0.0,0,0,0,0,120,5.2,10,5,9999,99999,9,999999999,0.0,999,999,99
3009,2,21,21,0,*?*?*?*?*?*?*?*?*?*?*?*?*?*?*?*?*?*?*?*?*?*?,5.5,4.1,100,102540,0,-0,304,0.0,-0.0,0.0,0,0,0,0,120,4.1,10,5,9999,99999,9,999999999,0.0,999,999,99
3009,2,21,22,0,*?*?*?*?*?*?*?*?*?*?*?*?*?*?*?*?*?*?*?*?*?*?,5.3,5.1,100,102540,0,-0,303,0.0,-0.0,0.0,0,0,0,0,120,4.1,10,5,9999,99999,9,999999999,0.0,999,999,99
3009,2,21,23,0,*?*?*?*?*?*?*?*?*?*?*?*?*?*?*?*?*?*?*?*?*?*?,5.6,5.3,100,102540,0,-0,304,0.0,-0.0,0.0,0,0,0,0,120,4.1,10,5,9999,99999,9,999999999,0.0,999,999,99
3009,2,21,24,0,*?*?*?*?*?*?*?*?*?*?*?*?*?*?*?*?*?*?*?*?*?*?,4.8,3.9,100,102540,0,-0,301,0.0,-0.0,0.0,0,0,0,0,120,10.3,10,5,9999,99999,9,999999999,0.0,999,999,99
3009,2,22,1,0,*?*?*?*?*?*?*?*?*?*?*?*?*?*?*?*?*?*?*?*?*?*?,6.7,3.8,80,102575,0,-0,309,0.0,-0.0,0.0,0,0,0,0,120,10.3,10,5,9999,99999,9,999999999,0.1,999,999,99
3009,2,22,2,0,*?*?*?*?*?*?*?*?*?*?*?*?*?*?*?*?*?*?*?*?*?*?,7.4,3.0,73,102575,0,-0,313,0.0,-0.0,0.0,0,0,0,0,120,4.6,10,5,9999,99999,9,999999999,0.4,999,999,99
3009,2,22,3,0,*?*?*?*?*?*?*?*?*?*?*?*?*?*?*?*?*?*?*?*?*?*?,7.3,2.3,70,102575,0,-0,312,0.0,-0.0,0.0,0,0,0,0,120,5.2,10,5,9999,99999,9,999999999,0.8,999,999,99
3009,2,22,4,0,*?*?*?*?*?*?*?*?*?*?*?*?*?*?*?*?*?*?*?*?*?*?,7.0,1.5,68,102575,0,-0,311,0.0,-0.0,0.0,0,0,0,0,120,6.2,10,5,9999,99999,9,999999999,2.2,999,999,99
3009,2,22,5,0,*?*?*?*?*?*?*?*?*?*?*?*?*?*?*?*?*?*?*?*?*?*?,6.7,3.2,79,102575,0,-0,310,0.0,-0.0,0.0,0,0,0,0,120,6.2,10,5,9999,99999,9,999999999,2.3,999,999,99
3009,2,22,6,0,*?*?*?*?*?*?*?*?*?*?*?*?*?*?*?*?*?*?*?*?*?*?,6.3,3.8,83,102575,0,-0,308,0.0,-0.0,0.0,0,0,0,0,120,7.2,10,5,9999,99999,9,999999999,2.3,999,999,99
3009,2,22,7,0,*?*?*?*?*?*?*?*?*?*?*?*?*?*?*?*?*?*?*?*?*?*?,5.8,3.9,87,102575,0,-0,305,0.0,-0.0,0.0,0,0,0,0,118,9.8,10,5,9999,99999,9,999999999,2.2,999,999,99
3009,2,22,8,0,*?*?*?*?*?*?*?*?*?*?*?*?*?*?*?*?*?*?*?*?*?*?,6.6,4.5,85,102575,179,1393,269,72.8,392.5,22.3,7555,27054,3694,468,117,9.3,1,0,9999,99999,9,999999999,2.0,999,999,99
3009,2,22,9,0,*?*?*?*?*?*?*?*?*?*?*?*?*?*?*?*?*?*?*?*?*?*?,7.3,4.5,82,102575,340,1396,276,181.3,500.4,59.5,18715,41245,8826,1095,115,6.7,2,1,9999,99999,9,999999999,0.1,999,999,99
3009,2,22,10,0,*?*?*?*?*?*?*?*?*?*?*?*?*?*?*?*?*?*?*?*?*?*?,8.3,4.8,78,102575,464,1397,294,248.0,392.0,117.8,25842,35685,14840,2244,113,6.2,5,3,9999,99999,9,999999999,0.1,999,999,99
3009,2,22,11,0,*?*?*?*?*?*?*?*?*?*?*?*?*?*?*?*?*?*?*?*?*?*?,10.0,4.8,69,102575,542,1396,297,309.1,468.0,127.3,32596,44439,16143,2468,112,6.7,4,2,9999,99999,9,999999999,0.6,999,999,99
3009,2,22,12,0,*?*?*?*?*?*?*?*?*?*?*?*?*?*?*?*?*?*?*?*?*?*?,10.9,3.9,62,102575,570,1397,304,315.2,405.4,149.7,32896,38904,18505,2972,110,4.1,5,3,9999,99999,9,999999999,0.5,999,999,99
3009,2,22,13,0,*?*?*?*?*?*?*?*?*?*?*?*?*?*?*?*?*?*?*?*?*?*?,10.8,4.1,62,102575,545,1396,309,280.9,322.4,155.0,29911,31597,17771,3236,103,4.6,6,3,9999,99999,9,999999999,0.2,999,999,99
3009,2,22,14,0,*?*?*?*?*?*?*?*?*?*?*?*?*?*?*?*?*?*?*?*?*?*?,10.9,4.8,65,102575,469,1396,314,212.7,225.9,136.7,22509,21183,15719,2795,97,4.1,7,4,9999,99999,9,999999999,0.0,999,999,99
3009,2,22,15,0,*?*?*?*?*?*?*?*?*?*?*?*?*?*?*?*?*?*?*?*?*?*?,10.7,4.6,65,102575,348,1397,309,163.7,294.5,90.4,16934,24205,11517,1681,90,7.2,6,3,9999,99999,9,999999999,0.0,999,999,99
3009,2,22,16,0,*?*?*?*?*?*?*?*?*?*?*?*?*?*?*?*?*?*?*?*?*?*?,10.8,4.5,64,102575,189,1396,304,74.0,287.0,35.1,7570,18527,5322,630,83,7.2,5,3,9999,99999,9,999999999,0.0,999,999,99
3009,2,22,17,0,*?*?*?*?*?*?*?*?*?*?*?*?*?*?*?*?*?*?*?*?*?*?,10.2,5.0,69,102575,4,1537,320,0.0,0.0,0.0,0,0,0,0,77,2.1,9,5,9999,99999,9,999999999,0.0,999,999,99
3009,2,22,18,0,*?*?*?*?*?*?*?*?*?*?*?*?*?*?*?*?*?*?*?*?*?*?,9.6,4.8,71,102575,0,-0,322,0.0,-0.0,0.0,0,0,0,0,70,2.1,10,5,9999,99999,9,999999999,0.1,999,999,99
3009,2,22,19,0,*?*?*?*?*?*?*?*?*?*?*?*?*?*?*?*?*?*?*?*?*?*?,8.5,4.3,74,102575,0,-0,317,0.0,-0.0,0.0,0,0,0,0,68,5.2,10,5,9999,99999,9,999999999,0.0,999,999,99
3009,2,22,20,0,*?*?*?*?*?*?*?*?*?*?*?*?*?*?*?*?*?*?*?*?*?*?,8.6,4.8,77,102575,0,-0,318,0.0,-0.0,0.0,0,0,0,0,67,5.2,10,5,9999,99999,9,999999999,0.0,999,999,99
3009,2,22,21,0,*?*?*?*?*?*?*?*?*?*?*?*?*?*?*?*?*?*?*?*?*?*?,8.4,5.1,79,102575,0,-0,317,0.0,-0.0,0.0,0,0,0,0,65,4.1,10,5,9999,99999,9,999999999,0.0,999,999,99
3009,2,22,22,0,*?*?*?*?*?*?*?*?*?*?*?*?*?*?*?*?*?*?*?*?*?*?,7.3,5.1,85,102575,0,-0,312,0.0,-0.0,0.0,0,0,0,0,63,4.1,10,5,9999,99999,9,999999999,0.0,999,999,99
3009,2,22,23,0,*?*?*?*?*?*?*?*?*?*?*?*?*?*?*?*?*?*?*?*?*?*?,7.3,4.6,83,102575,0,-0,312,0.0,-0.0,0.0,0,0,0,0,62,4.1,10,5,9999,99999,9,999999999,0.0,999,999,99
3009,2,22,24,0,*?*?*?*?*?*?*?*?*?*?*?*?*?*?*?*?*?*?*?*?*?*?,5.8,4.5,90,102575,0,-0,305,0.0,-0.0,0.0,0,0,0,0,120,10.3,10,5,9999,99999,9,999999999,0.0,999,999,99
3009,2,23,1,0,*?*?*?*?*?*?*?*?*?*?*?*?*?*?*?*?*?*?*?*?*?*?,6.5,5.3,95,102626,0,-0,308,0.0,-0.0,0.0,0,0,0,0,58,10.3,10,5,9999,99999,9,999999999,0.0,999,999,99
3009,2,23,2,0,*?*?*?*?*?*?*?*?*?*?*?*?*?*?*?*?*?*?*?*?*?*?,6.1,5.6,100,102626,0,-0,306,0.0,-0.0,0.0,0,0,0,0,57,4.6,10,5,9999,99999,9,999999999,0.0,999,999,99
3009,2,23,3,0,*?*?*?*?*?*?*?*?*?*?*?*?*?*?*?*?*?*?*?*?*?*?,5.3,5.3,100,102626,0,-0,303,0.0,-0.0,0.0,0,0,0,0,55,5.2,10,5,9999,99999,9,999999999,0.3,999,999,99
3009,2,23,4,0,*?*?*?*?*?*?*?*?*?*?*?*?*?*?*?*?*?*?*?*?*?*?,5.4,5.5,100,102626,0,-0,303,0.0,-0.0,0.0,0,0,0,0,53,6.2,10,5,9999,99999,9,999999999,1.2,999,999,99
3009,2,23,5,0,*?*?*?*?*?*?*?*?*?*?*?*?*?*?*?*?*?*?*?*?*?*?,5.4,5.5,100,102626,0,-0,303,0.0,-0.0,0.0,0,0,0,0,52,6.2,10,5,9999,99999,9,999999999,1.1,999,999,99
3009,2,23,6,0,*?*?*?*?*?*?*?*?*?*?*?*?*?*?*?*?*?*?*?*?*?*?,5.6,5.6,100,102626,0,-0,304,0.0,-0.0,0.0,0,0,0,0,50,7.2,10,5,9999,99999,9,999999999,0.6,999,999,99
3009,2,23,7,0,*?*?*?*?*?*?*?*?*?*?*?*?*?*?*?*?*?*?*?*?*?*?,4.8,4.8,100,102626,1,2445,301,0.0,0.0,0.0,0,0,0,0,50,9.8,10,5,9999,99999,9,999999999,1.6,999,999,99
3009,2,23,8,0,*?*?*?*?*?*?*?*?*?*?*?*?*?*?*?*?*?*?*?*?*?*?,4.1,4.1,100,102626,187,1393,289,52.3,98.1,39.1,5606,5798,4809,698,50,9.3,8,4,9999,99999,9,999999999,0.1,999,999,99
3009,2,23,9,0,*?*?*?*?*?*?*?*?*?*?*?*?*?*?*?*?*?*?*?*?*?*?,6.4,5.9,100,102626,348,1395,300,125.1,126.4,93.6,13648,10804,10787,2049,50,6.7,8,4,9999,99999,9,999999999,0.0,999,999,99
3009,2,23,10,0,*?*?*?*?*?*?*?*?*?*?*?*?*?*?*?*?*?*?*?*?*?*?,8.7,7.1,93,102626,472,1396,310,181.2,135.1,135.6,19746,12749,15471,3079,50,6.2,8,4,9999,99999,9,999999999,0.0,999,999,99
3009,2,23,11,0,*?*?*?*?*?*?*?*?*?*?*?*?*?*?*?*?*?*?*?*?*?*?,11.3,7.4,79,102626,550,1395,326,163.6,55.2,141.8,17974,5279,16004,4072,50,6.7,9,5,9999,99999,9,999999999,0.1,999,999,99
3009,2,23,12,0,*?*?*?*?*?*?*?*?*?*?*?*?*?*?*?*?*?*?*?*?*?*?,11.9,7.0,74,102626,578,1396,324,229.3,139.6,171.5,25031,13691,19551,4045,50,4.1,8,4,9999,99999,9,999999999,2.1,999,999,99
3009,2,23,13,0,*?*?*?*?*?*?*?*?*?*?*?*?*?*?*?*?*?*?*?*?*?*?,12.0,6.9,73,102626,553,1396,325,217.9,138.7,163.0,23761,13580,18532,3808,48,4.6,8,4,9999,99999,9,999999999,0.5,999,999,99
3009,2,23,14,0,*?*?*?*?*?*?*?*?*?*?*?*?*?*?*?*?*?*?*?*?*?*?,11.9,7.0,74,102626,477,1396,328,138.5,53.9,120.1,15208,5016,13558,3338,47,4.1,9,5,9999,99999,9,999999999,0.2,999,999,99
3009,2,23,15,0,*?*?*?*?*?*?*?*?*?*?*?*?*?*?*?*?*?*?*?*?*?*?,12.3,8.5,80,102626,355,1395,330,96.9,50.6,84.0,10630,4389,9502,2227,45,7.2,9,5,9999,99999,9,999999999,0.1,999,999,99
3009,2,23,16,0,*?*?*?*?*?*?*?*?*?*?*?*?*?*?*?*?*?*?*?*?*?*?,12.2,8.7,81,102626,196,1394,330,42.5,40.2,36.8,4726,2674,4392,776,43,7.2,9,5,9999,99999,9,999999999,0.1,999,999,99
3009,2,23,17,0,*?*?*?*?*?*?*?*?*?*?*?*?*?*?*?*?*?*?*?*?*?*?,11.3,8.1,83,102626,11,1434,329,0.0,0.0,0.0,0,0,0,0,42,2.1,10,5,9999,99999,9,999999999,0.9,999,999,99
3009,2,23,18,0,*?*?*?*?*?*?*?*?*?*?*?*?*?*?*?*?*?*?*?*?*?*?,9.9,8.7,96,102626,0,-0,323,0.0,-0.0,0.0,0,0,0,0,40,2.1,10,5,9999,99999,9,999999999,1.3,999,999,99
3009,2,23,19,0,*?*?*?*?*?*?*?*?*?*?*?*?*?*?*?*?*?*?*?*?*?*?,8.7,8.3,100,102626,0,-0,318,0.0,-0.0,0.0,0,0,0,0,43,5.2,10,5,9999,99999,9,999999999,1.1,999,999,99
3009,2,23,20,0,*?*?*?*?*?*?*?*?*?*?*?*?*?*?*?*?*?*?*?*?*?*?,7.4,7.4,100,102626,0,-0,312,0.0,-0.0,0.0,0,0,0,0,47,5.2,10,5,9999,99999,9,999999999,0.0,999,999,99
3009,2,23,21,0,*?*?*?*?*?*?*?*?*?*?*?*?*?*?*?*?*?*?*?*?*?*?,7.7,7.3,100,102626,0,-0,313,0.0,-0.0,0.0,0,0,0,0,50,4.1,10,5,9999,99999,9,999999999,0.0,999,999,99
3009,2,23,22,0,*?*?*?*?*?*?*?*?*?*?*?*?*?*?*?*?*?*?*?*?*?*?,6.9,5.9,97,102626,0,-0,310,0.0,-0.0,0.0,0,0,0,0,53,4.1,10,5,9999,99999,9,999999999,0.0,999,999,99
3009,2,23,23,0,*?*?*?*?*?*?*?*?*?*?*?*?*?*?*?*?*?*?*?*?*?*?,6.2,4.6,92,102626,0,-0,307,0.0,-0.0,0.0,0,0,0,0,57,4.1,10,5,9999,99999,9,999999999,0.0,999,999,99
3009,2,23,24,0,*?*?*?*?*?*?*?*?*?*?*?*?*?*?*?*?*?*?*?*?*?*?,7.3,5.0,88,102626,0,-0,312,0.0,-0.0,0.0,0,0,0,0,60,10.3,10,5,9999,99999,9,999999999,0.0,999,999,99
3009,2,24,1,0,*?*?*?*?*?*?*?*?*?*?*?*?*?*?*?*?*?*?*?*?*?*?,4.8,3.9,98,103054,0,-0,301,0.0,-0.0,0.0,0,0,0,0,57,10.3,10,5,9999,99999,9,999999999,0.0,999,999,99
3009,2,24,2,0,*?*?*?*?*?*?*?*?*?*?*?*?*?*?*?*?*?*?*?*?*?*?,4.1,3.4,99,103054,0,-0,298,0.0,-0.0,0.0,0,0,0,0,53,4.6,10,5,9999,99999,9,999999999,0.2,999,999,99
3009,2,24,3,0,*?*?*?*?*?*?*?*?*?*?*?*?*?*?*?*?*?*?*?*?*?*?,4.0,3.0,97,103054,0,-0,298,0.0,-0.0,0.0,0,0,0,0,50,5.2,10,5,9999,99999,9,999999999,0.0,999,999,99
3009,2,24,4,0,*?*?*?*?*?*?*?*?*?*?*?*?*?*?*?*?*?*?*?*?*?*?,3.7,2.9,98,103054,0,-0,297,0.0,-0.0,0.0,0,0,0,0,47,6.2,10,5,9999,99999,9,999999999,0.0,999,999,99
3009,2,24,5,0,*?*?*?*?*?*?*?*?*?*?*?*?*?*?*?*?*?*?*?*?*?*?,3.0,2.9,100,103054,0,-0,294,0.0,-0.0,0.0,0,0,0,0,43,6.2,10,5,9999,99999,9,999999999,0.0,999,999,99
3009,2,24,6,0,*?*?*?*?*?*?*?*?*?*?*?*?*?*?*?*?*?*?*?*?*?*?,2.3,2.3,100,103054,0,-0,291,0.0,-0.0,0.0,0,0,0,0,40,7.2,10,5,9999,99999,9,999999999,0.0,999,999,99
3009,2,24,7,0,*?*?*?*?*?*?*?*?*?*?*?*?*?*?*?*?*?*?*?*?*?*?,2.9,2.9,100,103054,9,1462,293,0.0,0.0,0.0,0,0,0,0,43,9.8,10,5,9999,99999,9,999999999,0.0,999,999,99
3009,2,24,8,0,*?*?*?*?*?*?*?*?*?*?*?*?*?*?*?*?*?*?*?*?*?*?,3.5,3.4,100,103054,196,1399,296,24.3,0.0,24.3,2862,-0,2866,943,47,9.3,10,5,9999,99999,9,999999999,1.1,999,999,99
3009,2,24,9,0,*?*?*?*?*?*?*?*?*?*?*?*?*?*?*?*?*?*?*?*?*?*?,4.7,4.6,100,103054,356,1394,301,56.0,0.0,56.0,6529,0,6544,2241,50,6.7,10,5,9999,99999,9,999999999,1.0,999,999,99
3009,2,24,10,0,*?*?*?*?*?*?*?*?*?*?*?*?*?*?*?*?*?*?*?*?*?*?,7.4,6.1,95,103054,480,1395,312,80.4,0.0,80.4,9402,0,9429,3352,53,6.2,10,5,9999,99999,9,999999999,1.2,999,999,99
3009,2,24,11,0,*?*?*?*?*?*?*?*?*?*?*?*?*?*?*?*?*?*?*?*?*?*?,9.4,6.4,85,103054,558,1394,321,95.8,0.0,95.8,11244,0,11279,4105,57,6.7,10,5,9999,99999,9,999999999,1.2,999,999,99
3009,2,24,12,0,*?*?*?*?*?*?*?*?*?*?*?*?*?*?*?*?*?*?*?*?*?*?,10.5,7.4,85,103054,586,1396,326,101.2,0.0,101.2,11898,0,11937,4379,60,4.1,10,5,9999,99999,9,999999999,0.8,999,999,99
3009,2,24,13,0,*?*?*?*?*?*?*?*?*?*?*?*?*?*?*?*?*?*?*?*?*?*?,10.3,5.8,76,103054,561,1396,325,96.3,0.0,96.3,11305,0,11340,4128,55,4.6,10,5,9999,99999,9,999999999,0.0,999,999,99
3009,2,24,14,0,*?*?*?*?*?*?*?*?*?*?*?*?*?*?*?*?*?*?*?*?*?*?,10.4,6.9,81,103054,485,1397,326,81.3,0.0,81.3,9513,0,9540,3395,50,4.1,10,5,9999,99999,9,999999999,0.0,999,999,99
3009,2,24,15,0,*?*?*?*?*?*?*?*?*?*?*?*?*?*?*?*?*?*?*?*?*?*?,10.7,6.7,79,103054,363,1396,327,57.3,0.0,57.3,6680,0,6696,2297,45,7.2,10,5,9999,99999,9,999999999,0.0,999,999,99
3009,2,24,16,0,*?*?*?*?*?*?*?*?*?*?*?*?*?*?*?*?*?*?*?*?*?*?,10.3,6.6,80,103054,204,1399,325,25.9,0.0,25.9,3045,0,3049,1004,40,7.2,10,5,9999,99999,9,999999999,0.2,999,999,99
3009,2,24,17,0,*?*?*?*?*?*?*?*?*?*?*?*?*?*?*?*?*?*?*?*?*?*?,9.2,5.5,80,103054,18,1411,320,0.0,0.0,0.0,0,0,0,0,35,2.1,10,5,9999,99999,9,999999999,0.2,999,999,99
3009,2,24,18,0,*?*?*?*?*?*?*?*?*?*?*?*?*?*?*?*?*?*?*?*?*?*?,8.1,6.2,91,103054,0,-0,315,0.0,-0.0,0.0,0,0,0,0,30,2.1,10,5,9999,99999,9,999999999,0.2,999,999,99
3009,2,24,19,0,*?*?*?*?*?*?*?*?*?*?*?*?*?*?*?*?*?*?*?*?*?*?,6.8,5.6,95,103054,0,-0,310,0.0,-0.0,0.0,0,0,0,0,38,5.2,10,5,9999,99999,9,999999999,0.1,999,999,99
3009,2,24,20,0,*?*?*?*?*?*?*?*?*?*?*?*?*?*?*?*?*?*?*?*?*?*?,6.1,5.0,96,103054,0,-0,307,0.0,-0.0,0.0,0,0,0,0,47,5.2,10,5,9999,99999,9,999999999,1.5,999,999,99
3009,2,24,21,0,*?*?*?*?*?*?*?*?*?*?*?*?*?*?*?*?*?*?*?*?*?*?,6.2,5.6,100,103054,0,-0,307,0.0,-0.0,0.0,0,0,0,0,55,4.1,10,5,9999,99999,9,999999999,0.0,999,999,99
3009,2,24,22,0,*?*?*?*?*?*?*?*?*?*?*?*?*?*?*?*?*?*?*?*?*?*?,6.6,6.6,100,103054,0,-0,309,0.0,-0.0,0.0,0,0,0,0,63,4.1,10,5,9999,99999,9,999999999,0.0,999,999,99
3009,2,24,23,0,*?*?*?*?*?*?*?*?*?*?*?*?*?*?*?*?*?*?*?*?*?*?,5.4,5.3,100,103054,0,-0,303,0.0,-0.0,0.0,0,0,0,0,72,4.1,10,5,9999,99999,9,999999999,0.0,999,999,99
3009,2,24,24,0,*?*?*?*?*?*?*?*?*?*?*?*?*?*?*?*?*?*?*?*?*?*?,5.5,4.3,95,103054,0,-0,304,0.0,-0.0,0.0,0,0,0,0,60,10.3,10,5,9999,99999,9,999999999,0.0,999,999,99
3009,2,25,1,0,*?*?*?*?*?*?*?*?*?*?*?*?*?*?*?*?*?*?*?*?*?*?,4.1,4.1,100,103498,0,-0,298,0.0,-0.0,0.0,0,0,0,0,78,10.3,10,5,9999,99999,9,999999999,0.0,999,999,99
3009,2,25,2,0,*?*?*?*?*?*?*?*?*?*?*?*?*?*?*?*?*?*?*?*?*?*?,3.8,3.8,100,103498,0,-0,297,0.0,-0.0,0.0,0,0,0,0,77,4.6,10,5,9999,99999,9,999999999,0.0,999,999,99
3009,2,25,3,0,*?*?*?*?*?*?*?*?*?*?*?*?*?*?*?*?*?*?*?*?*?*?,4.1,4.1,100,103498,0,-0,298,0.0,-0.0,0.0,0,0,0,0,75,5.2,10,5,9999,99999,9,999999999,0.0,999,999,99
3009,2,25,4,0,*?*?*?*?*?*?*?*?*?*?*?*?*?*?*?*?*?*?*?*?*?*?,4.1,4.1,100,103498,0,-0,298,0.0,-0.0,0.0,0,0,0,0,73,6.2,10,5,9999,99999,9,999999999,0.0,999,999,99
3009,2,25,5,0,*?*?*?*?*?*?*?*?*?*?*?*?*?*?*?*?*?*?*?*?*?*?,2.9,2.9,100,103498,0,-0,293,0.0,-0.0,0.0,0,0,0,0,72,6.2,10,5,9999,99999,9,999999999,0.0,999,999,99
3009,2,25,6,0,*?*?*?*?*?*?*?*?*?*?*?*?*?*?*?*?*?*?*?*?*?*?,3.8,3.8,100,103498,0,-0,297,0.0,-0.0,0.0,0,0,0,0,70,7.2,10,5,9999,99999,9,999999999,0.0,999,999,99
3009,2,25,7,0,*?*?*?*?*?*?*?*?*?*?*?*?*?*?*?*?*?*?*?*?*?*?,3.1,3.0,100,103498,17,1422,289,0.0,0.0,0.0,0,0,0,0,67,9.8,9,5,9999,99999,9,999999999,0.0,999,999,99
3009,2,25,8,0,*?*?*?*?*?*?*?*?*?*?*?*?*?*?*?*?*?*?*?*?*?*?,2.4,2.3,100,103498,204,1397,277,70.6,172.5,45.4,7534,10766,5528,822,63,9.3,7,4,9999,99999,9,999999999,0.0,999,999,99
3009,2,25,9,0,*?*?*?*?*?*?*?*?*?*?*?*?*?*?*?*?*?*?*?*?*?*?,4.9,4.5,100,103498,365,1397,276,192.5,433.1,79.3,20297,36391,10417,1449,60,6.7,4,2,9999,99999,9,999999999,0.0,999,999,99
3009,2,25,10,0,*?*?*?*?*?*?*?*?*?*?*?*?*?*?*?*?*?*?*?*?*?*?,7.4,5.5,93,103498,488,1394,291,263.8,395.7,125.3,27483,36589,15690,2408,57,6.2,5,3,9999,99999,9,999999999,0.0,999,999,99
3009,2,25,11,0,*?*?*?*?*?*?*?*?*?*?*?*?*?*?*?*?*?*?*?*?*?*?,9.0,5.8,86,103498,566,1394,298,313.4,405.1,148.9,32683,38911,18357,2952,53,6.7,5,3,9999,99999,9,999999999,0.0,999,999,99
3009,2,25,12,0,*?*?*?*?*?*?*?*?*?*?*?*?*?*?*?*?*?*?*?*?*?*?,10.4,5.8,78,103498,594,1395,313,279.7,234.6,179.9,29719,23507,20347,3879,50,4.1,7,4,9999,99999,9,999999999,0.0,999,999,99
3009,2,25,13,0,*?*?*?*?*?*?*?*?*?*?*?*?*?*?*?*?*?*?*?*?*?*?,10.6,6.2,79,103498,569,1396,318,225.2,139.2,168.5,24552,13758,19109,3960,53,4.6,8,4,9999,99999,9,999999999,0.0,999,999,99
3009,2,25,14,0,*?*?*?*?*?*?*?*?*?*?*?*?*?*?*?*?*?*?*?*?*?*?,10.6,5.6,76,103498,492,1394,313,225.2,227.9,144.8,23852,21702,16593,2990,57,4.1,7,4,9999,99999,9,999999999,0.0,999,999,99
3009,2,25,15,0,*?*?*?*?*?*?*?*?*?*?*?*?*?*?*?*?*?*?*?*?*?*?,10.7,5.1,73,103498,370,1394,309,177.3,299.2,97.9,18810,25682,11485,1906,60,7.2,6,3,9999,99999,9,999999999,0.0,999,999,99
3009,2,25,16,0,*?*?*?*?*?*?*?*?*?*?*?*?*?*?*?*?*?*?*?*?*?*?,10.5,5.1,74,103498,211,1396,317,62.9,104.9,47.1,6720,6693,5729,855,63,7.2,8,4,9999,99999,9,999999999,0.0,999,999,99
3009,2,25,17,0,*?*?*?*?*?*?*?*?*?*?*?*?*?*?*?*?*?*?*?*?*?*?,10.2,5.1,75,103498,25,1401,325,0.0,0.0,0.0,0,0,0,0,67,2.1,10,5,9999,99999,9,999999999,0.0,999,999,99
3009,2,25,18,0,*?*?*?*?*?*?*?*?*?*?*?*?*?*?*?*?*?*?*?*?*?*?,8.2,5.0,85,103498,0,-0,316,0.0,-0.0,0.0,0,0,0,0,70,2.1,10,5,9999,99999,9,999999999,0.0,999,999,99
3009,2,25,19,0,*?*?*?*?*?*?*?*?*?*?*?*?*?*?*?*?*?*?*?*?*?*?,7.2,4.3,87,103498,0,-0,312,0.0,-0.0,0.0,0,0,0,0,65,5.2,10,5,9999,99999,9,999999999,0.0,999,999,99
3009,2,25,20,0,*?*?*?*?*?*?*?*?*?*?*?*?*?*?*?*?*?*?*?*?*?*?,6.5,3.8,88,103498,0,-0,309,0.0,-0.0,0.0,0,0,0,0,60,5.2,10,5,9999,99999,9,999999999,0.0,999,999,99
3009,2,25,21,0,*?*?*?*?*?*?*?*?*?*?*?*?*?*?*?*?*?*?*?*?*?*?,6.1,3.2,87,103498,0,-0,307,0.0,-0.0,0.0,0,0,0,0,55,4.1,10,5,9999,99999,9,999999999,0.0,999,999,99
3009,2,25,22,0,*?*?*?*?*?*?*?*?*?*?*?*?*?*?*?*?*?*?*?*?*?*?,5.7,3.2,89,103498,0,-0,305,0.0,-0.0,0.0,0,0,0,0,50,4.1,10,5,9999,99999,9,999999999,0.0,999,999,99
3009,2,25,23,0,*?*?*?*?*?*?*?*?*?*?*?*?*?*?*?*?*?*?*?*?*?*?,5.6,2.7,86,103498,0,-0,305,0.0,-0.0,0.0,0,0,0,0,45,4.1,10,5,9999,99999,9,999999999,0.0,999,999,99
3009,2,25,24,0,*?*?*?*?*?*?*?*?*?*?*?*?*?*?*?*?*?*?*?*?*?*?,4.2,4.1,100,103498,0,-0,298,0.0,-0.0,0.0,0,0,0,0,80,10.3,10,5,9999,99999,9,999999999,0.0,999,999,99
3009,2,26,1,0,*?*?*?*?*?*?*?*?*?*?*?*?*?*?*?*?*?*?*?*?*?*?,5.8,3.8,94,103755,0,-0,305,0.0,-0.0,0.0,0,0,0,0,42,10.3,10,5,9999,99999,9,999999999,0.4,999,999,99
3009,2,26,2,0,*?*?*?*?*?*?*?*?*?*?*?*?*?*?*?*?*?*?*?*?*?*?,5.9,4.3,97,103755,0,-0,306,0.0,-0.0,0.0,0,0,0,0,43,4.6,10,5,9999,99999,9,999999999,0.2,999,999,99
3009,2,26,3,0,*?*?*?*?*?*?*?*?*?*?*?*?*?*?*?*?*?*?*?*?*?*?,6.2,4.6,98,103755,0,-0,307,0.0,-0.0,0.0,0,0,0,0,45,5.2,10,5,9999,99999,9,999999999,0.0,999,999,99
3009,2,26,4,0,*?*?*?*?*?*?*?*?*?*?*?*?*?*?*?*?*?*?*?*?*?*?,6.5,4.6,96,103755,0,-0,308,0.0,-0.0,0.0,0,0,0,0,47,6.2,10,5,9999,99999,9,999999999,0.0,999,999,99
3009,2,26,5,0,*?*?*?*?*?*?*?*?*?*?*?*?*?*?*?*?*?*?*?*?*?*?,5.9,3.4,91,103755,0,-0,306,0.0,-0.0,0.0,0,0,0,0,48,6.2,10,5,9999,99999,9,999999999,0.0,999,999,99
3009,2,26,6,0,*?*?*?*?*?*?*?*?*?*?*?*?*?*?*?*?*?*?*?*?*?*?,5.7,3.4,92,103755,0,-0,305,0.0,-0.0,0.0,0,0,0,0,50,7.2,10,5,9999,99999,9,999999999,0.0,999,999,99
3009,2,26,7,0,*?*?*?*?*?*?*?*?*?*?*?*?*?*?*?*?*?*?*?*?*?*?,5.4,4.1,99,103755,25,1403,304,0.0,0.0,0.0,0,0,0,0,50,9.8,10,5,9999,99999,9,999999999,0.0,999,999,99
3009,2,26,8,0,*?*?*?*?*?*?*?*?*?*?*?*?*?*?*?*?*?*?*?*?*?*?,5.9,4.3,97,103755,212,1395,301,47.9,41.9,41.5,5317,2901,4933,878,50,9.3,9,5,9999,99999,9,999999999,0.0,999,999,99
3009,2,26,9,0,*?*?*?*?*?*?*?*?*?*?*?*?*?*?*?*?*?*?*?*?*?*?,6.4,4.3,94,103755,373,1395,299,136.5,128.6,102.1,14876,11273,11737,2250,50,6.7,8,4,9999,99999,9,999999999,0.0,999,999,99
3009,2,26,10,0,*?*?*?*?*?*?*?*?*?*?*?*?*?*?*?*?*?*?*?*?*?*?,7.8,6.6,99,103755,496,1393,310,145.4,54.3,126.0,15963,5099,14225,3533,50,6.2,9,5,9999,99999,9,999999999,0.0,999,999,99
3009,2,26,11,0,*?*?*?*?*?*?*?*?*?*?*?*?*?*?*?*?*?*?*?*?*?*?,8.6,7.7,100,103755,575,1395,310,228.1,139.5,170.6,24865,13812,19344,4020,50,6.7,8,4,9999,99999,9,999999999,0.0,999,999,99
3009,2,26,12,0,*?*?*?*?*?*?*?*?*?*?*?*?*?*?*?*?*?*?*?*?*?*?,9.1,8.9,100,103755,602,1395,316,181.4,55.9,157.3,19944,5428,17744,4628,50,4.1,9,5,9999,99999,9,999999999,0.0,999,999,99
3009,2,26,13,0,*?*?*?*?*?*?*?*?*?*?*?*?*?*?*?*?*?*?*?*?*?*?,9.1,8.5,100,103755,576,1394,316,172.7,55.6,149.7,18980,5359,16892,4352,47,4.6,9,5,9999,99999,9,999999999,0.0,999,999,99
3009,2,26,14,0,*?*?*?*?*?*?*?*?*?*?*?*?*?*?*?*?*?*?*?*?*?*?,8.8,8.8,100,103755,500,1395,318,84.3,0.0,84.3,9879,0,9908,3543,43,4.1,10,5,9999,99999,9,999999999,0.0,999,999,99
3009,2,26,15,0,*?*?*?*?*?*?*?*?*?*?*?*?*?*?*?*?*?*?*?*?*?*?,9.2,8.8,100,103755,378,1396,320,60.3,0.0,60.3,7031,0,7048,2429,40,7.2,10,5,9999,99999,9,999999999,0.0,999,999,99
3009,2,26,16,0,*?*?*?*?*?*?*?*?*?*?*?*?*?*?*?*?*?*?*?*?*?*?,9.1,9.1,100,103755,218,1394,316,50.0,42.5,43.4,5547,2984,5143,918,37,7.2,9,5,9999,99999,9,999999999,0.0,999,999,99
3009,2,26,17,0,*?*?*?*?*?*?*?*?*?*?*?*?*?*?*?*?*?*?*?*?*?*?,8.7,8.7,100,103755,32,1395,317,0.0,0.0,0.0,0,0,0,0,33,2.1,10,5,9999,99999,9,999999999,0.0,999,999,99
3009,2,26,18,0,*?*?*?*?*?*?*?*?*?*?*?*?*?*?*?*?*?*?*?*?*?*?,8.7,8.8,100,103755,0,-0,317,0.0,-0.0,0.0,0,0,0,0,30,2.1,10,5,9999,99999,9,999999999,0.0,999,999,99
3009,2,26,19,0,*?*?*?*?*?*?*?*?*?*?*?*?*?*?*?*?*?*?*?*?*?*?,8.1,8.1,100,103755,0,-0,315,0.0,-0.0,0.0,0,0,0,0,40,5.2,10,5,9999,99999,9,999999999,0.0,999,999,99
3009,2,26,20,0,*?*?*?*?*?*?*?*?*?*?*?*?*?*?*?*?*?*?*?*?*?*?,6.8,6.9,100,103755,0,-0,309,0.0,-0.0,0.0,0,0,0,0,50,5.2,10,5,9999,99999,9,999999999,0.0,999,999,99
3009,2,26,21,0,*?*?*?*?*?*?*?*?*?*?*?*?*?*?*?*?*?*?*?*?*?*?,6.8,6.9,100,103755,0,-0,309,0.0,-0.0,0.0,0,0,0,0,60,4.1,10,5,9999,99999,9,999999999,0.0,999,999,99
3009,2,26,22,0,*?*?*?*?*?*?*?*?*?*?*?*?*?*?*?*?*?*?*?*?*?*?,6.8,6.9,100,103755,0,-0,309,0.0,-0.0,0.0,0,0,0,0,70,4.1,10,5,9999,99999,9,999999999,0.0,999,999,99
3009,2,26,23,0,*?*?*?*?*?*?*?*?*?*?*?*?*?*?*?*?*?*?*?*?*?*?,5.8,5.8,100,103755,0,-0,305,0.0,-0.0,0.0,0,0,0,0,80,4.1,10,5,9999,99999,9,999999999,0.0,999,999,99
3009,2,26,24,0,*?*?*?*?*?*?*?*?*?*?*?*?*?*?*?*?*?*?*?*?*?*?,5.5,3.2,93,103755,0,-0,304,0.0,-0.0,0.0,0,0,0,0,40,10.3,10,5,9999,99999,9,999999999,0.0,999,999,99
3009,2,27,1,0,*?*?*?*?*?*?*?*?*?*?*?*?*?*?*?*?*?*?*?*?*?*?,2.7,2.5,99,103819,0,-0,292,0.0,-0.0,0.0,0,0,0,0,92,10.3,10,5,9999,99999,9,999999999,0.0,999,999,99
3009,2,27,2,0,*?*?*?*?*?*?*?*?*?*?*?*?*?*?*?*?*?*?*?*?*?*?,1.0,0.6,98,103819,0,-0,285,0.0,-0.0,0.0,0,0,0,0,93,4.6,10,5,9999,99999,9,999999999,0.0,999,999,99
3009,2,27,3,0,*?*?*?*?*?*?*?*?*?*?*?*?*?*?*?*?*?*?*?*?*?*?,2.1,1.0,93,103819,0,-0,290,0.0,-0.0,0.0,0,0,0,0,95,5.2,10,5,9999,99999,9,999999999,0.0,999,999,99
3009,2,27,4,0,*?*?*?*?*?*?*?*?*?*?*?*?*?*?*?*?*?*?*?*?*?*?,1.5,1.0,97,103819,0,-0,287,0.0,-0.0,0.0,0,0,0,0,97,6.2,10,5,9999,99999,9,999999999,0.0,999,999,99
3009,2,27,5,0,*?*?*?*?*?*?*?*?*?*?*?*?*?*?*?*?*?*?*?*?*?*?,1.5,1.0,98,103819,0,-0,287,0.0,-0.0,0.0,0,0,0,0,98,6.2,10,5,9999,99999,9,999999999,0.0,999,999,99
3009,2,27,6,0,*?*?*?*?*?*?*?*?*?*?*?*?*?*?*?*?*?*?*?*?*?*?,0.7,0.6,100,103819,0,-0,284,0.0,-0.0,0.0,0,0,0,0,100,7.2,10,5,9999,99999,9,999999999,0.0,999,999,99
3009,2,27,7,0,*?*?*?*?*?*?*?*?*?*?*?*?*?*?*?*?*?*?*?*?*?*?,-0.0,-0.0,100,103819,33,1391,281,0.0,0.0,0.0,0,0,0,0,132,9.8,10,5,9999,99999,9,999999999,0.0,999,999,99
3009,2,27,8,0,*?*?*?*?*?*?*?*?*?*?*?*?*?*?*?*?*?*?*?*?*?*?,1.4,1.5,100,103819,220,1393,273,79.5,179.6,51.1,8465,11769,6185,937,163,9.3,7,4,9999,99999,9,999999999,0.0,999,999,99
3009,2,27,9,0,*?*?*?*?*?*?*?*?*?*?*?*?*?*?*?*?*?*?*?*?*?*?,2.9,2.9,100,103819,381,1394,280,165.8,216.5,106.6,17525,18801,12416,2107,195,6.7,7,4,9999,99999,9,999999999,0.0,999,999,99
3009,2,27,10,0,*?*?*?*?*?*?*?*?*?*?*?*?*?*?*?*?*?*?*?*?*?*?,4.8,3.6,92,103819,505,1395,288,232.1,228.9,149.3,24593,21970,17074,3097,227,6.2,7,4,9999,99999,9,999999999,0.0,999,999,99
3009,2,27,11,0,*?*?*?*?*?*?*?*?*?*?*?*?*?*?*?*?*?*?*?*?*?*?,6.0,3.6,85,103819,583,1394,293,274.0,234.0,176.2,29100,23347,19955,3782,258,6.7,7,4,9999,99999,9,999999999,0.0,999,999,99
3009,2,27,12,0,*?*?*?*?*?*?*?*?*?*?*?*?*?*?*?*?*?*?*?*?*?*?,6.8,1.5,69,103819,610,1394,295,288.5,235.4,185.5,30675,23742,20946,4034,290,4.1,7,4,9999,99999,9,999999999,0.0,999,999,99
3009,2,27,13,0,*?*?*?*?*?*?*?*?*?*?*?*?*?*?*?*?*?*?*?*?*?*?,7.5,1.3,65,103819,584,1393,303,232.5,139.8,173.9,25351,13894,19709,4115,277,4.6,8,4,9999,99999,9,999999999,0.0,999,999,99
3009,2,27,14,0,*?*?*?*?*?*?*?*?*?*?*?*?*?*?*?*?*?*?*?*?*?*?,7.6,2.3,69,103819,507,1392,304,197.7,136.8,147.9,21540,13168,16833,3400,263,4.1,8,4,9999,99999,9,999999999,0.0,999,999,99
3009,2,27,15,0,*?*?*?*?*?*?*?*?*?*?*?*?*?*?*?*?*?*?*?*?*?*?,7.3,1.5,67,103819,385,1393,302,142.1,129.6,106.3,15491,11492,12210,2352,250,7.2,8,4,9999,99999,9,999999999,0.0,999,999,99
3009,2,27,16,0,*?*?*?*?*?*?*?*?*?*?*?*?*?*?*?*?*?*?*?*?*?*?,7.5,1.0,64,103819,225,1392,308,52.5,43.2,45.5,5820,3080,5393,966,237,7.2,9,5,9999,99999,9,999999999,0.0,999,999,99
3009,2,27,17,0,*?*?*?*?*?*?*?*?*?*?*?*?*?*?*?*?*?*?*?*?*?*?,6.4,0.4,66,103819,39,1390,309,0.0,0.0,0.0,0,0,0,0,223,2.1,10,5,9999,99999,9,999999999,0.0,999,999,99
3009,2,27,18,0,*?*?*?*?*?*?*?*?*?*?*?*?*?*?*?*?*?*?*?*?*?*?,5.0,0.8,75,103819,0,-0,302,0.0,-0.0,0.0,0,0,0,0,210,2.1,10,5,9999,99999,9,999999999,0.0,999,999,99
3009,2,27,19,0,*?*?*?*?*?*?*?*?*?*?*?*?*?*?*?*?*?*?*?*?*?*?,4.3,0.6,77,103819,0,-0,299,0.0,-0.0,0.0,0,0,0,0,192,5.2,10,5,9999,99999,9,999999999,0.0,999,999,99
3009,2,27,20,0,*?*?*?*?*?*?*?*?*?*?*?*?*?*?*?*?*?*?*?*?*?*?,3.0,1.0,88,103819,0,-0,294,0.0,-0.0,0.0,0,0,0,0,173,5.2,10,5,9999,99999,9,999999999,0.0,999,999,99
3009,2,27,21,0,*?*?*?*?*?*?*?*?*?*?*?*?*?*?*?*?*?*?*?*?*?*?,3.4,1.7,88,103819,0,-0,295,0.0,-0.0,0.0,0,0,0,0,155,4.1,10,5,9999,99999,9,999999999,0.0,999,999,99
3009,2,27,22,0,*?*?*?*?*?*?*?*?*?*?*?*?*?*?*?*?*?*?*?*?*?*?,2.3,0.4,87,103819,0,-0,291,0.0,-0.0,0.0,0,0,0,0,137,4.1,10,5,9999,99999,9,999999999,1.4,999,999,99
3009,2,27,23,0,*?*?*?*?*?*?*?*?*?*?*?*?*?*?*?*?*?*?*?*?*?*?,2.6,0.6,88,103819,0,-0,292,0.0,-0.0,0.0,0,0,0,0,118,4.1,10,5,9999,99999,9,999999999,0.9,999,999,99
3009,2,27,24,0,*?*?*?*?*?*?*?*?*?*?*?*?*?*?*?*?*?*?*?*?*?*?,4.8,4.3,97,103819,0,-0,301,0.0,-0.0,0.0,0,0,0,0,90,10.3,10,5,9999,99999,9,999999999,0.0,999,999,99
3009,2,28,1,0,*?*?*?*?*?*?*?*?*?*?*?*?*?*?*?*?*?*?*?*?*?*?,3.6,3.6,100,103465,0,-0,296,0.0,-0.0,0.0,0,0,0,0,102,10.3,10,5,9999,99999,9,999999999,2.0,999,999,99
3009,2,28,2,0,*?*?*?*?*?*?*?*?*?*?*?*?*?*?*?*?*?*?*?*?*?*?,4.3,4.3,100,103465,0,-0,299,0.0,-0.0,0.0,0,0,0,0,103,4.6,10,5,9999,99999,9,999999999,1.6,999,999,99
3009,2,28,3,0,*?*?*?*?*?*?*?*?*?*?*?*?*?*?*?*?*?*?*?*?*?*?,3.5,3.6,100,103465,0,-0,296,0.0,-0.0,0.0,0,0,0,0,105,5.2,10,5,9999,99999,9,999999999,0.7,999,999,99
3009,2,28,4,0,*?*?*?*?*?*?*?*?*?*?*?*?*?*?*?*?*?*?*?*?*?*?,4.4,4.5,100,103465,0,-0,299,0.0,-0.0,0.0,0,0,0,0,107,6.2,10,5,9999,99999,9,999999999,0.4,999,999,99
3009,2,28,5,0,*?*?*?*?*?*?*?*?*?*?*?*?*?*?*?*?*?*?*?*?*?*?,4.0,3.9,100,103465,0,-0,298,0.0,-0.0,0.0,0,0,0,0,108,6.2,10,5,9999,99999,9,999999999,0.1,999,999,99
3009,2,28,6,0,*?*?*?*?*?*?*?*?*?*?*?*?*?*?*?*?*?*?*?*?*?*?,3.9,3.8,100,103465,0,-0,297,0.0,-0.0,0.0,0,0,0,0,110,7.2,10,5,9999,99999,9,999999999,0.1,999,999,99
3009,2,28,7,0,*?*?*?*?*?*?*?*?*?*?*?*?*?*?*?*?*?*?*?*?*?*?,3.4,3.4,100,103465,41,1381,295,0.0,0.0,0.0,0,0,0,0,100,9.8,10,5,9999,99999,9,999999999,0.8,999,999,99
3009,2,28,8,0,*?*?*?*?*?*?*?*?*?*?*?*?*?*?*?*?*?*?*?*?*?*?,2.8,2.7,100,103465,228,1390,293,30.9,0.0,30.9,3614,0,3620,1199,90,9.3,10,5,9999,99999,9,999999999,2.9,999,999,99
3009,2,28,9,0,*?*?*?*?*?*?*?*?*?*?*?*?*?*?*?*?*?*?*?*?*?*?,4.6,4.6,100,103465,389,1392,296,108.8,51.8,94.3,11971,4535,10702,2531,80,6.7,9,5,9999,99999,9,999999999,3.8,999,999,99
3009,2,28,10,0,*?*?*?*?*?*?*?*?*?*?*?*?*?*?*?*?*?*?*?*?*?*?,6.4,6.1,100,103465,513,1393,300,200.3,137.1,149.8,21842,13128,17113,3451,70,6.2,8,4,9999,99999,9,999999999,1.5,999,999,99
3009,2,28,11,0,*?*?*?*?*?*?*?*?*?*?*?*?*?*?*?*?*?*?*?*?*?*?,7.7,5.5,92,103465,591,1394,305,235.7,140.0,176.3,25716,13875,20027,4182,60,6.7,8,4,9999,99999,9,999999999,1.1,999,999,99
3009,2,28,12,0,*?*?*?*?*?*?*?*?*?*?*?*?*?*?*?*?*?*?*?*?*?*?,8.3,5.6,89,103465,618,1394,312,187.1,56.1,162.2,20586,5446,18318,4809,50,4.1,9,5,9999,99999,9,999999999,1.2,999,999,99
3009,2,28,13,0,*?*?*?*?*?*?*?*?*?*?*?*?*?*?*?*?*?*?*?*?*?*?,8.3,4.3,81,103465,592,1393,316,102.6,0.0,102.6,12063,0,12102,4448,78,4.6,10,5,9999,99999,9,999999999,1.1,999,999,99
3009,2,28,14,0,*?*?*?*?*?*?*?*?*?*?*?*?*?*?*?*?*?*?*?*?*?*?,8.2,4.5,83,103465,515,1393,316,87.4,0.0,87.4,10246,0,10277,3692,107,4.1,10,5,9999,99999,9,999999999,0.4,999,999,99
3009,2,28,15,0,*?*?*?*?*?*?*?*?*?*?*?*?*?*?*?*?*?*?*?*?*?*?,8.5,5.9,89,103465,393,1395,313,109.9,51.9,95.3,12069,4601,10781,2561,135,7.2,9,5,9999,99999,9,999999999,1.1,999,999,99
3009,2,28,16,0,*?*?*?*?*?*?*?*?*?*?*?*?*?*?*?*?*?*?*?*?*?*?,8.6,5.5,86,103465,233,1396,313,55.1,43.9,47.7,6102,3139,5667,1015,163,7.2,9,5,9999,99999,9,999999999,1.6,999,999,99
3009,2,28,17,0,*?*?*?*?*?*?*?*?*?*?*?*?*?*?*?*?*?*?*?*?*?*?,7.7,5.0,89,103465,46,1387,314,0.0,0.0,0.0,0,0,0,0,192,2.1,10,5,9999,99999,9,999999999,0.0,999,999,99
3009,2,28,18,0,*?*?*?*?*?*?*?*?*?*?*?*?*?*?*?*?*?*?*?*?*?*?,6.8,4.8,93,103465,0,-0,310,0.0,-0.0,0.0,0,0,0,0,220,2.1,10,5,9999,99999,9,999999999,0.0,999,999,99
3009,2,28,19,0,*?*?*?*?*?*?*?*?*?*?*?*?*?*?*?*?*?*?*?*?*?*?,6.5,5.6,100,103465,0,-0,308,0.0,-0.0,0.0,0,0,0,0,222,5.2,10,5,9999,99999,9,999999999,0.0,999,999,99
3009,2,28,20,0,*?*?*?*?*?*?*?*?*?*?*?*?*?*?*?*?*?*?*?*?*?*?,5.9,5.6,100,103465,0,-0,306,0.0,-0.0,0.0,0,0,0,0,223,5.2,10,5,9999,99999,9,999999999,2.0,999,999,99
3009,2,28,21,0,*?*?*?*?*?*?*?*?*?*?*?*?*?*?*?*?*?*?*?*?*?*?,5.5,5.0,100,103465,0,-0,304,0.0,-0.0,0.0,0,0,0,0,225,4.1,10,5,9999,99999,9,999999999,0.3,999,999,99
3009,2,28,22,0,*?*?*?*?*?*?*?*?*?*?*?*?*?*?*?*?*?*?*?*?*?*?,4.7,4.6,100,103465,0,-0,301,0.0,-0.0,0.0,0,0,0,0,227,4.1,10,5,9999,99999,9,999999999,0.0,999,999,99
3009,2,28,23,0,*?*?*?*?*?*?*?*?*?*?*?*?*?*?*?*?*?*?*?*?*?*?,5.5,5.5,100,103465,0,-0,304,0.0,-0.0,0.0,0,0,0,0,228,4.1,10,5,9999,99999,9,999999999,0.0,999,999,99
3009,2,28,24,0,*?*?*?*?*?*?*?*?*?*?*?*?*?*?*?*?*?*?*?*?*?*?,2.8,2.3,100,103465,0,-0,293,0.0,-0.0,0.0,0,0,0,0,100,10.3,10,5,9999,99999,9,999999999,1.3,999,999,99
3009,3,1,1,0,*?*?*?*?*?*?*?*?*?*?*?*?*?*?*?*?*?*?*?*?*?*?,6.5,4.5,85,99781.3,0,-0,308,0.0,-0.0,0.0,0,0,0,0,218,10.3,10,5,9999,99999,9,999999999,0.1,999,999,99
3009,3,1,2,0,*?*?*?*?*?*?*?*?*?*?*?*?*?*?*?*?*?*?*?*?*?*?,6.8,3.9,81,99781.3,0,-0,310,0.0,-0.0,0.0,0,0,0,0,207,4.6,10,5,9999,99999,9,999999999,0.0,999,999,99
3009,3,1,3,0,*?*?*?*?*?*?*?*?*?*?*?*?*?*?*?*?*?*?*?*?*?*?,6.5,3.8,81,99781.3,0,-0,309,0.0,-0.0,0.0,0,0,0,0,195,5.2,10,5,9999,99999,9,999999999,0.0,999,999,99
3009,3,1,4,0,*?*?*?*?*?*?*?*?*?*?*?*?*?*?*?*?*?*?*?*?*?*?,6.6,2.7,75,99781.3,0,-0,309,0.0,-0.0,0.0,0,0,0,0,183,6.2,10,5,9999,99999,9,999999999,0.0,999,999,99
3009,3,1,5,0,*?*?*?*?*?*?*?*?*?*?*?*?*?*?*?*?*?*?*?*?*?*?,6.5,3.0,78,99781.3,0,-0,309,0.0,-0.0,0.0,0,0,0,0,172,6.2,10,5,9999,99999,9,999999999,0.2,999,999,99
3009,3,1,6,0,*?*?*?*?*?*?*?*?*?*?*?*?*?*?*?*?*?*?*?*?*?*?,6.4,4.3,85,99781.3,0,-0,304,0.0,-0.0,0.0,0,0,0,0,160,7.2,9,5,9999,99999,9,999999999,0.0,999,999,99
3009,3,1,7,0,*?*?*?*?*?*?*?*?*?*?*?*?*?*?*?*?*?*?*?*?*?*?,6.2,4.3,86,99781.3,50,1400,303,0.0,0.0,0.0,0,0,0,0,165,9.8,9,5,9999,99999,9,999999999,0.0,999,999,99
3009,3,1,8,0,*?*?*?*?*?*?*?*?*?*?*?*?*?*?*?*?*?*?*?*?*?*?,6.6,3.6,80,99781.3,237,1393,295,88.6,185.9,56.9,9411,12723,6850,1055,170,9.3,7,4,9999,99999,9,999999999,0.0,999,999,99
3009,3,1,9,0,*?*?*?*?*?*?*?*?*?*?*?*?*?*?*?*?*?*?*?*?*?*?,7.0,2.9,74,99781.3,398,1394,297,174.9,218.7,112.5,18491,19326,13063,2238,175,6.7,7,4,9999,99999,9,999999999,0.0,999,999,99
3009,3,1,10,0,*?*?*?*?*?*?*?*?*?*?*?*?*?*?*?*?*?*?*?*?*?*?,7.7,3.8,75,99781.3,521,1392,305,204.1,137.4,152.7,22242,13318,17365,3528,180,6.2,8,4,9999,99999,9,999999999,0.0,999,999,99
3009,3,1,11,0,*?*?*?*?*?*?*?*?*?*?*?*?*?*?*?*?*?*?*?*?*?*?,8.7,2.7,65,99781.3,599,1393,309,239.5,140.3,179.1,26117,14016,20283,4264,185,6.7,8,4,9999,99999,9,999999999,0.0,999,999,99
3009,3,1,12,0,*?*?*?*?*?*?*?*?*?*?*?*?*?*?*?*?*?*?*?*?*?*?,9.3,3.0,65,99781.3,626,1393,311,251.7,141.1,188.2,27455,14215,21284,4532,190,4.1,8,4,9999,99999,9,999999999,0.0,999,999,99
3009,3,1,13,0,*?*?*?*?*?*?*?*?*?*?*?*?*?*?*?*?*?*?*?*?*?*?,8.9,2.7,64,99781.3,600,1393,305,283.4,234.9,182.3,30120,23608,20597,3945,182,4.6,7,4,9999,99999,9,999999999,0.0,999,999,99
3009,3,1,14,0,*?*?*?*?*?*?*?*?*?*?*?*?*?*?*?*?*?*?*?*?*?*?,9.1,3.2,66,99781.3,523,1393,301,268.5,320.4,148.2,28567,31105,17011,3067,173,4.1,6,3,9999,99999,9,999999999,0.0,999,999,99
3009,3,1,15,0,*?*?*?*?*?*?*?*?*?*?*?*?*?*?*?*?*?*?*?*?*?*?,9.3,2.9,63,99781.3,400,1393,306,176.1,218.9,113.3,18620,19394,13149,2256,165,7.2,7,4,9999,99999,9,999999999,0.0,999,999,99
3009,3,1,16,0,*?*?*?*?*?*?*?*?*?*?*?*?*?*?*?*?*?*?*?*?*?*?,9.1,5.3,76,99781.3,240,1393,307,90.2,186.9,58.0,9578,12863,6973,1076,157,7.2,7,4,9999,99999,9,999999999,0.2,999,999,99
3009,3,1,17,0,*?*?*?*?*?*?*?*?*?*?*?*?*?*?*?*?*?*?*?*?*?*?,9.2,4.5,71,99781.3,53,1384,311,0.0,0.0,0.0,0,0,0,0,148,2.1,8,4,9999,99999,9,999999999,1.0,999,999,99
3009,3,1,18,0,*?*?*?*?*?*?*?*?*?*?*?*?*?*?*?*?*?*?*?*?*?*?,8.3,4.1,75,99781.3,0,-0,317,0.0,-0.0,0.0,0,0,0,0,140,2.1,10,5,9999,99999,9,999999999,0.6,999,999,99
3009,3,1,19,0,*?*?*?*?*?*?*?*?*?*?*?*?*?*?*?*?*?*?*?*?*?*?,7.9,3.9,75,99781.3,0,-0,315,0.0,-0.0,0.0,0,0,0,0,157,5.2,10,5,9999,99999,9,999999999,0.0,999,999,99
3009,3,1,20,0,*?*?*?*?*?*?*?*?*?*?*?*?*?*?*?*?*?*?*?*?*?*?,8.3,3.8,72,99781.3,0,-0,317,0.0,-0.0,0.0,0,0,0,0,173,5.2,10,5,9999,99999,9,999999999,0.0,999,999,99
3009,3,1,21,0,*?*?*?*?*?*?*?*?*?*?*?*?*?*?*?*?*?*?*?*?*?*?,7.8,3.8,75,99781.3,0,-0,314,0.0,-0.0,0.0,0,0,0,0,190,4.1,10,5,9999,99999,9,999999999,0.1,999,999,99
3009,3,1,22,0,*?*?*?*?*?*?*?*?*?*?*?*?*?*?*?*?*?*?*?*?*?*?,7.7,3.0,72,99781.3,0,-0,314,0.0,-0.0,0.0,0,0,0,0,207,4.1,10,5,9999,99999,9,999999999,0.6,999,999,99
3009,3,1,23,0,*?*?*?*?*?*?*?*?*?*?*?*?*?*?*?*?*?*?*?*?*?*?,7.0,2.7,73,99781.3,0,-0,311,0.0,-0.0,0.0,0,0,0,0,223,4.1,10,5,9999,99999,9,999999999,0.4,999,999,99
3009,3,1,24,0,*?*?*?*?*?*?*?*?*?*?*?*?*?*?*?*?*?*?*?*?*?*?,6.2,5.0,90,99781.3,0,-0,307,0.0,-0.0,0.0,0,0,0,0,230,10.3,10,5,9999,99999,9,999999999,0.0,999,999,99
3009,3,2,1,0,*?*?*?*?*?*?*?*?*?*?*?*?*?*?*?*?*?*?*?*?*?*?,4.6,0.6,75,98345.4,0,-0,301,0.0,-0.0,0.0,0,0,0,0,237,10.3,10,5,9999,99999,9,999999999,0.0,999,999,99
3009,3,2,2,0,*?*?*?*?*?*?*?*?*?*?*?*?*?*?*?*?*?*?*?*?*?*?,2.9,-0.2,78,98345.4,0,-0,294,0.0,-0.0,0.0,0,0,0,0,233,4.6,10,5,9999,99999,9,999999999,0.0,999,999,99
3009,3,2,3,0,*?*?*?*?*?*?*?*?*?*?*?*?*?*?*?*?*?*?*?*?*?*?,2.5,-1.1,75,98345.4,0,-0,292,0.0,-0.0,0.0,0,0,0,0,230,5.2,10,5,9999,99999,9,999999999,0.0,999,999,99
3009,3,2,4,0,*?*?*?*?*?*?*?*?*?*?*?*?*?*?*?*?*?*?*?*?*?*?,2.8,-0.8,74,98345.4,0,-0,293,0.0,-0.0,0.0,0,0,0,0,227,6.2,10,5,9999,99999,9,999999999,0.0,999,999,99
3009,3,2,5,0,*?*?*?*?*?*?*?*?*?*?*?*?*?*?*?*?*?*?*?*?*?*?,2.4,-0.0,82,98345.4,0,-0,291,0.0,-0.0,0.0,0,0,0,0,223,6.2,10,5,9999,99999,9,999999999,0.0,999,999,99
3009,3,2,6,0,*?*?*?*?*?*?*?*?*?*?*?*?*?*?*?*?*?*?*?*?*?*?,2.0,-1.9,72,98345.4,0,-0,290,0.0,-0.0,0.0,0,0,0,0,220,7.2,10,5,9999,99999,9,999999999,0.0,999,999,99
3009,3,2,7,0,*?*?*?*?*?*?*?*?*?*?*?*?*?*?*?*?*?*?*?*?*?*?,2.5,-1.9,69,98345.4,58,1389,281,0.0,0.0,0.0,0,0,0,0,207,9.8,8,4,9999,99999,9,999999999,0.0,999,999,99
3009,3,2,8,0,*?*?*?*?*?*?*?*?*?*?*?*?*?*?*?*?*?*?*?*?*?*?,3.0,-1.9,67,98345.4,245,1390,240,118.1,469.0,35.4,12320,34493,5550,664,193,9.3,0,0,9999,99999,9,999999999,0.0,999,999,99
3009,3,2,9,0,*?*?*?*?*?*?*?*?*?*?*?*?*?*?*?*?*?*?*?*?*?*?,4.6,-0.8,66,98345.4,406,1392,248,227.6,546.0,68.3,23610,47844,10078,1284,180,6.7,0,0,9999,99999,9,999999999,0.0,999,999,99
3009,3,2,10,0,*?*?*?*?*?*?*?*?*?*?*?*?*?*?*?*?*?*?*?*?*?*?,6.4,-0.6,59,98345.4,529,1391,254,311.6,573.4,93.5,32368,53720,13353,1813,167,6.2,0,0,9999,99999,9,999999999,0.0,999,999,99
3009,3,2,11,0,*?*?*?*?*?*?*?*?*?*?*?*?*?*?*?*?*?*?*?*?*?*?,7.3,-0.6,56,98345.4,607,1392,258,364.5,585.0,109.4,37927,56267,15333,2188,153,6.7,0,0,9999,99999,9,999999999,0.0,999,999,99
3009,3,2,12,0,*?*?*?*?*?*?*?*?*?*?*?*?*?*?*?*?*?*?*?*?*?*?,8.7,-0.6,51,98345.4,634,1392,263,382.7,588.3,114.8,39841,56988,15996,2326,140,4.1,0,0,9999,99999,9,999999999,0.0,999,999,99
3009,3,2,13,0,*?*?*?*?*?*?*?*?*?*?*?*?*?*?*?*?*?*?*?*?*?*?,8.5,-0.8,50,98345.4,607,1391,262,364.8,585.0,109.4,37982,56240,15363,2190,142,4.6,0,0,9999,99999,9,999999999,0.5,999,999,99
3009,3,2,14,0,*?*?*?*?*?*?*?*?*?*?*?*?*?*?*?*?*?*?*?*?*?*?,8.7,-0.2,53,98345.4,530,1391,264,312.2,573.6,93.7,32435,53745,13379,1817,143,4.1,0,0,9999,99999,9,999999999,0.1,999,999,99
3009,3,2,15,0,*?*?*?*?*?*?*?*?*?*?*?*?*?*?*?*?*?*?*?*?*?*?,8.8,-1.1,49,98345.4,407,1391,262,228.5,546.4,68.5,23702,47921,10112,1289,145,7.2,0,0,9999,99999,9,999999999,0.0,999,999,99
3009,3,2,16,0,*?*?*?*?*?*?*?*?*?*?*?*?*?*?*?*?*?*?*?*?*?*?,8.6,-0.0,53,98345.4,247,1391,269,119.3,465.6,36.6,12422,34300,5708,684,147,7.2,1,0,9999,99999,9,999999999,0.0,999,999,99
3009,3,2,17,0,*?*?*?*?*?*?*?*?*?*?*?*?*?*?*?*?*?*?*?*?*?*?,8.1,-0.6,52,98345.4,60,1382,289,0.0,0.0,0.0,0,0,0,0,148,2.1,5,3,9999,99999,9,999999999,0.0,999,999,99
3009,3,2,18,0,*?*?*?*?*?*?*?*?*?*?*?*?*?*?*?*?*?*?*?*?*?*?,7.1,-1.3,53,98345.4,0,-0,312,0.0,-0.0,0.0,0,0,0,0,150,2.1,10,5,9999,99999,9,999999999,0.0,999,999,99
3009,3,2,19,0,*?*?*?*?*?*?*?*?*?*?*?*?*?*?*?*?*?*?*?*?*?*?,6.0,-0.6,60,98345.4,0,-0,307,0.0,-0.0,0.0,0,0,0,0,167,5.2,10,5,9999,99999,9,999999999,0.0,999,999,99
3009,3,2,20,0,*?*?*?*?*?*?*?*?*?*?*?*?*?*?*?*?*?*?*?*?*?*?,5.6,-0.6,63,98345.4,0,-0,305,0.0,-0.0,0.0,0,0,0,0,183,5.2,10,5,9999,99999,9,999999999,0.0,999,999,99
3009,3,2,21,0,*?*?*?*?*?*?*?*?*?*?*?*?*?*?*?*?*?*?*?*?*?*?,5.0,-1.7,60,98345.4,0,-0,303,0.0,-0.0,0.0,0,0,0,0,200,4.1,10,5,9999,99999,9,999999999,0.0,999,999,99
3009,3,2,22,0,*?*?*?*?*?*?*?*?*?*?*?*?*?*?*?*?*?*?*?*?*?*?,4.3,-0.8,68,98345.4,0,-0,300,0.0,-0.0,0.0,0,0,0,0,217,4.1,10,5,9999,99999,9,999999999,0.0,999,999,99
3009,3,2,23,0,*?*?*?*?*?*?*?*?*?*?*?*?*?*?*?*?*?*?*?*?*?*?,3.5,0.6,79,98345.4,0,-0,296,0.0,-0.0,0.0,0,0,0,0,233,4.1,10,5,9999,99999,9,999999999,0.0,999,999,99
3009,3,2,24,0,*?*?*?*?*?*?*?*?*?*?*?*?*?*?*?*?*?*?*?*?*?*?,6.3,1.7,71,98345.4,0,-0,308,0.0,-0.0,0.0,0,0,0,0,240,10.3,10,5,9999,99999,9,999999999,0.0,999,999,99
3009,3,3,1,0,*?*?*?*?*?*?*?*?*?*?*?*?*?*?*?*?*?*?*?*?*?*?,1.5,-1.7,75,98424.6,0,-0,288,0.0,-0.0,0.0,0,0,0,0,228,10.3,10,5,9999,99999,9,999999999,0.0,999,999,99
3009,3,3,2,0,*?*?*?*?*?*?*?*?*?*?*?*?*?*?*?*?*?*?*?*?*?*?,0.6,-3.1,72,98424.6,0,-0,284,0.0,-0.0,0.0,0,0,0,0,207,4.6,10,5,9999,99999,9,999999999,0.0,999,999,99
3009,3,3,3,0,*?*?*?*?*?*?*?*?*?*?*?*?*?*?*?*?*?*?*?*?*?*?,0.7,-2.7,75,98424.6,0,-0,285,0.0,-0.0,0.0,0,0,0,0,185,5.2,10,5,9999,99999,9,999999999,0.0,999,999,99
3009,3,3,4,0,*?*?*?*?*?*?*?*?*?*?*?*?*?*?*?*?*?*?*?*?*?*?,-0.0,-2.7,79,98424.6,0,-0,282,0.0,-0.0,0.0,0,0,0,0,163,6.2,10,5,9999,99999,9,999999999,0.0,999,999,99
3009,3,3,5,0,*?*?*?*?*?*?*?*?*?*?*?*?*?*?*?*?*?*?*?*?*?*?,-0.6,-3.4,77,98424.6,0,-0,279,0.0,-0.0,0.0,0,0,0,0,142,6.2,10,5,9999,99999,9,999999999,0.0,999,999,99
3009,3,3,6,0,*?*?*?*?*?*?*?*?*?*?*?*?*?*?*?*?*?*?*?*?*?*?,-1.2,-4.2,75,98424.6,0,-0,277,0.0,-0.0,0.0,0,0,0,0,120,7.2,10,5,9999,99999,9,999999999,0.0,999,999,99
3009,3,3,7,0,*?*?*?*?*?*?*?*?*?*?*?*?*?*?*?*?*?*?*?*?*?*?,-0.2,-3.9,72,98424.6,67,1400,276,0.0,0.0,0.0,0,0,0,0,142,9.8,9,5,9999,99999,9,999999999,0.0,999,999,99
3009,3,3,8,0,*?*?*?*?*?*?*?*?*?*?*?*?*?*?*?*?*?*?*?*?*?*?,0.8,-3.4,68,98424.6,254,1393,285,35.9,0.0,35.9,4201,0,4208,1401,163,9.3,10,5,9999,99999,9,999999999,0.0,999,999,99
3009,3,3,9,0,*?*?*?*?*?*?*?*?*?*?*?*?*?*?*?*?*?*?*?*?*?*?,3.4,-1.9,65,98424.6,414,1390,285,155.8,131.8,116.5,16973,11977,13349,2601,185,6.7,8,4,9999,99999,9,999999999,0.0,999,999,99
3009,3,3,10,0,*?*?*?*?*?*?*?*?*?*?*?*?*?*?*?*?*?*?*?*?*?*?,5.7,-1.7,57,98424.6,538,1392,295,211.9,138.1,158.5,23091,13488,18007,3685,207,6.2,8,4,9999,99999,9,999999999,0.0,999,999,99
3009,3,3,11,0,*?*?*?*?*?*?*?*?*?*?*?*?*?*?*?*?*?*?*?*?*?*?,7.3,-2.4,48,98424.6,615,1391,296,292.1,235.8,187.8,31053,23832,21181,4099,228,6.7,7,4,9999,99999,9,999999999,0.0,999,999,99
3009,3,3,12,0,*?*?*?*?*?*?*?*?*?*?*?*?*?*?*?*?*?*?*?*?*?*?,9.3,-2.7,40,98424.6,642,1392,310,259.2,141.6,193.9,28281,14329,21900,4702,250,4.1,8,4,9999,99999,9,999999999,0.0,999,999,99
3009,3,3,13,0,*?*?*?*?*?*?*?*?*?*?*?*?*?*?*?*?*?*?*?*?*?*?,9.2,-1.5,45,98424.6,615,1390,292,345.4,410.0,164.1,36051,40096,20036,3335,253,4.6,5,3,9999,99999,9,999999999,0.0,999,999,99
3009,3,3,14,0,*?*?*?*?*?*?*?*?*?*?*?*?*?*?*?*?*?*?*?*?*?*?,9.5,-2.2,42,98424.6,538,1391,305,250.5,231.3,161.1,26560,22621,18337,3392,257,4.1,7,4,9999,99999,9,999999999,0.0,999,999,99
3009,3,3,15,0,*?*?*?*?*?*?*?*?*?*?*?*?*?*?*?*?*?*?*?*?*?*?,9.1,-1.7,45,98424.6,415,1392,309,156.0,131.8,116.7,16990,11982,13363,2604,260,7.2,8,4,9999,99999,9,999999999,0.0,999,999,99
3009,3,3,16,0,*?*?*?*?*?*?*?*?*?*?*?*?*?*?*?*?*?*?*?*?*?*?,9.2,-0.8,48,98424.6,254,1389,316,62.6,45.6,54.3,6917,3436,6392,1160,263,7.2,9,5,9999,99999,9,999999999,0.0,999,999,99
3009,3,3,17,0,*?*?*?*?*?*?*?*?*?*?*?*?*?*?*?*?*?*?*?*?*?*?,8.5,-0.2,53,98424.6,68,1401,313,0.0,0.0,0.0,0,0,0,0,267,2.1,9,5,9999,99999,9,999999999,0.0,999,999,99
3009,3,3,18,0,*?*?*?*?*?*?*?*?*?*?*?*?*?*?*?*?*?*?*?*?*?*?,6.6,0.4,63,98424.6,0,-0,310,0.0,-0.0,0.0,0,0,0,0,270,2.1,10,5,9999,99999,9,999999999,0.0,999,999,99
3009,3,3,19,0,*?*?*?*?*?*?*?*?*?*?*?*?*?*?*?*?*?*?*?*?*?*?,5.1,0.4,70,98424.6,0,-0,303,0.0,-0.0,0.0,0,0,0,0,238,5.2,10,5,9999,99999,9,999999999,0.0,999,999,99
3009,3,3,20,0,*?*?*?*?*?*?*?*?*?*?*?*?*?*?*?*?*?*?*?*?*?*?,3.9,-1.1,67,98424.6,0,-0,298,0.0,-0.0,0.0,0,0,0,0,207,5.2,10,5,9999,99999,9,999999999,0.0,999,999,99
3009,3,3,21,0,*?*?*?*?*?*?*?*?*?*?*?*?*?*?*?*?*?*?*?*?*?*?,3.7,-1.9,63,98424.6,0,-0,297,0.0,-0.0,0.0,0,0,0,0,175,4.1,10,5,9999,99999,9,999999999,0.0,999,999,99
3009,3,3,22,0,*?*?*?*?*?*?*?*?*?*?*?*?*?*?*?*?*?*?*?*?*?*?,2.7,-2.2,67,98424.6,0,-0,293,0.0,-0.0,0.0,0,0,0,0,143,4.1,10,5,9999,99999,9,999999999,0.0,999,999,99
3009,3,3,23,0,*?*?*?*?*?*?*?*?*?*?*?*?*?*?*?*?*?*?*?*?*?*?,2.1,-1.9,72,98424.6,0,-0,290,0.0,-0.0,0.0,0,0,0,0,112,4.1,10,5,9999,99999,9,999999999,0.0,999,999,99
3009,3,3,24,0,*?*?*?*?*?*?*?*?*?*?*?*?*?*?*?*?*?*?*?*?*?*?,2.8,-0.6,76,98424.6,0,-0,293,0.0,-0.0,0.0,0,0,0,0,250,10.3,10,5,9999,99999,9,999999999,0.0,999,999,99
3009,3,4,1,0,*?*?*?*?*?*?*?*?*?*?*?*?*?*?*?*?*?*?*?*?*?*?,0.7,-0.0,96,99802.5,0,-0,284,0.0,-0.0,0.0,0,0,0,0,103,10.3,10,5,9999,99999,9,999999999,0.0,999,999,99
3009,3,4,2,0,*?*?*?*?*?*?*?*?*?*?*?*?*?*?*?*?*?*?*?*?*?*?,0.2,0.2,100,99802.5,0,-0,282,0.0,-0.0,0.0,0,0,0,0,127,4.6,10,5,9999,99999,9,999999999,0.0,999,999,99
3009,3,4,3,0,*?*?*?*?*?*?*?*?*?*?*?*?*?*?*?*?*?*?*?*?*?*?,-0.1,-0.8,95,99802.5,0,-0,281,0.0,-0.0,0.0,0,0,0,0,150,5.2,10,5,9999,99999,9,999999999,0.0,999,999,99
3009,3,4,4,0,*?*?*?*?*?*?*?*?*?*?*?*?*?*?*?*?*?*?*?*?*?*?,-0.9,-1.1,99,99802.5,0,-0,278,0.0,-0.0,0.0,0,0,0,0,173,6.2,10,5,9999,99999,9,999999999,0.0,999,999,99
3009,3,4,5,0,*?*?*?*?*?*?*?*?*?*?*?*?*?*?*?*?*?*?*?*?*?*?,-0.9,-0.8,100,99802.5,0,-0,278,0.0,-0.0,0.0,0,0,0,0,197,6.2,10,5,9999,99999,9,999999999,0.0,999,999,99
3009,3,4,6,0,*?*?*?*?*?*?*?*?*?*?*?*?*?*?*?*?*?*?*?*?*?*?,-1.6,-1.9,98,99802.5,0,-0,275,0.0,-0.0,0.0,0,0,0,0,220,7.2,10,5,9999,99999,9,999999999,0.0,999,999,99
3009,3,4,7,0,*?*?*?*?*?*?*?*?*?*?*?*?*?*?*?*?*?*?*?*?*?*?,-2.4,-2.4,100,99802.5,75,1389,267,1.1,2.7,1.0,144,83,158,14,222,9.8,9,5,9999,99999,9,999999999,0.0,999,999,99
3009,3,4,8,0,*?*?*?*?*?*?*?*?*?*?*?*?*?*?*?*?*?*?*?*?*?*?,0.1,-0.8,93,99802.5,262,1389,277,65.4,46.1,56.7,7217,3526,6665,1214,223,9.3,9,5,9999,99999,9,999999999,0.0,999,999,99
3009,3,4,9,0,*?*?*?*?*?*?*?*?*?*?*?*?*?*?*?*?*?*?*?*?*?*?,2.7,0.2,84,99802.5,423,1391,283,159.7,132.4,119.5,17400,12107,13677,2673,225,6.7,8,4,9999,99999,9,999999999,0.0,999,999,99
3009,3,4,10,0,*?*?*?*?*?*?*?*?*?*?*?*?*?*?*?*?*?*?*?*?*?*?,5.2,0.6,74,99802.5,546,1390,293,215.8,138.5,161.4,23515,13569,18327,3765,227,6.2,8,4,9999,99999,9,999999999,0.0,999,999,99
3009,3,4,11,0,*?*?*?*?*?*?*?*?*?*?*?*?*?*?*?*?*?*?*?*?*?*?,7.9,-1.1,53,99802.5,623,1390,304,251.0,141.1,187.7,27377,14204,21225,4517,228,6.7,8,4,9999,99999,9,999999999,0.0,999,999,99
3009,3,4,12,0,*?*?*?*?*?*?*?*?*?*?*?*?*?*?*?*?*?*?*?*?*?*?,9.0,-1.9,46,99802.5,650,1391,315,198.4,56.5,172.1,21822,5546,19401,5182,230,4.1,9,5,9999,99999,9,999999999,0.0,999,999,99
3009,3,4,13,0,*?*?*?*?*?*?*?*?*?*?*?*?*?*?*?*?*?*?*?*?*?*?,9.8,0.6,53,99802.5,623,1390,318,189.3,56.2,164.1,20813,5486,18510,4879,233,4.6,9,5,9999,99999,9,999999999,0.0,999,999,99
3009,3,4,14,0,*?*?*?*?*?*?*?*?*?*?*?*?*?*?*?*?*?*?*?*?*?*?,9.8,0.2,51,99802.5,545,1389,324,93.6,0.0,93.6,10987,0,11021,3994,237,4.1,10,5,9999,99999,9,999999999,0.0,999,999,99
3009,3,4,15,0,*?*?*?*?*?*?*?*?*?*?*?*?*?*?*?*?*?*?*?*?*?*?,9.9,0.4,53,99802.5,422,1390,324,69.3,0.0,69.3,8087,0,8108,2832,240,7.2,10,5,9999,99999,9,999999999,0.0,999,999,99
3009,3,4,16,0,*?*?*?*?*?*?*?*?*?*?*?*?*?*?*?*?*?*?*?*?*?*?,9.6,1.3,57,99802.5,262,1393,323,37.5,0.0,37.5,4382,0,4390,1464,243,7.2,10,5,9999,99999,9,999999999,0.0,999,999,99
3009,3,4,17,0,*?*?*?*?*?*?*?*?*?*?*?*?*?*?*?*?*?*?*?*?*?*?,8.5,3.0,69,99802.5,75,1398,318,0.5,0.0,0.5,78,-0,78,23,247,2.1,10,5,9999,99999,9,999999999,0.0,999,999,99
3009,3,4,18,0,*?*?*?*?*?*?*?*?*?*?*?*?*?*?*?*?*?*?*?*?*?*?,6.7,4.3,85,99802.5,0,-0,309,0.0,-0.0,0.0,0,0,0,0,250,2.1,10,5,9999,99999,9,999999999,0.0,999,999,99
3009,3,4,19,0,*?*?*?*?*?*?*?*?*?*?*?*?*?*?*?*?*?*?*?*?*?*?,4.9,4.3,98,99802.5,0,-0,301,0.0,-0.0,0.0,0,0,0,0,248,5.2,10,5,9999,99999,9,999999999,0.0,999,999,99
3009,3,4,20,0,*?*?*?*?*?*?*?*?*?*?*?*?*?*?*?*?*?*?*?*?*?*?,3.5,3.4,100,99802.5,0,-0,296,0.0,-0.0,0.0,0,0,0,0,247,5.2,10,5,9999,99999,9,999999999,0.0,999,999,99
3009,3,4,21,0,*?*?*?*?*?*?*?*?*?*?*?*?*?*?*?*?*?*?*?*?*?*?,2.8,2.9,100,99802.5,0,-0,293,0.0,-0.0,0.0,0,0,0,0,245,4.1,10,5,9999,99999,9,999999999,0.0,999,999,99
3009,3,4,22,0,*?*?*?*?*?*?*?*?*?*?*?*?*?*?*?*?*?*?*?*?*?*?,2.8,2.9,100,99802.5,0,-0,293,0.0,-0.0,0.0,0,0,0,0,243,4.1,10,5,9999,99999,9,999999999,0.0,999,999,99
3009,3,4,23,0,*?*?*?*?*?*?*?*?*?*?*?*?*?*?*?*?*?*?*?*?*?*?,1.2,1.3,100,99802.5,0,-0,286,0.0,-0.0,0.0,0,0,0,0,242,4.1,10,5,9999,99999,9,999999999,0.0,999,999,99
3009,3,4,24,0,*?*?*?*?*?*?*?*?*?*?*?*?*?*?*?*?*?*?*?*?*?*?,1.5,-0.8,85,99802.5,0,-0,288,0.0,-0.0,0.0,0,0,0,0,80,10.3,10,5,9999,99999,9,999999999,0.0,999,999,99
3009,3,5,1,0,*?*?*?*?*?*?*?*?*?*?*?*?*?*?*?*?*?*?*?*?*?*?,-1.5,-1.5,100,101265,0,-0,276,0.0,-0.0,0.0,0,0,0,0,223,10.3,10,5,9999,99999,9,999999999,0.0,999,999,99
3009,3,5,2,0,*?*?*?*?*?*?*?*?*?*?*?*?*?*?*?*?*?*?*?*?*?*?,-2.4,-2.4,100,101265,0,-0,272,0.0,-0.0,0.0,0,0,0,0,207,4.6,10,5,9999,99999,9,999999999,0.0,999,999,99
3009,3,5,3,0,*?*?*?*?*?*?*?*?*?*?*?*?*?*?*?*?*?*?*?*?*?*?,-3.4,-3.4,100,101265,0,-0,268,0.0,-0.0,0.0,0,0,0,0,190,5.2,10,5,9999,99999,9,999999999,0.0,999,999,99
3009,3,5,4,0,*?*?*?*?*?*?*?*?*?*?*?*?*?*?*?*?*?*?*?*?*?*?,-3.0,-2.9,100,101265,0,-0,270,0.0,-0.0,0.0,0,0,0,0,173,6.2,10,5,9999,99999,9,999999999,0.0,999,999,99
3009,3,5,5,0,*?*?*?*?*?*?*?*?*?*?*?*?*?*?*?*?*?*?*?*?*?*?,-3.6,-3.7,100,101265,0,-0,267,0.0,-0.0,0.0,0,0,0,0,157,6.2,10,5,9999,99999,9,999999999,0.0,999,999,99
3009,3,5,6,0,*?*?*?*?*?*?*?*?*?*?*?*?*?*?*?*?*?*?*?*?*?*?,-4.6,-4.5,100,101265,0,-0,216,0.0,-0.0,0.0,0,0,0,0,140,7.2,1,0,9999,99999,9,999999999,0.0,999,999,99
3009,3,5,7,0,*?*?*?*?*?*?*?*?*?*?*?*?*?*?*?*?*?*?*?*?*?*?,-5.5,-5.6,100,101265,84,1396,206,8.0,93.5,2.4,893,5463,432,95,152,9.8,0,0,9999,99999,9,999999999,0.0,999,999,99
3009,3,5,8,0,*?*?*?*?*?*?*?*?*?*?*?*?*?*?*?*?*?*?*?*?*?*?,-2.3,-2.4,100,101265,271,1391,221,135.7,487.5,40.7,14127,37271,6299,761,163,9.3,0,0,9999,99999,9,999999999,0.0,999,999,99
3009,3,5,9,0,*?*?*?*?*?*?*?*?*?*?*?*?*?*?*?*?*?*?*?*?*?*?,0.9,0.4,100,101265,431,1389,237,245.2,553.1,73.6,25435,49304,10774,1389,175,6.7,0,0,9999,99999,9,999999999,0.0,999,999,99
3009,3,5,10,0,*?*?*?*?*?*?*?*?*?*?*?*?*?*?*?*?*?*?*?*?*?*?,3.8,0.8,87,101265,554,1389,248,329.1,577.6,98.7,34200,54638,14011,1932,187,6.2,0,0,9999,99999,9,999999999,0.0,999,999,99
3009,3,5,11,0,*?*?*?*?*?*?*?*?*?*?*?*?*?*?*?*?*?*?*?*?*?*?,7.3,-0.4,62,101265,631,1389,258,381.8,588.1,114.5,39743,56949,15958,2319,198,6.7,0,0,9999,99999,9,999999999,0.0,999,999,99
3009,3,5,12,0,*?*?*?*?*?*?*?*?*?*?*?*?*?*?*?*?*?*?*?*?*?*?,9.2,-1.7,49,101265,658,1391,263,399.6,591.1,119.9,41628,57601,16606,2461,210,4.1,0,0,9999,99999,9,999999999,0.0,999,999,99
3009,3,5,13,0,*?*?*?*?*?*?*?*?*?*?*?*?*?*?*?*?*?*?*?*?*?*?,9.4,-1.7,48,101265,631,1390,263,381.3,588.0,114.4,39694,56933,15942,2315,207,4.6,0,0,9999,99999,9,999999999,0.0,999,999,99
3009,3,5,14,0,*?*?*?*?*?*?*?*?*?*?*?*?*?*?*?*?*?*?*?*?*?*?,9.5,-2.4,45,101265,553,1390,262,328.2,577.4,98.5,34106,54594,13979,1926,203,4.1,0,0,9999,99999,9,999999999,0.0,999,999,99
3009,3,5,15,0,*?*?*?*?*?*?*?*?*?*?*?*?*?*?*?*?*?*?*?*?*?*?,9.4,-1.7,48,101265,429,1388,263,244.0,552.6,73.2,25307,49206,10724,1382,200,7.2,0,0,9999,99999,9,999999999,0.0,999,999,99
3009,3,5,16,0,*?*?*?*?*?*?*?*?*?*?*?*?*?*?*?*?*?*?*?*?*?*?,9.2,-3.4,42,101265,269,1391,259,134.3,486.2,40.3,13987,37067,6242,753,197,7.2,0,0,9999,99999,9,999999999,0.0,999,999,99
3009,3,5,17,0,*?*?*?*?*?*?*?*?*?*?*?*?*?*?*?*?*?*?*?*?*?*?,7.8,-4.5,43,101265,82,1395,278,6.5,65.1,2.7,721,3781,479,104,193,2.1,4,2,9999,99999,9,999999999,0.0,999,999,99
3009,3,5,18,0,*?*?*?*?*?*?*?*?*?*?*?*?*?*?*?*?*?*?*?*?*?*?,5.7,-3.1,55,101265,0,-0,306,0.0,-0.0,0.0,0,0,0,0,190,2.1,10,5,9999,99999,9,999999999,0.0,999,999,99
3009,3,5,19,0,*?*?*?*?*?*?*?*?*?*?*?*?*?*?*?*?*?*?*?*?*?*?,3.2,-3.4,65,101265,0,-0,295,0.0,-0.0,0.0,0,0,0,0,190,5.2,10,5,9999,99999,9,999999999,0.0,999,999,99
3009,3,5,20,0,*?*?*?*?*?*?*?*?*?*?*?*?*?*?*?*?*?*?*?*?*?*?,1.1,-4.8,67,101265,0,-0,287,0.0,-0.0,0.0,0,0,0,0,190,5.2,10,5,9999,99999,9,999999999,0.0,999,999,99
3009,3,5,21,0,*?*?*?*?*?*?*?*?*?*?*?*?*?*?*?*?*?*?*?*?*?*?,0.6,-3.4,77,101265,0,-0,284,0.0,-0.0,0.0,0,0,0,0,190,4.1,10,5,9999,99999,9,999999999,0.0,999,999,99
3009,3,5,22,0,*?*?*?*?*?*?*?*?*?*?*?*?*?*?*?*?*?*?*?*?*?*?,-0.0,-4.5,74,101265,0,-0,282,0.0,-0.0,0.0,0,0,0,0,190,4.1,10,5,9999,99999,9,999999999,0.0,999,999,99
3009,3,5,23,0,*?*?*?*?*?*?*?*?*?*?*?*?*?*?*?*?*?*?*?*?*?*?,-0.7,-3.4,84,101265,0,-0,279,0.0,-0.0,0.0,0,0,0,0,190,4.1,10,5,9999,99999,9,999999999,0.0,999,999,99
3009,3,5,24,0,*?*?*?*?*?*?*?*?*?*?*?*?*?*?*?*?*?*?*?*?*?*?,-0.3,-0.2,100,101265,0,-0,280,0.0,-0.0,0.0,0,0,0,0,240,10.3,10,5,9999,99999,9,999999999,0.0,999,999,99
3009,3,6,1,0,*?*?*?*?*?*?*?*?*?*?*?*?*?*?*?*?*?*?*?*?*?*?,-1.2,-3.9,78,101217,0,-0,277,0.0,-0.0,0.0,0,0,0,0,192,10.3,10,5,9999,99999,9,999999999,0.0,999,999,99
3009,3,6,2,0,*?*?*?*?*?*?*?*?*?*?*?*?*?*?*?*?*?*?*?*?*?*?,-1.2,-3.9,77,101217,0,-0,277,0.0,-0.0,0.0,0,0,0,0,193,4.6,10,5,9999,99999,9,999999999,0.0,999,999,99
3009,3,6,3,0,*?*?*?*?*?*?*?*?*?*?*?*?*?*?*?*?*?*?*?*?*?*?,-2.1,-4.2,83,101217,0,-0,273,0.0,-0.0,0.0,0,0,0,0,195,5.2,10,5,9999,99999,9,999999999,0.0,999,999,99
3009,3,6,4,0,*?*?*?*?*?*?*?*?*?*?*?*?*?*?*?*?*?*?*?*?*?*?,-2.4,-6.0,72,101217,0,-0,272,0.0,-0.0,0.0,0,0,0,0,197,6.2,10,5,9999,99999,9,999999999,0.0,999,999,99
3009,3,6,5,0,*?*?*?*?*?*?*?*?*?*?*?*?*?*?*?*?*?*?*?*?*?*?,-2.6,-5.6,75,101217,0,-0,272,0.0,-0.0,0.0,0,0,0,0,198,6.2,10,5,9999,99999,9,999999999,0.0,999,999,99
3009,3,6,6,0,*?*?*?*?*?*?*?*?*?*?*?*?*?*?*?*?*?*?*?*?*?*?,-3.2,-7.6,67,101217,0,-0,269,0.0,-0.0,0.0,0,0,0,0,200,7.2,10,5,9999,99999,9,999999999,0.0,999,999,99
3009,3,6,7,0,*?*?*?*?*?*?*?*?*?*?*?*?*?*?*?*?*?*?*?*?*?*?,-3.8,-6.6,77,101217,92,1386,216,13.9,145.3,4.3,1525,8688,748,156,212,9.8,1,0,9999,99999,9,999999999,0.0,999,999,99
3009,3,6,8,0,*?*?*?*?*?*?*?*?*?*?*?*?*?*?*?*?*?*?*?*?*?*?,-1.4,-5.0,72,101217,279,1388,220,141.6,493.0,42.5,14733,38135,6546,793,223,9.3,0,0,9999,99999,9,999999999,0.0,999,999,99
3009,3,6,9,0,*?*?*?*?*?*?*?*?*?*?*?*?*?*?*?*?*?*?*?*?*?*?,1.1,-3.7,67,101217,440,1390,231,251.1,555.2,75.3,26051,49767,11009,1426,235,6.7,0,0,9999,99999,9,999999999,0.0,999,999,99
3009,3,6,10,0,*?*?*?*?*?*?*?*?*?*?*?*?*?*?*?*?*?*?*?*?*?*?,3.8,-3.7,54,101217,563,1390,240,335.0,578.9,100.5,34817,54930,14232,1973,247,6.2,0,0,9999,99999,9,999999999,0.0,999,999,99
3009,3,6,11,0,*?*?*?*?*?*?*?*?*?*?*?*?*?*?*?*?*?*?*?*?*?*?,6.0,-3.7,47,101217,640,1390,247,387.5,589.1,116.3,40354,57168,16169,2364,258,6.7,0,0,9999,99999,9,999999999,0.0,999,999,99
3009,3,6,12,0,*?*?*?*?*?*?*?*?*?*?*?*?*?*?*?*?*?*?*?*?*?*?,7.9,-2.4,46,101217,665,1388,257,405.2,592.0,121.6,42218,57788,16801,2507,270,4.1,0,0,9999,99999,9,999999999,0.0,999,999,99
3009,3,6,13,0,*?*?*?*?*?*?*?*?*?*?*?*?*?*?*?*?*?*?*?*?*?*?,8.1,-1.5,49,101217,638,1388,259,386.8,589.0,116.0,40269,57135,16137,2358,257,4.6,0,0,9999,99999,9,999999999,0.0,999,999,99
3009,3,6,14,0,*?*?*?*?*?*?*?*?*?*?*?*?*?*?*?*?*?*?*?*?*?*?,8.1,-0.2,54,101217,560,1388,267,333.5,572.7,102.4,34594,54229,14434,2000,243,4.1,1,0,9999,99999,9,999999999,0.0,999,999,99
3009,3,6,15,0,*?*?*?*?*?*?*?*?*?*?*?*?*?*?*?*?*?*?*?*?*?*?,8.0,-0.8,52,101217,437,1390,310,125.5,53.1,108.8,13777,4855,12289,2975,230,7.2,9,5,9999,99999,9,999999999,0.0,999,999,99
3009,3,6,16,0,*?*?*?*?*?*?*?*?*?*?*?*?*?*?*?*?*?*?*?*?*?*?,7.7,-1.3,51,101217,276,1389,309,70.2,47.0,60.8,7739,3676,7140,1307,217,7.2,9,5,9999,99999,9,999999999,0.0,999,999,99
3009,3,6,17,0,*?*?*?*?*?*?*?*?*?*?*?*?*?*?*?*?*?*?*?*?*?*?,7.3,-0.8,55,101217,89,1393,307,5.8,12.1,5.1,691,422,727,77,203,2.1,9,5,9999,99999,9,999999999,0.0,999,999,99
3009,3,6,18,0,*?*?*?*?*?*?*?*?*?*?*?*?*?*?*?*?*?*?*?*?*?*?,4.9,0.2,71,101217,0,-0,302,0.0,-0.0,0.0,0,0,0,0,190,2.1,10,5,9999,99999,9,999999999,0.0,999,999,99
3009,3,6,19,0,*?*?*?*?*?*?*?*?*?*?*?*?*?*?*?*?*?*?*?*?*?*?,3.8,0.6,79,101217,0,-0,297,0.0,-0.0,0.0,0,0,0,0,188,5.2,10,5,9999,99999,9,999999999,0.0,999,999,99
3009,3,6,20,0,*?*?*?*?*?*?*?*?*?*?*?*?*?*?*?*?*?*?*?*?*?*?,1.8,-0.0,86,101217,0,-0,289,0.0,-0.0,0.0,0,0,0,0,187,5.2,10,5,9999,99999,9,999999999,0.0,999,999,99
3009,3,6,21,0,*?*?*?*?*?*?*?*?*?*?*?*?*?*?*?*?*?*?*?*?*?*?,1.4,-0.6,85,101217,0,-0,287,0.0,-0.0,0.0,0,0,0,0,185,4.1,10,5,9999,99999,9,999999999,0.0,999,999,99
3009,3,6,22,0,*?*?*?*?*?*?*?*?*?*?*?*?*?*?*?*?*?*?*?*?*?*?,0.3,-1.1,88,101217,0,-0,283,0.0,-0.0,0.0,0,0,0,0,183,4.1,10,5,9999,99999,9,999999999,0.0,999,999,99
3009,3,6,23,0,*?*?*?*?*?*?*?*?*?*?*?*?*?*?*?*?*?*?*?*?*?*?,-0.6,-1.7,90,101217,0,-0,279,0.0,-0.0,0.0,0,0,0,0,182,4.1,10,5,9999,99999,9,999999999,0.0,999,999,99
3009,3,6,24,0,*?*?*?*?*?*?*?*?*?*?*?*?*?*?*?*?*?*?*?*?*?*?,-1.3,-3.7,80,101217,0,-0,277,0.0,-0.0,0.0,0,0,0,0,190,10.3,10,5,9999,99999,9,999999999,0.0,999,999,99
3009,3,7,1,0,*?*?*?*?*?*?*?*?*?*?*?*?*?*?*?*?*?*?*?*?*?*?,-2.8,-2.9,97,101502,0,-0,270,0.0,-0.0,0.0,0,0,0,0,190,10.3,10,5,9999,99999,9,999999999,0.0,999,999,99
3009,3,7,2,0,*?*?*?*?*?*?*?*?*?*?*?*?*?*?*?*?*?*?*?*?*?*?,-3.9,-3.9,97,101502,0,-0,266,0.0,-0.0,0.0,0,0,0,0,200,4.6,10,5,9999,99999,9,999999999,0.0,999,999,99
3009,3,7,3,0,*?*?*?*?*?*?*?*?*?*?*?*?*?*?*?*?*?*?*?*?*?*?,-3.8,-3.9,97,101502,0,-0,267,0.0,-0.0,0.0,0,0,0,0,210,5.2,10,5,9999,99999,9,999999999,0.0,999,999,99
3009,3,7,4,0,*?*?*?*?*?*?*?*?*?*?*?*?*?*?*?*?*?*?*?*?*?*?,-5.3,-5.3,97,101502,0,-0,261,0.0,-0.0,0.0,0,0,0,0,220,6.2,10,5,9999,99999,9,999999999,0.0,999,999,99
3009,3,7,5,0,*?*?*?*?*?*?*?*?*?*?*?*?*?*?*?*?*?*?*?*?*?*?,-6.3,-6.3,97,101502,0,-0,257,0.0,-0.0,0.0,0,0,0,0,230,6.2,10,5,9999,99999,9,999999999,0.0,999,999,99
3009,3,7,6,0,*?*?*?*?*?*?*?*?*?*?*?*?*?*?*?*?*?*?*?*?*?*?,-7.2,-7.3,97,101502,0,-0,243,0.0,-0.0,0.0,0,0,0,0,240,7.2,8,4,9999,99999,9,999999999,0.0,999,999,99
3009,3,7,7,0,*?*?*?*?*?*?*?*?*?*?*?*?*?*?*?*?*?*?*?*?*?*?,-5.7,-5.6,97,101502,101,1391,206,19.8,191.3,6.0,2156,11691,1028,206,243,9.8,0,0,9999,99999,9,999999999,0.0,999,999,99
3009,3,7,8,0,*?*?*?*?*?*?*?*?*?*?*?*?*?*?*?*?*?*?*?*?*?*?,-4.1,-4.5,94,101502,288,1389,218,147.5,493.0,45.3,15314,38530,6924,842,247,9.3,1,0,9999,99999,9,999999999,0.0,999,999,99
3009,3,7,9,0,*?*?*?*?*?*?*?*?*?*?*?*?*?*?*?*?*?*?*?*?*?*?,-0.9,-3.7,78,101502,448,1388,273,129.5,53.3,112.3,14214,4909,12676,3084,250,6.7,9,5,9999,99999,9,999999999,0.0,999,999,99
3009,3,7,10,0,*?*?*?*?*?*?*?*?*?*?*?*?*?*?*?*?*?*?*?*?*?*?,2.4,-1.3,74,101502,571,1388,281,227.5,139.4,170.2,24798,13800,19292,4009,253,6.2,8,4,9999,99999,9,999999999,0.0,999,999,99
3009,3,7,11,0,*?*?*?*?*?*?*?*?*?*?*?*?*?*?*?*?*?*?*?*?*?*?,6.7,-1.9,52,101502,648,1389,276,380.9,480.1,156.9,40227,47503,19439,3212,257,6.7,4,2,9999,99999,9,999999999,0.0,999,999,99
3009,3,7,12,0,*?*?*?*?*?*?*?*?*?*?*?*?*?*?*?*?*?*?*?*?*?*?,8.8,-2.2,44,101502,673,1387,260,410.8,592.9,123.3,42813,57973,17000,2554,260,4.1,0,0,9999,99999,9,999999999,0.0,999,999,99
3009,3,7,13,0,*?*?*?*?*?*?*?*?*?*?*?*?*?*?*?*?*?*?*?*?*?*?,9.2,-5.6,31,101502,646,1388,256,392.3,589.9,117.7,40849,57336,16335,2401,258,4.6,0,0,9999,99999,9,999999999,0.0,999,999,99
3009,3,7,14,0,*?*?*?*?*?*?*?*?*?*?*?*?*?*?*?*?*?*?*?*?*?*?,9.3,-4.5,35,101502,568,1388,258,338.9,579.8,101.7,35220,55113,14373,2000,257,4.1,0,0,9999,99999,9,999999999,0.0,999,999,99
3009,3,7,15,0,*?*?*?*?*?*?*?*?*?*?*?*?*?*?*?*?*?*?*?*?*?*?,9.0,-1.5,46,101502,444,1388,292,237.2,389.2,112.7,24692,35036,14219,2136,255,7.2,5,3,9999,99999,9,999999999,0.0,999,999,99
3009,3,7,16,0,*?*?*?*?*?*?*?*?*?*?*?*?*?*?*?*?*?*?*?*?*?*?,9.1,-1.3,46,101502,283,1388,304,113.8,199.3,73.2,12050,15080,8686,1391,253,7.2,7,4,9999,99999,9,999999999,0.0,999,999,99
3009,3,7,17,0,*?*?*?*?*?*?*?*?*?*?*?*?*?*?*?*?*?*?*?*?*?*?,7.7,-1.5,50,101502,96,1391,309,8.3,16.0,7.2,978,740,924,148,252,2.1,9,5,9999,99999,9,999999999,0.0,999,999,99
3009,3,7,18,0,*?*?*?*?*?*?*?*?*?*?*?*?*?*?*?*?*?*?*?*?*?*?,5.2,-1.3,61,101502,0,-0,304,0.0,-0.0,0.0,0,0,0,0,250,2.1,10,5,9999,99999,9,999999999,0.0,999,999,99
3009,3,7,19,0,*?*?*?*?*?*?*?*?*?*?*?*?*?*?*?*?*?*?*?*?*?*?,1.9,-0.2,83,101502,0,-0,289,0.0,-0.0,0.0,0,0,0,0,232,5.2,10,5,9999,99999,9,999999999,0.0,999,999,99
3009,3,7,20,0,*?*?*?*?*?*?*?*?*?*?*?*?*?*?*?*?*?*?*?*?*?*?,0.8,-1.7,79,101502,0,-0,285,0.0,-0.0,0.0,0,0,0,0,213,5.2,10,5,9999,99999,9,999999999,0.0,999,999,99
3009,3,7,21,0,*?*?*?*?*?*?*?*?*?*?*?*?*?*?*?*?*?*?*?*?*?*?,-0.3,-3.4,75,101502,0,-0,281,0.0,-0.0,0.0,0,0,0,0,195,4.1,10,5,9999,99999,9,999999999,0.0,999,999,99
3009,3,7,22,0,*?*?*?*?*?*?*?*?*?*?*?*?*?*?*?*?*?*?*?*?*?*?,-1.3,-3.9,78,101502,0,-0,277,0.0,-0.0,0.0,0,0,0,0,177,4.1,10,5,9999,99999,9,999999999,0.0,999,999,99
3009,3,7,23,0,*?*?*?*?*?*?*?*?*?*?*?*?*?*?*?*?*?*?*?*?*?*?,-2.2,-4.8,79,101502,0,-0,273,0.0,-0.0,0.0,0,0,0,0,158,4.1,10,5,9999,99999,9,999999999,0.0,999,999,99
3009,3,7,24,0,*?*?*?*?*?*?*?*?*?*?*?*?*?*?*?*?*?*?*?*?*?*?,-1.5,-1.9,94,101502,0,-0,276,0.0,-0.0,0.0,0,0,0,0,180,10.3,10,5,9999,99999,9,999999999,0.0,999,999,99
3009,3,8,1,0,*?*?*?*?*?*?*?*?*?*?*?*?*?*?*?*?*?*?*?*?*?*?,-3.2,-7.3,100,101440,0,-0,269,0.0,-0.0,0.0,0,0,0,0,142,10.3,10,5,9999,99999,9,999999999,0.0,999,999,99
3009,3,8,2,0,*?*?*?*?*?*?*?*?*?*?*?*?*?*?*?*?*?*?*?*?*?*?,-3.5,-9.2,100,101440,0,-0,268,0.0,-0.0,0.0,0,0,0,0,143,4.6,10,5,9999,99999,9,999999999,0.0,999,999,99
3009,3,8,3,0,*?*?*?*?*?*?*?*?*?*?*?*?*?*?*?*?*?*?*?*?*?*?,-4.6,-7.3,100,101440,0,-0,264,0.0,-0.0,0.0,0,0,0,0,145,5.2,10,5,9999,99999,9,999999999,0.0,999,999,99
3009,3,8,4,0,*?*?*?*?*?*?*?*?*?*?*?*?*?*?*?*?*?*?*?*?*?*?,-4.0,-5.3,100,101440,0,-0,266,0.0,-0.0,0.0,0,0,0,0,147,6.2,10,5,9999,99999,9,999999999,0.0,999,999,99
3009,3,8,5,0,*?*?*?*?*?*?*?*?*?*?*?*?*?*?*?*?*?*?*?*?*?*?,-4.4,-4.5,100,101440,0,-0,264,0.0,-0.0,0.0,0,0,0,0,148,6.2,10,5,9999,99999,9,999999999,0.0,999,999,99
3009,3,8,6,0,*?*?*?*?*?*?*?*?*?*?*?*?*?*?*?*?*?*?*?*?*?*?,-5.4,-6.0,100,101440,0,-0,261,0.0,-0.0,0.0,0,0,0,0,150,7.2,10,5,9999,99999,9,999999999,0.0,999,999,99
3009,3,8,7,0,*?*?*?*?*?*?*?*?*?*?*?*?*?*?*?*?*?*?*?*?*?*?,-6.5,-6.6,100,101440,109,1382,246,17.2,55.0,12.9,1928,2469,1964,217,155,9.8,8,4,9999,99999,9,999999999,0.0,999,999,99
3009,3,8,8,0,*?*?*?*?*?*?*?*?*?*?*?*?*?*?*?*?*?*?*?*?*?*?,-3.6,-3.7,100,101440,296,1386,246,134.3,281.7,74.1,13918,21691,9581,1362,160,9.3,6,3,9999,99999,9,999999999,0.0,999,999,99
3009,3,8,9,0,*?*?*?*?*?*?*?*?*?*?*?*?*?*?*?*?*?*?*?*?*?*?,-0.7,-0.6,100,101440,457,1389,269,175.5,134.4,131.3,19117,12588,14990,2970,165,6.7,8,4,9999,99999,9,999999999,0.0,999,999,99
3009,3,8,10,0,*?*?*?*?*?*?*?*?*?*?*?*?*?*?*?*?*?*?*?*?*?*?,2.9,0.6,100,101440,579,1387,293,100.5,0.0,100.5,11816,0,11854,4340,170,6.2,10,5,9999,99999,9,999999999,0.0,999,999,99
3009,3,8,11,0,*?*?*?*?*?*?*?*?*?*?*?*?*?*?*?*?*?*?*?*?*?*?,6.1,-0.2,100,101440,656,1388,297,266.4,142.0,199.3,29069,14430,22485,4867,175,6.7,8,4,9999,99999,9,999999999,0.0,999,999,99
3009,3,8,12,0,*?*?*?*?*?*?*?*?*?*?*?*?*?*?*?*?*?*?*?*?*?*?,7.8,-0.0,98,101440,681,1387,304,278.0,142.7,207.9,30347,14584,23434,5141,180,4.1,8,4,9999,99999,9,999999999,0.0,999,999,99
3009,3,8,13,0,*?*?*?*?*?*?*?*?*?*?*?*?*?*?*?*?*?*?*?*?*?*?,7.9,0.4,100,101440,654,1388,299,313.8,237.7,201.7,33405,24341,22640,4497,182,4.6,7,4,9999,99999,9,999999999,0.0,999,999,99
3009,3,8,14,0,*?*?*?*?*?*?*?*?*?*?*?*?*?*?*?*?*?*?*?*?*?*?,8.2,2.7,100,101440,575,1386,302,271.5,233.7,174.6,28815,23273,19769,3744,183,4.1,7,4,9999,99999,9,999999999,0.0,999,999,99
3009,3,8,15,0,*?*?*?*?*?*?*?*?*?*?*?*?*?*?*?*?*?*?*?*?*?*?,8.1,3.8,100,101440,451,1386,297,227.0,312.6,125.3,24096,29007,14506,2523,185,7.2,6,3,9999,99999,9,999999999,0.0,999,999,99
3009,3,8,16,0,*?*?*?*?*?*?*?*?*?*?*?*?*?*?*?*?*?*?*?*?*?*?,8.1,5.0,100,101440,290,1387,302,117.8,201.0,75.7,12461,15411,8969,1444,187,7.2,7,4,9999,99999,9,999999999,0.0,999,999,99
3009,3,8,17,0,*?*?*?*?*?*?*?*?*?*?*?*?*?*?*?*?*?*?*?*?*?*?,6.8,5.8,100,101440,103,1389,305,10.7,19.2,9.3,1252,925,1180,192,188,2.1,9,5,9999,99999,9,999999999,0.0,999,999,99
3009,3,8,18,0,*?*?*?*?*?*?*?*?*?*?*?*?*?*?*?*?*?*?*?*?*?*?,4.4,4.3,100,101440,0,-0,299,0.0,-0.0,0.0,0,0,0,0,190,2.1,10,5,9999,99999,9,999999999,0.0,999,999,99
3009,3,8,19,0,*?*?*?*?*?*?*?*?*?*?*?*?*?*?*?*?*?*?*?*?*?*?,1.2,1.3,100,101440,0,-0,286,0.0,-0.0,0.0,0,0,0,0,190,5.2,10,5,9999,99999,9,999999999,0.0,999,999,99
3009,3,8,20,0,*?*?*?*?*?*?*?*?*?*?*?*?*?*?*?*?*?*?*?*?*?*?,0.3,0.2,100,101440,0,-0,283,0.0,-0.0,0.0,0,0,0,0,190,5.2,10,5,9999,99999,9,999999999,0.0,999,999,99
3009,3,8,21,0,*?*?*?*?*?*?*?*?*?*?*?*?*?*?*?*?*?*?*?*?*?*?,-0.1,-0.0,100,101440,0,-0,281,0.0,-0.0,0.0,0,0,0,0,190,4.1,10,5,9999,99999,9,999999999,0.0,999,999,99
3009,3,8,22,0,*?*?*?*?*?*?*?*?*?*?*?*?*?*?*?*?*?*?*?*?*?*?,-1.2,-1.3,100,101440,0,-0,277,0.0,-0.0,0.0,0,0,0,0,190,4.1,10,5,9999,99999,9,999999999,0.0,999,999,99
3009,3,8,23,0,*?*?*?*?*?*?*?*?*?*?*?*?*?*?*?*?*?*?*?*?*?*?,-1.7,-1.7,100,101440,0,-0,275,0.0,-0.0,0.0,0,0,0,0,190,4.1,10,5,9999,99999,9,999999999,0.0,999,999,99
3009,3,8,24,0,*?*?*?*?*?*?*?*?*?*?*?*?*?*?*?*?*?*?*?*?*?*?,-3.0,-6.0,100,101440,0,-0,270,0.0,-0.0,0.0,0,0,0,0,140,10.3,10,5,9999,99999,9,999999999,0.0,999,999,99
3009,3,9,1,0,*?*?*?*?*?*?*?*?*?*?*?*?*?*?*?*?*?*?*?*?*?*?,-1.8,-2.4,95,101651,0,-0,274,0.0,-0.0,0.0,0,0,0,0,192,10.3,10,5,9999,99999,9,999999999,0.2,999,999,99
3009,3,9,2,0,*?*?*?*?*?*?*?*?*?*?*?*?*?*?*?*?*?*?*?*?*?*?,-1.7,-2.9,90,101651,0,-0,275,0.0,-0.0,0.0,0,0,0,0,193,4.6,10,5,9999,99999,9,999999999,1.2,999,999,99
3009,3,9,3,0,*?*?*?*?*?*?*?*?*?*?*?*?*?*?*?*?*?*?*?*?*?*?,-1.7,-1.7,100,101651,0,-0,275,0.0,-0.0,0.0,0,0,0,0,195,5.2,10,5,9999,99999,9,999999999,2.4,999,999,99
3009,3,9,4,0,*?*?*?*?*?*?*?*?*?*?*?*?*?*?*?*?*?*?*?*?*?*?,-2.1,-5.3,76,101651,0,-0,274,0.0,-0.0,0.0,0,0,0,0,197,6.2,10,5,9999,99999,9,999999999,0.0,999,999,99
3009,3,9,5,0,*?*?*?*?*?*?*?*?*?*?*?*?*?*?*?*?*?*?*?*?*?*?,-2.5,-5.6,76,101651,0,-0,272,0.0,-0.0,0.0,0,0,0,0,198,6.2,10,5,9999,99999,9,999999999,0.0,999,999,99
3009,3,9,6,0,*?*?*?*?*?*?*?*?*?*?*?*?*?*?*?*?*?*?*?*?*?*?,-3.2,-9.2,59,101651,0,-0,270,0.0,-0.0,0.0,0,0,0,0,200,7.2,10,5,9999,99999,9,999999999,0.0,999,999,99
3009,3,9,7,0,*?*?*?*?*?*?*?*?*?*?*?*?*?*?*?*?*?*?*?*?*?*?,-3.9,-10.0,60,101651,118,1385,261,16.0,25.0,13.9,1836,1284,1725,287,207,9.8,9,5,9999,99999,9,999999999,0.4,999,999,99
3009,3,9,8,0,*?*?*?*?*?*?*?*?*?*?*?*?*?*?*?*?*?*?*?*?*?*?,-1.6,-8.4,56,101651,305,1387,264,106.5,122.0,79.6,11622,9924,9214,1724,213,9.3,8,4,9999,99999,9,999999999,0.0,999,999,99
3009,3,9,9,0,*?*?*?*?*?*?*?*?*?*?*?*?*?*?*?*?*?*?*?*?*?*?,0.6,-3.7,70,101651,465,1387,262,235.3,314.3,129.9,25006,29214,15111,2630,220,6.7,6,3,9999,99999,9,999999999,1.4,999,999,99
3009,3,9,10,0,*?*?*?*?*?*?*?*?*?*?*?*?*?*?*?*?*?*?*?*?*?*?,3.5,-3.1,60,101651,588,1388,257,348.4,523.9,126.5,37150,50907,16163,2480,227,6.2,3,2,9999,99999,9,999999999,0.2,999,999,99
3009,3,9,11,0,*?*?*?*?*?*?*?*?*?*?*?*?*?*?*?*?*?*?*?*?*?*?,4.9,-5.0,47,101651,664,1387,284,319.4,238.2,205.3,34014,24461,23015,4604,233,6.7,7,4,9999,99999,9,999999999,0.0,999,999,99
3009,3,9,12,0,*?*?*?*?*?*?*?*?*?*?*?*?*?*?*?*?*?*?*?*?*?*?,6.2,-6.6,37,101651,689,1387,302,212.6,56.9,184.4,23398,5622,20792,5666,240,4.1,9,5,9999,99999,9,999999999,0.4,999,999,99
3009,3,9,13,0,*?*?*?*?*?*?*?*?*?*?*?*?*?*?*?*?*?*?*?*?*?*?,6.7,-3.1,49,101651,662,1388,305,203.1,56.6,176.1,22344,5567,19864,5338,222,4.6,9,5,9999,99999,9,999999999,0.4,999,999,99
3009,3,9,14,0,*?*?*?*?*?*?*?*?*?*?*?*?*?*?*?*?*?*?*?*?*?*?,6.5,-0.6,60,101651,583,1387,304,176.0,55.7,152.6,19346,5387,17214,4452,203,4.1,9,5,9999,99999,9,999999999,0.0,999,999,99
3009,3,9,15,0,*?*?*?*?*?*?*?*?*?*?*?*?*?*?*?*?*?*?*?*?*?*?,6.8,0.2,62,101651,459,1388,295,208.7,225.3,134.2,22074,21007,15430,2739,185,7.2,7,4,9999,99999,9,999999999,0.0,999,999,99
3009,3,9,16,0,*?*?*?*?*?*?*?*?*?*?*?*?*?*?*?*?*?*?*?*?*?*?,6.7,1.3,69,101651,297,1385,300,103.0,121.0,77.0,11244,9743,8919,1664,167,7.2,8,4,9999,99999,9,999999999,0.0,999,999,99
3009,3,9,17,0,*?*?*?*?*?*?*?*?*?*?*?*?*?*?*?*?*?*?*?*?*?*?,5.8,0.2,68,101651,110,1388,301,13.2,22.1,11.4,1523,1099,1433,236,148,2.1,9,5,9999,99999,9,999999999,0.0,999,999,99
3009,3,9,18,0,*?*?*?*?*?*?*?*?*?*?*?*?*?*?*?*?*?*?*?*?*?*?,4.0,-0.0,75,101651,0,-0,298,0.0,-0.0,0.0,0,0,0,0,130,2.1,10,5,9999,99999,9,999999999,0.0,999,999,99
3009,3,9,19,0,*?*?*?*?*?*?*?*?*?*?*?*?*?*?*?*?*?*?*?*?*?*?,2.4,-0.4,82,101651,0,-0,292,0.0,-0.0,0.0,0,0,0,0,108,5.2,10,5,9999,99999,9,999999999,0.0,999,999,99
3009,3,9,20,0,*?*?*?*?*?*?*?*?*?*?*?*?*?*?*?*?*?*?*?*?*?*?,0.9,-0.2,92,101651,0,-0,285,0.0,-0.0,0.0,0,0,0,0,87,5.2,10,5,9999,99999,9,999999999,0.4,999,999,99
3009,3,9,21,0,*?*?*?*?*?*?*?*?*?*?*?*?*?*?*?*?*?*?*?*?*?*?,0.4,-2.2,81,101651,0,-0,283,0.0,-0.0,0.0,0,0,0,0,65,4.1,10,5,9999,99999,9,999999999,0.8,999,999,99
3009,3,9,22,0,*?*?*?*?*?*?*?*?*?*?*?*?*?*?*?*?*?*?*?*?*?*?,-0.1,-1.3,91,101651,0,-0,281,0.0,-0.0,0.0,0,0,0,0,43,4.1,10,5,9999,99999,9,999999999,0.0,999,999,99
3009,3,9,23,0,*?*?*?*?*?*?*?*?*?*?*?*?*?*?*?*?*?*?*?*?*?*?,0.1,-0.6,95,101651,0,-0,282,0.0,-0.0,0.0,0,0,0,0,22,4.1,10,5,9999,99999,9,999999999,0.0,999,999,99
3009,3,9,24,0,*?*?*?*?*?*?*?*?*?*?*?*?*?*?*?*?*?*?*?*?*?*?,-2.2,-2.2,100,101651,0,-0,273,0.0,-0.0,0.0,0,0,0,0,190,10.3,10,5,9999,99999,9,999999999,0.0,999,999,99
3009,3,10,1,0,*?*?*?*?*?*?*?*?*?*?*?*?*?*?*?*?*?*?*?*?*?*?,1.4,-1.9,75,103044,0,-0,288,0.0,-0.0,0.0,0,0,0,0,22,10.3,10,5,9999,99999,9,999999999,0.0,999,999,99
3009,3,10,2,0,*?*?*?*?*?*?*?*?*?*?*?*?*?*?*?*?*?*?*?*?*?*?,1.7,-2.7,70,103044,0,-0,289,0.0,-0.0,0.0,0,0,0,0,43,4.6,10,5,9999,99999,9,999999999,0.0,999,999,99
3009,3,10,3,0,*?*?*?*?*?*?*?*?*?*?*?*?*?*?*?*?*?*?*?*?*?*?,1.8,-2.4,70,103044,0,-0,289,0.0,-0.0,0.0,0,0,0,0,65,5.2,10,5,9999,99999,9,999999999,0.0,999,999,99
3009,3,10,4,0,*?*?*?*?*?*?*?*?*?*?*?*?*?*?*?*?*?*?*?*?*?*?,1.1,-2.7,73,103044,0,-0,286,0.0,-0.0,0.0,0,0,0,0,87,6.2,10,5,9999,99999,9,999999999,0.0,999,999,99
3009,3,10,5,0,*?*?*?*?*?*?*?*?*?*?*?*?*?*?*?*?*?*?*?*?*?*?,0.0,-3.4,74,103044,0,-0,276,0.0,-0.0,0.0,0,0,0,0,108,6.2,9,5,9999,99999,9,999999999,0.0,999,999,99
3009,3,10,6,0,*?*?*?*?*?*?*?*?*?*?*?*?*?*?*?*?*?*?*?*?*?*?,0.7,-2.9,74,103044,0,-0,230,0.0,-0.0,0.0,0,0,0,0,130,7.2,0,0,9999,99999,9,999999999,0.0,999,999,99
3009,3,10,7,0,*?*?*?*?*?*?*?*?*?*?*?*?*?*?*?*?*?*?*?*?*?*?,1.0,-2.7,73,103044,127,1388,232,37.7,288.7,11.3,4045,18757,1904,333,148,9.8,0,0,9999,99999,9,999999999,0.0,999,999,99
3009,3,10,8,0,*?*?*?*?*?*?*?*?*?*?*?*?*?*?*?*?*?*?*?*?*?*?,1.3,-1.7,77,103044,314,1388,234,165.5,512.0,49.6,17189,41335,7544,926,167,9.3,0,0,9999,99999,9,999999999,0.0,999,999,99
3009,3,10,9,0,*?*?*?*?*?*?*?*?*?*?*?*?*?*?*?*?*?*?*?*?*?*?,3.7,-2.2,62,103044,474,1387,242,274.9,563.2,82.5,28521,51469,11934,1573,185,6.7,0,0,9999,99999,9,999999999,0.0,999,999,99
3009,3,10,10,0,*?*?*?*?*?*?*?*?*?*?*?*?*?*?*?*?*?*?*?*?*?*?,6.7,-1.1,56,103044,596,1387,255,358.5,583.8,107.5,37281,56000,15099,2141,203,6.2,0,0,9999,99999,9,999999999,0.0,999,999,99
3009,3,10,11,0,*?*?*?*?*?*?*?*?*?*?*?*?*?*?*?*?*?*?*?*?*?*?,8.1,-0.4,53,103044,672,1386,261,410.6,592.8,123.2,42784,57963,16988,2551,222,6.7,0,0,9999,99999,9,999999999,0.0,999,999,99
3009,3,10,12,0,*?*?*?*?*?*?*?*?*?*?*?*?*?*?*?*?*?*?*?*?*?*?,9.4,0.6,54,103044,697,1386,268,427.7,595.4,128.3,44599,58501,17596,2699,240,4.1,0,0,9999,99999,9,999999999,0.0,999,999,99
3009,3,10,13,0,*?*?*?*?*?*?*?*?*?*?*?*?*?*?*?*?*?*?*?*?*?*?,9.4,-0.2,50,103044,669,1386,266,408.6,592.5,122.6,42578,57899,16919,2535,247,4.6,0,0,9999,99999,9,999999999,0.0,999,999,99
3009,3,10,14,0,*?*?*?*?*?*?*?*?*?*?*?*?*?*?*?*?*?*?*?*?*?*?,9.5,-0.8,48,103044,590,1385,266,354.7,583.1,106.4,36883,55834,14957,2113,253,4.1,0,0,9999,99999,9,999999999,0.0,999,999,99
3009,3,10,15,0,*?*?*?*?*?*?*?*?*?*?*?*?*?*?*?*?*?*?*?*?*?*?,9.4,1.9,58,103044,466,1386,270,269.7,561.6,80.9,27976,51111,11729,1540,260,7.2,0,0,9999,99999,9,999999999,0.0,999,999,99
3009,3,10,16,0,*?*?*?*?*?*?*?*?*?*?*?*?*?*?*?*?*?*?*?*?*?*?,9.4,1.5,56,103044,304,1384,270,159.2,507.4,47.8,16542,40534,7280,891,267,7.2,0,0,9999,99999,9,999999999,0.0,999,999,99
3009,3,10,17,0,*?*?*?*?*?*?*?*?*?*?*?*?*?*?*?*?*?*?*?*?*?*?,9.1,3.0,64,103044,117,1387,286,30.6,231.2,11.1,3279,13963,1912,260,273,2.1,3,2,9999,99999,9,999999999,0.0,999,999,99
3009,3,10,18,0,*?*?*?*?*?*?*?*?*?*?*?*?*?*?*?*?*?*?*?*?*?*?,7.2,4.1,80,103044,0,-0,312,0.0,-0.0,0.0,0,0,0,0,280,2.1,10,5,9999,99999,9,999999999,0.0,999,999,99
3009,3,10,19,0,*?*?*?*?*?*?*?*?*?*?*?*?*?*?*?*?*?*?*?*?*?*?,5.9,3.6,83,103044,0,-0,306,0.0,-0.0,0.0,0,0,0,0,247,5.2,10,5,9999,99999,9,999999999,0.0,999,999,99
3009,3,10,20,0,*?*?*?*?*?*?*?*?*?*?*?*?*?*?*?*?*?*?*?*?*?*?,4.6,2.5,85,103044,0,-0,300,0.0,-0.0,0.0,0,0,0,0,213,5.2,10,5,9999,99999,9,999999999,0.0,999,999,99
3009,3,10,21,0,*?*?*?*?*?*?*?*?*?*?*?*?*?*?*?*?*?*?*?*?*?*?,3.8,2.7,90,103044,0,-0,297,0.0,-0.0,0.0,0,0,0,0,180,4.1,10,5,9999,99999,9,999999999,0.0,999,999,99
3009,3,10,22,0,*?*?*?*?*?*?*?*?*?*?*?*?*?*?*?*?*?*?*?*?*?*?,4.4,2.3,85,103044,0,-0,300,0.0,-0.0,0.0,0,0,0,0,147,4.1,10,5,9999,99999,9,999999999,0.0,999,999,99
3009,3,10,23,0,*?*?*?*?*?*?*?*?*?*?*?*?*?*?*?*?*?*?*?*?*?*?,3.3,1.3,85,103044,0,-0,295,0.0,-0.0,0.0,0,0,0,0,113,4.1,10,5,9999,99999,9,999999999,0.0,999,999,99
3009,3,10,24,0,*?*?*?*?*?*?*?*?*?*?*?*?*?*?*?*?*?*?*?*?*?*?,0.2,-1.3,87,103044,0,-0,282,0.0,-0.0,0.0,0,0,0,0,0,10.3,10,5,9999,99999,9,999999999,0.0,999,999,99
3009,3,11,1,0,*?*?*?*?*?*?*?*?*?*?*?*?*?*?*?*?*?*?*?*?*?*?,1.1,1.0,100,103580,0,-0,286,0.0,-0.0,0.0,0,0,0,0,90,10.3,10,5,9999,99999,9,999999999,0.0,999,999,99
3009,3,11,2,0,*?*?*?*?*?*?*?*?*?*?*?*?*?*?*?*?*?*?*?*?*?*?,0.3,0.2,100,103580,0,-0,283,0.0,-0.0,0.0,0,0,0,0,100,4.6,10,5,9999,99999,9,999999999,0.0,999,999,99
3009,3,11,3,0,*?*?*?*?*?*?*?*?*?*?*?*?*?*?*?*?*?*?*?*?*?*?,-0.4,-0.4,100,103580,0,-0,280,0.0,-0.0,0.0,0,0,0,0,110,5.2,10,5,9999,99999,9,999999999,0.0,999,999,99
3009,3,11,4,0,*?*?*?*?*?*?*?*?*?*?*?*?*?*?*?*?*?*?*?*?*?*?,-0.6,-0.6,100,103580,0,-0,279,0.0,-0.0,0.0,0,0,0,0,120,6.2,10,5,9999,99999,9,999999999,0.0,999,999,99
3009,3,11,5,0,*?*?*?*?*?*?*?*?*?*?*?*?*?*?*?*?*?*?*?*?*?*?,-0.9,-0.8,100,103580,0,-0,278,0.0,-0.0,0.0,0,0,0,0,130,6.2,10,5,9999,99999,9,999999999,0.3,999,999,99
3009,3,11,6,0,*?*?*?*?*?*?*?*?*?*?*?*?*?*?*?*?*?*?*?*?*?*?,-0.8,-0.8,100,103580,0,-0,278,0.0,-0.0,0.0,0,0,0,0,140,7.2,10,5,9999,99999,9,999999999,1.2,999,999,99
3009,3,11,7,0,*?*?*?*?*?*?*?*?*?*?*?*?*?*?*?*?*?*?*?*?*?*?,-0.8,-2.9,90,103580,136,1390,279,12.7,0.0,12.7,1526,-0,1527,498,152,9.8,10,5,9999,99999,9,999999999,0.0,999,999,99
3009,3,11,8,0,*?*?*?*?*?*?*?*?*?*?*?*?*?*?*?*?*?*?*?*?*?*?,-0.5,-1.9,96,103580,322,1384,280,49.7,0.0,49.7,5798,0,5810,1970,163,9.3,10,5,9999,99999,9,999999999,0.0,999,999,99
3009,3,11,9,0,*?*?*?*?*?*?*?*?*?*?*?*?*?*?*?*?*?*?*?*?*?*?,0.8,-0.2,100,103580,482,1385,285,81.4,0.0,81.4,9528,0,9555,3399,175,6.7,10,5,9999,99999,9,999999999,0.0,999,999,99
3009,3,11,10,0,*?*?*?*?*?*?*?*?*?*?*?*?*?*?*?*?*?*?*?*?*?*?,2.8,1.5,98,103580,604,1385,293,105.7,0.0,105.7,12432,0,12473,4600,187,6.2,10,5,9999,99999,9,999999999,0.0,999,999,99
3009,3,11,11,0,*?*?*?*?*?*?*?*?*?*?*?*?*?*?*?*?*?*?*?*?*?*?,2.6,-0.4,85,103580,680,1385,292,120.7,0.0,120.7,14264,0,14315,5393,198,6.7,10,5,9999,99999,9,999999999,0.0,999,999,99
3009,3,11,12,0,*?*?*?*?*?*?*?*?*?*?*?*?*?*?*?*?*?*?*?*?*?*?,4.1,-0.4,77,103580,705,1386,299,125.7,0.0,125.7,14867,0,14921,5659,210,4.1,10,5,9999,99999,9,999999999,0.0,999,999,99
3009,3,11,13,0,*?*?*?*?*?*?*?*?*?*?*?*?*?*?*?*?*?*?*?*?*?*?,3.9,-0.8,76,103580,677,1386,298,120.1,0.0,120.1,14185,0,14235,5359,185,4.6,10,5,9999,99999,9,999999999,0.0,999,999,99
3009,3,11,14,0,*?*?*?*?*?*?*?*?*?*?*?*?*?*?*?*?*?*?*?*?*?*?,3.9,-2.2,68,103580,598,1386,298,104.4,0.0,104.4,12280,0,12320,4536,160,4.1,10,5,9999,99999,9,999999999,0.0,999,999,99
3009,3,11,15,0,*?*?*?*?*?*?*?*?*?*?*?*?*?*?*?*?*?*?*?*?*?*?,4.2,-1.5,70,103580,473,1385,299,79.7,0.0,79.7,9318,0,9345,3315,135,7.2,10,5,9999,99999,9,999999999,0.0,999,999,99
3009,3,11,16,0,*?*?*?*?*?*?*?*?*?*?*?*?*?*?*?*?*?*?*?*?*?*?,3.8,-1.9,69,103580,312,1387,298,47.6,0.0,47.6,5552,0,5564,1881,110,7.2,10,5,9999,99999,9,999999999,0.0,999,999,99
3009,3,11,17,0,*?*?*?*?*?*?*?*?*?*?*?*?*?*?*?*?*?*?*?*?*?*?,4.0,-1.3,73,103580,124,1386,298,10.4,0.0,10.4,1260,-0,1260,410,85,2.1,10,5,9999,99999,9,999999999,0.0,999,999,99
3009,3,11,18,0,*?*?*?*?*?*?*?*?*?*?*?*?*?*?*?*?*?*?*?*?*?*?,3.4,-2.9,67,103580,0,-0,296,0.0,-0.0,0.0,0,0,0,0,60,2.1,10,5,9999,99999,9,999999999,0.0,999,999,99
3009,3,11,19,0,*?*?*?*?*?*?*?*?*?*?*?*?*?*?*?*?*?*?*?*?*?*?,2.3,-1.3,82,103580,0,-0,291,0.0,-0.0,0.0,0,0,0,0,63,5.2,10,5,9999,99999,9,999999999,0.0,999,999,99
3009,3,11,20,0,*?*?*?*?*?*?*?*?*?*?*?*?*?*?*?*?*?*?*?*?*?*?,1.3,-1.1,89,103580,0,-0,287,0.0,-0.0,0.0,0,0,0,0,67,5.2,10,5,9999,99999,9,999999999,0.0,999,999,99
3009,3,11,21,0,*?*?*?*?*?*?*?*?*?*?*?*?*?*?*?*?*?*?*?*?*?*?,1.3,-0.6,93,103580,0,-0,287,0.0,-0.0,0.0,0,0,0,0,70,4.1,10,5,9999,99999,9,999999999,0.0,999,999,99
3009,3,11,22,0,*?*?*?*?*?*?*?*?*?*?*?*?*?*?*?*?*?*?*?*?*?*?,1.1,-1.7,86,103580,0,-0,286,0.0,-0.0,0.0,0,0,0,0,73,4.1,10,5,9999,99999,9,999999999,0.0,999,999,99
3009,3,11,23,0,*?*?*?*?*?*?*?*?*?*?*?*?*?*?*?*?*?*?*?*?*?*?,1.4,-0.6,92,103580,0,-0,287,0.0,-0.0,0.0,0,0,0,0,77,4.1,10,5,9999,99999,9,999999999,0.0,999,999,99
3009,3,11,24,0,*?*?*?*?*?*?*?*?*?*?*?*?*?*?*?*?*?*?*?*?*?*?,2.2,2.1,100,103580,0,-0,290,0.0,-0.0,0.0,0,0,0,0,80,10.3,10,5,9999,99999,9,999999999,0.0,999,999,99
3009,3,12,1,0,*?*?*?*?*?*?*?*?*?*?*?*?*?*?*?*?*?*?*?*?*?*?,2.3,0.8,100,103252,0,-0,291,0.0,-0.0,0.0,0,0,0,0,82,10.3,10,5,9999,99999,9,999999999,0.0,999,999,99
3009,3,12,2,0,*?*?*?*?*?*?*?*?*?*?*?*?*?*?*?*?*?*?*?*?*?*?,2.6,1.9,100,103252,0,-0,292,0.0,-0.0,0.0,0,0,0,0,83,4.6,10,5,9999,99999,9,999999999,0.0,999,999,99
3009,3,12,3,0,*?*?*?*?*?*?*?*?*?*?*?*?*?*?*?*?*?*?*?*?*?*?,2.3,2.3,100,103252,0,-0,291,0.0,-0.0,0.0,0,0,0,0,85,5.2,10,5,9999,99999,9,999999999,0.0,999,999,99
3009,3,12,4,0,*?*?*?*?*?*?*?*?*?*?*?*?*?*?*?*?*?*?*?*?*?*?,1.8,1.9,100,103252,0,-0,289,0.0,-0.0,0.0,0,0,0,0,87,6.2,10,5,9999,99999,9,999999999,0.0,999,999,99
3009,3,12,5,0,*?*?*?*?*?*?*?*?*?*?*?*?*?*?*?*?*?*?*?*?*?*?,2.2,2.1,100,103252,0,-0,290,0.0,-0.0,0.0,0,0,0,0,88,6.2,10,5,9999,99999,9,999999999,0.0,999,999,99
3009,3,12,6,0,*?*?*?*?*?*?*?*?*?*?*?*?*?*?*?*?*?*?*?*?*?*?,2.4,2.3,100,103252,0,-0,291,0.0,-0.0,0.0,0,0,0,0,90,7.2,10,5,9999,99999,9,999999999,0.0,999,999,99
3009,3,12,7,0,*?*?*?*?*?*?*?*?*?*?*?*?*?*?*?*?*?*?*?*?*?*?,2.2,2.3,100,103252,144,1382,281,33.2,80.4,24.9,3617,4005,3143,426,120,9.8,8,4,9999,99999,9,999999999,0.0,999,999,99
3009,3,12,8,0,*?*?*?*?*?*?*?*?*?*?*?*?*?*?*?*?*?*?*?*?*?*?,2.2,2.3,100,103252,331,1385,281,118.5,125.0,88.6,12922,10506,10224,1932,150,9.3,8,4,9999,99999,9,999999999,0.0,999,999,99
3009,3,12,9,0,*?*?*?*?*?*?*?*?*?*?*?*?*?*?*?*?*?*?*?*?*?*?,3.8,3.8,100,103252,490,1383,279,250.9,317.4,138.5,26660,30280,15945,2836,180,6.7,6,3,9999,99999,9,999999999,0.0,999,999,99
3009,3,12,10,0,*?*?*?*?*?*?*?*?*?*?*?*?*?*?*?*?*?*?*?*?*?*?,4.7,4.6,100,103252,612,1384,279,345.3,410.0,164.0,36025,40090,20015,3336,210,6.2,5,3,9999,99999,9,999999999,0.0,999,999,99
3009,3,12,11,0,*?*?*?*?*?*?*?*?*?*?*?*?*?*?*?*?*?*?*?*?*?*?,5.1,5.1,100,103252,688,1385,290,333.0,239.2,214.1,35497,24735,23923,4870,240,6.7,7,4,9999,99999,9,999999999,0.0,999,999,99
3009,3,12,12,0,*?*?*?*?*?*?*?*?*?*?*?*?*?*?*?*?*?*?*?*?*?*?,5.5,4.8,100,103252,713,1385,291,346.2,240.2,222.6,36949,24980,24807,5139,270,4.1,7,4,9999,99999,9,999999999,0.0,999,999,99
3009,3,12,13,0,*?*?*?*?*?*?*?*?*?*?*?*?*?*?*?*?*?*?*?*?*?*?,5.8,4.1,100,103252,684,1384,288,367.1,332.7,202.6,39272,34396,22786,4553,262,4.6,6,3,9999,99999,9,999999999,0.0,999,999,99
3009,3,12,14,0,*?*?*?*?*?*?*?*?*?*?*?*?*?*?*?*?*?*?*?*?*?*?,5.7,3.8,100,103252,605,1385,301,184.0,56.0,159.5,20224,5448,17989,4703,253,4.1,9,5,9999,99999,9,999999999,0.0,999,999,99
3009,3,12,15,0,*?*?*?*?*?*?*?*?*?*?*?*?*?*?*?*?*?*?*?*?*?*?,5.7,2.9,98,103252,480,1384,286,244.9,316.2,135.2,26008,29974,15581,2755,245,7.2,6,3,9999,99999,9,999999999,0.0,999,999,99
3009,3,12,16,0,*?*?*?*?*?*?*?*?*?*?*?*?*?*?*?*?*?*?*?*?*?*?,5.7,3.8,100,103252,319,1386,296,112.9,123.6,84.4,12317,10243,9754,1835,237,7.2,8,4,9999,99999,9,999999999,0.0,999,999,99
3009,3,12,17,0,*?*?*?*?*?*?*?*?*?*?*?*?*?*?*?*?*?*?*?*?*?*?,5.7,4.8,100,103252,131,1385,301,20.5,28.8,17.8,2328,1568,2180,369,228,2.1,9,5,9999,99999,9,999999999,0.0,999,999,99
3009,3,12,18,0,*?*?*?*?*?*?*?*?*?*?*?*?*?*?*?*?*?*?*?*?*?*?,4.7,4.6,100,103252,0,-0,301,0.0,-0.0,0.0,0,0,0,0,220,2.1,10,5,9999,99999,9,999999999,0.0,999,999,99
3009,3,12,19,0,*?*?*?*?*?*?*?*?*?*?*?*?*?*?*?*?*?*?*?*?*?*?,4.6,4.5,100,103252,0,-0,300,0.0,-0.0,0.0,0,0,0,0,203,5.2,10,5,9999,99999,9,999999999,0.0,999,999,99
3009,3,12,20,0,*?*?*?*?*?*?*?*?*?*?*?*?*?*?*?*?*?*?*?*?*?*?,3.7,3.6,100,103252,0,-0,296,0.0,-0.0,0.0,0,0,0,0,187,5.2,10,5,9999,99999,9,999999999,0.0,999,999,99
3009,3,12,21,0,*?*?*?*?*?*?*?*?*?*?*?*?*?*?*?*?*?*?*?*?*?*?,3.6,3.6,100,103252,0,-0,296,0.0,-0.0,0.0,0,0,0,0,170,4.1,10,5,9999,99999,9,999999999,0.0,999,999,99
3009,3,12,22,0,*?*?*?*?*?*?*?*?*?*?*?*?*?*?*?*?*?*?*?*?*?*?,3.2,3.2,100,103252,0,-0,294,0.0,-0.0,0.0,0,0,0,0,153,4.1,10,5,9999,99999,9,999999999,0.0,999,999,99
3009,3,12,23,0,*?*?*?*?*?*?*?*?*?*?*?*?*?*?*?*?*?*?*?*?*?*?,3.0,3.0,100,103252,0,-0,294,0.0,-0.0,0.0,0,0,0,0,137,4.1,10,5,9999,99999,9,999999999,0.0,999,999,99
3009,3,12,24,0,*?*?*?*?*?*?*?*?*?*?*?*?*?*?*?*?*?*?*?*?*?*?,1.8,0.2,100,103252,0,-0,289,0.0,-0.0,0.0,0,0,0,0,80,10.3,10,5,9999,99999,9,999999999,0.0,999,999,99
3009,3,13,1,0,*?*?*?*?*?*?*?*?*?*?*?*?*?*?*?*?*?*?*?*?*?*?,2.1,1.5,95,103101,0,-0,290,0.0,-0.0,0.0,0,0,0,0,125,10.3,10,5,9999,99999,9,999999999,0.0,999,999,99
3009,3,13,2,0,*?*?*?*?*?*?*?*?*?*?*?*?*?*?*?*?*?*?*?*?*?*?,1.7,0.8,92,103101,0,-0,288,0.0,-0.0,0.0,0,0,0,0,130,4.6,10,5,9999,99999,9,999999999,0.0,999,999,99
3009,3,13,3,0,*?*?*?*?*?*?*?*?*?*?*?*?*?*?*?*?*?*?*?*?*?*?,0.2,-1.3,87,103101,0,-0,282,0.0,-0.0,0.0,0,0,0,0,135,5.2,10,5,9999,99999,9,999999999,0.0,999,999,99
3009,3,13,4,0,*?*?*?*?*?*?*?*?*?*?*?*?*?*?*?*?*?*?*?*?*?*?,0.4,-0.8,90,103101,0,-0,283,0.0,-0.0,0.0,0,0,0,0,140,6.2,10,5,9999,99999,9,999999999,0.0,999,999,99
3009,3,13,5,0,*?*?*?*?*?*?*?*?*?*?*?*?*?*?*?*?*?*?*?*?*?*?,0.6,-1.7,82,103101,0,-0,284,0.0,-0.0,0.0,0,0,0,0,145,6.2,10,5,9999,99999,9,999999999,0.0,999,999,99
3009,3,13,6,0,*?*?*?*?*?*?*?*?*?*?*?*?*?*?*?*?*?*?*?*?*?*?,0.1,-2.2,81,103101,0,-0,282,0.0,-0.0,0.0,0,0,0,0,150,7.2,10,5,9999,99999,9,999999999,0.0,999,999,99
3009,3,13,7,0,*?*?*?*?*?*?*?*?*?*?*?*?*?*?*?*?*?*?*?*?*?*?,-0.4,-1.9,87,103101,153,1384,275,28.1,33.8,24.4,3163,1996,2953,509,165,9.8,9,5,9999,99999,9,999999999,0.0,999,999,99
3009,3,13,8,0,*?*?*?*?*?*?*?*?*?*?*?*?*?*?*?*?*?*?*?*?*?*?,1.1,-0.6,86,103101,339,1382,281,92.5,50.1,80.2,10144,4306,9068,2113,180,9.3,9,5,9999,99999,9,999999999,0.0,999,999,99
3009,3,13,9,0,*?*?*?*?*?*?*?*?*?*?*?*?*?*?*?*?*?*?*?*?*?*?,2.7,-1.7,70,103101,499,1384,282,195.4,136.6,146.2,21282,13111,16636,3355,195,6.7,8,4,9999,99999,9,999999999,0.0,999,999,99
3009,3,13,10,0,*?*?*?*?*?*?*?*?*?*?*?*?*?*?*?*?*?*?*?*?*?*?,4.4,-0.6,69,103101,621,1385,290,251.0,141.1,187.8,27375,14203,21223,4518,210,6.2,8,4,9999,99999,9,999999999,0.0,999,999,99
3009,3,13,11,0,*?*?*?*?*?*?*?*?*?*?*?*?*?*?*?*?*?*?*?*?*?*?,6.1,-0.0,63,103101,696,1384,292,337.5,239.5,217.0,35989,24820,24223,4961,225,6.7,7,4,9999,99999,9,999999999,0.0,999,999,99
3009,3,13,12,0,*?*?*?*?*?*?*?*?*?*?*?*?*?*?*?*?*?*?*?*?*?*?,7.1,0.4,61,103101,720,1383,296,350.6,240.5,225.4,37427,25056,25095,5232,240,4.1,7,4,9999,99999,9,999999999,0.0,999,999,99
3009,3,13,13,0,*?*?*?*?*?*?*?*?*?*?*?*?*?*?*?*?*?*?*?*?*?*?,7.1,1.7,67,103101,692,1384,302,283.6,143.0,212.2,30964,14653,23889,5278,242,4.6,8,4,9999,99999,9,999999999,0.0,999,999,99
3009,3,13,14,0,*?*?*?*?*?*?*?*?*?*?*?*?*?*?*?*?*?*?*?*?*?*?,7.3,0.8,62,103101,612,1383,302,247.3,140.8,185.0,26962,14143,20913,4435,243,4.1,8,4,9999,99999,9,999999999,0.0,999,999,99
3009,3,13,15,0,*?*?*?*?*?*?*?*?*?*?*?*?*?*?*?*?*?*?*?*?*?*?,7.2,3.2,74,103101,487,1383,307,143.5,54.2,124.4,15760,5079,14043,3475,245,7.2,9,5,9999,99999,9,999999999,0.0,999,999,99
3009,3,13,16,0,*?*?*?*?*?*?*?*?*?*?*?*?*?*?*?*?*?*?*?*?*?*?,7.0,2.1,70,103101,326,1386,311,50.5,0.0,50.5,5885,0,5898,2002,247,7.2,10,5,9999,99999,9,999999999,0.0,999,999,99
3009,3,13,17,0,*?*?*?*?*?*?*?*?*?*?*?*?*?*?*?*?*?*?*?*?*?*?,6.3,0.4,65,103101,138,1385,308,13.2,0.0,13.2,1584,-0,1584,516,248,2.1,10,5,9999,99999,9,999999999,0.0,999,999,99
3009,3,13,18,0,*?*?*?*?*?*?*?*?*?*?*?*?*?*?*?*?*?*?*?*?*?*?,5.3,-0.2,66,103101,0,-0,304,0.0,-0.0,0.0,0,0,0,0,250,2.1,10,5,9999,99999,9,999999999,0.0,999,999,99
3009,3,13,19,0,*?*?*?*?*?*?*?*?*?*?*?*?*?*?*?*?*?*?*?*?*?*?,4.2,0.2,74,103101,0,-0,299,0.0,-0.0,0.0,0,0,0,0,237,5.2,10,5,9999,99999,9,999999999,0.0,999,999,99
3009,3,13,20,0,*?*?*?*?*?*?*?*?*?*?*?*?*?*?*?*?*?*?*?*?*?*?,2.9,1.3,88,103101,0,-0,293,0.0,-0.0,0.0,0,0,0,0,223,5.2,10,5,9999,99999,9,999999999,0.0,999,999,99
3009,3,13,21,0,*?*?*?*?*?*?*?*?*?*?*?*?*?*?*?*?*?*?*?*?*?*?,2.5,1.0,90,103101,0,-0,292,0.0,-0.0,0.0,0,0,0,0,210,4.1,10,5,9999,99999,9,999999999,0.3,999,999,99
3009,3,13,22,0,*?*?*?*?*?*?*?*?*?*?*?*?*?*?*?*?*?*?*?*?*?*?,2.3,0.4,86,103101,0,-0,291,0.0,-0.0,0.0,0,0,0,0,197,4.1,10,5,9999,99999,9,999999999,1.3,999,999,99
3009,3,13,23,0,*?*?*?*?*?*?*?*?*?*?*?*?*?*?*?*?*?*?*?*?*?*?,2.4,2.1,96,103101,0,-0,291,0.0,-0.0,0.0,0,0,0,0,183,4.1,10,5,9999,99999,9,999999999,1.3,999,999,99
3009,3,13,24,0,*?*?*?*?*?*?*?*?*?*?*?*?*?*?*?*?*?*?*?*?*?*?,2.8,2.3,95,103101,0,-0,293,0.0,-0.0,0.0,0,0,0,0,120,10.3,10,5,9999,99999,9,999999999,0.0,999,999,99
3009,3,14,1,0,*?*?*?*?*?*?*?*?*?*?*?*?*?*?*?*?*?*?*?*?*?*?,2.6,2.7,100,102401,0,-0,292,0.0,-0.0,0.0,0,0,0,0,198,10.3,10,5,9999,99999,9,999999999,1.4,999,999,99
3009,3,14,2,0,*?*?*?*?*?*?*?*?*?*?*?*?*?*?*?*?*?*?*?*?*?*?,2.6,2.7,100,102401,0,-0,292,0.0,-0.0,0.0,0,0,0,0,227,4.6,10,5,9999,99999,9,999999999,1.1,999,999,99
3009,3,14,3,0,*?*?*?*?*?*?*?*?*?*?*?*?*?*?*?*?*?*?*?*?*?*?,2.5,2.5,100,102401,0,-0,291,0.0,-0.0,0.0,0,0,0,0,255,5.2,10,5,9999,99999,9,999999999,1.1,999,999,99
3009,3,14,4,0,*?*?*?*?*?*?*?*?*?*?*?*?*?*?*?*?*?*?*?*?*?*?,1.9,1.9,100,102401,0,-0,289,0.0,-0.0,0.0,0,0,0,0,283,6.2,10,5,9999,99999,9,999999999,1.1,999,999,99
3009,3,14,5,0,*?*?*?*?*?*?*?*?*?*?*?*?*?*?*?*?*?*?*?*?*?*?,2.0,2.1,100,102401,0,-0,289,0.0,-0.0,0.0,0,0,0,0,312,6.2,10,5,9999,99999,9,999999999,0.1,999,999,99
3009,3,14,6,0,*?*?*?*?*?*?*?*?*?*?*?*?*?*?*?*?*?*?*?*?*?*?,1.6,1.7,100,102401,0,-0,288,0.0,-0.0,0.0,0,0,0,0,340,7.2,10,5,9999,99999,9,999999999,0.5,999,999,99
3009,3,14,7,0,*?*?*?*?*?*?*?*?*?*?*?*?*?*?*?*?*?*?*?*?*?*?,1.1,1.0,100,102401,162,1385,286,17.9,0.0,17.9,2131,-0,2132,697,322,9.8,10,5,9999,99999,9,999999999,0.0,999,999,99
3009,3,14,8,0,*?*?*?*?*?*?*?*?*?*?*?*?*?*?*?*?*?*?*?*?*?*?,2.4,2.5,100,102401,348,1383,291,55.0,0.0,55.0,6408,0,6423,2194,303,9.3,10,5,9999,99999,9,999999999,0.0,999,999,99
3009,3,14,9,0,*?*?*?*?*?*?*?*?*?*?*?*?*?*?*?*?*?*?*?*?*?*?,3.7,3.6,100,102401,507,1382,296,86.6,0.0,86.6,10143,0,10173,3647,285,6.7,10,5,9999,99999,9,999999999,0.3,999,999,99
3009,3,14,10,0,*?*?*?*?*?*?*?*?*?*?*?*?*?*?*?*?*?*?*?*?*?*?,5.8,3.9,97,102401,629,1384,305,110.8,0.0,110.8,13048,0,13093,4864,267,6.2,10,5,9999,99999,9,999999999,0.1,999,999,99
3009,3,14,11,0,*?*?*?*?*?*?*?*?*?*?*?*?*?*?*?*?*?*?*?*?*?*?,7.1,4.8,93,102401,704,1383,311,125.7,0.0,125.7,14866,0,14921,5661,248,6.7,10,5,9999,99999,9,999999999,1.0,999,999,99
3009,3,14,12,0,*?*?*?*?*?*?*?*?*?*?*?*?*?*?*?*?*?*?*?*?*?*?,7.9,4.8,88,102401,728,1383,315,130.5,0.0,130.5,15459,0,15517,5922,230,4.1,10,5,9999,99999,9,999999999,0.0,999,999,99
3009,3,14,13,0,*?*?*?*?*?*?*?*?*?*?*?*?*?*?*?*?*?*?*?*?*?*?,7.8,4.5,86,102401,699,1383,314,124.8,0.0,124.8,14756,0,14810,5609,237,4.6,10,5,9999,99999,9,999999999,0.1,999,999,99
3009,3,14,14,0,*?*?*?*?*?*?*?*?*?*?*?*?*?*?*?*?*?*?*?*?*?*?,8.3,2.1,71,102401,620,1384,317,108.9,0.0,108.9,12824,0,12867,4770,243,4.1,10,5,9999,99999,9,999999999,1.0,999,999,99
3009,3,14,15,0,*?*?*?*?*?*?*?*?*?*?*?*?*?*?*?*?*?*?*?*?*?*?,8.1,3.4,79,102401,495,1384,316,84.1,0.0,84.1,9841,0,9870,3525,250,7.2,10,5,9999,99999,9,999999999,0.2,999,999,99
3009,3,14,16,0,*?*?*?*?*?*?*?*?*?*?*?*?*?*?*?*?*?*?*?*?*?*?,8.2,4.3,83,102401,333,1385,311,90.2,49.9,78.2,9892,4259,8845,2056,257,7.2,9,5,9999,99999,9,999999999,0.0,999,999,99
3009,3,14,17,0,*?*?*?*?*?*?*?*?*?*?*?*?*?*?*?*?*?*?*?*?*?*?,8.0,3.9,83,102401,145,1384,315,14.6,0.0,14.6,1744,-0,1745,570,263,2.1,10,5,9999,99999,9,999999999,0.0,999,999,99
3009,3,14,18,0,*?*?*?*?*?*?*?*?*?*?*?*?*?*?*?*?*?*?*?*?*?*?,6.5,4.1,93,102401,0,-0,308,0.0,-0.0,0.0,0,0,0,0,270,2.1,10,5,9999,99999,9,999999999,0.0,999,999,99
3009,3,14,19,0,*?*?*?*?*?*?*?*?*?*?*?*?*?*?*?*?*?*?*?*?*?*?,5.5,3.4,94,102401,0,-0,304,0.0,-0.0,0.0,0,0,0,0,273,5.2,10,5,9999,99999,9,999999999,0.0,999,999,99
3009,3,14,20,0,*?*?*?*?*?*?*?*?*?*?*?*?*?*?*?*?*?*?*?*?*?*?,4.8,3.4,99,102401,0,-0,301,0.0,-0.0,0.0,0,0,0,0,277,5.2,10,5,9999,99999,9,999999999,0.1,999,999,99
3009,3,14,21,0,*?*?*?*?*?*?*?*?*?*?*?*?*?*?*?*?*?*?*?*?*?*?,3.8,2.3,98,102401,0,-0,297,0.0,-0.0,0.0,0,0,0,0,280,4.1,10,5,9999,99999,9,999999999,0.9,999,999,99
3009,3,14,22,0,*?*?*?*?*?*?*?*?*?*?*?*?*?*?*?*?*?*?*?*?*?*?,3.8,2.1,97,102401,0,-0,297,0.0,-0.0,0.0,0,0,0,0,283,4.1,10,5,9999,99999,9,999999999,0.9,999,999,99
3009,3,14,23,0,*?*?*?*?*?*?*?*?*?*?*?*?*?*?*?*?*?*?*?*?*?*?,3.3,1.0,93,102401,0,-0,295,0.0,-0.0,0.0,0,0,0,0,287,4.1,10,5,9999,99999,9,999999999,0.0,999,999,99
3009,3,14,24,0,*?*?*?*?*?*?*?*?*?*?*?*?*?*?*?*?*?*?*?*?*?*?,2.5,2.5,100,102401,0,-0,291,0.0,-0.0,0.0,0,0,0,0,170,10.3,10,5,9999,99999,9,999999999,1.6,999,999,99
3009,3,15,1,0,*?*?*?*?*?*?*?*?*?*?*?*?*?*?*?*?*?*?*?*?*?*?,2.6,2.7,100,102363,0,-0,292,0.0,-0.0,0.0,0,0,0,0,283,10.3,10,5,9999,99999,9,999999999,0.0,999,999,99
3009,3,15,2,0,*?*?*?*?*?*?*?*?*?*?*?*?*?*?*?*?*?*?*?*?*?*?,2.0,1.9,100,102363,0,-0,289,0.0,-0.0,0.0,0,0,0,0,277,4.6,10,5,9999,99999,9,999999999,0.0,999,999,99
3009,3,15,3,0,*?*?*?*?*?*?*?*?*?*?*?*?*?*?*?*?*?*?*?*?*?*?,1.4,1.5,100,102363,0,-0,287,0.0,-0.0,0.0,0,0,0,0,270,5.2,10,5,9999,99999,9,999999999,0.0,999,999,99
3009,3,15,4,0,*?*?*?*?*?*?*?*?*?*?*?*?*?*?*?*?*?*?*?*?*?*?,0.8,0.8,100,102363,0,-0,285,0.0,-0.0,0.0,0,0,0,0,263,6.2,10,5,9999,99999,9,999999999,0.0,999,999,99
3009,3,15,5,0,*?*?*?*?*?*?*?*?*?*?*?*?*?*?*?*?*?*?*?*?*?*?,1.3,1.3,100,102363,0,-0,287,0.0,-0.0,0.0,0,0,0,0,257,6.2,10,5,9999,99999,9,999999999,0.0,999,999,99
3009,3,15,6,0,*?*?*?*?*?*?*?*?*?*?*?*?*?*?*?*?*?*?*?*?*?*?,1.8,1.7,100,102363,0,-0,289,0.0,-0.0,0.0,0,0,0,0,250,7.2,10,5,9999,99999,9,999999999,0.0,999,999,99
3009,3,15,7,0,*?*?*?*?*?*?*?*?*?*?*?*?*?*?*?*?*?*?*?*?*?*?,2.1,2.1,100,102363,171,1386,285,34.2,36.9,29.7,3829,2303,3566,622,250,9.8,9,5,9999,99999,9,999999999,0.0,999,999,99
3009,3,15,8,0,*?*?*?*?*?*?*?*?*?*?*?*?*?*?*?*?*?*?*?*?*?*?,2.6,2.7,100,102363,357,1384,251,195.5,525.2,60.0,20252,44258,8940,1117,250,9.3,1,0,9999,99999,9,999999999,0.0,999,999,99
3009,3,15,9,0,*?*?*?*?*?*?*?*?*?*?*?*?*?*?*?*?*?*?*?*?*?*?,4.5,4.5,100,102363,516,1383,261,304.6,565.8,93.5,31566,52705,13313,1798,250,6.7,1,0,9999,99999,9,999999999,0.0,999,999,99
3009,3,15,10,0,*?*?*?*?*?*?*?*?*?*?*?*?*?*?*?*?*?*?*?*?*?*?,7.1,6.9,100,102363,637,1383,283,383.2,529.8,139.1,40885,52379,17590,2804,250,6.2,3,2,9999,99999,9,999999999,0.0,999,999,99
3009,3,15,11,0,*?*?*?*?*?*?*?*?*?*?*?*?*?*?*?*?*?*?*?*?*?*?,9.4,7.3,100,102363,712,1383,297,425.4,485.7,175.3,44991,48832,21445,3747,250,6.7,4,2,9999,99999,9,999999999,0.0,999,999,99
3009,3,15,12,0,*?*?*?*?*?*?*?*?*?*?*?*?*?*?*?*?*?*?*?*?*?*?,9.8,5.6,90,102363,736,1383,293,450.2,538.8,163.4,48171,54503,20329,3518,250,4.1,3,2,9999,99999,9,999999999,0.0,999,999,99
3009,3,15,13,0,*?*?*?*?*?*?*?*?*?*?*?*?*?*?*?*?*?*?*?*?*?*?,10.3,5.3,85,102363,707,1383,285,435.5,590.4,133.7,45347,58058,18191,2822,252,4.6,1,0,9999,99999,9,999999999,0.0,999,999,99
3009,3,15,14,0,*?*?*?*?*?*?*?*?*?*?*?*?*?*?*?*?*?*?*?*?*?*?,10.4,5.1,84,102363,627,1383,290,379.7,562.8,124.6,39267,54217,17034,2479,253,4.1,2,1,9999,99999,9,999999999,0.0,999,999,99
3009,3,15,15,0,*?*?*?*?*?*?*?*?*?*?*?*?*?*?*?*?*?*?*?*?*?*?,10.3,3.8,77,102363,502,1383,282,294.9,563.2,90.5,30556,52141,12936,1733,255,7.2,1,0,9999,99999,9,999999999,0.0,999,999,99
3009,3,15,16,0,*?*?*?*?*?*?*?*?*?*?*?*?*?*?*?*?*?*?*?*?*?*?,10.3,3.0,73,102363,340,1384,296,178.1,426.3,73.4,18775,34951,9678,1334,257,7.2,4,2,9999,99999,9,999999999,0.0,999,999,99
3009,3,15,17,0,*?*?*?*?*?*?*?*?*?*?*?*?*?*?*?*?*?*?*?*?*?*?,9.8,3.8,79,102363,152,1384,319,27.8,33.6,24.1,3124,1977,2916,503,258,2.1,9,5,9999,99999,9,999999999,0.0,999,999,99
3009,3,15,18,0,*?*?*?*?*?*?*?*?*?*?*?*?*?*?*?*?*?*?*?*?*?*?,8.5,4.3,90,102363,0,-0,317,0.0,-0.0,0.0,0,0,0,0,260,2.1,10,5,9999,99999,9,999999999,0.0,999,999,99
3009,3,15,19,0,*?*?*?*?*?*?*?*?*?*?*?*?*?*?*?*?*?*?*?*?*?*?,6.5,4.5,100,102363,0,-0,308,0.0,-0.0,0.0,0,0,0,0,260,5.2,10,5,9999,99999,9,999999999,0.0,999,999,99
3009,3,15,20,0,*?*?*?*?*?*?*?*?*?*?*?*?*?*?*?*?*?*?*?*?*?*?,5.8,5.0,100,102363,0,-0,305,0.0,-0.0,0.0,0,0,0,0,260,5.2,10,5,9999,99999,9,999999999,0.0,999,999,99
3009,3,15,21,0,*?*?*?*?*?*?*?*?*?*?*?*?*?*?*?*?*?*?*?*?*?*?,5.1,5.0,100,102363,0,-0,302,0.0,-0.0,0.0,0,0,0,0,260,4.1,10,5,9999,99999,9,999999999,0.0,999,999,99
3009,3,15,22,0,*?*?*?*?*?*?*?*?*?*?*?*?*?*?*?*?*?*?*?*?*?*?,4.1,4.1,100,102363,0,-0,298,0.0,-0.0,0.0,0,0,0,0,260,4.1,10,5,9999,99999,9,999999999,0.0,999,999,99
3009,3,15,23,0,*?*?*?*?*?*?*?*?*?*?*?*?*?*?*?*?*?*?*?*?*?*?,4.6,4.5,100,102363,0,-0,300,0.0,-0.0,0.0,0,0,0,0,260,4.1,10,5,9999,99999,9,999999999,0.0,999,999,99
3009,3,15,24,0,*?*?*?*?*?*?*?*?*?*?*?*?*?*?*?*?*?*?*?*?*?*?,2.9,2.3,100,102363,0,-0,293,0.0,-0.0,0.0,0,0,0,0,290,10.3,10,5,9999,99999,9,999999999,0.0,999,999,99
3009,3,16,1,0,*?*?*?*?*?*?*?*?*?*?*?*?*?*?*?*?*?*?*?*?*?*?,5.4,2.7,83,102090,0,-0,304,0.0,-0.0,0.0,0,0,0,0,258,10.3,10,5,9999,99999,9,999999999,0.0,999,999,99
3009,3,16,2,0,*?*?*?*?*?*?*?*?*?*?*?*?*?*?*?*?*?*?*?*?*?*?,5.7,1.7,76,102090,0,-0,305,0.0,-0.0,0.0,0,0,0,0,257,4.6,10,5,9999,99999,9,999999999,0.0,999,999,99
3009,3,16,3,0,*?*?*?*?*?*?*?*?*?*?*?*?*?*?*?*?*?*?*?*?*?*?,5.7,2.9,82,102090,0,-0,305,0.0,-0.0,0.0,0,0,0,0,255,5.2,10,5,9999,99999,9,999999999,0.0,999,999,99
3009,3,16,4,0,*?*?*?*?*?*?*?*?*?*?*?*?*?*?*?*?*?*?*?*?*?*?,5.4,3.6,88,102090,0,-0,304,0.0,-0.0,0.0,0,0,0,0,253,6.2,10,5,9999,99999,9,999999999,0.0,999,999,99
3009,3,16,5,0,*?*?*?*?*?*?*?*?*?*?*?*?*?*?*?*?*?*?*?*?*?*?,5.2,4.5,95,102090,0,-0,303,0.0,-0.0,0.0,0,0,0,0,252,6.2,10,5,9999,99999,9,999999999,0.0,999,999,99
3009,3,16,6,0,*?*?*?*?*?*?*?*?*?*?*?*?*?*?*?*?*?*?*?*?*?*?,5.1,5.1,100,102090,0,-0,302,0.0,-0.0,0.0,0,0,0,0,250,7.2,10,5,9999,99999,9,999999999,0.0,999,999,99
3009,3,16,7,0,*?*?*?*?*?*?*?*?*?*?*?*?*?*?*?*?*?*?*?*?*?*?,5.3,5.3,100,102090,179,1379,299,37.3,38.2,32.3,4160,2446,3871,679,248,9.8,9,5,9999,99999,9,999999999,0.0,999,999,99
3009,3,16,8,0,*?*?*?*?*?*?*?*?*?*?*?*?*?*?*?*?*?*?*?*?*?*?,5.5,4.5,94,102090,365,1381,304,58.5,0.0,58.5,6817,0,6833,2346,247,9.3,10,5,9999,99999,9,999999999,0.0,999,999,99
3009,3,16,9,0,*?*?*?*?*?*?*?*?*?*?*?*?*?*?*?*?*?*?*?*?*?*?,6.1,3.2,82,102090,524,1381,307,90.1,0.0,90.1,10556,0,10588,3815,245,6.7,10,5,9999,99999,9,999999999,0.0,999,999,99
3009,3,16,10,0,*?*?*?*?*?*?*?*?*?*?*?*?*?*?*?*?*?*?*?*?*?*?,7.3,3.4,77,102090,645,1382,307,198.3,56.5,171.9,21803,5546,19381,5170,243,6.2,9,5,9999,99999,9,999999999,0.0,999,999,99
3009,3,16,11,0,*?*?*?*?*?*?*?*?*?*?*?*?*?*?*?*?*?*?*?*?*?*?,7.6,3.0,74,102090,720,1382,314,129.0,0.0,129.0,15276,0,15333,5840,242,6.7,10,5,9999,99999,9,999999999,0.0,999,999,99
3009,3,16,12,0,*?*?*?*?*?*?*?*?*?*?*?*?*?*?*?*?*?*?*?*?*?*?,7.8,1.9,66,102090,743,1381,315,133.7,0.0,133.7,15852,0,15912,6096,240,4.1,10,5,9999,99999,9,999999999,0.0,999,999,99
3009,3,16,13,0,*?*?*?*?*?*?*?*?*?*?*?*?*?*?*?*?*?*?*?*?*?*?,7.9,1.0,63,102090,714,1381,315,127.9,0.0,127.9,15136,0,15192,5777,243,4.6,10,5,9999,99999,9,999999999,0.0,999,999,99
3009,3,16,14,0,*?*?*?*?*?*?*?*?*?*?*?*?*?*?*?*?*?*?*?*?*?*?,7.5,2.1,69,102090,634,1382,313,112.0,0.0,112.0,13192,0,13237,4925,247,4.1,10,5,9999,99999,9,999999999,0.0,999,999,99
3009,3,16,15,0,*?*?*?*?*?*?*?*?*?*?*?*?*?*?*?*?*?*?*?*?*?*?,7.7,3.4,74,102090,509,1383,314,87.0,0.0,87.0,10189,0,10220,3665,250,7.2,10,5,9999,99999,9,999999999,0.0,999,999,99
3009,3,16,16,0,*?*?*?*?*?*?*?*?*?*?*?*?*?*?*?*?*?*?*?*?*?*?,7.9,2.3,67,102090,347,1384,315,54.7,0.0,54.7,6382,0,6396,2184,253,7.2,10,5,9999,99999,9,999999999,0.0,999,999,99
3009,3,16,17,0,*?*?*?*?*?*?*?*?*?*?*?*?*?*?*?*?*?*?*?*?*?*?,7.9,2.3,68,102090,159,1384,315,17.4,0.0,17.4,2065,-0,2066,676,257,2.1,10,5,9999,99999,9,999999999,0.0,999,999,99
3009,3,16,18,0,*?*?*?*?*?*?*?*?*?*?*?*?*?*?*?*?*?*?*?*?*?*?,7.5,2.5,71,102090,0,-0,313,0.0,-0.0,0.0,0,0,0,0,260,2.1,10,5,9999,99999,9,999999999,0.0,999,999,99
3009,3,16,19,0,*?*?*?*?*?*?*?*?*?*?*?*?*?*?*?*?*?*?*?*?*?*?,6.8,2.5,74,102090,0,-0,310,0.0,-0.0,0.0,0,0,0,0,258,5.2,10,5,9999,99999,9,999999999,0.0,999,999,99
3009,3,16,20,0,*?*?*?*?*?*?*?*?*?*?*?*?*?*?*?*?*?*?*?*?*?*?,6.5,1.9,73,102090,0,-0,309,0.0,-0.0,0.0,0,0,0,0,257,5.2,10,5,9999,99999,9,999999999,0.0,999,999,99
3009,3,16,21,0,*?*?*?*?*?*?*?*?*?*?*?*?*?*?*?*?*?*?*?*?*?*?,6.4,2.5,76,102090,0,-0,308,0.0,-0.0,0.0,0,0,0,0,255,4.1,10,5,9999,99999,9,999999999,0.0,999,999,99
3009,3,16,22,0,*?*?*?*?*?*?*?*?*?*?*?*?*?*?*?*?*?*?*?*?*?*?,5.8,3.0,83,102090,0,-0,306,0.0,-0.0,0.0,0,0,0,0,253,4.1,10,5,9999,99999,9,999999999,0.0,999,999,99
3009,3,16,23,0,*?*?*?*?*?*?*?*?*?*?*?*?*?*?*?*?*?*?*?*?*?*?,6.7,5.1,90,102090,0,-0,309,0.0,-0.0,0.0,0,0,0,0,252,4.1,10,5,9999,99999,9,999999999,0.0,999,999,99
3009,3,16,24,0,*?*?*?*?*?*?*?*?*?*?*?*?*?*?*?*?*?*?*?*?*?*?,5.1,3.6,91,102090,0,-0,302,0.0,-0.0,0.0,0,0,0,0,260,10.3,10,5,9999,99999,9,999999999,0.0,999,999,99
3009,3,17,1,0,*?*?*?*?*?*?*?*?*?*?*?*?*?*?*?*?*?*?*?*?*?*?,8.3,5.3,81,101615,0,-0,316,0.0,-0.0,0.0,0,0,0,0,250,10.3,10,5,9999,99999,9,999999999,0.0,999,999,99
3009,3,17,2,0,*?*?*?*?*?*?*?*?*?*?*?*?*?*?*?*?*?*?*?*?*?*?,9.1,5.3,77,101615,0,-0,320,0.0,-0.0,0.0,0,0,0,0,250,4.6,10,5,9999,99999,9,999999999,0.0,999,999,99
3009,3,17,3,0,*?*?*?*?*?*?*?*?*?*?*?*?*?*?*?*?*?*?*?*?*?*?,9.0,5.8,80,101615,0,-0,319,0.0,-0.0,0.0,0,0,0,0,250,5.2,10,5,9999,99999,9,999999999,0.0,999,999,99
3009,3,17,4,0,*?*?*?*?*?*?*?*?*?*?*?*?*?*?*?*?*?*?*?*?*?*?,8.3,5.3,81,101615,0,-0,316,0.0,-0.0,0.0,0,0,0,0,250,6.2,10,5,9999,99999,9,999999999,0.0,999,999,99
3009,3,17,5,0,*?*?*?*?*?*?*?*?*?*?*?*?*?*?*?*?*?*?*?*?*?*?,7.5,4.1,79,101615,0,-0,313,0.0,-0.0,0.0,0,0,0,0,250,6.2,10,5,9999,99999,9,999999999,0.0,999,999,99
3009,3,17,6,0,*?*?*?*?*?*?*?*?*?*?*?*?*?*?*?*?*?*?*?*?*?*?,7.8,4.6,81,101615,0,-0,314,0.0,-0.0,0.0,0,0,0,0,250,7.2,10,5,9999,99999,9,999999999,0.0,999,999,99
3009,3,17,7,0,*?*?*?*?*?*?*?*?*?*?*?*?*?*?*?*?*?*?*?*?*?*?,8.0,5.1,82,101615,188,1380,315,23.2,0.0,23.2,2736,-0,2740,900,247,9.8,10,5,9999,99999,9,999999999,0.0,999,999,99
3009,3,17,8,0,*?*?*?*?*?*?*?*?*?*?*?*?*?*?*?*?*?*?*?*?*?*?,9.6,6.9,82,101615,374,1381,322,60.2,0.0,60.2,7021,0,7039,2423,243,9.3,10,5,9999,99999,9,999999999,0.0,999,999,99
3009,3,17,9,0,*?*?*?*?*?*?*?*?*?*?*?*?*?*?*?*?*?*?*?*?*?*?,11.6,7.9,77,101615,533,1382,331,91.8,0.0,91.8,10763,0,10796,3900,240,6.7,10,5,9999,99999,9,999999999,0.0,999,999,99
3009,3,17,10,0,*?*?*?*?*?*?*?*?*?*?*?*?*?*?*?*?*?*?*?*?*?*?,13.0,8.4,73,101615,653,1380,337,115.8,0.0,115.8,13662,0,13710,5128,237,6.2,10,5,9999,99999,9,999999999,0.0,999,999,99
3009,3,17,11,0,*?*?*?*?*?*?*?*?*?*?*?*?*?*?*?*?*?*?*?*?*?*?,14.9,8.7,66,101615,728,1381,346,130.7,0.0,130.7,15477,0,15535,5929,233,6.7,10,5,9999,99999,9,999999999,0.0,999,999,99
3009,3,17,12,0,*?*?*?*?*?*?*?*?*?*?*?*?*?*?*?*?*?*?*?*?*?*?,15.5,10.2,70,101615,751,1381,349,135.3,0.0,135.3,16048,0,16109,6184,230,4.1,10,5,9999,99999,9,999999999,0.0,999,999,99
3009,3,17,13,0,*?*?*?*?*?*?*?*?*?*?*?*?*?*?*?*?*?*?*?*?*?*?,15.5,9.1,66,101615,722,1382,349,129.4,0.0,129.4,15326,0,15383,5862,230,4.6,10,5,9999,99999,9,999999999,0.0,999,999,99
3009,3,17,14,0,*?*?*?*?*?*?*?*?*?*?*?*?*?*?*?*?*?*?*?*?*?*?,15.7,8.1,60,101615,641,1380,350,113.4,0.0,113.4,13371,0,13418,5002,230,4.1,10,5,9999,99999,9,999999999,0.0,999,999,99
3009,3,17,15,0,*?*?*?*?*?*?*?*?*?*?*?*?*?*?*?*?*?*?*?*?*?*?,15.6,7.0,57,101615,516,1382,350,88.5,0.0,88.5,10361,0,10393,3735,230,7.2,10,5,9999,99999,9,999999999,0.0,999,999,99
3009,3,17,16,0,*?*?*?*?*?*?*?*?*?*?*?*?*?*?*?*?*?*?*?*?*?*?,15.5,8.3,62,101615,353,1379,349,56.2,0.0,56.2,6545,0,6560,2244,230,7.2,10,5,9999,99999,9,999999999,0.0,999,999,99
3009,3,17,17,0,*?*?*?*?*?*?*?*?*?*?*?*?*?*?*?*?*?*?*?*?*?*?,15.2,8.4,64,101615,166,1384,348,18.8,0.0,18.8,2224,-0,2226,728,230,2.1,10,5,9999,99999,9,999999999,0.0,999,999,99
3009,3,17,18,0,*?*?*?*?*?*?*?*?*?*?*?*?*?*?*?*?*?*?*?*?*?*?,13.8,9.7,76,101615,0,-0,341,0.0,-0.0,0.0,0,0,0,0,230,2.1,10,5,9999,99999,9,999999999,0.0,999,999,99
3009,3,17,19,0,*?*?*?*?*?*?*?*?*?*?*?*?*?*?*?*?*?*?*?*?*?*?,12.7,9.7,82,101615,0,-0,336,0.0,-0.0,0.0,0,0,0,0,228,5.2,10,5,9999,99999,9,999999999,0.0,999,999,99
3009,3,17,20,0,*?*?*?*?*?*?*?*?*?*?*?*?*?*?*?*?*?*?*?*?*?*?,11.7,9.4,86,101615,0,-0,331,0.0,-0.0,0.0,0,0,0,0,227,5.2,10,5,9999,99999,9,999999999,0.0,999,999,99
3009,3,17,21,0,*?*?*?*?*?*?*?*?*?*?*?*?*?*?*?*?*?*?*?*?*?*?,11.2,10.2,93,101615,0,-0,329,0.0,-0.0,0.0,0,0,0,0,225,4.1,10,5,9999,99999,9,999999999,0.0,999,999,99
3009,3,17,22,0,*?*?*?*?*?*?*?*?*?*?*?*?*?*?*?*?*?*?*?*?*?*?,10.7,9.8,94,101615,0,-0,326,0.0,-0.0,0.0,0,0,0,0,223,4.1,10,5,9999,99999,9,999999999,0.0,999,999,99
3009,3,17,23,0,*?*?*?*?*?*?*?*?*?*?*?*?*?*?*?*?*?*?*?*?*?*?,9.4,8.7,95,101615,0,-0,321,0.0,-0.0,0.0,0,0,0,0,222,4.1,10,5,9999,99999,9,999999999,0.0,999,999,99
3009,3,17,24,0,*?*?*?*?*?*?*?*?*?*?*?*?*?*?*?*?*?*?*?*?*?*?,7.5,5.1,85,101615,0,-0,313,0.0,-0.0,0.0,0,0,0,0,250,10.3,10,5,9999,99999,9,999999999,0.0,999,999,99
3009,3,18,1,0,*?*?*?*?*?*?*?*?*?*?*?*?*?*?*?*?*?*?*?*?*?*?,6.5,5.0,88,100853,0,-0,308,0.0,-0.0,0.0,0,0,0,0,215,10.3,10,5,9999,99999,9,999999999,0.0,999,999,99
3009,3,18,2,0,*?*?*?*?*?*?*?*?*?*?*?*?*?*?*?*?*?*?*?*?*?*?,5.1,3.0,85,100853,0,-0,303,0.0,-0.0,0.0,0,0,0,0,210,4.6,10,5,9999,99999,9,999999999,0.0,999,999,99
3009,3,18,3,0,*?*?*?*?*?*?*?*?*?*?*?*?*?*?*?*?*?*?*?*?*?*?,5.2,2.7,82,100853,0,-0,303,0.0,-0.0,0.0,0,0,0,0,205,5.2,10,5,9999,99999,9,999999999,0.3,999,999,99
3009,3,18,4,0,*?*?*?*?*?*?*?*?*?*?*?*?*?*?*?*?*?*?*?*?*?*?,4.8,2.3,82,100853,0,-0,301,0.0,-0.0,0.0,0,0,0,0,200,6.2,10,5,9999,99999,9,999999999,1.3,999,999,99
3009,3,18,5,0,*?*?*?*?*?*?*?*?*?*?*?*?*?*?*?*?*?*?*?*?*?*?,4.6,2.9,87,100853,0,-0,300,0.0,-0.0,0.0,0,0,0,0,195,6.2,10,5,9999,99999,9,999999999,2.0,999,999,99
3009,3,18,6,0,*?*?*?*?*?*?*?*?*?*?*?*?*?*?*?*?*?*?*?*?*?*?,4.3,2.1,84,100853,0,-0,299,0.0,-0.0,0.0,0,0,0,0,190,7.2,10,5,9999,99999,9,999999999,2.2,999,999,99
3009,3,18,7,0,*?*?*?*?*?*?*?*?*?*?*?*?*?*?*?*?*?*?*?*?*?*?,5.2,1.7,77,100853,197,1382,293,57.5,101.7,43.0,6159,6122,5311,776,200,9.8,8,4,9999,99999,9,999999999,2.2,999,999,99
3009,3,18,8,0,*?*?*?*?*?*?*?*?*?*?*?*?*?*?*?*?*?*?*?*?*?*?,6.1,2.9,78,100853,382,1379,302,107.7,51.7,93.3,11818,4575,10553,2497,210,9.3,9,5,9999,99999,9,999999999,0.6,999,999,99
3009,3,18,9,0,*?*?*?*?*?*?*?*?*?*?*?*?*?*?*?*?*?*?*?*?*?*?,7.5,2.7,70,100853,541,1381,303,215.3,138.4,161.0,23497,13339,18427,3754,220,6.7,8,4,9999,99999,9,999999999,3.2,999,999,99
3009,3,18,10,0,*?*?*?*?*?*?*?*?*?*?*?*?*?*?*?*?*?*?*?*?*?*?,9.8,2.7,60,100853,661,1380,324,117.5,0.0,117.5,13860,0,13909,5217,230,6.2,10,5,9999,99999,9,999999999,1.3,999,999,99
3009,3,18,11,0,*?*?*?*?*?*?*?*?*?*?*?*?*?*?*?*?*?*?*?*?*?*?,11.0,1.5,51,100853,736,1381,319,304.5,144.0,227.8,33323,14711,25757,5805,240,6.7,8,4,9999,99999,9,999999999,2.5,999,999,99
3009,3,18,12,0,*?*?*?*?*?*?*?*?*?*?*?*?*?*?*?*?*?*?*?*?*?*?,11.5,1.7,50,100853,759,1381,326,237.8,57.5,206.2,26251,5674,23330,6583,250,4.1,9,5,9999,99999,9,999999999,4.0,999,999,99
3009,3,18,13,0,*?*?*?*?*?*?*?*?*?*?*?*?*?*?*?*?*?*?*?*?*?*?,11.6,3.2,55,100853,729,1381,327,227.5,57.3,197.2,25054,5685,22255,6196,255,4.6,9,5,9999,99999,9,999999999,1.1,999,999,99
3009,3,18,14,0,*?*?*?*?*?*?*?*?*?*?*?*?*?*?*?*?*?*?*?*?*?*?,11.5,2.3,52,100853,648,1380,326,199.6,56.5,173.1,21954,5553,19515,5215,260,4.1,9,5,9999,99999,9,999999999,0.1,999,999,99
3009,3,18,15,0,*?*?*?*?*?*?*?*?*?*?*?*?*?*?*?*?*?*?*?*?*?*?,11.5,0.4,46,100853,523,1381,321,206.9,137.7,154.8,22537,13364,17593,3584,265,7.2,8,4,9999,99999,9,999999999,0.2,999,999,99
3009,3,18,16,0,*?*?*?*?*?*?*?*?*?*?*?*?*?*?*?*?*?*?*?*?*?*?,12.0,1.3,47,100853,360,1379,323,132.5,127.9,99.1,14441,11067,11414,2179,270,7.2,8,4,9999,99999,9,999999999,0.7,999,999,99
3009,3,18,17,0,*?*?*?*?*?*?*?*?*?*?*?*?*?*?*?*?*?*?*?*?*?*?,11.3,3.4,57,100853,172,1376,325,35.0,37.2,30.3,3912,2330,3645,636,275,2.1,9,5,9999,99999,9,999999999,0.5,999,999,99
3009,3,18,18,0,*?*?*?*?*?*?*?*?*?*?*?*?*?*?*?*?*?*?*?*?*?*?,10.0,3.6,63,100853,0,-0,324,0.0,-0.0,0.0,0,0,0,0,280,2.1,10,5,9999,99999,9,999999999,0.8,999,999,99
3009,3,18,19,0,*?*?*?*?*?*?*?*?*?*?*?*?*?*?*?*?*?*?*?*?*?*?,9.0,2.9,64,100853,0,-0,320,0.0,-0.0,0.0,0,0,0,0,272,5.2,10,5,9999,99999,9,999999999,1.8,999,999,99
3009,3,18,20,0,*?*?*?*?*?*?*?*?*?*?*?*?*?*?*?*?*?*?*?*?*?*?,7.7,2.9,70,100853,0,-0,314,0.0,-0.0,0.0,0,0,0,0,263,5.2,10,5,9999,99999,9,999999999,0.5,999,999,99
3009,3,18,21,0,*?*?*?*?*?*?*?*?*?*?*?*?*?*?*?*?*?*?*?*?*?*?,7.6,3.8,76,100853,0,-0,313,0.0,-0.0,0.0,0,0,0,0,255,4.1,10,5,9999,99999,9,999999999,2.3,999,999,99
3009,3,18,22,0,*?*?*?*?*?*?*?*?*?*?*?*?*?*?*?*?*?*?*?*?*?*?,6.9,4.1,81,100853,0,-0,310,0.0,-0.0,0.0,0,0,0,0,247,4.1,10,5,9999,99999,9,999999999,0.4,999,999,99
3009,3,18,23,0,*?*?*?*?*?*?*?*?*?*?*?*?*?*?*?*?*?*?*?*?*?*?,6.1,4.3,86,100853,0,-0,307,0.0,-0.0,0.0,0,0,0,0,238,4.1,10,5,9999,99999,9,999999999,0.1,999,999,99
3009,3,18,24,0,*?*?*?*?*?*?*?*?*?*?*?*?*?*?*?*?*?*?*?*?*?*?,8.1,7.0,91,100853,0,-0,315,0.0,-0.0,0.0,0,0,0,0,220,10.3,10,5,9999,99999,9,999999999,0.0,999,999,99
3009,3,19,1,0,*?*?*?*?*?*?*?*?*?*?*?*?*?*?*?*?*?*?*?*?*?*?,3.9,3.9,100,100913,0,-0,297,0.0,-0.0,0.0,0,0,0,0,230,10.3,10,5,9999,99999,9,999999999,0.0,999,999,99
3009,3,19,2,0,*?*?*?*?*?*?*?*?*?*?*?*?*?*?*?*?*?*?*?*?*?*?,2.8,2.9,100,100913,0,-0,293,0.0,-0.0,0.0,0,0,0,0,230,4.6,10,5,9999,99999,9,999999999,0.0,999,999,99
3009,3,19,3,0,*?*?*?*?*?*?*?*?*?*?*?*?*?*?*?*?*?*?*?*?*?*?,2.9,2.9,100,100913,0,-0,293,0.0,-0.0,0.0,0,0,0,0,230,5.2,10,5,9999,99999,9,999999999,0.0,999,999,99
3009,3,19,4,0,*?*?*?*?*?*?*?*?*?*?*?*?*?*?*?*?*?*?*?*?*?*?,2.8,2.9,100,100913,0,-0,293,0.0,-0.0,0.0,0,0,0,0,230,6.2,10,5,9999,99999,9,999999999,0.2,999,999,99
3009,3,19,5,0,*?*?*?*?*?*?*?*?*?*?*?*?*?*?*?*?*?*?*?*?*?*?,2.6,2.7,100,100913,0,-0,292,0.0,-0.0,0.0,0,0,0,0,230,6.2,10,5,9999,99999,9,999999999,0.2,999,999,99
3009,3,19,6,0,*?*?*?*?*?*?*?*?*?*?*?*?*?*?*?*?*?*?*?*?*?*?,2.3,2.1,100,100913,5,1263,291,0.0,0.0,0.0,0,0,0,0,230,7.2,10,5,9999,99999,9,999999999,0.1,999,999,99
3009,3,19,7,0,*?*?*?*?*?*?*?*?*?*?*?*?*?*?*?*?*?*?*?*?*?*?,3.0,1.9,95,100913,206,1382,294,26.8,0.0,26.8,3142,0,3146,1036,232,9.8,10,5,9999,99999,9,999999999,0.0,999,999,99
3009,3,19,8,0,*?*?*?*?*?*?*?*?*?*?*?*?*?*?*?*?*?*?*?*?*?*?,3.6,2.3,93,100913,391,1379,296,63.7,0.0,63.7,7430,0,7449,2577,233,9.3,10,5,9999,99999,9,999999999,0.0,999,999,99
3009,3,19,9,0,*?*?*?*?*?*?*?*?*?*?*?*?*?*?*?*?*?*?*?*?*?*?,5.2,2.3,84,100913,549,1379,303,95.2,0.0,95.2,11173,0,11208,4069,235,6.7,10,5,9999,99999,9,999999999,0.0,999,999,99
3009,3,19,10,0,*?*?*?*?*?*?*?*?*?*?*?*?*?*?*?*?*?*?*?*?*?*?,5.6,2.3,81,100913,669,1379,305,119.2,0.0,119.2,14070,0,14120,5306,237,6.2,10,5,9999,99999,9,999999999,0.0,999,999,99
3009,3,19,11,0,*?*?*?*?*?*?*?*?*?*?*?*?*?*?*?*?*?*?*?*?*?*?,6.7,1.3,70,100913,743,1379,310,133.9,0.0,133.9,15877,0,15938,6107,238,6.7,10,5,9999,99999,9,999999999,0.0,999,999,99
3009,3,19,12,0,*?*?*?*?*?*?*?*?*?*?*?*?*?*?*?*?*?*?*?*?*?*?,7.6,0.6,62,100913,766,1379,314,138.5,0.0,138.5,16437,0,16501,6359,240,4.1,10,5,9999,99999,9,999999999,0.0,999,999,99
3009,3,19,13,0,*?*?*?*?*?*?*?*?*?*?*?*?*?*?*?*?*?*?*?*?*?*?,7.5,2.7,73,100913,736,1379,313,132.5,0.0,132.5,15699,0,15759,6027,235,4.6,10,5,9999,99999,9,999999999,0.0,999,999,99
3009,3,19,14,0,*?*?*?*?*?*?*?*?*?*?*?*?*?*?*?*?*?*?*?*?*?*?,7.6,2.1,70,100913,655,1379,314,116.4,0.0,116.4,13731,0,13779,5158,230,4.1,10,5,9999,99999,9,999999999,0.0,999,999,99
3009,3,19,15,0,*?*?*?*?*?*?*?*?*?*?*?*?*?*?*?*?*?*?*?*?*?*?,7.4,3.0,75,100913,530,1381,313,91.3,0.0,91.3,10705,0,10738,3876,225,7.2,10,5,9999,99999,9,999999999,0.0,999,999,99
3009,3,19,16,0,*?*?*?*?*?*?*?*?*?*?*?*?*?*?*?*?*?*?*?*?*?*?,7.5,4.6,84,100913,367,1379,313,59.0,0.0,59.0,6872,0,6889,2367,220,7.2,10,5,9999,99999,9,999999999,0.4,999,999,99
3009,3,19,17,0,*?*?*?*?*?*?*?*?*?*?*?*?*?*?*?*?*?*?*?*?*?*?,6.8,4.3,86,100913,179,1377,310,21.5,0.0,21.5,2540,-0,2543,834,215,2.1,10,5,9999,99999,9,999999999,0.3,999,999,99
3009,3,19,18,0,*?*?*?*?*?*?*?*?*?*?*?*?*?*?*?*?*?*?*?*?*?*?,6.6,2.3,76,100913,0,-0,309,0.0,-0.0,0.0,0,0,0,0,210,2.1,10,5,9999,99999,9,999999999,0.0,999,999,99
3009,3,19,19,0,*?*?*?*?*?*?*?*?*?*?*?*?*?*?*?*?*?*?*?*?*?*?,5.6,3.8,90,100913,0,-0,305,0.0,-0.0,0.0,0,0,0,0,208,5.2,10,5,9999,99999,9,999999999,0.0,999,999,99
3009,3,19,20,0,*?*?*?*?*?*?*?*?*?*?*?*?*?*?*?*?*?*?*?*?*?*?,4.9,2.9,89,100913,0,-0,302,0.0,-0.0,0.0,0,0,0,0,207,5.2,10,5,9999,99999,9,999999999,0.0,999,999,99
3009,3,19,21,0,*?*?*?*?*?*?*?*?*?*?*?*?*?*?*?*?*?*?*?*?*?*?,4.4,2.1,87,100913,0,-0,300,0.0,-0.0,0.0,0,0,0,0,205,4.1,10,5,9999,99999,9,999999999,0.0,999,999,99
3009,3,19,22,0,*?*?*?*?*?*?*?*?*?*?*?*?*?*?*?*?*?*?*?*?*?*?,4.0,1.5,86,100913,0,-0,298,0.0,-0.0,0.0,0,0,0,0,203,4.1,10,5,9999,99999,9,999999999,0.0,999,999,99
3009,3,19,23,0,*?*?*?*?*?*?*?*?*?*?*?*?*?*?*?*?*?*?*?*?*?*?,3.9,1.9,89,100913,0,-0,298,0.0,-0.0,0.0,0,0,0,0,202,4.1,10,5,9999,99999,9,999999999,0.0,999,999,99
3009,3,19,24,0,*?*?*?*?*?*?*?*?*?*?*?*?*?*?*?*?*?*?*?*?*?*?,5.3,4.5,97,100913,0,-0,303,0.0,-0.0,0.0,0,0,0,0,230,10.3,10,5,9999,99999,9,999999999,0.3,999,999,99
3009,3,20,1,0,*?*?*?*?*?*?*?*?*?*?*?*?*?*?*?*?*?*?*?*?*?*?,3.7,2.5,96,99420,0,-0,297,0.0,-0.0,0.0,0,0,0,0,198,10.3,10,5,9999,99999,9,999999999,0.0,999,999,99
3009,3,20,2,0,*?*?*?*?*?*?*?*?*?*?*?*?*?*?*?*?*?*?*?*?*?*?,3.8,2.9,98,99420,0,-0,297,0.0,-0.0,0.0,0,0,0,0,197,4.6,10,5,9999,99999,9,999999999,0.0,999,999,99
3009,3,20,3,0,*?*?*?*?*?*?*?*?*?*?*?*?*?*?*?*?*?*?*?*?*?*?,2.8,2.7,100,99420,0,-0,293,0.0,-0.0,0.0,0,0,0,0,195,5.2,10,5,9999,99999,9,999999999,0.0,999,999,99
3009,3,20,4,0,*?*?*?*?*?*?*?*?*?*?*?*?*?*?*?*?*?*?*?*?*?*?,2.5,2.3,100,99420,0,-0,292,0.0,-0.0,0.0,0,0,0,0,193,6.2,10,5,9999,99999,9,999999999,0.0,999,999,99
3009,3,20,5,0,*?*?*?*?*?*?*?*?*?*?*?*?*?*?*?*?*?*?*?*?*?*?,2.3,1.0,96,99420,0,-0,291,0.0,-0.0,0.0,0,0,0,0,192,6.2,10,5,9999,99999,9,999999999,0.0,999,999,99
3009,3,20,6,0,*?*?*?*?*?*?*?*?*?*?*?*?*?*?*?*?*?*?*?*?*?*?,2.5,-0.0,87,99420,14,1347,287,0.0,0.0,0.0,0,0,0,0,190,7.2,9,5,9999,99999,9,999999999,0.0,999,999,99
3009,3,20,7,0,*?*?*?*?*?*?*?*?*?*?*?*?*?*?*?*?*?*?*?*?*?*?,2.7,0.6,89,99420,214,1377,283,65.6,106.4,49.1,6996,6905,5952,898,197,9.8,8,4,9999,99999,9,999999999,0.0,999,999,99
3009,3,20,8,0,*?*?*?*?*?*?*?*?*?*?*?*?*?*?*?*?*?*?*?*?*?*?,4.4,1.3,84,99420,400,1380,265,223.0,490.3,81.0,22823,42428,11523,1469,203,9.3,3,2,9999,99999,9,999999999,0.0,999,999,99
3009,3,20,9,0,*?*?*?*?*?*?*?*?*?*?*?*?*?*?*?*?*?*?*?*?*?*?,6.1,2.7,82,99420,558,1380,283,311.8,404.9,148.1,32485,38841,18239,2938,210,6.7,5,3,9999,99999,9,999999999,0.0,999,999,99
3009,3,20,10,0,*?*?*?*?*?*?*?*?*?*?*?*?*?*?*?*?*?*?*?*?*?*?,7.9,3.4,76,99420,677,1378,286,403.6,483.1,166.3,42631,48216,20446,3478,217,6.2,4,2,9999,99999,9,999999999,0.0,999,999,99
3009,3,20,11,0,*?*?*?*?*?*?*?*?*?*?*?*?*?*?*?*?*?*?*?*?*?*?,9.0,3.8,72,99420,751,1379,296,436.0,420.2,207.1,45659,42498,24639,4619,223,6.7,5,3,9999,99999,9,999999999,0.0,999,999,99
3009,3,20,12,0,*?*?*?*?*?*?*?*?*?*?*?*?*?*?*?*?*?*?*?*?*?*?,10.2,4.3,70,99420,774,1380,311,380.9,242.4,244.9,40757,25527,27089,5904,230,4.1,7,4,9999,99999,9,999999999,0.0,999,999,99
3009,3,20,13,0,*?*?*?*?*?*?*?*?*?*?*?*?*?*?*?*?*?*?*?*?*?*?,10.3,6.4,80,99420,743,1378,317,308.4,144.2,230.7,33698,14926,25903,5907,235,4.6,8,4,9999,99999,9,999999999,0.0,999,999,99
3009,3,20,14,0,*?*?*?*?*?*?*?*?*?*?*?*?*?*?*?*?*?*?*?*?*?*?,10.0,7.3,87,99420,662,1378,312,320.6,238.3,206.2,34137,24486,23083,4635,240,4.1,7,4,9999,99999,9,999999999,0.0,999,999,99
3009,3,20,15,0,*?*?*?*?*?*?*?*?*?*?*?*?*?*?*?*?*?*?*?*?*?*?,10.2,6.9,83,99420,536,1378,312,252.3,231.5,162.2,26735,22678,18441,3429,245,7.2,7,4,9999,99999,9,999999999,0.0,999,999,99
3009,3,20,16,0,*?*?*?*?*?*?*?*?*?*?*?*?*?*?*?*?*?*?*?*?*?*?,10.1,6.9,84,99420,374,1379,296,205.7,483.0,74.7,21047,40974,10710,1351,250,7.2,3,2,9999,99999,9,999999999,0.0,999,999,99
3009,3,20,17,0,*?*?*?*?*?*?*?*?*?*?*?*?*?*?*?*?*?*?*?*?*?*?,10.2,6.6,82,99420,186,1378,300,76.5,333.2,31.5,7881,21626,4859,574,255,2.1,4,2,9999,99999,9,999999999,0.0,999,999,99
3009,3,20,18,0,*?*?*?*?*?*?*?*?*?*?*?*?*?*?*?*?*?*?*?*?*?*?,8.3,7.9,100,99420,0,-0,316,0.0,-0.0,0.0,0,0,0,0,260,2.1,10,5,9999,99999,9,999999999,0.0,999,999,99
3009,3,20,19,0,*?*?*?*?*?*?*?*?*?*?*?*?*?*?*?*?*?*?*?*?*?*?,6.7,6.7,100,99420,0,-0,309,0.0,-0.0,0.0,0,0,0,0,255,5.2,10,5,9999,99999,9,999999999,0.0,999,999,99
3009,3,20,20,0,*?*?*?*?*?*?*?*?*?*?*?*?*?*?*?*?*?*?*?*?*?*?,6.4,6.4,100,99420,0,-0,308,0.0,-0.0,0.0,0,0,0,0,250,5.2,10,5,9999,99999,9,999999999,0.0,999,999,99
3009,3,20,21,0,*?*?*?*?*?*?*?*?*?*?*?*?*?*?*?*?*?*?*?*?*?*?,5.8,5.8,100,99420,0,-0,305,0.0,-0.0,0.0,0,0,0,0,245,4.1,10,5,9999,99999,9,999999999,0.0,999,999,99
3009,3,20,22,0,*?*?*?*?*?*?*?*?*?*?*?*?*?*?*?*?*?*?*?*?*?*?,4.8,4.8,100,99420,0,-0,301,0.0,-0.0,0.0,0,0,0,0,240,4.1,10,5,9999,99999,9,999999999,0.0,999,999,99
3009,3,20,23,0,*?*?*?*?*?*?*?*?*?*?*?*?*?*?*?*?*?*?*?*?*?*?,4.9,4.8,100,99420,0,-0,301,0.0,-0.0,0.0,0,0,0,0,235,4.1,10,5,9999,99999,9,999999999,0.0,999,999,99
3009,3,20,24,0,*?*?*?*?*?*?*?*?*?*?*?*?*?*?*?*?*?*?*?*?*?*?,3.9,2.3,93,99420,0,-0,297,0.0,-0.0,0.0,0,0,0,0,200,10.3,10,5,9999,99999,9,999999999,0.4,999,999,99
3009,3,21,1,0,*?*?*?*?*?*?*?*?*?*?*?*?*?*?*?*?*?*?*?*?*?*?,4.9,3.4,90,99361.7,0,-0,302,0.0,-0.0,0.0,0,0,0,0,228,10.3,10,5,9999,99999,9,999999999,0.0,999,999,99
3009,3,21,2,0,*?*?*?*?*?*?*?*?*?*?*?*?*?*?*?*?*?*?*?*?*?*?,4.7,2.9,87,99361.7,0,-0,301,0.0,-0.0,0.0,0,0,0,0,227,4.6,10,5,9999,99999,9,999999999,0.0,999,999,99
3009,3,21,3,0,*?*?*?*?*?*?*?*?*?*?*?*?*?*?*?*?*?*?*?*?*?*?,4.4,1.9,83,99361.7,0,-0,300,0.0,-0.0,0.0,0,0,0,0,225,5.2,10,5,9999,99999,9,999999999,0.0,999,999,99
3009,3,21,4,0,*?*?*?*?*?*?*?*?*?*?*?*?*?*?*?*?*?*?*?*?*?*?,4.0,1.5,83,99361.7,0,-0,298,0.0,-0.0,0.0,0,0,0,0,223,6.2,10,5,9999,99999,9,999999999,0.0,999,999,99
3009,3,21,5,0,*?*?*?*?*?*?*?*?*?*?*?*?*?*?*?*?*?*?*?*?*?*?,3.6,1.0,83,99361.7,0,-0,296,0.0,-0.0,0.0,0,0,0,0,222,6.2,10,5,9999,99999,9,999999999,0.0,999,999,99
3009,3,21,6,0,*?*?*?*?*?*?*?*?*?*?*?*?*?*?*?*?*?*?*?*?*?*?,3.1,0.8,84,99361.7,23,1367,294,0.0,0.0,0.0,0,0,0,0,220,7.2,10,5,9999,99999,9,999999999,0.0,999,999,99
3009,3,21,7,0,*?*?*?*?*?*?*?*?*?*?*?*?*?*?*?*?*?*?*?*?*?*?,4.5,1.0,78,99361.7,223,1378,295,52.6,43.2,45.6,5824,3081,5395,968,220,9.8,9,5,9999,99999,9,999999999,0.0,999,999,99
3009,3,21,8,0,*?*?*?*?*?*?*?*?*?*?*?*?*?*?*?*?*?*?*?*?*?*?,5.8,1.3,72,99361.7,408,1378,296,154.7,131.6,115.7,16839,11936,13245,2580,220,9.3,8,4,9999,99999,9,999999999,0.0,999,999,99
3009,3,21,9,0,*?*?*?*?*?*?*?*?*?*?*?*?*?*?*?*?*?*?*?*?*?*?,7.9,3.0,71,99361.7,566,1379,305,227.1,139.4,169.9,24740,13790,19247,4000,220,6.7,8,4,9999,99999,9,999999999,0.0,999,999,99
3009,3,21,10,0,*?*?*?*?*?*?*?*?*?*?*?*?*?*?*?*?*?*?*?*?*?*?,10.3,3.2,61,99361.7,685,1377,311,333.3,239.2,214.3,35515,24739,23927,4883,220,6.2,7,4,9999,99999,9,999999999,0.0,999,999,99
3009,3,21,11,0,*?*?*?*?*?*?*?*?*?*?*?*?*?*?*?*?*?*?*?*?*?*?,11.6,3.6,58,99361.7,759,1378,317,373.1,241.9,239.9,39892,25414,26571,5726,220,6.7,7,4,9999,99999,9,999999999,0.0,999,999,99
3009,3,21,12,0,*?*?*?*?*?*?*?*?*?*?*?*?*?*?*?*?*?*?*?*?*?*?,12.3,3.9,56,99361.7,781,1378,325,325.9,144.9,243.8,35634,15091,27321,6384,220,4.1,8,4,9999,99999,9,999999999,0.0,999,999,99
3009,3,21,13,0,*?*?*?*?*?*?*?*?*?*?*?*?*?*?*?*?*?*?*?*?*?*?,12.6,4.6,58,99361.7,750,1377,331,235.4,57.5,204.1,25910,5744,23000,6488,215,4.6,9,5,9999,99999,9,999999999,0.0,999,999,99
3009,3,21,14,0,*?*?*?*?*?*?*?*?*?*?*?*?*?*?*?*?*?*?*?*?*?*?,13.0,5.6,60,99361.7,669,1377,333,207.3,56.8,179.7,22799,5602,20258,5473,210,4.1,9,5,9999,99999,9,999999999,0.0,999,999,99
3009,3,21,15,0,*?*?*?*?*?*?*?*?*?*?*?*?*?*?*?*?*?*?*?*?*?*?,12.9,5.5,60,99361.7,543,1377,333,163.6,55.2,141.8,17971,5283,15997,4062,205,7.2,9,5,9999,99999,9,999999999,0.0,999,999,99
3009,3,21,16,0,*?*?*?*?*?*?*?*?*?*?*?*?*?*?*?*?*?*?*?*?*?*?,12.9,5.1,59,99361.7,381,1379,333,107.3,51.6,93.0,11771,4579,10510,2487,200,7.2,9,5,9999,99999,9,999999999,0.0,999,999,99
3009,3,21,17,0,*?*?*?*?*?*?*?*?*?*?*?*?*?*?*?*?*?*?*?*?*?*?,12.4,4.6,59,99361.7,193,1379,331,42.2,40.1,36.6,4691,2663,4359,771,195,2.1,9,5,9999,99999,9,999999999,0.0,999,999,99
3009,3,21,18,0,*?*?*?*?*?*?*?*?*?*?*?*?*?*?*?*?*?*?*?*?*?*?,10.6,4.6,66,99361.7,0,-0,327,0.0,-0.0,0.0,0,0,0,0,190,2.1,10,5,9999,99999,9,999999999,0.0,999,999,99
3009,3,21,19,0,*?*?*?*?*?*?*?*?*?*?*?*?*?*?*?*?*?*?*?*?*?*?,8.8,4.3,73,99361.7,0,-0,319,0.0,-0.0,0.0,0,0,0,0,200,5.2,10,5,9999,99999,9,999999999,0.0,999,999,99
3009,3,21,20,0,*?*?*?*?*?*?*?*?*?*?*?*?*?*?*?*?*?*?*?*?*?*?,7.7,4.3,78,99361.7,0,-0,314,0.0,-0.0,0.0,0,0,0,0,210,5.2,10,5,9999,99999,9,999999999,0.0,999,999,99
3009,3,21,21,0,*?*?*?*?*?*?*?*?*?*?*?*?*?*?*?*?*?*?*?*?*?*?,7.0,3.8,79,99361.7,0,-0,311,0.0,-0.0,0.0,0,0,0,0,220,4.1,10,5,9999,99999,9,999999999,0.0,999,999,99
3009,3,21,22,0,*?*?*?*?*?*?*?*?*?*?*?*?*?*?*?*?*?*?*?*?*?*?,6.5,3.6,81,99361.7,0,-0,309,0.0,-0.0,0.0,0,0,0,0,230,4.1,10,5,9999,99999,9,999999999,0.0,999,999,99
3009,3,21,23,0,*?*?*?*?*?*?*?*?*?*?*?*?*?*?*?*?*?*?*?*?*?*?,7.3,4.3,81,99361.7,0,-0,312,0.0,-0.0,0.0,0,0,0,0,240,4.1,10,5,9999,99999,9,999999999,0.0,999,999,99
3009,3,21,24,0,*?*?*?*?*?*?*?*?*?*?*?*?*?*?*?*?*?*?*?*?*?*?,4.9,4.1,94,99361.7,0,-0,301,0.0,-0.0,0.0,0,0,0,0,230,10.3,10,5,9999,99999,9,999999999,0.0,999,999,99
3009,3,22,1,0,*?*?*?*?*?*?*?*?*?*?*?*?*?*?*?*?*?*?*?*?*?*?,8.9,6.9,85,99069.6,0,-0,319,0.0,-0.0,0.0,0,0,0,0,242,10.3,10,5,9999,99999,9,999999999,0.0,999,999,99
3009,3,22,2,0,*?*?*?*?*?*?*?*?*?*?*?*?*?*?*?*?*?*?*?*?*?*?,9.6,7.9,87,99069.6,0,-0,322,0.0,-0.0,0.0,0,0,0,0,233,4.6,10,5,9999,99999,9,999999999,0.0,999,999,99
3009,3,22,3,0,*?*?*?*?*?*?*?*?*?*?*?*?*?*?*?*?*?*?*?*?*?*?,9.4,7.9,89,99069.6,0,-0,321,0.0,-0.0,0.0,0,0,0,0,225,5.2,10,5,9999,99999,9,999999999,0.0,999,999,99
3009,3,22,4,0,*?*?*?*?*?*?*?*?*?*?*?*?*?*?*?*?*?*?*?*?*?*?,8.8,7.7,91,99069.6,0,-0,318,0.0,-0.0,0.0,0,0,0,0,217,6.2,10,5,9999,99999,9,999999999,0.0,999,999,99
3009,3,22,5,0,*?*?*?*?*?*?*?*?*?*?*?*?*?*?*?*?*?*?*?*?*?*?,8.1,7.6,95,99069.6,0,-0,315,0.0,-0.0,0.0,0,0,0,0,208,6.2,10,5,9999,99999,9,999999999,0.0,999,999,99
3009,3,22,6,0,*?*?*?*?*?*?*?*?*?*?*?*?*?*?*?*?*?*?*?*?*?*?,8.6,8.0,94,99069.6,32,1376,310,0.0,0.0,0.0,0,0,0,0,200,7.2,8,4,9999,99999,9,999999999,0.0,999,999,99
3009,3,22,7,0,*?*?*?*?*?*?*?*?*?*?*?*?*?*?*?*?*?*?*?*?*?*?,9.0,7.6,89,99069.6,232,1379,304,96.7,257.4,53.4,10089,17683,7073,962,203,9.8,6,3,9999,99999,9,999999999,0.0,999,999,99
3009,3,22,8,0,*?*?*?*?*?*?*?*?*?*?*?*?*?*?*?*?*?*?*?*?*?*?,9.9,7.6,84,99069.6,417,1379,304,221.7,384.9,105.3,23069,34016,13349,1983,207,9.3,5,3,9999,99999,9,999999999,0.0,999,999,99
3009,3,22,9,0,*?*?*?*?*?*?*?*?*?*?*?*?*?*?*?*?*?*?*?*?*?*?,11.5,7.7,77,99069.6,574,1377,315,302.8,325.5,167.1,32248,32473,19021,3557,210,6.7,6,3,9999,99999,9,999999999,0.0,999,999,99
3009,3,22,10,0,*?*?*?*?*?*?*?*?*?*?*?*?*?*?*?*?*?*?*?*?*?*?,12.8,7.7,70,99069.6,693,1377,316,399.4,416.6,189.7,41744,41667,22785,4059,213,6.2,5,3,9999,99999,9,999999999,0.0,999,999,99
3009,3,22,11,0,*?*?*?*?*?*?*?*?*?*?*?*?*?*?*?*?*?*?*?*?*?*?,14.0,6.7,61,99069.6,766,1377,321,446.3,421.1,212.0,46762,42704,25149,4792,217,6.7,5,3,9999,99999,9,999999999,0.0,999,999,99
3009,3,22,12,0,*?*?*?*?*?*?*?*?*?*?*?*?*?*?*?*?*?*?*?*?*?*?,14.8,7.1,59,99069.6,788,1377,329,431.9,338.1,238.4,46413,35716,26478,5759,220,4.1,6,3,9999,99999,9,999999999,0.0,999,999,99
3009,3,22,13,0,*?*?*?*?*?*?*?*?*?*?*?*?*?*?*?*?*?*?*?*?*?*?,14.8,8.8,66,99069.6,758,1378,330,413.4,336.7,228.2,44365,35389,25431,5390,222,4.6,6,3,9999,99999,9,999999999,0.0,999,999,99
3009,3,22,14,0,*?*?*?*?*?*?*?*?*?*?*?*?*?*?*?*?*?*?*?*?*?*?,14.9,7.0,58,99069.6,676,1377,334,328.6,238.9,211.3,35001,24647,23612,4790,223,4.1,7,4,9999,99999,9,999999999,0.0,999,999,99
3009,3,22,15,0,*?*?*?*?*?*?*?*?*?*?*?*?*?*?*?*?*?*?*?*?*?*?,14.6,5.0,52,99069.6,550,1377,346,95.6,0.0,95.6,11213,0,11249,4085,225,7.2,10,5,9999,99999,9,999999999,0.0,999,999,99
3009,3,22,16,0,*?*?*?*?*?*?*?*?*?*?*?*?*?*?*?*?*?*?*?*?*?*?,14.8,5.3,52,99069.6,387,1376,347,63.1,0.0,63.1,7361,0,7380,2551,227,7.2,10,5,9999,99999,9,999999999,0.0,999,999,99
3009,3,22,17,0,*?*?*?*?*?*?*?*?*?*?*?*?*?*?*?*?*?*?*?*?*?*?,14.1,7.4,63,99069.6,200,1380,339,44.6,40.9,38.6,4950,2763,4596,815,228,2.1,9,5,9999,99999,9,999999999,0.0,999,999,99
3009,3,22,18,0,*?*?*?*?*?*?*?*?*?*?*?*?*?*?*?*?*?*?*?*?*?*?,13.0,7.4,68,99069.6,0,-0,338,0.0,-0.0,0.0,0,0,0,0,230,2.1,10,5,9999,99999,9,999999999,0.0,999,999,99
3009,3,22,19,0,*?*?*?*?*?*?*?*?*?*?*?*?*?*?*?*?*?*?*?*?*?*?,12.4,7.1,69,99069.6,0,-0,335,0.0,-0.0,0.0,0,0,0,0,242,5.2,10,5,9999,99999,9,999999999,0.2,999,999,99
3009,3,22,20,0,*?*?*?*?*?*?*?*?*?*?*?*?*?*?*?*?*?*?*?*?*?*?,11.6,8.3,79,99069.6,0,-0,331,0.0,-0.0,0.0,0,0,0,0,253,5.2,10,5,9999,99999,9,999999999,0.0,999,999,99
3009,3,22,21,0,*?*?*?*?*?*?*?*?*?*?*?*?*?*?*?*?*?*?*?*?*?*?,11.0,8.7,85,99069.6,0,-0,328,0.0,-0.0,0.0,0,0,0,0,265,4.1,10,5,9999,99999,9,999999999,0.4,999,999,99
3009,3,22,22,0,*?*?*?*?*?*?*?*?*?*?*?*?*?*?*?*?*?*?*?*?*?*?,10.4,8.1,84,99069.6,0,-0,325,0.0,-0.0,0.0,0,0,0,0,277,4.1,10,5,9999,99999,9,999999999,1.7,999,999,99
3009,3,22,23,0,*?*?*?*?*?*?*?*?*?*?*?*?*?*?*?*?*?*?*?*?*?*?,9.9,7.7,85,99069.6,0,-0,323,0.0,-0.0,0.0,0,0,0,0,288,4.1,10,5,9999,99999,9,999999999,1.7,999,999,99
3009,3,22,24,0,*?*?*?*?*?*?*?*?*?*?*?*?*?*?*?*?*?*?*?*?*?*?,8.1,5.6,83,99069.6,0,-0,315,0.0,-0.0,0.0,0,0,0,0,250,10.3,10,5,9999,99999,9,999999999,0.0,999,999,99
3009,3,23,1,0,*?*?*?*?*?*?*?*?*?*?*?*?*?*?*?*?*?*?*?*?*?*?,8.8,7.1,88,100604,0,-0,318,0.0,-0.0,0.0,0,0,0,0,302,10.3,10,5,9999,99999,9,999999999,0.3,999,999,99
3009,3,23,2,0,*?*?*?*?*?*?*?*?*?*?*?*?*?*?*?*?*?*?*?*?*?*?,8.5,6.9,89,100604,0,-0,317,0.0,-0.0,0.0,0,0,0,0,303,4.6,10,5,9999,99999,9,999999999,0.9,999,999,99
3009,3,23,3,0,*?*?*?*?*?*?*?*?*?*?*?*?*?*?*?*?*?*?*?*?*?*?,8.0,7.1,93,100604,0,-0,315,0.0,-0.0,0.0,0,0,0,0,305,5.2,10,5,9999,99999,9,999999999,0.1,999,999,99
3009,3,23,4,0,*?*?*?*?*?*?*?*?*?*?*?*?*?*?*?*?*?*?*?*?*?*?,7.7,7.3,96,100604,0,-0,313,0.0,-0.0,0.0,0,0,0,0,307,6.2,10,5,9999,99999,9,999999999,0.0,999,999,99
3009,3,23,5,0,*?*?*?*?*?*?*?*?*?*?*?*?*?*?*?*?*?*?*?*?*?*?,7.4,7.0,96,100604,0,-0,312,0.0,-0.0,0.0,0,0,0,0,308,6.2,10,5,9999,99999,9,999999999,0.0,999,999,99
3009,3,23,6,0,*?*?*?*?*?*?*?*?*?*?*?*?*?*?*?*?*?*?*?*?*?*?,7.1,6.6,95,100604,41,1381,307,0.0,0.0,0.0,0,0,0,0,310,7.2,9,5,9999,99999,9,999999999,0.0,999,999,99
3009,3,23,7,0,*?*?*?*?*?*?*?*?*?*?*?*?*?*?*?*?*?*?*?*?*?*?,8.3,6.1,84,100604,240,1374,304,91.9,187.9,59.1,9754,12993,7104,1102,307,9.8,7,4,9999,99999,9,999999999,0.6,999,999,99
3009,3,23,8,0,*?*?*?*?*?*?*?*?*?*?*?*?*?*?*?*?*?*?*?*?*?*?,9.6,6.4,79,100604,425,1377,305,213.2,309.4,117.7,22612,28182,13661,2352,303,9.3,6,3,9999,99999,9,999999999,0.0,999,999,99
3009,3,23,9,0,*?*?*?*?*?*?*?*?*?*?*?*?*?*?*?*?*?*?*?*?*?*?,11.2,7.7,78,100604,582,1376,317,277.6,234.3,178.5,29458,23444,20168,3855,300,6.7,7,4,9999,99999,9,999999999,0.0,999,999,99
3009,3,23,10,0,*?*?*?*?*?*?*?*?*?*?*?*?*?*?*?*?*?*?*?*?*?*?,13.1,8.7,73,100604,701,1376,330,289.6,143.3,216.6,31614,14722,24368,5425,297,6.2,8,4,9999,99999,9,999999999,0.0,999,999,99
3009,3,23,11,0,*?*?*?*?*?*?*?*?*?*?*?*?*?*?*?*?*?*?*?*?*?*?,13.7,7.7,67,100604,774,1377,333,323.1,144.8,241.7,35319,15065,27091,6305,293,6.7,8,4,9999,99999,9,999999999,0.0,999,999,99
3009,3,23,12,0,*?*?*?*?*?*?*?*?*?*?*?*?*?*?*?*?*?*?*?*?*?*?,15.2,7.3,58,100604,796,1377,344,251.3,57.8,217.9,27678,5809,24557,7110,290,4.1,9,5,9999,99999,9,999999999,0.0,999,999,99
3009,3,23,13,0,*?*?*?*?*?*?*?*?*?*?*?*?*?*?*?*?*?*?*?*?*?*?,15.3,7.9,60,100604,765,1377,336,376.8,242.1,242.3,40291,25467,26808,5810,295,4.6,7,4,9999,99999,9,999999999,0.0,999,999,99
3009,3,23,14,0,*?*?*?*?*?*?*?*?*?*?*?*?*?*?*?*?*?*?*?*?*?*?,15.4,6.9,56,100604,683,1376,332,368.8,332.9,203.6,39446,34436,22870,4588,300,4.1,6,3,9999,99999,9,999999999,0.0,999,999,99
3009,3,23,15,0,*?*?*?*?*?*?*?*?*?*?*?*?*?*?*?*?*?*?*?*?*?*?,14.9,6.1,55,100604,557,1377,329,292.7,324.1,161.5,31149,32096,18422,3411,305,7.2,6,3,9999,99999,9,999999999,0.0,999,999,99
3009,3,23,16,0,*?*?*?*?*?*?*?*?*?*?*?*?*?*?*?*?*?*?*?*?*?*?,15.0,6.9,57,100604,394,1376,334,175.5,218.8,112.8,18533,19354,13083,2253,310,7.2,7,4,9999,99999,9,999999999,0.0,999,999,99
3009,3,23,17,0,*?*?*?*?*?*?*?*?*?*?*?*?*?*?*?*?*?*?*?*?*?*?,14.3,8.9,69,100604,206,1374,340,46.9,41.6,40.7,5206,2860,4830,860,315,2.1,9,5,9999,99999,9,999999999,0.0,999,999,99
3009,3,23,18,0,*?*?*?*?*?*?*?*?*?*?*?*?*?*?*?*?*?*?*?*?*?*?,13.8,9.4,74,100604,6,1317,341,0.0,0.0,0.0,0,0,0,0,320,2.1,10,5,9999,99999,9,999999999,0.0,999,999,99
3009,3,23,19,0,*?*?*?*?*?*?*?*?*?*?*?*?*?*?*?*?*?*?*?*?*?*?,12.0,8.7,79,100604,0,-0,333,0.0,-0.0,0.0,0,0,0,0,282,5.2,10,5,9999,99999,9,999999999,0.0,999,999,99
3009,3,23,20,0,*?*?*?*?*?*?*?*?*?*?*?*?*?*?*?*?*?*?*?*?*?*?,10.2,8.1,85,100604,0,-0,324,0.0,-0.0,0.0,0,0,0,0,243,5.2,10,5,9999,99999,9,999999999,0.0,999,999,99
3009,3,23,21,0,*?*?*?*?*?*?*?*?*?*?*?*?*?*?*?*?*?*?*?*?*?*?,10.7,8.1,83,100604,0,-0,327,0.0,-0.0,0.0,0,0,0,0,205,4.1,10,5,9999,99999,9,999999999,0.0,999,999,99
3009,3,23,22,0,*?*?*?*?*?*?*?*?*?*?*?*?*?*?*?*?*?*?*?*?*?*?,10.1,8.5,89,100604,0,-0,324,0.0,-0.0,0.0,0,0,0,0,167,4.1,10,5,9999,99999,9,999999999,0.0,999,999,99
3009,3,23,23,0,*?*?*?*?*?*?*?*?*?*?*?*?*?*?*?*?*?*?*?*?*?*?,10.2,8.0,85,100604,0,-0,324,0.0,-0.0,0.0,0,0,0,0,128,4.1,10,5,9999,99999,9,999999999,0.0,999,999,99
3009,3,23,24,0,*?*?*?*?*?*?*?*?*?*?*?*?*?*?*?*?*?*?*?*?*?*?,9.4,7.4,86,100604,0,-0,321,0.0,-0.0,0.0,0,0,0,0,300,10.3,10,5,9999,99999,9,999999999,0.0,999,999,99
3009,3,24,1,0,*?*?*?*?*?*?*?*?*?*?*?*?*?*?*?*?*?*?*?*?*?*?,10.8,8.5,85,100690,0,-0,327,0.0,-0.0,0.0,0,0,0,0,92,10.3,10,5,9999,99999,9,999999999,0.3,999,999,99
3009,3,24,2,0,*?*?*?*?*?*?*?*?*?*?*?*?*?*?*?*?*?*?*?*?*?*?,11.2,8.8,84,100690,0,-0,329,0.0,-0.0,0.0,0,0,0,0,93,4.6,10,5,9999,99999,9,999999999,0.0,999,999,99
3009,3,24,3,0,*?*?*?*?*?*?*?*?*?*?*?*?*?*?*?*?*?*?*?*?*?*?,10.8,7.9,82,100690,0,-0,327,0.0,-0.0,0.0,0,0,0,0,95,5.2,10,5,9999,99999,9,999999999,0.0,999,999,99
3009,3,24,4,0,*?*?*?*?*?*?*?*?*?*?*?*?*?*?*?*?*?*?*?*?*?*?,10.5,8.3,86,100690,0,-0,326,0.0,-0.0,0.0,0,0,0,0,97,6.2,10,5,9999,99999,9,999999999,0.2,999,999,99
3009,3,24,5,0,*?*?*?*?*?*?*?*?*?*?*?*?*?*?*?*?*?*?*?*?*?*?,10.2,8.0,86,100690,0,-0,324,0.0,-0.0,0.0,0,0,0,0,98,6.2,10,5,9999,99999,9,999999999,0.1,999,999,99
3009,3,24,6,0,*?*?*?*?*?*?*?*?*?*?*?*?*?*?*?*?*?*?*?*?*?*?,10.6,8.3,86,100690,50,1384,326,0.0,0.0,0.0,0,0,0,0,100,7.2,10,5,9999,99999,9,999999999,0.6,999,999,99
3009,3,24,7,0,*?*?*?*?*?*?*?*?*?*?*?*?*?*?*?*?*?*?*?*?*?*?,11.0,8.7,85,100690,249,1376,328,35.5,0.0,35.5,4150,0,4157,1383,107,9.8,10,5,9999,99999,9,999999999,1.3,999,999,99
3009,3,24,8,0,*?*?*?*?*?*?*?*?*?*?*?*?*?*?*?*?*?*?*?*?*?*?,11.5,9.2,85,100690,433,1375,330,72.4,0.0,72.4,8436,0,8459,2970,113,9.3,10,5,9999,99999,9,999999999,4.0,999,999,99
3009,3,24,9,0,*?*?*?*?*?*?*?*?*?*?*?*?*?*?*?*?*?*?*?*?*?*?,12.9,9.6,80,100690,590,1375,337,103.7,0.0,103.7,12176,0,12217,4495,120,6.7,10,5,9999,99999,9,999999999,3.3,999,999,99
3009,3,24,10,0,*?*?*?*?*?*?*?*?*?*?*?*?*?*?*?*?*?*?*?*?*?*?,14.0,8.9,71,100690,709,1376,342,127.5,0.0,127.5,15063,0,15119,5750,127,6.2,10,5,9999,99999,9,999999999,2.8,999,999,99
3009,3,24,11,0,*?*?*?*?*?*?*?*?*?*?*?*?*?*?*?*?*?*?*?*?*?*?,14.7,9.3,70,100690,781,1375,345,142.0,0.0,142.0,16860,0,16927,6551,133,6.7,10,5,9999,99999,9,999999999,0.7,999,999,99
3009,3,24,12,0,*?*?*?*?*?*?*?*?*?*?*?*?*?*?*?*?*?*?*?*?*?*?,15.3,8.7,65,100690,803,1376,348,146.2,0.0,146.2,17385,0,17455,6792,140,4.1,10,5,9999,99999,9,999999999,1.5,999,999,99
3009,3,24,13,0,*?*?*?*?*?*?*?*?*?*?*?*?*?*?*?*?*?*?*?*?*?*?,15.2,9.3,67,100690,772,1376,348,140.0,0.0,140.0,16616,0,16681,6441,140,4.6,10,5,9999,99999,9,999999999,1.0,999,999,99
3009,3,24,14,0,*?*?*?*?*?*?*?*?*?*?*?*?*?*?*?*?*?*?*?*?*?*?,15.4,9.1,66,100690,690,1376,349,123.7,0.0,123.7,14615,0,14668,5544,140,4.1,10,5,9999,99999,9,999999999,0.0,999,999,99
3009,3,24,15,0,*?*?*?*?*?*?*?*?*?*?*?*?*?*?*?*?*?*?*?*?*?*?,15.3,10.9,75,100690,563,1375,348,98.4,0.0,98.4,11549,0,11586,4224,140,7.2,10,5,9999,99999,9,999999999,0.0,999,999,99
3009,3,24,16,0,*?*?*?*?*?*?*?*?*?*?*?*?*?*?*?*?*?*?*?*?*?*?,15.4,9.9,70,100690,401,1376,348,65.9,0.0,65.9,7684,0,7704,2674,140,7.2,10,5,9999,99999,9,999999999,0.0,999,999,99
3009,3,24,17,0,*?*?*?*?*?*?*?*?*?*?*?*?*?*?*?*?*?*?*?*?*?*?,15.3,10.1,70,100690,213,1375,348,28.4,0.0,28.4,3326,0,3331,1099,140,2.1,10,5,9999,99999,9,999999999,0.0,999,999,99
3009,3,24,18,0,*?*?*?*?*?*?*?*?*?*?*?*?*?*?*?*?*?*?*?*?*?*?,14.3,9.8,74,100690,13,1367,343,0.0,0.0,0.0,0,0,0,0,140,2.1,10,5,9999,99999,9,999999999,0.0,999,999,99
3009,3,24,19,0,*?*?*?*?*?*?*?*?*?*?*?*?*?*?*?*?*?*?*?*?*?*?,13.7,9.7,76,100690,0,-0,340,0.0,-0.0,0.0,0,0,0,0,140,5.2,10,5,9999,99999,9,999999999,0.0,999,999,99
3009,3,24,20,0,*?*?*?*?*?*?*?*?*?*?*?*?*?*?*?*?*?*?*?*?*?*?,12.4,9.7,83,100690,0,-0,334,0.0,-0.0,0.0,0,0,0,0,140,5.2,10,5,9999,99999,9,999999999,0.0,999,999,99
3009,3,24,21,0,*?*?*?*?*?*?*?*?*?*?*?*?*?*?*?*?*?*?*?*?*?*?,12.1,9.8,86,100690,0,-0,333,0.0,-0.0,0.0,0,0,0,0,140,4.1,10,5,9999,99999,9,999999999,0.0,999,999,99
3009,3,24,22,0,*?*?*?*?*?*?*?*?*?*?*?*?*?*?*?*?*?*?*?*?*?*?,12.0,9.9,86,100690,0,-0,332,0.0,-0.0,0.0,0,0,0,0,140,4.1,10,5,9999,99999,9,999999999,0.0,999,999,99
3009,3,24,23,0,*?*?*?*?*?*?*?*?*?*?*?*?*?*?*?*?*?*?*?*?*?*?,11.3,10.1,92,100690,0,-0,329,0.0,-0.0,0.0,0,0,0,0,140,4.1,10,5,9999,99999,9,999999999,0.4,999,999,99
3009,3,24,24,0,*?*?*?*?*?*?*?*?*?*?*?*?*?*?*?*?*?*?*?*?*?*?,10.2,8.3,87,100690,0,-0,324,0.0,-0.0,0.0,0,0,0,0,90,10.3,10,5,9999,99999,9,999999999,0.5,999,999,99
3009,3,25,1,0,*?*?*?*?*?*?*?*?*?*?*?*?*?*?*?*?*?*?*?*?*?*?,9.6,8.5,92,100885,0,-0,322,0.0,-0.0,0.0,0,0,0,0,147,10.3,10,5,9999,99999,9,999999999,0.7,999,999,99
3009,3,25,2,0,*?*?*?*?*?*?*?*?*?*?*?*?*?*?*?*?*?*?*?*?*?*?,8.9,7.7,91,100885,0,-0,319,0.0,-0.0,0.0,0,0,0,0,153,4.6,10,5,9999,99999,9,999999999,0.8,999,999,99
3009,3,25,3,0,*?*?*?*?*?*?*?*?*?*?*?*?*?*?*?*?*?*?*?*?*?*?,8.2,7.1,92,100885,0,-0,316,0.0,-0.0,0.0,0,0,0,0,160,5.2,10,5,9999,99999,9,999999999,0.8,999,999,99
3009,3,25,4,0,*?*?*?*?*?*?*?*?*?*?*?*?*?*?*?*?*?*?*?*?*?*?,8.6,7.4,92,100885,0,-0,317,0.0,-0.0,0.0,0,0,0,0,167,6.2,10,5,9999,99999,9,999999999,1.1,999,999,99
3009,3,25,5,0,*?*?*?*?*?*?*?*?*?*?*?*?*?*?*?*?*?*?*?*?*?*?,9.0,8.5,96,100885,0,-0,319,0.0,-0.0,0.0,0,0,0,0,173,6.2,10,5,9999,99999,9,999999999,0.0,999,999,99
3009,3,25,6,0,*?*?*?*?*?*?*?*?*?*?*?*?*?*?*?*?*?*?*?*?*?*?,8.4,8.0,97,100885,58,1364,316,0.0,0.0,0.0,0,0,0,0,180,7.2,10,5,9999,99999,9,999999999,0.0,999,999,99
3009,3,25,7,0,*?*?*?*?*?*?*?*?*?*?*?*?*?*?*?*?*?*?*?*?*?*?,8.8,8.4,96,100885,258,1377,314,64.8,46.0,56.2,7148,3506,6602,1202,192,9.8,9,5,9999,99999,9,999999999,0.0,999,999,99
3009,3,25,8,0,*?*?*?*?*?*?*?*?*?*?*?*?*?*?*?*?*?*?*?*?*?*?,9.8,7.7,86,100885,442,1376,319,128.7,53.3,111.6,14130,4900,12599,3058,203,9.3,9,5,9999,99999,9,999999999,0.0,999,999,99
3009,3,25,9,0,*?*?*?*?*?*?*?*?*?*?*?*?*?*?*?*?*?*?*?*?*?*?,10.8,8.5,85,100885,598,1374,327,105.4,0.0,105.4,12394,0,12436,4581,215,6.7,10,5,9999,99999,9,999999999,0.0,999,999,99
3009,3,25,10,0,*?*?*?*?*?*?*?*?*?*?*?*?*?*?*?*?*?*?*?*?*?*?,12.0,8.5,78,100885,717,1376,329,224.3,57.2,194.4,24675,5692,21911,6073,227,6.2,9,5,9999,99999,9,999999999,0.0,999,999,99
3009,3,25,11,0,*?*?*?*?*?*?*?*?*?*?*?*?*?*?*?*?*?*?*?*?*?*?,13.0,7.3,68,100885,789,1375,338,143.5,0.0,143.5,17060,0,17128,6639,238,6.7,10,5,9999,99999,9,999999999,0.0,999,999,99
3009,3,25,12,0,*?*?*?*?*?*?*?*?*?*?*?*?*?*?*?*?*?*?*?*?*?*?,13.2,6.6,64,100885,810,1375,339,147.7,0.0,147.7,17584,0,17654,6877,250,4.1,10,5,9999,99999,9,999999999,0.0,999,999,99
3009,3,25,13,0,*?*?*?*?*?*?*?*?*?*?*?*?*?*?*?*?*?*?*?*?*?*?,13.5,7.6,67,100885,779,1376,340,141.5,0.0,141.5,16804,0,16870,6523,260,4.6,10,5,9999,99999,9,999999999,0.0,999,999,99
3009,3,25,14,0,*?*?*?*?*?*?*?*?*?*?*?*?*?*?*?*?*?*?*?*?*?*?,13.8,8.8,71,100885,697,1376,337,217.3,57.0,188.4,23906,5657,21234,5823,270,4.1,9,5,9999,99999,9,999999999,0.0,999,999,99
3009,3,25,15,0,*?*?*?*?*?*?*?*?*?*?*?*?*?*?*?*?*?*?*?*?*?*?,13.2,8.8,74,100885,570,1375,334,173.3,55.6,150.3,19046,5367,16945,4360,280,7.2,9,5,9999,99999,9,999999999,0.0,999,999,99
3009,3,25,16,0,*?*?*?*?*?*?*?*?*?*?*?*?*?*?*?*?*?*?*?*?*?*?,13.6,9.1,73,100885,407,1374,336,116.8,52.4,101.3,12822,4730,11440,2736,290,7.2,9,5,9999,99999,9,999999999,0.1,999,999,99
3009,3,25,17,0,*?*?*?*?*?*?*?*?*?*?*?*?*?*?*?*?*?*?*?*?*?*?,13.3,8.0,69,100885,220,1377,335,51.6,43.0,44.8,5719,3045,5300,949,300,2.1,9,5,9999,99999,9,999999999,0.0,999,999,99
3009,3,25,18,0,*?*?*?*?*?*?*?*?*?*?*?*?*?*?*?*?*?*?*?*?*?*?,12.5,7.4,71,100885,20,1384,335,0.0,0.0,0.0,0,0,0,0,310,2.1,10,5,9999,99999,9,999999999,0.0,999,999,99
3009,3,25,19,0,*?*?*?*?*?*?*?*?*?*?*?*?*?*?*?*?*?*?*?*?*?*?,11.8,7.9,76,100885,0,-0,332,0.0,-0.0,0.0,0,0,0,0,317,5.2,10,5,9999,99999,9,999999999,0.0,999,999,99
3009,3,25,20,0,*?*?*?*?*?*?*?*?*?*?*?*?*?*?*?*?*?*?*?*?*?*?,10.7,8.1,83,100885,0,-0,327,0.0,-0.0,0.0,0,0,0,0,323,5.2,10,5,9999,99999,9,999999999,0.0,999,999,99
3009,3,25,21,0,*?*?*?*?*?*?*?*?*?*?*?*?*?*?*?*?*?*?*?*?*?*?,10.4,7.6,82,100885,0,-0,325,0.0,-0.0,0.0,0,0,0,0,330,4.1,10,5,9999,99999,9,999999999,0.0,999,999,99
3009,3,25,22,0,*?*?*?*?*?*?*?*?*?*?*?*?*?*?*?*?*?*?*?*?*?*?,9.9,7.7,86,100885,0,-0,323,0.0,-0.0,0.0,0,0,0,0,337,4.1,10,5,9999,99999,9,999999999,0.0,999,999,99
3009,3,25,23,0,*?*?*?*?*?*?*?*?*?*?*?*?*?*?*?*?*?*?*?*?*?*?,8.8,7.3,89,100885,0,-0,318,0.0,-0.0,0.0,0,0,0,0,343,4.1,10,5,9999,99999,9,999999999,0.0,999,999,99
3009,3,25,24,0,*?*?*?*?*?*?*?*?*?*?*?*?*?*?*?*?*?*?*?*?*?*?,10.5,9.3,91,100885,0,-0,326,0.0,-0.0,0.0,0,0,0,0,140,10.3,10,5,9999,99999,9,999999999,0.0,999,999,99
3009,3,26,1,0,*?*?*?*?*?*?*?*?*?*?*?*?*?*?*?*?*?*?*?*?*?*?,5.7,5.6,99,102145,0,-0,305,0.0,-0.0,0.0,0,0,0,0,298,10.3,10,5,9999,99999,9,999999999,0.0,999,999,99
3009,3,26,2,0,*?*?*?*?*?*?*?*?*?*?*?*?*?*?*?*?*?*?*?*?*?*?,4.0,3.9,99,102145,0,-0,298,0.0,-0.0,0.0,0,0,0,0,247,4.6,10,5,9999,99999,9,999999999,0.0,999,999,99
3009,3,26,3,0,*?*?*?*?*?*?*?*?*?*?*?*?*?*?*?*?*?*?*?*?*?*?,4.1,4.1,99,102145,0,-0,298,0.0,-0.0,0.0,0,0,0,0,195,5.2,10,5,9999,99999,9,999999999,0.0,999,999,99
3009,3,26,4,0,*?*?*?*?*?*?*?*?*?*?*?*?*?*?*?*?*?*?*?*?*?*?,4.6,4.6,99,102145,0,-0,300,0.0,-0.0,0.0,0,0,0,0,143,6.2,10,5,9999,99999,9,999999999,0.0,999,999,99
3009,3,26,5,0,*?*?*?*?*?*?*?*?*?*?*?*?*?*?*?*?*?*?*?*?*?*?,3.7,3.4,97,102145,0,-0,296,0.0,-0.0,0.0,0,0,0,0,92,6.2,10,5,9999,99999,9,999999999,0.0,999,999,99
3009,3,26,6,0,*?*?*?*?*?*?*?*?*?*?*?*?*?*?*?*?*?*?*?*?*?*?,2.9,2.3,95,102145,67,1369,289,0.0,0.0,0.0,0,0,0,0,40,7.2,9,5,9999,99999,9,999999999,0.0,999,999,99
3009,3,26,7,0,*?*?*?*?*?*?*?*?*?*?*?*?*?*?*?*?*?*?*?*?*?*?,4.3,3.2,92,102145,266,1373,254,134.6,486.5,40.4,14003,37086,6239,753,45,9.8,0,0,9999,99999,9,999999999,0.0,999,999,99
3009,3,26,8,0,*?*?*?*?*?*?*?*?*?*?*?*?*?*?*?*?*?*?*?*?*?*?,5.7,3.0,82,102145,450,1374,259,261.4,558.9,78.4,27103,50507,11388,1486,50,9.3,0,0,9999,99999,9,999999999,0.0,999,999,99
3009,3,26,9,0,*?*?*?*?*?*?*?*?*?*?*?*?*?*?*?*?*?*?*?*?*?*?,8.1,4.1,75,102145,606,1374,270,369.3,585.9,110.8,38391,56425,15466,2218,55,6.7,0,0,9999,99999,9,999999999,0.0,999,999,99
3009,3,26,10,0,*?*?*?*?*?*?*?*?*?*?*?*?*?*?*?*?*?*?*?*?*?*?,10.7,4.8,67,102145,724,1373,281,450.7,598.5,135.2,47015,59127,18366,2905,60,6.2,0,0,9999,99999,9,999999999,0.0,999,999,99
3009,3,26,11,0,*?*?*?*?*?*?*?*?*?*?*?*?*?*?*?*?*?*?*?*?*?*?,12.5,5.0,60,102145,796,1374,289,500.3,604.4,150.1,52318,60297,20067,3418,65,6.7,0,0,9999,99999,9,999999999,0.1,999,999,99
3009,3,26,12,0,*?*?*?*?*?*?*?*?*?*?*?*?*?*?*?*?*?*?*?*?*?*?,13.6,4.6,55,102145,817,1374,293,514.7,605.9,154.4,53847,60593,20540,3584,70,4.1,0,0,9999,99999,9,999999999,0.0,999,999,99
3009,3,26,13,0,*?*?*?*?*?*?*?*?*?*?*?*?*?*?*?*?*?*?*?*?*?*?,13.7,5.6,58,102145,785,1373,295,492.8,603.6,147.8,51504,60142,19805,3334,70,4.6,0,0,9999,99999,9,999999999,0.0,999,999,99
3009,3,26,14,0,*?*?*?*?*?*?*?*?*?*?*?*?*?*?*?*?*?*?*?*?*?*?,13.9,6.6,61,102145,703,1373,298,436.2,596.6,130.9,45475,58725,17861,2771,70,4.1,0,0,9999,99999,9,999999999,0.0,999,999,99
3009,3,26,15,0,*?*?*?*?*?*?*?*?*?*?*?*?*?*?*?*?*?*?*?*?*?*?,13.8,6.4,61,102145,577,1375,297,348.9,581.9,104.7,36245,55551,14717,2068,70,7.2,0,0,9999,99999,9,999999999,0.0,999,999,99
3009,3,26,16,0,*?*?*?*?*?*?*?*?*?*?*?*?*?*?*?*?*?*?*?*?*?*?,13.7,6.6,61,102145,414,1374,315,229.1,447.2,94.4,24096,39542,12197,1756,70,7.2,4,2,9999,99999,9,999999999,0.0,999,999,99
3009,3,26,17,0,*?*?*?*?*?*?*?*?*?*?*?*?*?*?*?*?*?*?*?*?*?*?,13.2,6.2,62,102145,226,1372,317,99.9,318.6,47.5,10529,21683,6401,847,70,2.1,5,3,9999,99999,9,999999999,0.0,999,999,99
3009,3,26,18,0,*?*?*?*?*?*?*?*?*?*?*?*?*?*?*?*?*?*?*?*?*?*?,10.8,6.1,72,102145,27,1394,328,0.0,0.0,0.0,0,0,0,0,70,2.1,10,5,9999,99999,9,999999999,0.0,999,999,99
3009,3,26,19,0,*?*?*?*?*?*?*?*?*?*?*?*?*?*?*?*?*?*?*?*?*?*?,9.9,7.0,81,102145,0,-0,323,0.0,-0.0,0.0,0,0,0,0,63,5.2,10,5,9999,99999,9,999999999,0.0,999,999,99
3009,3,26,20,0,*?*?*?*?*?*?*?*?*?*?*?*?*?*?*?*?*?*?*?*?*?*?,8.2,6.1,86,102145,0,-0,316,0.0,-0.0,0.0,0,0,0,0,57,5.2,10,5,9999,99999,9,999999999,0.0,999,999,99
3009,3,26,21,0,*?*?*?*?*?*?*?*?*?*?*?*?*?*?*?*?*?*?*?*?*?*?,6.8,5.8,92,102145,0,-0,310,0.0,-0.0,0.0,0,0,0,0,50,4.1,10,5,9999,99999,9,999999999,0.0,999,999,99
3009,3,26,22,0,*?*?*?*?*?*?*?*?*?*?*?*?*?*?*?*?*?*?*?*?*?*?,6.1,6.1,99,102145,0,-0,306,0.0,-0.0,0.0,0,0,0,0,43,4.1,10,5,9999,99999,9,999999999,0.0,999,999,99
3009,3,26,23,0,*?*?*?*?*?*?*?*?*?*?*?*?*?*?*?*?*?*?*?*?*?*?,5.7,5.6,99,102145,0,-0,305,0.0,-0.0,0.0,0,0,0,0,37,4.1,10,5,9999,99999,9,999999999,0.0,999,999,99
3009,3,26,24,0,*?*?*?*?*?*?*?*?*?*?*?*?*?*?*?*?*?*?*?*?*?*?,7.7,6.6,91,102145,0,-0,313,0.0,-0.0,0.0,0,0,0,0,350,10.3,10,5,9999,99999,9,999999999,0.0,999,999,99
3009,3,27,1,0,*?*?*?*?*?*?*?*?*?*?*?*?*?*?*?*?*?*?*?*?*?*?,4.4,3.9,92,101739,0,-0,299,0.0,-0.0,0.0,0,0,0,0,33,10.3,10,5,9999,99999,9,999999999,0.0,999,999,99
3009,3,27,2,0,*?*?*?*?*?*?*?*?*?*?*?*?*?*?*?*?*?*?*?*?*?*?,3.8,3.0,91,101739,0,-0,297,0.0,-0.0,0.0,0,0,0,0,37,4.6,10,5,9999,99999,9,999999999,0.0,999,999,99
3009,3,27,3,0,*?*?*?*?*?*?*?*?*?*?*?*?*?*?*?*?*?*?*?*?*?*?,3.2,2.3,89,101739,0,-0,294,0.0,-0.0,0.0,0,0,0,0,40,5.2,10,5,9999,99999,9,999999999,0.0,999,999,99
3009,3,27,4,0,*?*?*?*?*?*?*?*?*?*?*?*?*?*?*?*?*?*?*?*?*?*?,2.8,1.9,90,101739,0,-0,293,0.0,-0.0,0.0,0,0,0,0,43,6.2,10,5,9999,99999,9,999999999,0.0,999,999,99
3009,3,27,5,0,*?*?*?*?*?*?*?*?*?*?*?*?*?*?*?*?*?*?*?*?*?*?,2.4,2.1,93,101739,0,-0,291,0.0,-0.0,0.0,0,0,0,0,47,6.2,10,5,9999,99999,9,999999999,0.0,999,999,99
3009,3,27,6,0,*?*?*?*?*?*?*?*?*?*?*?*?*?*?*?*?*?*?*?*?*?*?,2.0,1.3,91,101739,76,1374,285,1.7,4.2,1.5,222,130,240,22,50,7.2,9,5,9999,99999,9,999999999,0.0,999,999,99
3009,3,27,7,0,*?*?*?*?*?*?*?*?*?*?*?*?*?*?*?*?*?*?*?*?*?*?,3.5,1.0,81,101739,275,1375,276,123.0,275.6,67.9,12758,20589,8823,1242,62,9.8,6,3,9999,99999,9,999999999,0.0,999,999,99
3009,3,27,8,0,*?*?*?*?*?*?*?*?*?*?*?*?*?*?*?*?*?*?*?*?*?*?,4.9,0.8,72,101739,458,1373,252,267.3,560.8,80.2,27712,50923,11616,1522,73,9.3,0,0,9999,99999,9,999999999,0.0,999,999,99
3009,3,27,9,0,*?*?*?*?*?*?*?*?*?*?*?*?*?*?*?*?*?*?*?*?*?*?,6.8,2.1,69,101739,614,1373,261,375.0,586.9,112.5,38992,56652,15672,2262,85,6.7,0,0,9999,99999,9,999999999,0.0,999,999,99
3009,3,27,10,0,*?*?*?*?*?*?*?*?*?*?*?*?*?*?*?*?*?*?*?*?*?*?,9.8,3.4,61,101739,732,1373,275,456.3,599.2,136.9,47606,59273,18558,2958,97,6.2,0,0,9999,99999,9,999999999,0.0,999,999,99
3009,3,27,11,0,*?*?*?*?*?*?*?*?*?*?*?*?*?*?*?*?*?*?*?*?*?*?,11.2,2.1,51,101739,804,1374,278,505.7,605.0,151.7,52885,60415,20241,3479,108,6.7,0,0,9999,99999,9,999999999,0.0,999,999,99
3009,3,27,12,0,*?*?*?*?*?*?*?*?*?*?*?*?*?*?*?*?*?*?*?*?*?*?,12.0,1.0,45,101739,824,1373,279,519.9,606.4,156.0,54400,60691,20708,3646,120,4.1,0,0,9999,99999,9,999999999,0.0,999,999,99
3009,3,27,13,0,*?*?*?*?*?*?*?*?*?*?*?*?*?*?*?*?*?*?*?*?*?*?,12.3,0.6,43,101739,792,1373,336,144.4,0.0,144.4,17162,0,17230,6684,112,4.6,10,5,9999,99999,9,999999999,0.0,999,999,99
3009,3,27,14,0,*?*?*?*?*?*?*?*?*?*?*?*?*?*?*?*?*?*?*?*?*?*?,12.4,0.6,42,101739,710,1373,330,222.2,57.2,192.7,24448,5682,21710,5997,103,4.1,9,5,9999,99999,9,999999999,0.0,999,999,99
3009,3,27,15,0,*?*?*?*?*?*?*?*?*?*?*?*?*?*?*?*?*?*?*?*?*?*?,12.1,0.2,42,101739,583,1373,318,278.9,234.5,179.3,29597,23480,20253,3879,95,7.2,7,4,9999,99999,9,999999999,0.0,999,999,99
3009,3,27,16,0,*?*?*?*?*?*?*?*?*?*?*?*?*?*?*?*?*?*?*?*?*?*?,12.6,-1.1,37,101739,421,1375,283,241.2,545.9,74.0,24959,48404,10792,1389,87,7.2,1,0,9999,99999,9,999999999,0.0,999,999,99
3009,3,27,17,0,*?*?*?*?*?*?*?*?*?*?*?*?*?*?*?*?*?*?*?*?*?*?,11.6,-0.6,40,101739,233,1374,297,108.3,375.3,44.6,11063,26714,6642,797,78,2.1,4,2,9999,99999,9,999999999,0.0,999,999,99
3009,3,27,18,0,*?*?*?*?*?*?*?*?*?*?*?*?*?*?*?*?*?*?*?*?*?*?,9.9,-0.0,48,101739,33,1359,319,0.0,0.0,0.0,0,0,0,0,70,2.1,9,5,9999,99999,9,999999999,0.0,999,999,99
3009,3,27,19,0,*?*?*?*?*?*?*?*?*?*?*?*?*?*?*?*?*?*?*?*?*?*?,8.3,1.5,60,101739,0,-0,317,0.0,-0.0,0.0,0,0,0,0,67,5.2,10,5,9999,99999,9,999999999,0.0,999,999,99
3009,3,27,20,0,*?*?*?*?*?*?*?*?*?*?*?*?*?*?*?*?*?*?*?*?*?*?,6.8,1.9,68,101739,0,-0,310,0.0,-0.0,0.0,0,0,0,0,63,5.2,10,5,9999,99999,9,999999999,0.0,999,999,99
3009,3,27,21,0,*?*?*?*?*?*?*?*?*?*?*?*?*?*?*?*?*?*?*?*?*?*?,6.1,1.5,69,101739,0,-0,307,0.0,-0.0,0.0,0,0,0,0,60,4.1,10,5,9999,99999,9,999999999,0.0,999,999,99
3009,3,27,22,0,*?*?*?*?*?*?*?*?*?*?*?*?*?*?*?*?*?*?*?*?*?*?,5.5,1.3,70,101739,0,-0,305,0.0,-0.0,0.0,0,0,0,0,57,4.1,10,5,9999,99999,9,999999999,0.0,999,999,99
3009,3,27,23,0,*?*?*?*?*?*?*?*?*?*?*?*?*?*?*?*?*?*?*?*?*?*?,5.0,1.0,72,101739,0,-0,302,0.0,-0.0,0.0,0,0,0,0,53,4.1,10,5,9999,99999,9,999999999,0.0,999,999,99
3009,3,27,24,0,*?*?*?*?*?*?*?*?*?*?*?*?*?*?*?*?*?*?*?*?*?*?,5.2,4.8,93,101739,0,-0,303,0.0,-0.0,0.0,0,0,0,0,30,10.3,10,5,9999,99999,9,999999999,0.0,999,999,99
3009,3,28,1,0,*?*?*?*?*?*?*?*?*?*?*?*?*?*?*?*?*?*?*?*?*?*?,4.6,0.6,75,102115,0,-0,301,0.0,-0.0,0.0,0,0,0,0,50,10.3,10,5,9999,99999,9,999999999,0.0,999,999,99
3009,3,28,2,0,*?*?*?*?*?*?*?*?*?*?*?*?*?*?*?*?*?*?*?*?*?*?,4.5,0.4,74,102115,0,-0,300,0.0,-0.0,0.0,0,0,0,0,50,4.6,10,5,9999,99999,9,999999999,0.0,999,999,99
3009,3,28,3,0,*?*?*?*?*?*?*?*?*?*?*?*?*?*?*?*?*?*?*?*?*?*?,4.9,0.6,73,102115,0,-0,302,0.0,-0.0,0.0,0,0,0,0,50,5.2,10,5,9999,99999,9,999999999,0.0,999,999,99
3009,3,28,4,0,*?*?*?*?*?*?*?*?*?*?*?*?*?*?*?*?*?*?*?*?*?*?,3.9,0.6,78,102115,0,-0,298,0.0,-0.0,0.0,0,0,0,0,50,6.2,10,5,9999,99999,9,999999999,0.0,999,999,99
3009,3,28,5,0,*?*?*?*?*?*?*?*?*?*?*?*?*?*?*?*?*?*?*?*?*?*?,4.6,1.0,77,102115,0,-0,301,0.0,-0.0,0.0,0,0,0,0,50,6.2,10,5,9999,99999,9,999999999,0.0,999,999,99
3009,3,28,6,0,*?*?*?*?*?*?*?*?*?*?*?*?*?*?*?*?*?*?*?*?*?*?,4.2,-0.2,72,102115,85,1377,299,2.8,0.0,2.8,359,-0,358,113,50,7.2,10,5,9999,99999,9,999999999,0.0,999,999,99
3009,3,28,7,0,*?*?*?*?*?*?*?*?*?*?*?*?*?*?*?*?*?*?*?*?*?*?,3.8,0.4,78,102115,283,1372,297,42.5,0.0,42.5,4955,0,4965,1665,53,9.8,10,5,9999,99999,9,999999999,0.0,999,999,99
3009,3,28,8,0,*?*?*?*?*?*?*?*?*?*?*?*?*?*?*?*?*?*?*?*?*?*?,5.2,2.3,81,102115,466,1371,303,79.2,0.0,79.2,9256,0,9282,3287,57,9.3,10,5,9999,99999,9,999999999,0.0,999,999,99
3009,3,28,9,0,*?*?*?*?*?*?*?*?*?*?*?*?*?*?*?*?*?*?*?*?*?*?,6.7,1.9,71,102115,622,1372,310,110.4,0.0,110.4,12995,0,13040,4837,60,6.7,10,5,9999,99999,9,999999999,0.0,999,999,99
3009,3,28,10,0,*?*?*?*?*?*?*?*?*?*?*?*?*?*?*?*?*?*?*?*?*?*?,8.9,2.9,65,102115,740,1373,319,133.9,0.0,133.9,15871,0,15932,6102,63,6.2,10,5,9999,99999,9,999999999,0.0,999,999,99
3009,3,28,11,0,*?*?*?*?*?*?*?*?*?*?*?*?*?*?*?*?*?*?*?*?*?*?,8.8,1.5,60,102115,811,1373,319,148.2,0.0,148.2,17638,0,17709,6901,67,6.7,10,5,9999,99999,9,999999999,0.0,999,999,99
3009,3,28,12,0,*?*?*?*?*?*?*?*?*?*?*?*?*?*?*?*?*?*?*?*?*?*?,10.1,1.5,54,102115,831,1372,325,152.2,0.0,152.2,18141,0,18216,7130,70,4.1,10,5,9999,99999,9,999999999,0.0,999,999,99
3009,3,28,13,0,*?*?*?*?*?*?*?*?*?*?*?*?*?*?*?*?*?*?*?*?*?*?,10.1,2.1,57,102115,799,1373,325,145.8,0.0,145.8,17341,0,17410,6766,68,4.6,10,5,9999,99999,9,999999999,0.0,999,999,99
3009,3,28,14,0,*?*?*?*?*?*?*?*?*?*?*?*?*?*?*?*?*?*?*?*?*?*?,9.8,2.7,61,102115,717,1373,324,129.3,0.0,129.3,15304,0,15362,5849,67,4.1,10,5,9999,99999,9,999999999,0.0,999,999,99
3009,3,28,15,0,*?*?*?*?*?*?*?*?*?*?*?*?*?*?*?*?*?*?*?*?*?*?,10.2,2.9,60,102115,590,1373,325,103.9,0.0,103.9,12211,0,12251,4503,65,7.2,10,5,9999,99999,9,999999999,0.0,999,999,99
3009,3,28,16,0,*?*?*?*?*?*?*?*?*?*?*?*?*?*?*?*?*?*?*?*?*?*?,10.1,3.6,63,102115,427,1373,325,71.3,0.0,71.3,8321,0,8344,2919,63,7.2,10,5,9999,99999,9,999999999,0.0,999,999,99
3009,3,28,17,0,*?*?*?*?*?*?*?*?*?*?*?*?*?*?*?*?*?*?*?*?*?*?,9.9,4.1,67,102115,239,1370,324,33.8,0.0,33.8,3945,0,3951,1310,62,2.1,10,5,9999,99999,9,999999999,0.0,999,999,99
3009,3,28,18,0,*?*?*?*?*?*?*?*?*?*?*?*?*?*?*?*?*?*?*?*?*?*?,9.0,4.3,72,102115,40,1370,320,0.0,0.0,0.0,0,0,0,0,60,2.1,10,5,9999,99999,9,999999999,0.0,999,999,99
3009,3,28,19,0,*?*?*?*?*?*?*?*?*?*?*?*?*?*?*?*?*?*?*?*?*?*?,8.5,3.9,73,102115,0,-0,317,0.0,-0.0,0.0,0,0,0,0,62,5.2,10,5,9999,99999,9,999999999,0.0,999,999,99
3009,3,28,20,0,*?*?*?*?*?*?*?*?*?*?*?*?*?*?*?*?*?*?*?*?*?*?,6.5,3.6,81,102115,0,-0,309,0.0,-0.0,0.0,0,0,0,0,63,5.2,10,5,9999,99999,9,999999999,0.0,999,999,99
3009,3,28,21,0,*?*?*?*?*?*?*?*?*?*?*?*?*?*?*?*?*?*?*?*?*?*?,6.0,3.0,80,102115,0,-0,306,0.0,-0.0,0.0,0,0,0,0,65,4.1,10,5,9999,99999,9,999999999,0.0,999,999,99
3009,3,28,22,0,*?*?*?*?*?*?*?*?*?*?*?*?*?*?*?*?*?*?*?*?*?*?,5.9,2.9,80,102115,0,-0,306,0.0,-0.0,0.0,0,0,0,0,67,4.1,10,5,9999,99999,9,999999999,0.0,999,999,99
3009,3,28,23,0,*?*?*?*?*?*?*?*?*?*?*?*?*?*?*?*?*?*?*?*?*?*?,6.3,2.9,78,102115,0,-0,308,0.0,-0.0,0.0,0,0,0,0,68,4.1,10,5,9999,99999,9,999999999,0.0,999,999,99
3009,3,28,24,0,*?*?*?*?*?*?*?*?*?*?*?*?*?*?*?*?*?*?*?*?*?*?,4.6,0.8,76,102115,0,-0,301,0.0,-0.0,0.0,0,0,0,0,50,10.3,10,5,9999,99999,9,999999999,0.0,999,999,99
3009,3,29,1,0,*?*?*?*?*?*?*?*?*?*?*?*?*?*?*?*?*?*?*?*?*?*?,7.3,3.8,78,101656,0,-0,312,0.0,-0.0,0.0,0,0,0,0,70,10.3,10,5,9999,99999,9,999999999,0.0,999,999,99
3009,3,29,2,0,*?*?*?*?*?*?*?*?*?*?*?*?*?*?*?*?*?*?*?*?*?*?,7.7,4.3,78,101656,0,-0,314,0.0,-0.0,0.0,0,0,0,0,70,4.6,10,5,9999,99999,9,999999999,0.0,999,999,99
3009,3,29,3,0,*?*?*?*?*?*?*?*?*?*?*?*?*?*?*?*?*?*?*?*?*?*?,7.3,3.8,78,101656,0,-0,312,0.0,-0.0,0.0,0,0,0,0,70,5.2,10,5,9999,99999,9,999999999,0.0,999,999,99
3009,3,29,4,0,*?*?*?*?*?*?*?*?*?*?*?*?*?*?*?*?*?*?*?*?*?*?,6.9,4.1,81,101656,0,-0,310,0.0,-0.0,0.0,0,0,0,0,70,6.2,10,5,9999,99999,9,999999999,0.0,999,999,99
3009,3,29,5,0,*?*?*?*?*?*?*?*?*?*?*?*?*?*?*?*?*?*?*?*?*?*?,6.3,3.6,82,101656,0,-0,308,0.0,-0.0,0.0,0,0,0,0,70,6.2,10,5,9999,99999,9,999999999,0.0,999,999,99
3009,3,29,6,0,*?*?*?*?*?*?*?*?*?*?*?*?*?*?*?*?*?*?*?*?*?*?,7.0,4.3,82,101656,93,1366,306,7.8,15.3,6.8,925,704,874,140,70,7.2,9,5,9999,99999,9,999999999,0.0,999,999,99
3009,3,29,7,0,*?*?*?*?*?*?*?*?*?*?*?*?*?*?*?*?*?*?*?*?*?*?,7.6,4.1,78,101656,292,1374,281,150.7,451.6,54.7,15449,35276,8076,988,75,9.8,3,2,9999,99999,9,999999999,0.0,999,999,99
3009,3,29,8,0,*?*?*?*?*?*?*?*?*?*?*?*?*?*?*?*?*?*?*?*?*?*?,8.5,4.6,75,101656,475,1373,286,275.7,507.6,100.1,29307,46921,13009,1878,80,9.3,3,2,9999,99999,9,999999999,0.0,999,999,99
3009,3,29,9,0,*?*?*?*?*?*?*?*?*?*?*?*?*?*?*?*?*?*?*?*?*?*?,11.1,5.5,68,101656,630,1372,298,381.8,529.6,138.6,40697,52320,17505,2792,85,6.7,3,2,9999,99999,9,999999999,0.0,999,999,99
3009,3,29,10,0,*?*?*?*?*?*?*?*?*?*?*?*?*?*?*?*?*?*?*?*?*?*?,13.6,7.1,64,101656,747,1372,307,465.9,574.9,152.8,48323,56738,20259,3292,90,6.2,2,1,9999,99999,9,999999999,0.0,999,999,99
3009,3,29,11,0,*?*?*?*?*?*?*?*?*?*?*?*?*?*?*?*?*?*?*?*?*?*?,14.0,7.9,65,101656,818,1372,310,514.8,580.1,168.8,53517,57758,22022,3872,95,6.7,2,1,9999,99999,9,999999999,0.0,999,999,99
3009,3,29,12,0,*?*?*?*?*?*?*?*?*?*?*?*?*?*?*?*?*?*?*?*?*?*?,15.7,7.9,59,101656,838,1372,330,494.4,424.9,234.9,51920,43524,27494,5693,100,4.1,5,3,9999,99999,9,999999999,0.0,999,999,99
3009,3,29,13,0,*?*?*?*?*?*?*?*?*?*?*?*?*?*?*?*?*?*?*?*?*?*?,15.8,7.4,57,101656,806,1373,330,473.5,423.4,224.9,49672,43193,26479,5280,95,4.6,5,3,9999,99999,9,999999999,0.0,999,999,99
3009,3,29,14,0,*?*?*?*?*?*?*?*?*?*?*?*?*?*?*?*?*?*?*?*?*?*?,15.5,7.1,57,101656,723,1372,332,394.3,335.2,217.7,42246,35010,24330,5038,90,4.1,6,3,9999,99999,9,999999999,0.0,999,999,99
3009,3,29,15,0,*?*?*?*?*?*?*?*?*?*?*?*?*?*?*?*?*?*?*?*?*?*?,15.7,7.3,57,101656,596,1372,325,351.5,475.7,144.8,37033,46422,18036,2897,85,7.2,4,2,9999,99999,9,999999999,0.0,999,999,99
3009,3,29,16,0,*?*?*?*?*?*?*?*?*?*?*?*?*?*?*?*?*?*?*?*?*?*?,15.6,7.4,58,101656,433,1371,324,242.6,451.5,100.0,25503,40546,12851,1871,80,7.2,4,2,9999,99999,9,999999999,0.0,999,999,99
3009,3,29,17,0,*?*?*?*?*?*?*?*?*?*?*?*?*?*?*?*?*?*?*?*?*?*?,15.5,6.6,54,101656,246,1372,309,121.0,467.5,37.1,12583,34552,5768,692,75,2.1,1,0,9999,99999,9,999999999,0.0,999,999,99
3009,3,29,18,0,*?*?*?*?*?*?*?*?*?*?*?*?*?*?*?*?*?*?*?*?*?*?,13.9,7.6,65,101656,47,1379,342,0.0,0.0,0.0,0,0,0,0,70,2.1,10,5,9999,99999,9,999999999,0.0,999,999,99
3009,3,29,19,0,*?*?*?*?*?*?*?*?*?*?*?*?*?*?*?*?*?*?*?*?*?*?,12.0,7.1,71,101656,0,-0,333,0.0,-0.0,0.0,0,0,0,0,77,5.2,10,5,9999,99999,9,999999999,0.0,999,999,99
3009,3,29,20,0,*?*?*?*?*?*?*?*?*?*?*?*?*?*?*?*?*?*?*?*?*?*?,11.1,7.0,75,101656,0,-0,329,0.0,-0.0,0.0,0,0,0,0,83,5.2,10,5,9999,99999,9,999999999,0.0,999,999,99
3009,3,29,21,0,*?*?*?*?*?*?*?*?*?*?*?*?*?*?*?*?*?*?*?*?*?*?,10.1,6.2,76,101656,0,-0,324,0.0,-0.0,0.0,0,0,0,0,90,4.1,10,5,9999,99999,9,999999999,0.0,999,999,99
3009,3,29,22,0,*?*?*?*?*?*?*?*?*?*?*?*?*?*?*?*?*?*?*?*?*?*?,9.6,4.8,71,101656,0,-0,322,0.0,-0.0,0.0,0,0,0,0,97,4.1,10,5,9999,99999,9,999999999,0.0,999,999,99
3009,3,29,23,0,*?*?*?*?*?*?*?*?*?*?*?*?*?*?*?*?*?*?*?*?*?*?,8.7,4.6,75,101656,0,-0,318,0.0,-0.0,0.0,0,0,0,0,103,4.1,10,5,9999,99999,9,999999999,0.0,999,999,99
3009,3,29,24,0,*?*?*?*?*?*?*?*?*?*?*?*?*?*?*?*?*?*?*?*?*?*?,6.7,3.4,78,101656,0,-0,310,0.0,-0.0,0.0,0,0,0,0,70,10.3,10,5,9999,99999,9,999999999,0.0,999,999,99
3009,3,30,1,0,*?*?*?*?*?*?*?*?*?*?*?*?*?*?*?*?*?*?*?*?*?*?,6.5,5.3,92,101413,0,-0,308,0.0,-0.0,0.0,0,0,0,0,100,10.3,10,5,9999,99999,9,999999999,0.0,999,999,99
3009,3,30,2,0,*?*?*?*?*?*?*?*?*?*?*?*?*?*?*?*?*?*?*?*?*?*?,5.3,5.3,100,101413,0,-0,303,0.0,-0.0,0.0,0,0,0,0,90,4.6,10,5,9999,99999,9,999999999,0.0,999,999,99
3009,3,30,3,0,*?*?*?*?*?*?*?*?*?*?*?*?*?*?*?*?*?*?*?*?*?*?,5.6,5.6,100,101413,0,-0,304,0.0,-0.0,0.0,0,0,0,0,80,5.2,10,5,9999,99999,9,999999999,0.0,999,999,99
3009,3,30,4,0,*?*?*?*?*?*?*?*?*?*?*?*?*?*?*?*?*?*?*?*?*?*?,5.1,5.1,100,101413,0,-0,302,0.0,-0.0,0.0,0,0,0,0,70,6.2,10,5,9999,99999,9,999999999,0.0,999,999,99
3009,3,30,5,0,*?*?*?*?*?*?*?*?*?*?*?*?*?*?*?*?*?*?*?*?*?*?,4.6,4.6,100,101413,0,-0,300,0.0,-0.0,0.0,0,0,0,0,60,6.2,10,5,9999,99999,9,999999999,0.0,999,999,99
3009,3,30,6,0,*?*?*?*?*?*?*?*?*?*?*?*?*?*?*?*?*?*?*?*?*?*?,4.2,4.1,100,101413,102,1371,298,6.2,0.0,6.2,776,-0,776,250,50,7.2,10,5,9999,99999,9,999999999,0.0,999,999,99
3009,3,30,7,0,*?*?*?*?*?*?*?*?*?*?*?*?*?*?*?*?*?*?*?*?*?*?,5.9,5.9,100,101413,300,1371,306,45.9,0.0,45.9,5353,0,5364,1807,45,9.8,10,5,9999,99999,9,999999999,0.0,999,999,99
3009,3,30,8,0,*?*?*?*?*?*?*?*?*?*?*?*?*?*?*?*?*?*?*?*?*?*?,7.7,7.4,97,101413,483,1372,313,82.6,0.0,82.6,9656,0,9684,3447,40,9.3,10,5,9999,99999,9,999999999,0.0,999,999,99
3009,3,30,9,0,*?*?*?*?*?*?*?*?*?*?*?*?*?*?*?*?*?*?*?*?*?*?,8.8,7.0,88,101413,638,1372,318,113.7,0.0,113.7,13392,0,13439,5008,35,6.7,10,5,9999,99999,9,999999999,0.0,999,999,99
3009,3,30,10,0,*?*?*?*?*?*?*?*?*?*?*?*?*?*?*?*?*?*?*?*?*?*?,11.5,6.9,73,101413,755,1372,331,137.1,0.0,137.1,16260,0,16323,6276,30,6.2,10,5,9999,99999,9,999999999,0.0,999,999,99
3009,3,30,11,0,*?*?*?*?*?*?*?*?*?*?*?*?*?*?*?*?*?*?*?*?*?*?,12.8,5.3,60,101413,825,1371,337,151.2,0.0,151.2,18016,0,18089,7072,25,6.7,10,5,9999,99999,9,999999999,0.0,999,999,99
3009,3,30,12,0,*?*?*?*?*?*?*?*?*?*?*?*?*?*?*?*?*?*?*?*?*?*?,14.0,6.1,59,101413,845,1371,343,155.2,0.0,155.2,18507,0,18584,7297,20,4.1,10,5,9999,99999,9,999999999,0.0,999,999,99
3009,3,30,13,0,*?*?*?*?*?*?*?*?*?*?*?*?*?*?*?*?*?*?*?*?*?*?,14.2,5.0,53,101413,812,1371,344,148.6,0.0,148.6,17691,0,17762,6925,23,4.6,10,5,9999,99999,9,999999999,0.2,999,999,99
3009,3,30,14,0,*?*?*?*?*?*?*?*?*?*?*?*?*?*?*?*?*?*?*?*?*?*?,14.5,5.0,52,101413,730,1372,345,132.1,0.0,132.1,15641,0,15701,5999,27,4.1,10,5,9999,99999,9,999999999,0.2,999,999,99
3009,3,30,15,0,*?*?*?*?*?*?*?*?*?*?*?*?*?*?*?*?*?*?*?*?*?*?,14.3,4.5,51,101413,602,1370,344,106.6,0.0,106.6,12523,0,12566,4639,30,7.2,10,5,9999,99999,9,999999999,2.3,999,999,99
3009,3,30,16,0,*?*?*?*?*?*?*?*?*?*?*?*?*?*?*?*?*?*?*?*?*?*?,14.3,3.2,48,101413,440,1372,345,74.0,0.0,74.0,8622,0,8646,3042,33,7.2,10,5,9999,99999,9,999999999,4.0,999,999,99
3009,3,30,17,0,*?*?*?*?*?*?*?*?*?*?*?*?*?*?*?*?*?*?*?*?*?*?,13.8,4.1,52,101413,252,1368,342,36.4,0.0,36.4,4250,0,4258,1417,37,2.1,10,5,9999,99999,9,999999999,0.4,999,999,99
3009,3,30,18,0,*?*?*?*?*?*?*?*?*?*?*?*?*?*?*?*?*?*?*?*?*?*?,11.9,5.1,63,101413,53,1361,333,0.0,0.0,0.0,0,0,0,0,40,2.1,10,5,9999,99999,9,999999999,0.0,999,999,99
3009,3,30,19,0,*?*?*?*?*?*?*?*?*?*?*?*?*?*?*?*?*?*?*?*?*?*?,10.0,5.3,72,101413,0,-0,324,0.0,-0.0,0.0,0,0,0,0,42,5.2,10,5,9999,99999,9,999999999,0.1,999,999,99
3009,3,30,20,0,*?*?*?*?*?*?*?*?*?*?*?*?*?*?*?*?*?*?*?*?*?*?,8.8,5.9,82,101413,0,-0,318,0.0,-0.0,0.0,0,0,0,0,43,5.2,10,5,9999,99999,9,999999999,0.4,999,999,99
3009,3,30,21,0,*?*?*?*?*?*?*?*?*?*?*?*?*?*?*?*?*?*?*?*?*?*?,8.1,5.6,83,101413,0,-0,315,0.0,-0.0,0.0,0,0,0,0,45,4.1,10,5,9999,99999,9,999999999,1.6,999,999,99
3009,3,30,22,0,*?*?*?*?*?*?*?*?*?*?*?*?*?*?*?*?*?*?*?*?*?*?,7.6,5.0,84,101413,0,-0,313,0.0,-0.0,0.0,0,0,0,0,47,4.1,10,5,9999,99999,9,999999999,1.7,999,999,99
3009,3,30,23,0,*?*?*?*?*?*?*?*?*?*?*?*?*?*?*?*?*?*?*?*?*?*?,7.0,4.3,83,101413,0,-0,311,0.0,-0.0,0.0,0,0,0,0,48,4.1,10,5,9999,99999,9,999999999,0.5,999,999,99
3009,3,30,24,0,*?*?*?*?*?*?*?*?*?*?*?*?*?*?*?*?*?*?*?*?*?*?,7.8,5.0,82,101413,0,-0,314,0.0,-0.0,0.0,0,0,0,0,110,10.3,10,5,9999,99999,9,999999999,0.0,999,999,99
3009,3,31,1,0,*?*?*?*?*?*?*?*?*?*?*?*?*?*?*?*?*?*?*?*?*?*?,5.7,3.2,84,101263,0,-0,305,0.0,-0.0,0.0,0,0,0,0,48,10.3,10,5,9999,99999,9,999999999,0.3,999,999,99
3009,3,31,2,0,*?*?*?*?*?*?*?*?*?*?*?*?*?*?*?*?*?*?*?*?*?*?,5.2,2.5,83,101263,0,-0,303,0.0,-0.0,0.0,0,0,0,0,47,4.6,10,5,9999,99999,9,999999999,0.1,999,999,99
3009,3,31,3,0,*?*?*?*?*?*?*?*?*?*?*?*?*?*?*?*?*?*?*?*?*?*?,5.1,1.5,78,101263,0,-0,303,0.0,-0.0,0.0,0,0,0,0,45,5.2,10,5,9999,99999,9,999999999,0.0,999,999,99
3009,3,31,4,0,*?*?*?*?*?*?*?*?*?*?*?*?*?*?*?*?*?*?*?*?*?*?,5.1,2.7,84,101263,0,-0,303,0.0,-0.0,0.0,0,0,0,0,43,6.2,10,5,9999,99999,9,999999999,0.0,999,999,99
3009,3,31,5,0,*?*?*?*?*?*?*?*?*?*?*?*?*?*?*?*?*?*?*?*?*?*?,4.8,3.0,89,101263,0,-0,301,0.0,-0.0,0.0,0,0,0,0,42,6.2,10,5,9999,99999,9,999999999,0.0,999,999,99
3009,3,31,6,0,*?*?*?*?*?*?*?*?*?*?*?*?*?*?*?*?*?*?*?*?*?*?,4.5,3.6,95,101263,111,1375,300,8.0,0.0,8.0,979,-0,979,317,40,7.2,10,5,9999,99999,9,999999999,0.0,999,999,99
3009,3,31,7,0,*?*?*?*?*?*?*?*?*?*?*?*?*?*?*?*?*?*?*?*?*?*?,5.1,4.1,94,101263,308,1369,302,47.6,0.0,47.6,5550,0,5562,1878,42,9.8,10,5,9999,99999,9,999999999,0.0,999,999,99
3009,3,31,8,0,*?*?*?*?*?*?*?*?*?*?*?*?*?*?*?*?*?*?*?*?*?*?,5.8,5.0,96,101263,491,1371,305,84.2,0.0,84.2,9853,0,9882,3526,43,9.3,10,5,9999,99999,9,999999999,0.1,999,999,99
3009,3,31,9,0,*?*?*?*?*?*?*?*?*?*?*?*?*?*?*?*?*?*?*?*?*?*?,6.9,6.6,99,101263,645,1369,310,115.3,0.0,115.3,13586,0,13634,5092,45,6.7,10,5,9999,99999,9,999999999,0.1,999,999,99
3009,3,31,10,0,*?*?*?*?*?*?*?*?*?*?*?*?*?*?*?*?*?*?*?*?*?*?,7.9,6.1,90,101263,762,1370,314,138.6,0.0,138.6,16452,0,16515,6362,47,6.2,10,5,9999,99999,9,999999999,0.0,999,999,99
3009,3,31,11,0,*?*?*?*?*?*?*?*?*?*?*?*?*?*?*?*?*?*?*?*?*?*?,8.6,5.5,81,101263,832,1370,318,152.8,0.0,152.8,18202,0,18277,7157,48,6.7,10,5,9999,99999,9,999999999,0.0,999,999,99
3009,3,31,12,0,*?*?*?*?*?*?*?*?*?*?*?*?*?*?*?*?*?*?*?*?*?*?,9.0,6.4,85,101263,852,1371,319,156.6,0.0,156.6,18689,0,18767,7380,50,4.1,10,5,9999,99999,9,999999999,0.0,999,999,99
3009,3,31,13,0,*?*?*?*?*?*?*?*?*?*?*?*?*?*?*?*?*?*?*?*?*?*?,9.0,7.1,89,101263,819,1371,319,150.1,0.0,150.1,17867,0,17939,7004,48,4.6,10,5,9999,99999,9,999999999,0.0,999,999,99
3009,3,31,14,0,*?*?*?*?*?*?*?*?*?*?*?*?*?*?*?*?*?*?*?*?*?*?,9.2,7.0,87,101263,736,1370,320,133.4,0.0,133.4,15809,0,15869,6073,47,4.1,10,5,9999,99999,9,999999999,0.0,999,999,99
3009,3,31,15,0,*?*?*?*?*?*?*?*?*?*?*?*?*?*?*?*?*?*?*?*?*?*?,8.7,5.1,79,101263,609,1371,318,107.9,0.0,107.9,12697,0,12740,4709,45,7.2,10,5,9999,99999,9,999999999,0.0,999,999,99
3009,3,31,16,0,*?*?*?*?*?*?*?*?*?*?*?*?*?*?*?*?*?*?*?*?*?*?,8.9,3.9,72,101263,446,1370,319,75.3,0.0,75.3,8791,0,8815,3102,43,7.2,10,5,9999,99999,9,999999999,0.0,999,999,99
3009,3,31,17,0,*?*?*?*?*?*?*?*?*?*?*?*?*?*?*?*?*?*?*?*?*?*?,8.9,3.9,72,101263,259,1371,319,37.7,0.0,37.7,4404,0,4412,1470,42,2.1,10,5,9999,99999,9,999999999,0.0,999,999,99
3009,3,31,18,0,*?*?*?*?*?*?*?*?*?*?*?*?*?*?*?*?*?*?*?*?*?*?,8.2,4.6,79,101263,60,1370,316,0.0,0.0,0.0,0,0,0,0,40,2.1,10,5,9999,99999,9,999999999,0.0,999,999,99
3009,3,31,19,0,*?*?*?*?*?*?*?*?*?*?*?*?*?*?*?*?*?*?*?*?*?*?,7.3,4.3,82,101263,0,-0,312,0.0,-0.0,0.0,0,0,0,0,52,5.2,10,5,9999,99999,9,999999999,0.0,999,999,99
3009,3,31,20,0,*?*?*?*?*?*?*?*?*?*?*?*?*?*?*?*?*?*?*?*?*?*?,6.7,4.1,84,101263,0,-0,309,0.0,-0.0,0.0,0,0,0,0,63,5.2,10,5,9999,99999,9,999999999,0.0,999,999,99
3009,3,31,21,0,*?*?*?*?*?*?*?*?*?*?*?*?*?*?*?*?*?*?*?*?*?*?,6.5,5.1,92,101263,0,-0,308,0.0,-0.0,0.0,0,0,0,0,75,4.1,10,5,9999,99999,9,999999999,0.0,999,999,99
3009,3,31,22,0,*?*?*?*?*?*?*?*?*?*?*?*?*?*?*?*?*?*?*?*?*?*?,5.5,3.9,91,101263,0,-0,304,0.0,-0.0,0.0,0,0,0,0,87,4.1,10,5,9999,99999,9,999999999,0.0,999,999,99
3009,3,31,23,0,*?*?*?*?*?*?*?*?*?*?*?*?*?*?*?*?*?*?*?*?*?*?,5.5,4.1,92,101263,0,-0,304,0.0,-0.0,0.0,0,0,0,0,98,4.1,10,5,9999,99999,9,999999999,0.0,999,999,99
3009,3,31,24,0,*?*?*?*?*?*?*?*?*?*?*?*?*?*?*?*?*?*?*?*?*?*?,6.3,3.8,84,101263,0,-0,308,0.0,-0.0,0.0,0,0,0,0,50,10.3,10,5,9999,99999,9,999999999,0.0,999,999,99
3009,4,1,1,0,*?*?*?*?*?*?*?*?*?*?*?*?*?*?*?*?*?*?*?*?*?*?,5.2,5.3,100,101610,0,-0,303,0.0,-0.0,0.0,0,0,0,0,100,1.0,10,5,9999,99999,9,999999999,0.0,999,999,99
3009,4,1,2,0,*?*?*?*?*?*?*?*?*?*?*?*?*?*?*?*?*?*?*?*?*?*?,4.9,5.0,100,101610,0,-0,301,0.0,-0.0,0.0,0,0,0,0,90,1.0,10,5,9999,99999,9,999999999,0.0,999,999,99
3009,4,1,3,0,*?*?*?*?*?*?*?*?*?*?*?*?*?*?*?*?*?*?*?*?*?*?,4.8,4.8,100,101610,0,-0,301,0.0,-0.0,0.0,0,0,0,0,80,3.1,10,5,9999,99999,9,999999999,0.0,999,999,99
3009,4,1,4,0,*?*?*?*?*?*?*?*?*?*?*?*?*?*?*?*?*?*?*?*?*?*?,5.0,5.0,100,101610,0,-0,302,0.0,-0.0,0.0,0,0,0,0,70,1.5,10,5,9999,99999,9,999999999,0.0,999,999,99
3009,4,1,5,0,*?*?*?*?*?*?*?*?*?*?*?*?*?*?*?*?*?*?*?*?*?*?,4.7,4.6,100,101610,0,-0,258,0.0,-0.0,0.0,0,0,0,0,60,1.0,0,0,9999,99999,9,999999999,0.0,999,999,99
3009,4,1,6,0,*?*?*?*?*?*?*?*?*?*?*?*?*?*?*?*?*?*?*?*?*?*?,4.4,4.3,100,101610,119,1368,256,33.5,269.3,10.0,3594,17252,1695,304,50,2.1,0,0,9999,99999,9,999999999,0.0,999,999,99
3009,4,1,7,0,*?*?*?*?*?*?*?*?*?*?*?*?*?*?*?*?*?*?*?*?*?*?,5.9,5.9,100,101610,317,1371,265,170.2,515.2,51.0,17654,41882,7720,951,55,2.1,0,0,9999,99999,9,999999999,0.0,999,999,99
3009,4,1,8,0,*?*?*?*?*?*?*?*?*?*?*?*?*?*?*?*?*?*?*?*?*?*?,7.4,7.4,100,101610,499,1370,274,296.2,569.4,88.9,30721,52792,12726,1706,60,1.0,0,0,9999,99999,9,999999999,0.0,999,999,99
3009,4,1,9,0,*?*?*?*?*?*?*?*?*?*?*?*?*?*?*?*?*?*?*?*?*?*?,8.6,8.1,100,101610,653,1369,280,403.1,591.7,120.9,41949,57675,16676,2483,65,1.5,0,0,9999,99999,9,999999999,0.0,999,999,99
3009,4,1,10,0,*?*?*?*?*?*?*?*?*?*?*?*?*?*?*?*?*?*?*?*?*?*?,10.7,8.5,97,101610,769,1369,290,483.4,602.5,145.0,50492,59925,19476,3231,70,1.0,0,0,9999,99999,9,999999999,0.0,999,999,99
3009,4,1,11,0,*?*?*?*?*?*?*?*?*?*?*?*?*?*?*?*?*?*?*?*?*?*?,11.6,9.2,96,101610,839,1369,295,531.9,607.6,159.6,55680,60904,21092,3795,75,0.5,0,0,9999,99999,9,999999999,0.0,999,999,99
3009,4,1,12,0,*?*?*?*?*?*?*?*?*?*?*?*?*?*?*?*?*?*?*?*?*?*?,12.2,8.7,89,101610,858,1369,296,545.1,608.9,163.5,57101,61133,21523,3969,80,0.5,0,0,9999,99999,9,999999999,0.0,999,999,99
3009,4,1,13,0,*?*?*?*?*?*?*?*?*?*?*?*?*?*?*?*?*?*?*?*?*?*?,12.5,9.2,90,101610,825,1369,298,522.2,606.7,156.7,54642,60726,20773,3673,80,0.5,0,0,9999,99999,9,999999999,0.0,999,999,99
3009,4,1,14,0,*?*?*?*?*?*?*?*?*?*?*?*?*?*?*?*?*?*?*?*?*?*?,13.0,8.5,83,101610,742,1369,299,464.8,600.3,139.4,48502,59481,18839,3040,80,0.5,0,0,9999,99999,9,999999999,0.0,999,999,99
3009,4,1,15,0,*?*?*?*?*?*?*?*?*?*?*?*?*?*?*?*?*?*?*?*?*?*?,12.8,9.1,88,101610,615,1369,299,376.8,587.2,113.0,39172,56714,15728,2274,80,1.0,0,0,9999,99999,9,999999999,0.0,999,999,99
3009,4,1,16,0,*?*?*?*?*?*?*?*?*?*?*?*?*?*?*?*?*?*?*?*?*?*?,13.0,9.4,89,101610,452,1368,301,264.2,559.8,79.2,27378,50692,11485,1502,80,0.5,0,0,9999,99999,9,999999999,0.0,999,999,99
3009,4,1,17,0,*?*?*?*?*?*?*?*?*?*?*?*?*?*?*?*?*?*?*?*?*?*?,12.4,10.2,97,101610,265,1368,301,134.7,486.6,40.4,14006,37088,6237,753,80,1.0,0,0,9999,99999,9,999999999,0.0,999,999,99
3009,4,1,18,0,*?*?*?*?*?*?*?*?*?*?*?*?*?*?*?*?*?*?*?*?*?*?,11.5,9.2,97,101610,67,1377,312,0.0,0.0,0.0,0,0,0,0,80,1.5,5,3,9999,99999,9,999999999,0.0,999,999,99
3009,4,1,19,0,*?*?*?*?*?*?*?*?*?*?*?*?*?*?*?*?*?*?*?*?*?*?,10.1,8.5,100,101610,0,-0,324,0.0,-0.0,0.0,0,0,0,0,75,1.0,10,5,9999,99999,9,999999999,0.0,999,999,99
3009,4,1,20,0,*?*?*?*?*?*?*?*?*?*?*?*?*?*?*?*?*?*?*?*?*?*?,8.7,8.7,100,101610,0,-0,317,0.0,-0.0,0.0,0,0,0,0,70,1.0,10,5,9999,99999,9,999999999,0.0,999,999,99
3009,4,1,21,0,*?*?*?*?*?*?*?*?*?*?*?*?*?*?*?*?*?*?*?*?*?*?,8.3,7.7,100,101610,0,-0,316,0.0,-0.0,0.0,0,0,0,0,65,1.0,10,5,9999,99999,9,999999999,0.0,999,999,99
3009,4,1,22,0,*?*?*?*?*?*?*?*?*?*?*?*?*?*?*?*?*?*?*?*?*?*?,7.0,7.0,100,101610,0,-0,310,0.0,-0.0,0.0,0,0,0,0,60,0.5,10,5,9999,99999,9,999999999,0.0,999,999,99
3009,4,1,23,0,*?*?*?*?*?*?*?*?*?*?*?*?*?*?*?*?*?*?*?*?*?*?,6.7,6.7,100,101610,0,-0,309,0.0,-0.0,0.0,0,0,0,0,55,0.5,10,5,9999,99999,9,999999999,0.0,999,999,99
3009,4,1,24,0,*?*?*?*?*?*?*?*?*?*?*?*?*?*?*?*?*?*?*?*?*?*?,5.5,5.5,100,101610,0,-0,304,0.0,-0.0,0.0,0,0,0,0,110,1.5,10,5,9999,99999,9,999999999,0.0,999,999,99
3009,4,2,1,0,*?*?*?*?*?*?*?*?*?*?*?*?*?*?*?*?*?*?*?*?*?*?,5.5,5.5,100,102087,0,-0,304,0.0,-0.0,0.0,0,0,0,0,48,1.0,10,5,9999,99999,9,999999999,0.0,999,999,99
3009,4,2,2,0,*?*?*?*?*?*?*?*?*?*?*?*?*?*?*?*?*?*?*?*?*?*?,4.8,4.8,100,102087,0,-0,301,0.0,-0.0,0.0,0,0,0,0,47,0.5,10,5,9999,99999,9,999999999,0.0,999,999,99
3009,4,2,3,0,*?*?*?*?*?*?*?*?*?*?*?*?*?*?*?*?*?*?*?*?*?*?,4.1,4.1,100,102087,0,-0,298,0.0,-0.0,0.0,0,0,0,0,45,0.5,10,5,9999,99999,9,999999999,0.0,999,999,99
3009,4,2,4,0,*?*?*?*?*?*?*?*?*?*?*?*?*?*?*?*?*?*?*?*?*?*?,3.5,3.4,100,102087,0,-0,296,0.0,-0.0,0.0,0,0,0,0,43,1.5,10,5,9999,99999,9,999999999,0.0,999,999,99
3009,4,2,5,0,*?*?*?*?*?*?*?*?*?*?*?*?*?*?*?*?*?*?*?*?*?*?,3.6,3.6,100,102087,0,-0,296,0.0,-0.0,0.0,0,0,0,0,42,1.5,10,5,9999,99999,9,999999999,0.0,999,999,99
3009,4,2,6,0,*?*?*?*?*?*?*?*?*?*?*?*?*?*?*?*?*?*?*?*?*?*?,3.7,3.6,100,102087,128,1373,292,19.8,28.3,17.2,2257,1530,2114,357,40,2.1,9,5,9999,99999,9,999999999,0.0,999,999,99
3009,4,2,7,0,*?*?*?*?*?*?*?*?*?*?*?*?*?*?*?*?*?*?*?*?*?*?,4.9,4.8,100,102087,325,1370,284,154.0,290.7,85.0,15902,23414,10842,1577,48,2.1,6,3,9999,99999,9,999999999,0.0,999,999,99
3009,4,2,8,0,*?*?*?*?*?*?*?*?*?*?*?*?*?*?*?*?*?*?*?*?*?*?,6.4,6.4,100,102087,507,1370,288,281.6,399.4,133.8,29288,37486,16597,2603,57,2.6,5,3,9999,99999,9,999999999,0.0,999,999,99
3009,4,2,9,0,*?*?*?*?*?*?*?*?*?*?*?*?*?*?*?*?*?*?*?*?*?*?,9.3,7.9,100,102087,661,1369,301,381.1,414.5,181.0,39772,41180,21823,3805,65,1.5,5,3,9999,99999,9,999999999,0.0,999,999,99
3009,4,2,10,0,*?*?*?*?*?*?*?*?*?*?*?*?*?*?*?*?*?*?*?*?*?*?,10.5,8.8,100,102087,776,1368,304,473.4,490.7,195.0,50127,49950,23531,4418,73,1.5,4,2,9999,99999,9,999999999,0.0,999,999,99
3009,4,2,11,0,*?*?*?*?*?*?*?*?*?*?*?*?*?*?*?*?*?*?*?*?*?*?,11.1,7.4,89,102087,846,1369,313,469.9,340.5,259.4,50620,36287,28591,6602,82,2.6,6,3,9999,99999,9,999999999,0.0,999,999,99
3009,4,2,12,0,*?*?*?*?*?*?*?*?*?*?*?*?*?*?*?*?*?*?*?*?*?*?,12.2,8.4,88,102087,865,1369,318,481.3,341.2,265.7,51895,36436,29226,6879,90,1.5,6,3,9999,99999,9,999999999,0.0,999,999,99
3009,4,2,13,0,*?*?*?*?*?*?*?*?*?*?*?*?*?*?*?*?*?*?*?*?*?*?,12.7,7.0,77,102087,832,1369,319,461.1,340.0,254.5,49640,36165,28101,6398,85,2.6,6,3,9999,99999,9,999999999,0.0,999,999,99
3009,4,2,14,0,*?*?*?*?*?*?*?*?*?*?*?*?*?*?*?*?*?*?*?*?*?*?,13.2,8.5,83,102087,748,1368,319,437.8,420.3,208.0,45820,42531,24693,4654,80,2.1,5,3,9999,99999,9,999999999,0.0,999,999,99
3009,4,2,15,0,*?*?*?*?*?*?*?*?*?*?*?*?*?*?*?*?*?*?*?*?*?*?,12.6,8.3,85,102087,621,1368,324,300.8,236.6,193.4,31958,24040,21726,4271,75,1.5,7,4,9999,99999,9,999999999,0.0,999,999,99
3009,4,2,16,0,*?*?*?*?*?*?*?*?*?*?*?*?*?*?*?*?*?*?*?*?*?*?,12.7,9.3,91,102087,459,1370,325,211.9,225.8,136.3,22405,21067,15678,2796,70,2.6,7,4,9999,99999,9,999999999,0.6,999,999,99
3009,4,2,17,0,*?*?*?*?*?*?*?*?*?*?*?*?*?*?*?*?*?*?*?*?*?*?,12.7,9.2,90,102087,272,1370,321,121.8,274.8,67.2,12638,20363,8771,1229,65,1.5,6,3,9999,99999,9,999999999,0.9,999,999,99
3009,4,2,18,0,*?*?*?*?*?*?*?*?*?*?*?*?*?*?*?*?*?*?*?*?*?*?,11.4,9.7,100,102087,73,1365,319,1.3,8.9,0.9,166,412,206,18,60,2.1,7,4,9999,99999,9,999999999,0.4,999,999,99
3009,4,2,19,0,*?*?*?*?*?*?*?*?*?*?*?*?*?*?*?*?*?*?*?*?*?*?,9.7,9.2,100,102087,0,-0,322,0.0,-0.0,0.0,0,0,0,0,60,1.5,10,5,9999,99999,9,999999999,0.1,999,999,99
3009,4,2,20,0,*?*?*?*?*?*?*?*?*?*?*?*?*?*?*?*?*?*?*?*?*?*?,7.9,7.9,100,102087,0,-0,314,0.0,-0.0,0.0,0,0,0,0,60,0.5,10,5,9999,99999,9,999999999,0.6,999,999,99
3009,4,2,21,0,*?*?*?*?*?*?*?*?*?*?*?*?*?*?*?*?*?*?*?*?*?*?,6.9,6.9,100,102087,0,-0,310,0.0,-0.0,0.0,0,0,0,0,60,1.0,10,5,9999,99999,9,999999999,0.6,999,999,99
3009,4,2,22,0,*?*?*?*?*?*?*?*?*?*?*?*?*?*?*?*?*?*?*?*?*?*?,6.7,6.7,100,102087,0,-0,309,0.0,-0.0,0.0,0,0,0,0,60,0.5,10,5,9999,99999,9,999999999,0.2,999,999,99
3009,4,2,23,0,*?*?*?*?*?*?*?*?*?*?*?*?*?*?*?*?*?*?*?*?*?*?,6.6,6.6,100,102087,0,-0,309,0.0,-0.0,0.0,0,0,0,0,60,3.6,10,5,9999,99999,9,999999999,0.0,999,999,99
3009,4,2,24,0,*?*?*?*?*?*?*?*?*?*?*?*?*?*?*?*?*?*?*?*?*?*?,6.5,6.4,100,102087,0,-0,308,0.0,-0.0,0.0,0,0,0,0,50,0.5,10,5,9999,99999,9,999999999,0.0,999,999,99
3009,4,3,1,0,*?*?*?*?*?*?*?*?*?*?*?*?*?*?*?*?*?*?*?*?*?*?,6.3,6.2,100,102507,0,-0,307,0.0,-0.0,0.0,0,0,0,0,62,0.5,10,5,9999,99999,9,999999999,0.0,999,999,99
3009,4,3,2,0,*?*?*?*?*?*?*?*?*?*?*?*?*?*?*?*?*?*?*?*?*?*?,5.9,5.9,100,102507,0,-0,306,0.0,-0.0,0.0,0,0,0,0,63,1.5,10,5,9999,99999,9,999999999,0.0,999,999,99
3009,4,3,3,0,*?*?*?*?*?*?*?*?*?*?*?*?*?*?*?*?*?*?*?*?*?*?,5.6,5.6,100,102507,0,-0,304,0.0,-0.0,0.0,0,0,0,0,65,2.1,10,5,9999,99999,9,999999999,0.0,999,999,99
3009,4,3,4,0,*?*?*?*?*?*?*?*?*?*?*?*?*?*?*?*?*?*?*?*?*?*?,5.2,5.1,100,102507,0,-0,303,0.0,-0.0,0.0,0,0,0,0,67,1.0,10,5,9999,99999,9,999999999,0.0,999,999,99
3009,4,3,5,0,*?*?*?*?*?*?*?*?*?*?*?*?*?*?*?*?*?*?*?*?*?*?,4.8,4.8,100,102507,0,-0,301,0.0,-0.0,0.0,0,0,0,0,68,2.6,10,5,9999,99999,9,999999999,0.0,999,999,99
3009,4,3,6,0,*?*?*?*?*?*?*?*?*?*?*?*?*?*?*?*?*?*?*?*?*?*?,5.5,5.5,100,102507,136,1367,304,13.1,0.0,13.1,1576,-0,1576,514,70,1.0,10,5,9999,99999,9,999999999,0.0,999,999,99
3009,4,3,7,0,*?*?*?*?*?*?*?*?*?*?*?*?*?*?*?*?*?*?*?*?*?*?,6.2,6.1,100,102507,333,1368,307,52.7,0.0,52.7,6139,0,6153,2092,77,1.0,10,5,9999,99999,9,999999999,0.0,999,999,99
3009,4,3,8,0,*?*?*?*?*?*?*?*?*?*?*?*?*?*?*?*?*?*?*?*?*?*?,8.0,7.6,100,102507,514,1367,315,89.2,0.0,89.2,10440,0,10472,3763,83,1.0,10,5,9999,99999,9,999999999,0.0,999,999,99
3009,4,3,9,0,*?*?*?*?*?*?*?*?*?*?*?*?*?*?*?*?*?*?*?*?*?*?,10.3,7.3,86,102507,668,1368,325,120.1,0.0,120.1,14168,0,14219,5345,90,3.6,10,5,9999,99999,9,999999999,0.0,999,999,99
3009,4,3,10,0,*?*?*?*?*?*?*?*?*?*?*?*?*?*?*?*?*?*?*?*?*?*?,12.3,5.8,67,102507,784,1369,335,143.3,0.0,143.3,17021,0,17089,6619,97,2.1,10,5,9999,99999,9,999999999,0.0,999,999,99
3009,4,3,11,0,*?*?*?*?*?*?*?*?*?*?*?*?*?*?*?*?*?*?*?*?*?*?,13.4,5.5,62,102507,853,1368,340,157.2,0.0,157.2,18755,0,18834,7409,103,3.1,10,5,9999,99999,9,999999999,0.0,999,999,99
3009,4,3,12,0,*?*?*?*?*?*?*?*?*?*?*?*?*?*?*?*?*?*?*?*?*?*?,15.0,4.8,53,102507,871,1367,348,160.9,0.0,160.9,19221,0,19302,7622,110,3.6,10,5,9999,99999,9,999999999,0.0,999,999,99
3009,4,3,13,0,*?*?*?*?*?*?*?*?*?*?*?*?*?*?*?*?*?*?*?*?*?*?,14.8,6.1,59,102507,838,1368,342,267.8,58.2,232.2,29514,5862,26170,7785,102,4.6,9,5,9999,99999,9,999999999,0.3,999,999,99
3009,4,3,14,0,*?*?*?*?*?*?*?*?*?*?*?*?*?*?*?*?*?*?*?*?*?*?,15.2,6.4,59,102507,755,1369,344,238.8,57.6,207.0,26289,5754,23333,6610,93,4.6,9,5,9999,99999,9,999999999,0.3,999,999,99
3009,4,3,15,0,*?*?*?*?*?*?*?*?*?*?*?*?*?*?*?*?*?*?*?*?*?*?,14.9,6.4,60,102507,627,1367,342,194.4,56.4,168.5,21370,5517,18996,5029,85,4.6,9,5,9999,99999,9,999999999,0.3,999,999,99
3009,4,3,16,0,*?*?*?*?*?*?*?*?*?*?*?*?*?*?*?*?*?*?*?*?*?*?,14.9,6.7,61,102507,465,1368,347,79.2,0.0,79.2,9252,0,9279,3285,77,3.6,10,5,9999,99999,9,999999999,0.3,999,999,99
3009,4,3,17,0,*?*?*?*?*?*?*?*?*?*?*?*?*?*?*?*?*?*?*?*?*?*?,14.5,6.9,63,102507,278,1368,345,41.7,0.0,41.7,4856,0,4866,1629,68,5.7,10,5,9999,99999,9,999999999,0.3,999,999,99
3009,4,3,18,0,*?*?*?*?*?*?*?*?*?*?*?*?*?*?*?*?*?*?*?*?*?*?,13.4,6.9,67,102507,80,1373,340,1.8,0.0,1.8,243,-0,242,75,60,5.2,10,5,9999,99999,9,999999999,0.3,999,999,99
3009,4,3,19,0,*?*?*?*?*?*?*?*?*?*?*?*?*?*?*?*?*?*?*?*?*?*?,11.3,6.4,75,102507,0,-0,330,0.0,-0.0,0.0,0,0,0,0,63,5.7,10,5,9999,99999,9,999999999,0.3,999,999,99
3009,4,3,20,0,*?*?*?*?*?*?*?*?*?*?*?*?*?*?*?*?*?*?*?*?*?*?,9.7,6.1,82,102507,0,-0,322,0.0,-0.0,0.0,0,0,0,0,67,4.6,10,5,9999,99999,9,999999999,0.3,999,999,99
3009,4,3,21,0,*?*?*?*?*?*?*?*?*?*?*?*?*?*?*?*?*?*?*?*?*?*?,9.1,7.9,96,102507,0,-0,319,0.0,-0.0,0.0,0,0,0,0,70,3.6,10,5,9999,99999,9,999999999,0.3,999,999,99
3009,4,3,22,0,*?*?*?*?*?*?*?*?*?*?*?*?*?*?*?*?*?*?*?*?*?*?,8.4,8.1,100,102507,0,-0,316,0.0,-0.0,0.0,0,0,0,0,73,3.1,10,5,9999,99999,9,999999999,0.3,999,999,99
3009,4,3,23,0,*?*?*?*?*?*?*?*?*?*?*?*?*?*?*?*?*?*?*?*?*?*?,8.1,7.7,100,102507,0,-0,315,0.0,-0.0,0.0,0,0,0,0,77,2.1,10,5,9999,99999,9,999999999,0.3,999,999,99
3009,4,3,24,0,*?*?*?*?*?*?*?*?*?*?*?*?*?*?*?*?*?*?*?*?*?*?,6.4,6.4,100,102507,0,-0,308,0.0,-0.0,0.0,0,0,0,0,60,1.5,10,5,9999,99999,9,999999999,0.0,999,999,99
3009,4,4,1,0,*?*?*?*?*?*?*?*?*?*?*?*?*?*?*?*?*?*?*?*?*?*?,7.4,5.1,83,102470,0,-0,312,0.0,-0.0,0.0,0,0,0,0,72,4.6,10,5,9999,99999,9,999999999,0.0,999,999,99
3009,4,4,2,0,*?*?*?*?*?*?*?*?*?*?*?*?*?*?*?*?*?*?*?*?*?*?,7.1,3.8,77,102470,0,-0,311,0.0,-0.0,0.0,0,0,0,0,63,5.7,10,5,9999,99999,9,999999999,0.0,999,999,99
3009,4,4,3,0,*?*?*?*?*?*?*?*?*?*?*?*?*?*?*?*?*?*?*?*?*?*?,6.9,4.5,82,102470,0,-0,310,0.0,-0.0,0.0,0,0,0,0,55,4.6,10,5,9999,99999,9,999999999,0.0,999,999,99
3009,4,4,4,0,*?*?*?*?*?*?*?*?*?*?*?*?*?*?*?*?*?*?*?*?*?*?,6.5,3.8,80,102470,0,-0,309,0.0,-0.0,0.0,0,0,0,0,47,3.1,10,5,9999,99999,9,999999999,0.0,999,999,99
3009,4,4,5,0,*?*?*?*?*?*?*?*?*?*?*?*?*?*?*?*?*?*?*?*?*?*?,6.4,3.2,78,102470,0,-0,308,0.0,-0.0,0.0,0,0,0,0,38,3.1,10,5,9999,99999,9,999999999,0.0,999,999,99
3009,4,4,6,0,*?*?*?*?*?*?*?*?*?*?*?*?*?*?*?*?*?*?*?*?*?*?,6.3,3.8,82,102470,144,1363,308,14.8,0.0,14.8,1771,-0,1772,578,30,3.6,10,5,9999,99999,9,999999999,0.0,999,999,99
3009,4,4,7,0,*?*?*?*?*?*?*?*?*?*?*?*?*?*?*?*?*?*?*?*?*?*?,7.8,4.8,80,102470,341,1367,314,54.4,0.0,54.4,6333,0,6347,2164,35,2.6,10,5,9999,99999,9,999999999,0.0,999,999,99
3009,4,4,8,0,*?*?*?*?*?*?*?*?*?*?*?*?*?*?*?*?*?*?*?*?*?*?,9.3,5.5,75,102470,522,1367,321,90.8,0.0,90.8,10633,0,10666,3843,40,3.1,10,5,9999,99999,9,999999999,0.0,999,999,99
3009,4,4,9,0,*?*?*?*?*?*?*?*?*?*?*?*?*?*?*?*?*?*?*?*?*?*?,11.4,5.8,67,102470,676,1368,330,121.6,0.0,121.6,14359,0,14411,5429,45,5.7,10,5,9999,99999,9,999999999,0.0,999,999,99
3009,4,4,10,0,*?*?*?*?*?*?*?*?*?*?*?*?*?*?*?*?*?*?*?*?*?*?,12.6,6.1,63,102470,791,1368,336,144.8,0.0,144.8,17208,0,17276,6703,50,6.7,10,5,9999,99999,9,999999999,0.0,999,999,99
3009,4,4,11,0,*?*?*?*?*?*?*?*?*?*?*?*?*?*?*?*?*?*?*?*?*?*?,13.6,6.7,61,102470,860,1368,341,158.6,0.0,158.6,18937,0,19017,7493,55,6.2,10,5,9999,99999,9,999999999,0.0,999,999,99
3009,4,4,12,0,*?*?*?*?*?*?*?*?*?*?*?*?*?*?*?*?*?*?*?*?*?*?,14.7,6.9,58,102470,878,1367,346,162.3,0.0,162.3,19396,0,19479,7703,60,6.2,10,5,9999,99999,9,999999999,0.0,999,999,99
3009,4,4,13,0,*?*?*?*?*?*?*?*?*?*?*?*?*?*?*?*?*?*?*?*?*?*?,14.6,6.4,56,102470,844,1367,345,155.5,0.0,155.5,18547,0,18624,7314,60,5.7,10,5,9999,99999,9,999999999,0.0,999,999,99
3009,4,4,14,0,*?*?*?*?*?*?*?*?*?*?*?*?*?*?*?*?*?*?*?*?*?*?,14.7,6.2,56,102470,761,1368,346,138.8,0.0,138.8,16466,0,16530,6367,60,5.2,10,5,9999,99999,9,999999999,0.0,999,999,99
3009,4,4,15,0,*?*?*?*?*?*?*?*?*?*?*?*?*?*?*?*?*?*?*?*?*?*?,14.9,5.5,52,102470,633,1366,347,113.2,0.0,113.2,13329,0,13375,4979,60,5.7,10,5,9999,99999,9,999999999,0.0,999,999,99
3009,4,4,16,0,*?*?*?*?*?*?*?*?*?*?*?*?*?*?*?*?*?*?*?*?*?*?,14.6,6.1,55,102470,471,1367,345,80.5,0.0,80.5,9405,0,9433,3345,60,3.6,10,5,9999,99999,9,999999999,0.0,999,999,99
3009,4,4,17,0,*?*?*?*?*?*?*?*?*?*?*?*?*?*?*?*?*?*?*?*?*?*?,14.2,7.1,61,102470,284,1366,343,43.0,0.0,43.0,5006,0,5016,1682,60,4.1,10,5,9999,99999,9,999999999,0.0,999,999,99
3009,4,4,18,0,*?*?*?*?*?*?*?*?*?*?*?*?*?*?*?*?*?*?*?*?*?*?,13.0,6.9,65,102470,86,1364,338,3.1,0.0,3.1,405,-0,404,128,60,4.6,10,5,9999,99999,9,999999999,0.0,999,999,99
3009,4,4,19,0,*?*?*?*?*?*?*?*?*?*?*?*?*?*?*?*?*?*?*?*?*?*?,12.2,6.9,68,102470,0,-0,334,0.0,-0.0,0.0,0,0,0,0,105,3.6,10,5,9999,99999,9,999999999,0.0,999,999,99
3009,4,4,20,0,*?*?*?*?*?*?*?*?*?*?*?*?*?*?*?*?*?*?*?*?*?*?,10.3,6.9,77,102470,0,-0,325,0.0,-0.0,0.0,0,0,0,0,150,4.6,10,5,9999,99999,9,999999999,0.0,999,999,99
3009,4,4,21,0,*?*?*?*?*?*?*?*?*?*?*?*?*?*?*?*?*?*?*?*?*?*?,9.8,7.0,81,102470,0,-0,323,0.0,-0.0,0.0,0,0,0,0,195,2.6,10,5,9999,99999,9,999999999,0.0,999,999,99
3009,4,4,22,0,*?*?*?*?*?*?*?*?*?*?*?*?*?*?*?*?*?*?*?*?*?*?,8.5,7.3,89,102470,0,-0,317,0.0,-0.0,0.0,0,0,0,0,240,2.1,10,5,9999,99999,9,999999999,0.0,999,999,99
3009,4,4,23,0,*?*?*?*?*?*?*?*?*?*?*?*?*?*?*?*?*?*?*?*?*?*?,7.2,7.0,95,102470,0,-0,311,0.0,-0.0,0.0,0,0,0,0,285,1.0,10,5,9999,99999,9,999999999,0.0,999,999,99
3009,4,4,24,0,*?*?*?*?*?*?*?*?*?*?*?*?*?*?*?*?*?*?*?*?*?*?,7.7,6.4,89,102470,0,-0,313,0.0,-0.0,0.0,0,0,0,0,80,6.2,10,5,9999,99999,9,999999999,0.0,999,999,99
3009,4,5,1,0,*?*?*?*?*?*?*?*?*?*?*?*?*?*?*?*?*?*?*?*?*?*?,2.8,2.7,100,102426,0,-0,293,0.0,-0.0,0.0,0,0,0,0,282,6.2,10,5,9999,99999,9,999999999,0.0,999,999,99
3009,4,5,2,0,*?*?*?*?*?*?*?*?*?*?*?*?*?*?*?*?*?*?*?*?*?*?,0.6,0.6,100,102426,0,-0,284,0.0,-0.0,0.0,0,0,0,0,233,4.6,10,5,9999,99999,9,999999999,0.0,999,999,99
3009,4,5,3,0,*?*?*?*?*?*?*?*?*?*?*?*?*?*?*?*?*?*?*?*?*?*?,-0.2,-0.2,100,102426,0,-0,281,0.0,-0.0,0.0,0,0,0,0,185,3.1,10,5,9999,99999,9,999999999,0.0,999,999,99
3009,4,5,4,0,*?*?*?*?*?*?*?*?*?*?*?*?*?*?*?*?*?*?*?*?*?*?,-0.5,-0.6,100,102426,0,-0,279,0.0,-0.0,0.0,0,0,0,0,137,3.6,10,5,9999,99999,9,999999999,0.0,999,999,99
3009,4,5,5,0,*?*?*?*?*?*?*?*?*?*?*?*?*?*?*?*?*?*?*?*?*?*?,-0.7,-0.8,100,102426,0,-0,264,0.0,-0.0,0.0,0,0,0,0,88,4.1,7,4,9999,99999,9,999999999,0.0,999,999,99
3009,4,5,6,0,*?*?*?*?*?*?*?*?*?*?*?*?*?*?*?*?*?*?*?*?*?*?,0.0,-0.0,100,102426,153,1369,272,38.0,85.7,28.5,4117,4487,3562,494,40,5.7,8,4,9999,99999,9,999999999,0.0,999,999,99
3009,4,5,7,0,*?*?*?*?*?*?*?*?*?*?*?*?*?*?*?*?*?*?*?*?*?*?,1.0,1.0,100,102426,349,1366,257,187.1,430.6,77.1,19690,35857,10107,1409,40,6.2,4,2,9999,99999,9,999999999,0.0,999,999,99
3009,4,5,8,0,*?*?*?*?*?*?*?*?*?*?*?*?*?*?*?*?*?*?*?*?*?*?,3.4,1.9,91,102426,530,1367,276,278.8,322.1,153.9,29636,31540,17585,3221,40,6.2,6,3,9999,99999,9,999999999,0.0,999,999,99
3009,4,5,9,0,*?*?*?*?*?*?*?*?*?*?*?*?*?*?*?*?*?*?*?*?*?*?,7.2,3.4,78,102426,683,1367,270,424.7,588.9,130.4,44158,57704,17758,2717,40,4.6,1,0,9999,99999,9,999999999,0.0,999,999,99
3009,4,5,10,0,*?*?*?*?*?*?*?*?*?*?*?*?*?*?*?*?*?*?*?*?*?*?,8.8,4.8,76,102426,798,1367,283,502.9,578.9,164.9,52237,57521,21581,3719,40,6.2,2,1,9999,99999,9,999999999,0.0,999,999,99
3009,4,5,11,0,*?*?*?*?*?*?*?*?*?*?*?*?*?*?*?*?*?*?*?*?*?*?,10.2,3.8,65,102426,866,1366,282,551.9,603.2,169.4,57724,60540,22126,4142,40,5.7,1,0,9999,99999,9,999999999,0.0,999,999,99
3009,4,5,12,0,*?*?*?*?*?*?*?*?*?*?*?*?*?*?*?*?*?*?*?*?*?*?,12.0,3.2,55,102426,884,1366,293,562.8,584.4,184.6,58634,58534,23673,4563,40,6.2,2,1,9999,99999,9,999999999,0.0,999,999,99
3009,4,5,13,0,*?*?*?*?*?*?*?*?*?*?*?*?*?*?*?*?*?*?*?*?*?*?,12.1,4.6,61,102426,850,1366,301,534.6,547.2,194.0,57376,56314,23610,4690,85,7.2,3,2,9999,99999,9,999999999,0.0,999,999,99
3009,4,5,14,0,*?*?*?*?*?*?*?*?*?*?*?*?*?*?*?*?*?*?*?*?*?*?,11.9,4.6,62,102426,767,1367,295,481.6,576.7,158.0,49977,57082,20816,3465,130,6.7,2,1,9999,99999,9,999999999,0.0,999,999,99
3009,4,5,15,0,*?*?*?*?*?*?*?*?*?*?*?*?*?*?*?*?*?*?*?*?*?*?,12.6,5.0,60,102426,639,1365,299,393.5,565.0,129.1,40676,54665,17519,2590,175,6.2,2,1,9999,99999,9,999999999,0.0,999,999,99
3009,4,5,16,0,*?*?*?*?*?*?*?*?*?*?*?*?*?*?*?*?*?*?*?*?*?*?,12.6,4.8,60,102426,477,1366,317,246.7,316.6,136.2,26182,30064,15669,2788,220,7.2,6,3,9999,99999,9,999999999,0.0,999,999,99
3009,4,5,17,0,*?*?*?*?*?*?*?*?*?*?*?*?*?*?*?*?*?*?*?*?*?*?,11.4,5.8,69,102426,291,1369,299,150.8,451.7,54.7,15452,35275,8074,987,265,7.2,3,2,9999,99999,9,999999999,0.0,999,999,99
3009,4,5,18,0,*?*?*?*?*?*?*?*?*?*?*?*?*?*?*?*?*?*?*?*?*?*?,9.5,5.9,80,102426,93,1371,317,7.7,15.1,6.7,913,695,863,138,310,7.7,9,5,9999,99999,9,999999999,0.0,999,999,99
3009,4,5,19,0,*?*?*?*?*?*?*?*?*?*?*?*?*?*?*?*?*?*?*?*?*?*?,7.6,4.8,84,102426,0,-0,313,0.0,-0.0,0.0,0,0,0,0,273,7.7,10,5,9999,99999,9,999999999,0.0,999,999,99
3009,4,5,20,0,*?*?*?*?*?*?*?*?*?*?*?*?*?*?*?*?*?*?*?*?*?*?,5.3,4.5,95,102426,0,-0,303,0.0,-0.0,0.0,0,0,0,0,237,6.2,10,5,9999,99999,9,999999999,0.0,999,999,99
3009,4,5,21,0,*?*?*?*?*?*?*?*?*?*?*?*?*?*?*?*?*?*?*?*?*?*?,4.3,4.3,100,102426,0,-0,299,0.0,-0.0,0.0,0,0,0,0,200,5.7,10,5,9999,99999,9,999999999,0.0,999,999,99
3009,4,5,22,0,*?*?*?*?*?*?*?*?*?*?*?*?*?*?*?*?*?*?*?*?*?*?,2.8,1.5,92,102426,0,-0,293,0.0,-0.0,0.0,0,0,0,0,163,5.2,10,5,9999,99999,9,999999999,0.0,999,999,99
3009,4,5,23,0,*?*?*?*?*?*?*?*?*?*?*?*?*?*?*?*?*?*?*?*?*?*?,3.3,0.8,85,102426,0,-0,295,0.0,-0.0,0.0,0,0,0,0,127,5.7,10,5,9999,99999,9,999999999,0.0,999,999,99
3009,4,5,24,0,*?*?*?*?*?*?*?*?*?*?*?*?*?*?*?*?*?*?*?*?*?*?,6.0,5.8,100,102426,0,-0,306,0.0,-0.0,0.0,0,0,0,0,330,3.1,10,5,9999,99999,9,999999999,0.0,999,999,99
3009,4,6,1,0,*?*?*?*?*?*?*?*?*?*?*?*?*?*?*?*?*?*?*?*?*?*?,4.4,2.5,85,102478,0,-0,300,0.0,-0.0,0.0,0,0,0,0,93,10.3,10,5,9999,99999,9,999999999,0.0,999,999,99
3009,4,6,2,0,*?*?*?*?*?*?*?*?*?*?*?*?*?*?*?*?*?*?*?*?*?*?,4.6,3.0,89,102478,0,-0,300,0.0,-0.0,0.0,0,0,0,0,97,10.3,10,5,9999,99999,9,999999999,0.0,999,999,99
3009,4,6,3,0,*?*?*?*?*?*?*?*?*?*?*?*?*?*?*?*?*?*?*?*?*?*?,4.1,2.5,87,102478,0,-0,298,0.0,-0.0,0.0,0,0,0,0,100,10.8,10,5,9999,99999,9,999999999,0.0,999,999,99
3009,4,6,4,0,*?*?*?*?*?*?*?*?*?*?*?*?*?*?*?*?*?*?*?*?*?*?,4.0,1.7,83,102478,0,-0,298,0.0,-0.0,0.0,0,0,0,0,103,8.8,10,5,9999,99999,9,999999999,0.0,999,999,99
3009,4,6,5,0,*?*?*?*?*?*?*?*?*?*?*?*?*?*?*?*?*?*?*?*?*?*?,3.8,1.5,84,102478,0,-0,297,0.0,-0.0,0.0,0,0,0,0,107,9.3,10,5,9999,99999,9,999999999,0.0,999,999,99
3009,4,6,6,0,*?*?*?*?*?*?*?*?*?*?*?*?*?*?*?*?*?*?*?*?*?*?,4.7,1.5,78,102478,161,1365,267,62.0,335.1,22.5,6346,22205,3695,452,110,8.8,3,2,9999,99999,9,999999999,0.0,999,999,99
3009,4,6,7,0,*?*?*?*?*?*?*?*?*?*?*?*?*?*?*?*?*?*?*?*?*?*?,5.4,1.3,73,102478,357,1365,269,196.5,478.8,71.3,20097,40122,10258,1286,132,8.8,3,2,9999,99999,9,999999999,0.0,999,999,99
3009,4,6,8,0,*?*?*?*?*?*?*?*?*?*?*?*?*?*?*?*?*?*?*?*?*?*?,7.7,1.7,65,102478,537,1364,274,323.2,551.7,106.0,33320,51766,14749,2029,153,5.2,2,1,9999,99999,9,999999999,0.0,999,999,99
3009,4,6,9,0,*?*?*?*?*?*?*?*?*?*?*?*?*?*?*?*?*?*?*?*?*?*?,9.9,1.7,56,102478,690,1365,282,428.8,570.2,140.6,44387,55763,18860,2912,175,7.7,2,1,9999,99999,9,999999999,0.0,999,999,99
3009,4,6,10,0,*?*?*?*?*?*?*?*?*?*?*?*?*?*?*?*?*?*?*?*?*?*?,11.8,2.1,50,102478,804,1365,301,493.4,492.5,203.3,52296,50343,24398,4735,197,8.8,4,2,9999,99999,9,999999999,0.0,999,999,99
3009,4,6,11,0,*?*?*?*?*?*?*?*?*?*?*?*?*?*?*?*?*?*?*?*?*?*?,13.2,1.9,45,102478,873,1366,318,487.3,341.6,269.0,52563,36510,29553,7035,218,5.7,6,3,9999,99999,9,999999999,0.0,999,999,99
3009,4,6,12,0,*?*?*?*?*?*?*?*?*?*?*?*?*?*?*?*?*?*?*?*?*?*?,14.6,3.4,46,102478,891,1366,336,380.0,146.8,284.2,41627,15480,31662,8093,240,6.2,8,4,9999,99999,9,999999999,0.0,999,999,99
3009,4,6,13,0,*?*?*?*?*?*?*?*?*?*?*?*?*?*?*?*?*?*?*?*?*?*?,14.5,3.0,45,102478,856,1365,340,274.8,58.3,238.3,30282,5891,26842,8084,240,5.7,9,5,9999,99999,9,999999999,0.0,999,999,99
3009,4,6,14,0,*?*?*?*?*?*?*?*?*?*?*?*?*?*?*?*?*?*?*?*?*?*?,14.8,4.5,49,102478,773,1366,327,426.6,337.7,235.5,45792,35622,26150,5659,240,4.1,6,3,9999,99999,9,999999999,0.0,999,999,99
3009,4,6,15,0,*?*?*?*?*?*?*?*?*?*?*?*?*?*?*?*?*?*?*?*?*?*?,14.7,3.9,47,102478,645,1365,326,349.2,331.0,192.8,37275,33928,21713,4272,240,5.2,6,3,9999,99999,9,999999999,0.0,999,999,99
3009,4,6,16,0,*?*?*?*?*?*?*?*?*?*?*?*?*?*?*?*?*?*?*?*?*?*?,14.7,3.9,48,102478,483,1365,316,277.3,461.0,114.3,29145,42812,14518,2179,240,4.1,4,2,9999,99999,9,999999999,0.0,999,999,99
3009,4,6,17,0,*?*?*?*?*?*?*?*?*?*?*?*?*?*?*?*?*?*?*?*?*?*?,14.5,5.0,52,102478,297,1367,321,146.4,353.8,69.5,15283,27486,9091,1268,240,6.2,5,3,9999,99999,9,999999999,0.0,999,999,99
3009,4,6,18,0,*?*?*?*?*?*?*?*?*?*?*?*?*?*?*?*?*?*?*?*?*?*?,12.6,6.2,64,102478,99,1364,318,17.3,107.0,9.6,1866,5408,1677,187,240,7.2,6,3,9999,99999,9,999999999,0.0,999,999,99
3009,4,6,19,0,*?*?*?*?*?*?*?*?*?*?*?*?*?*?*?*?*?*?*?*?*?*?,11.2,6.4,71,102478,0,-0,329,0.0,-0.0,0.0,0,0,0,0,215,6.7,10,5,9999,99999,9,999999999,0.0,999,999,99
3009,4,6,20,0,*?*?*?*?*?*?*?*?*?*?*?*?*?*?*?*?*?*?*?*?*?*?,9.4,5.8,77,102478,0,-0,321,0.0,-0.0,0.0,0,0,0,0,190,4.1,10,5,9999,99999,9,999999999,0.0,999,999,99
3009,4,6,21,0,*?*?*?*?*?*?*?*?*?*?*?*?*?*?*?*?*?*?*?*?*?*?,8.5,6.2,84,102478,0,-0,317,0.0,-0.0,0.0,0,0,0,0,165,6.2,10,5,9999,99999,9,999999999,0.0,999,999,99
3009,4,6,22,0,*?*?*?*?*?*?*?*?*?*?*?*?*?*?*?*?*?*?*?*?*?*?,7.4,6.4,91,102478,0,-0,312,0.0,-0.0,0.0,0,0,0,0,140,6.7,10,5,9999,99999,9,999999999,0.0,999,999,99
3009,4,6,23,0,*?*?*?*?*?*?*?*?*?*?*?*?*?*?*?*?*?*?*?*?*?*?,9.1,6.2,81,102478,0,-0,320,0.0,-0.0,0.0,0,0,0,0,115,6.7,10,5,9999,99999,9,999999999,0.0,999,999,99
3009,4,6,24,0,*?*?*?*?*?*?*?*?*?*?*?*?*?*?*?*?*?*?*?*?*?*?,3.8,1.7,84,102478,0,-0,297,0.0,-0.0,0.0,0,0,0,0,90,6.7,10,5,9999,99999,9,999999999,0.0,999,999,99
3009,4,7,1,0,*?*?*?*?*?*?*?*?*?*?*?*?*?*?*?*?*?*?*?*?*?*?,11.0,6.1,71,101835,0,-0,328,0.0,-0.0,0.0,0,0,0,0,90,12.4,10,5,9999,99999,9,999999999,0.0,999,999,99
3009,4,7,2,0,*?*?*?*?*?*?*?*?*?*?*?*?*?*?*?*?*?*?*?*?*?*?,11.1,6.1,69,101835,0,-0,329,0.0,-0.0,0.0,0,0,0,0,90,12.9,10,5,9999,99999,9,999999999,0.0,999,999,99
3009,4,7,3,0,*?*?*?*?*?*?*?*?*?*?*?*?*?*?*?*?*?*?*?*?*?*?,11.4,5.6,66,101835,0,-0,330,0.0,-0.0,0.0,0,0,0,0,90,12.9,10,5,9999,99999,9,999999999,0.0,999,999,99
3009,4,7,4,0,*?*?*?*?*?*?*?*?*?*?*?*?*?*?*?*?*?*?*?*?*?*?,11.1,5.9,69,101835,0,-0,329,0.0,-0.0,0.0,0,0,0,0,90,7.7,10,5,9999,99999,9,999999999,0.0,999,999,99
3009,4,7,5,0,*?*?*?*?*?*?*?*?*?*?*?*?*?*?*?*?*?*?*?*?*?*?,10.7,5.9,71,101835,0,-0,327,0.0,-0.0,0.0,0,0,0,0,90,8.8,10,5,9999,99999,9,999999999,0.0,999,999,99
3009,4,7,6,0,*?*?*?*?*?*?*?*?*?*?*?*?*?*?*?*?*?*?*?*?*?*?,11.2,6.7,72,101835,169,1363,329,19.9,0.0,19.9,2349,-0,2352,770,90,9.3,10,5,9999,99999,9,999999999,0.0,999,999,99
3009,4,7,7,0,*?*?*?*?*?*?*?*?*?*?*?*?*?*?*?*?*?*?*?*?*?*?,11.5,6.6,70,101835,365,1365,331,59.3,0.0,59.3,6907,0,6924,2377,88,9.8,10,5,9999,99999,9,999999999,0.0,999,999,99
3009,4,7,8,0,*?*?*?*?*?*?*?*?*?*?*?*?*?*?*?*?*?*?*?*?*?*?,13.3,6.9,63,101835,545,1365,335,166.0,55.3,144.0,18239,5306,16229,4129,87,9.3,9,5,9999,99999,9,999999999,0.0,999,999,99
3009,4,7,9,0,*?*?*?*?*?*?*?*?*?*?*?*?*?*?*?*?*?*?*?*?*?*?,14.6,5.9,55,101835,697,1364,345,126.2,0.0,126.2,14921,0,14976,5675,85,12.4,10,5,9999,99999,9,999999999,0.0,999,999,99
3009,4,7,10,0,*?*?*?*?*?*?*?*?*?*?*?*?*?*?*?*?*?*?*?*?*?*?,16.1,4.6,46,101835,811,1364,353,149.2,0.0,149.2,17755,0,17828,6950,83,10.8,10,5,9999,99999,9,999999999,0.0,999,999,99
3009,4,7,11,0,*?*?*?*?*?*?*?*?*?*?*?*?*?*?*?*?*?*?*?*?*?*?,17.0,4.8,44,101835,879,1364,357,162.9,0.0,162.9,19468,0,19551,7734,82,9.8,10,5,9999,99999,9,999999999,0.0,999,999,99
3009,4,7,12,0,*?*?*?*?*?*?*?*?*?*?*?*?*?*?*?*?*?*?*?*?*?*?,18.1,4.6,40,101835,897,1365,363,166.4,0.0,166.4,19910,0,19997,7938,80,9.3,10,5,9999,99999,9,999999999,0.0,999,999,99
3009,4,7,13,0,*?*?*?*?*?*?*?*?*?*?*?*?*?*?*?*?*?*?*?*?*?*?,18.0,3.0,36,101835,862,1364,363,159.5,0.0,159.5,19042,0,19122,7539,123,9.3,10,5,9999,99999,9,999999999,0.0,999,999,99
3009,4,7,14,0,*?*?*?*?*?*?*?*?*?*?*?*?*?*?*?*?*?*?*?*?*?*?,17.9,2.3,35,101835,779,1365,362,142.7,0.0,142.7,16942,0,17010,6581,167,8.8,10,5,9999,99999,9,999999999,0.0,999,999,99
3009,4,7,15,0,*?*?*?*?*?*?*?*?*?*?*?*?*?*?*?*?*?*?*?*?*?*?,18.2,3.2,36,101835,651,1364,364,117.0,0.0,117.0,13791,0,13840,5179,210,8.8,10,5,9999,99999,9,999999999,0.0,999,999,99
3009,4,7,16,0,*?*?*?*?*?*?*?*?*?*?*?*?*?*?*?*?*?*?*?*?*?*?,18.2,5.1,41,101835,489,1365,363,84.3,0.0,84.3,9857,0,9886,3526,253,7.2,10,5,9999,99999,9,999999999,0.0,999,999,99
3009,4,7,17,0,*?*?*?*?*?*?*?*?*?*?*?*?*?*?*?*?*?*?*?*?*?*?,17.6,4.5,41,101835,303,1365,360,46.8,0.0,46.8,5450,0,5462,1841,297,4.6,10,5,9999,99999,9,999999999,0.0,999,999,99
3009,4,7,18,0,*?*?*?*?*?*?*?*?*?*?*?*?*?*?*?*?*?*?*?*?*?*?,16.9,4.1,42,101835,106,1371,357,7.0,0.0,7.0,870,-0,870,281,340,6.2,10,5,9999,99999,9,999999999,0.0,999,999,99
3009,4,7,19,0,*?*?*?*?*?*?*?*?*?*?*?*?*?*?*?*?*?*?*?*?*?*?,16.0,6.2,51,101835,0,-0,352,0.0,-0.0,0.0,0,0,0,0,293,4.6,10,5,9999,99999,9,999999999,0.0,999,999,99
3009,4,7,20,0,*?*?*?*?*?*?*?*?*?*?*?*?*?*?*?*?*?*?*?*?*?*?,14.3,6.7,59,101835,0,-0,344,0.0,-0.0,0.0,0,0,0,0,247,4.6,10,5,9999,99999,9,999999999,0.0,999,999,99
3009,4,7,21,0,*?*?*?*?*?*?*?*?*?*?*?*?*?*?*?*?*?*?*?*?*?*?,14.2,7.1,61,101835,0,-0,343,0.0,-0.0,0.0,0,0,0,0,200,4.6,10,5,9999,99999,9,999999999,0.0,999,999,99
3009,4,7,22,0,*?*?*?*?*?*?*?*?*?*?*?*?*?*?*?*?*?*?*?*?*?*?,12.8,6.9,66,101835,0,-0,337,0.0,-0.0,0.0,0,0,0,0,153,4.6,10,5,9999,99999,9,999999999,0.0,999,999,99
3009,4,7,23,0,*?*?*?*?*?*?*?*?*?*?*?*?*?*?*?*?*?*?*?*?*?*?,12.9,7.6,69,101835,0,-0,337,0.0,-0.0,0.0,0,0,0,0,107,5.2,10,5,9999,99999,9,999999999,0.0,999,999,99
3009,4,7,24,0,*?*?*?*?*?*?*?*?*?*?*?*?*?*?*?*?*?*?*?*?*?*?,10.7,6.2,72,101835,0,-0,327,0.0,-0.0,0.0,0,0,0,0,90,11.8,10,5,9999,99999,9,999999999,0.0,999,999,99
3009,4,8,1,0,*?*?*?*?*?*?*?*?*?*?*?*?*?*?*?*?*?*?*?*?*?*?,12.1,6.9,70,100947,0,-0,333,0.0,-0.0,0.0,0,0,0,0,60,16.5,10,5,9999,99999,9,999999999,0.0,999,999,99
3009,4,8,2,0,*?*?*?*?*?*?*?*?*?*?*?*?*?*?*?*?*?*?*?*?*?*?,11.5,6.4,70,100947,0,-0,331,0.0,-0.0,0.0,0,0,0,0,60,11.8,10,5,9999,99999,9,999999999,0.0,999,999,99
3009,4,8,3,0,*?*?*?*?*?*?*?*?*?*?*?*?*?*?*?*?*?*?*?*?*?*?,10.7,5.5,70,100947,0,-0,327,0.0,-0.0,0.0,0,0,0,0,60,14.9,10,5,9999,99999,9,999999999,0.0,999,999,99
3009,4,8,4,0,*?*?*?*?*?*?*?*?*?*?*?*?*?*?*?*?*?*?*?*?*?*?,10.5,5.3,70,100947,0,-0,326,0.0,-0.0,0.0,0,0,0,0,60,16.5,10,5,9999,99999,9,999999999,0.0,999,999,99
3009,4,8,5,0,*?*?*?*?*?*?*?*?*?*?*?*?*?*?*?*?*?*?*?*?*?*?,10.3,5.5,72,100947,0,-0,321,0.0,-0.0,0.0,0,0,0,0,60,16.5,9,5,9999,99999,9,999999999,0.0,999,999,99
3009,4,8,6,0,*?*?*?*?*?*?*?*?*?*?*?*?*?*?*?*?*?*?*?*?*?*?,11.0,6.7,74,100947,177,1361,324,37.4,38.3,32.4,4169,2451,3879,681,60,17.5,9,5,9999,99999,9,999999999,0.0,999,999,99
3009,4,8,7,0,*?*?*?*?*?*?*?*?*?*?*?*?*?*?*?*?*?*?*?*?*?*?,11.7,7.6,76,100947,373,1365,331,60.9,0.0,60.9,7096,0,7114,2448,67,13.4,10,5,9999,99999,9,999999999,0.0,999,999,99
3009,4,8,8,0,*?*?*?*?*?*?*?*?*?*?*?*?*?*?*?*?*?*?*?*?*?*?,13.1,8.7,74,100947,552,1363,334,168.8,55.4,146.3,18539,5330,16494,4211,73,12.4,9,5,9999,99999,9,999999999,0.0,999,999,99
3009,4,8,9,0,*?*?*?*?*?*?*?*?*?*?*?*?*?*?*?*?*?*?*?*?*?*?,15.1,8.5,64,100947,704,1363,343,221.9,57.2,192.4,24415,5682,21678,5979,80,11.8,9,5,9999,99999,9,999999999,0.0,999,999,99
3009,4,8,10,0,*?*?*?*?*?*?*?*?*?*?*?*?*?*?*?*?*?*?*?*?*?*?,16.6,8.7,59,100947,818,1364,355,150.7,0.0,150.7,17936,0,18009,7033,87,17.5,10,5,9999,99999,9,999999999,0.0,999,999,99
3009,4,8,11,0,*?*?*?*?*?*?*?*?*?*?*?*?*?*?*?*?*?*?*?*?*?*?,17.8,8.4,54,100947,886,1364,356,285.4,58.5,247.5,31460,5922,27876,8561,93,18.5,9,5,9999,99999,9,999999999,0.0,999,999,99
3009,4,8,12,0,*?*?*?*?*?*?*?*?*?*?*?*?*?*?*?*?*?*?*?*?*?*?,18.5,9.1,54,100947,903,1364,360,291.4,58.6,252.7,32129,5938,28464,8843,100,16.5,9,5,9999,99999,9,999999999,0.0,999,999,99
3009,4,8,13,0,*?*?*?*?*?*?*?*?*?*?*?*?*?*?*?*?*?*?*?*?*?*?,19.3,8.5,50,100947,868,1363,364,279.4,58.4,242.2,30786,5904,27283,8284,100,15.5,9,5,9999,99999,9,999999999,0.0,999,999,99
3009,4,8,14,0,*?*?*?*?*?*?*?*?*?*?*?*?*?*?*?*?*?*?*?*?*?*?,19.0,8.4,50,100947,785,1365,367,143.9,0.0,143.9,17100,0,17168,6653,100,14.9,10,5,9999,99999,9,999999999,0.0,999,999,99
3009,4,8,15,0,*?*?*?*?*?*?*?*?*?*?*?*?*?*?*?*?*?*?*?*?*?*?,19.3,7.7,47,100947,657,1364,364,205.4,56.7,178.1,22588,5592,20067,5399,100,14.4,9,5,9999,99999,9,999999999,0.0,999,999,99
3009,4,8,16,0,*?*?*?*?*?*?*?*?*?*?*?*?*?*?*?*?*?*?*?*?*?*?,18.7,8.3,50,100947,495,1364,361,148.6,54.5,128.8,16318,5137,14532,3612,100,14.9,9,5,9999,99999,9,999999999,0.0,999,999,99
3009,4,8,17,0,*?*?*?*?*?*?*?*?*?*?*?*?*?*?*?*?*?*?*?*?*?*?,18.5,9.1,54,100947,309,1364,364,48.1,0.0,48.1,5597,0,5609,1894,100,16.5,10,5,9999,99999,9,999999999,0.0,999,999,99
3009,4,8,18,0,*?*?*?*?*?*?*?*?*?*?*?*?*?*?*?*?*?*?*?*?*?*?,17.8,8.0,52,100947,112,1366,356,14.5,23.5,12.6,1668,1188,1567,260,100,13.9,9,5,9999,99999,9,999999999,0.0,999,999,99
3009,4,8,19,0,*?*?*?*?*?*?*?*?*?*?*?*?*?*?*?*?*?*?*?*?*?*?,16.2,8.1,58,100947,0,-0,353,0.0,-0.0,0.0,0,0,0,0,95,12.9,10,5,9999,99999,9,999999999,0.0,999,999,99
3009,4,8,20,0,*?*?*?*?*?*?*?*?*?*?*?*?*?*?*?*?*?*?*?*?*?*?,14.5,8.3,66,100947,0,-0,344,0.0,-0.0,0.0,0,0,0,0,90,14.9,10,5,9999,99999,9,999999999,0.0,999,999,99
3009,4,8,21,0,*?*?*?*?*?*?*?*?*?*?*?*?*?*?*?*?*?*?*?*?*?*?,13.8,7.9,67,100947,0,-0,341,0.0,-0.0,0.0,0,0,0,0,85,14.9,10,5,9999,99999,9,999999999,0.0,999,999,99
3009,4,8,22,0,*?*?*?*?*?*?*?*?*?*?*?*?*?*?*?*?*?*?*?*?*?*?,13.4,8.0,69,100947,0,-0,339,0.0,-0.0,0.0,0,0,0,0,80,14.4,10,5,9999,99999,9,999999999,0.0,999,999,99
3009,4,8,23,0,*?*?*?*?*?*?*?*?*?*?*?*?*?*?*?*?*?*?*?*?*?*?,12.3,8.3,76,100947,0,-0,334,0.0,-0.0,0.0,0,0,0,0,75,13.9,10,5,9999,99999,9,999999999,0.0,999,999,99
3009,4,8,24,0,*?*?*?*?*?*?*?*?*?*?*?*?*?*?*?*?*?*?*?*?*?*?,13.0,7.1,68,100947,0,-0,338,0.0,-0.0,0.0,0,0,0,0,60,19.6,10,5,9999,99999,9,999999999,0.0,999,999,99
3009,4,9,1,0,*?*?*?*?*?*?*?*?*?*?*?*?*?*?*?*?*?*?*?*?*?*?,9.0,7.3,88,100434,0,-0,319,0.0,-0.0,0.0,0,0,0,0,68,16.5,10,5,9999,99999,9,999999999,0.0,999,999,99
3009,4,9,2,0,*?*?*?*?*?*?*?*?*?*?*?*?*?*?*?*?*?*?*?*?*?*?,7.4,6.9,94,100434,0,-0,312,0.0,-0.0,0.0,0,0,0,0,67,11.8,10,5,9999,99999,9,999999999,0.0,999,999,99
3009,4,9,3,0,*?*?*?*?*?*?*?*?*?*?*?*?*?*?*?*?*?*?*?*?*?*?,6.7,6.7,98,100434,0,-0,309,0.0,-0.0,0.0,0,0,0,0,65,14.9,10,5,9999,99999,9,999999999,0.0,999,999,99
3009,4,9,4,0,*?*?*?*?*?*?*?*?*?*?*?*?*?*?*?*?*?*?*?*?*?*?,6.2,5.9,96,100434,0,-0,307,0.0,-0.0,0.0,0,0,0,0,63,16.5,10,5,9999,99999,9,999999999,0.0,999,999,99
3009,4,9,5,0,*?*?*?*?*?*?*?*?*?*?*?*?*?*?*?*?*?*?*?*?*?*?,5.9,5.9,98,100434,0,-0,301,0.0,-0.0,0.0,0,0,0,0,62,16.5,9,5,9999,99999,9,999999999,0.0,999,999,99
3009,4,9,6,0,*?*?*?*?*?*?*?*?*?*?*?*?*?*?*?*?*?*?*?*?*?*?,6.6,6.7,98,100434,185,1360,269,79.9,411.4,24.0,8239,28795,3932,493,60,17.5,0,0,9999,99999,9,999999999,0.0,999,999,99
3009,4,9,7,0,*?*?*?*?*?*?*?*?*?*?*?*?*?*?*?*?*?*?*?*?*?*?,7.5,6.2,91,100434,380,1362,276,215.5,535.1,66.2,22288,46173,9733,1232,65,13.4,1,0,9999,99999,9,999999999,0.0,999,999,99
3009,4,9,8,0,*?*?*?*?*?*?*?*?*?*?*?*?*?*?*?*?*?*?*?*?*?*?,9.9,6.7,79,100434,560,1364,282,340.3,580.1,102.1,35330,55135,14377,2004,70,12.4,0,0,9999,99999,9,999999999,0.0,999,999,99
3009,4,9,9,0,*?*?*?*?*?*?*?*?*?*?*?*?*?*?*?*?*?*?*?*?*?*?,12.3,6.1,64,100434,711,1363,304,440.4,537.6,159.9,47036,54227,19880,3409,75,11.8,3,2,9999,99999,9,999999999,0.0,999,999,99
3009,4,9,10,0,*?*?*?*?*?*?*?*?*?*?*?*?*?*?*?*?*?*?*?*?*?*?,14.6,6.9,59,100434,825,1364,302,524.5,606.9,157.3,54869,60757,20831,3699,80,17.5,0,0,9999,99999,9,999999999,0.0,999,999,99
3009,4,9,11,0,*?*?*?*?*?*?*?*?*?*?*?*?*?*?*?*?*?*?*?*?*?*?,16.5,7.3,53,100434,892,1363,311,571.3,611.2,171.4,59907,61533,22346,4343,85,18.5,0,0,9999,99999,9,999999999,0.0,999,999,99
3009,4,9,12,0,*?*?*?*?*?*?*?*?*?*?*?*?*?*?*?*?*?*?*?*?*?*?,17.6,7.1,49,100434,909,1363,315,583.1,612.2,174.9,61176,61702,22719,4528,90,16.5,0,0,9999,99999,9,999999999,0.0,999,999,99
3009,4,9,13,0,*?*?*?*?*?*?*?*?*?*?*?*?*?*?*?*?*?*?*?*?*?*?,18.2,8.7,52,100434,874,1363,338,541.4,496.4,223.0,57518,51135,26451,5608,88,15.5,4,2,9999,99999,9,999999999,0.0,999,999,99
3009,4,9,14,0,*?*?*?*?*?*?*?*?*?*?*?*?*?*?*?*?*?*?*?*?*?*?,18.2,8.5,52,100434,790,1363,354,334.2,145.3,250.0,36524,15157,27966,6620,87,14.9,8,4,9999,99999,9,999999999,0.0,999,999,99
3009,4,9,15,0,*?*?*?*?*?*?*?*?*?*?*?*?*?*?*?*?*?*?*?*?*?*?,18.0,7.7,50,100434,663,1363,344,360.5,332.1,199.0,38510,34226,22366,4458,85,14.4,6,3,9999,99999,9,999999999,0.0,999,999,99
3009,4,9,16,0,*?*?*?*?*?*?*?*?*?*?*?*?*?*?*?*?*?*?*?*?*?*?,17.3,7.7,52,100434,501,1364,354,150.8,54.6,130.7,16556,5160,14742,3675,83,14.9,9,5,9999,99999,9,999999999,0.0,999,999,99
3009,4,9,17,0,*?*?*?*?*?*?*?*?*?*?*?*?*?*?*?*?*?*?*?*?*?*?,17.1,8.0,54,100434,315,1363,349,113.5,123.8,84.9,12372,10268,9795,1846,82,16.5,8,4,9999,99999,9,999999999,0.0,999,999,99
3009,4,9,18,0,*?*?*?*?*?*?*?*?*?*?*?*?*?*?*?*?*?*?*?*?*?*?,15.5,9.8,67,100434,118,1361,349,9.6,0.0,9.6,1170,-0,1170,380,80,13.9,10,5,9999,99999,9,999999999,0.0,999,999,99
3009,4,9,19,0,*?*?*?*?*?*?*?*?*?*?*?*?*?*?*?*?*?*?*?*?*?*?,13.1,11.2,87,100434,0,-0,337,0.0,-0.0,0.0,0,0,0,0,83,12.9,10,5,9999,99999,9,999999999,0.0,999,999,99
3009,4,9,20,0,*?*?*?*?*?*?*?*?*?*?*?*?*?*?*?*?*?*?*?*?*?*?,11.9,11.2,94,100434,0,-0,332,0.0,-0.0,0.0,0,0,0,0,87,14.9,10,5,9999,99999,9,999999999,0.0,999,999,99
3009,4,9,21,0,*?*?*?*?*?*?*?*?*?*?*?*?*?*?*?*?*?*?*?*?*?*?,10.5,10.5,98,100434,0,-0,325,0.0,-0.0,0.0,0,0,0,0,90,14.9,10,5,9999,99999,9,999999999,0.0,999,999,99
3009,4,9,22,0,*?*?*?*?*?*?*?*?*?*?*?*?*?*?*?*?*?*?*?*?*?*?,9.9,9.8,98,100434,0,-0,323,0.0,-0.0,0.0,0,0,0,0,93,14.4,10,5,9999,99999,9,999999999,0.0,999,999,99
3009,4,9,23,0,*?*?*?*?*?*?*?*?*?*?*?*?*?*?*?*?*?*?*?*?*?*?,9.1,9.2,98,100434,0,-0,319,0.0,-0.0,0.0,0,0,0,0,97,13.9,10,5,9999,99999,9,999999999,0.0,999,999,99
3009,4,9,24,0,*?*?*?*?*?*?*?*?*?*?*?*?*?*?*?*?*?*?*?*?*?*?,11.2,7.7,78,100434,0,-0,329,0.0,-0.0,0.0,0,0,0,0,70,19.6,10,5,9999,99999,9,999999999,0.0,999,999,99
3009,4,10,1,0,*?*?*?*?*?*?*?*?*?*?*?*?*?*?*?*?*?*?*?*?*?*?,6.8,5.0,85,100373,0,-0,310,0.0,-0.0,0.0,0,0,0,0,90,11.3,10,5,9999,99999,9,999999999,0.0,999,999,99
3009,4,10,2,0,*?*?*?*?*?*?*?*?*?*?*?*?*?*?*?*?*?*?*?*?*?*?,5.7,2.9,78,100373,0,-0,305,0.0,-0.0,0.0,0,0,0,0,80,9.3,10,5,9999,99999,9,999999999,0.0,999,999,99
3009,4,10,3,0,*?*?*?*?*?*?*?*?*?*?*?*?*?*?*?*?*?*?*?*?*?*?,5.1,2.9,82,100373,0,-0,303,0.0,-0.0,0.0,0,0,0,0,70,7.2,10,5,9999,99999,9,999999999,0.0,999,999,99
3009,4,10,4,0,*?*?*?*?*?*?*?*?*?*?*?*?*?*?*?*?*?*?*?*?*?*?,4.6,2.7,83,100373,0,-0,300,0.0,-0.0,0.0,0,0,0,0,60,7.2,10,5,9999,99999,9,999999999,0.0,999,999,99
3009,4,10,5,0,*?*?*?*?*?*?*?*?*?*?*?*?*?*?*?*?*?*?*?*?*?*?,4.2,1.7,80,100373,0,-0,299,0.0,-0.0,0.0,0,0,0,0,50,7.7,10,5,9999,99999,9,999999999,0.0,999,999,99
3009,4,10,6,0,*?*?*?*?*?*?*?*?*?*?*?*?*?*?*?*?*?*?*?*?*?*?,5.1,1.3,74,100373,193,1360,303,24.8,0.0,24.8,2914,-0,2918,958,40,3.6,10,5,9999,99999,9,999999999,0.0,999,999,99
3009,4,10,7,0,*?*?*?*?*?*?*?*?*?*?*?*?*?*?*?*?*?*?*?*?*?*?,5.9,1.9,72,100373,388,1362,306,64.1,0.0,64.1,7469,0,7488,2589,57,7.2,10,5,9999,99999,9,999999999,0.0,999,999,99
3009,4,10,8,0,*?*?*?*?*?*?*?*?*?*?*?*?*?*?*?*?*?*?*?*?*?*?,8.2,2.7,65,100373,567,1362,316,100.2,0.0,100.2,11761,0,11800,4310,73,5.7,10,5,9999,99999,9,999999999,0.0,999,999,99
3009,4,10,9,0,*?*?*?*?*?*?*?*?*?*?*?*?*?*?*?*?*?*?*?*?*?*?,11.6,2.3,50,100373,718,1362,332,130.7,0.0,130.7,15468,0,15527,5917,90,6.2,10,5,9999,99999,9,999999999,0.0,999,999,99
3009,4,10,10,0,*?*?*?*?*?*?*?*?*?*?*?*?*?*?*?*?*?*?*?*?*?*?,12.9,3.0,49,100373,831,1362,338,153.5,0.0,153.5,18289,0,18365,7193,107,3.6,10,5,9999,99999,9,999999999,0.0,999,999,99
3009,4,10,11,0,*?*?*?*?*?*?*?*?*?*?*?*?*?*?*?*?*?*?*?*?*?*?,14.3,2.3,42,100373,898,1362,345,167.0,0.0,167.0,19985,0,20071,7970,123,6.2,10,5,9999,99999,9,999999999,0.0,999,999,99
3009,4,10,12,0,*?*?*?*?*?*?*?*?*?*?*?*?*?*?*?*?*?*?*?*?*?*?,16.1,2.1,37,100373,915,1363,353,170.4,0.0,170.4,20409,0,20499,8165,140,6.2,10,5,9999,99999,9,999999999,0.0,999,999,99
3009,4,10,13,0,*?*?*?*?*?*?*?*?*?*?*?*?*?*?*?*?*?*?*?*?*?*?,16.4,2.7,38,100373,880,1362,355,163.4,0.0,163.4,19522,0,19606,7758,143,8.8,10,5,9999,99999,9,999999999,0.0,999,999,99
3009,4,10,14,0,*?*?*?*?*?*?*?*?*?*?*?*?*?*?*?*?*?*?*?*?*?*?,16.6,3.0,38,100373,796,1362,356,146.4,0.0,146.4,17406,0,17476,6791,147,10.8,10,5,9999,99999,9,999999999,0.0,999,999,99
3009,4,10,15,0,*?*?*?*?*?*?*?*?*?*?*?*?*?*?*?*?*?*?*?*?*?*?,16.3,3.4,40,100373,669,1363,354,120.7,0.0,120.7,14244,0,14296,5376,150,13.4,10,5,9999,99999,9,999999999,0.0,999,999,99
3009,4,10,16,0,*?*?*?*?*?*?*?*?*?*?*?*?*?*?*?*?*?*?*?*?*?*?,16.2,3.4,41,100373,507,1363,354,88.0,0.0,88.0,10299,0,10331,3705,153,12.9,10,5,9999,99999,9,999999999,0.0,999,999,99
3009,4,10,17,0,*?*?*?*?*?*?*?*?*?*?*?*?*?*?*?*?*?*?*?*?*?*?,15.6,3.2,41,100373,321,1362,351,50.6,0.0,50.6,5887,0,5901,2000,157,12.9,10,5,9999,99999,9,999999999,0.0,999,999,99
3009,4,10,18,0,*?*?*?*?*?*?*?*?*?*?*?*?*?*?*?*?*?*?*?*?*?*?,14.2,3.4,46,100373,124,1357,344,10.9,0.0,10.9,1318,-0,1318,429,160,11.8,10,5,9999,99999,9,999999999,0.0,999,999,99
3009,4,10,19,0,*?*?*?*?*?*?*?*?*?*?*?*?*?*?*?*?*?*?*?*?*?*?,12.4,3.2,51,100373,0,-0,336,0.0,-0.0,0.0,0,0,0,0,145,12.9,10,5,9999,99999,9,999999999,0.0,999,999,99
3009,4,10,20,0,*?*?*?*?*?*?*?*?*?*?*?*?*?*?*?*?*?*?*?*?*?*?,10.2,3.4,60,100373,0,-0,325,0.0,-0.0,0.0,0,0,0,0,130,14.4,10,5,9999,99999,9,999999999,0.0,999,999,99
3009,4,10,21,0,*?*?*?*?*?*?*?*?*?*?*?*?*?*?*?*?*?*?*?*?*?*?,8.3,2.7,64,100373,0,-0,317,0.0,-0.0,0.0,0,0,0,0,115,12.9,10,5,9999,99999,9,999999999,0.0,999,999,99
3009,4,10,22,0,*?*?*?*?*?*?*?*?*?*?*?*?*?*?*?*?*?*?*?*?*?*?,7.8,2.7,67,100373,0,-0,315,0.0,-0.0,0.0,0,0,0,0,100,13.4,10,5,9999,99999,9,999999999,0.0,999,999,99
3009,4,10,23,0,*?*?*?*?*?*?*?*?*?*?*?*?*?*?*?*?*?*?*?*?*?*?,7.3,2.7,69,100373,0,-0,312,0.0,-0.0,0.0,0,0,0,0,85,12.9,10,5,9999,99999,9,999999999,0.0,999,999,99
3009,4,10,24,0,*?*?*?*?*?*?*?*?*?*?*?*?*?*?*?*?*?*?*?*?*?*?,8.4,7.1,88,100373,0,-0,316,0.0,-0.0,0.0,0,0,0,0,100,12.4,10,5,9999,99999,9,999999999,0.0,999,999,99
3009,4,11,1,0,*?*?*?*?*?*?*?*?*?*?*?*?*?*?*?*?*?*?*?*?*?*?,5.5,4.5,92,99741.7,0,-0,304,0.0,-0.0,0.0,0,0,0,0,68,12.4,10,5,9999,99999,9,999999999,0.0,999,999,99
3009,4,11,2,0,*?*?*?*?*?*?*?*?*?*?*?*?*?*?*?*?*?*?*?*?*?*?,4.7,4.6,99,99741.7,0,-0,301,0.0,-0.0,0.0,0,0,0,0,67,12.9,10,5,9999,99999,9,999999999,0.0,999,999,99
3009,4,11,3,0,*?*?*?*?*?*?*?*?*?*?*?*?*?*?*?*?*?*?*?*?*?*?,4.2,4.1,99,99741.7,0,-0,298,0.0,-0.0,0.0,0,0,0,0,65,12.9,10,5,9999,99999,9,999999999,0.0,999,999,99
3009,4,11,4,0,*?*?*?*?*?*?*?*?*?*?*?*?*?*?*?*?*?*?*?*?*?*?,4.0,3.6,96,99741.7,0,-0,298,0.0,-0.0,0.0,0,0,0,0,63,7.7,10,5,9999,99999,9,999999999,0.1,999,999,99
3009,4,11,5,0,*?*?*?*?*?*?*?*?*?*?*?*?*?*?*?*?*?*?*?*?*?*?,3.9,3.8,99,99741.7,4,1260,297,0.0,0.0,0.0,0,0,0,0,62,8.8,10,5,9999,99999,9,999999999,0.1,999,999,99
3009,4,11,6,0,*?*?*?*?*?*?*?*?*?*?*?*?*?*?*?*?*?*?*?*?*?*?,4.4,4.1,96,99741.7,201,1360,299,26.4,0.0,26.4,3100,0,3104,1021,60,9.3,10,5,9999,99999,9,999999999,0.1,999,999,99
3009,4,11,7,0,*?*?*?*?*?*?*?*?*?*?*?*?*?*?*?*?*?*?*?*?*?*?,5.0,4.8,97,99741.7,396,1363,298,114.1,52.2,98.9,12519,4692,11170,2660,68,9.8,9,5,9999,99999,9,999999999,0.0,999,999,99
3009,4,11,8,0,*?*?*?*?*?*?*?*?*?*?*?*?*?*?*?*?*?*?*?*?*?*?,6.7,6.7,99,99741.7,574,1361,305,176.8,55.7,153.2,19464,5337,17327,4458,77,9.3,9,5,9999,99999,9,999999999,3.1,999,999,99
[truncated: 1,080,731 more chars]
