# Supplementary material for: Future weather dataset for fourteen UK sites
Source: Data Brief. 2016 Aug 3;8:1308–10. doi: 10.1016/j.dib.2016.07.057 (PMC4990658; doi:10.1016/j.dib.2016.07.057)
Supplement: Supplementary file 2 — Supplementary material [file mmc2.zip › 05_50th_PET_2050s_05 Glasgow.epw]

LOCATION,2500670,-,UK,WG data,03136,55.88,-4.44,0,20
DESIGN CONDITIONS,0
TYPICAL/EXTREME PERIODS,0
GROUND TEMPERATURES,1,1.0,,,,5.5,8.3,11.4,13.6,16.4,16.7,15.3,12.5,9.0,6.1,4.1,3.9
HOLIDAYS/DAYLIGHT SAVINGS,No,0,0,0
COMMENTS 1,created by using UKCP09 weather generator outputs
COMMENTS 2,wind speed wind direction and pressure based on observations at station id 03136
DATA PERIODS,1,1,Data,Sunday,1/1,12/31
3030,1,1,1,0,*?*?*?*?*?*?*?*?*?*?*?*?*?*?*?*?*?*?*?*?*?*?,-2.7,-8.0,63,100190,0,-0,272,0.0,-0.0,0.0,0,0,0,0,248,10.3,10,5,9999,99999,9,999999999,0.0,999,999,99
3030,1,1,2,0,*?*?*?*?*?*?*?*?*?*?*?*?*?*?*?*?*?*?*?*?*?*?,-2.2,-9.6,52,100190,0,-0,274,0.0,-0.0,0.0,0,0,0,0,247,4.6,10,5,9999,99999,9,999999999,0.0,999,999,99
3030,1,1,3,0,*?*?*?*?*?*?*?*?*?*?*?*?*?*?*?*?*?*?*?*?*?*?,-2.0,-9.2,54,100190,0,-0,274,0.0,-0.0,0.0,0,0,0,0,245,5.2,10,5,9999,99999,9,999999999,0.0,999,999,99
3030,1,1,4,0,*?*?*?*?*?*?*?*?*?*?*?*?*?*?*?*?*?*?*?*?*?*?,-2.3,-8.8,58,100190,0,-0,273,0.0,-0.0,0.0,0,0,0,0,243,6.2,10,5,9999,99999,9,999999999,0.0,999,999,99
3030,1,1,5,0,*?*?*?*?*?*?*?*?*?*?*?*?*?*?*?*?*?*?*?*?*?*?,-2.8,-12.4,42,100190,0,-0,272,0.0,-0.0,0.0,0,0,0,0,242,6.2,10,5,9999,99999,9,999999999,0.0,999,999,99
3030,1,1,6,0,*?*?*?*?*?*?*?*?*?*?*?*?*?*?*?*?*?*?*?*?*?*?,-3.4,-16.8,29,100190,0,-0,270,0.0,-0.0,0.0,0,0,0,0,240,7.2,10,5,9999,99999,9,999999999,0.0,999,999,99
3030,1,1,7,0,*?*?*?*?*?*?*?*?*?*?*?*?*?*?*?*?*?*?*?*?*?*?,-2.5,-21.4,18,100190,0,-0,274,0.0,-0.0,0.0,0,0,0,0,245,9.8,10,5,9999,99999,9,999999999,0.0,999,999,99
3030,1,1,8,0,*?*?*?*?*?*?*?*?*?*?*?*?*?*?*?*?*?*?*?*?*?*?,-1.8,-20.3,19,100190,0,-0,276,0.0,-0.0,0.0,0,0,0,0,250,9.3,10,5,9999,99999,9,999999999,0.0,999,999,99
3030,1,1,9,0,*?*?*?*?*?*?*?*?*?*?*?*?*?*?*?*?*?*?*?*?*?*?,-1.7,-22.6,15,100190,78,1404,269,1.9,4.4,1.6,235,138,254,24,255,6.7,9,5,9999,99999,9,999999999,0.0,999,999,99
3030,1,1,10,0,*?*?*?*?*?*?*?*?*?*?*?*?*?*?*?*?*?*?*?*?*?*?,-1.2,-14.1,32,100190,189,1415,264,51.8,97.7,38.7,5565,5766,4776,689,260,6.2,8,4,9999,99999,9,999999999,0.0,999,999,99
3030,1,1,11,0,*?*?*?*?*?*?*?*?*?*?*?*?*?*?*?*?*?*?*?*?*?*?,1.0,-11.4,35,100190,255,1413,280,61.5,45.3,53.3,6801,3393,6292,1138,265,6.7,9,5,9999,99999,9,999999999,0.3,999,999,99
3030,1,1,12,0,*?*?*?*?*?*?*?*?*?*?*?*?*?*?*?*?*?*?*?*?*?*?,1.2,-10.4,37,100190,273,1414,281,67.5,46.5,58.5,7456,3590,6887,1255,270,4.1,9,5,9999,99999,9,999999999,0.2,999,999,99
3030,1,1,13,0,*?*?*?*?*?*?*?*?*?*?*?*?*?*?*?*?*?*?*?*?*?*?,1.4,-10.4,37,100190,241,1414,282,56.7,44.3,49.2,6281,3234,5815,1046,268,4.6,9,5,9999,99999,9,999999999,0.0,999,999,99
3030,1,1,14,0,*?*?*?*?*?*?*?*?*?*?*?*?*?*?*?*?*?*?*?*?*?*?,1.3,-9.6,40,100190,161,1409,282,29.9,34.8,25.9,3360,2080,3138,542,267,4.1,9,5,9999,99999,9,999999999,0.5,999,999,99
3030,1,1,15,0,*?*?*?*?*?*?*?*?*?*?*?*?*?*?*?*?*?*?*?*?*?*?,1.3,-9.6,39,100190,40,1413,288,0.0,0.0,0.0,0,0,0,0,265,7.2,10,5,9999,99999,9,999999999,0.0,999,999,99
3030,1,1,16,0,*?*?*?*?*?*?*?*?*?*?*?*?*?*?*?*?*?*?*?*?*?*?,1.3,-8.0,46,100190,0,-0,288,0.0,-0.0,0.0,0,0,0,0,263,7.2,10,5,9999,99999,9,999999999,0.0,999,999,99
3030,1,1,17,0,*?*?*?*?*?*?*?*?*?*?*?*?*?*?*?*?*?*?*?*?*?*?,-0.2,-6.9,56,100190,0,-0,282,0.0,-0.0,0.0,0,0,0,0,262,2.1,10,5,9999,99999,9,999999999,0.1,999,999,99
3030,1,1,18,0,*?*?*?*?*?*?*?*?*?*?*?*?*?*?*?*?*?*?*?*?*?*?,-0.4,-6.6,59,100190,0,-0,281,0.0,-0.0,0.0,0,0,0,0,260,2.1,10,5,9999,99999,9,999999999,0.0,999,999,99
3030,1,1,19,0,*?*?*?*?*?*?*?*?*?*?*?*?*?*?*?*?*?*?*?*?*?*?,-0.9,-9.6,48,100190,0,-0,279,0.0,-0.0,0.0,0,0,0,0,262,5.2,10,5,9999,99999,9,999999999,0.2,999,999,99
3030,1,1,20,0,*?*?*?*?*?*?*?*?*?*?*?*?*?*?*?*?*?*?*?*?*?*?,-1.3,-9.6,50,100190,0,-0,277,0.0,-0.0,0.0,0,0,0,0,263,5.2,10,5,9999,99999,9,999999999,0.1,999,999,99
3030,1,1,21,0,*?*?*?*?*?*?*?*?*?*?*?*?*?*?*?*?*?*?*?*?*?*?,-1.4,-9.2,50,100190,0,-0,277,0.0,-0.0,0.0,0,0,0,0,265,4.1,10,5,9999,99999,9,999999999,0.0,999,999,99
3030,1,1,22,0,*?*?*?*?*?*?*?*?*?*?*?*?*?*?*?*?*?*?*?*?*?*?,-1.3,-9.6,49,100190,0,-0,277,0.0,-0.0,0.0,0,0,0,0,267,4.1,10,5,9999,99999,9,999999999,0.0,999,999,99
3030,1,1,23,0,*?*?*?*?*?*?*?*?*?*?*?*?*?*?*?*?*?*?*?*?*?*?,-1.0,-8.4,53,100190,0,-0,278,0.0,-0.0,0.0,0,0,0,0,268,4.1,10,5,9999,99999,9,999999999,0.2,999,999,99
3030,1,1,24,0,*?*?*?*?*?*?*?*?*?*?*?*?*?*?*?*?*?*?*?*?*?*?,-3.4,-6.6,75,100190,0,-0,269,0.0,-0.0,0.0,0,0,0,0,250,10.3,10,5,9999,99999,9,999999999,0.0,999,999,99
3030,1,2,1,0,*?*?*?*?*?*?*?*?*?*?*?*?*?*?*?*?*?*?*?*?*?*?,0.4,-2.2,100,101593,0,-0,283,0.0,-0.0,0.0,0,0,0,0,255,10.3,10,5,9999,99999,9,999999999,0.0,999,999,99
3030,1,2,2,0,*?*?*?*?*?*?*?*?*?*?*?*?*?*?*?*?*?*?*?*?*?*?,1.0,-0.0,100,101593,0,-0,286,0.0,-0.0,0.0,0,0,0,0,240,4.6,10,5,9999,99999,9,999999999,0.0,999,999,99
3030,1,2,3,0,*?*?*?*?*?*?*?*?*?*?*?*?*?*?*?*?*?*?*?*?*?*?,0.7,0.6,100,101593,0,-0,284,0.0,-0.0,0.0,0,0,0,0,225,5.2,10,5,9999,99999,9,999999999,0.0,999,999,99
3030,1,2,4,0,*?*?*?*?*?*?*?*?*?*?*?*?*?*?*?*?*?*?*?*?*?*?,-0.3,-0.4,100,101593,0,-0,280,0.0,-0.0,0.0,0,0,0,0,210,6.2,10,5,9999,99999,9,999999999,0.0,999,999,99
3030,1,2,5,0,*?*?*?*?*?*?*?*?*?*?*?*?*?*?*?*?*?*?*?*?*?*?,-1.5,-3.9,100,101593,0,-0,276,0.0,-0.0,0.0,0,0,0,0,195,6.2,10,5,9999,99999,9,999999999,0.0,999,999,99
3030,1,2,6,0,*?*?*?*?*?*?*?*?*?*?*?*?*?*?*?*?*?*?*?*?*?*?,-0.4,-3.4,100,101593,0,-0,280,0.0,-0.0,0.0,0,0,0,0,180,7.2,10,5,9999,99999,9,999999999,0.0,999,999,99
3030,1,2,7,0,*?*?*?*?*?*?*?*?*?*?*?*?*?*?*?*?*?*?*?*?*?*?,0.5,0.4,100,101593,0,-0,283,0.0,-0.0,0.0,0,0,0,0,187,9.8,10,5,9999,99999,9,999999999,0.1,999,999,99
3030,1,2,8,0,*?*?*?*?*?*?*?*?*?*?*?*?*?*?*?*?*?*?*?*?*?*?,0.5,-0.2,100,101593,0,-0,284,0.0,-0.0,0.0,0,0,0,0,193,9.3,10,5,9999,99999,9,999999999,0.2,999,999,99
3030,1,2,9,0,*?*?*?*?*?*?*?*?*?*?*?*?*?*?*?*?*?*?*?*?*?*?,0.9,0.8,100,101593,79,1404,285,1.3,0.0,1.3,172,-0,172,52,200,6.7,10,5,9999,99999,9,999999999,0.2,999,999,99
3030,1,2,10,0,*?*?*?*?*?*?*?*?*?*?*?*?*?*?*?*?*?*?*?*?*?*?,1.0,1.0,100,101593,190,1412,285,22.8,0.0,22.8,2689,-0,2692,885,207,6.2,10,5,9999,99999,9,999999999,0.0,999,999,99
3030,1,2,11,0,*?*?*?*?*?*?*?*?*?*?*?*?*?*?*?*?*?*?*?*?*?*?,4.1,3.0,100,101593,257,1414,298,35.7,0.0,35.7,4181,0,4188,1397,213,6.7,10,5,9999,99999,9,999999999,1.4,999,999,99
3030,1,2,12,0,*?*?*?*?*?*?*?*?*?*?*?*?*?*?*?*?*?*?*?*?*?*?,5.2,2.7,100,101593,275,1413,303,39.3,0.0,39.3,4593,0,4601,1540,220,4.1,10,5,9999,99999,9,999999999,0.0,999,999,99
3030,1,2,13,0,*?*?*?*?*?*?*?*?*?*?*?*?*?*?*?*?*?*?*?*?*?*?,5.3,2.3,100,101593,243,1411,304,33.1,0.0,33.1,3883,0,3890,1292,223,4.6,10,5,9999,99999,9,999999999,0.0,999,999,99
3030,1,2,14,0,*?*?*?*?*?*?*?*?*?*?*?*?*?*?*?*?*?*?*?*?*?*?,5.2,2.9,100,101593,164,1410,303,17.8,0.0,17.8,2113,-0,2114,692,227,4.1,10,5,9999,99999,9,999999999,0.1,999,999,99
3030,1,2,15,0,*?*?*?*?*?*?*?*?*?*?*?*?*?*?*?*?*?*?*?*?*?*?,5.2,3.4,100,101593,43,1410,303,0.0,0.0,0.0,0,0,0,0,230,7.2,10,5,9999,99999,9,999999999,0.1,999,999,99
3030,1,2,16,0,*?*?*?*?*?*?*?*?*?*?*?*?*?*?*?*?*?*?*?*?*?*?,4.6,4.5,100,101593,0,-0,300,0.0,-0.0,0.0,0,0,0,0,233,7.2,10,5,9999,99999,9,999999999,0.0,999,999,99
3030,1,2,17,0,*?*?*?*?*?*?*?*?*?*?*?*?*?*?*?*?*?*?*?*?*?*?,2.6,2.5,100,101593,0,-0,292,0.0,-0.0,0.0,0,0,0,0,237,2.1,10,5,9999,99999,9,999999999,0.0,999,999,99
3030,1,2,18,0,*?*?*?*?*?*?*?*?*?*?*?*?*?*?*?*?*?*?*?*?*?*?,3.6,3.6,100,101593,0,-0,296,0.0,-0.0,0.0,0,0,0,0,240,2.1,10,5,9999,99999,9,999999999,0.0,999,999,99
3030,1,2,19,0,*?*?*?*?*?*?*?*?*?*?*?*?*?*?*?*?*?*?*?*?*?*?,2.5,2.5,100,101593,0,-0,291,0.0,-0.0,0.0,0,0,0,0,238,5.2,10,5,9999,99999,9,999999999,0.0,999,999,99
3030,1,2,20,0,*?*?*?*?*?*?*?*?*?*?*?*?*?*?*?*?*?*?*?*?*?*?,1.0,1.0,100,101593,0,-0,285,0.0,-0.0,0.0,0,0,0,0,237,5.2,10,5,9999,99999,9,999999999,0.0,999,999,99
3030,1,2,21,0,*?*?*?*?*?*?*?*?*?*?*?*?*?*?*?*?*?*?*?*?*?*?,1.1,1.0,100,101593,0,-0,286,0.0,-0.0,0.0,0,0,0,0,235,4.1,10,5,9999,99999,9,999999999,0.0,999,999,99
3030,1,2,22,0,*?*?*?*?*?*?*?*?*?*?*?*?*?*?*?*?*?*?*?*?*?*?,1.1,1.0,100,101593,0,-0,286,0.0,-0.0,0.0,0,0,0,0,233,4.1,10,5,9999,99999,9,999999999,0.0,999,999,99
3030,1,2,23,0,*?*?*?*?*?*?*?*?*?*?*?*?*?*?*?*?*?*?*?*?*?*?,2.0,1.9,100,101593,0,-0,289,0.0,-0.0,0.0,0,0,0,0,232,4.1,10,5,9999,99999,9,999999999,0.0,999,999,99
3030,1,2,24,0,*?*?*?*?*?*?*?*?*?*?*?*?*?*?*?*?*?*?*?*?*?*?,-0.7,-5.0,98,101593,0,-0,279,0.0,-0.0,0.0,0,0,0,0,270,10.3,10,5,9999,99999,9,999999999,0.0,999,999,99
3030,1,3,1,0,*?*?*?*?*?*?*?*?*?*?*?*?*?*?*?*?*?*?*?*?*?*?,3.1,-1.3,72,102578,0,-0,295,0.0,-0.0,0.0,0,0,0,0,232,10.3,10,5,9999,99999,9,999999999,0.0,999,999,99
3030,1,3,2,0,*?*?*?*?*?*?*?*?*?*?*?*?*?*?*?*?*?*?*?*?*?*?,3.4,-2.7,62,102578,0,-0,296,0.0,-0.0,0.0,0,0,0,0,233,4.6,10,5,9999,99999,9,999999999,0.1,999,999,99
3030,1,3,3,0,*?*?*?*?*?*?*?*?*?*?*?*?*?*?*?*?*?*?*?*?*?*?,3.3,-1.3,71,102578,0,-0,295,0.0,-0.0,0.0,0,0,0,0,235,5.2,10,5,9999,99999,9,999999999,0.0,999,999,99
3030,1,3,4,0,*?*?*?*?*?*?*?*?*?*?*?*?*?*?*?*?*?*?*?*?*?*?,3.1,-1.1,73,102578,0,-0,295,0.0,-0.0,0.0,0,0,0,0,237,6.2,10,5,9999,99999,9,999999999,0.0,999,999,99
3030,1,3,5,0,*?*?*?*?*?*?*?*?*?*?*?*?*?*?*?*?*?*?*?*?*?*?,2.9,-0.4,79,102578,0,-0,294,0.0,-0.0,0.0,0,0,0,0,238,6.2,10,5,9999,99999,9,999999999,0.0,999,999,99
3030,1,3,6,0,*?*?*?*?*?*?*?*?*?*?*?*?*?*?*?*?*?*?*?*?*?*?,3.1,-0.2,78,102578,0,-0,294,0.0,-0.0,0.0,0,0,0,0,240,7.2,10,5,9999,99999,9,999999999,0.0,999,999,99
3030,1,3,7,0,*?*?*?*?*?*?*?*?*?*?*?*?*?*?*?*?*?*?*?*?*?*?,3.4,0.2,79,102578,0,-0,296,0.0,-0.0,0.0,0,0,0,0,242,9.8,10,5,9999,99999,9,999999999,0.3,999,999,99
3030,1,3,8,0,*?*?*?*?*?*?*?*?*?*?*?*?*?*?*?*?*?*?*?*?*?*?,3.3,0.4,81,102578,0,-0,295,0.0,-0.0,0.0,0,0,0,0,243,9.3,10,5,9999,99999,9,999999999,0.0,999,999,99
3030,1,3,9,0,*?*?*?*?*?*?*?*?*?*?*?*?*?*?*?*?*?*?*?*?*?*?,3.0,1.3,87,102578,81,1419,289,2.6,6.0,2.2,322,191,345,33,245,6.7,9,5,9999,99999,9,999999999,0.0,999,999,99
3030,1,3,10,0,*?*?*?*?*?*?*?*?*?*?*?*?*?*?*?*?*?*?*?*?*?*?,3.0,1.3,88,102578,192,1416,289,40.1,39.3,34.8,4472,2574,4159,731,247,6.2,9,5,9999,99999,9,999999999,0.0,999,999,99
3030,1,3,11,0,*?*?*?*?*?*?*?*?*?*?*?*?*?*?*?*?*?*?*?*?*?*?,3.0,1.3,87,102578,259,1415,284,83.2,114.5,62.2,9118,8612,7260,1330,248,6.7,8,4,9999,99999,9,999999999,0.0,999,999,99
3030,1,3,12,0,*?*?*?*?*?*?*?*?*?*?*?*?*?*?*?*?*?*?*?*?*?*?,3.4,0.8,83,102578,277,1411,291,69.0,46.8,59.9,7623,3642,7036,1285,250,4.1,9,5,9999,99999,9,999999999,0.0,999,999,99
3030,1,3,13,0,*?*?*?*?*?*?*?*?*?*?*?*?*?*?*?*?*?*?*?*?*?*?,3.1,-0.6,75,102578,246,1412,295,33.7,0.0,33.7,3945,0,3952,1314,245,4.6,10,5,9999,99999,9,999999999,0.0,999,999,99
3030,1,3,14,0,*?*?*?*?*?*?*?*?*?*?*?*?*?*?*?*?*?*?*?*?*?*?,3.1,0.6,83,102578,167,1410,289,31.9,35.8,27.6,3578,2189,3335,579,240,4.1,9,5,9999,99999,9,999999999,0.0,999,999,99
3030,1,3,15,0,*?*?*?*?*?*?*?*?*?*?*?*?*?*?*?*?*?*?*?*?*?*?,3.1,1.9,91,102578,46,1402,294,0.0,0.0,0.0,0,0,0,0,235,7.2,10,5,9999,99999,9,999999999,0.0,999,999,99
3030,1,3,16,0,*?*?*?*?*?*?*?*?*?*?*?*?*?*?*?*?*?*?*?*?*?*?,3.2,1.7,89,102578,0,-0,295,0.0,-0.0,0.0,0,0,0,0,230,7.2,10,5,9999,99999,9,999999999,0.0,999,999,99
3030,1,3,17,0,*?*?*?*?*?*?*?*?*?*?*?*?*?*?*?*?*?*?*?*?*?*?,3.0,2.3,94,102578,0,-0,294,0.0,-0.0,0.0,0,0,0,0,225,2.1,10,5,9999,99999,9,999999999,0.0,999,999,99
3030,1,3,18,0,*?*?*?*?*?*?*?*?*?*?*?*?*?*?*?*?*?*?*?*?*?*?,3.2,1.9,91,102578,0,-0,295,0.0,-0.0,0.0,0,0,0,0,220,2.1,10,5,9999,99999,9,999999999,0.0,999,999,99
3030,1,3,19,0,*?*?*?*?*?*?*?*?*?*?*?*?*?*?*?*?*?*?*?*?*?*?,3.3,1.9,90,102578,0,-0,295,0.0,-0.0,0.0,0,0,0,0,222,5.2,10,5,9999,99999,9,999999999,0.0,999,999,99
3030,1,3,20,0,*?*?*?*?*?*?*?*?*?*?*?*?*?*?*?*?*?*?*?*?*?*?,3.1,1.0,87,102578,0,-0,294,0.0,-0.0,0.0,0,0,0,0,223,5.2,10,5,9999,99999,9,999999999,0.0,999,999,99
3030,1,3,21,0,*?*?*?*?*?*?*?*?*?*?*?*?*?*?*?*?*?*?*?*?*?*?,3.1,0.8,85,102578,0,-0,294,0.0,-0.0,0.0,0,0,0,0,225,4.1,10,5,9999,99999,9,999999999,0.0,999,999,99
3030,1,3,22,0,*?*?*?*?*?*?*?*?*?*?*?*?*?*?*?*?*?*?*?*?*?*?,3.3,0.6,82,102578,0,-0,295,0.0,-0.0,0.0,0,0,0,0,227,4.1,10,5,9999,99999,9,999999999,0.0,999,999,99
3030,1,3,23,0,*?*?*?*?*?*?*?*?*?*?*?*?*?*?*?*?*?*?*?*?*?*?,2.9,-0.2,79,102578,0,-0,294,0.0,-0.0,0.0,0,0,0,0,228,4.1,10,5,9999,99999,9,999999999,0.0,999,999,99
3030,1,3,24,0,*?*?*?*?*?*?*?*?*?*?*?*?*?*?*?*?*?*?*?*?*?*?,2.9,0.4,83,102578,0,-0,294,0.0,-0.0,0.0,0,0,0,0,230,10.3,10,5,9999,99999,9,999999999,0.0,999,999,99
3030,1,4,1,0,*?*?*?*?*?*?*?*?*?*?*?*?*?*?*?*?*?*?*?*?*?*?,2.0,0.8,97,103195,0,-0,290,0.0,-0.0,0.0,0,0,0,0,228,10.3,10,5,9999,99999,9,999999999,0.0,999,999,99
3030,1,4,2,0,*?*?*?*?*?*?*?*?*?*?*?*?*?*?*?*?*?*?*?*?*?*?,1.7,1.0,100,103195,0,-0,288,0.0,-0.0,0.0,0,0,0,0,227,4.6,10,5,9999,99999,9,999999999,0.0,999,999,99
3030,1,4,3,0,*?*?*?*?*?*?*?*?*?*?*?*?*?*?*?*?*?*?*?*?*?*?,1.4,1.5,100,103195,0,-0,287,0.0,-0.0,0.0,0,0,0,0,225,5.2,10,5,9999,99999,9,999999999,0.0,999,999,99
3030,1,4,4,0,*?*?*?*?*?*?*?*?*?*?*?*?*?*?*?*?*?*?*?*?*?*?,1.8,1.7,100,103195,0,-0,289,0.0,-0.0,0.0,0,0,0,0,223,6.2,10,5,9999,99999,9,999999999,0.0,999,999,99
3030,1,4,5,0,*?*?*?*?*?*?*?*?*?*?*?*?*?*?*?*?*?*?*?*?*?*?,2.2,2.1,100,103195,0,-0,290,0.0,-0.0,0.0,0,0,0,0,222,6.2,10,5,9999,99999,9,999999999,0.0,999,999,99
3030,1,4,6,0,*?*?*?*?*?*?*?*?*?*?*?*?*?*?*?*?*?*?*?*?*?*?,1.7,1.7,100,103195,0,-0,288,0.0,-0.0,0.0,0,0,0,0,220,7.2,10,5,9999,99999,9,999999999,0.0,999,999,99
3030,1,4,7,0,*?*?*?*?*?*?*?*?*?*?*?*?*?*?*?*?*?*?*?*?*?*?,0.8,0.8,100,103195,0,-0,285,0.0,-0.0,0.0,0,0,0,0,223,9.8,10,5,9999,99999,9,999999999,0.0,999,999,99
3030,1,4,8,0,*?*?*?*?*?*?*?*?*?*?*?*?*?*?*?*?*?*?*?*?*?*?,-0.0,-0.0,100,103195,0,-0,281,0.0,-0.0,0.0,0,0,0,0,227,9.3,10,5,9999,99999,9,999999999,0.0,999,999,99
3030,1,4,9,0,*?*?*?*?*?*?*?*?*?*?*?*?*?*?*?*?*?*?*?*?*?*?,1.5,1.5,100,103195,82,1413,287,1.7,0.0,1.7,235,-0,234,72,230,6.7,10,5,9999,99999,9,999999999,0.0,999,999,99
3030,1,4,10,0,*?*?*?*?*?*?*?*?*?*?*?*?*?*?*?*?*?*?*?*?*?*?,3.0,2.3,100,103195,193,1410,289,40.7,39.5,35.3,4535,2599,4216,742,233,6.2,9,5,9999,99999,9,999999999,0.0,999,999,99
3030,1,4,11,0,*?*?*?*?*?*?*?*?*?*?*?*?*?*?*?*?*?*?*?*?*?*?,3.1,0.6,89,103195,261,1414,289,63.5,45.7,55.0,7019,3466,6487,1177,237,6.7,9,5,9999,99999,9,999999999,0.0,999,999,99
3030,1,4,12,0,*?*?*?*?*?*?*?*?*?*?*?*?*?*?*?*?*?*?*?*?*?*?,5.0,1.5,83,103195,280,1414,297,69.9,46.9,60.6,7718,3669,7122,1302,240,4.1,9,5,9999,99999,9,999999999,0.0,999,999,99
3030,1,4,13,0,*?*?*?*?*?*?*?*?*?*?*?*?*?*?*?*?*?*?*?*?*?*?,5.2,1.7,82,103195,249,1413,298,59.5,44.9,51.6,6584,3332,6091,1100,232,4.6,9,5,9999,99999,9,999999999,0.0,999,999,99
3030,1,4,14,0,*?*?*?*?*?*?*?*?*?*?*?*?*?*?*?*?*?*?*?*?*?*?,5.5,3.4,91,103195,171,1416,304,19.0,0.0,19.0,2253,-0,2255,739,223,4.1,10,5,9999,99999,9,999999999,0.0,999,999,99
3030,1,4,15,0,*?*?*?*?*?*?*?*?*?*?*?*?*?*?*?*?*?*?*?*?*?*?,5.3,1.9,83,103195,50,1419,304,0.0,0.0,0.0,0,0,0,0,215,7.2,10,5,9999,99999,9,999999999,0.0,999,999,99
3030,1,4,16,0,*?*?*?*?*?*?*?*?*?*?*?*?*?*?*?*?*?*?*?*?*?*?,5.3,1.5,81,103195,0,-0,304,0.0,-0.0,0.0,0,0,0,0,207,7.2,10,5,9999,99999,9,999999999,0.0,999,999,99
3030,1,4,17,0,*?*?*?*?*?*?*?*?*?*?*?*?*?*?*?*?*?*?*?*?*?*?,3.1,0.2,86,103195,0,-0,294,0.0,-0.0,0.0,0,0,0,0,198,2.1,10,5,9999,99999,9,999999999,0.0,999,999,99
3030,1,4,18,0,*?*?*?*?*?*?*?*?*?*?*?*?*?*?*?*?*?*?*?*?*?*?,2.7,-0.6,83,103195,0,-0,293,0.0,-0.0,0.0,0,0,0,0,190,2.1,10,5,9999,99999,9,999999999,0.0,999,999,99
3030,1,4,19,0,*?*?*?*?*?*?*?*?*?*?*?*?*?*?*?*?*?*?*?*?*?*?,2.8,-1.1,79,103195,0,-0,293,0.0,-0.0,0.0,0,0,0,0,180,5.2,10,5,9999,99999,9,999999999,0.0,999,999,99
3030,1,4,20,0,*?*?*?*?*?*?*?*?*?*?*?*?*?*?*?*?*?*?*?*?*?*?,2.9,-0.4,84,103195,0,-0,294,0.0,-0.0,0.0,0,0,0,0,170,5.2,10,5,9999,99999,9,999999999,0.0,999,999,99
3030,1,4,21,0,*?*?*?*?*?*?*?*?*?*?*?*?*?*?*?*?*?*?*?*?*?*?,2.6,-0.4,84,103195,0,-0,292,0.0,-0.0,0.0,0,0,0,0,160,4.1,10,5,9999,99999,9,999999999,0.0,999,999,99
3030,1,4,22,0,*?*?*?*?*?*?*?*?*?*?*?*?*?*?*?*?*?*?*?*?*?*?,1.9,-1.3,83,103195,0,-0,290,0.0,-0.0,0.0,0,0,0,0,150,4.1,10,5,9999,99999,9,999999999,0.0,999,999,99
3030,1,4,23,0,*?*?*?*?*?*?*?*?*?*?*?*?*?*?*?*?*?*?*?*?*?*?,1.7,-0.8,87,103195,0,-0,289,0.0,-0.0,0.0,0,0,0,0,140,4.1,10,5,9999,99999,9,999999999,0.0,999,999,99
3030,1,4,24,0,*?*?*?*?*?*?*?*?*?*?*?*?*?*?*?*?*?*?*?*?*?*?,2.5,0.2,90,103195,0,-0,292,0.0,-0.0,0.0,0,0,0,0,230,10.3,10,5,9999,99999,9,999999999,0.0,999,999,99
3030,1,5,1,0,*?*?*?*?*?*?*?*?*?*?*?*?*?*?*?*?*?*?*?*?*?*?,1.3,-0.2,100,102837,0,-0,287,0.0,-0.0,0.0,0,0,0,0,138,10.3,10,5,9999,99999,9,999999999,0.0,999,999,99
3030,1,5,2,0,*?*?*?*?*?*?*?*?*?*?*?*?*?*?*?*?*?*?*?*?*?*?,1.1,0.2,100,102837,0,-0,286,0.0,-0.0,0.0,0,0,0,0,147,4.6,10,5,9999,99999,9,999999999,0.0,999,999,99
3030,1,5,3,0,*?*?*?*?*?*?*?*?*?*?*?*?*?*?*?*?*?*?*?*?*?*?,1.9,1.3,100,102837,0,-0,289,0.0,-0.0,0.0,0,0,0,0,155,5.2,10,5,9999,99999,9,999999999,0.0,999,999,99
3030,1,5,4,0,*?*?*?*?*?*?*?*?*?*?*?*?*?*?*?*?*?*?*?*?*?*?,0.3,-0.4,100,102837,0,-0,283,0.0,-0.0,0.0,0,0,0,0,163,6.2,10,5,9999,99999,9,999999999,0.0,999,999,99
3030,1,5,5,0,*?*?*?*?*?*?*?*?*?*?*?*?*?*?*?*?*?*?*?*?*?*?,0.0,-1.3,100,102837,0,-0,282,0.0,-0.0,0.0,0,0,0,0,172,6.2,10,5,9999,99999,9,999999999,0.0,999,999,99
3030,1,5,6,0,*?*?*?*?*?*?*?*?*?*?*?*?*?*?*?*?*?*?*?*?*?*?,0.5,-1.5,100,102837,0,-0,284,0.0,-0.0,0.0,0,0,0,0,180,7.2,10,5,9999,99999,9,999999999,0.0,999,999,99
3030,1,5,7,0,*?*?*?*?*?*?*?*?*?*?*?*?*?*?*?*?*?*?*?*?*?*?,-0.0,-2.2,98,102837,0,-0,282,0.0,-0.0,0.0,0,0,0,0,180,9.8,10,5,9999,99999,9,999999999,0.0,999,999,99
3030,1,5,8,0,*?*?*?*?*?*?*?*?*?*?*?*?*?*?*?*?*?*?*?*?*?*?,-0.9,-2.2,100,102837,0,-0,278,0.0,-0.0,0.0,0,0,0,0,180,9.3,10,5,9999,99999,9,999999999,0.0,999,999,99
3030,1,5,9,0,*?*?*?*?*?*?*?*?*?*?*?*?*?*?*?*?*?*?*?*?*?*?,-1.8,-1.9,100,102837,84,1421,259,5.6,33.6,3.6,635,1594,718,73,180,6.7,7,4,9999,99999,9,999999999,0.0,999,999,99
3030,1,5,10,0,*?*?*?*?*?*?*?*?*?*?*?*?*?*?*?*?*?*?*?*?*?*?,1.7,1.5,100,102837,195,1411,279,54.8,99.8,41.0,5873,6022,5032,733,180,6.2,8,4,9999,99999,9,999999999,0.0,999,999,99
3030,1,5,11,0,*?*?*?*?*?*?*?*?*?*?*?*?*?*?*?*?*?*?*?*?*?*?,5.0,4.3,100,102837,263,1412,293,85.2,115.2,63.7,9335,8737,7430,1363,180,6.7,8,4,9999,99999,9,999999999,0.0,999,999,99
3030,1,5,12,0,*?*?*?*?*?*?*?*?*?*?*?*?*?*?*?*?*?*?*?*?*?*?,7.2,6.6,100,102837,283,1415,303,93.9,118.3,70.2,10274,9251,8165,1509,180,4.1,8,4,9999,99999,9,999999999,0.0,999,999,99
3030,1,5,13,0,*?*?*?*?*?*?*?*?*?*?*?*?*?*?*?*?*?*?*?*?*?*?,7.2,5.8,100,102837,252,1412,303,80.2,113.3,60.0,8800,8425,7010,1281,183,4.6,8,4,9999,99999,9,999999999,0.0,999,999,99
3030,1,5,14,0,*?*?*?*?*?*?*?*?*?*?*?*?*?*?*?*?*?*?*?*?*?*?,7.3,5.8,100,102837,174,1413,303,45.2,92.5,33.8,4875,5172,4201,594,187,4.1,8,4,9999,99999,9,999999999,0.0,999,999,99
3030,1,5,15,0,*?*?*?*?*?*?*?*?*?*?*?*?*?*?*?*?*?*?*?*?*?*?,7.2,5.3,100,102837,53,1404,303,0.0,0.0,0.0,0,0,0,0,190,7.2,8,4,9999,99999,9,999999999,0.0,999,999,99
3030,1,5,16,0,*?*?*?*?*?*?*?*?*?*?*?*?*?*?*?*?*?*?*?*?*?*?,7.1,5.5,100,102837,0,-0,311,0.0,-0.0,0.0,0,0,0,0,193,7.2,10,5,9999,99999,9,999999999,0.0,999,999,99
3030,1,5,17,0,*?*?*?*?*?*?*?*?*?*?*?*?*?*?*?*?*?*?*?*?*?*?,4.4,4.5,100,102837,0,-0,299,0.0,-0.0,0.0,0,0,0,0,197,2.1,10,5,9999,99999,9,999999999,0.0,999,999,99
3030,1,5,18,0,*?*?*?*?*?*?*?*?*?*?*?*?*?*?*?*?*?*?*?*?*?*?,3.6,3.6,100,102837,0,-0,296,0.0,-0.0,0.0,0,0,0,0,200,2.1,10,5,9999,99999,9,999999999,0.0,999,999,99
3030,1,5,19,0,*?*?*?*?*?*?*?*?*?*?*?*?*?*?*?*?*?*?*?*?*?*?,2.4,2.3,100,102837,0,-0,291,0.0,-0.0,0.0,0,0,0,0,182,5.2,10,5,9999,99999,9,999999999,0.0,999,999,99
3030,1,5,20,0,*?*?*?*?*?*?*?*?*?*?*?*?*?*?*?*?*?*?*?*?*?*?,2.7,2.7,100,102837,0,-0,292,0.0,-0.0,0.0,0,0,0,0,163,5.2,10,5,9999,99999,9,999999999,0.0,999,999,99
3030,1,5,21,0,*?*?*?*?*?*?*?*?*?*?*?*?*?*?*?*?*?*?*?*?*?*?,2.5,2.5,100,102837,0,-0,291,0.0,-0.0,0.0,0,0,0,0,145,4.1,10,5,9999,99999,9,999999999,0.0,999,999,99
3030,1,5,22,0,*?*?*?*?*?*?*?*?*?*?*?*?*?*?*?*?*?*?*?*?*?*?,1.7,1.7,100,102837,0,-0,288,0.0,-0.0,0.0,0,0,0,0,127,4.1,10,5,9999,99999,9,999999999,0.0,999,999,99
3030,1,5,23,0,*?*?*?*?*?*?*?*?*?*?*?*?*?*?*?*?*?*?*?*?*?*?,0.3,0.2,100,102837,0,-0,283,0.0,-0.0,0.0,0,0,0,0,108,4.1,10,5,9999,99999,9,999999999,0.0,999,999,99
3030,1,5,24,0,*?*?*?*?*?*?*?*?*?*?*?*?*?*?*?*?*?*?*?*?*?*?,1.4,-0.6,100,102837,0,-0,287,0.0,-0.0,0.0,0,0,0,0,130,10.3,10,5,9999,99999,9,999999999,0.0,999,999,99
3030,1,6,1,0,*?*?*?*?*?*?*?*?*?*?*?*?*?*?*?*?*?*?*?*?*?*?,-3.3,-3.4,100,102615,0,-0,269,0.0,-0.0,0.0,0,0,0,0,92,10.3,10,5,9999,99999,9,999999999,0.0,999,999,99
3030,1,6,2,0,*?*?*?*?*?*?*?*?*?*?*?*?*?*?*?*?*?*?*?*?*?*?,-4.7,-4.8,100,102615,0,-0,263,0.0,-0.0,0.0,0,0,0,0,93,4.6,10,5,9999,99999,9,999999999,0.0,999,999,99
3030,1,6,3,0,*?*?*?*?*?*?*?*?*?*?*?*?*?*?*?*?*?*?*?*?*?*?,-5.1,-5.0,100,102615,0,-0,262,0.0,-0.0,0.0,0,0,0,0,95,5.2,10,5,9999,99999,9,999999999,0.0,999,999,99
3030,1,6,4,0,*?*?*?*?*?*?*?*?*?*?*?*?*?*?*?*?*?*?*?*?*?*?,-6.1,-6.0,100,102615,0,-0,258,0.0,-0.0,0.0,0,0,0,0,97,6.2,10,5,9999,99999,9,999999999,0.0,999,999,99
3030,1,6,5,0,*?*?*?*?*?*?*?*?*?*?*?*?*?*?*?*?*?*?*?*?*?*?,-7.0,-6.9,100,102615,0,-0,255,0.0,-0.0,0.0,0,0,0,0,98,6.2,10,5,9999,99999,9,999999999,0.0,999,999,99
3030,1,6,6,0,*?*?*?*?*?*?*?*?*?*?*?*?*?*?*?*?*?*?*?*?*?*?,-5.8,-6.0,100,102615,0,-0,259,0.0,-0.0,0.0,0,0,0,0,100,7.2,10,5,9999,99999,9,999999999,0.0,999,999,99
3030,1,6,7,0,*?*?*?*?*?*?*?*?*?*?*?*?*?*?*?*?*?*?*?*?*?*?,-4.6,-4.8,100,102615,0,-0,264,0.0,-0.0,0.0,0,0,0,0,110,9.8,10,5,9999,99999,9,999999999,0.0,999,999,99
3030,1,6,8,0,*?*?*?*?*?*?*?*?*?*?*?*?*?*?*?*?*?*?*?*?*?*?,-5.3,-5.3,100,102615,0,-0,261,0.0,-0.0,0.0,0,0,0,0,120,9.3,10,5,9999,99999,9,999999999,0.0,999,999,99
3030,1,6,9,0,*?*?*?*?*?*?*?*?*?*?*?*?*?*?*?*?*?*?*?*?*?*?,-4.3,-4.2,100,102615,85,1409,249,6.5,38.3,4.2,731,1827,818,85,130,6.7,7,4,9999,99999,9,999999999,0.0,999,999,99
3030,1,6,10,0,*?*?*?*?*?*?*?*?*?*?*?*?*?*?*?*?*?*?*?*?*?*?,-3.1,-3.1,100,102615,197,1410,259,55.7,100.5,41.7,5972,6102,5113,747,140,6.2,8,4,9999,99999,9,999999999,0.0,999,999,99
3030,1,6,11,0,*?*?*?*?*?*?*?*?*?*?*?*?*?*?*?*?*?*?*?*?*?*?,-1.3,-1.3,100,102615,266,1414,246,125.2,391.5,51.6,12791,29065,7619,921,150,6.7,4,2,9999,99999,9,999999999,0.0,999,999,99
3030,1,6,12,0,*?*?*?*?*?*?*?*?*?*?*?*?*?*?*?*?*?*?*?*?*?*?,1.1,-1.3,100,102615,285,1410,260,133.0,345.5,63.2,13949,25990,8365,1141,160,4.1,5,3,9999,99999,9,999999999,0.0,999,999,99
3030,1,6,13,0,*?*?*?*?*?*?*?*?*?*?*?*?*?*?*?*?*?*?*?*?*?*?,1.3,-1.1,100,102615,255,1411,266,107.1,265.3,59.1,11170,18901,7801,1069,165,4.6,6,3,9999,99999,9,999999999,0.0,999,999,99
3030,1,6,14,0,*?*?*?*?*?*?*?*?*?*?*?*?*?*?*?*?*?*?*?*?*?*?,1.4,-2.2,100,102615,177,1409,266,61.3,218.7,33.8,6521,12857,4687,595,170,4.1,6,3,9999,99999,9,999999999,0.0,999,999,99
3030,1,6,15,0,*?*?*?*?*?*?*?*?*?*?*?*?*?*?*?*?*?*?*?*?*?*?,1.3,-2.9,98,102615,57,1411,276,0.0,0.0,0.0,0,0,0,0,175,7.2,8,4,9999,99999,9,999999999,0.0,999,999,99
3030,1,6,16,0,*?*?*?*?*?*?*?*?*?*?*?*?*?*?*?*?*?*?*?*?*?*?,0.8,-2.7,100,102615,0,-0,285,0.0,-0.0,0.0,0,0,0,0,180,7.2,10,5,9999,99999,9,999999999,0.0,999,999,99
3030,1,6,17,0,*?*?*?*?*?*?*?*?*?*?*?*?*?*?*?*?*?*?*?*?*?*?,-1.9,-5.6,99,102615,0,-0,274,0.0,-0.0,0.0,0,0,0,0,185,2.1,10,5,9999,99999,9,999999999,0.0,999,999,99
3030,1,6,18,0,*?*?*?*?*?*?*?*?*?*?*?*?*?*?*?*?*?*?*?*?*?*?,-1.9,-5.3,100,102615,0,-0,274,0.0,-0.0,0.0,0,0,0,0,190,2.1,10,5,9999,99999,9,999999999,0.0,999,999,99
3030,1,6,19,0,*?*?*?*?*?*?*?*?*?*?*?*?*?*?*?*?*?*?*?*?*?*?,-1.6,-4.5,100,102615,0,-0,276,0.0,-0.0,0.0,0,0,0,0,187,5.2,10,5,9999,99999,9,999999999,0.0,999,999,99
3030,1,6,20,0,*?*?*?*?*?*?*?*?*?*?*?*?*?*?*?*?*?*?*?*?*?*?,-3.2,-4.5,100,102615,0,-0,269,0.0,-0.0,0.0,0,0,0,0,183,5.2,10,5,9999,99999,9,999999999,0.0,999,999,99
3030,1,6,21,0,*?*?*?*?*?*?*?*?*?*?*?*?*?*?*?*?*?*?*?*?*?*?,-2.9,-4.2,100,102615,0,-0,270,0.0,-0.0,0.0,0,0,0,0,180,4.1,10,5,9999,99999,9,999999999,0.0,999,999,99
3030,1,6,22,0,*?*?*?*?*?*?*?*?*?*?*?*?*?*?*?*?*?*?*?*?*?*?,-2.5,-4.5,100,102615,0,-0,272,0.0,-0.0,0.0,0,0,0,0,177,4.1,10,5,9999,99999,9,999999999,0.0,999,999,99
3030,1,6,23,0,*?*?*?*?*?*?*?*?*?*?*?*?*?*?*?*?*?*?*?*?*?*?,-3.9,-7.3,100,102615,0,-0,267,0.0,-0.0,0.0,0,0,0,0,173,4.1,10,5,9999,99999,9,999999999,0.0,999,999,99
3030,1,6,24,0,*?*?*?*?*?*?*?*?*?*?*?*?*?*?*?*?*?*?*?*?*?*?,-1.1,-1.1,100,102615,0,-0,277,0.0,-0.0,0.0,0,0,0,0,90,10.3,10,5,9999,99999,9,999999999,0.0,999,999,99
3030,1,7,1,0,*?*?*?*?*?*?*?*?*?*?*?*?*?*?*?*?*?*?*?*?*?*?,-5.0,-7.6,100,101832,0,-0,262,0.0,-0.0,0.0,0,0,0,0,173,10.3,10,5,9999,99999,9,999999999,0.0,999,999,99
3030,1,7,2,0,*?*?*?*?*?*?*?*?*?*?*?*?*?*?*?*?*?*?*?*?*?*?,-4.8,-7.6,99,101832,0,-0,263,0.0,-0.0,0.0,0,0,0,0,177,4.6,10,5,9999,99999,9,999999999,0.0,999,999,99
3030,1,7,3,0,*?*?*?*?*?*?*?*?*?*?*?*?*?*?*?*?*?*?*?*?*?*?,-4.1,-5.3,100,101832,0,-0,266,0.0,-0.0,0.0,0,0,0,0,180,5.2,10,5,9999,99999,9,999999999,0.0,999,999,99
3030,1,7,4,0,*?*?*?*?*?*?*?*?*?*?*?*?*?*?*?*?*?*?*?*?*?*?,-4.9,-4.8,100,101832,0,-0,262,0.0,-0.0,0.0,0,0,0,0,183,6.2,10,5,9999,99999,9,999999999,0.0,999,999,99
3030,1,7,5,0,*?*?*?*?*?*?*?*?*?*?*?*?*?*?*?*?*?*?*?*?*?*?,-5.2,-5.3,100,101832,0,-0,261,0.0,-0.0,0.0,0,0,0,0,187,6.2,10,5,9999,99999,9,999999999,0.0,999,999,99
3030,1,7,6,0,*?*?*?*?*?*?*?*?*?*?*?*?*?*?*?*?*?*?*?*?*?*?,-6.4,-6.3,100,101832,0,-0,257,0.0,-0.0,0.0,0,0,0,0,190,7.2,10,5,9999,99999,9,999999999,0.4,999,999,99
3030,1,7,7,0,*?*?*?*?*?*?*?*?*?*?*?*?*?*?*?*?*?*?*?*?*?*?,-7.7,-8.0,100,101832,0,-0,252,0.0,-0.0,0.0,0,0,0,0,183,9.8,10,5,9999,99999,9,999999999,0.2,999,999,99
3030,1,7,8,0,*?*?*?*?*?*?*?*?*?*?*?*?*?*?*?*?*?*?*?*?*?*?,-6.5,-6.6,100,101832,0,-0,256,0.0,-0.0,0.0,0,0,0,0,177,9.3,10,5,9999,99999,9,999999999,0.0,999,999,99
3030,1,7,9,0,*?*?*?*?*?*?*?*?*?*?*?*?*?*?*?*?*?*?*?*?*?*?,-5.4,-5.3,100,101832,87,1411,261,2.7,0.0,2.7,359,-0,358,113,170,6.7,10,5,9999,99999,9,999999999,0.0,999,999,99
3030,1,7,10,0,*?*?*?*?*?*?*?*?*?*?*?*?*?*?*?*?*?*?*?*?*?*?,-3.1,-3.1,100,101832,200,1415,269,24.7,0.0,24.7,2905,-0,2909,958,163,6.2,10,5,9999,99999,9,999999999,0.0,999,999,99
3030,1,7,11,0,*?*?*?*?*?*?*?*?*?*?*?*?*?*?*?*?*?*?*?*?*?*?,-0.7,-1.9,100,101832,268,1411,274,66.0,46.2,57.3,7297,3549,6739,1226,157,6.7,9,5,9999,99999,9,999999999,0.0,999,999,99
3030,1,7,12,0,*?*?*?*?*?*?*?*?*?*?*?*?*?*?*?*?*?*?*?*?*?*?,1.4,-0.2,100,101832,289,1415,282,72.9,47.4,63.2,8041,3758,7415,1360,150,4.1,9,5,9999,99999,9,999999999,0.0,999,999,99
3030,1,7,13,0,*?*?*?*?*?*?*?*?*?*?*?*?*?*?*?*?*?*?*?*?*?*?,1.5,0.8,100,101832,259,1414,288,36.2,0.0,36.2,4231,0,4238,1413,157,4.6,10,5,9999,99999,9,999999999,0.0,999,999,99
3030,1,7,14,0,*?*?*?*?*?*?*?*?*?*?*?*?*?*?*?*?*?*?*?*?*?*?,1.4,1.5,100,101832,181,1412,287,21.0,0.0,21.0,2490,-0,2492,818,163,4.1,10,5,9999,99999,9,999999999,0.0,999,999,99
3030,1,7,15,0,*?*?*?*?*?*?*?*?*?*?*?*?*?*?*?*?*?*?*?*?*?*?,1.4,1.5,100,101832,61,1415,287,0.0,0.0,0.0,0,0,0,0,170,7.2,10,5,9999,99999,9,999999999,0.1,999,999,99
3030,1,7,16,0,*?*?*?*?*?*?*?*?*?*?*?*?*?*?*?*?*?*?*?*?*?*?,0.6,0.6,100,101832,0,-0,284,0.0,-0.0,0.0,0,0,0,0,177,7.2,10,5,9999,99999,9,999999999,0.0,999,999,99
3030,1,7,17,0,*?*?*?*?*?*?*?*?*?*?*?*?*?*?*?*?*?*?*?*?*?*?,-0.1,-0.0,100,101832,0,-0,281,0.0,-0.0,0.0,0,0,0,0,183,2.1,10,5,9999,99999,9,999999999,0.0,999,999,99
3030,1,7,18,0,*?*?*?*?*?*?*?*?*?*?*?*?*?*?*?*?*?*?*?*?*?*?,-2.1,-2.2,100,101832,0,-0,273,0.0,-0.0,0.0,0,0,0,0,190,2.1,10,5,9999,99999,9,999999999,0.0,999,999,99
3030,1,7,19,0,*?*?*?*?*?*?*?*?*?*?*?*?*?*?*?*?*?*?*?*?*?*?,-3.0,-3.1,100,101832,0,-0,270,0.0,-0.0,0.0,0,0,0,0,185,5.2,10,5,9999,99999,9,999999999,0.0,999,999,99
3030,1,7,20,0,*?*?*?*?*?*?*?*?*?*?*?*?*?*?*?*?*?*?*?*?*?*?,-3.6,-3.7,100,101832,0,-0,267,0.0,-0.0,0.0,0,0,0,0,180,5.2,10,5,9999,99999,9,999999999,0.1,999,999,99
3030,1,7,21,0,*?*?*?*?*?*?*?*?*?*?*?*?*?*?*?*?*?*?*?*?*?*?,-3.2,-3.9,100,101832,0,-0,269,0.0,-0.0,0.0,0,0,0,0,175,4.1,10,5,9999,99999,9,999999999,0.0,999,999,99
3030,1,7,22,0,*?*?*?*?*?*?*?*?*?*?*?*?*?*?*?*?*?*?*?*?*?*?,-5.7,-8.4,99,101832,0,-0,260,0.0,-0.0,0.0,0,0,0,0,170,4.1,10,5,9999,99999,9,999999999,0.1,999,999,99
3030,1,7,23,0,*?*?*?*?*?*?*?*?*?*?*?*?*?*?*?*?*?*?*?*?*?*?,-3.9,-6.0,100,101832,0,-0,267,0.0,-0.0,0.0,0,0,0,0,165,4.1,10,5,9999,99999,9,999999999,0.0,999,999,99
3030,1,7,24,0,*?*?*?*?*?*?*?*?*?*?*?*?*?*?*?*?*?*?*?*?*?*?,-5.4,-7.3,100,101832,0,-0,261,0.0,-0.0,0.0,0,0,0,0,170,10.3,10,5,9999,99999,9,999999999,0.0,999,999,99
3030,1,8,1,0,*?*?*?*?*?*?*?*?*?*?*?*?*?*?*?*?*?*?*?*?*?*?,-1.7,-9.2,54,101808,0,-0,276,0.0,-0.0,0.0,0,0,0,0,163,10.3,10,5,9999,99999,9,999999999,0.0,999,999,99
3030,1,8,2,0,*?*?*?*?*?*?*?*?*?*?*?*?*?*?*?*?*?*?*?*?*?*?,-1.5,-10.9,45,101808,0,-0,277,0.0,-0.0,0.0,0,0,0,0,167,4.6,10,5,9999,99999,9,999999999,0.1,999,999,99
3030,1,8,3,0,*?*?*?*?*?*?*?*?*?*?*?*?*?*?*?*?*?*?*?*?*?*?,-1.7,-8.8,56,101808,0,-0,276,0.0,-0.0,0.0,0,0,0,0,170,5.2,10,5,9999,99999,9,999999999,0.0,999,999,99
3030,1,8,4,0,*?*?*?*?*?*?*?*?*?*?*?*?*?*?*?*?*?*?*?*?*?*?,-2.0,-7.6,62,101808,0,-0,274,0.0,-0.0,0.0,0,0,0,0,173,6.2,10,5,9999,99999,9,999999999,0.0,999,999,99
3030,1,8,5,0,*?*?*?*?*?*?*?*?*?*?*?*?*?*?*?*?*?*?*?*?*?*?,-1.8,-8.0,59,101808,0,-0,275,0.0,-0.0,0.0,0,0,0,0,177,6.2,10,5,9999,99999,9,999999999,0.0,999,999,99
3030,1,8,6,0,*?*?*?*?*?*?*?*?*?*?*?*?*?*?*?*?*?*?*?*?*?*?,-1.6,-7.3,63,101808,0,-0,276,0.0,-0.0,0.0,0,0,0,0,180,7.2,10,5,9999,99999,9,999999999,0.0,999,999,99
3030,1,8,7,0,*?*?*?*?*?*?*?*?*?*?*?*?*?*?*?*?*?*?*?*?*?*?,-0.9,-7.3,59,101808,0,-0,279,0.0,-0.0,0.0,0,0,0,0,193,9.8,10,5,9999,99999,9,999999999,0.0,999,999,99
3030,1,8,8,0,*?*?*?*?*?*?*?*?*?*?*?*?*?*?*?*?*?*?*?*?*?*?,-1.8,-7.3,64,101808,0,-0,275,0.0,-0.0,0.0,0,0,0,0,207,9.3,10,5,9999,99999,9,999999999,0.0,999,999,99
3030,1,8,9,0,*?*?*?*?*?*?*?*?*?*?*?*?*?*?*?*?*?*?*?*?*?*?,-1.6,-5.3,73,101808,89,1409,276,3.1,0.0,3.1,408,-0,407,129,220,6.7,10,5,9999,99999,9,999999999,0.0,999,999,99
3030,1,8,10,0,*?*?*?*?*?*?*?*?*?*?*?*?*?*?*?*?*?*?*?*?*?*?,-1.1,-5.0,73,101808,202,1412,272,43.7,40.6,37.9,4860,2728,4514,798,233,6.2,9,5,9999,99999,9,999999999,0.0,999,999,99
3030,1,8,11,0,*?*?*?*?*?*?*?*?*?*?*?*?*?*?*?*?*?*?*?*?*?*?,-1.2,-3.4,84,101808,271,1411,272,67.0,46.4,58.1,7403,3580,6835,1245,247,6.7,9,5,9999,99999,9,999999999,0.0,999,999,99
3030,1,8,12,0,*?*?*?*?*?*?*?*?*?*?*?*?*?*?*?*?*?*?*?*?*?*?,-0.5,-2.2,87,101808,292,1414,274,74.0,47.6,64.1,8160,3790,7523,1381,260,4.1,9,5,9999,99999,9,999999999,0.0,999,999,99
3030,1,8,13,0,*?*?*?*?*?*?*?*?*?*?*?*?*?*?*?*?*?*?*?*?*?*?,-0.7,-3.1,83,101808,262,1411,274,64.0,45.8,55.5,7075,3483,6538,1187,258,4.6,9,5,9999,99999,9,999999999,0.0,999,999,99
3030,1,8,14,0,*?*?*?*?*?*?*?*?*?*?*?*?*?*?*?*?*?*?*?*?*?*?,-0.9,-2.7,87,101808,185,1413,273,37.9,38.4,32.8,4228,2473,3934,690,257,4.1,9,5,9999,99999,9,999999999,0.0,999,999,99
3030,1,8,15,0,*?*?*?*?*?*?*?*?*?*?*?*?*?*?*?*?*?*?*?*?*?*?,-0.7,-3.7,78,101808,65,1414,279,0.0,0.0,0.0,0,0,0,0,255,7.2,10,5,9999,99999,9,999999999,0.0,999,999,99
3030,1,8,16,0,*?*?*?*?*?*?*?*?*?*?*?*?*?*?*?*?*?*?*?*?*?*?,-0.6,-3.7,78,101808,0,-0,280,0.0,-0.0,0.0,0,0,0,0,253,7.2,10,5,9999,99999,9,999999999,0.0,999,999,99
3030,1,8,17,0,*?*?*?*?*?*?*?*?*?*?*?*?*?*?*?*?*?*?*?*?*?*?,-1.2,-3.7,82,101808,0,-0,277,0.0,-0.0,0.0,0,0,0,0,252,2.1,10,5,9999,99999,9,999999999,0.0,999,999,99
3030,1,8,18,0,*?*?*?*?*?*?*?*?*?*?*?*?*?*?*?*?*?*?*?*?*?*?,-1.7,-1.9,99,101808,0,-0,275,0.0,-0.0,0.0,0,0,0,0,250,2.1,10,5,9999,99999,9,999999999,0.0,999,999,99
3030,1,8,19,0,*?*?*?*?*?*?*?*?*?*?*?*?*?*?*?*?*?*?*?*?*?*?,-0.8,-3.7,80,101808,0,-0,279,0.0,-0.0,0.0,0,0,0,0,250,5.2,10,5,9999,99999,9,999999999,0.0,999,999,99
3030,1,8,20,0,*?*?*?*?*?*?*?*?*?*?*?*?*?*?*?*?*?*?*?*?*?*?,-1.0,-2.2,91,101808,0,-0,278,0.0,-0.0,0.0,0,0,0,0,250,5.2,10,5,9999,99999,9,999999999,0.0,999,999,99
3030,1,8,21,0,*?*?*?*?*?*?*?*?*?*?*?*?*?*?*?*?*?*?*?*?*?*?,-1.3,-2.7,90,101808,0,-0,277,0.0,-0.0,0.0,0,0,0,0,250,4.1,10,5,9999,99999,9,999999999,0.0,999,999,99
3030,1,8,22,0,*?*?*?*?*?*?*?*?*?*?*?*?*?*?*?*?*?*?*?*?*?*?,-0.6,-1.7,91,101808,0,-0,279,0.0,-0.0,0.0,0,0,0,0,250,4.1,10,5,9999,99999,9,999999999,0.0,999,999,99
3030,1,8,23,0,*?*?*?*?*?*?*?*?*?*?*?*?*?*?*?*?*?*?*?*?*?*?,-1.7,-1.7,100,101808,0,-0,275,0.0,-0.0,0.0,0,0,0,0,250,4.1,10,5,9999,99999,9,999999999,0.0,999,999,99
3030,1,8,24,0,*?*?*?*?*?*?*?*?*?*?*?*?*?*?*?*?*?*?*?*?*?*?,-2.0,-7.3,63,101808,0,-0,274,0.0,-0.0,0.0,0,0,0,0,160,10.3,10,5,9999,99999,9,999999999,0.0,999,999,99
3030,1,9,1,0,*?*?*?*?*?*?*?*?*?*?*?*?*?*?*?*?*?*?*?*?*?*?,-1.9,-1.9,100,102076,0,-0,274,0.0,-0.0,0.0,0,0,0,0,253,10.3,10,5,9999,99999,9,999999999,0.0,999,999,99
3030,1,9,2,0,*?*?*?*?*?*?*?*?*?*?*?*?*?*?*?*?*?*?*?*?*?*?,-1.2,-1.3,100,102076,0,-0,277,0.0,-0.0,0.0,0,0,0,0,257,4.6,10,5,9999,99999,9,999999999,0.0,999,999,99
3030,1,9,3,0,*?*?*?*?*?*?*?*?*?*?*?*?*?*?*?*?*?*?*?*?*?*?,-1.0,-1.1,100,102076,0,-0,277,0.0,-0.0,0.0,0,0,0,0,260,5.2,10,5,9999,99999,9,999999999,0.0,999,999,99
3030,1,9,4,0,*?*?*?*?*?*?*?*?*?*?*?*?*?*?*?*?*?*?*?*?*?*?,-1.5,-1.5,100,102076,0,-0,276,0.0,-0.0,0.0,0,0,0,0,263,6.2,10,5,9999,99999,9,999999999,0.0,999,999,99
3030,1,9,5,0,*?*?*?*?*?*?*?*?*?*?*?*?*?*?*?*?*?*?*?*?*?*?,-1.5,-1.5,100,102076,0,-0,276,0.0,-0.0,0.0,0,0,0,0,267,6.2,10,5,9999,99999,9,999999999,0.0,999,999,99
3030,1,9,6,0,*?*?*?*?*?*?*?*?*?*?*?*?*?*?*?*?*?*?*?*?*?*?,-1.4,-1.5,100,102076,0,-0,276,0.0,-0.0,0.0,0,0,0,0,270,7.2,10,5,9999,99999,9,999999999,0.0,999,999,99
3030,1,9,7,0,*?*?*?*?*?*?*?*?*?*?*?*?*?*?*?*?*?*?*?*?*?*?,-1.6,-4.5,98,102076,0,-0,276,0.0,-0.0,0.0,0,0,0,0,267,9.8,10,5,9999,99999,9,999999999,0.0,999,999,99
3030,1,9,8,0,*?*?*?*?*?*?*?*?*?*?*?*?*?*?*?*?*?*?*?*?*?*?,-1.5,-3.1,100,102076,0,-0,276,0.0,-0.0,0.0,0,0,0,0,263,9.3,10,5,9999,99999,9,999999999,0.0,999,999,99
3030,1,9,9,0,*?*?*?*?*?*?*?*?*?*?*?*?*?*?*?*?*?*?*?*?*?*?,-0.9,-1.9,100,102076,91,1406,278,3.6,0.0,3.6,461,-0,460,146,260,6.7,10,5,9999,99999,9,999999999,0.0,999,999,99
3030,1,9,10,0,*?*?*?*?*?*?*?*?*?*?*?*?*?*?*?*?*?*?*?*?*?*?,0.8,-0.6,100,102076,205,1414,285,25.6,0.0,25.6,3020,0,3024,997,257,6.2,10,5,9999,99999,9,999999999,0.0,999,999,99
3030,1,9,11,0,*?*?*?*?*?*?*?*?*?*?*?*?*?*?*?*?*?*?*?*?*?*?,1.7,-0.6,100,102076,274,1411,289,39.2,0.0,39.2,4580,0,4588,1536,253,6.7,10,5,9999,99999,9,999999999,0.0,999,999,99
3030,1,9,12,0,*?*?*?*?*?*?*?*?*?*?*?*?*?*?*?*?*?*?*?*?*?*?,2.6,0.2,100,102076,295,1412,292,43.2,0.0,43.2,5052,0,5062,1704,250,4.1,10,5,9999,99999,9,999999999,0.0,999,999,99
3030,1,9,13,0,*?*?*?*?*?*?*?*?*?*?*?*?*?*?*?*?*?*?*?*?*?*?,3.4,2.3,100,102076,266,1412,295,37.6,0.0,37.6,4396,0,4403,1471,253,4.6,10,5,9999,99999,9,999999999,0.0,999,999,99
3030,1,9,14,0,*?*?*?*?*?*?*?*?*?*?*?*?*?*?*?*?*?*?*?*?*?*?,3.3,1.9,100,102076,189,1413,295,22.6,0.0,22.6,2665,-0,2668,877,257,4.1,10,5,9999,99999,9,999999999,0.0,999,999,99
3030,1,9,15,0,*?*?*?*?*?*?*?*?*?*?*?*?*?*?*?*?*?*?*?*?*?*?,3.3,0.8,100,102076,69,1411,295,0.0,0.0,0.0,0,0,0,0,260,7.2,10,5,9999,99999,9,999999999,0.0,999,999,99
3030,1,9,16,0,*?*?*?*?*?*?*?*?*?*?*?*?*?*?*?*?*?*?*?*?*?*?,3.1,2.3,100,102076,0,-0,294,0.0,-0.0,0.0,0,0,0,0,263,7.2,10,5,9999,99999,9,999999999,0.0,999,999,99
3030,1,9,17,0,*?*?*?*?*?*?*?*?*?*?*?*?*?*?*?*?*?*?*?*?*?*?,1.4,1.5,100,102076,0,-0,287,0.0,-0.0,0.0,0,0,0,0,267,2.1,10,5,9999,99999,9,999999999,0.0,999,999,99
3030,1,9,18,0,*?*?*?*?*?*?*?*?*?*?*?*?*?*?*?*?*?*?*?*?*?*?,0.7,0.6,100,102076,0,-0,284,0.0,-0.0,0.0,0,0,0,0,270,2.1,10,5,9999,99999,9,999999999,0.0,999,999,99
3030,1,9,19,0,*?*?*?*?*?*?*?*?*?*?*?*?*?*?*?*?*?*?*?*?*?*?,1.6,1.7,100,102076,0,-0,288,0.0,-0.0,0.0,0,0,0,0,247,5.2,10,5,9999,99999,9,999999999,0.0,999,999,99
3030,1,9,20,0,*?*?*?*?*?*?*?*?*?*?*?*?*?*?*?*?*?*?*?*?*?*?,0.8,0.8,100,102076,0,-0,285,0.0,-0.0,0.0,0,0,0,0,223,5.2,10,5,9999,99999,9,999999999,0.0,999,999,99
3030,1,9,21,0,*?*?*?*?*?*?*?*?*?*?*?*?*?*?*?*?*?*?*?*?*?*?,0.2,0.2,100,102076,0,-0,282,0.0,-0.0,0.0,0,0,0,0,200,4.1,10,5,9999,99999,9,999999999,0.0,999,999,99
3030,1,9,22,0,*?*?*?*?*?*?*?*?*?*?*?*?*?*?*?*?*?*?*?*?*?*?,-0.4,-0.4,100,102076,0,-0,280,0.0,-0.0,0.0,0,0,0,0,177,4.1,10,5,9999,99999,9,999999999,0.0,999,999,99
3030,1,9,23,0,*?*?*?*?*?*?*?*?*?*?*?*?*?*?*?*?*?*?*?*?*?*?,0.0,-0.0,100,102076,0,-0,281,0.0,-0.0,0.0,0,0,0,0,153,4.1,10,5,9999,99999,9,999999999,0.0,999,999,99
3030,1,9,24,0,*?*?*?*?*?*?*?*?*?*?*?*?*?*?*?*?*?*?*?*?*?*?,-2.7,-2.7,100,102076,0,-0,271,0.0,-0.0,0.0,0,0,0,0,250,10.3,10,5,9999,99999,9,999999999,0.0,999,999,99
3030,1,10,1,0,*?*?*?*?*?*?*?*?*?*?*?*?*?*?*?*?*?*?*?*?*?*?,1.6,1.7,100,101555,0,-0,288,0.0,-0.0,0.0,0,0,0,0,130,10.3,10,5,9999,99999,9,999999999,0.0,999,999,99
3030,1,10,2,0,*?*?*?*?*?*?*?*?*?*?*?*?*?*?*?*?*?*?*?*?*?*?,2.2,2.3,100,101555,0,-0,290,0.0,-0.0,0.0,0,0,0,0,130,4.6,10,5,9999,99999,9,999999999,0.0,999,999,99
3030,1,10,3,0,*?*?*?*?*?*?*?*?*?*?*?*?*?*?*?*?*?*?*?*?*?*?,2.3,2.3,100,101555,0,-0,291,0.0,-0.0,0.0,0,0,0,0,130,5.2,10,5,9999,99999,9,999999999,0.0,999,999,99
3030,1,10,4,0,*?*?*?*?*?*?*?*?*?*?*?*?*?*?*?*?*?*?*?*?*?*?,2.4,2.3,100,101555,0,-0,291,0.0,-0.0,0.0,0,0,0,0,130,6.2,10,5,9999,99999,9,999999999,0.0,999,999,99
3030,1,10,5,0,*?*?*?*?*?*?*?*?*?*?*?*?*?*?*?*?*?*?*?*?*?*?,1.1,1.0,100,101555,0,-0,286,0.0,-0.0,0.0,0,0,0,0,130,6.2,10,5,9999,99999,9,999999999,0.0,999,999,99
3030,1,10,6,0,*?*?*?*?*?*?*?*?*?*?*?*?*?*?*?*?*?*?*?*?*?*?,2.1,2.1,100,101555,0,-0,290,0.0,-0.0,0.0,0,0,0,0,130,7.2,10,5,9999,99999,9,999999999,0.0,999,999,99
3030,1,10,7,0,*?*?*?*?*?*?*?*?*?*?*?*?*?*?*?*?*?*?*?*?*?*?,0.6,0.6,100,101555,0,-0,284,0.0,-0.0,0.0,0,0,0,0,127,9.8,10,5,9999,99999,9,999999999,0.0,999,999,99
3030,1,10,8,0,*?*?*?*?*?*?*?*?*?*?*?*?*?*?*?*?*?*?*?*?*?*?,-1.0,-1.1,100,101555,0,-0,277,0.0,-0.0,0.0,0,0,0,0,123,9.3,10,5,9999,99999,9,999999999,0.0,999,999,99
3030,1,10,9,0,*?*?*?*?*?*?*?*?*?*?*?*?*?*?*?*?*?*?*?*?*?*?,1.6,1.7,100,101555,94,1414,255,13.8,132.6,5.0,1510,7925,874,179,120,6.7,3,2,9999,99999,9,999999999,0.0,999,999,99
3030,1,10,10,0,*?*?*?*?*?*?*?*?*?*?*?*?*?*?*?*?*?*?*?*?*?*?,4.1,4.1,100,101555,208,1415,276,84.3,301.0,40.0,8602,20116,5998,713,117,6.2,5,3,9999,99999,9,999999999,0.0,999,999,99
3030,1,10,11,0,*?*?*?*?*?*?*?*?*?*?*?*?*?*?*?*?*?*?*?*?*?*?,6.5,5.5,100,101555,277,1410,287,128.0,342.1,60.8,13440,25401,8077,1096,113,6.7,5,3,9999,99999,9,999999999,0.0,999,999,99
3030,1,10,12,0,*?*?*?*?*?*?*?*?*?*?*?*?*?*?*?*?*?*?*?*?*?*?,9.4,5.6,91,101555,299,1414,282,151.5,496.3,46.5,15744,39107,7118,867,110,4.1,1,0,9999,99999,9,999999999,0.0,999,999,99
3030,1,10,13,0,*?*?*?*?*?*?*?*?*?*?*?*?*?*?*?*?*?*?*?*?*?*?,9.4,4.5,84,101555,270,1413,303,115.7,271.1,63.9,12048,19841,8379,1160,105,4.6,6,3,9999,99999,9,999999999,0.0,999,999,99
3030,1,10,14,0,*?*?*?*?*?*?*?*?*?*?*?*?*?*?*?*?*?*?*?*?*?*?,9.4,3.6,79,101555,193,1412,307,63.6,166.0,40.9,6690,10218,5544,727,100,4.1,7,4,9999,99999,9,999999999,0.0,999,999,99
3030,1,10,15,0,*?*?*?*?*?*?*?*?*?*?*?*?*?*?*?*?*?*?*?*?*?*?,9.4,3.4,78,101555,73,1406,317,0.1,0.3,0.1,17,9,20,1,95,7.2,9,5,9999,99999,9,999999999,0.0,999,999,99
3030,1,10,16,0,*?*?*?*?*?*?*?*?*?*?*?*?*?*?*?*?*?*?*?*?*?*?,8.6,2.9,79,101555,0,-0,318,0.0,-0.0,0.0,0,0,0,0,90,7.2,10,5,9999,99999,9,999999999,0.0,999,999,99
3030,1,10,17,0,*?*?*?*?*?*?*?*?*?*?*?*?*?*?*?*?*?*?*?*?*?*?,6.6,3.0,91,101555,0,-0,309,0.0,-0.0,0.0,0,0,0,0,85,2.1,10,5,9999,99999,9,999999999,0.0,999,999,99
3030,1,10,18,0,*?*?*?*?*?*?*?*?*?*?*?*?*?*?*?*?*?*?*?*?*?*?,5.4,3.6,100,101555,0,-0,304,0.0,-0.0,0.0,0,0,0,0,80,2.1,10,5,9999,99999,9,999999999,0.0,999,999,99
3030,1,10,19,0,*?*?*?*?*?*?*?*?*?*?*?*?*?*?*?*?*?*?*?*?*?*?,6.0,4.6,100,101555,0,-0,306,0.0,-0.0,0.0,0,0,0,0,85,5.2,10,5,9999,99999,9,999999999,0.0,999,999,99
3030,1,10,20,0,*?*?*?*?*?*?*?*?*?*?*?*?*?*?*?*?*?*?*?*?*?*?,4.2,4.1,100,101555,0,-0,298,0.0,-0.0,0.0,0,0,0,0,90,5.2,10,5,9999,99999,9,999999999,0.0,999,999,99
3030,1,10,21,0,*?*?*?*?*?*?*?*?*?*?*?*?*?*?*?*?*?*?*?*?*?*?,2.8,2.9,100,101555,0,-0,293,0.0,-0.0,0.0,0,0,0,0,95,4.1,10,5,9999,99999,9,999999999,0.0,999,999,99
3030,1,10,22,0,*?*?*?*?*?*?*?*?*?*?*?*?*?*?*?*?*?*?*?*?*?*?,3.2,3.2,100,101555,0,-0,294,0.0,-0.0,0.0,0,0,0,0,100,4.1,10,5,9999,99999,9,999999999,0.0,999,999,99
3030,1,10,23,0,*?*?*?*?*?*?*?*?*?*?*?*?*?*?*?*?*?*?*?*?*?*?,2.5,2.5,100,101555,0,-0,291,0.0,-0.0,0.0,0,0,0,0,105,4.1,10,5,9999,99999,9,999999999,0.0,999,999,99
3030,1,10,24,0,*?*?*?*?*?*?*?*?*?*?*?*?*?*?*?*?*?*?*?*?*?*?,0.5,0.4,100,101555,0,-0,283,0.0,-0.0,0.0,0,0,0,0,130,10.3,10,5,9999,99999,9,999999999,0.0,999,999,99
3030,1,11,1,0,*?*?*?*?*?*?*?*?*?*?*?*?*?*?*?*?*?*?*?*?*?*?,1.3,1.3,100,101505,0,-0,287,0.0,-0.0,0.0,0,0,0,0,117,10.3,10,5,9999,99999,9,999999999,0.0,999,999,99
3030,1,11,2,0,*?*?*?*?*?*?*?*?*?*?*?*?*?*?*?*?*?*?*?*?*?*?,0.5,0.4,100,101505,0,-0,283,0.0,-0.0,0.0,0,0,0,0,123,4.6,10,5,9999,99999,9,999999999,0.0,999,999,99
3030,1,11,3,0,*?*?*?*?*?*?*?*?*?*?*?*?*?*?*?*?*?*?*?*?*?*?,0.3,0.2,100,101505,0,-0,283,0.0,-0.0,0.0,0,0,0,0,130,5.2,10,5,9999,99999,9,999999999,0.0,999,999,99
3030,1,11,4,0,*?*?*?*?*?*?*?*?*?*?*?*?*?*?*?*?*?*?*?*?*?*?,-0.4,-0.4,100,101505,0,-0,280,0.0,-0.0,0.0,0,0,0,0,137,6.2,10,5,9999,99999,9,999999999,0.0,999,999,99
3030,1,11,5,0,*?*?*?*?*?*?*?*?*?*?*?*?*?*?*?*?*?*?*?*?*?*?,0.1,-0.0,100,101505,0,-0,282,0.0,-0.0,0.0,0,0,0,0,143,6.2,10,5,9999,99999,9,999999999,0.0,999,999,99
3030,1,11,6,0,*?*?*?*?*?*?*?*?*?*?*?*?*?*?*?*?*?*?*?*?*?*?,-0.3,-0.4,100,101505,0,-0,280,0.0,-0.0,0.0,0,0,0,0,150,7.2,10,5,9999,99999,9,999999999,0.0,999,999,99
3030,1,11,7,0,*?*?*?*?*?*?*?*?*?*?*?*?*?*?*?*?*?*?*?*?*?*?,-1.1,-1.1,100,101505,0,-0,277,0.0,-0.0,0.0,0,0,0,0,145,9.8,10,5,9999,99999,9,999999999,0.0,999,999,99
3030,1,11,8,0,*?*?*?*?*?*?*?*?*?*?*?*?*?*?*?*?*?*?*?*?*?*?,-1.9,-1.9,100,101505,0,-0,274,0.0,-0.0,0.0,0,0,0,0,140,9.3,10,5,9999,99999,9,999999999,0.0,999,999,99
3030,1,11,9,0,*?*?*?*?*?*?*?*?*?*?*?*?*?*?*?*?*?*?*?*?*?*?,0.4,0.4,100,101505,96,1405,283,4.6,0.0,4.6,579,-0,578,185,135,6.7,10,5,9999,99999,9,999999999,0.0,999,999,99
3030,1,11,10,0,*?*?*?*?*?*?*?*?*?*?*?*?*?*?*?*?*?*?*?*?*?*?,2.7,2.7,100,101505,211,1415,288,46.5,41.5,40.3,5173,2846,4802,853,130,6.2,9,5,9999,99999,9,999999999,0.0,999,999,99
3030,1,11,11,0,*?*?*?*?*?*?*?*?*?*?*?*?*?*?*?*?*?*?*?*?*?*?,5.1,3.9,100,101505,281,1413,298,70.3,47.0,60.9,7760,3681,7160,1309,125,6.7,9,5,9999,99999,9,999999999,0.0,999,999,99
3030,1,11,12,0,*?*?*?*?*?*?*?*?*?*?*?*?*?*?*?*?*?*?*?*?*?*?,6.2,4.3,100,101505,302,1410,303,77.6,48.2,67.3,8516,3976,7627,1756,120,4.1,9,5,9999,99999,9,999999999,0.0,999,999,99
3030,1,11,13,0,*?*?*?*?*?*?*?*?*?*?*?*?*?*?*?*?*?*?*?*?*?*?,6.5,2.7,99,101505,274,1412,304,68.0,46.6,58.9,7507,3610,6930,1264,118,4.6,9,5,9999,99999,9,999999999,0.0,999,999,99
3030,1,11,14,0,*?*?*?*?*?*?*?*?*?*?*?*?*?*?*?*?*?*?*?*?*?*?,6.6,2.9,99,101505,197,1410,304,42.1,40.0,36.5,4685,2659,4354,768,117,4.1,9,5,9999,99999,9,999999999,0.0,999,999,99
3030,1,11,15,0,*?*?*?*?*?*?*?*?*?*?*?*?*?*?*?*?*?*?*?*?*?*?,6.5,3.8,100,101505,78,1416,304,1.6,3.9,1.4,207,121,224,21,115,7.2,9,5,9999,99999,9,999999999,0.0,999,999,99
3030,1,11,16,0,*?*?*?*?*?*?*?*?*?*?*?*?*?*?*?*?*?*?*?*?*?*?,5.4,4.3,100,101505,0,-0,304,0.0,-0.0,0.0,0,0,0,0,113,7.2,10,5,9999,99999,9,999999999,0.0,999,999,99
3030,1,11,17,0,*?*?*?*?*?*?*?*?*?*?*?*?*?*?*?*?*?*?*?*?*?*?,4.6,3.2,100,101505,0,-0,300,0.0,-0.0,0.0,0,0,0,0,112,2.1,10,5,9999,99999,9,999999999,0.0,999,999,99
3030,1,11,18,0,*?*?*?*?*?*?*?*?*?*?*?*?*?*?*?*?*?*?*?*?*?*?,2.4,1.9,100,101505,0,-0,291,0.0,-0.0,0.0,0,0,0,0,110,2.1,10,5,9999,99999,9,999999999,0.0,999,999,99
3030,1,11,19,0,*?*?*?*?*?*?*?*?*?*?*?*?*?*?*?*?*?*?*?*?*?*?,3.4,1.7,100,101505,0,-0,295,0.0,-0.0,0.0,0,0,0,0,108,5.2,10,5,9999,99999,9,999999999,0.0,999,999,99
3030,1,11,20,0,*?*?*?*?*?*?*?*?*?*?*?*?*?*?*?*?*?*?*?*?*?*?,2.0,0.8,100,101505,0,-0,290,0.0,-0.0,0.0,0,0,0,0,107,5.2,10,5,9999,99999,9,999999999,0.0,999,999,99
3030,1,11,21,0,*?*?*?*?*?*?*?*?*?*?*?*?*?*?*?*?*?*?*?*?*?*?,1.5,0.6,100,101505,0,-0,288,0.0,-0.0,0.0,0,0,0,0,105,4.1,10,5,9999,99999,9,999999999,0.0,999,999,99
3030,1,11,22,0,*?*?*?*?*?*?*?*?*?*?*?*?*?*?*?*?*?*?*?*?*?*?,1.1,0.4,100,101505,0,-0,286,0.0,-0.0,0.0,0,0,0,0,103,4.1,10,5,9999,99999,9,999999999,0.0,999,999,99
3030,1,11,23,0,*?*?*?*?*?*?*?*?*?*?*?*?*?*?*?*?*?*?*?*?*?*?,-0.5,-0.8,100,101505,0,-0,279,0.0,-0.0,0.0,0,0,0,0,102,4.1,10,5,9999,99999,9,999999999,0.0,999,999,99
3030,1,11,24,0,*?*?*?*?*?*?*?*?*?*?*?*?*?*?*?*?*?*?*?*?*?*?,1.7,1.7,100,101505,0,-0,288,0.0,-0.0,0.0,0,0,0,0,110,10.3,10,5,9999,99999,9,999999999,0.0,999,999,99
3030,1,12,1,0,*?*?*?*?*?*?*?*?*?*?*?*?*?*?*?*?*?*?*?*?*?*?,-1.2,-1.3,100,101554,0,-0,277,0.0,-0.0,0.0,0,0,0,0,100,10.3,10,5,9999,99999,9,999999999,0.0,999,999,99
3030,1,12,2,0,*?*?*?*?*?*?*?*?*?*?*?*?*?*?*?*?*?*?*?*?*?*?,-0.4,-0.4,100,101554,0,-0,280,0.0,-0.0,0.0,0,0,0,0,100,4.6,10,5,9999,99999,9,999999999,0.0,999,999,99
3030,1,12,3,0,*?*?*?*?*?*?*?*?*?*?*?*?*?*?*?*?*?*?*?*?*?*?,0.3,0.2,100,101554,0,-0,283,0.0,-0.0,0.0,0,0,0,0,100,5.2,10,5,9999,99999,9,999999999,0.0,999,999,99
3030,1,12,4,0,*?*?*?*?*?*?*?*?*?*?*?*?*?*?*?*?*?*?*?*?*?*?,-0.3,-0.2,100,101554,0,-0,280,0.0,-0.0,0.0,0,0,0,0,100,6.2,10,5,9999,99999,9,999999999,0.0,999,999,99
3030,1,12,5,0,*?*?*?*?*?*?*?*?*?*?*?*?*?*?*?*?*?*?*?*?*?*?,-1.0,-1.1,100,101554,0,-0,277,0.0,-0.0,0.0,0,0,0,0,100,6.2,10,5,9999,99999,9,999999999,0.0,999,999,99
3030,1,12,6,0,*?*?*?*?*?*?*?*?*?*?*?*?*?*?*?*?*?*?*?*?*?*?,-0.6,-0.6,100,101554,0,-0,279,0.0,-0.0,0.0,0,0,0,0,100,7.2,10,5,9999,99999,9,999999999,0.0,999,999,99
3030,1,12,7,0,*?*?*?*?*?*?*?*?*?*?*?*?*?*?*?*?*?*?*?*?*?*?,-0.8,-0.8,100,101554,0,-0,278,0.0,-0.0,0.0,0,0,0,0,102,9.8,10,5,9999,99999,9,999999999,0.0,999,999,99
3030,1,12,8,0,*?*?*?*?*?*?*?*?*?*?*?*?*?*?*?*?*?*?*?*?*?*?,-0.8,-0.8,100,101554,0,-0,278,0.0,-0.0,0.0,0,0,0,0,103,9.3,10,5,9999,99999,9,999999999,0.0,999,999,99
3030,1,12,9,0,*?*?*?*?*?*?*?*?*?*?*?*?*?*?*?*?*?*?*?*?*?*?,0.1,0.2,100,101554,99,1409,258,16.4,122.8,7.8,1795,6170,1417,155,105,6.7,5,3,9999,99999,9,999999999,0.0,999,999,99
3030,1,12,10,0,*?*?*?*?*?*?*?*?*?*?*?*?*?*?*?*?*?*?*?*?*?*?,0.4,0.4,100,101554,214,1414,264,82.7,244.7,45.6,8695,15924,6158,814,107,6.2,6,3,9999,99999,9,999999999,0.0,999,999,99
3030,1,12,11,0,*?*?*?*?*?*?*?*?*?*?*?*?*?*?*?*?*?*?*?*?*?*?,3.0,1.9,100,101554,284,1410,275,124.2,276.2,68.6,12913,20706,8946,1250,108,6.7,6,3,9999,99999,9,999999999,0.1,999,999,99
3030,1,12,12,0,*?*?*?*?*?*?*?*?*?*?*?*?*?*?*?*?*?*?*?*?*?*?,3.3,1.3,100,101554,306,1410,276,137.1,283.1,75.7,14228,21956,9795,1389,110,4.1,6,3,9999,99999,9,999999999,0.0,999,999,99
3030,1,12,13,0,*?*?*?*?*?*?*?*?*?*?*?*?*?*?*?*?*?*?*?*?*?*?,3.5,-0.2,98,101554,278,1411,281,108.7,196.9,69.9,11525,14636,8328,1317,102,4.6,7,4,9999,99999,9,999999999,0.0,999,999,99
3030,1,12,14,0,*?*?*?*?*?*?*?*?*?*?*?*?*?*?*?*?*?*?*?*?*?*?,3.4,0.6,100,101554,202,1414,286,57.7,101.8,43.2,6182,6270,5287,776,93,4.1,8,4,9999,99999,9,999999999,0.0,999,999,99
3030,1,12,15,0,*?*?*?*?*?*?*?*?*?*?*?*?*?*?*?*?*?*?*?*?*?*?,3.4,1.5,100,101554,82,1407,291,3.2,7.2,2.7,388,233,415,41,85,7.2,9,5,9999,99999,9,999999999,0.0,999,999,99
3030,1,12,16,0,*?*?*?*?*?*?*?*?*?*?*?*?*?*?*?*?*?*?*?*?*?*?,3.2,1.7,100,101554,0,-0,295,0.0,-0.0,0.0,0,0,0,0,77,7.2,10,5,9999,99999,9,999999999,0.0,999,999,99
3030,1,12,17,0,*?*?*?*?*?*?*?*?*?*?*?*?*?*?*?*?*?*?*?*?*?*?,2.0,1.3,100,101554,0,-0,290,0.0,-0.0,0.0,0,0,0,0,68,2.1,10,5,9999,99999,9,999999999,0.5,999,999,99
3030,1,12,18,0,*?*?*?*?*?*?*?*?*?*?*?*?*?*?*?*?*?*?*?*?*?*?,0.4,0.4,100,101554,0,-0,283,0.0,-0.0,0.0,0,0,0,0,60,2.1,10,5,9999,99999,9,999999999,0.0,999,999,99
3030,1,12,19,0,*?*?*?*?*?*?*?*?*?*?*?*?*?*?*?*?*?*?*?*?*?*?,0.2,0.2,100,101554,0,-0,282,0.0,-0.0,0.0,0,0,0,0,65,5.2,10,5,9999,99999,9,999999999,0.3,999,999,99
3030,1,12,20,0,*?*?*?*?*?*?*?*?*?*?*?*?*?*?*?*?*?*?*?*?*?*?,-0.3,-0.2,100,101554,0,-0,280,0.0,-0.0,0.0,0,0,0,0,70,5.2,10,5,9999,99999,9,999999999,0.0,999,999,99
3030,1,12,21,0,*?*?*?*?*?*?*?*?*?*?*?*?*?*?*?*?*?*?*?*?*?*?,-0.0,-0.8,100,101554,0,-0,282,0.0,-0.0,0.0,0,0,0,0,75,4.1,10,5,9999,99999,9,999999999,0.0,999,999,99
3030,1,12,22,0,*?*?*?*?*?*?*?*?*?*?*?*?*?*?*?*?*?*?*?*?*?*?,0.3,-0.8,100,101554,0,-0,283,0.0,-0.0,0.0,0,0,0,0,80,4.1,10,5,9999,99999,9,999999999,0.0,999,999,99
3030,1,12,23,0,*?*?*?*?*?*?*?*?*?*?*?*?*?*?*?*?*?*?*?*?*?*?,0.1,-0.0,100,101554,0,-0,282,0.0,-0.0,0.0,0,0,0,0,85,4.1,10,5,9999,99999,9,999999999,0.0,999,999,99
3030,1,12,24,0,*?*?*?*?*?*?*?*?*?*?*?*?*?*?*?*?*?*?*?*?*?*?,-2.1,-2.2,100,101554,0,-0,273,0.0,-0.0,0.0,0,0,0,0,100,10.3,10,5,9999,99999,9,999999999,0.0,999,999,99
3030,1,13,1,0,*?*?*?*?*?*?*?*?*?*?*?*?*?*?*?*?*?*?*?*?*?*?,0.0,-1.7,88,101851,0,-0,282,0.0,-0.0,0.0,0,0,0,0,103,10.3,10,5,9999,99999,9,999999999,0.0,999,999,99
3030,1,13,2,0,*?*?*?*?*?*?*?*?*?*?*?*?*?*?*?*?*?*?*?*?*?*?,0.3,-2.7,80,101851,0,-0,283,0.0,-0.0,0.0,0,0,0,0,117,4.6,10,5,9999,99999,9,999999999,0.0,999,999,99
3030,1,13,3,0,*?*?*?*?*?*?*?*?*?*?*?*?*?*?*?*?*?*?*?*?*?*?,-0.1,-3.1,79,101851,0,-0,281,0.0,-0.0,0.0,0,0,0,0,130,5.2,10,5,9999,99999,9,999999999,0.1,999,999,99
3030,1,13,4,0,*?*?*?*?*?*?*?*?*?*?*?*?*?*?*?*?*?*?*?*?*?*?,-0.2,-2.2,85,101851,0,-0,281,0.0,-0.0,0.0,0,0,0,0,143,6.2,10,5,9999,99999,9,999999999,0.6,999,999,99
3030,1,13,5,0,*?*?*?*?*?*?*?*?*?*?*?*?*?*?*?*?*?*?*?*?*?*?,-0.2,-1.3,92,101851,0,-0,281,0.0,-0.0,0.0,0,0,0,0,157,6.2,10,5,9999,99999,9,999999999,0.2,999,999,99
3030,1,13,6,0,*?*?*?*?*?*?*?*?*?*?*?*?*?*?*?*?*?*?*?*?*?*?,-0.0,-2.7,82,101851,0,-0,282,0.0,-0.0,0.0,0,0,0,0,170,7.2,10,5,9999,99999,9,999999999,0.0,999,999,99
3030,1,13,7,0,*?*?*?*?*?*?*?*?*?*?*?*?*?*?*?*?*?*?*?*?*?*?,0.2,-2.9,79,101851,0,-0,283,0.0,-0.0,0.0,0,0,0,0,167,9.8,10,5,9999,99999,9,999999999,0.0,999,999,99
3030,1,13,8,0,*?*?*?*?*?*?*?*?*?*?*?*?*?*?*?*?*?*?*?*?*?*?,0.6,-1.3,88,101851,0,-0,284,0.0,-0.0,0.0,0,0,0,0,163,9.3,10,5,9999,99999,9,999999999,0.0,999,999,99
3030,1,13,9,0,*?*?*?*?*?*?*?*?*?*?*?*?*?*?*?*?*?*?*?*?*?*?,-0.0,-3.1,79,101851,102,1409,282,5.7,0.0,5.7,712,-0,712,229,160,6.7,10,5,9999,99999,9,999999999,0.0,999,999,99
3030,1,13,10,0,*?*?*?*?*?*?*?*?*?*?*?*?*?*?*?*?*?*?*?*?*?*?,-0.1,-4.2,72,101851,217,1411,282,28.1,0.0,28.1,3296,0,3301,1091,157,6.2,10,5,9999,99999,9,999999999,0.5,999,999,99
3030,1,13,11,0,*?*?*?*?*?*?*?*?*?*?*?*?*?*?*?*?*?*?*?*?*?*?,0.5,-3.9,71,101851,288,1411,284,41.9,0.0,41.9,4893,0,4902,1647,153,6.7,10,5,9999,99999,9,999999999,0.9,999,999,99
3030,1,13,12,0,*?*?*?*?*?*?*?*?*?*?*?*?*?*?*?*?*?*?*?*?*?*?,0.8,-3.9,69,101851,310,1410,285,46.2,0.0,46.2,5399,0,5410,1828,150,4.1,10,5,9999,99999,9,999999999,0.0,999,999,99
3030,1,13,13,0,*?*?*?*?*?*?*?*?*?*?*?*?*?*?*?*?*?*?*?*?*?*?,0.7,-3.7,72,101851,283,1414,285,40.8,0.0,40.8,4770,0,4778,1603,153,4.6,10,5,9999,99999,9,999999999,0.0,999,999,99
3030,1,13,14,0,*?*?*?*?*?*?*?*?*?*?*?*?*?*?*?*?*?*?*?*?*?*?,0.3,-3.7,73,101851,206,1410,283,26.0,0.0,26.0,3056,0,3060,1008,157,4.1,10,5,9999,99999,9,999999999,0.0,999,999,99
3030,1,13,15,0,*?*?*?*?*?*?*?*?*?*?*?*?*?*?*?*?*?*?*?*?*?*?,0.6,-2.2,81,101851,87,1412,284,2.7,0.0,2.7,357,-0,356,112,160,7.2,10,5,9999,99999,9,999999999,0.1,999,999,99
3030,1,13,16,0,*?*?*?*?*?*?*?*?*?*?*?*?*?*?*?*?*?*?*?*?*?*?,0.5,-2.4,80,101851,0,-0,284,0.0,-0.0,0.0,0,0,0,0,163,7.2,10,5,9999,99999,9,999999999,0.0,999,999,99
3030,1,13,17,0,*?*?*?*?*?*?*?*?*?*?*?*?*?*?*?*?*?*?*?*?*?*?,0.1,-2.2,83,101851,0,-0,282,0.0,-0.0,0.0,0,0,0,0,167,2.1,10,5,9999,99999,9,999999999,0.0,999,999,99
3030,1,13,18,0,*?*?*?*?*?*?*?*?*?*?*?*?*?*?*?*?*?*?*?*?*?*?,0.6,-0.8,90,101851,0,-0,284,0.0,-0.0,0.0,0,0,0,0,170,2.1,10,5,9999,99999,9,999999999,0.0,999,999,99
3030,1,13,19,0,*?*?*?*?*?*?*?*?*?*?*?*?*?*?*?*?*?*?*?*?*?*?,-0.1,-0.4,99,101851,0,-0,281,0.0,-0.0,0.0,0,0,0,0,163,5.2,10,5,9999,99999,9,999999999,0.0,999,999,99
3030,1,13,20,0,*?*?*?*?*?*?*?*?*?*?*?*?*?*?*?*?*?*?*?*?*?*?,0.4,0.4,100,101851,0,-0,283,0.0,-0.0,0.0,0,0,0,0,157,5.2,10,5,9999,99999,9,999999999,0.0,999,999,99
3030,1,13,21,0,*?*?*?*?*?*?*?*?*?*?*?*?*?*?*?*?*?*?*?*?*?*?,-0.1,-0.0,100,101851,0,-0,281,0.0,-0.0,0.0,0,0,0,0,150,4.1,10,5,9999,99999,9,999999999,0.0,999,999,99
3030,1,13,22,0,*?*?*?*?*?*?*?*?*?*?*?*?*?*?*?*?*?*?*?*?*?*?,0.6,0.6,100,101851,0,-0,284,0.0,-0.0,0.0,0,0,0,0,143,4.1,10,5,9999,99999,9,999999999,0.0,999,999,99
3030,1,13,23,0,*?*?*?*?*?*?*?*?*?*?*?*?*?*?*?*?*?*?*?*?*?*?,3.1,2.7,99,101851,0,-0,294,0.0,-0.0,0.0,0,0,0,0,137,4.1,10,5,9999,99999,9,999999999,0.0,999,999,99
3030,1,13,24,0,*?*?*?*?*?*?*?*?*?*?*?*?*?*?*?*?*?*?*?*?*?*?,-0.2,-0.8,97,101851,0,-0,281,0.0,-0.0,0.0,0,0,0,0,90,10.3,10,5,9999,99999,9,999999999,0.0,999,999,99
3030,1,14,1,0,*?*?*?*?*?*?*?*?*?*?*?*?*?*?*?*?*?*?*?*?*?*?,6.2,5.8,97,101012,0,-0,307,0.0,-0.0,0.0,0,0,0,0,160,10.3,10,5,9999,99999,9,999999999,0.0,999,999,99
3030,1,14,2,0,*?*?*?*?*?*?*?*?*?*?*?*?*?*?*?*?*?*?*?*?*?*?,6.6,6.6,100,101012,0,-0,309,0.0,-0.0,0.0,0,0,0,0,190,4.6,10,5,9999,99999,9,999999999,0.0,999,999,99
3030,1,14,3,0,*?*?*?*?*?*?*?*?*?*?*?*?*?*?*?*?*?*?*?*?*?*?,6.2,5.0,92,101012,0,-0,307,0.0,-0.0,0.0,0,0,0,0,220,5.2,10,5,9999,99999,9,999999999,0.0,999,999,99
3030,1,14,4,0,*?*?*?*?*?*?*?*?*?*?*?*?*?*?*?*?*?*?*?*?*?*?,5.5,4.6,94,101012,0,-0,304,0.0,-0.0,0.0,0,0,0,0,250,6.2,10,5,9999,99999,9,999999999,0.0,999,999,99
3030,1,14,5,0,*?*?*?*?*?*?*?*?*?*?*?*?*?*?*?*?*?*?*?*?*?*?,6.4,4.5,87,101012,0,-0,308,0.0,-0.0,0.0,0,0,0,0,280,6.2,10,5,9999,99999,9,999999999,0.0,999,999,99
3030,1,14,6,0,*?*?*?*?*?*?*?*?*?*?*?*?*?*?*?*?*?*?*?*?*?*?,7.2,3.6,78,101012,0,-0,312,0.0,-0.0,0.0,0,0,0,0,310,7.2,10,5,9999,99999,9,999999999,0.0,999,999,99
3030,1,14,7,0,*?*?*?*?*?*?*?*?*?*?*?*?*?*?*?*?*?*?*?*?*?*?,6.6,4.1,84,101012,0,-0,309,0.0,-0.0,0.0,0,0,0,0,310,9.8,10,5,9999,99999,9,999999999,0.0,999,999,99
3030,1,14,8,0,*?*?*?*?*?*?*?*?*?*?*?*?*?*?*?*?*?*?*?*?*?*?,6.2,5.6,97,101012,0,-0,303,0.0,-0.0,0.0,0,0,0,0,310,9.3,9,5,9999,99999,9,999999999,0.0,999,999,99
3030,1,14,9,0,*?*?*?*?*?*?*?*?*?*?*?*?*?*?*?*?*?*?*?*?*?*?,6.0,5.8,98,101012,105,1407,298,14.5,49.0,10.8,1647,2130,1693,181,310,6.7,8,4,9999,99999,9,999999999,0.0,999,999,99
3030,1,14,10,0,*?*?*?*?*?*?*?*?*?*?*?*?*?*?*?*?*?*?*?*?*?*?,6.5,2.9,77,101012,221,1414,304,49.9,42.5,43.3,5544,2982,5141,917,310,6.2,9,5,9999,99999,9,999999999,0.0,999,999,99
3030,1,14,11,0,*?*?*?*?*?*?*?*?*?*?*?*?*?*?*?*?*?*?*?*?*?*?,7.5,3.9,78,101012,292,1412,308,74.1,47.6,64.2,8174,3793,7535,1384,310,6.7,9,5,9999,99999,9,999999999,0.0,999,999,99
3030,1,14,12,0,*?*?*?*?*?*?*?*?*?*?*?*?*?*?*?*?*?*?*?*?*?*?,8.7,4.1,73,101012,315,1413,314,81.8,48.8,70.9,8976,4061,8038,1857,310,4.1,9,5,9999,99999,9,999999999,0.7,999,999,99
3030,1,14,13,0,*?*?*?*?*?*?*?*?*?*?*?*?*?*?*?*?*?*?*?*?*?*?,8.6,4.6,76,101012,287,1412,313,72.4,47.4,62.8,7995,3723,7386,1351,315,4.6,9,5,9999,99999,9,999999999,0.9,999,999,99
3030,1,14,14,0,*?*?*?*?*?*?*?*?*?*?*?*?*?*?*?*?*?*?*?*?*?*?,8.8,5.5,80,101012,211,1412,314,46.7,41.6,40.5,5191,2853,4818,856,320,4.1,9,5,9999,99999,9,999999999,0.0,999,999,99
3030,1,14,15,0,*?*?*?*?*?*?*?*?*?*?*?*?*?*?*?*?*?*?*?*?*?*?,9.0,5.9,81,101012,92,1415,319,3.7,0.0,3.7,471,-0,471,149,325,7.2,10,5,9999,99999,9,999999999,0.0,999,999,99
3030,1,14,16,0,*?*?*?*?*?*?*?*?*?*?*?*?*?*?*?*?*?*?*?*?*?*?,8.7,4.8,76,101012,0,-0,318,0.0,-0.0,0.0,0,0,0,0,330,7.2,10,5,9999,99999,9,999999999,0.0,999,999,99
3030,1,14,17,0,*?*?*?*?*?*?*?*?*?*?*?*?*?*?*?*?*?*?*?*?*?*?,7.1,4.1,81,101012,0,-0,311,0.0,-0.0,0.0,0,0,0,0,335,2.1,10,5,9999,99999,9,999999999,0.0,999,999,99
3030,1,14,18,0,*?*?*?*?*?*?*?*?*?*?*?*?*?*?*?*?*?*?*?*?*?*?,8.8,5.6,80,101012,0,-0,319,0.0,-0.0,0.0,0,0,0,0,340,2.1,10,5,9999,99999,9,999999999,0.0,999,999,99
3030,1,14,19,0,*?*?*?*?*?*?*?*?*?*?*?*?*?*?*?*?*?*?*?*?*?*?,7.4,5.1,86,101012,0,-0,312,0.0,-0.0,0.0,0,0,0,0,343,5.2,10,5,9999,99999,9,999999999,0.0,999,999,99
3030,1,14,20,0,*?*?*?*?*?*?*?*?*?*?*?*?*?*?*?*?*?*?*?*?*?*?,7.5,4.6,83,101012,0,-0,313,0.0,-0.0,0.0,0,0,0,0,347,5.2,10,5,9999,99999,9,999999999,0.0,999,999,99
3030,1,14,21,0,*?*?*?*?*?*?*?*?*?*?*?*?*?*?*?*?*?*?*?*?*?*?,7.7,5.8,87,101012,0,-0,314,0.0,-0.0,0.0,0,0,0,0,350,4.1,10,5,9999,99999,9,999999999,0.0,999,999,99
3030,1,14,22,0,*?*?*?*?*?*?*?*?*?*?*?*?*?*?*?*?*?*?*?*?*?*?,6.9,6.2,96,101012,0,-0,310,0.0,-0.0,0.0,0,0,0,0,353,4.1,10,5,9999,99999,9,999999999,0.0,999,999,99
3030,1,14,23,0,*?*?*?*?*?*?*?*?*?*?*?*?*?*?*?*?*?*?*?*?*?*?,7.7,6.1,90,101012,0,-0,313,0.0,-0.0,0.0,0,0,0,0,357,4.1,10,5,9999,99999,9,999999999,0.0,999,999,99
3030,1,14,24,0,*?*?*?*?*?*?*?*?*?*?*?*?*?*?*?*?*?*?*?*?*?*?,5.5,4.3,92,101012,0,-0,304,0.0,-0.0,0.0,0,0,0,0,130,10.3,10,5,9999,99999,9,999999999,0.0,999,999,99
3030,1,15,1,0,*?*?*?*?*?*?*?*?*?*?*?*?*?*?*?*?*?*?*?*?*?*?,9.2,6.7,83,101132,0,-0,320,0.0,-0.0,0.0,0,0,0,0,317,10.3,10,5,9999,99999,9,999999999,0.0,999,999,99
3030,1,15,2,0,*?*?*?*?*?*?*?*?*?*?*?*?*?*?*?*?*?*?*?*?*?*?,9.9,6.9,80,101132,0,-0,323,0.0,-0.0,0.0,0,0,0,0,273,4.6,10,5,9999,99999,9,999999999,0.0,999,999,99
3030,1,15,3,0,*?*?*?*?*?*?*?*?*?*?*?*?*?*?*?*?*?*?*?*?*?*?,9.9,6.2,77,101132,0,-0,323,0.0,-0.0,0.0,0,0,0,0,230,5.2,10,5,9999,99999,9,999999999,0.0,999,999,99
3030,1,15,4,0,*?*?*?*?*?*?*?*?*?*?*?*?*?*?*?*?*?*?*?*?*?*?,9.2,6.6,82,101132,0,-0,320,0.0,-0.0,0.0,0,0,0,0,187,6.2,10,5,9999,99999,9,999999999,0.0,999,999,99
3030,1,15,5,0,*?*?*?*?*?*?*?*?*?*?*?*?*?*?*?*?*?*?*?*?*?*?,8.5,5.6,81,101132,0,-0,317,0.0,-0.0,0.0,0,0,0,0,143,6.2,10,5,9999,99999,9,999999999,0.0,999,999,99
3030,1,15,6,0,*?*?*?*?*?*?*?*?*?*?*?*?*?*?*?*?*?*?*?*?*?*?,8.7,5.1,77,101132,0,-0,318,0.0,-0.0,0.0,0,0,0,0,100,7.2,10,5,9999,99999,9,999999999,0.0,999,999,99
3030,1,15,7,0,*?*?*?*?*?*?*?*?*?*?*?*?*?*?*?*?*?*?*?*?*?*?,8.9,5.8,79,101132,0,-0,319,0.0,-0.0,0.0,0,0,0,0,95,9.8,10,5,9999,99999,9,999999999,0.0,999,999,99
3030,1,15,8,0,*?*?*?*?*?*?*?*?*?*?*?*?*?*?*?*?*?*?*?*?*?*?,9.3,5.8,78,101132,0,-0,308,0.0,-0.0,0.0,0,0,0,0,90,9.3,7,4,9999,99999,9,999999999,0.0,999,999,99
3030,1,15,9,0,*?*?*?*?*?*?*?*?*?*?*?*?*?*?*?*?*?*?*?*?*?*?,9.2,6.2,80,101132,109,1417,283,23.9,215.6,7.3,2590,13375,1259,244,85,6.7,1,0,9999,99999,9,999999999,0.0,999,999,99
3030,1,15,10,0,*?*?*?*?*?*?*?*?*?*?*?*?*?*?*?*?*?*?*?*?*?*?,9.2,6.7,83,101132,224,1410,296,98.4,364.2,40.5,10095,25300,6123,731,80,6.2,4,2,9999,99999,9,999999999,0.0,999,999,99
3030,1,15,11,0,*?*?*?*?*?*?*?*?*?*?*?*?*?*?*?*?*?*?*?*?*?*?,10.6,6.6,75,101132,296,1411,310,131.1,280.0,72.4,13614,21391,9399,1324,75,6.7,6,3,9999,99999,9,999999999,0.0,999,999,99
3030,1,15,12,0,*?*?*?*?*?*?*?*?*?*?*?*?*?*?*?*?*?*?*?*?*?*?,11.4,6.7,72,101132,319,1412,309,154.1,358.1,73.2,16129,28314,9588,1334,70,4.1,5,3,9999,99999,9,999999999,0.0,999,999,99
3030,1,15,13,0,*?*?*?*?*?*?*?*?*?*?*?*?*?*?*?*?*?*?*?*?*?*?,11.5,6.4,69,101132,292,1413,326,74.0,47.6,64.2,8163,3791,7526,1382,73,4.6,9,5,9999,99999,9,999999999,0.0,999,999,99
3030,1,15,14,0,*?*?*?*?*?*?*?*?*?*?*?*?*?*?*?*?*?*?*?*?*?*?,11.4,7.3,75,101132,216,1413,322,64.1,105.6,47.9,6844,6783,5834,870,77,4.1,8,4,9999,99999,9,999999999,0.0,999,999,99
3030,1,15,15,0,*?*?*?*?*?*?*?*?*?*?*?*?*?*?*?*?*?*?*?*?*?*?,11.4,7.6,76,101132,97,1415,330,4.6,0.0,4.6,587,-0,586,188,80,7.2,10,5,9999,99999,9,999999999,0.0,999,999,99
3030,1,15,16,0,*?*?*?*?*?*?*?*?*?*?*?*?*?*?*?*?*?*?*?*?*?*?,11.2,7.4,76,101132,0,-0,329,0.0,-0.0,0.0,0,0,0,0,83,7.2,10,5,9999,99999,9,999999999,0.0,999,999,99
3030,1,15,17,0,*?*?*?*?*?*?*?*?*?*?*?*?*?*?*?*?*?*?*?*?*?*?,11.2,7.3,76,101132,0,-0,329,0.0,-0.0,0.0,0,0,0,0,87,2.1,10,5,9999,99999,9,999999999,0.0,999,999,99
3030,1,15,18,0,*?*?*?*?*?*?*?*?*?*?*?*?*?*?*?*?*?*?*?*?*?*?,10.1,6.2,76,101132,0,-0,324,0.0,-0.0,0.0,0,0,0,0,90,2.1,10,5,9999,99999,9,999999999,0.0,999,999,99
3030,1,15,19,0,*?*?*?*?*?*?*?*?*?*?*?*?*?*?*?*?*?*?*?*?*?*?,10.2,6.4,76,101132,0,-0,325,0.0,-0.0,0.0,0,0,0,0,97,5.2,10,5,9999,99999,9,999999999,0.0,999,999,99
3030,1,15,20,0,*?*?*?*?*?*?*?*?*?*?*?*?*?*?*?*?*?*?*?*?*?*?,9.3,7.4,86,101132,0,-0,320,0.0,-0.0,0.0,0,0,0,0,103,5.2,10,5,9999,99999,9,999999999,0.0,999,999,99
3030,1,15,21,0,*?*?*?*?*?*?*?*?*?*?*?*?*?*?*?*?*?*?*?*?*?*?,10.5,6.6,75,101132,0,-0,326,0.0,-0.0,0.0,0,0,0,0,110,4.1,10,5,9999,99999,9,999999999,0.6,999,999,99
3030,1,15,22,0,*?*?*?*?*?*?*?*?*?*?*?*?*?*?*?*?*?*?*?*?*?*?,9.5,5.6,75,101132,0,-0,322,0.0,-0.0,0.0,0,0,0,0,117,4.1,10,5,9999,99999,9,999999999,0.2,999,999,99
3030,1,15,23,0,*?*?*?*?*?*?*?*?*?*?*?*?*?*?*?*?*?*?*?*?*?*?,8.5,5.9,82,101132,0,-0,317,0.0,-0.0,0.0,0,0,0,0,123,4.1,10,5,9999,99999,9,999999999,0.4,999,999,99
3030,1,15,24,0,*?*?*?*?*?*?*?*?*?*?*?*?*?*?*?*?*?*?*?*?*?*?,8.5,6.4,85,101132,0,-0,317,0.0,-0.0,0.0,0,0,0,0,360,10.3,10,5,9999,99999,9,999999999,0.0,999,999,99
3030,1,16,1,0,*?*?*?*?*?*?*?*?*?*?*?*?*?*?*?*?*?*?*?*?*?*?,5.5,5.5,100,101148,0,-0,304,0.0,-0.0,0.0,0,0,0,0,127,10.3,10,5,9999,99999,9,999999999,0.0,999,999,99
3030,1,16,2,0,*?*?*?*?*?*?*?*?*?*?*?*?*?*?*?*?*?*?*?*?*?*?,3.7,3.8,100,101148,0,-0,296,0.0,-0.0,0.0,0,0,0,0,123,4.6,10,5,9999,99999,9,999999999,0.4,999,999,99
3030,1,16,3,0,*?*?*?*?*?*?*?*?*?*?*?*?*?*?*?*?*?*?*?*?*?*?,3.7,3.6,100,101148,0,-0,296,0.0,-0.0,0.0,0,0,0,0,120,5.2,10,5,9999,99999,9,999999999,0.0,999,999,99
3030,1,16,4,0,*?*?*?*?*?*?*?*?*?*?*?*?*?*?*?*?*?*?*?*?*?*?,3.2,3.2,100,101148,0,-0,294,0.0,-0.0,0.0,0,0,0,0,117,6.2,10,5,9999,99999,9,999999999,0.1,999,999,99
3030,1,16,5,0,*?*?*?*?*?*?*?*?*?*?*?*?*?*?*?*?*?*?*?*?*?*?,3.2,3.2,100,101148,0,-0,294,0.0,-0.0,0.0,0,0,0,0,113,6.2,10,5,9999,99999,9,999999999,0.7,999,999,99
3030,1,16,6,0,*?*?*?*?*?*?*?*?*?*?*?*?*?*?*?*?*?*?*?*?*?*?,2.3,2.3,100,101148,0,-0,291,0.0,-0.0,0.0,0,0,0,0,110,7.2,10,5,9999,99999,9,999999999,0.0,999,999,99
3030,1,16,7,0,*?*?*?*?*?*?*?*?*?*?*?*?*?*?*?*?*?*?*?*?*?*?,1.5,1.5,100,101148,0,-0,287,0.0,-0.0,0.0,0,0,0,0,113,9.8,10,5,9999,99999,9,999999999,0.1,999,999,99
3030,1,16,8,0,*?*?*?*?*?*?*?*?*?*?*?*?*?*?*?*?*?*?*?*?*?*?,2.2,2.3,100,101148,0,-0,290,0.0,-0.0,0.0,0,0,0,0,117,9.3,10,5,9999,99999,9,999999999,0.0,999,999,99
3030,1,16,9,0,*?*?*?*?*?*?*?*?*?*?*?*?*?*?*?*?*?*?*?*?*?*?,3.1,3.0,100,101148,112,1410,267,25.5,188.5,10.5,2733,11167,1810,248,120,6.7,4,2,9999,99999,9,999999999,0.0,999,999,99
3030,1,16,10,0,*?*?*?*?*?*?*?*?*?*?*?*?*?*?*?*?*?*?*?*?*?*?,4.9,4.8,100,101148,228,1411,263,104.2,446.7,32.0,10644,33028,5160,629,123,6.2,1,0,9999,99999,9,999999999,0.0,999,999,99
3030,1,16,11,0,*?*?*?*?*?*?*?*?*?*?*?*?*?*?*?*?*?*?*?*?*?*?,7.6,5.5,99,101148,300,1410,275,152.6,497.2,46.9,15934,39021,7228,873,127,6.7,1,0,9999,99999,9,999999999,3.7,999,999,99
3030,1,16,12,0,*?*?*?*?*?*?*?*?*?*?*?*?*?*?*?*?*?*?*?*?*?*?,9.3,5.8,90,101148,324,1413,295,163.0,418.1,67.2,17268,33042,9019,1212,130,4.1,4,2,9999,99999,9,999999999,1.7,999,999,99
3030,1,16,13,0,*?*?*?*?*?*?*?*?*?*?*?*?*?*?*?*?*?*?*?*?*?*?,9.7,4.6,81,101148,296,1409,300,140.0,350.0,66.5,14675,26769,8780,1205,128,4.6,5,3,9999,99999,9,999999999,0.2,999,999,99
3030,1,16,14,0,*?*?*?*?*?*?*?*?*?*?*?*?*?*?*?*?*?*?*?*?*?*?,9.8,4.1,78,101148,221,1413,300,92.6,310.9,44.0,9812,20615,6001,780,127,4.1,5,3,9999,99999,9,999999999,0.0,999,999,99
3030,1,16,15,0,*?*?*?*?*?*?*?*?*?*?*?*?*?*?*?*?*?*?*?*?*?*?,9.7,4.1,78,101148,102,1414,313,12.9,45.2,9.7,1483,1924,1534,161,125,7.2,8,4,9999,99999,9,999999999,0.2,999,999,99
3030,1,16,16,0,*?*?*?*?*?*?*?*?*?*?*?*?*?*?*?*?*?*?*?*?*?*?,9.7,5.9,88,101148,0,-0,323,0.0,-0.0,0.0,0,0,0,0,123,7.2,10,5,9999,99999,9,999999999,0.0,999,999,99
3030,1,16,17,0,*?*?*?*?*?*?*?*?*?*?*?*?*?*?*?*?*?*?*?*?*?*?,7.8,4.6,92,101148,0,-0,314,0.0,-0.0,0.0,0,0,0,0,122,2.1,10,5,9999,99999,9,999999999,0.0,999,999,99
3030,1,16,18,0,*?*?*?*?*?*?*?*?*?*?*?*?*?*?*?*?*?*?*?*?*?*?,6.6,5.1,100,101148,0,-0,309,0.0,-0.0,0.0,0,0,0,0,120,2.1,10,5,9999,99999,9,999999999,1.0,999,999,99
3030,1,16,19,0,*?*?*?*?*?*?*?*?*?*?*?*?*?*?*?*?*?*?*?*?*?*?,6.0,5.0,100,101148,0,-0,306,0.0,-0.0,0.0,0,0,0,0,120,5.2,10,5,9999,99999,9,999999999,0.0,999,999,99
3030,1,16,20,0,*?*?*?*?*?*?*?*?*?*?*?*?*?*?*?*?*?*?*?*?*?*?,6.1,5.1,100,101148,0,-0,307,0.0,-0.0,0.0,0,0,0,0,120,5.2,10,5,9999,99999,9,999999999,0.0,999,999,99
3030,1,16,21,0,*?*?*?*?*?*?*?*?*?*?*?*?*?*?*?*?*?*?*?*?*?*?,5.2,3.6,100,101148,0,-0,303,0.0,-0.0,0.0,0,0,0,0,120,4.1,10,5,9999,99999,9,999999999,0.0,999,999,99
3030,1,16,22,0,*?*?*?*?*?*?*?*?*?*?*?*?*?*?*?*?*?*?*?*?*?*?,4.6,2.1,95,101148,0,-0,301,0.0,-0.0,0.0,0,0,0,0,120,4.1,10,5,9999,99999,9,999999999,0.0,999,999,99
3030,1,16,23,0,*?*?*?*?*?*?*?*?*?*?*?*?*?*?*?*?*?*?*?*?*?*?,4.1,3.0,100,101148,0,-0,298,0.0,-0.0,0.0,0,0,0,0,120,4.1,10,5,9999,99999,9,999999999,0.7,999,999,99
3030,1,16,24,0,*?*?*?*?*?*?*?*?*?*?*?*?*?*?*?*?*?*?*?*?*?*?,7.6,5.8,100,101148,0,-0,313,0.0,-0.0,0.0,0,0,0,0,130,10.3,10,5,9999,99999,9,999999999,0.2,999,999,99
3030,1,17,1,0,*?*?*?*?*?*?*?*?*?*?*?*?*?*?*?*?*?*?*?*?*?*?,3.6,1.9,88,101213,0,-0,296,0.0,-0.0,0.0,0,0,0,0,115,10.3,10,5,9999,99999,9,999999999,0.0,999,999,99
3030,1,17,2,0,*?*?*?*?*?*?*?*?*?*?*?*?*?*?*?*?*?*?*?*?*?*?,3.3,1.5,86,101213,0,-0,295,0.0,-0.0,0.0,0,0,0,0,110,4.6,10,5,9999,99999,9,999999999,0.0,999,999,99
3030,1,17,3,0,*?*?*?*?*?*?*?*?*?*?*?*?*?*?*?*?*?*?*?*?*?*?,3.3,1.9,89,101213,0,-0,295,0.0,-0.0,0.0,0,0,0,0,105,5.2,10,5,9999,99999,9,999999999,1.3,999,999,99
3030,1,17,4,0,*?*?*?*?*?*?*?*?*?*?*?*?*?*?*?*?*?*?*?*?*?*?,3.3,0.6,82,101213,0,-0,295,0.0,-0.0,0.0,0,0,0,0,100,6.2,10,5,9999,99999,9,999999999,0.5,999,999,99
3030,1,17,5,0,*?*?*?*?*?*?*?*?*?*?*?*?*?*?*?*?*?*?*?*?*?*?,3.5,0.6,80,101213,0,-0,296,0.0,-0.0,0.0,0,0,0,0,95,6.2,10,5,9999,99999,9,999999999,0.0,999,999,99
3030,1,17,6,0,*?*?*?*?*?*?*?*?*?*?*?*?*?*?*?*?*?*?*?*?*?*?,3.6,1.3,83,101213,0,-0,296,0.0,-0.0,0.0,0,0,0,0,90,7.2,10,5,9999,99999,9,999999999,0.0,999,999,99
3030,1,17,7,0,*?*?*?*?*?*?*?*?*?*?*?*?*?*?*?*?*?*?*?*?*?*?,3.3,1.5,86,101213,0,-0,295,0.0,-0.0,0.0,0,0,0,0,90,9.8,10,5,9999,99999,9,999999999,0.0,999,999,99
3030,1,17,8,0,*?*?*?*?*?*?*?*?*?*?*?*?*?*?*?*?*?*?*?*?*?*?,3.0,1.7,90,101213,0,-0,294,0.0,-0.0,0.0,0,0,0,0,90,9.3,10,5,9999,99999,9,999999999,0.0,999,999,99
3030,1,17,9,0,*?*?*?*?*?*?*?*?*?*?*?*?*?*?*?*?*?*?*?*?*?*?,3.3,2.1,91,101213,116,1415,295,8.3,0.0,8.3,1023,-0,1023,332,90,6.7,10,5,9999,99999,9,999999999,1.0,999,999,99
3030,1,17,10,0,*?*?*?*?*?*?*?*?*?*?*?*?*?*?*?*?*?*?*?*?*?*?,3.6,3.6,98,101213,232,1411,296,31.0,0.0,31.0,3636,0,3642,1207,90,6.2,10,5,9999,99999,9,999999999,0.3,999,999,99
3030,1,17,11,0,*?*?*?*?*?*?*?*?*?*?*?*?*?*?*?*?*?*?*?*?*?*?,4.5,4.3,96,101213,305,1413,300,45.1,0.0,45.1,5270,0,5281,1782,90,6.7,10,5,9999,99999,9,999999999,0.2,999,999,99
3030,1,17,12,0,*?*?*?*?*?*?*?*?*?*?*?*?*?*?*?*?*?*?*?*?*?*?,4.7,3.2,89,101213,328,1410,301,49.7,0.0,49.7,5805,0,5818,1976,90,4.1,10,5,9999,99999,9,999999999,0.0,999,999,99
3030,1,17,13,0,*?*?*?*?*?*?*?*?*?*?*?*?*?*?*?*?*?*?*?*?*?*?,4.6,2.3,84,101213,301,1410,301,44.5,0.0,44.5,5197,0,5208,1756,93,4.6,10,5,9999,99999,9,999999999,0.0,999,999,99
3030,1,17,14,0,*?*?*?*?*?*?*?*?*?*?*?*?*?*?*?*?*?*?*?*?*?*?,4.7,0.8,74,101213,226,1412,301,29.8,0.0,29.8,3498,0,3503,1159,97,4.1,10,5,9999,99999,9,999999999,0.0,999,999,99
3030,1,17,15,0,*?*?*?*?*?*?*?*?*?*?*?*?*?*?*?*?*?*?*?*?*?*?,4.5,-0.2,70,101213,107,1411,300,6.6,0.0,6.6,824,-0,823,266,100,7.2,10,5,9999,99999,9,999999999,0.0,999,999,99
3030,1,17,16,0,*?*?*?*?*?*?*?*?*?*?*?*?*?*?*?*?*?*?*?*?*?*?,4.7,1.7,80,101213,0,-0,301,0.0,-0.0,0.0,0,0,0,0,103,7.2,10,5,9999,99999,9,999999999,0.0,999,999,99
3030,1,17,17,0,*?*?*?*?*?*?*?*?*?*?*?*?*?*?*?*?*?*?*?*?*?*?,4.3,-1.1,66,101213,0,-0,300,0.0,-0.0,0.0,0,0,0,0,107,2.1,10,5,9999,99999,9,999999999,0.0,999,999,99
3030,1,17,18,0,*?*?*?*?*?*?*?*?*?*?*?*?*?*?*?*?*?*?*?*?*?*?,3.7,-0.0,75,101213,0,-0,297,0.0,-0.0,0.0,0,0,0,0,110,2.1,10,5,9999,99999,9,999999999,0.0,999,999,99
3030,1,17,19,0,*?*?*?*?*?*?*?*?*?*?*?*?*?*?*?*?*?*?*?*?*?*?,3.7,0.4,78,101213,0,-0,297,0.0,-0.0,0.0,0,0,0,0,108,5.2,10,5,9999,99999,9,999999999,0.0,999,999,99
3030,1,17,20,0,*?*?*?*?*?*?*?*?*?*?*?*?*?*?*?*?*?*?*?*?*?*?,3.8,1.3,82,101213,0,-0,297,0.0,-0.0,0.0,0,0,0,0,107,5.2,10,5,9999,99999,9,999999999,0.0,999,999,99
3030,1,17,21,0,*?*?*?*?*?*?*?*?*?*?*?*?*?*?*?*?*?*?*?*?*?*?,3.4,-0.6,73,101213,0,-0,296,0.0,-0.0,0.0,0,0,0,0,105,4.1,10,5,9999,99999,9,999999999,0.0,999,999,99
3030,1,17,22,0,*?*?*?*?*?*?*?*?*?*?*?*?*?*?*?*?*?*?*?*?*?*?,3.7,0.8,81,101213,0,-0,297,0.0,-0.0,0.0,0,0,0,0,103,4.1,10,5,9999,99999,9,999999999,0.0,999,999,99
3030,1,17,23,0,*?*?*?*?*?*?*?*?*?*?*?*?*?*?*?*?*?*?*?*?*?*?,3.1,0.2,81,101213,0,-0,294,0.0,-0.0,0.0,0,0,0,0,102,4.1,10,5,9999,99999,9,999999999,0.0,999,999,99
3030,1,17,24,0,*?*?*?*?*?*?*?*?*?*?*?*?*?*?*?*?*?*?*?*?*?*?,3.6,2.5,91,101213,0,-0,296,0.0,-0.0,0.0,0,0,0,0,120,10.3,10,5,9999,99999,9,999999999,0.1,999,999,99
3030,1,18,1,0,*?*?*?*?*?*?*?*?*?*?*?*?*?*?*?*?*?*?*?*?*?*?,1.2,1.0,100,100124,0,-0,286,0.0,-0.0,0.0,0,0,0,0,105,10.3,10,5,9999,99999,9,999999999,0.0,999,999,99
3030,1,18,2,0,*?*?*?*?*?*?*?*?*?*?*?*?*?*?*?*?*?*?*?*?*?*?,-0.2,-0.2,100,100124,0,-0,281,0.0,-0.0,0.0,0,0,0,0,110,4.6,10,5,9999,99999,9,999999999,0.0,999,999,99
3030,1,18,3,0,*?*?*?*?*?*?*?*?*?*?*?*?*?*?*?*?*?*?*?*?*?*?,0.6,0.6,100,100124,0,-0,284,0.0,-0.0,0.0,0,0,0,0,115,5.2,10,5,9999,99999,9,999999999,0.0,999,999,99
3030,1,18,4,0,*?*?*?*?*?*?*?*?*?*?*?*?*?*?*?*?*?*?*?*?*?*?,1.4,1.5,100,100124,0,-0,287,0.0,-0.0,0.0,0,0,0,0,120,6.2,10,5,9999,99999,9,999999999,0.0,999,999,99
3030,1,18,5,0,*?*?*?*?*?*?*?*?*?*?*?*?*?*?*?*?*?*?*?*?*?*?,1.2,1.3,100,100124,0,-0,286,0.0,-0.0,0.0,0,0,0,0,125,6.2,10,5,9999,99999,9,999999999,0.0,999,999,99
3030,1,18,6,0,*?*?*?*?*?*?*?*?*?*?*?*?*?*?*?*?*?*?*?*?*?*?,0.9,0.8,100,100124,0,-0,285,0.0,-0.0,0.0,0,0,0,0,130,7.2,10,5,9999,99999,9,999999999,0.0,999,999,99
3030,1,18,7,0,*?*?*?*?*?*?*?*?*?*?*?*?*?*?*?*?*?*?*?*?*?*?,1.0,1.0,100,100124,0,-0,276,0.0,-0.0,0.0,0,0,0,0,128,9.8,8,4,9999,99999,9,999999999,0.0,999,999,99
3030,1,18,8,0,*?*?*?*?*?*?*?*?*?*?*?*?*?*?*?*?*?*?*?*?*?*?,0.9,0.8,100,100124,0,-0,280,0.0,-0.0,0.0,0,0,0,0,127,9.3,9,5,9999,99999,9,999999999,0.0,999,999,99
3030,1,18,9,0,*?*?*?*?*?*?*?*?*?*?*?*?*?*?*?*?*?*?*?*?*?*?,1.4,1.5,100,100124,120,1417,282,15.8,24.8,13.7,1813,1275,1703,283,125,6.7,9,5,9999,99999,9,999999999,0.0,999,999,99
3030,1,18,10,0,*?*?*?*?*?*?*?*?*?*?*?*?*?*?*?*?*?*?*?*?*?*?,2.7,1.7,99,100124,236,1409,288,55.3,43.9,47.9,6125,3182,5671,1019,123,6.2,9,5,9999,99999,9,999999999,0.0,999,999,99
3030,1,18,11,0,*?*?*?*?*?*?*?*?*?*?*?*?*?*?*?*?*?*?*?*?*?*?,4.3,0.6,83,100124,309,1411,294,79.9,48.5,69.3,8771,4031,7854,1813,122,6.7,9,5,9999,99999,9,999999999,0.0,999,999,99
3030,1,18,12,0,*?*?*?*?*?*?*?*?*?*?*?*?*?*?*?*?*?*?*?*?*?*?,5.5,1.5,80,100124,333,1411,300,88.0,49.6,76.3,9660,4212,8643,2011,120,4.1,9,5,9999,99999,9,999999999,0.0,999,999,99
3030,1,18,13,0,*?*?*?*?*?*?*?*?*?*?*?*?*?*?*?*?*?*?*?*?*?*?,5.5,-0.0,73,100124,306,1409,300,79.0,48.4,68.5,8672,4010,7766,1790,117,4.6,9,5,9999,99999,9,999999999,0.0,999,999,99
3030,1,18,14,0,*?*?*?*?*?*?*?*?*?*?*?*?*?*?*?*?*?*?*?*?*?*?,5.6,1.7,81,100124,231,1410,300,53.5,43.5,46.4,5935,3119,5499,986,113,4.1,9,5,9999,99999,9,999999999,0.0,999,999,99
3030,1,18,15,0,*?*?*?*?*?*?*?*?*?*?*?*?*?*?*?*?*?*?*?*?*?*?,5.5,2.1,84,100124,112,1407,304,7.7,0.0,7.7,945,-0,945,306,110,7.2,10,5,9999,99999,9,999999999,0.0,999,999,99
3030,1,18,16,0,*?*?*?*?*?*?*?*?*?*?*?*?*?*?*?*?*?*?*?*?*?*?,5.5,3.0,91,100124,0,-0,304,0.0,-0.0,0.0,0,0,0,0,107,7.2,10,5,9999,99999,9,999999999,0.0,999,999,99
3030,1,18,17,0,*?*?*?*?*?*?*?*?*?*?*?*?*?*?*?*?*?*?*?*?*?*?,4.1,1.5,89,100124,0,-0,298,0.0,-0.0,0.0,0,0,0,0,103,2.1,10,5,9999,99999,9,999999999,0.0,999,999,99
3030,1,18,18,0,*?*?*?*?*?*?*?*?*?*?*?*?*?*?*?*?*?*?*?*?*?*?,2.9,-0.0,87,100124,0,-0,294,0.0,-0.0,0.0,0,0,0,0,100,2.1,10,5,9999,99999,9,999999999,0.0,999,999,99
3030,1,18,19,0,*?*?*?*?*?*?*?*?*?*?*?*?*?*?*?*?*?*?*?*?*?*?,2.6,-0.8,84,100124,0,-0,292,0.0,-0.0,0.0,0,0,0,0,102,5.2,10,5,9999,99999,9,999999999,0.0,999,999,99
3030,1,18,20,0,*?*?*?*?*?*?*?*?*?*?*?*?*?*?*?*?*?*?*?*?*?*?,3.0,0.4,88,100124,0,-0,294,0.0,-0.0,0.0,0,0,0,0,103,5.2,10,5,9999,99999,9,999999999,0.0,999,999,99
3030,1,18,21,0,*?*?*?*?*?*?*?*?*?*?*?*?*?*?*?*?*?*?*?*?*?*?,2.9,2.1,100,100124,0,-0,293,0.0,-0.0,0.0,0,0,0,0,105,4.1,10,5,9999,99999,9,999999999,0.0,999,999,99
3030,1,18,22,0,*?*?*?*?*?*?*?*?*?*?*?*?*?*?*?*?*?*?*?*?*?*?,2.2,0.8,97,100124,0,-0,290,0.0,-0.0,0.0,0,0,0,0,107,4.1,10,5,9999,99999,9,999999999,0.0,999,999,99
3030,1,18,23,0,*?*?*?*?*?*?*?*?*?*?*?*?*?*?*?*?*?*?*?*?*?*?,1.6,1.7,100,100124,0,-0,288,0.0,-0.0,0.0,0,0,0,0,108,4.1,10,5,9999,99999,9,999999999,0.0,999,999,99
3030,1,18,24,0,*?*?*?*?*?*?*?*?*?*?*?*?*?*?*?*?*?*?*?*?*?*?,2.5,0.8,95,100124,0,-0,292,0.0,-0.0,0.0,0,0,0,0,100,10.3,10,5,9999,99999,9,999999999,0.0,999,999,99
3030,1,19,1,0,*?*?*?*?*?*?*?*?*?*?*?*?*?*?*?*?*?*?*?*?*?*?,0.9,0.8,100,100300,0,-0,285,0.0,-0.0,0.0,0,0,0,0,105,10.3,10,5,9999,99999,9,999999999,0.0,999,999,99
3030,1,19,2,0,*?*?*?*?*?*?*?*?*?*?*?*?*?*?*?*?*?*?*?*?*?*?,0.8,0.6,98,100300,0,-0,285,0.0,-0.0,0.0,0,0,0,0,100,4.6,10,5,9999,99999,9,999999999,0.0,999,999,99
3030,1,19,3,0,*?*?*?*?*?*?*?*?*?*?*?*?*?*?*?*?*?*?*?*?*?*?,0.7,0.6,100,100300,0,-0,284,0.0,-0.0,0.0,0,0,0,0,95,5.2,10,5,9999,99999,9,999999999,0.0,999,999,99
3030,1,19,4,0,*?*?*?*?*?*?*?*?*?*?*?*?*?*?*?*?*?*?*?*?*?*?,0.7,0.4,98,100300,0,-0,284,0.0,-0.0,0.0,0,0,0,0,90,6.2,10,5,9999,99999,9,999999999,0.0,999,999,99
3030,1,19,5,0,*?*?*?*?*?*?*?*?*?*?*?*?*?*?*?*?*?*?*?*?*?*?,0.8,-0.4,91,100300,0,-0,285,0.0,-0.0,0.0,0,0,0,0,85,6.2,10,5,9999,99999,9,999999999,0.0,999,999,99
3030,1,19,6,0,*?*?*?*?*?*?*?*?*?*?*?*?*?*?*?*?*?*?*?*?*?*?,0.3,-0.8,91,100300,0,-0,283,0.0,-0.0,0.0,0,0,0,0,80,7.2,10,5,9999,99999,9,999999999,0.0,999,999,99
3030,1,19,7,0,*?*?*?*?*?*?*?*?*?*?*?*?*?*?*?*?*?*?*?*?*?*?,0.3,-0.4,94,100300,0,-0,273,0.0,-0.0,0.0,0,0,0,0,75,9.8,8,4,9999,99999,9,999999999,0.0,999,999,99
3030,1,19,8,0,*?*?*?*?*?*?*?*?*?*?*?*?*?*?*?*?*?*?*?*?*?*?,-0.2,-1.1,94,100300,0,-0,271,0.0,-0.0,0.0,0,0,0,0,70,9.3,8,4,9999,99999,9,999999999,0.0,999,999,99
3030,1,19,9,0,*?*?*?*?*?*?*?*?*?*?*?*?*?*?*?*?*?*?*?*?*?*?,-0.9,-1.1,98,100300,124,1416,273,17.1,26.0,14.8,1962,1362,1841,308,65,6.7,9,5,9999,99999,9,999999999,0.0,999,999,99
3030,1,19,10,0,*?*?*?*?*?*?*?*?*?*?*?*?*?*?*?*?*?*?*?*?*?*?,1.4,0.6,94,100300,241,1413,277,75.2,111.1,56.3,8011,7623,6790,1037,60,6.2,8,4,9999,99999,9,999999999,0.0,999,999,99
3030,1,19,11,0,*?*?*?*?*?*?*?*?*?*?*?*?*?*?*?*?*?*?*?*?*?*?,3.6,-0.0,78,100300,314,1412,286,108.0,122.4,80.8,11805,10008,9358,1751,55,6.7,8,4,9999,99999,9,999999999,0.0,999,999,99
3030,1,19,12,0,*?*?*?*?*?*?*?*?*?*?*?*?*?*?*?*?*?*?*?*?*?*?,5.2,0.8,73,100300,338,1411,293,118.9,125.1,88.9,12980,10529,10272,1939,50,4.1,8,4,9999,99999,9,999999999,0.0,999,999,99
3030,1,19,13,0,*?*?*?*?*?*?*?*?*?*?*?*?*?*?*?*?*?*?*?*?*?*?,5.2,0.4,71,100300,312,1413,298,80.8,48.7,70.1,8867,4051,7939,1834,50,4.6,9,5,9999,99999,9,999999999,0.0,999,999,99
3030,1,19,14,0,*?*?*?*?*?*?*?*?*?*?*?*?*?*?*?*?*?*?*?*?*?*?,5.3,1.7,77,100300,237,1414,294,73.4,110.3,54.9,7818,7489,6632,1009,50,4.1,8,4,9999,99999,9,999999999,0.0,999,999,99
3030,1,19,15,0,*?*?*?*?*?*?*?*?*?*?*?*?*?*?*?*?*?*?*?*?*?*?,5.2,1.3,76,100300,118,1414,293,20.1,60.7,15.0,2239,2576,1975,246,50,7.2,8,4,9999,99999,9,999999999,0.0,999,999,99
3030,1,19,16,0,*?*?*?*?*?*?*?*?*?*?*?*?*?*?*?*?*?*?*?*?*?*?,5.3,0.6,72,100300,0,-0,304,0.0,-0.0,0.0,0,0,0,0,50,7.2,10,5,9999,99999,9,999999999,0.0,999,999,99
3030,1,19,17,0,*?*?*?*?*?*?*?*?*?*?*?*?*?*?*?*?*?*?*?*?*?*?,3.9,0.6,79,100300,0,-0,298,0.0,-0.0,0.0,0,0,0,0,50,2.1,10,5,9999,99999,9,999999999,0.0,999,999,99
3030,1,19,18,0,*?*?*?*?*?*?*?*?*?*?*?*?*?*?*?*?*?*?*?*?*?*?,3.0,0.4,83,100300,0,-0,294,0.0,-0.0,0.0,0,0,0,0,50,2.1,10,5,9999,99999,9,999999999,0.0,999,999,99
3030,1,19,19,0,*?*?*?*?*?*?*?*?*?*?*?*?*?*?*?*?*?*?*?*?*?*?,2.8,0.6,85,100300,0,-0,293,0.0,-0.0,0.0,0,0,0,0,50,5.2,10,5,9999,99999,9,999999999,0.0,999,999,99
3030,1,19,20,0,*?*?*?*?*?*?*?*?*?*?*?*?*?*?*?*?*?*?*?*?*?*?,2.1,0.4,88,100300,0,-0,290,0.0,-0.0,0.0,0,0,0,0,50,5.2,10,5,9999,99999,9,999999999,0.0,999,999,99
3030,1,19,21,0,*?*?*?*?*?*?*?*?*?*?*?*?*?*?*?*?*?*?*?*?*?*?,1.6,-0.6,84,100300,0,-0,288,0.0,-0.0,0.0,0,0,0,0,50,4.1,10,5,9999,99999,9,999999999,0.0,999,999,99
3030,1,19,22,0,*?*?*?*?*?*?*?*?*?*?*?*?*?*?*?*?*?*?*?*?*?*?,1.2,0.8,97,100300,0,-0,286,0.0,-0.0,0.0,0,0,0,0,50,4.1,10,5,9999,99999,9,999999999,0.0,999,999,99
3030,1,19,23,0,*?*?*?*?*?*?*?*?*?*?*?*?*?*?*?*?*?*?*?*?*?*?,1.1,0.4,94,100300,0,-0,286,0.0,-0.0,0.0,0,0,0,0,50,4.1,10,5,9999,99999,9,999999999,0.0,999,999,99
3030,1,19,24,0,*?*?*?*?*?*?*?*?*?*?*?*?*?*?*?*?*?*?*?*?*?*?,1.0,0.8,100,100300,0,-0,285,0.0,-0.0,0.0,0,0,0,0,110,10.3,10,5,9999,99999,9,999999999,0.0,999,999,99
3030,1,20,1,0,*?*?*?*?*?*?*?*?*?*?*?*?*?*?*?*?*?*?*?*?*?*?,0.7,-0.8,89,100225,0,-0,284,0.0,-0.0,0.0,0,0,0,0,53,10.3,10,5,9999,99999,9,999999999,0.0,999,999,99
3030,1,20,2,0,*?*?*?*?*?*?*?*?*?*?*?*?*?*?*?*?*?*?*?*?*?*?,0.3,-1.3,87,100225,0,-0,283,0.0,-0.0,0.0,0,0,0,0,57,4.6,10,5,9999,99999,9,999999999,0.0,999,999,99
3030,1,20,3,0,*?*?*?*?*?*?*?*?*?*?*?*?*?*?*?*?*?*?*?*?*?*?,0.3,-1.1,89,100225,0,-0,283,0.0,-0.0,0.0,0,0,0,0,60,5.2,10,5,9999,99999,9,999999999,0.0,999,999,99
3030,1,20,4,0,*?*?*?*?*?*?*?*?*?*?*?*?*?*?*?*?*?*?*?*?*?*?,0.3,-0.2,95,100225,0,-0,283,0.0,-0.0,0.0,0,0,0,0,63,6.2,10,5,9999,99999,9,999999999,0.0,999,999,99
3030,1,20,5,0,*?*?*?*?*?*?*?*?*?*?*?*?*?*?*?*?*?*?*?*?*?*?,0.4,0.2,97,100225,0,-0,283,0.0,-0.0,0.0,0,0,0,0,67,6.2,10,5,9999,99999,9,999999999,0.0,999,999,99
3030,1,20,6,0,*?*?*?*?*?*?*?*?*?*?*?*?*?*?*?*?*?*?*?*?*?*?,0.1,-1.1,90,100225,0,-0,282,0.0,-0.0,0.0,0,0,0,0,70,7.2,10,5,9999,99999,9,999999999,0.0,999,999,99
3030,1,20,7,0,*?*?*?*?*?*?*?*?*?*?*?*?*?*?*?*?*?*?*?*?*?*?,-0.2,-1.3,91,100225,0,-0,281,0.0,-0.0,0.0,0,0,0,0,68,9.8,10,5,9999,99999,9,999999999,0.0,999,999,99
3030,1,20,8,0,*?*?*?*?*?*?*?*?*?*?*?*?*?*?*?*?*?*?*?*?*?*?,0.1,-0.8,92,100225,0,-0,257,0.0,-0.0,0.0,0,0,0,0,67,9.3,5,3,9999,99999,9,999999999,0.0,999,999,99
3030,1,20,9,0,*?*?*?*?*?*?*?*?*?*?*?*?*?*?*?*?*?*?*?*?*?*?,0.3,-1.3,88,100225,128,1414,262,32.2,159.4,17.8,3368,8724,2895,334,65,6.7,6,3,9999,99999,9,999999999,0.0,999,999,99
3030,1,20,10,0,*?*?*?*?*?*?*?*?*?*?*?*?*?*?*?*?*?*?*?*?*?*?,0.7,-1.5,83,100225,245,1410,259,107.9,326.1,51.3,11379,22817,6903,916,63,6.2,5,3,9999,99999,9,999999999,0.0,999,999,99
3030,1,20,11,0,*?*?*?*?*?*?*?*?*?*?*?*?*?*?*?*?*?*?*?*?*?*?,1.4,-0.0,89,100225,319,1412,277,110.2,123.0,82.4,12041,10117,9542,1789,62,6.7,8,4,9999,99999,9,999999999,0.0,999,999,99
3030,1,20,12,0,*?*?*?*?*?*?*?*?*?*?*?*?*?*?*?*?*?*?*?*?*?*?,1.4,-0.6,85,100225,343,1410,277,121.2,125.6,90.7,13230,10634,10465,1980,60,4.1,8,4,9999,99999,9,999999999,0.0,999,999,99
3030,1,20,13,0,*?*?*?*?*?*?*?*?*?*?*?*?*?*?*?*?*?*?*?*?*?*?,1.9,-0.4,84,100225,317,1411,279,109.5,122.8,81.9,11961,10080,9480,1776,60,4.6,8,4,9999,99999,9,999999999,0.0,999,999,99
3030,1,20,14,0,*?*?*?*?*?*?*?*?*?*?*?*?*?*?*?*?*?*?*?*?*?*?,1.7,-0.6,83,100225,242,1411,284,57.2,44.4,49.6,6337,3252,5865,1056,60,4.1,9,5,9999,99999,9,999999999,0.0,999,999,99
3030,1,20,15,0,*?*?*?*?*?*?*?*?*?*?*?*?*?*?*?*?*?*?*?*?*?*?,1.6,-0.8,83,100225,123,1408,288,9.8,0.0,9.8,1194,-0,1194,388,60,7.2,10,5,9999,99999,9,999999999,0.0,999,999,99
3030,1,20,16,0,*?*?*?*?*?*?*?*?*?*?*?*?*?*?*?*?*?*?*?*?*?*?,1.8,0.4,90,100225,0,-0,289,0.0,-0.0,0.0,0,0,0,0,60,7.2,10,5,9999,99999,9,999999999,0.0,999,999,99
3030,1,20,17,0,*?*?*?*?*?*?*?*?*?*?*?*?*?*?*?*?*?*?*?*?*?*?,1.3,-0.0,90,100225,0,-0,287,0.0,-0.0,0.0,0,0,0,0,60,2.1,10,5,9999,99999,9,999999999,0.0,999,999,99
3030,1,20,18,0,*?*?*?*?*?*?*?*?*?*?*?*?*?*?*?*?*?*?*?*?*?*?,1.1,-0.4,88,100225,0,-0,286,0.0,-0.0,0.0,0,0,0,0,60,2.1,10,5,9999,99999,9,999999999,0.0,999,999,99
3030,1,20,19,0,*?*?*?*?*?*?*?*?*?*?*?*?*?*?*?*?*?*?*?*?*?*?,0.1,-0.6,93,100225,0,-0,282,0.0,-0.0,0.0,0,0,0,0,60,5.2,10,5,9999,99999,9,999999999,0.0,999,999,99
3030,1,20,20,0,*?*?*?*?*?*?*?*?*?*?*?*?*?*?*?*?*?*?*?*?*?*?,0.8,-1.1,86,100225,0,-0,285,0.0,-0.0,0.0,0,0,0,0,60,5.2,10,5,9999,99999,9,999999999,0.0,999,999,99
3030,1,20,21,0,*?*?*?*?*?*?*?*?*?*?*?*?*?*?*?*?*?*?*?*?*?*?,0.3,-1.5,86,100225,0,-0,283,0.0,-0.0,0.0,0,0,0,0,60,4.1,10,5,9999,99999,9,999999999,0.0,999,999,99
3030,1,20,22,0,*?*?*?*?*?*?*?*?*?*?*?*?*?*?*?*?*?*?*?*?*?*?,0.5,-1.5,84,100225,0,-0,284,0.0,-0.0,0.0,0,0,0,0,60,4.1,10,5,9999,99999,9,999999999,0.0,999,999,99
3030,1,20,23,0,*?*?*?*?*?*?*?*?*?*?*?*?*?*?*?*?*?*?*?*?*?*?,1.0,-1.5,81,100225,0,-0,286,0.0,-0.0,0.0,0,0,0,0,60,4.1,10,5,9999,99999,9,999999999,0.0,999,999,99
3030,1,20,24,0,*?*?*?*?*?*?*?*?*?*?*?*?*?*?*?*?*?*?*?*?*?*?,1.1,-0.2,90,100225,0,-0,286,0.0,-0.0,0.0,0,0,0,0,50,10.3,10,5,9999,99999,9,999999999,0.0,999,999,99
3030,1,21,1,0,*?*?*?*?*?*?*?*?*?*?*?*?*?*?*?*?*?*?*?*?*?*?,1.8,-0.4,100,99725.8,0,-0,289,0.0,-0.0,0.0,0,0,0,0,62,10.3,10,5,9999,99999,9,999999999,0.0,999,999,99
3030,1,21,2,0,*?*?*?*?*?*?*?*?*?*?*?*?*?*?*?*?*?*?*?*?*?*?,2.1,0.2,100,99725.8,0,-0,290,0.0,-0.0,0.0,0,0,0,0,63,4.6,10,5,9999,99999,9,999999999,0.0,999,999,99
3030,1,21,3,0,*?*?*?*?*?*?*?*?*?*?*?*?*?*?*?*?*?*?*?*?*?*?,1.7,0.6,100,99725.8,0,-0,288,0.0,-0.0,0.0,0,0,0,0,65,5.2,10,5,9999,99999,9,999999999,0.0,999,999,99
3030,1,21,4,0,*?*?*?*?*?*?*?*?*?*?*?*?*?*?*?*?*?*?*?*?*?*?,1.3,0.6,100,99725.8,0,-0,287,0.0,-0.0,0.0,0,0,0,0,67,6.2,10,5,9999,99999,9,999999999,0.0,999,999,99
3030,1,21,5,0,*?*?*?*?*?*?*?*?*?*?*?*?*?*?*?*?*?*?*?*?*?*?,1.1,0.6,100,99725.8,0,-0,286,0.0,-0.0,0.0,0,0,0,0,68,6.2,10,5,9999,99999,9,999999999,0.0,999,999,99
3030,1,21,6,0,*?*?*?*?*?*?*?*?*?*?*?*?*?*?*?*?*?*?*?*?*?*?,0.8,0.2,100,99725.8,0,-0,285,0.0,-0.0,0.0,0,0,0,0,70,7.2,10,5,9999,99999,9,999999999,0.0,999,999,99
3030,1,21,7,0,*?*?*?*?*?*?*?*?*?*?*?*?*?*?*?*?*?*?*?*?*?*?,1.1,0.2,100,99725.8,0,-0,257,0.0,-0.0,0.0,0,0,0,0,67,9.8,4,2,9999,99999,9,999999999,0.0,999,999,99
3030,1,21,8,0,*?*?*?*?*?*?*?*?*?*?*?*?*?*?*?*?*?*?*?*?*?*?,1.3,-0.0,100,99725.8,0,-0,282,0.0,-0.0,0.0,0,0,0,0,63,9.3,9,5,9999,99999,9,999999999,0.0,999,999,99
3030,1,21,9,0,*?*?*?*?*?*?*?*?*?*?*?*?*?*?*?*?*?*?*?*?*?*?,1.5,-0.4,100,99725.8,132,1411,278,26.5,71.4,19.8,2916,3294,2552,332,60,6.7,8,4,9999,99999,9,999999999,0.0,999,999,99
3030,1,21,10,0,*?*?*?*?*?*?*?*?*?*?*?*?*?*?*?*?*?*?*?*?*?*?,2.1,0.6,100,99725.8,250,1412,266,110.9,328.7,52.7,11682,23216,7077,942,57,6.2,5,3,9999,99999,9,999999999,0.0,999,999,99
3030,1,21,11,0,*?*?*?*?*?*?*?*?*?*?*?*?*?*?*?*?*?*?*?*?*?*?,3.0,2.5,100,99725.8,324,1412,275,147.4,287.9,81.4,15283,22875,10474,1500,53,6.7,6,3,9999,99999,9,999999999,0.0,999,999,99
3030,1,21,12,0,*?*?*?*?*?*?*?*?*?*?*?*?*?*?*?*?*?*?*?*?*?*?,3.6,2.3,100,99725.8,348,1409,278,162.0,293.8,89.4,16769,24071,11421,1660,50,4.1,6,3,9999,99999,9,999999999,0.0,999,999,99
3030,1,21,13,0,*?*?*?*?*?*?*?*?*?*?*?*?*?*?*?*?*?*?*?*?*?*?,3.7,2.7,100,99725.8,322,1409,292,84.5,49.2,73.2,9271,4135,8297,1923,55,4.6,9,5,9999,99999,9,999999999,0.0,999,999,99
3030,1,21,14,0,*?*?*?*?*?*?*?*?*?*?*?*?*?*?*?*?*?*?*?*?*?*?,3.3,3.4,100,99725.8,248,1413,286,78.4,112.5,58.6,8340,7845,7058,1084,60,4.1,8,4,9999,99999,9,999999999,0.0,999,999,99
3030,1,21,15,0,*?*?*?*?*?*?*?*?*?*?*?*?*?*?*?*?*?*?*?*?*?*?,3.4,3.4,100,99725.8,129,1412,277,32.9,161.4,18.2,3441,8866,2951,341,65,7.2,6,3,9999,99999,9,999999999,0.0,999,999,99
3030,1,21,16,0,*?*?*?*?*?*?*?*?*?*?*?*?*?*?*?*?*?*?*?*?*?*?,3.6,3.6,100,99725.8,0,-0,296,0.0,-0.0,0.0,0,0,0,0,70,7.2,10,5,9999,99999,9,999999999,0.0,999,999,99
3030,1,21,17,0,*?*?*?*?*?*?*?*?*?*?*?*?*?*?*?*?*?*?*?*?*?*?,3.4,3.4,100,99725.8,0,-0,295,0.0,-0.0,0.0,0,0,0,0,75,2.1,10,5,9999,99999,9,999999999,0.0,999,999,99
3030,1,21,18,0,*?*?*?*?*?*?*?*?*?*?*?*?*?*?*?*?*?*?*?*?*?*?,2.6,2.7,100,99725.8,0,-0,292,0.0,-0.0,0.0,0,0,0,0,80,2.1,10,5,9999,99999,9,999999999,0.0,999,999,99
3030,1,21,19,0,*?*?*?*?*?*?*?*?*?*?*?*?*?*?*?*?*?*?*?*?*?*?,1.9,1.9,100,99725.8,0,-0,289,0.0,-0.0,0.0,0,0,0,0,82,5.2,10,5,9999,99999,9,999999999,0.0,999,999,99
3030,1,21,20,0,*?*?*?*?*?*?*?*?*?*?*?*?*?*?*?*?*?*?*?*?*?*?,2.5,2.5,100,99725.8,0,-0,291,0.0,-0.0,0.0,0,0,0,0,83,5.2,10,5,9999,99999,9,999999999,0.0,999,999,99
3030,1,21,21,0,*?*?*?*?*?*?*?*?*?*?*?*?*?*?*?*?*?*?*?*?*?*?,2.0,2.1,100,99725.8,0,-0,289,0.0,-0.0,0.0,0,0,0,0,85,4.1,10,5,9999,99999,9,999999999,0.0,999,999,99
3030,1,21,22,0,*?*?*?*?*?*?*?*?*?*?*?*?*?*?*?*?*?*?*?*?*?*?,2.1,2.1,100,99725.8,0,-0,290,0.0,-0.0,0.0,0,0,0,0,87,4.1,10,5,9999,99999,9,999999999,0.0,999,999,99
3030,1,21,23,0,*?*?*?*?*?*?*?*?*?*?*?*?*?*?*?*?*?*?*?*?*?*?,2.5,2.5,100,99725.8,0,-0,291,0.0,-0.0,0.0,0,0,0,0,88,4.1,10,5,9999,99999,9,999999999,0.0,999,999,99
3030,1,21,24,0,*?*?*?*?*?*?*?*?*?*?*?*?*?*?*?*?*?*?*?*?*?*?,1.5,-1.1,98,99725.8,0,-0,288,0.0,-0.0,0.0,0,0,0,0,60,10.3,10,5,9999,99999,9,999999999,0.0,999,999,99
3030,1,22,1,0,*?*?*?*?*?*?*?*?*?*?*?*?*?*?*?*?*?*?*?*?*?*?,4.1,2.1,85,100330,0,-0,298,0.0,-0.0,0.0,0,0,0,0,92,10.3,10,5,9999,99999,9,999999999,0.4,999,999,99
3030,1,22,2,0,*?*?*?*?*?*?*?*?*?*?*?*?*?*?*?*?*?*?*?*?*?*?,4.6,1.9,81,100330,0,-0,301,0.0,-0.0,0.0,0,0,0,0,93,4.6,10,5,9999,99999,9,999999999,2.0,999,999,99
3030,1,22,3,0,*?*?*?*?*?*?*?*?*?*?*?*?*?*?*?*?*?*?*?*?*?*?,4.6,1.9,81,100330,0,-0,301,0.0,-0.0,0.0,0,0,0,0,95,5.2,10,5,9999,99999,9,999999999,1.1,999,999,99
3030,1,22,4,0,*?*?*?*?*?*?*?*?*?*?*?*?*?*?*?*?*?*?*?*?*?*?,4.2,1.3,80,100330,0,-0,299,0.0,-0.0,0.0,0,0,0,0,97,6.2,10,5,9999,99999,9,999999999,0.1,999,999,99
3030,1,22,5,0,*?*?*?*?*?*?*?*?*?*?*?*?*?*?*?*?*?*?*?*?*?*?,4.3,2.3,86,100330,0,-0,299,0.0,-0.0,0.0,0,0,0,0,98,6.2,10,5,9999,99999,9,999999999,0.0,999,999,99
3030,1,22,6,0,*?*?*?*?*?*?*?*?*?*?*?*?*?*?*?*?*?*?*?*?*?*?,3.5,1.7,87,100330,0,-0,296,0.0,-0.0,0.0,0,0,0,0,100,7.2,10,5,9999,99999,9,999999999,0.0,999,999,99
3030,1,22,7,0,*?*?*?*?*?*?*?*?*?*?*?*?*?*?*?*?*?*?*?*?*?*?,2.4,-0.0,83,100330,0,-0,291,0.0,-0.0,0.0,0,0,0,0,100,9.8,10,5,9999,99999,9,999999999,0.0,999,999,99
3030,1,22,8,0,*?*?*?*?*?*?*?*?*?*?*?*?*?*?*?*?*?*?*?*?*?*?,3.5,0.4,79,100330,0,-0,296,0.0,-0.0,0.0,0,0,0,0,100,9.3,10,5,9999,99999,9,999999999,0.1,999,999,99
3030,1,22,9,0,*?*?*?*?*?*?*?*?*?*?*?*?*?*?*?*?*?*?*?*?*?*?,4.5,1.7,81,100330,136,1406,300,12.4,0.0,12.4,1492,-0,1493,487,100,6.7,10,5,9999,99999,9,999999999,0.1,999,999,99
3030,1,22,10,0,*?*?*?*?*?*?*?*?*?*?*?*?*?*?*?*?*?*?*?*?*?*?,6.5,2.1,72,100330,255,1413,309,35.4,0.0,35.4,4145,0,4152,1384,100,6.2,10,5,9999,99999,9,999999999,0.4,999,999,99
3030,1,22,11,0,*?*?*?*?*?*?*?*?*?*?*?*?*?*?*?*?*?*?*?*?*?*?,8.7,3.2,68,100330,329,1412,318,49.9,0.0,49.9,5822,0,5834,1982,100,6.7,10,5,9999,99999,9,999999999,0.2,999,999,99
3030,1,22,12,0,*?*?*?*?*?*?*?*?*?*?*?*?*?*?*?*?*?*?*?*?*?*?,10.8,2.7,56,100330,354,1411,328,54.7,0.0,54.7,6391,0,6406,2192,100,4.1,10,5,9999,99999,9,999999999,0.2,999,999,99
3030,1,22,13,0,*?*?*?*?*?*?*?*?*?*?*?*?*?*?*?*?*?*?*?*?*?*?,10.8,3.4,59,100330,328,1410,328,49.7,0.0,49.7,5795,0,5808,1976,92,4.6,10,5,9999,99999,9,999999999,4.6,999,999,99
3030,1,22,14,0,*?*?*?*?*?*?*?*?*?*?*?*?*?*?*?*?*?*?*?*?*?*?,10.9,3.8,60,100330,253,1409,328,35.2,0.0,35.2,4115,0,4122,1373,83,4.1,10,5,9999,99999,9,999999999,0.4,999,999,99
3030,1,22,15,0,*?*?*?*?*?*?*?*?*?*?*?*?*?*?*?*?*?*?*?*?*?*?,10.8,3.8,61,100330,135,1414,328,12.0,0.0,12.0,1452,-0,1453,473,75,7.2,10,5,9999,99999,9,999999999,0.0,999,999,99
3030,1,22,16,0,*?*?*?*?*?*?*?*?*?*?*?*?*?*?*?*?*?*?*?*?*?*?,10.8,3.6,60,100330,0,-0,328,0.0,-0.0,0.0,0,0,0,0,67,7.2,10,5,9999,99999,9,999999999,0.2,999,999,99
3030,1,22,17,0,*?*?*?*?*?*?*?*?*?*?*?*?*?*?*?*?*?*?*?*?*?*?,9.4,4.5,70,100330,0,-0,321,0.0,-0.0,0.0,0,0,0,0,58,2.1,10,5,9999,99999,9,999999999,0.7,999,999,99
3030,1,22,18,0,*?*?*?*?*?*?*?*?*?*?*?*?*?*?*?*?*?*?*?*?*?*?,8.3,4.5,75,100330,0,-0,316,0.0,-0.0,0.0,0,0,0,0,50,2.1,10,5,9999,99999,9,999999999,0.9,999,999,99
3030,1,22,19,0,*?*?*?*?*?*?*?*?*?*?*?*?*?*?*?*?*?*?*?*?*?*?,7.4,4.1,79,100330,0,-0,312,0.0,-0.0,0.0,0,0,0,0,48,5.2,10,5,9999,99999,9,999999999,0.6,999,999,99
3030,1,22,20,0,*?*?*?*?*?*?*?*?*?*?*?*?*?*?*?*?*?*?*?*?*?*?,7.5,2.9,71,100330,0,-0,313,0.0,-0.0,0.0,0,0,0,0,47,5.2,10,5,9999,99999,9,999999999,0.2,999,999,99
3030,1,22,21,0,*?*?*?*?*?*?*?*?*?*?*?*?*?*?*?*?*?*?*?*?*?*?,5.9,1.7,73,100330,0,-0,306,0.0,-0.0,0.0,0,0,0,0,45,4.1,10,5,9999,99999,9,999999999,0.2,999,999,99
3030,1,22,22,0,*?*?*?*?*?*?*?*?*?*?*?*?*?*?*?*?*?*?*?*?*?*?,6.2,2.7,77,100330,0,-0,307,0.0,-0.0,0.0,0,0,0,0,43,4.1,10,5,9999,99999,9,999999999,0.4,999,999,99
3030,1,22,23,0,*?*?*?*?*?*?*?*?*?*?*?*?*?*?*?*?*?*?*?*?*?*?,5.7,3.0,82,100330,0,-0,305,0.0,-0.0,0.0,0,0,0,0,42,4.1,10,5,9999,99999,9,999999999,0.0,999,999,99
3030,1,22,24,0,*?*?*?*?*?*?*?*?*?*?*?*?*?*?*?*?*?*?*?*?*?*?,3.0,2.3,94,100330,0,-0,294,0.0,-0.0,0.0,0,0,0,0,90,10.3,10,5,9999,99999,9,999999999,0.0,999,999,99
3030,1,23,1,0,*?*?*?*?*?*?*?*?*?*?*?*?*?*?*?*?*?*?*?*?*?*?,5.4,3.9,95,101064,0,-0,304,0.0,-0.0,0.0,0,0,0,0,45,10.3,10,5,9999,99999,9,999999999,0.4,999,999,99
3030,1,23,2,0,*?*?*?*?*?*?*?*?*?*?*?*?*?*?*?*?*?*?*?*?*?*?,5.8,4.1,93,101064,0,-0,305,0.0,-0.0,0.0,0,0,0,0,50,4.6,10,5,9999,99999,9,999999999,1.7,999,999,99
3030,1,23,3,0,*?*?*?*?*?*?*?*?*?*?*?*?*?*?*?*?*?*?*?*?*?*?,5.5,4.8,100,101064,0,-0,304,0.0,-0.0,0.0,0,0,0,0,55,5.2,10,5,9999,99999,9,999999999,0.3,999,999,99
3030,1,23,4,0,*?*?*?*?*?*?*?*?*?*?*?*?*?*?*?*?*?*?*?*?*?*?,4.4,4.5,100,101064,0,-0,299,0.0,-0.0,0.0,0,0,0,0,60,6.2,10,5,9999,99999,9,999999999,0.1,999,999,99
3030,1,23,5,0,*?*?*?*?*?*?*?*?*?*?*?*?*?*?*?*?*?*?*?*?*?*?,4.3,4.3,100,101064,0,-0,299,0.0,-0.0,0.0,0,0,0,0,65,6.2,10,5,9999,99999,9,999999999,0.0,999,999,99
3030,1,23,6,0,*?*?*?*?*?*?*?*?*?*?*?*?*?*?*?*?*?*?*?*?*?*?,4.6,2.7,92,101064,0,-0,300,0.0,-0.0,0.0,0,0,0,0,70,7.2,10,5,9999,99999,9,999999999,0.5,999,999,99
3030,1,23,7,0,*?*?*?*?*?*?*?*?*?*?*?*?*?*?*?*?*?*?*?*?*?*?,3.5,2.7,99,101064,0,-0,296,0.0,-0.0,0.0,0,0,0,0,73,9.8,10,5,9999,99999,9,999999999,0.5,999,999,99
3030,1,23,8,0,*?*?*?*?*?*?*?*?*?*?*?*?*?*?*?*?*?*?*?*?*?*?,2.4,0.6,93,101064,0,-0,291,0.0,-0.0,0.0,0,0,0,0,77,9.3,10,5,9999,99999,9,999999999,0.0,999,999,99
3030,1,23,9,0,*?*?*?*?*?*?*?*?*?*?*?*?*?*?*?*?*?*?*?*?*?*?,4.5,1.3,83,101064,141,1410,300,13.3,0.0,13.3,1597,-0,1598,521,80,6.7,10,5,9999,99999,9,999999999,0.1,999,999,99
3030,1,23,10,0,*?*?*?*?*?*?*?*?*?*?*?*?*?*?*?*?*?*?*?*?*?*?,6.6,2.7,80,101064,260,1413,309,36.4,0.0,36.4,4257,0,4264,1423,83,6.2,10,5,9999,99999,9,999999999,1.1,999,999,99
3030,1,23,11,0,*?*?*?*?*?*?*?*?*?*?*?*?*?*?*?*?*?*?*?*?*?*?,8.6,3.4,73,101064,334,1410,318,50.9,0.0,50.9,5942,0,5955,2026,87,6.7,10,5,9999,99999,9,999999999,0.0,999,999,99
3030,1,23,12,0,*?*?*?*?*?*?*?*?*?*?*?*?*?*?*?*?*?*?*?*?*?*?,11.2,3.9,64,101064,359,1409,330,55.8,0.0,55.8,6518,0,6533,2239,90,4.1,10,5,9999,99999,9,999999999,0.0,999,999,99
3030,1,23,13,0,*?*?*?*?*?*?*?*?*?*?*?*?*?*?*?*?*?*?*?*?*?*?,11.7,4.6,65,101064,334,1411,332,50.9,0.0,50.9,5937,0,5950,2024,87,4.6,10,5,9999,99999,9,999999999,0.0,999,999,99
3030,1,23,14,0,*?*?*?*?*?*?*?*?*?*?*?*?*?*?*?*?*?*?*?*?*?*?,11.8,5.6,69,101064,259,1410,332,36.3,0.0,36.3,4243,0,4251,1419,83,4.1,10,5,9999,99999,9,999999999,2.7,999,999,99
3030,1,23,15,0,*?*?*?*?*?*?*?*?*?*?*?*?*?*?*?*?*?*?*?*?*?*?,11.6,5.3,69,101064,140,1406,331,13.2,0.0,13.2,1583,-0,1584,517,80,7.2,10,5,9999,99999,9,999999999,0.4,999,999,99
3030,1,23,16,0,*?*?*?*?*?*?*?*?*?*?*?*?*?*?*?*?*?*?*?*?*?*?,11.5,7.0,78,101064,0,-0,331,0.0,-0.0,0.0,0,0,0,0,77,7.2,10,5,9999,99999,9,999999999,0.2,999,999,99
3030,1,23,17,0,*?*?*?*?*?*?*?*?*?*?*?*?*?*?*?*?*?*?*?*?*?*?,9.6,6.9,87,101064,0,-0,322,0.0,-0.0,0.0,0,0,0,0,73,2.1,10,5,9999,99999,9,999999999,0.0,999,999,99
3030,1,23,18,0,*?*?*?*?*?*?*?*?*?*?*?*?*?*?*?*?*?*?*?*?*?*?,8.7,8.4,100,101064,0,-0,318,0.0,-0.0,0.0,0,0,0,0,70,2.1,10,5,9999,99999,9,999999999,0.0,999,999,99
3030,1,23,19,0,*?*?*?*?*?*?*?*?*?*?*?*?*?*?*?*?*?*?*?*?*?*?,8.1,8.1,100,101064,0,-0,315,0.0,-0.0,0.0,0,0,0,0,70,5.2,10,5,9999,99999,9,999999999,0.0,999,999,99
3030,1,23,20,0,*?*?*?*?*?*?*?*?*?*?*?*?*?*?*?*?*?*?*?*?*?*?,6.9,6.9,100,101064,0,-0,310,0.0,-0.0,0.0,0,0,0,0,70,5.2,10,5,9999,99999,9,999999999,0.0,999,999,99
3030,1,23,21,0,*?*?*?*?*?*?*?*?*?*?*?*?*?*?*?*?*?*?*?*?*?*?,6.3,6.2,100,101064,0,-0,307,0.0,-0.0,0.0,0,0,0,0,70,4.1,10,5,9999,99999,9,999999999,0.0,999,999,99
3030,1,23,22,0,*?*?*?*?*?*?*?*?*?*?*?*?*?*?*?*?*?*?*?*?*?*?,5.9,5.9,100,101064,0,-0,306,0.0,-0.0,0.0,0,0,0,0,70,4.1,10,5,9999,99999,9,999999999,0.0,999,999,99
3030,1,23,23,0,*?*?*?*?*?*?*?*?*?*?*?*?*?*?*?*?*?*?*?*?*?*?,4.9,5.0,100,101064,0,-0,301,0.0,-0.0,0.0,0,0,0,0,70,4.1,10,5,9999,99999,9,999999999,0.0,999,999,99
3030,1,23,24,0,*?*?*?*?*?*?*?*?*?*?*?*?*?*?*?*?*?*?*?*?*?*?,5.2,3.6,94,101064,0,-0,303,0.0,-0.0,0.0,0,0,0,0,40,10.3,10,5,9999,99999,9,999999999,2.1,999,999,99
3030,1,24,1,0,*?*?*?*?*?*?*?*?*?*?*?*?*?*?*?*?*?*?*?*?*?*?,2.7,2.7,100,101584,0,-0,292,0.0,-0.0,0.0,0,0,0,0,70,10.3,10,5,9999,99999,9,999999999,0.0,999,999,99
3030,1,24,2,0,*?*?*?*?*?*?*?*?*?*?*?*?*?*?*?*?*?*?*?*?*?*?,2.0,1.9,100,101584,0,-0,289,0.0,-0.0,0.0,0,0,0,0,70,4.6,10,5,9999,99999,9,999999999,0.1,999,999,99
3030,1,24,3,0,*?*?*?*?*?*?*?*?*?*?*?*?*?*?*?*?*?*?*?*?*?*?,2.6,2.5,100,101584,0,-0,292,0.0,-0.0,0.0,0,0,0,0,70,5.2,10,5,9999,99999,9,999999999,0.1,999,999,99
3030,1,24,4,0,*?*?*?*?*?*?*?*?*?*?*?*?*?*?*?*?*?*?*?*?*?*?,1.3,1.3,100,101584,0,-0,287,0.0,-0.0,0.0,0,0,0,0,70,6.2,10,5,9999,99999,9,999999999,0.1,999,999,99
3030,1,24,5,0,*?*?*?*?*?*?*?*?*?*?*?*?*?*?*?*?*?*?*?*?*?*?,0.1,-0.0,100,101584,0,-0,282,0.0,-0.0,0.0,0,0,0,0,70,6.2,10,5,9999,99999,9,999999999,0.0,999,999,99
3030,1,24,6,0,*?*?*?*?*?*?*?*?*?*?*?*?*?*?*?*?*?*?*?*?*?*?,0.8,0.8,100,101584,0,-0,285,0.0,-0.0,0.0,0,0,0,0,70,7.2,10,5,9999,99999,9,999999999,0.0,999,999,99
3030,1,24,7,0,*?*?*?*?*?*?*?*?*?*?*?*?*?*?*?*?*?*?*?*?*?*?,1.4,1.5,100,101584,0,-0,287,0.0,-0.0,0.0,0,0,0,0,80,9.8,10,5,9999,99999,9,999999999,0.1,999,999,99
3030,1,24,8,0,*?*?*?*?*?*?*?*?*?*?*?*?*?*?*?*?*?*?*?*?*?*?,2.0,1.9,100,101584,0,-0,289,0.0,-0.0,0.0,0,0,0,0,90,9.3,10,5,9999,99999,9,999999999,0.1,999,999,99
3030,1,24,9,0,*?*?*?*?*?*?*?*?*?*?*?*?*?*?*?*?*?*?*?*?*?*?,1.7,1.7,100,101584,146,1411,288,14.2,0.0,14.2,1706,-0,1706,557,100,6.7,10,5,9999,99999,9,999999999,0.0,999,999,99
3030,1,24,10,0,*?*?*?*?*?*?*?*?*?*?*?*?*?*?*?*?*?*?*?*?*?*?,2.7,1.9,100,101584,265,1412,288,65.0,46.0,56.3,7179,3514,6632,1205,110,6.2,9,5,9999,99999,9,999999999,0.0,999,999,99
3030,1,24,11,0,*?*?*?*?*?*?*?*?*?*?*?*?*?*?*?*?*?*?*?*?*?*?,5.5,1.9,100,101584,339,1408,300,90.3,49.9,78.3,9907,4257,8862,2065,120,6.7,9,5,9999,99999,9,999999999,0.1,999,999,99
3030,1,24,12,0,*?*?*?*?*?*?*?*?*?*?*?*?*?*?*?*?*?*?*?*?*?*?,7.0,2.5,98,101584,365,1410,306,98.9,50.8,85.8,10856,4428,9705,2283,130,4.1,9,5,9999,99999,9,999999999,0.0,999,999,99
3030,1,24,13,0,*?*?*?*?*?*?*?*?*?*?*?*?*?*?*?*?*?*?*?*?*?*?,7.1,3.4,100,101584,340,1412,307,90.3,49.9,78.3,9913,4260,8868,2068,135,4.6,9,5,9999,99999,9,999999999,0.0,999,999,99
3030,1,24,14,0,*?*?*?*?*?*?*?*?*?*?*?*?*?*?*?*?*?*?*?*?*?*?,6.9,3.2,100,101584,265,1410,306,65.1,46.1,56.4,7192,3518,6644,1208,140,4.1,9,5,9999,99999,9,999999999,0.0,999,999,99
3030,1,24,15,0,*?*?*?*?*?*?*?*?*?*?*?*?*?*?*?*?*?*?*?*?*?*?,7.3,4.1,100,101584,146,1406,308,24.9,31.9,21.6,2815,1823,2631,450,145,7.2,9,5,9999,99999,9,999999999,0.0,999,999,99
3030,1,24,16,0,*?*?*?*?*?*?*?*?*?*?*?*?*?*?*?*?*?*?*?*?*?*?,7.2,3.9,100,101584,0,-0,312,0.0,-0.0,0.0,0,0,0,0,150,7.2,10,5,9999,99999,9,999999999,0.0,999,999,99
3030,1,24,17,0,*?*?*?*?*?*?*?*?*?*?*?*?*?*?*?*?*?*?*?*?*?*?,5.4,3.8,100,101584,0,-0,304,0.0,-0.0,0.0,0,0,0,0,155,2.1,10,5,9999,99999,9,999999999,0.0,999,999,99
3030,1,24,18,0,*?*?*?*?*?*?*?*?*?*?*?*?*?*?*?*?*?*?*?*?*?*?,4.3,3.9,100,101584,0,-0,299,0.0,-0.0,0.0,0,0,0,0,160,2.1,10,5,9999,99999,9,999999999,0.3,999,999,99
3030,1,24,19,0,*?*?*?*?*?*?*?*?*?*?*?*?*?*?*?*?*?*?*?*?*?*?,3.8,3.8,100,101584,0,-0,297,0.0,-0.0,0.0,0,0,0,0,162,5.2,10,5,9999,99999,9,999999999,0.4,999,999,99
3030,1,24,20,0,*?*?*?*?*?*?*?*?*?*?*?*?*?*?*?*?*?*?*?*?*?*?,3.8,3.8,100,101584,0,-0,297,0.0,-0.0,0.0,0,0,0,0,163,5.2,10,5,9999,99999,9,999999999,0.0,999,999,99
3030,1,24,21,0,*?*?*?*?*?*?*?*?*?*?*?*?*?*?*?*?*?*?*?*?*?*?,3.0,3.0,100,101584,0,-0,294,0.0,-0.0,0.0,0,0,0,0,165,4.1,10,5,9999,99999,9,999999999,0.0,999,999,99
3030,1,24,22,0,*?*?*?*?*?*?*?*?*?*?*?*?*?*?*?*?*?*?*?*?*?*?,3.1,2.7,100,101584,0,-0,294,0.0,-0.0,0.0,0,0,0,0,167,4.1,10,5,9999,99999,9,999999999,0.0,999,999,99
3030,1,24,23,0,*?*?*?*?*?*?*?*?*?*?*?*?*?*?*?*?*?*?*?*?*?*?,4.7,4.1,100,101584,0,-0,301,0.0,-0.0,0.0,0,0,0,0,168,4.1,10,5,9999,99999,9,999999999,0.0,999,999,99
3030,1,24,24,0,*?*?*?*?*?*?*?*?*?*?*?*?*?*?*?*?*?*?*?*?*?*?,3.9,3.9,100,101584,0,-0,297,0.0,-0.0,0.0,0,0,0,0,70,10.3,10,5,9999,99999,9,999999999,0.0,999,999,99
3030,1,25,1,0,*?*?*?*?*?*?*?*?*?*?*?*?*?*?*?*?*?*?*?*?*?*?,6.2,3.4,81,100395,0,-0,307,0.0,-0.0,0.0,0,0,0,0,170,10.3,10,5,9999,99999,9,999999999,0.0,999,999,99
3030,1,25,2,0,*?*?*?*?*?*?*?*?*?*?*?*?*?*?*?*?*?*?*?*?*?*?,6.2,3.0,79,100395,0,-0,307,0.0,-0.0,0.0,0,0,0,0,170,4.6,10,5,9999,99999,9,999999999,0.0,999,999,99
3030,1,25,3,0,*?*?*?*?*?*?*?*?*?*?*?*?*?*?*?*?*?*?*?*?*?*?,6.3,2.7,77,100395,0,-0,308,0.0,-0.0,0.0,0,0,0,0,170,5.2,10,5,9999,99999,9,999999999,0.0,999,999,99
3030,1,25,4,0,*?*?*?*?*?*?*?*?*?*?*?*?*?*?*?*?*?*?*?*?*?*?,6.2,2.1,74,100395,0,-0,308,0.0,-0.0,0.0,0,0,0,0,170,6.2,10,5,9999,99999,9,999999999,0.1,999,999,99
3030,1,25,5,0,*?*?*?*?*?*?*?*?*?*?*?*?*?*?*?*?*?*?*?*?*?*?,6.3,3.4,80,100395,0,-0,308,0.0,-0.0,0.0,0,0,0,0,170,6.2,10,5,9999,99999,9,999999999,0.0,999,999,99
3030,1,25,6,0,*?*?*?*?*?*?*?*?*?*?*?*?*?*?*?*?*?*?*?*?*?*?,6.3,3.9,84,100395,0,-0,308,0.0,-0.0,0.0,0,0,0,0,170,7.2,10,5,9999,99999,9,999999999,0.0,999,999,99
3030,1,25,7,0,*?*?*?*?*?*?*?*?*?*?*?*?*?*?*?*?*?*?*?*?*?*?,6.3,4.3,85,100395,0,-0,299,0.0,-0.0,0.0,0,0,0,0,165,9.8,8,4,9999,99999,9,999999999,0.0,999,999,99
3030,1,25,8,0,*?*?*?*?*?*?*?*?*?*?*?*?*?*?*?*?*?*?*?*?*?*?,6.2,4.5,87,100395,0,-0,303,0.0,-0.0,0.0,0,0,0,0,160,9.3,9,5,9999,99999,9,999999999,0.0,999,999,99
3030,1,25,9,0,*?*?*?*?*?*?*?*?*?*?*?*?*?*?*?*?*?*?*?*?*?*?,6.2,4.1,85,100395,151,1412,303,26.4,32.8,22.9,2978,1905,2783,477,155,6.7,9,5,9999,99999,9,999999999,0.0,999,999,99
3030,1,25,10,0,*?*?*?*?*?*?*?*?*?*?*?*?*?*?*?*?*?*?*?*?*?*?,6.2,3.6,83,100395,270,1410,298,88.5,116.4,66.2,9688,8935,7706,1418,150,6.2,8,4,9999,99999,9,999999999,0.0,999,999,99
3030,1,25,11,0,*?*?*?*?*?*?*?*?*?*?*?*?*?*?*?*?*?*?*?*?*?*?,6.3,3.6,82,100395,345,1410,303,92.2,50.1,79.9,10114,4297,9046,2113,145,6.7,9,5,9999,99999,9,999999999,0.0,999,999,99
3030,1,25,12,0,*?*?*?*?*?*?*?*?*?*?*?*?*?*?*?*?*?*?*?*?*?*?,6.2,3.0,79,100395,371,1411,307,58.1,0.0,58.1,6783,0,6799,2338,140,4.1,10,5,9999,99999,9,999999999,0.0,999,999,99
3030,1,25,13,0,*?*?*?*?*?*?*?*?*?*?*?*?*?*?*?*?*?*?*?*?*?*?,6.3,1.5,71,100395,345,1408,308,53.2,0.0,53.2,6207,0,6221,2123,142,4.6,10,5,9999,99999,9,999999999,0.0,999,999,99
3030,1,25,14,0,*?*?*?*?*?*?*?*?*?*?*?*?*?*?*?*?*?*?*?*?*?*?,6.2,2.1,74,100395,271,1409,303,67.1,46.4,58.2,7416,3581,6849,1248,143,4.1,9,5,9999,99999,9,999999999,0.1,999,999,99
3030,1,25,15,0,*?*?*?*?*?*?*?*?*?*?*?*?*?*?*?*?*?*?*?*?*?*?,6.2,1.9,72,100395,152,1406,303,27.0,33.2,23.4,3039,1935,2838,488,145,7.2,9,5,9999,99999,9,999999999,0.0,999,999,99
3030,1,25,16,0,*?*?*?*?*?*?*?*?*?*?*?*?*?*?*?*?*?*?*?*?*?*?,6.2,1.0,68,100395,0,-0,308,0.0,-0.0,0.0,0,0,0,0,147,7.2,10,5,9999,99999,9,999999999,0.0,999,999,99
3030,1,25,17,0,*?*?*?*?*?*?*?*?*?*?*?*?*?*?*?*?*?*?*?*?*?*?,6.2,-0.4,61,100395,0,-0,308,0.0,-0.0,0.0,0,0,0,0,148,2.1,10,5,9999,99999,9,999999999,0.0,999,999,99
3030,1,25,18,0,*?*?*?*?*?*?*?*?*?*?*?*?*?*?*?*?*?*?*?*?*?*?,6.2,-0.0,64,100395,0,-0,308,0.0,-0.0,0.0,0,0,0,0,150,2.1,10,5,9999,99999,9,999999999,0.0,999,999,99
3030,1,25,19,0,*?*?*?*?*?*?*?*?*?*?*?*?*?*?*?*?*?*?*?*?*?*?,6.2,0.4,66,100395,0,-0,308,0.0,-0.0,0.0,0,0,0,0,177,5.2,10,5,9999,99999,9,999999999,0.0,999,999,99
3030,1,25,20,0,*?*?*?*?*?*?*?*?*?*?*?*?*?*?*?*?*?*?*?*?*?*?,6.2,1.0,69,100395,0,-0,308,0.0,-0.0,0.0,0,0,0,0,203,5.2,10,5,9999,99999,9,999999999,0.0,999,999,99
3030,1,25,21,0,*?*?*?*?*?*?*?*?*?*?*?*?*?*?*?*?*?*?*?*?*?*?,6.2,1.7,72,100395,0,-0,308,0.0,-0.0,0.0,0,0,0,0,230,4.1,10,5,9999,99999,9,999999999,0.0,999,999,99
3030,1,25,22,0,*?*?*?*?*?*?*?*?*?*?*?*?*?*?*?*?*?*?*?*?*?*?,6.4,2.5,75,100395,0,-0,308,0.0,-0.0,0.0,0,0,0,0,257,4.1,10,5,9999,99999,9,999999999,0.0,999,999,99
3030,1,25,23,0,*?*?*?*?*?*?*?*?*?*?*?*?*?*?*?*?*?*?*?*?*?*?,6.3,2.7,76,100395,0,-0,308,0.0,-0.0,0.0,0,0,0,0,283,4.1,10,5,9999,99999,9,999999999,0.0,999,999,99
3030,1,25,24,0,*?*?*?*?*?*?*?*?*?*?*?*?*?*?*?*?*?*?*?*?*?*?,6.3,3.8,83,100395,0,-0,308,0.0,-0.0,0.0,0,0,0,0,170,10.3,10,5,9999,99999,9,999999999,0.0,999,999,99
3030,1,26,1,0,*?*?*?*?*?*?*?*?*?*?*?*?*?*?*?*?*?*?*?*?*?*?,-0.5,-0.4,100,99587.1,0,-0,279,0.0,-0.0,0.0,0,0,0,0,303,10.3,10,5,9999,99999,9,999999999,0.0,999,999,99
3030,1,26,2,0,*?*?*?*?*?*?*?*?*?*?*?*?*?*?*?*?*?*?*?*?*?*?,0.0,-0.0,100,99587.1,0,-0,281,0.0,-0.0,0.0,0,0,0,0,297,4.6,10,5,9999,99999,9,999999999,0.0,999,999,99
3030,1,26,3,0,*?*?*?*?*?*?*?*?*?*?*?*?*?*?*?*?*?*?*?*?*?*?,0.4,0.4,100,99587.1,0,-0,283,0.0,-0.0,0.0,0,0,0,0,290,5.2,10,5,9999,99999,9,999999999,0.0,999,999,99
3030,1,26,4,0,*?*?*?*?*?*?*?*?*?*?*?*?*?*?*?*?*?*?*?*?*?*?,-0.2,-0.2,100,99587.1,0,-0,281,0.0,-0.0,0.0,0,0,0,0,283,6.2,10,5,9999,99999,9,999999999,0.0,999,999,99
3030,1,26,5,0,*?*?*?*?*?*?*?*?*?*?*?*?*?*?*?*?*?*?*?*?*?*?,0.0,-0.0,100,99587.1,0,-0,281,0.0,-0.0,0.0,0,0,0,0,277,6.2,10,5,9999,99999,9,999999999,0.0,999,999,99
3030,1,26,6,0,*?*?*?*?*?*?*?*?*?*?*?*?*?*?*?*?*?*?*?*?*?*?,0.3,0.2,100,99587.1,0,-0,283,0.0,-0.0,0.0,0,0,0,0,270,7.2,10,5,9999,99999,9,999999999,0.0,999,999,99
3030,1,26,7,0,*?*?*?*?*?*?*?*?*?*?*?*?*?*?*?*?*?*?*?*?*?*?,0.1,-0.0,100,99587.1,0,-0,282,0.0,-0.0,0.0,0,0,0,0,265,9.8,10,5,9999,99999,9,999999999,0.0,999,999,99
3030,1,26,8,0,*?*?*?*?*?*?*?*?*?*?*?*?*?*?*?*?*?*?*?*?*?*?,-0.4,-0.8,100,99587.1,0,0,275,0.0,0.0,0.0,0,0,0,0,260,9.3,9,5,9999,99999,9,999999999,0.0,999,999,99
3030,1,26,9,0,*?*?*?*?*?*?*?*?*?*?*?*?*?*?*?*?*?*?*?*?*?*?,0.1,-0.2,100,99587.1,156,1411,262,48.9,197.9,27.0,5252,10826,3818,469,255,6.7,6,3,9999,99999,9,999999999,0.0,999,999,99
3030,1,26,10,0,*?*?*?*?*?*?*?*?*?*?*?*?*?*?*?*?*?*?*?*?*?*?,1.0,1.0,100,99587.1,275,1408,248,135.8,467.1,44.5,14071,35569,6805,823,250,6.2,2,1,9999,99999,9,999999999,0.6,999,999,99
3030,1,26,11,0,*?*?*?*?*?*?*?*?*?*?*?*?*?*?*?*?*?*?*?*?*?*?,2.5,1.3,100,99587.1,351,1411,263,180.9,427.7,74.5,19120,35152,9882,1354,245,6.7,4,2,9999,99999,9,999999999,0.6,999,999,99
3030,1,26,12,0,*?*?*?*?*?*?*?*?*?*?*?*?*?*?*?*?*?*?*?*?*?*?,3.7,2.3,100,99587.1,377,1411,283,161.2,215.3,103.6,17051,18524,12104,2036,240,4.1,7,4,9999,99999,9,999999999,0.0,999,999,99
3030,1,26,13,0,*?*?*?*?*?*?*?*?*?*?*?*?*?*?*?*?*?*?*?*?*?*?,3.7,2.1,100,99587.1,351,1407,283,147.9,211.7,95.1,15644,17669,11152,1851,227,4.6,7,4,9999,99999,9,999999999,0.0,999,999,99
3030,1,26,14,0,*?*?*?*?*?*?*?*?*?*?*?*?*?*?*?*?*?*?*?*?*?*?,3.8,0.4,99,99587.1,277,1408,287,91.7,117.6,68.6,10043,9128,7984,1474,213,4.1,8,4,9999,99999,9,999999999,0.0,999,999,99
3030,1,26,15,0,*?*?*?*?*?*?*?*?*?*?*?*?*?*?*?*?*?*?*?*?*?*?,3.6,0.2,99,99587.1,159,1413,291,29.0,34.3,25.2,3268,2045,3050,526,200,7.2,9,5,9999,99999,9,999999999,0.0,999,999,99
3030,1,26,16,0,*?*?*?*?*?*?*?*?*?*?*?*?*?*?*?*?*?*?*?*?*?*?,3.8,0.8,100,99587.1,4,1493,297,0.0,0.0,0.0,0,0,0,0,187,7.2,10,5,9999,99999,9,999999999,0.0,999,999,99
3030,1,26,17,0,*?*?*?*?*?*?*?*?*?*?*?*?*?*?*?*?*?*?*?*?*?*?,3.1,-0.2,99,99587.1,0,-0,294,0.0,-0.0,0.0,0,0,0,0,173,2.1,10,5,9999,99999,9,999999999,0.0,999,999,99
3030,1,26,18,0,*?*?*?*?*?*?*?*?*?*?*?*?*?*?*?*?*?*?*?*?*?*?,2.2,-0.4,100,99587.1,0,-0,291,0.0,-0.0,0.0,0,0,0,0,160,2.1,10,5,9999,99999,9,999999999,0.0,999,999,99
3030,1,26,19,0,*?*?*?*?*?*?*?*?*?*?*?*?*?*?*?*?*?*?*?*?*?*?,1.7,0.2,100,99587.1,0,-0,288,0.0,-0.0,0.0,0,0,0,0,163,5.2,10,5,9999,99999,9,999999999,0.0,999,999,99
3030,1,26,20,0,*?*?*?*?*?*?*?*?*?*?*?*?*?*?*?*?*?*?*?*?*?*?,1.2,-0.6,100,99587.1,0,-0,286,0.0,-0.0,0.0,0,0,0,0,167,5.2,10,5,9999,99999,9,999999999,0.0,999,999,99
3030,1,26,21,0,*?*?*?*?*?*?*?*?*?*?*?*?*?*?*?*?*?*?*?*?*?*?,0.8,0.4,100,99587.1,0,-0,285,0.0,-0.0,0.0,0,0,0,0,170,4.1,10,5,9999,99999,9,999999999,0.0,999,999,99
3030,1,26,22,0,*?*?*?*?*?*?*?*?*?*?*?*?*?*?*?*?*?*?*?*?*?*?,0.7,0.6,100,99587.1,0,-0,284,0.0,-0.0,0.0,0,0,0,0,173,4.1,10,5,9999,99999,9,999999999,0.0,999,999,99
3030,1,26,23,0,*?*?*?*?*?*?*?*?*?*?*?*?*?*?*?*?*?*?*?*?*?*?,0.9,0.8,100,99587.1,0,-0,285,0.0,-0.0,0.0,0,0,0,0,177,4.1,10,5,9999,99999,9,999999999,0.0,999,999,99
3030,1,26,24,0,*?*?*?*?*?*?*?*?*?*?*?*?*?*?*?*?*?*?*?*?*?*?,-1.1,-1.1,100,99587.1,0,-0,277,0.0,-0.0,0.0,0,0,0,0,310,10.3,10,5,9999,99999,9,999999999,0.0,999,999,99
3030,1,27,1,0,*?*?*?*?*?*?*?*?*?*?*?*?*?*?*?*?*?*?*?*?*?*?,1.6,0.2,91,98185,0,-0,288,0.0,-0.0,0.0,0,0,0,0,188,10.3,10,5,9999,99999,9,999999999,0.0,999,999,99
3030,1,27,2,0,*?*?*?*?*?*?*?*?*?*?*?*?*?*?*?*?*?*?*?*?*?*?,1.8,-0.2,87,98185,0,-0,289,0.0,-0.0,0.0,0,0,0,0,197,4.6,10,5,9999,99999,9,999999999,0.0,999,999,99
3030,1,27,3,0,*?*?*?*?*?*?*?*?*?*?*?*?*?*?*?*?*?*?*?*?*?*?,1.2,-1.5,81,98185,0,-0,287,0.0,-0.0,0.0,0,0,0,0,205,5.2,10,5,9999,99999,9,999999999,0.0,999,999,99
3030,1,27,4,0,*?*?*?*?*?*?*?*?*?*?*?*?*?*?*?*?*?*?*?*?*?*?,0.1,-1.1,92,98185,0,-0,282,0.0,-0.0,0.0,0,0,0,0,213,6.2,10,5,9999,99999,9,999999999,0.0,999,999,99
3030,1,27,5,0,*?*?*?*?*?*?*?*?*?*?*?*?*?*?*?*?*?*?*?*?*?*?,-1.2,-1.3,100,98185,0,-0,277,0.0,-0.0,0.0,0,0,0,0,222,6.2,10,5,9999,99999,9,999999999,0.0,999,999,99
3030,1,27,6,0,*?*?*?*?*?*?*?*?*?*?*?*?*?*?*?*?*?*?*?*?*?*?,0.2,-0.4,95,98185,0,-0,282,0.0,-0.0,0.0,0,0,0,0,230,7.2,10,5,9999,99999,9,999999999,0.0,999,999,99
3030,1,27,7,0,*?*?*?*?*?*?*?*?*?*?*?*?*?*?*?*?*?*?*?*?*?*?,1.4,-0.0,91,98185,0,-0,287,0.0,-0.0,0.0,0,0,0,0,230,9.8,10,5,9999,99999,9,999999999,0.0,999,999,99
3030,1,27,8,0,*?*?*?*?*?*?*?*?*?*?*?*?*?*?*?*?*?*?*?*?*?*?,1.2,-0.2,91,98185,5,1327,286,0.0,0.0,0.0,0,0,0,0,230,9.3,10,5,9999,99999,9,999999999,0.0,999,999,99
3030,1,27,9,0,*?*?*?*?*?*?*?*?*?*?*?*?*?*?*?*?*?*?*?*?*?*?,1.2,-0.0,92,98185,161,1408,286,17.2,0.0,17.2,2050,-0,2051,671,230,6.7,10,5,9999,99999,9,999999999,0.0,999,999,99
3030,1,27,10,0,*?*?*?*?*?*?*?*?*?*?*?*?*?*?*?*?*?*?*?*?*?*?,3.9,0.4,79,98185,281,1410,298,40.6,0.0,40.6,4743,0,4752,1593,230,6.2,10,5,9999,99999,9,999999999,0.0,999,999,99
3030,1,27,11,0,*?*?*?*?*?*?*?*?*?*?*?*?*?*?*?*?*?*?*?*?*?*?,6.2,2.3,77,98185,356,1408,307,55.3,0.0,55.3,6458,0,6473,2216,230,6.7,10,5,9999,99999,9,999999999,0.0,999,999,99
3030,1,27,12,0,*?*?*?*?*?*?*?*?*?*?*?*?*?*?*?*?*?*?*?*?*?*?,8.9,4.5,74,98185,383,1411,319,60.4,0.0,60.4,7058,0,7075,2442,230,4.1,10,5,9999,99999,9,999999999,0.0,999,999,99
3030,1,27,13,0,*?*?*?*?*?*?*?*?*?*?*?*?*?*?*?*?*?*?*?*?*?*?,8.9,5.1,78,98185,358,1410,319,55.6,0.0,55.6,6489,0,6504,2228,232,4.6,10,5,9999,99999,9,999999999,0.0,999,999,99
3030,1,27,14,0,*?*?*?*?*?*?*?*?*?*?*?*?*?*?*?*?*?*?*?*?*?*?,9.0,5.0,76,98185,283,1407,320,41.1,0.0,41.1,4800,0,4809,1613,233,4.1,10,5,9999,99999,9,999999999,0.0,999,999,99
3030,1,27,15,0,*?*?*?*?*?*?*?*?*?*?*?*?*?*?*?*?*?*?*?*?*?*?,8.9,5.1,78,98185,165,1411,319,17.9,0.0,17.9,2133,-0,2134,699,235,7.2,10,5,9999,99999,9,999999999,0.0,999,999,99
3030,1,27,16,0,*?*?*?*?*?*?*?*?*?*?*?*?*?*?*?*?*?*?*?*?*?*?,8.9,5.8,82,98185,10,1424,319,0.0,0.0,0.0,0,0,0,0,237,7.2,10,5,9999,99999,9,999999999,0.0,999,999,99
3030,1,27,17,0,*?*?*?*?*?*?*?*?*?*?*?*?*?*?*?*?*?*?*?*?*?*?,6.9,4.8,88,98185,0,-0,310,0.0,-0.0,0.0,0,0,0,0,238,2.1,10,5,9999,99999,9,999999999,0.0,999,999,99
3030,1,27,18,0,*?*?*?*?*?*?*?*?*?*?*?*?*?*?*?*?*?*?*?*?*?*?,5.4,4.5,94,98185,0,-0,304,0.0,-0.0,0.0,0,0,0,0,240,2.1,10,5,9999,99999,9,999999999,0.0,999,999,99
3030,1,27,19,0,*?*?*?*?*?*?*?*?*?*?*?*?*?*?*?*?*?*?*?*?*?*?,4.5,3.4,93,98185,0,-0,300,0.0,-0.0,0.0,0,0,0,0,238,5.2,10,5,9999,99999,9,999999999,0.0,999,999,99
3030,1,27,20,0,*?*?*?*?*?*?*?*?*?*?*?*?*?*?*?*?*?*?*?*?*?*?,3.6,3.0,97,98185,0,-0,296,0.0,-0.0,0.0,0,0,0,0,237,5.2,10,5,9999,99999,9,999999999,0.0,999,999,99
3030,1,27,21,0,*?*?*?*?*?*?*?*?*?*?*?*?*?*?*?*?*?*?*?*?*?*?,4.0,3.9,100,98185,0,-0,298,0.0,-0.0,0.0,0,0,0,0,235,4.1,10,5,9999,99999,9,999999999,0.0,999,999,99
3030,1,27,22,0,*?*?*?*?*?*?*?*?*?*?*?*?*?*?*?*?*?*?*?*?*?*?,3.1,3.0,100,98185,0,-0,294,0.0,-0.0,0.0,0,0,0,0,233,4.1,10,5,9999,99999,9,999999999,0.0,999,999,99
3030,1,27,23,0,*?*?*?*?*?*?*?*?*?*?*?*?*?*?*?*?*?*?*?*?*?*?,2.5,2.5,100,98185,0,-0,291,0.0,-0.0,0.0,0,0,0,0,232,4.1,10,5,9999,99999,9,999999999,0.0,999,999,99
3030,1,27,24,0,*?*?*?*?*?*?*?*?*?*?*?*?*?*?*?*?*?*?*?*?*?*?,1.1,0.4,97,98185,0,-0,286,0.0,-0.0,0.0,0,0,0,0,180,10.3,10,5,9999,99999,9,999999999,0.0,999,999,99
3030,1,28,1,0,*?*?*?*?*?*?*?*?*?*?*?*?*?*?*?*?*?*?*?*?*?*?,1.9,1.9,100,98734.6,0,-0,289,0.0,-0.0,0.0,0,0,0,0,230,10.3,10,5,9999,99999,9,999999999,0.0,999,999,99
3030,1,28,2,0,*?*?*?*?*?*?*?*?*?*?*?*?*?*?*?*?*?*?*?*?*?*?,1.5,1.5,100,98734.6,0,-0,287,0.0,-0.0,0.0,0,0,0,0,230,4.6,10,5,9999,99999,9,999999999,0.0,999,999,99
3030,1,28,3,0,*?*?*?*?*?*?*?*?*?*?*?*?*?*?*?*?*?*?*?*?*?*?,1.5,1.5,100,98734.6,0,-0,287,0.0,-0.0,0.0,0,0,0,0,230,5.2,10,5,9999,99999,9,999999999,0.0,999,999,99
3030,1,28,4,0,*?*?*?*?*?*?*?*?*?*?*?*?*?*?*?*?*?*?*?*?*?*?,0.7,0.6,100,98734.6,0,-0,284,0.0,-0.0,0.0,0,0,0,0,230,6.2,10,5,9999,99999,9,999999999,0.0,999,999,99
3030,1,28,5,0,*?*?*?*?*?*?*?*?*?*?*?*?*?*?*?*?*?*?*?*?*?*?,-0.2,-0.2,100,98734.6,0,-0,281,0.0,-0.0,0.0,0,0,0,0,230,6.2,10,5,9999,99999,9,999999999,0.0,999,999,99
3030,1,28,6,0,*?*?*?*?*?*?*?*?*?*?*?*?*?*?*?*?*?*?*?*?*?*?,0.9,0.6,100,98734.6,0,-0,285,0.0,-0.0,0.0,0,0,0,0,230,7.2,10,5,9999,99999,9,999999999,0.0,999,999,99
3030,1,28,7,0,*?*?*?*?*?*?*?*?*?*?*?*?*?*?*?*?*?*?*?*?*?*?,1.8,0.6,95,98734.6,0,-0,274,0.0,-0.0,0.0,0,0,0,0,223,9.8,7,4,9999,99999,9,999999999,0.0,999,999,99
3030,1,28,8,0,*?*?*?*?*?*?*?*?*?*?*?*?*?*?*?*?*?*?*?*?*?*?,1.6,0.2,95,98734.6,10,1357,288,0.0,0.0,0.0,0,0,0,0,217,9.3,10,5,9999,99999,9,999999999,0.0,999,999,99
3030,1,28,9,0,*?*?*?*?*?*?*?*?*?*?*?*?*?*?*?*?*?*?*?*?*?*?,1.8,-0.4,88,98734.6,166,1405,274,49.7,150.2,32.0,5284,8523,4432,562,210,6.7,7,4,9999,99999,9,999999999,0.0,999,999,99
3030,1,28,10,0,*?*?*?*?*?*?*?*?*?*?*?*?*?*?*?*?*?*?*?*?*?*?,3.3,-0.2,81,98734.6,286,1406,280,113.4,199.1,72.9,12020,15049,8670,1382,203,6.2,7,4,9999,99999,9,999999999,0.0,999,999,99
3030,1,28,11,0,*?*?*?*?*?*?*?*?*?*?*?*?*?*?*?*?*?*?*?*?*?*?,5.4,-0.6,67,98734.6,362,1408,288,153.7,213.3,98.8,16256,18051,11567,1932,197,6.7,7,4,9999,99999,9,999999999,0.0,999,999,99
3030,1,28,12,0,*?*?*?*?*?*?*?*?*?*?*?*?*?*?*?*?*?*?*?*?*?*?,7.2,2.1,72,98734.6,389,1410,297,167.7,217.0,107.8,17742,18916,12568,2129,190,4.1,7,4,9999,99999,9,999999999,0.0,999,999,99
3030,1,28,13,0,*?*?*?*?*?*?*?*?*?*?*?*?*?*?*?*?*?*?*?*?*?*?,7.4,2.5,74,98734.6,364,1409,308,98.7,50.8,85.6,10832,4424,9683,2277,195,4.6,9,5,9999,99999,9,999999999,0.0,999,999,99
3030,1,28,14,0,*?*?*?*?*?*?*?*?*?*?*?*?*?*?*?*?*?*?*?*?*?*?,7.4,2.9,76,98734.6,290,1410,303,97.4,119.4,72.9,10659,9450,8465,1570,200,4.1,8,4,9999,99999,9,999999999,0.0,999,999,99
3030,1,28,15,0,*?*?*?*?*?*?*?*?*?*?*?*?*?*?*?*?*?*?*?*?*?*?,7.6,2.1,71,98734.6,171,1408,309,33.3,36.5,28.9,3732,2259,3478,605,205,7.2,9,5,9999,99999,9,999999999,0.0,999,999,99
3030,1,28,16,0,*?*?*?*?*?*?*?*?*?*?*?*?*?*?*?*?*?*?*?*?*?*?,7.5,2.7,75,98734.6,16,1400,313,0.0,0.0,0.0,0,0,0,0,210,7.2,10,5,9999,99999,9,999999999,0.0,999,999,99
3030,1,28,17,0,*?*?*?*?*?*?*?*?*?*?*?*?*?*?*?*?*?*?*?*?*?*?,6.1,2.5,81,98734.6,0,-0,307,0.0,-0.0,0.0,0,0,0,0,215,2.1,10,5,9999,99999,9,999999999,0.0,999,999,99
3030,1,28,18,0,*?*?*?*?*?*?*?*?*?*?*?*?*?*?*?*?*?*?*?*?*?*?,5.1,1.7,82,98734.6,0,-0,303,0.0,-0.0,0.0,0,0,0,0,220,2.1,10,5,9999,99999,9,999999999,0.0,999,999,99
3030,1,28,19,0,*?*?*?*?*?*?*?*?*?*?*?*?*?*?*?*?*?*?*?*?*?*?,4.2,1.3,84,98734.6,0,-0,299,0.0,-0.0,0.0,0,0,0,0,222,5.2,10,5,9999,99999,9,999999999,0.0,999,999,99
3030,1,28,20,0,*?*?*?*?*?*?*?*?*?*?*?*?*?*?*?*?*?*?*?*?*?*?,3.3,0.6,86,98734.6,0,-0,295,0.0,-0.0,0.0,0,0,0,0,223,5.2,10,5,9999,99999,9,999999999,0.0,999,999,99
3030,1,28,21,0,*?*?*?*?*?*?*?*?*?*?*?*?*?*?*?*?*?*?*?*?*?*?,3.7,0.6,83,98734.6,0,-0,297,0.0,-0.0,0.0,0,0,0,0,225,4.1,10,5,9999,99999,9,999999999,0.0,999,999,99
3030,1,28,22,0,*?*?*?*?*?*?*?*?*?*?*?*?*?*?*?*?*?*?*?*?*?*?,3.8,0.6,83,98734.6,0,-0,297,0.0,-0.0,0.0,0,0,0,0,227,4.1,10,5,9999,99999,9,999999999,0.0,999,999,99
3030,1,28,23,0,*?*?*?*?*?*?*?*?*?*?*?*?*?*?*?*?*?*?*?*?*?*?,2.6,1.3,95,98734.6,0,-0,292,0.0,-0.0,0.0,0,0,0,0,228,4.1,10,5,9999,99999,9,999999999,0.0,999,999,99
3030,1,28,24,0,*?*?*?*?*?*?*?*?*?*?*?*?*?*?*?*?*?*?*?*?*?*?,1.9,1.9,100,98734.6,0,-0,289,0.0,-0.0,0.0,0,0,0,0,230,10.3,10,5,9999,99999,9,999999999,0.0,999,999,99
3030,1,29,1,0,*?*?*?*?*?*?*?*?*?*?*?*?*?*?*?*?*?*?*?*?*?*?,0.8,0.8,100,98822.9,0,-0,285,0.0,-0.0,0.0,0,0,0,0,228,10.3,10,5,9999,99999,9,999999999,0.0,999,999,99
3030,1,29,2,0,*?*?*?*?*?*?*?*?*?*?*?*?*?*?*?*?*?*?*?*?*?*?,0.4,0.4,100,98822.9,0,-0,283,0.0,-0.0,0.0,0,0,0,0,227,4.6,10,5,9999,99999,9,999999999,0.0,999,999,99
3030,1,29,3,0,*?*?*?*?*?*?*?*?*?*?*?*?*?*?*?*?*?*?*?*?*?*?,0.2,0.2,100,98822.9,0,-0,282,0.0,-0.0,0.0,0,0,0,0,225,5.2,10,5,9999,99999,9,999999999,0.3,999,999,99
3030,1,29,4,0,*?*?*?*?*?*?*?*?*?*?*?*?*?*?*?*?*?*?*?*?*?*?,-0.2,-0.2,100,98822.9,0,-0,281,0.0,-0.0,0.0,0,0,0,0,223,6.2,10,5,9999,99999,9,999999999,0.0,999,999,99
3030,1,29,5,0,*?*?*?*?*?*?*?*?*?*?*?*?*?*?*?*?*?*?*?*?*?*?,0.3,0.2,100,98822.9,0,-0,283,0.0,-0.0,0.0,0,0,0,0,222,6.2,10,5,9999,99999,9,999999999,0.0,999,999,99
3030,1,29,6,0,*?*?*?*?*?*?*?*?*?*?*?*?*?*?*?*?*?*?*?*?*?*?,0.1,-0.0,100,98822.9,0,-0,282,0.0,-0.0,0.0,0,0,0,0,220,7.2,10,5,9999,99999,9,999999999,0.0,999,999,99
3030,1,29,7,0,*?*?*?*?*?*?*?*?*?*?*?*?*?*?*?*?*?*?*?*?*?*?,-0.1,-0.0,100,98822.9,0,-0,281,0.0,-0.0,0.0,0,0,0,0,215,9.8,10,5,9999,99999,9,999999999,0.0,999,999,99
3030,1,29,8,0,*?*?*?*?*?*?*?*?*?*?*?*?*?*?*?*?*?*?*?*?*?*?,-0.3,-0.2,100,98822.9,16,1444,280,0.0,0.0,0.0,0,0,0,0,210,9.3,10,5,9999,99999,9,999999999,0.0,999,999,99
3030,1,29,9,0,*?*?*?*?*?*?*?*?*?*?*?*?*?*?*?*?*?*?*?*?*?*?,0.1,0.2,100,98822.9,172,1408,282,19.4,0.0,19.4,2296,-0,2298,753,205,6.7,10,5,9999,99999,9,999999999,0.0,999,999,99
3030,1,29,10,0,*?*?*?*?*?*?*?*?*?*?*?*?*?*?*?*?*?*?*?*?*?*?,0.5,0.4,100,98822.9,292,1407,283,42.8,0.0,42.8,5005,0,5014,1686,200,6.2,10,5,9999,99999,9,999999999,0.0,999,999,99
3030,1,29,11,0,*?*?*?*?*?*?*?*?*?*?*?*?*?*?*?*?*?*?*?*?*?*?,0.5,0.4,100,98822.9,368,1407,283,57.7,0.0,57.7,6733,0,6749,2319,195,6.7,10,5,9999,99999,9,999999999,0.7,999,999,99
3030,1,29,12,0,*?*?*?*?*?*?*?*?*?*?*?*?*?*?*?*?*?*?*?*?*?*?,1.2,1.3,100,98822.9,395,1409,286,62.9,0.0,62.9,7340,0,7358,2550,190,4.1,10,5,9999,99999,9,999999999,1.7,999,999,99
3030,1,29,13,0,*?*?*?*?*?*?*?*?*?*?*?*?*?*?*?*?*?*?*?*?*?*?,1.4,-0.6,100,98822.9,370,1407,287,58.1,0.0,58.1,6779,0,6795,2336,197,4.6,10,5,9999,99999,9,999999999,0.3,999,999,99
3030,1,29,14,0,*?*?*?*?*?*?*?*?*?*?*?*?*?*?*?*?*?*?*?*?*?*?,1.5,-2.4,100,98822.9,296,1408,288,43.6,0.0,43.6,5090,0,5101,1717,203,4.1,10,5,9999,99999,9,999999999,0.6,999,999,99
3030,1,29,15,0,*?*?*?*?*?*?*?*?*?*?*?*?*?*?*?*?*?*?*?*?*?*?,1.2,-3.7,99,98822.9,177,1405,287,20.4,0.0,20.4,2418,-0,2421,794,210,7.2,10,5,9999,99999,9,999999999,0.2,999,999,99
3030,1,29,16,0,*?*?*?*?*?*?*?*?*?*?*?*?*?*?*?*?*?*?*?*?*?*?,1.0,-3.9,98,98822.9,22,1385,286,0.0,0.0,0.0,0,0,0,0,217,7.2,10,5,9999,99999,9,999999999,0.0,999,999,99
3030,1,29,17,0,*?*?*?*?*?*?*?*?*?*?*?*?*?*?*?*?*?*?*?*?*?*?,1.0,-3.7,100,98822.9,0,-0,286,0.0,-0.0,0.0,0,0,0,0,223,2.1,10,5,9999,99999,9,999999999,0.6,999,999,99
3030,1,29,18,0,*?*?*?*?*?*?*?*?*?*?*?*?*?*?*?*?*?*?*?*?*?*?,1.4,-2.2,100,98822.9,0,-0,288,0.0,-0.0,0.0,0,0,0,0,230,2.1,10,5,9999,99999,9,999999999,1.2,999,999,99
3030,1,29,19,0,*?*?*?*?*?*?*?*?*?*?*?*?*?*?*?*?*?*?*?*?*?*?,0.8,-2.4,100,98822.9,0,-0,285,0.0,-0.0,0.0,0,0,0,0,230,5.2,10,5,9999,99999,9,999999999,0.0,999,999,99
3030,1,29,20,0,*?*?*?*?*?*?*?*?*?*?*?*?*?*?*?*?*?*?*?*?*?*?,0.6,-2.7,100,98822.9,0,-0,284,0.0,-0.0,0.0,0,0,0,0,230,5.2,10,5,9999,99999,9,999999999,0.0,999,999,99
3030,1,29,21,0,*?*?*?*?*?*?*?*?*?*?*?*?*?*?*?*?*?*?*?*?*?*?,0.3,-2.2,100,98822.9,0,-0,283,0.0,-0.0,0.0,0,0,0,0,230,4.1,10,5,9999,99999,9,999999999,0.2,999,999,99
3030,1,29,22,0,*?*?*?*?*?*?*?*?*?*?*?*?*?*?*?*?*?*?*?*?*?*?,0.5,-1.9,100,98822.9,0,-0,284,0.0,-0.0,0.0,0,0,0,0,230,4.1,10,5,9999,99999,9,999999999,0.3,999,999,99
3030,1,29,23,0,*?*?*?*?*?*?*?*?*?*?*?*?*?*?*?*?*?*?*?*?*?*?,1.2,-0.2,100,98822.9,0,-0,286,0.0,-0.0,0.0,0,0,0,0,230,4.1,10,5,9999,99999,9,999999999,0.0,999,999,99
3030,1,29,24,0,*?*?*?*?*?*?*?*?*?*?*?*?*?*?*?*?*?*?*?*?*?*?,1.4,1.3,100,98822.9,0,-0,287,0.0,-0.0,0.0,0,0,0,0,230,10.3,10,5,9999,99999,9,999999999,0.0,999,999,99
3030,1,30,1,0,*?*?*?*?*?*?*?*?*?*?*?*?*?*?*?*?*?*?*?*?*?*?,2.4,0.2,100,99437.9,0,-0,291,0.0,-0.0,0.0,0,0,0,0,230,10.3,10,5,9999,99999,9,999999999,0.6,999,999,99
3030,1,30,2,0,*?*?*?*?*?*?*?*?*?*?*?*?*?*?*?*?*?*?*?*?*?*?,2.9,0.2,100,99437.9,0,-0,294,0.0,-0.0,0.0,0,0,0,0,230,4.6,10,5,9999,99999,9,999999999,0.6,999,999,99
3030,1,30,3,0,*?*?*?*?*?*?*?*?*?*?*?*?*?*?*?*?*?*?*?*?*?*?,2.4,-0.8,99,99437.9,0,-0,292,0.0,-0.0,0.0,0,0,0,0,230,5.2,10,5,9999,99999,9,999999999,1.7,999,999,99
3030,1,30,4,0,*?*?*?*?*?*?*?*?*?*?*?*?*?*?*?*?*?*?*?*?*?*?,2.6,-0.8,98,99437.9,0,-0,292,0.0,-0.0,0.0,0,0,0,0,230,6.2,10,5,9999,99999,9,999999999,0.9,999,999,99
3030,1,30,5,0,*?*?*?*?*?*?*?*?*?*?*?*?*?*?*?*?*?*?*?*?*?*?,2.3,-0.4,100,99437.9,0,-0,291,0.0,-0.0,0.0,0,0,0,0,230,6.2,10,5,9999,99999,9,999999999,0.0,999,999,99
3030,1,30,6,0,*?*?*?*?*?*?*?*?*?*?*?*?*?*?*?*?*?*?*?*?*?*?,2.2,0.4,100,99437.9,0,-0,291,0.0,-0.0,0.0,0,0,0,0,230,7.2,10,5,9999,99999,9,999999999,0.0,999,999,99
3030,1,30,7,0,*?*?*?*?*?*?*?*?*?*?*?*?*?*?*?*?*?*?*?*?*?*?,2.2,0.6,100,99437.9,0,-0,291,0.0,-0.0,0.0,0,0,0,0,240,9.8,10,5,9999,99999,9,999999999,0.0,999,999,99
3030,1,30,8,0,*?*?*?*?*?*?*?*?*?*?*?*?*?*?*?*?*?*?*?*?*?*?,2.0,1.0,100,99437.9,21,1410,290,0.0,0.0,0.0,0,0,0,0,250,9.3,10,5,9999,99999,9,999999999,0.0,999,999,99
3030,1,30,9,0,*?*?*?*?*?*?*?*?*?*?*?*?*?*?*?*?*?*?*?*?*?*?,2.0,2.1,100,99437.9,178,1411,289,20.5,0.0,20.5,2425,-0,2427,796,260,6.7,10,5,9999,99999,9,999999999,0.0,999,999,99
3030,1,30,10,0,*?*?*?*?*?*?*?*?*?*?*?*?*?*?*?*?*?*?*?*?*?*?,3.0,3.0,100,99437.9,298,1407,294,44.0,0.0,44.0,5141,0,5151,1735,270,6.2,10,5,9999,99999,9,999999999,0.0,999,999,99
3030,1,30,11,0,*?*?*?*?*?*?*?*?*?*?*?*?*?*?*?*?*?*?*?*?*?*?,3.4,3.4,100,99437.9,374,1406,295,58.9,0.0,58.9,6878,0,6894,2373,280,6.7,10,5,9999,99999,9,999999999,0.0,999,999,99
3030,1,30,12,0,*?*?*?*?*?*?*?*?*?*?*?*?*?*?*?*?*?*?*?*?*?*?,3.7,3.6,100,99437.9,401,1407,296,64.1,0.0,64.1,7492,0,7511,2606,290,4.1,10,5,9999,99999,9,999999999,0.0,999,999,99
3030,1,30,13,0,*?*?*?*?*?*?*?*?*?*?*?*?*?*?*?*?*?*?*?*?*?*?,3.6,3.6,100,99437.9,377,1409,296,59.4,0.0,59.4,6931,0,6947,2393,288,4.6,10,5,9999,99999,9,999999999,0.0,999,999,99
3030,1,30,14,0,*?*?*?*?*?*?*?*?*?*?*?*?*?*?*?*?*?*?*?*?*?*?,3.9,3.9,100,99437.9,303,1410,297,44.9,0.0,44.9,5240,0,5251,1771,287,4.1,10,5,9999,99999,9,999999999,0.4,999,999,99
3030,1,30,15,0,*?*?*?*?*?*?*?*?*?*?*?*?*?*?*?*?*?*?*?*?*?*?,3.8,3.8,100,99437.9,184,1409,297,21.7,0.0,21.7,2562,-0,2565,843,285,7.2,10,5,9999,99999,9,999999999,2.6,999,999,99
3030,1,30,16,0,*?*?*?*?*?*?*?*?*?*?*?*?*?*?*?*?*?*?*?*?*?*?,3.6,3.6,100,99437.9,29,1421,296,0.0,0.0,0.0,0,0,0,0,283,7.2,10,5,9999,99999,9,999999999,0.0,999,999,99
3030,1,30,17,0,*?*?*?*?*?*?*?*?*?*?*?*?*?*?*?*?*?*?*?*?*?*?,3.4,3.4,100,99437.9,0,-0,295,0.0,-0.0,0.0,0,0,0,0,282,2.1,10,5,9999,99999,9,999999999,0.0,999,999,99
3030,1,30,18,0,*?*?*?*?*?*?*?*?*?*?*?*?*?*?*?*?*?*?*?*?*?*?,3.3,3.2,100,99437.9,0,-0,295,0.0,-0.0,0.0,0,0,0,0,280,2.1,10,5,9999,99999,9,999999999,0.0,999,999,99
3030,1,30,19,0,*?*?*?*?*?*?*?*?*?*?*?*?*?*?*?*?*?*?*?*?*?*?,3.2,2.3,100,99437.9,0,-0,294,0.0,-0.0,0.0,0,0,0,0,270,5.2,10,5,9999,99999,9,999999999,0.0,999,999,99
3030,1,30,20,0,*?*?*?*?*?*?*?*?*?*?*?*?*?*?*?*?*?*?*?*?*?*?,2.6,2.5,100,99437.9,0,-0,292,0.0,-0.0,0.0,0,0,0,0,260,5.2,10,5,9999,99999,9,999999999,0.0,999,999,99
3030,1,30,21,0,*?*?*?*?*?*?*?*?*?*?*?*?*?*?*?*?*?*?*?*?*?*?,3.1,3.0,100,99437.9,0,-0,294,0.0,-0.0,0.0,0,0,0,0,250,4.1,10,5,9999,99999,9,999999999,0.0,999,999,99
3030,1,30,22,0,*?*?*?*?*?*?*?*?*?*?*?*?*?*?*?*?*?*?*?*?*?*?,2.4,2.5,100,99437.9,0,-0,291,0.0,-0.0,0.0,0,0,0,0,240,4.1,10,5,9999,99999,9,999999999,0.0,999,999,99
3030,1,30,23,0,*?*?*?*?*?*?*?*?*?*?*?*?*?*?*?*?*?*?*?*?*?*?,3.0,2.9,100,99437.9,0,-0,294,0.0,-0.0,0.0,0,0,0,0,230,4.1,10,5,9999,99999,9,999999999,0.0,999,999,99
3030,1,30,24,0,*?*?*?*?*?*?*?*?*?*?*?*?*?*?*?*?*?*?*?*?*?*?,1.9,-0.0,100,99437.9,0,-0,289,0.0,-0.0,0.0,0,0,0,0,230,10.3,10,5,9999,99999,9,999999999,0.2,999,999,99
3030,1,31,1,0,*?*?*?*?*?*?*?*?*?*?*?*?*?*?*?*?*?*?*?*?*?*?,3.9,1.9,86,99781.3,0,-0,298,0.0,-0.0,0.0,0,0,0,0,218,10.3,10,5,9999,99999,9,999999999,0.0,999,999,99
3030,1,31,2,0,*?*?*?*?*?*?*?*?*?*?*?*?*?*?*?*?*?*?*?*?*?*?,4.2,1.3,80,99781.3,0,-0,299,0.0,-0.0,0.0,0,0,0,0,217,4.6,10,5,9999,99999,9,999999999,0.0,999,999,99
3030,1,31,3,0,*?*?*?*?*?*?*?*?*?*?*?*?*?*?*?*?*?*?*?*?*?*?,3.6,0.4,79,99781.3,0,-0,296,0.0,-0.0,0.0,0,0,0,0,215,5.2,10,5,9999,99999,9,999999999,0.0,999,999,99
3030,1,31,4,0,*?*?*?*?*?*?*?*?*?*?*?*?*?*?*?*?*?*?*?*?*?*?,3.2,-0.2,78,99781.3,0,-0,295,0.0,-0.0,0.0,0,0,0,0,213,6.2,10,5,9999,99999,9,999999999,0.0,999,999,99
3030,1,31,5,0,*?*?*?*?*?*?*?*?*?*?*?*?*?*?*?*?*?*?*?*?*?*?,2.7,0.2,82,99781.3,0,-0,293,0.0,-0.0,0.0,0,0,0,0,212,6.2,10,5,9999,99999,9,999999999,0.0,999,999,99
3030,1,31,6,0,*?*?*?*?*?*?*?*?*?*?*?*?*?*?*?*?*?*?*?*?*?*?,3.3,0.4,80,99781.3,0,-0,295,0.0,-0.0,0.0,0,0,0,0,210,7.2,10,5,9999,99999,9,999999999,0.0,999,999,99
3030,1,31,7,0,*?*?*?*?*?*?*?*?*?*?*?*?*?*?*?*?*?*?*?*?*?*?,3.9,0.6,78,99781.3,0,-0,278,0.0,-0.0,0.0,0,0,0,0,217,9.8,6,3,9999,99999,9,999999999,0.0,999,999,99
3030,1,31,8,0,*?*?*?*?*?*?*?*?*?*?*?*?*?*?*?*?*?*?*?*?*?*?,3.4,-0.2,76,99781.3,26,1382,280,0.0,0.0,0.0,0,0,0,0,223,9.3,7,4,9999,99999,9,999999999,0.0,999,999,99
3030,1,31,9,0,*?*?*?*?*?*?*?*?*?*?*?*?*?*?*?*?*?*?*?*?*?*?,4.0,0.6,78,99781.3,183,1404,283,58.8,161.1,37.8,6203,9656,5159,670,230,6.7,7,4,9999,99999,9,999999999,0.0,999,999,99
3030,1,31,10,0,*?*?*?*?*?*?*?*?*?*?*?*?*?*?*?*?*?*?*?*?*?*?,4.7,-0.8,66,99781.3,304,1406,275,145.4,353.2,69.1,15227,27394,9081,1255,237,6.2,5,3,9999,99999,9,999999999,0.0,999,999,99
3030,1,31,11,0,*?*?*?*?*?*?*?*?*?*?*?*?*?*?*?*?*?*?*?*?*?*?,5.9,-1.1,60,99781.3,381,1408,274,200.9,436.7,82.8,21195,37181,10852,1517,243,6.7,4,2,9999,99999,9,999999999,0.0,999,999,99
3030,1,31,12,0,*?*?*?*?*?*?*?*?*?*?*?*?*?*?*?*?*?*?*?*?*?*?,6.9,0.4,63,99781.3,408,1409,295,178.0,219.3,114.4,18829,19497,13295,2277,250,4.1,7,4,9999,99999,9,999999999,0.0,999,999,99
3030,1,31,13,0,*?*?*?*?*?*?*?*?*?*?*?*?*?*?*?*?*?*?*?*?*?*?,6.9,-0.4,59,99781.3,383,1406,295,165.0,216.3,106.1,17451,18754,12371,2092,248,4.6,7,4,9999,99999,9,999999999,0.0,999,999,99
3030,1,31,14,0,*?*?*?*?*?*?*?*?*?*?*?*?*?*?*?*?*?*?*?*?*?*?,7.0,-0.6,57,99781.3,309,1407,284,148.5,355.0,70.5,15546,27726,9260,1283,247,4.1,5,3,9999,99999,9,999999999,0.0,999,999,99
3030,1,31,15,0,*?*?*?*?*?*?*?*?*?*?*?*?*?*?*?*?*?*?*?*?*?*?,6.7,-0.4,59,99781.3,190,1404,278,76.8,333.6,31.6,7929,21663,4902,578,245,7.2,4,2,9999,99999,9,999999999,0.9,999,999,99
3030,1,31,16,0,*?*?*?*?*?*?*?*?*?*?*?*?*?*?*?*?*?*?*?*?*?*?,6.9,0.6,64,99781.3,35,1402,311,0.0,0.0,0.0,0,0,0,0,243,7.2,10,5,9999,99999,9,999999999,0.0,999,999,99
3030,1,31,17,0,*?*?*?*?*?*?*?*?*?*?*?*?*?*?*?*?*?*?*?*?*?*?,6.2,1.0,70,99781.3,0,-0,308,0.0,-0.0,0.0,0,0,0,0,242,2.1,10,5,9999,99999,9,999999999,0.0,999,999,99
3030,1,31,18,0,*?*?*?*?*?*?*?*?*?*?*?*?*?*?*?*?*?*?*?*?*?*?,5.2,1.3,75,99781.3,0,-0,303,0.0,-0.0,0.0,0,0,0,0,240,2.1,10,5,9999,99999,9,999999999,0.0,999,999,99
3030,1,31,19,0,*?*?*?*?*?*?*?*?*?*?*?*?*?*?*?*?*?*?*?*?*?*?,5.2,2.7,83,99781.3,0,-0,303,0.0,-0.0,0.0,0,0,0,0,237,5.2,10,5,9999,99999,9,999999999,0.0,999,999,99
3030,1,31,20,0,*?*?*?*?*?*?*?*?*?*?*?*?*?*?*?*?*?*?*?*?*?*?,4.7,2.5,85,99781.3,0,-0,301,0.0,-0.0,0.0,0,0,0,0,233,5.2,10,5,9999,99999,9,999999999,0.0,999,999,99
3030,1,31,21,0,*?*?*?*?*?*?*?*?*?*?*?*?*?*?*?*?*?*?*?*?*?*?,4.5,2.5,86,99781.3,0,-0,300,0.0,-0.0,0.0,0,0,0,0,230,4.1,10,5,9999,99999,9,999999999,0.0,999,999,99
3030,1,31,22,0,*?*?*?*?*?*?*?*?*?*?*?*?*?*?*?*?*?*?*?*?*?*?,4.7,1.5,80,99781.3,0,-0,301,0.0,-0.0,0.0,0,0,0,0,227,4.1,10,5,9999,99999,9,999999999,0.0,999,999,99
3030,1,31,23,0,*?*?*?*?*?*?*?*?*?*?*?*?*?*?*?*?*?*?*?*?*?*?,4.0,1.5,82,99781.3,0,-0,298,0.0,-0.0,0.0,0,0,0,0,223,4.1,10,5,9999,99999,9,999999999,0.0,999,999,99
3030,1,31,24,0,*?*?*?*?*?*?*?*?*?*?*?*?*?*?*?*?*?*?*?*?*?*?,3.5,2.5,92,99781.3,0,-0,296,0.0,-0.0,0.0,0,0,0,0,220,10.3,10,5,9999,99999,9,999999999,0.0,999,999,99
3030,2,1,1,0,*?*?*?*?*?*?*?*?*?*?*?*?*?*?*?*?*?*?*?*?*?*?,2.4,1.9,100,99949.2,0,-0,291,0.0,-0.0,0.0,0,0,0,0,225,10.3,10,5,9999,99999,9,999999999,0.0,999,999,99
3030,2,1,2,0,*?*?*?*?*?*?*?*?*?*?*?*?*?*?*?*?*?*?*?*?*?*?,1.5,1.5,100,99949.2,0,-0,287,0.0,-0.0,0.0,0,0,0,0,230,4.6,10,5,9999,99999,9,999999999,0.0,999,999,99
3030,2,1,3,0,*?*?*?*?*?*?*?*?*?*?*?*?*?*?*?*?*?*?*?*?*?*?,2.0,2.1,100,99949.2,0,-0,289,0.0,-0.0,0.0,0,0,0,0,235,5.2,10,5,9999,99999,9,999999999,0.1,999,999,99
3030,2,1,4,0,*?*?*?*?*?*?*?*?*?*?*?*?*?*?*?*?*?*?*?*?*?*?,1.7,1.7,100,99949.2,0,-0,288,0.0,-0.0,0.0,0,0,0,0,240,6.2,10,5,9999,99999,9,999999999,0.9,999,999,99
3030,2,1,5,0,*?*?*?*?*?*?*?*?*?*?*?*?*?*?*?*?*?*?*?*?*?*?,1.4,1.0,100,99949.2,0,-0,287,0.0,-0.0,0.0,0,0,0,0,245,6.2,10,5,9999,99999,9,999999999,0.9,999,999,99
3030,2,1,6,0,*?*?*?*?*?*?*?*?*?*?*?*?*?*?*?*?*?*?*?*?*?*?,1.1,-0.0,100,99949.2,0,-0,286,0.0,-0.0,0.0,0,0,0,0,250,7.2,10,5,9999,99999,9,999999999,0.9,999,999,99
3030,2,1,7,0,*?*?*?*?*?*?*?*?*?*?*?*?*?*?*?*?*?*?*?*?*?*?,0.2,-1.3,98,99949.2,0,-0,282,0.0,-0.0,0.0,0,0,0,0,248,9.8,10,5,9999,99999,9,999999999,5.5,999,999,99
3030,2,1,8,0,*?*?*?*?*?*?*?*?*?*?*?*?*?*?*?*?*?*?*?*?*?*?,-0.7,-1.3,100,99949.2,32,1401,279,0.0,0.0,0.0,0,0,0,0,247,9.3,10,5,9999,99999,9,999999999,9.1,999,999,99
3030,2,1,9,0,*?*?*?*?*?*?*?*?*?*?*?*?*?*?*?*?*?*?*?*?*?*?,2.0,2.1,100,99949.2,189,1404,289,22.8,0.0,22.8,2681,-0,2685,885,245,6.7,10,5,9999,99999,9,999999999,7.3,999,999,99
3030,2,1,10,0,*?*?*?*?*?*?*?*?*?*?*?*?*?*?*?*?*?*?*?*?*?*?,4.7,4.5,100,99949.2,310,1405,301,46.4,0.0,46.4,5406,0,5418,1836,243,6.2,10,5,9999,99999,9,999999999,7.1,999,999,99
3030,2,1,11,0,*?*?*?*?*?*?*?*?*?*?*?*?*?*?*?*?*?*?*?*?*?*?,7.7,5.9,98,99949.2,387,1407,314,61.4,0.0,61.4,7153,0,7171,2484,242,6.7,10,5,9999,99999,9,999999999,7.1,999,999,99
3030,2,1,12,0,*?*?*?*?*?*?*?*?*?*?*?*?*?*?*?*?*?*?*?*?*?*?,9.4,6.7,92,99949.2,414,1406,321,66.7,0.0,66.7,7773,0,7794,2722,240,4.1,10,5,9999,99999,9,999999999,7.2,999,999,99
3030,2,1,13,0,*?*?*?*?*?*?*?*?*?*?*?*?*?*?*?*?*?*?*?*?*?*?,9.5,7.1,95,99949.2,390,1407,321,62.0,0.0,62.0,7235,0,7252,2509,258,4.6,10,5,9999,99999,9,999999999,0.8,999,999,99
3030,2,1,14,0,*?*?*?*?*?*?*?*?*?*?*?*?*?*?*?*?*?*?*?*?*?*?,9.4,8.0,100,99949.2,316,1408,321,47.5,0.0,47.5,5545,0,5556,1881,277,4.1,10,5,9999,99999,9,999999999,0.1,999,999,99
3030,2,1,15,0,*?*?*?*?*?*?*?*?*?*?*?*?*?*?*?*?*?*?*?*?*?*?,9.4,7.6,99,99949.2,197,1407,321,24.3,0.0,24.3,2860,-0,2864,943,295,7.2,10,5,9999,99999,9,999999999,1.5,999,999,99
3030,2,1,16,0,*?*?*?*?*?*?*?*?*?*?*?*?*?*?*?*?*?*?*?*?*?*?,9.4,6.7,93,99949.2,42,1420,321,0.0,0.0,0.0,0,0,0,0,313,7.2,10,5,9999,99999,9,999999999,1.8,999,999,99
3030,2,1,17,0,*?*?*?*?*?*?*?*?*?*?*?*?*?*?*?*?*?*?*?*?*?*?,7.6,6.9,100,99949.2,0,-0,313,0.0,-0.0,0.0,0,0,0,0,332,2.1,10,5,9999,99999,9,999999999,0.5,999,999,99
3030,2,1,18,0,*?*?*?*?*?*?*?*?*?*?*?*?*?*?*?*?*?*?*?*?*?*?,5.9,5.9,100,99949.2,0,-0,306,0.0,-0.0,0.0,0,0,0,0,350,2.1,10,5,9999,99999,9,999999999,0.2,999,999,99
3030,2,1,19,0,*?*?*?*?*?*?*?*?*?*?*?*?*?*?*?*?*?*?*?*?*?*?,4.9,5.0,100,99949.2,0,-0,301,0.0,-0.0,0.0,0,0,0,0,293,5.2,10,5,9999,99999,9,999999999,0.0,999,999,99
3030,2,1,20,0,*?*?*?*?*?*?*?*?*?*?*?*?*?*?*?*?*?*?*?*?*?*?,4.2,4.1,100,99949.2,0,-0,298,0.0,-0.0,0.0,0,0,0,0,237,5.2,10,5,9999,99999,9,999999999,0.0,999,999,99
3030,2,1,21,0,*?*?*?*?*?*?*?*?*?*?*?*?*?*?*?*?*?*?*?*?*?*?,3.0,3.0,100,99949.2,0,-0,294,0.0,-0.0,0.0,0,0,0,0,180,4.1,10,5,9999,99999,9,999999999,0.0,999,999,99
3030,2,1,22,0,*?*?*?*?*?*?*?*?*?*?*?*?*?*?*?*?*?*?*?*?*?*?,2.9,2.9,100,99949.2,0,-0,293,0.0,-0.0,0.0,0,0,0,0,123,4.1,10,5,9999,99999,9,999999999,1.2,999,999,99
3030,2,1,23,0,*?*?*?*?*?*?*?*?*?*?*?*?*?*?*?*?*?*?*?*?*?*?,3.7,3.8,100,99949.2,0,-0,296,0.0,-0.0,0.0,0,0,0,0,67,4.1,10,5,9999,99999,9,999999999,0.5,999,999,99
3030,2,1,24,0,*?*?*?*?*?*?*?*?*?*?*?*?*?*?*?*?*?*?*?*?*?*?,3.4,1.7,98,99949.2,0,-0,295,0.0,-0.0,0.0,0,0,0,0,220,10.3,10,5,9999,99999,9,999999999,0.0,999,999,99
3030,2,2,1,0,*?*?*?*?*?*?*?*?*?*?*?*?*?*?*?*?*?*?*?*?*?*?,5.9,2.5,79,101885,0,-0,306,0.0,-0.0,0.0,0,0,0,0,17,10.3,10,5,9999,99999,9,999999999,0.0,999,999,99
3030,2,2,2,0,*?*?*?*?*?*?*?*?*?*?*?*?*?*?*?*?*?*?*?*?*?*?,6.9,1.9,70,101885,0,-0,311,0.0,-0.0,0.0,0,0,0,0,23,4.6,10,5,9999,99999,9,999999999,0.0,999,999,99
3030,2,2,3,0,*?*?*?*?*?*?*?*?*?*?*?*?*?*?*?*?*?*?*?*?*?*?,6.8,1.7,70,101885,0,-0,310,0.0,-0.0,0.0,0,0,0,0,30,5.2,10,5,9999,99999,9,999999999,0.2,999,999,99
3030,2,2,4,0,*?*?*?*?*?*?*?*?*?*?*?*?*?*?*?*?*?*?*?*?*?*?,6.3,2.5,76,101885,0,-0,308,0.0,-0.0,0.0,0,0,0,0,37,6.2,10,5,9999,99999,9,999999999,0.0,999,999,99
3030,2,2,5,0,*?*?*?*?*?*?*?*?*?*?*?*?*?*?*?*?*?*?*?*?*?*?,6.0,2.5,77,101885,0,-0,307,0.0,-0.0,0.0,0,0,0,0,43,6.2,10,5,9999,99999,9,999999999,0.1,999,999,99
3030,2,2,6,0,*?*?*?*?*?*?*?*?*?*?*?*?*?*?*?*?*?*?*?*?*?*?,6.2,2.3,75,101885,0,-0,307,0.0,-0.0,0.0,0,0,0,0,50,7.2,10,5,9999,99999,9,999999999,0.2,999,999,99
3030,2,2,7,0,*?*?*?*?*?*?*?*?*?*?*?*?*?*?*?*?*?*?*?*?*?*?,5.5,2.9,83,101885,0,-0,304,0.0,-0.0,0.0,0,0,0,0,97,9.8,10,5,9999,99999,9,999999999,0.0,999,999,99
3030,2,2,8,0,*?*?*?*?*?*?*?*?*?*?*?*?*?*?*?*?*?*?*?*?*?*?,4.5,1.9,82,101885,38,1409,300,0.0,0.0,0.0,0,0,0,0,143,9.3,10,5,9999,99999,9,999999999,0.0,999,999,99
3030,2,2,9,0,*?*?*?*?*?*?*?*?*?*?*?*?*?*?*?*?*?*?*?*?*?*?,6.6,3.2,79,101885,195,1404,309,24.0,0.0,24.0,2827,-0,2830,931,190,6.7,10,5,9999,99999,9,999999999,0.0,999,999,99
3030,2,2,10,0,*?*?*?*?*?*?*?*?*?*?*?*?*?*?*?*?*?*?*?*?*?*?,8.4,6.7,89,101885,317,1408,316,47.7,0.0,47.7,5568,0,5580,1889,237,6.2,10,5,9999,99999,9,999999999,0.0,999,999,99
3030,2,2,11,0,*?*?*?*?*?*?*?*?*?*?*?*?*?*?*?*?*?*?*?*?*?*?,10.9,7.4,79,101885,394,1408,328,62.7,0.0,62.7,7326,0,7344,2542,283,6.7,10,5,9999,99999,9,999999999,0.0,999,999,99
3030,2,2,12,0,*?*?*?*?*?*?*?*?*?*?*?*?*?*?*?*?*?*?*?*?*?*?,11.9,7.0,71,101885,421,1407,332,68.0,0.0,68.0,7952,0,7973,2783,330,4.1,10,5,9999,99999,9,999999999,0.0,999,999,99
3030,2,2,13,0,*?*?*?*?*?*?*?*?*?*?*?*?*?*?*?*?*?*?*?*?*?*?,12.0,7.6,74,101885,397,1408,333,63.3,0.0,63.3,7395,0,7413,2569,282,4.6,10,5,9999,99999,9,999999999,0.0,999,999,99
3030,2,2,14,0,*?*?*?*?*?*?*?*?*?*?*?*?*?*?*?*?*?*?*?*?*?*?,11.9,7.6,75,101885,323,1409,332,48.8,0.0,48.8,5701,0,5713,1938,233,4.1,10,5,9999,99999,9,999999999,0.0,999,999,99
3030,2,2,15,0,*?*?*?*?*?*?*?*?*?*?*?*?*?*?*?*?*?*?*?*?*?*?,11.9,8.0,77,101885,204,1409,332,25.6,0.0,25.6,3014,0,3017,994,185,7.2,10,5,9999,99999,9,999999999,0.0,999,999,99
3030,2,2,16,0,*?*?*?*?*?*?*?*?*?*?*?*?*?*?*?*?*?*?*?*?*?*?,11.9,7.0,72,101885,48,1401,332,0.0,0.0,0.0,0,0,0,0,137,7.2,10,5,9999,99999,9,999999999,0.0,999,999,99
3030,2,2,17,0,*?*?*?*?*?*?*?*?*?*?*?*?*?*?*?*?*?*?*?*?*?*?,11.1,5.9,70,101885,0,-0,329,0.0,-0.0,0.0,0,0,0,0,88,2.1,10,5,9999,99999,9,999999999,0.0,999,999,99
3030,2,2,18,0,*?*?*?*?*?*?*?*?*?*?*?*?*?*?*?*?*?*?*?*?*?*?,9.7,5.3,74,101885,0,-0,323,0.0,-0.0,0.0,0,0,0,0,40,2.1,10,5,9999,99999,9,999999999,0.0,999,999,99
3030,2,2,19,0,*?*?*?*?*?*?*?*?*?*?*?*?*?*?*?*?*?*?*?*?*?*?,9.0,3.9,70,101885,0,-0,320,0.0,-0.0,0.0,0,0,0,0,67,5.2,10,5,9999,99999,9,999999999,0.1,999,999,99
3030,2,2,20,0,*?*?*?*?*?*?*?*?*?*?*?*?*?*?*?*?*?*?*?*?*?*?,8.7,4.3,74,101885,0,-0,318,0.0,-0.0,0.0,0,0,0,0,93,5.2,10,5,9999,99999,9,999999999,0.2,999,999,99
3030,2,2,21,0,*?*?*?*?*?*?*?*?*?*?*?*?*?*?*?*?*?*?*?*?*?*?,7.8,3.4,74,101885,0,-0,314,0.0,-0.0,0.0,0,0,0,0,120,4.1,10,5,9999,99999,9,999999999,0.0,999,999,99
3030,2,2,22,0,*?*?*?*?*?*?*?*?*?*?*?*?*?*?*?*?*?*?*?*?*?*?,6.7,2.3,73,101885,0,-0,310,0.0,-0.0,0.0,0,0,0,0,147,4.1,10,5,9999,99999,9,999999999,0.0,999,999,99
3030,2,2,23,0,*?*?*?*?*?*?*?*?*?*?*?*?*?*?*?*?*?*?*?*?*?*?,6.7,1.9,71,101885,0,-0,310,0.0,-0.0,0.0,0,0,0,0,173,4.1,10,5,9999,99999,9,999999999,0.3,999,999,99
3030,2,2,24,0,*?*?*?*?*?*?*?*?*?*?*?*?*?*?*?*?*?*?*?*?*?*?,4.5,3.0,90,101885,0,-0,300,0.0,-0.0,0.0,0,0,0,0,10,10.3,10,5,9999,99999,9,999999999,0.0,999,999,99
3030,2,3,1,0,*?*?*?*?*?*?*?*?*?*?*?*?*?*?*?*?*?*?*?*?*?*?,7.1,6.4,100,100949,0,-0,311,0.0,-0.0,0.0,0,0,0,0,207,1.0,10,5,9999,99999,9,999999999,0.0,999,999,99
3030,2,3,2,0,*?*?*?*?*?*?*?*?*?*?*?*?*?*?*?*?*?*?*?*?*?*?,7.2,7.3,100,100949,0,-0,311,0.0,-0.0,0.0,0,0,0,0,213,1.0,10,5,9999,99999,9,999999999,0.4,999,999,99
3030,2,3,3,0,*?*?*?*?*?*?*?*?*?*?*?*?*?*?*?*?*?*?*?*?*?*?,7.2,7.1,100,100949,0,-0,311,0.0,-0.0,0.0,0,0,0,0,220,3.1,10,5,9999,99999,9,999999999,0.5,999,999,99
3030,2,3,4,0,*?*?*?*?*?*?*?*?*?*?*?*?*?*?*?*?*?*?*?*?*?*?,6.9,6.9,100,100949,0,-0,310,0.0,-0.0,0.0,0,0,0,0,227,1.5,10,5,9999,99999,9,999999999,0.1,999,999,99
3030,2,3,5,0,*?*?*?*?*?*?*?*?*?*?*?*?*?*?*?*?*?*?*?*?*?*?,6.4,6.4,100,100949,0,-0,308,0.0,-0.0,0.0,0,0,0,0,233,1.0,10,5,9999,99999,9,999999999,0.0,999,999,99
3030,2,3,6,0,*?*?*?*?*?*?*?*?*?*?*?*?*?*?*?*?*?*?*?*?*?*?,6.9,6.9,100,100949,0,-0,310,0.0,-0.0,0.0,0,0,0,0,240,2.1,10,5,9999,99999,9,999999999,0.0,999,999,99
3030,2,3,7,0,*?*?*?*?*?*?*?*?*?*?*?*?*?*?*?*?*?*?*?*?*?*?,7.2,7.3,100,100949,0,-0,311,0.0,-0.0,0.0,0,0,0,0,239,2.1,10,5,9999,99999,9,999999999,0.0,999,999,99
3030,2,3,8,0,*?*?*?*?*?*?*?*?*?*?*?*?*?*?*?*?*?*?*?*?*?*?,7.7,7.7,100,100949,44,1410,313,0.0,0.0,0.0,0,0,0,0,238,1.0,10,5,9999,99999,9,999999999,0.0,999,999,99
3030,2,3,9,0,*?*?*?*?*?*?*?*?*?*?*?*?*?*?*?*?*?*?*?*?*?*?,7.6,7.6,100,100949,202,1409,313,25.2,0.0,25.2,2968,-0,2972,979,237,1.5,10,5,9999,99999,9,999999999,0.0,999,999,99
3030,2,3,10,0,*?*?*?*?*?*?*?*?*?*?*?*?*?*?*?*?*?*?*?*?*?*?,8.2,8.3,100,100949,323,1406,312,85.1,49.2,73.7,9334,4148,8353,1936,236,1.0,9,5,9999,99999,9,999999999,0.0,999,999,99
3030,2,3,11,0,*?*?*?*?*?*?*?*?*?*?*?*?*?*?*?*?*?*?*?*?*?*?,9.5,9.6,100,100949,400,1405,321,64.0,0.0,64.0,7476,0,7495,2600,235,0.5,10,5,9999,99999,9,999999999,0.9,999,999,99
3030,2,3,12,0,*?*?*?*?*?*?*?*?*?*?*?*?*?*?*?*?*?*?*?*?*?*?,10.0,9.6,100,100949,428,1407,323,69.4,0.0,69.4,8106,0,8127,2844,234,0.5,10,5,9999,99999,9,999999999,1.5,999,999,99
3030,2,3,13,0,*?*?*?*?*?*?*?*?*?*?*?*?*?*?*?*?*?*?*?*?*?*?,10.0,9.7,100,100949,403,1405,323,64.7,0.0,64.7,7553,0,7572,2629,237,0.5,10,5,9999,99999,9,999999999,0.0,999,999,99
3030,2,3,14,0,*?*?*?*?*?*?*?*?*?*?*?*?*?*?*?*?*?*?*?*?*?*?,10.1,9.3,100,100949,329,1405,324,50.2,0.0,50.2,5857,0,5869,1994,239,0.5,10,5,9999,99999,9,999999999,0.0,999,999,99
3030,2,3,15,0,*?*?*?*?*?*?*?*?*?*?*?*?*?*?*?*?*?*?*?*?*?*?,10.0,8.7,100,100949,210,1403,320,46.8,41.6,40.6,5198,2856,4824,857,242,1.0,9,5,9999,99999,9,999999999,0.0,999,999,99
3030,2,3,16,0,*?*?*?*?*?*?*?*?*?*?*?*?*?*?*?*?*?*?*?*?*?*?,10.1,9.4,100,100949,55,1412,320,0.0,0.0,0.0,0,0,0,0,245,0.5,9,5,9999,99999,9,999999999,0.0,999,999,99
3030,2,3,17,0,*?*?*?*?*?*?*?*?*?*?*?*?*?*?*?*?*?*?*?*?*?*?,9.5,8.0,100,100949,0,-0,321,0.0,-0.0,0.0,0,0,0,0,247,1.0,10,5,9999,99999,9,999999999,0.0,999,999,99
3030,2,3,18,0,*?*?*?*?*?*?*?*?*?*?*?*?*?*?*?*?*?*?*?*?*?*?,8.6,7.3,100,100949,0,-0,317,0.0,-0.0,0.0,0,0,0,0,250,1.5,10,5,9999,99999,9,999999999,0.0,999,999,99
3030,2,3,19,0,*?*?*?*?*?*?*?*?*?*?*?*?*?*?*?*?*?*?*?*?*?*?,8.3,8.3,100,100949,0,-0,316,0.0,-0.0,0.0,0,0,0,0,248,1.0,10,5,9999,99999,9,999999999,0.0,999,999,99
3030,2,3,20,0,*?*?*?*?*?*?*?*?*?*?*?*?*?*?*?*?*?*?*?*?*?*?,8.4,8.4,100,100949,0,-0,316,0.0,-0.0,0.0,0,0,0,0,247,1.0,10,5,9999,99999,9,999999999,0.0,999,999,99
3030,2,3,21,0,*?*?*?*?*?*?*?*?*?*?*?*?*?*?*?*?*?*?*?*?*?*?,8.1,8.1,100,100949,0,-0,315,0.0,-0.0,0.0,0,0,0,0,245,1.0,10,5,9999,99999,9,999999999,0.0,999,999,99
3030,2,3,22,0,*?*?*?*?*?*?*?*?*?*?*?*?*?*?*?*?*?*?*?*?*?*?,7.6,7.6,100,100949,0,-0,313,0.0,-0.0,0.0,0,0,0,0,243,0.5,10,5,9999,99999,9,999999999,0.0,999,999,99
3030,2,3,23,0,*?*?*?*?*?*?*?*?*?*?*?*?*?*?*?*?*?*?*?*?*?*?,6.9,7.0,100,100949,0,-0,310,0.0,-0.0,0.0,0,0,0,0,242,0.5,10,5,9999,99999,9,999999999,0.0,999,999,99
3030,2,3,24,0,*?*?*?*?*?*?*?*?*?*?*?*?*?*?*?*?*?*?*?*?*?*?,6.8,4.3,98,100949,0,-0,310,0.0,-0.0,0.0,0,0,0,0,200,1.5,10,5,9999,99999,9,999999999,0.3,999,999,99
3030,2,4,1,0,*?*?*?*?*?*?*?*?*?*?*?*?*?*?*?*?*?*?*?*?*?*?,5.0,2.3,82,100141,0,-0,302,0.0,-0.0,0.0,0,0,0,0,247,1.0,10,5,9999,99999,9,999999999,0.0,999,999,99
3030,2,4,2,0,*?*?*?*?*?*?*?*?*?*?*?*?*?*?*?*?*?*?*?*?*?*?,4.1,-0.2,73,100141,0,-0,299,0.0,-0.0,0.0,0,0,0,0,253,1.0,10,5,9999,99999,9,999999999,0.0,999,999,99
3030,2,4,3,0,*?*?*?*?*?*?*?*?*?*?*?*?*?*?*?*?*?*?*?*?*?*?,3.7,-1.5,67,100141,0,-0,297,0.0,-0.0,0.0,0,0,0,0,260,3.1,10,5,9999,99999,9,999999999,0.2,999,999,99
3030,2,4,4,0,*?*?*?*?*?*?*?*?*?*?*?*?*?*?*?*?*?*?*?*?*?*?,4.1,-0.8,70,100141,0,-0,299,0.0,-0.0,0.0,0,0,0,0,267,1.5,10,5,9999,99999,9,999999999,0.3,999,999,99
3030,2,4,5,0,*?*?*?*?*?*?*?*?*?*?*?*?*?*?*?*?*?*?*?*?*?*?,4.1,-0.2,73,100141,0,-0,299,0.0,-0.0,0.0,0,0,0,0,273,1.0,10,5,9999,99999,9,999999999,0.2,999,999,99
3030,2,4,6,0,*?*?*?*?*?*?*?*?*?*?*?*?*?*?*?*?*?*?*?*?*?*?,3.5,-1.5,68,100141,0,-0,296,0.0,-0.0,0.0,0,0,0,0,280,2.1,10,5,9999,99999,9,999999999,0.2,999,999,99
3030,2,4,7,0,*?*?*?*?*?*?*?*?*?*?*?*?*?*?*?*?*?*?*?*?*?*?,2.9,-1.7,70,100141,0,-0,294,0.0,-0.0,0.0,0,0,0,0,278,2.1,10,5,9999,99999,9,999999999,0.2,999,999,99
3030,2,4,8,0,*?*?*?*?*?*?*?*?*?*?*?*?*?*?*?*?*?*?*?*?*?*?,3.8,-1.5,68,100141,50,1407,298,0.0,0.0,0.0,0,0,0,0,277,1.0,10,5,9999,99999,9,999999999,0.0,999,999,99
3030,2,4,9,0,*?*?*?*?*?*?*?*?*?*?*?*?*?*?*?*?*?*?*?*?*?*?,4.6,-1.7,63,100141,208,1406,301,26.5,0.0,26.5,3111,0,3115,1027,275,1.5,10,5,9999,99999,9,999999999,0.0,999,999,99
3030,2,4,10,0,*?*?*?*?*?*?*?*?*?*?*?*?*?*?*?*?*?*?*?*?*?*?,5.2,-1.9,58,100141,330,1407,298,87.3,49.5,75.7,9582,4197,8573,1992,273,1.0,9,5,9999,99999,9,999999999,0.0,999,999,99
3030,2,4,11,0,*?*?*?*?*?*?*?*?*?*?*?*?*?*?*?*?*?*?*?*?*?*?,6.4,-0.6,60,100141,407,1406,309,65.4,0.0,65.4,7637,0,7656,2661,272,0.5,10,5,9999,99999,9,999999999,0.0,999,999,99
3030,2,4,12,0,*?*?*?*?*?*?*?*?*?*?*?*?*?*?*?*?*?*?*?*?*?*?,7.0,0.6,64,100141,434,1404,311,70.8,0.0,70.8,8270,0,8292,2905,270,0.5,10,5,9999,99999,9,999999999,0.0,999,999,99
3030,2,4,13,0,*?*?*?*?*?*?*?*?*?*?*?*?*?*?*?*?*?*?*?*?*?*?,7.3,1.0,64,100141,410,1405,313,66.0,0.0,66.0,7714,0,7734,2691,270,0.5,10,5,9999,99999,9,999999999,0.0,999,999,99
3030,2,4,14,0,*?*?*?*?*?*?*?*?*?*?*?*?*?*?*?*?*?*?*?*?*?*?,6.9,0.4,63,100141,336,1405,311,51.5,0.0,51.5,6016,0,6029,2052,270,0.5,10,5,9999,99999,9,999999999,0.0,999,999,99
3030,2,4,15,0,*?*?*?*?*?*?*?*?*?*?*?*?*?*?*?*?*?*?*?*?*?*?,7.1,0.2,61,100141,217,1404,312,28.3,0.0,28.3,3320,0,3325,1098,270,1.0,10,5,9999,99999,9,999999999,0.1,999,999,99
3030,2,4,16,0,*?*?*?*?*?*?*?*?*?*?*?*?*?*?*?*?*?*?*?*?*?*?,7.2,-0.6,57,100141,61,1395,312,0.0,0.0,0.0,0,0,0,0,270,0.5,10,5,9999,99999,9,999999999,0.0,999,999,99
3030,2,4,17,0,*?*?*?*?*?*?*?*?*?*?*?*?*?*?*?*?*?*?*?*?*?*?,6.0,-0.4,62,100141,0,-0,307,0.0,-0.0,0.0,0,0,0,0,270,1.0,10,5,9999,99999,9,999999999,0.0,999,999,99
3030,2,4,18,0,*?*?*?*?*?*?*?*?*?*?*?*?*?*?*?*?*?*?*?*?*?*?,5.3,-0.6,65,100141,0,-0,304,0.0,-0.0,0.0,0,0,0,0,270,1.5,10,5,9999,99999,9,999999999,0.0,999,999,99
3030,2,4,19,0,*?*?*?*?*?*?*?*?*?*?*?*?*?*?*?*?*?*?*?*?*?*?,5.2,-1.1,63,100141,0,-0,304,0.0,-0.0,0.0,0,0,0,0,270,1.0,10,5,9999,99999,9,999999999,0.0,999,999,99
3030,2,4,20,0,*?*?*?*?*?*?*?*?*?*?*?*?*?*?*?*?*?*?*?*?*?*?,5.1,-0.2,68,100141,0,-0,303,0.0,-0.0,0.0,0,0,0,0,270,1.0,10,5,9999,99999,9,999999999,0.0,999,999,99
3030,2,4,21,0,*?*?*?*?*?*?*?*?*?*?*?*?*?*?*?*?*?*?*?*?*?*?,4.8,1.3,77,100141,0,-0,302,0.0,-0.0,0.0,0,0,0,0,270,1.0,10,5,9999,99999,9,999999999,0.0,999,999,99
3030,2,4,22,0,*?*?*?*?*?*?*?*?*?*?*?*?*?*?*?*?*?*?*?*?*?*?,4.0,-0.0,75,100141,0,-0,298,0.0,-0.0,0.0,0,0,0,0,270,0.5,10,5,9999,99999,9,999999999,0.1,999,999,99
3030,2,4,23,0,*?*?*?*?*?*?*?*?*?*?*?*?*?*?*?*?*?*?*?*?*?*?,4.2,-0.4,71,100141,0,-0,299,0.0,-0.0,0.0,0,0,0,0,270,0.5,10,5,9999,99999,9,999999999,0.1,999,999,99
3030,2,4,24,0,*?*?*?*?*?*?*?*?*?*?*?*?*?*?*?*?*?*?*?*?*?*?,6.3,4.8,90,100141,0,-0,307,0.0,-0.0,0.0,0,0,0,0,240,1.5,10,5,9999,99999,9,999999999,0.0,999,999,99
3030,2,5,1,0,*?*?*?*?*?*?*?*?*?*?*?*?*?*?*?*?*?*?*?*?*?*?,5.0,4.5,100,99172.5,0,-0,302,0.0,-0.0,0.0,0,0,0,0,268,1.0,10,5,9999,99999,9,999999999,0.0,999,999,99
3030,2,5,2,0,*?*?*?*?*?*?*?*?*?*?*?*?*?*?*?*?*?*?*?*?*?*?,5.5,5.5,100,99172.5,0,-0,304,0.0,-0.0,0.0,0,0,0,0,267,1.0,10,5,9999,99999,9,999999999,0.0,999,999,99
3030,2,5,3,0,*?*?*?*?*?*?*?*?*?*?*?*?*?*?*?*?*?*?*?*?*?*?,4.5,4.5,100,99172.5,0,-0,300,0.0,-0.0,0.0,0,0,0,0,265,3.1,10,5,9999,99999,9,999999999,0.0,999,999,99
3030,2,5,4,0,*?*?*?*?*?*?*?*?*?*?*?*?*?*?*?*?*?*?*?*?*?*?,4.3,4.3,100,99172.5,0,-0,299,0.0,-0.0,0.0,0,0,0,0,263,1.5,10,5,9999,99999,9,999999999,0.0,999,999,99
3030,2,5,5,0,*?*?*?*?*?*?*?*?*?*?*?*?*?*?*?*?*?*?*?*?*?*?,3.8,3.8,100,99172.5,0,-0,297,0.0,-0.0,0.0,0,0,0,0,262,1.0,10,5,9999,99999,9,999999999,0.0,999,999,99
3030,2,5,6,0,*?*?*?*?*?*?*?*?*?*?*?*?*?*?*?*?*?*?*?*?*?*?,3.2,3.2,100,99172.5,0,-0,294,0.0,-0.0,0.0,0,0,0,0,260,2.1,10,5,9999,99999,9,999999999,0.0,999,999,99
3030,2,5,7,0,*?*?*?*?*?*?*?*?*?*?*?*?*?*?*?*?*?*?*?*?*?*?,3.8,3.8,100,99172.5,0,-0,292,0.0,-0.0,0.0,0,0,0,0,260,2.1,9,5,9999,99999,9,999999999,0.0,999,999,99
3030,2,5,8,0,*?*?*?*?*?*?*?*?*?*?*?*?*?*?*?*?*?*?*?*?*?*?,4.4,4.5,100,99172.5,56,1401,291,0.0,0.0,0.0,0,0,0,0,260,1.0,8,4,9999,99999,9,999999999,0.0,999,999,99
3030,2,5,9,0,*?*?*?*?*?*?*?*?*?*?*?*?*?*?*?*?*?*?*?*?*?*?,5.1,4.8,100,99172.5,214,1403,294,63.8,105.4,47.7,6816,6764,5808,867,260,1.5,8,4,9999,99999,9,999999999,0.0,999,999,99
3030,2,5,10,0,*?*?*?*?*?*?*?*?*?*?*?*?*?*?*?*?*?*?*?*?*?*?,6.4,4.6,91,99172.5,336,1404,295,140.3,209.3,90.2,14845,17146,10608,1747,260,1.0,7,4,9999,99999,9,999999999,0.0,999,999,99
3030,2,5,11,0,*?*?*?*?*?*?*?*?*?*?*?*?*?*?*?*?*?*?*?*?*?*?,7.3,5.1,89,99172.5,414,1406,299,181.5,220.1,116.7,19204,19689,13544,2329,260,0.5,7,4,9999,99999,9,999999999,0.0,999,999,99
3030,2,5,12,0,*?*?*?*?*?*?*?*?*?*?*?*?*?*?*?*?*?*?*?*?*?*?,8.8,6.1,86,99172.5,441,1404,302,217.6,310.5,120.1,23120,28462,13962,2398,260,0.5,6,3,9999,99999,9,999999999,0.0,999,999,99
3030,2,5,13,0,*?*?*?*?*?*?*?*?*?*?*?*?*?*?*?*?*?*?*?*?*?*?,8.5,5.6,84,99172.5,417,1404,309,155.2,131.7,116.1,16916,11959,13308,2589,273,0.5,8,4,9999,99999,9,999999999,0.0,999,999,99
3030,2,5,14,0,*?*?*?*?*?*?*?*?*?*?*?*?*?*?*?*?*?*?*?*?*?*?,8.7,5.1,81,99172.5,343,1405,305,144.0,210.5,92.6,15229,17401,10870,1797,287,0.5,7,4,9999,99999,9,999999999,0.0,999,999,99
3030,2,5,15,0,*?*?*?*?*?*?*?*?*?*?*?*?*?*?*?*?*?*?*?*?*?*?,8.9,4.6,78,99172.5,224,1405,315,51.5,42.9,44.6,5708,3040,5291,946,300,1.0,9,5,9999,99999,9,999999999,0.0,999,999,99
3030,2,5,16,0,*?*?*?*?*?*?*?*?*?*?*?*?*?*?*?*?*?*?*?*?*?*?,8.6,4.6,78,99172.5,68,1402,313,0.0,0.0,0.0,0,0,0,0,313,0.5,9,5,9999,99999,9,999999999,0.0,999,999,99
3030,2,5,17,0,*?*?*?*?*?*?*?*?*?*?*?*?*?*?*?*?*?*?*?*?*?*?,7.6,4.3,82,99172.5,0,-0,313,0.0,-0.0,0.0,0,0,0,0,327,1.0,10,5,9999,99999,9,999999999,0.0,999,999,99
3030,2,5,18,0,*?*?*?*?*?*?*?*?*?*?*?*?*?*?*?*?*?*?*?*?*?*?,6.9,4.5,87,99172.5,0,-0,310,0.0,-0.0,0.0,0,0,0,0,340,1.5,10,5,9999,99999,9,999999999,0.0,999,999,99
3030,2,5,19,0,*?*?*?*?*?*?*?*?*?*?*?*?*?*?*?*?*?*?*?*?*?*?,6.7,4.3,87,99172.5,0,-0,309,0.0,-0.0,0.0,0,0,0,0,285,1.0,10,5,9999,99999,9,999999999,0.0,999,999,99
3030,2,5,20,0,*?*?*?*?*?*?*?*?*?*?*?*?*?*?*?*?*?*?*?*?*?*?,6.2,3.2,83,99172.5,0,-0,307,0.0,-0.0,0.0,0,0,0,0,230,1.0,10,5,9999,99999,9,999999999,0.0,999,999,99
3030,2,5,21,0,*?*?*?*?*?*?*?*?*?*?*?*?*?*?*?*?*?*?*?*?*?*?,5.2,3.4,92,99172.5,0,-0,303,0.0,-0.0,0.0,0,0,0,0,175,1.0,10,5,9999,99999,9,999999999,0.0,999,999,99
3030,2,5,22,0,*?*?*?*?*?*?*?*?*?*?*?*?*?*?*?*?*?*?*?*?*?*?,4.4,4.3,100,99172.5,0,-0,299,0.0,-0.0,0.0,0,0,0,0,120,0.5,10,5,9999,99999,9,999999999,0.0,999,999,99
3030,2,5,23,0,*?*?*?*?*?*?*?*?*?*?*?*?*?*?*?*?*?*?*?*?*?*?,4.8,4.3,99,99172.5,0,-0,301,0.0,-0.0,0.0,0,0,0,0,65,0.5,10,5,9999,99999,9,999999999,0.0,999,999,99
3030,2,5,24,0,*?*?*?*?*?*?*?*?*?*?*?*?*?*?*?*?*?*?*?*?*?*?,4.4,2.3,89,99172.5,0,-0,300,0.0,-0.0,0.0,0,0,0,0,270,1.5,10,5,9999,99999,9,999999999,0.0,999,999,99
3030,2,6,1,0,*?*?*?*?*?*?*?*?*?*?*?*?*?*?*?*?*?*?*?*?*?*?,5.5,4.3,94,101549,0,-0,304,0.0,-0.0,0.0,0,0,0,0,10,1.0,10,5,9999,99999,9,999999999,0.0,999,999,99
3030,2,6,2,0,*?*?*?*?*?*?*?*?*?*?*?*?*?*?*?*?*?*?*?*?*?*?,5.5,4.3,93,101549,0,-0,304,0.0,-0.0,0.0,0,0,0,0,10,1.0,10,5,9999,99999,9,999999999,0.0,999,999,99
3030,2,6,3,0,*?*?*?*?*?*?*?*?*?*?*?*?*?*?*?*?*?*?*?*?*?*?,4.5,4.1,99,101549,0,-0,300,0.0,-0.0,0.0,0,0,0,0,10,3.1,10,5,9999,99999,9,999999999,0.0,999,999,99
3030,2,6,4,0,*?*?*?*?*?*?*?*?*?*?*?*?*?*?*?*?*?*?*?*?*?*?,3.3,3.4,100,101549,0,-0,295,0.0,-0.0,0.0,0,0,0,0,10,1.5,10,5,9999,99999,9,999999999,0.0,999,999,99
3030,2,6,5,0,*?*?*?*?*?*?*?*?*?*?*?*?*?*?*?*?*?*?*?*?*?*?,4.4,2.5,89,101549,0,-0,300,0.0,-0.0,0.0,0,0,0,0,10,1.0,10,5,9999,99999,9,999999999,0.0,999,999,99
3030,2,6,6,0,*?*?*?*?*?*?*?*?*?*?*?*?*?*?*?*?*?*?*?*?*?*?,5.3,2.7,85,101549,0,-0,303,0.0,-0.0,0.0,0,0,0,0,10,2.1,10,5,9999,99999,9,999999999,0.0,999,999,99
3030,2,6,7,0,*?*?*?*?*?*?*?*?*?*?*?*?*?*?*?*?*?*?*?*?*?*?,5.2,2.5,83,101549,0,-0,294,0.0,-0.0,0.0,0,0,0,0,63,2.1,8,4,9999,99999,9,999999999,0.0,999,999,99
3030,2,6,8,0,*?*?*?*?*?*?*?*?*?*?*?*?*?*?*?*?*?*?*?*?*?*?,5.0,2.3,84,101549,62,1394,264,0.0,0.0,0.0,0,0,0,0,117,1.0,2,1,9999,99999,9,999999999,0.0,999,999,99
3030,2,6,9,0,*?*?*?*?*?*?*?*?*?*?*?*?*?*?*?*?*?*?*?*?*?*?,5.7,2.9,83,101549,221,1405,258,100.1,445.5,30.0,10262,32696,4865,600,170,1.5,0,0,9999,99999,9,999999999,0.0,999,999,99
3030,2,6,10,0,*?*?*?*?*?*?*?*?*?*?*?*?*?*?*?*?*?*?*?*?*?*?,7.8,6.6,93,101549,343,1404,274,182.5,523.2,54.8,18961,43381,8265,1024,223,1.0,0,0,9999,99999,9,999999999,0.0,999,999,99
3030,2,6,11,0,*?*?*?*?*?*?*?*?*?*?*?*?*?*?*?*?*?*?*?*?*?*?,10.3,8.1,87,101549,421,1406,287,234.9,549.1,70.5,24384,48493,10389,1330,277,0.5,0,0,9999,99999,9,999999999,0.0,999,999,99
3030,2,6,12,0,*?*?*?*?*?*?*?*?*?*?*?*?*?*?*?*?*?*?*?*?*?*?,11.5,8.0,80,101549,448,1404,292,253.6,556.1,76.1,26326,49979,11127,1443,330,0.5,0,0,9999,99999,9,999999999,0.0,999,999,99
3030,2,6,13,0,*?*?*?*?*?*?*?*?*?*?*?*?*?*?*?*?*?*?*?*?*?*?,11.5,8.0,81,101549,424,1404,299,236.6,526.5,77.6,24410,46397,11236,1443,330,0.5,2,1,9999,99999,9,999999999,0.0,999,999,99
3030,2,6,14,0,*?*?*?*?*?*?*?*?*?*?*?*?*?*?*?*?*?*?*?*?*?*?,11.6,6.6,72,101549,350,1404,293,187.3,520.6,57.5,19418,43412,8619,1072,330,0.5,1,0,9999,99999,9,999999999,0.0,999,999,99
3030,2,6,15,0,*?*?*?*?*?*?*?*?*?*?*?*?*?*?*?*?*?*?*?*?*?*?,11.5,6.4,72,101549,231,1405,288,106.9,455.0,32.1,10934,33862,5173,633,330,1.0,0,0,9999,99999,9,999999999,0.0,999,999,99
3030,2,6,16,0,*?*?*?*?*?*?*?*?*?*?*?*?*?*?*?*?*?*?*?*?*?*?,11.5,8.3,82,101549,75,1406,304,1.6,18.6,0.6,180,1059,108,24,330,0.5,3,2,9999,99999,9,999999999,0.0,999,999,99
3030,2,6,17,0,*?*?*?*?*?*?*?*?*?*?*?*?*?*?*?*?*?*?*?*?*?*?,9.9,8.1,91,101549,0,-0,323,0.0,-0.0,0.0,0,0,0,0,330,1.0,10,5,9999,99999,9,999999999,0.0,999,999,99
3030,2,6,18,0,*?*?*?*?*?*?*?*?*?*?*?*?*?*?*?*?*?*?*?*?*?*?,9.0,8.1,96,101549,0,-0,319,0.0,-0.0,0.0,0,0,0,0,330,1.5,10,5,9999,99999,9,999999999,0.0,999,999,99
3030,2,6,19,0,*?*?*?*?*?*?*?*?*?*?*?*?*?*?*?*?*?*?*?*?*?*?,8.2,7.6,98,101549,0,-0,315,0.0,-0.0,0.0,0,0,0,0,332,1.0,10,5,9999,99999,9,999999999,0.0,999,999,99
3030,2,6,20,0,*?*?*?*?*?*?*?*?*?*?*?*?*?*?*?*?*?*?*?*?*?*?,7.6,7.6,100,101549,0,-0,313,0.0,-0.0,0.0,0,0,0,0,333,1.0,10,5,9999,99999,9,999999999,0.0,999,999,99
3030,2,6,21,0,*?*?*?*?*?*?*?*?*?*?*?*?*?*?*?*?*?*?*?*?*?*?,6.9,6.9,100,101549,0,-0,310,0.0,-0.0,0.0,0,0,0,0,335,1.0,10,5,9999,99999,9,999999999,0.0,999,999,99
3030,2,6,22,0,*?*?*?*?*?*?*?*?*?*?*?*?*?*?*?*?*?*?*?*?*?*?,5.7,5.8,100,101549,0,-0,305,0.0,-0.0,0.0,0,0,0,0,337,0.5,10,5,9999,99999,9,999999999,0.0,999,999,99
3030,2,6,23,0,*?*?*?*?*?*?*?*?*?*?*?*?*?*?*?*?*?*?*?*?*?*?,5.1,5.1,100,101549,0,-0,302,0.0,-0.0,0.0,0,0,0,0,338,0.5,10,5,9999,99999,9,999999999,0.0,999,999,99
3030,2,6,24,0,*?*?*?*?*?*?*?*?*?*?*?*?*?*?*?*?*?*?*?*?*?*?,5.3,4.3,95,101549,0,-0,303,0.0,-0.0,0.0,0,0,0,0,10,1.5,10,5,9999,99999,9,999999999,0.0,999,999,99
3030,2,7,1,0,*?*?*?*?*?*?*?*?*?*?*?*?*?*?*?*?*?*?*?*?*?*?,3.9,3.9,100,101849,0,-0,297,0.0,-0.0,0.0,0,0,0,0,292,1.0,10,5,9999,99999,9,999999999,0.0,999,999,99
3030,2,7,2,0,*?*?*?*?*?*?*?*?*?*?*?*?*?*?*?*?*?*?*?*?*?*?,3.4,3.4,100,101849,0,-0,295,0.0,-0.0,0.0,0,0,0,0,243,1.0,10,5,9999,99999,9,999999999,0.0,999,999,99
3030,2,7,3,0,*?*?*?*?*?*?*?*?*?*?*?*?*?*?*?*?*?*?*?*?*?*?,4.0,3.9,100,101849,0,-0,298,0.0,-0.0,0.0,0,0,0,0,195,3.1,10,5,9999,99999,9,999999999,0.0,999,999,99
3030,2,7,4,0,*?*?*?*?*?*?*?*?*?*?*?*?*?*?*?*?*?*?*?*?*?*?,3.2,3.2,100,101849,0,-0,294,0.0,-0.0,0.0,0,0,0,0,147,1.5,10,5,9999,99999,9,999999999,0.0,999,999,99
3030,2,7,5,0,*?*?*?*?*?*?*?*?*?*?*?*?*?*?*?*?*?*?*?*?*?*?,2.4,2.5,100,101849,0,-0,291,0.0,-0.0,0.0,0,0,0,0,98,1.0,10,5,9999,99999,9,999999999,0.0,999,999,99
3030,2,7,6,0,*?*?*?*?*?*?*?*?*?*?*?*?*?*?*?*?*?*?*?*?*?*?,1.6,1.7,100,101849,0,-0,288,0.0,-0.0,0.0,0,0,0,0,50,2.1,10,5,9999,99999,9,999999999,0.0,999,999,99
3030,2,7,7,0,*?*?*?*?*?*?*?*?*?*?*?*?*?*?*?*?*?*?*?*?*?*?,2.7,2.7,100,101849,0,-0,292,0.0,-0.0,0.0,0,0,0,0,57,2.1,10,5,9999,99999,9,999999999,0.0,999,999,99
3030,2,7,8,0,*?*?*?*?*?*?*?*?*?*?*?*?*?*?*?*?*?*?*?*?*?*?,3.8,3.0,100,101849,69,1406,270,0.0,0.0,0.0,0,0,0,0,63,1.0,4,2,9999,99999,9,999999999,0.0,999,999,99
3030,2,7,9,0,*?*?*?*?*?*?*?*?*?*?*?*?*?*?*?*?*?*?*?*?*?*?,4.3,3.0,100,101849,228,1407,258,104.6,447.3,32.1,10683,33094,5179,630,70,1.5,1,0,9999,99999,9,999999999,0.0,999,999,99
3030,2,7,10,0,*?*?*?*?*?*?*?*?*?*?*?*?*?*?*?*?*?*?*?*?*?*?,5.7,4.1,100,101849,350,1405,270,186.7,503.4,61.2,19268,41834,9070,1129,77,1.0,2,1,9999,99999,9,999999999,0.0,999,999,99
3030,2,7,11,0,*?*?*?*?*?*?*?*?*?*?*?*?*?*?*?*?*?*?*?*?*?*?,8.4,5.5,95,101849,428,1405,291,232.1,448.2,95.6,24467,39786,12395,1777,83,0.5,4,2,9999,99999,9,999999999,0.0,999,999,99
3030,2,7,12,0,*?*?*?*?*?*?*?*?*?*?*?*?*?*?*?*?*?*?*?*?*?*?,9.8,6.1,90,101849,456,1406,289,257.7,533.9,84.5,26588,47973,12133,1582,90,0.5,2,1,9999,99999,9,999999999,0.0,999,999,99
3030,2,7,13,0,*?*?*?*?*?*?*?*?*?*?*?*?*?*?*?*?*?*?*?*?*?*?,9.9,5.5,86,101849,432,1406,293,239.4,496.3,86.9,24527,43718,12325,1589,132,0.5,3,2,9999,99999,9,999999999,0.0,999,999,99
3030,2,7,14,0,*?*?*?*?*?*?*?*?*?*?*?*?*?*?*?*?*?*?*?*?*?*?,9.8,5.9,89,101849,357,1403,289,191.6,506.1,62.8,19771,42340,9284,1159,173,0.5,2,1,9999,99999,9,999999999,0.0,999,999,99
3030,2,7,15,0,*?*?*?*?*?*?*?*?*?*?*?*?*?*?*?*?*?*?*?*?*?*?,9.7,6.9,96,101849,238,1404,298,108.1,375.2,44.6,11068,26735,6663,799,215,1.0,4,2,9999,99999,9,999999999,0.0,999,999,99
3030,2,7,16,0,*?*?*?*?*?*?*?*?*?*?*?*?*?*?*?*?*?*?*?*?*?*?,9.8,6.7,94,101849,82,1408,311,4.9,30.0,3.1,562,1418,642,65,257,0.5,7,4,9999,99999,9,999999999,0.0,999,999,99
3030,2,7,17,0,*?*?*?*?*?*?*?*?*?*?*?*?*?*?*?*?*?*?*?*?*?*?,8.4,6.9,100,101849,0,-0,316,0.0,-0.0,0.0,0,0,0,0,298,1.0,10,5,9999,99999,9,999999999,0.0,999,999,99
3030,2,7,18,0,*?*?*?*?*?*?*?*?*?*?*?*?*?*?*?*?*?*?*?*?*?*?,6.8,6.7,100,101849,0,-0,309,0.0,-0.0,0.0,0,0,0,0,340,1.5,10,5,9999,99999,9,999999999,0.0,999,999,99
3030,2,7,19,0,*?*?*?*?*?*?*?*?*?*?*?*?*?*?*?*?*?*?*?*?*?*?,6.0,6.1,100,101849,0,-0,306,0.0,-0.0,0.0,0,0,0,0,313,1.0,10,5,9999,99999,9,999999999,0.0,999,999,99
3030,2,7,20,0,*?*?*?*?*?*?*?*?*?*?*?*?*?*?*?*?*?*?*?*?*?*?,5.3,5.3,100,101849,0,-0,303,0.0,-0.0,0.0,0,0,0,0,287,1.0,10,5,9999,99999,9,999999999,0.0,999,999,99
3030,2,7,21,0,*?*?*?*?*?*?*?*?*?*?*?*?*?*?*?*?*?*?*?*?*?*?,5.3,5.3,100,101849,0,-0,303,0.0,-0.0,0.0,0,0,0,0,260,1.0,10,5,9999,99999,9,999999999,0.0,999,999,99
3030,2,7,22,0,*?*?*?*?*?*?*?*?*?*?*?*?*?*?*?*?*?*?*?*?*?*?,4.8,4.8,100,101849,0,-0,301,0.0,-0.0,0.0,0,0,0,0,233,0.5,10,5,9999,99999,9,999999999,0.0,999,999,99
3030,2,7,23,0,*?*?*?*?*?*?*?*?*?*?*?*?*?*?*?*?*?*?*?*?*?*?,4.2,4.3,100,101849,0,-0,298,0.0,-0.0,0.0,0,0,0,0,207,0.5,10,5,9999,99999,9,999999999,0.0,999,999,99
3030,2,7,24,0,*?*?*?*?*?*?*?*?*?*?*?*?*?*?*?*?*?*?*?*?*?*?,4.6,4.5,100,101849,0,-0,300,0.0,-0.0,0.0,0,0,0,0,340,1.5,10,5,9999,99999,9,999999999,0.0,999,999,99
3030,2,8,1,0,*?*?*?*?*?*?*?*?*?*?*?*?*?*?*?*?*?*?*?*?*?*?,3.8,3.8,100,102101,0,-0,297,0.0,-0.0,0.0,0,0,0,0,203,1.0,10,5,9999,99999,9,999999999,0.0,999,999,99
3030,2,8,2,0,*?*?*?*?*?*?*?*?*?*?*?*?*?*?*?*?*?*?*?*?*?*?,4.1,3.9,100,102101,0,-0,298,0.0,-0.0,0.0,0,0,0,0,227,1.0,10,5,9999,99999,9,999999999,0.0,999,999,99
3030,2,8,3,0,*?*?*?*?*?*?*?*?*?*?*?*?*?*?*?*?*?*?*?*?*?*?,3.7,3.2,98,102101,0,-0,296,0.0,-0.0,0.0,0,0,0,0,250,3.1,10,5,9999,99999,9,999999999,0.0,999,999,99
3030,2,8,4,0,*?*?*?*?*?*?*?*?*?*?*?*?*?*?*?*?*?*?*?*?*?*?,2.7,2.7,100,102101,0,-0,292,0.0,-0.0,0.0,0,0,0,0,273,1.5,10,5,9999,99999,9,999999999,0.0,999,999,99
3030,2,8,5,0,*?*?*?*?*?*?*?*?*?*?*?*?*?*?*?*?*?*?*?*?*?*?,1.7,1.7,100,102101,0,-0,288,0.0,-0.0,0.0,0,0,0,0,297,1.0,10,5,9999,99999,9,999999999,0.0,999,999,99
3030,2,8,6,0,*?*?*?*?*?*?*?*?*?*?*?*?*?*?*?*?*?*?*?*?*?*?,2.7,2.7,100,102101,0,-0,292,0.0,-0.0,0.0,0,0,0,0,320,2.1,10,5,9999,99999,9,999999999,0.0,999,999,99
3030,2,8,7,0,*?*?*?*?*?*?*?*?*?*?*?*?*?*?*?*?*?*?*?*?*?*?,3.6,3.6,100,102101,0,-0,292,0.0,-0.0,0.0,0,0,0,0,320,2.1,9,5,9999,99999,9,999999999,0.0,999,999,99
3030,2,8,8,0,*?*?*?*?*?*?*?*?*?*?*?*?*?*?*?*?*?*?*?*?*?*?,3.5,2.5,94,102101,76,1413,291,1.0,2.5,0.9,133,76,146,13,320,1.0,9,5,9999,99999,9,999999999,0.0,999,999,99
3030,2,8,9,0,*?*?*?*?*?*?*?*?*?*?*?*?*?*?*?*?*?*?*?*?*?*?,3.8,3.6,100,102101,234,1402,288,72.9,110.1,54.6,7769,7457,6590,1004,320,1.5,8,4,9999,99999,9,999999999,0.0,999,999,99
3030,2,8,10,0,*?*?*?*?*?*?*?*?*?*?*?*?*?*?*?*?*?*?*?*?*?*?,6.1,4.6,91,102101,357,1404,263,192.0,528.7,57.6,19942,44424,8655,1079,320,1.0,0,0,9999,99999,9,999999999,0.0,999,999,99
3030,2,8,11,0,*?*?*?*?*?*?*?*?*?*?*?*?*?*?*?*?*?*?*?*?*?*?,7.8,6.6,93,102101,435,1405,274,244.6,552.8,73.4,25392,49284,10774,1388,320,0.5,0,0,9999,99999,9,999999999,0.0,999,999,99
3030,2,8,12,0,*?*?*?*?*?*?*?*?*?*?*?*?*?*?*?*?*?*?*?*?*?*?,9.4,6.7,84,102101,463,1405,284,263.3,553.8,80.8,27297,50126,11728,1533,320,0.5,1,0,9999,99999,9,999999999,0.0,999,999,99
3030,2,8,13,0,*?*?*?*?*?*?*?*?*?*?*?*?*?*?*?*?*?*?*?*?*?*?,9.4,7.1,87,102101,439,1405,301,230.6,387.4,109.5,24034,34619,13886,2066,312,0.5,5,3,9999,99999,9,999999999,0.0,999,999,99
3030,2,8,14,0,*?*?*?*?*?*?*?*?*?*?*?*?*?*?*?*?*?*?*?*?*?*?,9.4,6.7,84,102101,364,1402,309,155.5,213.8,100.0,16438,18164,11688,1958,303,0.5,7,4,9999,99999,9,999999999,0.0,999,999,99
3030,2,8,15,0,*?*?*?*?*?*?*?*?*?*?*?*?*?*?*?*?*?*?*?*?*?*?,9.4,5.5,78,102101,245,1404,313,77.7,112.2,58.1,8270,7801,7000,1076,295,1.0,8,4,9999,99999,9,999999999,0.0,999,999,99
3030,2,8,16,0,*?*?*?*?*?*?*?*?*?*?*?*?*?*?*?*?*?*?*?*?*?*?,9.4,3.8,69,102101,89,1409,303,9.5,67.4,5.2,1060,3265,1001,106,287,0.5,6,3,9999,99999,9,999999999,0.0,999,999,99
3030,2,8,17,0,*?*?*?*?*?*?*?*?*?*?*?*?*?*?*?*?*?*?*?*?*?*?,8.3,3.8,74,102101,0,-0,317,0.0,-0.0,0.0,0,0,0,0,278,1.0,10,5,9999,99999,9,999999999,0.0,999,999,99
3030,2,8,18,0,*?*?*?*?*?*?*?*?*?*?*?*?*?*?*?*?*?*?*?*?*?*?,6.6,3.6,82,102101,0,-0,309,0.0,-0.0,0.0,0,0,0,0,270,1.5,10,5,9999,99999,9,999999999,0.0,999,999,99
3030,2,8,19,0,*?*?*?*?*?*?*?*?*?*?*?*?*?*?*?*?*?*?*?*?*?*?,5.3,3.8,91,102101,0,-0,303,0.0,-0.0,0.0,0,0,0,0,243,1.0,10,5,9999,99999,9,999999999,0.0,999,999,99
3030,2,8,20,0,*?*?*?*?*?*?*?*?*?*?*?*?*?*?*?*?*?*?*?*?*?*?,5.9,4.5,92,102101,0,-0,306,0.0,-0.0,0.0,0,0,0,0,217,1.0,10,5,9999,99999,9,999999999,0.0,999,999,99
3030,2,8,21,0,*?*?*?*?*?*?*?*?*?*?*?*?*?*?*?*?*?*?*?*?*?*?,4.5,3.4,93,102101,0,-0,300,0.0,-0.0,0.0,0,0,0,0,190,1.0,10,5,9999,99999,9,999999999,0.0,999,999,99
3030,2,8,22,0,*?*?*?*?*?*?*?*?*?*?*?*?*?*?*?*?*?*?*?*?*?*?,4.3,4.3,100,102101,0,-0,299,0.0,-0.0,0.0,0,0,0,0,163,0.5,10,5,9999,99999,9,999999999,0.0,999,999,99
3030,2,8,23,0,*?*?*?*?*?*?*?*?*?*?*?*?*?*?*?*?*?*?*?*?*?*?,3.5,2.7,95,102101,0,-0,296,0.0,-0.0,0.0,0,0,0,0,137,0.5,10,5,9999,99999,9,999999999,0.0,999,999,99
3030,2,8,24,0,*?*?*?*?*?*?*?*?*?*?*?*?*?*?*?*?*?*?*?*?*?*?,3.6,3.6,100,102101,0,-0,296,0.0,-0.0,0.0,0,0,0,0,180,1.5,10,5,9999,99999,9,999999999,0.0,999,999,99
3030,2,9,1,0,*?*?*?*?*?*?*?*?*?*?*?*?*?*?*?*?*?*?*?*?*?*?,1.9,1.7,100,101581,0,-0,289,0.0,-0.0,0.0,0,0,0,0,110,1.0,10,5,9999,99999,9,999999999,0.0,999,999,99
3030,2,9,2,0,*?*?*?*?*?*?*?*?*?*?*?*?*?*?*?*?*?*?*?*?*?*?,1.1,1.0,100,101581,0,-0,286,0.0,-0.0,0.0,0,0,0,0,110,1.0,10,5,9999,99999,9,999999999,0.0,999,999,99
3030,2,9,3,0,*?*?*?*?*?*?*?*?*?*?*?*?*?*?*?*?*?*?*?*?*?*?,0.3,0.2,100,101581,0,-0,283,0.0,-0.0,0.0,0,0,0,0,110,3.1,10,5,9999,99999,9,999999999,0.0,999,999,99
3030,2,9,4,0,*?*?*?*?*?*?*?*?*?*?*?*?*?*?*?*?*?*?*?*?*?*?,0.5,0.4,100,101581,0,-0,283,0.0,-0.0,0.0,0,0,0,0,110,1.5,10,5,9999,99999,9,999999999,0.0,999,999,99
3030,2,9,5,0,*?*?*?*?*?*?*?*?*?*?*?*?*?*?*?*?*?*?*?*?*?*?,0.1,0.2,100,101581,0,-0,282,0.0,-0.0,0.0,0,0,0,0,110,1.0,10,5,9999,99999,9,999999999,0.0,999,999,99
3030,2,9,6,0,*?*?*?*?*?*?*?*?*?*?*?*?*?*?*?*?*?*?*?*?*?*?,-1.0,-1.1,100,101581,0,-0,277,0.0,-0.0,0.0,0,0,0,0,110,2.1,10,5,9999,99999,9,999999999,0.0,999,999,99
3030,2,9,7,0,*?*?*?*?*?*?*?*?*?*?*?*?*?*?*?*?*?*?*?*?*?*?,-2.1,-2.2,100,101581,0,-0,273,0.0,-0.0,0.0,0,0,0,0,103,2.1,10,5,9999,99999,9,999999999,0.0,999,999,99
3030,2,9,8,0,*?*?*?*?*?*?*?*?*?*?*?*?*?*?*?*?*?*?*?*?*?*?,-0.4,-0.4,100,101581,82,1400,275,3.3,7.5,2.9,405,243,431,43,97,1.0,9,5,9999,99999,9,999999999,0.0,999,999,99
3030,2,9,9,0,*?*?*?*?*?*?*?*?*?*?*?*?*?*?*?*?*?*?*?*?*?*?,1.2,-0.8,92,101581,241,1402,281,57.4,44.4,49.8,6356,3259,5882,1060,90,1.5,9,5,9999,99999,9,999999999,0.0,999,999,99
3030,2,9,10,0,*?*?*?*?*?*?*?*?*?*?*?*?*?*?*?*?*?*?*?*?*?*?,3.9,1.3,91,101581,364,1403,293,99.2,50.9,86.0,10884,4433,9728,2288,83,1.0,9,5,9999,99999,9,999999999,0.0,999,999,99
3030,2,9,11,0,*?*?*?*?*?*?*?*?*?*?*?*?*?*?*?*?*?*?*?*?*?*?,7.9,4.3,85,101581,442,1404,310,125.7,53.1,109.0,13800,4856,12313,2987,77,0.5,9,5,9999,99999,9,999999999,0.0,999,999,99
3030,2,9,12,0,*?*?*?*?*?*?*?*?*?*?*?*?*?*?*?*?*?*?*?*?*?*?,9.8,3.9,72,101581,470,1404,319,135.2,53.7,117.2,14846,4979,13239,3249,70,0.5,9,5,9999,99999,9,999999999,0.0,999,999,99
3030,2,9,13,0,*?*?*?*?*?*?*?*?*?*?*?*?*?*?*?*?*?*?*?*?*?*?,9.9,3.8,72,101581,446,1404,324,73.1,0.0,73.1,8551,0,8574,3015,70,0.5,10,5,9999,99999,9,999999999,0.0,999,999,99
3030,2,9,14,0,*?*?*?*?*?*?*?*?*?*?*?*?*?*?*?*?*?*?*?*?*?*?,9.9,5.0,78,101581,372,1405,324,58.6,0.0,58.6,6838,0,6854,2358,70,0.5,10,5,9999,99999,9,999999999,0.0,999,999,99
3030,2,9,15,0,*?*?*?*?*?*?*?*?*?*?*?*?*?*?*?*?*?*?*?*?*?*?,9.9,4.1,73,101581,252,1403,324,35.2,0.0,35.2,4115,0,4122,1372,70,1.0,10,5,9999,99999,9,999999999,0.0,999,999,99
3030,2,9,16,0,*?*?*?*?*?*?*?*?*?*?*?*?*?*?*?*?*?*?*?*?*?*?,9.8,4.6,77,101581,96,1410,323,4.5,0.0,4.5,572,-0,571,183,70,0.5,10,5,9999,99999,9,999999999,0.0,999,999,99
3030,2,9,17,0,*?*?*?*?*?*?*?*?*?*?*?*?*?*?*?*?*?*?*?*?*?*?,7.7,5.0,90,101581,0,-0,314,0.0,-0.0,0.0,0,0,0,0,70,1.0,10,5,9999,99999,9,999999999,0.0,999,999,99
3030,2,9,18,0,*?*?*?*?*?*?*?*?*?*?*?*?*?*?*?*?*?*?*?*?*?*?,5.8,4.8,100,101581,0,-0,305,0.0,-0.0,0.0,0,0,0,0,70,1.5,10,5,9999,99999,9,999999999,0.0,999,999,99
3030,2,9,19,0,*?*?*?*?*?*?*?*?*?*?*?*?*?*?*?*?*?*?*?*?*?*?,4.6,4.3,100,101581,0,-0,300,0.0,-0.0,0.0,0,0,0,0,75,1.0,10,5,9999,99999,9,999999999,0.0,999,999,99
3030,2,9,20,0,*?*?*?*?*?*?*?*?*?*?*?*?*?*?*?*?*?*?*?*?*?*?,3.2,3.2,100,101581,0,-0,294,0.0,-0.0,0.0,0,0,0,0,80,1.0,10,5,9999,99999,9,999999999,0.0,999,999,99
3030,2,9,21,0,*?*?*?*?*?*?*?*?*?*?*?*?*?*?*?*?*?*?*?*?*?*?,3.1,3.0,100,101581,0,-0,294,0.0,-0.0,0.0,0,0,0,0,85,1.0,10,5,9999,99999,9,999999999,0.0,999,999,99
3030,2,9,22,0,*?*?*?*?*?*?*?*?*?*?*?*?*?*?*?*?*?*?*?*?*?*?,2.5,2.5,100,101581,0,-0,291,0.0,-0.0,0.0,0,0,0,0,90,0.5,10,5,9999,99999,9,999999999,0.0,999,999,99
3030,2,9,23,0,*?*?*?*?*?*?*?*?*?*?*?*?*?*?*?*?*?*?*?*?*?*?,2.6,2.5,100,101581,0,-0,292,0.0,-0.0,0.0,0,0,0,0,95,0.5,10,5,9999,99999,9,999999999,0.0,999,999,99
3030,2,9,24,0,*?*?*?*?*?*?*?*?*?*?*?*?*?*?*?*?*?*?*?*?*?*?,2.7,2.1,100,101581,0,-0,292,0.0,-0.0,0.0,0,0,0,0,110,1.5,10,5,9999,99999,9,999999999,0.0,999,999,99
3030,2,10,1,0,*?*?*?*?*?*?*?*?*?*?*?*?*?*?*?*?*?*?*?*?*?*?,4.1,4.1,100,99821.7,0,-0,298,0.0,-0.0,0.0,0,0,0,0,98,1.0,10,5,9999,99999,9,999999999,0.0,999,999,99
3030,2,10,2,0,*?*?*?*?*?*?*?*?*?*?*?*?*?*?*?*?*?*?*?*?*?*?,4.8,4.8,100,99821.7,0,-0,301,0.0,-0.0,0.0,0,0,0,0,97,1.0,10,5,9999,99999,9,999999999,0.0,999,999,99
3030,2,10,3,0,*?*?*?*?*?*?*?*?*?*?*?*?*?*?*?*?*?*?*?*?*?*?,4.7,4.6,100,99821.7,0,-0,301,0.0,-0.0,0.0,0,0,0,0,95,3.1,10,5,9999,99999,9,999999999,0.0,999,999,99
3030,2,10,4,0,*?*?*?*?*?*?*?*?*?*?*?*?*?*?*?*?*?*?*?*?*?*?,3.2,3.2,100,99821.7,0,-0,294,0.0,-0.0,0.0,0,0,0,0,93,1.5,10,5,9999,99999,9,999999999,0.0,999,999,99
3030,2,10,5,0,*?*?*?*?*?*?*?*?*?*?*?*?*?*?*?*?*?*?*?*?*?*?,1.4,1.5,100,99821.7,0,-0,287,0.0,-0.0,0.0,0,0,0,0,92,1.0,10,5,9999,99999,9,999999999,0.0,999,999,99
3030,2,10,6,0,*?*?*?*?*?*?*?*?*?*?*?*?*?*?*?*?*?*?*?*?*?*?,2.8,2.7,100,99821.7,0,-0,293,0.0,-0.0,0.0,0,0,0,0,90,2.1,10,5,9999,99999,9,999999999,0.0,999,999,99
3030,2,10,7,0,*?*?*?*?*?*?*?*?*?*?*?*?*?*?*?*?*?*?*?*?*?*?,3.8,3.8,100,99821.7,0,-0,292,0.0,-0.0,0.0,0,0,0,0,90,2.1,9,5,9999,99999,9,999999999,0.0,999,999,99
3030,2,10,8,0,*?*?*?*?*?*?*?*?*?*?*?*?*?*?*?*?*?*?*?*?*?*?,3.8,3.8,100,99821.7,89,1402,292,5.6,11.8,4.9,669,408,704,74,90,1.0,9,5,9999,99999,9,999999999,0.0,999,999,99
3030,2,10,9,0,*?*?*?*?*?*?*?*?*?*?*?*?*?*?*?*?*?*?*?*?*?*?,3.9,3.9,100,99821.7,248,1401,284,93.7,189.0,60.3,9952,13239,7231,1121,90,1.5,7,4,9999,99999,9,999999999,0.0,999,999,99
3030,2,10,10,0,*?*?*?*?*?*?*?*?*?*?*?*?*?*?*?*?*?*?*?*?*?*?,7.5,7.4,100,99821.7,371,1402,297,176.6,299.0,97.5,18743,25629,11449,1895,90,1.0,6,3,9999,99999,9,999999999,0.0,999,999,99
3030,2,10,11,0,*?*?*?*?*?*?*?*?*?*?*?*?*?*?*?*?*?*?*?*?*?*?,10.3,8.0,100,99821.7,449,1402,313,200.8,223.9,129.1,21250,20651,14896,2614,90,0.5,7,4,9999,99999,9,999999999,0.0,999,999,99
3030,2,10,12,0,*?*?*?*?*?*?*?*?*?*?*?*?*?*?*?*?*?*?*?*?*?*?,12.4,7.7,86,99821.7,477,1402,323,215.7,226.4,138.7,22842,21314,15940,2839,90,0.5,7,4,9999,99999,9,999999999,0.0,999,999,99
3030,2,10,13,0,*?*?*?*?*?*?*?*?*?*?*?*?*?*?*?*?*?*?*?*?*?*?,12.4,7.1,83,99821.7,453,1402,318,225.1,312.1,124.2,23911,28901,14410,2493,85,0.5,6,3,9999,99999,9,999999999,0.0,999,999,99
3030,2,10,14,0,*?*?*?*?*?*?*?*?*?*?*?*?*?*?*?*?*?*?*?*?*?*?,12.5,6.6,79,99821.7,379,1404,331,104.3,51.4,90.4,11443,4525,10224,2418,80,0.5,9,5,9999,99999,9,999999999,0.0,999,999,99
3030,2,10,15,0,*?*?*?*?*?*?*?*?*?*?*?*?*?*?*?*?*?*?*?*?*?*?,12.4,6.7,80,99821.7,259,1402,326,84.2,114.9,63.0,9227,8676,7344,1347,75,1.0,8,4,9999,99999,9,999999999,0.0,999,999,99
3030,2,10,16,0,*?*?*?*?*?*?*?*?*?*?*?*?*?*?*?*?*?*?*?*?*?*?,12.4,6.1,77,99821.7,103,1410,326,13.5,46.7,10.1,1545,2005,1594,169,70,0.5,8,4,9999,99999,9,999999999,0.0,999,999,99
3030,2,10,17,0,*?*?*?*?*?*?*?*?*?*?*?*?*?*?*?*?*?*?*?*?*?*?,11.1,5.1,79,99821.7,0,-0,329,0.0,-0.0,0.0,0,0,0,0,65,1.0,10,5,9999,99999,9,999999999,0.0,999,999,99
3030,2,10,18,0,*?*?*?*?*?*?*?*?*?*?*?*?*?*?*?*?*?*?*?*?*?*?,8.6,5.1,92,99821.7,0,-0,318,0.0,-0.0,0.0,0,0,0,0,60,1.5,10,5,9999,99999,9,999999999,0.0,999,999,99
3030,2,10,19,0,*?*?*?*?*?*?*?*?*?*?*?*?*?*?*?*?*?*?*?*?*?*?,7.8,5.6,100,99821.7,0,-0,314,0.0,-0.0,0.0,0,0,0,0,65,1.0,10,5,9999,99999,9,999999999,0.0,999,999,99
3030,2,10,20,0,*?*?*?*?*?*?*?*?*?*?*?*?*?*?*?*?*?*?*?*?*?*?,7.0,5.9,100,99821.7,0,-0,310,0.0,-0.0,0.0,0,0,0,0,70,1.0,10,5,9999,99999,9,999999999,0.0,999,999,99
3030,2,10,21,0,*?*?*?*?*?*?*?*?*?*?*?*?*?*?*?*?*?*?*?*?*?*?,6.0,5.0,100,99821.7,0,-0,306,0.0,-0.0,0.0,0,0,0,0,75,1.0,10,5,9999,99999,9,999999999,0.0,999,999,99
3030,2,10,22,0,*?*?*?*?*?*?*?*?*?*?*?*?*?*?*?*?*?*?*?*?*?*?,5.2,4.5,100,99821.7,0,-0,303,0.0,-0.0,0.0,0,0,0,0,80,0.5,10,5,9999,99999,9,999999999,0.0,999,999,99
3030,2,10,23,0,*?*?*?*?*?*?*?*?*?*?*?*?*?*?*?*?*?*?*?*?*?*?,4.7,4.3,100,99821.7,0,-0,301,0.0,-0.0,0.0,0,0,0,0,85,0.5,10,5,9999,99999,9,999999999,0.0,999,999,99
3030,2,10,24,0,*?*?*?*?*?*?*?*?*?*?*?*?*?*?*?*?*?*?*?*?*?*?,2.6,2.7,100,99821.7,0,-0,292,0.0,-0.0,0.0,0,0,0,0,100,1.5,10,5,9999,99999,9,999999999,0.0,999,999,99
3030,2,11,1,0,*?*?*?*?*?*?*?*?*?*?*?*?*?*?*?*?*?*?*?*?*?*?,3.4,1.3,90,100477,0,-0,296,0.0,-0.0,0.0,0,0,0,0,88,1.0,10,5,9999,99999,9,999999999,0.0,999,999,99
3030,2,11,2,0,*?*?*?*?*?*?*?*?*?*?*?*?*?*?*?*?*?*?*?*?*?*?,3.1,-0.2,82,100477,0,-0,294,0.0,-0.0,0.0,0,0,0,0,87,1.0,10,5,9999,99999,9,999999999,0.0,999,999,99
3030,2,11,3,0,*?*?*?*?*?*?*?*?*?*?*?*?*?*?*?*?*?*?*?*?*?*?,2.2,-0.2,88,100477,0,-0,291,0.0,-0.0,0.0,0,0,0,0,85,3.1,10,5,9999,99999,9,999999999,0.0,999,999,99
3030,2,11,4,0,*?*?*?*?*?*?*?*?*?*?*?*?*?*?*?*?*?*?*?*?*?*?,1.6,-0.4,89,100477,0,-0,288,0.0,-0.0,0.0,0,0,0,0,83,1.5,10,5,9999,99999,9,999999999,0.0,999,999,99
3030,2,11,5,0,*?*?*?*?*?*?*?*?*?*?*?*?*?*?*?*?*?*?*?*?*?*?,1.1,-0.4,92,100477,0,-0,286,0.0,-0.0,0.0,0,0,0,0,82,1.0,10,5,9999,99999,9,999999999,0.0,999,999,99
3030,2,11,6,0,*?*?*?*?*?*?*?*?*?*?*?*?*?*?*?*?*?*?*?*?*?*?,1.9,-0.2,89,100477,0,-0,289,0.0,-0.0,0.0,0,0,0,0,80,2.1,10,5,9999,99999,9,999999999,0.0,999,999,99
3030,2,11,7,0,*?*?*?*?*?*?*?*?*?*?*?*?*?*?*?*?*?*?*?*?*?*?,2.8,0.4,88,100477,0,-0,293,0.0,-0.0,0.0,0,0,0,0,82,2.1,10,5,9999,99999,9,999999999,0.0,999,999,99
3030,2,11,8,0,*?*?*?*?*?*?*?*?*?*?*?*?*?*?*?*?*?*?*?*?*?*?,2.1,1.0,96,100477,96,1403,290,4.6,0.0,4.6,583,-0,582,186,83,1.0,10,5,9999,99999,9,999999999,0.0,999,999,99
3030,2,11,9,0,*?*?*?*?*?*?*?*?*?*?*?*?*?*?*?*?*?*?*?*?*?*?,3.0,1.9,96,100477,255,1400,294,35.9,0.0,35.9,4194,0,4201,1399,85,1.5,10,5,9999,99999,9,999999999,0.0,999,999,99
3030,2,11,10,0,*?*?*?*?*?*?*?*?*?*?*?*?*?*?*?*?*?*?*?*?*?*?,4.3,1.5,84,100477,378,1401,299,60.0,0.0,60.0,6999,0,7016,2418,87,1.0,10,5,9999,99999,9,999999999,0.0,999,999,99
3030,2,11,11,0,*?*?*?*?*?*?*?*?*?*?*?*?*?*?*?*?*?*?*?*?*?*?,5.6,3.0,87,100477,457,1404,305,75.3,0.0,75.3,8807,0,8831,3116,88,0.5,10,5,9999,99999,9,999999999,0.0,999,999,99
3030,2,11,12,0,*?*?*?*?*?*?*?*?*?*?*?*?*?*?*?*?*?*?*?*?*?*?,6.9,5.1,92,100477,485,1404,310,80.8,0.0,80.8,9459,0,9486,3375,90,0.5,10,5,9999,99999,9,999999999,0.0,999,999,99
3030,2,11,13,0,*?*?*?*?*?*?*?*?*?*?*?*?*?*?*?*?*?*?*?*?*?*?,6.9,5.8,96,100477,461,1404,310,76.1,0.0,76.1,8899,0,8924,3153,88,0.5,10,5,9999,99999,9,999999999,0.0,999,999,99
3030,2,11,14,0,*?*?*?*?*?*?*?*?*?*?*?*?*?*?*?*?*?*?*?*?*?*?,6.8,5.3,94,100477,386,1402,310,61.5,0.0,61.5,7177,0,7195,2485,87,0.5,10,5,9999,99999,9,999999999,0.0,999,999,99
3030,2,11,15,0,*?*?*?*?*?*?*?*?*?*?*?*?*?*?*?*?*?*?*?*?*?*?,7.0,6.1,98,100477,266,1400,310,38.0,0.0,38.0,4442,0,4450,1486,85,1.0,10,5,9999,99999,9,999999999,0.0,999,999,99
3030,2,11,16,0,*?*?*?*?*?*?*?*?*?*?*?*?*?*?*?*?*?*?*?*?*?*?,6.5,6.4,100,100477,110,1409,308,7.3,0.0,7.3,897,-0,896,290,83,0.5,10,5,9999,99999,9,999999999,0.0,999,999,99
3030,2,11,17,0,*?*?*?*?*?*?*?*?*?*?*?*?*?*?*?*?*?*?*?*?*?*?,6.3,6.2,100,100477,0,-0,307,0.0,-0.0,0.0,0,0,0,0,82,1.0,10,5,9999,99999,9,999999999,0.0,999,999,99
3030,2,11,18,0,*?*?*?*?*?*?*?*?*?*?*?*?*?*?*?*?*?*?*?*?*?*?,4.8,4.8,100,100477,0,-0,301,0.0,-0.0,0.0,0,0,0,0,80,1.5,10,5,9999,99999,9,999999999,0.0,999,999,99
3030,2,11,19,0,*?*?*?*?*?*?*?*?*?*?*?*?*?*?*?*?*?*?*?*?*?*?,4.4,4.5,100,100477,0,-0,299,0.0,-0.0,0.0,0,0,0,0,77,1.0,10,5,9999,99999,9,999999999,0.0,999,999,99
3030,2,11,20,0,*?*?*?*?*?*?*?*?*?*?*?*?*?*?*?*?*?*?*?*?*?*?,3.9,3.9,100,100477,0,-0,297,0.0,-0.0,0.0,0,0,0,0,73,1.0,10,5,9999,99999,9,999999999,0.0,999,999,99
3030,2,11,21,0,*?*?*?*?*?*?*?*?*?*?*?*?*?*?*?*?*?*?*?*?*?*?,3.4,3.4,100,100477,0,-0,295,0.0,-0.0,0.0,0,0,0,0,70,1.0,10,5,9999,99999,9,999999999,0.0,999,999,99
3030,2,11,22,0,*?*?*?*?*?*?*?*?*?*?*?*?*?*?*?*?*?*?*?*?*?*?,3.4,3.4,100,100477,0,-0,295,0.0,-0.0,0.0,0,0,0,0,67,0.5,10,5,9999,99999,9,999999999,0.0,999,999,99
3030,2,11,23,0,*?*?*?*?*?*?*?*?*?*?*?*?*?*?*?*?*?*?*?*?*?*?,2.9,2.9,100,100477,0,-0,293,0.0,-0.0,0.0,0,0,0,0,63,0.5,10,5,9999,99999,9,999999999,0.0,999,999,99
3030,2,11,24,0,*?*?*?*?*?*?*?*?*?*?*?*?*?*?*?*?*?*?*?*?*?*?,4.2,2.9,95,100477,0,-0,299,0.0,-0.0,0.0,0,0,0,0,90,1.5,10,5,9999,99999,9,999999999,0.0,999,999,99
3030,2,12,1,0,*?*?*?*?*?*?*?*?*?*?*?*?*?*?*?*?*?*?*?*?*?*?,2.2,2.3,100,101647,0,-0,290,0.0,-0.0,0.0,0,0,0,0,63,1.0,10,5,9999,99999,9,999999999,0.0,999,999,99
3030,2,12,2,0,*?*?*?*?*?*?*?*?*?*?*?*?*?*?*?*?*?*?*?*?*?*?,1.6,1.7,100,101647,0,-0,288,0.0,-0.0,0.0,0,0,0,0,67,1.0,10,5,9999,99999,9,999999999,0.0,999,999,99
3030,2,12,3,0,*?*?*?*?*?*?*?*?*?*?*?*?*?*?*?*?*?*?*?*?*?*?,1.6,1.5,100,101647,0,-0,288,0.0,-0.0,0.0,0,0,0,0,70,3.1,10,5,9999,99999,9,999999999,0.0,999,999,99
3030,2,12,4,0,*?*?*?*?*?*?*?*?*?*?*?*?*?*?*?*?*?*?*?*?*?*?,1.4,1.5,100,101647,0,-0,287,0.0,-0.0,0.0,0,0,0,0,73,1.5,10,5,9999,99999,9,999999999,0.0,999,999,99
3030,2,12,5,0,*?*?*?*?*?*?*?*?*?*?*?*?*?*?*?*?*?*?*?*?*?*?,1.6,0.4,98,101647,0,-0,288,0.0,-0.0,0.0,0,0,0,0,77,1.0,10,5,9999,99999,9,999999999,0.0,999,999,99
3030,2,12,6,0,*?*?*?*?*?*?*?*?*?*?*?*?*?*?*?*?*?*?*?*?*?*?,0.8,-0.4,98,101647,0,-0,285,0.0,-0.0,0.0,0,0,0,0,80,2.1,10,5,9999,99999,9,999999999,0.0,999,999,99
3030,2,12,7,0,*?*?*?*?*?*?*?*?*?*?*?*?*?*?*?*?*?*?*?*?*?*?,0.0,-0.2,100,101647,0,-0,277,0.0,-0.0,0.0,0,0,0,0,87,2.1,9,5,9999,99999,9,999999999,0.0,999,999,99
3030,2,12,8,0,*?*?*?*?*?*?*?*?*?*?*?*?*?*?*?*?*?*?*?*?*?*?,0.9,0.8,100,101647,103,1402,276,13.8,47.3,10.3,1571,2038,1619,172,93,1.0,8,4,9999,99999,9,999999999,0.0,999,999,99
3030,2,12,9,0,*?*?*?*?*?*?*?*?*?*?*?*?*?*?*?*?*?*?*?*?*?*?,1.8,0.6,99,101647,263,1404,279,85.8,115.5,64.2,9403,8776,7483,1375,100,1.5,8,4,9999,99999,9,999999999,0.0,999,999,99
3030,2,12,10,0,*?*?*?*?*?*?*?*?*?*?*?*?*?*?*?*?*?*?*?*?*?*?,3.4,1.5,94,101647,386,1403,286,141.4,129.5,105.8,15417,11466,12155,2338,107,1.0,8,4,9999,99999,9,999999999,0.0,999,999,99
3030,2,12,11,0,*?*?*?*?*?*?*?*?*?*?*?*?*?*?*?*?*?*?*?*?*?*?,6.4,3.8,89,101647,464,1402,299,176.7,134.6,132.2,19258,12625,15100,2992,113,0.5,8,4,9999,99999,9,999999999,0.0,999,999,99
3030,2,12,12,0,*?*?*?*?*?*?*?*?*?*?*?*?*?*?*?*?*?*?*?*?*?*?,6.7,3.2,84,101647,492,1402,300,189.4,136.0,141.7,20638,12965,16151,3236,120,0.5,8,4,9999,99999,9,999999999,0.0,999,999,99
3030,2,12,13,0,*?*?*?*?*?*?*?*?*?*?*?*?*?*?*?*?*?*?*?*?*?*?,6.7,3.8,88,101647,468,1402,309,77.6,0.0,77.6,9075,0,9100,3222,123,0.5,10,5,9999,99999,9,999999999,0.0,999,999,99
3030,2,12,14,0,*?*?*?*?*?*?*?*?*?*?*?*?*?*?*?*?*?*?*?*?*?*?,6.8,4.1,89,101647,394,1404,305,109.3,51.8,94.8,12000,4611,10718,2550,127,0.5,9,5,9999,99999,9,999999999,0.0,999,999,99
3030,2,12,15,0,*?*?*?*?*?*?*?*?*?*?*?*?*?*?*?*?*?*?*?*?*?*?,6.7,3.8,88,101647,274,1404,305,68.5,46.7,59.4,7563,3626,6980,1274,130,1.0,9,5,9999,99999,9,999999999,0.0,999,999,99
3030,2,12,16,0,*?*?*?*?*?*?*?*?*?*?*?*?*?*?*?*?*?*?*?*?*?*?,6.5,5.3,99,101647,117,1407,300,19.9,60.3,14.9,2218,2554,1957,243,133,0.5,8,4,9999,99999,9,999999999,0.0,999,999,99
3030,2,12,17,0,*?*?*?*?*?*?*?*?*?*?*?*?*?*?*?*?*?*?*?*?*?*?,5.4,4.5,100,101647,0,-0,304,0.0,-0.0,0.0,0,0,0,0,137,1.0,10,5,9999,99999,9,999999999,0.0,999,999,99
3030,2,12,18,0,*?*?*?*?*?*?*?*?*?*?*?*?*?*?*?*?*?*?*?*?*?*?,4.1,4.1,100,101647,0,-0,298,0.0,-0.0,0.0,0,0,0,0,140,1.5,10,5,9999,99999,9,999999999,0.0,999,999,99
3030,2,12,19,0,*?*?*?*?*?*?*?*?*?*?*?*?*?*?*?*?*?*?*?*?*?*?,4.4,4.3,100,101647,0,-0,299,0.0,-0.0,0.0,0,0,0,0,140,1.0,10,5,9999,99999,9,999999999,0.0,999,999,99
3030,2,12,20,0,*?*?*?*?*?*?*?*?*?*?*?*?*?*?*?*?*?*?*?*?*?*?,3.1,3.0,100,101647,0,-0,294,0.0,-0.0,0.0,0,0,0,0,140,1.0,10,5,9999,99999,9,999999999,0.0,999,999,99
3030,2,12,21,0,*?*?*?*?*?*?*?*?*?*?*?*?*?*?*?*?*?*?*?*?*?*?,2.3,2.3,100,101647,0,-0,291,0.0,-0.0,0.0,0,0,0,0,140,1.0,10,5,9999,99999,9,999999999,0.0,999,999,99
3030,2,12,22,0,*?*?*?*?*?*?*?*?*?*?*?*?*?*?*?*?*?*?*?*?*?*?,2.2,2.3,100,101647,0,-0,290,0.0,-0.0,0.0,0,0,0,0,140,0.5,10,5,9999,99999,9,999999999,0.0,999,999,99
3030,2,12,23,0,*?*?*?*?*?*?*?*?*?*?*?*?*?*?*?*?*?*?*?*?*?*?,1.9,1.9,100,101647,0,-0,289,0.0,-0.0,0.0,0,0,0,0,140,0.5,10,5,9999,99999,9,999999999,0.0,999,999,99
3030,2,12,24,0,*?*?*?*?*?*?*?*?*?*?*?*?*?*?*?*?*?*?*?*?*?*?,2.5,2.5,100,101647,0,-0,291,0.0,-0.0,0.0,0,0,0,0,60,1.5,10,5,9999,99999,9,999999999,0.0,999,999,99
3030,2,13,1,0,*?*?*?*?*?*?*?*?*?*?*?*?*?*?*?*?*?*?*?*?*?*?,1.5,1.5,100,100823,0,-0,287,0.0,-0.0,0.0,0,0,0,0,142,1.0,10,5,9999,99999,9,999999999,0.0,999,999,99
3030,2,13,2,0,*?*?*?*?*?*?*?*?*?*?*?*?*?*?*?*?*?*?*?*?*?*?,1.1,1.0,100,100823,0,-0,286,0.0,-0.0,0.0,0,0,0,0,143,1.0,10,5,9999,99999,9,999999999,0.0,999,999,99
3030,2,13,3,0,*?*?*?*?*?*?*?*?*?*?*?*?*?*?*?*?*?*?*?*?*?*?,1.0,1.0,100,100823,0,-0,285,0.0,-0.0,0.0,0,0,0,0,145,3.1,10,5,9999,99999,9,999999999,0.0,999,999,99
3030,2,13,4,0,*?*?*?*?*?*?*?*?*?*?*?*?*?*?*?*?*?*?*?*?*?*?,1.2,1.3,100,100823,0,-0,286,0.0,-0.0,0.0,0,0,0,0,147,1.5,10,5,9999,99999,9,999999999,0.0,999,999,99
3030,2,13,5,0,*?*?*?*?*?*?*?*?*?*?*?*?*?*?*?*?*?*?*?*?*?*?,0.4,0.4,100,100823,0,-0,283,0.0,-0.0,0.0,0,0,0,0,148,1.0,10,5,9999,99999,9,999999999,0.0,999,999,99
3030,2,13,6,0,*?*?*?*?*?*?*?*?*?*?*?*?*?*?*?*?*?*?*?*?*?*?,1.0,1.0,100,100823,0,-0,285,0.0,-0.0,0.0,0,0,0,0,150,2.1,10,5,9999,99999,9,999999999,0.0,999,999,99
3030,2,13,7,0,*?*?*?*?*?*?*?*?*?*?*?*?*?*?*?*?*?*?*?*?*?*?,-0.1,-0.0,100,100823,0,-0,281,0.0,-0.0,0.0,0,0,0,0,148,2.1,10,5,9999,99999,9,999999999,0.0,999,999,99
3030,2,13,8,0,*?*?*?*?*?*?*?*?*?*?*?*?*?*?*?*?*?*?*?*?*?*?,-1.2,-1.3,100,100823,110,1399,242,25.2,204.4,9.2,2741,12132,1596,222,147,1.0,3,2,9999,99999,9,999999999,0.0,999,999,99
3030,2,13,9,0,*?*?*?*?*?*?*?*?*?*?*?*?*?*?*?*?*?*?*?*?*?*?,1.2,1.3,100,100823,270,1402,253,132.0,436.6,47.9,13578,32918,7191,871,145,1.5,3,2,9999,99999,9,999999999,0.0,999,999,99
3030,2,13,10,0,*?*?*?*?*?*?*?*?*?*?*?*?*?*?*?*?*?*?*?*?*?*?,3.5,2.3,95,100823,393,1401,258,216.3,518.1,71.0,22312,44690,10358,1313,143,1.0,2,1,9999,99999,9,999999999,0.0,999,999,99
3030,2,13,11,0,*?*?*?*?*?*?*?*?*?*?*?*?*?*?*?*?*?*?*?*?*?*?,6.5,2.1,77,100823,472,1403,270,269.1,537.6,88.3,27769,48748,12609,1658,142,0.5,2,1,9999,99999,9,999999999,0.0,999,999,99
3030,2,13,12,0,*?*?*?*?*?*?*?*?*?*?*?*?*?*?*?*?*?*?*?*?*?*?,7.6,3.2,77,100823,500,1403,276,288.0,543.0,94.5,29732,49937,13396,1787,140,0.5,2,1,9999,99999,9,999999999,0.0,999,999,99
3030,2,13,13,0,*?*?*?*?*?*?*?*?*?*?*?*?*?*?*?*?*?*?*?*?*?*?,7.4,2.1,72,100823,476,1403,273,271.8,538.4,89.1,28045,48923,12720,1676,147,0.5,2,1,9999,99999,9,999999999,0.0,999,999,99
3030,2,13,14,0,*?*?*?*?*?*?*?*?*?*?*?*?*?*?*?*?*?*?*?*?*?*?,7.7,2.1,71,100823,401,1402,279,219.5,488.9,79.7,22486,42184,11395,1450,153,0.5,3,2,9999,99999,9,999999999,0.0,999,999,99
3030,2,13,15,0,*?*?*?*?*?*?*?*?*?*?*?*?*?*?*?*?*?*?*?*?*?*?,7.6,2.9,75,100823,281,1402,285,136.5,400.6,56.2,13919,30445,8225,1000,160,1.0,4,2,9999,99999,9,999999999,0.0,999,999,99
3030,2,13,16,0,*?*?*?*?*?*?*?*?*?*?*?*?*?*?*?*?*?*?*?*?*?*?,7.6,2.1,71,100823,124,1406,304,23.1,66.0,17.3,2558,2919,2247,286,167,0.5,8,4,9999,99999,9,999999999,0.0,999,999,99
3030,2,13,17,0,*?*?*?*?*?*?*?*?*?*?*?*?*?*?*?*?*?*?*?*?*?*?,6.1,2.7,83,100823,0,-0,307,0.0,-0.0,0.0,0,0,0,0,173,1.0,10,5,9999,99999,9,999999999,0.0,999,999,99
3030,2,13,18,0,*?*?*?*?*?*?*?*?*?*?*?*?*?*?*?*?*?*?*?*?*?*?,4.6,2.5,91,100823,0,-0,300,0.0,-0.0,0.0,0,0,0,0,180,1.5,10,5,9999,99999,9,999999999,0.0,999,999,99
3030,2,13,19,0,*?*?*?*?*?*?*?*?*?*?*?*?*?*?*?*?*?*?*?*?*?*?,3.7,1.9,92,100823,0,-0,297,0.0,-0.0,0.0,0,0,0,0,188,1.0,10,5,9999,99999,9,999999999,0.0,999,999,99
3030,2,13,20,0,*?*?*?*?*?*?*?*?*?*?*?*?*?*?*?*?*?*?*?*?*?*?,2.4,2.3,100,100823,0,-0,291,0.0,-0.0,0.0,0,0,0,0,197,1.0,10,5,9999,99999,9,999999999,0.0,999,999,99
3030,2,13,21,0,*?*?*?*?*?*?*?*?*?*?*?*?*?*?*?*?*?*?*?*?*?*?,2.3,2.3,100,100823,0,-0,291,0.0,-0.0,0.0,0,0,0,0,205,1.0,10,5,9999,99999,9,999999999,0.0,999,999,99
3030,2,13,22,0,*?*?*?*?*?*?*?*?*?*?*?*?*?*?*?*?*?*?*?*?*?*?,0.6,0.6,100,100823,0,-0,284,0.0,-0.0,0.0,0,0,0,0,213,0.5,10,5,9999,99999,9,999999999,0.0,999,999,99
3030,2,13,23,0,*?*?*?*?*?*?*?*?*?*?*?*?*?*?*?*?*?*?*?*?*?*?,1.1,1.0,100,100823,0,-0,286,0.0,-0.0,0.0,0,0,0,0,222,0.5,10,5,9999,99999,9,999999999,0.0,999,999,99
3030,2,13,24,0,*?*?*?*?*?*?*?*?*?*?*?*?*?*?*?*?*?*?*?*?*?*?,1.6,1.7,100,100823,0,-0,288,0.0,-0.0,0.0,0,0,0,0,140,1.5,10,5,9999,99999,9,999999999,0.0,999,999,99
3030,2,14,1,0,*?*?*?*?*?*?*?*?*?*?*?*?*?*?*?*?*?*?*?*?*?*?,1.8,1.7,100,100553,0,-0,289,0.0,-0.0,0.0,0,0,0,0,230,1.0,10,5,9999,99999,9,999999999,0.0,999,999,99
3030,2,14,2,0,*?*?*?*?*?*?*?*?*?*?*?*?*?*?*?*?*?*?*?*?*?*?,1.9,1.9,100,100553,0,-0,289,0.0,-0.0,0.0,0,0,0,0,230,1.0,10,5,9999,99999,9,999999999,0.0,999,999,99
3030,2,14,3,0,*?*?*?*?*?*?*?*?*?*?*?*?*?*?*?*?*?*?*?*?*?*?,1.9,1.9,100,100553,0,-0,289,0.0,-0.0,0.0,0,0,0,0,230,3.1,10,5,9999,99999,9,999999999,0.0,999,999,99
3030,2,14,4,0,*?*?*?*?*?*?*?*?*?*?*?*?*?*?*?*?*?*?*?*?*?*?,1.4,1.5,100,100553,0,-0,287,0.0,-0.0,0.0,0,0,0,0,230,1.5,10,5,9999,99999,9,999999999,0.0,999,999,99
3030,2,14,5,0,*?*?*?*?*?*?*?*?*?*?*?*?*?*?*?*?*?*?*?*?*?*?,1.3,1.3,100,100553,0,-0,287,0.0,-0.0,0.0,0,0,0,0,230,1.0,10,5,9999,99999,9,999999999,0.0,999,999,99
3030,2,14,6,0,*?*?*?*?*?*?*?*?*?*?*?*?*?*?*?*?*?*?*?*?*?*?,1.5,1.5,100,100553,0,-0,287,0.0,-0.0,0.0,0,0,0,0,230,2.1,10,5,9999,99999,9,999999999,0.0,999,999,99
3030,2,14,7,0,*?*?*?*?*?*?*?*?*?*?*?*?*?*?*?*?*?*?*?*?*?*?,0.6,0.6,100,100553,0,-0,284,0.0,-0.0,0.0,0,0,0,0,233,2.1,10,5,9999,99999,9,999999999,0.0,999,999,99
3030,2,14,8,0,*?*?*?*?*?*?*?*?*?*?*?*?*?*?*?*?*?*?*?*?*?*?,-0.3,-0.2,100,100553,117,1396,275,15.3,24.3,13.3,1764,1246,1657,276,237,1.0,9,5,9999,99999,9,999999999,0.0,999,999,99
3030,2,14,9,0,*?*?*?*?*?*?*?*?*?*?*?*?*?*?*?*?*?*?*?*?*?*?,1.9,1.9,100,100553,277,1399,284,69.9,46.9,60.6,7708,3667,7112,1301,240,1.5,9,5,9999,99999,9,999999999,0.0,999,999,99
3030,2,14,10,0,*?*?*?*?*?*?*?*?*?*?*?*?*?*?*?*?*?*?*?*?*?*?,4.0,3.0,100,100553,401,1402,293,111.9,52.0,97.0,12282,4653,10968,2616,243,1.0,9,5,9999,99999,9,999999999,0.0,999,999,99
3030,2,14,11,0,*?*?*?*?*?*?*?*?*?*?*?*?*?*?*?*?*?*?*?*?*?*?,6.2,4.6,100,100553,479,1401,303,138.6,53.9,120.2,15221,5021,13570,3344,247,0.5,9,5,9999,99999,9,999999999,0.0,999,999,99
3030,2,14,12,0,*?*?*?*?*?*?*?*?*?*?*?*?*?*?*?*?*?*?*?*?*?*?,7.7,3.9,92,100553,507,1401,309,148.2,54.4,128.5,16275,5128,14503,3618,250,0.5,9,5,9999,99999,9,999999999,0.0,999,999,99
3030,2,14,13,0,*?*?*?*?*?*?*?*?*?*?*?*?*?*?*?*?*?*?*?*?*?*?,7.7,3.8,90,100553,483,1401,314,80.6,0.0,80.6,9431,0,9458,3364,252,0.5,10,5,9999,99999,9,999999999,0.0,999,999,99
3030,2,14,14,0,*?*?*?*?*?*?*?*?*?*?*?*?*?*?*?*?*?*?*?*?*?*?,7.8,4.6,95,100553,408,1400,310,114.5,52.3,99.3,12565,4693,11218,2683,253,0.5,9,5,9999,99999,9,999999999,0.0,999,999,99
3030,2,14,15,0,*?*?*?*?*?*?*?*?*?*?*?*?*?*?*?*?*?*?*?*?*?*?,7.7,5.0,98,100553,288,1401,314,42.3,0.0,42.3,4942,0,4952,1663,255,1.0,10,5,9999,99999,9,999999999,0.0,999,999,99
3030,2,14,16,0,*?*?*?*?*?*?*?*?*?*?*?*?*?*?*?*?*?*?*?*?*?*?,7.6,5.0,99,100553,131,1404,313,11.4,0.0,11.4,1383,-0,1383,450,257,0.5,10,5,9999,99999,9,999999999,0.0,999,999,99
3030,2,14,17,0,*?*?*?*?*?*?*?*?*?*?*?*?*?*?*?*?*?*?*?*?*?*?,6.5,4.6,100,100553,0,-0,308,0.0,-0.0,0.0,0,0,0,0,258,1.0,10,5,9999,99999,9,999999999,0.0,999,999,99
3030,2,14,18,0,*?*?*?*?*?*?*?*?*?*?*?*?*?*?*?*?*?*?*?*?*?*?,4.1,3.8,100,100553,0,-0,298,0.0,-0.0,0.0,0,0,0,0,260,1.5,10,5,9999,99999,9,999999999,0.0,999,999,99
3030,2,14,19,0,*?*?*?*?*?*?*?*?*?*?*?*?*?*?*?*?*?*?*?*?*?*?,4.7,3.2,100,100553,0,-0,301,0.0,-0.0,0.0,0,0,0,0,255,1.0,10,5,9999,99999,9,999999999,0.0,999,999,99
3030,2,14,20,0,*?*?*?*?*?*?*?*?*?*?*?*?*?*?*?*?*?*?*?*?*?*?,3.1,2.5,100,100553,0,-0,294,0.0,-0.0,0.0,0,0,0,0,250,1.0,10,5,9999,99999,9,999999999,0.0,999,999,99
3030,2,14,21,0,*?*?*?*?*?*?*?*?*?*?*?*?*?*?*?*?*?*?*?*?*?*?,3.3,2.5,100,100553,0,-0,295,0.0,-0.0,0.0,0,0,0,0,245,1.0,10,5,9999,99999,9,999999999,0.0,999,999,99
3030,2,14,22,0,*?*?*?*?*?*?*?*?*?*?*?*?*?*?*?*?*?*?*?*?*?*?,2.7,2.5,100,100553,0,-0,292,0.0,-0.0,0.0,0,0,0,0,240,0.5,10,5,9999,99999,9,999999999,0.0,999,999,99
3030,2,14,23,0,*?*?*?*?*?*?*?*?*?*?*?*?*?*?*?*?*?*?*?*?*?*?,2.3,2.3,100,100553,0,-0,291,0.0,-0.0,0.0,0,0,0,0,235,0.5,10,5,9999,99999,9,999999999,0.0,999,999,99
3030,2,14,24,0,*?*?*?*?*?*?*?*?*?*?*?*?*?*?*?*?*?*?*?*?*?*?,1.6,1.5,100,100553,0,-0,288,0.0,-0.0,0.0,0,0,0,0,230,1.5,10,5,9999,99999,9,999999999,0.0,999,999,99
3030,2,15,1,0,*?*?*?*?*?*?*?*?*?*?*?*?*?*?*?*?*?*?*?*?*?*?,1.8,1.7,100,101667,0,-0,289,0.0,-0.0,0.0,0,0,0,0,233,1.0,10,5,9999,99999,9,999999999,0.0,999,999,99
3030,2,15,2,0,*?*?*?*?*?*?*?*?*?*?*?*?*?*?*?*?*?*?*?*?*?*?,1.8,1.7,100,101667,0,-0,289,0.0,-0.0,0.0,0,0,0,0,237,1.0,10,5,9999,99999,9,999999999,0.0,999,999,99
3030,2,15,3,0,*?*?*?*?*?*?*?*?*?*?*?*?*?*?*?*?*?*?*?*?*?*?,1.8,1.9,100,101667,0,-0,289,0.0,-0.0,0.0,0,0,0,0,240,3.1,10,5,9999,99999,9,999999999,0.0,999,999,99
3030,2,15,4,0,*?*?*?*?*?*?*?*?*?*?*?*?*?*?*?*?*?*?*?*?*?*?,1.6,1.7,100,101667,0,-0,288,0.0,-0.0,0.0,0,0,0,0,243,1.5,10,5,9999,99999,9,999999999,0.0,999,999,99
3030,2,15,5,0,*?*?*?*?*?*?*?*?*?*?*?*?*?*?*?*?*?*?*?*?*?*?,0.7,0.6,100,101667,0,-0,284,0.0,-0.0,0.0,0,0,0,0,247,1.0,10,5,9999,99999,9,999999999,0.0,999,999,99
3030,2,15,6,0,*?*?*?*?*?*?*?*?*?*?*?*?*?*?*?*?*?*?*?*?*?*?,-0.4,-0.4,100,101667,0,-0,280,0.0,-0.0,0.0,0,0,0,0,250,2.1,10,5,9999,99999,9,999999999,0.0,999,999,99
3030,2,15,7,0,*?*?*?*?*?*?*?*?*?*?*?*?*?*?*?*?*?*?*?*?*?*?,0.2,0.2,100,101667,0,-0,282,0.0,-0.0,0.0,0,0,0,0,248,2.1,10,5,9999,99999,9,999999999,0.0,999,999,99
3030,2,15,8,0,*?*?*?*?*?*?*?*?*?*?*?*?*?*?*?*?*?*?*?*?*?*?,0.6,0.6,100,101667,125,1403,274,23.7,67.0,17.7,2617,2983,2297,294,247,1.0,8,4,9999,99999,9,999999999,0.0,999,999,99
3030,2,15,9,0,*?*?*?*?*?*?*?*?*?*?*?*?*?*?*?*?*?*?*?*?*?*?,2.1,2.1,100,101667,285,1401,281,96.0,118.9,71.8,10499,9369,8340,1546,245,1.5,8,4,9999,99999,9,999999999,0.0,999,999,99
3030,2,15,10,0,*?*?*?*?*?*?*?*?*?*?*?*?*?*?*?*?*?*?*?*?*?*?,4.0,3.2,100,101667,408,1399,293,114.5,52.3,99.3,12572,4694,11224,2685,243,1.0,9,5,9999,99999,9,999999999,0.0,999,999,99
3030,2,15,11,0,*?*?*?*?*?*?*?*?*?*?*?*?*?*?*?*?*?*?*?*?*?*?,5.5,3.2,100,101667,487,1401,300,141.3,54.1,122.5,15515,5052,13830,3420,242,0.5,9,5,9999,99999,9,999999999,0.0,999,999,99
3030,2,15,12,0,*?*?*?*?*?*?*?*?*?*?*?*?*?*?*?*?*?*?*?*?*?*?,6.6,3.0,100,101667,515,1401,300,199.9,137.0,149.5,21784,13222,17020,3443,240,0.5,8,4,9999,99999,9,999999999,0.0,999,999,99
3030,2,15,13,0,*?*?*?*?*?*?*?*?*?*?*?*?*?*?*?*?*?*?*?*?*?*?,6.7,3.6,100,101667,491,1402,305,142.6,54.1,123.6,15658,5067,13957,3457,237,0.5,9,5,9999,99999,9,999999999,0.0,999,999,99
3030,2,15,14,0,*?*?*?*?*?*?*?*?*?*?*?*?*?*?*?*?*?*?*?*?*?*?,6.8,3.6,100,101667,416,1402,301,155.1,131.7,116.0,16907,11956,13300,2588,233,0.5,8,4,9999,99999,9,999999999,0.0,999,999,99
3030,2,15,15,0,*?*?*?*?*?*?*?*?*?*?*?*?*?*?*?*?*?*?*?*?*?*?,6.7,3.6,100,101667,295,1399,300,100.8,120.4,75.4,11013,9629,8741,1627,230,1.0,8,4,9999,99999,9,999999999,0.0,999,999,99
3030,2,15,16,0,*?*?*?*?*?*?*?*?*?*?*?*?*?*?*?*?*?*?*?*?*?*?,6.7,2.3,98,101667,138,1402,305,22.3,30.2,19.3,2531,1676,2368,403,227,0.5,9,5,9999,99999,9,999999999,0.0,999,999,99
3030,2,15,17,0,*?*?*?*?*?*?*?*?*?*?*?*?*?*?*?*?*?*?*?*?*?*?,5.2,2.7,100,101667,0,-0,303,0.0,-0.0,0.0,0,0,0,0,223,1.0,10,5,9999,99999,9,999999999,0.0,999,999,99
3030,2,15,18,0,*?*?*?*?*?*?*?*?*?*?*?*?*?*?*?*?*?*?*?*?*?*?,4.4,3.0,100,101667,0,-0,300,0.0,-0.0,0.0,0,0,0,0,220,1.5,10,5,9999,99999,9,999999999,0.0,999,999,99
3030,2,15,19,0,*?*?*?*?*?*?*?*?*?*?*?*?*?*?*?*?*?*?*?*?*?*?,3.6,2.7,100,101667,0,-0,296,0.0,-0.0,0.0,0,0,0,0,210,1.0,10,5,9999,99999,9,999999999,0.0,999,999,99
3030,2,15,20,0,*?*?*?*?*?*?*?*?*?*?*?*?*?*?*?*?*?*?*?*?*?*?,2.9,2.3,100,101667,0,-0,293,0.0,-0.0,0.0,0,0,0,0,200,1.0,10,5,9999,99999,9,999999999,0.0,999,999,99
3030,2,15,21,0,*?*?*?*?*?*?*?*?*?*?*?*?*?*?*?*?*?*?*?*?*?*?,2.9,1.9,100,101667,0,-0,293,0.0,-0.0,0.0,0,0,0,0,190,1.0,10,5,9999,99999,9,999999999,0.0,999,999,99
3030,2,15,22,0,*?*?*?*?*?*?*?*?*?*?*?*?*?*?*?*?*?*?*?*?*?*?,1.5,0.8,100,101667,0,-0,288,0.0,-0.0,0.0,0,0,0,0,180,0.5,10,5,9999,99999,9,999999999,0.0,999,999,99
3030,2,15,23,0,*?*?*?*?*?*?*?*?*?*?*?*?*?*?*?*?*?*?*?*?*?*?,2.3,1.3,100,101667,0,-0,291,0.0,-0.0,0.0,0,0,0,0,170,0.5,10,5,9999,99999,9,999999999,0.0,999,999,99
3030,2,15,24,0,*?*?*?*?*?*?*?*?*?*?*?*?*?*?*?*?*?*?*?*?*?*?,1.8,1.9,100,101667,0,-0,289,0.0,-0.0,0.0,0,0,0,0,230,1.5,10,5,9999,99999,9,999999999,0.0,999,999,99
3030,2,16,1,0,*?*?*?*?*?*?*?*?*?*?*?*?*?*?*?*?*?*?*?*?*?*?,4.3,3.2,97,101895,0,-0,299,0.0,-0.0,0.0,0,0,0,0,155,1.0,10,5,9999,99999,9,999999999,0.0,999,999,99
3030,2,16,2,0,*?*?*?*?*?*?*?*?*?*?*?*?*?*?*?*?*?*?*?*?*?*?,5.4,4.1,95,101895,0,-0,304,0.0,-0.0,0.0,0,0,0,0,150,1.0,10,5,9999,99999,9,999999999,0.0,999,999,99
3030,2,16,3,0,*?*?*?*?*?*?*?*?*?*?*?*?*?*?*?*?*?*?*?*?*?*?,4.3,3.2,96,101895,0,-0,299,0.0,-0.0,0.0,0,0,0,0,145,3.1,10,5,9999,99999,9,999999999,0.0,999,999,99
3030,2,16,4,0,*?*?*?*?*?*?*?*?*?*?*?*?*?*?*?*?*?*?*?*?*?*?,4.7,4.1,99,101895,0,-0,301,0.0,-0.0,0.0,0,0,0,0,140,1.5,10,5,9999,99999,9,999999999,0.0,999,999,99
3030,2,16,5,0,*?*?*?*?*?*?*?*?*?*?*?*?*?*?*?*?*?*?*?*?*?*?,5.1,5.0,100,101895,0,-0,302,0.0,-0.0,0.0,0,0,0,0,135,1.0,10,5,9999,99999,9,999999999,0.0,999,999,99
3030,2,16,6,0,*?*?*?*?*?*?*?*?*?*?*?*?*?*?*?*?*?*?*?*?*?*?,4.1,3.4,99,101895,0,-0,294,0.0,-0.0,0.0,0,0,0,0,130,2.1,9,5,9999,99999,9,999999999,0.0,999,999,99
3030,2,16,7,0,*?*?*?*?*?*?*?*?*?*?*?*?*?*?*?*?*?*?*?*?*?*?,3.0,2.3,99,101895,0,-0,247,0.0,-0.0,0.0,0,0,0,0,133,2.1,0,0,9999,99999,9,999999999,0.0,999,999,99
3030,2,16,8,0,*?*?*?*?*?*?*?*?*?*?*?*?*?*?*?*?*?*?*?*?*?*?,4.1,3.0,96,101895,132,1398,253,40.5,300.5,12.2,4339,19689,2040,351,137,1.0,0,0,9999,99999,9,999999999,0.0,999,999,99
3030,2,16,9,0,*?*?*?*?*?*?*?*?*?*?*?*?*?*?*?*?*?*?*?*?*?*?,5.1,4.6,100,101895,292,1398,259,149.0,499.4,44.7,15504,39194,6867,835,140,1.5,0,0,9999,99999,9,999999999,0.0,999,999,99
3030,2,16,10,0,*?*?*?*?*?*?*?*?*?*?*?*?*?*?*?*?*?*?*?*?*?*?,7.4,6.6,98,101895,416,1400,272,232.7,548.2,69.8,24148,48296,10292,1316,143,1.0,0,0,9999,99999,9,999999999,0.0,999,999,99
3030,2,16,11,0,*?*?*?*?*?*?*?*?*?*?*?*?*?*?*?*?*?*?*?*?*?*?,9.6,6.4,84,101895,494,1399,280,285.8,566.5,85.7,29678,52204,12377,1645,147,0.5,0,0,9999,99999,9,999999999,0.0,999,999,99
3030,2,16,12,0,*?*?*?*?*?*?*?*?*?*?*?*?*?*?*?*?*?*?*?*?*?*?,10.5,6.4,79,101895,522,1399,284,304.8,571.7,91.4,31662,53349,13106,1769,150,0.5,0,0,9999,99999,9,999999999,0.0,999,999,99
3030,2,16,13,0,*?*?*?*?*?*?*?*?*?*?*?*?*?*?*?*?*?*?*?*?*?*?,10.4,5.6,75,101895,498,1400,282,288.3,567.2,86.5,29943,52365,12476,1661,147,0.5,0,0,9999,99999,9,999999999,0.0,999,999,99
3030,2,16,14,0,*?*?*?*?*?*?*?*?*?*?*?*?*?*?*?*?*?*?*?*?*?*?,10.5,6.2,78,101895,423,1399,284,237.6,550.1,71.3,24655,48705,10486,1345,143,0.5,0,0,9999,99999,9,999999999,0.0,999,999,99
3030,2,16,15,0,*?*?*?*?*?*?*?*?*?*?*?*?*?*?*?*?*?*?*?*?*?*?,10.6,6.4,78,101895,303,1401,284,156.0,505.0,46.8,16224,40138,7162,874,140,1.0,0,0,9999,99999,9,999999999,0.0,999,999,99
3030,2,16,16,0,*?*?*?*?*?*?*?*?*?*?*?*?*?*?*?*?*?*?*?*?*?*?,10.6,5.9,75,101895,145,1400,288,49.2,329.0,15.1,5199,21201,2554,341,137,0.5,1,0,9999,99999,9,999999999,0.0,999,999,99
3030,2,16,17,0,*?*?*?*?*?*?*?*?*?*?*?*?*?*?*?*?*?*?*?*?*?*?,9.9,7.1,86,101895,0,-0,319,0.0,-0.0,0.0,0,0,0,0,133,1.0,9,5,9999,99999,9,999999999,0.0,999,999,99
3030,2,16,18,0,*?*?*?*?*?*?*?*?*?*?*?*?*?*?*?*?*?*?*?*?*?*?,8.2,7.0,96,101895,0,-0,316,0.0,-0.0,0.0,0,0,0,0,130,1.5,10,5,9999,99999,9,999999999,0.0,999,999,99
3030,2,16,19,0,*?*?*?*?*?*?*?*?*?*?*?*?*?*?*?*?*?*?*?*?*?*?,7.0,7.0,100,101895,0,-0,310,0.0,-0.0,0.0,0,0,0,0,135,1.0,10,5,9999,99999,9,999999999,0.0,999,999,99
3030,2,16,20,0,*?*?*?*?*?*?*?*?*?*?*?*?*?*?*?*?*?*?*?*?*?*?,6.5,6.6,100,101895,0,-0,308,0.0,-0.0,0.0,0,0,0,0,140,1.0,10,5,9999,99999,9,999999999,0.0,999,999,99
3030,2,16,21,0,*?*?*?*?*?*?*?*?*?*?*?*?*?*?*?*?*?*?*?*?*?*?,6.4,6.4,100,101895,0,-0,308,0.0,-0.0,0.0,0,0,0,0,145,1.0,10,5,9999,99999,9,999999999,0.0,999,999,99
3030,2,16,22,0,*?*?*?*?*?*?*?*?*?*?*?*?*?*?*?*?*?*?*?*?*?*?,6.5,6.6,100,101895,0,-0,308,0.0,-0.0,0.0,0,0,0,0,150,0.5,10,5,9999,99999,9,999999999,0.0,999,999,99
3030,2,16,23,0,*?*?*?*?*?*?*?*?*?*?*?*?*?*?*?*?*?*?*?*?*?*?,6.8,6.7,100,101895,0,-0,309,0.0,-0.0,0.0,0,0,0,0,155,0.5,10,5,9999,99999,9,999999999,0.0,999,999,99
3030,2,16,24,0,*?*?*?*?*?*?*?*?*?*?*?*?*?*?*?*?*?*?*?*?*?*?,3.0,2.3,99,101895,0,-0,294,0.0,-0.0,0.0,0,0,0,0,160,1.5,10,5,9999,99999,9,999999999,0.0,999,999,99
3030,2,17,1,0,*?*?*?*?*?*?*?*?*?*?*?*?*?*?*?*?*?*?*?*?*?*?,7.4,7.4,100,101816,0,-0,312,0.0,-0.0,0.0,0,0,0,0,152,1.0,10,5,9999,99999,9,999999999,0.0,999,999,99
3030,2,17,2,0,*?*?*?*?*?*?*?*?*?*?*?*?*?*?*?*?*?*?*?*?*?*?,7.7,7.7,100,101816,0,-0,313,0.0,-0.0,0.0,0,0,0,0,143,1.0,10,5,9999,99999,9,999999999,0.0,999,999,99
3030,2,17,3,0,*?*?*?*?*?*?*?*?*?*?*?*?*?*?*?*?*?*?*?*?*?*?,8.0,7.9,100,101816,0,-0,314,0.0,-0.0,0.0,0,0,0,0,135,3.1,10,5,9999,99999,9,999999999,0.0,999,999,99
3030,2,17,4,0,*?*?*?*?*?*?*?*?*?*?*?*?*?*?*?*?*?*?*?*?*?*?,8.3,7.4,95,101816,0,-0,316,0.0,-0.0,0.0,0,0,0,0,127,1.5,10,5,9999,99999,9,999999999,0.0,999,999,99
3030,2,17,5,0,*?*?*?*?*?*?*?*?*?*?*?*?*?*?*?*?*?*?*?*?*?*?,7.9,6.7,92,101816,0,-0,314,0.0,-0.0,0.0,0,0,0,0,118,1.0,10,5,9999,99999,9,999999999,0.0,999,999,99
3030,2,17,6,0,*?*?*?*?*?*?*?*?*?*?*?*?*?*?*?*?*?*?*?*?*?*?,7.5,6.2,93,101816,0,-0,313,0.0,-0.0,0.0,0,0,0,0,110,2.1,10,5,9999,99999,9,999999999,0.0,999,999,99
3030,2,17,7,0,*?*?*?*?*?*?*?*?*?*?*?*?*?*?*?*?*?*?*?*?*?*?,7.0,6.2,95,101816,0,-0,310,0.0,-0.0,0.0,0,0,0,0,115,2.1,10,5,9999,99999,9,999999999,0.0,999,999,99
3030,2,17,8,0,*?*?*?*?*?*?*?*?*?*?*?*?*?*?*?*?*?*?*?*?*?*?,8.0,6.7,92,101816,140,1402,311,23.0,30.6,20.0,2607,1717,2439,415,120,1.0,9,5,9999,99999,9,999999999,0.0,999,999,99
3030,2,17,9,0,*?*?*?*?*?*?*?*?*?*?*?*?*?*?*?*?*?*?*?*?*?*?,8.9,7.9,94,101816,300,1399,315,77.7,48.2,67.4,8528,3980,7637,1757,125,1.5,9,5,9999,99999,9,999999999,0.0,999,999,99
3030,2,17,10,0,*?*?*?*?*?*?*?*?*?*?*?*?*?*?*?*?*?*?*?*?*?*?,10.3,8.3,88,101816,424,1400,321,119.9,52.7,104.0,13161,4775,11746,2828,130,1.0,9,5,9999,99999,9,999999999,0.0,999,999,99
3030,2,17,11,0,*?*?*?*?*?*?*?*?*?*?*?*?*?*?*?*?*?*?*?*?*?*?,11.9,8.9,83,101816,502,1399,328,146.7,54.4,127.2,16109,5112,14355,3574,135,0.5,9,5,9999,99999,9,999999999,0.0,999,999,99
3030,2,17,12,0,*?*?*?*?*?*?*?*?*?*?*?*?*?*?*?*?*?*?*?*?*?*?,12.6,9.1,80,101816,530,1399,332,156.2,54.9,135.4,17161,5211,15286,3853,140,0.5,9,5,9999,99999,9,999999999,0.0,999,999,99
3030,2,17,13,0,*?*?*?*?*?*?*?*?*?*?*?*?*?*?*?*?*?*?*?*?*?*?,12.6,9.8,83,101816,506,1400,332,147.9,54.4,128.2,16245,5125,14476,3610,140,0.5,9,5,9999,99999,9,999999999,0.0,999,999,99
3030,2,17,14,0,*?*?*?*?*?*?*?*?*?*?*?*?*?*?*?*?*?*?*?*?*?*?,12.6,7.9,74,101816,431,1400,332,122.3,52.8,106.0,13424,4809,11979,2892,140,0.5,9,5,9999,99999,9,999999999,0.0,999,999,99
3030,2,17,15,0,*?*?*?*?*?*?*?*?*?*?*?*?*?*?*?*?*?*?*?*?*?*?,12.6,7.3,71,101816,310,1399,332,81.1,48.7,70.3,8902,4060,7969,1839,140,1.0,9,5,9999,99999,9,999999999,0.0,999,999,99
3030,2,17,16,0,*?*?*?*?*?*?*?*?*?*?*?*?*?*?*?*?*?*?*?*?*?*?,12.6,6.6,68,101816,152,1398,332,27.2,33.3,23.6,3068,1950,2865,493,140,0.5,9,5,9999,99999,9,999999999,0.0,999,999,99
3030,2,17,17,0,*?*?*?*?*?*?*?*?*?*?*?*?*?*?*?*?*?*?*?*?*?*?,11.9,7.3,74,101816,0,-0,332,0.0,-0.0,0.0,0,0,0,0,140,1.0,10,5,9999,99999,9,999999999,1.4,999,999,99
3030,2,17,18,0,*?*?*?*?*?*?*?*?*?*?*?*?*?*?*?*?*?*?*?*?*?*?,11.5,7.1,76,101816,0,-0,331,0.0,-0.0,0.0,0,0,0,0,140,1.5,10,5,9999,99999,9,999999999,1.5,999,999,99
3030,2,17,19,0,*?*?*?*?*?*?*?*?*?*?*?*?*?*?*?*?*?*?*?*?*?*?,10.3,8.1,86,101816,0,-0,325,0.0,-0.0,0.0,0,0,0,0,122,1.0,10,5,9999,99999,9,999999999,0.3,999,999,99
3030,2,17,20,0,*?*?*?*?*?*?*?*?*?*?*?*?*?*?*?*?*?*?*?*?*?*?,9.7,8.8,95,101816,0,-0,322,0.0,-0.0,0.0,0,0,0,0,103,1.0,10,5,9999,99999,9,999999999,0.0,999,999,99
3030,2,17,21,0,*?*?*?*?*?*?*?*?*?*?*?*?*?*?*?*?*?*?*?*?*?*?,9.6,9.2,98,101816,0,-0,321,0.0,-0.0,0.0,0,0,0,0,85,1.0,10,5,9999,99999,9,999999999,0.0,999,999,99
3030,2,17,22,0,*?*?*?*?*?*?*?*?*?*?*?*?*?*?*?*?*?*?*?*?*?*?,9.6,9.7,100,101816,0,-0,321,0.0,-0.0,0.0,0,0,0,0,67,0.5,10,5,9999,99999,9,999999999,0.0,999,999,99
3030,2,17,23,0,*?*?*?*?*?*?*?*?*?*?*?*?*?*?*?*?*?*?*?*?*?*?,9.6,9.6,100,101816,0,-0,321,0.0,-0.0,0.0,0,0,0,0,48,0.5,10,5,9999,99999,9,999999999,0.0,999,999,99
3030,2,17,24,0,*?*?*?*?*?*?*?*?*?*?*?*?*?*?*?*?*?*?*?*?*?*?,7.0,7.0,100,101816,0,-0,310,0.0,-0.0,0.0,0,0,0,0,160,1.5,10,5,9999,99999,9,999999999,0.0,999,999,99
3030,2,18,1,0,*?*?*?*?*?*?*?*?*?*?*?*?*?*?*?*?*?*?*?*?*?*?,9.9,8.9,92,101906,0,-0,323,0.0,-0.0,0.0,0,0,0,0,43,1.0,10,5,9999,99999,9,999999999,0.0,999,999,99
3030,2,18,2,0,*?*?*?*?*?*?*?*?*?*?*?*?*?*?*?*?*?*?*?*?*?*?,9.6,8.5,92,101906,0,-0,322,0.0,-0.0,0.0,0,0,0,0,57,1.0,10,5,9999,99999,9,999999999,1.5,999,999,99
3030,2,18,3,0,*?*?*?*?*?*?*?*?*?*?*?*?*?*?*?*?*?*?*?*?*?*?,9.3,8.9,96,101906,0,-0,320,0.0,-0.0,0.0,0,0,0,0,70,3.1,10,5,9999,99999,9,999999999,1.9,999,999,99
3030,2,18,4,0,*?*?*?*?*?*?*?*?*?*?*?*?*?*?*?*?*?*?*?*?*?*?,9.5,8.7,93,101906,0,-0,321,0.0,-0.0,0.0,0,0,0,0,83,1.5,10,5,9999,99999,9,999999999,0.5,999,999,99
3030,2,18,5,0,*?*?*?*?*?*?*?*?*?*?*?*?*?*?*?*?*?*?*?*?*?*?,9.7,7.9,87,101906,0,-0,322,0.0,-0.0,0.0,0,0,0,0,97,1.0,10,5,9999,99999,9,999999999,0.0,999,999,99
3030,2,18,6,0,*?*?*?*?*?*?*?*?*?*?*?*?*?*?*?*?*?*?*?*?*?*?,9.5,7.4,85,101906,0,-0,321,0.0,-0.0,0.0,0,0,0,0,110,2.1,10,5,9999,99999,9,999999999,0.0,999,999,99
3030,2,18,7,0,*?*?*?*?*?*?*?*?*?*?*?*?*?*?*?*?*?*?*?*?*?*?,9.7,6.7,80,101906,0,-0,322,0.0,-0.0,0.0,0,0,0,0,112,2.1,10,5,9999,99999,9,999999999,0.0,999,999,99
3030,2,18,8,0,*?*?*?*?*?*?*?*?*?*?*?*?*?*?*?*?*?*?*?*?*?*?,10.2,5.8,73,101906,147,1395,325,14.8,0.0,14.8,1765,-0,1766,577,113,1.0,10,5,9999,99999,9,999999999,0.0,999,999,99
3030,2,18,9,0,*?*?*?*?*?*?*?*?*?*?*?*?*?*?*?*?*?*?*?*?*?*?,10.4,5.5,71,101906,308,1400,317,106.5,122.0,79.7,11638,9931,9227,1726,115,1.5,8,4,9999,99999,9,999999999,0.0,999,999,99
3030,2,18,10,0,*?*?*?*?*?*?*?*?*?*?*?*?*?*?*?*?*?*?*?*?*?*?,11.0,5.9,70,101906,432,1401,320,162.5,132.7,121.5,17705,12197,13913,2724,117,1.0,8,4,9999,99999,9,999999999,0.0,999,999,99
3030,2,18,11,0,*?*?*?*?*?*?*?*?*?*?*?*?*?*?*?*?*?*?*?*?*?*?,11.7,6.1,67,101906,510,1399,323,198.0,136.9,148.1,21574,13176,16861,3405,118,0.5,8,4,9999,99999,9,999999999,0.0,999,999,99
3030,2,18,12,0,*?*?*?*?*?*?*?*?*?*?*?*?*?*?*?*?*?*?*?*?*?*?,11.8,6.6,69,101906,538,1399,324,210.6,138.0,157.5,22957,13462,17907,3659,120,0.5,8,4,9999,99999,9,999999999,0.0,999,999,99
3030,2,18,13,0,*?*?*?*?*?*?*?*?*?*?*?*?*?*?*?*?*?*?*?*?*?*?,12.0,5.8,65,101906,513,1398,315,261.6,319.3,144.4,27826,30792,16603,2971,125,0.5,6,3,9999,99999,9,999999999,0.0,999,999,99
3030,2,18,14,0,*?*?*?*?*?*?*?*?*?*?*?*?*?*?*?*?*?*?*?*?*?*?,12.3,5.3,61,101906,438,1398,321,195.6,222.9,125.8,20694,20404,14527,2539,130,0.5,7,4,9999,99999,9,999999999,0.0,999,999,99
3030,2,18,15,0,*?*?*?*?*?*?*?*?*?*?*?*?*?*?*?*?*?*?*?*?*?*?,12.2,4.6,59,101906,317,1397,325,110.9,123.1,82.9,12107,10148,9592,1801,135,1.0,8,4,9999,99999,9,999999999,0.0,999,999,99
3030,2,18,16,0,*?*?*?*?*?*?*?*?*?*?*?*?*?*?*?*?*?*?*?*?*?*?,12.1,3.8,56,101906,159,1396,329,29.7,34.7,25.8,3338,2079,3114,538,140,0.5,9,5,9999,99999,9,999999999,0.0,999,999,99
3030,2,18,17,0,*?*?*?*?*?*?*?*?*?*?*?*?*?*?*?*?*?*?*?*?*?*?,11.5,4.6,62,101906,0,-0,331,0.0,-0.0,0.0,0,0,0,0,145,1.0,10,5,9999,99999,9,999999999,0.0,999,999,99
3030,2,18,18,0,*?*?*?*?*?*?*?*?*?*?*?*?*?*?*?*?*?*?*?*?*?*?,12.0,5.9,65,101906,0,-0,333,0.0,-0.0,0.0,0,0,0,0,150,1.5,10,5,9999,99999,9,999999999,0.0,999,999,99
3030,2,18,19,0,*?*?*?*?*?*?*?*?*?*?*?*?*?*?*?*?*?*?*?*?*?*?,11.1,6.6,72,101906,0,-0,329,0.0,-0.0,0.0,0,0,0,0,147,1.0,10,5,9999,99999,9,999999999,0.0,999,999,99
3030,2,18,20,0,*?*?*?*?*?*?*?*?*?*?*?*?*?*?*?*?*?*?*?*?*?*?,10.8,7.3,77,101906,0,-0,327,0.0,-0.0,0.0,0,0,0,0,143,1.0,10,5,9999,99999,9,999999999,0.0,999,999,99
3030,2,18,21,0,*?*?*?*?*?*?*?*?*?*?*?*?*?*?*?*?*?*?*?*?*?*?,10.8,7.6,79,101906,0,-0,327,0.0,-0.0,0.0,0,0,0,0,140,1.0,10,5,9999,99999,9,999999999,0.0,999,999,99
3030,2,18,22,0,*?*?*?*?*?*?*?*?*?*?*?*?*?*?*?*?*?*?*?*?*?*?,10.7,7.6,80,101906,0,-0,327,0.0,-0.0,0.0,0,0,0,0,137,0.5,10,5,9999,99999,9,999999999,0.0,999,999,99
3030,2,18,23,0,*?*?*?*?*?*?*?*?*?*?*?*?*?*?*?*?*?*?*?*?*?*?,10.1,7.0,79,101906,0,-0,324,0.0,-0.0,0.0,0,0,0,0,133,0.5,10,5,9999,99999,9,999999999,0.0,999,999,99
3030,2,18,24,0,*?*?*?*?*?*?*?*?*?*?*?*?*?*?*?*?*?*?*?*?*?*?,9.5,9.2,97,101906,0,-0,321,0.0,-0.0,0.0,0,0,0,0,30,1.5,10,5,9999,99999,9,999999999,0.0,999,999,99
3030,2,19,1,0,*?*?*?*?*?*?*?*?*?*?*?*?*?*?*?*?*?*?*?*?*?*?,8.2,7.6,98,101960,0,-0,315,0.0,-0.0,0.0,0,0,0,0,123,1.0,10,5,9999,99999,9,999999999,0.0,999,999,99
3030,2,19,2,0,*?*?*?*?*?*?*?*?*?*?*?*?*?*?*?*?*?*?*?*?*?*?,7.5,7.6,100,101960,0,-0,312,0.0,-0.0,0.0,0,0,0,0,117,1.0,10,5,9999,99999,9,999999999,0.0,999,999,99
3030,2,19,3,0,*?*?*?*?*?*?*?*?*?*?*?*?*?*?*?*?*?*?*?*?*?*?,7.2,6.7,99,101960,0,-0,311,0.0,-0.0,0.0,0,0,0,0,110,3.1,10,5,9999,99999,9,999999999,0.0,999,999,99
3030,2,19,4,0,*?*?*?*?*?*?*?*?*?*?*?*?*?*?*?*?*?*?*?*?*?*?,6.7,6.7,100,101960,0,-0,309,0.0,-0.0,0.0,0,0,0,0,103,1.5,10,5,9999,99999,9,999999999,0.1,999,999,99
3030,2,19,5,0,*?*?*?*?*?*?*?*?*?*?*?*?*?*?*?*?*?*?*?*?*?*?,6.0,5.9,100,101960,0,-0,306,0.0,-0.0,0.0,0,0,0,0,97,1.0,10,5,9999,99999,9,999999999,0.0,999,999,99
3030,2,19,6,0,*?*?*?*?*?*?*?*?*?*?*?*?*?*?*?*?*?*?*?*?*?*?,5.5,5.5,100,101960,0,-0,304,0.0,-0.0,0.0,0,0,0,0,90,2.1,10,5,9999,99999,9,999999999,0.0,999,999,99
3030,2,19,7,0,*?*?*?*?*?*?*?*?*?*?*?*?*?*?*?*?*?*?*?*?*?*?,5.1,5.1,100,101960,0,-0,302,0.0,-0.0,0.0,0,0,0,0,78,2.1,10,5,9999,99999,9,999999999,0.0,999,999,99
3030,2,19,8,0,*?*?*?*?*?*?*?*?*?*?*?*?*?*?*?*?*?*?*?*?*?*?,6.5,6.6,100,101960,155,1397,288,52.4,247.9,24.9,5419,14766,3911,458,67,1.0,5,3,9999,99999,9,999999999,0.0,999,999,99
3030,2,19,9,0,*?*?*?*?*?*?*?*?*?*?*?*?*?*?*?*?*?*?*?*?*?*?,8.0,7.4,98,101960,316,1400,311,83.1,49.0,72.1,9120,4103,8163,1887,55,1.5,9,5,9999,99999,9,999999999,0.1,999,999,99
3030,2,19,10,0,*?*?*?*?*?*?*?*?*?*?*?*?*?*?*?*?*?*?*?*?*?*?,9.4,7.6,90,101960,439,1397,313,166.1,133.2,124.2,18099,12303,14216,2792,43,1.0,8,4,9999,99999,9,999999999,0.1,999,999,99
3030,2,19,11,0,*?*?*?*?*?*?*?*?*?*?*?*?*?*?*?*?*?*?*?*?*?*?,12.0,8.4,80,101960,518,1399,329,152.2,54.7,131.9,16717,5162,14895,3733,32,0.5,9,5,9999,99999,9,999999999,0.4,999,999,99
3030,2,19,12,0,*?*?*?*?*?*?*?*?*?*?*?*?*?*?*?*?*?*?*?*?*?*?,13.9,8.9,73,101960,546,1399,326,280.8,322.4,155.0,29914,31539,17797,3233,20,0.5,6,3,9999,99999,9,999999999,0.5,999,999,99
3030,2,19,13,0,*?*?*?*?*?*?*?*?*?*?*?*?*?*?*?*?*?*?*?*?*?*?,13.9,8.3,70,101960,521,1398,334,203.1,137.4,151.9,22142,13269,17304,3508,25,0.5,8,4,9999,99999,9,999999999,0.4,999,999,99
3030,2,19,14,0,*?*?*?*?*?*?*?*?*?*?*?*?*?*?*?*?*?*?*?*?*?*?,13.8,7.1,66,101960,446,1399,329,199.8,223.7,128.4,21135,20602,14819,2600,30,0.5,7,4,9999,99999,9,999999999,0.0,999,999,99
3030,2,19,15,0,*?*?*?*?*?*?*?*?*?*?*?*?*?*?*?*?*?*?*?*?*?*?,14.0,7.3,65,101960,325,1399,338,86.3,49.4,74.8,9465,4175,8468,1964,35,1.0,9,5,9999,99999,9,999999999,0.0,999,999,99
3030,2,19,16,0,*?*?*?*?*?*?*?*?*?*?*?*?*?*?*?*?*?*?*?*?*?*?,13.9,7.1,65,101960,167,1402,316,61.9,305.6,25.5,6428,18855,4033,472,40,0.5,4,2,9999,99999,9,999999999,0.2,999,999,99
3030,2,19,17,0,*?*?*?*?*?*?*?*?*?*?*?*?*?*?*?*?*?*?*?*?*?*?,13.1,7.7,71,101960,0,-0,338,0.0,-0.0,0.0,0,0,0,0,45,1.0,10,5,9999,99999,9,999999999,0.8,999,999,99
3030,2,19,18,0,*?*?*?*?*?*?*?*?*?*?*?*?*?*?*?*?*?*?*?*?*?*?,11.5,9.3,88,101960,0,-0,330,0.0,-0.0,0.0,0,0,0,0,50,1.5,10,5,9999,99999,9,999999999,1.6,999,999,99
3030,2,19,19,0,*?*?*?*?*?*?*?*?*?*?*?*?*?*?*?*?*?*?*?*?*?*?,10.0,8.8,94,101960,0,-0,323,0.0,-0.0,0.0,0,0,0,0,53,1.0,10,5,9999,99999,9,999999999,1.6,999,999,99
3030,2,19,20,0,*?*?*?*?*?*?*?*?*?*?*?*?*?*?*?*?*?*?*?*?*?*?,9.6,8.4,94,101960,0,-0,322,0.0,-0.0,0.0,0,0,0,0,57,1.0,10,5,9999,99999,9,999999999,1.6,999,999,99
3030,2,19,21,0,*?*?*?*?*?*?*?*?*?*?*?*?*?*?*?*?*?*?*?*?*?*?,8.9,7.7,94,101960,0,-0,319,0.0,-0.0,0.0,0,0,0,0,60,1.0,10,5,9999,99999,9,999999999,1.6,999,999,99
3030,2,19,22,0,*?*?*?*?*?*?*?*?*?*?*?*?*?*?*?*?*?*?*?*?*?*?,8.5,8.3,100,101960,0,-0,317,0.0,-0.0,0.0,0,0,0,0,63,0.5,10,5,9999,99999,9,999999999,0.2,999,999,99
3030,2,19,23,0,*?*?*?*?*?*?*?*?*?*?*?*?*?*?*?*?*?*?*?*?*?*?,7.6,7.6,100,101960,0,-0,313,0.0,-0.0,0.0,0,0,0,0,67,0.5,10,5,9999,99999,9,999999999,0.3,999,999,99
3030,2,19,24,0,*?*?*?*?*?*?*?*?*?*?*?*?*?*?*?*?*?*?*?*?*?*?,9.6,7.3,87,101960,0,-0,322,0.0,-0.0,0.0,0,0,0,0,130,1.5,10,5,9999,99999,9,999999999,0.0,999,999,99
3030,2,20,1,0,*?*?*?*?*?*?*?*?*?*?*?*?*?*?*?*?*?*?*?*?*?*?,6.1,3.9,84,102271,0,-0,307,0.0,-0.0,0.0,0,0,0,0,75,1.0,10,5,9999,99999,9,999999999,0.8,999,999,99
3030,2,20,2,0,*?*?*?*?*?*?*?*?*?*?*?*?*?*?*?*?*?*?*?*?*?*?,5.8,2.1,75,102271,0,-0,306,0.0,-0.0,0.0,0,0,0,0,80,1.0,10,5,9999,99999,9,999999999,0.0,999,999,99
3030,2,20,3,0,*?*?*?*?*?*?*?*?*?*?*?*?*?*?*?*?*?*?*?*?*?*?,5.5,2.1,77,102271,0,-0,304,0.0,-0.0,0.0,0,0,0,0,85,3.1,10,5,9999,99999,9,999999999,0.0,999,999,99
3030,2,20,4,0,*?*?*?*?*?*?*?*?*?*?*?*?*?*?*?*?*?*?*?*?*?*?,5.7,2.5,78,102271,0,-0,305,0.0,-0.0,0.0,0,0,0,0,90,1.5,10,5,9999,99999,9,999999999,0.0,999,999,99
3030,2,20,5,0,*?*?*?*?*?*?*?*?*?*?*?*?*?*?*?*?*?*?*?*?*?*?,5.4,2.5,80,102271,0,-0,304,0.0,-0.0,0.0,0,0,0,0,95,1.0,10,5,9999,99999,9,999999999,0.0,999,999,99
3030,2,20,6,0,*?*?*?*?*?*?*?*?*?*?*?*?*?*?*?*?*?*?*?*?*?*?,5.0,1.9,79,102271,0,-0,302,0.0,-0.0,0.0,0,0,0,0,100,2.1,10,5,9999,99999,9,999999999,0.1,999,999,99
3030,2,20,7,0,*?*?*?*?*?*?*?*?*?*?*?*?*?*?*?*?*?*?*?*?*?*?,4.5,1.0,77,102271,0,-0,300,0.0,-0.0,0.0,0,0,0,0,108,2.1,10,5,9999,99999,9,999999999,0.2,999,999,99
3030,2,20,8,0,*?*?*?*?*?*?*?*?*?*?*?*?*?*?*?*?*?*?*?*?*?*?,5.6,1.0,71,102271,163,1398,300,31.0,35.3,26.9,3478,2133,3247,562,117,1.0,9,5,9999,99999,9,999999999,0.6,999,999,99
3030,2,20,9,0,*?*?*?*?*?*?*?*?*?*?*?*?*?*?*?*?*?*?*?*?*?*?,6.7,1.5,67,102271,324,1400,300,113.8,123.9,85.1,12427,10220,9862,1850,125,1.5,8,4,9999,99999,9,999999999,1.1,999,999,99
3030,2,20,10,0,*?*?*?*?*?*?*?*?*?*?*?*?*?*?*?*?*?*?*?*?*?*?,8.2,2.3,66,102271,447,1397,311,128.1,53.3,111.1,14065,4890,12546,3050,133,1.0,9,5,9999,99999,9,999999999,0.0,999,999,99
3030,2,20,11,0,*?*?*?*?*?*?*?*?*?*?*?*?*?*?*?*?*?*?*?*?*?*?,9.5,3.2,63,102271,526,1399,317,154.9,54.8,134.3,17020,5194,15162,3815,142,0.5,9,5,9999,99999,9,999999999,0.2,999,999,99
3030,2,20,12,0,*?*?*?*?*?*?*?*?*?*?*?*?*?*?*?*?*?*?*?*?*?*?,10.6,2.3,56,102271,554,1399,322,164.4,55.2,142.6,18066,5288,16086,4100,150,0.5,9,5,9999,99999,9,999999999,0.0,999,999,99
3030,2,20,13,0,*?*?*?*?*?*?*?*?*?*?*?*?*?*?*?*?*?*?*?*?*?*?,10.6,1.7,53,102271,529,1398,317,206.7,137.7,154.6,22532,13363,17593,3580,143,0.5,8,4,9999,99999,9,999999999,0.2,999,999,99
3030,2,20,14,0,*?*?*?*?*?*?*?*?*?*?*?*?*?*?*?*?*?*?*?*?*?*?,10.6,2.5,56,102271,453,1397,322,130.2,53.4,112.9,14297,4915,12751,3108,137,0.5,9,5,9999,99999,9,999999999,0.1,999,999,99
3030,2,20,15,0,*?*?*?*?*?*?*?*?*?*?*?*?*?*?*?*?*?*?*?*?*?*?,10.7,1.3,51,102271,332,1397,328,51.1,0.0,51.1,5961,0,5974,2033,130,1.0,10,5,9999,99999,9,999999999,1.8,999,999,99
3030,2,20,16,0,*?*?*?*?*?*?*?*?*?*?*?*?*?*?*?*?*?*?*?*?*?*?,10.3,0.8,51,102271,174,1400,321,34.7,37.1,30.1,3885,2294,3629,631,123,0.5,9,5,9999,99999,9,999999999,1.7,999,999,99
3030,2,20,17,0,*?*?*?*?*?*?*?*?*?*?*?*?*?*?*?*?*?*?*?*?*?*?,9.7,0.4,51,102271,0,-0,324,0.0,-0.0,0.0,0,0,0,0,117,1.0,10,5,9999,99999,9,999999999,0.6,999,999,99
3030,2,20,18,0,*?*?*?*?*?*?*?*?*?*?*?*?*?*?*?*?*?*?*?*?*?*?,8.7,0.4,55,102271,0,-0,319,0.0,-0.0,0.0,0,0,0,0,110,1.5,10,5,9999,99999,9,999999999,0.2,999,999,99
3030,2,20,19,0,*?*?*?*?*?*?*?*?*?*?*?*?*?*?*?*?*?*?*?*?*?*?,8.1,-0.0,56,102271,0,-0,316,0.0,-0.0,0.0,0,0,0,0,112,1.0,10,5,9999,99999,9,999999999,0.1,999,999,99
3030,2,20,20,0,*?*?*?*?*?*?*?*?*?*?*?*?*?*?*?*?*?*?*?*?*?*?,7.3,-0.4,57,102271,0,-0,313,0.0,-0.0,0.0,0,0,0,0,113,1.0,10,5,9999,99999,9,999999999,1.3,999,999,99
3030,2,20,21,0,*?*?*?*?*?*?*?*?*?*?*?*?*?*?*?*?*?*?*?*?*?*?,7.2,0.2,60,102271,0,-0,312,0.0,-0.0,0.0,0,0,0,0,115,1.0,10,5,9999,99999,9,999999999,1.3,999,999,99
3030,2,20,22,0,*?*?*?*?*?*?*?*?*?*?*?*?*?*?*?*?*?*?*?*?*?*?,6.6,0.4,64,102271,0,-0,310,0.0,-0.0,0.0,0,0,0,0,117,0.5,10,5,9999,99999,9,999999999,1.3,999,999,99
3030,2,20,23,0,*?*?*?*?*?*?*?*?*?*?*?*?*?*?*?*?*?*?*?*?*?*?,6.7,1.0,66,102271,0,-0,310,0.0,-0.0,0.0,0,0,0,0,118,0.5,10,5,9999,99999,9,999999999,1.3,999,999,99
3030,2,20,24,0,*?*?*?*?*?*?*?*?*?*?*?*?*?*?*?*?*?*?*?*?*?*?,6.7,5.9,93,102271,0,-0,309,0.0,-0.0,0.0,0,0,0,0,70,1.5,10,5,9999,99999,9,999999999,0.8,999,999,99
3030,2,21,1,0,*?*?*?*?*?*?*?*?*?*?*?*?*?*?*?*?*?*?*?*?*?*?,7.2,3.6,78,102540,0,-0,312,0.0,-0.0,0.0,0,0,0,0,118,1.0,10,5,9999,99999,9,999999999,1.3,999,999,99
3030,2,21,2,0,*?*?*?*?*?*?*?*?*?*?*?*?*?*?*?*?*?*?*?*?*?*?,7.0,4.8,85,102540,0,-0,311,0.0,-0.0,0.0,0,0,0,0,117,1.0,10,5,9999,99999,9,999999999,1.3,999,999,99
3030,2,21,3,0,*?*?*?*?*?*?*?*?*?*?*?*?*?*?*?*?*?*?*?*?*?*?,6.8,6.1,96,102540,0,-0,309,0.0,-0.0,0.0,0,0,0,0,115,3.1,10,5,9999,99999,9,999999999,1.3,999,999,99
3030,2,21,4,0,*?*?*?*?*?*?*?*?*?*?*?*?*?*?*?*?*?*?*?*?*?*?,7.2,6.6,95,102540,0,-0,311,0.0,-0.0,0.0,0,0,0,0,113,1.5,10,5,9999,99999,9,999999999,0.6,999,999,99
3030,2,21,5,0,*?*?*?*?*?*?*?*?*?*?*?*?*?*?*?*?*?*?*?*?*?*?,7.5,6.9,96,102540,0,-0,312,0.0,-0.0,0.0,0,0,0,0,112,1.0,10,5,9999,99999,9,999999999,0.2,999,999,99
3030,2,21,6,0,*?*?*?*?*?*?*?*?*?*?*?*?*?*?*?*?*?*?*?*?*?*?,7.6,6.6,93,102540,0,-0,313,0.0,-0.0,0.0,0,0,0,0,110,2.1,10,5,9999,99999,9,999999999,0.0,999,999,99
3030,2,21,7,0,*?*?*?*?*?*?*?*?*?*?*?*?*?*?*?*?*?*?*?*?*?*?,7.5,5.9,90,102540,0,-0,313,0.0,-0.0,0.0,0,0,0,0,113,2.1,10,5,9999,99999,9,999999999,0.0,999,999,99
3030,2,21,8,0,*?*?*?*?*?*?*?*?*?*?*?*?*?*?*?*?*?*?*?*?*?*?,7.2,6.7,96,102540,171,1399,311,19.4,0.0,19.4,2299,-0,2301,754,117,1.0,10,5,9999,99999,9,999999999,0.1,999,999,99
3030,2,21,9,0,*?*?*?*?*?*?*?*?*?*?*?*?*?*?*?*?*?*?*?*?*?*?,8.1,7.1,94,102540,331,1395,315,51.0,0.0,51.0,5949,0,5962,2027,120,1.5,10,5,9999,99999,9,999999999,0.5,999,999,99
3030,2,21,10,0,*?*?*?*?*?*?*?*?*?*?*?*?*?*?*?*?*?*?*?*?*?*?,8.6,6.2,85,102540,455,1397,317,75.4,0.0,75.4,8810,0,8835,3116,123,1.0,10,5,9999,99999,9,999999999,0.4,999,999,99
3030,2,21,11,0,*?*?*?*?*?*?*?*?*?*?*?*?*?*?*?*?*?*?*?*?*?*?,9.8,6.7,81,102540,534,1398,323,90.8,0.0,90.8,10650,0,10683,3858,127,0.5,10,5,9999,99999,9,999999999,0.0,999,999,99
3030,2,21,12,0,*?*?*?*?*?*?*?*?*?*?*?*?*?*?*?*?*?*?*?*?*?*?,10.0,6.7,79,102540,561,1396,324,96.2,0.0,96.2,11304,0,11340,4128,130,0.5,10,5,9999,99999,9,999999999,0.0,999,999,99
3030,2,21,13,0,*?*?*?*?*?*?*?*?*?*?*?*?*?*?*?*?*?*?*?*?*?*?,10.2,7.0,81,102540,537,1398,325,91.4,0.0,91.4,10720,0,10753,3887,128,0.5,10,5,9999,99999,9,999999999,0.0,999,999,99
3030,2,21,14,0,*?*?*?*?*?*?*?*?*?*?*?*?*?*?*?*?*?*?*?*?*?*?,10.1,7.3,82,102540,461,1397,324,76.5,0.0,76.5,8946,0,8971,3169,127,0.5,10,5,9999,99999,9,999999999,0.0,999,999,99
3030,2,21,15,0,*?*?*?*?*?*?*?*?*?*?*?*?*?*?*?*?*?*?*?*?*?*?,10.3,5.9,74,102540,340,1399,325,52.6,0.0,52.6,6139,0,6153,2097,125,1.0,10,5,9999,99999,9,999999999,0.2,999,999,99
3030,2,21,16,0,*?*?*?*?*?*?*?*?*?*?*?*?*?*?*?*?*?*?*?*?*?*?,10.1,4.5,68,102540,181,1397,325,21.4,0.0,21.4,2529,-0,2532,831,123,0.5,10,5,9999,99999,9,999999999,0.2,999,999,99
3030,2,21,17,0,*?*?*?*?*?*?*?*?*?*?*?*?*?*?*?*?*?*?*?*?*?*?,10.2,4.8,69,102540,0,-0,325,0.0,-0.0,0.0,0,0,0,0,122,1.0,10,5,9999,99999,9,999999999,1.2,999,999,99
3030,2,21,18,0,*?*?*?*?*?*?*?*?*?*?*?*?*?*?*?*?*?*?*?*?*?*?,9.1,5.8,80,102540,0,-0,320,0.0,-0.0,0.0,0,0,0,0,120,1.5,10,5,9999,99999,9,999999999,0.2,999,999,99
3030,2,21,19,0,*?*?*?*?*?*?*?*?*?*?*?*?*?*?*?*?*?*?*?*?*?*?,8.5,5.9,84,102540,0,-0,317,0.0,-0.0,0.0,0,0,0,0,120,1.0,10,5,9999,99999,9,999999999,0.4,999,999,99
3030,2,21,20,0,*?*?*?*?*?*?*?*?*?*?*?*?*?*?*?*?*?*?*?*?*?*?,8.9,5.5,79,102540,0,-0,319,0.0,-0.0,0.0,0,0,0,0,120,1.0,10,5,9999,99999,9,999999999,0.8,999,999,99
3030,2,21,21,0,*?*?*?*?*?*?*?*?*?*?*?*?*?*?*?*?*?*?*?*?*?*?,8.0,5.9,86,102540,0,-0,315,0.0,-0.0,0.0,0,0,0,0,120,1.0,10,5,9999,99999,9,999999999,1.5,999,999,99
3030,2,21,22,0,*?*?*?*?*?*?*?*?*?*?*?*?*?*?*?*?*?*?*?*?*?*?,8.0,5.8,86,102540,0,-0,315,0.0,-0.0,0.0,0,0,0,0,120,0.5,10,5,9999,99999,9,999999999,0.9,999,999,99
3030,2,21,23,0,*?*?*?*?*?*?*?*?*?*?*?*?*?*?*?*?*?*?*?*?*?*?,8.3,5.1,80,102540,0,-0,316,0.0,-0.0,0.0,0,0,0,0,120,0.5,10,5,9999,99999,9,999999999,0.5,999,999,99
3030,2,21,24,0,*?*?*?*?*?*?*?*?*?*?*?*?*?*?*?*?*?*?*?*?*?*?,6.8,2.5,74,102540,0,-0,310,0.0,-0.0,0.0,0,0,0,0,120,1.5,10,5,9999,99999,9,999999999,1.3,999,999,99
3030,2,22,1,0,*?*?*?*?*?*?*?*?*?*?*?*?*?*?*?*?*?*?*?*?*?*?,8.6,6.9,88,102575,0,-0,317,0.0,-0.0,0.0,0,0,0,0,120,1.0,10,5,9999,99999,9,999999999,0.0,999,999,99
3030,2,22,2,0,*?*?*?*?*?*?*?*?*?*?*?*?*?*?*?*?*?*?*?*?*?*?,8.5,7.4,93,102575,0,-0,317,0.0,-0.0,0.0,0,0,0,0,120,1.0,10,5,9999,99999,9,999999999,0.0,999,999,99
3030,2,22,3,0,*?*?*?*?*?*?*?*?*?*?*?*?*?*?*?*?*?*?*?*?*?*?,8.3,7.7,96,102575,0,-0,316,0.0,-0.0,0.0,0,0,0,0,120,3.1,10,5,9999,99999,9,999999999,0.2,999,999,99
3030,2,22,4,0,*?*?*?*?*?*?*?*?*?*?*?*?*?*?*?*?*?*?*?*?*?*?,8.5,8.3,99,102575,0,-0,317,0.0,-0.0,0.0,0,0,0,0,120,1.5,10,5,9999,99999,9,999999999,0.1,999,999,99
3030,2,22,5,0,*?*?*?*?*?*?*?*?*?*?*?*?*?*?*?*?*?*?*?*?*?*?,8.7,7.7,93,102575,0,-0,318,0.0,-0.0,0.0,0,0,0,0,120,1.0,10,5,9999,99999,9,999999999,0.4,999,999,99
3030,2,22,6,0,*?*?*?*?*?*?*?*?*?*?*?*?*?*?*?*?*?*?*?*?*?*?,8.4,6.1,85,102575,0,-0,317,0.0,-0.0,0.0,0,0,0,0,120,2.1,10,5,9999,99999,9,999999999,0.0,999,999,99
3030,2,22,7,0,*?*?*?*?*?*?*?*?*?*?*?*?*?*?*?*?*?*?*?*?*?*?,8.2,5.8,85,102575,0,-0,316,0.0,-0.0,0.0,0,0,0,0,118,2.1,10,5,9999,99999,9,999999999,0.0,999,999,99
3030,2,22,8,0,*?*?*?*?*?*?*?*?*?*?*?*?*?*?*?*?*?*?*?*?*?*?,8.3,6.6,88,102575,179,1399,308,48.3,95.1,36.1,5193,5447,4467,640,117,1.0,8,4,9999,99999,9,999999999,0.1,999,999,99
3030,2,22,9,0,*?*?*?*?*?*?*?*?*?*?*?*?*?*?*?*?*?*?*?*?*?*?,8.5,6.1,85,102575,339,1395,309,121.1,125.6,90.6,13211,10626,10449,1978,115,1.5,8,4,9999,99999,9,999999999,0.0,999,999,99
3030,2,22,10,0,*?*?*?*?*?*?*?*?*?*?*?*?*?*?*?*?*?*?*?*?*?*?,9.3,6.7,83,102575,463,1396,312,177.2,134.6,132.5,19302,12636,15132,3001,113,1.0,8,4,9999,99999,9,999999999,0.0,999,999,99
3030,2,22,11,0,*?*?*?*?*?*?*?*?*?*?*?*?*?*?*?*?*?*?*?*?*?*?,9.0,5.6,79,102575,542,1398,311,212.7,138.2,159.1,23183,13506,18078,3701,112,0.5,8,4,9999,99999,9,999999999,0.0,999,999,99
3030,2,22,12,0,*?*?*?*?*?*?*?*?*?*?*?*?*?*?*?*?*?*?*?*?*?*?,9.3,6.7,84,102575,569,1396,312,225.2,139.2,168.5,24554,13759,19111,3960,110,0.5,8,4,9999,99999,9,999999999,0.0,999,999,99
3030,2,22,13,0,*?*?*?*?*?*?*?*?*?*?*?*?*?*?*?*?*?*?*?*?*?*?,9.6,5.5,75,102575,544,1396,318,161.5,55.1,140.0,17737,5261,15795,4008,103,0.5,9,5,9999,99999,9,999999999,0.0,999,999,99
3030,2,22,14,0,*?*?*?*?*?*?*?*?*?*?*?*?*?*?*?*?*?*?*?*?*?*?,9.5,5.0,73,102575,469,1398,317,135.5,53.7,117.5,14883,4982,13271,3256,97,0.5,9,5,9999,99999,9,999999999,0.1,999,999,99
3030,2,22,15,0,*?*?*?*?*?*?*?*?*?*?*?*?*?*?*?*?*?*?*?*?*?*?,9.5,6.6,82,102575,347,1396,317,94.0,50.3,81.5,10318,4328,9226,2155,90,1.0,9,5,9999,99999,9,999999999,0.4,999,999,99
3030,2,22,16,0,*?*?*?*?*?*?*?*?*?*?*?*?*?*?*?*?*?*?*?*?*?*?,9.3,5.8,78,102575,188,1395,321,22.8,0.0,22.8,2694,-0,2697,886,83,0.5,10,5,9999,99999,9,999999999,0.4,999,999,99
3030,2,22,17,0,*?*?*?*?*?*?*?*?*?*?*?*?*?*?*?*?*?*?*?*?*?*?,9.4,6.9,84,102575,3,1469,321,0.0,0.0,0.0,0,0,0,0,77,1.0,10,5,9999,99999,9,999999999,0.3,999,999,99
3030,2,22,18,0,*?*?*?*?*?*?*?*?*?*?*?*?*?*?*?*?*?*?*?*?*?*?,9.3,7.3,87,102575,0,-0,320,0.0,-0.0,0.0,0,0,0,0,70,1.5,10,5,9999,99999,9,999999999,0.0,999,999,99
3030,2,22,19,0,*?*?*?*?*?*?*?*?*?*?*?*?*?*?*?*?*?*?*?*?*?*?,9.0,7.7,91,102575,0,-0,319,0.0,-0.0,0.0,0,0,0,0,68,1.0,10,5,9999,99999,9,999999999,0.0,999,999,99
3030,2,22,20,0,*?*?*?*?*?*?*?*?*?*?*?*?*?*?*?*?*?*?*?*?*?*?,8.8,8.0,95,102575,0,-0,318,0.0,-0.0,0.0,0,0,0,0,67,1.0,10,5,9999,99999,9,999999999,0.1,999,999,99
3030,2,22,21,0,*?*?*?*?*?*?*?*?*?*?*?*?*?*?*?*?*?*?*?*?*?*?,8.7,8.3,97,102575,0,-0,318,0.0,-0.0,0.0,0,0,0,0,65,1.0,10,5,9999,99999,9,999999999,0.0,999,999,99
3030,2,22,22,0,*?*?*?*?*?*?*?*?*?*?*?*?*?*?*?*?*?*?*?*?*?*?,8.6,7.0,90,102575,0,-0,317,0.0,-0.0,0.0,0,0,0,0,63,0.5,10,5,9999,99999,9,999999999,0.0,999,999,99
3030,2,22,23,0,*?*?*?*?*?*?*?*?*?*?*?*?*?*?*?*?*?*?*?*?*?*?,8.2,7.6,96,102575,0,-0,315,0.0,-0.0,0.0,0,0,0,0,62,0.5,10,5,9999,99999,9,999999999,0.0,999,999,99
3030,2,22,24,0,*?*?*?*?*?*?*?*?*?*?*?*?*?*?*?*?*?*?*?*?*?*?,8.6,5.9,84,102575,0,-0,318,0.0,-0.0,0.0,0,0,0,0,120,1.5,10,5,9999,99999,9,999999999,0.4,999,999,99
3030,2,23,1,0,*?*?*?*?*?*?*?*?*?*?*?*?*?*?*?*?*?*?*?*?*?*?,6.3,4.5,88,102626,0,-0,308,0.0,-0.0,0.0,0,0,0,0,58,1.0,10,5,9999,99999,9,999999999,0.0,999,999,99
3030,2,23,2,0,*?*?*?*?*?*?*?*?*?*?*?*?*?*?*?*?*?*?*?*?*?*?,5.2,2.9,85,102626,0,-0,303,0.0,-0.0,0.0,0,0,0,0,57,1.0,10,5,9999,99999,9,999999999,0.0,999,999,99
3030,2,23,3,0,*?*?*?*?*?*?*?*?*?*?*?*?*?*?*?*?*?*?*?*?*?*?,4.1,2.9,91,102626,0,-0,298,0.0,-0.0,0.0,0,0,0,0,55,3.1,10,5,9999,99999,9,999999999,0.0,999,999,99
3030,2,23,4,0,*?*?*?*?*?*?*?*?*?*?*?*?*?*?*?*?*?*?*?*?*?*?,4.6,3.0,89,102626,0,-0,300,0.0,-0.0,0.0,0,0,0,0,53,1.5,10,5,9999,99999,9,999999999,0.0,999,999,99
3030,2,23,5,0,*?*?*?*?*?*?*?*?*?*?*?*?*?*?*?*?*?*?*?*?*?*?,5.1,3.0,86,102626,0,-0,303,0.0,-0.0,0.0,0,0,0,0,52,1.0,10,5,9999,99999,9,999999999,0.0,999,999,99
3030,2,23,6,0,*?*?*?*?*?*?*?*?*?*?*?*?*?*?*?*?*?*?*?*?*?*?,4.4,2.7,89,102626,0,-0,300,0.0,-0.0,0.0,0,0,0,0,50,2.1,10,5,9999,99999,9,999999999,0.0,999,999,99
3030,2,23,7,0,*?*?*?*?*?*?*?*?*?*?*?*?*?*?*?*?*?*?*?*?*?*?,4.4,2.7,88,102626,-0,0,295,0.0,-0.0,0.0,0,0,0,0,50,2.1,9,5,9999,99999,9,999999999,0.0,999,999,99
3030,2,23,8,0,*?*?*?*?*?*?*?*?*?*?*?*?*?*?*?*?*?*?*?*?*?*?,5.3,2.7,84,102626,187,1398,266,77.6,389.8,25.5,7957,27044,4160,513,50,1.0,2,1,9999,99999,9,999999999,0.0,999,999,99
3030,2,23,9,0,*?*?*?*?*?*?*?*?*?*?*?*?*?*?*?*?*?*?*?*?*?*?,5.7,2.9,82,102626,348,1398,272,184.8,472.8,67.1,18936,39057,9749,1214,50,1.5,3,2,9999,99999,9,999999999,0.0,999,999,99
3030,2,23,10,0,*?*?*?*?*?*?*?*?*?*?*?*?*?*?*?*?*?*?*?*?*?*?,7.2,4.3,81,102626,471,1395,280,267.8,505.4,97.2,28520,46375,12711,1814,50,1.0,3,2,9999,99999,9,999999999,0.1,999,999,99
3030,2,23,11,0,*?*?*?*?*?*?*?*?*?*?*?*?*?*?*?*?*?*?*?*?*?*?,8.5,4.1,74,102626,550,1397,276,324.1,570.5,99.5,33632,53782,14095,1936,50,0.5,1,0,9999,99999,9,999999999,0.0,999,999,99
3030,2,23,12,0,*?*?*?*?*?*?*?*?*?*?*?*?*?*?*?*?*?*?*?*?*?*?,9.0,3.6,69,102626,577,1396,282,341.9,555.7,112.1,35332,52713,15573,2179,50,0.5,2,1,9999,99999,9,999999999,0.0,999,999,99
3030,2,23,13,0,*?*?*?*?*?*?*?*?*?*?*?*?*?*?*?*?*?*?*?*?*?*?,9.0,4.1,71,102626,552,1396,296,304.0,403.6,144.4,31700,38521,17861,2845,48,0.5,5,3,9999,99999,9,999999999,0.0,999,999,99
3030,2,23,14,0,*?*?*?*?*?*?*?*?*?*?*?*?*?*?*?*?*?*?*?*?*?*?,9.1,5.6,79,102626,476,1396,307,216.4,226.5,139.2,22911,21343,15982,2853,47,0.5,7,4,9999,99999,9,999999999,0.0,999,999,99
3030,2,23,15,0,*?*?*?*?*?*?*?*?*?*?*?*?*?*?*?*?*?*?*?*?*?*?,9.0,5.6,79,102626,355,1398,294,185.7,430.0,76.5,19590,35731,10079,1394,45,1.0,4,2,9999,99999,9,999999999,0.0,999,999,99
3030,2,23,16,0,*?*?*?*?*?*?*?*?*?*?*?*?*?*?*?*?*?*?*?*?*?*?,8.8,5.1,77,102626,196,1400,292,81.1,340.6,33.4,8354,22466,5137,609,43,0.5,4,2,9999,99999,9,999999999,0.0,999,999,99
3030,2,23,17,0,*?*?*?*?*?*?*?*?*?*?*?*?*?*?*?*?*?*?*?*?*?*?,8.7,5.3,79,102626,10,1406,314,0.0,0.0,0.0,0,0,0,0,42,1.0,9,5,9999,99999,9,999999999,0.0,999,999,99
3030,2,23,18,0,*?*?*?*?*?*?*?*?*?*?*?*?*?*?*?*?*?*?*?*?*?*?,7.5,4.3,81,102626,0,-0,313,0.0,-0.0,0.0,0,0,0,0,40,1.5,10,5,9999,99999,9,999999999,0.0,999,999,99
3030,2,23,19,0,*?*?*?*?*?*?*?*?*?*?*?*?*?*?*?*?*?*?*?*?*?*?,6.6,4.1,85,102626,0,-0,309,0.0,-0.0,0.0,0,0,0,0,43,1.0,10,5,9999,99999,9,999999999,0.0,999,999,99
3030,2,23,20,0,*?*?*?*?*?*?*?*?*?*?*?*?*?*?*?*?*?*?*?*?*?*?,6.2,3.8,85,102626,0,-0,307,0.0,-0.0,0.0,0,0,0,0,47,1.0,10,5,9999,99999,9,999999999,0.0,999,999,99
3030,2,23,21,0,*?*?*?*?*?*?*?*?*?*?*?*?*?*?*?*?*?*?*?*?*?*?,5.6,3.9,89,102626,0,-0,305,0.0,-0.0,0.0,0,0,0,0,50,1.0,10,5,9999,99999,9,999999999,0.0,999,999,99
3030,2,23,22,0,*?*?*?*?*?*?*?*?*?*?*?*?*?*?*?*?*?*?*?*?*?*?,6.5,4.6,88,102626,0,-0,308,0.0,-0.0,0.0,0,0,0,0,53,0.5,10,5,9999,99999,9,999999999,0.0,999,999,99
3030,2,23,23,0,*?*?*?*?*?*?*?*?*?*?*?*?*?*?*?*?*?*?*?*?*?*?,6.2,4.1,87,102626,0,-0,307,0.0,-0.0,0.0,0,0,0,0,57,0.5,10,5,9999,99999,9,999999999,0.0,999,999,99
3030,2,23,24,0,*?*?*?*?*?*?*?*?*?*?*?*?*?*?*?*?*?*?*?*?*?*?,7.8,6.1,89,102626,0,-0,314,0.0,-0.0,0.0,0,0,0,0,60,1.5,10,5,9999,99999,9,999999999,0.0,999,999,99
3030,2,24,1,0,*?*?*?*?*?*?*?*?*?*?*?*?*?*?*?*?*?*?*?*?*?*?,6.0,4.8,94,103054,0,-0,306,0.0,-0.0,0.0,0,0,0,0,57,1.0,10,5,9999,99999,9,999999999,0.0,999,999,99
3030,2,24,2,0,*?*?*?*?*?*?*?*?*?*?*?*?*?*?*?*?*?*?*?*?*?*?,6.0,5.0,94,103054,0,-0,306,0.0,-0.0,0.0,0,0,0,0,53,1.0,10,5,9999,99999,9,999999999,0.0,999,999,99
3030,2,24,3,0,*?*?*?*?*?*?*?*?*?*?*?*?*?*?*?*?*?*?*?*?*?*?,6.7,5.9,96,103054,0,-0,309,0.0,-0.0,0.0,0,0,0,0,50,3.1,10,5,9999,99999,9,999999999,0.0,999,999,99
3030,2,24,4,0,*?*?*?*?*?*?*?*?*?*?*?*?*?*?*?*?*?*?*?*?*?*?,7.3,5.6,91,103054,0,-0,312,0.0,-0.0,0.0,0,0,0,0,47,1.5,10,5,9999,99999,9,999999999,0.0,999,999,99
3030,2,24,5,0,*?*?*?*?*?*?*?*?*?*?*?*?*?*?*?*?*?*?*?*?*?*?,6.7,5.3,92,103054,0,-0,309,0.0,-0.0,0.0,0,0,0,0,43,1.0,10,5,9999,99999,9,999999999,0.0,999,999,99
3030,2,24,6,0,*?*?*?*?*?*?*?*?*?*?*?*?*?*?*?*?*?*?*?*?*?*?,6.7,5.3,92,103054,0,-0,309,0.0,-0.0,0.0,0,0,0,0,40,2.1,10,5,9999,99999,9,999999999,0.8,999,999,99
3030,2,24,7,0,*?*?*?*?*?*?*?*?*?*?*?*?*?*?*?*?*?*?*?*?*?*?,7.3,5.9,93,103054,8,1406,312,0.0,0.0,0.0,0,0,0,0,43,2.1,10,5,9999,99999,9,999999999,0.1,999,999,99
3030,2,24,8,0,*?*?*?*?*?*?*?*?*?*?*?*?*?*?*?*?*?*?*?*?*?*?,6.8,5.0,89,103054,195,1396,310,24.2,0.0,24.2,2848,-0,2851,938,47,1.0,10,5,9999,99999,9,999999999,0.2,999,999,99
3030,2,24,9,0,*?*?*?*?*?*?*?*?*?*?*?*?*?*?*?*?*?*?*?*?*?*?,7.6,5.8,89,103054,356,1397,313,55.9,0.0,55.9,6515,0,6530,2236,50,1.5,10,5,9999,99999,9,999999999,0.6,999,999,99
3030,2,24,10,0,*?*?*?*?*?*?*?*?*?*?*?*?*?*?*?*?*?*?*?*?*?*?,9.0,6.4,85,103054,479,1394,319,80.2,0.0,80.2,9387,0,9413,3345,53,1.0,10,5,9999,99999,9,999999999,0.6,999,999,99
3030,2,24,11,0,*?*?*?*?*?*?*?*?*?*?*?*?*?*?*?*?*?*?*?*?*?*?,9.6,6.6,82,103054,558,1396,322,95.7,0.0,95.7,11232,0,11267,4098,57,0.5,10,5,9999,99999,9,999999999,0.2,999,999,99
3030,2,24,12,0,*?*?*?*?*?*?*?*?*?*?*?*?*?*?*?*?*?*?*?*?*?*?,10.4,7.4,83,103054,585,1395,325,101.1,0.0,101.1,11883,0,11921,4371,60,0.5,10,5,9999,99999,9,999999999,0.0,999,999,99
3030,2,24,13,0,*?*?*?*?*?*?*?*?*?*?*?*?*?*?*?*?*?*?*?*?*?*?,10.4,7.9,85,103054,560,1396,325,96.1,0.0,96.1,11286,0,11322,4121,55,0.5,10,5,9999,99999,9,999999999,0.0,999,999,99
3030,2,24,14,0,*?*?*?*?*?*?*?*?*?*?*?*?*?*?*?*?*?*?*?*?*?*?,10.5,6.9,79,103054,484,1396,326,81.1,0.0,81.1,9493,0,9521,3387,50,0.5,10,5,9999,99999,9,999999999,0.0,999,999,99
3030,2,24,15,0,*?*?*?*?*?*?*?*?*?*?*?*?*?*?*?*?*?*?*?*?*?*?,10.2,7.0,82,103054,362,1396,325,57.1,0.0,57.1,6662,0,6678,2290,45,1.0,10,5,9999,99999,9,999999999,0.0,999,999,99
3030,2,24,16,0,*?*?*?*?*?*?*?*?*?*?*?*?*?*?*?*?*?*?*?*?*?*?,10.4,8.5,89,103054,203,1397,325,25.7,0.0,25.7,3027,0,3031,998,40,0.5,10,5,9999,99999,9,999999999,0.0,999,999,99
3030,2,24,17,0,*?*?*?*?*?*?*?*?*?*?*?*?*?*?*?*?*?*?*?*?*?*?,9.8,8.9,95,103054,17,1394,322,0.0,0.0,0.0,0,0,0,0,35,1.0,10,5,9999,99999,9,999999999,0.0,999,999,99
3030,2,24,18,0,*?*?*?*?*?*?*?*?*?*?*?*?*?*?*?*?*?*?*?*?*?*?,9.5,8.3,93,103054,0,-0,321,0.0,-0.0,0.0,0,0,0,0,30,1.5,10,5,9999,99999,9,999999999,0.0,999,999,99
3030,2,24,19,0,*?*?*?*?*?*?*?*?*?*?*?*?*?*?*?*?*?*?*?*?*?*?,8.1,7.6,97,103054,0,-0,315,0.0,-0.0,0.0,0,0,0,0,38,1.0,10,5,9999,99999,9,999999999,0.0,999,999,99
3030,2,24,20,0,*?*?*?*?*?*?*?*?*?*?*?*?*?*?*?*?*?*?*?*?*?*?,7.4,6.7,96,103054,0,-0,312,0.0,-0.0,0.0,0,0,0,0,47,1.0,10,5,9999,99999,9,999999999,0.0,999,999,99
3030,2,24,21,0,*?*?*?*?*?*?*?*?*?*?*?*?*?*?*?*?*?*?*?*?*?*?,8.2,7.6,97,103054,0,-0,315,0.0,-0.0,0.0,0,0,0,0,55,1.0,10,5,9999,99999,9,999999999,0.0,999,999,99
3030,2,24,22,0,*?*?*?*?*?*?*?*?*?*?*?*?*?*?*?*?*?*?*?*?*?*?,7.6,7.6,100,103054,0,-0,313,0.0,-0.0,0.0,0,0,0,0,63,0.5,10,5,9999,99999,9,999999999,0.0,999,999,99
3030,2,24,23,0,*?*?*?*?*?*?*?*?*?*?*?*?*?*?*?*?*?*?*?*?*?*?,7.4,7.4,100,103054,0,-0,312,0.0,-0.0,0.0,0,0,0,0,72,0.5,10,5,9999,99999,9,999999999,0.0,999,999,99
3030,2,24,24,0,*?*?*?*?*?*?*?*?*?*?*?*?*?*?*?*?*?*?*?*?*?*?,6.0,4.5,91,103054,0,-0,306,0.0,-0.0,0.0,0,0,0,0,60,1.5,10,5,9999,99999,9,999999999,0.0,999,999,99
3030,2,25,1,0,*?*?*?*?*?*?*?*?*?*?*?*?*?*?*?*?*?*?*?*?*?*?,6.1,6.1,100,103498,0,-0,306,0.0,-0.0,0.0,0,0,0,0,78,1.0,10,5,9999,99999,9,999999999,0.0,999,999,99
3030,2,25,2,0,*?*?*?*?*?*?*?*?*?*?*?*?*?*?*?*?*?*?*?*?*?*?,5.4,5.3,100,103498,0,-0,303,0.0,-0.0,0.0,0,0,0,0,77,1.0,10,5,9999,99999,9,999999999,0.0,999,999,99
3030,2,25,3,0,*?*?*?*?*?*?*?*?*?*?*?*?*?*?*?*?*?*?*?*?*?*?,5.7,5.6,100,103498,0,-0,305,0.0,-0.0,0.0,0,0,0,0,75,3.1,10,5,9999,99999,9,999999999,0.0,999,999,99
3030,2,25,4,0,*?*?*?*?*?*?*?*?*?*?*?*?*?*?*?*?*?*?*?*?*?*?,4.8,4.8,100,103498,0,-0,301,0.0,-0.0,0.0,0,0,0,0,73,1.5,10,5,9999,99999,9,999999999,0.0,999,999,99
3030,2,25,5,0,*?*?*?*?*?*?*?*?*?*?*?*?*?*?*?*?*?*?*?*?*?*?,5.0,5.0,100,103498,0,-0,302,0.0,-0.0,0.0,0,0,0,0,72,1.0,10,5,9999,99999,9,999999999,0.0,999,999,99
3030,2,25,6,0,*?*?*?*?*?*?*?*?*?*?*?*?*?*?*?*?*?*?*?*?*?*?,4.4,4.3,100,103498,0,-0,299,0.0,-0.0,0.0,0,0,0,0,70,2.1,10,5,9999,99999,9,999999999,0.0,999,999,99
3030,2,25,7,0,*?*?*?*?*?*?*?*?*?*?*?*?*?*?*?*?*?*?*?*?*?*?,3.7,3.8,100,103498,16,1393,296,0.0,0.0,0.0,0,0,0,0,67,2.1,10,5,9999,99999,9,999999999,0.0,999,999,99
3030,2,25,8,0,*?*?*?*?*?*?*?*?*?*?*?*?*?*?*?*?*?*?*?*?*?*?,4.6,4.6,100,103498,203,1395,279,83.0,299.4,39.4,8466,19906,5900,701,63,1.0,5,3,9999,99999,9,999999999,0.0,999,999,99
3030,2,25,9,0,*?*?*?*?*?*?*?*?*?*?*?*?*?*?*?*?*?*?*?*?*?*?,5.4,5.5,100,103498,364,1396,283,184.9,372.2,87.8,19287,31199,11320,1624,60,1.5,5,3,9999,99999,9,999999999,0.0,999,999,99
3030,2,25,10,0,*?*?*?*?*?*?*?*?*?*?*?*?*?*?*?*?*?*?*?*?*?*?,8.3,7.4,100,103498,488,1396,301,247.0,316.7,136.4,26261,30089,15729,2779,57,1.0,6,3,9999,99999,9,999999999,0.0,999,999,99
3030,2,25,11,0,*?*?*?*?*?*?*?*?*?*?*?*?*?*?*?*?*?*?*?*?*?*?,10.2,8.7,100,103498,566,1396,306,312.9,405.1,148.6,32638,38892,18337,2946,53,0.5,5,3,9999,99999,9,999999999,0.0,999,999,99
3030,2,25,12,0,*?*?*?*?*?*?*?*?*?*?*?*?*?*?*?*?*?*?*?*?*?*?,11.0,7.7,100,103498,593,1395,308,330.2,407.8,156.9,34463,39563,19253,3150,50,0.5,5,3,9999,99999,9,999999999,0.0,999,999,99
3030,2,25,13,0,*?*?*?*?*?*?*?*?*?*?*?*?*?*?*?*?*?*?*?*?*?*?,11.0,8.7,100,103498,568,1396,306,326.2,471.3,134.4,34401,45365,16909,2635,53,0.5,4,2,9999,99999,9,999999999,0.0,999,999,99
3030,2,25,14,0,*?*?*?*?*?*?*?*?*?*?*?*?*?*?*?*?*?*?*?*?*?*?,10.9,9.2,100,103498,491,1394,306,276.0,460.7,113.7,29070,42747,14511,2162,57,0.5,4,2,9999,99999,9,999999999,0.0,999,999,99
3030,2,25,15,0,*?*?*?*?*?*?*?*?*?*?*?*?*?*?*?*?*?*?*?*?*?*?,11.1,8.9,100,103498,369,1393,314,176.8,299.1,97.6,18759,25645,11455,1901,60,1.0,6,3,9999,99999,9,999999999,0.0,999,999,99
3030,2,25,16,0,*?*?*?*?*?*?*?*?*?*?*?*?*?*?*?*?*?*?*?*?*?*?,11.0,7.7,100,103498,210,1395,320,62.6,104.7,46.8,6682,6664,5697,850,63,0.5,8,4,9999,99999,9,999999999,0.0,999,999,99
3030,2,25,17,0,*?*?*?*?*?*?*?*?*?*?*?*?*?*?*?*?*?*?*?*?*?*?,10.8,7.3,98,103498,24,1388,327,0.0,0.0,0.0,0,0,0,0,67,1.0,10,5,9999,99999,9,999999999,0.0,999,999,99
3030,2,25,18,0,*?*?*?*?*?*?*?*?*?*?*?*?*?*?*?*?*?*?*?*?*?*?,8.5,8.1,100,103498,0,-0,317,0.0,-0.0,0.0,0,0,0,0,70,1.5,10,5,9999,99999,9,999999999,0.0,999,999,99
3030,2,25,19,0,*?*?*?*?*?*?*?*?*?*?*?*?*?*?*?*?*?*?*?*?*?*?,8.1,8.0,100,103498,0,-0,315,0.0,-0.0,0.0,0,0,0,0,65,1.0,10,5,9999,99999,9,999999999,0.0,999,999,99
3030,2,25,20,0,*?*?*?*?*?*?*?*?*?*?*?*?*?*?*?*?*?*?*?*?*?*?,6.8,6.9,100,103498,0,-0,309,0.0,-0.0,0.0,0,0,0,0,60,1.0,10,5,9999,99999,9,999999999,0.0,999,999,99
3030,2,25,21,0,*?*?*?*?*?*?*?*?*?*?*?*?*?*?*?*?*?*?*?*?*?*?,7.3,7.3,100,103498,0,-0,311,0.0,-0.0,0.0,0,0,0,0,55,1.0,10,5,9999,99999,9,999999999,0.0,999,999,99
3030,2,25,22,0,*?*?*?*?*?*?*?*?*?*?*?*?*?*?*?*?*?*?*?*?*?*?,6.0,5.9,100,103498,0,-0,306,0.0,-0.0,0.0,0,0,0,0,50,0.5,10,5,9999,99999,9,999999999,0.0,999,999,99
3030,2,25,23,0,*?*?*?*?*?*?*?*?*?*?*?*?*?*?*?*?*?*?*?*?*?*?,5.3,5.3,100,103498,0,-0,303,0.0,-0.0,0.0,0,0,0,0,45,0.5,10,5,9999,99999,9,999999999,0.0,999,999,99
3030,2,25,24,0,*?*?*?*?*?*?*?*?*?*?*?*?*?*?*?*?*?*?*?*?*?*?,7.1,7.1,100,103498,0,-0,311,0.0,-0.0,0.0,0,0,0,0,80,1.5,10,5,9999,99999,9,999999999,0.0,999,999,99
3030,2,26,1,0,*?*?*?*?*?*?*?*?*?*?*?*?*?*?*?*?*?*?*?*?*?*?,3.5,3.6,100,103755,0,-0,296,0.0,-0.0,0.0,0,0,0,0,42,7.7,10,5,9999,99999,9,999999999,0.0,999,999,99
3030,2,26,2,0,*?*?*?*?*?*?*?*?*?*?*?*?*?*?*?*?*?*?*?*?*?*?,2.2,2.3,100,103755,0,-0,290,0.0,-0.0,0.0,0,0,0,0,43,8.2,10,5,9999,99999,9,999999999,0.0,999,999,99
3030,2,26,3,0,*?*?*?*?*?*?*?*?*?*?*?*?*?*?*?*?*?*?*?*?*?*?,0.9,0.8,100,103755,0,-0,285,0.0,-0.0,0.0,0,0,0,0,45,4.6,10,5,9999,99999,9,999999999,0.0,999,999,99
3030,2,26,4,0,*?*?*?*?*?*?*?*?*?*?*?*?*?*?*?*?*?*?*?*?*?*?,2.0,2.1,100,103755,0,-0,289,0.0,-0.0,0.0,0,0,0,0,47,3.6,10,5,9999,99999,9,999999999,0.0,999,999,99
3030,2,26,5,0,*?*?*?*?*?*?*?*?*?*?*?*?*?*?*?*?*?*?*?*?*?*?,3.2,3.2,100,103755,0,-0,294,0.0,-0.0,0.0,0,0,0,0,48,6.2,10,5,9999,99999,9,999999999,0.0,999,999,99
3030,2,26,6,0,*?*?*?*?*?*?*?*?*?*?*?*?*?*?*?*?*?*?*?*?*?*?,2.2,2.1,100,103755,0,-0,290,0.0,-0.0,0.0,0,0,0,0,50,6.7,10,5,9999,99999,9,999999999,0.0,999,999,99
3030,2,26,7,0,*?*?*?*?*?*?*?*?*?*?*?*?*?*?*?*?*?*?*?*?*?*?,1.7,1.7,100,103755,24,1384,288,0.0,0.0,0.0,0,0,0,0,50,10.8,10,5,9999,99999,9,999999999,0.0,999,999,99
3030,2,26,8,0,*?*?*?*?*?*?*?*?*?*?*?*?*?*?*?*?*?*?*?*?*?*?,1.7,1.7,100,103755,211,1393,288,27.4,0.0,27.4,3222,0,3227,1064,50,10.8,10,5,9999,99999,9,999999999,0.0,999,999,99
3030,2,26,9,0,*?*?*?*?*?*?*?*?*?*?*?*?*?*?*?*?*?*?*?*?*?*?,4.1,4.1,100,103755,372,1394,298,59.1,0.0,59.1,6901,0,6917,2380,50,5.7,10,5,9999,99999,9,999999999,0.0,999,999,99
3030,2,26,10,0,*?*?*?*?*?*?*?*?*?*?*?*?*?*?*?*?*?*?*?*?*?*?,6.1,6.1,100,103755,496,1395,306,83.5,0.0,83.5,9782,0,9811,3503,50,6.7,10,5,9999,99999,9,999999999,0.0,999,999,99
3030,2,26,11,0,*?*?*?*?*?*?*?*?*?*?*?*?*?*?*?*?*?*?*?*?*?*?,8.9,7.1,100,103755,574,1395,319,98.9,0.0,98.9,11627,0,11664,4263,50,4.6,10,5,9999,99999,9,999999999,0.0,999,999,99
3030,2,26,12,0,*?*?*?*?*?*?*?*?*?*?*?*?*?*?*?*?*?*?*?*?*?*?,9.9,8.1,100,103755,601,1394,323,104.3,0.0,104.3,12273,0,12314,4536,50,3.6,10,5,9999,99999,9,999999999,0.0,999,999,99
3030,2,26,13,0,*?*?*?*?*?*?*?*?*?*?*?*?*?*?*?*?*?*?*?*?*?*?,9.9,8.0,100,103755,576,1395,323,99.3,0.0,99.3,11667,0,11705,4280,47,5.2,10,5,9999,99999,9,999999999,0.0,999,999,99
3030,2,26,14,0,*?*?*?*?*?*?*?*?*?*?*?*?*?*?*?*?*?*?*?*?*?*?,10.0,7.4,100,103755,499,1394,324,84.2,0.0,84.2,9860,0,9889,3535,43,3.1,10,5,9999,99999,9,999999999,0.0,999,999,99
3030,2,26,15,0,*?*?*?*?*?*?*?*?*?*?*?*?*?*?*?*?*?*?*?*?*?*?,9.9,6.9,98,103755,377,1395,323,60.1,0.0,60.1,7012,0,7029,2422,40,5.2,10,5,9999,99999,9,999999999,0.0,999,999,99
3030,2,26,16,0,*?*?*?*?*?*?*?*?*?*?*?*?*?*?*?*?*?*?*?*?*?*?,9.9,7.4,100,103755,217,1392,323,28.6,0.0,28.6,3359,0,3364,1111,37,3.1,10,5,9999,99999,9,999999999,0.0,999,999,99
3030,2,26,17,0,*?*?*?*?*?*?*?*?*?*?*?*?*?*?*?*?*?*?*?*?*?*?,9.1,7.9,100,103755,31,1385,319,0.0,0.0,0.0,0,0,0,0,33,5.2,10,5,9999,99999,9,999999999,0.0,999,999,99
3030,2,26,18,0,*?*?*?*?*?*?*?*?*?*?*?*?*?*?*?*?*?*?*?*?*?*?,7.4,7.3,100,103755,0,-0,312,0.0,-0.0,0.0,0,0,0,0,30,1.5,10,5,9999,99999,9,999999999,0.0,999,999,99
3030,2,26,19,0,*?*?*?*?*?*?*?*?*?*?*?*?*?*?*?*?*?*?*?*?*?*?,5.1,5.1,100,103755,0,-0,302,0.0,-0.0,0.0,0,0,0,0,40,2.1,10,5,9999,99999,9,999999999,0.0,999,999,99
3030,2,26,20,0,*?*?*?*?*?*?*?*?*?*?*?*?*?*?*?*?*?*?*?*?*?*?,5.4,5.3,100,103755,0,-0,303,0.0,-0.0,0.0,0,0,0,0,50,1.5,10,5,9999,99999,9,999999999,0.0,999,999,99
3030,2,26,21,0,*?*?*?*?*?*?*?*?*?*?*?*?*?*?*?*?*?*?*?*?*?*?,4.8,4.8,100,103755,0,-0,301,0.0,-0.0,0.0,0,0,0,0,60,6.7,10,5,9999,99999,9,999999999,0.0,999,999,99
3030,2,26,22,0,*?*?*?*?*?*?*?*?*?*?*?*?*?*?*?*?*?*?*?*?*?*?,4.4,3.9,100,103755,0,-0,299,0.0,-0.0,0.0,0,0,0,0,70,6.7,10,5,9999,99999,9,999999999,0.0,999,999,99
3030,2,26,23,0,*?*?*?*?*?*?*?*?*?*?*?*?*?*?*?*?*?*?*?*?*?*?,3.8,3.6,100,103755,0,-0,297,0.0,-0.0,0.0,0,0,0,0,80,6.7,10,5,9999,99999,9,999999999,0.0,999,999,99
3030,2,26,24,0,*?*?*?*?*?*?*?*?*?*?*?*?*?*?*?*?*?*?*?*?*?*?,4.5,4.5,100,103755,0,-0,300,0.0,-0.0,0.0,0,0,0,0,40,5.7,10,5,9999,99999,9,999999999,0.0,999,999,99
3030,2,27,1,0,*?*?*?*?*?*?*?*?*?*?*?*?*?*?*?*?*?*?*?*?*?*?,2.1,2.1,100,103819,0,-0,290,0.0,-0.0,0.0,0,0,0,0,92,12.9,10,5,9999,99999,9,999999999,0.0,999,999,99
3030,2,27,2,0,*?*?*?*?*?*?*?*?*?*?*?*?*?*?*?*?*?*?*?*?*?*?,1.3,1.3,100,103819,0,-0,287,0.0,-0.0,0.0,0,0,0,0,93,12.4,10,5,9999,99999,9,999999999,0.0,999,999,99
3030,2,27,3,0,*?*?*?*?*?*?*?*?*?*?*?*?*?*?*?*?*?*?*?*?*?*?,0.9,0.8,100,103819,0,-0,285,0.0,-0.0,0.0,0,0,0,0,95,13.4,10,5,9999,99999,9,999999999,0.0,999,999,99
3030,2,27,4,0,*?*?*?*?*?*?*?*?*?*?*?*?*?*?*?*?*?*?*?*?*?*?,0.9,0.8,100,103819,0,-0,285,0.0,-0.0,0.0,0,0,0,0,97,12.4,10,5,9999,99999,9,999999999,0.0,999,999,99
3030,2,27,5,0,*?*?*?*?*?*?*?*?*?*?*?*?*?*?*?*?*?*?*?*?*?*?,0.1,-0.0,100,103819,0,-0,282,0.0,-0.0,0.0,0,0,0,0,98,13.4,10,5,9999,99999,9,999999999,0.0,999,999,99
3030,2,27,6,0,*?*?*?*?*?*?*?*?*?*?*?*?*?*?*?*?*?*?*?*?*?*?,-0.8,-0.8,100,103819,0,-0,278,0.0,-0.0,0.0,0,0,0,0,100,11.3,10,5,9999,99999,9,999999999,0.0,999,999,99
3030,2,27,7,0,*?*?*?*?*?*?*?*?*?*?*?*?*?*?*?*?*?*?*?*?*?*?,0.1,-0.0,100,103819,32,1376,282,0.0,0.0,0.0,0,0,0,0,132,9.8,10,5,9999,99999,9,999999999,0.0,999,999,99
3030,2,27,8,0,*?*?*?*?*?*?*?*?*?*?*?*?*?*?*?*?*?*?*?*?*?*?,1.0,1.0,100,103819,219,1391,262,93.6,311.9,44.4,9890,20747,6039,789,163,10.8,5,3,9999,99999,9,999999999,0.0,999,999,99
3030,2,27,9,0,*?*?*?*?*?*?*?*?*?*?*?*?*?*?*?*?*?*?*?*?*?*?,2.0,2.1,100,103819,380,1393,271,183.5,301.2,101.3,19467,26155,11865,1981,195,8.8,6,3,9999,99999,9,999999999,0.0,999,999,99
3030,2,27,10,0,*?*?*?*?*?*?*?*?*?*?*?*?*?*?*?*?*?*?*?*?*?*?,5.7,5.0,100,103819,504,1394,279,284.5,462.7,117.2,29970,43244,14921,2239,227,11.8,4,2,9999,99999,9,999999999,0.0,999,999,99
3030,2,27,11,0,*?*?*?*?*?*?*?*?*?*?*?*?*?*?*?*?*?*?*?*?*?*?,8.5,4.6,95,103819,582,1394,290,335.9,473.0,138.4,35428,45791,17360,2732,258,13.4,4,2,9999,99999,9,999999999,0.0,999,999,99
3030,2,27,12,0,*?*?*?*?*?*?*?*?*?*?*?*?*?*?*?*?*?*?*?*?*?*?,9.8,4.1,84,103819,609,1394,305,319.6,327.7,176.4,34104,33054,20038,3795,290,13.4,6,3,9999,99999,9,999999999,0.0,999,999,99
3030,2,27,13,0,*?*?*?*?*?*?*?*?*?*?*?*?*?*?*?*?*?*?*?*?*?*?,9.8,4.1,85,103819,583,1393,314,232.2,139.8,173.7,25312,13887,19679,4107,277,10.3,8,4,9999,99999,9,999999999,0.0,999,999,99
3030,2,27,14,0,*?*?*?*?*?*?*?*?*?*?*?*?*?*?*?*?*?*?*?*?*?*?,9.8,4.3,85,103819,507,1395,319,148.9,54.5,129.1,16358,5137,14575,3637,263,8.8,9,5,9999,99999,9,999999999,0.0,999,999,99
3030,2,27,15,0,*?*?*?*?*?*?*?*?*?*?*?*?*?*?*?*?*?*?*?*?*?*?,9.9,5.0,89,103819,384,1393,324,61.6,0.0,61.6,7188,0,7205,2488,250,7.2,10,5,9999,99999,9,999999999,0.0,999,999,99
3030,2,27,16,0,*?*?*?*?*?*?*?*?*?*?*?*?*?*?*?*?*?*?*?*?*?*?,9.6,4.1,85,103819,225,1396,318,52.3,43.1,45.3,5792,3070,5367,961,237,7.2,9,5,9999,99999,9,999999999,0.0,999,999,99
3030,2,27,17,0,*?*?*?*?*?*?*?*?*?*?*?*?*?*?*?*?*?*?*?*?*?*?,9.3,3.9,86,103819,38,1382,321,0.0,0.0,0.0,0,0,0,0,223,7.2,10,5,9999,99999,9,999999999,0.0,999,999,99
3030,2,27,18,0,*?*?*?*?*?*?*?*?*?*?*?*?*?*?*?*?*?*?*?*?*?*?,6.0,1.9,93,103819,0,-0,307,0.0,-0.0,0.0,0,0,0,0,210,7.2,10,5,9999,99999,9,999999999,0.0,999,999,99
3030,2,27,19,0,*?*?*?*?*?*?*?*?*?*?*?*?*?*?*?*?*?*?*?*?*?*?,4.9,1.9,100,103819,0,-0,302,0.0,-0.0,0.0,0,0,0,0,192,10.8,10,5,9999,99999,9,999999999,0.0,999,999,99
3030,2,27,20,0,*?*?*?*?*?*?*?*?*?*?*?*?*?*?*?*?*?*?*?*?*?*?,3.9,2.9,100,103819,0,-0,297,0.0,-0.0,0.0,0,0,0,0,173,10.8,10,5,9999,99999,9,999999999,0.0,999,999,99
3030,2,27,21,0,*?*?*?*?*?*?*?*?*?*?*?*?*?*?*?*?*?*?*?*?*?*?,4.1,3.0,100,103819,0,-0,298,0.0,-0.0,0.0,0,0,0,0,155,11.8,10,5,9999,99999,9,999999999,0.0,999,999,99
3030,2,27,22,0,*?*?*?*?*?*?*?*?*?*?*?*?*?*?*?*?*?*?*?*?*?*?,3.7,3.6,100,103819,0,-0,296,0.0,-0.0,0.0,0,0,0,0,137,11.8,10,5,9999,99999,9,999999999,0.0,999,999,99
3030,2,27,23,0,*?*?*?*?*?*?*?*?*?*?*?*?*?*?*?*?*?*?*?*?*?*?,3.7,3.4,100,103819,0,-0,296,0.0,-0.0,0.0,0,0,0,0,118,11.8,10,5,9999,99999,9,999999999,0.0,999,999,99
3030,2,27,24,0,*?*?*?*?*?*?*?*?*?*?*?*?*?*?*?*?*?*?*?*?*?*?,3.2,3.2,100,103819,0,-0,294,0.0,-0.0,0.0,0,0,0,0,90,13.9,10,5,9999,99999,9,999999999,0.0,999,999,99
3030,2,28,1,0,*?*?*?*?*?*?*?*?*?*?*?*?*?*?*?*?*?*?*?*?*?*?,4.5,4.5,100,103465,0,-0,300,0.0,-0.0,0.0,0,0,0,0,102,16.5,10,5,9999,99999,9,999999999,0.0,999,999,99
3030,2,28,2,0,*?*?*?*?*?*?*?*?*?*?*?*?*?*?*?*?*?*?*?*?*?*?,5.0,5.0,100,103465,0,-0,302,0.0,-0.0,0.0,0,0,0,0,103,11.8,10,5,9999,99999,9,999999999,0.0,999,999,99
3030,2,28,3,0,*?*?*?*?*?*?*?*?*?*?*?*?*?*?*?*?*?*?*?*?*?*?,5.5,5.5,100,103465,0,-0,304,0.0,-0.0,0.0,0,0,0,0,105,14.9,10,5,9999,99999,9,999999999,0.0,999,999,99
3030,2,28,4,0,*?*?*?*?*?*?*?*?*?*?*?*?*?*?*?*?*?*?*?*?*?*?,4.3,4.3,100,103465,0,-0,299,0.0,-0.0,0.0,0,0,0,0,107,16.5,10,5,9999,99999,9,999999999,0.0,999,999,99
3030,2,28,5,0,*?*?*?*?*?*?*?*?*?*?*?*?*?*?*?*?*?*?*?*?*?*?,5.0,5.0,100,103465,0,-0,302,0.0,-0.0,0.0,0,0,0,0,108,16.5,10,5,9999,99999,9,999999999,0.0,999,999,99
3030,2,28,6,0,*?*?*?*?*?*?*?*?*?*?*?*?*?*?*?*?*?*?*?*?*?*?,4.4,4.5,100,103465,0,-0,299,0.0,-0.0,0.0,0,0,0,0,110,17.5,10,5,9999,99999,9,999999999,0.0,999,999,99
3030,2,28,7,0,*?*?*?*?*?*?*?*?*?*?*?*?*?*?*?*?*?*?*?*?*?*?,3.6,3.6,100,103465,41,1404,296,0.0,0.0,0.0,0,0,0,0,100,13.4,10,5,9999,99999,9,999999999,0.0,999,999,99
3030,2,28,8,0,*?*?*?*?*?*?*?*?*?*?*?*?*?*?*?*?*?*?*?*?*?*?,5.2,5.1,100,103465,228,1394,294,70.8,109.1,52.9,7538,7297,6400,972,90,12.4,8,4,9999,99999,9,999999999,0.0,999,999,99
3030,2,28,9,0,*?*?*?*?*?*?*?*?*?*?*?*?*?*?*?*?*?*?*?*?*?*?,6.5,5.6,99,103465,389,1394,296,170.0,217.5,109.3,17966,19045,12712,2167,80,11.8,7,4,9999,99999,9,999999999,0.0,999,999,99
3030,2,28,10,0,*?*?*?*?*?*?*?*?*?*?*?*?*?*?*?*?*?*?*?*?*?*?,8.4,5.3,85,103465,512,1393,304,236.3,229.4,151.9,25035,22124,17358,3163,70,17.5,7,4,9999,99999,9,999999999,0.0,999,999,99
3030,2,28,11,0,*?*?*?*?*?*?*?*?*?*?*?*?*?*?*?*?*?*?*?*?*?*?,10.1,4.3,71,103465,590,1393,297,341.4,474.0,140.7,36015,46024,17617,2788,60,18.5,4,2,9999,99999,9,999999999,0.0,999,999,99
3030,2,28,12,0,*?*?*?*?*?*?*?*?*?*?*?*?*?*?*?*?*?*?*?*?*?*?,11.4,4.5,66,103465,617,1393,321,247.6,140.9,185.2,27003,14150,20947,4441,50,16.5,8,4,9999,99999,9,999999999,0.0,999,999,99
3030,2,28,13,0,*?*?*?*?*?*?*?*?*?*?*?*?*?*?*?*?*?*?*?*?*?*?,11.4,3.8,63,103465,591,1393,306,329.5,407.7,156.5,34382,39535,19209,3141,78,15.5,5,3,9999,99999,9,999999999,0.0,999,999,99
3030,2,28,14,0,*?*?*?*?*?*?*?*?*?*?*?*?*?*?*?*?*?*?*?*?*?*?,11.5,3.9,63,103465,514,1392,312,263.4,319.6,145.4,28011,30873,16703,2998,107,14.9,6,3,9999,99999,9,999999999,0.0,999,999,99
3030,2,28,15,0,*?*?*?*?*?*?*?*?*?*?*?*?*?*?*?*?*?*?*?*?*?*?,11.4,4.8,68,103465,392,1394,321,145.2,130.2,108.6,15828,11607,12470,2408,135,14.4,8,4,9999,99999,9,999999999,0.0,999,999,99
3030,2,28,16,0,*?*?*?*?*?*?*?*?*?*?*?*?*?*?*?*?*?*?*?*?*?*?,11.3,4.6,67,103465,232,1394,316,85.8,184.0,55.2,9122,12438,6647,1019,163,14.9,7,4,9999,99999,9,999999999,0.0,999,999,99
3030,2,28,17,0,*?*?*?*?*?*?*?*?*?*?*?*?*?*?*?*?*?*?*?*?*?*?,10.9,5.1,71,103465,45,1380,328,0.0,0.0,0.0,0,0,0,0,192,16.5,10,5,9999,99999,9,999999999,0.0,999,999,99
3030,2,28,18,0,*?*?*?*?*?*?*?*?*?*?*?*?*?*?*?*?*?*?*?*?*?*?,9.7,4.6,75,103465,0,-0,323,0.0,-0.0,0.0,0,0,0,0,220,13.9,10,5,9999,99999,9,999999999,0.1,999,999,99
3030,2,28,19,0,*?*?*?*?*?*?*?*?*?*?*?*?*?*?*?*?*?*?*?*?*?*?,8.1,5.1,86,103465,0,-0,315,0.0,-0.0,0.0,0,0,0,0,222,12.9,10,5,9999,99999,9,999999999,0.0,999,999,99
3030,2,28,20,0,*?*?*?*?*?*?*?*?*?*?*?*?*?*?*?*?*?*?*?*?*?*?,7.7,5.1,89,103465,0,-0,314,0.0,-0.0,0.0,0,0,0,0,223,14.9,10,5,9999,99999,9,999999999,0.7,999,999,99
3030,2,28,21,0,*?*?*?*?*?*?*?*?*?*?*?*?*?*?*?*?*?*?*?*?*?*?,7.4,5.3,91,103465,0,-0,312,0.0,-0.0,0.0,0,0,0,0,225,14.9,10,5,9999,99999,9,999999999,2.3,999,999,99
3030,2,28,22,0,*?*?*?*?*?*?*?*?*?*?*?*?*?*?*?*?*?*?*?*?*?*?,7.0,5.5,95,103465,0,-0,310,0.0,-0.0,0.0,0,0,0,0,227,14.4,10,5,9999,99999,9,999999999,2.3,999,999,99
3030,2,28,23,0,*?*?*?*?*?*?*?*?*?*?*?*?*?*?*?*?*?*?*?*?*?*?,6.5,6.1,100,103465,0,-0,308,0.0,-0.0,0.0,0,0,0,0,228,13.9,10,5,9999,99999,9,999999999,0.3,999,999,99
3030,2,28,24,0,*?*?*?*?*?*?*?*?*?*?*?*?*?*?*?*?*?*?*?*?*?*?,3.6,3.6,100,103465,0,-0,296,0.0,-0.0,0.0,0,0,0,0,100,19.6,10,5,9999,99999,9,999999999,0.0,999,999,99
3030,3,1,1,0,*?*?*?*?*?*?*?*?*?*?*?*?*?*?*?*?*?*?*?*?*?*?,5.9,5.9,100,99781.3,0,-0,306,0.0,-0.0,0.0,0,0,0,0,218,16.5,10,5,9999,99999,9,999999999,1.3,999,999,99
3030,3,1,2,0,*?*?*?*?*?*?*?*?*?*?*?*?*?*?*?*?*?*?*?*?*?*?,5.6,5.6,100,99781.3,0,-0,304,0.0,-0.0,0.0,0,0,0,0,207,11.8,10,5,9999,99999,9,999999999,0.9,999,999,99
3030,3,1,3,0,*?*?*?*?*?*?*?*?*?*?*?*?*?*?*?*?*?*?*?*?*?*?,5.3,5.3,100,99781.3,0,-0,303,0.0,-0.0,0.0,0,0,0,0,195,14.9,10,5,9999,99999,9,999999999,0.8,999,999,99
3030,3,1,4,0,*?*?*?*?*?*?*?*?*?*?*?*?*?*?*?*?*?*?*?*?*?*?,5.8,5.8,100,99781.3,0,-0,305,0.0,-0.0,0.0,0,0,0,0,183,16.5,10,5,9999,99999,9,999999999,0.3,999,999,99
3030,3,1,5,0,*?*?*?*?*?*?*?*?*?*?*?*?*?*?*?*?*?*?*?*?*?*?,5.3,5.3,100,99781.3,0,-0,303,0.0,-0.0,0.0,0,0,0,0,172,16.5,10,5,9999,99999,9,999999999,0.0,999,999,99
3030,3,1,6,0,*?*?*?*?*?*?*?*?*?*?*?*?*?*?*?*?*?*?*?*?*?*?,4.8,4.8,100,99781.3,0,-0,301,0.0,-0.0,0.0,0,0,0,0,160,17.5,10,5,9999,99999,9,999999999,2.4,999,999,99
3030,3,1,7,0,*?*?*?*?*?*?*?*?*?*?*?*?*?*?*?*?*?*?*?*?*?*?,5.0,5.0,100,99781.3,49,1392,298,0.0,0.0,0.0,0,0,0,0,165,13.4,9,5,9999,99999,9,999999999,1.2,999,999,99
3030,3,1,8,0,*?*?*?*?*?*?*?*?*?*?*?*?*?*?*?*?*?*?*?*?*?*?,5.2,5.1,100,99781.3,236,1391,294,74.6,110.9,55.8,7942,7533,6749,1031,170,12.4,8,4,9999,99999,9,999999999,0.7,999,999,99
3030,3,1,9,0,*?*?*?*?*?*?*?*?*?*?*?*?*?*?*?*?*?*?*?*?*?*?,6.5,5.6,100,99781.3,397,1393,300,147.7,130.6,110.5,16101,11644,12700,2452,175,11.8,8,4,9999,99999,9,999999999,0.8,999,999,99
3030,3,1,10,0,*?*?*?*?*?*?*?*?*?*?*?*?*?*?*?*?*?*?*?*?*?*?,7.6,6.1,97,99781.3,520,1391,305,203.8,137.4,152.4,22234,13168,17431,3521,180,17.5,8,4,9999,99999,9,999999999,2.1,999,999,99
3030,3,1,11,0,*?*?*?*?*?*?*?*?*?*?*?*?*?*?*?*?*?*?*?*?*?*?,9.1,5.8,86,99781.3,598,1392,316,180.5,55.9,156.5,19880,5363,17703,4595,185,18.5,9,5,9999,99999,9,999999999,3.0,999,999,99
3030,3,1,12,0,*?*?*?*?*?*?*?*?*?*?*?*?*?*?*?*?*?*?*?*?*?*?,9.5,5.6,83,99781.3,625,1392,317,189.7,56.2,164.4,20872,5461,18571,4891,190,16.5,9,5,9999,99999,9,999999999,1.4,999,999,99
3030,3,1,13,0,*?*?*?*?*?*?*?*?*?*?*?*?*?*?*?*?*?*?*?*?*?*?,9.7,6.1,85,99781.3,599,1393,318,180.7,55.9,156.7,19867,5421,17677,4604,182,15.5,9,5,9999,99999,9,999999999,0.1,999,999,99
3030,3,1,14,0,*?*?*?*?*?*?*?*?*?*?*?*?*?*?*?*?*?*?*?*?*?*?,9.8,5.9,83,99781.3,522,1393,319,154.3,54.8,133.8,16951,5193,15099,3794,173,14.9,9,5,9999,99999,9,999999999,0.0,999,999,99
3030,3,1,15,0,*?*?*?*?*?*?*?*?*?*?*?*?*?*?*?*?*?*?*?*?*?*?,9.7,4.3,75,99781.3,399,1392,318,112.2,52.1,97.3,12321,4648,11002,2621,165,14.4,9,5,9999,99999,9,999999999,0.6,999,999,99
3030,3,1,16,0,*?*?*?*?*?*?*?*?*?*?*?*?*?*?*?*?*?*?*?*?*?*?,9.5,5.0,80,99781.3,239,1392,322,33.0,0.0,33.0,3859,0,3865,1283,157,14.9,10,5,9999,99999,9,999999999,1.6,999,999,99
3030,3,1,17,0,*?*?*?*?*?*?*?*?*?*?*?*?*?*?*?*?*?*?*?*?*?*?,9.6,5.6,83,99781.3,53,1405,322,0.0,0.0,0.0,0,0,0,0,148,16.5,10,5,9999,99999,9,999999999,1.4,999,999,99
3030,3,1,18,0,*?*?*?*?*?*?*?*?*?*?*?*?*?*?*?*?*?*?*?*?*?*?,8.6,6.1,91,99781.3,0,-0,318,0.0,-0.0,0.0,0,0,0,0,140,13.9,10,5,9999,99999,9,999999999,0.0,999,999,99
3030,3,1,19,0,*?*?*?*?*?*?*?*?*?*?*?*?*?*?*?*?*?*?*?*?*?*?,8.4,6.4,94,99781.3,0,-0,317,0.0,-0.0,0.0,0,0,0,0,157,12.9,10,5,9999,99999,9,999999999,0.0,999,999,99
3030,3,1,20,0,*?*?*?*?*?*?*?*?*?*?*?*?*?*?*?*?*?*?*?*?*?*?,7.0,5.9,100,99781.3,0,-0,310,0.0,-0.0,0.0,0,0,0,0,173,14.9,10,5,9999,99999,9,999999999,0.1,999,999,99
3030,3,1,21,0,*?*?*?*?*?*?*?*?*?*?*?*?*?*?*?*?*?*?*?*?*?*?,6.6,5.8,100,99781.3,0,-0,309,0.0,-0.0,0.0,0,0,0,0,190,14.9,10,5,9999,99999,9,999999999,0.9,999,999,99
3030,3,1,22,0,*?*?*?*?*?*?*?*?*?*?*?*?*?*?*?*?*?*?*?*?*?*?,6.5,5.8,100,99781.3,0,-0,308,0.0,-0.0,0.0,0,0,0,0,207,14.4,10,5,9999,99999,9,999999999,0.8,999,999,99
3030,3,1,23,0,*?*?*?*?*?*?*?*?*?*?*?*?*?*?*?*?*?*?*?*?*?*?,8.6,6.7,95,99781.3,0,-0,317,0.0,-0.0,0.0,0,0,0,0,223,13.9,10,5,9999,99999,9,999999999,0.1,999,999,99
3030,3,1,24,0,*?*?*?*?*?*?*?*?*?*?*?*?*?*?*?*?*?*?*?*?*?*?,6.0,5.9,100,99781.3,0,-0,306,0.0,-0.0,0.0,0,0,0,0,230,19.6,10,5,9999,99999,9,999999999,0.2,999,999,99
3030,3,2,1,0,*?*?*?*?*?*?*?*?*?*?*?*?*?*?*?*?*?*?*?*?*?*?,11.2,5.5,68,98345.4,0,-0,330,0.0,-0.0,0.0,0,0,0,0,237,16.5,10,5,9999,99999,9,999999999,0.1,999,999,99
3030,3,2,2,0,*?*?*?*?*?*?*?*?*?*?*?*?*?*?*?*?*?*?*?*?*?*?,11.7,5.1,64,98345.4,0,-0,332,0.0,-0.0,0.0,0,0,0,0,233,11.8,10,5,9999,99999,9,999999999,0.0,999,999,99
3030,3,2,3,0,*?*?*?*?*?*?*?*?*?*?*?*?*?*?*?*?*?*?*?*?*?*?,11.1,4.6,65,98345.4,0,-0,329,0.0,-0.0,0.0,0,0,0,0,230,14.9,10,5,9999,99999,9,999999999,0.0,999,999,99
3030,3,2,4,0,*?*?*?*?*?*?*?*?*?*?*?*?*?*?*?*?*?*?*?*?*?*?,11.1,5.5,68,98345.4,0,-0,329,0.0,-0.0,0.0,0,0,0,0,227,16.5,10,5,9999,99999,9,999999999,0.0,999,999,99
3030,3,2,5,0,*?*?*?*?*?*?*?*?*?*?*?*?*?*?*?*?*?*?*?*?*?*?,10.9,5.9,71,98345.4,0,-0,328,0.0,-0.0,0.0,0,0,0,0,223,16.5,10,5,9999,99999,9,999999999,0.0,999,999,99
3030,3,2,6,0,*?*?*?*?*?*?*?*?*?*?*?*?*?*?*?*?*?*?*?*?*?*?,10.7,5.9,72,98345.4,0,-0,327,0.0,-0.0,0.0,0,0,0,0,220,17.5,10,5,9999,99999,9,999999999,0.0,999,999,99
3030,3,2,7,0,*?*?*?*?*?*?*?*?*?*?*?*?*?*?*?*?*?*?*?*?*?*?,10.8,5.9,72,98345.4,57,1381,323,0.0,0.0,0.0,0,0,0,0,207,13.4,9,5,9999,99999,9,999999999,0.0,999,999,99
3030,3,2,8,0,*?*?*?*?*?*?*?*?*?*?*?*?*?*?*?*?*?*?*?*?*?*?,11.0,6.1,71,98345.4,245,1394,324,59.2,44.8,51.4,6550,3322,6059,1095,193,12.4,9,5,9999,99999,9,999999999,0.0,999,999,99
3030,3,2,9,0,*?*?*?*?*?*?*?*?*?*?*?*?*?*?*?*?*?*?*?*?*?*?,10.9,5.8,70,98345.4,405,1391,328,65.9,0.0,65.9,7687,0,7706,2677,180,11.8,10,5,9999,99999,9,999999999,0.0,999,999,99
3030,3,2,10,0,*?*?*?*?*?*?*?*?*?*?*?*?*?*?*?*?*?*?*?*?*?*?,11.5,5.6,67,98345.4,529,1393,331,90.2,0.0,90.2,10580,0,10612,3828,167,17.5,10,5,9999,99999,9,999999999,0.0,999,999,99
3030,3,2,11,0,*?*?*?*?*?*?*?*?*?*?*?*?*?*?*?*?*?*?*?*?*?*?,11.6,5.9,68,98345.4,606,1391,331,105.6,0.0,105.6,12424,0,12465,4599,153,18.5,10,5,9999,99999,9,999999999,0.0,999,999,99
3030,3,2,12,0,*?*?*?*?*?*?*?*?*?*?*?*?*?*?*?*?*?*?*?*?*?*?,11.9,3.9,58,98345.4,633,1392,333,110.8,0.0,110.8,13061,0,13106,4872,140,16.5,10,5,9999,99999,9,999999999,0.0,999,999,99
3030,3,2,13,0,*?*?*?*?*?*?*?*?*?*?*?*?*?*?*?*?*?*?*?*?*?*?,11.6,3.6,58,98345.4,607,1392,332,105.6,0.0,105.6,12434,0,12475,4603,142,15.5,10,5,9999,99999,9,999999999,0.0,999,999,99
3030,3,2,14,0,*?*?*?*?*?*?*?*?*?*?*?*?*?*?*?*?*?*?*?*?*?*?,11.9,4.1,59,98345.4,529,1390,333,90.4,0.0,90.4,10598,0,10630,3834,143,14.9,10,5,9999,99999,9,999999999,0.0,999,999,99
3030,3,2,15,0,*?*?*?*?*?*?*?*?*?*?*?*?*?*?*?*?*?*?*?*?*?*?,11.7,4.5,61,98345.4,407,1393,332,66.1,0.0,66.1,7717,0,7737,2689,145,14.4,10,5,9999,99999,9,999999999,0.0,999,999,99
3030,3,2,16,0,*?*?*?*?*?*?*?*?*?*?*?*?*?*?*?*?*?*?*?*?*?*?,11.4,4.5,62,98345.4,246,1390,331,34.4,0.0,34.4,4028,0,4035,1341,147,14.9,10,5,9999,99999,9,999999999,0.0,999,999,99
3030,3,2,17,0,*?*?*?*?*?*?*?*?*?*?*?*?*?*?*?*?*?*?*?*?*?*?,11.7,4.8,62,98345.4,60,1400,332,0.0,0.0,0.0,0,0,0,0,148,16.5,10,5,9999,99999,9,999999999,0.0,999,999,99
3030,3,2,18,0,*?*?*?*?*?*?*?*?*?*?*?*?*?*?*?*?*?*?*?*?*?*?,11.2,5.9,69,98345.4,0,-0,329,0.0,-0.0,0.0,0,0,0,0,150,13.9,10,5,9999,99999,9,999999999,0.0,999,999,99
3030,3,2,19,0,*?*?*?*?*?*?*?*?*?*?*?*?*?*?*?*?*?*?*?*?*?*?,11.3,5.9,69,98345.4,0,-0,330,0.0,-0.0,0.0,0,0,0,0,167,12.9,10,5,9999,99999,9,999999999,0.0,999,999,99
3030,3,2,20,0,*?*?*?*?*?*?*?*?*?*?*?*?*?*?*?*?*?*?*?*?*?*?,11.3,6.4,71,98345.4,0,-0,330,0.0,-0.0,0.0,0,0,0,0,183,14.9,10,5,9999,99999,9,999999999,0.0,999,999,99
3030,3,2,21,0,*?*?*?*?*?*?*?*?*?*?*?*?*?*?*?*?*?*?*?*?*?*?,11.2,7.1,76,98345.4,0,-0,329,0.0,-0.0,0.0,0,0,0,0,200,14.9,10,5,9999,99999,9,999999999,0.0,999,999,99
3030,3,2,22,0,*?*?*?*?*?*?*?*?*?*?*?*?*?*?*?*?*?*?*?*?*?*?,11.0,7.6,79,98345.4,0,-0,328,0.0,-0.0,0.0,0,0,0,0,217,14.4,10,5,9999,99999,9,999999999,0.0,999,999,99
3030,3,2,23,0,*?*?*?*?*?*?*?*?*?*?*?*?*?*?*?*?*?*?*?*?*?*?,10.9,8.0,82,98345.4,0,-0,328,0.0,-0.0,0.0,0,0,0,0,233,13.9,10,5,9999,99999,9,999999999,0.0,999,999,99
3030,3,2,24,0,*?*?*?*?*?*?*?*?*?*?*?*?*?*?*?*?*?*?*?*?*?*?,10.7,6.1,73,98345.4,0,-0,327,0.0,-0.0,0.0,0,0,0,0,240,19.6,10,5,9999,99999,9,999999999,0.1,999,999,99
3030,3,3,1,0,*?*?*?*?*?*?*?*?*?*?*?*?*?*?*?*?*?*?*?*?*?*?,9.8,8.9,98,98424.6,0,-0,322,0.0,-0.0,0.0,0,0,0,0,228,1.0,10,5,9999,99999,9,999999999,0.1,999,999,99
3030,3,3,2,0,*?*?*?*?*?*?*?*?*?*?*?*?*?*?*?*?*?*?*?*?*?*?,9.2,9.2,100,98424.6,0,-0,320,0.0,-0.0,0.0,0,0,0,0,207,1.0,10,5,9999,99999,9,999999999,0.2,999,999,99
3030,3,3,3,0,*?*?*?*?*?*?*?*?*?*?*?*?*?*?*?*?*?*?*?*?*?*?,8.4,8.4,100,98424.6,0,-0,316,0.0,-0.0,0.0,0,0,0,0,185,3.1,10,5,9999,99999,9,999999999,0.1,999,999,99
3030,3,3,4,0,*?*?*?*?*?*?*?*?*?*?*?*?*?*?*?*?*?*?*?*?*?*?,8.7,7.9,98,98424.6,0,-0,318,0.0,-0.0,0.0,0,0,0,0,163,1.5,10,5,9999,99999,9,999999999,0.0,999,999,99
3030,3,3,5,0,*?*?*?*?*?*?*?*?*?*?*?*?*?*?*?*?*?*?*?*?*?*?,8.7,7.3,95,98424.6,0,-0,318,0.0,-0.0,0.0,0,0,0,0,142,1.0,10,5,9999,99999,9,999999999,0.0,999,999,99
3030,3,3,6,0,*?*?*?*?*?*?*?*?*?*?*?*?*?*?*?*?*?*?*?*?*?*?,8.5,8.3,100,98424.6,0,-0,317,0.0,-0.0,0.0,0,0,0,0,120,2.1,10,5,9999,99999,9,999999999,0.0,999,999,99
3030,3,3,7,0,*?*?*?*?*?*?*?*?*?*?*?*?*?*?*?*?*?*?*?*?*?*?,8.3,8.3,100,98424.6,66,1394,312,0.0,0.0,0.0,0,0,0,0,142,2.1,9,5,9999,99999,9,999999999,0.1,999,999,99
3030,3,3,8,0,*?*?*?*?*?*?*?*?*?*?*?*?*?*?*?*?*?*?*?*?*?*?,9.4,9.1,100,98424.6,253,1391,314,82.4,114.2,61.6,9028,8532,7195,1317,163,1.0,8,4,9999,99999,9,999999999,0.5,999,999,99
3030,3,3,9,0,*?*?*?*?*?*?*?*?*?*?*?*?*?*?*?*?*?*?*?*?*?*?,10.5,9.9,100,98424.6,414,1392,315,183.7,220.6,118.1,19429,19752,13710,2367,185,1.5,7,4,9999,99999,9,999999999,0.4,999,999,99
3030,3,3,10,0,*?*?*?*?*?*?*?*?*?*?*?*?*?*?*?*?*?*?*?*?*?*?,10.9,9.7,96,98424.6,537,1391,324,159.7,55.0,138.4,17539,5245,15618,3952,207,1.0,9,5,9999,99999,9,999999999,0.0,999,999,99
3030,3,3,11,0,*?*?*?*?*?*?*?*?*?*?*?*?*?*?*?*?*?*?*?*?*?*?,12.0,11.8,100,98424.6,614,1390,332,107.2,0.0,107.2,12625,0,12667,4684,228,0.5,10,5,9999,99999,9,999999999,0.0,999,999,99
3030,3,3,12,0,*?*?*?*?*?*?*?*?*?*?*?*?*?*?*?*?*?*?*?*?*?*?,12.5,10.5,92,98424.6,641,1391,331,195.3,56.4,169.4,21479,5526,19098,5078,250,0.5,9,5,9999,99999,9,999999999,0.0,999,999,99
3030,3,3,13,0,*?*?*?*?*?*?*?*?*?*?*?*?*?*?*?*?*?*?*?*?*?*?,12.5,10.2,90,98424.6,614,1390,328,246.8,140.8,184.6,26919,14138,20883,4425,253,0.5,8,4,9999,99999,9,999999999,0.0,999,999,99
3030,3,3,14,0,*?*?*?*?*?*?*?*?*?*?*?*?*?*?*?*?*?*?*?*?*?*?,12.3,10.1,90,98424.6,537,1391,327,211.6,138.1,158.3,23059,13482,17983,3679,257,0.5,8,4,9999,99999,9,999999999,0.0,999,999,99
3030,3,3,15,0,*?*?*?*?*?*?*?*?*?*?*?*?*?*?*?*?*?*?*?*?*?*?,12.6,10.5,91,98424.6,414,1391,328,155.6,131.8,116.4,16951,11970,13333,2597,260,1.0,8,4,9999,99999,9,999999999,0.0,999,999,99
3030,3,3,16,0,*?*?*?*?*?*?*?*?*?*?*?*?*?*?*?*?*?*?*?*?*?*?,12.4,9.8,88,98424.6,254,1394,327,82.6,114.2,61.8,9054,8559,7213,1321,263,0.5,8,4,9999,99999,9,999999999,0.3,999,999,99
3030,3,3,17,0,*?*?*?*?*?*?*?*?*?*?*?*?*?*?*?*?*?*?*?*?*?*?,11.7,11.0,99,98424.6,67,1396,328,0.0,0.0,0.0,0,0,0,0,267,1.0,9,5,9999,99999,9,999999999,0.0,999,999,99
3030,3,3,18,0,*?*?*?*?*?*?*?*?*?*?*?*?*?*?*?*?*?*?*?*?*?*?,11.8,11.0,99,98424.6,0,-0,331,0.0,-0.0,0.0,0,0,0,0,270,1.5,10,5,9999,99999,9,999999999,0.0,999,999,99
3030,3,3,19,0,*?*?*?*?*?*?*?*?*?*?*?*?*?*?*?*?*?*?*?*?*?*?,10.5,10.4,100,98424.6,0,-0,325,0.0,-0.0,0.0,0,0,0,0,238,1.0,10,5,9999,99999,9,999999999,0.0,999,999,99
3030,3,3,20,0,*?*?*?*?*?*?*?*?*?*?*?*?*?*?*?*?*?*?*?*?*?*?,11.1,11.0,100,98424.6,0,-0,328,0.0,-0.0,0.0,0,0,0,0,207,1.0,10,5,9999,99999,9,999999999,0.0,999,999,99
3030,3,3,21,0,*?*?*?*?*?*?*?*?*?*?*?*?*?*?*?*?*?*?*?*?*?*?,9.6,9.6,100,98424.6,0,-0,321,0.0,-0.0,0.0,0,0,0,0,175,1.0,10,5,9999,99999,9,999999999,0.0,999,999,99
3030,3,3,22,0,*?*?*?*?*?*?*?*?*?*?*?*?*?*?*?*?*?*?*?*?*?*?,10.1,10.1,100,98424.6,0,-0,324,0.0,-0.0,0.0,0,0,0,0,143,0.5,10,5,9999,99999,9,999999999,0.0,999,999,99
3030,3,3,23,0,*?*?*?*?*?*?*?*?*?*?*?*?*?*?*?*?*?*?*?*?*?*?,9.4,9.4,100,98424.6,0,-0,320,0.0,-0.0,0.0,0,0,0,0,112,0.5,10,5,9999,99999,9,999999999,0.0,999,999,99
3030,3,3,24,0,*?*?*?*?*?*?*?*?*?*?*?*?*?*?*?*?*?*?*?*?*?*?,10.8,8.5,90,98424.6,0,-0,327,0.0,-0.0,0.0,0,0,0,0,250,1.5,10,5,9999,99999,9,999999999,0.0,999,999,99
3030,3,4,1,0,*?*?*?*?*?*?*?*?*?*?*?*?*?*?*?*?*?*?*?*?*?*?,8.0,5.6,84,99802.5,0,-0,315,0.0,-0.0,0.0,0,0,0,0,103,1.0,10,5,9999,99999,9,999999999,0.0,999,999,99
3030,3,4,2,0,*?*?*?*?*?*?*?*?*?*?*?*?*?*?*?*?*?*?*?*?*?*?,7.3,3.6,76,99802.5,0,-0,312,0.0,-0.0,0.0,0,0,0,0,127,1.0,10,5,9999,99999,9,999999999,0.0,999,999,99
3030,3,4,3,0,*?*?*?*?*?*?*?*?*?*?*?*?*?*?*?*?*?*?*?*?*?*?,6.6,3.4,79,99802.5,0,-0,309,0.0,-0.0,0.0,0,0,0,0,150,1.0,10,5,9999,99999,9,999999999,0.0,999,999,99
3030,3,4,4,0,*?*?*?*?*?*?*?*?*?*?*?*?*?*?*?*?*?*?*?*?*?*?,7.0,3.8,79,99802.5,0,-0,311,0.0,-0.0,0.0,0,0,0,0,173,0.5,10,5,9999,99999,9,999999999,0.0,999,999,99
3030,3,4,5,0,*?*?*?*?*?*?*?*?*?*?*?*?*?*?*?*?*?*?*?*?*?*?,6.3,3.2,80,99802.5,0,-0,308,0.0,-0.0,0.0,0,0,0,0,197,1.0,10,5,9999,99999,9,999999999,0.0,999,999,99
3030,3,4,6,0,*?*?*?*?*?*?*?*?*?*?*?*?*?*?*?*?*?*?*?*?*?*?,5.7,2.9,81,99802.5,0,-0,305,0.0,-0.0,0.0,0,0,0,0,220,2.6,10,5,9999,99999,9,999999999,0.0,999,999,99
3030,3,4,7,0,*?*?*?*?*?*?*?*?*?*?*?*?*?*?*?*?*?*?*?*?*?*?,6.4,2.7,75,99802.5,74,1384,304,0.9,2.1,0.7,114,65,126,11,222,3.1,9,5,9999,99999,9,999999999,0.0,999,999,99
3030,3,4,8,0,*?*?*?*?*?*?*?*?*?*?*?*?*?*?*?*?*?*?*?*?*?*?,7.2,2.3,71,99802.5,261,1388,312,37.5,0.0,37.5,4380,0,4388,1463,223,2.1,10,5,9999,99999,9,999999999,0.0,999,999,99
3030,3,4,9,0,*?*?*?*?*?*?*?*?*?*?*?*?*?*?*?*?*?*?*?*?*?*?,8.6,3.9,71,99802.5,422,1390,313,120.3,52.7,104.3,13204,4782,11782,2835,225,1.5,9,5,9999,99999,9,999999999,0.0,999,999,99
3030,3,4,10,0,*?*?*?*?*?*?*?*?*?*?*?*?*?*?*?*?*?*?*?*?*?*?,11.0,5.1,66,99802.5,545,1390,320,215.5,138.4,161.2,23478,13562,18299,3758,227,2.6,8,4,9999,99999,9,999999999,0.0,999,999,99
3030,3,4,11,0,*?*?*?*?*?*?*?*?*?*?*?*?*?*?*?*?*?*?*?*?*?*?,12.4,5.8,63,99802.5,623,1391,326,250.7,141.1,187.5,27340,14199,21198,4510,228,1.5,8,4,9999,99999,9,999999999,0.0,999,999,99
3030,3,4,12,0,*?*?*?*?*?*?*?*?*?*?*?*?*?*?*?*?*?*?*?*?*?*?,13.7,5.8,58,99802.5,649,1391,332,262.6,141.8,196.4,28702,14204,22324,4780,230,1.0,8,4,9999,99999,9,999999999,2.5,999,999,99
3030,3,4,13,0,*?*?*?*?*?*?*?*?*?*?*?*?*?*?*?*?*?*?*?*?*?*?,13.6,5.0,55,99802.5,622,1390,331,250.5,141.1,187.4,27370,14010,21335,4506,233,1.5,8,4,9999,99999,9,999999999,2.7,999,999,99
3030,3,4,14,0,*?*?*?*?*?*?*?*?*?*?*?*?*?*?*?*?*?*?*?*?*?*?,13.2,4.6,55,99802.5,545,1391,329,215.2,138.4,161.0,23490,13374,18406,3752,237,2.1,8,4,9999,99999,9,999999999,2.7,999,999,99
3030,3,4,15,0,*?*?*?*?*?*?*?*?*?*?*?*?*?*?*?*?*?*?*?*?*?*?,13.7,5.6,58,99802.5,421,1389,332,159.1,132.3,119.0,17355,11909,13714,2661,240,2.1,8,4,9999,99999,9,999999999,2.7,999,999,99
3030,3,4,16,0,*?*?*?*?*?*?*?*?*?*?*?*?*?*?*?*?*?*?*?*?*?*?,13.6,7.6,66,99802.5,261,1392,336,64.9,46.0,56.3,7165,3503,6622,1204,243,2.1,9,5,9999,99999,9,999999999,0.3,999,999,99
3030,3,4,17,0,*?*?*?*?*?*?*?*?*?*?*?*?*?*?*?*?*?*?*?*?*?*?,13.0,7.4,68,99802.5,74,1393,333,0.7,1.7,0.6,92,51,101,9,247,2.1,9,5,9999,99999,9,999999999,0.0,999,999,99
3030,3,4,18,0,*?*?*?*?*?*?*?*?*?*?*?*?*?*?*?*?*?*?*?*?*?*?,11.2,7.4,76,99802.5,0,-0,329,0.0,-0.0,0.0,0,0,0,0,250,2.1,10,5,9999,99999,9,999999999,0.0,999,999,99
3030,3,4,19,0,*?*?*?*?*?*?*?*?*?*?*?*?*?*?*?*?*?*?*?*?*?*?,9.8,7.1,82,99802.5,0,-0,323,0.0,-0.0,0.0,0,0,0,0,248,1.5,10,5,9999,99999,9,999999999,0.0,999,999,99
3030,3,4,20,0,*?*?*?*?*?*?*?*?*?*?*?*?*?*?*?*?*?*?*?*?*?*?,9.6,6.7,81,99802.5,0,-0,322,0.0,-0.0,0.0,0,0,0,0,247,2.1,10,5,9999,99999,9,999999999,0.0,999,999,99
3030,3,4,21,0,*?*?*?*?*?*?*?*?*?*?*?*?*?*?*?*?*?*?*?*?*?*?,9.5,7.1,84,99802.5,0,-0,321,0.0,-0.0,0.0,0,0,0,0,245,2.6,10,5,9999,99999,9,999999999,0.0,999,999,99
3030,3,4,22,0,*?*?*?*?*?*?*?*?*?*?*?*?*?*?*?*?*?*?*?*?*?*?,8.4,6.2,85,99802.5,0,-0,317,0.0,-0.0,0.0,0,0,0,0,243,3.1,10,5,9999,99999,9,999999999,0.0,999,999,99
3030,3,4,23,0,*?*?*?*?*?*?*?*?*?*?*?*?*?*?*?*?*?*?*?*?*?*?,8.5,7.0,89,99802.5,0,-0,317,0.0,-0.0,0.0,0,0,0,0,242,3.1,10,5,9999,99999,9,999999999,0.0,999,999,99
3030,3,4,24,0,*?*?*?*?*?*?*?*?*?*?*?*?*?*?*?*?*?*?*?*?*?*?,8.8,7.7,92,99802.5,0,-0,318,0.0,-0.0,0.0,0,0,0,0,80,2.1,10,5,9999,99999,9,999999999,0.0,999,999,99
3030,3,5,1,0,*?*?*?*?*?*?*?*?*?*?*?*?*?*?*?*?*?*?*?*?*?*?,8.8,5.5,79,101265,0,-0,319,0.0,-0.0,0.0,0,0,0,0,223,3.6,10,5,9999,99999,9,999999999,0.0,999,999,99
3030,3,5,2,0,*?*?*?*?*?*?*?*?*?*?*?*?*?*?*?*?*?*?*?*?*?*?,8.9,4.6,74,101265,0,-0,319,0.0,-0.0,0.0,0,0,0,0,207,2.6,10,5,9999,99999,9,999999999,0.0,999,999,99
3030,3,5,3,0,*?*?*?*?*?*?*?*?*?*?*?*?*?*?*?*?*?*?*?*?*?*?,8.9,5.3,77,101265,0,-0,319,0.0,-0.0,0.0,0,0,0,0,190,3.6,10,5,9999,99999,9,999999999,0.0,999,999,99
3030,3,5,4,0,*?*?*?*?*?*?*?*?*?*?*?*?*?*?*?*?*?*?*?*?*?*?,9.0,5.5,78,101265,0,-0,319,0.0,-0.0,0.0,0,0,0,0,173,2.6,10,5,9999,99999,9,999999999,0.0,999,999,99
3030,3,5,5,0,*?*?*?*?*?*?*?*?*?*?*?*?*?*?*?*?*?*?*?*?*?*?,8.5,5.0,78,101265,0,-0,317,0.0,-0.0,0.0,0,0,0,0,157,3.1,10,5,9999,99999,9,999999999,0.0,999,999,99
3030,3,5,6,0,*?*?*?*?*?*?*?*?*?*?*?*?*?*?*?*?*?*?*?*?*?*?,8.0,4.5,77,101265,0,-0,315,0.0,-0.0,0.0,0,0,0,0,140,3.1,10,5,9999,99999,9,999999999,0.0,999,999,99
3030,3,5,7,0,*?*?*?*?*?*?*?*?*?*?*?*?*?*?*?*?*?*?*?*?*?*?,8.4,4.3,75,101265,83,1391,303,6.0,35.7,3.8,676,1696,760,78,152,3.6,7,4,9999,99999,9,999999999,0.0,999,999,99
3030,3,5,8,0,*?*?*?*?*?*?*?*?*?*?*?*?*?*?*?*?*?*?*?*?*?*?,8.8,4.3,73,101265,270,1390,277,135.1,482.0,41.5,14048,36771,6395,773,163,2.6,1,0,9999,99999,9,999999999,0.0,999,999,99
3030,3,5,9,0,*?*?*?*?*?*?*?*?*?*?*?*?*?*?*?*?*?*?*?*?*?*?,9.9,3.8,65,101265,431,1391,300,228.2,386.8,108.4,23767,34461,13731,2045,175,3.1,5,3,9999,99999,9,999999999,0.0,999,999,99
3030,3,5,10,0,*?*?*?*?*?*?*?*?*?*?*?*?*?*?*?*?*?*?*?*?*?*?,11.5,3.2,56,101265,554,1391,311,287.5,323.4,158.7,30619,31901,18140,3331,187,3.6,6,3,9999,99999,9,999999999,0.0,999,999,99
3030,3,5,11,0,*?*?*?*?*?*?*?*?*?*?*?*?*?*?*?*?*?*?*?*?*?*?,12.6,3.2,53,101265,631,1390,311,355.6,411.4,168.9,37132,40432,20570,3463,198,3.1,5,3,9999,99999,9,999999999,0.0,999,999,99
3030,3,5,12,0,*?*?*?*?*?*?*?*?*?*?*?*?*?*?*?*?*?*?*?*?*?*?,12.8,3.8,54,101265,657,1390,307,386.5,480.8,159.2,40826,47687,19697,3275,210,4.6,4,2,9999,99999,9,999999999,0.0,999,999,99
3030,3,5,13,0,*?*?*?*?*?*?*?*?*?*?*?*?*?*?*?*?*?*?*?*?*?*?,13.1,4.5,55,101265,630,1390,329,254.2,141.3,190.1,27726,14253,21486,4588,207,5.7,8,4,9999,99999,9,999999999,0.0,999,999,99
3030,3,5,14,0,*?*?*?*?*?*?*?*?*?*?*?*?*?*?*?*?*?*?*?*?*?*?,12.8,5.5,61,101265,552,1389,300,326.7,552.5,107.2,33734,51991,14947,2062,203,5.7,2,1,9999,99999,9,999999999,0.0,999,999,99
3030,3,5,15,0,*?*?*?*?*?*?*?*?*?*?*?*?*?*?*?*?*?*?*?*?*?*?,13.2,5.3,58,101265,429,1391,292,243.5,552.4,73.0,25257,49169,10708,1379,200,5.7,0,0,9999,99999,9,999999999,0.0,999,999,99
3030,3,5,16,0,*?*?*?*?*?*?*?*?*?*?*?*?*?*?*?*?*?*?*?*?*?*?,12.8,4.8,58,101265,268,1390,290,133.8,485.7,40.1,13932,36987,6219,750,197,3.6,0,0,9999,99999,9,999999999,0.0,999,999,99
3030,3,5,17,0,*?*?*?*?*?*?*?*?*?*?*?*?*?*?*?*?*?*?*?*?*?*?,13.0,5.8,61,101265,81,1391,311,6.0,60.7,2.5,668,3518,444,97,193,4.1,4,2,9999,99999,9,999999999,0.0,999,999,99
3030,3,5,18,0,*?*?*?*?*?*?*?*?*?*?*?*?*?*?*?*?*?*?*?*?*?*?,12.1,5.8,64,101265,0,-0,334,0.0,-0.0,0.0,0,0,0,0,190,3.1,10,5,9999,99999,9,999999999,0.0,999,999,99
3030,3,5,19,0,*?*?*?*?*?*?*?*?*?*?*?*?*?*?*?*?*?*?*?*?*?*?,11.4,5.6,67,101265,0,-0,330,0.0,-0.0,0.0,0,0,0,0,190,3.1,10,5,9999,99999,9,999999999,0.0,999,999,99
3030,3,5,20,0,*?*?*?*?*?*?*?*?*?*?*?*?*?*?*?*?*?*?*?*?*?*?,10.5,5.6,71,101265,0,-0,326,0.0,-0.0,0.0,0,0,0,0,190,3.1,10,5,9999,99999,9,999999999,0.0,999,999,99
3030,3,5,21,0,*?*?*?*?*?*?*?*?*?*?*?*?*?*?*?*?*?*?*?*?*?*?,9.8,5.1,72,101265,0,-0,323,0.0,-0.0,0.0,0,0,0,0,190,4.1,10,5,9999,99999,9,999999999,0.0,999,999,99
3030,3,5,22,0,*?*?*?*?*?*?*?*?*?*?*?*?*?*?*?*?*?*?*?*?*?*?,10.0,5.6,73,101265,0,-0,324,0.0,-0.0,0.0,0,0,0,0,190,3.6,10,5,9999,99999,9,999999999,0.0,999,999,99
3030,3,5,23,0,*?*?*?*?*?*?*?*?*?*?*?*?*?*?*?*?*?*?*?*?*?*?,10.0,5.6,73,101265,0,-0,324,0.0,-0.0,0.0,0,0,0,0,190,3.1,10,5,9999,99999,9,999999999,0.0,999,999,99
3030,3,5,24,0,*?*?*?*?*?*?*?*?*?*?*?*?*?*?*?*?*?*?*?*?*?*?,8.7,6.2,84,101265,0,-0,318,0.0,-0.0,0.0,0,0,0,0,240,3.1,10,5,9999,99999,9,999999999,0.0,999,999,99
3030,3,6,1,0,*?*?*?*?*?*?*?*?*?*?*?*?*?*?*?*?*?*?*?*?*?*?,9.7,5.0,72,101217,0,-0,323,0.0,-0.0,0.0,0,0,0,0,192,1.5,10,5,9999,99999,9,999999999,0.0,999,999,99
3030,3,6,2,0,*?*?*?*?*?*?*?*?*?*?*?*?*?*?*?*?*?*?*?*?*?*?,9.2,4.6,73,101217,0,-0,320,0.0,-0.0,0.0,0,0,0,0,193,2.1,10,5,9999,99999,9,999999999,0.0,999,999,99
3030,3,6,3,0,*?*?*?*?*?*?*?*?*?*?*?*?*?*?*?*?*?*?*?*?*?*?,9.8,5.3,73,101217,0,-0,323,0.0,-0.0,0.0,0,0,0,0,195,2.6,10,5,9999,99999,9,999999999,0.0,999,999,99
3030,3,6,4,0,*?*?*?*?*?*?*?*?*?*?*?*?*?*?*?*?*?*?*?*?*?*?,9.3,5.6,78,101217,0,-0,321,0.0,-0.0,0.0,0,0,0,0,197,2.1,10,5,9999,99999,9,999999999,0.0,999,999,99
3030,3,6,5,0,*?*?*?*?*?*?*?*?*?*?*?*?*?*?*?*?*?*?*?*?*?*?,8.7,5.6,81,101217,0,-0,318,0.0,-0.0,0.0,0,0,0,0,198,4.1,10,5,9999,99999,9,999999999,0.0,999,999,99
3030,3,6,6,0,*?*?*?*?*?*?*?*?*?*?*?*?*?*?*?*?*?*?*?*?*?*?,9.0,5.3,77,101217,0,-0,319,0.0,-0.0,0.0,0,0,0,0,200,4.1,10,5,9999,99999,9,999999999,0.0,999,999,99
3030,3,6,7,0,*?*?*?*?*?*?*?*?*?*?*?*?*?*?*?*?*?*?*?*?*?*?,9.3,5.5,77,101217,91,1382,312,9.0,34.3,6.7,1054,1388,1107,110,212,4.6,8,4,9999,99999,9,999999999,0.0,999,999,99
3030,3,6,8,0,*?*?*?*?*?*?*?*?*?*?*?*?*?*?*?*?*?*?*?*?*?*?,9.4,5.8,78,101217,279,1391,304,123.5,275.8,68.2,12819,20638,8871,1245,223,5.7,6,3,9999,99999,9,999999999,0.0,999,999,99
3030,3,6,9,0,*?*?*?*?*?*?*?*?*?*?*?*?*?*?*?*?*?*?*?*?*?*?,10.7,6.4,75,101217,439,1389,314,197.7,223.3,127.1,20903,20502,14661,2573,235,9.8,7,4,9999,99999,9,999999999,0.0,999,999,99
3030,3,6,10,0,*?*?*?*?*?*?*?*?*?*?*?*?*?*?*?*?*?*?*?*?*?*?,13.2,7.0,66,101217,562,1389,326,263.8,232.9,169.7,27995,23046,19251,3614,247,10.8,7,4,9999,99999,9,999999999,0.0,999,999,99
3030,3,6,11,0,*?*?*?*?*?*?*?*?*?*?*?*?*?*?*?*?*?*?*?*?*?*?,14.0,7.1,63,101217,639,1389,330,305.3,237.0,196.3,32487,24151,22072,4339,258,9.8,7,4,9999,99999,9,999999999,0.0,999,999,99
3030,3,6,12,0,*?*?*?*?*?*?*?*?*?*?*?*?*?*?*?*?*?*?*?*?*?*?,13.8,8.3,69,101217,665,1390,333,270.1,142.2,202.1,29484,14482,22794,4955,270,12.9,8,4,9999,99999,9,999999999,0.0,999,999,99
3030,3,6,13,0,*?*?*?*?*?*?*?*?*?*?*?*?*?*?*?*?*?*?*?*?*?*?,14.2,8.5,69,101217,638,1390,335,257.8,141.5,192.9,28129,14308,21786,4671,257,8.2,8,4,9999,99999,9,999999999,0.0,999,999,99
3030,3,6,14,0,*?*?*?*?*?*?*?*?*?*?*?*?*?*?*?*?*?*?*?*?*?*?,14.2,8.7,69,101217,560,1390,335,222.3,139.0,166.3,24227,13700,18863,3899,243,8.2,8,4,9999,99999,9,999999999,0.0,999,999,99
3030,3,6,15,0,*?*?*?*?*?*?*?*?*?*?*?*?*?*?*?*?*?*?*?*?*?*?,14.4,8.5,67,101217,436,1389,340,125.2,53.1,108.6,13748,4852,12263,2968,230,5.2,9,5,9999,99999,9,999999999,0.0,999,999,99
3030,3,6,16,0,*?*?*?*?*?*?*?*?*?*?*?*?*?*?*?*?*?*?*?*?*?*?,14.4,8.1,66,101217,275,1388,340,69.9,46.9,60.6,7711,3668,7114,1302,217,7.7,9,5,9999,99999,9,999999999,0.0,999,999,99
3030,3,6,17,0,*?*?*?*?*?*?*?*?*?*?*?*?*?*?*?*?*?*?*?*?*?*?,14.3,7.1,62,101217,88,1389,340,5.6,11.7,4.8,663,404,698,74,203,6.7,9,5,9999,99999,9,999999999,0.0,999,999,99
3030,3,6,18,0,*?*?*?*?*?*?*?*?*?*?*?*?*?*?*?*?*?*?*?*?*?*?,12.9,7.1,68,101217,0,-0,337,0.0,-0.0,0.0,0,0,0,0,190,5.2,10,5,9999,99999,9,999999999,0.0,999,999,99
3030,3,6,19,0,*?*?*?*?*?*?*?*?*?*?*?*?*?*?*?*?*?*?*?*?*?*?,11.9,7.4,74,101217,0,-0,332,0.0,-0.0,0.0,0,0,0,0,188,6.2,10,5,9999,99999,9,999999999,0.0,999,999,99
3030,3,6,20,0,*?*?*?*?*?*?*?*?*?*?*?*?*?*?*?*?*?*?*?*?*?*?,11.1,7.1,77,101217,0,-0,329,0.0,-0.0,0.0,0,0,0,0,187,4.1,10,5,9999,99999,9,999999999,0.0,999,999,99
3030,3,6,21,0,*?*?*?*?*?*?*?*?*?*?*?*?*?*?*?*?*?*?*?*?*?*?,11.4,6.9,74,101217,0,-0,330,0.0,-0.0,0.0,0,0,0,0,185,2.1,10,5,9999,99999,9,999999999,0.0,999,999,99
3030,3,6,22,0,*?*?*?*?*?*?*?*?*?*?*?*?*?*?*?*?*?*?*?*?*?*?,10.7,6.4,75,101217,0,-0,327,0.0,-0.0,0.0,0,0,0,0,183,1.5,10,5,9999,99999,9,999999999,0.0,999,999,99
3030,3,6,23,0,*?*?*?*?*?*?*?*?*?*?*?*?*?*?*?*?*?*?*?*?*?*?,11.0,6.1,72,101217,0,-0,328,0.0,-0.0,0.0,0,0,0,0,182,2.6,10,5,9999,99999,9,999999999,0.0,999,999,99
3030,3,6,24,0,*?*?*?*?*?*?*?*?*?*?*?*?*?*?*?*?*?*?*?*?*?*?,10.0,5.3,72,101217,0,-0,324,0.0,-0.0,0.0,0,0,0,0,190,2.1,10,5,9999,99999,9,999999999,0.0,999,999,99
3030,3,7,1,0,*?*?*?*?*?*?*?*?*?*?*?*?*?*?*?*?*?*?*?*?*?*?,11.7,7.6,75,101502,0,-0,331,0.0,-0.0,0.0,0,0,0,0,190,5.2,10,5,9999,99999,9,999999999,0.0,999,999,99
3030,3,7,2,0,*?*?*?*?*?*?*?*?*?*?*?*?*?*?*?*?*?*?*?*?*?*?,11.7,8.1,78,101502,0,-0,331,0.0,-0.0,0.0,0,0,0,0,200,6.7,10,5,9999,99999,9,999999999,0.0,999,999,99
3030,3,7,3,0,*?*?*?*?*?*?*?*?*?*?*?*?*?*?*?*?*?*?*?*?*?*?,11.4,7.7,77,101502,0,-0,330,0.0,-0.0,0.0,0,0,0,0,210,7.2,10,5,9999,99999,9,999999999,0.0,999,999,99
3030,3,7,4,0,*?*?*?*?*?*?*?*?*?*?*?*?*?*?*?*?*?*?*?*?*?*?,11.5,7.6,76,101502,0,-0,330,0.0,-0.0,0.0,0,0,0,0,220,6.2,10,5,9999,99999,9,999999999,0.0,999,999,99
3030,3,7,5,0,*?*?*?*?*?*?*?*?*?*?*?*?*?*?*?*?*?*?*?*?*?*?,11.2,7.6,77,101502,0,-0,329,0.0,-0.0,0.0,0,0,0,0,230,6.2,10,5,9999,99999,9,999999999,0.0,999,999,99
3030,3,7,6,0,*?*?*?*?*?*?*?*?*?*?*?*?*?*?*?*?*?*?*?*?*?*?,10.9,6.2,72,101502,0,-0,328,0.0,-0.0,0.0,0,0,0,0,240,5.7,10,5,9999,99999,9,999999999,0.0,999,999,99
3030,3,7,7,0,*?*?*?*?*?*?*?*?*?*?*?*?*?*?*?*?*?*?*?*?*?*?,11.7,6.9,72,101502,100,1387,319,15.3,75.6,9.8,1743,3220,1546,164,243,4.6,7,4,9999,99999,9,999999999,0.0,999,999,99
3030,3,7,8,0,*?*?*?*?*?*?*?*?*?*?*?*?*?*?*?*?*?*?*?*?*?*?,12.4,7.0,69,101502,287,1388,322,116.0,200.2,74.6,12276,15263,8842,1420,247,5.7,7,4,9999,99999,9,999999999,0.0,999,999,99
3030,3,7,9,0,*?*?*?*?*?*?*?*?*?*?*?*?*?*?*?*?*?*?*?*?*?*?,13.2,7.4,67,101502,447,1387,330,171.2,133.9,128.1,18647,12462,14631,2888,250,4.6,8,4,9999,99999,9,999999999,0.0,999,999,99
3030,3,7,10,0,*?*?*?*?*?*?*?*?*?*?*?*?*?*?*?*?*?*?*?*?*?*?,15.2,7.7,60,101502,570,1388,344,171.5,55.5,148.6,18839,5350,16767,4309,253,8.8,9,5,9999,99999,9,999999999,0.0,999,999,99
3030,3,7,11,0,*?*?*?*?*?*?*?*?*?*?*?*?*?*?*?*?*?*?*?*?*?*?,16.1,8.4,59,101502,647,1388,348,197.9,56.5,171.6,21758,5543,19344,5161,257,8.2,9,5,9999,99999,9,999999999,0.0,999,999,99
3030,3,7,12,0,*?*?*?*?*?*?*?*?*?*?*?*?*?*?*?*?*?*?*?*?*?*?,16.3,8.5,59,101502,673,1389,345,273.9,142.5,204.9,29897,14532,23101,5043,260,7.2,8,4,9999,99999,9,999999999,0.0,999,999,99
3030,3,7,13,0,*?*?*?*?*?*?*?*?*?*?*?*?*?*?*?*?*?*?*?*?*?*?,16.7,8.4,57,101502,645,1387,351,197.3,56.5,171.1,21700,5540,19292,5142,258,6.2,9,5,9999,99999,9,999999999,0.0,999,999,99
3030,3,7,14,0,*?*?*?*?*?*?*?*?*?*?*?*?*?*?*?*?*?*?*?*?*?*?,16.8,7.7,54,101502,567,1388,352,170.4,55.5,147.8,18728,5341,16668,4278,257,6.7,9,5,9999,99999,9,999999999,0.0,999,999,99
3030,3,7,15,0,*?*?*?*?*?*?*?*?*?*?*?*?*?*?*?*?*?*?*?*?*?*?,16.6,7.3,53,101502,443,1387,346,169.4,133.7,126.7,18446,12407,14478,2853,255,5.2,8,4,9999,99999,9,999999999,0.0,999,999,99
3030,3,7,16,0,*?*?*?*?*?*?*?*?*?*?*?*?*?*?*?*?*?*?*?*?*?*?,16.7,6.7,51,101502,282,1387,346,96.0,118.9,71.8,10490,9365,8332,1545,253,6.7,8,4,9999,99999,9,999999999,0.0,999,999,99
3030,3,7,17,0,*?*?*?*?*?*?*?*?*?*?*?*?*?*?*?*?*?*?*?*?*?*?,16.5,6.9,52,101502,95,1387,350,8.0,15.6,7.0,949,720,897,143,252,6.7,9,5,9999,99999,9,999999999,0.0,999,999,99
3030,3,7,18,0,*?*?*?*?*?*?*?*?*?*?*?*?*?*?*?*?*?*?*?*?*?*?,15.4,6.7,55,101502,0,-0,349,0.0,-0.0,0.0,0,0,0,0,250,7.7,10,5,9999,99999,9,999999999,0.0,999,999,99
3030,3,7,19,0,*?*?*?*?*?*?*?*?*?*?*?*?*?*?*?*?*?*?*?*?*?*?,14.3,7.1,61,101502,0,-0,344,0.0,-0.0,0.0,0,0,0,0,232,11.8,10,5,9999,99999,9,999999999,0.0,999,999,99
3030,3,7,20,0,*?*?*?*?*?*?*?*?*?*?*?*?*?*?*?*?*?*?*?*?*?*?,13.8,7.0,63,101502,0,-0,341,0.0,-0.0,0.0,0,0,0,0,213,10.8,10,5,9999,99999,9,999999999,0.0,999,999,99
3030,3,7,21,0,*?*?*?*?*?*?*?*?*?*?*?*?*?*?*?*?*?*?*?*?*?*?,13.1,7.1,66,101502,0,-0,338,0.0,-0.0,0.0,0,0,0,0,195,9.8,10,5,9999,99999,9,999999999,0.0,999,999,99
3030,3,7,22,0,*?*?*?*?*?*?*?*?*?*?*?*?*?*?*?*?*?*?*?*?*?*?,13.2,6.9,64,101502,0,-0,339,0.0,-0.0,0.0,0,0,0,0,177,9.8,10,5,9999,99999,9,999999999,0.0,999,999,99
3030,3,7,23,0,*?*?*?*?*?*?*?*?*?*?*?*?*?*?*?*?*?*?*?*?*?*?,11.9,7.3,72,101502,0,-0,332,0.0,-0.0,0.0,0,0,0,0,158,9.8,10,5,9999,99999,9,999999999,0.0,999,999,99
3030,3,7,24,0,*?*?*?*?*?*?*?*?*?*?*?*?*?*?*?*?*?*?*?*?*?*?,11.4,6.9,73,101502,0,-0,330,0.0,-0.0,0.0,0,0,0,0,180,5.7,10,5,9999,99999,9,999999999,0.0,999,999,99
3030,3,8,1,0,*?*?*?*?*?*?*?*?*?*?*?*?*?*?*?*?*?*?*?*?*?*?,7.7,6.4,93,101440,0,-0,313,0.0,-0.0,0.0,0,0,0,0,142,8.8,10,5,9999,99999,9,999999999,0.0,999,999,99
3030,3,8,2,0,*?*?*?*?*?*?*?*?*?*?*?*?*?*?*?*?*?*?*?*?*?*?,5.8,5.8,100,101440,0,-0,305,0.0,-0.0,0.0,0,0,0,0,143,7.2,10,5,9999,99999,9,999999999,0.0,999,999,99
3030,3,8,3,0,*?*?*?*?*?*?*?*?*?*?*?*?*?*?*?*?*?*?*?*?*?*?,4.7,4.6,100,101440,0,-0,301,0.0,-0.0,0.0,0,0,0,0,145,9.8,10,5,9999,99999,9,999999999,0.0,999,999,99
3030,3,8,4,0,*?*?*?*?*?*?*?*?*?*?*?*?*?*?*?*?*?*?*?*?*?*?,5.0,5.0,100,101440,0,-0,302,0.0,-0.0,0.0,0,0,0,0,147,8.2,10,5,9999,99999,9,999999999,0.0,999,999,99
3030,3,8,5,0,*?*?*?*?*?*?*?*?*?*?*?*?*?*?*?*?*?*?*?*?*?*?,4.8,4.8,100,101440,0,-0,301,0.0,-0.0,0.0,0,0,0,0,148,7.7,10,5,9999,99999,9,999999999,0.0,999,999,99
3030,3,8,6,0,*?*?*?*?*?*?*?*?*?*?*?*?*?*?*?*?*?*?*?*?*?*?,4.2,4.1,100,101440,0,-0,298,0.0,-0.0,0.0,0,0,0,0,150,8.8,10,5,9999,99999,9,999999999,0.0,999,999,99
3030,3,8,7,0,*?*?*?*?*?*?*?*?*?*?*?*?*?*?*?*?*?*?*?*?*?*?,3.8,3.8,100,101440,109,1391,297,7.3,0.0,7.3,905,-0,905,293,155,7.2,10,5,9999,99999,9,999999999,0.0,999,999,99
3030,3,8,8,0,*?*?*?*?*?*?*?*?*?*?*?*?*?*?*?*?*?*?*?*?*?*?,5.9,5.9,100,101440,296,1389,306,44.4,0.0,44.4,5176,0,5187,1746,160,7.2,10,5,9999,99999,9,999999999,0.0,999,999,99
3030,3,8,9,0,*?*?*?*?*?*?*?*?*?*?*?*?*?*?*?*?*?*?*?*?*?*?,8.2,7.4,97,101440,456,1388,315,76.1,0.0,76.1,8897,0,8921,3148,165,6.7,10,5,9999,99999,9,999999999,0.0,999,999,99
3030,3,8,10,0,*?*?*?*?*?*?*?*?*?*?*?*?*?*?*?*?*?*?*?*?*?*?,10.2,7.9,87,101440,578,1386,324,100.4,0.0,100.4,11798,0,11836,4332,170,6.2,10,5,9999,99999,9,999999999,0.0,999,999,99
3030,3,8,11,0,*?*?*?*?*?*?*?*?*?*?*?*?*?*?*?*?*?*?*?*?*?*?,13.3,7.0,67,101440,655,1387,339,115.6,0.0,115.6,13637,0,13684,5120,175,5.7,10,5,9999,99999,9,999999999,0.0,999,999,99
3030,3,8,12,0,*?*?*?*?*?*?*?*?*?*?*?*?*?*?*?*?*?*?*?*?*?*?,13.7,6.9,65,101440,681,1389,341,120.6,0.0,120.6,14254,0,14304,5390,180,7.7,10,5,9999,99999,9,999999999,0.0,999,999,99
3030,3,8,13,0,*?*?*?*?*?*?*?*?*?*?*?*?*?*?*?*?*?*?*?*?*?*?,14.4,6.4,60,101440,653,1387,344,115.2,0.0,115.2,13589,0,13637,5099,182,4.1,10,5,9999,99999,9,999999999,0.0,999,999,99
3030,3,8,14,0,*?*?*?*?*?*?*?*?*?*?*?*?*?*?*?*?*?*?*?*?*?*?,13.8,6.2,61,101440,575,1388,342,99.7,0.0,99.7,11709,0,11747,4295,183,5.2,10,5,9999,99999,9,999999999,0.0,999,999,99
3030,3,8,15,0,*?*?*?*?*?*?*?*?*?*?*?*?*?*?*?*?*?*?*?*?*?*?,14.3,6.4,60,101440,451,1389,344,75.1,0.0,75.1,8775,0,8799,3100,185,7.2,10,5,9999,99999,9,999999999,0.0,999,999,99
3030,3,8,16,0,*?*?*?*?*?*?*?*?*?*?*?*?*?*?*?*?*?*?*?*?*?*?,14.3,7.4,65,101440,289,1385,344,43.1,0.0,43.1,5033,0,5043,1694,187,7.7,10,5,9999,99999,9,999999999,0.0,999,999,99
3030,3,8,17,0,*?*?*?*?*?*?*?*?*?*?*?*?*?*?*?*?*?*?*?*?*?*?,13.1,8.8,76,101440,102,1386,338,6.0,0.0,6.0,751,-0,751,242,188,6.2,10,5,9999,99999,9,999999999,0.0,999,999,99
3030,3,8,18,0,*?*?*?*?*?*?*?*?*?*?*?*?*?*?*?*?*?*?*?*?*?*?,11.3,8.9,87,101440,0,-0,329,0.0,-0.0,0.0,0,0,0,0,190,6.7,10,5,9999,99999,9,999999999,0.0,999,999,99
3030,3,8,19,0,*?*?*?*?*?*?*?*?*?*?*?*?*?*?*?*?*?*?*?*?*?*?,9.6,8.4,94,101440,0,-0,322,0.0,-0.0,0.0,0,0,0,0,190,8.8,10,5,9999,99999,9,999999999,0.0,999,999,99
3030,3,8,20,0,*?*?*?*?*?*?*?*?*?*?*?*?*?*?*?*?*?*?*?*?*?*?,8.9,8.9,100,101440,0,-0,318,0.0,-0.0,0.0,0,0,0,0,190,6.2,10,5,9999,99999,9,999999999,0.0,999,999,99
3030,3,8,21,0,*?*?*?*?*?*?*?*?*?*?*?*?*?*?*?*?*?*?*?*?*?*?,7.7,7.7,100,101440,0,-0,313,0.0,-0.0,0.0,0,0,0,0,190,3.6,10,5,9999,99999,9,999999999,0.0,999,999,99
3030,3,8,22,0,*?*?*?*?*?*?*?*?*?*?*?*?*?*?*?*?*?*?*?*?*?*?,8.0,7.7,99,101440,0,-0,315,0.0,-0.0,0.0,0,0,0,0,190,4.1,10,5,9999,99999,9,999999999,0.0,999,999,99
3030,3,8,23,0,*?*?*?*?*?*?*?*?*?*?*?*?*?*?*?*?*?*?*?*?*?*?,7.4,6.7,97,101440,0,-0,312,0.0,-0.0,0.0,0,0,0,0,190,2.6,10,5,9999,99999,9,999999999,0.0,999,999,99
3030,3,8,24,0,*?*?*?*?*?*?*?*?*?*?*?*?*?*?*?*?*?*?*?*?*?*?,10.5,6.9,79,101440,0,-0,326,0.0,-0.0,0.0,0,0,0,0,140,8.2,10,5,9999,99999,9,999999999,0.0,999,999,99
3030,3,9,1,0,*?*?*?*?*?*?*?*?*?*?*?*?*?*?*?*?*?*?*?*?*?*?,7.7,7.7,100,101651,0,-0,313,0.0,-0.0,0.0,0,0,0,0,192,4.1,10,5,9999,99999,9,999999999,0.0,999,999,99
3030,3,9,2,0,*?*?*?*?*?*?*?*?*?*?*?*?*?*?*?*?*?*?*?*?*?*?,8.2,8.1,100,101651,0,-0,315,0.0,-0.0,0.0,0,0,0,0,193,4.1,10,5,9999,99999,9,999999999,0.0,999,999,99
3030,3,9,3,0,*?*?*?*?*?*?*?*?*?*?*?*?*?*?*?*?*?*?*?*?*?*?,7.8,7.7,100,101651,0,-0,314,0.0,-0.0,0.0,0,0,0,0,195,4.1,10,5,9999,99999,9,999999999,0.0,999,999,99
3030,3,9,4,0,*?*?*?*?*?*?*?*?*?*?*?*?*?*?*?*?*?*?*?*?*?*?,8.2,7.9,100,101651,0,-0,315,0.0,-0.0,0.0,0,0,0,0,197,4.6,10,5,9999,99999,9,999999999,0.0,999,999,99
3030,3,9,5,0,*?*?*?*?*?*?*?*?*?*?*?*?*?*?*?*?*?*?*?*?*?*?,7.8,7.3,100,101651,0,-0,314,0.0,-0.0,0.0,0,0,0,0,198,5.2,10,5,9999,99999,9,999999999,0.0,999,999,99
3030,3,9,6,0,*?*?*?*?*?*?*?*?*?*?*?*?*?*?*?*?*?*?*?*?*?*?,7.2,7.3,100,101651,0,-0,311,0.0,-0.0,0.0,0,0,0,0,200,5.2,10,5,9999,99999,9,999999999,0.4,999,999,99
3030,3,9,7,0,*?*?*?*?*?*?*?*?*?*?*?*?*?*?*?*?*?*?*?*?*?*?,6.6,6.6,100,101651,117,1382,301,20.9,62.1,15.6,2318,2664,2041,257,207,6.2,8,4,9999,99999,9,999999999,0.0,999,999,99
3030,3,9,8,0,*?*?*?*?*?*?*?*?*?*?*?*?*?*?*?*?*?*?*?*?*?*?,8.3,8.3,100,101651,304,1386,312,80.1,48.6,69.4,8787,4037,7865,1811,213,6.2,9,5,9999,99999,9,999999999,0.0,999,999,99
3030,3,9,9,0,*?*?*?*?*?*?*?*?*?*?*?*?*?*?*?*?*?*?*?*?*?*?,9.9,9.6,100,101651,464,1386,309,234.9,314.2,129.6,24938,29446,14982,2624,220,8.8,6,3,9999,99999,9,999999999,0.0,999,999,99
3030,3,9,10,0,*?*?*?*?*?*?*?*?*?*?*?*?*?*?*?*?*?*?*?*?*?*?,11.5,10.7,98,101651,587,1387,317,308.1,326.2,170.1,32838,32663,19348,3628,227,7.7,6,3,9999,99999,9,999999999,0.0,999,999,99
3030,3,9,11,0,*?*?*?*?*?*?*?*?*?*?*?*?*?*?*?*?*?*?*?*?*?*?,13.5,11.3,90,101651,663,1386,327,353.8,331.4,195.3,37820,34058,22020,4332,233,7.2,6,3,9999,99999,9,999999999,0.0,999,999,99
3030,3,9,12,0,*?*?*?*?*?*?*?*?*?*?*?*?*?*?*?*?*?*?*?*?*?*?,13.9,10.1,80,101651,688,1386,331,332.6,239.2,213.8,35455,24727,23898,4862,240,6.2,7,4,9999,99999,9,999999999,0.0,999,999,99
3030,3,9,13,0,*?*?*?*?*?*?*?*?*?*?*?*?*?*?*?*?*?*?*?*?*?*?,14.3,9.6,76,101651,661,1387,336,268.8,142.2,201.1,29332,14463,22681,4923,222,7.2,8,4,9999,99999,9,999999999,0.0,999,999,99
3030,3,9,14,0,*?*?*?*?*?*?*?*?*?*?*?*?*?*?*?*?*?*?*?*?*?*?,14.3,9.8,77,101651,582,1386,336,232.9,139.8,174.2,25387,13899,19735,4123,203,8.2,8,4,9999,99999,9,999999999,0.0,999,999,99
3030,3,9,15,0,*?*?*?*?*?*?*?*?*?*?*?*?*?*?*?*?*?*?*?*?*?*?,14.5,8.9,72,101651,458,1387,337,176.2,134.5,131.8,19193,12607,15048,2983,185,7.7,8,4,9999,99999,9,999999999,0.0,999,999,99
3030,3,9,16,0,*?*?*?*?*?*?*?*?*?*?*?*?*?*?*?*?*?*?*?*?*?*?,14.4,9.7,76,101651,297,1389,329,134.5,281.8,74.3,13958,21589,9647,1364,167,8.2,6,3,9999,99999,9,999999999,1.1,999,999,99
3030,3,9,17,0,*?*?*?*?*?*?*?*?*?*?*?*?*?*?*?*?*?*?*?*?*?*?,13.6,9.4,78,101651,109,1384,333,17.1,54.8,12.8,1921,2425,1966,216,148,6.7,8,4,9999,99999,9,999999999,1.5,999,999,99
3030,3,9,18,0,*?*?*?*?*?*?*?*?*?*?*?*?*?*?*?*?*?*?*?*?*?*?,12.3,10.1,89,101651,0,-0,334,0.0,-0.0,0.0,0,0,0,0,130,7.7,10,5,9999,99999,9,999999999,3.7,999,999,99
3030,3,9,19,0,*?*?*?*?*?*?*?*?*?*?*?*?*?*?*?*?*?*?*?*?*?*?,11.2,10.1,96,101651,0,-0,329,0.0,-0.0,0.0,0,0,0,0,108,7.2,10,5,9999,99999,9,999999999,0.1,999,999,99
3030,3,9,20,0,*?*?*?*?*?*?*?*?*?*?*?*?*?*?*?*?*?*?*?*?*?*?,10.8,10.4,100,101651,0,-0,327,0.0,-0.0,0.0,0,0,0,0,87,7.2,10,5,9999,99999,9,999999999,0.0,999,999,99
3030,3,9,21,0,*?*?*?*?*?*?*?*?*?*?*?*?*?*?*?*?*?*?*?*?*?*?,10.6,10.1,100,101651,0,-0,326,0.0,-0.0,0.0,0,0,0,0,65,5.7,10,5,9999,99999,9,999999999,0.0,999,999,99
3030,3,9,22,0,*?*?*?*?*?*?*?*?*?*?*?*?*?*?*?*?*?*?*?*?*?*?,10.2,10.3,100,101651,0,-0,324,0.0,-0.0,0.0,0,0,0,0,43,5.7,10,5,9999,99999,9,999999999,0.5,999,999,99
3030,3,9,23,0,*?*?*?*?*?*?*?*?*?*?*?*?*?*?*?*?*?*?*?*?*?*?,9.0,8.9,100,101651,0,-0,319,0.0,-0.0,0.0,0,0,0,0,22,6.2,10,5,9999,99999,9,999999999,0.3,999,999,99
3030,3,9,24,0,*?*?*?*?*?*?*?*?*?*?*?*?*?*?*?*?*?*?*?*?*?*?,6.9,6.9,100,101651,0,-0,310,0.0,-0.0,0.0,0,0,0,0,190,3.1,10,5,9999,99999,9,999999999,0.0,999,999,99
3030,3,10,1,0,*?*?*?*?*?*?*?*?*?*?*?*?*?*?*?*?*?*?*?*?*?*?,6.7,6.7,100,103044,0,-0,309,0.0,-0.0,0.0,0,0,0,0,22,7.2,10,5,9999,99999,9,999999999,0.9,999,999,99
3030,3,10,2,0,*?*?*?*?*?*?*?*?*?*?*?*?*?*?*?*?*?*?*?*?*?*?,6.0,5.9,100,103044,0,-0,306,0.0,-0.0,0.0,0,0,0,0,43,5.7,10,5,9999,99999,9,999999999,0.8,999,999,99
3030,3,10,3,0,*?*?*?*?*?*?*?*?*?*?*?*?*?*?*?*?*?*?*?*?*?*?,6.4,6.4,100,103044,0,-0,308,0.0,-0.0,0.0,0,0,0,0,65,7.7,10,5,9999,99999,9,999999999,0.0,999,999,99
3030,3,10,4,0,*?*?*?*?*?*?*?*?*?*?*?*?*?*?*?*?*?*?*?*?*?*?,5.9,5.9,100,103044,0,-0,306,0.0,-0.0,0.0,0,0,0,0,87,5.2,10,5,9999,99999,9,999999999,0.0,999,999,99
3030,3,10,5,0,*?*?*?*?*?*?*?*?*?*?*?*?*?*?*?*?*?*?*?*?*?*?,5.5,5.5,100,103044,0,-0,304,0.0,-0.0,0.0,0,0,0,0,108,5.2,10,5,9999,99999,9,999999999,0.1,999,999,99
3030,3,10,6,0,*?*?*?*?*?*?*?*?*?*?*?*?*?*?*?*?*?*?*?*?*?*?,5.1,5.0,100,103044,0,-0,302,0.0,-0.0,0.0,0,0,0,0,130,4.6,10,5,9999,99999,9,999999999,0.0,999,999,99
3030,3,10,7,0,*?*?*?*?*?*?*?*?*?*?*?*?*?*?*?*?*?*?*?*?*?*?,5.4,5.5,100,103044,126,1385,303,10.8,0.0,10.8,1308,-0,1308,425,148,5.2,10,5,9999,99999,9,999999999,0.3,999,999,99
3030,3,10,8,0,*?*?*?*?*?*?*?*?*?*?*?*?*?*?*?*?*?*?*?*?*?*?,5.8,5.8,100,103044,313,1387,305,47.8,0.0,47.8,5579,0,5591,1891,167,5.7,10,5,9999,99999,9,999999999,0.0,999,999,99
3030,3,10,9,0,*?*?*?*?*?*?*?*?*?*?*?*?*?*?*?*?*?*?*?*?*?*?,7.8,7.4,98,103044,473,1387,314,79.6,0.0,79.6,9306,0,9332,3310,185,2.6,10,5,9999,99999,9,999999999,0.0,999,999,99
3030,3,10,10,0,*?*?*?*?*?*?*?*?*?*?*?*?*?*?*?*?*?*?*?*?*?*?,9.1,8.4,97,103044,595,1386,319,103.8,0.0,103.8,12208,0,12249,4506,203,5.2,10,5,9999,99999,9,999999999,0.0,999,999,99
3030,3,10,11,0,*?*?*?*?*?*?*?*?*?*?*?*?*?*?*?*?*?*?*?*?*?*?,10.2,8.1,88,103044,671,1386,324,118.9,0.0,118.9,14042,0,14092,5297,222,5.2,10,5,9999,99999,9,999999999,0.2,999,999,99
3030,3,10,12,0,*?*?*?*?*?*?*?*?*?*?*?*?*?*?*?*?*?*?*?*?*?*?,11.3,7.6,79,103044,696,1386,330,123.9,0.0,123.9,14640,0,14693,5563,240,7.7,10,5,9999,99999,9,999999999,1.7,999,999,99
3030,3,10,13,0,*?*?*?*?*?*?*?*?*?*?*?*?*?*?*?*?*?*?*?*?*?*?,11.0,7.7,81,103044,668,1385,328,118.4,0.0,118.4,13973,0,14022,5266,247,7.2,10,5,9999,99999,9,999999999,0.1,999,999,99
3030,3,10,14,0,*?*?*?*?*?*?*?*?*?*?*?*?*?*?*?*?*?*?*?*?*?*?,11.1,8.1,83,103044,590,1387,329,102.7,0.0,102.7,12078,0,12118,4451,253,6.7,10,5,9999,99999,9,999999999,0.0,999,999,99
3030,3,10,15,0,*?*?*?*?*?*?*?*?*?*?*?*?*?*?*?*?*?*?*?*?*?*?,11.1,6.6,74,103044,465,1386,329,78.1,0.0,78.1,9126,0,9151,3238,260,8.2,10,5,9999,99999,9,999999999,0.0,999,999,99
3030,3,10,16,0,*?*?*?*?*?*?*?*?*?*?*?*?*?*?*?*?*?*?*?*?*?*?,11.4,7.3,76,103044,304,1387,330,46.0,0.0,46.0,5368,0,5379,1814,267,5.7,10,5,9999,99999,9,999999999,0.0,999,999,99
3030,3,10,17,0,*?*?*?*?*?*?*?*?*?*?*?*?*?*?*?*?*?*?*?*?*?*?,10.8,6.4,75,103044,116,1383,327,8.8,0.0,8.8,1080,-0,1080,351,273,6.2,10,5,9999,99999,9,999999999,0.0,999,999,99
3030,3,10,18,0,*?*?*?*?*?*?*?*?*?*?*?*?*?*?*?*?*?*?*?*?*?*?,9.9,7.6,86,103044,0,-0,323,0.0,-0.0,0.0,0,0,0,0,280,4.1,10,5,9999,99999,9,999999999,0.0,999,999,99
3030,3,10,19,0,*?*?*?*?*?*?*?*?*?*?*?*?*?*?*?*?*?*?*?*?*?*?,8.6,6.4,87,103044,0,-0,317,0.0,-0.0,0.0,0,0,0,0,247,7.2,10,5,9999,99999,9,999999999,0.0,999,999,99
3030,3,10,20,0,*?*?*?*?*?*?*?*?*?*?*?*?*?*?*?*?*?*?*?*?*?*?,7.9,6.4,91,103044,0,-0,314,0.0,-0.0,0.0,0,0,0,0,213,5.7,10,5,9999,99999,9,999999999,0.0,999,999,99
3030,3,10,21,0,*?*?*?*?*?*?*?*?*?*?*?*?*?*?*?*?*?*?*?*?*?*?,7.2,5.8,91,103044,0,-0,311,0.0,-0.0,0.0,0,0,0,0,180,4.6,10,5,9999,99999,9,999999999,0.0,999,999,99
3030,3,10,22,0,*?*?*?*?*?*?*?*?*?*?*?*?*?*?*?*?*?*?*?*?*?*?,7.3,5.3,87,103044,0,-0,312,0.0,-0.0,0.0,0,0,0,0,147,4.6,10,5,9999,99999,9,999999999,0.0,999,999,99
3030,3,10,23,0,*?*?*?*?*?*?*?*?*?*?*?*?*?*?*?*?*?*?*?*?*?*?,6.4,4.6,90,103044,0,-0,308,0.0,-0.0,0.0,0,0,0,0,113,5.2,10,5,9999,99999,9,999999999,0.3,999,999,99
3030,3,10,24,0,*?*?*?*?*?*?*?*?*?*?*?*?*?*?*?*?*?*?*?*?*?*?,7.7,7.7,100,103044,0,-0,313,0.0,-0.0,0.0,0,0,0,0,0,7.2,10,5,9999,99999,9,999999999,0.0,999,999,99
3030,3,11,1,0,*?*?*?*?*?*?*?*?*?*?*?*?*?*?*?*?*?*?*?*?*?*?,3.8,2.3,94,103580,0,-0,297,0.0,-0.0,0.0,0,0,0,0,90,1.5,10,5,9999,99999,9,999999999,0.4,999,999,99
3030,3,11,2,0,*?*?*?*?*?*?*?*?*?*?*?*?*?*?*?*?*?*?*?*?*?*?,2.7,0.8,92,103580,0,-0,293,0.0,-0.0,0.0,0,0,0,0,100,2.1,10,5,9999,99999,9,999999999,0.3,999,999,99
3030,3,11,3,0,*?*?*?*?*?*?*?*?*?*?*?*?*?*?*?*?*?*?*?*?*?*?,1.8,0.4,94,103580,0,-0,289,0.0,-0.0,0.0,0,0,0,0,110,3.1,10,5,9999,99999,9,999999999,0.0,999,999,99
3030,3,11,4,0,*?*?*?*?*?*?*?*?*?*?*?*?*?*?*?*?*?*?*?*?*?*?,1.6,1.3,100,103580,0,-0,288,0.0,-0.0,0.0,0,0,0,0,120,3.6,10,5,9999,99999,9,999999999,0.0,999,999,99
3030,3,11,5,0,*?*?*?*?*?*?*?*?*?*?*?*?*?*?*?*?*?*?*?*?*?*?,1.7,1.5,100,103580,0,-0,288,0.0,-0.0,0.0,0,0,0,0,130,3.6,10,5,9999,99999,9,999999999,0.1,999,999,99
3030,3,11,6,0,*?*?*?*?*?*?*?*?*?*?*?*?*?*?*?*?*?*?*?*?*?*?,1.2,1.0,100,103580,0,-0,286,0.0,-0.0,0.0,0,0,0,0,140,4.1,10,5,9999,99999,9,999999999,0.1,999,999,99
3030,3,11,7,0,*?*?*?*?*?*?*?*?*?*?*?*?*?*?*?*?*?*?*?*?*?*?,0.7,-0.0,98,103580,135,1387,284,12.5,0.0,12.5,1509,-0,1510,492,152,6.2,10,5,9999,99999,9,999999999,0.4,999,999,99
3030,3,11,8,0,*?*?*?*?*?*?*?*?*?*?*?*?*?*?*?*?*?*?*?*?*?*?,2.6,-0.8,81,103580,321,1383,282,114.1,123.9,85.4,12451,10295,9860,1857,163,6.2,8,4,9999,99999,9,999999999,0.1,999,999,99
3030,3,11,9,0,*?*?*?*?*?*?*?*?*?*?*?*?*?*?*?*?*?*?*?*?*?*?,4.5,1.9,87,103580,481,1385,286,221.1,227.3,142.2,23400,21536,16295,2930,175,4.6,7,4,9999,99999,9,999999999,0.0,999,999,99
3030,3,11,10,0,*?*?*?*?*?*?*?*?*?*?*?*?*?*?*?*?*?*?*?*?*?*?,6.2,3.2,85,103580,603,1385,298,242.9,140.5,181.7,26477,14071,20551,4338,187,5.7,8,4,9999,99999,9,999999999,0.0,999,999,99
3030,3,11,11,0,*?*?*?*?*?*?*?*?*?*?*?*?*?*?*?*?*?*?*?*?*?*?,8.1,3.9,78,103580,679,1385,302,328.0,238.8,210.9,34957,24638,23593,4773,198,7.2,7,4,9999,99999,9,999999999,0.0,999,999,99
3030,3,11,12,0,*?*?*?*?*?*?*?*?*?*?*?*?*?*?*?*?*?*?*?*?*?*?,8.8,3.9,75,103580,704,1385,314,218.0,57.1,189.0,23987,5659,21309,5856,210,6.7,9,5,9999,99999,9,999999999,0.0,999,999,99
3030,3,11,13,0,*?*?*?*?*?*?*?*?*?*?*?*?*?*?*?*?*?*?*?*?*?*?,9.4,5.0,77,103580,676,1385,317,208.3,56.8,180.6,22915,5606,20364,5515,185,8.8,9,5,9999,99999,9,999999999,0.0,999,999,99
3030,3,11,14,0,*?*?*?*?*?*?*?*?*?*?*?*?*?*?*?*?*?*?*?*?*?*?,9.1,3.6,72,103580,597,1385,320,104.3,0.0,104.3,12260,0,12300,4528,160,8.2,10,5,9999,99999,9,999999999,0.3,999,999,99
3030,3,11,15,0,*?*?*?*?*?*?*?*?*?*?*?*?*?*?*?*?*?*?*?*?*?*?,9.5,2.7,65,103580,472,1384,317,138.2,53.9,119.8,15169,5017,13520,3323,135,8.8,9,5,9999,99999,9,999999999,0.0,999,999,99
3030,3,11,16,0,*?*?*?*?*?*?*?*?*?*?*?*?*?*?*?*?*?*?*?*?*?*?,9.1,2.3,65,103580,311,1386,315,82.5,48.9,71.5,9047,4092,8095,1868,110,9.8,9,5,9999,99999,9,999999999,0.0,999,999,99
3030,3,11,17,0,*?*?*?*?*?*?*?*?*?*?*?*?*?*?*?*?*?*?*?*?*?*?,8.8,3.6,73,103580,123,1383,314,17.8,26.6,15.4,2034,1404,1907,320,85,8.8,9,5,9999,99999,9,999999999,0.0,999,999,99
3030,3,11,18,0,*?*?*?*?*?*?*?*?*?*?*?*?*?*?*?*?*?*?*?*?*?*?,6.7,4.8,91,103580,0,-0,309,0.0,-0.0,0.0,0,0,0,0,60,8.8,10,5,9999,99999,9,999999999,0.0,999,999,99
3030,3,11,19,0,*?*?*?*?*?*?*?*?*?*?*?*?*?*?*?*?*?*?*?*?*?*?,5.8,4.5,95,103580,0,-0,305,0.0,-0.0,0.0,0,0,0,0,63,5.7,10,5,9999,99999,9,999999999,0.0,999,999,99
3030,3,11,20,0,*?*?*?*?*?*?*?*?*?*?*?*?*?*?*?*?*?*?*?*?*?*?,4.7,4.6,100,103580,0,-0,301,0.0,-0.0,0.0,0,0,0,0,67,3.1,10,5,9999,99999,9,999999999,0.0,999,999,99
3030,3,11,21,0,*?*?*?*?*?*?*?*?*?*?*?*?*?*?*?*?*?*?*?*?*?*?,4.3,4.3,100,103580,0,-0,299,0.0,-0.0,0.0,0,0,0,0,70,4.6,10,5,9999,99999,9,999999999,0.0,999,999,99
3030,3,11,22,0,*?*?*?*?*?*?*?*?*?*?*?*?*?*?*?*?*?*?*?*?*?*?,3.7,3.8,100,103580,0,-0,296,0.0,-0.0,0.0,0,0,0,0,73,2.1,10,5,9999,99999,9,999999999,0.0,999,999,99
3030,3,11,23,0,*?*?*?*?*?*?*?*?*?*?*?*?*?*?*?*?*?*?*?*?*?*?,3.5,3.4,100,103580,0,-0,296,0.0,-0.0,0.0,0,0,0,0,77,2.1,10,5,9999,99999,9,999999999,0.0,999,999,99
3030,3,11,24,0,*?*?*?*?*?*?*?*?*?*?*?*?*?*?*?*?*?*?*?*?*?*?,5.5,3.6,91,103580,0,-0,304,0.0,-0.0,0.0,0,0,0,0,80,2.6,10,5,9999,99999,9,999999999,0.4,999,999,99
3030,3,12,1,0,*?*?*?*?*?*?*?*?*?*?*?*?*?*?*?*?*?*?*?*?*?*?,3.2,3.2,100,103252,0,-0,294,0.0,-0.0,0.0,0,0,0,0,82,5.7,10,5,9999,99999,9,999999999,0.0,999,999,99
3030,3,12,2,0,*?*?*?*?*?*?*?*?*?*?*?*?*?*?*?*?*?*?*?*?*?*?,2.8,2.9,100,103252,0,-0,293,0.0,-0.0,0.0,0,0,0,0,83,5.7,10,5,9999,99999,9,999999999,0.0,999,999,99
3030,3,12,3,0,*?*?*?*?*?*?*?*?*?*?*?*?*?*?*?*?*?*?*?*?*?*?,2.1,2.1,100,103252,0,-0,290,0.0,-0.0,0.0,0,0,0,0,85,6.7,10,5,9999,99999,9,999999999,0.0,999,999,99
3030,3,12,4,0,*?*?*?*?*?*?*?*?*?*?*?*?*?*?*?*?*?*?*?*?*?*?,2.4,2.5,100,103252,0,-0,291,0.0,-0.0,0.0,0,0,0,0,87,5.7,10,5,9999,99999,9,999999999,0.0,999,999,99
3030,3,12,5,0,*?*?*?*?*?*?*?*?*?*?*?*?*?*?*?*?*?*?*?*?*?*?,2.4,2.5,100,103252,0,-0,282,0.0,-0.0,0.0,0,0,0,0,88,6.2,8,4,9999,99999,9,999999999,0.0,999,999,99
3030,3,12,6,0,*?*?*?*?*?*?*?*?*?*?*?*?*?*?*?*?*?*?*?*?*?*?,1.6,1.7,100,103252,0,-0,241,0.0,-0.0,0.0,0,0,0,0,90,6.2,0,0,9999,99999,9,999999999,0.0,999,999,99
3030,3,12,7,0,*?*?*?*?*?*?*?*?*?*?*?*?*?*?*?*?*?*?*?*?*?*?,0.8,0.8,100,103252,144,1389,237,49.3,332.8,14.8,5257,22393,2459,398,120,6.7,0,0,9999,99999,9,999999999,0.3,999,999,99
3030,3,12,8,0,*?*?*?*?*?*?*?*?*?*?*?*?*?*?*?*?*?*?*?*?*?*?,3.0,2.9,100,103252,330,1384,248,177.0,519.7,53.1,18372,42717,8016,991,150,6.7,0,0,9999,99999,9,999999999,0.0,999,999,99
3030,3,12,9,0,*?*?*?*?*?*?*?*?*?*?*?*?*?*?*?*?*?*?*?*?*?*?,5.1,5.1,100,103252,490,1385,260,286.3,566.6,85.9,29709,52210,12372,1645,180,6.2,0,0,9999,99999,9,999999999,0.0,999,999,99
3030,3,12,10,0,*?*?*?*?*?*?*?*?*?*?*?*?*?*?*?*?*?*?*?*?*?*?,8.1,5.9,100,103252,612,1386,273,369.7,585.9,110.9,38462,56468,15510,2225,210,4.6,0,0,9999,99999,9,999999999,0.0,999,999,99
3030,3,12,11,0,*?*?*?*?*?*?*?*?*?*?*?*?*?*?*?*?*?*?*?*?*?*?,10.2,6.4,100,103252,687,1384,283,421.6,594.5,126.5,43944,58310,17374,2644,240,6.2,0,0,9999,99999,9,999999999,0.0,999,999,99
3030,3,12,12,0,*?*?*?*?*?*?*?*?*?*?*?*?*?*?*?*?*?*?*?*?*?*?,11.8,7.7,100,103252,712,1385,292,438.4,596.9,131.5,45731,58812,17968,2794,270,6.2,0,0,9999,99999,9,999999999,0.0,999,999,99
3030,3,12,13,0,*?*?*?*?*?*?*?*?*?*?*?*?*?*?*?*?*?*?*?*?*?*?,11.9,7.0,100,103252,684,1386,291,419.0,594.1,125.7,43674,58233,17287,2623,262,5.2,0,0,9999,99999,9,999999999,0.0,999,999,99
3030,3,12,14,0,*?*?*?*?*?*?*?*?*?*?*?*?*?*?*?*?*?*?*?*?*?*?,11.9,7.0,100,103252,604,1384,291,364.7,585.0,109.4,37935,56260,15323,2187,253,5.2,0,0,9999,99999,9,999999999,0.0,999,999,99
3030,3,12,15,0,*?*?*?*?*?*?*?*?*?*?*?*?*?*?*?*?*?*?*?*?*?*?,12.0,7.0,100,103252,480,1386,291,279.3,564.6,83.8,28985,51764,12105,1601,245,5.7,0,0,9999,99999,9,999999999,0.0,999,999,99
3030,3,12,16,0,*?*?*?*?*?*?*?*?*?*?*?*?*?*?*?*?*?*?*?*?*?*?,11.9,6.6,98,103252,318,1385,290,168.6,514.2,50.6,17510,41719,7671,944,237,5.2,0,0,9999,99999,9,999999999,0.0,999,999,99
3030,3,12,17,0,*?*?*?*?*?*?*?*?*?*?*?*?*?*?*?*?*?*?*?*?*?*?,11.1,7.4,100,103252,130,1382,297,40.0,286.1,13.1,4254,17869,2238,301,228,4.1,2,1,9999,99999,9,999999999,0.0,999,999,99
3030,3,12,18,0,*?*?*?*?*?*?*?*?*?*?*?*?*?*?*?*?*?*?*?*?*?*?,9.1,7.3,100,103252,0,-0,320,0.0,-0.0,0.0,0,0,0,0,220,4.1,10,5,9999,99999,9,999999999,0.0,999,999,99
3030,3,12,19,0,*?*?*?*?*?*?*?*?*?*?*?*?*?*?*?*?*?*?*?*?*?*?,6.9,6.7,100,103252,0,-0,310,0.0,-0.0,0.0,0,0,0,0,203,4.6,10,5,9999,99999,9,999999999,0.0,999,999,99
3030,3,12,20,0,*?*?*?*?*?*?*?*?*?*?*?*?*?*?*?*?*?*?*?*?*?*?,6.3,6.2,100,103252,0,-0,307,0.0,-0.0,0.0,0,0,0,0,187,1.0,10,5,9999,99999,9,999999999,0.0,999,999,99
3030,3,12,21,0,*?*?*?*?*?*?*?*?*?*?*?*?*?*?*?*?*?*?*?*?*?*?,5.6,5.6,100,103252,0,-0,304,0.0,-0.0,0.0,0,0,0,0,170,1.5,10,5,9999,99999,9,999999999,0.0,999,999,99
3030,3,12,22,0,*?*?*?*?*?*?*?*?*?*?*?*?*?*?*?*?*?*?*?*?*?*?,5.3,5.3,100,103252,0,-0,303,0.0,-0.0,0.0,0,0,0,0,153,2.6,10,5,9999,99999,9,999999999,0.0,999,999,99
3030,3,12,23,0,*?*?*?*?*?*?*?*?*?*?*?*?*?*?*?*?*?*?*?*?*?*?,3.8,3.8,100,103252,0,-0,297,0.0,-0.0,0.0,0,0,0,0,137,1.5,10,5,9999,99999,9,999999999,0.0,999,999,99
3030,3,12,24,0,*?*?*?*?*?*?*?*?*?*?*?*?*?*?*?*?*?*?*?*?*?*?,3.3,3.2,100,103252,0,-0,295,0.0,-0.0,0.0,0,0,0,0,80,3.1,10,5,9999,99999,9,999999999,0.0,999,999,99
3030,3,13,1,0,*?*?*?*?*?*?*?*?*?*?*?*?*?*?*?*?*?*?*?*?*?*?,0.8,0.8,100,103101,0,-0,285,0.0,-0.0,0.0,0,0,0,0,125,4.6,10,5,9999,99999,9,999999999,0.0,999,999,99
3030,3,13,2,0,*?*?*?*?*?*?*?*?*?*?*?*?*?*?*?*?*?*?*?*?*?*?,-0.4,-0.4,100,103101,0,-0,280,0.0,-0.0,0.0,0,0,0,0,130,5.7,10,5,9999,99999,9,999999999,0.0,999,999,99
3030,3,13,3,0,*?*?*?*?*?*?*?*?*?*?*?*?*?*?*?*?*?*?*?*?*?*?,-0.7,-0.6,100,103101,0,-0,279,0.0,-0.0,0.0,0,0,0,0,135,4.6,10,5,9999,99999,9,999999999,0.0,999,999,99
3030,3,13,4,0,*?*?*?*?*?*?*?*?*?*?*?*?*?*?*?*?*?*?*?*?*?*?,0.8,0.8,100,103101,0,-0,285,0.0,-0.0,0.0,0,0,0,0,140,3.1,10,5,9999,99999,9,999999999,0.0,999,999,99
3030,3,13,5,0,*?*?*?*?*?*?*?*?*?*?*?*?*?*?*?*?*?*?*?*?*?*?,0.1,0.2,100,103101,0,-0,282,0.0,-0.0,0.0,0,0,0,0,145,3.1,10,5,9999,99999,9,999999999,0.0,999,999,99
3030,3,13,6,0,*?*?*?*?*?*?*?*?*?*?*?*?*?*?*?*?*?*?*?*?*?*?,-0.4,-0.4,100,103101,0,-0,280,0.0,-0.0,0.0,0,0,0,0,150,3.6,10,5,9999,99999,9,999999999,0.0,999,999,99
3030,3,13,7,0,*?*?*?*?*?*?*?*?*?*?*?*?*?*?*?*?*?*?*?*?*?*?,-1.0,-1.1,100,103101,152,1381,277,16.0,0.0,16.0,1912,-0,1913,625,165,2.6,10,5,9999,99999,9,999999999,0.0,999,999,99
3030,3,13,8,0,*?*?*?*?*?*?*?*?*?*?*?*?*?*?*?*?*?*?*?*?*?*?,0.6,0.4,100,103101,339,1385,269,144.4,210.6,92.8,15256,17426,10881,1809,180,3.1,7,4,9999,99999,9,999999999,0.0,999,999,99
3030,3,13,9,0,*?*?*?*?*?*?*?*?*?*?*?*?*?*?*?*?*?*?*?*?*?*?,2.2,2.1,100,103101,498,1383,249,292.2,562.5,89.7,30270,51977,12829,1715,195,5.7,1,0,9999,99999,9,999999999,0.0,999,999,99
3030,3,13,10,0,*?*?*?*?*?*?*?*?*?*?*?*?*?*?*?*?*?*?*?*?*?*?,3.9,3.9,100,103101,620,1384,258,375.5,581.0,115.3,39000,56051,16006,2312,210,6.7,1,0,9999,99999,9,999999999,0.0,999,999,99
3030,3,13,11,0,*?*?*?*?*?*?*?*?*?*?*?*?*?*?*?*?*?*?*?*?*?*?,5.0,2.9,97,103101,695,1383,256,427.3,595.3,128.2,44550,58483,17574,2694,225,6.2,0,0,9999,99999,9,999999999,0.0,999,999,99
3030,3,13,12,0,*?*?*?*?*?*?*?*?*?*?*?*?*?*?*?*?*?*?*?*?*?*?,6.0,3.6,95,103101,720,1385,270,442.6,572.0,145.2,45895,56187,19438,3056,240,6.2,2,1,9999,99999,9,999999999,0.0,999,999,99
3030,3,13,13,0,*?*?*?*?*?*?*?*?*?*?*?*?*?*?*?*?*?*?*?*?*?*?,6.3,3.4,92,103101,691,1384,294,334.8,239.3,215.3,35694,24769,24042,4907,242,5.7,7,4,9999,99999,9,999999999,0.0,999,999,99
3030,3,13,14,0,*?*?*?*?*?*?*?*?*?*?*?*?*?*?*?*?*?*?*?*?*?*?,6.4,2.9,88,103101,612,1385,289,323.7,328.1,178.7,34536,33184,20265,3862,243,5.2,6,3,9999,99999,9,999999999,0.0,999,999,99
3030,3,13,15,0,*?*?*?*?*?*?*?*?*?*?*?*?*?*?*?*?*?*?*?*?*?*?,6.5,3.4,91,103101,487,1385,299,189.9,136.0,142.0,20674,12973,16175,3246,245,5.7,8,4,9999,99999,9,999999999,0.0,999,999,99
3030,3,13,16,0,*?*?*?*?*?*?*?*?*?*?*?*?*?*?*?*?*?*?*?*?*?*?,6.2,3.6,94,103101,325,1384,303,87.4,49.5,75.8,9593,4202,8580,1989,247,3.6,9,5,9999,99999,9,999999999,0.0,999,999,99
3030,3,13,17,0,*?*?*?*?*?*?*?*?*?*?*?*?*?*?*?*?*?*?*?*?*?*?,5.5,4.3,100,103101,137,1382,300,22.7,30.4,19.7,2567,1696,2402,409,248,4.1,9,5,9999,99999,9,999999999,0.0,999,999,99
3030,3,13,18,0,*?*?*?*?*?*?*?*?*?*?*?*?*?*?*?*?*?*?*?*?*?*?,5.2,2.3,93,103101,0,-0,303,0.0,-0.0,0.0,0,0,0,0,250,4.6,10,5,9999,99999,9,999999999,0.0,999,999,99
3030,3,13,19,0,*?*?*?*?*?*?*?*?*?*?*?*?*?*?*?*?*?*?*?*?*?*?,2.5,1.7,100,103101,0,-0,292,0.0,-0.0,0.0,0,0,0,0,237,3.6,10,5,9999,99999,9,999999999,0.0,999,999,99
3030,3,13,20,0,*?*?*?*?*?*?*?*?*?*?*?*?*?*?*?*?*?*?*?*?*?*?,2.6,1.9,100,103101,0,-0,292,0.0,-0.0,0.0,0,0,0,0,223,4.6,10,5,9999,99999,9,999999999,0.0,999,999,99
3030,3,13,21,0,*?*?*?*?*?*?*?*?*?*?*?*?*?*?*?*?*?*?*?*?*?*?,2.0,1.9,100,103101,0,-0,289,0.0,-0.0,0.0,0,0,0,0,210,2.6,10,5,9999,99999,9,999999999,0.0,999,999,99
3030,3,13,22,0,*?*?*?*?*?*?*?*?*?*?*?*?*?*?*?*?*?*?*?*?*?*?,2.1,1.9,100,103101,0,-0,290,0.0,-0.0,0.0,0,0,0,0,197,2.1,10,5,9999,99999,9,999999999,0.0,999,999,99
3030,3,13,23,0,*?*?*?*?*?*?*?*?*?*?*?*?*?*?*?*?*?*?*?*?*?*?,1.9,1.9,100,103101,0,-0,289,0.0,-0.0,0.0,0,0,0,0,183,1.0,10,5,9999,99999,9,999999999,0.0,999,999,99
3030,3,13,24,0,*?*?*?*?*?*?*?*?*?*?*?*?*?*?*?*?*?*?*?*?*?*?,2.3,2.3,100,103101,0,-0,291,0.0,-0.0,0.0,0,0,0,0,120,6.2,10,5,9999,99999,9,999999999,0.0,999,999,99
3030,3,14,1,0,*?*?*?*?*?*?*?*?*?*?*?*?*?*?*?*?*?*?*?*?*?*?,1.5,1.5,100,102401,0,-0,287,0.0,-0.0,0.0,0,0,0,0,198,2.1,10,5,9999,99999,9,999999999,0.0,999,999,99
3030,3,14,2,0,*?*?*?*?*?*?*?*?*?*?*?*?*?*?*?*?*?*?*?*?*?*?,1.7,1.7,100,102401,0,-0,288,0.0,-0.0,0.0,0,0,0,0,227,4.1,10,5,9999,99999,9,999999999,0.0,999,999,99
3030,3,14,3,0,*?*?*?*?*?*?*?*?*?*?*?*?*?*?*?*?*?*?*?*?*?*?,2.0,1.9,100,102401,0,-0,289,0.0,-0.0,0.0,0,0,0,0,255,2.1,10,5,9999,99999,9,999999999,0.0,999,999,99
3030,3,14,4,0,*?*?*?*?*?*?*?*?*?*?*?*?*?*?*?*?*?*?*?*?*?*?,1.1,1.0,100,102401,0,-0,286,0.0,-0.0,0.0,0,0,0,0,283,2.1,10,5,9999,99999,9,999999999,0.0,999,999,99
3030,3,14,5,0,*?*?*?*?*?*?*?*?*?*?*?*?*?*?*?*?*?*?*?*?*?*?,0.5,0.4,100,102401,0,-0,283,0.0,-0.0,0.0,0,0,0,0,312,1.0,10,5,9999,99999,9,999999999,0.0,999,999,99
3030,3,14,6,0,*?*?*?*?*?*?*?*?*?*?*?*?*?*?*?*?*?*?*?*?*?*?,-0.1,-0.0,100,102401,0,-0,281,0.0,-0.0,0.0,0,0,0,0,340,2.1,10,5,9999,99999,9,999999999,0.2,999,999,99
3030,3,14,7,0,*?*?*?*?*?*?*?*?*?*?*?*?*?*?*?*?*?*?*?*?*?*?,0.5,0.6,100,102401,161,1383,283,17.8,0.0,17.8,2113,-0,2115,692,322,1.5,10,5,9999,99999,9,999999999,0.5,999,999,99
3030,3,14,8,0,*?*?*?*?*?*?*?*?*?*?*?*?*?*?*?*?*?*?*?*?*?*?,1.2,0.2,100,102401,347,1382,286,54.8,0.0,54.8,6390,0,6405,2187,303,3.1,10,5,9999,99999,9,999999999,0.2,999,999,99
3030,3,14,9,0,*?*?*?*?*?*?*?*?*?*?*?*?*?*?*?*?*?*?*?*?*?*?,2.8,1.5,100,102401,507,1384,293,86.5,0.0,86.5,10127,0,10157,3641,285,3.1,10,5,9999,99999,9,999999999,0.1,999,999,99
3030,3,14,10,0,*?*?*?*?*?*?*?*?*?*?*?*?*?*?*?*?*?*?*?*?*?*?,4.5,0.6,86,102401,628,1383,300,110.6,0.0,110.6,13029,0,13073,4856,267,3.1,10,5,9999,99999,9,999999999,0.2,999,999,99
3030,3,14,11,0,*?*?*?*?*?*?*?*?*?*?*?*?*?*?*?*?*?*?*?*?*?*?,6.3,1.5,81,102401,703,1383,308,125.6,0.0,125.6,14854,0,14908,5653,248,4.1,10,5,9999,99999,9,999999999,0.1,999,999,99
3030,3,14,12,0,*?*?*?*?*?*?*?*?*?*?*?*?*?*?*?*?*?*?*?*?*?*?,7.0,2.7,83,102401,727,1383,311,130.4,0.0,130.4,15439,0,15497,5913,230,5.2,10,5,9999,99999,9,999999999,0.3,999,999,99
3030,3,14,13,0,*?*?*?*?*?*?*?*?*?*?*?*?*?*?*?*?*?*?*?*?*?*?,6.9,1.7,78,102401,699,1384,311,124.6,0.0,124.6,14737,0,14791,5602,237,5.2,10,5,9999,99999,9,999999999,0.5,999,999,99
3030,3,14,14,0,*?*?*?*?*?*?*?*?*?*?*?*?*?*?*?*?*?*?*?*?*?*?,6.7,1.9,80,102401,619,1383,310,108.8,0.0,108.8,12805,0,12848,4762,243,6.2,10,5,9999,99999,9,999999999,1.1,999,999,99
3030,3,14,15,0,*?*?*?*?*?*?*?*?*?*?*?*?*?*?*?*?*?*?*?*?*?*?,7.1,5.1,98,102401,494,1384,311,83.9,0.0,83.9,9820,0,9849,3518,250,6.7,10,5,9999,99999,9,999999999,1.4,999,999,99
3030,3,14,16,0,*?*?*?*?*?*?*?*?*?*?*?*?*?*?*?*?*?*?*?*?*?*?,6.6,4.6,98,102401,332,1384,309,51.8,0.0,51.8,6031,0,6045,2056,257,3.1,10,5,9999,99999,9,999999999,1.0,999,999,99
3030,3,14,17,0,*?*?*?*?*?*?*?*?*?*?*?*?*?*?*?*?*?*?*?*?*?*?,6.5,4.6,99,102401,144,1381,308,14.4,0.0,14.4,1727,-0,1728,564,263,4.1,10,5,9999,99999,9,999999999,0.9,999,999,99
3030,3,14,18,0,*?*?*?*?*?*?*?*?*?*?*?*?*?*?*?*?*?*?*?*?*?*?,5.0,5.0,100,102401,0,-0,302,0.0,-0.0,0.0,0,0,0,0,270,4.1,10,5,9999,99999,9,999999999,0.0,999,999,99
3030,3,14,19,0,*?*?*?*?*?*?*?*?*?*?*?*?*?*?*?*?*?*?*?*?*?*?,4.4,4.5,100,102401,0,-0,299,0.0,-0.0,0.0,0,0,0,0,273,4.6,10,5,9999,99999,9,999999999,0.8,999,999,99
3030,3,14,20,0,*?*?*?*?*?*?*?*?*?*?*?*?*?*?*?*?*?*?*?*?*?*?,3.2,3.2,100,102401,0,-0,294,0.0,-0.0,0.0,0,0,0,0,277,4.6,10,5,9999,99999,9,999999999,0.1,999,999,99
3030,3,14,21,0,*?*?*?*?*?*?*?*?*?*?*?*?*?*?*?*?*?*?*?*?*?*?,1.9,1.9,100,102401,0,-0,289,0.0,-0.0,0.0,0,0,0,0,280,6.2,10,5,9999,99999,9,999999999,0.8,999,999,99
3030,3,14,22,0,*?*?*?*?*?*?*?*?*?*?*?*?*?*?*?*?*?*?*?*?*?*?,2.5,2.5,100,102401,0,-0,291,0.0,-0.0,0.0,0,0,0,0,283,6.2,10,5,9999,99999,9,999999999,1.4,999,999,99
3030,3,14,23,0,*?*?*?*?*?*?*?*?*?*?*?*?*?*?*?*?*?*?*?*?*?*?,2.1,2.1,100,102401,0,-0,290,0.0,-0.0,0.0,0,0,0,0,287,6.7,10,5,9999,99999,9,999999999,0.6,999,999,99
3030,3,14,24,0,*?*?*?*?*?*?*?*?*?*?*?*?*?*?*?*?*?*?*?*?*?*?,1.6,1.5,100,102401,0,-0,288,0.0,-0.0,0.0,0,0,0,0,170,3.1,10,5,9999,99999,9,999999999,0.0,999,999,99
3030,3,15,1,0,*?*?*?*?*?*?*?*?*?*?*?*?*?*?*?*?*?*?*?*?*?*?,1.9,-1.1,79,102363,0,-0,290,0.0,-0.0,0.0,0,0,0,0,283,3.1,10,5,9999,99999,9,999999999,0.0,999,999,99
3030,3,15,2,0,*?*?*?*?*?*?*?*?*?*?*?*?*?*?*?*?*?*?*?*?*?*?,2.0,-2.9,67,102363,0,-0,290,0.0,-0.0,0.0,0,0,0,0,277,2.1,10,5,9999,99999,9,999999999,0.0,999,999,99
3030,3,15,3,0,*?*?*?*?*?*?*?*?*?*?*?*?*?*?*?*?*?*?*?*?*?*?,2.0,-2.9,67,102363,0,-0,290,0.0,-0.0,0.0,0,0,0,0,270,3.1,10,5,9999,99999,9,999999999,0.6,999,999,99
3030,3,15,4,0,*?*?*?*?*?*?*?*?*?*?*?*?*?*?*?*?*?*?*?*?*?*?,1.5,-3.1,69,102363,0,-0,288,0.0,-0.0,0.0,0,0,0,0,263,1.5,10,5,9999,99999,9,999999999,0.4,999,999,99
3030,3,15,5,0,*?*?*?*?*?*?*?*?*?*?*?*?*?*?*?*?*?*?*?*?*?*?,1.2,-3.7,68,102363,0,-0,287,0.0,-0.0,0.0,0,0,0,0,257,1.5,10,5,9999,99999,9,999999999,0.0,999,999,99
3030,3,15,6,0,*?*?*?*?*?*?*?*?*?*?*?*?*?*?*?*?*?*?*?*?*?*?,0.8,-2.4,77,102363,0,-0,285,0.0,-0.0,0.0,0,0,0,0,250,3.6,10,5,9999,99999,9,999999999,0.0,999,999,99
3030,3,15,7,0,*?*?*?*?*?*?*?*?*?*?*?*?*?*?*?*?*?*?*?*?*?*?,1.3,-1.3,82,102363,170,1384,287,19.6,0.0,19.6,2316,-0,2318,759,250,4.1,10,5,9999,99999,9,999999999,0.0,999,999,99
3030,3,15,8,0,*?*?*?*?*?*?*?*?*?*?*?*?*?*?*?*?*?*?*?*?*?*?,1.7,-2.7,70,102363,356,1383,267,170.7,297.0,94.2,18102,25157,11070,1830,250,2.6,6,3,9999,99999,9,999999999,0.0,999,999,99
3030,3,15,9,0,*?*?*?*?*?*?*?*?*?*?*?*?*?*?*?*?*?*?*?*?*?*?,3.3,-1.9,66,102363,515,1382,274,266.1,320.1,146.9,28295,30996,16854,3040,250,3.1,6,3,9999,99999,9,999999999,0.0,999,999,99
3030,3,15,10,0,*?*?*?*?*?*?*?*?*?*?*?*?*?*?*?*?*?*?*?*?*?*?,4.3,-1.3,65,102363,636,1382,284,305.5,237.0,196.4,32494,24154,22071,4348,250,4.1,7,4,9999,99999,9,999999999,0.0,999,999,99
3030,3,15,11,0,*?*?*?*?*?*?*?*?*?*?*?*?*?*?*?*?*?*?*?*?*?*?,6.0,-0.2,64,102363,711,1382,286,383.9,334.3,211.9,41121,34749,23775,4843,250,4.6,6,3,9999,99999,9,999999999,0.2,999,999,99
3030,3,15,12,0,*?*?*?*?*?*?*?*?*?*?*?*?*?*?*?*?*?*?*?*?*?*?,6.6,0.2,63,102363,735,1382,288,398.2,335.5,219.8,42695,35053,24595,5100,250,4.6,6,3,9999,99999,9,999999999,0.2,999,999,99
3030,3,15,13,0,*?*?*?*?*?*?*?*?*?*?*?*?*?*?*?*?*?*?*?*?*?*?,6.8,0.6,65,102363,706,1382,284,405.9,417.2,192.8,42459,41795,23154,4152,252,4.1,5,3,9999,99999,9,999999999,0.2,999,999,99
3030,3,15,14,0,*?*?*?*?*?*?*?*?*?*?*?*?*?*?*?*?*?*?*?*?*?*?,6.5,0.8,68,102363,626,1382,283,354.8,411.2,168.5,37030,40369,20524,3455,253,4.1,5,3,9999,99999,9,999999999,0.2,999,999,99
3030,3,15,15,0,*?*?*?*?*?*?*?*?*?*?*?*?*?*?*?*?*?*?*?*?*?*?,6.7,-0.0,63,102363,501,1383,289,257.7,318.6,142.2,27386,30606,16350,2926,255,3.1,6,3,9999,99999,9,999999999,0.0,999,999,99
3030,3,15,16,0,*?*?*?*?*?*?*?*?*?*?*?*?*?*?*?*?*?*?*?*?*?*?,6.7,0.4,64,102363,339,1383,294,144.7,210.7,93.0,15284,17446,10900,1813,257,3.6,7,4,9999,99999,9,999999999,0.0,999,999,99
3030,3,15,17,0,*?*?*?*?*?*?*?*?*?*?*?*?*?*?*?*?*?*?*?*?*?*?,6.6,0.8,66,102363,151,1381,304,27.5,33.5,23.9,3097,1964,2891,498,258,3.6,9,5,9999,99999,9,999999999,0.0,999,999,99
3030,3,15,18,0,*?*?*?*?*?*?*?*?*?*?*?*?*?*?*?*?*?*?*?*?*?*?,4.7,1.7,81,102363,0,-0,301,0.0,-0.0,0.0,0,0,0,0,260,3.1,10,5,9999,99999,9,999999999,0.0,999,999,99
3030,3,15,19,0,*?*?*?*?*?*?*?*?*?*?*?*?*?*?*?*?*?*?*?*?*?*?,3.9,-0.0,75,102363,0,-0,298,0.0,-0.0,0.0,0,0,0,0,260,4.1,10,5,9999,99999,9,999999999,0.1,999,999,99
3030,3,15,20,0,*?*?*?*?*?*?*?*?*?*?*?*?*?*?*?*?*?*?*?*?*?*?,3.4,0.6,82,102363,0,-0,296,0.0,-0.0,0.0,0,0,0,0,260,3.6,10,5,9999,99999,9,999999999,0.3,999,999,99
3030,3,15,21,0,*?*?*?*?*?*?*?*?*?*?*?*?*?*?*?*?*?*?*?*?*?*?,3.4,1.7,87,102363,0,-0,295,0.0,-0.0,0.0,0,0,0,0,260,4.6,10,5,9999,99999,9,999999999,0.3,999,999,99
3030,3,15,22,0,*?*?*?*?*?*?*?*?*?*?*?*?*?*?*?*?*?*?*?*?*?*?,3.2,1.3,87,102363,0,-0,295,0.0,-0.0,0.0,0,0,0,0,260,4.1,10,5,9999,99999,9,999999999,0.2,999,999,99
3030,3,15,23,0,*?*?*?*?*?*?*?*?*?*?*?*?*?*?*?*?*?*?*?*?*?*?,3.4,1.0,85,102363,0,-0,296,0.0,-0.0,0.0,0,0,0,0,260,3.6,10,5,9999,99999,9,999999999,0.0,999,999,99
3030,3,15,24,0,*?*?*?*?*?*?*?*?*?*?*?*?*?*?*?*?*?*?*?*?*?*?,1.8,0.4,91,102363,0,-0,289,0.0,-0.0,0.0,0,0,0,0,290,2.6,10,5,9999,99999,9,999999999,0.0,999,999,99
3030,3,16,1,0,*?*?*?*?*?*?*?*?*?*?*?*?*?*?*?*?*?*?*?*?*?*?,3.7,3.4,98,102090,0,-0,296,0.0,-0.0,0.0,0,0,0,0,258,3.6,10,5,9999,99999,9,999999999,0.1,999,999,99
3030,3,16,2,0,*?*?*?*?*?*?*?*?*?*?*?*?*?*?*?*?*?*?*?*?*?*?,4.0,3.9,100,102090,0,-0,298,0.0,-0.0,0.0,0,0,0,0,257,3.6,10,5,9999,99999,9,999999999,0.6,999,999,99
3030,3,16,3,0,*?*?*?*?*?*?*?*?*?*?*?*?*?*?*?*?*?*?*?*?*?*?,3.5,3.4,100,102090,0,-0,296,0.0,-0.0,0.0,0,0,0,0,255,3.1,10,5,9999,99999,9,999999999,0.2,999,999,99
3030,3,16,4,0,*?*?*?*?*?*?*?*?*?*?*?*?*?*?*?*?*?*?*?*?*?*?,3.4,3.4,100,102090,0,-0,295,0.0,-0.0,0.0,0,0,0,0,253,4.1,10,5,9999,99999,9,999999999,0.0,999,999,99
3030,3,16,5,0,*?*?*?*?*?*?*?*?*?*?*?*?*?*?*?*?*?*?*?*?*?*?,3.3,3.2,100,102090,0,-0,295,0.0,-0.0,0.0,0,0,0,0,252,3.6,10,5,9999,99999,9,999999999,0.0,999,999,99
3030,3,16,6,0,*?*?*?*?*?*?*?*?*?*?*?*?*?*?*?*?*?*?*?*?*?*?,3.2,3.2,100,102090,0,-0,290,0.0,-0.0,0.0,0,0,0,0,250,2.1,9,5,9999,99999,9,999999999,0.0,999,999,99
3030,3,16,7,0,*?*?*?*?*?*?*?*?*?*?*?*?*?*?*?*?*?*?*?*?*?*?,3.0,3.0,100,102090,179,1385,253,73.5,394.1,22.6,7602,27145,3719,471,248,1.5,1,0,9999,99999,9,999999999,0.0,999,999,99
3030,3,16,8,0,*?*?*?*?*?*?*?*?*?*?*?*?*?*?*?*?*?*?*?*?*?*?,4.7,4.5,99,102090,365,1383,266,200.5,510.7,65.8,20667,43194,9648,1211,247,2.1,2,1,9999,99999,9,999999999,0.0,999,999,99
3030,3,16,9,0,*?*?*?*?*?*?*?*?*?*?*?*?*?*?*?*?*?*?*?*?*?*?,6.3,2.7,78,102090,523,1381,270,309.2,548.5,101.4,31895,51086,14220,1932,245,3.1,2,1,9999,99999,9,999999999,0.0,999,999,99
3030,3,16,10,0,*?*?*?*?*?*?*?*?*?*?*?*?*?*?*?*?*?*?*?*?*?*?,7.4,3.2,76,102090,644,1381,280,388.4,530.6,141.0,41449,52573,17803,2856,243,2.6,3,2,9999,99999,9,999999999,0.0,999,999,99
3030,3,16,11,0,*?*?*?*?*?*?*?*?*?*?*?*?*?*?*?*?*?*?*?*?*?*?,8.6,2.3,65,102090,719,1381,293,414.5,418.1,196.9,43370,42032,23566,4281,242,3.6,5,3,9999,99999,9,999999999,0.0,999,999,99
3030,3,16,12,0,*?*?*?*?*?*?*?*?*?*?*?*?*?*?*?*?*?*?*?*?*?*?,8.8,1.9,62,102090,743,1382,294,429.6,419.6,204.1,44984,42366,24329,4515,240,5.2,5,3,9999,99999,9,999999999,0.0,999,999,99
3030,3,16,13,0,*?*?*?*?*?*?*?*?*?*?*?*?*?*?*?*?*?*?*?*?*?*?,9.0,0.8,58,102090,713,1381,299,385.4,334.4,212.7,41284,34822,23838,4871,243,5.7,6,3,9999,99999,9,999999999,0.0,999,999,99
3030,3,16,14,0,*?*?*?*?*?*?*?*?*?*?*?*?*?*?*?*?*?*?*?*?*?*?,9.1,2.3,63,102090,633,1381,310,257.4,141.5,192.5,28066,14299,21737,4660,247,5.2,8,4,9999,99999,9,999999999,0.0,999,999,99
3030,3,16,15,0,*?*?*?*?*?*?*?*?*?*?*?*?*?*?*?*?*?*?*?*?*?*?,9.3,1.7,59,102090,508,1382,306,236.3,229.4,151.9,25018,22121,17341,3169,250,3.6,7,4,9999,99999,9,999999999,0.0,999,999,99
3030,3,16,16,0,*?*?*?*?*?*?*?*?*?*?*?*?*?*?*?*?*?*?*?*?*?*?,8.9,2.5,65,102090,346,1382,305,148.5,211.8,95.5,15690,17708,11174,1867,253,2.1,7,4,9999,99999,9,999999999,0.0,999,999,99
3030,3,16,17,0,*?*?*?*?*?*?*?*?*?*?*?*?*?*?*?*?*?*?*?*?*?*?,9.0,3.0,67,102090,158,1381,310,39.7,87.4,29.7,4290,4647,3708,517,257,2.1,8,4,9999,99999,9,999999999,0.0,999,999,99
3030,3,16,18,0,*?*?*?*?*?*?*?*?*?*?*?*?*?*?*?*?*?*?*?*?*?*?,7.9,3.2,73,102090,0,-0,315,0.0,-0.0,0.0,0,0,0,0,260,1.5,10,5,9999,99999,9,999999999,0.0,999,999,99
3030,3,16,19,0,*?*?*?*?*?*?*?*?*?*?*?*?*?*?*?*?*?*?*?*?*?*?,7.0,2.7,75,102090,0,-0,311,0.0,-0.0,0.0,0,0,0,0,258,2.1,10,5,9999,99999,9,999999999,0.0,999,999,99
3030,3,16,20,0,*?*?*?*?*?*?*?*?*?*?*?*?*?*?*?*?*?*?*?*?*?*?,6.3,2.7,78,102090,0,-0,308,0.0,-0.0,0.0,0,0,0,0,257,2.6,10,5,9999,99999,9,999999999,0.0,999,999,99
3030,3,16,21,0,*?*?*?*?*?*?*?*?*?*?*?*?*?*?*?*?*?*?*?*?*?*?,6.1,3.2,83,102090,0,-0,307,0.0,-0.0,0.0,0,0,0,0,255,2.6,10,5,9999,99999,9,999999999,0.0,999,999,99
3030,3,16,22,0,*?*?*?*?*?*?*?*?*?*?*?*?*?*?*?*?*?*?*?*?*?*?,5.2,1.7,79,102090,0,-0,303,0.0,-0.0,0.0,0,0,0,0,253,2.1,10,5,9999,99999,9,999999999,0.0,999,999,99
3030,3,16,23,0,*?*?*?*?*?*?*?*?*?*?*?*?*?*?*?*?*?*?*?*?*?*?,4.4,-0.6,70,102090,0,-0,300,0.0,-0.0,0.0,0,0,0,0,252,1.5,10,5,9999,99999,9,999999999,0.0,999,999,99
3030,3,16,24,0,*?*?*?*?*?*?*?*?*?*?*?*?*?*?*?*?*?*?*?*?*?*?,3.5,2.3,92,102090,0,-0,296,0.0,-0.0,0.0,0,0,0,0,260,2.1,10,5,9999,99999,9,999999999,0.0,999,999,99
3030,3,17,1,0,*?*?*?*?*?*?*?*?*?*?*?*?*?*?*?*?*?*?*?*?*?*?,2.4,-1.5,74,101615,0,-0,292,0.0,-0.0,0.0,0,0,0,0,250,3.1,10,5,9999,99999,9,999999999,0.0,999,999,99
3030,3,17,2,0,*?*?*?*?*?*?*?*?*?*?*?*?*?*?*?*?*?*?*?*?*?*?,1.4,-1.9,77,101615,0,-0,288,0.0,-0.0,0.0,0,0,0,0,250,4.1,10,5,9999,99999,9,999999999,0.0,999,999,99
3030,3,17,3,0,*?*?*?*?*?*?*?*?*?*?*?*?*?*?*?*?*?*?*?*?*?*?,1.4,-3.7,66,101615,0,-0,288,0.0,-0.0,0.0,0,0,0,0,250,2.6,10,5,9999,99999,9,999999999,0.9,999,999,99
3030,3,17,4,0,*?*?*?*?*?*?*?*?*?*?*?*?*?*?*?*?*?*?*?*?*?*?,1.0,-3.4,70,101615,0,-0,286,0.0,-0.0,0.0,0,0,0,0,250,3.6,10,5,9999,99999,9,999999999,1.1,999,999,99
3030,3,17,5,0,*?*?*?*?*?*?*?*?*?*?*?*?*?*?*?*?*?*?*?*?*?*?,0.6,-2.2,79,101615,0,-0,284,0.0,-0.0,0.0,0,0,0,0,250,4.1,10,5,9999,99999,9,999999999,0.0,999,999,99
3030,3,17,6,0,*?*?*?*?*?*?*?*?*?*?*?*?*?*?*?*?*?*?*?*?*?*?,1.0,-2.4,75,101615,0,-0,286,0.0,-0.0,0.0,0,0,0,0,250,5.2,10,5,9999,99999,9,999999999,0.0,999,999,99
3030,3,17,7,0,*?*?*?*?*?*?*?*?*?*?*?*?*?*?*?*?*?*?*?*?*?*?,1.4,-1.1,82,101615,187,1379,287,23.1,0.0,23.1,2719,-0,2723,894,247,3.6,10,5,9999,99999,9,999999999,0.0,999,999,99
3030,3,17,8,0,*?*?*?*?*?*?*?*?*?*?*?*?*?*?*?*?*?*?*?*?*?*?,1.6,-0.8,83,101615,373,1380,288,60.1,0.0,60.1,7004,0,7021,2416,243,2.6,10,5,9999,99999,9,999999999,0.0,999,999,99
3030,3,17,9,0,*?*?*?*?*?*?*?*?*?*?*?*?*?*?*?*?*?*?*?*?*?*?,3.2,-0.6,76,101615,532,1381,295,91.7,0.0,91.7,10745,0,10778,3892,240,1.5,10,5,9999,99999,9,999999999,0.0,999,999,99
3030,3,17,10,0,*?*?*?*?*?*?*?*?*?*?*?*?*?*?*?*?*?*?*?*?*?*?,4.0,-0.2,74,101615,653,1382,298,115.7,0.0,115.7,13646,0,13693,5122,237,2.1,10,5,9999,99999,9,999999999,0.0,999,999,99
3030,3,17,11,0,*?*?*?*?*?*?*?*?*?*?*?*?*?*?*?*?*?*?*?*?*?*?,4.9,-1.3,63,101615,727,1381,302,130.5,0.0,130.5,15460,0,15517,5921,233,2.6,10,5,9999,99999,9,999999999,0.0,999,999,99
3030,3,17,12,0,*?*?*?*?*?*?*?*?*?*?*?*?*?*?*?*?*?*?*?*?*?*?,5.4,1.0,74,101615,750,1380,304,135.2,0.0,135.2,16030,0,16091,6176,230,1.5,10,5,9999,99999,9,999999999,0.0,999,999,99
3030,3,17,13,0,*?*?*?*?*?*?*?*?*?*?*?*?*?*?*?*?*?*?*?*?*?*?,5.4,1.7,77,101615,721,1381,304,129.3,0.0,129.3,15307,0,15364,5853,230,2.1,10,5,9999,99999,9,999999999,0.0,999,999,99
3030,3,17,14,0,*?*?*?*?*?*?*?*?*?*?*?*?*?*?*?*?*?*?*?*?*?*?,5.9,2.3,77,101615,641,1382,306,113.3,0.0,113.3,13356,0,13402,4996,230,3.1,10,5,9999,99999,9,999999999,0.0,999,999,99
3030,3,17,15,0,*?*?*?*?*?*?*?*?*?*?*?*?*?*?*?*?*?*?*?*?*?*?,5.9,2.9,81,101615,515,1381,306,88.3,0.0,88.3,10344,0,10375,3728,230,1.5,10,5,9999,99999,9,999999999,0.0,999,999,99
3030,3,17,16,0,*?*?*?*?*?*?*?*?*?*?*?*?*?*?*?*?*?*?*?*?*?*?,5.4,1.7,77,101615,353,1382,304,56.0,0.0,56.0,6530,0,6545,2239,230,0.5,10,5,9999,99999,9,999999999,0.0,999,999,99
3030,3,17,17,0,*?*?*?*?*?*?*?*?*?*?*?*?*?*?*?*?*?*?*?*?*?*?,5.8,1.9,76,101615,165,1382,306,18.6,0.0,18.6,2208,-0,2210,723,230,0.0,10,5,9999,99999,9,999999999,0.0,999,999,99
3030,3,17,18,0,*?*?*?*?*?*?*?*?*?*?*?*?*?*?*?*?*?*?*?*?*?*?,4.8,2.9,87,101615,0,-0,301,0.0,-0.0,0.0,0,0,0,0,230,1.0,10,5,9999,99999,9,999999999,0.0,999,999,99
3030,3,17,19,0,*?*?*?*?*?*?*?*?*?*?*?*?*?*?*?*?*?*?*?*?*?*?,4.3,3.2,92,101615,0,-0,299,0.0,-0.0,0.0,0,0,0,0,228,1.5,10,5,9999,99999,9,999999999,0.0,999,999,99
3030,3,17,20,0,*?*?*?*?*?*?*?*?*?*?*?*?*?*?*?*?*?*?*?*?*?*?,3.0,2.9,99,101615,0,-0,294,0.0,-0.0,0.0,0,0,0,0,227,2.1,10,5,9999,99999,9,999999999,0.0,999,999,99
3030,3,17,21,0,*?*?*?*?*?*?*?*?*?*?*?*?*?*?*?*?*?*?*?*?*?*?,2.7,1.7,92,101615,0,-0,292,0.0,-0.0,0.0,0,0,0,0,225,3.1,10,5,9999,99999,9,999999999,0.0,999,999,99
3030,3,17,22,0,*?*?*?*?*?*?*?*?*?*?*?*?*?*?*?*?*?*?*?*?*?*?,2.0,2.1,100,101615,0,-0,289,0.0,-0.0,0.0,0,0,0,0,223,2.1,10,5,9999,99999,9,999999999,0.0,999,999,99
3030,3,17,23,0,*?*?*?*?*?*?*?*?*?*?*?*?*?*?*?*?*?*?*?*?*?*?,1.9,1.9,100,101615,0,-0,289,0.0,-0.0,0.0,0,0,0,0,222,2.6,10,5,9999,99999,9,999999999,0.0,999,999,99
3030,3,17,24,0,*?*?*?*?*?*?*?*?*?*?*?*?*?*?*?*?*?*?*?*?*?*?,3.6,-1.1,70,101615,0,-0,297,0.0,-0.0,0.0,0,0,0,0,250,3.6,10,5,9999,99999,9,999999999,0.0,999,999,99
3030,3,18,1,0,*?*?*?*?*?*?*?*?*?*?*?*?*?*?*?*?*?*?*?*?*?*?,1.5,1.0,93,100853,0,-0,287,0.0,-0.0,0.0,0,0,0,0,215,1.5,10,5,9999,99999,9,999999999,0.0,999,999,99
3030,3,18,2,0,*?*?*?*?*?*?*?*?*?*?*?*?*?*?*?*?*?*?*?*?*?*?,0.7,0.6,95,100853,0,-0,284,0.0,-0.0,0.0,0,0,0,0,210,2.1,10,5,9999,99999,9,999999999,0.0,999,999,99
3030,3,18,3,0,*?*?*?*?*?*?*?*?*?*?*?*?*?*?*?*?*?*?*?*?*?*?,-0.2,-0.8,90,100853,0,-0,281,0.0,-0.0,0.0,0,0,0,0,205,1.5,10,5,9999,99999,9,999999999,0.0,999,999,99
3030,3,18,4,0,*?*?*?*?*?*?*?*?*?*?*?*?*?*?*?*?*?*?*?*?*?*?,0.1,-1.3,86,100853,0,-0,282,0.0,-0.0,0.0,0,0,0,0,200,2.1,10,5,9999,99999,9,999999999,0.0,999,999,99
3030,3,18,5,0,*?*?*?*?*?*?*?*?*?*?*?*?*?*?*?*?*?*?*?*?*?*?,0.3,-1.1,86,100853,0,-0,283,0.0,-0.0,0.0,0,0,0,0,195,1.0,10,5,9999,99999,9,999999999,0.0,999,999,99
3030,3,18,6,0,*?*?*?*?*?*?*?*?*?*?*?*?*?*?*?*?*?*?*?*?*?*?,0.4,-1.3,83,100853,0,-0,283,0.0,-0.0,0.0,0,0,0,0,190,1.0,10,5,9999,99999,9,999999999,0.0,999,999,99
3030,3,18,7,0,*?*?*?*?*?*?*?*?*?*?*?*?*?*?*?*?*?*?*?*?*?*?,0.4,-1.7,81,100853,196,1380,283,24.8,0.0,24.8,2922,-0,2926,962,200,0.5,10,5,9999,99999,9,999999999,0.0,999,999,99
3030,3,18,8,0,*?*?*?*?*?*?*?*?*?*?*?*?*?*?*?*?*?*?*?*?*?*?,1.9,-1.1,77,100853,382,1381,284,107.4,51.6,93.1,11784,4581,10522,2491,210,1.0,9,5,9999,99999,9,999999999,0.0,999,999,99
3030,3,18,9,0,*?*?*?*?*?*?*?*?*?*?*?*?*?*?*?*?*?*?*?*?*?*?,4.1,-1.3,65,100853,540,1380,294,162.2,55.1,140.6,17819,5270,15863,4022,220,2.1,9,5,9999,99999,9,999999999,0.0,999,999,99
3030,3,18,10,0,*?*?*?*?*?*?*?*?*?*?*?*?*?*?*?*?*?*?*?*?*?*?,6.1,-0.4,60,100853,661,1381,302,203.9,56.7,176.8,22421,5581,19927,5359,230,2.6,9,5,9999,99999,9,999999999,0.0,999,999,99
3030,3,18,11,0,*?*?*?*?*?*?*?*?*?*?*?*?*?*?*?*?*?*?*?*?*?*?,7.1,-0.8,54,100853,735,1381,306,229.6,57.4,199.0,25265,5717,22434,6273,240,2.6,9,5,9999,99999,9,999999999,0.0,999,999,99
3030,3,18,12,0,*?*?*?*?*?*?*?*?*?*?*?*?*?*?*?*?*?*?*?*?*?*?,7.7,-2.2,47,100853,758,1380,309,237.5,57.5,205.9,26148,5753,23211,6572,250,3.1,9,5,9999,99999,9,999999999,0.0,999,999,99
3030,3,18,13,0,*?*?*?*?*?*?*?*?*?*?*?*?*?*?*?*?*?*?*?*?*?*?,7.7,-1.7,48,100853,728,1380,309,227.2,57.3,197.0,25007,5706,22206,6186,255,3.6,9,5,9999,99999,9,999999999,0.0,999,999,99
3030,3,18,14,0,*?*?*?*?*?*?*?*?*?*?*?*?*?*?*?*?*?*?*?*?*?*?,8.0,-2.9,43,100853,648,1381,310,199.4,56.5,172.9,21926,5553,19490,5207,260,3.6,9,5,9999,99999,9,999999999,0.0,999,999,99
3030,3,18,15,0,*?*?*?*?*?*?*?*?*?*?*?*?*?*?*?*?*?*?*?*?*?*?,7.7,-2.9,43,100853,522,1380,309,155.9,54.8,135.2,17125,5210,15249,3834,265,3.6,9,5,9999,99999,9,999999999,0.0,999,999,99
3030,3,18,16,0,*?*?*?*?*?*?*?*?*?*?*?*?*?*?*?*?*?*?*?*?*?*?,7.6,-1.5,50,100853,360,1382,314,57.4,0.0,57.4,6694,0,6710,2300,270,2.6,10,5,9999,99999,9,999999999,0.0,999,999,99
3030,3,18,17,0,*?*?*?*?*?*?*?*?*?*?*?*?*?*?*?*?*?*?*?*?*?*?,7.3,-1.3,52,100853,172,1382,313,20.0,0.0,20.0,2367,-0,2370,776,275,2.6,10,5,9999,99999,9,999999999,0.0,999,999,99
3030,3,18,18,0,*?*?*?*?*?*?*?*?*?*?*?*?*?*?*?*?*?*?*?*?*?*?,6.3,-0.8,57,100853,0,-0,308,0.0,-0.0,0.0,0,0,0,0,280,2.1,10,5,9999,99999,9,999999999,0.0,999,999,99
3030,3,18,19,0,*?*?*?*?*?*?*?*?*?*?*?*?*?*?*?*?*?*?*?*?*?*?,5.0,-1.7,59,100853,0,-0,303,0.0,-0.0,0.0,0,0,0,0,272,2.1,10,5,9999,99999,9,999999999,0.0,999,999,99
3030,3,18,20,0,*?*?*?*?*?*?*?*?*?*?*?*?*?*?*?*?*?*?*?*?*?*?,3.3,-1.3,68,100853,0,-0,295,0.0,-0.0,0.0,0,0,0,0,263,2.1,10,5,9999,99999,9,999999999,0.0,999,999,99
3030,3,18,21,0,*?*?*?*?*?*?*?*?*?*?*?*?*?*?*?*?*?*?*?*?*?*?,2.9,-0.4,76,100853,0,-0,294,0.0,-0.0,0.0,0,0,0,0,255,1.0,10,5,9999,99999,9,999999999,0.0,999,999,99
3030,3,18,22,0,*?*?*?*?*?*?*?*?*?*?*?*?*?*?*?*?*?*?*?*?*?*?,2.5,-1.1,73,100853,0,-0,292,0.0,-0.0,0.0,0,0,0,0,247,0.5,10,5,9999,99999,9,999999999,0.0,999,999,99
3030,3,18,23,0,*?*?*?*?*?*?*?*?*?*?*?*?*?*?*?*?*?*?*?*?*?*?,2.6,-0.2,79,100853,0,-0,292,0.0,-0.0,0.0,0,0,0,0,238,2.1,10,5,9999,99999,9,999999999,0.0,999,999,99
3030,3,18,24,0,*?*?*?*?*?*?*?*?*?*?*?*?*?*?*?*?*?*?*?*?*?*?,1.8,1.5,94,100853,0,-0,289,0.0,-0.0,0.0,0,0,0,0,220,1.5,10,5,9999,99999,9,999999999,0.0,999,999,99
3030,3,19,1,0,*?*?*?*?*?*?*?*?*?*?*?*?*?*?*?*?*?*?*?*?*?*?,3.0,1.5,88,100913,0,-0,294,0.0,-0.0,0.0,0,0,0,0,230,0.5,10,5,9999,99999,9,999999999,0.0,999,999,99
3030,3,19,2,0,*?*?*?*?*?*?*?*?*?*?*?*?*?*?*?*?*?*?*?*?*?*?,3.2,2.3,92,100913,0,-0,294,0.0,-0.0,0.0,0,0,0,0,230,1.5,10,5,9999,99999,9,999999999,0.0,999,999,99
3030,3,19,3,0,*?*?*?*?*?*?*?*?*?*?*?*?*?*?*?*?*?*?*?*?*?*?,3.0,1.7,89,100913,0,-0,294,0.0,-0.0,0.0,0,0,0,0,230,3.1,10,5,9999,99999,9,999999999,0.0,999,999,99
3030,3,19,4,0,*?*?*?*?*?*?*?*?*?*?*?*?*?*?*?*?*?*?*?*?*?*?,2.8,0.6,84,100913,0,-0,293,0.0,-0.0,0.0,0,0,0,0,230,2.1,10,5,9999,99999,9,999999999,0.0,999,999,99
3030,3,19,5,0,*?*?*?*?*?*?*?*?*?*?*?*?*?*?*?*?*?*?*?*?*?*?,2.5,-0.0,82,100913,0,-0,267,0.0,-0.0,0.0,0,0,0,0,230,2.6,5,3,9999,99999,9,999999999,0.0,999,999,99
3030,3,19,6,0,*?*?*?*?*?*?*?*?*?*?*?*?*?*?*?*?*?*?*?*?*?*?,3.0,-0.0,79,100913,5,1462,243,0.0,0.0,0.0,0,0,0,0,230,1.0,0,0,9999,99999,9,999999999,0.0,999,999,99
3030,3,19,7,0,*?*?*?*?*?*?*?*?*?*?*?*?*?*?*?*?*?*?*?*?*?*?,3.4,0.8,83,100913,205,1381,246,91.8,432.6,27.5,9420,31150,4479,555,232,2.6,0,0,9999,99999,9,999999999,0.0,999,999,99
3030,3,19,8,0,*?*?*?*?*?*?*?*?*?*?*?*?*?*?*?*?*?*?*?*?*?*?,4.0,0.4,76,100913,390,1379,248,219.2,542.4,65.8,22726,47073,9724,1233,233,3.1,0,0,9999,99999,9,999999999,0.0,999,999,99
3030,3,19,9,0,*?*?*?*?*?*?*?*?*?*?*?*?*?*?*?*?*?*?*?*?*?*?,4.7,1.0,76,100913,548,1378,251,327.9,577.3,98.4,34053,54555,13942,1921,235,0.5,0,0,9999,99999,9,999999999,0.0,999,999,99
3030,3,19,10,0,*?*?*?*?*?*?*?*?*?*?*?*?*?*?*?*?*?*?*?*?*?*?,6.1,0.2,65,100913,669,1380,255,410.5,592.8,123.1,42760,57947,16970,2548,237,0.5,0,0,9999,99999,9,999999999,0.0,999,999,99
3030,3,19,11,0,*?*?*?*?*?*?*?*?*?*?*?*?*?*?*?*?*?*?*?*?*?*?,7.3,1.0,64,100913,743,1380,261,461.3,599.9,138.4,48162,59418,18752,3010,238,1.5,0,0,9999,99999,9,999999999,0.0,999,999,99
3030,3,19,12,0,*?*?*?*?*?*?*?*?*?*?*?*?*?*?*?*?*?*?*?*?*?*?,7.1,1.0,64,100913,765,1379,260,477.0,601.8,143.1,49827,59798,19286,3167,240,1.0,0,0,9999,99999,9,999999999,0.0,999,999,99
3030,3,19,13,0,*?*?*?*?*?*?*?*?*?*?*?*?*?*?*?*?*?*?*?*?*?*?,7.2,-1.3,54,100913,735,1379,256,456.4,599.3,136.9,47629,59288,18578,2961,235,1.5,0,0,9999,99999,9,999999999,0.0,999,999,99
3030,3,19,14,0,*?*?*?*?*?*?*?*?*?*?*?*?*?*?*?*?*?*?*?*?*?*?,6.9,-1.7,53,100913,655,1380,254,400.9,591.3,120.3,41747,57625,16627,2469,230,1.5,0,0,9999,99999,9,999999999,0.0,999,999,99
3030,3,19,15,0,*?*?*?*?*?*?*?*?*?*?*?*?*?*?*?*?*?*?*?*?*?*?,7.4,-0.0,59,100913,529,1380,259,314.5,574.1,94.3,32645,53853,13439,1829,225,1.5,0,0,9999,99999,9,999999999,0.0,999,999,99
3030,3,19,16,0,*?*?*?*?*?*?*?*?*?*?*?*?*?*?*?*?*?*?*?*?*?*?,7.3,-0.6,56,100913,367,1381,258,202.9,534.5,60.9,21038,45510,9068,1138,220,2.1,0,0,9999,99999,9,999999999,0.0,999,999,99
3030,3,19,17,0,*?*?*?*?*?*?*?*?*?*?*?*?*?*?*?*?*?*?*?*?*?*?,7.2,-1.1,54,100913,179,1382,257,73.8,398.7,22.1,7646,27515,3653,465,215,1.0,0,0,9999,99999,9,999999999,0.0,999,999,99
3030,3,19,18,0,*?*?*?*?*?*?*?*?*?*?*?*?*?*?*?*?*?*?*?*?*?*?,6.4,-2.7,51,100913,0,-0,309,0.0,-0.0,0.0,0,0,0,0,210,1.0,10,5,9999,99999,9,999999999,0.0,999,999,99
3030,3,19,19,0,*?*?*?*?*?*?*?*?*?*?*?*?*?*?*?*?*?*?*?*?*?*?,5.7,-0.6,63,100913,0,-0,306,0.0,-0.0,0.0,0,0,0,0,208,0.5,10,5,9999,99999,9,999999999,0.0,999,999,99
3030,3,19,20,0,*?*?*?*?*?*?*?*?*?*?*?*?*?*?*?*?*?*?*?*?*?*?,4.6,-0.4,68,100913,0,-0,301,0.0,-0.0,0.0,0,0,0,0,207,1.0,10,5,9999,99999,9,999999999,0.0,999,999,99
3030,3,19,21,0,*?*?*?*?*?*?*?*?*?*?*?*?*?*?*?*?*?*?*?*?*?*?,3.8,0.6,78,100913,0,-0,297,0.0,-0.0,0.0,0,0,0,0,205,0.5,10,5,9999,99999,9,999999999,0.0,999,999,99
3030,3,19,22,0,*?*?*?*?*?*?*?*?*?*?*?*?*?*?*?*?*?*?*?*?*?*?,3.5,-0.0,78,100913,0,-0,296,0.0,-0.0,0.0,0,0,0,0,203,1.5,10,5,9999,99999,9,999999999,0.0,999,999,99
3030,3,19,23,0,*?*?*?*?*?*?*?*?*?*?*?*?*?*?*?*?*?*?*?*?*?*?,2.9,1.0,87,100913,0,-0,293,0.0,-0.0,0.0,0,0,0,0,202,2.1,10,5,9999,99999,9,999999999,0.0,999,999,99
3030,3,19,24,0,*?*?*?*?*?*?*?*?*?*?*?*?*?*?*?*?*?*?*?*?*?*?,2.7,0.6,86,100913,0,-0,293,0.0,-0.0,0.0,0,0,0,0,230,2.6,10,5,9999,99999,9,999999999,0.0,999,999,99
3030,3,20,1,0,*?*?*?*?*?*?*?*?*?*?*?*?*?*?*?*?*?*?*?*?*?*?,0.1,-0.0,100,99420,0,-0,282,0.0,-0.0,0.0,0,0,0,0,198,1.0,10,5,9999,99999,9,999999999,0.0,999,999,99
3030,3,20,2,0,*?*?*?*?*?*?*?*?*?*?*?*?*?*?*?*?*?*?*?*?*?*?,-1.5,-1.5,100,99420,0,-0,276,0.0,-0.0,0.0,0,0,0,0,197,1.0,10,5,9999,99999,9,999999999,0.0,999,999,99
3030,3,20,3,0,*?*?*?*?*?*?*?*?*?*?*?*?*?*?*?*?*?*?*?*?*?*?,-1.7,-1.7,100,99420,0,-0,275,0.0,-0.0,0.0,0,0,0,0,195,3.1,10,5,9999,99999,9,999999999,0.0,999,999,99
3030,3,20,4,0,*?*?*?*?*?*?*?*?*?*?*?*?*?*?*?*?*?*?*?*?*?*?,-1.2,-1.3,100,99420,0,-0,277,0.0,-0.0,0.0,0,0,0,0,193,1.5,10,5,9999,99999,9,999999999,0.0,999,999,99
3030,3,20,5,0,*?*?*?*?*?*?*?*?*?*?*?*?*?*?*?*?*?*?*?*?*?*?,-1.9,-1.9,100,99420,0,-0,274,0.0,-0.0,0.0,0,0,0,0,192,1.0,10,5,9999,99999,9,999999999,0.0,999,999,99
3030,3,20,6,0,*?*?*?*?*?*?*?*?*?*?*?*?*?*?*?*?*?*?*?*?*?*?,-2.5,-2.7,100,99420,14,1421,272,0.0,0.0,0.0,0,0,0,0,190,2.1,10,5,9999,99999,9,999999999,0.0,999,999,99
3030,3,20,7,0,*?*?*?*?*?*?*?*?*?*?*?*?*?*?*?*?*?*?*?*?*?*?,-1.5,-1.5,100,99420,214,1382,260,77.2,177.9,49.6,8218,11513,6009,909,197,2.1,7,4,9999,99999,9,999999999,0.0,999,999,99
3030,3,20,8,0,*?*?*?*?*?*?*?*?*?*?*?*?*?*?*?*?*?*?*?*?*?*?,-0.4,-0.4,100,99420,399,1379,255,210.1,381.3,99.8,21861,33187,12702,1868,203,1.0,5,3,9999,99999,9,999999999,0.0,999,999,99
3030,3,20,9,0,*?*?*?*?*?*?*?*?*?*?*?*?*?*?*?*?*?*?*?*?*?*?,1.3,-0.2,100,99420,557,1379,262,311.4,404.8,147.9,32433,38821,18211,2933,210,1.5,5,3,9999,99999,9,999999999,0.0,999,999,99
3030,3,20,10,0,*?*?*?*?*?*?*?*?*?*?*?*?*?*?*?*?*?*?*?*?*?*?,2.7,2.7,100,99420,677,1379,270,388.3,415.3,184.4,40565,41380,22223,3901,217,1.0,5,3,9999,99999,9,999999999,0.0,999,999,99
3030,3,20,11,0,*?*?*?*?*?*?*?*?*?*?*?*?*?*?*?*?*?*?*?*?*?*?,4.1,2.1,100,99420,750,1378,279,408.6,336.3,225.5,43829,35297,25155,5297,223,0.5,6,3,9999,99999,9,999999999,0.0,999,999,99
3030,3,20,12,0,*?*?*?*?*?*?*?*?*?*?*?*?*?*?*?*?*?*?*?*?*?*?,4.6,1.7,100,99420,773,1379,276,449.9,421.4,213.7,47156,42774,25335,4853,230,0.5,5,3,9999,99999,9,999999999,0.0,999,999,99
3030,3,20,13,0,*?*?*?*?*?*?*?*?*?*?*?*?*?*?*?*?*?*?*?*?*?*?,5.0,2.3,100,99420,743,1379,288,364.1,241.4,234.1,38904,25277,25981,5525,235,0.5,7,4,9999,99999,9,999999999,0.0,999,999,99
3030,3,20,14,0,*?*?*?*?*?*?*?*?*?*?*?*?*?*?*?*?*?*?*?*?*?*?,5.2,2.3,100,99420,662,1379,284,355.2,331.6,196.1,37966,34094,22091,4361,240,0.5,6,3,9999,99999,9,999999999,0.0,999,999,99
3030,3,20,15,0,*?*?*?*?*?*?*?*?*?*?*?*?*?*?*?*?*?*?*?*?*?*?,4.6,3.2,100,99420,536,1379,282,279.5,322.2,154.3,29725,31571,17642,3224,245,1.0,6,3,9999,99999,9,999999999,0.0,999,999,99
3030,3,20,16,0,*?*?*?*?*?*?*?*?*?*?*?*?*?*?*?*?*?*?*?*?*?*?,4.7,2.5,100,99420,373,1378,277,193.7,375.6,92.0,20168,31923,11787,1710,250,0.5,5,3,9999,99999,9,999999999,0.0,999,999,99
3030,3,20,17,0,*?*?*?*?*?*?*?*?*?*?*?*?*?*?*?*?*?*?*?*?*?*?,4.3,0.4,98,99420,185,1375,279,68.7,228.8,37.9,7253,13964,5175,672,255,1.0,6,3,9999,99999,9,999999999,0.0,999,999,99
3030,3,20,18,0,*?*?*?*?*?*?*?*?*?*?*?*?*?*?*?*?*?*?*?*?*?*?,3.0,1.3,100,99420,0,-0,294,0.0,-0.0,0.0,0,0,0,0,260,1.5,10,5,9999,99999,9,999999999,0.0,999,999,99
3030,3,20,19,0,*?*?*?*?*?*?*?*?*?*?*?*?*?*?*?*?*?*?*?*?*?*?,1.8,1.9,100,99420,0,-0,289,0.0,-0.0,0.0,0,0,0,0,255,1.0,10,5,9999,99999,9,999999999,0.0,999,999,99
3030,3,20,20,0,*?*?*?*?*?*?*?*?*?*?*?*?*?*?*?*?*?*?*?*?*?*?,0.6,0.6,100,99420,0,-0,284,0.0,-0.0,0.0,0,0,0,0,250,1.0,10,5,9999,99999,9,999999999,0.0,999,999,99
3030,3,20,21,0,*?*?*?*?*?*?*?*?*?*?*?*?*?*?*?*?*?*?*?*?*?*?,0.2,0.2,100,99420,0,-0,282,0.0,-0.0,0.0,0,0,0,0,245,1.0,10,5,9999,99999,9,999999999,0.0,999,999,99
3030,3,20,22,0,*?*?*?*?*?*?*?*?*?*?*?*?*?*?*?*?*?*?*?*?*?*?,-0.1,-0.0,100,99420,0,-0,281,0.0,-0.0,0.0,0,0,0,0,240,0.5,10,5,9999,99999,9,999999999,0.0,999,999,99
3030,3,20,23,0,*?*?*?*?*?*?*?*?*?*?*?*?*?*?*?*?*?*?*?*?*?*?,0.1,0.2,100,99420,0,-0,282,0.0,-0.0,0.0,0,0,0,0,235,0.5,10,5,9999,99999,9,999999999,0.0,999,999,99
3030,3,20,24,0,*?*?*?*?*?*?*?*?*?*?*?*?*?*?*?*?*?*?*?*?*?*?,2.3,1.5,100,99420,0,-0,291,0.0,-0.0,0.0,0,0,0,0,200,1.5,10,5,9999,99999,9,999999999,0.0,999,999,99
3030,3,21,1,0,*?*?*?*?*?*?*?*?*?*?*?*?*?*?*?*?*?*?*?*?*?*?,1.1,0.8,98,99361.7,0,-0,286,0.0,-0.0,0.0,0,0,0,0,228,1.0,10,5,9999,99999,9,999999999,0.0,999,999,99
3030,3,21,2,0,*?*?*?*?*?*?*?*?*?*?*?*?*?*?*?*?*?*?*?*?*?*?,1.6,1.0,97,99361.7,0,-0,288,0.0,-0.0,0.0,0,0,0,0,227,1.0,10,5,9999,99999,9,999999999,0.0,999,999,99
3030,3,21,3,0,*?*?*?*?*?*?*?*?*?*?*?*?*?*?*?*?*?*?*?*?*?*?,0.8,0.6,100,99361.7,0,-0,285,0.0,-0.0,0.0,0,0,0,0,225,3.1,10,5,9999,99999,9,999999999,0.0,999,999,99
3030,3,21,4,0,*?*?*?*?*?*?*?*?*?*?*?*?*?*?*?*?*?*?*?*?*?*?,-0.2,-0.2,100,99361.7,0,-0,281,0.0,-0.0,0.0,0,0,0,0,223,1.5,10,5,9999,99999,9,999999999,0.0,999,999,99
3030,3,21,5,0,*?*?*?*?*?*?*?*?*?*?*?*?*?*?*?*?*?*?*?*?*?*?,0.3,0.2,100,99361.7,0,-0,254,0.0,-0.0,0.0,0,0,0,0,222,1.0,4,2,9999,99999,9,999999999,0.0,999,999,99
3030,3,21,6,0,*?*?*?*?*?*?*?*?*?*?*?*?*?*?*?*?*?*?*?*?*?*?,0.6,0.6,100,99361.7,22,1351,236,0.0,0.0,0.0,0,0,0,0,220,2.1,0,0,9999,99999,9,999999999,0.0,999,999,99
3030,3,21,7,0,*?*?*?*?*?*?*?*?*?*?*?*?*?*?*?*?*?*?*?*?*?*?,1.0,0.6,99,99361.7,222,1376,238,103.9,450.9,31.2,10614,33313,5029,612,220,2.1,0,0,9999,99999,9,999999999,0.0,999,999,99
3030,3,21,8,0,*?*?*?*?*?*?*?*?*?*?*?*?*?*?*?*?*?*?*?*?*?*?,2.5,2.5,100,99361.7,407,1377,246,231.2,547.6,69.4,23968,48132,10201,1303,220,1.0,0,0,9999,99999,9,999999999,0.0,999,999,99
3030,3,21,9,0,*?*?*?*?*?*?*?*?*?*?*?*?*?*?*?*?*?*?*?*?*?*?,5.6,2.5,80,99361.7,565,1378,257,339.7,579.9,101.9,35289,55133,14383,2003,220,1.5,0,0,9999,99999,9,999999999,0.0,999,999,99
3030,3,21,10,0,*?*?*?*?*?*?*?*?*?*?*?*?*?*?*?*?*?*?*?*?*?*?,7.8,2.3,68,99361.7,685,1379,265,422.0,594.6,126.6,43977,58312,17375,2646,220,1.0,0,0,9999,99999,9,999999999,0.0,999,999,99
3030,3,21,11,0,*?*?*?*?*?*?*?*?*?*?*?*?*?*?*?*?*?*?*?*?*?*?,9.3,2.5,63,99361.7,758,1378,271,472.5,601.2,141.7,49346,59689,19130,3121,220,0.5,0,0,9999,99999,9,999999999,0.0,999,999,99
3030,3,21,12,0,*?*?*?*?*?*?*?*?*?*?*?*?*?*?*?*?*?*?*?*?*?*?,10.6,3.8,63,99361.7,780,1378,279,487.8,603.0,146.3,50978,60042,19650,3281,220,0.5,0,0,9999,99999,9,999999999,0.0,999,999,99
3030,3,21,13,0,*?*?*?*?*?*?*?*?*?*?*?*?*?*?*?*?*?*?*?*?*?*?,10.6,4.6,67,99361.7,750,1378,281,466.8,600.6,140.0,48740,59551,18935,3063,215,0.5,0,0,9999,99999,9,999999999,0.0,999,999,99
3030,3,21,14,0,*?*?*?*?*?*?*?*?*?*?*?*?*?*?*?*?*?*?*?*?*?*?,10.8,4.6,66,99361.7,669,1379,281,411.0,592.9,123.3,42816,57963,16986,2553,210,0.5,0,0,9999,99999,9,999999999,0.0,999,999,99
3030,3,21,15,0,*?*?*?*?*?*?*?*?*?*?*?*?*?*?*?*?*?*?*?*?*?*?,10.7,5.5,70,99361.7,543,1379,283,324.3,576.5,97.3,33674,54372,13808,1896,205,1.0,0,0,9999,99999,9,999999999,0.0,999,999,99
3030,3,21,16,0,*?*?*?*?*?*?*?*?*?*?*?*?*?*?*?*?*?*?*?*?*?*?,10.7,3.9,63,99361.7,380,1378,279,212.5,539.2,63.7,22030,46444,9453,1193,200,0.5,0,0,9999,99999,9,999999999,0.0,999,999,99
3030,3,21,17,0,*?*?*?*?*?*?*?*?*?*?*?*?*?*?*?*?*?*?*?*?*?*?,10.7,4.5,65,99361.7,192,1376,281,83.3,417.7,25.0,8579,29496,4090,512,195,1.0,0,0,9999,99999,9,999999999,0.0,999,999,99
3030,3,21,18,0,*?*?*?*?*?*?*?*?*?*?*?*?*?*?*?*?*?*?*?*?*?*?,8.6,4.3,75,99361.7,0,-0,313,0.0,-0.0,0.0,0,0,0,0,190,1.5,9,5,9999,99999,9,999999999,0.0,999,999,99
3030,3,21,19,0,*?*?*?*?*?*?*?*?*?*?*?*?*?*?*?*?*?*?*?*?*?*?,6.6,5.1,91,99361.7,0,-0,309,0.0,-0.0,0.0,0,0,0,0,200,1.0,10,5,9999,99999,9,999999999,0.0,999,999,99
3030,3,21,20,0,*?*?*?*?*?*?*?*?*?*?*?*?*?*?*?*?*?*?*?*?*?*?,5.1,4.6,98,99361.7,0,-0,302,0.0,-0.0,0.0,0,0,0,0,210,1.0,10,5,9999,99999,9,999999999,0.0,999,999,99
3030,3,21,21,0,*?*?*?*?*?*?*?*?*?*?*?*?*?*?*?*?*?*?*?*?*?*?,4.9,5.0,100,99361.7,0,-0,301,0.0,-0.0,0.0,0,0,0,0,220,1.0,10,5,9999,99999,9,999999999,0.0,999,999,99
3030,3,21,22,0,*?*?*?*?*?*?*?*?*?*?*?*?*?*?*?*?*?*?*?*?*?*?,3.6,3.6,100,99361.7,0,-0,296,0.0,-0.0,0.0,0,0,0,0,230,0.5,10,5,9999,99999,9,999999999,0.0,999,999,99
3030,3,21,23,0,*?*?*?*?*?*?*?*?*?*?*?*?*?*?*?*?*?*?*?*?*?*?,3.1,3.0,100,99361.7,0,-0,294,0.0,-0.0,0.0,0,0,0,0,240,0.5,10,5,9999,99999,9,999999999,0.4,999,999,99
3030,3,21,24,0,*?*?*?*?*?*?*?*?*?*?*?*?*?*?*?*?*?*?*?*?*?*?,0.4,0.4,100,99361.7,0,-0,283,0.0,-0.0,0.0,0,0,0,0,230,1.5,10,5,9999,99999,9,999999999,0.0,999,999,99
3030,3,22,1,0,*?*?*?*?*?*?*?*?*?*?*?*?*?*?*?*?*?*?*?*?*?*?,2.4,2.5,100,99069.6,0,-0,291,0.0,-0.0,0.0,0,0,0,0,242,1.0,10,5,9999,99999,9,999999999,0.0,999,999,99
3030,3,22,2,0,*?*?*?*?*?*?*?*?*?*?*?*?*?*?*?*?*?*?*?*?*?*?,2.4,2.3,100,99069.6,0,-0,291,0.0,-0.0,0.0,0,0,0,0,233,1.0,10,5,9999,99999,9,999999999,0.2,999,999,99
3030,3,22,3,0,*?*?*?*?*?*?*?*?*?*?*?*?*?*?*?*?*?*?*?*?*?*?,1.8,1.7,100,99069.6,0,-0,289,0.0,-0.0,0.0,0,0,0,0,225,3.1,10,5,9999,99999,9,999999999,1.2,999,999,99
3030,3,22,4,0,*?*?*?*?*?*?*?*?*?*?*?*?*?*?*?*?*?*?*?*?*?*?,1.9,1.9,100,99069.6,0,-0,289,0.0,-0.0,0.0,0,0,0,0,217,1.5,10,5,9999,99999,9,999999999,0.5,999,999,99
3030,3,22,5,0,*?*?*?*?*?*?*?*?*?*?*?*?*?*?*?*?*?*?*?*?*?*?,1.6,1.7,100,99069.6,0,-0,288,0.0,-0.0,0.0,0,0,0,0,208,1.0,10,5,9999,99999,9,999999999,0.0,999,999,99
3030,3,22,6,0,*?*?*?*?*?*?*?*?*?*?*?*?*?*?*?*?*?*?*?*?*?*?,1.4,1.3,100,99069.6,31,1364,278,0.0,0.0,0.0,0,0,0,0,200,2.1,8,4,9999,99999,9,999999999,1.6,999,999,99
3030,3,22,7,0,*?*?*?*?*?*?*?*?*?*?*?*?*?*?*?*?*?*?*?*?*?*?,2.2,2.1,100,99069.6,231,1378,281,73.4,110.3,54.9,7817,7308,6702,1014,203,2.1,8,4,9999,99999,9,999999999,2.8,999,999,99
3030,3,22,8,0,*?*?*?*?*?*?*?*?*?*?*?*?*?*?*?*?*?*?*?*?*?*?,3.0,3.0,100,99069.6,416,1378,285,158.3,132.2,118.4,17265,11889,13641,2647,207,1.0,8,4,9999,99999,9,999999999,2.6,999,999,99
3030,3,22,9,0,*?*?*?*?*?*?*?*?*?*?*?*?*?*?*?*?*?*?*?*?*?*?,3.8,3.8,100,99069.6,573,1377,284,272.6,233.8,175.3,28958,22961,20074,3768,210,1.5,7,4,9999,99999,9,999999999,2.5,999,999,99
3030,3,22,10,0,*?*?*?*?*?*?*?*?*?*?*?*?*?*?*?*?*?*?*?*?*?*?,5.2,5.1,100,99069.6,693,1378,290,337.4,239.5,216.9,35967,24817,24204,4964,213,1.0,7,4,9999,99999,9,999999999,0.0,999,999,99
3030,3,22,11,0,*?*?*?*?*?*?*?*?*?*?*?*?*?*?*?*?*?*?*?*?*?*?,5.9,5.9,100,99069.6,766,1378,301,240.8,57.6,208.8,26535,5741,23561,6696,217,0.5,9,5,9999,99999,9,999999999,1.3,999,999,99
3030,3,22,12,0,*?*?*?*?*?*?*?*?*?*?*?*?*?*?*?*?*?*?*?*?*?*?,6.4,4.6,100,99069.6,788,1378,299,329.2,145.1,246.2,36016,15055,27651,6476,220,0.5,8,4,9999,99999,9,999999999,0.9,999,999,99
3030,3,22,13,0,*?*?*?*?*?*?*?*?*?*?*?*?*?*?*?*?*?*?*?*?*?*?,6.5,3.9,100,99069.6,757,1377,304,237.8,57.5,206.1,26175,5752,23234,6579,222,0.5,9,5,9999,99999,9,999999999,0.1,999,999,99
3030,3,22,14,0,*?*?*?*?*?*?*?*?*?*?*?*?*?*?*?*?*?*?*?*?*?*?,6.8,3.4,95,99069.6,676,1378,301,277.7,142.7,207.7,30308,14564,23412,5135,223,0.5,8,4,9999,99999,9,999999999,0.2,999,999,99
3030,3,22,15,0,*?*?*?*?*?*?*?*?*?*?*?*?*?*?*?*?*?*?*?*?*?*?,6.4,4.1,100,99069.6,549,1376,308,95.5,0.0,95.5,11196,0,11232,4078,225,1.0,10,5,9999,99999,9,999999999,0.1,999,999,99
3030,3,22,16,0,*?*?*?*?*?*?*?*?*?*?*?*?*?*?*?*?*?*?*?*?*?*?,6.8,3.9,99,99069.6,387,1378,305,109.5,51.8,94.9,12013,4610,10725,2544,227,0.5,9,5,9999,99999,9,999999999,0.3,999,999,99
3030,3,22,17,0,*?*?*?*?*?*?*?*?*?*?*?*?*?*?*?*?*?*?*?*?*?*?,6.1,5.0,100,99069.6,199,1377,307,25.5,0.0,25.5,2998,0,3002,988,228,1.0,10,5,9999,99999,9,999999999,0.0,999,999,99
3030,3,22,18,0,*?*?*?*?*?*?*?*?*?*?*?*?*?*?*?*?*?*?*?*?*?*?,4.8,4.6,100,99069.6,0,-0,301,0.0,-0.0,0.0,0,0,0,0,230,1.5,10,5,9999,99999,9,999999999,0.0,999,999,99
3030,3,22,19,0,*?*?*?*?*?*?*?*?*?*?*?*?*?*?*?*?*?*?*?*?*?*?,5.2,3.0,100,99069.6,0,-0,303,0.0,-0.0,0.0,0,0,0,0,242,1.0,10,5,9999,99999,9,999999999,0.9,999,999,99
3030,3,22,20,0,*?*?*?*?*?*?*?*?*?*?*?*?*?*?*?*?*?*?*?*?*?*?,3.6,1.3,100,99069.6,0,-0,296,0.0,-0.0,0.0,0,0,0,0,253,1.0,10,5,9999,99999,9,999999999,0.2,999,999,99
3030,3,22,21,0,*?*?*?*?*?*?*?*?*?*?*?*?*?*?*?*?*?*?*?*?*?*?,3.9,0.8,96,99069.6,0,-0,298,0.0,-0.0,0.0,0,0,0,0,265,1.0,10,5,9999,99999,9,999999999,1.3,999,999,99
3030,3,22,22,0,*?*?*?*?*?*?*?*?*?*?*?*?*?*?*?*?*?*?*?*?*?*?,3.1,-1.5,85,99069.6,0,-0,295,0.0,-0.0,0.0,0,0,0,0,277,0.5,10,5,9999,99999,9,999999999,1.4,999,999,99
3030,3,22,23,0,*?*?*?*?*?*?*?*?*?*?*?*?*?*?*?*?*?*?*?*?*?*?,2.5,0.4,100,99069.6,0,-0,292,0.0,-0.0,0.0,0,0,0,0,288,0.5,10,5,9999,99999,9,999999999,0.7,999,999,99
3030,3,22,24,0,*?*?*?*?*?*?*?*?*?*?*?*?*?*?*?*?*?*?*?*?*?*?,2.6,2.7,100,99069.6,0,-0,292,0.0,-0.0,0.0,0,0,0,0,250,1.5,10,5,9999,99999,9,999999999,0.0,999,999,99
3030,3,23,1,0,*?*?*?*?*?*?*?*?*?*?*?*?*?*?*?*?*?*?*?*?*?*?,1.1,-0.6,85,100604,0,-0,286,0.0,-0.0,0.0,0,0,0,0,302,1.0,10,5,9999,99999,9,999999999,1.4,999,999,99
3030,3,23,2,0,*?*?*?*?*?*?*?*?*?*?*?*?*?*?*?*?*?*?*?*?*?*?,0.4,-1.1,86,100604,0,-0,283,0.0,-0.0,0.0,0,0,0,0,303,1.0,10,5,9999,99999,9,999999999,0.5,999,999,99
3030,3,23,3,0,*?*?*?*?*?*?*?*?*?*?*?*?*?*?*?*?*?*?*?*?*?*?,0.2,-0.2,93,100604,0,-0,282,0.0,-0.0,0.0,0,0,0,0,305,3.1,10,5,9999,99999,9,999999999,0.6,999,999,99
3030,3,23,4,0,*?*?*?*?*?*?*?*?*?*?*?*?*?*?*?*?*?*?*?*?*?*?,-0.3,-1.1,92,100604,0,-0,280,0.0,-0.0,0.0,0,0,0,0,307,1.5,10,5,9999,99999,9,999999999,0.4,999,999,99
3030,3,23,5,0,*?*?*?*?*?*?*?*?*?*?*?*?*?*?*?*?*?*?*?*?*?*?,-0.9,-1.5,93,100604,0,-0,278,0.0,-0.0,0.0,0,0,0,0,308,1.0,10,5,9999,99999,9,999999999,0.7,999,999,99
3030,3,23,6,0,*?*?*?*?*?*?*?*?*?*?*?*?*?*?*?*?*?*?*?*?*?*?,-0.4,-1.7,87,100604,40,1372,280,0.0,0.0,0.0,0,0,0,0,310,2.1,10,5,9999,99999,9,999999999,2.3,999,999,99
3030,3,23,7,0,*?*?*?*?*?*?*?*?*?*?*?*?*?*?*?*?*?*?*?*?*?*?,0.0,-0.0,96,100604,240,1379,272,77.4,112.1,57.9,8228,7778,6961,1075,307,2.1,8,4,9999,99999,9,999999999,0.0,999,999,99
3030,3,23,8,0,*?*?*?*?*?*?*?*?*?*?*?*?*?*?*?*?*?*?*?*?*?*?,2.0,0.8,89,100604,424,1376,275,191.8,222.2,123.3,20264,20213,14233,2491,303,1.0,7,4,9999,99999,9,999999999,0.0,999,999,99
3030,3,23,9,0,*?*?*?*?*?*?*?*?*?*?*?*?*?*?*?*?*?*?*?*?*?*?,3.8,1.5,82,100604,581,1376,283,277.2,234.3,178.2,29416,23433,20141,3848,300,1.5,7,4,9999,99999,9,999999999,0.0,999,999,99
3030,3,23,10,0,*?*?*?*?*?*?*?*?*?*?*?*?*?*?*?*?*?*?*?*?*?*?,5.0,2.3,81,100604,700,1376,288,341.9,239.9,219.8,36464,24829,24560,5057,297,1.0,7,4,9999,99999,9,999999999,0.5,999,999,99
3030,3,23,11,0,*?*?*?*?*?*?*?*?*?*?*?*?*?*?*?*?*?*?*?*?*?*?,6.1,0.6,66,100604,773,1376,292,381.4,242.4,245.3,40814,25477,27168,5920,293,0.5,7,4,9999,99999,9,999999999,0.4,999,999,99
3030,3,23,12,0,*?*?*?*?*?*?*?*?*?*?*?*?*?*?*?*?*?*?*?*?*?*?,7.4,-0.2,57,100604,795,1377,291,436.1,338.3,240.7,46891,35728,26758,5846,290,0.5,6,3,9999,99999,9,999999999,0.3,999,999,99
3030,3,23,13,0,*?*?*?*?*?*?*?*?*?*?*?*?*?*?*?*?*?*?*?*?*?*?,7.5,0.2,58,100604,764,1377,308,240.4,57.6,208.4,26477,5747,23506,6678,295,0.5,9,5,9999,99999,9,999999999,0.9,999,999,99
3030,3,23,14,0,*?*?*?*?*?*?*?*?*?*?*?*?*?*?*?*?*?*?*?*?*?*?,7.6,-1.3,52,100604,682,1375,303,281.1,142.8,210.2,30686,14549,23729,5215,300,0.5,8,4,9999,99999,9,999999999,1.0,999,999,99
3030,3,23,15,0,*?*?*?*?*?*?*?*?*?*?*?*?*?*?*?*?*?*?*?*?*?*?,7.2,-0.6,56,100604,556,1376,301,223.0,139.1,166.8,24284,13710,18904,3913,305,1.0,8,4,9999,99999,9,999999999,0.0,999,999,99
3030,3,23,16,0,*?*?*?*?*?*?*?*?*?*?*?*?*?*?*?*?*?*?*?*?*?*?,7.5,-1.5,51,100604,394,1378,302,148.2,130.6,110.9,16140,11691,12715,2462,310,0.5,8,4,9999,99999,9,999999999,0.3,999,999,99
3030,3,23,17,0,*?*?*?*?*?*?*?*?*?*?*?*?*?*?*?*?*?*?*?*?*?*?,6.9,-0.6,57,100604,206,1378,300,61.9,104.3,46.3,6605,6571,5645,841,315,1.0,8,4,9999,99999,9,999999999,0.6,999,999,99
3030,3,23,18,0,*?*?*?*?*?*?*?*?*?*?*?*?*?*?*?*?*?*?*?*?*?*?,5.6,-0.6,62,100604,6,1470,305,0.0,0.0,0.0,0,0,0,0,320,1.5,10,5,9999,99999,9,999999999,0.5,999,999,99
3030,3,23,19,0,*?*?*?*?*?*?*?*?*?*?*?*?*?*?*?*?*?*?*?*?*?*?,3.9,-0.0,74,100604,0,-0,298,0.0,-0.0,0.0,0,0,0,0,282,1.0,10,5,9999,99999,9,999999999,0.0,999,999,99
3030,3,23,20,0,*?*?*?*?*?*?*?*?*?*?*?*?*?*?*?*?*?*?*?*?*?*?,3.1,-0.0,78,100604,0,-0,294,0.0,-0.0,0.0,0,0,0,0,243,1.0,10,5,9999,99999,9,999999999,0.0,999,999,99
3030,3,23,21,0,*?*?*?*?*?*?*?*?*?*?*?*?*?*?*?*?*?*?*?*?*?*?,2.5,-2.2,68,100604,0,-0,292,0.0,-0.0,0.0,0,0,0,0,205,1.0,10,5,9999,99999,9,999999999,0.0,999,999,99
3030,3,23,22,0,*?*?*?*?*?*?*?*?*?*?*?*?*?*?*?*?*?*?*?*?*?*?,1.4,-1.7,77,100604,0,-0,288,0.0,-0.0,0.0,0,0,0,0,167,0.5,10,5,9999,99999,9,999999999,0.0,999,999,99
3030,3,23,23,0,*?*?*?*?*?*?*?*?*?*?*?*?*?*?*?*?*?*?*?*?*?*?,1.6,-1.3,78,100604,0,-0,288,0.0,-0.0,0.0,0,0,0,0,128,0.5,10,5,9999,99999,9,999999999,0.0,999,999,99
3030,3,23,24,0,*?*?*?*?*?*?*?*?*?*?*?*?*?*?*?*?*?*?*?*?*?*?,2.0,-0.2,83,100604,0,-0,290,0.0,-0.0,0.0,0,0,0,0,300,1.5,10,5,9999,99999,9,999999999,2.8,999,999,99
3030,3,24,1,0,*?*?*?*?*?*?*?*?*?*?*?*?*?*?*?*?*?*?*?*?*?*?,2.2,-1.1,79,100690,0,-0,291,0.0,-0.0,0.0,0,0,0,0,92,1.0,10,5,9999,99999,9,999999999,0.0,999,999,99
3030,3,24,2,0,*?*?*?*?*?*?*?*?*?*?*?*?*?*?*?*?*?*?*?*?*?*?,2.5,-0.8,79,100690,0,-0,292,0.0,-0.0,0.0,0,0,0,0,93,1.0,10,5,9999,99999,9,999999999,0.0,999,999,99
3030,3,24,3,0,*?*?*?*?*?*?*?*?*?*?*?*?*?*?*?*?*?*?*?*?*?*?,2.0,-0.4,84,100690,0,-0,290,0.0,-0.0,0.0,0,0,0,0,95,3.1,10,5,9999,99999,9,999999999,0.6,999,999,99
3030,3,24,4,0,*?*?*?*?*?*?*?*?*?*?*?*?*?*?*?*?*?*?*?*?*?*?,2.3,-0.0,85,100690,0,-0,291,0.0,-0.0,0.0,0,0,0,0,97,1.5,10,5,9999,99999,9,999999999,1.3,999,999,99
3030,3,24,5,0,*?*?*?*?*?*?*?*?*?*?*?*?*?*?*?*?*?*?*?*?*?*?,1.9,-0.8,82,100690,0,-0,289,0.0,-0.0,0.0,0,0,0,0,98,1.0,10,5,9999,99999,9,999999999,1.0,999,999,99
3030,3,24,6,0,*?*?*?*?*?*?*?*?*?*?*?*?*?*?*?*?*?*?*?*?*?*?,1.5,-1.7,78,100690,49,1377,288,0.0,0.0,0.0,0,0,0,0,100,2.1,10,5,9999,99999,9,999999999,0.1,999,999,99
3030,3,24,7,0,*?*?*?*?*?*?*?*?*?*?*?*?*?*?*?*?*?*?*?*?*?*?,2.4,-0.4,82,100690,248,1374,292,35.4,0.0,35.4,4134,0,4141,1377,107,2.1,10,5,9999,99999,9,999999999,0.3,999,999,99
3030,3,24,8,0,*?*?*?*?*?*?*?*?*?*?*?*?*?*?*?*?*?*?*?*?*?*?,3.3,0.8,84,100690,433,1377,295,72.2,0.0,72.2,8433,0,8455,2964,113,1.0,10,5,9999,99999,9,999999999,0.2,999,999,99
3030,3,24,9,0,*?*?*?*?*?*?*?*?*?*?*?*?*?*?*?*?*?*?*?*?*?*?,4.6,1.3,80,100690,589,1375,301,103.6,0.0,103.6,12175,0,12215,4488,120,1.5,10,5,9999,99999,9,999999999,0.0,999,999,99
3030,3,24,10,0,*?*?*?*?*?*?*?*?*?*?*?*?*?*?*?*?*?*?*?*?*?*?,5.8,1.3,73,100690,708,1375,306,127.3,0.0,127.3,15062,0,15117,5741,127,1.0,10,5,9999,99999,9,999999999,0.0,999,999,99
3030,3,24,11,0,*?*?*?*?*?*?*?*?*?*?*?*?*?*?*?*?*?*?*?*?*?*?,6.6,2.1,73,100690,781,1376,309,141.8,0.0,141.8,16849,0,16915,6544,133,0.5,10,5,9999,99999,9,999999999,0.0,999,999,99
3030,3,24,12,0,*?*?*?*?*?*?*?*?*?*?*?*?*?*?*?*?*?*?*?*?*?*?,7.7,3.2,74,100690,802,1375,314,146.1,0.0,146.1,17377,0,17447,6783,140,0.5,10,5,9999,99999,9,999999999,0.0,999,999,99
3030,3,24,13,0,*?*?*?*?*?*?*?*?*?*?*?*?*?*?*?*?*?*?*?*?*?*?,7.4,3.2,76,100690,771,1376,313,139.9,0.0,139.9,16599,0,16664,6434,140,0.5,10,5,9999,99999,9,999999999,1.0,999,999,99
3030,3,24,14,0,*?*?*?*?*?*?*?*?*?*?*?*?*?*?*?*?*?*?*?*?*?*?,7.7,4.8,83,100690,689,1375,314,123.5,0.0,123.5,14596,0,14650,5536,140,0.5,10,5,9999,99999,9,999999999,0.3,999,999,99
3030,3,24,15,0,*?*?*?*?*?*?*?*?*?*?*?*?*?*?*?*?*?*?*?*?*?*?,7.6,4.8,83,100690,563,1376,313,98.3,0.0,98.3,11533,0,11571,4219,140,1.0,10,5,9999,99999,9,999999999,0.1,999,999,99
3030,3,24,16,0,*?*?*?*?*?*?*?*?*?*?*?*?*?*?*?*?*?*?*?*?*?*?,7.7,5.5,86,100690,400,1375,314,65.8,0.0,65.8,7669,0,7689,2668,140,0.5,10,5,9999,99999,9,999999999,0.0,999,999,99
3030,3,24,17,0,*?*?*?*?*?*?*?*?*?*?*?*?*?*?*?*?*?*?*?*?*?*?,7.4,4.1,80,100690,212,1373,312,28.2,0.0,28.2,3310,0,3315,1093,140,1.0,10,5,9999,99999,9,999999999,0.3,999,999,99
3030,3,24,18,0,*?*?*?*?*?*?*?*?*?*?*?*?*?*?*?*?*?*?*?*?*?*?,6.5,4.1,86,100690,12,1328,308,0.0,0.0,0.0,0,0,0,0,140,1.5,10,5,9999,99999,9,999999999,0.1,999,999,99
3030,3,24,19,0,*?*?*?*?*?*?*?*?*?*?*?*?*?*?*?*?*?*?*?*?*?*?,5.7,4.1,90,100690,0,-0,305,0.0,-0.0,0.0,0,0,0,0,140,1.0,10,5,9999,99999,9,999999999,0.0,999,999,99
3030,3,24,20,0,*?*?*?*?*?*?*?*?*?*?*?*?*?*?*?*?*?*?*?*?*?*?,4.5,3.9,97,100690,0,-0,300,0.0,-0.0,0.0,0,0,0,0,140,1.0,10,5,9999,99999,9,999999999,0.0,999,999,99
3030,3,24,21,0,*?*?*?*?*?*?*?*?*?*?*?*?*?*?*?*?*?*?*?*?*?*?,4.0,3.9,100,100690,0,-0,298,0.0,-0.0,0.0,0,0,0,0,140,1.0,10,5,9999,99999,9,999999999,0.1,999,999,99
3030,3,24,22,0,*?*?*?*?*?*?*?*?*?*?*?*?*?*?*?*?*?*?*?*?*?*?,3.0,3.0,100,100690,0,-0,294,0.0,-0.0,0.0,0,0,0,0,140,0.5,10,5,9999,99999,9,999999999,0.0,999,999,99
3030,3,24,23,0,*?*?*?*?*?*?*?*?*?*?*?*?*?*?*?*?*?*?*?*?*?*?,3.1,3.0,100,100690,0,-0,294,0.0,-0.0,0.0,0,0,0,0,140,0.5,10,5,9999,99999,9,999999999,0.0,999,999,99
3030,3,24,24,0,*?*?*?*?*?*?*?*?*?*?*?*?*?*?*?*?*?*?*?*?*?*?,1.8,-1.3,80,100690,0,-0,289,0.0,-0.0,0.0,0,0,0,0,90,1.5,10,5,9999,99999,9,999999999,0.1,999,999,99
3030,3,25,1,0,*?*?*?*?*?*?*?*?*?*?*?*?*?*?*?*?*?*?*?*?*?*?,3.0,3.0,100,100885,0,-0,294,0.0,-0.0,0.0,0,0,0,0,147,1.0,10,5,9999,99999,9,999999999,0.0,999,999,99
3030,3,25,2,0,*?*?*?*?*?*?*?*?*?*?*?*?*?*?*?*?*?*?*?*?*?*?,2.5,2.5,100,100885,0,-0,291,0.0,-0.0,0.0,0,0,0,0,153,1.0,10,5,9999,99999,9,999999999,0.9,999,999,99
3030,3,25,3,0,*?*?*?*?*?*?*?*?*?*?*?*?*?*?*?*?*?*?*?*?*?*?,2.4,2.5,100,100885,0,-0,291,0.0,-0.0,0.0,0,0,0,0,160,3.1,10,5,9999,99999,9,999999999,1.3,999,999,99
3030,3,25,4,0,*?*?*?*?*?*?*?*?*?*?*?*?*?*?*?*?*?*?*?*?*?*?,2.3,2.3,100,100885,0,-0,291,0.0,-0.0,0.0,0,0,0,0,167,1.5,10,5,9999,99999,9,999999999,0.2,999,999,99
3030,3,25,5,0,*?*?*?*?*?*?*?*?*?*?*?*?*?*?*?*?*?*?*?*?*?*?,2.1,2.1,100,100885,0,-0,290,0.0,-0.0,0.0,0,0,0,0,173,1.0,10,5,9999,99999,9,999999999,0.6,999,999,99
3030,3,25,6,0,*?*?*?*?*?*?*?*?*?*?*?*?*?*?*?*?*?*?*?*?*?*?,2.4,2.5,100,100885,58,1381,291,0.0,0.0,0.0,0,0,0,0,180,2.1,10,5,9999,99999,9,999999999,0.0,999,999,99
3030,3,25,7,0,*?*?*?*?*?*?*?*?*?*?*?*?*?*?*?*?*?*?*?*?*?*?,2.6,2.7,100,100885,257,1376,287,64.5,45.9,55.9,7120,3498,6576,1197,192,2.1,9,5,9999,99999,9,999999999,0.0,999,999,99
3030,3,25,8,0,*?*?*?*?*?*?*?*?*?*?*?*?*?*?*?*?*?*?*?*?*?*?,3.8,3.8,100,100885,441,1375,292,128.5,53.3,111.4,14102,4897,12574,3050,203,1.0,9,5,9999,99999,9,999999999,0.0,999,999,99
3030,3,25,9,0,*?*?*?*?*?*?*?*?*?*?*?*?*?*?*?*?*?*?*?*?*?*?,5.5,5.5,100,100885,598,1376,300,182.9,56.0,158.5,20098,5441,17875,4661,215,1.5,9,5,9999,99999,9,999999999,0.0,999,999,99
3030,3,25,10,0,*?*?*?*?*?*?*?*?*?*?*?*?*?*?*?*?*?*?*?*?*?*?,7.0,6.9,100,100885,716,1375,306,224.0,57.2,194.2,24647,5691,21887,6064,227,1.0,9,5,9999,99999,9,999999999,0.0,999,999,99
3030,3,25,11,0,*?*?*?*?*?*?*?*?*?*?*?*?*?*?*?*?*?*?*?*?*?*?,7.8,5.9,100,100885,788,1375,310,249.1,57.8,216.0,27435,5793,24345,7018,238,0.5,9,5,9999,99999,9,999999999,0.4,999,999,99
3030,3,25,12,0,*?*?*?*?*?*?*?*?*?*?*?*?*?*?*?*?*?*?*?*?*?*?,8.3,6.4,100,100885,809,1374,312,256.4,57.9,222.3,28240,5828,25050,7313,250,0.5,9,5,9999,99999,9,999999999,0.0,999,999,99
3030,3,25,13,0,*?*?*?*?*?*?*?*?*?*?*?*?*?*?*?*?*?*?*?*?*?*?,8.1,5.3,95,100885,778,1375,311,245.5,57.7,212.8,27029,5786,23984,6876,260,0.5,9,5,9999,99999,9,999999999,0.0,999,999,99
3030,3,25,14,0,*?*?*?*?*?*?*?*?*?*?*?*?*?*?*?*?*?*?*?*?*?*?,8.1,3.8,85,100885,696,1375,311,217.1,57.0,188.2,23901,5632,21237,5814,270,0.5,9,5,9999,99999,9,999999999,1.2,999,999,99
3030,3,25,15,0,*?*?*?*?*?*?*?*?*?*?*?*?*?*?*?*?*?*?*?*?*?*?,8.4,3.9,85,100885,569,1374,308,229.4,139.6,171.6,25026,13660,19557,4048,280,1.0,8,4,9999,99999,9,999999999,2.5,999,999,99
3030,3,25,16,0,*?*?*?*?*?*?*?*?*?*?*?*?*?*?*?*?*?*?*?*?*?*?,8.3,4.3,87,100885,407,1376,312,116.6,52.4,101.1,12797,4729,11418,2731,290,0.5,9,5,9999,99999,9,999999999,0.0,999,999,99
3030,3,25,17,0,*?*?*?*?*?*?*?*?*?*?*?*?*?*?*?*?*?*?*?*?*?*?,8.1,3.9,87,100885,219,1374,316,29.6,0.0,29.6,3467,0,3472,1147,300,1.0,10,5,9999,99999,9,999999999,0.0,999,999,99
3030,3,25,18,0,*?*?*?*?*?*?*?*?*?*?*?*?*?*?*?*?*?*?*?*?*?*?,7.1,3.6,90,100885,19,1359,311,0.0,0.0,0.0,0,0,0,0,310,1.5,10,5,9999,99999,9,999999999,0.0,999,999,99
3030,3,25,19,0,*?*?*?*?*?*?*?*?*?*?*?*?*?*?*?*?*?*?*?*?*?*?,5.4,3.2,99,100885,0,-0,304,0.0,-0.0,0.0,0,0,0,0,317,1.0,10,5,9999,99999,9,999999999,0.0,999,999,99
3030,3,25,20,0,*?*?*?*?*?*?*?*?*?*?*?*?*?*?*?*?*?*?*?*?*?*?,4.9,2.7,97,100885,0,-0,302,0.0,-0.0,0.0,0,0,0,0,323,1.0,10,5,9999,99999,9,999999999,0.0,999,999,99
3030,3,25,21,0,*?*?*?*?*?*?*?*?*?*?*?*?*?*?*?*?*?*?*?*?*?*?,4.6,3.8,100,100885,0,-0,300,0.0,-0.0,0.0,0,0,0,0,330,1.0,10,5,9999,99999,9,999999999,0.0,999,999,99
3030,3,25,22,0,*?*?*?*?*?*?*?*?*?*?*?*?*?*?*?*?*?*?*?*?*?*?,4.6,4.1,100,100885,0,-0,300,0.0,-0.0,0.0,0,0,0,0,337,0.5,10,5,9999,99999,9,999999999,0.1,999,999,99
3030,3,25,23,0,*?*?*?*?*?*?*?*?*?*?*?*?*?*?*?*?*?*?*?*?*?*?,4.9,4.5,100,100885,0,-0,301,0.0,-0.0,0.0,0,0,0,0,343,0.5,10,5,9999,99999,9,999999999,0.4,999,999,99
3030,3,25,24,0,*?*?*?*?*?*?*?*?*?*?*?*?*?*?*?*?*?*?*?*?*?*?,3.2,3.2,100,100885,0,-0,294,0.0,-0.0,0.0,0,0,0,0,140,1.5,10,5,9999,99999,9,999999999,0.0,999,999,99
3030,3,26,1,0,*?*?*?*?*?*?*?*?*?*?*?*?*?*?*?*?*?*?*?*?*?*?,5.2,3.0,85,102145,0,-0,303,0.0,-0.0,0.0,0,0,0,0,298,1.0,10,5,9999,99999,9,999999999,0.0,999,999,99
3030,3,26,2,0,*?*?*?*?*?*?*?*?*?*?*?*?*?*?*?*?*?*?*?*?*?*?,5.3,2.5,81,102145,0,-0,304,0.0,-0.0,0.0,0,0,0,0,247,1.0,10,5,9999,99999,9,999999999,0.1,999,999,99
3030,3,26,3,0,*?*?*?*?*?*?*?*?*?*?*?*?*?*?*?*?*?*?*?*?*?*?,5.2,2.3,80,102145,0,-0,303,0.0,-0.0,0.0,0,0,0,0,195,3.1,10,5,9999,99999,9,999999999,0.1,999,999,99
3030,3,26,4,0,*?*?*?*?*?*?*?*?*?*?*?*?*?*?*?*?*?*?*?*?*?*?,5.1,1.7,78,102145,0,-0,303,0.0,-0.0,0.0,0,0,0,0,143,1.5,10,5,9999,99999,9,999999999,0.0,999,999,99
3030,3,26,5,0,*?*?*?*?*?*?*?*?*?*?*?*?*?*?*?*?*?*?*?*?*?*?,5.2,2.1,79,102145,0,-0,303,0.0,-0.0,0.0,0,0,0,0,92,1.0,10,5,9999,99999,9,999999999,0.2,999,999,99
3030,3,26,6,0,*?*?*?*?*?*?*?*?*?*?*?*?*?*?*?*?*?*?*?*?*?*?,5.2,0.2,69,102145,67,1384,303,0.0,0.0,0.0,0,0,0,0,40,2.1,10,5,9999,99999,9,999999999,0.0,999,999,99
3030,3,26,7,0,*?*?*?*?*?*?*?*?*?*?*?*?*?*?*?*?*?*?*?*?*?*?,5.4,1.3,73,102145,265,1372,304,38.9,0.0,38.9,4537,0,4545,1517,45,2.1,10,5,9999,99999,9,999999999,0.1,999,999,99
3030,3,26,8,0,*?*?*?*?*?*?*?*?*?*?*?*?*?*?*?*?*?*?*?*?*?*?,5.3,2.1,78,102145,449,1373,299,131.4,53.5,114.0,14433,4928,12868,3131,50,1.0,9,5,9999,99999,9,999999999,0.4,999,999,99
3030,3,26,9,0,*?*?*?*?*?*?*?*?*?*?*?*?*?*?*?*?*?*?*?*?*?*?,6.2,2.3,75,102145,606,1375,303,185.8,56.1,161.1,20418,5463,18157,4754,55,1.5,9,5,9999,99999,9,999999999,0.0,999,999,99
3030,3,26,10,0,*?*?*?*?*?*?*?*?*?*?*?*?*?*?*?*?*?*?*?*?*?*?,5.9,2.9,80,102145,724,1375,301,226.8,57.3,196.7,24964,5699,22168,6167,60,1.0,9,5,9999,99999,9,999999999,0.3,999,999,99
3030,3,26,11,0,*?*?*?*?*?*?*?*?*?*?*?*?*?*?*?*?*?*?*?*?*?*?,6.1,3.0,80,102145,796,1375,307,145.0,0.0,145.0,17231,0,17299,6720,65,0.5,10,5,9999,99999,9,999999999,1.0,999,999,99
3030,3,26,12,0,*?*?*?*?*?*?*?*?*?*?*?*?*?*?*?*?*?*?*?*?*?*?,6.2,3.4,81,102145,816,1373,307,149.1,0.0,149.1,17752,0,17824,6953,70,0.5,10,5,9999,99999,9,999999999,0.1,999,999,99
3030,3,26,13,0,*?*?*?*?*?*?*?*?*?*?*?*?*?*?*?*?*?*?*?*?*?*?,6.1,3.2,81,102145,785,1375,302,248.0,57.8,215.0,27312,5794,24235,6976,70,0.5,9,5,9999,99999,9,999999999,0.1,999,999,99
3030,3,26,14,0,*?*?*?*?*?*?*?*?*?*?*?*?*?*?*?*?*?*?*?*?*?*?,6.3,2.9,78,102145,703,1375,308,126.4,0.0,126.4,14946,0,15001,5690,70,0.5,10,5,9999,99999,9,999999999,0.1,999,999,99
3030,3,26,15,0,*?*?*?*?*?*?*?*?*?*?*?*?*?*?*?*?*?*?*?*?*?*?,6.2,3.2,81,102145,576,1374,307,101.0,0.0,101.0,11864,0,11902,4357,70,1.0,10,5,9999,99999,9,999999999,0.6,999,999,99
3030,3,26,16,0,*?*?*?*?*?*?*?*?*?*?*?*?*?*?*?*?*?*?*?*?*?*?,5.9,3.4,83,102145,413,1373,306,68.5,0.0,68.5,7987,0,8008,2790,70,0.5,10,5,9999,99999,9,999999999,0.6,999,999,99
3030,3,26,17,0,*?*?*?*?*?*?*?*?*?*?*?*?*?*?*?*?*?*?*?*?*?*?,5.9,1.7,73,102145,226,1376,306,30.9,0.0,30.9,3622,0,3627,1200,70,1.0,10,5,9999,99999,9,999999999,0.7,999,999,99
3030,3,26,18,0,*?*?*?*?*?*?*?*?*?*?*?*?*?*?*?*?*?*?*?*?*?*?,6.3,2.9,78,102145,26,1375,308,0.0,0.0,0.0,0,0,0,0,70,1.5,10,5,9999,99999,9,999999999,1.2,999,999,99
3030,3,26,19,0,*?*?*?*?*?*?*?*?*?*?*?*?*?*?*?*?*?*?*?*?*?*?,5.7,3.4,85,102145,0,-0,305,0.0,-0.0,0.0,0,0,0,0,63,1.0,10,5,9999,99999,9,999999999,1.4,999,999,99
3030,3,26,20,0,*?*?*?*?*?*?*?*?*?*?*?*?*?*?*?*?*?*?*?*?*?*?,5.6,3.8,87,102145,0,-0,305,0.0,-0.0,0.0,0,0,0,0,57,1.0,10,5,9999,99999,9,999999999,0.5,999,999,99
3030,3,26,21,0,*?*?*?*?*?*?*?*?*?*?*?*?*?*?*?*?*?*?*?*?*?*?,5.6,3.0,83,102145,0,-0,305,0.0,-0.0,0.0,0,0,0,0,50,1.0,10,5,9999,99999,9,999999999,1.4,999,999,99
3030,3,26,22,0,*?*?*?*?*?*?*?*?*?*?*?*?*?*?*?*?*?*?*?*?*?*?,5.3,2.5,82,102145,0,-0,304,0.0,-0.0,0.0,0,0,0,0,43,0.5,10,5,9999,99999,9,999999999,0.1,999,999,99
3030,3,26,23,0,*?*?*?*?*?*?*?*?*?*?*?*?*?*?*?*?*?*?*?*?*?*?,5.2,1.9,79,102145,0,-0,303,0.0,-0.0,0.0,0,0,0,0,37,0.5,10,5,9999,99999,9,999999999,0.0,999,999,99
3030,3,26,24,0,*?*?*?*?*?*?*?*?*?*?*?*?*?*?*?*?*?*?*?*?*?*?,5.1,3.8,90,102145,0,-0,302,0.0,-0.0,0.0,0,0,0,0,350,1.5,10,5,9999,99999,9,999999999,0.0,999,999,99
3030,3,27,1,0,*?*?*?*?*?*?*?*?*?*?*?*?*?*?*?*?*?*?*?*?*?*?,4.2,4.1,100,101739,0,-0,298,0.0,-0.0,0.0,0,0,0,0,33,1.0,10,5,9999,99999,9,999999999,0.3,999,999,99
3030,3,27,2,0,*?*?*?*?*?*?*?*?*?*?*?*?*?*?*?*?*?*?*?*?*?*?,3.4,3.4,100,101739,0,-0,295,0.0,-0.0,0.0,0,0,0,0,37,1.0,10,5,9999,99999,9,999999999,0.2,999,999,99
3030,3,27,3,0,*?*?*?*?*?*?*?*?*?*?*?*?*?*?*?*?*?*?*?*?*?*?,3.0,3.0,100,101739,0,-0,294,0.0,-0.0,0.0,0,0,0,0,40,3.1,10,5,9999,99999,9,999999999,0.0,999,999,99
3030,3,27,4,0,*?*?*?*?*?*?*?*?*?*?*?*?*?*?*?*?*?*?*?*?*?*?,2.9,2.9,100,101739,0,-0,293,0.0,-0.0,0.0,0,0,0,0,43,1.5,10,5,9999,99999,9,999999999,0.0,999,999,99
3030,3,27,5,0,*?*?*?*?*?*?*?*?*?*?*?*?*?*?*?*?*?*?*?*?*?*?,2.8,2.9,100,101739,0,-0,293,0.0,-0.0,0.0,0,0,0,0,47,1.0,10,5,9999,99999,9,999999999,0.0,999,999,99
3030,3,27,6,0,*?*?*?*?*?*?*?*?*?*?*?*?*?*?*?*?*?*?*?*?*?*?,3.2,3.2,100,101739,75,1369,294,0.9,0.0,0.9,120,-0,119,35,50,2.1,10,5,9999,99999,9,999999999,0.0,999,999,99
3030,3,27,7,0,*?*?*?*?*?*?*?*?*?*?*?*?*?*?*?*?*?*?*?*?*?*?,3.7,3.6,100,101739,274,1374,296,40.6,0.0,40.6,4738,0,4747,1588,62,2.1,10,5,9999,99999,9,999999999,0.0,999,999,99
3030,3,27,8,0,*?*?*?*?*?*?*?*?*?*?*?*?*?*?*?*?*?*?*?*?*?*?,4.2,4.3,100,101739,458,1375,298,77.4,0.0,77.4,9039,0,9065,3202,73,1.0,10,5,9999,99999,9,999999999,0.1,999,999,99
3030,3,27,9,0,*?*?*?*?*?*?*?*?*?*?*?*?*?*?*?*?*?*?*?*?*?*?,5.5,5.5,100,101739,614,1374,304,108.6,0.0,108.6,12780,0,12823,4745,85,1.5,10,5,9999,99999,9,999999999,0.0,999,999,99
3030,3,27,10,0,*?*?*?*?*?*?*?*?*?*?*?*?*?*?*?*?*?*?*?*?*?*?,6.4,6.2,100,101739,731,1373,308,132.2,0.0,132.2,15657,0,15716,6006,97,1.0,10,5,9999,99999,9,999999999,0.0,999,999,99
3030,3,27,11,0,*?*?*?*?*?*?*?*?*?*?*?*?*?*?*?*?*?*?*?*?*?*?,7.3,7.3,100,101739,803,1374,311,146.5,0.0,146.5,17430,0,17500,6807,108,0.5,10,5,9999,99999,9,999999999,0.0,999,999,99
3030,3,27,12,0,*?*?*?*?*?*?*?*?*?*?*?*?*?*?*?*?*?*?*?*?*?*?,8.2,3.4,82,101739,823,1373,316,150.6,0.0,150.6,17940,0,18013,7039,120,0.5,10,5,9999,99999,9,999999999,0.0,999,999,99
3030,3,27,13,0,*?*?*?*?*?*?*?*?*?*?*?*?*?*?*?*?*?*?*?*?*?*?,8.3,2.5,76,101739,792,1374,317,144.2,0.0,144.2,17147,0,17215,6678,112,0.5,10,5,9999,99999,9,999999999,0.0,999,999,99
3030,3,27,14,0,*?*?*?*?*?*?*?*?*?*?*?*?*?*?*?*?*?*?*?*?*?*?,8.0,4.3,88,101739,709,1373,315,127.8,0.0,127.8,15117,0,15174,5765,103,0.5,10,5,9999,99999,9,999999999,0.0,999,999,99
3030,3,27,15,0,*?*?*?*?*?*?*?*?*?*?*?*?*?*?*?*?*?*?*?*?*?*?,7.8,1.9,75,101739,583,1374,315,102.4,0.0,102.4,12032,0,12072,4427,95,1.0,10,5,9999,99999,9,999999999,0.0,999,999,99
3030,3,27,16,0,*?*?*?*?*?*?*?*?*?*?*?*?*?*?*?*?*?*?*?*?*?*?,8.0,1.0,70,101739,420,1374,316,69.8,0.0,69.8,8149,0,8170,2852,87,0.5,10,5,9999,99999,9,999999999,0.0,999,999,99
3030,3,27,17,0,*?*?*?*?*?*?*?*?*?*?*?*?*?*?*?*?*?*?*?*?*?*?,8.0,1.7,73,101739,232,1372,316,32.3,0.0,32.3,3777,0,3783,1253,78,1.0,10,5,9999,99999,9,999999999,0.0,999,999,99
3030,3,27,18,0,*?*?*?*?*?*?*?*?*?*?*?*?*?*?*?*?*?*?*?*?*?*?,7.0,3.4,89,101739,33,1385,311,0.0,0.0,0.0,0,0,0,0,70,1.5,10,5,9999,99999,9,999999999,1.0,999,999,99
3030,3,27,19,0,*?*?*?*?*?*?*?*?*?*?*?*?*?*?*?*?*?*?*?*?*?*?,6.1,5.1,100,101739,0,-0,307,0.0,-0.0,0.0,0,0,0,0,67,1.0,10,5,9999,99999,9,999999999,0.0,999,999,99
3030,3,27,20,0,*?*?*?*?*?*?*?*?*?*?*?*?*?*?*?*?*?*?*?*?*?*?,5.8,5.8,100,101739,0,-0,305,0.0,-0.0,0.0,0,0,0,0,63,1.0,10,5,9999,99999,9,999999999,0.1,999,999,99
3030,3,27,21,0,*?*?*?*?*?*?*?*?*?*?*?*?*?*?*?*?*?*?*?*?*?*?,4.7,4.6,100,101739,0,-0,301,0.0,-0.0,0.0,0,0,0,0,60,1.0,10,5,9999,99999,9,999999999,0.0,999,999,99
3030,3,27,22,0,*?*?*?*?*?*?*?*?*?*?*?*?*?*?*?*?*?*?*?*?*?*?,4.4,4.5,100,101739,0,-0,299,0.0,-0.0,0.0,0,0,0,0,57,0.5,10,5,9999,99999,9,999999999,0.0,999,999,99
3030,3,27,23,0,*?*?*?*?*?*?*?*?*?*?*?*?*?*?*?*?*?*?*?*?*?*?,5.1,4.3,100,101739,0,-0,302,0.0,-0.0,0.0,0,0,0,0,53,0.5,10,5,9999,99999,9,999999999,0.0,999,999,99
3030,3,27,24,0,*?*?*?*?*?*?*?*?*?*?*?*?*?*?*?*?*?*?*?*?*?*?,5.1,3.6,100,101739,0,-0,302,0.0,-0.0,0.0,0,0,0,0,30,1.5,10,5,9999,99999,9,999999999,0.0,999,999,99
3030,3,28,1,0,*?*?*?*?*?*?*?*?*?*?*?*?*?*?*?*?*?*?*?*?*?*?,6.2,5.1,93,102115,0,-0,307,0.0,-0.0,0.0,0,0,0,0,50,1.0,10,5,9999,99999,9,999999999,0.1,999,999,99
3030,3,28,2,0,*?*?*?*?*?*?*?*?*?*?*?*?*?*?*?*?*?*?*?*?*?*?,6.4,5.6,94,102115,0,-0,308,0.0,-0.0,0.0,0,0,0,0,50,1.0,10,5,9999,99999,9,999999999,0.0,999,999,99
3030,3,28,3,0,*?*?*?*?*?*?*?*?*?*?*?*?*?*?*?*?*?*?*?*?*?*?,6.0,3.6,84,102115,0,-0,306,0.0,-0.0,0.0,0,0,0,0,50,3.1,10,5,9999,99999,9,999999999,0.0,999,999,99
3030,3,28,4,0,*?*?*?*?*?*?*?*?*?*?*?*?*?*?*?*?*?*?*?*?*?*?,5.9,4.8,92,102115,0,-0,306,0.0,-0.0,0.0,0,0,0,0,50,1.5,10,5,9999,99999,9,999999999,0.0,999,999,99
3030,3,28,5,0,*?*?*?*?*?*?*?*?*?*?*?*?*?*?*?*?*?*?*?*?*?*?,5.7,4.6,93,102115,0,-0,305,0.0,-0.0,0.0,0,0,0,0,50,1.0,10,5,9999,99999,9,999999999,0.0,999,999,99
3030,3,28,6,0,*?*?*?*?*?*?*?*?*?*?*?*?*?*?*?*?*?*?*?*?*?*?,6.0,4.5,89,102115,84,1373,306,2.6,0.0,2.6,341,-0,340,107,50,2.1,10,5,9999,99999,9,999999999,0.0,999,999,99
3030,3,28,7,0,*?*?*?*?*?*?*?*?*?*?*?*?*?*?*?*?*?*?*?*?*?*?,6.2,3.9,86,102115,282,1371,303,73.6,47.6,63.8,8103,3776,7468,1374,53,2.1,9,5,9999,99999,9,999999999,0.0,999,999,99
3030,3,28,8,0,*?*?*?*?*?*?*?*?*?*?*?*?*?*?*?*?*?*?*?*?*?*?,7.3,5.0,85,102115,466,1373,308,137.4,53.8,119.1,15079,5009,13438,3296,57,1.0,9,5,9999,99999,9,999999999,0.0,999,999,99
3030,3,28,9,0,*?*?*?*?*?*?*?*?*?*?*?*?*?*?*?*?*?*?*?*?*?*?,8.3,5.0,79,102115,621,1372,312,191.5,56.3,166.1,21054,5503,18717,4939,60,1.5,9,5,9999,99999,9,999999999,0.0,999,999,99
3030,3,28,10,0,*?*?*?*?*?*?*?*?*?*?*?*?*?*?*?*?*?*?*?*?*?*?,9.4,5.9,79,102115,739,1373,317,232.4,57.4,201.5,25577,5731,22705,6372,63,1.0,9,5,9999,99999,9,999999999,0.0,999,999,99
3030,3,28,11,0,*?*?*?*?*?*?*?*?*?*?*?*?*?*?*?*?*?*?*?*?*?*?,10.5,4.6,67,102115,810,1372,322,257.2,58.0,223.0,28327,5831,25125,7343,67,0.5,9,5,9999,99999,9,999999999,0.0,999,999,99
3030,3,28,12,0,*?*?*?*?*?*?*?*?*?*?*?*?*?*?*?*?*?*?*?*?*?*?,11.0,4.6,64,102115,830,1372,324,264.2,58.1,229.1,29111,5854,25816,7636,70,0.5,9,5,9999,99999,9,999999999,0.1,999,999,99
3030,3,28,13,0,*?*?*?*?*?*?*?*?*?*?*?*?*?*?*?*?*?*?*?*?*?*?,11.1,4.6,64,102115,798,1372,325,253.1,57.9,219.4,27891,5792,24751,7174,68,0.5,9,5,9999,99999,9,999999999,1.2,999,999,99
3030,3,28,14,0,*?*?*?*?*?*?*?*?*?*?*?*?*?*?*?*?*?*?*?*?*?*?,11.0,3.6,60,102115,716,1373,324,224.4,57.2,194.6,24706,5677,21944,6077,67,0.5,9,5,9999,99999,9,999999999,0.8,999,999,99
3030,3,28,15,0,*?*?*?*?*?*?*?*?*?*?*?*?*?*?*?*?*?*?*?*?*?*?,10.8,4.3,64,102115,589,1372,328,103.8,0.0,103.8,12194,0,12234,4496,65,1.0,10,5,9999,99999,9,999999999,0.3,999,999,99
3030,3,28,16,0,*?*?*?*?*?*?*?*?*?*?*?*?*?*?*?*?*?*?*?*?*?*?,11.0,3.2,59,102115,426,1371,329,71.2,0.0,71.2,8304,0,8327,2913,63,0.5,10,5,9999,99999,9,999999999,0.5,999,999,99
3030,3,28,17,0,*?*?*?*?*?*?*?*?*?*?*?*?*?*?*?*?*?*?*?*?*?*?,10.5,4.8,68,102115,239,1373,326,33.6,0.0,33.6,3929,0,3936,1306,62,1.0,10,5,9999,99999,9,999999999,1.1,999,999,99
3030,3,28,18,0,*?*?*?*?*?*?*?*?*?*?*?*?*?*?*?*?*?*?*?*?*?*?,10.5,3.9,64,102115,39,1357,327,0.0,0.0,0.0,0,0,0,0,60,1.5,10,5,9999,99999,9,999999999,0.1,999,999,99
3030,3,28,19,0,*?*?*?*?*?*?*?*?*?*?*?*?*?*?*?*?*?*?*?*?*?*?,9.4,6.2,81,102115,0,-0,321,0.0,-0.0,0.0,0,0,0,0,62,1.0,10,5,9999,99999,9,999999999,0.1,999,999,99
3030,3,28,20,0,*?*?*?*?*?*?*?*?*?*?*?*?*?*?*?*?*?*?*?*?*?*?,8.5,7.6,93,102115,0,-0,317,0.0,-0.0,0.0,0,0,0,0,63,1.0,10,5,9999,99999,9,999999999,1.4,999,999,99
3030,3,28,21,0,*?*?*?*?*?*?*?*?*?*?*?*?*?*?*?*?*?*?*?*?*?*?,8.2,8.0,98,102115,0,-0,315,0.0,-0.0,0.0,0,0,0,0,65,1.0,10,5,9999,99999,9,999999999,0.7,999,999,99
3030,3,28,22,0,*?*?*?*?*?*?*?*?*?*?*?*?*?*?*?*?*?*?*?*?*?*?,7.5,7.6,99,102115,0,-0,312,0.0,-0.0,0.0,0,0,0,0,67,0.5,10,5,9999,99999,9,999999999,1.1,999,999,99
3030,3,28,23,0,*?*?*?*?*?*?*?*?*?*?*?*?*?*?*?*?*?*?*?*?*?*?,7.5,7.4,99,102115,0,-0,312,0.0,-0.0,0.0,0,0,0,0,68,0.5,10,5,9999,99999,9,999999999,0.3,999,999,99
3030,3,28,24,0,*?*?*?*?*?*?*?*?*?*?*?*?*?*?*?*?*?*?*?*?*?*?,5.7,4.8,93,102115,0,-0,305,0.0,-0.0,0.0,0,0,0,0,50,1.5,10,5,9999,99999,9,999999999,0.0,999,999,99
3030,3,29,1,0,*?*?*?*?*?*?*?*?*?*?*?*?*?*?*?*?*?*?*?*?*?*?,7.7,7.7,99,101656,0,-0,313,0.0,-0.0,0.0,0,0,0,0,70,1.0,10,5,9999,99999,9,999999999,2.9,999,999,99
3030,3,29,2,0,*?*?*?*?*?*?*?*?*?*?*?*?*?*?*?*?*?*?*?*?*?*?,7.8,7.9,99,101656,0,-0,314,0.0,-0.0,0.0,0,0,0,0,70,1.0,10,5,9999,99999,9,999999999,2.3,999,999,99
3030,3,29,3,0,*?*?*?*?*?*?*?*?*?*?*?*?*?*?*?*?*?*?*?*?*?*?,8.0,8.0,99,101656,0,-0,314,0.0,-0.0,0.0,0,0,0,0,70,3.1,10,5,9999,99999,9,999999999,0.6,999,999,99
3030,3,29,4,0,*?*?*?*?*?*?*?*?*?*?*?*?*?*?*?*?*?*?*?*?*?*?,7.6,7.6,99,101656,0,-0,313,0.0,-0.0,0.0,0,0,0,0,70,1.5,10,5,9999,99999,9,999999999,0.2,999,999,99
3030,3,29,5,0,*?*?*?*?*?*?*?*?*?*?*?*?*?*?*?*?*?*?*?*?*?*?,7.1,6.6,95,101656,0,-0,311,0.0,-0.0,0.0,0,0,0,0,70,1.0,10,5,9999,99999,9,999999999,0.4,999,999,99
3030,3,29,6,0,*?*?*?*?*?*?*?*?*?*?*?*?*?*?*?*?*?*?*?*?*?*?,7.5,5.9,88,101656,93,1377,313,4.4,0.0,4.4,552,-0,552,176,70,2.1,10,5,9999,99999,9,999999999,0.7,999,999,99
3030,3,29,7,0,*?*?*?*?*?*?*?*?*?*?*?*?*?*?*?*?*?*?*?*?*?*?,7.8,7.3,95,101656,291,1373,314,44.1,0.0,44.1,5132,0,5143,1730,75,2.1,10,5,9999,99999,9,999999999,2.5,999,999,99
3030,3,29,8,0,*?*?*?*?*?*?*?*?*?*?*?*?*?*?*?*?*?*?*?*?*?*?,8.6,7.0,89,101656,474,1372,317,80.8,0.0,80.8,9438,0,9465,3360,80,1.0,10,5,9999,99999,9,999999999,0.5,999,999,99
3030,3,29,9,0,*?*?*?*?*?*?*?*?*?*?*?*?*?*?*?*?*?*?*?*?*?*?,10.1,7.6,83,101656,629,1371,324,111.9,0.0,111.9,13174,0,13220,4915,85,1.5,10,5,9999,99999,9,999999999,0.5,999,999,99
3030,3,29,10,0,*?*?*?*?*?*?*?*?*?*?*?*?*?*?*?*?*?*?*?*?*?*?,10.8,7.1,77,101656,746,1371,327,135.4,0.0,135.4,16044,0,16105,6180,90,1.0,10,5,9999,99999,9,999999999,0.7,999,999,99
3030,3,29,11,0,*?*?*?*?*?*?*?*?*?*?*?*?*?*?*?*?*?*?*?*?*?*?,12.3,7.3,70,101656,817,1371,334,149.6,0.0,149.6,17808,0,17880,6978,95,0.5,10,5,9999,99999,9,999999999,0.3,999,999,99
3030,3,29,12,0,*?*?*?*?*?*?*?*?*?*?*?*?*?*?*?*?*?*?*?*?*?*?,12.5,6.6,66,101656,837,1371,335,153.6,0.0,153.6,18306,0,18382,7206,100,0.5,10,5,9999,99999,9,999999999,0.3,999,999,99
3030,3,29,13,0,*?*?*?*?*?*?*?*?*?*?*?*?*?*?*?*?*?*?*?*?*?*?,12.6,6.6,65,101656,805,1372,336,147.1,0.0,147.1,17499,0,17569,6838,95,0.5,10,5,9999,99999,9,999999999,0.3,999,999,99
3030,3,29,14,0,*?*?*?*?*?*?*?*?*?*?*?*?*?*?*?*?*?*?*?*?*?*?,12.7,6.6,65,101656,722,1371,332,226.8,57.3,196.7,24961,5703,22162,6164,90,0.5,9,5,9999,99999,9,999999999,0.1,999,999,99
3030,3,29,15,0,*?*?*?*?*?*?*?*?*?*?*?*?*?*?*?*?*?*?*?*?*?*?,12.7,6.9,66,101656,596,1373,332,182.6,56.0,158.3,20071,5440,17850,4652,85,1.0,9,5,9999,99999,9,999999999,0.0,999,999,99
3030,3,29,16,0,*?*?*?*?*?*?*?*?*?*?*?*?*?*?*?*?*?*?*?*?*?*?,12.4,7.6,72,101656,433,1372,331,126.0,53.1,109.2,13830,4858,12334,2981,80,0.5,9,5,9999,99999,9,999999999,0.3,999,999,99
3030,3,29,17,0,*?*?*?*?*?*?*?*?*?*?*?*?*?*?*?*?*?*?*?*?*?*?,12.1,8.1,75,101656,245,1370,333,35.0,0.0,35.0,4084,0,4091,1359,75,1.0,10,5,9999,99999,9,999999999,0.4,999,999,99
3030,3,29,18,0,*?*?*?*?*?*?*?*?*?*?*?*?*?*?*?*?*?*?*?*?*?*?,11.6,8.3,79,101656,46,1368,331,0.0,0.0,0.0,0,0,0,0,70,1.5,10,5,9999,99999,9,999999999,0.1,999,999,99
3030,3,29,19,0,*?*?*?*?*?*?*?*?*?*?*?*?*?*?*?*?*?*?*?*?*?*?,10.5,8.9,89,101656,0,-0,326,0.0,-0.0,0.0,0,0,0,0,77,1.0,10,5,9999,99999,9,999999999,1.3,999,999,99
3030,3,29,20,0,*?*?*?*?*?*?*?*?*?*?*?*?*?*?*?*?*?*?*?*?*?*?,9.6,7.4,85,101656,0,-0,322,0.0,-0.0,0.0,0,0,0,0,83,1.0,10,5,9999,99999,9,999999999,1.3,999,999,99
3030,3,29,21,0,*?*?*?*?*?*?*?*?*?*?*?*?*?*?*?*?*?*?*?*?*?*?,8.9,7.7,91,101656,0,-0,319,0.0,-0.0,0.0,0,0,0,0,90,1.0,10,5,9999,99999,9,999999999,0.5,999,999,99
3030,3,29,22,0,*?*?*?*?*?*?*?*?*?*?*?*?*?*?*?*?*?*?*?*?*?*?,9.1,7.3,87,101656,0,-0,320,0.0,-0.0,0.0,0,0,0,0,97,0.5,10,5,9999,99999,9,999999999,0.0,999,999,99
3030,3,29,23,0,*?*?*?*?*?*?*?*?*?*?*?*?*?*?*?*?*?*?*?*?*?*?,7.8,6.4,89,101656,0,-0,314,0.0,-0.0,0.0,0,0,0,0,103,0.5,10,5,9999,99999,9,999999999,0.0,999,999,99
3030,3,29,24,0,*?*?*?*?*?*?*?*?*?*?*?*?*?*?*?*?*?*?*?*?*?*?,7.5,7.4,99,101656,0,-0,312,0.0,-0.0,0.0,0,0,0,0,70,1.5,10,5,9999,99999,9,999999999,2.1,999,999,99
3030,3,30,1,0,*?*?*?*?*?*?*?*?*?*?*?*?*?*?*?*?*?*?*?*?*?*?,3.9,3.4,97,101413,0,-0,297,0.0,-0.0,0.0,0,0,0,0,100,1.0,10,5,9999,99999,9,999999999,0.1,999,999,99
3030,3,30,2,0,*?*?*?*?*?*?*?*?*?*?*?*?*?*?*?*?*?*?*?*?*?*?,2.1,1.9,98,101413,0,-0,290,0.0,-0.0,0.0,0,0,0,0,90,1.0,10,5,9999,99999,9,999999999,0.4,999,999,99
3030,3,30,3,0,*?*?*?*?*?*?*?*?*?*?*?*?*?*?*?*?*?*?*?*?*?*?,1.4,1.5,100,101413,0,-0,287,0.0,-0.0,0.0,0,0,0,0,80,3.1,10,5,9999,99999,9,999999999,2.5,999,999,99
3030,3,30,4,0,*?*?*?*?*?*?*?*?*?*?*?*?*?*?*?*?*?*?*?*?*?*?,0.8,0.8,100,101413,0,-0,285,0.0,-0.0,0.0,0,0,0,0,70,1.5,10,5,9999,99999,9,999999999,1.1,999,999,99
3030,3,30,5,0,*?*?*?*?*?*?*?*?*?*?*?*?*?*?*?*?*?*?*?*?*?*?,0.9,0.8,100,101413,0,-0,285,0.0,-0.0,0.0,0,0,0,0,60,1.0,10,5,9999,99999,9,999999999,0.6,999,999,99
3030,3,30,6,0,*?*?*?*?*?*?*?*?*?*?*?*?*?*?*?*?*?*?*?*?*?*?,1.1,-1.3,83,101413,101,1368,281,10.6,19.1,9.2,1235,914,1164,190,50,2.1,9,5,9999,99999,9,999999999,0.0,999,999,99
3030,3,30,7,0,*?*?*?*?*?*?*?*?*?*?*?*?*?*?*?*?*?*?*?*?*?*?,1.8,-2.7,71,101413,299,1370,251,156.0,455.4,56.6,15988,35907,8331,1022,45,2.1,3,2,9999,99999,9,999999999,0.0,999,999,99
3030,3,30,8,0,*?*?*?*?*?*?*?*?*?*?*?*?*?*?*?*?*?*?*?*?*?*?,2.4,-1.5,74,101413,482,1371,249,283.4,541.8,93.0,29202,49594,13143,1748,40,1.0,2,1,9999,99999,9,999999999,0.0,999,999,99
3030,3,30,9,0,*?*?*?*?*?*?*?*?*?*?*?*?*?*?*?*?*?*?*?*?*?*?,4.2,-0.0,75,101413,637,1371,258,390.3,564.5,128.0,40356,54560,17416,2564,35,1.5,2,1,9999,99999,9,999999999,0.1,999,999,99
3030,3,30,10,0,*?*?*?*?*?*?*?*?*?*?*?*?*?*?*?*?*?*?*?*?*?*?,6.2,2.3,76,101413,754,1371,278,457.4,489.1,188.4,48413,49568,22858,4182,30,1.0,4,2,9999,99999,9,999999999,0.2,999,999,99
3030,3,30,11,0,*?*?*?*?*?*?*?*?*?*?*?*?*?*?*?*?*?*?*?*?*?*?,7.6,1.3,65,101413,824,1370,283,504.7,493.5,207.9,53550,50510,24928,4922,25,0.5,4,2,9999,99999,9,999999999,0.2,999,999,99
3030,3,30,12,0,*?*?*?*?*?*?*?*?*?*?*?*?*?*?*?*?*?*?*?*?*?*?,9.0,2.5,64,101413,844,1371,285,528.4,546.6,191.8,56723,56164,23409,4589,20,0.5,3,2,9999,99999,9,999999999,0.2,999,999,99
3030,3,30,13,0,*?*?*?*?*?*?*?*?*?*?*?*?*?*?*?*?*?*?*?*?*?*?,9.0,1.3,59,101413,812,1372,289,496.0,492.7,204.4,52605,50395,24535,4775,23,0.5,4,2,9999,99999,9,999999999,0.0,999,999,99
3030,3,30,14,0,*?*?*?*?*?*?*?*?*?*?*?*?*?*?*?*?*?*?*?*?*?*?,9.1,1.7,60,101413,729,1371,300,398.1,335.5,219.8,42660,35088,24544,5108,27,0.5,6,3,9999,99999,9,999999999,0.0,999,999,99
3030,3,30,15,0,*?*?*?*?*?*?*?*?*?*?*?*?*?*?*?*?*?*?*?*?*?*?,9.0,3.0,67,101413,602,1371,300,321.3,327.9,177.3,34243,33101,20096,3833,30,1.0,6,3,9999,99999,9,999999999,0.0,999,999,99
3030,3,30,16,0,*?*?*?*?*?*?*?*?*?*?*?*?*?*?*?*?*?*?*?*?*?*?,8.8,2.9,66,101413,439,1370,294,237.5,389.3,112.8,24696,35051,14204,2143,33,0.5,5,3,9999,99999,9,999999999,0.0,999,999,99
3030,3,30,17,0,*?*?*?*?*?*?*?*?*?*?*?*?*?*?*?*?*?*?*?*?*?*?,8.5,3.8,73,101413,252,1372,308,83.5,114.6,62.5,9142,8629,7276,1336,37,1.0,8,4,9999,99999,9,999999999,0.0,999,999,99
3030,3,30,18,0,*?*?*?*?*?*?*?*?*?*?*?*?*?*?*?*?*?*?*?*?*?*?,7.2,5.1,86,101413,53,1376,311,0.0,0.0,0.0,0,0,0,0,40,1.5,10,5,9999,99999,9,999999999,0.0,999,999,99
3030,3,30,19,0,*?*?*?*?*?*?*?*?*?*?*?*?*?*?*?*?*?*?*?*?*?*?,5.7,4.8,95,101413,0,-0,305,0.0,-0.0,0.0,0,0,0,0,42,1.0,10,5,9999,99999,9,999999999,0.0,999,999,99
3030,3,30,20,0,*?*?*?*?*?*?*?*?*?*?*?*?*?*?*?*?*?*?*?*?*?*?,4.7,3.4,92,101413,0,-0,301,0.0,-0.0,0.0,0,0,0,0,43,1.0,10,5,9999,99999,9,999999999,0.1,999,999,99
3030,3,30,21,0,*?*?*?*?*?*?*?*?*?*?*?*?*?*?*?*?*?*?*?*?*?*?,3.4,3.4,100,101413,0,-0,295,0.0,-0.0,0.0,0,0,0,0,45,1.0,10,5,9999,99999,9,999999999,0.2,999,999,99
3030,3,30,22,0,*?*?*?*?*?*?*?*?*?*?*?*?*?*?*?*?*?*?*?*?*?*?,3.7,3.6,100,101413,0,-0,296,0.0,-0.0,0.0,0,0,0,0,47,0.5,10,5,9999,99999,9,999999999,0.0,999,999,99
3030,3,30,23,0,*?*?*?*?*?*?*?*?*?*?*?*?*?*?*?*?*?*?*?*?*?*?,2.9,2.9,100,101413,0,-0,293,0.0,-0.0,0.0,0,0,0,0,48,0.5,10,5,9999,99999,9,999999999,1.0,999,999,99
3030,3,30,24,0,*?*?*?*?*?*?*?*?*?*?*?*?*?*?*?*?*?*?*?*?*?*?,6.5,5.0,90,101413,0,-0,308,0.0,-0.0,0.0,0,0,0,0,110,1.5,10,5,9999,99999,9,999999999,0.0,999,999,99
3030,3,31,1,0,*?*?*?*?*?*?*?*?*?*?*?*?*?*?*?*?*?*?*?*?*?*?,0.9,0.4,95,101263,0,-0,285,0.0,-0.0,0.0,0,0,0,0,48,1.0,10,5,9999,99999,9,999999999,0.0,999,999,99
3030,3,31,2,0,*?*?*?*?*?*?*?*?*?*?*?*?*?*?*?*?*?*?*?*?*?*?,0.1,-0.8,92,101263,0,-0,282,0.0,-0.0,0.0,0,0,0,0,47,1.0,10,5,9999,99999,9,999999999,0.0,999,999,99
3030,3,31,3,0,*?*?*?*?*?*?*?*?*?*?*?*?*?*?*?*?*?*?*?*?*?*?,-0.1,-1.9,85,101263,0,-0,281,0.0,-0.0,0.0,0,0,0,0,45,3.1,10,5,9999,99999,9,999999999,0.0,999,999,99
3030,3,31,4,0,*?*?*?*?*?*?*?*?*?*?*?*?*?*?*?*?*?*?*?*?*?*?,0.1,-1.7,86,101263,0,-0,282,0.0,-0.0,0.0,0,0,0,0,43,1.5,10,5,9999,99999,9,999999999,0.0,999,999,99
3030,3,31,5,0,*?*?*?*?*?*?*?*?*?*?*?*?*?*?*?*?*?*?*?*?*?*?,-0.1,-1.5,88,101263,0,-0,281,0.0,-0.0,0.0,0,0,0,0,42,1.0,10,5,9999,99999,9,999999999,0.0,999,999,99
3030,3,31,6,0,*?*?*?*?*?*?*?*?*?*?*?*?*?*?*?*?*?*?*?*?*?*?,-0.4,-1.7,89,101263,110,1372,280,7.8,0.0,7.8,962,-0,962,311,40,2.1,10,5,9999,99999,9,999999999,0.0,999,999,99
3030,3,31,7,0,*?*?*?*?*?*?*?*?*?*?*?*?*?*?*?*?*?*?*?*?*?*?,0.2,-2.2,82,101263,308,1372,283,47.5,0.0,47.5,5534,0,5546,1873,42,2.1,10,5,9999,99999,9,999999999,0.0,999,999,99
3030,3,31,8,0,*?*?*?*?*?*?*?*?*?*?*?*?*?*?*?*?*?*?*?*?*?*?,0.8,-1.7,82,101263,490,1370,285,84.1,0.0,84.1,9834,0,9863,3519,43,1.0,10,5,9999,99999,9,999999999,0.5,999,999,99
3030,3,31,9,0,*?*?*?*?*?*?*?*?*?*?*?*?*?*?*?*?*?*?*?*?*?*?,1.5,-1.7,78,101263,645,1371,288,115.1,0.0,115.1,13571,0,13619,5086,45,1.5,10,5,9999,99999,9,999999999,0.0,999,999,99
3030,3,31,10,0,*?*?*?*?*?*?*?*?*?*?*?*?*?*?*?*?*?*?*?*?*?*?,1.7,-1.3,79,101263,761,1370,289,138.5,0.0,138.5,16435,0,16499,6354,47,1.0,10,5,9999,99999,9,999999999,0.0,999,999,99
3030,3,31,11,0,*?*?*?*?*?*?*?*?*?*?*?*?*?*?*?*?*?*?*?*?*?*?,2.4,-1.7,72,101263,832,1371,292,152.6,0.0,152.6,18187,0,18262,7151,48,0.5,10,5,9999,99999,9,999999999,0.0,999,999,99
3030,3,31,12,0,*?*?*?*?*?*?*?*?*?*?*?*?*?*?*?*?*?*?*?*?*?*?,2.5,-3.4,62,101263,851,1370,292,156.5,0.0,156.5,18672,0,18750,7372,50,0.5,10,5,9999,99999,9,999999999,0.0,999,999,99
3030,3,31,13,0,*?*?*?*?*?*?*?*?*?*?*?*?*?*?*?*?*?*?*?*?*?*?,2.5,-4.5,57,101263,818,1370,293,149.9,0.0,149.9,17850,0,17923,6996,48,0.5,10,5,9999,99999,9,999999999,0.0,999,999,99
3030,3,31,14,0,*?*?*?*?*?*?*?*?*?*?*?*?*?*?*?*?*?*?*?*?*?*?,2.4,-5.3,54,101263,735,1370,292,133.3,0.0,133.3,15794,0,15854,6066,47,0.5,10,5,9999,99999,9,999999999,0.0,999,999,99
3030,3,31,15,0,*?*?*?*?*?*?*?*?*?*?*?*?*?*?*?*?*?*?*?*?*?*?,3.0,-1.5,70,101263,608,1370,294,107.8,0.0,107.8,12682,0,12725,4702,45,1.0,10,5,9999,99999,9,999999999,0.0,999,999,99
3030,3,31,16,0,*?*?*?*?*?*?*?*?*?*?*?*?*?*?*?*?*?*?*?*?*?*?,2.6,-1.1,75,101263,446,1372,292,75.2,0.0,75.2,8778,0,8802,3098,43,0.5,10,5,9999,99999,9,999999999,0.0,999,999,99
3030,3,31,17,0,*?*?*?*?*?*?*?*?*?*?*?*?*?*?*?*?*?*?*?*?*?*?,2.9,-0.8,75,101263,258,1369,294,37.6,0.0,37.6,4390,0,4398,1465,42,1.0,10,5,9999,99999,9,999999999,0.0,999,999,99
3030,3,31,18,0,*?*?*?*?*?*?*?*?*?*?*?*?*?*?*?*?*?*?*?*?*?*?,2.2,-0.6,80,101263,59,1360,291,0.0,0.0,0.0,0,0,0,0,40,1.5,10,5,9999,99999,9,999999999,0.0,999,999,99
3030,3,31,19,0,*?*?*?*?*?*?*?*?*?*?*?*?*?*?*?*?*?*?*?*?*?*?,1.7,-0.4,85,101263,0,-0,289,0.0,-0.0,0.0,0,0,0,0,52,1.0,10,5,9999,99999,9,999999999,0.0,999,999,99
3030,3,31,20,0,*?*?*?*?*?*?*?*?*?*?*?*?*?*?*?*?*?*?*?*?*?*?,1.0,-0.8,86,101263,0,-0,286,0.0,-0.0,0.0,0,0,0,0,63,1.0,10,5,9999,99999,9,999999999,0.0,999,999,99
3030,3,31,21,0,*?*?*?*?*?*?*?*?*?*?*?*?*?*?*?*?*?*?*?*?*?*?,1.2,-1.7,78,101263,0,-0,287,0.0,-0.0,0.0,0,0,0,0,75,1.0,10,5,9999,99999,9,999999999,0.0,999,999,99
3030,3,31,22,0,*?*?*?*?*?*?*?*?*?*?*?*?*?*?*?*?*?*?*?*?*?*?,0.5,-3.1,73,101263,0,-0,284,0.0,-0.0,0.0,0,0,0,0,87,0.5,10,5,9999,99999,9,999999999,0.0,999,999,99
3030,3,31,23,0,*?*?*?*?*?*?*?*?*?*?*?*?*?*?*?*?*?*?*?*?*?*?,0.2,-2.9,77,101263,0,-0,283,0.0,-0.0,0.0,0,0,0,0,98,0.5,10,5,9999,99999,9,999999999,0.7,999,999,99
3030,3,31,24,0,*?*?*?*?*?*?*?*?*?*?*?*?*?*?*?*?*?*?*?*?*?*?,2.0,1.7,97,101263,0,-0,290,0.0,-0.0,0.0,0,0,0,0,50,1.5,10,5,9999,99999,9,999999999,0.0,999,999,99
3030,4,1,1,0,*?*?*?*?*?*?*?*?*?*?*?*?*?*?*?*?*?*?*?*?*?*?,-1.5,-4.2,77,101610,0,-0,276,0.0,-0.0,0.0,0,0,0,0,100,1.0,10,5,9999,99999,9,999999999,0.0,999,999,99
3030,4,1,2,0,*?*?*?*?*?*?*?*?*?*?*?*?*?*?*?*?*?*?*?*?*?*?,-2.7,-5.0,78,101610,0,-0,271,0.0,-0.0,0.0,0,0,0,0,90,1.0,10,5,9999,99999,9,999999999,0.0,999,999,99
3030,4,1,3,0,*?*?*?*?*?*?*?*?*?*?*?*?*?*?*?*?*?*?*?*?*?*?,-2.7,-4.8,81,101610,0,-0,271,0.0,-0.0,0.0,0,0,0,0,80,3.1,10,5,9999,99999,9,999999999,0.0,999,999,99
3030,4,1,4,0,*?*?*?*?*?*?*?*?*?*?*?*?*?*?*?*?*?*?*?*?*?*?,-3.0,-5.0,81,101610,0,-0,270,0.0,-0.0,0.0,0,0,0,0,70,1.5,10,5,9999,99999,9,999999999,0.0,999,999,99
3030,4,1,5,0,*?*?*?*?*?*?*?*?*?*?*?*?*?*?*?*?*?*?*?*?*?*?,-3.3,-6.9,71,101610,0,-0,269,0.0,-0.0,0.0,0,0,0,0,60,1.0,10,5,9999,99999,9,999999999,0.0,999,999,99
3030,4,1,6,0,*?*?*?*?*?*?*?*?*?*?*?*?*?*?*?*?*?*?*?*?*?*?,-2.8,-6.9,68,101610,118,1365,265,16.6,25.5,14.4,1901,1327,1783,298,50,2.1,9,5,9999,99999,9,999999999,0.0,999,999,99
3030,4,1,7,0,*?*?*?*?*?*?*?*?*?*?*?*?*?*?*?*?*?*?*?*?*?*?,-2.4,-6.9,65,101610,316,1370,273,49.2,0.0,49.2,5731,0,5744,1944,55,2.1,10,5,9999,99999,9,999999999,0.0,999,999,99
3030,4,1,8,0,*?*?*?*?*?*?*?*?*?*?*?*?*?*?*?*?*?*?*?*?*?*?,0.0,-8.4,47,101610,498,1370,245,286.4,463.1,118.0,30115,43339,14963,2261,60,1.0,4,2,9999,99999,9,999999999,0.0,999,999,99
3030,4,1,9,0,*?*?*?*?*?*?*?*?*?*?*?*?*?*?*?*?*?*?*?*?*?*?,1.3,-8.8,42,101610,652,1369,224,402.6,591.6,120.8,41899,57659,16659,2479,65,1.5,0,0,9999,99999,9,999999999,0.0,999,999,99
3030,4,1,10,0,*?*?*?*?*?*?*?*?*?*?*?*?*?*?*?*?*?*?*?*?*?*?,2.8,-6.0,47,101610,769,1370,233,483.0,602.5,144.9,50446,59917,19463,3227,70,1.0,0,0,9999,99999,9,999999999,0.0,999,999,99
3030,4,1,11,0,*?*?*?*?*?*?*?*?*?*?*?*?*?*?*?*?*?*?*?*?*?*?,4.4,-4.8,47,101610,839,1370,240,531.4,607.6,159.4,55635,60898,21080,3790,75,0.5,0,0,9999,99999,9,999999999,0.0,999,999,99
3030,4,1,12,0,*?*?*?*?*?*?*?*?*?*?*?*?*?*?*?*?*?*?*?*?*?*?,5.4,-4.2,46,101610,858,1370,250,544.5,602.6,167.2,56947,60429,21898,4041,80,0.5,1,0,9999,99999,9,999999999,0.0,999,999,99
3030,4,1,13,0,*?*?*?*?*?*?*?*?*?*?*?*?*?*?*?*?*?*?*?*?*?*?,5.6,-4.8,43,101610,825,1370,281,456.6,339.7,252.0,49143,36061,27878,6294,80,0.5,6,3,9999,99999,9,999999999,0.2,999,999,99
3030,4,1,14,0,*?*?*?*?*?*?*?*?*?*?*?*?*?*?*?*?*?*?*?*?*?*?,5.0,-5.0,44,101610,742,1370,291,310.0,144.2,231.9,33862,14918,26037,5948,80,0.5,8,4,9999,99999,9,999999999,0.3,999,999,99
3030,4,1,15,0,*?*?*?*?*?*?*?*?*?*?*?*?*?*?*?*?*?*?*?*?*?*?,5.4,-6.9,37,101610,614,1368,240,376.4,587.2,112.9,39169,56637,15745,2271,80,1.0,0,0,9999,99999,9,999999999,0.8,999,999,99
3030,4,1,16,0,*?*?*?*?*?*?*?*?*?*?*?*?*?*?*?*?*?*?*?*?*?*?,5.1,-7.3,36,101610,452,1370,278,230.8,313.4,127.4,24485,29144,14744,2578,80,0.5,6,3,9999,99999,9,999999999,0.4,999,999,99
3030,4,1,17,0,*?*?*?*?*?*?*?*?*?*?*?*?*?*?*?*?*?*?*?*?*?*?,5.1,-8.0,34,101610,265,1371,291,89.6,116.8,67.0,9797,8997,7788,1438,80,1.0,8,4,9999,99999,9,999999999,0.0,999,999,99
3030,4,1,18,0,*?*?*?*?*?*?*?*?*?*?*?*?*?*?*?*?*?*?*?*?*?*?,3.8,-3.9,53,101610,66,1369,298,0.0,0.0,0.0,0,0,0,0,80,1.5,10,5,9999,99999,9,999999999,0.0,999,999,99
3030,4,1,19,0,*?*?*?*?*?*?*?*?*?*?*?*?*?*?*?*?*?*?*?*?*?*?,2.7,-3.7,59,101610,0,-0,293,0.0,-0.0,0.0,0,0,0,0,75,1.0,10,5,9999,99999,9,999999999,0.0,999,999,99
3030,4,1,20,0,*?*?*?*?*?*?*?*?*?*?*?*?*?*?*?*?*?*?*?*?*?*?,1.3,-3.7,64,101610,0,-0,287,0.0,-0.0,0.0,0,0,0,0,70,1.0,10,5,9999,99999,9,999999999,0.0,999,999,99
3030,4,1,21,0,*?*?*?*?*?*?*?*?*?*?*?*?*?*?*?*?*?*?*?*?*?*?,0.2,-2.9,75,101610,0,-0,283,0.0,-0.0,0.0,0,0,0,0,65,1.0,10,5,9999,99999,9,999999999,0.0,999,999,99
3030,4,1,22,0,*?*?*?*?*?*?*?*?*?*?*?*?*?*?*?*?*?*?*?*?*?*?,-0.6,-4.8,68,101610,0,-0,280,0.0,-0.0,0.0,0,0,0,0,60,0.5,10,5,9999,99999,9,999999999,0.0,999,999,99
3030,4,1,23,0,*?*?*?*?*?*?*?*?*?*?*?*?*?*?*?*?*?*?*?*?*?*?,-1.0,-6.9,58,101610,0,-0,278,0.0,-0.0,0.0,0,0,0,0,55,0.5,10,5,9999,99999,9,999999999,0.0,999,999,99
3030,4,1,24,0,*?*?*?*?*?*?*?*?*?*?*?*?*?*?*?*?*?*?*?*?*?*?,-0.2,-3.7,73,101610,0,-0,281,0.0,-0.0,0.0,0,0,0,0,110,1.5,10,5,9999,99999,9,999999999,0.0,999,999,99
3030,4,2,1,0,*?*?*?*?*?*?*?*?*?*?*?*?*?*?*?*?*?*?*?*?*?*?,-2.4,-15.3,30,102087,0,-0,273,0.0,-0.0,0.0,0,0,0,0,48,1.0,10,5,9999,99999,9,999999999,0.0,999,999,99
3030,4,2,2,0,*?*?*?*?*?*?*?*?*?*?*?*?*?*?*?*?*?*?*?*?*?*?,-3.5,-22.6,16,102087,0,-0,270,0.0,-0.0,0.0,0,0,0,0,47,1.0,10,5,9999,99999,9,999999999,0.0,999,999,99
3030,4,2,3,0,*?*?*?*?*?*?*?*?*?*?*?*?*?*?*?*?*?*?*?*?*?*?,-4.7,-23.9,17,102087,0,-0,265,0.0,-0.0,0.0,0,0,0,0,45,3.1,10,5,9999,99999,9,999999999,0.0,999,999,99
3030,4,2,4,0,*?*?*?*?*?*?*?*?*?*?*?*?*?*?*?*?*?*?*?*?*?*?,-4.5,-20.3,21,102087,0,-0,258,0.0,-0.0,0.0,0,0,0,0,43,1.5,9,5,9999,99999,9,999999999,0.0,999,999,99
3030,4,2,5,0,*?*?*?*?*?*?*?*?*?*?*?*?*?*?*?*?*?*?*?*?*?*?,-4.4,-19.3,24,102087,0,-0,195,0.0,-0.0,0.0,0,0,0,0,42,1.0,0,0,9999,99999,9,999999999,0.0,999,999,99
3030,4,2,6,0,*?*?*?*?*?*?*?*?*?*?*?*?*?*?*?*?*?*?*?*?*?*?,-4.3,-20.3,23,102087,127,1370,194,38.9,293.6,11.7,4163,19139,1958,338,40,2.1,0,0,9999,99999,9,999999999,0.0,999,999,99
3030,4,2,7,0,*?*?*?*?*?*?*?*?*?*?*?*?*?*?*?*?*?*?*?*?*?*?,-3.1,-19.3,23,102087,324,1368,199,175.5,518.7,52.6,18199,42513,7935,980,48,2.1,0,0,9999,99999,9,999999999,0.0,999,999,99
3030,4,2,8,0,*?*?*?*?*?*?*?*?*?*?*?*?*?*?*?*?*?*?*?*?*?*?,0.2,-16.8,21,102087,506,1369,211,301.4,570.8,90.4,31261,53097,12922,1740,57,1.0,0,0,9999,99999,9,999999999,0.0,999,999,99
3030,4,2,9,0,*?*?*?*?*?*?*?*?*?*?*?*?*?*?*?*?*?*?*?*?*?*?,2.6,-16.0,19,102087,660,1369,219,408.1,592.5,122.4,42481,57845,16855,2525,65,1.5,0,0,9999,99999,9,999999999,0.0,999,999,99
3030,4,2,10,0,*?*?*?*?*?*?*?*?*?*?*?*?*?*?*?*?*?*?*?*?*?*?,4.9,-14.7,19,102087,776,1369,228,488.3,603.1,146.5,51010,60034,19640,3283,73,1.0,0,0,9999,99999,9,999999999,0.0,999,999,99
3030,4,2,11,0,*?*?*?*?*?*?*?*?*?*?*?*?*?*?*?*?*?*?*?*?*?*?,6.3,-16.0,15,102087,845,1368,231,536.6,608.1,161.0,56178,60984,21241,3855,82,0.5,0,0,9999,99999,9,999999999,0.0,999,999,99
3030,4,2,12,0,*?*?*?*?*?*?*?*?*?*?*?*?*?*?*?*?*?*?*?*?*?*?,7.4,-16.8,13,102087,864,1368,234,549.6,609.3,164.9,57581,61205,21665,4030,90,0.5,0,0,9999,99999,9,999999999,0.0,999,999,99
3030,4,2,13,0,*?*?*?*?*?*?*?*?*?*?*?*?*?*?*?*?*?*?*?*?*?*?,8.3,-17.6,11,102087,831,1369,236,526.6,607.1,158.0,55107,60807,20916,3727,85,0.5,0,0,9999,99999,9,999999999,0.0,999,999,99
3030,4,2,14,0,*?*?*?*?*?*?*?*?*?*?*?*?*?*?*?*?*?*?*?*?*?*?,8.5,-16.8,12,102087,748,1369,238,469.0,600.8,140.7,48952,59585,18984,3082,80,0.5,0,0,9999,99999,9,999999999,0.0,999,999,99
3030,4,2,15,0,*?*?*?*?*?*?*?*?*?*?*?*?*?*?*?*?*?*?*?*?*?*?,8.3,-14.1,16,102087,621,1369,240,380.9,588.0,114.3,39608,56874,15878,2306,75,1.0,0,0,9999,99999,9,999999999,0.0,999,999,99
3030,4,2,16,0,*?*?*?*?*?*?*?*?*?*?*?*?*?*?*?*?*?*?*?*?*?*?,8.4,-13.5,17,102087,458,1369,241,268.3,561.1,80.5,27806,50982,11646,1528,70,0.5,0,0,9999,99999,9,999999999,0.0,999,999,99
3030,4,2,17,0,*?*?*?*?*?*?*?*?*?*?*?*?*?*?*?*?*?*?*?*?*?*?,7.8,-13.5,17,102087,271,1368,239,138.8,490.4,41.6,14427,37697,6410,776,65,1.0,0,0,9999,99999,9,999999999,0.0,999,999,99
3030,4,2,18,0,*?*?*?*?*?*?*?*?*?*?*?*?*?*?*?*?*?*?*?*?*?*?,6.3,-12.9,20,102087,73,1376,272,1.2,11.9,0.6,164,651,120,17,60,1.5,5,3,9999,99999,9,999999999,0.0,999,999,99
3030,4,2,19,0,*?*?*?*?*?*?*?*?*?*?*?*?*?*?*?*?*?*?*?*?*?*?,3.5,-10.9,29,102087,0,-0,298,0.0,-0.0,0.0,0,0,0,0,60,1.0,10,5,9999,99999,9,999999999,0.0,999,999,99
3030,4,2,20,0,*?*?*?*?*?*?*?*?*?*?*?*?*?*?*?*?*?*?*?*?*?*?,1.4,-11.9,31,102087,0,-0,289,0.0,-0.0,0.0,0,0,0,0,60,1.0,10,5,9999,99999,9,999999999,0.0,999,999,99
3030,4,2,21,0,*?*?*?*?*?*?*?*?*?*?*?*?*?*?*?*?*?*?*?*?*?*?,0.1,-12.4,33,102087,0,-0,283,0.0,-0.0,0.0,0,0,0,0,60,1.0,10,5,9999,99999,9,999999999,0.0,999,999,99
3030,4,2,22,0,*?*?*?*?*?*?*?*?*?*?*?*?*?*?*?*?*?*?*?*?*?*?,-0.3,-12.4,33,102087,0,-0,282,0.0,-0.0,0.0,0,0,0,0,60,0.5,10,5,9999,99999,9,999999999,0.0,999,999,99
3030,4,2,23,0,*?*?*?*?*?*?*?*?*?*?*?*?*?*?*?*?*?*?*?*?*?*?,-0.4,-14.1,29,102087,0,-0,282,0.0,-0.0,0.0,0,0,0,0,60,0.5,10,5,9999,99999,9,999999999,0.0,999,999,99
3030,4,2,24,0,*?*?*?*?*?*?*?*?*?*?*?*?*?*?*?*?*?*?*?*?*?*?,-1.5,-10.4,43,102087,0,-0,277,0.0,-0.0,0.0,0,0,0,0,50,1.5,10,5,9999,99999,9,999999999,0.0,999,999,99
3030,4,3,1,0,*?*?*?*?*?*?*?*?*?*?*?*?*?*?*?*?*?*?*?*?*?*?,-0.5,-5.6,64,102507,0,-0,280,0.0,-0.0,0.0,0,0,0,0,62,1.0,10,5,9999,99999,9,999999999,0.2,999,999,99
3030,4,3,2,0,*?*?*?*?*?*?*?*?*?*?*?*?*?*?*?*?*?*?*?*?*?*?,-0.7,-3.1,80,102507,0,-0,279,0.0,-0.0,0.0,0,0,0,0,63,1.0,10,5,9999,99999,9,999999999,0.0,999,999,99
3030,4,3,3,0,*?*?*?*?*?*?*?*?*?*?*?*?*?*?*?*?*?*?*?*?*?*?,-0.8,-3.9,76,102507,0,-0,279,0.0,-0.0,0.0,0,0,0,0,65,3.1,10,5,9999,99999,9,999999999,0.0,999,999,99
3030,4,3,4,0,*?*?*?*?*?*?*?*?*?*?*?*?*?*?*?*?*?*?*?*?*?*?,-1.1,-4.5,74,102507,0,-0,278,0.0,-0.0,0.0,0,0,0,0,67,1.5,10,5,9999,99999,9,999999999,0.0,999,999,99
3030,4,3,5,0,*?*?*?*?*?*?*?*?*?*?*?*?*?*?*?*?*?*?*?*?*?*?,-1.5,-4.8,74,102507,0,-0,276,0.0,-0.0,0.0,0,0,0,0,68,1.0,10,5,9999,99999,9,999999999,0.0,999,999,99
3030,4,3,6,0,*?*?*?*?*?*?*?*?*?*?*?*?*?*?*?*?*?*?*?*?*?*?,-0.8,-3.9,75,102507,135,1365,279,13.0,0.0,13.0,1559,-0,1559,508,70,2.1,10,5,9999,99999,9,999999999,0.0,999,999,99
3030,4,3,7,0,*?*?*?*?*?*?*?*?*?*?*?*?*?*?*?*?*?*?*?*?*?*?,-0.1,-3.9,72,102507,332,1367,282,52.6,0.0,52.6,6122,0,6136,2086,77,2.1,10,5,9999,99999,9,999999999,0.0,999,999,99
3030,4,3,8,0,*?*?*?*?*?*?*?*?*?*?*?*?*?*?*?*?*?*?*?*?*?*?,0.9,-4.2,64,102507,514,1369,286,89.0,0.0,89.0,10424,0,10456,3758,83,1.0,10,5,9999,99999,9,999999999,0.0,999,999,99
3030,4,3,9,0,*?*?*?*?*?*?*?*?*?*?*?*?*?*?*?*?*?*?*?*?*?*?,3.4,-4.2,54,102507,667,1367,296,119.9,0.0,119.9,14151,0,14202,5337,90,1.5,10,5,9999,99999,9,999999999,0.0,999,999,99
3030,4,3,10,0,*?*?*?*?*?*?*?*?*?*?*?*?*?*?*?*?*?*?*?*?*?*?,4.5,-4.5,49,102507,783,1368,301,143.1,0.0,143.1,17004,0,17072,6611,97,1.0,10,5,9999,99999,9,999999999,0.0,999,999,99
3030,4,3,11,0,*?*?*?*?*?*?*?*?*?*?*?*?*?*?*?*?*?*?*?*?*?*?,5.9,-4.8,44,102507,852,1368,307,157.1,0.0,157.1,18739,0,18818,7402,103,0.5,10,5,9999,99999,9,999999999,0.0,999,999,99
3030,4,3,12,0,*?*?*?*?*?*?*?*?*?*?*?*?*?*?*?*?*?*?*?*?*?*?,6.9,-3.9,44,102507,871,1368,312,160.8,0.0,160.8,19206,0,19288,7616,110,0.5,10,5,9999,99999,9,999999999,0.0,999,999,99
3030,4,3,13,0,*?*?*?*?*?*?*?*?*?*?*?*?*?*?*?*?*?*?*?*?*?*?,6.9,-5.6,38,102507,837,1367,312,154.1,0.0,154.1,18363,0,18439,7229,102,0.5,10,5,9999,99999,9,999999999,0.0,999,999,99
3030,4,3,14,0,*?*?*?*?*?*?*?*?*?*?*?*?*?*?*?*?*?*?*?*?*?*?,7.1,-6.0,36,102507,754,1368,313,137.3,0.0,137.3,16288,0,16352,6287,93,0.5,10,5,9999,99999,9,999999999,0.0,999,999,99
3030,4,3,15,0,*?*?*?*?*?*?*?*?*?*?*?*?*?*?*?*?*?*?*?*?*?*?,6.7,-3.7,45,102507,627,1368,311,111.8,0.0,111.8,13159,0,13205,4906,85,1.0,10,5,9999,99999,9,999999999,0.0,999,999,99
3030,4,3,16,0,*?*?*?*?*?*?*?*?*?*?*?*?*?*?*?*?*?*?*?*?*?*?,6.7,-5.0,40,102507,464,1367,311,79.1,0.0,79.1,9239,0,9266,3279,77,0.5,10,5,9999,99999,9,999999999,0.0,999,999,99
3030,4,3,17,0,*?*?*?*?*?*?*?*?*?*?*?*?*?*?*?*?*?*?*?*?*?*?,6.6,-5.0,40,102507,277,1366,310,41.5,0.0,41.5,4843,0,4852,1624,68,1.0,10,5,9999,99999,9,999999999,0.0,999,999,99
3030,4,3,18,0,*?*?*?*?*?*?*?*?*?*?*?*?*?*?*?*?*?*?*?*?*?*?,4.8,-6.0,42,102507,79,1365,303,1.7,0.0,1.7,228,-0,227,70,60,1.5,10,5,9999,99999,9,999999999,0.5,999,999,99
3030,4,3,19,0,*?*?*?*?*?*?*?*?*?*?*?*?*?*?*?*?*?*?*?*?*?*?,4.1,-6.3,43,102507,0,-0,300,0.0,-0.0,0.0,0,0,0,0,63,1.0,10,5,9999,99999,9,999999999,0.3,999,999,99
3030,4,3,20,0,*?*?*?*?*?*?*?*?*?*?*?*?*?*?*?*?*?*?*?*?*?*?,2.5,-6.6,47,102507,0,-0,293,0.0,-0.0,0.0,0,0,0,0,67,1.0,10,5,9999,99999,9,999999999,0.0,999,999,99
3030,4,3,21,0,*?*?*?*?*?*?*?*?*?*?*?*?*?*?*?*?*?*?*?*?*?*?,2.0,-6.6,48,102507,0,-0,291,0.0,-0.0,0.0,0,0,0,0,70,1.0,10,5,9999,99999,9,999999999,0.0,999,999,99
3030,4,3,22,0,*?*?*?*?*?*?*?*?*?*?*?*?*?*?*?*?*?*?*?*?*?*?,1.2,-6.6,51,102507,0,-0,287,0.0,-0.0,0.0,0,0,0,0,73,0.5,10,5,9999,99999,9,999999999,0.1,999,999,99
3030,4,3,23,0,*?*?*?*?*?*?*?*?*?*?*?*?*?*?*?*?*?*?*?*?*?*?,1.2,-6.0,54,102507,0,-0,287,0.0,-0.0,0.0,0,0,0,0,77,0.5,10,5,9999,99999,9,999999999,0.2,999,999,99
3030,4,3,24,0,*?*?*?*?*?*?*?*?*?*?*?*?*?*?*?*?*?*?*?*?*?*?,-0.4,-9.2,47,102507,0,-0,281,0.0,-0.0,0.0,0,0,0,0,60,1.5,10,5,9999,99999,9,999999999,0.0,999,999,99
3030,4,4,1,0,*?*?*?*?*?*?*?*?*?*?*?*?*?*?*?*?*?*?*?*?*?*?,1.3,-3.1,70,102470,0,-0,287,0.0,-0.0,0.0,0,0,0,0,72,1.0,10,5,9999,99999,9,999999999,0.0,999,999,99
3030,4,4,2,0,*?*?*?*?*?*?*?*?*?*?*?*?*?*?*?*?*?*?*?*?*?*?,1.3,-2.2,76,102470,0,-0,287,0.0,-0.0,0.0,0,0,0,0,63,1.0,10,5,9999,99999,9,999999999,0.0,999,999,99
3030,4,4,3,0,*?*?*?*?*?*?*?*?*?*?*?*?*?*?*?*?*?*?*?*?*?*?,0.9,-1.7,81,102470,0,-0,285,0.0,-0.0,0.0,0,0,0,0,55,3.1,10,5,9999,99999,9,999999999,0.0,999,999,99
3030,4,4,4,0,*?*?*?*?*?*?*?*?*?*?*?*?*?*?*?*?*?*?*?*?*?*?,0.9,-1.9,80,102470,0,-0,285,0.0,-0.0,0.0,0,0,0,0,47,1.5,10,5,9999,99999,9,999999999,0.0,999,999,99
3030,4,4,5,0,*?*?*?*?*?*?*?*?*?*?*?*?*?*?*?*?*?*?*?*?*?*?,0.9,-2.4,77,102470,0,-0,275,0.0,-0.0,0.0,0,0,0,0,38,1.0,8,4,9999,99999,9,999999999,0.0,999,999,99
3030,4,4,6,0,*?*?*?*?*?*?*?*?*?*?*?*?*?*?*?*?*?*?*?*?*?*?,1.2,-2.7,74,102470,144,1370,276,33.8,81.1,25.3,3675,4064,3191,435,30,2.1,8,4,9999,99999,9,999999999,0.0,999,999,99
3030,4,4,7,0,*?*?*?*?*?*?*?*?*?*?*?*?*?*?*?*?*?*?*?*?*?*?,1.5,-2.2,75,102470,340,1366,283,94.2,50.3,81.7,10335,4342,9235,2151,35,2.1,9,5,9999,99999,9,999999999,0.0,999,999,99
3030,4,4,8,0,*?*?*?*?*?*?*?*?*?*?*?*?*?*?*?*?*?*?*?*?*?*?,2.3,-1.7,74,102470,522,1368,281,208.7,137.9,156.1,22713,13413,17717,3620,40,1.0,8,4,9999,99999,9,999999999,0.0,999,999,99
3030,4,4,9,0,*?*?*?*?*?*?*?*?*?*?*?*?*?*?*?*?*?*?*?*?*?*?,3.6,-1.1,70,102470,675,1367,286,279.7,142.8,209.2,30502,14599,23543,5182,45,1.5,8,4,9999,99999,9,999999999,0.0,999,999,99
3030,4,4,10,0,*?*?*?*?*?*?*?*?*?*?*?*?*?*?*?*?*?*?*?*?*?*?,4.1,-1.5,66,102470,790,1367,288,332.9,145.2,249.0,36394,15148,27872,6584,50,1.0,8,4,9999,99999,9,999999999,0.0,999,999,99
3030,4,4,11,0,*?*?*?*?*?*?*?*?*?*?*?*?*?*?*?*?*?*?*?*?*?*?,4.9,-2.2,59,102470,859,1367,291,364.9,146.3,272.9,39947,15386,30451,7573,55,0.5,8,4,9999,99999,9,999999999,0.0,999,999,99
3030,4,4,12,0,*?*?*?*?*?*?*?*?*?*?*?*?*?*?*?*?*?*?*?*?*?*?,5.2,-2.7,56,102470,877,1367,287,441.2,245.5,283.7,47422,26231,30968,7511,60,0.5,7,4,9999,99999,9,999999999,0.0,999,999,99
3030,4,4,13,0,*?*?*?*?*?*?*?*?*?*?*?*?*?*?*?*?*?*?*?*?*?*?,5.7,-2.4,55,102470,844,1368,289,422.8,244.6,271.8,45369,26043,29784,6977,60,0.5,7,4,9999,99999,9,999999999,0.0,999,999,99
3030,4,4,14,0,*?*?*?*?*?*?*?*?*?*?*?*?*?*?*?*?*?*?*?*?*?*?,5.7,-2.2,55,102470,760,1367,295,319.2,144.6,238.7,34868,15027,26757,6196,60,0.5,8,4,9999,99999,9,999999999,0.0,999,999,99
3030,4,4,15,0,*?*?*?*?*?*?*?*?*?*?*?*?*?*?*?*?*?*?*?*?*?*?,5.7,-0.6,63,102470,633,1367,295,260.3,141.7,194.7,28365,14337,21956,4726,60,1.0,8,4,9999,99999,9,999999999,0.0,999,999,99
3030,4,4,16,0,*?*?*?*?*?*?*?*?*?*?*?*?*?*?*?*?*?*?*?*?*?*?,5.3,-0.2,67,102470,470,1366,293,185.0,135.5,138.4,20130,12843,15758,3152,60,0.5,8,4,9999,99999,9,999999999,0.0,999,999,99
3030,4,4,17,0,*?*?*?*?*?*?*?*?*?*?*?*?*?*?*?*?*?*?*?*?*?*?,5.4,0.4,70,102470,284,1369,299,74.4,47.7,64.5,8194,3800,7551,1391,60,1.0,9,5,9999,99999,9,999999999,0.0,999,999,99
3030,4,4,18,0,*?*?*?*?*?*?*?*?*?*?*?*?*?*?*?*?*?*?*?*?*?*?,5.2,-1.3,62,102470,86,1373,293,6.9,27.9,5.2,831,1096,883,85,60,1.5,8,4,9999,99999,9,999999999,0.0,999,999,99
3030,4,4,19,0,*?*?*?*?*?*?*?*?*?*?*?*?*?*?*?*?*?*?*?*?*?*?,4.7,-2.2,60,102470,0,-0,302,0.0,-0.0,0.0,0,0,0,0,105,1.0,10,5,9999,99999,9,999999999,0.0,999,999,99
3030,4,4,20,0,*?*?*?*?*?*?*?*?*?*?*?*?*?*?*?*?*?*?*?*?*?*?,3.6,-2.4,63,102470,0,-0,297,0.0,-0.0,0.0,0,0,0,0,150,1.0,10,5,9999,99999,9,999999999,0.0,999,999,99
3030,4,4,21,0,*?*?*?*?*?*?*?*?*?*?*?*?*?*?*?*?*?*?*?*?*?*?,3.3,-2.9,62,102470,0,-0,296,0.0,-0.0,0.0,0,0,0,0,195,1.0,10,5,9999,99999,9,999999999,0.0,999,999,99
3030,4,4,22,0,*?*?*?*?*?*?*?*?*?*?*?*?*?*?*?*?*?*?*?*?*?*?,1.7,-3.7,65,102470,0,-0,289,0.0,-0.0,0.0,0,0,0,0,240,0.5,10,5,9999,99999,9,999999999,0.0,999,999,99
3030,4,4,23,0,*?*?*?*?*?*?*?*?*?*?*?*?*?*?*?*?*?*?*?*?*?*?,2.7,-3.4,63,102470,0,-0,293,0.0,-0.0,0.0,0,0,0,0,285,0.5,10,5,9999,99999,9,999999999,0.0,999,999,99
3030,4,4,24,0,*?*?*?*?*?*?*?*?*?*?*?*?*?*?*?*?*?*?*?*?*?*?,1.2,-4.5,63,102470,0,-0,287,0.0,-0.0,0.0,0,0,0,0,80,1.5,10,5,9999,99999,9,999999999,0.1,999,999,99
3030,4,5,1,0,*?*?*?*?*?*?*?*?*?*?*?*?*?*?*?*?*?*?*?*?*?*?,4.1,-2.9,58,102426,0,-0,299,0.0,-0.0,0.0,0,0,0,0,282,1.0,10,5,9999,99999,9,999999999,0.0,999,999,99
3030,4,5,2,0,*?*?*?*?*?*?*?*?*?*?*?*?*?*?*?*?*?*?*?*?*?*?,4.4,-2.7,58,102426,0,-0,300,0.0,-0.0,0.0,0,0,0,0,233,1.0,10,5,9999,99999,9,999999999,0.0,999,999,99
3030,4,5,3,0,*?*?*?*?*?*?*?*?*?*?*?*?*?*?*?*?*?*?*?*?*?*?,4.0,-1.7,64,102426,0,-0,299,0.0,-0.0,0.0,0,0,0,0,185,3.1,10,5,9999,99999,9,999999999,0.0,999,999,99
3030,4,5,4,0,*?*?*?*?*?*?*?*?*?*?*?*?*?*?*?*?*?*?*?*?*?*?,3.8,-1.5,67,102426,0,-0,298,0.0,-0.0,0.0,0,0,0,0,137,1.5,10,5,9999,99999,9,999999999,0.0,999,999,99
3030,4,5,5,0,*?*?*?*?*?*?*?*?*?*?*?*?*?*?*?*?*?*?*?*?*?*?,3.7,-1.3,69,102426,0,-0,286,0.0,-0.0,0.0,0,0,0,0,88,1.0,8,4,9999,99999,9,999999999,0.0,999,999,99
3030,4,5,6,0,*?*?*?*?*?*?*?*?*?*?*?*?*?*?*?*?*?*?*?*?*?*?,4.1,-1.1,68,102426,152,1366,277,49.4,199.0,27.3,5292,10917,3837,476,40,2.1,6,3,9999,99999,9,999999999,0.0,999,999,99
3030,4,5,7,0,*?*?*?*?*?*?*?*?*?*?*?*?*?*?*?*?*?*?*?*?*?*?,4.4,-0.6,69,102426,348,1365,279,168.6,296.3,93.1,17863,24983,10925,1811,40,2.1,6,3,9999,99999,9,999999999,0.0,999,999,99
3030,4,5,8,0,*?*?*?*?*?*?*?*?*?*?*?*?*?*?*?*?*?*?*?*?*?*?,4.6,0.2,72,102426,529,1366,291,212.4,138.2,158.9,23116,13492,18021,3695,40,1.0,8,4,9999,99999,9,999999999,0.0,999,999,99
3030,4,5,9,0,*?*?*?*?*?*?*?*?*?*?*?*?*?*?*?*?*?*?*?*?*?*?,6.1,1.3,71,102426,682,1366,292,334.7,239.3,215.2,35651,24764,23999,4920,40,1.5,7,4,9999,99999,9,999999999,0.0,999,999,99
3030,4,5,10,0,*?*?*?*?*?*?*?*?*?*?*?*?*?*?*?*?*?*?*?*?*?*?,7.1,1.5,67,102426,797,1366,296,397.5,243.3,255.6,42561,25746,28140,6316,40,1.0,7,4,9999,99999,9,999999999,0.0,999,999,99
3030,4,5,11,0,*?*?*?*?*?*?*?*?*?*?*?*?*?*?*?*?*?*?*?*?*?*?,7.6,1.3,64,102426,866,1367,304,368.2,146.5,275.4,40316,15408,30718,7684,40,0.5,8,4,9999,99999,9,999999999,0.0,999,999,99
3030,4,5,12,0,*?*?*?*?*?*?*?*?*?*?*?*?*?*?*?*?*?*?*?*?*?*?,8.1,0.2,57,102426,884,1367,300,445.0,245.6,286.1,47843,26267,31209,7626,40,0.5,7,4,9999,99999,9,999999999,0.0,999,999,99
3030,4,5,13,0,*?*?*?*?*?*?*?*?*?*?*?*?*?*?*?*?*?*?*?*?*?*?,8.0,-0.8,53,102426,850,1367,305,360.8,146.2,269.9,39496,15359,30125,7440,85,0.5,8,4,9999,99999,9,999999999,0.0,999,999,99
3030,4,5,14,0,*?*?*?*?*?*?*?*?*?*?*?*?*?*?*?*?*?*?*?*?*?*?,8.2,1.5,62,102426,766,1366,296,422.3,337.4,233.1,45322,35547,25909,5574,130,0.5,6,3,9999,99999,9,999999999,0.0,999,999,99
3030,4,5,15,0,*?*?*?*?*?*?*?*?*?*?*?*?*?*?*?*?*?*?*?*?*?*?,8.4,1.5,61,102426,639,1366,302,311.1,237.5,200.0,33070,24276,22414,4462,175,1.0,7,4,9999,99999,9,999999999,0.0,999,999,99
3030,4,5,16,0,*?*?*?*?*?*?*?*?*?*?*?*?*?*?*?*?*?*?*?*?*?*?,8.1,2.3,66,102426,476,1365,301,222.1,227.4,142.8,23480,21572,16335,2955,220,0.5,7,4,9999,99999,9,999999999,0.0,999,999,99
3030,4,5,17,0,*?*?*?*?*?*?*?*?*?*?*?*?*?*?*?*?*?*?*?*?*?*?,7.6,2.7,70,102426,290,1367,299,120.0,201.9,77.2,12686,15595,9118,1479,265,1.0,7,4,9999,99999,9,999999999,0.0,999,999,99
3030,4,5,18,0,*?*?*?*?*?*?*?*?*?*?*?*?*?*?*?*?*?*?*?*?*?*?,8.1,2.1,65,102426,92,1364,301,11.8,62.3,7.6,1282,3070,1366,150,310,1.5,7,4,9999,99999,9,999999999,0.0,999,999,99
3030,4,5,19,0,*?*?*?*?*?*?*?*?*?*?*?*?*?*?*?*?*?*?*?*?*?*?,7.0,2.3,72,102426,0,-0,311,0.0,-0.0,0.0,0,0,0,0,273,1.0,10,5,9999,99999,9,999999999,0.0,999,999,99
3030,4,5,20,0,*?*?*?*?*?*?*?*?*?*?*?*?*?*?*?*?*?*?*?*?*?*?,6.2,3.9,85,102426,0,-0,307,0.0,-0.0,0.0,0,0,0,0,237,1.0,10,5,9999,99999,9,999999999,0.0,999,999,99
3030,4,5,21,0,*?*?*?*?*?*?*?*?*?*?*?*?*?*?*?*?*?*?*?*?*?*?,5.5,2.7,81,102426,0,-0,304,0.0,-0.0,0.0,0,0,0,0,200,1.0,10,5,9999,99999,9,999999999,0.0,999,999,99
3030,4,5,22,0,*?*?*?*?*?*?*?*?*?*?*?*?*?*?*?*?*?*?*?*?*?*?,5.3,3.2,86,102426,0,-0,303,0.0,-0.0,0.0,0,0,0,0,163,0.5,10,5,9999,99999,9,999999999,0.0,999,999,99
3030,4,5,23,0,*?*?*?*?*?*?*?*?*?*?*?*?*?*?*?*?*?*?*?*?*?*?,5.2,3.9,91,102426,0,-0,303,0.0,-0.0,0.0,0,0,0,0,127,0.5,10,5,9999,99999,9,999999999,0.0,999,999,99
3030,4,5,24,0,*?*?*?*?*?*?*?*?*?*?*?*?*?*?*?*?*?*?*?*?*?*?,3.7,-3.1,59,102426,0,-0,297,0.0,-0.0,0.0,0,0,0,0,330,1.5,10,5,9999,99999,9,999999999,0.0,999,999,99
3030,4,6,1,0,*?*?*?*?*?*?*?*?*?*?*?*?*?*?*?*?*?*?*?*?*?*?,4.9,1.3,77,102478,0,-0,302,0.0,-0.0,0.0,0,0,0,0,93,1.0,10,5,9999,99999,9,999999999,0.0,999,999,99
3030,4,6,2,0,*?*?*?*?*?*?*?*?*?*?*?*?*?*?*?*?*?*?*?*?*?*?,4.7,-0.2,70,102478,0,-0,301,0.0,-0.0,0.0,0,0,0,0,97,1.0,10,5,9999,99999,9,999999999,0.0,999,999,99
3030,4,6,3,0,*?*?*?*?*?*?*?*?*?*?*?*?*?*?*?*?*?*?*?*?*?*?,4.8,0.4,73,102478,0,-0,302,0.0,-0.0,0.0,0,0,0,0,100,3.1,10,5,9999,99999,9,999999999,0.0,999,999,99
3030,4,6,4,0,*?*?*?*?*?*?*?*?*?*?*?*?*?*?*?*?*?*?*?*?*?*?,5.0,1.3,76,102478,0,-0,302,0.0,-0.0,0.0,0,0,0,0,103,1.5,10,5,9999,99999,9,999999999,0.0,999,999,99
3030,4,6,5,0,*?*?*?*?*?*?*?*?*?*?*?*?*?*?*?*?*?*?*?*?*?*?,4.8,1.3,77,102478,0,-0,302,0.0,-0.0,0.0,0,0,0,0,107,1.0,10,5,9999,99999,9,999999999,0.0,999,999,99
3030,4,6,6,0,*?*?*?*?*?*?*?*?*?*?*?*?*?*?*?*?*?*?*?*?*?*?,4.6,0.8,76,102478,160,1363,296,31.4,35.5,27.2,3515,2157,3278,569,110,2.1,9,5,9999,99999,9,999999999,0.3,999,999,99
3030,4,6,7,0,*?*?*?*?*?*?*?*?*?*?*?*?*?*?*?*?*?*?*?*?*?*?,5.0,1.0,75,102478,356,1364,302,57.5,0.0,57.5,6700,0,6716,2299,132,2.1,10,5,9999,99999,9,999999999,0.0,999,999,99
3030,4,6,8,0,*?*?*?*?*?*?*?*?*?*?*?*?*?*?*?*?*?*?*?*?*?*?,5.4,1.5,76,102478,537,1366,304,93.9,0.0,93.9,10999,0,11034,3993,153,1.0,10,5,9999,99999,9,999999999,0.0,999,999,99
3030,4,6,9,0,*?*?*?*?*?*?*?*?*?*?*?*?*?*?*?*?*?*?*?*?*?*?,5.7,2.3,79,102478,689,1365,300,216.4,57.0,187.6,23807,5654,21142,5783,175,1.5,9,5,9999,99999,9,999999999,0.0,999,999,99
3030,4,6,10,0,*?*?*?*?*?*?*?*?*?*?*?*?*?*?*?*?*?*?*?*?*?*?,5.8,3.0,81,102478,804,1366,306,147.6,0.0,147.6,17559,0,17630,6862,197,1.0,10,5,9999,99999,9,999999999,0.0,999,999,99
3030,4,6,11,0,*?*?*?*?*?*?*?*?*?*?*?*?*?*?*?*?*?*?*?*?*?*?,6.0,3.8,85,102478,872,1365,306,161.4,0.0,161.4,19277,0,19359,7647,218,0.5,10,5,9999,99999,9,999999999,0.0,999,999,99
3030,4,6,12,0,*?*?*?*?*?*?*?*?*?*?*?*?*?*?*?*?*?*?*?*?*?*?,5.8,3.8,86,102478,890,1366,305,165.0,0.0,165.0,19726,0,19811,7854,240,0.5,10,5,9999,99999,9,999999999,0.0,999,999,99
3030,4,6,13,0,*?*?*?*?*?*?*?*?*?*?*?*?*?*?*?*?*?*?*?*?*?*?,5.7,2.7,80,102478,856,1366,305,158.1,0.0,158.1,18865,0,18944,7459,240,0.5,10,5,9999,99999,9,999999999,0.0,999,999,99
3030,4,6,14,0,*?*?*?*?*?*?*?*?*?*?*?*?*?*?*?*?*?*?*?*?*?*?,6.2,3.9,85,102478,772,1365,307,141.3,0.0,141.3,16770,0,16836,6503,240,0.5,10,5,9999,99999,9,999999999,0.0,999,999,99
3030,4,6,15,0,*?*?*?*?*?*?*?*?*?*?*?*?*?*?*?*?*?*?*?*?*?*?,6.3,3.9,84,102478,645,1366,308,115.6,0.0,115.6,13626,0,13674,5108,240,1.0,10,5,9999,99999,9,999999999,0.0,999,999,99
3030,4,6,16,0,*?*?*?*?*?*?*?*?*?*?*?*?*?*?*?*?*?*?*?*?*?*?,6.2,4.5,89,102478,483,1367,307,82.9,0.0,82.9,9695,0,9724,3461,240,0.5,10,5,9999,99999,9,999999999,0.0,999,999,99
3030,4,6,17,0,*?*?*?*?*?*?*?*?*?*?*?*?*?*?*?*?*?*?*?*?*?*?,6.1,3.6,83,102478,296,1365,307,45.4,0.0,45.4,5290,0,5301,1784,240,1.0,10,5,9999,99999,9,999999999,0.0,999,999,99
3030,4,6,18,0,*?*?*?*?*?*?*?*?*?*?*?*?*?*?*?*?*?*?*?*?*?*?,5.7,3.4,84,102478,99,1372,305,5.6,0.0,5.6,704,-0,704,226,240,1.5,10,5,9999,99999,9,999999999,0.0,999,999,99
3030,4,6,19,0,*?*?*?*?*?*?*?*?*?*?*?*?*?*?*?*?*?*?*?*?*?*?,5.2,3.8,90,102478,0,-0,303,0.0,-0.0,0.0,0,0,0,0,215,1.0,10,5,9999,99999,9,999999999,0.0,999,999,99
3030,4,6,20,0,*?*?*?*?*?*?*?*?*?*?*?*?*?*?*?*?*?*?*?*?*?*?,6.1,3.9,85,102478,0,-0,307,0.0,-0.0,0.0,0,0,0,0,190,1.0,10,5,9999,99999,9,999999999,0.0,999,999,99
3030,4,6,21,0,*?*?*?*?*?*?*?*?*?*?*?*?*?*?*?*?*?*?*?*?*?*?,4.8,3.2,89,102478,0,-0,301,0.0,-0.0,0.0,0,0,0,0,165,1.0,10,5,9999,99999,9,999999999,0.0,999,999,99
3030,4,6,22,0,*?*?*?*?*?*?*?*?*?*?*?*?*?*?*?*?*?*?*?*?*?*?,4.9,3.9,93,102478,0,-0,302,0.0,-0.0,0.0,0,0,0,0,140,0.5,10,5,9999,99999,9,999999999,0.0,999,999,99
3030,4,6,23,0,*?*?*?*?*?*?*?*?*?*?*?*?*?*?*?*?*?*?*?*?*?*?,4.6,3.4,91,102478,0,-0,300,0.0,-0.0,0.0,0,0,0,0,115,0.5,10,5,9999,99999,9,999999999,0.0,999,999,99
3030,4,6,24,0,*?*?*?*?*?*?*?*?*?*?*?*?*?*?*?*?*?*?*?*?*?*?,5.1,2.7,84,102478,0,-0,303,0.0,-0.0,0.0,0,0,0,0,90,1.5,10,5,9999,99999,9,999999999,0.0,999,999,99
3030,4,7,1,0,*?*?*?*?*?*?*?*?*?*?*?*?*?*?*?*?*?*?*?*?*?*?,2.7,2.7,100,101835,0,-0,292,0.0,-0.0,0.0,0,0,0,0,90,1.0,10,5,9999,99999,9,999999999,0.0,999,999,99
3030,4,7,2,0,*?*?*?*?*?*?*?*?*?*?*?*?*?*?*?*?*?*?*?*?*?*?,1.3,1.3,100,101835,0,-0,287,0.0,-0.0,0.0,0,0,0,0,90,1.0,10,5,9999,99999,9,999999999,0.0,999,999,99
3030,4,7,3,0,*?*?*?*?*?*?*?*?*?*?*?*?*?*?*?*?*?*?*?*?*?*?,2.1,2.1,100,101835,0,-0,290,0.0,-0.0,0.0,0,0,0,0,90,3.1,10,5,9999,99999,9,999999999,0.0,999,999,99
3030,4,7,4,0,*?*?*?*?*?*?*?*?*?*?*?*?*?*?*?*?*?*?*?*?*?*?,1.1,1.0,100,101835,0,-0,286,0.0,-0.0,0.0,0,0,0,0,90,1.5,10,5,9999,99999,9,999999999,0.0,999,999,99
3030,4,7,5,0,*?*?*?*?*?*?*?*?*?*?*?*?*?*?*?*?*?*?*?*?*?*?,0.1,0.2,100,101835,0,-0,282,0.0,-0.0,0.0,0,0,0,0,90,1.0,10,5,9999,99999,9,999999999,0.1,999,999,99
3030,4,7,6,0,*?*?*?*?*?*?*?*?*?*?*?*?*?*?*?*?*?*?*?*?*?*?,1.0,1.0,100,101835,168,1361,285,19.7,0.0,19.7,2332,-0,2334,764,90,2.1,10,5,9999,99999,9,999999999,0.6,999,999,99
3030,4,7,7,0,*?*?*?*?*?*?*?*?*?*?*?*?*?*?*?*?*?*?*?*?*?*?,1.9,1.9,100,101835,364,1364,280,136.2,128.6,101.9,14828,11223,11707,2245,88,2.1,8,4,9999,99999,9,999999999,0.5,999,999,99
3030,4,7,8,0,*?*?*?*?*?*?*?*?*?*?*?*?*?*?*?*?*?*?*?*?*?*?,4.1,4.1,100,101835,544,1364,289,219.7,138.8,164.3,23919,13615,18641,3845,87,1.0,8,4,9999,99999,9,999999999,0.4,999,999,99
3030,4,7,9,0,*?*?*?*?*?*?*?*?*?*?*?*?*?*?*?*?*?*?*?*?*?*?,7.4,6.1,100,101835,697,1366,300,343.1,239.9,220.6,36580,24792,24666,5089,85,1.5,7,4,9999,99999,9,999999999,0.9,999,999,99
3030,4,7,10,0,*?*?*?*?*?*?*?*?*?*?*?*?*?*?*?*?*?*?*?*?*?*?,9.2,5.6,92,101835,811,1365,307,405.5,243.7,260.8,43481,25632,28878,6520,83,1.0,7,4,9999,99999,9,999999999,1.5,999,999,99
3030,4,7,11,0,*?*?*?*?*?*?*?*?*?*?*?*?*?*?*?*?*?*?*?*?*?*?,11.0,3.6,70,101835,879,1365,314,442.8,245.5,284.7,47635,26031,31305,7563,82,0.5,7,4,9999,99999,9,999999999,1.5,999,999,99
3030,4,7,12,0,*?*?*?*?*?*?*?*?*?*?*?*?*?*?*?*?*?*?*?*?*?*?,12.2,1.7,57,101835,896,1365,319,452.4,246.0,290.9,48691,26206,31824,7861,80,0.5,7,4,9999,99999,9,999999999,0.9,999,999,99
3030,4,7,13,0,*?*?*?*?*?*?*?*?*?*?*?*?*?*?*?*?*?*?*?*?*?*?,13.2,1.5,53,101835,862,1365,329,366.9,146.4,274.5,40169,15399,30611,7641,123,0.5,8,4,9999,99999,9,999999999,0.0,999,999,99
3030,4,7,14,0,*?*?*?*?*?*?*?*?*?*?*?*?*?*?*?*?*?*?*?*?*?*?,13.0,1.3,52,101835,778,1364,328,328.1,145.0,245.4,35854,15106,27477,6446,167,0.5,8,4,9999,99999,9,999999999,0.0,999,999,99
3030,4,7,15,0,*?*?*?*?*?*?*?*?*?*?*?*?*?*?*?*?*?*?*?*?*?*?,12.7,1.5,54,101835,651,1365,326,269.1,142.2,201.3,29331,14461,22674,4930,210,1.0,8,4,9999,99999,9,999999999,0.0,999,999,99
3030,4,7,16,0,*?*?*?*?*?*?*?*?*?*?*?*?*?*?*?*?*?*?*?*?*?*?,13.2,0.8,50,101835,488,1363,323,229.0,228.4,147.3,24214,21843,16810,3064,253,0.5,7,4,9999,99999,9,999999999,0.0,999,999,99
3030,4,7,17,0,*?*?*?*?*?*?*?*?*?*?*?*?*?*?*?*?*?*?*?*?*?*?,12.0,2.3,60,101835,302,1363,323,107.5,122.3,80.4,11718,9970,9286,1742,297,1.0,8,4,9999,99999,9,999999999,0.0,999,999,99
3030,4,7,18,0,*?*?*?*?*?*?*?*?*?*?*?*?*?*?*?*?*?*?*?*?*?*?,10.5,2.3,67,101835,105,1365,322,12.0,20.8,10.4,1397,1019,1315,216,340,1.5,9,5,9999,99999,9,999999999,0.1,999,999,99
3030,4,7,19,0,*?*?*?*?*?*?*?*?*?*?*?*?*?*?*?*?*?*?*?*?*?*?,8.1,0.6,70,101835,0,-0,316,0.0,-0.0,0.0,0,0,0,0,293,1.0,10,5,9999,99999,9,999999999,0.1,999,999,99
3030,4,7,20,0,*?*?*?*?*?*?*?*?*?*?*?*?*?*?*?*?*?*?*?*?*?*?,6.6,2.9,90,101835,0,-0,309,0.0,-0.0,0.0,0,0,0,0,247,1.0,10,5,9999,99999,9,999999999,0.1,999,999,99
3030,4,7,21,0,*?*?*?*?*?*?*?*?*?*?*?*?*?*?*?*?*?*?*?*?*?*?,4.9,3.0,100,101835,0,-0,302,0.0,-0.0,0.0,0,0,0,0,200,1.0,10,5,9999,99999,9,999999999,0.1,999,999,99
3030,4,7,22,0,*?*?*?*?*?*?*?*?*?*?*?*?*?*?*?*?*?*?*?*?*?*?,4.3,3.0,100,101835,0,-0,299,0.0,-0.0,0.0,0,0,0,0,153,0.5,10,5,9999,99999,9,999999999,0.0,999,999,99
3030,4,7,23,0,*?*?*?*?*?*?*?*?*?*?*?*?*?*?*?*?*?*?*?*?*?*?,4.6,3.8,100,101835,0,-0,300,0.0,-0.0,0.0,0,0,0,0,107,0.5,10,5,9999,99999,9,999999999,0.0,999,999,99
3030,4,7,24,0,*?*?*?*?*?*?*?*?*?*?*?*?*?*?*?*?*?*?*?*?*?*?,4.3,4.3,100,101835,0,-0,299,0.0,-0.0,0.0,0,0,0,0,90,1.5,10,5,9999,99999,9,999999999,0.0,999,999,99
3030,4,8,1,0,*?*?*?*?*?*?*?*?*?*?*?*?*?*?*?*?*?*?*?*?*?*?,5.6,4.6,92,100947,0,-0,304,0.0,-0.0,0.0,0,0,0,0,60,1.0,10,5,9999,99999,9,999999999,0.0,999,999,99
3030,4,8,2,0,*?*?*?*?*?*?*?*?*?*?*?*?*?*?*?*?*?*?*?*?*?*?,6.0,5.1,92,100947,0,-0,306,0.0,-0.0,0.0,0,0,0,0,60,1.0,10,5,9999,99999,9,999999999,0.2,999,999,99
3030,4,8,3,0,*?*?*?*?*?*?*?*?*?*?*?*?*?*?*?*?*?*?*?*?*?*?,5.7,5.5,96,100947,0,-0,305,0.0,-0.0,0.0,0,0,0,0,60,3.1,10,5,9999,99999,9,999999999,0.1,999,999,99
3030,4,8,4,0,*?*?*?*?*?*?*?*?*?*?*?*?*?*?*?*?*?*?*?*?*?*?,5.3,5.1,96,100947,0,-0,303,0.0,-0.0,0.0,0,0,0,0,60,1.5,10,5,9999,99999,9,999999999,0.0,999,999,99
3030,4,8,5,0,*?*?*?*?*?*?*?*?*?*?*?*?*?*?*?*?*?*?*?*?*?*?,5.2,4.6,93,100947,0,-0,303,0.0,-0.0,0.0,0,0,0,0,60,1.0,10,5,9999,99999,9,999999999,0.0,999,999,99
3030,4,8,6,0,*?*?*?*?*?*?*?*?*?*?*?*?*?*?*?*?*?*?*?*?*?*?,4.9,5.0,97,100947,177,1367,289,58.2,160.4,37.4,6123,9576,5086,665,60,2.1,7,4,9999,99999,9,999999999,0.0,999,999,99
3030,4,8,7,0,*?*?*?*?*?*?*?*?*?*?*?*?*?*?*?*?*?*?*?*?*?*?,6.3,5.8,94,100947,372,1364,295,165.3,216.4,106.3,17445,18766,12351,2111,67,2.1,7,4,9999,99999,9,999999999,0.0,999,999,99
3030,4,8,8,0,*?*?*?*?*?*?*?*?*?*?*?*?*?*?*?*?*?*?*?*?*?*?,7.5,4.6,80,100947,552,1364,300,263.9,232.9,169.7,27959,23042,19211,3629,73,1.0,7,4,9999,99999,9,999999999,0.0,999,999,99
3030,4,8,9,0,*?*?*?*?*?*?*?*?*?*?*?*?*?*?*?*?*?*?*?*?*?*?,10.2,3.0,60,100947,704,1365,310,347.2,240.2,223.2,37011,24991,24825,5174,80,1.5,7,4,9999,99999,9,999999999,0.0,999,999,99
3030,4,8,10,0,*?*?*?*?*?*?*?*?*?*?*?*?*?*?*?*?*?*?*?*?*?*?,11.9,1.7,49,100947,817,1363,317,409.5,243.9,263.3,43880,25892,28910,6624,87,1.0,7,4,9999,99999,9,999999999,0.0,999,999,99
3030,4,8,11,0,*?*?*?*?*?*?*?*?*?*?*?*?*?*?*?*?*?*?*?*?*?*?,12.5,3.4,53,100947,885,1364,321,446.6,245.7,287.2,48019,26282,31306,7680,93,0.5,7,4,9999,99999,9,999999999,0.0,999,999,99
3030,4,8,12,0,*?*?*?*?*?*?*?*?*?*?*?*?*?*?*?*?*?*?*?*?*?*?,13.8,4.1,51,100947,902,1364,327,456.1,246.1,293.2,49074,26367,31908,7980,100,0.5,7,4,9999,99999,9,999999999,0.0,999,999,99
3030,4,8,13,0,*?*?*?*?*?*?*?*?*?*?*?*?*?*?*?*?*?*?*?*?*?*?,13.8,5.1,55,100947,868,1364,332,369.9,146.5,276.7,40501,15418,30850,7742,100,0.5,8,4,9999,99999,9,999999999,0.0,999,999,99
3030,4,8,14,0,*?*?*?*?*?*?*?*?*?*?*?*?*?*?*?*?*?*?*?*?*?*?,13.8,4.6,52,100947,784,1364,337,249.8,57.8,216.6,27507,5805,24400,7037,100,0.5,9,5,9999,99999,9,999999999,0.0,999,999,99
3030,4,8,15,0,*?*?*?*?*?*?*?*?*?*?*?*?*?*?*?*?*?*?*?*?*?*?,13.9,5.0,53,100947,657,1365,338,205.2,56.7,177.9,22568,5591,20050,5393,100,1.0,9,5,9999,99999,9,999999999,0.0,999,999,99
3030,4,8,16,0,*?*?*?*?*?*?*?*?*?*?*?*?*?*?*?*?*?*?*?*?*?*?,13.7,5.9,58,100947,494,1363,337,148.4,54.5,128.7,16297,5136,14513,3606,100,0.5,9,5,9999,99999,9,999999999,0.0,999,999,99
3030,4,8,17,0,*?*?*?*?*?*?*?*?*?*?*?*?*?*?*?*?*?*?*?*?*?*?,13.1,6.2,62,100947,308,1362,334,83.3,49.0,72.2,9138,4113,8173,1882,100,1.0,9,5,9999,99999,9,999999999,0.0,999,999,99
3030,4,8,18,0,*?*?*?*?*?*?*?*?*?*?*?*?*?*?*?*?*?*?*?*?*?*?,12.6,6.2,63,100947,111,1360,332,14.3,23.3,12.4,1646,1175,1546,257,100,1.5,9,5,9999,99999,9,999999999,0.0,999,999,99
3030,4,8,19,0,*?*?*?*?*?*?*?*?*?*?*?*?*?*?*?*?*?*?*?*?*?*?,10.6,6.2,73,100947,0,-0,327,0.0,-0.0,0.0,0,0,0,0,95,1.0,10,5,9999,99999,9,999999999,0.0,999,999,99
3030,4,8,20,0,*?*?*?*?*?*?*?*?*?*?*?*?*?*?*?*?*?*?*?*?*?*?,9.2,7.0,84,100947,0,-0,320,0.0,-0.0,0.0,0,0,0,0,90,1.0,10,5,9999,99999,9,999999999,0.0,999,999,99
3030,4,8,21,0,*?*?*?*?*?*?*?*?*?*?*?*?*?*?*?*?*?*?*?*?*?*?,8.8,6.4,83,100947,0,-0,318,0.0,-0.0,0.0,0,0,0,0,85,1.0,10,5,9999,99999,9,999999999,0.0,999,999,99
3030,4,8,22,0,*?*?*?*?*?*?*?*?*?*?*?*?*?*?*?*?*?*?*?*?*?*?,8.1,5.8,83,100947,0,-0,315,0.0,-0.0,0.0,0,0,0,0,80,0.5,10,5,9999,99999,9,999999999,0.0,999,999,99
3030,4,8,23,0,*?*?*?*?*?*?*?*?*?*?*?*?*?*?*?*?*?*?*?*?*?*?,7.1,5.9,90,100947,0,-0,311,0.0,-0.0,0.0,0,0,0,0,75,0.5,10,5,9999,99999,9,999999999,0.0,999,999,99
3030,4,8,24,0,*?*?*?*?*?*?*?*?*?*?*?*?*?*?*?*?*?*?*?*?*?*?,4.9,4.3,93,100947,0,-0,301,0.0,-0.0,0.0,0,0,0,0,60,1.5,10,5,9999,99999,9,999999999,0.0,999,999,99
3030,4,9,1,0,*?*?*?*?*?*?*?*?*?*?*?*?*?*?*?*?*?*?*?*?*?*?,4.5,3.2,91,100434,0,-0,300,0.0,-0.0,0.0,0,0,0,0,68,1.0,10,5,9999,99999,9,999999999,0.7,999,999,99
3030,4,9,2,0,*?*?*?*?*?*?*?*?*?*?*?*?*?*?*?*?*?*?*?*?*?*?,3.0,1.9,92,100434,0,-0,294,0.0,-0.0,0.0,0,0,0,0,67,1.0,10,5,9999,99999,9,999999999,2.1,999,999,99
3030,4,9,3,0,*?*?*?*?*?*?*?*?*?*?*?*?*?*?*?*?*?*?*?*?*?*?,3.2,2.7,96,100434,0,-0,294,0.0,-0.0,0.0,0,0,0,0,65,3.1,10,5,9999,99999,9,999999999,2.0,999,999,99
3030,4,9,4,0,*?*?*?*?*?*?*?*?*?*?*?*?*?*?*?*?*?*?*?*?*?*?,3.5,2.7,93,100434,0,-0,296,0.0,-0.0,0.0,0,0,0,0,63,1.5,10,5,9999,99999,9,999999999,2.0,999,999,99
3030,4,9,5,0,*?*?*?*?*?*?*?*?*?*?*?*?*?*?*?*?*?*?*?*?*?*?,3.0,3.0,99,100434,0,-0,294,0.0,-0.0,0.0,0,0,0,0,62,1.0,10,5,9999,99999,9,999999999,2.0,999,999,99
3030,4,9,6,0,*?*?*?*?*?*?*?*?*?*?*?*?*?*?*?*?*?*?*?*?*?*?,3.2,3.2,99,100434,185,1366,290,40.0,39.3,34.7,4456,2555,4147,730,60,2.1,9,5,9999,99999,9,999999999,0.7,999,999,99
3030,4,9,7,0,*?*?*?*?*?*?*?*?*?*?*?*?*?*?*?*?*?*?*?*?*?*?,4.1,3.6,95,100434,380,1364,285,169.7,217.4,109.1,17906,19023,12659,2173,65,2.1,7,4,9999,99999,9,999999999,0.0,999,999,99
3030,4,9,8,0,*?*?*?*?*?*?*?*?*?*?*?*?*?*?*?*?*?*?*?*?*?*?,6.2,4.6,89,100434,559,1363,290,297.4,324.8,164.2,31636,32271,18678,3486,70,1.0,6,3,9999,99999,9,999999999,0.0,999,999,99
3030,4,9,9,0,*?*?*?*?*?*?*?*?*?*?*?*?*?*?*?*?*?*?*?*?*?*?,7.7,5.3,84,100434,711,1364,296,389.6,334.8,215.0,41703,34907,24040,4958,75,1.5,6,3,9999,99999,9,999999999,0.0,999,999,99
3030,4,9,10,0,*?*?*?*?*?*?*?*?*?*?*?*?*?*?*?*?*?*?*?*?*?*?,8.7,6.2,84,100434,824,1363,297,488.8,424.5,232.2,51277,43434,27184,5582,80,1.0,5,3,9999,99999,9,999999999,0.0,999,999,99
3030,4,9,11,0,*?*?*?*?*?*?*?*?*?*?*?*?*?*?*?*?*?*?*?*?*?*?,10.2,5.8,73,100434,891,1363,307,499.5,342.2,275.8,53927,36654,30223,7359,85,0.5,6,3,9999,99999,9,999999999,0.0,999,999,99
3030,4,9,12,0,*?*?*?*?*?*?*?*?*?*?*?*?*?*?*?*?*?*?*?*?*?*?,10.5,4.8,67,100434,908,1363,313,459.7,246.3,295.6,49476,26398,32135,8100,90,0.5,7,4,9999,99999,9,999999999,0.0,999,999,99
3030,4,9,13,0,*?*?*?*?*?*?*?*?*?*?*?*?*?*?*?*?*?*?*?*?*?*?,10.8,5.8,70,100434,874,1364,319,372.9,146.6,278.9,40831,15436,31088,7844,88,0.5,8,4,9999,99999,9,999999999,0.0,999,999,99
3030,4,9,14,0,*?*?*?*?*?*?*?*?*?*?*?*?*?*?*?*?*?*?*?*?*?*?,11.3,4.3,61,100434,790,1364,325,252.0,57.9,218.5,27749,5813,24613,7124,87,0.5,9,5,9999,99999,9,999999999,0.0,999,999,99
3030,4,9,15,0,*?*?*?*?*?*?*?*?*?*?*?*?*?*?*?*?*?*?*?*?*?*?,10.9,5.0,66,100434,662,1362,328,119.4,0.0,119.4,14081,0,14131,5304,85,1.0,10,5,9999,99999,9,999999999,0.0,999,999,99
3030,4,9,16,0,*?*?*?*?*?*?*?*?*?*?*?*?*?*?*?*?*?*?*?*?*?*?,10.9,3.8,61,100434,500,1362,314,235.8,229.4,151.6,24939,22099,17278,3172,83,0.5,7,4,9999,99999,9,999999999,0.0,999,999,99
3030,4,9,17,0,*?*?*?*?*?*?*?*?*?*?*?*?*?*?*?*?*?*?*?*?*?*?,10.7,5.0,67,100434,314,1361,318,113.3,123.7,84.7,12344,10256,9773,1842,82,1.0,8,4,9999,99999,9,999999999,0.0,999,999,99
3030,4,9,18,0,*?*?*?*?*?*?*?*?*?*?*?*?*?*?*?*?*?*?*?*?*?*?,9.6,5.5,75,100434,118,1367,322,9.5,0.0,9.5,1158,-0,1158,376,80,1.5,10,5,9999,99999,9,999999999,0.0,999,999,99
3030,4,9,19,0,*?*?*?*?*?*?*?*?*?*?*?*?*?*?*?*?*?*?*?*?*?*?,8.6,5.0,78,100434,0,-0,318,0.0,-0.0,0.0,0,0,0,0,83,1.0,10,5,9999,99999,9,999999999,0.0,999,999,99
3030,4,9,20,0,*?*?*?*?*?*?*?*?*?*?*?*?*?*?*?*?*?*?*?*?*?*?,6.8,4.8,87,100434,0,-0,310,0.0,-0.0,0.0,0,0,0,0,87,1.0,10,5,9999,99999,9,999999999,0.0,999,999,99
3030,4,9,21,0,*?*?*?*?*?*?*?*?*?*?*?*?*?*?*?*?*?*?*?*?*?*?,6.1,3.9,85,100434,0,-0,307,0.0,-0.0,0.0,0,0,0,0,90,1.0,10,5,9999,99999,9,999999999,0.0,999,999,99
3030,4,9,22,0,*?*?*?*?*?*?*?*?*?*?*?*?*?*?*?*?*?*?*?*?*?*?,5.2,2.7,83,100434,0,-0,303,0.0,-0.0,0.0,0,0,0,0,93,0.5,10,5,9999,99999,9,999999999,0.0,999,999,99
3030,4,9,23,0,*?*?*?*?*?*?*?*?*?*?*?*?*?*?*?*?*?*?*?*?*?*?,5.1,2.7,84,100434,0,-0,303,0.0,-0.0,0.0,0,0,0,0,97,0.5,10,5,9999,99999,9,999999999,0.0,999,999,99
3030,4,9,24,0,*?*?*?*?*?*?*?*?*?*?*?*?*?*?*?*?*?*?*?*?*?*?,6.1,4.6,90,100434,0,-0,307,0.0,-0.0,0.0,0,0,0,0,70,1.5,10,5,9999,99999,9,999999999,0.0,999,999,99
3030,4,10,1,0,*?*?*?*?*?*?*?*?*?*?*?*?*?*?*?*?*?*?*?*?*?*?,4.3,4.1,99,100373,0,-0,299,0.0,-0.0,0.0,0,0,0,0,90,1.0,10,5,9999,99999,9,999999999,0.0,999,999,99
3030,4,10,2,0,*?*?*?*?*?*?*?*?*?*?*?*?*?*?*?*?*?*?*?*?*?*?,3.8,3.8,100,100373,0,-0,297,0.0,-0.0,0.0,0,0,0,0,80,1.0,10,5,9999,99999,9,999999999,0.0,999,999,99
3030,4,10,3,0,*?*?*?*?*?*?*?*?*?*?*?*?*?*?*?*?*?*?*?*?*?*?,3.5,3.6,100,100373,0,-0,296,0.0,-0.0,0.0,0,0,0,0,70,3.1,10,5,9999,99999,9,999999999,0.0,999,999,99
3030,4,10,4,0,*?*?*?*?*?*?*?*?*?*?*?*?*?*?*?*?*?*?*?*?*?*?,3.4,3.4,100,100373,0,-0,295,0.0,-0.0,0.0,0,0,0,0,60,1.5,10,5,9999,99999,9,999999999,0.0,999,999,99
3030,4,10,5,0,*?*?*?*?*?*?*?*?*?*?*?*?*?*?*?*?*?*?*?*?*?*?,3.3,2.3,93,100373,0,-0,295,0.0,-0.0,0.0,0,0,0,0,50,1.0,10,5,9999,99999,9,999999999,0.0,999,999,99
3030,4,10,6,0,*?*?*?*?*?*?*?*?*?*?*?*?*?*?*?*?*?*?*?*?*?*?,3.5,2.5,92,100373,193,1365,296,24.7,0.0,24.7,2899,-0,2903,954,40,2.1,10,5,9999,99999,9,999999999,0.0,999,999,99
3030,4,10,7,0,*?*?*?*?*?*?*?*?*?*?*?*?*?*?*?*?*?*?*?*?*?*?,3.8,3.2,96,100373,387,1361,292,111.1,52.0,96.3,12200,4628,10890,2581,57,2.1,9,5,9999,99999,9,999999999,0.9,999,999,99
3030,4,10,8,0,*?*?*?*?*?*?*?*?*?*?*?*?*?*?*?*?*?*?*?*?*?*?,5.0,3.2,88,100373,566,1361,293,230.4,139.6,172.3,25103,13758,19566,4070,73,1.0,8,4,9999,99999,9,999999999,1.3,999,999,99
3030,4,10,9,0,*?*?*?*?*?*?*?*?*?*?*?*?*?*?*?*?*?*?*?*?*?*?,6.1,3.2,82,100373,718,1363,302,226.9,57.3,196.7,24963,5705,22161,6158,90,1.5,9,5,9999,99999,9,999999999,0.1,999,999,99
3030,4,10,10,0,*?*?*?*?*?*?*?*?*?*?*?*?*?*?*?*?*?*?*?*?*?*?,6.6,2.7,76,100373,831,1363,304,266.5,58.1,231.0,29353,5864,26024,7721,107,1.0,9,5,9999,99999,9,999999999,0.0,999,999,99
3030,4,10,11,0,*?*?*?*?*?*?*?*?*?*?*?*?*?*?*?*?*?*?*?*?*?*?,8.0,2.1,66,100373,898,1363,311,290.0,58.5,251.4,31966,5934,28320,8772,123,0.5,9,5,9999,99999,9,999999999,0.0,999,999,99
3030,4,10,12,0,*?*?*?*?*?*?*?*?*?*?*?*?*?*?*?*?*?*?*?*?*?*?,8.2,1.3,62,100373,914,1362,311,295.8,58.6,256.5,32616,5949,28891,9051,140,0.5,9,5,9999,99999,9,999999999,0.0,999,999,99
3030,4,10,13,0,*?*?*?*?*?*?*?*?*?*?*?*?*?*?*?*?*?*?*?*?*?*?,8.6,3.0,68,100373,879,1362,313,283.6,58.4,245.9,31260,5915,27700,8475,143,0.5,9,5,9999,99999,9,999999999,0.1,999,999,99
3030,4,10,14,0,*?*?*?*?*?*?*?*?*?*?*?*?*?*?*?*?*?*?*?*?*?*?,8.1,4.1,76,100373,796,1363,311,254.2,57.9,220.4,27988,5821,24824,7211,147,0.5,9,5,9999,99999,9,999999999,0.0,999,999,99
3030,4,10,15,0,*?*?*?*?*?*?*?*?*?*?*?*?*?*?*?*?*?*?*?*?*?*?,8.0,4.8,80,100373,668,1362,306,277.6,142.7,207.7,30272,14572,23371,5133,150,1.0,8,4,9999,99999,9,999999999,0.0,999,999,99
3030,4,10,16,0,*?*?*?*?*?*?*?*?*?*?*?*?*?*?*?*?*?*?*?*?*?*?,8.4,5.0,79,100373,506,1362,312,152.7,54.7,132.4,16771,5180,14932,3731,153,0.5,9,5,9999,99999,9,999999999,0.0,999,999,99
3030,4,10,17,0,*?*?*?*?*?*?*?*?*?*?*?*?*?*?*?*?*?*?*?*?*?*?,8.2,5.1,81,100373,320,1360,312,87.7,49.6,76.0,9616,4209,8596,1988,157,1.0,9,5,9999,99999,9,999999999,0.0,999,999,99
3030,4,10,18,0,*?*?*?*?*?*?*?*?*?*?*?*?*?*?*?*?*?*?*?*?*?*?,7.7,4.6,81,100373,124,1363,314,10.8,0.0,10.8,1306,-0,1306,425,160,1.5,10,5,9999,99999,9,999999999,0.0,999,999,99
3030,4,10,19,0,*?*?*?*?*?*?*?*?*?*?*?*?*?*?*?*?*?*?*?*?*?*?,6.9,4.5,84,100373,0,-0,310,0.0,-0.0,0.0,0,0,0,0,145,1.0,10,5,9999,99999,9,999999999,0.0,999,999,99
3030,4,10,20,0,*?*?*?*?*?*?*?*?*?*?*?*?*?*?*?*?*?*?*?*?*?*?,5.5,3.8,88,100373,0,-0,304,0.0,-0.0,0.0,0,0,0,0,130,1.0,10,5,9999,99999,9,999999999,0.0,999,999,99
3030,4,10,21,0,*?*?*?*?*?*?*?*?*?*?*?*?*?*?*?*?*?*?*?*?*?*?,5.4,3.2,86,100373,0,-0,304,0.0,-0.0,0.0,0,0,0,0,115,1.0,10,5,9999,99999,9,999999999,0.0,999,999,99
3030,4,10,22,0,*?*?*?*?*?*?*?*?*?*?*?*?*?*?*?*?*?*?*?*?*?*?,5.0,3.0,86,100373,0,-0,302,0.0,-0.0,0.0,0,0,0,0,100,0.5,10,5,9999,99999,9,999999999,0.2,999,999,99
3030,4,10,23,0,*?*?*?*?*?*?*?*?*?*?*?*?*?*?*?*?*?*?*?*?*?*?,4.8,2.9,87,100373,0,-0,301,0.0,-0.0,0.0,0,0,0,0,85,0.5,10,5,9999,99999,9,999999999,0.0,999,999,99
3030,4,10,24,0,*?*?*?*?*?*?*?*?*?*?*?*?*?*?*?*?*?*?*?*?*?*?,5.0,3.4,89,100373,0,-0,302,0.0,-0.0,0.0,0,0,0,0,100,1.5,10,5,9999,99999,9,999999999,0.0,999,999,99
3030,4,11,1,0,*?*?*?*?*?*?*?*?*?*?*?*?*?*?*?*?*?*?*?*?*?*?,3.8,3.2,100,99741.7,0,-0,297,0.0,-0.0,0.0,0,0,0,0,68,1.0,10,5,9999,99999,9,999999999,0.0,999,999,99
3030,4,11,2,0,*?*?*?*?*?*?*?*?*?*?*?*?*?*?*?*?*?*?*?*?*?*?,3.2,3.2,100,99741.7,0,-0,294,0.0,-0.0,0.0,0,0,0,0,67,1.0,10,5,9999,99999,9,999999999,0.0,999,999,99
3030,4,11,3,0,*?*?*?*?*?*?*?*?*?*?*?*?*?*?*?*?*?*?*?*?*?*?,2.6,2.5,100,99741.7,0,-0,292,0.0,-0.0,0.0,0,0,0,0,65,3.1,10,5,9999,99999,9,999999999,0.0,999,999,99
3030,4,11,4,0,*?*?*?*?*?*?*?*?*?*?*?*?*?*?*?*?*?*?*?*?*?*?,2.5,2.3,100,99741.7,0,-0,292,0.0,-0.0,0.0,0,0,0,0,63,1.5,10,5,9999,99999,9,999999999,0.0,999,999,99
3030,4,11,5,0,*?*?*?*?*?*?*?*?*?*?*?*?*?*?*?*?*?*?*?*?*?*?,2.3,2.3,100,99741.7,4,1508,291,0.0,0.0,0.0,0,0,0,0,62,1.0,10,5,9999,99999,9,999999999,0.0,999,999,99
3030,4,11,6,0,*?*?*?*?*?*?*?*?*?*?*?*?*?*?*?*?*?*?*?*?*?*?,2.1,2.1,100,99741.7,201,1365,285,45.7,41.2,39.6,5067,2809,4703,836,60,2.1,9,5,9999,99999,9,999999999,0.0,999,999,99
3030,4,11,7,0,*?*?*?*?*?*?*?*?*?*?*?*?*?*?*?*?*?*?*?*?*?*?,3.5,3.4,100,99741.7,395,1362,278,197.8,305.4,109.2,20948,27169,12705,2165,68,2.1,6,3,9999,99999,9,999999999,0.0,999,999,99
[truncated: 1,082,083 more chars]
