# Supplementary material for: Future weather dataset for fourteen UK sites
Source: Data Brief. 2016 Aug 3;8:1308–10. doi: 10.1016/j.dib.2016.07.057 (PMC4990658; doi:10.1016/j.dib.2016.07.057)
Supplement: Supplementary file 2 — Supplementary material [file mmc2.zip › 05_90th_PET_2050s_05 Glasgow.epw]

LOCATION,2500670,-,UK,WG data,03136,55.88,-4.44,0,20
DESIGN CONDITIONS,0
TYPICAL/EXTREME PERIODS,0
GROUND TEMPERATURES,1,1.0,,,,6.5,9.5,12.6,14.9,17.7,18.0,16.6,13.7,10.2,7.1,5.2,5.0
HOLIDAYS/DAYLIGHT SAVINGS,No,0,0,0
COMMENTS 1,created by using UKCP09 weather generator outputs
COMMENTS 2,wind speed wind direction and pressure based on observations at station id 03136
DATA PERIODS,1,1,Data,Sunday,1/1,12/31
3009,1,1,1,0,*?*?*?*?*?*?*?*?*?*?*?*?*?*?*?*?*?*?*?*?*?*?,0.6,0.6,100,100190,0,-0,284,0.0,-0.0,0.0,0,0,0,0,248,10.3,10,5,9999,99999,9,999999999,0.0,999,999,99
3009,1,1,2,0,*?*?*?*?*?*?*?*?*?*?*?*?*?*?*?*?*?*?*?*?*?*?,0.8,0.8,100,100190,0,-0,285,0.0,-0.0,0.0,0,0,0,0,247,4.6,10,5,9999,99999,9,999999999,0.0,999,999,99
3009,1,1,3,0,*?*?*?*?*?*?*?*?*?*?*?*?*?*?*?*?*?*?*?*?*?*?,0.9,0.4,100,100190,0,-0,285,0.0,-0.0,0.0,0,0,0,0,245,5.2,10,5,9999,99999,9,999999999,0.0,999,999,99
3009,1,1,4,0,*?*?*?*?*?*?*?*?*?*?*?*?*?*?*?*?*?*?*?*?*?*?,1.6,0.8,100,100190,0,-0,288,0.0,-0.0,0.0,0,0,0,0,243,6.2,10,5,9999,99999,9,999999999,0.0,999,999,99
3009,1,1,5,0,*?*?*?*?*?*?*?*?*?*?*?*?*?*?*?*?*?*?*?*?*?*?,0.5,-0.6,100,100190,0,-0,284,0.0,-0.0,0.0,0,0,0,0,242,6.2,10,5,9999,99999,9,999999999,0.0,999,999,99
3009,1,1,6,0,*?*?*?*?*?*?*?*?*?*?*?*?*?*?*?*?*?*?*?*?*?*?,-0.9,-1.9,100,100190,0,-0,278,0.0,-0.0,0.0,0,0,0,0,240,7.2,10,5,9999,99999,9,999999999,0.0,999,999,99
3009,1,1,7,0,*?*?*?*?*?*?*?*?*?*?*?*?*?*?*?*?*?*?*?*?*?*?,0.2,-1.3,100,100190,0,-0,282,0.0,-0.0,0.0,0,0,0,0,245,9.8,10,5,9999,99999,9,999999999,0.0,999,999,99
3009,1,1,8,0,*?*?*?*?*?*?*?*?*?*?*?*?*?*?*?*?*?*?*?*?*?*?,1.0,-0.8,100,100190,0,-0,286,0.0,-0.0,0.0,0,0,0,0,250,9.3,10,5,9999,99999,9,999999999,0.0,999,999,99
3009,1,1,9,0,*?*?*?*?*?*?*?*?*?*?*?*?*?*?*?*?*?*?*?*?*?*?,0.8,-1.7,100,100190,78,1404,275,2.4,11.1,1.8,319,407,353,29,255,6.7,8,4,9999,99999,9,999999999,0.0,999,999,99
3009,1,1,10,0,*?*?*?*?*?*?*?*?*?*?*?*?*?*?*?*?*?*?*?*?*?*?,3.1,-0.0,98,100190,189,1415,289,39.1,38.9,33.9,4365,2530,4060,713,260,6.2,9,5,9999,99999,9,999999999,0.0,999,999,99
3009,1,1,11,0,*?*?*?*?*?*?*?*?*?*?*?*?*?*?*?*?*?*?*?*?*?*?,3.8,3.0,100,100190,255,1413,288,81.5,113.8,61.0,8941,8509,7121,1302,265,6.7,8,4,9999,99999,9,999999999,0.0,999,999,99
3009,1,1,12,0,*?*?*?*?*?*?*?*?*?*?*?*?*?*?*?*?*?*?*?*?*?*?,6.0,4.5,100,100190,273,1413,297,89.5,116.8,67.0,9805,8999,7798,1436,270,4.1,8,4,9999,99999,9,999999999,0.0,999,999,99
3009,1,1,13,0,*?*?*?*?*?*?*?*?*?*?*?*?*?*?*?*?*?*?*?*?*?*?,6.0,5.5,100,100190,241,1412,302,56.8,44.3,49.3,6291,3237,5823,1048,268,4.6,9,5,9999,99999,9,999999999,0.0,999,999,99
3009,1,1,14,0,*?*?*?*?*?*?*?*?*?*?*?*?*?*?*?*?*?*?*?*?*?*?,6.1,5.8,100,100190,162,1415,302,30.0,34.8,26.0,3373,2094,3147,544,267,4.1,9,5,9999,99999,9,999999999,0.0,999,999,99
3009,1,1,15,0,*?*?*?*?*?*?*?*?*?*?*?*?*?*?*?*?*?*?*?*?*?*?,6.0,5.9,100,100190,40,1399,306,0.0,0.0,0.0,0,0,0,0,265,7.2,10,5,9999,99999,9,999999999,0.0,999,999,99
3009,1,1,16,0,*?*?*?*?*?*?*?*?*?*?*?*?*?*?*?*?*?*?*?*?*?*?,5.5,5.5,100,100190,0,-0,304,0.0,-0.0,0.0,0,0,0,0,263,7.2,10,5,9999,99999,9,999999999,0.0,999,999,99
3009,1,1,17,0,*?*?*?*?*?*?*?*?*?*?*?*?*?*?*?*?*?*?*?*?*?*?,4.6,4.5,100,100190,0,-0,300,0.0,-0.0,0.0,0,0,0,0,262,2.1,10,5,9999,99999,9,999999999,0.0,999,999,99
3009,1,1,18,0,*?*?*?*?*?*?*?*?*?*?*?*?*?*?*?*?*?*?*?*?*?*?,4.9,5.0,100,100190,0,-0,301,0.0,-0.0,0.0,0,0,0,0,260,2.1,10,5,9999,99999,9,999999999,0.0,999,999,99
3009,1,1,19,0,*?*?*?*?*?*?*?*?*?*?*?*?*?*?*?*?*?*?*?*?*?*?,2.3,2.3,100,100190,0,-0,291,0.0,-0.0,0.0,0,0,0,0,262,5.2,10,5,9999,99999,9,999999999,0.0,999,999,99
3009,1,1,20,0,*?*?*?*?*?*?*?*?*?*?*?*?*?*?*?*?*?*?*?*?*?*?,2.9,2.9,100,100190,0,-0,293,0.0,-0.0,0.0,0,0,0,0,263,5.2,10,5,9999,99999,9,999999999,0.0,999,999,99
3009,1,1,21,0,*?*?*?*?*?*?*?*?*?*?*?*?*?*?*?*?*?*?*?*?*?*?,1.9,1.9,100,100190,0,-0,289,0.0,-0.0,0.0,0,0,0,0,265,4.1,10,5,9999,99999,9,999999999,0.0,999,999,99
3009,1,1,22,0,*?*?*?*?*?*?*?*?*?*?*?*?*?*?*?*?*?*?*?*?*?*?,1.4,1.3,100,100190,0,-0,287,0.0,-0.0,0.0,0,0,0,0,267,4.1,10,5,9999,99999,9,999999999,0.0,999,999,99
3009,1,1,23,0,*?*?*?*?*?*?*?*?*?*?*?*?*?*?*?*?*?*?*?*?*?*?,1.6,1.5,100,100190,0,-0,288,0.0,-0.0,0.0,0,0,0,0,268,4.1,10,5,9999,99999,9,999999999,0.0,999,999,99
3009,1,1,24,0,*?*?*?*?*?*?*?*?*?*?*?*?*?*?*?*?*?*?*?*?*?*?,-0.4,-0.4,100,100190,0,-0,280,0.0,-0.0,0.0,0,0,0,0,250,10.3,10,5,9999,99999,9,999999999,0.0,999,999,99
3009,1,2,1,0,*?*?*?*?*?*?*?*?*?*?*?*?*?*?*?*?*?*?*?*?*?*?,1.7,1.7,100,101593,0,-0,288,0.0,-0.0,0.0,0,0,0,0,255,10.3,10,5,9999,99999,9,999999999,0.0,999,999,99
3009,1,2,2,0,*?*?*?*?*?*?*?*?*?*?*?*?*?*?*?*?*?*?*?*?*?*?,1.8,1.7,99,101593,0,-0,289,0.0,-0.0,0.0,0,0,0,0,240,4.6,10,5,9999,99999,9,999999999,0.0,999,999,99
3009,1,2,3,0,*?*?*?*?*?*?*?*?*?*?*?*?*?*?*?*?*?*?*?*?*?*?,0.3,-0.0,98,101593,0,-0,283,0.0,-0.0,0.0,0,0,0,0,225,5.2,10,5,9999,99999,9,999999999,0.0,999,999,99
3009,1,2,4,0,*?*?*?*?*?*?*?*?*?*?*?*?*?*?*?*?*?*?*?*?*?*?,-0.9,-1.1,99,101593,0,-0,278,0.0,-0.0,0.0,0,0,0,0,210,6.2,10,5,9999,99999,9,999999999,0.0,999,999,99
3009,1,2,5,0,*?*?*?*?*?*?*?*?*?*?*?*?*?*?*?*?*?*?*?*?*?*?,-2.0,-1.9,100,101593,0,-0,274,0.0,-0.0,0.0,0,0,0,0,195,6.2,10,5,9999,99999,9,999999999,0.0,999,999,99
3009,1,2,6,0,*?*?*?*?*?*?*?*?*?*?*?*?*?*?*?*?*?*?*?*?*?*?,-0.5,-1.1,95,101593,0,-0,280,0.0,-0.0,0.0,0,0,0,0,180,7.2,10,5,9999,99999,9,999999999,0.0,999,999,99
3009,1,2,7,0,*?*?*?*?*?*?*?*?*?*?*?*?*?*?*?*?*?*?*?*?*?*?,1.0,-0.8,88,101593,0,-0,286,0.0,-0.0,0.0,0,0,0,0,187,9.8,10,5,9999,99999,9,999999999,0.0,999,999,99
3009,1,2,8,0,*?*?*?*?*?*?*?*?*?*?*?*?*?*?*?*?*?*?*?*?*?*?,1.4,-1.1,84,101593,0,-0,287,0.0,-0.0,0.0,0,0,0,0,193,9.3,10,5,9999,99999,9,999999999,0.0,999,999,99
3009,1,2,9,0,*?*?*?*?*?*?*?*?*?*?*?*?*?*?*?*?*?*?*?*?*?*?,0.3,-1.1,89,101593,79,1404,283,1.3,0.0,1.3,172,-0,172,52,200,6.7,10,5,9999,99999,9,999999999,0.0,999,999,99
3009,1,2,10,0,*?*?*?*?*?*?*?*?*?*?*?*?*?*?*?*?*?*?*?*?*?*?,3.5,1.3,85,101593,190,1412,296,22.8,0.0,22.8,2690,-0,2693,885,207,6.2,10,5,9999,99999,9,999999999,0.0,999,999,99
3009,1,2,11,0,*?*?*?*?*?*?*?*?*?*?*?*?*?*?*?*?*?*?*?*?*?*?,5.6,2.5,81,101593,257,1414,305,35.8,0.0,35.8,4187,0,4194,1398,213,6.7,10,5,9999,99999,9,999999999,0.0,999,999,99
3009,1,2,12,0,*?*?*?*?*?*?*?*?*?*?*?*?*?*?*?*?*?*?*?*?*?*?,8.3,4.6,78,101593,275,1412,316,39.3,0.0,39.3,4598,0,4606,1542,220,4.1,10,5,9999,99999,9,999999999,0.0,999,999,99
3009,1,2,13,0,*?*?*?*?*?*?*?*?*?*?*?*?*?*?*?*?*?*?*?*?*?*?,8.5,5.0,79,101593,244,1415,317,33.2,0.0,33.2,3891,0,3897,1295,223,4.6,10,5,9999,99999,9,999999999,0.0,999,999,99
3009,1,2,14,0,*?*?*?*?*?*?*?*?*?*?*?*?*?*?*?*?*?*?*?*?*?*?,8.4,4.5,77,101593,165,1416,317,17.8,0.0,17.8,2121,-0,2123,695,227,4.1,10,5,9999,99999,9,999999999,0.0,999,999,99
3009,1,2,15,0,*?*?*?*?*?*?*?*?*?*?*?*?*?*?*?*?*?*?*?*?*?*?,8.3,4.1,76,101593,44,1429,317,0.0,0.0,0.0,0,0,0,0,230,7.2,10,5,9999,99999,9,999999999,0.0,999,999,99
3009,1,2,16,0,*?*?*?*?*?*?*?*?*?*?*?*?*?*?*?*?*?*?*?*?*?*?,8.4,4.8,78,101593,0,-0,317,0.0,-0.0,0.0,0,0,0,0,233,7.2,10,5,9999,99999,9,999999999,0.0,999,999,99
3009,1,2,17,0,*?*?*?*?*?*?*?*?*?*?*?*?*?*?*?*?*?*?*?*?*?*?,4.2,3.8,98,101593,0,-0,299,0.0,-0.0,0.0,0,0,0,0,237,2.1,10,5,9999,99999,9,999999999,0.0,999,999,99
3009,1,2,18,0,*?*?*?*?*?*?*?*?*?*?*?*?*?*?*?*?*?*?*?*?*?*?,4.1,3.8,98,101593,0,-0,298,0.0,-0.0,0.0,0,0,0,0,240,2.1,10,5,9999,99999,9,999999999,0.0,999,999,99
3009,1,2,19,0,*?*?*?*?*?*?*?*?*?*?*?*?*?*?*?*?*?*?*?*?*?*?,4.2,3.8,98,101593,0,-0,299,0.0,-0.0,0.0,0,0,0,0,238,5.2,10,5,9999,99999,9,999999999,0.0,999,999,99
3009,1,2,20,0,*?*?*?*?*?*?*?*?*?*?*?*?*?*?*?*?*?*?*?*?*?*?,2.6,2.3,99,101593,0,-0,292,0.0,-0.0,0.0,0,0,0,0,237,5.2,10,5,9999,99999,9,999999999,0.0,999,999,99
3009,1,2,21,0,*?*?*?*?*?*?*?*?*?*?*?*?*?*?*?*?*?*?*?*?*?*?,3.9,1.9,87,101593,0,-0,298,0.0,-0.0,0.0,0,0,0,0,235,4.1,10,5,9999,99999,9,999999999,0.0,999,999,99
3009,1,2,22,0,*?*?*?*?*?*?*?*?*?*?*?*?*?*?*?*?*?*?*?*?*?*?,1.4,1.0,98,101593,0,-0,287,0.0,-0.0,0.0,0,0,0,0,233,4.1,10,5,9999,99999,9,999999999,0.0,999,999,99
3009,1,2,23,0,*?*?*?*?*?*?*?*?*?*?*?*?*?*?*?*?*?*?*?*?*?*?,0.8,0.6,100,101593,0,-0,285,0.0,-0.0,0.0,0,0,0,0,232,4.1,10,5,9999,99999,9,999999999,0.0,999,999,99
3009,1,2,24,0,*?*?*?*?*?*?*?*?*?*?*?*?*?*?*?*?*?*?*?*?*?*?,1.8,1.7,99,101593,0,-0,289,0.0,-0.0,0.0,0,0,0,0,270,10.3,10,5,9999,99999,9,999999999,0.0,999,999,99
3009,1,3,1,0,*?*?*?*?*?*?*?*?*?*?*?*?*?*?*?*?*?*?*?*?*?*?,-0.4,-0.4,100,102578,0,-0,280,0.0,-0.0,0.0,0,0,0,0,232,10.3,10,5,9999,99999,9,999999999,0.0,999,999,99
3009,1,3,2,0,*?*?*?*?*?*?*?*?*?*?*?*?*?*?*?*?*?*?*?*?*?*?,-0.4,-1.1,97,102578,0,-0,280,0.0,-0.0,0.0,0,0,0,0,233,4.6,10,5,9999,99999,9,999999999,0.0,999,999,99
3009,1,3,3,0,*?*?*?*?*?*?*?*?*?*?*?*?*?*?*?*?*?*?*?*?*?*?,-0.1,-1.5,92,102578,0,-0,281,0.0,-0.0,0.0,0,0,0,0,235,5.2,10,5,9999,99999,9,999999999,0.0,999,999,99
3009,1,3,4,0,*?*?*?*?*?*?*?*?*?*?*?*?*?*?*?*?*?*?*?*?*?*?,-1.4,-2.9,91,102578,0,-0,276,0.0,-0.0,0.0,0,0,0,0,237,6.2,10,5,9999,99999,9,999999999,0.0,999,999,99
3009,1,3,5,0,*?*?*?*?*?*?*?*?*?*?*?*?*?*?*?*?*?*?*?*?*?*?,-2.7,-3.1,100,102578,0,-0,271,0.0,-0.0,0.0,0,0,0,0,238,6.2,10,5,9999,99999,9,999999999,0.0,999,999,99
3009,1,3,6,0,*?*?*?*?*?*?*?*?*?*?*?*?*?*?*?*?*?*?*?*?*?*?,-2.1,-2.4,100,102578,0,-0,273,0.0,-0.0,0.0,0,0,0,0,240,7.2,10,5,9999,99999,9,999999999,0.0,999,999,99
3009,1,3,7,0,*?*?*?*?*?*?*?*?*?*?*?*?*?*?*?*?*?*?*?*?*?*?,-1.4,-1.9,99,102578,0,-0,276,0.0,-0.0,0.0,0,0,0,0,242,9.8,10,5,9999,99999,9,999999999,0.0,999,999,99
3009,1,3,8,0,*?*?*?*?*?*?*?*?*?*?*?*?*?*?*?*?*?*?*?*?*?*?,-1.5,-1.9,99,102578,0,-0,276,0.0,-0.0,0.0,0,0,0,0,243,9.3,10,5,9999,99999,9,999999999,0.0,999,999,99
3009,1,3,9,0,*?*?*?*?*?*?*?*?*?*?*?*?*?*?*?*?*?*?*?*?*?*?,-1.4,-1.3,100,102578,81,1419,276,1.5,0.0,1.5,202,-0,201,62,245,6.7,10,5,9999,99999,9,999999999,0.0,999,999,99
3009,1,3,10,0,*?*?*?*?*?*?*?*?*?*?*?*?*?*?*?*?*?*?*?*?*?*?,-0.4,-0.4,100,102578,192,1415,275,40.1,39.3,34.8,4475,2575,4161,732,247,6.2,9,5,9999,99999,9,999999999,0.0,999,999,99
3009,1,3,11,0,*?*?*?*?*?*?*?*?*?*?*?*?*?*?*?*?*?*?*?*?*?*?,2.5,2.3,100,102578,259,1414,269,116.3,333.3,55.2,12240,23934,7397,990,248,6.7,5,3,9999,99999,9,999999999,0.0,999,999,99
3009,1,3,12,0,*?*?*?*?*?*?*?*?*?*?*?*?*?*?*?*?*?*?*?*?*?*?,2.4,1.5,97,102578,277,1410,272,120.1,273.8,66.3,12491,20297,8667,1206,250,4.1,6,3,9999,99999,9,999999999,0.0,999,999,99
3009,1,3,13,0,*?*?*?*?*?*?*?*?*?*?*?*?*?*?*?*?*?*?*?*?*?*?,2.5,-0.2,84,102578,246,1410,272,101.8,261.5,56.2,10635,18300,7448,1014,245,4.6,6,3,9999,99999,9,999999999,0.0,999,999,99
3009,1,3,14,0,*?*?*?*?*?*?*?*?*?*?*?*?*?*?*?*?*?*?*?*?*?*?,2.7,0.4,88,102578,168,1415,258,62.8,336.9,22.8,6446,22425,3749,464,240,4.1,3,2,9999,99999,9,999999999,0.0,999,999,99
3009,1,3,15,0,*?*?*?*?*?*?*?*?*?*?*?*?*?*?*?*?*?*?*?*?*?*?,2.3,1.3,95,102578,47,1419,286,0.0,0.0,0.0,0,0,0,0,235,7.2,9,5,9999,99999,9,999999999,0.0,999,999,99
3009,1,3,16,0,*?*?*?*?*?*?*?*?*?*?*?*?*?*?*?*?*?*?*?*?*?*?,2.5,1.0,93,102578,0,-0,292,0.0,-0.0,0.0,0,0,0,0,230,7.2,10,5,9999,99999,9,999999999,0.0,999,999,99
3009,1,3,17,0,*?*?*?*?*?*?*?*?*?*?*?*?*?*?*?*?*?*?*?*?*?*?,1.3,1.3,100,102578,0,-0,287,0.0,-0.0,0.0,0,0,0,0,225,2.1,10,5,9999,99999,9,999999999,0.0,999,999,99
3009,1,3,18,0,*?*?*?*?*?*?*?*?*?*?*?*?*?*?*?*?*?*?*?*?*?*?,0.4,0.4,100,102578,0,-0,283,0.0,-0.0,0.0,0,0,0,0,220,2.1,10,5,9999,99999,9,999999999,0.0,999,999,99
3009,1,3,19,0,*?*?*?*?*?*?*?*?*?*?*?*?*?*?*?*?*?*?*?*?*?*?,-0.5,-0.4,100,102578,0,-0,279,0.0,-0.0,0.0,0,0,0,0,222,5.2,10,5,9999,99999,9,999999999,0.0,999,999,99
3009,1,3,20,0,*?*?*?*?*?*?*?*?*?*?*?*?*?*?*?*?*?*?*?*?*?*?,-0.1,-1.3,93,102578,0,-0,281,0.0,-0.0,0.0,0,0,0,0,223,5.2,10,5,9999,99999,9,999999999,0.0,999,999,99
3009,1,3,21,0,*?*?*?*?*?*?*?*?*?*?*?*?*?*?*?*?*?*?*?*?*?*?,-0.8,-0.8,100,102578,0,-0,278,0.0,-0.0,0.0,0,0,0,0,225,4.1,10,5,9999,99999,9,999999999,0.0,999,999,99
3009,1,3,22,0,*?*?*?*?*?*?*?*?*?*?*?*?*?*?*?*?*?*?*?*?*?*?,-1.5,-2.2,98,102578,0,-0,276,0.0,-0.0,0.0,0,0,0,0,227,4.1,10,5,9999,99999,9,999999999,0.0,999,999,99
3009,1,3,23,0,*?*?*?*?*?*?*?*?*?*?*?*?*?*?*?*?*?*?*?*?*?*?,-1.3,-1.3,100,102578,0,-0,276,0.0,-0.0,0.0,0,0,0,0,228,4.1,10,5,9999,99999,9,999999999,0.0,999,999,99
3009,1,3,24,0,*?*?*?*?*?*?*?*?*?*?*?*?*?*?*?*?*?*?*?*?*?*?,0.1,-0.0,100,102578,0,-0,282,0.0,-0.0,0.0,0,0,0,0,230,10.3,10,5,9999,99999,9,999999999,0.0,999,999,99
3009,1,4,1,0,*?*?*?*?*?*?*?*?*?*?*?*?*?*?*?*?*?*?*?*?*?*?,-1.4,-1.5,100,103195,0,-0,276,0.0,-0.0,0.0,0,0,0,0,228,10.3,10,5,9999,99999,9,999999999,0.0,999,999,99
3009,1,4,2,0,*?*?*?*?*?*?*?*?*?*?*?*?*?*?*?*?*?*?*?*?*?*?,-2.3,-2.2,100,103195,0,-0,272,0.0,-0.0,0.0,0,0,0,0,227,4.6,10,5,9999,99999,9,999999999,0.0,999,999,99
3009,1,4,3,0,*?*?*?*?*?*?*?*?*?*?*?*?*?*?*?*?*?*?*?*?*?*?,-1.9,-1.9,100,103195,0,-0,274,0.0,-0.0,0.0,0,0,0,0,225,5.2,10,5,9999,99999,9,999999999,0.0,999,999,99
3009,1,4,4,0,*?*?*?*?*?*?*?*?*?*?*?*?*?*?*?*?*?*?*?*?*?*?,-1.4,-1.5,100,103195,0,-0,276,0.0,-0.0,0.0,0,0,0,0,223,6.2,10,5,9999,99999,9,999999999,0.0,999,999,99
3009,1,4,5,0,*?*?*?*?*?*?*?*?*?*?*?*?*?*?*?*?*?*?*?*?*?*?,-0.5,-0.4,100,103195,0,-0,279,0.0,-0.0,0.0,0,0,0,0,222,6.2,10,5,9999,99999,9,999999999,0.0,999,999,99
3009,1,4,6,0,*?*?*?*?*?*?*?*?*?*?*?*?*?*?*?*?*?*?*?*?*?*?,-1.5,-1.5,100,103195,0,-0,276,0.0,-0.0,0.0,0,0,0,0,220,7.2,10,5,9999,99999,9,999999999,0.0,999,999,99
3009,1,4,7,0,*?*?*?*?*?*?*?*?*?*?*?*?*?*?*?*?*?*?*?*?*?*?,-2.5,-2.4,100,103195,0,-0,272,0.0,-0.0,0.0,0,0,0,0,223,9.8,10,5,9999,99999,9,999999999,0.0,999,999,99
3009,1,4,8,0,*?*?*?*?*?*?*?*?*?*?*?*?*?*?*?*?*?*?*?*?*?*?,-1.5,-1.5,100,103195,0,-0,276,0.0,-0.0,0.0,0,0,0,0,227,9.3,10,5,9999,99999,9,999999999,0.0,999,999,99
3009,1,4,9,0,*?*?*?*?*?*?*?*?*?*?*?*?*?*?*?*?*?*?*?*?*?*?,-1.7,-1.7,100,103195,82,1412,275,1.8,0.0,1.8,235,-0,235,72,230,6.7,10,5,9999,99999,9,999999999,0.0,999,999,99
3009,1,4,10,0,*?*?*?*?*?*?*?*?*?*?*?*?*?*?*?*?*?*?*?*?*?*?,1.2,1.0,100,103195,193,1409,286,23.4,0.0,23.4,2765,-0,2768,910,233,6.2,10,5,9999,99999,9,999999999,0.0,999,999,99
3009,1,4,11,0,*?*?*?*?*?*?*?*?*?*?*?*?*?*?*?*?*?*?*?*?*?*?,3.5,2.7,100,103195,261,1413,296,36.6,0.0,36.6,4281,0,4288,1431,237,6.7,10,5,9999,99999,9,999999999,0.0,999,999,99
3009,1,4,12,0,*?*?*?*?*?*?*?*?*?*?*?*?*?*?*?*?*?*?*?*?*?*?,6.8,3.2,100,103195,280,1412,310,40.3,0.0,40.3,4710,0,4719,1582,240,4.1,10,5,9999,99999,9,999999999,0.0,999,999,99
3009,1,4,13,0,*?*?*?*?*?*?*?*?*?*?*?*?*?*?*?*?*?*?*?*?*?*?,6.9,3.0,100,103195,249,1411,310,34.3,0.0,34.3,4018,0,4025,1339,232,4.6,10,5,9999,99999,9,999999999,0.0,999,999,99
3009,1,4,14,0,*?*?*?*?*?*?*?*?*?*?*?*?*?*?*?*?*?*?*?*?*?*?,6.8,2.7,98,103195,171,1413,310,19.1,0.0,19.1,2262,-0,2264,742,223,4.1,10,5,9999,99999,9,999999999,0.0,999,999,99
3009,1,4,15,0,*?*?*?*?*?*?*?*?*?*?*?*?*?*?*?*?*?*?*?*?*?*?,6.8,3.8,100,103195,50,1407,310,0.0,0.0,0.0,0,0,0,0,215,7.2,10,5,9999,99999,9,999999999,0.0,999,999,99
3009,1,4,16,0,*?*?*?*?*?*?*?*?*?*?*?*?*?*?*?*?*?*?*?*?*?*?,6.4,3.0,100,103195,0,-0,308,0.0,-0.0,0.0,0,0,0,0,207,7.2,10,5,9999,99999,9,999999999,0.0,999,999,99
3009,1,4,17,0,*?*?*?*?*?*?*?*?*?*?*?*?*?*?*?*?*?*?*?*?*?*?,3.4,1.7,100,103195,0,-0,295,0.0,-0.0,0.0,0,0,0,0,198,2.1,10,5,9999,99999,9,999999999,0.0,999,999,99
3009,1,4,18,0,*?*?*?*?*?*?*?*?*?*?*?*?*?*?*?*?*?*?*?*?*?*?,2.5,1.0,100,103195,0,-0,292,0.0,-0.0,0.0,0,0,0,0,190,2.1,10,5,9999,99999,9,999999999,0.0,999,999,99
3009,1,4,19,0,*?*?*?*?*?*?*?*?*?*?*?*?*?*?*?*?*?*?*?*?*?*?,2.5,1.0,100,103195,0,-0,292,0.0,-0.0,0.0,0,0,0,0,180,5.2,10,5,9999,99999,9,999999999,0.0,999,999,99
3009,1,4,20,0,*?*?*?*?*?*?*?*?*?*?*?*?*?*?*?*?*?*?*?*?*?*?,1.6,0.2,100,103195,0,-0,288,0.0,-0.0,0.0,0,0,0,0,170,5.2,10,5,9999,99999,9,999999999,0.0,999,999,99
3009,1,4,21,0,*?*?*?*?*?*?*?*?*?*?*?*?*?*?*?*?*?*?*?*?*?*?,-0.9,-0.8,100,103195,0,-0,278,0.0,-0.0,0.0,0,0,0,0,160,4.1,10,5,9999,99999,9,999999999,0.0,999,999,99
3009,1,4,22,0,*?*?*?*?*?*?*?*?*?*?*?*?*?*?*?*?*?*?*?*?*?*?,-0.9,-0.8,100,103195,0,-0,278,0.0,-0.0,0.0,0,0,0,0,150,4.1,10,5,9999,99999,9,999999999,0.0,999,999,99
3009,1,4,23,0,*?*?*?*?*?*?*?*?*?*?*?*?*?*?*?*?*?*?*?*?*?*?,-1.0,-1.7,100,103195,0,-0,278,0.0,-0.0,0.0,0,0,0,0,140,4.1,10,5,9999,99999,9,999999999,0.0,999,999,99
3009,1,4,24,0,*?*?*?*?*?*?*?*?*?*?*?*?*?*?*?*?*?*?*?*?*?*?,-1.1,-1.1,100,103195,0,-0,277,0.0,-0.0,0.0,0,0,0,0,230,10.3,10,5,9999,99999,9,999999999,0.0,999,999,99
3009,1,5,1,0,*?*?*?*?*?*?*?*?*?*?*?*?*?*?*?*?*?*?*?*?*?*?,0.7,0.6,100,102837,0,-0,284,0.0,-0.0,0.0,0,0,0,0,138,10.3,10,5,9999,99999,9,999999999,0.0,999,999,99
3009,1,5,2,0,*?*?*?*?*?*?*?*?*?*?*?*?*?*?*?*?*?*?*?*?*?*?,2.2,2.1,100,102837,0,-0,290,0.0,-0.0,0.0,0,0,0,0,147,4.6,10,5,9999,99999,9,999999999,0.0,999,999,99
3009,1,5,3,0,*?*?*?*?*?*?*?*?*?*?*?*?*?*?*?*?*?*?*?*?*?*?,1.6,1.5,100,102837,0,-0,288,0.0,-0.0,0.0,0,0,0,0,155,5.2,10,5,9999,99999,9,999999999,0.0,999,999,99
3009,1,5,4,0,*?*?*?*?*?*?*?*?*?*?*?*?*?*?*?*?*?*?*?*?*?*?,1.0,1.0,100,102837,0,-0,285,0.0,-0.0,0.0,0,0,0,0,163,6.2,10,5,9999,99999,9,999999999,0.0,999,999,99
3009,1,5,5,0,*?*?*?*?*?*?*?*?*?*?*?*?*?*?*?*?*?*?*?*?*?*?,1.0,1.0,100,102837,0,-0,285,0.0,-0.0,0.0,0,0,0,0,172,6.2,10,5,9999,99999,9,999999999,0.0,999,999,99
3009,1,5,6,0,*?*?*?*?*?*?*?*?*?*?*?*?*?*?*?*?*?*?*?*?*?*?,0.2,0.2,100,102837,0,-0,282,0.0,-0.0,0.0,0,0,0,0,180,7.2,10,5,9999,99999,9,999999999,0.0,999,999,99
3009,1,5,7,0,*?*?*?*?*?*?*?*?*?*?*?*?*?*?*?*?*?*?*?*?*?*?,-1.1,-1.1,100,102837,0,-0,277,0.0,-0.0,0.0,0,0,0,0,180,9.8,10,5,9999,99999,9,999999999,0.0,999,999,99
3009,1,5,8,0,*?*?*?*?*?*?*?*?*?*?*?*?*?*?*?*?*?*?*?*?*?*?,0.3,0.2,100,102837,0,-0,283,0.0,-0.0,0.0,0,0,0,0,180,9.3,10,5,9999,99999,9,999999999,0.0,999,999,99
3009,1,5,9,0,*?*?*?*?*?*?*?*?*?*?*?*?*?*?*?*?*?*?*?*?*?*?,1.2,1.3,100,102837,84,1420,286,2.1,0.0,2.1,273,-0,273,85,180,6.7,10,5,9999,99999,9,999999999,0.0,999,999,99
3009,1,5,10,0,*?*?*?*?*?*?*?*?*?*?*?*?*?*?*?*?*?*?*?*?*?*?,3.1,2.7,100,102837,195,1410,280,64.8,167.2,41.7,6810,10356,5638,742,180,6.2,7,4,9999,99999,9,999999999,0.0,999,999,99
3009,1,5,11,0,*?*?*?*?*?*?*?*?*?*?*?*?*?*?*?*?*?*?*?*?*?*?,5.3,2.5,100,102837,263,1411,294,85.3,115.3,63.8,9344,8742,7437,1365,180,6.7,8,4,9999,99999,9,999999999,0.0,999,999,99
3009,1,5,12,0,*?*?*?*?*?*?*?*?*?*?*?*?*?*?*?*?*?*?*?*?*?*?,7.7,3.4,98,102837,283,1414,309,70.9,47.1,61.5,7829,3700,7223,1322,180,4.1,9,5,9999,99999,9,999999999,0.0,999,999,99
3009,1,5,13,0,*?*?*?*?*?*?*?*?*?*?*?*?*?*?*?*?*?*?*?*?*?*?,7.7,4.1,100,102837,252,1410,309,60.7,45.1,52.6,6710,3371,6205,1122,183,4.6,9,5,9999,99999,9,999999999,0.0,999,999,99
3009,1,5,14,0,*?*?*?*?*?*?*?*?*?*?*?*?*?*?*?*?*?*?*?*?*?*?,7.8,5.6,100,102837,174,1410,306,45.4,92.7,33.9,4894,5189,4216,597,187,4.1,8,4,9999,99999,9,999999999,0.0,999,999,99
3009,1,5,15,0,*?*?*?*?*?*?*?*?*?*?*?*?*?*?*?*?*?*?*?*?*?*?,7.7,4.8,100,102837,54,1418,309,0.0,0.0,0.0,0,0,0,0,190,7.2,9,5,9999,99999,9,999999999,0.0,999,999,99
3009,1,5,16,0,*?*?*?*?*?*?*?*?*?*?*?*?*?*?*?*?*?*?*?*?*?*?,7.7,4.6,100,102837,0,-0,314,0.0,-0.0,0.0,0,0,0,0,193,7.2,10,5,9999,99999,9,999999999,0.0,999,999,99
3009,1,5,17,0,*?*?*?*?*?*?*?*?*?*?*?*?*?*?*?*?*?*?*?*?*?*?,6.1,2.3,100,102837,0,-0,307,0.0,-0.0,0.0,0,0,0,0,197,2.1,10,5,9999,99999,9,999999999,0.0,999,999,99
3009,1,5,18,0,*?*?*?*?*?*?*?*?*?*?*?*?*?*?*?*?*?*?*?*?*?*?,4.6,1.7,100,102837,0,-0,301,0.0,-0.0,0.0,0,0,0,0,200,2.1,10,5,9999,99999,9,999999999,0.0,999,999,99
3009,1,5,19,0,*?*?*?*?*?*?*?*?*?*?*?*?*?*?*?*?*?*?*?*?*?*?,4.0,0.2,100,102837,0,-0,298,0.0,-0.0,0.0,0,0,0,0,182,5.2,10,5,9999,99999,9,999999999,0.0,999,999,99
3009,1,5,20,0,*?*?*?*?*?*?*?*?*?*?*?*?*?*?*?*?*?*?*?*?*?*?,4.7,3.0,100,102837,0,-0,301,0.0,-0.0,0.0,0,0,0,0,163,5.2,10,5,9999,99999,9,999999999,0.0,999,999,99
3009,1,5,21,0,*?*?*?*?*?*?*?*?*?*?*?*?*?*?*?*?*?*?*?*?*?*?,2.5,2.5,100,102837,0,-0,291,0.0,-0.0,0.0,0,0,0,0,145,4.1,10,5,9999,99999,9,999999999,0.0,999,999,99
3009,1,5,22,0,*?*?*?*?*?*?*?*?*?*?*?*?*?*?*?*?*?*?*?*?*?*?,3.1,2.9,100,102837,0,-0,294,0.0,-0.0,0.0,0,0,0,0,127,4.1,10,5,9999,99999,9,999999999,0.8,999,999,99
3009,1,5,23,0,*?*?*?*?*?*?*?*?*?*?*?*?*?*?*?*?*?*?*?*?*?*?,2.7,1.7,100,102837,0,-0,292,0.0,-0.0,0.0,0,0,0,0,108,4.1,10,5,9999,99999,9,999999999,0.7,999,999,99
3009,1,5,24,0,*?*?*?*?*?*?*?*?*?*?*?*?*?*?*?*?*?*?*?*?*?*?,-1.1,-1.1,100,102837,0,-0,277,0.0,-0.0,0.0,0,0,0,0,130,10.3,10,5,9999,99999,9,999999999,0.0,999,999,99
3009,1,6,1,0,*?*?*?*?*?*?*?*?*?*?*?*?*?*?*?*?*?*?*?*?*?*?,3.6,3.2,100,102615,0,-0,296,0.0,-0.0,0.0,0,0,0,0,92,10.3,10,5,9999,99999,9,999999999,0.0,999,999,99
3009,1,6,2,0,*?*?*?*?*?*?*?*?*?*?*?*?*?*?*?*?*?*?*?*?*?*?,4.7,3.9,100,102615,0,-0,301,0.0,-0.0,0.0,0,0,0,0,93,4.6,10,5,9999,99999,9,999999999,1.4,999,999,99
3009,1,6,3,0,*?*?*?*?*?*?*?*?*?*?*?*?*?*?*?*?*?*?*?*?*?*?,5.0,3.9,100,102615,0,-0,302,0.0,-0.0,0.0,0,0,0,0,95,5.2,10,5,9999,99999,9,999999999,0.6,999,999,99
3009,1,6,4,0,*?*?*?*?*?*?*?*?*?*?*?*?*?*?*?*?*?*?*?*?*?*?,4.8,2.1,90,102615,0,-0,301,0.0,-0.0,0.0,0,0,0,0,97,6.2,10,5,9999,99999,9,999999999,0.4,999,999,99
3009,1,6,5,0,*?*?*?*?*?*?*?*?*?*?*?*?*?*?*?*?*?*?*?*?*?*?,5.3,2.7,91,102615,0,-0,303,0.0,-0.0,0.0,0,0,0,0,98,6.2,10,5,9999,99999,9,999999999,3.3,999,999,99
3009,1,6,6,0,*?*?*?*?*?*?*?*?*?*?*?*?*?*?*?*?*?*?*?*?*?*?,4.5,2.1,92,102615,0,-0,300,0.0,-0.0,0.0,0,0,0,0,100,7.2,10,5,9999,99999,9,999999999,0.1,999,999,99
3009,1,6,7,0,*?*?*?*?*?*?*?*?*?*?*?*?*?*?*?*?*?*?*?*?*?*?,4.8,2.1,90,102615,0,-0,301,0.0,-0.0,0.0,0,0,0,0,110,9.8,10,5,9999,99999,9,999999999,0.2,999,999,99
3009,1,6,8,0,*?*?*?*?*?*?*?*?*?*?*?*?*?*?*?*?*?*?*?*?*?*?,3.6,-2.4,70,102615,0,-0,297,0.0,-0.0,0.0,0,0,0,0,120,9.3,10,5,9999,99999,9,999999999,0.6,999,999,99
3009,1,6,9,0,*?*?*?*?*?*?*?*?*?*?*?*?*?*?*?*?*?*?*?*?*?*?,5.0,-1.3,69,102615,85,1408,303,2.4,0.0,2.4,315,-0,314,98,130,6.7,10,5,9999,99999,9,999999999,1.1,999,999,99
3009,1,6,10,0,*?*?*?*?*?*?*?*?*?*?*?*?*?*?*?*?*?*?*?*?*?*?,6.3,3.8,92,102615,198,1416,308,24.2,0.0,24.2,2853,-0,2856,942,140,6.2,10,5,9999,99999,9,999999999,3.8,999,999,99
3009,1,6,11,0,*?*?*?*?*?*?*?*?*?*?*?*?*?*?*?*?*?*?*?*?*?*?,7.2,5.5,96,102615,266,1413,311,37.5,0.0,37.5,4391,0,4398,1469,150,6.7,10,5,9999,99999,9,999999999,0.1,999,999,99
3009,1,6,12,0,*?*?*?*?*?*?*?*?*?*?*?*?*?*?*?*?*?*?*?*?*?*?,9.6,7.3,94,102615,286,1414,322,41.4,0.0,41.4,4838,0,4847,1628,160,4.1,10,5,9999,99999,9,999999999,0.3,999,999,99
3009,1,6,13,0,*?*?*?*?*?*?*?*?*?*?*?*?*?*?*?*?*?*?*?*?*?*?,10.3,8.7,98,102615,256,1414,325,35.6,0.0,35.6,4162,0,4169,1389,165,4.6,10,5,9999,99999,9,999999999,0.0,999,999,99
3009,1,6,14,0,*?*?*?*?*?*?*?*?*?*?*?*?*?*?*?*?*?*?*?*?*?*?,10.4,8.8,98,102615,178,1414,325,20.4,0.0,20.4,2417,-0,2419,794,170,4.1,10,5,9999,99999,9,999999999,0.2,999,999,99
3009,1,6,15,0,*?*?*?*?*?*?*?*?*?*?*?*?*?*?*?*?*?*?*?*?*?*?,10.1,9.3,100,102615,58,1424,324,0.0,0.0,0.0,0,0,0,0,175,7.2,10,5,9999,99999,9,999999999,1.3,999,999,99
3009,1,6,16,0,*?*?*?*?*?*?*?*?*?*?*?*?*?*?*?*?*?*?*?*?*?*?,9.4,9.3,100,102615,0,-0,320,0.0,-0.0,0.0,0,0,0,0,180,7.2,10,5,9999,99999,9,999999999,1.0,999,999,99
3009,1,6,17,0,*?*?*?*?*?*?*?*?*?*?*?*?*?*?*?*?*?*?*?*?*?*?,7.7,7.7,100,102615,0,-0,313,0.0,-0.0,0.0,0,0,0,0,185,2.1,10,5,9999,99999,9,999999999,0.3,999,999,99
3009,1,6,18,0,*?*?*?*?*?*?*?*?*?*?*?*?*?*?*?*?*?*?*?*?*?*?,7.7,7.7,100,102615,0,-0,313,0.0,-0.0,0.0,0,0,0,0,190,2.1,10,5,9999,99999,9,999999999,0.2,999,999,99
3009,1,6,19,0,*?*?*?*?*?*?*?*?*?*?*?*?*?*?*?*?*?*?*?*?*?*?,6.8,6.9,100,102615,0,-0,309,0.0,-0.0,0.0,0,0,0,0,187,5.2,10,5,9999,99999,9,999999999,0.1,999,999,99
3009,1,6,20,0,*?*?*?*?*?*?*?*?*?*?*?*?*?*?*?*?*?*?*?*?*?*?,6.2,6.1,100,102615,0,-0,307,0.0,-0.0,0.0,0,0,0,0,183,5.2,10,5,9999,99999,9,999999999,0.1,999,999,99
3009,1,6,21,0,*?*?*?*?*?*?*?*?*?*?*?*?*?*?*?*?*?*?*?*?*?*?,5.8,5.8,100,102615,0,-0,305,0.0,-0.0,0.0,0,0,0,0,180,4.1,10,5,9999,99999,9,999999999,0.1,999,999,99
3009,1,6,22,0,*?*?*?*?*?*?*?*?*?*?*?*?*?*?*?*?*?*?*?*?*?*?,5.5,5.5,100,102615,0,-0,304,0.0,-0.0,0.0,0,0,0,0,177,4.1,10,5,9999,99999,9,999999999,0.3,999,999,99
3009,1,6,23,0,*?*?*?*?*?*?*?*?*?*?*?*?*?*?*?*?*?*?*?*?*?*?,5.8,5.8,100,102615,0,-0,305,0.0,-0.0,0.0,0,0,0,0,173,4.1,10,5,9999,99999,9,999999999,0.0,999,999,99
3009,1,6,24,0,*?*?*?*?*?*?*?*?*?*?*?*?*?*?*?*?*?*?*?*?*?*?,2.3,2.3,100,102615,0,-0,291,0.0,-0.0,0.0,0,0,0,0,90,10.3,10,5,9999,99999,9,999999999,0.1,999,999,99
3009,1,7,1,0,*?*?*?*?*?*?*?*?*?*?*?*?*?*?*?*?*?*?*?*?*?*?,6.4,5.6,94,101832,0,-0,308,0.0,-0.0,0.0,0,0,0,0,173,10.3,10,5,9999,99999,9,999999999,0.4,999,999,99
3009,1,7,2,0,*?*?*?*?*?*?*?*?*?*?*?*?*?*?*?*?*?*?*?*?*?*?,6.6,5.6,93,101832,0,-0,309,0.0,-0.0,0.0,0,0,0,0,177,4.6,10,5,9999,99999,9,999999999,0.0,999,999,99
3009,1,7,3,0,*?*?*?*?*?*?*?*?*?*?*?*?*?*?*?*?*?*?*?*?*?*?,6.5,3.2,79,101832,0,-0,309,0.0,-0.0,0.0,0,0,0,0,180,5.2,10,5,9999,99999,9,999999999,0.0,999,999,99
3009,1,7,4,0,*?*?*?*?*?*?*?*?*?*?*?*?*?*?*?*?*?*?*?*?*?*?,6.4,3.2,80,101832,0,-0,308,0.0,-0.0,0.0,0,0,0,0,183,6.2,10,5,9999,99999,9,999999999,0.0,999,999,99
3009,1,7,5,0,*?*?*?*?*?*?*?*?*?*?*?*?*?*?*?*?*?*?*?*?*?*?,6.1,2.1,76,101832,0,-0,307,0.0,-0.0,0.0,0,0,0,0,187,6.2,10,5,9999,99999,9,999999999,0.0,999,999,99
3009,1,7,6,0,*?*?*?*?*?*?*?*?*?*?*?*?*?*?*?*?*?*?*?*?*?*?,6.7,2.7,75,101832,0,-0,310,0.0,-0.0,0.0,0,0,0,0,190,7.2,10,5,9999,99999,9,999999999,0.0,999,999,99
3009,1,7,7,0,*?*?*?*?*?*?*?*?*?*?*?*?*?*?*?*?*?*?*?*?*?*?,7.1,5.3,88,101832,0,-0,311,0.0,-0.0,0.0,0,0,0,0,183,9.8,10,5,9999,99999,9,999999999,0.0,999,999,99
3009,1,7,8,0,*?*?*?*?*?*?*?*?*?*?*?*?*?*?*?*?*?*?*?*?*?*?,6.9,6.1,94,101832,0,-0,310,0.0,-0.0,0.0,0,0,0,0,177,9.3,10,5,9999,99999,9,999999999,0.0,999,999,99
3009,1,7,9,0,*?*?*?*?*?*?*?*?*?*?*?*?*?*?*?*?*?*?*?*?*?*?,6.7,6.2,96,101832,87,1409,309,2.8,0.0,2.8,361,-0,360,113,170,6.7,10,5,9999,99999,9,999999999,0.1,999,999,99
3009,1,7,10,0,*?*?*?*?*?*?*?*?*?*?*?*?*?*?*?*?*?*?*?*?*?*?,6.6,5.3,92,101832,200,1414,309,24.7,0.0,24.7,2908,-0,2912,959,163,6.2,10,5,9999,99999,9,999999999,0.1,999,999,99
3009,1,7,11,0,*?*?*?*?*?*?*?*?*?*?*?*?*?*?*?*?*?*?*?*?*?*?,7.7,7.7,100,101832,269,1415,313,38.1,0.0,38.1,4453,0,4460,1491,157,6.7,10,5,9999,99999,9,999999999,0.0,999,999,99
3009,1,7,12,0,*?*?*?*?*?*?*?*?*?*?*?*?*?*?*?*?*?*?*?*?*?*?,8.0,6.6,90,101832,289,1413,315,42.0,0.0,42.0,4908,0,4918,1652,150,4.1,10,5,9999,99999,9,999999999,0.0,999,999,99
3009,1,7,13,0,*?*?*?*?*?*?*?*?*?*?*?*?*?*?*?*?*?*?*?*?*?*?,8.1,5.9,86,101832,259,1412,315,36.2,0.0,36.2,4239,0,4246,1416,157,4.6,10,5,9999,99999,9,999999999,0.1,999,999,99
3009,1,7,14,0,*?*?*?*?*?*?*?*?*?*?*?*?*?*?*?*?*?*?*?*?*?*?,8.0,4.6,79,101832,182,1416,315,21.1,0.0,21.1,2500,-0,2502,821,163,4.1,10,5,9999,99999,9,999999999,0.4,999,999,99
3009,1,7,15,0,*?*?*?*?*?*?*?*?*?*?*?*?*?*?*?*?*?*?*?*?*?*?,7.9,5.3,84,101832,61,1403,315,0.0,0.0,0.0,0,0,0,0,170,7.2,10,5,9999,99999,9,999999999,0.5,999,999,99
3009,1,7,16,0,*?*?*?*?*?*?*?*?*?*?*?*?*?*?*?*?*?*?*?*?*?*?,8.0,5.8,86,101832,0,-0,315,0.0,-0.0,0.0,0,0,0,0,177,7.2,10,5,9999,99999,9,999999999,0.0,999,999,99
3009,1,7,17,0,*?*?*?*?*?*?*?*?*?*?*?*?*?*?*?*?*?*?*?*?*?*?,7.0,5.5,90,101832,0,-0,310,0.0,-0.0,0.0,0,0,0,0,183,2.1,10,5,9999,99999,9,999999999,0.0,999,999,99
3009,1,7,18,0,*?*?*?*?*?*?*?*?*?*?*?*?*?*?*?*?*?*?*?*?*?*?,7.3,6.2,92,101832,0,-0,312,0.0,-0.0,0.0,0,0,0,0,190,2.1,10,5,9999,99999,9,999999999,0.0,999,999,99
3009,1,7,19,0,*?*?*?*?*?*?*?*?*?*?*?*?*?*?*?*?*?*?*?*?*?*?,6.5,5.5,93,101832,0,-0,308,0.0,-0.0,0.0,0,0,0,0,185,5.2,10,5,9999,99999,9,999999999,0.0,999,999,99
3009,1,7,20,0,*?*?*?*?*?*?*?*?*?*?*?*?*?*?*?*?*?*?*?*?*?*?,7.0,6.6,96,101832,0,-0,310,0.0,-0.0,0.0,0,0,0,0,180,5.2,10,5,9999,99999,9,999999999,0.0,999,999,99
3009,1,7,21,0,*?*?*?*?*?*?*?*?*?*?*?*?*?*?*?*?*?*?*?*?*?*?,7.0,5.5,90,101832,0,-0,310,0.0,-0.0,0.0,0,0,0,0,175,4.1,10,5,9999,99999,9,999999999,0.0,999,999,99
3009,1,7,22,0,*?*?*?*?*?*?*?*?*?*?*?*?*?*?*?*?*?*?*?*?*?*?,6.8,4.3,84,101832,0,-0,310,0.0,-0.0,0.0,0,0,0,0,170,4.1,10,5,9999,99999,9,999999999,0.1,999,999,99
3009,1,7,23,0,*?*?*?*?*?*?*?*?*?*?*?*?*?*?*?*?*?*?*?*?*?*?,6.8,3.2,78,101832,0,-0,310,0.0,-0.0,0.0,0,0,0,0,165,4.1,10,5,9999,99999,9,999999999,0.0,999,999,99
3009,1,7,24,0,*?*?*?*?*?*?*?*?*?*?*?*?*?*?*?*?*?*?*?*?*?*?,6.1,5.8,97,101832,0,-0,306,0.0,-0.0,0.0,0,0,0,0,170,10.3,10,5,9999,99999,9,999999999,0.0,999,999,99
3009,1,8,1,0,*?*?*?*?*?*?*?*?*?*?*?*?*?*?*?*?*?*?*?*?*?*?,5.5,4.1,100,101808,0,-0,304,0.0,-0.0,0.0,0,0,0,0,163,10.3,10,5,9999,99999,9,999999999,0.0,999,999,99
3009,1,8,2,0,*?*?*?*?*?*?*?*?*?*?*?*?*?*?*?*?*?*?*?*?*?*?,4.4,4.5,100,101808,0,-0,299,0.0,-0.0,0.0,0,0,0,0,167,4.6,10,5,9999,99999,9,999999999,0.0,999,999,99
3009,1,8,3,0,*?*?*?*?*?*?*?*?*?*?*?*?*?*?*?*?*?*?*?*?*?*?,4.3,4.3,100,101808,0,-0,299,0.0,-0.0,0.0,0,0,0,0,170,5.2,10,5,9999,99999,9,999999999,0.0,999,999,99
3009,1,8,4,0,*?*?*?*?*?*?*?*?*?*?*?*?*?*?*?*?*?*?*?*?*?*?,4.2,4.1,100,101808,0,-0,298,0.0,-0.0,0.0,0,0,0,0,173,6.2,10,5,9999,99999,9,999999999,0.0,999,999,99
3009,1,8,5,0,*?*?*?*?*?*?*?*?*?*?*?*?*?*?*?*?*?*?*?*?*?*?,4.1,4.1,100,101808,0,-0,298,0.0,-0.0,0.0,0,0,0,0,177,6.2,10,5,9999,99999,9,999999999,0.0,999,999,99
3009,1,8,6,0,*?*?*?*?*?*?*?*?*?*?*?*?*?*?*?*?*?*?*?*?*?*?,4.7,4.6,100,101808,0,-0,301,0.0,-0.0,0.0,0,0,0,0,180,7.2,10,5,9999,99999,9,999999999,0.0,999,999,99
3009,1,8,7,0,*?*?*?*?*?*?*?*?*?*?*?*?*?*?*?*?*?*?*?*?*?*?,5.3,5.3,100,101808,0,-0,303,0.0,-0.0,0.0,0,0,0,0,193,9.8,10,5,9999,99999,9,999999999,0.0,999,999,99
3009,1,8,8,0,*?*?*?*?*?*?*?*?*?*?*?*?*?*?*?*?*?*?*?*?*?*?,4.9,4.8,100,101808,0,-0,301,0.0,-0.0,0.0,0,0,0,0,207,9.3,10,5,9999,99999,9,999999999,0.4,999,999,99
3009,1,8,9,0,*?*?*?*?*?*?*?*?*?*?*?*?*?*?*?*?*?*?*?*?*?*?,4.1,4.1,100,101808,89,1408,294,5.5,11.6,4.8,655,399,690,73,220,6.7,9,5,9999,99999,9,999999999,0.0,999,999,99
3009,1,8,10,0,*?*?*?*?*?*?*?*?*?*?*?*?*?*?*?*?*?*?*?*?*?*?,4.2,4.1,100,101808,202,1410,298,25.2,0.0,25.2,2964,-0,2967,977,233,6.2,10,5,9999,99999,9,999999999,0.1,999,999,99
3009,1,8,11,0,*?*?*?*?*?*?*?*?*?*?*?*?*?*?*?*?*?*?*?*?*?*?,5.2,4.3,100,101808,271,1410,303,38.6,0.0,38.6,4516,0,4525,1513,247,6.7,10,5,9999,99999,9,999999999,0.0,999,999,99
3009,1,8,12,0,*?*?*?*?*?*?*?*?*?*?*?*?*?*?*?*?*?*?*?*?*?*?,6.1,6.1,100,101808,292,1412,306,42.6,0.0,42.6,4982,0,4991,1679,260,4.1,10,5,9999,99999,9,999999999,0.0,999,999,99
3009,1,8,13,0,*?*?*?*?*?*?*?*?*?*?*?*?*?*?*?*?*?*?*?*?*?*?,6.4,6.4,100,101808,263,1414,304,64.1,45.9,55.6,7100,3438,6588,1190,258,4.6,9,5,9999,99999,9,999999999,2.2,999,999,99
3009,1,8,14,0,*?*?*?*?*?*?*?*?*?*?*?*?*?*?*?*?*?*?*?*?*?*?,6.0,5.9,100,101808,185,1409,306,21.9,0.0,21.9,2585,-0,2588,850,257,4.1,10,5,9999,99999,9,999999999,0.2,999,999,99
3009,1,8,15,0,*?*?*?*?*?*?*?*?*?*?*?*?*?*?*?*?*?*?*?*?*?*?,6.0,5.9,100,101808,65,1403,306,0.0,0.0,0.0,0,0,0,0,255,7.2,10,5,9999,99999,9,999999999,0.5,999,999,99
3009,1,8,16,0,*?*?*?*?*?*?*?*?*?*?*?*?*?*?*?*?*?*?*?*?*?*?,6.0,5.9,100,101808,0,-0,306,0.0,-0.0,0.0,0,0,0,0,253,7.2,10,5,9999,99999,9,999999999,0.5,999,999,99
3009,1,8,17,0,*?*?*?*?*?*?*?*?*?*?*?*?*?*?*?*?*?*?*?*?*?*?,5.8,5.8,100,101808,0,-0,305,0.0,-0.0,0.0,0,0,0,0,252,2.1,10,5,9999,99999,9,999999999,0.5,999,999,99
3009,1,8,18,0,*?*?*?*?*?*?*?*?*?*?*?*?*?*?*?*?*?*?*?*?*?*?,4.9,4.3,100,101808,0,-0,301,0.0,-0.0,0.0,0,0,0,0,250,2.1,10,5,9999,99999,9,999999999,0.1,999,999,99
3009,1,8,19,0,*?*?*?*?*?*?*?*?*?*?*?*?*?*?*?*?*?*?*?*?*?*?,5.9,4.6,100,101808,0,-0,306,0.0,-0.0,0.0,0,0,0,0,250,5.2,10,5,9999,99999,9,999999999,0.8,999,999,99
3009,1,8,20,0,*?*?*?*?*?*?*?*?*?*?*?*?*?*?*?*?*?*?*?*?*?*?,6.2,4.3,99,101808,0,-0,307,0.0,-0.0,0.0,0,0,0,0,250,5.2,10,5,9999,99999,9,999999999,0.1,999,999,99
3009,1,8,21,0,*?*?*?*?*?*?*?*?*?*?*?*?*?*?*?*?*?*?*?*?*?*?,5.2,1.3,86,101808,0,-0,303,0.0,-0.0,0.0,0,0,0,0,250,4.1,10,5,9999,99999,9,999999999,0.1,999,999,99
3009,1,8,22,0,*?*?*?*?*?*?*?*?*?*?*?*?*?*?*?*?*?*?*?*?*?*?,4.8,0.8,85,101808,0,-0,302,0.0,-0.0,0.0,0,0,0,0,250,4.1,10,5,9999,99999,9,999999999,0.1,999,999,99
3009,1,8,23,0,*?*?*?*?*?*?*?*?*?*?*?*?*?*?*?*?*?*?*?*?*?*?,5.1,1.5,88,101808,0,-0,303,0.0,-0.0,0.0,0,0,0,0,250,4.1,10,5,9999,99999,9,999999999,0.0,999,999,99
3009,1,8,24,0,*?*?*?*?*?*?*?*?*?*?*?*?*?*?*?*?*?*?*?*?*?*?,6.8,3.8,92,101808,0,-0,310,0.0,-0.0,0.0,0,0,0,0,160,10.3,10,5,9999,99999,9,999999999,0.0,999,999,99
3009,1,9,1,0,*?*?*?*?*?*?*?*?*?*?*?*?*?*?*?*?*?*?*?*?*?*?,5.1,-1.1,64,102076,0,-0,303,0.0,-0.0,0.0,0,0,0,0,253,10.3,10,5,9999,99999,9,999999999,0.0,999,999,99
3009,1,9,2,0,*?*?*?*?*?*?*?*?*?*?*?*?*?*?*?*?*?*?*?*?*?*?,5.1,-2.2,58,102076,0,-0,303,0.0,-0.0,0.0,0,0,0,0,257,4.6,10,5,9999,99999,9,999999999,0.0,999,999,99
3009,1,9,3,0,*?*?*?*?*?*?*?*?*?*?*?*?*?*?*?*?*?*?*?*?*?*?,5.9,-2.2,55,102076,0,-0,307,0.0,-0.0,0.0,0,0,0,0,260,5.2,10,5,9999,99999,9,999999999,0.0,999,999,99
3009,1,9,4,0,*?*?*?*?*?*?*?*?*?*?*?*?*?*?*?*?*?*?*?*?*?*?,5.3,-0.8,65,102076,0,-0,304,0.0,-0.0,0.0,0,0,0,0,263,6.2,10,5,9999,99999,9,999999999,0.0,999,999,99
3009,1,9,5,0,*?*?*?*?*?*?*?*?*?*?*?*?*?*?*?*?*?*?*?*?*?*?,4.9,-0.2,70,102076,0,-0,302,0.0,-0.0,0.0,0,0,0,0,267,6.2,10,5,9999,99999,9,999999999,0.0,999,999,99
3009,1,9,6,0,*?*?*?*?*?*?*?*?*?*?*?*?*?*?*?*?*?*?*?*?*?*?,5.7,1.0,72,102076,0,-0,305,0.0,-0.0,0.0,0,0,0,0,270,7.2,10,5,9999,99999,9,999999999,0.0,999,999,99
3009,1,9,7,0,*?*?*?*?*?*?*?*?*?*?*?*?*?*?*?*?*?*?*?*?*?*?,5.1,1.5,77,102076,0,-0,303,0.0,-0.0,0.0,0,0,0,0,267,9.8,10,5,9999,99999,9,999999999,0.2,999,999,99
3009,1,9,8,0,*?*?*?*?*?*?*?*?*?*?*?*?*?*?*?*?*?*?*?*?*?*?,5.7,2.1,77,102076,0,-0,305,0.0,-0.0,0.0,0,0,0,0,263,9.3,10,5,9999,99999,9,999999999,0.0,999,999,99
3009,1,9,9,0,*?*?*?*?*?*?*?*?*?*?*?*?*?*?*?*?*?*?*?*?*?*?,5.0,1.7,79,102076,92,1419,302,3.6,0.0,3.6,464,-0,463,147,260,6.7,10,5,9999,99999,9,999999999,0.3,999,999,99
3009,1,9,10,0,*?*?*?*?*?*?*?*?*?*?*?*?*?*?*?*?*?*?*?*?*?*?,5.3,3.4,88,102076,205,1413,294,59.1,102.7,44.2,6329,6386,5409,797,257,6.2,8,4,9999,99999,9,999999999,0.0,999,999,99
3009,1,9,11,0,*?*?*?*?*?*?*?*?*?*?*?*?*?*?*?*?*?*?*?*?*?*?,6.2,3.4,83,102076,275,1415,303,68.1,46.6,59.1,7526,3615,6948,1267,253,6.7,9,5,9999,99999,9,999999999,0.0,999,999,99
3009,1,9,12,0,*?*?*?*?*?*?*?*?*?*?*?*?*?*?*?*?*?*?*?*?*?*?,6.3,2.3,75,102076,296,1415,303,75.2,47.8,65.2,8256,3917,7397,1701,250,4.1,9,5,9999,99999,9,999999999,0.0,999,999,99
3009,1,9,13,0,*?*?*?*?*?*?*?*?*?*?*?*?*?*?*?*?*?*?*?*?*?*?,7.0,1.0,66,102076,266,1410,306,65.4,46.1,56.7,7228,3529,6677,1214,253,4.6,9,5,9999,99999,9,999999999,0.0,999,999,99
3009,1,9,14,0,*?*?*?*?*?*?*?*?*?*?*?*?*?*?*?*?*?*?*?*?*?*?,6.8,1.5,69,102076,189,1409,305,39.4,39.0,34.1,4392,2537,4086,718,257,4.1,9,5,9999,99999,9,999999999,0.2,999,999,99
3009,1,9,15,0,*?*?*?*?*?*?*?*?*?*?*?*?*?*?*?*?*?*?*?*?*?*?,7.1,2.7,74,102076,70,1421,311,0.0,0.0,0.0,0,0,0,0,260,7.2,10,5,9999,99999,9,999999999,0.0,999,999,99
3009,1,9,16,0,*?*?*?*?*?*?*?*?*?*?*?*?*?*?*?*?*?*?*?*?*?*?,6.7,1.7,71,102076,0,-0,310,0.0,-0.0,0.0,0,0,0,0,263,7.2,10,5,9999,99999,9,999999999,0.0,999,999,99
3009,1,9,17,0,*?*?*?*?*?*?*?*?*?*?*?*?*?*?*?*?*?*?*?*?*?*?,6.8,3.6,80,102076,0,-0,310,0.0,-0.0,0.0,0,0,0,0,267,2.1,10,5,9999,99999,9,999999999,0.0,999,999,99
3009,1,9,18,0,*?*?*?*?*?*?*?*?*?*?*?*?*?*?*?*?*?*?*?*?*?*?,7.0,3.9,80,102076,0,-0,311,0.0,-0.0,0.0,0,0,0,0,270,2.1,10,5,9999,99999,9,999999999,0.0,999,999,99
3009,1,9,19,0,*?*?*?*?*?*?*?*?*?*?*?*?*?*?*?*?*?*?*?*?*?*?,5.5,1.9,78,102076,0,-0,304,0.0,-0.0,0.0,0,0,0,0,247,5.2,10,5,9999,99999,9,999999999,0.0,999,999,99
3009,1,9,20,0,*?*?*?*?*?*?*?*?*?*?*?*?*?*?*?*?*?*?*?*?*?*?,5.7,2.9,82,102076,0,-0,305,0.0,-0.0,0.0,0,0,0,0,223,5.2,10,5,9999,99999,9,999999999,0.0,999,999,99
3009,1,9,21,0,*?*?*?*?*?*?*?*?*?*?*?*?*?*?*?*?*?*?*?*?*?*?,5.5,3.6,88,102076,0,-0,304,0.0,-0.0,0.0,0,0,0,0,200,4.1,10,5,9999,99999,9,999999999,0.0,999,999,99
3009,1,9,22,0,*?*?*?*?*?*?*?*?*?*?*?*?*?*?*?*?*?*?*?*?*?*?,6.8,5.5,92,102076,0,-0,310,0.0,-0.0,0.0,0,0,0,0,177,4.1,10,5,9999,99999,9,999999999,0.0,999,999,99
3009,1,9,23,0,*?*?*?*?*?*?*?*?*?*?*?*?*?*?*?*?*?*?*?*?*?*?,6.1,4.6,90,102076,0,-0,307,0.0,-0.0,0.0,0,0,0,0,153,4.1,10,5,9999,99999,9,999999999,0.0,999,999,99
3009,1,9,24,0,*?*?*?*?*?*?*?*?*?*?*?*?*?*?*?*?*?*?*?*?*?*?,5.3,0.2,70,102076,0,-0,304,0.0,-0.0,0.0,0,0,0,0,250,10.3,10,5,9999,99999,9,999999999,0.0,999,999,99
3009,1,10,1,0,*?*?*?*?*?*?*?*?*?*?*?*?*?*?*?*?*?*?*?*?*?*?,4.8,1.5,78,101555,0,-0,301,0.0,-0.0,0.0,0,0,0,0,130,10.3,10,5,9999,99999,9,999999999,0.0,999,999,99
3009,1,10,2,0,*?*?*?*?*?*?*?*?*?*?*?*?*?*?*?*?*?*?*?*?*?*?,4.2,-0.2,72,101555,0,-0,299,0.0,-0.0,0.0,0,0,0,0,130,4.6,10,5,9999,99999,9,999999999,0.0,999,999,99
3009,1,10,3,0,*?*?*?*?*?*?*?*?*?*?*?*?*?*?*?*?*?*?*?*?*?*?,4.7,0.4,73,101555,0,-0,301,0.0,-0.0,0.0,0,0,0,0,130,5.2,10,5,9999,99999,9,999999999,0.0,999,999,99
3009,1,10,4,0,*?*?*?*?*?*?*?*?*?*?*?*?*?*?*?*?*?*?*?*?*?*?,5.3,-0.0,68,101555,0,-0,304,0.0,-0.0,0.0,0,0,0,0,130,6.2,10,5,9999,99999,9,999999999,0.0,999,999,99
3009,1,10,5,0,*?*?*?*?*?*?*?*?*?*?*?*?*?*?*?*?*?*?*?*?*?*?,4.9,-0.4,68,101555,0,-0,302,0.0,-0.0,0.0,0,0,0,0,130,6.2,10,5,9999,99999,9,999999999,0.0,999,999,99
3009,1,10,6,0,*?*?*?*?*?*?*?*?*?*?*?*?*?*?*?*?*?*?*?*?*?*?,4.6,-0.2,70,101555,0,-0,301,0.0,-0.0,0.0,0,0,0,0,130,7.2,10,5,9999,99999,9,999999999,0.0,999,999,99
3009,1,10,7,0,*?*?*?*?*?*?*?*?*?*?*?*?*?*?*?*?*?*?*?*?*?*?,4.6,0.2,72,101555,0,-0,301,0.0,-0.0,0.0,0,0,0,0,127,9.8,10,5,9999,99999,9,999999999,0.0,999,999,99
3009,1,10,8,0,*?*?*?*?*?*?*?*?*?*?*?*?*?*?*?*?*?*?*?*?*?*?,5.9,-0.2,65,101555,0,-0,307,0.0,-0.0,0.0,0,0,0,0,123,9.3,10,5,9999,99999,9,999999999,0.1,999,999,99
3009,1,10,9,0,*?*?*?*?*?*?*?*?*?*?*?*?*?*?*?*?*?*?*?*?*?*?,4.5,-1.5,64,101555,94,1412,295,7.1,14.2,6.2,833,509,871,95,120,6.7,9,5,9999,99999,9,999999999,0.0,999,999,99
3009,1,10,10,0,*?*?*?*?*?*?*?*?*?*?*?*?*?*?*?*?*?*?*?*?*?*?,6.4,-0.0,63,101555,208,1414,303,45.6,41.2,39.5,5070,2808,4707,835,117,6.2,9,5,9999,99999,9,999999999,0.0,999,999,99
3009,1,10,11,0,*?*?*?*?*?*?*?*?*?*?*?*?*?*?*?*?*?*?*?*?*?*?,5.8,-0.2,64,101555,278,1414,301,69.2,46.8,60.0,7645,3649,7056,1289,113,6.7,9,5,9999,99999,9,999999999,0.0,999,999,99
3009,1,10,12,0,*?*?*?*?*?*?*?*?*?*?*?*?*?*?*?*?*?*?*?*?*?*?,6.9,0.2,62,101555,299,1412,306,76.5,48.0,66.3,8390,3947,7516,1729,110,4.1,9,5,9999,99999,9,999999999,0.0,999,999,99
3009,1,10,13,0,*?*?*?*?*?*?*?*?*?*?*?*?*?*?*?*?*?*?*?*?*?*?,6.4,0.4,65,101555,270,1410,303,66.7,46.4,57.9,7372,3571,6808,1240,105,4.6,9,5,9999,99999,9,999999999,0.0,999,999,99
3009,1,10,14,0,*?*?*?*?*?*?*?*?*?*?*?*?*?*?*?*?*?*?*?*?*?*?,6.9,1.0,65,101555,194,1416,311,23.5,0.0,23.5,2769,-0,2772,912,100,4.1,10,5,9999,99999,9,999999999,0.3,999,999,99
3009,1,10,15,0,*?*?*?*?*?*?*?*?*?*?*?*?*?*?*?*?*?*?*?*?*?*?,6.8,0.6,65,101555,74,1415,310,0.2,0.0,0.2,27,-0,26,7,95,7.2,10,5,9999,99999,9,999999999,0.3,999,999,99
3009,1,10,16,0,*?*?*?*?*?*?*?*?*?*?*?*?*?*?*?*?*?*?*?*?*?*?,6.9,1.0,65,101555,0,-0,311,0.0,-0.0,0.0,0,0,0,0,90,7.2,10,5,9999,99999,9,999999999,0.0,999,999,99
3009,1,10,17,0,*?*?*?*?*?*?*?*?*?*?*?*?*?*?*?*?*?*?*?*?*?*?,6.3,0.4,65,101555,0,-0,308,0.0,-0.0,0.0,0,0,0,0,85,2.1,10,5,9999,99999,9,999999999,0.0,999,999,99
3009,1,10,18,0,*?*?*?*?*?*?*?*?*?*?*?*?*?*?*?*?*?*?*?*?*?*?,5.7,-0.0,65,101555,0,-0,306,0.0,-0.0,0.0,0,0,0,0,80,2.1,10,5,9999,99999,9,999999999,0.0,999,999,99
3009,1,10,19,0,*?*?*?*?*?*?*?*?*?*?*?*?*?*?*?*?*?*?*?*?*?*?,5.9,0.2,66,101555,0,-0,307,0.0,-0.0,0.0,0,0,0,0,85,5.2,10,5,9999,99999,9,999999999,0.0,999,999,99
3009,1,10,20,0,*?*?*?*?*?*?*?*?*?*?*?*?*?*?*?*?*?*?*?*?*?*?,4.9,-0.6,66,101555,0,-0,302,0.0,-0.0,0.0,0,0,0,0,90,5.2,10,5,9999,99999,9,999999999,0.0,999,999,99
3009,1,10,21,0,*?*?*?*?*?*?*?*?*?*?*?*?*?*?*?*?*?*?*?*?*?*?,4.7,-1.3,64,101555,0,-0,302,0.0,-0.0,0.0,0,0,0,0,95,4.1,10,5,9999,99999,9,999999999,0.0,999,999,99
3009,1,10,22,0,*?*?*?*?*?*?*?*?*?*?*?*?*?*?*?*?*?*?*?*?*?*?,5.4,1.0,72,101555,0,-0,304,0.0,-0.0,0.0,0,0,0,0,100,4.1,10,5,9999,99999,9,999999999,0.0,999,999,99
3009,1,10,23,0,*?*?*?*?*?*?*?*?*?*?*?*?*?*?*?*?*?*?*?*?*?*?,4.8,0.8,74,101555,0,-0,302,0.0,-0.0,0.0,0,0,0,0,105,4.1,10,5,9999,99999,9,999999999,0.0,999,999,99
3009,1,10,24,0,*?*?*?*?*?*?*?*?*?*?*?*?*?*?*?*?*?*?*?*?*?*?,5.4,3.0,84,101555,0,-0,304,0.0,-0.0,0.0,0,0,0,0,130,10.3,10,5,9999,99999,9,999999999,0.0,999,999,99
3009,1,11,1,0,*?*?*?*?*?*?*?*?*?*?*?*?*?*?*?*?*?*?*?*?*?*?,3.6,3.6,100,101505,0,-0,296,0.0,-0.0,0.0,0,0,0,0,117,10.3,10,5,9999,99999,9,999999999,0.0,999,999,99
3009,1,11,2,0,*?*?*?*?*?*?*?*?*?*?*?*?*?*?*?*?*?*?*?*?*?*?,2.9,2.9,100,101505,0,-0,293,0.0,-0.0,0.0,0,0,0,0,123,4.6,10,5,9999,99999,9,999999999,0.0,999,999,99
3009,1,11,3,0,*?*?*?*?*?*?*?*?*?*?*?*?*?*?*?*?*?*?*?*?*?*?,3.2,3.2,100,101505,0,-0,294,0.0,-0.0,0.0,0,0,0,0,130,5.2,10,5,9999,99999,9,999999999,0.0,999,999,99
3009,1,11,4,0,*?*?*?*?*?*?*?*?*?*?*?*?*?*?*?*?*?*?*?*?*?*?,4.2,4.1,100,101505,0,-0,298,0.0,-0.0,0.0,0,0,0,0,137,6.2,10,5,9999,99999,9,999999999,0.0,999,999,99
3009,1,11,5,0,*?*?*?*?*?*?*?*?*?*?*?*?*?*?*?*?*?*?*?*?*?*?,1.9,1.9,100,101505,0,-0,289,0.0,-0.0,0.0,0,0,0,0,143,6.2,10,5,9999,99999,9,999999999,0.0,999,999,99
3009,1,11,6,0,*?*?*?*?*?*?*?*?*?*?*?*?*?*?*?*?*?*?*?*?*?*?,-0.4,-0.4,100,101505,0,-0,280,0.0,-0.0,0.0,0,0,0,0,150,7.2,10,5,9999,99999,9,999999999,0.0,999,999,99
3009,1,11,7,0,*?*?*?*?*?*?*?*?*?*?*?*?*?*?*?*?*?*?*?*?*?*?,1.4,1.5,100,101505,0,-0,287,0.0,-0.0,0.0,0,0,0,0,145,9.8,10,5,9999,99999,9,999999999,0.0,999,999,99
3009,1,11,8,0,*?*?*?*?*?*?*?*?*?*?*?*?*?*?*?*?*?*?*?*?*?*?,3.2,3.2,100,101505,0,-0,294,0.0,-0.0,0.0,0,0,0,0,140,9.3,10,5,9999,99999,9,999999999,0.0,999,999,99
3009,1,11,9,0,*?*?*?*?*?*?*?*?*?*?*?*?*?*?*?*?*?*?*?*?*?*?,3.7,3.8,100,101505,97,1418,292,8.0,15.5,6.9,946,717,894,143,135,6.7,9,5,9999,99999,9,999999999,0.0,999,999,99
3009,1,11,10,0,*?*?*?*?*?*?*?*?*?*?*?*?*?*?*?*?*?*?*?*?*?*?,5.6,5.6,100,101505,211,1413,300,46.6,41.5,40.4,5181,2849,4809,854,130,6.2,9,5,9999,99999,9,999999999,0.0,999,999,99
3009,1,11,11,0,*?*?*?*?*?*?*?*?*?*?*?*?*?*?*?*?*?*?*?*?*?*?,8.2,5.9,100,101505,281,1411,312,70.4,47.0,61.0,7770,3684,7169,1311,125,6.7,9,5,9999,99999,9,999999999,0.0,999,999,99
3009,1,11,12,0,*?*?*?*?*?*?*?*?*?*?*?*?*?*?*?*?*?*?*?*?*?*?,12.3,6.6,84,101505,303,1413,330,77.7,48.2,67.4,8530,3978,7640,1760,120,4.1,9,5,9999,99999,9,999999999,0.0,999,999,99
3009,1,11,13,0,*?*?*?*?*?*?*?*?*?*?*?*?*?*?*?*?*?*?*?*?*?*?,12.3,8.7,98,101505,274,1410,334,39.2,0.0,39.2,4585,0,4593,1537,118,4.6,10,5,9999,99999,9,999999999,0.0,999,999,99
3009,1,11,14,0,*?*?*?*?*?*?*?*?*?*?*?*?*?*?*?*?*?*?*?*?*?*?,12.4,8.4,95,101505,198,1413,335,24.3,0.0,24.3,2865,-0,2869,944,117,4.1,10,5,9999,99999,9,999999999,0.0,999,999,99
3009,1,11,15,0,*?*?*?*?*?*?*?*?*?*?*?*?*?*?*?*?*?*?*?*?*?*?,12.3,8.5,96,101505,78,1407,334,1.0,0.0,1.0,144,-0,143,43,115,7.2,10,5,9999,99999,9,999999999,0.0,999,999,99
3009,1,11,16,0,*?*?*?*?*?*?*?*?*?*?*?*?*?*?*?*?*?*?*?*?*?*?,10.8,8.7,100,101505,0,-0,327,0.0,-0.0,0.0,0,0,0,0,113,7.2,10,5,9999,99999,9,999999999,0.0,999,999,99
3009,1,11,17,0,*?*?*?*?*?*?*?*?*?*?*?*?*?*?*?*?*?*?*?*?*?*?,8.8,8.1,100,101505,0,-0,318,0.0,-0.0,0.0,0,0,0,0,112,2.1,10,5,9999,99999,9,999999999,0.8,999,999,99
3009,1,11,18,0,*?*?*?*?*?*?*?*?*?*?*?*?*?*?*?*?*?*?*?*?*?*?,7.1,6.9,100,101505,0,-0,311,0.0,-0.0,0.0,0,0,0,0,110,2.1,10,5,9999,99999,9,999999999,0.4,999,999,99
3009,1,11,19,0,*?*?*?*?*?*?*?*?*?*?*?*?*?*?*?*?*?*?*?*?*?*?,6.5,6.6,100,101505,0,-0,308,0.0,-0.0,0.0,0,0,0,0,108,5.2,10,5,9999,99999,9,999999999,0.0,999,999,99
3009,1,11,20,0,*?*?*?*?*?*?*?*?*?*?*?*?*?*?*?*?*?*?*?*?*?*?,5.6,4.5,100,101505,0,-0,304,0.0,-0.0,0.0,0,0,0,0,107,5.2,10,5,9999,99999,9,999999999,0.0,999,999,99
3009,1,11,21,0,*?*?*?*?*?*?*?*?*?*?*?*?*?*?*?*?*?*?*?*?*?*?,5.5,4.1,100,101505,0,-0,304,0.0,-0.0,0.0,0,0,0,0,105,4.1,10,5,9999,99999,9,999999999,0.0,999,999,99
3009,1,11,22,0,*?*?*?*?*?*?*?*?*?*?*?*?*?*?*?*?*?*?*?*?*?*?,5.3,5.3,100,101505,0,-0,303,0.0,-0.0,0.0,0,0,0,0,103,4.1,10,5,9999,99999,9,999999999,0.6,999,999,99
3009,1,11,23,0,*?*?*?*?*?*?*?*?*?*?*?*?*?*?*?*?*?*?*?*?*?*?,3.9,3.9,100,101505,0,-0,297,0.0,-0.0,0.0,0,0,0,0,102,4.1,10,5,9999,99999,9,999999999,0.0,999,999,99
3009,1,11,24,0,*?*?*?*?*?*?*?*?*?*?*?*?*?*?*?*?*?*?*?*?*?*?,4.2,2.3,100,101505,0,-0,299,0.0,-0.0,0.0,0,0,0,0,110,10.3,10,5,9999,99999,9,999999999,0.0,999,999,99
3009,1,12,1,0,*?*?*?*?*?*?*?*?*?*?*?*?*?*?*?*?*?*?*?*?*?*?,2.8,2.9,100,101554,0,-0,293,0.0,-0.0,0.0,0,0,0,0,100,10.3,10,5,9999,99999,9,999999999,0.0,999,999,99
3009,1,12,2,0,*?*?*?*?*?*?*?*?*?*?*?*?*?*?*?*?*?*?*?*?*?*?,3.8,3.8,100,101554,0,-0,297,0.0,-0.0,0.0,0,0,0,0,100,4.6,10,5,9999,99999,9,999999999,0.0,999,999,99
3009,1,12,3,0,*?*?*?*?*?*?*?*?*?*?*?*?*?*?*?*?*?*?*?*?*?*?,4.3,4.3,100,101554,0,-0,299,0.0,-0.0,0.0,0,0,0,0,100,5.2,10,5,9999,99999,9,999999999,0.0,999,999,99
3009,1,12,4,0,*?*?*?*?*?*?*?*?*?*?*?*?*?*?*?*?*?*?*?*?*?*?,4.6,4.6,100,101554,0,-0,300,0.0,-0.0,0.0,0,0,0,0,100,6.2,10,5,9999,99999,9,999999999,0.0,999,999,99
3009,1,12,5,0,*?*?*?*?*?*?*?*?*?*?*?*?*?*?*?*?*?*?*?*?*?*?,2.7,2.7,100,101554,0,-0,292,0.0,-0.0,0.0,0,0,0,0,100,6.2,10,5,9999,99999,9,999999999,0.0,999,999,99
3009,1,12,6,0,*?*?*?*?*?*?*?*?*?*?*?*?*?*?*?*?*?*?*?*?*?*?,4.1,4.1,100,101554,0,-0,298,0.0,-0.0,0.0,0,0,0,0,100,7.2,10,5,9999,99999,9,999999999,0.0,999,999,99
3009,1,12,7,0,*?*?*?*?*?*?*?*?*?*?*?*?*?*?*?*?*?*?*?*?*?*?,5.2,5.1,100,101554,0,-0,303,0.0,-0.0,0.0,0,0,0,0,102,9.8,10,5,9999,99999,9,999999999,0.0,999,999,99
3009,1,12,8,0,*?*?*?*?*?*?*?*?*?*?*?*?*?*?*?*?*?*?*?*?*?*?,2.8,2.7,100,101554,0,-0,293,0.0,-0.0,0.0,0,0,0,0,103,9.3,10,5,9999,99999,9,999999999,0.0,999,999,99
3009,1,12,9,0,*?*?*?*?*?*?*?*?*?*?*?*?*?*?*?*?*?*?*?*?*?*?,3.1,3.0,100,101554,99,1406,289,8.9,16.9,7.7,1052,791,993,160,105,6.7,9,5,9999,99999,9,999999999,0.0,999,999,99
3009,1,12,10,0,*?*?*?*?*?*?*?*?*?*?*?*?*?*?*?*?*?*?*?*?*?*?,4.2,4.1,100,101554,214,1412,294,47.7,41.9,41.3,5298,2893,4916,874,107,6.2,9,5,9999,99999,9,999999999,0.0,999,999,99
3009,1,12,11,0,*?*?*?*?*?*?*?*?*?*?*?*?*?*?*?*?*?*?*?*?*?*?,7.0,6.6,100,101554,285,1413,302,94.9,118.6,71.0,10384,9309,8251,1527,108,6.7,8,4,9999,99999,9,999999999,0.0,999,999,99
3009,1,12,12,0,*?*?*?*?*?*?*?*?*?*?*?*?*?*?*?*?*?*?*?*?*?*?,9.1,6.7,99,101554,307,1413,307,123.8,203.5,79.6,13114,15906,9426,1520,110,4.1,7,4,9999,99999,9,999999999,0.0,999,999,99
3009,1,12,13,0,*?*?*?*?*?*?*?*?*?*?*?*?*?*?*?*?*?*?*?*?*?*?,9.1,5.8,92,101554,279,1414,311,92.2,117.7,68.9,10091,9154,8022,1481,102,4.6,8,4,9999,99999,9,999999999,0.0,999,999,99
3009,1,12,14,0,*?*?*?*?*?*?*?*?*?*?*?*?*?*?*?*?*?*?*?*?*?*?,9.2,5.6,90,101554,202,1410,307,68.5,170.6,44.0,7183,10772,5930,786,93,4.1,7,4,9999,99999,9,999999999,0.0,999,999,99
3009,1,12,15,0,*?*?*?*?*?*?*?*?*?*?*?*?*?*?*?*?*?*?*?*?*?*?,9.0,5.3,89,101554,83,1414,311,4.4,19.0,3.3,552,721,598,54,85,7.2,8,4,9999,99999,9,999999999,0.0,999,999,99
3009,1,12,16,0,*?*?*?*?*?*?*?*?*?*?*?*?*?*?*?*?*?*?*?*?*?*?,8.6,5.8,95,101554,0,-0,318,0.0,-0.0,0.0,0,0,0,0,77,7.2,10,5,9999,99999,9,999999999,0.0,999,999,99
3009,1,12,17,0,*?*?*?*?*?*?*?*?*?*?*?*?*?*?*?*?*?*?*?*?*?*?,7.5,5.1,99,101554,0,-0,313,0.0,-0.0,0.0,0,0,0,0,68,2.1,10,5,9999,99999,9,999999999,0.0,999,999,99
3009,1,12,18,0,*?*?*?*?*?*?*?*?*?*?*?*?*?*?*?*?*?*?*?*?*?*?,5.4,3.8,100,101554,0,-0,304,0.0,-0.0,0.0,0,0,0,0,60,2.1,10,5,9999,99999,9,999999999,0.0,999,999,99
3009,1,12,19,0,*?*?*?*?*?*?*?*?*?*?*?*?*?*?*?*?*?*?*?*?*?*?,4.6,4.1,100,101554,0,-0,300,0.0,-0.0,0.0,0,0,0,0,65,5.2,10,5,9999,99999,9,999999999,0.0,999,999,99
3009,1,12,20,0,*?*?*?*?*?*?*?*?*?*?*?*?*?*?*?*?*?*?*?*?*?*?,4.7,3.4,100,101554,0,-0,301,0.0,-0.0,0.0,0,0,0,0,70,5.2,10,5,9999,99999,9,999999999,0.0,999,999,99
3009,1,12,21,0,*?*?*?*?*?*?*?*?*?*?*?*?*?*?*?*?*?*?*?*?*?*?,6.2,4.3,100,101554,0,-0,307,0.0,-0.0,0.0,0,0,0,0,75,4.1,10,5,9999,99999,9,999999999,0.0,999,999,99
3009,1,12,22,0,*?*?*?*?*?*?*?*?*?*?*?*?*?*?*?*?*?*?*?*?*?*?,5.0,2.1,94,101554,0,-0,302,0.0,-0.0,0.0,0,0,0,0,80,4.1,10,5,9999,99999,9,999999999,0.0,999,999,99
3009,1,12,23,0,*?*?*?*?*?*?*?*?*?*?*?*?*?*?*?*?*?*?*?*?*?*?,4.0,0.6,92,101554,0,-0,298,0.0,-0.0,0.0,0,0,0,0,85,4.1,10,5,9999,99999,9,999999999,0.0,999,999,99
3009,1,12,24,0,*?*?*?*?*?*?*?*?*?*?*?*?*?*?*?*?*?*?*?*?*?*?,2.5,2.5,100,101554,0,-0,291,0.0,-0.0,0.0,0,0,0,0,100,10.3,10,5,9999,99999,9,999999999,0.0,999,999,99
3009,1,13,1,0,*?*?*?*?*?*?*?*?*?*?*?*?*?*?*?*?*?*?*?*?*?*?,2.5,-0.8,79,101851,0,-0,292,0.0,-0.0,0.0,0,0,0,0,103,10.3,10,5,9999,99999,9,999999999,0.0,999,999,99
3009,1,13,2,0,*?*?*?*?*?*?*?*?*?*?*?*?*?*?*?*?*?*?*?*?*?*?,1.7,-1.5,79,101851,0,-0,289,0.0,-0.0,0.0,0,0,0,0,117,4.6,10,5,9999,99999,9,999999999,0.0,999,999,99
3009,1,13,3,0,*?*?*?*?*?*?*?*?*?*?*?*?*?*?*?*?*?*?*?*?*?*?,2.3,-1.3,77,101851,0,-0,291,0.0,-0.0,0.0,0,0,0,0,130,5.2,10,5,9999,99999,9,999999999,0.0,999,999,99
3009,1,13,4,0,*?*?*?*?*?*?*?*?*?*?*?*?*?*?*?*?*?*?*?*?*?*?,2.0,-1.5,77,101851,0,-0,290,0.0,-0.0,0.0,0,0,0,0,143,6.2,10,5,9999,99999,9,999999999,0.0,999,999,99
3009,1,13,5,0,*?*?*?*?*?*?*?*?*?*?*?*?*?*?*?*?*?*?*?*?*?*?,1.7,-0.6,85,101851,0,-0,289,0.0,-0.0,0.0,0,0,0,0,157,6.2,10,5,9999,99999,9,999999999,0.0,999,999,99
3009,1,13,6,0,*?*?*?*?*?*?*?*?*?*?*?*?*?*?*?*?*?*?*?*?*?*?,1.9,1.0,96,101851,0,-0,289,0.0,-0.0,0.0,0,0,0,0,170,7.2,10,5,9999,99999,9,999999999,0.0,999,999,99
3009,1,13,7,0,*?*?*?*?*?*?*?*?*?*?*?*?*?*?*?*?*?*?*?*?*?*?,2.0,1.0,94,101851,0,-0,290,0.0,-0.0,0.0,0,0,0,0,167,9.8,10,5,9999,99999,9,999999999,0.0,999,999,99
3009,1,13,8,0,*?*?*?*?*?*?*?*?*?*?*?*?*?*?*?*?*?*?*?*?*?*?,2.3,1.3,94,101851,0,-0,291,0.0,-0.0,0.0,0,0,0,0,163,9.3,10,5,9999,99999,9,999999999,0.0,999,999,99
3009,1,13,9,0,*?*?*?*?*?*?*?*?*?*?*?*?*?*?*?*?*?*?*?*?*?*?,1.9,1.9,100,101851,102,1407,289,5.7,0.0,5.7,716,-0,716,230,160,6.7,10,5,9999,99999,9,999999999,0.0,999,999,99
3009,1,13,10,0,*?*?*?*?*?*?*?*?*?*?*?*?*?*?*?*?*?*?*?*?*?*?,2.9,2.9,100,101851,217,1410,293,28.1,0.0,28.1,3302,0,3307,1092,157,6.2,10,5,9999,99999,9,999999999,0.0,999,999,99
3009,1,13,11,0,*?*?*?*?*?*?*?*?*?*?*?*?*?*?*?*?*?*?*?*?*?*?,3.3,2.3,94,101851,288,1410,295,42.0,0.0,42.0,4902,0,4911,1650,153,6.7,10,5,9999,99999,9,999999999,0.0,999,999,99
3009,1,13,12,0,*?*?*?*?*?*?*?*?*?*?*?*?*?*?*?*?*?*?*?*?*?*?,3.5,2.5,93,101851,311,1413,296,46.3,0.0,46.3,5409,0,5420,1832,150,4.1,10,5,9999,99999,9,999999999,0.0,999,999,99
3009,1,13,13,0,*?*?*?*?*?*?*?*?*?*?*?*?*?*?*?*?*?*?*?*?*?*?,3.6,1.9,89,101851,283,1412,296,40.9,0.0,40.9,4780,0,4789,1607,153,4.6,10,5,9999,99999,9,999999999,0.0,999,999,99
3009,1,13,14,0,*?*?*?*?*?*?*?*?*?*?*?*?*?*?*?*?*?*?*?*?*?*?,3.8,1.0,83,101851,207,1413,297,26.1,0.0,26.1,3068,0,3072,1013,157,4.1,10,5,9999,99999,9,999999999,0.0,999,999,99
3009,1,13,15,0,*?*?*?*?*?*?*?*?*?*?*?*?*?*?*?*?*?*?*?*?*?*?,3.5,2.1,91,101851,88,1419,296,2.8,0.0,2.8,371,-0,370,116,160,7.2,10,5,9999,99999,9,999999999,0.0,999,999,99
3009,1,13,16,0,*?*?*?*?*?*?*?*?*?*?*?*?*?*?*?*?*?*?*?*?*?*?,3.5,0.8,83,101851,0,-0,296,0.0,-0.0,0.0,0,0,0,0,163,7.2,10,5,9999,99999,9,999999999,0.0,999,999,99
3009,1,13,17,0,*?*?*?*?*?*?*?*?*?*?*?*?*?*?*?*?*?*?*?*?*?*?,3.0,-0.2,80,101851,0,-0,294,0.0,-0.0,0.0,0,0,0,0,167,2.1,10,5,9999,99999,9,999999999,0.0,999,999,99
3009,1,13,18,0,*?*?*?*?*?*?*?*?*?*?*?*?*?*?*?*?*?*?*?*?*?*?,3.7,0.4,80,101851,0,-0,297,0.0,-0.0,0.0,0,0,0,0,170,2.1,10,5,9999,99999,9,999999999,0.0,999,999,99
3009,1,13,19,0,*?*?*?*?*?*?*?*?*?*?*?*?*?*?*?*?*?*?*?*?*?*?,3.0,0.2,83,101851,0,-0,294,0.0,-0.0,0.0,0,0,0,0,163,5.2,10,5,9999,99999,9,999999999,0.0,999,999,99
3009,1,13,20,0,*?*?*?*?*?*?*?*?*?*?*?*?*?*?*?*?*?*?*?*?*?*?,3.2,0.6,84,101851,0,-0,295,0.0,-0.0,0.0,0,0,0,0,157,5.2,10,5,9999,99999,9,999999999,0.0,999,999,99
3009,1,13,21,0,*?*?*?*?*?*?*?*?*?*?*?*?*?*?*?*?*?*?*?*?*?*?,2.5,1.5,94,101851,0,-0,292,0.0,-0.0,0.0,0,0,0,0,150,4.1,10,5,9999,99999,9,999999999,0.0,999,999,99
3009,1,13,22,0,*?*?*?*?*?*?*?*?*?*?*?*?*?*?*?*?*?*?*?*?*?*?,3.0,2.5,97,101851,0,-0,294,0.0,-0.0,0.0,0,0,0,0,143,4.1,10,5,9999,99999,9,999999999,0.0,999,999,99
3009,1,13,23,0,*?*?*?*?*?*?*?*?*?*?*?*?*?*?*?*?*?*?*?*?*?*?,2.2,1.9,98,101851,0,-0,290,0.0,-0.0,0.0,0,0,0,0,137,4.1,10,5,9999,99999,9,999999999,0.0,999,999,99
3009,1,13,24,0,*?*?*?*?*?*?*?*?*?*?*?*?*?*?*?*?*?*?*?*?*?*?,3.0,-0.0,81,101851,0,-0,294,0.0,-0.0,0.0,0,0,0,0,90,10.3,10,5,9999,99999,9,999999999,0.0,999,999,99
3009,1,14,1,0,*?*?*?*?*?*?*?*?*?*?*?*?*?*?*?*?*?*?*?*?*?*?,0.5,0.4,100,101012,0,-0,283,0.0,-0.0,0.0,0,0,0,0,160,10.3,10,5,9999,99999,9,999999999,0.0,999,999,99
3009,1,14,2,0,*?*?*?*?*?*?*?*?*?*?*?*?*?*?*?*?*?*?*?*?*?*?,0.2,0.2,100,101012,0,-0,282,0.0,-0.0,0.0,0,0,0,0,190,4.6,10,5,9999,99999,9,999999999,0.0,999,999,99
3009,1,14,3,0,*?*?*?*?*?*?*?*?*?*?*?*?*?*?*?*?*?*?*?*?*?*?,-0.6,-0.6,100,101012,0,-0,279,0.0,-0.0,0.0,0,0,0,0,220,5.2,10,5,9999,99999,9,999999999,0.0,999,999,99
3009,1,14,4,0,*?*?*?*?*?*?*?*?*?*?*?*?*?*?*?*?*?*?*?*?*?*?,-1.4,-1.5,100,101012,0,-0,276,0.0,-0.0,0.0,0,0,0,0,250,6.2,10,5,9999,99999,9,999999999,0.0,999,999,99
3009,1,14,5,0,*?*?*?*?*?*?*?*?*?*?*?*?*?*?*?*?*?*?*?*?*?*?,-1.2,-1.3,100,101012,0,-0,277,0.0,-0.0,0.0,0,0,0,0,280,6.2,10,5,9999,99999,9,999999999,0.0,999,999,99
3009,1,14,6,0,*?*?*?*?*?*?*?*?*?*?*?*?*?*?*?*?*?*?*?*?*?*?,-0.9,-0.8,100,101012,0,-0,278,0.0,-0.0,0.0,0,0,0,0,310,7.2,10,5,9999,99999,9,999999999,0.0,999,999,99
3009,1,14,7,0,*?*?*?*?*?*?*?*?*?*?*?*?*?*?*?*?*?*?*?*?*?*?,-0.9,-1.5,100,101012,0,-0,278,0.0,-0.0,0.0,0,0,0,0,310,9.8,10,5,9999,99999,9,999999999,0.0,999,999,99
3009,1,14,8,0,*?*?*?*?*?*?*?*?*?*?*?*?*?*?*?*?*?*?*?*?*?*?,-1.0,-1.1,100,101012,0,-0,277,0.0,-0.0,0.0,0,0,0,0,310,9.3,10,5,9999,99999,9,999999999,0.0,999,999,99
3009,1,14,9,0,*?*?*?*?*?*?*?*?*?*?*?*?*?*?*?*?*?*?*?*?*?*?,0.2,0.2,100,101012,106,1418,277,11.0,19.6,9.5,1285,946,1211,197,310,6.7,9,5,9999,99999,9,999999999,0.0,999,999,99
3009,1,14,10,0,*?*?*?*?*?*?*?*?*?*?*?*?*?*?*?*?*?*?*?*?*?*?,-0.1,-0.2,100,101012,221,1413,266,78.3,178.8,50.4,8354,11645,6110,920,310,6.2,7,4,9999,99999,9,999999999,0.0,999,999,99
3009,1,14,11,0,*?*?*?*?*?*?*?*?*?*?*?*?*?*?*?*?*?*?*?*?*?*?,2.1,2.1,100,101012,292,1410,271,128.9,278.8,71.1,13390,21180,9253,1301,310,6.7,6,3,9999,99999,9,999999999,0.0,999,999,99
3009,1,14,12,0,*?*?*?*?*?*?*?*?*?*?*?*?*?*?*?*?*?*?*?*?*?*?,1.9,1.9,100,101012,315,1411,280,108.5,122.5,81.2,11857,10033,9399,1759,310,4.1,8,4,9999,99999,9,999999999,0.0,999,999,99
3009,1,14,13,0,*?*?*?*?*?*?*?*?*?*?*?*?*?*?*?*?*?*?*?*?*?*?,2.0,0.6,100,101012,288,1414,290,41.8,0.0,41.8,4883,0,4892,1643,315,4.6,10,5,9999,99999,9,999999999,0.0,999,999,99
3009,1,14,14,0,*?*?*?*?*?*?*?*?*?*?*?*?*?*?*?*?*?*?*?*?*?*?,2.5,-0.4,98,101012,212,1415,287,46.9,41.6,40.6,5212,2861,4837,859,320,4.1,9,5,9999,99999,9,999999999,0.0,999,999,99
3009,1,14,15,0,*?*?*?*?*?*?*?*?*?*?*?*?*?*?*?*?*?*?*?*?*?*?,1.9,0.4,100,101012,92,1406,284,6.6,13.4,5.7,774,473,812,87,325,7.2,9,5,9999,99999,9,999999999,0.0,999,999,99
3009,1,14,16,0,*?*?*?*?*?*?*?*?*?*?*?*?*?*?*?*?*?*?*?*?*?*?,2.0,0.4,100,101012,0,-0,290,0.0,-0.0,0.0,0,0,0,0,330,7.2,10,5,9999,99999,9,999999999,0.0,999,999,99
3009,1,14,17,0,*?*?*?*?*?*?*?*?*?*?*?*?*?*?*?*?*?*?*?*?*?*?,1.5,0.2,100,101012,0,-0,288,0.0,-0.0,0.0,0,0,0,0,335,2.1,10,5,9999,99999,9,999999999,0.0,999,999,99
3009,1,14,18,0,*?*?*?*?*?*?*?*?*?*?*?*?*?*?*?*?*?*?*?*?*?*?,1.0,-1.3,100,101012,0,-0,286,0.0,-0.0,0.0,0,0,0,0,340,2.1,10,5,9999,99999,9,999999999,0.0,999,999,99
3009,1,14,19,0,*?*?*?*?*?*?*?*?*?*?*?*?*?*?*?*?*?*?*?*?*?*?,0.5,-1.5,100,101012,0,-0,284,0.0,-0.0,0.0,0,0,0,0,343,5.2,10,5,9999,99999,9,999999999,0.0,999,999,99
3009,1,14,20,0,*?*?*?*?*?*?*?*?*?*?*?*?*?*?*?*?*?*?*?*?*?*?,1.2,0.8,100,101012,0,-0,286,0.0,-0.0,0.0,0,0,0,0,347,5.2,10,5,9999,99999,9,999999999,0.0,999,999,99
3009,1,14,21,0,*?*?*?*?*?*?*?*?*?*?*?*?*?*?*?*?*?*?*?*?*?*?,0.5,-0.4,100,101012,0,-0,284,0.0,-0.0,0.0,0,0,0,0,350,4.1,10,5,9999,99999,9,999999999,0.0,999,999,99
3009,1,14,22,0,*?*?*?*?*?*?*?*?*?*?*?*?*?*?*?*?*?*?*?*?*?*?,-0.4,-0.8,100,101012,0,-0,280,0.0,-0.0,0.0,0,0,0,0,353,4.1,10,5,9999,99999,9,999999999,0.0,999,999,99
3009,1,14,23,0,*?*?*?*?*?*?*?*?*?*?*?*?*?*?*?*?*?*?*?*?*?*?,0.3,-0.2,100,101012,0,-0,283,0.0,-0.0,0.0,0,0,0,0,357,4.1,10,5,9999,99999,9,999999999,0.0,999,999,99
3009,1,14,24,0,*?*?*?*?*?*?*?*?*?*?*?*?*?*?*?*?*?*?*?*?*?*?,1.5,1.5,100,101012,0,-0,287,0.0,-0.0,0.0,0,0,0,0,130,10.3,10,5,9999,99999,9,999999999,0.0,999,999,99
3009,1,15,1,0,*?*?*?*?*?*?*?*?*?*?*?*?*?*?*?*?*?*?*?*?*?*?,1.6,1.5,100,101132,0,-0,288,0.0,-0.0,0.0,0,0,0,0,317,10.3,10,5,9999,99999,9,999999999,0.0,999,999,99
3009,1,15,2,0,*?*?*?*?*?*?*?*?*?*?*?*?*?*?*?*?*?*?*?*?*?*?,1.9,1.9,100,101132,0,-0,289,0.0,-0.0,0.0,0,0,0,0,273,4.6,10,5,9999,99999,9,999999999,0.0,999,999,99
3009,1,15,3,0,*?*?*?*?*?*?*?*?*?*?*?*?*?*?*?*?*?*?*?*?*?*?,1.8,1.7,100,101132,0,-0,289,0.0,-0.0,0.0,0,0,0,0,230,5.2,10,5,9999,99999,9,999999999,0.0,999,999,99
3009,1,15,4,0,*?*?*?*?*?*?*?*?*?*?*?*?*?*?*?*?*?*?*?*?*?*?,0.4,0.4,100,101132,0,-0,283,0.0,-0.0,0.0,0,0,0,0,187,6.2,10,5,9999,99999,9,999999999,0.0,999,999,99
3009,1,15,5,0,*?*?*?*?*?*?*?*?*?*?*?*?*?*?*?*?*?*?*?*?*?*?,-1.1,-1.1,100,101132,0,-0,277,0.0,-0.0,0.0,0,0,0,0,143,6.2,10,5,9999,99999,9,999999999,0.0,999,999,99
3009,1,15,6,0,*?*?*?*?*?*?*?*?*?*?*?*?*?*?*?*?*?*?*?*?*?*?,-0.0,-0.0,100,101132,0,-0,281,0.0,-0.0,0.0,0,0,0,0,100,7.2,10,5,9999,99999,9,999999999,0.0,999,999,99
3009,1,15,7,0,*?*?*?*?*?*?*?*?*?*?*?*?*?*?*?*?*?*?*?*?*?*?,0.9,-0.8,91,101132,0,-0,285,0.0,-0.0,0.0,0,0,0,0,95,9.8,10,5,9999,99999,9,999999999,0.0,999,999,99
3009,1,15,8,0,*?*?*?*?*?*?*?*?*?*?*?*?*?*?*?*?*?*?*?*?*?*?,2.0,0.6,94,101132,0,-0,290,0.0,-0.0,0.0,0,0,0,0,90,9.3,10,5,9999,99999,9,999999999,0.0,999,999,99
3009,1,15,9,0,*?*?*?*?*?*?*?*?*?*?*?*?*?*?*?*?*?*?*?*?*?*?,1.4,0.2,95,101132,109,1414,282,12.1,20.9,10.5,1410,1027,1328,217,85,6.7,9,5,9999,99999,9,999999999,0.0,999,999,99
3009,1,15,10,0,*?*?*?*?*?*?*?*?*?*?*?*?*?*?*?*?*?*?*?*?*?*?,2.8,-0.2,84,101132,225,1414,288,51.3,42.9,44.5,5690,3034,5275,943,80,6.2,9,5,9999,99999,9,999999999,0.0,999,999,99
3009,1,15,11,0,*?*?*?*?*?*?*?*?*?*?*?*?*?*?*?*?*?*?*?*?*?*?,5.9,-0.4,66,101132,296,1410,301,75.6,47.9,65.5,8295,3926,7431,1708,75,6.7,9,5,9999,99999,9,999999999,0.0,999,999,99
3009,1,15,12,0,*?*?*?*?*?*?*?*?*?*?*?*?*?*?*?*?*?*?*?*?*?*?,8.0,-0.2,58,101132,319,1410,310,83.4,49.0,72.3,9151,4110,8191,1896,70,4.1,9,5,9999,99999,9,999999999,0.0,999,999,99
3009,1,15,13,0,*?*?*?*?*?*?*?*?*?*?*?*?*?*?*?*?*?*?*?*?*?*?,8.0,1.0,64,101132,292,1411,316,42.7,0.0,42.7,4988,0,4997,1681,73,4.6,10,5,9999,99999,9,999999999,0.0,999,999,99
3009,1,15,14,0,*?*?*?*?*?*?*?*?*?*?*?*?*?*?*?*?*?*?*?*?*?*?,8.1,2.1,69,101132,216,1409,316,27.9,0.0,27.9,3283,0,3287,1086,77,4.1,10,5,9999,99999,9,999999999,0.0,999,999,99
3009,1,15,15,0,*?*?*?*?*?*?*?*?*?*?*?*?*?*?*?*?*?*?*?*?*?*?,8.0,2.5,71,101132,97,1406,315,4.8,0.0,4.8,601,-0,600,192,80,7.2,10,5,9999,99999,9,999999999,0.0,999,999,99
3009,1,15,16,0,*?*?*?*?*?*?*?*?*?*?*?*?*?*?*?*?*?*?*?*?*?*?,7.4,2.5,73,101132,0,-0,313,0.0,-0.0,0.0,0,0,0,0,83,7.2,10,5,9999,99999,9,999999999,0.0,999,999,99
3009,1,15,17,0,*?*?*?*?*?*?*?*?*?*?*?*?*?*?*?*?*?*?*?*?*?*?,5.1,0.6,75,101132,0,-0,303,0.0,-0.0,0.0,0,0,0,0,87,2.1,10,5,9999,99999,9,999999999,0.0,999,999,99
3009,1,15,18,0,*?*?*?*?*?*?*?*?*?*?*?*?*?*?*?*?*?*?*?*?*?*?,4.5,-0.2,74,101132,0,-0,300,0.0,-0.0,0.0,0,0,0,0,90,2.1,10,5,9999,99999,9,999999999,0.0,999,999,99
3009,1,15,19,0,*?*?*?*?*?*?*?*?*?*?*?*?*?*?*?*?*?*?*?*?*?*?,3.6,1.0,87,101132,0,-0,296,0.0,-0.0,0.0,0,0,0,0,97,5.2,10,5,9999,99999,9,999999999,0.0,999,999,99
3009,1,15,20,0,*?*?*?*?*?*?*?*?*?*?*?*?*?*?*?*?*?*?*?*?*?*?,3.3,0.6,85,101132,0,-0,295,0.0,-0.0,0.0,0,0,0,0,103,5.2,10,5,9999,99999,9,999999999,0.1,999,999,99
3009,1,15,21,0,*?*?*?*?*?*?*?*?*?*?*?*?*?*?*?*?*?*?*?*?*?*?,3.4,0.2,82,101132,0,-0,296,0.0,-0.0,0.0,0,0,0,0,110,4.1,10,5,9999,99999,9,999999999,1.9,999,999,99
3009,1,15,22,0,*?*?*?*?*?*?*?*?*?*?*?*?*?*?*?*?*?*?*?*?*?*?,2.5,0.4,89,101132,0,-0,292,0.0,-0.0,0.0,0,0,0,0,117,4.1,10,5,9999,99999,9,999999999,1.7,999,999,99
3009,1,15,23,0,*?*?*?*?*?*?*?*?*?*?*?*?*?*?*?*?*?*?*?*?*?*?,3.0,-0.6,79,101132,0,-0,294,0.0,-0.0,0.0,0,0,0,0,123,4.1,10,5,9999,99999,9,999999999,0.0,999,999,99
3009,1,15,24,0,*?*?*?*?*?*?*?*?*?*?*?*?*?*?*?*?*?*?*?*?*?*?,0.9,0.8,100,101132,0,-0,285,0.0,-0.0,0.0,0,0,0,0,360,10.3,10,5,9999,99999,9,999999999,0.0,999,999,99
3009,1,16,1,0,*?*?*?*?*?*?*?*?*?*?*?*?*?*?*?*?*?*?*?*?*?*?,4.7,3.0,93,101148,0,-0,301,0.0,-0.0,0.0,0,0,0,0,127,10.3,10,5,9999,99999,9,999999999,2.0,999,999,99
3009,1,16,2,0,*?*?*?*?*?*?*?*?*?*?*?*?*?*?*?*?*?*?*?*?*?*?,5.5,4.3,98,101148,0,-0,304,0.0,-0.0,0.0,0,0,0,0,123,4.6,10,5,9999,99999,9,999999999,1.0,999,999,99
3009,1,16,3,0,*?*?*?*?*?*?*?*?*?*?*?*?*?*?*?*?*?*?*?*?*?*?,4.8,4.8,100,101148,0,-0,301,0.0,-0.0,0.0,0,0,0,0,120,5.2,10,5,9999,99999,9,999999999,0.3,999,999,99
3009,1,16,4,0,*?*?*?*?*?*?*?*?*?*?*?*?*?*?*?*?*?*?*?*?*?*?,4.2,4.1,100,101148,0,-0,298,0.0,-0.0,0.0,0,0,0,0,117,6.2,10,5,9999,99999,9,999999999,2.5,999,999,99
3009,1,16,5,0,*?*?*?*?*?*?*?*?*?*?*?*?*?*?*?*?*?*?*?*?*?*?,3.3,3.2,100,101148,0,-0,295,0.0,-0.0,0.0,0,0,0,0,113,6.2,10,5,9999,99999,9,999999999,0.5,999,999,99
3009,1,16,6,0,*?*?*?*?*?*?*?*?*?*?*?*?*?*?*?*?*?*?*?*?*?*?,4.2,4.1,100,101148,0,-0,298,0.0,-0.0,0.0,0,0,0,0,110,7.2,10,5,9999,99999,9,999999999,0.0,999,999,99
3009,1,16,7,0,*?*?*?*?*?*?*?*?*?*?*?*?*?*?*?*?*?*?*?*?*?*?,4.9,5.0,100,101148,0,-0,301,0.0,-0.0,0.0,0,0,0,0,113,9.8,10,5,9999,99999,9,999999999,0.5,999,999,99
3009,1,16,8,0,*?*?*?*?*?*?*?*?*?*?*?*?*?*?*?*?*?*?*?*?*?*?,5.0,5.0,100,101148,0,-0,302,0.0,-0.0,0.0,0,0,0,0,117,9.3,10,5,9999,99999,9,999999999,0.2,999,999,99
3009,1,16,9,0,*?*?*?*?*?*?*?*?*?*?*?*?*?*?*?*?*?*?*?*?*?*?,5.1,5.1,100,101148,112,1407,302,7.7,0.0,7.7,944,-0,944,306,120,6.7,10,5,9999,99999,9,999999999,1.4,999,999,99
3009,1,16,10,0,*?*?*?*?*?*?*?*?*?*?*?*?*?*?*?*?*?*?*?*?*?*?,6.6,5.6,99,101148,228,1409,305,52.6,43.2,45.6,5834,3070,5413,968,123,6.2,9,5,9999,99999,9,999999999,0.6,999,999,99
3009,1,16,11,0,*?*?*?*?*?*?*?*?*?*?*?*?*?*?*?*?*?*?*?*?*?*?,8.7,4.6,80,101148,301,1413,309,102.1,120.8,76.3,11164,9677,8866,1649,127,6.7,8,4,9999,99999,9,999999999,0.4,999,999,99
3009,1,16,12,0,*?*?*?*?*?*?*?*?*?*?*?*?*?*?*?*?*?*?*?*?*?*?,10.1,5.8,78,101148,324,1412,311,133.0,206.9,85.5,14080,16615,10088,1645,130,4.1,7,4,9999,99999,9,999999999,0.0,999,999,99
3009,1,16,13,0,*?*?*?*?*?*?*?*?*?*?*?*?*?*?*?*?*?*?*?*?*?*?,10.2,6.7,83,101148,297,1412,308,131.6,280.3,72.7,13674,21447,9438,1330,128,4.6,6,3,9999,99999,9,999999999,0.0,999,999,99
3009,1,16,14,0,*?*?*?*?*?*?*?*?*?*?*?*?*?*?*?*?*?*?*?*?*?*?,10.1,6.6,83,101148,221,1409,312,78.7,179.0,50.6,8384,11679,6131,924,127,4.1,7,4,9999,99999,9,999999999,0.0,999,999,99
3009,1,16,15,0,*?*?*?*?*?*?*?*?*?*?*?*?*?*?*?*?*?*?*?*?*?*?,10.1,7.3,87,101148,102,1406,312,15.6,76.8,10.0,1783,3286,1581,167,125,7.2,7,4,9999,99999,9,999999999,0.0,999,999,99
3009,1,16,16,0,*?*?*?*?*?*?*?*?*?*?*?*?*?*?*?*?*?*?*?*?*?*?,10.1,7.0,86,101148,0,-0,324,0.0,-0.0,0.0,0,0,0,0,123,7.2,10,5,9999,99999,9,999999999,0.2,999,999,99
3009,1,16,17,0,*?*?*?*?*?*?*?*?*?*?*?*?*?*?*?*?*?*?*?*?*?*?,8.9,5.6,84,101148,0,-0,319,0.0,-0.0,0.0,0,0,0,0,122,2.1,10,5,9999,99999,9,999999999,0.5,999,999,99
3009,1,16,18,0,*?*?*?*?*?*?*?*?*?*?*?*?*?*?*?*?*?*?*?*?*?*?,7.8,6.2,94,101148,0,-0,314,0.0,-0.0,0.0,0,0,0,0,120,2.1,10,5,9999,99999,9,999999999,0.0,999,999,99
3009,1,16,19,0,*?*?*?*?*?*?*?*?*?*?*?*?*?*?*?*?*?*?*?*?*?*?,7.7,5.1,88,101148,0,-0,314,0.0,-0.0,0.0,0,0,0,0,120,5.2,10,5,9999,99999,9,999999999,0.0,999,999,99
3009,1,16,20,0,*?*?*?*?*?*?*?*?*?*?*?*?*?*?*?*?*?*?*?*?*?*?,6.9,5.6,96,101148,0,-0,310,0.0,-0.0,0.0,0,0,0,0,120,5.2,10,5,9999,99999,9,999999999,0.0,999,999,99
3009,1,16,21,0,*?*?*?*?*?*?*?*?*?*?*?*?*?*?*?*?*?*?*?*?*?*?,6.8,4.8,92,101148,0,-0,310,0.0,-0.0,0.0,0,0,0,0,120,4.1,10,5,9999,99999,9,999999999,0.0,999,999,99
3009,1,16,22,0,*?*?*?*?*?*?*?*?*?*?*?*?*?*?*?*?*?*?*?*?*?*?,6.4,6.1,100,101148,0,-0,308,0.0,-0.0,0.0,0,0,0,0,120,4.1,10,5,9999,99999,9,999999999,0.1,999,999,99
3009,1,16,23,0,*?*?*?*?*?*?*?*?*?*?*?*?*?*?*?*?*?*?*?*?*?*?,6.0,5.1,99,101148,0,-0,306,0.0,-0.0,0.0,0,0,0,0,120,4.1,10,5,9999,99999,9,999999999,0.0,999,999,99
3009,1,16,24,0,*?*?*?*?*?*?*?*?*?*?*?*?*?*?*?*?*?*?*?*?*?*?,3.6,1.3,89,101148,0,-0,296,0.0,-0.0,0.0,0,0,0,0,130,10.3,10,5,9999,99999,9,999999999,0.9,999,999,99
3009,1,17,1,0,*?*?*?*?*?*?*?*?*?*?*?*?*?*?*?*?*?*?*?*?*?*?,5.8,4.8,100,101213,0,-0,305,0.0,-0.0,0.0,0,0,0,0,115,10.3,10,5,9999,99999,9,999999999,0.0,999,999,99
3009,1,17,2,0,*?*?*?*?*?*?*?*?*?*?*?*?*?*?*?*?*?*?*?*?*?*?,5.8,4.8,98,101213,0,-0,305,0.0,-0.0,0.0,0,0,0,0,110,4.6,10,5,9999,99999,9,999999999,0.0,999,999,99
3009,1,17,3,0,*?*?*?*?*?*?*?*?*?*?*?*?*?*?*?*?*?*?*?*?*?*?,5.3,4.3,99,101213,0,-0,303,0.0,-0.0,0.0,0,0,0,0,105,5.2,10,5,9999,99999,9,999999999,0.8,999,999,99
3009,1,17,4,0,*?*?*?*?*?*?*?*?*?*?*?*?*?*?*?*?*?*?*?*?*?*?,4.8,4.8,100,101213,0,-0,301,0.0,-0.0,0.0,0,0,0,0,100,6.2,10,5,9999,99999,9,999999999,0.0,999,999,99
3009,1,17,5,0,*?*?*?*?*?*?*?*?*?*?*?*?*?*?*?*?*?*?*?*?*?*?,5.3,5.3,100,101213,0,-0,303,0.0,-0.0,0.0,0,0,0,0,95,6.2,10,5,9999,99999,9,999999999,0.0,999,999,99
3009,1,17,6,0,*?*?*?*?*?*?*?*?*?*?*?*?*?*?*?*?*?*?*?*?*?*?,5.8,5.0,100,101213,0,-0,305,0.0,-0.0,0.0,0,0,0,0,90,7.2,10,5,9999,99999,9,999999999,0.0,999,999,99
3009,1,17,7,0,*?*?*?*?*?*?*?*?*?*?*?*?*?*?*?*?*?*?*?*?*?*?,6.2,4.3,93,101213,0,-0,307,0.0,-0.0,0.0,0,0,0,0,90,9.8,10,5,9999,99999,9,999999999,0.0,999,999,99
3009,1,17,8,0,*?*?*?*?*?*?*?*?*?*?*?*?*?*?*?*?*?*?*?*?*?*?,6.1,5.3,100,101213,0,-0,307,0.0,-0.0,0.0,0,0,0,0,90,9.3,10,5,9999,99999,9,999999999,0.0,999,999,99
3009,1,17,9,0,*?*?*?*?*?*?*?*?*?*?*?*?*?*?*?*?*?*?*?*?*?*?,5.5,3.8,94,101213,116,1411,304,8.4,0.0,8.4,1029,-0,1028,333,90,6.7,10,5,9999,99999,9,999999999,0.0,999,999,99
3009,1,17,10,0,*?*?*?*?*?*?*?*?*?*?*?*?*?*?*?*?*?*?*?*?*?*?,6.9,4.1,87,101213,232,1409,310,31.1,0.0,31.1,3643,0,3649,1209,90,6.2,10,5,9999,99999,9,999999999,0.0,999,999,99
3009,1,17,11,0,*?*?*?*?*?*?*?*?*?*?*?*?*?*?*?*?*?*?*?*?*?*?,8.6,5.1,84,101213,305,1411,318,45.2,0.0,45.2,5279,0,5290,1785,90,6.7,10,5,9999,99999,9,999999999,0.0,999,999,99
3009,1,17,12,0,*?*?*?*?*?*?*?*?*?*?*?*?*?*?*?*?*?*?*?*?*?*?,9.5,5.9,83,101213,329,1413,322,49.8,0.0,49.8,5817,0,5829,1980,90,4.1,10,5,9999,99999,9,999999999,0.0,999,999,99
3009,1,17,13,0,*?*?*?*?*?*?*?*?*?*?*?*?*?*?*?*?*?*?*?*?*?*?,9.5,5.3,80,101213,302,1412,322,44.6,0.0,44.6,5210,0,5220,1760,93,4.6,10,5,9999,99999,9,999999999,0.0,999,999,99
3009,1,17,14,0,*?*?*?*?*?*?*?*?*?*?*?*?*?*?*?*?*?*?*?*?*?*?,9.4,6.6,88,101213,227,1414,321,29.9,0.0,29.9,3511,0,3516,1164,97,4.1,10,5,9999,99999,9,999999999,0.0,999,999,99
3009,1,17,15,0,*?*?*?*?*?*?*?*?*?*?*?*?*?*?*?*?*?*?*?*?*?*?,9.6,8.3,97,101213,108,1416,322,6.8,0.0,6.8,838,-0,838,271,100,7.2,10,5,9999,99999,9,999999999,0.0,999,999,99
3009,1,17,16,0,*?*?*?*?*?*?*?*?*?*?*?*?*?*?*?*?*?*?*?*?*?*?,9.2,8.3,100,101213,0,-0,320,0.0,-0.0,0.0,0,0,0,0,103,7.2,10,5,9999,99999,9,999999999,0.0,999,999,99
3009,1,17,17,0,*?*?*?*?*?*?*?*?*?*?*?*?*?*?*?*?*?*?*?*?*?*?,9.2,8.0,98,101213,0,-0,320,0.0,-0.0,0.0,0,0,0,0,107,2.1,10,5,9999,99999,9,999999999,0.0,999,999,99
3009,1,17,18,0,*?*?*?*?*?*?*?*?*?*?*?*?*?*?*?*?*?*?*?*?*?*?,8.5,8.4,100,101213,0,-0,317,0.0,-0.0,0.0,0,0,0,0,110,2.1,10,5,9999,99999,9,999999999,0.0,999,999,99
3009,1,17,19,0,*?*?*?*?*?*?*?*?*?*?*?*?*?*?*?*?*?*?*?*?*?*?,7.1,7.0,100,101213,0,-0,311,0.0,-0.0,0.0,0,0,0,0,108,5.2,10,5,9999,99999,9,999999999,0.0,999,999,99
3009,1,17,20,0,*?*?*?*?*?*?*?*?*?*?*?*?*?*?*?*?*?*?*?*?*?*?,7.1,7.1,100,101213,0,-0,311,0.0,-0.0,0.0,0,0,0,0,107,5.2,10,5,9999,99999,9,999999999,0.0,999,999,99
3009,1,17,21,0,*?*?*?*?*?*?*?*?*?*?*?*?*?*?*?*?*?*?*?*?*?*?,7.4,7.4,100,101213,0,-0,312,0.0,-0.0,0.0,0,0,0,0,105,4.1,10,5,9999,99999,9,999999999,0.0,999,999,99
3009,1,17,22,0,*?*?*?*?*?*?*?*?*?*?*?*?*?*?*?*?*?*?*?*?*?*?,7.0,7.0,100,101213,0,-0,310,0.0,-0.0,0.0,0,0,0,0,103,4.1,10,5,9999,99999,9,999999999,0.0,999,999,99
3009,1,17,23,0,*?*?*?*?*?*?*?*?*?*?*?*?*?*?*?*?*?*?*?*?*?*?,6.4,6.4,100,101213,0,-0,308,0.0,-0.0,0.0,0,0,0,0,102,4.1,10,5,9999,99999,9,999999999,0.0,999,999,99
3009,1,17,24,0,*?*?*?*?*?*?*?*?*?*?*?*?*?*?*?*?*?*?*?*?*?*?,5.5,5.0,100,101213,0,-0,304,0.0,-0.0,0.0,0,0,0,0,120,10.3,10,5,9999,99999,9,999999999,0.0,999,999,99
3009,1,18,1,0,*?*?*?*?*?*?*?*?*?*?*?*?*?*?*?*?*?*?*?*?*?*?,5.3,5.3,100,100124,0,-0,303,0.0,-0.0,0.0,0,0,0,0,105,10.3,10,5,9999,99999,9,999999999,0.0,999,999,99
3009,1,18,2,0,*?*?*?*?*?*?*?*?*?*?*?*?*?*?*?*?*?*?*?*?*?*?,4.9,5.0,100,100124,0,-0,301,0.0,-0.0,0.0,0,0,0,0,110,4.6,10,5,9999,99999,9,999999999,0.0,999,999,99
3009,1,18,3,0,*?*?*?*?*?*?*?*?*?*?*?*?*?*?*?*?*?*?*?*?*?*?,5.3,5.3,100,100124,0,-0,303,0.0,-0.0,0.0,0,0,0,0,115,5.2,10,5,9999,99999,9,999999999,0.0,999,999,99
3009,1,18,4,0,*?*?*?*?*?*?*?*?*?*?*?*?*?*?*?*?*?*?*?*?*?*?,4.5,4.5,100,100124,0,-0,300,0.0,-0.0,0.0,0,0,0,0,120,6.2,10,5,9999,99999,9,999999999,0.0,999,999,99
3009,1,18,5,0,*?*?*?*?*?*?*?*?*?*?*?*?*?*?*?*?*?*?*?*?*?*?,3.7,3.6,100,100124,0,-0,296,0.0,-0.0,0.0,0,0,0,0,125,6.2,10,5,9999,99999,9,999999999,0.0,999,999,99
3009,1,18,6,0,*?*?*?*?*?*?*?*?*?*?*?*?*?*?*?*?*?*?*?*?*?*?,4.1,4.1,100,100124,0,-0,298,0.0,-0.0,0.0,0,0,0,0,130,7.2,10,5,9999,99999,9,999999999,0.0,999,999,99
3009,1,18,7,0,*?*?*?*?*?*?*?*?*?*?*?*?*?*?*?*?*?*?*?*?*?*?,4.5,4.5,100,100124,0,-0,300,0.0,-0.0,0.0,0,0,0,0,128,9.8,10,5,9999,99999,9,999999999,0.0,999,999,99
3009,1,18,8,0,*?*?*?*?*?*?*?*?*?*?*?*?*?*?*?*?*?*?*?*?*?*?,4.8,4.8,100,100124,0,-0,301,0.0,-0.0,0.0,0,0,0,0,127,9.3,10,5,9999,99999,9,999999999,0.0,999,999,99
3009,1,18,9,0,*?*?*?*?*?*?*?*?*?*?*?*?*?*?*?*?*?*?*?*?*?*?,5.3,4.8,100,100124,120,1413,303,9.1,0.0,9.1,1116,-0,1116,362,125,6.7,10,5,9999,99999,9,999999999,0.0,999,999,99
3009,1,18,10,0,*?*?*?*?*?*?*?*?*?*?*?*?*?*?*?*?*?*?*?*?*?*?,6.0,5.6,100,100124,237,1413,306,31.9,0.0,31.9,3739,0,3745,1242,123,6.2,10,5,9999,99999,9,999999999,0.0,999,999,99
3009,1,18,11,0,*?*?*?*?*?*?*?*?*?*?*?*?*?*?*?*?*?*?*?*?*?*?,8.2,5.0,100,100124,310,1413,316,46.1,0.0,46.1,5383,0,5394,1823,122,6.7,10,5,9999,99999,9,999999999,0.0,999,999,99
3009,1,18,12,0,*?*?*?*?*?*?*?*?*?*?*?*?*?*?*?*?*?*?*?*?*?*?,9.1,3.6,100,100124,334,1413,320,50.8,0.0,50.8,5928,0,5941,2021,120,4.1,10,5,9999,99999,9,999999999,0.0,999,999,99
3009,1,18,13,0,*?*?*?*?*?*?*?*?*?*?*?*?*?*?*?*?*?*?*?*?*?*?,8.8,4.3,100,100124,307,1411,319,45.6,0.0,45.6,5325,0,5336,1802,117,4.6,10,5,9999,99999,9,999999999,0.0,999,999,99
3009,1,18,14,0,*?*?*?*?*?*?*?*?*?*?*?*?*?*?*?*?*?*?*?*?*?*?,9.2,3.4,98,100124,232,1413,316,53.7,43.5,46.6,5958,3126,5520,990,113,4.1,9,5,9999,99999,9,999999999,0.0,999,999,99
3009,1,18,15,0,*?*?*?*?*?*?*?*?*?*?*?*?*?*?*?*?*?*?*?*?*?*?,8.9,4.5,100,100124,113,1412,319,7.8,0.0,7.8,960,-0,959,311,110,7.2,10,5,9999,99999,9,999999999,0.0,999,999,99
3009,1,18,16,0,*?*?*?*?*?*?*?*?*?*?*?*?*?*?*?*?*?*?*?*?*?*?,8.9,7.4,100,100124,0,-0,319,0.0,-0.0,0.0,0,0,0,0,107,7.2,10,5,9999,99999,9,999999999,0.5,999,999,99
3009,1,18,17,0,*?*?*?*?*?*?*?*?*?*?*?*?*?*?*?*?*?*?*?*?*?*?,7.8,7.7,100,100124,0,-0,314,0.0,-0.0,0.0,0,0,0,0,103,2.1,10,5,9999,99999,9,999999999,1.5,999,999,99
3009,1,18,18,0,*?*?*?*?*?*?*?*?*?*?*?*?*?*?*?*?*?*?*?*?*?*?,6.6,6.6,100,100124,0,-0,309,0.0,-0.0,0.0,0,0,0,0,100,2.1,10,5,9999,99999,9,999999999,0.4,999,999,99
3009,1,18,19,0,*?*?*?*?*?*?*?*?*?*?*?*?*?*?*?*?*?*?*?*?*?*?,6.9,6.9,100,100124,0,-0,310,0.0,-0.0,0.0,0,0,0,0,102,5.2,10,5,9999,99999,9,999999999,2.1,999,999,99
3009,1,18,20,0,*?*?*?*?*?*?*?*?*?*?*?*?*?*?*?*?*?*?*?*?*?*?,6.8,6.9,100,100124,0,-0,309,0.0,-0.0,0.0,0,0,0,0,103,5.2,10,5,9999,99999,9,999999999,0.0,999,999,99
3009,1,18,21,0,*?*?*?*?*?*?*?*?*?*?*?*?*?*?*?*?*?*?*?*?*?*?,6.2,6.2,100,100124,0,-0,307,0.0,-0.0,0.0,0,0,0,0,105,4.1,10,5,9999,99999,9,999999999,0.6,999,999,99
3009,1,18,22,0,*?*?*?*?*?*?*?*?*?*?*?*?*?*?*?*?*?*?*?*?*?*?,6.0,5.9,100,100124,0,-0,306,0.0,-0.0,0.0,0,0,0,0,107,4.1,10,5,9999,99999,9,999999999,0.0,999,999,99
3009,1,18,23,0,*?*?*?*?*?*?*?*?*?*?*?*?*?*?*?*?*?*?*?*?*?*?,6.3,6.2,100,100124,0,-0,307,0.0,-0.0,0.0,0,0,0,0,108,4.1,10,5,9999,99999,9,999999999,0.1,999,999,99
3009,1,18,24,0,*?*?*?*?*?*?*?*?*?*?*?*?*?*?*?*?*?*?*?*?*?*?,5.8,5.8,100,100124,0,-0,305,0.0,-0.0,0.0,0,0,0,0,100,10.3,10,5,9999,99999,9,999999999,0.0,999,999,99
3009,1,19,1,0,*?*?*?*?*?*?*?*?*?*?*?*?*?*?*?*?*?*?*?*?*?*?,7.5,5.8,89,100300,0,-0,313,0.0,-0.0,0.0,0,0,0,0,105,10.3,10,5,9999,99999,9,999999999,0.4,999,999,99
3009,1,19,2,0,*?*?*?*?*?*?*?*?*?*?*?*?*?*?*?*?*?*?*?*?*?*?,7.1,5.5,89,100300,0,-0,311,0.0,-0.0,0.0,0,0,0,0,100,4.6,10,5,9999,99999,9,999999999,0.6,999,999,99
3009,1,19,3,0,*?*?*?*?*?*?*?*?*?*?*?*?*?*?*?*?*?*?*?*?*?*?,6.6,3.8,82,100300,0,-0,309,0.0,-0.0,0.0,0,0,0,0,95,5.2,10,5,9999,99999,9,999999999,0.3,999,999,99
3009,1,19,4,0,*?*?*?*?*?*?*?*?*?*?*?*?*?*?*?*?*?*?*?*?*?*?,7.1,5.0,87,100300,0,-0,311,0.0,-0.0,0.0,0,0,0,0,90,6.2,10,5,9999,99999,9,999999999,0.0,999,999,99
3009,1,19,5,0,*?*?*?*?*?*?*?*?*?*?*?*?*?*?*?*?*?*?*?*?*?*?,7.4,5.5,87,100300,0,-0,312,0.0,-0.0,0.0,0,0,0,0,85,6.2,10,5,9999,99999,9,999999999,0.0,999,999,99
3009,1,19,6,0,*?*?*?*?*?*?*?*?*?*?*?*?*?*?*?*?*?*?*?*?*?*?,7.9,5.3,84,100300,0,-0,315,0.0,-0.0,0.0,0,0,0,0,80,7.2,10,5,9999,99999,9,999999999,0.0,999,999,99
3009,1,19,7,0,*?*?*?*?*?*?*?*?*?*?*?*?*?*?*?*?*?*?*?*?*?*?,7.6,5.0,84,100300,0,-0,313,0.0,-0.0,0.0,0,0,0,0,75,9.8,10,5,9999,99999,9,999999999,0.3,999,999,99
3009,1,19,8,0,*?*?*?*?*?*?*?*?*?*?*?*?*?*?*?*?*?*?*?*?*?*?,7.4,5.6,89,100300,0,-0,312,0.0,-0.0,0.0,0,0,0,0,70,9.3,10,5,9999,99999,9,999999999,0.0,999,999,99
3009,1,19,9,0,*?*?*?*?*?*?*?*?*?*?*?*?*?*?*?*?*?*?*?*?*?*?,7.6,6.1,90,100300,124,1413,309,17.2,26.1,14.9,1973,1368,1851,310,65,6.7,9,5,9999,99999,9,999999999,0.0,999,999,99
3009,1,19,10,0,*?*?*?*?*?*?*?*?*?*?*?*?*?*?*?*?*?*?*?*?*?*?,8.8,4.8,77,100300,241,1411,314,56.9,44.3,49.3,6299,3240,5831,1050,60,6.2,9,5,9999,99999,9,999999999,0.0,999,999,99
3009,1,19,11,0,*?*?*?*?*?*?*?*?*?*?*?*?*?*?*?*?*?*?*?*?*?*?,10.2,4.3,67,100300,314,1410,320,81.7,48.8,70.8,8962,4071,8023,1855,55,6.7,9,5,9999,99999,9,999999999,0.0,999,999,99
3009,1,19,12,0,*?*?*?*?*?*?*?*?*?*?*?*?*?*?*?*?*?*?*?*?*?*?,10.9,4.5,65,100300,339,1413,324,89.9,49.8,77.9,9869,4240,8830,2057,50,4.1,9,5,9999,99999,9,999999999,0.6,999,999,99
3009,1,19,13,0,*?*?*?*?*?*?*?*?*?*?*?*?*?*?*?*?*?*?*?*?*?*?,11.1,6.1,71,100300,312,1410,325,81.0,48.7,70.2,8887,4056,7957,1838,50,4.6,9,5,9999,99999,9,999999999,0.0,999,999,99
3009,1,19,14,0,*?*?*?*?*?*?*?*?*?*?*?*?*?*?*?*?*?*?*?*?*?*?,11.2,5.6,69,100300,237,1410,325,55.6,44.0,48.2,6156,3193,5700,1025,50,4.1,9,5,9999,99999,9,999999999,0.0,999,999,99
3009,1,19,15,0,*?*?*?*?*?*?*?*?*?*?*?*?*?*?*?*?*?*?*?*?*?*?,11.1,6.9,75,100300,118,1407,325,15.4,24.4,13.3,1769,1248,1661,276,50,7.2,9,5,9999,99999,9,999999999,0.0,999,999,99
3009,1,19,16,0,*?*?*?*?*?*?*?*?*?*?*?*?*?*?*?*?*?*?*?*?*?*?,11.1,6.9,75,100300,0,-0,329,0.0,-0.0,0.0,0,0,0,0,50,7.2,10,5,9999,99999,9,999999999,0.0,999,999,99
3009,1,19,17,0,*?*?*?*?*?*?*?*?*?*?*?*?*?*?*?*?*?*?*?*?*?*?,10.3,8.3,87,100300,0,-0,325,0.0,-0.0,0.0,0,0,0,0,50,2.1,10,5,9999,99999,9,999999999,0.0,999,999,99
3009,1,19,18,0,*?*?*?*?*?*?*?*?*?*?*?*?*?*?*?*?*?*?*?*?*?*?,9.8,8.7,93,100300,0,-0,322,0.0,-0.0,0.0,0,0,0,0,50,2.1,10,5,9999,99999,9,999999999,0.0,999,999,99
3009,1,19,19,0,*?*?*?*?*?*?*?*?*?*?*?*?*?*?*?*?*?*?*?*?*?*?,9.4,8.4,94,100300,0,-0,321,0.0,-0.0,0.0,0,0,0,0,50,5.2,10,5,9999,99999,9,999999999,0.0,999,999,99
3009,1,19,20,0,*?*?*?*?*?*?*?*?*?*?*?*?*?*?*?*?*?*?*?*?*?*?,9.3,7.6,89,100300,0,-0,320,0.0,-0.0,0.0,0,0,0,0,50,5.2,10,5,9999,99999,9,999999999,0.0,999,999,99
3009,1,19,21,0,*?*?*?*?*?*?*?*?*?*?*?*?*?*?*?*?*?*?*?*?*?*?,8.7,8.7,100,100300,0,-0,317,0.0,-0.0,0.0,0,0,0,0,50,4.1,10,5,9999,99999,9,999999999,0.0,999,999,99
3009,1,19,22,0,*?*?*?*?*?*?*?*?*?*?*?*?*?*?*?*?*?*?*?*?*?*?,8.9,8.9,100,100300,0,-0,318,0.0,-0.0,0.0,0,0,0,0,50,4.1,10,5,9999,99999,9,999999999,0.5,999,999,99
3009,1,19,23,0,*?*?*?*?*?*?*?*?*?*?*?*?*?*?*?*?*?*?*?*?*?*?,8.1,8.1,100,100300,0,-0,315,0.0,-0.0,0.0,0,0,0,0,50,4.1,10,5,9999,99999,9,999999999,0.0,999,999,99
3009,1,19,24,0,*?*?*?*?*?*?*?*?*?*?*?*?*?*?*?*?*?*?*?*?*?*?,6.7,6.1,96,100300,0,-0,309,0.0,-0.0,0.0,0,0,0,0,110,10.3,10,5,9999,99999,9,999999999,0.8,999,999,99
3009,1,20,1,0,*?*?*?*?*?*?*?*?*?*?*?*?*?*?*?*?*?*?*?*?*?*?,6.6,6.6,100,100225,0,-0,309,0.0,-0.0,0.0,0,0,0,0,53,10.3,10,5,9999,99999,9,999999999,0.0,999,999,99
3009,1,20,2,0,*?*?*?*?*?*?*?*?*?*?*?*?*?*?*?*?*?*?*?*?*?*?,6.2,5.9,98,100225,0,-0,307,0.0,-0.0,0.0,0,0,0,0,57,4.6,10,5,9999,99999,9,999999999,0.0,999,999,99
3009,1,20,3,0,*?*?*?*?*?*?*?*?*?*?*?*?*?*?*?*?*?*?*?*?*?*?,6.1,5.1,93,100225,0,-0,307,0.0,-0.0,0.0,0,0,0,0,60,5.2,10,5,9999,99999,9,999999999,0.0,999,999,99
3009,1,20,4,0,*?*?*?*?*?*?*?*?*?*?*?*?*?*?*?*?*?*?*?*?*?*?,6.1,4.1,87,100225,0,-0,307,0.0,-0.0,0.0,0,0,0,0,63,6.2,10,5,9999,99999,9,999999999,0.0,999,999,99
3009,1,20,5,0,*?*?*?*?*?*?*?*?*?*?*?*?*?*?*?*?*?*?*?*?*?*?,5.7,3.6,87,100225,0,-0,305,0.0,-0.0,0.0,0,0,0,0,67,6.2,10,5,9999,99999,9,999999999,0.0,999,999,99
3009,1,20,6,0,*?*?*?*?*?*?*?*?*?*?*?*?*?*?*?*?*?*?*?*?*?*?,5.2,3.8,91,100225,0,-0,303,0.0,-0.0,0.0,0,0,0,0,70,7.2,10,5,9999,99999,9,999999999,0.0,999,999,99
3009,1,20,7,0,*?*?*?*?*?*?*?*?*?*?*?*?*?*?*?*?*?*?*?*?*?*?,5.7,3.8,87,100225,0,-0,305,0.0,-0.0,0.0,0,0,0,0,68,9.8,10,5,9999,99999,9,999999999,0.0,999,999,99
3009,1,20,8,0,*?*?*?*?*?*?*?*?*?*?*?*?*?*?*?*?*?*?*?*?*?*?,6.2,3.6,84,100225,0,-0,307,0.0,-0.0,0.0,0,0,0,0,67,9.3,10,5,9999,99999,9,999999999,0.0,999,999,99
3009,1,20,9,0,*?*?*?*?*?*?*?*?*?*?*?*?*?*?*?*?*?*?*?*?*?*?,6.2,3.8,84,100225,128,1411,303,18.6,27.3,16.2,2128,1456,1995,335,65,6.7,9,5,9999,99999,9,999999999,0.0,999,999,99
3009,1,20,10,0,*?*?*?*?*?*?*?*?*?*?*?*?*?*?*?*?*?*?*?*?*?*?,7.3,4.8,84,100225,245,1408,308,58.4,44.7,50.7,6465,3294,5982,1079,63,6.2,9,5,9999,99999,9,999999999,0.0,999,999,99
3009,1,20,11,0,*?*?*?*?*?*?*?*?*?*?*?*?*?*?*?*?*?*?*?*?*?*?,8.9,4.5,74,100225,319,1411,315,83.3,49.0,72.2,9143,4109,8184,1895,62,6.7,9,5,9999,99999,9,999999999,0.0,999,999,99
3009,1,20,12,0,*?*?*?*?*?*?*?*?*?*?*?*?*?*?*?*?*?*?*?*?*?*?,9.6,5.3,74,100225,344,1412,318,91.6,50.0,79.5,10057,4286,8995,2100,60,4.1,9,5,9999,99999,9,999999999,0.0,999,999,99
3009,1,20,13,0,*?*?*?*?*?*?*?*?*?*?*?*?*?*?*?*?*?*?*?*?*?*?,9.5,5.8,78,100225,318,1413,317,82.8,48.9,71.8,9088,4097,8135,1883,60,4.6,9,5,9999,99999,9,999999999,0.0,999,999,99
3009,1,20,14,0,*?*?*?*?*?*?*?*?*?*?*?*?*?*?*?*?*?*?*?*?*?*?,9.7,6.4,80,100225,243,1413,318,57.4,44.4,49.8,6360,3260,5887,1060,60,4.1,9,5,9999,99999,9,999999999,0.0,999,999,99
3009,1,20,15,0,*?*?*?*?*?*?*?*?*?*?*?*?*?*?*?*?*?*?*?*?*?*?,9.4,6.2,80,100225,124,1412,317,17.3,26.1,15.0,1977,1370,1855,310,60,7.2,9,5,9999,99999,9,999999999,0.0,999,999,99
3009,1,20,16,0,*?*?*?*?*?*?*?*?*?*?*?*?*?*?*?*?*?*?*?*?*?*?,9.7,5.8,77,100225,0,-0,323,0.0,-0.0,0.0,0,0,0,0,60,7.2,10,5,9999,99999,9,999999999,0.0,999,999,99
3009,1,20,17,0,*?*?*?*?*?*?*?*?*?*?*?*?*?*?*?*?*?*?*?*?*?*?,8.8,5.8,81,100225,0,-0,318,0.0,-0.0,0.0,0,0,0,0,60,2.1,10,5,9999,99999,9,999999999,0.0,999,999,99
3009,1,20,18,0,*?*?*?*?*?*?*?*?*?*?*?*?*?*?*?*?*?*?*?*?*?*?,8.5,5.9,84,100225,0,-0,317,0.0,-0.0,0.0,0,0,0,0,60,2.1,10,5,9999,99999,9,999999999,0.0,999,999,99
3009,1,20,19,0,*?*?*?*?*?*?*?*?*?*?*?*?*?*?*?*?*?*?*?*?*?*?,8.0,6.1,87,100225,0,-0,315,0.0,-0.0,0.0,0,0,0,0,60,5.2,10,5,9999,99999,9,999999999,0.0,999,999,99
3009,1,20,20,0,*?*?*?*?*?*?*?*?*?*?*?*?*?*?*?*?*?*?*?*?*?*?,7.5,5.9,90,100225,0,-0,313,0.0,-0.0,0.0,0,0,0,0,60,5.2,10,5,9999,99999,9,999999999,0.0,999,999,99
3009,1,20,21,0,*?*?*?*?*?*?*?*?*?*?*?*?*?*?*?*?*?*?*?*?*?*?,7.0,5.1,88,100225,0,-0,311,0.0,-0.0,0.0,0,0,0,0,60,4.1,10,5,9999,99999,9,999999999,0.0,999,999,99
3009,1,20,22,0,*?*?*?*?*?*?*?*?*?*?*?*?*?*?*?*?*?*?*?*?*?*?,7.1,5.3,88,100225,0,-0,311,0.0,-0.0,0.0,0,0,0,0,60,4.1,10,5,9999,99999,9,999999999,0.0,999,999,99
3009,1,20,23,0,*?*?*?*?*?*?*?*?*?*?*?*?*?*?*?*?*?*?*?*?*?*?,5.8,4.3,90,100225,0,-0,305,0.0,-0.0,0.0,0,0,0,0,60,4.1,10,5,9999,99999,9,999999999,0.1,999,999,99
3009,1,20,24,0,*?*?*?*?*?*?*?*?*?*?*?*?*?*?*?*?*?*?*?*?*?*?,7.4,7.3,100,100225,0,-0,312,0.0,-0.0,0.0,0,0,0,0,50,10.3,10,5,9999,99999,9,999999999,0.2,999,999,99
3009,1,21,1,0,*?*?*?*?*?*?*?*?*?*?*?*?*?*?*?*?*?*?*?*?*?*?,2.9,2.9,100,99725.8,0,-0,293,0.0,-0.0,0.0,0,0,0,0,62,10.3,10,5,9999,99999,9,999999999,0.0,999,999,99
3009,1,21,2,0,*?*?*?*?*?*?*?*?*?*?*?*?*?*?*?*?*?*?*?*?*?*?,2.1,2.1,100,99725.8,0,-0,290,0.0,-0.0,0.0,0,0,0,0,63,4.6,10,5,9999,99999,9,999999999,0.0,999,999,99
3009,1,21,3,0,*?*?*?*?*?*?*?*?*?*?*?*?*?*?*?*?*?*?*?*?*?*?,2.2,2.1,100,99725.8,0,-0,290,0.0,-0.0,0.0,0,0,0,0,65,5.2,10,5,9999,99999,9,999999999,0.0,999,999,99
3009,1,21,4,0,*?*?*?*?*?*?*?*?*?*?*?*?*?*?*?*?*?*?*?*?*?*?,2.1,2.1,100,99725.8,0,-0,290,0.0,-0.0,0.0,0,0,0,0,67,6.2,10,5,9999,99999,9,999999999,0.0,999,999,99
3009,1,21,5,0,*?*?*?*?*?*?*?*?*?*?*?*?*?*?*?*?*?*?*?*?*?*?,2.1,2.1,100,99725.8,0,-0,290,0.0,-0.0,0.0,0,0,0,0,68,6.2,10,5,9999,99999,9,999999999,0.0,999,999,99
3009,1,21,6,0,*?*?*?*?*?*?*?*?*?*?*?*?*?*?*?*?*?*?*?*?*?*?,2.3,2.3,100,99725.8,0,-0,291,0.0,-0.0,0.0,0,0,0,0,70,7.2,10,5,9999,99999,9,999999999,0.0,999,999,99
3009,1,21,7,0,*?*?*?*?*?*?*?*?*?*?*?*?*?*?*?*?*?*?*?*?*?*?,2.1,2.1,100,99725.8,0,-0,281,0.0,-0.0,0.0,0,0,0,0,67,9.8,8,4,9999,99999,9,999999999,0.0,999,999,99
3009,1,21,8,0,*?*?*?*?*?*?*?*?*?*?*?*?*?*?*?*?*?*?*?*?*?*?,1.7,1.7,100,99725.8,0,-0,242,0.0,-0.0,0.0,0,0,0,0,63,9.3,0,0,9999,99999,9,999999999,0.0,999,999,99
3009,1,21,9,0,*?*?*?*?*?*?*?*?*?*?*?*?*?*?*?*?*?*?*?*?*?*?,2.1,2.1,100,99725.8,132,1408,244,39.9,297.9,12.0,4273,19482,2010,348,60,6.7,0,0,9999,99999,9,999999999,0.0,999,999,99
3009,1,21,10,0,*?*?*?*?*?*?*?*?*?*?*?*?*?*?*?*?*?*?*?*?*?*?,2.9,2.9,100,99725.8,250,1410,248,119.1,470.2,35.7,12441,34693,5610,671,57,6.2,0,0,9999,99999,9,999999999,0.0,999,999,99
3009,1,21,11,0,*?*?*?*?*?*?*?*?*?*?*?*?*?*?*?*?*?*?*?*?*?*?,3.8,3.8,100,99725.8,324,1410,253,168.8,514.3,50.6,17549,41775,7704,947,53,6.7,0,0,9999,99999,9,999999999,0.0,999,999,99
3009,1,21,12,0,*?*?*?*?*?*?*?*?*?*?*?*?*?*?*?*?*?*?*?*?*?*?,4.6,4.6,100,99725.8,349,1411,258,185.5,524.9,55.6,19274,43723,8395,1042,50,4.1,0,0,9999,99999,9,999999999,0.0,999,999,99
3009,1,21,13,0,*?*?*?*?*?*?*?*?*?*?*?*?*?*?*?*?*?*?*?*?*?*?,4.4,3.9,100,99725.8,323,1410,255,168.1,513.8,50.4,17478,41691,7675,943,55,4.6,0,0,9999,99999,9,999999999,0.0,999,999,99
3009,1,21,14,0,*?*?*?*?*?*?*?*?*?*?*?*?*?*?*?*?*?*?*?*?*?*?,4.5,3.8,100,99725.8,248,1409,256,117.8,468.7,35.3,12305,34472,5553,664,60,4.1,0,0,9999,99999,9,999999999,0.0,999,999,99
3009,1,21,15,0,*?*?*?*?*?*?*?*?*?*?*?*?*?*?*?*?*?*?*?*?*?*?,4.8,3.0,98,99725.8,130,1416,255,38.1,290.1,11.4,4081,18869,1921,338,65,7.2,0,0,9999,99999,9,999999999,0.0,999,999,99
3009,1,21,16,0,*?*?*?*?*?*?*?*?*?*?*?*?*?*?*?*?*?*?*?*?*?*?,4.7,3.8,100,99725.8,0,-0,301,0.0,-0.0,0.0,0,0,0,0,70,7.2,10,5,9999,99999,9,999999999,0.0,999,999,99
3009,1,21,17,0,*?*?*?*?*?*?*?*?*?*?*?*?*?*?*?*?*?*?*?*?*?*?,4.2,2.9,100,99725.8,0,-0,299,0.0,-0.0,0.0,0,0,0,0,75,2.1,10,5,9999,99999,9,999999999,0.0,999,999,99
3009,1,21,18,0,*?*?*?*?*?*?*?*?*?*?*?*?*?*?*?*?*?*?*?*?*?*?,3.8,2.9,100,99725.8,0,-0,297,0.0,-0.0,0.0,0,0,0,0,80,2.1,10,5,9999,99999,9,999999999,0.0,999,999,99
3009,1,21,19,0,*?*?*?*?*?*?*?*?*?*?*?*?*?*?*?*?*?*?*?*?*?*?,3.1,1.9,100,99725.8,0,-0,294,0.0,-0.0,0.0,0,0,0,0,82,5.2,10,5,9999,99999,9,999999999,0.0,999,999,99
3009,1,21,20,0,*?*?*?*?*?*?*?*?*?*?*?*?*?*?*?*?*?*?*?*?*?*?,3.1,1.7,100,99725.8,0,-0,294,0.0,-0.0,0.0,0,0,0,0,83,5.2,10,5,9999,99999,9,999999999,0.0,999,999,99
3009,1,21,21,0,*?*?*?*?*?*?*?*?*?*?*?*?*?*?*?*?*?*?*?*?*?*?,2.9,2.1,100,99725.8,0,-0,293,0.0,-0.0,0.0,0,0,0,0,85,4.1,10,5,9999,99999,9,999999999,0.0,999,999,99
3009,1,21,22,0,*?*?*?*?*?*?*?*?*?*?*?*?*?*?*?*?*?*?*?*?*?*?,2.7,1.9,100,99725.8,0,-0,292,0.0,-0.0,0.0,0,0,0,0,87,4.1,10,5,9999,99999,9,999999999,0.0,999,999,99
3009,1,21,23,0,*?*?*?*?*?*?*?*?*?*?*?*?*?*?*?*?*?*?*?*?*?*?,1.5,0.4,100,99725.8,0,-0,288,0.0,-0.0,0.0,0,0,0,0,88,4.1,10,5,9999,99999,9,999999999,0.0,999,999,99
3009,1,21,24,0,*?*?*?*?*?*?*?*?*?*?*?*?*?*?*?*?*?*?*?*?*?*?,4.4,4.1,100,99725.8,0,-0,299,0.0,-0.0,0.0,0,0,0,0,60,10.3,10,5,9999,99999,9,999999999,0.2,999,999,99
3009,1,22,1,0,*?*?*?*?*?*?*?*?*?*?*?*?*?*?*?*?*?*?*?*?*?*?,-0.5,-0.4,100,100330,0,-0,279,0.0,-0.0,0.0,0,0,0,0,92,10.3,10,5,9999,99999,9,999999999,0.0,999,999,99
3009,1,22,2,0,*?*?*?*?*?*?*?*?*?*?*?*?*?*?*?*?*?*?*?*?*?*?,0.1,0.2,100,100330,0,-0,282,0.0,-0.0,0.0,0,0,0,0,93,4.6,10,5,9999,99999,9,999999999,0.0,999,999,99
3009,1,22,3,0,*?*?*?*?*?*?*?*?*?*?*?*?*?*?*?*?*?*?*?*?*?*?,0.2,0.2,100,100330,0,-0,282,0.0,-0.0,0.0,0,0,0,0,95,5.2,10,5,9999,99999,9,999999999,0.0,999,999,99
3009,1,22,4,0,*?*?*?*?*?*?*?*?*?*?*?*?*?*?*?*?*?*?*?*?*?*?,0.2,0.2,100,100330,0,-0,282,0.0,-0.0,0.0,0,0,0,0,97,6.2,10,5,9999,99999,9,999999999,0.0,999,999,99
3009,1,22,5,0,*?*?*?*?*?*?*?*?*?*?*?*?*?*?*?*?*?*?*?*?*?*?,0.1,-0.4,100,100330,0,-0,282,0.0,-0.0,0.0,0,0,0,0,98,6.2,10,5,9999,99999,9,999999999,0.0,999,999,99
3009,1,22,6,0,*?*?*?*?*?*?*?*?*?*?*?*?*?*?*?*?*?*?*?*?*?*?,0.7,-0.6,100,100330,0,-0,284,0.0,-0.0,0.0,0,0,0,0,100,7.2,10,5,9999,99999,9,999999999,0.0,999,999,99
3009,1,22,7,0,*?*?*?*?*?*?*?*?*?*?*?*?*?*?*?*?*?*?*?*?*?*?,0.1,-1.1,100,100330,0,-0,282,0.0,-0.0,0.0,0,0,0,0,100,9.8,10,5,9999,99999,9,999999999,0.0,999,999,99
3009,1,22,8,0,*?*?*?*?*?*?*?*?*?*?*?*?*?*?*?*?*?*?*?*?*?*?,0.3,-1.9,92,100330,0,-0,267,0.0,-0.0,0.0,0,0,0,0,100,9.3,7,4,9999,99999,9,999999999,0.0,999,999,99
3009,1,22,9,0,*?*?*?*?*?*?*?*?*?*?*?*?*?*?*?*?*?*?*?*?*?*?,0.0,-3.4,84,100330,137,1413,260,37.6,173.5,20.7,3905,9753,3316,385,100,6.7,6,3,9999,99999,9,999999999,0.0,999,999,99
3009,1,22,10,0,*?*?*?*?*?*?*?*?*?*?*?*?*?*?*?*?*?*?*?*?*?*?,1.0,-3.4,78,100330,255,1410,264,107.1,265.4,59.1,11172,18904,7802,1069,100,6.2,6,3,9999,99999,9,999999999,0.0,999,999,99
3009,1,22,11,0,*?*?*?*?*?*?*?*?*?*?*?*?*?*?*?*?*?*?*?*?*?*?,3.1,-1.3,80,100330,329,1410,273,150.7,289.3,83.2,15619,23157,10689,1536,100,6.7,6,3,9999,99999,9,999999999,0.0,999,999,99
3009,1,22,12,0,*?*?*?*?*?*?*?*?*?*?*?*?*?*?*?*?*?*?*?*?*?*?,3.7,-0.6,81,100330,354,1409,276,165.5,295.1,91.4,17129,24343,11649,1698,100,4.1,6,3,9999,99999,9,999999999,0.0,999,999,99
3009,1,22,13,0,*?*?*?*?*?*?*?*?*?*?*?*?*?*?*?*?*?*?*?*?*?*?,4.2,0.2,83,100330,329,1412,284,135.6,207.8,87.2,14353,16806,10275,1680,92,4.6,7,4,9999,99999,9,999999999,0.0,999,999,99
3009,1,22,14,0,*?*?*?*?*?*?*?*?*?*?*?*?*?*?*?*?*?*?*?*?*?*?,4.2,0.8,88,100330,254,1411,279,106.5,264.9,58.8,11109,18834,7761,1063,83,4.1,6,3,9999,99999,9,999999999,0.0,999,999,99
3009,1,22,15,0,*?*?*?*?*?*?*?*?*?*?*?*?*?*?*?*?*?*?*?*?*?*?,4.3,1.7,93,100330,135,1407,290,28.0,73.5,20.9,3073,3456,2685,352,75,7.2,8,4,9999,99999,9,999999999,0.0,999,999,99
3009,1,22,16,0,*?*?*?*?*?*?*?*?*?*?*?*?*?*?*?*?*?*?*?*?*?*?,4.0,2.7,100,100330,0,-0,298,0.0,-0.0,0.0,0,0,0,0,67,7.2,10,5,9999,99999,9,999999999,0.0,999,999,99
3009,1,22,17,0,*?*?*?*?*?*?*?*?*?*?*?*?*?*?*?*?*?*?*?*?*?*?,3.2,2.7,100,100330,0,-0,294,0.0,-0.0,0.0,0,0,0,0,58,2.1,10,5,9999,99999,9,999999999,0.0,999,999,99
3009,1,22,18,0,*?*?*?*?*?*?*?*?*?*?*?*?*?*?*?*?*?*?*?*?*?*?,2.5,2.5,100,100330,0,-0,291,0.0,-0.0,0.0,0,0,0,0,50,2.1,10,5,9999,99999,9,999999999,0.0,999,999,99
3009,1,22,19,0,*?*?*?*?*?*?*?*?*?*?*?*?*?*?*?*?*?*?*?*?*?*?,1.8,1.7,100,100330,0,-0,289,0.0,-0.0,0.0,0,0,0,0,48,5.2,10,5,9999,99999,9,999999999,0.0,999,999,99
3009,1,22,20,0,*?*?*?*?*?*?*?*?*?*?*?*?*?*?*?*?*?*?*?*?*?*?,2.0,2.1,100,100330,0,-0,289,0.0,-0.0,0.0,0,0,0,0,47,5.2,10,5,9999,99999,9,999999999,0.0,999,999,99
3009,1,22,21,0,*?*?*?*?*?*?*?*?*?*?*?*?*?*?*?*?*?*?*?*?*?*?,1.8,1.9,100,100330,0,-0,289,0.0,-0.0,0.0,0,0,0,0,45,4.1,10,5,9999,99999,9,999999999,0.0,999,999,99
3009,1,22,22,0,*?*?*?*?*?*?*?*?*?*?*?*?*?*?*?*?*?*?*?*?*?*?,1.0,1.0,100,100330,0,-0,285,0.0,-0.0,0.0,0,0,0,0,43,4.1,10,5,9999,99999,9,999999999,0.0,999,999,99
3009,1,22,23,0,*?*?*?*?*?*?*?*?*?*?*?*?*?*?*?*?*?*?*?*?*?*?,1.1,1.0,100,100330,0,-0,286,0.0,-0.0,0.0,0,0,0,0,42,4.1,10,5,9999,99999,9,999999999,0.0,999,999,99
3009,1,22,24,0,*?*?*?*?*?*?*?*?*?*?*?*?*?*?*?*?*?*?*?*?*?*?,-1.1,-1.1,100,100330,0,-0,277,0.0,-0.0,0.0,0,0,0,0,90,10.3,10,5,9999,99999,9,999999999,0.0,999,999,99
3009,1,23,1,0,*?*?*?*?*?*?*?*?*?*?*?*?*?*?*?*?*?*?*?*?*?*?,1.3,-2.2,77,101064,0,-0,287,0.0,-0.0,0.0,0,0,0,0,45,10.3,10,5,9999,99999,9,999999999,0.0,999,999,99
3009,1,23,2,0,*?*?*?*?*?*?*?*?*?*?*?*?*?*?*?*?*?*?*?*?*?*?,0.2,-4.2,70,101064,0,-0,283,0.0,-0.0,0.0,0,0,0,0,50,4.6,10,5,9999,99999,9,999999999,0.0,999,999,99
3009,1,23,3,0,*?*?*?*?*?*?*?*?*?*?*?*?*?*?*?*?*?*?*?*?*?*?,-0.9,-1.7,95,101064,0,-0,278,0.0,-0.0,0.0,0,0,0,0,55,5.2,10,5,9999,99999,9,999999999,0.0,999,999,99
3009,1,23,4,0,*?*?*?*?*?*?*?*?*?*?*?*?*?*?*?*?*?*?*?*?*?*?,-0.1,-1.5,91,101064,0,-0,281,0.0,-0.0,0.0,0,0,0,0,60,6.2,10,5,9999,99999,9,999999999,6.1,999,999,99
3009,1,23,5,0,*?*?*?*?*?*?*?*?*?*?*?*?*?*?*?*?*?*?*?*?*?*?,0.7,-1.7,84,101064,0,-0,285,0.0,-0.0,0.0,0,0,0,0,65,6.2,10,5,9999,99999,9,999999999,9.4,999,999,99
3009,1,23,6,0,*?*?*?*?*?*?*?*?*?*?*?*?*?*?*?*?*?*?*?*?*?*?,0.6,-1.5,86,101064,0,-0,284,0.0,-0.0,0.0,0,0,0,0,70,7.2,10,5,9999,99999,9,999999999,0.6,999,999,99
3009,1,23,7,0,*?*?*?*?*?*?*?*?*?*?*?*?*?*?*?*?*?*?*?*?*?*?,0.7,-0.8,91,101064,0,-0,284,0.0,-0.0,0.0,0,0,0,0,73,9.8,10,5,9999,99999,9,999999999,0.2,999,999,99
3009,1,23,8,0,*?*?*?*?*?*?*?*?*?*?*?*?*?*?*?*?*?*?*?*?*?*?,0.5,-1.1,90,101064,0,-0,284,0.0,-0.0,0.0,0,0,0,0,77,9.3,10,5,9999,99999,9,999999999,0.5,999,999,99
3009,1,23,9,0,*?*?*?*?*?*?*?*?*?*?*?*?*?*?*?*?*?*?*?*?*?*?,1.2,0.2,94,101064,141,1406,277,30.7,77.3,23.0,3363,3717,2938,390,80,6.7,8,4,9999,99999,9,999999999,0.7,999,999,99
3009,1,23,10,0,*?*?*?*?*?*?*?*?*?*?*?*?*?*?*?*?*?*?*?*?*?*?,2.3,1.5,96,101064,260,1410,281,84.0,114.8,62.8,9202,8661,7325,1343,83,6.2,8,4,9999,99999,9,999999999,0.0,999,999,99
3009,1,23,11,0,*?*?*?*?*?*?*?*?*?*?*?*?*?*?*?*?*?*?*?*?*?*?,4.7,2.3,86,101064,334,1408,291,117.4,124.7,87.8,12819,10429,10156,1913,87,6.7,8,4,9999,99999,9,999999999,0.5,999,999,99
3009,1,23,12,0,*?*?*?*?*?*?*?*?*?*?*?*?*?*?*?*?*?*?*?*?*?*?,6.1,1.5,73,101064,360,1411,297,128.8,127.2,96.3,14059,10907,11126,2113,90,4.1,8,4,9999,99999,9,999999999,0.9,999,999,99
3009,1,23,13,0,*?*?*?*?*?*?*?*?*?*?*?*?*?*?*?*?*?*?*?*?*?*?,6.1,1.3,72,101064,334,1409,302,88.5,49.7,76.8,9722,4209,8700,2023,87,4.6,9,5,9999,99999,9,999999999,0.8,999,999,99
3009,1,23,14,0,*?*?*?*?*?*?*?*?*?*?*?*?*?*?*?*?*?*?*?*?*?*?,6.2,3.0,82,101064,260,1411,303,63.3,45.7,54.9,7000,3437,6482,1173,83,4.1,9,5,9999,99999,9,999999999,1.0,999,999,99
3009,1,23,15,0,*?*?*?*?*?*?*?*?*?*?*?*?*?*?*?*?*?*?*?*?*?*?,6.1,2.7,80,101064,141,1409,302,23.1,30.7,20.0,2622,1703,2458,417,80,7.2,9,5,9999,99999,9,999999999,1.3,999,999,99
3009,1,23,16,0,*?*?*?*?*?*?*?*?*?*?*?*?*?*?*?*?*?*?*?*?*?*?,6.0,3.9,88,101064,0,-0,306,0.0,-0.0,0.0,0,0,0,0,77,7.2,10,5,9999,99999,9,999999999,0.0,999,999,99
3009,1,23,17,0,*?*?*?*?*?*?*?*?*?*?*?*?*?*?*?*?*?*?*?*?*?*?,4.4,2.7,90,101064,0,-0,300,0.0,-0.0,0.0,0,0,0,0,73,2.1,10,5,9999,99999,9,999999999,0.0,999,999,99
3009,1,23,18,0,*?*?*?*?*?*?*?*?*?*?*?*?*?*?*?*?*?*?*?*?*?*?,3.6,1.9,90,101064,0,-0,296,0.0,-0.0,0.0,0,0,0,0,70,2.1,10,5,9999,99999,9,999999999,1.2,999,999,99
3009,1,23,19,0,*?*?*?*?*?*?*?*?*?*?*?*?*?*?*?*?*?*?*?*?*?*?,3.3,1.5,89,101064,0,-0,295,0.0,-0.0,0.0,0,0,0,0,70,5.2,10,5,9999,99999,9,999999999,4.1,999,999,99
3009,1,23,20,0,*?*?*?*?*?*?*?*?*?*?*?*?*?*?*?*?*?*?*?*?*?*?,2.8,0.8,88,101064,0,-0,293,0.0,-0.0,0.0,0,0,0,0,70,5.2,10,5,9999,99999,9,999999999,1.7,999,999,99
3009,1,23,21,0,*?*?*?*?*?*?*?*?*?*?*?*?*?*?*?*?*?*?*?*?*?*?,2.4,0.2,87,101064,0,-0,291,0.0,-0.0,0.0,0,0,0,0,70,4.1,10,5,9999,99999,9,999999999,0.1,999,999,99
3009,1,23,22,0,*?*?*?*?*?*?*?*?*?*?*?*?*?*?*?*?*?*?*?*?*?*?,2.3,1.7,98,101064,0,-0,291,0.0,-0.0,0.0,0,0,0,0,70,4.1,10,5,9999,99999,9,999999999,0.1,999,999,99
3009,1,23,23,0,*?*?*?*?*?*?*?*?*?*?*?*?*?*?*?*?*?*?*?*?*?*?,2.7,2.7,100,101064,0,-0,292,0.0,-0.0,0.0,0,0,0,0,70,4.1,10,5,9999,99999,9,999999999,0.0,999,999,99
3009,1,23,24,0,*?*?*?*?*?*?*?*?*?*?*?*?*?*?*?*?*?*?*?*?*?*?,1.1,-0.6,90,101064,0,-0,286,0.0,-0.0,0.0,0,0,0,0,40,10.3,10,5,9999,99999,9,999999999,0.0,999,999,99
3009,1,24,1,0,*?*?*?*?*?*?*?*?*?*?*?*?*?*?*?*?*?*?*?*?*?*?,3.9,2.7,92,101584,0,-0,297,0.0,-0.0,0.0,0,0,0,0,70,10.3,10,5,9999,99999,9,999999999,0.0,999,999,99
3009,1,24,2,0,*?*?*?*?*?*?*?*?*?*?*?*?*?*?*?*?*?*?*?*?*?*?,4.5,2.7,88,101584,0,-0,300,0.0,-0.0,0.0,0,0,0,0,70,4.6,10,5,9999,99999,9,999999999,0.0,999,999,99
3009,1,24,3,0,*?*?*?*?*?*?*?*?*?*?*?*?*?*?*?*?*?*?*?*?*?*?,4.4,1.7,82,101584,0,-0,300,0.0,-0.0,0.0,0,0,0,0,70,5.2,10,5,9999,99999,9,999999999,0.0,999,999,99
3009,1,24,4,0,*?*?*?*?*?*?*?*?*?*?*?*?*?*?*?*?*?*?*?*?*?*?,4.1,1.3,82,101584,0,-0,299,0.0,-0.0,0.0,0,0,0,0,70,6.2,10,5,9999,99999,9,999999999,0.0,999,999,99
3009,1,24,5,0,*?*?*?*?*?*?*?*?*?*?*?*?*?*?*?*?*?*?*?*?*?*?,3.7,2.3,91,101584,0,-0,297,0.0,-0.0,0.0,0,0,0,0,70,6.2,10,5,9999,99999,9,999999999,0.0,999,999,99
3009,1,24,6,0,*?*?*?*?*?*?*?*?*?*?*?*?*?*?*?*?*?*?*?*?*?*?,3.1,2.7,96,101584,0,-0,294,0.0,-0.0,0.0,0,0,0,0,70,7.2,10,5,9999,99999,9,999999999,0.1,999,999,99
3009,1,24,7,0,*?*?*?*?*?*?*?*?*?*?*?*?*?*?*?*?*?*?*?*?*?*?,3.7,1.7,87,101584,0,-0,297,0.0,-0.0,0.0,0,0,0,0,80,9.8,10,5,9999,99999,9,999999999,0.0,999,999,99
3009,1,24,8,0,*?*?*?*?*?*?*?*?*?*?*?*?*?*?*?*?*?*?*?*?*?*?,4.2,1.3,81,101584,0,-0,299,0.0,-0.0,0.0,0,0,0,0,90,9.3,10,5,9999,99999,9,999999999,0.1,999,999,99
3009,1,24,9,0,*?*?*?*?*?*?*?*?*?*?*?*?*?*?*?*?*?*?*?*?*?*?,4.1,1.7,85,101584,146,1408,298,14.3,0.0,14.3,1713,-0,1714,560,100,6.7,10,5,9999,99999,9,999999999,0.0,999,999,99
3009,1,24,10,0,*?*?*?*?*?*?*?*?*?*?*?*?*?*?*?*?*?*?*?*?*?*?,5.3,1.0,74,101584,265,1409,304,37.5,0.0,37.5,4383,0,4391,1466,110,6.2,10,5,9999,99999,9,999999999,0.3,999,999,99
3009,1,24,11,0,*?*?*?*?*?*?*?*?*?*?*?*?*?*?*?*?*?*?*?*?*?*?,6.0,1.7,74,101584,340,1410,307,52.1,0.0,52.1,6077,0,6090,2076,120,6.7,10,5,9999,99999,9,999999999,0.5,999,999,99
3009,1,24,12,0,*?*?*?*?*?*?*?*?*?*?*?*?*?*?*?*?*?*?*?*?*?*?,6.9,1.3,67,101584,365,1408,311,57.1,0.0,57.1,6660,0,6676,2292,130,4.1,10,5,9999,99999,9,999999999,0.2,999,999,99
3009,1,24,13,0,*?*?*?*?*?*?*?*?*?*?*?*?*?*?*?*?*?*?*?*?*?*?,7.2,2.7,73,101584,340,1409,312,52.1,0.0,52.1,6084,0,6097,2078,135,4.6,10,5,9999,99999,9,999999999,0.2,999,999,99
3009,1,24,14,0,*?*?*?*?*?*?*?*?*?*?*?*?*?*?*?*?*?*?*?*?*?*?,7.1,4.1,82,101584,266,1412,311,37.6,0.0,37.6,4397,0,4405,1472,140,4.1,10,5,9999,99999,9,999999999,0.5,999,999,99
3009,1,24,15,0,*?*?*?*?*?*?*?*?*?*?*?*?*?*?*?*?*?*?*?*?*?*?,7.1,3.0,75,101584,147,1409,311,14.5,0.0,14.5,1732,-0,1733,566,145,7.2,10,5,9999,99999,9,999999999,2.2,999,999,99
3009,1,24,16,0,*?*?*?*?*?*?*?*?*?*?*?*?*?*?*?*?*?*?*?*?*?*?,7.1,3.4,77,101584,0,-0,311,0.0,-0.0,0.0,0,0,0,0,150,7.2,10,5,9999,99999,9,999999999,0.9,999,999,99
3009,1,24,17,0,*?*?*?*?*?*?*?*?*?*?*?*?*?*?*?*?*?*?*?*?*?*?,6.3,2.9,78,101584,0,-0,308,0.0,-0.0,0.0,0,0,0,0,155,2.1,10,5,9999,99999,9,999999999,0.9,999,999,99
3009,1,24,18,0,*?*?*?*?*?*?*?*?*?*?*?*?*?*?*?*?*?*?*?*?*?*?,5.8,3.2,84,101584,0,-0,306,0.0,-0.0,0.0,0,0,0,0,160,2.1,10,5,9999,99999,9,999999999,0.5,999,999,99
3009,1,24,19,0,*?*?*?*?*?*?*?*?*?*?*?*?*?*?*?*?*?*?*?*?*?*?,5.9,3.9,88,101584,0,-0,306,0.0,-0.0,0.0,0,0,0,0,162,5.2,10,5,9999,99999,9,999999999,0.0,999,999,99
3009,1,24,20,0,*?*?*?*?*?*?*?*?*?*?*?*?*?*?*?*?*?*?*?*?*?*?,5.3,3.0,85,101584,0,-0,303,0.0,-0.0,0.0,0,0,0,0,163,5.2,10,5,9999,99999,9,999999999,0.0,999,999,99
3009,1,24,21,0,*?*?*?*?*?*?*?*?*?*?*?*?*?*?*?*?*?*?*?*?*?*?,5.1,3.9,92,101584,0,-0,302,0.0,-0.0,0.0,0,0,0,0,165,4.1,10,5,9999,99999,9,999999999,0.4,999,999,99
3009,1,24,22,0,*?*?*?*?*?*?*?*?*?*?*?*?*?*?*?*?*?*?*?*?*?*?,4.7,4.3,97,101584,0,-0,301,0.0,-0.0,0.0,0,0,0,0,167,4.1,10,5,9999,99999,9,999999999,0.5,999,999,99
3009,1,24,23,0,*?*?*?*?*?*?*?*?*?*?*?*?*?*?*?*?*?*?*?*?*?*?,4.8,3.2,89,101584,0,-0,301,0.0,-0.0,0.0,0,0,0,0,168,4.1,10,5,9999,99999,9,999999999,0.1,999,999,99
3009,1,24,24,0,*?*?*?*?*?*?*?*?*?*?*?*?*?*?*?*?*?*?*?*?*?*?,3.1,2.7,97,101584,0,-0,294,0.0,-0.0,0.0,0,0,0,0,70,10.3,10,5,9999,99999,9,999999999,0.0,999,999,99
3009,1,25,1,0,*?*?*?*?*?*?*?*?*?*?*?*?*?*?*?*?*?*?*?*?*?*?,5.6,2.5,79,100395,0,-0,305,0.0,-0.0,0.0,0,0,0,0,170,10.3,10,5,9999,99999,9,999999999,0.6,999,999,99
3009,1,25,2,0,*?*?*?*?*?*?*?*?*?*?*?*?*?*?*?*?*?*?*?*?*?*?,6.2,2.3,74,100395,0,-0,307,0.0,-0.0,0.0,0,0,0,0,170,4.6,10,5,9999,99999,9,999999999,0.8,999,999,99
3009,1,25,3,0,*?*?*?*?*?*?*?*?*?*?*?*?*?*?*?*?*?*?*?*?*?*?,5.9,2.3,76,100395,0,-0,306,0.0,-0.0,0.0,0,0,0,0,170,5.2,10,5,9999,99999,9,999999999,0.0,999,999,99
3009,1,25,4,0,*?*?*?*?*?*?*?*?*?*?*?*?*?*?*?*?*?*?*?*?*?*?,6.0,3.6,83,100395,0,-0,306,0.0,-0.0,0.0,0,0,0,0,170,6.2,10,5,9999,99999,9,999999999,0.0,999,999,99
3009,1,25,5,0,*?*?*?*?*?*?*?*?*?*?*?*?*?*?*?*?*?*?*?*?*?*?,5.4,2.3,79,100395,0,-0,304,0.0,-0.0,0.0,0,0,0,0,170,6.2,10,5,9999,99999,9,999999999,0.0,999,999,99
3009,1,25,6,0,*?*?*?*?*?*?*?*?*?*?*?*?*?*?*?*?*?*?*?*?*?*?,5.3,1.9,77,100395,0,-0,304,0.0,-0.0,0.0,0,0,0,0,170,7.2,10,5,9999,99999,9,999999999,0.0,999,999,99
3009,1,25,7,0,*?*?*?*?*?*?*?*?*?*?*?*?*?*?*?*?*?*?*?*?*?*?,4.8,2.9,86,100395,0,-0,301,0.0,-0.0,0.0,0,0,0,0,165,9.8,10,5,9999,99999,9,999999999,0.2,999,999,99
3009,1,25,8,0,*?*?*?*?*?*?*?*?*?*?*?*?*?*?*?*?*?*?*?*?*?*?,4.2,0.6,76,100395,0,-0,299,0.0,-0.0,0.0,0,0,0,0,160,9.3,10,5,9999,99999,9,999999999,0.8,999,999,99
3009,1,25,9,0,*?*?*?*?*?*?*?*?*?*?*?*?*?*?*?*?*?*?*?*?*?*?,5.8,1.3,71,100395,151,1408,301,26.5,32.9,23.0,2995,1887,2805,480,155,6.7,9,5,9999,99999,9,999999999,1.5,999,999,99
3009,1,25,10,0,*?*?*?*?*?*?*?*?*?*?*?*?*?*?*?*?*?*?*?*?*?*?,7.4,2.9,71,100395,270,1408,303,88.7,116.5,66.3,9728,8770,7783,1422,150,6.2,8,4,9999,99999,9,999999999,3.1,999,999,99
3009,1,25,11,0,*?*?*?*?*?*?*?*?*?*?*?*?*?*?*?*?*?*?*?*?*?*?,9.3,3.4,66,100395,345,1408,307,144.6,210.7,93.0,15309,17273,10990,1805,145,6.7,7,4,9999,99999,9,999999999,1.4,999,999,99
3009,1,25,12,0,*?*?*?*?*?*?*?*?*?*?*?*?*?*?*?*?*?*?*?*?*?*?,10.6,3.0,58,100395,371,1409,317,134.0,128.2,100.2,14613,11176,11535,2205,140,4.1,8,4,9999,99999,9,999999999,0.0,999,999,99
3009,1,25,13,0,*?*?*?*?*?*?*?*?*?*?*?*?*?*?*?*?*?*?*?*?*?*?,10.6,3.0,59,100395,346,1409,322,92.6,50.1,80.3,10159,4306,9086,2123,142,4.6,9,5,9999,99999,9,999999999,0.0,999,999,99
3009,1,25,14,0,*?*?*?*?*?*?*?*?*?*?*?*?*?*?*?*?*?*?*?*?*?*?,10.7,2.5,56,100395,272,1411,328,38.8,0.0,38.8,4535,0,4543,1520,143,4.1,10,5,9999,99999,9,999999999,0.0,999,999,99
3009,1,25,15,0,*?*?*?*?*?*?*?*?*?*?*?*?*?*?*?*?*?*?*?*?*?*?,10.4,3.8,62,100395,153,1408,326,15.7,0.0,15.7,1869,-0,1871,611,145,7.2,10,5,9999,99999,9,999999999,0.4,999,999,99
3009,1,25,16,0,*?*?*?*?*?*?*?*?*?*?*?*?*?*?*?*?*?*?*?*?*?*?,10.5,3.4,61,100395,0,-0,327,0.0,-0.0,0.0,0,0,0,0,147,7.2,10,5,9999,99999,9,999999999,0.0,999,999,99
3009,1,25,17,0,*?*?*?*?*?*?*?*?*?*?*?*?*?*?*?*?*?*?*?*?*?*?,9.6,3.9,67,100395,0,-0,322,0.0,-0.0,0.0,0,0,0,0,148,2.1,10,5,9999,99999,9,999999999,0.0,999,999,99
3009,1,25,18,0,*?*?*?*?*?*?*?*?*?*?*?*?*?*?*?*?*?*?*?*?*?*?,7.9,3.6,73,100395,0,-0,315,0.0,-0.0,0.0,0,0,0,0,150,2.1,10,5,9999,99999,9,999999999,0.0,999,999,99
3009,1,25,19,0,*?*?*?*?*?*?*?*?*?*?*?*?*?*?*?*?*?*?*?*?*?*?,7.8,3.4,73,100395,0,-0,314,0.0,-0.0,0.0,0,0,0,0,177,5.2,10,5,9999,99999,9,999999999,0.0,999,999,99
3009,1,25,20,0,*?*?*?*?*?*?*?*?*?*?*?*?*?*?*?*?*?*?*?*?*?*?,7.8,1.7,64,100395,0,-0,315,0.0,-0.0,0.0,0,0,0,0,203,5.2,10,5,9999,99999,9,999999999,0.0,999,999,99
3009,1,25,21,0,*?*?*?*?*?*?*?*?*?*?*?*?*?*?*?*?*?*?*?*?*?*?,6.9,1.5,67,100395,0,-0,311,0.0,-0.0,0.0,0,0,0,0,230,4.1,10,5,9999,99999,9,999999999,0.0,999,999,99
3009,1,25,22,0,*?*?*?*?*?*?*?*?*?*?*?*?*?*?*?*?*?*?*?*?*?*?,7.3,1.7,67,100395,0,-0,312,0.0,-0.0,0.0,0,0,0,0,257,4.1,10,5,9999,99999,9,999999999,0.2,999,999,99
3009,1,25,23,0,*?*?*?*?*?*?*?*?*?*?*?*?*?*?*?*?*?*?*?*?*?*?,7.4,3.4,74,100395,0,-0,313,0.0,-0.0,0.0,0,0,0,0,283,4.1,10,5,9999,99999,9,999999999,1.0,999,999,99
3009,1,25,24,0,*?*?*?*?*?*?*?*?*?*?*?*?*?*?*?*?*?*?*?*?*?*?,4.9,2.9,85,100395,0,-0,302,0.0,-0.0,0.0,0,0,0,0,170,10.3,10,5,9999,99999,9,999999999,0.0,999,999,99
3009,1,26,1,0,*?*?*?*?*?*?*?*?*?*?*?*?*?*?*?*?*?*?*?*?*?*?,8.0,5.3,84,99587.1,0,-0,315,0.0,-0.0,0.0,0,0,0,0,303,10.3,10,5,9999,99999,9,999999999,0.0,999,999,99
3009,1,26,2,0,*?*?*?*?*?*?*?*?*?*?*?*?*?*?*?*?*?*?*?*?*?*?,8.4,6.2,87,99587.1,0,-0,317,0.0,-0.0,0.0,0,0,0,0,297,4.6,10,5,9999,99999,9,999999999,0.4,999,999,99
3009,1,26,3,0,*?*?*?*?*?*?*?*?*?*?*?*?*?*?*?*?*?*?*?*?*?*?,7.8,5.0,83,99587.1,0,-0,314,0.0,-0.0,0.0,0,0,0,0,290,5.2,10,5,9999,99999,9,999999999,0.0,999,999,99
3009,1,26,4,0,*?*?*?*?*?*?*?*?*?*?*?*?*?*?*?*?*?*?*?*?*?*?,7.7,5.0,83,99587.1,0,-0,314,0.0,-0.0,0.0,0,0,0,0,283,6.2,10,5,9999,99999,9,999999999,0.0,999,999,99
3009,1,26,5,0,*?*?*?*?*?*?*?*?*?*?*?*?*?*?*?*?*?*?*?*?*?*?,7.6,4.5,81,99587.1,0,-0,313,0.0,-0.0,0.0,0,0,0,0,277,6.2,10,5,9999,99999,9,999999999,0.0,999,999,99
3009,1,26,6,0,*?*?*?*?*?*?*?*?*?*?*?*?*?*?*?*?*?*?*?*?*?*?,7.8,5.6,87,99587.1,0,-0,314,0.0,-0.0,0.0,0,0,0,0,270,7.2,10,5,9999,99999,9,999999999,0.8,999,999,99
3009,1,26,7,0,*?*?*?*?*?*?*?*?*?*?*?*?*?*?*?*?*?*?*?*?*?*?,8.0,5.1,83,99587.1,0,-0,315,0.0,-0.0,0.0,0,0,0,0,265,9.8,10,5,9999,99999,9,999999999,2.3,999,999,99
3009,1,26,8,0,*?*?*?*?*?*?*?*?*?*?*?*?*?*?*?*?*?*?*?*?*?*?,8.3,5.5,83,99587.1,1,1947,316,0.0,0.0,0.0,0,0,0,0,260,9.3,10,5,9999,99999,9,999999999,0.0,999,999,99
3009,1,26,9,0,*?*?*?*?*?*?*?*?*?*?*?*?*?*?*?*?*?*?*?*?*?*?,7.9,6.1,89,99587.1,156,1407,314,16.3,0.0,16.3,1940,-0,1942,635,255,6.7,10,5,9999,99999,9,999999999,0.0,999,999,99
3009,1,26,10,0,*?*?*?*?*?*?*?*?*?*?*?*?*?*?*?*?*?*?*?*?*?*?,8.7,7.7,93,99587.1,276,1411,318,39.6,0.0,39.6,4627,0,4636,1552,250,6.2,10,5,9999,99999,9,999999999,0.0,999,999,99
3009,1,26,11,0,*?*?*?*?*?*?*?*?*?*?*?*?*?*?*?*?*?*?*?*?*?*?,8.5,7.4,93,99587.1,351,1409,317,54.3,0.0,54.3,6336,0,6351,2171,245,6.7,10,5,9999,99999,9,999999999,0.0,999,999,99
3009,1,26,12,0,*?*?*?*?*?*?*?*?*?*?*?*?*?*?*?*?*?*?*?*?*?*?,9.7,7.7,88,99587.1,377,1409,322,59.4,0.0,59.4,6932,0,6948,2393,240,4.1,10,5,9999,99999,9,999999999,0.0,999,999,99
3009,1,26,13,0,*?*?*?*?*?*?*?*?*?*?*?*?*?*?*?*?*?*?*?*?*?*?,9.2,8.0,92,99587.1,352,1409,320,54.5,0.0,54.5,6361,0,6375,2180,227,4.6,10,5,9999,99999,9,999999999,0.0,999,999,99
3009,1,26,14,0,*?*?*?*?*?*?*?*?*?*?*?*?*?*?*?*?*?*?*?*?*?*?,9.6,8.0,90,99587.1,278,1410,322,40.0,0.0,40.0,4674,0,4683,1569,213,4.1,10,5,9999,99999,9,999999999,0.0,999,999,99
3009,1,26,15,0,*?*?*?*?*?*?*?*?*?*?*?*?*?*?*?*?*?*?*?*?*?*?,9.7,8.3,91,99587.1,159,1407,322,16.9,0.0,16.9,2008,-0,2010,657,200,7.2,10,5,9999,99999,9,999999999,0.0,999,999,99
3009,1,26,16,0,*?*?*?*?*?*?*?*?*?*?*?*?*?*?*?*?*?*?*?*?*?*?,9.5,9.3,99,99587.1,4,1253,321,0.0,0.0,0.0,0,0,0,0,187,7.2,10,5,9999,99999,9,999999999,0.0,999,999,99
3009,1,26,17,0,*?*?*?*?*?*?*?*?*?*?*?*?*?*?*?*?*?*?*?*?*?*?,9.4,8.8,97,99587.1,0,-0,321,0.0,-0.0,0.0,0,0,0,0,173,2.1,10,5,9999,99999,9,999999999,0.0,999,999,99
3009,1,26,18,0,*?*?*?*?*?*?*?*?*?*?*?*?*?*?*?*?*?*?*?*?*?*?,9.2,7.9,92,99587.1,0,-0,320,0.0,-0.0,0.0,0,0,0,0,160,2.1,10,5,9999,99999,9,999999999,0.0,999,999,99
3009,1,26,19,0,*?*?*?*?*?*?*?*?*?*?*?*?*?*?*?*?*?*?*?*?*?*?,8.6,7.9,96,99587.1,0,-0,317,0.0,-0.0,0.0,0,0,0,0,163,5.2,10,5,9999,99999,9,999999999,0.0,999,999,99
3009,1,26,20,0,*?*?*?*?*?*?*?*?*?*?*?*?*?*?*?*?*?*?*?*?*?*?,8.6,8.3,98,99587.1,0,-0,317,0.0,-0.0,0.0,0,0,0,0,167,5.2,10,5,9999,99999,9,999999999,0.0,999,999,99
3009,1,26,21,0,*?*?*?*?*?*?*?*?*?*?*?*?*?*?*?*?*?*?*?*?*?*?,9.0,8.3,96,99587.1,0,-0,319,0.0,-0.0,0.0,0,0,0,0,170,4.1,10,5,9999,99999,9,999999999,0.4,999,999,99
3009,1,26,22,0,*?*?*?*?*?*?*?*?*?*?*?*?*?*?*?*?*?*?*?*?*?*?,8.6,8.7,100,99587.1,0,-0,317,0.0,-0.0,0.0,0,0,0,0,173,4.1,10,5,9999,99999,9,999999999,0.0,999,999,99
3009,1,26,23,0,*?*?*?*?*?*?*?*?*?*?*?*?*?*?*?*?*?*?*?*?*?*?,9.3,8.3,94,99587.1,0,-0,320,0.0,-0.0,0.0,0,0,0,0,177,4.1,10,5,9999,99999,9,999999999,0.0,999,999,99
3009,1,26,24,0,*?*?*?*?*?*?*?*?*?*?*?*?*?*?*?*?*?*?*?*?*?*?,7.6,4.3,81,99587.1,0,-0,313,0.0,-0.0,0.0,0,0,0,0,310,10.3,10,5,9999,99999,9,999999999,0.0,999,999,99
3009,1,27,1,0,*?*?*?*?*?*?*?*?*?*?*?*?*?*?*?*?*?*?*?*?*?*?,10.2,10.1,99,98185,0,-0,324,0.0,-0.0,0.0,0,0,0,0,188,10.3,10,5,9999,99999,9,999999999,0.0,999,999,99
3009,1,27,2,0,*?*?*?*?*?*?*?*?*?*?*?*?*?*?*?*?*?*?*?*?*?*?,10.2,10.2,100,98185,0,-0,324,0.0,-0.0,0.0,0,0,0,0,197,4.6,10,5,9999,99999,9,999999999,0.0,999,999,99
3009,1,27,3,0,*?*?*?*?*?*?*?*?*?*?*?*?*?*?*?*?*?*?*?*?*?*?,10.4,10.3,99,98185,0,-0,325,0.0,-0.0,0.0,0,0,0,0,205,5.2,10,5,9999,99999,9,999999999,0.0,999,999,99
3009,1,27,4,0,*?*?*?*?*?*?*?*?*?*?*?*?*?*?*?*?*?*?*?*?*?*?,11.3,10.2,93,98185,0,-0,329,0.0,-0.0,0.0,0,0,0,0,213,6.2,10,5,9999,99999,9,999999999,0.0,999,999,99
3009,1,27,5,0,*?*?*?*?*?*?*?*?*?*?*?*?*?*?*?*?*?*?*?*?*?*?,11.4,9.8,90,98185,0,-0,330,0.0,-0.0,0.0,0,0,0,0,222,6.2,10,5,9999,99999,9,999999999,0.0,999,999,99
3009,1,27,6,0,*?*?*?*?*?*?*?*?*?*?*?*?*?*?*?*?*?*?*?*?*?*?,10.3,8.9,91,98185,0,-0,325,0.0,-0.0,0.0,0,0,0,0,230,7.2,10,5,9999,99999,9,999999999,0.0,999,999,99
3009,1,27,7,0,*?*?*?*?*?*?*?*?*?*?*?*?*?*?*?*?*?*?*?*?*?*?,10.2,8.4,88,98185,0,-0,291,0.0,-0.0,0.0,0,0,0,0,230,9.8,1,0,9999,99999,9,999999999,0.0,999,999,99
3009,1,27,8,0,*?*?*?*?*?*?*?*?*?*?*?*?*?*?*?*?*?*?*?*?*?*?,10.1,7.3,83,98185,6,1494,300,0.0,0.0,0.0,0,0,0,0,230,9.3,4,2,9999,99999,9,999999999,0.0,999,999,99
3009,1,27,9,0,*?*?*?*?*?*?*?*?*?*?*?*?*?*?*?*?*?*?*?*?*?*?,10.7,7.7,82,98185,161,1405,292,59.6,360.6,18.3,6243,23959,3062,400,230,6.7,1,0,9999,99999,9,999999999,0.0,999,999,99
3009,1,27,10,0,*?*?*?*?*?*?*?*?*?*?*?*?*?*?*?*?*?*?*?*?*?*?,11.2,8.8,85,98185,281,1408,292,140.3,491.8,42.1,14610,37969,6507,788,230,6.2,0,0,9999,99999,9,999999999,0.0,999,999,99
3009,1,27,11,0,*?*?*?*?*?*?*?*?*?*?*?*?*?*?*?*?*?*?*?*?*?*?,11.7,8.1,79,98185,357,1409,300,190.6,505.5,62.5,19671,42244,9246,1154,230,6.7,2,1,9999,99999,9,999999999,0.0,999,999,99
3009,1,27,12,0,*?*?*?*?*?*?*?*?*?*?*?*?*?*?*?*?*?*?*?*?*?*?,12.5,8.4,76,98185,383,1408,320,182.7,301.0,100.9,19401,26100,11832,1967,230,4.1,6,3,9999,99999,9,999999999,0.0,999,999,99
3009,1,27,13,0,*?*?*?*?*?*?*?*?*?*?*?*?*?*?*?*?*?*?*?*?*?*?,12.6,7.6,71,98185,358,1408,323,151.5,212.7,97.4,16030,17912,11414,1902,232,4.6,7,4,9999,99999,9,999999999,0.0,999,999,99
3009,1,27,14,0,*?*?*?*?*?*?*?*?*?*?*?*?*?*?*?*?*?*?*?*?*?*?,12.2,7.1,71,98185,284,1409,321,112.1,198.5,72.1,11885,14937,8577,1363,233,4.1,7,4,9999,99999,9,999999999,0.0,999,999,99
3009,1,27,15,0,*?*?*?*?*?*?*?*?*?*?*?*?*?*?*?*?*?*?*?*?*?*?,12.5,8.0,75,98185,165,1405,319,54.5,208.1,30.1,5830,11777,4214,526,235,7.2,6,3,9999,99999,9,999999999,0.0,999,999,99
3009,1,27,16,0,*?*?*?*?*?*?*?*?*?*?*?*?*?*?*?*?*?*?*?*?*?*?,12.5,9.1,80,98185,11,1458,331,0.0,0.0,0.0,0,0,0,0,237,7.2,9,5,9999,99999,9,999999999,0.0,999,999,99
3009,1,27,17,0,*?*?*?*?*?*?*?*?*?*?*?*?*?*?*?*?*?*?*?*?*?*?,11.9,8.3,78,98185,0,-0,332,0.0,-0.0,0.0,0,0,0,0,238,2.1,10,5,9999,99999,9,999999999,0.0,999,999,99
3009,1,27,18,0,*?*?*?*?*?*?*?*?*?*?*?*?*?*?*?*?*?*?*?*?*?*?,11.4,8.8,84,98185,0,-0,330,0.0,-0.0,0.0,0,0,0,0,240,2.1,10,5,9999,99999,9,999999999,0.0,999,999,99
3009,1,27,19,0,*?*?*?*?*?*?*?*?*?*?*?*?*?*?*?*?*?*?*?*?*?*?,11.8,9.4,85,98185,0,-0,331,0.0,-0.0,0.0,0,0,0,0,238,5.2,10,5,9999,99999,9,999999999,0.0,999,999,99
3009,1,27,20,0,*?*?*?*?*?*?*?*?*?*?*?*?*?*?*?*?*?*?*?*?*?*?,11.5,9.3,87,98185,0,-0,330,0.0,-0.0,0.0,0,0,0,0,237,5.2,10,5,9999,99999,9,999999999,0.0,999,999,99
3009,1,27,21,0,*?*?*?*?*?*?*?*?*?*?*?*?*?*?*?*?*?*?*?*?*?*?,11.2,9.6,90,98185,0,-0,329,0.0,-0.0,0.0,0,0,0,0,235,4.1,10,5,9999,99999,9,999999999,0.0,999,999,99
3009,1,27,22,0,*?*?*?*?*?*?*?*?*?*?*?*?*?*?*?*?*?*?*?*?*?*?,11.5,9.9,91,98185,0,-0,330,0.0,-0.0,0.0,0,0,0,0,233,4.1,10,5,9999,99999,9,999999999,0.0,999,999,99
3009,1,27,23,0,*?*?*?*?*?*?*?*?*?*?*?*?*?*?*?*?*?*?*?*?*?*?,10.3,9.6,95,98185,0,-0,325,0.0,-0.0,0.0,0,0,0,0,232,4.1,10,5,9999,99999,9,999999999,0.0,999,999,99
3009,1,27,24,0,*?*?*?*?*?*?*?*?*?*?*?*?*?*?*?*?*?*?*?*?*?*?,10.1,9.2,94,98185,0,-0,324,0.0,-0.0,0.0,0,0,0,0,180,10.3,10,5,9999,99999,9,999999999,0.2,999,999,99
3009,1,28,1,0,*?*?*?*?*?*?*?*?*?*?*?*?*?*?*?*?*?*?*?*?*?*?,7.4,6.1,91,98734.6,0,-0,312,0.0,-0.0,0.0,0,0,0,0,230,10.3,10,5,9999,99999,9,999999999,0.0,999,999,99
3009,1,28,2,0,*?*?*?*?*?*?*?*?*?*?*?*?*?*?*?*?*?*?*?*?*?*?,6.3,4.1,86,98734.6,0,-0,308,0.0,-0.0,0.0,0,0,0,0,230,4.6,10,5,9999,99999,9,999999999,0.0,999,999,99
3009,1,28,3,0,*?*?*?*?*?*?*?*?*?*?*?*?*?*?*?*?*?*?*?*?*?*?,6.4,3.9,84,98734.6,0,-0,308,0.0,-0.0,0.0,0,0,0,0,230,5.2,10,5,9999,99999,9,999999999,0.0,999,999,99
3009,1,28,4,0,*?*?*?*?*?*?*?*?*?*?*?*?*?*?*?*?*?*?*?*?*?*?,6.4,3.9,84,98734.6,0,-0,308,0.0,-0.0,0.0,0,0,0,0,230,6.2,10,5,9999,99999,9,999999999,0.0,999,999,99
3009,1,28,5,0,*?*?*?*?*?*?*?*?*?*?*?*?*?*?*?*?*?*?*?*?*?*?,5.9,4.3,89,98734.6,0,-0,306,0.0,-0.0,0.0,0,0,0,0,230,6.2,10,5,9999,99999,9,999999999,0.0,999,999,99
3009,1,28,6,0,*?*?*?*?*?*?*?*?*?*?*?*?*?*?*?*?*?*?*?*?*?*?,5.5,4.3,92,98734.6,0,-0,304,0.0,-0.0,0.0,0,0,0,0,230,7.2,10,5,9999,99999,9,999999999,0.0,999,999,99
3009,1,28,7,0,*?*?*?*?*?*?*?*?*?*?*?*?*?*?*?*?*?*?*?*?*?*?,5.7,4.1,89,98734.6,0,-0,305,0.0,-0.0,0.0,0,0,0,0,223,9.8,10,5,9999,99999,9,999999999,0.0,999,999,99
3009,1,28,8,0,*?*?*?*?*?*?*?*?*?*?*?*?*?*?*?*?*?*?*?*?*?*?,6.0,4.6,91,98734.6,11,1442,306,0.0,0.0,0.0,0,0,0,0,217,9.3,10,5,9999,99999,9,999999999,0.0,999,999,99
3009,1,28,9,0,*?*?*?*?*?*?*?*?*?*?*?*?*?*?*?*?*?*?*?*?*?*?,6.3,4.1,86,98734.6,167,1410,308,18.4,0.0,18.4,2181,-0,2183,715,210,6.7,10,5,9999,99999,9,999999999,0.0,999,999,99
3009,1,28,10,0,*?*?*?*?*?*?*?*?*?*?*?*?*?*?*?*?*?*?*?*?*?*?,7.7,5.3,85,98734.6,287,1409,314,41.8,0.0,41.8,4883,0,4893,1643,203,6.2,10,5,9999,99999,9,999999999,0.0,999,999,99
3009,1,28,11,0,*?*?*?*?*?*?*?*?*?*?*?*?*?*?*?*?*?*?*?*?*?*?,8.5,5.5,81,98734.6,363,1409,317,56.6,0.0,56.6,6608,0,6623,2272,197,6.7,10,5,9999,99999,9,999999999,0.0,999,999,99
3009,1,28,12,0,*?*?*?*?*?*?*?*?*?*?*?*?*?*?*?*?*?*?*?*?*?*?,9.5,5.0,73,98734.6,389,1408,322,61.8,0.0,61.8,7213,0,7231,2500,190,4.1,10,5,9999,99999,9,999999999,0.0,999,999,99
3009,1,28,13,0,*?*?*?*?*?*?*?*?*?*?*?*?*?*?*?*?*?*?*?*?*?*?,9.3,5.3,76,98734.6,365,1410,321,56.9,0.0,56.9,6649,0,6664,2288,195,4.6,10,5,9999,99999,9,999999999,0.0,999,999,99
3009,1,28,14,0,*?*?*?*?*?*?*?*?*?*?*?*?*?*?*?*?*?*?*?*?*?*?,9.7,5.5,75,98734.6,290,1407,323,42.5,0.0,42.5,4960,0,4970,1670,200,4.1,10,5,9999,99999,9,999999999,0.0,999,999,99
3009,1,28,15,0,*?*?*?*?*?*?*?*?*?*?*?*?*?*?*?*?*?*?*?*?*?*?,9.6,6.2,79,98734.6,172,1410,322,19.3,0.0,19.3,2291,-0,2293,751,205,7.2,10,5,9999,99999,9,999999999,0.0,999,999,99
3009,1,28,16,0,*?*?*?*?*?*?*?*?*?*?*?*?*?*?*?*?*?*?*?*?*?*?,9.6,5.3,74,98734.6,17,1422,322,0.0,0.0,0.0,0,0,0,0,210,7.2,10,5,9999,99999,9,999999999,0.0,999,999,99
3009,1,28,17,0,*?*?*?*?*?*?*?*?*?*?*?*?*?*?*?*?*?*?*?*?*?*?,9.0,4.5,73,98734.6,0,-0,320,0.0,-0.0,0.0,0,0,0,0,215,2.1,10,5,9999,99999,9,999999999,0.0,999,999,99
3009,1,28,18,0,*?*?*?*?*?*?*?*?*?*?*?*?*?*?*?*?*?*?*?*?*?*?,8.0,5.5,84,98734.6,0,-0,315,0.0,-0.0,0.0,0,0,0,0,220,2.1,10,5,9999,99999,9,999999999,0.0,999,999,99
3009,1,28,19,0,*?*?*?*?*?*?*?*?*?*?*?*?*?*?*?*?*?*?*?*?*?*?,8.4,5.9,84,98734.6,0,-0,317,0.0,-0.0,0.0,0,0,0,0,222,5.2,10,5,9999,99999,9,999999999,0.0,999,999,99
3009,1,28,20,0,*?*?*?*?*?*?*?*?*?*?*?*?*?*?*?*?*?*?*?*?*?*?,7.6,5.3,85,98734.6,0,-0,313,0.0,-0.0,0.0,0,0,0,0,223,5.2,10,5,9999,99999,9,999999999,0.0,999,999,99
3009,1,28,21,0,*?*?*?*?*?*?*?*?*?*?*?*?*?*?*?*?*?*?*?*?*?*?,7.3,5.6,90,98734.6,0,-0,312,0.0,-0.0,0.0,0,0,0,0,225,4.1,10,5,9999,99999,9,999999999,0.0,999,999,99
3009,1,28,22,0,*?*?*?*?*?*?*?*?*?*?*?*?*?*?*?*?*?*?*?*?*?*?,7.5,6.1,91,98734.6,0,-0,313,0.0,-0.0,0.0,0,0,0,0,227,4.1,10,5,9999,99999,9,999999999,0.0,999,999,99
3009,1,28,23,0,*?*?*?*?*?*?*?*?*?*?*?*?*?*?*?*?*?*?*?*?*?*?,6.2,3.8,84,98734.6,0,-0,307,0.0,-0.0,0.0,0,0,0,0,228,4.1,10,5,9999,99999,9,999999999,0.0,999,999,99
3009,1,28,24,0,*?*?*?*?*?*?*?*?*?*?*?*?*?*?*?*?*?*?*?*?*?*?,9.2,8.0,92,98734.6,0,-0,320,0.0,-0.0,0.0,0,0,0,0,230,10.3,10,5,9999,99999,9,999999999,0.0,999,999,99
3009,1,29,1,0,*?*?*?*?*?*?*?*?*?*?*?*?*?*?*?*?*?*?*?*?*?*?,3.2,2.1,100,98822.9,0,-0,295,0.0,-0.0,0.0,0,0,0,0,228,10.3,10,5,9999,99999,9,999999999,0.0,999,999,99
3009,1,29,2,0,*?*?*?*?*?*?*?*?*?*?*?*?*?*?*?*?*?*?*?*?*?*?,1.9,1.3,100,98822.9,0,-0,289,0.0,-0.0,0.0,0,0,0,0,227,4.6,10,5,9999,99999,9,999999999,0.0,999,999,99
3009,1,29,3,0,*?*?*?*?*?*?*?*?*?*?*?*?*?*?*?*?*?*?*?*?*?*?,2.4,1.5,100,98822.9,0,-0,291,0.0,-0.0,0.0,0,0,0,0,225,5.2,10,5,9999,99999,9,999999999,0.0,999,999,99
3009,1,29,4,0,*?*?*?*?*?*?*?*?*?*?*?*?*?*?*?*?*?*?*?*?*?*?,1.9,1.7,100,98822.9,0,-0,289,0.0,-0.0,0.0,0,0,0,0,223,6.2,10,5,9999,99999,9,999999999,0.0,999,999,99
3009,1,29,5,0,*?*?*?*?*?*?*?*?*?*?*?*?*?*?*?*?*?*?*?*?*?*?,1.5,0.8,100,98822.9,0,-0,288,0.0,-0.0,0.0,0,0,0,0,222,6.2,10,5,9999,99999,9,999999999,0.0,999,999,99
3009,1,29,6,0,*?*?*?*?*?*?*?*?*?*?*?*?*?*?*?*?*?*?*?*?*?*?,1.1,0.4,100,98822.9,0,-0,286,0.0,-0.0,0.0,0,0,0,0,220,7.2,10,5,9999,99999,9,999999999,0.0,999,999,99
3009,1,29,7,0,*?*?*?*?*?*?*?*?*?*?*?*?*?*?*?*?*?*?*?*?*?*?,1.6,0.4,100,98822.9,0,-0,288,0.0,-0.0,0.0,0,0,0,0,215,9.8,10,5,9999,99999,9,999999999,0.0,999,999,99
3009,1,29,8,0,*?*?*?*?*?*?*?*?*?*?*?*?*?*?*?*?*?*?*?*?*?*?,2.1,0.6,100,98822.9,16,1410,290,0.0,0.0,0.0,0,0,0,0,210,9.3,10,5,9999,99999,9,999999999,0.0,999,999,99
3009,1,29,9,0,*?*?*?*?*?*?*?*?*?*?*?*?*?*?*?*?*?*?*?*?*?*?,1.9,-0.4,98,98822.9,172,1405,289,19.4,0.0,19.4,2306,-0,2308,756,205,6.7,10,5,9999,99999,9,999999999,0.0,999,999,99
3009,1,29,10,0,*?*?*?*?*?*?*?*?*?*?*?*?*?*?*?*?*?*?*?*?*?*?,3.3,1.7,100,98822.9,293,1409,295,42.9,0.0,42.9,5016,0,5026,1691,200,6.2,10,5,9999,99999,9,999999999,0.0,999,999,99
3009,1,29,11,0,*?*?*?*?*?*?*?*?*?*?*?*?*?*?*?*?*?*?*?*?*?*?,4.8,2.9,100,98822.9,369,1409,301,57.8,0.0,57.8,6748,0,6764,2325,195,6.7,10,5,9999,99999,9,999999999,0.0,999,999,99
3009,1,29,12,0,*?*?*?*?*?*?*?*?*?*?*?*?*?*?*?*?*?*?*?*?*?*?,5.3,4.1,100,98822.9,396,1410,303,63.0,0.0,63.0,7360,0,7378,2556,190,4.1,10,5,9999,99999,9,999999999,0.0,999,999,99
3009,1,29,13,0,*?*?*?*?*?*?*?*?*?*?*?*?*?*?*?*?*?*?*?*?*?*?,5.6,4.5,100,98822.9,371,1408,304,58.2,0.0,58.2,6796,0,6812,2342,197,4.6,10,5,9999,99999,9,999999999,0.0,999,999,99
3009,1,29,14,0,*?*?*?*?*?*?*?*?*?*?*?*?*?*?*?*?*?*?*?*?*?*?,5.7,3.9,100,98822.9,297,1409,305,43.7,0.0,43.7,5108,0,5118,1723,203,4.1,10,5,9999,99999,9,999999999,0.0,999,999,99
3009,1,29,15,0,*?*?*?*?*?*?*?*?*?*?*?*?*?*?*?*?*?*?*?*?*?*?,5.3,4.5,100,98822.9,178,1407,303,20.6,0.0,20.6,2435,-0,2437,799,210,7.2,10,5,9999,99999,9,999999999,0.0,999,999,99
3009,1,29,16,0,*?*?*?*?*?*?*?*?*?*?*?*?*?*?*?*?*?*?*?*?*?*?,4.9,5.0,100,98822.9,23,1401,301,0.0,0.0,0.0,0,0,0,0,217,7.2,10,5,9999,99999,9,999999999,0.0,999,999,99
3009,1,29,17,0,*?*?*?*?*?*?*?*?*?*?*?*?*?*?*?*?*?*?*?*?*?*?,4.8,4.8,100,98822.9,0,-0,301,0.0,-0.0,0.0,0,0,0,0,223,2.1,10,5,9999,99999,9,999999999,0.0,999,999,99
3009,1,29,18,0,*?*?*?*?*?*?*?*?*?*?*?*?*?*?*?*?*?*?*?*?*?*?,3.8,3.8,100,98822.9,0,-0,297,0.0,-0.0,0.0,0,0,0,0,230,2.1,10,5,9999,99999,9,999999999,0.0,999,999,99
3009,1,29,19,0,*?*?*?*?*?*?*?*?*?*?*?*?*?*?*?*?*?*?*?*?*?*?,3.8,3.8,100,98822.9,0,-0,297,0.0,-0.0,0.0,0,0,0,0,230,5.2,10,5,9999,99999,9,999999999,0.0,999,999,99
3009,1,29,20,0,*?*?*?*?*?*?*?*?*?*?*?*?*?*?*?*?*?*?*?*?*?*?,3.6,3.6,100,98822.9,0,-0,296,0.0,-0.0,0.0,0,0,0,0,230,5.2,10,5,9999,99999,9,999999999,0.0,999,999,99
3009,1,29,21,0,*?*?*?*?*?*?*?*?*?*?*?*?*?*?*?*?*?*?*?*?*?*?,3.3,3.2,100,98822.9,0,-0,295,0.0,-0.0,0.0,0,0,0,0,230,4.1,10,5,9999,99999,9,999999999,0.0,999,999,99
3009,1,29,22,0,*?*?*?*?*?*?*?*?*?*?*?*?*?*?*?*?*?*?*?*?*?*?,3.6,3.6,100,98822.9,0,-0,296,0.0,-0.0,0.0,0,0,0,0,230,4.1,10,5,9999,99999,9,999999999,0.0,999,999,99
3009,1,29,23,0,*?*?*?*?*?*?*?*?*?*?*?*?*?*?*?*?*?*?*?*?*?*?,3.3,3.2,100,98822.9,0,-0,295,0.0,-0.0,0.0,0,0,0,0,230,4.1,10,5,9999,99999,9,999999999,0.0,999,999,99
3009,1,29,24,0,*?*?*?*?*?*?*?*?*?*?*?*?*?*?*?*?*?*?*?*?*?*?,4.9,3.0,100,98822.9,0,-0,302,0.0,-0.0,0.0,0,0,0,0,230,10.3,10,5,9999,99999,9,999999999,0.0,999,999,99
3009,1,30,1,0,*?*?*?*?*?*?*?*?*?*?*?*?*?*?*?*?*?*?*?*?*?*?,2.9,2.9,100,99437.9,0,-0,293,0.0,-0.0,0.0,0,0,0,0,230,10.3,10,5,9999,99999,9,999999999,0.0,999,999,99
3009,1,30,2,0,*?*?*?*?*?*?*?*?*?*?*?*?*?*?*?*?*?*?*?*?*?*?,2.9,2.9,100,99437.9,0,-0,293,0.0,-0.0,0.0,0,0,0,0,230,4.6,10,5,9999,99999,9,999999999,0.0,999,999,99
3009,1,30,3,0,*?*?*?*?*?*?*?*?*?*?*?*?*?*?*?*?*?*?*?*?*?*?,3.4,3.4,100,99437.9,0,-0,295,0.0,-0.0,0.0,0,0,0,0,230,5.2,10,5,9999,99999,9,999999999,0.0,999,999,99
3009,1,30,4,0,*?*?*?*?*?*?*?*?*?*?*?*?*?*?*?*?*?*?*?*?*?*?,3.7,3.8,100,99437.9,0,-0,296,0.0,-0.0,0.0,0,0,0,0,230,6.2,10,5,9999,99999,9,999999999,0.0,999,999,99
3009,1,30,5,0,*?*?*?*?*?*?*?*?*?*?*?*?*?*?*?*?*?*?*?*?*?*?,3.5,3.6,100,99437.9,0,-0,296,0.0,-0.0,0.0,0,0,0,0,230,6.2,10,5,9999,99999,9,999999999,0.0,999,999,99
3009,1,30,6,0,*?*?*?*?*?*?*?*?*?*?*?*?*?*?*?*?*?*?*?*?*?*?,3.6,3.6,100,99437.9,0,-0,296,0.0,-0.0,0.0,0,0,0,0,230,7.2,10,5,9999,99999,9,999999999,0.0,999,999,99
3009,1,30,7,0,*?*?*?*?*?*?*?*?*?*?*?*?*?*?*?*?*?*?*?*?*?*?,4.0,4.1,100,99437.9,0,-0,298,0.0,-0.0,0.0,0,0,0,0,240,9.8,10,5,9999,99999,9,999999999,0.0,999,999,99
3009,1,30,8,0,*?*?*?*?*?*?*?*?*?*?*?*?*?*?*?*?*?*?*?*?*?*?,3.7,3.8,100,99437.9,21,1384,296,0.0,0.0,0.0,0,0,0,0,250,9.3,10,5,9999,99999,9,999999999,0.0,999,999,99
3009,1,30,9,0,*?*?*?*?*?*?*?*?*?*?*?*?*?*?*?*?*?*?*?*?*?*?,3.8,3.8,100,99437.9,178,1407,297,20.6,0.0,20.6,2434,-0,2437,799,260,6.7,10,5,9999,99999,9,999999999,0.0,999,999,99
3009,1,30,10,0,*?*?*?*?*?*?*?*?*?*?*?*?*?*?*?*?*?*?*?*?*?*?,3.8,3.8,100,99437.9,299,1409,297,44.1,0.0,44.1,5153,0,5163,1739,270,6.2,10,5,9999,99999,9,999999999,0.0,999,999,99
3009,1,30,11,0,*?*?*?*?*?*?*?*?*?*?*?*?*?*?*?*?*?*?*?*?*?*?,5.2,5.1,100,99437.9,375,1408,303,59.0,0.0,59.0,6892,0,6908,2378,280,6.7,10,5,9999,99999,9,999999999,0.0,999,999,99
3009,1,30,12,0,*?*?*?*?*?*?*?*?*?*?*?*?*?*?*?*?*?*?*?*?*?*?,5.6,3.2,100,99437.9,402,1408,305,64.3,0.0,64.3,7507,0,7526,2612,290,4.1,10,5,9999,99999,9,999999999,0.0,999,999,99
3009,1,30,13,0,*?*?*?*?*?*?*?*?*?*?*?*?*?*?*?*?*?*?*?*?*?*?,5.7,3.0,100,99437.9,377,1406,305,59.5,0.0,59.5,6945,0,6962,2398,288,4.6,10,5,9999,99999,9,999999999,0.0,999,999,99
3009,1,30,14,0,*?*?*?*?*?*?*?*?*?*?*?*?*?*?*?*?*?*?*?*?*?*?,5.7,2.3,100,99437.9,303,1406,305,45.0,0.0,45.0,5256,0,5267,1776,287,4.1,10,5,9999,99999,9,999999999,0.0,999,999,99
3009,1,30,15,0,*?*?*?*?*?*?*?*?*?*?*?*?*?*?*?*?*?*?*?*?*?*?,5.8,2.1,99,99437.9,185,1411,306,21.8,0.0,21.8,2582,-0,2585,849,285,7.2,10,5,9999,99999,9,999999999,0.0,999,999,99
3009,1,30,16,0,*?*?*?*?*?*?*?*?*?*?*?*?*?*?*?*?*?*?*?*?*?*?,5.7,1.9,98,99437.9,29,1385,305,0.0,0.0,0.0,0,0,0,0,283,7.2,10,5,9999,99999,9,999999999,0.0,999,999,99
3009,1,30,17,0,*?*?*?*?*?*?*?*?*?*?*?*?*?*?*?*?*?*?*?*?*?*?,5.3,2.7,100,99437.9,0,-0,303,0.0,-0.0,0.0,0,0,0,0,282,2.1,10,5,9999,99999,9,999999999,0.0,999,999,99
3009,1,30,18,0,*?*?*?*?*?*?*?*?*?*?*?*?*?*?*?*?*?*?*?*?*?*?,4.5,3.8,100,99437.9,0,-0,300,0.0,-0.0,0.0,0,0,0,0,280,2.1,10,5,9999,99999,9,999999999,0.0,999,999,99
3009,1,30,19,0,*?*?*?*?*?*?*?*?*?*?*?*?*?*?*?*?*?*?*?*?*?*?,4.7,3.8,100,99437.9,0,-0,301,0.0,-0.0,0.0,0,0,0,0,270,5.2,10,5,9999,99999,9,999999999,0.0,999,999,99
3009,1,30,20,0,*?*?*?*?*?*?*?*?*?*?*?*?*?*?*?*?*?*?*?*?*?*?,4.7,3.4,100,99437.9,0,-0,301,0.0,-0.0,0.0,0,0,0,0,260,5.2,10,5,9999,99999,9,999999999,0.0,999,999,99
3009,1,30,21,0,*?*?*?*?*?*?*?*?*?*?*?*?*?*?*?*?*?*?*?*?*?*?,4.7,2.1,100,99437.9,0,-0,301,0.0,-0.0,0.0,0,0,0,0,250,4.1,10,5,9999,99999,9,999999999,0.0,999,999,99
3009,1,30,22,0,*?*?*?*?*?*?*?*?*?*?*?*?*?*?*?*?*?*?*?*?*?*?,3.9,1.5,100,99437.9,0,-0,298,0.0,-0.0,0.0,0,0,0,0,240,4.1,10,5,9999,99999,9,999999999,0.0,999,999,99
3009,1,30,23,0,*?*?*?*?*?*?*?*?*?*?*?*?*?*?*?*?*?*?*?*?*?*?,3.7,3.8,100,99437.9,0,-0,296,0.0,-0.0,0.0,0,0,0,0,230,4.1,10,5,9999,99999,9,999999999,0.0,999,999,99
3009,1,30,24,0,*?*?*?*?*?*?*?*?*?*?*?*?*?*?*?*?*?*?*?*?*?*?,2.9,2.9,100,99437.9,0,-0,293,0.0,-0.0,0.0,0,0,0,0,230,10.3,10,5,9999,99999,9,999999999,0.0,999,999,99
3009,1,31,1,0,*?*?*?*?*?*?*?*?*?*?*?*?*?*?*?*?*?*?*?*?*?*?,3.2,2.1,92,99781.3,0,-0,295,0.0,-0.0,0.0,0,0,0,0,218,10.3,10,5,9999,99999,9,999999999,0.0,999,999,99
3009,1,31,2,0,*?*?*?*?*?*?*?*?*?*?*?*?*?*?*?*?*?*?*?*?*?*?,2.9,1.5,90,99781.3,0,-0,293,0.0,-0.0,0.0,0,0,0,0,217,4.6,10,5,9999,99999,9,999999999,0.0,999,999,99
3009,1,31,3,0,*?*?*?*?*?*?*?*?*?*?*?*?*?*?*?*?*?*?*?*?*?*?,2.5,2.3,97,99781.3,0,-0,292,0.0,-0.0,0.0,0,0,0,0,215,5.2,10,5,9999,99999,9,999999999,0.0,999,999,99
3009,1,31,4,0,*?*?*?*?*?*?*?*?*?*?*?*?*?*?*?*?*?*?*?*?*?*?,2.2,1.7,95,99781.3,0,-0,290,0.0,-0.0,0.0,0,0,0,0,213,6.2,10,5,9999,99999,9,999999999,0.0,999,999,99
3009,1,31,5,0,*?*?*?*?*?*?*?*?*?*?*?*?*?*?*?*?*?*?*?*?*?*?,2.4,1.7,94,99781.3,0,-0,291,0.0,-0.0,0.0,0,0,0,0,212,6.2,10,5,9999,99999,9,999999999,0.0,999,999,99
3009,1,31,6,0,*?*?*?*?*?*?*?*?*?*?*?*?*?*?*?*?*?*?*?*?*?*?,2.6,-0.0,83,99781.3,0,-0,292,0.0,-0.0,0.0,0,0,0,0,210,7.2,10,5,9999,99999,9,999999999,0.0,999,999,99
3009,1,31,7,0,*?*?*?*?*?*?*?*?*?*?*?*?*?*?*?*?*?*?*?*?*?*?,2.6,-1.1,76,99781.3,0,-0,292,0.0,-0.0,0.0,0,0,0,0,217,9.8,10,5,9999,99999,9,999999999,0.0,999,999,99
3009,1,31,8,0,*?*?*?*?*?*?*?*?*?*?*?*?*?*?*?*?*?*?*?*?*?*?,3.2,-0.4,76,99781.3,27,1413,295,0.0,0.0,0.0,0,0,0,0,223,9.3,10,5,9999,99999,9,999999999,0.0,999,999,99
3009,1,31,9,0,*?*?*?*?*?*?*?*?*?*?*?*?*?*?*?*?*?*?*?*?*?*?,3.2,1.3,86,99781.3,184,1408,295,21.7,0.0,21.7,2566,-0,2569,843,230,6.7,10,5,9999,99999,9,999999999,0.0,999,999,99
3009,1,31,10,0,*?*?*?*?*?*?*?*?*?*?*?*?*?*?*?*?*?*?*?*?*?*?,3.8,2.9,93,99781.3,305,1409,297,45.3,0.0,45.3,5292,0,5303,1790,237,6.2,10,5,9999,99999,9,999999999,0.0,999,999,99
3009,1,31,11,0,*?*?*?*?*?*?*?*?*?*?*?*?*?*?*?*?*?*?*?*?*?*?,4.5,3.0,89,99781.3,381,1406,300,60.3,0.0,60.3,7037,0,7054,2433,243,6.7,10,5,9999,99999,9,999999999,0.0,999,999,99
3009,1,31,12,0,*?*?*?*?*?*?*?*?*?*?*?*?*?*?*?*?*?*?*?*?*?*?,4.7,3.0,88,99781.3,408,1406,301,65.5,0.0,65.5,7657,0,7677,2669,250,4.1,10,5,9999,99999,9,999999999,0.0,999,999,99
3009,1,31,13,0,*?*?*?*?*?*?*?*?*?*?*?*?*?*?*?*?*?*?*?*?*?*?,5.1,2.7,83,99781.3,384,1408,303,60.8,0.0,60.8,7094,0,7111,2456,248,4.6,10,5,9999,99999,9,999999999,1.6,999,999,99
3009,1,31,14,0,*?*?*?*?*?*?*?*?*?*?*?*?*?*?*?*?*?*?*?*?*?*?,5.3,2.5,81,99781.3,310,1408,304,46.3,0.0,46.3,5405,0,5416,1831,247,4.1,10,5,9999,99999,9,999999999,1.4,999,999,99
3009,1,31,15,0,*?*?*?*?*?*?*?*?*?*?*?*?*?*?*?*?*?*?*?*?*?*?,4.8,1.9,80,99781.3,191,1406,301,23.1,0.0,23.1,2729,-0,2732,898,245,7.2,10,5,9999,99999,9,999999999,0.0,999,999,99
3009,1,31,16,0,*?*?*?*?*?*?*?*?*?*?*?*?*?*?*?*?*?*?*?*?*?*?,5.2,1.0,74,99781.3,36,1411,303,0.0,0.0,0.0,0,0,0,0,243,7.2,10,5,9999,99999,9,999999999,0.2,999,999,99
3009,1,31,17,0,*?*?*?*?*?*?*?*?*?*?*?*?*?*?*?*?*?*?*?*?*?*?,4.3,0.4,75,99781.3,0,-0,299,0.0,-0.0,0.0,0,0,0,0,242,2.1,10,5,9999,99999,9,999999999,2.5,999,999,99
3009,1,31,18,0,*?*?*?*?*?*?*?*?*?*?*?*?*?*?*?*?*?*?*?*?*?*?,4.7,-0.2,69,99781.3,0,-0,301,0.0,-0.0,0.0,0,0,0,0,240,2.1,10,5,9999,99999,9,999999999,1.3,999,999,99
3009,1,31,19,0,*?*?*?*?*?*?*?*?*?*?*?*?*?*?*?*?*?*?*?*?*?*?,4.2,-0.0,73,99781.3,0,-0,299,0.0,-0.0,0.0,0,0,0,0,237,5.2,10,5,9999,99999,9,999999999,0.3,999,999,99
3009,1,31,20,0,*?*?*?*?*?*?*?*?*?*?*?*?*?*?*?*?*?*?*?*?*?*?,3.7,-0.2,74,99781.3,0,-0,297,0.0,-0.0,0.0,0,0,0,0,233,5.2,10,5,9999,99999,9,999999999,0.9,999,999,99
3009,1,31,21,0,*?*?*?*?*?*?*?*?*?*?*?*?*?*?*?*?*?*?*?*?*?*?,3.7,-0.4,73,99781.3,0,-0,297,0.0,-0.0,0.0,0,0,0,0,230,4.1,10,5,9999,99999,9,999999999,1.1,999,999,99
3009,1,31,22,0,*?*?*?*?*?*?*?*?*?*?*?*?*?*?*?*?*?*?*?*?*?*?,3.4,1.7,89,99781.3,0,-0,295,0.0,-0.0,0.0,0,0,0,0,227,4.1,10,5,9999,99999,9,999999999,0.1,999,999,99
3009,1,31,23,0,*?*?*?*?*?*?*?*?*?*?*?*?*?*?*?*?*?*?*?*?*?*?,3.4,2.1,90,99781.3,0,-0,295,0.0,-0.0,0.0,0,0,0,0,223,4.1,10,5,9999,99999,9,999999999,0.0,999,999,99
3009,1,31,24,0,*?*?*?*?*?*?*?*?*?*?*?*?*?*?*?*?*?*?*?*?*?*?,3.6,3.0,95,99781.3,0,-0,296,0.0,-0.0,0.0,0,0,0,0,220,10.3,10,5,9999,99999,9,999999999,0.0,999,999,99
3009,2,1,1,0,*?*?*?*?*?*?*?*?*?*?*?*?*?*?*?*?*?*?*?*?*?*?,3.8,3.8,100,99949.2,0,-0,297,0.0,-0.0,0.0,0,0,0,0,225,1.0,10,5,9999,99999,9,999999999,0.0,999,999,99
3009,2,1,2,0,*?*?*?*?*?*?*?*?*?*?*?*?*?*?*?*?*?*?*?*?*?*?,3.6,3.6,100,99949.2,0,-0,296,0.0,-0.0,0.0,0,0,0,0,230,1.0,10,5,9999,99999,9,999999999,0.2,999,999,99
3009,2,1,3,0,*?*?*?*?*?*?*?*?*?*?*?*?*?*?*?*?*?*?*?*?*?*?,3.4,3.4,100,99949.2,0,-0,295,0.0,-0.0,0.0,0,0,0,0,235,3.1,10,5,9999,99999,9,999999999,1.4,999,999,99
3009,2,1,4,0,*?*?*?*?*?*?*?*?*?*?*?*?*?*?*?*?*?*?*?*?*?*?,3.7,3.6,100,99949.2,0,-0,296,0.0,-0.0,0.0,0,0,0,0,240,1.5,10,5,9999,99999,9,999999999,0.9,999,999,99
3009,2,1,5,0,*?*?*?*?*?*?*?*?*?*?*?*?*?*?*?*?*?*?*?*?*?*?,3.9,3.9,100,99949.2,0,-0,297,0.0,-0.0,0.0,0,0,0,0,245,1.0,10,5,9999,99999,9,999999999,0.1,999,999,99
3009,2,1,6,0,*?*?*?*?*?*?*?*?*?*?*?*?*?*?*?*?*?*?*?*?*?*?,3.7,3.8,100,99949.2,0,-0,296,0.0,-0.0,0.0,0,0,0,0,250,2.1,10,5,9999,99999,9,999999999,0.1,999,999,99
3009,2,1,7,0,*?*?*?*?*?*?*?*?*?*?*?*?*?*?*?*?*?*?*?*?*?*?,3.7,3.8,100,99949.2,0,-0,296,0.0,-0.0,0.0,0,0,0,0,248,2.1,10,5,9999,99999,9,999999999,0.7,999,999,99
3009,2,1,8,0,*?*?*?*?*?*?*?*?*?*?*?*?*?*?*?*?*?*?*?*?*?*?,3.9,3.9,100,99949.2,33,1426,297,0.0,0.0,0.0,0,0,0,0,247,1.0,10,5,9999,99999,9,999999999,0.8,999,999,99
3009,2,1,9,0,*?*?*?*?*?*?*?*?*?*?*?*?*?*?*?*?*?*?*?*?*?*?,4.2,4.1,100,99949.2,190,1408,294,39.7,39.2,34.5,4433,2558,4123,725,245,1.5,9,5,9999,99999,9,999999999,0.0,999,999,99
3009,2,1,10,0,*?*?*?*?*?*?*?*?*?*?*?*?*?*?*?*?*?*?*?*?*?*?,4.0,3.9,100,99949.2,311,1407,298,46.5,0.0,46.5,5434,0,5446,1841,243,1.0,10,5,9999,99999,9,999999999,0.0,999,999,99
3009,2,1,11,0,*?*?*?*?*?*?*?*?*?*?*?*?*?*?*?*?*?*?*?*?*?*?,4.6,3.9,100,99949.2,388,1408,291,141.7,129.6,106.0,15456,11432,12202,2343,242,0.5,8,4,9999,99999,9,999999999,0.7,999,999,99
3009,2,1,12,0,*?*?*?*?*?*?*?*?*?*?*?*?*?*?*?*?*?*?*?*?*?*?,4.9,3.6,100,99949.2,415,1407,293,153.9,131.5,115.1,16787,11844,13237,2565,240,0.5,8,4,9999,99999,9,999999999,1.1,999,999,99
3009,2,1,13,0,*?*?*?*?*?*?*?*?*?*?*?*?*?*?*?*?*?*?*?*?*?*?,4.7,3.9,100,99949.2,391,1409,287,168.9,217.3,108.6,17888,18785,12753,2147,258,0.5,7,4,9999,99999,9,999999999,1.6,999,999,99
3009,2,1,14,0,*?*?*?*?*?*?*?*?*?*?*?*?*?*?*?*?*?*?*?*?*?*?,5.1,1.9,98,99949.2,317,1409,288,129.6,205.6,83.3,13718,16356,9840,1599,277,0.5,7,4,9999,99999,9,999999999,0.0,999,999,99
3009,2,1,15,0,*?*?*?*?*?*?*?*?*?*?*?*?*?*?*?*?*?*?*?*?*?*?,4.8,3.6,100,99949.2,198,1409,297,42.4,40.2,36.8,4727,2676,4392,776,295,1.0,9,5,9999,99999,9,999999999,0.0,999,999,99
3009,2,1,16,0,*?*?*?*?*?*?*?*?*?*?*?*?*?*?*?*?*?*?*?*?*?*?,5.0,3.6,100,99949.2,42,1394,289,0.0,0.0,0.0,0,0,0,0,313,0.5,7,4,9999,99999,9,999999999,0.0,999,999,99
3009,2,1,17,0,*?*?*?*?*?*?*?*?*?*?*?*?*?*?*?*?*?*?*?*?*?*?,4.6,2.9,100,99949.2,0,-0,300,0.0,-0.0,0.0,0,0,0,0,332,1.0,10,5,9999,99999,9,999999999,0.0,999,999,99
3009,2,1,18,0,*?*?*?*?*?*?*?*?*?*?*?*?*?*?*?*?*?*?*?*?*?*?,4.3,3.6,100,99949.2,0,-0,299,0.0,-0.0,0.0,0,0,0,0,350,1.5,10,5,9999,99999,9,999999999,0.0,999,999,99
3009,2,1,19,0,*?*?*?*?*?*?*?*?*?*?*?*?*?*?*?*?*?*?*?*?*?*?,4.2,4.1,100,99949.2,0,-0,298,0.0,-0.0,0.0,0,0,0,0,293,1.0,10,5,9999,99999,9,999999999,0.3,999,999,99
3009,2,1,20,0,*?*?*?*?*?*?*?*?*?*?*?*?*?*?*?*?*?*?*?*?*?*?,4.6,3.8,100,99949.2,0,-0,300,0.0,-0.0,0.0,0,0,0,0,237,1.0,10,5,9999,99999,9,999999999,0.1,999,999,99
3009,2,1,21,0,*?*?*?*?*?*?*?*?*?*?*?*?*?*?*?*?*?*?*?*?*?*?,4.0,3.2,100,99949.2,0,-0,298,0.0,-0.0,0.0,0,0,0,0,180,1.0,10,5,9999,99999,9,999999999,0.2,999,999,99
3009,2,1,22,0,*?*?*?*?*?*?*?*?*?*?*?*?*?*?*?*?*?*?*?*?*?*?,4.1,3.6,100,99949.2,0,-0,298,0.0,-0.0,0.0,0,0,0,0,123,0.5,10,5,9999,99999,9,999999999,0.0,999,999,99
3009,2,1,23,0,*?*?*?*?*?*?*?*?*?*?*?*?*?*?*?*?*?*?*?*?*?*?,3.7,3.4,100,99949.2,0,-0,296,0.0,-0.0,0.0,0,0,0,0,67,0.5,10,5,9999,99999,9,999999999,0.3,999,999,99
3009,2,1,24,0,*?*?*?*?*?*?*?*?*?*?*?*?*?*?*?*?*?*?*?*?*?*?,3.5,3.2,100,99949.2,0,-0,296,0.0,-0.0,0.0,0,0,0,0,220,1.5,10,5,9999,99999,9,999999999,0.0,999,999,99
3009,2,2,1,0,*?*?*?*?*?*?*?*?*?*?*?*?*?*?*?*?*?*?*?*?*?*?,2.4,-1.9,72,101885,0,-0,292,0.0,-0.0,0.0,0,0,0,0,17,1.0,10,5,9999,99999,9,999999999,0.0,999,999,99
3009,2,2,2,0,*?*?*?*?*?*?*?*?*?*?*?*?*?*?*?*?*?*?*?*?*?*?,1.5,-5.0,59,101885,0,-0,288,0.0,-0.0,0.0,0,0,0,0,23,1.0,10,5,9999,99999,9,999999999,0.0,999,999,99
3009,2,2,3,0,*?*?*?*?*?*?*?*?*?*?*?*?*?*?*?*?*?*?*?*?*?*?,1.8,-4.2,61,101885,0,-0,290,0.0,-0.0,0.0,0,0,0,0,30,3.1,10,5,9999,99999,9,999999999,0.0,999,999,99
3009,2,2,4,0,*?*?*?*?*?*?*?*?*?*?*?*?*?*?*?*?*?*?*?*?*?*?,1.6,-4.2,63,101885,0,-0,289,0.0,-0.0,0.0,0,0,0,0,37,1.5,10,5,9999,99999,9,999999999,0.0,999,999,99
3009,2,2,5,0,*?*?*?*?*?*?*?*?*?*?*?*?*?*?*?*?*?*?*?*?*?*?,1.5,-4.8,61,101885,0,-0,288,0.0,-0.0,0.0,0,0,0,0,43,1.0,10,5,9999,99999,9,999999999,0.0,999,999,99
3009,2,2,6,0,*?*?*?*?*?*?*?*?*?*?*?*?*?*?*?*?*?*?*?*?*?*?,0.7,-5.3,60,101885,0,-0,285,0.0,-0.0,0.0,0,0,0,0,50,2.1,10,5,9999,99999,9,999999999,0.0,999,999,99
3009,2,2,7,0,*?*?*?*?*?*?*?*?*?*?*?*?*?*?*?*?*?*?*?*?*?*?,0.0,-5.3,64,101885,0,-0,282,0.0,-0.0,0.0,0,0,0,0,97,2.1,10,5,9999,99999,9,999999999,0.0,999,999,99
3009,2,2,8,0,*?*?*?*?*?*?*?*?*?*?*?*?*?*?*?*?*?*?*?*?*?*?,0.9,-4.2,66,101885,38,1393,274,0.0,0.0,0.0,0,0,0,0,143,1.0,8,4,9999,99999,9,999999999,0.0,999,999,99
3009,2,2,9,0,*?*?*?*?*?*?*?*?*?*?*?*?*?*?*?*?*?*?*?*?*?*?,1.7,-4.2,63,101885,196,1407,272,65.5,167.9,42.1,6881,10437,5693,751,190,1.5,7,4,9999,99999,9,999999999,0.0,999,999,99
3009,2,2,10,0,*?*?*?*?*?*?*?*?*?*?*?*?*?*?*?*?*?*?*?*?*?*?,2.8,-4.8,55,101885,317,1405,264,153.7,357.8,73.0,16081,28272,9558,1331,237,1.0,5,3,9999,99999,9,999999999,0.0,999,999,99
3009,2,2,11,0,*?*?*?*?*?*?*?*?*?*?*?*?*?*?*?*?*?*?*?*?*?*?,3.9,-4.5,52,101885,394,1406,269,202.1,378.6,96.0,21081,32599,12303,1787,283,0.5,5,3,9999,99999,9,999999999,0.0,999,999,99
3009,2,2,12,0,*?*?*?*?*?*?*?*?*?*?*?*?*?*?*?*?*?*?*?*?*?*?,5.6,-3.1,51,101885,422,1408,294,156.9,132.0,117.4,17107,12018,13455,2621,330,0.5,8,4,9999,99999,9,999999999,0.0,999,999,99
3009,2,2,13,0,*?*?*?*?*?*?*?*?*?*?*?*?*?*?*?*?*?*?*?*?*?*?,5.7,-1.7,58,101885,397,1405,306,63.4,0.0,63.4,7409,0,7428,2574,282,0.5,10,5,9999,99999,9,999999999,0.0,999,999,99
3009,2,2,14,0,*?*?*?*?*?*?*?*?*?*?*?*?*?*?*?*?*?*?*?*?*?*?,5.8,-1.5,59,101885,323,1405,295,112.7,123.6,84.3,12310,10238,9751,1832,233,0.5,8,4,9999,99999,9,999999999,0.0,999,999,99
3009,2,2,15,0,*?*?*?*?*?*?*?*?*?*?*?*?*?*?*?*?*?*?*?*?*?*?,5.6,-0.0,67,101885,204,1404,300,44.7,40.9,38.8,4975,2772,4619,819,185,1.0,9,5,9999,99999,9,999999999,0.0,999,999,99
3009,2,2,16,0,*?*?*?*?*?*?*?*?*?*?*?*?*?*?*?*?*?*?*?*?*?*?,5.7,0.4,69,101885,49,1408,300,0.0,0.0,0.0,0,0,0,0,137,0.5,9,5,9999,99999,9,999999999,0.0,999,999,99
3009,2,2,17,0,*?*?*?*?*?*?*?*?*?*?*?*?*?*?*?*?*?*?*?*?*?*?,5.1,0.4,72,101885,0,-0,303,0.0,-0.0,0.0,0,0,0,0,88,1.0,10,5,9999,99999,9,999999999,0.0,999,999,99
3009,2,2,18,0,*?*?*?*?*?*?*?*?*?*?*?*?*?*?*?*?*?*?*?*?*?*?,4.0,-0.6,72,101885,0,-0,298,0.0,-0.0,0.0,0,0,0,0,40,1.5,10,5,9999,99999,9,999999999,0.0,999,999,99
3009,2,2,19,0,*?*?*?*?*?*?*?*?*?*?*?*?*?*?*?*?*?*?*?*?*?*?,2.5,-0.4,80,101885,0,-0,292,0.0,-0.0,0.0,0,0,0,0,67,1.0,10,5,9999,99999,9,999999999,0.0,999,999,99
3009,2,2,20,0,*?*?*?*?*?*?*?*?*?*?*?*?*?*?*?*?*?*?*?*?*?*?,2.3,-0.2,83,101885,0,-0,291,0.0,-0.0,0.0,0,0,0,0,93,1.0,10,5,9999,99999,9,999999999,0.0,999,999,99
3009,2,2,21,0,*?*?*?*?*?*?*?*?*?*?*?*?*?*?*?*?*?*?*?*?*?*?,2.2,-0.6,81,101885,0,-0,291,0.0,-0.0,0.0,0,0,0,0,120,1.0,10,5,9999,99999,9,999999999,0.0,999,999,99
3009,2,2,22,0,*?*?*?*?*?*?*?*?*?*?*?*?*?*?*?*?*?*?*?*?*?*?,1.9,-1.5,78,101885,0,-0,290,0.0,-0.0,0.0,0,0,0,0,147,0.5,10,5,9999,99999,9,999999999,0.0,999,999,99
3009,2,2,23,0,*?*?*?*?*?*?*?*?*?*?*?*?*?*?*?*?*?*?*?*?*?*?,1.3,-1.7,79,101885,0,-0,287,0.0,-0.0,0.0,0,0,0,0,173,0.5,10,5,9999,99999,9,999999999,0.0,999,999,99
3009,2,2,24,0,*?*?*?*?*?*?*?*?*?*?*?*?*?*?*?*?*?*?*?*?*?*?,3.3,0.8,84,101885,0,-0,295,0.0,-0.0,0.0,0,0,0,0,10,1.5,10,5,9999,99999,9,999999999,0.0,999,999,99
3009,2,3,1,0,*?*?*?*?*?*?*?*?*?*?*?*?*?*?*?*?*?*?*?*?*?*?,-0.0,-1.5,88,100949,0,-0,282,0.0,-0.0,0.0,0,0,0,0,207,1.0,10,5,9999,99999,9,999999999,0.0,999,999,99
3009,2,3,2,0,*?*?*?*?*?*?*?*?*?*?*?*?*?*?*?*?*?*?*?*?*?*?,-0.8,-1.5,94,100949,0,-0,278,0.0,-0.0,0.0,0,0,0,0,213,1.0,10,5,9999,99999,9,999999999,0.0,999,999,99
3009,2,3,3,0,*?*?*?*?*?*?*?*?*?*?*?*?*?*?*?*?*?*?*?*?*?*?,-2.2,-2.4,97,100949,0,-0,273,0.0,-0.0,0.0,0,0,0,0,220,3.1,10,5,9999,99999,9,999999999,0.0,999,999,99
3009,2,3,4,0,*?*?*?*?*?*?*?*?*?*?*?*?*?*?*?*?*?*?*?*?*?*?,-3.6,-3.7,99,100949,0,-0,267,0.0,-0.0,0.0,0,0,0,0,227,1.5,10,5,9999,99999,9,999999999,0.0,999,999,99
3009,2,3,5,0,*?*?*?*?*?*?*?*?*?*?*?*?*?*?*?*?*?*?*?*?*?*?,-2.7,-3.1,95,100949,0,-0,271,0.0,-0.0,0.0,0,0,0,0,233,1.0,10,5,9999,99999,9,999999999,0.0,999,999,99
3009,2,3,6,0,*?*?*?*?*?*?*?*?*?*?*?*?*?*?*?*?*?*?*?*?*?*?,-1.7,-3.7,85,100949,0,-0,275,0.0,-0.0,0.0,0,0,0,0,240,2.1,10,5,9999,99999,9,999999999,0.0,999,999,99
3009,2,3,7,0,*?*?*?*?*?*?*?*?*?*?*?*?*?*?*?*?*?*?*?*?*?*?,-1.7,-3.4,86,100949,0,-0,275,0.0,-0.0,0.0,0,0,0,0,239,2.1,10,5,9999,99999,9,999999999,0.6,999,999,99
3009,2,3,8,0,*?*?*?*?*?*?*?*?*?*?*?*?*?*?*?*?*?*?*?*?*?*?,-1.2,-4.2,78,100949,44,1396,272,0.0,0.0,0.0,0,0,0,0,238,1.0,9,5,9999,99999,9,999999999,0.4,999,999,99
3009,2,3,9,0,*?*?*?*?*?*?*?*?*?*?*?*?*?*?*?*?*?*?*?*?*?*?,-0.5,-5.0,68,100949,202,1405,257,76.3,238.0,42.1,8046,15061,5719,749,237,1.5,6,3,9999,99999,9,999999999,0.0,999,999,99
3009,2,3,10,0,*?*?*?*?*?*?*?*?*?*?*?*?*?*?*?*?*?*?*?*?*?*?,2.1,-2.2,71,100949,324,1407,247,168.7,492.5,55.3,17430,39851,8277,1020,236,1.0,2,1,9999,99999,9,999999999,0.0,999,999,99
3009,2,3,11,0,*?*?*?*?*?*?*?*?*?*?*?*?*?*?*?*?*?*?*?*?*?*?,5.0,-0.4,67,100949,401,1407,255,221.2,537.7,67.9,22926,46765,10026,1273,235,0.5,1,0,9999,99999,9,999999999,0.0,999,999,99
3009,2,3,12,0,*?*?*?*?*?*?*?*?*?*?*?*?*?*?*?*?*?*?*?*?*?*?,7.0,0.2,62,100949,428,1405,264,239.7,545.3,73.6,24839,48335,10776,1385,234,0.5,1,0,9999,99999,9,999999999,0.0,999,999,99
3009,2,3,13,0,*?*?*?*?*?*?*?*?*?*?*?*?*?*?*?*?*?*?*?*?*?*?,6.9,0.2,62,100949,404,1406,274,220.8,489.4,80.2,22625,42297,11462,1460,237,0.5,3,2,9999,99999,9,999999999,0.0,999,999,99
3009,2,3,14,0,*?*?*?*?*?*?*?*?*?*?*?*?*?*?*?*?*?*?*?*?*?*?,7.1,-0.0,61,100949,330,1406,274,171.5,465.3,62.2,17590,37699,9121,1128,239,0.5,3,2,9999,99999,9,999999999,0.0,999,999,99
3009,2,3,15,0,*?*?*?*?*?*?*?*?*?*?*?*?*?*?*?*?*?*?*?*?*?*?,6.9,0.2,62,100949,211,1405,279,90.4,354.1,37.3,9292,24036,5670,675,242,1.0,4,2,9999,99999,9,999999999,0.0,999,999,99
3009,2,3,16,0,*?*?*?*?*?*?*?*?*?*?*?*?*?*?*?*?*?*?*?*?*?*?,7.0,0.4,63,100949,56,1417,301,0.0,0.0,0.0,0,0,0,0,245,0.5,8,4,9999,99999,9,999999999,0.0,999,999,99
3009,2,3,17,0,*?*?*?*?*?*?*?*?*?*?*?*?*?*?*?*?*?*?*?*?*?*?,5.3,-0.2,67,100949,0,-0,304,0.0,-0.0,0.0,0,0,0,0,247,1.0,10,5,9999,99999,9,999999999,0.0,999,999,99
3009,2,3,18,0,*?*?*?*?*?*?*?*?*?*?*?*?*?*?*?*?*?*?*?*?*?*?,3.2,-0.4,77,100949,0,-0,295,0.0,-0.0,0.0,0,0,0,0,250,1.5,10,5,9999,99999,9,999999999,0.0,999,999,99
3009,2,3,19,0,*?*?*?*?*?*?*?*?*?*?*?*?*?*?*?*?*?*?*?*?*?*?,2.0,0.6,90,100949,0,-0,290,0.0,-0.0,0.0,0,0,0,0,248,1.0,10,5,9999,99999,9,999999999,0.0,999,999,99
3009,2,3,20,0,*?*?*?*?*?*?*?*?*?*?*?*?*?*?*?*?*?*?*?*?*?*?,1.4,-0.0,90,100949,0,-0,287,0.0,-0.0,0.0,0,0,0,0,247,1.0,10,5,9999,99999,9,999999999,0.0,999,999,99
3009,2,3,21,0,*?*?*?*?*?*?*?*?*?*?*?*?*?*?*?*?*?*?*?*?*?*?,0.9,-0.2,91,100949,0,-0,285,0.0,-0.0,0.0,0,0,0,0,245,1.0,10,5,9999,99999,9,999999999,0.0,999,999,99
3009,2,3,22,0,*?*?*?*?*?*?*?*?*?*?*?*?*?*?*?*?*?*?*?*?*?*?,0.2,-0.2,95,100949,0,-0,282,0.0,-0.0,0.0,0,0,0,0,243,0.5,10,5,9999,99999,9,999999999,0.0,999,999,99
3009,2,3,23,0,*?*?*?*?*?*?*?*?*?*?*?*?*?*?*?*?*?*?*?*?*?*?,0.6,-0.6,90,100949,0,-0,284,0.0,-0.0,0.0,0,0,0,0,242,0.5,10,5,9999,99999,9,999999999,0.0,999,999,99
3009,2,3,24,0,*?*?*?*?*?*?*?*?*?*?*?*?*?*?*?*?*?*?*?*?*?*?,0.8,-1.5,83,100949,0,-0,285,0.0,-0.0,0.0,0,0,0,0,200,1.5,10,5,9999,99999,9,999999999,0.0,999,999,99
3009,2,4,1,0,*?*?*?*?*?*?*?*?*?*?*?*?*?*?*?*?*?*?*?*?*?*?,2.6,1.3,94,100141,0,-0,292,0.0,-0.0,0.0,0,0,0,0,247,1.0,10,5,9999,99999,9,999999999,0.0,999,999,99
3009,2,4,2,0,*?*?*?*?*?*?*?*?*?*?*?*?*?*?*?*?*?*?*?*?*?*?,3.8,2.1,92,100141,0,-0,297,0.0,-0.0,0.0,0,0,0,0,253,1.0,10,5,9999,99999,9,999999999,0.0,999,999,99
3009,2,4,3,0,*?*?*?*?*?*?*?*?*?*?*?*?*?*?*?*?*?*?*?*?*?*?,3.6,0.8,85,100141,0,-0,296,0.0,-0.0,0.0,0,0,0,0,260,3.1,10,5,9999,99999,9,999999999,0.0,999,999,99
3009,2,4,4,0,*?*?*?*?*?*?*?*?*?*?*?*?*?*?*?*?*?*?*?*?*?*?,3.2,-0.4,79,100141,0,-0,295,0.0,-0.0,0.0,0,0,0,0,267,1.5,10,5,9999,99999,9,999999999,0.0,999,999,99
3009,2,4,5,0,*?*?*?*?*?*?*?*?*?*?*?*?*?*?*?*?*?*?*?*?*?*?,2.7,-0.4,81,100141,0,-0,293,0.0,-0.0,0.0,0,0,0,0,273,1.0,10,5,9999,99999,9,999999999,0.0,999,999,99
3009,2,4,6,0,*?*?*?*?*?*?*?*?*?*?*?*?*?*?*?*?*?*?*?*?*?*?,2.0,0.2,91,100141,0,-0,290,0.0,-0.0,0.0,0,0,0,0,280,2.1,10,5,9999,99999,9,999999999,0.0,999,999,99
3009,2,4,7,0,*?*?*?*?*?*?*?*?*?*?*?*?*?*?*?*?*?*?*?*?*?*?,1.0,0.8,100,100141,0,-0,285,0.0,-0.0,0.0,0,0,0,0,278,2.1,10,5,9999,99999,9,999999999,0.0,999,999,99
3009,2,4,8,0,*?*?*?*?*?*?*?*?*?*?*?*?*?*?*?*?*?*?*?*?*?*?,2.2,1.9,100,100141,50,1394,290,0.0,0.0,0.0,0,0,0,0,277,1.0,10,5,9999,99999,9,999999999,0.0,999,999,99
3009,2,4,9,0,*?*?*?*?*?*?*?*?*?*?*?*?*?*?*?*?*?*?*?*?*?*?,3.2,2.5,98,100141,208,1403,294,26.6,0.0,26.6,3122,0,3126,1031,275,1.5,10,5,9999,99999,9,999999999,0.0,999,999,99
3009,2,4,10,0,*?*?*?*?*?*?*?*?*?*?*?*?*?*?*?*?*?*?*?*?*?*?,5.8,3.9,91,100141,330,1405,301,87.5,49.5,75.9,9603,4201,8592,1996,273,1.0,9,5,9999,99999,9,999999999,0.0,999,999,99
3009,2,4,11,0,*?*?*?*?*?*?*?*?*?*?*?*?*?*?*?*?*?*?*?*?*?*?,8.7,6.1,86,100141,408,1407,314,113.8,52.2,98.6,12488,4682,11151,2667,272,0.5,9,5,9999,99999,9,999999999,0.0,999,999,99
3009,2,4,12,0,*?*?*?*?*?*?*?*?*?*?*?*?*?*?*?*?*?*?*?*?*?*?,9.5,6.9,86,100141,435,1405,317,123.1,52.9,106.8,13518,4820,12063,2917,270,0.5,9,5,9999,99999,9,999999999,0.0,999,999,99
3009,2,4,13,0,*?*?*?*?*?*?*?*?*?*?*?*?*?*?*?*?*?*?*?*?*?*?,9.5,6.4,83,100141,411,1406,317,115.0,52.3,99.7,12618,4700,11266,2698,270,0.5,9,5,9999,99999,9,999999999,0.0,999,999,99
3009,2,4,14,0,*?*?*?*?*?*?*?*?*?*?*?*?*?*?*?*?*?*?*?*?*?*?,9.6,6.2,82,100141,337,1406,318,89.8,49.8,77.9,9854,4249,8814,2053,270,0.5,9,5,9999,99999,9,999999999,0.0,999,999,99
3009,2,4,15,0,*?*?*?*?*?*?*?*?*?*?*?*?*?*?*?*?*?*?*?*?*?*?,9.5,6.1,82,100141,218,1406,317,49.4,42.3,42.8,5481,2959,5083,906,270,1.0,9,5,9999,99999,9,999999999,0.0,999,999,99
3009,2,4,16,0,*?*?*?*?*?*?*?*?*?*?*?*?*?*?*?*?*?*?*?*?*?*?,9.5,6.4,84,100141,62,1401,322,0.0,0.0,0.0,0,0,0,0,270,0.5,10,5,9999,99999,9,999999999,0.0,999,999,99
3009,2,4,17,0,*?*?*?*?*?*?*?*?*?*?*?*?*?*?*?*?*?*?*?*?*?*?,8.0,6.7,94,100141,0,-0,315,0.0,-0.0,0.0,0,0,0,0,270,1.0,10,5,9999,99999,9,999999999,2.1,999,999,99
3009,2,4,18,0,*?*?*?*?*?*?*?*?*?*?*?*?*?*?*?*?*?*?*?*?*?*?,6.6,5.9,98,100141,0,-0,309,0.0,-0.0,0.0,0,0,0,0,270,1.5,10,5,9999,99999,9,999999999,1.8,999,999,99
3009,2,4,19,0,*?*?*?*?*?*?*?*?*?*?*?*?*?*?*?*?*?*?*?*?*?*?,5.6,5.6,100,100141,0,-0,304,0.0,-0.0,0.0,0,0,0,0,270,1.0,10,5,9999,99999,9,999999999,2.5,999,999,99
3009,2,4,20,0,*?*?*?*?*?*?*?*?*?*?*?*?*?*?*?*?*?*?*?*?*?*?,4.8,4.8,100,100141,0,-0,301,0.0,-0.0,0.0,0,0,0,0,270,1.0,10,5,9999,99999,9,999999999,2.4,999,999,99
3009,2,4,21,0,*?*?*?*?*?*?*?*?*?*?*?*?*?*?*?*?*?*?*?*?*?*?,4.9,4.8,100,100141,0,-0,301,0.0,-0.0,0.0,0,0,0,0,270,1.0,10,5,9999,99999,9,999999999,0.7,999,999,99
3009,2,4,22,0,*?*?*?*?*?*?*?*?*?*?*?*?*?*?*?*?*?*?*?*?*?*?,4.4,4.5,100,100141,0,-0,299,0.0,-0.0,0.0,0,0,0,0,270,0.5,10,5,9999,99999,9,999999999,0.2,999,999,99
3009,2,4,23,0,*?*?*?*?*?*?*?*?*?*?*?*?*?*?*?*?*?*?*?*?*?*?,4.1,4.1,100,100141,0,-0,298,0.0,-0.0,0.0,0,0,0,0,270,0.5,10,5,9999,99999,9,999999999,1.2,999,999,99
3009,2,4,24,0,*?*?*?*?*?*?*?*?*?*?*?*?*?*?*?*?*?*?*?*?*?*?,1.0,0.4,99,100141,0,-0,286,0.0,-0.0,0.0,0,0,0,0,240,1.5,10,5,9999,99999,9,999999999,0.0,999,999,99
3009,2,5,1,0,*?*?*?*?*?*?*?*?*?*?*?*?*?*?*?*?*?*?*?*?*?*?,4.0,2.5,88,99172.5,0,-0,298,0.0,-0.0,0.0,0,0,0,0,268,1.0,10,5,9999,99999,9,999999999,0.0,999,999,99
3009,2,5,2,0,*?*?*?*?*?*?*?*?*?*?*?*?*?*?*?*?*?*?*?*?*?*?,4.1,1.7,83,99172.5,0,-0,298,0.0,-0.0,0.0,0,0,0,0,267,1.0,10,5,9999,99999,9,999999999,0.2,999,999,99
3009,2,5,3,0,*?*?*?*?*?*?*?*?*?*?*?*?*?*?*?*?*?*?*?*?*?*?,3.7,3.0,94,99172.5,0,-0,297,0.0,-0.0,0.0,0,0,0,0,265,3.1,10,5,9999,99999,9,999999999,2.7,999,999,99
3009,2,5,4,0,*?*?*?*?*?*?*?*?*?*?*?*?*?*?*?*?*?*?*?*?*?*?,3.6,2.7,92,99172.5,0,-0,296,0.0,-0.0,0.0,0,0,0,0,263,1.5,10,5,9999,99999,9,999999999,1.7,999,999,99
3009,2,5,5,0,*?*?*?*?*?*?*?*?*?*?*?*?*?*?*?*?*?*?*?*?*?*?,3.6,1.5,84,99172.5,0,-0,296,0.0,-0.0,0.0,0,0,0,0,262,1.0,10,5,9999,99999,9,999999999,0.5,999,999,99
3009,2,5,6,0,*?*?*?*?*?*?*?*?*?*?*?*?*?*?*?*?*?*?*?*?*?*?,3.0,2.1,93,99172.5,0,-0,294,0.0,-0.0,0.0,0,0,0,0,260,2.1,10,5,9999,99999,9,999999999,0.8,999,999,99
3009,2,5,7,0,*?*?*?*?*?*?*?*?*?*?*?*?*?*?*?*?*?*?*?*?*?*?,2.4,1.5,93,99172.5,0,-0,291,0.0,-0.0,0.0,0,0,0,0,260,2.1,10,5,9999,99999,9,999999999,0.3,999,999,99
3009,2,5,8,0,*?*?*?*?*?*?*?*?*?*?*?*?*?*?*?*?*?*?*?*?*?*?,3.6,0.4,78,99172.5,57,1414,296,0.0,0.0,0.0,0,0,0,0,260,1.0,10,5,9999,99999,9,999999999,0.0,999,999,99
3009,2,5,9,0,*?*?*?*?*?*?*?*?*?*?*?*?*?*?*?*?*?*?*?*?*?*?,4.8,0.8,74,99172.5,215,1406,302,27.8,0.0,27.8,3270,0,3274,1081,260,1.5,10,5,9999,99999,9,999999999,0.0,999,999,99
3009,2,5,10,0,*?*?*?*?*?*?*?*?*?*?*?*?*?*?*?*?*?*?*?*?*?*?,5.4,1.3,74,99172.5,337,1406,304,51.7,0.0,51.7,6034,0,6048,2059,260,1.0,10,5,9999,99999,9,999999999,0.0,999,999,99
3009,2,5,11,0,*?*?*?*?*?*?*?*?*?*?*?*?*?*?*?*?*?*?*?*?*?*?,7.4,2.1,68,99172.5,414,1404,313,66.9,0.0,66.9,7810,0,7830,2727,260,0.5,10,5,9999,99999,9,999999999,0.0,999,999,99
3009,2,5,12,0,*?*?*?*?*?*?*?*?*?*?*?*?*?*?*?*?*?*?*?*?*?*?,8.3,3.0,68,99172.5,442,1405,317,72.3,0.0,72.3,8450,0,8472,2976,260,0.5,10,5,9999,99999,9,999999999,0.0,999,999,99
3009,2,5,13,0,*?*?*?*?*?*?*?*?*?*?*?*?*?*?*?*?*?*?*?*?*?*?,8.1,3.0,70,99172.5,418,1405,316,67.6,0.0,67.6,7894,0,7915,2760,273,0.5,10,5,9999,99999,9,999999999,0.0,999,999,99
3009,2,5,14,0,*?*?*?*?*?*?*?*?*?*?*?*?*?*?*?*?*?*?*?*?*?*?,8.4,3.8,72,99172.5,344,1406,317,53.1,0.0,53.1,6195,0,6208,2118,287,0.5,10,5,9999,99999,9,999999999,0.0,999,999,99
3009,2,5,15,0,*?*?*?*?*?*?*?*?*?*?*?*?*?*?*?*?*?*?*?*?*?*?,8.2,2.7,67,99172.5,225,1406,316,29.8,0.0,29.8,3494,0,3500,1158,300,1.0,10,5,9999,99999,9,999999999,0.0,999,999,99
3009,2,5,16,0,*?*?*?*?*?*?*?*?*?*?*?*?*?*?*?*?*?*?*?*?*?*?,8.2,2.3,65,99172.5,69,1406,316,0.0,0.0,0.0,0,0,0,0,313,0.5,10,5,9999,99999,9,999999999,0.0,999,999,99
3009,2,5,17,0,*?*?*?*?*?*?*?*?*?*?*?*?*?*?*?*?*?*?*?*?*?*?,7.3,2.5,71,99172.5,0,-0,312,0.0,-0.0,0.0,0,0,0,0,327,1.0,10,5,9999,99999,9,999999999,0.1,999,999,99
3009,2,5,18,0,*?*?*?*?*?*?*?*?*?*?*?*?*?*?*?*?*?*?*?*?*?*?,5.8,1.3,71,99172.5,0,-0,306,0.0,-0.0,0.0,0,0,0,0,340,1.5,10,5,9999,99999,9,999999999,0.0,999,999,99
3009,2,5,19,0,*?*?*?*?*?*?*?*?*?*?*?*?*?*?*?*?*?*?*?*?*?*?,5.8,2.1,77,99172.5,0,-0,306,0.0,-0.0,0.0,0,0,0,0,285,1.0,10,5,9999,99999,9,999999999,0.0,999,999,99
3009,2,5,20,0,*?*?*?*?*?*?*?*?*?*?*?*?*?*?*?*?*?*?*?*?*?*?,4.8,1.3,77,99172.5,0,-0,302,0.0,-0.0,0.0,0,0,0,0,230,1.0,10,5,9999,99999,9,999999999,0.0,999,999,99
3009,2,5,21,0,*?*?*?*?*?*?*?*?*?*?*?*?*?*?*?*?*?*?*?*?*?*?,5.4,-1.3,61,99172.5,0,-0,305,0.0,-0.0,0.0,0,0,0,0,175,1.0,10,5,9999,99999,9,999999999,0.0,999,999,99
3009,2,5,22,0,*?*?*?*?*?*?*?*?*?*?*?*?*?*?*?*?*?*?*?*?*?*?,4.2,-1.3,66,99172.5,0,-0,299,0.0,-0.0,0.0,0,0,0,0,120,0.5,10,5,9999,99999,9,999999999,0.4,999,999,99
3009,2,5,23,0,*?*?*?*?*?*?*?*?*?*?*?*?*?*?*?*?*?*?*?*?*?*?,4.1,-0.8,68,99172.5,0,-0,299,0.0,-0.0,0.0,0,0,0,0,65,0.5,10,5,9999,99999,9,999999999,0.0,999,999,99
3009,2,5,24,0,*?*?*?*?*?*?*?*?*?*?*?*?*?*?*?*?*?*?*?*?*?*?,3.8,3.4,95,99172.5,0,-0,297,0.0,-0.0,0.0,0,0,0,0,270,1.5,10,5,9999,99999,9,999999999,0.0,999,999,99
3009,2,6,1,0,*?*?*?*?*?*?*?*?*?*?*?*?*?*?*?*?*?*?*?*?*?*?,4.1,-1.1,68,101549,0,-0,299,0.0,-0.0,0.0,0,0,0,0,10,1.0,10,5,9999,99999,9,999999999,0.0,999,999,99
3009,2,6,2,0,*?*?*?*?*?*?*?*?*?*?*?*?*?*?*?*?*?*?*?*?*?*?,4.0,-1.1,68,101549,0,-0,298,0.0,-0.0,0.0,0,0,0,0,10,1.0,10,5,9999,99999,9,999999999,0.0,999,999,99
3009,2,6,3,0,*?*?*?*?*?*?*?*?*?*?*?*?*?*?*?*?*?*?*?*?*?*?,4.3,-0.8,68,101549,0,-0,300,0.0,-0.0,0.0,0,0,0,0,10,3.1,10,5,9999,99999,9,999999999,0.0,999,999,99
3009,2,6,4,0,*?*?*?*?*?*?*?*?*?*?*?*?*?*?*?*?*?*?*?*?*?*?,4.7,-0.0,71,101549,0,-0,301,0.0,-0.0,0.0,0,0,0,0,10,1.5,10,5,9999,99999,9,999999999,0.0,999,999,99
3009,2,6,5,0,*?*?*?*?*?*?*?*?*?*?*?*?*?*?*?*?*?*?*?*?*?*?,4.3,0.8,77,101549,0,-0,299,0.0,-0.0,0.0,0,0,0,0,10,1.0,10,5,9999,99999,9,999999999,0.2,999,999,99
3009,2,6,6,0,*?*?*?*?*?*?*?*?*?*?*?*?*?*?*?*?*?*?*?*?*?*?,4.2,0.6,77,101549,0,-0,299,0.0,-0.0,0.0,0,0,0,0,10,2.1,10,5,9999,99999,9,999999999,0.2,999,999,99
3009,2,6,7,0,*?*?*?*?*?*?*?*?*?*?*?*?*?*?*?*?*?*?*?*?*?*?,4.5,-0.2,70,101549,0,-0,300,0.0,-0.0,0.0,0,0,0,0,63,2.1,10,5,9999,99999,9,999999999,0.2,999,999,99
3009,2,6,8,0,*?*?*?*?*?*?*?*?*?*?*?*?*?*?*?*?*?*?*?*?*?*?,3.9,-0.0,74,101549,63,1405,298,0.0,0.0,0.0,0,0,0,0,117,1.0,10,5,9999,99999,9,999999999,0.0,999,999,99
3009,2,6,9,0,*?*?*?*?*?*?*?*?*?*?*?*?*?*?*?*?*?*?*?*?*?*?,4.6,-0.8,66,101549,222,1408,290,67.1,107.2,50.2,7157,6978,6105,915,170,1.5,8,4,9999,99999,9,999999999,0.6,999,999,99
3009,2,6,10,0,*?*?*?*?*?*?*?*?*?*?*?*?*?*?*?*?*?*?*?*?*?*?,4.6,-1.1,66,101549,344,1406,296,92.2,50.1,79.9,10116,4287,9049,2112,223,1.0,9,5,9999,99999,9,999999999,0.6,999,999,99
3009,2,6,11,0,*?*?*?*?*?*?*?*?*?*?*?*?*?*?*?*?*?*?*?*?*?*?,4.9,0.6,73,101549,421,1404,287,185.6,221.0,119.4,19638,19891,13837,2389,277,0.5,7,4,9999,99999,9,999999999,0.1,999,999,99
3009,2,6,12,0,*?*?*?*?*?*?*?*?*?*?*?*?*?*?*?*?*?*?*?*?*?*?,5.3,2.1,78,101549,449,1405,294,169.6,133.7,126.8,18485,12397,14518,2857,330,0.5,8,4,9999,99999,9,999999999,0.3,999,999,99
3009,2,6,13,0,*?*?*?*?*?*?*?*?*?*?*?*?*?*?*?*?*?*?*?*?*?*?,5.5,3.0,83,101549,425,1405,290,187.6,221.4,120.6,19850,20007,13972,2418,330,0.5,7,4,9999,99999,9,999999999,0.0,999,999,99
3009,2,6,14,0,*?*?*?*?*?*?*?*?*?*?*?*?*?*?*?*?*?*?*?*?*?*?,5.4,2.5,80,101549,351,1405,294,125.4,126.5,93.8,13696,10705,10863,2053,330,0.5,8,4,9999,99999,9,999999999,1.8,999,999,99
3009,2,6,15,0,*?*?*?*?*?*?*?*?*?*?*?*?*?*?*?*?*?*?*?*?*?*?,5.1,0.8,73,101549,232,1406,293,71.7,109.5,53.6,7645,7303,6516,985,330,1.0,8,4,9999,99999,9,999999999,1.0,999,999,99
3009,2,6,16,0,*?*?*?*?*?*?*?*?*?*?*?*?*?*?*?*?*?*?*?*?*?*?,5.0,-1.3,62,101549,76,1410,286,1.7,11.0,1.1,204,509,250,22,330,0.5,7,4,9999,99999,9,999999999,0.8,999,999,99
3009,2,6,17,0,*?*?*?*?*?*?*?*?*?*?*?*?*?*?*?*?*?*?*?*?*?*?,5.2,0.8,72,101549,0,-0,303,0.0,-0.0,0.0,0,0,0,0,330,1.0,10,5,9999,99999,9,999999999,0.0,999,999,99
3009,2,6,18,0,*?*?*?*?*?*?*?*?*?*?*?*?*?*?*?*?*?*?*?*?*?*?,4.7,0.4,72,101549,0,-0,301,0.0,-0.0,0.0,0,0,0,0,330,1.5,10,5,9999,99999,9,999999999,0.0,999,999,99
3009,2,6,19,0,*?*?*?*?*?*?*?*?*?*?*?*?*?*?*?*?*?*?*?*?*?*?,5.0,1.0,74,101549,0,-0,302,0.0,-0.0,0.0,0,0,0,0,332,1.0,10,5,9999,99999,9,999999999,0.0,999,999,99
3009,2,6,20,0,*?*?*?*?*?*?*?*?*?*?*?*?*?*?*?*?*?*?*?*?*?*?,4.4,1.5,80,101549,0,-0,300,0.0,-0.0,0.0,0,0,0,0,333,1.0,10,5,9999,99999,9,999999999,0.3,999,999,99
3009,2,6,21,0,*?*?*?*?*?*?*?*?*?*?*?*?*?*?*?*?*?*?*?*?*?*?,3.8,0.8,79,101549,0,-0,297,0.0,-0.0,0.0,0,0,0,0,335,1.0,10,5,9999,99999,9,999999999,0.3,999,999,99
3009,2,6,22,0,*?*?*?*?*?*?*?*?*?*?*?*?*?*?*?*?*?*?*?*?*?*?,4.3,2.5,87,101549,0,-0,299,0.0,-0.0,0.0,0,0,0,0,337,0.5,10,5,9999,99999,9,999999999,1.2,999,999,99
3009,2,6,23,0,*?*?*?*?*?*?*?*?*?*?*?*?*?*?*?*?*?*?*?*?*?*?,4.4,3.0,90,101549,0,-0,300,0.0,-0.0,0.0,0,0,0,0,338,0.5,10,5,9999,99999,9,999999999,5.3,999,999,99
3009,2,6,24,0,*?*?*?*?*?*?*?*?*?*?*?*?*?*?*?*?*?*?*?*?*?*?,4.0,-1.1,68,101549,0,-0,298,0.0,-0.0,0.0,0,0,0,0,10,1.5,10,5,9999,99999,9,999999999,0.0,999,999,99
3009,2,7,1,0,*?*?*?*?*?*?*?*?*?*?*?*?*?*?*?*?*?*?*?*?*?*?,4.0,1.3,81,101849,0,-0,298,0.0,-0.0,0.0,0,0,0,0,292,1.0,10,5,9999,99999,9,999999999,0.2,999,999,99
3009,2,7,2,0,*?*?*?*?*?*?*?*?*?*?*?*?*?*?*?*?*?*?*?*?*?*?,3.6,0.2,78,101849,0,-0,297,0.0,-0.0,0.0,0,0,0,0,243,1.0,10,5,9999,99999,9,999999999,0.0,999,999,99
3009,2,7,3,0,*?*?*?*?*?*?*?*?*?*?*?*?*?*?*?*?*?*?*?*?*?*?,3.7,0.8,81,101849,0,-0,297,0.0,-0.0,0.0,0,0,0,0,195,3.1,10,5,9999,99999,9,999999999,0.4,999,999,99
3009,2,7,4,0,*?*?*?*?*?*?*?*?*?*?*?*?*?*?*?*?*?*?*?*?*?*?,3.3,2.3,92,101849,0,-0,295,0.0,-0.0,0.0,0,0,0,0,147,1.5,10,5,9999,99999,9,999999999,0.2,999,999,99
3009,2,7,5,0,*?*?*?*?*?*?*?*?*?*?*?*?*?*?*?*?*?*?*?*?*?*?,2.9,1.5,89,101849,0,-0,293,0.0,-0.0,0.0,0,0,0,0,98,1.0,10,5,9999,99999,9,999999999,0.2,999,999,99
3009,2,7,6,0,*?*?*?*?*?*?*?*?*?*?*?*?*?*?*?*?*?*?*?*?*?*?,3.4,1.0,84,101849,0,-0,296,0.0,-0.0,0.0,0,0,0,0,50,2.1,10,5,9999,99999,9,999999999,0.0,999,999,99
3009,2,7,7,0,*?*?*?*?*?*?*?*?*?*?*?*?*?*?*?*?*?*?*?*?*?*?,3.9,1.7,84,101849,0,-0,298,0.0,-0.0,0.0,0,0,0,0,57,2.1,10,5,9999,99999,9,999999999,0.0,999,999,99
3009,2,7,8,0,*?*?*?*?*?*?*?*?*?*?*?*?*?*?*?*?*?*?*?*?*?*?,3.3,2.3,92,101849,69,1395,295,0.0,0.0,0.0,0,0,0,0,63,1.0,10,5,9999,99999,9,999999999,0.0,999,999,99
3009,2,7,9,0,*?*?*?*?*?*?*?*?*?*?*?*?*?*?*?*?*?*?*?*?*?*?,3.9,1.5,83,101849,228,1403,298,30.5,0.0,30.5,3571,0,3576,1184,70,1.5,10,5,9999,99999,9,999999999,0.1,999,999,99
3009,2,7,10,0,*?*?*?*?*?*?*?*?*?*?*?*?*?*?*?*?*?*?*?*?*?*?,4.4,1.5,80,101849,351,1406,295,94.5,50.4,82.0,10373,4345,9275,2171,77,1.0,9,5,9999,99999,9,999999999,0.0,999,999,99
3009,2,7,11,0,*?*?*?*?*?*?*?*?*?*?*?*?*?*?*?*?*?*?*?*?*?*?,5.3,2.1,78,101849,428,1403,299,121.0,52.8,104.9,13301,4748,11879,2858,83,0.5,9,5,9999,99999,9,999999999,2.3,999,999,99
3009,2,7,12,0,*?*?*?*?*?*?*?*?*?*?*?*?*?*?*?*?*?*?*?*?*?*?,6.3,1.0,69,101849,456,1404,308,75.1,0.0,75.1,8773,0,8797,3107,90,0.5,10,5,9999,99999,9,999999999,2.8,999,999,99
3009,2,7,13,0,*?*?*?*?*?*?*?*?*?*?*?*?*?*?*?*?*?*?*?*?*?*?,6.4,1.7,71,101849,432,1404,308,70.4,0.0,70.4,8227,0,8249,2889,132,0.5,10,5,9999,99999,9,999999999,0.1,999,999,99
3009,2,7,14,0,*?*?*?*?*?*?*?*?*?*?*?*?*?*?*?*?*?*?*?*?*?*?,6.3,0.8,68,101849,358,1404,308,55.9,0.0,55.9,6521,0,6536,2239,173,0.5,10,5,9999,99999,9,999999999,0.1,999,999,99
3009,2,7,15,0,*?*?*?*?*?*?*?*?*?*?*?*?*?*?*?*?*?*?*?*?*?*?,6.3,0.6,67,101849,239,1406,303,56.5,44.2,49.0,6257,3226,5792,1043,215,1.0,9,5,9999,99999,9,999999999,0.0,999,999,99
3009,2,7,16,0,*?*?*?*?*?*?*?*?*?*?*?*?*?*?*?*?*?*?*?*?*?*?,6.0,1.3,71,101849,83,1412,302,3.4,7.7,2.9,416,250,443,44,257,0.5,9,5,9999,99999,9,999999999,0.0,999,999,99
3009,2,7,17,0,*?*?*?*?*?*?*?*?*?*?*?*?*?*?*?*?*?*?*?*?*?*?,6.0,1.9,74,101849,0,-0,307,0.0,-0.0,0.0,0,0,0,0,298,1.0,10,5,9999,99999,9,999999999,0.6,999,999,99
3009,2,7,18,0,*?*?*?*?*?*?*?*?*?*?*?*?*?*?*?*?*?*?*?*?*?*?,5.3,1.3,74,101849,0,-0,304,0.0,-0.0,0.0,0,0,0,0,340,1.5,10,5,9999,99999,9,999999999,0.7,999,999,99
3009,2,7,19,0,*?*?*?*?*?*?*?*?*?*?*?*?*?*?*?*?*?*?*?*?*?*?,4.6,2.3,85,101849,0,-0,301,0.0,-0.0,0.0,0,0,0,0,313,1.0,10,5,9999,99999,9,999999999,0.5,999,999,99
3009,2,7,20,0,*?*?*?*?*?*?*?*?*?*?*?*?*?*?*?*?*?*?*?*?*?*?,4.7,2.7,86,101849,0,-0,301,0.0,-0.0,0.0,0,0,0,0,287,1.0,10,5,9999,99999,9,999999999,1.0,999,999,99
3009,2,7,21,0,*?*?*?*?*?*?*?*?*?*?*?*?*?*?*?*?*?*?*?*?*?*?,4.5,1.5,79,101849,0,-0,300,0.0,-0.0,0.0,0,0,0,0,260,1.0,10,5,9999,99999,9,999999999,1.1,999,999,99
3009,2,7,22,0,*?*?*?*?*?*?*?*?*?*?*?*?*?*?*?*?*?*?*?*?*?*?,4.1,2.3,88,101849,0,-0,298,0.0,-0.0,0.0,0,0,0,0,233,0.5,10,5,9999,99999,9,999999999,0.4,999,999,99
3009,2,7,23,0,*?*?*?*?*?*?*?*?*?*?*?*?*?*?*?*?*?*?*?*?*?*?,4.8,2.5,84,101849,0,-0,301,0.0,-0.0,0.0,0,0,0,0,207,0.5,10,5,9999,99999,9,999999999,0.7,999,999,99
3009,2,7,24,0,*?*?*?*?*?*?*?*?*?*?*?*?*?*?*?*?*?*?*?*?*?*?,4.4,2.3,85,101849,0,-0,300,0.0,-0.0,0.0,0,0,0,0,340,1.5,10,5,9999,99999,9,999999999,1.3,999,999,99
3009,2,8,1,0,*?*?*?*?*?*?*?*?*?*?*?*?*?*?*?*?*?*?*?*?*?*?,6.1,3.4,82,102101,0,-0,307,0.0,-0.0,0.0,0,0,0,0,203,1.0,10,5,9999,99999,9,999999999,0.1,999,999,99
3009,2,8,2,0,*?*?*?*?*?*?*?*?*?*?*?*?*?*?*?*?*?*?*?*?*?*?,6.6,3.9,82,102101,0,-0,309,0.0,-0.0,0.0,0,0,0,0,227,1.0,10,5,9999,99999,9,999999999,0.0,999,999,99
3009,2,8,3,0,*?*?*?*?*?*?*?*?*?*?*?*?*?*?*?*?*?*?*?*?*?*?,6.1,2.3,76,102101,0,-0,307,0.0,-0.0,0.0,0,0,0,0,250,3.1,10,5,9999,99999,9,999999999,0.0,999,999,99
3009,2,8,4,0,*?*?*?*?*?*?*?*?*?*?*?*?*?*?*?*?*?*?*?*?*?*?,6.8,3.0,77,102101,0,-0,310,0.0,-0.0,0.0,0,0,0,0,273,1.5,10,5,9999,99999,9,999999999,0.0,999,999,99
3009,2,8,5,0,*?*?*?*?*?*?*?*?*?*?*?*?*?*?*?*?*?*?*?*?*?*?,6.5,4.8,89,102101,0,-0,308,0.0,-0.0,0.0,0,0,0,0,297,1.0,10,5,9999,99999,9,999999999,0.1,999,999,99
3009,2,8,6,0,*?*?*?*?*?*?*?*?*?*?*?*?*?*?*?*?*?*?*?*?*?*?,6.7,5.3,91,102101,0,-0,309,0.0,-0.0,0.0,0,0,0,0,320,2.1,10,5,9999,99999,9,999999999,0.0,999,999,99
3009,2,8,7,0,*?*?*?*?*?*?*?*?*?*?*?*?*?*?*?*?*?*?*?*?*?*?,6.3,4.5,88,102101,0,-0,308,0.0,-0.0,0.0,0,0,0,0,320,2.1,10,5,9999,99999,9,999999999,0.0,999,999,99
3009,2,8,8,0,*?*?*?*?*?*?*?*?*?*?*?*?*?*?*?*?*?*?*?*?*?*?,6.3,3.8,84,102101,76,1403,308,0.7,0.0,0.7,97,-0,97,28,320,1.0,10,5,9999,99999,9,999999999,0.0,999,999,99
3009,2,8,9,0,*?*?*?*?*?*?*?*?*?*?*?*?*?*?*?*?*?*?*?*?*?*?,7.4,5.3,86,102101,235,1404,312,31.8,0.0,31.8,3727,0,3733,1238,320,1.5,10,5,9999,99999,9,999999999,0.0,999,999,99
3009,2,8,10,0,*?*?*?*?*?*?*?*?*?*?*?*?*?*?*?*?*?*?*?*?*?*?,7.5,5.8,88,102101,358,1406,313,55.8,0.0,55.8,6508,0,6523,2237,320,1.0,10,5,9999,99999,9,999999999,2.3,999,999,99
3009,2,8,11,0,*?*?*?*?*?*?*?*?*?*?*?*?*?*?*?*?*?*?*?*?*?*?,8.2,5.8,84,102101,435,1403,316,71.1,0.0,71.1,8306,0,8328,2919,320,0.5,10,5,9999,99999,9,999999999,0.0,999,999,99
3009,2,8,12,0,*?*?*?*?*?*?*?*?*?*?*?*?*?*?*?*?*?*?*?*?*?*?,8.7,6.4,85,102101,463,1403,318,76.5,0.0,76.5,8953,0,8977,3173,320,0.5,10,5,9999,99999,9,999999999,0.0,999,999,99
3009,2,8,13,0,*?*?*?*?*?*?*?*?*?*?*?*?*?*?*?*?*?*?*?*?*?*?,8.6,5.9,83,102101,439,1403,318,71.8,0.0,71.8,8397,0,8419,2955,312,0.5,10,5,9999,99999,9,999999999,0.0,999,999,99
3009,2,8,14,0,*?*?*?*?*?*?*?*?*?*?*?*?*?*?*?*?*?*?*?*?*?*?,9.1,6.6,84,102101,365,1403,320,57.3,0.0,57.3,6687,0,6703,2301,303,0.5,10,5,9999,99999,9,999999999,0.0,999,999,99
3009,2,8,15,0,*?*?*?*?*?*?*?*?*?*?*?*?*?*?*?*?*?*?*?*?*?*?,9.0,7.0,87,102101,246,1405,319,33.9,0.0,33.9,3971,0,3978,1322,295,1.0,10,5,9999,99999,9,999999999,0.4,999,999,99
3009,2,8,16,0,*?*?*?*?*?*?*?*?*?*?*?*?*?*?*?*?*?*?*?*?*?*?,9.0,5.8,80,102101,89,1397,319,3.3,0.0,3.3,426,-0,426,135,287,0.5,10,5,9999,99999,9,999999999,1.1,999,999,99
3009,2,8,17,0,*?*?*?*?*?*?*?*?*?*?*?*?*?*?*?*?*?*?*?*?*?*?,8.7,4.8,76,102101,0,-0,318,0.0,-0.0,0.0,0,0,0,0,278,1.0,10,5,9999,99999,9,999999999,0.1,999,999,99
3009,2,8,18,0,*?*?*?*?*?*?*?*?*?*?*?*?*?*?*?*?*?*?*?*?*?*?,7.8,5.3,84,102101,0,-0,314,0.0,-0.0,0.0,0,0,0,0,270,1.5,10,5,9999,99999,9,999999999,0.0,999,999,99
3009,2,8,19,0,*?*?*?*?*?*?*?*?*?*?*?*?*?*?*?*?*?*?*?*?*?*?,7.7,5.6,87,102101,0,-0,314,0.0,-0.0,0.0,0,0,0,0,243,1.0,10,5,9999,99999,9,999999999,0.0,999,999,99
3009,2,8,20,0,*?*?*?*?*?*?*?*?*?*?*?*?*?*?*?*?*?*?*?*?*?*?,7.4,5.5,87,102101,0,-0,312,0.0,-0.0,0.0,0,0,0,0,217,1.0,10,5,9999,99999,9,999999999,0.0,999,999,99
3009,2,8,21,0,*?*?*?*?*?*?*?*?*?*?*?*?*?*?*?*?*?*?*?*?*?*?,6.8,5.5,90,102101,0,-0,310,0.0,-0.0,0.0,0,0,0,0,190,1.0,10,5,9999,99999,9,999999999,0.0,999,999,99
3009,2,8,22,0,*?*?*?*?*?*?*?*?*?*?*?*?*?*?*?*?*?*?*?*?*?*?,5.6,5.0,96,102101,0,-0,304,0.0,-0.0,0.0,0,0,0,0,163,0.5,10,5,9999,99999,9,999999999,0.0,999,999,99
3009,2,8,23,0,*?*?*?*?*?*?*?*?*?*?*?*?*?*?*?*?*?*?*?*?*?*?,6.1,5.0,92,102101,0,-0,307,0.0,-0.0,0.0,0,0,0,0,137,0.5,10,5,9999,99999,9,999999999,0.0,999,999,99
3009,2,8,24,0,*?*?*?*?*?*?*?*?*?*?*?*?*?*?*?*?*?*?*?*?*?*?,5.6,3.0,83,102101,0,-0,305,0.0,-0.0,0.0,0,0,0,0,180,1.5,10,5,9999,99999,9,999999999,0.0,999,999,99
3009,2,9,1,0,*?*?*?*?*?*?*?*?*?*?*?*?*?*?*?*?*?*?*?*?*?*?,6.3,2.1,74,101581,0,-0,308,0.0,-0.0,0.0,0,0,0,0,110,1.0,10,5,9999,99999,9,999999999,0.2,999,999,99
3009,2,9,2,0,*?*?*?*?*?*?*?*?*?*?*?*?*?*?*?*?*?*?*?*?*?*?,5.9,0.6,68,101581,0,-0,306,0.0,-0.0,0.0,0,0,0,0,110,1.0,10,5,9999,99999,9,999999999,2.2,999,999,99
3009,2,9,3,0,*?*?*?*?*?*?*?*?*?*?*?*?*?*?*?*?*?*?*?*?*?*?,5.6,0.4,69,101581,0,-0,305,0.0,-0.0,0.0,0,0,0,0,110,3.1,10,5,9999,99999,9,999999999,0.3,999,999,99
3009,2,9,4,0,*?*?*?*?*?*?*?*?*?*?*?*?*?*?*?*?*?*?*?*?*?*?,4.8,-0.0,71,101581,0,-0,302,0.0,-0.0,0.0,0,0,0,0,110,1.5,10,5,9999,99999,9,999999999,0.0,999,999,99
3009,2,9,5,0,*?*?*?*?*?*?*?*?*?*?*?*?*?*?*?*?*?*?*?*?*?*?,4.1,0.6,78,101581,0,-0,299,0.0,-0.0,0.0,0,0,0,0,110,1.0,10,5,9999,99999,9,999999999,0.0,999,999,99
3009,2,9,6,0,*?*?*?*?*?*?*?*?*?*?*?*?*?*?*?*?*?*?*?*?*?*?,4.6,1.0,77,101581,0,-0,301,0.0,-0.0,0.0,0,0,0,0,110,2.1,10,5,9999,99999,9,999999999,0.0,999,999,99
3009,2,9,7,0,*?*?*?*?*?*?*?*?*?*?*?*?*?*?*?*?*?*?*?*?*?*?,5.1,0.8,74,101581,0,-0,303,0.0,-0.0,0.0,0,0,0,0,103,2.1,10,5,9999,99999,9,999999999,0.0,999,999,99
3009,2,9,8,0,*?*?*?*?*?*?*?*?*?*?*?*?*?*?*?*?*?*?*?*?*?*?,5.2,1.3,75,101581,83,1408,303,2.0,0.0,2.0,267,-0,266,82,97,1.0,10,5,9999,99999,9,999999999,0.0,999,999,99
3009,2,9,9,0,*?*?*?*?*?*?*?*?*?*?*?*?*?*?*?*?*?*?*?*?*?*?,5.3,1.5,75,101581,242,1404,304,33.2,0.0,33.2,3885,0,3891,1292,90,1.5,10,5,9999,99999,9,999999999,0.0,999,999,99
3009,2,9,10,0,*?*?*?*?*?*?*?*?*?*?*?*?*?*?*?*?*?*?*?*?*?*?,7.0,2.5,72,101581,365,1405,311,57.2,0.0,57.2,6678,0,6694,2298,83,1.0,10,5,9999,99999,9,999999999,0.0,999,999,99
3009,2,9,11,0,*?*?*?*?*?*?*?*?*?*?*?*?*?*?*?*?*?*?*?*?*?*?,8.9,2.7,65,101581,443,1405,319,72.5,0.0,72.5,8477,0,8499,2986,77,0.5,10,5,9999,99999,9,999999999,0.0,999,999,99
3009,2,9,12,0,*?*?*?*?*?*?*?*?*?*?*?*?*?*?*?*?*?*?*?*?*?*?,10.2,3.2,62,101581,471,1405,325,78.0,0.0,78.0,9126,0,9151,3243,70,0.5,10,5,9999,99999,9,999999999,0.0,999,999,99
3009,2,9,13,0,*?*?*?*?*?*?*?*?*?*?*?*?*?*?*?*?*?*?*?*?*?*?,10.1,3.8,64,101581,447,1405,325,73.3,0.0,73.3,8569,0,8592,3023,70,0.5,10,5,9999,99999,9,999999999,0.2,999,999,99
3009,2,9,14,0,*?*?*?*?*?*?*?*?*?*?*?*?*?*?*?*?*?*?*?*?*?*?,10.3,4.1,65,101581,372,1402,326,58.7,0.0,58.7,6854,0,6871,2364,70,0.5,10,5,9999,99999,9,999999999,0.2,999,999,99
3009,2,9,15,0,*?*?*?*?*?*?*?*?*?*?*?*?*?*?*?*?*?*?*?*?*?*?,10.0,3.9,65,101581,253,1404,324,35.3,0.0,35.3,4134,0,4141,1379,70,1.0,10,5,9999,99999,9,999999999,0.0,999,999,99
3009,2,9,16,0,*?*?*?*?*?*?*?*?*?*?*?*?*?*?*?*?*?*?*?*?*?*?,10.2,3.0,61,101581,96,1398,325,4.7,0.0,4.7,590,-0,590,189,70,0.5,10,5,9999,99999,9,999999999,0.0,999,999,99
3009,2,9,17,0,*?*?*?*?*?*?*?*?*?*?*?*?*?*?*?*?*?*?*?*?*?*?,9.2,2.3,61,101581,0,-0,321,0.0,-0.0,0.0,0,0,0,0,70,1.0,10,5,9999,99999,9,999999999,0.0,999,999,99
3009,2,9,18,0,*?*?*?*?*?*?*?*?*?*?*?*?*?*?*?*?*?*?*?*?*?*?,8.3,2.7,67,101581,0,-0,317,0.0,-0.0,0.0,0,0,0,0,70,1.5,10,5,9999,99999,9,999999999,0.0,999,999,99
3009,2,9,19,0,*?*?*?*?*?*?*?*?*?*?*?*?*?*?*?*?*?*?*?*?*?*?,7.7,2.7,70,101581,0,-0,314,0.0,-0.0,0.0,0,0,0,0,75,1.0,10,5,9999,99999,9,999999999,0.0,999,999,99
3009,2,9,20,0,*?*?*?*?*?*?*?*?*?*?*?*?*?*?*?*?*?*?*?*?*?*?,7.1,2.5,72,101581,0,-0,311,0.0,-0.0,0.0,0,0,0,0,80,1.0,10,5,9999,99999,9,999999999,0.0,999,999,99
3009,2,9,21,0,*?*?*?*?*?*?*?*?*?*?*?*?*?*?*?*?*?*?*?*?*?*?,6.6,2.3,73,101581,0,-0,309,0.0,-0.0,0.0,0,0,0,0,85,1.0,10,5,9999,99999,9,999999999,0.0,999,999,99
3009,2,9,22,0,*?*?*?*?*?*?*?*?*?*?*?*?*?*?*?*?*?*?*?*?*?*?,6.0,1.5,72,101581,0,-0,307,0.0,-0.0,0.0,0,0,0,0,90,0.5,10,5,9999,99999,9,999999999,0.0,999,999,99
3009,2,9,23,0,*?*?*?*?*?*?*?*?*?*?*?*?*?*?*?*?*?*?*?*?*?*?,5.5,1.0,72,101581,0,-0,305,0.0,-0.0,0.0,0,0,0,0,95,0.5,10,5,9999,99999,9,999999999,0.0,999,999,99
3009,2,9,24,0,*?*?*?*?*?*?*?*?*?*?*?*?*?*?*?*?*?*?*?*?*?*?,6.6,3.6,80,101581,0,-0,309,0.0,-0.0,0.0,0,0,0,0,110,1.5,10,5,9999,99999,9,999999999,0.0,999,999,99
3009,2,10,1,0,*?*?*?*?*?*?*?*?*?*?*?*?*?*?*?*?*?*?*?*?*?*?,3.9,2.5,90,99821.7,0,-0,297,0.0,-0.0,0.0,0,0,0,0,98,1.0,10,5,9999,99999,9,999999999,0.0,999,999,99
3009,2,10,2,0,*?*?*?*?*?*?*?*?*?*?*?*?*?*?*?*?*?*?*?*?*?*?,3.4,3.0,98,99821.7,0,-0,295,0.0,-0.0,0.0,0,0,0,0,97,1.0,10,5,9999,99999,9,999999999,0.0,999,999,99
3009,2,10,3,0,*?*?*?*?*?*?*?*?*?*?*?*?*?*?*?*?*?*?*?*?*?*?,2.9,2.9,100,99821.7,0,-0,293,0.0,-0.0,0.0,0,0,0,0,95,3.1,10,5,9999,99999,9,999999999,0.0,999,999,99
3009,2,10,4,0,*?*?*?*?*?*?*?*?*?*?*?*?*?*?*?*?*?*?*?*?*?*?,2.1,2.1,100,99821.7,0,-0,290,0.0,-0.0,0.0,0,0,0,0,93,1.5,10,5,9999,99999,9,999999999,0.0,999,999,99
3009,2,10,5,0,*?*?*?*?*?*?*?*?*?*?*?*?*?*?*?*?*?*?*?*?*?*?,1.2,1.3,100,99821.7,0,-0,286,0.0,-0.0,0.0,0,0,0,0,92,1.0,10,5,9999,99999,9,999999999,0.2,999,999,99
3009,2,10,6,0,*?*?*?*?*?*?*?*?*?*?*?*?*?*?*?*?*?*?*?*?*?*?,2.1,1.3,95,99821.7,0,-0,290,0.0,-0.0,0.0,0,0,0,0,90,2.1,10,5,9999,99999,9,999999999,0.0,999,999,99
3009,2,10,7,0,*?*?*?*?*?*?*?*?*?*?*?*?*?*?*?*?*?*?*?*?*?*?,3.0,1.9,92,99821.7,0,-0,294,0.0,-0.0,0.0,0,0,0,0,90,2.1,10,5,9999,99999,9,999999999,0.0,999,999,99
3009,2,10,8,0,*?*?*?*?*?*?*?*?*?*?*?*?*?*?*?*?*?*?*?*?*?*?,2.7,1.0,89,99821.7,90,1409,293,3.3,0.0,3.3,432,-0,431,137,90,1.0,10,5,9999,99999,9,999999999,0.0,999,999,99
3009,2,10,9,0,*?*?*?*?*?*?*?*?*?*?*?*?*?*?*?*?*?*?*?*?*?*?,3.3,1.7,90,99821.7,249,1404,295,34.6,0.0,34.6,4045,0,4052,1348,90,1.5,10,5,9999,99999,9,999999999,0.0,999,999,99
3009,2,10,10,0,*?*?*?*?*?*?*?*?*?*?*?*?*?*?*?*?*?*?*?*?*?*?,4.8,1.5,80,99821.7,372,1404,301,58.6,0.0,58.6,6845,0,6862,2360,90,1.0,10,5,9999,99999,9,999999999,0.0,999,999,99
3009,2,10,11,0,*?*?*?*?*?*?*?*?*?*?*?*?*?*?*?*?*?*?*?*?*?*?,7.7,3.8,76,99821.7,450,1403,314,74.0,0.0,74.0,8648,0,8671,3053,90,0.5,10,5,9999,99999,9,999999999,0.0,999,999,99
3009,2,10,12,0,*?*?*?*?*?*?*?*?*?*?*?*?*?*?*?*?*?*?*?*?*?*?,8.6,3.9,73,99821.7,478,1403,318,79.4,0.0,79.4,9299,0,9325,3311,90,0.5,10,5,9999,99999,9,999999999,0.0,999,999,99
3009,2,10,13,0,*?*?*?*?*?*?*?*?*?*?*?*?*?*?*?*?*?*?*?*?*?*?,8.6,3.2,69,99821.7,454,1403,318,74.7,0.0,74.7,8742,0,8765,3090,85,0.5,10,5,9999,99999,9,999999999,0.0,999,999,99
3009,2,10,14,0,*?*?*?*?*?*?*?*?*?*?*?*?*?*?*?*?*?*?*?*?*?*?,8.7,3.8,71,99821.7,380,1404,318,60.2,0.0,60.2,7025,0,7042,2428,80,0.5,10,5,9999,99999,9,999999999,0.0,999,999,99
3009,2,10,15,0,*?*?*?*?*?*?*?*?*?*?*?*?*?*?*?*?*?*?*?*?*?*?,8.5,4.5,76,99821.7,260,1403,317,36.7,0.0,36.7,4297,0,4304,1435,75,1.0,10,5,9999,99999,9,999999999,0.0,999,999,99
3009,2,10,16,0,*?*?*?*?*?*?*?*?*?*?*?*?*?*?*?*?*?*?*?*?*?*?,8.6,4.1,73,99821.7,103,1399,318,6.0,0.0,6.0,753,-0,752,242,70,0.5,10,5,9999,99999,9,999999999,0.0,999,999,99
3009,2,10,17,0,*?*?*?*?*?*?*?*?*?*?*?*?*?*?*?*?*?*?*?*?*?*?,7.6,3.8,77,99821.7,0,-0,313,0.0,-0.0,0.0,0,0,0,0,65,1.0,10,5,9999,99999,9,999999999,0.0,999,999,99
3009,2,10,18,0,*?*?*?*?*?*?*?*?*?*?*?*?*?*?*?*?*?*?*?*?*?*?,5.8,3.4,85,99821.7,0,-0,306,0.0,-0.0,0.0,0,0,0,0,60,1.5,10,5,9999,99999,9,999999999,0.0,999,999,99
3009,2,10,19,0,*?*?*?*?*?*?*?*?*?*?*?*?*?*?*?*?*?*?*?*?*?*?,5.3,3.0,86,99821.7,0,-0,303,0.0,-0.0,0.0,0,0,0,0,65,1.0,10,5,9999,99999,9,999999999,0.0,999,999,99
3009,2,10,20,0,*?*?*?*?*?*?*?*?*?*?*?*?*?*?*?*?*?*?*?*?*?*?,5.2,3.8,91,99821.7,0,-0,303,0.0,-0.0,0.0,0,0,0,0,70,1.0,10,5,9999,99999,9,999999999,0.0,999,999,99
3009,2,10,21,0,*?*?*?*?*?*?*?*?*?*?*?*?*?*?*?*?*?*?*?*?*?*?,3.4,2.9,97,99821.7,0,-0,295,0.0,-0.0,0.0,0,0,0,0,75,1.0,10,5,9999,99999,9,999999999,0.0,999,999,99
3009,2,10,22,0,*?*?*?*?*?*?*?*?*?*?*?*?*?*?*?*?*?*?*?*?*?*?,3.9,3.9,100,99821.7,0,-0,297,0.0,-0.0,0.0,0,0,0,0,80,0.5,10,5,9999,99999,9,999999999,0.0,999,999,99
3009,2,10,23,0,*?*?*?*?*?*?*?*?*?*?*?*?*?*?*?*?*?*?*?*?*?*?,3.5,3.6,100,99821.7,0,-0,296,0.0,-0.0,0.0,0,0,0,0,85,0.5,10,5,9999,99999,9,999999999,0.0,999,999,99
3009,2,10,24,0,*?*?*?*?*?*?*?*?*?*?*?*?*?*?*?*?*?*?*?*?*?*?,4.9,1.7,80,99821.7,0,-0,302,0.0,-0.0,0.0,0,0,0,0,100,1.5,10,5,9999,99999,9,999999999,0.0,999,999,99
3009,2,11,1,0,*?*?*?*?*?*?*?*?*?*?*?*?*?*?*?*?*?*?*?*?*?*?,3.5,3.2,98,100477,0,-0,296,0.0,-0.0,0.0,0,0,0,0,88,1.0,10,5,9999,99999,9,999999999,0.0,999,999,99
3009,2,11,2,0,*?*?*?*?*?*?*?*?*?*?*?*?*?*?*?*?*?*?*?*?*?*?,3.7,3.0,95,100477,0,-0,297,0.0,-0.0,0.0,0,0,0,0,87,1.0,10,5,9999,99999,9,999999999,0.0,999,999,99
3009,2,11,3,0,*?*?*?*?*?*?*?*?*?*?*?*?*?*?*?*?*?*?*?*?*?*?,3.7,2.5,91,100477,0,-0,297,0.0,-0.0,0.0,0,0,0,0,85,3.1,10,5,9999,99999,9,999999999,0.0,999,999,99
3009,2,11,4,0,*?*?*?*?*?*?*?*?*?*?*?*?*?*?*?*?*?*?*?*?*?*?,3.1,2.5,96,100477,0,-0,294,0.0,-0.0,0.0,0,0,0,0,83,1.5,10,5,9999,99999,9,999999999,0.0,999,999,99
3009,2,11,5,0,*?*?*?*?*?*?*?*?*?*?*?*?*?*?*?*?*?*?*?*?*?*?,3.1,2.3,94,100477,0,-0,294,0.0,-0.0,0.0,0,0,0,0,82,1.0,10,5,9999,99999,9,999999999,0.0,999,999,99
3009,2,11,6,0,*?*?*?*?*?*?*?*?*?*?*?*?*?*?*?*?*?*?*?*?*?*?,3.8,1.3,84,100477,0,-0,297,0.0,-0.0,0.0,0,0,0,0,80,2.1,10,5,9999,99999,9,999999999,0.0,999,999,99
3009,2,11,7,0,*?*?*?*?*?*?*?*?*?*?*?*?*?*?*?*?*?*?*?*?*?*?,3.2,1.3,88,100477,0,-0,290,0.0,-0.0,0.0,0,0,0,0,82,2.1,9,5,9999,99999,9,999999999,0.0,999,999,99
3009,2,11,8,0,*?*?*?*?*?*?*?*?*?*?*?*?*?*?*?*?*?*?*?*?*?*?,2.5,0.4,86,100477,97,1409,262,15.7,134.4,6.5,1754,7715,1156,165,83,1.0,4,2,9999,99999,9,999999999,0.0,999,999,99
3009,2,11,9,0,*?*?*?*?*?*?*?*?*?*?*?*?*?*?*?*?*?*?*?*?*?*?,3.5,1.0,85,100477,256,1402,267,120.2,387.0,49.5,12273,28388,7327,884,85,1.5,4,2,9999,99999,9,999999999,0.0,999,999,99
3009,2,11,10,0,*?*?*?*?*?*?*?*?*?*?*?*?*?*?*?*?*?*?*?*?*?*?,4.3,1.7,83,100477,379,1402,275,193.3,375.4,91.8,20160,31898,11800,1703,87,1.0,5,3,9999,99999,9,999999999,0.0,999,999,99
3009,2,11,11,0,*?*?*?*?*?*?*?*?*?*?*?*?*?*?*?*?*?*?*?*?*?*?,6.7,2.5,75,100477,457,1402,295,205.2,224.6,131.9,21716,20853,15203,2680,88,0.5,7,4,9999,99999,9,999999999,0.0,999,999,99
3009,2,11,12,0,*?*?*?*?*?*?*?*?*?*?*?*?*?*?*?*?*?*?*?*?*?*?,6.8,3.9,82,100477,485,1402,296,220.1,227.1,141.5,23314,21498,16248,2907,90,0.5,7,4,9999,99999,9,999999999,0.0,999,999,99
3009,2,11,13,0,*?*?*?*?*?*?*?*?*?*?*?*?*?*?*?*?*?*?*?*?*?*?,6.8,3.6,81,100477,461,1402,296,207.3,225.0,133.3,21946,20950,15354,2712,88,0.5,7,4,9999,99999,9,999999999,0.0,999,999,99
3009,2,11,14,0,*?*?*?*?*?*?*?*?*?*?*?*?*?*?*?*?*?*?*?*?*?*?,6.6,3.6,81,100477,387,1403,295,167.6,217.0,107.8,17729,18911,12557,2131,87,0.5,7,4,9999,99999,9,999999999,0.0,999,999,99
3009,2,11,15,0,*?*?*?*?*?*?*?*?*?*?*?*?*?*?*?*?*?*?*?*?*?*?,7.0,4.3,83,100477,267,1402,302,87.8,116.2,65.7,9619,8897,7651,1408,85,1.0,8,4,9999,99999,9,999999999,0.0,999,999,99
3009,2,11,16,0,*?*?*?*?*?*?*?*?*?*?*?*?*?*?*?*?*?*?*?*?*?*?,6.9,4.1,82,100477,110,1399,297,20.2,91.5,13.0,2260,4103,1979,218,83,0.5,7,4,9999,99999,9,999999999,0.0,999,999,99
3009,2,11,17,0,*?*?*?*?*?*?*?*?*?*?*?*?*?*?*?*?*?*?*?*?*?*?,6.4,4.1,85,100477,0,-0,308,0.0,-0.0,0.0,0,0,0,0,82,1.0,10,5,9999,99999,9,999999999,0.0,999,999,99
3009,2,11,18,0,*?*?*?*?*?*?*?*?*?*?*?*?*?*?*?*?*?*?*?*?*?*?,6.2,4.5,89,100477,0,-0,307,0.0,-0.0,0.0,0,0,0,0,80,1.5,10,5,9999,99999,9,999999999,0.0,999,999,99
3009,2,11,19,0,*?*?*?*?*?*?*?*?*?*?*?*?*?*?*?*?*?*?*?*?*?*?,5.0,4.5,96,100477,0,-0,302,0.0,-0.0,0.0,0,0,0,0,77,1.0,10,5,9999,99999,9,999999999,0.0,999,999,99
3009,2,11,20,0,*?*?*?*?*?*?*?*?*?*?*?*?*?*?*?*?*?*?*?*?*?*?,5.1,4.1,93,100477,0,-0,302,0.0,-0.0,0.0,0,0,0,0,73,1.0,10,5,9999,99999,9,999999999,0.0,999,999,99
3009,2,11,21,0,*?*?*?*?*?*?*?*?*?*?*?*?*?*?*?*?*?*?*?*?*?*?,4.5,3.6,94,100477,0,-0,300,0.0,-0.0,0.0,0,0,0,0,70,1.0,10,5,9999,99999,9,999999999,0.0,999,999,99
3009,2,11,22,0,*?*?*?*?*?*?*?*?*?*?*?*?*?*?*?*?*?*?*?*?*?*?,3.8,3.8,100,100477,0,-0,297,0.0,-0.0,0.0,0,0,0,0,67,0.5,10,5,9999,99999,9,999999999,0.0,999,999,99
3009,2,11,23,0,*?*?*?*?*?*?*?*?*?*?*?*?*?*?*?*?*?*?*?*?*?*?,3.4,3.4,100,100477,0,-0,295,0.0,-0.0,0.0,0,0,0,0,63,0.5,10,5,9999,99999,9,999999999,0.0,999,999,99
3009,2,11,24,0,*?*?*?*?*?*?*?*?*?*?*?*?*?*?*?*?*?*?*?*?*?*?,3.1,3.0,100,100477,0,-0,294,0.0,-0.0,0.0,0,0,0,0,90,1.5,10,5,9999,99999,9,999999999,0.0,999,999,99
3009,2,12,1,0,*?*?*?*?*?*?*?*?*?*?*?*?*?*?*?*?*?*?*?*?*?*?,2.4,2.3,100,101647,0,-0,291,0.0,-0.0,0.0,0,0,0,0,63,1.0,10,5,9999,99999,9,999999999,0.0,999,999,99
3009,2,12,2,0,*?*?*?*?*?*?*?*?*?*?*?*?*?*?*?*?*?*?*?*?*?*?,1.8,1.9,100,101647,0,-0,289,0.0,-0.0,0.0,0,0,0,0,67,1.0,10,5,9999,99999,9,999999999,0.0,999,999,99
3009,2,12,3,0,*?*?*?*?*?*?*?*?*?*?*?*?*?*?*?*?*?*?*?*?*?*?,1.7,1.7,100,101647,0,-0,288,0.0,-0.0,0.0,0,0,0,0,70,3.1,10,5,9999,99999,9,999999999,0.0,999,999,99
3009,2,12,4,0,*?*?*?*?*?*?*?*?*?*?*?*?*?*?*?*?*?*?*?*?*?*?,1.5,1.5,100,101647,0,-0,287,0.0,-0.0,0.0,0,0,0,0,73,1.5,10,5,9999,99999,9,999999999,0.0,999,999,99
3009,2,12,5,0,*?*?*?*?*?*?*?*?*?*?*?*?*?*?*?*?*?*?*?*?*?*?,2.0,2.1,100,101647,0,-0,289,0.0,-0.0,0.0,0,0,0,0,77,1.0,10,5,9999,99999,9,999999999,0.0,999,999,99
3009,2,12,6,0,*?*?*?*?*?*?*?*?*?*?*?*?*?*?*?*?*?*?*?*?*?*?,1.3,1.3,100,101647,0,-0,287,0.0,-0.0,0.0,0,0,0,0,80,2.1,10,5,9999,99999,9,999999999,0.0,999,999,99
3009,2,12,7,0,*?*?*?*?*?*?*?*?*?*?*?*?*?*?*?*?*?*?*?*?*?*?,0.5,0.4,100,101647,0,-0,283,0.0,-0.0,0.0,0,0,0,0,87,2.1,10,5,9999,99999,9,999999999,0.0,999,999,99
3009,2,12,8,0,*?*?*?*?*?*?*?*?*?*?*?*?*?*?*?*?*?*?*?*?*?*?,1.7,1.7,100,101647,104,1408,288,6.1,0.0,6.1,761,-0,760,245,93,1.0,10,5,9999,99999,9,999999999,0.0,999,999,99
3009,2,12,9,0,*?*?*?*?*?*?*?*?*?*?*?*?*?*?*?*?*?*?*?*?*?*?,2.8,2.5,100,101647,263,1401,293,37.4,0.0,37.4,4374,0,4381,1462,100,1.5,10,5,9999,99999,9,999999999,0.0,999,999,99
3009,2,12,10,0,*?*?*?*?*?*?*?*?*?*?*?*?*?*?*?*?*?*?*?*?*?*?,4.6,2.5,100,101647,386,1401,300,61.6,0.0,61.6,7186,0,7204,2488,107,1.0,10,5,9999,99999,9,999999999,0.0,999,999,99
3009,2,12,11,0,*?*?*?*?*?*?*?*?*?*?*?*?*?*?*?*?*?*?*?*?*?*?,6.8,4.5,100,101647,465,1403,305,133.6,53.6,115.8,14670,4960,13083,3204,113,0.5,9,5,9999,99999,9,999999999,0.0,999,999,99
3009,2,12,12,0,*?*?*?*?*?*?*?*?*?*?*?*?*?*?*?*?*?*?*?*?*?*?,7.1,4.3,100,101647,493,1403,307,143.2,54.2,124.1,15723,5073,14015,3475,120,0.5,9,5,9999,99999,9,999999999,0.0,999,999,99
3009,2,12,13,0,*?*?*?*?*?*?*?*?*?*?*?*?*?*?*?*?*?*?*?*?*?*?,7.3,3.8,98,101647,469,1403,312,77.7,0.0,77.7,9093,0,9118,3229,123,0.5,10,5,9999,99999,9,999999999,0.0,999,999,99
3009,2,12,14,0,*?*?*?*?*?*?*?*?*?*?*?*?*?*?*?*?*?*?*?*?*?*?,7.4,4.3,100,101647,394,1401,312,63.1,0.0,63.1,7367,0,7385,2557,127,0.5,10,5,9999,99999,9,999999999,0.0,999,999,99
3009,2,12,15,0,*?*?*?*?*?*?*?*?*?*?*?*?*?*?*?*?*?*?*?*?*?*?,7.3,4.8,100,101647,274,1400,308,68.8,46.7,59.6,7591,3634,7006,1280,130,1.0,9,5,9999,99999,9,999999999,0.0,999,999,99
3009,2,12,16,0,*?*?*?*?*?*?*?*?*?*?*?*?*?*?*?*?*?*?*?*?*?*?,7.1,3.8,100,101647,117,1398,311,8.8,0.0,8.8,1077,-0,1076,349,133,0.5,10,5,9999,99999,9,999999999,0.0,999,999,99
3009,2,12,17,0,*?*?*?*?*?*?*?*?*?*?*?*?*?*?*?*?*?*?*?*?*?*?,5.9,4.5,100,101647,0,-0,306,0.0,-0.0,0.0,0,0,0,0,137,1.0,10,5,9999,99999,9,999999999,0.0,999,999,99
3009,2,12,18,0,*?*?*?*?*?*?*?*?*?*?*?*?*?*?*?*?*?*?*?*?*?*?,5.3,3.9,100,101647,0,-0,303,0.0,-0.0,0.0,0,0,0,0,140,1.5,10,5,9999,99999,9,999999999,0.0,999,999,99
3009,2,12,19,0,*?*?*?*?*?*?*?*?*?*?*?*?*?*?*?*?*?*?*?*?*?*?,4.8,2.9,100,101647,0,-0,301,0.0,-0.0,0.0,0,0,0,0,140,1.0,10,5,9999,99999,9,999999999,0.0,999,999,99
3009,2,12,20,0,*?*?*?*?*?*?*?*?*?*?*?*?*?*?*?*?*?*?*?*?*?*?,3.7,1.5,100,101647,0,-0,297,0.0,-0.0,0.0,0,0,0,0,140,1.0,10,5,9999,99999,9,999999999,0.0,999,999,99
3009,2,12,21,0,*?*?*?*?*?*?*?*?*?*?*?*?*?*?*?*?*?*?*?*?*?*?,3.4,2.1,100,101647,0,-0,295,0.0,-0.0,0.0,0,0,0,0,140,1.0,10,5,9999,99999,9,999999999,0.0,999,999,99
3009,2,12,22,0,*?*?*?*?*?*?*?*?*?*?*?*?*?*?*?*?*?*?*?*?*?*?,2.8,1.5,100,101647,0,-0,293,0.0,-0.0,0.0,0,0,0,0,140,0.5,10,5,9999,99999,9,999999999,0.0,999,999,99
3009,2,12,23,0,*?*?*?*?*?*?*?*?*?*?*?*?*?*?*?*?*?*?*?*?*?*?,2.2,0.6,100,101647,0,-0,291,0.0,-0.0,0.0,0,0,0,0,140,0.5,10,5,9999,99999,9,999999999,0.0,999,999,99
3009,2,12,24,0,*?*?*?*?*?*?*?*?*?*?*?*?*?*?*?*?*?*?*?*?*?*?,3.0,3.0,100,101647,0,-0,294,0.0,-0.0,0.0,0,0,0,0,60,1.5,10,5,9999,99999,9,999999999,0.0,999,999,99
3009,2,13,1,0,*?*?*?*?*?*?*?*?*?*?*?*?*?*?*?*?*?*?*?*?*?*?,0.7,0.2,98,100823,0,-0,284,0.0,-0.0,0.0,0,0,0,0,142,1.0,10,5,9999,99999,9,999999999,0.0,999,999,99
3009,2,13,2,0,*?*?*?*?*?*?*?*?*?*?*?*?*?*?*?*?*?*?*?*?*?*?,0.3,-0.2,99,100823,0,-0,283,0.0,-0.0,0.0,0,0,0,0,143,1.0,10,5,9999,99999,9,999999999,0.0,999,999,99
3009,2,13,3,0,*?*?*?*?*?*?*?*?*?*?*?*?*?*?*?*?*?*?*?*?*?*?,-0.0,-0.8,95,100823,0,-0,282,0.0,-0.0,0.0,0,0,0,0,145,3.1,10,5,9999,99999,9,999999999,0.0,999,999,99
3009,2,13,4,0,*?*?*?*?*?*?*?*?*?*?*?*?*?*?*?*?*?*?*?*?*?*?,-0.3,-1.1,96,100823,0,-0,280,0.0,-0.0,0.0,0,0,0,0,147,1.5,10,5,9999,99999,9,999999999,0.0,999,999,99
3009,2,13,5,0,*?*?*?*?*?*?*?*?*?*?*?*?*?*?*?*?*?*?*?*?*?*?,0.0,-1.3,91,100823,0,-0,282,0.0,-0.0,0.0,0,0,0,0,148,1.0,10,5,9999,99999,9,999999999,0.0,999,999,99
3009,2,13,6,0,*?*?*?*?*?*?*?*?*?*?*?*?*?*?*?*?*?*?*?*?*?*?,0.4,-1.9,84,100823,0,-0,283,0.0,-0.0,0.0,0,0,0,0,150,2.1,10,5,9999,99999,9,999999999,0.0,999,999,99
3009,2,13,7,0,*?*?*?*?*?*?*?*?*?*?*?*?*?*?*?*?*?*?*?*?*?*?,-0.2,-1.5,92,100823,0,-0,281,0.0,-0.0,0.0,0,0,0,0,148,2.1,10,5,9999,99999,9,999999999,0.0,999,999,99
3009,2,13,8,0,*?*?*?*?*?*?*?*?*?*?*?*?*?*?*?*?*?*?*?*?*?*?,0.1,-1.7,89,100823,111,1405,282,7.5,0.0,7.5,927,-0,926,300,147,1.0,10,5,9999,99999,9,999999999,0.0,999,999,99
3009,2,13,9,0,*?*?*?*?*?*?*?*?*?*?*?*?*?*?*?*?*?*?*?*?*?*?,-0.3,-1.1,96,100823,271,1404,280,38.9,0.0,38.9,4542,0,4551,1522,145,1.5,10,5,9999,99999,9,999999999,0.0,999,999,99
3009,2,13,10,0,*?*?*?*?*?*?*?*?*?*?*?*?*?*?*?*?*?*?*?*?*?*?,-0.0,-1.1,94,100823,394,1402,282,63.0,0.0,63.0,7361,0,7380,2555,143,1.0,10,5,9999,99999,9,999999999,0.0,999,999,99
3009,2,13,11,0,*?*?*?*?*?*?*?*?*?*?*?*?*?*?*?*?*?*?*?*?*?*?,1.0,0.4,97,100823,472,1401,286,78.4,0.0,78.4,9177,0,9202,3262,142,0.5,10,5,9999,99999,9,999999999,0.0,999,999,99
3009,2,13,12,0,*?*?*?*?*?*?*?*?*?*?*?*?*?*?*?*?*?*?*?*?*?*?,1.0,0.2,97,100823,500,1401,286,83.9,0.0,83.9,9832,0,9861,3525,140,0.5,10,5,9999,99999,9,999999999,0.0,999,999,99
3009,2,13,13,0,*?*?*?*?*?*?*?*?*?*?*?*?*?*?*?*?*?*?*?*?*?*?,1.1,1.0,100,100823,476,1401,286,79.2,0.0,79.2,9270,0,9296,3299,147,0.5,10,5,9999,99999,9,999999999,0.0,999,999,99
3009,2,13,14,0,*?*?*?*?*?*?*?*?*?*?*?*?*?*?*?*?*?*?*?*?*?*?,0.9,0.8,100,100823,402,1403,285,64.6,0.0,64.6,7541,0,7560,2624,153,0.5,10,5,9999,99999,9,999999999,0.0,999,999,99
3009,2,13,15,0,*?*?*?*?*?*?*?*?*?*?*?*?*?*?*?*?*?*?*?*?*?*?,0.8,-0.2,95,100823,282,1403,285,41.0,0.0,41.0,4793,0,4802,1611,160,1.0,10,5,9999,99999,9,999999999,0.0,999,999,99
3009,2,13,16,0,*?*?*?*?*?*?*?*?*?*?*?*?*?*?*?*?*?*?*?*?*?*?,1.0,-0.0,95,100823,124,1397,286,10.2,0.0,10.2,1238,-0,1238,403,167,0.5,10,5,9999,99999,9,999999999,0.0,999,999,99
3009,2,13,17,0,*?*?*?*?*?*?*?*?*?*?*?*?*?*?*?*?*?*?*?*?*?*?,0.6,-0.0,98,100823,0,-0,284,0.0,-0.0,0.0,0,0,0,0,173,1.0,10,5,9999,99999,9,999999999,0.0,999,999,99
3009,2,13,18,0,*?*?*?*?*?*?*?*?*?*?*?*?*?*?*?*?*?*?*?*?*?*?,0.5,-0.6,93,100823,0,-0,284,0.0,-0.0,0.0,0,0,0,0,180,1.5,10,5,9999,99999,9,999999999,0.0,999,999,99
3009,2,13,19,0,*?*?*?*?*?*?*?*?*?*?*?*?*?*?*?*?*?*?*?*?*?*?,0.8,-1.3,87,100823,0,-0,285,0.0,-0.0,0.0,0,0,0,0,188,1.0,10,5,9999,99999,9,999999999,0.0,999,999,99
3009,2,13,20,0,*?*?*?*?*?*?*?*?*?*?*?*?*?*?*?*?*?*?*?*?*?*?,-0.1,-2.4,85,100823,0,-0,281,0.0,-0.0,0.0,0,0,0,0,197,1.0,10,5,9999,99999,9,999999999,0.0,999,999,99
3009,2,13,21,0,*?*?*?*?*?*?*?*?*?*?*?*?*?*?*?*?*?*?*?*?*?*?,0.5,-1.9,85,100823,0,-0,284,0.0,-0.0,0.0,0,0,0,0,205,1.0,10,5,9999,99999,9,999999999,0.0,999,999,99
3009,2,13,22,0,*?*?*?*?*?*?*?*?*?*?*?*?*?*?*?*?*?*?*?*?*?*?,0.3,-1.9,86,100823,0,-0,283,0.0,-0.0,0.0,0,0,0,0,213,0.5,10,5,9999,99999,9,999999999,0.0,999,999,99
3009,2,13,23,0,*?*?*?*?*?*?*?*?*?*?*?*?*?*?*?*?*?*?*?*?*?*?,-0.0,-2.4,84,100823,0,-0,282,0.0,-0.0,0.0,0,0,0,0,222,0.5,10,5,9999,99999,9,999999999,0.0,999,999,99
3009,2,13,24,0,*?*?*?*?*?*?*?*?*?*?*?*?*?*?*?*?*?*?*?*?*?*?,1.6,0.4,93,100823,0,-0,288,0.0,-0.0,0.0,0,0,0,0,140,1.5,10,5,9999,99999,9,999999999,0.0,999,999,99
3009,2,14,1,0,*?*?*?*?*?*?*?*?*?*?*?*?*?*?*?*?*?*?*?*?*?*?,-0.9,-1.9,93,100553,0,-0,278,0.0,-0.0,0.0,0,0,0,0,230,1.0,10,5,9999,99999,9,999999999,0.0,999,999,99
3009,2,14,2,0,*?*?*?*?*?*?*?*?*?*?*?*?*?*?*?*?*?*?*?*?*?*?,-1.5,-1.7,99,100553,0,-0,276,0.0,-0.0,0.0,0,0,0,0,230,1.0,10,5,9999,99999,9,999999999,0.0,999,999,99
3009,2,14,3,0,*?*?*?*?*?*?*?*?*?*?*?*?*?*?*?*?*?*?*?*?*?*?,-1.3,-1.3,100,100553,0,-0,276,0.0,-0.0,0.0,0,0,0,0,230,3.1,10,5,9999,99999,9,999999999,0.0,999,999,99
3009,2,14,4,0,*?*?*?*?*?*?*?*?*?*?*?*?*?*?*?*?*?*?*?*?*?*?,-1.4,-1.3,100,100553,0,-0,276,0.0,-0.0,0.0,0,0,0,0,230,1.5,10,5,9999,99999,9,999999999,0.0,999,999,99
3009,2,14,5,0,*?*?*?*?*?*?*?*?*?*?*?*?*?*?*?*?*?*?*?*?*?*?,-1.2,-1.3,100,100553,0,-0,277,0.0,-0.0,0.0,0,0,0,0,230,1.0,10,5,9999,99999,9,999999999,0.0,999,999,99
3009,2,14,6,0,*?*?*?*?*?*?*?*?*?*?*?*?*?*?*?*?*?*?*?*?*?*?,-1.6,-1.5,100,100553,0,-0,275,0.0,-0.0,0.0,0,0,0,0,230,2.1,10,5,9999,99999,9,999999999,0.0,999,999,99
3009,2,14,7,0,*?*?*?*?*?*?*?*?*?*?*?*?*?*?*?*?*?*?*?*?*?*?,-2.1,-2.2,100,100553,0,-0,273,0.0,-0.0,0.0,0,0,0,0,233,2.1,10,5,9999,99999,9,999999999,0.0,999,999,99
3009,2,14,8,0,*?*?*?*?*?*?*?*?*?*?*?*?*?*?*?*?*?*?*?*?*?*?,-2.5,-2.7,100,100553,118,1401,267,15.5,24.5,13.5,1787,1259,1678,279,237,1.0,9,5,9999,99999,9,999999999,0.0,999,999,99
3009,2,14,9,0,*?*?*?*?*?*?*?*?*?*?*?*?*?*?*?*?*?*?*?*?*?*?,-1.2,-2.7,90,100553,278,1401,266,92.9,117.9,69.5,10159,9191,8074,1492,240,1.5,8,4,9999,99999,9,999999999,0.0,999,999,99
3009,2,14,10,0,*?*?*?*?*?*?*?*?*?*?*?*?*?*?*?*?*?*?*?*?*?*?,0.2,-3.1,77,100553,401,1400,272,148.6,130.7,111.1,16194,11729,12753,2468,243,1.0,8,4,9999,99999,9,999999999,0.0,999,999,99
3009,2,14,11,0,*?*?*?*?*?*?*?*?*?*?*?*?*?*?*?*?*?*?*?*?*?*?,1.3,-4.8,62,100553,480,1402,282,138.9,53.9,120.4,15248,5023,13594,3351,247,0.5,9,5,9999,99999,9,999999999,0.0,999,999,99
3009,2,14,12,0,*?*?*?*?*?*?*?*?*?*?*?*?*?*?*?*?*?*?*?*?*?*?,2.0,-3.4,66,100553,508,1401,285,148.4,54.5,128.7,16303,5131,14527,3625,250,0.5,9,5,9999,99999,9,999999999,0.0,999,999,99
3009,2,14,13,0,*?*?*?*?*?*?*?*?*?*?*?*?*?*?*?*?*?*?*?*?*?*?,2.1,-2.4,72,100553,484,1402,285,140.2,54.0,121.6,15396,5039,13726,3390,252,0.5,9,5,9999,99999,9,999999999,0.0,999,999,99
3009,2,14,14,0,*?*?*?*?*?*?*?*?*?*?*?*?*?*?*?*?*?*?*?*?*?*?,1.8,-3.7,66,100553,409,1401,284,114.7,52.3,99.5,12595,4697,11244,2691,253,0.5,9,5,9999,99999,9,999999999,0.0,999,999,99
3009,2,14,15,0,*?*?*?*?*?*?*?*?*?*?*?*?*?*?*?*?*?*?*?*?*?*?,2.0,-3.7,64,100553,289,1401,285,73.8,47.6,64.0,8137,3784,7502,1378,255,1.0,9,5,9999,99999,9,999999999,0.0,999,999,99
3009,2,14,16,0,*?*?*?*?*?*?*?*?*?*?*?*?*?*?*?*?*?*?*?*?*?*?,1.7,-4.2,63,100553,132,1406,289,11.6,0.0,11.6,1401,-0,1402,456,257,0.5,10,5,9999,99999,9,999999999,0.0,999,999,99
3009,2,14,17,0,*?*?*?*?*?*?*?*?*?*?*?*?*?*?*?*?*?*?*?*?*?*?,1.4,-2.7,74,100553,0,-0,288,0.0,-0.0,0.0,0,0,0,0,258,1.0,10,5,9999,99999,9,999999999,0.0,999,999,99
3009,2,14,18,0,*?*?*?*?*?*?*?*?*?*?*?*?*?*?*?*?*?*?*?*?*?*?,0.6,-4.2,68,100553,0,-0,285,0.0,-0.0,0.0,0,0,0,0,260,1.5,10,5,9999,99999,9,999999999,0.0,999,999,99
3009,2,14,19,0,*?*?*?*?*?*?*?*?*?*?*?*?*?*?*?*?*?*?*?*?*?*?,-0.4,-4.8,71,100553,0,-0,280,0.0,-0.0,0.0,0,0,0,0,255,1.0,10,5,9999,99999,9,999999999,0.0,999,999,99
3009,2,14,20,0,*?*?*?*?*?*?*?*?*?*?*?*?*?*?*?*?*?*?*?*?*?*?,-0.2,-3.7,76,100553,0,-0,281,0.0,-0.0,0.0,0,0,0,0,250,1.0,10,5,9999,99999,9,999999999,0.0,999,999,99
3009,2,14,21,0,*?*?*?*?*?*?*?*?*?*?*?*?*?*?*?*?*?*?*?*?*?*?,-0.7,-5.3,68,100553,0,-0,279,0.0,-0.0,0.0,0,0,0,0,245,1.0,10,5,9999,99999,9,999999999,0.0,999,999,99
3009,2,14,22,0,*?*?*?*?*?*?*?*?*?*?*?*?*?*?*?*?*?*?*?*?*?*?,-1.0,-5.6,68,100553,0,-0,278,0.0,-0.0,0.0,0,0,0,0,240,0.5,10,5,9999,99999,9,999999999,0.0,999,999,99
3009,2,14,23,0,*?*?*?*?*?*?*?*?*?*?*?*?*?*?*?*?*?*?*?*?*?*?,-1.3,-4.5,78,100553,0,-0,277,0.0,-0.0,0.0,0,0,0,0,235,0.5,10,5,9999,99999,9,999999999,0.0,999,999,99
3009,2,14,24,0,*?*?*?*?*?*?*?*?*?*?*?*?*?*?*?*?*?*?*?*?*?*?,-0.3,-2.2,87,100553,0,-0,281,0.0,-0.0,0.0,0,0,0,0,230,1.5,10,5,9999,99999,9,999999999,0.0,999,999,99
3009,2,15,1,0,*?*?*?*?*?*?*?*?*?*?*?*?*?*?*?*?*?*?*?*?*?*?,-1.6,-4.8,100,101667,0,-0,276,0.0,-0.0,0.0,0,0,0,0,233,1.0,10,5,9999,99999,9,999999999,0.0,999,999,99
3009,2,15,2,0,*?*?*?*?*?*?*?*?*?*?*?*?*?*?*?*?*?*?*?*?*?*?,-1.4,-5.3,99,101667,0,-0,276,0.0,-0.0,0.0,0,0,0,0,237,1.0,10,5,9999,99999,9,999999999,0.0,999,999,99
3009,2,15,3,0,*?*?*?*?*?*?*?*?*?*?*?*?*?*?*?*?*?*?*?*?*?*?,-2.4,-3.4,100,101667,0,-0,272,0.0,-0.0,0.0,0,0,0,0,240,3.1,10,5,9999,99999,9,999999999,0.0,999,999,99
3009,2,15,4,0,*?*?*?*?*?*?*?*?*?*?*?*?*?*?*?*?*?*?*?*?*?*?,-3.0,-4.8,100,101667,0,-0,270,0.0,-0.0,0.0,0,0,0,0,243,1.5,10,5,9999,99999,9,999999999,0.0,999,999,99
3009,2,15,5,0,*?*?*?*?*?*?*?*?*?*?*?*?*?*?*?*?*?*?*?*?*?*?,-3.6,-4.8,100,101667,0,-0,268,0.0,-0.0,0.0,0,0,0,0,247,1.0,10,5,9999,99999,9,999999999,0.0,999,999,99
3009,2,15,6,0,*?*?*?*?*?*?*?*?*?*?*?*?*?*?*?*?*?*?*?*?*?*?,-2.7,-4.2,100,101667,0,-0,271,0.0,-0.0,0.0,0,0,0,0,250,2.1,10,5,9999,99999,9,999999999,0.0,999,999,99
3009,2,15,7,0,*?*?*?*?*?*?*?*?*?*?*?*?*?*?*?*?*?*?*?*?*?*?,-1.9,-4.8,100,101667,0,-0,269,0.0,-0.0,0.0,0,0,0,0,248,2.1,9,5,9999,99999,9,999999999,0.0,999,999,99
3009,2,15,8,0,*?*?*?*?*?*?*?*?*?*?*?*?*?*?*?*?*?*?*?*?*?*?,-2.7,-6.6,99,101667,125,1396,271,10.4,0.0,10.4,1262,-0,1262,411,247,1.0,10,5,9999,99999,9,999999999,0.0,999,999,99
3009,2,15,9,0,*?*?*?*?*?*?*?*?*?*?*?*?*?*?*?*?*?*?*?*?*?*?,-2.4,-5.0,100,101667,286,1403,267,72.7,47.4,63.0,8015,3751,7391,1356,245,1.5,9,5,9999,99999,9,999999999,0.0,999,999,99
3009,2,15,10,0,*?*?*?*?*?*?*?*?*?*?*?*?*?*?*?*?*?*?*?*?*?*?,-1.4,-1.7,100,101667,409,1401,266,152.1,131.2,113.8,16575,11852,13046,2532,243,1.0,8,4,9999,99999,9,999999999,0.0,999,999,99
3009,2,15,11,0,*?*?*?*?*?*?*?*?*?*?*?*?*?*?*?*?*?*?*?*?*?*?,0.2,0.2,100,101667,487,1399,277,141.5,54.1,122.7,15541,5055,13853,3426,242,0.5,9,5,9999,99999,9,999999999,0.0,999,999,99
3009,2,15,12,0,*?*?*?*?*?*?*?*?*?*?*?*?*?*?*?*?*?*?*?*?*?*?,0.9,0.8,100,101667,516,1402,280,151.1,54.6,131.0,16596,5159,14787,3704,240,0.5,9,5,9999,99999,9,999999999,0.0,999,999,99
3009,2,15,13,0,*?*?*?*?*?*?*?*?*?*?*?*?*?*?*?*?*?*?*?*?*?*?,1.0,1.0,100,101667,491,1400,281,142.8,54.2,123.8,15687,5070,13982,3464,237,0.5,9,5,9999,99999,9,999999999,0.0,999,999,99
3009,2,15,14,0,*?*?*?*?*?*?*?*?*?*?*?*?*?*?*?*?*?*?*?*?*?*?,0.8,0.8,100,101667,417,1402,275,155.5,131.8,116.3,16946,11968,13330,2595,233,0.5,8,4,9999,99999,9,999999999,0.0,999,999,99
3009,2,15,15,0,*?*?*?*?*?*?*?*?*?*?*?*?*?*?*?*?*?*?*?*?*?*?,1.2,1.3,100,101667,296,1400,282,76.3,48.0,66.2,8375,3945,7500,1723,230,1.0,9,5,9999,99999,9,999999999,0.0,999,999,99
3009,2,15,16,0,*?*?*?*?*?*?*?*?*?*?*?*?*?*?*?*?*?*?*?*?*?*?,1.1,1.0,100,101667,139,1404,286,13.0,0.0,13.0,1564,-0,1564,510,227,0.5,10,5,9999,99999,9,999999999,0.0,999,999,99
3009,2,15,17,0,*?*?*?*?*?*?*?*?*?*?*?*?*?*?*?*?*?*?*?*?*?*?,0.1,0.2,100,101667,0,-0,282,0.0,-0.0,0.0,0,0,0,0,223,1.0,10,5,9999,99999,9,999999999,0.0,999,999,99
3009,2,15,18,0,*?*?*?*?*?*?*?*?*?*?*?*?*?*?*?*?*?*?*?*?*?*?,-0.6,-0.6,100,101667,0,-0,279,0.0,-0.0,0.0,0,0,0,0,220,1.5,10,5,9999,99999,9,999999999,0.0,999,999,99
3009,2,15,19,0,*?*?*?*?*?*?*?*?*?*?*?*?*?*?*?*?*?*?*?*?*?*?,-1.3,-1.9,100,101667,0,-0,276,0.0,-0.0,0.0,0,0,0,0,210,1.0,10,5,9999,99999,9,999999999,0.0,999,999,99
3009,2,15,20,0,*?*?*?*?*?*?*?*?*?*?*?*?*?*?*?*?*?*?*?*?*?*?,-1.3,-1.3,100,101667,0,-0,276,0.0,-0.0,0.0,0,0,0,0,200,1.0,10,5,9999,99999,9,999999999,0.0,999,999,99
3009,2,15,21,0,*?*?*?*?*?*?*?*?*?*?*?*?*?*?*?*?*?*?*?*?*?*?,-2.0,-1.9,100,101667,0,-0,274,0.0,-0.0,0.0,0,0,0,0,190,1.0,10,5,9999,99999,9,999999999,0.0,999,999,99
3009,2,15,22,0,*?*?*?*?*?*?*?*?*?*?*?*?*?*?*?*?*?*?*?*?*?*?,-1.7,-1.7,100,101667,0,-0,275,0.0,-0.0,0.0,0,0,0,0,180,0.5,10,5,9999,99999,9,999999999,0.0,999,999,99
3009,2,15,23,0,*?*?*?*?*?*?*?*?*?*?*?*?*?*?*?*?*?*?*?*?*?*?,0.7,0.6,100,101667,0,-0,284,0.0,-0.0,0.0,0,0,0,0,170,0.5,10,5,9999,99999,9,999999999,0.0,999,999,99
3009,2,15,24,0,*?*?*?*?*?*?*?*?*?*?*?*?*?*?*?*?*?*?*?*?*?*?,-1.5,-4.5,100,101667,0,-0,276,0.0,-0.0,0.0,0,0,0,0,230,1.5,10,5,9999,99999,9,999999999,0.0,999,999,99
3009,2,16,1,0,*?*?*?*?*?*?*?*?*?*?*?*?*?*?*?*?*?*?*?*?*?*?,3.3,1.9,100,101895,0,-0,295,0.0,-0.0,0.0,0,0,0,0,155,1.0,10,5,9999,99999,9,999999999,0.0,999,999,99
3009,2,16,2,0,*?*?*?*?*?*?*?*?*?*?*?*?*?*?*?*?*?*?*?*?*?*?,3.4,2.5,100,101895,0,-0,295,0.0,-0.0,0.0,0,0,0,0,150,1.0,10,5,9999,99999,9,999999999,0.0,999,999,99
3009,2,16,3,0,*?*?*?*?*?*?*?*?*?*?*?*?*?*?*?*?*?*?*?*?*?*?,3.3,0.8,94,101895,0,-0,295,0.0,-0.0,0.0,0,0,0,0,145,3.1,10,5,9999,99999,9,999999999,0.0,999,999,99
3009,2,16,4,0,*?*?*?*?*?*?*?*?*?*?*?*?*?*?*?*?*?*?*?*?*?*?,3.2,0.2,91,101895,0,-0,295,0.0,-0.0,0.0,0,0,0,0,140,1.5,10,5,9999,99999,9,999999999,0.0,999,999,99
3009,2,16,5,0,*?*?*?*?*?*?*?*?*?*?*?*?*?*?*?*?*?*?*?*?*?*?,3.4,-0.2,86,101895,0,-0,296,0.0,-0.0,0.0,0,0,0,0,135,1.0,10,5,9999,99999,9,999999999,0.0,999,999,99
3009,2,16,6,0,*?*?*?*?*?*?*?*?*?*?*?*?*?*?*?*?*?*?*?*?*?*?,3.6,-0.4,84,101895,0,-0,297,0.0,-0.0,0.0,0,0,0,0,130,2.1,10,5,9999,99999,9,999999999,0.0,999,999,99
3009,2,16,7,0,*?*?*?*?*?*?*?*?*?*?*?*?*?*?*?*?*?*?*?*?*?*?,3.3,0.4,92,101895,0,-0,295,0.0,-0.0,0.0,0,0,0,0,133,2.1,10,5,9999,99999,9,999999999,0.0,999,999,99
3009,2,16,8,0,*?*?*?*?*?*?*?*?*?*?*?*?*?*?*?*?*?*?*?*?*?*?,3.6,2.3,100,101895,133,1402,292,20.6,28.9,17.9,2346,1577,2197,372,137,1.0,9,5,9999,99999,9,999999999,0.0,999,999,99
3009,2,16,9,0,*?*?*?*?*?*?*?*?*?*?*?*?*?*?*?*?*?*?*?*?*?*?,3.6,1.3,95,101895,293,1400,291,75.3,47.8,65.3,8262,3920,7400,1699,140,1.5,9,5,9999,99999,9,999999999,0.0,999,999,99
3009,2,16,10,0,*?*?*?*?*?*?*?*?*?*?*?*?*?*?*?*?*?*?*?*?*?*?,3.7,-1.5,76,101895,417,1401,292,117.4,52.5,101.8,12891,4738,11507,2763,143,1.0,9,5,9999,99999,9,999999999,0.0,999,999,99
3009,2,16,11,0,*?*?*?*?*?*?*?*?*?*?*?*?*?*?*?*?*?*?*?*?*?*?,3.9,-0.8,79,101895,495,1400,293,144.2,54.2,125.0,15837,5085,14115,3503,147,0.5,9,5,9999,99999,9,999999999,0.0,999,999,99
3009,2,16,12,0,*?*?*?*?*?*?*?*?*?*?*?*?*?*?*?*?*?*?*?*?*?*?,3.7,1.3,94,101895,523,1400,292,153.8,54.7,133.3,16892,5186,15048,3782,150,0.5,9,5,9999,99999,9,999999999,0.0,999,999,99
3009,2,16,13,0,*?*?*?*?*?*?*?*?*?*?*?*?*?*?*?*?*?*?*?*?*?*?,3.8,0.8,90,101895,499,1400,297,83.8,0.0,83.8,9812,0,9840,3517,147,0.5,10,5,9999,99999,9,999999999,0.0,999,999,99
3009,2,16,14,0,*?*?*?*?*?*?*?*?*?*?*?*?*?*?*?*?*?*?*?*?*?*?,3.7,1.9,98,101895,424,1400,297,69.0,0.0,69.0,8067,0,8088,2826,143,0.5,10,5,9999,99999,9,999999999,0.0,999,999,99
3009,2,16,15,0,*?*?*?*?*?*?*?*?*?*?*?*?*?*?*?*?*?*?*?*?*?*?,3.4,3.4,100,101895,304,1402,295,45.4,0.0,45.4,5299,0,5310,1791,140,1.0,10,5,9999,99999,9,999999999,0.0,999,999,99
3009,2,16,16,0,*?*?*?*?*?*?*?*?*?*?*?*?*?*?*?*?*?*?*?*?*?*?,3.8,3.8,100,101895,146,1402,297,14.4,0.0,14.4,1727,-0,1727,564,137,0.5,10,5,9999,99999,9,999999999,0.0,999,999,99
3009,2,16,17,0,*?*?*?*?*?*?*?*?*?*?*?*?*?*?*?*?*?*?*?*?*?*?,3.9,3.9,100,101895,0,-0,297,0.0,-0.0,0.0,0,0,0,0,133,1.0,10,5,9999,99999,9,999999999,0.0,999,999,99
3009,2,16,18,0,*?*?*?*?*?*?*?*?*?*?*?*?*?*?*?*?*?*?*?*?*?*?,3.5,3.4,100,101895,0,-0,296,0.0,-0.0,0.0,0,0,0,0,130,1.5,10,5,9999,99999,9,999999999,0.0,999,999,99
3009,2,16,19,0,*?*?*?*?*?*?*?*?*?*?*?*?*?*?*?*?*?*?*?*?*?*?,3.6,3.6,100,101895,0,-0,296,0.0,-0.0,0.0,0,0,0,0,135,1.0,10,5,9999,99999,9,999999999,0.0,999,999,99
3009,2,16,20,0,*?*?*?*?*?*?*?*?*?*?*?*?*?*?*?*?*?*?*?*?*?*?,3.6,3.6,100,101895,0,-0,296,0.0,-0.0,0.0,0,0,0,0,140,1.0,10,5,9999,99999,9,999999999,0.0,999,999,99
3009,2,16,21,0,*?*?*?*?*?*?*?*?*?*?*?*?*?*?*?*?*?*?*?*?*?*?,3.6,3.6,100,101895,0,-0,296,0.0,-0.0,0.0,0,0,0,0,145,1.0,10,5,9999,99999,9,999999999,0.0,999,999,99
3009,2,16,22,0,*?*?*?*?*?*?*?*?*?*?*?*?*?*?*?*?*?*?*?*?*?*?,3.4,3.4,100,101895,0,-0,295,0.0,-0.0,0.0,0,0,0,0,150,0.5,10,5,9999,99999,9,999999999,0.0,999,999,99
3009,2,16,23,0,*?*?*?*?*?*?*?*?*?*?*?*?*?*?*?*?*?*?*?*?*?*?,3.2,3.2,100,101895,0,-0,294,0.0,-0.0,0.0,0,0,0,0,155,0.5,10,5,9999,99999,9,999999999,0.0,999,999,99
3009,2,16,24,0,*?*?*?*?*?*?*?*?*?*?*?*?*?*?*?*?*?*?*?*?*?*?,3.2,1.3,98,101895,0,-0,295,0.0,-0.0,0.0,0,0,0,0,160,1.5,10,5,9999,99999,9,999999999,0.0,999,999,99
3009,2,17,1,0,*?*?*?*?*?*?*?*?*?*?*?*?*?*?*?*?*?*?*?*?*?*?,2.3,2.3,100,101816,0,-0,291,0.0,-0.0,0.0,0,0,0,0,152,1.0,10,5,9999,99999,9,999999999,0.0,999,999,99
3009,2,17,2,0,*?*?*?*?*?*?*?*?*?*?*?*?*?*?*?*?*?*?*?*?*?*?,1.6,1.5,100,101816,0,-0,288,0.0,-0.0,0.0,0,0,0,0,143,1.0,10,5,9999,99999,9,999999999,0.0,999,999,99
3009,2,17,3,0,*?*?*?*?*?*?*?*?*?*?*?*?*?*?*?*?*?*?*?*?*?*?,1.6,1.5,100,101816,0,-0,288,0.0,-0.0,0.0,0,0,0,0,135,3.1,10,5,9999,99999,9,999999999,0.0,999,999,99
3009,2,17,4,0,*?*?*?*?*?*?*?*?*?*?*?*?*?*?*?*?*?*?*?*?*?*?,0.9,0.8,100,101816,0,-0,285,0.0,-0.0,0.0,0,0,0,0,127,1.5,10,5,9999,99999,9,999999999,0.0,999,999,99
3009,2,17,5,0,*?*?*?*?*?*?*?*?*?*?*?*?*?*?*?*?*?*?*?*?*?*?,0.2,0.2,100,101816,0,-0,282,0.0,-0.0,0.0,0,0,0,0,118,1.0,10,5,9999,99999,9,999999999,0.0,999,999,99
3009,2,17,6,0,*?*?*?*?*?*?*?*?*?*?*?*?*?*?*?*?*?*?*?*?*?*?,0.9,0.8,100,101816,0,-0,285,0.0,-0.0,0.0,0,0,0,0,110,2.1,10,5,9999,99999,9,999999999,0.0,999,999,99
3009,2,17,7,0,*?*?*?*?*?*?*?*?*?*?*?*?*?*?*?*?*?*?*?*?*?*?,1.6,1.5,100,101816,0,-0,288,0.0,-0.0,0.0,0,0,0,0,115,2.1,10,5,9999,99999,9,999999999,0.0,999,999,99
3009,2,17,8,0,*?*?*?*?*?*?*?*?*?*?*?*?*?*?*?*?*?*?*?*?*?*?,2.2,2.1,100,101816,140,1396,286,23.2,30.8,20.1,2630,1728,2460,419,120,1.0,9,5,9999,99999,9,999999999,0.0,999,999,99
3009,2,17,9,0,*?*?*?*?*?*?*?*?*?*?*?*?*?*?*?*?*?*?*?*?*?*?,2.5,2.5,100,101816,301,1401,287,77.9,48.2,67.6,8553,3985,7659,1762,125,1.5,9,5,9999,99999,9,999999999,0.0,999,999,99
3009,2,17,10,0,*?*?*?*?*?*?*?*?*?*?*?*?*?*?*?*?*?*?*?*?*?*?,4.8,4.8,100,101816,424,1398,292,159.2,132.3,119.1,17345,12090,13636,2663,130,1.0,8,4,9999,99999,9,999999999,0.0,999,999,99
3009,2,17,11,0,*?*?*?*?*?*?*?*?*?*?*?*?*?*?*?*?*?*?*?*?*?*?,7.5,7.0,100,101816,503,1400,309,146.9,54.4,127.4,16136,5115,14380,3581,135,0.5,9,5,9999,99999,9,999999999,0.0,999,999,99
3009,2,17,12,0,*?*?*?*?*?*?*?*?*?*?*?*?*?*?*?*?*?*?*?*?*?*?,8.7,6.9,100,101816,531,1400,314,156.5,54.9,135.7,17190,5213,15312,3862,140,0.5,9,5,9999,99999,9,999999999,0.0,999,999,99
3009,2,17,13,0,*?*?*?*?*?*?*?*?*?*?*?*?*?*?*?*?*?*?*?*?*?*?,8.8,6.2,100,101816,507,1401,310,196.3,136.7,146.9,21398,13137,16728,3373,140,0.5,8,4,9999,99999,9,999999999,0.0,999,999,99
3009,2,17,14,0,*?*?*?*?*?*?*?*?*?*?*?*?*?*?*?*?*?*?*?*?*?*?,8.7,6.4,100,101816,432,1401,310,162.4,132.7,121.5,17698,12195,13907,2723,140,0.5,8,4,9999,99999,9,999999999,0.0,999,999,99
3009,2,17,15,0,*?*?*?*?*?*?*?*?*?*?*?*?*?*?*?*?*?*?*?*?*?*?,8.9,6.6,100,101816,311,1400,311,107.9,122.4,80.7,11782,9998,9339,1748,140,1.0,8,4,9999,99999,9,999999999,0.0,999,999,99
3009,2,17,16,0,*?*?*?*?*?*?*?*?*?*?*?*?*?*?*?*?*?*?*?*?*?*?,8.7,4.6,98,101816,153,1400,314,27.5,33.5,23.9,3099,1964,2893,498,140,0.5,9,5,9999,99999,9,999999999,0.0,999,999,99
3009,2,17,17,0,*?*?*?*?*?*?*?*?*?*?*?*?*?*?*?*?*?*?*?*?*?*?,7.0,5.8,100,101816,0,-0,310,0.0,-0.0,0.0,0,0,0,0,140,1.0,10,5,9999,99999,9,999999999,0.0,999,999,99
3009,2,17,18,0,*?*?*?*?*?*?*?*?*?*?*?*?*?*?*?*?*?*?*?*?*?*?,6.7,6.4,100,101816,0,-0,309,0.0,-0.0,0.0,0,0,0,0,140,1.5,10,5,9999,99999,9,999999999,0.0,999,999,99
3009,2,17,19,0,*?*?*?*?*?*?*?*?*?*?*?*?*?*?*?*?*?*?*?*?*?*?,5.2,5.3,100,101816,0,-0,303,0.0,-0.0,0.0,0,0,0,0,122,1.0,10,5,9999,99999,9,999999999,0.0,999,999,99
3009,2,17,20,0,*?*?*?*?*?*?*?*?*?*?*?*?*?*?*?*?*?*?*?*?*?*?,5.0,5.0,100,101816,0,-0,302,0.0,-0.0,0.0,0,0,0,0,103,1.0,10,5,9999,99999,9,999999999,0.0,999,999,99
3009,2,17,21,0,*?*?*?*?*?*?*?*?*?*?*?*?*?*?*?*?*?*?*?*?*?*?,4.9,3.8,100,101816,0,-0,302,0.0,-0.0,0.0,0,0,0,0,85,1.0,10,5,9999,99999,9,999999999,0.0,999,999,99
3009,2,17,22,0,*?*?*?*?*?*?*?*?*?*?*?*?*?*?*?*?*?*?*?*?*?*?,3.5,3.0,100,101816,0,-0,296,0.0,-0.0,0.0,0,0,0,0,67,0.5,10,5,9999,99999,9,999999999,0.0,999,999,99
3009,2,17,23,0,*?*?*?*?*?*?*?*?*?*?*?*?*?*?*?*?*?*?*?*?*?*?,3.0,2.7,100,101816,0,-0,294,0.0,-0.0,0.0,0,0,0,0,48,0.5,10,5,9999,99999,9,999999999,0.0,999,999,99
3009,2,17,24,0,*?*?*?*?*?*?*?*?*?*?*?*?*?*?*?*?*?*?*?*?*?*?,2.9,2.9,100,101816,0,-0,293,0.0,-0.0,0.0,0,0,0,0,160,1.5,10,5,9999,99999,9,999999999,0.0,999,999,99
3009,2,18,1,0,*?*?*?*?*?*?*?*?*?*?*?*?*?*?*?*?*?*?*?*?*?*?,2.1,2.1,100,101906,0,-0,290,0.0,-0.0,0.0,0,0,0,0,43,1.0,10,5,9999,99999,9,999999999,0.0,999,999,99
3009,2,18,2,0,*?*?*?*?*?*?*?*?*?*?*?*?*?*?*?*?*?*?*?*?*?*?,1.6,1.7,100,101906,0,-0,288,0.0,-0.0,0.0,0,0,0,0,57,1.0,10,5,9999,99999,9,999999999,0.0,999,999,99
3009,2,18,3,0,*?*?*?*?*?*?*?*?*?*?*?*?*?*?*?*?*?*?*?*?*?*?,2.7,2.7,100,101906,0,-0,292,0.0,-0.0,0.0,0,0,0,0,70,3.1,10,5,9999,99999,9,999999999,0.0,999,999,99
3009,2,18,4,0,*?*?*?*?*?*?*?*?*?*?*?*?*?*?*?*?*?*?*?*?*?*?,0.8,0.8,100,101906,0,-0,285,0.0,-0.0,0.0,0,0,0,0,83,1.5,10,5,9999,99999,9,999999999,0.0,999,999,99
3009,2,18,5,0,*?*?*?*?*?*?*?*?*?*?*?*?*?*?*?*?*?*?*?*?*?*?,0.1,0.2,100,101906,0,-0,282,0.0,-0.0,0.0,0,0,0,0,97,1.0,10,5,9999,99999,9,999999999,0.0,999,999,99
3009,2,18,6,0,*?*?*?*?*?*?*?*?*?*?*?*?*?*?*?*?*?*?*?*?*?*?,-0.5,-0.6,100,101906,0,-0,279,0.0,-0.0,0.0,0,0,0,0,110,2.1,10,5,9999,99999,9,999999999,0.0,999,999,99
3009,2,18,7,0,*?*?*?*?*?*?*?*?*?*?*?*?*?*?*?*?*?*?*?*?*?*?,0.4,-0.0,100,101906,0,-0,283,0.0,-0.0,0.0,0,0,0,0,112,2.1,10,5,9999,99999,9,999999999,0.0,999,999,99
3009,2,18,8,0,*?*?*?*?*?*?*?*?*?*?*?*?*?*?*?*?*?*?*?*?*?*?,1.4,-0.0,100,101906,148,1399,282,25.9,32.5,22.4,2917,1875,2726,467,113,1.0,9,5,9999,99999,9,999999999,0.0,999,999,99
3009,2,18,9,0,*?*?*?*?*?*?*?*?*?*?*?*?*?*?*?*?*?*?*?*?*?*?,2.9,2.9,100,101906,309,1401,289,80.6,48.6,69.9,8847,4048,7920,1827,115,1.5,9,5,9999,99999,9,999999999,0.0,999,999,99
3009,2,18,10,0,*?*?*?*?*?*?*?*?*?*?*?*?*?*?*?*?*?*?*?*?*?*?,5.7,4.8,100,101906,432,1398,296,162.8,132.8,121.8,17737,12206,13937,2730,117,1.0,8,4,9999,99999,9,999999999,0.0,999,999,99
3009,2,18,11,0,*?*?*?*?*?*?*?*?*?*?*?*?*?*?*?*?*?*?*?*?*?*?,8.4,6.1,100,101906,511,1400,308,198.3,136.9,148.3,21611,13184,16889,3412,118,0.5,8,4,9999,99999,9,999999999,0.0,999,999,99
3009,2,18,12,0,*?*?*?*?*?*?*?*?*?*?*?*?*?*?*?*?*?*?*?*?*?*?,10.2,7.3,100,101906,539,1400,317,211.0,138.1,157.8,22995,13470,17936,3666,120,0.5,8,4,9999,99999,9,999999999,0.0,999,999,99
3009,2,18,13,0,*?*?*?*?*?*?*?*?*?*?*?*?*?*?*?*?*?*?*?*?*?*?,10.2,5.9,92,101906,514,1398,321,150.9,54.6,130.8,16570,5157,14763,3695,125,0.5,9,5,9999,99999,9,999999999,0.0,999,999,99
3009,2,18,14,0,*?*?*?*?*?*?*?*?*?*?*?*?*?*?*?*?*?*?*?*?*?*?,10.3,6.6,95,101906,439,1399,325,72.1,0.0,72.1,8424,0,8446,2964,130,0.5,10,5,9999,99999,9,999999999,0.0,999,999,99
3009,2,18,15,0,*?*?*?*?*?*?*?*?*?*?*?*?*?*?*?*?*?*?*?*?*?*?,10.4,5.6,89,101906,318,1398,321,84.0,49.1,72.8,9213,4125,8245,1908,135,1.0,9,5,9999,99999,9,999999999,0.0,999,999,99
3009,2,18,16,0,*?*?*?*?*?*?*?*?*?*?*?*?*?*?*?*?*?*?*?*?*?*?,10.2,7.1,99,101906,160,1398,321,30.0,34.8,26.0,3368,2093,3142,544,140,0.5,9,5,9999,99999,9,999999999,0.0,999,999,99
3009,2,18,17,0,*?*?*?*?*?*?*?*?*?*?*?*?*?*?*?*?*?*?*?*?*?*?,9.1,6.6,100,101906,0,-0,320,0.0,-0.0,0.0,0,0,0,0,145,1.0,10,5,9999,99999,9,999999999,0.0,999,999,99
3009,2,18,18,0,*?*?*?*?*?*?*?*?*?*?*?*?*?*?*?*?*?*?*?*?*?*?,7.4,5.8,100,101906,0,-0,312,0.0,-0.0,0.0,0,0,0,0,150,1.5,10,5,9999,99999,9,999999999,0.0,999,999,99
3009,2,18,19,0,*?*?*?*?*?*?*?*?*?*?*?*?*?*?*?*?*?*?*?*?*?*?,4.9,4.8,100,101906,0,-0,301,0.0,-0.0,0.0,0,0,0,0,147,1.0,10,5,9999,99999,9,999999999,0.0,999,999,99
3009,2,18,20,0,*?*?*?*?*?*?*?*?*?*?*?*?*?*?*?*?*?*?*?*?*?*?,5.1,5.0,100,101906,0,-0,302,0.0,-0.0,0.0,0,0,0,0,143,1.0,10,5,9999,99999,9,999999999,0.0,999,999,99
3009,2,18,21,0,*?*?*?*?*?*?*?*?*?*?*?*?*?*?*?*?*?*?*?*?*?*?,4.1,4.1,100,101906,0,-0,298,0.0,-0.0,0.0,0,0,0,0,140,1.0,10,5,9999,99999,9,999999999,0.0,999,999,99
3009,2,18,22,0,*?*?*?*?*?*?*?*?*?*?*?*?*?*?*?*?*?*?*?*?*?*?,3.5,3.6,100,101906,0,-0,296,0.0,-0.0,0.0,0,0,0,0,137,0.5,10,5,9999,99999,9,999999999,0.0,999,999,99
3009,2,18,23,0,*?*?*?*?*?*?*?*?*?*?*?*?*?*?*?*?*?*?*?*?*?*?,3.5,3.4,100,101906,0,-0,296,0.0,-0.0,0.0,0,0,0,0,133,0.5,10,5,9999,99999,9,999999999,0.5,999,999,99
3009,2,18,24,0,*?*?*?*?*?*?*?*?*?*?*?*?*?*?*?*?*?*?*?*?*?*?,2.5,2.5,100,101906,0,-0,291,0.0,-0.0,0.0,0,0,0,0,30,1.5,10,5,9999,99999,9,999999999,0.0,999,999,99
3009,2,19,1,0,*?*?*?*?*?*?*?*?*?*?*?*?*?*?*?*?*?*?*?*?*?*?,3.7,3.2,96,101960,0,-0,296,0.0,-0.0,0.0,0,0,0,0,123,1.0,10,5,9999,99999,9,999999999,0.3,999,999,99
3009,2,19,2,0,*?*?*?*?*?*?*?*?*?*?*?*?*?*?*?*?*?*?*?*?*?*?,3.8,3.4,96,101960,0,-0,297,0.0,-0.0,0.0,0,0,0,0,117,1.0,10,5,9999,99999,9,999999999,0.6,999,999,99
3009,2,19,3,0,*?*?*?*?*?*?*?*?*?*?*?*?*?*?*?*?*?*?*?*?*?*?,3.5,3.2,98,101960,0,-0,296,0.0,-0.0,0.0,0,0,0,0,110,3.1,10,5,9999,99999,9,999999999,1.4,999,999,99
3009,2,19,4,0,*?*?*?*?*?*?*?*?*?*?*?*?*?*?*?*?*?*?*?*?*?*?,3.7,3.4,97,101960,0,-0,296,0.0,-0.0,0.0,0,0,0,0,103,1.5,10,5,9999,99999,9,999999999,1.2,999,999,99
3009,2,19,5,0,*?*?*?*?*?*?*?*?*?*?*?*?*?*?*?*?*?*?*?*?*?*?,3.5,3.4,99,101960,0,-0,296,0.0,-0.0,0.0,0,0,0,0,97,1.0,10,5,9999,99999,9,999999999,0.1,999,999,99
3009,2,19,6,0,*?*?*?*?*?*?*?*?*?*?*?*?*?*?*?*?*?*?*?*?*?*?,3.1,3.0,98,101960,0,-0,294,0.0,-0.0,0.0,0,0,0,0,90,2.1,10,5,9999,99999,9,999999999,0.0,999,999,99
3009,2,19,7,0,*?*?*?*?*?*?*?*?*?*?*?*?*?*?*?*?*?*?*?*?*?*?,2.6,1.3,91,101960,0,-0,292,0.0,-0.0,0.0,0,0,0,0,78,2.1,10,5,9999,99999,9,999999999,0.0,999,999,99
3009,2,19,8,0,*?*?*?*?*?*?*?*?*?*?*?*?*?*?*?*?*?*?*?*?*?*?,3.3,2.7,95,101960,156,1401,290,28.5,34.0,24.7,3208,2014,2996,516,67,1.0,9,5,9999,99999,9,999999999,0.2,999,999,99
3009,2,19,9,0,*?*?*?*?*?*?*?*?*?*?*?*?*?*?*?*?*?*?*?*?*?*?,3.9,2.9,92,101960,316,1397,293,83.3,49.0,72.3,9152,4092,8193,1892,55,1.5,9,5,9999,99999,9,999999999,1.1,999,999,99
3009,2,19,10,0,*?*?*?*?*?*?*?*?*?*?*?*?*?*?*?*?*?*?*?*?*?*?,6.1,2.7,78,101960,440,1398,302,125.6,53.1,108.9,13803,4828,12319,2981,43,1.0,9,5,9999,99999,9,999999999,1.5,999,999,99
3009,2,19,11,0,*?*?*?*?*?*?*?*?*?*?*?*?*?*?*?*?*?*?*?*?*?*?,7.6,4.1,78,101960,519,1400,309,152.4,54.7,132.1,16740,5172,14914,3741,32,0.5,9,5,9999,99999,9,999999999,0.0,999,999,99
3009,2,19,12,0,*?*?*?*?*?*?*?*?*?*?*?*?*?*?*?*?*?*?*?*?*?*?,7.9,3.6,73,101960,546,1397,310,161.9,55.1,140.4,17791,5265,15843,4023,20,0.5,9,5,9999,99999,9,999999999,0.0,999,999,99
3009,2,19,13,0,*?*?*?*?*?*?*?*?*?*?*?*?*?*?*?*?*?*?*?*?*?*?,8.0,3.0,70,101960,522,1399,311,153.6,54.7,133.1,16871,5179,15031,3774,25,0.5,9,5,9999,99999,9,999999999,0.3,999,999,99
3009,2,19,14,0,*?*?*?*?*?*?*?*?*?*?*?*?*?*?*?*?*?*?*?*?*?*?,8.0,2.9,69,101960,447,1400,311,127.8,53.2,110.8,14053,4850,12543,3043,30,0.5,9,5,9999,99999,9,999999999,1.9,999,999,99
3009,2,19,15,0,*?*?*?*?*?*?*?*?*?*?*?*?*?*?*?*?*?*?*?*?*?*?,8.1,3.6,73,101960,326,1400,311,86.5,49.4,75.0,9498,4174,8498,1971,35,1.0,9,5,9999,99999,9,999999999,0.4,999,999,99
3009,2,19,16,0,*?*?*?*?*?*?*?*?*?*?*?*?*?*?*?*?*?*?*?*?*?*?,8.0,4.3,77,101960,167,1395,315,18.7,0.0,18.7,2217,-0,2219,726,40,0.5,10,5,9999,99999,9,999999999,0.6,999,999,99
3009,2,19,17,0,*?*?*?*?*?*?*?*?*?*?*?*?*?*?*?*?*?*?*?*?*?*?,7.2,4.6,83,101960,0,-0,312,0.0,-0.0,0.0,0,0,0,0,45,1.0,10,5,9999,99999,9,999999999,0.3,999,999,99
3009,2,19,18,0,*?*?*?*?*?*?*?*?*?*?*?*?*?*?*?*?*?*?*?*?*?*?,6.5,4.5,87,101960,0,-0,308,0.0,-0.0,0.0,0,0,0,0,50,1.5,10,5,9999,99999,9,999999999,1.7,999,999,99
3009,2,19,19,0,*?*?*?*?*?*?*?*?*?*?*?*?*?*?*?*?*?*?*?*?*?*?,6.1,4.6,90,101960,0,-0,307,0.0,-0.0,0.0,0,0,0,0,53,1.0,10,5,9999,99999,9,999999999,2.0,999,999,99
3009,2,19,20,0,*?*?*?*?*?*?*?*?*?*?*?*?*?*?*?*?*?*?*?*?*?*?,5.8,4.3,90,101960,0,-0,305,0.0,-0.0,0.0,0,0,0,0,57,1.0,10,5,9999,99999,9,999999999,0.0,999,999,99
3009,2,19,21,0,*?*?*?*?*?*?*?*?*?*?*?*?*?*?*?*?*?*?*?*?*?*?,4.9,3.9,93,101960,0,-0,302,0.0,-0.0,0.0,0,0,0,0,60,1.0,10,5,9999,99999,9,999999999,0.0,999,999,99
3009,2,19,22,0,*?*?*?*?*?*?*?*?*?*?*?*?*?*?*?*?*?*?*?*?*?*?,4.7,4.1,95,101960,0,-0,301,0.0,-0.0,0.0,0,0,0,0,63,0.5,10,5,9999,99999,9,999999999,0.0,999,999,99
3009,2,19,23,0,*?*?*?*?*?*?*?*?*?*?*?*?*?*?*?*?*?*?*?*?*?*?,4.7,3.9,94,101960,0,-0,301,0.0,-0.0,0.0,0,0,0,0,67,0.5,10,5,9999,99999,9,999999999,0.0,999,999,99
3009,2,19,24,0,*?*?*?*?*?*?*?*?*?*?*?*?*?*?*?*?*?*?*?*?*?*?,3.4,3.4,99,101960,0,-0,295,0.0,-0.0,0.0,0,0,0,0,130,1.5,10,5,9999,99999,9,999999999,0.1,999,999,99
3009,2,20,1,0,*?*?*?*?*?*?*?*?*?*?*?*?*?*?*?*?*?*?*?*?*?*?,5.0,0.6,72,102271,0,-0,302,0.0,-0.0,0.0,0,0,0,0,75,1.0,10,5,9999,99999,9,999999999,0.9,999,999,99
3009,2,20,2,0,*?*?*?*?*?*?*?*?*?*?*?*?*?*?*?*?*?*?*?*?*?*?,5.2,-1.1,62,102271,0,-0,304,0.0,-0.0,0.0,0,0,0,0,80,1.0,10,5,9999,99999,9,999999999,0.2,999,999,99
3009,2,20,3,0,*?*?*?*?*?*?*?*?*?*?*?*?*?*?*?*?*?*?*?*?*?*?,4.8,-1.3,63,102271,0,-0,302,0.0,-0.0,0.0,0,0,0,0,85,3.1,10,5,9999,99999,9,999999999,0.0,999,999,99
3009,2,20,4,0,*?*?*?*?*?*?*?*?*?*?*?*?*?*?*?*?*?*?*?*?*?*?,4.7,-1.1,65,102271,0,-0,301,0.0,-0.0,0.0,0,0,0,0,90,1.5,10,5,9999,99999,9,999999999,0.0,999,999,99
3009,2,20,5,0,*?*?*?*?*?*?*?*?*?*?*?*?*?*?*?*?*?*?*?*?*?*?,4.6,-0.6,67,102271,0,-0,301,0.0,-0.0,0.0,0,0,0,0,95,1.0,10,5,9999,99999,9,999999999,1.0,999,999,99
3009,2,20,6,0,*?*?*?*?*?*?*?*?*?*?*?*?*?*?*?*?*?*?*?*?*?*?,4.8,-1.3,63,102271,0,-0,302,0.0,-0.0,0.0,0,0,0,0,100,2.1,10,5,9999,99999,9,999999999,1.0,999,999,99
3009,2,20,7,0,*?*?*?*?*?*?*?*?*?*?*?*?*?*?*?*?*?*?*?*?*?*?,4.8,-1.5,62,102271,0,-0,302,0.0,-0.0,0.0,0,0,0,0,108,2.1,10,5,9999,99999,9,999999999,0.5,999,999,99
3009,2,20,8,0,*?*?*?*?*?*?*?*?*?*?*?*?*?*?*?*?*?*?*?*?*?*?,5.5,-1.5,59,102271,164,1402,305,18.0,0.0,18.0,2134,-0,2136,699,117,1.0,10,5,9999,99999,9,999999999,0.0,999,999,99
3009,2,20,9,0,*?*?*?*?*?*?*?*?*?*?*?*?*?*?*?*?*?*?*?*?*?*?,5.5,-0.6,63,102271,324,1397,305,49.6,0.0,49.6,5777,0,5790,1965,125,1.5,10,5,9999,99999,9,999999999,1.6,999,999,99
3009,2,20,10,0,*?*?*?*?*?*?*?*?*?*?*?*?*?*?*?*?*?*?*?*?*?*?,5.8,-0.4,64,102271,448,1398,301,128.4,53.3,111.3,14103,4872,12584,3057,133,1.0,9,5,9999,99999,9,999999999,1.1,999,999,99
3009,2,20,11,0,*?*?*?*?*?*?*?*?*?*?*?*?*?*?*?*?*?*?*?*?*?*?,6.3,-1.1,58,102271,526,1397,303,155.2,54.8,134.5,17070,5163,15214,3821,142,0.5,9,5,9999,99999,9,999999999,2.0,999,999,99
3009,2,20,12,0,*?*?*?*?*?*?*?*?*?*?*?*?*?*?*?*?*?*?*?*?*?*?,6.3,-1.1,58,102271,554,1397,303,164.7,55.2,142.8,18128,5240,16154,4107,150,0.5,9,5,9999,99999,9,999999999,2.6,999,999,99
3009,2,20,13,0,*?*?*?*?*?*?*?*?*?*?*?*?*?*?*?*?*?*?*?*?*?*?,6.1,-0.4,61,102271,530,1399,302,156.3,54.9,135.5,17170,5205,15295,3855,143,0.5,9,5,9999,99999,9,999999999,0.3,999,999,99
3009,2,20,14,0,*?*?*?*?*?*?*?*?*?*?*?*?*?*?*?*?*?*?*?*?*?*?,6.4,-0.2,62,102271,454,1397,309,75.1,0.0,75.1,8783,0,8807,3105,137,0.5,10,5,9999,99999,9,999999999,0.0,999,999,99
3009,2,20,15,0,*?*?*?*?*?*?*?*?*?*?*?*?*?*?*?*?*?*?*?*?*?*?,6.3,-0.4,61,102271,333,1398,308,51.3,0.0,51.3,5984,0,5998,2040,130,1.0,10,5,9999,99999,9,999999999,0.0,999,999,99
3009,2,20,16,0,*?*?*?*?*?*?*?*?*?*?*?*?*?*?*?*?*?*?*?*?*?*?,6.1,-0.2,63,102271,175,1401,307,20.1,0.0,20.1,2383,-0,2385,782,123,0.5,10,5,9999,99999,9,999999999,0.0,999,999,99
3009,2,20,17,0,*?*?*?*?*?*?*?*?*?*?*?*?*?*?*?*?*?*?*?*?*?*?,5.9,-0.4,63,102271,0,-0,307,0.0,-0.0,0.0,0,0,0,0,117,1.0,10,5,9999,99999,9,999999999,0.0,999,999,99
3009,2,20,18,0,*?*?*?*?*?*?*?*?*?*?*?*?*?*?*?*?*?*?*?*?*?*?,5.7,-0.0,66,102271,0,-0,306,0.0,-0.0,0.0,0,0,0,0,110,1.5,10,5,9999,99999,9,999999999,0.0,999,999,99
3009,2,20,19,0,*?*?*?*?*?*?*?*?*?*?*?*?*?*?*?*?*?*?*?*?*?*?,5.5,0.2,68,102271,0,-0,305,0.0,-0.0,0.0,0,0,0,0,112,1.0,10,5,9999,99999,9,999999999,0.0,999,999,99
3009,2,20,20,0,*?*?*?*?*?*?*?*?*?*?*?*?*?*?*?*?*?*?*?*?*?*?,5.3,1.7,76,102271,0,-0,304,0.0,-0.0,0.0,0,0,0,0,113,1.0,10,5,9999,99999,9,999999999,0.5,999,999,99
3009,2,20,21,0,*?*?*?*?*?*?*?*?*?*?*?*?*?*?*?*?*?*?*?*?*?*?,5.8,1.9,75,102271,0,-0,306,0.0,-0.0,0.0,0,0,0,0,115,1.0,10,5,9999,99999,9,999999999,0.1,999,999,99
3009,2,20,22,0,*?*?*?*?*?*?*?*?*?*?*?*?*?*?*?*?*?*?*?*?*?*?,5.3,1.9,77,102271,0,-0,304,0.0,-0.0,0.0,0,0,0,0,117,0.5,10,5,9999,99999,9,999999999,0.0,999,999,99
3009,2,20,23,0,*?*?*?*?*?*?*?*?*?*?*?*?*?*?*?*?*?*?*?*?*?*?,5.3,1.0,73,102271,0,-0,304,0.0,-0.0,0.0,0,0,0,0,118,0.5,10,5,9999,99999,9,999999999,0.0,999,999,99
3009,2,20,24,0,*?*?*?*?*?*?*?*?*?*?*?*?*?*?*?*?*?*?*?*?*?*?,4.6,2.3,84,102271,0,-0,301,0.0,-0.0,0.0,0,0,0,0,70,1.5,10,5,9999,99999,9,999999999,0.9,999,999,99
3009,2,21,1,0,*?*?*?*?*?*?*?*?*?*?*?*?*?*?*?*?*?*?*?*?*?*?,5.3,5.3,100,102540,0,-0,303,0.0,-0.0,0.0,0,0,0,0,118,1.0,10,5,9999,99999,9,999999999,0.0,999,999,99
3009,2,21,2,0,*?*?*?*?*?*?*?*?*?*?*?*?*?*?*?*?*?*?*?*?*?*?,5.1,5.1,100,102540,0,-0,302,0.0,-0.0,0.0,0,0,0,0,117,1.0,10,5,9999,99999,9,999999999,1.4,999,999,99
3009,2,21,3,0,*?*?*?*?*?*?*?*?*?*?*?*?*?*?*?*?*?*?*?*?*?*?,4.7,4.8,100,102540,0,-0,301,0.0,-0.0,0.0,0,0,0,0,115,3.1,10,5,9999,99999,9,999999999,0.0,999,999,99
3009,2,21,4,0,*?*?*?*?*?*?*?*?*?*?*?*?*?*?*?*?*?*?*?*?*?*?,4.9,4.8,100,102540,0,-0,301,0.0,-0.0,0.0,0,0,0,0,113,1.5,10,5,9999,99999,9,999999999,0.0,999,999,99
3009,2,21,5,0,*?*?*?*?*?*?*?*?*?*?*?*?*?*?*?*?*?*?*?*?*?*?,4.2,4.1,100,102540,0,-0,298,0.0,-0.0,0.0,0,0,0,0,112,1.0,10,5,9999,99999,9,999999999,0.0,999,999,99
3009,2,21,6,0,*?*?*?*?*?*?*?*?*?*?*?*?*?*?*?*?*?*?*?*?*?*?,3.4,3.4,100,102540,0,-0,295,0.0,-0.0,0.0,0,0,0,0,110,2.1,10,5,9999,99999,9,999999999,0.0,999,999,99
3009,2,21,7,0,*?*?*?*?*?*?*?*?*?*?*?*?*?*?*?*?*?*?*?*?*?*?,4.0,3.9,100,102540,0,-0,298,0.0,-0.0,0.0,0,0,0,0,113,2.1,10,5,9999,99999,9,999999999,0.0,999,999,99
3009,2,21,8,0,*?*?*?*?*?*?*?*?*?*?*?*?*?*?*?*?*?*?*?*?*?*?,4.4,4.5,100,102540,171,1394,291,44.9,92.3,33.6,4843,5147,4172,592,117,1.0,8,4,9999,99999,9,999999999,0.0,999,999,99
3009,2,21,9,0,*?*?*?*?*?*?*?*?*?*?*?*?*?*?*?*?*?*?*?*?*?*?,5.9,5.9,100,102540,332,1397,293,139.1,208.9,89.5,14712,17059,10515,1733,120,1.5,7,4,9999,99999,9,999999999,0.0,999,999,99
3009,2,21,10,0,*?*?*?*?*?*?*?*?*?*?*?*?*?*?*?*?*?*?*?*?*?*?,7.2,4.6,93,102540,456,1397,298,205.4,224.7,132.1,21732,20861,15210,2685,123,1.0,7,4,9999,99999,9,999999999,0.0,999,999,99
3009,2,21,11,0,*?*?*?*?*?*?*?*?*?*?*?*?*?*?*?*?*?*?*?*?*?*?,9.6,4.6,79,102540,534,1396,309,247.4,230.9,159.0,26228,22516,18128,3339,127,0.5,7,4,9999,99999,9,999999999,0.0,999,999,99
3009,2,21,12,0,*?*?*?*?*?*?*?*?*?*?*?*?*?*?*?*?*?*?*?*?*?*?,10.5,4.5,74,102540,562,1397,317,221.9,139.0,166.0,24190,13694,18837,3891,130,0.5,8,4,9999,99999,9,999999999,0.0,999,999,99
3009,2,21,13,0,*?*?*?*?*?*?*?*?*?*?*?*?*?*?*?*?*?*?*?*?*?*?,10.5,3.4,69,102540,537,1396,322,159.0,55.0,137.8,17466,5238,15555,3934,128,0.5,9,5,9999,99999,9,999999999,0.0,999,999,99
3009,2,21,14,0,*?*?*?*?*?*?*?*?*?*?*?*?*?*?*?*?*?*?*?*?*?*?,10.4,5.3,79,102540,462,1398,321,133.1,53.6,115.4,14618,4954,13036,3189,127,0.5,9,5,9999,99999,9,999999999,0.0,999,999,99
3009,2,21,15,0,*?*?*?*?*?*?*?*?*?*?*?*?*?*?*?*?*?*?*?*?*?*?,10.6,4.1,71,102540,340,1395,327,52.8,0.0,52.8,6157,0,6170,2103,125,1.0,10,5,9999,99999,9,999999999,0.0,999,999,99
3009,2,21,16,0,*?*?*?*?*?*?*?*?*?*?*?*?*?*?*?*?*?*?*?*?*?*?,10.4,4.8,76,102540,182,1399,326,21.6,0.0,21.6,2548,-0,2550,837,123,0.5,10,5,9999,99999,9,999999999,0.0,999,999,99
3009,2,21,17,0,*?*?*?*?*?*?*?*?*?*?*?*?*?*?*?*?*?*?*?*?*?*?,9.6,5.3,83,102540,0,-0,322,0.0,-0.0,0.0,0,0,0,0,122,1.0,10,5,9999,99999,9,999999999,0.0,999,999,99
3009,2,21,18,0,*?*?*?*?*?*?*?*?*?*?*?*?*?*?*?*?*?*?*?*?*?*?,8.3,5.0,89,102540,0,-0,316,0.0,-0.0,0.0,0,0,0,0,120,1.5,10,5,9999,99999,9,999999999,0.0,999,999,99
3009,2,21,19,0,*?*?*?*?*?*?*?*?*?*?*?*?*?*?*?*?*?*?*?*?*?*?,7.9,5.3,93,102540,0,-0,315,0.0,-0.0,0.0,0,0,0,0,120,1.0,10,5,9999,99999,9,999999999,0.0,999,999,99
3009,2,21,20,0,*?*?*?*?*?*?*?*?*?*?*?*?*?*?*?*?*?*?*?*?*?*?,6.9,5.9,100,102540,0,-0,310,0.0,-0.0,0.0,0,0,0,0,120,1.0,10,5,9999,99999,9,999999999,0.0,999,999,99
3009,2,21,21,0,*?*?*?*?*?*?*?*?*?*?*?*?*?*?*?*?*?*?*?*?*?*?,6.3,4.8,100,102540,0,-0,307,0.0,-0.0,0.0,0,0,0,0,120,1.0,10,5,9999,99999,9,999999999,0.0,999,999,99
3009,2,21,22,0,*?*?*?*?*?*?*?*?*?*?*?*?*?*?*?*?*?*?*?*?*?*?,6.2,6.1,100,102540,0,-0,307,0.0,-0.0,0.0,0,0,0,0,120,0.5,10,5,9999,99999,9,999999999,0.0,999,999,99
3009,2,21,23,0,*?*?*?*?*?*?*?*?*?*?*?*?*?*?*?*?*?*?*?*?*?*?,6.9,6.2,100,102540,0,-0,310,0.0,-0.0,0.0,0,0,0,0,120,0.5,10,5,9999,99999,9,999999999,0.0,999,999,99
3009,2,21,24,0,*?*?*?*?*?*?*?*?*?*?*?*?*?*?*?*?*?*?*?*?*?*?,5.3,4.1,100,102540,0,-0,303,0.0,-0.0,0.0,0,0,0,0,120,1.5,10,5,9999,99999,9,999999999,0.3,999,999,99
3009,2,22,1,0,*?*?*?*?*?*?*?*?*?*?*?*?*?*?*?*?*?*?*?*?*?*?,8.3,4.1,75,102575,0,-0,317,0.0,-0.0,0.0,0,0,0,0,120,1.0,10,5,9999,99999,9,999999999,0.0,999,999,99
3009,2,22,2,0,*?*?*?*?*?*?*?*?*?*?*?*?*?*?*?*?*?*?*?*?*?*?,8.8,3.2,67,102575,0,-0,319,0.0,-0.0,0.0,0,0,0,0,120,1.0,10,5,9999,99999,9,999999999,0.0,999,999,99
3009,2,22,3,0,*?*?*?*?*?*?*?*?*?*?*?*?*?*?*?*?*?*?*?*?*?*?,8.8,2.5,64,102575,0,-0,319,0.0,-0.0,0.0,0,0,0,0,120,3.1,10,5,9999,99999,9,999999999,0.0,999,999,99
3009,2,22,4,0,*?*?*?*?*?*?*?*?*?*?*?*?*?*?*?*?*?*?*?*?*?*?,8.4,1.9,63,102575,0,-0,317,0.0,-0.0,0.0,0,0,0,0,120,1.5,10,5,9999,99999,9,999999999,0.0,999,999,99
3009,2,22,5,0,*?*?*?*?*?*?*?*?*?*?*?*?*?*?*?*?*?*?*?*?*?*?,8.1,3.6,73,102575,0,-0,316,0.0,-0.0,0.0,0,0,0,0,120,1.0,10,5,9999,99999,9,999999999,0.2,999,999,99
3009,2,22,6,0,*?*?*?*?*?*?*?*?*?*?*?*?*?*?*?*?*?*?*?*?*?*?,7.9,4.1,76,102575,0,-0,296,0.0,-0.0,0.0,0,0,0,0,120,2.1,6,3,9999,99999,9,999999999,0.1,999,999,99
3009,2,22,7,0,*?*?*?*?*?*?*?*?*?*?*?*?*?*?*?*?*?*?*?*?*?*?,7.6,4.5,80,102575,0,-0,269,0.0,-0.0,0.0,0,0,0,0,118,2.1,0,0,9999,99999,9,999999999,0.1,999,999,99
3009,2,22,8,0,*?*?*?*?*?*?*?*?*?*?*?*?*?*?*?*?*?*?*?*?*?*?,8.1,5.0,80,102575,179,1393,271,72.8,396.6,21.8,7554,27310,3609,461,117,1.0,0,0,9999,99999,9,999999999,0.0,999,999,99
3009,2,22,9,0,*?*?*?*?*?*?*?*?*?*?*?*?*?*?*?*?*?*?*?*?*?*?,8.5,5.1,79,102575,340,1396,273,181.9,522.8,54.6,18888,43297,8230,1020,115,1.5,0,0,9999,99999,9,999999999,0.0,999,999,99
3009,2,22,10,0,*?*?*?*?*?*?*?*?*?*?*?*?*?*?*?*?*?*?*?*?*?*?,9.2,5.5,77,102575,464,1397,277,265.9,560.3,79.8,27602,50870,11601,1518,113,1.0,0,0,9999,99999,9,999999999,0.0,999,999,99
3009,2,22,11,0,*?*?*?*?*?*?*?*?*?*?*?*?*?*?*?*?*?*?*?*?*?*?,10.8,5.5,69,102575,542,1396,283,319.1,575.3,95.7,33163,54135,13647,1865,112,0.5,0,0,9999,99999,9,999999999,0.0,999,999,99
3009,2,22,12,0,*?*?*?*?*?*?*?*?*?*?*?*?*?*?*?*?*?*?*?*?*?*?,11.3,4.3,61,102575,570,1397,283,337.9,579.6,101.4,35137,55086,14357,1995,110,0.5,0,0,9999,99999,9,999999999,0.0,999,999,99
3009,2,22,13,0,*?*?*?*?*?*?*?*?*?*?*?*?*?*?*?*?*?*?*?*?*?*?,11.3,4.3,62,102575,545,1396,283,321.0,575.7,96.3,33361,54235,13719,1878,103,0.5,0,0,9999,99999,9,999999999,0.0,999,999,99
3009,2,22,14,0,*?*?*?*?*?*?*?*?*?*?*?*?*?*?*?*?*?*?*?*?*?*?,11.4,5.3,65,102575,469,1396,285,269.6,561.5,80.9,27984,51125,11743,1541,97,0.5,0,0,9999,99999,9,999999999,0.0,999,999,99
3009,2,22,15,0,*?*?*?*?*?*?*?*?*?*?*?*?*?*?*?*?*?*?*?*?*?*?,11.3,5.1,65,102575,348,1397,284,187.1,525.9,56.1,19432,43885,8447,1050,90,1.0,0,0,9999,99999,9,999999999,0.0,999,999,99
3009,2,22,16,0,*?*?*?*?*?*?*?*?*?*?*?*?*?*?*?*?*?*?*?*?*?*?,11.3,5.1,66,102575,189,1396,284,79.3,410.2,23.8,8203,28715,3913,495,83,0.5,0,0,9999,99999,9,999999999,0.0,999,999,99
3009,2,22,17,0,*?*?*?*?*?*?*?*?*?*?*?*?*?*?*?*?*?*?*?*?*?*?,10.9,5.9,71,102575,4,1537,319,0.0,0.0,0.0,0,0,0,0,77,1.0,8,4,9999,99999,9,999999999,0.0,999,999,99
3009,2,22,18,0,*?*?*?*?*?*?*?*?*?*?*?*?*?*?*?*?*?*?*?*?*?*?,10.5,5.8,72,102575,0,-0,326,0.0,-0.0,0.0,0,0,0,0,70,1.5,10,5,9999,99999,9,999999999,0.0,999,999,99
3009,2,22,19,0,*?*?*?*?*?*?*?*?*?*?*?*?*?*?*?*?*?*?*?*?*?*?,9.5,5.6,76,102575,0,-0,322,0.0,-0.0,0.0,0,0,0,0,68,1.0,10,5,9999,99999,9,999999999,0.0,999,999,99
3009,2,22,20,0,*?*?*?*?*?*?*?*?*?*?*?*?*?*?*?*?*?*?*?*?*?*?,9.8,6.1,78,102575,0,-0,323,0.0,-0.0,0.0,0,0,0,0,67,1.0,10,5,9999,99999,9,999999999,0.0,999,999,99
3009,2,22,21,0,*?*?*?*?*?*?*?*?*?*?*?*?*?*?*?*?*?*?*?*?*?*?,9.6,6.4,80,102575,0,-0,322,0.0,-0.0,0.0,0,0,0,0,65,1.0,10,5,9999,99999,9,999999999,0.0,999,999,99
3009,2,22,22,0,*?*?*?*?*?*?*?*?*?*?*?*?*?*?*?*?*?*?*?*?*?*?,8.4,6.1,85,102575,0,-0,317,0.0,-0.0,0.0,0,0,0,0,63,0.5,10,5,9999,99999,9,999999999,0.0,999,999,99
3009,2,22,23,0,*?*?*?*?*?*?*?*?*?*?*?*?*?*?*?*?*?*?*?*?*?*?,8.1,5.8,84,102575,0,-0,315,0.0,-0.0,0.0,0,0,0,0,62,0.5,10,5,9999,99999,9,999999999,0.0,999,999,99
3009,2,22,24,0,*?*?*?*?*?*?*?*?*?*?*?*?*?*?*?*?*?*?*?*?*?*?,7.6,5.3,85,102575,0,-0,313,0.0,-0.0,0.0,0,0,0,0,120,1.5,10,5,9999,99999,9,999999999,0.0,999,999,99
3009,2,23,1,0,*?*?*?*?*?*?*?*?*?*?*?*?*?*?*?*?*?*?*?*?*?*?,6.3,4.1,86,102626,0,-0,308,0.0,-0.0,0.0,0,0,0,0,58,1.0,10,5,9999,99999,9,999999999,0.0,999,999,99
3009,2,23,2,0,*?*?*?*?*?*?*?*?*?*?*?*?*?*?*?*?*?*?*?*?*?*?,5.4,3.4,87,102626,0,-0,304,0.0,-0.0,0.0,0,0,0,0,57,1.0,10,5,9999,99999,9,999999999,0.0,999,999,99
3009,2,23,3,0,*?*?*?*?*?*?*?*?*?*?*?*?*?*?*?*?*?*?*?*?*?*?,4.6,3.8,94,102626,0,-0,300,0.0,-0.0,0.0,0,0,0,0,55,3.1,10,5,9999,99999,9,999999999,0.0,999,999,99
3009,2,23,4,0,*?*?*?*?*?*?*?*?*?*?*?*?*?*?*?*?*?*?*?*?*?*?,4.7,4.3,97,102626,0,-0,301,0.0,-0.0,0.0,0,0,0,0,53,1.5,10,5,9999,99999,9,999999999,0.0,999,999,99
3009,2,23,5,0,*?*?*?*?*?*?*?*?*?*?*?*?*?*?*?*?*?*?*?*?*?*?,4.7,3.8,94,102626,0,-0,301,0.0,-0.0,0.0,0,0,0,0,52,1.0,10,5,9999,99999,9,999999999,0.0,999,999,99
3009,2,23,6,0,*?*?*?*?*?*?*?*?*?*?*?*?*?*?*?*?*?*?*?*?*?*?,4.9,4.5,96,102626,0,-0,301,0.0,-0.0,0.0,0,0,0,0,50,2.1,10,5,9999,99999,9,999999999,0.0,999,999,99
3009,2,23,7,0,*?*?*?*?*?*?*?*?*?*?*?*?*?*?*?*?*?*?*?*?*?*?,4.2,4.1,99,102626,1,2445,285,0.0,0.0,0.0,0,0,0,0,50,2.1,7,4,9999,99999,9,999999999,0.0,999,999,99
3009,2,23,8,0,*?*?*?*?*?*?*?*?*?*?*?*?*?*?*?*?*?*?*?*?*?*?,3.5,3.4,99,102626,187,1393,256,78.3,403.9,24.0,8076,28163,3946,496,50,1.0,1,0,9999,99999,9,999999999,0.0,999,999,99
3009,2,23,9,0,*?*?*?*?*?*?*?*?*?*?*?*?*?*?*?*?*?*?*?*?*?*?,5.7,4.1,89,102626,348,1395,261,187.5,526.1,56.2,19463,43917,8458,1051,50,1.5,0,0,9999,99999,9,999999999,0.0,999,999,99
3009,2,23,10,0,*?*?*?*?*?*?*?*?*?*?*?*?*?*?*?*?*?*?*?*?*?*?,7.9,5.9,86,102626,472,1396,281,270.7,538.1,88.8,27924,48839,12662,1667,50,1.0,2,1,9999,99999,9,999999999,0.0,999,999,99
3009,2,23,11,0,*?*?*?*?*?*?*?*?*?*?*?*?*?*?*?*?*?*?*?*?*?*?,10.5,6.2,74,102626,550,1395,296,320.9,518.5,116.5,34197,49611,14994,2241,50,0.5,3,2,9999,99999,9,999999999,0.0,999,999,99
3009,2,23,12,0,*?*?*?*?*?*?*?*?*?*?*?*?*?*?*?*?*?*?*?*?*?*?,11.0,5.8,69,102626,578,1396,311,300.5,325.2,165.9,32034,32396,18918,3513,50,0.5,6,3,9999,99999,9,999999999,0.0,999,999,99
3009,2,23,13,0,*?*?*?*?*?*?*?*?*?*?*?*?*?*?*?*?*?*?*?*?*?*?,10.9,5.6,70,102626,553,1396,306,304.5,403.6,144.6,31752,38542,17888,2850,48,0.5,5,3,9999,99999,9,999999999,0.0,999,999,99
3009,2,23,14,0,*?*?*?*?*?*?*?*?*?*?*?*?*?*?*?*?*?*?*?*?*?*?,11.2,5.8,69,102626,477,1396,321,183.5,135.3,137.3,19991,12810,15658,3122,47,0.5,8,4,9999,99999,9,999999999,0.0,999,999,99
3009,2,23,15,0,*?*?*?*?*?*?*?*?*?*?*?*?*?*?*?*?*?*?*?*?*?*?,11.3,7.0,74,102626,355,1395,313,168.3,296.1,92.9,17854,24960,10930,1798,45,1.0,6,3,9999,99999,9,999999999,0.0,999,999,99
3009,2,23,16,0,*?*?*?*?*?*?*?*?*?*?*?*?*?*?*?*?*?*?*?*?*?*?,11.1,7.3,77,102626,196,1394,317,66.5,168.8,42.8,6975,10548,5762,763,43,0.5,7,4,9999,99999,9,999999999,0.0,999,999,99
3009,2,23,17,0,*?*?*?*?*?*?*?*?*?*?*?*?*?*?*?*?*?*?*?*?*?*?,10.4,6.9,78,102626,11,1434,326,0.0,0.0,0.0,0,0,0,0,42,1.0,10,5,9999,99999,9,999999999,0.0,999,999,99
3009,2,23,18,0,*?*?*?*?*?*?*?*?*?*?*?*?*?*?*?*?*?*?*?*?*?*?,9.1,7.3,88,102626,0,-0,320,0.0,-0.0,0.0,0,0,0,0,40,1.5,10,5,9999,99999,9,999999999,0.0,999,999,99
3009,2,23,19,0,*?*?*?*?*?*?*?*?*?*?*?*?*?*?*?*?*?*?*?*?*?*?,7.9,6.9,92,102626,0,-0,314,0.0,-0.0,0.0,0,0,0,0,43,1.0,10,5,9999,99999,9,999999999,0.0,999,999,99
3009,2,23,20,0,*?*?*?*?*?*?*?*?*?*?*?*?*?*?*?*?*?*?*?*?*?*?,6.5,6.2,98,102626,0,-0,308,0.0,-0.0,0.0,0,0,0,0,47,1.0,10,5,9999,99999,9,999999999,0.0,999,999,99
3009,2,23,21,0,*?*?*?*?*?*?*?*?*?*?*?*?*?*?*?*?*?*?*?*?*?*?,7.0,5.9,92,102626,0,-0,310,0.0,-0.0,0.0,0,0,0,0,50,1.0,10,5,9999,99999,9,999999999,0.0,999,999,99
3009,2,23,22,0,*?*?*?*?*?*?*?*?*?*?*?*?*?*?*?*?*?*?*?*?*?*?,6.1,4.5,89,102626,0,-0,307,0.0,-0.0,0.0,0,0,0,0,53,0.5,10,5,9999,99999,9,999999999,0.0,999,999,99
3009,2,23,23,0,*?*?*?*?*?*?*?*?*?*?*?*?*?*?*?*?*?*?*?*?*?*?,4.8,2.9,87,102626,0,-0,301,0.0,-0.0,0.0,0,0,0,0,57,0.5,10,5,9999,99999,9,999999999,0.0,999,999,99
3009,2,23,24,0,*?*?*?*?*?*?*?*?*?*?*?*?*?*?*?*?*?*?*?*?*?*?,7.8,5.0,82,102626,0,-0,314,0.0,-0.0,0.0,0,0,0,0,60,1.5,10,5,9999,99999,9,999999999,0.0,999,999,99
3009,2,24,1,0,*?*?*?*?*?*?*?*?*?*?*?*?*?*?*?*?*?*?*?*?*?*?,1.5,1.5,100,103054,0,-0,287,0.0,-0.0,0.0,0,0,0,0,57,1.0,10,5,9999,99999,9,999999999,0.0,999,999,99
3009,2,24,2,0,*?*?*?*?*?*?*?*?*?*?*?*?*?*?*?*?*?*?*?*?*?*?,0.0,-0.0,100,103054,0,-0,281,0.0,-0.0,0.0,0,0,0,0,53,1.0,10,5,9999,99999,9,999999999,0.0,999,999,99
3009,2,24,3,0,*?*?*?*?*?*?*?*?*?*?*?*?*?*?*?*?*?*?*?*?*?*?,-0.2,-0.2,100,103054,0,-0,281,0.0,-0.0,0.0,0,0,0,0,50,3.1,10,5,9999,99999,9,999999999,0.0,999,999,99
3009,2,24,4,0,*?*?*?*?*?*?*?*?*?*?*?*?*?*?*?*?*?*?*?*?*?*?,-0.5,-0.4,100,103054,0,-0,279,0.0,-0.0,0.0,0,0,0,0,47,1.5,10,5,9999,99999,9,999999999,0.0,999,999,99
3009,2,24,5,0,*?*?*?*?*?*?*?*?*?*?*?*?*?*?*?*?*?*?*?*?*?*?,-1.3,-1.3,100,103054,0,-0,276,0.0,-0.0,0.0,0,0,0,0,43,1.0,10,5,9999,99999,9,999999999,0.0,999,999,99
3009,2,24,6,0,*?*?*?*?*?*?*?*?*?*?*?*?*?*?*?*?*?*?*?*?*?*?,-2.2,-2.2,100,103054,0,-0,273,0.0,-0.0,0.0,0,0,0,0,40,2.1,10,5,9999,99999,9,999999999,0.0,999,999,99
3009,2,24,7,0,*?*?*?*?*?*?*?*?*?*?*?*?*?*?*?*?*?*?*?*?*?*?,-1.5,-1.5,100,103054,9,1462,276,0.0,0.0,0.0,0,0,0,0,43,2.1,10,5,9999,99999,9,999999999,0.0,999,999,99
3009,2,24,8,0,*?*?*?*?*?*?*?*?*?*?*?*?*?*?*?*?*?*?*?*?*?*?,-0.8,-0.8,100,103054,196,1399,268,56.0,100.6,41.9,5994,6122,5130,752,47,1.0,8,4,9999,99999,9,999999999,0.0,999,999,99
3009,2,24,9,0,*?*?*?*?*?*?*?*?*?*?*?*?*?*?*?*?*?*?*?*?*?*?,0.8,0.8,100,103054,356,1394,275,128.9,127.2,96.4,14054,10964,11101,2115,50,1.5,8,4,9999,99999,9,999999999,0.0,999,999,99
3009,2,24,10,0,*?*?*?*?*?*?*?*?*?*?*?*?*?*?*?*?*?*?*?*?*?*?,4.2,3.9,100,103054,480,1395,290,185.0,135.5,138.4,20156,12850,15783,3151,53,1.0,8,4,9999,99999,9,999999999,0.0,999,999,99
3009,2,24,11,0,*?*?*?*?*?*?*?*?*?*?*?*?*?*?*?*?*?*?*?*?*?*?,6.7,4.6,100,103054,558,1394,301,220.5,138.9,164.9,24036,13666,18720,3862,57,0.5,8,4,9999,99999,9,999999999,0.0,999,999,99
3009,2,24,12,0,*?*?*?*?*?*?*?*?*?*?*?*?*?*?*?*?*?*?*?*?*?*?,8.1,5.8,100,103054,586,1396,307,233.0,139.8,174.3,25404,13903,19750,4124,60,0.5,8,4,9999,99999,9,999999999,0.0,999,999,99
3009,2,24,13,0,*?*?*?*?*?*?*?*?*?*?*?*?*?*?*?*?*?*?*?*?*?*?,8.1,4.3,98,103054,561,1396,306,221.6,139.0,165.7,24152,13687,18808,3884,55,0.5,8,4,9999,99999,9,999999999,0.0,999,999,99
3009,2,24,14,0,*?*?*?*?*?*?*?*?*?*?*?*?*?*?*?*?*?*?*?*?*?*?,8.2,5.3,100,103054,485,1397,312,141.2,54.1,122.4,15501,5051,13817,3414,50,0.5,9,5,9999,99999,9,999999999,0.0,999,999,99
3009,2,24,15,0,*?*?*?*?*?*?*?*?*?*?*?*?*?*?*?*?*?*?*?*?*?*?,8.3,5.0,100,103054,363,1396,312,99.5,50.9,86.2,10915,4440,9754,2293,45,1.0,9,5,9999,99999,9,999999999,0.0,999,999,99
3009,2,24,16,0,*?*?*?*?*?*?*?*?*?*?*?*?*?*?*?*?*?*?*?*?*?*?,8.2,5.0,100,103054,204,1399,312,45.0,41.0,39.0,5000,2782,4643,823,40,0.5,9,5,9999,99999,9,999999999,0.0,999,999,99
3009,2,24,17,0,*?*?*?*?*?*?*?*?*?*?*?*?*?*?*?*?*?*?*?*?*?*?,6.6,4.1,100,103054,18,1411,309,0.0,0.0,0.0,0,0,0,0,35,1.0,10,5,9999,99999,9,999999999,0.0,999,999,99
3009,2,24,18,0,*?*?*?*?*?*?*?*?*?*?*?*?*?*?*?*?*?*?*?*?*?*?,5.1,4.3,100,103054,0,-0,302,0.0,-0.0,0.0,0,0,0,0,30,1.5,10,5,9999,99999,9,999999999,0.0,999,999,99
3009,2,24,19,0,*?*?*?*?*?*?*?*?*?*?*?*?*?*?*?*?*?*?*?*?*?*?,3.5,3.2,100,103054,0,-0,296,0.0,-0.0,0.0,0,0,0,0,38,1.0,10,5,9999,99999,9,999999999,0.0,999,999,99
3009,2,24,20,0,*?*?*?*?*?*?*?*?*?*?*?*?*?*?*?*?*?*?*?*?*?*?,2.7,2.5,100,103054,0,-0,292,0.0,-0.0,0.0,0,0,0,0,47,1.0,10,5,9999,99999,9,999999999,0.0,999,999,99
3009,2,24,21,0,*?*?*?*?*?*?*?*?*?*?*?*?*?*?*?*?*?*?*?*?*?*?,2.6,2.7,100,103054,0,-0,292,0.0,-0.0,0.0,0,0,0,0,55,1.0,10,5,9999,99999,9,999999999,0.0,999,999,99
3009,2,24,22,0,*?*?*?*?*?*?*?*?*?*?*?*?*?*?*?*?*?*?*?*?*?*?,3.1,3.0,100,103054,0,-0,294,0.0,-0.0,0.0,0,0,0,0,63,0.5,10,5,9999,99999,9,999999999,0.0,999,999,99
3009,2,24,23,0,*?*?*?*?*?*?*?*?*?*?*?*?*?*?*?*?*?*?*?*?*?*?,1.8,1.7,100,103054,0,-0,289,0.0,-0.0,0.0,0,0,0,0,72,0.5,10,5,9999,99999,9,999999999,0.0,999,999,99
3009,2,24,24,0,*?*?*?*?*?*?*?*?*?*?*?*?*?*?*?*?*?*?*?*?*?*?,3.4,2.3,100,103054,0,-0,295,0.0,-0.0,0.0,0,0,0,0,60,1.5,10,5,9999,99999,9,999999999,0.0,999,999,99
3009,2,25,1,0,*?*?*?*?*?*?*?*?*?*?*?*?*?*?*?*?*?*?*?*?*?*?,0.8,0.8,100,103498,0,-0,285,0.0,-0.0,0.0,0,0,0,0,78,1.0,10,5,9999,99999,9,999999999,0.0,999,999,99
3009,2,25,2,0,*?*?*?*?*?*?*?*?*?*?*?*?*?*?*?*?*?*?*?*?*?*?,0.8,0.8,100,103498,0,-0,285,0.0,-0.0,0.0,0,0,0,0,77,1.0,10,5,9999,99999,9,999999999,0.0,999,999,99
3009,2,25,3,0,*?*?*?*?*?*?*?*?*?*?*?*?*?*?*?*?*?*?*?*?*?*?,1.1,1.0,100,103498,0,-0,286,0.0,-0.0,0.0,0,0,0,0,75,3.1,10,5,9999,99999,9,999999999,0.0,999,999,99
3009,2,25,4,0,*?*?*?*?*?*?*?*?*?*?*?*?*?*?*?*?*?*?*?*?*?*?,1.1,1.0,100,103498,0,-0,286,0.0,-0.0,0.0,0,0,0,0,73,1.5,10,5,9999,99999,9,999999999,0.0,999,999,99
3009,2,25,5,0,*?*?*?*?*?*?*?*?*?*?*?*?*?*?*?*?*?*?*?*?*?*?,-0.1,-0.0,100,103498,0,-0,281,0.0,-0.0,0.0,0,0,0,0,72,1.0,10,5,9999,99999,9,999999999,0.0,999,999,99
3009,2,25,6,0,*?*?*?*?*?*?*?*?*?*?*?*?*?*?*?*?*?*?*?*?*?*?,0.8,0.8,100,103498,0,-0,285,0.0,-0.0,0.0,0,0,0,0,70,2.1,10,5,9999,99999,9,999999999,0.0,999,999,99
3009,2,25,7,0,*?*?*?*?*?*?*?*?*?*?*?*?*?*?*?*?*?*?*?*?*?*?,-0.0,-0.0,100,103498,17,1422,267,0.0,0.0,0.0,0,0,0,0,67,2.1,7,4,9999,99999,9,999999999,0.0,999,999,99
3009,2,25,8,0,*?*?*?*?*?*?*?*?*?*?*?*?*?*?*?*?*?*?*?*?*?*?,-0.9,-0.8,100,103498,204,1397,278,25.9,0.0,25.9,3050,0,3054,1006,63,1.0,10,5,9999,99999,9,999999999,0.0,999,999,99
3009,2,25,9,0,*?*?*?*?*?*?*?*?*?*?*?*?*?*?*?*?*?*?*?*?*?*?,2.1,2.1,100,103498,365,1397,248,198.7,526.9,61.0,20591,44603,9087,1138,60,1.5,1,0,9999,99999,9,999999999,0.0,999,999,99
3009,2,25,10,0,*?*?*?*?*?*?*?*?*?*?*?*?*?*?*?*?*?*?*?*?*?*?,4.9,3.2,100,103498,488,1394,256,282.8,565.6,84.9,29363,52007,12255,1625,57,1.0,0,0,9999,99999,9,999999999,0.0,999,999,99
3009,2,25,11,0,*?*?*?*?*?*?*?*?*?*?*?*?*?*?*?*?*?*?*?*?*?*?,6.8,3.8,93,103498,566,1394,273,335.0,554.3,109.9,34606,52393,15291,2126,53,0.5,2,1,9999,99999,9,999999999,0.0,999,999,99
3009,2,25,12,0,*?*?*?*?*?*?*?*?*?*?*?*?*?*?*?*?*?*?*?*?*?*?,8.4,3.8,83,103498,594,1395,303,279.7,234.6,179.9,29719,23507,20347,3879,50,0.5,7,4,9999,99999,9,999999999,0.0,999,999,99
3009,2,25,13,0,*?*?*?*?*?*?*?*?*?*?*?*?*?*?*?*?*?*?*?*?*?*?,8.6,4.5,86,103498,569,1396,313,170.0,55.5,147.4,18676,5336,16624,4268,53,0.5,9,5,9999,99999,9,999999999,0.0,999,999,99
3009,2,25,14,0,*?*?*?*?*?*?*?*?*?*?*?*?*?*?*?*?*?*?*?*?*?*?,8.6,3.8,82,103498,492,1394,299,249.8,317.2,137.9,26558,30228,15894,2817,57,0.5,6,3,9999,99999,9,999999999,0.0,999,999,99
3009,2,25,15,0,*?*?*?*?*?*?*?*?*?*?*?*?*?*?*?*?*?*?*?*?*?*?,8.7,3.2,78,103498,370,1394,285,200.2,480.5,72.7,20506,40513,10476,1317,60,1.0,3,2,9999,99999,9,999999999,0.0,999,999,99
3009,2,25,16,0,*?*?*?*?*?*?*?*?*?*?*?*?*?*?*?*?*?*?*?*?*?*?,8.6,3.0,78,103498,211,1396,299,82.5,244.5,45.5,8663,15894,6131,813,63,0.5,6,3,9999,99999,9,999999999,0.0,999,999,99
3009,2,25,17,0,*?*?*?*?*?*?*?*?*?*?*?*?*?*?*?*?*?*?*?*?*?*?,8.1,3.0,80,103498,25,1401,311,0.0,0.0,0.0,0,0,0,0,67,1.0,9,5,9999,99999,9,999999999,0.0,999,999,99
3009,2,25,18,0,*?*?*?*?*?*?*?*?*?*?*?*?*?*?*?*?*?*?*?*?*?*?,5.9,2.7,92,103498,0,-0,306,0.0,-0.0,0.0,0,0,0,0,70,1.5,10,5,9999,99999,9,999999999,0.0,999,999,99
3009,2,25,19,0,*?*?*?*?*?*?*?*?*?*?*?*?*?*?*?*?*?*?*?*?*?*?,4.7,1.7,93,103498,0,-0,301,0.0,-0.0,0.0,0,0,0,0,65,1.0,10,5,9999,99999,9,999999999,0.0,999,999,99
3009,2,25,20,0,*?*?*?*?*?*?*?*?*?*?*?*?*?*?*?*?*?*?*?*?*?*?,3.9,1.0,94,103498,0,-0,298,0.0,-0.0,0.0,0,0,0,0,60,1.0,10,5,9999,99999,9,999999999,0.0,999,999,99
3009,2,25,21,0,*?*?*?*?*?*?*?*?*?*?*?*?*?*?*?*?*?*?*?*?*?*?,3.4,0.2,91,103498,0,-0,296,0.0,-0.0,0.0,0,0,0,0,55,1.0,10,5,9999,99999,9,999999999,0.0,999,999,99
3009,2,25,22,0,*?*?*?*?*?*?*?*?*?*?*?*?*?*?*?*?*?*?*?*?*?*?,3.0,0.2,93,103498,0,-0,294,0.0,-0.0,0.0,0,0,0,0,50,0.5,10,5,9999,99999,9,999999999,0.0,999,999,99
3009,2,25,23,0,*?*?*?*?*?*?*?*?*?*?*?*?*?*?*?*?*?*?*?*?*?*?,3.9,0.2,87,103498,0,-0,298,0.0,-0.0,0.0,0,0,0,0,45,0.5,10,5,9999,99999,9,999999999,0.0,999,999,99
3009,2,25,24,0,*?*?*?*?*?*?*?*?*?*?*?*?*?*?*?*?*?*?*?*?*?*?,0.4,0.4,100,103498,0,-0,283,0.0,-0.0,0.0,0,0,0,0,80,1.5,10,5,9999,99999,9,999999999,0.0,999,999,99
3009,2,26,1,0,*?*?*?*?*?*?*?*?*?*?*?*?*?*?*?*?*?*?*?*?*?*?,5.1,2.9,100,103755,0,-0,303,0.0,-0.0,0.0,0,0,0,0,42,1.0,10,5,9999,99999,9,999999999,0.0,999,999,99
3009,2,26,2,0,*?*?*?*?*?*?*?*?*?*?*?*?*?*?*?*?*?*?*?*?*?*?,5.3,3.9,100,103755,0,-0,303,0.0,-0.0,0.0,0,0,0,0,43,1.0,10,5,9999,99999,9,999999999,0.0,999,999,99
3009,2,26,3,0,*?*?*?*?*?*?*?*?*?*?*?*?*?*?*?*?*?*?*?*?*?*?,5.6,4.6,100,103755,0,-0,304,0.0,-0.0,0.0,0,0,0,0,45,3.1,10,5,9999,99999,9,999999999,0.0,999,999,99
3009,2,26,4,0,*?*?*?*?*?*?*?*?*?*?*?*?*?*?*?*?*?*?*?*?*?*?,5.8,4.6,100,103755,0,-0,305,0.0,-0.0,0.0,0,0,0,0,47,1.5,10,5,9999,99999,9,999999999,0.0,999,999,99
3009,2,26,5,0,*?*?*?*?*?*?*?*?*?*?*?*?*?*?*?*?*?*?*?*?*?*?,5.3,3.6,100,103755,0,-0,303,0.0,-0.0,0.0,0,0,0,0,48,1.0,10,5,9999,99999,9,999999999,0.0,999,999,99
3009,2,26,6,0,*?*?*?*?*?*?*?*?*?*?*?*?*?*?*?*?*?*?*?*?*?*?,5.1,3.6,100,103755,0,-0,302,0.0,-0.0,0.0,0,0,0,0,50,2.1,10,5,9999,99999,9,999999999,0.0,999,999,99
3009,2,26,7,0,*?*?*?*?*?*?*?*?*?*?*?*?*?*?*?*?*?*?*?*?*?*?,4.8,4.6,100,103755,25,1403,301,0.0,0.0,0.0,0,0,0,0,50,2.1,10,5,9999,99999,9,999999999,0.0,999,999,99
3009,2,26,8,0,*?*?*?*?*?*?*?*?*?*?*?*?*?*?*?*?*?*?*?*?*?*?,5.3,4.5,100,103755,212,1395,299,47.9,41.9,41.5,5317,2901,4933,878,50,1.0,9,5,9999,99999,9,999999999,0.0,999,999,99
3009,2,26,9,0,*?*?*?*?*?*?*?*?*?*?*?*?*?*?*?*?*?*?*?*?*?*?,5.7,4.1,100,103755,373,1395,301,103.0,51.2,89.3,11302,4503,10097,2383,50,1.5,9,5,9999,99999,9,999999999,0.0,999,999,99
3009,2,26,10,0,*?*?*?*?*?*?*?*?*?*?*?*?*?*?*?*?*?*?*?*?*?*?,6.9,6.2,100,103755,496,1393,310,83.7,0.0,83.7,9798,0,9827,3509,50,1.0,10,5,9999,99999,9,999999999,0.0,999,999,99
3009,2,26,11,0,*?*?*?*?*?*?*?*?*?*?*?*?*?*?*?*?*?*?*?*?*?*?,7.7,7.4,100,103755,575,1395,313,99.1,0.0,99.1,11644,0,11682,4270,50,0.5,10,5,9999,99999,9,999999999,0.0,999,999,99
3009,2,26,12,0,*?*?*?*?*?*?*?*?*?*?*?*?*?*?*?*?*?*?*?*?*?*?,8.1,8.1,100,103755,602,1395,311,181.4,55.9,157.3,19944,5428,17744,4628,50,0.5,9,5,9999,99999,9,999999999,0.0,999,999,99
3009,2,26,13,0,*?*?*?*?*?*?*?*?*?*?*?*?*?*?*?*?*?*?*?*?*?*?,8.1,8.1,100,103755,576,1394,311,172.7,55.6,149.7,18980,5359,16892,4352,47,0.5,9,5,9999,99999,9,999999999,0.0,999,999,99
3009,2,26,14,0,*?*?*?*?*?*?*?*?*?*?*?*?*?*?*?*?*?*?*?*?*?*?,7.9,8.0,100,103755,500,1395,314,84.3,0.0,84.3,9879,0,9908,3543,43,0.5,10,5,9999,99999,9,999999999,0.0,999,999,99
3009,2,26,15,0,*?*?*?*?*?*?*?*?*?*?*?*?*?*?*?*?*?*?*?*?*?*?,8.2,8.3,100,103755,378,1396,315,60.3,0.0,60.3,7031,0,7048,2429,40,1.0,10,5,9999,99999,9,999999999,0.0,999,999,99
3009,2,26,16,0,*?*?*?*?*?*?*?*?*?*?*?*?*?*?*?*?*?*?*?*?*?*?,8.1,8.1,100,103755,218,1394,315,28.8,0.0,28.8,3378,0,3383,1117,37,0.5,10,5,9999,99999,9,999999999,0.0,999,999,99
3009,2,26,17,0,*?*?*?*?*?*?*?*?*?*?*?*?*?*?*?*?*?*?*?*?*?*?,7.6,7.6,100,103755,32,1395,313,0.0,0.0,0.0,0,0,0,0,33,1.0,10,5,9999,99999,9,999999999,0.0,999,999,99
3009,2,26,18,0,*?*?*?*?*?*?*?*?*?*?*?*?*?*?*?*?*?*?*?*?*?*?,7.7,7.7,100,103755,0,-0,313,0.0,-0.0,0.0,0,0,0,0,30,1.5,10,5,9999,99999,9,999999999,0.0,999,999,99
3009,2,26,19,0,*?*?*?*?*?*?*?*?*?*?*?*?*?*?*?*?*?*?*?*?*?*?,7.2,7.1,100,103755,0,-0,311,0.0,-0.0,0.0,0,0,0,0,40,1.0,10,5,9999,99999,9,999999999,0.0,999,999,99
3009,2,26,20,0,*?*?*?*?*?*?*?*?*?*?*?*?*?*?*?*?*?*?*?*?*?*?,6.1,6.1,100,103755,0,-0,306,0.0,-0.0,0.0,0,0,0,0,50,1.0,10,5,9999,99999,9,999999999,0.7,999,999,99
3009,2,26,21,0,*?*?*?*?*?*?*?*?*?*?*?*?*?*?*?*?*?*?*?*?*?*?,6.1,6.1,100,103755,0,-0,306,0.0,-0.0,0.0,0,0,0,0,60,1.0,10,5,9999,99999,9,999999999,0.0,999,999,99
3009,2,26,22,0,*?*?*?*?*?*?*?*?*?*?*?*?*?*?*?*?*?*?*?*?*?*?,6.1,6.1,100,103755,0,-0,306,0.0,-0.0,0.0,0,0,0,0,70,0.5,10,5,9999,99999,9,999999999,0.0,999,999,99
3009,2,26,23,0,*?*?*?*?*?*?*?*?*?*?*?*?*?*?*?*?*?*?*?*?*?*?,5.7,5.6,100,103755,0,-0,305,0.0,-0.0,0.0,0,0,0,0,80,0.5,10,5,9999,99999,9,999999999,5.2,999,999,99
3009,2,26,24,0,*?*?*?*?*?*?*?*?*?*?*?*?*?*?*?*?*?*?*?*?*?*?,4.8,1.5,98,103755,0,-0,301,0.0,-0.0,0.0,0,0,0,0,40,1.5,10,5,9999,99999,9,999999999,0.0,999,999,99
3009,2,27,1,0,*?*?*?*?*?*?*?*?*?*?*?*?*?*?*?*?*?*?*?*?*?*?,4.0,1.9,84,103819,0,-0,298,0.0,-0.0,0.0,0,0,0,0,92,1.0,10,5,9999,99999,9,999999999,0.0,999,999,99
3009,2,27,2,0,*?*?*?*?*?*?*?*?*?*?*?*?*?*?*?*?*?*?*?*?*?*?,2.9,-0.2,78,103819,0,-0,294,0.0,-0.0,0.0,0,0,0,0,93,1.0,10,5,9999,99999,9,999999999,0.0,999,999,99
3009,2,27,3,0,*?*?*?*?*?*?*?*?*?*?*?*?*?*?*?*?*?*?*?*?*?*?,4.0,0.4,76,103819,0,-0,298,0.0,-0.0,0.0,0,0,0,0,95,3.1,10,5,9999,99999,9,999999999,0.0,999,999,99
3009,2,27,4,0,*?*?*?*?*?*?*?*?*?*?*?*?*?*?*?*?*?*?*?*?*?*?,3.5,0.6,80,103819,0,-0,296,0.0,-0.0,0.0,0,0,0,0,97,1.5,10,5,9999,99999,9,999999999,0.0,999,999,99
3009,2,27,5,0,*?*?*?*?*?*?*?*?*?*?*?*?*?*?*?*?*?*?*?*?*?*?,3.5,0.8,81,103819,0,-0,296,0.0,-0.0,0.0,0,0,0,0,98,1.0,10,5,9999,99999,9,999999999,1.7,999,999,99
3009,2,27,6,0,*?*?*?*?*?*?*?*?*?*?*?*?*?*?*?*?*?*?*?*?*?*?,2.9,2.1,93,103819,0,-0,293,0.0,-0.0,0.0,0,0,0,0,100,2.1,10,5,9999,99999,9,999999999,0.0,999,999,99
3009,2,27,7,0,*?*?*?*?*?*?*?*?*?*?*?*?*?*?*?*?*?*?*?*?*?*?,2.3,2.3,98,103819,33,1391,291,0.0,0.0,0.0,0,0,0,0,132,2.1,10,5,9999,99999,9,999999999,0.0,999,999,99
3009,2,27,8,0,*?*?*?*?*?*?*?*?*?*?*?*?*?*?*?*?*?*?*?*?*?*?,3.4,2.7,92,103819,220,1393,286,67.3,107.3,50.3,7172,7031,6099,920,163,1.0,8,4,9999,99999,9,999999999,0.0,999,999,99
3009,2,27,9,0,*?*?*?*?*?*?*?*?*?*?*?*?*?*?*?*?*?*?*?*?*?*?,4.6,2.9,87,103819,381,1394,291,140.3,129.3,104.9,15291,11422,12056,2319,195,1.5,8,4,9999,99999,9,999999999,0.0,999,999,99
3009,2,27,10,0,*?*?*?*?*?*?*?*?*?*?*?*?*?*?*?*?*?*?*?*?*?*?,6.2,3.4,80,103819,505,1395,289,257.5,318.6,142.1,27383,30600,16355,2918,227,1.0,6,3,9999,99999,9,999999999,0.0,999,999,99
3009,2,27,11,0,*?*?*?*?*?*?*?*?*?*?*?*?*?*?*?*?*?*?*?*?*?*?,7.0,3.4,76,103819,583,1394,292,303.9,325.7,167.8,32406,32462,19144,3564,258,0.5,6,3,9999,99999,9,999999999,0.3,999,999,99
3009,2,27,12,0,*?*?*?*?*?*?*?*?*?*?*?*?*?*?*?*?*?*?*?*?*?*?,7.6,1.3,63,103819,610,1394,298,288.5,235.4,185.5,30688,23632,21029,4034,290,0.5,7,4,9999,99999,9,999999999,0.8,999,999,99
3009,2,27,13,0,*?*?*?*?*?*?*?*?*?*?*?*?*?*?*?*?*?*?*?*?*?*?,8.3,1.0,59,103819,584,1393,301,274.8,234.1,176.7,29194,23260,20085,3796,277,0.5,7,4,9999,99999,9,999999999,0.8,999,999,99
3009,2,27,14,0,*?*?*?*?*?*?*?*?*?*?*?*?*?*?*?*?*?*?*?*?*?*?,8.3,2.1,63,103819,507,1392,302,233.7,229.1,150.2,24755,21986,17200,3122,263,0.5,7,4,9999,99999,9,999999999,0.3,999,999,99
3009,2,27,15,0,*?*?*?*?*?*?*?*?*?*?*?*?*?*?*?*?*?*?*?*?*?*?,8.1,1.3,61,103819,385,1393,306,142.1,129.6,106.3,15491,11492,12210,2352,250,1.0,8,4,9999,99999,9,999999999,0.0,999,999,99
3009,2,27,16,0,*?*?*?*?*?*?*?*?*?*?*?*?*?*?*?*?*?*?*?*?*?*?,8.2,0.8,59,103819,225,1392,311,52.5,43.2,45.5,5820,3080,5393,966,237,0.5,9,5,9999,99999,9,999999999,0.0,999,999,99
3009,2,27,17,0,*?*?*?*?*?*?*?*?*?*?*?*?*?*?*?*?*?*?*?*?*?*?,7.3,0.2,59,103819,39,1390,313,0.0,0.0,0.0,0,0,0,0,223,1.0,10,5,9999,99999,9,999999999,0.0,999,999,99
3009,2,27,18,0,*?*?*?*?*?*?*?*?*?*?*?*?*?*?*?*?*?*?*?*?*?*?,6.2,0.6,66,103819,0,-0,308,0.0,-0.0,0.0,0,0,0,0,210,1.5,10,5,9999,99999,9,999999999,0.0,999,999,99
3009,2,27,19,0,*?*?*?*?*?*?*?*?*?*?*?*?*?*?*?*?*?*?*?*?*?*?,5.7,0.6,68,103819,0,-0,306,0.0,-0.0,0.0,0,0,0,0,192,1.0,10,5,9999,99999,9,999999999,0.2,999,999,99
3009,2,27,20,0,*?*?*?*?*?*?*?*?*?*?*?*?*?*?*?*?*?*?*?*?*?*?,4.5,1.3,77,103819,0,-0,300,0.0,-0.0,0.0,0,0,0,0,173,1.0,10,5,9999,99999,9,999999999,0.0,999,999,99
3009,2,27,21,0,*?*?*?*?*?*?*?*?*?*?*?*?*?*?*?*?*?*?*?*?*?*?,5.0,1.7,78,103819,0,-0,302,0.0,-0.0,0.0,0,0,0,0,155,1.0,10,5,9999,99999,9,999999999,0.0,999,999,99
3009,2,27,22,0,*?*?*?*?*?*?*?*?*?*?*?*?*?*?*?*?*?*?*?*?*?*?,4.0,0.8,78,103819,0,-0,298,0.0,-0.0,0.0,0,0,0,0,137,0.5,10,5,9999,99999,9,999999999,0.0,999,999,99
3009,2,27,23,0,*?*?*?*?*?*?*?*?*?*?*?*?*?*?*?*?*?*?*?*?*?*?,3.9,0.8,79,103819,0,-0,298,0.0,-0.0,0.0,0,0,0,0,118,0.5,10,5,9999,99999,9,999999999,0.0,999,999,99
3009,2,27,24,0,*?*?*?*?*?*?*?*?*?*?*?*?*?*?*?*?*?*?*?*?*?*?,5.2,3.9,89,103819,0,-0,303,0.0,-0.0,0.0,0,0,0,0,90,1.5,10,5,9999,99999,9,999999999,4.0,999,999,99
3009,2,28,1,0,*?*?*?*?*?*?*?*?*?*?*?*?*?*?*?*?*?*?*?*?*?*?,3.8,3.8,100,103465,0,-0,297,0.0,-0.0,0.0,0,0,0,0,102,1.0,10,5,9999,99999,9,999999999,0.0,999,999,99
3009,2,28,2,0,*?*?*?*?*?*?*?*?*?*?*?*?*?*?*?*?*?*?*?*?*?*?,4.0,3.9,100,103465,0,-0,298,0.0,-0.0,0.0,0,0,0,0,103,1.0,10,5,9999,99999,9,999999999,0.0,999,999,99
3009,2,28,3,0,*?*?*?*?*?*?*?*?*?*?*?*?*?*?*?*?*?*?*?*?*?*?,3.2,3.2,100,103465,0,-0,294,0.0,-0.0,0.0,0,0,0,0,105,3.1,10,5,9999,99999,9,999999999,0.0,999,999,99
3009,2,28,4,0,*?*?*?*?*?*?*?*?*?*?*?*?*?*?*?*?*?*?*?*?*?*?,4.1,4.1,100,103465,0,-0,298,0.0,-0.0,0.0,0,0,0,0,107,1.5,10,5,9999,99999,9,999999999,0.0,999,999,99
3009,2,28,5,0,*?*?*?*?*?*?*?*?*?*?*?*?*?*?*?*?*?*?*?*?*?*?,3.7,3.6,100,103465,0,-0,296,0.0,-0.0,0.0,0,0,0,0,108,1.0,10,5,9999,99999,9,999999999,0.1,999,999,99
3009,2,28,6,0,*?*?*?*?*?*?*?*?*?*?*?*?*?*?*?*?*?*?*?*?*?*?,3.6,3.6,100,103465,0,-0,296,0.0,-0.0,0.0,0,0,0,0,110,2.1,10,5,9999,99999,9,999999999,0.0,999,999,99
3009,2,28,7,0,*?*?*?*?*?*?*?*?*?*?*?*?*?*?*?*?*?*?*?*?*?*?,3.2,3.2,100,103465,41,1381,294,0.0,0.0,0.0,0,0,0,0,100,2.1,10,5,9999,99999,9,999999999,0.0,999,999,99
3009,2,28,8,0,*?*?*?*?*?*?*?*?*?*?*?*?*?*?*?*?*?*?*?*?*?*?,2.8,2.9,100,103465,228,1390,284,71.1,109.2,53.2,7570,7320,6425,978,90,1.0,8,4,9999,99999,9,999999999,0.0,999,999,99
3009,2,28,9,0,*?*?*?*?*?*?*?*?*?*?*?*?*?*?*?*?*?*?*?*?*?*?,4.2,4.1,100,103465,389,1392,281,189.0,302.9,104.3,20048,26557,12199,2047,80,1.5,6,3,9999,99999,9,999999999,0.0,999,999,99
3009,2,28,10,0,*?*?*?*?*?*?*?*?*?*?*?*?*?*?*?*?*?*?*?*?*?*?,5.6,5.6,100,103465,513,1393,280,290.6,464.1,119.7,30613,43564,15217,2295,70,1.0,4,2,9999,99999,9,999999999,0.1,999,999,99
3009,2,28,11,0,*?*?*?*?*?*?*?*?*?*?*?*?*?*?*?*?*?*?*?*?*?*?,6.6,5.1,99,103465,591,1394,283,341.9,474.1,140.9,36077,46007,17660,2793,60,0.5,4,2,9999,99999,9,999999999,0.2,999,999,99
3009,2,28,12,0,*?*?*?*?*?*?*?*?*?*?*?*?*?*?*?*?*?*?*?*?*?*?,7.1,5.3,97,103465,618,1394,294,325.0,328.3,179.4,34693,33187,20374,3876,50,0.5,6,3,9999,99999,9,999999999,0.2,999,999,99
3009,2,28,13,0,*?*?*?*?*?*?*?*?*?*?*?*?*?*?*?*?*?*?*?*?*?*?,7.4,3.8,86,103465,592,1393,303,236.2,140.1,176.7,25756,13945,20021,4193,78,0.5,8,4,9999,99999,9,999999999,0.2,999,999,99
3009,2,28,14,0,*?*?*?*?*?*?*?*?*?*?*?*?*?*?*?*?*?*?*?*?*?*?,7.4,4.1,87,103465,515,1393,308,151.9,54.6,131.7,16688,5162,14867,3723,107,0.5,9,5,9999,99999,9,999999999,0.3,999,999,99
3009,2,28,15,0,*?*?*?*?*?*?*?*?*?*?*?*?*?*?*?*?*?*?*?*?*?*?,7.4,5.5,96,103465,393,1395,312,63.3,0.0,63.3,7382,0,7400,2562,135,1.0,10,5,9999,99999,9,999999999,0.5,999,999,99
3009,2,28,16,0,*?*?*?*?*?*?*?*?*?*?*?*?*?*?*?*?*?*?*?*?*?*?,7.5,5.0,93,103465,233,1396,308,55.1,43.9,47.7,6096,3173,5644,1015,163,0.5,9,5,9999,99999,9,999999999,0.0,999,999,99
3009,2,28,17,0,*?*?*?*?*?*?*?*?*?*?*?*?*?*?*?*?*?*?*?*?*?*?,6.6,4.5,95,103465,46,1387,309,0.0,0.0,0.0,0,0,0,0,192,1.0,10,5,9999,99999,9,999999999,0.0,999,999,99
3009,2,28,18,0,*?*?*?*?*?*?*?*?*?*?*?*?*?*?*?*?*?*?*?*?*?*?,5.9,4.1,98,103465,0,-0,306,0.0,-0.0,0.0,0,0,0,0,220,1.5,10,5,9999,99999,9,999999999,0.0,999,999,99
3009,2,28,19,0,*?*?*?*?*?*?*?*?*?*?*?*?*?*?*?*?*?*?*?*?*?*?,5.8,5.0,100,103465,0,-0,305,0.0,-0.0,0.0,0,0,0,0,222,1.0,10,5,9999,99999,9,999999999,0.0,999,999,99
3009,2,28,20,0,*?*?*?*?*?*?*?*?*?*?*?*?*?*?*?*?*?*?*?*?*?*?,5.2,5.0,100,103465,0,-0,303,0.0,-0.0,0.0,0,0,0,0,223,1.0,10,5,9999,99999,9,999999999,0.0,999,999,99
3009,2,28,21,0,*?*?*?*?*?*?*?*?*?*?*?*?*?*?*?*?*?*?*?*?*?*?,4.9,4.3,100,103465,0,-0,301,0.0,-0.0,0.0,0,0,0,0,225,1.0,10,5,9999,99999,9,999999999,0.0,999,999,99
3009,2,28,22,0,*?*?*?*?*?*?*?*?*?*?*?*?*?*?*?*?*?*?*?*?*?*?,4.1,4.1,100,103465,0,-0,298,0.0,-0.0,0.0,0,0,0,0,227,0.5,10,5,9999,99999,9,999999999,0.4,999,999,99
3009,2,28,23,0,*?*?*?*?*?*?*?*?*?*?*?*?*?*?*?*?*?*?*?*?*?*?,5.9,5.9,100,103465,0,-0,306,0.0,-0.0,0.0,0,0,0,0,228,0.5,10,5,9999,99999,9,999999999,0.4,999,999,99
3009,2,28,24,0,*?*?*?*?*?*?*?*?*?*?*?*?*?*?*?*?*?*?*?*?*?*?,3.9,2.5,99,103465,0,-0,297,0.0,-0.0,0.0,0,0,0,0,100,1.5,10,5,9999,99999,9,999999999,0.0,999,999,99
3009,3,1,1,0,*?*?*?*?*?*?*?*?*?*?*?*?*?*?*?*?*?*?*?*?*?*?,8.0,5.0,80,99781.3,0,-0,315,0.0,-0.0,0.0,0,0,0,0,218,1.0,10,5,9999,99999,9,999999999,0.4,999,999,99
3009,3,1,2,0,*?*?*?*?*?*?*?*?*?*?*?*?*?*?*?*?*?*?*?*?*?*?,8.2,4.5,76,99781.3,0,-0,316,0.0,-0.0,0.0,0,0,0,0,207,1.0,10,5,9999,99999,9,999999999,0.1,999,999,99
3009,3,1,3,0,*?*?*?*?*?*?*?*?*?*?*?*?*?*?*?*?*?*?*?*?*?*?,7.9,4.5,77,99781.3,0,-0,315,0.0,-0.0,0.0,0,0,0,0,195,3.1,10,5,9999,99999,9,999999999,0.0,999,999,99
3009,3,1,4,0,*?*?*?*?*?*?*?*?*?*?*?*?*?*?*?*?*?*?*?*?*?*?,8.0,3.4,72,99781.3,0,-0,315,0.0,-0.0,0.0,0,0,0,0,183,1.5,10,5,9999,99999,9,999999999,0.0,999,999,99
3009,3,1,5,0,*?*?*?*?*?*?*?*?*?*?*?*?*?*?*?*?*?*?*?*?*?*?,7.9,3.8,74,99781.3,0,-0,315,0.0,-0.0,0.0,0,0,0,0,172,1.0,10,5,9999,99999,9,999999999,0.0,999,999,99
3009,3,1,6,0,*?*?*?*?*?*?*?*?*?*?*?*?*?*?*?*?*?*?*?*?*?*?,7.8,5.0,81,99781.3,0,-0,314,0.0,-0.0,0.0,0,0,0,0,160,2.1,10,5,9999,99999,9,999999999,0.0,999,999,99
3009,3,1,7,0,*?*?*?*?*?*?*?*?*?*?*?*?*?*?*?*?*?*?*?*?*?*?,7.6,5.0,82,99781.3,50,1400,309,0.0,0.0,0.0,0,0,0,0,165,2.1,9,5,9999,99999,9,999999999,0.0,999,999,99
3009,3,1,8,0,*?*?*?*?*?*?*?*?*?*?*?*?*?*?*?*?*?*?*?*?*?*?,8.0,4.3,76,99781.3,237,1393,306,74.9,111.0,56.1,7985,7420,6843,1035,170,1.0,8,4,9999,99999,9,999999999,2.8,999,999,99
3009,3,1,9,0,*?*?*?*?*?*?*?*?*?*?*?*?*?*?*?*?*?*?*?*?*?*?,8.3,3.8,72,99781.3,398,1394,307,148.0,130.6,110.7,16162,11503,12806,2458,175,1.5,8,4,9999,99999,9,999999999,3.2,999,999,99
3009,3,1,10,0,*?*?*?*?*?*?*?*?*?*?*?*?*?*?*?*?*?*?*?*?*?*?,9.0,4.6,73,99781.3,521,1392,315,154.1,54.7,133.6,16944,5156,15101,3786,180,1.0,9,5,9999,99999,9,999999999,1.8,999,999,99
3009,3,1,11,0,*?*?*?*?*?*?*?*?*?*?*?*?*?*?*?*?*?*?*?*?*?*?,10.0,3.6,63,99781.3,599,1393,315,239.5,140.3,179.1,26117,14016,20283,4264,185,0.5,8,4,9999,99999,9,999999999,0.0,999,999,99
3009,3,1,12,0,*?*?*?*?*?*?*?*?*?*?*?*?*?*?*?*?*?*?*?*?*?*?,10.5,4.1,63,99781.3,626,1393,322,189.9,56.2,164.7,20881,5489,18571,4901,190,0.5,9,5,9999,99999,9,999999999,0.0,999,999,99
3009,3,1,13,0,*?*?*?*?*?*?*?*?*?*?*?*?*?*?*?*?*?*?*?*?*?*?,10.5,3.8,62,99781.3,600,1393,317,239.8,140.3,179.4,26156,14023,20312,4272,182,0.5,8,4,9999,99999,9,999999999,0.0,999,999,99
3009,3,1,14,0,*?*?*?*?*?*?*?*?*?*?*?*?*?*?*?*?*?*?*?*?*?*?,10.3,4.1,65,99781.3,523,1393,311,242.1,230.2,155.7,25657,22332,17759,3256,173,0.5,7,4,9999,99999,9,999999999,0.0,999,999,99
3009,3,1,15,0,*?*?*?*?*?*?*?*?*?*?*?*?*?*?*?*?*?*?*?*?*?*?,10.6,3.8,62,99781.3,400,1393,317,149.1,130.8,111.5,16241,11744,12787,2477,165,1.0,8,4,9999,99999,9,999999999,0.0,999,999,99
3009,3,1,16,0,*?*?*?*?*?*?*?*?*?*?*?*?*?*?*?*?*?*?*?*?*?*?,10.3,5.9,73,99781.3,240,1393,317,76.3,111.6,57.1,8114,7698,6870,1056,157,0.5,8,4,9999,99999,9,999999999,0.0,999,999,99
3009,3,1,17,0,*?*?*?*?*?*?*?*?*?*?*?*?*?*?*?*?*?*?*?*?*?*?,10.5,5.1,68,99781.3,53,1384,322,0.0,0.0,0.0,0,0,0,0,148,1.0,9,5,9999,99999,9,999999999,0.0,999,999,99
3009,3,1,18,0,*?*?*?*?*?*?*?*?*?*?*?*?*?*?*?*?*?*?*?*?*?*?,9.5,5.0,72,99781.3,0,-0,322,0.0,-0.0,0.0,0,0,0,0,140,1.5,10,5,9999,99999,9,999999999,0.0,999,999,99
3009,3,1,19,0,*?*?*?*?*?*?*?*?*?*?*?*?*?*?*?*?*?*?*?*?*?*?,9.2,4.6,72,99781.3,0,-0,320,0.0,-0.0,0.0,0,0,0,0,157,1.0,10,5,9999,99999,9,999999999,0.0,999,999,99
3009,3,1,20,0,*?*?*?*?*?*?*?*?*?*?*?*?*?*?*?*?*?*?*?*?*?*?,9.6,4.6,70,99781.3,0,-0,322,0.0,-0.0,0.0,0,0,0,0,173,1.0,10,5,9999,99999,9,999999999,0.0,999,999,99
3009,3,1,21,0,*?*?*?*?*?*?*?*?*?*?*?*?*?*?*?*?*?*?*?*?*?*?,9.2,4.6,72,99781.3,0,-0,320,0.0,-0.0,0.0,0,0,0,0,190,1.0,10,5,9999,99999,9,999999999,0.0,999,999,99
3009,3,1,22,0,*?*?*?*?*?*?*?*?*?*?*?*?*?*?*?*?*?*?*?*?*?*?,9.1,3.9,69,99781.3,0,-0,320,0.0,-0.0,0.0,0,0,0,0,207,0.5,10,5,9999,99999,9,999999999,0.0,999,999,99
3009,3,1,23,0,*?*?*?*?*?*?*?*?*?*?*?*?*?*?*?*?*?*?*?*?*?*?,8.4,3.6,71,99781.3,0,-0,317,0.0,-0.0,0.0,0,0,0,0,223,0.5,10,5,9999,99999,9,999999999,0.0,999,999,99
3009,3,1,24,0,*?*?*?*?*?*?*?*?*?*?*?*?*?*?*?*?*?*?*?*?*?*?,7.6,5.5,84,99781.3,0,-0,313,0.0,-0.0,0.0,0,0,0,0,230,1.5,10,5,9999,99999,9,999999999,0.4,999,999,99
3009,3,2,1,0,*?*?*?*?*?*?*?*?*?*?*?*?*?*?*?*?*?*?*?*?*?*?,6.0,1.7,73,98345.4,0,-0,307,0.0,-0.0,0.0,0,0,0,0,237,1.0,10,5,9999,99999,9,999999999,0.0,999,999,99
3009,3,2,2,0,*?*?*?*?*?*?*?*?*?*?*?*?*?*?*?*?*?*?*?*?*?*?,4.4,0.6,76,98345.4,0,-0,300,0.0,-0.0,0.0,0,0,0,0,233,1.0,10,5,9999,99999,9,999999999,0.0,999,999,99
3009,3,2,3,0,*?*?*?*?*?*?*?*?*?*?*?*?*?*?*?*?*?*?*?*?*?*?,4.0,-0.0,74,98345.4,0,-0,298,0.0,-0.0,0.0,0,0,0,0,230,3.1,10,5,9999,99999,9,999999999,0.0,999,999,99
3009,3,2,4,0,*?*?*?*?*?*?*?*?*?*?*?*?*?*?*?*?*?*?*?*?*?*?,4.3,0.2,73,98345.4,0,-0,300,0.0,-0.0,0.0,0,0,0,0,227,1.5,10,5,9999,99999,9,999999999,0.0,999,999,99
3009,3,2,5,0,*?*?*?*?*?*?*?*?*?*?*?*?*?*?*?*?*?*?*?*?*?*?,3.9,1.0,80,98345.4,0,-0,298,0.0,-0.0,0.0,0,0,0,0,223,1.0,10,5,9999,99999,9,999999999,0.0,999,999,99
3009,3,2,6,0,*?*?*?*?*?*?*?*?*?*?*?*?*?*?*?*?*?*?*?*?*?*?,3.6,-0.8,72,98345.4,0,-0,291,0.0,-0.0,0.0,0,0,0,0,220,2.1,9,5,9999,99999,9,999999999,0.0,999,999,99
3009,3,2,7,0,*?*?*?*?*?*?*?*?*?*?*?*?*?*?*?*?*?*?*?*?*?*?,4.0,-0.8,69,98345.4,58,1389,245,0.0,0.0,0.0,0,0,0,0,207,2.1,0,0,9999,99999,9,999999999,0.0,999,999,99
3009,3,2,8,0,*?*?*?*?*?*?*?*?*?*?*?*?*?*?*?*?*?*?*?*?*?*?,4.5,-0.8,67,98345.4,245,1390,247,118.1,469.0,35.4,12320,34493,5550,664,193,1.0,0,0,9999,99999,9,999999999,0.0,999,999,99
3009,3,2,9,0,*?*?*?*?*?*?*?*?*?*?*?*?*?*?*?*?*?*?*?*?*?*?,6.0,-0.0,65,98345.4,406,1392,254,227.6,546.0,68.3,23610,47844,10078,1284,180,1.5,0,0,9999,99999,9,999999999,0.0,999,999,99
3009,3,2,10,0,*?*?*?*?*?*?*?*?*?*?*?*?*?*?*?*?*?*?*?*?*?*?,7.8,0.2,58,98345.4,529,1391,261,311.6,573.4,93.5,32368,53720,13353,1813,167,1.0,0,0,9999,99999,9,999999999,0.0,999,999,99
3009,3,2,11,0,*?*?*?*?*?*?*?*?*?*?*?*?*?*?*?*?*?*?*?*?*?*?,8.6,0.4,56,98345.4,607,1392,265,364.5,585.0,109.4,37927,56267,15333,2188,153,0.5,0,0,9999,99999,9,999999999,0.0,999,999,99
3009,3,2,12,0,*?*?*?*?*?*?*?*?*?*?*?*?*?*?*?*?*?*?*?*?*?*?,9.9,0.2,50,98345.4,634,1392,269,382.7,588.3,114.8,39841,56988,15996,2326,140,0.5,0,0,9999,99999,9,999999999,0.0,999,999,99
3009,3,2,13,0,*?*?*?*?*?*?*?*?*?*?*?*?*?*?*?*?*?*?*?*?*?*?,9.7,-0.0,50,98345.4,607,1391,279,363.7,559.9,119.3,37605,53623,16427,2350,142,0.5,2,1,9999,99999,9,999999999,0.0,999,999,99
3009,3,2,14,0,*?*?*?*?*?*?*?*?*?*?*?*?*?*?*?*?*?*?*?*?*?*?,9.7,0.6,53,98345.4,530,1391,302,273.2,321.2,150.8,29068,31309,17287,3132,143,0.5,6,3,9999,99999,9,999999999,0.0,999,999,99
3009,3,2,15,0,*?*?*?*?*?*?*?*?*?*?*?*?*?*?*?*?*?*?*?*?*?*?,10.1,-0.2,48,98345.4,407,1391,297,213.1,382.2,101.2,22197,33414,12892,1896,145,1.0,5,3,9999,99999,9,999999999,0.0,999,999,99
3009,3,2,16,0,*?*?*?*?*?*?*?*?*?*?*?*?*?*?*?*?*?*?*?*?*?*?,10.0,0.6,52,98345.4,247,1391,298,111.3,329.1,52.9,11704,23264,7082,947,147,0.5,5,3,9999,99999,9,999999999,0.0,999,999,99
3009,3,2,17,0,*?*?*?*?*?*?*?*?*?*?*?*?*?*?*?*?*?*?*?*?*?*?,9.4,-0.0,51,98345.4,60,1382,295,0.0,0.0,0.0,0,0,0,0,148,1.0,5,3,9999,99999,9,999999999,0.0,999,999,99
3009,3,2,18,0,*?*?*?*?*?*?*?*?*?*?*?*?*?*?*?*?*?*?*?*?*?*?,8.4,-0.4,53,98345.4,0,-0,318,0.0,-0.0,0.0,0,0,0,0,150,1.5,10,5,9999,99999,9,999999999,0.0,999,999,99
3009,3,2,19,0,*?*?*?*?*?*?*?*?*?*?*?*?*?*?*?*?*?*?*?*?*?*?,7.4,-0.0,59,98345.4,0,-0,313,0.0,-0.0,0.0,0,0,0,0,167,1.0,10,5,9999,99999,9,999999999,0.0,999,999,99
3009,3,2,20,0,*?*?*?*?*?*?*?*?*?*?*?*?*?*?*?*?*?*?*?*?*?*?,7.0,0.2,61,98345.4,0,-0,311,0.0,-0.0,0.0,0,0,0,0,183,1.0,10,5,9999,99999,9,999999999,0.0,999,999,99
3009,3,2,21,0,*?*?*?*?*?*?*?*?*?*?*?*?*?*?*?*?*?*?*?*?*?*?,6.4,-0.6,59,98345.4,0,-0,309,0.0,-0.0,0.0,0,0,0,0,200,1.0,10,5,9999,99999,9,999999999,0.0,999,999,99
3009,3,2,22,0,*?*?*?*?*?*?*?*?*?*?*?*?*?*?*?*?*?*?*?*?*?*?,5.7,0.2,66,98345.4,0,-0,306,0.0,-0.0,0.0,0,0,0,0,217,0.5,10,5,9999,99999,9,999999999,0.0,999,999,99
3009,3,2,23,0,*?*?*?*?*?*?*?*?*?*?*?*?*?*?*?*?*?*?*?*?*?*?,5.0,1.5,77,98345.4,0,-0,302,0.0,-0.0,0.0,0,0,0,0,233,0.5,10,5,9999,99999,9,999999999,0.0,999,999,99
3009,3,2,24,0,*?*?*?*?*?*?*?*?*?*?*?*?*?*?*?*?*?*?*?*?*?*?,7.8,2.7,70,98345.4,0,-0,315,0.0,-0.0,0.0,0,0,0,0,240,1.5,10,5,9999,99999,9,999999999,0.0,999,999,99
3009,3,3,1,0,*?*?*?*?*?*?*?*?*?*?*?*?*?*?*?*?*?*?*?*?*?*?,3.0,-0.8,74,98424.6,0,-0,294,0.0,-0.0,0.0,0,0,0,0,228,1.0,10,5,9999,99999,9,999999999,0.0,999,999,99
3009,3,3,2,0,*?*?*?*?*?*?*?*?*?*?*?*?*?*?*?*?*?*?*?*?*?*?,2.1,-1.9,71,98424.6,0,-0,290,0.0,-0.0,0.0,0,0,0,0,207,1.0,10,5,9999,99999,9,999999999,0.0,999,999,99
3009,3,3,3,0,*?*?*?*?*?*?*?*?*?*?*?*?*?*?*?*?*?*?*?*?*?*?,2.2,-1.5,74,98424.6,0,-0,291,0.0,-0.0,0.0,0,0,0,0,185,3.1,10,5,9999,99999,9,999999999,0.0,999,999,99
3009,3,3,4,0,*?*?*?*?*?*?*?*?*?*?*?*?*?*?*?*?*?*?*?*?*?*?,1.4,-1.5,77,98424.6,0,-0,287,0.0,-0.0,0.0,0,0,0,0,163,1.5,10,5,9999,99999,9,999999999,0.0,999,999,99
3009,3,3,5,0,*?*?*?*?*?*?*?*?*?*?*?*?*?*?*?*?*?*?*?*?*?*?,0.9,-2.4,76,98424.6,0,-0,286,0.0,-0.0,0.0,0,0,0,0,142,1.0,10,5,9999,99999,9,999999999,0.0,999,999,99
3009,3,3,6,0,*?*?*?*?*?*?*?*?*?*?*?*?*?*?*?*?*?*?*?*?*?*?,0.3,-2.9,74,98424.6,0,-0,283,0.0,-0.0,0.0,0,0,0,0,120,2.1,10,5,9999,99999,9,999999999,0.0,999,999,99
3009,3,3,7,0,*?*?*?*?*?*?*?*?*?*?*?*?*?*?*?*?*?*?*?*?*?*?,1.3,-2.7,71,98424.6,67,1400,282,0.0,0.0,0.0,0,0,0,0,142,2.1,9,5,9999,99999,9,999999999,0.0,999,999,99
3009,3,3,8,0,*?*?*?*?*?*?*?*?*?*?*?*?*?*?*?*?*?*?*?*?*?*?,2.3,-2.4,68,98424.6,254,1393,291,35.9,0.0,35.9,4201,0,4208,1401,163,1.0,10,5,9999,99999,9,999999999,0.0,999,999,99
3009,3,3,9,0,*?*?*?*?*?*?*?*?*?*?*?*?*?*?*?*?*?*?*?*?*?*?,4.8,-0.8,64,98424.6,414,1390,297,117.6,52.5,102.0,12906,4742,11518,2762,185,1.5,9,5,9999,99999,9,999999999,0.0,999,999,99
3009,3,3,10,0,*?*?*?*?*?*?*?*?*?*?*?*?*?*?*?*?*?*?*?*?*?*?,7.0,-0.6,56,98424.6,538,1392,306,159.9,55.0,138.7,17568,5247,15644,3960,207,1.0,9,5,9999,99999,9,999999999,0.0,999,999,99
3009,3,3,11,0,*?*?*?*?*?*?*?*?*?*?*?*?*?*?*?*?*?*?*?*?*?*?,8.6,-1.5,48,98424.6,615,1391,307,247.2,140.8,184.9,26956,14143,20911,4432,228,0.5,8,4,9999,99999,9,999999999,0.0,999,999,99
3009,3,3,12,0,*?*?*?*?*?*?*?*?*?*?*?*?*?*?*?*?*?*?*?*?*?*?,10.6,-1.7,40,98424.6,642,1392,322,195.6,56.4,169.6,21508,5528,19125,5088,250,0.5,9,5,9999,99999,9,999999999,0.0,999,999,99
3009,3,3,13,0,*?*?*?*?*?*?*?*?*?*?*?*?*?*?*?*?*?*?*?*?*?*?,10.6,-0.6,45,98424.6,615,1390,299,345.4,410.0,164.1,36051,40096,20036,3335,253,0.5,5,3,9999,99999,9,999999999,0.0,999,999,99
3009,3,3,14,0,*?*?*?*?*?*?*?*?*?*?*?*?*?*?*?*?*?*?*?*?*?*?,10.8,-1.3,41,98424.6,538,1391,311,250.5,231.3,161.1,26560,22621,18337,3392,257,0.5,7,4,9999,99999,9,999999999,0.0,999,999,99
3009,3,3,15,0,*?*?*?*?*?*?*?*?*?*?*?*?*?*?*?*?*?*?*?*?*?*?,10.6,-0.8,43,98424.6,415,1392,310,184.3,220.7,118.5,19485,19833,13724,2375,260,1.0,7,4,9999,99999,9,999999999,0.0,999,999,99
3009,3,3,16,0,*?*?*?*?*?*?*?*?*?*?*?*?*?*?*?*?*?*?*?*?*?*?,10.6,-0.0,46,98424.6,254,1389,322,62.6,45.6,54.3,6917,3436,6392,1160,263,0.5,9,5,9999,99999,9,999999999,0.0,999,999,99
3009,3,3,17,0,*?*?*?*?*?*?*?*?*?*?*?*?*?*?*?*?*?*?*?*?*?*?,9.8,0.6,52,98424.6,68,1401,318,0.0,0.0,0.0,0,0,0,0,267,1.0,9,5,9999,99999,9,999999999,0.0,999,999,99
3009,3,3,18,0,*?*?*?*?*?*?*?*?*?*?*?*?*?*?*?*?*?*?*?*?*?*?,7.9,1.3,61,98424.6,0,-0,315,0.0,-0.0,0.0,0,0,0,0,270,1.5,10,5,9999,99999,9,999999999,0.0,999,999,99
3009,3,3,19,0,*?*?*?*?*?*?*?*?*?*?*?*?*?*?*?*?*?*?*?*?*?*?,6.5,1.3,68,98424.6,0,-0,309,0.0,-0.0,0.0,0,0,0,0,238,1.0,10,5,9999,99999,9,999999999,0.0,999,999,99
3009,3,3,20,0,*?*?*?*?*?*?*?*?*?*?*?*?*?*?*?*?*?*?*?*?*?*?,5.3,-0.2,66,98424.6,0,-0,304,0.0,-0.0,0.0,0,0,0,0,207,1.0,10,5,9999,99999,9,999999999,0.0,999,999,99
3009,3,3,21,0,*?*?*?*?*?*?*?*?*?*?*?*?*?*?*?*?*?*?*?*?*?*?,5.1,-1.1,63,98424.6,0,-0,303,0.0,-0.0,0.0,0,0,0,0,175,1.0,10,5,9999,99999,9,999999999,0.0,999,999,99
3009,3,3,22,0,*?*?*?*?*?*?*?*?*?*?*?*?*?*?*?*?*?*?*?*?*?*?,4.1,-1.3,66,98424.6,0,-0,299,0.0,-0.0,0.0,0,0,0,0,143,0.5,10,5,9999,99999,9,999999999,0.0,999,999,99
3009,3,3,23,0,*?*?*?*?*?*?*?*?*?*?*?*?*?*?*?*?*?*?*?*?*?*?,3.5,-0.8,71,98424.6,0,-0,296,0.0,-0.0,0.0,0,0,0,0,112,0.5,10,5,9999,99999,9,999999999,0.0,999,999,99
3009,3,3,24,0,*?*?*?*?*?*?*?*?*?*?*?*?*?*?*?*?*?*?*?*?*?*?,4.3,0.4,74,98424.6,0,-0,299,0.0,-0.0,0.0,0,0,0,0,250,1.5,10,5,9999,99999,9,999999999,0.0,999,999,99
3009,3,4,1,0,*?*?*?*?*?*?*?*?*?*?*?*?*?*?*?*?*?*?*?*?*?*?,2.2,1.0,92,99802.5,0,-0,290,0.0,-0.0,0.0,0,0,0,0,103,1.0,10,5,9999,99999,9,999999999,0.0,999,999,99
3009,3,4,2,0,*?*?*?*?*?*?*?*?*?*?*?*?*?*?*?*?*?*?*?*?*?*?,1.7,1.7,99,99802.5,0,-0,288,0.0,-0.0,0.0,0,0,0,0,127,1.0,10,5,9999,99999,9,999999999,0.0,999,999,99
3009,3,4,3,0,*?*?*?*?*?*?*?*?*?*?*?*?*?*?*?*?*?*?*?*?*?*?,1.4,0.2,92,99802.5,0,-0,287,0.0,-0.0,0.0,0,0,0,0,150,3.1,10,5,9999,99999,9,999999999,0.0,999,999,99
3009,3,4,4,0,*?*?*?*?*?*?*?*?*?*?*?*?*?*?*?*?*?*?*?*?*?*?,0.6,-0.0,95,99802.5,0,-0,284,0.0,-0.0,0.0,0,0,0,0,173,1.5,10,5,9999,99999,9,999999999,0.0,999,999,99
3009,3,4,5,0,*?*?*?*?*?*?*?*?*?*?*?*?*?*?*?*?*?*?*?*?*?*?,0.6,0.4,97,99802.5,0,-0,284,0.0,-0.0,0.0,0,0,0,0,197,1.0,10,5,9999,99999,9,999999999,0.0,999,999,99
3009,3,4,6,0,*?*?*?*?*?*?*?*?*?*?*?*?*?*?*?*?*?*?*?*?*?*?,-0.1,-0.8,94,99802.5,0,-0,281,0.0,-0.0,0.0,0,0,0,0,220,2.1,10,5,9999,99999,9,999999999,0.0,999,999,99
3009,3,4,7,0,*?*?*?*?*?*?*?*?*?*?*?*?*?*?*?*?*?*?*?*?*?*?,-0.9,-1.1,97,99802.5,75,1389,278,0.6,0.0,0.6,91,-0,90,26,222,2.1,10,5,9999,99999,9,999999999,0.0,999,999,99
3009,3,4,8,0,*?*?*?*?*?*?*?*?*?*?*?*?*?*?*?*?*?*?*?*?*?*?,1.6,0.2,90,99802.5,262,1389,283,65.4,46.1,56.7,7217,3526,6665,1214,223,1.0,9,5,9999,99999,9,999999999,0.0,999,999,99
3009,3,4,9,0,*?*?*?*?*?*?*?*?*?*?*?*?*?*?*?*?*?*?*?*?*?*?,4.1,1.0,81,99802.5,423,1391,294,120.6,52.7,104.5,13232,4785,11807,2842,225,1.5,9,5,9999,99999,9,999999999,0.0,999,999,99
3009,3,4,10,0,*?*?*?*?*?*?*?*?*?*?*?*?*?*?*?*?*?*?*?*?*?*?,6.6,1.7,70,99802.5,546,1390,304,162.9,55.2,141.2,17892,5275,15930,4047,227,1.0,9,5,9999,99999,9,999999999,0.0,999,999,99
3009,3,4,11,0,*?*?*?*?*?*?*?*?*?*?*?*?*?*?*?*?*?*?*?*?*?*?,9.2,-0.0,52,99802.5,623,1390,316,189.4,56.2,164.2,20825,5486,18521,4882,228,0.5,9,5,9999,99999,9,999999999,0.0,999,999,99
3009,3,4,12,0,*?*?*?*?*?*?*?*?*?*?*?*?*?*?*?*?*?*?*?*?*?*?,10.3,-0.8,46,99802.5,650,1391,315,263.0,141.8,196.7,28694,14383,22207,4788,230,0.5,8,4,9999,99999,9,999999999,0.0,999,999,99
3009,3,4,13,0,*?*?*?*?*?*?*?*?*?*?*?*?*?*?*?*?*?*?*?*?*?*?,10.9,1.5,52,99802.5,623,1390,324,189.3,56.2,164.1,20813,5486,18510,4879,233,0.5,9,5,9999,99999,9,999999999,0.0,999,999,99
3009,3,4,14,0,*?*?*?*?*?*?*?*?*?*?*?*?*?*?*?*?*?*?*?*?*?*?,10.9,1.0,50,99802.5,545,1389,323,162.7,55.1,141.0,17870,5273,15910,4041,237,0.5,9,5,9999,99999,9,999999999,0.0,999,999,99
3009,3,4,15,0,*?*?*?*?*?*?*?*?*?*?*?*?*?*?*?*?*?*?*?*?*?*?,11.2,1.3,50,99802.5,422,1390,330,69.3,0.0,69.3,8087,0,8108,2832,240,1.0,10,5,9999,99999,9,999999999,0.0,999,999,99
3009,3,4,16,0,*?*?*?*?*?*?*?*?*?*?*?*?*?*?*?*?*?*?*?*?*?*?,11.1,2.1,53,99802.5,262,1393,324,65.1,46.1,56.5,7192,3519,6643,1209,243,0.5,9,5,9999,99999,9,999999999,0.0,999,999,99
3009,3,4,17,0,*?*?*?*?*?*?*?*?*?*?*?*?*?*?*?*?*?*?*?*?*?*?,9.8,3.6,65,99802.5,75,1398,319,0.9,2.3,0.8,125,71,136,12,247,1.0,9,5,9999,99999,9,999999999,0.0,999,999,99
3009,3,4,18,0,*?*?*?*?*?*?*?*?*?*?*?*?*?*?*?*?*?*?*?*?*?*?,8.1,4.8,79,99802.5,0,-0,315,0.0,-0.0,0.0,0,0,0,0,250,1.5,10,5,9999,99999,9,999999999,0.0,999,999,99
3009,3,4,19,0,*?*?*?*?*?*?*?*?*?*?*?*?*?*?*?*?*?*?*?*?*?*?,6.2,4.8,90,99802.5,0,-0,307,0.0,-0.0,0.0,0,0,0,0,248,1.0,10,5,9999,99999,9,999999999,0.0,999,999,99
3009,3,4,20,0,*?*?*?*?*?*?*?*?*?*?*?*?*?*?*?*?*?*?*?*?*?*?,4.9,5.0,99,99802.5,0,-0,301,0.0,-0.0,0.0,0,0,0,0,247,1.0,10,5,9999,99999,9,999999999,0.0,999,999,99
3009,3,4,21,0,*?*?*?*?*?*?*?*?*?*?*?*?*?*?*?*?*?*?*?*?*?*?,4.2,4.1,99,99802.5,0,-0,298,0.0,-0.0,0.0,0,0,0,0,245,1.0,10,5,9999,99999,9,999999999,0.0,999,999,99
3009,3,4,22,0,*?*?*?*?*?*?*?*?*?*?*?*?*?*?*?*?*?*?*?*?*?*?,4.2,4.3,99,99802.5,0,-0,298,0.0,-0.0,0.0,0,0,0,0,243,0.5,10,5,9999,99999,9,999999999,0.0,999,999,99
3009,3,4,23,0,*?*?*?*?*?*?*?*?*?*?*?*?*?*?*?*?*?*?*?*?*?*?,2.7,2.7,99,99802.5,0,-0,292,0.0,-0.0,0.0,0,0,0,0,242,0.5,10,5,9999,99999,9,999999999,0.0,999,999,99
3009,3,4,24,0,*?*?*?*?*?*?*?*?*?*?*?*?*?*?*?*?*?*?*?*?*?*?,2.9,0.2,81,99802.5,0,-0,294,0.0,-0.0,0.0,0,0,0,0,80,1.5,10,5,9999,99999,9,999999999,0.0,999,999,99
3009,3,5,1,0,*?*?*?*?*?*?*?*?*?*?*?*?*?*?*?*?*?*?*?*?*?*?,-0.0,-0.0,100,101265,0,-0,281,0.0,-0.0,0.0,0,0,0,0,223,1.0,10,5,9999,99999,9,999999999,0.0,999,999,99
3009,3,5,2,0,*?*?*?*?*?*?*?*?*?*?*?*?*?*?*?*?*?*?*?*?*?*?,-0.9,-0.8,100,101265,0,-0,278,0.0,-0.0,0.0,0,0,0,0,207,1.0,10,5,9999,99999,9,999999999,0.0,999,999,99
3009,3,5,3,0,*?*?*?*?*?*?*?*?*?*?*?*?*?*?*?*?*?*?*?*?*?*?,-1.9,-1.9,100,101265,0,-0,274,0.0,-0.0,0.0,0,0,0,0,190,3.1,10,5,9999,99999,9,999999999,0.0,999,999,99
3009,3,5,4,0,*?*?*?*?*?*?*?*?*?*?*?*?*?*?*?*?*?*?*?*?*?*?,-1.5,-1.5,100,101265,0,-0,276,0.0,-0.0,0.0,0,0,0,0,173,1.5,10,5,9999,99999,9,999999999,0.0,999,999,99
3009,3,5,5,0,*?*?*?*?*?*?*?*?*?*?*?*?*?*?*?*?*?*?*?*?*?*?,-2.2,-2.2,100,101265,0,-0,273,0.0,-0.0,0.0,0,0,0,0,157,1.0,10,5,9999,99999,9,999999999,0.0,999,999,99
3009,3,5,6,0,*?*?*?*?*?*?*?*?*?*?*?*?*?*?*?*?*?*?*?*?*?*?,-3.1,-3.1,100,101265,0,-0,223,0.0,-0.0,0.0,0,0,0,0,140,2.1,1,0,9999,99999,9,999999999,0.0,999,999,99
3009,3,5,7,0,*?*?*?*?*?*?*?*?*?*?*?*?*?*?*?*?*?*?*?*?*?*?,-4.0,-3.9,100,101265,84,1396,213,8.0,93.5,2.4,893,5463,432,95,152,2.1,0,0,9999,99999,9,999999999,0.0,999,999,99
3009,3,5,8,0,*?*?*?*?*?*?*?*?*?*?*?*?*?*?*?*?*?*?*?*?*?*?,-0.9,-0.8,100,101265,271,1391,229,135.7,487.5,40.7,14127,37271,6299,761,163,1.0,0,0,9999,99999,9,999999999,0.0,999,999,99
3009,3,5,9,0,*?*?*?*?*?*?*?*?*?*?*?*?*?*?*?*?*?*?*?*?*?*?,2.3,1.5,95,101265,431,1389,243,245.2,553.1,73.6,25435,49304,10774,1389,175,1.5,0,0,9999,99999,9,999999999,0.0,999,999,99
3009,3,5,10,0,*?*?*?*?*?*?*?*?*?*?*?*?*?*?*?*?*?*?*?*?*?*?,5.1,1.7,80,101265,554,1389,254,329.1,577.6,98.7,34200,54638,14011,1932,187,1.0,0,0,9999,99999,9,999999999,0.0,999,999,99
3009,3,5,11,0,*?*?*?*?*?*?*?*?*?*?*?*?*?*?*?*?*?*?*?*?*?*?,8.6,0.6,57,101265,631,1389,265,381.8,588.1,114.5,39743,56949,15958,2319,198,0.5,0,0,9999,99999,9,999999999,0.0,999,999,99
3009,3,5,12,0,*?*?*?*?*?*?*?*?*?*?*?*?*?*?*?*?*?*?*?*?*?*?,10.4,-0.6,46,101265,658,1391,269,399.6,591.1,119.9,41628,57601,16606,2461,210,0.5,0,0,9999,99999,9,999999999,0.0,999,999,99
3009,3,5,13,0,*?*?*?*?*?*?*?*?*?*?*?*?*?*?*?*?*?*?*?*?*?*?,10.6,-0.8,45,101265,631,1390,270,381.3,588.0,114.4,39694,56933,15942,2315,207,0.5,0,0,9999,99999,9,999999999,0.0,999,999,99
3009,3,5,14,0,*?*?*?*?*?*?*?*?*?*?*?*?*?*?*?*?*?*?*?*?*?*?,10.8,-1.3,43,101265,553,1390,270,328.2,577.4,98.5,34106,54594,13979,1926,203,0.5,0,0,9999,99999,9,999999999,0.0,999,999,99
3009,3,5,15,0,*?*?*?*?*?*?*?*?*?*?*?*?*?*?*?*?*?*?*?*?*?*?,10.7,-0.6,45,101265,429,1388,270,244.0,552.6,73.2,25307,49206,10724,1382,200,1.0,0,0,9999,99999,9,999999999,0.0,999,999,99
3009,3,5,16,0,*?*?*?*?*?*?*?*?*?*?*?*?*?*?*?*?*?*?*?*?*?*?,10.5,-2.4,40,101265,269,1391,266,134.3,486.2,40.3,13987,37067,6242,753,197,0.5,0,0,9999,99999,9,999999999,0.0,999,999,99
3009,3,5,17,0,*?*?*?*?*?*?*?*?*?*?*?*?*?*?*?*?*?*?*?*?*?*?,9.1,-3.1,41,101265,82,1395,284,6.5,65.1,2.7,721,3781,479,104,193,1.0,4,2,9999,99999,9,999999999,0.0,999,999,99
3009,3,5,18,0,*?*?*?*?*?*?*?*?*?*?*?*?*?*?*?*?*?*?*?*?*?*?,7.0,-1.9,52,101265,0,-0,312,0.0,-0.0,0.0,0,0,0,0,190,1.5,10,5,9999,99999,9,999999999,0.0,999,999,99
3009,3,5,19,0,*?*?*?*?*?*?*?*?*?*?*?*?*?*?*?*?*?*?*?*?*?*?,4.5,-1.9,62,101265,0,-0,301,0.0,-0.0,0.0,0,0,0,0,190,1.0,10,5,9999,99999,9,999999999,0.0,999,999,99
3009,3,5,20,0,*?*?*?*?*?*?*?*?*?*?*?*?*?*?*?*?*?*?*?*?*?*?,2.5,-3.1,65,101265,0,-0,292,0.0,-0.0,0.0,0,0,0,0,190,1.0,10,5,9999,99999,9,999999999,0.0,999,999,99
3009,3,5,21,0,*?*?*?*?*?*?*?*?*?*?*?*?*?*?*?*?*?*?*?*?*?*?,2.0,-2.2,73,101265,0,-0,290,0.0,-0.0,0.0,0,0,0,0,190,1.0,10,5,9999,99999,9,999999999,0.0,999,999,99
3009,3,5,22,0,*?*?*?*?*?*?*?*?*?*?*?*?*?*?*?*?*?*?*?*?*?*?,1.4,-2.9,72,101265,0,-0,288,0.0,-0.0,0.0,0,0,0,0,190,0.5,10,5,9999,99999,9,999999999,0.0,999,999,99
3009,3,5,23,0,*?*?*?*?*?*?*?*?*?*?*?*?*?*?*?*?*?*?*?*?*?*?,0.8,-2.2,80,101265,0,-0,285,0.0,-0.0,0.0,0,0,0,0,190,0.5,10,5,9999,99999,9,999999999,0.0,999,999,99
3009,3,5,24,0,*?*?*?*?*?*?*?*?*?*?*?*?*?*?*?*?*?*?*?*?*?*?,1.2,1.0,100,101265,0,-0,286,0.0,-0.0,0.0,0,0,0,0,240,1.5,10,5,9999,99999,9,999999999,0.0,999,999,99
3009,3,6,1,0,*?*?*?*?*?*?*?*?*?*?*?*?*?*?*?*?*?*?*?*?*?*?,0.2,-2.7,78,101217,0,-0,283,0.0,-0.0,0.0,0,0,0,0,192,1.0,10,5,9999,99999,9,999999999,0.0,999,999,99
3009,3,6,2,0,*?*?*?*?*?*?*?*?*?*?*?*?*?*?*?*?*?*?*?*?*?*?,0.2,-2.7,77,101217,0,-0,283,0.0,-0.0,0.0,0,0,0,0,193,1.0,10,5,9999,99999,9,999999999,0.0,999,999,99
3009,3,6,3,0,*?*?*?*?*?*?*?*?*?*?*?*?*?*?*?*?*?*?*?*?*?*?,-0.6,-2.9,82,101217,0,-0,279,0.0,-0.0,0.0,0,0,0,0,195,3.1,10,5,9999,99999,9,999999999,0.0,999,999,99
3009,3,6,4,0,*?*?*?*?*?*?*?*?*?*?*?*?*?*?*?*?*?*?*?*?*?*?,-0.9,-4.5,73,101217,0,-0,278,0.0,-0.0,0.0,0,0,0,0,197,1.5,10,5,9999,99999,9,999999999,0.0,999,999,99
3009,3,6,5,0,*?*?*?*?*?*?*?*?*?*?*?*?*?*?*?*?*?*?*?*?*?*?,-1.1,-4.2,76,101217,0,-0,278,0.0,-0.0,0.0,0,0,0,0,198,1.0,10,5,9999,99999,9,999999999,0.0,999,999,99
3009,3,6,6,0,*?*?*?*?*?*?*?*?*?*?*?*?*?*?*?*?*?*?*?*?*?*?,-1.7,-5.6,70,101217,0,-0,275,0.0,-0.0,0.0,0,0,0,0,200,2.1,10,5,9999,99999,9,999999999,0.0,999,999,99
3009,3,6,7,0,*?*?*?*?*?*?*?*?*?*?*?*?*?*?*?*?*?*?*?*?*?*?,-2.3,-4.8,79,101217,92,1386,234,13.8,132.0,5.0,1500,7886,868,177,212,2.1,3,2,9999,99999,9,999999999,0.0,999,999,99
3009,3,6,8,0,*?*?*?*?*?*?*?*?*?*?*?*?*?*?*?*?*?*?*?*?*?*?,0.1,-3.7,72,101217,279,1388,227,141.6,493.0,42.5,14733,38135,6546,793,223,1.0,0,0,9999,99999,9,999999999,0.0,999,999,99
3009,3,6,9,0,*?*?*?*?*?*?*?*?*?*?*?*?*?*?*?*?*?*?*?*?*?*?,2.5,-2.4,67,101217,440,1390,237,251.1,555.2,75.3,26051,49767,11009,1426,235,1.5,0,0,9999,99999,9,999999999,0.0,999,999,99
3009,3,6,10,0,*?*?*?*?*?*?*?*?*?*?*?*?*?*?*?*?*?*?*?*?*?*?,5.2,-2.7,55,101217,563,1390,246,335.0,578.9,100.5,34817,54930,14232,1973,247,1.0,0,0,9999,99999,9,999999999,0.0,999,999,99
3009,3,6,11,0,*?*?*?*?*?*?*?*?*?*?*?*?*?*?*?*?*?*?*?*?*?*?,7.3,-2.7,47,101217,640,1390,254,387.5,589.1,116.3,40354,57168,16169,2364,258,0.5,0,0,9999,99999,9,999999999,0.0,999,999,99
3009,3,6,12,0,*?*?*?*?*?*?*?*?*?*?*?*?*?*?*?*?*?*?*?*?*?*?,9.2,-1.5,46,101217,665,1388,263,405.2,592.0,121.6,42218,57788,16801,2507,270,0.5,0,0,9999,99999,9,999999999,0.0,999,999,99
3009,3,6,13,0,*?*?*?*?*?*?*?*?*?*?*?*?*?*?*?*?*?*?*?*?*?*?,9.4,-0.8,48,101217,638,1388,265,386.8,589.0,116.0,40269,57135,16137,2358,257,0.5,0,0,9999,99999,9,999999999,0.0,999,999,99
3009,3,6,14,0,*?*?*?*?*?*?*?*?*?*?*?*?*?*?*?*?*?*?*?*?*?*?,9.4,0.4,52,101217,560,1388,295,311.1,404.8,147.8,32428,38815,18221,2928,243,0.5,5,3,9999,99999,9,999999999,0.0,999,999,99
3009,3,6,15,0,*?*?*?*?*?*?*?*?*?*?*?*?*?*?*?*?*?*?*?*?*?*?,9.3,-0.2,51,101217,437,1390,322,72.2,0.0,72.2,8440,0,8463,2969,230,1.0,10,5,9999,99999,9,999999999,0.0,999,999,99
3009,3,6,16,0,*?*?*?*?*?*?*?*?*?*?*?*?*?*?*?*?*?*?*?*?*?*?,9.1,-0.6,49,101217,276,1389,304,109.9,197.5,70.7,11638,14740,8401,1338,217,0.5,7,4,9999,99999,9,999999999,0.0,999,999,99
3009,3,6,17,0,*?*?*?*?*?*?*?*?*?*?*?*?*?*?*?*?*?*?*?*?*?*?,8.6,-0.0,53,101217,89,1393,308,7.7,30.5,5.8,920,1212,973,95,203,1.0,8,4,9999,99999,9,999999999,0.0,999,999,99
3009,3,6,18,0,*?*?*?*?*?*?*?*?*?*?*?*?*?*?*?*?*?*?*?*?*?*?,6.2,1.0,68,101217,0,-0,308,0.0,-0.0,0.0,0,0,0,0,190,1.5,10,5,9999,99999,9,999999999,0.0,999,999,99
3009,3,6,19,0,*?*?*?*?*?*?*?*?*?*?*?*?*?*?*?*?*?*?*?*?*?*?,5.1,1.5,75,101217,0,-0,303,0.0,-0.0,0.0,0,0,0,0,188,1.0,10,5,9999,99999,9,999999999,0.0,999,999,99
3009,3,6,20,0,*?*?*?*?*?*?*?*?*?*?*?*?*?*?*?*?*?*?*?*?*?*?,3.2,0.8,83,101217,0,-0,295,0.0,-0.0,0.0,0,0,0,0,187,1.0,10,5,9999,99999,9,999999999,0.0,999,999,99
3009,3,6,21,0,*?*?*?*?*?*?*?*?*?*?*?*?*?*?*?*?*?*?*?*?*?*?,2.8,0.2,82,101217,0,-0,293,0.0,-0.0,0.0,0,0,0,0,185,1.0,10,5,9999,99999,9,999999999,0.0,999,999,99
3009,3,6,22,0,*?*?*?*?*?*?*?*?*?*?*?*?*?*?*?*?*?*?*?*?*?*?,1.7,-0.2,85,101217,0,-0,289,0.0,-0.0,0.0,0,0,0,0,183,0.5,10,5,9999,99999,9,999999999,0.0,999,999,99
3009,3,6,23,0,*?*?*?*?*?*?*?*?*?*?*?*?*?*?*?*?*?*?*?*?*?*?,0.9,-0.6,87,101217,0,-0,285,0.0,-0.0,0.0,0,0,0,0,182,0.5,10,5,9999,99999,9,999999999,0.0,999,999,99
3009,3,6,24,0,*?*?*?*?*?*?*?*?*?*?*?*?*?*?*?*?*?*?*?*?*?*?,0.1,-2.4,80,101217,0,-0,282,0.0,-0.0,0.0,0,0,0,0,190,1.5,10,5,9999,99999,9,999999999,0.0,999,999,99
3009,3,7,1,0,*?*?*?*?*?*?*?*?*?*?*?*?*?*?*?*?*?*?*?*?*?*?,-1.4,-1.3,97,101502,0,-0,276,0.0,-0.0,0.0,0,0,0,0,190,1.0,10,5,9999,99999,9,999999999,0.0,999,999,99
3009,3,7,2,0,*?*?*?*?*?*?*?*?*?*?*?*?*?*?*?*?*?*?*?*?*?*?,-2.4,-2.4,97,101502,0,-0,272,0.0,-0.0,0.0,0,0,0,0,200,1.0,10,5,9999,99999,9,999999999,0.0,999,999,99
3009,3,7,3,0,*?*?*?*?*?*?*?*?*?*?*?*?*?*?*?*?*?*?*?*?*?*?,-2.4,-2.4,97,101502,0,-0,272,0.0,-0.0,0.0,0,0,0,0,210,3.1,10,5,9999,99999,9,999999999,0.0,999,999,99
3009,3,7,4,0,*?*?*?*?*?*?*?*?*?*?*?*?*?*?*?*?*?*?*?*?*?*?,-3.9,-3.9,97,101502,0,-0,266,0.0,-0.0,0.0,0,0,0,0,220,1.5,10,5,9999,99999,9,999999999,0.0,999,999,99
3009,3,7,5,0,*?*?*?*?*?*?*?*?*?*?*?*?*?*?*?*?*?*?*?*?*?*?,-4.8,-4.8,97,101502,0,-0,263,0.0,-0.0,0.0,0,0,0,0,230,1.0,10,5,9999,99999,9,999999999,0.0,999,999,99
3009,3,7,6,0,*?*?*?*?*?*?*?*?*?*?*?*?*?*?*?*?*?*?*?*?*?*?,-5.7,-5.6,97,101502,0,-0,259,0.0,-0.0,0.0,0,0,0,0,240,2.1,10,5,9999,99999,9,999999999,0.0,999,999,99
3009,3,7,7,0,*?*?*?*?*?*?*?*?*?*?*?*?*?*?*?*?*?*?*?*?*?*?,-4.2,-4.2,97,101502,101,1391,223,19.8,183.1,6.5,2145,11183,1116,219,243,2.1,2,1,9999,99999,9,999999999,0.0,999,999,99
3009,3,7,8,0,*?*?*?*?*?*?*?*?*?*?*?*?*?*?*?*?*?*?*?*?*?*?,-2.7,-3.4,92,101502,288,1389,218,147.5,498.2,44.3,15344,38976,6797,826,247,1.0,0,0,9999,99999,9,999999999,0.0,999,999,99
3009,3,7,9,0,*?*?*?*?*?*?*?*?*?*?*?*?*?*?*?*?*?*?*?*?*?*?,0.5,-2.4,76,101502,448,1388,231,257.0,557.3,77.1,26664,50210,11239,1462,250,1.5,0,0,9999,99999,9,999999999,0.0,999,999,99
3009,3,7,10,0,*?*?*?*?*?*?*?*?*?*?*?*?*?*?*?*?*?*?*?*?*?*?,3.8,-0.4,71,101502,571,1388,287,227.5,139.4,170.2,24798,13800,19292,4009,253,1.0,8,4,9999,99999,9,999999999,0.0,999,999,99
3009,3,7,11,0,*?*?*?*?*?*?*?*?*?*?*?*?*?*?*?*?*?*?*?*?*?*?,8.0,-1.1,51,101502,648,1389,316,114.1,0.0,114.1,13453,0,13500,5041,257,0.5,10,5,9999,99999,9,999999999,0.0,999,999,99
3009,3,7,12,0,*?*?*?*?*?*?*?*?*?*?*?*?*?*?*?*?*?*?*?*?*?*?,10.0,-1.3,43,101502,673,1387,272,410.7,586.8,126.1,42730,57311,17309,2602,260,0.5,1,0,9999,99999,9,999999999,0.0,999,999,99
3009,3,7,13,0,*?*?*?*?*?*?*?*?*?*?*?*?*?*?*?*?*?*?*?*?*?*?,10.5,-4.5,32,101502,646,1388,262,392.3,589.9,117.7,40849,57336,16335,2401,258,0.5,0,0,9999,99999,9,999999999,0.0,999,999,99
3009,3,7,14,0,*?*?*?*?*?*?*?*?*?*?*?*?*?*?*?*?*?*?*?*?*?*?,10.6,-3.4,35,101502,568,1388,271,338.8,573.8,104.0,35151,54483,14636,2038,257,0.5,1,0,9999,99999,9,999999999,0.0,999,999,99
3009,3,7,15,0,*?*?*?*?*?*?*?*?*?*?*?*?*?*?*?*?*?*?*?*?*?*?,10.5,-0.8,44,101502,444,1388,310,200.6,223.8,129.0,21211,20639,14864,2617,255,1.0,7,4,9999,99999,9,999999999,0.0,999,999,99
3009,3,7,16,0,*?*?*?*?*?*?*?*?*?*?*?*?*?*?*?*?*?*?*?*?*?*?,10.5,-0.6,45,101502,283,1388,322,72.7,47.4,63.0,8013,3751,7388,1356,253,0.5,9,5,9999,99999,9,999999999,0.0,999,999,99
3009,3,7,17,0,*?*?*?*?*?*?*?*?*?*?*?*?*?*?*?*?*?*?*?*?*?*?,9.0,-0.8,48,101502,96,1391,315,8.3,16.0,7.2,978,740,924,148,252,1.0,9,5,9999,99999,9,999999999,0.0,999,999,99
3009,3,7,18,0,*?*?*?*?*?*?*?*?*?*?*?*?*?*?*?*?*?*?*?*?*?*?,6.5,-0.6,59,101502,0,-0,309,0.0,-0.0,0.0,0,0,0,0,250,1.5,10,5,9999,99999,9,999999999,0.0,999,999,99
3009,3,7,19,0,*?*?*?*?*?*?*?*?*?*?*?*?*?*?*?*?*?*?*?*?*?*?,3.2,0.4,79,101502,0,-0,295,0.0,-0.0,0.0,0,0,0,0,232,1.0,10,5,9999,99999,9,999999999,0.0,999,999,99
3009,3,7,20,0,*?*?*?*?*?*?*?*?*?*?*?*?*?*?*?*?*?*?*?*?*?*?,2.2,-0.8,77,101502,0,-0,291,0.0,-0.0,0.0,0,0,0,0,213,1.0,10,5,9999,99999,9,999999999,0.0,999,999,99
3009,3,7,21,0,*?*?*?*?*?*?*?*?*?*?*?*?*?*?*?*?*?*?*?*?*?*?,1.0,-2.4,74,101502,0,-0,286,0.0,-0.0,0.0,0,0,0,0,195,1.0,10,5,9999,99999,9,999999999,0.0,999,999,99
3009,3,7,22,0,*?*?*?*?*?*?*?*?*?*?*?*?*?*?*?*?*?*?*?*?*?*?,0.1,-2.9,77,101502,0,-0,282,0.0,-0.0,0.0,0,0,0,0,177,0.5,10,5,9999,99999,9,999999999,0.0,999,999,99
3009,3,7,23,0,*?*?*?*?*?*?*?*?*?*?*?*?*?*?*?*?*?*?*?*?*?*?,-0.7,-3.4,78,101502,0,-0,279,0.0,-0.0,0.0,0,0,0,0,158,0.5,10,5,9999,99999,9,999999999,0.0,999,999,99
3009,3,7,24,0,*?*?*?*?*?*?*?*?*?*?*?*?*?*?*?*?*?*?*?*?*?*?,-0.0,-0.8,90,101502,0,-0,282,0.0,-0.0,0.0,0,0,0,0,180,1.5,10,5,9999,99999,9,999999999,0.0,999,999,99
3009,3,8,1,0,*?*?*?*?*?*?*?*?*?*?*?*?*?*?*?*?*?*?*?*?*?*?,-1.7,-5.0,100,101440,0,-0,275,0.0,-0.0,0.0,0,0,0,0,142,1.0,10,5,9999,99999,9,999999999,0.0,999,999,99
3009,3,8,2,0,*?*?*?*?*?*?*?*?*?*?*?*?*?*?*?*?*?*?*?*?*?*?,-2.0,-6.3,96,101440,0,-0,274,0.0,-0.0,0.0,0,0,0,0,143,1.0,10,5,9999,99999,9,999999999,0.0,999,999,99
3009,3,8,3,0,*?*?*?*?*?*?*?*?*?*?*?*?*?*?*?*?*?*?*?*?*?*?,-3.2,-5.0,100,101440,0,-0,269,0.0,-0.0,0.0,0,0,0,0,145,3.1,10,5,9999,99999,9,999999999,0.0,999,999,99
3009,3,8,4,0,*?*?*?*?*?*?*?*?*?*?*?*?*?*?*?*?*?*?*?*?*?*?,-2.6,-3.4,100,101440,0,-0,271,0.0,-0.0,0.0,0,0,0,0,147,1.5,10,5,9999,99999,9,999999999,0.0,999,999,99
3009,3,8,5,0,*?*?*?*?*?*?*?*?*?*?*?*?*?*?*?*?*?*?*?*?*?*?,-2.9,-2.9,100,101440,0,-0,270,0.0,-0.0,0.0,0,0,0,0,148,1.0,10,5,9999,99999,9,999999999,0.0,999,999,99
3009,3,8,6,0,*?*?*?*?*?*?*?*?*?*?*?*?*?*?*?*?*?*?*?*?*?*?,-4.0,-3.9,100,101440,0,-0,266,0.0,-0.0,0.0,0,0,0,0,150,2.1,10,5,9999,99999,9,999999999,0.0,999,999,99
3009,3,8,7,0,*?*?*?*?*?*?*?*?*?*?*?*?*?*?*?*?*?*?*?*?*?*?,-5.0,-5.0,100,101440,109,1382,246,20.3,92.0,13.1,2275,4132,1991,220,155,2.1,7,4,9999,99999,9,999999999,0.0,999,999,99
3009,3,8,8,0,*?*?*?*?*?*?*?*?*?*?*?*?*?*?*?*?*?*?*?*?*?*?,-2.2,-2.2,100,101440,296,1386,258,121.1,202.4,77.9,12809,15684,9209,1489,160,1.0,7,4,9999,99999,9,999999999,0.0,999,999,99
3009,3,8,9,0,*?*?*?*?*?*?*?*?*?*?*?*?*?*?*?*?*?*?*?*?*?*?,0.7,0.6,100,101440,457,1389,265,230.1,313.2,127.0,24433,29184,14698,2562,165,1.5,6,3,9999,99999,9,999999999,0.0,999,999,99
3009,3,8,10,0,*?*?*?*?*?*?*?*?*?*?*?*?*?*?*?*?*?*?*?*?*?*?,4.3,1.5,100,101440,579,1387,290,231.4,139.7,173.1,25226,13873,19614,4092,170,1.0,8,4,9999,99999,9,999999999,0.0,999,999,99
3009,3,8,11,0,*?*?*?*?*?*?*?*?*?*?*?*?*?*?*?*?*?*?*?*?*?*?,7.4,0.8,86,101440,656,1388,313,115.7,0.0,115.7,13656,0,13703,5128,175,0.5,10,5,9999,99999,9,999999999,0.0,999,999,99
3009,3,8,12,0,*?*?*?*?*?*?*?*?*?*?*?*?*?*?*?*?*?*?*?*?*?*?,9.1,1.0,78,101440,681,1387,321,120.8,0.0,120.8,14270,0,14321,5396,180,0.5,10,5,9999,99999,9,999999999,0.0,999,999,99
3009,3,8,13,0,*?*?*?*?*?*?*?*?*?*?*?*?*?*?*?*?*?*?*?*?*?*?,9.2,1.3,79,101440,654,1388,311,265.5,142.0,198.6,28970,14418,22412,4847,182,0.5,8,4,9999,99999,9,999999999,0.0,999,999,99
3009,3,8,14,0,*?*?*?*?*?*?*?*?*?*?*?*?*?*?*?*?*?*?*?*?*?*?,9.5,3.2,90,101440,575,1386,312,229.7,139.6,171.8,25038,13841,19472,4056,183,0.5,8,4,9999,99999,9,999999999,0.0,999,999,99
3009,3,8,15,0,*?*?*?*?*?*?*?*?*?*?*?*?*?*?*?*?*?*?*?*?*?*?,9.4,4.3,97,101440,451,1386,303,227.0,312.6,125.3,24096,29007,14506,2523,185,1.0,6,3,9999,99999,9,999999999,0.0,999,999,99
3009,3,8,16,0,*?*?*?*?*?*?*?*?*?*?*?*?*?*?*?*?*?*?*?*?*?*?,9.3,5.3,100,101440,290,1387,308,117.8,201.0,75.7,12461,15411,8969,1444,187,0.5,7,4,9999,99999,9,999999999,0.0,999,999,99
3009,3,8,17,0,*?*?*?*?*?*?*?*?*?*?*?*?*?*?*?*?*?*?*?*?*?*?,8.1,6.1,100,101440,103,1389,311,10.7,19.2,9.3,1252,925,1180,192,188,1.0,9,5,9999,99999,9,999999999,0.0,999,999,99
3009,3,8,18,0,*?*?*?*?*?*?*?*?*?*?*?*?*?*?*?*?*?*?*?*?*?*?,5.7,5.8,100,101440,0,-0,305,0.0,-0.0,0.0,0,0,0,0,190,1.5,10,5,9999,99999,9,999999999,0.0,999,999,99
3009,3,8,19,0,*?*?*?*?*?*?*?*?*?*?*?*?*?*?*?*?*?*?*?*?*?*?,2.6,2.7,100,101440,0,-0,292,0.0,-0.0,0.0,0,0,0,0,190,1.0,10,5,9999,99999,9,999999999,0.0,999,999,99
3009,3,8,20,0,*?*?*?*?*?*?*?*?*?*?*?*?*?*?*?*?*?*?*?*?*?*?,1.7,1.7,100,101440,0,-0,288,0.0,-0.0,0.0,0,0,0,0,190,1.0,10,5,9999,99999,9,999999999,0.0,999,999,99
3009,3,8,21,0,*?*?*?*?*?*?*?*?*?*?*?*?*?*?*?*?*?*?*?*?*?*?,1.3,1.3,100,101440,0,-0,287,0.0,-0.0,0.0,0,0,0,0,190,1.0,10,5,9999,99999,9,999999999,0.0,999,999,99
3009,3,8,22,0,*?*?*?*?*?*?*?*?*?*?*?*?*?*?*?*?*?*?*?*?*?*?,0.2,0.2,100,101440,0,-0,282,0.0,-0.0,0.0,0,0,0,0,190,0.5,10,5,9999,99999,9,999999999,0.0,999,999,99
3009,3,8,23,0,*?*?*?*?*?*?*?*?*?*?*?*?*?*?*?*?*?*?*?*?*?*?,-0.5,-0.6,100,101440,0,-0,279,0.0,-0.0,0.0,0,0,0,0,190,0.5,10,5,9999,99999,9,999999999,0.0,999,999,99
3009,3,8,24,0,*?*?*?*?*?*?*?*?*?*?*?*?*?*?*?*?*?*?*?*?*?*?,-1.6,-4.2,100,101440,0,-0,275,0.0,-0.0,0.0,0,0,0,0,140,1.5,10,5,9999,99999,9,999999999,0.0,999,999,99
3009,3,9,1,0,*?*?*?*?*?*?*?*?*?*?*?*?*?*?*?*?*?*?*?*?*?*?,-1.4,-1.9,92,101651,0,-0,276,0.0,-0.0,0.0,0,0,0,0,192,1.0,10,5,9999,99999,9,999999999,0.0,999,999,99
3009,3,9,2,0,*?*?*?*?*?*?*?*?*?*?*?*?*?*?*?*?*?*?*?*?*?*?,-1.6,-2.9,87,101651,0,-0,275,0.0,-0.0,0.0,0,0,0,0,193,1.0,10,5,9999,99999,9,999999999,0.0,999,999,99
3009,3,9,3,0,*?*?*?*?*?*?*?*?*?*?*?*?*?*?*?*?*?*?*?*?*?*?,-1.6,-2.4,91,101651,0,-0,275,0.0,-0.0,0.0,0,0,0,0,195,3.1,10,5,9999,99999,9,999999999,0.0,999,999,99
3009,3,9,4,0,*?*?*?*?*?*?*?*?*?*?*?*?*?*?*?*?*?*?*?*?*?*?,-2.1,-4.5,79,101651,0,-0,274,0.0,-0.0,0.0,0,0,0,0,197,1.5,10,5,9999,99999,9,999999999,0.0,999,999,99
3009,3,9,5,0,*?*?*?*?*?*?*?*?*?*?*?*?*?*?*?*?*?*?*?*?*?*?,-2.5,-4.8,79,101651,0,-0,272,0.0,-0.0,0.0,0,0,0,0,198,1.0,10,5,9999,99999,9,999999999,0.0,999,999,99
3009,3,9,6,0,*?*?*?*?*?*?*?*?*?*?*?*?*?*?*?*?*?*?*?*?*?*?,-3.2,-6.9,70,101651,0,-0,269,0.0,-0.0,0.0,0,0,0,0,200,2.1,10,5,9999,99999,9,999999999,0.0,999,999,99
3009,3,9,7,0,*?*?*?*?*?*?*?*?*?*?*?*?*?*?*?*?*?*?*?*?*?*?,-3.8,-7.3,71,101651,118,1385,267,9.2,0.0,9.2,1123,-0,1123,365,207,2.1,10,5,9999,99999,9,999999999,0.0,999,999,99
3009,3,9,8,0,*?*?*?*?*?*?*?*?*?*?*?*?*?*?*?*?*?*?*?*?*?*?,-1.5,-6.6,62,101651,305,1387,264,106.5,122.0,79.6,11622,9924,9214,1724,213,1.0,8,4,9999,99999,9,999999999,0.0,999,999,99
3009,3,9,9,0,*?*?*?*?*?*?*?*?*?*?*?*?*?*?*?*?*?*?*?*?*?*?,0.9,-3.9,65,101651,465,1387,229,268.9,561.3,80.7,27900,51062,11702,1535,220,1.5,0,0,9999,99999,9,999999999,0.0,999,999,99
3009,3,9,10,0,*?*?*?*?*?*?*?*?*?*?*?*?*?*?*?*?*?*?*?*?*?*?,3.9,-4.2,52,101651,588,1388,239,352.6,582.6,105.8,36664,55745,14884,2098,227,1.0,0,0,9999,99999,9,999999999,0.0,999,999,99
3009,3,9,11,0,*?*?*?*?*?*?*?*?*?*?*?*?*?*?*?*?*?*?*?*?*?*?,5.4,-6.0,39,101651,664,1387,273,377.6,414.1,179.4,39457,41091,21701,3752,233,0.5,5,3,9999,99999,9,999999999,0.0,999,999,99
3009,3,9,12,0,*?*?*?*?*?*?*?*?*?*?*?*?*?*?*?*?*?*?*?*?*?*?,6.9,-7.6,31,101651,689,1387,258,420.8,569.1,138.0,43599,55581,18624,2845,240,0.5,2,1,9999,99999,9,999999999,0.0,999,999,99
3009,3,9,13,0,*?*?*?*?*?*?*?*?*?*?*?*?*?*?*?*?*?*?*?*?*?*?,7.4,-4.2,41,101651,662,1388,258,403.1,585.6,123.7,41924,57061,17033,2538,222,0.5,1,0,9999,99999,9,999999999,0.0,999,999,99
3009,3,9,14,0,*?*?*?*?*?*?*?*?*?*?*?*?*?*?*?*?*?*?*?*?*?*?,7.4,-2.2,48,101651,583,1387,302,233.3,139.9,174.5,25426,13906,19764,4131,203,0.5,8,4,9999,99999,9,999999999,0.0,999,999,99
3009,3,9,15,0,*?*?*?*?*?*?*?*?*?*?*?*?*?*?*?*?*?*?*?*?*?*?,7.5,-2.2,48,101651,459,1388,267,263.8,535.9,86.5,27191,48359,12356,1618,185,1.0,2,1,9999,99999,9,999999999,0.0,999,999,99
3009,3,9,16,0,*?*?*?*?*?*?*?*?*?*?*?*?*?*?*?*?*?*?*?*?*?*?,7.4,-1.5,51,101651,297,1385,279,149.4,409.7,61.6,15203,31896,8903,1089,167,0.5,4,2,9999,99999,9,999999999,0.0,999,999,99
3009,3,9,17,0,*?*?*?*?*?*?*?*?*?*?*?*?*?*?*?*?*?*?*?*?*?*?,6.5,-2.2,51,101651,110,1388,298,17.5,55.5,13.1,1954,2498,1990,220,148,1.0,8,4,9999,99999,9,999999999,0.0,999,999,99
3009,3,9,18,0,*?*?*?*?*?*?*?*?*?*?*?*?*?*?*?*?*?*?*?*?*?*?,4.5,-2.2,58,101651,0,-0,301,0.0,-0.0,0.0,0,0,0,0,130,1.5,10,5,9999,99999,9,999999999,0.0,999,999,99
3009,3,9,19,0,*?*?*?*?*?*?*?*?*?*?*?*?*?*?*?*?*?*?*?*?*?*?,2.8,-2.4,65,101651,0,-0,294,0.0,-0.0,0.0,0,0,0,0,108,1.0,10,5,9999,99999,9,999999999,0.0,999,999,99
3009,3,9,20,0,*?*?*?*?*?*?*?*?*?*?*?*?*?*?*?*?*?*?*?*?*?*?,1.2,-2.4,73,101651,0,-0,287,0.0,-0.0,0.0,0,0,0,0,87,1.0,10,5,9999,99999,9,999999999,0.0,999,999,99
3009,3,9,21,0,*?*?*?*?*?*?*?*?*?*?*?*?*?*?*?*?*?*?*?*?*?*?,0.7,-3.9,66,101651,0,-0,285,0.0,-0.0,0.0,0,0,0,0,65,1.0,10,5,9999,99999,9,999999999,0.0,999,999,99
3009,3,9,22,0,*?*?*?*?*?*?*?*?*?*?*?*?*?*?*?*?*?*?*?*?*?*?,0.2,-3.4,73,101651,0,-0,283,0.0,-0.0,0.0,0,0,0,0,43,0.5,10,5,9999,99999,9,999999999,0.0,999,999,99
3009,3,9,23,0,*?*?*?*?*?*?*?*?*?*?*?*?*?*?*?*?*?*?*?*?*?*?,0.0,-3.1,75,101651,0,-0,282,0.0,-0.0,0.0,0,0,0,0,22,0.5,10,5,9999,99999,9,999999999,0.0,999,999,99
3009,3,9,24,0,*?*?*?*?*?*?*?*?*?*?*?*?*?*?*?*?*?*?*?*?*?*?,-1.3,-1.3,97,101651,0,-0,276,0.0,-0.0,0.0,0,0,0,0,190,1.5,10,5,9999,99999,9,999999999,0.0,999,999,99
3009,3,10,1,0,*?*?*?*?*?*?*?*?*?*?*?*?*?*?*?*?*?*?*?*?*?*?,0.7,-3.7,71,103044,0,-0,285,0.0,-0.0,0.0,0,0,0,0,22,1.0,10,5,9999,99999,9,999999999,0.7,999,999,99
3009,3,10,2,0,*?*?*?*?*?*?*?*?*?*?*?*?*?*?*?*?*?*?*?*?*?*?,0.6,-3.7,70,103044,0,-0,284,0.0,-0.0,0.0,0,0,0,0,43,1.0,10,5,9999,99999,9,999999999,1.0,999,999,99
3009,3,10,3,0,*?*?*?*?*?*?*?*?*?*?*?*?*?*?*?*?*?*?*?*?*?*?,0.6,-3.9,69,103044,0,-0,284,0.0,-0.0,0.0,0,0,0,0,65,3.1,10,5,9999,99999,9,999999999,0.4,999,999,99
3009,3,10,4,0,*?*?*?*?*?*?*?*?*?*?*?*?*?*?*?*?*?*?*?*?*?*?,-0.4,-4.5,71,103044,0,-0,280,0.0,-0.0,0.0,0,0,0,0,87,1.5,10,5,9999,99999,9,999999999,0.9,999,999,99
3009,3,10,5,0,*?*?*?*?*?*?*?*?*?*?*?*?*?*?*?*?*?*?*?*?*?*?,-1.7,-5.6,72,103044,0,-0,275,0.0,-0.0,0.0,0,0,0,0,108,1.0,10,5,9999,99999,9,999999999,0.6,999,999,99
3009,3,10,6,0,*?*?*?*?*?*?*?*?*?*?*?*?*?*?*?*?*?*?*?*?*?*?,-0.9,-5.3,69,103044,0,-0,279,0.0,-0.0,0.0,0,0,0,0,130,2.1,10,5,9999,99999,9,999999999,1.1,999,999,99
3009,3,10,7,0,*?*?*?*?*?*?*?*?*?*?*?*?*?*?*?*?*?*?*?*?*?*?,-0.4,-5.3,65,103044,127,1388,229,37.7,285.8,11.6,4054,18641,1947,337,148,2.1,1,0,9999,99999,9,999999999,1.8,999,999,99
3009,3,10,8,0,*?*?*?*?*?*?*?*?*?*?*?*?*?*?*?*?*?*?*?*?*?*?,0.3,-4.2,69,103044,314,1388,272,110.5,123.0,82.6,12070,10010,9598,1793,167,1.0,8,4,9999,99999,9,999999999,1.9,999,999,99
3009,3,10,9,0,*?*?*?*?*?*?*?*?*?*?*?*?*?*?*?*?*?*?*?*?*?*?,3.1,-4.5,56,103044,474,1387,260,266.2,458.2,109.7,28051,41925,14103,2075,185,1.5,4,2,9999,99999,9,999999999,1.2,999,999,99
3009,3,10,10,0,*?*?*?*?*?*?*?*?*?*?*?*?*?*?*?*?*?*?*?*?*?*?,6.7,-1.7,54,103044,596,1387,265,357.4,558.8,117.2,36965,53317,16195,2298,203,1.0,2,1,9999,99999,9,999999999,0.6,999,999,99
3009,3,10,11,0,*?*?*?*?*?*?*?*?*?*?*?*?*?*?*?*?*?*?*?*?*?*?,8.7,-0.4,52,103044,672,1386,280,405.7,533.1,147.3,43344,53159,18538,3028,222,0.5,3,2,9999,99999,9,999999999,0.1,999,999,99
3009,3,10,12,0,*?*?*?*?*?*?*?*?*?*?*?*?*?*?*?*?*?*?*?*?*?*?,10.6,0.6,50,103044,697,1386,295,414.2,484.4,170.7,43814,48451,20991,3605,240,0.5,4,2,9999,99999,9,999999999,0.4,999,999,99
3009,3,10,13,0,*?*?*?*?*?*?*?*?*?*?*?*?*?*?*?*?*?*?*?*?*?*?,10.6,-0.2,47,103044,669,1386,288,403.8,532.8,146.6,43135,53094,18458,3008,247,0.5,3,2,9999,99999,9,999999999,0.1,999,999,99
3009,3,10,14,0,*?*?*?*?*?*?*?*?*?*?*?*?*?*?*?*?*?*?*?*?*?*?,10.7,-0.6,45,103044,590,1385,294,343.6,474.3,141.5,36250,45938,17773,2812,253,0.5,4,2,9999,99999,9,999999999,0.9,999,999,99
3009,3,10,15,0,*?*?*?*?*?*?*?*?*?*?*?*?*?*?*?*?*?*?*?*?*?*?,10.6,2.5,57,103044,466,1386,317,180.0,134.9,134.6,19605,12692,15371,3055,260,1.0,8,4,9999,99999,9,999999999,0.3,999,999,99
3009,3,10,16,0,*?*?*?*?*?*?*?*?*?*?*?*?*?*?*?*?*?*?*?*?*?*?,10.6,2.1,56,103044,304,1384,317,106.3,121.9,79.5,11602,9915,9198,1721,267,0.5,8,4,9999,99999,9,999999999,0.0,999,999,99
3009,3,10,17,0,*?*?*?*?*?*?*?*?*?*?*?*?*?*?*?*?*?*?*?*?*?*?,9.9,3.4,64,103044,117,1387,319,15.6,24.6,13.5,1794,1259,1685,280,273,1.0,9,5,9999,99999,9,999999999,0.4,999,999,99
3009,3,10,18,0,*?*?*?*?*?*?*?*?*?*?*?*?*?*?*?*?*?*?*?*?*?*?,7.5,4.1,79,103044,0,-0,313,0.0,-0.0,0.0,0,0,0,0,280,1.5,10,5,9999,99999,9,999999999,0.0,999,999,99
3009,3,10,19,0,*?*?*?*?*?*?*?*?*?*?*?*?*?*?*?*?*?*?*?*?*?*?,5.8,3.0,82,103044,0,-0,306,0.0,-0.0,0.0,0,0,0,0,247,1.0,10,5,9999,99999,9,999999999,0.4,999,999,99
3009,3,10,20,0,*?*?*?*?*?*?*?*?*?*?*?*?*?*?*?*?*?*?*?*?*?*?,4.3,1.7,84,103044,0,-0,299,0.0,-0.0,0.0,0,0,0,0,213,1.0,10,5,9999,99999,9,999999999,0.6,999,999,99
3009,3,10,21,0,*?*?*?*?*?*?*?*?*?*?*?*?*?*?*?*?*?*?*?*?*?*?,3.3,1.5,88,103044,0,-0,295,0.0,-0.0,0.0,0,0,0,0,180,1.0,10,5,9999,99999,9,999999999,0.8,999,999,99
3009,3,10,22,0,*?*?*?*?*?*?*?*?*?*?*?*?*?*?*?*?*?*?*?*?*?*?,3.7,0.8,82,103044,0,-0,297,0.0,-0.0,0.0,0,0,0,0,147,0.5,10,5,9999,99999,9,999999999,1.0,999,999,99
3009,3,10,23,0,*?*?*?*?*?*?*?*?*?*?*?*?*?*?*?*?*?*?*?*?*?*?,3.2,-0.2,79,103044,0,-0,295,0.0,-0.0,0.0,0,0,0,0,113,0.5,10,5,9999,99999,9,999999999,1.5,999,999,99
3009,3,10,24,0,*?*?*?*?*?*?*?*?*?*?*?*?*?*?*?*?*?*?*?*?*?*?,-0.1,-3.4,77,103044,0,-0,282,0.0,-0.0,0.0,0,0,0,0,0,1.5,10,5,9999,99999,9,999999999,0.0,999,999,99
3009,3,11,1,0,*?*?*?*?*?*?*?*?*?*?*?*?*?*?*?*?*?*?*?*?*?*?,3.5,3.4,100,103580,0,-0,296,0.0,-0.0,0.0,0,0,0,0,90,1.0,10,5,9999,99999,9,999999999,0.2,999,999,99
3009,3,11,2,0,*?*?*?*?*?*?*?*?*?*?*?*?*?*?*?*?*?*?*?*?*?*?,3.7,3.8,100,103580,0,-0,296,0.0,-0.0,0.0,0,0,0,0,100,1.0,10,5,9999,99999,9,999999999,0.0,999,999,99
3009,3,11,3,0,*?*?*?*?*?*?*?*?*?*?*?*?*?*?*?*?*?*?*?*?*?*?,3.1,3.0,100,103580,0,-0,294,0.0,-0.0,0.0,0,0,0,0,110,3.1,10,5,9999,99999,9,999999999,0.0,999,999,99
3009,3,11,4,0,*?*?*?*?*?*?*?*?*?*?*?*?*?*?*?*?*?*?*?*?*?*?,3.0,3.0,100,103580,0,-0,294,0.0,-0.0,0.0,0,0,0,0,120,1.5,10,5,9999,99999,9,999999999,0.0,999,999,99
3009,3,11,5,0,*?*?*?*?*?*?*?*?*?*?*?*?*?*?*?*?*?*?*?*?*?*?,2.8,2.7,100,103580,0,-0,293,0.0,-0.0,0.0,0,0,0,0,130,1.0,10,5,9999,99999,9,999999999,1.4,999,999,99
3009,3,11,6,0,*?*?*?*?*?*?*?*?*?*?*?*?*?*?*?*?*?*?*?*?*?*?,2.9,2.5,98,103580,0,-0,293,0.0,-0.0,0.0,0,0,0,0,140,2.1,10,5,9999,99999,9,999999999,1.1,999,999,99
3009,3,11,7,0,*?*?*?*?*?*?*?*?*?*?*?*?*?*?*?*?*?*?*?*?*?*?,3.0,0.6,85,103580,136,1390,294,12.7,0.0,12.7,1526,-0,1527,498,152,2.1,10,5,9999,99999,9,999999999,0.0,999,999,99
3009,3,11,8,0,*?*?*?*?*?*?*?*?*?*?*?*?*?*?*?*?*?*?*?*?*?*?,2.9,1.3,90,103580,322,1384,293,49.7,0.0,49.7,5797,0,5810,1970,163,1.0,10,5,9999,99999,9,999999999,0.1,999,999,99
3009,3,11,9,0,*?*?*?*?*?*?*?*?*?*?*?*?*?*?*?*?*?*?*?*?*?*?,3.9,2.7,92,103580,482,1385,297,81.4,0.0,81.4,9528,0,9555,3399,175,1.5,10,5,9999,99999,9,999999999,0.0,999,999,99
3009,3,11,10,0,*?*?*?*?*?*?*?*?*?*?*?*?*?*?*?*?*?*?*?*?*?*?,5.6,3.8,89,103580,604,1385,305,105.7,0.0,105.7,12432,0,12473,4600,187,1.0,10,5,9999,99999,9,999999999,0.0,999,999,99
3009,3,11,11,0,*?*?*?*?*?*?*?*?*?*?*?*?*?*?*?*?*?*?*?*?*?*?,5.0,2.3,83,103580,680,1385,302,120.7,0.0,120.7,14264,0,14315,5393,198,0.5,10,5,9999,99999,9,999999999,0.0,999,999,99
3009,3,11,12,0,*?*?*?*?*?*?*?*?*?*?*?*?*?*?*?*?*?*?*?*?*?*?,6.2,2.3,76,103580,705,1386,307,125.7,0.0,125.7,14867,0,14921,5659,210,0.5,10,5,9999,99999,9,999999999,0.0,999,999,99
3009,3,11,13,0,*?*?*?*?*?*?*?*?*?*?*?*?*?*?*?*?*?*?*?*?*?*?,6.0,2.1,76,103580,677,1386,307,120.1,0.0,120.1,14185,0,14235,5359,185,0.5,10,5,9999,99999,9,999999999,0.0,999,999,99
3009,3,11,14,0,*?*?*?*?*?*?*?*?*?*?*?*?*?*?*?*?*?*?*?*?*?*?,6.0,0.8,70,103580,598,1386,307,104.4,0.0,104.4,12280,0,12320,4536,160,0.5,10,5,9999,99999,9,999999999,0.0,999,999,99
3009,3,11,15,0,*?*?*?*?*?*?*?*?*?*?*?*?*?*?*?*?*?*?*?*?*?*?,6.3,1.0,70,103580,473,1385,308,79.7,0.0,79.7,9318,0,9345,3315,135,1.0,10,5,9999,99999,9,999999999,0.0,999,999,99
3009,3,11,16,0,*?*?*?*?*?*?*?*?*?*?*?*?*?*?*?*?*?*?*?*?*?*?,6.1,0.6,68,103580,312,1387,307,47.6,0.0,47.6,5552,0,5564,1881,110,0.5,10,5,9999,99999,9,999999999,0.0,999,999,99
3009,3,11,17,0,*?*?*?*?*?*?*?*?*?*?*?*?*?*?*?*?*?*?*?*?*?*?,6.2,1.3,71,103580,124,1386,308,10.4,0.0,10.4,1260,-0,1260,410,85,1.0,10,5,9999,99999,9,999999999,0.0,999,999,99
3009,3,11,18,0,*?*?*?*?*?*?*?*?*?*?*?*?*?*?*?*?*?*?*?*?*?*?,6.0,-0.0,65,103580,0,-0,307,0.0,-0.0,0.0,0,0,0,0,60,1.5,10,5,9999,99999,9,999999999,0.0,999,999,99
3009,3,11,19,0,*?*?*?*?*?*?*?*?*?*?*?*?*?*?*?*?*?*?*?*?*?*?,5.1,1.3,77,103580,0,-0,303,0.0,-0.0,0.0,0,0,0,0,63,1.0,10,5,9999,99999,9,999999999,0.0,999,999,99
3009,3,11,20,0,*?*?*?*?*?*?*?*?*?*?*?*?*?*?*?*?*?*?*?*?*?*?,4.3,1.5,83,103580,0,-0,299,0.0,-0.0,0.0,0,0,0,0,67,1.0,10,5,9999,99999,9,999999999,0.0,999,999,99
3009,3,11,21,0,*?*?*?*?*?*?*?*?*?*?*?*?*?*?*?*?*?*?*?*?*?*?,4.3,2.1,86,103580,0,-0,299,0.0,-0.0,0.0,0,0,0,0,70,1.0,10,5,9999,99999,9,999999999,0.0,999,999,99
3009,3,11,22,0,*?*?*?*?*?*?*?*?*?*?*?*?*?*?*?*?*?*?*?*?*?*?,4.2,1.3,81,103580,0,-0,299,0.0,-0.0,0.0,0,0,0,0,73,0.5,10,5,9999,99999,9,999999999,0.0,999,999,99
3009,3,11,23,0,*?*?*?*?*?*?*?*?*?*?*?*?*?*?*?*?*?*?*?*?*?*?,4.1,1.7,86,103580,0,-0,298,0.0,-0.0,0.0,0,0,0,0,77,0.5,10,5,9999,99999,9,999999999,0.0,999,999,99
3009,3,11,24,0,*?*?*?*?*?*?*?*?*?*?*?*?*?*?*?*?*?*?*?*?*?*?,2.8,1.9,94,103580,0,-0,293,0.0,-0.0,0.0,0,0,0,0,80,1.5,10,5,9999,99999,9,999999999,6.2,999,999,99
3009,3,12,1,0,*?*?*?*?*?*?*?*?*?*?*?*?*?*?*?*?*?*?*?*?*?*?,3.7,2.7,97,103252,0,-0,297,0.0,-0.0,0.0,0,0,0,0,82,1.0,10,5,9999,99999,9,999999999,0.0,999,999,99
3009,3,12,2,0,*?*?*?*?*?*?*?*?*?*?*?*?*?*?*?*?*?*?*?*?*?*?,3.7,3.2,100,103252,0,-0,296,0.0,-0.0,0.0,0,0,0,0,83,1.0,10,5,9999,99999,9,999999999,0.0,999,999,99
3009,3,12,3,0,*?*?*?*?*?*?*?*?*?*?*?*?*?*?*?*?*?*?*?*?*?*?,3.4,3.4,100,103252,0,-0,295,0.0,-0.0,0.0,0,0,0,0,85,3.1,10,5,9999,99999,9,999999999,0.0,999,999,99
3009,3,12,4,0,*?*?*?*?*?*?*?*?*?*?*?*?*?*?*?*?*?*?*?*?*?*?,3.0,3.0,100,103252,0,-0,294,0.0,-0.0,0.0,0,0,0,0,87,1.5,10,5,9999,99999,9,999999999,0.0,999,999,99
3009,3,12,5,0,*?*?*?*?*?*?*?*?*?*?*?*?*?*?*?*?*?*?*?*?*?*?,3.2,3.2,100,103252,0,-0,294,0.0,-0.0,0.0,0,0,0,0,88,1.0,10,5,9999,99999,9,999999999,0.0,999,999,99
3009,3,12,6,0,*?*?*?*?*?*?*?*?*?*?*?*?*?*?*?*?*?*?*?*?*?*?,3.5,3.4,100,103252,0,-0,296,0.0,-0.0,0.0,0,0,0,0,90,2.1,10,5,9999,99999,9,999999999,0.0,999,999,99
3009,3,12,7,0,*?*?*?*?*?*?*?*?*?*?*?*?*?*?*?*?*?*?*?*?*?*?,3.3,3.2,100,103252,144,1382,286,33.2,80.4,24.9,3617,4005,3143,426,120,2.1,8,4,9999,99999,9,999999999,0.0,999,999,99
3009,3,12,8,0,*?*?*?*?*?*?*?*?*?*?*?*?*?*?*?*?*?*?*?*?*?*?,3.3,3.2,100,103252,331,1385,281,140.0,209.2,90.0,14798,17122,10569,1748,150,1.0,7,4,9999,99999,9,999999999,0.0,999,999,99
3009,3,12,9,0,*?*?*?*?*?*?*?*?*?*?*?*?*?*?*?*?*?*?*?*?*?*?,4.8,4.8,100,103252,490,1383,284,250.9,317.4,138.5,26660,30280,15945,2836,180,1.5,6,3,9999,99999,9,999999999,0.0,999,999,99
3009,3,12,10,0,*?*?*?*?*?*?*?*?*?*?*?*?*?*?*?*?*?*?*?*?*?*?,5.6,5.6,100,103252,612,1384,288,323.9,328.2,178.8,34557,33190,20275,3866,210,1.0,6,3,9999,99999,9,999999999,0.0,999,999,99
3009,3,12,11,0,*?*?*?*?*?*?*?*?*?*?*?*?*?*?*?*?*?*?*?*?*?*?,5.9,5.9,100,103252,688,1385,297,281.8,142.9,210.7,30758,14630,23737,5232,240,0.5,8,4,9999,99999,9,999999999,0.0,999,999,99
3009,3,12,12,0,*?*?*?*?*?*?*?*?*?*?*?*?*?*?*?*?*?*?*?*?*?*?,6.5,5.1,95,103252,713,1385,296,346.2,240.2,222.6,36949,24980,24807,5139,270,0.5,7,4,9999,99999,9,999999999,0.0,999,999,99
3009,3,12,13,0,*?*?*?*?*?*?*?*?*?*?*?*?*?*?*?*?*?*?*?*?*?*?,6.6,4.5,90,103252,684,1384,296,330.9,239.1,212.8,35271,24695,23784,4831,262,0.5,7,4,9999,99999,9,999999999,0.0,999,999,99
3009,3,12,14,0,*?*?*?*?*?*?*?*?*?*?*?*?*?*?*?*?*?*?*?*?*?*?,6.2,4.1,91,103252,605,1385,307,105.9,0.0,105.9,12463,0,12505,4614,253,0.5,10,5,9999,99999,9,999999999,0.0,999,999,99
3009,3,12,15,0,*?*?*?*?*?*?*?*?*?*?*?*?*?*?*?*?*?*?*?*?*?*?,6.2,3.2,84,103252,480,1384,298,186.8,135.7,139.7,20340,12894,15921,3186,245,1.0,8,4,9999,99999,9,999999999,0.0,999,999,99
3009,3,12,16,0,*?*?*?*?*?*?*?*?*?*?*?*?*?*?*?*?*?*?*?*?*?*?,6.4,3.9,88,103252,319,1386,299,112.9,123.6,84.4,12317,10243,9754,1835,237,0.5,8,4,9999,99999,9,999999999,0.0,999,999,99
3009,3,12,17,0,*?*?*?*?*?*?*?*?*?*?*?*?*?*?*?*?*?*?*?*?*?*?,6.5,4.8,93,103252,131,1385,308,11.8,0.0,11.8,1422,-0,1423,463,228,1.0,10,5,9999,99999,9,999999999,0.0,999,999,99
3009,3,12,18,0,*?*?*?*?*?*?*?*?*?*?*?*?*?*?*?*?*?*?*?*?*?*?,5.5,4.6,98,103252,0,-0,304,0.0,-0.0,0.0,0,0,0,0,220,1.5,10,5,9999,99999,9,999999999,0.0,999,999,99
3009,3,12,19,0,*?*?*?*?*?*?*?*?*?*?*?*?*?*?*?*?*?*?*?*?*?*?,5.4,4.8,99,103252,0,-0,304,0.0,-0.0,0.0,0,0,0,0,203,1.0,10,5,9999,99999,9,999999999,0.0,999,999,99
3009,3,12,20,0,*?*?*?*?*?*?*?*?*?*?*?*?*?*?*?*?*?*?*?*?*?*?,4.6,4.1,100,103252,0,-0,300,0.0,-0.0,0.0,0,0,0,0,187,1.0,10,5,9999,99999,9,999999999,0.0,999,999,99
3009,3,12,21,0,*?*?*?*?*?*?*?*?*?*?*?*?*?*?*?*?*?*?*?*?*?*?,4.5,3.8,99,103252,0,-0,300,0.0,-0.0,0.0,0,0,0,0,170,1.0,10,5,9999,99999,9,999999999,0.0,999,999,99
3009,3,12,22,0,*?*?*?*?*?*?*?*?*?*?*?*?*?*?*?*?*?*?*?*?*?*?,4.1,4.1,100,103252,0,-0,298,0.0,-0.0,0.0,0,0,0,0,153,0.5,10,5,9999,99999,9,999999999,0.0,999,999,99
3009,3,12,23,0,*?*?*?*?*?*?*?*?*?*?*?*?*?*?*?*?*?*?*?*?*?*?,3.9,3.9,100,103252,0,-0,297,0.0,-0.0,0.0,0,0,0,0,137,0.5,10,5,9999,99999,9,999999999,0.0,999,999,99
3009,3,12,24,0,*?*?*?*?*?*?*?*?*?*?*?*?*?*?*?*?*?*?*?*?*?*?,3.9,2.3,92,103252,0,-0,297,0.0,-0.0,0.0,0,0,0,0,80,1.5,10,5,9999,99999,9,999999999,0.0,999,999,99
3009,3,13,1,0,*?*?*?*?*?*?*?*?*?*?*?*?*?*?*?*?*?*?*?*?*?*?,3.0,2.1,92,103101,0,-0,294,0.0,-0.0,0.0,0,0,0,0,125,1.0,10,5,9999,99999,9,999999999,0.0,999,999,99
3009,3,13,2,0,*?*?*?*?*?*?*?*?*?*?*?*?*?*?*?*?*?*?*?*?*?*?,2.7,1.0,88,103101,0,-0,293,0.0,-0.0,0.0,0,0,0,0,130,1.0,10,5,9999,99999,9,999999999,0.0,999,999,99
3009,3,13,3,0,*?*?*?*?*?*?*?*?*?*?*?*?*?*?*?*?*?*?*?*?*?*?,1.0,-0.6,87,103101,0,-0,286,0.0,-0.0,0.0,0,0,0,0,135,3.1,10,5,9999,99999,9,999999999,0.1,999,999,99
3009,3,13,4,0,*?*?*?*?*?*?*?*?*?*?*?*?*?*?*?*?*?*?*?*?*?*?,1.2,-0.4,88,103101,0,-0,286,0.0,-0.0,0.0,0,0,0,0,140,1.5,10,5,9999,99999,9,999999999,0.0,999,999,99
3009,3,13,5,0,*?*?*?*?*?*?*?*?*?*?*?*?*?*?*?*?*?*?*?*?*?*?,1.4,-0.8,82,103101,0,-0,287,0.0,-0.0,0.0,0,0,0,0,145,1.0,10,5,9999,99999,9,999999999,0.0,999,999,99
3009,3,13,6,0,*?*?*?*?*?*?*?*?*?*?*?*?*?*?*?*?*?*?*?*?*?*?,1.0,-1.3,83,103101,0,-0,286,0.0,-0.0,0.0,0,0,0,0,150,2.1,10,5,9999,99999,9,999999999,0.0,999,999,99
3009,3,13,7,0,*?*?*?*?*?*?*?*?*?*?*?*?*?*?*?*?*?*?*?*?*?*?,0.6,-0.8,88,103101,153,1384,279,28.1,33.8,24.4,3163,1996,2953,509,165,2.1,9,5,9999,99999,9,999999999,0.0,999,999,99
3009,3,13,8,0,*?*?*?*?*?*?*?*?*?*?*?*?*?*?*?*?*?*?*?*?*?*?,2.0,-0.0,85,103101,339,1382,280,122.5,125.9,91.6,13356,10687,10559,2003,180,1.0,8,4,9999,99999,9,999999999,0.0,999,999,99
3009,3,13,9,0,*?*?*?*?*?*?*?*?*?*?*?*?*?*?*?*?*?*?*?*?*?*?,3.5,-0.8,72,103101,499,1384,280,230.9,228.7,148.5,24449,21922,16975,3084,195,1.5,7,4,9999,99999,9,999999999,0.0,999,999,99
3009,3,13,10,0,*?*?*?*?*?*?*?*?*?*?*?*?*?*?*?*?*?*?*?*?*?*?,5.1,-0.2,67,103101,621,1385,277,350.8,410.7,166.6,36607,40273,20303,3404,210,1.0,5,3,9999,99999,9,999999999,0.0,999,999,99
3009,3,13,11,0,*?*?*?*?*?*?*?*?*?*?*?*?*?*?*?*?*?*?*?*?*?*?,6.7,-0.2,60,103101,696,1384,283,399.0,416.5,189.5,41744,41595,22835,4052,225,0.5,5,3,9999,99999,9,999999999,0.4,999,999,99
3009,3,13,12,0,*?*?*?*?*?*?*?*?*?*?*?*?*?*?*?*?*?*?*?*?*?*?,7.4,-0.0,59,103101,720,1383,281,430.5,486.3,177.4,45551,48907,21705,3812,240,0.5,4,2,9999,99999,9,999999999,0.3,999,999,99
3009,3,13,13,0,*?*?*?*?*?*?*?*?*?*?*?*?*?*?*?*?*?*?*?*?*?*?,7.6,1.5,64,103101,692,1384,288,396.3,416.2,188.3,41439,41592,22651,4013,242,0.5,5,3,9999,99999,9,999999999,0.0,999,999,99
3009,3,13,14,0,*?*?*?*?*?*?*?*?*?*?*?*?*?*?*?*?*?*?*?*?*?*?,7.8,0.4,59,103101,612,1383,294,324.2,328.2,178.9,34580,33197,20287,3870,243,0.5,6,3,9999,99999,9,999999999,0.0,999,999,99
3009,3,13,15,0,*?*?*?*?*?*?*?*?*?*?*?*?*?*?*?*?*?*?*?*?*?*?,7.6,2.1,68,103101,487,1383,304,190.2,136.1,142.3,20709,12981,16201,3252,245,1.0,8,4,9999,99999,9,999999999,0.0,999,999,99
3009,3,13,16,0,*?*?*?*?*?*?*?*?*?*?*?*?*?*?*?*?*?*?*?*?*?*?,7.5,1.3,64,103101,326,1386,308,87.7,49.6,76.0,9620,4207,8604,1996,247,0.5,9,5,9999,99999,9,999999999,0.0,999,999,99
3009,3,13,17,0,*?*?*?*?*?*?*?*?*?*?*?*?*?*?*?*?*?*?*?*?*?*?,6.9,-0.0,61,103101,138,1385,306,22.9,30.6,19.9,2595,1710,2427,413,248,1.0,9,5,9999,99999,9,999999999,0.0,999,999,99
3009,3,13,18,0,*?*?*?*?*?*?*?*?*?*?*?*?*?*?*?*?*?*?*?*?*?*?,6.0,-0.4,62,103101,0,-0,307,0.0,-0.0,0.0,0,0,0,0,250,1.5,10,5,9999,99999,9,999999999,0.0,999,999,99
3009,3,13,19,0,*?*?*?*?*?*?*?*?*?*?*?*?*?*?*?*?*?*?*?*?*?*?,5.0,-0.2,68,103101,0,-0,303,0.0,-0.0,0.0,0,0,0,0,237,1.0,10,5,9999,99999,9,999999999,0.0,999,999,99
3009,3,13,20,0,*?*?*?*?*?*?*?*?*?*?*?*?*?*?*?*?*?*?*?*?*?*?,3.6,0.6,80,103101,0,-0,296,0.0,-0.0,0.0,0,0,0,0,223,1.0,10,5,9999,99999,9,999999999,0.0,999,999,99
3009,3,13,21,0,*?*?*?*?*?*?*?*?*?*?*?*?*?*?*?*?*?*?*?*?*?*?,3.2,0.8,83,103101,0,-0,295,0.0,-0.0,0.0,0,0,0,0,210,1.0,10,5,9999,99999,9,999999999,0.0,999,999,99
3009,3,13,22,0,*?*?*?*?*?*?*?*?*?*?*?*?*?*?*?*?*?*?*?*?*?*?,3.1,0.4,81,103101,0,-0,294,0.0,-0.0,0.0,0,0,0,0,197,0.5,10,5,9999,99999,9,999999999,0.0,999,999,99
3009,3,13,23,0,*?*?*?*?*?*?*?*?*?*?*?*?*?*?*?*?*?*?*?*?*?*?,2.6,1.3,90,103101,0,-0,292,0.0,-0.0,0.0,0,0,0,0,183,0.5,10,5,9999,99999,9,999999999,0.0,999,999,99
3009,3,13,24,0,*?*?*?*?*?*?*?*?*?*?*?*?*?*?*?*?*?*?*?*?*?*?,3.8,3.0,94,103101,0,-0,297,0.0,-0.0,0.0,0,0,0,0,120,1.5,10,5,9999,99999,9,999999999,0.0,999,999,99
3009,3,14,1,0,*?*?*?*?*?*?*?*?*?*?*?*?*?*?*?*?*?*?*?*?*?*?,0.8,0.8,100,102401,0,-0,285,0.0,-0.0,0.0,0,0,0,0,198,1.0,10,5,9999,99999,9,999999999,0.0,999,999,99
3009,3,14,2,0,*?*?*?*?*?*?*?*?*?*?*?*?*?*?*?*?*?*?*?*?*?*?,-0.1,-0.0,100,102401,0,-0,281,0.0,-0.0,0.0,0,0,0,0,227,1.0,10,5,9999,99999,9,999999999,0.0,999,999,99
3009,3,14,3,0,*?*?*?*?*?*?*?*?*?*?*?*?*?*?*?*?*?*?*?*?*?*?,-0.3,-0.2,100,102401,0,-0,280,0.0,-0.0,0.0,0,0,0,0,255,3.1,10,5,9999,99999,9,999999999,0.0,999,999,99
3009,3,14,4,0,*?*?*?*?*?*?*?*?*?*?*?*?*?*?*?*?*?*?*?*?*?*?,-1.0,-1.1,100,102401,0,-0,277,0.0,-0.0,0.0,0,0,0,0,283,1.5,10,5,9999,99999,9,999999999,0.0,999,999,99
3009,3,14,5,0,*?*?*?*?*?*?*?*?*?*?*?*?*?*?*?*?*?*?*?*?*?*?,-0.9,-0.8,100,102401,0,-0,278,0.0,-0.0,0.0,0,0,0,0,312,1.0,10,5,9999,99999,9,999999999,0.0,999,999,99
3009,3,14,6,0,*?*?*?*?*?*?*?*?*?*?*?*?*?*?*?*?*?*?*?*?*?*?,-1.4,-1.5,100,102401,0,-0,276,0.0,-0.0,0.0,0,0,0,0,340,2.1,10,5,9999,99999,9,999999999,0.0,999,999,99
3009,3,14,7,0,*?*?*?*?*?*?*?*?*?*?*?*?*?*?*?*?*?*?*?*?*?*?,-2.0,-1.9,100,102401,162,1385,269,31.2,35.4,27.0,3496,2153,3260,566,322,2.1,9,5,9999,99999,9,999999999,0.0,999,999,99
3009,3,14,8,0,*?*?*?*?*?*?*?*?*?*?*?*?*?*?*?*?*?*?*?*?*?*?,-0.2,-0.2,100,102401,348,1383,276,95.5,50.5,82.8,10478,4366,9364,2189,303,1.0,9,5,9999,99999,9,999999999,0.0,999,999,99
3009,3,14,9,0,*?*?*?*?*?*?*?*?*?*?*?*?*?*?*?*?*?*?*?*?*?*?,1.5,1.0,100,102401,507,1382,278,199.4,137.0,149.2,21714,13206,16964,3434,285,1.5,8,4,9999,99999,9,999999999,0.0,999,999,99
3009,3,14,10,0,*?*?*?*?*?*?*?*?*?*?*?*?*?*?*?*?*?*?*?*?*?*?,4.3,1.3,86,102401,629,1384,294,192.4,56.3,166.8,21153,5507,18808,4976,267,1.0,9,5,9999,99999,9,999999999,0.0,999,999,99
3009,3,14,11,0,*?*?*?*?*?*?*?*?*?*?*?*?*?*?*?*?*?*?*?*?*?*?,6.2,1.5,77,102401,704,1383,303,218.4,57.1,189.4,24028,5662,21344,5868,248,0.5,9,5,9999,99999,9,999999999,0.0,999,999,99
3009,3,14,12,0,*?*?*?*?*?*?*?*?*?*?*?*?*?*?*?*?*?*?*?*?*?*?,7.4,1.5,71,102401,728,1383,308,226.7,57.3,196.6,24947,5703,22154,6169,230,0.5,9,5,9999,99999,9,999999999,0.0,999,999,99
3009,3,14,13,0,*?*?*?*?*?*?*?*?*?*?*?*?*?*?*?*?*?*?*?*?*?*?,7.7,1.0,68,102401,699,1383,309,216.8,57.0,187.9,23847,5653,21184,5809,237,0.5,9,5,9999,99999,9,999999999,0.0,999,999,99
3009,3,14,14,0,*?*?*?*?*?*?*?*?*?*?*?*?*?*?*?*?*?*?*?*?*?*?,7.8,-1.3,55,102401,620,1384,310,189.3,56.2,164.1,20805,5486,18501,4873,243,0.5,9,5,9999,99999,9,999999999,0.0,999,999,99
3009,3,14,15,0,*?*?*?*?*?*?*?*?*?*?*?*?*?*?*?*?*?*?*?*?*?*?,7.6,-0.4,60,102401,495,1384,309,146.1,54.3,126.6,16040,5108,14291,3549,250,1.0,9,5,9999,99999,9,999999999,0.0,999,999,99
3009,3,14,16,0,*?*?*?*?*?*?*?*?*?*?*?*?*?*?*?*?*?*?*?*?*?*?,7.4,0.2,64,102401,333,1385,302,119.5,125.2,89.4,13028,10550,10306,1950,257,0.5,8,4,9999,99999,9,999999999,0.0,999,999,99
3009,3,14,17,0,*?*?*?*?*?*?*?*?*?*?*?*?*?*?*?*?*?*?*?*?*?*?,7.3,-0.0,65,102401,145,1384,302,33.6,80.8,25.1,3654,4041,3174,431,263,1.0,8,4,9999,99999,9,999999999,0.0,999,999,99
3009,3,14,18,0,*?*?*?*?*?*?*?*?*?*?*?*?*?*?*?*?*?*?*?*?*?*?,5.3,0.4,76,102401,0,-0,304,0.0,-0.0,0.0,0,0,0,0,270,1.5,10,5,9999,99999,9,999999999,0.0,999,999,99
3009,3,14,19,0,*?*?*?*?*?*?*?*?*?*?*?*?*?*?*?*?*?*?*?*?*?*?,3.9,-0.0,80,102401,0,-0,298,0.0,-0.0,0.0,0,0,0,0,273,1.0,10,5,9999,99999,9,999999999,0.0,999,999,99
3009,3,14,20,0,*?*?*?*?*?*?*?*?*?*?*?*?*?*?*?*?*?*?*?*?*?*?,2.9,-0.2,86,102401,0,-0,294,0.0,-0.0,0.0,0,0,0,0,277,1.0,10,5,9999,99999,9,999999999,0.0,999,999,99
3009,3,14,21,0,*?*?*?*?*?*?*?*?*?*?*?*?*?*?*?*?*?*?*?*?*?*?,1.7,-1.3,85,102401,0,-0,289,0.0,-0.0,0.0,0,0,0,0,280,1.0,10,5,9999,99999,9,999999999,0.0,999,999,99
3009,3,14,22,0,*?*?*?*?*?*?*?*?*?*?*?*?*?*?*?*?*?*?*?*?*?*?,1.6,-1.5,85,102401,0,-0,288,0.0,-0.0,0.0,0,0,0,0,283,0.5,10,5,9999,99999,9,999999999,0.0,999,999,99
3009,3,14,23,0,*?*?*?*?*?*?*?*?*?*?*?*?*?*?*?*?*?*?*?*?*?*?,1.0,-2.4,81,102401,0,-0,286,0.0,-0.0,0.0,0,0,0,0,287,0.5,10,5,9999,99999,9,999999999,0.0,999,999,99
3009,3,14,24,0,*?*?*?*?*?*?*?*?*?*?*?*?*?*?*?*?*?*?*?*?*?*?,2.1,1.5,100,102401,0,-0,290,0.0,-0.0,0.0,0,0,0,0,170,1.5,10,5,9999,99999,9,999999999,0.0,999,999,99
3009,3,15,1,0,*?*?*?*?*?*?*?*?*?*?*?*?*?*?*?*?*?*?*?*?*?*?,0.5,0.4,100,102363,0,-0,283,0.0,-0.0,0.0,0,0,0,0,283,1.0,10,5,9999,99999,9,999999999,0.0,999,999,99
3009,3,15,2,0,*?*?*?*?*?*?*?*?*?*?*?*?*?*?*?*?*?*?*?*?*?*?,-0.0,-0.0,100,102363,0,-0,281,0.0,-0.0,0.0,0,0,0,0,277,1.0,10,5,9999,99999,9,999999999,0.0,999,999,99
3009,3,15,3,0,*?*?*?*?*?*?*?*?*?*?*?*?*?*?*?*?*?*?*?*?*?*?,-0.9,-0.8,100,102363,0,-0,278,0.0,-0.0,0.0,0,0,0,0,270,3.1,10,5,9999,99999,9,999999999,0.0,999,999,99
3009,3,15,4,0,*?*?*?*?*?*?*?*?*?*?*?*?*?*?*?*?*?*?*?*?*?*?,-1.9,-1.9,100,102363,0,-0,274,0.0,-0.0,0.0,0,0,0,0,263,1.5,10,5,9999,99999,9,999999999,0.0,999,999,99
3009,3,15,5,0,*?*?*?*?*?*?*?*?*?*?*?*?*?*?*?*?*?*?*?*?*?*?,-1.1,-1.1,100,102363,0,-0,277,0.0,-0.0,0.0,0,0,0,0,257,1.0,10,5,9999,99999,9,999999999,0.0,999,999,99
3009,3,15,6,0,*?*?*?*?*?*?*?*?*?*?*?*?*?*?*?*?*?*?*?*?*?*?,-0.5,-0.6,100,102363,0,-0,279,0.0,-0.0,0.0,0,0,0,0,250,2.1,10,5,9999,99999,9,999999999,0.0,999,999,99
3009,3,15,7,0,*?*?*?*?*?*?*?*?*?*?*?*?*?*?*?*?*?*?*?*?*?*?,-0.2,-0.2,100,102363,171,1386,256,63.4,269.7,30.1,6511,16761,4628,545,250,2.1,5,3,9999,99999,9,999999999,0.0,999,999,99
3009,3,15,8,0,*?*?*?*?*?*?*?*?*?*?*?*?*?*?*?*?*?*?*?*?*?*?,0.6,0.6,100,102363,357,1384,260,182.4,371.2,86.7,19013,30980,11162,1602,250,1.0,5,3,9999,99999,9,999999999,0.0,999,999,99
3009,3,15,9,0,*?*?*?*?*?*?*?*?*?*?*?*?*?*?*?*?*?*?*?*?*?*?,3.0,3.0,100,102363,516,1383,253,304.6,565.8,93.5,31566,52705,13313,1798,250,1.5,1,0,9999,99999,9,999999999,0.0,999,999,99
3009,3,15,10,0,*?*?*?*?*?*?*?*?*?*?*?*?*?*?*?*?*?*?*?*?*?*?,6.3,4.8,99,102363,637,1383,277,383.2,529.8,139.1,40885,52379,17590,2804,250,1.0,3,2,9999,99999,9,999999999,0.0,999,999,99
3009,3,15,11,0,*?*?*?*?*?*?*?*?*?*?*?*?*?*?*?*?*?*?*?*?*?*?,9.1,5.3,85,102363,712,1383,289,434.0,536.8,157.6,46410,54057,19677,3332,250,0.5,3,2,9999,99999,9,999999999,0.0,999,999,99
3009,3,15,12,0,*?*?*?*?*?*?*?*?*?*?*?*?*?*?*?*?*?*?*?*?*?*?,9.9,3.6,71,102363,736,1383,280,455.4,593.0,139.8,47461,58599,18897,3011,250,0.5,1,0,9999,99999,9,999999999,0.0,999,999,99
3009,3,15,13,0,*?*?*?*?*?*?*?*?*?*?*?*?*?*?*?*?*?*?*?*?*?*?,10.4,3.2,67,102363,707,1383,277,435.6,596.5,130.7,45435,58729,17867,2769,252,0.5,0,0,9999,99999,9,999999999,0.0,999,999,99
3009,3,15,14,0,*?*?*?*?*?*?*?*?*?*?*?*?*?*?*?*?*?*?*?*?*?*?,10.6,3.2,66,102363,627,1383,283,380.8,581.9,116.9,39557,56252,16200,2354,253,0.5,1,0,9999,99999,9,999999999,0.0,999,999,99
3009,3,15,15,0,*?*?*?*?*?*?*?*?*?*?*?*?*?*?*?*?*?*?*?*?*?*?,10.5,1.7,60,102363,502,1383,274,295.0,569.1,88.5,30615,52744,12703,1701,255,1.0,0,0,9999,99999,9,999999999,0.0,999,999,99
3009,3,15,16,0,*?*?*?*?*?*?*?*?*?*?*?*?*?*?*?*?*?*?*?*?*?*?,10.5,1.0,57,102363,340,1384,289,181.7,471.2,66.0,18609,38725,9582,1191,257,0.5,3,2,9999,99999,9,999999999,0.0,999,999,99
3009,3,15,17,0,*?*?*?*?*?*?*?*?*?*?*?*?*?*?*?*?*?*?*?*?*?*?,9.7,1.9,64,102363,152,1384,313,36.8,84.4,27.5,3989,4364,3456,476,258,1.0,8,4,9999,99999,9,999999999,0.0,999,999,99
3009,3,15,18,0,*?*?*?*?*?*?*?*?*?*?*?*?*?*?*?*?*?*?*?*?*?*?,7.9,2.7,76,102363,0,-0,315,0.0,-0.0,0.0,0,0,0,0,260,1.5,10,5,9999,99999,9,999999999,0.0,999,999,99
3009,3,15,19,0,*?*?*?*?*?*?*?*?*?*?*?*?*?*?*?*?*?*?*?*?*?*?,5.6,2.9,90,102363,0,-0,305,0.0,-0.0,0.0,0,0,0,0,260,1.0,10,5,9999,99999,9,999999999,0.0,999,999,99
3009,3,15,20,0,*?*?*?*?*?*?*?*?*?*?*?*?*?*?*?*?*?*?*?*?*?*?,4.5,3.2,100,102363,0,-0,300,0.0,-0.0,0.0,0,0,0,0,260,1.0,10,5,9999,99999,9,999999999,0.0,999,999,99
3009,3,15,21,0,*?*?*?*?*?*?*?*?*?*?*?*?*?*?*?*?*?*?*?*?*?*?,3.6,3.6,100,102363,0,-0,296,0.0,-0.0,0.0,0,0,0,0,260,1.0,10,5,9999,99999,9,999999999,0.0,999,999,99
3009,3,15,22,0,*?*?*?*?*?*?*?*?*?*?*?*?*?*?*?*?*?*?*?*?*?*?,2.5,2.5,100,102363,0,-0,291,0.0,-0.0,0.0,0,0,0,0,260,0.5,10,5,9999,99999,9,999999999,0.0,999,999,99
3009,3,15,23,0,*?*?*?*?*?*?*?*?*?*?*?*?*?*?*?*?*?*?*?*?*?*?,4.1,3.6,100,102363,0,-0,298,0.0,-0.0,0.0,0,0,0,0,260,0.5,10,5,9999,99999,9,999999999,0.0,999,999,99
3009,3,15,24,0,*?*?*?*?*?*?*?*?*?*?*?*?*?*?*?*?*?*?*?*?*?*?,0.5,-0.8,99,102363,0,-0,284,0.0,-0.0,0.0,0,0,0,0,290,1.5,10,5,9999,99999,9,999999999,0.0,999,999,99
3009,3,16,1,0,*?*?*?*?*?*?*?*?*?*?*?*?*?*?*?*?*?*?*?*?*?*?,6.0,2.7,80,102090,0,-0,307,0.0,-0.0,0.0,0,0,0,0,258,1.0,10,5,9999,99999,9,999999999,0.0,999,999,99
3009,3,16,2,0,*?*?*?*?*?*?*?*?*?*?*?*?*?*?*?*?*?*?*?*?*?*?,6.4,2.1,74,102090,0,-0,308,0.0,-0.0,0.0,0,0,0,0,257,1.0,10,5,9999,99999,9,999999999,0.0,999,999,99
3009,3,16,3,0,*?*?*?*?*?*?*?*?*?*?*?*?*?*?*?*?*?*?*?*?*?*?,6.3,3.2,81,102090,0,-0,308,0.0,-0.0,0.0,0,0,0,0,255,3.1,10,5,9999,99999,9,999999999,0.0,999,999,99
3009,3,16,4,0,*?*?*?*?*?*?*?*?*?*?*?*?*?*?*?*?*?*?*?*?*?*?,6.0,4.1,88,102090,0,-0,306,0.0,-0.0,0.0,0,0,0,0,253,1.5,10,5,9999,99999,9,999999999,0.0,999,999,99
3009,3,16,5,0,*?*?*?*?*?*?*?*?*?*?*?*?*?*?*?*?*?*?*?*?*?*?,5.8,5.0,95,102090,0,-0,305,0.0,-0.0,0.0,0,0,0,0,252,1.0,10,5,9999,99999,9,999999999,0.0,999,999,99
3009,3,16,6,0,*?*?*?*?*?*?*?*?*?*?*?*?*?*?*?*?*?*?*?*?*?*?,5.6,5.6,100,102090,0,-0,304,0.0,-0.0,0.0,0,0,0,0,250,2.1,10,5,9999,99999,9,999999999,0.0,999,999,99
3009,3,16,7,0,*?*?*?*?*?*?*?*?*?*?*?*?*?*?*?*?*?*?*?*?*?*?,6.0,5.9,100,102090,179,1379,306,21.5,0.0,21.5,2534,-0,2537,832,248,2.1,10,5,9999,99999,9,999999999,0.0,999,999,99
3009,3,16,8,0,*?*?*?*?*?*?*?*?*?*?*?*?*?*?*?*?*?*?*?*?*?*?,6.3,5.3,94,102090,365,1381,307,58.5,0.0,58.5,6817,0,6833,2346,247,1.0,10,5,9999,99999,9,999999999,0.0,999,999,99
3009,3,16,9,0,*?*?*?*?*?*?*?*?*?*?*?*?*?*?*?*?*?*?*?*?*?*?,7.0,3.9,82,102090,524,1381,311,90.1,0.0,90.1,10556,0,10588,3815,245,1.5,10,5,9999,99999,9,999999999,0.0,999,999,99
3009,3,16,10,0,*?*?*?*?*?*?*?*?*?*?*?*?*?*?*?*?*?*?*?*?*?*?,8.4,4.3,76,102090,645,1382,317,114.1,0.0,114.1,13458,0,13505,5040,243,1.0,10,5,9999,99999,9,999999999,0.0,999,999,99
3009,3,16,11,0,*?*?*?*?*?*?*?*?*?*?*?*?*?*?*?*?*?*?*?*?*?*?,8.8,4.1,73,102090,720,1382,319,129.0,0.0,129.0,15276,0,15333,5840,242,0.5,10,5,9999,99999,9,999999999,0.0,999,999,99
3009,3,16,12,0,*?*?*?*?*?*?*?*?*?*?*?*?*?*?*?*?*?*?*?*?*?*?,9.1,2.9,66,102090,743,1381,320,133.7,0.0,133.7,15852,0,15912,6096,240,0.5,10,5,9999,99999,9,999999999,0.0,999,999,99
3009,3,16,13,0,*?*?*?*?*?*?*?*?*?*?*?*?*?*?*?*?*?*?*?*?*?*?,9.1,2.3,63,102090,714,1381,320,127.9,0.0,127.9,15136,0,15192,5777,243,0.5,10,5,9999,99999,9,999999999,0.0,999,999,99
3009,3,16,14,0,*?*?*?*?*?*?*?*?*?*?*?*?*?*?*?*?*?*?*?*?*?*?,8.8,3.0,68,102090,634,1382,319,112.0,0.0,112.0,13192,0,13237,4925,247,0.5,10,5,9999,99999,9,999999999,0.0,999,999,99
3009,3,16,15,0,*?*?*?*?*?*?*?*?*?*?*?*?*?*?*?*?*?*?*?*?*?*?,9.0,4.3,73,102090,509,1383,320,87.0,0.0,87.0,10189,0,10220,3665,250,1.0,10,5,9999,99999,9,999999999,0.0,999,999,99
3009,3,16,16,0,*?*?*?*?*?*?*?*?*?*?*?*?*?*?*?*?*?*?*?*?*?*?,9.2,3.4,67,102090,347,1384,321,54.7,0.0,54.7,6382,0,6396,2184,253,0.5,10,5,9999,99999,9,999999999,0.0,999,999,99
3009,3,16,17,0,*?*?*?*?*?*?*?*?*?*?*?*?*?*?*?*?*?*?*?*?*?*?,9.1,3.6,68,102090,159,1384,320,17.4,0.0,17.4,2065,-0,2066,676,257,1.0,10,5,9999,99999,9,999999999,0.0,999,999,99
3009,3,16,18,0,*?*?*?*?*?*?*?*?*?*?*?*?*?*?*?*?*?*?*?*?*?*?,8.6,3.8,72,102090,0,-0,318,0.0,-0.0,0.0,0,0,0,0,260,1.5,10,5,9999,99999,9,999999999,0.0,999,999,99
3009,3,16,19,0,*?*?*?*?*?*?*?*?*?*?*?*?*?*?*?*?*?*?*?*?*?*?,7.8,3.8,76,102090,0,-0,314,0.0,-0.0,0.0,0,0,0,0,258,1.0,10,5,9999,99999,9,999999999,0.0,999,999,99
3009,3,16,20,0,*?*?*?*?*?*?*?*?*?*?*?*?*?*?*?*?*?*?*?*?*?*?,7.4,3.4,76,102090,0,-0,313,0.0,-0.0,0.0,0,0,0,0,257,1.0,10,5,9999,99999,9,999999999,0.0,999,999,99
3009,3,16,21,0,*?*?*?*?*?*?*?*?*?*?*?*?*?*?*?*?*?*?*?*?*?*?,7.3,3.8,80,102090,0,-0,312,0.0,-0.0,0.0,0,0,0,0,255,1.0,10,5,9999,99999,9,999999999,0.0,999,999,99
3009,3,16,22,0,*?*?*?*?*?*?*?*?*?*?*?*?*?*?*?*?*?*?*?*?*?*?,6.6,4.5,87,102090,0,-0,309,0.0,-0.0,0.0,0,0,0,0,253,0.5,10,5,9999,99999,9,999999999,0.0,999,999,99
3009,3,16,23,0,*?*?*?*?*?*?*?*?*?*?*?*?*?*?*?*?*?*?*?*?*?*?,7.2,6.4,95,102090,0,-0,311,0.0,-0.0,0.0,0,0,0,0,252,0.5,10,5,9999,99999,9,999999999,0.0,999,999,99
3009,3,16,24,0,*?*?*?*?*?*?*?*?*?*?*?*?*?*?*?*?*?*?*?*?*?*?,5.6,3.0,85,102090,0,-0,305,0.0,-0.0,0.0,0,0,0,0,260,1.5,10,5,9999,99999,9,999999999,0.0,999,999,99
3009,3,17,1,0,*?*?*?*?*?*?*?*?*?*?*?*?*?*?*?*?*?*?*?*?*?*?,8.7,6.1,84,101615,0,-0,318,0.0,-0.0,0.0,0,0,0,0,250,1.0,10,5,9999,99999,9,999999999,0.0,999,999,99
3009,3,17,2,0,*?*?*?*?*?*?*?*?*?*?*?*?*?*?*?*?*?*?*?*?*?*?,9.3,5.9,79,101615,0,-0,321,0.0,-0.0,0.0,0,0,0,0,250,1.0,10,5,9999,99999,9,999999999,0.0,999,999,99
3009,3,17,3,0,*?*?*?*?*?*?*?*?*?*?*?*?*?*?*?*?*?*?*?*?*?*?,9.2,6.4,83,101615,0,-0,320,0.0,-0.0,0.0,0,0,0,0,250,3.1,10,5,9999,99999,9,999999999,0.0,999,999,99
3009,3,17,4,0,*?*?*?*?*?*?*?*?*?*?*?*?*?*?*?*?*?*?*?*?*?*?,8.5,5.9,83,101615,0,-0,317,0.0,-0.0,0.0,0,0,0,0,250,1.5,10,5,9999,99999,9,999999999,0.0,999,999,99
3009,3,17,5,0,*?*?*?*?*?*?*?*?*?*?*?*?*?*?*?*?*?*?*?*?*?*?,7.8,4.8,81,101615,0,-0,314,0.0,-0.0,0.0,0,0,0,0,250,1.0,10,5,9999,99999,9,999999999,0.0,999,999,99
3009,3,17,6,0,*?*?*?*?*?*?*?*?*?*?*?*?*?*?*?*?*?*?*?*?*?*?,8.1,5.1,81,101615,0,-0,315,0.0,-0.0,0.0,0,0,0,0,250,2.1,10,5,9999,99999,9,999999999,0.0,999,999,99
3009,3,17,7,0,*?*?*?*?*?*?*?*?*?*?*?*?*?*?*?*?*?*?*?*?*?*?,8.3,5.5,82,101615,188,1380,316,23.2,0.0,23.2,2736,-0,2740,900,247,2.1,10,5,9999,99999,9,999999999,0.0,999,999,99
3009,3,17,8,0,*?*?*?*?*?*?*?*?*?*?*?*?*?*?*?*?*?*?*?*?*?*?,9.8,6.9,82,101615,374,1381,323,60.2,0.0,60.2,7021,0,7039,2423,243,1.0,10,5,9999,99999,9,999999999,0.0,999,999,99
3009,3,17,9,0,*?*?*?*?*?*?*?*?*?*?*?*?*?*?*?*?*?*?*?*?*?*?,11.7,7.6,76,101615,533,1382,331,91.8,0.0,91.8,10763,0,10796,3900,240,1.5,10,5,9999,99999,9,999999999,0.0,999,999,99
3009,3,17,10,0,*?*?*?*?*?*?*?*?*?*?*?*?*?*?*?*?*?*?*?*?*?*?,13.0,8.1,72,101615,653,1380,337,115.8,0.0,115.8,13662,0,13710,5128,237,1.0,10,5,9999,99999,9,999999999,0.0,999,999,99
3009,3,17,11,0,*?*?*?*?*?*?*?*?*?*?*?*?*?*?*?*?*?*?*?*?*?*?,14.8,7.9,63,101615,728,1381,346,130.7,0.0,130.7,15477,0,15535,5929,233,0.5,10,5,9999,99999,9,999999999,0.0,999,999,99
3009,3,17,12,0,*?*?*?*?*?*?*?*?*?*?*?*?*?*?*?*?*?*?*?*?*?*?,15.2,9.9,71,101615,751,1381,347,135.3,0.0,135.3,16048,0,16109,6184,230,0.5,10,5,9999,99999,9,999999999,0.0,999,999,99
3009,3,17,13,0,*?*?*?*?*?*?*?*?*?*?*?*?*?*?*?*?*?*?*?*?*?*?,15.5,8.7,64,101615,722,1382,349,129.4,0.0,129.4,15326,0,15383,5862,230,0.5,10,5,9999,99999,9,999999999,0.0,999,999,99
3009,3,17,14,0,*?*?*?*?*?*?*?*?*?*?*?*?*?*?*?*?*?*?*?*?*?*?,15.6,7.6,59,101615,641,1380,350,113.4,0.0,113.4,13371,0,13418,5002,230,0.5,10,5,9999,99999,9,999999999,0.0,999,999,99
3009,3,17,15,0,*?*?*?*?*?*?*?*?*?*?*?*?*?*?*?*?*?*?*?*?*?*?,15.5,6.4,55,101615,516,1382,350,88.5,0.0,88.5,10361,0,10393,3735,230,1.0,10,5,9999,99999,9,999999999,0.0,999,999,99
3009,3,17,16,0,*?*?*?*?*?*?*?*?*?*?*?*?*?*?*?*?*?*?*?*?*?*?,15.5,7.9,61,101615,353,1379,349,56.2,0.0,56.2,6542,0,6557,2244,230,0.5,10,5,9999,99999,9,999999999,1.2,999,999,99
3009,3,17,17,0,*?*?*?*?*?*?*?*?*?*?*?*?*?*?*?*?*?*?*?*?*?*?,15.0,8.5,65,101615,166,1384,347,18.8,0.0,18.8,2224,-0,2226,728,230,1.0,10,5,9999,99999,9,999999999,0.5,999,999,99
3009,3,17,18,0,*?*?*?*?*?*?*?*?*?*?*?*?*?*?*?*?*?*?*?*?*?*?,13.7,9.8,77,101615,0,-0,340,0.0,-0.0,0.0,0,0,0,0,230,1.5,10,5,9999,99999,9,999999999,0.0,999,999,99
3009,3,17,19,0,*?*?*?*?*?*?*?*?*?*?*?*?*?*?*?*?*?*?*?*?*?*?,12.6,9.7,82,101615,0,-0,335,0.0,-0.0,0.0,0,0,0,0,228,1.0,10,5,9999,99999,9,999999999,0.0,999,999,99
3009,3,17,20,0,*?*?*?*?*?*?*?*?*?*?*?*?*?*?*?*?*?*?*?*?*?*?,11.7,9.4,86,101615,0,-0,331,0.0,-0.0,0.0,0,0,0,0,227,1.0,10,5,9999,99999,9,999999999,0.0,999,999,99
3009,3,17,21,0,*?*?*?*?*?*?*?*?*?*?*?*?*?*?*?*?*?*?*?*?*?*?,11.2,10.1,92,101615,0,-0,329,0.0,-0.0,0.0,0,0,0,0,225,1.0,10,5,9999,99999,9,999999999,0.6,999,999,99
3009,3,17,22,0,*?*?*?*?*?*?*?*?*?*?*?*?*?*?*?*?*?*?*?*?*?*?,10.8,9.7,92,101615,0,-0,327,0.0,-0.0,0.0,0,0,0,0,223,0.5,10,5,9999,99999,9,999999999,0.6,999,999,99
3009,3,17,23,0,*?*?*?*?*?*?*?*?*?*?*?*?*?*?*?*?*?*?*?*?*?*?,9.6,8.4,92,101615,0,-0,322,0.0,-0.0,0.0,0,0,0,0,222,0.5,10,5,9999,99999,9,999999999,0.3,999,999,99
3009,3,17,24,0,*?*?*?*?*?*?*?*?*?*?*?*?*?*?*?*?*?*?*?*?*?*?,7.8,6.2,90,101615,0,-0,314,0.0,-0.0,0.0,0,0,0,0,250,1.5,10,5,9999,99999,9,999999999,0.0,999,999,99
3009,3,18,1,0,*?*?*?*?*?*?*?*?*?*?*?*?*?*?*?*?*?*?*?*?*?*?,7.1,4.5,81,100853,0,-0,311,0.0,-0.0,0.0,0,0,0,0,215,1.0,10,5,9999,99999,9,999999999,0.0,999,999,99
3009,3,18,2,0,*?*?*?*?*?*?*?*?*?*?*?*?*?*?*?*?*?*?*?*?*?*?,5.7,2.3,76,100853,0,-0,305,0.0,-0.0,0.0,0,0,0,0,210,1.0,10,5,9999,99999,9,999999999,0.1,999,999,99
3009,3,18,3,0,*?*?*?*?*?*?*?*?*?*?*?*?*?*?*?*?*?*?*?*?*?*?,6.0,2.1,74,100853,0,-0,307,0.0,-0.0,0.0,0,0,0,0,205,3.1,10,5,9999,99999,9,999999999,0.0,999,999,99
3009,3,18,4,0,*?*?*?*?*?*?*?*?*?*?*?*?*?*?*?*?*?*?*?*?*?*?,5.5,2.1,76,100853,0,-0,304,0.0,-0.0,0.0,0,0,0,0,200,1.5,10,5,9999,99999,9,999999999,0.0,999,999,99
3009,3,18,5,0,*?*?*?*?*?*?*?*?*?*?*?*?*?*?*?*?*?*?*?*?*?*?,5.3,2.5,79,100853,0,-0,304,0.0,-0.0,0.0,0,0,0,0,195,1.0,10,5,9999,99999,9,999999999,0.0,999,999,99
3009,3,18,6,0,*?*?*?*?*?*?*?*?*?*?*?*?*?*?*?*?*?*?*?*?*?*?,5.1,1.7,76,100853,0,-0,303,0.0,-0.0,0.0,0,0,0,0,190,2.1,10,5,9999,99999,9,999999999,0.0,999,999,99
3009,3,18,7,0,*?*?*?*?*?*?*?*?*?*?*?*?*?*?*?*?*?*?*?*?*?*?,5.9,1.5,70,100853,197,1382,301,43.4,40.5,37.6,4827,2716,4483,794,200,2.1,9,5,9999,99999,9,999999999,0.0,999,999,99
3009,3,18,8,0,*?*?*?*?*?*?*?*?*?*?*?*?*?*?*?*?*?*?*?*?*?*?,6.7,2.5,71,100853,382,1379,300,142.6,129.7,106.7,15534,11507,12242,2361,210,1.0,8,4,9999,99999,9,999999999,0.0,999,999,99
3009,3,18,9,0,*?*?*?*?*?*?*?*?*?*?*?*?*?*?*?*?*?*?*?*?*?*?,8.2,2.3,64,100853,541,1381,296,282.2,322.6,155.8,30024,31684,17807,3261,220,1.5,6,3,9999,99999,9,999999999,0.0,999,999,99
3009,3,18,10,0,*?*?*?*?*?*?*?*?*?*?*?*?*?*?*?*?*?*?*?*?*?*?,10.6,2.5,55,100853,661,1380,286,404.0,566.6,132.5,41811,55045,17963,2688,230,1.0,2,1,9999,99999,9,999999999,0.0,999,999,99
3009,3,18,11,0,*?*?*?*?*?*?*?*?*?*?*?*?*?*?*?*?*?*?*?*?*?*?,11.7,1.5,48,100853,736,1381,300,441.8,487.5,182.0,46761,49249,22177,3963,240,0.5,4,2,9999,99999,9,999999999,0.0,999,999,99
3009,3,18,12,0,*?*?*?*?*?*?*?*?*?*?*?*?*?*?*?*?*?*?*?*?*?*?,12.2,1.5,47,100853,759,1381,313,413.0,336.7,228.0,44330,35383,25416,5380,250,0.5,6,3,9999,99999,9,999999999,0.0,999,999,99
3009,3,18,13,0,*?*?*?*?*?*?*?*?*?*?*?*?*?*?*?*?*?*?*?*?*?*?,12.0,2.7,51,100853,729,1381,323,301.4,143.9,225.5,32927,14855,25337,5724,255,0.5,8,4,9999,99999,9,999999999,0.0,999,999,99
3009,3,18,14,0,*?*?*?*?*?*?*?*?*?*?*?*?*?*?*?*?*?*?*?*?*?*?,12.1,1.9,48,100853,648,1380,329,199.6,56.5,173.1,21953,5555,19513,5215,260,0.5,9,5,9999,99999,9,999999999,0.0,999,999,99
3009,3,18,15,0,*?*?*?*?*?*?*?*?*?*?*?*?*?*?*?*?*?*?*?*?*?*?,12.1,0.2,43,100853,523,1381,306,289.1,400.9,137.3,30103,37850,17029,2683,265,1.0,5,3,9999,99999,9,999999999,0.0,999,999,99
3009,3,18,16,0,*?*?*?*?*?*?*?*?*?*?*?*?*?*?*?*?*?*?*?*?*?*?,12.5,0.6,42,100853,360,1379,297,196.1,478.6,71.2,20074,40113,10261,1287,270,0.5,3,2,9999,99999,9,999999999,0.0,999,999,99
3009,3,18,17,0,*?*?*?*?*?*?*?*?*?*?*?*?*?*?*?*?*?*?*?*?*?*?,12.0,2.1,49,100853,172,1376,291,69.3,372.5,22.7,7128,25281,3736,466,275,1.0,2,1,9999,99999,9,999999999,0.0,999,999,99
3009,3,18,18,0,*?*?*?*?*?*?*?*?*?*?*?*?*?*?*?*?*?*?*?*?*?*?,10.7,2.3,54,100853,0,-0,323,0.0,-0.0,0.0,0,0,0,0,280,1.5,9,5,9999,99999,9,999999999,0.0,999,999,99
3009,3,18,19,0,*?*?*?*?*?*?*?*?*?*?*?*?*?*?*?*?*?*?*?*?*?*?,9.7,1.9,56,100853,0,-0,323,0.0,-0.0,0.0,0,0,0,0,272,1.0,10,5,9999,99999,9,999999999,0.0,999,999,99
3009,3,18,20,0,*?*?*?*?*?*?*?*?*?*?*?*?*?*?*?*?*?*?*?*?*?*?,8.4,1.9,61,100853,0,-0,317,0.0,-0.0,0.0,0,0,0,0,263,1.0,10,5,9999,99999,9,999999999,0.0,999,999,99
3009,3,18,21,0,*?*?*?*?*?*?*?*?*?*?*?*?*?*?*?*?*?*?*?*?*?*?,8.4,2.7,65,100853,0,-0,317,0.0,-0.0,0.0,0,0,0,0,255,1.0,10,5,9999,99999,9,999999999,0.0,999,999,99
3009,3,18,22,0,*?*?*?*?*?*?*?*?*?*?*?*?*?*?*?*?*?*?*?*?*?*?,7.7,3.0,70,100853,0,-0,314,0.0,-0.0,0.0,0,0,0,0,247,0.5,10,5,9999,99999,9,999999999,0.0,999,999,99
3009,3,18,23,0,*?*?*?*?*?*?*?*?*?*?*?*?*?*?*?*?*?*?*?*?*?*?,6.8,3.2,75,100853,0,-0,310,0.0,-0.0,0.0,0,0,0,0,238,0.5,10,5,9999,99999,9,999999999,0.0,999,999,99
3009,3,18,24,0,*?*?*?*?*?*?*?*?*?*?*?*?*?*?*?*?*?*?*?*?*?*?,8.5,6.6,85,100853,0,-0,317,0.0,-0.0,0.0,0,0,0,0,220,1.5,10,5,9999,99999,9,999999999,0.0,999,999,99
3009,3,19,1,0,*?*?*?*?*?*?*?*?*?*?*?*?*?*?*?*?*?*?*?*?*?*?,4.1,3.8,97,100913,0,-0,298,0.0,-0.0,0.0,0,0,0,0,230,1.0,10,5,9999,99999,9,999999999,0.0,999,999,99
3009,3,19,2,0,*?*?*?*?*?*?*?*?*?*?*?*?*?*?*?*?*?*?*?*?*?*?,2.7,2.7,99,100913,0,-0,292,0.0,-0.0,0.0,0,0,0,0,230,1.0,10,5,9999,99999,9,999999999,0.0,999,999,99
3009,3,19,3,0,*?*?*?*?*?*?*?*?*?*?*?*?*?*?*?*?*?*?*?*?*?*?,2.8,2.9,99,100913,0,-0,293,0.0,-0.0,0.0,0,0,0,0,230,3.1,10,5,9999,99999,9,999999999,0.0,999,999,99
3009,3,19,4,0,*?*?*?*?*?*?*?*?*?*?*?*?*?*?*?*?*?*?*?*?*?*?,2.7,2.7,99,100913,0,-0,292,0.0,-0.0,0.0,0,0,0,0,230,1.5,10,5,9999,99999,9,999999999,0.0,999,999,99
3009,3,19,5,0,*?*?*?*?*?*?*?*?*?*?*?*?*?*?*?*?*?*?*?*?*?*?,2.4,2.3,99,100913,0,-0,291,0.0,-0.0,0.0,0,0,0,0,230,1.0,10,5,9999,99999,9,999999999,0.0,999,999,99
3009,3,19,6,0,*?*?*?*?*?*?*?*?*?*?*?*?*?*?*?*?*?*?*?*?*?*?,2.1,1.3,93,100913,5,1263,290,0.0,0.0,0.0,0,0,0,0,230,2.1,10,5,9999,99999,9,999999999,0.1,999,999,99
3009,3,19,7,0,*?*?*?*?*?*?*?*?*?*?*?*?*?*?*?*?*?*?*?*?*?*?,2.9,1.0,87,100913,206,1382,293,26.8,0.0,26.8,3142,0,3146,1036,232,2.1,10,5,9999,99999,9,999999999,0.1,999,999,99
3009,3,19,8,0,*?*?*?*?*?*?*?*?*?*?*?*?*?*?*?*?*?*?*?*?*?*?,3.8,1.7,85,100913,391,1379,297,63.7,0.0,63.7,7430,0,7449,2577,233,1.0,10,5,9999,99999,9,999999999,0.0,999,999,99
3009,3,19,9,0,*?*?*?*?*?*?*?*?*?*?*?*?*?*?*?*?*?*?*?*?*?*?,5.9,1.9,74,100913,549,1379,301,165.4,55.3,143.4,18176,5299,16178,4120,235,1.5,9,5,9999,99999,9,999999999,0.0,999,999,99
3009,3,19,10,0,*?*?*?*?*?*?*?*?*?*?*?*?*?*?*?*?*?*?*?*?*?*?,6.7,1.7,70,100913,669,1379,305,207.0,56.8,179.5,22771,5600,20234,5466,237,1.0,9,5,9999,99999,9,999999999,0.0,999,999,99
3009,3,19,11,0,*?*?*?*?*?*?*?*?*?*?*?*?*?*?*?*?*?*?*?*?*?*?,8.1,1.0,60,100913,743,1379,311,232.7,57.4,201.7,25606,5731,22733,6387,238,0.5,9,5,9999,99999,9,999999999,0.0,999,999,99
3009,3,19,12,0,*?*?*?*?*?*?*?*?*?*?*?*?*?*?*?*?*?*?*?*?*?*?,9.3,0.2,53,100913,766,1379,322,138.5,0.0,138.5,16437,0,16501,6359,240,0.5,10,5,9999,99999,9,999999999,0.0,999,999,99
3009,3,19,13,0,*?*?*?*?*?*?*?*?*?*?*?*?*?*?*?*?*?*?*?*?*?*?,9.2,1.9,59,100913,736,1379,316,230.1,57.4,199.5,25328,5720,22488,6293,235,0.5,9,5,9999,99999,9,999999999,0.0,999,999,99
3009,3,19,14,0,*?*?*?*?*?*?*?*?*?*?*?*?*?*?*?*?*?*?*?*?*?*?,9.4,1.5,57,100913,655,1379,317,202.2,56.6,175.3,22236,5571,19763,5301,230,0.5,9,5,9999,99999,9,999999999,0.0,999,999,99
3009,3,19,15,0,*?*?*?*?*?*?*?*?*?*?*?*?*?*?*?*?*?*?*?*?*?*?,8.9,2.1,62,100913,530,1381,320,91.3,0.0,91.3,10705,0,10738,3876,225,1.0,10,5,9999,99999,9,999999999,0.0,999,999,99
3009,3,19,16,0,*?*?*?*?*?*?*?*?*?*?*?*?*?*?*?*?*?*?*?*?*?*?,9.3,3.2,65,100913,367,1379,321,59.0,0.0,59.0,6873,0,6890,2367,220,0.5,10,5,9999,99999,9,999999999,0.0,999,999,99
3009,3,19,17,0,*?*?*?*?*?*?*?*?*?*?*?*?*?*?*?*?*?*?*?*?*?*?,8.5,3.4,70,100913,179,1377,318,21.5,0.0,21.5,2541,-0,2543,834,215,1.0,10,5,9999,99999,9,999999999,0.0,999,999,99
3009,3,19,18,0,*?*?*?*?*?*?*?*?*?*?*?*?*?*?*?*?*?*?*?*?*?*?,8.0,1.9,65,100913,0,-0,316,0.0,-0.0,0.0,0,0,0,0,210,1.5,10,5,9999,99999,9,999999999,0.0,999,999,99
3009,3,19,19,0,*?*?*?*?*?*?*?*?*?*?*?*?*?*?*?*?*?*?*?*?*?*?,6.6,3.0,77,100913,0,-0,309,0.0,-0.0,0.0,0,0,0,0,208,1.0,10,5,9999,99999,9,999999999,0.0,999,999,99
3009,3,19,20,0,*?*?*?*?*?*?*?*?*?*?*?*?*?*?*?*?*?*?*?*?*?*?,5.6,2.3,79,100913,0,-0,305,0.0,-0.0,0.0,0,0,0,0,207,1.0,10,5,9999,99999,9,999999999,0.0,999,999,99
3009,3,19,21,0,*?*?*?*?*?*?*?*?*?*?*?*?*?*?*?*?*?*?*?*?*?*?,4.9,1.7,79,100913,0,-0,302,0.0,-0.0,0.0,0,0,0,0,205,1.0,10,5,9999,99999,9,999999999,0.0,999,999,99
3009,3,19,22,0,*?*?*?*?*?*?*?*?*?*?*?*?*?*?*?*?*?*?*?*?*?*?,4.4,1.0,79,100913,0,-0,300,0.0,-0.0,0.0,0,0,0,0,203,0.5,10,5,9999,99999,9,999999999,0.0,999,999,99
3009,3,19,23,0,*?*?*?*?*?*?*?*?*?*?*?*?*?*?*?*?*?*?*?*?*?*?,4.3,1.5,82,100913,0,-0,299,0.0,-0.0,0.0,0,0,0,0,202,0.5,10,5,9999,99999,9,999999999,0.0,999,999,99
3009,3,19,24,0,*?*?*?*?*?*?*?*?*?*?*?*?*?*?*?*?*?*?*?*?*?*?,5.9,3.4,84,100913,0,-0,306,0.0,-0.0,0.0,0,0,0,0,230,1.5,10,5,9999,99999,9,999999999,0.0,999,999,99
3009,3,20,1,0,*?*?*?*?*?*?*?*?*?*?*?*?*?*?*?*?*?*?*?*?*?*?,4.2,2.7,89,99420,0,-0,299,0.0,-0.0,0.0,0,0,0,0,198,1.0,10,5,9999,99999,9,999999999,0.0,999,999,99
3009,3,20,2,0,*?*?*?*?*?*?*?*?*?*?*?*?*?*?*?*?*?*?*?*?*?*?,4.3,3.0,92,99420,0,-0,299,0.0,-0.0,0.0,0,0,0,0,197,1.0,10,5,9999,99999,9,999999999,0.0,999,999,99
3009,3,20,3,0,*?*?*?*?*?*?*?*?*?*?*?*?*?*?*?*?*?*?*?*?*?*?,3.3,3.2,100,99420,0,-0,295,0.0,-0.0,0.0,0,0,0,0,195,3.1,10,5,9999,99999,9,999999999,0.0,999,999,99
3009,3,20,4,0,*?*?*?*?*?*?*?*?*?*?*?*?*?*?*?*?*?*?*?*?*?*?,3.0,2.5,97,99420,0,-0,294,0.0,-0.0,0.0,0,0,0,0,193,1.5,10,5,9999,99999,9,999999999,0.0,999,999,99
3009,3,20,5,0,*?*?*?*?*?*?*?*?*?*?*?*?*?*?*?*?*?*?*?*?*?*?,2.6,1.0,90,99420,0,-0,292,0.0,-0.0,0.0,0,0,0,0,192,1.0,10,5,9999,99999,9,999999999,0.0,999,999,99
3009,3,20,6,0,*?*?*?*?*?*?*?*?*?*?*?*?*?*?*?*?*?*?*?*?*?*?,2.9,0.2,82,99420,14,1347,289,0.0,0.0,0.0,0,0,0,0,190,2.1,9,5,9999,99999,9,999999999,0.0,999,999,99
3009,3,20,7,0,*?*?*?*?*?*?*?*?*?*?*?*?*?*?*?*?*?*?*?*?*?*?,3.2,0.8,84,99420,214,1377,270,91.7,309.8,43.6,9326,21137,6440,767,197,2.1,5,3,9999,99999,9,999999999,0.0,999,999,99
3009,3,20,8,0,*?*?*?*?*?*?*?*?*?*?*?*?*?*?*?*?*?*?*?*?*?*?,5.1,1.5,78,99420,400,1380,278,210.5,381.4,100.0,21912,33222,12730,1873,203,1.0,5,3,9999,99999,9,999999999,0.0,999,999,99
3009,3,20,9,0,*?*?*?*?*?*?*?*?*?*?*?*?*?*?*?*?*?*?*?*?*?*?,7.1,2.9,75,99420,558,1380,292,292.5,324.1,161.5,31140,32092,18419,3407,210,1.5,6,3,9999,99999,9,999999999,0.0,999,999,99
3009,3,20,10,0,*?*?*?*?*?*?*?*?*?*?*?*?*?*?*?*?*?*?*?*?*?*?,9.1,3.8,69,99420,677,1378,297,388.7,415.4,184.6,40611,41392,22244,3908,217,1.0,5,3,9999,99999,9,999999999,0.0,999,999,99
3009,3,20,11,0,*?*?*?*?*?*?*?*?*?*?*?*?*?*?*?*?*?*?*?*?*?*?,10.4,3.9,64,99420,751,1379,307,409.0,336.3,225.8,43880,35306,25182,5305,223,0.5,6,3,9999,99999,9,999999999,0.0,999,999,99
3009,3,20,12,0,*?*?*?*?*?*?*?*?*?*?*?*?*?*?*?*?*?*?*?*?*?*?,11.7,4.6,62,99420,774,1380,318,380.9,242.4,244.9,40757,25527,27089,5904,230,0.5,7,4,9999,99999,9,999999999,0.0,999,999,99
3009,3,20,13,0,*?*?*?*?*?*?*?*?*?*?*?*?*?*?*?*?*?*?*?*?*?*?,11.8,6.6,70,99420,743,1378,324,308.4,144.2,230.7,33698,14926,25903,5907,235,0.5,8,4,9999,99999,9,999999999,0.0,999,999,99
3009,3,20,14,0,*?*?*?*?*?*?*?*?*?*?*?*?*?*?*?*?*?*?*?*?*?*?,11.7,7.3,74,99420,662,1378,319,320.6,238.3,206.2,34137,24486,23083,4635,240,0.5,7,4,9999,99999,9,999999999,0.0,999,999,99
3009,3,20,15,0,*?*?*?*?*?*?*?*?*?*?*?*?*?*?*?*?*?*?*?*?*?*?,11.4,7.0,74,99420,536,1378,322,213.5,138.3,159.7,23251,13519,18125,3718,245,1.0,8,4,9999,99999,9,999999999,0.0,999,999,99
3009,3,20,16,0,*?*?*?*?*?*?*?*?*?*?*?*?*?*?*?*?*?*?*?*?*?*?,11.7,6.9,72,99420,374,1379,311,194.1,375.8,92.2,20214,31958,11813,1714,250,0.5,5,3,9999,99999,9,999999999,0.0,999,999,99
3009,3,20,17,0,*?*?*?*?*?*?*?*?*?*?*?*?*?*?*?*?*?*?*?*?*?*?,11.7,6.7,71,99420,186,1378,315,69.1,229.3,38.1,7296,14024,5205,676,255,1.0,6,3,9999,99999,9,999999999,0.0,999,999,99
3009,3,20,18,0,*?*?*?*?*?*?*?*?*?*?*?*?*?*?*?*?*?*?*?*?*?*?,9.6,7.9,89,99420,0,-0,322,0.0,-0.0,0.0,0,0,0,0,260,1.5,10,5,9999,99999,9,999999999,0.0,999,999,99
3009,3,20,19,0,*?*?*?*?*?*?*?*?*?*?*?*?*?*?*?*?*?*?*?*?*?*?,7.8,7.9,100,99420,0,-0,314,0.0,-0.0,0.0,0,0,0,0,255,1.0,10,5,9999,99999,9,999999999,0.0,999,999,99
3009,3,20,20,0,*?*?*?*?*?*?*?*?*?*?*?*?*?*?*?*?*?*?*?*?*?*?,7.3,6.7,96,99420,0,-0,312,0.0,-0.0,0.0,0,0,0,0,250,1.0,10,5,9999,99999,9,999999999,0.0,999,999,99
3009,3,20,21,0,*?*?*?*?*?*?*?*?*?*?*?*?*?*?*?*?*?*?*?*?*?*?,6.6,6.6,100,99420,0,-0,309,0.0,-0.0,0.0,0,0,0,0,245,1.0,10,5,9999,99999,9,999999999,0.0,999,999,99
3009,3,20,22,0,*?*?*?*?*?*?*?*?*?*?*?*?*?*?*?*?*?*?*?*?*?*?,5.6,5.6,100,99420,0,-0,304,0.0,-0.0,0.0,0,0,0,0,240,0.5,10,5,9999,99999,9,999999999,0.0,999,999,99
3009,3,20,23,0,*?*?*?*?*?*?*?*?*?*?*?*?*?*?*?*?*?*?*?*?*?*?,5.9,5.9,100,99420,0,-0,306,0.0,-0.0,0.0,0,0,0,0,235,0.5,10,5,9999,99999,9,999999999,0.0,999,999,99
3009,3,20,24,0,*?*?*?*?*?*?*?*?*?*?*?*?*?*?*?*?*?*?*?*?*?*?,4.2,2.1,86,99420,0,-0,299,0.0,-0.0,0.0,0,0,0,0,200,1.5,10,5,9999,99999,9,999999999,0.0,999,999,99
3009,3,21,1,0,*?*?*?*?*?*?*?*?*?*?*?*?*?*?*?*?*?*?*?*?*?*?,7.1,5.1,86,99361.7,0,-0,311,0.0,-0.0,0.0,0,0,0,0,228,1.0,10,5,9999,99999,9,999999999,0.0,999,999,99
3009,3,21,2,0,*?*?*?*?*?*?*?*?*?*?*?*?*?*?*?*?*?*?*?*?*?*?,7.5,4.6,81,99361.7,0,-0,313,0.0,-0.0,0.0,0,0,0,0,227,1.0,10,5,9999,99999,9,999999999,0.0,999,999,99
3009,3,21,3,0,*?*?*?*?*?*?*?*?*?*?*?*?*?*?*?*?*?*?*?*?*?*?,7.2,3.8,78,99361.7,0,-0,312,0.0,-0.0,0.0,0,0,0,0,225,3.1,10,5,9999,99999,9,999999999,0.0,999,999,99
3009,3,21,4,0,*?*?*?*?*?*?*?*?*?*?*?*?*?*?*?*?*?*?*?*?*?*?,6.9,3.4,77,99361.7,0,-0,310,0.0,-0.0,0.0,0,0,0,0,223,1.5,10,5,9999,99999,9,999999999,0.0,999,999,99
3009,3,21,5,0,*?*?*?*?*?*?*?*?*?*?*?*?*?*?*?*?*?*?*?*?*?*?,6.5,3.0,78,99361.7,0,-0,309,0.0,-0.0,0.0,0,0,0,0,222,1.0,10,5,9999,99999,9,999999999,0.1,999,999,99
3009,3,21,6,0,*?*?*?*?*?*?*?*?*?*?*?*?*?*?*?*?*?*?*?*?*?*?,5.9,3.0,80,99361.7,23,1367,306,0.0,0.0,0.0,0,0,0,0,220,2.1,10,5,9999,99999,9,999999999,0.0,999,999,99
3009,3,21,7,0,*?*?*?*?*?*?*?*?*?*?*?*?*?*?*?*?*?*?*?*?*?*?,7.2,3.0,74,99361.7,223,1378,307,52.6,43.2,45.6,5828,3060,5409,968,220,2.1,9,5,9999,99999,9,999999999,1.0,999,999,99
3009,3,21,8,0,*?*?*?*?*?*?*?*?*?*?*?*?*?*?*?*?*?*?*?*?*?*?,8.4,3.2,69,99361.7,408,1378,312,116.7,52.4,101.2,12814,4723,11435,2735,220,1.0,9,5,9999,99999,9,999999999,0.4,999,999,99
3009,3,21,9,0,*?*?*?*?*?*?*?*?*?*?*?*?*?*?*?*?*?*?*?*?*?*?,10.2,4.5,67,99361.7,566,1379,320,171.4,55.5,148.6,18836,5343,16763,4302,220,1.5,9,5,9999,99999,9,999999999,0.4,999,999,99
3009,3,21,10,0,*?*?*?*?*?*?*?*?*?*?*?*?*?*?*?*?*?*?*?*?*?*?,12.2,4.5,58,99361.7,685,1377,330,212.8,56.9,184.5,23413,5631,20800,5666,220,1.0,9,5,9999,99999,9,999999999,0.1,999,999,99
3009,3,21,11,0,*?*?*?*?*?*?*?*?*?*?*?*?*?*?*?*?*?*?*?*?*?*?,13.4,4.6,55,99361.7,759,1378,335,238.3,57.6,206.6,26229,5756,23281,6599,220,0.5,9,5,9999,99999,9,999999999,0.0,999,999,99
3009,3,21,12,0,*?*?*?*?*?*?*?*?*?*?*?*?*?*?*?*?*?*?*?*?*?*?,14.0,5.3,55,99361.7,781,1378,343,141.6,0.0,141.6,16823,0,16889,6533,220,0.5,10,5,9999,99999,9,999999999,0.1,999,999,99
3009,3,21,13,0,*?*?*?*?*?*?*?*?*?*?*?*?*?*?*?*?*?*?*?*?*?*?,14.3,5.9,56,99361.7,750,1377,344,135.5,0.0,135.5,16071,0,16132,6193,215,0.5,10,5,9999,99999,9,999999999,0.0,999,999,99
3009,3,21,14,0,*?*?*?*?*?*?*?*?*?*?*?*?*?*?*?*?*?*?*?*?*?*?,14.5,7.3,61,99361.7,669,1377,345,119.3,0.0,119.3,14087,0,14137,5312,210,0.5,10,5,9999,99999,9,999999999,0.0,999,999,99
3009,3,21,15,0,*?*?*?*?*?*?*?*?*?*?*?*?*?*?*?*?*?*?*?*?*?*?,14.2,7.1,62,99361.7,543,1377,343,94.2,0.0,94.2,11043,0,11078,4015,205,1.0,10,5,9999,99999,9,999999999,0.1,999,999,99
3009,3,21,16,0,*?*?*?*?*?*?*?*?*?*?*?*?*?*?*?*?*?*?*?*?*?*?,14.4,6.9,60,99361.7,381,1379,344,61.8,0.0,61.8,7200,0,7218,2490,200,0.5,10,5,9999,99999,9,999999999,0.0,999,999,99
3009,3,21,17,0,*?*?*?*?*?*?*?*?*?*?*?*?*?*?*?*?*?*?*?*?*?*?,14.0,6.1,59,99361.7,193,1379,343,24.3,0.0,24.3,2857,-0,2860,940,195,1.0,10,5,9999,99999,9,999999999,0.0,999,999,99
3009,3,21,18,0,*?*?*?*?*?*?*?*?*?*?*?*?*?*?*?*?*?*?*?*?*?*?,12.5,6.2,65,99361.7,0,-0,335,0.0,-0.0,0.0,0,0,0,0,190,1.5,10,5,9999,99999,9,999999999,0.0,999,999,99
3009,3,21,19,0,*?*?*?*?*?*?*?*?*?*?*?*?*?*?*?*?*?*?*?*?*?*?,10.9,5.6,69,99361.7,0,-0,328,0.0,-0.0,0.0,0,0,0,0,200,1.0,10,5,9999,99999,9,999999999,0.1,999,999,99
3009,3,21,20,0,*?*?*?*?*?*?*?*?*?*?*?*?*?*?*?*?*?*?*?*?*?*?,10.0,5.9,75,99361.7,0,-0,324,0.0,-0.0,0.0,0,0,0,0,210,1.0,10,5,9999,99999,9,999999999,0.0,999,999,99
3009,3,21,21,0,*?*?*?*?*?*?*?*?*?*?*?*?*?*?*?*?*?*?*?*?*?*?,9.4,5.3,74,99361.7,0,-0,321,0.0,-0.0,0.0,0,0,0,0,220,1.0,10,5,9999,99999,9,999999999,0.0,999,999,99
3009,3,21,22,0,*?*?*?*?*?*?*?*?*?*?*?*?*?*?*?*?*?*?*?*?*?*?,9.0,5.1,76,99361.7,0,-0,319,0.0,-0.0,0.0,0,0,0,0,230,0.5,10,5,9999,99999,9,999999999,0.0,999,999,99
3009,3,21,23,0,*?*?*?*?*?*?*?*?*?*?*?*?*?*?*?*?*?*?*?*?*?*?,9.8,5.6,74,99361.7,0,-0,323,0.0,-0.0,0.0,0,0,0,0,240,0.5,10,5,9999,99999,9,999999999,0.0,999,999,99
3009,3,21,24,0,*?*?*?*?*?*?*?*?*?*?*?*?*?*?*?*?*?*?*?*?*?*?,6.3,5.5,93,99361.7,0,-0,307,0.0,-0.0,0.0,0,0,0,0,230,1.5,10,5,9999,99999,9,999999999,0.0,999,999,99
3009,3,22,1,0,*?*?*?*?*?*?*?*?*?*?*?*?*?*?*?*?*?*?*?*?*?*?,11.2,8.7,84,99069.6,0,-0,329,0.0,-0.0,0.0,0,0,0,0,242,1.0,10,5,9999,99999,9,999999999,0.9,999,999,99
3009,3,22,2,0,*?*?*?*?*?*?*?*?*?*?*?*?*?*?*?*?*?*?*?*?*?*?,11.8,9.9,88,99069.6,0,-0,331,0.0,-0.0,0.0,0,0,0,0,233,1.0,10,5,9999,99999,9,999999999,2.6,999,999,99
3009,3,22,3,0,*?*?*?*?*?*?*?*?*?*?*?*?*?*?*?*?*?*?*?*?*?*?,11.6,10.1,90,99069.6,0,-0,330,0.0,-0.0,0.0,0,0,0,0,225,3.1,10,5,9999,99999,9,999999999,1.5,999,999,99
3009,3,22,4,0,*?*?*?*?*?*?*?*?*?*?*?*?*?*?*?*?*?*?*?*?*?*?,11.1,9.9,92,99069.6,0,-0,328,0.0,-0.0,0.0,0,0,0,0,217,1.5,10,5,9999,99999,9,999999999,0.4,999,999,99
3009,3,22,5,0,*?*?*?*?*?*?*?*?*?*?*?*?*?*?*?*?*?*?*?*?*?*?,10.5,9.9,96,99069.6,0,-0,325,0.0,-0.0,0.0,0,0,0,0,208,1.0,10,5,9999,99999,9,999999999,1.5,999,999,99
3009,3,22,6,0,*?*?*?*?*?*?*?*?*?*?*?*?*?*?*?*?*?*?*?*?*?*?,10.9,10.2,95,99069.6,32,1376,324,0.0,0.0,0.0,0,0,0,0,200,2.1,9,5,9999,99999,9,999999999,0.2,999,999,99
3009,3,22,7,0,*?*?*?*?*?*?*?*?*?*?*?*?*?*?*?*?*?*?*?*?*?*?,11.2,9.8,91,99069.6,232,1379,322,73.7,110.5,55.2,7842,7514,6645,1019,203,2.1,8,4,9999,99999,9,999999999,0.0,999,999,99
3009,3,22,8,0,*?*?*?*?*?*?*?*?*?*?*?*?*?*?*?*?*?*?*?*?*?*?,11.8,9.7,87,99069.6,417,1379,321,187.5,221.3,120.6,19810,19996,13934,2427,207,1.0,7,4,9999,99999,9,999999999,0.0,999,999,99
3009,3,22,9,0,*?*?*?*?*?*?*?*?*?*?*?*?*?*?*?*?*?*?*?*?*?*?,13.0,9.9,81,99069.6,574,1377,330,231.0,139.7,172.8,25166,13862,19567,4083,210,1.5,8,4,9999,99999,9,999999999,0.0,999,999,99
3009,3,22,10,0,*?*?*?*?*?*?*?*?*?*?*?*?*?*?*?*?*?*?*?*?*?*?,14.1,9.8,76,99069.6,693,1377,332,337.8,239.6,217.2,36008,24824,24228,4973,213,1.0,7,4,9999,99999,9,999999999,0.0,999,999,99
3009,3,22,11,0,*?*?*?*?*?*?*?*?*?*?*?*?*?*?*?*?*?*?*?*?*?*?,15.0,8.9,67,99069.6,766,1377,335,377.5,242.2,242.7,40371,25478,26856,5827,217,0.5,7,4,9999,99999,9,999999999,0.0,999,999,99
3009,3,22,12,0,*?*?*?*?*?*?*?*?*?*?*?*?*?*?*?*?*?*?*?*?*?*?,15.5,9.2,66,99069.6,788,1377,342,329.5,145.1,246.5,36029,15122,27609,6485,220,0.5,8,4,9999,99999,9,999999999,0.0,999,999,99
3009,3,22,13,0,*?*?*?*?*?*?*?*?*?*?*?*?*?*?*?*?*?*?*?*?*?*?,15.6,10.7,72,99069.6,758,1378,342,315.4,144.5,235.9,34465,14994,26466,6093,222,0.5,8,4,9999,99999,9,999999999,0.0,999,999,99
3009,3,22,14,0,*?*?*?*?*?*?*?*?*?*?*?*?*?*?*?*?*?*?*?*?*?*?,15.4,8.9,65,99069.6,676,1377,341,278.0,142.7,208.0,30337,14582,23423,5142,223,0.5,8,4,9999,99999,9,999999999,0.0,999,999,99
3009,3,22,15,0,*?*?*?*?*?*?*?*?*?*?*?*?*?*?*?*?*?*?*?*?*?*?,15.4,7.1,58,99069.6,550,1377,349,95.6,0.0,95.6,11210,0,11246,4085,225,1.0,10,5,9999,99999,9,999999999,0.7,999,999,99
3009,3,22,16,0,*?*?*?*?*?*?*?*?*?*?*?*?*?*?*?*?*?*?*?*?*?*?,15.3,7.3,59,99069.6,387,1376,349,63.1,0.0,63.1,7359,0,7377,2551,227,0.5,10,5,9999,99999,9,999999999,0.8,999,999,99
3009,3,22,17,0,*?*?*?*?*?*?*?*?*?*?*?*?*?*?*?*?*?*?*?*?*?*?,15.0,9.3,68,99069.6,200,1380,343,44.6,40.9,38.6,4950,2763,4596,815,228,1.0,9,5,9999,99999,9,999999999,0.0,999,999,99
3009,3,22,18,0,*?*?*?*?*?*?*?*?*?*?*?*?*?*?*?*?*?*?*?*?*?*?,14.1,9.2,72,99069.6,0,-0,342,0.0,-0.0,0.0,0,0,0,0,230,1.5,10,5,9999,99999,9,999999999,0.0,999,999,99
3009,3,22,19,0,*?*?*?*?*?*?*?*?*?*?*?*?*?*?*?*?*?*?*?*?*?*?,13.8,8.9,72,99069.6,0,-0,341,0.0,-0.0,0.0,0,0,0,0,242,1.0,10,5,9999,99999,9,999999999,0.0,999,999,99
3009,3,22,20,0,*?*?*?*?*?*?*?*?*?*?*?*?*?*?*?*?*?*?*?*?*?*?,13.2,10.1,81,99069.6,0,-0,338,0.0,-0.0,0.0,0,0,0,0,253,1.0,10,5,9999,99999,9,999999999,0.2,999,999,99
3009,3,22,21,0,*?*?*?*?*?*?*?*?*?*?*?*?*?*?*?*?*?*?*?*?*?*?,12.7,10.5,86,99069.6,0,-0,335,0.0,-0.0,0.0,0,0,0,0,265,1.0,10,5,9999,99999,9,999999999,0.1,999,999,99
3009,3,22,22,0,*?*?*?*?*?*?*?*?*?*?*?*?*?*?*?*?*?*?*?*?*?*?,12.2,9.9,86,99069.6,0,-0,333,0.0,-0.0,0.0,0,0,0,0,277,0.5,10,5,9999,99999,9,999999999,0.0,999,999,99
3009,3,22,23,0,*?*?*?*?*?*?*?*?*?*?*?*?*?*?*?*?*?*?*?*?*?*?,11.8,9.6,86,99069.6,0,-0,331,0.0,-0.0,0.0,0,0,0,0,288,0.5,10,5,9999,99999,9,999999999,0.0,999,999,99
3009,3,22,24,0,*?*?*?*?*?*?*?*?*?*?*?*?*?*?*?*?*?*?*?*?*?*?,10.5,7.3,80,99069.6,0,-0,326,0.0,-0.0,0.0,0,0,0,0,250,1.5,10,5,9999,99999,9,999999999,0.0,999,999,99
3009,3,23,1,0,*?*?*?*?*?*?*?*?*?*?*?*?*?*?*?*?*?*?*?*?*?*?,10.7,8.3,83,100604,0,-0,327,0.0,-0.0,0.0,0,0,0,0,302,1.0,10,5,9999,99999,9,999999999,0.0,999,999,99
3009,3,23,2,0,*?*?*?*?*?*?*?*?*?*?*?*?*?*?*?*?*?*?*?*?*?*?,10.2,7.7,83,100604,0,-0,324,0.0,-0.0,0.0,0,0,0,0,303,1.0,10,5,9999,99999,9,999999999,0.0,999,999,99
3009,3,23,3,0,*?*?*?*?*?*?*?*?*?*?*?*?*?*?*?*?*?*?*?*?*?*?,9.7,8.0,87,100604,0,-0,322,0.0,-0.0,0.0,0,0,0,0,305,3.1,10,5,9999,99999,9,999999999,0.0,999,999,99
3009,3,23,4,0,*?*?*?*?*?*?*?*?*?*?*?*?*?*?*?*?*?*?*?*?*?*?,9.5,8.1,89,100604,0,-0,321,0.0,-0.0,0.0,0,0,0,0,307,1.5,10,5,9999,99999,9,999999999,0.0,999,999,99
3009,3,23,5,0,*?*?*?*?*?*?*?*?*?*?*?*?*?*?*?*?*?*?*?*?*?*?,9.2,7.9,89,100604,0,-0,320,0.0,-0.0,0.0,0,0,0,0,308,1.0,10,5,9999,99999,9,999999999,0.0,999,999,99
3009,3,23,6,0,*?*?*?*?*?*?*?*?*?*?*?*?*?*?*?*?*?*?*?*?*?*?,8.9,7.4,88,100604,41,1381,315,0.0,0.0,0.0,0,0,0,0,310,2.1,9,5,9999,99999,9,999999999,0.0,999,999,99
3009,3,23,7,0,*?*?*?*?*?*?*?*?*?*?*?*?*?*?*?*?*?*?*?*?*?*?,10.1,7.0,79,100604,240,1374,316,77.8,112.3,58.2,8262,7802,6987,1081,307,2.1,8,4,9999,99999,9,999999999,0.0,999,999,99
3009,3,23,8,0,*?*?*?*?*?*?*?*?*?*?*?*?*?*?*?*?*?*?*?*?*?*?,11.3,7.3,74,100604,425,1377,322,162.7,132.8,121.7,17705,12197,13909,2727,303,1.0,8,4,9999,99999,9,999999999,0.0,999,999,99
3009,3,23,9,0,*?*?*?*?*?*?*?*?*?*?*?*?*?*?*?*?*?*?*?*?*?*?,12.8,8.4,73,100604,582,1376,325,277.6,234.3,178.5,29458,23444,20168,3855,300,1.5,7,4,9999,99999,9,999999999,0.0,999,999,99
3009,3,23,10,0,*?*?*?*?*?*?*?*?*?*?*?*?*?*?*?*?*?*?*?*?*?*?,14.7,9.3,68,100604,701,1376,338,289.6,143.3,216.6,31614,14722,24368,5425,297,1.0,8,4,9999,99999,9,999999999,0.0,999,999,99
3009,3,23,11,0,*?*?*?*?*?*?*?*?*?*?*?*?*?*?*?*?*?*?*?*?*?*?,15.3,8.4,62,100604,774,1377,340,323.1,144.8,241.7,35319,15065,27091,6305,293,0.5,8,4,9999,99999,9,999999999,0.0,999,999,99
3009,3,23,12,0,*?*?*?*?*?*?*?*?*?*?*?*?*?*?*?*?*?*?*?*?*?*?,16.8,8.0,55,100604,796,1377,352,251.3,57.8,217.9,27678,5809,24557,7110,290,0.5,9,5,9999,99999,9,999999999,0.0,999,999,99
3009,3,23,13,0,*?*?*?*?*?*?*?*?*?*?*?*?*?*?*?*?*?*?*?*?*?*?,16.9,8.5,56,100604,765,1377,344,376.8,242.1,242.3,40291,25467,26808,5810,295,0.5,7,4,9999,99999,9,999999999,0.0,999,999,99
3009,3,23,14,0,*?*?*?*?*?*?*?*?*?*?*?*?*?*?*?*?*?*?*?*?*?*?,17.0,7.6,53,100604,683,1376,348,281.4,142.9,210.5,30702,14623,23693,5222,300,0.5,8,4,9999,99999,9,999999999,0.0,999,999,99
3009,3,23,15,0,*?*?*?*?*?*?*?*?*?*?*?*?*?*?*?*?*?*?*?*?*?*?,16.7,6.9,51,100604,557,1377,346,223.3,139.1,167.0,24323,13695,18944,3920,305,1.0,8,4,9999,99999,9,999999999,0.3,999,999,99
3009,3,23,16,0,*?*?*?*?*?*?*?*?*?*?*?*?*?*?*?*?*?*?*?*?*?*?,16.7,7.6,54,100604,394,1376,351,112.1,52.1,97.2,12305,4644,10986,2611,310,0.5,9,5,9999,99999,9,999999999,0.8,999,999,99
3009,3,23,17,0,*?*?*?*?*?*?*?*?*?*?*?*?*?*?*?*?*?*?*?*?*?*?,15.9,9.6,65,100604,206,1374,344,62.2,104.5,46.5,6636,6588,5672,846,315,1.0,8,4,9999,99999,9,999999999,0.7,999,999,99
3009,3,23,18,0,*?*?*?*?*?*?*?*?*?*?*?*?*?*?*?*?*?*?*?*?*?*?,15.4,10.1,69,100604,6,1317,348,0.0,0.0,0.0,0,0,0,0,320,1.5,10,5,9999,99999,9,999999999,0.2,999,999,99
3009,3,23,19,0,*?*?*?*?*?*?*?*?*?*?*?*?*?*?*?*?*?*?*?*?*?*?,13.7,9.3,73,100604,0,-0,340,0.0,-0.0,0.0,0,0,0,0,282,1.0,10,5,9999,99999,9,999999999,0.0,999,999,99
3009,3,23,20,0,*?*?*?*?*?*?*?*?*?*?*?*?*?*?*?*?*?*?*?*?*?*?,11.9,8.8,79,100604,0,-0,332,0.0,-0.0,0.0,0,0,0,0,243,1.0,10,5,9999,99999,9,999999999,0.0,999,999,99
3009,3,23,21,0,*?*?*?*?*?*?*?*?*?*?*?*?*?*?*?*?*?*?*?*?*?*?,12.4,8.8,77,100604,0,-0,334,0.0,-0.0,0.0,0,0,0,0,205,1.0,10,5,9999,99999,9,999999999,0.0,999,999,99
3009,3,23,22,0,*?*?*?*?*?*?*?*?*?*?*?*?*?*?*?*?*?*?*?*?*?*?,11.8,9.2,82,100604,0,-0,332,0.0,-0.0,0.0,0,0,0,0,167,0.5,10,5,9999,99999,9,999999999,0.0,999,999,99
3009,3,23,23,0,*?*?*?*?*?*?*?*?*?*?*?*?*?*?*?*?*?*?*?*?*?*?,11.8,8.7,80,100604,0,-0,332,0.0,-0.0,0.0,0,0,0,0,128,0.5,10,5,9999,99999,9,999999999,0.8,999,999,99
3009,3,23,24,0,*?*?*?*?*?*?*?*?*?*?*?*?*?*?*?*?*?*?*?*?*?*?,11.3,8.9,83,100604,0,-0,329,0.0,-0.0,0.0,0,0,0,0,300,1.5,10,5,9999,99999,9,999999999,0.0,999,999,99
3009,3,24,1,0,*?*?*?*?*?*?*?*?*?*?*?*?*?*?*?*?*?*?*?*?*?*?,12.1,8.8,80,100690,0,-0,333,0.0,-0.0,0.0,0,0,0,0,92,1.0,10,5,9999,99999,9,999999999,0.0,999,999,99
3009,3,24,2,0,*?*?*?*?*?*?*?*?*?*?*?*?*?*?*?*?*?*?*?*?*?*?,12.4,8.9,79,100690,0,-0,334,0.0,-0.0,0.0,0,0,0,0,93,1.0,10,5,9999,99999,9,999999999,0.0,999,999,99
3009,3,24,3,0,*?*?*?*?*?*?*?*?*?*?*?*?*?*?*?*?*?*?*?*?*?*?,11.9,7.9,76,100690,0,-0,332,0.0,-0.0,0.0,0,0,0,0,95,3.1,10,5,9999,99999,9,999999999,0.0,999,999,99
3009,3,24,4,0,*?*?*?*?*?*?*?*?*?*?*?*?*?*?*?*?*?*?*?*?*?*?,11.6,8.3,80,100690,0,-0,331,0.0,-0.0,0.0,0,0,0,0,97,1.5,10,5,9999,99999,9,999999999,0.0,999,999,99
3009,3,24,5,0,*?*?*?*?*?*?*?*?*?*?*?*?*?*?*?*?*?*?*?*?*?*?,11.2,8.0,80,100690,0,-0,329,0.0,-0.0,0.0,0,0,0,0,98,1.0,10,5,9999,99999,9,999999999,0.0,999,999,99
3009,3,24,6,0,*?*?*?*?*?*?*?*?*?*?*?*?*?*?*?*?*?*?*?*?*?*?,11.7,8.5,81,100690,50,1384,331,0.0,0.0,0.0,0,0,0,0,100,2.1,10,5,9999,99999,9,999999999,0.0,999,999,99
3009,3,24,7,0,*?*?*?*?*?*?*?*?*?*?*?*?*?*?*?*?*?*?*?*?*?*?,12.0,8.8,81,100690,249,1376,329,61.7,45.4,53.5,6818,3406,6301,1143,107,2.1,9,5,9999,99999,9,999999999,0.0,999,999,99
3009,3,24,8,0,*?*?*?*?*?*?*?*?*?*?*?*?*?*?*?*?*?*?*?*?*?*?,12.7,9.4,80,100690,433,1375,329,166.6,133.3,124.6,18135,12320,14238,2802,113,1.0,8,4,9999,99999,9,999999999,0.0,999,999,99
3009,3,24,9,0,*?*?*?*?*?*?*?*?*?*?*?*?*?*?*?*?*?*?*?*?*?*?,14.3,9.9,75,100690,590,1375,340,180.2,55.9,156.2,19804,5421,17614,4576,120,1.5,9,5,9999,99999,9,999999999,0.0,999,999,99
3009,3,24,10,0,*?*?*?*?*?*?*?*?*?*?*?*?*?*?*?*?*?*?*?*?*?*?,15.6,9.3,66,100690,709,1376,346,221.4,57.1,192.0,24361,5678,21635,5971,127,1.0,9,5,9999,99999,9,999999999,0.0,999,999,99
3009,3,24,11,0,*?*?*?*?*?*?*?*?*?*?*?*?*?*?*?*?*?*?*?*?*?*?,16.3,9.8,65,100690,781,1375,353,142.0,0.0,142.0,16865,0,16931,6551,133,0.5,10,5,9999,99999,9,999999999,0.0,999,999,99
3009,3,24,12,0,*?*?*?*?*?*?*?*?*?*?*?*?*?*?*?*?*?*?*?*?*?*?,17.0,9.2,60,100690,803,1376,356,146.2,0.0,146.2,17395,0,17465,6792,140,0.5,10,5,9999,99999,9,999999999,0.0,999,999,99
3009,3,24,13,0,*?*?*?*?*?*?*?*?*?*?*?*?*?*?*?*?*?*?*?*?*?*?,16.7,9.7,63,100690,772,1376,351,243.2,57.7,210.8,26771,5777,23758,6786,140,0.5,9,5,9999,99999,9,999999999,0.0,999,999,99
3009,3,24,14,0,*?*?*?*?*?*?*?*?*?*?*?*?*?*?*?*?*?*?*?*?*?*?,17.2,9.3,60,100690,690,1376,357,123.7,0.0,123.7,14615,0,14668,5544,140,0.5,10,5,9999,99999,9,999999999,0.0,999,999,99
3009,3,24,15,0,*?*?*?*?*?*?*?*?*?*?*?*?*?*?*?*?*?*?*?*?*?*?,17.1,10.8,66,100690,563,1375,353,170.9,55.5,148.2,18779,5347,16710,4285,140,1.0,9,5,9999,99999,9,999999999,0.0,999,999,99
3009,3,24,16,0,*?*?*?*?*?*?*?*?*?*?*?*?*?*?*?*?*?*?*?*?*?*?,16.7,9.9,64,100690,401,1376,351,114.5,52.2,99.2,12561,4694,11210,2674,140,0.5,9,5,9999,99999,9,999999999,0.1,999,999,99
3009,3,24,17,0,*?*?*?*?*?*?*?*?*?*?*?*?*?*?*?*?*?*?*?*?*?*?,17.1,9.8,62,100690,213,1375,357,28.4,0.0,28.4,3326,0,3331,1099,140,1.0,10,5,9999,99999,9,999999999,0.1,999,999,99
3009,3,24,18,0,*?*?*?*?*?*?*?*?*?*?*?*?*?*?*?*?*?*?*?*?*?*?,15.9,9.6,66,100690,13,1367,351,0.0,0.0,0.0,0,0,0,0,140,1.5,10,5,9999,99999,9,999999999,0.1,999,999,99
3009,3,24,19,0,*?*?*?*?*?*?*?*?*?*?*?*?*?*?*?*?*?*?*?*?*?*?,15.2,9.6,69,100690,0,-0,348,0.0,-0.0,0.0,0,0,0,0,140,1.0,10,5,9999,99999,9,999999999,0.0,999,999,99
3009,3,24,20,0,*?*?*?*?*?*?*?*?*?*?*?*?*?*?*?*?*?*?*?*?*?*?,13.8,9.6,76,100690,0,-0,341,0.0,-0.0,0.0,0,0,0,0,140,1.0,10,5,9999,99999,9,999999999,0.0,999,999,99
3009,3,24,21,0,*?*?*?*?*?*?*?*?*?*?*?*?*?*?*?*?*?*?*?*?*?*?,13.4,9.8,79,100690,0,-0,339,0.0,-0.0,0.0,0,0,0,0,140,1.0,10,5,9999,99999,9,999999999,0.0,999,999,99
3009,3,24,22,0,*?*?*?*?*?*?*?*?*?*?*?*?*?*?*?*?*?*?*?*?*?*?,13.3,9.9,80,100690,0,-0,338,0.0,-0.0,0.0,0,0,0,0,140,0.5,10,5,9999,99999,9,999999999,0.0,999,999,99
3009,3,24,23,0,*?*?*?*?*?*?*?*?*?*?*?*?*?*?*?*?*?*?*?*?*?*?,12.6,10.3,85,100690,0,-0,335,0.0,-0.0,0.0,0,0,0,0,140,0.5,10,5,9999,99999,9,999999999,0.0,999,999,99
3009,3,24,24,0,*?*?*?*?*?*?*?*?*?*?*?*?*?*?*?*?*?*?*?*?*?*?,11.7,8.8,82,100690,0,-0,331,0.0,-0.0,0.0,0,0,0,0,90,1.5,10,5,9999,99999,9,999999999,0.6,999,999,99
3009,3,25,1,0,*?*?*?*?*?*?*?*?*?*?*?*?*?*?*?*?*?*?*?*?*?*?,11.2,8.8,84,100885,0,-0,329,0.0,-0.0,0.0,0,0,0,0,147,1.0,10,5,9999,99999,9,999999999,0.0,999,999,99
3009,3,25,2,0,*?*?*?*?*?*?*?*?*?*?*?*?*?*?*?*?*?*?*?*?*?*?,10.5,8.0,84,100885,0,-0,326,0.0,-0.0,0.0,0,0,0,0,153,1.0,10,5,9999,99999,9,999999999,0.0,999,999,99
3009,3,25,3,0,*?*?*?*?*?*?*?*?*?*?*?*?*?*?*?*?*?*?*?*?*?*?,9.7,7.4,85,100885,0,-0,322,0.0,-0.0,0.0,0,0,0,0,160,3.1,10,5,9999,99999,9,999999999,0.0,999,999,99
3009,3,25,4,0,*?*?*?*?*?*?*?*?*?*?*?*?*?*?*?*?*?*?*?*?*?*?,10.2,7.9,84,100885,0,-0,324,0.0,-0.0,0.0,0,0,0,0,167,1.5,10,5,9999,99999,9,999999999,0.0,999,999,99
3009,3,25,5,0,*?*?*?*?*?*?*?*?*?*?*?*?*?*?*?*?*?*?*?*?*?*?,10.7,8.9,87,100885,0,-0,327,0.0,-0.0,0.0,0,0,0,0,173,1.0,10,5,9999,99999,9,999999999,0.0,999,999,99
3009,3,25,6,0,*?*?*?*?*?*?*?*?*?*?*?*?*?*?*?*?*?*?*?*?*?*?,9.9,8.3,88,100885,58,1364,323,0.0,0.0,0.0,0,0,0,0,180,2.1,10,5,9999,99999,9,999999999,0.0,999,999,99
3009,3,25,7,0,*?*?*?*?*?*?*?*?*?*?*?*?*?*?*?*?*?*?*?*?*?*?,10.4,8.7,87,100885,258,1377,318,85.8,115.5,64.2,9392,8772,7472,1375,192,2.1,8,4,9999,99999,9,999999999,0.0,999,999,99
3009,3,25,8,0,*?*?*?*?*?*?*?*?*?*?*?*?*?*?*?*?*?*?*?*?*?*?,11.8,8.3,78,100885,442,1376,328,128.7,53.3,111.6,14130,4900,12599,3058,203,1.0,9,5,9999,99999,9,999999999,0.0,999,999,99
3009,3,25,9,0,*?*?*?*?*?*?*?*?*?*?*?*?*?*?*?*?*?*?*?*?*?*?,13.2,9.1,75,100885,598,1374,334,183.1,56.0,158.8,20125,5443,17898,4668,215,1.5,9,5,9999,99999,9,999999999,0.0,999,999,99
3009,3,25,10,0,*?*?*?*?*?*?*?*?*?*?*?*?*?*?*?*?*?*?*?*?*?*?,14.9,9.2,68,100885,717,1376,342,224.3,57.2,194.4,24675,5692,21911,6073,227,1.0,9,5,9999,99999,9,999999999,0.0,999,999,99
3009,3,25,11,0,*?*?*?*?*?*?*?*?*?*?*?*?*?*?*?*?*?*?*?*?*?*?,16.1,8.4,59,100885,789,1375,348,249.3,57.8,216.2,27454,5802,24359,7027,238,0.5,9,5,9999,99999,9,999999999,0.0,999,999,99
3009,3,25,12,0,*?*?*?*?*?*?*?*?*?*?*?*?*?*?*?*?*?*?*?*?*?*?,16.5,7.7,55,100885,810,1375,350,256.7,57.9,222.5,28266,5829,25074,7323,250,0.5,9,5,9999,99999,9,999999999,0.0,999,999,99
3009,3,25,13,0,*?*?*?*?*?*?*?*?*?*?*?*?*?*?*?*?*?*?*?*?*?*?,17.0,8.5,57,100885,779,1376,353,245.7,57.7,213.0,27055,5787,24007,6886,260,0.5,9,5,9999,99999,9,999999999,0.0,999,999,99
3009,3,25,14,0,*?*?*?*?*?*?*?*?*?*?*?*?*?*?*?*?*?*?*?*?*?*?,17.1,9.3,59,100885,697,1376,353,217.3,57.0,188.4,23906,5657,21234,5823,270,0.5,9,5,9999,99999,9,999999999,0.0,999,999,99
3009,3,25,15,0,*?*?*?*?*?*?*?*?*?*?*?*?*?*?*?*?*?*?*?*?*?*?,16.9,9.3,60,100885,570,1375,352,173.3,55.6,150.3,19046,5367,16945,4360,280,1.0,9,5,9999,99999,9,999999999,0.0,999,999,99
3009,3,25,16,0,*?*?*?*?*?*?*?*?*?*?*?*?*?*?*?*?*?*?*?*?*?*?,16.6,9.6,62,100885,407,1374,351,116.8,52.4,101.3,12821,4732,11439,2736,290,0.5,9,5,9999,99999,9,999999999,0.0,999,999,99
3009,3,25,17,0,*?*?*?*?*?*?*?*?*?*?*?*?*?*?*?*?*?*?*?*?*?*?,16.6,8.8,59,100885,220,1377,351,51.6,43.0,44.8,5719,3045,5300,949,300,1.0,9,5,9999,99999,9,999999999,0.0,999,999,99
3009,3,25,18,0,*?*?*?*?*?*?*?*?*?*?*?*?*?*?*?*?*?*?*?*?*?*?,15.5,8.4,62,100885,20,1384,349,0.0,0.0,0.0,0,0,0,0,310,1.5,10,5,9999,99999,9,999999999,0.0,999,999,99
3009,3,25,19,0,*?*?*?*?*?*?*?*?*?*?*?*?*?*?*?*?*?*?*?*?*?*?,14.5,8.8,67,100885,0,-0,344,0.0,-0.0,0.0,0,0,0,0,317,1.0,10,5,9999,99999,9,999999999,0.0,999,999,99
3009,3,25,20,0,*?*?*?*?*?*?*?*?*?*?*?*?*?*?*?*?*?*?*?*?*?*?,13.1,8.8,74,100885,0,-0,338,0.0,-0.0,0.0,0,0,0,0,323,1.0,10,5,9999,99999,9,999999999,0.0,999,999,99
3009,3,25,21,0,*?*?*?*?*?*?*?*?*?*?*?*?*?*?*?*?*?*?*?*?*?*?,12.7,8.5,75,100885,0,-0,336,0.0,-0.0,0.0,0,0,0,0,330,1.0,10,5,9999,99999,9,999999999,0.0,999,999,99
3009,3,25,22,0,*?*?*?*?*?*?*?*?*?*?*?*?*?*?*?*?*?*?*?*?*?*?,12.1,8.7,79,100885,0,-0,333,0.0,-0.0,0.0,0,0,0,0,337,0.5,10,5,9999,99999,9,999999999,0.0,999,999,99
3009,3,25,23,0,*?*?*?*?*?*?*?*?*?*?*?*?*?*?*?*?*?*?*?*?*?*?,11.0,8.4,83,100885,0,-0,328,0.0,-0.0,0.0,0,0,0,0,343,0.5,10,5,9999,99999,9,999999999,0.0,999,999,99
3009,3,25,24,0,*?*?*?*?*?*?*?*?*?*?*?*?*?*?*?*?*?*?*?*?*?*?,11.9,9.6,84,100885,0,-0,332,0.0,-0.0,0.0,0,0,0,0,140,1.5,10,5,9999,99999,9,999999999,0.0,999,999,99
3009,3,26,1,0,*?*?*?*?*?*?*?*?*?*?*?*?*?*?*?*?*?*?*?*?*?*?,8.1,7.0,90,102145,0,-0,315,0.0,-0.0,0.0,0,0,0,0,298,1.0,10,5,9999,99999,9,999999999,0.0,999,999,99
3009,3,26,2,0,*?*?*?*?*?*?*?*?*?*?*?*?*?*?*?*?*?*?*?*?*?*?,6.4,6.2,95,102145,0,-0,308,0.0,-0.0,0.0,0,0,0,0,247,1.0,10,5,9999,99999,9,999999999,0.0,999,999,99
3009,3,26,3,0,*?*?*?*?*?*?*?*?*?*?*?*?*?*?*?*?*?*?*?*?*?*?,6.4,6.4,97,102145,0,-0,308,0.0,-0.0,0.0,0,0,0,0,195,3.1,10,5,9999,99999,9,999999999,0.0,999,999,99
3009,3,26,4,0,*?*?*?*?*?*?*?*?*?*?*?*?*?*?*?*?*?*?*?*?*?*?,6.9,6.2,92,102145,0,-0,310,0.0,-0.0,0.0,0,0,0,0,143,1.5,10,5,9999,99999,9,999999999,0.0,999,999,99
3009,3,26,5,0,*?*?*?*?*?*?*?*?*?*?*?*?*?*?*?*?*?*?*?*?*?*?,6.0,4.8,90,102145,0,-0,302,0.0,-0.0,0.0,0,0,0,0,92,1.0,9,5,9999,99999,9,999999999,0.0,999,999,99
3009,3,26,6,0,*?*?*?*?*?*?*?*?*?*?*?*?*?*?*?*?*?*?*?*?*?*?,5.1,3.8,89,102145,67,1369,258,0.0,0.0,0.0,0,0,0,0,40,2.1,0,0,9999,99999,9,999999999,0.0,999,999,99
3009,3,26,7,0,*?*?*?*?*?*?*?*?*?*?*?*?*?*?*?*?*?*?*?*?*?*?,6.8,4.8,85,102145,266,1373,266,134.6,486.5,40.4,14003,37086,6239,753,45,2.1,0,0,9999,99999,9,999999999,0.0,999,999,99
3009,3,26,8,0,*?*?*?*?*?*?*?*?*?*?*?*?*?*?*?*?*?*?*?*?*?*?,8.4,4.6,75,102145,450,1374,272,261.4,558.9,78.4,27103,50507,11388,1486,50,1.0,0,0,9999,99999,9,999999999,0.0,999,999,99
3009,3,26,9,0,*?*?*?*?*?*?*?*?*?*?*?*?*?*?*?*?*?*?*?*?*?*?,11.3,5.6,66,102145,606,1374,285,369.3,585.9,110.8,38391,56425,15466,2218,55,1.5,0,0,9999,99999,9,999999999,0.0,999,999,99
3009,3,26,10,0,*?*?*?*?*?*?*?*?*?*?*?*?*?*?*?*?*?*?*?*?*?*?,14.2,6.6,58,102145,724,1373,299,450.7,598.5,135.2,47015,59127,18366,2905,60,1.0,0,0,9999,99999,9,999999999,0.0,999,999,99
3009,3,26,11,0,*?*?*?*?*?*?*?*?*?*?*?*?*?*?*?*?*?*?*?*?*?*?,16.3,6.7,51,102145,796,1374,309,500.3,604.4,150.1,52311,60304,20061,3418,65,0.5,0,0,9999,99999,9,999999999,0.0,999,999,99
3009,3,26,12,0,*?*?*?*?*?*?*?*?*?*?*?*?*?*?*?*?*?*?*?*?*?*?,18.0,6.4,45,102145,817,1374,315,514.7,605.9,154.4,53847,60593,20540,3584,70,0.5,0,0,9999,99999,9,999999999,0.0,999,999,99
3009,3,26,13,0,*?*?*?*?*?*?*?*?*?*?*?*?*?*?*?*?*?*?*?*?*?*?,18.0,7.4,48,102145,785,1373,318,492.8,603.6,147.8,51504,60142,19805,3334,70,0.5,0,0,9999,99999,9,999999999,0.0,999,999,99
3009,3,26,14,0,*?*?*?*?*?*?*?*?*?*?*?*?*?*?*?*?*?*?*?*?*?*?,18.1,8.1,50,102145,703,1373,320,436.2,596.6,130.9,45475,58725,17861,2771,70,0.5,0,0,9999,99999,9,999999999,0.0,999,999,99
3009,3,26,15,0,*?*?*?*?*?*?*?*?*?*?*?*?*?*?*?*?*?*?*?*?*?*?,18.0,8.0,51,102145,577,1375,319,348.9,581.9,104.7,36245,55551,14717,2068,70,1.0,0,0,9999,99999,9,999999999,0.0,999,999,99
3009,3,26,16,0,*?*?*?*?*?*?*?*?*?*?*?*?*?*?*?*?*?*?*?*?*?*?,18.0,8.1,51,102145,414,1374,319,236.6,549.7,71.0,24523,48580,10411,1335,70,0.5,0,0,9999,99999,9,999999999,0.0,999,999,99
3009,3,26,17,0,*?*?*?*?*?*?*?*?*?*?*?*?*?*?*?*?*?*?*?*?*?*?,17.3,8.1,53,102145,226,1372,341,93.8,255.0,51.8,9789,17328,6872,932,70,1.0,6,3,9999,99999,9,999999999,0.0,999,999,99
3009,3,26,18,0,*?*?*?*?*?*?*?*?*?*?*?*?*?*?*?*?*?*?*?*?*?*?,14.5,8.0,63,102145,27,1394,345,0.0,0.0,0.0,0,0,0,0,70,1.5,10,5,9999,99999,9,999999999,0.0,999,999,99
3009,3,26,19,0,*?*?*?*?*?*?*?*?*?*?*?*?*?*?*?*?*?*?*?*?*?*?,13.2,8.7,72,102145,0,-0,338,0.0,-0.0,0.0,0,0,0,0,63,1.0,10,5,9999,99999,9,999999999,0.0,999,999,99
3009,3,26,20,0,*?*?*?*?*?*?*?*?*?*?*?*?*?*?*?*?*?*?*?*?*?*?,11.3,8.0,77,102145,0,-0,329,0.0,-0.0,0.0,0,0,0,0,57,1.0,10,5,9999,99999,9,999999999,0.0,999,999,99
3009,3,26,21,0,*?*?*?*?*?*?*?*?*?*?*?*?*?*?*?*?*?*?*?*?*?*?,9.7,7.7,84,102145,0,-0,322,0.0,-0.0,0.0,0,0,0,0,50,1.0,10,5,9999,99999,9,999999999,0.0,999,999,99
3009,3,26,22,0,*?*?*?*?*?*?*?*?*?*?*?*?*?*?*?*?*?*?*?*?*?*?,9.0,8.1,91,102145,0,-0,319,0.0,-0.0,0.0,0,0,0,0,43,0.5,10,5,9999,99999,9,999999999,0.0,999,999,99
3009,3,26,23,0,*?*?*?*?*?*?*?*?*?*?*?*?*?*?*?*?*?*?*?*?*?*?,8.3,8.0,95,102145,0,-0,316,0.0,-0.0,0.0,0,0,0,0,37,0.5,10,5,9999,99999,9,999999999,0.0,999,999,99
3009,3,26,24,0,*?*?*?*?*?*?*?*?*?*?*?*?*?*?*?*?*?*?*?*?*?*?,9.8,7.7,84,102145,0,-0,323,0.0,-0.0,0.0,0,0,0,0,350,1.5,10,5,9999,99999,9,999999999,0.0,999,999,99
3009,3,27,1,0,*?*?*?*?*?*?*?*?*?*?*?*?*?*?*?*?*?*?*?*?*?*?,6.8,5.8,88,101739,0,-0,310,0.0,-0.0,0.0,0,0,0,0,33,1.0,10,5,9999,99999,9,999999999,0.0,999,999,99
3009,3,27,2,0,*?*?*?*?*?*?*?*?*?*?*?*?*?*?*?*?*?*?*?*?*?*?,6.1,4.6,85,101739,0,-0,307,0.0,-0.0,0.0,0,0,0,0,37,1.0,10,5,9999,99999,9,999999999,0.0,999,999,99
3009,3,27,3,0,*?*?*?*?*?*?*?*?*?*?*?*?*?*?*?*?*?*?*?*?*?*?,5.5,3.8,84,101739,0,-0,304,0.0,-0.0,0.0,0,0,0,0,40,3.1,10,5,9999,99999,9,999999999,0.0,999,999,99
3009,3,27,4,0,*?*?*?*?*?*?*?*?*?*?*?*?*?*?*?*?*?*?*?*?*?*?,5.1,3.6,85,101739,0,-0,302,0.0,-0.0,0.0,0,0,0,0,43,1.5,10,5,9999,99999,9,999999999,0.0,999,999,99
3009,3,27,5,0,*?*?*?*?*?*?*?*?*?*?*?*?*?*?*?*?*?*?*?*?*?*?,4.6,3.6,87,101739,0,-0,300,0.0,-0.0,0.0,0,0,0,0,47,1.0,10,5,9999,99999,9,999999999,0.0,999,999,99
3009,3,27,6,0,*?*?*?*?*?*?*?*?*?*?*?*?*?*?*?*?*?*?*?*?*?*?,4.2,2.9,86,101739,76,1374,267,3.4,39.3,1.2,386,2252,228,51,50,2.1,3,2,9999,99999,9,999999999,0.0,999,999,99
3009,3,27,7,0,*?*?*?*?*?*?*?*?*?*?*?*?*?*?*?*?*?*?*?*?*?*?,5.8,2.7,76,101739,275,1375,258,140.6,492.1,42.2,14619,37971,6493,787,62,2.1,0,0,9999,99999,9,999999999,0.0,999,999,99
3009,3,27,8,0,*?*?*?*?*?*?*?*?*?*?*?*?*?*?*?*?*?*?*?*?*?*?,7.3,2.5,67,101739,458,1373,264,267.3,560.8,80.2,27712,50923,11616,1522,73,1.0,0,0,9999,99999,9,999999999,0.0,999,999,99
3009,3,27,9,0,*?*?*?*?*?*?*?*?*?*?*?*?*?*?*?*?*?*?*?*?*?*?,9.4,3.6,63,101739,614,1373,274,375.0,586.9,112.5,38992,56652,15672,2262,85,1.5,0,0,9999,99999,9,999999999,0.0,999,999,99
3009,3,27,10,0,*?*?*?*?*?*?*?*?*?*?*?*?*?*?*?*?*?*?*?*?*?*?,12.6,4.8,55,101739,732,1373,289,456.3,599.2,136.9,47606,59273,18558,2958,97,1.0,0,0,9999,99999,9,999999999,0.0,999,999,99
3009,3,27,11,0,*?*?*?*?*?*?*?*?*?*?*?*?*?*?*?*?*?*?*?*?*?*?,14.1,3.8,47,101739,804,1374,293,505.7,605.0,151.7,52885,60415,20241,3479,108,0.5,0,0,9999,99999,9,999999999,0.0,999,999,99
3009,3,27,12,0,*?*?*?*?*?*?*?*?*?*?*?*?*?*?*?*?*?*?*?*?*?*?,15.0,2.7,41,101739,824,1373,316,503.5,493.4,207.4,53422,50530,24863,4900,120,0.5,4,2,9999,99999,9,999999999,0.0,999,999,99
3009,3,27,13,0,*?*?*?*?*?*?*?*?*?*?*?*?*?*?*?*?*?*?*?*?*?*?,15.5,2.5,40,101739,792,1373,323,464.3,422.6,220.6,48680,43035,26025,5109,112,0.5,5,3,9999,99999,9,999999999,0.0,999,999,99
3009,3,27,14,0,*?*?*?*?*?*?*?*?*?*?*?*?*?*?*?*?*?*?*?*?*?*?,15.1,2.5,40,101739,710,1373,327,386.0,334.5,213.0,41324,34831,23851,4887,103,0.5,6,3,9999,99999,9,999999999,0.0,999,999,99
3009,3,27,15,0,*?*?*?*?*?*?*?*?*?*?*?*?*?*?*?*?*?*?*?*?*?*?,15.6,2.3,38,101739,583,1373,301,353.5,576.8,108.5,36667,55121,15159,2141,95,1.0,1,0,9999,99999,9,999999999,0.0,999,999,99
3009,3,27,16,0,*?*?*?*?*?*?*?*?*?*?*?*?*?*?*?*?*?*?*?*?*?*?,15.5,1.0,36,101739,421,1375,339,161.0,132.5,120.5,17529,12145,13774,2698,87,0.5,8,4,9999,99999,9,999999999,0.0,999,999,99
3009,3,27,17,0,*?*?*?*?*?*?*?*?*?*?*?*?*?*?*?*?*?*?*?*?*?*?,14.6,1.5,39,101739,233,1374,346,32.4,0.0,32.4,3791,0,3798,1258,78,1.0,10,5,9999,99999,9,999999999,0.0,999,999,99
3009,3,27,18,0,*?*?*?*?*?*?*?*?*?*?*?*?*?*?*?*?*?*?*?*?*?*?,12.7,2.1,46,101739,33,1359,337,0.0,0.0,0.0,0,0,0,0,70,1.5,10,5,9999,99999,9,999999999,0.0,999,999,99
3009,3,27,19,0,*?*?*?*?*?*?*?*?*?*?*?*?*?*?*?*?*?*?*?*?*?*?,10.9,3.4,56,101739,0,-0,329,0.0,-0.0,0.0,0,0,0,0,67,1.0,10,5,9999,99999,9,999999999,0.0,999,999,99
3009,3,27,20,0,*?*?*?*?*?*?*?*?*?*?*?*?*?*?*?*?*?*?*?*?*?*?,9.4,3.6,63,101739,0,-0,322,0.0,-0.0,0.0,0,0,0,0,63,1.0,10,5,9999,99999,9,999999999,0.0,999,999,99
3009,3,27,21,0,*?*?*?*?*?*?*?*?*?*?*?*?*?*?*?*?*?*?*?*?*?*?,8.6,3.2,65,101739,0,-0,318,0.0,-0.0,0.0,0,0,0,0,60,1.0,10,5,9999,99999,9,999999999,0.0,999,999,99
3009,3,27,22,0,*?*?*?*?*?*?*?*?*?*?*?*?*?*?*?*?*?*?*?*?*?*?,8.0,3.0,67,101739,0,-0,315,0.0,-0.0,0.0,0,0,0,0,57,0.5,10,5,9999,99999,9,999999999,0.0,999,999,99
3009,3,27,23,0,*?*?*?*?*?*?*?*?*?*?*?*?*?*?*?*?*?*?*?*?*?*?,7.3,2.7,69,101739,0,-0,312,0.0,-0.0,0.0,0,0,0,0,53,0.5,10,5,9999,99999,9,999999999,0.0,999,999,99
3009,3,27,24,0,*?*?*?*?*?*?*?*?*?*?*?*?*?*?*?*?*?*?*?*?*?*?,7.6,6.9,90,101739,0,-0,313,0.0,-0.0,0.0,0,0,0,0,30,1.5,10,5,9999,99999,9,999999999,0.0,999,999,99
3009,3,28,1,0,*?*?*?*?*?*?*?*?*?*?*?*?*?*?*?*?*?*?*?*?*?*?,6.6,2.3,73,102115,0,-0,309,0.0,-0.0,0.0,0,0,0,0,50,1.0,10,5,9999,99999,9,999999999,0.0,999,999,99
3009,3,28,2,0,*?*?*?*?*?*?*?*?*?*?*?*?*?*?*?*?*?*?*?*?*?*?,6.4,2.1,73,102115,0,-0,308,0.0,-0.0,0.0,0,0,0,0,50,1.0,10,5,9999,99999,9,999999999,0.0,999,999,99
3009,3,28,3,0,*?*?*?*?*?*?*?*?*?*?*?*?*?*?*?*?*?*?*?*?*?*?,6.7,2.3,72,102115,0,-0,310,0.0,-0.0,0.0,0,0,0,0,50,3.1,10,5,9999,99999,9,999999999,0.0,999,999,99
3009,3,28,4,0,*?*?*?*?*?*?*?*?*?*?*?*?*?*?*?*?*?*?*?*?*?*?,5.8,2.1,76,102115,0,-0,306,0.0,-0.0,0.0,0,0,0,0,50,1.5,10,5,9999,99999,9,999999999,0.0,999,999,99
3009,3,28,5,0,*?*?*?*?*?*?*?*?*?*?*?*?*?*?*?*?*?*?*?*?*?*?,6.4,2.5,75,102115,0,-0,308,0.0,-0.0,0.0,0,0,0,0,50,1.0,10,5,9999,99999,9,999999999,0.0,999,999,99
3009,3,28,6,0,*?*?*?*?*?*?*?*?*?*?*?*?*?*?*?*?*?*?*?*?*?*?,6.0,1.3,71,102115,85,1377,307,2.8,0.0,2.8,359,-0,358,113,50,2.1,10,5,9999,99999,9,999999999,0.0,999,999,99
3009,3,28,7,0,*?*?*?*?*?*?*?*?*?*?*?*?*?*?*?*?*?*?*?*?*?*?,5.6,1.9,76,102115,283,1372,305,42.5,0.0,42.5,4955,0,4965,1665,53,2.1,10,5,9999,99999,9,999999999,0.0,999,999,99
3009,3,28,8,0,*?*?*?*?*?*?*?*?*?*?*?*?*?*?*?*?*?*?*?*?*?*?,7.1,3.6,77,102115,466,1371,311,79.2,0.0,79.2,9256,0,9282,3287,57,1.0,10,5,9999,99999,9,999999999,0.0,999,999,99
3009,3,28,9,0,*?*?*?*?*?*?*?*?*?*?*?*?*?*?*?*?*?*?*?*?*?*?,8.5,3.2,68,102115,622,1372,318,110.4,0.0,110.4,12995,0,13040,4837,60,1.5,10,5,9999,99999,9,999999999,0.0,999,999,99
3009,3,28,10,0,*?*?*?*?*?*?*?*?*?*?*?*?*?*?*?*?*?*?*?*?*?*?,10.8,3.9,62,102115,740,1373,328,133.9,0.0,133.9,15871,0,15932,6102,63,1.0,10,5,9999,99999,9,999999999,0.0,999,999,99
3009,3,28,11,0,*?*?*?*?*?*?*?*?*?*?*?*?*?*?*?*?*?*?*?*?*?*?,10.7,2.9,57,102115,811,1373,328,148.2,0.0,148.2,17638,0,17709,6901,67,0.5,10,5,9999,99999,9,999999999,0.0,999,999,99
3009,3,28,12,0,*?*?*?*?*?*?*?*?*?*?*?*?*?*?*?*?*?*?*?*?*?*?,12.1,2.9,52,102115,831,1372,334,152.2,0.0,152.2,18141,0,18216,7130,70,0.5,10,5,9999,99999,9,999999999,0.0,999,999,99
3009,3,28,13,0,*?*?*?*?*?*?*?*?*?*?*?*?*?*?*?*?*?*?*?*?*?*?,12.1,3.2,54,102115,799,1373,334,145.8,0.0,145.8,17341,0,17410,6766,68,0.5,10,5,9999,99999,9,999999999,0.0,999,999,99
3009,3,28,14,0,*?*?*?*?*?*?*?*?*?*?*?*?*?*?*?*?*?*?*?*?*?*?,11.9,3.8,57,102115,717,1373,333,129.3,0.0,129.3,15304,0,15362,5849,67,0.5,10,5,9999,99999,9,999999999,0.0,999,999,99
3009,3,28,15,0,*?*?*?*?*?*?*?*?*?*?*?*?*?*?*?*?*?*?*?*?*?*?,12.2,3.9,57,102115,590,1373,334,103.9,0.0,103.9,12211,0,12251,4503,65,1.0,10,5,9999,99999,9,999999999,0.0,999,999,99
3009,3,28,16,0,*?*?*?*?*?*?*?*?*?*?*?*?*?*?*?*?*?*?*?*?*?*?,11.8,4.6,61,102115,427,1373,332,71.3,0.0,71.3,8321,0,8344,2919,63,0.5,10,5,9999,99999,9,999999999,0.0,999,999,99
3009,3,28,17,0,*?*?*?*?*?*?*?*?*?*?*?*?*?*?*?*?*?*?*?*?*?*?,11.9,5.1,62,102115,239,1370,333,33.8,0.0,33.8,3945,0,3951,1310,62,1.0,10,5,9999,99999,9,999999999,0.0,999,999,99
3009,3,28,18,0,*?*?*?*?*?*?*?*?*?*?*?*?*?*?*?*?*?*?*?*?*?*?,10.9,5.1,67,102115,40,1370,328,0.0,0.0,0.0,0,0,0,0,60,1.5,10,5,9999,99999,9,999999999,0.0,999,999,99
3009,3,28,19,0,*?*?*?*?*?*?*?*?*?*?*?*?*?*?*?*?*?*?*?*?*?*?,10.4,5.0,68,102115,0,-0,326,0.0,-0.0,0.0,0,0,0,0,62,1.0,10,5,9999,99999,9,999999999,0.0,999,999,99
3009,3,28,20,0,*?*?*?*?*?*?*?*?*?*?*?*?*?*?*?*?*?*?*?*?*?*?,8.4,4.6,76,102115,0,-0,317,0.0,-0.0,0.0,0,0,0,0,63,1.0,10,5,9999,99999,9,999999999,0.0,999,999,99
3009,3,28,21,0,*?*?*?*?*?*?*?*?*?*?*?*?*?*?*?*?*?*?*?*?*?*?,7.9,3.9,76,102115,0,-0,315,0.0,-0.0,0.0,0,0,0,0,65,1.0,10,5,9999,99999,9,999999999,0.0,999,999,99
3009,3,28,22,0,*?*?*?*?*?*?*?*?*?*?*?*?*?*?*?*?*?*?*?*?*?*?,7.8,3.8,75,102115,0,-0,314,0.0,-0.0,0.0,0,0,0,0,67,0.5,10,5,9999,99999,9,999999999,0.0,999,999,99
3009,3,28,23,0,*?*?*?*?*?*?*?*?*?*?*?*?*?*?*?*?*?*?*?*?*?*?,8.1,3.9,74,102115,0,-0,316,0.0,-0.0,0.0,0,0,0,0,68,0.5,10,5,9999,99999,9,999999999,0.0,999,999,99
3009,3,28,24,0,*?*?*?*?*?*?*?*?*?*?*?*?*?*?*?*?*?*?*?*?*?*?,6.7,2.5,74,102115,0,-0,310,0.0,-0.0,0.0,0,0,0,0,50,1.5,10,5,9999,99999,9,999999999,0.0,999,999,99
3009,3,29,1,0,*?*?*?*?*?*?*?*?*?*?*?*?*?*?*?*?*?*?*?*?*?*?,9.1,4.8,74,101656,0,-0,320,0.0,-0.0,0.0,0,0,0,0,70,1.0,10,5,9999,99999,9,999999999,0.0,999,999,99
3009,3,29,2,0,*?*?*?*?*?*?*?*?*?*?*?*?*?*?*?*?*?*?*?*?*?*?,9.4,5.3,74,101656,0,-0,321,0.0,-0.0,0.0,0,0,0,0,70,1.0,10,5,9999,99999,9,999999999,0.0,999,999,99
3009,3,29,3,0,*?*?*?*?*?*?*?*?*?*?*?*?*?*?*?*?*?*?*?*?*?*?,9.0,5.0,74,101656,0,-0,320,0.0,-0.0,0.0,0,0,0,0,70,3.1,10,5,9999,99999,9,999999999,0.0,999,999,99
3009,3,29,4,0,*?*?*?*?*?*?*?*?*?*?*?*?*?*?*?*?*?*?*?*?*?*?,8.6,5.1,78,101656,0,-0,318,0.0,-0.0,0.0,0,0,0,0,70,1.5,10,5,9999,99999,9,999999999,0.0,999,999,99
3009,3,29,5,0,*?*?*?*?*?*?*?*?*?*?*?*?*?*?*?*?*?*?*?*?*?*?,8.1,4.8,78,101656,0,-0,315,0.0,-0.0,0.0,0,0,0,0,70,1.0,10,5,9999,99999,9,999999999,0.0,999,999,99
3009,3,29,6,0,*?*?*?*?*?*?*?*?*?*?*?*?*?*?*?*?*?*?*?*?*?*?,8.8,5.3,78,101656,93,1366,314,7.8,15.3,6.8,925,704,874,140,70,2.1,9,5,9999,99999,9,999999999,0.0,999,999,99
3009,3,29,7,0,*?*?*?*?*?*?*?*?*?*?*?*?*?*?*?*?*?*?*?*?*?*?,9.3,5.1,74,101656,292,1374,299,142.2,351.3,67.6,14862,27033,8860,1229,75,2.1,5,3,9999,99999,9,999999999,0.0,999,999,99
3009,3,29,8,0,*?*?*?*?*?*?*?*?*?*?*?*?*?*?*?*?*?*?*?*?*?*?,10.3,5.6,72,101656,475,1373,303,260.2,394.9,123.6,27062,36383,15449,2375,80,1.0,5,3,9999,99999,9,999999999,0.0,999,999,99
3009,3,29,9,0,*?*?*?*?*?*?*?*?*?*?*?*?*?*?*?*?*?*?*?*?*?*?,12.8,6.4,64,101656,630,1372,315,360.3,412.0,171.2,37582,40572,20763,3529,85,1.5,5,3,9999,99999,9,999999999,0.0,999,999,99
3009,3,29,10,0,*?*?*?*?*?*?*?*?*?*?*?*?*?*?*?*?*?*?*?*?*?*?,15.4,7.9,60,101656,747,1372,307,467.3,600.6,140.2,48774,59549,18933,3066,90,1.0,0,0,9999,99999,9,999999999,0.0,999,999,99
3009,3,29,11,0,*?*?*?*?*?*?*?*?*?*?*?*?*?*?*?*?*?*?*?*?*?*?,15.8,8.5,61,101656,818,1372,327,500.0,493.1,206.0,53043,50468,24710,4842,95,0.5,4,2,9999,99999,9,999999999,0.0,999,999,99
3009,3,29,12,0,*?*?*?*?*?*?*?*?*?*?*?*?*?*?*?*?*?*?*?*?*?*?,17.5,8.5,55,101656,838,1372,326,528.5,581.4,173.3,54983,58003,22507,4056,100,0.5,2,1,9999,99999,9,999999999,0.0,999,999,99
3009,3,29,13,0,*?*?*?*?*?*?*?*?*?*?*?*?*?*?*?*?*?*?*?*?*?*?,17.5,8.3,54,101656,806,1373,326,506.2,579.2,166.0,52606,57599,21720,3763,95,0.5,2,1,9999,99999,9,999999999,0.0,999,999,99
3009,3,29,14,0,*?*?*?*?*?*?*?*?*?*?*?*?*?*?*?*?*?*?*?*?*?*?,17.3,7.9,53,101656,723,1372,328,445.3,538.2,161.7,47607,54368,20104,3464,90,0.5,3,2,9999,99999,9,999999999,0.0,999,999,99
3009,3,29,15,0,*?*?*?*?*?*?*?*?*?*?*?*?*?*?*?*?*?*?*?*?*?*?,17.4,8.0,53,101656,596,1372,329,358.7,525.7,130.2,38202,51390,16543,2575,85,1.0,3,2,9999,99999,9,999999999,0.0,999,999,99
3009,3,29,16,0,*?*?*?*?*?*?*?*?*?*?*?*?*?*?*?*?*?*?*?*?*?*?,17.4,8.1,54,101656,433,1371,325,249.8,531.2,81.9,25721,47336,11738,1522,80,0.5,2,1,9999,99999,9,999999999,0.0,999,999,99
3009,3,29,17,0,*?*?*?*?*?*?*?*?*?*?*?*?*?*?*?*?*?*?*?*?*?*?,17.2,7.3,51,101656,246,1372,345,95.5,190.0,61.4,10118,13405,7341,1149,75,1.0,7,4,9999,99999,9,999999999,0.0,999,999,99
3009,3,29,18,0,*?*?*?*?*?*?*?*?*?*?*?*?*?*?*?*?*?*?*?*?*?*?,15.7,8.3,60,101656,47,1379,350,0.0,0.0,0.0,0,0,0,0,70,1.5,10,5,9999,99999,9,999999999,0.0,999,999,99
3009,3,29,19,0,*?*?*?*?*?*?*?*?*?*?*?*?*?*?*?*?*?*?*?*?*?*?,13.8,7.9,66,101656,0,-0,341,0.0,-0.0,0.0,0,0,0,0,77,1.0,10,5,9999,99999,9,999999999,0.0,999,999,99
3009,3,29,20,0,*?*?*?*?*?*?*?*?*?*?*?*?*?*?*?*?*?*?*?*?*?*?,12.9,7.7,70,101656,0,-0,337,0.0,-0.0,0.0,0,0,0,0,83,1.0,10,5,9999,99999,9,999999999,0.0,999,999,99
3009,3,29,21,0,*?*?*?*?*?*?*?*?*?*?*?*?*?*?*?*?*?*?*?*?*?*?,11.8,7.0,71,101656,0,-0,332,0.0,-0.0,0.0,0,0,0,0,90,1.0,10,5,9999,99999,9,999999999,0.0,999,999,99
3009,3,29,22,0,*?*?*?*?*?*?*?*?*?*?*?*?*?*?*?*?*?*?*?*?*?*?,11.3,5.8,67,101656,0,-0,330,0.0,-0.0,0.0,0,0,0,0,97,0.5,10,5,9999,99999,9,999999999,0.0,999,999,99
3009,3,29,23,0,*?*?*?*?*?*?*?*?*?*?*?*?*?*?*?*?*?*?*?*?*?*?,10.4,5.6,71,101656,0,-0,326,0.0,-0.0,0.0,0,0,0,0,103,0.5,10,5,9999,99999,9,999999999,0.0,999,999,99
3009,3,29,24,0,*?*?*?*?*?*?*?*?*?*?*?*?*?*?*?*?*?*?*?*?*?*?,8.5,4.5,74,101656,0,-0,317,0.0,-0.0,0.0,0,0,0,0,70,1.5,10,5,9999,99999,9,999999999,0.0,999,999,99
3009,3,30,1,0,*?*?*?*?*?*?*?*?*?*?*?*?*?*?*?*?*?*?*?*?*?*?,8.2,6.2,86,101413,0,-0,316,0.0,-0.0,0.0,0,0,0,0,100,1.0,10,5,9999,99999,9,999999999,0.0,999,999,99
3009,3,30,2,0,*?*?*?*?*?*?*?*?*?*?*?*?*?*?*?*?*?*?*?*?*?*?,7.1,6.6,94,101413,0,-0,311,0.0,-0.0,0.0,0,0,0,0,90,1.0,10,5,9999,99999,9,999999999,0.0,999,999,99
3009,3,30,3,0,*?*?*?*?*?*?*?*?*?*?*?*?*?*?*?*?*?*?*?*?*?*?,7.4,7.0,95,101413,0,-0,312,0.0,-0.0,0.0,0,0,0,0,80,3.1,10,5,9999,99999,9,999999999,0.6,999,999,99
3009,3,30,4,0,*?*?*?*?*?*?*?*?*?*?*?*?*?*?*?*?*?*?*?*?*?*?,6.9,6.9,98,101413,0,-0,310,0.0,-0.0,0.0,0,0,0,0,70,1.5,10,5,9999,99999,9,999999999,0.5,999,999,99
3009,3,30,5,0,*?*?*?*?*?*?*?*?*?*?*?*?*?*?*?*?*?*?*?*?*?*?,6.5,6.4,98,101413,0,-0,308,0.0,-0.0,0.0,0,0,0,0,60,1.0,10,5,9999,99999,9,999999999,0.7,999,999,99
3009,3,30,6,0,*?*?*?*?*?*?*?*?*?*?*?*?*?*?*?*?*?*?*?*?*?*?,6.0,5.9,98,101413,102,1371,302,10.8,19.4,9.4,1265,920,1195,194,50,2.1,9,5,9999,99999,9,999999999,1.4,999,999,99
3009,3,30,7,0,*?*?*?*?*?*?*?*?*?*?*?*?*?*?*?*?*?*?*?*?*?*?,7.7,7.4,96,101413,300,1371,309,79.8,48.5,69.2,8757,4025,7837,1800,45,2.1,9,5,9999,99999,9,999999999,0.4,999,999,99
3009,3,30,8,0,*?*?*?*?*?*?*?*?*?*?*?*?*?*?*?*?*?*?*?*?*?*?,9.4,8.3,90,101413,483,1372,317,143.5,54.2,124.4,15754,5072,14037,3468,40,1.0,9,5,9999,99999,9,999999999,0.4,999,999,99
3009,3,30,9,0,*?*?*?*?*?*?*?*?*?*?*?*?*?*?*?*?*?*?*?*?*?*?,10.4,7.9,83,101413,638,1372,321,197.5,56.5,171.2,21710,5540,19297,5135,35,1.5,9,5,9999,99999,9,999999999,0.1,999,999,99
3009,3,30,10,0,*?*?*?*?*?*?*?*?*?*?*?*?*?*?*?*?*?*?*?*?*?*?,13.0,7.7,69,101413,755,1372,333,238.1,57.6,206.5,26218,5750,23271,6588,30,1.0,9,5,9999,99999,9,999999999,0.3,999,999,99
3009,3,30,11,0,*?*?*?*?*?*?*?*?*?*?*?*?*?*?*?*?*?*?*?*?*?*?,14.2,6.2,58,101413,825,1371,339,262.7,58.1,227.8,28964,5829,25694,7571,25,0.5,9,5,9999,99999,9,999999999,1.1,999,999,99
3009,3,30,12,0,*?*?*?*?*?*?*?*?*?*?*?*?*?*?*?*?*?*?*?*?*?*?,15.4,7.0,56,101413,845,1371,345,269.6,58.2,233.7,29725,5851,26363,7862,20,0.5,9,5,9999,99999,9,999999999,1.1,999,999,99
3009,3,30,13,0,*?*?*?*?*?*?*?*?*?*?*?*?*?*?*?*?*?*?*?*?*?*?,15.6,5.9,51,101413,812,1371,346,258.2,58.0,223.9,28446,5829,25232,7384,23,0.5,9,5,9999,99999,9,999999999,0.3,999,999,99
3009,3,30,14,0,*?*?*?*?*?*?*?*?*?*?*?*?*?*?*?*?*?*?*?*?*?*?,15.9,5.9,50,101413,730,1372,347,229.4,57.3,198.9,25253,5711,22421,6260,27,0.5,9,5,9999,99999,9,999999999,0.3,999,999,99
3009,3,30,15,0,*?*?*?*?*?*?*?*?*?*?*?*?*?*?*?*?*?*?*?*?*?*?,15.6,5.5,50,101413,602,1370,350,106.6,0.0,106.6,12533,0,12576,4639,30,1.0,10,5,9999,99999,9,999999999,0.3,999,999,99
3009,3,30,16,0,*?*?*?*?*?*?*?*?*?*?*?*?*?*?*?*?*?*?*?*?*?*?,15.8,4.3,46,101413,440,1372,347,128.5,53.3,111.4,14107,4892,12579,3050,33,0.5,9,5,9999,99999,9,999999999,0.3,999,999,99
3009,3,30,17,0,*?*?*?*?*?*?*?*?*?*?*?*?*?*?*?*?*?*?*?*?*?*?,15.2,5.0,50,101413,252,1368,344,63.3,45.7,54.8,6986,3427,6470,1173,37,1.0,9,5,9999,99999,9,999999999,1.3,999,999,99
3009,3,30,18,0,*?*?*?*?*?*?*?*?*?*?*?*?*?*?*?*?*?*?*?*?*?*?,13.4,5.9,59,101413,53,1361,340,0.0,0.0,0.0,0,0,0,0,40,1.5,10,5,9999,99999,9,999999999,4.8,999,999,99
3009,3,30,19,0,*?*?*?*?*?*?*?*?*?*?*?*?*?*?*?*?*?*?*?*?*?*?,11.6,6.1,68,101413,0,-0,331,0.0,-0.0,0.0,0,0,0,0,42,1.0,10,5,9999,99999,9,999999999,1.3,999,999,99
3009,3,30,20,0,*?*?*?*?*?*?*?*?*?*?*?*?*?*?*?*?*?*?*?*?*?*?,10.4,6.7,76,101413,0,-0,326,0.0,-0.0,0.0,0,0,0,0,43,1.0,10,5,9999,99999,9,999999999,3.1,999,999,99
3009,3,30,21,0,*?*?*?*?*?*?*?*?*?*?*?*?*?*?*?*?*?*?*?*?*?*?,9.8,6.4,77,101413,0,-0,323,0.0,-0.0,0.0,0,0,0,0,45,1.0,10,5,9999,99999,9,999999999,1.9,999,999,99
3009,3,30,22,0,*?*?*?*?*?*?*?*?*?*?*?*?*?*?*?*?*?*?*?*?*?*?,9.3,5.9,78,101413,0,-0,321,0.0,-0.0,0.0,0,0,0,0,47,0.5,10,5,9999,99999,9,999999999,0.3,999,999,99
3009,3,30,23,0,*?*?*?*?*?*?*?*?*?*?*?*?*?*?*?*?*?*?*?*?*?*?,8.7,5.3,77,101413,0,-0,318,0.0,-0.0,0.0,0,0,0,0,48,0.5,10,5,9999,99999,9,999999999,0.2,999,999,99
3009,3,30,24,0,*?*?*?*?*?*?*?*?*?*?*?*?*?*?*?*?*?*?*?*?*?*?,9.6,5.9,76,101413,0,-0,322,0.0,-0.0,0.0,0,0,0,0,110,1.5,10,5,9999,99999,9,999999999,0.0,999,999,99
3009,3,31,1,0,*?*?*?*?*?*?*?*?*?*?*?*?*?*?*?*?*?*?*?*?*?*?,7.3,4.3,82,101263,0,-0,312,0.0,-0.0,0.0,0,0,0,0,48,1.0,10,5,9999,99999,9,999999999,0.0,999,999,99
3009,3,31,2,0,*?*?*?*?*?*?*?*?*?*?*?*?*?*?*?*?*?*?*?*?*?*?,6.7,3.8,83,101263,0,-0,309,0.0,-0.0,0.0,0,0,0,0,47,1.0,10,5,9999,99999,9,999999999,0.0,999,999,99
3009,3,31,3,0,*?*?*?*?*?*?*?*?*?*?*?*?*?*?*?*?*?*?*?*?*?*?,6.6,3.0,79,101263,0,-0,309,0.0,-0.0,0.0,0,0,0,0,45,3.1,10,5,9999,99999,9,999999999,0.6,999,999,99
3009,3,31,4,0,*?*?*?*?*?*?*?*?*?*?*?*?*?*?*?*?*?*?*?*?*?*?,6.7,4.3,86,101263,0,-0,309,0.0,-0.0,0.0,0,0,0,0,43,1.5,10,5,9999,99999,9,999999999,2.5,999,999,99
3009,3,31,5,0,*?*?*?*?*?*?*?*?*?*?*?*?*?*?*?*?*?*?*?*?*?*?,6.5,4.8,90,101263,0,-0,308,0.0,-0.0,0.0,0,0,0,0,42,1.0,10,5,9999,99999,9,999999999,2.6,999,999,99
3009,3,31,6,0,*?*?*?*?*?*?*?*?*?*?*?*?*?*?*?*?*?*?*?*?*?*?,6.2,5.1,94,101263,111,1375,307,8.0,0.0,8.0,979,-0,979,317,40,2.1,10,5,9999,99999,9,999999999,0.5,999,999,99
3009,3,31,7,0,*?*?*?*?*?*?*?*?*?*?*?*?*?*?*?*?*?*?*?*?*?*?,6.7,5.5,93,101263,308,1369,309,47.6,0.0,47.6,5548,0,5560,1878,42,2.1,10,5,9999,99999,9,999999999,1.0,999,999,99
3009,3,31,8,0,*?*?*?*?*?*?*?*?*?*?*?*?*?*?*?*?*?*?*?*?*?*?,7.2,6.2,95,101263,491,1371,307,146.3,54.3,126.9,16075,5103,14320,3550,43,1.0,9,5,9999,99999,9,999999999,0.5,999,999,99
3009,3,31,9,0,*?*?*?*?*?*?*?*?*?*?*?*?*?*?*?*?*?*?*?*?*?*?,8.0,7.4,97,101263,645,1369,311,200.3,56.5,173.6,22038,5537,19591,5227,45,1.5,9,5,9999,99999,9,999999999,1.2,999,999,99
3009,3,31,10,0,*?*?*?*?*?*?*?*?*?*?*?*?*?*?*?*?*?*?*?*?*?*?,8.8,7.1,90,101263,762,1370,314,240.9,57.6,208.8,26515,5766,23530,6691,47,1.0,9,5,9999,99999,9,999999999,0.1,999,999,99
3009,3,31,11,0,*?*?*?*?*?*?*?*?*?*?*?*?*?*?*?*?*?*?*?*?*?*?,9.3,6.4,83,101263,832,1370,316,265.4,58.1,230.1,29231,5860,25920,7681,48,0.5,9,5,9999,99999,9,999999999,0.0,999,999,99
3009,3,31,12,0,*?*?*?*?*?*?*?*?*?*?*?*?*?*?*?*?*?*?*?*?*?*?,9.6,7.7,89,101263,852,1371,318,272.1,58.2,235.9,29982,5881,26580,7972,50,0.5,9,5,9999,99999,9,999999999,0.0,999,999,99
3009,3,31,13,0,*?*?*?*?*?*?*?*?*?*?*?*?*?*?*?*?*?*?*?*?*?*?,9.4,8.5,95,101263,819,1371,321,150.1,0.0,150.1,17865,0,17937,7004,48,0.5,10,5,9999,99999,9,999999999,0.3,999,999,99
3009,3,31,14,0,*?*?*?*?*?*?*?*?*?*?*?*?*?*?*?*?*?*?*?*?*?*?,9.7,8.4,92,101263,736,1370,322,133.4,0.0,133.4,15804,0,15865,6073,47,0.5,10,5,9999,99999,9,999999999,0.7,999,999,99
3009,3,31,15,0,*?*?*?*?*?*?*?*?*?*?*?*?*?*?*?*?*?*?*?*?*?*?,9.3,6.6,83,101263,609,1371,321,107.9,0.0,107.9,12696,0,12739,4709,45,1.0,10,5,9999,99999,9,999999999,0.2,999,999,99
3009,3,31,16,0,*?*?*?*?*?*?*?*?*?*?*?*?*?*?*?*?*?*?*?*?*?*?,9.8,5.3,74,101263,446,1370,323,75.3,0.0,75.3,8788,0,8812,3102,43,0.5,10,5,9999,99999,9,999999999,0.9,999,999,99
3009,3,31,17,0,*?*?*?*?*?*?*?*?*?*?*?*?*?*?*?*?*?*?*?*?*?*?,9.5,5.6,77,101263,259,1371,322,37.7,0.0,37.7,4402,0,4410,1470,42,1.0,10,5,9999,99999,9,999999999,0.9,999,999,99
3009,3,31,18,0,*?*?*?*?*?*?*?*?*?*?*?*?*?*?*?*?*?*?*?*?*?*?,8.9,6.1,83,101263,60,1370,319,0.0,0.0,0.0,0,0,0,0,40,1.5,10,5,9999,99999,9,999999999,0.3,999,999,99
3009,3,31,19,0,*?*?*?*?*?*?*?*?*?*?*?*?*?*?*?*?*?*?*?*?*?*?,8.3,5.6,84,101263,0,-0,316,0.0,-0.0,0.0,0,0,0,0,52,1.0,10,5,9999,99999,9,999999999,0.0,999,999,99
3009,3,31,20,0,*?*?*?*?*?*?*?*?*?*?*?*?*?*?*?*?*?*?*?*?*?*?,7.9,5.5,86,101263,0,-0,314,0.0,-0.0,0.0,0,0,0,0,63,1.0,10,5,9999,99999,9,999999999,0.0,999,999,99
3009,3,31,21,0,*?*?*?*?*?*?*?*?*?*?*?*?*?*?*?*?*?*?*?*?*?*?,7.7,6.4,92,101263,0,-0,313,0.0,-0.0,0.0,0,0,0,0,75,1.0,10,5,9999,99999,9,999999999,0.0,999,999,99
3009,3,31,22,0,*?*?*?*?*?*?*?*?*?*?*?*?*?*?*?*?*?*?*?*?*?*?,6.9,5.1,90,101263,0,-0,310,0.0,-0.0,0.0,0,0,0,0,87,0.5,10,5,9999,99999,9,999999999,0.0,999,999,99
3009,3,31,23,0,*?*?*?*?*?*?*?*?*?*?*?*?*?*?*?*?*?*?*?*?*?*?,7.1,5.3,89,101263,0,-0,311,0.0,-0.0,0.0,0,0,0,0,98,0.5,10,5,9999,99999,9,999999999,0.0,999,999,99
3009,3,31,24,0,*?*?*?*?*?*?*?*?*?*?*?*?*?*?*?*?*?*?*?*?*?*?,8.0,4.8,81,101263,0,-0,315,0.0,-0.0,0.0,0,0,0,0,50,1.5,10,5,9999,99999,9,999999999,0.1,999,999,99
3009,4,1,1,0,*?*?*?*?*?*?*?*?*?*?*?*?*?*?*?*?*?*?*?*?*?*?,7.2,7.3,100,101610,0,-0,311,0.0,-0.0,0.0,0,0,0,0,100,1.0,10,5,9999,99999,9,999999999,0.0,999,999,99
3009,4,1,2,0,*?*?*?*?*?*?*?*?*?*?*?*?*?*?*?*?*?*?*?*?*?*?,7.2,7.1,100,101610,0,-0,311,0.0,-0.0,0.0,0,0,0,0,90,1.0,10,5,9999,99999,9,999999999,0.0,999,999,99
3009,4,1,3,0,*?*?*?*?*?*?*?*?*?*?*?*?*?*?*?*?*?*?*?*?*?*?,7.1,7.1,100,101610,0,-0,311,0.0,-0.0,0.0,0,0,0,0,80,3.1,10,5,9999,99999,9,999999999,0.0,999,999,99
3009,4,1,4,0,*?*?*?*?*?*?*?*?*?*?*?*?*?*?*?*?*?*?*?*?*?*?,7.0,7.0,100,101610,0,-0,310,0.0,-0.0,0.0,0,0,0,0,70,1.5,10,5,9999,99999,9,999999999,0.0,999,999,99
3009,4,1,5,0,*?*?*?*?*?*?*?*?*?*?*?*?*?*?*?*?*?*?*?*?*?*?,6.9,6.9,100,101610,0,-0,310,0.0,-0.0,0.0,0,0,0,0,60,1.0,10,5,9999,99999,9,999999999,0.0,999,999,99
3009,4,1,6,0,*?*?*?*?*?*?*?*?*?*?*?*?*?*?*?*?*?*?*?*?*?*?,6.8,6.9,100,101610,119,1368,305,16.9,25.8,14.6,1929,1344,1810,303,50,2.1,9,5,9999,99999,9,999999999,0.0,999,999,99
3009,4,1,7,0,*?*?*?*?*?*?*?*?*?*?*?*?*?*?*?*?*?*?*?*?*?*?,7.8,7.9,100,101610,317,1371,302,134.2,207.3,86.3,14176,16698,10141,1672,55,2.1,7,4,9999,99999,9,999999999,0.0,999,999,99
3009,4,1,8,0,*?*?*?*?*?*?*?*?*?*?*?*?*?*?*?*?*?*?*?*?*?*?,8.8,8.8,100,101610,499,1370,307,233.7,229.1,150.2,24721,22021,17142,3134,60,1.0,7,4,9999,99999,9,999999999,0.0,999,999,99
3009,4,1,9,0,*?*?*?*?*?*?*?*?*?*?*?*?*?*?*?*?*?*?*?*?*?*?,9.3,9.3,100,101610,653,1369,306,352.7,331.3,194.7,37664,34023,21923,4325,65,1.5,6,3,9999,99999,9,999999999,0.0,999,999,99
3009,4,1,10,0,*?*?*?*?*?*?*?*?*?*?*?*?*?*?*?*?*?*?*?*?*?*?,10.9,9.9,100,101610,769,1369,317,381.4,242.4,245.2,40782,25531,27092,5924,70,1.0,7,4,9999,99999,9,999999999,0.0,999,999,99
3009,4,1,11,0,*?*?*?*?*?*?*?*?*?*?*?*?*?*?*?*?*?*?*?*?*?*?,11.3,10.2,100,101610,839,1369,316,465.4,340.3,256.9,50126,36186,28370,6497,75,0.5,6,3,9999,99999,9,999999999,0.2,999,999,99
3009,4,1,12,0,*?*?*?*?*?*?*?*?*?*?*?*?*?*?*?*?*?*?*?*?*?*?,11.6,9.6,95,101610,858,1369,317,477.0,341.0,263.3,51419,36341,29016,6773,80,0.5,6,3,9999,99999,9,999999999,0.2,999,999,99
3009,4,1,13,0,*?*?*?*?*?*?*?*?*?*?*?*?*?*?*?*?*?*?*?*?*?*?,12.0,10.2,96,101610,825,1369,322,412.0,244.1,264.9,44173,25894,29116,6683,80,0.5,7,4,9999,99999,9,999999999,0.2,999,999,99
3009,4,1,14,0,*?*?*?*?*?*?*?*?*?*?*?*?*?*?*?*?*?*?*?*?*?*?,12.3,9.7,92,101610,742,1369,323,366.7,241.5,235.8,39164,25286,26150,5589,80,0.5,7,4,9999,99999,9,999999999,0.2,999,999,99
3009,4,1,15,0,*?*?*?*?*?*?*?*?*?*?*?*?*?*?*?*?*?*?*?*?*?*?,11.9,10.2,97,101610,615,1369,322,297.2,236.3,191.1,31588,23816,21593,4205,80,1.0,7,4,9999,99999,9,999999999,1.0,999,999,99
3009,4,1,16,0,*?*?*?*?*?*?*?*?*?*?*?*?*?*?*?*?*?*?*?*?*?*?,12.2,10.3,96,101610,452,1368,323,208.4,225.2,134.0,22041,20727,15532,2743,80,0.5,7,4,9999,99999,9,999999999,2.0,999,999,99
3009,4,1,17,0,*?*?*?*?*?*?*?*?*?*?*?*?*?*?*?*?*?*?*?*?*?*?,11.8,10.8,100,101610,265,1368,319,117.8,272.5,65.0,12230,20011,8488,1187,80,1.0,6,3,9999,99999,9,999999999,0.4,999,999,99
3009,4,1,18,0,*?*?*?*?*?*?*?*?*?*?*?*?*?*?*?*?*?*?*?*?*?*?,11.3,9.7,98,101610,67,1377,322,0.0,0.0,0.0,0,0,0,0,80,1.5,8,4,9999,99999,9,999999999,0.4,999,999,99
3009,4,1,19,0,*?*?*?*?*?*?*?*?*?*?*?*?*?*?*?*?*?*?*?*?*?*?,10.5,9.2,100,101610,0,-0,326,0.0,-0.0,0.0,0,0,0,0,75,1.0,10,5,9999,99999,9,999999999,0.0,999,999,99
3009,4,1,20,0,*?*?*?*?*?*?*?*?*?*?*?*?*?*?*?*?*?*?*?*?*?*?,9.6,9.3,100,101610,0,-0,321,0.0,-0.0,0.0,0,0,0,0,70,1.0,10,5,9999,99999,9,999999999,0.0,999,999,99
3009,4,1,21,0,*?*?*?*?*?*?*?*?*?*?*?*?*?*?*?*?*?*?*?*?*?*?,9.4,8.7,100,101610,0,-0,321,0.0,-0.0,0.0,0,0,0,0,65,1.0,10,5,9999,99999,9,999999999,0.0,999,999,99
3009,4,1,22,0,*?*?*?*?*?*?*?*?*?*?*?*?*?*?*?*?*?*?*?*?*?*?,8.4,8.4,100,101610,0,-0,316,0.0,-0.0,0.0,0,0,0,0,60,0.5,10,5,9999,99999,9,999999999,0.0,999,999,99
3009,4,1,23,0,*?*?*?*?*?*?*?*?*?*?*?*?*?*?*?*?*?*?*?*?*?*?,8.1,8.1,100,101610,0,-0,315,0.0,-0.0,0.0,0,0,0,0,55,0.5,10,5,9999,99999,9,999999999,0.0,999,999,99
3009,4,1,24,0,*?*?*?*?*?*?*?*?*?*?*?*?*?*?*?*?*?*?*?*?*?*?,7.2,6.9,100,101610,0,-0,311,0.0,-0.0,0.0,0,0,0,0,110,1.5,10,5,9999,99999,9,999999999,0.0,999,999,99
3009,4,2,1,0,*?*?*?*?*?*?*?*?*?*?*?*?*?*?*?*?*?*?*?*?*?*?,6.3,6.1,100,102087,0,-0,307,0.0,-0.0,0.0,0,0,0,0,48,0.5,10,5,9999,99999,9,999999999,0.0,999,999,99
3009,4,2,2,0,*?*?*?*?*?*?*?*?*?*?*?*?*?*?*?*?*?*?*?*?*?*?,5.5,5.1,100,102087,0,-0,304,0.0,-0.0,0.0,0,0,0,0,47,1.0,10,5,9999,99999,9,999999999,0.0,999,999,99
3009,4,2,3,0,*?*?*?*?*?*?*?*?*?*?*?*?*?*?*?*?*?*?*?*?*?*?,5.0,5.0,100,102087,0,-0,302,0.0,-0.0,0.0,0,0,0,0,45,2.1,10,5,9999,99999,9,999999999,0.0,999,999,99
3009,4,2,4,0,*?*?*?*?*?*?*?*?*?*?*?*?*?*?*?*?*?*?*?*?*?*?,4.6,4.6,100,102087,0,-0,300,0.0,-0.0,0.0,0,0,0,0,43,1.5,10,5,9999,99999,9,999999999,0.0,999,999,99
3009,4,2,5,0,*?*?*?*?*?*?*?*?*?*?*?*?*?*?*?*?*?*?*?*?*?*?,4.7,4.6,100,102087,0,-0,292,0.0,-0.0,0.0,0,0,0,0,42,1.5,8,4,9999,99999,9,999999999,0.0,999,999,99
3009,4,2,6,0,*?*?*?*?*?*?*?*?*?*?*?*?*?*?*?*?*?*?*?*?*?*?,4.8,4.8,100,102087,128,1373,271,38.9,265.9,14.1,4096,16482,2390,315,40,2.1,3,2,9999,99999,9,999999999,0.0,999,999,99
3009,4,2,7,0,*?*?*?*?*?*?*?*?*?*?*?*?*?*?*?*?*?*?*?*?*?*?,5.4,5.5,100,102087,325,1370,262,176.0,519.1,52.8,18253,42574,7958,983,48,2.1,0,0,9999,99999,9,999999999,0.0,999,999,99
3009,4,2,8,0,*?*?*?*?*?*?*?*?*?*?*?*?*?*?*?*?*?*?*?*?*?*?,6.5,6.2,100,102087,507,1370,268,301.9,570.9,90.6,31314,53127,12942,1743,57,2.1,0,0,9999,99999,9,999999999,0.0,999,999,99
3009,4,2,9,0,*?*?*?*?*?*?*?*?*?*?*?*?*?*?*?*?*?*?*?*?*?*?,8.9,7.0,90,102087,661,1369,279,408.6,592.5,122.6,42531,57860,16872,2529,65,1.0,0,0,9999,99999,9,999999999,0.0,999,999,99
3009,4,2,10,0,*?*?*?*?*?*?*?*?*?*?*?*?*?*?*?*?*?*?*?*?*?*?,9.7,7.9,90,102087,776,1368,284,488.8,603.1,146.6,51056,60042,19652,3288,73,2.6,0,0,9999,99999,9,999999999,0.0,999,999,99
3009,4,2,11,0,*?*?*?*?*?*?*?*?*?*?*?*?*?*?*?*?*?*?*?*?*?*?,10.0,6.6,80,102087,846,1369,282,537.0,608.1,161.1,56229,60994,21259,3861,82,4.1,0,0,9999,99999,9,999999999,0.0,999,999,99
3009,4,2,12,0,*?*?*?*?*?*?*?*?*?*?*?*?*?*?*?*?*?*?*?*?*?*?,10.9,7.6,81,102087,865,1369,296,548.4,583.2,179.9,57099,58323,23188,4341,90,5.7,2,1,9999,99999,9,999999999,0.0,999,999,99
3009,4,2,13,0,*?*?*?*?*?*?*?*?*?*?*?*?*?*?*?*?*?*?*?*?*?*?,11.3,5.8,70,102087,832,1369,290,526.8,600.9,161.7,55045,60119,21306,3805,85,4.6,1,0,9999,99999,9,999999999,0.0,999,999,99
3009,4,2,14,0,*?*?*?*?*?*?*?*?*?*?*?*?*?*?*?*?*?*?*?*?*?*?,11.5,7.6,78,102087,748,1368,291,469.4,600.9,140.8,48992,59593,18995,3086,80,5.2,0,0,9999,99999,9,999999999,0.0,999,999,99
3009,4,2,15,0,*?*?*?*?*?*?*?*?*?*?*?*?*?*?*?*?*?*?*?*?*?*?,11.0,7.1,78,102087,621,1368,292,381.2,582.0,117.0,39571,56237,16179,2353,75,4.6,1,0,9999,99999,9,999999999,0.0,999,999,99
3009,4,2,16,0,*?*?*?*?*?*?*?*?*?*?*?*?*?*?*?*?*?*?*?*?*?*?,11.0,8.1,84,102087,459,1370,290,268.7,561.2,80.6,27849,51012,11663,1530,70,5.2,0,0,9999,99999,9,999999999,0.0,999,999,99
3009,4,2,17,0,*?*?*?*?*?*?*?*?*?*?*?*?*?*?*?*?*?*?*?*?*?*?,11.5,7.7,79,102087,272,1370,291,139.2,490.8,41.8,14472,37752,6430,778,65,4.1,0,0,9999,99999,9,999999999,0.1,999,999,99
3009,4,2,18,0,*?*?*?*?*?*?*?*?*?*?*?*?*?*?*?*?*?*?*?*?*?*?,10.5,8.3,88,102087,73,1365,307,1.6,15.5,0.8,211,851,155,22,60,4.6,5,3,9999,99999,9,999999999,0.3,999,999,99
3009,4,2,19,0,*?*?*?*?*?*?*?*?*?*?*?*?*?*?*?*?*?*?*?*?*?*?,9.1,7.6,92,102087,0,-0,319,0.0,-0.0,0.0,0,0,0,0,60,3.6,10,5,9999,99999,9,999999999,0.0,999,999,99
3009,4,2,20,0,*?*?*?*?*?*?*?*?*?*?*?*?*?*?*?*?*?*?*?*?*?*?,7.6,7.7,100,102087,0,-0,313,0.0,-0.0,0.0,0,0,0,0,60,4.1,10,5,9999,99999,9,999999999,0.0,999,999,99
3009,4,2,21,0,*?*?*?*?*?*?*?*?*?*?*?*?*?*?*?*?*?*?*?*?*?*?,6.9,6.9,100,102087,0,-0,310,0.0,-0.0,0.0,0,0,0,0,60,4.6,10,5,9999,99999,9,999999999,0.0,999,999,99
3009,4,2,22,0,*?*?*?*?*?*?*?*?*?*?*?*?*?*?*?*?*?*?*?*?*?*?,7.0,7.0,100,102087,0,-0,310,0.0,-0.0,0.0,0,0,0,0,60,4.6,10,5,9999,99999,9,999999999,0.0,999,999,99
3009,4,2,23,0,*?*?*?*?*?*?*?*?*?*?*?*?*?*?*?*?*?*?*?*?*?*?,6.1,6.1,100,102087,0,-0,306,0.0,-0.0,0.0,0,0,0,0,60,1.5,10,5,9999,99999,9,999999999,0.0,999,999,99
3009,4,2,24,0,*?*?*?*?*?*?*?*?*?*?*?*?*?*?*?*?*?*?*?*?*?*?,7.8,7.1,98,102087,0,-0,314,0.0,-0.0,0.0,0,0,0,0,50,1.0,10,5,9999,99999,9,999999999,0.0,999,999,99
3009,4,3,1,0,*?*?*?*?*?*?*?*?*?*?*?*?*?*?*?*?*?*?*?*?*?*?,3.7,3.6,100,102507,0,-0,296,0.0,-0.0,0.0,0,0,0,0,62,1.5,10,5,9999,99999,9,999999999,0.0,999,999,99
3009,4,3,2,0,*?*?*?*?*?*?*?*?*?*?*?*?*?*?*?*?*?*?*?*?*?*?,2.2,2.1,100,102507,0,-0,290,0.0,-0.0,0.0,0,0,0,0,63,0.5,10,5,9999,99999,9,999999999,0.0,999,999,99
3009,4,3,3,0,*?*?*?*?*?*?*?*?*?*?*?*?*?*?*?*?*?*?*?*?*?*?,1.7,1.7,100,102507,0,-0,288,0.0,-0.0,0.0,0,0,0,0,65,1.5,10,5,9999,99999,9,999999999,0.0,999,999,99
3009,4,3,4,0,*?*?*?*?*?*?*?*?*?*?*?*?*?*?*?*?*?*?*?*?*?*?,1.3,1.3,100,102507,0,-0,287,0.0,-0.0,0.0,0,0,0,0,67,0.5,10,5,9999,99999,9,999999999,0.0,999,999,99
3009,4,3,5,0,*?*?*?*?*?*?*?*?*?*?*?*?*?*?*?*?*?*?*?*?*?*?,0.9,0.8,100,102507,0,-0,280,0.0,-0.0,0.0,0,0,0,0,68,1.5,9,5,9999,99999,9,999999999,0.0,999,999,99
3009,4,3,6,0,*?*?*?*?*?*?*?*?*?*?*?*?*?*?*?*?*?*?*?*?*?*?,1.7,1.7,100,102507,136,1367,284,22.8,30.5,19.8,2582,1704,2415,412,70,2.6,9,5,9999,99999,9,999999999,0.0,999,999,99
3009,4,3,7,0,*?*?*?*?*?*?*?*?*?*?*?*?*?*?*?*?*?*?*?*?*?*?,2.6,2.5,100,102507,333,1368,283,121.3,125.6,90.8,13218,10631,10452,1982,77,2.1,8,4,9999,99999,9,999999999,0.0,999,999,99
3009,4,3,8,0,*?*?*?*?*?*?*?*?*?*?*?*?*?*?*?*?*?*?*?*?*?*?,5.1,5.1,100,102507,514,1367,298,154.9,54.8,134.3,17013,5202,15147,3798,83,2.1,9,5,9999,99999,9,999999999,0.0,999,999,99
3009,4,3,9,0,*?*?*?*?*?*?*?*?*?*?*?*?*?*?*?*?*?*?*?*?*?*?,8.2,5.1,93,102507,668,1368,312,208.6,56.8,180.8,22937,5610,20377,5510,90,3.6,9,5,9999,99999,9,999999999,0.0,999,999,99
3009,4,3,10,0,*?*?*?*?*?*?*?*?*?*?*?*?*?*?*?*?*?*?*?*?*?*?,10.8,3.2,68,102507,784,1369,318,329.8,145.1,246.7,36045,15121,27618,6493,97,3.6,8,4,9999,99999,9,999999999,0.0,999,999,99
3009,4,3,11,0,*?*?*?*?*?*?*?*?*?*?*?*?*?*?*?*?*?*?*?*?*?*?,12.3,3.6,63,102507,853,1368,325,361.8,146.2,270.7,39608,15366,30207,7473,103,6.7,8,4,9999,99999,9,999999999,0.0,999,999,99
3009,4,3,12,0,*?*?*?*?*?*?*?*?*?*?*?*?*?*?*?*?*?*?*?*?*?*?,14.2,3.0,54,102507,871,1367,339,279.5,58.4,242.4,30807,5904,27304,8296,110,9.3,9,5,9999,99999,9,999999999,0.0,999,999,99
3009,4,3,13,0,*?*?*?*?*?*?*?*?*?*?*?*?*?*?*?*?*?*?*?*?*?*?,14.2,4.6,60,102507,838,1368,334,354.9,146.0,265.5,38837,15318,29649,7249,102,6.7,8,4,9999,99999,9,999999999,0.0,999,999,99
3009,4,3,14,0,*?*?*?*?*?*?*?*?*?*?*?*?*?*?*?*?*?*?*?*?*?*?,14.6,4.8,59,102507,755,1369,331,373.9,242.0,240.4,39960,25424,26602,5752,93,8.2,7,4,9999,99999,9,999999999,0.0,999,999,99
3009,4,3,15,0,*?*?*?*?*?*?*?*?*?*?*?*?*?*?*?*?*?*?*?*?*?*?,14.2,4.6,60,102507,627,1367,334,257.5,141.5,192.6,28066,14297,21733,4664,85,7.2,8,4,9999,99999,9,999999999,0.0,999,999,99
3009,4,3,16,0,*?*?*?*?*?*?*?*?*?*?*?*?*?*?*?*?*?*?*?*?*?*?,14.3,5.3,62,102507,465,1368,335,182.3,135.2,136.4,19837,12771,15536,3100,77,8.2,8,4,9999,99999,9,999999999,0.0,999,999,99
3009,4,3,17,0,*?*?*?*?*?*?*?*?*?*?*?*?*?*?*?*?*?*?*?*?*?*?,13.7,5.5,66,102507,278,1368,332,95.9,118.9,71.7,10472,9357,8316,1544,68,8.2,8,4,9999,99999,9,999999999,0.0,999,999,99
3009,4,3,18,0,*?*?*?*?*?*?*?*?*?*?*?*?*?*?*?*?*?*?*?*?*?*?,12.2,5.6,73,102507,80,1373,325,4.2,18.0,3.1,521,681,565,51,60,6.2,8,4,9999,99999,9,999999999,0.0,999,999,99
3009,4,3,19,0,*?*?*?*?*?*?*?*?*?*?*?*?*?*?*?*?*?*?*?*?*?*?,9.5,5.1,85,102507,0,-0,322,0.0,-0.0,0.0,0,0,0,0,63,7.7,10,5,9999,99999,9,999999999,0.4,999,999,99
3009,4,3,20,0,*?*?*?*?*?*?*?*?*?*?*?*?*?*?*?*?*?*?*?*?*?*?,7.4,4.6,95,102507,0,-0,312,0.0,-0.0,0.0,0,0,0,0,67,8.2,10,5,9999,99999,9,999999999,0.0,999,999,99
3009,4,3,21,0,*?*?*?*?*?*?*?*?*?*?*?*?*?*?*?*?*?*?*?*?*?*?,6.5,6.1,100,102507,0,-0,308,0.0,-0.0,0.0,0,0,0,0,70,10.8,10,5,9999,99999,9,999999999,0.0,999,999,99
3009,4,3,22,0,*?*?*?*?*?*?*?*?*?*?*?*?*?*?*?*?*?*?*?*?*?*?,5.6,5.6,100,102507,0,-0,304,0.0,-0.0,0.0,0,0,0,0,73,10.8,10,5,9999,99999,9,999999999,0.0,999,999,99
3009,4,3,23,0,*?*?*?*?*?*?*?*?*?*?*?*?*?*?*?*?*?*?*?*?*?*?,5.3,5.3,100,102507,0,-0,303,0.0,-0.0,0.0,0,0,0,0,77,14.4,10,5,9999,99999,9,999999999,0.0,999,999,99
3009,4,3,24,0,*?*?*?*?*?*?*?*?*?*?*?*?*?*?*?*?*?*?*?*?*?*?,5.3,5.3,100,102507,0,-0,303,0.0,-0.0,0.0,0,0,0,0,60,2.1,10,5,9999,99999,9,999999999,0.0,999,999,99
3009,4,4,1,0,*?*?*?*?*?*?*?*?*?*?*?*?*?*?*?*?*?*?*?*?*?*?,5.3,3.0,81,102470,0,-0,303,0.0,-0.0,0.0,0,0,0,0,72,8.8,10,5,9999,99999,9,999999999,0.0,999,999,99
3009,4,4,2,0,*?*?*?*?*?*?*?*?*?*?*?*?*?*?*?*?*?*?*?*?*?*?,5.3,1.9,75,102470,0,-0,304,0.0,-0.0,0.0,0,0,0,0,63,5.7,10,5,9999,99999,9,999999999,0.0,999,999,99
3009,4,4,3,0,*?*?*?*?*?*?*?*?*?*?*?*?*?*?*?*?*?*?*?*?*?*?,5.1,2.7,81,102470,0,-0,303,0.0,-0.0,0.0,0,0,0,0,55,8.2,10,5,9999,99999,9,999999999,0.0,999,999,99
3009,4,4,4,0,*?*?*?*?*?*?*?*?*?*?*?*?*?*?*?*?*?*?*?*?*?*?,4.2,1.5,80,102470,0,-0,299,0.0,-0.0,0.0,0,0,0,0,47,7.7,10,5,9999,99999,9,999999999,0.0,999,999,99
3009,4,4,5,0,*?*?*?*?*?*?*?*?*?*?*?*?*?*?*?*?*?*?*?*?*?*?,4.1,1.0,77,102470,0,-0,299,0.0,-0.0,0.0,0,0,0,0,38,6.7,10,5,9999,99999,9,999999999,0.0,999,999,99
3009,4,4,6,0,*?*?*?*?*?*?*?*?*?*?*?*?*?*?*?*?*?*?*?*?*?*?,4.1,1.7,81,102470,144,1363,298,14.8,0.0,14.8,1771,-0,1772,578,30,6.2,10,5,9999,99999,9,999999999,0.0,999,999,99
3009,4,4,7,0,*?*?*?*?*?*?*?*?*?*?*?*?*?*?*?*?*?*?*?*?*?*?,6.2,3.0,77,102470,341,1367,307,54.4,0.0,54.4,6333,0,6347,2164,35,8.8,10,5,9999,99999,9,999999999,0.0,999,999,99
3009,4,4,8,0,*?*?*?*?*?*?*?*?*?*?*?*?*?*?*?*?*?*?*?*?*?*?,8.2,3.8,71,102470,522,1367,316,90.8,0.0,90.8,10633,0,10666,3843,40,8.8,10,5,9999,99999,9,999999999,0.0,999,999,99
3009,4,4,9,0,*?*?*?*?*?*?*?*?*?*?*?*?*?*?*?*?*?*?*?*?*?*?,11.0,4.5,61,102470,676,1368,329,121.6,0.0,121.6,14359,0,14411,5429,45,8.2,10,5,9999,99999,9,999999999,0.0,999,999,99
3009,4,4,10,0,*?*?*?*?*?*?*?*?*?*?*?*?*?*?*?*?*?*?*?*?*?*?,12.7,4.6,56,102470,791,1368,332,251.5,57.8,218.0,27692,5811,24565,7107,50,7.7,9,5,9999,99999,9,999999999,0.0,999,999,99
3009,4,4,11,0,*?*?*?*?*?*?*?*?*?*?*?*?*?*?*?*?*?*?*?*?*?*?,14.1,5.5,54,102470,860,1368,343,158.6,0.0,158.6,18937,0,19017,7493,55,4.6,10,5,9999,99999,9,999999999,0.0,999,999,99
3009,4,4,12,0,*?*?*?*?*?*?*?*?*?*?*?*?*?*?*?*?*?*?*?*?*?*?,15.5,5.6,50,102470,878,1367,350,162.3,0.0,162.3,19396,0,19479,7703,60,5.7,10,5,9999,99999,9,999999999,0.0,999,999,99
3009,4,4,13,0,*?*?*?*?*?*?*?*?*?*?*?*?*?*?*?*?*?*?*?*?*?*?,15.7,5.1,47,102470,844,1367,351,155.5,0.0,155.5,18547,0,18624,7314,60,7.2,10,5,9999,99999,9,999999999,0.0,999,999,99
3009,4,4,14,0,*?*?*?*?*?*?*?*?*?*?*?*?*?*?*?*?*?*?*?*?*?*?,15.8,5.1,47,102470,761,1368,351,138.8,0.0,138.8,16466,0,16530,6367,60,13.4,10,5,9999,99999,9,999999999,0.0,999,999,99
3009,4,4,15,0,*?*?*?*?*?*?*?*?*?*?*?*?*?*?*?*?*?*?*?*?*?*?,15.9,4.3,44,102470,633,1366,347,196.6,56.4,170.5,21614,5538,19209,5103,60,11.3,9,5,9999,99999,9,999999999,0.0,999,999,99
3009,4,4,16,0,*?*?*?*?*?*?*?*?*?*?*?*?*?*?*?*?*?*?*?*?*?*?,15.6,5.1,47,102470,471,1367,346,139.8,54.0,121.2,15351,5039,13677,3362,60,10.8,9,5,9999,99999,9,999999999,0.0,999,999,99
3009,4,4,17,0,*?*?*?*?*?*?*?*?*?*?*?*?*?*?*?*?*?*?*?*?*?*?,15.0,6.2,53,102470,284,1366,347,43.0,0.0,43.0,5006,0,5016,1682,60,11.3,10,5,9999,99999,9,999999999,0.0,999,999,99
3009,4,4,18,0,*?*?*?*?*?*?*?*?*?*?*?*?*?*?*?*?*?*?*?*?*?*?,13.4,6.1,59,102470,86,1364,340,3.1,0.0,3.1,405,-0,404,128,60,10.3,10,5,9999,99999,9,999999999,0.0,999,999,99
3009,4,4,19,0,*?*?*?*?*?*?*?*?*?*?*?*?*?*?*?*?*?*?*?*?*?*?,12.1,6.2,65,102470,0,-0,334,0.0,-0.0,0.0,0,0,0,0,105,6.7,10,5,9999,99999,9,999999999,0.0,999,999,99
3009,4,4,20,0,*?*?*?*?*?*?*?*?*?*?*?*?*?*?*?*?*?*?*?*?*?*?,9.7,6.1,75,102470,0,-0,322,0.0,-0.0,0.0,0,0,0,0,150,4.1,10,5,9999,99999,9,999999999,0.0,999,999,99
3009,4,4,21,0,*?*?*?*?*?*?*?*?*?*?*?*?*?*?*?*?*?*?*?*?*?*?,8.9,6.2,80,102470,0,-0,319,0.0,-0.0,0.0,0,0,0,0,195,8.2,10,5,9999,99999,9,999999999,0.0,999,999,99
3009,4,4,22,0,*?*?*?*?*?*?*?*?*?*?*?*?*?*?*?*?*?*?*?*?*?*?,7.4,6.4,89,102470,0,-0,312,0.0,-0.0,0.0,0,0,0,0,240,9.8,10,5,9999,99999,9,999999999,0.0,999,999,99
3009,4,4,23,0,*?*?*?*?*?*?*?*?*?*?*?*?*?*?*?*?*?*?*?*?*?*?,6.2,6.1,95,102470,0,-0,307,0.0,-0.0,0.0,0,0,0,0,285,7.2,10,5,9999,99999,9,999999999,0.0,999,999,99
3009,4,4,24,0,*?*?*?*?*?*?*?*?*?*?*?*?*?*?*?*?*?*?*?*?*?*?,5.1,4.1,90,102470,0,-0,302,0.0,-0.0,0.0,0,0,0,0,80,6.7,10,5,9999,99999,9,999999999,0.0,999,999,99
3009,4,5,1,0,*?*?*?*?*?*?*?*?*?*?*?*?*?*?*?*?*?*?*?*?*?*?,2.2,2.1,100,102426,0,-0,290,0.0,-0.0,0.0,0,0,0,0,282,11.3,10,5,9999,99999,9,999999999,0.0,999,999,99
3009,4,5,2,0,*?*?*?*?*?*?*?*?*?*?*?*?*?*?*?*?*?*?*?*?*?*?,0.3,0.2,100,102426,0,-0,283,0.0,-0.0,0.0,0,0,0,0,233,11.8,10,5,9999,99999,9,999999999,0.0,999,999,99
3009,4,5,3,0,*?*?*?*?*?*?*?*?*?*?*?*?*?*?*?*?*?*?*?*?*?*?,-0.5,-0.4,100,102426,0,-0,279,0.0,-0.0,0.0,0,0,0,0,185,12.9,10,5,9999,99999,9,999999999,0.0,999,999,99
3009,4,5,4,0,*?*?*?*?*?*?*?*?*?*?*?*?*?*?*?*?*?*?*?*?*?*?,-0.8,-0.8,100,102426,0,-0,278,0.0,-0.0,0.0,0,0,0,0,137,10.3,10,5,9999,99999,9,999999999,0.0,999,999,99
3009,4,5,5,0,*?*?*?*?*?*?*?*?*?*?*?*?*?*?*?*?*?*?*?*?*?*?,-1.1,-1.1,100,102426,0,-0,262,0.0,-0.0,0.0,0,0,0,0,88,8.8,7,4,9999,99999,9,999999999,0.0,999,999,99
3009,4,5,6,0,*?*?*?*?*?*?*?*?*?*?*?*?*?*?*?*?*?*?*?*?*?*?,-0.3,-0.2,100,102426,153,1369,232,57.0,356.8,17.1,5978,23526,2866,376,40,11.3,0,0,9999,99999,9,999999999,0.0,999,999,99
3009,4,5,7,0,*?*?*?*?*?*?*?*?*?*?*?*?*?*?*?*?*?*?*?*?*?*?,0.7,0.6,100,102426,349,1366,236,193.2,529.3,58.0,20025,44489,8658,1080,40,10.8,0,0,9999,99999,9,999999999,0.0,999,999,99
3009,4,5,8,0,*?*?*?*?*?*?*?*?*?*?*?*?*?*?*?*?*?*?*?*?*?*?,2.9,1.5,92,102426,530,1367,265,308.6,467.9,127.1,32457,44514,16012,2469,40,9.8,4,2,9999,99999,9,999999999,0.0,999,999,99
3009,4,5,9,0,*?*?*?*?*?*?*?*?*?*?*?*?*?*?*?*?*?*?*?*?*?*?,6.7,3.0,79,102426,683,1367,272,423.5,569.5,138.9,43834,55615,18667,2862,40,9.3,2,1,9999,99999,9,999999999,0.0,999,999,99
3009,4,5,10,0,*?*?*?*?*?*?*?*?*?*?*?*?*?*?*?*?*?*?*?*?*?*?,8.2,4.3,78,102426,798,1367,275,504.2,598.6,154.8,52621,59682,20537,3528,40,6.7,1,0,9999,99999,9,999999999,0.0,999,999,99
3009,4,5,11,0,*?*?*?*?*?*?*?*?*?*?*?*?*?*?*?*?*?*?*?*?*?*?,9.5,3.4,67,102426,866,1366,274,552.0,609.5,165.6,57836,61240,21737,4063,40,7.7,0,0,9999,99999,9,999999999,0.0,999,999,99
3009,4,5,12,0,*?*?*?*?*?*?*?*?*?*?*?*?*?*?*?*?*?*?*?*?*?*?,11.3,2.7,57,102426,884,1366,290,562.8,584.4,184.6,58634,58534,23673,4563,40,5.2,2,1,9999,99999,9,999999999,0.0,999,999,99
3009,4,5,13,0,*?*?*?*?*?*?*?*?*?*?*?*?*?*?*?*?*?*?*?*?*?*?,11.4,4.3,63,102426,850,1366,297,534.6,547.2,194.0,57376,56314,23610,4690,85,6.2,3,2,9999,99999,9,999999999,0.0,999,999,99
3009,4,5,14,0,*?*?*?*?*?*?*?*?*?*?*?*?*?*?*?*?*?*?*?*?*?*?,11.2,4.3,64,102426,767,1367,292,481.6,576.7,158.0,49977,57082,20816,3465,130,6.7,2,1,9999,99999,9,999999999,0.0,999,999,99
3009,4,5,15,0,*?*?*?*?*?*?*?*?*?*?*?*?*?*?*?*?*?*?*?*?*?*?,11.8,4.5,63,102426,639,1365,294,393.5,565.0,129.1,40676,54665,17519,2590,175,8.8,2,1,9999,99999,9,999999999,0.0,999,999,99
3009,4,5,16,0,*?*?*?*?*?*?*?*?*?*?*?*?*?*?*?*?*?*?*?*?*?*?,11.8,4.5,62,102426,477,1366,313,246.7,316.6,136.2,26182,30064,15669,2788,220,8.8,6,3,9999,99999,9,999999999,0.0,999,999,99
3009,4,5,17,0,*?*?*?*?*?*?*?*?*?*?*?*?*?*?*?*?*?*?*?*?*?*?,10.7,5.3,71,102426,291,1369,327,44.2,0.0,44.2,5156,0,5166,1736,265,10.3,10,5,9999,99999,9,999999999,0.0,999,999,99
3009,4,5,18,0,*?*?*?*?*?*?*?*?*?*?*?*?*?*?*?*?*?*?*?*?*?*?,8.8,5.6,82,102426,93,1371,314,7.7,15.1,6.7,913,695,863,138,310,14.4,9,5,9999,99999,9,999999999,0.0,999,999,99
3009,4,5,19,0,*?*?*?*?*?*?*?*?*?*?*?*?*?*?*?*?*?*?*?*?*?*?,7.0,4.3,85,102426,0,-0,311,0.0,-0.0,0.0,0,0,0,0,273,17.5,10,5,9999,99999,9,999999999,0.0,999,999,99
3009,4,5,20,0,*?*?*?*?*?*?*?*?*?*?*?*?*?*?*?*?*?*?*?*?*?*?,4.8,3.9,97,102426,0,-0,301,0.0,-0.0,0.0,0,0,0,0,237,13.9,10,5,9999,99999,9,999999999,0.0,999,999,99
3009,4,5,21,0,*?*?*?*?*?*?*?*?*?*?*?*?*?*?*?*?*?*?*?*?*?*?,3.9,3.8,100,102426,0,-0,297,0.0,-0.0,0.0,0,0,0,0,200,13.4,10,5,9999,99999,9,999999999,0.0,999,999,99
3009,4,5,22,0,*?*?*?*?*?*?*?*?*?*?*?*?*?*?*?*?*?*?*?*?*?*?,2.4,1.0,93,102426,0,-0,291,0.0,-0.0,0.0,0,0,0,0,163,13.4,10,5,9999,99999,9,999999999,0.0,999,999,99
3009,4,5,23,0,*?*?*?*?*?*?*?*?*?*?*?*?*?*?*?*?*?*?*?*?*?*?,3.0,0.4,85,102426,0,-0,294,0.0,-0.0,0.0,0,0,0,0,127,16.0,10,5,9999,99999,9,999999999,0.0,999,999,99
3009,4,5,24,0,*?*?*?*?*?*?*?*?*?*?*?*?*?*?*?*?*?*?*?*?*?*?,5.0,5.0,100,102426,0,-0,302,0.0,-0.0,0.0,0,0,0,0,330,13.4,10,5,9999,99999,9,999999999,0.0,999,999,99
3009,4,6,1,0,*?*?*?*?*?*?*?*?*?*?*?*?*?*?*?*?*?*?*?*?*?*?,4.0,1.9,85,102478,0,-0,298,0.0,-0.0,0.0,0,0,0,0,93,14.4,10,5,9999,99999,9,999999999,0.0,999,999,99
3009,4,6,2,0,*?*?*?*?*?*?*?*?*?*?*?*?*?*?*?*?*?*?*?*?*?*?,4.2,2.7,88,102478,0,-0,299,0.0,-0.0,0.0,0,0,0,0,97,13.4,10,5,9999,99999,9,999999999,0.1,999,999,99
3009,4,6,3,0,*?*?*?*?*?*?*?*?*?*?*?*?*?*?*?*?*?*?*?*?*?*?,4.2,2.1,85,102478,0,-0,299,0.0,-0.0,0.0,0,0,0,0,100,11.3,10,5,9999,99999,9,999999999,0.5,999,999,99
3009,4,6,4,0,*?*?*?*?*?*?*?*?*?*?*?*?*?*?*?*?*?*?*?*?*?*?,4.0,1.5,82,102478,0,-0,298,0.0,-0.0,0.0,0,0,0,0,103,12.4,10,5,9999,99999,9,999999999,0.1,999,999,99
3009,4,6,5,0,*?*?*?*?*?*?*?*?*?*?*?*?*?*?*?*?*?*?*?*?*?*?,3.7,1.0,82,102478,0,-0,297,0.0,-0.0,0.0,0,0,0,0,107,12.4,10,5,9999,99999,9,999999999,0.0,999,999,99
3009,4,6,6,0,*?*?*?*?*?*?*?*?*?*?*?*?*?*?*?*?*?*?*?*?*?*?,4.4,0.8,77,102478,161,1365,270,60.8,303.2,25.1,6304,18610,3949,463,110,11.3,4,2,9999,99999,9,999999999,0.0,999,999,99
3009,4,6,7,0,*?*?*?*?*?*?*?*?*?*?*?*?*?*?*?*?*?*?*?*?*?*?,5.0,0.6,72,102478,357,1365,282,174.0,298.1,96.1,18433,25418,11256,1875,132,10.8,6,3,9999,99999,9,999999999,0.0,999,999,99
3009,4,6,8,0,*?*?*?*?*?*?*?*?*?*?*?*?*?*?*?*?*?*?*?*?*?*?,7.0,1.0,64,102478,537,1364,280,313.9,469.0,129.3,33014,44774,16257,2521,153,11.3,4,2,9999,99999,9,999999999,0.0,999,999,99
3009,4,6,9,0,*?*?*?*?*?*?*?*?*?*?*?*?*?*?*?*?*?*?*?*?*?*?,9.0,1.0,56,102478,690,1365,273,430.0,589.6,132.0,44715,57858,17942,2764,175,9.3,1,0,9999,99999,9,999999999,0.0,999,999,99
3009,4,6,10,0,*?*?*?*?*?*?*?*?*?*?*?*?*?*?*?*?*?*?*?*?*?*?,10.7,1.3,51,102478,804,1365,290,503.4,544.4,182.7,53943,55730,22394,4214,197,8.2,3,2,9999,99999,9,999999999,0.0,999,999,99
3009,4,6,11,0,*?*?*?*?*?*?*?*?*?*?*?*?*?*?*?*?*?*?*?*?*?*?,11.9,1.0,47,102478,873,1366,312,487.3,341.6,269.0,52565,36490,29569,7035,218,8.8,6,3,9999,99999,9,999999999,0.1,999,999,99
3009,4,6,12,0,*?*?*?*?*?*?*?*?*?*?*?*?*?*?*?*?*?*?*?*?*?*?,13.2,2.7,48,102478,891,1366,324,449.0,245.8,288.7,48294,26304,31466,7753,240,12.4,7,4,9999,99999,9,999999999,0.0,999,999,99
3009,4,6,13,0,*?*?*?*?*?*?*?*?*?*?*?*?*?*?*?*?*?*?*?*?*?*?,13.2,2.3,46,102478,856,1365,334,274.8,58.3,238.3,30282,5891,26842,8084,240,12.4,9,5,9999,99999,9,999999999,0.0,999,999,99
3009,4,6,14,0,*?*?*?*?*?*?*?*?*?*?*?*?*?*?*?*?*?*?*?*?*?*?,13.3,3.6,51,102478,773,1366,319,426.6,337.7,235.5,45792,35622,26150,5659,240,14.4,6,3,9999,99999,9,999999999,0.0,999,999,99
3009,4,6,15,0,*?*?*?*?*?*?*?*?*?*?*?*?*?*?*?*?*?*?*?*?*?*?,13.2,3.0,49,102478,645,1365,319,349.2,331.0,192.8,37275,33928,21713,4272,240,13.9,6,3,9999,99999,9,999999999,0.0,999,999,99
3009,4,6,16,0,*?*?*?*?*?*?*?*?*?*?*?*?*?*?*?*?*?*?*?*?*?*?,13.2,3.0,49,102478,483,1365,308,277.3,461.0,114.3,29145,42812,14518,2179,240,13.4,4,2,9999,99999,9,999999999,0.0,999,999,99
3009,4,6,17,0,*?*?*?*?*?*?*?*?*?*?*?*?*?*?*?*?*?*?*?*?*?*?,13.1,4.1,54,102478,297,1367,314,146.4,353.8,69.5,15283,27486,9091,1268,240,12.9,5,3,9999,99999,9,999999999,0.0,999,999,99
3009,4,6,18,0,*?*?*?*?*?*?*?*?*?*?*?*?*?*?*?*?*?*?*?*?*?*?,11.3,5.5,66,102478,99,1364,312,17.3,107.0,9.6,1866,5408,1677,187,240,14.4,6,3,9999,99999,9,999999999,0.0,999,999,99
3009,4,6,19,0,*?*?*?*?*?*?*?*?*?*?*?*?*?*?*?*?*?*?*?*?*?*?,10.1,5.6,72,102478,0,-0,324,0.0,-0.0,0.0,0,0,0,0,215,12.4,10,5,9999,99999,9,999999999,0.0,999,999,99
3009,4,6,20,0,*?*?*?*?*?*?*?*?*?*?*?*?*?*?*?*?*?*?*?*?*?*?,8.5,4.8,76,102478,0,-0,317,0.0,-0.0,0.0,0,0,0,0,190,10.8,10,5,9999,99999,9,999999999,0.0,999,999,99
3009,4,6,21,0,*?*?*?*?*?*?*?*?*?*?*?*?*?*?*?*?*?*?*?*?*?*?,7.8,5.5,83,102478,0,-0,314,0.0,-0.0,0.0,0,0,0,0,165,12.9,10,5,9999,99999,9,999999999,0.0,999,999,99
3009,4,6,22,0,*?*?*?*?*?*?*?*?*?*?*?*?*?*?*?*?*?*?*?*?*?*?,6.8,5.6,90,102478,0,-0,310,0.0,-0.0,0.0,0,0,0,0,140,16.0,10,5,9999,99999,9,999999999,0.0,999,999,99
3009,4,6,23,0,*?*?*?*?*?*?*?*?*?*?*?*?*?*?*?*?*?*?*?*?*?*?,8.8,5.6,79,102478,0,-0,319,0.0,-0.0,0.0,0,0,0,0,115,12.9,10,5,9999,99999,9,999999999,0.0,999,999,99
3009,4,6,24,0,*?*?*?*?*?*?*?*?*?*?*?*?*?*?*?*?*?*?*?*?*?*?,3.7,1.0,82,102478,0,-0,297,0.0,-0.0,0.0,0,0,0,0,90,13.9,10,5,9999,99999,9,999999999,0.0,999,999,99
3009,4,7,1,0,*?*?*?*?*?*?*?*?*?*?*?*?*?*?*?*?*?*?*?*?*?*?,10.8,6.6,74,101835,0,-0,327,0.0,-0.0,0.0,0,0,0,0,90,16.5,10,5,9999,99999,9,999999999,0.0,999,999,99
3009,4,7,2,0,*?*?*?*?*?*?*?*?*?*?*?*?*?*?*?*?*?*?*?*?*?*?,10.9,7.0,76,101835,0,-0,328,0.0,-0.0,0.0,0,0,0,0,90,11.8,10,5,9999,99999,9,999999999,0.0,999,999,99
3009,4,7,3,0,*?*?*?*?*?*?*?*?*?*?*?*?*?*?*?*?*?*?*?*?*?*?,11.2,6.9,73,101835,0,-0,329,0.0,-0.0,0.0,0,0,0,0,90,14.9,10,5,9999,99999,9,999999999,0.0,999,999,99
3009,4,7,4,0,*?*?*?*?*?*?*?*?*?*?*?*?*?*?*?*?*?*?*?*?*?*?,11.0,7.4,77,101835,0,-0,328,0.0,-0.0,0.0,0,0,0,0,90,16.5,10,5,9999,99999,9,999999999,0.0,999,999,99
3009,4,7,5,0,*?*?*?*?*?*?*?*?*?*?*?*?*?*?*?*?*?*?*?*?*?*?,10.7,7.4,79,101835,0,-0,327,0.0,-0.0,0.0,0,0,0,0,90,16.5,10,5,9999,99999,9,999999999,0.0,999,999,99
3009,4,7,6,0,*?*?*?*?*?*?*?*?*?*?*?*?*?*?*?*?*?*?*?*?*?*?,11.0,7.9,80,101835,169,1363,328,19.9,0.0,19.9,2349,-0,2352,770,90,17.5,10,5,9999,99999,9,999999999,0.0,999,999,99
3009,4,7,7,0,*?*?*?*?*?*?*?*?*?*?*?*?*?*?*?*?*?*?*?*?*?*?,11.2,7.6,77,101835,365,1365,329,59.3,0.0,59.3,6907,0,6924,2377,88,13.4,10,5,9999,99999,9,999999999,0.0,999,999,99
3009,4,7,8,0,*?*?*?*?*?*?*?*?*?*?*?*?*?*?*?*?*?*?*?*?*?*?,12.3,8.0,74,101835,545,1365,334,95.6,0.0,95.6,11204,0,11240,4078,87,12.4,10,5,9999,99999,9,999999999,0.1,999,999,99
3009,4,7,9,0,*?*?*?*?*?*?*?*?*?*?*?*?*?*?*?*?*?*?*?*?*?*?,12.9,7.3,67,101835,697,1364,337,126.2,0.0,126.2,14919,0,14974,5675,85,11.8,10,5,9999,99999,9,999999999,0.3,999,999,99
3009,4,7,10,0,*?*?*?*?*?*?*?*?*?*?*?*?*?*?*?*?*?*?*?*?*?*?,13.8,5.9,58,101835,811,1364,342,149.2,0.0,149.2,17754,0,17826,6950,83,17.5,10,5,9999,99999,9,999999999,0.2,999,999,99
3009,4,7,11,0,*?*?*?*?*?*?*?*?*?*?*?*?*?*?*?*?*?*?*?*?*?*?,14.4,5.3,53,101835,879,1364,345,162.9,0.0,162.9,19468,0,19551,7734,82,18.5,10,5,9999,99999,9,999999999,0.0,999,999,99
3009,4,7,12,0,*?*?*?*?*?*?*?*?*?*?*?*?*?*?*?*?*?*?*?*?*?*?,15.2,4.8,49,101835,897,1365,349,166.4,0.0,166.4,19910,0,19997,7938,80,16.5,10,5,9999,99999,9,999999999,0.0,999,999,99
3009,4,7,13,0,*?*?*?*?*?*?*?*?*?*?*?*?*?*?*?*?*?*?*?*?*?*?,14.8,3.2,45,101835,862,1364,347,159.5,0.0,159.5,19039,0,19119,7539,123,15.5,10,5,9999,99999,9,999999999,0.4,999,999,99
3009,4,7,14,0,*?*?*?*?*?*?*?*?*?*?*?*?*?*?*?*?*?*?*?*?*?*?,15.1,2.7,43,101835,779,1365,349,142.7,0.0,142.7,16940,0,17007,6581,167,14.9,10,5,9999,99999,9,999999999,0.4,999,999,99
3009,4,7,15,0,*?*?*?*?*?*?*?*?*?*?*?*?*?*?*?*?*?*?*?*?*?*?,15.2,3.6,45,101835,651,1364,349,117.0,0.0,117.0,13791,0,13840,5179,210,14.4,10,5,9999,99999,9,999999999,0.0,999,999,99
3009,4,7,16,0,*?*?*?*?*?*?*?*?*?*?*?*?*?*?*?*?*?*?*?*?*?*?,15.1,5.5,52,101835,489,1365,348,84.3,0.0,84.3,9857,0,9886,3526,253,14.9,10,5,9999,99999,9,999999999,0.0,999,999,99
3009,4,7,17,0,*?*?*?*?*?*?*?*?*?*?*?*?*?*?*?*?*?*?*?*?*?*?,14.6,4.8,51,101835,303,1365,346,46.8,0.0,46.8,5450,0,5462,1841,297,16.5,10,5,9999,99999,9,999999999,0.1,999,999,99
3009,4,7,18,0,*?*?*?*?*?*?*?*?*?*?*?*?*?*?*?*?*?*?*?*?*?*?,14.3,4.5,51,101835,106,1371,344,7.0,0.0,7.0,870,-0,870,281,340,13.9,10,5,9999,99999,9,999999999,0.1,999,999,99
3009,4,7,19,0,*?*?*?*?*?*?*?*?*?*?*?*?*?*?*?*?*?*?*?*?*?*?,14.0,6.4,59,101835,0,-0,342,0.0,-0.0,0.0,0,0,0,0,293,12.9,10,5,9999,99999,9,999999999,0.0,999,999,99
3009,4,7,20,0,*?*?*?*?*?*?*?*?*?*?*?*?*?*?*?*?*?*?*?*?*?*?,12.7,6.7,66,101835,0,-0,336,0.0,-0.0,0.0,0,0,0,0,247,14.9,10,5,9999,99999,9,999999999,0.0,999,999,99
3009,4,7,21,0,*?*?*?*?*?*?*?*?*?*?*?*?*?*?*?*?*?*?*?*?*?*?,12.9,7.6,69,101835,0,-0,337,0.0,-0.0,0.0,0,0,0,0,200,14.9,10,5,9999,99999,9,999999999,0.0,999,999,99
3009,4,7,22,0,*?*?*?*?*?*?*?*?*?*?*?*?*?*?*?*?*?*?*?*?*?*?,11.8,7.3,73,101835,0,-0,332,0.0,-0.0,0.0,0,0,0,0,153,14.4,10,5,9999,99999,9,999999999,0.0,999,999,99
3009,4,7,23,0,*?*?*?*?*?*?*?*?*?*?*?*?*?*?*?*?*?*?*?*?*?*?,12.2,8.1,75,101835,0,-0,334,0.0,-0.0,0.0,0,0,0,0,107,13.9,10,5,9999,99999,9,999999999,0.0,999,999,99
3009,4,7,24,0,*?*?*?*?*?*?*?*?*?*?*?*?*?*?*?*?*?*?*?*?*?*?,10.7,6.1,72,101835,0,-0,327,0.0,-0.0,0.0,0,0,0,0,90,19.6,10,5,9999,99999,9,999999999,0.0,999,999,99
3009,4,8,1,0,*?*?*?*?*?*?*?*?*?*?*?*?*?*?*?*?*?*?*?*?*?*?,12.0,8.3,78,100947,0,-0,333,0.0,-0.0,0.0,0,0,0,0,60,12.4,10,5,9999,99999,9,999999999,0.2,999,999,99
3009,4,8,2,0,*?*?*?*?*?*?*?*?*?*?*?*?*?*?*?*?*?*?*?*?*?*?,11.7,8.4,79,100947,0,-0,331,0.0,-0.0,0.0,0,0,0,0,60,14.9,10,5,9999,99999,9,999999999,0.2,999,999,99
3009,4,8,3,0,*?*?*?*?*?*?*?*?*?*?*?*?*?*?*?*?*?*?*?*?*?*?,11.1,7.7,79,100947,0,-0,329,0.0,-0.0,0.0,0,0,0,0,60,15.5,10,5,9999,99999,9,999999999,0.3,999,999,99
3009,4,8,4,0,*?*?*?*?*?*?*?*?*?*?*?*?*?*?*?*?*?*?*?*?*?*?,11.0,7.9,81,100947,0,-0,328,0.0,-0.0,0.0,0,0,0,0,60,15.5,10,5,9999,99999,9,999999999,0.1,999,999,99
3009,4,8,5,0,*?*?*?*?*?*?*?*?*?*?*?*?*?*?*?*?*?*?*?*?*?*?,10.8,8.0,82,100947,0,-0,327,0.0,-0.0,0.0,0,0,0,0,60,14.9,10,5,9999,99999,9,999999999,0.0,999,999,99
3009,4,8,6,0,*?*?*?*?*?*?*?*?*?*?*?*?*?*?*?*?*?*?*?*?*?*?,11.3,8.8,84,100947,177,1361,329,21.5,0.0,21.5,2539,-0,2542,833,60,14.9,10,5,9999,99999,9,999999999,0.0,999,999,99
3009,4,8,7,0,*?*?*?*?*?*?*?*?*?*?*?*?*?*?*?*?*?*?*?*?*?*?,11.8,9.4,85,100947,373,1365,331,60.9,0.0,60.9,7096,0,7114,2448,67,13.4,10,5,9999,99999,9,999999999,0.0,999,999,99
3009,4,8,8,0,*?*?*?*?*?*?*?*?*?*?*?*?*?*?*?*?*?*?*?*?*?*?,12.5,10.5,87,100947,552,1363,335,97.1,0.0,97.1,11391,0,11428,4155,73,14.4,10,5,9999,99999,9,999999999,0.0,999,999,99
3009,4,8,9,0,*?*?*?*?*?*?*?*?*?*?*?*?*?*?*?*?*?*?*?*?*?*?,13.7,10.3,79,100947,704,1363,340,127.8,0.0,127.8,15105,0,15161,5756,80,16.0,10,5,9999,99999,9,999999999,0.0,999,999,99
3009,4,8,10,0,*?*?*?*?*?*?*?*?*?*?*?*?*?*?*?*?*?*?*?*?*?*?,14.6,10.3,75,100947,818,1364,345,150.7,0.0,150.7,17936,0,18009,7033,87,14.9,10,5,9999,99999,9,999999999,0.0,999,999,99
3009,4,8,11,0,*?*?*?*?*?*?*?*?*?*?*?*?*?*?*?*?*?*?*?*?*?*?,15.3,9.6,68,100947,886,1364,348,164.3,0.0,164.3,19643,0,19727,7814,93,14.9,10,5,9999,99999,9,999999999,0.0,999,999,99
3009,4,8,12,0,*?*?*?*?*?*?*?*?*?*?*?*?*?*?*?*?*?*?*?*?*?*?,15.8,9.9,68,100947,903,1364,350,167.8,0.0,167.8,20078,0,20165,8014,100,17.0,10,5,9999,99999,9,999999999,0.0,999,999,99
3009,4,8,13,0,*?*?*?*?*?*?*?*?*?*?*?*?*?*?*?*?*?*?*?*?*?*?,16.2,9.6,64,100947,868,1363,352,160.8,0.0,160.8,19203,0,19285,7612,100,14.4,10,5,9999,99999,9,999999999,0.0,999,999,99
3009,4,8,14,0,*?*?*?*?*?*?*?*?*?*?*?*?*?*?*?*?*?*?*?*?*?*?,16.2,9.4,64,100947,785,1365,352,143.9,0.0,143.9,17100,0,17168,6653,100,17.5,10,5,9999,99999,9,999999999,0.0,999,999,99
3009,4,8,15,0,*?*?*?*?*?*?*?*?*?*?*?*?*?*?*?*?*?*?*?*?*?*?,16.4,8.9,61,100947,657,1364,354,118.3,0.0,118.3,13944,0,13994,5245,100,14.4,10,5,9999,99999,9,999999999,0.0,999,999,99
3009,4,8,16,0,*?*?*?*?*?*?*?*?*?*?*?*?*?*?*?*?*?*?*?*?*?*?,15.7,8.8,63,100947,495,1364,350,85.6,0.0,85.6,10005,0,10035,3586,100,13.9,10,5,9999,99999,9,999999999,0.0,999,999,99
3009,4,8,17,0,*?*?*?*?*?*?*?*?*?*?*?*?*?*?*?*?*?*?*?*?*?*?,15.7,9.7,67,100947,309,1364,350,48.1,0.0,48.1,5597,0,5609,1894,100,11.3,10,5,9999,99999,9,999999999,0.0,999,999,99
3009,4,8,18,0,*?*?*?*?*?*?*?*?*?*?*?*?*?*?*?*?*?*?*?*?*?*?,15.4,8.7,63,100947,112,1366,349,8.3,0.0,8.3,1021,-0,1021,331,100,14.9,10,5,9999,99999,9,999999999,0.0,999,999,99
3009,4,8,19,0,*?*?*?*?*?*?*?*?*?*?*?*?*?*?*?*?*?*?*?*?*?*?,14.4,8.5,68,100947,0,-0,344,0.0,-0.0,0.0,0,0,0,0,95,14.9,10,5,9999,99999,9,999999999,0.0,999,999,99
3009,4,8,20,0,*?*?*?*?*?*?*?*?*?*?*?*?*?*?*?*?*?*?*?*?*?*?,13.3,8.8,74,100947,0,-0,339,0.0,-0.0,0.0,0,0,0,0,90,13.9,10,5,9999,99999,9,999999999,0.0,999,999,99
3009,4,8,21,0,*?*?*?*?*?*?*?*?*?*?*?*?*?*?*?*?*?*?*?*?*?*?,13.0,8.7,75,100947,0,-0,337,0.0,-0.0,0.0,0,0,0,0,85,13.4,10,5,9999,99999,9,999999999,0.0,999,999,99
3009,4,8,22,0,*?*?*?*?*?*?*?*?*?*?*?*?*?*?*?*?*?*?*?*?*?*?,12.7,8.9,77,100947,0,-0,336,0.0,-0.0,0.0,0,0,0,0,80,14.9,10,5,9999,99999,9,999999999,0.0,999,999,99
3009,4,8,23,0,*?*?*?*?*?*?*?*?*?*?*?*?*?*?*?*?*?*?*?*?*?*?,11.8,8.9,82,100947,0,-0,332,0.0,-0.0,0.0,0,0,0,0,75,16.0,10,5,9999,99999,9,999999999,0.0,999,999,99
3009,4,8,24,0,*?*?*?*?*?*?*?*?*?*?*?*?*?*?*?*?*?*?*?*?*?*?,12.5,8.3,75,100947,0,-0,335,0.0,-0.0,0.0,0,0,0,0,60,11.3,10,5,9999,99999,9,999999999,0.2,999,999,99
3009,4,9,1,0,*?*?*?*?*?*?*?*?*?*?*?*?*?*?*?*?*?*?*?*?*?*?,8.6,7.6,94,100434,0,-0,317,0.0,-0.0,0.0,0,0,0,0,68,14.4,10,5,9999,99999,9,999999999,0.0,999,999,99
3009,4,9,2,0,*?*?*?*?*?*?*?*?*?*?*?*?*?*?*?*?*?*?*?*?*?*?,7.1,7.0,99,100434,0,-0,311,0.0,-0.0,0.0,0,0,0,0,67,13.4,10,5,9999,99999,9,999999999,0.0,999,999,99
3009,4,9,3,0,*?*?*?*?*?*?*?*?*?*?*?*?*?*?*?*?*?*?*?*?*?*?,6.4,6.4,100,100434,0,-0,308,0.0,-0.0,0.0,0,0,0,0,65,11.3,10,5,9999,99999,9,999999999,0.0,999,999,99
3009,4,9,4,0,*?*?*?*?*?*?*?*?*?*?*?*?*?*?*?*?*?*?*?*?*?*?,6.2,6.1,100,100434,0,-0,307,0.0,-0.0,0.0,0,0,0,0,63,12.4,10,5,9999,99999,9,999999999,0.0,999,999,99
3009,4,9,5,0,*?*?*?*?*?*?*?*?*?*?*?*?*?*?*?*?*?*?*?*?*?*?,6.0,5.9,100,100434,0,-0,298,0.0,-0.0,0.0,0,0,0,0,62,12.4,8,4,9999,99999,9,999999999,0.0,999,999,99
3009,4,9,6,0,*?*?*?*?*?*?*?*?*?*?*?*?*?*?*?*?*?*?*?*?*?*?,6.4,6.4,100,100434,185,1360,288,74.5,287.8,35.4,7611,18581,5332,631,60,11.3,5,3,9999,99999,9,999999999,0.0,999,999,99
3009,4,9,7,0,*?*?*?*?*?*?*?*?*?*?*?*?*?*?*?*?*?*?*?*?*?*?,7.0,6.4,96,100434,380,1362,302,143.9,129.9,107.6,15659,11550,12336,2384,65,10.8,8,4,9999,99999,9,999999999,0.0,999,999,99
3009,4,9,8,0,*?*?*?*?*?*?*?*?*?*?*?*?*?*?*?*?*?*?*?*?*?*?,8.7,6.4,85,100434,560,1364,297,317.4,405.8,150.8,33035,39059,18495,3007,70,11.3,5,3,9999,99999,9,999999999,0.0,999,999,99
3009,4,9,9,0,*?*?*?*?*?*?*?*?*?*?*?*?*?*?*?*?*?*?*?*?*?*?,10.3,5.6,73,100434,711,1363,290,444.4,572.2,145.7,46024,56183,19436,3064,75,9.3,2,1,9999,99999,9,999999999,0.0,999,999,99
3009,4,9,10,0,*?*?*?*?*?*?*?*?*?*?*?*?*?*?*?*?*?*?*?*?*?*?,12.0,6.6,69,100434,825,1364,299,522.9,580.9,171.5,54362,57887,22281,3976,80,8.2,2,1,9999,99999,9,999999999,0.0,999,999,99
3009,4,9,11,0,*?*?*?*?*?*?*?*?*?*?*?*?*?*?*?*?*?*?*?*?*?*?,13.5,6.7,63,100434,892,1363,310,564.6,549.6,204.9,60683,56796,24753,5217,85,8.8,3,2,9999,99999,9,999999999,0.0,999,999,99
3009,4,9,12,0,*?*?*?*?*?*?*?*?*?*?*?*?*?*?*?*?*?*?*?*?*?*?,14.2,6.4,59,100434,909,1363,299,583.1,612.2,174.9,61176,61702,22719,4528,90,12.4,0,0,9999,99999,9,999999999,0.0,999,999,99
3009,4,9,13,0,*?*?*?*?*?*?*?*?*?*?*?*?*?*?*?*?*?*?*?*?*?*?,14.2,8.1,67,100434,874,1363,319,541.4,496.4,223.0,57518,51135,26451,5608,88,12.4,4,2,9999,99999,9,999999999,0.0,999,999,99
3009,4,9,14,0,*?*?*?*?*?*?*?*?*?*?*?*?*?*?*?*?*?*?*?*?*?*?,14.6,8.0,65,100434,790,1363,333,394.9,243.2,253.9,42264,25712,27962,6254,87,14.4,7,4,9999,99999,9,999999999,0.0,999,999,99
3009,4,9,15,0,*?*?*?*?*?*?*?*?*?*?*?*?*?*?*?*?*?*?*?*?*?*?,14.1,7.0,62,100434,663,1363,326,360.5,332.1,199.0,38510,34226,22366,4458,85,13.9,6,3,9999,99999,9,999999999,0.0,999,999,99
3009,4,9,16,0,*?*?*?*?*?*?*?*?*?*?*?*?*?*?*?*?*?*?*?*?*?*?,13.7,6.9,63,100434,501,1364,332,199.8,137.0,149.4,21737,13210,16978,3441,83,13.4,8,4,9999,99999,9,999999999,0.0,999,999,99
3009,4,9,17,0,*?*?*?*?*?*?*?*?*?*?*?*?*?*?*?*?*?*?*?*?*?*?,13.7,7.1,64,100434,315,1363,328,134.2,207.3,86.3,14162,16692,10129,1673,82,12.9,7,4,9999,99999,9,999999999,0.0,999,999,99
3009,4,9,18,0,*?*?*?*?*?*?*?*?*?*?*?*?*?*?*?*?*?*?*?*?*?*?,12.7,8.8,77,100434,118,1361,332,16.7,25.7,14.5,1914,1335,1795,301,80,14.4,9,5,9999,99999,9,999999999,0.0,999,999,99
3009,4,9,19,0,*?*?*?*?*?*?*?*?*?*?*?*?*?*?*?*?*?*?*?*?*?*?,10.8,10.2,96,100434,0,-0,327,0.0,-0.0,0.0,0,0,0,0,83,12.4,10,5,9999,99999,9,999999999,0.0,999,999,99
3009,4,9,20,0,*?*?*?*?*?*?*?*?*?*?*?*?*?*?*?*?*?*?*?*?*?*?,10.1,10.2,100,100434,0,-0,323,0.0,-0.0,0.0,0,0,0,0,87,10.8,10,5,9999,99999,9,999999999,0.0,999,999,99
3009,4,9,21,0,*?*?*?*?*?*?*?*?*?*?*?*?*?*?*?*?*?*?*?*?*?*?,9.1,9.1,100,100434,0,-0,319,0.0,-0.0,0.0,0,0,0,0,90,12.9,10,5,9999,99999,9,999999999,0.1,999,999,99
3009,4,9,22,0,*?*?*?*?*?*?*?*?*?*?*?*?*?*?*?*?*?*?*?*?*?*?,8.7,8.7,100,100434,0,-0,317,0.0,-0.0,0.0,0,0,0,0,93,16.0,10,5,9999,99999,9,999999999,0.0,999,999,99
3009,4,9,23,0,*?*?*?*?*?*?*?*?*?*?*?*?*?*?*?*?*?*?*?*?*?*?,8.1,8.0,100,100434,0,-0,315,0.0,-0.0,0.0,0,0,0,0,97,12.9,10,5,9999,99999,9,999999999,0.0,999,999,99
3009,4,9,24,0,*?*?*?*?*?*?*?*?*?*?*?*?*?*?*?*?*?*?*?*?*?*?,10.8,8.3,84,100434,0,-0,327,0.0,-0.0,0.0,0,0,0,0,70,13.9,10,5,9999,99999,9,999999999,0.0,999,999,99
3009,4,10,1,0,*?*?*?*?*?*?*?*?*?*?*?*?*?*?*?*?*?*?*?*?*?*?,5.5,4.1,88,100373,0,-0,304,0.0,-0.0,0.0,0,0,0,0,90,11.8,10,5,9999,99999,9,999999999,0.1,999,999,99
3009,4,10,2,0,*?*?*?*?*?*?*?*?*?*?*?*?*?*?*?*?*?*?*?*?*?*?,4.3,1.9,82,100373,0,-0,299,0.0,-0.0,0.0,0,0,0,0,80,13.9,10,5,9999,99999,9,999999999,0.0,999,999,99
3009,4,10,3,0,*?*?*?*?*?*?*?*?*?*?*?*?*?*?*?*?*?*?*?*?*?*?,3.8,2.3,86,100373,0,-0,297,0.0,-0.0,0.0,0,0,0,0,70,15.5,10,5,9999,99999,9,999999999,0.0,999,999,99
3009,4,10,4,0,*?*?*?*?*?*?*?*?*?*?*?*?*?*?*?*?*?*?*?*?*?*?,3.5,2.1,87,100373,0,-0,296,0.0,-0.0,0.0,0,0,0,0,60,16.0,10,5,9999,99999,9,999999999,0.0,999,999,99
3009,4,10,5,0,*?*?*?*?*?*?*?*?*?*?*?*?*?*?*?*?*?*?*?*?*?*?,3.2,1.0,82,100373,0,-0,295,0.0,-0.0,0.0,0,0,0,0,50,16.0,10,5,9999,99999,9,999999999,0.0,999,999,99
3009,4,10,6,0,*?*?*?*?*?*?*?*?*?*?*?*?*?*?*?*?*?*?*?*?*?*?,3.8,0.6,77,100373,193,1360,297,24.8,0.0,24.8,2914,-0,2918,958,40,17.0,10,5,9999,99999,9,999999999,0.0,999,999,99
3009,4,10,7,0,*?*?*?*?*?*?*?*?*?*?*?*?*?*?*?*?*?*?*?*?*?*?,4.5,1.0,75,100373,388,1362,300,64.1,0.0,64.1,7469,0,7488,2589,57,16.5,10,5,9999,99999,9,999999999,0.0,999,999,99
3009,4,10,8,0,*?*?*?*?*?*?*?*?*?*?*?*?*?*?*?*?*?*?*?*?*?*?,6.4,1.7,70,100373,567,1362,308,100.2,0.0,100.2,11761,0,11800,4310,73,14.9,10,5,9999,99999,9,999999999,0.0,999,999,99
3009,4,10,9,0,*?*?*?*?*?*?*?*?*?*?*?*?*?*?*?*?*?*?*?*?*?*?,9.3,1.0,55,100373,718,1362,322,130.7,0.0,130.7,15468,0,15527,5917,90,7.2,10,5,9999,99999,9,999999999,0.0,999,999,99
3009,4,10,10,0,*?*?*?*?*?*?*?*?*?*?*?*?*?*?*?*?*?*?*?*?*?*?,10.2,1.9,55,100373,831,1362,326,153.5,0.0,153.5,18289,0,18365,7193,107,8.2,10,5,9999,99999,9,999999999,0.0,999,999,99
3009,4,10,11,0,*?*?*?*?*?*?*?*?*?*?*?*?*?*?*?*?*?*?*?*?*?*?,11.3,1.0,48,100373,898,1362,331,167.0,0.0,167.0,19984,0,20070,7970,123,8.2,10,5,9999,99999,9,999999999,0.1,999,999,99
3009,4,10,12,0,*?*?*?*?*?*?*?*?*?*?*?*?*?*?*?*?*?*?*?*?*?*?,12.8,0.6,42,100373,915,1363,338,170.4,0.0,170.4,20407,0,20496,8165,140,8.8,10,5,9999,99999,9,999999999,0.3,999,999,99
3009,4,10,13,0,*?*?*?*?*?*?*?*?*?*?*?*?*?*?*?*?*?*?*?*?*?*?,13.2,1.3,43,100373,880,1362,340,163.4,0.0,163.4,19522,0,19606,7758,143,10.8,10,5,9999,99999,9,999999999,0.0,999,999,99
3009,4,10,14,0,*?*?*?*?*?*?*?*?*?*?*?*?*?*?*?*?*?*?*?*?*?*?,13.1,1.7,44,100373,796,1362,339,146.4,0.0,146.4,17406,0,17476,6791,147,9.8,10,5,9999,99999,9,999999999,0.0,999,999,99
3009,4,10,15,0,*?*?*?*?*?*?*?*?*?*?*?*?*?*?*?*?*?*?*?*?*?*?,12.9,2.3,47,100373,669,1363,338,120.7,0.0,120.7,14244,0,14296,5376,150,10.3,10,5,9999,99999,9,999999999,0.0,999,999,99
3009,4,10,16,0,*?*?*?*?*?*?*?*?*?*?*?*?*?*?*?*?*?*?*?*?*?*?,13.0,2.1,46,100373,507,1363,339,88.0,0.0,88.0,10299,0,10331,3705,153,11.8,10,5,9999,99999,9,999999999,0.0,999,999,99
3009,4,10,17,0,*?*?*?*?*?*?*?*?*?*?*?*?*?*?*?*?*?*?*?*?*?*?,12.3,1.9,47,100373,321,1362,335,50.6,0.0,50.6,5887,0,5901,2000,157,10.8,10,5,9999,99999,9,999999999,0.0,999,999,99
3009,4,10,18,0,*?*?*?*?*?*?*?*?*?*?*?*?*?*?*?*?*?*?*?*?*?*?,11.3,2.1,51,100373,124,1357,331,10.9,0.0,10.9,1318,-0,1318,429,160,7.7,10,5,9999,99999,9,999999999,0.0,999,999,99
3009,4,10,19,0,*?*?*?*?*?*?*?*?*?*?*?*?*?*?*?*?*?*?*?*?*?*?,9.8,1.7,55,100373,0,-0,324,0.0,-0.0,0.0,0,0,0,0,145,8.2,10,5,9999,99999,9,999999999,0.0,999,999,99
3009,4,10,20,0,*?*?*?*?*?*?*?*?*?*?*?*?*?*?*?*?*?*?*?*?*?*?,8.0,2.1,64,100373,0,-0,316,0.0,-0.0,0.0,0,0,0,0,130,9.3,10,5,9999,99999,9,999999999,0.0,999,999,99
3009,4,10,21,0,*?*?*?*?*?*?*?*?*?*?*?*?*?*?*?*?*?*?*?*?*?*?,6.4,1.0,67,100373,0,-0,309,0.0,-0.0,0.0,0,0,0,0,115,10.8,10,5,9999,99999,9,999999999,0.0,999,999,99
3009,4,10,22,0,*?*?*?*?*?*?*?*?*?*?*?*?*?*?*?*?*?*?*?*?*?*?,6.0,1.3,69,100373,0,-0,307,0.0,-0.0,0.0,0,0,0,0,100,11.8,10,5,9999,99999,9,999999999,0.0,999,999,99
3009,4,10,23,0,*?*?*?*?*?*?*?*?*?*?*?*?*?*?*?*?*?*?*?*?*?*?,5.8,1.3,70,100373,0,-0,306,0.0,-0.0,0.0,0,0,0,0,85,11.3,10,5,9999,99999,9,999999999,0.0,999,999,99
3009,4,10,24,0,*?*?*?*?*?*?*?*?*?*?*?*?*?*?*?*?*?*?*?*?*?*?,7.4,6.2,89,100373,0,-0,312,0.0,-0.0,0.0,0,0,0,0,100,13.9,10,5,9999,99999,9,999999999,0.1,999,999,99
3009,4,11,1,0,*?*?*?*?*?*?*?*?*?*?*?*?*?*?*?*?*?*?*?*?*?*?,4.8,2.9,85,99741.7,0,-0,301,0.0,-0.0,0.0,0,0,0,0,68,16.5,10,5,9999,99999,9,999999999,0.0,999,999,99
3009,4,11,2,0,*?*?*?*?*?*?*?*?*?*?*?*?*?*?*?*?*?*?*?*?*?*?,4.3,3.6,93,99741.7,0,-0,299,0.0,-0.0,0.0,0,0,0,0,67,11.8,10,5,9999,99999,9,999999999,0.0,999,999,99
3009,4,11,3,0,*?*?*?*?*?*?*?*?*?*?*?*?*?*?*?*?*?*?*?*?*?*?,3.7,2.5,90,99741.7,0,-0,297,0.0,-0.0,0.0,0,0,0,0,65,12.9,10,5,9999,99999,9,999999999,0.0,999,999,99
3009,4,11,4,0,*?*?*?*?*?*?*?*?*?*?*?*?*?*?*?*?*?*?*?*?*?*?,3.8,2.1,87,99741.7,0,-0,297,0.0,-0.0,0.0,0,0,0,0,63,10.3,10,5,9999,99999,9,999999999,0.0,999,999,99
3009,4,11,5,0,*?*?*?*?*?*?*?*?*?*?*?*?*?*?*?*?*?*?*?*?*?*?,3.9,2.5,89,99741.7,4,1260,284,0.0,0.0,0.0,0,0,0,0,62,10.8,7,4,9999,99999,9,999999999,0.0,999,999,99
3009,4,11,6,0,*?*?*?*?*?*?*?*?*?*?*?*?*?*?*?*?*?*?*?*?*?*?,4.3,2.9,89,99741.7,201,1360,295,45.9,41.3,39.8,5092,2818,4725,841,60,11.3,9,5,9999,99999,9,999999999,0.0,999,999,99
3009,4,11,7,0,*?*?*?*?*?*?*?*?*?*?*?*?*?*?*?*?*?*?*?*?*?*?,4.6,3.6,91,99741.7,396,1363,291,151.2,131.1,113.1,16449,11812,12943,2516,68,9.3,8,4,9999,99999,9,999999999,0.0,999,999,99
3009,4,11,8,0,*?*?*?*?*?*?*?*?*?*?*?*?*?*?*?*?*?*?*?*?*?*?,6.4,6.2,97,99741.7,574,1361,296,276.8,234.3,178.0,29345,23418,20085,3850,77,9.8,7,4,9999,99999,9,999999999,0.0,999,999,99
[truncated: 1,083,825 more chars]
