# Supplementary material for: Future weather dataset for fourteen UK sites
Source: Data Brief. 2016 Aug 3;8:1308–10. doi: 10.1016/j.dib.2016.07.057 (PMC4990658; doi:10.1016/j.dib.2016.07.057)
Supplement: Supplementary file 2 — Supplementary material [file mmc2.zip › 05_90th_T_44_scen_a1fi_2040-2069_2500670_CIBSE_DSY.epw]

LOCATION,2500670,-,UK,WG data,03136,55.88,-4.44,0,20
DESIGN CONDITIONS,0
TYPICAL/EXTREME PERIODS,0
GROUND TEMPERATURES,1,1.0,,,,8.1,10.7,13.6,15.6,18.1,18.4,17.1,14.5,11.4,8.7,6.9,6.7
HOLIDAYS/DAYLIGHT SAVINGS,No,0,0,0
COMMENTS 1,created by using UKCP09 weather generator outputs
COMMENTS 2,wind speed wind direction and pressure based on observations at station id 03136
DATA PERIODS,1,1,Data,Sunday,1/1,12/31
2050,1,1,1,0,*?*?*?*?*?*?*?*?*?*?*?*?*?*?*?*?*?*?*?*?*?*?,13.6,9.9,77,100190,0,-0,340,0.0,-0.0,0.0,0,0,0,0,248,16.5,10,5,9999,99999,9,999999999,0.0,999,999,99
2050,1,1,2,0,*?*?*?*?*?*?*?*?*?*?*?*?*?*?*?*?*?*?*?*?*?*?,14.2,9.1,70,100190,0,-0,343,0.0,-0.0,0.0,0,0,0,0,247,11.8,10,5,9999,99999,9,999999999,0.0,999,999,99
2050,1,1,3,0,*?*?*?*?*?*?*?*?*?*?*?*?*?*?*?*?*?*?*?*?*?*?,13.6,8.7,71,100190,0,-0,340,0.0,-0.0,0.0,0,0,0,0,245,14.9,10,5,9999,99999,9,999999999,0.0,999,999,99
2050,1,1,4,0,*?*?*?*?*?*?*?*?*?*?*?*?*?*?*?*?*?*?*?*?*?*?,12.9,7.7,70,100190,0,-0,337,0.0,-0.0,0.0,0,0,0,0,243,16.5,10,5,9999,99999,9,999999999,0.0,999,999,99
2050,1,1,5,0,*?*?*?*?*?*?*?*?*?*?*?*?*?*?*?*?*?*?*?*?*?*?,13.2,8.0,70,100190,0,-0,338,0.0,-0.0,0.0,0,0,0,0,242,16.5,10,5,9999,99999,9,999999999,0.0,999,999,99
2050,1,1,6,0,*?*?*?*?*?*?*?*?*?*?*?*?*?*?*?*?*?*?*?*?*?*?,13.3,8.3,70,100190,0,-0,339,0.0,-0.0,0.0,0,0,0,0,240,17.5,10,5,9999,99999,9,999999999,0.0,999,999,99
2050,1,1,7,0,*?*?*?*?*?*?*?*?*?*?*?*?*?*?*?*?*?*?*?*?*?*?,13.7,8.1,68,100190,0,-0,341,0.0,-0.0,0.0,0,0,0,0,245,13.4,10,5,9999,99999,9,999999999,0.0,999,999,99
2050,1,1,8,0,*?*?*?*?*?*?*?*?*?*?*?*?*?*?*?*?*?*?*?*?*?*?,13.6,8.5,70,100190,0,-0,340,0.0,-0.0,0.0,0,0,0,0,250,12.4,10,5,9999,99999,9,999999999,0.0,999,999,99
2050,1,1,9,0,*?*?*?*?*?*?*?*?*?*?*?*?*?*?*?*?*?*?*?*?*?*?,14.1,8.8,69,100190,78,1405,339,1.8,4.4,1.6,234,137,252,23,255,11.8,9,5,9999,99999,9,999999999,0.0,999,999,99
2050,1,1,10,0,*?*?*?*?*?*?*?*?*?*?*?*?*?*?*?*?*?*?*?*?*?*?,15.1,8.5,64,100190,189,1416,347,22.5,0.0,22.5,2657,-0,2660,874,260,17.5,10,5,9999,99999,9,999999999,0.0,999,999,99
2050,1,1,11,0,*?*?*?*?*?*?*?*?*?*?*?*?*?*?*?*?*?*?*?*?*?*?,14.2,8.5,67,100190,255,1414,339,61.5,45.3,53.3,6798,3399,6286,1138,265,18.5,9,5,9999,99999,9,999999999,0.0,999,999,99
2050,1,1,12,0,*?*?*?*?*?*?*?*?*?*?*?*?*?*?*?*?*?*?*?*?*?*?,15.2,8.3,62,100190,273,1415,344,67.5,46.5,58.5,7453,3594,6882,1254,270,16.5,9,5,9999,99999,9,999999999,0.0,999,999,99
2050,1,1,13,0,*?*?*?*?*?*?*?*?*?*?*?*?*?*?*?*?*?*?*?*?*?*?,15.1,8.1,62,100190,241,1414,347,32.6,0.0,32.6,3825,0,3831,1272,268,15.5,10,5,9999,99999,9,999999999,0.0,999,999,99
2050,1,1,14,0,*?*?*?*?*?*?*?*?*?*?*?*?*?*?*?*?*?*?*?*?*?*?,15.0,8.3,63,100190,161,1410,347,17.2,0.0,17.2,2047,-0,2048,670,267,14.9,10,5,9999,99999,9,999999999,0.0,999,999,99
2050,1,1,15,0,*?*?*?*?*?*?*?*?*?*?*?*?*?*?*?*?*?*?*?*?*?*?,15.2,9.2,66,100190,40,1416,348,0.0,0.0,0.0,0,0,0,0,265,14.4,10,5,9999,99999,9,999999999,0.0,999,999,99
2050,1,1,16,0,*?*?*?*?*?*?*?*?*?*?*?*?*?*?*?*?*?*?*?*?*?*?,14.4,8.7,67,100190,0,-0,344,0.0,-0.0,0.0,0,0,0,0,263,14.9,10,5,9999,99999,9,999999999,0.0,999,999,99
2050,1,1,17,0,*?*?*?*?*?*?*?*?*?*?*?*?*?*?*?*?*?*?*?*?*?*?,14.6,9.7,71,100190,0,-0,345,0.0,-0.0,0.0,0,0,0,0,262,16.5,10,5,9999,99999,9,999999999,0.0,999,999,99
2050,1,1,18,0,*?*?*?*?*?*?*?*?*?*?*?*?*?*?*?*?*?*?*?*?*?*?,13.6,9.3,74,100190,0,-0,340,0.0,-0.0,0.0,0,0,0,0,260,13.9,10,5,9999,99999,9,999999999,0.0,999,999,99
2050,1,1,19,0,*?*?*?*?*?*?*?*?*?*?*?*?*?*?*?*?*?*?*?*?*?*?,13.9,9.1,71,100190,0,-0,341,0.0,-0.0,0.0,0,0,0,0,262,12.9,10,5,9999,99999,9,999999999,0.0,999,999,99
2050,1,1,20,0,*?*?*?*?*?*?*?*?*?*?*?*?*?*?*?*?*?*?*?*?*?*?,13.8,9.1,72,100190,0,-0,341,0.0,-0.0,0.0,0,0,0,0,263,14.9,10,5,9999,99999,9,999999999,0.0,999,999,99
2050,1,1,21,0,*?*?*?*?*?*?*?*?*?*?*?*?*?*?*?*?*?*?*?*?*?*?,13.6,9.2,74,100190,0,-0,340,0.0,-0.0,0.0,0,0,0,0,265,14.9,10,5,9999,99999,9,999999999,0.0,999,999,99
2050,1,1,22,0,*?*?*?*?*?*?*?*?*?*?*?*?*?*?*?*?*?*?*?*?*?*?,14.1,9.6,73,100190,0,-0,342,0.0,-0.0,0.0,0,0,0,0,267,14.4,10,5,9999,99999,9,999999999,0.0,999,999,99
2050,1,1,23,0,*?*?*?*?*?*?*?*?*?*?*?*?*?*?*?*?*?*?*?*?*?*?,13.7,9.2,73,100190,0,-0,340,0.0,-0.0,0.0,0,0,0,0,268,13.9,10,5,9999,99999,9,999999999,0.0,999,999,99
2050,1,1,24,0,*?*?*?*?*?*?*?*?*?*?*?*?*?*?*?*?*?*?*?*?*?*?,12.9,10.9,86,100190,0,-0,336,0.0,-0.0,0.0,0,0,0,0,250,19.6,10,5,9999,99999,9,999999999,0.0,999,999,99
2050,1,2,1,0,*?*?*?*?*?*?*?*?*?*?*?*?*?*?*?*?*?*?*?*?*?*?,12.6,7.9,72,101593,0,-0,336,0.0,-0.0,0.0,0,0,0,0,255,16.5,10,5,9999,99999,9,999999999,0.0,999,999,99
2050,1,2,2,0,*?*?*?*?*?*?*?*?*?*?*?*?*?*?*?*?*?*?*?*?*?*?,12.2,7.3,71,101593,0,-0,334,0.0,-0.0,0.0,0,0,0,0,240,11.8,10,5,9999,99999,9,999999999,0.0,999,999,99
2050,1,2,3,0,*?*?*?*?*?*?*?*?*?*?*?*?*?*?*?*?*?*?*?*?*?*?,12.3,7.6,72,101593,0,-0,334,0.0,-0.0,0.0,0,0,0,0,225,12.9,10,5,9999,99999,9,999999999,0.0,999,999,99
2050,1,2,4,0,*?*?*?*?*?*?*?*?*?*?*?*?*?*?*?*?*?*?*?*?*?*?,12.2,8.0,75,101593,0,-0,334,0.0,-0.0,0.0,0,0,0,0,210,10.3,10,5,9999,99999,9,999999999,0.0,999,999,99
2050,1,2,5,0,*?*?*?*?*?*?*?*?*?*?*?*?*?*?*?*?*?*?*?*?*?*?,12.6,8.3,74,101593,0,-0,335,0.0,-0.0,0.0,0,0,0,0,195,10.8,10,5,9999,99999,9,999999999,0.0,999,999,99
2050,1,2,6,0,*?*?*?*?*?*?*?*?*?*?*?*?*?*?*?*?*?*?*?*?*?*?,12.5,8.4,75,101593,0,-0,335,0.0,-0.0,0.0,0,0,0,0,180,11.3,10,5,9999,99999,9,999999999,0.0,999,999,99
2050,1,2,7,0,*?*?*?*?*?*?*?*?*?*?*?*?*?*?*?*?*?*?*?*?*?*?,12.2,8.3,76,101593,0,-0,334,0.0,-0.0,0.0,0,0,0,0,187,9.3,10,5,9999,99999,9,999999999,0.0,999,999,99
2050,1,2,8,0,*?*?*?*?*?*?*?*?*?*?*?*?*?*?*?*?*?*?*?*?*?*?,11.9,8.1,77,101593,0,-0,332,0.0,-0.0,0.0,0,0,0,0,193,9.8,10,5,9999,99999,9,999999999,0.0,999,999,99
2050,1,2,9,0,*?*?*?*?*?*?*?*?*?*?*?*?*?*?*?*?*?*?*?*?*?*?,12.2,8.3,76,101593,79,1405,334,1.2,0.0,1.2,171,-0,171,52,200,10.3,10,5,9999,99999,9,999999999,0.0,999,999,99
2050,1,2,10,0,*?*?*?*?*?*?*?*?*?*?*?*?*?*?*?*?*?*?*?*?*?*?,12.6,7.9,72,101593,190,1413,328,52.4,98.2,39.2,5626,5817,4827,698,207,11.3,8,4,9999,99999,9,999999999,0.0,999,999,99
2050,1,2,11,0,*?*?*?*?*?*?*?*?*?*?*?*?*?*?*?*?*?*?*?*?*?*?,13.9,7.9,66,101593,257,1415,325,107.8,265.9,59.5,11248,18984,7855,1076,213,12.9,6,3,9999,99999,9,999999999,0.0,999,999,99
2050,1,2,12,0,*?*?*?*?*?*?*?*?*?*?*?*?*?*?*?*?*?*?*?*?*?*?,14.0,7.6,65,101593,275,1414,334,90.4,117.1,67.6,9899,9050,7871,1451,220,13.4,8,4,9999,99999,9,999999999,0.0,999,999,99
2050,1,2,13,0,*?*?*?*?*?*?*?*?*?*?*?*?*?*?*?*?*?*?*?*?*?*?,13.9,7.3,64,101593,243,1411,329,90.1,186.8,58.0,9584,12884,6975,1073,223,11.8,7,4,9999,99999,9,999999999,0.0,999,999,99
2050,1,2,14,0,*?*?*?*?*?*?*?*?*?*?*?*?*?*?*?*?*?*?*?*?*?*?,14.3,7.3,62,101593,164,1411,335,40.9,88.6,30.6,4421,4763,3821,532,227,11.8,8,4,9999,99999,9,999999999,0.0,999,999,99
2050,1,2,15,0,*?*?*?*?*?*?*?*?*?*?*?*?*?*?*?*?*?*?*?*?*?*?,13.9,6.6,61,101593,43,1412,333,0.0,0.0,0.0,0,0,0,0,230,11.3,8,4,9999,99999,9,999999999,0.0,999,999,99
2050,1,2,16,0,*?*?*?*?*?*?*?*?*?*?*?*?*?*?*?*?*?*?*?*?*?*?,14.2,7.3,62,101593,0,-0,343,0.0,-0.0,0.0,0,0,0,0,233,10.8,10,5,9999,99999,9,999999999,0.0,999,999,99
2050,1,2,17,0,*?*?*?*?*?*?*?*?*?*?*?*?*?*?*?*?*?*?*?*?*?*?,14.1,7.7,65,101593,0,-0,343,0.0,-0.0,0.0,0,0,0,0,237,8.8,10,5,9999,99999,9,999999999,0.0,999,999,99
2050,1,2,18,0,*?*?*?*?*?*?*?*?*?*?*?*?*?*?*?*?*?*?*?*?*?*?,13.7,8.0,68,101593,0,-0,341,0.0,-0.0,0.0,0,0,0,0,240,7.2,10,5,9999,99999,9,999999999,0.0,999,999,99
2050,1,2,19,0,*?*?*?*?*?*?*?*?*?*?*?*?*?*?*?*?*?*?*?*?*?*?,13.2,7.3,66,101593,0,-0,339,0.0,-0.0,0.0,0,0,0,0,238,7.7,10,5,9999,99999,9,999999999,0.0,999,999,99
2050,1,2,20,0,*?*?*?*?*?*?*?*?*?*?*?*?*?*?*?*?*?*?*?*?*?*?,12.4,7.0,69,101593,0,-0,335,0.0,-0.0,0.0,0,0,0,0,237,5.7,10,5,9999,99999,9,999999999,0.0,999,999,99
2050,1,2,21,0,*?*?*?*?*?*?*?*?*?*?*?*?*?*?*?*?*?*?*?*?*?*?,13.7,7.1,64,101593,0,-0,341,0.0,-0.0,0.0,0,0,0,0,235,4.1,10,5,9999,99999,9,999999999,0.0,999,999,99
2050,1,2,22,0,*?*?*?*?*?*?*?*?*?*?*?*?*?*?*?*?*?*?*?*?*?*?,12.2,6.2,66,101593,0,-0,334,0.0,-0.0,0.0,0,0,0,0,233,5.7,10,5,9999,99999,9,999999999,0.0,999,999,99
2050,1,2,23,0,*?*?*?*?*?*?*?*?*?*?*?*?*?*?*?*?*?*?*?*?*?*?,12.9,6.7,66,101593,0,-0,337,0.0,-0.0,0.0,0,0,0,0,232,6.2,10,5,9999,99999,9,999999999,0.1,999,999,99
2050,1,2,24,0,*?*?*?*?*?*?*?*?*?*?*?*?*?*?*?*?*?*?*?*?*?*?,13.3,8.5,72,101593,0,-0,339,0.0,-0.0,0.0,0,0,0,0,270,14.9,10,5,9999,99999,9,999999999,0.0,999,999,99
2050,1,3,1,0,*?*?*?*?*?*?*?*?*?*?*?*?*?*?*?*?*?*?*?*?*?*?,13.4,8.1,71,102578,0,-0,339,0.0,-0.0,0.0,0,0,0,0,232,16.5,10,5,9999,99999,9,999999999,1.3,999,999,99
2050,1,3,2,0,*?*?*?*?*?*?*?*?*?*?*?*?*?*?*?*?*?*?*?*?*?*?,13.4,8.8,74,102578,0,-0,339,0.0,-0.0,0.0,0,0,0,0,233,11.8,10,5,9999,99999,9,999999999,3.8,999,999,99
2050,1,3,3,0,*?*?*?*?*?*?*?*?*?*?*?*?*?*?*?*?*?*?*?*?*?*?,13.9,9.6,75,102578,0,-0,341,0.0,-0.0,0.0,0,0,0,0,235,12.9,10,5,9999,99999,9,999999999,5.6,999,999,99
2050,1,3,4,0,*?*?*?*?*?*?*?*?*?*?*?*?*?*?*?*?*?*?*?*?*?*?,13.7,8.9,73,102578,0,-0,341,0.0,-0.0,0.0,0,0,0,0,237,10.3,10,5,9999,99999,9,999999999,3.4,999,999,99
2050,1,3,5,0,*?*?*?*?*?*?*?*?*?*?*?*?*?*?*?*?*?*?*?*?*?*?,13.5,8.0,69,102578,0,-0,340,0.0,-0.0,0.0,0,0,0,0,238,10.8,10,5,9999,99999,9,999999999,0.0,999,999,99
2050,1,3,6,0,*?*?*?*?*?*?*?*?*?*?*?*?*?*?*?*?*?*?*?*?*?*?,13.4,7.9,69,102578,0,-0,339,0.0,-0.0,0.0,0,0,0,0,240,11.3,10,5,9999,99999,9,999999999,0.1,999,999,99
2050,1,3,7,0,*?*?*?*?*?*?*?*?*?*?*?*?*?*?*?*?*?*?*?*?*?*?,13.6,8.4,71,102578,0,-0,340,0.0,-0.0,0.0,0,0,0,0,242,9.3,10,5,9999,99999,9,999999999,0.2,999,999,99
2050,1,3,8,0,*?*?*?*?*?*?*?*?*?*?*?*?*?*?*?*?*?*?*?*?*?*?,13.5,8.4,71,102578,0,-0,340,0.0,-0.0,0.0,0,0,0,0,243,9.8,10,5,9999,99999,9,999999999,5.6,999,999,99
2050,1,3,9,0,*?*?*?*?*?*?*?*?*?*?*?*?*?*?*?*?*?*?*?*?*?*?,14.8,8.5,66,102578,81,1420,346,1.5,0.0,1.5,200,-0,199,61,245,10.3,10,5,9999,99999,9,999999999,1.6,999,999,99
2050,1,3,10,0,*?*?*?*?*?*?*?*?*?*?*?*?*?*?*?*?*?*?*?*?*?*?,13.8,9.4,75,102578,192,1416,337,40.1,39.3,34.7,4470,2569,4158,731,247,11.3,9,5,9999,99999,9,999999999,0.2,999,999,99
2050,1,3,11,0,*?*?*?*?*?*?*?*?*?*?*?*?*?*?*?*?*?*?*?*?*?*?,14.8,9.1,69,102578,259,1415,346,36.1,0.0,36.1,4225,0,4233,1412,248,12.9,10,5,9999,99999,9,999999999,0.9,999,999,99
2050,1,3,12,0,*?*?*?*?*?*?*?*?*?*?*?*?*?*?*?*?*?*?*?*?*?*?,14.8,9.4,70,102578,277,1412,346,39.7,0.0,39.7,4644,0,4652,1559,250,13.4,10,5,9999,99999,9,999999999,0.4,999,999,99
2050,1,3,13,0,*?*?*?*?*?*?*?*?*?*?*?*?*?*?*?*?*?*?*?*?*?*?,15.3,9.2,67,102578,246,1413,348,33.7,0.0,33.7,3944,0,3950,1313,245,11.8,10,5,9999,99999,9,999999999,0.0,999,999,99
2050,1,3,14,0,*?*?*?*?*?*?*?*?*?*?*?*?*?*?*?*?*?*?*?*?*?*?,15.1,9.4,69,102578,167,1410,343,31.9,35.8,27.6,3575,2188,3333,578,240,11.8,9,5,9999,99999,9,999999999,0.0,999,999,99
2050,1,3,15,0,*?*?*?*?*?*?*?*?*?*?*?*?*?*?*?*?*?*?*?*?*?*?,15.0,9.4,69,102578,46,1404,347,0.0,0.0,0.0,0,0,0,0,235,11.3,10,5,9999,99999,9,999999999,0.0,999,999,99
2050,1,3,16,0,*?*?*?*?*?*?*?*?*?*?*?*?*?*?*?*?*?*?*?*?*?*?,14.9,10.1,73,102578,0,-0,346,0.0,-0.0,0.0,0,0,0,0,230,10.8,10,5,9999,99999,9,999999999,0.3,999,999,99
2050,1,3,17,0,*?*?*?*?*?*?*?*?*?*?*?*?*?*?*?*?*?*?*?*?*?*?,14.6,10.7,77,102578,0,-0,344,0.0,-0.0,0.0,0,0,0,0,225,8.8,10,5,9999,99999,9,999999999,1.1,999,999,99
2050,1,3,18,0,*?*?*?*?*?*?*?*?*?*?*?*?*?*?*?*?*?*?*?*?*?*?,14.4,10.8,79,102578,0,-0,343,0.0,-0.0,0.0,0,0,0,0,220,7.2,10,5,9999,99999,9,999999999,0.1,999,999,99
2050,1,3,19,0,*?*?*?*?*?*?*?*?*?*?*?*?*?*?*?*?*?*?*?*?*?*?,14.6,11.1,79,102578,0,-0,344,0.0,-0.0,0.0,0,0,0,0,222,7.7,10,5,9999,99999,9,999999999,0.0,999,999,99
2050,1,3,20,0,*?*?*?*?*?*?*?*?*?*?*?*?*?*?*?*?*?*?*?*?*?*?,13.9,10.1,78,102578,0,-0,341,0.0,-0.0,0.0,0,0,0,0,223,5.7,10,5,9999,99999,9,999999999,0.0,999,999,99
2050,1,3,21,0,*?*?*?*?*?*?*?*?*?*?*?*?*?*?*?*?*?*?*?*?*?*?,13.8,11.1,84,102578,0,-0,341,0.0,-0.0,0.0,0,0,0,0,225,4.1,10,5,9999,99999,9,999999999,0.0,999,999,99
2050,1,3,22,0,*?*?*?*?*?*?*?*?*?*?*?*?*?*?*?*?*?*?*?*?*?*?,14.5,10.3,76,102578,0,-0,344,0.0,-0.0,0.0,0,0,0,0,227,5.7,10,5,9999,99999,9,999999999,0.0,999,999,99
2050,1,3,23,0,*?*?*?*?*?*?*?*?*?*?*?*?*?*?*?*?*?*?*?*?*?*?,13.3,10.2,82,102578,0,-0,338,0.0,-0.0,0.0,0,0,0,0,228,6.2,10,5,9999,99999,9,999999999,1.0,999,999,99
2050,1,3,24,0,*?*?*?*?*?*?*?*?*?*?*?*?*?*?*?*?*?*?*?*?*?*?,13.5,7.4,67,102578,0,-0,340,0.0,-0.0,0.0,0,0,0,0,230,14.9,10,5,9999,99999,9,999999999,0.1,999,999,99
2050,1,4,1,0,*?*?*?*?*?*?*?*?*?*?*?*?*?*?*?*?*?*?*?*?*?*?,10.2,10.2,100,103195,0,-0,324,0.0,-0.0,0.0,0,0,0,0,228,16.5,10,5,9999,99999,9,999999999,0.5,999,999,99
2050,1,4,2,0,*?*?*?*?*?*?*?*?*?*?*?*?*?*?*?*?*?*?*?*?*?*?,10.1,10.1,100,103195,0,-0,324,0.0,-0.0,0.0,0,0,0,0,227,11.8,10,5,9999,99999,9,999999999,0.0,999,999,99
2050,1,4,3,0,*?*?*?*?*?*?*?*?*?*?*?*?*?*?*?*?*?*?*?*?*?*?,10.1,10.2,100,103195,0,-0,323,0.0,-0.0,0.0,0,0,0,0,225,12.9,10,5,9999,99999,9,999999999,0.1,999,999,99
2050,1,4,4,0,*?*?*?*?*?*?*?*?*?*?*?*?*?*?*?*?*?*?*?*?*?*?,10.2,10.2,100,103195,0,-0,324,0.0,-0.0,0.0,0,0,0,0,223,10.3,10,5,9999,99999,9,999999999,0.0,999,999,99
2050,1,4,5,0,*?*?*?*?*?*?*?*?*?*?*?*?*?*?*?*?*?*?*?*?*?*?,10.1,10.2,100,103195,0,-0,323,0.0,-0.0,0.0,0,0,0,0,222,10.8,10,5,9999,99999,9,999999999,0.0,999,999,99
2050,1,4,6,0,*?*?*?*?*?*?*?*?*?*?*?*?*?*?*?*?*?*?*?*?*?*?,10.1,10.1,100,103195,0,-0,324,0.0,-0.0,0.0,0,0,0,0,220,11.3,10,5,9999,99999,9,999999999,0.0,999,999,99
2050,1,4,7,0,*?*?*?*?*?*?*?*?*?*?*?*?*?*?*?*?*?*?*?*?*?*?,10.2,10.2,100,103195,0,-0,324,0.0,-0.0,0.0,0,0,0,0,223,9.3,10,5,9999,99999,9,999999999,0.0,999,999,99
2050,1,4,8,0,*?*?*?*?*?*?*?*?*?*?*?*?*?*?*?*?*?*?*?*?*?*?,10.3,10.3,100,103195,0,-0,321,0.0,-0.0,0.0,0,0,0,0,227,9.8,9,5,9999,99999,9,999999999,0.0,999,999,99
2050,1,4,9,0,*?*?*?*?*?*?*?*?*?*?*?*?*?*?*?*?*?*?*?*?*?*?,10.1,10.1,100,103195,82,1414,314,4.7,29.0,3.0,544,1372,622,63,230,10.3,7,4,9999,99999,9,999999999,0.0,999,999,99
2050,1,4,10,0,*?*?*?*?*?*?*?*?*?*?*?*?*?*?*?*?*?*?*?*?*?*?,10.1,9.6,100,103195,193,1411,324,23.4,0.0,23.4,2761,-0,2764,909,233,11.3,10,5,9999,99999,9,999999999,0.0,999,999,99
2050,1,4,11,0,*?*?*?*?*?*?*?*?*?*?*?*?*?*?*?*?*?*?*?*?*?*?,10.1,8.8,94,103195,261,1414,324,36.5,0.0,36.5,4275,0,4283,1429,237,12.9,10,5,9999,99999,9,999999999,0.0,999,999,99
2050,1,4,12,0,*?*?*?*?*?*?*?*?*?*?*?*?*?*?*?*?*?*?*?*?*?*?,10.2,8.9,94,103195,280,1414,313,109.4,197.3,70.4,11605,14703,8385,1327,240,13.4,7,4,9999,99999,9,999999999,0.0,999,999,99
2050,1,4,13,0,*?*?*?*?*?*?*?*?*?*?*?*?*?*?*?*?*?*?*?*?*?*?,10.0,9.7,100,103195,249,1413,313,93.1,188.7,59.9,9898,13183,7195,1112,232,11.8,7,4,9999,99999,9,999999999,0.0,999,999,99
2050,1,4,14,0,*?*?*?*?*?*?*?*?*?*?*?*?*?*?*?*?*?*?*?*?*?*?,10.4,8.7,92,103195,170,1409,314,51.6,152.6,33.2,5475,8764,4585,584,223,11.8,7,4,9999,99999,9,999999999,0.0,999,999,99
2050,1,4,15,0,*?*?*?*?*?*?*?*?*?*?*?*?*?*?*?*?*?*?*?*?*?*?,10.2,8.8,94,103195,50,1422,321,0.0,0.0,0.0,0,0,0,0,215,11.3,9,5,9999,99999,9,999999999,0.0,999,999,99
2050,1,4,16,0,*?*?*?*?*?*?*?*?*?*?*?*?*?*?*?*?*?*?*?*?*?*?,10.1,9.1,96,103195,0,-0,324,0.0,-0.0,0.0,0,0,0,0,207,10.8,10,5,9999,99999,9,999999999,0.0,999,999,99
2050,1,4,17,0,*?*?*?*?*?*?*?*?*?*?*?*?*?*?*?*?*?*?*?*?*?*?,10.2,9.8,100,103195,0,-0,324,0.0,-0.0,0.0,0,0,0,0,198,8.8,10,5,9999,99999,9,999999999,0.0,999,999,99
2050,1,4,18,0,*?*?*?*?*?*?*?*?*?*?*?*?*?*?*?*?*?*?*?*?*?*?,10.3,9.3,96,103195,0,-0,325,0.0,-0.0,0.0,0,0,0,0,190,7.2,10,5,9999,99999,9,999999999,0.5,999,999,99
2050,1,4,19,0,*?*?*?*?*?*?*?*?*?*?*?*?*?*?*?*?*?*?*?*?*?*?,10.1,9.3,98,103195,0,-0,324,0.0,-0.0,0.0,0,0,0,0,180,7.7,10,5,9999,99999,9,999999999,0.5,999,999,99
2050,1,4,20,0,*?*?*?*?*?*?*?*?*?*?*?*?*?*?*?*?*?*?*?*?*?*?,10.0,9.4,99,103195,0,-0,323,0.0,-0.0,0.0,0,0,0,0,170,5.7,10,5,9999,99999,9,999999999,0.0,999,999,99
2050,1,4,21,0,*?*?*?*?*?*?*?*?*?*?*?*?*?*?*?*?*?*?*?*?*?*?,10.0,8.3,92,103195,0,-0,323,0.0,-0.0,0.0,0,0,0,0,160,4.1,10,5,9999,99999,9,999999999,0.0,999,999,99
2050,1,4,22,0,*?*?*?*?*?*?*?*?*?*?*?*?*?*?*?*?*?*?*?*?*?*?,10.1,7.6,87,103195,0,-0,324,0.0,-0.0,0.0,0,0,0,0,150,5.7,10,5,9999,99999,9,999999999,0.0,999,999,99
2050,1,4,23,0,*?*?*?*?*?*?*?*?*?*?*?*?*?*?*?*?*?*?*?*?*?*?,10.3,8.7,92,103195,0,-0,325,0.0,-0.0,0.0,0,0,0,0,140,6.2,10,5,9999,99999,9,999999999,0.0,999,999,99
2050,1,4,24,0,*?*?*?*?*?*?*?*?*?*?*?*?*?*?*?*?*?*?*?*?*?*?,12.1,10.3,92,103195,0,-0,333,0.0,-0.0,0.0,0,0,0,0,230,14.9,10,5,9999,99999,9,999999999,0.6,999,999,99
2050,1,5,1,0,*?*?*?*?*?*?*?*?*?*?*?*?*?*?*?*?*?*?*?*?*?*?,10.4,7.7,83,102837,0,-0,325,0.0,-0.0,0.0,0,0,0,0,138,16.5,10,5,9999,99999,9,999999999,0.0,999,999,99
2050,1,5,2,0,*?*?*?*?*?*?*?*?*?*?*?*?*?*?*?*?*?*?*?*?*?*?,10.4,7.3,80,102837,0,-0,325,0.0,-0.0,0.0,0,0,0,0,147,11.8,10,5,9999,99999,9,999999999,0.0,999,999,99
2050,1,5,3,0,*?*?*?*?*?*?*?*?*?*?*?*?*?*?*?*?*?*?*?*?*?*?,10.4,6.9,78,102837,0,-0,326,0.0,-0.0,0.0,0,0,0,0,155,12.9,10,5,9999,99999,9,999999999,0.0,999,999,99
2050,1,5,4,0,*?*?*?*?*?*?*?*?*?*?*?*?*?*?*?*?*?*?*?*?*?*?,10.4,6.7,78,102837,0,-0,326,0.0,-0.0,0.0,0,0,0,0,163,10.3,10,5,9999,99999,9,999999999,0.0,999,999,99
2050,1,5,5,0,*?*?*?*?*?*?*?*?*?*?*?*?*?*?*?*?*?*?*?*?*?*?,10.4,6.1,74,102837,0,-0,326,0.0,-0.0,0.0,0,0,0,0,172,10.8,10,5,9999,99999,9,999999999,0.0,999,999,99
2050,1,5,6,0,*?*?*?*?*?*?*?*?*?*?*?*?*?*?*?*?*?*?*?*?*?*?,10.5,6.9,78,102837,0,-0,326,0.0,-0.0,0.0,0,0,0,0,180,11.3,10,5,9999,99999,9,999999999,0.0,999,999,99
2050,1,5,7,0,*?*?*?*?*?*?*?*?*?*?*?*?*?*?*?*?*?*?*?*?*?*?,10.5,7.9,83,102837,0,-0,326,0.0,-0.0,0.0,0,0,0,0,180,9.3,10,5,9999,99999,9,999999999,0.0,999,999,99
2050,1,5,8,0,*?*?*?*?*?*?*?*?*?*?*?*?*?*?*?*?*?*?*?*?*?*?,10.4,8.0,84,102837,0,-0,325,0.0,-0.0,0.0,0,0,0,0,180,9.8,10,5,9999,99999,9,999999999,0.0,999,999,99
2050,1,5,9,0,*?*?*?*?*?*?*?*?*?*?*?*?*?*?*?*?*?*?*?*?*?*?,10.4,8.7,88,102837,83,1405,325,2.0,0.0,2.0,270,-0,270,84,180,10.3,10,5,9999,99999,9,999999999,0.0,999,999,99
2050,1,5,10,0,*?*?*?*?*?*?*?*?*?*?*?*?*?*?*?*?*?*?*?*?*?*?,10.4,8.7,88,102837,195,1411,322,41.3,39.8,35.8,4604,2627,4279,754,180,11.3,9,5,9999,99999,9,999999999,0.0,999,999,99
2050,1,5,11,0,*?*?*?*?*?*?*?*?*?*?*?*?*?*?*?*?*?*?*?*?*?*?,10.5,8.4,87,102837,263,1412,318,85.1,115.2,63.7,9331,8735,7427,1363,180,12.9,8,4,9999,99999,9,999999999,0.0,999,999,99
2050,1,5,12,0,*?*?*?*?*?*?*?*?*?*?*?*?*?*?*?*?*?*?*?*?*?*?,10.4,7.9,84,102837,282,1410,318,93.8,118.2,70.2,10268,9248,8159,1509,180,13.4,8,4,9999,99999,9,999999999,0.0,999,999,99
2050,1,5,13,0,*?*?*?*?*?*?*?*?*?*?*?*?*?*?*?*?*?*?*?*?*?*?,10.4,7.3,81,102837,252,1413,321,60.5,45.1,52.5,6695,3366,6191,1119,183,11.8,9,5,9999,99999,9,999999999,0.0,999,999,99
2050,1,5,14,0,*?*?*?*?*?*?*?*?*?*?*?*?*?*?*?*?*?*?*?*?*?*?,10.5,7.0,79,102837,174,1414,326,19.6,0.0,19.6,2327,-0,2329,763,187,11.8,10,5,9999,99999,9,999999999,0.0,999,999,99
2050,1,5,15,0,*?*?*?*?*?*?*?*?*?*?*?*?*?*?*?*?*?*?*?*?*?*?,10.5,7.0,78,102837,53,1406,322,0.0,0.0,0.0,0,0,0,0,190,11.3,9,5,9999,99999,9,999999999,0.0,999,999,99
2050,1,5,16,0,*?*?*?*?*?*?*?*?*?*?*?*?*?*?*?*?*?*?*?*?*?*?,10.5,6.6,76,102837,0,-0,326,0.0,-0.0,0.0,0,0,0,0,193,10.8,10,5,9999,99999,9,999999999,0.0,999,999,99
2050,1,5,17,0,*?*?*?*?*?*?*?*?*?*?*?*?*?*?*?*?*?*?*?*?*?*?,10.4,7.4,81,102837,0,-0,325,0.0,-0.0,0.0,0,0,0,0,197,8.8,10,5,9999,99999,9,999999999,0.0,999,999,99
2050,1,5,18,0,*?*?*?*?*?*?*?*?*?*?*?*?*?*?*?*?*?*?*?*?*?*?,10.5,8.1,85,102837,0,-0,326,0.0,-0.0,0.0,0,0,0,0,200,7.2,10,5,9999,99999,9,999999999,0.0,999,999,99
2050,1,5,19,0,*?*?*?*?*?*?*?*?*?*?*?*?*?*?*?*?*?*?*?*?*?*?,10.5,8.0,84,102837,0,-0,326,0.0,-0.0,0.0,0,0,0,0,182,7.7,10,5,9999,99999,9,999999999,0.0,999,999,99
2050,1,5,20,0,*?*?*?*?*?*?*?*?*?*?*?*?*?*?*?*?*?*?*?*?*?*?,10.4,8.5,88,102837,0,-0,325,0.0,-0.0,0.0,0,0,0,0,163,5.7,10,5,9999,99999,9,999999999,0.0,999,999,99
2050,1,5,21,0,*?*?*?*?*?*?*?*?*?*?*?*?*?*?*?*?*?*?*?*?*?*?,10.4,8.7,88,102837,0,-0,325,0.0,-0.0,0.0,0,0,0,0,145,4.1,10,5,9999,99999,9,999999999,0.0,999,999,99
2050,1,5,22,0,*?*?*?*?*?*?*?*?*?*?*?*?*?*?*?*?*?*?*?*?*?*?,10.6,7.4,80,102837,0,-0,326,0.0,-0.0,0.0,0,0,0,0,127,5.7,10,5,9999,99999,9,999999999,0.0,999,999,99
2050,1,5,23,0,*?*?*?*?*?*?*?*?*?*?*?*?*?*?*?*?*?*?*?*?*?*?,10.6,7.4,80,102837,0,-0,326,0.0,-0.0,0.0,0,0,0,0,108,6.2,10,5,9999,99999,9,999999999,0.0,999,999,99
2050,1,5,24,0,*?*?*?*?*?*?*?*?*?*?*?*?*?*?*?*?*?*?*?*?*?*?,10.6,8.1,85,102837,0,-0,326,0.0,-0.0,0.0,0,0,0,0,130,14.9,10,5,9999,99999,9,999999999,0.0,999,999,99
2050,1,6,1,0,*?*?*?*?*?*?*?*?*?*?*?*?*?*?*?*?*?*?*?*?*?*?,10.0,7.0,81,102615,0,-0,324,0.0,-0.0,0.0,0,0,0,0,92,16.5,10,5,9999,99999,9,999999999,0.0,999,999,99
2050,1,6,2,0,*?*?*?*?*?*?*?*?*?*?*?*?*?*?*?*?*?*?*?*?*?*?,9.7,6.7,81,102615,0,-0,322,0.0,-0.0,0.0,0,0,0,0,93,11.8,10,5,9999,99999,9,999999999,0.0,999,999,99
2050,1,6,3,0,*?*?*?*?*?*?*?*?*?*?*?*?*?*?*?*?*?*?*?*?*?*?,10.2,8.4,88,102615,0,-0,324,0.0,-0.0,0.0,0,0,0,0,95,12.9,10,5,9999,99999,9,999999999,0.0,999,999,99
2050,1,6,4,0,*?*?*?*?*?*?*?*?*?*?*?*?*?*?*?*?*?*?*?*?*?*?,10.2,9.1,92,102615,0,-0,324,0.0,-0.0,0.0,0,0,0,0,97,10.3,10,5,9999,99999,9,999999999,0.0,999,999,99
2050,1,6,5,0,*?*?*?*?*?*?*?*?*?*?*?*?*?*?*?*?*?*?*?*?*?*?,10.6,9.6,93,102615,0,-0,326,0.0,-0.0,0.0,0,0,0,0,98,10.8,10,5,9999,99999,9,999999999,0.0,999,999,99
2050,1,6,6,0,*?*?*?*?*?*?*?*?*?*?*?*?*?*?*?*?*?*?*?*?*?*?,9.6,7.9,89,102615,0,-0,322,0.0,-0.0,0.0,0,0,0,0,100,11.3,10,5,9999,99999,9,999999999,0.0,999,999,99
2050,1,6,7,0,*?*?*?*?*?*?*?*?*?*?*?*?*?*?*?*?*?*?*?*?*?*?,8.5,8.1,97,102615,0,-0,317,0.0,-0.0,0.0,0,0,0,0,110,9.3,10,5,9999,99999,9,999999999,0.0,999,999,99
2050,1,6,8,0,*?*?*?*?*?*?*?*?*?*?*?*?*?*?*?*?*?*?*?*?*?*?,9.3,8.9,97,102615,0,-0,317,0.0,-0.0,0.0,0,0,0,0,120,9.8,9,5,9999,99999,9,999999999,0.0,999,999,99
2050,1,6,9,0,*?*?*?*?*?*?*?*?*?*?*?*?*?*?*?*?*?*?*?*?*?*?,10.0,8.3,88,102615,85,1410,320,4.1,9.1,3.6,497,301,528,54,130,10.3,9,5,9999,99999,9,999999999,0.0,999,999,99
2050,1,6,10,0,*?*?*?*?*?*?*?*?*?*?*?*?*?*?*?*?*?*?*?*?*?*?,11.2,8.9,85,102615,197,1410,318,65.8,168.2,42.3,6914,10458,5724,754,140,11.3,7,4,9999,99999,9,999999999,0.2,999,999,99
2050,1,6,11,0,*?*?*?*?*?*?*?*?*?*?*?*?*?*?*?*?*?*?*?*?*?*?,12.6,8.4,75,102615,266,1415,324,101.9,193.6,65.6,10827,13937,7870,1227,150,12.9,7,4,9999,99999,9,999999999,0.8,999,999,99
2050,1,6,12,0,*?*?*?*?*?*?*?*?*?*?*?*?*?*?*?*?*?*?*?*?*?*?,13.8,7.1,64,102615,285,1411,333,95.1,118.7,71.2,10413,9287,8282,1531,160,13.4,8,4,9999,99999,9,999999999,0.6,999,999,99
2050,1,6,13,0,*?*?*?*?*?*?*?*?*?*?*?*?*?*?*?*?*?*?*?*?*?*?,14.1,7.0,62,102615,255,1411,339,61.6,45.3,53.4,6815,3395,6306,1141,165,11.8,9,5,9999,99999,9,999999999,0.4,999,999,99
2050,1,6,14,0,*?*?*?*?*?*?*?*?*?*?*?*?*?*?*?*?*?*?*?*?*?*?,14.0,6.9,62,102615,177,1410,342,20.3,0.0,20.3,2405,-0,2407,789,170,11.8,10,5,9999,99999,9,999999999,0.0,999,999,99
2050,1,6,15,0,*?*?*?*?*?*?*?*?*?*?*?*?*?*?*?*?*?*?*?*?*?*?,14.1,8.5,69,102615,57,1414,343,0.0,0.0,0.0,0,0,0,0,175,11.3,10,5,9999,99999,9,999999999,0.0,999,999,99
2050,1,6,16,0,*?*?*?*?*?*?*?*?*?*?*?*?*?*?*?*?*?*?*?*?*?*?,13.8,8.4,70,102615,0,-0,341,0.0,-0.0,0.0,0,0,0,0,180,10.8,10,5,9999,99999,9,999999999,0.8,999,999,99
2050,1,6,17,0,*?*?*?*?*?*?*?*?*?*?*?*?*?*?*?*?*?*?*?*?*?*?,12.1,7.7,74,102615,0,-0,333,0.0,-0.0,0.0,0,0,0,0,185,8.8,10,5,9999,99999,9,999999999,0.3,999,999,99
2050,1,6,18,0,*?*?*?*?*?*?*?*?*?*?*?*?*?*?*?*?*?*?*?*?*?*?,11.2,7.4,77,102615,0,-0,329,0.0,-0.0,0.0,0,0,0,0,190,7.2,10,5,9999,99999,9,999999999,0.1,999,999,99
2050,1,6,19,0,*?*?*?*?*?*?*?*?*?*?*?*?*?*?*?*?*?*?*?*?*?*?,11.2,7.0,75,102615,0,-0,329,0.0,-0.0,0.0,0,0,0,0,187,7.7,10,5,9999,99999,9,999999999,1.2,999,999,99
2050,1,6,20,0,*?*?*?*?*?*?*?*?*?*?*?*?*?*?*?*?*?*?*?*?*?*?,11.7,6.7,71,102615,0,-0,332,0.0,-0.0,0.0,0,0,0,0,183,5.7,10,5,9999,99999,9,999999999,0.0,999,999,99
2050,1,6,21,0,*?*?*?*?*?*?*?*?*?*?*?*?*?*?*?*?*?*?*?*?*?*?,11.0,6.9,76,102615,0,-0,328,0.0,-0.0,0.0,0,0,0,0,180,4.1,10,5,9999,99999,9,999999999,0.0,999,999,99
2050,1,6,22,0,*?*?*?*?*?*?*?*?*?*?*?*?*?*?*?*?*?*?*?*?*?*?,10.6,6.4,75,102615,0,-0,327,0.0,-0.0,0.0,0,0,0,0,177,5.7,10,5,9999,99999,9,999999999,0.4,999,999,99
2050,1,6,23,0,*?*?*?*?*?*?*?*?*?*?*?*?*?*?*?*?*?*?*?*?*?*?,10.1,5.9,75,102615,0,-0,324,0.0,-0.0,0.0,0,0,0,0,173,6.2,10,5,9999,99999,9,999999999,0.4,999,999,99
2050,1,6,24,0,*?*?*?*?*?*?*?*?*?*?*?*?*?*?*?*?*?*?*?*?*?*?,10.2,7.1,81,102615,0,-0,325,0.0,-0.0,0.0,0,0,0,0,90,14.9,10,5,9999,99999,9,999999999,0.0,999,999,99
2050,1,7,1,0,*?*?*?*?*?*?*?*?*?*?*?*?*?*?*?*?*?*?*?*?*?*?,8.7,5.5,80,101832,0,-0,318,0.0,-0.0,0.0,0,0,0,0,173,16.5,10,5,9999,99999,9,999999999,0.0,999,999,99
2050,1,7,2,0,*?*?*?*?*?*?*?*?*?*?*?*?*?*?*?*?*?*?*?*?*?*?,7.9,5.1,83,101832,0,-0,315,0.0,-0.0,0.0,0,0,0,0,177,11.8,10,5,9999,99999,9,999999999,0.6,999,999,99
2050,1,7,3,0,*?*?*?*?*?*?*?*?*?*?*?*?*?*?*?*?*?*?*?*?*?*?,8.6,7.1,91,101832,0,-0,317,0.0,-0.0,0.0,0,0,0,0,180,12.9,10,5,9999,99999,9,999999999,0.0,999,999,99
2050,1,7,4,0,*?*?*?*?*?*?*?*?*?*?*?*?*?*?*?*?*?*?*?*?*?*?,8.1,6.6,90,101832,0,-0,315,0.0,-0.0,0.0,0,0,0,0,183,10.3,10,5,9999,99999,9,999999999,0.0,999,999,99
2050,1,7,5,0,*?*?*?*?*?*?*?*?*?*?*?*?*?*?*?*?*?*?*?*?*?*?,7.9,6.4,91,101832,0,-0,314,0.0,-0.0,0.0,0,0,0,0,187,10.8,10,5,9999,99999,9,999999999,0.0,999,999,99
2050,1,7,6,0,*?*?*?*?*?*?*?*?*?*?*?*?*?*?*?*?*?*?*?*?*?*?,7.8,6.1,90,101832,0,-0,314,0.0,-0.0,0.0,0,0,0,0,190,11.3,10,5,9999,99999,9,999999999,1.0,999,999,99
2050,1,7,7,0,*?*?*?*?*?*?*?*?*?*?*?*?*?*?*?*?*?*?*?*?*?*?,7.3,5.8,91,101832,0,-0,312,0.0,-0.0,0.0,0,0,0,0,183,9.3,10,5,9999,99999,9,999999999,0.7,999,999,99
2050,1,7,8,0,*?*?*?*?*?*?*?*?*?*?*?*?*?*?*?*?*?*?*?*?*?*?,6.7,5.8,94,101832,0,-0,301,0.0,-0.0,0.0,0,0,0,0,177,9.8,8,4,9999,99999,9,999999999,0.0,999,999,99
2050,1,7,9,0,*?*?*?*?*?*?*?*?*?*?*?*?*?*?*?*?*?*?*?*?*?*?,7.7,6.7,93,101832,87,1412,305,6.3,25.7,4.7,761,1001,813,77,170,10.3,8,4,9999,99999,9,999999999,0.0,999,999,99
2050,1,7,10,0,*?*?*?*?*?*?*?*?*?*?*?*?*?*?*?*?*?*?*?*?*?*?,8.7,6.6,87,101832,200,1415,306,67.0,169.3,43.1,7039,10602,5821,768,163,11.3,7,4,9999,99999,9,999999999,0.1,999,999,99
2050,1,7,11,0,*?*?*?*?*?*?*?*?*?*?*?*?*?*?*?*?*?*?*?*?*?*?,10.1,7.1,82,101832,268,1411,316,87.5,116.1,65.4,9593,8780,7657,1402,157,12.9,8,4,9999,99999,9,999999999,1.7,999,999,99
2050,1,7,12,0,*?*?*?*?*?*?*?*?*?*?*?*?*?*?*?*?*?*?*?*?*?*?,11.3,6.7,74,101832,288,1411,321,96.5,119.1,72.2,10568,9311,8418,1554,150,13.4,8,4,9999,99999,9,999999999,1.5,999,999,99
2050,1,7,13,0,*?*?*?*?*?*?*?*?*?*?*?*?*?*?*?*?*?*?*?*?*?*?,11.4,6.9,74,101832,259,1414,314,109.0,266.7,60.2,11373,19098,7942,1089,157,11.8,6,3,9999,99999,9,999999999,0.2,999,999,99
2050,1,7,14,0,*?*?*?*?*?*?*?*?*?*?*?*?*?*?*?*?*?*?*?*?*?*?,11.0,6.7,76,101832,181,1412,320,48.4,95.2,36.2,5208,5463,4479,640,163,11.8,8,4,9999,99999,9,999999999,0.0,999,999,99
2050,1,7,15,0,*?*?*?*?*?*?*?*?*?*?*?*?*?*?*?*?*?*?*?*?*?*?,11.0,10.1,95,101832,61,1417,324,0.0,0.0,0.0,0,0,0,0,170,11.3,9,5,9999,99999,9,999999999,0.0,999,999,99
2050,1,7,16,0,*?*?*?*?*?*?*?*?*?*?*?*?*?*?*?*?*?*?*?*?*?*?,10.6,9.4,93,101832,0,-0,326,0.0,-0.0,0.0,0,0,0,0,177,10.8,10,5,9999,99999,9,999999999,0.0,999,999,99
2050,1,7,17,0,*?*?*?*?*?*?*?*?*?*?*?*?*?*?*?*?*?*?*?*?*?*?,9.9,8.8,93,101832,0,-0,323,0.0,-0.0,0.0,0,0,0,0,183,8.8,10,5,9999,99999,9,999999999,0.8,999,999,99
2050,1,7,18,0,*?*?*?*?*?*?*?*?*?*?*?*?*?*?*?*?*?*?*?*?*?*?,9.6,8.3,92,101832,0,-0,322,0.0,-0.0,0.0,0,0,0,0,190,7.2,10,5,9999,99999,9,999999999,0.6,999,999,99
2050,1,7,19,0,*?*?*?*?*?*?*?*?*?*?*?*?*?*?*?*?*?*?*?*?*?*?,9.2,7.0,87,101832,0,-0,320,0.0,-0.0,0.0,0,0,0,0,185,7.7,10,5,9999,99999,9,999999999,0.2,999,999,99
2050,1,7,20,0,*?*?*?*?*?*?*?*?*?*?*?*?*?*?*?*?*?*?*?*?*?*?,9.2,6.2,82,101832,0,-0,320,0.0,-0.0,0.0,0,0,0,0,180,5.7,10,5,9999,99999,9,999999999,0.0,999,999,99
2050,1,7,21,0,*?*?*?*?*?*?*?*?*?*?*?*?*?*?*?*?*?*?*?*?*?*?,8.7,5.1,79,101832,0,-0,318,0.0,-0.0,0.0,0,0,0,0,175,4.1,10,5,9999,99999,9,999999999,0.0,999,999,99
2050,1,7,22,0,*?*?*?*?*?*?*?*?*?*?*?*?*?*?*?*?*?*?*?*?*?*?,8.6,5.1,80,101832,0,-0,318,0.0,-0.0,0.0,0,0,0,0,170,5.7,10,5,9999,99999,9,999999999,0.0,999,999,99
2050,1,7,23,0,*?*?*?*?*?*?*?*?*?*?*?*?*?*?*?*?*?*?*?*?*?*?,7.9,5.9,88,101832,0,-0,314,0.0,-0.0,0.0,0,0,0,0,165,6.2,10,5,9999,99999,9,999999999,0.0,999,999,99
2050,1,7,24,0,*?*?*?*?*?*?*?*?*?*?*?*?*?*?*?*?*?*?*?*?*?*?,9.7,5.8,77,101832,0,-0,323,0.0,-0.0,0.0,0,0,0,0,170,14.9,10,5,9999,99999,9,999999999,0.3,999,999,99
2050,1,8,1,0,*?*?*?*?*?*?*?*?*?*?*?*?*?*?*?*?*?*?*?*?*?*?,6.5,3.9,85,101808,0,-0,309,0.0,-0.0,0.0,0,0,0,0,163,16.5,10,5,9999,99999,9,999999999,0.3,999,999,99
2050,1,8,2,0,*?*?*?*?*?*?*?*?*?*?*?*?*?*?*?*?*?*?*?*?*?*?,6.2,2.9,80,101808,0,-0,307,0.0,-0.0,0.0,0,0,0,0,167,11.8,10,5,9999,99999,9,999999999,0.3,999,999,99
2050,1,8,3,0,*?*?*?*?*?*?*?*?*?*?*?*?*?*?*?*?*?*?*?*?*?*?,6.1,3.0,82,101808,0,-0,307,0.0,-0.0,0.0,0,0,0,0,170,12.9,10,5,9999,99999,9,999999999,0.3,999,999,99
2050,1,8,4,0,*?*?*?*?*?*?*?*?*?*?*?*?*?*?*?*?*?*?*?*?*?*?,5.7,4.5,93,101808,0,-0,305,0.0,-0.0,0.0,0,0,0,0,173,10.3,10,5,9999,99999,9,999999999,0.2,999,999,99
2050,1,8,5,0,*?*?*?*?*?*?*?*?*?*?*?*?*?*?*?*?*?*?*?*?*?*?,5.3,3.8,91,101808,0,-0,303,0.0,-0.0,0.0,0,0,0,0,177,10.8,10,5,9999,99999,9,999999999,0.0,999,999,99
2050,1,8,6,0,*?*?*?*?*?*?*?*?*?*?*?*?*?*?*?*?*?*?*?*?*?*?,5.6,4.1,91,101808,0,-0,305,0.0,-0.0,0.0,0,0,0,0,180,11.3,10,5,9999,99999,9,999999999,0.0,999,999,99
2050,1,8,7,0,*?*?*?*?*?*?*?*?*?*?*?*?*?*?*?*?*?*?*?*?*?*?,5.8,3.9,89,101808,0,-0,305,0.0,-0.0,0.0,0,0,0,0,193,9.3,10,5,9999,99999,9,999999999,0.1,999,999,99
2050,1,8,8,0,*?*?*?*?*?*?*?*?*?*?*?*?*?*?*?*?*?*?*?*?*?*?,6.6,5.5,93,101808,0,-0,305,0.0,-0.0,0.0,0,0,0,0,207,9.8,9,5,9999,99999,9,999999999,0.0,999,999,99
2050,1,8,9,0,*?*?*?*?*?*?*?*?*?*?*?*?*?*?*?*?*?*?*?*?*?*?,6.5,5.3,94,101808,89,1411,300,7.2,28.8,5.4,864,1137,917,88,220,10.3,8,4,9999,99999,9,999999999,0.0,999,999,99
2050,1,8,10,0,*?*?*?*?*?*?*?*?*?*?*?*?*?*?*?*?*?*?*?*?*?*?,7.8,5.0,84,101808,202,1412,305,57.8,101.8,43.2,6191,6278,5295,778,233,11.3,8,4,9999,99999,9,999999999,0.0,999,999,99
2050,1,8,11,0,*?*?*?*?*?*?*?*?*?*?*?*?*?*?*?*?*?*?*?*?*?*?,8.0,5.0,82,101808,271,1412,311,67.0,46.4,58.1,7400,3579,6833,1245,247,12.9,9,5,9999,99999,9,999999999,0.0,999,999,99
2050,1,8,12,0,*?*?*?*?*?*?*?*?*?*?*?*?*?*?*?*?*?*?*?*?*?*?,8.7,5.5,81,101808,292,1414,318,42.6,0.0,42.6,4973,0,4982,1676,260,13.4,10,5,9999,99999,9,999999999,0.0,999,999,99
2050,1,8,13,0,*?*?*?*?*?*?*?*?*?*?*?*?*?*?*?*?*?*?*?*?*?*?,8.5,6.7,90,101808,262,1411,313,64.0,45.8,55.5,7071,3482,6534,1186,258,11.8,9,5,9999,99999,9,999999999,0.0,999,999,99
2050,1,8,14,0,*?*?*?*?*?*?*?*?*?*?*?*?*?*?*?*?*?*?*?*?*?*?,8.9,7.4,92,101808,185,1414,315,37.8,38.4,32.8,4224,2472,3931,689,257,11.8,9,5,9999,99999,9,999999999,0.0,999,999,99
2050,1,8,15,0,*?*?*?*?*?*?*?*?*?*?*?*?*?*?*?*?*?*?*?*?*?*?,8.4,7.3,94,101808,65,1417,316,0.0,0.0,0.0,0,0,0,0,255,11.3,10,5,9999,99999,9,999999999,0.0,999,999,99
2050,1,8,16,0,*?*?*?*?*?*?*?*?*?*?*?*?*?*?*?*?*?*?*?*?*?*?,8.5,7.9,98,101808,0,-0,317,0.0,-0.0,0.0,0,0,0,0,253,10.8,10,5,9999,99999,9,999999999,0.0,999,999,99
2050,1,8,17,0,*?*?*?*?*?*?*?*?*?*?*?*?*?*?*?*?*?*?*?*?*?*?,8.1,7.9,100,101808,0,-0,315,0.0,-0.0,0.0,0,0,0,0,252,8.8,10,5,9999,99999,9,999999999,0.0,999,999,99
2050,1,8,18,0,*?*?*?*?*?*?*?*?*?*?*?*?*?*?*?*?*?*?*?*?*?*?,7.0,7.0,100,101808,0,-0,310,0.0,-0.0,0.0,0,0,0,0,250,7.2,10,5,9999,99999,9,999999999,0.0,999,999,99
2050,1,8,19,0,*?*?*?*?*?*?*?*?*?*?*?*?*?*?*?*?*?*?*?*?*?*?,7.8,7.7,100,101808,0,-0,314,0.0,-0.0,0.0,0,0,0,0,250,7.7,10,5,9999,99999,9,999999999,0.0,999,999,99
2050,1,8,20,0,*?*?*?*?*?*?*?*?*?*?*?*?*?*?*?*?*?*?*?*?*?*?,8.1,7.0,94,101808,0,-0,315,0.0,-0.0,0.0,0,0,0,0,250,5.7,10,5,9999,99999,9,999999999,0.0,999,999,99
2050,1,8,21,0,*?*?*?*?*?*?*?*?*?*?*?*?*?*?*?*?*?*?*?*?*?*?,6.4,6.4,100,101808,0,-0,308,0.0,-0.0,0.0,0,0,0,0,250,4.1,10,5,9999,99999,9,999999999,0.0,999,999,99
2050,1,8,22,0,*?*?*?*?*?*?*?*?*?*?*?*?*?*?*?*?*?*?*?*?*?*?,6.5,5.0,92,101808,0,-0,308,0.0,-0.0,0.0,0,0,0,0,250,5.7,10,5,9999,99999,9,999999999,0.0,999,999,99
2050,1,8,23,0,*?*?*?*?*?*?*?*?*?*?*?*?*?*?*?*?*?*?*?*?*?*?,6.8,5.1,90,101808,0,-0,310,0.0,-0.0,0.0,0,0,0,0,250,6.2,10,5,9999,99999,9,999999999,0.0,999,999,99
2050,1,8,24,0,*?*?*?*?*?*?*?*?*?*?*?*?*?*?*?*?*?*?*?*?*?*?,7.2,5.0,87,101808,0,-0,311,0.0,-0.0,0.0,0,0,0,0,160,14.9,10,5,9999,99999,9,999999999,0.0,999,999,99
2050,1,9,1,0,*?*?*?*?*?*?*?*?*?*?*?*?*?*?*?*?*?*?*?*?*?*?,8.3,5.5,82,102076,0,-0,316,0.0,-0.0,0.0,0,0,0,0,253,11.3,10,5,9999,99999,9,999999999,0.0,999,999,99
2050,1,9,2,0,*?*?*?*?*?*?*?*?*?*?*?*?*?*?*?*?*?*?*?*?*?*?,8.9,5.5,79,102076,0,-0,319,0.0,-0.0,0.0,0,0,0,0,257,11.8,10,5,9999,99999,9,999999999,0.0,999,999,99
2050,1,9,3,0,*?*?*?*?*?*?*?*?*?*?*?*?*?*?*?*?*?*?*?*?*?*?,9.5,5.6,77,102076,0,-0,322,0.0,-0.0,0.0,0,0,0,0,260,12.9,10,5,9999,99999,9,999999999,0.0,999,999,99
2050,1,9,4,0,*?*?*?*?*?*?*?*?*?*?*?*?*?*?*?*?*?*?*?*?*?*?,8.8,6.4,85,102076,0,-0,318,0.0,-0.0,0.0,0,0,0,0,263,10.3,10,5,9999,99999,9,999999999,0.0,999,999,99
2050,1,9,5,0,*?*?*?*?*?*?*?*?*?*?*?*?*?*?*?*?*?*?*?*?*?*?,7.9,5.0,82,102076,0,-0,315,0.0,-0.0,0.0,0,0,0,0,267,8.8,10,5,9999,99999,9,999999999,0.0,999,999,99
2050,1,9,6,0,*?*?*?*?*?*?*?*?*?*?*?*?*?*?*?*?*?*?*?*?*?*?,6.8,5.9,95,102076,0,-0,310,0.0,-0.0,0.0,0,0,0,0,270,11.3,10,5,9999,99999,9,999999999,0.0,999,999,99
2050,1,9,7,0,*?*?*?*?*?*?*?*?*?*?*?*?*?*?*?*?*?*?*?*?*?*?,7.9,7.0,95,102076,0,-0,314,0.0,-0.0,0.0,0,0,0,0,267,10.8,10,5,9999,99999,9,999999999,0.0,999,999,99
2050,1,9,8,0,*?*?*?*?*?*?*?*?*?*?*?*?*?*?*?*?*?*?*?*?*?*?,8.7,7.0,89,102076,0,-0,314,0.0,-0.0,0.0,0,0,0,0,263,9.8,9,5,9999,99999,9,999999999,0.0,999,999,99
2050,1,9,9,0,*?*?*?*?*?*?*?*?*?*?*?*?*?*?*?*?*?*?*?*?*?*?,9.4,6.6,82,102076,91,1407,321,3.6,0.0,3.6,459,-0,458,146,260,9.3,10,5,9999,99999,9,999999999,0.0,999,999,99
2050,1,9,10,0,*?*?*?*?*?*?*?*?*?*?*?*?*?*?*?*?*?*?*?*?*?*?,10.1,7.1,82,102076,205,1415,320,44.5,40.9,38.6,4955,2764,4601,815,257,6.7,9,5,9999,99999,9,999999999,0.0,999,999,99
2050,1,9,11,0,*?*?*?*?*?*?*?*?*?*?*?*?*?*?*?*?*?*?*?*?*?*?,12.3,8.8,80,102076,274,1412,334,39.2,0.0,39.2,4578,0,4586,1535,253,7.7,10,5,9999,99999,9,999999999,0.0,999,999,99
2050,1,9,12,0,*?*?*?*?*?*?*?*?*?*?*?*?*?*?*?*?*?*?*?*?*?*?,13.6,9.1,74,102076,295,1412,340,43.2,0.0,43.2,5050,0,5060,1703,250,5.2,10,5,9999,99999,9,999999999,0.0,999,999,99
2050,1,9,13,0,*?*?*?*?*?*?*?*?*?*?*?*?*?*?*?*?*?*?*?*?*?*?,13.7,9.6,76,102076,266,1413,337,65.2,46.1,56.6,7210,3523,6660,1211,253,6.2,9,5,9999,99999,9,999999999,0.0,999,999,99
2050,1,9,14,0,*?*?*?*?*?*?*?*?*?*?*?*?*?*?*?*?*?*?*?*?*?*?,13.8,9.4,75,102076,189,1414,337,39.2,39.0,34.0,4371,2533,4066,714,257,6.7,9,5,9999,99999,9,999999999,0.0,999,999,99
2050,1,9,15,0,*?*?*?*?*?*?*?*?*?*?*?*?*?*?*?*?*?*?*?*?*?*?,13.7,8.9,73,102076,69,1413,341,0.0,0.0,0.0,0,0,0,0,260,8.8,10,5,9999,99999,9,999999999,0.0,999,999,99
2050,1,9,16,0,*?*?*?*?*?*?*?*?*?*?*?*?*?*?*?*?*?*?*?*?*?*?,13.1,9.3,78,102076,0,-0,338,0.0,-0.0,0.0,0,0,0,0,263,8.8,10,5,9999,99999,9,999999999,0.0,999,999,99
2050,1,9,17,0,*?*?*?*?*?*?*?*?*?*?*?*?*?*?*?*?*?*?*?*?*?*?,11.5,9.3,87,102076,0,-0,330,0.0,-0.0,0.0,0,0,0,0,267,10.3,10,5,9999,99999,9,999999999,0.0,999,999,99
2050,1,9,18,0,*?*?*?*?*?*?*?*?*?*?*?*?*?*?*?*?*?*?*?*?*?*?,11.3,8.5,84,102076,0,-0,329,0.0,-0.0,0.0,0,0,0,0,270,14.4,10,5,9999,99999,9,999999999,0.0,999,999,99
2050,1,9,19,0,*?*?*?*?*?*?*?*?*?*?*?*?*?*?*?*?*?*?*?*?*?*?,10.6,8.4,87,102076,0,-0,326,0.0,-0.0,0.0,0,0,0,0,247,17.5,10,5,9999,99999,9,999999999,0.0,999,999,99
2050,1,9,20,0,*?*?*?*?*?*?*?*?*?*?*?*?*?*?*?*?*?*?*?*?*?*?,10.0,7.4,84,102076,0,-0,324,0.0,-0.0,0.0,0,0,0,0,223,13.9,10,5,9999,99999,9,999999999,0.0,999,999,99
2050,1,9,21,0,*?*?*?*?*?*?*?*?*?*?*?*?*?*?*?*?*?*?*?*?*?*?,9.7,7.0,83,102076,0,-0,322,0.0,-0.0,0.0,0,0,0,0,200,13.4,10,5,9999,99999,9,999999999,1.1,999,999,99
2050,1,9,22,0,*?*?*?*?*?*?*?*?*?*?*?*?*?*?*?*?*?*?*?*?*?*?,9.7,7.3,86,102076,0,-0,322,0.0,-0.0,0.0,0,0,0,0,177,13.4,10,5,9999,99999,9,999999999,0.0,999,999,99
2050,1,9,23,0,*?*?*?*?*?*?*?*?*?*?*?*?*?*?*?*?*?*?*?*?*?*?,9.6,7.6,88,102076,0,-0,322,0.0,-0.0,0.0,0,0,0,0,153,16.0,10,5,9999,99999,9,999999999,0.0,999,999,99
2050,1,9,24,0,*?*?*?*?*?*?*?*?*?*?*?*?*?*?*?*?*?*?*?*?*?*?,7.2,5.3,88,102076,0,-0,311,0.0,-0.0,0.0,0,0,0,0,250,13.4,10,5,9999,99999,9,999999999,0.0,999,999,99
2050,1,10,1,0,*?*?*?*?*?*?*?*?*?*?*?*?*?*?*?*?*?*?*?*?*?*?,9.6,9.3,100,101555,0,-0,321,0.0,-0.0,0.0,0,0,0,0,130,11.3,10,5,9999,99999,9,999999999,0.0,999,999,99
2050,1,10,2,0,*?*?*?*?*?*?*?*?*?*?*?*?*?*?*?*?*?*?*?*?*?*?,10.0,9.9,100,101555,0,-0,323,0.0,-0.0,0.0,0,0,0,0,130,11.8,10,5,9999,99999,9,999999999,0.0,999,999,99
2050,1,10,3,0,*?*?*?*?*?*?*?*?*?*?*?*?*?*?*?*?*?*?*?*?*?*?,10.3,10.3,100,101555,0,-0,324,0.0,-0.0,0.0,0,0,0,0,130,12.9,10,5,9999,99999,9,999999999,0.3,999,999,99
2050,1,10,4,0,*?*?*?*?*?*?*?*?*?*?*?*?*?*?*?*?*?*?*?*?*?*?,9.5,9.4,100,101555,0,-0,321,0.0,-0.0,0.0,0,0,0,0,130,10.3,10,5,9999,99999,9,999999999,0.3,999,999,99
2050,1,10,5,0,*?*?*?*?*?*?*?*?*?*?*?*?*?*?*?*?*?*?*?*?*?*?,8.5,8.5,100,101555,0,-0,317,0.0,-0.0,0.0,0,0,0,0,130,8.8,10,5,9999,99999,9,999999999,1.4,999,999,99
2050,1,10,6,0,*?*?*?*?*?*?*?*?*?*?*?*?*?*?*?*?*?*?*?*?*?*?,9.2,9.2,100,101555,0,-0,320,0.0,-0.0,0.0,0,0,0,0,130,11.3,10,5,9999,99999,9,999999999,3.0,999,999,99
2050,1,10,7,0,*?*?*?*?*?*?*?*?*?*?*?*?*?*?*?*?*?*?*?*?*?*?,9.8,9.8,100,101555,0,-0,322,0.0,-0.0,0.0,0,0,0,0,127,10.8,10,5,9999,99999,9,999999999,1.7,999,999,99
2050,1,10,8,0,*?*?*?*?*?*?*?*?*?*?*?*?*?*?*?*?*?*?*?*?*?*?,9.5,9.4,100,101555,0,-0,321,0.0,-0.0,0.0,0,0,0,0,123,9.8,10,5,9999,99999,9,999999999,0.3,999,999,99
2050,1,10,9,0,*?*?*?*?*?*?*?*?*?*?*?*?*?*?*?*?*?*?*?*?*?*?,8.8,8.8,100,101555,94,1416,314,7.0,14.1,6.1,824,500,864,94,120,9.3,9,5,9999,99999,9,999999999,0.4,999,999,99
2050,1,10,10,0,*?*?*?*?*?*?*?*?*?*?*?*?*?*?*?*?*?*?*?*?*?*?,9.9,9.7,100,101555,208,1416,319,45.5,41.2,39.4,5066,2761,4722,833,117,6.7,9,5,9999,99999,9,999999999,2.1,999,999,99
2050,1,10,11,0,*?*?*?*?*?*?*?*?*?*?*?*?*?*?*?*?*?*?*?*?*?*?,11.5,9.4,89,101555,277,1410,327,69.1,46.8,59.9,7635,3622,7060,1286,113,7.7,9,5,9999,99999,9,999999999,1.0,999,999,99
2050,1,10,12,0,*?*?*?*?*?*?*?*?*?*?*?*?*?*?*?*?*?*?*?*?*?*?,12.3,9.9,88,101555,299,1414,330,76.3,48.0,66.2,8373,3943,7501,1726,110,5.2,9,5,9999,99999,9,999999999,0.0,999,999,99
2050,1,10,13,0,*?*?*?*?*?*?*?*?*?*?*?*?*?*?*?*?*?*?*?*?*?*?,12.5,10.5,90,101555,270,1413,331,66.6,46.3,57.7,7354,3565,6791,1237,105,6.2,9,5,9999,99999,9,999999999,0.0,999,999,99
2050,1,10,14,0,*?*?*?*?*?*?*?*?*?*?*?*?*?*?*?*?*?*?*?*?*?*?,12.3,10.3,89,101555,193,1413,330,40.6,39.5,35.2,4527,2569,4219,740,100,6.7,9,5,9999,99999,9,999999999,1.3,999,999,99
2050,1,10,15,0,*?*?*?*?*?*?*?*?*?*?*?*?*?*?*?*?*?*?*?*?*?*?,12.3,10.3,90,101555,73,1408,334,0.0,0.0,0.0,8,-0,8,2,95,8.8,10,5,9999,99999,9,999999999,0.2,999,999,99
2050,1,10,16,0,*?*?*?*?*?*?*?*?*?*?*?*?*?*?*?*?*?*?*?*?*?*?,12.0,10.5,93,101555,0,-0,332,0.0,-0.0,0.0,0,0,0,0,90,8.8,10,5,9999,99999,9,999999999,0.0,999,999,99
2050,1,10,17,0,*?*?*?*?*?*?*?*?*?*?*?*?*?*?*?*?*?*?*?*?*?*?,10.4,10.1,100,101555,0,-0,325,0.0,-0.0,0.0,0,0,0,0,85,10.3,10,5,9999,99999,9,999999999,0.0,999,999,99
2050,1,10,18,0,*?*?*?*?*?*?*?*?*?*?*?*?*?*?*?*?*?*?*?*?*?*?,11.0,9.1,90,101555,0,-0,328,0.0,-0.0,0.0,0,0,0,0,80,14.4,10,5,9999,99999,9,999999999,0.4,999,999,99
2050,1,10,19,0,*?*?*?*?*?*?*?*?*?*?*?*?*?*?*?*?*?*?*?*?*?*?,10.5,9.2,94,101555,0,-0,326,0.0,-0.0,0.0,0,0,0,0,85,17.5,10,5,9999,99999,9,999999999,0.0,999,999,99
2050,1,10,20,0,*?*?*?*?*?*?*?*?*?*?*?*?*?*?*?*?*?*?*?*?*?*?,10.7,9.6,95,101555,0,-0,326,0.0,-0.0,0.0,0,0,0,0,90,13.9,10,5,9999,99999,9,999999999,0.0,999,999,99
2050,1,10,21,0,*?*?*?*?*?*?*?*?*?*?*?*?*?*?*?*?*?*?*?*?*?*?,10.2,8.8,93,101555,0,-0,324,0.0,-0.0,0.0,0,0,0,0,95,13.4,10,5,9999,99999,9,999999999,0.1,999,999,99
2050,1,10,22,0,*?*?*?*?*?*?*?*?*?*?*?*?*?*?*?*?*?*?*?*?*?*?,10.1,10.1,100,101555,0,-0,324,0.0,-0.0,0.0,0,0,0,0,100,13.4,10,5,9999,99999,9,999999999,0.0,999,999,99
2050,1,10,23,0,*?*?*?*?*?*?*?*?*?*?*?*?*?*?*?*?*?*?*?*?*?*?,10.6,10.2,99,101555,0,-0,326,0.0,-0.0,0.0,0,0,0,0,105,16.0,10,5,9999,99999,9,999999999,0.0,999,999,99
2050,1,10,24,0,*?*?*?*?*?*?*?*?*?*?*?*?*?*?*?*?*?*?*?*?*?*?,9.6,8.5,95,101555,0,-0,322,0.0,-0.0,0.0,0,0,0,0,130,13.4,10,5,9999,99999,9,999999999,0.1,999,999,99
2050,1,11,1,0,*?*?*?*?*?*?*?*?*?*?*?*?*?*?*?*?*?*?*?*?*?*?,11.2,8.0,80,101505,0,-0,329,0.0,-0.0,0.0,0,0,0,0,117,11.3,10,5,9999,99999,9,999999999,0.0,999,999,99
2050,1,11,2,0,*?*?*?*?*?*?*?*?*?*?*?*?*?*?*?*?*?*?*?*?*?*?,11.4,6.9,74,101505,0,-0,330,0.0,-0.0,0.0,0,0,0,0,123,11.8,10,5,9999,99999,9,999999999,0.0,999,999,99
2050,1,11,3,0,*?*?*?*?*?*?*?*?*?*?*?*?*?*?*?*?*?*?*?*?*?*?,11.0,6.7,74,101505,0,-0,328,0.0,-0.0,0.0,0,0,0,0,130,12.9,10,5,9999,99999,9,999999999,0.1,999,999,99
2050,1,11,4,0,*?*?*?*?*?*?*?*?*?*?*?*?*?*?*?*?*?*?*?*?*?*?,10.9,7.7,80,101505,0,-0,328,0.0,-0.0,0.0,0,0,0,0,137,10.3,10,5,9999,99999,9,999999999,0.3,999,999,99
2050,1,11,5,0,*?*?*?*?*?*?*?*?*?*?*?*?*?*?*?*?*?*?*?*?*?*?,10.3,7.7,84,101505,0,-0,325,0.0,-0.0,0.0,0,0,0,0,143,8.8,10,5,9999,99999,9,999999999,0.0,999,999,99
2050,1,11,6,0,*?*?*?*?*?*?*?*?*?*?*?*?*?*?*?*?*?*?*?*?*?*?,11.1,8.8,85,101505,0,-0,328,0.0,-0.0,0.0,0,0,0,0,150,11.3,10,5,9999,99999,9,999999999,0.0,999,999,99
2050,1,11,7,0,*?*?*?*?*?*?*?*?*?*?*?*?*?*?*?*?*?*?*?*?*?*?,11.2,9.9,91,101505,0,-0,329,0.0,-0.0,0.0,0,0,0,0,145,10.8,10,5,9999,99999,9,999999999,0.0,999,999,99
2050,1,11,8,0,*?*?*?*?*?*?*?*?*?*?*?*?*?*?*?*?*?*?*?*?*?*?,10.8,10.5,98,101505,0,-0,327,0.0,-0.0,0.0,0,0,0,0,140,9.8,10,5,9999,99999,9,999999999,0.0,999,999,99
2050,1,11,9,0,*?*?*?*?*?*?*?*?*?*?*?*?*?*?*?*?*?*?*?*?*?*?,10.4,9.7,95,101505,96,1407,325,4.5,0.0,4.5,577,-0,576,184,135,9.3,10,5,9999,99999,9,999999999,0.0,999,999,99
2050,1,11,10,0,*?*?*?*?*?*?*?*?*?*?*?*?*?*?*?*?*?*?*?*?*?*?,11.6,9.9,90,101505,210,1409,330,26.8,0.0,26.8,3148,0,3152,1040,130,6.7,10,5,9999,99999,9,999999999,0.0,999,999,99
2050,1,11,11,0,*?*?*?*?*?*?*?*?*?*?*?*?*?*?*?*?*?*?*?*?*?*?,12.4,10.2,86,101505,281,1413,331,70.3,47.0,60.9,7756,3680,7157,1309,125,7.7,9,5,9999,99999,9,999999999,0.0,999,999,99
2050,1,11,12,0,*?*?*?*?*?*?*?*?*?*?*?*?*?*?*?*?*?*?*?*?*?*?,12.0,9.4,84,101505,302,1410,332,44.7,0.0,44.7,5215,0,5226,1762,120,5.2,10,5,9999,99999,9,999999999,0.0,999,999,99
2050,1,11,13,0,*?*?*?*?*?*?*?*?*?*?*?*?*?*?*?*?*?*?*?*?*?*?,12.6,9.7,83,101505,274,1413,332,67.9,46.6,58.9,7506,3597,6936,1263,118,6.2,9,5,9999,99999,9,999999999,0.5,999,999,99
2050,1,11,14,0,*?*?*?*?*?*?*?*?*?*?*?*?*?*?*?*?*?*?*?*?*?*?,12.2,9.6,84,101505,197,1410,330,42.0,40.0,36.4,4687,2616,4373,768,117,6.7,9,5,9999,99999,9,999999999,2.1,999,999,99
2050,1,11,15,0,*?*?*?*?*?*?*?*?*?*?*?*?*?*?*?*?*?*?*?*?*?*?,12.1,9.2,82,101505,78,1418,333,0.9,0.0,0.9,127,-0,126,38,115,8.8,10,5,9999,99999,9,999999999,2.1,999,999,99
2050,1,11,16,0,*?*?*?*?*?*?*?*?*?*?*?*?*?*?*?*?*?*?*?*?*?*?,12.1,10.8,91,101505,0,-0,333,0.0,-0.0,0.0,0,0,0,0,113,8.8,10,5,9999,99999,9,999999999,1.0,999,999,99
2050,1,11,17,0,*?*?*?*?*?*?*?*?*?*?*?*?*?*?*?*?*?*?*?*?*?*?,11.4,9.7,89,101505,0,-0,330,0.0,-0.0,0.0,0,0,0,0,112,10.3,10,5,9999,99999,9,999999999,0.5,999,999,99
2050,1,11,18,0,*?*?*?*?*?*?*?*?*?*?*?*?*?*?*?*?*?*?*?*?*?*?,11.6,9.9,89,101505,0,-0,330,0.0,-0.0,0.0,0,0,0,0,110,14.4,10,5,9999,99999,9,999999999,0.0,999,999,99
2050,1,11,19,0,*?*?*?*?*?*?*?*?*?*?*?*?*?*?*?*?*?*?*?*?*?*?,11.5,9.2,85,101505,0,-0,330,0.0,-0.0,0.0,0,0,0,0,108,17.5,10,5,9999,99999,9,999999999,0.0,999,999,99
2050,1,11,20,0,*?*?*?*?*?*?*?*?*?*?*?*?*?*?*?*?*?*?*?*?*?*?,10.9,9.1,88,101505,0,-0,327,0.0,-0.0,0.0,0,0,0,0,107,13.9,10,5,9999,99999,9,999999999,0.0,999,999,99
2050,1,11,21,0,*?*?*?*?*?*?*?*?*?*?*?*?*?*?*?*?*?*?*?*?*?*?,10.2,8.9,92,101505,0,-0,324,0.0,-0.0,0.0,0,0,0,0,105,13.4,10,5,9999,99999,9,999999999,0.0,999,999,99
2050,1,11,22,0,*?*?*?*?*?*?*?*?*?*?*?*?*?*?*?*?*?*?*?*?*?*?,10.8,8.3,84,101505,0,-0,327,0.0,-0.0,0.0,0,0,0,0,103,13.4,10,5,9999,99999,9,999999999,0.0,999,999,99
2050,1,11,23,0,*?*?*?*?*?*?*?*?*?*?*?*?*?*?*?*?*?*?*?*?*?*?,10.2,8.3,88,101505,0,-0,324,0.0,-0.0,0.0,0,0,0,0,102,16.0,10,5,9999,99999,9,999999999,0.0,999,999,99
2050,1,11,24,0,*?*?*?*?*?*?*?*?*?*?*?*?*?*?*?*?*?*?*?*?*?*?,11.1,9.1,87,101505,0,-0,328,0.0,-0.0,0.0,0,0,0,0,110,13.4,10,5,9999,99999,9,999999999,0.0,999,999,99
2050,1,12,1,0,*?*?*?*?*?*?*?*?*?*?*?*?*?*?*?*?*?*?*?*?*?*?,5.3,5.3,100,101554,0,-0,303,0.0,-0.0,0.0,0,0,0,0,100,11.3,10,5,9999,99999,9,999999999,0.0,999,999,99
2050,1,12,2,0,*?*?*?*?*?*?*?*?*?*?*?*?*?*?*?*?*?*?*?*?*?*?,5.2,5.3,100,101554,0,-0,303,0.0,-0.0,0.0,0,0,0,0,100,11.8,10,5,9999,99999,9,999999999,0.0,999,999,99
2050,1,12,3,0,*?*?*?*?*?*?*?*?*?*?*?*?*?*?*?*?*?*?*?*?*?*?,5.4,5.5,100,101554,0,-0,303,0.0,-0.0,0.0,0,0,0,0,100,12.9,10,5,9999,99999,9,999999999,0.0,999,999,99
2050,1,12,4,0,*?*?*?*?*?*?*?*?*?*?*?*?*?*?*?*?*?*?*?*?*?*?,5.4,5.3,100,101554,0,-0,303,0.0,-0.0,0.0,0,0,0,0,100,10.3,10,5,9999,99999,9,999999999,0.0,999,999,99
2050,1,12,5,0,*?*?*?*?*?*?*?*?*?*?*?*?*?*?*?*?*?*?*?*?*?*?,5.4,5.5,100,101554,0,-0,303,0.0,-0.0,0.0,0,0,0,0,100,8.8,10,5,9999,99999,9,999999999,0.0,999,999,99
2050,1,12,6,0,*?*?*?*?*?*?*?*?*?*?*?*?*?*?*?*?*?*?*?*?*?*?,5.2,5.0,100,101554,0,-0,303,0.0,-0.0,0.0,0,0,0,0,100,11.3,10,5,9999,99999,9,999999999,0.0,999,999,99
2050,1,12,7,0,*?*?*?*?*?*?*?*?*?*?*?*?*?*?*?*?*?*?*?*?*?*?,5.2,4.1,100,101554,0,-0,303,0.0,-0.0,0.0,0,0,0,0,102,10.8,10,5,9999,99999,9,999999999,0.0,999,999,99
2050,1,12,8,0,*?*?*?*?*?*?*?*?*?*?*?*?*?*?*?*?*?*?*?*?*?*?,5.2,4.6,100,101554,0,-0,303,0.0,-0.0,0.0,0,0,0,0,103,9.8,10,5,9999,99999,9,999999999,0.0,999,999,99
2050,1,12,9,0,*?*?*?*?*?*?*?*?*?*?*?*?*?*?*?*?*?*?*?*?*?*?,5.5,5.0,100,101554,99,1410,295,11.7,42.1,8.8,1352,1765,1404,145,105,9.3,8,4,9999,99999,9,999999999,0.0,999,999,99
2050,1,12,10,0,*?*?*?*?*?*?*?*?*?*?*?*?*?*?*?*?*?*?*?*?*?*?,5.0,3.8,100,101554,214,1414,280,88.1,305.6,41.8,8981,20666,6241,743,107,6.7,5,3,9999,99999,9,999999999,0.0,999,999,99
2050,1,12,11,0,*?*?*?*?*?*?*?*?*?*?*?*?*?*?*?*?*?*?*?*?*?*?,5.0,3.9,100,101554,284,1411,289,111.9,198.4,72.0,11863,14918,8562,1360,108,7.7,7,4,9999,99999,9,999999999,0.0,999,999,99
2050,1,12,12,0,*?*?*?*?*?*?*?*?*?*?*?*?*?*?*?*?*?*?*?*?*?*?,5.2,4.1,100,101554,306,1411,294,104.5,121.5,78.2,11427,9830,9064,1691,110,5.2,8,4,9999,99999,9,999999999,0.0,999,999,99
2050,1,12,13,0,*?*?*?*?*?*?*?*?*?*?*?*?*?*?*?*?*?*?*?*?*?*?,5.4,3.6,99,101554,278,1412,286,120.5,274.1,66.5,12535,20341,8697,1211,102,6.2,6,3,9999,99999,9,999999999,0.0,999,999,99
2050,1,12,14,0,*?*?*?*?*?*?*?*?*?*?*?*?*?*?*?*?*?*?*?*?*?*?,5.2,3.6,99,101554,202,1415,289,68.1,170.3,43.8,7152,10735,5907,782,93,6.7,7,4,9999,99999,9,999999999,0.0,999,999,99
2050,1,12,15,0,*?*?*?*?*?*?*?*?*?*?*?*?*?*?*?*?*?*?*?*?*?*?,5.0,3.4,100,101554,82,1409,302,1.8,0.0,1.8,241,-0,240,74,85,8.8,10,5,9999,99999,9,999999999,0.9,999,999,99
2050,1,12,16,0,*?*?*?*?*?*?*?*?*?*?*?*?*?*?*?*?*?*?*?*?*?*?,5.4,3.8,100,101554,0,-0,304,0.0,-0.0,0.0,0,0,0,0,77,8.8,10,5,9999,99999,9,999999999,0.0,999,999,99
2050,1,12,17,0,*?*?*?*?*?*?*?*?*?*?*?*?*?*?*?*?*?*?*?*?*?*?,5.0,3.9,100,101554,0,-0,302,0.0,-0.0,0.0,0,0,0,0,68,10.3,10,5,9999,99999,9,999999999,0.0,999,999,99
2050,1,12,18,0,*?*?*?*?*?*?*?*?*?*?*?*?*?*?*?*?*?*?*?*?*?*?,5.4,4.8,100,101554,0,-0,304,0.0,-0.0,0.0,0,0,0,0,60,14.4,10,5,9999,99999,9,999999999,0.0,999,999,99
2050,1,12,19,0,*?*?*?*?*?*?*?*?*?*?*?*?*?*?*?*?*?*?*?*?*?*?,5.2,5.1,100,101554,0,-0,303,0.0,-0.0,0.0,0,0,0,0,65,17.5,10,5,9999,99999,9,999999999,0.0,999,999,99
2050,1,12,20,0,*?*?*?*?*?*?*?*?*?*?*?*?*?*?*?*?*?*?*?*?*?*?,5.1,5.0,100,101554,0,-0,302,0.0,-0.0,0.0,0,0,0,0,70,13.9,10,5,9999,99999,9,999999999,0.0,999,999,99
2050,1,12,21,0,*?*?*?*?*?*?*?*?*?*?*?*?*?*?*?*?*?*?*?*?*?*?,5.2,5.1,100,101554,0,-0,303,0.0,-0.0,0.0,0,0,0,0,75,13.4,10,5,9999,99999,9,999999999,0.0,999,999,99
2050,1,12,22,0,*?*?*?*?*?*?*?*?*?*?*?*?*?*?*?*?*?*?*?*?*?*?,5.2,5.1,100,101554,0,-0,303,0.0,-0.0,0.0,0,0,0,0,80,13.4,10,5,9999,99999,9,999999999,0.0,999,999,99
2050,1,12,23,0,*?*?*?*?*?*?*?*?*?*?*?*?*?*?*?*?*?*?*?*?*?*?,4.9,4.8,100,101554,0,-0,301,0.0,-0.0,0.0,0,0,0,0,85,16.0,10,5,9999,99999,9,999999999,0.0,999,999,99
2050,1,12,24,0,*?*?*?*?*?*?*?*?*?*?*?*?*?*?*?*?*?*?*?*?*?*?,8.3,7.9,100,101554,0,-0,316,0.0,-0.0,0.0,0,0,0,0,100,13.4,10,5,9999,99999,9,999999999,0.0,999,999,99
2050,1,13,1,0,*?*?*?*?*?*?*?*?*?*?*?*?*?*?*?*?*?*?*?*?*?*?,2.3,2.3,100,101851,0,-0,291,0.0,-0.0,0.0,0,0,0,0,103,11.3,10,5,9999,99999,9,999999999,0.0,999,999,99
2050,1,13,2,0,*?*?*?*?*?*?*?*?*?*?*?*?*?*?*?*?*?*?*?*?*?*?,1.4,1.5,100,101851,0,-0,287,0.0,-0.0,0.0,0,0,0,0,117,11.8,10,5,9999,99999,9,999999999,0.0,999,999,99
2050,1,13,3,0,*?*?*?*?*?*?*?*?*?*?*?*?*?*?*?*?*?*?*?*?*?*?,1.1,1.0,100,101851,0,-0,286,0.0,-0.0,0.0,0,0,0,0,130,12.9,10,5,9999,99999,9,999999999,0.2,999,999,99
2050,1,13,4,0,*?*?*?*?*?*?*?*?*?*?*?*?*?*?*?*?*?*?*?*?*?*?,1.7,0.6,100,101851,0,-0,288,0.0,-0.0,0.0,0,0,0,0,143,10.3,10,5,9999,99999,9,999999999,0.1,999,999,99
2050,1,13,5,0,*?*?*?*?*?*?*?*?*?*?*?*?*?*?*?*?*?*?*?*?*?*?,1.4,0.8,100,101851,0,-0,287,0.0,-0.0,0.0,0,0,0,0,157,8.8,10,5,9999,99999,9,999999999,0.0,999,999,99
2050,1,13,6,0,*?*?*?*?*?*?*?*?*?*?*?*?*?*?*?*?*?*?*?*?*?*?,1.2,1.3,100,101851,0,-0,286,0.0,-0.0,0.0,0,0,0,0,170,11.3,10,5,9999,99999,9,999999999,0.0,999,999,99
2050,1,13,7,0,*?*?*?*?*?*?*?*?*?*?*?*?*?*?*?*?*?*?*?*?*?*?,0.9,0.8,100,101851,0,-0,285,0.0,-0.0,0.0,0,0,0,0,167,10.8,10,5,9999,99999,9,999999999,0.0,999,999,99
2050,1,13,8,0,*?*?*?*?*?*?*?*?*?*?*?*?*?*?*?*?*?*?*?*?*?*?,1.4,1.3,100,101851,0,-0,240,0.0,-0.0,0.0,0,0,0,0,163,9.8,0,0,9999,99999,9,999999999,0.0,999,999,99
2050,1,13,9,0,*?*?*?*?*?*?*?*?*?*?*?*?*?*?*?*?*?*?*?*?*?*?,1.8,1.9,100,101851,102,1411,242,19.5,189.2,5.9,2126,11554,1014,204,160,9.3,0,0,9999,99999,9,999999999,0.0,999,999,99
2050,1,13,10,0,*?*?*?*?*?*?*?*?*?*?*?*?*?*?*?*?*?*?*?*?*?*?,1.7,1.7,100,101851,217,1412,242,96.7,440.4,29.0,9931,32099,4713,584,157,6.7,0,0,9999,99999,9,999999999,0.0,999,999,99
2050,1,13,11,0,*?*?*?*?*?*?*?*?*?*?*?*?*?*?*?*?*?*?*?*?*?*?,2.6,0.4,100,101851,288,1412,243,144.4,495.4,43.3,15036,38563,6684,811,153,7.7,0,0,9999,99999,9,999999999,0.0,999,999,99
2050,1,13,12,0,*?*?*?*?*?*?*?*?*?*?*?*?*?*?*?*?*?*?*?*?*?*?,2.8,0.6,100,101851,310,1411,244,159.4,507.5,47.8,16578,40591,7312,894,150,5.2,0,0,9999,99999,9,999999999,0.0,999,999,99
2050,1,13,13,0,*?*?*?*?*?*?*?*?*?*?*?*?*?*?*?*?*?*?*?*?*?*?,2.6,0.2,100,101851,282,1410,242,140.6,492.1,42.2,14649,38024,6524,790,153,6.2,0,0,9999,99999,9,999999999,0.0,999,999,99
2050,1,13,14,0,*?*?*?*?*?*?*?*?*?*?*?*?*?*?*?*?*?*?*?*?*?*?,3.0,1.5,100,101851,206,1410,246,89.5,428.7,26.8,9215,30754,4382,548,157,6.7,0,0,9999,99999,9,999999999,0.0,999,999,99
2050,1,13,15,0,*?*?*?*?*?*?*?*?*?*?*?*?*?*?*?*?*?*?*?*?*?*?,2.7,1.3,100,101851,87,1414,259,9.2,95.5,3.3,1017,5605,592,127,160,8.8,3,2,9999,99999,9,999999999,0.0,999,999,99
2050,1,13,16,0,*?*?*?*?*?*?*?*?*?*?*?*?*?*?*?*?*?*?*?*?*?*?,2.8,-0.2,98,101851,0,-0,293,0.0,-0.0,0.0,0,0,0,0,163,8.8,10,5,9999,99999,9,999999999,0.0,999,999,99
2050,1,13,17,0,*?*?*?*?*?*?*?*?*?*?*?*?*?*?*?*?*?*?*?*?*?*?,2.2,1.9,100,101851,0,-0,290,0.0,-0.0,0.0,0,0,0,0,167,10.3,10,5,9999,99999,9,999999999,0.0,999,999,99
2050,1,13,18,0,*?*?*?*?*?*?*?*?*?*?*?*?*?*?*?*?*?*?*?*?*?*?,2.9,1.7,100,101851,0,-0,293,0.0,-0.0,0.0,0,0,0,0,170,14.4,10,5,9999,99999,9,999999999,0.0,999,999,99
2050,1,13,19,0,*?*?*?*?*?*?*?*?*?*?*?*?*?*?*?*?*?*?*?*?*?*?,2.6,2.5,100,101851,0,-0,292,0.0,-0.0,0.0,0,0,0,0,163,17.5,10,5,9999,99999,9,999999999,0.0,999,999,99
2050,1,13,20,0,*?*?*?*?*?*?*?*?*?*?*?*?*?*?*?*?*?*?*?*?*?*?,1.0,1.0,100,101851,0,-0,285,0.0,-0.0,0.0,0,0,0,0,157,13.9,10,5,9999,99999,9,999999999,0.0,999,999,99
2050,1,13,21,0,*?*?*?*?*?*?*?*?*?*?*?*?*?*?*?*?*?*?*?*?*?*?,2.3,2.3,100,101851,0,-0,291,0.0,-0.0,0.0,0,0,0,0,150,13.4,10,5,9999,99999,9,999999999,0.0,999,999,99
2050,1,13,22,0,*?*?*?*?*?*?*?*?*?*?*?*?*?*?*?*?*?*?*?*?*?*?,1.4,1.5,100,101851,0,-0,287,0.0,-0.0,0.0,0,0,0,0,143,13.4,10,5,9999,99999,9,999999999,0.0,999,999,99
2050,1,13,23,0,*?*?*?*?*?*?*?*?*?*?*?*?*?*?*?*?*?*?*?*?*?*?,1.1,1.0,100,101851,0,-0,286,0.0,-0.0,0.0,0,0,0,0,137,16.0,10,5,9999,99999,9,999999999,0.0,999,999,99
2050,1,13,24,0,*?*?*?*?*?*?*?*?*?*?*?*?*?*?*?*?*?*?*?*?*?*?,3.9,3.9,100,101851,0,-0,297,0.0,-0.0,0.0,0,0,0,0,90,13.4,10,5,9999,99999,9,999999999,0.0,999,999,99
2050,1,14,1,0,*?*?*?*?*?*?*?*?*?*?*?*?*?*?*?*?*?*?*?*?*?*?,0.2,0.2,100,101012,0,-0,282,0.0,-0.0,0.0,0,0,0,0,160,11.3,10,5,9999,99999,9,999999999,0.0,999,999,99
2050,1,14,2,0,*?*?*?*?*?*?*?*?*?*?*?*?*?*?*?*?*?*?*?*?*?*?,-0.1,-0.2,100,101012,0,-0,281,0.0,-0.0,0.0,0,0,0,0,190,11.8,10,5,9999,99999,9,999999999,0.0,999,999,99
2050,1,14,3,0,*?*?*?*?*?*?*?*?*?*?*?*?*?*?*?*?*?*?*?*?*?*?,-0.7,-0.6,100,101012,0,-0,279,0.0,-0.0,0.0,0,0,0,0,220,12.9,10,5,9999,99999,9,999999999,0.0,999,999,99
2050,1,14,4,0,*?*?*?*?*?*?*?*?*?*?*?*?*?*?*?*?*?*?*?*?*?*?,-0.5,-0.6,100,101012,0,-0,279,0.0,-0.0,0.0,0,0,0,0,250,10.3,10,5,9999,99999,9,999999999,0.0,999,999,99
2050,1,14,5,0,*?*?*?*?*?*?*?*?*?*?*?*?*?*?*?*?*?*?*?*?*?*?,-1.7,-1.7,100,101012,0,-0,275,0.0,-0.0,0.0,0,0,0,0,280,8.8,10,5,9999,99999,9,999999999,0.0,999,999,99
2050,1,14,6,0,*?*?*?*?*?*?*?*?*?*?*?*?*?*?*?*?*?*?*?*?*?*?,-1.3,-1.3,100,101012,0,-0,276,0.0,-0.0,0.0,0,0,0,0,310,11.3,10,5,9999,99999,9,999999999,0.0,999,999,99
2050,1,14,7,0,*?*?*?*?*?*?*?*?*?*?*?*?*?*?*?*?*?*?*?*?*?*?,-2.4,-2.4,100,101012,0,-0,272,0.0,-0.0,0.0,0,0,0,0,310,10.8,10,5,9999,99999,9,999999999,0.0,999,999,99
2050,1,14,8,0,*?*?*?*?*?*?*?*?*?*?*?*?*?*?*?*?*?*?*?*?*?*?,-3.5,-4.2,100,101012,0,-0,263,0.0,-0.0,0.0,0,0,0,0,310,9.8,9,5,9999,99999,9,999999999,0.0,999,999,99
2050,1,14,9,0,*?*?*?*?*?*?*?*?*?*?*?*?*?*?*?*?*?*?*?*?*?*?,-0.5,-0.6,100,101012,105,1409,255,20.2,142.2,9.6,2181,7290,1694,189,310,9.3,5,3,9999,99999,9,999999999,0.0,999,999,99
2050,1,14,10,0,*?*?*?*?*?*?*?*?*?*?*?*?*?*?*?*?*?*?*?*?*?*?,2.4,2.5,100,101012,220,1409,255,98.8,424.9,32.4,10284,29666,5089,604,310,6.7,2,1,9999,99999,9,999999999,0.0,999,999,99
2050,1,14,11,0,*?*?*?*?*?*?*?*?*?*?*?*?*?*?*?*?*?*?*?*?*?*?,3.4,2.9,100,101012,292,1412,268,142.4,404.9,58.7,14515,31145,8555,1043,310,7.7,4,2,9999,99999,9,999999999,0.0,999,999,99
2050,1,14,12,0,*?*?*?*?*?*?*?*?*?*?*?*?*?*?*?*?*?*?*?*?*?*?,6.0,4.1,100,101012,315,1414,266,162.2,504.4,49.8,16841,40492,7573,928,310,5.2,1,0,9999,99999,9,999999999,0.0,999,999,99
2050,1,14,13,0,*?*?*?*?*?*?*?*?*?*?*?*?*?*?*?*?*?*?*?*?*?*?,6.2,4.1,100,101012,287,1412,271,143.2,473.6,47.0,14824,36647,7137,867,315,6.2,2,1,9999,99999,9,999999999,0.0,999,999,99
2050,1,14,14,0,*?*?*?*?*?*?*?*?*?*?*?*?*?*?*?*?*?*?*?*?*?*?,6.0,3.4,100,101012,211,1412,270,92.3,415.4,30.3,9633,28484,4791,567,320,6.7,2,1,9999,99999,9,999999999,0.0,999,999,99
2050,1,14,15,0,*?*?*?*?*?*?*?*?*?*?*?*?*?*?*?*?*?*?*?*?*?*?,6.0,1.9,98,101012,92,1416,292,9.9,54.5,6.4,1094,2659,1185,128,325,8.8,7,4,9999,99999,9,999999999,0.0,999,999,99
2050,1,14,16,0,*?*?*?*?*?*?*?*?*?*?*?*?*?*?*?*?*?*?*?*?*?*?,5.4,2.1,100,101012,0,-0,304,0.0,-0.0,0.0,0,0,0,0,330,8.8,10,5,9999,99999,9,999999999,0.0,999,999,99
2050,1,14,17,0,*?*?*?*?*?*?*?*?*?*?*?*?*?*?*?*?*?*?*?*?*?*?,3.9,0.2,100,101012,0,-0,298,0.0,-0.0,0.0,0,0,0,0,335,10.3,10,5,9999,99999,9,999999999,0.0,999,999,99
2050,1,14,18,0,*?*?*?*?*?*?*?*?*?*?*?*?*?*?*?*?*?*?*?*?*?*?,1.5,-0.8,100,101012,0,-0,288,0.0,-0.0,0.0,0,0,0,0,340,14.4,10,5,9999,99999,9,999999999,0.0,999,999,99
2050,1,14,19,0,*?*?*?*?*?*?*?*?*?*?*?*?*?*?*?*?*?*?*?*?*?*?,0.9,0.2,100,101012,0,-0,285,0.0,-0.0,0.0,0,0,0,0,343,17.5,10,5,9999,99999,9,999999999,0.0,999,999,99
2050,1,14,20,0,*?*?*?*?*?*?*?*?*?*?*?*?*?*?*?*?*?*?*?*?*?*?,0.4,-0.6,100,101012,0,-0,283,0.0,-0.0,0.0,0,0,0,0,347,13.9,10,5,9999,99999,9,999999999,0.0,999,999,99
2050,1,14,21,0,*?*?*?*?*?*?*?*?*?*?*?*?*?*?*?*?*?*?*?*?*?*?,0.5,-1.1,100,101012,0,-0,284,0.0,-0.0,0.0,0,0,0,0,350,13.4,10,5,9999,99999,9,999999999,0.0,999,999,99
2050,1,14,22,0,*?*?*?*?*?*?*?*?*?*?*?*?*?*?*?*?*?*?*?*?*?*?,-0.6,-1.9,100,101012,0,-0,279,0.0,-0.0,0.0,0,0,0,0,353,13.4,10,5,9999,99999,9,999999999,0.0,999,999,99
2050,1,14,23,0,*?*?*?*?*?*?*?*?*?*?*?*?*?*?*?*?*?*?*?*?*?*?,0.2,-0.6,100,101012,0,-0,282,0.0,-0.0,0.0,0,0,0,0,357,16.0,10,5,9999,99999,9,999999999,0.0,999,999,99
2050,1,14,24,0,*?*?*?*?*?*?*?*?*?*?*?*?*?*?*?*?*?*?*?*?*?*?,0.9,0.8,100,101012,0,-0,285,0.0,-0.0,0.0,0,0,0,0,130,13.4,10,5,9999,99999,9,999999999,0.0,999,999,99
2050,1,15,1,0,*?*?*?*?*?*?*?*?*?*?*?*?*?*?*?*?*?*?*?*?*?*?,1.9,0.2,87,101132,0,-0,289,0.0,-0.0,0.0,0,0,0,0,317,11.3,10,5,9999,99999,9,999999999,0.0,999,999,99
2050,1,15,2,0,*?*?*?*?*?*?*?*?*?*?*?*?*?*?*?*?*?*?*?*?*?*?,2.2,0.4,88,101132,0,-0,291,0.0,-0.0,0.0,0,0,0,0,273,11.8,10,5,9999,99999,9,999999999,0.0,999,999,99
2050,1,15,3,0,*?*?*?*?*?*?*?*?*?*?*?*?*?*?*?*?*?*?*?*?*?*?,2.6,0.2,84,101132,0,-0,292,0.0,-0.0,0.0,0,0,0,0,230,12.9,10,5,9999,99999,9,999999999,0.0,999,999,99
2050,1,15,4,0,*?*?*?*?*?*?*?*?*?*?*?*?*?*?*?*?*?*?*?*?*?*?,1.5,-0.8,82,101132,0,-0,288,0.0,-0.0,0.0,0,0,0,0,187,10.3,10,5,9999,99999,9,999999999,0.0,999,999,99
2050,1,15,5,0,*?*?*?*?*?*?*?*?*?*?*?*?*?*?*?*?*?*?*?*?*?*?,0.3,-1.5,85,101132,0,-0,283,0.0,-0.0,0.0,0,0,0,0,143,8.8,10,5,9999,99999,9,999999999,0.0,999,999,99
2050,1,15,6,0,*?*?*?*?*?*?*?*?*?*?*?*?*?*?*?*?*?*?*?*?*?*?,1.3,-0.8,84,101132,0,-0,287,0.0,-0.0,0.0,0,0,0,0,100,11.3,10,5,9999,99999,9,999999999,0.0,999,999,99
2050,1,15,7,0,*?*?*?*?*?*?*?*?*?*?*?*?*?*?*?*?*?*?*?*?*?*?,2.1,0.4,88,101132,0,-0,290,0.0,-0.0,0.0,0,0,0,0,95,10.8,10,5,9999,99999,9,999999999,0.0,999,999,99
2050,1,15,8,0,*?*?*?*?*?*?*?*?*?*?*?*?*?*?*?*?*?*?*?*?*?*?,2.9,1.3,89,101132,0,-0,293,0.0,-0.0,0.0,0,0,0,0,90,9.8,10,5,9999,99999,9,999999999,0.0,999,999,99
2050,1,15,9,0,*?*?*?*?*?*?*?*?*?*?*?*?*?*?*?*?*?*?*?*?*?*?,2.4,0.4,86,101132,109,1418,277,18.8,87.4,12.1,2122,3868,1867,203,85,9.3,7,4,9999,99999,9,999999999,0.0,999,999,99
2050,1,15,10,0,*?*?*?*?*?*?*?*?*?*?*?*?*?*?*?*?*?*?*?*?*?*?,4.1,3.4,95,101132,224,1411,289,67.8,107.6,50.7,7232,7071,6152,925,80,6.7,8,4,9999,99999,9,999999999,0.0,999,999,99
2050,1,15,11,0,*?*?*?*?*?*?*?*?*?*?*?*?*?*?*?*?*?*?*?*?*?*?,6.2,3.9,85,101132,296,1412,298,99.9,120.1,74.8,10930,9587,8677,1613,75,7.7,8,4,9999,99999,9,999999999,0.0,999,999,99
2050,1,15,12,0,*?*?*?*?*?*?*?*?*?*?*?*?*?*?*?*?*?*?*?*?*?*?,7.6,3.2,73,101132,319,1412,299,130.3,205.9,83.8,13794,16410,9892,1608,70,5.2,7,4,9999,99999,9,999999999,0.0,999,999,99
2050,1,15,13,0,*?*?*?*?*?*?*?*?*?*?*?*?*?*?*?*?*?*?*?*?*?*?,7.6,1.7,66,101132,292,1414,299,115.8,200.2,74.5,12273,15251,8847,1412,73,6.2,7,4,9999,99999,9,999999999,0.0,999,999,99
2050,1,15,14,0,*?*?*?*?*?*?*?*?*?*?*?*?*?*?*?*?*?*?*?*?*?*?,7.7,1.5,64,101132,216,1413,304,64.0,105.5,47.9,6838,6779,5829,869,77,6.7,8,4,9999,99999,9,999999999,0.0,999,999,99
2050,1,15,15,0,*?*?*?*?*?*?*?*?*?*?*?*?*?*?*?*?*?*?*?*?*?*?,7.6,0.2,59,101132,97,1417,309,8.0,15.6,6.9,948,719,896,143,80,8.8,9,5,9999,99999,9,999999999,0.0,999,999,99
2050,1,15,16,0,*?*?*?*?*?*?*?*?*?*?*?*?*?*?*?*?*?*?*?*?*?*?,6.6,1.7,70,101132,0,-0,309,0.0,-0.0,0.0,0,0,0,0,83,8.8,10,5,9999,99999,9,999999999,0.2,999,999,99
2050,1,15,17,0,*?*?*?*?*?*?*?*?*?*?*?*?*?*?*?*?*?*?*?*?*?*?,6.6,1.9,72,101132,0,-0,309,0.0,-0.0,0.0,0,0,0,0,87,10.3,10,5,9999,99999,9,999999999,1.2,999,999,99
2050,1,15,18,0,*?*?*?*?*?*?*?*?*?*?*?*?*?*?*?*?*?*?*?*?*?*?,5.0,1.5,78,101132,0,-0,302,0.0,-0.0,0.0,0,0,0,0,90,14.4,10,5,9999,99999,9,999999999,1.9,999,999,99
2050,1,15,19,0,*?*?*?*?*?*?*?*?*?*?*?*?*?*?*?*?*?*?*?*?*?*?,4.5,2.7,87,101132,0,-0,300,0.0,-0.0,0.0,0,0,0,0,97,17.5,10,5,9999,99999,9,999999999,0.7,999,999,99
2050,1,15,20,0,*?*?*?*?*?*?*?*?*?*?*?*?*?*?*?*?*?*?*?*?*?*?,4.3,2.7,88,101132,0,-0,299,0.0,-0.0,0.0,0,0,0,0,103,13.9,10,5,9999,99999,9,999999999,0.0,999,999,99
2050,1,15,21,0,*?*?*?*?*?*?*?*?*?*?*?*?*?*?*?*?*?*?*?*?*?*?,3.5,1.0,84,101132,0,-0,296,0.0,-0.0,0.0,0,0,0,0,110,13.4,10,5,9999,99999,9,999999999,0.0,999,999,99
2050,1,15,22,0,*?*?*?*?*?*?*?*?*?*?*?*?*?*?*?*?*?*?*?*?*?*?,2.6,0.8,87,101132,0,-0,292,0.0,-0.0,0.0,0,0,0,0,117,13.4,10,5,9999,99999,9,999999999,0.0,999,999,99
2050,1,15,23,0,*?*?*?*?*?*?*?*?*?*?*?*?*?*?*?*?*?*?*?*?*?*?,3.2,-0.4,76,101132,0,-0,295,0.0,-0.0,0.0,0,0,0,0,123,16.0,10,5,9999,99999,9,999999999,0.9,999,999,99
2050,1,15,24,0,*?*?*?*?*?*?*?*?*?*?*?*?*?*?*?*?*?*?*?*?*?*?,1.0,-0.2,90,101132,0,-0,286,0.0,-0.0,0.0,0,0,0,0,360,13.4,10,5,9999,99999,9,999999999,0.0,999,999,99
2050,1,16,1,0,*?*?*?*?*?*?*?*?*?*?*?*?*?*?*?*?*?*?*?*?*?*?,5.2,4.3,94,101148,0,-0,303,0.0,-0.0,0.0,0,0,0,0,127,11.3,10,5,9999,99999,9,999999999,0.4,999,999,99
2050,1,16,2,0,*?*?*?*?*?*?*?*?*?*?*?*?*?*?*?*?*?*?*?*?*?*?,6.2,6.1,100,101148,0,-0,307,0.0,-0.0,0.0,0,0,0,0,123,10.3,10,5,9999,99999,9,999999999,0.1,999,999,99
2050,1,16,3,0,*?*?*?*?*?*?*?*?*?*?*?*?*?*?*?*?*?*?*?*?*?*?,6.0,5.5,96,101148,0,-0,306,0.0,-0.0,0.0,0,0,0,0,120,9.8,10,5,9999,99999,9,999999999,0.0,999,999,99
2050,1,16,4,0,*?*?*?*?*?*?*?*?*?*?*?*?*?*?*?*?*?*?*?*?*?*?,5.0,5.0,100,101148,0,-0,302,0.0,-0.0,0.0,0,0,0,0,117,9.8,10,5,9999,99999,9,999999999,0.0,999,999,99
2050,1,16,5,0,*?*?*?*?*?*?*?*?*?*?*?*?*?*?*?*?*?*?*?*?*?*?,3.8,3.2,96,101148,0,-0,297,0.0,-0.0,0.0,0,0,0,0,113,10.8,10,5,9999,99999,9,999999999,0.0,999,999,99
2050,1,16,6,0,*?*?*?*?*?*?*?*?*?*?*?*?*?*?*?*?*?*?*?*?*?*?,4.7,3.0,90,101148,0,-0,301,0.0,-0.0,0.0,0,0,0,0,110,9.8,10,5,9999,99999,9,999999999,0.0,999,999,99
2050,1,16,7,0,*?*?*?*?*?*?*?*?*?*?*?*?*?*?*?*?*?*?*?*?*?*?,5.3,3.2,87,101148,0,-0,303,0.0,-0.0,0.0,0,0,0,0,113,11.8,10,5,9999,99999,9,999999999,0.4,999,999,99
2050,1,16,8,0,*?*?*?*?*?*?*?*?*?*?*?*?*?*?*?*?*?*?*?*?*?*?,5.8,2.9,82,101148,0,-0,306,0.0,-0.0,0.0,0,0,0,0,117,11.3,10,5,9999,99999,9,999999999,0.1,999,999,99
2050,1,16,9,0,*?*?*?*?*?*?*?*?*?*?*?*?*?*?*?*?*?*?*?*?*?*?,5.5,2.1,78,101148,112,1412,304,7.6,0.0,7.6,937,-0,936,303,120,12.4,10,5,9999,99999,9,999999999,1.2,999,999,99
2050,1,16,10,0,*?*?*?*?*?*?*?*?*?*?*?*?*?*?*?*?*?*?*?*?*?*?,7.5,2.5,71,101148,228,1412,313,30.2,0.0,30.2,3543,0,3548,1175,123,11.8,10,5,9999,99999,9,999999999,0.3,999,999,99
2050,1,16,11,0,*?*?*?*?*?*?*?*?*?*?*?*?*?*?*?*?*?*?*?*?*?*?,9.5,5.5,76,101148,300,1411,317,76.9,48.1,66.6,8434,3957,7554,1738,127,12.9,9,5,9999,99999,9,999999999,0.0,999,999,99
2050,1,16,12,0,*?*?*?*?*?*?*?*?*?*?*?*?*?*?*?*?*?*?*?*?*?*?,10.8,5.0,67,101148,323,1410,328,48.8,0.0,48.8,5695,0,5707,1936,130,10.3,10,5,9999,99999,9,999999999,0.0,999,999,99
2050,1,16,13,0,*?*?*?*?*?*?*?*?*?*?*?*?*?*?*?*?*?*?*?*?*?*?,10.9,4.5,64,101148,296,1410,328,43.5,0.0,43.5,5082,0,5092,1714,128,13.9,10,5,9999,99999,9,999999999,0.1,999,999,99
2050,1,16,14,0,*?*?*?*?*?*?*?*?*?*?*?*?*?*?*?*?*?*?*?*?*?*?,11.0,4.1,62,101148,221,1413,329,28.8,0.0,28.8,3380,0,3385,1119,127,10.8,10,5,9999,99999,9,999999999,0.0,999,999,99
2050,1,16,15,0,*?*?*?*?*?*?*?*?*?*?*?*?*?*?*?*?*?*?*?*?*?*?,10.9,5.9,72,101148,102,1416,328,5.6,0.0,5.6,702,-0,701,225,125,11.8,10,5,9999,99999,9,999999999,0.0,999,999,99
2050,1,16,16,0,*?*?*?*?*?*?*?*?*?*?*?*?*?*?*?*?*?*?*?*?*?*?,10.9,7.4,79,101148,0,-0,328,0.0,-0.0,0.0,0,0,0,0,123,12.4,10,5,9999,99999,9,999999999,0.1,999,999,99
2050,1,16,17,0,*?*?*?*?*?*?*?*?*?*?*?*?*?*?*?*?*?*?*?*?*?*?,9.2,7.9,91,101148,0,-0,320,0.0,-0.0,0.0,0,0,0,0,122,10.8,10,5,9999,99999,9,999999999,0.9,999,999,99
2050,1,16,18,0,*?*?*?*?*?*?*?*?*?*?*?*?*?*?*?*?*?*?*?*?*?*?,8.8,7.4,91,101148,0,-0,318,0.0,-0.0,0.0,0,0,0,0,120,8.2,10,5,9999,99999,9,999999999,0.2,999,999,99
2050,1,16,19,0,*?*?*?*?*?*?*?*?*?*?*?*?*?*?*?*?*?*?*?*?*?*?,8.3,8.0,97,101148,0,-0,316,0.0,-0.0,0.0,0,0,0,0,120,10.8,10,5,9999,99999,9,999999999,0.8,999,999,99
2050,1,16,20,0,*?*?*?*?*?*?*?*?*?*?*?*?*?*?*?*?*?*?*?*?*?*?,7.3,7.3,100,101148,0,-0,311,0.0,-0.0,0.0,0,0,0,0,120,8.2,10,5,9999,99999,9,999999999,10.2,999,999,99
2050,1,16,21,0,*?*?*?*?*?*?*?*?*?*?*?*?*?*?*?*?*?*?*?*?*?*?,7.5,6.4,93,101148,0,-0,313,0.0,-0.0,0.0,0,0,0,0,120,9.3,10,5,9999,99999,9,999999999,7.7,999,999,99
2050,1,16,22,0,*?*?*?*?*?*?*?*?*?*?*?*?*?*?*?*?*?*?*?*?*?*?,6.7,6.2,96,101148,0,-0,309,0.0,-0.0,0.0,0,0,0,0,120,12.4,10,5,9999,99999,9,999999999,5.0,999,999,99
2050,1,16,23,0,*?*?*?*?*?*?*?*?*?*?*?*?*?*?*?*?*?*?*?*?*?*?,6.5,5.8,96,101148,0,-0,308,0.0,-0.0,0.0,0,0,0,0,120,8.8,10,5,9999,99999,9,999999999,1.3,999,999,99
2050,1,16,24,0,*?*?*?*?*?*?*?*?*?*?*?*?*?*?*?*?*?*?*?*?*?*?,3.8,2.1,88,101148,0,-0,297,0.0,-0.0,0.0,0,0,0,0,130,9.3,10,5,9999,99999,9,999999999,1.3,999,999,99
2050,1,17,1,0,*?*?*?*?*?*?*?*?*?*?*?*?*?*?*?*?*?*?*?*?*?*?,6.3,4.1,87,101213,0,-0,308,0.0,-0.0,0.0,0,0,0,0,115,8.8,10,5,9999,99999,9,999999999,0.4,999,999,99
2050,1,17,2,0,*?*?*?*?*?*?*?*?*?*?*?*?*?*?*?*?*?*?*?*?*?*?,6.1,3.0,82,101213,0,-0,307,0.0,-0.0,0.0,0,0,0,0,110,10.8,10,5,9999,99999,9,999999999,1.6,999,999,99
2050,1,17,3,0,*?*?*?*?*?*?*?*?*?*?*?*?*?*?*?*?*?*?*?*?*?*?,6.3,3.6,84,101213,0,-0,308,0.0,-0.0,0.0,0,0,0,0,105,12.4,10,5,9999,99999,9,999999999,1.7,999,999,99
2050,1,17,4,0,*?*?*?*?*?*?*?*?*?*?*?*?*?*?*?*?*?*?*?*?*?*?,5.6,3.9,90,101213,0,-0,305,0.0,-0.0,0.0,0,0,0,0,100,10.3,10,5,9999,99999,9,999999999,0.5,999,999,99
2050,1,17,5,0,*?*?*?*?*?*?*?*?*?*?*?*?*?*?*?*?*?*?*?*?*?*?,5.1,5.1,100,101213,0,-0,302,0.0,-0.0,0.0,0,0,0,0,95,9.8,10,5,9999,99999,9,999999999,0.0,999,999,99
2050,1,17,6,0,*?*?*?*?*?*?*?*?*?*?*?*?*?*?*?*?*?*?*?*?*?*?,4.4,4.3,100,101213,0,-0,299,0.0,-0.0,0.0,0,0,0,0,90,8.8,10,5,9999,99999,9,999999999,0.0,999,999,99
2050,1,17,7,0,*?*?*?*?*?*?*?*?*?*?*?*?*?*?*?*?*?*?*?*?*?*?,5.0,5.0,100,101213,0,-0,302,0.0,-0.0,0.0,0,0,0,0,90,11.8,10,5,9999,99999,9,999999999,0.0,999,999,99
2050,1,17,8,0,*?*?*?*?*?*?*?*?*?*?*?*?*?*?*?*?*?*?*?*?*?*?,5.5,4.8,96,101213,0,-0,304,0.0,-0.0,0.0,0,0,0,0,90,11.8,10,5,9999,99999,9,999999999,0.3,999,999,99
2050,1,17,9,0,*?*?*?*?*?*?*?*?*?*?*?*?*?*?*?*?*?*?*?*?*?*?,5.9,5.1,95,101213,116,1416,306,8.3,0.0,8.3,1020,-0,1020,331,90,11.8,10,5,9999,99999,9,999999999,0.3,999,999,99
2050,1,17,10,0,*?*?*?*?*?*?*?*?*?*?*?*?*?*?*?*?*?*?*?*?*?*?,7.2,6.6,97,101213,232,1411,311,31.0,0.0,31.0,3633,0,3639,1206,90,10.3,10,5,9999,99999,9,999999999,0.1,999,999,99
2050,1,17,11,0,*?*?*?*?*?*?*?*?*?*?*?*?*?*?*?*?*?*?*?*?*?*?,9.1,7.6,91,101213,304,1409,319,45.1,0.0,45.1,5266,0,5277,1780,90,11.8,10,5,9999,99999,9,999999999,0.2,999,999,99
2050,1,17,12,0,*?*?*?*?*?*?*?*?*?*?*?*?*?*?*?*?*?*?*?*?*?*?,10.3,8.5,89,101213,328,1411,325,49.7,0.0,49.7,5802,0,5814,1975,90,10.8,10,5,9999,99999,9,999999999,0.2,999,999,99
2050,1,17,13,0,*?*?*?*?*?*?*?*?*?*?*?*?*?*?*?*?*?*?*?*?*?*?,10.4,8.9,91,101213,301,1410,325,44.5,0.0,44.5,5194,0,5204,1754,93,11.8,10,5,9999,99999,9,999999999,0.1,999,999,99
2050,1,17,14,0,*?*?*?*?*?*?*?*?*?*?*?*?*?*?*?*?*?*?*?*?*?*?,10.2,7.3,83,101213,226,1413,325,29.8,0.0,29.8,3495,0,3500,1158,97,13.4,10,5,9999,99999,9,999999999,0.0,999,999,99
2050,1,17,15,0,*?*?*?*?*?*?*?*?*?*?*?*?*?*?*?*?*?*?*?*?*?*?,10.1,7.3,84,101213,107,1413,324,6.6,0.0,6.6,821,-0,820,265,100,14.4,10,5,9999,99999,9,999999999,0.0,999,999,99
2050,1,17,16,0,*?*?*?*?*?*?*?*?*?*?*?*?*?*?*?*?*?*?*?*?*?*?,9.9,7.7,87,101213,0,-0,323,0.0,-0.0,0.0,0,0,0,0,103,13.4,10,5,9999,99999,9,999999999,1.0,999,999,99
2050,1,17,17,0,*?*?*?*?*?*?*?*?*?*?*?*?*?*?*?*?*?*?*?*?*?*?,9.1,8.0,94,101213,0,-0,319,0.0,-0.0,0.0,0,0,0,0,107,11.8,10,5,9999,99999,9,999999999,0.1,999,999,99
2050,1,17,18,0,*?*?*?*?*?*?*?*?*?*?*?*?*?*?*?*?*?*?*?*?*?*?,8.3,7.6,97,101213,0,-0,316,0.0,-0.0,0.0,0,0,0,0,110,9.3,10,5,9999,99999,9,999999999,0.0,999,999,99
2050,1,17,19,0,*?*?*?*?*?*?*?*?*?*?*?*?*?*?*?*?*?*?*?*?*?*?,7.8,7.1,97,101213,0,-0,314,0.0,-0.0,0.0,0,0,0,0,108,12.4,10,5,9999,99999,9,999999999,0.0,999,999,99
2050,1,17,20,0,*?*?*?*?*?*?*?*?*?*?*?*?*?*?*?*?*?*?*?*?*?*?,7.8,7.7,100,101213,0,-0,314,0.0,-0.0,0.0,0,0,0,0,107,5.2,10,5,9999,99999,9,999999999,0.0,999,999,99
2050,1,17,21,0,*?*?*?*?*?*?*?*?*?*?*?*?*?*?*?*?*?*?*?*?*?*?,7.2,7.1,100,101213,0,-0,311,0.0,-0.0,0.0,0,0,0,0,105,10.3,10,5,9999,99999,9,999999999,0.0,999,999,99
2050,1,17,22,0,*?*?*?*?*?*?*?*?*?*?*?*?*?*?*?*?*?*?*?*?*?*?,7.2,7.1,100,101213,0,-0,311,0.0,-0.0,0.0,0,0,0,0,103,11.8,10,5,9999,99999,9,999999999,0.0,999,999,99
2050,1,17,23,0,*?*?*?*?*?*?*?*?*?*?*?*?*?*?*?*?*?*?*?*?*?*?,8.2,7.0,93,101213,0,-0,316,0.0,-0.0,0.0,0,0,0,0,102,12.9,10,5,9999,99999,9,999999999,0.2,999,999,99
2050,1,17,24,0,*?*?*?*?*?*?*?*?*?*?*?*?*?*?*?*?*?*?*?*?*?*?,6.2,5.0,93,101213,0,-0,307,0.0,-0.0,0.0,0,0,0,0,120,6.2,10,5,9999,99999,9,999999999,0.3,999,999,99
2050,1,18,1,0,*?*?*?*?*?*?*?*?*?*?*?*?*?*?*?*?*?*?*?*?*?*?,9.5,5.8,76,100124,0,-0,322,0.0,-0.0,0.0,0,0,0,0,105,8.8,10,5,9999,99999,9,999999999,0.0,999,999,99
2050,1,18,2,0,*?*?*?*?*?*?*?*?*?*?*?*?*?*?*?*?*?*?*?*?*?*?,9.7,5.1,72,100124,0,-0,323,0.0,-0.0,0.0,0,0,0,0,110,10.8,10,5,9999,99999,9,999999999,0.0,999,999,99
2050,1,18,3,0,*?*?*?*?*?*?*?*?*?*?*?*?*?*?*?*?*?*?*?*?*?*?,9.5,3.8,67,100124,0,-0,322,0.0,-0.0,0.0,0,0,0,0,115,12.4,10,5,9999,99999,9,999999999,0.0,999,999,99
2050,1,18,4,0,*?*?*?*?*?*?*?*?*?*?*?*?*?*?*?*?*?*?*?*?*?*?,9.3,3.6,66,100124,0,-0,321,0.0,-0.0,0.0,0,0,0,0,120,10.3,10,5,9999,99999,9,999999999,0.0,999,999,99
2050,1,18,5,0,*?*?*?*?*?*?*?*?*?*?*?*?*?*?*?*?*?*?*?*?*?*?,9.5,4.1,68,100124,0,-0,322,0.0,-0.0,0.0,0,0,0,0,125,9.8,10,5,9999,99999,9,999999999,0.0,999,999,99
2050,1,18,6,0,*?*?*?*?*?*?*?*?*?*?*?*?*?*?*?*?*?*?*?*?*?*?,9.8,5.5,74,100124,0,-0,323,0.0,-0.0,0.0,0,0,0,0,130,8.8,10,5,9999,99999,9,999999999,0.0,999,999,99
2050,1,18,7,0,*?*?*?*?*?*?*?*?*?*?*?*?*?*?*?*?*?*?*?*?*?*?,9.9,5.0,71,100124,0,-0,324,0.0,-0.0,0.0,0,0,0,0,128,11.8,10,5,9999,99999,9,999999999,0.0,999,999,99
2050,1,18,8,0,*?*?*?*?*?*?*?*?*?*?*?*?*?*?*?*?*?*?*?*?*?*?,9.8,4.6,69,100124,0,-0,323,0.0,-0.0,0.0,0,0,0,0,127,11.8,10,5,9999,99999,9,999999999,0.9,999,999,99
2050,1,18,9,0,*?*?*?*?*?*?*?*?*?*?*?*?*?*?*?*?*?*?*?*?*?*?,9.7,4.5,69,100124,119,1406,323,9.1,0.0,9.1,1106,-0,1106,359,125,11.8,10,5,9999,99999,9,999999999,0.0,999,999,99
2050,1,18,10,0,*?*?*?*?*?*?*?*?*?*?*?*?*?*?*?*?*?*?*?*?*?*?,10.4,5.8,72,100124,236,1410,326,31.8,0.0,31.8,3728,0,3733,1238,123,10.3,10,5,9999,99999,9,999999999,0.0,999,999,99
2050,1,18,11,0,*?*?*?*?*?*?*?*?*?*?*?*?*?*?*?*?*?*?*?*?*?*?,10.3,5.1,69,100124,309,1411,325,46.0,0.0,46.0,5370,0,5381,1818,122,11.8,10,5,9999,99999,9,999999999,0.0,999,999,99
2050,1,18,12,0,*?*?*?*?*?*?*?*?*?*?*?*?*?*?*?*?*?*?*?*?*?*?,10.8,5.1,67,100124,333,1412,328,50.6,0.0,50.6,5913,0,5926,2016,120,10.8,10,5,9999,99999,9,999999999,0.2,999,999,99
2050,1,18,13,0,*?*?*?*?*?*?*?*?*?*?*?*?*?*?*?*?*?*?*?*?*?*?,10.7,4.3,64,100124,306,1410,327,45.5,0.0,45.5,5308,0,5319,1796,117,11.8,10,5,9999,99999,9,999999999,0.8,999,999,99
2050,1,18,14,0,*?*?*?*?*?*?*?*?*?*?*?*?*?*?*?*?*?*?*?*?*?*?,10.7,5.0,66,100124,231,1411,327,30.8,0.0,30.8,3612,0,3618,1199,113,13.4,10,5,9999,99999,9,999999999,0.0,999,999,99
2050,1,18,15,0,*?*?*?*?*?*?*?*?*?*?*?*?*?*?*?*?*?*?*?*?*?*?,10.7,3.6,61,100124,112,1409,328,7.6,0.0,7.6,942,-0,942,305,110,14.4,10,5,9999,99999,9,999999999,0.0,999,999,99
2050,1,18,16,0,*?*?*?*?*?*?*?*?*?*?*?*?*?*?*?*?*?*?*?*?*?*?,10.2,3.6,63,100124,0,-0,325,0.0,-0.0,0.0,0,0,0,0,107,13.4,10,5,9999,99999,9,999999999,0.0,999,999,99
2050,1,18,17,0,*?*?*?*?*?*?*?*?*?*?*?*?*?*?*?*?*?*?*?*?*?*?,10.7,5.0,67,100124,0,-0,327,0.0,-0.0,0.0,0,0,0,0,103,11.8,10,5,9999,99999,9,999999999,0.0,999,999,99
2050,1,18,18,0,*?*?*?*?*?*?*?*?*?*?*?*?*?*?*?*?*?*?*?*?*?*?,9.9,5.0,70,100124,0,-0,324,0.0,-0.0,0.0,0,0,0,0,100,9.3,10,5,9999,99999,9,999999999,0.0,999,999,99
2050,1,18,19,0,*?*?*?*?*?*?*?*?*?*?*?*?*?*?*?*?*?*?*?*?*?*?,10.0,3.8,65,100124,0,-0,324,0.0,-0.0,0.0,0,0,0,0,102,12.4,10,5,9999,99999,9,999999999,0.0,999,999,99
2050,1,18,20,0,*?*?*?*?*?*?*?*?*?*?*?*?*?*?*?*?*?*?*?*?*?*?,9.6,3.8,67,100124,0,-0,322,0.0,-0.0,0.0,0,0,0,0,103,5.2,10,5,9999,99999,9,999999999,0.0,999,999,99
2050,1,18,21,0,*?*?*?*?*?*?*?*?*?*?*?*?*?*?*?*?*?*?*?*?*?*?,9.8,3.6,65,100124,0,-0,323,0.0,-0.0,0.0,0,0,0,0,105,10.3,10,5,9999,99999,9,999999999,0.0,999,999,99
2050,1,18,22,0,*?*?*?*?*?*?*?*?*?*?*?*?*?*?*?*?*?*?*?*?*?*?,9.7,3.0,63,100124,0,-0,323,0.0,-0.0,0.0,0,0,0,0,107,11.8,10,5,9999,99999,9,999999999,0.0,999,999,99
2050,1,18,23,0,*?*?*?*?*?*?*?*?*?*?*?*?*?*?*?*?*?*?*?*?*?*?,9.9,3.2,63,100124,0,-0,324,0.0,-0.0,0.0,0,0,0,0,108,12.9,10,5,9999,99999,9,999999999,0.0,999,999,99
2050,1,18,24,0,*?*?*?*?*?*?*?*?*?*?*?*?*?*?*?*?*?*?*?*?*?*?,9.3,6.4,81,100124,0,-0,321,0.0,-0.0,0.0,0,0,0,0,100,6.2,10,5,9999,99999,9,999999999,1.4,999,999,99
2050,1,19,1,0,*?*?*?*?*?*?*?*?*?*?*?*?*?*?*?*?*?*?*?*?*?*?,9.9,7.0,82,100300,0,-0,323,0.0,-0.0,0.0,0,0,0,0,105,12.9,10,5,9999,99999,9,999999999,0.0,999,999,99
2050,1,19,2,0,*?*?*?*?*?*?*?*?*?*?*?*?*?*?*?*?*?*?*?*?*?*?,9.9,8.5,92,100300,0,-0,323,0.0,-0.0,0.0,0,0,0,0,100,12.4,10,5,9999,99999,9,999999999,0.0,999,999,99
2050,1,19,3,0,*?*?*?*?*?*?*?*?*?*?*?*?*?*?*?*?*?*?*?*?*?*?,9.5,8.4,93,100300,0,-0,321,0.0,-0.0,0.0,0,0,0,0,95,13.4,10,5,9999,99999,9,999999999,0.0,999,999,99
2050,1,19,4,0,*?*?*?*?*?*?*?*?*?*?*?*?*?*?*?*?*?*?*?*?*?*?,9.3,8.1,93,100300,0,-0,320,0.0,-0.0,0.0,0,0,0,0,90,12.4,10,5,9999,99999,9,999999999,0.0,999,999,99
2050,1,19,5,0,*?*?*?*?*?*?*?*?*?*?*?*?*?*?*?*?*?*?*?*?*?*?,9.3,8.4,94,100300,0,-0,320,0.0,-0.0,0.0,0,0,0,0,85,13.4,10,5,9999,99999,9,999999999,0.0,999,999,99
2050,1,19,6,0,*?*?*?*?*?*?*?*?*?*?*?*?*?*?*?*?*?*?*?*?*?*?,9.5,8.4,93,100300,0,-0,321,0.0,-0.0,0.0,0,0,0,0,80,11.3,10,5,9999,99999,9,999999999,0.0,999,999,99
2050,1,19,7,0,*?*?*?*?*?*?*?*?*?*?*?*?*?*?*?*?*?*?*?*?*?*?,8.9,7.9,94,100300,0,-0,319,0.0,-0.0,0.0,0,0,0,0,75,9.8,10,5,9999,99999,9,999999999,0.0,999,999,99
2050,1,19,8,0,*?*?*?*?*?*?*?*?*?*?*?*?*?*?*?*?*?*?*?*?*?*?,8.2,7.6,96,100300,0,-0,312,0.0,-0.0,0.0,0,0,0,0,70,10.8,9,5,9999,99999,9,999999999,0.0,999,999,99
2050,1,19,9,0,*?*?*?*?*?*?*?*?*?*?*?*?*?*?*?*?*?*?*?*?*?*?,9.2,7.0,86,100300,123,1407,304,29.7,152.0,16.4,3114,8211,2692,310,65,8.8,6,3,9999,99999,9,999999999,0.0,999,999,99
2050,1,19,10,0,*?*?*?*?*?*?*?*?*?*?*?*?*?*?*?*?*?*?*?*?*?*?,10.1,7.0,81,100300,240,1408,296,111.2,415.8,40.4,11477,29901,6162,739,60,11.8,3,2,9999,99999,9,999999999,0.0,999,999,99
2050,1,19,11,0,*?*?*?*?*?*?*?*?*?*?*?*?*?*?*?*?*?*?*?*?*?*?,11.6,7.6,76,100300,314,1413,299,161.2,487.5,52.9,16669,38969,7950,976,55,13.4,2,1,9999,99999,9,999999999,0.0,999,999,99
2050,1,19,12,0,*?*?*?*?*?*?*?*?*?*?*?*?*?*?*?*?*?*?*?*?*?*?,12.7,8.5,76,100300,338,1412,317,166.0,364.0,78.9,17357,29495,10270,1444,50,13.4,5,3,9999,99999,9,999999999,0.0,999,999,99
2050,1,19,13,0,*?*?*?*?*?*?*?*?*?*?*?*?*?*?*?*?*?*?*?*?*?*?,12.7,8.8,77,100300,312,1413,310,158.4,457.0,57.5,16264,36251,8496,1043,50,10.3,3,2,9999,99999,9,999999999,0.0,999,999,99
2050,1,19,14,0,*?*?*?*?*?*?*?*?*?*?*?*?*?*?*?*?*?*?*?*?*?*?,12.7,8.8,77,100300,236,1409,313,106.4,373.3,43.8,10891,26483,6567,787,50,8.8,4,2,9999,99999,9,999999999,0.0,999,999,99
2050,1,19,15,0,*?*?*?*?*?*?*?*?*?*?*?*?*?*?*?*?*?*?*?*?*?*?,12.9,9.7,81,100300,118,1416,330,20.0,60.6,15.0,2233,2569,1970,245,50,7.2,8,4,9999,99999,9,999999999,0.0,999,999,99
2050,1,19,16,0,*?*?*?*?*?*?*?*?*?*?*?*?*?*?*?*?*?*?*?*?*?*?,12.6,8.4,76,100300,0,-0,335,0.0,-0.0,0.0,0,0,0,0,50,7.2,10,5,9999,99999,9,999999999,0.0,999,999,99
2050,1,19,17,0,*?*?*?*?*?*?*?*?*?*?*?*?*?*?*?*?*?*?*?*?*?*?,11.4,9.3,87,100300,0,-0,330,0.0,-0.0,0.0,0,0,0,0,50,7.2,10,5,9999,99999,9,999999999,0.0,999,999,99
2050,1,19,18,0,*?*?*?*?*?*?*?*?*?*?*?*?*?*?*?*?*?*?*?*?*?*?,11.1,9.9,92,100300,0,-0,328,0.0,-0.0,0.0,0,0,0,0,50,7.2,10,5,9999,99999,9,999999999,4.5,999,999,99
2050,1,19,19,0,*?*?*?*?*?*?*?*?*?*?*?*?*?*?*?*?*?*?*?*?*?*?,11.0,8.9,87,100300,0,-0,328,0.0,-0.0,0.0,0,0,0,0,50,10.8,10,5,9999,99999,9,999999999,0.1,999,999,99
2050,1,19,20,0,*?*?*?*?*?*?*?*?*?*?*?*?*?*?*?*?*?*?*?*?*?*?,10.4,9.2,92,100300,0,-0,325,0.0,-0.0,0.0,0,0,0,0,50,10.8,10,5,9999,99999,9,999999999,0.0,999,999,99
2050,1,19,21,0,*?*?*?*?*?*?*?*?*?*?*?*?*?*?*?*?*?*?*?*?*?*?,10.1,9.3,95,100300,0,-0,324,0.0,-0.0,0.0,0,0,0,0,50,11.8,10,5,9999,99999,9,999999999,0.0,999,999,99
2050,1,19,22,0,*?*?*?*?*?*?*?*?*?*?*?*?*?*?*?*?*?*?*?*?*?*?,9.7,8.8,94,100300,0,-0,322,0.0,-0.0,0.0,0,0,0,0,50,11.8,10,5,9999,99999,9,999999999,0.0,999,999,99
2050,1,19,23,0,*?*?*?*?*?*?*?*?*?*?*?*?*?*?*?*?*?*?*?*?*?*?,9.8,9.6,98,100300,0,-0,322,0.0,-0.0,0.0,0,0,0,0,50,11.8,10,5,9999,99999,9,999999999,0.0,999,999,99
2050,1,19,24,0,*?*?*?*?*?*?*?*?*?*?*?*?*?*?*?*?*?*?*?*?*?*?,10.1,5.3,72,100300,0,-0,324,0.0,-0.0,0.0,0,0,0,0,110,13.9,10,5,9999,99999,9,999999999,0.0,999,999,99
2050,1,20,1,0,*?*?*?*?*?*?*?*?*?*?*?*?*?*?*?*?*?*?*?*?*?*?,9.9,8.3,89,100225,0,-0,323,0.0,-0.0,0.0,0,0,0,0,53,10.3,10,5,9999,99999,9,999999999,0.0,999,999,99
2050,1,20,2,0,*?*?*?*?*?*?*?*?*?*?*?*?*?*?*?*?*?*?*?*?*?*?,9.8,7.6,86,100225,0,-0,323,0.0,-0.0,0.0,0,0,0,0,57,9.8,10,5,9999,99999,9,999999999,0.0,999,999,99
2050,1,20,3,0,*?*?*?*?*?*?*?*?*?*?*?*?*?*?*?*?*?*?*?*?*?*?,9.5,6.9,84,100225,0,-0,321,0.0,-0.0,0.0,0,0,0,0,60,8.8,10,5,9999,99999,9,999999999,0.0,999,999,99
2050,1,20,4,0,*?*?*?*?*?*?*?*?*?*?*?*?*?*?*?*?*?*?*?*?*?*?,9.7,6.7,81,100225,0,-0,322,0.0,-0.0,0.0,0,0,0,0,63,6.2,10,5,9999,99999,9,999999999,0.0,999,999,99
2050,1,20,5,0,*?*?*?*?*?*?*?*?*?*?*?*?*?*?*?*?*?*?*?*?*?*?,9.9,6.2,78,100225,0,-0,323,0.0,-0.0,0.0,0,0,0,0,67,6.7,10,5,9999,99999,9,999999999,0.0,999,999,99
2050,1,20,6,0,*?*?*?*?*?*?*?*?*?*?*?*?*?*?*?*?*?*?*?*?*?*?,10.0,6.1,77,100225,0,-0,324,0.0,-0.0,0.0,0,0,0,0,70,6.2,10,5,9999,99999,9,999999999,0.0,999,999,99
2050,1,20,7,0,*?*?*?*?*?*?*?*?*?*?*?*?*?*?*?*?*?*?*?*?*?*?,10.1,6.6,78,100225,0,-0,324,0.0,-0.0,0.0,0,0,0,0,68,4.6,10,5,9999,99999,9,999999999,0.0,999,999,99
2050,1,20,8,0,*?*?*?*?*?*?*?*?*?*?*?*?*?*?*?*?*?*?*?*?*?*?,10.1,6.2,77,100225,0,-0,324,0.0,-0.0,0.0,0,0,0,0,67,9.3,10,5,9999,99999,9,999999999,0.0,999,999,99
2050,1,20,9,0,*?*?*?*?*?*?*?*?*?*?*?*?*?*?*?*?*?*?*?*?*?*?,10.0,6.2,77,100225,128,1416,324,10.6,0.0,10.6,1291,-0,1291,420,65,12.9,10,5,9999,99999,9,999999999,0.0,999,999,99
2050,1,20,10,0,*?*?*?*?*?*?*?*?*?*?*?*?*?*?*?*?*?*?*?*?*?*?,10.5,6.7,77,100225,245,1411,326,33.5,0.0,33.5,3928,0,3934,1307,63,12.9,10,5,9999,99999,9,999999999,0.0,999,999,99
2050,1,20,11,0,*?*?*?*?*?*?*?*?*?*?*?*?*?*?*?*?*?*?*?*?*?*?,11.4,7.9,79,100225,318,1409,330,47.8,0.0,47.8,5587,0,5598,1896,62,17.0,10,5,9999,99999,9,999999999,0.0,999,999,99
2050,1,20,12,0,*?*?*?*?*?*?*?*?*?*?*?*?*?*?*?*?*?*?*?*?*?*?,11.4,8.1,80,100225,343,1411,330,52.6,0.0,52.6,6144,0,6157,2100,60,16.0,10,5,9999,99999,9,999999999,0.0,999,999,99
2050,1,20,13,0,*?*?*?*?*?*?*?*?*?*?*?*?*?*?*?*?*?*?*?*?*?*?,11.7,9.1,84,100225,317,1412,331,47.5,0.0,47.5,5550,0,5562,1883,60,16.0,10,5,9999,99999,9,999999999,0.0,999,999,99
2050,1,20,14,0,*?*?*?*?*?*?*?*?*?*?*?*?*?*?*?*?*?*?*?*?*?*?,11.4,8.8,84,100225,242,1412,330,32.9,0.0,32.9,3857,0,3863,1283,60,18.0,10,5,9999,99999,9,999999999,0.0,999,999,99
2050,1,20,15,0,*?*?*?*?*?*?*?*?*?*?*?*?*?*?*?*?*?*?*?*?*?*?,11.5,9.2,86,100225,123,1410,330,9.8,0.0,9.8,1191,-0,1191,387,60,19.6,10,5,9999,99999,9,999999999,0.0,999,999,99
2050,1,20,16,0,*?*?*?*?*?*?*?*?*?*?*?*?*?*?*?*?*?*?*?*?*?*?,11.6,8.8,83,100225,0,-0,331,0.0,-0.0,0.0,0,0,0,0,60,18.0,10,5,9999,99999,9,999999999,0.0,999,999,99
2050,1,20,17,0,*?*?*?*?*?*?*?*?*?*?*?*?*?*?*?*?*?*?*?*?*?*?,11.5,8.4,81,100225,0,-0,330,0.0,-0.0,0.0,0,0,0,0,60,14.9,10,5,9999,99999,9,999999999,0.0,999,999,99
2050,1,20,18,0,*?*?*?*?*?*?*?*?*?*?*?*?*?*?*?*?*?*?*?*?*?*?,10.4,8.0,85,100225,0,-0,325,0.0,-0.0,0.0,0,0,0,0,60,8.8,10,5,9999,99999,9,999999999,0.0,999,999,99
2050,1,20,19,0,*?*?*?*?*?*?*?*?*?*?*?*?*?*?*?*?*?*?*?*?*?*?,10.4,7.9,84,100225,0,-0,325,0.0,-0.0,0.0,0,0,0,0,60,5.2,10,5,9999,99999,9,999999999,0.0,999,999,99
2050,1,20,20,0,*?*?*?*?*?*?*?*?*?*?*?*?*?*?*?*?*?*?*?*?*?*?,10.4,7.3,81,100225,0,-0,325,0.0,-0.0,0.0,0,0,0,0,60,6.7,10,5,9999,99999,9,999999999,0.0,999,999,99
2050,1,20,21,0,*?*?*?*?*?*?*?*?*?*?*?*?*?*?*?*?*?*?*?*?*?*?,11.2,8.1,82,100225,0,-0,329,0.0,-0.0,0.0,0,0,0,0,60,8.8,10,5,9999,99999,9,999999999,0.0,999,999,99
2050,1,20,22,0,*?*?*?*?*?*?*?*?*?*?*?*?*?*?*?*?*?*?*?*?*?*?,10.2,7.4,82,100225,0,-0,325,0.0,-0.0,0.0,0,0,0,0,60,9.3,10,5,9999,99999,9,999999999,0.0,999,999,99
2050,1,20,23,0,*?*?*?*?*?*?*?*?*?*?*?*?*?*?*?*?*?*?*?*?*?*?,10.2,7.3,82,100225,0,-0,325,0.0,-0.0,0.0,0,0,0,0,60,8.8,10,5,9999,99999,9,999999999,0.0,999,999,99
2050,1,20,24,0,*?*?*?*?*?*?*?*?*?*?*?*?*?*?*?*?*?*?*?*?*?*?,9.9,8.9,93,100225,0,-0,323,0.0,-0.0,0.0,0,0,0,0,50,10.3,10,5,9999,99999,9,999999999,0.0,999,999,99
2050,1,21,1,0,*?*?*?*?*?*?*?*?*?*?*?*?*?*?*?*?*?*?*?*?*?*?,9.8,7.6,85,99725.8,0,-0,323,0.0,-0.0,0.0,0,0,0,0,62,10.3,10,5,9999,99999,9,999999999,0.0,999,999,99
2050,1,21,2,0,*?*?*?*?*?*?*?*?*?*?*?*?*?*?*?*?*?*?*?*?*?*?,9.8,7.6,86,99725.8,0,-0,323,0.0,-0.0,0.0,0,0,0,0,63,9.8,10,5,9999,99999,9,999999999,0.0,999,999,99
2050,1,21,3,0,*?*?*?*?*?*?*?*?*?*?*?*?*?*?*?*?*?*?*?*?*?*?,9.4,7.0,85,99725.8,0,-0,321,0.0,-0.0,0.0,0,0,0,0,65,8.8,10,5,9999,99999,9,999999999,0.0,999,999,99
2050,1,21,4,0,*?*?*?*?*?*?*?*?*?*?*?*?*?*?*?*?*?*?*?*?*?*?,9.1,6.6,83,99725.8,0,-0,320,0.0,-0.0,0.0,0,0,0,0,67,6.2,10,5,9999,99999,9,999999999,0.0,999,999,99
2050,1,21,5,0,*?*?*?*?*?*?*?*?*?*?*?*?*?*?*?*?*?*?*?*?*?*?,8.7,5.9,83,99725.8,0,-0,318,0.0,-0.0,0.0,0,0,0,0,68,6.7,10,5,9999,99999,9,999999999,0.0,999,999,99
2050,1,21,6,0,*?*?*?*?*?*?*?*?*?*?*?*?*?*?*?*?*?*?*?*?*?*?,8.9,7.1,88,99725.8,0,-0,319,0.0,-0.0,0.0,0,0,0,0,70,6.2,10,5,9999,99999,9,999999999,0.0,999,999,99
2050,1,21,7,0,*?*?*?*?*?*?*?*?*?*?*?*?*?*?*?*?*?*?*?*?*?*?,8.3,6.1,86,99725.8,0,-0,316,0.0,-0.0,0.0,0,0,0,0,67,4.6,10,5,9999,99999,9,999999999,0.0,999,999,99
2050,1,21,8,0,*?*?*?*?*?*?*?*?*?*?*?*?*?*?*?*?*?*?*?*?*?*?,7.7,6.6,92,99725.8,0,-0,313,0.0,-0.0,0.0,0,0,0,0,63,9.3,10,5,9999,99999,9,999999999,0.0,999,999,99
2050,1,21,9,0,*?*?*?*?*?*?*?*?*?*?*?*?*?*?*?*?*?*?*?*?*?*?,9.2,7.3,88,99725.8,132,1413,320,11.5,0.0,11.5,1389,-0,1389,452,60,12.9,10,5,9999,99999,9,999999999,0.0,999,999,99
2050,1,21,10,0,*?*?*?*?*?*?*?*?*?*?*?*?*?*?*?*?*?*?*?*?*?*?,10.7,7.3,79,99725.8,250,1413,323,59.8,45.0,51.9,6620,3343,6124,1106,57,12.9,9,5,9999,99999,9,999999999,0.0,999,999,99
2050,1,21,11,0,*?*?*?*?*?*?*?*?*?*?*?*?*?*?*?*?*?*?*?*?*?*?,12.6,7.7,72,99725.8,323,1409,332,84.8,49.2,73.5,9308,4142,8330,1931,53,17.0,9,5,9999,99999,9,999999999,0.0,999,999,99
2050,1,21,12,0,*?*?*?*?*?*?*?*?*?*?*?*?*?*?*?*?*?*?*?*?*?*?,14.1,7.6,65,99725.8,348,1410,339,93.2,50.2,80.8,10229,4318,9148,2139,50,16.0,9,5,9999,99999,9,999999999,0.0,999,999,99
2050,1,21,13,0,*?*?*?*?*?*?*?*?*?*?*?*?*?*?*?*?*?*?*?*?*?*?,14.4,7.6,64,99725.8,322,1409,340,84.4,49.1,73.2,9265,4134,8292,1922,55,16.0,9,5,9999,99999,9,999999999,0.0,999,999,99
2050,1,21,14,0,*?*?*?*?*?*?*?*?*?*?*?*?*?*?*?*?*?*?*?*?*?*?,14.5,7.6,63,99725.8,247,1408,345,34.0,0.0,34.0,3983,0,3989,1326,60,18.0,10,5,9999,99999,9,999999999,0.0,999,999,99
2050,1,21,15,0,*?*?*?*?*?*?*?*?*?*?*?*?*?*?*?*?*?*?*?*?*?*?,14.4,8.0,65,99725.8,129,1413,344,10.9,0.0,10.9,1319,-0,1319,429,65,19.6,10,5,9999,99999,9,999999999,0.0,999,999,99
2050,1,21,16,0,*?*?*?*?*?*?*?*?*?*?*?*?*?*?*?*?*?*?*?*?*?*?,14.4,7.9,65,99725.8,0,-0,344,0.0,-0.0,0.0,0,0,0,0,70,18.0,10,5,9999,99999,9,999999999,0.0,999,999,99
2050,1,21,17,0,*?*?*?*?*?*?*?*?*?*?*?*?*?*?*?*?*?*?*?*?*?*?,13.2,8.3,72,99725.8,0,-0,338,0.0,-0.0,0.0,0,0,0,0,75,14.9,10,5,9999,99999,9,999999999,0.0,999,999,99
2050,1,21,18,0,*?*?*?*?*?*?*?*?*?*?*?*?*?*?*?*?*?*?*?*?*?*?,12.1,7.1,71,99725.8,0,-0,333,0.0,-0.0,0.0,0,0,0,0,80,8.8,10,5,9999,99999,9,999999999,0.0,999,999,99
2050,1,21,19,0,*?*?*?*?*?*?*?*?*?*?*?*?*?*?*?*?*?*?*?*?*?*?,11.2,6.9,75,99725.8,0,-0,329,0.0,-0.0,0.0,0,0,0,0,82,5.2,10,5,9999,99999,9,999999999,0.0,999,999,99
2050,1,21,20,0,*?*?*?*?*?*?*?*?*?*?*?*?*?*?*?*?*?*?*?*?*?*?,11.2,6.9,75,99725.8,0,-0,329,0.0,-0.0,0.0,0,0,0,0,83,6.7,10,5,9999,99999,9,999999999,0.2,999,999,99
2050,1,21,21,0,*?*?*?*?*?*?*?*?*?*?*?*?*?*?*?*?*?*?*?*?*?*?,10.9,7.3,78,99725.8,0,-0,328,0.0,-0.0,0.0,0,0,0,0,85,8.8,10,5,9999,99999,9,999999999,0.2,999,999,99
2050,1,21,22,0,*?*?*?*?*?*?*?*?*?*?*?*?*?*?*?*?*?*?*?*?*?*?,10.6,6.4,75,99725.8,0,-0,327,0.0,-0.0,0.0,0,0,0,0,87,9.3,10,5,9999,99999,9,999999999,0.0,999,999,99
2050,1,21,23,0,*?*?*?*?*?*?*?*?*?*?*?*?*?*?*?*?*?*?*?*?*?*?,10.5,5.9,73,99725.8,0,-0,326,0.0,-0.0,0.0,0,0,0,0,88,8.8,10,5,9999,99999,9,999999999,0.6,999,999,99
2050,1,21,24,0,*?*?*?*?*?*?*?*?*?*?*?*?*?*?*?*?*?*?*?*?*?*?,10.1,7.4,83,99725.8,0,-0,324,0.0,-0.0,0.0,0,0,0,0,60,10.3,10,5,9999,99999,9,999999999,0.0,999,999,99
2050,1,22,1,0,*?*?*?*?*?*?*?*?*?*?*?*?*?*?*?*?*?*?*?*?*?*?,10.9,5.8,70,100330,0,-0,328,0.0,-0.0,0.0,0,0,0,0,92,10.3,10,5,9999,99999,9,999999999,0.2,999,999,99
2050,1,22,2,0,*?*?*?*?*?*?*?*?*?*?*?*?*?*?*?*?*?*?*?*?*?*?,11.2,5.6,68,100330,0,-0,329,0.0,-0.0,0.0,0,0,0,0,93,9.8,10,5,9999,99999,9,999999999,0.1,999,999,99
2050,1,22,3,0,*?*?*?*?*?*?*?*?*?*?*?*?*?*?*?*?*?*?*?*?*?*?,10.9,6.2,73,100330,0,-0,328,0.0,-0.0,0.0,0,0,0,0,95,8.8,10,5,9999,99999,9,999999999,0.0,999,999,99
2050,1,22,4,0,*?*?*?*?*?*?*?*?*?*?*?*?*?*?*?*?*?*?*?*?*?*?,11.2,7.3,76,100330,0,-0,329,0.0,-0.0,0.0,0,0,0,0,97,6.2,10,5,9999,99999,9,999999999,3.2,999,999,99
2050,1,22,5,0,*?*?*?*?*?*?*?*?*?*?*?*?*?*?*?*?*?*?*?*?*?*?,11.1,7.7,79,100330,0,-0,329,0.0,-0.0,0.0,0,0,0,0,98,6.7,10,5,9999,99999,9,999999999,3.8,999,999,99
2050,1,22,6,0,*?*?*?*?*?*?*?*?*?*?*?*?*?*?*?*?*?*?*?*?*?*?,10.8,7.4,79,100330,0,-0,327,0.0,-0.0,0.0,0,0,0,0,100,6.2,10,5,9999,99999,9,999999999,3.4,999,999,99
2050,1,22,7,0,*?*?*?*?*?*?*?*?*?*?*?*?*?*?*?*?*?*?*?*?*?*?,10.6,7.6,81,100330,0,-0,326,0.0,-0.0,0.0,0,0,0,0,100,4.6,10,5,9999,99999,9,999999999,1.4,999,999,99
2050,1,22,8,0,*?*?*?*?*?*?*?*?*?*?*?*?*?*?*?*?*?*?*?*?*?*?,10.4,8.1,86,100330,0,-0,325,0.0,-0.0,0.0,0,0,0,0,100,9.3,10,5,9999,99999,9,999999999,0.3,999,999,99
2050,1,22,9,0,*?*?*?*?*?*?*?*?*?*?*?*?*?*?*?*?*?*?*?*?*?*?,10.9,7.9,81,100330,136,1407,324,21.5,29.5,18.6,2438,1627,2282,387,100,12.9,9,5,9999,99999,9,999999999,0.0,999,999,99
2050,1,22,10,0,*?*?*?*?*?*?*?*?*?*?*?*?*?*?*?*?*?*?*?*?*?*?,11.3,7.6,77,100330,254,1408,326,61.5,45.3,53.3,6797,3399,6285,1138,100,12.9,9,5,9999,99999,9,999999999,0.0,999,999,99
2050,1,22,11,0,*?*?*?*?*?*?*?*?*?*?*?*?*?*?*?*?*?*?*?*?*?*?,12.2,7.0,70,100330,329,1412,330,86.6,49.4,75.1,9500,4180,8501,1975,100,17.0,9,5,9999,99999,9,999999999,0.0,999,999,99
2050,1,22,12,0,*?*?*?*?*?*?*?*?*?*?*?*?*?*?*?*?*?*?*?*?*?*?,12.9,7.6,69,100330,354,1412,333,95.0,50.4,82.4,10431,4354,9327,2186,100,16.0,9,5,9999,99999,9,999999999,0.0,999,999,99
2050,1,22,13,0,*?*?*?*?*?*?*?*?*?*?*?*?*?*?*?*?*?*?*?*?*?*?,12.9,6.7,66,100330,328,1411,337,49.7,0.0,49.7,5803,0,5815,1975,92,16.0,10,5,9999,99999,9,999999999,0.0,999,999,99
2050,1,22,14,0,*?*?*?*?*?*?*?*?*?*?*?*?*?*?*?*?*?*?*?*?*?*?,12.9,6.6,65,100330,253,1410,337,35.1,0.0,35.1,4112,0,4119,1372,83,18.0,10,5,9999,99999,9,999999999,0.0,999,999,99
2050,1,22,15,0,*?*?*?*?*?*?*?*?*?*?*?*?*?*?*?*?*?*?*?*?*?*?,13.0,7.3,68,100330,134,1405,338,12.0,0.0,12.0,1448,-0,1448,472,75,19.6,10,5,9999,99999,9,999999999,0.2,999,999,99
2050,1,22,16,0,*?*?*?*?*?*?*?*?*?*?*?*?*?*?*?*?*?*?*?*?*?*?,12.8,8.1,73,100330,0,-0,336,0.0,-0.0,0.0,0,0,0,0,67,18.0,10,5,9999,99999,9,999999999,0.0,999,999,99
2050,1,22,17,0,*?*?*?*?*?*?*?*?*?*?*?*?*?*?*?*?*?*?*?*?*?*?,12.6,7.6,71,100330,0,-0,336,0.0,-0.0,0.0,0,0,0,0,58,14.9,10,5,9999,99999,9,999999999,0.1,999,999,99
2050,1,22,18,0,*?*?*?*?*?*?*?*?*?*?*?*?*?*?*?*?*?*?*?*?*?*?,12.1,8.4,78,100330,0,-0,333,0.0,-0.0,0.0,0,0,0,0,50,8.8,10,5,9999,99999,9,999999999,1.3,999,999,99
2050,1,22,19,0,*?*?*?*?*?*?*?*?*?*?*?*?*?*?*?*?*?*?*?*?*?*?,11.7,8.9,83,100330,0,-0,331,0.0,-0.0,0.0,0,0,0,0,48,5.2,10,5,9999,99999,9,999999999,0.2,999,999,99
2050,1,22,20,0,*?*?*?*?*?*?*?*?*?*?*?*?*?*?*?*?*?*?*?*?*?*?,12.3,9.1,80,100330,0,-0,334,0.0,-0.0,0.0,0,0,0,0,47,6.7,10,5,9999,99999,9,999999999,0.1,999,999,99
2050,1,22,21,0,*?*?*?*?*?*?*?*?*?*?*?*?*?*?*?*?*?*?*?*?*?*?,11.6,8.3,80,100330,0,-0,331,0.0,-0.0,0.0,0,0,0,0,45,8.8,10,5,9999,99999,9,999999999,0.0,999,999,99
2050,1,22,22,0,*?*?*?*?*?*?*?*?*?*?*?*?*?*?*?*?*?*?*?*?*?*?,11.4,7.6,77,100330,0,-0,330,0.0,-0.0,0.0,0,0,0,0,43,9.3,10,5,9999,99999,9,999999999,0.0,999,999,99
2050,1,22,23,0,*?*?*?*?*?*?*?*?*?*?*?*?*?*?*?*?*?*?*?*?*?*?,11.3,7.6,77,100330,0,-0,330,0.0,-0.0,0.0,0,0,0,0,42,8.8,10,5,9999,99999,9,999999999,0.0,999,999,99
2050,1,22,24,0,*?*?*?*?*?*?*?*?*?*?*?*?*?*?*?*?*?*?*?*?*?*?,10.4,5.8,73,100330,0,-0,326,0.0,-0.0,0.0,0,0,0,0,90,10.3,10,5,9999,99999,9,999999999,0.4,999,999,99
2050,1,23,1,0,*?*?*?*?*?*?*?*?*?*?*?*?*?*?*?*?*?*?*?*?*?*?,10.9,8.0,82,101064,0,-0,328,0.0,-0.0,0.0,0,0,0,0,45,10.3,10,5,9999,99999,9,999999999,0.0,999,999,99
2050,1,23,2,0,*?*?*?*?*?*?*?*?*?*?*?*?*?*?*?*?*?*?*?*?*?*?,10.8,8.3,84,101064,0,-0,327,0.0,-0.0,0.0,0,0,0,0,50,9.8,10,5,9999,99999,9,999999999,0.0,999,999,99
2050,1,23,3,0,*?*?*?*?*?*?*?*?*?*?*?*?*?*?*?*?*?*?*?*?*?*?,10.5,8.5,87,101064,0,-0,326,0.0,-0.0,0.0,0,0,0,0,55,8.8,10,5,9999,99999,9,999999999,0.0,999,999,99
2050,1,23,4,0,*?*?*?*?*?*?*?*?*?*?*?*?*?*?*?*?*?*?*?*?*?*?,10.3,7.7,83,101064,0,-0,325,0.0,-0.0,0.0,0,0,0,0,60,6.2,10,5,9999,99999,9,999999999,0.0,999,999,99
2050,1,23,5,0,*?*?*?*?*?*?*?*?*?*?*?*?*?*?*?*?*?*?*?*?*?*?,9.9,7.3,84,101064,0,-0,323,0.0,-0.0,0.0,0,0,0,0,65,6.7,10,5,9999,99999,9,999999999,0.0,999,999,99
2050,1,23,6,0,*?*?*?*?*?*?*?*?*?*?*?*?*?*?*?*?*?*?*?*?*?*?,10.4,7.7,83,101064,0,-0,325,0.0,-0.0,0.0,0,0,0,0,70,6.2,10,5,9999,99999,9,999999999,0.0,999,999,99
2050,1,23,7,0,*?*?*?*?*?*?*?*?*?*?*?*?*?*?*?*?*?*?*?*?*?*?,9.6,7.7,87,101064,0,-0,302,0.0,-0.0,0.0,0,0,0,0,73,4.6,5,3,9999,99999,9,999999999,0.0,999,999,99
2050,1,23,8,0,*?*?*?*?*?*?*?*?*?*?*?*?*?*?*?*?*?*?*?*?*?*?,8.8,7.3,89,101064,0,-0,310,0.0,-0.0,0.0,0,0,0,0,77,9.3,8,4,9999,99999,9,999999999,0.0,999,999,99
2050,1,23,9,0,*?*?*?*?*?*?*?*?*?*?*?*?*?*?*?*?*?*?*?*?*?*?,10.1,8.8,91,101064,141,1411,302,44.3,260.6,18.2,4655,14989,2996,346,80,12.9,4,2,9999,99999,9,999999999,0.0,999,999,99
2050,1,23,10,0,*?*?*?*?*?*?*?*?*?*?*?*?*?*?*?*?*?*?*?*?*?*?,11.4,9.6,88,101064,259,1408,316,109.7,267.2,60.6,11436,19194,7975,1097,83,12.9,6,3,9999,99999,9,999999999,0.0,999,999,99
2050,1,23,11,0,*?*?*?*?*?*?*?*?*?*?*?*?*?*?*?*?*?*?*?*?*?*?,13.7,9.9,77,101064,334,1411,326,153.5,290.5,84.7,15902,23387,10870,1566,87,17.0,6,3,9999,99999,9,999999999,0.0,999,999,99
2050,1,23,12,0,*?*?*?*?*?*?*?*?*?*?*?*?*?*?*?*?*?*?*?*?*?*?,15.2,9.9,70,101064,359,1410,330,179.5,370.0,85.3,18743,30731,11032,1571,90,16.0,5,3,9999,99999,9,999999999,0.0,999,999,99
2050,1,23,13,0,*?*?*?*?*?*?*?*?*?*?*?*?*?*?*?*?*?*?*?*?*?*?,15.3,11.1,76,101064,334,1412,328,169.7,421.9,69.9,17942,34072,9291,1265,87,16.0,4,2,9999,99999,9,999999999,0.0,999,999,99
2050,1,23,14,0,*?*?*?*?*?*?*?*?*?*?*?*?*?*?*?*?*?*?*?*?*?*?,15.0,10.4,74,101064,259,1410,333,109.4,267.0,60.4,11413,19144,7967,1094,83,18.0,6,3,9999,99999,9,999999999,0.2,999,999,99
2050,1,23,15,0,*?*?*?*?*?*?*?*?*?*?*?*?*?*?*?*?*?*?*?*?*?*?,15.4,10.5,72,101064,140,1407,338,35.8,128.3,23.0,3866,6596,3296,397,80,19.6,7,4,9999,99999,9,999999999,0.0,999,999,99
2050,1,23,16,0,*?*?*?*?*?*?*?*?*?*?*?*?*?*?*?*?*?*?*?*?*?*?,15.3,9.9,70,101064,0,-0,348,0.0,-0.0,0.0,0,0,0,0,77,18.0,10,5,9999,99999,9,999999999,0.0,999,999,99
2050,1,23,17,0,*?*?*?*?*?*?*?*?*?*?*?*?*?*?*?*?*?*?*?*?*?*?,13.7,10.4,80,101064,0,-0,340,0.0,-0.0,0.0,0,0,0,0,73,14.9,10,5,9999,99999,9,999999999,0.0,999,999,99
2050,1,23,18,0,*?*?*?*?*?*?*?*?*?*?*?*?*?*?*?*?*?*?*?*?*?*?,12.5,10.7,88,101064,0,-0,334,0.0,-0.0,0.0,0,0,0,0,70,8.8,10,5,9999,99999,9,999999999,0.5,999,999,99
2050,1,23,19,0,*?*?*?*?*?*?*?*?*?*?*?*?*?*?*?*?*?*?*?*?*?*?,12.7,10.7,87,101064,0,-0,335,0.0,-0.0,0.0,0,0,0,0,70,5.2,10,5,9999,99999,9,999999999,0.0,999,999,99
2050,1,23,20,0,*?*?*?*?*?*?*?*?*?*?*?*?*?*?*?*?*?*?*?*?*?*?,12.4,10.9,90,101064,0,-0,334,0.0,-0.0,0.0,0,0,0,0,70,6.7,10,5,9999,99999,9,999999999,0.0,999,999,99
2050,1,23,21,0,*?*?*?*?*?*?*?*?*?*?*?*?*?*?*?*?*?*?*?*?*?*?,11.8,10.5,92,101064,0,-0,331,0.0,-0.0,0.0,0,0,0,0,70,8.8,10,5,9999,99999,9,999999999,0.0,999,999,99
2050,1,23,22,0,*?*?*?*?*?*?*?*?*?*?*?*?*?*?*?*?*?*?*?*?*?*?,11.9,10.1,88,101064,0,-0,332,0.0,-0.0,0.0,0,0,0,0,70,9.3,10,5,9999,99999,9,999999999,0.0,999,999,99
2050,1,23,23,0,*?*?*?*?*?*?*?*?*?*?*?*?*?*?*?*?*?*?*?*?*?*?,10.7,9.3,91,101064,0,-0,326,0.0,-0.0,0.0,0,0,0,0,70,8.8,10,5,9999,99999,9,999999999,0.0,999,999,99
2050,1,23,24,0,*?*?*?*?*?*?*?*?*?*?*?*?*?*?*?*?*?*?*?*?*?*?,11.1,7.9,80,101064,0,-0,329,0.0,-0.0,0.0,0,0,0,0,40,10.3,10,5,9999,99999,9,999999999,0.0,999,999,99
2050,1,24,1,0,*?*?*?*?*?*?*?*?*?*?*?*?*?*?*?*?*?*?*?*?*?*?,7.8,7.7,100,101584,0,-0,314,0.0,-0.0,0.0,0,0,0,0,70,10.3,10,5,9999,99999,9,999999999,0.0,999,999,99
2050,1,24,2,0,*?*?*?*?*?*?*?*?*?*?*?*?*?*?*?*?*?*?*?*?*?*?,6.8,6.7,100,101584,0,-0,309,0.0,-0.0,0.0,0,0,0,0,70,9.8,10,5,9999,99999,9,999999999,0.0,999,999,99
2050,1,24,3,0,*?*?*?*?*?*?*?*?*?*?*?*?*?*?*?*?*?*?*?*?*?*?,7.4,7.0,100,101584,0,-0,312,0.0,-0.0,0.0,0,0,0,0,70,8.8,10,5,9999,99999,9,999999999,0.0,999,999,99
2050,1,24,4,0,*?*?*?*?*?*?*?*?*?*?*?*?*?*?*?*?*?*?*?*?*?*?,6.3,6.2,100,101584,0,-0,307,0.0,-0.0,0.0,0,0,0,0,70,6.2,10,5,9999,99999,9,999999999,0.0,999,999,99
2050,1,24,5,0,*?*?*?*?*?*?*?*?*?*?*?*?*?*?*?*?*?*?*?*?*?*?,5.8,5.8,100,101584,0,-0,305,0.0,-0.0,0.0,0,0,0,0,70,6.7,10,5,9999,99999,9,999999999,0.0,999,999,99
2050,1,24,6,0,*?*?*?*?*?*?*?*?*?*?*?*?*?*?*?*?*?*?*?*?*?*?,5.8,5.8,100,101584,0,-0,305,0.0,-0.0,0.0,0,0,0,0,70,6.2,10,5,9999,99999,9,999999999,0.0,999,999,99
2050,1,24,7,0,*?*?*?*?*?*?*?*?*?*?*?*?*?*?*?*?*?*?*?*?*?*?,5.2,5.3,100,101584,0,-0,298,0.0,-0.0,0.0,0,0,0,0,80,4.6,9,5,9999,99999,9,999999999,0.0,999,999,99
2050,1,24,8,0,*?*?*?*?*?*?*?*?*?*?*?*?*?*?*?*?*?*?*?*?*?*?,4.7,4.6,100,101584,0,-0,301,0.0,-0.0,0.0,0,0,0,0,90,9.3,10,5,9999,99999,9,999999999,0.0,999,999,99
2050,1,24,9,0,*?*?*?*?*?*?*?*?*?*?*?*?*?*?*?*?*?*?*?*?*?*?,6.3,6.2,100,101584,146,1413,307,14.2,0.0,14.2,1702,-0,1703,556,100,12.9,10,5,9999,99999,9,999999999,0.0,999,999,99
2050,1,24,10,0,*?*?*?*?*?*?*?*?*?*?*?*?*?*?*?*?*?*?*?*?*?*?,7.9,7.0,100,101584,264,1407,314,37.4,0.0,37.4,4369,0,4377,1461,110,12.9,10,5,9999,99999,9,999999999,0.0,999,999,99
2050,1,24,11,0,*?*?*?*?*?*?*?*?*?*?*?*?*?*?*?*?*?*?*?*?*?*?,11.1,9.1,100,101584,339,1409,325,90.2,49.9,78.2,9900,4258,8856,2064,120,17.0,9,5,9999,99999,9,999999999,0.0,999,999,99
2050,1,24,12,0,*?*?*?*?*?*?*?*?*?*?*?*?*?*?*?*?*?*?*?*?*?*?,12.4,9.8,98,101584,365,1411,334,56.9,0.0,56.9,6645,0,6661,2286,130,16.0,10,5,9999,99999,9,999999999,0.0,999,999,99
2050,1,24,13,0,*?*?*?*?*?*?*?*?*?*?*?*?*?*?*?*?*?*?*?*?*?*?,12.6,10.2,100,101584,339,1408,332,90.3,49.9,78.3,9907,4259,8862,2065,135,16.0,9,5,9999,99999,9,999999999,0.0,999,999,99
2050,1,24,14,0,*?*?*?*?*?*?*?*?*?*?*?*?*?*?*?*?*?*?*?*?*?*?,12.7,10.9,100,101584,265,1411,335,37.4,0.0,37.4,4379,0,4387,1465,140,18.0,10,5,9999,99999,9,999999999,0.0,999,999,99
2050,1,24,15,0,*?*?*?*?*?*?*?*?*?*?*?*?*?*?*?*?*?*?*?*?*?*?,12.5,11.1,100,101584,146,1408,334,14.3,0.0,14.3,1714,-0,1715,560,145,19.6,10,5,9999,99999,9,999999999,0.0,999,999,99
2050,1,24,16,0,*?*?*?*?*?*?*?*?*?*?*?*?*?*?*?*?*?*?*?*?*?*?,12.4,10.8,100,101584,0,-0,334,0.0,-0.0,0.0,0,0,0,0,150,18.0,10,5,9999,99999,9,999999999,0.0,999,999,99
2050,1,24,17,0,*?*?*?*?*?*?*?*?*?*?*?*?*?*?*?*?*?*?*?*?*?*?,10.8,10.9,100,101584,0,-0,327,0.0,-0.0,0.0,0,0,0,0,155,14.9,10,5,9999,99999,9,999999999,0.0,999,999,99
2050,1,24,18,0,*?*?*?*?*?*?*?*?*?*?*?*?*?*?*?*?*?*?*?*?*?*?,9.9,9.9,100,101584,0,-0,323,0.0,-0.0,0.0,0,0,0,0,160,8.8,10,5,9999,99999,9,999999999,0.0,999,999,99
2050,1,24,19,0,*?*?*?*?*?*?*?*?*?*?*?*?*?*?*?*?*?*?*?*?*?*?,8.9,8.9,100,101584,0,-0,318,0.0,-0.0,0.0,0,0,0,0,162,5.2,10,5,9999,99999,9,999999999,0.0,999,999,99
2050,1,24,20,0,*?*?*?*?*?*?*?*?*?*?*?*?*?*?*?*?*?*?*?*?*?*?,8.9,8.9,100,101584,0,-0,318,0.0,-0.0,0.0,0,0,0,0,163,6.7,10,5,9999,99999,9,999999999,0.0,999,999,99
2050,1,24,21,0,*?*?*?*?*?*?*?*?*?*?*?*?*?*?*?*?*?*?*?*?*?*?,8.6,8.5,100,101584,0,-0,317,0.0,-0.0,0.0,0,0,0,0,165,8.8,10,5,9999,99999,9,999999999,0.0,999,999,99
2050,1,24,22,0,*?*?*?*?*?*?*?*?*?*?*?*?*?*?*?*?*?*?*?*?*?*?,7.7,7.7,100,101584,0,-0,313,0.0,-0.0,0.0,0,0,0,0,167,9.3,10,5,9999,99999,9,999999999,0.0,999,999,99
2050,1,24,23,0,*?*?*?*?*?*?*?*?*?*?*?*?*?*?*?*?*?*?*?*?*?*?,6.8,6.7,100,101584,0,-0,309,0.0,-0.0,0.0,0,0,0,0,168,8.8,10,5,9999,99999,9,999999999,0.0,999,999,99
2050,1,24,24,0,*?*?*?*?*?*?*?*?*?*?*?*?*?*?*?*?*?*?*?*?*?*?,9.6,8.5,100,101584,0,-0,322,0.0,-0.0,0.0,0,0,0,0,70,10.3,10,5,9999,99999,9,999999999,0.0,999,999,99
2050,1,25,1,0,*?*?*?*?*?*?*?*?*?*?*?*?*?*?*?*?*?*?*?*?*?*?,4.6,4.6,100,100395,0,-0,300,0.0,-0.0,0.0,0,0,0,0,170,13.9,10,5,9999,99999,9,999999999,0.0,999,999,99
2050,1,25,2,0,*?*?*?*?*?*?*?*?*?*?*?*?*?*?*?*?*?*?*?*?*?*?,3.6,3.6,100,100395,0,-0,296,0.0,-0.0,0.0,0,0,0,0,170,11.8,10,5,9999,99999,9,999999999,0.0,999,999,99
2050,1,25,3,0,*?*?*?*?*?*?*?*?*?*?*?*?*?*?*?*?*?*?*?*?*?*?,4.4,4.3,100,100395,0,-0,299,0.0,-0.0,0.0,0,0,0,0,170,11.3,10,5,9999,99999,9,999999999,0.0,999,999,99
2050,1,25,4,0,*?*?*?*?*?*?*?*?*?*?*?*?*?*?*?*?*?*?*?*?*?*?,3.6,3.6,100,100395,0,-0,296,0.0,-0.0,0.0,0,0,0,0,170,13.9,10,5,9999,99999,9,999999999,0.0,999,999,99
2050,1,25,5,0,*?*?*?*?*?*?*?*?*?*?*?*?*?*?*?*?*?*?*?*?*?*?,3.2,3.2,100,100395,0,-0,294,0.0,-0.0,0.0,0,0,0,0,170,16.5,10,5,9999,99999,9,999999999,0.0,999,999,99
2050,1,25,6,0,*?*?*?*?*?*?*?*?*?*?*?*?*?*?*?*?*?*?*?*?*?*?,3.1,2.9,100,100395,0,-0,294,0.0,-0.0,0.0,0,0,0,0,170,14.9,10,5,9999,99999,9,999999999,0.0,999,999,99
2050,1,25,7,0,*?*?*?*?*?*?*?*?*?*?*?*?*?*?*?*?*?*?*?*?*?*?,2.7,2.7,100,100395,0,-0,292,0.0,-0.0,0.0,0,0,0,0,165,13.9,10,5,9999,99999,9,999999999,0.0,999,999,99
2050,1,25,8,0,*?*?*?*?*?*?*?*?*?*?*?*?*?*?*?*?*?*?*?*?*?*?,2.3,2.3,100,100395,0,-0,291,0.0,-0.0,0.0,0,0,0,0,160,14.4,10,5,9999,99999,9,999999999,0.0,999,999,99
2050,1,25,9,0,*?*?*?*?*?*?*?*?*?*?*?*?*?*?*?*?*?*?*?*?*?*?,3.5,3.4,100,100395,151,1413,296,15.2,0.0,15.2,1813,-0,1814,593,155,15.5,10,5,9999,99999,9,999999999,0.0,999,999,99
2050,1,25,10,0,*?*?*?*?*?*?*?*?*?*?*?*?*?*?*?*?*?*?*?*?*?*?,4.6,3.8,96,100395,270,1411,300,38.4,0.0,38.4,4490,0,4498,1504,150,16.0,10,5,9999,99999,9,999999999,0.0,999,999,99
2050,1,25,11,0,*?*?*?*?*?*?*?*?*?*?*?*?*?*?*?*?*?*?*?*?*?*?,6.5,4.5,88,100395,345,1411,308,53.0,0.0,53.0,6190,0,6204,2117,145,16.5,10,5,9999,99999,9,999999999,0.0,999,999,99
2050,1,25,12,0,*?*?*?*?*?*?*?*?*?*?*?*?*?*?*?*?*?*?*?*?*?*?,7.0,5.3,90,100395,370,1408,311,58.1,0.0,58.1,6778,0,6793,2335,140,12.9,10,5,9999,99999,9,999999999,0.0,999,999,99
2050,1,25,13,0,*?*?*?*?*?*?*?*?*?*?*?*?*?*?*?*?*?*?*?*?*?*?,7.1,5.3,89,100395,345,1408,311,53.1,0.0,53.1,6203,0,6217,2122,142,11.3,10,5,9999,99999,9,999999999,0.0,999,999,99
2050,1,25,14,0,*?*?*?*?*?*?*?*?*?*?*?*?*?*?*?*?*?*?*?*?*?*?,7.2,5.5,90,100395,271,1410,311,38.6,0.0,38.6,4516,0,4524,1513,143,8.8,10,5,9999,99999,9,999999999,0.0,999,999,99
2050,1,25,15,0,*?*?*?*?*?*?*?*?*?*?*?*?*?*?*?*?*?*?*?*?*?*?,7.0,5.8,93,100395,152,1407,310,15.5,0.0,15.5,1850,-0,1851,605,145,10.8,10,5,9999,99999,9,999999999,0.0,999,999,99
2050,1,25,16,0,*?*?*?*?*?*?*?*?*?*?*?*?*?*?*?*?*?*?*?*?*?*?,6.8,5.0,90,100395,0,-0,310,0.0,-0.0,0.0,0,0,0,0,147,9.8,10,5,9999,99999,9,999999999,0.0,999,999,99
2050,1,25,17,0,*?*?*?*?*?*?*?*?*?*?*?*?*?*?*?*?*?*?*?*?*?*?,5.7,5.0,96,100395,0,-0,305,0.0,-0.0,0.0,0,0,0,0,148,8.2,10,5,9999,99999,9,999999999,0.0,999,999,99
2050,1,25,18,0,*?*?*?*?*?*?*?*?*?*?*?*?*?*?*?*?*?*?*?*?*?*?,5.1,4.5,97,100395,0,-0,302,0.0,-0.0,0.0,0,0,0,0,150,7.2,10,5,9999,99999,9,999999999,0.0,999,999,99
2050,1,25,19,0,*?*?*?*?*?*?*?*?*?*?*?*?*?*?*?*?*?*?*?*?*?*?,4.7,4.3,99,100395,0,-0,301,0.0,-0.0,0.0,0,0,0,0,177,7.7,10,5,9999,99999,9,999999999,0.0,999,999,99
2050,1,25,20,0,*?*?*?*?*?*?*?*?*?*?*?*?*?*?*?*?*?*?*?*?*?*?,4.5,3.9,98,100395,0,-0,300,0.0,-0.0,0.0,0,0,0,0,203,6.7,10,5,9999,99999,9,999999999,0.0,999,999,99
2050,1,25,21,0,*?*?*?*?*?*?*?*?*?*?*?*?*?*?*?*?*?*?*?*?*?*?,4.8,4.5,99,100395,0,-0,301,0.0,-0.0,0.0,0,0,0,0,230,5.2,10,5,9999,99999,9,999999999,0.0,999,999,99
2050,1,25,22,0,*?*?*?*?*?*?*?*?*?*?*?*?*?*?*?*?*?*?*?*?*?*?,4.1,4.1,100,100395,0,-0,298,0.0,-0.0,0.0,0,0,0,0,257,7.2,10,5,9999,99999,9,999999999,0.0,999,999,99
2050,1,25,23,0,*?*?*?*?*?*?*?*?*?*?*?*?*?*?*?*?*?*?*?*?*?*?,5.1,5.1,100,100395,0,-0,302,0.0,-0.0,0.0,0,0,0,0,283,5.7,10,5,9999,99999,9,999999999,0.0,999,999,99
2050,1,25,24,0,*?*?*?*?*?*?*?*?*?*?*?*?*?*?*?*?*?*?*?*?*?*?,5.8,5.8,100,100395,0,-0,305,0.0,-0.0,0.0,0,0,0,0,170,12.9,10,5,9999,99999,9,999999999,0.0,999,999,99
2050,1,26,1,0,*?*?*?*?*?*?*?*?*?*?*?*?*?*?*?*?*?*?*?*?*?*?,6.7,5.9,95,99587.1,0,-0,309,0.0,-0.0,0.0,0,0,0,0,303,13.9,10,5,9999,99999,9,999999999,0.0,999,999,99
2050,1,26,2,0,*?*?*?*?*?*?*?*?*?*?*?*?*?*?*?*?*?*?*?*?*?*?,6.5,6.1,98,99587.1,0,-0,308,0.0,-0.0,0.0,0,0,0,0,297,11.8,10,5,9999,99999,9,999999999,0.0,999,999,99
2050,1,26,3,0,*?*?*?*?*?*?*?*?*?*?*?*?*?*?*?*?*?*?*?*?*?*?,6.2,4.8,91,99587.1,0,-0,307,0.0,-0.0,0.0,0,0,0,0,290,11.3,10,5,9999,99999,9,999999999,0.0,999,999,99
2050,1,26,4,0,*?*?*?*?*?*?*?*?*?*?*?*?*?*?*?*?*?*?*?*?*?*?,6.5,4.6,88,99587.1,0,-0,308,0.0,-0.0,0.0,0,0,0,0,283,13.9,10,5,9999,99999,9,999999999,0.0,999,999,99
2050,1,26,5,0,*?*?*?*?*?*?*?*?*?*?*?*?*?*?*?*?*?*?*?*?*?*?,6.6,4.5,86,99587.1,0,-0,309,0.0,-0.0,0.0,0,0,0,0,277,16.5,10,5,9999,99999,9,999999999,0.0,999,999,99
2050,1,26,6,0,*?*?*?*?*?*?*?*?*?*?*?*?*?*?*?*?*?*?*?*?*?*?,7.1,5.3,88,99587.1,0,-0,311,0.0,-0.0,0.0,0,0,0,0,270,14.9,10,5,9999,99999,9,999999999,0.0,999,999,99
2050,1,26,7,0,*?*?*?*?*?*?*?*?*?*?*?*?*?*?*?*?*?*?*?*?*?*?,6.6,4.8,88,99587.1,0,-0,309,0.0,-0.0,0.0,0,0,0,0,265,13.9,10,5,9999,99999,9,999999999,0.0,999,999,99
2050,1,26,8,0,*?*?*?*?*?*?*?*?*?*?*?*?*?*?*?*?*?*?*?*?*?*?,7.0,5.1,88,99587.1,0,0,311,0.0,0.0,0.0,0,0,0,0,260,14.4,10,5,9999,99999,9,999999999,0.0,999,999,99
2050,1,26,9,0,*?*?*?*?*?*?*?*?*?*?*?*?*?*?*?*?*?*?*?*?*?*?,7.1,5.6,91,99587.1,156,1412,311,16.2,0.0,16.2,1928,-0,1929,631,255,15.5,10,5,9999,99999,9,999999999,0.0,999,999,99
2050,1,26,10,0,*?*?*?*?*?*?*?*?*?*?*?*?*?*?*?*?*?*?*?*?*?*?,7.7,4.8,82,99587.1,275,1409,314,39.5,0.0,39.5,4612,0,4621,1547,250,16.0,10,5,9999,99999,9,999999999,0.0,999,999,99
2050,1,26,11,0,*?*?*?*?*?*?*?*?*?*?*?*?*?*?*?*?*?*?*?*?*?*?,9.1,6.2,83,99587.1,350,1408,316,94.1,50.3,81.5,10321,4335,9229,2160,245,16.5,9,5,9999,99999,9,999999999,0.0,999,999,99
2050,1,26,12,0,*?*?*?*?*?*?*?*?*?*?*?*?*?*?*?*?*?*?*?*?*?*?,9.0,6.1,82,99587.1,376,1408,319,59.2,0.0,59.2,6914,0,6930,2387,240,12.9,10,5,9999,99999,9,999999999,0.0,999,999,99
2050,1,26,13,0,*?*?*?*?*?*?*?*?*?*?*?*?*?*?*?*?*?*?*?*?*?*?,8.9,5.6,80,99587.1,351,1408,315,94.4,50.3,81.8,10357,4341,9261,2168,227,11.3,9,5,9999,99999,9,999999999,0.0,999,999,99
2050,1,26,14,0,*?*?*?*?*?*?*?*?*?*?*?*?*?*?*?*?*?*?*?*?*?*?,9.2,6.2,82,99587.1,277,1409,316,69.2,46.8,60.0,7638,3647,7049,1288,213,8.8,9,5,9999,99999,9,999999999,0.0,999,999,99
2050,1,26,15,0,*?*?*?*?*?*?*?*?*?*?*?*?*?*?*?*?*?*?*?*?*?*?,9.1,6.2,82,99587.1,158,1406,320,16.7,0.0,16.7,1988,-0,1990,651,200,10.8,10,5,9999,99999,9,999999999,0.0,999,999,99
2050,1,26,16,0,*?*?*?*?*?*?*?*?*?*?*?*?*?*?*?*?*?*?*?*?*?*?,8.9,6.9,87,99587.1,4,1556,319,0.0,0.0,0.0,0,0,0,0,187,9.8,10,5,9999,99999,9,999999999,0.0,999,999,99
2050,1,26,17,0,*?*?*?*?*?*?*?*?*?*?*?*?*?*?*?*?*?*?*?*?*?*?,8.5,7.0,90,99587.1,0,-0,317,0.0,-0.0,0.0,0,0,0,0,173,8.2,10,5,9999,99999,9,999999999,0.0,999,999,99
2050,1,26,18,0,*?*?*?*?*?*?*?*?*?*?*?*?*?*?*?*?*?*?*?*?*?*?,8.5,7.1,91,99587.1,0,-0,317,0.0,-0.0,0.0,0,0,0,0,160,7.2,10,5,9999,99999,9,999999999,0.0,999,999,99
2050,1,26,19,0,*?*?*?*?*?*?*?*?*?*?*?*?*?*?*?*?*?*?*?*?*?*?,8.0,7.6,98,99587.1,0,-0,315,0.0,-0.0,0.0,0,0,0,0,163,7.7,10,5,9999,99999,9,999999999,0.0,999,999,99
2050,1,26,20,0,*?*?*?*?*?*?*?*?*?*?*?*?*?*?*?*?*?*?*?*?*?*?,8.2,8.1,100,99587.1,0,-0,315,0.0,-0.0,0.0,0,0,0,0,167,6.7,10,5,9999,99999,9,999999999,0.0,999,999,99
2050,1,26,21,0,*?*?*?*?*?*?*?*?*?*?*?*?*?*?*?*?*?*?*?*?*?*?,7.2,7.1,100,99587.1,0,-0,311,0.0,-0.0,0.0,0,0,0,0,170,5.2,10,5,9999,99999,9,999999999,0.0,999,999,99
2050,1,26,22,0,*?*?*?*?*?*?*?*?*?*?*?*?*?*?*?*?*?*?*?*?*?*?,7.1,7.1,100,99587.1,0,-0,311,0.0,-0.0,0.0,0,0,0,0,173,7.2,10,5,9999,99999,9,999999999,0.0,999,999,99
2050,1,26,23,0,*?*?*?*?*?*?*?*?*?*?*?*?*?*?*?*?*?*?*?*?*?*?,7.0,6.7,98,99587.1,0,-0,310,0.0,-0.0,0.0,0,0,0,0,177,5.7,10,5,9999,99999,9,999999999,0.0,999,999,99
2050,1,26,24,0,*?*?*?*?*?*?*?*?*?*?*?*?*?*?*?*?*?*?*?*?*?*?,6.2,5.5,95,99587.1,0,-0,307,0.0,-0.0,0.0,0,0,0,0,310,12.9,10,5,9999,99999,9,999999999,0.0,999,999,99
2050,1,27,1,0,*?*?*?*?*?*?*?*?*?*?*?*?*?*?*?*?*?*?*?*?*?*?,6.6,6.7,100,98185,0,-0,308,0.0,-0.0,0.0,0,0,0,0,188,13.9,10,5,9999,99999,9,999999999,0.0,999,999,99
2050,1,27,2,0,*?*?*?*?*?*?*?*?*?*?*?*?*?*?*?*?*?*?*?*?*?*?,6.4,6.4,100,98185,0,-0,308,0.0,-0.0,0.0,0,0,0,0,197,11.8,10,5,9999,99999,9,999999999,0.0,999,999,99
2050,1,27,3,0,*?*?*?*?*?*?*?*?*?*?*?*?*?*?*?*?*?*?*?*?*?*?,7.1,7.1,100,98185,0,-0,311,0.0,-0.0,0.0,0,0,0,0,205,11.3,10,5,9999,99999,9,999999999,0.0,999,999,99
2050,1,27,4,0,*?*?*?*?*?*?*?*?*?*?*?*?*?*?*?*?*?*?*?*?*?*?,5.8,5.8,100,98185,0,-0,305,0.0,-0.0,0.0,0,0,0,0,213,13.9,10,5,9999,99999,9,999999999,0.0,999,999,99
2050,1,27,5,0,*?*?*?*?*?*?*?*?*?*?*?*?*?*?*?*?*?*?*?*?*?*?,5.5,5.5,100,98185,0,-0,304,0.0,-0.0,0.0,0,0,0,0,222,16.5,10,5,9999,99999,9,999999999,0.0,999,999,99
2050,1,27,6,0,*?*?*?*?*?*?*?*?*?*?*?*?*?*?*?*?*?*?*?*?*?*?,5.1,5.1,100,98185,0,-0,302,0.0,-0.0,0.0,0,0,0,0,230,14.9,10,5,9999,99999,9,999999999,0.0,999,999,99
2050,1,27,7,0,*?*?*?*?*?*?*?*?*?*?*?*?*?*?*?*?*?*?*?*?*?*?,4.7,4.6,100,98185,0,-0,301,0.0,-0.0,0.0,0,0,0,0,230,13.9,10,5,9999,99999,9,999999999,0.0,999,999,99
2050,1,27,8,0,*?*?*?*?*?*?*?*?*?*?*?*?*?*?*?*?*?*?*?*?*?*?,5.6,5.6,100,98185,5,1371,296,0.0,0.0,0.0,0,0,0,0,230,14.4,8,4,9999,99999,9,999999999,0.0,999,999,99
2050,1,27,9,0,*?*?*?*?*?*?*?*?*?*?*?*?*?*?*?*?*?*?*?*?*?*?,6.5,6.6,100,98185,161,1410,300,39.6,87.3,29.6,4285,4637,3707,514,230,15.5,8,4,9999,99999,9,999999999,0.0,999,999,99
2050,1,27,10,0,*?*?*?*?*?*?*?*?*?*?*?*?*?*?*?*?*?*?*?*?*?*?,7.4,7.4,100,98185,281,1411,300,110.3,197.7,70.9,11694,14779,8446,1339,230,16.0,7,4,9999,99999,9,999999999,0.0,999,999,99
2050,1,27,11,0,*?*?*?*?*?*?*?*?*?*?*?*?*?*?*?*?*?*?*?*?*?*?,9.3,9.1,100,98185,356,1408,310,150.4,212.4,96.7,15909,17836,11332,1886,230,16.5,7,4,9999,99999,9,999999999,0.0,999,999,99
2050,1,27,12,0,*?*?*?*?*?*?*?*?*?*?*?*?*?*?*?*?*?*?*?*?*?*?,10.2,9.3,100,98185,382,1408,321,104.9,51.4,91.0,11516,4536,10289,2436,230,12.9,9,5,9999,99999,9,999999999,0.0,999,999,99
2050,1,27,13,0,*?*?*?*?*?*?*?*?*?*?*?*?*?*?*?*?*?*?*?*?*?*?,10.4,9.3,100,98185,357,1407,318,127.9,127.0,95.6,13950,10924,11022,2097,232,11.3,8,4,9999,99999,9,999999999,0.0,999,999,99
2050,1,27,14,0,*?*?*?*?*?*?*?*?*?*?*?*?*?*?*?*?*?*?*?*?*?*?,10.7,8.4,95,98185,283,1408,319,94.5,118.5,70.7,10340,9286,8215,1520,233,8.8,8,4,9999,99999,9,999999999,0.0,999,999,99
2050,1,27,15,0,*?*?*?*?*?*?*?*?*?*?*?*?*?*?*?*?*?*?*?*?*?*?,10.3,8.1,96,98185,165,1412,321,31.1,35.4,27.0,3493,2150,3257,564,235,10.8,9,5,9999,99999,9,999999999,0.0,999,999,99
2050,1,27,16,0,*?*?*?*?*?*?*?*?*?*?*?*?*?*?*?*?*?*?*?*?*?*?,10.5,7.9,93,98185,10,1446,326,0.0,0.0,0.0,0,0,0,0,237,9.8,10,5,9999,99999,9,999999999,0.0,999,999,99
2050,1,27,17,0,*?*?*?*?*?*?*?*?*?*?*?*?*?*?*?*?*?*?*?*?*?*?,9.7,8.0,100,98185,0,-0,322,0.0,-0.0,0.0,0,0,0,0,238,8.2,10,5,9999,99999,9,999999999,0.0,999,999,99
2050,1,27,18,0,*?*?*?*?*?*?*?*?*?*?*?*?*?*?*?*?*?*?*?*?*?*?,8.0,6.4,100,98185,0,-0,315,0.0,-0.0,0.0,0,0,0,0,240,7.2,10,5,9999,99999,9,999999999,0.0,999,999,99
2050,1,27,19,0,*?*?*?*?*?*?*?*?*?*?*?*?*?*?*?*?*?*?*?*?*?*?,8.3,6.4,98,98185,0,-0,316,0.0,-0.0,0.0,0,0,0,0,238,7.7,10,5,9999,99999,9,999999999,0.0,999,999,99
2050,1,27,20,0,*?*?*?*?*?*?*?*?*?*?*?*?*?*?*?*?*?*?*?*?*?*?,8.1,5.5,93,98185,0,-0,315,0.0,-0.0,0.0,0,0,0,0,237,6.7,10,5,9999,99999,9,999999999,0.0,999,999,99
2050,1,27,21,0,*?*?*?*?*?*?*?*?*?*?*?*?*?*?*?*?*?*?*?*?*?*?,8.1,6.4,99,98185,0,-0,315,0.0,-0.0,0.0,0,0,0,0,235,5.2,10,5,9999,99999,9,999999999,0.0,999,999,99
2050,1,27,22,0,*?*?*?*?*?*?*?*?*?*?*?*?*?*?*?*?*?*?*?*?*?*?,7.2,5.9,100,98185,0,-0,311,0.0,-0.0,0.0,0,0,0,0,233,7.2,10,5,9999,99999,9,999999999,0.0,999,999,99
2050,1,27,23,0,*?*?*?*?*?*?*?*?*?*?*?*?*?*?*?*?*?*?*?*?*?*?,6.7,6.1,100,98185,0,-0,309,0.0,-0.0,0.0,0,0,0,0,232,5.7,10,5,9999,99999,9,999999999,0.0,999,999,99
2050,1,27,24,0,*?*?*?*?*?*?*?*?*?*?*?*?*?*?*?*?*?*?*?*?*?*?,7.0,7.0,100,98185,0,-0,310,0.0,-0.0,0.0,0,0,0,0,180,12.9,10,5,9999,99999,9,999999999,0.0,999,999,99
2050,1,28,1,0,*?*?*?*?*?*?*?*?*?*?*?*?*?*?*?*?*?*?*?*?*?*?,6.0,5.5,96,98734.6,0,-0,306,0.0,-0.0,0.0,0,0,0,0,230,13.9,10,5,9999,99999,9,999999999,0.0,999,999,99
2050,1,28,2,0,*?*?*?*?*?*?*?*?*?*?*?*?*?*?*?*?*?*?*?*?*?*?,5.3,5.1,98,98734.6,0,-0,303,0.0,-0.0,0.0,0,0,0,0,230,11.8,10,5,9999,99999,9,999999999,0.0,999,999,99
2050,1,28,3,0,*?*?*?*?*?*?*?*?*?*?*?*?*?*?*?*?*?*?*?*?*?*?,4.6,4.6,100,98734.6,0,-0,300,0.0,-0.0,0.0,0,0,0,0,230,11.3,10,5,9999,99999,9,999999999,0.0,999,999,99
2050,1,28,4,0,*?*?*?*?*?*?*?*?*?*?*?*?*?*?*?*?*?*?*?*?*?*?,5.0,3.9,92,98734.6,0,-0,302,0.0,-0.0,0.0,0,0,0,0,230,13.9,10,5,9999,99999,9,999999999,0.0,999,999,99
2050,1,28,5,0,*?*?*?*?*?*?*?*?*?*?*?*?*?*?*?*?*?*?*?*?*?*?,5.4,4.5,94,98734.6,0,-0,304,0.0,-0.0,0.0,0,0,0,0,230,16.5,10,5,9999,99999,9,999999999,0.0,999,999,99
2050,1,28,6,0,*?*?*?*?*?*?*?*?*?*?*?*?*?*?*?*?*?*?*?*?*?*?,5.6,4.8,94,98734.6,0,-0,304,0.0,-0.0,0.0,0,0,0,0,230,14.9,10,5,9999,99999,9,999999999,0.0,999,999,99
2050,1,28,7,0,*?*?*?*?*?*?*?*?*?*?*?*?*?*?*?*?*?*?*?*?*?*?,5.1,4.8,98,98734.6,0,-0,302,0.0,-0.0,0.0,0,0,0,0,223,13.9,10,5,9999,99999,9,999999999,0.0,999,999,99
2050,1,28,8,0,*?*?*?*?*?*?*?*?*?*?*?*?*?*?*?*?*?*?*?*?*?*?,5.5,5.1,97,98734.6,10,1380,304,0.0,0.0,0.0,0,0,0,0,217,14.4,10,5,9999,99999,9,999999999,0.0,999,999,99
2050,1,28,9,0,*?*?*?*?*?*?*?*?*?*?*?*?*?*?*?*?*?*?*?*?*?*?,6.0,5.6,98,98734.6,166,1406,306,18.2,0.0,18.2,2167,-0,2169,710,210,15.5,10,5,9999,99999,9,999999999,0.0,999,999,99
2050,1,28,10,0,*?*?*?*?*?*?*?*?*?*?*?*?*?*?*?*?*?*?*?*?*?*?,6.7,5.3,90,98734.6,286,1407,309,41.7,0.0,41.7,4868,0,4877,1637,203,16.0,10,5,9999,99999,9,999999999,0.0,999,999,99
2050,1,28,11,0,*?*?*?*?*?*?*?*?*?*?*?*?*?*?*?*?*?*?*?*?*?*?,8.4,6.6,87,98734.6,362,1408,317,56.5,0.0,56.5,6591,0,6606,2266,197,16.5,10,5,9999,99999,9,999999999,0.0,999,999,99
2050,1,28,12,0,*?*?*?*?*?*?*?*?*?*?*?*?*?*?*?*?*?*?*?*?*?*?,8.5,7.0,89,98734.6,388,1407,317,61.6,0.0,61.6,7195,0,7212,2493,190,12.9,10,5,9999,99999,9,999999999,0.0,999,999,99
2050,1,28,13,0,*?*?*?*?*?*?*?*?*?*?*?*?*?*?*?*?*?*?*?*?*?*?,8.7,6.7,87,98734.6,364,1410,318,56.8,0.0,56.8,6630,0,6645,2280,195,11.3,10,5,9999,99999,9,999999999,0.0,999,999,99
2050,1,28,14,0,*?*?*?*?*?*?*?*?*?*?*?*?*?*?*?*?*?*?*?*?*?*?,9.1,6.7,85,98734.6,289,1406,320,42.3,0.0,42.3,4940,0,4950,1663,200,8.8,10,5,9999,99999,9,999999999,0.0,999,999,99
2050,1,28,15,0,*?*?*?*?*?*?*?*?*?*?*?*?*?*?*?*?*?*?*?*?*?*?,8.8,6.7,86,98734.6,171,1410,318,19.1,0.0,19.1,2271,-0,2273,745,205,10.8,10,5,9999,99999,9,999999999,0.0,999,999,99
2050,1,28,16,0,*?*?*?*?*?*?*?*?*?*?*?*?*?*?*?*?*?*?*?*?*?*?,9.0,7.0,87,98734.6,16,1414,319,0.0,0.0,0.0,0,0,0,0,210,9.8,10,5,9999,99999,9,999999999,0.0,999,999,99
2050,1,28,17,0,*?*?*?*?*?*?*?*?*?*?*?*?*?*?*?*?*?*?*?*?*?*?,8.0,6.9,92,98734.6,0,-0,315,0.0,-0.0,0.0,0,0,0,0,215,8.2,10,5,9999,99999,9,999999999,0.0,999,999,99
2050,1,28,18,0,*?*?*?*?*?*?*?*?*?*?*?*?*?*?*?*?*?*?*?*?*?*?,7.2,6.6,95,98734.6,0,-0,311,0.0,-0.0,0.0,0,0,0,0,220,7.2,10,5,9999,99999,9,999999999,0.0,999,999,99
2050,1,28,19,0,*?*?*?*?*?*?*?*?*?*?*?*?*?*?*?*?*?*?*?*?*?*?,7.2,6.9,97,98734.6,0,-0,311,0.0,-0.0,0.0,0,0,0,0,222,7.7,10,5,9999,99999,9,999999999,0.0,999,999,99
2050,1,28,20,0,*?*?*?*?*?*?*?*?*?*?*?*?*?*?*?*?*?*?*?*?*?*?,7.3,7.0,98,98734.6,0,-0,312,0.0,-0.0,0.0,0,0,0,0,223,6.7,10,5,9999,99999,9,999999999,0.0,999,999,99
2050,1,28,21,0,*?*?*?*?*?*?*?*?*?*?*?*?*?*?*?*?*?*?*?*?*?*?,6.9,6.6,98,98734.6,0,-0,310,0.0,-0.0,0.0,0,0,0,0,225,5.2,10,5,9999,99999,9,999999999,0.0,999,999,99
2050,1,28,22,0,*?*?*?*?*?*?*?*?*?*?*?*?*?*?*?*?*?*?*?*?*?*?,7.0,5.6,90,98734.6,0,-0,310,0.0,-0.0,0.0,0,0,0,0,227,7.2,10,5,9999,99999,9,999999999,0.0,999,999,99
2050,1,28,23,0,*?*?*?*?*?*?*?*?*?*?*?*?*?*?*?*?*?*?*?*?*?*?,7.0,5.5,90,98734.6,0,-0,310,0.0,-0.0,0.0,0,0,0,0,228,5.7,10,5,9999,99999,9,999999999,0.0,999,999,99
2050,1,28,24,0,*?*?*?*?*?*?*?*?*?*?*?*?*?*?*?*?*?*?*?*?*?*?,6.1,5.8,98,98734.6,0,-0,306,0.0,-0.0,0.0,0,0,0,0,230,12.9,10,5,9999,99999,9,999999999,0.0,999,999,99
2050,1,29,1,0,*?*?*?*?*?*?*?*?*?*?*?*?*?*?*?*?*?*?*?*?*?*?,7.2,5.8,91,98822.9,0,-0,311,0.0,-0.0,0.0,0,0,0,0,228,13.9,10,5,9999,99999,9,999999999,0.0,999,999,99
2050,1,29,2,0,*?*?*?*?*?*?*?*?*?*?*?*?*?*?*?*?*?*?*?*?*?*?,7.3,5.8,91,98822.9,0,-0,312,0.0,-0.0,0.0,0,0,0,0,227,11.8,10,5,9999,99999,9,999999999,0.0,999,999,99
2050,1,29,3,0,*?*?*?*?*?*?*?*?*?*?*?*?*?*?*?*?*?*?*?*?*?*?,7.3,5.8,91,98822.9,0,-0,312,0.0,-0.0,0.0,0,0,0,0,225,11.3,10,5,9999,99999,9,999999999,0.0,999,999,99
2050,1,29,4,0,*?*?*?*?*?*?*?*?*?*?*?*?*?*?*?*?*?*?*?*?*?*?,7.2,7.0,99,98822.9,0,-0,311,0.0,-0.0,0.0,0,0,0,0,223,13.9,10,5,9999,99999,9,999999999,0.0,999,999,99
2050,1,29,5,0,*?*?*?*?*?*?*?*?*?*?*?*?*?*?*?*?*?*?*?*?*?*?,7.0,7.0,100,98822.9,0,-0,310,0.0,-0.0,0.0,0,0,0,0,222,16.5,10,5,9999,99999,9,999999999,0.0,999,999,99
2050,1,29,6,0,*?*?*?*?*?*?*?*?*?*?*?*?*?*?*?*?*?*?*?*?*?*?,7.2,7.1,100,98822.9,0,-0,311,0.0,-0.0,0.0,0,0,0,0,220,14.9,10,5,9999,99999,9,999999999,0.0,999,999,99
2050,1,29,7,0,*?*?*?*?*?*?*?*?*?*?*?*?*?*?*?*?*?*?*?*?*?*?,7.3,7.1,100,98822.9,0,-0,300,0.0,-0.0,0.0,0,0,0,0,215,13.9,7,4,9999,99999,9,999999999,0.0,999,999,99
2050,1,29,8,0,*?*?*?*?*?*?*?*?*?*?*?*?*?*?*?*?*?*?*?*?*?*?,7.8,6.7,94,98822.9,15,1370,310,0.0,0.0,0.0,0,0,0,0,210,14.4,9,5,9999,99999,9,999999999,0.0,999,999,99
2050,1,29,9,0,*?*?*?*?*?*?*?*?*?*?*?*?*?*?*?*?*?*?*?*?*?*?,7.5,6.1,91,98822.9,172,1410,296,58.3,214.2,32.2,6215,12384,4479,564,205,15.5,6,3,9999,99999,9,999999999,0.0,999,999,99
2050,1,29,10,0,*?*?*?*?*?*?*?*?*?*?*?*?*?*?*?*?*?*?*?*?*?*?,7.1,6.1,94,98822.9,292,1408,299,116.5,200.4,74.9,12338,15305,8890,1422,200,16.0,7,4,9999,99999,9,999999999,0.0,999,999,99
2050,1,29,11,0,*?*?*?*?*?*?*?*?*?*?*?*?*?*?*?*?*?*?*?*?*?*?,8.1,6.2,89,98822.9,368,1408,299,174.0,298.1,96.0,18472,25424,11294,1862,195,16.5,6,3,9999,99999,9,999999999,0.0,999,999,99
2050,1,29,12,0,*?*?*?*?*?*?*?*?*?*?*?*?*?*?*?*?*?*?*?*?*?*?,8.3,6.1,87,98822.9,395,1409,312,109.2,51.8,94.7,11983,4608,10703,2547,190,12.9,9,5,9999,99999,9,999999999,0.0,999,999,99
2050,1,29,13,0,*?*?*?*?*?*?*?*?*?*?*?*?*?*?*?*?*?*?*?*?*?*?,8.3,6.4,88,98822.9,370,1408,312,100.8,51.0,87.4,11065,4463,9889,2331,197,11.3,9,5,9999,99999,9,999999999,0.0,999,999,99
2050,1,29,14,0,*?*?*?*?*?*?*?*?*?*?*?*?*?*?*?*?*?*?*?*?*?*?,8.4,6.4,88,98822.9,296,1409,308,100.3,120.2,75.0,10964,9604,8703,1618,203,8.8,8,4,9999,99999,9,999999999,0.0,999,999,99
2050,1,29,15,0,*?*?*?*?*?*?*?*?*?*?*?*?*?*?*?*?*?*?*?*?*?*?,8.5,5.8,84,98822.9,177,1406,309,46.9,94.0,35.1,5055,5332,4351,620,210,10.8,8,4,9999,99999,9,999999999,0.0,999,999,99
2050,1,29,16,0,*?*?*?*?*?*?*?*?*?*?*?*?*?*?*?*?*?*?*?*?*?*?,8.5,7.1,92,98822.9,22,1395,317,0.0,0.0,0.0,0,0,0,0,217,9.8,10,5,9999,99999,9,999999999,0.0,999,999,99
2050,1,29,17,0,*?*?*?*?*?*?*?*?*?*?*?*?*?*?*?*?*?*?*?*?*?*?,8.1,7.1,94,98822.9,0,-0,315,0.0,-0.0,0.0,0,0,0,0,223,8.2,10,5,9999,99999,9,999999999,0.0,999,999,99
2050,1,29,18,0,*?*?*?*?*?*?*?*?*?*?*?*?*?*?*?*?*?*?*?*?*?*?,8.3,6.1,87,98822.9,0,-0,316,0.0,-0.0,0.0,0,0,0,0,230,7.2,10,5,9999,99999,9,999999999,0.0,999,999,99
2050,1,29,19,0,*?*?*?*?*?*?*?*?*?*?*?*?*?*?*?*?*?*?*?*?*?*?,8.0,6.6,91,98822.9,0,-0,315,0.0,-0.0,0.0,0,0,0,0,230,7.7,10,5,9999,99999,9,999999999,0.0,999,999,99
2050,1,29,20,0,*?*?*?*?*?*?*?*?*?*?*?*?*?*?*?*?*?*?*?*?*?*?,7.9,6.7,92,98822.9,0,-0,314,0.0,-0.0,0.0,0,0,0,0,230,6.7,10,5,9999,99999,9,999999999,0.0,999,999,99
2050,1,29,21,0,*?*?*?*?*?*?*?*?*?*?*?*?*?*?*?*?*?*?*?*?*?*?,7.8,5.9,89,98822.9,0,-0,314,0.0,-0.0,0.0,0,0,0,0,230,5.2,10,5,9999,99999,9,999999999,0.0,999,999,99
2050,1,29,22,0,*?*?*?*?*?*?*?*?*?*?*?*?*?*?*?*?*?*?*?*?*?*?,7.9,6.4,91,98822.9,0,-0,314,0.0,-0.0,0.0,0,0,0,0,230,7.2,10,5,9999,99999,9,999999999,0.0,999,999,99
2050,1,29,23,0,*?*?*?*?*?*?*?*?*?*?*?*?*?*?*?*?*?*?*?*?*?*?,7.6,6.2,92,98822.9,0,-0,313,0.0,-0.0,0.0,0,0,0,0,230,5.7,10,5,9999,99999,9,999999999,0.0,999,999,99
2050,1,29,24,0,*?*?*?*?*?*?*?*?*?*?*?*?*?*?*?*?*?*?*?*?*?*?,7.0,5.6,91,98822.9,0,-0,310,0.0,-0.0,0.0,0,0,0,0,230,12.9,10,5,9999,99999,9,999999999,0.0,999,999,99
2050,1,30,1,0,*?*?*?*?*?*?*?*?*?*?*?*?*?*?*?*?*?*?*?*?*?*?,7.1,6.9,100,99437.9,0,-0,311,0.0,-0.0,0.0,0,0,0,0,230,12.4,10,5,9999,99999,9,999999999,0.0,999,999,99
2050,1,30,2,0,*?*?*?*?*?*?*?*?*?*?*?*?*?*?*?*?*?*?*?*?*?*?,6.9,6.9,100,99437.9,0,-0,310,0.0,-0.0,0.0,0,0,0,0,230,10.3,10,5,9999,99999,9,999999999,0.0,999,999,99
2050,1,30,3,0,*?*?*?*?*?*?*?*?*?*?*?*?*?*?*?*?*?*?*?*?*?*?,6.9,6.9,100,99437.9,0,-0,310,0.0,-0.0,0.0,0,0,0,0,230,9.8,10,5,9999,99999,9,999999999,0.0,999,999,99
2050,1,30,4,0,*?*?*?*?*?*?*?*?*?*?*?*?*?*?*?*?*?*?*?*?*?*?,5.9,5.9,100,99437.9,0,-0,306,0.0,-0.0,0.0,0,0,0,0,230,9.3,10,5,9999,99999,9,999999999,0.0,999,999,99
2050,1,30,5,0,*?*?*?*?*?*?*?*?*?*?*?*?*?*?*?*?*?*?*?*?*?*?,4.8,4.8,100,99437.9,0,-0,301,0.0,-0.0,0.0,0,0,0,0,230,11.8,10,5,9999,99999,9,999999999,0.0,999,999,99
2050,1,30,6,0,*?*?*?*?*?*?*?*?*?*?*?*?*?*?*?*?*?*?*?*?*?*?,5.7,5.8,100,99437.9,0,-0,305,0.0,-0.0,0.0,0,0,0,0,230,11.8,10,5,9999,99999,9,999999999,0.0,999,999,99
2050,1,30,7,0,*?*?*?*?*?*?*?*?*?*?*?*?*?*?*?*?*?*?*?*?*?*?,6.6,6.6,100,99437.9,0,-0,309,0.0,-0.0,0.0,0,0,0,0,240,12.4,10,5,9999,99999,9,999999999,0.0,999,999,99
2050,1,30,8,0,*?*?*?*?*?*?*?*?*?*?*?*?*?*?*?*?*?*?*?*?*?*?,6.8,6.7,100,99437.9,21,1422,309,0.0,0.0,0.0,0,0,0,0,250,11.3,10,5,9999,99999,9,999999999,0.0,999,999,99
2050,1,30,9,0,*?*?*?*?*?*?*?*?*?*?*?*?*?*?*?*?*?*?*?*?*?*?,6.6,6.6,100,99437.9,177,1404,305,35.5,37.5,30.8,3971,2364,3697,646,260,10.3,9,5,9999,99999,9,999999999,0.0,999,999,99
2050,1,30,10,0,*?*?*?*?*?*?*?*?*?*?*?*?*?*?*?*?*?*?*?*?*?*?,8.5,8.5,100,99437.9,298,1408,313,76.4,48.0,66.2,8384,3947,7510,1727,270,11.8,9,5,9999,99999,9,999999999,0.0,999,999,99
2050,1,30,11,0,*?*?*?*?*?*?*?*?*?*?*?*?*?*?*?*?*?*?*?*?*?*?,10.8,9.7,100,99437.9,374,1407,320,135.5,128.5,101.4,14781,11238,11664,2233,280,12.9,8,4,9999,99999,9,999999999,0.0,999,999,99
2050,1,30,12,0,*?*?*?*?*?*?*?*?*?*?*?*?*?*?*?*?*?*?*?*?*?*?,12.5,10.1,99,99437.9,401,1408,331,111.4,52.0,96.5,12223,4643,10916,2604,290,13.4,9,5,9999,99999,9,999999999,0.0,999,999,99
2050,1,30,13,0,*?*?*?*?*?*?*?*?*?*?*?*?*?*?*?*?*?*?*?*?*?*?,12.6,10.5,100,99437.9,377,1410,335,59.3,0.0,59.3,6927,0,6943,2392,288,10.8,10,5,9999,99999,9,999999999,0.0,999,999,99
2050,1,30,14,0,*?*?*?*?*?*?*?*?*?*?*?*?*?*?*?*?*?*?*?*?*?*?,12.7,11.1,100,99437.9,302,1406,335,44.8,0.0,44.8,5236,0,5247,1769,287,12.9,10,5,9999,99999,9,999999999,0.0,999,999,99
2050,1,30,15,0,*?*?*?*?*?*?*?*?*?*?*?*?*?*?*?*?*?*?*?*?*?*?,12.6,10.7,100,99437.9,184,1410,332,37.6,38.4,32.6,4205,2452,3918,686,285,11.3,9,5,9999,99999,9,999999999,0.6,999,999,99
2050,1,30,16,0,*?*?*?*?*?*?*?*?*?*?*?*?*?*?*?*?*?*?*?*?*?*?,12.6,10.3,99,99437.9,29,1429,335,0.0,0.0,0.0,0,0,0,0,283,12.9,10,5,9999,99999,9,999999999,0.0,999,999,99
2050,1,30,17,0,*?*?*?*?*?*?*?*?*?*?*?*?*?*?*?*?*?*?*?*?*?*?,11.0,10.1,100,99437.9,0,-0,328,0.0,-0.0,0.0,0,0,0,0,282,8.8,10,5,9999,99999,9,999999999,1.1,999,999,99
2050,1,30,18,0,*?*?*?*?*?*?*?*?*?*?*?*?*?*?*?*?*?*?*?*?*?*?,10.1,9.2,100,99437.9,0,-0,324,0.0,-0.0,0.0,0,0,0,0,280,10.3,10,5,9999,99999,9,999999999,3.1,999,999,99
2050,1,30,19,0,*?*?*?*?*?*?*?*?*?*?*?*?*?*?*?*?*?*?*?*?*?*?,9.2,9.2,100,99437.9,0,-0,320,0.0,-0.0,0.0,0,0,0,0,270,11.3,10,5,9999,99999,9,999999999,0.3,999,999,99
2050,1,30,20,0,*?*?*?*?*?*?*?*?*?*?*?*?*?*?*?*?*?*?*?*?*?*?,8.6,8.4,100,99437.9,0,-0,317,0.0,-0.0,0.0,0,0,0,0,260,11.8,10,5,9999,99999,9,999999999,0.3,999,999,99
2050,1,30,21,0,*?*?*?*?*?*?*?*?*?*?*?*?*?*?*?*?*?*?*?*?*?*?,9.0,7.6,100,99437.9,0,-0,319,0.0,-0.0,0.0,0,0,0,0,250,10.8,10,5,9999,99999,9,999999999,0.6,999,999,99
2050,1,30,22,0,*?*?*?*?*?*?*?*?*?*?*?*?*?*?*?*?*?*?*?*?*?*?,8.0,8.0,100,99437.9,0,-0,314,0.0,-0.0,0.0,0,0,0,0,240,11.8,10,5,9999,99999,9,999999999,0.5,999,999,99
2050,1,30,23,0,*?*?*?*?*?*?*?*?*?*?*?*?*?*?*?*?*?*?*?*?*?*?,7.0,7.0,100,99437.9,0,-0,310,0.0,-0.0,0.0,0,0,0,0,230,12.9,10,5,9999,99999,9,999999999,0.2,999,999,99
2050,1,30,24,0,*?*?*?*?*?*?*?*?*?*?*?*?*?*?*?*?*?*?*?*?*?*?,7.2,6.6,100,99437.9,0,-0,311,0.0,-0.0,0.0,0,0,0,0,230,11.8,10,5,9999,99999,9,999999999,0.0,999,999,99
2050,1,31,1,0,*?*?*?*?*?*?*?*?*?*?*?*?*?*?*?*?*?*?*?*?*?*?,5.1,5.1,100,99781.3,0,-0,302,0.0,-0.0,0.0,0,0,0,0,218,12.4,10,5,9999,99999,9,999999999,0.5,999,999,99
2050,1,31,2,0,*?*?*?*?*?*?*?*?*?*?*?*?*?*?*?*?*?*?*?*?*?*?,4.7,4.6,100,99781.3,0,-0,301,0.0,-0.0,0.0,0,0,0,0,217,10.3,10,5,9999,99999,9,999999999,1.4,999,999,99
2050,1,31,3,0,*?*?*?*?*?*?*?*?*?*?*?*?*?*?*?*?*?*?*?*?*?*?,4.1,4.1,100,99781.3,0,-0,298,0.0,-0.0,0.0,0,0,0,0,215,9.8,10,5,9999,99999,9,999999999,1.2,999,999,99
2050,1,31,4,0,*?*?*?*?*?*?*?*?*?*?*?*?*?*?*?*?*?*?*?*?*?*?,4.5,4.5,100,99781.3,0,-0,300,0.0,-0.0,0.0,0,0,0,0,213,9.3,10,5,9999,99999,9,999999999,0.5,999,999,99
2050,1,31,5,0,*?*?*?*?*?*?*?*?*?*?*?*?*?*?*?*?*?*?*?*?*?*?,3.5,3.4,100,99781.3,0,-0,296,0.0,-0.0,0.0,0,0,0,0,212,11.8,10,5,9999,99999,9,999999999,0.1,999,999,99
2050,1,31,6,0,*?*?*?*?*?*?*?*?*?*?*?*?*?*?*?*?*?*?*?*?*?*?,2.6,2.7,100,99781.3,0,-0,292,0.0,-0.0,0.0,0,0,0,0,210,11.8,10,5,9999,99999,9,999999999,0.0,999,999,99
2050,1,31,7,0,*?*?*?*?*?*?*?*?*?*?*?*?*?*?*?*?*?*?*?*?*?*?,3.1,3.0,100,99781.3,0,-0,294,0.0,-0.0,0.0,0,0,0,0,217,12.4,10,5,9999,99999,9,999999999,1.9,999,999,99
2050,1,31,8,0,*?*?*?*?*?*?*?*?*?*?*?*?*?*?*?*?*?*?*?*?*?*?,3.6,3.6,100,99781.3,26,1391,296,0.0,0.0,0.0,0,0,0,0,223,11.3,10,5,9999,99999,9,999999999,0.0,999,999,99
2050,1,31,9,0,*?*?*?*?*?*?*?*?*?*?*?*?*?*?*?*?*?*?*?*?*?*?,4.7,3.9,100,99781.3,183,1406,301,21.6,0.0,21.6,2551,-0,2554,838,230,10.3,10,5,9999,99999,9,999999999,0.0,999,999,99
2050,1,31,10,0,*?*?*?*?*?*?*?*?*?*?*?*?*?*?*?*?*?*?*?*?*?*?,5.4,3.8,100,99781.3,304,1407,304,45.2,0.0,45.2,5276,0,5286,1783,237,11.8,10,5,9999,99999,9,999999999,0.0,999,999,99
2050,1,31,11,0,*?*?*?*?*?*?*?*?*?*?*?*?*?*?*?*?*?*?*?*?*?*?,7.5,5.1,98,99781.3,381,1409,313,60.1,0.0,60.1,7021,0,7037,2427,243,12.9,10,5,9999,99999,9,999999999,0.0,999,999,99
2050,1,31,12,0,*?*?*?*?*?*?*?*?*?*?*?*?*?*?*?*?*?*?*?*?*?*?,8.5,5.3,92,99781.3,407,1406,317,65.4,0.0,65.4,7638,0,7657,2661,250,13.4,10,5,9999,99999,9,999999999,0.0,999,999,99
2050,1,31,13,0,*?*?*?*?*?*?*?*?*?*?*?*?*?*?*?*?*?*?*?*?*?*?,8.9,6.6,99,99781.3,383,1407,319,60.6,0.0,60.6,7078,0,7095,2448,248,10.8,10,5,9999,99999,9,999999999,0.0,999,999,99
2050,1,31,14,0,*?*?*?*?*?*?*?*?*?*?*?*?*?*?*?*?*?*?*?*?*?*?,9.0,5.0,88,99781.3,309,1408,320,46.1,0.0,46.1,5388,0,5399,1824,247,12.9,10,5,9999,99999,9,999999999,0.0,999,999,99
2050,1,31,15,0,*?*?*?*?*?*?*?*?*?*?*?*?*?*?*?*?*?*?*?*?*?*?,8.8,6.1,96,99781.3,190,1406,318,23.0,0.0,23.0,2708,-0,2711,891,245,11.3,10,5,9999,99999,9,999999999,0.0,999,999,99
2050,1,31,16,0,*?*?*?*?*?*?*?*?*?*?*?*?*?*?*?*?*?*?*?*?*?*?,8.3,6.6,100,99781.3,35,1408,316,0.0,0.0,0.0,0,0,0,0,243,12.9,10,5,9999,99999,9,999999999,0.3,999,999,99
2050,1,31,17,0,*?*?*?*?*?*?*?*?*?*?*?*?*?*?*?*?*?*?*?*?*?*?,7.8,6.1,100,99781.3,0,-0,314,0.0,-0.0,0.0,0,0,0,0,242,8.8,10,5,9999,99999,9,999999999,0.0,999,999,99
2050,1,31,18,0,*?*?*?*?*?*?*?*?*?*?*?*?*?*?*?*?*?*?*?*?*?*?,6.4,6.4,100,99781.3,0,-0,308,0.0,-0.0,0.0,0,0,0,0,240,10.3,10,5,9999,99999,9,999999999,0.0,999,999,99
2050,1,31,19,0,*?*?*?*?*?*?*?*?*?*?*?*?*?*?*?*?*?*?*?*?*?*?,6.0,5.9,100,99781.3,0,-0,306,0.0,-0.0,0.0,0,0,0,0,237,11.3,10,5,9999,99999,9,999999999,0.5,999,999,99
2050,1,31,20,0,*?*?*?*?*?*?*?*?*?*?*?*?*?*?*?*?*?*?*?*?*?*?,5.8,5.8,100,99781.3,0,-0,305,0.0,-0.0,0.0,0,0,0,0,233,11.8,10,5,9999,99999,9,999999999,0.0,999,999,99
2050,1,31,21,0,*?*?*?*?*?*?*?*?*?*?*?*?*?*?*?*?*?*?*?*?*?*?,5.9,5.8,100,99781.3,0,-0,306,0.0,-0.0,0.0,0,0,0,0,230,10.8,10,5,9999,99999,9,999999999,0.0,999,999,99
2050,1,31,22,0,*?*?*?*?*?*?*?*?*?*?*?*?*?*?*?*?*?*?*?*?*?*?,5.2,5.1,100,99781.3,0,-0,303,0.0,-0.0,0.0,0,0,0,0,227,11.8,10,5,9999,99999,9,999999999,0.1,999,999,99
2050,1,31,23,0,*?*?*?*?*?*?*?*?*?*?*?*?*?*?*?*?*?*?*?*?*?*?,4.4,4.3,100,99781.3,0,-0,299,0.0,-0.0,0.0,0,0,0,0,223,12.9,10,5,9999,99999,9,999999999,0.2,999,999,99
2050,1,31,24,0,*?*?*?*?*?*?*?*?*?*?*?*?*?*?*?*?*?*?*?*?*?*?,6.0,5.9,100,99781.3,0,-0,306,0.0,-0.0,0.0,0,0,0,0,220,11.8,10,5,9999,99999,9,999999999,0.0,999,999,99
2050,2,1,1,0,*?*?*?*?*?*?*?*?*?*?*?*?*?*?*?*?*?*?*?*?*?*?,2.6,2.3,99,99949.2,0,-0,292,0.0,-0.0,0.0,0,0,0,0,225,13.9,10,5,9999,99999,9,999999999,0.0,999,999,99
2050,2,1,2,0,*?*?*?*?*?*?*?*?*?*?*?*?*?*?*?*?*?*?*?*?*?*?,2.0,1.3,95,99949.2,0,-0,290,0.0,-0.0,0.0,0,0,0,0,230,14.4,10,5,9999,99999,9,999999999,0.3,999,999,99
2050,2,1,3,0,*?*?*?*?*?*?*?*?*?*?*?*?*?*?*?*?*?*?*?*?*?*?,2.0,1.5,97,99949.2,0,-0,290,0.0,-0.0,0.0,0,0,0,0,235,14.9,10,5,9999,99999,9,999999999,0.2,999,999,99
2050,2,1,4,0,*?*?*?*?*?*?*?*?*?*?*?*?*?*?*?*?*?*?*?*?*?*?,1.8,1.9,100,99949.2,0,-0,289,0.0,-0.0,0.0,0,0,0,0,240,14.9,10,5,9999,99999,9,999999999,0.0,999,999,99
2050,2,1,5,0,*?*?*?*?*?*?*?*?*?*?*?*?*?*?*?*?*?*?*?*?*?*?,0.9,0.4,97,99949.2,0,-0,285,0.0,-0.0,0.0,0,0,0,0,245,17.0,10,5,9999,99999,9,999999999,0.0,999,999,99
2050,2,1,6,0,*?*?*?*?*?*?*?*?*?*?*?*?*?*?*?*?*?*?*?*?*?*?,-0.0,-0.0,100,99949.2,0,-0,281,0.0,-0.0,0.0,0,0,0,0,250,17.0,10,5,9999,99999,9,999999999,0.0,999,999,99
2050,2,1,7,0,*?*?*?*?*?*?*?*?*?*?*?*?*?*?*?*?*?*?*?*?*?*?,0.8,0.8,100,99949.2,0,-0,280,0.0,-0.0,0.0,0,0,0,0,248,18.0,9,5,9999,99999,9,999999999,0.0,999,999,99
2050,2,1,8,0,*?*?*?*?*?*?*?*?*?*?*?*?*?*?*?*?*?*?*?*?*?*?,1.6,1.5,100,99949.2,32,1409,246,0.0,0.0,0.0,0,0,0,0,247,16.0,1,0,9999,99999,9,999999999,0.0,999,999,99
2050,2,1,9,0,*?*?*?*?*?*?*?*?*?*?*?*?*?*?*?*?*?*?*?*?*?*?,1.6,1.7,100,99949.2,189,1406,246,78.4,404.3,24.1,8101,28213,3957,499,245,15.5,1,0,9999,99999,9,999999999,0.0,999,999,99
2050,2,1,10,0,*?*?*?*?*?*?*?*?*?*?*?*?*?*?*?*?*?*?*?*?*?*?,3.7,3.0,96,99949.2,310,1406,256,160.0,502.8,49.1,16610,40204,7472,915,243,14.4,1,0,9999,99999,9,999999999,0.0,999,999,99
2050,2,1,11,0,*?*?*?*?*?*?*?*?*?*?*?*?*?*?*?*?*?*?*?*?*?*?,5.7,3.2,86,99949.2,387,1407,264,211.6,533.3,65.0,21938,45888,9634,1216,242,14.4,1,0,9999,99999,9,999999999,0.0,999,999,99
2050,2,1,12,0,*?*?*?*?*?*?*?*?*?*?*?*?*?*?*?*?*?*?*?*?*?*?,7.1,3.8,80,99949.2,414,1407,274,229.3,523.6,75.2,23654,45808,10925,1396,240,10.8,2,1,9999,99999,9,999999999,0.0,999,999,99
2050,2,1,13,0,*?*?*?*?*?*?*?*?*?*?*?*?*?*?*?*?*?*?*?*?*?*?,7.2,3.2,76,99949.2,390,1408,288,199.2,377.6,94.6,20782,32373,12143,1759,258,6.7,5,3,9999,99999,9,999999999,0.0,999,999,99
2050,2,1,14,0,*?*?*?*?*?*?*?*?*?*?*?*?*?*?*?*?*?*?*?*?*?*?,7.0,2.9,76,99949.2,316,1409,297,129.1,205.5,83.0,13667,16319,9805,1592,277,8.2,7,4,9999,99999,9,999999999,0.0,999,999,99
2050,2,1,15,0,*?*?*?*?*?*?*?*?*?*?*?*?*?*?*?*?*?*?*?*?*?*?,7.1,1.7,69,99949.2,197,1408,312,24.3,0.0,24.3,2858,-0,2862,942,295,10.8,10,5,9999,99999,9,999999999,0.0,999,999,99
2050,2,1,16,0,*?*?*?*?*?*?*?*?*?*?*?*?*?*?*?*?*?*?*?*?*?*?,7.1,1.5,68,99949.2,41,1391,307,0.0,0.0,0.0,0,0,0,0,313,7.7,9,5,9999,99999,9,999999999,0.0,999,999,99
2050,2,1,17,0,*?*?*?*?*?*?*?*?*?*?*?*?*?*?*?*?*?*?*?*?*?*?,6.1,1.0,71,99949.2,0,-0,307,0.0,-0.0,0.0,0,0,0,0,332,5.7,10,5,9999,99999,9,999999999,0.1,999,999,99
2050,2,1,18,0,*?*?*?*?*?*?*?*?*?*?*?*?*?*?*?*?*?*?*?*?*?*?,4.9,1.5,79,99949.2,0,-0,302,0.0,-0.0,0.0,0,0,0,0,350,7.7,10,5,9999,99999,9,999999999,0.0,999,999,99
2050,2,1,19,0,*?*?*?*?*?*?*?*?*?*?*?*?*?*?*?*?*?*?*?*?*?*?,3.8,0.2,79,99949.2,0,-0,297,0.0,-0.0,0.0,0,0,0,0,293,9.3,10,5,9999,99999,9,999999999,0.3,999,999,99
2050,2,1,20,0,*?*?*?*?*?*?*?*?*?*?*?*?*?*?*?*?*?*?*?*?*?*?,3.5,-0.0,78,99949.2,0,-0,296,0.0,-0.0,0.0,0,0,0,0,237,7.2,10,5,9999,99999,9,999999999,0.0,999,999,99
2050,2,1,21,0,*?*?*?*?*?*?*?*?*?*?*?*?*?*?*?*?*?*?*?*?*?*?,2.7,-0.8,78,99949.2,0,-0,293,0.0,-0.0,0.0,0,0,0,0,180,5.2,10,5,9999,99999,9,999999999,0.0,999,999,99
2050,2,1,22,0,*?*?*?*?*?*?*?*?*?*?*?*?*?*?*?*?*?*?*?*?*?*?,3.2,-0.2,79,99949.2,0,-0,295,0.0,-0.0,0.0,0,0,0,0,123,4.6,10,5,9999,99999,9,999999999,0.0,999,999,99
2050,2,1,23,0,*?*?*?*?*?*?*?*?*?*?*?*?*?*?*?*?*?*?*?*?*?*?,2.8,0.2,84,99949.2,0,-0,293,0.0,-0.0,0.0,0,0,0,0,67,7.7,10,5,9999,99999,9,999999999,0.0,999,999,99
2050,2,1,24,0,*?*?*?*?*?*?*?*?*?*?*?*?*?*?*?*?*?*?*?*?*?*?,3.5,3.4,100,99949.2,0,-0,296,0.0,-0.0,0.0,0,0,0,0,220,14.4,10,5,9999,99999,9,999999999,0.0,999,999,99
2050,2,2,1,0,*?*?*?*?*?*?*?*?*?*?*?*?*?*?*?*?*?*?*?*?*?*?,3.2,2.7,100,101885,0,-0,294,0.0,-0.0,0.0,0,0,0,0,17,11.8,10,5,9999,99999,9,999999999,0.7,999,999,99
2050,2,2,2,0,*?*?*?*?*?*?*?*?*?*?*?*?*?*?*?*?*?*?*?*?*?*?,3.6,3.6,100,101885,0,-0,296,0.0,-0.0,0.0,0,0,0,0,23,13.4,10,5,9999,99999,9,999999999,0.1,999,999,99
2050,2,2,3,0,*?*?*?*?*?*?*?*?*?*?*?*?*?*?*?*?*?*?*?*?*?*?,4.0,2.1,98,101885,0,-0,298,0.0,-0.0,0.0,0,0,0,0,30,10.8,10,5,9999,99999,9,999999999,0.0,999,999,99
2050,2,2,4,0,*?*?*?*?*?*?*?*?*?*?*?*?*?*?*?*?*?*?*?*?*?*?,3.4,1.7,99,101885,0,-0,295,0.0,-0.0,0.0,0,0,0,0,37,10.8,10,5,9999,99999,9,999999999,0.0,999,999,99
2050,2,2,5,0,*?*?*?*?*?*?*?*?*?*?*?*?*?*?*?*?*?*?*?*?*?*?,2.7,2.7,100,101885,0,-0,292,0.0,-0.0,0.0,0,0,0,0,43,11.8,10,5,9999,99999,9,999999999,0.0,999,999,99
2050,2,2,6,0,*?*?*?*?*?*?*?*?*?*?*?*?*?*?*?*?*?*?*?*?*?*?,1.7,1.7,100,101885,0,-0,288,0.0,-0.0,0.0,0,0,0,0,50,10.3,10,5,9999,99999,9,999999999,0.0,999,999,99
2050,2,2,7,0,*?*?*?*?*?*?*?*?*?*?*?*?*?*?*?*?*?*?*?*?*?*?,2.5,2.5,100,101885,0,-0,291,0.0,-0.0,0.0,0,0,0,0,97,8.8,10,5,9999,99999,9,999999999,0.0,999,999,99
2050,2,2,8,0,*?*?*?*?*?*?*?*?*?*?*?*?*?*?*?*?*?*?*?*?*?*?,3.2,2.7,100,101885,38,1416,294,0.0,0.0,0.0,0,0,0,0,143,10.8,10,5,9999,99999,9,999999999,0.0,999,999,99
2050,2,2,9,0,*?*?*?*?*?*?*?*?*?*?*?*?*?*?*?*?*?*?*?*?*?*?,4.5,3.6,100,101885,195,1405,286,65.1,167.5,41.9,6843,10395,5662,746,190,9.3,7,4,9999,99999,9,999999999,0.0,999,999,99
2050,2,2,10,0,*?*?*?*?*?*?*?*?*?*?*?*?*?*?*?*?*?*?*?*?*?*?,5.5,4.8,100,101885,317,1409,295,109.7,122.8,82.0,11983,10091,9497,1780,237,9.3,8,4,9999,99999,9,999999999,0.0,999,999,99
2050,2,2,11,0,*?*?*?*?*?*?*?*?*?*?*?*?*?*?*?*?*?*?*?*?*?*?,7.1,7.1,100,101885,393,1405,299,170.5,217.6,109.6,18034,19078,12762,2171,283,9.8,7,4,9999,99999,9,999999999,0.0,999,999,99
2050,2,2,12,0,*?*?*?*?*?*?*?*?*?*?*?*?*?*?*?*?*?*?*?*?*?*?,8.3,7.4,100,101885,421,1408,304,185.0,220.8,119.0,19575,19872,13791,2379,330,10.3,7,4,9999,99999,9,999999999,0.0,999,999,99
2050,2,2,13,0,*?*?*?*?*?*?*?*?*?*?*?*?*?*?*?*?*?*?*?*?*?*?,8.4,8.4,100,101885,396,1405,305,172.1,218.0,110.7,18204,19170,12876,2194,282,11.8,7,4,9999,99999,9,999999999,0.0,999,999,99
2050,2,2,14,0,*?*?*?*?*?*?*?*?*?*?*?*?*?*?*?*?*?*?*?*?*?*?,8.5,8.5,100,101885,322,1405,313,84.8,49.2,73.5,9301,4141,8324,1929,233,11.3,9,5,9999,99999,9,999999999,0.0,999,999,99
2050,2,2,15,0,*?*?*?*?*?*?*?*?*?*?*?*?*?*?*?*?*?*?*?*?*?*?,8.3,8.3,100,101885,204,1410,316,25.6,0.0,25.6,3010,0,3014,993,185,14.9,10,5,9999,99999,9,999999999,0.0,999,999,99
2050,2,2,16,0,*?*?*?*?*?*?*?*?*?*?*?*?*?*?*?*?*?*?*?*?*?*?,8.4,8.4,100,101885,48,1406,313,0.0,0.0,0.0,0,0,0,0,137,10.3,9,5,9999,99999,9,999999999,0.0,999,999,99
2050,2,2,17,0,*?*?*?*?*?*?*?*?*?*?*?*?*?*?*?*?*?*?*?*?*?*?,7.4,7.4,100,101885,0,-0,312,0.0,-0.0,0.0,0,0,0,0,88,10.3,10,5,9999,99999,9,999999999,0.0,999,999,99
2050,2,2,18,0,*?*?*?*?*?*?*?*?*?*?*?*?*?*?*?*?*?*?*?*?*?*?,5.9,5.9,100,101885,0,-0,306,0.0,-0.0,0.0,0,0,0,0,40,12.9,10,5,9999,99999,9,999999999,0.0,999,999,99
2050,2,2,19,0,*?*?*?*?*?*?*?*?*?*?*?*?*?*?*?*?*?*?*?*?*?*?,5.2,5.1,100,101885,0,-0,303,0.0,-0.0,0.0,0,0,0,0,67,13.4,10,5,9999,99999,9,999999999,0.0,999,999,99
2050,2,2,20,0,*?*?*?*?*?*?*?*?*?*?*?*?*?*?*?*?*?*?*?*?*?*?,4.5,4.5,100,101885,0,-0,300,0.0,-0.0,0.0,0,0,0,0,93,14.9,10,5,9999,99999,9,999999999,0.0,999,999,99
2050,2,2,21,0,*?*?*?*?*?*?*?*?*?*?*?*?*?*?*?*?*?*?*?*?*?*?,4.9,3.2,100,101885,0,-0,302,0.0,-0.0,0.0,0,0,0,0,120,13.9,10,5,9999,99999,9,999999999,0.0,999,999,99
2050,2,2,22,0,*?*?*?*?*?*?*?*?*?*?*?*?*?*?*?*?*?*?*?*?*?*?,4.3,3.2,100,101885,0,-0,299,0.0,-0.0,0.0,0,0,0,0,147,12.4,10,5,9999,99999,9,999999999,0.0,999,999,99
2050,2,2,23,0,*?*?*?*?*?*?*?*?*?*?*?*?*?*?*?*?*?*?*?*?*?*?,5.5,3.9,100,101885,0,-0,304,0.0,-0.0,0.0,0,0,0,0,173,12.4,10,5,9999,99999,9,999999999,0.0,999,999,99
2050,2,2,24,0,*?*?*?*?*?*?*?*?*?*?*?*?*?*?*?*?*?*?*?*?*?*?,2.5,1.5,100,101885,0,-0,292,0.0,-0.0,0.0,0,0,0,0,10,11.8,10,5,9999,99999,9,999999999,0.2,999,999,99
2050,2,3,1,0,*?*?*?*?*?*?*?*?*?*?*?*?*?*?*?*?*?*?*?*?*?*?,7.5,6.2,93,100949,0,-0,313,0.0,-0.0,0.0,0,0,0,0,207,11.8,10,5,9999,99999,9,999999999,0.0,999,999,99
2050,2,3,2,0,*?*?*?*?*?*?*?*?*?*?*?*?*?*?*?*?*?*?*?*?*?*?,8.2,7.3,94,100949,0,-0,315,0.0,-0.0,0.0,0,0,0,0,213,13.4,10,5,9999,99999,9,999999999,0.0,999,999,99
2050,2,3,3,0,*?*?*?*?*?*?*?*?*?*?*?*?*?*?*?*?*?*?*?*?*?*?,8.6,7.3,92,100949,0,-0,317,0.0,-0.0,0.0,0,0,0,0,220,10.8,10,5,9999,99999,9,999999999,0.0,999,999,99
2050,2,3,4,0,*?*?*?*?*?*?*?*?*?*?*?*?*?*?*?*?*?*?*?*?*?*?,8.0,6.9,93,100949,0,-0,315,0.0,-0.0,0.0,0,0,0,0,227,10.8,10,5,9999,99999,9,999999999,0.0,999,999,99
2050,2,3,5,0,*?*?*?*?*?*?*?*?*?*?*?*?*?*?*?*?*?*?*?*?*?*?,7.5,7.0,97,100949,0,-0,312,0.0,-0.0,0.0,0,0,0,0,233,11.8,10,5,9999,99999,9,999999999,0.0,999,999,99
2050,2,3,6,0,*?*?*?*?*?*?*?*?*?*?*?*?*?*?*?*?*?*?*?*?*?*?,7.7,7.4,99,100949,0,-0,313,0.0,-0.0,0.0,0,0,0,0,240,10.3,10,5,9999,99999,9,999999999,0.0,999,999,99
2050,2,3,7,0,*?*?*?*?*?*?*?*?*?*?*?*?*?*?*?*?*?*?*?*?*?*?,7.9,7.7,99,100949,0,-0,314,0.0,-0.0,0.0,0,0,0,0,239,8.8,10,5,9999,99999,9,999999999,0.0,999,999,99
2050,2,3,8,0,*?*?*?*?*?*?*?*?*?*?*?*?*?*?*?*?*?*?*?*?*?*?,7.5,7.1,98,100949,44,1417,312,0.0,0.0,0.0,0,0,0,0,238,10.8,10,5,9999,99999,9,999999999,0.0,999,999,99
2050,2,3,9,0,*?*?*?*?*?*?*?*?*?*?*?*?*?*?*?*?*?*?*?*?*?*?,8.5,8.1,98,100949,201,1403,317,25.2,0.0,25.2,2962,-0,2966,977,237,9.3,10,5,9999,99999,9,999999999,0.0,999,999,99
2050,2,3,10,0,*?*?*?*?*?*?*?*?*?*?*?*?*?*?*?*?*?*?*?*?*?*?,9.8,8.5,93,100949,323,1406,319,85.0,49.2,73.7,9326,4146,8346,1935,236,9.3,9,5,9999,99999,9,999999999,0.0,999,999,99
2050,2,3,11,0,*?*?*?*?*?*?*?*?*?*?*?*?*?*?*?*?*?*?*?*?*?*?,11.8,9.6,87,100949,400,1406,328,111.2,52.0,96.4,12202,4640,10897,2598,235,9.8,9,5,9999,99999,9,999999999,0.0,999,999,99
2050,2,3,12,0,*?*?*?*?*?*?*?*?*?*?*?*?*?*?*?*?*?*?*?*?*?*?,12.2,9.8,85,100949,427,1405,330,120.5,52.7,104.4,13224,4782,11803,2845,234,10.3,9,5,9999,99999,9,999999999,0.0,999,999,99
2050,2,3,13,0,*?*?*?*?*?*?*?*?*?*?*?*?*?*?*?*?*?*?*?*?*?*?,12.3,10.2,87,100949,403,1405,330,112.3,52.1,97.3,12322,4658,11003,2627,237,11.8,9,5,9999,99999,9,999999999,0.0,999,999,99
2050,2,3,14,0,*?*?*?*?*?*?*?*?*?*?*?*?*?*?*?*?*?*?*?*?*?*?,12.2,9.4,84,100949,329,1405,330,87.1,49.5,75.5,9558,4193,8552,1986,239,11.3,9,5,9999,99999,9,999999999,0.0,999,999,99
2050,2,3,15,0,*?*?*?*?*?*?*?*?*?*?*?*?*?*?*?*?*?*?*?*?*?*?,12.1,8.7,80,100949,210,1404,329,46.7,41.6,40.5,5191,2854,4818,856,242,14.9,9,5,9999,99999,9,999999999,0.0,999,999,99
2050,2,3,16,0,*?*?*?*?*?*?*?*?*?*?*?*?*?*?*?*?*?*?*?*?*?*?,12.2,8.8,80,100949,55,1416,330,0.0,0.0,0.0,0,0,0,0,245,10.3,9,5,9999,99999,9,999999999,0.0,999,999,99
2050,2,3,17,0,*?*?*?*?*?*?*?*?*?*?*?*?*?*?*?*?*?*?*?*?*?*?,11.2,8.5,84,100949,0,-0,329,0.0,-0.0,0.0,0,0,0,0,247,10.3,10,5,9999,99999,9,999999999,0.0,999,999,99
2050,2,3,18,0,*?*?*?*?*?*?*?*?*?*?*?*?*?*?*?*?*?*?*?*?*?*?,10.7,8.9,89,100949,0,-0,327,0.0,-0.0,0.0,0,0,0,0,250,12.9,10,5,9999,99999,9,999999999,1.3,999,999,99
2050,2,3,19,0,*?*?*?*?*?*?*?*?*?*?*?*?*?*?*?*?*?*?*?*?*?*?,9.7,8.7,94,100949,0,-0,322,0.0,-0.0,0.0,0,0,0,0,248,13.4,10,5,9999,99999,9,999999999,1.0,999,999,99
2050,2,3,20,0,*?*?*?*?*?*?*?*?*?*?*?*?*?*?*?*?*?*?*?*?*?*?,9.3,9.1,99,100949,0,-0,320,0.0,-0.0,0.0,0,0,0,0,247,14.9,10,5,9999,99999,9,999999999,0.2,999,999,99
2050,2,3,21,0,*?*?*?*?*?*?*?*?*?*?*?*?*?*?*?*?*?*?*?*?*?*?,9.1,9.1,100,100949,0,-0,319,0.0,-0.0,0.0,0,0,0,0,245,13.9,10,5,9999,99999,9,999999999,1.2,999,999,99
2050,2,3,22,0,*?*?*?*?*?*?*?*?*?*?*?*?*?*?*?*?*?*?*?*?*?*?,9.1,8.1,94,100949,0,-0,319,0.0,-0.0,0.0,0,0,0,0,243,12.4,10,5,9999,99999,9,999999999,0.4,999,999,99
2050,2,3,23,0,*?*?*?*?*?*?*?*?*?*?*?*?*?*?*?*?*?*?*?*?*?*?,8.5,8.0,97,100949,0,-0,317,0.0,-0.0,0.0,0,0,0,0,242,12.4,10,5,9999,99999,9,999999999,0.1,999,999,99
2050,2,3,24,0,*?*?*?*?*?*?*?*?*?*?*?*?*?*?*?*?*?*?*?*?*?*?,6.7,5.1,91,100949,0,-0,309,0.0,-0.0,0.0,0,0,0,0,200,11.8,10,5,9999,99999,9,999999999,0.0,999,999,99
2050,2,4,1,0,*?*?*?*?*?*?*?*?*?*?*?*?*?*?*?*?*?*?*?*?*?*?,8.6,5.9,85,100141,0,-0,318,0.0,-0.0,0.0,0,0,0,0,247,11.3,10,5,9999,99999,9,999999999,2.4,999,999,99
2050,2,4,2,0,*?*?*?*?*?*?*?*?*?*?*?*?*?*?*?*?*?*?*?*?*?*?,9.2,4.8,75,100141,0,-0,320,0.0,-0.0,0.0,0,0,0,0,253,10.3,10,5,9999,99999,9,999999999,0.6,999,999,99
2050,2,4,3,0,*?*?*?*?*?*?*?*?*?*?*?*?*?*?*?*?*?*?*?*?*?*?,8.9,4.8,76,100141,0,-0,319,0.0,-0.0,0.0,0,0,0,0,260,11.3,10,5,9999,99999,9,999999999,0.8,999,999,99
2050,2,4,4,0,*?*?*?*?*?*?*?*?*?*?*?*?*?*?*?*?*?*?*?*?*?*?,9.2,5.0,76,100141,0,-0,320,0.0,-0.0,0.0,0,0,0,0,267,11.8,10,5,9999,99999,9,999999999,0.0,999,999,99
2050,2,4,5,0,*?*?*?*?*?*?*?*?*?*?*?*?*?*?*?*?*?*?*?*?*?*?,8.8,5.5,82,100141,0,-0,319,0.0,-0.0,0.0,0,0,0,0,273,8.8,10,5,9999,99999,9,999999999,0.4,999,999,99
2050,2,4,6,0,*?*?*?*?*?*?*?*?*?*?*?*?*?*?*?*?*?*?*?*?*?*?,8.4,5.6,85,100141,0,-0,317,0.0,-0.0,0.0,0,0,0,0,280,12.9,10,5,9999,99999,9,999999999,0.0,999,999,99
2050,2,4,7,0,*?*?*?*?*?*?*?*?*?*?*?*?*?*?*?*?*?*?*?*?*?*?,7.8,5.1,85,100141,0,-0,314,0.0,-0.0,0.0,0,0,0,0,278,10.3,10,5,9999,99999,9,999999999,1.1,999,999,99
2050,2,4,8,0,*?*?*?*?*?*?*?*?*?*?*?*?*?*?*?*?*?*?*?*?*?*?,8.3,5.0,81,100141,50,1413,316,0.0,0.0,0.0,0,0,0,0,277,8.8,10,5,9999,99999,9,999999999,0.7,999,999,99
2050,2,4,9,0,*?*?*?*?*?*?*?*?*?*?*?*?*?*?*?*?*?*?*?*?*?*?,8.7,6.7,89,100141,208,1408,310,60.8,103.7,45.5,6502,6522,5551,822,275,10.8,8,4,9999,99999,9,999999999,0.0,999,999,99
2050,2,4,10,0,*?*?*?*?*?*?*?*?*?*?*?*?*?*?*?*?*?*?*?*?*?*?,9.9,8.5,93,100141,330,1408,316,115.6,124.3,86.5,12623,10376,9994,1882,273,8.2,8,4,9999,99999,9,999999999,0.0,999,999,99
2050,2,4,11,0,*?*?*?*?*?*?*?*?*?*?*?*?*?*?*?*?*?*?*?*?*?*?,11.4,9.8,91,100141,407,1407,323,150.4,131.0,112.5,16396,11788,12911,2501,272,9.3,8,4,9999,99999,9,999999999,0.1,999,999,99
2050,2,4,12,0,*?*?*?*?*?*?*?*?*?*?*?*?*?*?*?*?*?*?*?*?*?*?,11.6,9.8,90,100141,434,1405,330,70.7,0.0,70.7,8266,0,8288,2904,270,8.2,10,5,9999,99999,9,999999999,0.0,999,999,99
2050,2,4,13,0,*?*?*?*?*?*?*?*?*?*?*?*?*?*?*?*?*?*?*?*?*?*?,11.7,9.6,88,100141,410,1405,328,114.6,52.3,99.4,12584,4695,11235,2690,270,9.8,9,5,9999,99999,9,999999999,0.0,999,999,99
2050,2,4,14,0,*?*?*?*?*?*?*?*?*?*?*?*?*?*?*?*?*?*?*?*?*?*?,11.8,9.4,87,100141,336,1406,328,89.5,49.8,77.6,9819,4243,8783,2045,270,10.3,9,5,9999,99999,9,999999999,0.0,999,999,99
2050,2,4,15,0,*?*?*?*?*?*?*?*?*?*?*?*?*?*?*?*?*?*?*?*?*?*?,11.6,8.9,85,100141,217,1405,327,49.1,42.3,42.5,5445,2947,5050,900,270,11.3,9,5,9999,99999,9,999999999,0.0,999,999,99
2050,2,4,16,0,*?*?*?*?*?*?*?*?*?*?*?*?*?*?*?*?*?*?*?*?*?*?,11.7,9.3,86,100141,61,1399,327,0.0,0.0,0.0,0,0,0,0,270,13.9,9,5,9999,99999,9,999999999,0.0,999,999,99
2050,2,4,17,0,*?*?*?*?*?*?*?*?*?*?*?*?*?*?*?*?*?*?*?*?*?*?,11.3,8.8,86,100141,0,-0,329,0.0,-0.0,0.0,0,0,0,0,270,14.4,10,5,9999,99999,9,999999999,1.2,999,999,99
2050,2,4,18,0,*?*?*?*?*?*?*?*?*?*?*?*?*?*?*?*?*?*?*?*?*?*?,10.4,9.9,99,100141,0,-0,325,0.0,-0.0,0.0,0,0,0,0,270,14.4,10,5,9999,99999,9,999999999,0.7,999,999,99
2050,2,4,19,0,*?*?*?*?*?*?*?*?*?*?*?*?*?*?*?*?*?*?*?*?*?*?,10.1,10.1,100,100141,0,-0,324,0.0,-0.0,0.0,0,0,0,0,270,15.5,10,5,9999,99999,9,999999999,0.1,999,999,99
2050,2,4,20,0,*?*?*?*?*?*?*?*?*?*?*?*?*?*?*?*?*?*?*?*?*?*?,9.9,9.9,100,100141,0,-0,323,0.0,-0.0,0.0,0,0,0,0,270,15.5,10,5,9999,99999,9,999999999,0.0,999,999,99
2050,2,4,21,0,*?*?*?*?*?*?*?*?*?*?*?*?*?*?*?*?*?*?*?*?*?*?,9.5,9.2,99,100141,0,-0,321,0.0,-0.0,0.0,0,0,0,0,270,13.9,10,5,9999,99999,9,999999999,0.3,999,999,99
2050,2,4,22,0,*?*?*?*?*?*?*?*?*?*?*?*?*?*?*?*?*?*?*?*?*?*?,9.2,9.2,100,100141,0,-0,320,0.0,-0.0,0.0,0,0,0,0,270,13.9,10,5,9999,99999,9,999999999,0.0,999,999,99
2050,2,4,23,0,*?*?*?*?*?*?*?*?*?*?*?*?*?*?*?*?*?*?*?*?*?*?,8.9,8.9,100,100141,0,-0,318,0.0,-0.0,0.0,0,0,0,0,270,13.4,10,5,9999,99999,9,999999999,0.0,999,999,99
2050,2,4,24,0,*?*?*?*?*?*?*?*?*?*?*?*?*?*?*?*?*?*?*?*?*?*?,7.8,7.0,96,100141,0,-0,314,0.0,-0.0,0.0,0,0,0,0,240,10.8,10,5,9999,99999,9,999999999,0.2,999,999,99
2050,2,5,1,0,*?*?*?*?*?*?*?*?*?*?*?*?*?*?*?*?*?*?*?*?*?*?,8.4,7.1,91,99172.5,0,-0,316,0.0,-0.0,0.0,0,0,0,0,268,11.8,10,5,9999,99999,9,999999999,0.0,999,999,99
2050,2,5,2,0,*?*?*?*?*?*?*?*?*?*?*?*?*?*?*?*?*?*?*?*?*?*?,8.2,6.2,87,99172.5,0,-0,316,0.0,-0.0,0.0,0,0,0,0,267,13.9,10,5,9999,99999,9,999999999,0.0,999,999,99
2050,2,5,3,0,*?*?*?*?*?*?*?*?*?*?*?*?*?*?*?*?*?*?*?*?*?*?,8.3,5.6,83,99172.5,0,-0,316,0.0,-0.0,0.0,0,0,0,0,265,15.5,10,5,9999,99999,9,999999999,0.0,999,999,99
2050,2,5,4,0,*?*?*?*?*?*?*?*?*?*?*?*?*?*?*?*?*?*?*?*?*?*?,8.9,6.1,82,99172.5,0,-0,319,0.0,-0.0,0.0,0,0,0,0,263,16.0,10,5,9999,99999,9,999999999,0.0,999,999,99
2050,2,5,5,0,*?*?*?*?*?*?*?*?*?*?*?*?*?*?*?*?*?*?*?*?*?*?,8.1,6.1,87,99172.5,0,-0,315,0.0,-0.0,0.0,0,0,0,0,262,16.0,10,5,9999,99999,9,999999999,0.0,999,999,99
2050,2,5,6,0,*?*?*?*?*?*?*?*?*?*?*?*?*?*?*?*?*?*?*?*?*?*?,7.3,5.3,87,99172.5,0,-0,312,0.0,-0.0,0.0,0,0,0,0,260,17.0,10,5,9999,99999,9,999999999,0.0,999,999,99
2050,2,5,7,0,*?*?*?*?*?*?*?*?*?*?*?*?*?*?*?*?*?*?*?*?*?*?,7.7,5.0,82,99172.5,0,-0,314,0.0,-0.0,0.0,0,0,0,0,260,16.5,10,5,9999,99999,9,999999999,0.0,999,999,99
2050,2,5,8,0,*?*?*?*?*?*?*?*?*?*?*?*?*?*?*?*?*?*?*?*?*?*?,8.0,5.3,82,99172.5,56,1407,315,0.0,0.0,0.0,0,0,0,0,260,14.9,10,5,9999,99999,9,999999999,0.9,999,999,99
2050,2,5,9,0,*?*?*?*?*?*?*?*?*?*?*?*?*?*?*?*?*?*?*?*?*?*?,8.5,5.9,83,99172.5,214,1404,309,63.7,105.4,47.7,6809,6701,5825,866,260,7.2,8,4,9999,99999,9,999999999,0.9,999,999,99
2050,2,5,10,0,*?*?*?*?*?*?*?*?*?*?*?*?*?*?*?*?*?*?*?*?*?*?,9.6,5.5,75,99172.5,336,1405,287,177.2,497.9,58.1,18352,40676,8701,1071,260,8.2,2,1,9999,99999,9,999999999,2.2,999,999,99
2050,2,5,11,0,*?*?*?*?*?*?*?*?*?*?*?*?*?*?*?*?*?*?*?*?*?*?,11.0,6.4,73,99172.5,414,1407,316,181.4,220.1,116.6,19195,19657,13550,2327,260,8.2,7,4,9999,99999,9,999999999,0.2,999,999,99
2050,2,5,12,0,*?*?*?*?*?*?*?*?*?*?*?*?*?*?*?*?*?*?*?*?*?*?,11.5,7.3,75,99172.5,441,1405,290,248.6,554.3,74.6,25821,49579,10941,1413,260,8.8,0,0,9999,99999,9,999999999,0.3,999,999,99
2050,2,5,13,0,*?*?*?*?*?*?*?*?*?*?*?*?*?*?*?*?*?*?*?*?*?*?,11.8,6.4,69,99172.5,417,1405,302,229.6,492.8,83.3,23531,42975,11877,1520,273,10.8,3,2,9999,99999,9,999999999,0.2,999,999,99
2050,2,5,14,0,*?*?*?*?*?*?*?*?*?*?*?*?*?*?*?*?*?*?*?*?*?*?,11.5,6.2,70,99172.5,343,1405,309,170.1,365.9,80.8,17770,29863,10498,1483,287,9.8,5,3,9999,99999,9,999999999,0.1,999,999,99
2050,2,5,15,0,*?*?*?*?*?*?*?*?*?*?*?*?*?*?*?*?*?*?*?*?*?*?,11.7,5.6,66,99172.5,224,1406,318,80.5,180.4,51.8,8584,11711,6312,949,300,10.3,7,4,9999,99999,9,999999999,1.6,999,999,99
2050,2,5,16,0,*?*?*?*?*?*?*?*?*?*?*?*?*?*?*?*?*?*?*?*?*?*?,11.7,5.1,63,99172.5,68,1405,309,0.0,0.0,0.0,0,0,0,0,313,11.8,5,3,9999,99999,9,999999999,0.0,999,999,99
2050,2,5,17,0,*?*?*?*?*?*?*?*?*?*?*?*?*?*?*?*?*?*?*?*?*?*?,11.0,4.8,66,99172.5,0,-0,329,0.0,-0.0,0.0,0,0,0,0,327,10.8,10,5,9999,99999,9,999999999,0.0,999,999,99
2050,2,5,18,0,*?*?*?*?*?*?*?*?*?*?*?*?*?*?*?*?*?*?*?*?*?*?,10.0,4.5,68,99172.5,0,-0,324,0.0,-0.0,0.0,0,0,0,0,340,7.7,10,5,9999,99999,9,999999999,0.5,999,999,99
2050,2,5,19,0,*?*?*?*?*?*?*?*?*?*?*?*?*?*?*?*?*?*?*?*?*?*?,9.4,3.6,66,99172.5,0,-0,322,0.0,-0.0,0.0,0,0,0,0,285,8.2,10,5,9999,99999,9,999999999,0.2,999,999,99
2050,2,5,20,0,*?*?*?*?*?*?*?*?*?*?*?*?*?*?*?*?*?*?*?*?*?*?,9.6,4.1,69,99172.5,0,-0,322,0.0,-0.0,0.0,0,0,0,0,230,9.3,10,5,9999,99999,9,999999999,0.0,999,999,99
2050,2,5,21,0,*?*?*?*?*?*?*?*?*?*?*?*?*?*?*?*?*?*?*?*?*?*?,8.9,4.6,74,99172.5,0,-0,319,0.0,-0.0,0.0,0,0,0,0,175,10.8,10,5,9999,99999,9,999999999,0.0,999,999,99
2050,2,5,22,0,*?*?*?*?*?*?*?*?*?*?*?*?*?*?*?*?*?*?*?*?*?*?,8.8,5.1,77,99172.5,0,-0,319,0.0,-0.0,0.0,0,0,0,0,120,11.8,10,5,9999,99999,9,999999999,0.2,999,999,99
2050,2,5,23,0,*?*?*?*?*?*?*?*?*?*?*?*?*?*?*?*?*?*?*?*?*?*?,8.8,5.3,77,99172.5,0,-0,319,0.0,-0.0,0.0,0,0,0,0,65,11.3,10,5,9999,99999,9,999999999,0.3,999,999,99
2050,2,5,24,0,*?*?*?*?*?*?*?*?*?*?*?*?*?*?*?*?*?*?*?*?*?*?,8.6,8.0,96,99172.5,0,-0,317,0.0,-0.0,0.0,0,0,0,0,270,13.9,10,5,9999,99999,9,999999999,0.0,999,999,99
2050,2,6,1,0,*?*?*?*?*?*?*?*?*?*?*?*?*?*?*?*?*?*?*?*?*?*?,10.1,7.7,85,101549,0,-0,324,0.0,-0.0,0.0,0,0,0,0,10,11.8,10,5,9999,99999,9,999999999,0.0,999,999,99
2050,2,6,2,0,*?*?*?*?*?*?*?*?*?*?*?*?*?*?*?*?*?*?*?*?*?*?,11.3,8.8,84,101549,0,-0,329,0.0,-0.0,0.0,0,0,0,0,10,13.9,10,5,9999,99999,9,999999999,0.2,999,999,99
2050,2,6,3,0,*?*?*?*?*?*?*?*?*?*?*?*?*?*?*?*?*?*?*?*?*?*?,10.5,9.6,94,101549,0,-0,325,0.0,-0.0,0.0,0,0,0,0,10,15.5,10,5,9999,99999,9,999999999,0.0,999,999,99
2050,2,6,4,0,*?*?*?*?*?*?*?*?*?*?*?*?*?*?*?*?*?*?*?*?*?*?,10.3,9.2,93,101549,0,-0,325,0.0,-0.0,0.0,0,0,0,0,10,16.0,10,5,9999,99999,9,999999999,0.0,999,999,99
2050,2,6,5,0,*?*?*?*?*?*?*?*?*?*?*?*?*?*?*?*?*?*?*?*?*?*?,11.0,10.4,96,101549,0,-0,328,0.0,-0.0,0.0,0,0,0,0,10,16.0,10,5,9999,99999,9,999999999,0.0,999,999,99
2050,2,6,6,0,*?*?*?*?*?*?*?*?*?*?*?*?*?*?*?*?*?*?*?*?*?*?,10.5,10.4,99,101549,0,-0,325,0.0,-0.0,0.0,0,0,0,0,10,17.0,10,5,9999,99999,9,999999999,1.7,999,999,99
2050,2,6,7,0,*?*?*?*?*?*?*?*?*?*?*?*?*?*?*?*?*?*?*?*?*?*?,10.2,10.2,100,101549,0,-0,324,0.0,-0.0,0.0,0,0,0,0,63,16.5,10,5,9999,99999,9,999999999,0.2,999,999,99
2050,2,6,8,0,*?*?*?*?*?*?*?*?*?*?*?*?*?*?*?*?*?*?*?*?*?*?,10.3,10.3,100,101549,62,1399,324,0.0,0.0,0.0,0,0,0,0,117,14.9,10,5,9999,99999,9,999999999,0.0,999,999,99
2050,2,6,9,0,*?*?*?*?*?*?*?*?*?*?*?*?*?*?*?*?*?*?*?*?*?*?,11.0,10.7,98,101549,221,1407,321,66.7,107.0,49.9,7119,6990,6059,910,170,7.2,8,4,9999,99999,9,999999999,0.0,999,999,99
2050,2,6,10,0,*?*?*?*?*?*?*?*?*?*?*?*?*?*?*?*?*?*?*?*?*?*?,13.0,10.8,87,101549,343,1405,327,143.9,210.4,92.5,15219,17394,10862,1796,223,8.2,7,4,9999,99999,9,999999999,0.0,999,999,99
2050,2,6,11,0,*?*?*?*?*?*?*?*?*?*?*?*?*?*?*?*?*?*?*?*?*?*?,15.8,11.9,78,101549,421,1407,332,227.3,446.6,93.7,23964,39415,12161,1736,277,8.2,4,2,9999,99999,9,999999999,0.0,999,999,99
2050,2,6,12,0,*?*?*?*?*?*?*?*?*?*?*?*?*?*?*?*?*?*?*?*?*?*?,16.8,12.0,73,101549,448,1404,337,245.4,452.4,101.1,25864,40763,13045,1891,330,8.8,4,2,9999,99999,9,999999999,0.0,999,999,99
2050,2,6,13,0,*?*?*?*?*?*?*?*?*?*?*?*?*?*?*?*?*?*?*?*?*?*?,16.6,10.8,68,101549,424,1404,341,207.5,308.0,114.6,22042,27831,13348,2272,330,10.8,6,3,9999,99999,9,999999999,0.0,999,999,99
2050,2,6,14,0,*?*?*?*?*?*?*?*?*?*?*?*?*?*?*?*?*?*?*?*?*?*?,16.8,10.7,67,101549,350,1405,345,147.7,211.6,94.9,15618,17653,11134,1849,330,9.8,7,4,9999,99999,9,999999999,0.0,999,999,99
2050,2,6,15,0,*?*?*?*?*?*?*?*?*?*?*?*?*?*?*?*?*?*?*?*?*?*?,16.7,11.0,69,101549,231,1406,345,84.2,183.0,54.2,8965,12276,6539,997,330,10.3,7,4,9999,99999,9,999999999,0.0,999,999,99
2050,2,6,16,0,*?*?*?*?*?*?*?*?*?*?*?*?*?*?*?*?*?*?*?*?*?*?,16.8,10.9,68,101549,75,1409,352,0.7,1.8,0.6,99,55,109,9,330,11.8,9,5,9999,99999,9,999999999,0.0,999,999,99
2050,2,6,17,0,*?*?*?*?*?*?*?*?*?*?*?*?*?*?*?*?*?*?*?*?*?*?,15.2,11.1,77,101549,0,-0,347,0.0,-0.0,0.0,0,0,0,0,330,10.8,10,5,9999,99999,9,999999999,0.0,999,999,99
2050,2,6,18,0,*?*?*?*?*?*?*?*?*?*?*?*?*?*?*?*?*?*?*?*?*?*?,14.2,11.6,84,101549,0,-0,342,0.0,-0.0,0.0,0,0,0,0,330,7.7,10,5,9999,99999,9,999999999,0.0,999,999,99
2050,2,6,19,0,*?*?*?*?*?*?*?*?*?*?*?*?*?*?*?*?*?*?*?*?*?*?,13.4,11.8,90,101549,0,-0,338,0.0,-0.0,0.0,0,0,0,0,332,8.2,10,5,9999,99999,9,999999999,0.1,999,999,99
2050,2,6,20,0,*?*?*?*?*?*?*?*?*?*?*?*?*?*?*?*?*?*?*?*?*?*?,12.7,11.1,90,101549,0,-0,335,0.0,-0.0,0.0,0,0,0,0,333,9.3,10,5,9999,99999,9,999999999,0.0,999,999,99
2050,2,6,21,0,*?*?*?*?*?*?*?*?*?*?*?*?*?*?*?*?*?*?*?*?*?*?,11.9,10.5,91,101549,0,-0,332,0.0,-0.0,0.0,0,0,0,0,335,10.8,10,5,9999,99999,9,999999999,1.0,999,999,99
2050,2,6,22,0,*?*?*?*?*?*?*?*?*?*?*?*?*?*?*?*?*?*?*?*?*?*?,11.9,11.2,95,101549,0,-0,332,0.0,-0.0,0.0,0,0,0,0,337,11.8,10,5,9999,99999,9,999999999,0.0,999,999,99
2050,2,6,23,0,*?*?*?*?*?*?*?*?*?*?*?*?*?*?*?*?*?*?*?*?*?*?,10.6,9.8,95,101549,0,-0,326,0.0,-0.0,0.0,0,0,0,0,338,11.3,10,5,9999,99999,9,999999999,0.0,999,999,99
2050,2,6,24,0,*?*?*?*?*?*?*?*?*?*?*?*?*?*?*?*?*?*?*?*?*?*?,8.9,6.6,85,101549,0,-0,319,0.0,-0.0,0.0,0,0,0,0,10,13.9,10,5,9999,99999,9,999999999,2.1,999,999,99
2050,2,7,1,0,*?*?*?*?*?*?*?*?*?*?*?*?*?*?*?*?*?*?*?*?*?*?,7.6,7.6,100,101849,0,-0,313,0.0,-0.0,0.0,0,0,0,0,292,11.8,10,5,9999,99999,9,999999999,0.0,999,999,99
2050,2,7,2,0,*?*?*?*?*?*?*?*?*?*?*?*?*?*?*?*?*?*?*?*?*?*?,6.3,6.2,100,101849,0,-0,307,0.0,-0.0,0.0,0,0,0,0,243,13.9,10,5,9999,99999,9,999999999,0.0,999,999,99
2050,2,7,3,0,*?*?*?*?*?*?*?*?*?*?*?*?*?*?*?*?*?*?*?*?*?*?,6.2,6.2,100,101849,0,-0,307,0.0,-0.0,0.0,0,0,0,0,195,15.5,10,5,9999,99999,9,999999999,0.0,999,999,99
2050,2,7,4,0,*?*?*?*?*?*?*?*?*?*?*?*?*?*?*?*?*?*?*?*?*?*?,5.9,5.9,100,101849,0,-0,306,0.0,-0.0,0.0,0,0,0,0,147,16.0,10,5,9999,99999,9,999999999,0.0,999,999,99
2050,2,7,5,0,*?*?*?*?*?*?*?*?*?*?*?*?*?*?*?*?*?*?*?*?*?*?,5.6,5.5,100,101849,0,-0,304,0.0,-0.0,0.0,0,0,0,0,98,16.0,10,5,9999,99999,9,999999999,0.0,999,999,99
2050,2,7,6,0,*?*?*?*?*?*?*?*?*?*?*?*?*?*?*?*?*?*?*?*?*?*?,5.8,5.8,100,101849,0,-0,305,0.0,-0.0,0.0,0,0,0,0,50,17.0,10,5,9999,99999,9,999999999,0.0,999,999,99
2050,2,7,7,0,*?*?*?*?*?*?*?*?*?*?*?*?*?*?*?*?*?*?*?*?*?*?,6.1,6.1,100,101849,0,-0,306,0.0,-0.0,0.0,0,0,0,0,57,16.5,10,5,9999,99999,9,999999999,0.0,999,999,99
2050,2,7,8,0,*?*?*?*?*?*?*?*?*?*?*?*?*?*?*?*?*?*?*?*?*?*?,6.1,5.5,98,101849,69,1410,307,0.0,0.0,0.0,0,0,0,0,63,14.9,10,5,9999,99999,9,999999999,0.0,999,999,99
2050,2,7,9,0,*?*?*?*?*?*?*?*?*?*?*?*?*?*?*?*?*?*?*?*?*?*?,6.1,5.1,95,101849,227,1402,307,30.3,0.0,30.3,3554,0,3559,1178,70,7.2,10,5,9999,99999,9,999999999,0.0,999,999,99
2050,2,7,10,0,*?*?*?*?*?*?*?*?*?*?*?*?*?*?*?*?*?*?*?*?*?*?,6.4,5.5,96,101849,350,1405,304,94.2,50.3,81.7,10342,4339,9248,2164,77,8.2,9,5,9999,99999,9,999999999,0.0,999,999,99
2050,2,7,11,0,*?*?*?*?*?*?*?*?*?*?*?*?*?*?*?*?*?*?*?*?*?*?,7.9,5.3,86,101849,428,1406,306,159.9,132.4,119.6,17429,12115,13702,2676,83,8.2,8,4,9999,99999,9,999999999,0.0,999,999,99
2050,2,7,12,0,*?*?*?*?*?*?*?*?*?*?*?*?*?*?*?*?*?*?*?*?*?*?,8.2,4.6,80,101849,455,1404,307,172.4,134.0,129.0,18791,12501,14744,2911,90,8.8,8,4,9999,99999,9,999999999,0.0,999,999,99
2050,2,7,13,0,*?*?*?*?*?*?*?*?*?*?*?*?*?*?*?*?*?*?*?*?*?*?,8.0,4.8,82,101849,431,1404,311,122.0,52.8,105.7,13389,4802,11949,2885,132,10.8,9,5,9999,99999,9,999999999,0.1,999,999,99
2050,2,7,14,0,*?*?*?*?*?*?*?*?*?*?*?*?*?*?*?*?*?*?*?*?*?*?,8.0,5.0,84,101849,357,1404,315,55.7,0.0,55.7,6499,0,6514,2231,173,9.8,10,5,9999,99999,9,999999999,0.0,999,999,99
2050,2,7,15,0,*?*?*?*?*?*?*?*?*?*?*?*?*?*?*?*?*?*?*?*?*?*?,8.3,5.0,81,101849,238,1406,312,56.2,44.1,48.7,6221,3215,5760,1036,215,10.3,9,5,9999,99999,9,999999999,0.0,999,999,99
2050,2,7,16,0,*?*?*?*?*?*?*?*?*?*?*?*?*?*?*?*?*?*?*?*?*?*?,8.1,5.0,83,101849,82,1411,311,3.1,7.0,2.7,378,227,404,40,257,11.8,9,5,9999,99999,9,999999999,0.0,999,999,99
2050,2,7,17,0,*?*?*?*?*?*?*?*?*?*?*?*?*?*?*?*?*?*?*?*?*?*?,8.3,4.8,81,101849,0,-0,316,0.0,-0.0,0.0,0,0,0,0,298,10.8,10,5,9999,99999,9,999999999,0.0,999,999,99
2050,2,7,18,0,*?*?*?*?*?*?*?*?*?*?*?*?*?*?*?*?*?*?*?*?*?*?,7.6,4.1,81,101849,0,-0,313,0.0,-0.0,0.0,0,0,0,0,340,7.7,10,5,9999,99999,9,999999999,0.0,999,999,99
2050,2,7,19,0,*?*?*?*?*?*?*?*?*?*?*?*?*?*?*?*?*?*?*?*?*?*?,6.8,4.3,87,101849,0,-0,310,0.0,-0.0,0.0,0,0,0,0,313,8.2,10,5,9999,99999,9,999999999,0.1,999,999,99
2050,2,7,20,0,*?*?*?*?*?*?*?*?*?*?*?*?*?*?*?*?*?*?*?*?*?*?,6.6,4.5,89,101849,0,-0,309,0.0,-0.0,0.0,0,0,0,0,287,9.3,10,5,9999,99999,9,999999999,0.0,999,999,99
2050,2,7,21,0,*?*?*?*?*?*?*?*?*?*?*?*?*?*?*?*?*?*?*?*?*?*?,6.5,4.1,87,101849,0,-0,308,0.0,-0.0,0.0,0,0,0,0,260,10.8,10,5,9999,99999,9,999999999,0.0,999,999,99
2050,2,7,22,0,*?*?*?*?*?*?*?*?*?*?*?*?*?*?*?*?*?*?*?*?*?*?,5.9,3.6,87,101849,0,-0,306,0.0,-0.0,0.0,0,0,0,0,233,11.8,10,5,9999,99999,9,999999999,0.0,999,999,99
2050,2,7,23,0,*?*?*?*?*?*?*?*?*?*?*?*?*?*?*?*?*?*?*?*?*?*?,5.6,3.0,86,101849,0,-0,305,0.0,-0.0,0.0,0,0,0,0,207,11.3,10,5,9999,99999,9,999999999,0.0,999,999,99
2050,2,7,24,0,*?*?*?*?*?*?*?*?*?*?*?*?*?*?*?*?*?*?*?*?*?*?,9.3,9.1,100,101849,0,-0,320,0.0,-0.0,0.0,0,0,0,0,340,13.9,10,5,9999,99999,9,999999999,0.0,999,999,99
2050,2,8,1,0,*?*?*?*?*?*?*?*?*?*?*?*?*?*?*?*?*?*?*?*?*?*?,3.8,3.8,100,102101,0,-0,297,0.0,-0.0,0.0,0,0,0,0,203,11.8,10,5,9999,99999,9,999999999,0.0,999,999,99
2050,2,8,2,0,*?*?*?*?*?*?*?*?*?*?*?*?*?*?*?*?*?*?*?*?*?*?,3.1,3.0,100,102101,0,-0,294,0.0,-0.0,0.0,0,0,0,0,227,13.9,10,5,9999,99999,9,999999999,0.0,999,999,99
2050,2,8,3,0,*?*?*?*?*?*?*?*?*?*?*?*?*?*?*?*?*?*?*?*?*?*?,1.9,1.9,100,102101,0,-0,289,0.0,-0.0,0.0,0,0,0,0,250,15.5,10,5,9999,99999,9,999999999,0.0,999,999,99
2050,2,8,4,0,*?*?*?*?*?*?*?*?*?*?*?*?*?*?*?*?*?*?*?*?*?*?,1.8,1.7,100,102101,0,-0,289,0.0,-0.0,0.0,0,0,0,0,273,16.0,10,5,9999,99999,9,999999999,0.0,999,999,99
2050,2,8,5,0,*?*?*?*?*?*?*?*?*?*?*?*?*?*?*?*?*?*?*?*?*?*?,1.6,1.7,100,102101,0,-0,288,0.0,-0.0,0.0,0,0,0,0,297,16.0,10,5,9999,99999,9,999999999,0.0,999,999,99
2050,2,8,6,0,*?*?*?*?*?*?*?*?*?*?*?*?*?*?*?*?*?*?*?*?*?*?,1.8,1.9,100,102101,0,-0,289,0.0,-0.0,0.0,0,0,0,0,320,17.0,10,5,9999,99999,9,999999999,0.0,999,999,99
2050,2,8,7,0,*?*?*?*?*?*?*?*?*?*?*?*?*?*?*?*?*?*?*?*?*?*?,2.2,2.1,100,102101,0,-0,290,0.0,-0.0,0.0,0,0,0,0,320,16.5,10,5,9999,99999,9,999999999,0.0,999,999,99
2050,2,8,8,0,*?*?*?*?*?*?*?*?*?*?*?*?*?*?*?*?*?*?*?*?*?*?,1.5,1.5,100,102101,75,1398,283,0.9,2.3,0.8,124,70,136,12,320,14.9,9,5,9999,99999,9,999999999,0.0,999,999,99
2050,2,8,9,0,*?*?*?*?*?*?*?*?*?*?*?*?*?*?*?*?*?*?*?*?*?*?,2.6,2.7,100,102101,234,1403,278,86.1,184.2,55.4,9158,12470,6674,1021,320,7.2,7,4,9999,99999,9,999999999,0.0,999,999,99
2050,2,8,10,0,*?*?*?*?*?*?*?*?*?*?*?*?*?*?*?*?*?*?*?*?*?*?,5.7,5.0,100,102101,357,1405,292,151.4,212.7,97.3,16008,17899,11398,1900,320,8.2,7,4,9999,99999,9,999999999,0.0,999,999,99
2050,2,8,11,0,*?*?*?*?*?*?*?*?*?*?*?*?*?*?*?*?*?*?*?*?*?*?,7.8,6.2,100,102101,435,1405,302,192.8,222.4,124.0,20404,20268,14339,2495,320,8.2,7,4,9999,99999,9,999999999,0.0,999,999,99
2050,2,8,12,0,*?*?*?*?*?*?*?*?*?*?*?*?*?*?*?*?*?*?*?*?*?*?,9.7,5.8,100,102101,462,1403,305,230.3,313.3,127.1,24478,29201,14730,2560,320,8.8,6,3,9999,99999,9,999999999,0.0,999,999,99
2050,2,8,13,0,*?*?*?*?*?*?*?*?*?*?*?*?*?*?*?*?*?*?*?*?*?*?,9.7,5.8,100,102101,438,1403,305,216.2,310.1,119.3,22960,28371,13871,2380,312,10.8,6,3,9999,99999,9,999999999,0.0,999,999,99
2050,2,8,14,0,*?*?*?*?*?*?*?*?*?*?*?*?*?*?*?*?*?*?*?*?*?*?,9.8,5.0,100,102101,364,1403,310,155.3,213.8,99.9,16428,18158,11681,1957,303,9.8,7,4,9999,99999,9,999999999,0.0,999,999,99
2050,2,8,15,0,*?*?*?*?*?*?*?*?*?*?*?*?*?*?*?*?*?*?*?*?*?*?,9.7,4.3,98,102101,245,1405,309,91.8,187.8,59.0,9751,13047,7091,1095,295,10.3,7,4,9999,99999,9,999999999,0.0,999,999,99
2050,2,8,16,0,*?*?*?*?*?*?*?*?*?*?*?*?*?*?*?*?*?*?*?*?*?*?,9.7,5.3,100,102101,88,1396,318,5.4,11.4,4.7,644,393,679,71,287,11.8,9,5,9999,99999,9,999999999,0.0,999,999,99
2050,2,8,17,0,*?*?*?*?*?*?*?*?*?*?*?*?*?*?*?*?*?*?*?*?*?*?,8.1,6.1,100,102101,0,-0,315,0.0,-0.0,0.0,0,0,0,0,278,10.8,10,5,9999,99999,9,999999999,0.0,999,999,99
2050,2,8,18,0,*?*?*?*?*?*?*?*?*?*?*?*?*?*?*?*?*?*?*?*?*?*?,6.8,6.6,100,102101,0,-0,309,0.0,-0.0,0.0,0,0,0,0,270,7.7,10,5,9999,99999,9,999999999,0.0,999,999,99
2050,2,8,19,0,*?*?*?*?*?*?*?*?*?*?*?*?*?*?*?*?*?*?*?*?*?*?,4.9,5.0,100,102101,0,-0,301,0.0,-0.0,0.0,0,0,0,0,243,8.2,10,5,9999,99999,9,999999999,0.0,999,999,99
2050,2,8,20,0,*?*?*?*?*?*?*?*?*?*?*?*?*?*?*?*?*?*?*?*?*?*?,4.5,4.5,100,102101,0,-0,300,0.0,-0.0,0.0,0,0,0,0,217,9.3,10,5,9999,99999,9,999999999,0.0,999,999,99
2050,2,8,21,0,*?*?*?*?*?*?*?*?*?*?*?*?*?*?*?*?*?*?*?*?*?*?,4.1,4.1,100,102101,0,-0,298,0.0,-0.0,0.0,0,0,0,0,190,10.8,10,5,9999,99999,9,999999999,0.0,999,999,99
2050,2,8,22,0,*?*?*?*?*?*?*?*?*?*?*?*?*?*?*?*?*?*?*?*?*?*?,3.3,3.2,100,102101,0,-0,295,0.0,-0.0,0.0,0,0,0,0,163,11.8,10,5,9999,99999,9,999999999,0.0,999,999,99
2050,2,8,23,0,*?*?*?*?*?*?*?*?*?*?*?*?*?*?*?*?*?*?*?*?*?*?,2.1,2.1,100,102101,0,-0,290,0.0,-0.0,0.0,0,0,0,0,137,11.3,10,5,9999,99999,9,999999999,0.0,999,999,99
2050,2,8,24,0,*?*?*?*?*?*?*?*?*?*?*?*?*?*?*?*?*?*?*?*?*?*?,5.1,3.9,100,102101,0,-0,302,0.0,-0.0,0.0,0,0,0,0,180,13.9,10,5,9999,99999,9,999999999,0.0,999,999,99
2050,2,9,1,0,*?*?*?*?*?*?*?*?*?*?*?*?*?*?*?*?*?*?*?*?*?*?,1.6,-1.1,85,101581,0,-0,288,0.0,-0.0,0.0,0,0,0,0,110,11.8,10,5,9999,99999,9,999999999,0.0,999,999,99
2050,2,9,2,0,*?*?*?*?*?*?*?*?*?*?*?*?*?*?*?*?*?*?*?*?*?*?,1.6,-2.4,74,101581,0,-0,288,0.0,-0.0,0.0,0,0,0,0,110,13.9,10,5,9999,99999,9,999999999,0.0,999,999,99
2050,2,9,3,0,*?*?*?*?*?*?*?*?*?*?*?*?*?*?*?*?*?*?*?*?*?*?,1.1,-1.9,80,101581,0,-0,286,0.0,-0.0,0.0,0,0,0,0,110,15.5,10,5,9999,99999,9,999999999,0.0,999,999,99
2050,2,9,4,0,*?*?*?*?*?*?*?*?*?*?*?*?*?*?*?*?*?*?*?*?*?*?,0.5,-2.4,80,101581,0,-0,284,0.0,-0.0,0.0,0,0,0,0,110,16.0,10,5,9999,99999,9,999999999,0.0,999,999,99
2050,2,9,5,0,*?*?*?*?*?*?*?*?*?*?*?*?*?*?*?*?*?*?*?*?*?*?,-0.4,-2.9,83,101581,0,-0,280,0.0,-0.0,0.0,0,0,0,0,110,16.0,10,5,9999,99999,9,999999999,0.0,999,999,99
2050,2,9,6,0,*?*?*?*?*?*?*?*?*?*?*?*?*?*?*?*?*?*?*?*?*?*?,0.5,-2.7,80,101581,0,-0,284,0.0,-0.0,0.0,0,0,0,0,110,17.0,10,5,9999,99999,9,999999999,0.0,999,999,99
2050,2,9,7,0,*?*?*?*?*?*?*?*?*?*?*?*?*?*?*?*?*?*?*?*?*?*?,1.2,-1.9,80,101581,0,-0,287,0.0,-0.0,0.0,0,0,0,0,103,16.5,10,5,9999,99999,9,999999999,0.0,999,999,99
2050,2,9,8,0,*?*?*?*?*?*?*?*?*?*?*?*?*?*?*?*?*?*?*?*?*?*?,0.8,-2.4,79,101581,82,1403,285,1.9,0.0,1.9,248,-0,247,76,97,14.9,10,5,9999,99999,9,999999999,0.0,999,999,99
2050,2,9,9,0,*?*?*?*?*?*?*?*?*?*?*?*?*?*?*?*?*?*?*?*?*?*?,2.7,-0.0,84,101581,241,1403,293,33.0,0.0,33.0,3866,0,3873,1286,90,7.2,10,5,9999,99999,9,999999999,0.0,999,999,99
2050,2,9,10,0,*?*?*?*?*?*?*?*?*?*?*?*?*?*?*?*?*?*?*?*?*?*?,3.7,1.3,87,101581,364,1404,297,57.0,0.0,57.0,6658,0,6674,2290,83,8.2,10,5,9999,99999,9,999999999,0.0,999,999,99
2050,2,9,11,0,*?*?*?*?*?*?*?*?*?*?*?*?*?*?*?*?*?*?*?*?*?*?,6.5,2.9,80,101581,442,1404,309,72.3,0.0,72.3,8455,0,8478,2978,77,8.2,10,5,9999,99999,9,999999999,0.0,999,999,99
2050,2,9,12,0,*?*?*?*?*?*?*?*?*?*?*?*?*?*?*?*?*?*?*?*?*?*?,7.2,3.4,79,101581,470,1404,312,77.8,0.0,77.8,9104,0,9129,3234,70,8.8,10,5,9999,99999,9,999999999,0.0,999,999,99
2050,2,9,13,0,*?*?*?*?*?*?*?*?*?*?*?*?*?*?*?*?*?*?*?*?*?*?,7.2,3.2,78,101581,446,1405,312,73.1,0.0,73.1,8547,0,8570,3014,70,10.8,10,5,9999,99999,9,999999999,0.0,999,999,99
2050,2,9,14,0,*?*?*?*?*?*?*?*?*?*?*?*?*?*?*?*?*?*?*?*?*?*?,7.3,1.3,67,101581,371,1402,313,58.5,0.0,58.5,6832,0,6849,2355,70,9.8,10,5,9999,99999,9,999999999,0.0,999,999,99
2050,2,9,15,0,*?*?*?*?*?*?*?*?*?*?*?*?*?*?*?*?*?*?*?*?*?*?,7.1,3.0,77,101581,252,1404,311,35.1,0.0,35.1,4111,0,4118,1371,70,10.3,10,5,9999,99999,9,999999999,0.0,999,999,99
2050,2,9,16,0,*?*?*?*?*?*?*?*?*?*?*?*?*?*?*?*?*?*?*?*?*?*?,7.1,4.5,85,101581,95,1398,311,4.5,0.0,4.5,568,-0,567,181,70,11.8,10,5,9999,99999,9,999999999,0.0,999,999,99
2050,2,9,17,0,*?*?*?*?*?*?*?*?*?*?*?*?*?*?*?*?*?*?*?*?*?*?,6.2,4.1,89,101581,0,-0,307,0.0,-0.0,0.0,0,0,0,0,70,10.8,10,5,9999,99999,9,999999999,0.0,999,999,99
2050,2,9,18,0,*?*?*?*?*?*?*?*?*?*?*?*?*?*?*?*?*?*?*?*?*?*?,4.6,3.6,95,101581,0,-0,300,0.0,-0.0,0.0,0,0,0,0,70,7.7,10,5,9999,99999,9,999999999,0.0,999,999,99
2050,2,9,19,0,*?*?*?*?*?*?*?*?*?*?*?*?*?*?*?*?*?*?*?*?*?*?,4.5,4.5,100,101581,0,-0,300,0.0,-0.0,0.0,0,0,0,0,75,8.2,10,5,9999,99999,9,999999999,0.0,999,999,99
2050,2,9,20,0,*?*?*?*?*?*?*?*?*?*?*?*?*?*?*?*?*?*?*?*?*?*?,4.3,4.3,100,101581,0,-0,299,0.0,-0.0,0.0,0,0,0,0,80,9.3,10,5,9999,99999,9,999999999,0.0,999,999,99
2050,2,9,21,0,*?*?*?*?*?*?*?*?*?*?*?*?*?*?*?*?*?*?*?*?*?*?,2.9,2.9,100,101581,0,-0,293,0.0,-0.0,0.0,0,0,0,0,85,10.8,10,5,9999,99999,9,999999999,0.0,999,999,99
2050,2,9,22,0,*?*?*?*?*?*?*?*?*?*?*?*?*?*?*?*?*?*?*?*?*?*?,1.7,1.7,100,101581,0,-0,288,0.0,-0.0,0.0,0,0,0,0,90,11.8,10,5,9999,99999,9,999999999,0.0,999,999,99
2050,2,9,23,0,*?*?*?*?*?*?*?*?*?*?*?*?*?*?*?*?*?*?*?*?*?*?,3.3,3.4,100,101581,0,-0,295,0.0,-0.0,0.0,0,0,0,0,95,11.3,10,5,9999,99999,9,999999999,0.0,999,999,99
2050,2,9,24,0,*?*?*?*?*?*?*?*?*?*?*?*?*?*?*?*?*?*?*?*?*?*?,0.8,0.6,100,101581,0,-0,285,0.0,-0.0,0.0,0,0,0,0,110,13.9,10,5,9999,99999,9,999999999,0.0,999,999,99
2050,2,10,1,0,*?*?*?*?*?*?*?*?*?*?*?*?*?*?*?*?*?*?*?*?*?*?,6.2,2.9,79,99821.7,0,-0,307,0.0,-0.0,0.0,0,0,0,0,98,11.8,10,5,9999,99999,9,999999999,0.0,999,999,99
2050,2,10,2,0,*?*?*?*?*?*?*?*?*?*?*?*?*?*?*?*?*?*?*?*?*?*?,7.1,2.7,73,99821.7,0,-0,311,0.0,-0.0,0.0,0,0,0,0,97,13.9,10,5,9999,99999,9,999999999,1.0,999,999,99
2050,2,10,3,0,*?*?*?*?*?*?*?*?*?*?*?*?*?*?*?*?*?*?*?*?*?*?,7.4,2.5,70,99821.7,0,-0,313,0.0,-0.0,0.0,0,0,0,0,95,15.5,10,5,9999,99999,9,999999999,1.4,999,999,99
2050,2,10,4,0,*?*?*?*?*?*?*?*?*?*?*?*?*?*?*?*?*?*?*?*?*?*?,7.4,2.3,70,99821.7,0,-0,313,0.0,-0.0,0.0,0,0,0,0,93,16.0,10,5,9999,99999,9,999999999,0.8,999,999,99
2050,2,10,5,0,*?*?*?*?*?*?*?*?*?*?*?*?*?*?*?*?*?*?*?*?*?*?,7.0,2.5,73,99821.7,0,-0,311,0.0,-0.0,0.0,0,0,0,0,92,16.0,10,5,9999,99999,9,999999999,0.1,999,999,99
2050,2,10,6,0,*?*?*?*?*?*?*?*?*?*?*?*?*?*?*?*?*?*?*?*?*?*?,7.3,2.5,71,99821.7,0,-0,312,0.0,-0.0,0.0,0,0,0,0,90,17.0,10,5,9999,99999,9,999999999,0.2,999,999,99
2050,2,10,7,0,*?*?*?*?*?*?*?*?*?*?*?*?*?*?*?*?*?*?*?*?*?*?,6.3,3.2,80,99821.7,0,-0,308,0.0,-0.0,0.0,0,0,0,0,90,16.5,10,5,9999,99999,9,999999999,0.1,999,999,99
2050,2,10,8,0,*?*?*?*?*?*?*?*?*?*?*?*?*?*?*?*?*?*?*?*?*?*?,5.0,2.9,86,99821.7,89,1406,302,3.2,0.0,3.2,413,-0,413,131,90,14.9,10,5,9999,99999,9,999999999,1.2,999,999,99
2050,2,10,9,0,*?*?*?*?*?*?*?*?*?*?*?*?*?*?*?*?*?*?*?*?*?*?,7.6,4.3,79,99821.7,248,1402,309,59.8,45.0,51.8,6612,3327,6123,1105,90,7.2,9,5,9999,99999,9,999999999,0.6,999,999,99
2050,2,10,10,0,*?*?*?*?*?*?*?*?*?*?*?*?*?*?*?*?*?*?*?*?*?*?,9.9,4.6,69,99821.7,371,1403,319,101.6,51.1,88.1,11151,4470,9966,2349,90,8.2,9,5,9999,99999,9,999999999,0.4,999,999,99
2050,2,10,11,0,*?*?*?*?*?*?*?*?*?*?*?*?*?*?*?*?*?*?*?*?*?*?,11.7,4.1,59,99821.7,449,1403,322,169.8,133.7,127.0,18511,12397,14540,2861,90,8.2,8,4,9999,99999,9,999999999,0.4,999,999,99
2050,2,10,12,0,*?*?*?*?*?*?*?*?*?*?*?*?*?*?*?*?*?*?*?*?*?*?,13.3,4.8,56,99821.7,477,1403,330,182.4,135.2,136.5,19884,12769,15583,3102,90,8.8,8,4,9999,99999,9,999999999,0.2,999,999,99
2050,2,10,13,0,*?*?*?*?*?*?*?*?*?*?*?*?*?*?*?*?*?*?*?*?*?*?,13.3,5.0,56,99821.7,453,1403,335,129.5,53.3,112.3,14219,4905,12684,3091,85,10.8,9,5,9999,99999,9,999999999,0.1,999,999,99
2050,2,10,14,0,*?*?*?*?*?*?*?*?*?*?*?*?*?*?*?*?*?*?*?*?*?*?,13.4,5.5,58,99821.7,379,1404,335,104.2,51.4,90.3,11435,4524,10217,2416,80,9.8,9,5,9999,99999,9,999999999,0.0,999,999,99
2050,2,10,15,0,*?*?*?*?*?*?*?*?*?*?*?*?*?*?*?*?*?*?*?*?*?*?,13.3,5.6,60,99821.7,259,1403,335,63.5,45.7,55.0,7019,3450,6494,1177,75,10.3,9,5,9999,99999,9,999999999,0.7,999,999,99
2050,2,10,16,0,*?*?*?*?*?*?*?*?*?*?*?*?*?*?*?*?*?*?*?*?*?*?,13.3,6.6,63,99821.7,102,1398,335,10.2,18.5,8.8,1190,863,1126,182,70,11.8,9,5,9999,99999,9,999999999,2.2,999,999,99
2050,2,10,17,0,*?*?*?*?*?*?*?*?*?*?*?*?*?*?*?*?*?*?*?*?*?*?,11.9,5.1,63,99821.7,0,-0,333,0.0,-0.0,0.0,0,0,0,0,65,10.8,10,5,9999,99999,9,999999999,1.2,999,999,99
2050,2,10,18,0,*?*?*?*?*?*?*?*?*?*?*?*?*?*?*?*?*?*?*?*?*?*?,11.1,5.1,66,99821.7,0,-0,329,0.0,-0.0,0.0,0,0,0,0,60,7.7,10,5,9999,99999,9,999999999,2.1,999,999,99
2050,2,10,19,0,*?*?*?*?*?*?*?*?*?*?*?*?*?*?*?*?*?*?*?*?*?*?,9.3,5.1,74,99821.7,0,-0,321,0.0,-0.0,0.0,0,0,0,0,65,8.2,10,5,9999,99999,9,999999999,1.1,999,999,99
2050,2,10,20,0,*?*?*?*?*?*?*?*?*?*?*?*?*?*?*?*?*?*?*?*?*?*?,9.2,6.2,81,99821.7,0,-0,320,0.0,-0.0,0.0,0,0,0,0,70,9.3,10,5,9999,99999,9,999999999,0.2,999,999,99
2050,2,10,21,0,*?*?*?*?*?*?*?*?*?*?*?*?*?*?*?*?*?*?*?*?*?*?,8.3,5.0,79,99821.7,0,-0,316,0.0,-0.0,0.0,0,0,0,0,75,10.8,10,5,9999,99999,9,999999999,0.9,999,999,99
2050,2,10,22,0,*?*?*?*?*?*?*?*?*?*?*?*?*?*?*?*?*?*?*?*?*?*?,8.1,4.3,76,99821.7,0,-0,316,0.0,-0.0,0.0,0,0,0,0,80,11.8,10,5,9999,99999,9,999999999,2.4,999,999,99
2050,2,10,23,0,*?*?*?*?*?*?*?*?*?*?*?*?*?*?*?*?*?*?*?*?*?*?,7.5,3.9,77,99821.7,0,-0,313,0.0,-0.0,0.0,0,0,0,0,85,11.3,10,5,9999,99999,9,999999999,0.0,999,999,99
2050,2,10,24,0,*?*?*?*?*?*?*?*?*?*?*?*?*?*?*?*?*?*?*?*?*?*?,5.0,3.0,87,99821.7,0,-0,302,0.0,-0.0,0.0,0,0,0,0,100,13.9,10,5,9999,99999,9,999999999,0.0,999,999,99
2050,2,11,1,0,*?*?*?*?*?*?*?*?*?*?*?*?*?*?*?*?*?*?*?*?*?*?,6.5,5.8,97,100477,0,-0,308,0.0,-0.0,0.0,0,0,0,0,88,17.5,10,5,9999,99999,9,999999999,0.6,999,999,99
2050,2,11,2,0,*?*?*?*?*?*?*?*?*?*?*?*?*?*?*?*?*?*?*?*?*?*?,6.3,6.2,100,100477,0,-0,307,0.0,-0.0,0.0,0,0,0,0,87,15.5,10,5,9999,99999,9,999999999,0.3,999,999,99
2050,2,11,3,0,*?*?*?*?*?*?*?*?*?*?*?*?*?*?*?*?*?*?*?*?*?*?,5.6,5.6,100,100477,0,-0,304,0.0,-0.0,0.0,0,0,0,0,85,14.9,10,5,9999,99999,9,999999999,0.1,999,999,99
2050,2,11,4,0,*?*?*?*?*?*?*?*?*?*?*?*?*?*?*?*?*?*?*?*?*?*?,4.9,5.0,100,100477,0,-0,301,0.0,-0.0,0.0,0,0,0,0,83,10.8,10,5,9999,99999,9,999999999,0.1,999,999,99
2050,2,11,5,0,*?*?*?*?*?*?*?*?*?*?*?*?*?*?*?*?*?*?*?*?*?*?,5.4,5.5,100,100477,0,-0,303,0.0,-0.0,0.0,0,0,0,0,82,13.4,10,5,9999,99999,9,999999999,0.0,999,999,99
2050,2,11,6,0,*?*?*?*?*?*?*?*?*?*?*?*?*?*?*?*?*?*?*?*?*?*?,5.9,5.8,100,100477,0,-0,306,0.0,-0.0,0.0,0,0,0,0,80,8.2,10,5,9999,99999,9,999999999,0.2,999,999,99
2050,2,11,7,0,*?*?*?*?*?*?*?*?*?*?*?*?*?*?*?*?*?*?*?*?*?*?,5.8,5.1,97,100477,0,-0,305,0.0,-0.0,0.0,0,0,0,0,82,12.9,10,5,9999,99999,9,999999999,0.1,999,999,99
2050,2,11,8,0,*?*?*?*?*?*?*?*?*?*?*?*?*?*?*?*?*?*?*?*?*?*?,5.2,5.0,100,100477,96,1406,294,10.5,38.7,7.8,1221,1600,1274,130,83,11.3,8,4,9999,99999,9,999999999,0.0,999,999,99
2050,2,11,9,0,*?*?*?*?*?*?*?*?*?*?*?*?*?*?*?*?*?*?*?*?*?*?,5.8,4.3,92,100477,255,1401,261,123.5,475.1,37.0,12911,35301,5813,695,85,14.4,0,0,9999,99999,9,999999999,1.6,999,999,99
2050,2,11,10,0,*?*?*?*?*?*?*?*?*?*?*?*?*?*?*?*?*?*?*?*?*?*?,6.8,5.9,95,100477,378,1402,268,206.6,536.4,62.0,21469,45879,9262,1163,87,13.4,0,0,9999,99999,9,999999999,0.6,999,999,99
2050,2,11,11,0,*?*?*?*?*?*?*?*?*?*?*?*?*?*?*?*?*?*?*?*?*?*?,7.5,6.7,96,100477,456,1401,273,259.5,558.2,77.8,26946,50392,11364,1479,88,12.4,0,0,9999,99999,9,999999999,0.3,999,999,99
2050,2,11,12,0,*?*?*?*?*?*?*?*?*?*?*?*?*?*?*?*?*?*?*?*?*?*?,7.7,7.7,100,100477,484,1401,276,278.4,564.3,83.5,28983,51596,12155,1598,90,12.9,0,0,9999,99999,9,999999999,1.9,999,999,99
2050,2,11,13,0,*?*?*?*?*?*?*?*?*?*?*?*?*?*?*?*?*?*?*?*?*?*?,8.2,6.6,91,100477,460,1401,275,262.2,559.1,78.6,27224,50595,11467,1496,88,12.4,0,0,9999,99999,9,999999999,0.2,999,999,99
2050,2,11,14,0,*?*?*?*?*?*?*?*?*?*?*?*?*?*?*?*?*?*?*?*?*?*?,7.8,7.4,99,100477,386,1403,275,211.9,538.9,63.6,21994,46427,9460,1193,87,11.3,0,0,9999,99999,9,999999999,0.0,999,999,99
2050,2,11,15,0,*?*?*?*?*?*?*?*?*?*?*?*?*?*?*?*?*?*?*?*?*?*?,8.0,7.9,100,100477,266,1401,303,103.3,194.3,66.4,10954,14148,7929,1247,85,11.8,7,4,9999,99999,9,999999999,0.0,999,999,99
2050,2,11,16,0,*?*?*?*?*?*?*?*?*?*?*?*?*?*?*?*?*?*?*?*?*?*?,8.1,7.0,94,100477,109,1398,315,7.2,0.0,7.2,892,-0,892,288,83,11.3,10,5,9999,99999,9,999999999,0.4,999,999,99
2050,2,11,17,0,*?*?*?*?*?*?*?*?*?*?*?*?*?*?*?*?*?*?*?*?*?*?,7.8,6.6,94,100477,0,-0,314,0.0,-0.0,0.0,0,0,0,0,82,8.8,10,5,9999,99999,9,999999999,1.6,999,999,99
2050,2,11,18,0,*?*?*?*?*?*?*?*?*?*?*?*?*?*?*?*?*?*?*?*?*?*?,6.8,5.1,91,100477,0,-0,310,0.0,-0.0,0.0,0,0,0,0,80,11.3,10,5,9999,99999,9,999999999,0.0,999,999,99
2050,2,11,19,0,*?*?*?*?*?*?*?*?*?*?*?*?*?*?*?*?*?*?*?*?*?*?,6.1,4.6,93,100477,0,-0,307,0.0,-0.0,0.0,0,0,0,0,77,9.8,10,5,9999,99999,9,999999999,0.0,999,999,99
2050,2,11,20,0,*?*?*?*?*?*?*?*?*?*?*?*?*?*?*?*?*?*?*?*?*?*?,6.5,4.8,90,100477,0,-0,308,0.0,-0.0,0.0,0,0,0,0,73,12.4,10,5,9999,99999,9,999999999,0.0,999,999,99
2050,2,11,21,0,*?*?*?*?*?*?*?*?*?*?*?*?*?*?*?*?*?*?*?*?*?*?,6.4,3.9,85,100477,0,-0,308,0.0,-0.0,0.0,0,0,0,0,70,9.3,10,5,9999,99999,9,999999999,0.0,999,999,99
2050,2,11,22,0,*?*?*?*?*?*?*?*?*?*?*?*?*?*?*?*?*?*?*?*?*?*?,6.1,4.3,90,100477,0,-0,307,0.0,-0.0,0.0,0,0,0,0,67,9.3,10,5,9999,99999,9,999999999,0.0,999,999,99
2050,2,11,23,0,*?*?*?*?*?*?*?*?*?*?*?*?*?*?*?*?*?*?*?*?*?*?,6.3,3.9,87,100477,0,-0,308,0.0,-0.0,0.0,0,0,0,0,63,11.3,10,5,9999,99999,9,999999999,0.0,999,999,99
2050,2,11,24,0,*?*?*?*?*?*?*?*?*?*?*?*?*?*?*?*?*?*?*?*?*?*?,6.9,5.0,88,100477,0,-0,310,0.0,-0.0,0.0,0,0,0,0,90,14.4,10,5,9999,99999,9,999999999,0.0,999,999,99
2050,2,12,1,0,*?*?*?*?*?*?*?*?*?*?*?*?*?*?*?*?*?*?*?*?*?*?,7.1,7.1,100,101647,0,-0,311,0.0,-0.0,0.0,0,0,0,0,63,17.5,10,5,9999,99999,9,999999999,0.1,999,999,99
2050,2,12,2,0,*?*?*?*?*?*?*?*?*?*?*?*?*?*?*?*?*?*?*?*?*?*?,7.4,7.4,100,101647,0,-0,312,0.0,-0.0,0.0,0,0,0,0,67,15.5,10,5,9999,99999,9,999999999,0.3,999,999,99
2050,2,12,3,0,*?*?*?*?*?*?*?*?*?*?*?*?*?*?*?*?*?*?*?*?*?*?,6.7,6.7,100,101647,0,-0,309,0.0,-0.0,0.0,0,0,0,0,70,14.9,10,5,9999,99999,9,999999999,0.0,999,999,99
2050,2,12,4,0,*?*?*?*?*?*?*?*?*?*?*?*?*?*?*?*?*?*?*?*?*?*?,5.9,5.8,100,101647,0,-0,306,0.0,-0.0,0.0,0,0,0,0,73,10.8,10,5,9999,99999,9,999999999,0.0,999,999,99
2050,2,12,5,0,*?*?*?*?*?*?*?*?*?*?*?*?*?*?*?*?*?*?*?*?*?*?,6.3,6.2,100,101647,0,-0,307,0.0,-0.0,0.0,0,0,0,0,77,13.4,10,5,9999,99999,9,999999999,0.0,999,999,99
2050,2,12,6,0,*?*?*?*?*?*?*?*?*?*?*?*?*?*?*?*?*?*?*?*?*?*?,6.7,6.7,100,101647,0,-0,309,0.0,-0.0,0.0,0,0,0,0,80,8.2,10,5,9999,99999,9,999999999,0.0,999,999,99
2050,2,12,7,0,*?*?*?*?*?*?*?*?*?*?*?*?*?*?*?*?*?*?*?*?*?*?,6.8,6.6,100,101647,0,-0,309,0.0,-0.0,0.0,0,0,0,0,87,12.9,10,5,9999,99999,9,999999999,0.0,999,999,99
2050,2,12,8,0,*?*?*?*?*?*?*?*?*?*?*?*?*?*?*?*?*?*?*?*?*?*?,7.0,7.0,100,101647,103,1405,310,5.9,0.0,5.9,742,-0,742,239,93,11.3,10,5,9999,99999,9,999999999,1.0,999,999,99
2050,2,12,9,0,*?*?*?*?*?*?*?*?*?*?*?*?*?*?*?*?*?*?*?*?*?*?,7.3,7.3,100,101647,262,1400,311,37.2,0.0,37.2,4353,0,4361,1455,100,14.4,10,5,9999,99999,9,999999999,0.5,999,999,99
2050,2,12,10,0,*?*?*?*?*?*?*?*?*?*?*?*?*?*?*?*?*?*?*?*?*?*?,8.2,8.3,100,101647,386,1404,315,61.4,0.0,61.4,7164,0,7182,2482,107,13.4,10,5,9999,99999,9,999999999,1.0,999,999,99
2050,2,12,11,0,*?*?*?*?*?*?*?*?*?*?*?*?*?*?*?*?*?*?*?*?*?*?,10.3,8.0,98,101647,464,1403,325,76.7,0.0,76.7,8972,0,8997,3183,113,12.4,10,5,9999,99999,9,999999999,1.6,999,999,99
2050,2,12,12,0,*?*?*?*?*?*?*?*?*?*?*?*?*?*?*?*?*?*?*?*?*?*?,10.4,9.2,100,101647,492,1403,325,82.2,0.0,82.2,9628,0,9655,3444,120,12.9,10,5,9999,99999,9,999999999,0.9,999,999,99
2050,2,12,13,0,*?*?*?*?*?*?*?*?*?*?*?*?*?*?*?*?*?*?*?*?*?*?,10.3,8.5,100,101647,468,1403,325,77.5,0.0,77.5,9068,0,9093,3220,123,12.4,10,5,9999,99999,9,999999999,0.7,999,999,99
2050,2,12,14,0,*?*?*?*?*?*?*?*?*?*?*?*?*?*?*?*?*?*?*?*?*?*?,10.6,8.8,100,101647,393,1401,326,62.9,0.0,62.9,7342,0,7360,2548,127,11.3,10,5,9999,99999,9,999999999,0.7,999,999,99
2050,2,12,15,0,*?*?*?*?*?*?*?*?*?*?*?*?*?*?*?*?*?*?*?*?*?*?,10.5,8.4,100,101647,273,1400,326,39.4,0.0,39.4,4601,0,4610,1543,130,11.8,10,5,9999,99999,9,999999999,1.0,999,999,99
2050,2,12,16,0,*?*?*?*?*?*?*?*?*?*?*?*?*?*?*?*?*?*?*?*?*?*?,10.5,9.3,100,101647,116,1398,326,8.6,0.0,8.6,1054,-0,1054,342,133,11.3,10,5,9999,99999,9,999999999,0.6,999,999,99
2050,2,12,17,0,*?*?*?*?*?*?*?*?*?*?*?*?*?*?*?*?*?*?*?*?*?*?,9.6,9.1,100,101647,0,-0,321,0.0,-0.0,0.0,0,0,0,0,137,8.8,10,5,9999,99999,9,999999999,2.8,999,999,99
2050,2,12,18,0,*?*?*?*?*?*?*?*?*?*?*?*?*?*?*?*?*?*?*?*?*?*?,8.4,8.3,100,101647,0,-0,316,0.0,-0.0,0.0,0,0,0,0,140,11.3,10,5,9999,99999,9,999999999,2.6,999,999,99
2050,2,12,19,0,*?*?*?*?*?*?*?*?*?*?*?*?*?*?*?*?*?*?*?*?*?*?,8.6,8.7,100,101647,0,-0,317,0.0,-0.0,0.0,0,0,0,0,140,9.8,10,5,9999,99999,9,999999999,0.8,999,999,99
2050,2,12,20,0,*?*?*?*?*?*?*?*?*?*?*?*?*?*?*?*?*?*?*?*?*?*?,8.5,8.5,100,101647,0,-0,317,0.0,-0.0,0.0,0,0,0,0,140,12.4,10,5,9999,99999,9,999999999,1.0,999,999,99
2050,2,12,21,0,*?*?*?*?*?*?*?*?*?*?*?*?*?*?*?*?*?*?*?*?*?*?,8.1,8.1,100,101647,0,-0,315,0.0,-0.0,0.0,0,0,0,0,140,9.3,10,5,9999,99999,9,999999999,0.9,999,999,99
2050,2,12,22,0,*?*?*?*?*?*?*?*?*?*?*?*?*?*?*?*?*?*?*?*?*?*?,7.4,7.3,100,101647,0,-0,312,0.0,-0.0,0.0,0,0,0,0,140,9.3,10,5,9999,99999,9,999999999,0.2,999,999,99
2050,2,12,23,0,*?*?*?*?*?*?*?*?*?*?*?*?*?*?*?*?*?*?*?*?*?*?,7.6,7.3,100,101647,0,-0,313,0.0,-0.0,0.0,0,0,0,0,140,11.3,10,5,9999,99999,9,999999999,2.4,999,999,99
2050,2,12,24,0,*?*?*?*?*?*?*?*?*?*?*?*?*?*?*?*?*?*?*?*?*?*?,6.5,5.6,100,101647,0,-0,308,0.0,-0.0,0.0,0,0,0,0,60,14.4,10,5,9999,99999,9,999999999,0.0,999,999,99
2050,2,13,1,0,*?*?*?*?*?*?*?*?*?*?*?*?*?*?*?*?*?*?*?*?*?*?,7.7,4.6,80,100823,0,-0,314,0.0,-0.0,0.0,0,0,0,0,142,17.5,10,5,9999,99999,9,999999999,0.2,999,999,99
2050,2,13,2,0,*?*?*?*?*?*?*?*?*?*?*?*?*?*?*?*?*?*?*?*?*?*?,7.8,3.2,73,100823,0,-0,314,0.0,-0.0,0.0,0,0,0,0,143,15.5,10,5,9999,99999,9,999999999,0.8,999,999,99
2050,2,13,3,0,*?*?*?*?*?*?*?*?*?*?*?*?*?*?*?*?*?*?*?*?*?*?,8.1,4.8,79,100823,0,-0,315,0.0,-0.0,0.0,0,0,0,0,145,14.9,10,5,9999,99999,9,999999999,0.0,999,999,99
2050,2,13,4,0,*?*?*?*?*?*?*?*?*?*?*?*?*?*?*?*?*?*?*?*?*?*?,7.6,3.8,76,100823,0,-0,313,0.0,-0.0,0.0,0,0,0,0,147,10.8,10,5,9999,99999,9,999999999,0.2,999,999,99
2050,2,13,5,0,*?*?*?*?*?*?*?*?*?*?*?*?*?*?*?*?*?*?*?*?*?*?,7.1,3.0,75,100823,0,-0,311,0.0,-0.0,0.0,0,0,0,0,148,13.4,10,5,9999,99999,9,999999999,0.0,999,999,99
2050,2,13,6,0,*?*?*?*?*?*?*?*?*?*?*?*?*?*?*?*?*?*?*?*?*?*?,6.6,2.9,77,100823,0,-0,309,0.0,-0.0,0.0,0,0,0,0,150,8.2,10,5,9999,99999,9,999999999,0.2,999,999,99
2050,2,13,7,0,*?*?*?*?*?*?*?*?*?*?*?*?*?*?*?*?*?*?*?*?*?*?,6.0,3.0,80,100823,0,-0,306,0.0,-0.0,0.0,0,0,0,0,148,12.9,10,5,9999,99999,9,999999999,0.0,999,999,99
2050,2,13,8,0,*?*?*?*?*?*?*?*?*?*?*?*?*?*?*?*?*?*?*?*?*?*?,7.0,3.9,80,100823,110,1402,311,7.4,0.0,7.4,908,-0,908,294,147,11.3,10,5,9999,99999,9,999999999,0.0,999,999,99
2050,2,13,9,0,*?*?*?*?*?*?*?*?*?*?*?*?*?*?*?*?*?*?*?*?*?*?,7.8,5.1,83,100823,270,1403,314,38.7,0.0,38.7,4523,0,4531,1515,145,14.4,10,5,9999,99999,9,999999999,0.0,999,999,99
2050,2,13,10,0,*?*?*?*?*?*?*?*?*?*?*?*?*?*?*?*?*?*?*?*?*?*?,9.4,5.8,77,100823,393,1402,321,62.9,0.0,62.9,7340,0,7359,2547,143,13.4,10,5,9999,99999,9,999999999,0.1,999,999,99
2050,2,13,11,0,*?*?*?*?*?*?*?*?*?*?*?*?*?*?*?*?*?*?*?*?*?*?,11.4,6.2,70,100823,471,1401,330,78.2,0.0,78.2,9155,0,9180,3253,142,12.4,10,5,9999,99999,9,999999999,0.0,999,999,99
2050,2,13,12,0,*?*?*?*?*?*?*?*?*?*?*?*?*?*?*?*?*?*?*?*?*?*?,12.3,6.9,69,100823,499,1401,334,83.7,0.0,83.7,9810,0,9838,3516,140,12.9,10,5,9999,99999,9,999999999,0.0,999,999,99
2050,2,13,13,0,*?*?*?*?*?*?*?*?*?*?*?*?*?*?*?*?*?*?*?*?*?*?,12.4,7.0,69,100823,475,1401,335,79.0,0.0,79.0,9246,0,9272,3290,147,12.4,10,5,9999,99999,9,999999999,0.2,999,999,99
2050,2,13,14,0,*?*?*?*?*?*?*?*?*?*?*?*?*?*?*?*?*?*?*?*?*?*?,12.0,7.6,74,100823,401,1403,333,64.4,0.0,64.4,7518,0,7537,2615,153,11.3,10,5,9999,99999,9,999999999,0.0,999,999,99
2050,2,13,15,0,*?*?*?*?*?*?*?*?*?*?*?*?*?*?*?*?*?*?*?*?*?*?,12.0,7.7,74,100823,281,1403,333,40.8,0.0,40.8,4771,0,4780,1603,160,11.8,10,5,9999,99999,9,999999999,0.0,999,999,99
2050,2,13,16,0,*?*?*?*?*?*?*?*?*?*?*?*?*?*?*?*?*?*?*?*?*?*?,12.3,7.1,70,100823,123,1397,334,10.0,0.0,10.0,1216,-0,1216,395,167,11.3,10,5,9999,99999,9,999999999,0.5,999,999,99
2050,2,13,17,0,*?*?*?*?*?*?*?*?*?*?*?*?*?*?*?*?*?*?*?*?*?*?,11.2,7.0,74,100823,0,-0,329,0.0,-0.0,0.0,0,0,0,0,173,8.8,10,5,9999,99999,9,999999999,0.9,999,999,99
2050,2,13,18,0,*?*?*?*?*?*?*?*?*?*?*?*?*?*?*?*?*?*?*?*?*?*?,10.2,6.9,79,100823,0,-0,325,0.0,-0.0,0.0,0,0,0,0,180,11.3,10,5,9999,99999,9,999999999,0.0,999,999,99
2050,2,13,19,0,*?*?*?*?*?*?*?*?*?*?*?*?*?*?*?*?*?*?*?*?*?*?,9.9,7.3,83,100823,0,-0,323,0.0,-0.0,0.0,0,0,0,0,188,9.8,10,5,9999,99999,9,999999999,1.6,999,999,99
2050,2,13,20,0,*?*?*?*?*?*?*?*?*?*?*?*?*?*?*?*?*?*?*?*?*?*?,9.0,6.4,83,100823,0,-0,319,0.0,-0.0,0.0,0,0,0,0,197,12.4,10,5,9999,99999,9,999999999,0.8,999,999,99
2050,2,13,21,0,*?*?*?*?*?*?*?*?*?*?*?*?*?*?*?*?*?*?*?*?*?*?,8.7,6.4,85,100823,0,-0,318,0.0,-0.0,0.0,0,0,0,0,205,9.3,10,5,9999,99999,9,999999999,1.2,999,999,99
2050,2,13,22,0,*?*?*?*?*?*?*?*?*?*?*?*?*?*?*?*?*?*?*?*?*?*?,7.6,6.2,90,100823,0,-0,313,0.0,-0.0,0.0,0,0,0,0,213,9.3,10,5,9999,99999,9,999999999,0.0,999,999,99
2050,2,13,23,0,*?*?*?*?*?*?*?*?*?*?*?*?*?*?*?*?*?*?*?*?*?*?,8.0,6.2,88,100823,0,-0,315,0.0,-0.0,0.0,0,0,0,0,222,11.3,10,5,9999,99999,9,999999999,0.5,999,999,99
2050,2,13,24,0,*?*?*?*?*?*?*?*?*?*?*?*?*?*?*?*?*?*?*?*?*?*?,7.7,6.1,88,100823,0,-0,313,0.0,-0.0,0.0,0,0,0,0,140,14.4,10,5,9999,99999,9,999999999,1.9,999,999,99
2050,2,14,1,0,*?*?*?*?*?*?*?*?*?*?*?*?*?*?*?*?*?*?*?*?*?*?,8.7,7.1,91,100553,0,-0,318,0.0,-0.0,0.0,0,0,0,0,230,17.5,10,5,9999,99999,9,999999999,0.2,999,999,99
2050,2,14,2,0,*?*?*?*?*?*?*?*?*?*?*?*?*?*?*?*?*?*?*?*?*?*?,8.8,7.4,92,100553,0,-0,318,0.0,-0.0,0.0,0,0,0,0,230,15.5,10,5,9999,99999,9,999999999,0.0,999,999,99
2050,2,14,3,0,*?*?*?*?*?*?*?*?*?*?*?*?*?*?*?*?*?*?*?*?*?*?,8.5,5.6,83,100553,0,-0,317,0.0,-0.0,0.0,0,0,0,0,230,14.9,10,5,9999,99999,9,999999999,1.2,999,999,99
2050,2,14,4,0,*?*?*?*?*?*?*?*?*?*?*?*?*?*?*?*?*?*?*?*?*?*?,7.6,4.8,83,100553,0,-0,313,0.0,-0.0,0.0,0,0,0,0,230,10.8,10,5,9999,99999,9,999999999,0.1,999,999,99
2050,2,14,5,0,*?*?*?*?*?*?*?*?*?*?*?*?*?*?*?*?*?*?*?*?*?*?,6.5,3.8,84,100553,0,-0,309,0.0,-0.0,0.0,0,0,0,0,230,13.4,10,5,9999,99999,9,999999999,0.5,999,999,99
2050,2,14,6,0,*?*?*?*?*?*?*?*?*?*?*?*?*?*?*?*?*?*?*?*?*?*?,7.2,4.1,81,100553,0,-0,312,0.0,-0.0,0.0,0,0,0,0,230,8.2,10,5,9999,99999,9,999999999,0.0,999,999,99
2050,2,14,7,0,*?*?*?*?*?*?*?*?*?*?*?*?*?*?*?*?*?*?*?*?*?*?,7.8,3.6,75,100553,0,-0,314,0.0,-0.0,0.0,0,0,0,0,233,12.9,10,5,9999,99999,9,999999999,0.1,999,999,99
2050,2,14,8,0,*?*?*?*?*?*?*?*?*?*?*?*?*?*?*?*?*?*?*?*?*?*?,8.0,3.8,75,100553,117,1399,315,8.8,0.0,8.8,1075,-0,1075,349,237,11.3,10,5,9999,99999,9,999999999,0.0,999,999,99
2050,2,14,9,0,*?*?*?*?*?*?*?*?*?*?*?*?*?*?*?*?*?*?*?*?*?*?,8.9,5.3,79,100553,277,1400,319,40.2,0.0,40.2,4692,0,4700,1575,240,14.4,10,5,9999,99999,9,999999999,0.4,999,999,99
2050,2,14,10,0,*?*?*?*?*?*?*?*?*?*?*?*?*?*?*?*?*?*?*?*?*?*?,10.8,8.0,83,100553,401,1403,327,64.4,0.0,64.4,7518,0,7537,2615,243,13.4,10,5,9999,99999,9,999999999,0.0,999,999,99
2050,2,14,11,0,*?*?*?*?*?*?*?*?*?*?*?*?*?*?*?*?*?*?*?*?*?*?,12.9,9.6,81,100553,479,1402,337,79.8,0.0,79.8,9336,0,9362,3326,247,12.4,10,5,9999,99999,9,999999999,0.0,999,999,99
2050,2,14,12,0,*?*?*?*?*?*?*?*?*?*?*?*?*?*?*?*?*?*?*?*?*?*?,14.2,9.9,76,100553,507,1401,343,85.3,0.0,85.3,9987,0,10016,3589,250,12.9,10,5,9999,99999,9,999999999,1.0,999,999,99
2050,2,14,13,0,*?*?*?*?*?*?*?*?*?*?*?*?*?*?*?*?*?*?*?*?*?*?,14.2,9.7,75,100553,483,1402,343,80.5,0.0,80.5,9422,0,9449,3362,252,12.4,10,5,9999,99999,9,999999999,1.2,999,999,99
2050,2,14,14,0,*?*?*?*?*?*?*?*?*?*?*?*?*?*?*?*?*?*?*?*?*?*?,14.3,9.8,75,100553,408,1401,343,65.9,0.0,65.9,7692,0,7711,2681,253,11.3,10,5,9999,99999,9,999999999,0.0,999,999,99
2050,2,14,15,0,*?*?*?*?*?*?*?*?*?*?*?*?*?*?*?*?*?*?*?*?*?*?,14.2,9.3,73,100553,288,1401,343,42.3,0.0,42.3,4938,0,4947,1662,255,11.8,10,5,9999,99999,9,999999999,0.0,999,999,99
2050,2,14,16,0,*?*?*?*?*?*?*?*?*?*?*?*?*?*?*?*?*?*?*?*?*?*?,14.2,8.9,71,100553,131,1406,343,11.4,0.0,11.4,1379,-0,1379,449,257,11.3,10,5,9999,99999,9,999999999,0.0,999,999,99
2050,2,14,17,0,*?*?*?*?*?*?*?*?*?*?*?*?*?*?*?*?*?*?*?*?*?*?,13.4,8.9,75,100553,0,-0,339,0.0,-0.0,0.0,0,0,0,0,258,8.8,10,5,9999,99999,9,999999999,0.0,999,999,99
2050,2,14,18,0,*?*?*?*?*?*?*?*?*?*?*?*?*?*?*?*?*?*?*?*?*?*?,11.2,7.9,80,100553,0,-0,329,0.0,-0.0,0.0,0,0,0,0,260,11.3,10,5,9999,99999,9,999999999,0.2,999,999,99
2050,2,14,19,0,*?*?*?*?*?*?*?*?*?*?*?*?*?*?*?*?*?*?*?*?*?*?,10.9,7.7,81,100553,0,-0,328,0.0,-0.0,0.0,0,0,0,0,255,9.8,10,5,9999,99999,9,999999999,0.2,999,999,99
2050,2,14,20,0,*?*?*?*?*?*?*?*?*?*?*?*?*?*?*?*?*?*?*?*?*?*?,10.1,8.7,91,100553,0,-0,324,0.0,-0.0,0.0,0,0,0,0,250,12.4,10,5,9999,99999,9,999999999,2.7,999,999,99
2050,2,14,21,0,*?*?*?*?*?*?*?*?*?*?*?*?*?*?*?*?*?*?*?*?*?*?,9.5,8.4,93,100553,0,-0,321,0.0,-0.0,0.0,0,0,0,0,245,9.3,10,5,9999,99999,9,999999999,1.4,999,999,99
2050,2,14,22,0,*?*?*?*?*?*?*?*?*?*?*?*?*?*?*?*?*?*?*?*?*?*?,9.4,6.9,84,100553,0,-0,321,0.0,-0.0,0.0,0,0,0,0,240,9.3,10,5,9999,99999,9,999999999,0.1,999,999,99
2050,2,14,23,0,*?*?*?*?*?*?*?*?*?*?*?*?*?*?*?*?*?*?*?*?*?*?,8.3,7.1,93,100553,0,-0,316,0.0,-0.0,0.0,0,0,0,0,235,11.3,10,5,9999,99999,9,999999999,0.0,999,999,99
2050,2,14,24,0,*?*?*?*?*?*?*?*?*?*?*?*?*?*?*?*?*?*?*?*?*?*?,8.3,6.7,90,100553,0,-0,316,0.0,-0.0,0.0,0,0,0,0,230,14.4,10,5,9999,99999,9,999999999,0.1,999,999,99
2050,2,15,1,0,*?*?*?*?*?*?*?*?*?*?*?*?*?*?*?*?*?*?*?*?*?*?,5.5,4.3,92,101667,0,-0,304,0.0,-0.0,0.0,0,0,0,0,233,17.5,10,5,9999,99999,9,999999999,0.6,999,999,99
2050,2,15,2,0,*?*?*?*?*?*?*?*?*?*?*?*?*?*?*?*?*?*?*?*?*?*?,4.2,2.9,90,101667,0,-0,299,0.0,-0.0,0.0,0,0,0,0,237,15.5,10,5,9999,99999,9,999999999,0.2,999,999,99
2050,2,15,3,0,*?*?*?*?*?*?*?*?*?*?*?*?*?*?*?*?*?*?*?*?*?*?,3.8,1.9,87,101667,0,-0,297,0.0,-0.0,0.0,0,0,0,0,240,14.9,10,5,9999,99999,9,999999999,0.0,999,999,99
2050,2,15,4,0,*?*?*?*?*?*?*?*?*?*?*?*?*?*?*?*?*?*?*?*?*?*?,4.0,2.3,87,101667,0,-0,298,0.0,-0.0,0.0,0,0,0,0,243,10.8,10,5,9999,99999,9,999999999,0.3,999,999,99
2050,2,15,5,0,*?*?*?*?*?*?*?*?*?*?*?*?*?*?*?*?*?*?*?*?*?*?,3.2,1.5,88,101667,0,-0,295,0.0,-0.0,0.0,0,0,0,0,247,13.4,10,5,9999,99999,9,999999999,0.7,999,999,99
2050,2,15,6,0,*?*?*?*?*?*?*?*?*?*?*?*?*?*?*?*?*?*?*?*?*?*?,2.4,0.6,88,101667,0,-0,291,0.0,-0.0,0.0,0,0,0,0,250,8.2,10,5,9999,99999,9,999999999,0.1,999,999,99
2050,2,15,7,0,*?*?*?*?*?*?*?*?*?*?*?*?*?*?*?*?*?*?*?*?*?*?,1.7,-0.0,88,101667,0,-0,288,0.0,-0.0,0.0,0,0,0,0,248,12.9,10,5,9999,99999,9,999999999,0.1,999,999,99
2050,2,15,8,0,*?*?*?*?*?*?*?*?*?*?*?*?*?*?*?*?*?*?*?*?*?*?,3.0,0.8,85,101667,125,1406,294,10.2,0.0,10.2,1244,-0,1244,404,247,11.3,10,5,9999,99999,9,999999999,0.0,999,999,99
2050,2,15,9,0,*?*?*?*?*?*?*?*?*?*?*?*?*?*?*?*?*?*?*?*?*?*?,4.3,0.4,76,101667,285,1402,289,95.9,118.9,71.7,10493,9317,8348,1544,245,14.4,8,4,9999,99999,9,999999999,0.8,999,999,99
2050,2,15,10,0,*?*?*?*?*?*?*?*?*?*?*?*?*?*?*?*?*?*?*?*?*?*?,6.1,1.5,71,101667,408,1400,297,151.7,131.2,113.4,16532,11825,13017,2525,243,13.4,8,4,9999,99999,9,999999999,0.2,999,999,99
2050,2,15,11,0,*?*?*?*?*?*?*?*?*?*?*?*?*?*?*?*?*?*?*?*?*?*?,9.3,2.5,62,101667,487,1402,306,221.1,227.2,142.2,23421,21525,16324,2922,242,12.4,7,4,9999,99999,9,999999999,0.1,999,999,99
2050,2,15,12,0,*?*?*?*?*?*?*?*?*?*?*?*?*?*?*?*?*?*?*?*?*?*?,10.8,2.9,58,101667,515,1402,313,236.1,229.4,151.8,25030,22064,17391,3156,240,12.9,7,4,9999,99999,9,999999999,0.4,999,999,99
2050,2,15,13,0,*?*?*?*?*?*?*?*?*?*?*?*?*?*?*?*?*?*?*?*?*?*?,10.8,3.8,61,101667,490,1400,313,223.2,227.6,143.5,23636,21620,16456,2954,237,12.4,7,4,9999,99999,9,999999999,0.0,999,999,99
2050,2,15,14,0,*?*?*?*?*?*?*?*?*?*?*?*?*?*?*?*?*?*?*?*?*?*?,10.9,5.3,68,101667,416,1402,315,183.2,220.5,117.8,19379,19777,13658,2355,233,11.3,7,4,9999,99999,9,999999999,0.0,999,999,99
2050,2,15,15,0,*?*?*?*?*?*?*?*?*?*?*?*?*?*?*?*?*?*?*?*?*?*?,10.8,5.0,67,101667,295,1400,319,100.7,120.4,75.3,11004,9625,8733,1625,230,11.8,8,4,9999,99999,9,999999999,0.0,999,999,99
2050,2,15,16,0,*?*?*?*?*?*?*?*?*?*?*?*?*?*?*?*?*?*?*?*?*?*?,10.9,6.1,72,101667,138,1404,324,22.3,30.1,19.3,2527,1643,2374,401,227,11.3,9,5,9999,99999,9,999999999,2.0,999,999,99
2050,2,15,17,0,*?*?*?*?*?*?*?*?*?*?*?*?*?*?*?*?*?*?*?*?*?*?,9.2,5.1,76,101667,0,-0,320,0.0,-0.0,0.0,0,0,0,0,223,8.8,10,5,9999,99999,9,999999999,0.0,999,999,99
2050,2,15,18,0,*?*?*?*?*?*?*?*?*?*?*?*?*?*?*?*?*?*?*?*?*?*?,7.5,4.1,79,101667,0,-0,313,0.0,-0.0,0.0,0,0,0,0,220,11.3,10,5,9999,99999,9,999999999,0.2,999,999,99
2050,2,15,19,0,*?*?*?*?*?*?*?*?*?*?*?*?*?*?*?*?*?*?*?*?*?*?,6.4,3.2,79,101667,0,-0,308,0.0,-0.0,0.0,0,0,0,0,210,9.8,10,5,9999,99999,9,999999999,0.3,999,999,99
2050,2,15,20,0,*?*?*?*?*?*?*?*?*?*?*?*?*?*?*?*?*?*?*?*?*?*?,6.0,3.4,83,101667,0,-0,306,0.0,-0.0,0.0,0,0,0,0,200,12.4,10,5,9999,99999,9,999999999,0.8,999,999,99
2050,2,15,21,0,*?*?*?*?*?*?*?*?*?*?*?*?*?*?*?*?*?*?*?*?*?*?,5.8,2.5,79,101667,0,-0,306,0.0,-0.0,0.0,0,0,0,0,190,9.3,10,5,9999,99999,9,999999999,0.3,999,999,99
2050,2,15,22,0,*?*?*?*?*?*?*?*?*?*?*?*?*?*?*?*?*?*?*?*?*?*?,4.5,2.5,86,101667,0,-0,300,0.0,-0.0,0.0,0,0,0,0,180,9.3,10,5,9999,99999,9,999999999,0.6,999,999,99
2050,2,15,23,0,*?*?*?*?*?*?*?*?*?*?*?*?*?*?*?*?*?*?*?*?*?*?,4.0,2.3,88,101667,0,-0,298,0.0,-0.0,0.0,0,0,0,0,170,11.3,10,5,9999,99999,9,999999999,0.8,999,999,99
2050,2,15,24,0,*?*?*?*?*?*?*?*?*?*?*?*?*?*?*?*?*?*?*?*?*?*?,7.1,5.8,90,101667,0,-0,311,0.0,-0.0,0.0,0,0,0,0,230,14.4,10,5,9999,99999,9,999999999,0.0,999,999,99
2050,2,16,1,0,*?*?*?*?*?*?*?*?*?*?*?*?*?*?*?*?*?*?*?*?*?*?,3.1,0.8,84,101895,0,-0,294,0.0,-0.0,0.0,0,0,0,0,155,17.5,10,5,9999,99999,9,999999999,1.9,999,999,99
2050,2,16,2,0,*?*?*?*?*?*?*?*?*?*?*?*?*?*?*?*?*?*?*?*?*?*?,2.6,-0.0,82,101895,0,-0,292,0.0,-0.0,0.0,0,0,0,0,150,15.5,10,5,9999,99999,9,999999999,0.0,999,999,99
2050,2,16,3,0,*?*?*?*?*?*?*?*?*?*?*?*?*?*?*?*?*?*?*?*?*?*?,1.9,-0.8,81,101895,0,-0,289,0.0,-0.0,0.0,0,0,0,0,145,14.9,10,5,9999,99999,9,999999999,1.8,999,999,99
2050,2,16,4,0,*?*?*?*?*?*?*?*?*?*?*?*?*?*?*?*?*?*?*?*?*?*?,1.1,-1.1,84,101895,0,-0,286,0.0,-0.0,0.0,0,0,0,0,140,10.8,10,5,9999,99999,9,999999999,0.8,999,999,99
2050,2,16,5,0,*?*?*?*?*?*?*?*?*?*?*?*?*?*?*?*?*?*?*?*?*?*?,1.9,-1.7,76,101895,0,-0,290,0.0,-0.0,0.0,0,0,0,0,135,13.4,10,5,9999,99999,9,999999999,0.0,999,999,99
2050,2,16,6,0,*?*?*?*?*?*?*?*?*?*?*?*?*?*?*?*?*?*?*?*?*?*?,2.6,-0.6,78,101895,0,-0,292,0.0,-0.0,0.0,0,0,0,0,130,8.2,10,5,9999,99999,9,999999999,0.5,999,999,99
2050,2,16,7,0,*?*?*?*?*?*?*?*?*?*?*?*?*?*?*?*?*?*?*?*?*?*?,1.9,-0.8,82,101895,0,-0,289,0.0,-0.0,0.0,0,0,0,0,133,12.9,10,5,9999,99999,9,999999999,0.3,999,999,99
2050,2,16,8,0,*?*?*?*?*?*?*?*?*?*?*?*?*?*?*?*?*?*?*?*?*?*?,2.5,0.8,88,101895,132,1400,292,11.7,0.0,11.7,1414,-0,1414,461,137,11.3,10,5,9999,99999,9,999999999,0.6,999,999,99
2050,2,16,9,0,*?*?*?*?*?*?*?*?*?*?*?*?*?*?*?*?*?*?*?*?*?*?,3.8,2.9,93,101895,292,1399,297,43.2,0.0,43.2,5040,0,5050,1698,140,14.4,10,5,9999,99999,9,999999999,0.0,999,999,99
2050,2,16,10,0,*?*?*?*?*?*?*?*?*?*?*?*?*?*?*?*?*?*?*?*?*?*?,5.9,3.4,84,101895,416,1401,306,67.4,0.0,67.4,7876,0,7896,2752,143,13.4,10,5,9999,99999,9,999999999,0.0,999,999,99
2050,2,16,11,0,*?*?*?*?*?*?*?*?*?*?*?*?*?*?*?*?*?*?*?*?*?*?,7.5,2.3,69,101895,494,1400,313,82.8,0.0,82.8,9701,0,9729,3472,147,12.4,10,5,9999,99999,9,999999999,0.0,999,999,99
2050,2,16,12,0,*?*?*?*?*?*?*?*?*?*?*?*?*?*?*?*?*?*?*?*?*?*?,8.3,2.5,66,101895,522,1400,317,88.3,0.0,88.3,10358,0,10389,3738,150,12.9,10,5,9999,99999,9,999999999,0.0,999,999,99
2050,2,16,13,0,*?*?*?*?*?*?*?*?*?*?*?*?*?*?*?*?*?*?*?*?*?*?,8.8,2.5,64,101895,498,1400,319,83.6,0.0,83.6,9788,0,9817,3507,147,12.4,10,5,9999,99999,9,999999999,0.0,999,999,99
2050,2,16,14,0,*?*?*?*?*?*?*?*?*?*?*?*?*?*?*?*?*?*?*?*?*?*?,8.8,3.0,66,101895,423,1400,319,68.9,0.0,68.9,8044,0,8065,2817,143,11.3,10,5,9999,99999,9,999999999,0.1,999,999,99
2050,2,16,15,0,*?*?*?*?*?*?*?*?*?*?*?*?*?*?*?*?*?*?*?*?*?*?,8.9,1.7,60,101895,303,1402,320,45.2,0.0,45.2,5276,0,5286,1783,140,11.8,10,5,9999,99999,9,999999999,0.2,999,999,99
2050,2,16,16,0,*?*?*?*?*?*?*?*?*?*?*?*?*?*?*?*?*?*?*?*?*?*?,8.8,1.0,58,101895,145,1402,319,14.2,0.0,14.2,1704,-0,1705,556,137,11.3,10,5,9999,99999,9,999999999,0.0,999,999,99
2050,2,16,17,0,*?*?*?*?*?*?*?*?*?*?*?*?*?*?*?*?*?*?*?*?*?*?,8.0,0.8,61,101895,0,-0,316,0.0,-0.0,0.0,0,0,0,0,133,8.8,10,5,9999,99999,9,999999999,0.0,999,999,99
2050,2,16,18,0,*?*?*?*?*?*?*?*?*?*?*?*?*?*?*?*?*?*?*?*?*?*?,6.4,2.5,75,101895,0,-0,308,0.0,-0.0,0.0,0,0,0,0,130,11.3,10,5,9999,99999,9,999999999,0.0,999,999,99
2050,2,16,19,0,*?*?*?*?*?*?*?*?*?*?*?*?*?*?*?*?*?*?*?*?*?*?,5.9,1.5,73,101895,0,-0,306,0.0,-0.0,0.0,0,0,0,0,135,9.8,10,5,9999,99999,9,999999999,0.1,999,999,99
2050,2,16,20,0,*?*?*?*?*?*?*?*?*?*?*?*?*?*?*?*?*?*?*?*?*?*?,5.2,1.5,77,101895,0,-0,303,0.0,-0.0,0.0,0,0,0,0,140,12.4,10,5,9999,99999,9,999999999,0.0,999,999,99
2050,2,16,21,0,*?*?*?*?*?*?*?*?*?*?*?*?*?*?*?*?*?*?*?*?*?*?,4.4,1.3,80,101895,0,-0,300,0.0,-0.0,0.0,0,0,0,0,145,9.3,10,5,9999,99999,9,999999999,1.3,999,999,99
2050,2,16,22,0,*?*?*?*?*?*?*?*?*?*?*?*?*?*?*?*?*?*?*?*?*?*?,4.5,1.3,79,101895,0,-0,300,0.0,-0.0,0.0,0,0,0,0,150,9.3,10,5,9999,99999,9,999999999,0.0,999,999,99
2050,2,16,23,0,*?*?*?*?*?*?*?*?*?*?*?*?*?*?*?*?*?*?*?*?*?*?,3.9,0.6,79,101895,0,-0,298,0.0,-0.0,0.0,0,0,0,0,155,11.3,10,5,9999,99999,9,999999999,1.1,999,999,99
2050,2,16,24,0,*?*?*?*?*?*?*?*?*?*?*?*?*?*?*?*?*?*?*?*?*?*?,3.5,1.5,87,101895,0,-0,296,0.0,-0.0,0.0,0,0,0,0,160,14.4,10,5,9999,99999,9,999999999,1.2,999,999,99
2050,2,17,1,0,*?*?*?*?*?*?*?*?*?*?*?*?*?*?*?*?*?*?*?*?*?*?,3.3,0.4,82,101816,0,-0,295,0.0,-0.0,0.0,0,0,0,0,152,17.5,10,5,9999,99999,9,999999999,0.0,999,999,99
2050,2,17,2,0,*?*?*?*?*?*?*?*?*?*?*?*?*?*?*?*?*?*?*?*?*?*?,3.1,0.4,83,101816,0,-0,294,0.0,-0.0,0.0,0,0,0,0,143,15.5,10,5,9999,99999,9,999999999,0.1,999,999,99
2050,2,17,3,0,*?*?*?*?*?*?*?*?*?*?*?*?*?*?*?*?*?*?*?*?*?*?,3.5,0.6,83,101816,0,-0,296,0.0,-0.0,0.0,0,0,0,0,135,14.9,10,5,9999,99999,9,999999999,0.3,999,999,99
2050,2,17,4,0,*?*?*?*?*?*?*?*?*?*?*?*?*?*?*?*?*?*?*?*?*?*?,3.0,0.2,83,101816,0,-0,294,0.0,-0.0,0.0,0,0,0,0,127,10.8,10,5,9999,99999,9,999999999,0.4,999,999,99
2050,2,17,5,0,*?*?*?*?*?*?*?*?*?*?*?*?*?*?*?*?*?*?*?*?*?*?,2.4,0.4,87,101816,0,-0,291,0.0,-0.0,0.0,0,0,0,0,118,13.4,10,5,9999,99999,9,999999999,0.0,999,999,99
2050,2,17,6,0,*?*?*?*?*?*?*?*?*?*?*?*?*?*?*?*?*?*?*?*?*?*?,2.3,0.8,91,101816,0,-0,291,0.0,-0.0,0.0,0,0,0,0,110,8.2,10,5,9999,99999,9,999999999,1.0,999,999,99
2050,2,17,7,0,*?*?*?*?*?*?*?*?*?*?*?*?*?*?*?*?*?*?*?*?*?*?,2.0,0.8,93,101816,0,-0,290,0.0,-0.0,0.0,0,0,0,0,115,12.9,10,5,9999,99999,9,999999999,0.8,999,999,99
2050,2,17,8,0,*?*?*?*?*?*?*?*?*?*?*?*?*?*?*?*?*?*?*?*?*?*?,3.0,2.1,94,101816,140,1404,294,13.2,0.0,13.2,1586,-0,1587,518,120,11.3,10,5,9999,99999,9,999999999,0.2,999,999,99
2050,2,17,9,0,*?*?*?*?*?*?*?*?*?*?*?*?*?*?*?*?*?*?*?*?*?*?,3.9,3.4,97,101816,300,1400,293,77.6,48.2,67.3,8519,3977,7629,1755,125,14.4,9,5,9999,99999,9,999999999,0.0,999,999,99
2050,2,17,10,0,*?*?*?*?*?*?*?*?*?*?*?*?*?*?*?*?*?*?*?*?*?*?,6.0,3.9,87,101816,423,1398,302,119.8,52.7,103.9,13152,4774,11737,2825,130,13.4,9,5,9999,99999,9,999999999,0.0,999,999,99
2050,2,17,11,0,*?*?*?*?*?*?*?*?*?*?*?*?*?*?*?*?*?*?*?*?*?*?,6.4,3.8,84,101816,502,1400,304,146.6,54.4,127.1,16100,5111,14347,3572,135,12.4,9,5,9999,99999,9,999999999,0.0,999,999,99
2050,2,17,12,0,*?*?*?*?*?*?*?*?*?*?*?*?*?*?*?*?*?*?*?*?*?*?,7.8,4.3,80,101816,530,1400,305,206.9,137.7,154.8,22565,13321,17643,3584,140,12.9,8,4,9999,99999,9,999999999,0.9,999,999,99
2050,2,17,13,0,*?*?*?*?*?*?*?*?*?*?*?*?*?*?*?*?*?*?*?*?*?*?,7.8,5.8,88,101816,506,1401,306,195.9,136.7,146.5,21354,13100,16707,3364,140,12.4,8,4,9999,99999,9,999999999,0.4,999,999,99
2050,2,17,14,0,*?*?*?*?*?*?*?*?*?*?*?*?*?*?*?*?*?*?*?*?*?*?,7.9,5.6,86,101816,431,1401,306,161.9,132.7,121.1,17648,12180,13869,2714,140,11.3,8,4,9999,99999,9,999999999,0.0,999,999,99
2050,2,17,15,0,*?*?*?*?*?*?*?*?*?*?*?*?*?*?*?*?*?*?*?*?*?*?,7.7,5.0,84,101816,310,1400,309,81.1,48.7,70.3,8895,4058,7962,1837,140,11.8,9,5,9999,99999,9,999999999,0.0,999,999,99
2050,2,17,16,0,*?*?*?*?*?*?*?*?*?*?*?*?*?*?*?*?*?*?*?*?*?*?,7.8,4.5,80,101816,152,1400,305,36.0,83.6,26.9,3911,4277,3395,464,140,11.3,8,4,9999,99999,9,999999999,0.2,999,999,99
2050,2,17,17,0,*?*?*?*?*?*?*?*?*?*?*?*?*?*?*?*?*?*?*?*?*?*?,7.5,4.8,84,101816,0,-0,313,0.0,-0.0,0.0,0,0,0,0,140,8.8,10,5,9999,99999,9,999999999,0.2,999,999,99
2050,2,17,18,0,*?*?*?*?*?*?*?*?*?*?*?*?*?*?*?*?*?*?*?*?*?*?,6.1,5.3,95,101816,0,-0,307,0.0,-0.0,0.0,0,0,0,0,140,11.3,10,5,9999,99999,9,999999999,0.0,999,999,99
2050,2,17,19,0,*?*?*?*?*?*?*?*?*?*?*?*?*?*?*?*?*?*?*?*?*?*?,5.2,5.1,100,101816,0,-0,303,0.0,-0.0,0.0,0,0,0,0,122,9.8,10,5,9999,99999,9,999999999,0.2,999,999,99
2050,2,17,20,0,*?*?*?*?*?*?*?*?*?*?*?*?*?*?*?*?*?*?*?*?*?*?,4.8,4.8,100,101816,0,-0,301,0.0,-0.0,0.0,0,0,0,0,103,12.4,10,5,9999,99999,9,999999999,0.2,999,999,99
2050,2,17,21,0,*?*?*?*?*?*?*?*?*?*?*?*?*?*?*?*?*?*?*?*?*?*?,4.6,4.5,100,101816,0,-0,300,0.0,-0.0,0.0,0,0,0,0,85,9.3,10,5,9999,99999,9,999999999,0.3,999,999,99
2050,2,17,22,0,*?*?*?*?*?*?*?*?*?*?*?*?*?*?*?*?*?*?*?*?*?*?,4.3,3.9,98,101816,0,-0,299,0.0,-0.0,0.0,0,0,0,0,67,9.3,10,5,9999,99999,9,999999999,0.5,999,999,99
2050,2,17,23,0,*?*?*?*?*?*?*?*?*?*?*?*?*?*?*?*?*?*?*?*?*?*?,3.8,2.7,93,101816,0,-0,297,0.0,-0.0,0.0,0,0,0,0,48,11.3,10,5,9999,99999,9,999999999,0.9,999,999,99
2050,2,17,24,0,*?*?*?*?*?*?*?*?*?*?*?*?*?*?*?*?*?*?*?*?*?*?,3.2,0.6,83,101816,0,-0,295,0.0,-0.0,0.0,0,0,0,0,160,14.4,10,5,9999,99999,9,999999999,0.2,999,999,99
2050,2,18,1,0,*?*?*?*?*?*?*?*?*?*?*?*?*?*?*?*?*?*?*?*?*?*?,2.5,0.8,89,101906,0,-0,292,0.0,-0.0,0.0,0,0,0,0,43,17.5,10,5,9999,99999,9,999999999,0.4,999,999,99
2050,2,18,2,0,*?*?*?*?*?*?*?*?*?*?*?*?*?*?*?*?*?*?*?*?*?*?,1.7,-0.0,88,101906,0,-0,288,0.0,-0.0,0.0,0,0,0,0,57,15.5,10,5,9999,99999,9,999999999,0.1,999,999,99
2050,2,18,3,0,*?*?*?*?*?*?*?*?*?*?*?*?*?*?*?*?*?*?*?*?*?*?,1.5,-1.9,77,101906,0,-0,288,0.0,-0.0,0.0,0,0,0,0,70,14.9,10,5,9999,99999,9,999999999,0.5,999,999,99
2050,2,18,4,0,*?*?*?*?*?*?*?*?*?*?*?*?*?*?*?*?*?*?*?*?*?*?,1.3,-1.5,80,101906,0,-0,287,0.0,-0.0,0.0,0,0,0,0,83,10.8,10,5,9999,99999,9,999999999,0.1,999,999,99
2050,2,18,5,0,*?*?*?*?*?*?*?*?*?*?*?*?*?*?*?*?*?*?*?*?*?*?,1.5,-2.7,72,101906,0,-0,288,0.0,-0.0,0.0,0,0,0,0,97,13.4,10,5,9999,99999,9,999999999,0.1,999,999,99
2050,2,18,6,0,*?*?*?*?*?*?*?*?*?*?*?*?*?*?*?*?*?*?*?*?*?*?,1.8,-1.5,78,101906,0,-0,289,0.0,-0.0,0.0,0,0,0,0,110,8.2,10,5,9999,99999,9,999999999,0.1,999,999,99
2050,2,18,7,0,*?*?*?*?*?*?*?*?*?*?*?*?*?*?*?*?*?*?*?*?*?*?,1.5,-1.3,81,101906,0,-0,288,0.0,-0.0,0.0,0,0,0,0,112,12.9,10,5,9999,99999,9,999999999,0.1,999,999,99
2050,2,18,8,0,*?*?*?*?*?*?*?*?*?*?*?*?*?*?*?*?*?*?*?*?*?*?,2.0,-1.7,75,101906,147,1397,290,14.7,0.0,14.7,1759,-0,1760,575,113,11.3,10,5,9999,99999,9,999999999,0.9,999,999,99
2050,2,18,9,0,*?*?*?*?*?*?*?*?*?*?*?*?*?*?*?*?*?*?*?*?*?*?,2.2,-2.2,71,101906,308,1401,286,80.3,48.6,69.6,8813,4041,7890,1820,115,14.4,9,5,9999,99999,9,999999999,0.0,999,999,99
2050,2,18,10,0,*?*?*?*?*?*?*?*?*?*?*?*?*?*?*?*?*?*?*?*?*?*?,2.9,-0.0,81,101906,431,1398,289,122.5,52.9,106.2,13451,4811,12003,2898,117,13.4,9,5,9999,99999,9,999999999,0.1,999,999,99
2050,2,18,11,0,*?*?*?*?*?*?*?*?*?*?*?*?*?*?*?*?*?*?*?*?*?*?,4.2,-0.0,74,101906,510,1400,294,149.3,54.5,129.5,16401,5139,14615,3651,118,12.4,9,5,9999,99999,9,999999999,0.1,999,999,99
2050,2,18,12,0,*?*?*?*?*?*?*?*?*?*?*?*?*?*?*?*?*?*?*?*?*?*?,4.3,-0.0,74,101906,538,1400,289,210.5,138.0,157.5,22946,13460,17899,3657,120,12.9,8,4,9999,99999,9,999999999,0.0,999,999,99
2050,2,18,13,0,*?*?*?*?*?*?*?*?*?*?*?*?*?*?*?*?*?*?*?*?*?*?,4.4,-0.2,72,101906,513,1398,295,150.5,54.6,130.5,16533,5151,14731,3685,125,12.4,9,5,9999,99999,9,999999999,0.1,999,999,99
2050,2,18,14,0,*?*?*?*?*?*?*?*?*?*?*?*?*?*?*?*?*?*?*?*?*?*?,4.3,2.5,88,101906,438,1399,295,124.9,53.0,108.2,13706,4845,12228,2961,130,11.3,9,5,9999,99999,9,999999999,0.0,999,999,99
2050,2,18,15,0,*?*?*?*?*?*?*?*?*?*?*?*?*?*?*?*?*?*?*?*?*?*?,4.6,2.3,84,101906,317,1398,296,83.6,49.0,72.5,9175,4117,8211,1899,135,11.8,9,5,9999,99999,9,999999999,0.0,999,999,99
2050,2,18,16,0,*?*?*?*?*?*?*?*?*?*?*?*?*?*?*?*?*?*?*?*?*?*?,4.5,1.7,82,101906,159,1398,295,29.6,34.7,25.7,3331,2076,3108,537,140,11.3,9,5,9999,99999,9,999999999,0.0,999,999,99
2050,2,18,17,0,*?*?*?*?*?*?*?*?*?*?*?*?*?*?*?*?*?*?*?*?*?*?,4.3,0.6,77,101906,0,-0,299,0.0,-0.0,0.0,0,0,0,0,145,8.8,10,5,9999,99999,9,999999999,0.0,999,999,99
2050,2,18,18,0,*?*?*?*?*?*?*?*?*?*?*?*?*?*?*?*?*?*?*?*?*?*?,3.7,-0.4,74,101906,0,-0,297,0.0,-0.0,0.0,0,0,0,0,150,11.3,10,5,9999,99999,9,999999999,0.0,999,999,99
2050,2,18,19,0,*?*?*?*?*?*?*?*?*?*?*?*?*?*?*?*?*?*?*?*?*?*?,3.5,-0.0,78,101906,0,-0,296,0.0,-0.0,0.0,0,0,0,0,147,9.8,10,5,9999,99999,9,999999999,0.0,999,999,99
2050,2,18,20,0,*?*?*?*?*?*?*?*?*?*?*?*?*?*?*?*?*?*?*?*?*?*?,2.7,-0.4,80,101906,0,-0,293,0.0,-0.0,0.0,0,0,0,0,143,12.4,10,5,9999,99999,9,999999999,0.0,999,999,99
2050,2,18,21,0,*?*?*?*?*?*?*?*?*?*?*?*?*?*?*?*?*?*?*?*?*?*?,2.8,-0.4,79,101906,0,-0,293,0.0,-0.0,0.0,0,0,0,0,140,9.3,10,5,9999,99999,9,999999999,0.9,999,999,99
2050,2,18,22,0,*?*?*?*?*?*?*?*?*?*?*?*?*?*?*?*?*?*?*?*?*?*?,2.7,1.5,92,101906,0,-0,292,0.0,-0.0,0.0,0,0,0,0,137,9.3,10,5,9999,99999,9,999999999,0.6,999,999,99
2050,2,18,23,0,*?*?*?*?*?*?*?*?*?*?*?*?*?*?*?*?*?*?*?*?*?*?,2.9,0.6,85,101906,0,-0,293,0.0,-0.0,0.0,0,0,0,0,133,11.3,10,5,9999,99999,9,999999999,1.9,999,999,99
2050,2,18,24,0,*?*?*?*?*?*?*?*?*?*?*?*?*?*?*?*?*?*?*?*?*?*?,3.2,1.7,90,101906,0,-0,295,0.0,-0.0,0.0,0,0,0,0,30,14.4,10,5,9999,99999,9,999999999,2.9,999,999,99
2050,2,19,1,0,*?*?*?*?*?*?*?*?*?*?*?*?*?*?*?*?*?*?*?*?*?*?,3.6,3.2,100,101960,0,-0,296,0.0,-0.0,0.0,0,0,0,0,123,14.4,10,5,9999,99999,9,999999999,0.3,999,999,99
2050,2,19,2,0,*?*?*?*?*?*?*?*?*?*?*?*?*?*?*?*?*?*?*?*?*?*?,4.0,3.9,100,101960,0,-0,298,0.0,-0.0,0.0,0,0,0,0,117,13.4,10,5,9999,99999,9,999999999,0.8,999,999,99
2050,2,19,3,0,*?*?*?*?*?*?*?*?*?*?*?*?*?*?*?*?*?*?*?*?*?*?,3.9,3.9,100,101960,0,-0,297,0.0,-0.0,0.0,0,0,0,0,110,11.3,10,5,9999,99999,9,999999999,1.5,999,999,99
2050,2,19,4,0,*?*?*?*?*?*?*?*?*?*?*?*?*?*?*?*?*?*?*?*?*?*?,3.9,3.9,100,101960,0,-0,297,0.0,-0.0,0.0,0,0,0,0,103,12.4,10,5,9999,99999,9,999999999,2.0,999,999,99
2050,2,19,5,0,*?*?*?*?*?*?*?*?*?*?*?*?*?*?*?*?*?*?*?*?*?*?,3.2,3.2,100,101960,0,-0,294,0.0,-0.0,0.0,0,0,0,0,97,12.4,10,5,9999,99999,9,999999999,0.8,999,999,99
2050,2,19,6,0,*?*?*?*?*?*?*?*?*?*?*?*?*?*?*?*?*?*?*?*?*?*?,2.5,2.5,100,101960,0,-0,291,0.0,-0.0,0.0,0,0,0,0,90,11.3,10,5,9999,99999,9,999999999,1.2,999,999,99
2050,2,19,7,0,*?*?*?*?*?*?*?*?*?*?*?*?*?*?*?*?*?*?*?*?*?*?,3.2,3.2,100,101960,0,-0,294,0.0,-0.0,0.0,0,0,0,0,78,10.8,10,5,9999,99999,9,999999999,0.3,999,999,99
2050,2,19,8,0,*?*?*?*?*?*?*?*?*?*?*?*?*?*?*?*?*?*?*?*?*?*?,3.7,3.8,100,101960,155,1400,296,16.2,0.0,16.2,1936,-0,1937,633,67,11.3,10,5,9999,99999,9,999999999,0.5,999,999,99
2050,2,19,9,0,*?*?*?*?*?*?*?*?*?*?*?*?*?*?*?*?*?*?*?*?*?*?,4.0,3.9,100,101960,315,1397,298,47.8,0.0,47.8,5574,0,5586,1891,55,9.3,10,5,9999,99999,9,999999999,1.0,999,999,99
2050,2,19,10,0,*?*?*?*?*?*?*?*?*?*?*?*?*?*?*?*?*?*?*?*?*?*?,5.6,4.1,94,101960,439,1398,305,72.1,0.0,72.1,8426,0,8449,2966,43,8.2,10,5,9999,99999,9,999999999,0.6,999,999,99
2050,2,19,11,0,*?*?*?*?*?*?*?*?*?*?*?*?*?*?*?*?*?*?*?*?*?*?,7.0,3.9,83,101960,518,1400,311,87.5,0.0,87.5,10262,0,10292,3700,32,8.8,10,5,9999,99999,9,999999999,0.3,999,999,99
2050,2,19,12,0,*?*?*?*?*?*?*?*?*?*?*?*?*?*?*?*?*?*?*?*?*?*?,7.9,3.4,76,101960,545,1397,315,93.0,0.0,93.0,10917,0,10950,3968,20,12.4,10,5,9999,99999,9,999999999,0.3,999,999,99
2050,2,19,13,0,*?*?*?*?*?*?*?*?*?*?*?*?*?*?*?*?*?*?*?*?*?*?,7.7,2.5,72,101960,521,1399,314,88.2,0.0,88.2,10341,0,10372,3731,25,12.4,10,5,9999,99999,9,999999999,0.1,999,999,99
2050,2,19,14,0,*?*?*?*?*?*?*?*?*?*?*?*?*?*?*?*?*?*?*?*?*?*?,7.9,1.5,66,101960,446,1400,315,73.4,0.0,73.4,8580,0,8603,3026,30,14.4,10,5,9999,99999,9,999999999,0.0,999,999,99
2050,2,19,15,0,*?*?*?*?*?*?*?*?*?*?*?*?*?*?*?*?*?*?*?*?*?*?,8.0,1.9,68,101960,325,1400,316,49.6,0.0,49.6,5789,0,5802,1969,35,13.9,10,5,9999,99999,9,999999999,0.0,999,999,99
2050,2,19,16,0,*?*?*?*?*?*?*?*?*?*?*?*?*?*?*?*?*?*?*?*?*?*?,7.9,0.8,64,101960,166,1395,315,18.5,0.0,18.5,2195,-0,2197,719,40,13.4,10,5,9999,99999,9,999999999,0.1,999,999,99
2050,2,19,17,0,*?*?*?*?*?*?*?*?*?*?*?*?*?*?*?*?*?*?*?*?*?*?,6.8,1.7,73,101960,0,-0,310,0.0,-0.0,0.0,0,0,0,0,45,12.9,10,5,9999,99999,9,999999999,0.2,999,999,99
2050,2,19,18,0,*?*?*?*?*?*?*?*?*?*?*?*?*?*?*?*?*?*?*?*?*?*?,6.4,2.3,78,101960,0,-0,308,0.0,-0.0,0.0,0,0,0,0,50,14.4,10,5,9999,99999,9,999999999,1.6,999,999,99
2050,2,19,19,0,*?*?*?*?*?*?*?*?*?*?*?*?*?*?*?*?*?*?*?*?*?*?,4.9,3.4,94,101960,0,-0,302,0.0,-0.0,0.0,0,0,0,0,53,12.4,10,5,9999,99999,9,999999999,0.2,999,999,99
2050,2,19,20,0,*?*?*?*?*?*?*?*?*?*?*?*?*?*?*?*?*?*?*?*?*?*?,5.0,3.6,94,101960,0,-0,302,0.0,-0.0,0.0,0,0,0,0,57,10.8,10,5,9999,99999,9,999999999,0.0,999,999,99
2050,2,19,21,0,*?*?*?*?*?*?*?*?*?*?*?*?*?*?*?*?*?*?*?*?*?*?,5.2,5.1,100,101960,0,-0,303,0.0,-0.0,0.0,0,0,0,0,60,12.9,10,5,9999,99999,9,999999999,0.0,999,999,99
2050,2,19,22,0,*?*?*?*?*?*?*?*?*?*?*?*?*?*?*?*?*?*?*?*?*?*?,4.9,5.0,100,101960,0,-0,301,0.0,-0.0,0.0,0,0,0,0,63,16.0,10,5,9999,99999,9,999999999,0.1,999,999,99
2050,2,19,23,0,*?*?*?*?*?*?*?*?*?*?*?*?*?*?*?*?*?*?*?*?*?*?,4.3,4.3,100,101960,0,-0,299,0.0,-0.0,0.0,0,0,0,0,67,12.9,10,5,9999,99999,9,999999999,0.1,999,999,99
2050,2,19,24,0,*?*?*?*?*?*?*?*?*?*?*?*?*?*?*?*?*?*?*?*?*?*?,3.1,2.1,96,101960,0,-0,294,0.0,-0.0,0.0,0,0,0,0,130,13.9,10,5,9999,99999,9,999999999,0.9,999,999,99
2050,2,20,1,0,*?*?*?*?*?*?*?*?*?*?*?*?*?*?*?*?*?*?*?*?*?*?,2.7,2.5,99,102271,0,-0,292,0.0,-0.0,0.0,0,0,0,0,75,14.4,10,5,9999,99999,9,999999999,0.0,999,999,99
2050,2,20,2,0,*?*?*?*?*?*?*?*?*?*?*?*?*?*?*?*?*?*?*?*?*?*?,2.2,1.7,97,102271,0,-0,290,0.0,-0.0,0.0,0,0,0,0,80,13.4,10,5,9999,99999,9,999999999,0.0,999,999,99
2050,2,20,3,0,*?*?*?*?*?*?*?*?*?*?*?*?*?*?*?*?*?*?*?*?*?*?,1.8,1.0,96,102271,0,-0,289,0.0,-0.0,0.0,0,0,0,0,85,11.3,10,5,9999,99999,9,999999999,0.3,999,999,99
2050,2,20,4,0,*?*?*?*?*?*?*?*?*?*?*?*?*?*?*?*?*?*?*?*?*?*?,1.1,-0.2,91,102271,0,-0,286,0.0,-0.0,0.0,0,0,0,0,90,12.4,10,5,9999,99999,9,999999999,0.0,999,999,99
2050,2,20,5,0,*?*?*?*?*?*?*?*?*?*?*?*?*?*?*?*?*?*?*?*?*?*?,0.8,-0.0,94,102271,0,-0,285,0.0,-0.0,0.0,0,0,0,0,95,12.4,10,5,9999,99999,9,999999999,0.0,999,999,99
2050,2,20,6,0,*?*?*?*?*?*?*?*?*?*?*?*?*?*?*?*?*?*?*?*?*?*?,0.6,0.2,98,102271,0,-0,284,0.0,-0.0,0.0,0,0,0,0,100,11.3,10,5,9999,99999,9,999999999,0.0,999,999,99
2050,2,20,7,0,*?*?*?*?*?*?*?*?*?*?*?*?*?*?*?*?*?*?*?*?*?*?,0.8,0.8,100,102271,0,-0,280,0.0,-0.0,0.0,0,0,0,0,108,10.8,9,5,9999,99999,9,999999999,0.0,999,999,99
2050,2,20,8,0,*?*?*?*?*?*?*?*?*?*?*?*?*?*?*?*?*?*?*?*?*?*?,1.1,-0.0,92,102271,163,1401,271,48.4,148.4,31.1,5147,8348,4321,546,117,11.3,7,4,9999,99999,9,999999999,0.0,999,999,99
2050,2,20,9,0,*?*?*?*?*?*?*?*?*?*?*?*?*?*?*?*?*?*?*?*?*?*?,2.2,2.1,100,102271,323,1397,272,149.0,288.6,82.2,15423,23003,10555,1519,125,9.3,6,3,9999,99999,9,999999999,0.0,999,999,99
2050,2,20,10,0,*?*?*?*?*?*?*?*?*?*?*?*?*?*?*?*?*?*?*?*?*?*?,3.3,2.1,92,102271,447,1398,248,254.2,556.3,76.2,26379,50013,11141,1446,133,8.2,0,0,9999,99999,9,999999999,0.0,999,999,99
2050,2,20,11,0,*?*?*?*?*?*?*?*?*?*?*?*?*?*?*?*?*?*?*?*?*?*?,5.2,3.0,86,102271,525,1397,257,307.4,572.4,92.2,31936,53486,13206,1786,142,8.8,0,0,9999,99999,9,999999999,0.1,999,999,99
2050,2,20,12,0,*?*?*?*?*?*?*?*?*?*?*?*?*?*?*?*?*?*?*?*?*?*?,5.9,3.8,86,102271,553,1397,261,326.2,576.9,97.9,33911,54507,13918,1914,150,12.4,0,0,9999,99999,9,999999999,0.0,999,999,99
2050,2,20,13,0,*?*?*?*?*?*?*?*?*?*?*?*?*?*?*?*?*?*?*?*?*?*?,6.0,3.0,82,102271,529,1399,264,309.4,567.0,95.0,32098,53006,13532,1835,143,12.4,1,0,9999,99999,9,999999999,0.0,999,999,99
2050,2,20,14,0,*?*?*?*?*?*?*?*?*?*?*?*?*?*?*?*?*?*?*?*?*?*?,6.0,3.6,85,102271,453,1397,265,258.3,552.1,79.3,26760,49748,11512,1499,137,14.4,1,0,9999,99999,9,999999999,0.0,999,999,99
2050,2,20,15,0,*?*?*?*?*?*?*?*?*?*?*?*?*?*?*?*?*?*?*?*?*?*?,6.1,3.4,84,102271,332,1398,261,176.2,519.2,52.9,18303,42645,7998,988,130,13.9,0,0,9999,99999,9,999999999,0.0,999,999,99
2050,2,20,16,0,*?*?*?*?*?*?*?*?*?*?*?*?*?*?*?*?*?*?*?*?*?*?,5.8,3.8,87,102271,174,1401,278,66.6,315.1,27.4,6893,19789,4301,506,123,13.4,4,2,9999,99999,9,999999999,0.0,999,999,99
2050,2,20,17,0,*?*?*?*?*?*?*?*?*?*?*?*?*?*?*?*?*?*?*?*?*?*?,5.6,3.8,88,102271,0,-0,300,0.0,-0.0,0.0,0,0,0,0,117,12.9,9,5,9999,99999,9,999999999,0.0,999,999,99
2050,2,20,18,0,*?*?*?*?*?*?*?*?*?*?*?*?*?*?*?*?*?*?*?*?*?*?,4.1,3.8,98,102271,0,-0,298,0.0,-0.0,0.0,0,0,0,0,110,14.4,10,5,9999,99999,9,999999999,0.0,999,999,99
2050,2,20,19,0,*?*?*?*?*?*?*?*?*?*?*?*?*?*?*?*?*?*?*?*?*?*?,3.8,2.3,90,102271,0,-0,297,0.0,-0.0,0.0,0,0,0,0,112,12.4,10,5,9999,99999,9,999999999,0.0,999,999,99
2050,2,20,20,0,*?*?*?*?*?*?*?*?*?*?*?*?*?*?*?*?*?*?*?*?*?*?,3.2,2.1,92,102271,0,-0,295,0.0,-0.0,0.0,0,0,0,0,113,10.8,10,5,9999,99999,9,999999999,0.0,999,999,99
2050,2,20,21,0,*?*?*?*?*?*?*?*?*?*?*?*?*?*?*?*?*?*?*?*?*?*?,3.0,2.1,94,102271,0,-0,294,0.0,-0.0,0.0,0,0,0,0,115,12.9,10,5,9999,99999,9,999999999,0.0,999,999,99
2050,2,20,22,0,*?*?*?*?*?*?*?*?*?*?*?*?*?*?*?*?*?*?*?*?*?*?,2.4,2.5,100,102271,0,-0,291,0.0,-0.0,0.0,0,0,0,0,117,16.0,10,5,9999,99999,9,999999999,0.0,999,999,99
2050,2,20,23,0,*?*?*?*?*?*?*?*?*?*?*?*?*?*?*?*?*?*?*?*?*?*?,2.5,2.5,100,102271,0,-0,291,0.0,-0.0,0.0,0,0,0,0,118,12.9,10,5,9999,99999,9,999999999,0.0,999,999,99
2050,2,20,24,0,*?*?*?*?*?*?*?*?*?*?*?*?*?*?*?*?*?*?*?*?*?*?,3.7,3.4,99,102271,0,-0,296,0.0,-0.0,0.0,0,0,0,0,70,13.9,10,5,9999,99999,9,999999999,0.0,999,999,99
2050,2,21,1,0,*?*?*?*?*?*?*?*?*?*?*?*?*?*?*?*?*?*?*?*?*?*?,2.9,1.3,88,102540,0,-0,293,0.0,-0.0,0.0,0,0,0,0,118,14.4,10,5,9999,99999,9,999999999,0.0,999,999,99
2050,2,21,2,0,*?*?*?*?*?*?*?*?*?*?*?*?*?*?*?*?*?*?*?*?*?*?,3.3,0.6,82,102540,0,-0,295,0.0,-0.0,0.0,0,0,0,0,117,13.4,10,5,9999,99999,9,999999999,0.0,999,999,99
2050,2,21,3,0,*?*?*?*?*?*?*?*?*?*?*?*?*?*?*?*?*?*?*?*?*?*?,3.8,0.8,81,102540,0,-0,297,0.0,-0.0,0.0,0,0,0,0,115,11.3,10,5,9999,99999,9,999999999,0.0,999,999,99
2050,2,21,4,0,*?*?*?*?*?*?*?*?*?*?*?*?*?*?*?*?*?*?*?*?*?*?,2.3,-0.0,84,102540,0,-0,291,0.0,-0.0,0.0,0,0,0,0,113,12.4,10,5,9999,99999,9,999999999,0.0,999,999,99
2050,2,21,5,0,*?*?*?*?*?*?*?*?*?*?*?*?*?*?*?*?*?*?*?*?*?*?,1.9,0.2,88,102540,0,-0,289,0.0,-0.0,0.0,0,0,0,0,112,12.4,10,5,9999,99999,9,999999999,0.0,999,999,99
2050,2,21,6,0,*?*?*?*?*?*?*?*?*?*?*?*?*?*?*?*?*?*?*?*?*?*?,1.4,-0.6,85,102540,0,-0,287,0.0,-0.0,0.0,0,0,0,0,110,11.3,10,5,9999,99999,9,999999999,0.0,999,999,99
2050,2,21,7,0,*?*?*?*?*?*?*?*?*?*?*?*?*?*?*?*?*?*?*?*?*?*?,2.2,-0.8,80,102540,0,-0,286,0.0,-0.0,0.0,0,0,0,0,113,10.8,9,5,9999,99999,9,999999999,0.0,999,999,99
2050,2,21,8,0,*?*?*?*?*?*?*?*?*?*?*?*?*?*?*?*?*?*?*?*?*?*?,3.0,0.2,81,102540,171,1401,279,52.6,153.9,33.8,5577,8894,4663,596,117,11.3,7,4,9999,99999,9,999999999,0.0,999,999,99
2050,2,21,9,0,*?*?*?*?*?*?*?*?*?*?*?*?*?*?*?*?*?*?*?*?*?*?,5.0,1.9,79,102540,331,1396,283,153.8,290.6,84.9,15913,23393,10871,1571,120,9.3,6,3,9999,99999,9,999999999,0.1,999,999,99
2050,2,21,10,0,*?*?*?*?*?*?*?*?*?*?*?*?*?*?*?*?*?*?*?*?*?*?,5.7,3.2,84,102540,455,1397,291,204.8,224.6,131.7,21677,20837,15174,2677,123,8.2,7,4,9999,99999,9,999999999,0.0,999,999,99
2050,2,21,11,0,*?*?*?*?*?*?*?*?*?*?*?*?*?*?*?*?*?*?*?*?*?*?,7.5,5.1,84,102540,533,1396,300,246.8,230.8,158.7,26171,22498,18091,3330,127,8.8,7,4,9999,99999,9,999999999,0.0,999,999,99
2050,2,21,12,0,*?*?*?*?*?*?*?*?*?*?*?*?*?*?*?*?*?*?*?*?*?*?,9.4,4.1,69,102540,561,1397,307,261.7,232.6,168.3,27773,22982,19116,3573,130,12.4,7,4,9999,99999,9,999999999,0.0,999,999,99
2050,2,21,13,0,*?*?*?*?*?*?*?*?*?*?*?*?*?*?*?*?*?*?*?*?*?*?,9.4,3.8,68,102540,536,1396,307,248.4,231.0,159.7,26342,22552,18201,3356,128,12.4,7,4,9999,99999,9,999999999,0.0,999,999,99
2050,2,21,14,0,*?*?*?*?*?*?*?*?*?*?*?*?*?*?*?*?*?*?*?*?*?*?,9.4,4.6,72,102540,461,1398,312,176.0,134.5,131.6,19172,12602,15033,2978,127,14.4,8,4,9999,99999,9,999999999,0.0,999,999,99
2050,2,21,15,0,*?*?*?*?*?*?*?*?*?*?*?*?*?*?*?*?*?*?*?*?*?*?,9.5,3.8,67,102540,339,1395,317,91.3,50.0,79.2,10023,4282,8963,2088,125,13.9,9,5,9999,99999,9,999999999,0.0,999,999,99
2050,2,21,16,0,*?*?*?*?*?*?*?*?*?*?*?*?*?*?*?*?*?*?*?*?*?*?,9.4,2.7,62,102540,181,1399,317,37.1,38.1,32.2,4145,2439,3857,676,123,13.4,9,5,9999,99999,9,999999999,0.0,999,999,99
2050,2,21,17,0,*?*?*?*?*?*?*?*?*?*?*?*?*?*?*?*?*?*?*?*?*?*?,8.9,2.9,65,102540,0,-0,319,0.0,-0.0,0.0,0,0,0,0,122,12.9,10,5,9999,99999,9,999999999,0.0,999,999,99
2050,2,21,18,0,*?*?*?*?*?*?*?*?*?*?*?*?*?*?*?*?*?*?*?*?*?*?,7.1,2.5,71,102540,0,-0,311,0.0,-0.0,0.0,0,0,0,0,120,14.4,10,5,9999,99999,9,999999999,0.0,999,999,99
2050,2,21,19,0,*?*?*?*?*?*?*?*?*?*?*?*?*?*?*?*?*?*?*?*?*?*?,6.2,2.1,74,102540,0,-0,308,0.0,-0.0,0.0,0,0,0,0,120,12.4,10,5,9999,99999,9,999999999,0.0,999,999,99
2050,2,21,20,0,*?*?*?*?*?*?*?*?*?*?*?*?*?*?*?*?*?*?*?*?*?*?,5.7,1.7,75,102540,0,-0,305,0.0,-0.0,0.0,0,0,0,0,120,10.8,10,5,9999,99999,9,999999999,0.0,999,999,99
2050,2,21,21,0,*?*?*?*?*?*?*?*?*?*?*?*?*?*?*?*?*?*?*?*?*?*?,4.3,-0.0,73,102540,0,-0,300,0.0,-0.0,0.0,0,0,0,0,120,12.9,10,5,9999,99999,9,999999999,0.0,999,999,99
2050,2,21,22,0,*?*?*?*?*?*?*?*?*?*?*?*?*?*?*?*?*?*?*?*?*?*?,4.3,-0.4,70,102540,0,-0,300,0.0,-0.0,0.0,0,0,0,0,120,16.0,10,5,9999,99999,9,999999999,0.0,999,999,99
2050,2,21,23,0,*?*?*?*?*?*?*?*?*?*?*?*?*?*?*?*?*?*?*?*?*?*?,4.0,-0.6,71,102540,0,-0,298,0.0,-0.0,0.0,0,0,0,0,120,12.9,10,5,9999,99999,9,999999999,0.0,999,999,99
2050,2,21,24,0,*?*?*?*?*?*?*?*?*?*?*?*?*?*?*?*?*?*?*?*?*?*?,2.5,1.9,95,102540,0,-0,292,0.0,-0.0,0.0,0,0,0,0,120,13.9,10,5,9999,99999,9,999999999,0.0,999,999,99
2050,2,22,1,0,*?*?*?*?*?*?*?*?*?*?*?*?*?*?*?*?*?*?*?*?*?*?,3.4,1.3,87,102575,0,-0,296,0.0,-0.0,0.0,0,0,0,0,120,14.4,10,5,9999,99999,9,999999999,0.0,999,999,99
2050,2,22,2,0,*?*?*?*?*?*?*?*?*?*?*?*?*?*?*?*?*?*?*?*?*?*?,3.2,2.1,93,102575,0,-0,295,0.0,-0.0,0.0,0,0,0,0,120,13.4,10,5,9999,99999,9,999999999,0.0,999,999,99
2050,2,22,3,0,*?*?*?*?*?*?*?*?*?*?*?*?*?*?*?*?*?*?*?*?*?*?,2.9,1.3,90,102575,0,-0,293,0.0,-0.0,0.0,0,0,0,0,120,11.3,10,5,9999,99999,9,999999999,0.0,999,999,99
2050,2,22,4,0,*?*?*?*?*?*?*?*?*?*?*?*?*?*?*?*?*?*?*?*?*?*?,2.7,1.3,91,102575,0,-0,293,0.0,-0.0,0.0,0,0,0,0,120,12.4,10,5,9999,99999,9,999999999,0.0,999,999,99
2050,2,22,5,0,*?*?*?*?*?*?*?*?*?*?*?*?*?*?*?*?*?*?*?*?*?*?,2.4,0.6,89,102575,0,-0,291,0.0,-0.0,0.0,0,0,0,0,120,12.4,10,5,9999,99999,9,999999999,0.0,999,999,99
2050,2,22,6,0,*?*?*?*?*?*?*?*?*?*?*?*?*?*?*?*?*?*?*?*?*?*?,2.2,-0.2,84,102575,0,-0,291,0.0,-0.0,0.0,0,0,0,0,120,11.3,10,5,9999,99999,9,999999999,0.0,999,999,99
2050,2,22,7,0,*?*?*?*?*?*?*?*?*?*?*?*?*?*?*?*?*?*?*?*?*?*?,2.3,-0.4,82,102575,0,-0,291,0.0,-0.0,0.0,0,0,0,0,118,10.8,10,5,9999,99999,9,999999999,0.0,999,999,99
2050,2,22,8,0,*?*?*?*?*?*?*?*?*?*?*?*?*?*?*?*?*?*?*?*?*?*?,2.4,-0.8,79,102575,178,1393,286,36.3,37.8,31.5,4060,2403,3780,662,117,11.3,9,5,9999,99999,9,999999999,0.0,999,999,99
2050,2,22,9,0,*?*?*?*?*?*?*?*?*?*?*?*?*?*?*?*?*?*?*?*?*?*?,3.4,-0.0,79,102575,339,1396,296,52.6,0.0,52.6,6131,0,6145,2094,115,9.3,10,5,9999,99999,9,999999999,0.0,999,999,99
2050,2,22,10,0,*?*?*?*?*?*?*?*?*?*?*?*?*?*?*?*?*?*?*?*?*?*?,3.0,0.8,86,102575,463,1397,294,76.9,0.0,76.9,8997,0,9022,3190,113,8.2,10,5,9999,99999,9,999999999,0.0,999,999,99
2050,2,22,11,0,*?*?*?*?*?*?*?*?*?*?*?*?*?*?*?*?*?*?*?*?*?*?,5.2,-0.2,68,102575,541,1396,304,92.4,0.0,92.4,10836,0,10870,3934,112,8.8,10,5,9999,99999,9,999999999,0.0,999,999,99
2050,2,22,12,0,*?*?*?*?*?*?*?*?*?*?*?*?*?*?*?*?*?*?*?*?*?*?,4.9,0.4,73,102575,569,1397,302,97.8,0.0,97.8,11491,0,11528,4207,110,12.4,10,5,9999,99999,9,999999999,0.0,999,999,99
2050,2,22,13,0,*?*?*?*?*?*?*?*?*?*?*?*?*?*?*?*?*?*?*?*?*?*?,5.3,-0.0,69,102575,544,1396,304,92.9,0.0,92.9,10902,0,10935,3961,103,12.4,10,5,9999,99999,9,999999999,0.0,999,999,99
2050,2,22,14,0,*?*?*?*?*?*?*?*?*?*?*?*?*?*?*?*?*?*?*?*?*?*?,5.1,0.4,72,102575,468,1396,303,78.0,0.0,78.0,9118,0,9144,3239,97,14.4,10,5,9999,99999,9,999999999,1.1,999,999,99
2050,2,22,15,0,*?*?*?*?*?*?*?*?*?*?*?*?*?*?*?*?*?*?*?*?*?*?,5.0,1.3,77,102575,347,1397,302,54.1,0.0,54.1,6306,0,6320,2159,90,13.9,10,5,9999,99999,9,999999999,0.8,999,999,99
2050,2,22,16,0,*?*?*?*?*?*?*?*?*?*?*?*?*?*?*?*?*?*?*?*?*?*?,5.1,-0.4,67,102575,188,1396,303,22.8,0.0,22.8,2690,-0,2693,885,83,13.4,10,5,9999,99999,9,999999999,0.2,999,999,99
2050,2,22,17,0,*?*?*?*?*?*?*?*?*?*?*?*?*?*?*?*?*?*?*?*?*?*?,4.8,-0.8,66,102575,3,1573,302,0.0,0.0,0.0,0,0,0,0,77,12.9,10,5,9999,99999,9,999999999,0.2,999,999,99
2050,2,22,18,0,*?*?*?*?*?*?*?*?*?*?*?*?*?*?*?*?*?*?*?*?*?*?,4.0,-0.6,72,102575,0,-0,298,0.0,-0.0,0.0,0,0,0,0,70,14.4,10,5,9999,99999,9,999999999,0.2,999,999,99
2050,2,22,19,0,*?*?*?*?*?*?*?*?*?*?*?*?*?*?*?*?*?*?*?*?*?*?,3.8,0.6,81,102575,0,-0,297,0.0,-0.0,0.0,0,0,0,0,68,12.4,10,5,9999,99999,9,999999999,0.0,999,999,99
2050,2,22,20,0,*?*?*?*?*?*?*?*?*?*?*?*?*?*?*?*?*?*?*?*?*?*?,3.8,-0.4,75,102575,0,-0,297,0.0,-0.0,0.0,0,0,0,0,67,10.8,10,5,9999,99999,9,999999999,0.1,999,999,99
2050,2,22,21,0,*?*?*?*?*?*?*?*?*?*?*?*?*?*?*?*?*?*?*?*?*?*?,3.1,0.6,84,102575,0,-0,294,0.0,-0.0,0.0,0,0,0,0,65,12.9,10,5,9999,99999,9,999999999,0.6,999,999,99
2050,2,22,22,0,*?*?*?*?*?*?*?*?*?*?*?*?*?*?*?*?*?*?*?*?*?*?,3.3,-0.0,79,102575,0,-0,295,0.0,-0.0,0.0,0,0,0,0,63,16.0,10,5,9999,99999,9,999999999,0.0,999,999,99
2050,2,22,23,0,*?*?*?*?*?*?*?*?*?*?*?*?*?*?*?*?*?*?*?*?*?*?,4.6,0.2,73,102575,0,-0,301,0.0,-0.0,0.0,0,0,0,0,62,12.9,10,5,9999,99999,9,999999999,0.1,999,999,99
2050,2,22,24,0,*?*?*?*?*?*?*?*?*?*?*?*?*?*?*?*?*?*?*?*?*?*?,3.7,0.4,79,102575,0,-0,297,0.0,-0.0,0.0,0,0,0,0,120,13.9,10,5,9999,99999,9,999999999,0.0,999,999,99
2050,2,23,1,0,*?*?*?*?*?*?*?*?*?*?*?*?*?*?*?*?*?*?*?*?*?*?,6.3,3.9,89,102626,0,-0,308,0.0,-0.0,0.0,0,0,0,0,58,14.4,10,5,9999,99999,9,999999999,0.0,999,999,99
2050,2,23,2,0,*?*?*?*?*?*?*?*?*?*?*?*?*?*?*?*?*?*?*?*?*?*?,6.6,5.5,96,102626,0,-0,309,0.0,-0.0,0.0,0,0,0,0,57,13.4,10,5,9999,99999,9,999999999,0.7,999,999,99
2050,2,23,3,0,*?*?*?*?*?*?*?*?*?*?*?*?*?*?*?*?*?*?*?*?*?*?,7.0,5.9,98,102626,0,-0,310,0.0,-0.0,0.0,0,0,0,0,55,11.3,10,5,9999,99999,9,999999999,1.0,999,999,99
2050,2,23,4,0,*?*?*?*?*?*?*?*?*?*?*?*?*?*?*?*?*?*?*?*?*?*?,6.5,6.4,100,102626,0,-0,308,0.0,-0.0,0.0,0,0,0,0,53,12.4,10,5,9999,99999,9,999999999,0.0,999,999,99
2050,2,23,5,0,*?*?*?*?*?*?*?*?*?*?*?*?*?*?*?*?*?*?*?*?*?*?,5.9,5.8,100,102626,0,-0,306,0.0,-0.0,0.0,0,0,0,0,52,12.4,10,5,9999,99999,9,999999999,0.0,999,999,99
2050,2,23,6,0,*?*?*?*?*?*?*?*?*?*?*?*?*?*?*?*?*?*?*?*?*?*?,6.4,6.4,100,102626,0,-0,308,0.0,-0.0,0.0,0,0,0,0,50,11.3,10,5,9999,99999,9,999999999,0.0,999,999,99
2050,2,23,7,0,*?*?*?*?*?*?*?*?*?*?*?*?*?*?*?*?*?*?*?*?*?*?,6.7,6.7,100,102626,-0,0,309,0.0,-0.0,0.0,0,0,0,0,50,10.8,10,5,9999,99999,9,999999999,0.0,999,999,99
2050,2,23,8,0,*?*?*?*?*?*?*?*?*?*?*?*?*?*?*?*?*?*?*?*?*?*?,6.9,6.9,100,102626,187,1400,294,67.9,227.8,37.5,7189,13857,5139,663,50,11.3,6,3,9999,99999,9,999999999,0.0,999,999,99
2050,2,23,9,0,*?*?*?*?*?*?*?*?*?*?*?*?*?*?*?*?*?*?*?*?*?*?,7.7,7.6,100,102626,347,1395,294,174.3,367.8,82.8,18183,30257,10715,1523,50,9.3,5,3,9999,99999,9,999999999,0.0,999,999,99
2050,2,23,10,0,*?*?*?*?*?*?*?*?*?*?*?*?*?*?*?*?*?*?*?*?*?*?,8.3,8.3,100,102626,471,1396,308,180.8,135.0,135.2,19697,12737,15434,3070,50,8.2,8,4,9999,99999,9,999999999,0.0,999,999,99
2050,2,23,11,0,*?*?*?*?*?*?*?*?*?*?*?*?*?*?*?*?*?*?*?*?*?*?,10.2,9.4,100,102626,549,1395,317,216.3,138.5,161.8,23576,13581,18374,3775,50,8.8,8,4,9999,99999,9,999999999,0.0,999,999,99
2050,2,23,12,0,*?*?*?*?*?*?*?*?*?*?*?*?*?*?*?*?*?*?*?*?*?*?,10.6,8.0,87,102626,577,1396,322,172.7,55.6,149.7,18980,5353,16894,4352,50,12.4,9,5,9999,99999,9,999999999,0.3,999,999,99
2050,2,23,13,0,*?*?*?*?*?*?*?*?*?*?*?*?*?*?*?*?*?*?*?*?*?*?,10.6,7.6,85,102626,552,1396,322,164.1,55.2,142.3,18034,5279,16059,4088,48,12.4,9,5,9999,99999,9,999999999,0.3,999,999,99
2050,2,23,14,0,*?*?*?*?*?*?*?*?*?*?*?*?*?*?*?*?*?*?*?*?*?*?,10.5,6.4,79,102626,476,1396,318,183.0,135.3,136.9,19946,12771,15635,3113,47,14.4,8,4,9999,99999,9,999999999,0.4,999,999,99
2050,2,23,15,0,*?*?*?*?*?*?*?*?*?*?*?*?*?*?*?*?*?*?*?*?*?*?,10.7,7.3,83,102626,354,1395,319,127.9,127.0,95.7,13954,10873,11041,2098,45,13.9,8,4,9999,99999,9,999999999,0.8,999,999,99
2050,2,23,16,0,*?*?*?*?*?*?*?*?*?*?*?*?*?*?*?*?*?*?*?*?*?*?,10.6,7.1,83,102626,195,1394,314,66.0,168.3,42.4,6925,10454,5733,757,43,13.4,7,4,9999,99999,9,999999999,0.5,999,999,99
2050,2,23,17,0,*?*?*?*?*?*?*?*?*?*?*?*?*?*?*?*?*?*?*?*?*?*?,10.0,7.1,86,102626,10,1433,324,0.0,0.0,0.0,0,0,0,0,42,12.9,10,5,9999,99999,9,999999999,0.1,999,999,99
2050,2,23,18,0,*?*?*?*?*?*?*?*?*?*?*?*?*?*?*?*?*?*?*?*?*?*?,9.2,7.1,90,102626,0,-0,320,0.0,-0.0,0.0,0,0,0,0,40,14.4,10,5,9999,99999,9,999999999,0.9,999,999,99
2050,2,23,19,0,*?*?*?*?*?*?*?*?*?*?*?*?*?*?*?*?*?*?*?*?*?*?,9.1,7.9,96,102626,0,-0,319,0.0,-0.0,0.0,0,0,0,0,43,12.4,10,5,9999,99999,9,999999999,2.7,999,999,99
2050,2,23,20,0,*?*?*?*?*?*?*?*?*?*?*?*?*?*?*?*?*?*?*?*?*?*?,8.6,8.5,100,102626,0,-0,317,0.0,-0.0,0.0,0,0,0,0,47,10.8,10,5,9999,99999,9,999999999,1.0,999,999,99
2050,2,23,21,0,*?*?*?*?*?*?*?*?*?*?*?*?*?*?*?*?*?*?*?*?*?*?,7.8,7.9,100,102626,0,-0,314,0.0,-0.0,0.0,0,0,0,0,50,12.9,10,5,9999,99999,9,999999999,0.1,999,999,99
2050,2,23,22,0,*?*?*?*?*?*?*?*?*?*?*?*?*?*?*?*?*?*?*?*?*?*?,7.7,7.7,100,102626,0,-0,313,0.0,-0.0,0.0,0,0,0,0,53,16.0,10,5,9999,99999,9,999999999,0.1,999,999,99
2050,2,23,23,0,*?*?*?*?*?*?*?*?*?*?*?*?*?*?*?*?*?*?*?*?*?*?,7.5,7.6,100,102626,0,-0,312,0.0,-0.0,0.0,0,0,0,0,57,12.9,10,5,9999,99999,9,999999999,0.3,999,999,99
2050,2,23,24,0,*?*?*?*?*?*?*?*?*?*?*?*?*?*?*?*?*?*?*?*?*?*?,5.9,2.1,81,102626,0,-0,306,0.0,-0.0,0.0,0,0,0,0,60,13.9,10,5,9999,99999,9,999999999,0.0,999,999,99
2050,2,24,1,0,*?*?*?*?*?*?*?*?*?*?*?*?*?*?*?*?*?*?*?*?*?*?,6.7,6.2,100,103054,0,-0,309,0.0,-0.0,0.0,0,0,0,0,57,14.4,10,5,9999,99999,9,999999999,2.3,999,999,99
2050,2,24,2,0,*?*?*?*?*?*?*?*?*?*?*?*?*?*?*?*?*?*?*?*?*?*?,6.2,5.6,99,103054,0,-0,307,0.0,-0.0,0.0,0,0,0,0,53,13.4,10,5,9999,99999,9,999999999,2.0,999,999,99
2050,2,24,3,0,*?*?*?*?*?*?*?*?*?*?*?*?*?*?*?*?*?*?*?*?*?*?,5.4,5.3,100,103054,0,-0,303,0.0,-0.0,0.0,0,0,0,0,50,11.3,10,5,9999,99999,9,999999999,0.2,999,999,99
2050,2,24,4,0,*?*?*?*?*?*?*?*?*?*?*?*?*?*?*?*?*?*?*?*?*?*?,5.4,5.5,100,103054,0,-0,303,0.0,-0.0,0.0,0,0,0,0,47,12.4,10,5,9999,99999,9,999999999,3.0,999,999,99
2050,2,24,5,0,*?*?*?*?*?*?*?*?*?*?*?*?*?*?*?*?*?*?*?*?*?*?,4.8,4.8,100,103054,0,-0,301,0.0,-0.0,0.0,0,0,0,0,43,12.4,10,5,9999,99999,9,999999999,6.6,999,999,99
2050,2,24,6,0,*?*?*?*?*?*?*?*?*?*?*?*?*?*?*?*?*?*?*?*?*?*?,4.1,4.1,100,103054,0,-0,298,0.0,-0.0,0.0,0,0,0,0,40,11.3,10,5,9999,99999,9,999999999,4.9,999,999,99
2050,2,24,7,0,*?*?*?*?*?*?*?*?*?*?*?*?*?*?*?*?*?*?*?*?*?*?,4.9,5.0,100,103054,8,1453,301,0.0,0.0,0.0,0,0,0,0,43,10.8,10,5,9999,99999,9,999999999,1.1,999,999,99
2050,2,24,8,0,*?*?*?*?*?*?*?*?*?*?*?*?*?*?*?*?*?*?*?*?*?*?,5.7,5.8,100,103054,195,1398,301,41.9,40.0,36.3,4668,2645,4341,766,47,11.3,9,5,9999,99999,9,999999999,0.4,999,999,99
2050,2,24,9,0,*?*?*?*?*?*?*?*?*?*?*?*?*?*?*?*?*?*?*?*?*?*?,7.4,7.4,100,103054,355,1394,308,96.9,50.6,84.0,10643,4380,9514,2228,50,9.3,9,5,9999,99999,9,999999999,0.7,999,999,99
2050,2,24,10,0,*?*?*?*?*?*?*?*?*?*?*?*?*?*?*?*?*?*?*?*?*?*?,9.6,8.0,92,103054,479,1395,318,139.3,54.0,120.8,15322,4983,13669,3360,53,8.2,9,5,9999,99999,9,999999999,2.5,999,999,99
2050,2,24,11,0,*?*?*?*?*?*?*?*?*?*?*?*?*?*?*?*?*?*?*?*?*?*?,11.4,8.8,87,103054,557,1394,326,166.1,55.3,144.0,18268,5272,16271,4147,57,8.8,9,5,9999,99999,9,999999999,1.6,999,999,99
2050,2,24,12,0,*?*?*?*?*?*?*?*?*?*?*?*?*?*?*?*?*?*?*?*?*?*?,13.2,8.1,74,103054,585,1396,338,101.0,0.0,101.0,11875,0,11913,4369,60,12.4,10,5,9999,99999,9,999999999,0.7,999,999,99
2050,2,24,13,0,*?*?*?*?*?*?*?*?*?*?*?*?*?*?*?*?*?*?*?*?*?*?,13.1,7.9,73,103054,560,1396,338,96.1,0.0,96.1,11279,0,11314,4118,55,12.4,10,5,9999,99999,9,999999999,0.4,999,999,99
2050,2,24,14,0,*?*?*?*?*?*?*?*?*?*?*?*?*?*?*?*?*?*?*?*?*?*?,13.5,8.4,74,103054,484,1397,340,81.1,0.0,81.1,9488,0,9515,3386,50,14.4,10,5,9999,99999,9,999999999,0.3,999,999,99
2050,2,24,15,0,*?*?*?*?*?*?*?*?*?*?*?*?*?*?*?*?*?*?*?*?*?*?,13.4,8.1,73,103054,362,1396,339,57.1,0.0,57.1,6657,0,6673,2289,45,13.9,10,5,9999,99999,9,999999999,0.0,999,999,99
2050,2,24,16,0,*?*?*?*?*?*?*?*?*?*?*?*?*?*?*?*?*?*?*?*?*?*?,13.4,7.4,69,103054,203,1399,339,25.7,0.0,25.7,3023,0,3027,997,40,13.4,10,5,9999,99999,9,999999999,0.2,999,999,99
2050,2,24,17,0,*?*?*?*?*?*?*?*?*?*?*?*?*?*?*?*?*?*?*?*?*?*?,12.5,7.0,72,103054,17,1410,335,0.0,0.0,0.0,0,0,0,0,35,12.9,10,5,9999,99999,9,999999999,0.2,999,999,99
2050,2,24,18,0,*?*?*?*?*?*?*?*?*?*?*?*?*?*?*?*?*?*?*?*?*?*?,11.0,8.0,84,103054,0,-0,328,0.0,-0.0,0.0,0,0,0,0,30,14.4,10,5,9999,99999,9,999999999,1.4,999,999,99
2050,2,24,19,0,*?*?*?*?*?*?*?*?*?*?*?*?*?*?*?*?*?*?*?*?*?*?,9.4,8.1,94,103054,0,-0,321,0.0,-0.0,0.0,0,0,0,0,38,12.4,10,5,9999,99999,9,999999999,0.0,999,999,99
2050,2,24,20,0,*?*?*?*?*?*?*?*?*?*?*?*?*?*?*?*?*?*?*?*?*?*?,8.7,7.6,95,103054,0,-0,318,0.0,-0.0,0.0,0,0,0,0,47,10.8,10,5,9999,99999,9,999999999,0.9,999,999,99
2050,2,24,21,0,*?*?*?*?*?*?*?*?*?*?*?*?*?*?*?*?*?*?*?*?*?*?,8.6,7.7,98,103054,0,-0,317,0.0,-0.0,0.0,0,0,0,0,55,12.9,10,5,9999,99999,9,999999999,3.6,999,999,99
2050,2,24,22,0,*?*?*?*?*?*?*?*?*?*?*?*?*?*?*?*?*?*?*?*?*?*?,7.4,7.4,100,103054,0,-0,312,0.0,-0.0,0.0,0,0,0,0,63,16.0,10,5,9999,99999,9,999999999,0.4,999,999,99
2050,2,24,23,0,*?*?*?*?*?*?*?*?*?*?*?*?*?*?*?*?*?*?*?*?*?*?,6.9,6.9,100,103054,0,-0,310,0.0,-0.0,0.0,0,0,0,0,72,12.9,10,5,9999,99999,9,999999999,0.0,999,999,99
2050,2,24,24,0,*?*?*?*?*?*?*?*?*?*?*?*?*?*?*?*?*?*?*?*?*?*?,7.3,6.9,100,103054,0,-0,312,0.0,-0.0,0.0,0,0,0,0,60,13.9,10,5,9999,99999,9,999999999,0.2,999,999,99
2050,2,25,1,0,*?*?*?*?*?*?*?*?*?*?*?*?*?*?*?*?*?*?*?*?*?*?,6.0,5.8,98,103498,0,-0,306,0.0,-0.0,0.0,0,0,0,0,78,14.4,10,5,9999,99999,9,999999999,0.0,999,999,99
2050,2,25,2,0,*?*?*?*?*?*?*?*?*?*?*?*?*?*?*?*?*?*?*?*?*?*?,5.5,5.1,97,103498,0,-0,304,0.0,-0.0,0.0,0,0,0,0,77,13.4,10,5,9999,99999,9,999999999,0.2,999,999,99
2050,2,25,3,0,*?*?*?*?*?*?*?*?*?*?*?*?*?*?*?*?*?*?*?*?*?*?,5.5,4.1,91,103498,0,-0,304,0.0,-0.0,0.0,0,0,0,0,75,11.3,10,5,9999,99999,9,999999999,0.0,999,999,99
2050,2,25,4,0,*?*?*?*?*?*?*?*?*?*?*?*?*?*?*?*?*?*?*?*?*?*?,5.1,3.4,89,103498,0,-0,302,0.0,-0.0,0.0,0,0,0,0,73,12.4,10,5,9999,99999,9,999999999,0.0,999,999,99
2050,2,25,5,0,*?*?*?*?*?*?*?*?*?*?*?*?*?*?*?*?*?*?*?*?*?*?,5.4,3.0,84,103498,0,-0,304,0.0,-0.0,0.0,0,0,0,0,72,12.4,10,5,9999,99999,9,999999999,0.0,999,999,99
2050,2,25,6,0,*?*?*?*?*?*?*?*?*?*?*?*?*?*?*?*?*?*?*?*?*?*?,4.9,2.5,84,103498,0,-0,302,0.0,-0.0,0.0,0,0,0,0,70,11.3,10,5,9999,99999,9,999999999,0.0,999,999,99
2050,2,25,7,0,*?*?*?*?*?*?*?*?*?*?*?*?*?*?*?*?*?*?*?*?*?*?,4.4,3.9,97,103498,16,1416,299,0.0,0.0,0.0,0,0,0,0,67,10.8,10,5,9999,99999,9,999999999,0.0,999,999,99
2050,2,25,8,0,*?*?*?*?*?*?*?*?*?*?*?*?*?*?*?*?*?*?*?*?*?*?,5.4,5.0,96,103498,203,1397,295,59.3,102.8,44.3,6340,6367,5427,801,63,11.3,8,4,9999,99999,9,999999999,0.5,999,999,99
2050,2,25,9,0,*?*?*?*?*?*?*?*?*?*?*?*?*?*?*?*?*?*?*?*?*?*?,6.5,5.0,89,103498,364,1397,304,99.8,50.9,86.5,10954,4438,9790,2301,60,9.3,9,5,9999,99999,9,999999999,0.4,999,999,99
2050,2,25,10,0,*?*?*?*?*?*?*?*?*?*?*?*?*?*?*?*?*?*?*?*?*?*?,8.2,5.6,84,103498,487,1394,303,222.6,227.5,143.1,23568,21597,16409,2949,57,8.2,7,4,9999,99999,9,999999999,0.0,999,999,99
2050,2,25,11,0,*?*?*?*?*?*?*?*?*?*?*?*?*?*?*?*?*?*?*?*?*?*?,9.9,6.6,79,103498,565,1394,311,264.5,232.9,170.1,28073,23068,19305,3622,53,8.8,7,4,9999,99999,9,999999999,0.0,999,999,99
2050,2,25,12,0,*?*?*?*?*?*?*?*?*?*?*?*?*?*?*?*?*?*?*?*?*?*?,10.6,6.6,76,103498,593,1395,318,236.2,140.1,176.7,25761,13960,20017,4194,50,12.4,8,4,9999,99999,9,999999999,0.0,999,999,99
2050,2,25,13,0,*?*?*?*?*?*?*?*?*?*?*?*?*?*?*?*?*?*?*?*?*?*?,10.9,7.4,79,103498,567,1394,324,169.6,55.4,147.1,18642,5326,16596,4256,53,12.4,9,5,9999,99999,9,999999999,0.4,999,999,99
2050,2,25,14,0,*?*?*?*?*?*?*?*?*?*?*?*?*?*?*?*?*?*?*?*?*?*?,10.8,8.4,85,103498,491,1394,323,143.5,54.2,124.4,15757,5078,14043,3480,57,14.4,9,5,9999,99999,9,999999999,0.0,999,999,99
2050,2,25,15,0,*?*?*?*?*?*?*?*?*?*?*?*?*?*?*?*?*?*?*?*?*?*?,10.8,7.7,80,103498,369,1394,323,101.7,51.1,88.2,11163,4481,9973,2350,60,13.9,9,5,9999,99999,9,999999999,0.0,999,999,99
2050,2,25,16,0,*?*?*?*?*?*?*?*?*?*?*?*?*?*?*?*?*?*?*?*?*?*?,10.5,8.0,83,103498,210,1396,326,27.1,0.0,27.1,3189,0,3193,1053,63,13.4,10,5,9999,99999,9,999999999,0.0,999,999,99
2050,2,25,17,0,*?*?*?*?*?*?*?*?*?*?*?*?*?*?*?*?*?*?*?*?*?*?,9.8,7.4,84,103498,24,1399,323,0.0,0.0,0.0,0,0,0,0,67,12.9,10,5,9999,99999,9,999999999,0.0,999,999,99
2050,2,25,18,0,*?*?*?*?*?*?*?*?*?*?*?*?*?*?*?*?*?*?*?*?*?*?,10.0,6.9,80,103498,0,-0,324,0.0,-0.0,0.0,0,0,0,0,70,14.4,10,5,9999,99999,9,999999999,0.0,999,999,99
2050,2,25,19,0,*?*?*?*?*?*?*?*?*?*?*?*?*?*?*?*?*?*?*?*?*?*?,8.3,5.8,84,103498,0,-0,316,0.0,-0.0,0.0,0,0,0,0,65,12.4,10,5,9999,99999,9,999999999,0.0,999,999,99
2050,2,25,20,0,*?*?*?*?*?*?*?*?*?*?*?*?*?*?*?*?*?*?*?*?*?*?,7.5,5.1,84,103498,0,-0,313,0.0,-0.0,0.0,0,0,0,0,60,10.8,10,5,9999,99999,9,999999999,0.0,999,999,99
2050,2,25,21,0,*?*?*?*?*?*?*?*?*?*?*?*?*?*?*?*?*?*?*?*?*?*?,6.8,5.0,88,103498,0,-0,310,0.0,-0.0,0.0,0,0,0,0,55,12.9,10,5,9999,99999,9,999999999,0.0,999,999,99
2050,2,25,22,0,*?*?*?*?*?*?*?*?*?*?*?*?*?*?*?*?*?*?*?*?*?*?,7.2,5.6,89,103498,0,-0,311,0.0,-0.0,0.0,0,0,0,0,50,16.0,10,5,9999,99999,9,999999999,0.0,999,999,99
2050,2,25,23,0,*?*?*?*?*?*?*?*?*?*?*?*?*?*?*?*?*?*?*?*?*?*?,6.8,5.5,91,103498,0,-0,310,0.0,-0.0,0.0,0,0,0,0,45,12.9,10,5,9999,99999,9,999999999,0.0,999,999,99
2050,2,25,24,0,*?*?*?*?*?*?*?*?*?*?*?*?*?*?*?*?*?*?*?*?*?*?,6.3,6.4,99,103498,0,-0,307,0.0,-0.0,0.0,0,0,0,0,80,13.9,10,5,9999,99999,9,999999999,0.0,999,999,99
2050,2,26,1,0,*?*?*?*?*?*?*?*?*?*?*?*?*?*?*?*?*?*?*?*?*?*?,6.9,4.5,84,103755,0,-0,310,0.0,-0.0,0.0,0,0,0,0,42,14.4,10,5,9999,99999,9,999999999,0.0,999,999,99
2050,2,26,2,0,*?*?*?*?*?*?*?*?*?*?*?*?*?*?*?*?*?*?*?*?*?*?,7.3,3.9,79,103755,0,-0,312,0.0,-0.0,0.0,0,0,0,0,43,13.4,10,5,9999,99999,9,999999999,0.0,999,999,99
2050,2,26,3,0,*?*?*?*?*?*?*?*?*?*?*?*?*?*?*?*?*?*?*?*?*?*?,6.6,4.5,85,103755,0,-0,309,0.0,-0.0,0.0,0,0,0,0,45,11.3,10,5,9999,99999,9,999999999,0.0,999,999,99
2050,2,26,4,0,*?*?*?*?*?*?*?*?*?*?*?*?*?*?*?*?*?*?*?*?*?*?,6.6,3.9,83,103755,0,-0,309,0.0,-0.0,0.0,0,0,0,0,47,12.4,10,5,9999,99999,9,999999999,0.0,999,999,99
2050,2,26,5,0,*?*?*?*?*?*?*?*?*?*?*?*?*?*?*?*?*?*?*?*?*?*?,7.1,3.8,79,103755,0,-0,311,0.0,-0.0,0.0,0,0,0,0,48,12.4,10,5,9999,99999,9,999999999,0.0,999,999,99
2050,2,26,6,0,*?*?*?*?*?*?*?*?*?*?*?*?*?*?*?*?*?*?*?*?*?*?,6.7,3.6,80,103755,0,-0,309,0.0,-0.0,0.0,0,0,0,0,50,11.3,10,5,9999,99999,9,999999999,0.0,999,999,99
2050,2,26,7,0,*?*?*?*?*?*?*?*?*?*?*?*?*?*?*?*?*?*?*?*?*?*?,6.2,4.6,89,103755,24,1399,307,0.0,0.0,0.0,0,0,0,0,50,10.8,10,5,9999,99999,9,999999999,0.0,999,999,99
2050,2,26,8,0,*?*?*?*?*?*?*?*?*?*?*?*?*?*?*?*?*?*?*?*?*?*?,6.6,5.0,89,103755,211,1395,274,94.2,418.2,30.9,9808,28805,4865,576,50,11.3,2,1,9999,99999,9,999999999,0.0,999,999,99
2050,2,26,9,0,*?*?*?*?*?*?*?*?*?*?*?*?*?*?*?*?*?*?*?*?*?*?,6.9,5.3,89,103755,372,1395,285,197.4,435.2,81.3,20804,36850,10657,1489,50,9.3,4,2,9999,99999,9,999999999,0.0,999,999,99
2050,2,26,10,0,*?*?*?*?*?*?*?*?*?*?*?*?*?*?*?*?*?*?*?*?*?*?,8.0,5.6,84,103755,495,1393,272,287.9,567.1,86.4,29887,52325,12447,1657,50,8.2,0,0,9999,99999,9,999999999,0.0,999,999,99
2050,2,26,11,0,*?*?*?*?*?*?*?*?*?*?*?*?*?*?*?*?*?*?*?*?*?*?,8.6,6.2,85,103755,574,1395,305,269.0,233.4,173.0,28558,23202,19613,3696,50,8.8,7,4,9999,99999,9,999999999,0.0,999,999,99
2050,2,26,12,0,*?*?*?*?*?*?*?*?*?*?*?*?*?*?*?*?*?*?*?*?*?*?,9.3,5.5,77,103755,601,1395,295,348.2,475.1,143.4,36738,46300,17936,2857,50,12.4,4,2,9999,99999,9,999999999,0.0,999,999,99
2050,2,26,13,0,*?*?*?*?*?*?*?*?*?*?*?*?*?*?*?*?*?*?*?*?*?*?,9.1,5.0,75,103755,575,1394,293,331.4,472.2,136.5,34945,45593,17147,2686,47,12.4,4,2,9999,99999,9,999999999,0.0,999,999,99
2050,2,26,14,0,*?*?*?*?*?*?*?*?*?*?*?*?*?*?*?*?*?*?*?*?*?*?,9.3,6.2,81,103755,499,1395,300,270.7,397.2,128.6,28200,36950,16063,2480,43,14.4,5,3,9999,99999,9,999999999,0.0,999,999,99
2050,2,26,15,0,*?*?*?*?*?*?*?*?*?*?*?*?*?*?*?*?*?*?*?*?*?*?,9.4,6.2,80,103755,377,1396,296,200.6,436.6,82.6,21141,37146,10819,1515,40,13.9,4,2,9999,99999,9,999999999,0.0,999,999,99
2050,2,26,16,0,*?*?*?*?*?*?*?*?*?*?*?*?*?*?*?*?*?*?*?*?*?*?,9.3,7.1,86,103755,217,1394,289,98.3,424.3,32.2,10231,29568,5058,601,37,13.4,2,1,9999,99999,9,999999999,0.0,999,999,99
2050,2,26,17,0,*?*?*?*?*?*?*?*?*?*?*?*?*?*?*?*?*?*?*?*?*?*?,8.9,6.2,83,103755,31,1393,315,0.0,0.0,0.0,0,0,0,0,33,12.9,9,5,9999,99999,9,999999999,0.0,999,999,99
2050,2,26,18,0,*?*?*?*?*?*?*?*?*?*?*?*?*?*?*?*?*?*?*?*?*?*?,8.5,5.8,83,103755,0,-0,317,0.0,-0.0,0.0,0,0,0,0,30,14.4,10,5,9999,99999,9,999999999,0.0,999,999,99
2050,2,26,19,0,*?*?*?*?*?*?*?*?*?*?*?*?*?*?*?*?*?*?*?*?*?*?,7.8,6.1,88,103755,0,-0,314,0.0,-0.0,0.0,0,0,0,0,40,12.4,10,5,9999,99999,9,999999999,0.0,999,999,99
2050,2,26,20,0,*?*?*?*?*?*?*?*?*?*?*?*?*?*?*?*?*?*?*?*?*?*?,8.1,5.6,84,103755,0,-0,315,0.0,-0.0,0.0,0,0,0,0,50,10.8,10,5,9999,99999,9,999999999,0.0,999,999,99
2050,2,26,21,0,*?*?*?*?*?*?*?*?*?*?*?*?*?*?*?*?*?*?*?*?*?*?,7.4,5.6,88,103755,0,-0,312,0.0,-0.0,0.0,0,0,0,0,60,12.9,10,5,9999,99999,9,999999999,0.0,999,999,99
2050,2,26,22,0,*?*?*?*?*?*?*?*?*?*?*?*?*?*?*?*?*?*?*?*?*?*?,6.9,5.5,90,103755,0,-0,310,0.0,-0.0,0.0,0,0,0,0,70,16.0,10,5,9999,99999,9,999999999,0.0,999,999,99
2050,2,26,23,0,*?*?*?*?*?*?*?*?*?*?*?*?*?*?*?*?*?*?*?*?*?*?,6.7,5.1,89,103755,0,-0,309,0.0,-0.0,0.0,0,0,0,0,80,12.9,10,5,9999,99999,9,999999999,0.0,999,999,99
2050,2,26,24,0,*?*?*?*?*?*?*?*?*?*?*?*?*?*?*?*?*?*?*?*?*?*?,6.4,5.0,90,103755,0,-0,308,0.0,-0.0,0.0,0,0,0,0,40,13.9,10,5,9999,99999,9,999999999,0.0,999,999,99
2050,2,27,1,0,*?*?*?*?*?*?*?*?*?*?*?*?*?*?*?*?*?*?*?*?*?*?,5.1,1.3,75,103819,0,-0,303,0.0,-0.0,0.0,0,0,0,0,92,14.4,10,5,9999,99999,9,999999999,0.0,999,999,99
2050,2,27,2,0,*?*?*?*?*?*?*?*?*?*?*?*?*?*?*?*?*?*?*?*?*?*?,4.0,-0.6,70,103819,0,-0,298,0.0,-0.0,0.0,0,0,0,0,93,13.4,10,5,9999,99999,9,999999999,0.0,999,999,99
2050,2,27,3,0,*?*?*?*?*?*?*?*?*?*?*?*?*?*?*?*?*?*?*?*?*?*?,3.2,-1.5,70,103819,0,-0,295,0.0,-0.0,0.0,0,0,0,0,95,11.3,10,5,9999,99999,9,999999999,0.0,999,999,99
2050,2,27,4,0,*?*?*?*?*?*?*?*?*?*?*?*?*?*?*?*?*?*?*?*?*?*?,3.6,-0.6,72,103819,0,-0,297,0.0,-0.0,0.0,0,0,0,0,97,12.4,10,5,9999,99999,9,999999999,0.0,999,999,99
2050,2,27,5,0,*?*?*?*?*?*?*?*?*?*?*?*?*?*?*?*?*?*?*?*?*?*?,4.4,-0.6,69,103819,0,-0,300,0.0,-0.0,0.0,0,0,0,0,98,12.4,10,5,9999,99999,9,999999999,0.0,999,999,99
2050,2,27,6,0,*?*?*?*?*?*?*?*?*?*?*?*?*?*?*?*?*?*?*?*?*?*?,3.9,-0.0,75,103819,0,-0,298,0.0,-0.0,0.0,0,0,0,0,100,11.3,10,5,9999,99999,9,999999999,0.0,999,999,99
2050,2,27,7,0,*?*?*?*?*?*?*?*?*?*?*?*?*?*?*?*?*?*?*?*?*?*?,3.3,0.6,82,103819,32,1388,295,0.0,0.0,0.0,0,0,0,0,132,10.8,10,5,9999,99999,9,999999999,0.0,999,999,99
2050,2,27,8,0,*?*?*?*?*?*?*?*?*?*?*?*?*?*?*?*?*?*?*?*?*?*?,2.7,-0.4,79,103819,219,1392,293,29.0,0.0,29.0,3406,0,3411,1127,163,11.3,10,5,9999,99999,9,999999999,0.0,999,999,99
2050,2,27,9,0,*?*?*?*?*?*?*?*?*?*?*?*?*?*?*?*?*?*?*?*?*?*?,4.8,-0.0,70,103819,380,1393,302,60.8,0.0,60.8,7089,0,7106,2450,195,9.3,10,5,9999,99999,9,999999999,0.0,999,999,99
2050,2,27,10,0,*?*?*?*?*?*?*?*?*?*?*?*?*?*?*?*?*?*?*?*?*?*?,7.0,1.0,65,103819,504,1395,311,85.1,0.0,85.1,9974,0,10003,3581,227,8.2,10,5,9999,99999,9,999999999,0.0,999,999,99
2050,2,27,11,0,*?*?*?*?*?*?*?*?*?*?*?*?*?*?*?*?*?*?*?*?*?*?,7.9,0.6,59,103819,582,1394,315,100.5,0.0,100.5,11819,0,11857,4343,258,8.8,10,5,9999,99999,9,999999999,0.0,999,999,99
2050,2,27,12,0,*?*?*?*?*?*?*?*?*?*?*?*?*?*?*?*?*?*?*?*?*?*?,9.2,0.2,53,103819,609,1394,316,183.9,56.0,159.5,20217,5447,17985,4706,290,12.4,9,5,9999,99999,9,999999999,0.0,999,999,99
2050,2,27,13,0,*?*?*?*?*?*?*?*?*?*?*?*?*?*?*?*?*?*?*?*?*?*?,9.4,0.6,54,103819,583,1393,322,100.8,0.0,100.8,11852,0,11890,4357,277,12.4,10,5,9999,99999,9,999999999,0.0,999,999,99
2050,2,27,14,0,*?*?*?*?*?*?*?*?*?*?*?*?*?*?*?*?*?*?*?*?*?*?,9.0,1.7,59,103819,506,1392,320,85.7,0.0,85.7,10038,0,10068,3606,263,14.4,10,5,9999,99999,9,999999999,0.0,999,999,99
2050,2,27,15,0,*?*?*?*?*?*?*?*?*?*?*?*?*?*?*?*?*?*?*?*?*?*?,9.4,1.9,58,103819,384,1393,322,61.6,0.0,61.6,7183,0,7200,2486,250,13.9,10,5,9999,99999,9,999999999,0.0,999,999,99
2050,2,27,16,0,*?*?*?*?*?*?*?*?*?*?*?*?*?*?*?*?*?*?*?*?*?*?,9.2,1.9,59,103819,224,1392,321,30.0,0.0,30.0,3522,0,3527,1166,237,13.4,10,5,9999,99999,9,999999999,0.0,999,999,99
2050,2,27,17,0,*?*?*?*?*?*?*?*?*?*?*?*?*?*?*?*?*?*?*?*?*?*?,8.3,1.3,60,103819,38,1389,317,0.0,0.0,0.0,0,0,0,0,223,12.9,10,5,9999,99999,9,999999999,0.0,999,999,99
2050,2,27,18,0,*?*?*?*?*?*?*?*?*?*?*?*?*?*?*?*?*?*?*?*?*?*?,7.5,0.6,61,103819,0,-0,314,0.0,-0.0,0.0,0,0,0,0,210,14.4,10,5,9999,99999,9,999999999,0.0,999,999,99
2050,2,27,19,0,*?*?*?*?*?*?*?*?*?*?*?*?*?*?*?*?*?*?*?*?*?*?,6.8,0.6,64,103819,0,-0,310,0.0,-0.0,0.0,0,0,0,0,192,12.4,10,5,9999,99999,9,999999999,0.0,999,999,99
2050,2,27,20,0,*?*?*?*?*?*?*?*?*?*?*?*?*?*?*?*?*?*?*?*?*?*?,6.3,-0.2,62,103819,0,-0,308,0.0,-0.0,0.0,0,0,0,0,173,10.8,10,5,9999,99999,9,999999999,0.0,999,999,99
2050,2,27,21,0,*?*?*?*?*?*?*?*?*?*?*?*?*?*?*?*?*?*?*?*?*?*?,5.2,-1.1,63,103819,0,-0,304,0.0,-0.0,0.0,0,0,0,0,155,12.9,10,5,9999,99999,9,999999999,0.0,999,999,99
2050,2,27,22,0,*?*?*?*?*?*?*?*?*?*?*?*?*?*?*?*?*?*?*?*?*?*?,5.4,-1.1,61,103819,0,-0,305,0.0,-0.0,0.0,0,0,0,0,137,16.0,10,5,9999,99999,9,999999999,0.0,999,999,99
2050,2,27,23,0,*?*?*?*?*?*?*?*?*?*?*?*?*?*?*?*?*?*?*?*?*?*?,4.9,-1.1,64,103819,0,-0,302,0.0,-0.0,0.0,0,0,0,0,118,12.9,10,5,9999,99999,9,999999999,0.0,999,999,99
2050,2,27,24,0,*?*?*?*?*?*?*?*?*?*?*?*?*?*?*?*?*?*?*?*?*?*?,6.4,3.2,79,103819,0,-0,308,0.0,-0.0,0.0,0,0,0,0,90,13.9,10,5,9999,99999,9,999999999,0.0,999,999,99
2050,2,28,1,0,*?*?*?*?*?*?*?*?*?*?*?*?*?*?*?*?*?*?*?*?*?*?,3.5,2.9,100,103465,0,-0,296,0.0,-0.0,0.0,0,0,0,0,102,14.4,10,5,9999,99999,9,999999999,0.0,999,999,99
2050,2,28,2,0,*?*?*?*?*?*?*?*?*?*?*?*?*?*?*?*?*?*?*?*?*?*?,2.9,2.9,100,103465,0,-0,293,0.0,-0.0,0.0,0,0,0,0,103,13.4,10,5,9999,99999,9,999999999,0.0,999,999,99
2050,2,28,3,0,*?*?*?*?*?*?*?*?*?*?*?*?*?*?*?*?*?*?*?*?*?*?,2.1,2.1,100,103465,0,-0,290,0.0,-0.0,0.0,0,0,0,0,105,11.3,10,5,9999,99999,9,999999999,0.0,999,999,99
2050,2,28,4,0,*?*?*?*?*?*?*?*?*?*?*?*?*?*?*?*?*?*?*?*?*?*?,1.7,1.7,100,103465,0,-0,288,0.0,-0.0,0.0,0,0,0,0,107,12.4,10,5,9999,99999,9,999999999,0.0,999,999,99
2050,2,28,5,0,*?*?*?*?*?*?*?*?*?*?*?*?*?*?*?*?*?*?*?*?*?*?,1.1,1.0,100,103465,0,-0,286,0.0,-0.0,0.0,0,0,0,0,108,12.4,10,5,9999,99999,9,999999999,0.0,999,999,99
2050,2,28,6,0,*?*?*?*?*?*?*?*?*?*?*?*?*?*?*?*?*?*?*?*?*?*?,0.4,0.4,100,103465,0,-0,283,0.0,-0.0,0.0,0,0,0,0,110,11.3,10,5,9999,99999,9,999999999,0.0,999,999,99
2050,2,28,7,0,*?*?*?*?*?*?*?*?*?*?*?*?*?*?*?*?*?*?*?*?*?*?,1.1,1.0,100,103465,40,1379,286,0.0,0.0,0.0,0,0,0,0,100,10.8,10,5,9999,99999,9,999999999,0.0,999,999,99
2050,2,28,8,0,*?*?*?*?*?*?*?*?*?*?*?*?*?*?*?*?*?*?*?*?*?*?,1.7,1.7,100,103465,228,1396,284,53.3,43.4,46.2,5907,3109,5472,981,90,11.3,9,5,9999,99999,9,999999999,0.0,999,999,99
2050,2,28,9,0,*?*?*?*?*?*?*?*?*?*?*?*?*?*?*?*?*?*?*?*?*?*?,2.9,2.9,100,103465,388,1392,289,108.5,51.7,94.0,11901,4597,10628,2522,80,9.3,9,5,9999,99999,9,999999999,0.0,999,999,99
2050,2,28,10,0,*?*?*?*?*?*?*?*?*?*?*?*?*?*?*?*?*?*?*?*?*?*?,5.3,5.0,100,103465,512,1393,295,199.8,137.0,149.5,21772,13219,17009,3442,70,8.2,8,4,9999,99999,9,999999999,0.0,999,999,99
2050,2,28,11,0,*?*?*?*?*?*?*?*?*?*?*?*?*?*?*?*?*?*?*?*?*?*?,7.3,4.8,100,103465,590,1394,303,235.2,140.0,175.9,25648,13942,19932,4172,60,8.8,8,4,9999,99999,9,999999999,0.0,999,999,99
2050,2,28,12,0,*?*?*?*?*?*?*?*?*?*?*?*?*?*?*?*?*?*?*?*?*?*?,8.4,5.5,99,103465,617,1394,312,186.7,56.1,161.9,20529,5467,18261,4798,50,12.4,9,5,9999,99999,9,999999999,0.0,999,999,99
2050,2,28,13,0,*?*?*?*?*?*?*?*?*?*?*?*?*?*?*?*?*?*?*?*?*?*?,8.9,4.1,88,103465,591,1393,315,177.9,55.8,154.2,19551,5401,17397,4514,78,12.4,9,5,9999,99999,9,999999999,0.0,999,999,99
2050,2,28,14,0,*?*?*?*?*?*?*?*?*?*?*?*?*?*?*?*?*?*?*?*?*?*?,9.0,2.7,78,103465,514,1393,315,151.6,54.6,131.4,16646,5165,14829,3713,107,14.4,9,5,9999,99999,9,999999999,0.0,999,999,99
2050,2,28,15,0,*?*?*?*?*?*?*?*?*?*?*?*?*?*?*?*?*?*?*?*?*?*?,9.1,3.6,83,103465,392,1395,315,109.5,51.8,95.0,12022,4615,10735,2552,135,13.9,9,5,9999,99999,9,999999999,0.0,999,999,99
2050,2,28,16,0,*?*?*?*?*?*?*?*?*?*?*?*?*?*?*?*?*?*?*?*?*?*?,9.0,4.5,89,103465,232,1395,320,31.5,0.0,31.5,3690,0,3696,1224,163,13.4,10,5,9999,99999,9,999999999,0.0,999,999,99
2050,2,28,17,0,*?*?*?*?*?*?*?*?*?*?*?*?*?*?*?*?*?*?*?*?*?*?,7.8,4.1,94,103465,45,1386,314,0.0,0.0,0.0,0,0,0,0,192,12.9,10,5,9999,99999,9,999999999,0.0,999,999,99
2050,2,28,18,0,*?*?*?*?*?*?*?*?*?*?*?*?*?*?*?*?*?*?*?*?*?*?,6.3,5.0,100,103465,0,-0,307,0.0,-0.0,0.0,0,0,0,0,220,14.4,10,5,9999,99999,9,999999999,1.2,999,999,99
2050,2,28,19,0,*?*?*?*?*?*?*?*?*?*?*?*?*?*?*?*?*?*?*?*?*?*?,5.9,4.8,100,103465,0,-0,306,0.0,-0.0,0.0,0,0,0,0,222,12.4,10,5,9999,99999,9,999999999,0.3,999,999,99
2050,2,28,20,0,*?*?*?*?*?*?*?*?*?*?*?*?*?*?*?*?*?*?*?*?*?*?,4.6,3.4,100,103465,0,-0,300,0.0,-0.0,0.0,0,0,0,0,223,10.8,10,5,9999,99999,9,999999999,0.4,999,999,99
2050,2,28,21,0,*?*?*?*?*?*?*?*?*?*?*?*?*?*?*?*?*?*?*?*?*?*?,4.1,4.1,100,103465,0,-0,298,0.0,-0.0,0.0,0,0,0,0,225,12.9,10,5,9999,99999,9,999999999,0.2,999,999,99
2050,2,28,22,0,*?*?*?*?*?*?*?*?*?*?*?*?*?*?*?*?*?*?*?*?*?*?,4.2,4.1,100,103465,0,-0,298,0.0,-0.0,0.0,0,0,0,0,227,16.0,10,5,9999,99999,9,999999999,0.9,999,999,99
2050,2,28,23,0,*?*?*?*?*?*?*?*?*?*?*?*?*?*?*?*?*?*?*?*?*?*?,3.6,3.6,100,103465,0,-0,296,0.0,-0.0,0.0,0,0,0,0,228,12.9,10,5,9999,99999,9,999999999,0.1,999,999,99
2050,2,28,24,0,*?*?*?*?*?*?*?*?*?*?*?*?*?*?*?*?*?*?*?*?*?*?,4.4,0.8,95,103465,0,-0,300,0.0,-0.0,0.0,0,0,0,0,100,13.9,10,5,9999,99999,9,999999999,0.0,999,999,99
2050,3,1,1,0,*?*?*?*?*?*?*?*?*?*?*?*?*?*?*?*?*?*?*?*?*?*?,3.6,3.6,100,99781.3,0,-0,296,0.0,-0.0,0.0,0,0,0,0,218,14.4,10,5,9999,99999,9,999999999,1.1,999,999,99
2050,3,1,2,0,*?*?*?*?*?*?*?*?*?*?*?*?*?*?*?*?*?*?*?*?*?*?,4.1,4.1,100,99781.3,0,-0,298,0.0,-0.0,0.0,0,0,0,0,207,13.4,10,5,9999,99999,9,999999999,0.2,999,999,99
2050,3,1,3,0,*?*?*?*?*?*?*?*?*?*?*?*?*?*?*?*?*?*?*?*?*?*?,3.2,3.2,100,99781.3,0,-0,294,0.0,-0.0,0.0,0,0,0,0,195,11.3,10,5,9999,99999,9,999999999,0.4,999,999,99
2050,3,1,4,0,*?*?*?*?*?*?*?*?*?*?*?*?*?*?*?*?*?*?*?*?*?*?,3.7,3.2,97,99781.3,0,-0,296,0.0,-0.0,0.0,0,0,0,0,183,12.4,10,5,9999,99999,9,999999999,0.1,999,999,99
2050,3,1,5,0,*?*?*?*?*?*?*?*?*?*?*?*?*?*?*?*?*?*?*?*?*?*?,3.0,3.0,100,99781.3,0,-0,294,0.0,-0.0,0.0,0,0,0,0,172,12.4,10,5,9999,99999,9,999999999,0.0,999,999,99
2050,3,1,6,0,*?*?*?*?*?*?*?*?*?*?*?*?*?*?*?*?*?*?*?*?*?*?,2.2,1.5,96,99781.3,0,-0,290,0.0,-0.0,0.0,0,0,0,0,160,11.3,10,5,9999,99999,9,999999999,0.3,999,999,99
2050,3,1,7,0,*?*?*?*?*?*?*?*?*?*?*?*?*?*?*?*?*?*?*?*?*?*?,3.1,-0.8,75,99781.3,49,1399,295,0.0,0.0,0.0,0,0,0,0,165,10.8,10,5,9999,99999,9,999999999,0.0,999,999,99
2050,3,1,8,0,*?*?*?*?*?*?*?*?*?*?*?*?*?*?*?*?*?*?*?*?*?*?,3.9,0.8,80,99781.3,236,1393,298,32.4,0.0,32.4,3789,0,3795,1258,170,11.3,10,5,9999,99999,9,999999999,0.3,999,999,99
2050,3,1,9,0,*?*?*?*?*?*?*?*?*?*?*?*?*?*?*?*?*?*?*?*?*?*?,5.7,1.3,74,99781.3,397,1394,300,111.4,52.0,96.6,12223,4643,10914,2599,175,9.3,9,5,9999,99999,9,999999999,0.1,999,999,99
2050,3,1,10,0,*?*?*?*?*?*?*?*?*?*?*?*?*?*?*?*?*?*?*?*?*?*?,7.5,1.0,64,99781.3,520,1392,308,153.7,54.7,133.3,16884,5187,15039,3776,180,8.2,9,5,9999,99999,9,999999999,0.0,999,999,99
2050,3,1,11,0,*?*?*?*?*?*?*?*?*?*?*?*?*?*?*?*?*?*?*?*?*?*?,8.9,0.2,55,99781.3,598,1393,320,103.8,0.0,103.8,12218,0,12258,4512,185,8.8,10,5,9999,99999,9,999999999,0.0,999,999,99
2050,3,1,12,0,*?*?*?*?*?*?*?*?*?*?*?*?*?*?*?*?*?*?*?*?*?*?,9.7,1.5,56,99781.3,625,1393,323,109.1,0.0,109.1,12858,0,12901,4785,190,12.4,10,5,9999,99999,9,999999999,0.0,999,999,99
2050,3,1,13,0,*?*?*?*?*?*?*?*?*?*?*?*?*?*?*?*?*?*?*?*?*?*?,9.7,1.0,55,99781.3,599,1393,318,180.7,55.9,156.6,19870,5405,17683,4601,182,12.4,9,5,9999,99999,9,999999999,0.9,999,999,99
2050,3,1,14,0,*?*?*?*?*?*?*?*?*?*?*?*?*?*?*?*?*?*?*?*?*?*?,9.9,0.6,52,99781.3,522,1393,324,88.8,0.0,88.8,10409,0,10440,3758,173,14.4,10,5,9999,99999,9,999999999,0.0,999,999,99
2050,3,1,15,0,*?*?*?*?*?*?*?*?*?*?*?*?*?*?*?*?*?*?*?*?*?*?,9.5,1.9,59,99781.3,399,1393,322,64.6,0.0,64.6,7535,0,7554,2620,165,13.9,10,5,9999,99999,9,999999999,0.1,999,999,99
2050,3,1,16,0,*?*?*?*?*?*?*?*?*?*?*?*?*?*?*?*?*?*?*?*?*?*?,9.8,4.6,70,99781.3,239,1393,323,33.0,0.0,33.0,3857,0,3863,1282,157,13.4,10,5,9999,99999,9,999999999,0.0,999,999,99
2050,3,1,17,0,*?*?*?*?*?*?*?*?*?*?*?*?*?*?*?*?*?*?*?*?*?*?,9.4,6.1,80,99781.3,52,1383,321,0.0,0.0,0.0,0,0,0,0,148,12.9,10,5,9999,99999,9,999999999,0.0,999,999,99
2050,3,1,18,0,*?*?*?*?*?*?*?*?*?*?*?*?*?*?*?*?*?*?*?*?*?*?,7.7,5.8,87,99781.3,0,-0,314,0.0,-0.0,0.0,0,0,0,0,140,14.4,10,5,9999,99999,9,999999999,0.0,999,999,99
2050,3,1,19,0,*?*?*?*?*?*?*?*?*?*?*?*?*?*?*?*?*?*?*?*?*?*?,6.7,5.1,90,99781.3,0,-0,309,0.0,-0.0,0.0,0,0,0,0,157,12.4,10,5,9999,99999,9,999999999,1.6,999,999,99
2050,3,1,20,0,*?*?*?*?*?*?*?*?*?*?*?*?*?*?*?*?*?*?*?*?*?*?,5.4,5.1,99,99781.3,0,-0,303,0.0,-0.0,0.0,0,0,0,0,173,10.8,10,5,9999,99999,9,999999999,0.1,999,999,99
2050,3,1,21,0,*?*?*?*?*?*?*?*?*?*?*?*?*?*?*?*?*?*?*?*?*?*?,5.1,4.1,94,99781.3,0,-0,302,0.0,-0.0,0.0,0,0,0,0,190,12.9,10,5,9999,99999,9,999999999,0.0,999,999,99
2050,3,1,22,0,*?*?*?*?*?*?*?*?*?*?*?*?*?*?*?*?*?*?*?*?*?*?,4.5,3.4,93,99781.3,0,-0,300,0.0,-0.0,0.0,0,0,0,0,207,16.0,10,5,9999,99999,9,999999999,0.0,999,999,99
2050,3,1,23,0,*?*?*?*?*?*?*?*?*?*?*?*?*?*?*?*?*?*?*?*?*?*?,4.2,3.8,96,99781.3,0,-0,299,0.0,-0.0,0.0,0,0,0,0,223,12.9,10,5,9999,99999,9,999999999,1.1,999,999,99
2050,3,1,24,0,*?*?*?*?*?*?*?*?*?*?*?*?*?*?*?*?*?*?*?*?*?*?,3.1,3.0,100,99781.3,0,-0,294,0.0,-0.0,0.0,0,0,0,0,230,13.9,10,5,9999,99999,9,999999999,0.3,999,999,99
2050,3,2,1,0,*?*?*?*?*?*?*?*?*?*?*?*?*?*?*?*?*?*?*?*?*?*?,3.2,0.8,83,98345.4,0,-0,295,0.0,-0.0,0.0,0,0,0,0,237,14.4,10,5,9999,99999,9,999999999,0.0,999,999,99
2050,3,2,2,0,*?*?*?*?*?*?*?*?*?*?*?*?*?*?*?*?*?*?*?*?*?*?,2.7,-0.6,77,98345.4,0,-0,293,0.0,-0.0,0.0,0,0,0,0,233,13.4,10,5,9999,99999,9,999999999,0.0,999,999,99
2050,3,2,3,0,*?*?*?*?*?*?*?*?*?*?*?*?*?*?*?*?*?*?*?*?*?*?,2.6,-0.0,80,98345.4,0,-0,292,0.0,-0.0,0.0,0,0,0,0,230,11.3,10,5,9999,99999,9,999999999,0.0,999,999,99
2050,3,2,4,0,*?*?*?*?*?*?*?*?*?*?*?*?*?*?*?*?*?*?*?*?*?*?,1.8,-0.2,85,98345.4,0,-0,289,0.0,-0.0,0.0,0,0,0,0,227,12.4,10,5,9999,99999,9,999999999,0.1,999,999,99
2050,3,2,5,0,*?*?*?*?*?*?*?*?*?*?*?*?*?*?*?*?*?*?*?*?*?*?,1.1,0.2,91,98345.4,0,-0,286,0.0,-0.0,0.0,0,0,0,0,223,12.4,10,5,9999,99999,9,999999999,0.4,999,999,99
2050,3,2,6,0,*?*?*?*?*?*?*?*?*?*?*?*?*?*?*?*?*?*?*?*?*?*?,1.4,-1.3,80,98345.4,0,-0,287,0.0,-0.0,0.0,0,0,0,0,220,11.3,10,5,9999,99999,9,999999999,0.0,999,999,99
2050,3,2,7,0,*?*?*?*?*?*?*?*?*?*?*?*?*?*?*?*?*?*?*?*?*?*?,1.7,-0.6,82,98345.4,57,1388,284,0.0,0.0,0.0,0,0,0,0,207,10.8,9,5,9999,99999,9,999999999,0.0,999,999,99
2050,3,2,8,0,*?*?*?*?*?*?*?*?*?*?*?*?*?*?*?*?*?*?*?*?*?*?,2.1,-0.2,82,98345.4,244,1390,250,117.1,448.1,38.4,12138,32756,5923,711,193,11.3,2,1,9999,99999,9,999999999,0.0,999,999,99
2050,3,2,9,0,*?*?*?*?*?*?*?*?*?*?*?*?*?*?*?*?*?*?*?*?*?*?,4.5,-0.0,70,98345.4,405,1392,254,226.8,540.1,69.6,23493,47238,10236,1305,180,9.3,1,0,9999,99999,9,999999999,0.0,999,999,99
2050,3,2,10,0,*?*?*?*?*?*?*?*?*?*?*?*?*?*?*?*?*?*?*?*?*?*?,6.0,-0.6,60,98345.4,528,1391,280,290.0,401.0,137.8,30220,37897,17100,2690,167,8.2,5,3,9999,99999,9,999999999,0.0,999,999,99
2050,3,2,11,0,*?*?*?*?*?*?*?*?*?*?*?*?*?*?*?*?*?*?*?*?*?*?,7.4,-0.2,57,98345.4,606,1392,291,318.3,327.5,175.7,33964,33012,19961,3777,153,8.8,6,3,9999,99999,9,999999999,0.0,999,999,99
2050,3,2,12,0,*?*?*?*?*?*?*?*?*?*?*?*?*?*?*?*?*?*?*?*?*?*?,8.6,-1.3,48,98345.4,633,1392,302,301.3,236.6,193.7,32057,24058,21808,4264,140,12.4,7,4,9999,99999,9,999999999,0.0,999,999,99
2050,3,2,13,0,*?*?*?*?*?*?*?*?*?*?*?*?*?*?*?*?*?*?*?*?*?*?,8.3,-2.2,46,98345.4,606,1391,312,183.4,56.0,159.0,20163,5443,17936,4689,142,12.4,9,5,9999,99999,9,999999999,0.0,999,999,99
2050,3,2,14,0,*?*?*?*?*?*?*?*?*?*?*?*?*?*?*?*?*?*?*?*?*?*?,8.3,-2.2,46,98345.4,529,1391,318,90.3,0.0,90.3,10593,0,10625,3833,143,14.4,10,5,9999,99999,9,999999999,0.0,999,999,99
2050,3,2,15,0,*?*?*?*?*?*?*?*?*?*?*?*?*?*?*?*?*?*?*?*?*?*?,8.7,-0.8,49,98345.4,406,1391,319,66.1,0.0,66.1,7711,0,7731,2687,145,13.9,10,5,9999,99999,9,999999999,0.0,999,999,99
2050,3,2,16,0,*?*?*?*?*?*?*?*?*?*?*?*?*?*?*?*?*?*?*?*?*?*?,8.6,-1.1,49,98345.4,246,1391,307,79.2,112.9,59.2,8680,8355,6915,1264,147,13.4,8,4,9999,99999,9,999999999,0.0,999,999,99
2050,3,2,17,0,*?*?*?*?*?*?*?*?*?*?*?*?*?*?*?*?*?*?*?*?*?*?,8.2,-0.8,51,98345.4,59,1381,306,0.0,0.0,0.0,0,0,0,0,148,12.9,8,4,9999,99999,9,999999999,0.0,999,999,99
2050,3,2,18,0,*?*?*?*?*?*?*?*?*?*?*?*?*?*?*?*?*?*?*?*?*?*?,6.4,-0.0,62,98345.4,0,-0,309,0.0,-0.0,0.0,0,0,0,0,150,14.4,10,5,9999,99999,9,999999999,0.0,999,999,99
2050,3,2,19,0,*?*?*?*?*?*?*?*?*?*?*?*?*?*?*?*?*?*?*?*?*?*?,5.7,0.6,69,98345.4,0,-0,306,0.0,-0.0,0.0,0,0,0,0,167,12.4,10,5,9999,99999,9,999999999,0.0,999,999,99
2050,3,2,20,0,*?*?*?*?*?*?*?*?*?*?*?*?*?*?*?*?*?*?*?*?*?*?,4.9,0.2,70,98345.4,0,-0,302,0.0,-0.0,0.0,0,0,0,0,183,10.8,10,5,9999,99999,9,999999999,0.0,999,999,99
2050,3,2,21,0,*?*?*?*?*?*?*?*?*?*?*?*?*?*?*?*?*?*?*?*?*?*?,4.4,0.2,72,98345.4,0,-0,300,0.0,-0.0,0.0,0,0,0,0,200,12.9,10,5,9999,99999,9,999999999,0.0,999,999,99
2050,3,2,22,0,*?*?*?*?*?*?*?*?*?*?*?*?*?*?*?*?*?*?*?*?*?*?,3.8,-0.8,70,98345.4,0,-0,298,0.0,-0.0,0.0,0,0,0,0,217,16.0,10,5,9999,99999,9,999999999,0.0,999,999,99
2050,3,2,23,0,*?*?*?*?*?*?*?*?*?*?*?*?*?*?*?*?*?*?*?*?*?*?,3.9,-1.3,66,98345.4,0,-0,298,0.0,-0.0,0.0,0,0,0,0,233,12.9,10,5,9999,99999,9,999999999,0.0,999,999,99
2050,3,2,24,0,*?*?*?*?*?*?*?*?*?*?*?*?*?*?*?*?*?*?*?*?*?*?,4.0,2.5,87,98345.4,0,-0,298,0.0,-0.0,0.0,0,0,0,0,240,13.9,10,5,9999,99999,9,999999999,0.0,999,999,99
2050,3,3,1,0,*?*?*?*?*?*?*?*?*?*?*?*?*?*?*?*?*?*?*?*?*?*?,4.1,0.4,76,98424.6,0,-0,299,0.0,-0.0,0.0,0,0,0,0,228,14.4,10,5,9999,99999,9,999999999,0.0,999,999,99
2050,3,3,2,0,*?*?*?*?*?*?*?*?*?*?*?*?*?*?*?*?*?*?*?*?*?*?,4.0,1.0,81,98424.6,0,-0,298,0.0,-0.0,0.0,0,0,0,0,207,13.4,10,5,9999,99999,9,999999999,0.0,999,999,99
2050,3,3,3,0,*?*?*?*?*?*?*?*?*?*?*?*?*?*?*?*?*?*?*?*?*?*?,3.6,1.5,85,98424.6,0,-0,296,0.0,-0.0,0.0,0,0,0,0,185,11.3,10,5,9999,99999,9,999999999,0.0,999,999,99
2050,3,3,4,0,*?*?*?*?*?*?*?*?*?*?*?*?*?*?*?*?*?*?*?*?*?*?,3.8,1.0,82,98424.6,0,-0,297,0.0,-0.0,0.0,0,0,0,0,163,12.4,10,5,9999,99999,9,999999999,0.0,999,999,99
2050,3,3,5,0,*?*?*?*?*?*?*?*?*?*?*?*?*?*?*?*?*?*?*?*?*?*?,3.2,1.7,90,98424.6,0,-0,295,0.0,-0.0,0.0,0,0,0,0,142,12.4,10,5,9999,99999,9,999999999,0.0,999,999,99
2050,3,3,6,0,*?*?*?*?*?*?*?*?*?*?*?*?*?*?*?*?*?*?*?*?*?*?,2.6,1.3,91,98424.6,0,-0,292,0.0,-0.0,0.0,0,0,0,0,120,11.3,10,5,9999,99999,9,999999999,0.0,999,999,99
2050,3,3,7,0,*?*?*?*?*?*?*?*?*?*?*?*?*?*?*?*?*?*?*?*?*?*?,2.9,1.9,92,98424.6,66,1400,293,0.0,0.0,0.0,0,0,0,0,142,10.8,10,5,9999,99999,9,999999999,0.0,999,999,99
2050,3,3,8,0,*?*?*?*?*?*?*?*?*?*?*?*?*?*?*?*?*?*?*?*?*?*?,3.3,1.5,88,98424.6,253,1392,281,97.2,191.0,62.5,10314,13578,7482,1169,163,11.3,7,4,9999,99999,9,999999999,0.0,999,999,99
2050,3,3,9,0,*?*?*?*?*?*?*?*?*?*?*?*?*?*?*?*?*?*?*?*?*?*?,4.4,1.3,79,98424.6,413,1390,290,155.4,131.7,116.2,16923,11961,13311,2592,185,9.3,8,4,9999,99999,9,999999999,0.0,999,999,99
2050,3,3,10,0,*?*?*?*?*?*?*?*?*?*?*?*?*?*?*?*?*?*?*?*?*?*?,5.8,0.8,70,98424.6,537,1392,291,249.9,231.2,160.7,26493,22600,18295,3382,207,8.2,7,4,9999,99999,9,999999999,0.0,999,999,99
2050,3,3,11,0,*?*?*?*?*?*?*?*?*?*?*?*?*?*?*?*?*?*?*?*?*?*?,7.6,1.0,63,98424.6,614,1391,298,291.5,235.7,187.5,30995,23804,21154,4089,228,8.8,7,4,9999,99999,9,999999999,0.1,999,999,99
2050,3,3,12,0,*?*?*?*?*?*?*?*?*?*?*?*?*?*?*?*?*?*?*?*?*?*?,7.7,0.6,60,98424.6,641,1392,299,305.8,237.0,196.6,32541,24162,22109,4346,250,12.4,7,4,9999,99999,9,999999999,0.0,999,999,99
2050,3,3,13,0,*?*?*?*?*?*?*?*?*?*?*?*?*?*?*?*?*?*?*?*?*?*?,7.8,0.8,61,98424.6,614,1390,315,107.2,0.0,107.2,12620,0,12662,4682,253,12.4,10,5,9999,99999,9,999999999,0.0,999,999,99
2050,3,3,14,0,*?*?*?*?*?*?*?*?*?*?*?*?*?*?*?*?*?*?*?*?*?*?,8.2,0.2,56,98424.6,537,1391,311,159.6,55.0,138.4,17536,5244,15615,3951,257,14.4,9,5,9999,99999,9,999999999,0.0,999,999,99
2050,3,3,15,0,*?*?*?*?*?*?*?*?*?*?*?*?*?*?*?*?*?*?*?*?*?*?,7.9,-1.3,52,98424.6,414,1392,304,155.5,131.8,116.3,16941,11967,13325,2595,260,13.9,8,4,9999,99999,9,999999999,0.0,999,999,99
2050,3,3,16,0,*?*?*?*?*?*?*?*?*?*?*?*?*?*?*?*?*?*?*?*?*?*?,8.2,-4.5,39,98424.6,253,1389,311,62.3,45.5,54.0,6880,3425,6359,1154,263,13.4,9,5,9999,99999,9,999999999,0.0,999,999,99
2050,3,3,17,0,*?*?*?*?*?*?*?*?*?*?*?*?*?*?*?*?*?*?*?*?*?*?,7.7,-2.7,47,98424.6,67,1400,315,0.0,0.0,0.0,0,0,0,0,267,12.9,10,5,9999,99999,9,999999999,0.0,999,999,99
2050,3,3,18,0,*?*?*?*?*?*?*?*?*?*?*?*?*?*?*?*?*?*?*?*?*?*?,7.0,0.2,61,98424.6,0,-0,311,0.0,-0.0,0.0,0,0,0,0,270,14.4,10,5,9999,99999,9,999999999,0.0,999,999,99
2050,3,3,19,0,*?*?*?*?*?*?*?*?*?*?*?*?*?*?*?*?*?*?*?*?*?*?,6.1,1.3,70,98424.6,0,-0,307,0.0,-0.0,0.0,0,0,0,0,238,12.4,10,5,9999,99999,9,999999999,0.0,999,999,99
2050,3,3,20,0,*?*?*?*?*?*?*?*?*?*?*?*?*?*?*?*?*?*?*?*?*?*?,5.5,0.4,70,98424.6,0,-0,305,0.0,-0.0,0.0,0,0,0,0,207,10.8,10,5,9999,99999,9,999999999,0.0,999,999,99
2050,3,3,21,0,*?*?*?*?*?*?*?*?*?*?*?*?*?*?*?*?*?*?*?*?*?*?,4.8,1.3,78,98424.6,0,-0,302,0.0,-0.0,0.0,0,0,0,0,175,12.9,10,5,9999,99999,9,999999999,0.0,999,999,99
2050,3,3,22,0,*?*?*?*?*?*?*?*?*?*?*?*?*?*?*?*?*?*?*?*?*?*?,4.0,0.6,78,98424.6,0,-0,298,0.0,-0.0,0.0,0,0,0,0,143,16.0,10,5,9999,99999,9,999999999,0.0,999,999,99
2050,3,3,23,0,*?*?*?*?*?*?*?*?*?*?*?*?*?*?*?*?*?*?*?*?*?*?,4.4,2.7,88,98424.6,0,-0,300,0.0,-0.0,0.0,0,0,0,0,112,12.9,10,5,9999,99999,9,999999999,0.0,999,999,99
2050,3,3,24,0,*?*?*?*?*?*?*?*?*?*?*?*?*?*?*?*?*?*?*?*?*?*?,4.1,-0.4,71,98424.6,0,-0,299,0.0,-0.0,0.0,0,0,0,0,250,13.9,10,5,9999,99999,9,999999999,0.0,999,999,99
2050,3,4,1,0,*?*?*?*?*?*?*?*?*?*?*?*?*?*?*?*?*?*?*?*?*?*?,4.9,4.6,99,99802.5,0,-0,301,0.0,-0.0,0.0,0,0,0,0,103,14.4,10,5,9999,99999,9,999999999,0.0,999,999,99
2050,3,4,2,0,*?*?*?*?*?*?*?*?*?*?*?*?*?*?*?*?*?*?*?*?*?*?,4.8,4.8,100,99802.5,0,-0,301,0.0,-0.0,0.0,0,0,0,0,127,13.4,10,5,9999,99999,9,999999999,0.0,999,999,99
2050,3,4,3,0,*?*?*?*?*?*?*?*?*?*?*?*?*?*?*?*?*?*?*?*?*?*?,4.9,5.0,100,99802.5,0,-0,301,0.0,-0.0,0.0,0,0,0,0,150,11.3,10,5,9999,99999,9,999999999,0.0,999,999,99
2050,3,4,4,0,*?*?*?*?*?*?*?*?*?*?*?*?*?*?*?*?*?*?*?*?*?*?,5.4,5.1,99,99802.5,0,-0,303,0.0,-0.0,0.0,0,0,0,0,173,12.4,10,5,9999,99999,9,999999999,0.0,999,999,99
2050,3,4,5,0,*?*?*?*?*?*?*?*?*?*?*?*?*?*?*?*?*?*?*?*?*?*?,5.1,4.6,98,99802.5,0,-0,302,0.0,-0.0,0.0,0,0,0,0,197,12.4,10,5,9999,99999,9,999999999,0.0,999,999,99
2050,3,4,6,0,*?*?*?*?*?*?*?*?*?*?*?*?*?*?*?*?*?*?*?*?*?*?,4.9,4.3,97,99802.5,0,-0,301,0.0,-0.0,0.0,0,0,0,0,220,11.3,10,5,9999,99999,9,999999999,0.0,999,999,99
2050,3,4,7,0,*?*?*?*?*?*?*?*?*?*?*?*?*?*?*?*?*?*?*?*?*?*?,4.7,4.6,100,99802.5,74,1389,301,0.4,0.0,0.4,64,-0,64,18,222,10.8,10,5,9999,99999,9,999999999,0.0,999,999,99
2050,3,4,8,0,*?*?*?*?*?*?*?*?*?*?*?*?*?*?*?*?*?*?*?*?*?*?,5.1,5.1,100,99802.5,261,1389,302,37.4,0.0,37.4,4374,0,4382,1461,223,11.3,10,5,9999,99999,9,999999999,0.0,999,999,99
2050,3,4,9,0,*?*?*?*?*?*?*?*?*?*?*?*?*?*?*?*?*?*?*?*?*?*?,5.5,5.0,97,99802.5,422,1391,304,69.2,0.0,69.2,8081,0,8102,2829,225,9.3,10,5,9999,99999,9,999999999,0.0,999,999,99
2050,3,4,10,0,*?*?*?*?*?*?*?*?*?*?*?*?*?*?*?*?*?*?*?*?*?*?,6.5,6.1,98,99802.5,545,1390,304,162.5,55.1,140.9,17853,5271,15896,4037,227,8.2,9,5,9999,99999,9,999999999,0.0,999,999,99
2050,3,4,11,0,*?*?*?*?*?*?*?*?*?*?*?*?*?*?*?*?*?*?*?*?*?*?,6.9,5.3,90,99802.5,622,1390,310,108.8,0.0,108.8,12821,0,12864,4768,228,8.8,10,5,9999,99999,9,999999999,0.0,999,999,99
2050,3,4,12,0,*?*?*?*?*?*?*?*?*?*?*?*?*?*?*?*?*?*?*?*?*?*?,6.9,5.5,92,99802.5,649,1391,306,198.1,56.5,171.8,21783,5544,19367,5170,230,12.4,9,5,9999,99999,9,999999999,0.0,999,999,99
2050,3,4,13,0,*?*?*?*?*?*?*?*?*?*?*?*?*?*?*?*?*?*?*?*?*?*?,7.1,2.9,76,99802.5,622,1390,311,108.8,0.0,108.8,12813,0,12856,4765,233,12.4,10,5,9999,99999,9,999999999,0.0,999,999,99
2050,3,4,14,0,*?*?*?*?*?*?*?*?*?*?*?*?*?*?*?*?*?*?*?*?*?*?,7.2,2.9,75,99802.5,544,1389,312,93.4,0.0,93.4,10963,0,10997,3985,237,14.4,10,5,9999,99999,9,999999999,0.0,999,999,99
2050,3,4,15,0,*?*?*?*?*?*?*?*?*?*?*?*?*?*?*?*?*?*?*?*?*?*?,6.8,0.6,66,99802.5,421,1390,310,69.1,0.0,69.1,8064,0,8085,2823,240,13.9,10,5,9999,99999,9,999999999,0.0,999,999,99
2050,3,4,16,0,*?*?*?*?*?*?*?*?*?*?*?*?*?*?*?*?*?*?*?*?*?*?,6.7,1.3,69,99802.5,261,1393,310,37.3,0.0,37.3,4360,0,4368,1457,243,13.4,10,5,9999,99999,9,999999999,0.0,999,999,99
2050,3,4,17,0,*?*?*?*?*?*?*?*?*?*?*?*?*?*?*?*?*?*?*?*?*?*?,6.9,3.2,78,99802.5,74,1397,310,0.4,0.0,0.4,52,-0,52,15,247,12.9,10,5,9999,99999,9,999999999,0.0,999,999,99
2050,3,4,18,0,*?*?*?*?*?*?*?*?*?*?*?*?*?*?*?*?*?*?*?*?*?*?,6.9,2.7,75,99802.5,0,-0,311,0.0,-0.0,0.0,0,0,0,0,250,14.4,10,5,9999,99999,9,999999999,0.0,999,999,99
2050,3,4,19,0,*?*?*?*?*?*?*?*?*?*?*?*?*?*?*?*?*?*?*?*?*?*?,6.0,3.0,83,99802.5,0,-0,306,0.0,-0.0,0.0,0,0,0,0,248,12.4,10,5,9999,99999,9,999999999,0.0,999,999,99
2050,3,4,20,0,*?*?*?*?*?*?*?*?*?*?*?*?*?*?*?*?*?*?*?*?*?*?,5.5,3.2,86,99802.5,0,-0,304,0.0,-0.0,0.0,0,0,0,0,247,10.8,10,5,9999,99999,9,999999999,0.0,999,999,99
2050,3,4,21,0,*?*?*?*?*?*?*?*?*?*?*?*?*?*?*?*?*?*?*?*?*?*?,6.1,3.9,87,99802.5,0,-0,307,0.0,-0.0,0.0,0,0,0,0,245,12.9,10,5,9999,99999,9,999999999,0.0,999,999,99
2050,3,4,22,0,*?*?*?*?*?*?*?*?*?*?*?*?*?*?*?*?*?*?*?*?*?*?,4.9,3.2,90,99802.5,0,-0,302,0.0,-0.0,0.0,0,0,0,0,243,16.0,10,5,9999,99999,9,999999999,0.0,999,999,99
2050,3,4,23,0,*?*?*?*?*?*?*?*?*?*?*?*?*?*?*?*?*?*?*?*?*?*?,5.3,2.9,86,99802.5,0,-0,303,0.0,-0.0,0.0,0,0,0,0,242,12.9,10,5,9999,99999,9,999999999,0.0,999,999,99
2050,3,4,24,0,*?*?*?*?*?*?*?*?*?*?*?*?*?*?*?*?*?*?*?*?*?*?,4.7,3.6,94,99802.5,0,-0,301,0.0,-0.0,0.0,0,0,0,0,80,13.9,10,5,9999,99999,9,999999999,0.0,999,999,99
2050,3,5,1,0,*?*?*?*?*?*?*?*?*?*?*?*?*?*?*?*?*?*?*?*?*?*?,4.8,3.9,94,101265,0,-0,301,0.0,-0.0,0.0,0,0,0,0,223,14.4,10,5,9999,99999,9,999999999,0.0,999,999,99
2050,3,5,2,0,*?*?*?*?*?*?*?*?*?*?*?*?*?*?*?*?*?*?*?*?*?*?,4.3,4.3,100,101265,0,-0,299,0.0,-0.0,0.0,0,0,0,0,207,13.4,10,5,9999,99999,9,999999999,0.0,999,999,99
2050,3,5,3,0,*?*?*?*?*?*?*?*?*?*?*?*?*?*?*?*?*?*?*?*?*?*?,3.9,3.9,100,101265,0,-0,297,0.0,-0.0,0.0,0,0,0,0,190,11.3,10,5,9999,99999,9,999999999,0.0,999,999,99
2050,3,5,4,0,*?*?*?*?*?*?*?*?*?*?*?*?*?*?*?*?*?*?*?*?*?*?,3.9,3.9,100,101265,0,-0,297,0.0,-0.0,0.0,0,0,0,0,173,12.4,10,5,9999,99999,9,999999999,0.0,999,999,99
2050,3,5,5,0,*?*?*?*?*?*?*?*?*?*?*?*?*?*?*?*?*?*?*?*?*?*?,3.7,3.8,100,101265,0,-0,296,0.0,-0.0,0.0,0,0,0,0,157,12.4,10,5,9999,99999,9,999999999,0.0,999,999,99
2050,3,5,6,0,*?*?*?*?*?*?*?*?*?*?*?*?*?*?*?*?*?*?*?*?*?*?,3.4,3.0,98,101265,0,-0,295,0.0,-0.0,0.0,0,0,0,0,140,11.3,10,5,9999,99999,9,999999999,0.0,999,999,99
2050,3,5,7,0,*?*?*?*?*?*?*?*?*?*?*?*?*?*?*?*?*?*?*?*?*?*?,3.0,2.3,95,101265,83,1396,294,2.1,0.0,2.1,283,-0,283,88,152,10.8,10,5,9999,99999,9,999999999,0.0,999,999,99
2050,3,5,8,0,*?*?*?*?*?*?*?*?*?*?*?*?*?*?*?*?*?*?*?*?*?*?,3.8,2.7,92,101265,270,1391,292,68.0,46.6,59.0,7504,3609,6926,1265,163,11.3,9,5,9999,99999,9,999999999,0.0,999,999,99
2050,3,5,9,0,*?*?*?*?*?*?*?*?*?*?*?*?*?*?*?*?*?*?*?*?*?*?,4.6,3.0,89,101265,430,1389,296,123.2,52.9,106.8,13520,4823,12062,2912,175,9.3,9,5,9999,99999,9,999999999,0.0,999,999,99
2050,3,5,10,0,*?*?*?*?*?*?*?*?*?*?*?*?*?*?*?*?*?*?*?*?*?*?,6.4,2.7,77,101265,553,1389,304,165.5,55.3,143.5,18178,5298,16182,4125,187,8.2,9,5,9999,99999,9,999999999,0.0,999,999,99
2050,3,5,11,0,*?*?*?*?*?*?*?*?*?*?*?*?*?*?*?*?*?*?*?*?*?*?,8.2,3.0,70,101265,630,1389,316,110.5,0.0,110.5,13022,0,13067,4854,198,8.8,10,5,9999,99999,9,999999999,0.0,999,999,99
2050,3,5,12,0,*?*?*?*?*?*?*?*?*?*?*?*?*?*?*?*?*?*?*?*?*?*?,8.4,4.5,76,101265,657,1391,312,200.9,56.6,174.2,22098,5562,19645,5266,210,12.4,9,5,9999,99999,9,999999999,0.0,999,999,99
2050,3,5,13,0,*?*?*?*?*?*?*?*?*?*?*?*?*?*?*?*?*?*?*?*?*?*?,8.4,3.0,69,101265,630,1390,312,191.7,56.3,166.2,21080,5502,18746,4958,207,12.4,9,5,9999,99999,9,999999999,0.0,999,999,99
2050,3,5,14,0,*?*?*?*?*?*?*?*?*?*?*?*?*?*?*?*?*?*?*?*?*?*?,8.7,2.5,65,101265,552,1390,314,165.0,55.3,143.1,18128,5294,16139,4112,203,14.4,9,5,9999,99999,9,999999999,0.0,999,999,99
2050,3,5,15,0,*?*?*?*?*?*?*?*?*?*?*?*?*?*?*?*?*?*?*?*?*?*?,8.6,1.0,59,101265,428,1388,313,122.6,52.9,106.3,13453,4814,12002,2895,200,13.9,9,5,9999,99999,9,999999999,0.0,999,999,99
2050,3,5,16,0,*?*?*?*?*?*?*?*?*?*?*?*?*?*?*?*?*?*?*?*?*?*?,8.4,3.0,69,101265,268,1391,312,67.3,46.5,58.4,7430,3588,6859,1252,197,13.4,9,5,9999,99999,9,999999999,0.0,999,999,99
2050,3,5,17,0,*?*?*?*?*?*?*?*?*?*?*?*?*?*?*?*?*?*?*?*?*?*?,8.2,5.0,80,101265,81,1394,316,1.8,0.0,1.8,236,-0,236,73,193,12.9,10,5,9999,99999,9,999999999,0.0,999,999,99
2050,3,5,18,0,*?*?*?*?*?*?*?*?*?*?*?*?*?*?*?*?*?*?*?*?*?*?,7.0,5.6,90,101265,0,-0,310,0.0,-0.0,0.0,0,0,0,0,190,14.4,10,5,9999,99999,9,999999999,0.0,999,999,99
2050,3,5,19,0,*?*?*?*?*?*?*?*?*?*?*?*?*?*?*?*?*?*?*?*?*?*?,6.4,5.8,96,101265,0,-0,308,0.0,-0.0,0.0,0,0,0,0,190,12.4,10,5,9999,99999,9,999999999,0.0,999,999,99
2050,3,5,20,0,*?*?*?*?*?*?*?*?*?*?*?*?*?*?*?*?*?*?*?*?*?*?,5.6,4.3,91,101265,0,-0,305,0.0,-0.0,0.0,0,0,0,0,190,10.8,10,5,9999,99999,9,999999999,0.0,999,999,99
2050,3,5,21,0,*?*?*?*?*?*?*?*?*?*?*?*?*?*?*?*?*?*?*?*?*?*?,5.2,3.8,91,101265,0,-0,303,0.0,-0.0,0.0,0,0,0,0,190,12.9,10,5,9999,99999,9,999999999,0.0,999,999,99
2050,3,5,22,0,*?*?*?*?*?*?*?*?*?*?*?*?*?*?*?*?*?*?*?*?*?*?,4.9,4.6,99,101265,0,-0,301,0.0,-0.0,0.0,0,0,0,0,190,16.0,10,5,9999,99999,9,999999999,0.0,999,999,99
2050,3,5,23,0,*?*?*?*?*?*?*?*?*?*?*?*?*?*?*?*?*?*?*?*?*?*?,4.6,4.6,100,101265,0,-0,300,0.0,-0.0,0.0,0,0,0,0,190,12.9,10,5,9999,99999,9,999999999,0.0,999,999,99
2050,3,5,24,0,*?*?*?*?*?*?*?*?*?*?*?*?*?*?*?*?*?*?*?*?*?*?,5.6,3.4,86,101265,0,-0,305,0.0,-0.0,0.0,0,0,0,0,240,13.9,10,5,9999,99999,9,999999999,0.0,999,999,99
2050,3,6,1,0,*?*?*?*?*?*?*?*?*?*?*?*?*?*?*?*?*?*?*?*?*?*?,3.4,2.5,89,101217,0,-0,295,0.0,-0.0,0.0,0,0,0,0,192,14.4,10,5,9999,99999,9,999999999,0.0,999,999,99
2050,3,6,2,0,*?*?*?*?*?*?*?*?*?*?*?*?*?*?*?*?*?*?*?*?*?*?,2.8,1.3,86,101217,0,-0,293,0.0,-0.0,0.0,0,0,0,0,193,13.4,10,5,9999,99999,9,999999999,0.0,999,999,99
2050,3,6,3,0,*?*?*?*?*?*?*?*?*?*?*?*?*?*?*?*?*?*?*?*?*?*?,1.7,1.3,93,101217,0,-0,288,0.0,-0.0,0.0,0,0,0,0,195,11.3,10,5,9999,99999,9,999999999,0.0,999,999,99
2050,3,6,4,0,*?*?*?*?*?*?*?*?*?*?*?*?*?*?*?*?*?*?*?*?*?*?,2.3,1.3,89,101217,0,-0,291,0.0,-0.0,0.0,0,0,0,0,197,12.4,10,5,9999,99999,9,999999999,0.0,999,999,99
2050,3,6,5,0,*?*?*?*?*?*?*?*?*?*?*?*?*?*?*?*?*?*?*?*?*?*?,1.3,0.8,93,101217,0,-0,287,0.0,-0.0,0.0,0,0,0,0,198,12.4,10,5,9999,99999,9,999999999,0.0,999,999,99
2050,3,6,6,0,*?*?*?*?*?*?*?*?*?*?*?*?*?*?*?*?*?*?*?*?*?*?,0.3,0.2,96,101217,0,-0,283,0.0,-0.0,0.0,0,0,0,0,200,11.3,10,5,9999,99999,9,999999999,0.0,999,999,99
2050,3,6,7,0,*?*?*?*?*?*?*?*?*?*?*?*?*?*?*?*?*?*?*?*?*?*?,1.7,1.7,95,101217,91,1386,288,3.8,0.0,3.8,491,-0,491,156,212,10.8,10,5,9999,99999,9,999999999,0.0,999,999,99
2050,3,6,8,0,*?*?*?*?*?*?*?*?*?*?*?*?*?*?*?*?*?*?*?*?*?*?,3.2,2.7,93,101217,278,1388,294,40.9,0.0,40.9,4770,0,4779,1601,223,11.3,10,5,9999,99999,9,999999999,0.0,999,999,99
2050,3,6,9,0,*?*?*?*?*?*?*?*?*?*?*?*?*?*?*?*?*?*?*?*?*?*?,4.9,3.9,89,101217,439,1390,302,72.6,0.0,72.6,8484,0,8507,2986,235,9.3,10,5,9999,99999,9,999999999,0.0,999,999,99
2050,3,6,10,0,*?*?*?*?*?*?*?*?*?*?*?*?*?*?*?*?*?*?*?*?*?*?,8.7,4.5,72,101217,562,1390,318,96.9,0.0,96.9,11384,0,11420,4160,247,8.2,10,5,9999,99999,9,999999999,0.0,999,999,99
2050,3,6,11,0,*?*?*?*?*?*?*?*?*?*?*?*?*?*?*?*?*?*?*?*?*?*?,12.0,3.6,54,101217,639,1390,334,112.2,0.0,112.2,13226,0,13271,4943,258,8.8,10,5,9999,99999,9,999999999,0.0,999,999,99
2050,3,6,12,0,*?*?*?*?*?*?*?*?*?*?*?*?*?*?*?*?*?*?*?*?*?*?,13.3,2.5,46,101217,664,1388,340,117.3,0.0,117.3,13848,0,13897,5212,270,12.4,10,5,9999,99999,9,999999999,0.0,999,999,99
2050,3,6,13,0,*?*?*?*?*?*?*?*?*?*?*?*?*?*?*?*?*?*?*?*?*?*?,13.3,3.6,50,101217,637,1388,340,112.0,0.0,112.0,13198,0,13243,4930,257,12.4,10,5,9999,99999,9,999999999,0.0,999,999,99
2050,3,6,14,0,*?*?*?*?*?*?*?*?*?*?*?*?*?*?*?*?*?*?*?*?*?*?,13.6,3.8,49,101217,559,1388,341,96.5,0.0,96.5,11333,0,11369,4138,243,14.4,10,5,9999,99999,9,999999999,0.0,999,999,99
2050,3,6,15,0,*?*?*?*?*?*?*?*?*?*?*?*?*?*?*?*?*?*?*?*?*?*?,13.3,2.3,45,101217,436,1390,340,72.1,0.0,72.1,8417,0,8440,2960,230,13.9,10,5,9999,99999,9,999999999,0.0,999,999,99
2050,3,6,16,0,*?*?*?*?*?*?*?*?*?*?*?*?*?*?*?*?*?*?*?*?*?*?,13.3,2.1,45,101217,275,1389,340,40.2,0.0,40.2,4694,0,4703,1574,217,13.4,10,5,9999,99999,9,999999999,0.0,999,999,99
2050,3,6,17,0,*?*?*?*?*?*?*?*?*?*?*?*?*?*?*?*?*?*?*?*?*?*?,12.2,1.7,46,101217,88,1392,335,3.2,0.0,3.2,410,-0,410,130,203,12.9,10,5,9999,99999,9,999999999,0.0,999,999,99
2050,3,6,18,0,*?*?*?*?*?*?*?*?*?*?*?*?*?*?*?*?*?*?*?*?*?*?,10.0,2.9,59,101217,0,-0,324,0.0,-0.0,0.0,0,0,0,0,190,14.4,10,5,9999,99999,9,999999999,0.0,999,999,99
2050,3,6,19,0,*?*?*?*?*?*?*?*?*?*?*?*?*?*?*?*?*?*?*?*?*?*?,7.7,2.5,66,101217,0,-0,314,0.0,-0.0,0.0,0,0,0,0,188,12.4,10,5,9999,99999,9,999999999,0.0,999,999,99
2050,3,6,20,0,*?*?*?*?*?*?*?*?*?*?*?*?*?*?*?*?*?*?*?*?*?*?,6.9,3.0,73,101217,0,-0,310,0.0,-0.0,0.0,0,0,0,0,187,10.8,10,5,9999,99999,9,999999999,0.0,999,999,99
2050,3,6,21,0,*?*?*?*?*?*?*?*?*?*?*?*?*?*?*?*?*?*?*?*?*?*?,5.8,2.5,76,101217,0,-0,306,0.0,-0.0,0.0,0,0,0,0,185,12.9,10,5,9999,99999,9,999999999,0.0,999,999,99
2050,3,6,22,0,*?*?*?*?*?*?*?*?*?*?*?*?*?*?*?*?*?*?*?*?*?*?,4.9,2.3,80,101217,0,-0,302,0.0,-0.0,0.0,0,0,0,0,183,16.0,10,5,9999,99999,9,999999999,0.0,999,999,99
2050,3,6,23,0,*?*?*?*?*?*?*?*?*?*?*?*?*?*?*?*?*?*?*?*?*?*?,4.5,1.9,79,101217,0,-0,300,0.0,-0.0,0.0,0,0,0,0,182,12.9,10,5,9999,99999,9,999999999,0.0,999,999,99
2050,3,6,24,0,*?*?*?*?*?*?*?*?*?*?*?*?*?*?*?*?*?*?*?*?*?*?,4.4,3.6,91,101217,0,-0,299,0.0,-0.0,0.0,0,0,0,0,190,13.9,10,5,9999,99999,9,999999999,0.0,999,999,99
2050,3,7,1,0,*?*?*?*?*?*?*?*?*?*?*?*?*?*?*?*?*?*?*?*?*?*?,3.8,2.9,96,101502,0,-0,297,0.0,-0.0,0.0,0,0,0,0,190,14.4,10,5,9999,99999,9,999999999,0.0,999,999,99
2050,3,7,2,0,*?*?*?*?*?*?*?*?*?*?*?*?*?*?*?*?*?*?*?*?*?*?,3.7,3.4,100,101502,0,-0,296,0.0,-0.0,0.0,0,0,0,0,200,13.4,10,5,9999,99999,9,999999999,0.0,999,999,99
2050,3,7,3,0,*?*?*?*?*?*?*?*?*?*?*?*?*?*?*?*?*?*?*?*?*?*?,3.3,3.2,100,101502,0,-0,295,0.0,-0.0,0.0,0,0,0,0,210,11.3,10,5,9999,99999,9,999999999,0.0,999,999,99
2050,3,7,4,0,*?*?*?*?*?*?*?*?*?*?*?*?*?*?*?*?*?*?*?*?*?*?,2.7,2.7,100,101502,0,-0,292,0.0,-0.0,0.0,0,0,0,0,220,12.4,10,5,9999,99999,9,999999999,0.0,999,999,99
2050,3,7,5,0,*?*?*?*?*?*?*?*?*?*?*?*?*?*?*?*?*?*?*?*?*?*?,2.2,2.3,100,101502,0,-0,290,0.0,-0.0,0.0,0,0,0,0,230,12.4,10,5,9999,99999,9,999999999,0.0,999,999,99
2050,3,7,6,0,*?*?*?*?*?*?*?*?*?*?*?*?*?*?*?*?*?*?*?*?*?*?,1.7,1.7,100,101502,0,-0,288,0.0,-0.0,0.0,0,0,0,0,240,11.3,10,5,9999,99999,9,999999999,0.0,999,999,99
2050,3,7,7,0,*?*?*?*?*?*?*?*?*?*?*?*?*?*?*?*?*?*?*?*?*?*?,2.2,1.0,95,101502,100,1391,290,5.6,0.0,5.6,696,-0,695,224,243,10.8,10,5,9999,99999,9,999999999,0.0,999,999,99
2050,3,7,8,0,*?*?*?*?*?*?*?*?*?*?*?*?*?*?*?*?*?*?*?*?*?*?,2.7,1.3,92,101502,287,1389,293,42.6,0.0,42.6,4969,0,4979,1672,247,11.3,10,5,9999,99999,9,999999999,0.0,999,999,99
2050,3,7,9,0,*?*?*?*?*?*?*?*?*?*?*?*?*?*?*?*?*?*?*?*?*?*?,4.6,1.5,82,101502,447,1388,301,74.3,0.0,74.3,8687,0,8710,3065,250,9.3,10,5,9999,99999,9,999999999,0.0,999,999,99
2050,3,7,10,0,*?*?*?*?*?*?*?*?*?*?*?*?*?*?*?*?*?*?*?*?*?*?,6.9,3.6,82,101502,570,1389,310,98.6,0.0,98.6,11588,0,11625,4245,253,8.2,10,5,9999,99999,9,999999999,0.0,999,999,99
2050,3,7,11,0,*?*?*?*?*?*?*?*?*?*?*?*?*?*?*?*?*?*?*?*?*?*?,7.1,4.3,85,101502,647,1389,311,113.9,0.0,113.9,13429,0,13475,5030,257,8.8,10,5,9999,99999,9,999999999,0.0,999,999,99
2050,3,7,12,0,*?*?*?*?*?*?*?*?*?*?*?*?*?*?*?*?*?*?*?*?*?*?,9.2,4.6,75,101502,672,1387,316,206.6,56.7,179.1,22727,5594,20199,5457,260,12.4,9,5,9999,99999,9,999999999,0.1,999,999,99
2050,3,7,13,0,*?*?*?*?*?*?*?*?*?*?*?*?*?*?*?*?*?*?*?*?*?*?,9.2,5.1,78,101502,645,1388,320,113.6,0.0,113.6,13391,0,13437,5013,258,12.4,10,5,9999,99999,9,999999999,0.1,999,999,99
2050,3,7,14,0,*?*?*?*?*?*?*?*?*?*?*?*?*?*?*?*?*?*?*?*?*?*?,9.1,5.8,82,101502,567,1388,320,98.1,0.0,98.1,11518,0,11555,4216,257,14.4,10,5,9999,99999,9,999999999,0.1,999,999,99
2050,3,7,15,0,*?*?*?*?*?*?*?*?*?*?*?*?*?*?*?*?*?*?*?*?*?*?,9.1,6.1,83,101502,443,1388,320,73.5,0.0,73.5,8592,0,8616,3029,255,13.9,10,5,9999,99999,9,999999999,0.2,999,999,99
2050,3,7,16,0,*?*?*?*?*?*?*?*?*?*?*?*?*?*?*?*?*?*?*?*?*?*?,8.9,5.3,80,101502,282,1388,319,41.7,0.0,41.7,4861,0,4871,1633,253,13.4,10,5,9999,99999,9,999999999,0.2,999,999,99
2050,3,7,17,0,*?*?*?*?*?*?*?*?*?*?*?*?*?*?*?*?*?*?*?*?*?*?,8.5,5.3,83,101502,95,1390,317,4.6,0.0,4.6,580,-0,579,185,252,12.9,10,5,9999,99999,9,999999999,0.1,999,999,99
2050,3,7,18,0,*?*?*?*?*?*?*?*?*?*?*?*?*?*?*?*?*?*?*?*?*?*?,7.1,5.1,89,101502,0,-0,311,0.0,-0.0,0.0,0,0,0,0,250,14.4,10,5,9999,99999,9,999999999,0.1,999,999,99
2050,3,7,19,0,*?*?*?*?*?*?*?*?*?*?*?*?*?*?*?*?*?*?*?*?*?*?,6.0,5.0,95,101502,0,-0,306,0.0,-0.0,0.0,0,0,0,0,232,12.4,10,5,9999,99999,9,999999999,0.1,999,999,99
2050,3,7,20,0,*?*?*?*?*?*?*?*?*?*?*?*?*?*?*?*?*?*?*?*?*?*?,4.8,3.6,94,101502,0,-0,301,0.0,-0.0,0.0,0,0,0,0,213,10.8,10,5,9999,99999,9,999999999,0.0,999,999,99
2050,3,7,21,0,*?*?*?*?*?*?*?*?*?*?*?*?*?*?*?*?*?*?*?*?*?*?,4.9,3.0,89,101502,0,-0,302,0.0,-0.0,0.0,0,0,0,0,195,12.9,10,5,9999,99999,9,999999999,0.0,999,999,99
2050,3,7,22,0,*?*?*?*?*?*?*?*?*?*?*?*?*?*?*?*?*?*?*?*?*?*?,4.6,3.4,94,101502,0,-0,300,0.0,-0.0,0.0,0,0,0,0,177,16.0,10,5,9999,99999,9,999999999,0.0,999,999,99
2050,3,7,23,0,*?*?*?*?*?*?*?*?*?*?*?*?*?*?*?*?*?*?*?*?*?*?,5.4,3.9,93,101502,0,-0,304,0.0,-0.0,0.0,0,0,0,0,158,12.9,10,5,9999,99999,9,999999999,0.0,999,999,99
2050,3,7,24,0,*?*?*?*?*?*?*?*?*?*?*?*?*?*?*?*?*?*?*?*?*?*?,4.1,2.3,91,101502,0,-0,298,0.0,-0.0,0.0,0,0,0,0,180,13.9,10,5,9999,99999,9,999999999,0.0,999,999,99
2050,3,8,1,0,*?*?*?*?*?*?*?*?*?*?*?*?*?*?*?*?*?*?*?*?*?*?,6.6,3.4,79,101440,0,-0,309,0.0,-0.0,0.0,0,0,0,0,142,14.4,10,5,9999,99999,9,999999999,0.8,999,999,99
2050,3,8,2,0,*?*?*?*?*?*?*?*?*?*?*?*?*?*?*?*?*?*?*?*?*?*?,6.8,3.2,77,101440,0,-0,310,0.0,-0.0,0.0,0,0,0,0,143,13.4,10,5,9999,99999,9,999999999,1.0,999,999,99
2050,3,8,3,0,*?*?*?*?*?*?*?*?*?*?*?*?*?*?*?*?*?*?*?*?*?*?,7.7,4.3,78,101440,0,-0,314,0.0,-0.0,0.0,0,0,0,0,145,11.3,10,5,9999,99999,9,999999999,1.0,999,999,99
2050,3,8,4,0,*?*?*?*?*?*?*?*?*?*?*?*?*?*?*?*?*?*?*?*?*?*?,7.3,4.8,83,101440,0,-0,312,0.0,-0.0,0.0,0,0,0,0,147,12.4,10,5,9999,99999,9,999999999,1.0,999,999,99
2050,3,8,5,0,*?*?*?*?*?*?*?*?*?*?*?*?*?*?*?*?*?*?*?*?*?*?,7.2,4.1,80,101440,0,-0,312,0.0,-0.0,0.0,0,0,0,0,148,12.4,10,5,9999,99999,9,999999999,1.0,999,999,99
2050,3,8,6,0,*?*?*?*?*?*?*?*?*?*?*?*?*?*?*?*?*?*?*?*?*?*?,6.8,2.9,76,101440,0,-0,310,0.0,-0.0,0.0,0,0,0,0,150,11.3,10,5,9999,99999,9,999999999,1.0,999,999,99
2050,3,8,7,0,*?*?*?*?*?*?*?*?*?*?*?*?*?*?*?*?*?*?*?*?*?*?,6.3,4.3,86,101440,108,1382,303,12.6,21.5,11.0,1465,1057,1380,227,155,10.8,9,5,9999,99999,9,999999999,0.5,999,999,99
2050,3,8,8,0,*?*?*?*?*?*?*?*?*?*?*?*?*?*?*?*?*?*?*?*?*?*?,7.1,4.1,80,101440,295,1386,307,77.0,48.1,66.7,8446,3963,7562,1736,160,11.3,9,5,9999,99999,9,999999999,0.0,999,999,99
2050,3,8,9,0,*?*?*?*?*?*?*?*?*?*?*?*?*?*?*?*?*?*?*?*?*?*?,7.7,5.3,84,101440,456,1389,309,132.1,53.5,114.6,14505,4942,12934,3157,165,9.3,9,5,9999,99999,9,999999999,0.0,999,999,99
2050,3,8,10,0,*?*?*?*?*?*?*?*?*?*?*?*?*?*?*?*?*?*?*?*?*?*?,9.4,5.0,73,101440,578,1387,321,100.3,0.0,100.3,11792,0,11830,4330,170,8.2,10,5,9999,99999,9,999999999,0.0,999,999,99
2050,3,8,11,0,*?*?*?*?*?*?*?*?*?*?*?*?*?*?*?*?*?*?*?*?*?*?,10.4,6.6,77,101440,655,1388,326,115.5,0.0,115.5,13631,0,13679,5118,175,8.8,10,5,9999,99999,9,999999999,0.0,999,999,99
2050,3,8,12,0,*?*?*?*?*?*?*?*?*?*?*?*?*?*?*?*?*?*?*?*?*?*?,10.2,5.9,74,101440,680,1387,321,209.5,56.8,181.6,23039,5613,20474,5555,180,12.4,9,5,9999,99999,9,999999999,0.0,999,999,99
2050,3,8,13,0,*?*?*?*?*?*?*?*?*?*?*?*?*?*?*?*?*?*?*?*?*?*?,10.7,5.3,69,101440,653,1388,323,200.0,56.5,173.4,21996,5556,19554,5233,182,12.4,9,5,9999,99999,9,999999999,0.0,999,999,99
2050,3,8,14,0,*?*?*?*?*?*?*?*?*?*?*?*?*?*?*?*?*?*?*?*?*?*?,10.6,3.6,61,101440,574,1386,322,173.0,55.6,150.0,19014,5363,16921,4357,183,14.4,9,5,9999,99999,9,999999999,0.0,999,999,99
2050,3,8,15,0,*?*?*?*?*?*?*?*?*?*?*?*?*?*?*?*?*?*?*?*?*?*?,10.9,2.5,56,101440,450,1386,324,130.4,53.4,113.0,14309,4920,12760,3107,185,13.9,9,5,9999,99999,9,999999999,0.0,999,999,99
2050,3,8,16,0,*?*?*?*?*?*?*?*?*?*?*?*?*?*?*?*?*?*?*?*?*?*?,11.0,2.7,56,101440,289,1386,324,74.9,47.8,64.9,8250,3814,7602,1399,187,13.4,9,5,9999,99999,9,999999999,0.0,999,999,99
2050,3,8,17,0,*?*?*?*?*?*?*?*?*?*?*?*?*?*?*?*?*?*?*?*?*?*?,10.6,3.8,62,101440,102,1388,322,10.4,18.8,9.0,1216,901,1146,186,188,12.9,9,5,9999,99999,9,999999999,0.0,999,999,99
2050,3,8,18,0,*?*?*?*?*?*?*?*?*?*?*?*?*?*?*?*?*?*?*?*?*?*?,10.0,4.5,67,101440,0,-0,324,0.0,-0.0,0.0,0,0,0,0,190,14.4,10,5,9999,99999,9,999999999,0.0,999,999,99
2050,3,8,19,0,*?*?*?*?*?*?*?*?*?*?*?*?*?*?*?*?*?*?*?*?*?*?,9.3,4.5,70,101440,0,-0,321,0.0,-0.0,0.0,0,0,0,0,190,12.4,10,5,9999,99999,9,999999999,0.0,999,999,99
2050,3,8,20,0,*?*?*?*?*?*?*?*?*?*?*?*?*?*?*?*?*?*?*?*?*?*?,8.6,4.8,76,101440,0,-0,318,0.0,-0.0,0.0,0,0,0,0,190,10.8,10,5,9999,99999,9,999999999,0.0,999,999,99
2050,3,8,21,0,*?*?*?*?*?*?*?*?*?*?*?*?*?*?*?*?*?*?*?*?*?*?,8.5,5.0,78,101440,0,-0,317,0.0,-0.0,0.0,0,0,0,0,190,12.9,10,5,9999,99999,9,999999999,0.0,999,999,99
2050,3,8,22,0,*?*?*?*?*?*?*?*?*?*?*?*?*?*?*?*?*?*?*?*?*?*?,8.0,5.0,80,101440,0,-0,315,0.0,-0.0,0.0,0,0,0,0,190,16.0,10,5,9999,99999,9,999999999,1.9,999,999,99
2050,3,8,23,0,*?*?*?*?*?*?*?*?*?*?*?*?*?*?*?*?*?*?*?*?*?*?,8.1,3.8,73,101440,0,-0,316,0.0,-0.0,0.0,0,0,0,0,190,12.9,10,5,9999,99999,9,999999999,0.0,999,999,99
2050,3,8,24,0,*?*?*?*?*?*?*?*?*?*?*?*?*?*?*?*?*?*?*?*?*?*?,6.3,3.8,83,101440,0,-0,308,0.0,-0.0,0.0,0,0,0,0,140,13.9,10,5,9999,99999,9,999999999,0.0,999,999,99
2050,3,9,1,0,*?*?*?*?*?*?*?*?*?*?*?*?*?*?*?*?*?*?*?*?*?*?,8.3,6.6,89,101651,0,-0,316,0.0,-0.0,0.0,0,0,0,0,192,14.4,10,5,9999,99999,9,999999999,0.0,999,999,99
2050,3,9,2,0,*?*?*?*?*?*?*?*?*?*?*?*?*?*?*?*?*?*?*?*?*?*?,8.3,7.6,97,101651,0,-0,316,0.0,-0.0,0.0,0,0,0,0,193,13.4,10,5,9999,99999,9,999999999,0.0,999,999,99
2050,3,9,3,0,*?*?*?*?*?*?*?*?*?*?*?*?*?*?*?*?*?*?*?*?*?*?,7.6,7.3,100,101651,0,-0,313,0.0,-0.0,0.0,0,0,0,0,195,11.3,10,5,9999,99999,9,999999999,0.0,999,999,99
2050,3,9,4,0,*?*?*?*?*?*?*?*?*?*?*?*?*?*?*?*?*?*?*?*?*?*?,8.1,8.1,100,101651,0,-0,315,0.0,-0.0,0.0,0,0,0,0,197,12.4,10,5,9999,99999,9,999999999,0.0,999,999,99
2050,3,9,5,0,*?*?*?*?*?*?*?*?*?*?*?*?*?*?*?*?*?*?*?*?*?*?,8.1,7.3,96,101651,0,-0,315,0.0,-0.0,0.0,0,0,0,0,198,12.4,10,5,9999,99999,9,999999999,0.0,999,999,99
2050,3,9,6,0,*?*?*?*?*?*?*?*?*?*?*?*?*?*?*?*?*?*?*?*?*?*?,7.6,7.4,100,101651,0,-0,313,0.0,-0.0,0.0,0,0,0,0,200,11.3,10,5,9999,99999,9,999999999,0.0,999,999,99
2050,3,9,7,0,*?*?*?*?*?*?*?*?*?*?*?*?*?*?*?*?*?*?*?*?*?*?,7.1,7.1,100,101651,117,1385,307,15.7,24.6,13.6,1797,1266,1688,281,207,10.8,9,5,9999,99999,9,999999999,0.0,999,999,99
2050,3,9,8,0,*?*?*?*?*?*?*?*?*?*?*?*?*?*?*?*?*?*?*?*?*?*?,8.1,7.7,99,101651,304,1387,311,80.0,48.5,69.4,8777,4035,7856,1809,213,11.3,9,5,9999,99999,9,999999999,0.0,999,999,99
2050,3,9,9,0,*?*?*?*?*?*?*?*?*?*?*?*?*?*?*?*?*?*?*?*?*?*?,9.1,8.3,96,101651,464,1387,316,135.1,53.7,117.2,14835,4980,13225,3240,220,9.3,9,5,9999,99999,9,999999999,0.0,999,999,99
2050,3,9,10,0,*?*?*?*?*?*?*?*?*?*?*?*?*?*?*?*?*?*?*?*?*?*?,10.5,9.1,92,101651,586,1386,322,177.3,55.8,153.7,19483,5395,17336,4490,227,8.2,9,5,9999,99999,9,999999999,0.1,999,999,99
2050,3,9,11,0,*?*?*?*?*?*?*?*?*?*?*?*?*?*?*?*?*?*?*?*?*?*?,12.0,9.3,84,101651,663,1387,329,203.6,56.6,176.5,22394,5574,19906,5353,233,8.8,9,5,9999,99999,9,999999999,0.2,999,999,99
2050,3,9,12,0,*?*?*?*?*?*?*?*?*?*?*?*?*?*?*?*?*?*?*?*?*?*?,12.5,9.3,82,101651,688,1387,331,212.3,56.9,184.1,23353,5628,20750,5654,240,12.4,9,5,9999,99999,9,999999999,0.0,999,999,99
2050,3,9,13,0,*?*?*?*?*?*?*?*?*?*?*?*?*?*?*?*?*?*?*?*?*?*?,12.8,9.7,83,101651,661,1388,333,202.8,56.6,175.8,22300,5573,19822,5326,222,12.4,9,5,9999,99999,9,999999999,0.0,999,999,99
2050,3,9,14,0,*?*?*?*?*?*?*?*?*?*?*?*?*?*?*?*?*?*?*?*?*?*?,12.9,8.8,78,101651,582,1387,333,175.7,55.7,152.3,19309,5385,17181,4441,203,14.4,9,5,9999,99999,9,999999999,0.0,999,999,99
2050,3,9,15,0,*?*?*?*?*?*?*?*?*?*?*?*?*?*?*?*?*?*?*?*?*?*?,12.5,9.2,81,101651,458,1388,331,132.9,53.6,115.3,14594,4953,13012,3179,185,13.9,9,5,9999,99999,9,999999999,0.0,999,999,99
2050,3,9,16,0,*?*?*?*?*?*?*?*?*?*?*?*?*?*?*?*?*?*?*?*?*?*?,12.6,8.8,79,101651,296,1385,335,44.5,0.0,44.5,5196,0,5206,1752,167,13.4,10,5,9999,99999,9,999999999,0.0,999,999,99
2050,3,9,17,0,*?*?*?*?*?*?*?*?*?*?*?*?*?*?*?*?*?*?*?*?*?*?,12.5,9.1,81,101651,109,1387,335,7.4,0.0,7.4,912,-0,912,295,148,12.9,10,5,9999,99999,9,999999999,0.0,999,999,99
2050,3,9,18,0,*?*?*?*?*?*?*?*?*?*?*?*?*?*?*?*?*?*?*?*?*?*?,11.1,9.7,92,101651,0,-0,328,0.0,-0.0,0.0,0,0,0,0,130,14.4,10,5,9999,99999,9,999999999,0.0,999,999,99
2050,3,9,19,0,*?*?*?*?*?*?*?*?*?*?*?*?*?*?*?*?*?*?*?*?*?*?,10.3,9.6,97,101651,0,-0,325,0.0,-0.0,0.0,0,0,0,0,108,12.4,10,5,9999,99999,9,999999999,0.0,999,999,99
2050,3,9,20,0,*?*?*?*?*?*?*?*?*?*?*?*?*?*?*?*?*?*?*?*?*?*?,10.0,9.7,100,101651,0,-0,323,0.0,-0.0,0.0,0,0,0,0,87,10.8,10,5,9999,99999,9,999999999,0.0,999,999,99
2050,3,9,21,0,*?*?*?*?*?*?*?*?*?*?*?*?*?*?*?*?*?*?*?*?*?*?,9.9,9.8,100,101651,0,-0,323,0.0,-0.0,0.0,0,0,0,0,65,12.9,10,5,9999,99999,9,999999999,0.0,999,999,99
2050,3,9,22,0,*?*?*?*?*?*?*?*?*?*?*?*?*?*?*?*?*?*?*?*?*?*?,9.2,9.2,100,101651,0,-0,320,0.0,-0.0,0.0,0,0,0,0,43,16.0,10,5,9999,99999,9,999999999,0.0,999,999,99
2050,3,9,23,0,*?*?*?*?*?*?*?*?*?*?*?*?*?*?*?*?*?*?*?*?*?*?,9.6,9.6,100,101651,0,-0,321,0.0,-0.0,0.0,0,0,0,0,22,12.9,10,5,9999,99999,9,999999999,0.5,999,999,99
2050,3,9,24,0,*?*?*?*?*?*?*?*?*?*?*?*?*?*?*?*?*?*?*?*?*?*?,8.1,5.1,83,101651,0,-0,315,0.0,-0.0,0.0,0,0,0,0,190,13.9,10,5,9999,99999,9,999999999,0.0,999,999,99
2050,3,10,1,0,*?*?*?*?*?*?*?*?*?*?*?*?*?*?*?*?*?*?*?*?*?*?,10.6,6.7,76,103044,0,-0,327,0.0,-0.0,0.0,0,0,0,0,22,14.4,10,5,9999,99999,9,999999999,0.7,999,999,99
2050,3,10,2,0,*?*?*?*?*?*?*?*?*?*?*?*?*?*?*?*?*?*?*?*?*?*?,11.0,5.3,67,103044,0,-0,329,0.0,-0.0,0.0,0,0,0,0,43,13.4,10,5,9999,99999,9,999999999,0.7,999,999,99
2050,3,10,3,0,*?*?*?*?*?*?*?*?*?*?*?*?*?*?*?*?*?*?*?*?*?*?,10.4,5.0,68,103044,0,-0,326,0.0,-0.0,0.0,0,0,0,0,65,11.3,10,5,9999,99999,9,999999999,0.2,999,999,99
2050,3,10,4,0,*?*?*?*?*?*?*?*?*?*?*?*?*?*?*?*?*?*?*?*?*?*?,9.9,4.8,69,103044,0,-0,324,0.0,-0.0,0.0,0,0,0,0,87,12.4,10,5,9999,99999,9,999999999,0.0,999,999,99
2050,3,10,5,0,*?*?*?*?*?*?*?*?*?*?*?*?*?*?*?*?*?*?*?*?*?*?,9.5,5.0,72,103044,0,-0,322,0.0,-0.0,0.0,0,0,0,0,108,12.4,10,5,9999,99999,9,999999999,0.0,999,999,99
2050,3,10,6,0,*?*?*?*?*?*?*?*?*?*?*?*?*?*?*?*?*?*?*?*?*?*?,9.0,4.8,74,103044,0,-0,320,0.0,-0.0,0.0,0,0,0,0,130,11.3,10,5,9999,99999,9,999999999,0.0,999,999,99
2050,3,10,7,0,*?*?*?*?*?*?*?*?*?*?*?*?*?*?*?*?*?*?*?*?*?*?,10.1,6.2,76,103044,126,1388,324,10.7,0.0,10.7,1302,-0,1302,423,148,10.8,10,5,9999,99999,9,999999999,0.0,999,999,99
2050,3,10,8,0,*?*?*?*?*?*?*?*?*?*?*?*?*?*?*?*?*?*?*?*?*?*?,11.0,6.2,72,103044,313,1388,328,47.8,0.0,47.8,5573,0,5585,1889,167,11.3,10,5,9999,99999,9,999999999,0.0,999,999,99
2050,3,10,9,0,*?*?*?*?*?*?*?*?*?*?*?*?*?*?*?*?*?*?*?*?*?*?,13.3,7.6,67,103044,473,1387,339,79.5,0.0,79.5,9299,0,9326,3308,185,9.3,10,5,9999,99999,9,999999999,0.0,999,999,99
2050,3,10,10,0,*?*?*?*?*?*?*?*?*?*?*?*?*?*?*?*?*?*?*?*?*?*?,14.7,7.7,62,103044,595,1387,346,103.8,0.0,103.8,12197,0,12237,4504,203,8.2,10,5,9999,99999,9,999999999,1.2,999,999,99
2050,3,10,11,0,*?*?*?*?*?*?*?*?*?*?*?*?*?*?*?*?*?*?*?*?*?*?,17.0,8.8,57,103044,671,1386,357,118.9,0.0,118.9,14034,0,14083,5294,222,8.8,10,5,9999,99999,9,999999999,0.6,999,999,99
2050,3,10,12,0,*?*?*?*?*?*?*?*?*?*?*?*?*?*?*?*?*?*?*?*?*?*?,18.1,9.2,55,103044,696,1386,362,123.8,0.0,123.8,14643,0,14696,5561,240,12.4,10,5,9999,99999,9,999999999,0.1,999,999,99
2050,3,10,13,0,*?*?*?*?*?*?*?*?*?*?*?*?*?*?*?*?*?*?*?*?*?*?,18.1,9.1,55,103044,668,1386,362,118.3,0.0,118.3,13969,0,14018,5264,247,12.4,10,5,9999,99999,9,999999999,0.0,999,999,99
2050,3,10,14,0,*?*?*?*?*?*?*?*?*?*?*?*?*?*?*?*?*?*?*?*?*?*?,18.0,8.8,54,103044,589,1385,361,102.7,0.0,102.7,12072,0,12111,4447,253,14.4,10,5,9999,99999,9,999999999,0.0,999,999,99
2050,3,10,15,0,*?*?*?*?*?*?*?*?*?*?*?*?*?*?*?*?*?*?*?*?*?*?,18.2,7.1,48,103044,465,1386,363,78.0,0.0,78.0,9121,0,9146,3236,260,13.9,10,5,9999,99999,9,999999999,0.0,999,999,99
2050,3,10,16,0,*?*?*?*?*?*?*?*?*?*?*?*?*?*?*?*?*?*?*?*?*?*?,18.1,6.7,47,103044,304,1388,362,46.0,0.0,46.0,5364,0,5375,1813,267,13.4,10,5,9999,99999,9,999999999,0.0,999,999,99
2050,3,10,17,0,*?*?*?*?*?*?*?*?*?*?*?*?*?*?*?*?*?*?*?*?*?*?,17.9,6.6,47,103044,116,1386,361,8.8,0.0,8.8,1076,-0,1076,349,273,12.9,10,5,9999,99999,9,999999999,0.0,999,999,99
2050,3,10,18,0,*?*?*?*?*?*?*?*?*?*?*?*?*?*?*?*?*?*?*?*?*?*?,15.7,6.2,52,103044,0,-0,351,0.0,-0.0,0.0,0,0,0,0,280,14.4,10,5,9999,99999,9,999999999,0.0,999,999,99
2050,3,10,19,0,*?*?*?*?*?*?*?*?*?*?*?*?*?*?*?*?*?*?*?*?*?*?,14.1,6.6,60,103044,0,-0,343,0.0,-0.0,0.0,0,0,0,0,247,12.4,10,5,9999,99999,9,999999999,0.3,999,999,99
2050,3,10,20,0,*?*?*?*?*?*?*?*?*?*?*?*?*?*?*?*?*?*?*?*?*?*?,13.5,6.1,60,103044,0,-0,340,0.0,-0.0,0.0,0,0,0,0,213,10.8,10,5,9999,99999,9,999999999,0.5,999,999,99
2050,3,10,21,0,*?*?*?*?*?*?*?*?*?*?*?*?*?*?*?*?*?*?*?*?*?*?,12.8,5.3,60,103044,0,-0,337,0.0,-0.0,0.0,0,0,0,0,180,12.9,10,5,9999,99999,9,999999999,0.0,999,999,99
2050,3,10,22,0,*?*?*?*?*?*?*?*?*?*?*?*?*?*?*?*?*?*?*?*?*?*?,12.8,5.9,62,103044,0,-0,337,0.0,-0.0,0.0,0,0,0,0,147,16.0,10,5,9999,99999,9,999999999,0.0,999,999,99
2050,3,10,23,0,*?*?*?*?*?*?*?*?*?*?*?*?*?*?*?*?*?*?*?*?*?*?,11.1,5.3,66,103044,0,-0,329,0.0,-0.0,0.0,0,0,0,0,113,12.9,10,5,9999,99999,9,999999999,0.0,999,999,99
2050,3,10,24,0,*?*?*?*?*?*?*?*?*?*?*?*?*?*?*?*?*?*?*?*?*?*?,9.9,8.3,88,103044,0,-0,323,0.0,-0.0,0.0,0,0,0,0,0,13.9,10,5,9999,99999,9,999999999,0.7,999,999,99
2050,3,11,1,0,*?*?*?*?*?*?*?*?*?*?*?*?*?*?*?*?*?*?*?*?*?*?,7.1,4.3,82,103580,0,-0,311,0.0,-0.0,0.0,0,0,0,0,90,14.4,10,5,9999,99999,9,999999999,0.1,999,999,99
2050,3,11,2,0,*?*?*?*?*?*?*?*?*?*?*?*?*?*?*?*?*?*?*?*?*?*?,5.3,3.8,89,103580,0,-0,303,0.0,-0.0,0.0,0,0,0,0,100,13.4,10,5,9999,99999,9,999999999,0.0,999,999,99
2050,3,11,3,0,*?*?*?*?*?*?*?*?*?*?*?*?*?*?*?*?*?*?*?*?*?*?,5.1,4.5,94,103580,0,-0,302,0.0,-0.0,0.0,0,0,0,0,110,11.3,10,5,9999,99999,9,999999999,1.0,999,999,99
2050,3,11,4,0,*?*?*?*?*?*?*?*?*?*?*?*?*?*?*?*?*?*?*?*?*?*?,4.6,4.6,99,103580,0,-0,300,0.0,-0.0,0.0,0,0,0,0,120,12.4,10,5,9999,99999,9,999999999,1.8,999,999,99
2050,3,11,5,0,*?*?*?*?*?*?*?*?*?*?*?*?*?*?*?*?*?*?*?*?*?*?,4.8,4.6,98,103580,0,-0,301,0.0,-0.0,0.0,0,0,0,0,130,12.4,10,5,9999,99999,9,999999999,1.7,999,999,99
2050,3,11,6,0,*?*?*?*?*?*?*?*?*?*?*?*?*?*?*?*?*?*?*?*?*?*?,4.0,3.2,94,103580,0,-0,298,0.0,-0.0,0.0,0,0,0,0,140,11.3,10,5,9999,99999,9,999999999,0.0,999,999,99
2050,3,11,7,0,*?*?*?*?*?*?*?*?*?*?*?*?*?*?*?*?*?*?*?*?*?*?,3.2,3.2,99,103580,135,1390,281,34.0,124.9,21.8,3680,6330,3142,377,152,10.8,7,4,9999,99999,9,999999999,0.0,999,999,99
2050,3,11,8,0,*?*?*?*?*?*?*?*?*?*?*?*?*?*?*?*?*?*?*?*?*?*?,5.5,2.9,82,103580,321,1385,286,149.4,288.8,82.5,15459,23040,10570,1526,163,11.3,6,3,9999,99999,9,999999999,0.0,999,999,99
2050,3,11,9,0,*?*?*?*?*?*?*?*?*?*?*?*?*?*?*?*?*?*?*?*?*?*?,7.9,5.1,82,103580,481,1385,275,280.1,559.0,86.0,29011,51222,12357,1636,175,9.3,1,0,9999,99999,9,999999999,0.0,999,999,99
2050,3,11,10,0,*?*?*?*?*?*?*?*?*?*?*?*?*?*?*?*?*?*?*?*?*?*?,10.2,6.6,78,103580,603,1385,287,363.5,578.8,111.6,37749,55574,15564,2221,187,8.2,1,0,9999,99999,9,999999999,0.0,999,999,99
2050,3,11,11,0,*?*?*?*?*?*?*?*?*?*?*?*?*?*?*?*?*?*?*?*?*?*?,13.0,7.0,67,103580,679,1385,312,402.6,482.9,165.9,42538,48188,20418,3464,198,8.8,4,2,9999,99999,9,999999999,0.0,999,999,99
2050,3,11,12,0,*?*?*?*?*?*?*?*?*?*?*?*?*?*?*?*?*?*?*?*?*?*?,14.5,5.9,56,103580,704,1386,322,403.5,417.0,191.7,42213,41773,23025,4116,210,12.4,5,3,9999,99999,9,999999999,0.0,999,999,99
2050,3,11,13,0,*?*?*?*?*?*?*?*?*?*?*?*?*?*?*?*?*?*?*?*?*?*?,14.9,6.6,57,103580,676,1386,325,385.6,415.0,183.2,40304,41312,22109,3862,185,12.4,5,3,9999,99999,9,999999999,0.0,999,999,99
2050,3,11,14,0,*?*?*?*?*?*?*?*?*?*?*?*?*?*?*?*?*?*?*?*?*?*?,14.6,6.7,58,103580,597,1386,323,335.2,408.5,159.2,34959,39737,19488,3211,160,14.4,5,3,9999,99999,9,999999999,0.0,999,999,99
2050,3,11,15,0,*?*?*?*?*?*?*?*?*?*?*?*?*?*?*?*?*?*?*?*?*?*?,14.6,6.9,59,103580,472,1385,319,265.5,458.0,109.4,27937,42095,13985,2069,135,13.9,4,2,9999,99999,9,999999999,0.0,999,999,99
2050,3,11,16,0,*?*?*?*?*?*?*?*?*?*?*?*?*?*?*?*?*?*?*?*?*?*?,14.7,7.3,61,103580,311,1387,337,109.2,122.7,81.7,11922,10000,9466,1771,110,13.4,8,4,9999,99999,9,999999999,1.0,999,999,99
2050,3,11,17,0,*?*?*?*?*?*?*?*?*?*?*?*?*?*?*?*?*?*?*?*?*?*?,13.3,7.3,66,103580,123,1385,335,17.7,26.6,15.4,2027,1393,1903,319,85,12.9,9,5,9999,99999,9,999999999,0.5,999,999,99
2050,3,11,18,0,*?*?*?*?*?*?*?*?*?*?*?*?*?*?*?*?*?*?*?*?*?*?,12.2,7.7,73,103580,0,-0,334,0.0,-0.0,0.0,0,0,0,0,60,14.4,10,5,9999,99999,9,999999999,0.3,999,999,99
2050,3,11,19,0,*?*?*?*?*?*?*?*?*?*?*?*?*?*?*?*?*?*?*?*?*?*?,9.8,7.9,87,103580,0,-0,323,0.0,-0.0,0.0,0,0,0,0,63,12.4,10,5,9999,99999,9,999999999,0.1,999,999,99
2050,3,11,20,0,*?*?*?*?*?*?*?*?*?*?*?*?*?*?*?*?*?*?*?*?*?*?,8.5,7.7,94,103580,0,-0,317,0.0,-0.0,0.0,0,0,0,0,67,10.8,10,5,9999,99999,9,999999999,0.0,999,999,99
2050,3,11,21,0,*?*?*?*?*?*?*?*?*?*?*?*?*?*?*?*?*?*?*?*?*?*?,8.1,7.9,98,103580,0,-0,315,0.0,-0.0,0.0,0,0,0,0,70,12.9,10,5,9999,99999,9,999999999,0.4,999,999,99
2050,3,11,22,0,*?*?*?*?*?*?*?*?*?*?*?*?*?*?*?*?*?*?*?*?*?*?,7.0,7.0,99,103580,0,-0,310,0.0,-0.0,0.0,0,0,0,0,73,16.0,10,5,9999,99999,9,999999999,0.0,999,999,99
2050,3,11,23,0,*?*?*?*?*?*?*?*?*?*?*?*?*?*?*?*?*?*?*?*?*?*?,7.1,7.1,99,103580,0,-0,311,0.0,-0.0,0.0,0,0,0,0,77,12.9,10,5,9999,99999,9,999999999,0.3,999,999,99
2050,3,11,24,0,*?*?*?*?*?*?*?*?*?*?*?*?*?*?*?*?*?*?*?*?*?*?,9.4,4.8,72,103580,0,-0,321,0.0,-0.0,0.0,0,0,0,0,80,13.9,10,5,9999,99999,9,999999999,0.0,999,999,99
2050,3,12,1,0,*?*?*?*?*?*?*?*?*?*?*?*?*?*?*?*?*?*?*?*?*?*?,7.8,5.6,85,103252,0,-0,314,0.0,-0.0,0.0,0,0,0,0,82,14.4,10,5,9999,99999,9,999999999,0.6,999,999,99
2050,3,12,2,0,*?*?*?*?*?*?*?*?*?*?*?*?*?*?*?*?*?*?*?*?*?*?,8.0,5.0,81,103252,0,-0,315,0.0,-0.0,0.0,0,0,0,0,83,13.4,10,5,9999,99999,9,999999999,0.6,999,999,99
2050,3,12,3,0,*?*?*?*?*?*?*?*?*?*?*?*?*?*?*?*?*?*?*?*?*?*?,7.5,4.5,80,103252,0,-0,313,0.0,-0.0,0.0,0,0,0,0,85,11.3,10,5,9999,99999,9,999999999,0.8,999,999,99
2050,3,12,4,0,*?*?*?*?*?*?*?*?*?*?*?*?*?*?*?*?*?*?*?*?*?*?,7.1,4.1,81,103252,0,-0,311,0.0,-0.0,0.0,0,0,0,0,87,12.4,10,5,9999,99999,9,999999999,0.8,999,999,99
2050,3,12,5,0,*?*?*?*?*?*?*?*?*?*?*?*?*?*?*?*?*?*?*?*?*?*?,7.7,4.8,80,103252,0,-0,314,0.0,-0.0,0.0,0,0,0,0,88,12.4,10,5,9999,99999,9,999999999,0.8,999,999,99
2050,3,12,6,0,*?*?*?*?*?*?*?*?*?*?*?*?*?*?*?*?*?*?*?*?*?*?,7.3,4.1,79,103252,0,-0,312,0.0,-0.0,0.0,0,0,0,0,90,11.3,10,5,9999,99999,9,999999999,0.8,999,999,99
2050,3,12,7,0,*?*?*?*?*?*?*?*?*?*?*?*?*?*?*?*?*?*?*?*?*?*?,6.8,3.9,81,103252,143,1382,283,47.5,270.2,19.6,4980,15727,3182,369,120,10.8,4,2,9999,99999,9,999999999,0.4,999,999,99
2050,3,12,8,0,*?*?*?*?*?*?*?*?*?*?*?*?*?*?*?*?*?*?*?*?*?*?,7.9,4.6,79,103252,330,1385,270,176.8,519.6,53.0,18359,42684,8013,990,150,11.3,0,0,9999,99999,9,999999999,0.2,999,999,99
2050,3,12,9,0,*?*?*?*?*?*?*?*?*?*?*?*?*?*?*?*?*?*?*?*?*?*?,9.0,5.6,78,103252,489,1383,298,266.9,396.3,126.8,27777,36746,15831,2443,180,9.3,5,3,9999,99999,9,999999999,0.0,999,999,99
2050,3,12,10,0,*?*?*?*?*?*?*?*?*?*?*?*?*?*?*?*?*?*?*?*?*?*?,9.7,6.1,77,103252,611,1384,284,369.4,579.9,113.4,38364,55811,15781,2265,210,8.2,1,0,9999,99999,9,999999999,0.0,999,999,99
2050,3,12,11,0,*?*?*?*?*?*?*?*?*?*?*?*?*?*?*?*?*?*?*?*?*?*?,10.9,7.1,77,103252,687,1385,295,420.1,569.0,137.8,43521,55556,18592,2838,240,8.8,2,1,9999,99999,9,999999999,0.0,999,999,99
2050,3,12,12,0,*?*?*?*?*?*?*?*?*?*?*?*?*?*?*?*?*?*?*?*?*?*?,11.3,7.3,75,103252,712,1385,313,383.4,334.2,211.7,41076,34760,23744,4833,270,12.4,6,3,9999,99999,9,999999999,0.1,999,999,99
2050,3,12,13,0,*?*?*?*?*?*?*?*?*?*?*?*?*?*?*?*?*?*?*?*?*?*?,11.1,6.4,72,103252,683,1384,312,366.5,332.7,202.3,39208,34381,22752,4543,262,12.4,6,3,9999,99999,9,999999999,0.0,999,999,99
2050,3,12,14,0,*?*?*?*?*?*?*?*?*?*?*?*?*?*?*?*?*?*?*?*?*?*?,11.5,7.0,73,103252,604,1384,310,340.1,409.2,161.5,35471,39909,19739,3271,253,14.4,5,3,9999,99999,9,999999999,0.0,999,999,99
2050,3,12,15,0,*?*?*?*?*?*?*?*?*?*?*?*?*?*?*?*?*?*?*?*?*?*?,11.1,5.9,70,103252,479,1384,329,81.0,0.0,81.0,9471,0,9498,3375,245,13.9,10,5,9999,99999,9,999999999,0.0,999,999,99
2050,3,12,16,0,*?*?*?*?*?*?*?*?*?*?*?*?*?*?*?*?*?*?*?*?*?*?,11.2,5.6,68,103252,318,1386,312,147.4,287.9,81.4,15254,22868,10439,1504,237,13.4,6,3,9999,99999,9,999999999,0.0,999,999,99
2050,3,12,17,0,*?*?*?*?*?*?*?*?*?*?*?*?*?*?*?*?*?*?*?*?*?*?,10.4,5.5,71,103252,130,1384,317,26.7,71.7,20.0,2935,3314,2568,336,228,12.9,8,4,9999,99999,9,999999999,0.1,999,999,99
2050,3,12,18,0,*?*?*?*?*?*?*?*?*?*?*?*?*?*?*?*?*?*?*?*?*?*?,11.1,4.3,62,103252,0,-0,329,0.0,-0.0,0.0,0,0,0,0,220,14.4,10,5,9999,99999,9,999999999,0.1,999,999,99
2050,3,12,19,0,*?*?*?*?*?*?*?*?*?*?*?*?*?*?*?*?*?*?*?*?*?*?,9.6,3.2,64,103252,0,-0,323,0.0,-0.0,0.0,0,0,0,0,203,12.4,10,5,9999,99999,9,999999999,0.1,999,999,99
2050,3,12,20,0,*?*?*?*?*?*?*?*?*?*?*?*?*?*?*?*?*?*?*?*?*?*?,9.0,4.6,73,103252,0,-0,320,0.0,-0.0,0.0,0,0,0,0,187,10.8,10,5,9999,99999,9,999999999,0.0,999,999,99
2050,3,12,21,0,*?*?*?*?*?*?*?*?*?*?*?*?*?*?*?*?*?*?*?*?*?*?,8.6,4.8,76,103252,0,-0,318,0.0,-0.0,0.0,0,0,0,0,170,12.9,10,5,9999,99999,9,999999999,0.0,999,999,99
2050,3,12,22,0,*?*?*?*?*?*?*?*?*?*?*?*?*?*?*?*?*?*?*?*?*?*?,8.4,4.5,75,103252,0,-0,317,0.0,-0.0,0.0,0,0,0,0,153,16.0,10,5,9999,99999,9,999999999,0.0,999,999,99
2050,3,12,23,0,*?*?*?*?*?*?*?*?*?*?*?*?*?*?*?*?*?*?*?*?*?*?,7.9,3.8,74,103252,0,-0,315,0.0,-0.0,0.0,0,0,0,0,137,12.9,10,5,9999,99999,9,999999999,0.0,999,999,99
2050,3,12,24,0,*?*?*?*?*?*?*?*?*?*?*?*?*?*?*?*?*?*?*?*?*?*?,7.2,6.4,93,103252,0,-0,311,0.0,-0.0,0.0,0,0,0,0,80,13.9,10,5,9999,99999,9,999999999,0.6,999,999,99
2050,3,13,1,0,*?*?*?*?*?*?*?*?*?*?*?*?*?*?*?*?*?*?*?*?*?*?,6.6,5.3,91,103101,0,-0,309,0.0,-0.0,0.0,0,0,0,0,125,14.4,10,5,9999,99999,9,999999999,0.0,999,999,99
2050,3,13,2,0,*?*?*?*?*?*?*?*?*?*?*?*?*?*?*?*?*?*?*?*?*?*?,5.7,5.8,100,103101,0,-0,305,0.0,-0.0,0.0,0,0,0,0,130,13.4,10,5,9999,99999,9,999999999,0.0,999,999,99
2050,3,13,3,0,*?*?*?*?*?*?*?*?*?*?*?*?*?*?*?*?*?*?*?*?*?*?,5.1,4.6,97,103101,0,-0,302,0.0,-0.0,0.0,0,0,0,0,135,11.3,10,5,9999,99999,9,999999999,0.1,999,999,99
2050,3,13,4,0,*?*?*?*?*?*?*?*?*?*?*?*?*?*?*?*?*?*?*?*?*?*?,5.3,4.5,95,103101,0,-0,303,0.0,-0.0,0.0,0,0,0,0,140,12.4,10,5,9999,99999,9,999999999,0.3,999,999,99
2050,3,13,5,0,*?*?*?*?*?*?*?*?*?*?*?*?*?*?*?*?*?*?*?*?*?*?,5.3,4.8,97,103101,0,-0,303,0.0,-0.0,0.0,0,0,0,0,145,12.4,10,5,9999,99999,9,999999999,0.3,999,999,99
2050,3,13,6,0,*?*?*?*?*?*?*?*?*?*?*?*?*?*?*?*?*?*?*?*?*?*?,5.0,3.6,92,103101,0,-0,302,0.0,-0.0,0.0,0,0,0,0,150,11.3,10,5,9999,99999,9,999999999,0.1,999,999,99
2050,3,13,7,0,*?*?*?*?*?*?*?*?*?*?*?*?*?*?*?*?*?*?*?*?*?*?,4.7,3.0,90,103101,152,1384,301,16.0,0.0,16.0,1906,-0,1907,623,165,10.8,10,5,9999,99999,9,999999999,0.0,999,999,99
2050,3,13,8,0,*?*?*?*?*?*?*?*?*?*?*?*?*?*?*?*?*?*?*?*?*?*?,5.5,3.4,86,103101,338,1382,304,53.0,0.0,53.0,6180,0,6194,2110,180,11.3,10,5,9999,99999,9,999999999,0.0,999,999,99
2050,3,13,9,0,*?*?*?*?*?*?*?*?*?*?*?*?*?*?*?*?*?*?*?*?*?*?,6.4,3.2,81,103101,498,1384,308,84.7,0.0,84.7,9915,0,9944,3554,195,9.3,10,5,9999,99999,9,999999999,0.0,999,999,99
2050,3,13,10,0,*?*?*?*?*?*?*?*?*?*?*?*?*?*?*?*?*?*?*?*?*?*?,8.9,4.5,74,103101,620,1385,319,108.9,0.0,108.9,12819,0,12862,4766,210,8.2,10,5,9999,99999,9,999999999,0.0,999,999,99
2050,3,13,11,0,*?*?*?*?*?*?*?*?*?*?*?*?*?*?*?*?*?*?*?*?*?*?,9.7,4.6,71,103101,695,1384,323,123.9,0.0,123.9,14646,0,14699,5561,225,8.8,10,5,9999,99999,9,999999999,0.0,999,999,99
2050,3,13,12,0,*?*?*?*?*?*?*?*?*?*?*?*?*?*?*?*?*?*?*?*?*?*?,10.5,5.0,69,103101,719,1383,326,128.7,0.0,128.7,15237,0,15294,5823,240,12.4,10,5,9999,99999,9,999999999,0.0,999,999,99
2050,3,13,13,0,*?*?*?*?*?*?*?*?*?*?*?*?*?*?*?*?*?*?*?*?*?*?,10.3,6.1,75,103101,691,1384,325,123.0,0.0,123.0,14543,0,14596,5515,242,12.4,10,5,9999,99999,9,999999999,0.0,999,999,99
2050,3,13,14,0,*?*?*?*?*?*?*?*?*?*?*?*?*?*?*?*?*?*?*?*?*?*?,10.4,6.9,79,103101,611,1383,326,107.2,0.0,107.2,12622,0,12664,4681,243,14.4,10,5,9999,99999,9,999999999,0.0,999,999,99
2050,3,13,15,0,*?*?*?*?*?*?*?*?*?*?*?*?*?*?*?*?*?*?*?*?*?*?,10.7,6.9,77,103101,487,1385,327,82.4,0.0,82.4,9646,0,9674,3446,245,13.9,10,5,9999,99999,9,999999999,0.0,999,999,99
2050,3,13,16,0,*?*?*?*?*?*?*?*?*?*?*?*?*?*?*?*?*?*?*?*?*?*?,10.4,7.9,84,103101,325,1385,325,50.3,0.0,50.3,5863,0,5876,1994,247,13.4,10,5,9999,99999,9,999999999,0.0,999,999,99
2050,3,13,17,0,*?*?*?*?*?*?*?*?*?*?*?*?*?*?*?*?*?*?*?*?*?*?,10.0,7.6,85,103101,137,1384,324,13.0,0.0,13.0,1563,-0,1563,510,248,12.9,10,5,9999,99999,9,999999999,0.0,999,999,99
2050,3,13,18,0,*?*?*?*?*?*?*?*?*?*?*?*?*?*?*?*?*?*?*?*?*?*?,8.9,7.3,90,103101,0,-0,319,0.0,-0.0,0.0,0,0,0,0,250,14.4,10,5,9999,99999,9,999999999,0.0,999,999,99
2050,3,13,19,0,*?*?*?*?*?*?*?*?*?*?*?*?*?*?*?*?*?*?*?*?*?*?,8.3,7.9,97,103101,0,-0,316,0.0,-0.0,0.0,0,0,0,0,237,12.4,10,5,9999,99999,9,999999999,0.0,999,999,99
2050,3,13,20,0,*?*?*?*?*?*?*?*?*?*?*?*?*?*?*?*?*?*?*?*?*?*?,7.6,7.6,100,103101,0,-0,313,0.0,-0.0,0.0,0,0,0,0,223,10.8,10,5,9999,99999,9,999999999,0.0,999,999,99
2050,3,13,21,0,*?*?*?*?*?*?*?*?*?*?*?*?*?*?*?*?*?*?*?*?*?*?,6.9,7.0,100,103101,0,-0,310,0.0,-0.0,0.0,0,0,0,0,210,12.9,10,5,9999,99999,9,999999999,0.0,999,999,99
2050,3,13,22,0,*?*?*?*?*?*?*?*?*?*?*?*?*?*?*?*?*?*?*?*?*?*?,7.4,7.0,98,103101,0,-0,312,0.0,-0.0,0.0,0,0,0,0,197,16.0,10,5,9999,99999,9,999999999,0.0,999,999,99
2050,3,13,23,0,*?*?*?*?*?*?*?*?*?*?*?*?*?*?*?*?*?*?*?*?*?*?,6.7,6.7,100,103101,0,-0,309,0.0,-0.0,0.0,0,0,0,0,183,12.9,10,5,9999,99999,9,999999999,0.0,999,999,99
2050,3,13,24,0,*?*?*?*?*?*?*?*?*?*?*?*?*?*?*?*?*?*?*?*?*?*?,7.4,4.5,82,103101,0,-0,312,0.0,-0.0,0.0,0,0,0,0,120,13.9,10,5,9999,99999,9,999999999,0.0,999,999,99
2050,3,14,1,0,*?*?*?*?*?*?*?*?*?*?*?*?*?*?*?*?*?*?*?*?*?*?,5.2,5.1,100,102401,0,-0,303,0.0,-0.0,0.0,0,0,0,0,198,14.4,10,5,9999,99999,9,999999999,0.0,999,999,99
2050,3,14,2,0,*?*?*?*?*?*?*?*?*?*?*?*?*?*?*?*?*?*?*?*?*?*?,4.4,4.3,100,102401,0,-0,299,0.0,-0.0,0.0,0,0,0,0,227,13.4,10,5,9999,99999,9,999999999,0.0,999,999,99
2050,3,14,3,0,*?*?*?*?*?*?*?*?*?*?*?*?*?*?*?*?*?*?*?*?*?*?,4.4,4.5,100,102401,0,-0,299,0.0,-0.0,0.0,0,0,0,0,255,11.3,10,5,9999,99999,9,999999999,0.0,999,999,99
2050,3,14,4,0,*?*?*?*?*?*?*?*?*?*?*?*?*?*?*?*?*?*?*?*?*?*?,4.3,4.3,100,102401,0,-0,299,0.0,-0.0,0.0,0,0,0,0,283,12.4,10,5,9999,99999,9,999999999,0.0,999,999,99
2050,3,14,5,0,*?*?*?*?*?*?*?*?*?*?*?*?*?*?*?*?*?*?*?*?*?*?,4.0,3.9,100,102401,0,-0,298,0.0,-0.0,0.0,0,0,0,0,312,12.4,10,5,9999,99999,9,999999999,0.0,999,999,99
2050,3,14,6,0,*?*?*?*?*?*?*?*?*?*?*?*?*?*?*?*?*?*?*?*?*?*?,3.6,3.6,100,102401,0,-0,296,0.0,-0.0,0.0,0,0,0,0,340,11.3,10,5,9999,99999,9,999999999,0.0,999,999,99
2050,3,14,7,0,*?*?*?*?*?*?*?*?*?*?*?*?*?*?*?*?*?*?*?*?*?*?,3.2,3.2,100,102401,161,1385,294,17.7,0.0,17.7,2107,-0,2109,690,322,10.8,10,5,9999,99999,9,999999999,0.0,999,999,99
2050,3,14,8,0,*?*?*?*?*?*?*?*?*?*?*?*?*?*?*?*?*?*?*?*?*?*?,4.5,4.5,100,102401,347,1383,300,54.8,0.0,54.8,6385,0,6399,2185,303,11.3,10,5,9999,99999,9,999999999,0.0,999,999,99
2050,3,14,9,0,*?*?*?*?*?*?*?*?*?*?*?*?*?*?*?*?*?*?*?*?*?*?,5.8,4.8,100,102401,506,1382,305,86.4,0.0,86.4,10120,0,10150,3637,285,9.3,10,5,9999,99999,9,999999999,0.0,999,999,99
2050,3,14,10,0,*?*?*?*?*?*?*?*?*?*?*?*?*?*?*?*?*?*?*?*?*?*?,7.6,5.8,96,102401,628,1384,313,110.6,0.0,110.6,13024,0,13069,4854,267,8.2,10,5,9999,99999,9,999999999,0.0,999,999,99
2050,3,14,11,0,*?*?*?*?*?*?*?*?*?*?*?*?*?*?*?*?*?*?*?*?*?*?,10.0,6.6,87,102401,703,1383,324,125.5,0.0,125.5,14848,0,14902,5650,248,8.8,10,5,9999,99999,9,999999999,0.0,999,999,99
2050,3,14,12,0,*?*?*?*?*?*?*?*?*?*?*?*?*?*?*?*?*?*?*?*?*?*?,10.4,6.2,82,102401,727,1383,326,130.3,0.0,130.3,15435,0,15493,5911,230,12.4,10,5,9999,99999,9,999999999,0.0,999,999,99
2050,3,14,13,0,*?*?*?*?*?*?*?*?*?*?*?*?*?*?*?*?*?*?*?*?*?*?,10.1,7.0,88,102401,698,1383,324,124.6,0.0,124.6,14733,0,14787,5599,237,12.4,10,5,9999,99999,9,999999999,0.0,999,999,99
2050,3,14,14,0,*?*?*?*?*?*?*?*?*?*?*?*?*?*?*?*?*?*?*?*?*?*?,10.6,7.1,86,102401,619,1384,326,108.8,0.0,108.8,12806,0,12849,4760,243,14.4,10,5,9999,99999,9,999999999,0.0,999,999,99
2050,3,14,15,0,*?*?*?*?*?*?*?*?*?*?*?*?*?*?*?*?*?*?*?*?*?*?,10.5,6.9,85,102401,494,1384,326,83.9,0.0,83.9,9820,0,9849,3516,250,13.9,10,5,9999,99999,9,999999999,0.0,999,999,99
2050,3,14,16,0,*?*?*?*?*?*?*?*?*?*?*?*?*?*?*?*?*?*?*?*?*?*?,10.1,7.1,89,102401,332,1384,324,51.7,0.0,51.7,6029,0,6043,2054,257,13.4,10,5,9999,99999,9,999999999,0.0,999,999,99
2050,3,14,17,0,*?*?*?*?*?*?*?*?*?*?*?*?*?*?*?*?*?*?*?*?*?*?,10.1,6.9,87,102401,144,1383,324,14.4,0.0,14.4,1724,-0,1725,563,263,12.9,10,5,9999,99999,9,999999999,0.0,999,999,99
2050,3,14,18,0,*?*?*?*?*?*?*?*?*?*?*?*?*?*?*?*?*?*?*?*?*?*?,8.4,6.2,94,102401,0,-0,317,0.0,-0.0,0.0,0,0,0,0,270,14.4,10,5,9999,99999,9,999999999,0.0,999,999,99
2050,3,14,19,0,*?*?*?*?*?*?*?*?*?*?*?*?*?*?*?*?*?*?*?*?*?*?,7.5,5.6,95,102401,0,-0,313,0.0,-0.0,0.0,0,0,0,0,273,12.4,10,5,9999,99999,9,999999999,0.0,999,999,99
2050,3,14,20,0,*?*?*?*?*?*?*?*?*?*?*?*?*?*?*?*?*?*?*?*?*?*?,6.8,4.6,94,102401,0,-0,310,0.0,-0.0,0.0,0,0,0,0,277,10.8,10,5,9999,99999,9,999999999,0.0,999,999,99
2050,3,14,21,0,*?*?*?*?*?*?*?*?*?*?*?*?*?*?*?*?*?*?*?*?*?*?,6.6,4.5,94,102401,0,-0,309,0.0,-0.0,0.0,0,0,0,0,280,12.9,10,5,9999,99999,9,999999999,0.0,999,999,99
2050,3,14,22,0,*?*?*?*?*?*?*?*?*?*?*?*?*?*?*?*?*?*?*?*?*?*?,6.3,5.6,100,102401,0,-0,307,0.0,-0.0,0.0,0,0,0,0,283,16.0,10,5,9999,99999,9,999999999,0.5,999,999,99
2050,3,14,23,0,*?*?*?*?*?*?*?*?*?*?*?*?*?*?*?*?*?*?*?*?*?*?,5.8,5.0,100,102401,0,-0,305,0.0,-0.0,0.0,0,0,0,0,287,12.9,10,5,9999,99999,9,999999999,0.5,999,999,99
2050,3,14,24,0,*?*?*?*?*?*?*?*?*?*?*?*?*?*?*?*?*?*?*?*?*?*?,6.0,6.1,100,102401,0,-0,306,0.0,-0.0,0.0,0,0,0,0,170,13.9,10,5,9999,99999,9,999999999,0.0,999,999,99
2050,3,15,1,0,*?*?*?*?*?*?*?*?*?*?*?*?*?*?*?*?*?*?*?*?*?*?,5.5,2.7,80,102363,0,-0,304,0.0,-0.0,0.0,0,0,0,0,283,14.4,10,5,9999,99999,9,999999999,0.3,999,999,99
2050,3,15,2,0,*?*?*?*?*?*?*?*?*?*?*?*?*?*?*?*?*?*?*?*?*?*?,5.6,1.5,73,102363,0,-0,305,0.0,-0.0,0.0,0,0,0,0,277,13.4,10,5,9999,99999,9,999999999,0.0,999,999,99
2050,3,15,3,0,*?*?*?*?*?*?*?*?*?*?*?*?*?*?*?*?*?*?*?*?*?*?,5.2,1.7,77,102363,0,-0,303,0.0,-0.0,0.0,0,0,0,0,270,11.3,10,5,9999,99999,9,999999999,0.0,999,999,99
2050,3,15,4,0,*?*?*?*?*?*?*?*?*?*?*?*?*?*?*?*?*?*?*?*?*?*?,5.3,2.5,80,102363,0,-0,304,0.0,-0.0,0.0,0,0,0,0,263,12.4,10,5,9999,99999,9,999999999,0.0,999,999,99
2050,3,15,5,0,*?*?*?*?*?*?*?*?*?*?*?*?*?*?*?*?*?*?*?*?*?*?,5.2,2.7,81,102363,0,-0,303,0.0,-0.0,0.0,0,0,0,0,257,12.4,10,5,9999,99999,9,999999999,0.0,999,999,99
2050,3,15,6,0,*?*?*?*?*?*?*?*?*?*?*?*?*?*?*?*?*?*?*?*?*?*?,4.8,2.1,80,102363,0,-0,301,0.0,-0.0,0.0,0,0,0,0,250,11.3,10,5,9999,99999,9,999999999,0.0,999,999,99
2050,3,15,7,0,*?*?*?*?*?*?*?*?*?*?*?*?*?*?*?*?*?*?*?*?*?*?,4.4,1.0,77,102363,170,1386,290,44.9,92.3,33.6,4835,5142,4165,592,250,10.8,8,4,9999,99999,9,999999999,0.0,999,999,99
2050,3,15,8,0,*?*?*?*?*?*?*?*?*?*?*?*?*?*?*?*?*?*?*?*?*?*?,4.0,1.0,79,102363,356,1384,288,130.1,127.4,97.3,14178,11013,11196,2137,250,11.3,8,4,9999,99999,9,999999999,0.0,999,999,99
2050,3,15,9,0,*?*?*?*?*?*?*?*?*?*?*?*?*?*?*?*?*?*?*?*?*?*?,6.3,2.1,72,102363,515,1383,298,202.9,137.3,151.8,22099,13288,17255,3504,250,9.3,8,4,9999,99999,9,999999999,0.0,999,999,99
2050,3,15,10,0,*?*?*?*?*?*?*?*?*?*?*?*?*?*?*?*?*?*?*?*?*?*?,8.5,3.0,67,102363,636,1383,308,258.4,141.5,193.3,28181,14314,21823,4684,250,8.2,8,4,9999,99999,9,999999999,0.0,999,999,99
2050,3,15,11,0,*?*?*?*?*?*?*?*?*?*?*?*?*?*?*?*?*?*?*?*?*?*?,9.4,3.0,63,102363,711,1382,312,292.7,143.4,219.0,31967,14760,24630,5503,250,8.8,8,4,9999,99999,9,999999999,0.0,999,999,99
2050,3,15,12,0,*?*?*?*?*?*?*?*?*?*?*?*?*?*?*?*?*?*?*?*?*?*?,10.5,3.2,59,102363,735,1383,312,358.8,241.0,230.7,38334,25165,25666,5407,250,12.4,7,4,9999,99999,9,999999999,0.2,999,999,99
2050,3,15,13,0,*?*?*?*?*?*?*?*?*?*?*?*?*?*?*?*?*?*?*?*?*?*?,10.7,2.9,57,102363,706,1383,318,290.4,143.3,217.2,31710,14719,24450,5443,252,12.4,8,4,9999,99999,9,999999999,0.2,999,999,99
2050,3,15,14,0,*?*?*?*?*?*?*?*?*?*?*?*?*?*?*?*?*?*?*?*?*?*?,10.6,3.6,61,102363,626,1383,322,191.5,56.3,166.1,21058,5502,18724,4947,253,14.4,9,5,9999,99999,9,999999999,0.0,999,999,99
2050,3,15,15,0,*?*?*?*?*?*?*?*?*?*?*?*?*?*?*?*?*?*?*?*?*?*?,10.8,4.1,61,102363,501,1383,328,85.4,0.0,85.4,9994,0,10023,3586,255,13.9,10,5,9999,99999,9,999999999,0.0,999,999,99
2050,3,15,16,0,*?*?*?*?*?*?*?*?*?*?*?*?*?*?*?*?*?*?*?*?*?*?,10.7,3.2,58,102363,339,1384,323,92.3,50.1,80.0,10129,4303,9055,2110,257,13.4,9,5,9999,99999,9,999999999,0.0,999,999,99
2050,3,15,17,0,*?*?*?*?*?*?*?*?*?*?*?*?*?*?*?*?*?*?*?*?*?*?,10.2,2.9,59,102363,151,1383,320,27.5,33.4,23.8,3090,1961,2885,497,258,12.9,9,5,9999,99999,9,999999999,0.0,999,999,99
2050,3,15,18,0,*?*?*?*?*?*?*?*?*?*?*?*?*?*?*?*?*?*?*?*?*?*?,8.7,2.5,63,102363,0,-0,319,0.0,-0.0,0.0,0,0,0,0,260,14.4,10,5,9999,99999,9,999999999,0.0,999,999,99
2050,3,15,19,0,*?*?*?*?*?*?*?*?*?*?*?*?*?*?*?*?*?*?*?*?*?*?,8.0,2.9,68,102363,0,-0,315,0.0,-0.0,0.0,0,0,0,0,260,12.4,10,5,9999,99999,9,999999999,0.0,999,999,99
2050,3,15,20,0,*?*?*?*?*?*?*?*?*?*?*?*?*?*?*?*?*?*?*?*?*?*?,7.2,3.4,74,102363,0,-0,312,0.0,-0.0,0.0,0,0,0,0,260,10.8,10,5,9999,99999,9,999999999,0.0,999,999,99
2050,3,15,21,0,*?*?*?*?*?*?*?*?*?*?*?*?*?*?*?*?*?*?*?*?*?*?,6.8,2.7,72,102363,0,-0,310,0.0,-0.0,0.0,0,0,0,0,260,12.9,10,5,9999,99999,9,999999999,0.0,999,999,99
2050,3,15,22,0,*?*?*?*?*?*?*?*?*?*?*?*?*?*?*?*?*?*?*?*?*?*?,6.2,2.7,75,102363,0,-0,307,0.0,-0.0,0.0,0,0,0,0,260,16.0,10,5,9999,99999,9,999999999,0.0,999,999,99
2050,3,15,23,0,*?*?*?*?*?*?*?*?*?*?*?*?*?*?*?*?*?*?*?*?*?*?,5.3,2.7,81,102363,0,-0,303,0.0,-0.0,0.0,0,0,0,0,260,12.9,10,5,9999,99999,9,999999999,0.0,999,999,99
2050,3,15,24,0,*?*?*?*?*?*?*?*?*?*?*?*?*?*?*?*?*?*?*?*?*?*?,5.4,3.8,87,102363,0,-0,304,0.0,-0.0,0.0,0,0,0,0,290,13.9,10,5,9999,99999,9,999999999,0.2,999,999,99
2050,3,16,1,0,*?*?*?*?*?*?*?*?*?*?*?*?*?*?*?*?*?*?*?*?*?*?,2.8,2.5,100,102090,0,-0,293,0.0,-0.0,0.0,0,0,0,0,258,17.5,10,5,9999,99999,9,999999999,0.0,999,999,99
2050,3,16,2,0,*?*?*?*?*?*?*?*?*?*?*?*?*?*?*?*?*?*?*?*?*?*?,1.9,1.9,100,102090,0,-0,289,0.0,-0.0,0.0,0,0,0,0,257,15.5,10,5,9999,99999,9,999999999,0.0,999,999,99
2050,3,16,3,0,*?*?*?*?*?*?*?*?*?*?*?*?*?*?*?*?*?*?*?*?*?*?,1.3,1.3,100,102090,0,-0,287,0.0,-0.0,0.0,0,0,0,0,255,14.9,10,5,9999,99999,9,999999999,0.0,999,999,99
2050,3,16,4,0,*?*?*?*?*?*?*?*?*?*?*?*?*?*?*?*?*?*?*?*?*?*?,0.6,0.6,100,102090,0,-0,284,0.0,-0.0,0.0,0,0,0,0,253,10.8,10,5,9999,99999,9,999999999,0.0,999,999,99
2050,3,16,5,0,*?*?*?*?*?*?*?*?*?*?*?*?*?*?*?*?*?*?*?*?*?*?,0.4,0.4,100,102090,0,-0,283,0.0,-0.0,0.0,0,0,0,0,252,13.4,10,5,9999,99999,9,999999999,0.0,999,999,99
2050,3,16,6,0,*?*?*?*?*?*?*?*?*?*?*?*?*?*?*?*?*?*?*?*?*?*?,0.3,0.4,100,102090,0,-0,283,0.0,-0.0,0.0,0,0,0,0,250,8.2,10,5,9999,99999,9,999999999,0.0,999,999,99
2050,3,16,7,0,*?*?*?*?*?*?*?*?*?*?*?*?*?*?*?*?*?*?*?*?*?*?,1.1,-1.1,90,102090,178,1379,286,21.3,0.0,21.3,2511,-0,2513,824,248,12.9,10,5,9999,99999,9,999999999,0.0,999,999,99
2050,3,16,8,0,*?*?*?*?*?*?*?*?*?*?*?*?*?*?*?*?*?*?*?*?*?*?,2.0,-0.6,88,102090,364,1381,285,101.2,51.1,87.8,11108,4470,9924,2333,247,11.3,9,5,9999,99999,9,999999999,0.2,999,999,99
2050,3,16,9,0,*?*?*?*?*?*?*?*?*?*?*?*?*?*?*?*?*?*?*?*?*?*?,4.0,0.8,85,102090,523,1381,293,156.1,54.8,135.4,17150,5210,15272,3841,245,14.4,9,5,9999,99999,9,999999999,0.1,999,999,99
2050,3,16,10,0,*?*?*?*?*?*?*?*?*?*?*?*?*?*?*?*?*?*?*?*?*?*?,5.8,3.0,88,102090,644,1382,306,113.9,0.0,113.9,13434,0,13481,5030,243,13.4,10,5,9999,99999,9,999999999,0.0,999,999,99
2050,3,16,11,0,*?*?*?*?*?*?*?*?*?*?*?*?*?*?*?*?*?*?*?*?*?*?,7.0,4.1,88,102090,719,1382,306,223.8,57.2,194.0,24625,5689,21870,6061,242,12.4,9,5,9999,99999,9,999999999,0.0,999,999,99
2050,3,16,12,0,*?*?*?*?*?*?*?*?*?*?*?*?*?*?*?*?*?*?*?*?*?*?,7.3,2.7,77,102090,742,1381,307,231.9,57.4,201.1,25526,5728,22664,6361,240,12.9,9,5,9999,99999,9,999999999,0.0,999,999,99
2050,3,16,13,0,*?*?*?*?*?*?*?*?*?*?*?*?*?*?*?*?*?*?*?*?*?*?,7.5,1.9,73,102090,713,1381,308,221.8,57.2,192.3,24406,5679,21677,5989,243,12.4,9,5,9999,99999,9,999999999,0.0,999,999,99
2050,3,16,14,0,*?*?*?*?*?*?*?*?*?*?*?*?*?*?*?*?*?*?*?*?*?*?,7.6,2.5,75,102090,633,1381,309,194.2,56.4,168.3,21345,5520,18977,5032,247,11.3,9,5,9999,99999,9,999999999,0.0,999,999,99
2050,3,16,15,0,*?*?*?*?*?*?*?*?*?*?*?*?*?*?*?*?*?*?*?*?*?*?,7.8,4.8,87,102090,508,1382,310,150.8,54.6,130.8,16563,5158,14753,3685,250,11.8,9,5,9999,99999,9,999999999,0.0,999,999,99
2050,3,16,16,0,*?*?*?*?*?*?*?*?*?*?*?*?*?*?*?*?*?*?*?*?*?*?,7.7,3.9,82,102090,346,1383,309,94.8,50.4,82.2,10399,4352,9295,2171,253,11.3,9,5,9999,99999,9,999999999,0.0,999,999,99
2050,3,16,17,0,*?*?*?*?*?*?*?*?*?*?*?*?*?*?*?*?*?*?*?*?*?*?,7.1,4.3,88,102090,158,1383,311,17.2,0.0,17.2,2044,-0,2046,669,257,8.8,10,5,9999,99999,9,999999999,0.0,999,999,99
2050,3,16,18,0,*?*?*?*?*?*?*?*?*?*?*?*?*?*?*?*?*?*?*?*?*?*?,6.0,3.9,92,102090,0,-0,306,0.0,-0.0,0.0,0,0,0,0,260,11.3,10,5,9999,99999,9,999999999,0.0,999,999,99
2050,3,16,19,0,*?*?*?*?*?*?*?*?*?*?*?*?*?*?*?*?*?*?*?*?*?*?,4.6,4.3,100,102090,0,-0,300,0.0,-0.0,0.0,0,0,0,0,258,9.8,10,5,9999,99999,9,999999999,0.0,999,999,99
2050,3,16,20,0,*?*?*?*?*?*?*?*?*?*?*?*?*?*?*?*?*?*?*?*?*?*?,3.7,3.8,100,102090,0,-0,296,0.0,-0.0,0.0,0,0,0,0,257,12.4,10,5,9999,99999,9,999999999,0.0,999,999,99
2050,3,16,21,0,*?*?*?*?*?*?*?*?*?*?*?*?*?*?*?*?*?*?*?*?*?*?,2.6,2.7,100,102090,0,-0,292,0.0,-0.0,0.0,0,0,0,0,255,9.3,10,5,9999,99999,9,999999999,0.0,999,999,99
2050,3,16,22,0,*?*?*?*?*?*?*?*?*?*?*?*?*?*?*?*?*?*?*?*?*?*?,2.1,2.1,100,102090,0,-0,290,0.0,-0.0,0.0,0,0,0,0,253,9.3,10,5,9999,99999,9,999999999,0.0,999,999,99
2050,3,16,23,0,*?*?*?*?*?*?*?*?*?*?*?*?*?*?*?*?*?*?*?*?*?*?,3.3,3.2,100,102090,0,-0,295,0.0,-0.0,0.0,0,0,0,0,252,11.3,10,5,9999,99999,9,999999999,0.0,999,999,99
2050,3,16,24,0,*?*?*?*?*?*?*?*?*?*?*?*?*?*?*?*?*?*?*?*?*?*?,4.4,2.5,94,102090,0,-0,300,0.0,-0.0,0.0,0,0,0,0,260,14.4,10,5,9999,99999,9,999999999,0.0,999,999,99
2050,3,17,1,0,*?*?*?*?*?*?*?*?*?*?*?*?*?*?*?*?*?*?*?*?*?*?,4.6,-0.0,71,101615,0,-0,301,0.0,-0.0,0.0,0,0,0,0,250,17.5,10,5,9999,99999,9,999999999,0.0,999,999,99
2050,3,17,2,0,*?*?*?*?*?*?*?*?*?*?*?*?*?*?*?*?*?*?*?*?*?*?,4.5,-1.5,63,101615,0,-0,301,0.0,-0.0,0.0,0,0,0,0,250,15.5,10,5,9999,99999,9,999999999,0.0,999,999,99
2050,3,17,3,0,*?*?*?*?*?*?*?*?*?*?*?*?*?*?*?*?*?*?*?*?*?*?,4.4,-1.7,63,101615,0,-0,300,0.0,-0.0,0.0,0,0,0,0,250,14.9,10,5,9999,99999,9,999999999,0.7,999,999,99
2050,3,17,4,0,*?*?*?*?*?*?*?*?*?*?*?*?*?*?*?*?*?*?*?*?*?*?,4.5,-1.3,65,101615,0,-0,301,0.0,-0.0,0.0,0,0,0,0,250,10.8,10,5,9999,99999,9,999999999,1.9,999,999,99
2050,3,17,5,0,*?*?*?*?*?*?*?*?*?*?*?*?*?*?*?*?*?*?*?*?*?*?,4.5,-1.1,66,101615,0,-0,301,0.0,-0.0,0.0,0,0,0,0,250,13.4,10,5,9999,99999,9,999999999,1.9,999,999,99
2050,3,17,6,0,*?*?*?*?*?*?*?*?*?*?*?*?*?*?*?*?*?*?*?*?*?*?,4.5,-0.8,67,101615,0,-0,301,0.0,-0.0,0.0,0,0,0,0,250,8.2,10,5,9999,99999,9,999999999,1.0,999,999,99
2050,3,17,7,0,*?*?*?*?*?*?*?*?*?*?*?*?*?*?*?*?*?*?*?*?*?*?,5.0,-0.6,66,101615,187,1381,303,23.0,0.0,23.0,2713,-0,2716,892,247,12.9,10,5,9999,99999,9,999999999,0.0,999,999,99
2050,3,17,8,0,*?*?*?*?*?*?*?*?*?*?*?*?*?*?*?*?*?*?*?*?*?*?,5.2,-0.6,65,101615,373,1381,304,60.0,0.0,60.0,6998,0,7015,2414,243,11.3,10,5,9999,99999,9,999999999,0.0,999,999,99
2050,3,17,9,0,*?*?*?*?*?*?*?*?*?*?*?*?*?*?*?*?*?*?*?*?*?*?,6.2,0.2,64,101615,532,1382,308,91.6,0.0,91.6,10739,0,10772,3890,240,14.4,10,5,9999,99999,9,999999999,0.0,999,999,99
2050,3,17,10,0,*?*?*?*?*?*?*?*?*?*?*?*?*?*?*?*?*?*?*?*?*?*?,6.6,0.8,66,101615,652,1380,309,115.6,0.0,115.6,13638,0,13685,5118,237,13.4,10,5,9999,99999,9,999999999,0.0,999,999,99
2050,3,17,11,0,*?*?*?*?*?*?*?*?*?*?*?*?*?*?*?*?*?*?*?*?*?*?,6.9,0.2,62,101615,727,1381,311,130.5,0.0,130.5,15453,0,15511,5918,233,12.4,10,5,9999,99999,9,999999999,0.0,999,999,99
2050,3,17,12,0,*?*?*?*?*?*?*?*?*?*?*?*?*?*?*?*?*?*?*?*?*?*?,6.4,0.6,65,101615,750,1381,309,135.1,0.0,135.1,16024,0,16086,6174,230,12.9,10,5,9999,99999,9,999999999,0.0,999,999,99
2050,3,17,13,0,*?*?*?*?*?*?*?*?*?*?*?*?*?*?*?*?*?*?*?*?*?*?,6.5,0.6,65,101615,721,1382,309,129.2,0.0,129.2,15303,0,15359,5851,230,12.4,10,5,9999,99999,9,999999999,0.0,999,999,99
2050,3,17,14,0,*?*?*?*?*?*?*?*?*?*?*?*?*?*?*?*?*?*?*?*?*?*?,6.9,-0.4,59,101615,640,1380,311,113.3,0.0,113.3,13349,0,13395,4992,230,11.3,10,5,9999,99999,9,999999999,0.0,999,999,99
2050,3,17,15,0,*?*?*?*?*?*?*?*?*?*?*?*?*?*?*?*?*?*?*?*?*?*?,7.0,-0.0,60,101615,515,1382,311,88.3,0.0,88.3,10340,0,10371,3726,230,11.8,10,5,9999,99999,9,999999999,0.0,999,999,99
2050,3,17,16,0,*?*?*?*?*?*?*?*?*?*?*?*?*?*?*?*?*?*?*?*?*?*?,6.8,-1.9,52,101615,353,1383,311,56.0,0.0,56.0,6525,0,6541,2237,230,11.3,10,5,9999,99999,9,999999999,0.0,999,999,99
2050,3,17,17,0,*?*?*?*?*?*?*?*?*?*?*?*?*?*?*?*?*?*?*?*?*?*?,7.0,-2.2,50,101615,165,1383,312,18.6,0.0,18.6,2204,-0,2206,722,230,8.8,10,5,9999,99999,9,999999999,0.0,999,999,99
2050,3,17,18,0,*?*?*?*?*?*?*?*?*?*?*?*?*?*?*?*?*?*?*?*?*?*?,6.4,-2.4,51,101615,0,-0,309,0.0,-0.0,0.0,0,0,0,0,230,11.3,10,5,9999,99999,9,999999999,0.0,999,999,99
2050,3,17,19,0,*?*?*?*?*?*?*?*?*?*?*?*?*?*?*?*?*?*?*?*?*?*?,6.0,-3.1,50,101615,0,-0,307,0.0,-0.0,0.0,0,0,0,0,228,9.8,10,5,9999,99999,9,999999999,0.0,999,999,99
2050,3,17,20,0,*?*?*?*?*?*?*?*?*?*?*?*?*?*?*?*?*?*?*?*?*?*?,5.7,-3.9,47,101615,0,-0,306,0.0,-0.0,0.0,0,0,0,0,227,12.4,10,5,9999,99999,9,999999999,0.0,999,999,99
2050,3,17,21,0,*?*?*?*?*?*?*?*?*?*?*?*?*?*?*?*?*?*?*?*?*?*?,5.0,-5.0,46,101615,0,-0,303,0.0,-0.0,0.0,0,0,0,0,225,9.3,10,5,9999,99999,9,999999999,0.0,999,999,99
2050,3,17,22,0,*?*?*?*?*?*?*?*?*?*?*?*?*?*?*?*?*?*?*?*?*?*?,5.2,-4.2,48,101615,0,-0,304,0.0,-0.0,0.0,0,0,0,0,223,9.3,10,5,9999,99999,9,999999999,0.0,999,999,99
2050,3,17,23,0,*?*?*?*?*?*?*?*?*?*?*?*?*?*?*?*?*?*?*?*?*?*?,5.8,-3.4,49,101615,0,-0,307,0.0,-0.0,0.0,0,0,0,0,222,11.3,10,5,9999,99999,9,999999999,0.0,999,999,99
2050,3,17,24,0,*?*?*?*?*?*?*?*?*?*?*?*?*?*?*?*?*?*?*?*?*?*?,4.4,1.7,82,101615,0,-0,300,0.0,-0.0,0.0,0,0,0,0,250,14.4,10,5,9999,99999,9,999999999,0.0,999,999,99
2050,3,18,1,0,*?*?*?*?*?*?*?*?*?*?*?*?*?*?*?*?*?*?*?*?*?*?,6.7,1.9,72,100853,0,-0,310,0.0,-0.0,0.0,0,0,0,0,215,11.8,10,5,9999,99999,9,999999999,0.0,999,999,99
2050,3,18,2,0,*?*?*?*?*?*?*?*?*?*?*?*?*?*?*?*?*?*?*?*?*?*?,6.7,3.9,83,100853,0,-0,309,0.0,-0.0,0.0,0,0,0,0,210,13.9,10,5,9999,99999,9,999999999,0.0,999,999,99
2050,3,18,3,0,*?*?*?*?*?*?*?*?*?*?*?*?*?*?*?*?*?*?*?*?*?*?,7.0,4.6,86,100853,0,-0,311,0.0,-0.0,0.0,0,0,0,0,205,15.5,10,5,9999,99999,9,999999999,0.0,999,999,99
2050,3,18,4,0,*?*?*?*?*?*?*?*?*?*?*?*?*?*?*?*?*?*?*?*?*?*?,6.7,5.0,89,100853,0,-0,309,0.0,-0.0,0.0,0,0,0,0,200,16.0,10,5,9999,99999,9,999999999,0.0,999,999,99
2050,3,18,5,0,*?*?*?*?*?*?*?*?*?*?*?*?*?*?*?*?*?*?*?*?*?*?,6.4,3.9,85,100853,0,-0,308,0.0,-0.0,0.0,0,0,0,0,195,16.0,10,5,9999,99999,9,999999999,0.0,999,999,99
2050,3,18,6,0,*?*?*?*?*?*?*?*?*?*?*?*?*?*?*?*?*?*?*?*?*?*?,6.8,3.9,83,100853,0,-0,310,0.0,-0.0,0.0,0,0,0,0,190,17.0,10,5,9999,99999,9,999999999,0.0,999,999,99
2050,3,18,7,0,*?*?*?*?*?*?*?*?*?*?*?*?*?*?*?*?*?*?*?*?*?*?,7.2,4.1,81,100853,196,1382,307,43.1,40.4,37.3,4788,2701,4448,787,200,16.5,9,5,9999,99999,9,999999999,0.0,999,999,99
2050,3,18,8,0,*?*?*?*?*?*?*?*?*?*?*?*?*?*?*?*?*?*?*?*?*?*?,7.8,3.8,77,100853,381,1379,310,107.3,51.6,93.0,11774,4580,10513,2488,210,14.9,9,5,9999,99999,9,999999999,0.0,999,999,99
2050,3,18,9,0,*?*?*?*?*?*?*?*?*?*?*?*?*?*?*?*?*?*?*?*?*?*?,9.2,2.7,64,100853,540,1381,316,162.1,55.1,140.6,17809,5269,15854,4020,220,7.2,9,5,9999,99999,9,999999999,0.0,999,999,99
2050,3,18,10,0,*?*?*?*?*?*?*?*?*?*?*?*?*?*?*?*?*?*?*?*?*?*?,10.6,4.5,66,100853,660,1380,322,203.8,56.7,176.7,22411,5580,19917,5355,230,8.2,9,5,9999,99999,9,999999999,0.0,999,999,99
2050,3,18,11,0,*?*?*?*?*?*?*?*?*?*?*?*?*?*?*?*?*?*?*?*?*?*?,11.7,5.1,65,100853,735,1381,327,229.5,57.3,199.0,25255,5716,22425,6270,240,8.2,9,5,9999,99999,9,999999999,0.0,999,999,99
2050,3,18,12,0,*?*?*?*?*?*?*?*?*?*?*?*?*?*?*?*?*?*?*?*?*?*?,11.9,6.2,69,100853,758,1381,328,237.5,57.5,205.9,26139,5752,23203,6570,250,8.8,9,5,9999,99999,9,999999999,0.0,999,999,99
2050,3,18,13,0,*?*?*?*?*?*?*?*?*?*?*?*?*?*?*?*?*?*?*?*?*?*?,12.1,6.2,68,100853,728,1380,329,227.2,57.3,197.0,24998,5706,22198,6183,255,10.8,9,5,9999,99999,9,999999999,0.0,999,999,99
2050,3,18,14,0,*?*?*?*?*?*?*?*?*?*?*?*?*?*?*?*?*?*?*?*?*?*?,11.9,5.1,64,100853,647,1379,328,199.3,56.5,172.8,21917,5553,19481,5203,260,9.8,9,5,9999,99999,9,999999999,0.0,999,999,99
2050,3,18,15,0,*?*?*?*?*?*?*?*?*?*?*?*?*?*?*?*?*?*?*?*?*?*?,11.7,5.0,64,100853,522,1381,327,155.8,54.8,135.1,17117,5209,15242,3833,265,10.3,9,5,9999,99999,9,999999999,0.0,999,999,99
2050,3,18,16,0,*?*?*?*?*?*?*?*?*?*?*?*?*?*?*?*?*?*?*?*?*?*?,11.9,5.3,64,100853,359,1379,328,99.7,50.9,86.4,10938,4444,9772,2293,270,11.8,9,5,9999,99999,9,999999999,0.1,999,999,99
2050,3,18,17,0,*?*?*?*?*?*?*?*?*?*?*?*?*?*?*?*?*?*?*?*?*?*?,11.9,6.4,69,100853,172,1383,328,34.7,37.1,30.1,3881,2308,3620,631,275,10.8,9,5,9999,99999,9,999999999,0.9,999,999,99
2050,3,18,18,0,*?*?*?*?*?*?*?*?*?*?*?*?*?*?*?*?*?*?*?*?*?*?,11.0,7.4,79,100853,0,-0,328,0.0,-0.0,0.0,0,0,0,0,280,7.7,10,5,9999,99999,9,999999999,0.1,999,999,99
2050,3,18,19,0,*?*?*?*?*?*?*?*?*?*?*?*?*?*?*?*?*?*?*?*?*?*?,10.0,7.4,85,100853,0,-0,324,0.0,-0.0,0.0,0,0,0,0,272,8.2,10,5,9999,99999,9,999999999,0.0,999,999,99
2050,3,18,20,0,*?*?*?*?*?*?*?*?*?*?*?*?*?*?*?*?*?*?*?*?*?*?,9.1,7.0,87,100853,0,-0,320,0.0,-0.0,0.0,0,0,0,0,263,9.3,10,5,9999,99999,9,999999999,0.0,999,999,99
2050,3,18,21,0,*?*?*?*?*?*?*?*?*?*?*?*?*?*?*?*?*?*?*?*?*?*?,8.6,7.6,94,100853,0,-0,317,0.0,-0.0,0.0,0,0,0,0,255,10.8,10,5,9999,99999,9,999999999,0.0,999,999,99
2050,3,18,22,0,*?*?*?*?*?*?*?*?*?*?*?*?*?*?*?*?*?*?*?*?*?*?,8.6,8.5,100,100853,0,-0,317,0.0,-0.0,0.0,0,0,0,0,247,11.8,10,5,9999,99999,9,999999999,0.0,999,999,99
2050,3,18,23,0,*?*?*?*?*?*?*?*?*?*?*?*?*?*?*?*?*?*?*?*?*?*?,8.5,7.4,93,100853,0,-0,317,0.0,-0.0,0.0,0,0,0,0,238,11.3,10,5,9999,99999,9,999999999,0.0,999,999,99
2050,3,18,24,0,*?*?*?*?*?*?*?*?*?*?*?*?*?*?*?*?*?*?*?*?*?*?,6.4,-0.6,61,100853,0,-0,309,0.0,-0.0,0.0,0,0,0,0,220,13.9,10,5,9999,99999,9,999999999,0.0,999,999,99
2050,3,19,1,0,*?*?*?*?*?*?*?*?*?*?*?*?*?*?*?*?*?*?*?*?*?*?,8.6,6.7,87,100913,0,-0,317,0.0,-0.0,0.0,0,0,0,0,230,11.8,10,5,9999,99999,9,999999999,0.0,999,999,99
2050,3,19,2,0,*?*?*?*?*?*?*?*?*?*?*?*?*?*?*?*?*?*?*?*?*?*?,9.0,6.2,83,100913,0,-0,319,0.0,-0.0,0.0,0,0,0,0,230,13.9,10,5,9999,99999,9,999999999,0.0,999,999,99
2050,3,19,3,0,*?*?*?*?*?*?*?*?*?*?*?*?*?*?*?*?*?*?*?*?*?*?,8.2,5.6,83,100913,0,-0,316,0.0,-0.0,0.0,0,0,0,0,230,15.5,10,5,9999,99999,9,999999999,0.0,999,999,99
2050,3,19,4,0,*?*?*?*?*?*?*?*?*?*?*?*?*?*?*?*?*?*?*?*?*?*?,8.1,6.7,91,100913,0,-0,315,0.0,-0.0,0.0,0,0,0,0,230,16.0,10,5,9999,99999,9,999999999,0.0,999,999,99
2050,3,19,5,0,*?*?*?*?*?*?*?*?*?*?*?*?*?*?*?*?*?*?*?*?*?*?,7.9,4.8,81,100913,0,-0,315,0.0,-0.0,0.0,0,0,0,0,230,16.0,10,5,9999,99999,9,999999999,0.0,999,999,99
2050,3,19,6,0,*?*?*?*?*?*?*?*?*?*?*?*?*?*?*?*?*?*?*?*?*?*?,8.0,6.4,89,100913,4,1244,315,0.0,0.0,0.0,0,0,0,0,230,17.0,10,5,9999,99999,9,999999999,0.0,999,999,99
2050,3,19,7,0,*?*?*?*?*?*?*?*?*?*?*?*?*?*?*?*?*?*?*?*?*?*?,8.1,6.6,89,100913,205,1383,315,26.6,0.0,26.6,3118,0,3123,1028,232,16.5,10,5,9999,99999,9,999999999,0.0,999,999,99
2050,3,19,8,0,*?*?*?*?*?*?*?*?*?*?*?*?*?*?*?*?*?*?*?*?*?*?,8.5,6.2,86,100913,390,1379,313,110.3,51.9,95.7,12107,4630,10808,2567,233,14.9,9,5,9999,99999,9,999999999,0.0,999,999,99
2050,3,19,9,0,*?*?*?*?*?*?*?*?*?*?*?*?*?*?*?*?*?*?*?*?*?*?,9.7,6.9,82,100913,548,1379,314,218.8,138.7,163.6,23828,13627,18560,3826,235,7.2,8,4,9999,99999,9,999999999,0.0,999,999,99
2050,3,19,10,0,*?*?*?*?*?*?*?*?*?*?*?*?*?*?*?*?*?*?*?*?*?*?,10.5,6.6,76,100913,668,1379,318,273.9,142.5,204.9,29883,14529,23088,5044,237,8.2,8,4,9999,99999,9,999999999,0.0,999,999,99
2050,3,19,11,0,*?*?*?*?*?*?*?*?*?*?*?*?*?*?*?*?*?*?*?*?*?*?,11.5,5.8,68,100913,742,1379,331,133.7,0.0,133.7,15854,0,15914,6096,238,8.2,10,5,9999,99999,9,999999999,0.0,999,999,99
2050,3,19,12,0,*?*?*?*?*?*?*?*?*?*?*?*?*?*?*?*?*?*?*?*?*?*?,11.9,5.9,66,100913,765,1379,328,240.2,57.6,208.3,26442,5764,23470,6673,240,8.8,9,5,9999,99999,9,999999999,0.0,999,999,99
2050,3,19,13,0,*?*?*?*?*?*?*?*?*?*?*?*?*?*?*?*?*?*?*?*?*?*?,11.8,5.9,67,100913,735,1379,319,359.9,241.1,231.4,38436,25209,25700,5432,235,10.8,7,4,9999,99999,9,999999999,0.0,999,999,99
2050,3,19,14,0,*?*?*?*?*?*?*?*?*?*?*?*?*?*?*?*?*?*?*?*?*?*?,11.7,5.8,66,100913,655,1381,310,373.8,413.7,177.6,39036,40980,21487,3703,230,9.8,5,3,9999,99999,9,999999999,0.0,999,999,99
2050,3,19,15,0,*?*?*?*?*?*?*?*?*?*?*?*?*?*?*?*?*?*?*?*?*?*?,11.7,6.7,71,100913,529,1380,306,304.4,467.1,125.4,32044,44308,15841,2427,225,10.3,4,2,9999,99999,9,999999999,0.0,999,999,99
2050,3,19,16,0,*?*?*?*?*?*?*?*?*?*?*?*?*?*?*?*?*?*?*?*?*?*?,11.5,7.4,75,100913,366,1378,306,196.3,434.8,80.9,20669,36747,10582,1483,220,11.8,4,2,9999,99999,9,999999999,0.0,999,999,99
2050,3,19,17,0,*?*?*?*?*?*?*?*?*?*?*?*?*?*?*?*?*?*?*?*?*?*?,11.6,7.3,74,100913,178,1376,298,73.4,381.4,24.1,7534,26161,3944,488,215,10.8,2,1,9999,99999,9,999999999,0.0,999,999,99
2050,3,19,18,0,*?*?*?*?*?*?*?*?*?*?*?*?*?*?*?*?*?*?*?*?*?*?,11.3,7.1,75,100913,0,-0,330,0.0,-0.0,0.0,0,0,0,0,210,7.7,10,5,9999,99999,9,999999999,0.0,999,999,99
2050,3,19,19,0,*?*?*?*?*?*?*?*?*?*?*?*?*?*?*?*?*?*?*?*?*?*?,10.5,6.9,78,100913,0,-0,326,0.0,-0.0,0.0,0,0,0,0,208,8.2,10,5,9999,99999,9,999999999,0.0,999,999,99
2050,3,19,20,0,*?*?*?*?*?*?*?*?*?*?*?*?*?*?*?*?*?*?*?*?*?*?,9.5,6.4,80,100913,0,-0,322,0.0,-0.0,0.0,0,0,0,0,207,9.3,10,5,9999,99999,9,999999999,0.0,999,999,99
2050,3,19,21,0,*?*?*?*?*?*?*?*?*?*?*?*?*?*?*?*?*?*?*?*?*?*?,9.4,5.8,78,100913,0,-0,321,0.0,-0.0,0.0,0,0,0,0,205,10.8,10,5,9999,99999,9,999999999,0.0,999,999,99
2050,3,19,22,0,*?*?*?*?*?*?*?*?*?*?*?*?*?*?*?*?*?*?*?*?*?*?,9.3,5.5,77,100913,0,-0,321,0.0,-0.0,0.0,0,0,0,0,203,11.8,10,5,9999,99999,9,999999999,0.0,999,999,99
2050,3,19,23,0,*?*?*?*?*?*?*?*?*?*?*?*?*?*?*?*?*?*?*?*?*?*?,8.9,6.1,82,100913,0,-0,319,0.0,-0.0,0.0,0,0,0,0,202,11.3,10,5,9999,99999,9,999999999,0.0,999,999,99
2050,3,19,24,0,*?*?*?*?*?*?*?*?*?*?*?*?*?*?*?*?*?*?*?*?*?*?,8.5,7.1,90,100913,0,-0,317,0.0,-0.0,0.0,0,0,0,0,230,13.9,10,5,9999,99999,9,999999999,0.0,999,999,99
2050,3,20,1,0,*?*?*?*?*?*?*?*?*?*?*?*?*?*?*?*?*?*?*?*?*?*?,7.4,5.3,88,99420,0,-0,312,0.0,-0.0,0.0,0,0,0,0,198,11.3,10,5,9999,99999,9,999999999,0.0,999,999,99
2050,3,20,2,0,*?*?*?*?*?*?*?*?*?*?*?*?*?*?*?*?*?*?*?*?*?*?,6.7,5.0,90,99420,0,-0,309,0.0,-0.0,0.0,0,0,0,0,197,10.3,10,5,9999,99999,9,999999999,0.0,999,999,99
2050,3,20,3,0,*?*?*?*?*?*?*?*?*?*?*?*?*?*?*?*?*?*?*?*?*?*?,6.1,5.1,94,99420,0,-0,307,0.0,-0.0,0.0,0,0,0,0,195,11.3,10,5,9999,99999,9,999999999,0.0,999,999,99
2050,3,20,4,0,*?*?*?*?*?*?*?*?*?*?*?*?*?*?*?*?*?*?*?*?*?*?,6.1,5.1,95,99420,0,-0,307,0.0,-0.0,0.0,0,0,0,0,193,11.8,10,5,9999,99999,9,999999999,0.0,999,999,99
2050,3,20,5,0,*?*?*?*?*?*?*?*?*?*?*?*?*?*?*?*?*?*?*?*?*?*?,6.0,3.4,84,99420,0,-0,306,0.0,-0.0,0.0,0,0,0,0,192,8.8,10,5,9999,99999,9,999999999,0.0,999,999,99
2050,3,20,6,0,*?*?*?*?*?*?*?*?*?*?*?*?*?*?*?*?*?*?*?*?*?*?,6.2,3.0,81,99420,13,1347,307,0.0,0.0,0.0,0,0,0,0,190,12.9,10,5,9999,99999,9,999999999,0.0,999,999,99
2050,3,20,7,0,*?*?*?*?*?*?*?*?*?*?*?*?*?*?*?*?*?*?*?*?*?*?,6.4,3.0,80,99420,213,1377,304,49.2,42.3,42.6,5453,2950,5056,903,197,10.3,9,5,9999,99999,9,999999999,0.0,999,999,99
2050,3,20,8,0,*?*?*?*?*?*?*?*?*?*?*?*?*?*?*?*?*?*?*?*?*?*?,6.9,3.2,78,99420,399,1380,306,113.4,52.2,98.3,12440,4678,11103,2647,203,8.8,9,5,9999,99999,9,999999999,0.0,999,999,99
2050,3,20,9,0,*?*?*?*?*?*?*?*?*?*?*?*?*?*?*?*?*?*?*?*?*?*?,7.2,3.6,79,99420,557,1380,302,222.7,139.0,166.6,24261,13706,18886,3908,210,10.8,8,4,9999,99999,9,999999999,0.0,999,999,99
2050,3,20,10,0,*?*?*?*?*?*?*?*?*?*?*?*?*?*?*?*?*?*?*?*?*?*?,9.0,5.1,77,99420,676,1378,311,277.7,142.7,207.7,30306,14578,23401,5135,217,8.2,8,4,9999,99999,9,999999999,0.0,999,999,99
2050,3,20,11,0,*?*?*?*?*?*?*?*?*?*?*?*?*?*?*?*?*?*?*?*?*?*?,9.3,4.5,72,99420,750,1379,316,235.1,57.5,203.9,25881,5742,22975,6480,223,9.3,9,5,9999,99999,9,999999999,0.0,999,999,99
2050,3,20,12,0,*?*?*?*?*?*?*?*?*?*?*?*?*?*?*?*?*?*?*?*?*?*?,9.5,4.3,70,99420,773,1379,317,242.9,57.7,210.6,26745,5775,23736,6779,230,8.2,9,5,9999,99999,9,999999999,0.0,999,999,99
2050,3,20,13,0,*?*?*?*?*?*?*?*?*?*?*?*?*?*?*?*?*?*?*?*?*?*?,9.5,3.8,68,99420,742,1378,313,308.0,144.2,230.4,33651,14922,25868,5896,235,9.8,8,4,9999,99999,9,999999999,0.0,999,999,99
2050,3,20,14,0,*?*?*?*?*?*?*?*?*?*?*?*?*?*?*?*?*?*?*?*?*?*?,9.6,4.5,71,99420,662,1380,309,320.2,238.2,205.9,34093,24434,23089,4624,240,10.3,7,4,9999,99999,9,999999999,0.3,999,999,99
2050,3,20,15,0,*?*?*?*?*?*?*?*?*?*?*?*?*?*?*?*?*?*?*?*?*?*?,9.6,5.6,77,99420,536,1380,305,279.3,322.2,154.2,29713,31566,17636,3222,245,11.3,6,3,9999,99999,9,999999999,0.0,999,999,99
2050,3,20,16,0,*?*?*?*?*?*?*?*?*?*?*?*?*?*?*?*?*?*?*?*?*?*?,9.8,6.7,82,99420,373,1378,315,138.5,129.0,103.6,15088,11350,11898,2287,250,13.9,8,4,9999,99999,9,999999999,0.0,999,999,99
2050,3,20,17,0,*?*?*?*?*?*?*?*?*?*?*?*?*?*?*?*?*?*?*?*?*?*?,9.5,7.0,85,99420,185,1377,317,39.5,39.1,34.2,4399,2545,4090,720,255,14.4,9,5,9999,99999,9,999999999,0.0,999,999,99
2050,3,20,18,0,*?*?*?*?*?*?*?*?*?*?*?*?*?*?*?*?*?*?*?*?*?*?,8.6,5.9,84,99420,0,-0,318,0.0,-0.0,0.0,0,0,0,0,260,14.4,10,5,9999,99999,9,999999999,0.0,999,999,99
2050,3,20,19,0,*?*?*?*?*?*?*?*?*?*?*?*?*?*?*?*?*?*?*?*?*?*?,8.2,6.4,89,99420,0,-0,316,0.0,-0.0,0.0,0,0,0,0,255,15.5,10,5,9999,99999,9,999999999,0.1,999,999,99
2050,3,20,20,0,*?*?*?*?*?*?*?*?*?*?*?*?*?*?*?*?*?*?*?*?*?*?,7.6,6.2,91,99420,0,-0,313,0.0,-0.0,0.0,0,0,0,0,250,15.5,10,5,9999,99999,9,999999999,0.3,999,999,99
2050,3,20,21,0,*?*?*?*?*?*?*?*?*?*?*?*?*?*?*?*?*?*?*?*?*?*?,7.4,5.9,91,99420,0,-0,312,0.0,-0.0,0.0,0,0,0,0,245,13.9,10,5,9999,99999,9,999999999,0.0,999,999,99
2050,3,20,22,0,*?*?*?*?*?*?*?*?*?*?*?*?*?*?*?*?*?*?*?*?*?*?,6.9,5.6,92,99420,0,-0,310,0.0,-0.0,0.0,0,0,0,0,240,13.9,10,5,9999,99999,9,999999999,0.7,999,999,99
2050,3,20,23,0,*?*?*?*?*?*?*?*?*?*?*?*?*?*?*?*?*?*?*?*?*?*?,7.1,5.5,90,99420,0,-0,311,0.0,-0.0,0.0,0,0,0,0,235,13.4,10,5,9999,99999,9,999999999,0.4,999,999,99
2050,3,20,24,0,*?*?*?*?*?*?*?*?*?*?*?*?*?*?*?*?*?*?*?*?*?*?,8.4,5.6,84,99420,0,-0,317,0.0,-0.0,0.0,0,0,0,0,200,10.8,10,5,9999,99999,9,999999999,0.0,999,999,99
2050,3,21,1,0,*?*?*?*?*?*?*?*?*?*?*?*?*?*?*?*?*?*?*?*?*?*?,6.4,4.8,89,99361.7,0,-0,308,0.0,-0.0,0.0,0,0,0,0,228,12.4,10,5,9999,99999,9,999999999,0.5,999,999,99
2050,3,21,2,0,*?*?*?*?*?*?*?*?*?*?*?*?*?*?*?*?*?*?*?*?*?*?,5.7,4.3,91,99361.7,0,-0,305,0.0,-0.0,0.0,0,0,0,0,227,10.3,10,5,9999,99999,9,999999999,0.5,999,999,99
2050,3,21,3,0,*?*?*?*?*?*?*?*?*?*?*?*?*?*?*?*?*?*?*?*?*?*?,6.4,3.6,82,99361.7,0,-0,308,0.0,-0.0,0.0,0,0,0,0,225,9.8,10,5,9999,99999,9,999999999,0.0,999,999,99
2050,3,21,4,0,*?*?*?*?*?*?*?*?*?*?*?*?*?*?*?*?*?*?*?*?*?*?,6.0,2.9,80,99361.7,0,-0,307,0.0,-0.0,0.0,0,0,0,0,223,9.3,10,5,9999,99999,9,999999999,0.0,999,999,99
2050,3,21,5,0,*?*?*?*?*?*?*?*?*?*?*?*?*?*?*?*?*?*?*?*?*?*?,5.7,3.0,83,99361.7,0,-0,305,0.0,-0.0,0.0,0,0,0,0,222,11.8,10,5,9999,99999,9,999999999,0.0,999,999,99
2050,3,21,6,0,*?*?*?*?*?*?*?*?*?*?*?*?*?*?*?*?*?*?*?*?*?*?,5.6,3.9,89,99361.7,22,1368,300,0.0,0.0,0.0,0,0,0,0,220,11.8,9,5,9999,99999,9,999999999,0.0,999,999,99
2050,3,21,7,0,*?*?*?*?*?*?*?*?*?*?*?*?*?*?*?*?*?*?*?*?*?*?,5.5,3.6,87,99361.7,222,1378,300,52.2,43.1,45.3,5785,3068,5360,961,220,12.4,9,5,9999,99999,9,999999999,0.0,999,999,99
2050,3,21,8,0,*?*?*?*?*?*?*?*?*?*?*?*?*?*?*?*?*?*?*?*?*?*?,7.0,3.8,79,99361.7,407,1378,302,154.2,131.6,115.3,16796,11875,13230,2571,220,11.3,8,4,9999,99999,9,999999999,0.7,999,999,99
2050,3,21,9,0,*?*?*?*?*?*?*?*?*?*?*?*?*?*?*?*?*?*?*?*?*?*?,8.5,4.3,74,99361.7,565,1379,308,226.6,139.4,169.5,24702,13726,19249,3990,220,10.3,8,4,9999,99999,9,999999999,0.8,999,999,99
2050,3,21,10,0,*?*?*?*?*?*?*?*?*?*?*?*?*?*?*?*?*?*?*?*?*?*?,9.6,4.3,69,99361.7,684,1377,313,281.6,142.9,210.6,30736,14591,23743,5228,220,11.8,8,4,9999,99999,9,999999999,0.5,999,999,99
2050,3,21,11,0,*?*?*?*?*?*?*?*?*?*?*?*?*?*?*?*?*?*?*?*?*?*?,10.4,3.9,64,99361.7,758,1378,317,315.3,144.5,235.8,34455,14993,26458,6090,220,12.9,8,4,9999,99999,9,999999999,0.0,999,999,99
2050,3,21,12,0,*?*?*?*?*?*?*?*?*?*?*?*?*?*?*?*?*?*?*?*?*?*?,11.2,2.3,54,99361.7,780,1378,320,325.5,144.9,243.5,35586,15087,27286,6372,220,13.4,8,4,9999,99999,9,999999999,0.0,999,999,99
2050,3,21,13,0,*?*?*?*?*?*?*?*?*?*?*?*?*?*?*?*?*?*?*?*?*?*?,11.0,2.3,55,99361.7,750,1379,319,311.5,144.3,233.0,34050,14914,26194,5988,215,10.8,8,4,9999,99999,9,999999999,0.6,999,999,99
2050,3,21,14,0,*?*?*?*?*?*?*?*?*?*?*?*?*?*?*?*?*?*?*?*?*?*?,11.0,3.0,57,99361.7,668,1377,324,207.0,56.7,179.5,22774,5588,20240,5463,210,12.9,9,5,9999,99999,9,999999999,0.6,999,999,99
2050,3,21,15,0,*?*?*?*?*?*?*?*?*?*?*?*?*?*?*?*?*?*?*?*?*?*?,11.4,2.1,53,99361.7,542,1377,321,216.4,138.5,161.8,23573,13537,18390,3777,205,11.3,8,4,9999,99999,9,999999999,0.6,999,999,99
2050,3,21,16,0,*?*?*?*?*?*?*?*?*?*?*?*?*?*?*?*?*?*?*?*?*?*?,11.3,3.2,57,99361.7,380,1378,320,141.7,129.6,106.0,15437,11467,12169,2345,200,12.9,8,4,9999,99999,9,999999999,0.1,999,999,99
2050,3,21,17,0,*?*?*?*?*?*?*?*?*?*?*?*?*?*?*?*?*?*?*?*?*?*?,11.1,4.6,64,99361.7,192,1378,325,41.9,40.0,36.3,4660,2642,4333,765,195,8.8,9,5,9999,99999,9,999999999,0.4,999,999,99
2050,3,21,18,0,*?*?*?*?*?*?*?*?*?*?*?*?*?*?*?*?*?*?*?*?*?*?,10.1,4.6,68,99361.7,0,-0,325,0.0,-0.0,0.0,0,0,0,0,190,10.3,10,5,9999,99999,9,999999999,0.4,999,999,99
2050,3,21,19,0,*?*?*?*?*?*?*?*?*?*?*?*?*?*?*?*?*?*?*?*?*?*?,8.8,4.8,76,99361.7,0,-0,319,0.0,-0.0,0.0,0,0,0,0,200,11.3,10,5,9999,99999,9,999999999,0.4,999,999,99
2050,3,21,20,0,*?*?*?*?*?*?*?*?*?*?*?*?*?*?*?*?*?*?*?*?*?*?,8.8,4.5,74,99361.7,0,-0,319,0.0,-0.0,0.0,0,0,0,0,210,11.8,10,5,9999,99999,9,999999999,1.0,999,999,99
2050,3,21,21,0,*?*?*?*?*?*?*?*?*?*?*?*?*?*?*?*?*?*?*?*?*?*?,8.3,5.0,79,99361.7,0,-0,316,0.0,-0.0,0.0,0,0,0,0,220,10.8,10,5,9999,99999,9,999999999,0.6,999,999,99
2050,3,21,22,0,*?*?*?*?*?*?*?*?*?*?*?*?*?*?*?*?*?*?*?*?*?*?,7.3,5.5,87,99361.7,0,-0,312,0.0,-0.0,0.0,0,0,0,0,230,11.8,10,5,9999,99999,9,999999999,0.0,999,999,99
2050,3,21,23,0,*?*?*?*?*?*?*?*?*?*?*?*?*?*?*?*?*?*?*?*?*?*?,7.2,4.3,81,99361.7,0,-0,312,0.0,-0.0,0.0,0,0,0,0,240,12.9,10,5,9999,99999,9,999999999,0.0,999,999,99
2050,3,21,24,0,*?*?*?*?*?*?*?*?*?*?*?*?*?*?*?*?*?*?*?*?*?*?,7.3,5.1,85,99361.7,0,-0,312,0.0,-0.0,0.0,0,0,0,0,230,11.8,10,5,9999,99999,9,999999999,0.5,999,999,99
2050,3,22,1,0,*?*?*?*?*?*?*?*?*?*?*?*?*?*?*?*?*?*?*?*?*?*?,6.5,2.1,73,99069.6,0,-0,309,0.0,-0.0,0.0,0,0,0,0,242,13.9,10,5,9999,99999,9,999999999,0.1,999,999,99
2050,3,22,2,0,*?*?*?*?*?*?*?*?*?*?*?*?*?*?*?*?*?*?*?*?*?*?,6.1,1.0,69,99069.6,0,-0,307,0.0,-0.0,0.0,0,0,0,0,233,11.8,10,5,9999,99999,9,999999999,0.1,999,999,99
2050,3,22,3,0,*?*?*?*?*?*?*?*?*?*?*?*?*?*?*?*?*?*?*?*?*?*?,5.3,1.7,76,99069.6,0,-0,304,0.0,-0.0,0.0,0,0,0,0,225,11.3,10,5,9999,99999,9,999999999,0.1,999,999,99
2050,3,22,4,0,*?*?*?*?*?*?*?*?*?*?*?*?*?*?*?*?*?*?*?*?*?*?,5.1,0.6,71,99069.6,0,-0,303,0.0,-0.0,0.0,0,0,0,0,217,13.9,10,5,9999,99999,9,999999999,0.1,999,999,99
2050,3,22,5,0,*?*?*?*?*?*?*?*?*?*?*?*?*?*?*?*?*?*?*?*?*?*?,4.9,-0.0,70,99069.6,0,-0,302,0.0,-0.0,0.0,0,0,0,0,208,16.5,10,5,9999,99999,9,999999999,0.0,999,999,99
2050,3,22,6,0,*?*?*?*?*?*?*?*?*?*?*?*?*?*?*?*?*?*?*?*?*?*?,4.6,-0.4,68,99069.6,31,1377,296,0.0,0.0,0.0,0,0,0,0,200,14.9,9,5,9999,99999,9,999999999,0.0,999,999,99
2050,3,22,7,0,*?*?*?*?*?*?*?*?*?*?*?*?*?*?*?*?*?*?*?*?*?*?,5.4,0.2,68,99069.6,231,1379,284,96.0,256.9,53.0,10026,17609,7032,956,203,13.9,6,3,9999,99999,9,999999999,0.0,999,999,99
2050,3,22,8,0,*?*?*?*?*?*?*?*?*?*?*?*?*?*?*?*?*?*?*?*?*?*?,6.2,0.8,68,99069.6,416,1379,282,221.1,384.7,105.0,23002,33971,13313,1976,207,14.4,5,3,9999,99999,9,999999999,0.0,999,999,99
2050,3,22,9,0,*?*?*?*?*?*?*?*?*?*?*?*?*?*?*?*?*?*?*?*?*?*?,8.5,0.6,57,99069.6,573,1377,291,322.1,406.5,153.0,33563,39249,18777,3059,210,15.5,5,3,9999,99999,9,999999999,0.0,999,999,99
2050,3,22,10,0,*?*?*?*?*?*?*?*?*?*?*?*?*?*?*?*?*?*?*?*?*?*?,9.6,0.8,53,99069.6,692,1377,296,398.8,416.5,189.4,41678,41651,22753,4050,213,16.0,5,3,9999,99999,9,999999999,0.0,999,999,99
2050,3,22,11,0,*?*?*?*?*?*?*?*?*?*?*?*?*?*?*?*?*?*?*?*?*?*?,10.2,0.6,51,99069.6,765,1376,298,445.7,421.1,211.7,46692,42692,25114,4782,217,16.5,5,3,9999,99999,9,999999999,0.0,999,999,99
2050,3,22,12,0,*?*?*?*?*?*?*?*?*?*?*?*?*?*?*?*?*?*?*?*?*?*?,11.6,0.6,47,99069.6,787,1377,316,388.9,242.8,250.0,41630,25636,27604,6095,220,12.9,7,4,9999,99999,9,999999999,0.0,999,999,99
2050,3,22,13,0,*?*?*?*?*?*?*?*?*?*?*?*?*?*?*?*?*?*?*?*?*?*?,11.4,-0.4,43,99069.6,757,1378,314,372.2,241.9,239.3,39791,25400,26511,5706,222,11.3,7,4,9999,99999,9,999999999,0.0,999,999,99
2050,3,22,14,0,*?*?*?*?*?*?*?*?*?*?*?*?*?*?*?*?*?*?*?*?*?*?,11.6,1.5,49,99069.6,675,1376,316,328.1,238.8,211.0,34970,24456,23731,4781,223,8.8,7,4,9999,99999,9,999999999,1.3,999,999,99
2050,3,22,15,0,*?*?*?*?*?*?*?*?*?*?*?*?*?*?*?*?*?*?*?*?*?*?,11.3,-0.4,43,99069.6,549,1377,319,219.6,138.8,164.3,23945,13535,18707,3844,225,10.8,8,4,9999,99999,9,999999999,1.6,999,999,99
2050,3,22,16,0,*?*?*?*?*?*?*?*?*?*?*?*?*?*?*?*?*?*?*?*?*?*?,11.5,1.5,49,99069.6,387,1379,332,63.0,0.0,63.0,7337,0,7356,2544,227,9.8,10,5,9999,99999,9,999999999,1.6,999,999,99
2050,3,22,17,0,*?*?*?*?*?*?*?*?*?*?*?*?*?*?*?*?*?*?*?*?*?*?,10.7,1.9,54,99069.6,199,1379,317,58.6,102.4,43.9,6271,6266,5384,793,228,8.2,8,4,9999,99999,9,999999999,1.3,999,999,99
2050,3,22,18,0,*?*?*?*?*?*?*?*?*?*?*?*?*?*?*?*?*?*?*?*?*?*?,9.9,3.2,63,99069.6,0,-0,324,0.0,-0.0,0.0,0,0,0,0,230,7.2,10,5,9999,99999,9,999999999,0.1,999,999,99
2050,3,22,19,0,*?*?*?*?*?*?*?*?*?*?*?*?*?*?*?*?*?*?*?*?*?*?,8.9,1.9,60,99069.6,0,-0,320,0.0,-0.0,0.0,0,0,0,0,242,7.7,10,5,9999,99999,9,999999999,0.0,999,999,99
2050,3,22,20,0,*?*?*?*?*?*?*?*?*?*?*?*?*?*?*?*?*?*?*?*?*?*?,7.6,3.0,72,99069.6,0,-0,314,0.0,-0.0,0.0,0,0,0,0,253,6.7,10,5,9999,99999,9,999999999,0.0,999,999,99
2050,3,22,21,0,*?*?*?*?*?*?*?*?*?*?*?*?*?*?*?*?*?*?*?*?*?*?,7.4,3.4,74,99069.6,0,-0,313,0.0,-0.0,0.0,0,0,0,0,265,5.2,10,5,9999,99999,9,999999999,0.0,999,999,99
2050,3,22,22,0,*?*?*?*?*?*?*?*?*?*?*?*?*?*?*?*?*?*?*?*?*?*?,6.7,3.6,79,99069.6,0,-0,309,0.0,-0.0,0.0,0,0,0,0,277,7.2,10,5,9999,99999,9,999999999,0.0,999,999,99
2050,3,22,23,0,*?*?*?*?*?*?*?*?*?*?*?*?*?*?*?*?*?*?*?*?*?*?,6.9,3.8,79,99069.6,0,-0,310,0.0,-0.0,0.0,0,0,0,0,288,5.7,10,5,9999,99999,9,999999999,0.0,999,999,99
2050,3,22,24,0,*?*?*?*?*?*?*?*?*?*?*?*?*?*?*?*?*?*?*?*?*?*?,7.1,3.2,76,99069.6,0,-0,311,0.0,-0.0,0.0,0,0,0,0,250,12.9,10,5,9999,99999,9,999999999,0.0,999,999,99
2050,3,23,1,0,*?*?*?*?*?*?*?*?*?*?*?*?*?*?*?*?*?*?*?*?*?*?,7.4,5.6,88,100604,0,-0,312,0.0,-0.0,0.0,0,0,0,0,302,10.3,10,5,9999,99999,9,999999999,0.0,999,999,99
2050,3,23,2,0,*?*?*?*?*?*?*?*?*?*?*?*?*?*?*?*?*?*?*?*?*?*?,7.5,6.6,92,100604,0,-0,312,0.0,-0.0,0.0,0,0,0,0,303,9.8,10,5,9999,99999,9,999999999,0.0,999,999,99
2050,3,23,3,0,*?*?*?*?*?*?*?*?*?*?*?*?*?*?*?*?*?*?*?*?*?*?,7.2,6.4,94,100604,0,-0,311,0.0,-0.0,0.0,0,0,0,0,305,8.8,10,5,9999,99999,9,999999999,0.0,999,999,99
2050,3,23,4,0,*?*?*?*?*?*?*?*?*?*?*?*?*?*?*?*?*?*?*?*?*?*?,6.8,6.7,99,100604,0,-0,309,0.0,-0.0,0.0,0,0,0,0,307,6.2,10,5,9999,99999,9,999999999,0.0,999,999,99
2050,3,23,5,0,*?*?*?*?*?*?*?*?*?*?*?*?*?*?*?*?*?*?*?*?*?*?,6.2,6.2,99,100604,0,-0,307,0.0,-0.0,0.0,0,0,0,0,308,6.7,10,5,9999,99999,9,999999999,0.0,999,999,99
2050,3,23,6,0,*?*?*?*?*?*?*?*?*?*?*?*?*?*?*?*?*?*?*?*?*?*?,6.8,6.2,95,100604,40,1382,305,0.0,0.0,0.0,0,0,0,0,310,6.2,9,5,9999,99999,9,999999999,0.0,999,999,99
2050,3,23,7,0,*?*?*?*?*?*?*?*?*?*?*?*?*?*?*?*?*?*?*?*?*?*?,7.3,6.2,93,100604,239,1375,308,58.4,44.6,50.6,6448,3290,5965,1078,307,4.6,9,5,9999,99999,9,999999999,0.0,999,999,99
2050,3,23,8,0,*?*?*?*?*?*?*?*?*?*?*?*?*?*?*?*?*?*?*?*?*?*?,8.7,6.1,83,100604,424,1377,310,162.2,132.7,121.3,17655,12182,13870,2719,303,9.3,8,4,9999,99999,9,999999999,0.0,999,999,99
2050,3,23,9,0,*?*?*?*?*?*?*?*?*?*?*?*?*?*?*?*?*?*?*?*?*?*?,10.5,6.1,74,100604,581,1376,322,176.9,55.7,153.4,19443,5396,17296,4473,300,12.9,9,5,9999,99999,9,999999999,0.0,999,999,99
2050,3,23,10,0,*?*?*?*?*?*?*?*?*?*?*?*?*?*?*?*?*?*?*?*?*?*?,11.8,6.4,69,100604,700,1376,328,218.2,57.1,189.2,24009,5662,21324,5856,297,12.9,9,5,9999,99999,9,999999999,0.0,999,999,99
2050,3,23,11,0,*?*?*?*?*?*?*?*?*?*?*?*?*?*?*?*?*?*?*?*?*?*?,12.5,6.7,67,100604,773,1376,331,243.5,57.7,211.1,26808,5778,23791,6799,293,17.0,9,5,9999,99999,9,999999999,0.0,999,999,99
2050,3,23,12,0,*?*?*?*?*?*?*?*?*?*?*?*?*?*?*?*?*?*?*?*?*?*?,13.4,7.1,65,100604,795,1377,331,332.6,145.2,248.8,36376,15148,27863,6575,290,16.0,8,4,9999,99999,9,999999999,0.0,999,999,99
2050,3,23,13,0,*?*?*?*?*?*?*?*?*?*?*?*?*?*?*?*?*?*?*?*?*?*?,13.7,7.4,65,100604,764,1377,337,240.3,57.6,208.3,26451,5765,23477,6675,295,16.0,9,5,9999,99999,9,999999999,0.0,999,999,99
2050,3,23,14,0,*?*?*?*?*?*?*?*?*?*?*?*?*?*?*?*?*?*?*?*?*?*?,13.9,7.3,64,100604,682,1376,338,212.0,56.9,183.8,23322,5628,20719,5637,300,18.0,9,5,9999,99999,9,999999999,0.0,999,999,99
2050,3,23,15,0,*?*?*?*?*?*?*?*?*?*?*?*?*?*?*?*?*?*?*?*?*?*?,13.8,7.4,65,100604,556,1377,337,168.2,55.4,145.8,18479,5324,16445,4202,305,19.6,9,5,9999,99999,9,999999999,0.0,999,999,99
2050,3,23,16,0,*?*?*?*?*?*?*?*?*?*?*?*?*?*?*?*?*?*?*?*?*?*?,13.6,7.4,66,100604,393,1375,332,148.1,130.6,110.8,16124,11706,12696,2460,310,18.0,8,4,9999,99999,9,999999999,0.0,999,999,99
2050,3,23,17,0,*?*?*?*?*?*?*?*?*?*?*?*?*?*?*?*?*?*?*?*?*?*?,13.5,8.4,71,100604,206,1380,336,46.6,41.5,40.4,5175,2849,4802,854,315,14.9,9,5,9999,99999,9,999999999,0.0,999,999,99
2050,3,23,18,0,*?*?*?*?*?*?*?*?*?*?*?*?*?*?*?*?*?*?*?*?*?*?,12.4,8.3,75,100604,5,1270,335,0.0,0.0,0.0,0,0,0,0,320,8.8,10,5,9999,99999,9,999999999,0.0,999,999,99
2050,3,23,19,0,*?*?*?*?*?*?*?*?*?*?*?*?*?*?*?*?*?*?*?*?*?*?,11.0,8.3,82,100604,0,-0,328,0.0,-0.0,0.0,0,0,0,0,282,5.2,10,5,9999,99999,9,999999999,0.0,999,999,99
2050,3,23,20,0,*?*?*?*?*?*?*?*?*?*?*?*?*?*?*?*?*?*?*?*?*?*?,9.6,7.9,88,100604,0,-0,322,0.0,-0.0,0.0,0,0,0,0,243,6.7,10,5,9999,99999,9,999999999,0.0,999,999,99
2050,3,23,21,0,*?*?*?*?*?*?*?*?*?*?*?*?*?*?*?*?*?*?*?*?*?*?,9.1,8.1,93,100604,0,-0,319,0.0,-0.0,0.0,0,0,0,0,205,8.8,10,5,9999,99999,9,999999999,0.0,999,999,99
2050,3,23,22,0,*?*?*?*?*?*?*?*?*?*?*?*?*?*?*?*?*?*?*?*?*?*?,8.7,8.5,98,100604,0,-0,317,0.0,-0.0,0.0,0,0,0,0,167,9.3,10,5,9999,99999,9,999999999,0.3,999,999,99
2050,3,23,23,0,*?*?*?*?*?*?*?*?*?*?*?*?*?*?*?*?*?*?*?*?*?*?,8.1,7.9,98,100604,0,-0,315,0.0,-0.0,0.0,0,0,0,0,128,8.8,10,5,9999,99999,9,999999999,1.0,999,999,99
2050,3,23,24,0,*?*?*?*?*?*?*?*?*?*?*?*?*?*?*?*?*?*?*?*?*?*?,7.1,4.8,84,100604,0,-0,311,0.0,-0.0,0.0,0,0,0,0,300,10.3,10,5,9999,99999,9,999999999,0.0,999,999,99
2050,3,24,1,0,*?*?*?*?*?*?*?*?*?*?*?*?*?*?*?*?*?*?*?*?*?*?,6.5,5.1,90,100690,0,-0,308,0.0,-0.0,0.0,0,0,0,0,92,10.3,10,5,9999,99999,9,999999999,0.0,999,999,99
2050,3,24,2,0,*?*?*?*?*?*?*?*?*?*?*?*?*?*?*?*?*?*?*?*?*?*?,5.9,3.6,85,100690,0,-0,306,0.0,-0.0,0.0,0,0,0,0,93,9.8,10,5,9999,99999,9,999999999,0.0,999,999,99
2050,3,24,3,0,*?*?*?*?*?*?*?*?*?*?*?*?*?*?*?*?*?*?*?*?*?*?,5.2,3.0,85,100690,0,-0,303,0.0,-0.0,0.0,0,0,0,0,95,8.8,10,5,9999,99999,9,999999999,0.0,999,999,99
2050,3,24,4,0,*?*?*?*?*?*?*?*?*?*?*?*?*?*?*?*?*?*?*?*?*?*?,4.6,2.1,82,100690,0,-0,301,0.0,-0.0,0.0,0,0,0,0,97,6.2,10,5,9999,99999,9,999999999,0.0,999,999,99
2050,3,24,5,0,*?*?*?*?*?*?*?*?*?*?*?*?*?*?*?*?*?*?*?*?*?*?,4.9,2.3,82,100690,0,-0,302,0.0,-0.0,0.0,0,0,0,0,98,6.7,10,5,9999,99999,9,999999999,0.0,999,999,99
2050,3,24,6,0,*?*?*?*?*?*?*?*?*?*?*?*?*?*?*?*?*?*?*?*?*?*?,5.2,2.1,79,100690,49,1385,298,0.0,0.0,0.0,0,0,0,0,100,6.2,9,5,9999,99999,9,999999999,0.2,999,999,99
2050,3,24,7,0,*?*?*?*?*?*?*?*?*?*?*?*?*?*?*?*?*?*?*?*?*?*?,5.0,1.3,76,100690,248,1376,263,121.5,453.0,39.9,12582,33439,6116,736,107,4.6,2,1,9999,99999,9,999999999,0.0,999,999,99
2050,3,24,8,0,*?*?*?*?*?*?*?*?*?*?*?*?*?*?*?*?*?*?*?*?*?*?,6.9,2.5,73,100690,432,1375,262,248.9,554.5,74.7,25803,49571,10899,1410,113,9.3,0,0,9999,99999,9,999999999,0.0,999,999,99
2050,3,24,9,0,*?*?*?*?*?*?*?*?*?*?*?*?*?*?*?*?*?*?*?*?*?*?,8.2,2.5,66,100690,589,1375,267,357.0,583.5,107.1,37106,55914,15019,2127,120,12.9,0,0,9999,99999,9,999999999,0.0,999,999,99
2050,3,24,10,0,*?*?*?*?*?*?*?*?*?*?*?*?*?*?*?*?*?*?*?*?*?*?,9.8,3.6,64,100690,708,1376,275,438.9,596.9,131.7,45761,58806,17961,2796,127,12.9,0,0,9999,99999,9,999999999,0.0,999,999,99
2050,3,24,11,0,*?*?*?*?*?*?*?*?*?*?*?*?*?*?*?*?*?*?*?*?*?*?,10.6,4.3,65,100690,781,1377,299,473.4,490.7,195.1,50170,49957,23565,4417,133,17.0,4,2,9999,99999,9,999999999,0.0,999,999,99
2050,3,24,12,0,*?*?*?*?*?*?*?*?*?*?*?*?*?*?*?*?*?*?*?*?*?*?,11.7,5.1,63,100690,802,1376,309,469.7,423.1,223.1,49270,43130,26302,5207,140,16.0,5,3,9999,99999,9,999999999,0.0,999,999,99
2050,3,24,13,0,*?*?*?*?*?*?*?*?*?*?*?*?*?*?*?*?*?*?*?*?*?*?,11.5,5.1,64,100690,771,1376,322,321.8,144.8,240.7,35174,15053,26985,6269,140,16.0,8,4,9999,99999,9,999999999,0.0,999,999,99
2050,3,24,14,0,*?*?*?*?*?*?*?*?*?*?*?*?*?*?*?*?*?*?*?*?*?*?,11.9,4.8,61,100690,689,1376,314,372.6,333.3,205.7,39868,34488,23113,4652,140,18.0,6,3,9999,99999,9,999999999,0.2,999,999,99
2050,3,24,15,0,*?*?*?*?*?*?*?*?*?*?*?*?*?*?*?*?*?*?*?*?*?*?,11.8,5.1,63,100690,563,1377,314,296.4,324.6,163.6,31550,32237,18640,3464,140,19.6,6,3,9999,99999,9,999999999,0.0,999,999,99
2050,3,24,16,0,*?*?*?*?*?*?*?*?*?*?*?*?*?*?*?*?*?*?*?*?*?*?,11.7,4.3,60,100690,400,1376,318,178.8,219.5,114.9,18880,19534,13314,2300,140,18.0,7,4,9999,99999,9,999999999,0.0,999,999,99
2050,3,24,17,0,*?*?*?*?*?*?*?*?*?*?*?*?*?*?*?*?*?*?*?*?*?*?,11.8,4.6,61,100690,212,1374,332,28.2,0.0,28.2,3306,0,3311,1092,140,14.9,10,5,9999,99999,9,999999999,0.0,999,999,99
2050,3,24,18,0,*?*?*?*?*?*?*?*?*?*?*?*?*?*?*?*?*?*?*?*?*?*?,10.3,5.1,70,100690,12,1350,325,0.0,0.0,0.0,0,0,0,0,140,8.8,10,5,9999,99999,9,999999999,0.2,999,999,99
2050,3,24,19,0,*?*?*?*?*?*?*?*?*?*?*?*?*?*?*?*?*?*?*?*?*?*?,8.9,4.6,74,100690,0,-0,319,0.0,-0.0,0.0,0,0,0,0,140,5.2,10,5,9999,99999,9,999999999,0.0,999,999,99
2050,3,24,20,0,*?*?*?*?*?*?*?*?*?*?*?*?*?*?*?*?*?*?*?*?*?*?,7.7,4.3,78,100690,0,-0,314,0.0,-0.0,0.0,0,0,0,0,140,6.7,10,5,9999,99999,9,999999999,0.0,999,999,99
2050,3,24,21,0,*?*?*?*?*?*?*?*?*?*?*?*?*?*?*?*?*?*?*?*?*?*?,7.3,3.9,79,100690,0,-0,312,0.0,-0.0,0.0,0,0,0,0,140,8.8,10,5,9999,99999,9,999999999,0.5,999,999,99
2050,3,24,22,0,*?*?*?*?*?*?*?*?*?*?*?*?*?*?*?*?*?*?*?*?*?*?,6.7,4.1,83,100690,0,-0,309,0.0,-0.0,0.0,0,0,0,0,140,9.3,10,5,9999,99999,9,999999999,0.0,999,999,99
2050,3,24,23,0,*?*?*?*?*?*?*?*?*?*?*?*?*?*?*?*?*?*?*?*?*?*?,6.2,3.6,82,100690,0,-0,307,0.0,-0.0,0.0,0,0,0,0,140,8.8,10,5,9999,99999,9,999999999,0.0,999,999,99
2050,3,24,24,0,*?*?*?*?*?*?*?*?*?*?*?*?*?*?*?*?*?*?*?*?*?*?,7.5,6.6,93,100690,0,-0,312,0.0,-0.0,0.0,0,0,0,0,90,10.3,10,5,9999,99999,9,999999999,0.5,999,999,99
2050,3,25,1,0,*?*?*?*?*?*?*?*?*?*?*?*?*?*?*?*?*?*?*?*?*?*?,5.0,3.2,89,100885,0,-0,302,0.0,-0.0,0.0,0,0,0,0,147,8.8,10,5,9999,99999,9,999999999,0.0,999,999,99
2050,3,25,2,0,*?*?*?*?*?*?*?*?*?*?*?*?*?*?*?*?*?*?*?*?*?*?,4.3,2.9,91,100885,0,-0,299,0.0,-0.0,0.0,0,0,0,0,153,10.8,10,5,9999,99999,9,999999999,0.0,999,999,99
2050,3,25,3,0,*?*?*?*?*?*?*?*?*?*?*?*?*?*?*?*?*?*?*?*?*?*?,3.6,3.6,100,100885,0,-0,296,0.0,-0.0,0.0,0,0,0,0,160,12.4,10,5,9999,99999,9,999999999,0.0,999,999,99
2050,3,25,4,0,*?*?*?*?*?*?*?*?*?*?*?*?*?*?*?*?*?*?*?*?*?*?,4.1,4.1,100,100885,0,-0,298,0.0,-0.0,0.0,0,0,0,0,167,10.3,10,5,9999,99999,9,999999999,0.0,999,999,99
2050,3,25,5,0,*?*?*?*?*?*?*?*?*?*?*?*?*?*?*?*?*?*?*?*?*?*?,4.6,4.5,100,100885,0,-0,300,0.0,-0.0,0.0,0,0,0,0,173,9.8,10,5,9999,99999,9,999999999,0.4,999,999,99
2050,3,25,6,0,*?*?*?*?*?*?*?*?*?*?*?*?*?*?*?*?*?*?*?*?*?*?,4.2,4.1,100,100885,57,1364,298,0.0,0.0,0.0,0,0,0,0,180,8.8,10,5,9999,99999,9,999999999,0.0,999,999,99
2050,3,25,7,0,*?*?*?*?*?*?*?*?*?*?*?*?*?*?*?*?*?*?*?*?*?*?,4.5,4.5,100,100885,257,1377,300,37.1,0.0,37.1,4330,0,4338,1445,192,11.8,10,5,9999,99999,9,999999999,0.0,999,999,99
2050,3,25,8,0,*?*?*?*?*?*?*?*?*?*?*?*?*?*?*?*?*?*?*?*?*?*?,5.6,5.3,98,100885,441,1376,300,128.4,53.3,111.3,14093,4894,12566,3048,203,11.8,9,5,9999,99999,9,999999999,0.1,999,999,99
2050,3,25,9,0,*?*?*?*?*?*?*?*?*?*?*?*?*?*?*?*?*?*?*?*?*?*?,6.8,5.1,89,100885,597,1374,305,182.8,56.0,158.5,20091,5437,17869,4657,215,11.8,9,5,9999,99999,9,999999999,0.2,999,999,99
2050,3,25,10,0,*?*?*?*?*?*?*?*?*?*?*?*?*?*?*?*?*?*?*?*?*?*?,8.5,5.1,79,100885,716,1375,313,223.9,57.2,194.1,24641,5687,21883,6060,227,10.3,9,5,9999,99999,9,999999999,0.2,999,999,99
2050,3,25,11,0,*?*?*?*?*?*?*?*?*?*?*?*?*?*?*?*?*?*?*?*?*?*?,9.6,4.1,69,100885,788,1375,318,249.0,57.8,215.9,27420,5798,24329,7015,238,11.8,9,5,9999,99999,9,999999999,0.1,999,999,99
2050,3,25,12,0,*?*?*?*?*?*?*?*?*?*?*?*?*?*?*?*?*?*?*?*?*?*?,10.7,3.8,63,100885,809,1375,323,256.3,57.9,222.2,28231,5828,25043,7310,250,10.8,9,5,9999,99999,9,999999999,0.0,999,999,99
2050,3,25,13,0,*?*?*?*?*?*?*?*?*?*?*?*?*?*?*?*?*?*?*?*?*?*?,10.7,3.4,61,100885,778,1376,323,245.4,57.7,212.8,27020,5786,23977,6874,260,11.8,9,5,9999,99999,9,999999999,0.0,999,999,99
2050,3,25,14,0,*?*?*?*?*?*?*?*?*?*?*?*?*?*?*?*?*?*?*?*?*?*?,10.8,4.1,64,100885,696,1375,323,217.0,57.0,188.1,23872,5655,21204,5812,270,13.4,9,5,9999,99999,9,999999999,0.0,999,999,99
2050,3,25,15,0,*?*?*?*?*?*?*?*?*?*?*?*?*?*?*?*?*?*?*?*?*?*?,10.5,3.8,63,100885,569,1374,322,173.0,55.6,150.0,19013,5365,16916,4350,280,14.4,9,5,9999,99999,9,999999999,0.0,999,999,99
2050,3,25,16,0,*?*?*?*?*?*?*?*?*?*?*?*?*?*?*?*?*?*?*?*?*?*?,10.6,3.9,64,100885,407,1376,322,116.5,52.4,101.0,12789,4728,11411,2729,290,13.4,9,5,9999,99999,9,999999999,0.0,999,999,99
2050,3,25,17,0,*?*?*?*?*?*?*?*?*?*?*?*?*?*?*?*?*?*?*?*?*?*?,10.6,5.3,70,100885,219,1376,322,51.3,42.9,44.5,5687,3034,5270,944,300,11.8,9,5,9999,99999,9,999999999,0.0,999,999,99
2050,3,25,18,0,*?*?*?*?*?*?*?*?*?*?*?*?*?*?*?*?*?*?*?*?*?*?,8.7,4.8,77,100885,19,1373,318,0.0,0.0,0.0,0,0,0,0,310,9.3,10,5,9999,99999,9,999999999,0.0,999,999,99
2050,3,25,19,0,*?*?*?*?*?*?*?*?*?*?*?*?*?*?*?*?*?*?*?*?*?*?,7.8,4.3,79,100885,0,-0,314,0.0,-0.0,0.0,0,0,0,0,317,12.4,10,5,9999,99999,9,999999999,0.0,999,999,99
2050,3,25,20,0,*?*?*?*?*?*?*?*?*?*?*?*?*?*?*?*?*?*?*?*?*?*?,7.1,4.1,82,100885,0,-0,311,0.0,-0.0,0.0,0,0,0,0,323,5.2,10,5,9999,99999,9,999999999,0.0,999,999,99
2050,3,25,21,0,*?*?*?*?*?*?*?*?*?*?*?*?*?*?*?*?*?*?*?*?*?*?,6.6,3.6,82,100885,0,-0,309,0.0,-0.0,0.0,0,0,0,0,330,10.3,10,5,9999,99999,9,999999999,0.0,999,999,99
2050,3,25,22,0,*?*?*?*?*?*?*?*?*?*?*?*?*?*?*?*?*?*?*?*?*?*?,5.9,3.4,85,100885,0,-0,306,0.0,-0.0,0.0,0,0,0,0,337,11.8,10,5,9999,99999,9,999999999,0.0,999,999,99
2050,3,25,23,0,*?*?*?*?*?*?*?*?*?*?*?*?*?*?*?*?*?*?*?*?*?*?,5.5,2.1,79,100885,0,-0,304,0.0,-0.0,0.0,0,0,0,0,343,12.9,10,5,9999,99999,9,999999999,0.0,999,999,99
2050,3,25,24,0,*?*?*?*?*?*?*?*?*?*?*?*?*?*?*?*?*?*?*?*?*?*?,5.8,3.4,85,100885,0,-0,306,0.0,-0.0,0.0,0,0,0,0,140,6.2,10,5,9999,99999,9,999999999,0.0,999,999,99
2050,3,26,1,0,*?*?*?*?*?*?*?*?*?*?*?*?*?*?*?*?*?*?*?*?*?*?,4.4,1.9,82,102145,0,-0,300,0.0,-0.0,0.0,0,0,0,0,298,11.3,10,5,9999,99999,9,999999999,0.0,999,999,99
2050,3,26,2,0,*?*?*?*?*?*?*?*?*?*?*?*?*?*?*?*?*?*?*?*?*?*?,4.0,1.9,84,102145,0,-0,298,0.0,-0.0,0.0,0,0,0,0,247,11.8,10,5,9999,99999,9,999999999,0.0,999,999,99
2050,3,26,3,0,*?*?*?*?*?*?*?*?*?*?*?*?*?*?*?*?*?*?*?*?*?*?,3.7,2.3,89,102145,0,-0,297,0.0,-0.0,0.0,0,0,0,0,195,12.9,10,5,9999,99999,9,999999999,0.0,999,999,99
2050,3,26,4,0,*?*?*?*?*?*?*?*?*?*?*?*?*?*?*?*?*?*?*?*?*?*?,3.3,1.7,88,102145,0,-0,295,0.0,-0.0,0.0,0,0,0,0,143,10.3,10,5,9999,99999,9,999999999,0.0,999,999,99
2050,3,26,5,0,*?*?*?*?*?*?*?*?*?*?*?*?*?*?*?*?*?*?*?*?*?*?,2.9,1.3,87,102145,0,-0,293,0.0,-0.0,0.0,0,0,0,0,92,8.8,10,5,9999,99999,9,999999999,0.3,999,999,99
2050,3,26,6,0,*?*?*?*?*?*?*?*?*?*?*?*?*?*?*?*?*?*?*?*?*?*?,3.1,0.2,80,102145,66,1369,284,0.0,0.0,0.0,0,0,0,0,40,11.3,8,4,9999,99999,9,999999999,0.3,999,999,99
2050,3,26,7,0,*?*?*?*?*?*?*?*?*?*?*?*?*?*?*?*?*?*?*?*?*?*?,3.3,0.6,82,102145,265,1373,246,133.9,485.8,40.2,13937,36963,6214,750,45,10.8,0,0,9999,99999,9,999999999,0.3,999,999,99
2050,3,26,8,0,*?*?*?*?*?*?*?*?*?*?*?*?*?*?*?*?*?*?*?*?*?*?,5.0,0.2,70,102145,449,1374,251,260.7,558.6,78.2,27031,50457,11362,1482,50,9.8,0,0,9999,99999,9,999999999,0.0,999,999,99
2050,3,26,9,0,*?*?*?*?*?*?*?*?*?*?*?*?*?*?*?*?*?*?*?*?*?*?,6.6,1.9,71,102145,605,1373,260,368.6,585.7,110.6,38318,56396,15439,2213,55,9.3,0,0,9999,99999,9,999999999,0.0,999,999,99
2050,3,26,10,0,*?*?*?*?*?*?*?*?*?*?*?*?*?*?*?*?*?*?*?*?*?*?,8.4,1.5,61,102145,723,1373,266,450.1,598.4,135.0,46946,59109,18343,2899,60,6.7,0,0,9999,99999,9,999999999,0.0,999,999,99
2050,3,26,11,0,*?*?*?*?*?*?*?*?*?*?*?*?*?*?*?*?*?*?*?*?*?*?,9.8,2.3,58,102145,795,1374,273,499.7,604.3,149.9,52242,60291,20039,3411,65,7.7,0,0,9999,99999,9,999999999,0.0,999,999,99
2050,3,26,12,0,*?*?*?*?*?*?*?*?*?*?*?*?*?*?*?*?*?*?*?*?*?*?,10.7,2.5,56,102145,816,1374,277,514.1,605.9,154.2,53781,60581,20519,3577,70,5.2,0,0,9999,99999,9,999999999,0.0,999,999,99
2050,3,26,13,0,*?*?*?*?*?*?*?*?*?*?*?*?*?*?*?*?*?*?*?*?*?*?,10.8,2.5,55,102145,785,1375,303,459.1,422.2,218.1,48125,42942,25775,5014,70,6.2,5,3,9999,99999,9,999999999,0.0,999,999,99
2050,3,26,14,0,*?*?*?*?*?*?*?*?*?*?*?*?*?*?*?*?*?*?*?*?*?*?,11.0,3.6,59,102145,703,1375,309,381.2,334.0,210.4,40805,34726,23582,4801,70,6.7,6,3,9999,99999,9,999999999,0.0,999,999,99
2050,3,26,15,0,*?*?*?*?*?*?*?*?*?*?*?*?*?*?*?*?*?*?*?*?*?*?,10.9,3.6,59,102145,576,1375,328,101.0,0.0,101.0,11862,0,11901,4356,70,8.8,10,5,9999,99999,9,999999999,0.0,999,999,99
2050,3,26,16,0,*?*?*?*?*?*?*?*?*?*?*?*?*?*?*?*?*?*?*?*?*?*?,10.7,3.8,61,102145,413,1374,308,206.5,307.7,114.0,21895,27756,13251,2270,70,8.8,6,3,9999,99999,9,999999999,0.0,999,999,99
2050,3,26,17,0,*?*?*?*?*?*?*?*?*?*?*?*?*?*?*?*?*?*?*?*?*?*?,10.7,3.8,61,102145,226,1377,318,71.1,109.2,53.2,7570,7323,6423,980,70,10.3,8,4,9999,99999,9,999999999,0.0,999,999,99
2050,3,26,18,0,*?*?*?*?*?*?*?*?*?*?*?*?*?*?*?*?*?*?*?*?*?*?,9.2,3.9,68,102145,26,1385,321,0.0,0.0,0.0,0,0,0,0,70,14.4,10,5,9999,99999,9,999999999,0.0,999,999,99
2050,3,26,19,0,*?*?*?*?*?*?*?*?*?*?*?*?*?*?*?*?*?*?*?*?*?*?,7.4,4.6,80,102145,0,-0,312,0.0,-0.0,0.0,0,0,0,0,63,17.5,10,5,9999,99999,9,999999999,0.0,999,999,99
2050,3,26,20,0,*?*?*?*?*?*?*?*?*?*?*?*?*?*?*?*?*?*?*?*?*?*?,6.9,3.8,79,102145,0,-0,310,0.0,-0.0,0.0,0,0,0,0,57,13.9,10,5,9999,99999,9,999999999,0.0,999,999,99
2050,3,26,21,0,*?*?*?*?*?*?*?*?*?*?*?*?*?*?*?*?*?*?*?*?*?*?,6.3,3.0,79,102145,0,-0,308,0.0,-0.0,0.0,0,0,0,0,50,13.4,10,5,9999,99999,9,999999999,0.0,999,999,99
2050,3,26,22,0,*?*?*?*?*?*?*?*?*?*?*?*?*?*?*?*?*?*?*?*?*?*?,5.9,3.2,81,102145,0,-0,306,0.0,-0.0,0.0,0,0,0,0,43,13.4,10,5,9999,99999,9,999999999,0.0,999,999,99
2050,3,26,23,0,*?*?*?*?*?*?*?*?*?*?*?*?*?*?*?*?*?*?*?*?*?*?,5.1,2.7,83,102145,0,-0,303,0.0,-0.0,0.0,0,0,0,0,37,16.0,10,5,9999,99999,9,999999999,0.0,999,999,99
2050,3,26,24,0,*?*?*?*?*?*?*?*?*?*?*?*?*?*?*?*?*?*?*?*?*?*?,5.1,2.1,79,102145,0,-0,303,0.0,-0.0,0.0,0,0,0,0,350,13.4,10,5,9999,99999,9,999999999,0.0,999,999,99
2050,3,27,1,0,*?*?*?*?*?*?*?*?*?*?*?*?*?*?*?*?*?*?*?*?*?*?,3.3,1.3,83,101739,0,-0,295,0.0,-0.0,0.0,0,0,0,0,33,11.3,10,5,9999,99999,9,999999999,0.0,999,999,99
2050,3,27,2,0,*?*?*?*?*?*?*?*?*?*?*?*?*?*?*?*?*?*?*?*?*?*?,2.6,0.4,83,101739,0,-0,292,0.0,-0.0,0.0,0,0,0,0,37,11.8,10,5,9999,99999,9,999999999,0.0,999,999,99
2050,3,27,3,0,*?*?*?*?*?*?*?*?*?*?*?*?*?*?*?*?*?*?*?*?*?*?,1.5,-0.6,83,101739,0,-0,288,0.0,-0.0,0.0,0,0,0,0,40,12.9,10,5,9999,99999,9,999999999,0.0,999,999,99
2050,3,27,4,0,*?*?*?*?*?*?*?*?*?*?*?*?*?*?*?*?*?*?*?*?*?*?,0.3,-2.7,76,101739,0,-0,283,0.0,-0.0,0.0,0,0,0,0,43,10.3,10,5,9999,99999,9,999999999,0.0,999,999,99
2050,3,27,5,0,*?*?*?*?*?*?*?*?*?*?*?*?*?*?*?*?*?*?*?*?*?*?,0.7,-2.4,75,101739,0,-0,285,0.0,-0.0,0.0,0,0,0,0,47,8.8,10,5,9999,99999,9,999999999,0.0,999,999,99
2050,3,27,6,0,*?*?*?*?*?*?*?*?*?*?*?*?*?*?*?*?*?*?*?*?*?*?,1.1,-2.9,70,101739,75,1374,286,0.8,0.0,0.8,112,-0,112,33,50,11.3,10,5,9999,99999,9,999999999,0.0,999,999,99
2050,3,27,7,0,*?*?*?*?*?*?*?*?*?*?*?*?*?*?*?*?*?*?*?*?*?*?,2.0,-1.3,75,101739,274,1375,269,122.4,275.2,67.6,12697,20527,8783,1235,62,10.8,6,3,9999,99999,9,999999999,0.0,999,999,99
2050,3,27,8,0,*?*?*?*?*?*?*?*?*?*?*?*?*?*?*?*?*?*?*?*?*?*?,3.5,-0.6,71,101739,457,1373,265,258.2,456.1,106.4,27149,41622,13613,2007,73,9.8,4,2,9999,99999,9,999999999,0.0,999,999,99
2050,3,27,9,0,*?*?*?*?*?*?*?*?*?*?*?*?*?*?*?*?*?*?*?*?*?*?,6.9,-0.0,59,101739,613,1373,284,349.1,410.5,165.8,36399,40212,20183,3387,85,9.3,5,3,9999,99999,9,999999999,0.0,999,999,99
2050,3,27,10,0,*?*?*?*?*?*?*?*?*?*?*?*?*?*?*?*?*?*?*?*?*?*?,9.4,0.6,52,101739,731,1373,290,441.3,487.4,181.8,46672,49231,22127,3958,97,6.7,4,2,9999,99999,9,999999999,0.0,999,999,99
2050,3,27,11,0,*?*?*?*?*?*?*?*?*?*?*?*?*?*?*?*?*?*?*?*?*?*?,11.7,0.8,46,101739,803,1374,305,471.1,423.2,223.8,49425,43102,26402,5234,108,7.7,5,3,9999,99999,9,999999999,0.3,999,999,99
2050,3,27,12,0,*?*?*?*?*?*?*?*?*?*?*?*?*?*?*?*?*?*?*?*?*?*?,13.1,2.1,45,101739,823,1373,307,502.9,493.3,207.2,53401,50343,24947,4890,120,5.2,4,2,9999,99999,9,999999999,0.9,999,999,99
2050,3,27,13,0,*?*?*?*?*?*?*?*?*?*?*?*?*?*?*?*?*?*?*?*?*?*?,13.3,0.6,40,101739,791,1373,317,435.1,338.3,240.1,46770,35629,26741,5827,112,6.2,6,3,9999,99999,9,999999999,0.7,999,999,99
2050,3,27,14,0,*?*?*?*?*?*?*?*?*?*?*?*?*?*?*?*?*?*?*?*?*?*?,13.4,-0.0,38,101739,709,1373,329,294.1,143.5,219.9,32098,14772,24724,5536,103,6.7,8,4,9999,99999,9,999999999,0.0,999,999,99
2050,3,27,15,0,*?*?*?*?*?*?*?*?*?*?*?*?*?*?*?*?*?*?*?*?*?*?,13.3,-0.2,38,101739,582,1372,311,329.3,407.6,156.4,34299,39516,19139,3144,95,8.8,5,3,9999,99999,9,999999999,0.0,999,999,99
2050,3,27,16,0,*?*?*?*?*?*?*?*?*?*?*?*?*?*?*?*?*?*?*?*?*?*?,13.0,0.2,40,101739,420,1374,327,160.7,132.5,120.2,17487,12133,13741,2691,87,8.8,8,4,9999,99999,9,999999999,0.0,999,999,99
2050,3,27,17,0,*?*?*?*?*?*?*?*?*?*?*?*?*?*?*?*?*?*?*?*?*?*?,12.2,1.5,46,101739,232,1373,324,74.2,110.7,55.5,7891,7549,6685,1028,78,10.3,8,4,9999,99999,9,999999999,0.0,999,999,99
2050,3,27,18,0,*?*?*?*?*?*?*?*?*?*?*?*?*?*?*?*?*?*?*?*?*?*?,10.8,3.2,58,101739,33,1393,328,0.0,0.0,0.0,0,0,0,0,70,14.4,10,5,9999,99999,9,999999999,0.0,999,999,99
2050,3,27,19,0,*?*?*?*?*?*?*?*?*?*?*?*?*?*?*?*?*?*?*?*?*?*?,8.3,3.4,69,101739,0,-0,317,0.0,-0.0,0.0,0,0,0,0,67,17.5,10,5,9999,99999,9,999999999,0.0,999,999,99
2050,3,27,20,0,*?*?*?*?*?*?*?*?*?*?*?*?*?*?*?*?*?*?*?*?*?*?,6.0,3.2,79,101739,0,-0,306,0.0,-0.0,0.0,0,0,0,0,63,13.9,10,5,9999,99999,9,999999999,0.0,999,999,99
2050,3,27,21,0,*?*?*?*?*?*?*?*?*?*?*?*?*?*?*?*?*?*?*?*?*?*?,5.1,2.7,81,101739,0,-0,303,0.0,-0.0,0.0,0,0,0,0,60,13.4,10,5,9999,99999,9,999999999,0.0,999,999,99
2050,3,27,22,0,*?*?*?*?*?*?*?*?*?*?*?*?*?*?*?*?*?*?*?*?*?*?,4.6,1.0,75,101739,0,-0,301,0.0,-0.0,0.0,0,0,0,0,57,13.4,10,5,9999,99999,9,999999999,0.0,999,999,99
2050,3,27,23,0,*?*?*?*?*?*?*?*?*?*?*?*?*?*?*?*?*?*?*?*?*?*?,4.6,0.8,74,101739,0,-0,301,0.0,-0.0,0.0,0,0,0,0,53,16.0,10,5,9999,99999,9,999999999,0.0,999,999,99
2050,3,27,24,0,*?*?*?*?*?*?*?*?*?*?*?*?*?*?*?*?*?*?*?*?*?*?,4.4,1.9,81,101739,0,-0,300,0.0,-0.0,0.0,0,0,0,0,30,13.4,10,5,9999,99999,9,999999999,0.0,999,999,99
2050,3,28,1,0,*?*?*?*?*?*?*?*?*?*?*?*?*?*?*?*?*?*?*?*?*?*?,5.5,4.3,92,102115,0,-0,304,0.0,-0.0,0.0,0,0,0,0,50,16.5,10,5,9999,99999,9,999999999,0.0,999,999,99
2050,3,28,2,0,*?*?*?*?*?*?*?*?*?*?*?*?*?*?*?*?*?*?*?*?*?*?,6.0,5.6,97,102115,0,-0,306,0.0,-0.0,0.0,0,0,0,0,50,11.8,10,5,9999,99999,9,999999999,0.0,999,999,99
2050,3,28,3,0,*?*?*?*?*?*?*?*?*?*?*?*?*?*?*?*?*?*?*?*?*?*?,5.4,5.5,100,102115,0,-0,303,0.0,-0.0,0.0,0,0,0,0,50,12.9,10,5,9999,99999,9,999999999,0.0,999,999,99
2050,3,28,4,0,*?*?*?*?*?*?*?*?*?*?*?*?*?*?*?*?*?*?*?*?*?*?,5.0,5.0,100,102115,0,-0,302,0.0,-0.0,0.0,0,0,0,0,50,10.3,10,5,9999,99999,9,999999999,0.0,999,999,99
2050,3,28,5,0,*?*?*?*?*?*?*?*?*?*?*?*?*?*?*?*?*?*?*?*?*?*?,4.4,3.8,96,102115,0,-0,299,0.0,-0.0,0.0,0,0,0,0,50,10.8,10,5,9999,99999,9,999999999,0.0,999,999,99
2050,3,28,6,0,*?*?*?*?*?*?*?*?*?*?*?*?*?*?*?*?*?*?*?*?*?*?,4.9,2.7,85,102115,84,1378,302,2.6,0.0,2.6,334,-0,333,105,50,11.3,10,5,9999,99999,9,999999999,0.0,999,999,99
2050,3,28,7,0,*?*?*?*?*?*?*?*?*?*?*?*?*?*?*?*?*?*?*?*?*?*?,5.3,2.5,82,102115,282,1372,304,42.3,0.0,42.3,4931,0,4941,1657,53,9.3,10,5,9999,99999,9,999999999,0.0,999,999,99
2050,3,28,8,0,*?*?*?*?*?*?*?*?*?*?*?*?*?*?*?*?*?*?*?*?*?*?,6.3,1.9,73,102115,465,1371,308,79.0,0.0,79.0,9232,0,9259,3277,57,9.8,10,5,9999,99999,9,999999999,0.0,999,999,99
2050,3,28,9,0,*?*?*?*?*?*?*?*?*?*?*?*?*?*?*?*?*?*?*?*?*?*?,7.6,3.0,72,102115,621,1372,314,110.2,0.0,110.2,12972,0,13016,4827,60,10.3,10,5,9999,99999,9,999999999,0.0,999,999,99
2050,3,28,10,0,*?*?*?*?*?*?*?*?*?*?*?*?*?*?*?*?*?*?*?*?*?*?,9.1,3.6,68,102115,739,1373,320,133.7,0.0,133.7,15848,0,15908,6091,63,11.3,10,5,9999,99999,9,999999999,0.0,999,999,99
2050,3,28,11,0,*?*?*?*?*?*?*?*?*?*?*?*?*?*?*?*?*?*?*?*?*?*?,10.1,5.6,74,102115,810,1373,324,148.0,0.0,148.0,17615,0,17686,6890,67,12.9,10,5,9999,99999,9,999999999,0.0,999,999,99
2050,3,28,12,0,*?*?*?*?*?*?*?*?*?*?*?*?*?*?*?*?*?*?*?*?*?*?,10.6,5.8,72,102115,830,1372,327,152.1,0.0,152.1,18119,0,18193,7120,70,13.4,10,5,9999,99999,9,999999999,0.0,999,999,99
2050,3,28,13,0,*?*?*?*?*?*?*?*?*?*?*?*?*?*?*?*?*?*?*?*?*?*?,11.1,5.1,66,102115,798,1373,329,145.6,0.0,145.6,17319,0,17388,6756,68,11.8,10,5,9999,99999,9,999999999,0.0,999,999,99
2050,3,28,14,0,*?*?*?*?*?*?*?*?*?*?*?*?*?*?*?*?*?*?*?*?*?*?,11.0,4.6,65,102115,716,1373,329,129.1,0.0,129.1,15284,0,15341,5839,67,11.8,10,5,9999,99999,9,999999999,0.0,999,999,99
2050,3,28,15,0,*?*?*?*?*?*?*?*?*?*?*?*?*?*?*?*?*?*?*?*?*?*?,11.0,3.8,61,102115,589,1373,329,103.7,0.0,103.7,12191,0,12231,4494,65,11.3,10,5,9999,99999,9,999999999,0.0,999,999,99
2050,3,28,16,0,*?*?*?*?*?*?*?*?*?*?*?*?*?*?*?*?*?*?*?*?*?*?,10.8,4.1,63,102115,426,1372,328,71.1,0.0,71.1,8302,0,8324,2911,63,10.8,10,5,9999,99999,9,999999999,0.0,999,999,99
2050,3,28,17,0,*?*?*?*?*?*?*?*?*?*?*?*?*?*?*?*?*?*?*?*?*?*?,10.3,4.1,66,102115,239,1374,326,33.6,0.0,33.6,3927,0,3933,1305,62,8.8,10,5,9999,99999,9,999999999,0.0,999,999,99
2050,3,28,18,0,*?*?*?*?*?*?*?*?*?*?*?*?*?*?*?*?*?*?*?*?*?*?,9.9,5.0,72,102115,39,1364,324,0.0,0.0,0.0,0,0,0,0,60,7.2,10,5,9999,99999,9,999999999,0.0,999,999,99
2050,3,28,19,0,*?*?*?*?*?*?*?*?*?*?*?*?*?*?*?*?*?*?*?*?*?*?,8.6,5.5,81,102115,0,-0,318,0.0,-0.0,0.0,0,0,0,0,62,7.7,10,5,9999,99999,9,999999999,0.0,999,999,99
2050,3,28,20,0,*?*?*?*?*?*?*?*?*?*?*?*?*?*?*?*?*?*?*?*?*?*?,7.2,5.3,88,102115,0,-0,311,0.0,-0.0,0.0,0,0,0,0,63,5.7,10,5,9999,99999,9,999999999,0.0,999,999,99
2050,3,28,21,0,*?*?*?*?*?*?*?*?*?*?*?*?*?*?*?*?*?*?*?*?*?*?,7.4,5.0,84,102115,0,-0,312,0.0,-0.0,0.0,0,0,0,0,65,4.1,10,5,9999,99999,9,999999999,0.0,999,999,99
2050,3,28,22,0,*?*?*?*?*?*?*?*?*?*?*?*?*?*?*?*?*?*?*?*?*?*?,6.5,4.3,86,102115,0,-0,308,0.0,-0.0,0.0,0,0,0,0,67,5.7,10,5,9999,99999,9,999999999,0.0,999,999,99
2050,3,28,23,0,*?*?*?*?*?*?*?*?*?*?*?*?*?*?*?*?*?*?*?*?*?*?,6.2,4.6,89,102115,0,-0,307,0.0,-0.0,0.0,0,0,0,0,68,6.2,10,5,9999,99999,9,999999999,0.0,999,999,99
2050,3,28,24,0,*?*?*?*?*?*?*?*?*?*?*?*?*?*?*?*?*?*?*?*?*?*?,4.7,2.7,87,102115,0,-0,301,0.0,-0.0,0.0,0,0,0,0,50,14.9,10,5,9999,99999,9,999999999,0.0,999,999,99
2050,3,29,1,0,*?*?*?*?*?*?*?*?*?*?*?*?*?*?*?*?*?*?*?*?*?*?,5.4,3.6,87,101656,0,-0,304,0.0,-0.0,0.0,0,0,0,0,70,16.5,10,5,9999,99999,9,999999999,0.0,999,999,99
2050,3,29,2,0,*?*?*?*?*?*?*?*?*?*?*?*?*?*?*?*?*?*?*?*?*?*?,4.8,3.2,88,101656,0,-0,301,0.0,-0.0,0.0,0,0,0,0,70,11.8,10,5,9999,99999,9,999999999,0.0,999,999,99
2050,3,29,3,0,*?*?*?*?*?*?*?*?*?*?*?*?*?*?*?*?*?*?*?*?*?*?,5.1,2.1,81,101656,0,-0,303,0.0,-0.0,0.0,0,0,0,0,70,12.9,10,5,9999,99999,9,999999999,0.0,999,999,99
2050,3,29,4,0,*?*?*?*?*?*?*?*?*?*?*?*?*?*?*?*?*?*?*?*?*?*?,5.4,1.3,74,101656,0,-0,304,0.0,-0.0,0.0,0,0,0,0,70,10.3,10,5,9999,99999,9,999999999,0.0,999,999,99
2050,3,29,5,0,*?*?*?*?*?*?*?*?*?*?*?*?*?*?*?*?*?*?*?*?*?*?,5.4,2.3,79,101656,0,-0,304,0.0,-0.0,0.0,0,0,0,0,70,10.8,10,5,9999,99999,9,999999999,0.0,999,999,99
2050,3,29,6,0,*?*?*?*?*?*?*?*?*?*?*?*?*?*?*?*?*?*?*?*?*?*?,5.0,0.8,74,101656,92,1367,302,4.3,0.0,4.3,546,-0,545,174,70,11.3,10,5,9999,99999,9,999999999,0.0,999,999,99
2050,3,29,7,0,*?*?*?*?*?*?*?*?*?*?*?*?*?*?*?*?*?*?*?*?*?*?,5.0,1.3,77,101656,291,1374,302,44.0,0.0,44.0,5132,0,5142,1728,75,9.3,10,5,9999,99999,9,999999999,0.0,999,999,99
2050,3,29,8,0,*?*?*?*?*?*?*?*?*?*?*?*?*?*?*?*?*?*?*?*?*?*?,5.6,1.3,73,101656,474,1373,300,140.2,54.0,121.5,15392,5043,13715,3376,80,9.8,9,5,9999,99999,9,999999999,0.0,999,999,99
2050,3,29,9,0,*?*?*?*?*?*?*?*?*?*?*?*?*?*?*?*?*?*?*?*?*?*?,6.9,3.0,76,101656,629,1372,306,194.3,56.4,168.4,21359,5522,18986,5030,85,10.3,9,5,9999,99999,9,999999999,0.0,999,999,99
2050,3,29,10,0,*?*?*?*?*?*?*?*?*?*?*?*?*?*?*?*?*?*?*?*?*?*?,8.3,2.3,65,101656,746,1372,312,235.1,57.5,203.8,25873,5743,22965,6472,90,11.3,9,5,9999,99999,9,999999999,0.0,999,999,99
2050,3,29,11,0,*?*?*?*?*?*?*?*?*?*?*?*?*?*?*?*?*?*?*?*?*?*?,9.4,2.1,60,101656,817,1372,317,259.8,58.0,225.2,28613,5840,25377,7449,95,12.9,9,5,9999,99999,9,999999999,0.0,999,999,99
2050,3,29,12,0,*?*?*?*?*?*?*?*?*?*?*?*?*?*?*?*?*?*?*?*?*?*?,9.4,2.7,62,101656,837,1372,312,353.4,146.0,264.4,38681,15308,29537,7203,100,13.4,8,4,9999,99999,9,999999999,0.0,999,999,99
2050,3,29,13,0,*?*?*?*?*?*?*?*?*?*?*?*?*?*?*?*?*?*?*?*?*?*?,9.5,2.7,62,101656,805,1372,317,255.5,57.9,221.5,28134,5825,24956,7272,95,11.8,9,5,9999,99999,9,999999999,0.0,999,999,99
2050,3,29,14,0,*?*?*?*?*?*?*?*?*?*?*?*?*?*?*?*?*?*?*?*?*?*?,9.4,3.0,64,101656,722,1371,317,226.8,57.3,196.6,24951,5705,22153,6161,90,11.8,9,5,9999,99999,9,999999999,0.0,999,999,99
2050,3,29,15,0,*?*?*?*?*?*?*?*?*?*?*?*?*?*?*?*?*?*?*?*?*?*?,9.4,3.9,69,101656,595,1371,317,182.6,56.0,158.3,20063,5440,17842,4648,85,11.3,9,5,9999,99999,9,999999999,0.0,999,999,99
2050,3,29,16,0,*?*?*?*?*?*?*?*?*?*?*?*?*?*?*?*?*?*?*?*?*?*?,9.3,4.3,70,101656,433,1373,316,125.9,53.1,109.2,13820,4863,12323,2980,80,10.8,9,5,9999,99999,9,999999999,0.0,999,999,99
2050,3,29,17,0,*?*?*?*?*?*?*?*?*?*?*?*?*?*?*?*?*?*?*?*?*?*?,9.1,5.0,75,101656,245,1371,311,80.4,113.4,60.1,8803,8430,7010,1284,75,8.8,8,4,9999,99999,9,999999999,0.0,999,999,99
2050,3,29,18,0,*?*?*?*?*?*?*?*?*?*?*?*?*?*?*?*?*?*?*?*?*?*?,8.4,5.5,81,101656,46,1374,317,0.0,0.0,0.0,0,0,0,0,70,7.2,10,5,9999,99999,9,999999999,0.0,999,999,99
2050,3,29,19,0,*?*?*?*?*?*?*?*?*?*?*?*?*?*?*?*?*?*?*?*?*?*?,8.0,5.3,82,101656,0,-0,315,0.0,-0.0,0.0,0,0,0,0,77,7.7,10,5,9999,99999,9,999999999,0.0,999,999,99
2050,3,29,20,0,*?*?*?*?*?*?*?*?*?*?*?*?*?*?*?*?*?*?*?*?*?*?,6.3,5.3,92,101656,0,-0,307,0.0,-0.0,0.0,0,0,0,0,83,5.7,10,5,9999,99999,9,999999999,0.0,999,999,99
2050,3,29,21,0,*?*?*?*?*?*?*?*?*?*?*?*?*?*?*?*?*?*?*?*?*?*?,6.6,5.5,91,101656,0,-0,309,0.0,-0.0,0.0,0,0,0,0,90,4.1,10,5,9999,99999,9,999999999,0.0,999,999,99
2050,3,29,22,0,*?*?*?*?*?*?*?*?*?*?*?*?*?*?*?*?*?*?*?*?*?*?,6.4,5.3,92,101656,0,-0,308,0.0,-0.0,0.0,0,0,0,0,97,5.7,10,5,9999,99999,9,999999999,0.0,999,999,99
2050,3,29,23,0,*?*?*?*?*?*?*?*?*?*?*?*?*?*?*?*?*?*?*?*?*?*?,6.5,4.5,86,101656,0,-0,308,0.0,-0.0,0.0,0,0,0,0,103,6.2,10,5,9999,99999,9,999999999,0.0,999,999,99
2050,3,29,24,0,*?*?*?*?*?*?*?*?*?*?*?*?*?*?*?*?*?*?*?*?*?*?,5.9,4.1,87,101656,0,-0,306,0.0,-0.0,0.0,0,0,0,0,70,14.9,10,5,9999,99999,9,999999999,0.0,999,999,99
2050,3,30,1,0,*?*?*?*?*?*?*?*?*?*?*?*?*?*?*?*?*?*?*?*?*?*?,6.3,5.8,99,101413,0,-0,307,0.0,-0.0,0.0,0,0,0,0,100,11.8,10,5,9999,99999,9,999999999,0.0,999,999,99
2050,3,30,2,0,*?*?*?*?*?*?*?*?*?*?*?*?*?*?*?*?*?*?*?*?*?*?,6.1,6.1,100,101413,0,-0,306,0.0,-0.0,0.0,0,0,0,0,90,11.8,10,5,9999,99999,9,999999999,0.0,999,999,99
2050,3,30,3,0,*?*?*?*?*?*?*?*?*?*?*?*?*?*?*?*?*?*?*?*?*?*?,5.5,5.5,100,101413,0,-0,304,0.0,-0.0,0.0,0,0,0,0,80,9.3,10,5,9999,99999,9,999999999,0.0,999,999,99
2050,3,30,4,0,*?*?*?*?*?*?*?*?*?*?*?*?*?*?*?*?*?*?*?*?*?*?,5.7,5.6,100,101413,0,-0,305,0.0,-0.0,0.0,0,0,0,0,70,8.8,10,5,9999,99999,9,999999999,0.0,999,999,99
2050,3,30,5,0,*?*?*?*?*?*?*?*?*?*?*?*?*?*?*?*?*?*?*?*?*?*?,5.4,5.3,100,101413,0,-0,303,0.0,-0.0,0.0,0,0,0,0,60,6.7,10,5,9999,99999,9,999999999,0.0,999,999,99
2050,3,30,6,0,*?*?*?*?*?*?*?*?*?*?*?*?*?*?*?*?*?*?*?*?*?*?,5.2,5.1,100,101413,101,1371,303,6.0,0.0,6.0,752,-0,752,242,50,6.7,10,5,9999,99999,9,999999999,0.0,999,999,99
2050,3,30,7,0,*?*?*?*?*?*?*?*?*?*?*?*?*?*?*?*?*?*?*?*?*?*?,5.4,5.3,100,101413,299,1371,303,45.7,0.0,45.7,5330,0,5341,1799,45,7.2,10,5,9999,99999,9,999999999,0.0,999,999,99
2050,3,30,8,0,*?*?*?*?*?*?*?*?*?*?*?*?*?*?*?*?*?*?*?*?*?*?,5.5,5.5,100,101413,482,1372,304,82.4,0.0,82.4,9633,0,9661,3438,40,9.3,10,5,9999,99999,9,999999999,0.0,999,999,99
2050,3,30,9,0,*?*?*?*?*?*?*?*?*?*?*?*?*?*?*?*?*?*?*?*?*?*?,6.9,6.4,99,101413,637,1372,310,113.5,0.0,113.5,13369,0,13416,4998,35,10.3,10,5,9999,99999,9,999999999,0.0,999,999,99
2050,3,30,10,0,*?*?*?*?*?*?*?*?*?*?*?*?*?*?*?*?*?*?*?*?*?*?,7.5,5.8,90,101413,754,1372,313,136.9,0.0,136.9,16237,0,16300,6266,30,12.9,10,5,9999,99999,9,999999999,0.0,999,999,99
2050,3,30,11,0,*?*?*?*?*?*?*?*?*?*?*?*?*?*?*?*?*?*?*?*?*?*?,8.4,5.8,85,101413,824,1371,317,151.1,0.0,151.1,17993,0,18067,7062,25,11.3,10,5,9999,99999,9,999999999,0.0,999,999,99
2050,3,30,12,0,*?*?*?*?*?*?*?*?*?*?*?*?*?*?*?*?*?*?*?*?*?*?,8.6,6.6,88,101413,844,1371,317,155.0,0.0,155.0,18486,0,18562,7287,20,10.8,10,5,9999,99999,9,999999999,0.0,999,999,99
2050,3,30,13,0,*?*?*?*?*?*?*?*?*?*?*?*?*?*?*?*?*?*?*?*?*?*?,8.6,6.1,86,101413,811,1370,318,148.5,0.0,148.5,17670,0,17741,6914,23,11.3,10,5,9999,99999,9,999999999,0.0,999,999,99
2050,3,30,14,0,*?*?*?*?*?*?*?*?*?*?*?*?*?*?*?*?*?*?*?*?*?*?,8.7,5.5,82,101413,729,1372,318,131.9,0.0,131.9,15622,0,15682,5990,27,14.4,10,5,9999,99999,9,999999999,0.0,999,999,99
2050,3,30,15,0,*?*?*?*?*?*?*?*?*?*?*?*?*?*?*?*?*?*?*?*?*?*?,8.9,5.9,83,101413,602,1372,319,106.4,0.0,106.4,12517,0,12559,4632,30,10.3,10,5,9999,99999,9,999999999,0.0,999,999,99
2050,3,30,16,0,*?*?*?*?*?*?*?*?*?*?*?*?*?*?*?*?*?*?*?*?*?*?,8.7,5.1,80,101413,439,1371,318,73.8,0.0,73.8,8616,0,8640,3034,33,12.4,10,5,9999,99999,9,999999999,0.0,999,999,99
2050,3,30,17,0,*?*?*?*?*?*?*?*?*?*?*?*?*?*?*?*?*?*?*?*?*?*?,8.8,5.6,83,101413,252,1373,319,36.3,0.0,36.3,4233,0,4241,1411,37,8.2,10,5,9999,99999,9,999999999,0.0,999,999,99
2050,3,30,18,0,*?*?*?*?*?*?*?*?*?*?*?*?*?*?*?*?*?*?*?*?*?*?,8.4,6.4,89,101413,53,1382,317,0.0,0.0,0.0,0,0,0,0,40,8.8,10,5,9999,99999,9,999999999,0.0,999,999,99
2050,3,30,19,0,*?*?*?*?*?*?*?*?*?*?*?*?*?*?*?*?*?*?*?*?*?*?,7.1,6.4,98,101413,0,-0,311,0.0,-0.0,0.0,0,0,0,0,42,7.7,10,5,9999,99999,9,999999999,0.0,999,999,99
2050,3,30,20,0,*?*?*?*?*?*?*?*?*?*?*?*?*?*?*?*?*?*?*?*?*?*?,7.3,7.0,100,101413,0,-0,312,0.0,-0.0,0.0,0,0,0,0,43,11.8,10,5,9999,99999,9,999999999,0.0,999,999,99
2050,3,30,21,0,*?*?*?*?*?*?*?*?*?*?*?*?*?*?*?*?*?*?*?*?*?*?,5.6,5.6,100,101413,0,-0,304,0.0,-0.0,0.0,0,0,0,0,45,9.3,10,5,9999,99999,9,999999999,0.0,999,999,99
2050,3,30,22,0,*?*?*?*?*?*?*?*?*?*?*?*?*?*?*?*?*?*?*?*?*?*?,6.4,6.4,100,101413,0,-0,308,0.0,-0.0,0.0,0,0,0,0,47,10.3,10,5,9999,99999,9,999999999,0.0,999,999,99
2050,3,30,23,0,*?*?*?*?*?*?*?*?*?*?*?*?*?*?*?*?*?*?*?*?*?*?,5.8,5.8,100,101413,0,-0,305,0.0,-0.0,0.0,0,0,0,0,48,10.8,10,5,9999,99999,9,999999999,0.0,999,999,99
2050,3,30,24,0,*?*?*?*?*?*?*?*?*?*?*?*?*?*?*?*?*?*?*?*?*?*?,6.6,5.1,93,101413,0,-0,309,0.0,-0.0,0.0,0,0,0,0,110,10.8,10,5,9999,99999,9,999999999,0.0,999,999,99
2050,3,31,1,0,*?*?*?*?*?*?*?*?*?*?*?*?*?*?*?*?*?*?*?*?*?*?,3.9,2.7,95,101263,0,-0,297,0.0,-0.0,0.0,0,0,0,0,48,11.8,10,5,9999,99999,9,999999999,0.0,999,999,99
2050,3,31,2,0,*?*?*?*?*?*?*?*?*?*?*?*?*?*?*?*?*?*?*?*?*?*?,2.6,0.8,91,101263,0,-0,292,0.0,-0.0,0.0,0,0,0,0,47,11.8,10,5,9999,99999,9,999999999,0.0,999,999,99
2050,3,31,3,0,*?*?*?*?*?*?*?*?*?*?*?*?*?*?*?*?*?*?*?*?*?*?,2.3,2.1,100,101263,0,-0,291,0.0,-0.0,0.0,0,0,0,0,45,9.3,10,5,9999,99999,9,999999999,0.0,999,999,99
2050,3,31,4,0,*?*?*?*?*?*?*?*?*?*?*?*?*?*?*?*?*?*?*?*?*?*?,2.3,2.1,100,101263,0,-0,291,0.0,-0.0,0.0,0,0,0,0,43,8.8,10,5,9999,99999,9,999999999,0.0,999,999,99
2050,3,31,5,0,*?*?*?*?*?*?*?*?*?*?*?*?*?*?*?*?*?*?*?*?*?*?,1.9,1.9,100,101263,0,-0,289,0.0,-0.0,0.0,0,0,0,0,42,6.7,10,5,9999,99999,9,999999999,0.0,999,999,99
2050,3,31,6,0,*?*?*?*?*?*?*?*?*?*?*?*?*?*?*?*?*?*?*?*?*?*?,1.5,1.5,100,101263,110,1376,287,7.8,0.0,7.8,956,-0,955,309,40,6.7,10,5,9999,99999,9,999999999,0.0,999,999,99
2050,3,31,7,0,*?*?*?*?*?*?*?*?*?*?*?*?*?*?*?*?*?*?*?*?*?*?,3.0,3.0,100,101263,307,1369,276,143.2,286.0,79.0,14800,22490,10137,1459,42,7.2,6,3,9999,99999,9,999999999,0.0,999,999,99
2050,3,31,8,0,*?*?*?*?*?*?*?*?*?*?*?*?*?*?*?*?*?*?*?*?*?*?,4.5,3.2,95,101263,490,1371,282,253.6,317.9,140.0,26927,30406,16088,2877,43,9.3,6,3,9999,99999,9,999999999,0.0,999,999,99
2050,3,31,9,0,*?*?*?*?*?*?*?*?*?*?*?*?*?*?*?*?*?*?*?*?*?*?,7.4,4.1,82,101263,644,1369,303,264.9,141.9,198.2,28882,14405,22341,4834,45,10.3,8,4,9999,99999,9,999999999,0.0,999,999,99
2050,3,31,10,0,*?*?*?*?*?*?*?*?*?*?*?*?*?*?*?*?*?*?*?*?*?*?,9.2,4.6,75,101263,761,1370,311,318.7,144.6,238.4,34823,15023,26725,6184,47,12.9,8,4,9999,99999,9,999999999,0.0,999,999,99
2050,3,31,11,0,*?*?*?*?*?*?*?*?*?*?*?*?*?*?*?*?*?*?*?*?*?*?,11.2,5.3,69,101263,831,1370,321,351.2,145.9,262.7,38429,15292,29353,7133,48,11.3,8,4,9999,99999,9,999999999,0.0,999,999,99
2050,3,31,12,0,*?*?*?*?*?*?*?*?*?*?*?*?*?*?*?*?*?*?*?*?*?*?,12.2,5.3,65,101263,851,1371,316,472.1,340.7,260.6,50875,36317,28721,6654,50,10.8,6,3,9999,99999,9,999999999,0.0,999,999,99
2050,3,31,13,0,*?*?*?*?*?*?*?*?*?*?*?*?*?*?*?*?*?*?*?*?*?*?,12.3,5.6,66,101263,818,1370,321,407.7,243.9,262.2,43700,25873,28814,6571,48,11.3,7,4,9999,99999,9,999999999,0.0,999,999,99
2050,3,31,14,0,*?*?*?*?*?*?*?*?*?*?*?*?*?*?*?*?*?*?*?*?*?*?,12.5,6.4,69,101263,735,1370,322,362.5,241.3,233.1,38708,25249,25854,5498,47,14.4,7,4,9999,99999,9,999999999,0.0,999,999,99
2050,3,31,15,0,*?*?*?*?*?*?*?*?*?*?*?*?*?*?*?*?*?*?*?*?*?*?,12.4,5.1,64,101263,608,1370,321,293.2,235.9,188.5,31134,23854,21215,4132,45,10.3,7,4,9999,99999,9,999999999,0.0,999,999,99
2050,3,31,16,0,*?*?*?*?*?*?*?*?*?*?*?*?*?*?*?*?*?*?*?*?*?*?,12.5,5.5,64,101263,445,1369,326,172.9,134.1,129.4,18818,12508,14759,2921,43,12.4,8,4,9999,99999,9,999999999,0.0,999,999,99
2050,3,31,17,0,*?*?*?*?*?*?*?*?*?*?*?*?*?*?*?*?*?*?*?*?*?*?,11.6,6.4,73,101263,258,1370,327,65.3,46.1,56.6,7200,3522,6649,1212,42,8.2,9,5,9999,99999,9,999999999,0.0,999,999,99
2050,3,31,18,0,*?*?*?*?*?*?*?*?*?*?*?*?*?*?*?*?*?*?*?*?*?*?,10.0,6.9,83,101263,59,1365,324,0.0,0.0,0.0,0,0,0,0,40,8.8,10,5,9999,99999,9,999999999,0.0,999,999,99
2050,3,31,19,0,*?*?*?*?*?*?*?*?*?*?*?*?*?*?*?*?*?*?*?*?*?*?,7.7,7.6,100,101263,0,-0,313,0.0,-0.0,0.0,0,0,0,0,52,7.7,10,5,9999,99999,9,999999999,0.0,999,999,99
2050,3,31,20,0,*?*?*?*?*?*?*?*?*?*?*?*?*?*?*?*?*?*?*?*?*?*?,6.4,6.4,100,101263,0,-0,308,0.0,-0.0,0.0,0,0,0,0,63,11.8,10,5,9999,99999,9,999999999,0.0,999,999,99
2050,3,31,21,0,*?*?*?*?*?*?*?*?*?*?*?*?*?*?*?*?*?*?*?*?*?*?,5.7,5.8,100,101263,0,-0,305,0.0,-0.0,0.0,0,0,0,0,75,9.3,10,5,9999,99999,9,999999999,0.0,999,999,99
2050,3,31,22,0,*?*?*?*?*?*?*?*?*?*?*?*?*?*?*?*?*?*?*?*?*?*?,5.3,5.3,100,101263,0,-0,303,0.0,-0.0,0.0,0,0,0,0,87,10.3,10,5,9999,99999,9,999999999,0.0,999,999,99
2050,3,31,23,0,*?*?*?*?*?*?*?*?*?*?*?*?*?*?*?*?*?*?*?*?*?*?,5.0,5.0,100,101263,0,-0,302,0.0,-0.0,0.0,0,0,0,0,98,10.8,10,5,9999,99999,9,999999999,0.0,999,999,99
2050,3,31,24,0,*?*?*?*?*?*?*?*?*?*?*?*?*?*?*?*?*?*?*?*?*?*?,5.3,4.3,97,101263,0,-0,303,0.0,-0.0,0.0,0,0,0,0,50,10.8,10,5,9999,99999,9,999999999,0.0,999,999,99
2050,4,1,1,0,*?*?*?*?*?*?*?*?*?*?*?*?*?*?*?*?*?*?*?*?*?*?,4.9,4.8,100,101610,0,-0,301,0.0,-0.0,0.0,0,0,0,0,100,4.1,10,5,9999,99999,9,999999999,0.0,999,999,99
2050,4,1,2,0,*?*?*?*?*?*?*?*?*?*?*?*?*?*?*?*?*?*?*?*?*?*?,4.7,4.6,100,101610,0,-0,301,0.0,-0.0,0.0,0,0,0,0,90,6.7,10,5,9999,99999,9,999999999,0.0,999,999,99
2050,4,1,3,0,*?*?*?*?*?*?*?*?*?*?*?*?*?*?*?*?*?*?*?*?*?*?,3.9,3.9,100,101610,0,-0,297,0.0,-0.0,0.0,0,0,0,0,80,5.2,10,5,9999,99999,9,999999999,0.0,999,999,99
2050,4,1,4,0,*?*?*?*?*?*?*?*?*?*?*?*?*?*?*?*?*?*?*?*?*?*?,3.2,3.2,100,101610,0,-0,294,0.0,-0.0,0.0,0,0,0,0,70,7.7,10,5,9999,99999,9,999999999,0.0,999,999,99
2050,4,1,5,0,*?*?*?*?*?*?*?*?*?*?*?*?*?*?*?*?*?*?*?*?*?*?,2.3,2.3,100,101610,0,-0,282,0.0,-0.0,0.0,0,0,0,0,60,6.7,8,4,9999,99999,9,999999999,0.0,999,999,99
2050,4,1,6,0,*?*?*?*?*?*?*?*?*?*?*?*?*?*?*?*?*?*?*?*?*?*?,3.7,3.8,100,101610,118,1368,270,31.7,216.4,13.1,3342,13058,2218,293,50,9.8,4,2,9999,99999,9,999999999,0.0,999,999,99
2050,4,1,7,0,*?*?*?*?*?*?*?*?*?*?*?*?*?*?*?*?*?*?*?*?*?*?,5.0,5.0,100,101610,316,1371,272,167.5,462.9,60.8,17148,37205,8883,1096,55,12.4,3,2,9999,99999,9,999999999,0.0,999,999,99
2050,4,1,8,0,*?*?*?*?*?*?*?*?*?*?*?*?*?*?*?*?*?*?*?*?*?*?,9.1,9.1,100,101610,498,1370,302,275.7,398.2,130.9,28670,37194,16279,2539,60,19.1,5,3,9999,99999,9,999999999,0.0,999,999,99
2050,4,1,9,0,*?*?*?*?*?*?*?*?*?*?*?*?*?*?*?*?*?*?*?*?*?*?,12.9,9.8,82,101610,652,1369,312,397.7,532.0,144.3,42409,52896,18154,2950,65,13.4,3,2,9999,99999,9,999999999,0.0,999,999,99
2050,4,1,10,0,*?*?*?*?*?*?*?*?*?*?*?*?*?*?*?*?*?*?*?*?*?*?,16.3,9.3,63,101610,768,1369,326,477.1,541.7,173.2,51068,55163,21367,3854,70,9.3,3,2,9999,99999,9,999999999,0.0,999,999,99
2050,4,1,11,0,*?*?*?*?*?*?*?*?*?*?*?*?*?*?*?*?*?*?*?*?*?*?,18.5,9.3,55,101610,838,1369,340,514.6,494.3,212.0,54613,50719,25327,5095,75,13.4,4,2,9999,99999,9,999999999,0.0,999,999,99
2050,4,1,12,0,*?*?*?*?*?*?*?*?*?*?*?*?*?*?*?*?*?*?*?*?*?*?,19.7,9.7,52,101610,857,1369,350,507.9,425.9,241.3,53364,43718,28133,5981,80,12.4,5,3,9999,99999,9,999999999,0.0,999,999,99
2050,4,1,13,0,*?*?*?*?*?*?*?*?*?*?*?*?*?*?*?*?*?*?*?*?*?*?,21.4,9.1,45,101610,824,1369,358,486.6,424.4,231.1,51059,43402,27099,5534,80,10.3,5,3,9999,99999,9,999999999,0.0,999,999,99
2050,4,1,14,0,*?*?*?*?*?*?*?*?*?*?*?*?*?*?*?*?*?*?*?*?*?*?,21.4,8.4,43,101610,741,1369,370,309.9,144.2,231.8,33843,14938,26007,5946,80,11.8,8,4,9999,99999,9,999999999,0.0,999,999,99
2050,4,1,15,0,*?*?*?*?*?*?*?*?*?*?*?*?*?*?*?*?*?*?*?*?*?*?,21.1,9.3,47,101610,614,1369,365,296.8,236.2,190.8,31524,23943,21457,4198,80,10.8,7,4,9999,99999,9,999999999,0.0,999,999,99
2050,4,1,16,0,*?*?*?*?*?*?*?*?*?*?*?*?*?*?*?*?*?*?*?*?*?*?,21.1,9.9,49,101610,452,1371,377,76.4,0.0,76.4,8928,0,8953,3157,80,11.3,10,5,9999,99999,9,999999999,0.0,999,999,99
2050,4,1,17,0,*?*?*?*?*?*?*?*?*?*?*?*?*?*?*?*?*?*?*?*?*?*?,20.1,10.2,53,101610,265,1372,372,38.9,0.0,38.9,4538,0,4546,1517,80,6.2,10,5,9999,99999,9,999999999,0.0,999,999,99
2050,4,1,18,0,*?*?*?*?*?*?*?*?*?*?*?*?*?*?*?*?*?*?*?*?*?*?,17.4,10.4,63,101610,66,1373,355,0.0,0.0,0.0,0,0,0,0,80,8.8,9,5,9999,99999,9,999999999,0.0,999,999,99
2050,4,1,19,0,*?*?*?*?*?*?*?*?*?*?*?*?*?*?*?*?*?*?*?*?*?*?,14.7,11.3,80,101610,0,-0,345,0.0,-0.0,0.0,0,0,0,0,75,10.3,10,5,9999,99999,9,999999999,0.0,999,999,99
2050,4,1,20,0,*?*?*?*?*?*?*?*?*?*?*?*?*?*?*?*?*?*?*?*?*?*?,12.2,11.1,92,101610,0,-0,333,0.0,-0.0,0.0,0,0,0,0,70,9.8,10,5,9999,99999,9,999999999,0.0,999,999,99
2050,4,1,21,0,*?*?*?*?*?*?*?*?*?*?*?*?*?*?*?*?*?*?*?*?*?*?,9.9,9.8,100,101610,0,-0,323,0.0,-0.0,0.0,0,0,0,0,65,10.3,10,5,9999,99999,9,999999999,0.0,999,999,99
2050,4,1,22,0,*?*?*?*?*?*?*?*?*?*?*?*?*?*?*?*?*?*?*?*?*?*?,8.0,8.0,100,101610,0,-0,314,0.0,-0.0,0.0,0,0,0,0,60,9.3,10,5,9999,99999,9,999999999,0.0,999,999,99
2050,4,1,23,0,*?*?*?*?*?*?*?*?*?*?*?*?*?*?*?*?*?*?*?*?*?*?,7.8,7.9,100,101610,0,-0,314,0.0,-0.0,0.0,0,0,0,0,55,10.3,10,5,9999,99999,9,999999999,0.0,999,999,99
2050,4,1,24,0,*?*?*?*?*?*?*?*?*?*?*?*?*?*?*?*?*?*?*?*?*?*?,4.8,4.8,100,101610,0,-0,301,0.0,-0.0,0.0,0,0,0,0,110,7.2,10,5,9999,99999,9,999999999,0.0,999,999,99
2050,4,2,1,0,*?*?*?*?*?*?*?*?*?*?*?*?*?*?*?*?*?*?*?*?*?*?,7.5,6.4,88,102087,0,-0,313,0.0,-0.0,0.0,0,0,0,0,48,7.7,10,5,9999,99999,9,999999999,0.0,999,999,99
2050,4,2,2,0,*?*?*?*?*?*?*?*?*?*?*?*?*?*?*?*?*?*?*?*?*?*?,7.0,5.6,86,102087,0,-0,310,0.0,-0.0,0.0,0,0,0,0,47,9.8,10,5,9999,99999,9,999999999,0.0,999,999,99
2050,4,2,3,0,*?*?*?*?*?*?*?*?*?*?*?*?*?*?*?*?*?*?*?*?*?*?,7.1,6.4,90,102087,0,-0,311,0.0,-0.0,0.0,0,0,0,0,45,6.2,10,5,9999,99999,9,999999999,0.0,999,999,99
2050,4,2,4,0,*?*?*?*?*?*?*?*?*?*?*?*?*?*?*?*?*?*?*?*?*?*?,7.1,6.1,88,102087,0,-0,311,0.0,-0.0,0.0,0,0,0,0,43,10.3,10,5,9999,99999,9,999999999,0.0,999,999,99
2050,4,2,5,0,*?*?*?*?*?*?*?*?*?*?*?*?*?*?*?*?*?*?*?*?*?*?,6.8,5.9,89,102087,0,-0,310,0.0,-0.0,0.0,0,0,0,0,42,11.8,10,5,9999,99999,9,999999999,0.0,999,999,99
2050,4,2,6,0,*?*?*?*?*?*?*?*?*?*?*?*?*?*?*?*?*?*?*?*?*?*?,6.4,5.6,90,102087,127,1373,304,19.5,28.0,16.9,2219,1509,2079,351,40,10.8,9,5,9999,99999,9,999999999,0.0,999,999,99
2050,4,2,7,0,*?*?*?*?*?*?*?*?*?*?*?*?*?*?*?*?*?*?*?*?*?*?,8.2,5.9,82,102087,324,1369,312,88.3,49.6,76.6,9688,4220,8662,2006,48,9.3,9,5,9999,99999,9,999999999,0.1,999,999,99
2050,4,2,8,0,*?*?*?*?*?*?*?*?*?*?*?*?*?*?*?*?*?*?*?*?*?*?,9.9,7.1,79,102087,506,1370,315,201.1,137.2,150.4,21884,13242,17090,3467,57,9.8,8,4,9999,99999,9,999999999,0.0,999,999,99
2050,4,2,9,0,*?*?*?*?*?*?*?*?*?*?*?*?*?*?*?*?*?*?*?*?*?*?,12.4,6.6,64,102087,660,1369,326,272.3,142.4,203.7,29693,14505,22944,5006,65,10.8,8,4,9999,99999,9,999999999,0.0,999,999,99
2050,4,2,10,0,*?*?*?*?*?*?*?*?*?*?*?*?*?*?*?*?*?*?*?*?*?*?,14.4,6.6,56,102087,775,1368,340,245.9,57.7,213.2,27073,5789,24020,6886,73,11.3,9,5,9999,99999,9,999999999,0.0,999,999,99
2050,4,2,11,0,*?*?*?*?*?*?*?*?*?*?*?*?*?*?*?*?*?*?*?*?*?*?,15.2,6.9,54,102087,845,1368,344,270.2,58.2,234.3,29771,5876,26394,7887,82,10.8,9,5,9999,99999,9,999999999,0.0,999,999,99
2050,4,2,12,0,*?*?*?*?*?*?*?*?*?*?*?*?*?*?*?*?*?*?*?*?*?*?,16.5,6.9,50,102087,864,1369,350,276.8,58.3,240.0,30502,5896,27037,8176,90,10.3,9,5,9999,99999,9,999999999,0.0,999,999,99
2050,4,2,13,0,*?*?*?*?*?*?*?*?*?*?*?*?*?*?*?*?*?*?*?*?*?*?,17.0,6.9,49,102087,831,1369,348,351.4,145.9,262.8,38448,15293,29367,7139,85,10.3,8,4,9999,99999,9,999999999,0.0,999,999,99
2050,4,2,14,0,*?*?*?*?*?*?*?*?*?*?*?*?*?*?*?*?*?*?*?*?*?*?,17.1,6.9,48,102087,748,1369,353,236.2,57.5,204.8,25997,5748,23073,6512,80,11.8,9,5,9999,99999,9,999999999,0.0,999,999,99
2050,4,2,15,0,*?*?*?*?*?*?*?*?*?*?*?*?*?*?*?*?*?*?*?*?*?*?,17.0,5.0,43,102087,620,1368,357,110.4,0.0,110.4,12996,0,13040,4836,75,10.8,10,5,9999,99999,9,999999999,0.0,999,999,99
2050,4,2,16,0,*?*?*?*?*?*?*?*?*?*?*?*?*?*?*?*?*?*?*?*?*?*?,16.9,4.5,42,102087,458,1369,352,135.1,53.7,117.1,14827,4982,13214,3230,70,9.3,9,5,9999,99999,9,999999999,0.0,999,999,99
2050,4,2,17,0,*?*?*?*?*?*?*?*?*?*?*?*?*?*?*?*?*?*?*?*?*?*?,16.2,4.5,43,102087,271,1369,354,40.2,0.0,40.2,4688,0,4697,1570,65,10.8,10,5,9999,99999,9,999999999,0.0,999,999,99
2050,4,2,18,0,*?*?*?*?*?*?*?*?*?*?*?*?*?*?*?*?*?*?*?*?*?*?,15.5,3.6,42,102087,72,1361,350,0.3,0.0,0.3,49,-0,49,14,60,10.3,10,5,9999,99999,9,999999999,0.0,999,999,99
2050,4,2,19,0,*?*?*?*?*?*?*?*?*?*?*?*?*?*?*?*?*?*?*?*?*?*?,13.5,4.3,51,102087,0,-0,341,0.0,-0.0,0.0,0,0,0,0,60,8.2,10,5,9999,99999,9,999999999,0.0,999,999,99
2050,4,2,20,0,*?*?*?*?*?*?*?*?*?*?*?*?*?*?*?*?*?*?*?*?*?*?,11.8,5.0,60,102087,0,-0,332,0.0,-0.0,0.0,0,0,0,0,60,8.2,10,5,9999,99999,9,999999999,0.0,999,999,99
2050,4,2,21,0,*?*?*?*?*?*?*?*?*?*?*?*?*?*?*?*?*?*?*?*?*?*?,10.3,4.3,63,102087,0,-0,326,0.0,-0.0,0.0,0,0,0,0,60,8.8,10,5,9999,99999,9,999999999,0.0,999,999,99
2050,4,2,22,0,*?*?*?*?*?*?*?*?*?*?*?*?*?*?*?*?*?*?*?*?*?*?,9.5,4.5,67,102087,0,-0,322,0.0,-0.0,0.0,0,0,0,0,60,8.8,10,5,9999,99999,9,999999999,0.0,999,999,99
2050,4,2,23,0,*?*?*?*?*?*?*?*?*?*?*?*?*?*?*?*?*?*?*?*?*?*?,9.2,4.8,70,102087,0,-0,320,0.0,-0.0,0.0,0,0,0,0,60,9.3,10,5,9999,99999,9,999999999,0.0,999,999,99
2050,4,2,24,0,*?*?*?*?*?*?*?*?*?*?*?*?*?*?*?*?*?*?*?*?*?*?,7.6,7.1,92,102087,0,-0,313,0.0,-0.0,0.0,0,0,0,0,50,8.2,10,5,9999,99999,9,999999999,0.0,999,999,99
2050,4,3,1,0,*?*?*?*?*?*?*?*?*?*?*?*?*?*?*?*?*?*?*?*?*?*?,8.2,5.8,83,102507,0,-0,316,0.0,-0.0,0.0,0,0,0,0,62,11.3,10,5,9999,99999,9,999999999,0.0,999,999,99
2050,4,3,2,0,*?*?*?*?*?*?*?*?*?*?*?*?*?*?*?*?*?*?*?*?*?*?,7.7,6.1,89,102507,0,-0,313,0.0,-0.0,0.0,0,0,0,0,63,9.3,10,5,9999,99999,9,999999999,0.0,999,999,99
2050,4,3,3,0,*?*?*?*?*?*?*?*?*?*?*?*?*?*?*?*?*?*?*?*?*?*?,7.2,5.6,89,102507,0,-0,311,0.0,-0.0,0.0,0,0,0,0,65,7.2,10,5,9999,99999,9,999999999,0.0,999,999,99
2050,4,3,4,0,*?*?*?*?*?*?*?*?*?*?*?*?*?*?*?*?*?*?*?*?*?*?,6.7,6.2,95,102507,0,-0,309,0.0,-0.0,0.0,0,0,0,0,67,7.2,10,5,9999,99999,9,999999999,0.0,999,999,99
2050,4,3,5,0,*?*?*?*?*?*?*?*?*?*?*?*?*?*?*?*?*?*?*?*?*?*?,7.0,5.3,88,102507,0,-0,306,0.0,-0.0,0.0,0,0,0,0,68,7.7,9,5,9999,99999,9,999999999,0.0,999,999,99
2050,4,3,6,0,*?*?*?*?*?*?*?*?*?*?*?*?*?*?*?*?*?*?*?*?*?*?,7.2,5.1,85,102507,135,1367,294,39.0,177.1,21.5,4041,9998,3409,397,70,3.6,6,3,9999,99999,9,999999999,0.0,999,999,99
2050,4,3,7,0,*?*?*?*?*?*?*?*?*?*?*?*?*?*?*?*?*?*?*?*?*?*?,7.4,5.0,84,102507,332,1368,295,158.4,292.5,87.5,16355,23777,11129,1627,77,7.2,6,3,9999,99999,9,999999999,0.0,999,999,99
2050,4,3,8,0,*?*?*?*?*?*?*?*?*?*?*?*?*?*?*?*?*?*?*?*?*?*?,10.2,5.0,69,102507,513,1367,298,297.2,465.5,122.4,31248,43927,15470,2361,83,5.7,4,2,9999,99999,9,999999999,0.0,999,999,99
2050,4,3,9,0,*?*?*?*?*?*?*?*?*?*?*?*?*?*?*?*?*?*?*?*?*?*?,12.3,4.6,59,102507,667,1368,311,385.6,415.0,183.1,40246,41302,22050,3867,90,6.2,5,3,9999,99999,9,999999999,0.0,999,999,99
2050,4,3,10,0,*?*?*?*?*?*?*?*?*?*?*?*?*?*?*?*?*?*?*?*?*?*?,14.0,6.1,58,102507,783,1369,320,460.2,422.3,218.6,48222,42959,25807,5037,97,3.6,5,3,9999,99999,9,999999999,0.0,999,999,99
2050,4,3,11,0,*?*?*?*?*?*?*?*?*?*?*?*?*?*?*?*?*?*?*?*?*?*?,15.6,6.9,55,102507,852,1368,328,505.0,425.7,239.9,53061,43643,28020,5919,103,6.2,5,3,9999,99999,9,999999999,0.2,999,999,99
2050,4,3,12,0,*?*?*?*?*?*?*?*?*?*?*?*?*?*?*?*?*?*?*?*?*?*?,16.0,7.1,55,102507,871,1369,335,485.0,341.4,267.7,52316,36483,29435,6974,110,6.2,6,3,9999,99999,9,999999999,0.0,999,999,99
2050,4,3,13,0,*?*?*?*?*?*?*?*?*?*?*?*?*?*?*?*?*?*?*?*?*?*?,16.1,7.6,56,102507,837,1368,331,495.4,425.0,235.3,52009,43537,27525,5715,102,8.8,5,3,9999,99999,9,999999999,0.0,999,999,99
2050,4,3,14,0,*?*?*?*?*?*?*?*?*?*?*?*?*?*?*?*?*?*?*?*?*?*?,16.5,8.7,59,102507,754,1368,338,414.3,336.8,228.7,44436,35402,25457,5415,93,10.8,6,3,9999,99999,9,999999999,0.0,999,999,99
2050,4,3,15,0,*?*?*?*?*?*?*?*?*?*?*?*?*?*?*?*?*?*?*?*?*?*?,16.3,7.6,55,102507,627,1369,332,359.4,411.8,170.7,37469,40540,20703,3518,85,13.4,5,3,9999,99999,9,999999999,0.0,999,999,99
2050,4,3,16,0,*?*?*?*?*?*?*?*?*?*?*?*?*?*?*?*?*?*?*?*?*?*?,16.4,8.5,59,102507,464,1368,342,215.0,226.3,138.3,22727,21279,15846,2844,77,12.9,7,4,9999,99999,9,999999999,0.0,999,999,99
2050,4,3,17,0,*?*?*?*?*?*?*?*?*?*?*?*?*?*?*?*?*?*?*?*?*?*?,16.1,8.5,60,102507,277,1367,348,72.1,47.3,62.5,7941,3732,7321,1345,68,12.9,9,5,9999,99999,9,999999999,0.0,999,999,99
2050,4,3,18,0,*?*?*?*?*?*?*?*?*?*?*?*?*?*?*?*?*?*?*?*?*?*?,14.7,9.2,69,102507,79,1369,345,1.7,0.0,1.7,223,-0,222,68,60,11.8,10,5,9999,99999,9,999999999,0.0,999,999,99
2050,4,3,19,0,*?*?*?*?*?*?*?*?*?*?*?*?*?*?*?*?*?*?*?*?*?*?,12.8,9.6,80,102507,0,-0,336,0.0,-0.0,0.0,0,0,0,0,63,12.9,10,5,9999,99999,9,999999999,0.0,999,999,99
2050,4,3,20,0,*?*?*?*?*?*?*?*?*?*?*?*?*?*?*?*?*?*?*?*?*?*?,11.4,9.6,87,102507,0,-0,330,0.0,-0.0,0.0,0,0,0,0,67,14.4,10,5,9999,99999,9,999999999,0.0,999,999,99
2050,4,3,21,0,*?*?*?*?*?*?*?*?*?*?*?*?*?*?*?*?*?*?*?*?*?*?,10.5,9.1,89,102507,0,-0,326,0.0,-0.0,0.0,0,0,0,0,70,12.9,10,5,9999,99999,9,999999999,0.0,999,999,99
2050,4,3,22,0,*?*?*?*?*?*?*?*?*?*?*?*?*?*?*?*?*?*?*?*?*?*?,9.6,7.9,88,102507,0,-0,322,0.0,-0.0,0.0,0,0,0,0,73,13.4,10,5,9999,99999,9,999999999,0.0,999,999,99
2050,4,3,23,0,*?*?*?*?*?*?*?*?*?*?*?*?*?*?*?*?*?*?*?*?*?*?,9.4,7.9,89,102507,0,-0,321,0.0,-0.0,0.0,0,0,0,0,77,12.9,10,5,9999,99999,9,999999999,0.0,999,999,99
2050,4,3,24,0,*?*?*?*?*?*?*?*?*?*?*?*?*?*?*?*?*?*?*?*?*?*?,8.8,5.3,77,102507,0,-0,319,0.0,-0.0,0.0,0,0,0,0,60,12.4,10,5,9999,99999,9,999999999,0.0,999,999,99
2050,4,4,1,0,*?*?*?*?*?*?*?*?*?*?*?*?*?*?*?*?*?*?*?*?*?*?,8.9,7.9,92,102470,0,-0,319,0.0,-0.0,0.0,0,0,0,0,72,6.2,10,5,9999,99999,9,999999999,0.6,999,999,99
2050,4,4,2,0,*?*?*?*?*?*?*?*?*?*?*?*?*?*?*?*?*?*?*?*?*?*?,8.2,7.6,95,102470,0,-0,315,0.0,-0.0,0.0,0,0,0,0,63,8.8,10,5,9999,99999,9,999999999,0.6,999,999,99
2050,4,4,3,0,*?*?*?*?*?*?*?*?*?*?*?*?*?*?*?*?*?*?*?*?*?*?,8.0,7.0,93,102470,0,-0,315,0.0,-0.0,0.0,0,0,0,0,55,7.7,10,5,9999,99999,9,999999999,0.6,999,999,99
2050,4,4,4,0,*?*?*?*?*?*?*?*?*?*?*?*?*?*?*?*?*?*?*?*?*?*?,7.7,7.1,96,102470,0,-0,313,0.0,-0.0,0.0,0,0,0,0,47,8.8,10,5,9999,99999,9,999999999,0.6,999,999,99
2050,4,4,5,0,*?*?*?*?*?*?*?*?*?*?*?*?*?*?*?*?*?*?*?*?*?*?,7.4,6.7,95,102470,0,-0,312,0.0,-0.0,0.0,0,0,0,0,38,12.9,10,5,9999,99999,9,999999999,0.1,999,999,99
2050,4,4,6,0,*?*?*?*?*?*?*?*?*?*?*?*?*?*?*?*?*?*?*?*?*?*?,8.4,7.4,93,102470,143,1363,297,47.1,235.5,22.4,4880,13698,3541,413,30,12.4,5,3,9999,99999,9,999999999,0.0,999,999,99
2050,4,4,7,0,*?*?*?*?*?*?*?*?*?*?*?*?*?*?*?*?*?*?*?*?*?*?,9.3,7.7,89,102470,340,1367,282,186.8,525.7,56.0,19368,43802,8399,1044,35,14.4,0,0,9999,99999,9,999999999,0.0,999,999,99
2050,4,4,8,0,*?*?*?*?*?*?*?*?*?*?*?*?*?*?*?*?*?*?*?*?*?*?,10.8,7.7,80,102470,521,1366,288,312.5,573.6,93.7,32412,53716,13335,1813,40,10.8,0,0,9999,99999,9,999999999,0.0,999,999,99
2050,4,4,9,0,*?*?*?*?*?*?*?*?*?*?*?*?*?*?*?*?*?*?*?*?*?*?,13.0,8.1,72,102470,675,1368,298,418.8,594.1,125.6,43617,58181,17238,2615,45,11.3,0,0,9999,99999,9,999999999,0.1,999,999,99
2050,4,4,10,0,*?*?*?*?*?*?*?*?*?*?*?*?*?*?*?*?*?*?*?*?*?*?,14.8,9.8,71,102470,790,1368,310,498.6,604.2,149.6,52158,60202,20024,3396,50,13.4,0,0,9999,99999,9,999999999,0.7,999,999,99
2050,4,4,11,0,*?*?*?*?*?*?*?*?*?*?*?*?*?*?*?*?*?*?*?*?*?*?,16.5,9.7,63,102470,859,1368,317,546.5,609.0,163.9,57344,61055,21646,3987,55,12.9,0,0,9999,99999,9,999999999,1.3,999,999,99
2050,4,4,12,0,*?*?*?*?*?*?*?*?*?*?*?*?*?*?*?*?*?*?*?*?*?*?,17.7,8.3,53,102470,877,1367,318,559.2,610.1,167.7,58708,61257,22054,4165,60,9.3,0,0,9999,99999,9,999999999,1.3,999,999,99
2050,4,4,13,0,*?*?*?*?*?*?*?*?*?*?*?*?*?*?*?*?*?*?*?*?*?*?,18.2,9.6,57,102470,843,1367,324,535.8,608.0,160.7,56146,60915,21256,3844,60,11.3,0,0,9999,99999,9,999999999,0.7,999,999,99
2050,4,4,14,0,*?*?*?*?*?*?*?*?*?*?*?*?*?*?*?*?*?*?*?*?*?*?,18.3,10.5,60,102470,760,1367,348,418.2,337.1,230.9,44874,35475,25681,5493,60,10.3,6,3,9999,99999,9,999999999,0.0,999,999,99
2050,4,4,15,0,*?*?*?*?*?*?*?*?*?*?*?*?*?*?*?*?*?*?*?*?*?*?,18.2,11.0,62,102470,633,1368,355,260.2,141.7,194.6,28356,14336,21950,4724,60,10.8,8,4,9999,99999,9,999999999,0.0,999,999,99
2050,4,4,16,0,*?*?*?*?*?*?*?*?*?*?*?*?*?*?*?*?*?*?*?*?*?*?,17.9,11.5,65,102470,470,1367,357,139.6,54.0,121.0,15321,5036,13651,3355,60,11.3,9,5,9999,99999,9,999999999,0.0,999,999,99
2050,4,4,17,0,*?*?*?*?*?*?*?*?*?*?*?*?*?*?*?*?*?*?*?*?*?*?,17.6,11.9,69,102470,284,1369,346,129.1,279.0,71.3,13375,21193,9220,1308,60,4.6,6,3,9999,99999,9,999999999,0.0,999,999,99
2050,4,4,18,0,*?*?*?*?*?*?*?*?*?*?*?*?*?*?*?*?*?*?*?*?*?*?,16.0,12.7,80,102470,85,1360,348,5.2,11.0,4.5,616,375,649,68,60,5.2,9,5,9999,99999,9,999999999,0.0,999,999,99
2050,4,4,19,0,*?*?*?*?*?*?*?*?*?*?*?*?*?*?*?*?*?*?*?*?*?*?,14.6,12.4,86,102470,0,-0,344,0.0,-0.0,0.0,0,0,0,0,105,6.7,10,5,9999,99999,9,999999999,0.0,999,999,99
2050,4,4,20,0,*?*?*?*?*?*?*?*?*?*?*?*?*?*?*?*?*?*?*?*?*?*?,12.9,11.6,91,102470,0,-0,336,0.0,-0.0,0.0,0,0,0,0,150,8.8,10,5,9999,99999,9,999999999,0.0,999,999,99
2050,4,4,21,0,*?*?*?*?*?*?*?*?*?*?*?*?*?*?*?*?*?*?*?*?*?*?,12.0,11.0,93,102470,0,-0,332,0.0,-0.0,0.0,0,0,0,0,195,7.2,10,5,9999,99999,9,999999999,0.0,999,999,99
2050,4,4,22,0,*?*?*?*?*?*?*?*?*?*?*?*?*?*?*?*?*?*?*?*?*?*?,10.7,10.8,99,102470,0,-0,326,0.0,-0.0,0.0,0,0,0,0,240,7.2,10,5,9999,99999,9,999999999,0.0,999,999,99
2050,4,4,23,0,*?*?*?*?*?*?*?*?*?*?*?*?*?*?*?*?*?*?*?*?*?*?,11.1,11.1,99,102470,0,-0,328,0.0,-0.0,0.0,0,0,0,0,285,8.8,10,5,9999,99999,9,999999999,0.0,999,999,99
2050,4,4,24,0,*?*?*?*?*?*?*?*?*?*?*?*?*?*?*?*?*?*?*?*?*?*?,9.2,7.9,90,102470,0,-0,320,0.0,-0.0,0.0,0,0,0,0,80,4.6,10,5,9999,99999,9,999999999,0.0,999,999,99
2050,4,5,1,0,*?*?*?*?*?*?*?*?*?*?*?*?*?*?*?*?*?*?*?*?*?*?,11.9,11.9,100,102426,0,-0,331,0.0,-0.0,0.0,0,0,0,0,282,5.2,10,5,9999,99999,9,999999999,0.0,999,999,99
2050,4,5,2,0,*?*?*?*?*?*?*?*?*?*?*?*?*?*?*?*?*?*?*?*?*?*?,12.0,12.0,100,102426,0,-0,332,0.0,-0.0,0.0,0,0,0,0,233,3.6,10,5,9999,99999,9,999999999,0.0,999,999,99
2050,4,5,3,0,*?*?*?*?*?*?*?*?*?*?*?*?*?*?*?*?*?*?*?*?*?*?,11.7,11.7,100,102426,0,-0,331,0.0,-0.0,0.0,0,0,0,0,185,5.2,10,5,9999,99999,9,999999999,0.0,999,999,99
2050,4,5,4,0,*?*?*?*?*?*?*?*?*?*?*?*?*?*?*?*?*?*?*?*?*?*?,11.7,11.7,100,102426,0,-0,331,0.0,-0.0,0.0,0,0,0,0,137,5.7,10,5,9999,99999,9,999999999,0.0,999,999,99
2050,4,5,5,0,*?*?*?*?*?*?*?*?*?*?*?*?*?*?*?*?*?*?*?*?*?*?,11.6,11.6,100,102426,0,-0,327,0.0,-0.0,0.0,0,0,0,0,88,5.2,9,5,9999,99999,9,999999999,0.0,999,999,99
2050,4,5,6,0,*?*?*?*?*?*?*?*?*?*?*?*?*?*?*?*?*?*?*?*?*?*?,12.1,12.1,100,102426,152,1368,329,28.4,34.0,24.6,3187,2008,2974,514,40,6.7,9,5,9999,99999,9,999999999,0.0,999,999,99
2050,4,5,7,0,*?*?*?*?*?*?*?*?*?*?*?*?*?*?*?*?*?*?*?*?*?*?,12.6,12.5,100,102426,348,1366,326,151.9,212.8,97.7,16029,17927,11398,1919,40,7.2,7,4,9999,99999,9,999999999,0.0,999,999,99
2050,4,5,8,0,*?*?*?*?*?*?*?*?*?*?*?*?*?*?*?*?*?*?*?*?*?*?,13.7,12.6,93,102426,529,1366,334,212.3,138.2,158.8,23103,13489,18011,3693,40,7.2,8,4,9999,99999,9,999999999,0.0,999,999,99
2050,4,5,9,0,*?*?*?*?*?*?*?*?*?*?*?*?*?*?*?*?*?*?*?*?*?*?,14.5,11.8,84,102426,682,1366,341,213.7,56.9,185.3,23502,5639,20874,5687,40,11.8,9,5,9999,99999,9,999999999,0.0,999,999,99
2050,4,5,10,0,*?*?*?*?*?*?*?*?*?*?*?*?*?*?*?*?*?*?*?*?*?*?,15.9,11.6,76,102426,797,1367,344,336.3,145.3,251.5,36765,15175,28142,6681,40,14.4,8,4,9999,99999,9,999999999,0.0,999,999,99
2050,4,5,11,0,*?*?*?*?*?*?*?*?*?*?*?*?*?*?*?*?*?*?*?*?*?*?,17.0,11.6,70,102426,865,1366,346,435.0,245.2,279.7,46727,26170,30566,7328,40,10.8,7,4,9999,99999,9,999999999,0.0,999,999,99
2050,4,5,12,0,*?*?*?*?*?*?*?*?*?*?*?*?*?*?*?*?*?*?*?*?*?*?,17.4,11.0,66,102426,883,1366,348,444.9,245.6,286.0,47827,26266,31199,7624,40,14.9,7,4,9999,99999,9,999999999,0.0,999,999,99
2050,4,5,13,0,*?*?*?*?*?*?*?*?*?*?*?*?*?*?*?*?*?*?*?*?*?*?,17.5,10.1,62,102426,850,1367,351,360.7,146.2,269.8,39485,15358,30117,7437,85,14.4,8,4,9999,99999,9,999999999,0.0,999,999,99
2050,4,5,14,0,*?*?*?*?*?*?*?*?*?*?*?*?*?*?*?*?*?*?*?*?*?*?,17.3,8.8,57,102426,766,1366,350,322.1,144.8,240.9,35190,15053,26992,6277,130,14.9,8,4,9999,99999,9,999999999,0.0,999,999,99
2050,4,5,15,0,*?*?*?*?*?*?*?*?*?*?*?*?*?*?*?*?*?*?*?*?*?*?,17.4,7.7,53,102426,639,1367,354,198.6,56.5,172.2,21832,5550,19402,5169,175,12.9,9,5,9999,99999,9,999999999,0.0,999,999,99
2050,4,5,16,0,*?*?*?*?*?*?*?*?*?*?*?*?*?*?*?*?*?*?*?*?*?*?,17.7,6.9,49,102426,476,1366,356,141.8,54.1,122.9,15566,5062,13867,3417,220,11.3,9,5,9999,99999,9,999999999,0.0,999,999,99
2050,4,5,17,0,*?*?*?*?*?*?*?*?*?*?*?*?*?*?*?*?*?*?*?*?*?*?,17.6,7.1,50,102426,290,1367,351,101.5,120.6,75.9,11075,9662,8786,1639,265,10.8,8,4,9999,99999,9,999999999,0.0,999,999,99
2050,4,5,18,0,*?*?*?*?*?*?*?*?*?*?*?*?*?*?*?*?*?*?*?*?*?*?,16.8,6.7,51,102426,92,1367,347,9.9,37.0,7.4,1150,1512,1202,122,310,10.3,8,4,9999,99999,9,999999999,0.0,999,999,99
2050,4,5,19,0,*?*?*?*?*?*?*?*?*?*?*?*?*?*?*?*?*?*?*?*?*?*?,15.9,6.1,52,102426,0,-0,352,0.0,-0.0,0.0,0,0,0,0,273,10.8,10,5,9999,99999,9,999999999,0.0,999,999,99
2050,4,5,20,0,*?*?*?*?*?*?*?*?*?*?*?*?*?*?*?*?*?*?*?*?*?*?,14.7,6.9,59,102426,0,-0,346,0.0,-0.0,0.0,0,0,0,0,237,10.8,10,5,9999,99999,9,999999999,0.0,999,999,99
2050,4,5,21,0,*?*?*?*?*?*?*?*?*?*?*?*?*?*?*?*?*?*?*?*?*?*?,13.8,8.3,69,102426,0,-0,341,0.0,-0.0,0.0,0,0,0,0,200,9.3,10,5,9999,99999,9,999999999,0.0,999,999,99
2050,4,5,22,0,*?*?*?*?*?*?*?*?*?*?*?*?*?*?*?*?*?*?*?*?*?*?,13.4,9.2,75,102426,0,-0,339,0.0,-0.0,0.0,0,0,0,0,163,8.8,10,5,9999,99999,9,999999999,0.0,999,999,99
2050,4,5,23,0,*?*?*?*?*?*?*?*?*?*?*?*?*?*?*?*?*?*?*?*?*?*?,12.6,9.4,81,102426,0,-0,335,0.0,-0.0,0.0,0,0,0,0,127,8.8,10,5,9999,99999,9,999999999,0.0,999,999,99
2050,4,5,24,0,*?*?*?*?*?*?*?*?*?*?*?*?*?*?*?*?*?*?*?*?*?*?,11.6,11.6,100,102426,0,-0,330,0.0,-0.0,0.0,0,0,0,0,330,3.6,10,5,9999,99999,9,999999999,0.0,999,999,99
2050,4,6,1,0,*?*?*?*?*?*?*?*?*?*?*?*?*?*?*?*?*?*?*?*?*?*?,9.7,6.7,81,102478,0,-0,322,0.0,-0.0,0.0,0,0,0,0,93,5.7,10,5,9999,99999,9,999999999,0.0,999,999,99
2050,4,6,2,0,*?*?*?*?*?*?*?*?*?*?*?*?*?*?*?*?*?*?*?*?*?*?,8.4,5.1,80,102478,0,-0,317,0.0,-0.0,0.0,0,0,0,0,97,5.2,10,5,9999,99999,9,999999999,0.0,999,999,99
2050,4,6,3,0,*?*?*?*?*?*?*?*?*?*?*?*?*?*?*?*?*?*?*?*?*?*?,7.3,5.3,86,102478,0,-0,312,0.0,-0.0,0.0,0,0,0,0,100,4.6,10,5,9999,99999,9,999999999,0.0,999,999,99
2050,4,6,4,0,*?*?*?*?*?*?*?*?*?*?*?*?*?*?*?*?*?*?*?*?*?*?,7.3,6.1,92,102478,0,-0,312,0.0,-0.0,0.0,0,0,0,0,103,7.7,10,5,9999,99999,9,999999999,0.0,999,999,99
2050,4,6,5,0,*?*?*?*?*?*?*?*?*?*?*?*?*?*?*?*?*?*?*?*?*?*?,7.3,6.1,91,102478,0,-0,299,0.0,-0.0,0.0,0,0,0,0,107,7.2,7,4,9999,99999,9,999999999,0.0,999,999,99
2050,4,6,6,0,*?*?*?*?*?*?*?*?*?*?*?*?*?*?*?*?*?*?*?*?*?*?,7.8,6.6,91,102478,160,1365,290,60.1,301.8,24.8,6238,18475,3910,458,110,7.7,4,2,9999,99999,9,999999999,0.0,999,999,99
2050,4,6,7,0,*?*?*?*?*?*?*?*?*?*?*?*?*?*?*?*?*?*?*?*?*?*?,8.3,6.4,87,102478,356,1365,304,156.4,214.1,100.5,16499,18215,11715,1983,132,7.2,7,4,9999,99999,9,999999999,0.0,999,999,99
2050,4,6,8,0,*?*?*?*?*?*?*?*?*?*?*?*?*?*?*?*?*?*?*?*?*?*?,10.2,7.3,81,102478,537,1367,297,319.7,518.2,116.0,33997,49534,14887,2235,153,6.7,3,2,9999,99999,9,999999999,0.0,999,999,99
2050,4,6,9,0,*?*?*?*?*?*?*?*?*?*?*?*?*?*?*?*?*?*?*?*?*?*?,12.7,8.0,72,102478,689,1365,312,415.9,484.6,171.4,43912,48565,20965,3632,175,8.8,4,2,9999,99999,9,999999999,0.0,999,999,99
2050,4,6,10,0,*?*?*?*?*?*?*?*?*?*?*?*?*?*?*?*?*?*?*?*?*?*?,13.7,8.3,69,102478,804,1366,313,502.9,544.3,182.5,53883,55719,22374,4205,197,8.8,3,2,9999,99999,9,999999999,0.0,999,999,99
2050,4,6,11,0,*?*?*?*?*?*?*?*?*?*?*?*?*?*?*?*?*?*?*?*?*?*?,15.0,6.7,57,102478,872,1366,307,556.2,603.6,170.8,58189,60609,22269,4205,218,10.3,1,0,9999,99999,9,999999999,0.0,999,999,99
2050,4,6,12,0,*?*?*?*?*?*?*?*?*?*?*?*?*?*?*?*?*?*?*?*?*?*?,15.6,6.4,54,102478,890,1366,314,567.0,584.8,186.0,59080,58595,23815,4631,240,9.3,2,1,9999,99999,9,999999999,0.0,999,999,99
2050,4,6,13,0,*?*?*?*?*?*?*?*?*?*?*?*?*?*?*?*?*?*?*?*?*?*?,16.1,7.0,54,102478,856,1366,313,544.8,602.6,167.3,56970,60425,21895,4044,240,12.4,1,0,9999,99999,9,999999999,0.0,999,999,99
2050,4,6,14,0,*?*?*?*?*?*?*?*?*?*?*?*?*?*?*?*?*?*?*?*?*?*?,16.3,7.4,55,102478,772,1365,336,426.1,337.6,235.2,45739,35613,26121,5651,240,13.4,6,3,9999,99999,9,999999999,0.0,999,999,99
2050,4,6,15,0,*?*?*?*?*?*?*?*?*?*?*?*?*?*?*?*?*?*?*?*?*?*?,16.0,8.3,60,102478,645,1366,323,393.9,531.4,143.0,41988,52760,17990,2912,240,11.8,3,2,9999,99999,9,999999999,0.0,999,999,99
2050,4,6,16,0,*?*?*?*?*?*?*?*?*?*?*?*?*?*?*?*?*?*?*?*?*?*?,15.9,7.7,58,102478,482,1365,330,266.6,396.3,126.6,27713,36725,15779,2444,240,10.8,5,3,9999,99999,9,999999999,0.0,999,999,99
2050,4,6,17,0,*?*?*?*?*?*?*?*?*?*?*?*?*?*?*?*?*?*?*?*?*?*?,15.3,6.9,57,102478,296,1366,318,154.6,454.4,56.1,15839,35732,8257,1012,240,11.3,3,2,9999,99999,9,999999999,0.0,999,999,99
2050,4,6,18,0,*?*?*?*?*?*?*?*?*?*?*?*?*?*?*?*?*?*?*?*?*?*?,14.1,7.6,64,102478,98,1361,334,12.9,45.0,9.6,1470,1918,1517,160,240,10.8,8,4,9999,99999,9,999999999,0.0,999,999,99
2050,4,6,19,0,*?*?*?*?*?*?*?*?*?*?*?*?*?*?*?*?*?*?*?*?*?*?,12.9,8.1,72,102478,0,-0,337,0.0,-0.0,0.0,0,0,0,0,215,11.8,10,5,9999,99999,9,999999999,0.0,999,999,99
2050,4,6,20,0,*?*?*?*?*?*?*?*?*?*?*?*?*?*?*?*?*?*?*?*?*?*?,11.5,7.7,77,102478,0,-0,330,0.0,-0.0,0.0,0,0,0,0,190,12.9,10,5,9999,99999,9,999999999,0.0,999,999,99
2050,4,6,21,0,*?*?*?*?*?*?*?*?*?*?*?*?*?*?*?*?*?*?*?*?*?*?,10.6,8.0,83,102478,0,-0,326,0.0,-0.0,0.0,0,0,0,0,165,10.8,10,5,9999,99999,9,999999999,0.0,999,999,99
2050,4,6,22,0,*?*?*?*?*?*?*?*?*?*?*?*?*?*?*?*?*?*?*?*?*?*?,10.3,8.9,90,102478,0,-0,325,0.0,-0.0,0.0,0,0,0,0,140,10.3,10,5,9999,99999,9,999999999,0.0,999,999,99
2050,4,6,23,0,*?*?*?*?*?*?*?*?*?*?*?*?*?*?*?*?*?*?*?*?*?*?,10.3,8.7,89,102478,0,-0,325,0.0,-0.0,0.0,0,0,0,0,115,9.3,10,5,9999,99999,9,999999999,0.0,999,999,99
2050,4,6,24,0,*?*?*?*?*?*?*?*?*?*?*?*?*?*?*?*?*?*?*?*?*?*?,11.8,8.1,78,102478,0,-0,332,0.0,-0.0,0.0,0,0,0,0,90,5.2,10,5,9999,99999,9,999999999,0.0,999,999,99
2050,4,7,1,0,*?*?*?*?*?*?*?*?*?*?*?*?*?*?*?*?*?*?*?*?*?*?,10.4,8.0,84,101835,0,-0,325,0.0,-0.0,0.0,0,0,0,0,90,9.8,10,5,9999,99999,9,999999999,0.0,999,999,99
2050,4,7,2,0,*?*?*?*?*?*?*?*?*?*?*?*?*?*?*?*?*?*?*?*?*?*?,10.3,7.6,82,101835,0,-0,325,0.0,-0.0,0.0,0,0,0,0,90,9.8,10,5,9999,99999,9,999999999,0.0,999,999,99
2050,4,7,3,0,*?*?*?*?*?*?*?*?*?*?*?*?*?*?*?*?*?*?*?*?*?*?,10.6,8.5,86,101835,0,-0,326,0.0,-0.0,0.0,0,0,0,0,90,10.8,10,5,9999,99999,9,999999999,0.0,999,999,99
2050,4,7,4,0,*?*?*?*?*?*?*?*?*?*?*?*?*?*?*?*?*?*?*?*?*?*?,9.9,8.3,88,101835,0,-0,323,0.0,-0.0,0.0,0,0,0,0,90,9.3,10,5,9999,99999,9,999999999,0.0,999,999,99
2050,4,7,5,0,*?*?*?*?*?*?*?*?*?*?*?*?*?*?*?*?*?*?*?*?*?*?,9.2,7.9,91,101835,0,-0,320,0.0,-0.0,0.0,0,0,0,0,90,12.4,10,5,9999,99999,9,999999999,0.0,999,999,99
2050,4,7,6,0,*?*?*?*?*?*?*?*?*?*?*?*?*?*?*?*?*?*?*?*?*?*?,10.0,8.5,90,101835,168,1363,316,45.3,92.6,33.9,4872,5179,4193,599,90,11.8,8,4,9999,99999,9,999999999,0.0,999,999,99
2050,4,7,7,0,*?*?*?*?*?*?*?*?*?*?*?*?*?*?*?*?*?*?*?*?*?*?,10.7,8.3,84,101835,364,1365,323,102.7,51.2,89.0,11265,4501,10060,2365,88,12.4,9,5,9999,99999,9,999999999,0.0,999,999,99
2050,4,7,8,0,*?*?*?*?*?*?*?*?*?*?*?*?*?*?*?*?*?*?*?*?*?*?,13.4,9.4,76,101835,544,1364,328,259.5,232.4,166.9,27486,22906,18910,3555,87,9.8,7,4,9999,99999,9,999999999,0.0,999,999,99
2050,4,7,9,0,*?*?*?*?*?*?*?*?*?*?*?*?*?*?*?*?*?*?*?*?*?*?,15.7,10.8,72,101835,696,1364,323,433.4,570.8,142.2,44873,55890,19031,2956,85,10.8,2,1,9999,99999,9,999999999,0.0,999,999,99
2050,4,7,10,0,*?*?*?*?*?*?*?*?*?*?*?*?*?*?*?*?*?*?*?*?*?*?,18.0,10.3,60,101835,810,1364,325,513.9,605.8,154.2,53747,60549,20489,3571,83,10.8,0,0,9999,99999,9,999999999,0.1,999,999,99
2050,4,7,11,0,*?*?*?*?*?*?*?*?*?*?*?*?*?*?*?*?*?*?*?*?*?*?,19.5,10.7,56,101835,878,1364,340,559.5,584.2,183.5,58309,58452,23582,4510,82,10.3,2,1,9999,99999,9,999999999,0.4,999,999,99
2050,4,7,12,0,*?*?*?*?*?*?*?*?*?*?*?*?*?*?*?*?*?*?*?*?*?*?,20.6,11.5,55,101835,896,1365,344,573.2,605.1,176.0,60047,60833,22845,4461,80,11.3,1,0,9999,99999,9,999999999,0.4,999,999,99
2050,4,7,13,0,*?*?*?*?*?*?*?*?*?*?*?*?*?*?*?*?*?*?*?*?*?*?,20.9,11.0,53,101835,862,1365,340,549.5,609.3,164.9,57588,61174,21672,4028,123,10.3,0,0,9999,99999,9,999999999,0.3,999,999,99
2050,4,7,14,0,*?*?*?*?*?*?*?*?*?*?*?*?*?*?*?*?*?*?*?*?*?*?,21.2,10.4,50,101835,778,1365,340,491.4,603.4,147.4,51331,60093,19732,3315,167,9.3,0,0,9999,99999,9,999999999,0.0,999,999,99
2050,4,7,15,0,*?*?*?*?*?*?*?*?*?*?*?*?*?*?*?*?*?*?*?*?*?*?,21.2,11.5,53,101835,651,1366,350,401.7,566.3,131.8,41540,54941,17837,2663,210,8.8,2,1,9999,99999,9,999999999,0.0,999,999,99
2050,4,7,16,0,*?*?*?*?*?*?*?*?*?*?*?*?*?*?*?*?*?*?*?*?*?*?,20.9,10.5,51,101835,488,1364,354,281.0,461.9,115.8,29555,42901,14742,2213,253,7.2,4,2,9999,99999,9,999999999,0.7,999,999,99
2050,4,7,17,0,*?*?*?*?*?*?*?*?*?*?*?*?*?*?*?*?*?*?*?*?*?*?,20.2,11.2,56,101835,302,1364,365,107.4,122.2,80.3,11719,9882,9312,1740,297,7.7,8,4,9999,99999,9,999999999,1.4,999,999,99
2050,4,7,18,0,*?*?*?*?*?*?*?*?*?*?*?*?*?*?*?*?*?*?*?*?*?*?,18.6,12.3,66,101835,105,1368,358,15.9,52.1,11.9,1788,2273,1835,199,340,6.7,8,4,9999,99999,9,999999999,1.4,999,999,99
2050,4,7,19,0,*?*?*?*?*?*?*?*?*?*?*?*?*?*?*?*?*?*?*?*?*?*?,16.6,12.7,77,101835,0,-0,354,0.0,-0.0,0.0,0,0,0,0,293,6.2,10,5,9999,99999,9,999999999,1.4,999,999,99
2050,4,7,20,0,*?*?*?*?*?*?*?*?*?*?*?*?*?*?*?*?*?*?*?*?*?*?,14.8,12.8,87,101835,0,-0,345,0.0,-0.0,0.0,0,0,0,0,247,6.7,10,5,9999,99999,9,999999999,1.4,999,999,99
2050,4,7,21,0,*?*?*?*?*?*?*?*?*?*?*?*?*?*?*?*?*?*?*?*?*?*?,14.2,13.0,91,101835,0,-0,342,0.0,-0.0,0.0,0,0,0,0,200,5.2,10,5,9999,99999,9,999999999,1.2,999,999,99
2050,4,7,22,0,*?*?*?*?*?*?*?*?*?*?*?*?*?*?*?*?*?*?*?*?*?*?,13.2,12.2,92,101835,0,-0,337,0.0,-0.0,0.0,0,0,0,0,153,6.2,10,5,9999,99999,9,999999999,0.0,999,999,99
2050,4,7,23,0,*?*?*?*?*?*?*?*?*?*?*?*?*?*?*?*?*?*?*?*?*?*?,14.1,13.0,91,101835,0,-0,342,0.0,-0.0,0.0,0,0,0,0,107,2.1,10,5,9999,99999,9,999999999,0.0,999,999,99
2050,4,7,24,0,*?*?*?*?*?*?*?*?*?*?*?*?*?*?*?*?*?*?*?*?*?*?,10.2,8.3,86,101835,0,-0,324,0.0,-0.0,0.0,0,0,0,0,90,10.3,10,5,9999,99999,9,999999999,0.0,999,999,99
2050,4,8,1,0,*?*?*?*?*?*?*?*?*?*?*?*?*?*?*?*?*?*?*?*?*?*?,15.3,12.6,83,100947,0,-0,347,0.0,-0.0,0.0,0,0,0,0,60,7.7,10,5,9999,99999,9,999999999,0.0,999,999,99
2050,4,8,2,0,*?*?*?*?*?*?*?*?*?*?*?*?*?*?*?*?*?*?*?*?*?*?,15.6,12.4,81,100947,0,-0,349,0.0,-0.0,0.0,0,0,0,0,60,9.8,10,5,9999,99999,9,999999999,0.0,999,999,99
2050,4,8,3,0,*?*?*?*?*?*?*?*?*?*?*?*?*?*?*?*?*?*?*?*?*?*?,15.5,12.3,81,100947,0,-0,348,0.0,-0.0,0.0,0,0,0,0,60,6.2,10,5,9999,99999,9,999999999,0.0,999,999,99
2050,4,8,4,0,*?*?*?*?*?*?*?*?*?*?*?*?*?*?*?*?*?*?*?*?*?*?,15.3,12.6,83,100947,0,-0,347,0.0,-0.0,0.0,0,0,0,0,60,10.3,10,5,9999,99999,9,999999999,0.0,999,999,99
2050,4,8,5,0,*?*?*?*?*?*?*?*?*?*?*?*?*?*?*?*?*?*?*?*?*?*?,15.0,12.5,85,100947,0,-0,343,0.0,-0.0,0.0,0,0,0,0,60,11.8,9,5,9999,99999,9,999999999,0.0,999,999,99
2050,4,8,6,0,*?*?*?*?*?*?*?*?*?*?*?*?*?*?*?*?*?*?*?*?*?*?,15.6,12.4,81,100947,176,1361,346,37.1,38.1,32.1,4133,2435,3845,675,60,10.8,9,5,9999,99999,9,999999999,0.0,999,999,99
2050,4,8,7,0,*?*?*?*?*?*?*?*?*?*?*?*?*?*?*?*?*?*?*?*?*?*?,16.1,12.8,80,100947,372,1365,351,60.7,0.0,60.7,7074,0,7092,2440,67,9.3,10,5,9999,99999,9,999999999,0.0,999,999,99
2050,4,8,8,0,*?*?*?*?*?*?*?*?*?*?*?*?*?*?*?*?*?*?*?*?*?*?,17.2,13.1,76,100947,552,1365,354,168.4,55.4,146.0,18504,5327,16463,4203,73,9.8,9,5,9999,99999,9,999999999,0.0,999,999,99
2050,4,8,9,0,*?*?*?*?*?*?*?*?*?*?*?*?*?*?*?*?*?*?*?*?*?*?,18.4,12.5,68,100947,703,1363,360,221.6,57.2,192.1,24381,5681,21648,5968,80,10.8,9,5,9999,99999,9,999999999,0.0,999,999,99
2050,4,8,10,0,*?*?*?*?*?*?*?*?*?*?*?*?*?*?*?*?*?*?*?*?*?*?,19.4,13.1,66,100947,817,1364,365,261.4,58.0,226.7,28794,5847,25533,7510,87,11.3,9,5,9999,99999,9,999999999,0.0,999,999,99
2050,4,8,11,0,*?*?*?*?*?*?*?*?*?*?*?*?*?*?*?*?*?*?*?*?*?*?,20.1,13.8,66,100947,885,1364,368,285.1,58.5,247.2,31429,5921,27849,8548,93,10.8,9,5,9999,99999,9,999999999,0.0,999,999,99
2050,4,8,12,0,*?*?*?*?*?*?*?*?*?*?*?*?*?*?*?*?*?*?*?*?*?*?,21.0,13.4,61,100947,902,1364,373,291.2,58.6,252.4,32099,5937,28437,8830,100,10.3,9,5,9999,99999,9,999999999,0.0,999,999,99
2050,4,8,13,0,*?*?*?*?*?*?*?*?*?*?*?*?*?*?*?*?*?*?*?*?*?*?,20.6,13.6,63,100947,868,1365,371,279.1,58.4,242.0,30757,5903,27259,8274,100,10.3,9,5,9999,99999,9,999999999,0.0,999,999,99
2050,4,8,14,0,*?*?*?*?*?*?*?*?*?*?*?*?*?*?*?*?*?*?*?*?*?*?,20.8,12.8,60,100947,784,1364,369,330.9,145.1,247.5,36168,15130,27706,6527,100,11.8,8,4,9999,99999,9,999999999,0.0,999,999,99
2050,4,8,15,0,*?*?*?*?*?*?*?*?*?*?*?*?*?*?*?*?*?*?*?*?*?*?,21.1,12.0,56,100947,656,1363,373,205.2,56.7,177.9,22560,5591,20042,5389,100,10.8,9,5,9999,99999,9,999999999,0.0,999,999,99
2050,4,8,16,0,*?*?*?*?*?*?*?*?*?*?*?*?*?*?*?*?*?*?*?*?*?*?,20.6,11.8,56,100947,494,1363,371,148.4,54.5,128.6,16290,5135,14507,3604,100,9.3,9,5,9999,99999,9,999999999,0.0,999,999,99
2050,4,8,17,0,*?*?*?*?*?*?*?*?*?*?*?*?*?*?*?*?*?*?*?*?*?*?,21.1,11.1,52,100947,308,1363,370,110.3,123.0,82.5,12023,10111,9523,1790,100,10.8,8,4,9999,99999,9,999999999,0.0,999,999,99
2050,4,8,18,0,*?*?*?*?*?*?*?*?*?*?*?*?*?*?*?*?*?*?*?*?*?*?,20.1,10.8,54,100947,111,1362,368,14.2,23.2,12.3,1638,1171,1539,255,100,10.3,9,5,9999,99999,9,999999999,0.0,999,999,99
2050,4,8,19,0,*?*?*?*?*?*?*?*?*?*?*?*?*?*?*?*?*?*?*?*?*?*?,18.9,11.3,61,100947,0,-0,365,0.0,-0.0,0.0,0,0,0,0,95,8.2,10,5,9999,99999,9,999999999,0.0,999,999,99
2050,4,8,20,0,*?*?*?*?*?*?*?*?*?*?*?*?*?*?*?*?*?*?*?*?*?*?,18.3,11.9,66,100947,0,-0,362,0.0,-0.0,0.0,0,0,0,0,90,8.2,10,5,9999,99999,9,999999999,0.0,999,999,99
2050,4,8,21,0,*?*?*?*?*?*?*?*?*?*?*?*?*?*?*?*?*?*?*?*?*?*?,17.2,11.9,70,100947,0,-0,357,0.0,-0.0,0.0,0,0,0,0,85,8.8,10,5,9999,99999,9,999999999,0.0,999,999,99
2050,4,8,22,0,*?*?*?*?*?*?*?*?*?*?*?*?*?*?*?*?*?*?*?*?*?*?,16.9,11.9,72,100947,0,-0,355,0.0,-0.0,0.0,0,0,0,0,80,8.8,10,5,9999,99999,9,999999999,0.0,999,999,99
2050,4,8,23,0,*?*?*?*?*?*?*?*?*?*?*?*?*?*?*?*?*?*?*?*?*?*?,16.3,11.9,74,100947,0,-0,352,0.0,-0.0,0.0,0,0,0,0,75,9.3,10,5,9999,99999,9,999999999,0.0,999,999,99
2050,4,8,24,0,*?*?*?*?*?*?*?*?*?*?*?*?*?*?*?*?*?*?*?*?*?*?,15.0,12.7,85,100947,0,-0,346,0.0,-0.0,0.0,0,0,0,0,60,8.2,10,5,9999,99999,9,999999999,0.0,999,999,99
2050,4,9,1,0,*?*?*?*?*?*?*?*?*?*?*?*?*?*?*?*?*?*?*?*?*?*?,14.1,10.8,79,100434,0,-0,342,0.0,-0.0,0.0,0,0,0,0,68,16.5,10,5,9999,99999,9,999999999,0.0,999,999,99
2050,4,9,2,0,*?*?*?*?*?*?*?*?*?*?*?*?*?*?*?*?*?*?*?*?*?*?,13.0,10.2,82,100434,0,-0,337,0.0,-0.0,0.0,0,0,0,0,67,11.8,10,5,9999,99999,9,999999999,0.0,999,999,99
2050,4,9,3,0,*?*?*?*?*?*?*?*?*?*?*?*?*?*?*?*?*?*?*?*?*?*?,12.4,9.7,83,100434,0,-0,334,0.0,-0.0,0.0,0,0,0,0,65,12.9,10,5,9999,99999,9,999999999,0.0,999,999,99
2050,4,9,4,0,*?*?*?*?*?*?*?*?*?*?*?*?*?*?*?*?*?*?*?*?*?*?,12.2,9.7,84,100434,0,-0,333,0.0,-0.0,0.0,0,0,0,0,63,10.3,10,5,9999,99999,9,999999999,0.0,999,999,99
2050,4,9,5,0,*?*?*?*?*?*?*?*?*?*?*?*?*?*?*?*?*?*?*?*?*?*?,11.9,9.2,82,100434,0,-0,332,0.0,-0.0,0.0,0,0,0,0,62,10.8,10,5,9999,99999,9,999999999,0.0,999,999,99
2050,4,9,6,0,*?*?*?*?*?*?*?*?*?*?*?*?*?*?*?*?*?*?*?*?*?*?,12.0,9.6,84,100434,184,1360,329,39.9,39.3,34.6,4443,2564,4130,728,60,11.3,9,5,9999,99999,9,999999999,0.0,999,999,99
2050,4,9,7,0,*?*?*?*?*?*?*?*?*?*?*?*?*?*?*?*?*?*?*?*?*?*?,12.1,10.2,87,100434,380,1365,323,169.6,217.4,109.0,17893,19015,12651,2171,65,9.3,7,4,9999,99999,9,999999999,0.0,999,999,99
2050,4,9,8,0,*?*?*?*?*?*?*?*?*?*?*?*?*?*?*?*?*?*?*?*?*?*?,14.7,10.5,76,100434,559,1363,335,268.0,233.3,172.3,28398,23165,19489,3698,70,9.8,7,4,9999,99999,9,999999999,0.0,999,999,99
2050,4,9,9,0,*?*?*?*?*?*?*?*?*?*?*?*?*?*?*?*?*?*?*?*?*?*?,16.3,10.3,67,100434,710,1362,346,297.1,143.7,222.2,32419,14802,24957,5613,75,10.3,8,4,9999,99999,9,999999999,0.0,999,999,99
2050,4,9,10,0,*?*?*?*?*?*?*?*?*?*?*?*?*?*?*?*?*?*?*?*?*?*?,17.7,9.9,60,100434,824,1364,352,349.7,145.8,261.6,38252,15279,29223,7086,80,11.3,8,4,9999,99999,9,999999999,0.0,999,999,99
2050,4,9,11,0,*?*?*?*?*?*?*?*?*?*?*?*?*?*?*?*?*?*?*?*?*?*?,18.3,9.3,55,100434,891,1363,359,287.5,58.5,249.3,31695,5927,28082,8658,85,12.9,9,5,9999,99999,9,999999999,0.0,999,999,99
2050,4,9,12,0,*?*?*?*?*?*?*?*?*?*?*?*?*?*?*?*?*?*?*?*?*?*?,18.9,9.7,54,100434,908,1363,362,293.5,58.6,254.4,32355,5943,28662,8938,90,13.4,9,5,9999,99999,9,999999999,0.0,999,999,99
2050,4,9,13,0,*?*?*?*?*?*?*?*?*?*?*?*?*?*?*?*?*?*?*?*?*?*?,19.2,9.4,53,100434,873,1362,363,281.3,58.4,243.9,31004,5910,27475,8372,88,11.8,9,5,9999,99999,9,999999999,0.0,999,999,99
2050,4,9,14,0,*?*?*?*?*?*?*?*?*?*?*?*?*?*?*?*?*?*?*?*?*?*?,19.3,10.2,55,100434,790,1364,364,251.9,57.8,218.4,27741,5813,24607,7122,87,11.8,9,5,9999,99999,9,999999999,0.0,999,999,99
2050,4,9,15,0,*?*?*?*?*?*?*?*?*?*?*?*?*?*?*?*?*?*?*?*?*?*?,19.2,11.2,59,100434,662,1363,363,207.3,56.8,179.7,22798,5604,20253,5463,85,11.3,9,5,9999,99999,9,999999999,0.0,999,999,99
2050,4,9,16,0,*?*?*?*?*?*?*?*?*?*?*?*?*?*?*?*?*?*?*?*?*?*?,19.6,10.9,56,100434,500,1363,362,199.4,137.0,149.2,21700,13202,16949,3435,83,10.8,8,4,9999,99999,9,999999999,0.0,999,999,99
2050,4,9,17,0,*?*?*?*?*?*?*?*?*?*?*?*?*?*?*?*?*?*?*?*?*?*?,19.1,11.5,61,100434,314,1362,363,85.4,49.3,74.1,9370,4160,8379,1934,82,8.8,9,5,9999,99999,9,999999999,0.0,999,999,99
2050,4,9,18,0,*?*?*?*?*?*?*?*?*?*?*?*?*?*?*?*?*?*?*?*?*?*?,18.2,10.9,62,100434,117,1358,362,9.5,0.0,9.5,1153,-0,1153,374,80,7.2,10,5,9999,99999,9,999999999,0.0,999,999,99
2050,4,9,19,0,*?*?*?*?*?*?*?*?*?*?*?*?*?*?*?*?*?*?*?*?*?*?,16.9,11.3,69,100434,0,-0,355,0.0,-0.0,0.0,0,0,0,0,83,7.7,10,5,9999,99999,9,999999999,0.0,999,999,99
2050,4,9,20,0,*?*?*?*?*?*?*?*?*?*?*?*?*?*?*?*?*?*?*?*?*?*?,15.6,10.5,71,100434,0,-0,349,0.0,-0.0,0.0,0,0,0,0,87,5.7,10,5,9999,99999,9,999999999,0.0,999,999,99
2050,4,9,21,0,*?*?*?*?*?*?*?*?*?*?*?*?*?*?*?*?*?*?*?*?*?*?,14.7,10.2,74,100434,0,-0,345,0.0,-0.0,0.0,0,0,0,0,90,4.1,10,5,9999,99999,9,999999999,0.0,999,999,99
2050,4,9,22,0,*?*?*?*?*?*?*?*?*?*?*?*?*?*?*?*?*?*?*?*?*?*?,14.1,10.2,76,100434,0,-0,342,0.0,-0.0,0.0,0,0,0,0,93,5.7,10,5,9999,99999,9,999999999,0.0,999,999,99
2050,4,9,23,0,*?*?*?*?*?*?*?*?*?*?*?*?*?*?*?*?*?*?*?*?*?*?,14.6,10.9,78,100434,0,-0,344,0.0,-0.0,0.0,0,0,0,0,97,6.2,10,5,9999,99999,9,999999999,0.0,999,999,99
2050,4,9,24,0,*?*?*?*?*?*?*?*?*?*?*?*?*?*?*?*?*?*?*?*?*?*?,15.7,11.3,74,100434,0,-0,350,0.0,-0.0,0.0,0,0,0,0,70,14.9,10,5,9999,99999,9,999999999,0.0,999,999,99
2050,4,10,1,0,*?*?*?*?*?*?*?*?*?*?*?*?*?*?*?*?*?*?*?*?*?*?,15.9,9.8,64,100373,0,-0,351,0.0,-0.0,0.0,0,0,0,0,90,13.9,10,5,9999,99999,9,999999999,0.1,999,999,99
2050,4,10,2,0,*?*?*?*?*?*?*?*?*?*?*?*?*?*?*?*?*?*?*?*?*?*?,16.3,9.3,61,100373,0,-0,353,0.0,-0.0,0.0,0,0,0,0,80,11.8,10,5,9999,99999,9,999999999,0.0,999,999,99
2050,4,10,3,0,*?*?*?*?*?*?*?*?*?*?*?*?*?*?*?*?*?*?*?*?*?*?,15.5,8.7,61,100373,0,-0,349,0.0,-0.0,0.0,0,0,0,0,70,11.3,10,5,9999,99999,9,999999999,0.0,999,999,99
2050,4,10,4,0,*?*?*?*?*?*?*?*?*?*?*?*?*?*?*?*?*?*?*?*?*?*?,15.2,8.4,61,100373,0,-0,348,0.0,-0.0,0.0,0,0,0,0,60,13.9,10,5,9999,99999,9,999999999,0.0,999,999,99
2050,4,10,5,0,*?*?*?*?*?*?*?*?*?*?*?*?*?*?*?*?*?*?*?*?*?*?,14.9,8.8,64,100373,0,-0,346,0.0,-0.0,0.0,0,0,0,0,50,16.5,10,5,9999,99999,9,999999999,0.0,999,999,99
2050,4,10,6,0,*?*?*?*?*?*?*?*?*?*?*?*?*?*?*?*?*?*?*?*?*?*?,15.6,9.8,66,100373,192,1359,349,24.6,0.0,24.6,2892,-0,2896,951,40,14.9,10,5,9999,99999,9,999999999,0.1,999,999,99
2050,4,10,7,0,*?*?*?*?*?*?*?*?*?*?*?*?*?*?*?*?*?*?*?*?*?*?,16.2,9.9,63,100373,387,1362,352,63.9,0.0,63.9,7447,0,7466,2581,57,13.9,10,5,9999,99999,9,999999999,0.1,999,999,99
2050,4,10,8,0,*?*?*?*?*?*?*?*?*?*?*?*?*?*?*?*?*?*?*?*?*?*?,18.8,10.7,57,100373,566,1362,365,100.1,0.0,100.1,11739,0,11777,4300,73,14.4,10,5,9999,99999,9,999999999,0.1,999,999,99
2050,4,10,9,0,*?*?*?*?*?*?*?*?*?*?*?*?*?*?*?*?*?*?*?*?*?*?,21.6,11.3,50,100373,717,1362,379,130.6,0.0,130.6,15446,0,15504,5908,90,15.5,10,5,9999,99999,9,999999999,0.2,999,999,99
2050,4,10,10,0,*?*?*?*?*?*?*?*?*?*?*?*?*?*?*?*?*?*?*?*?*?*?,23.1,11.3,46,100373,830,1362,387,153.3,0.0,153.3,18267,0,18342,7184,107,16.0,10,5,9999,99999,9,999999999,0.2,999,999,99
2050,4,10,11,0,*?*?*?*?*?*?*?*?*?*?*?*?*?*?*?*?*?*?*?*?*?*?,24.9,11.0,40,100373,897,1362,396,166.9,0.0,166.9,19964,0,20050,7961,123,16.5,10,5,9999,99999,9,999999999,0.1,999,999,99
2050,4,10,12,0,*?*?*?*?*?*?*?*?*?*?*?*?*?*?*?*?*?*?*?*?*?*?,26.3,11.3,37,100373,914,1362,404,170.3,0.0,170.3,20389,0,20478,8155,140,12.9,10,5,9999,99999,9,999999999,0.0,999,999,99
2050,4,10,13,0,*?*?*?*?*?*?*?*?*?*?*?*?*?*?*?*?*?*?*?*?*?*?,26.2,10.1,35,100373,879,1362,404,163.2,0.0,163.2,19504,0,19587,7750,143,11.3,10,5,9999,99999,9,999999999,0.0,999,999,99
2050,4,10,14,0,*?*?*?*?*?*?*?*?*?*?*?*?*?*?*?*?*?*?*?*?*?*?,26.4,10.4,35,100373,795,1362,405,146.3,0.0,146.3,17388,0,17458,6782,147,8.8,10,5,9999,99999,9,999999999,0.0,999,999,99
2050,4,10,15,0,*?*?*?*?*?*?*?*?*?*?*?*?*?*?*?*?*?*?*?*?*?*?,26.3,10.9,37,100373,668,1362,404,120.6,0.0,120.6,14226,0,14277,5368,150,10.8,10,5,9999,99999,9,999999999,0.0,999,999,99
2050,4,10,16,0,*?*?*?*?*?*?*?*?*?*?*?*?*?*?*?*?*?*?*?*?*?*?,25.9,11.1,38,100373,506,1363,402,87.9,0.0,87.9,10282,0,10314,3698,153,9.8,10,5,9999,99999,9,999999999,0.0,999,999,99
2050,4,10,17,0,*?*?*?*?*?*?*?*?*?*?*?*?*?*?*?*?*?*?*?*?*?*?,25.3,10.4,37,100373,320,1361,399,50.4,0.0,50.4,5870,0,5884,1993,157,8.2,10,5,9999,99999,9,999999999,0.0,999,999,99
2050,4,10,18,0,*?*?*?*?*?*?*?*?*?*?*?*?*?*?*?*?*?*?*?*?*?*?,24.5,10.5,40,100373,124,1365,394,10.8,0.0,10.8,1302,-0,1302,423,160,7.2,10,5,9999,99999,9,999999999,0.0,999,999,99
2050,4,10,19,0,*?*?*?*?*?*?*?*?*?*?*?*?*?*?*?*?*?*?*?*?*?*?,22.9,10.7,44,100373,0,-0,386,0.0,-0.0,0.0,0,0,0,0,145,7.7,10,5,9999,99999,9,999999999,0.0,999,999,99
2050,4,10,20,0,*?*?*?*?*?*?*?*?*?*?*?*?*?*?*?*?*?*?*?*?*?*?,20.7,10.5,50,100373,0,-0,375,0.0,-0.0,0.0,0,0,0,0,130,6.7,10,5,9999,99999,9,999999999,0.0,999,999,99
2050,4,10,21,0,*?*?*?*?*?*?*?*?*?*?*?*?*?*?*?*?*?*?*?*?*?*?,19.5,10.7,54,100373,0,-0,369,0.0,-0.0,0.0,0,0,0,0,115,5.2,10,5,9999,99999,9,999999999,0.0,999,999,99
2050,4,10,22,0,*?*?*?*?*?*?*?*?*?*?*?*?*?*?*?*?*?*?*?*?*?*?,18.2,10.3,58,100373,0,-0,362,0.0,-0.0,0.0,0,0,0,0,100,7.2,10,5,9999,99999,9,999999999,0.0,999,999,99
2050,4,10,23,0,*?*?*?*?*?*?*?*?*?*?*?*?*?*?*?*?*?*?*?*?*?*?,17.7,10.3,59,100373,0,-0,360,0.0,-0.0,0.0,0,0,0,0,85,5.7,10,5,9999,99999,9,999999999,0.0,999,999,99
2050,4,10,24,0,*?*?*?*?*?*?*?*?*?*?*?*?*?*?*?*?*?*?*?*?*?*?,15.1,10.4,70,100373,0,-0,347,0.0,-0.0,0.0,0,0,0,0,100,12.9,10,5,9999,99999,9,999999999,0.0,999,999,99
2050,4,11,1,0,*?*?*?*?*?*?*?*?*?*?*?*?*?*?*?*?*?*?*?*?*?*?,15.8,10.5,71,99741.7,0,-0,350,0.0,-0.0,0.0,0,0,0,0,68,10.3,10,5,9999,99999,9,999999999,0.0,999,999,99
[truncated: 1,085,305 more chars]
