# Supplementary material for: Future weather dataset for fourteen UK sites
Source: Data Brief. 2016 Aug 3;8:1308–10. doi: 10.1016/j.dib.2016.07.057 (PMC4990658; doi:10.1016/j.dib.2016.07.057)
Supplement: Supplementary file 2 — Supplementary material [file mmc2.zip › 06_50th_PET_2050s_06 Heathrow.epw]

LOCATION,5100180,-,UK,WG data,03772,51.49,-0.45,0,20
DESIGN CONDITIONS,0
TYPICAL/EXTREME PERIODS,0
GROUND TEMPERATURES,1,1.0,,,,8.6,11.3,14.3,16.3,19.0,19.2,17.9,15.2,12.0,9.2,7.4,7.2
HOLIDAYS/DAYLIGHT SAVINGS,No,0,0,0
COMMENTS 1,created by using UKCP09 weather generator outputs
COMMENTS 2,wind speed wind direction and pressure based on observations at station id 03772
DATA PERIODS,1,1,Data,Sunday,1/1,12/31
3023,1,1,1,0,*?*?*?*?*?*?*?*?*?*?*?*?*?*?*?*?*?*?*?*?*?*?,0.4,-0.2,95,100788,0,-0,283,0.0,-0.0,0.0,0,0,0,0,235,4.6,10,5,9999,99999,9,999999999,0.0,999,999,99
3023,1,1,2,0,*?*?*?*?*?*?*?*?*?*?*?*?*?*?*?*?*?*?*?*?*?*?,-0.6,-1.7,90,100788,0,-0,279,0.0,-0.0,0.0,0,0,0,0,240,4.6,10,5,9999,99999,9,999999999,0.0,999,999,99
3023,1,1,3,0,*?*?*?*?*?*?*?*?*?*?*?*?*?*?*?*?*?*?*?*?*?*?,-0.4,-1.9,88,100788,0,-0,280,0.0,-0.0,0.0,0,0,0,0,245,4.1,10,5,9999,99999,9,999999999,0.0,999,999,99
3023,1,1,4,0,*?*?*?*?*?*?*?*?*?*?*?*?*?*?*?*?*?*?*?*?*?*?,-0.7,-2.7,85,100788,0,-0,279,0.0,-0.0,0.0,0,0,0,0,250,4.6,10,5,9999,99999,9,999999999,0.0,999,999,99
3023,1,1,5,0,*?*?*?*?*?*?*?*?*?*?*?*?*?*?*?*?*?*?*?*?*?*?,-1.0,-3.9,79,100788,0,-0,278,0.0,-0.0,0.0,0,0,0,0,255,4.1,10,5,9999,99999,9,999999999,0.0,999,999,99
3023,1,1,6,0,*?*?*?*?*?*?*?*?*?*?*?*?*?*?*?*?*?*?*?*?*?*?,-0.1,-2.4,82,100788,0,-0,281,0.0,-0.0,0.0,0,0,0,0,260,4.1,10,5,9999,99999,9,999999999,0.0,999,999,99
3023,1,1,7,0,*?*?*?*?*?*?*?*?*?*?*?*?*?*?*?*?*?*?*?*?*?*?,-0.9,-3.4,81,100788,0,-0,278,0.0,-0.0,0.0,0,0,0,0,260,4.6,10,5,9999,99999,9,999999999,0.0,999,999,99
3023,1,1,8,0,*?*?*?*?*?*?*?*?*?*?*?*?*?*?*?*?*?*?*?*?*?*?,-1.8,-3.9,83,100788,46,1409,275,0.0,0.0,0.0,0,0,0,0,260,4.1,10,5,9999,99999,9,999999999,0.0,999,999,99
3023,1,1,9,0,*?*?*?*?*?*?*?*?*?*?*?*?*?*?*?*?*?*?*?*?*?*?,-0.7,-3.7,79,100788,199,1413,246,81.9,341.7,33.7,8434,22607,5188,615,260,3.6,4,2,9999,99999,9,999999999,0.0,999,999,99
3023,1,1,10,0,*?*?*?*?*?*?*?*?*?*?*?*?*?*?*?*?*?*?*?*?*?*?,0.4,-2.2,81,100788,309,1413,278,79.7,48.5,69.1,8748,4026,7834,1808,260,3.6,9,5,9999,99999,9,999999999,0.0,999,999,99
3023,1,1,11,0,*?*?*?*?*?*?*?*?*?*?*?*?*?*?*?*?*?*?*?*?*?*?,3.5,0.4,80,100788,368,1412,266,191.9,432.8,79.1,20256,36339,10406,1443,260,5.2,4,2,9999,99999,9,999999999,0.0,999,999,99
3023,1,1,12,0,*?*?*?*?*?*?*?*?*?*?*?*?*?*?*?*?*?*?*?*?*?*?,3.0,0.2,82,100788,373,1412,264,195.1,434.2,80.4,20591,36643,10567,1469,260,5.7,4,2,9999,99999,9,999999999,0.0,999,999,99
3023,1,1,13,0,*?*?*?*?*?*?*?*?*?*?*?*?*?*?*?*?*?*?*?*?*?*?,3.4,0.4,81,100788,323,1411,271,156.6,359.4,74.4,16388,28571,9732,1358,255,6.7,5,3,9999,99999,9,999999999,0.0,999,999,99
3023,1,1,14,0,*?*?*?*?*?*?*?*?*?*?*?*?*?*?*?*?*?*?*?*?*?*?,3.5,-0.4,75,100788,222,1413,255,99.6,426.2,32.7,10377,29832,5134,610,250,6.2,2,1,9999,99999,9,999999999,0.0,999,999,99
3023,1,1,15,0,*?*?*?*?*?*?*?*?*?*?*?*?*?*?*?*?*?*?*?*?*?*?,3.2,-2.4,66,100788,76,1411,273,1.8,15.0,1.0,223,697,235,21,245,5.2,6,3,9999,99999,9,999999999,0.0,999,999,99
3023,1,1,16,0,*?*?*?*?*?*?*?*?*?*?*?*?*?*?*?*?*?*?*?*?*?*?,3.3,-3.7,58,100788,0,-0,296,0.0,-0.0,0.0,0,0,0,0,240,5.2,10,5,9999,99999,9,999999999,0.0,999,999,99
3023,1,1,17,0,*?*?*?*?*?*?*?*?*?*?*?*?*?*?*?*?*?*?*?*?*?*?,2.9,-1.7,71,100788,0,-0,294,0.0,-0.0,0.0,0,0,0,0,235,4.6,10,5,9999,99999,9,999999999,0.0,999,999,99
3023,1,1,18,0,*?*?*?*?*?*?*?*?*?*?*?*?*?*?*?*?*?*?*?*?*?*?,1.6,-1.5,80,100788,0,-0,288,0.0,-0.0,0.0,0,0,0,0,230,3.6,10,5,9999,99999,9,999999999,0.0,999,999,99
3023,1,1,19,0,*?*?*?*?*?*?*?*?*?*?*?*?*?*?*?*?*?*?*?*?*?*?,1.5,-1.3,81,100788,0,-0,288,0.0,-0.0,0.0,0,0,0,0,235,6.7,10,5,9999,99999,9,999999999,0.0,999,999,99
3023,1,1,20,0,*?*?*?*?*?*?*?*?*?*?*?*?*?*?*?*?*?*?*?*?*?*?,-0.3,-2.9,80,100788,0,-0,281,0.0,-0.0,0.0,0,0,0,0,240,6.7,10,5,9999,99999,9,999999999,0.0,999,999,99
3023,1,1,21,0,*?*?*?*?*?*?*?*?*?*?*?*?*?*?*?*?*?*?*?*?*?*?,-0.1,-3.1,79,100788,0,-0,281,0.0,-0.0,0.0,0,0,0,0,245,5.2,10,5,9999,99999,9,999999999,0.0,999,999,99
3023,1,1,22,0,*?*?*?*?*?*?*?*?*?*?*?*?*?*?*?*?*?*?*?*?*?*?,0.1,-1.9,85,100788,0,-0,282,0.0,-0.0,0.0,0,0,0,0,250,5.2,10,5,9999,99999,9,999999999,0.0,999,999,99
3023,1,1,23,0,*?*?*?*?*?*?*?*?*?*?*?*?*?*?*?*?*?*?*?*?*?*?,-0.6,-2.7,84,100788,0,-0,279,0.0,-0.0,0.0,0,0,0,0,255,5.7,10,5,9999,99999,9,999999999,0.0,999,999,99
3023,1,1,24,0,*?*?*?*?*?*?*?*?*?*?*?*?*?*?*?*?*?*?*?*?*?*?,1.9,1.3,97,100788,0,-0,289,0.0,-0.0,0.0,0,0,0,0,230,4.1,10,5,9999,99999,9,999999999,0.0,999,999,99
3023,1,2,1,0,*?*?*?*?*?*?*?*?*?*?*?*?*?*?*?*?*?*?*?*?*?*?,-1.7,-4.2,99,102323,0,-0,275,0.0,-0.0,0.0,0,0,0,0,258,4.6,10,5,9999,99999,9,999999999,0.0,999,999,99
3023,1,2,2,0,*?*?*?*?*?*?*?*?*?*?*?*?*?*?*?*?*?*?*?*?*?*?,-2.4,-4.8,98,102323,0,-0,272,0.0,-0.0,0.0,0,0,0,0,257,4.6,10,5,9999,99999,9,999999999,0.0,999,999,99
3023,1,2,3,0,*?*?*?*?*?*?*?*?*?*?*?*?*?*?*?*?*?*?*?*?*?*?,-3.3,-5.0,100,102323,0,-0,269,0.0,-0.0,0.0,0,0,0,0,255,4.1,10,5,9999,99999,9,999999999,0.0,999,999,99
3023,1,2,4,0,*?*?*?*?*?*?*?*?*?*?*?*?*?*?*?*?*?*?*?*?*?*?,-4.3,-6.0,100,102323,0,-0,265,0.0,-0.0,0.0,0,0,0,0,253,4.6,10,5,9999,99999,9,999999999,0.0,999,999,99
3023,1,2,5,0,*?*?*?*?*?*?*?*?*?*?*?*?*?*?*?*?*?*?*?*?*?*?,-3.5,-4.5,100,102323,0,-0,268,0.0,-0.0,0.0,0,0,0,0,252,4.1,10,5,9999,99999,9,999999999,0.0,999,999,99
3023,1,2,6,0,*?*?*?*?*?*?*?*?*?*?*?*?*?*?*?*?*?*?*?*?*?*?,-2.9,-2.9,100,102323,0,-0,270,0.0,-0.0,0.0,0,0,0,0,250,4.1,10,5,9999,99999,9,999999999,0.0,999,999,99
3023,1,2,7,0,*?*?*?*?*?*?*?*?*?*?*?*?*?*?*?*?*?*?*?*?*?*?,-3.7,-3.7,100,102323,0,-0,267,0.0,-0.0,0.0,0,0,0,0,245,4.6,10,5,9999,99999,9,999999999,0.0,999,999,99
3023,1,2,8,0,*?*?*?*?*?*?*?*?*?*?*?*?*?*?*?*?*?*?*?*?*?*?,-3.0,-2.9,100,102323,47,1425,270,0.0,0.0,0.0,0,0,0,0,240,4.1,10,5,9999,99999,9,999999999,0.0,999,999,99
3023,1,2,9,0,*?*?*?*?*?*?*?*?*?*?*?*?*?*?*?*?*?*?*?*?*?*?,-2.6,-2.7,100,102323,200,1414,271,24.7,0.0,24.7,2908,-0,2912,959,235,3.6,10,5,9999,99999,9,999999999,0.0,999,999,99
3023,1,2,10,0,*?*?*?*?*?*?*?*?*?*?*?*?*?*?*?*?*?*?*?*?*?*?,1.8,1.7,100,102323,310,1412,284,80.2,48.6,69.5,8797,4036,7877,1819,230,3.6,9,5,9999,99999,9,999999999,0.0,999,999,99
3023,1,2,11,0,*?*?*?*?*?*?*?*?*?*?*?*?*?*?*?*?*?*?*?*?*?*?,2.7,2.7,100,102323,370,1413,288,100.4,51.0,87.1,11020,4455,9850,2322,225,5.2,9,5,9999,99999,9,999999999,0.0,999,999,99
3023,1,2,12,0,*?*?*?*?*?*?*?*?*?*?*?*?*?*?*?*?*?*?*?*?*?*?,3.7,3.8,100,102323,375,1411,292,102.2,51.2,88.6,11219,4488,10027,2368,220,5.7,9,5,9999,99999,9,999999999,0.0,999,999,99
3023,1,2,13,0,*?*?*?*?*?*?*?*?*?*?*?*?*?*?*?*?*?*?*?*?*?*?,3.9,3.4,100,102323,326,1413,293,85.5,49.3,74.1,9382,4157,8396,1949,225,6.7,9,5,9999,99999,9,999999999,0.0,999,999,99
3023,1,2,14,0,*?*?*?*?*?*?*?*?*?*?*?*?*?*?*?*?*?*?*?*?*?*?,4.1,2.9,100,102323,225,1413,298,29.6,0.0,29.6,3470,0,3475,1150,230,6.2,10,5,9999,99999,9,999999999,0.0,999,999,99
3023,1,2,15,0,*?*?*?*?*?*?*?*?*?*?*?*?*?*?*?*?*?*?*?*?*?*?,3.8,1.9,100,102323,79,1408,297,1.2,0.0,1.2,167,-0,167,50,235,5.2,10,5,9999,99999,9,999999999,0.0,999,999,99
3023,1,2,16,0,*?*?*?*?*?*?*?*?*?*?*?*?*?*?*?*?*?*?*?*?*?*?,4.0,1.5,100,102323,0,-0,298,0.0,-0.0,0.0,0,0,0,0,240,5.2,10,5,9999,99999,9,999999999,0.0,999,999,99
3023,1,2,17,0,*?*?*?*?*?*?*?*?*?*?*?*?*?*?*?*?*?*?*?*?*?*?,2.4,2.5,100,102323,0,-0,291,0.0,-0.0,0.0,0,0,0,0,245,4.6,10,5,9999,99999,9,999999999,0.0,999,999,99
3023,1,2,18,0,*?*?*?*?*?*?*?*?*?*?*?*?*?*?*?*?*?*?*?*?*?*?,1.6,1.5,100,102323,0,-0,288,0.0,-0.0,0.0,0,0,0,0,250,3.6,10,5,9999,99999,9,999999999,0.0,999,999,99
3023,1,2,19,0,*?*?*?*?*?*?*?*?*?*?*?*?*?*?*?*?*?*?*?*?*?*?,-0.5,-0.4,100,102323,0,-0,279,0.0,-0.0,0.0,0,0,0,0,252,6.7,10,5,9999,99999,9,999999999,0.0,999,999,99
3023,1,2,20,0,*?*?*?*?*?*?*?*?*?*?*?*?*?*?*?*?*?*?*?*?*?*?,0.6,0.6,100,102323,0,-0,284,0.0,-0.0,0.0,0,0,0,0,253,6.7,10,5,9999,99999,9,999999999,0.0,999,999,99
3023,1,2,21,0,*?*?*?*?*?*?*?*?*?*?*?*?*?*?*?*?*?*?*?*?*?*?,-0.8,-0.8,100,102323,0,-0,278,0.0,-0.0,0.0,0,0,0,0,255,5.2,10,5,9999,99999,9,999999999,0.0,999,999,99
3023,1,2,22,0,*?*?*?*?*?*?*?*?*?*?*?*?*?*?*?*?*?*?*?*?*?*?,-0.2,-0.2,100,102323,0,-0,281,0.0,-0.0,0.0,0,0,0,0,257,5.2,10,5,9999,99999,9,999999999,0.0,999,999,99
3023,1,2,23,0,*?*?*?*?*?*?*?*?*?*?*?*?*?*?*?*?*?*?*?*?*?*?,0.5,0.4,100,102323,0,-0,283,0.0,-0.0,0.0,0,0,0,0,258,5.7,10,5,9999,99999,9,999999999,0.0,999,999,99
3023,1,2,24,0,*?*?*?*?*?*?*?*?*?*?*?*?*?*?*?*?*?*?*?*?*?*?,-1.2,-3.4,100,102323,0,-0,277,0.0,-0.0,0.0,0,0,0,0,260,4.1,10,5,9999,99999,9,999999999,0.0,999,999,99
3023,1,3,1,0,*?*?*?*?*?*?*?*?*?*?*?*?*?*?*?*?*?*?*?*?*?*?,2.1,1.9,98,103279,0,-0,290,0.0,-0.0,0.0,0,0,0,0,258,4.6,10,5,9999,99999,9,999999999,0.0,999,999,99
3023,1,3,2,0,*?*?*?*?*?*?*?*?*?*?*?*?*?*?*?*?*?*?*?*?*?*?,2.9,2.5,97,103279,0,-0,293,0.0,-0.0,0.0,0,0,0,0,257,4.6,10,5,9999,99999,9,999999999,0.0,999,999,99
3023,1,3,3,0,*?*?*?*?*?*?*?*?*?*?*?*?*?*?*?*?*?*?*?*?*?*?,3.5,3.2,97,103279,0,-0,296,0.0,-0.0,0.0,0,0,0,0,255,4.1,10,5,9999,99999,9,999999999,0.0,999,999,99
3023,1,3,4,0,*?*?*?*?*?*?*?*?*?*?*?*?*?*?*?*?*?*?*?*?*?*?,2.9,2.5,96,103279,0,-0,293,0.0,-0.0,0.0,0,0,0,0,253,4.6,10,5,9999,99999,9,999999999,0.0,999,999,99
3023,1,3,5,0,*?*?*?*?*?*?*?*?*?*?*?*?*?*?*?*?*?*?*?*?*?*?,2.1,2.1,99,103279,0,-0,290,0.0,-0.0,0.0,0,0,0,0,252,4.1,10,5,9999,99999,9,999999999,0.0,999,999,99
3023,1,3,6,0,*?*?*?*?*?*?*?*?*?*?*?*?*?*?*?*?*?*?*?*?*?*?,1.1,-0.2,90,103279,0,-0,286,0.0,-0.0,0.0,0,0,0,0,250,4.1,10,5,9999,99999,9,999999999,0.0,999,999,99
3023,1,3,7,0,*?*?*?*?*?*?*?*?*?*?*?*?*?*?*?*?*?*?*?*?*?*?,2.3,1.3,92,103279,0,-0,291,0.0,-0.0,0.0,0,0,0,0,252,4.6,10,5,9999,99999,9,999999999,0.0,999,999,99
3023,1,3,8,0,*?*?*?*?*?*?*?*?*?*?*?*?*?*?*?*?*?*?*?*?*?*?,3.3,3.2,98,103279,47,1405,295,0.0,0.0,0.0,0,0,0,0,253,4.1,10,5,9999,99999,9,999999999,0.0,999,999,99
3023,1,3,9,0,*?*?*?*?*?*?*?*?*?*?*?*?*?*?*?*?*?*?*?*?*?*?,3.2,3.2,99,103279,201,1413,294,24.9,0.0,24.9,2932,-0,2936,967,255,3.6,10,5,9999,99999,9,999999999,0.0,999,999,99
3023,1,3,10,0,*?*?*?*?*?*?*?*?*?*?*?*?*?*?*?*?*?*?*?*?*?*?,4.5,4.5,99,103279,312,1414,300,46.4,0.0,46.4,5424,0,5435,1838,257,3.6,10,5,9999,99999,9,999999999,0.0,999,999,99
3023,1,3,11,0,*?*?*?*?*?*?*?*?*?*?*?*?*?*?*?*?*?*?*?*?*?*?,7.6,5.3,84,103279,372,1413,313,58.2,0.0,58.2,6795,0,6811,2343,258,5.2,10,5,9999,99999,9,999999999,0.0,999,999,99
3023,1,3,12,0,*?*?*?*?*?*?*?*?*?*?*?*?*?*?*?*?*?*?*?*?*?*?,7.0,4.8,86,103279,378,1413,311,59.3,0.0,59.3,6928,0,6944,2393,260,5.7,10,5,9999,99999,9,999999999,0.0,999,999,99
3023,1,3,13,0,*?*?*?*?*?*?*?*?*?*?*?*?*?*?*?*?*?*?*?*?*?*?,7.6,5.0,82,103279,329,1414,313,49.8,0.0,49.8,5810,0,5823,1978,258,6.7,10,5,9999,99999,9,999999999,0.0,999,999,99
3023,1,3,14,0,*?*?*?*?*?*?*?*?*?*?*?*?*?*?*?*?*?*?*?*?*?*?,7.7,5.1,83,103279,228,1413,314,30.2,0.0,30.2,3539,0,3545,1174,257,6.2,10,5,9999,99999,9,999999999,0.0,999,999,99
3023,1,3,15,0,*?*?*?*?*?*?*?*?*?*?*?*?*?*?*?*?*?*?*?*?*?*?,7.5,3.8,76,103279,83,1420,313,1.9,0.0,1.9,249,-0,249,77,255,5.2,10,5,9999,99999,9,999999999,0.0,999,999,99
3023,1,3,16,0,*?*?*?*?*?*?*?*?*?*?*?*?*?*?*?*?*?*?*?*?*?*?,6.9,3.8,80,103279,0,-0,310,0.0,-0.0,0.0,0,0,0,0,253,5.2,10,5,9999,99999,9,999999999,0.0,999,999,99
3023,1,3,17,0,*?*?*?*?*?*?*?*?*?*?*?*?*?*?*?*?*?*?*?*?*?*?,6.8,3.6,79,103279,0,-0,310,0.0,-0.0,0.0,0,0,0,0,252,4.6,10,5,9999,99999,9,999999999,0.0,999,999,99
3023,1,3,18,0,*?*?*?*?*?*?*?*?*?*?*?*?*?*?*?*?*?*?*?*?*?*?,5.8,3.8,86,103279,0,-0,305,0.0,-0.0,0.0,0,0,0,0,250,3.6,10,5,9999,99999,9,999999999,0.0,999,999,99
3023,1,3,19,0,*?*?*?*?*?*?*?*?*?*?*?*?*?*?*?*?*?*?*?*?*?*?,5.5,3.9,89,103279,0,-0,304,0.0,-0.0,0.0,0,0,0,0,252,6.7,10,5,9999,99999,9,999999999,0.0,999,999,99
3023,1,3,20,0,*?*?*?*?*?*?*?*?*?*?*?*?*?*?*?*?*?*?*?*?*?*?,4.4,3.0,91,103279,0,-0,300,0.0,-0.0,0.0,0,0,0,0,253,6.7,10,5,9999,99999,9,999999999,0.0,999,999,99
3023,1,3,21,0,*?*?*?*?*?*?*?*?*?*?*?*?*?*?*?*?*?*?*?*?*?*?,4.7,3.4,90,103279,0,-0,301,0.0,-0.0,0.0,0,0,0,0,255,5.2,10,5,9999,99999,9,999999999,0.0,999,999,99
3023,1,3,22,0,*?*?*?*?*?*?*?*?*?*?*?*?*?*?*?*?*?*?*?*?*?*?,2.2,2.1,99,103279,0,-0,290,0.0,-0.0,0.0,0,0,0,0,257,5.2,10,5,9999,99999,9,999999999,0.0,999,999,99
3023,1,3,23,0,*?*?*?*?*?*?*?*?*?*?*?*?*?*?*?*?*?*?*?*?*?*?,2.4,2.3,98,103279,0,-0,291,0.0,-0.0,0.0,0,0,0,0,258,5.7,10,5,9999,99999,9,999999999,0.0,999,999,99
3023,1,3,24,0,*?*?*?*?*?*?*?*?*?*?*?*?*?*?*?*?*?*?*?*?*?*?,1.1,1.0,99,103279,0,-0,286,0.0,-0.0,0.0,0,0,0,0,260,4.1,10,5,9999,99999,9,999999999,0.0,999,999,99
3023,1,4,1,0,*?*?*?*?*?*?*?*?*?*?*?*?*?*?*?*?*?*?*?*?*?*?,3.5,0.8,83,103736,0,-0,296,0.0,-0.0,0.0,0,0,0,0,262,4.6,10,5,9999,99999,9,999999999,0.0,999,999,99
3023,1,4,2,0,*?*?*?*?*?*?*?*?*?*?*?*?*?*?*?*?*?*?*?*?*?*?,3.4,-0.0,78,103736,0,-0,296,0.0,-0.0,0.0,0,0,0,0,263,4.6,10,5,9999,99999,9,999999999,0.0,999,999,99
3023,1,4,3,0,*?*?*?*?*?*?*?*?*?*?*?*?*?*?*?*?*?*?*?*?*?*?,3.7,-0.0,77,103736,0,-0,297,0.0,-0.0,0.0,0,0,0,0,265,4.1,10,5,9999,99999,9,999999999,0.0,999,999,99
3023,1,4,4,0,*?*?*?*?*?*?*?*?*?*?*?*?*?*?*?*?*?*?*?*?*?*?,4.1,-0.0,74,103736,0,-0,299,0.0,-0.0,0.0,0,0,0,0,267,4.6,10,5,9999,99999,9,999999999,0.0,999,999,99
3023,1,4,5,0,*?*?*?*?*?*?*?*?*?*?*?*?*?*?*?*?*?*?*?*?*?*?,3.2,-1.1,73,103736,0,-0,295,0.0,-0.0,0.0,0,0,0,0,268,4.1,10,5,9999,99999,9,999999999,0.0,999,999,99
3023,1,4,6,0,*?*?*?*?*?*?*?*?*?*?*?*?*?*?*?*?*?*?*?*?*?*?,2.1,-1.1,79,103736,0,-0,290,0.0,-0.0,0.0,0,0,0,0,270,4.1,10,5,9999,99999,9,999999999,0.0,999,999,99
3023,1,4,7,0,*?*?*?*?*?*?*?*?*?*?*?*?*?*?*?*?*?*?*?*?*?*?,2.4,0.2,85,103736,0,-0,291,0.0,-0.0,0.0,0,0,0,0,270,4.6,10,5,9999,99999,9,999999999,0.0,999,999,99
3023,1,4,8,0,*?*?*?*?*?*?*?*?*?*?*?*?*?*?*?*?*?*?*?*?*?*?,2.5,-0.4,81,103736,48,1411,292,0.0,0.0,0.0,0,0,0,0,270,4.1,10,5,9999,99999,9,999999999,0.0,999,999,99
3023,1,4,9,0,*?*?*?*?*?*?*?*?*?*?*?*?*?*?*?*?*?*?*?*?*?*?,3.7,-0.0,76,103736,202,1412,297,25.1,0.0,25.1,2959,-0,2963,976,270,3.6,10,5,9999,99999,9,999999999,0.0,999,999,99
3023,1,4,10,0,*?*?*?*?*?*?*?*?*?*?*?*?*?*?*?*?*?*?*?*?*?*?,4.8,0.6,74,103736,313,1411,302,46.8,0.0,46.8,5461,0,5473,1851,270,3.6,10,5,9999,99999,9,999999999,0.0,999,999,99
3023,1,4,11,0,*?*?*?*?*?*?*?*?*?*?*?*?*?*?*?*?*?*?*?*?*?*?,5.9,1.9,75,103736,374,1412,306,58.6,0.0,58.6,6844,0,6860,2361,270,5.2,10,5,9999,99999,9,999999999,0.0,999,999,99
3023,1,4,12,0,*?*?*?*?*?*?*?*?*?*?*?*?*?*?*?*?*?*?*?*?*?*?,7.4,1.7,67,103736,380,1411,313,59.8,0.0,59.8,6986,0,7002,2414,270,5.7,10,5,9999,99999,9,999999999,0.0,999,999,99
3023,1,4,13,0,*?*?*?*?*?*?*?*?*?*?*?*?*?*?*?*?*?*?*?*?*?*?,7.4,1.0,64,103736,332,1414,313,50.3,0.0,50.3,5877,0,5890,2003,268,6.7,10,5,9999,99999,9,999999999,0.0,999,999,99
3023,1,4,14,0,*?*?*?*?*?*?*?*?*?*?*?*?*?*?*?*?*?*?*?*?*?*?,7.5,1.7,66,103736,231,1411,313,30.8,0.0,30.8,3612,0,3618,1199,267,6.2,10,5,9999,99999,9,999999999,0.0,999,999,99
3023,1,4,15,0,*?*?*?*?*?*?*?*?*?*?*?*?*?*?*?*?*?*?*?*?*?*?,7.4,1.5,66,103736,86,1412,313,2.5,0.0,2.5,333,-0,332,104,265,5.2,10,5,9999,99999,9,999999999,0.0,999,999,99
3023,1,4,16,0,*?*?*?*?*?*?*?*?*?*?*?*?*?*?*?*?*?*?*?*?*?*?,7.3,2.7,72,103736,0,-0,312,0.0,-0.0,0.0,0,0,0,0,263,5.2,10,5,9999,99999,9,999999999,0.0,999,999,99
3023,1,4,17,0,*?*?*?*?*?*?*?*?*?*?*?*?*?*?*?*?*?*?*?*?*?*?,7.1,2.5,73,103736,0,-0,311,0.0,-0.0,0.0,0,0,0,0,262,4.6,10,5,9999,99999,9,999999999,0.0,999,999,99
3023,1,4,18,0,*?*?*?*?*?*?*?*?*?*?*?*?*?*?*?*?*?*?*?*?*?*?,5.5,1.0,73,103736,0,-0,305,0.0,-0.0,0.0,0,0,0,0,260,3.6,10,5,9999,99999,9,999999999,0.0,999,999,99
3023,1,4,19,0,*?*?*?*?*?*?*?*?*?*?*?*?*?*?*?*?*?*?*?*?*?*?,5.9,1.3,72,103736,0,-0,306,0.0,-0.0,0.0,0,0,0,0,262,6.7,10,5,9999,99999,9,999999999,0.0,999,999,99
3023,1,4,20,0,*?*?*?*?*?*?*?*?*?*?*?*?*?*?*?*?*?*?*?*?*?*?,5.1,1.5,78,103736,0,-0,303,0.0,-0.0,0.0,0,0,0,0,263,6.7,10,5,9999,99999,9,999999999,0.0,999,999,99
3023,1,4,21,0,*?*?*?*?*?*?*?*?*?*?*?*?*?*?*?*?*?*?*?*?*?*?,3.1,-0.6,76,103736,0,-0,295,0.0,-0.0,0.0,0,0,0,0,265,5.2,10,5,9999,99999,9,999999999,0.0,999,999,99
3023,1,4,22,0,*?*?*?*?*?*?*?*?*?*?*?*?*?*?*?*?*?*?*?*?*?*?,5.3,1.3,75,103736,0,-0,304,0.0,-0.0,0.0,0,0,0,0,267,5.2,10,5,9999,99999,9,999999999,0.0,999,999,99
3023,1,4,23,0,*?*?*?*?*?*?*?*?*?*?*?*?*?*?*?*?*?*?*?*?*?*?,4.1,-0.2,74,103736,0,-0,299,0.0,-0.0,0.0,0,0,0,0,268,5.7,10,5,9999,99999,9,999999999,0.0,999,999,99
3023,1,4,24,0,*?*?*?*?*?*?*?*?*?*?*?*?*?*?*?*?*?*?*?*?*?*?,2.7,1.5,92,103736,0,-0,292,0.0,-0.0,0.0,0,0,0,0,260,4.1,10,5,9999,99999,9,999999999,0.0,999,999,99
3023,1,5,1,0,*?*?*?*?*?*?*?*?*?*?*?*?*?*?*?*?*?*?*?*?*?*?,3.3,-0.2,77,103525,0,-0,295,0.0,-0.0,0.0,0,0,0,0,262,4.6,10,5,9999,99999,9,999999999,0.0,999,999,99
3023,1,5,2,0,*?*?*?*?*?*?*?*?*?*?*?*?*?*?*?*?*?*?*?*?*?*?,3.4,-0.0,77,103525,0,-0,296,0.0,-0.0,0.0,0,0,0,0,253,4.6,10,5,9999,99999,9,999999999,0.0,999,999,99
3023,1,5,3,0,*?*?*?*?*?*?*?*?*?*?*?*?*?*?*?*?*?*?*?*?*?*?,3.3,-0.0,77,103525,0,-0,295,0.0,-0.0,0.0,0,0,0,0,245,4.1,10,5,9999,99999,9,999999999,0.0,999,999,99
3023,1,5,4,0,*?*?*?*?*?*?*?*?*?*?*?*?*?*?*?*?*?*?*?*?*?*?,3.1,0.4,82,103525,0,-0,294,0.0,-0.0,0.0,0,0,0,0,237,4.6,10,5,9999,99999,9,999999999,0.0,999,999,99
3023,1,5,5,0,*?*?*?*?*?*?*?*?*?*?*?*?*?*?*?*?*?*?*?*?*?*?,2.7,0.4,84,103525,0,-0,293,0.0,-0.0,0.0,0,0,0,0,228,4.1,10,5,9999,99999,9,999999999,0.0,999,999,99
3023,1,5,6,0,*?*?*?*?*?*?*?*?*?*?*?*?*?*?*?*?*?*?*?*?*?*?,3.2,2.1,91,103525,0,-0,295,0.0,-0.0,0.0,0,0,0,0,220,4.1,10,5,9999,99999,9,999999999,0.0,999,999,99
3023,1,5,7,0,*?*?*?*?*?*?*?*?*?*?*?*?*?*?*?*?*?*?*?*?*?*?,3.6,0.8,81,103525,0,-0,296,0.0,-0.0,0.0,0,0,0,0,225,4.6,10,5,9999,99999,9,999999999,0.0,999,999,99
3023,1,5,8,0,*?*?*?*?*?*?*?*?*?*?*?*?*?*?*?*?*?*?*?*?*?*?,4.4,1.9,82,103525,49,1411,300,0.0,0.0,0.0,0,0,0,0,230,4.1,10,5,9999,99999,9,999999999,0.0,999,999,99
3023,1,5,9,0,*?*?*?*?*?*?*?*?*?*?*?*?*?*?*?*?*?*?*?*?*?*?,3.3,1.3,86,103525,204,1416,295,25.4,0.0,25.4,2992,0,2996,987,235,3.6,10,5,9999,99999,9,999999999,0.0,999,999,99
3023,1,5,10,0,*?*?*?*?*?*?*?*?*?*?*?*?*?*?*?*?*?*?*?*?*?*?,6.4,3.2,79,103525,315,1412,304,81.9,48.8,71.0,8985,4076,8044,1860,240,3.6,9,5,9999,99999,9,999999999,0.0,999,999,99
3023,1,5,11,0,*?*?*?*?*?*?*?*?*?*?*?*?*?*?*?*?*?*?*?*?*?*?,5.9,2.7,79,103525,376,1411,306,59.1,0.0,59.1,6896,0,6912,2380,245,5.2,10,5,9999,99999,9,999999999,0.0,999,999,99
3023,1,5,12,0,*?*?*?*?*?*?*?*?*?*?*?*?*?*?*?*?*?*?*?*?*?*?,6.8,2.3,72,103525,383,1412,310,60.4,0.0,60.4,7049,0,7066,2438,250,5.7,10,5,9999,99999,9,999999999,0.0,999,999,99
3023,1,5,13,0,*?*?*?*?*?*?*?*?*?*?*?*?*?*?*?*?*?*?*?*?*?*?,6.6,2.7,75,103525,335,1414,304,88.5,49.7,76.7,9711,4221,8689,2023,252,6.7,9,5,9999,99999,9,999999999,0.0,999,999,99
3023,1,5,14,0,*?*?*?*?*?*?*?*?*?*?*?*?*?*?*?*?*?*?*?*?*?*?,6.8,3.4,79,103525,235,1415,310,31.5,0.0,31.5,3689,0,3695,1225,253,6.2,10,5,9999,99999,9,999999999,0.0,999,999,99
3023,1,5,15,0,*?*?*?*?*?*?*?*?*?*?*?*?*?*?*?*?*?*?*?*?*?*?,6.8,3.2,77,103525,90,1418,310,3.2,0.0,3.2,419,-0,418,132,255,5.2,10,5,9999,99999,9,999999999,0.0,999,999,99
3023,1,5,16,0,*?*?*?*?*?*?*?*?*?*?*?*?*?*?*?*?*?*?*?*?*?*?,6.8,3.2,78,103525,0,-0,310,0.0,-0.0,0.0,0,0,0,0,257,5.2,10,5,9999,99999,9,999999999,0.0,999,999,99
3023,1,5,17,0,*?*?*?*?*?*?*?*?*?*?*?*?*?*?*?*?*?*?*?*?*?*?,5.1,2.5,82,103525,0,-0,303,0.0,-0.0,0.0,0,0,0,0,258,4.6,10,5,9999,99999,9,999999999,0.0,999,999,99
3023,1,5,18,0,*?*?*?*?*?*?*?*?*?*?*?*?*?*?*?*?*?*?*?*?*?*?,5.2,2.3,81,103525,0,-0,303,0.0,-0.0,0.0,0,0,0,0,260,3.6,10,5,9999,99999,9,999999999,0.0,999,999,99
3023,1,5,19,0,*?*?*?*?*?*?*?*?*?*?*?*?*?*?*?*?*?*?*?*?*?*?,4.3,1.7,82,103525,0,-0,299,0.0,-0.0,0.0,0,0,0,0,252,6.7,10,5,9999,99999,9,999999999,0.0,999,999,99
3023,1,5,20,0,*?*?*?*?*?*?*?*?*?*?*?*?*?*?*?*?*?*?*?*?*?*?,4.9,3.2,87,103525,0,-0,302,0.0,-0.0,0.0,0,0,0,0,243,6.7,10,5,9999,99999,9,999999999,0.0,999,999,99
3023,1,5,21,0,*?*?*?*?*?*?*?*?*?*?*?*?*?*?*?*?*?*?*?*?*?*?,5.8,2.9,80,103525,0,-0,306,0.0,-0.0,0.0,0,0,0,0,235,5.2,10,5,9999,99999,9,999999999,0.0,999,999,99
3023,1,5,22,0,*?*?*?*?*?*?*?*?*?*?*?*?*?*?*?*?*?*?*?*?*?*?,4.0,0.8,79,103525,0,-0,298,0.0,-0.0,0.0,0,0,0,0,227,5.2,10,5,9999,99999,9,999999999,0.0,999,999,99
3023,1,5,23,0,*?*?*?*?*?*?*?*?*?*?*?*?*?*?*?*?*?*?*?*?*?*?,3.9,-0.0,75,103525,0,-0,298,0.0,-0.0,0.0,0,0,0,0,218,5.7,10,5,9999,99999,9,999999999,0.0,999,999,99
3023,1,5,24,0,*?*?*?*?*?*?*?*?*?*?*?*?*?*?*?*?*?*?*?*?*?*?,2.9,-0.2,79,103525,0,-0,294,0.0,-0.0,0.0,0,0,0,0,270,4.1,10,5,9999,99999,9,999999999,0.0,999,999,99
3023,1,6,1,0,*?*?*?*?*?*?*?*?*?*?*?*?*?*?*?*?*?*?*?*?*?*?,2.7,1.7,96,103227,0,-0,292,0.0,-0.0,0.0,0,0,0,0,212,4.6,10,5,9999,99999,9,999999999,0.0,999,999,99
3023,1,6,2,0,*?*?*?*?*?*?*?*?*?*?*?*?*?*?*?*?*?*?*?*?*?*?,1.7,1.7,100,103227,0,-0,288,0.0,-0.0,0.0,0,0,0,0,213,4.6,10,5,9999,99999,9,999999999,0.0,999,999,99
3023,1,6,3,0,*?*?*?*?*?*?*?*?*?*?*?*?*?*?*?*?*?*?*?*?*?*?,1.3,1.3,100,103227,0,-0,287,0.0,-0.0,0.0,0,0,0,0,215,4.1,10,5,9999,99999,9,999999999,0.0,999,999,99
3023,1,6,4,0,*?*?*?*?*?*?*?*?*?*?*?*?*?*?*?*?*?*?*?*?*?*?,1.1,1.0,100,103227,0,-0,286,0.0,-0.0,0.0,0,0,0,0,217,4.6,10,5,9999,99999,9,999999999,0.0,999,999,99
3023,1,6,5,0,*?*?*?*?*?*?*?*?*?*?*?*?*?*?*?*?*?*?*?*?*?*?,0.9,0.8,100,103227,0,-0,285,0.0,-0.0,0.0,0,0,0,0,218,4.1,10,5,9999,99999,9,999999999,0.0,999,999,99
3023,1,6,6,0,*?*?*?*?*?*?*?*?*?*?*?*?*?*?*?*?*?*?*?*?*?*?,0.7,-0.6,92,103227,0,-0,284,0.0,-0.0,0.0,0,0,0,0,220,4.1,10,5,9999,99999,9,999999999,0.0,999,999,99
3023,1,6,7,0,*?*?*?*?*?*?*?*?*?*?*?*?*?*?*?*?*?*?*?*?*?*?,2.0,0.6,93,103227,0,-0,290,0.0,-0.0,0.0,0,0,0,0,217,4.6,10,5,9999,99999,9,999999999,0.0,999,999,99
3023,1,6,8,0,*?*?*?*?*?*?*?*?*?*?*?*?*?*?*?*?*?*?*?*?*?*?,3.3,2.7,98,103227,50,1406,295,0.0,0.0,0.0,0,0,0,0,213,4.1,10,5,9999,99999,9,999999999,0.0,999,999,99
3023,1,6,9,0,*?*?*?*?*?*?*?*?*?*?*?*?*?*?*?*?*?*?*?*?*?*?,2.2,1.9,100,103227,205,1412,290,25.7,0.0,25.7,3027,0,3031,999,210,3.6,10,5,9999,99999,9,999999999,0.0,999,999,99
3023,1,6,10,0,*?*?*?*?*?*?*?*?*?*?*?*?*?*?*?*?*?*?*?*?*?*?,3.1,2.1,94,103227,317,1412,294,47.5,0.0,47.5,5550,0,5562,1883,207,3.6,10,5,9999,99999,9,999999999,0.0,999,999,99
3023,1,6,11,0,*?*?*?*?*?*?*?*?*?*?*?*?*?*?*?*?*?*?*?*?*?*?,2.4,0.2,87,103227,379,1413,291,59.5,0.0,59.5,6954,0,6970,2402,203,5.2,10,5,9999,99999,9,999999999,0.0,999,999,99
3023,1,6,12,0,*?*?*?*?*?*?*?*?*?*?*?*?*?*?*?*?*?*?*?*?*?*?,5.1,0.2,72,103227,386,1412,303,60.9,0.0,60.9,7115,0,7133,2463,200,5.7,10,5,9999,99999,9,999999999,0.0,999,999,99
3023,1,6,13,0,*?*?*?*?*?*?*?*?*?*?*?*?*?*?*?*?*?*?*?*?*?*?,4.8,-0.6,68,103227,338,1412,302,51.6,0.0,51.6,6022,0,6035,2055,197,6.7,10,5,9999,99999,9,999999999,0.0,999,999,99
3023,1,6,14,0,*?*?*?*?*?*?*?*?*?*?*?*?*?*?*?*?*?*?*?*?*?*?,4.9,-1.1,67,103227,238,1411,302,32.2,0.0,32.2,3769,0,3775,1252,193,6.2,10,5,9999,99999,9,999999999,0.0,999,999,99
3023,1,6,15,0,*?*?*?*?*?*?*?*?*?*?*?*?*?*?*?*?*?*?*?*?*?*?,5.2,-1.5,63,103227,93,1407,304,4.0,0.0,4.0,507,-0,506,161,190,5.2,10,5,9999,99999,9,999999999,0.0,999,999,99
3023,1,6,16,0,*?*?*?*?*?*?*?*?*?*?*?*?*?*?*?*?*?*?*?*?*?*?,4.8,-0.0,72,103227,0,-0,302,0.0,-0.0,0.0,0,0,0,0,187,5.2,10,5,9999,99999,9,999999999,0.0,999,999,99
3023,1,6,17,0,*?*?*?*?*?*?*?*?*?*?*?*?*?*?*?*?*?*?*?*?*?*?,3.8,-2.2,65,103227,0,-0,298,0.0,-0.0,0.0,0,0,0,0,183,4.6,10,5,9999,99999,9,999999999,0.0,999,999,99
3023,1,6,18,0,*?*?*?*?*?*?*?*?*?*?*?*?*?*?*?*?*?*?*?*?*?*?,3.9,-2.7,63,103227,0,-0,298,0.0,-0.0,0.0,0,0,0,0,180,3.6,10,5,9999,99999,9,999999999,0.0,999,999,99
3023,1,6,19,0,*?*?*?*?*?*?*?*?*?*?*?*?*?*?*?*?*?*?*?*?*?*?,3.4,-1.7,70,103227,0,-0,296,0.0,-0.0,0.0,0,0,0,0,185,6.7,10,5,9999,99999,9,999999999,0.0,999,999,99
3023,1,6,20,0,*?*?*?*?*?*?*?*?*?*?*?*?*?*?*?*?*?*?*?*?*?*?,3.7,-0.2,77,103227,0,-0,297,0.0,-0.0,0.0,0,0,0,0,190,6.7,10,5,9999,99999,9,999999999,0.0,999,999,99
3023,1,6,21,0,*?*?*?*?*?*?*?*?*?*?*?*?*?*?*?*?*?*?*?*?*?*?,2.5,-0.4,83,103227,0,-0,292,0.0,-0.0,0.0,0,0,0,0,195,5.2,10,5,9999,99999,9,999999999,0.0,999,999,99
3023,1,6,22,0,*?*?*?*?*?*?*?*?*?*?*?*?*?*?*?*?*?*?*?*?*?*?,3.4,1.0,86,103227,0,-0,296,0.0,-0.0,0.0,0,0,0,0,200,5.2,10,5,9999,99999,9,999999999,0.0,999,999,99
3023,1,6,23,0,*?*?*?*?*?*?*?*?*?*?*?*?*?*?*?*?*?*?*?*?*?*?,2.2,-0.2,86,103227,0,-0,291,0.0,-0.0,0.0,0,0,0,0,205,5.7,10,5,9999,99999,9,999999999,0.0,999,999,99
3023,1,6,24,0,*?*?*?*?*?*?*?*?*?*?*?*?*?*?*?*?*?*?*?*?*?*?,3.8,0.8,83,103227,0,-0,297,0.0,-0.0,0.0,0,0,0,0,210,4.1,10,5,9999,99999,9,999999999,0.0,999,999,99
3023,1,7,1,0,*?*?*?*?*?*?*?*?*?*?*?*?*?*?*?*?*?*?*?*?*?*?,0.6,-4.5,64,102683,0,-0,285,0.0,-0.0,0.0,0,0,0,0,205,4.6,10,5,9999,99999,9,999999999,0.0,999,999,99
3023,1,7,2,0,*?*?*?*?*?*?*?*?*?*?*?*?*?*?*?*?*?*?*?*?*?*?,0.0,-7.3,53,102683,0,-0,282,0.0,-0.0,0.0,0,0,0,0,200,4.6,10,5,9999,99999,9,999999999,0.0,999,999,99
3023,1,7,3,0,*?*?*?*?*?*?*?*?*?*?*?*?*?*?*?*?*?*?*?*?*?*?,1.4,-6.6,51,102683,0,-0,288,0.0,-0.0,0.0,0,0,0,0,195,4.1,10,5,9999,99999,9,999999999,0.0,999,999,99
3023,1,7,4,0,*?*?*?*?*?*?*?*?*?*?*?*?*?*?*?*?*?*?*?*?*?*?,0.4,-6.3,56,102683,0,-0,284,0.0,-0.0,0.0,0,0,0,0,190,4.6,10,5,9999,99999,9,999999999,0.0,999,999,99
3023,1,7,5,0,*?*?*?*?*?*?*?*?*?*?*?*?*?*?*?*?*?*?*?*?*?*?,-0.6,-7.3,56,102683,0,-0,280,0.0,-0.0,0.0,0,0,0,0,185,4.1,10,5,9999,99999,9,999999999,0.0,999,999,99
3023,1,7,6,0,*?*?*?*?*?*?*?*?*?*?*?*?*?*?*?*?*?*?*?*?*?*?,0.2,-3.7,71,102683,0,-0,283,0.0,-0.0,0.0,0,0,0,0,180,4.1,10,5,9999,99999,9,999999999,0.0,999,999,99
3023,1,7,7,0,*?*?*?*?*?*?*?*?*?*?*?*?*?*?*?*?*?*?*?*?*?*?,0.9,-2.7,74,102683,0,-0,286,0.0,-0.0,0.0,0,0,0,0,182,4.6,10,5,9999,99999,9,999999999,0.0,999,999,99
3023,1,7,8,0,*?*?*?*?*?*?*?*?*?*?*?*?*?*?*?*?*?*?*?*?*?*?,0.5,-2.4,77,102683,52,1424,284,0.0,0.0,0.0,0,0,0,0,183,4.1,10,5,9999,99999,9,999999999,0.0,999,999,99
3023,1,7,9,0,*?*?*?*?*?*?*?*?*?*?*?*?*?*?*?*?*?*?*?*?*?*?,-0.3,-3.9,72,102683,207,1413,281,26.1,0.0,26.1,3067,0,3071,1012,185,3.6,10,5,9999,99999,9,999999999,0.0,999,999,99
3023,1,7,10,0,*?*?*?*?*?*?*?*?*?*?*?*?*?*?*?*?*?*?*?*?*?*?,2.6,-3.1,63,102683,319,1411,282,110.4,123.0,82.6,12061,10126,9558,1792,187,3.6,8,4,9999,99999,9,999999999,0.0,999,999,99
3023,1,7,11,0,*?*?*?*?*?*?*?*?*?*?*?*?*?*?*?*?*?*?*?*?*?*?,4.1,-2.9,58,102683,382,1414,282,163.4,215.9,105.0,17287,18659,12264,2066,188,5.2,7,4,9999,99999,9,999999999,0.0,999,999,99
3023,1,7,12,0,*?*?*?*?*?*?*?*?*?*?*?*?*?*?*?*?*?*?*?*?*?*?,4.2,-2.7,58,102683,389,1412,294,106.9,51.6,92.7,11729,4569,10479,2488,190,5.7,9,5,9999,99999,9,999999999,0.0,999,999,99
3023,1,7,13,0,*?*?*?*?*?*?*?*?*?*?*?*?*?*?*?*?*?*?*?*?*?*?,4.3,-3.1,55,102683,341,1411,294,90.8,49.9,78.7,9960,4269,8910,2078,190,6.7,9,5,9999,99999,9,999999999,0.0,999,999,99
3023,1,7,14,0,*?*?*?*?*?*?*?*?*?*?*?*?*?*?*?*?*?*?*?*?*?*?,4.0,-3.4,55,102683,242,1413,299,32.9,0.0,32.9,3852,0,3859,1282,190,6.2,10,5,9999,99999,9,999999999,0.0,999,999,99
3023,1,7,15,0,*?*?*?*?*?*?*?*?*?*?*?*?*?*?*?*?*?*?*?*?*?*?,4.2,-2.9,57,102683,97,1409,294,8.2,15.8,7.1,970,734,916,147,190,5.2,9,5,9999,99999,9,999999999,0.0,999,999,99
3023,1,7,16,0,*?*?*?*?*?*?*?*?*?*?*?*?*?*?*?*?*?*?*?*?*?*?,4.2,-3.9,52,102683,0,-0,300,0.0,-0.0,0.0,0,0,0,0,190,5.2,10,5,9999,99999,9,999999999,0.0,999,999,99
3023,1,7,17,0,*?*?*?*?*?*?*?*?*?*?*?*?*?*?*?*?*?*?*?*?*?*?,3.4,-4.8,51,102683,0,-0,296,0.0,-0.0,0.0,0,0,0,0,190,4.6,10,5,9999,99999,9,999999999,0.0,999,999,99
3023,1,7,18,0,*?*?*?*?*?*?*?*?*?*?*?*?*?*?*?*?*?*?*?*?*?*?,1.3,-5.0,58,102683,0,-0,288,0.0,-0.0,0.0,0,0,0,0,190,3.6,10,5,9999,99999,9,999999999,0.0,999,999,99
3023,1,7,19,0,*?*?*?*?*?*?*?*?*?*?*?*?*?*?*?*?*?*?*?*?*?*?,2.7,-3.1,62,102683,0,-0,293,0.0,-0.0,0.0,0,0,0,0,192,6.7,10,5,9999,99999,9,999999999,0.0,999,999,99
3023,1,7,20,0,*?*?*?*?*?*?*?*?*?*?*?*?*?*?*?*?*?*?*?*?*?*?,2.6,-3.7,59,102683,0,-0,293,0.0,-0.0,0.0,0,0,0,0,193,6.7,10,5,9999,99999,9,999999999,0.0,999,999,99
3023,1,7,21,0,*?*?*?*?*?*?*?*?*?*?*?*?*?*?*?*?*?*?*?*?*?*?,0.2,-6.6,55,102683,0,-0,283,0.0,-0.0,0.0,0,0,0,0,195,5.2,10,5,9999,99999,9,999999999,0.0,999,999,99
3023,1,7,22,0,*?*?*?*?*?*?*?*?*?*?*?*?*?*?*?*?*?*?*?*?*?*?,-0.0,-7.3,54,102683,0,-0,282,0.0,-0.0,0.0,0,0,0,0,197,5.2,10,5,9999,99999,9,999999999,0.0,999,999,99
3023,1,7,23,0,*?*?*?*?*?*?*?*?*?*?*?*?*?*?*?*?*?*?*?*?*?*?,0.2,-6.9,54,102683,0,-0,283,0.0,-0.0,0.0,0,0,0,0,198,5.7,10,5,9999,99999,9,999999999,0.0,999,999,99
3023,1,7,24,0,*?*?*?*?*?*?*?*?*?*?*?*?*?*?*?*?*?*?*?*?*?*?,1.0,-2.2,76,102683,0,-0,286,0.0,-0.0,0.0,0,0,0,0,210,4.1,10,5,9999,99999,9,999999999,0.0,999,999,99
3023,1,8,1,0,*?*?*?*?*?*?*?*?*?*?*?*?*?*?*?*?*?*?*?*?*?*?,0.4,-2.9,100,102416,0,-0,284,0.0,-0.0,0.0,0,0,0,0,200,4.6,10,5,9999,99999,9,999999999,0.0,999,999,99
3023,1,8,2,0,*?*?*?*?*?*?*?*?*?*?*?*?*?*?*?*?*?*?*?*?*?*?,-0.7,-1.3,100,102416,0,-0,279,0.0,-0.0,0.0,0,0,0,0,200,4.6,10,5,9999,99999,9,999999999,0.0,999,999,99
3023,1,8,3,0,*?*?*?*?*?*?*?*?*?*?*?*?*?*?*?*?*?*?*?*?*?*?,-2.0,-1.9,100,102416,0,-0,274,0.0,-0.0,0.0,0,0,0,0,200,4.1,10,5,9999,99999,9,999999999,0.0,999,999,99
3023,1,8,4,0,*?*?*?*?*?*?*?*?*?*?*?*?*?*?*?*?*?*?*?*?*?*?,-0.7,-1.3,100,102416,0,-0,279,0.0,-0.0,0.0,0,0,0,0,200,4.6,10,5,9999,99999,9,999999999,0.0,999,999,99
3023,1,8,5,0,*?*?*?*?*?*?*?*?*?*?*?*?*?*?*?*?*?*?*?*?*?*?,0.4,0.4,100,102416,0,-0,283,0.0,-0.0,0.0,0,0,0,0,200,4.1,10,5,9999,99999,9,999999999,0.0,999,999,99
3023,1,8,6,0,*?*?*?*?*?*?*?*?*?*?*?*?*?*?*?*?*?*?*?*?*?*?,1.1,1.0,100,102416,0,-0,286,0.0,-0.0,0.0,0,0,0,0,200,4.1,10,5,9999,99999,9,999999999,0.0,999,999,99
3023,1,8,7,0,*?*?*?*?*?*?*?*?*?*?*?*?*?*?*?*?*?*?*?*?*?*?,0.3,0.2,100,102416,0,-0,283,0.0,-0.0,0.0,0,0,0,0,203,4.6,10,5,9999,99999,9,999999999,0.0,999,999,99
3023,1,8,8,0,*?*?*?*?*?*?*?*?*?*?*?*?*?*?*?*?*?*?*?*?*?*?,0.7,0.6,100,102416,53,1409,284,0.0,0.0,0.0,0,0,0,0,207,4.1,10,5,9999,99999,9,999999999,0.0,999,999,99
3023,1,8,9,0,*?*?*?*?*?*?*?*?*?*?*?*?*?*?*?*?*?*?*?*?*?*?,1.7,1.7,100,102416,209,1414,256,90.1,388.1,32.7,9337,26365,5094,604,210,3.6,3,2,9999,99999,9,999999999,0.0,999,999,99
3023,1,8,10,0,*?*?*?*?*?*?*?*?*?*?*?*?*?*?*?*?*?*?*?*?*?*?,1.9,1.9,100,102416,322,1413,280,111.5,123.3,83.4,12179,10179,9649,1811,213,3.6,8,4,9999,99999,9,999999999,0.0,999,999,99
3023,1,8,11,0,*?*?*?*?*?*?*?*?*?*?*?*?*?*?*?*?*?*?*?*?*?*?,5.3,5.3,100,102416,384,1411,295,139.5,129.2,104.4,15217,11395,12002,2304,217,5.2,8,4,9999,99999,9,999999999,0.0,999,999,99
3023,1,8,12,0,*?*?*?*?*?*?*?*?*?*?*?*?*?*?*?*?*?*?*?*?*?*?,7.3,6.6,100,102416,392,1411,300,169.1,217.3,108.7,17888,18996,12666,2148,220,5.7,7,4,9999,99999,9,999999999,0.0,999,999,99
3023,1,8,13,0,*?*?*?*?*?*?*?*?*?*?*?*?*?*?*?*?*?*?*?*?*?*?,7.3,5.9,100,102416,345,1412,299,144.0,210.5,92.6,15242,17407,10881,1796,218,6.7,7,4,9999,99999,9,999999999,0.0,999,999,99
3023,1,8,14,0,*?*?*?*?*?*?*?*?*?*?*?*?*?*?*?*?*?*?*?*?*?*?,7.3,5.9,100,102416,246,1414,308,58.4,44.6,50.6,6467,3294,5984,1079,217,6.2,9,5,9999,99999,9,999999999,0.0,999,999,99
3023,1,8,15,0,*?*?*?*?*?*?*?*?*?*?*?*?*?*?*?*?*?*?*?*?*?*?,7.4,6.9,100,102416,101,1408,312,5.5,0.0,5.5,690,-0,690,222,215,5.2,10,5,9999,99999,9,999999999,0.0,999,999,99
3023,1,8,16,0,*?*?*?*?*?*?*?*?*?*?*?*?*?*?*?*?*?*?*?*?*?*?,6.7,6.1,100,102416,0,-0,309,0.0,-0.0,0.0,0,0,0,0,213,5.2,10,5,9999,99999,9,999999999,0.0,999,999,99
3023,1,8,17,0,*?*?*?*?*?*?*?*?*?*?*?*?*?*?*?*?*?*?*?*?*?*?,5.1,4.8,100,102416,0,-0,302,0.0,-0.0,0.0,0,0,0,0,212,4.6,10,5,9999,99999,9,999999999,0.0,999,999,99
3023,1,8,18,0,*?*?*?*?*?*?*?*?*?*?*?*?*?*?*?*?*?*?*?*?*?*?,4.0,3.6,100,102416,0,-0,298,0.0,-0.0,0.0,0,0,0,0,210,3.6,10,5,9999,99999,9,999999999,0.0,999,999,99
3023,1,8,19,0,*?*?*?*?*?*?*?*?*?*?*?*?*?*?*?*?*?*?*?*?*?*?,2.3,2.1,100,102416,0,-0,291,0.0,-0.0,0.0,0,0,0,0,205,6.7,10,5,9999,99999,9,999999999,0.0,999,999,99
3023,1,8,20,0,*?*?*?*?*?*?*?*?*?*?*?*?*?*?*?*?*?*?*?*?*?*?,2.5,2.5,100,102416,0,-0,291,0.0,-0.0,0.0,0,0,0,0,200,6.7,10,5,9999,99999,9,999999999,0.0,999,999,99
3023,1,8,21,0,*?*?*?*?*?*?*?*?*?*?*?*?*?*?*?*?*?*?*?*?*?*?,2.0,2.1,100,102416,0,-0,289,0.0,-0.0,0.0,0,0,0,0,195,5.2,10,5,9999,99999,9,999999999,0.0,999,999,99
3023,1,8,22,0,*?*?*?*?*?*?*?*?*?*?*?*?*?*?*?*?*?*?*?*?*?*?,1.4,1.5,100,102416,0,-0,287,0.0,-0.0,0.0,0,0,0,0,190,5.2,10,5,9999,99999,9,999999999,0.0,999,999,99
3023,1,8,23,0,*?*?*?*?*?*?*?*?*?*?*?*?*?*?*?*?*?*?*?*?*?*?,1.6,1.5,100,102416,0,-0,288,0.0,-0.0,0.0,0,0,0,0,185,5.7,10,5,9999,99999,9,999999999,0.0,999,999,99
3023,1,8,24,0,*?*?*?*?*?*?*?*?*?*?*?*?*?*?*?*?*?*?*?*?*?*?,0.5,-4.8,98,102416,0,-0,284,0.0,-0.0,0.0,0,0,0,0,200,4.1,10,5,9999,99999,9,999999999,0.0,999,999,99
3023,1,9,1,0,*?*?*?*?*?*?*?*?*?*?*?*?*?*?*?*?*?*?*?*?*?*?,1.9,1.9,100,102133,0,-0,289,0.0,-0.0,0.0,0,0,0,0,207,4.6,10,5,9999,99999,9,999999999,0.0,999,999,99
3023,1,9,2,0,*?*?*?*?*?*?*?*?*?*?*?*?*?*?*?*?*?*?*?*?*?*?,1.4,1.5,100,102133,0,-0,287,0.0,-0.0,0.0,0,0,0,0,233,4.6,10,5,9999,99999,9,999999999,0.0,999,999,99
3023,1,9,3,0,*?*?*?*?*?*?*?*?*?*?*?*?*?*?*?*?*?*?*?*?*?*?,0.9,0.8,100,102133,0,-0,285,0.0,-0.0,0.0,0,0,0,0,260,4.1,10,5,9999,99999,9,999999999,0.0,999,999,99
3023,1,9,4,0,*?*?*?*?*?*?*?*?*?*?*?*?*?*?*?*?*?*?*?*?*?*?,1.7,1.7,100,102133,0,-0,288,0.0,-0.0,0.0,0,0,0,0,287,4.6,10,5,9999,99999,9,999999999,0.0,999,999,99
3023,1,9,5,0,*?*?*?*?*?*?*?*?*?*?*?*?*?*?*?*?*?*?*?*?*?*?,2.4,2.3,100,102133,0,-0,291,0.0,-0.0,0.0,0,0,0,0,313,4.1,10,5,9999,99999,9,999999999,0.0,999,999,99
3023,1,9,6,0,*?*?*?*?*?*?*?*?*?*?*?*?*?*?*?*?*?*?*?*?*?*?,3.1,3.0,100,102133,0,-0,294,0.0,-0.0,0.0,0,0,0,0,340,4.1,10,5,9999,99999,9,999999999,0.0,999,999,99
3023,1,9,7,0,*?*?*?*?*?*?*?*?*?*?*?*?*?*?*?*?*?*?*?*?*?*?,1.5,1.5,100,102133,0,-0,287,0.0,-0.0,0.0,0,0,0,0,288,4.6,10,5,9999,99999,9,999999999,0.0,999,999,99
3023,1,9,8,0,*?*?*?*?*?*?*?*?*?*?*?*?*?*?*?*?*?*?*?*?*?*?,2.3,2.1,100,102133,55,1417,291,0.0,0.0,0.0,0,0,0,0,237,4.1,10,5,9999,99999,9,999999999,0.0,999,999,99
3023,1,9,9,0,*?*?*?*?*?*?*?*?*?*?*?*?*?*?*?*?*?*?*?*?*?*?,2.4,2.5,100,102133,211,1413,291,26.8,0.0,26.8,3158,0,3162,1043,185,3.6,10,5,9999,99999,9,999999999,0.0,999,999,99
3023,1,9,10,0,*?*?*?*?*?*?*?*?*?*?*?*?*?*?*?*?*?*?*?*?*?*?,2.1,2.1,100,102133,324,1411,290,48.9,0.0,48.9,5713,0,5725,1942,133,3.6,10,5,9999,99999,9,999999999,0.0,999,999,99
3023,1,9,11,0,*?*?*?*?*?*?*?*?*?*?*?*?*?*?*?*?*?*?*?*?*?*?,3.6,3.2,100,102133,387,1411,296,61.2,0.0,61.2,7148,0,7165,2475,82,5.2,10,5,9999,99999,9,999999999,0.0,999,999,99
3023,1,9,12,0,*?*?*?*?*?*?*?*?*?*?*?*?*?*?*?*?*?*?*?*?*?*?,5.2,3.8,100,102133,396,1413,303,62.8,0.0,62.8,7339,0,7357,2548,30,5.7,10,5,9999,99999,9,999999999,0.0,999,999,99
3023,1,9,13,0,*?*?*?*?*?*?*?*?*?*?*?*?*?*?*?*?*?*?*?*?*?*?,4.9,3.8,100,102133,349,1413,302,53.7,0.0,53.7,6268,0,6282,2146,30,6.7,10,5,9999,99999,9,999999999,0.0,999,999,99
3023,1,9,14,0,*?*?*?*?*?*?*?*?*?*?*?*?*?*?*?*?*?*?*?*?*?*?,5.1,5.0,100,102133,250,1414,302,34.4,0.0,34.4,4029,0,4036,1343,30,6.2,10,5,9999,99999,9,999999999,0.0,999,999,99
3023,1,9,15,0,*?*?*?*?*?*?*?*?*?*?*?*?*?*?*?*?*?*?*?*?*?*?,4.9,3.8,100,102133,105,1407,302,6.3,0.0,6.3,786,-0,785,253,30,5.2,10,5,9999,99999,9,999999999,0.0,999,999,99
3023,1,9,16,0,*?*?*?*?*?*?*?*?*?*?*?*?*?*?*?*?*?*?*?*?*?*?,5.1,4.8,100,102133,0,-0,302,0.0,-0.0,0.0,0,0,0,0,30,5.2,10,5,9999,99999,9,999999999,0.0,999,999,99
3023,1,9,17,0,*?*?*?*?*?*?*?*?*?*?*?*?*?*?*?*?*?*?*?*?*?*?,4.4,3.2,100,102133,0,-0,299,0.0,-0.0,0.0,0,0,0,0,30,4.6,10,5,9999,99999,9,999999999,0.0,999,999,99
3023,1,9,18,0,*?*?*?*?*?*?*?*?*?*?*?*?*?*?*?*?*?*?*?*?*?*?,3.1,1.3,98,102133,0,-0,294,0.0,-0.0,0.0,0,0,0,0,30,3.6,10,5,9999,99999,9,999999999,0.0,999,999,99
3023,1,9,19,0,*?*?*?*?*?*?*?*?*?*?*?*?*?*?*?*?*?*?*?*?*?*?,3.8,2.7,100,102133,0,-0,297,0.0,-0.0,0.0,0,0,0,0,77,6.7,10,5,9999,99999,9,999999999,0.0,999,999,99
3023,1,9,20,0,*?*?*?*?*?*?*?*?*?*?*?*?*?*?*?*?*?*?*?*?*?*?,3.5,2.3,100,102133,0,-0,296,0.0,-0.0,0.0,0,0,0,0,123,6.7,10,5,9999,99999,9,999999999,0.0,999,999,99
3023,1,9,21,0,*?*?*?*?*?*?*?*?*?*?*?*?*?*?*?*?*?*?*?*?*?*?,1.9,0.4,100,102133,0,-0,289,0.0,-0.0,0.0,0,0,0,0,170,5.2,10,5,9999,99999,9,999999999,0.0,999,999,99
3023,1,9,22,0,*?*?*?*?*?*?*?*?*?*?*?*?*?*?*?*?*?*?*?*?*?*?,2.1,1.7,100,102133,0,-0,290,0.0,-0.0,0.0,0,0,0,0,217,5.2,10,5,9999,99999,9,999999999,0.0,999,999,99
3023,1,9,23,0,*?*?*?*?*?*?*?*?*?*?*?*?*?*?*?*?*?*?*?*?*?*?,2.7,2.7,100,102133,0,-0,292,0.0,-0.0,0.0,0,0,0,0,263,5.7,10,5,9999,99999,9,999999999,0.0,999,999,99
3023,1,9,24,0,*?*?*?*?*?*?*?*?*?*?*?*?*?*?*?*?*?*?*?*?*?*?,1.8,1.7,100,102133,0,-0,289,0.0,-0.0,0.0,0,0,0,0,180,4.1,10,5,9999,99999,9,999999999,0.0,999,999,99
3023,1,10,1,0,*?*?*?*?*?*?*?*?*?*?*?*?*?*?*?*?*?*?*?*?*?*?,4.1,3.0,96,101601,0,-0,298,0.0,-0.0,0.0,0,0,0,0,312,4.6,10,5,9999,99999,9,999999999,0.0,999,999,99
3023,1,10,2,0,*?*?*?*?*?*?*?*?*?*?*?*?*?*?*?*?*?*?*?*?*?*?,4.3,3.0,95,101601,0,-0,299,0.0,-0.0,0.0,0,0,0,0,313,4.6,10,5,9999,99999,9,999999999,0.0,999,999,99
3023,1,10,3,0,*?*?*?*?*?*?*?*?*?*?*?*?*?*?*?*?*?*?*?*?*?*?,3.8,2.5,94,101601,0,-0,297,0.0,-0.0,0.0,0,0,0,0,315,4.1,10,5,9999,99999,9,999999999,0.0,999,999,99
3023,1,10,4,0,*?*?*?*?*?*?*?*?*?*?*?*?*?*?*?*?*?*?*?*?*?*?,3.4,2.1,94,101601,0,-0,295,0.0,-0.0,0.0,0,0,0,0,317,4.6,10,5,9999,99999,9,999999999,0.0,999,999,99
3023,1,10,5,0,*?*?*?*?*?*?*?*?*?*?*?*?*?*?*?*?*?*?*?*?*?*?,2.8,1.9,96,101601,0,-0,293,0.0,-0.0,0.0,0,0,0,0,318,4.1,10,5,9999,99999,9,999999999,0.0,999,999,99
3023,1,10,6,0,*?*?*?*?*?*?*?*?*?*?*?*?*?*?*?*?*?*?*?*?*?*?,4.0,3.2,98,101601,0,-0,298,0.0,-0.0,0.0,0,0,0,0,320,4.1,10,5,9999,99999,9,999999999,0.0,999,999,99
3023,1,10,7,0,*?*?*?*?*?*?*?*?*?*?*?*?*?*?*?*?*?*?*?*?*?*?,5.2,4.8,100,101601,0,-0,303,0.0,-0.0,0.0,0,0,0,0,318,4.6,10,5,9999,99999,9,999999999,0.0,999,999,99
3023,1,10,8,0,*?*?*?*?*?*?*?*?*?*?*?*?*?*?*?*?*?*?*?*?*?*?,4.1,4.1,100,101601,57,1420,298,0.0,0.0,0.0,0,0,0,0,317,4.1,10,5,9999,99999,9,999999999,0.0,999,999,99
3023,1,10,9,0,*?*?*?*?*?*?*?*?*?*?*?*?*?*?*?*?*?*?*?*?*?*?,3.5,3.4,100,101601,213,1411,296,27.3,0.0,27.3,3209,0,3214,1061,315,3.6,10,5,9999,99999,9,999999999,0.0,999,999,99
3023,1,10,10,0,*?*?*?*?*?*?*?*?*?*?*?*?*?*?*?*?*?*?*?*?*?*?,5.0,4.6,100,101601,327,1412,302,49.5,0.0,49.5,5776,0,5788,1965,313,3.6,10,5,9999,99999,9,999999999,0.0,999,999,99
3023,1,10,11,0,*?*?*?*?*?*?*?*?*?*?*?*?*?*?*?*?*?*?*?*?*?*?,6.0,5.5,100,101601,391,1414,306,61.8,0.0,61.8,7222,0,7239,2504,312,5.2,10,5,9999,99999,9,999999999,0.0,999,999,99
3023,1,10,12,0,*?*?*?*?*?*?*?*?*?*?*?*?*?*?*?*?*?*?*?*?*?*?,8.3,6.4,91,101601,399,1411,316,63.5,0.0,63.5,7420,0,7438,2579,310,5.7,10,5,9999,99999,9,999999999,0.0,999,999,99
3023,1,10,13,0,*?*?*?*?*?*?*?*?*?*?*?*?*?*?*?*?*?*?*?*?*?*?,8.3,6.2,90,101601,353,1414,316,54.4,0.0,54.4,6357,0,6371,2179,315,6.7,10,5,9999,99999,9,999999999,0.0,999,999,99
3023,1,10,14,0,*?*?*?*?*?*?*?*?*?*?*?*?*?*?*?*?*?*?*?*?*?*?,8.4,7.6,98,101601,254,1413,316,35.2,0.0,35.2,4122,0,4129,1375,320,6.2,10,5,9999,99999,9,999999999,0.0,999,999,99
3023,1,10,15,0,*?*?*?*?*?*?*?*?*?*?*?*?*?*?*?*?*?*?*?*?*?*?,8.3,8.0,100,101601,110,1416,316,7.1,0.0,7.1,884,-0,884,286,325,5.2,10,5,9999,99999,9,999999999,0.0,999,999,99
3023,1,10,16,0,*?*?*?*?*?*?*?*?*?*?*?*?*?*?*?*?*?*?*?*?*?*?,8.2,8.0,100,101601,0,-0,315,0.0,-0.0,0.0,0,0,0,0,330,5.2,10,5,9999,99999,9,999999999,0.0,999,999,99
3023,1,10,17,0,*?*?*?*?*?*?*?*?*?*?*?*?*?*?*?*?*?*?*?*?*?*?,7.8,7.7,100,101601,0,-0,314,0.0,-0.0,0.0,0,0,0,0,335,4.6,10,5,9999,99999,9,999999999,0.0,999,999,99
3023,1,10,18,0,*?*?*?*?*?*?*?*?*?*?*?*?*?*?*?*?*?*?*?*?*?*?,5.8,5.8,100,101601,0,-0,305,0.0,-0.0,0.0,0,0,0,0,340,3.6,10,5,9999,99999,9,999999999,0.0,999,999,99
3023,1,10,19,0,*?*?*?*?*?*?*?*?*?*?*?*?*?*?*?*?*?*?*?*?*?*?,5.9,5.9,100,101601,0,-0,306,0.0,-0.0,0.0,0,0,0,0,337,6.7,10,5,9999,99999,9,999999999,0.0,999,999,99
3023,1,10,20,0,*?*?*?*?*?*?*?*?*?*?*?*?*?*?*?*?*?*?*?*?*?*?,4.0,3.9,100,101601,0,-0,298,0.0,-0.0,0.0,0,0,0,0,333,6.7,10,5,9999,99999,9,999999999,0.0,999,999,99
3023,1,10,21,0,*?*?*?*?*?*?*?*?*?*?*?*?*?*?*?*?*?*?*?*?*?*?,5.6,5.6,100,101601,0,-0,304,0.0,-0.0,0.0,0,0,0,0,330,5.2,10,5,9999,99999,9,999999999,0.0,999,999,99
3023,1,10,22,0,*?*?*?*?*?*?*?*?*?*?*?*?*?*?*?*?*?*?*?*?*?*?,7.3,6.4,97,101601,0,-0,312,0.0,-0.0,0.0,0,0,0,0,327,5.2,10,5,9999,99999,9,999999999,0.0,999,999,99
3023,1,10,23,0,*?*?*?*?*?*?*?*?*?*?*?*?*?*?*?*?*?*?*?*?*?*?,6.3,6.1,100,101601,0,-0,307,0.0,-0.0,0.0,0,0,0,0,323,5.7,10,5,9999,99999,9,999999999,0.0,999,999,99
3023,1,10,24,0,*?*?*?*?*?*?*?*?*?*?*?*?*?*?*?*?*?*?*?*?*?*?,3.3,2.9,100,101601,0,-0,295,0.0,-0.0,0.0,0,0,0,0,310,4.1,10,5,9999,99999,9,999999999,0.0,999,999,99
3023,1,11,1,0,*?*?*?*?*?*?*?*?*?*?*?*?*?*?*?*?*?*?*?*?*?*?,4.8,4.8,100,101770,0,-0,301,0.0,-0.0,0.0,0,0,0,0,272,1.5,10,5,9999,99999,9,999999999,0.0,999,999,99
3023,1,11,2,0,*?*?*?*?*?*?*?*?*?*?*?*?*?*?*?*?*?*?*?*?*?*?,4.7,4.6,100,101770,0,-0,301,0.0,-0.0,0.0,0,0,0,0,223,1.5,10,5,9999,99999,9,999999999,0.0,999,999,99
3023,1,11,3,0,*?*?*?*?*?*?*?*?*?*?*?*?*?*?*?*?*?*?*?*?*?*?,3.6,3.4,100,101770,0,-0,296,0.0,-0.0,0.0,0,0,0,0,175,1.5,10,5,9999,99999,9,999999999,0.0,999,999,99
3023,1,11,4,0,*?*?*?*?*?*?*?*?*?*?*?*?*?*?*?*?*?*?*?*?*?*?,3.5,3.2,100,101770,0,-0,296,0.0,-0.0,0.0,0,0,0,0,127,1.5,10,5,9999,99999,9,999999999,0.0,999,999,99
3023,1,11,5,0,*?*?*?*?*?*?*?*?*?*?*?*?*?*?*?*?*?*?*?*?*?*?,3.4,3.2,100,101770,0,-0,295,0.0,-0.0,0.0,0,0,0,0,78,1.5,10,5,9999,99999,9,999999999,0.0,999,999,99
3023,1,11,6,0,*?*?*?*?*?*?*?*?*?*?*?*?*?*?*?*?*?*?*?*?*?*?,3.3,3.2,100,101770,0,-0,295,0.0,-0.0,0.0,0,0,0,0,30,1.5,10,5,9999,99999,9,999999999,0.0,999,999,99
3023,1,11,7,0,*?*?*?*?*?*?*?*?*?*?*?*?*?*?*?*?*?*?*?*?*?*?,3.5,3.4,100,101770,0,-0,296,0.0,-0.0,0.0,0,0,0,0,77,1.5,10,5,9999,99999,9,999999999,0.0,999,999,99
3023,1,11,8,0,*?*?*?*?*?*?*?*?*?*?*?*?*?*?*?*?*?*?*?*?*?*?,3.6,3.6,100,101770,59,1419,296,0.0,0.0,0.0,0,0,0,0,123,1.5,10,5,9999,99999,9,999999999,0.0,999,999,99
3023,1,11,9,0,*?*?*?*?*?*?*?*?*?*?*?*?*?*?*?*?*?*?*?*?*?*?,4.5,3.6,100,101770,216,1414,295,48.3,42.0,41.8,5361,2916,4973,885,170,1.5,9,5,9999,99999,9,999999999,0.0,999,999,99
3023,1,11,10,0,*?*?*?*?*?*?*?*?*?*?*?*?*?*?*?*?*?*?*?*?*?*?,6.8,5.3,100,101770,330,1412,310,50.0,0.0,50.0,5842,0,5854,1989,217,1.5,10,5,9999,99999,9,999999999,0.0,999,999,99
3023,1,11,11,0,*?*?*?*?*?*?*?*?*?*?*?*?*?*?*?*?*?*?*?*?*?*?,6.9,4.6,100,101770,394,1413,310,62.5,0.0,62.5,7298,0,7316,2533,263,1.5,10,5,9999,99999,9,999999999,0.0,999,999,99
3023,1,11,12,0,*?*?*?*?*?*?*?*?*?*?*?*?*?*?*?*?*?*?*?*?*?*?,7.2,4.5,100,101770,403,1412,312,64.2,0.0,64.2,7506,0,7525,2612,310,1.5,10,5,9999,99999,9,999999999,0.0,999,999,99
3023,1,11,13,0,*?*?*?*?*?*?*?*?*?*?*?*?*?*?*?*?*?*?*?*?*?*?,7.1,3.6,98,101770,357,1413,311,55.2,0.0,55.2,6449,0,6464,2213,273,1.5,10,5,9999,99999,9,999999999,0.0,999,999,99
3023,1,11,14,0,*?*?*?*?*?*?*?*?*?*?*?*?*?*?*?*?*?*?*?*?*?*?,7.2,4.8,100,101770,258,1411,311,36.0,0.0,36.0,4218,0,4226,1409,237,0.0,10,5,9999,99999,9,999999999,0.0,999,999,99
3023,1,11,15,0,*?*?*?*?*?*?*?*?*?*?*?*?*?*?*?*?*?*?*?*?*?*?,7.4,5.6,100,101770,114,1411,312,8.0,0.0,8.0,984,-0,984,319,200,0.0,10,5,9999,99999,9,999999999,0.0,999,999,99
3023,1,11,16,0,*?*?*?*?*?*?*?*?*?*?*?*?*?*?*?*?*?*?*?*?*?*?,7.1,7.0,100,101770,0,-0,311,0.0,-0.0,0.0,0,0,0,0,163,0.0,10,5,9999,99999,9,999999999,0.0,999,999,99
3023,1,11,17,0,*?*?*?*?*?*?*?*?*?*?*?*?*?*?*?*?*?*?*?*?*?*?,5.4,5.5,100,101770,0,-0,303,0.0,-0.0,0.0,0,0,0,0,127,0.0,10,5,9999,99999,9,999999999,0.0,999,999,99
3023,1,11,18,0,*?*?*?*?*?*?*?*?*?*?*?*?*?*?*?*?*?*?*?*?*?*?,6.6,6.6,100,101770,0,-0,309,0.0,-0.0,0.0,0,0,0,0,90,0.0,10,5,9999,99999,9,999999999,0.0,999,999,99
3023,1,11,19,0,*?*?*?*?*?*?*?*?*?*?*?*?*?*?*?*?*?*?*?*?*?*?,5.6,5.6,100,101770,0,-0,304,0.0,-0.0,0.0,0,0,0,0,88,0.0,10,5,9999,99999,9,999999999,0.0,999,999,99
3023,1,11,20,0,*?*?*?*?*?*?*?*?*?*?*?*?*?*?*?*?*?*?*?*?*?*?,5.5,5.5,100,101770,0,-0,304,0.0,-0.0,0.0,0,0,0,0,87,0.0,10,5,9999,99999,9,999999999,0.0,999,999,99
3023,1,11,21,0,*?*?*?*?*?*?*?*?*?*?*?*?*?*?*?*?*?*?*?*?*?*?,5.1,5.1,100,101770,0,-0,302,0.0,-0.0,0.0,0,0,0,0,85,0.0,10,5,9999,99999,9,999999999,0.0,999,999,99
3023,1,11,22,0,*?*?*?*?*?*?*?*?*?*?*?*?*?*?*?*?*?*?*?*?*?*?,3.9,3.9,100,101770,0,-0,297,0.0,-0.0,0.0,0,0,0,0,83,0.0,10,5,9999,99999,9,999999999,0.0,999,999,99
3023,1,11,23,0,*?*?*?*?*?*?*?*?*?*?*?*?*?*?*?*?*?*?*?*?*?*?,4.3,4.3,100,101770,0,-0,299,0.0,-0.0,0.0,0,0,0,0,82,0.0,10,5,9999,99999,9,999999999,0.0,999,999,99
3023,1,11,24,0,*?*?*?*?*?*?*?*?*?*?*?*?*?*?*?*?*?*?*?*?*?*?,5.4,5.3,100,101770,0,-0,303,0.0,-0.0,0.0,0,0,0,0,320,1.5,10,5,9999,99999,9,999999999,0.0,999,999,99
3023,1,12,1,0,*?*?*?*?*?*?*?*?*?*?*?*?*?*?*?*?*?*?*?*?*?*?,4.3,3.6,95,101286,0,-0,299,0.0,-0.0,0.0,0,0,0,0,87,7.7,10,5,9999,99999,9,999999999,0.0,999,999,99
3023,1,12,2,0,*?*?*?*?*?*?*?*?*?*?*?*?*?*?*?*?*?*?*?*?*?*?,3.8,3.2,96,101286,0,-0,297,0.0,-0.0,0.0,0,0,0,0,93,8.8,10,5,9999,99999,9,999999999,0.0,999,999,99
3023,1,12,3,0,*?*?*?*?*?*?*?*?*?*?*?*?*?*?*?*?*?*?*?*?*?*?,3.9,3.4,97,101286,0,-0,297,0.0,-0.0,0.0,0,0,0,0,100,8.2,10,5,9999,99999,9,999999999,0.0,999,999,99
3023,1,12,4,0,*?*?*?*?*?*?*?*?*?*?*?*?*?*?*?*?*?*?*?*?*?*?,3.9,3.2,95,101286,0,-0,297,0.0,-0.0,0.0,0,0,0,0,107,4.6,10,5,9999,99999,9,999999999,0.0,999,999,99
3023,1,12,5,0,*?*?*?*?*?*?*?*?*?*?*?*?*?*?*?*?*?*?*?*?*?*?,4.9,2.5,85,101286,0,-0,302,0.0,-0.0,0.0,0,0,0,0,113,3.6,10,5,9999,99999,9,999999999,0.0,999,999,99
3023,1,12,6,0,*?*?*?*?*?*?*?*?*?*?*?*?*?*?*?*?*?*?*?*?*?*?,4.3,2.1,85,101286,0,-0,299,0.0,-0.0,0.0,0,0,0,0,120,3.6,10,5,9999,99999,9,999999999,0.0,999,999,99
3023,1,12,7,0,*?*?*?*?*?*?*?*?*?*?*?*?*?*?*?*?*?*?*?*?*?*?,4.5,2.1,84,101286,0,-0,300,0.0,-0.0,0.0,0,0,0,0,113,4.6,10,5,9999,99999,9,999999999,0.0,999,999,99
3023,1,12,8,0,*?*?*?*?*?*?*?*?*?*?*?*?*?*?*?*?*?*?*?*?*?*?,4.4,2.5,87,101286,61,1413,300,0.0,0.0,0.0,0,0,0,0,107,6.2,10,5,9999,99999,9,999999999,0.0,999,999,99
3023,1,12,9,0,*?*?*?*?*?*?*?*?*?*?*?*?*?*?*?*?*?*?*?*?*?*?,4.4,0.8,78,101286,218,1410,295,49.2,42.3,42.6,5457,2951,5062,902,100,6.7,9,5,9999,99999,9,999999999,0.0,999,999,99
3023,1,12,10,0,*?*?*?*?*?*?*?*?*?*?*?*?*?*?*?*?*?*?*?*?*?*?,4.2,0.6,78,101286,333,1412,294,88.0,49.6,76.3,9653,4210,8637,2009,93,9.3,9,5,9999,99999,9,999999999,0.0,999,999,99
3023,1,12,11,0,*?*?*?*?*?*?*?*?*?*?*?*?*?*?*?*?*?*?*?*?*?*?,4.1,-0.6,70,101286,397,1411,299,63.2,0.0,63.2,7378,0,7396,2563,87,10.3,10,5,9999,99999,9,999999999,0.0,999,999,99
3023,1,12,12,0,*?*?*?*?*?*?*?*?*?*?*?*?*?*?*?*?*?*?*?*?*?*?,4.5,-1.9,62,101286,407,1413,301,65.0,0.0,65.0,7596,0,7615,2646,80,10.8,10,5,9999,99999,9,999999999,0.0,999,999,99
3023,1,12,13,0,*?*?*?*?*?*?*?*?*?*?*?*?*?*?*?*?*?*?*?*?*?*?,4.7,-1.7,62,101286,361,1413,302,56.0,0.0,56.0,6545,0,6560,2249,82,10.3,10,5,9999,99999,9,999999999,0.0,999,999,99
3023,1,12,14,0,*?*?*?*?*?*?*?*?*?*?*?*?*?*?*?*?*?*?*?*?*?*?,4.5,-3.1,55,101286,263,1414,301,36.9,0.0,36.9,4319,0,4326,1444,83,12.4,10,5,9999,99999,9,999999999,0.0,999,999,99
3023,1,12,15,0,*?*?*?*?*?*?*?*?*?*?*?*?*?*?*?*?*?*?*?*?*?*?,4.7,-2.7,58,101286,119,1416,302,8.9,0.0,8.9,1088,-0,1087,353,85,12.9,10,5,9999,99999,9,999999999,0.0,999,999,99
3023,1,12,16,0,*?*?*?*?*?*?*?*?*?*?*?*?*?*?*?*?*?*?*?*?*?*?,4.5,-1.3,66,101286,0,-0,301,0.0,-0.0,0.0,0,0,0,0,87,11.8,10,5,9999,99999,9,999999999,0.0,999,999,99
3023,1,12,17,0,*?*?*?*?*?*?*?*?*?*?*?*?*?*?*?*?*?*?*?*?*?*?,4.9,-0.2,69,101286,0,-0,302,0.0,-0.0,0.0,0,0,0,0,88,12.4,10,5,9999,99999,9,999999999,0.0,999,999,99
3023,1,12,18,0,*?*?*?*?*?*?*?*?*?*?*?*?*?*?*?*?*?*?*?*?*?*?,4.9,-0.4,68,101286,0,-0,302,0.0,-0.0,0.0,0,0,0,0,90,12.4,10,5,9999,99999,9,999999999,0.0,999,999,99
3023,1,12,19,0,*?*?*?*?*?*?*?*?*?*?*?*?*?*?*?*?*?*?*?*?*?*?,4.3,-0.2,72,101286,0,-0,300,0.0,-0.0,0.0,0,0,0,0,85,11.3,10,5,9999,99999,9,999999999,0.0,999,999,99
3023,1,12,20,0,*?*?*?*?*?*?*?*?*?*?*?*?*?*?*?*?*?*?*?*?*?*?,4.1,-1.1,69,101286,0,-0,299,0.0,-0.0,0.0,0,0,0,0,80,10.3,10,5,9999,99999,9,999999999,0.0,999,999,99
3023,1,12,21,0,*?*?*?*?*?*?*?*?*?*?*?*?*?*?*?*?*?*?*?*?*?*?,4.3,0.2,74,101286,0,-0,300,0.0,-0.0,0.0,0,0,0,0,75,9.3,10,5,9999,99999,9,999999999,0.0,999,999,99
3023,1,12,22,0,*?*?*?*?*?*?*?*?*?*?*?*?*?*?*?*?*?*?*?*?*?*?,4.3,0.2,74,101286,0,-0,300,0.0,-0.0,0.0,0,0,0,0,70,8.8,10,5,9999,99999,9,999999999,0.0,999,999,99
3023,1,12,23,0,*?*?*?*?*?*?*?*?*?*?*?*?*?*?*?*?*?*?*?*?*?*?,6.9,2.1,72,101286,0,-0,311,0.0,-0.0,0.0,0,0,0,0,65,8.8,10,5,9999,99999,9,999999999,0.0,999,999,99
3023,1,12,24,0,*?*?*?*?*?*?*?*?*?*?*?*?*?*?*?*?*?*?*?*?*?*?,4.7,3.9,95,101286,0,-0,301,0.0,-0.0,0.0,0,0,0,0,80,7.7,10,5,9999,99999,9,999999999,0.0,999,999,99
3023,1,13,1,0,*?*?*?*?*?*?*?*?*?*?*?*?*?*?*?*?*?*?*?*?*?*?,10.8,4.3,63,101908,0,-0,328,0.0,-0.0,0.0,0,0,0,0,57,10.8,10,5,9999,99999,9,999999999,0.0,999,999,99
3023,1,13,2,0,*?*?*?*?*?*?*?*?*?*?*?*?*?*?*?*?*?*?*?*?*?*?,11.8,5.3,63,101908,0,-0,332,0.0,-0.0,0.0,0,0,0,0,53,9.8,10,5,9999,99999,9,999999999,0.0,999,999,99
3023,1,13,3,0,*?*?*?*?*?*?*?*?*?*?*?*?*?*?*?*?*?*?*?*?*?*?,11.4,5.0,64,101908,0,-0,331,0.0,-0.0,0.0,0,0,0,0,50,10.3,10,5,9999,99999,9,999999999,0.0,999,999,99
3023,1,13,4,0,*?*?*?*?*?*?*?*?*?*?*?*?*?*?*?*?*?*?*?*?*?*?,10.7,4.8,66,101908,0,-0,327,0.0,-0.0,0.0,0,0,0,0,47,10.8,10,5,9999,99999,9,999999999,0.0,999,999,99
3023,1,13,5,0,*?*?*?*?*?*?*?*?*?*?*?*?*?*?*?*?*?*?*?*?*?*?,10.2,3.9,64,101908,0,-0,325,0.0,-0.0,0.0,0,0,0,0,43,10.8,10,5,9999,99999,9,999999999,0.0,999,999,99
3023,1,13,6,0,*?*?*?*?*?*?*?*?*?*?*?*?*?*?*?*?*?*?*?*?*?*?,9.5,3.8,67,101908,0,-0,322,0.0,-0.0,0.0,0,0,0,0,40,8.8,10,5,9999,99999,9,999999999,0.0,999,999,99
3023,1,13,7,0,*?*?*?*?*?*?*?*?*?*?*?*?*?*?*?*?*?*?*?*?*?*?,10.6,4.8,67,101908,0,-0,327,0.0,-0.0,0.0,0,0,0,0,37,7.7,10,5,9999,99999,9,999999999,0.0,999,999,99
3023,1,13,8,0,*?*?*?*?*?*?*?*?*?*?*?*?*?*?*?*?*?*?*?*?*?*?,11.5,5.5,66,101908,63,1404,331,0.0,0.0,0.0,0,0,0,0,33,8.8,10,5,9999,99999,9,999999999,0.0,999,999,99
3023,1,13,9,0,*?*?*?*?*?*?*?*?*?*?*?*?*?*?*?*?*?*?*?*?*?*?,11.3,5.8,68,101908,221,1411,330,28.8,0.0,28.8,3387,0,3392,1121,30,8.2,10,5,9999,99999,9,999999999,0.0,999,999,99
3023,1,13,10,0,*?*?*?*?*?*?*?*?*?*?*?*?*?*?*?*?*?*?*?*?*?*?,12.5,5.9,64,101908,336,1411,331,89.1,49.7,77.2,9774,4233,8744,2036,27,8.8,9,5,9999,99999,9,999999999,0.0,999,999,99
3023,1,13,11,0,*?*?*?*?*?*?*?*?*?*?*?*?*?*?*?*?*?*?*?*?*?*?,16.1,7.1,54,101908,401,1412,348,111.0,52.0,96.2,12178,4636,10877,2595,23,7.7,9,5,9999,99999,9,999999999,0.0,999,999,99
3023,1,13,12,0,*?*?*?*?*?*?*?*?*?*?*?*?*?*?*?*?*?*?*?*?*?*?,16.6,6.9,52,101908,411,1412,355,65.8,0.0,65.8,7688,0,7708,2682,20,9.3,10,5,9999,99999,9,999999999,0.0,999,999,99
3023,1,13,13,0,*?*?*?*?*?*?*?*?*?*?*?*?*?*?*?*?*?*?*?*?*?*?,16.6,5.6,47,101908,365,1411,355,56.9,0.0,56.9,6643,0,6659,2286,72,9.8,10,5,9999,99999,9,999999999,0.0,999,999,99
3023,1,13,14,0,*?*?*?*?*?*?*?*?*?*?*?*?*?*?*?*?*?*?*?*?*?*?,16.6,5.3,47,101908,267,1411,350,65.7,46.2,56.9,7254,3536,6701,1219,123,8.2,9,5,9999,99999,9,999999999,0.0,999,999,99
3023,1,13,15,0,*?*?*?*?*?*?*?*?*?*?*?*?*?*?*?*?*?*?*?*?*?*?,16.6,5.6,48,101908,123,1409,355,9.8,0.0,9.8,1193,-0,1193,388,175,8.2,10,5,9999,99999,9,999999999,0.0,999,999,99
3023,1,13,16,0,*?*?*?*?*?*?*?*?*?*?*?*?*?*?*?*?*?*?*?*?*?*?,16.6,6.4,51,101908,0,-0,355,0.0,-0.0,0.0,0,0,0,0,227,8.2,10,5,9999,99999,9,999999999,0.0,999,999,99
3023,1,13,17,0,*?*?*?*?*?*?*?*?*?*?*?*?*?*?*?*?*?*?*?*?*?*?,16.1,7.3,55,101908,0,-0,352,0.0,-0.0,0.0,0,0,0,0,278,10.3,10,5,9999,99999,9,999999999,0.0,999,999,99
3023,1,13,18,0,*?*?*?*?*?*?*?*?*?*?*?*?*?*?*?*?*?*?*?*?*?*?,14.9,7.7,62,101908,0,-0,347,0.0,-0.0,0.0,0,0,0,0,330,11.8,10,5,9999,99999,9,999999999,0.0,999,999,99
3023,1,13,19,0,*?*?*?*?*?*?*?*?*?*?*?*?*?*?*?*?*?*?*?*?*?*?,13.2,7.4,67,101908,0,-0,338,0.0,-0.0,0.0,0,0,0,0,330,11.8,10,5,9999,99999,9,999999999,0.0,999,999,99
3023,1,13,20,0,*?*?*?*?*?*?*?*?*?*?*?*?*?*?*?*?*?*?*?*?*?*?,12.6,7.0,68,101908,0,-0,336,0.0,-0.0,0.0,0,0,0,0,330,10.3,10,5,9999,99999,9,999999999,0.0,999,999,99
3023,1,13,21,0,*?*?*?*?*?*?*?*?*?*?*?*?*?*?*?*?*?*?*?*?*?*?,12.6,6.1,64,101908,0,-0,336,0.0,-0.0,0.0,0,0,0,0,330,10.3,10,5,9999,99999,9,999999999,0.0,999,999,99
3023,1,13,22,0,*?*?*?*?*?*?*?*?*?*?*?*?*?*?*?*?*?*?*?*?*?*?,12.8,7.0,67,101908,0,-0,337,0.0,-0.0,0.0,0,0,0,0,330,10.3,10,5,9999,99999,9,999999999,0.0,999,999,99
3023,1,13,23,0,*?*?*?*?*?*?*?*?*?*?*?*?*?*?*?*?*?*?*?*?*?*?,12.1,6.2,67,101908,0,-0,334,0.0,-0.0,0.0,0,0,0,0,330,10.3,10,5,9999,99999,9,999999999,0.0,999,999,99
3023,1,13,24,0,*?*?*?*?*?*?*?*?*?*?*?*?*?*?*?*?*?*?*?*?*?*?,9.5,3.2,64,101908,0,-0,322,0.0,-0.0,0.0,0,0,0,0,60,11.8,10,5,9999,99999,9,999999999,0.0,999,999,99
3023,1,14,1,0,*?*?*?*?*?*?*?*?*?*?*?*?*?*?*?*?*?*?*?*?*?*?,11.3,7.0,74,101159,0,-0,330,0.0,-0.0,0.0,0,0,0,0,308,10.8,10,5,9999,99999,9,999999999,0.0,999,999,99
3023,1,14,2,0,*?*?*?*?*?*?*?*?*?*?*?*?*?*?*?*?*?*?*?*?*?*?,11.2,7.3,76,101159,0,-0,329,0.0,-0.0,0.0,0,0,0,0,287,9.8,10,5,9999,99999,9,999999999,0.0,999,999,99
3023,1,14,3,0,*?*?*?*?*?*?*?*?*?*?*?*?*?*?*?*?*?*?*?*?*?*?,9.6,6.7,81,101159,0,-0,322,0.0,-0.0,0.0,0,0,0,0,265,10.3,10,5,9999,99999,9,999999999,0.0,999,999,99
3023,1,14,4,0,*?*?*?*?*?*?*?*?*?*?*?*?*?*?*?*?*?*?*?*?*?*?,11.0,7.6,78,101159,0,-0,328,0.0,-0.0,0.0,0,0,0,0,243,10.8,10,5,9999,99999,9,999999999,0.0,999,999,99
3023,1,14,5,0,*?*?*?*?*?*?*?*?*?*?*?*?*?*?*?*?*?*?*?*?*?*?,10.0,6.6,78,101159,0,-0,324,0.0,-0.0,0.0,0,0,0,0,222,10.8,10,5,9999,99999,9,999999999,0.0,999,999,99
3023,1,14,6,0,*?*?*?*?*?*?*?*?*?*?*?*?*?*?*?*?*?*?*?*?*?*?,10.5,7.4,80,101159,0,-0,326,0.0,-0.0,0.0,0,0,0,0,200,8.8,10,5,9999,99999,9,999999999,0.0,999,999,99
3023,1,14,7,0,*?*?*?*?*?*?*?*?*?*?*?*?*?*?*?*?*?*?*?*?*?*?,9.7,7.4,85,101159,0,-0,322,0.0,-0.0,0.0,0,0,0,0,198,7.7,10,5,9999,99999,9,999999999,0.0,999,999,99
3023,1,14,8,0,*?*?*?*?*?*?*?*?*?*?*?*?*?*?*?*?*?*?*?*?*?*?,8.9,6.9,86,101159,66,1414,319,0.0,0.0,0.0,0,0,0,0,197,8.8,10,5,9999,99999,9,999999999,0.0,999,999,99
3023,1,14,9,0,*?*?*?*?*?*?*?*?*?*?*?*?*?*?*?*?*?*?*?*?*?*?,10.8,8.4,84,101159,224,1411,327,29.4,0.0,29.4,3455,0,3460,1144,195,8.2,10,5,9999,99999,9,999999999,0.0,999,999,99
3023,1,14,10,0,*?*?*?*?*?*?*?*?*?*?*?*?*?*?*?*?*?*?*?*?*?*?,12.8,8.8,76,101159,340,1413,329,119.6,125.2,89.4,13053,10560,10328,1951,193,8.8,8,4,9999,99999,9,999999999,0.0,999,999,99
3023,1,14,11,0,*?*?*?*?*?*?*?*?*?*?*?*?*?*?*?*?*?*?*?*?*?*?,14.5,8.8,68,101159,405,1412,337,148.7,130.7,111.3,16220,11737,12774,2471,192,7.7,8,4,9999,99999,9,999999999,0.0,999,999,99
3023,1,14,12,0,*?*?*?*?*?*?*?*?*?*?*?*?*?*?*?*?*?*?*?*?*?*?,15.7,8.9,63,101159,415,1412,339,181.2,220.0,116.5,19175,19672,13527,2322,190,9.3,7,4,9999,99999,9,999999999,0.0,999,999,99
3023,1,14,13,0,*?*?*?*?*?*?*?*?*?*?*?*?*?*?*?*?*?*?*?*?*?*?,15.8,8.5,61,101159,370,1413,335,174.3,298.2,96.2,18514,25453,11320,1865,203,9.8,6,3,9999,99999,9,999999999,0.0,999,999,99
3023,1,14,14,0,*?*?*?*?*?*?*?*?*?*?*?*?*?*?*?*?*?*?*?*?*?*?,15.5,8.1,61,101159,272,1413,337,105.3,195.3,67.7,11172,14334,8083,1272,217,8.2,7,4,9999,99999,9,999999999,0.0,999,999,99
3023,1,14,15,0,*?*?*?*?*?*?*?*?*?*?*?*?*?*?*?*?*?*?*?*?*?*?,15.7,8.9,63,101159,128,1411,346,18.6,27.3,16.1,2127,1456,1994,335,230,8.2,9,5,9999,99999,9,999999999,0.0,999,999,99
3023,1,14,16,0,*?*?*?*?*?*?*?*?*?*?*?*?*?*?*?*?*?*?*?*?*?*?,15.7,9.4,65,101159,0,-0,350,0.0,-0.0,0.0,0,0,0,0,243,8.2,10,5,9999,99999,9,999999999,0.0,999,999,99
3023,1,14,17,0,*?*?*?*?*?*?*?*?*?*?*?*?*?*?*?*?*?*?*?*?*?*?,14.2,8.4,67,101159,0,-0,343,0.0,-0.0,0.0,0,0,0,0,257,10.3,10,5,9999,99999,9,999999999,0.0,999,999,99
3023,1,14,18,0,*?*?*?*?*?*?*?*?*?*?*?*?*?*?*?*?*?*?*?*?*?*?,12.8,7.4,69,101159,0,-0,337,0.0,-0.0,0.0,0,0,0,0,270,11.8,10,5,9999,99999,9,999999999,0.0,999,999,99
3023,1,14,19,0,*?*?*?*?*?*?*?*?*?*?*?*?*?*?*?*?*?*?*?*?*?*?,12.9,7.1,68,101159,0,-0,337,0.0,-0.0,0.0,0,0,0,0,273,11.8,10,5,9999,99999,9,999999999,0.0,999,999,99
3023,1,14,20,0,*?*?*?*?*?*?*?*?*?*?*?*?*?*?*?*?*?*?*?*?*?*?,12.4,6.7,68,101159,0,-0,335,0.0,-0.0,0.0,0,0,0,0,277,10.3,10,5,9999,99999,9,999999999,0.0,999,999,99
3023,1,14,21,0,*?*?*?*?*?*?*?*?*?*?*?*?*?*?*?*?*?*?*?*?*?*?,12.0,7.3,72,101159,0,-0,333,0.0,-0.0,0.0,0,0,0,0,280,10.3,10,5,9999,99999,9,999999999,0.0,999,999,99
3023,1,14,22,0,*?*?*?*?*?*?*?*?*?*?*?*?*?*?*?*?*?*?*?*?*?*?,11.2,6.1,70,101159,0,-0,329,0.0,-0.0,0.0,0,0,0,0,283,10.3,10,5,9999,99999,9,999999999,0.0,999,999,99
3023,1,14,23,0,*?*?*?*?*?*?*?*?*?*?*?*?*?*?*?*?*?*?*?*?*?*?,11.6,5.9,68,101159,0,-0,331,0.0,-0.0,0.0,0,0,0,0,287,10.3,10,5,9999,99999,9,999999999,0.0,999,999,99
3023,1,14,24,0,*?*?*?*?*?*?*?*?*?*?*?*?*?*?*?*?*?*?*?*?*?*?,11.4,6.7,72,101159,0,-0,330,0.0,-0.0,0.0,0,0,0,0,330,11.8,10,5,9999,99999,9,999999999,0.0,999,999,99
3023,1,15,1,0,*?*?*?*?*?*?*?*?*?*?*?*?*?*?*?*?*?*?*?*?*?*?,12.7,6.2,64,100935,0,-0,336,0.0,-0.0,0.0,0,0,0,0,300,10.8,10,5,9999,99999,9,999999999,0.0,999,999,99
3023,1,15,2,0,*?*?*?*?*?*?*?*?*?*?*?*?*?*?*?*?*?*?*?*?*?*?,13.0,6.4,63,100935,0,-0,338,0.0,-0.0,0.0,0,0,0,0,310,9.8,10,5,9999,99999,9,999999999,0.0,999,999,99
3023,1,15,3,0,*?*?*?*?*?*?*?*?*?*?*?*?*?*?*?*?*?*?*?*?*?*?,12.4,6.2,65,100935,0,-0,335,0.0,-0.0,0.0,0,0,0,0,320,10.3,10,5,9999,99999,9,999999999,0.0,999,999,99
3023,1,15,4,0,*?*?*?*?*?*?*?*?*?*?*?*?*?*?*?*?*?*?*?*?*?*?,11.6,6.4,69,100935,0,-0,331,0.0,-0.0,0.0,0,0,0,0,330,10.8,10,5,9999,99999,9,999999999,0.0,999,999,99
3023,1,15,5,0,*?*?*?*?*?*?*?*?*?*?*?*?*?*?*?*?*?*?*?*?*?*?,11.2,6.1,70,100935,0,-0,329,0.0,-0.0,0.0,0,0,0,0,340,10.8,10,5,9999,99999,9,999999999,0.0,999,999,99
3023,1,15,6,0,*?*?*?*?*?*?*?*?*?*?*?*?*?*?*?*?*?*?*?*?*?*?,10.6,5.1,68,100935,0,-0,327,0.0,-0.0,0.0,0,0,0,0,350,8.8,10,5,9999,99999,9,999999999,0.0,999,999,99
3023,1,15,7,0,*?*?*?*?*?*?*?*?*?*?*?*?*?*?*?*?*?*?*?*?*?*?,12.2,5.9,65,100935,0,-0,334,0.0,-0.0,0.0,0,0,0,0,350,7.7,10,5,9999,99999,9,999999999,0.0,999,999,99
3023,1,15,8,0,*?*?*?*?*?*?*?*?*?*?*?*?*?*?*?*?*?*?*?*?*?*?,13.6,6.6,61,100935,69,1419,341,0.0,0.0,0.0,0,0,0,0,350,8.8,10,5,9999,99999,9,999999999,0.0,999,999,99
3023,1,15,9,0,*?*?*?*?*?*?*?*?*?*?*?*?*?*?*?*?*?*?*?*?*?*?,13.4,7.3,65,100935,227,1410,319,96.6,315.2,45.9,10220,21211,6236,816,350,8.2,5,3,9999,99999,9,999999999,0.0,999,999,99
3023,1,15,10,0,*?*?*?*?*?*?*?*?*?*?*?*?*?*?*?*?*?*?*?*?*?*?,14.1,7.7,65,100935,343,1411,318,175.8,425.1,72.4,18573,34722,9596,1313,350,8.8,4,2,9999,99999,9,999999999,0.0,999,999,99
3023,1,15,11,0,*?*?*?*?*?*?*?*?*?*?*?*?*?*?*?*?*?*?*?*?*?*?,16.5,8.7,59,100935,409,1412,326,222.8,490.2,80.9,22841,42471,11567,1475,350,7.7,3,2,9999,99999,9,999999999,0.0,999,999,99
3023,1,15,12,0,*?*?*?*?*?*?*?*?*?*?*?*?*?*?*?*?*?*?*?*?*?*?,18.5,9.1,53,100935,419,1411,336,229.9,492.9,83.4,23558,43017,11892,1523,350,9.3,3,2,9999,99999,9,999999999,0.0,999,999,99
3023,1,15,13,0,*?*?*?*?*?*?*?*?*?*?*?*?*?*?*?*?*?*?*?*?*?*?,18.5,9.1,53,100935,374,1411,344,188.7,373.7,89.6,19700,31524,11556,1658,347,9.8,5,3,9999,99999,9,999999999,0.0,999,999,99
3023,1,15,14,0,*?*?*?*?*?*?*?*?*?*?*?*?*?*?*?*?*?*?*?*?*?*?,18.5,9.1,53,100935,277,1414,340,132.4,397.4,54.6,13514,29966,8014,972,343,8.2,4,2,9999,99999,9,999999999,0.0,999,999,99
3023,1,15,15,0,*?*?*?*?*?*?*?*?*?*?*?*?*?*?*?*?*?*?*?*?*?*?,18.6,9.1,53,100935,133,1413,356,26.9,71.9,20.1,2956,3335,2586,337,340,8.2,8,4,9999,99999,9,999999999,0.0,999,999,99
3023,1,15,16,0,*?*?*?*?*?*?*?*?*?*?*?*?*?*?*?*?*?*?*?*?*?*?,18.5,9.6,55,100935,0,-0,364,0.0,-0.0,0.0,0,0,0,0,337,8.2,10,5,9999,99999,9,999999999,0.0,999,999,99
3023,1,15,17,0,*?*?*?*?*?*?*?*?*?*?*?*?*?*?*?*?*?*?*?*?*?*?,16.5,9.2,61,100935,0,-0,354,0.0,-0.0,0.0,0,0,0,0,333,10.3,10,5,9999,99999,9,999999999,0.0,999,999,99
3023,1,15,18,0,*?*?*?*?*?*?*?*?*?*?*?*?*?*?*?*?*?*?*?*?*?*?,16.3,9.1,61,100935,0,-0,353,0.0,-0.0,0.0,0,0,0,0,330,11.8,10,5,9999,99999,9,999999999,0.0,999,999,99
3023,1,15,19,0,*?*?*?*?*?*?*?*?*?*?*?*?*?*?*?*?*?*?*?*?*?*?,14.6,7.7,63,100935,0,-0,345,0.0,-0.0,0.0,0,0,0,0,280,11.8,10,5,9999,99999,9,999999999,0.0,999,999,99
3023,1,15,20,0,*?*?*?*?*?*?*?*?*?*?*?*?*?*?*?*?*?*?*?*?*?*?,14.9,8.5,64,100935,0,-0,346,0.0,-0.0,0.0,0,0,0,0,230,10.3,10,5,9999,99999,9,999999999,0.0,999,999,99
3023,1,15,21,0,*?*?*?*?*?*?*?*?*?*?*?*?*?*?*?*?*?*?*?*?*?*?,13.9,8.5,69,100935,0,-0,342,0.0,-0.0,0.0,0,0,0,0,180,10.3,10,5,9999,99999,9,999999999,0.0,999,999,99
3023,1,15,22,0,*?*?*?*?*?*?*?*?*?*?*?*?*?*?*?*?*?*?*?*?*?*?,13.6,8.9,72,100935,0,-0,340,0.0,-0.0,0.0,0,0,0,0,130,10.3,10,5,9999,99999,9,999999999,0.0,999,999,99
3023,1,15,23,0,*?*?*?*?*?*?*?*?*?*?*?*?*?*?*?*?*?*?*?*?*?*?,12.6,8.4,75,100935,0,-0,335,0.0,-0.0,0.0,0,0,0,0,80,10.3,10,5,9999,99999,9,999999999,0.0,999,999,99
3023,1,15,24,0,*?*?*?*?*?*?*?*?*?*?*?*?*?*?*?*?*?*?*?*?*?*?,11.9,6.1,67,100935,0,-0,333,0.0,-0.0,0.0,0,0,0,0,290,11.8,10,5,9999,99999,9,999999999,0.0,999,999,99
3023,1,16,1,0,*?*?*?*?*?*?*?*?*?*?*?*?*?*?*?*?*?*?*?*?*?*?,9.3,7.1,86,101342,0,-0,320,0.0,-0.0,0.0,0,0,0,0,35,10.3,10,5,9999,99999,9,999999999,0.0,999,999,99
3023,1,16,2,0,*?*?*?*?*?*?*?*?*?*?*?*?*?*?*?*?*?*?*?*?*?*?,7.9,6.4,90,101342,0,-0,314,0.0,-0.0,0.0,0,0,0,0,40,9.3,10,5,9999,99999,9,999999999,0.0,999,999,99
3023,1,16,3,0,*?*?*?*?*?*?*?*?*?*?*?*?*?*?*?*?*?*?*?*?*?*?,7.4,5.9,91,101342,0,-0,312,0.0,-0.0,0.0,0,0,0,0,45,8.2,10,5,9999,99999,9,999999999,0.0,999,999,99
3023,1,16,4,0,*?*?*?*?*?*?*?*?*?*?*?*?*?*?*?*?*?*?*?*?*?*?,6.7,6.2,97,101342,0,-0,309,0.0,-0.0,0.0,0,0,0,0,50,8.8,10,5,9999,99999,9,999999999,0.0,999,999,99
3023,1,16,5,0,*?*?*?*?*?*?*?*?*?*?*?*?*?*?*?*?*?*?*?*?*?*?,7.2,4.8,85,101342,0,-0,311,0.0,-0.0,0.0,0,0,0,0,55,8.8,10,5,9999,99999,9,999999999,0.0,999,999,99
3023,1,16,6,0,*?*?*?*?*?*?*?*?*?*?*?*?*?*?*?*?*?*?*?*?*?*?,6.9,4.1,82,101342,0,-0,310,0.0,-0.0,0.0,0,0,0,0,60,10.8,10,5,9999,99999,9,999999999,0.0,999,999,99
3023,1,16,7,0,*?*?*?*?*?*?*?*?*?*?*?*?*?*?*?*?*?*?*?*?*?*?,6.2,4.1,86,101342,0,-0,307,0.0,-0.0,0.0,0,0,0,0,53,9.3,10,5,9999,99999,9,999999999,0.0,999,999,99
3023,1,16,8,0,*?*?*?*?*?*?*?*?*?*?*?*?*?*?*?*?*?*?*?*?*?*?,5.7,4.1,90,101342,72,1421,305,0.0,0.0,0.0,0,0,0,0,47,11.3,10,5,9999,99999,9,999999999,0.0,999,999,99
3023,1,16,9,0,*?*?*?*?*?*?*?*?*?*?*?*?*?*?*?*?*?*?*?*?*?*?,7.6,5.8,88,101342,231,1414,309,53.3,43.4,46.2,5912,3110,5478,981,40,11.3,9,5,9999,99999,9,999999999,0.0,999,999,99
3023,1,16,10,0,*?*?*?*?*?*?*?*?*?*?*?*?*?*?*?*?*?*?*?*?*?*?,9.6,6.7,82,101342,347,1412,318,92.7,50.2,80.4,10174,4308,9100,2127,33,11.8,9,5,9999,99999,9,999999999,0.0,999,999,99
3023,1,16,11,0,*?*?*?*?*?*?*?*?*?*?*?*?*?*?*?*?*?*?*?*?*?*?,11.0,6.4,73,101342,413,1412,324,115.0,52.3,99.7,12625,4700,11273,2702,27,10.8,9,5,9999,99999,9,999999999,0.0,999,999,99
3023,1,16,12,0,*?*?*?*?*?*?*?*?*?*?*?*?*?*?*?*?*?*?*?*?*?*?,13.1,8.0,71,101342,424,1412,334,118.7,52.6,102.9,13032,4754,11634,2800,20,9.8,9,5,9999,99999,9,999999999,0.1,999,999,99
3023,1,16,13,0,*?*?*?*?*?*?*?*?*?*?*?*?*?*?*?*?*?*?*?*?*?*?,13.3,7.3,67,101342,379,1412,335,103.5,51.3,89.8,11371,4495,10164,2402,75,9.8,9,5,9999,99999,9,999999999,0.9,999,999,99
3023,1,16,14,0,*?*?*?*?*?*?*?*?*?*?*?*?*?*?*?*?*?*?*?*?*?*?,13.0,5.6,61,101342,281,1409,333,70.5,47.1,61.2,7786,3688,7183,1314,130,8.8,9,5,9999,99999,9,999999999,0.0,999,999,99
3023,1,16,15,0,*?*?*?*?*?*?*?*?*?*?*?*?*?*?*?*?*?*?*?*?*?*?,13.2,5.6,60,101342,138,1412,339,12.6,0.0,12.6,1524,-0,1524,497,185,9.3,10,5,9999,99999,9,999999999,0.0,999,999,99
3023,1,16,16,0,*?*?*?*?*?*?*?*?*?*?*?*?*?*?*?*?*?*?*?*?*?*?,13.0,7.0,67,101342,0,-0,338,0.0,-0.0,0.0,0,0,0,0,240,8.8,10,5,9999,99999,9,999999999,0.1,999,999,99
3023,1,16,17,0,*?*?*?*?*?*?*?*?*?*?*?*?*?*?*?*?*?*?*?*?*?*?,11.4,6.9,74,101342,0,-0,330,0.0,-0.0,0.0,0,0,0,0,295,10.3,10,5,9999,99999,9,999999999,0.0,999,999,99
3023,1,16,18,0,*?*?*?*?*?*?*?*?*?*?*?*?*?*?*?*?*?*?*?*?*?*?,10.6,5.9,73,101342,0,-0,327,0.0,-0.0,0.0,0,0,0,0,350,10.8,10,5,9999,99999,9,999999999,0.0,999,999,99
3023,1,16,19,0,*?*?*?*?*?*?*?*?*?*?*?*?*?*?*?*?*?*?*?*?*?*?,9.9,5.3,73,101342,0,-0,324,0.0,-0.0,0.0,0,0,0,0,347,9.8,10,5,9999,99999,9,999999999,0.7,999,999,99
3023,1,16,20,0,*?*?*?*?*?*?*?*?*?*?*?*?*?*?*?*?*?*?*?*?*?*?,9.1,5.6,79,101342,0,-0,320,0.0,-0.0,0.0,0,0,0,0,343,8.8,10,5,9999,99999,9,999999999,0.0,999,999,99
3023,1,16,21,0,*?*?*?*?*?*?*?*?*?*?*?*?*?*?*?*?*?*?*?*?*?*?,8.8,5.0,76,101342,0,-0,319,0.0,-0.0,0.0,0,0,0,0,340,7.7,10,5,9999,99999,9,999999999,0.1,999,999,99
3023,1,16,22,0,*?*?*?*?*?*?*?*?*?*?*?*?*?*?*?*?*?*?*?*?*?*?,8.6,4.3,74,101342,0,-0,318,0.0,-0.0,0.0,0,0,0,0,337,8.2,10,5,9999,99999,9,999999999,0.1,999,999,99
3023,1,16,23,0,*?*?*?*?*?*?*?*?*?*?*?*?*?*?*?*?*?*?*?*?*?*?,8.9,4.1,72,101342,0,-0,319,0.0,-0.0,0.0,0,0,0,0,333,6.7,10,5,9999,99999,9,999999999,0.0,999,999,99
3023,1,16,24,0,*?*?*?*?*?*?*?*?*?*?*?*?*?*?*?*?*?*?*?*?*?*?,11.5,7.7,78,101342,0,-0,330,0.0,-0.0,0.0,0,0,0,0,30,10.3,10,5,9999,99999,9,999999999,0.0,999,999,99
3023,1,17,1,0,*?*?*?*?*?*?*?*?*?*?*?*?*?*?*?*?*?*?*?*?*?*?,9.7,5.0,73,101742,0,-0,323,0.0,-0.0,0.0,0,0,0,0,278,6.2,10,5,9999,99999,9,999999999,0.1,999,999,99
3023,1,17,2,0,*?*?*?*?*?*?*?*?*?*?*?*?*?*?*?*?*?*?*?*?*?*?,10.2,5.3,72,101742,0,-0,325,0.0,-0.0,0.0,0,0,0,0,227,9.3,10,5,9999,99999,9,999999999,0.0,999,999,99
3023,1,17,3,0,*?*?*?*?*?*?*?*?*?*?*?*?*?*?*?*?*?*?*?*?*?*?,9.9,5.5,74,101742,0,-0,324,0.0,-0.0,0.0,0,0,0,0,175,7.2,10,5,9999,99999,9,999999999,0.0,999,999,99
3023,1,17,4,0,*?*?*?*?*?*?*?*?*?*?*?*?*?*?*?*?*?*?*?*?*?*?,9.5,5.9,79,101742,0,-0,322,0.0,-0.0,0.0,0,0,0,0,123,8.8,10,5,9999,99999,9,999999999,0.2,999,999,99
3023,1,17,5,0,*?*?*?*?*?*?*?*?*?*?*?*?*?*?*?*?*?*?*?*?*?*?,9.5,5.9,79,101742,0,-0,322,0.0,-0.0,0.0,0,0,0,0,72,6.2,10,5,9999,99999,9,999999999,0.1,999,999,99
3023,1,17,6,0,*?*?*?*?*?*?*?*?*?*?*?*?*?*?*?*?*?*?*?*?*?*?,9.4,5.8,78,101742,0,-0,321,0.0,-0.0,0.0,0,0,0,0,20,4.6,10,5,9999,99999,9,999999999,0.0,999,999,99
3023,1,17,7,0,*?*?*?*?*?*?*?*?*?*?*?*?*?*?*?*?*?*?*?*?*?*?,9.2,6.4,83,101742,0,-0,320,0.0,-0.0,0.0,0,0,0,0,35,8.2,10,5,9999,99999,9,999999999,0.0,999,999,99
3023,1,17,8,0,*?*?*?*?*?*?*?*?*?*?*?*?*?*?*?*?*?*?*?*?*?*?,9.3,5.5,77,101742,75,1419,321,0.3,0.0,0.3,48,-0,48,14,50,6.7,10,5,9999,99999,9,999999999,0.0,999,999,99
3023,1,17,9,0,*?*?*?*?*?*?*?*?*?*?*?*?*?*?*?*?*?*?*?*?*?*?,9.4,5.3,76,101742,234,1411,321,31.4,0.0,31.4,3679,0,3685,1222,65,8.8,10,5,9999,99999,9,999999999,0.0,999,999,99
3023,1,17,10,0,*?*?*?*?*?*?*?*?*?*?*?*?*?*?*?*?*?*?*?*?*?*?,10.7,6.1,74,101742,351,1412,323,94.0,50.3,81.5,10320,4334,9229,2161,80,8.8,9,5,9999,99999,9,999999999,0.0,999,999,99
3023,1,17,11,0,*?*?*?*?*?*?*?*?*?*?*?*?*?*?*?*?*?*?*?*?*?*?,11.5,5.9,70,101742,417,1411,326,116.5,52.4,101.0,12785,4723,11415,2740,95,9.3,9,5,9999,99999,9,999999999,0.0,999,999,99
3023,1,17,12,0,*?*?*?*?*?*?*?*?*?*?*?*?*?*?*?*?*?*?*?*?*?*?,11.2,6.1,71,101742,428,1410,329,69.2,0.0,69.2,8094,0,8115,2838,110,10.3,10,5,9999,99999,9,999999999,0.0,999,999,99
3023,1,17,13,0,*?*?*?*?*?*?*?*?*?*?*?*?*?*?*?*?*?*?*?*?*?*?,11.7,5.5,65,101742,384,1412,327,105.2,51.4,91.2,11546,4540,10316,2445,108,10.8,9,5,9999,99999,9,999999999,0.0,999,999,99
3023,1,17,14,0,*?*?*?*?*?*?*?*?*?*?*?*?*?*?*?*?*?*?*?*?*?*?,11.9,5.9,67,101742,286,1409,333,41.6,0.0,41.6,4860,0,4869,1635,107,9.8,10,5,9999,99999,9,999999999,0.0,999,999,99
3023,1,17,15,0,*?*?*?*?*?*?*?*?*?*?*?*?*?*?*?*?*?*?*?*?*?*?,11.8,5.8,67,101742,143,1411,332,13.6,0.0,13.6,1638,-0,1639,535,105,9.8,10,5,9999,99999,9,999999999,0.0,999,999,99
3023,1,17,16,0,*?*?*?*?*?*?*?*?*?*?*?*?*?*?*?*?*?*?*?*?*?*?,11.7,7.0,74,101742,0,-0,332,0.0,-0.0,0.0,0,0,0,0,103,8.2,10,5,9999,99999,9,999999999,0.0,999,999,99
3023,1,17,17,0,*?*?*?*?*?*?*?*?*?*?*?*?*?*?*?*?*?*?*?*?*?*?,11.5,7.1,75,101742,0,-0,331,0.0,-0.0,0.0,0,0,0,0,102,5.2,10,5,9999,99999,9,999999999,0.0,999,999,99
3023,1,17,18,0,*?*?*?*?*?*?*?*?*?*?*?*?*?*?*?*?*?*?*?*?*?*?,11.1,7.6,80,101742,0,-0,329,0.0,-0.0,0.0,0,0,0,0,100,6.2,10,5,9999,99999,9,999999999,0.0,999,999,99
3023,1,17,19,0,*?*?*?*?*?*?*?*?*?*?*?*?*?*?*?*?*?*?*?*?*?*?,10.8,7.1,79,101742,0,-0,327,0.0,-0.0,0.0,0,0,0,0,102,5.7,10,5,9999,99999,9,999999999,0.0,999,999,99
3023,1,17,20,0,*?*?*?*?*?*?*?*?*?*?*?*?*?*?*?*?*?*?*?*?*?*?,10.6,7.6,82,101742,0,-0,326,0.0,-0.0,0.0,0,0,0,0,103,4.6,10,5,9999,99999,9,999999999,0.0,999,999,99
3023,1,17,21,0,*?*?*?*?*?*?*?*?*?*?*?*?*?*?*?*?*?*?*?*?*?*?,10.6,7.9,84,101742,0,-0,326,0.0,-0.0,0.0,0,0,0,0,105,3.6,10,5,9999,99999,9,999999999,0.0,999,999,99
3023,1,17,22,0,*?*?*?*?*?*?*?*?*?*?*?*?*?*?*?*?*?*?*?*?*?*?,10.9,8.1,84,101742,0,-0,328,0.0,-0.0,0.0,0,0,0,0,107,4.1,10,5,9999,99999,9,999999999,0.0,999,999,99
3023,1,17,23,0,*?*?*?*?*?*?*?*?*?*?*?*?*?*?*?*?*?*?*?*?*?*?,10.5,8.5,88,101742,0,-0,326,0.0,-0.0,0.0,0,0,0,0,108,2.6,10,5,9999,99999,9,999999999,0.0,999,999,99
3023,1,17,24,0,*?*?*?*?*?*?*?*?*?*?*?*?*?*?*?*?*?*?*?*?*?*?,9.2,4.5,73,101742,0,-0,321,0.0,-0.0,0.0,0,0,0,0,330,4.1,10,5,9999,99999,9,999999999,0.0,999,999,99
3023,1,18,1,0,*?*?*?*?*?*?*?*?*?*?*?*?*?*?*?*?*?*?*?*?*?*?,10.2,6.7,78,100386,0,-0,325,0.0,-0.0,0.0,0,0,0,0,112,3.6,10,5,9999,99999,9,999999999,0.0,999,999,99
3023,1,18,2,0,*?*?*?*?*?*?*?*?*?*?*?*?*?*?*?*?*?*?*?*?*?*?,10.2,5.9,74,100386,0,-0,325,0.0,-0.0,0.0,0,0,0,0,113,3.1,10,5,9999,99999,9,999999999,0.0,999,999,99
3023,1,18,3,0,*?*?*?*?*?*?*?*?*?*?*?*?*?*?*?*?*?*?*?*?*?*?,9.8,6.1,77,100386,0,-0,323,0.0,-0.0,0.0,0,0,0,0,115,3.6,10,5,9999,99999,9,999999999,0.0,999,999,99
3023,1,18,4,0,*?*?*?*?*?*?*?*?*?*?*?*?*?*?*?*?*?*?*?*?*?*?,9.8,5.8,75,100386,0,-0,323,0.0,-0.0,0.0,0,0,0,0,117,4.6,10,5,9999,99999,9,999999999,0.0,999,999,99
3023,1,18,5,0,*?*?*?*?*?*?*?*?*?*?*?*?*?*?*?*?*?*?*?*?*?*?,9.9,6.1,76,100386,0,-0,323,0.0,-0.0,0.0,0,0,0,0,118,3.1,10,5,9999,99999,9,999999999,0.0,999,999,99
3023,1,18,6,0,*?*?*?*?*?*?*?*?*?*?*?*?*?*?*?*?*?*?*?*?*?*?,10.4,6.7,77,100386,0,-0,326,0.0,-0.0,0.0,0,0,0,0,120,3.6,10,5,9999,99999,9,999999999,0.0,999,999,99
3023,1,18,7,0,*?*?*?*?*?*?*?*?*?*?*?*?*?*?*?*?*?*?*?*?*?*?,10.0,5.9,75,100386,0,-0,324,0.0,-0.0,0.0,0,0,0,0,117,4.6,10,5,9999,99999,9,999999999,0.0,999,999,99
3023,1,18,8,0,*?*?*?*?*?*?*?*?*?*?*?*?*?*?*?*?*?*?*?*?*?*?,9.7,5.3,73,100386,78,1414,323,1.0,0.0,1.0,133,-0,133,40,113,5.7,10,5,9999,99999,9,999999999,0.0,999,999,99
3023,1,18,9,0,*?*?*?*?*?*?*?*?*?*?*?*?*?*?*?*?*?*?*?*?*?*?,9.3,4.8,72,100386,238,1413,321,32.1,0.0,32.1,3762,0,3768,1250,110,5.7,10,5,9999,99999,9,999999999,0.0,999,999,99
3023,1,18,10,0,*?*?*?*?*?*?*?*?*?*?*?*?*?*?*?*?*?*?*?*?*?*?,10.6,6.1,72,100386,355,1412,327,54.9,0.0,54.9,6414,0,6428,2200,107,6.2,10,5,9999,99999,9,999999999,0.0,999,999,99
3023,1,18,11,0,*?*?*?*?*?*?*?*?*?*?*?*?*?*?*?*?*?*?*?*?*?*?,11.7,6.7,70,100386,422,1413,332,67.9,0.0,67.9,7940,0,7960,2779,103,7.7,10,5,9999,99999,9,999999999,0.0,999,999,99
3023,1,18,12,0,*?*?*?*?*?*?*?*?*?*?*?*?*?*?*?*?*?*?*?*?*?*?,12.6,6.6,66,100386,433,1411,336,70.2,0.0,70.2,8205,0,8226,2881,100,7.7,10,5,9999,99999,9,999999999,0.0,999,999,99
3023,1,18,13,0,*?*?*?*?*?*?*?*?*?*?*?*?*?*?*?*?*?*?*?*?*?*?,12.7,5.1,59,100386,389,1412,337,61.5,0.0,61.5,7188,0,7206,2491,98,8.2,10,5,9999,99999,9,999999999,0.0,999,999,99
3023,1,18,14,0,*?*?*?*?*?*?*?*?*?*?*?*?*?*?*?*?*?*?*?*?*?*?,12.6,5.3,60,100386,292,1413,336,42.6,0.0,42.6,4978,0,4988,1677,97,8.2,10,5,9999,99999,9,999999999,0.0,999,999,99
3023,1,18,15,0,*?*?*?*?*?*?*?*?*?*?*?*?*?*?*?*?*?*?*?*?*?*?,12.6,4.8,58,100386,148,1409,336,14.7,0.0,14.7,1756,-0,1757,574,95,5.2,10,5,9999,99999,9,999999999,0.0,999,999,99
3023,1,18,16,0,*?*?*?*?*?*?*?*?*?*?*?*?*?*?*?*?*?*?*?*?*?*?,12.6,5.6,62,100386,0,-0,336,0.0,-0.0,0.0,0,0,0,0,93,1.5,10,5,9999,99999,9,999999999,0.0,999,999,99
3023,1,18,17,0,*?*?*?*?*?*?*?*?*?*?*?*?*?*?*?*?*?*?*?*?*?*?,11.9,5.0,61,100386,0,-0,333,0.0,-0.0,0.0,0,0,0,0,92,3.1,10,5,9999,99999,9,999999999,0.0,999,999,99
3023,1,18,18,0,*?*?*?*?*?*?*?*?*?*?*?*?*?*?*?*?*?*?*?*?*?*?,11.9,5.6,64,100386,0,-0,333,0.0,-0.0,0.0,0,0,0,0,90,2.1,10,5,9999,99999,9,999999999,0.0,999,999,99
3023,1,18,19,0,*?*?*?*?*?*?*?*?*?*?*?*?*?*?*?*?*?*?*?*?*?*?,11.5,5.5,65,100386,0,-0,331,0.0,-0.0,0.0,0,0,0,0,88,3.6,10,5,9999,99999,9,999999999,0.0,999,999,99
3023,1,18,20,0,*?*?*?*?*?*?*?*?*?*?*?*?*?*?*?*?*?*?*?*?*?*?,11.7,5.5,64,100386,0,-0,332,0.0,-0.0,0.0,0,0,0,0,87,4.6,10,5,9999,99999,9,999999999,0.0,999,999,99
3023,1,18,21,0,*?*?*?*?*?*?*?*?*?*?*?*?*?*?*?*?*?*?*?*?*?*?,10.9,4.5,63,100386,0,-0,328,0.0,-0.0,0.0,0,0,0,0,85,3.6,10,5,9999,99999,9,999999999,0.0,999,999,99
3023,1,18,22,0,*?*?*?*?*?*?*?*?*?*?*?*?*?*?*?*?*?*?*?*?*?*?,10.6,4.5,65,100386,0,-0,327,0.0,-0.0,0.0,0,0,0,0,83,4.1,10,5,9999,99999,9,999999999,0.0,999,999,99
3023,1,18,23,0,*?*?*?*?*?*?*?*?*?*?*?*?*?*?*?*?*?*?*?*?*?*?,9.7,3.9,67,100386,0,-0,323,0.0,-0.0,0.0,0,0,0,0,82,3.6,10,5,9999,99999,9,999999999,0.0,999,999,99
3023,1,18,24,0,*?*?*?*?*?*?*?*?*?*?*?*?*?*?*?*?*?*?*?*?*?*?,10.1,7.7,84,100386,0,-0,324,0.0,-0.0,0.0,0,0,0,0,110,2.6,10,5,9999,99999,9,999999999,0.0,999,999,99
3023,1,19,1,0,*?*?*?*?*?*?*?*?*?*?*?*?*?*?*?*?*?*?*?*?*?*?,7.4,5.8,91,99747.9,0,-0,312,0.0,-0.0,0.0,0,0,0,0,82,3.6,10,5,9999,99999,9,999999999,0.0,999,999,99
3023,1,19,2,0,*?*?*?*?*?*?*?*?*?*?*?*?*?*?*?*?*?*?*?*?*?*?,6.2,6.2,100,99747.9,0,-0,307,0.0,-0.0,0.0,0,0,0,0,83,4.1,10,5,9999,99999,9,999999999,0.0,999,999,99
3023,1,19,3,0,*?*?*?*?*?*?*?*?*?*?*?*?*?*?*?*?*?*?*?*?*?*?,6.5,6.6,100,99747.9,0,-0,308,0.0,-0.0,0.0,0,0,0,0,85,5.7,10,5,9999,99999,9,999999999,0.0,999,999,99
3023,1,19,4,0,*?*?*?*?*?*?*?*?*?*?*?*?*?*?*?*?*?*?*?*?*?*?,6.8,6.6,99,99747.9,0,-0,309,0.0,-0.0,0.0,0,0,0,0,87,3.6,10,5,9999,99999,9,999999999,0.0,999,999,99
3023,1,19,5,0,*?*?*?*?*?*?*?*?*?*?*?*?*?*?*?*?*?*?*?*?*?*?,6.5,6.4,100,99747.9,0,-0,308,0.0,-0.0,0.0,0,0,0,0,88,3.6,10,5,9999,99999,9,999999999,0.0,999,999,99
3023,1,19,6,0,*?*?*?*?*?*?*?*?*?*?*?*?*?*?*?*?*?*?*?*?*?*?,6.6,6.6,100,99747.9,0,-0,309,0.0,-0.0,0.0,0,0,0,0,90,3.6,10,5,9999,99999,9,999999999,0.0,999,999,99
3023,1,19,7,0,*?*?*?*?*?*?*?*?*?*?*?*?*?*?*?*?*?*?*?*?*?*?,7.0,7.0,100,99747.9,0,-0,310,0.0,-0.0,0.0,0,0,0,0,82,4.1,10,5,9999,99999,9,999999999,0.0,999,999,99
3023,1,19,8,0,*?*?*?*?*?*?*?*?*?*?*?*?*?*?*?*?*?*?*?*?*?*?,6.6,6.6,100,99747.9,81,1407,309,1.6,0.0,1.6,219,-0,218,67,73,3.6,10,5,9999,99999,9,999999999,0.1,999,999,99
3023,1,19,9,0,*?*?*?*?*?*?*?*?*?*?*?*?*?*?*?*?*?*?*?*?*?*?,6.8,6.9,100,99747.9,241,1408,309,32.8,0.0,32.8,3846,0,3852,1279,65,4.1,10,5,9999,99999,9,999999999,0.7,999,999,99
3023,1,19,10,0,*?*?*?*?*?*?*?*?*?*?*?*?*?*?*?*?*?*?*?*?*?*?,7.4,7.0,99,99747.9,359,1411,312,55.8,0.0,55.8,6509,0,6524,2236,57,4.1,10,5,9999,99999,9,999999999,0.6,999,999,99
3023,1,19,11,0,*?*?*?*?*?*?*?*?*?*?*?*?*?*?*?*?*?*?*?*?*?*?,8.2,6.9,92,99747.9,426,1411,316,68.8,0.0,68.8,8039,0,8060,2819,48,5.2,10,5,9999,99999,9,999999999,2.0,999,999,99
3023,1,19,12,0,*?*?*?*?*?*?*?*?*?*?*?*?*?*?*?*?*?*?*?*?*?*?,8.4,6.2,88,99747.9,438,1411,312,123.6,52.9,107.1,13566,4826,12107,2931,40,5.2,9,5,9999,99999,9,999999999,0.0,999,999,99
3023,1,19,13,0,*?*?*?*?*?*?*?*?*?*?*?*?*?*?*?*?*?*?*?*?*?*?,8.2,5.6,85,99747.9,394,1411,312,108.7,51.8,94.2,11925,4599,10653,2534,38,4.1,9,5,9999,99999,9,999999999,0.0,999,999,99
3023,1,19,14,0,*?*?*?*?*?*?*?*?*?*?*?*?*?*?*?*?*?*?*?*?*?*?,8.0,4.8,81,99747.9,297,1411,311,75.8,47.9,65.7,8319,3932,7452,1713,37,5.7,9,5,9999,99999,9,999999999,0.0,999,999,99
3023,1,19,15,0,*?*?*?*?*?*?*?*?*?*?*?*?*?*?*?*?*?*?*?*?*?*?,8.5,2.9,68,99747.9,154,1415,313,27.3,33.3,23.6,3075,1952,2872,494,35,5.2,9,5,9999,99999,9,999999999,0.0,999,999,99
3023,1,19,16,0,*?*?*?*?*?*?*?*?*?*?*?*?*?*?*?*?*?*?*?*?*?*?,8.3,3.2,72,99747.9,0,-0,317,0.0,-0.0,0.0,0,0,0,0,33,6.7,10,5,9999,99999,9,999999999,0.1,999,999,99
3023,1,19,17,0,*?*?*?*?*?*?*?*?*?*?*?*?*?*?*?*?*?*?*?*?*?*?,8.2,3.6,74,99747.9,0,-0,316,0.0,-0.0,0.0,0,0,0,0,32,5.7,10,5,9999,99999,9,999999999,0.0,999,999,99
3023,1,19,18,0,*?*?*?*?*?*?*?*?*?*?*?*?*?*?*?*?*?*?*?*?*?*?,7.9,4.6,82,99747.9,0,-0,315,0.0,-0.0,0.0,0,0,0,0,30,6.2,10,5,9999,99999,9,999999999,0.0,999,999,99
3023,1,19,19,0,*?*?*?*?*?*?*?*?*?*?*?*?*?*?*?*?*?*?*?*?*?*?,7.3,4.8,85,99747.9,0,-0,312,0.0,-0.0,0.0,0,0,0,0,30,6.2,10,5,9999,99999,9,999999999,0.4,999,999,99
3023,1,19,20,0,*?*?*?*?*?*?*?*?*?*?*?*?*?*?*?*?*?*?*?*?*?*?,7.5,5.8,90,99747.9,0,-0,313,0.0,-0.0,0.0,0,0,0,0,30,5.2,10,5,9999,99999,9,999999999,0.0,999,999,99
3023,1,19,21,0,*?*?*?*?*?*?*?*?*?*?*?*?*?*?*?*?*?*?*?*?*?*?,6.9,5.8,94,99747.9,0,-0,310,0.0,-0.0,0.0,0,0,0,0,30,5.7,10,5,9999,99999,9,999999999,0.0,999,999,99
3023,1,19,22,0,*?*?*?*?*?*?*?*?*?*?*?*?*?*?*?*?*?*?*?*?*?*?,7.3,6.2,95,99747.9,0,-0,312,0.0,-0.0,0.0,0,0,0,0,30,5.2,10,5,9999,99999,9,999999999,0.0,999,999,99
3023,1,19,23,0,*?*?*?*?*?*?*?*?*?*?*?*?*?*?*?*?*?*?*?*?*?*?,7.2,5.1,88,99747.9,0,-0,311,0.0,-0.0,0.0,0,0,0,0,30,5.2,10,5,9999,99999,9,999999999,0.1,999,999,99
3023,1,19,24,0,*?*?*?*?*?*?*?*?*?*?*?*?*?*?*?*?*?*?*?*?*?*?,8.7,5.0,78,99747.9,0,-0,318,0.0,-0.0,0.0,0,0,0,0,80,4.6,10,5,9999,99999,9,999999999,0.0,999,999,99
3023,1,20,1,0,*?*?*?*?*?*?*?*?*?*?*?*?*?*?*?*?*?*?*?*?*?*?,6.7,2.7,76,99521.3,0,-0,310,0.0,-0.0,0.0,0,0,0,0,30,4.1,10,5,9999,99999,9,999999999,0.0,999,999,99
3023,1,20,2,0,*?*?*?*?*?*?*?*?*?*?*?*?*?*?*?*?*?*?*?*?*?*?,6.0,1.0,71,99521.3,0,-0,307,0.0,-0.0,0.0,0,0,0,0,30,4.6,10,5,9999,99999,9,999999999,0.0,999,999,99
3023,1,20,3,0,*?*?*?*?*?*?*?*?*?*?*?*?*?*?*?*?*?*?*?*?*?*?,5.3,1.3,76,99521.3,0,-0,304,0.0,-0.0,0.0,0,0,0,0,30,4.6,10,5,9999,99999,9,999999999,0.0,999,999,99
3023,1,20,4,0,*?*?*?*?*?*?*?*?*?*?*?*?*?*?*?*?*?*?*?*?*?*?,5.8,1.9,77,99521.3,0,-0,306,0.0,-0.0,0.0,0,0,0,0,30,5.7,10,5,9999,99999,9,999999999,0.0,999,999,99
3023,1,20,5,0,*?*?*?*?*?*?*?*?*?*?*?*?*?*?*?*?*?*?*?*?*?*?,6.3,3.4,82,99521.3,0,-0,308,0.0,-0.0,0.0,0,0,0,0,30,5.2,10,5,9999,99999,9,999999999,0.0,999,999,99
3023,1,20,6,0,*?*?*?*?*?*?*?*?*?*?*?*?*?*?*?*?*?*?*?*?*?*?,5.9,1.7,75,99521.3,0,-0,306,0.0,-0.0,0.0,0,0,0,0,30,4.6,10,5,9999,99999,9,999999999,0.0,999,999,99
3023,1,20,7,0,*?*?*?*?*?*?*?*?*?*?*?*?*?*?*?*?*?*?*?*?*?*?,5.9,2.3,78,99521.3,0,-0,306,0.0,-0.0,0.0,0,0,0,0,28,4.6,10,5,9999,99999,9,999999999,0.0,999,999,99
3023,1,20,8,0,*?*?*?*?*?*?*?*?*?*?*?*?*?*?*?*?*?*?*?*?*?*?,5.7,2.5,80,99521.3,85,1414,300,4.0,8.9,3.5,489,296,519,53,27,4.6,9,5,9999,99999,9,999999999,0.0,999,999,99
3023,1,20,9,0,*?*?*?*?*?*?*?*?*?*?*?*?*?*?*?*?*?*?*?*?*?*?,6.6,3.6,81,99521.3,245,1408,309,33.6,0.0,33.6,3937,0,3944,1311,25,5.7,10,5,9999,99999,9,999999999,0.0,999,999,99
3023,1,20,10,0,*?*?*?*?*?*?*?*?*?*?*?*?*?*?*?*?*?*?*?*?*?*?,7.7,4.5,80,99521.3,363,1409,314,56.6,0.0,56.6,6610,0,6625,2273,23,5.2,10,5,9999,99999,9,999999999,0.0,999,999,99
3023,1,20,11,0,*?*?*?*?*?*?*?*?*?*?*?*?*?*?*?*?*?*?*?*?*?*?,9.1,5.3,77,99521.3,431,1411,320,69.8,0.0,69.8,8155,0,8176,2862,22,5.7,10,5,9999,99999,9,999999999,0.0,999,999,99
3023,1,20,12,0,*?*?*?*?*?*?*?*?*?*?*?*?*?*?*?*?*?*?*?*?*?*?,9.3,5.3,76,99521.3,443,1411,316,125.3,53.1,108.6,13755,4850,12274,2978,20,5.2,9,5,9999,99999,9,999999999,0.0,999,999,99
3023,1,20,13,0,*?*?*?*?*?*?*?*?*?*?*?*?*?*?*?*?*?*?*?*?*?*?,9.5,3.8,68,99521.3,399,1410,317,110.4,51.9,95.8,12122,4628,10827,2581,75,5.2,9,5,9999,99999,9,999999999,0.0,999,999,99
3023,1,20,14,0,*?*?*?*?*?*?*?*?*?*?*?*?*?*?*?*?*?*?*?*?*?*?,9.9,5.5,74,99521.3,302,1410,319,77.6,48.2,67.3,8520,3976,7631,1757,130,5.7,9,5,9999,99999,9,999999999,0.0,999,999,99
3023,1,20,15,0,*?*?*?*?*?*?*?*?*?*?*?*?*?*?*?*?*?*?*?*?*?*?,9.8,5.9,78,99521.3,159,1411,319,29.1,34.4,25.2,3275,2049,3056,527,185,6.2,9,5,9999,99999,9,999999999,0.0,999,999,99
3023,1,20,16,0,*?*?*?*?*?*?*?*?*?*?*?*?*?*?*?*?*?*?*?*?*?*?,9.8,5.9,77,99521.3,0,-0,323,0.0,-0.0,0.0,0,0,0,0,240,5.2,10,5,9999,99999,9,999999999,0.0,999,999,99
3023,1,20,17,0,*?*?*?*?*?*?*?*?*?*?*?*?*?*?*?*?*?*?*?*?*?*?,8.6,5.9,83,99521.3,0,-0,318,0.0,-0.0,0.0,0,0,0,0,295,5.2,10,5,9999,99999,9,999999999,0.0,999,999,99
3023,1,20,18,0,*?*?*?*?*?*?*?*?*?*?*?*?*?*?*?*?*?*?*?*?*?*?,8.6,6.2,86,99521.3,0,-0,317,0.0,-0.0,0.0,0,0,0,0,350,4.6,10,5,9999,99999,9,999999999,0.5,999,999,99
3023,1,20,19,0,*?*?*?*?*?*?*?*?*?*?*?*?*?*?*?*?*?*?*?*?*?*?,8.2,7.3,94,99521.3,0,-0,315,0.0,-0.0,0.0,0,0,0,0,340,4.1,10,5,9999,99999,9,999999999,0.0,999,999,99
3023,1,20,20,0,*?*?*?*?*?*?*?*?*?*?*?*?*?*?*?*?*?*?*?*?*?*?,7.8,7.3,97,99521.3,0,-0,314,0.0,-0.0,0.0,0,0,0,0,330,4.6,10,5,9999,99999,9,999999999,0.0,999,999,99
3023,1,20,21,0,*?*?*?*?*?*?*?*?*?*?*?*?*?*?*?*?*?*?*?*?*?*?,7.0,7.0,100,99521.3,0,-0,310,0.0,-0.0,0.0,0,0,0,0,320,5.7,10,5,9999,99999,9,999999999,0.0,999,999,99
3023,1,20,22,0,*?*?*?*?*?*?*?*?*?*?*?*?*?*?*?*?*?*?*?*?*?*?,7.4,7.3,100,99521.3,0,-0,312,0.0,-0.0,0.0,0,0,0,0,310,5.2,10,5,9999,99999,9,999999999,0.0,999,999,99
3023,1,20,23,0,*?*?*?*?*?*?*?*?*?*?*?*?*?*?*?*?*?*?*?*?*?*?,6.7,6.7,100,99521.3,0,-0,309,0.0,-0.0,0.0,0,0,0,0,300,5.2,10,5,9999,99999,9,999999999,0.0,999,999,99
3023,1,20,24,0,*?*?*?*?*?*?*?*?*?*?*?*?*?*?*?*?*?*?*?*?*?*?,7.1,3.9,81,99521.3,0,-0,311,0.0,-0.0,0.0,0,0,0,0,30,4.1,10,5,9999,99999,9,999999999,0.0,999,999,99
3023,1,21,1,0,*?*?*?*?*?*?*?*?*?*?*?*?*?*?*?*?*?*?*?*?*?*?,5.2,5.1,100,99462.1,0,-0,303,0.0,-0.0,0.0,0,0,0,0,277,4.6,10,5,9999,99999,9,999999999,0.0,999,999,99
3023,1,21,2,0,*?*?*?*?*?*?*?*?*?*?*?*?*?*?*?*?*?*?*?*?*?*?,4.6,4.3,100,99462.1,0,-0,300,0.0,-0.0,0.0,0,0,0,0,263,4.1,10,5,9999,99999,9,999999999,0.0,999,999,99
3023,1,21,3,0,*?*?*?*?*?*?*?*?*?*?*?*?*?*?*?*?*?*?*?*?*?*?,4.3,4.3,100,99462.1,0,-0,299,0.0,-0.0,0.0,0,0,0,0,250,4.6,10,5,9999,99999,9,999999999,0.0,999,999,99
3023,1,21,4,0,*?*?*?*?*?*?*?*?*?*?*?*?*?*?*?*?*?*?*?*?*?*?,3.8,3.8,100,99462.1,0,-0,297,0.0,-0.0,0.0,0,0,0,0,237,4.6,10,5,9999,99999,9,999999999,0.0,999,999,99
3023,1,21,5,0,*?*?*?*?*?*?*?*?*?*?*?*?*?*?*?*?*?*?*?*?*?*?,3.2,3.2,100,99462.1,0,-0,294,0.0,-0.0,0.0,0,0,0,0,223,4.6,10,5,9999,99999,9,999999999,0.0,999,999,99
3023,1,21,6,0,*?*?*?*?*?*?*?*?*?*?*?*?*?*?*?*?*?*?*?*?*?*?,2.6,2.7,100,99462.1,0,-0,292,0.0,-0.0,0.0,0,0,0,0,210,5.7,10,5,9999,99999,9,999999999,0.0,999,999,99
3023,1,21,7,0,*?*?*?*?*?*?*?*?*?*?*?*?*?*?*?*?*?*?*?*?*?*?,3.2,3.2,100,99462.1,0,-0,294,0.0,-0.0,0.0,0,0,0,0,208,5.7,10,5,9999,99999,9,999999999,0.0,999,999,99
3023,1,21,8,0,*?*?*?*?*?*?*?*?*?*?*?*?*?*?*?*?*?*?*?*?*?*?,3.9,3.8,100,99462.1,89,1418,288,7.0,28.2,5.3,843,1109,896,86,207,5.2,8,4,9999,99999,9,999999999,0.0,999,999,99
3023,1,21,9,0,*?*?*?*?*?*?*?*?*?*?*?*?*?*?*?*?*?*?*?*?*?*?,3.9,3.4,100,99462.1,250,1413,293,59.8,45.0,51.9,6618,3342,6122,1106,205,5.2,9,5,9999,99999,9,999999999,0.0,999,999,99
3023,1,21,10,0,*?*?*?*?*?*?*?*?*?*?*?*?*?*?*?*?*?*?*?*?*?*?,6.0,4.5,94,99462.1,368,1411,302,99.9,50.9,86.6,10963,4446,9799,2308,203,6.2,9,5,9999,99999,9,999999999,0.0,999,999,99
3023,1,21,11,0,*?*?*?*?*?*?*?*?*?*?*?*?*?*?*?*?*?*?*?*?*?*?,7.4,5.0,89,99462.1,436,1412,308,122.8,52.9,106.5,13485,4815,12035,2912,202,5.7,9,5,9999,99999,9,999999999,0.0,999,999,99
3023,1,21,12,0,*?*?*?*?*?*?*?*?*?*?*?*?*?*?*?*?*?*?*?*?*?*?,8.8,6.1,86,99462.1,448,1410,314,127.1,53.2,110.2,13949,4874,12446,3026,200,5.2,9,5,9999,99999,9,999999999,0.0,999,999,99
3023,1,21,13,0,*?*?*?*?*?*?*?*?*?*?*?*?*?*?*?*?*?*?*?*?*?*?,9.2,5.9,83,99462.1,405,1412,316,112.3,52.1,97.3,12324,4657,11006,2629,202,4.6,9,5,9999,99999,9,999999999,0.0,999,999,99
3023,1,21,14,0,*?*?*?*?*?*?*?*?*?*?*?*?*?*?*?*?*?*?*?*?*?*?,9.2,5.6,82,99462.1,308,1412,320,45.8,0.0,45.8,5345,0,5356,1809,203,5.7,10,5,9999,99999,9,999999999,0.0,999,999,99
3023,1,21,15,0,*?*?*?*?*?*?*?*?*?*?*?*?*?*?*?*?*?*?*?*?*?*?,9.2,5.0,78,99462.1,164,1407,316,31.0,35.4,26.9,3479,2144,3244,562,205,5.7,9,5,9999,99999,9,999999999,0.0,999,999,99
3023,1,21,16,0,*?*?*?*?*?*?*?*?*?*?*?*?*?*?*?*?*?*?*?*?*?*?,9.3,5.1,79,99462.1,0,-0,321,0.0,-0.0,0.0,0,0,0,0,207,6.2,10,5,9999,99999,9,999999999,0.7,999,999,99
3023,1,21,17,0,*?*?*?*?*?*?*?*?*?*?*?*?*?*?*?*?*?*?*?*?*?*?,8.6,6.2,89,99462.1,0,-0,317,0.0,-0.0,0.0,0,0,0,0,208,6.7,10,5,9999,99999,9,999999999,0.0,999,999,99
3023,1,21,18,0,*?*?*?*?*?*?*?*?*?*?*?*?*?*?*?*?*?*?*?*?*?*?,7.8,6.9,98,99462.1,0,-0,314,0.0,-0.0,0.0,0,0,0,0,210,5.2,10,5,9999,99999,9,999999999,0.0,999,999,99
3023,1,21,19,0,*?*?*?*?*?*?*?*?*?*?*?*?*?*?*?*?*?*?*?*?*?*?,6.6,6.7,100,99462.1,0,-0,308,0.0,-0.0,0.0,0,0,0,0,207,5.2,10,5,9999,99999,9,999999999,0.0,999,999,99
3023,1,21,20,0,*?*?*?*?*?*?*?*?*?*?*?*?*?*?*?*?*?*?*?*?*?*?,5.5,5.5,100,99462.1,0,-0,304,0.0,-0.0,0.0,0,0,0,0,203,5.7,10,5,9999,99999,9,999999999,0.0,999,999,99
3023,1,21,21,0,*?*?*?*?*?*?*?*?*?*?*?*?*?*?*?*?*?*?*?*?*?*?,5.2,5.1,100,99462.1,0,-0,303,0.0,-0.0,0.0,0,0,0,0,200,5.7,10,5,9999,99999,9,999999999,0.0,999,999,99
3023,1,21,22,0,*?*?*?*?*?*?*?*?*?*?*?*?*?*?*?*?*?*?*?*?*?*?,5.6,5.6,100,99462.1,0,-0,304,0.0,-0.0,0.0,0,0,0,0,197,5.7,10,5,9999,99999,9,999999999,0.0,999,999,99
3023,1,21,23,0,*?*?*?*?*?*?*?*?*?*?*?*?*?*?*?*?*?*?*?*?*?*?,4.7,4.6,100,99462.1,0,-0,301,0.0,-0.0,0.0,0,0,0,0,193,4.6,10,5,9999,99999,9,999999999,0.0,999,999,99
3023,1,21,24,0,*?*?*?*?*?*?*?*?*?*?*?*?*?*?*?*?*?*?*?*?*?*?,6.0,5.9,100,99462.1,0,-0,306,0.0,-0.0,0.0,0,0,0,0,290,4.1,10,5,9999,99999,9,999999999,0.0,999,999,99
3023,1,22,1,0,*?*?*?*?*?*?*?*?*?*?*?*?*?*?*?*?*?*?*?*?*?*?,3.2,3.2,100,100151,0,-0,294,0.0,-0.0,0.0,0,0,0,0,165,4.6,10,5,9999,99999,9,999999999,0.0,999,999,99
3023,1,22,2,0,*?*?*?*?*?*?*?*?*?*?*?*?*?*?*?*?*?*?*?*?*?*?,2.8,2.7,100,100151,0,-0,293,0.0,-0.0,0.0,0,0,0,0,140,6.2,10,5,9999,99999,9,999999999,0.0,999,999,99
3023,1,22,3,0,*?*?*?*?*?*?*?*?*?*?*?*?*?*?*?*?*?*?*?*?*?*?,2.9,2.9,100,100151,0,-0,293,0.0,-0.0,0.0,0,0,0,0,115,6.7,10,5,9999,99999,9,999999999,0.0,999,999,99
3023,1,22,4,0,*?*?*?*?*?*?*?*?*?*?*?*?*?*?*?*?*?*?*?*?*?*?,2.5,2.5,100,100151,0,-0,291,0.0,-0.0,0.0,0,0,0,0,90,4.1,10,5,9999,99999,9,999999999,0.0,999,999,99
3023,1,22,5,0,*?*?*?*?*?*?*?*?*?*?*?*?*?*?*?*?*?*?*?*?*?*?,2.2,2.1,100,100151,0,-0,290,0.0,-0.0,0.0,0,0,0,0,65,6.7,10,5,9999,99999,9,999999999,0.0,999,999,99
3023,1,22,6,0,*?*?*?*?*?*?*?*?*?*?*?*?*?*?*?*?*?*?*?*?*?*?,2.6,2.7,100,100151,0,-0,292,0.0,-0.0,0.0,0,0,0,0,40,5.2,10,5,9999,99999,9,999999999,0.0,999,999,99
3023,1,22,7,0,*?*?*?*?*?*?*?*?*?*?*?*?*?*?*?*?*?*?*?*?*?*?,3.1,3.0,100,100151,0,-0,280,0.0,-0.0,0.0,0,0,0,0,43,4.6,7,4,9999,99999,9,999999999,0.0,999,999,99
3023,1,22,8,0,*?*?*?*?*?*?*?*?*?*?*?*?*?*?*?*?*?*?*?*?*?*?,2.4,2.5,100,100151,92,1403,246,13.2,140.4,3.9,1444,8370,693,146,47,5.7,0,0,9999,99999,9,999999999,0.0,999,999,99
3023,1,22,9,0,*?*?*?*?*?*?*?*?*?*?*?*?*?*?*?*?*?*?*?*?*?*?,2.7,2.7,100,100151,254,1411,247,121.6,473.0,36.5,12698,35105,5718,685,50,4.6,0,0,9999,99999,9,999999999,0.0,999,999,99
3023,1,22,10,0,*?*?*?*?*?*?*?*?*?*?*?*?*?*?*?*?*?*?*?*?*?*?,3.3,3.0,100,100151,373,1412,250,201.5,533.8,60.4,20928,45420,9050,1134,53,6.2,0,0,9999,99999,9,999999999,0.0,999,999,99
3023,1,22,11,0,*?*?*?*?*?*?*?*?*?*?*?*?*?*?*?*?*?*?*?*?*?*?,4.3,3.6,100,100151,441,1411,254,247.2,553.8,74.2,25675,49503,10888,1406,57,6.2,0,0,9999,99999,9,999999999,0.0,999,999,99
3023,1,22,12,0,*?*?*?*?*?*?*?*?*?*?*?*?*?*?*?*?*?*?*?*?*?*?,4.6,2.9,94,100151,453,1409,254,255.8,556.9,76.7,26565,50156,11223,1458,60,6.7,0,0,9999,99999,9,999999999,0.0,999,999,99
3023,1,22,13,0,*?*?*?*?*?*?*?*?*?*?*?*?*?*?*?*?*?*?*?*?*?*?,4.4,2.7,94,100151,410,1410,253,226.6,545.6,68.0,23530,47789,10063,1281,63,6.2,0,0,9999,99999,9,999999999,0.0,999,999,99
3023,1,22,14,0,*?*?*?*?*?*?*?*?*?*?*?*?*?*?*?*?*?*?*?*?*?*?,4.2,2.1,91,100151,313,1409,251,161.6,509.2,48.5,16809,40879,7405,907,67,5.2,0,0,9999,99999,9,999999999,0.0,999,999,99
3023,1,22,15,0,*?*?*?*?*?*?*?*?*?*?*?*?*?*?*?*?*?*?*?*?*?*?,4.2,1.9,91,100151,170,1410,251,65.3,379.1,19.6,6822,25617,3264,424,70,5.2,0,0,9999,99999,9,999999999,0.0,999,999,99
3023,1,22,16,0,*?*?*?*?*?*?*?*?*?*?*?*?*?*?*?*?*?*?*?*?*?*?,4.5,1.3,85,100151,0,-0,271,0.0,-0.0,0.0,0,0,0,0,73,4.6,4,2,9999,99999,9,999999999,0.0,999,999,99
3023,1,22,17,0,*?*?*?*?*?*?*?*?*?*?*?*?*?*?*?*?*?*?*?*?*?*?,4.0,1.3,87,100151,0,-0,298,0.0,-0.0,0.0,0,0,0,0,77,5.2,10,5,9999,99999,9,999999999,0.0,999,999,99
3023,1,22,18,0,*?*?*?*?*?*?*?*?*?*?*?*?*?*?*?*?*?*?*?*?*?*?,3.6,1.0,89,100151,0,-0,296,0.0,-0.0,0.0,0,0,0,0,80,5.7,10,5,9999,99999,9,999999999,0.0,999,999,99
3023,1,22,19,0,*?*?*?*?*?*?*?*?*?*?*?*?*?*?*?*?*?*?*?*?*?*?,3.3,0.6,88,100151,0,-0,295,0.0,-0.0,0.0,0,0,0,0,77,5.7,10,5,9999,99999,9,999999999,0.0,999,999,99
3023,1,22,20,0,*?*?*?*?*?*?*?*?*?*?*?*?*?*?*?*?*?*?*?*?*?*?,3.4,1.3,91,100151,0,-0,296,0.0,-0.0,0.0,0,0,0,0,73,6.2,10,5,9999,99999,9,999999999,0.0,999,999,99
3023,1,22,21,0,*?*?*?*?*?*?*?*?*?*?*?*?*?*?*?*?*?*?*?*?*?*?,3.4,1.7,94,100151,0,-0,295,0.0,-0.0,0.0,0,0,0,0,70,4.6,10,5,9999,99999,9,999999999,0.0,999,999,99
3023,1,22,22,0,*?*?*?*?*?*?*?*?*?*?*?*?*?*?*?*?*?*?*?*?*?*?,3.1,2.1,99,100151,0,-0,294,0.0,-0.0,0.0,0,0,0,0,67,4.6,10,5,9999,99999,9,999999999,0.0,999,999,99
3023,1,22,23,0,*?*?*?*?*?*?*?*?*?*?*?*?*?*?*?*?*?*?*?*?*?*?,3.1,2.1,99,100151,0,-0,294,0.0,-0.0,0.0,0,0,0,0,63,5.7,10,5,9999,99999,9,999999999,0.0,999,999,99
3023,1,22,24,0,*?*?*?*?*?*?*?*?*?*?*?*?*?*?*?*?*?*?*?*?*?*?,3.7,3.8,100,100151,0,-0,296,0.0,-0.0,0.0,0,0,0,0,190,5.7,10,5,9999,99999,9,999999999,0.0,999,999,99
3023,1,23,1,0,*?*?*?*?*?*?*?*?*?*?*?*?*?*?*?*?*?*?*?*?*?*?,3.7,3.6,100,100773,0,-0,296,0.0,-0.0,0.0,0,0,0,0,58,5.2,10,5,9999,99999,9,999999999,0.0,999,999,99
3023,1,23,2,0,*?*?*?*?*?*?*?*?*?*?*?*?*?*?*?*?*?*?*?*?*?*?,4.0,3.9,100,100773,0,-0,298,0.0,-0.0,0.0,0,0,0,0,57,5.2,10,5,9999,99999,9,999999999,0.0,999,999,99
3023,1,23,3,0,*?*?*?*?*?*?*?*?*?*?*?*?*?*?*?*?*?*?*?*?*?*?,4.4,4.5,100,100773,0,-0,299,0.0,-0.0,0.0,0,0,0,0,55,6.2,10,5,9999,99999,9,999999999,0.0,999,999,99
3023,1,23,4,0,*?*?*?*?*?*?*?*?*?*?*?*?*?*?*?*?*?*?*?*?*?*?,4.1,4.1,100,100773,0,-0,298,0.0,-0.0,0.0,0,0,0,0,53,4.1,10,5,9999,99999,9,999999999,0.0,999,999,99
3023,1,23,5,0,*?*?*?*?*?*?*?*?*?*?*?*?*?*?*?*?*?*?*?*?*?*?,3.4,3.4,100,100773,0,-0,295,0.0,-0.0,0.0,0,0,0,0,52,4.1,10,5,9999,99999,9,999999999,0.0,999,999,99
3023,1,23,6,0,*?*?*?*?*?*?*?*?*?*?*?*?*?*?*?*?*?*?*?*?*?*?,3.6,3.6,100,100773,0,-0,296,0.0,-0.0,0.0,0,0,0,0,50,4.6,10,5,9999,99999,9,999999999,0.0,999,999,99
3023,1,23,7,0,*?*?*?*?*?*?*?*?*?*?*?*?*?*?*?*?*?*?*?*?*?*?,3.2,3.2,100,100773,0,-0,294,0.0,-0.0,0.0,0,0,0,0,52,5.7,10,5,9999,99999,9,999999999,0.0,999,999,99
3023,1,23,8,0,*?*?*?*?*?*?*?*?*?*?*?*?*?*?*?*?*?*?*?*?*?*?,2.7,2.7,100,100773,97,1417,292,4.6,0.0,4.6,584,-0,583,187,53,6.7,10,5,9999,99999,9,999999999,0.0,999,999,99
3023,1,23,9,0,*?*?*?*?*?*?*?*?*?*?*?*?*?*?*?*?*?*?*?*?*?*?,4.0,3.9,100,100773,258,1409,289,83.2,114.5,62.2,9120,8614,7261,1330,55,6.2,8,4,9999,99999,9,999999999,0.0,999,999,99
3023,1,23,10,0,*?*?*?*?*?*?*?*?*?*?*?*?*?*?*?*?*?*?*?*?*?*?,5.2,4.3,98,100773,377,1409,294,136.7,128.7,102.2,14906,11284,11761,2253,57,7.2,8,4,9999,99999,9,999999999,0.0,999,999,99
3023,1,23,11,0,*?*?*?*?*?*?*?*?*?*?*?*?*?*?*?*?*?*?*?*?*?*?,6.8,4.8,90,100773,446,1411,301,167.4,133.4,125.2,18248,12338,14335,2815,58,5.7,8,4,9999,99999,9,999999999,0.2,999,999,99
3023,1,23,12,0,*?*?*?*?*?*?*?*?*?*?*?*?*?*?*?*?*?*?*?*?*?*?,7.3,2.1,72,100773,459,1411,302,173.2,134.1,129.6,18895,12453,14856,2925,60,5.2,8,4,9999,99999,9,999999999,1.1,999,999,99
3023,1,23,13,0,*?*?*?*?*?*?*?*?*?*?*?*?*?*?*?*?*?*?*?*?*?*?,7.5,1.7,69,100773,416,1412,308,116.1,52.4,100.6,12744,4709,11380,2730,65,6.7,9,5,9999,99999,9,999999999,0.4,999,999,99
3023,1,23,14,0,*?*?*?*?*?*?*?*?*?*?*?*?*?*?*?*?*?*?*?*?*?*?,7.2,2.1,73,100773,319,1410,312,48.0,0.0,48.0,5603,0,5615,1902,70,6.7,10,5,9999,99999,9,999999999,0.0,999,999,99
3023,1,23,15,0,*?*?*?*?*?*?*?*?*?*?*?*?*?*?*?*?*?*?*?*?*?*?,7.7,3.8,80,100773,176,1412,309,34.8,37.2,30.2,3898,2332,3631,633,75,6.2,9,5,9999,99999,9,999999999,0.0,999,999,99
3023,1,23,16,0,*?*?*?*?*?*?*?*?*?*?*?*?*?*?*?*?*?*?*?*?*?*?,7.6,4.5,83,100773,0,-0,313,0.0,-0.0,0.0,0,0,0,0,80,6.7,10,5,9999,99999,9,999999999,0.2,999,999,99
3023,1,23,17,0,*?*?*?*?*?*?*?*?*?*?*?*?*?*?*?*?*?*?*?*?*?*?,6.5,4.5,90,100773,0,-0,308,0.0,-0.0,0.0,0,0,0,0,85,6.7,10,5,9999,99999,9,999999999,1.4,999,999,99
3023,1,23,18,0,*?*?*?*?*?*?*?*?*?*?*?*?*?*?*?*?*?*?*?*?*?*?,6.0,4.5,93,100773,0,-0,306,0.0,-0.0,0.0,0,0,0,0,90,5.7,10,5,9999,99999,9,999999999,0.2,999,999,99
3023,1,23,19,0,*?*?*?*?*?*?*?*?*?*?*?*?*?*?*?*?*?*?*?*?*?*?,5.8,4.3,94,100773,0,-0,305,0.0,-0.0,0.0,0,0,0,0,92,4.6,10,5,9999,99999,9,999999999,0.1,999,999,99
3023,1,23,20,0,*?*?*?*?*?*?*?*?*?*?*?*?*?*?*?*?*?*?*?*?*?*?,5.5,3.9,93,100773,0,-0,304,0.0,-0.0,0.0,0,0,0,0,93,5.2,10,5,9999,99999,9,999999999,0.0,999,999,99
3023,1,23,21,0,*?*?*?*?*?*?*?*?*?*?*?*?*?*?*?*?*?*?*?*?*?*?,4.9,3.9,97,100773,0,-0,302,0.0,-0.0,0.0,0,0,0,0,95,5.7,10,5,9999,99999,9,999999999,0.0,999,999,99
3023,1,23,22,0,*?*?*?*?*?*?*?*?*?*?*?*?*?*?*?*?*?*?*?*?*?*?,5.0,3.9,96,100773,0,-0,302,0.0,-0.0,0.0,0,0,0,0,97,7.7,10,5,9999,99999,9,999999999,0.0,999,999,99
3023,1,23,23,0,*?*?*?*?*?*?*?*?*?*?*?*?*?*?*?*?*?*?*?*?*?*?,4.6,4.5,100,100773,0,-0,300,0.0,-0.0,0.0,0,0,0,0,98,4.6,10,5,9999,99999,9,999999999,0.4,999,999,99
3023,1,23,24,0,*?*?*?*?*?*?*?*?*?*?*?*?*?*?*?*?*?*?*?*?*?*?,3.1,3.0,100,100773,0,-0,294,0.0,-0.0,0.0,0,0,0,0,60,5.2,10,5,9999,99999,9,999999999,0.0,999,999,99
3023,1,24,1,0,*?*?*?*?*?*?*?*?*?*?*?*?*?*?*?*?*?*?*?*?*?*?,3.8,3.4,99,101655,0,-0,297,0.0,-0.0,0.0,0,0,0,0,90,4.6,10,5,9999,99999,9,999999999,0.0,999,999,99
3023,1,24,2,0,*?*?*?*?*?*?*?*?*?*?*?*?*?*?*?*?*?*?*?*?*?*?,3.7,2.9,96,101655,0,-0,297,0.0,-0.0,0.0,0,0,0,0,80,5.2,10,5,9999,99999,9,999999999,0.0,999,999,99
3023,1,24,3,0,*?*?*?*?*?*?*?*?*?*?*?*?*?*?*?*?*?*?*?*?*?*?,3.3,3.0,99,101655,0,-0,295,0.0,-0.0,0.0,0,0,0,0,70,4.6,10,5,9999,99999,9,999999999,0.0,999,999,99
3023,1,24,4,0,*?*?*?*?*?*?*?*?*?*?*?*?*?*?*?*?*?*?*?*?*?*?,3.3,3.2,100,101655,0,-0,295,0.0,-0.0,0.0,0,0,0,0,60,6.2,10,5,9999,99999,9,999999999,0.0,999,999,99
3023,1,24,5,0,*?*?*?*?*?*?*?*?*?*?*?*?*?*?*?*?*?*?*?*?*?*?,2.9,2.9,100,101655,0,-0,293,0.0,-0.0,0.0,0,0,0,0,50,5.7,10,5,9999,99999,9,999999999,0.0,999,999,99
3023,1,24,6,0,*?*?*?*?*?*?*?*?*?*?*?*?*?*?*?*?*?*?*?*?*?*?,2.5,2.5,100,101655,0,-0,291,0.0,-0.0,0.0,0,0,0,0,40,4.6,10,5,9999,99999,9,999999999,0.0,999,999,99
3023,1,24,7,0,*?*?*?*?*?*?*?*?*?*?*?*?*?*?*?*?*?*?*?*?*?*?,2.8,2.9,100,101655,0,-0,293,0.0,-0.0,0.0,0,0,0,0,43,5.7,10,5,9999,99999,9,999999999,0.0,999,999,99
3023,1,24,8,0,*?*?*?*?*?*?*?*?*?*?*?*?*?*?*?*?*?*?*?*?*?*?,3.2,3.2,100,101655,101,1414,268,18.1,149.3,7.5,2000,8638,1320,186,47,5.2,4,2,9999,99999,9,999999999,0.0,999,999,99
3023,1,24,9,0,*?*?*?*?*?*?*?*?*?*?*?*?*?*?*?*?*?*?*?*?*?*?,3.4,3.4,100,101655,263,1411,269,123.7,390.2,51.0,12639,28869,7533,910,50,6.2,4,2,9999,99999,9,999999999,0.0,999,999,99
3023,1,24,10,0,*?*?*?*?*?*?*?*?*?*?*?*?*?*?*?*?*?*?*?*?*?*?,5.0,5.0,100,101655,382,1409,264,208.0,531.6,63.9,21569,45548,9489,1195,53,6.7,1,0,9999,99999,9,999999999,0.0,999,999,99
3023,1,24,11,0,*?*?*?*?*?*?*?*?*?*?*?*?*?*?*?*?*?*?*?*?*?*?,6.0,5.8,100,101655,451,1410,273,253.5,532.5,83.2,26166,47686,11965,1555,57,6.2,2,1,9999,99999,9,999999999,0.0,999,999,99
3023,1,24,12,0,*?*?*?*?*?*?*?*?*?*?*?*?*?*?*?*?*?*?*?*?*?*?,6.6,5.6,95,101655,464,1409,275,262.4,535.5,86.1,27086,48310,12339,1614,60,7.2,2,1,9999,99999,9,999999999,0.0,999,999,99
3023,1,24,13,0,*?*?*?*?*?*?*?*?*?*?*?*?*?*?*?*?*?*?*?*?*?*?,6.8,6.4,99,101655,421,1409,305,118.0,52.5,102.3,12955,4746,11565,2781,60,8.8,9,5,9999,99999,9,999999999,0.0,999,999,99
3023,1,24,14,0,*?*?*?*?*?*?*?*?*?*?*?*?*?*?*?*?*?*?*?*?*?*?,6.9,5.0,89,101655,325,1411,293,148.2,288.2,81.8,15364,22944,10526,1509,60,7.7,6,3,9999,99999,9,999999999,0.0,999,999,99
3023,1,24,15,0,*?*?*?*?*?*?*?*?*?*?*?*?*?*?*?*?*?*?*?*?*?*?,6.8,3.9,84,101655,181,1406,296,57.6,159.8,37.0,6084,9513,5066,656,60,8.8,7,4,9999,99999,9,999999999,0.0,999,999,99
3023,1,24,16,0,*?*?*?*?*?*?*?*?*?*?*?*?*?*?*?*?*?*?*?*?*?*?,6.8,3.6,82,101655,1,1238,291,0.0,0.0,0.0,0,0,0,0,60,9.3,6,3,9999,99999,9,999999999,0.0,999,999,99
3023,1,24,17,0,*?*?*?*?*?*?*?*?*?*?*?*?*?*?*?*?*?*?*?*?*?*?,5.9,2.1,77,101655,0,-0,306,0.0,-0.0,0.0,0,0,0,0,60,4.6,10,5,9999,99999,9,999999999,0.0,999,999,99
3023,1,24,18,0,*?*?*?*?*?*?*?*?*?*?*?*?*?*?*?*?*?*?*?*?*?*?,5.3,1.3,76,101655,0,-0,304,0.0,-0.0,0.0,0,0,0,0,60,6.7,10,5,9999,99999,9,999999999,0.0,999,999,99
3023,1,24,19,0,*?*?*?*?*?*?*?*?*?*?*?*?*?*?*?*?*?*?*?*?*?*?,5.5,2.5,82,101655,0,-0,304,0.0,-0.0,0.0,0,0,0,0,97,5.7,10,5,9999,99999,9,999999999,0.0,999,999,99
3023,1,24,20,0,*?*?*?*?*?*?*?*?*?*?*?*?*?*?*?*?*?*?*?*?*?*?,4.7,2.7,88,101655,0,-0,301,0.0,-0.0,0.0,0,0,0,0,133,4.6,10,5,9999,99999,9,999999999,0.0,999,999,99
3023,1,24,21,0,*?*?*?*?*?*?*?*?*?*?*?*?*?*?*?*?*?*?*?*?*?*?,4.0,2.9,94,101655,0,-0,298,0.0,-0.0,0.0,0,0,0,0,170,5.2,10,5,9999,99999,9,999999999,0.0,999,999,99
3023,1,24,22,0,*?*?*?*?*?*?*?*?*?*?*?*?*?*?*?*?*?*?*?*?*?*?,3.7,2.7,94,101655,0,-0,297,0.0,-0.0,0.0,0,0,0,0,207,4.6,10,5,9999,99999,9,999999999,0.0,999,999,99
3023,1,24,23,0,*?*?*?*?*?*?*?*?*?*?*?*?*?*?*?*?*?*?*?*?*?*?,3.1,3.0,100,101655,0,-0,294,0.0,-0.0,0.0,0,0,0,0,243,4.6,10,5,9999,99999,9,999999999,0.0,999,999,99
3023,1,24,24,0,*?*?*?*?*?*?*?*?*?*?*?*?*?*?*?*?*?*?*?*?*?*?,4.1,3.9,100,101655,0,-0,298,0.0,-0.0,0.0,0,0,0,0,100,4.1,10,5,9999,99999,9,999999999,0.0,999,999,99
3023,1,25,1,0,*?*?*?*?*?*?*?*?*?*?*?*?*?*?*?*?*?*?*?*?*?*?,0.9,-0.6,88,101435,0,-0,285,0.0,-0.0,0.0,0,0,0,0,257,5.2,10,5,9999,99999,9,999999999,0.0,999,999,99
3023,1,25,2,0,*?*?*?*?*?*?*?*?*?*?*?*?*?*?*?*?*?*?*?*?*?*?,-0.2,-2.7,81,101435,0,-0,281,0.0,-0.0,0.0,0,0,0,0,233,6.2,10,5,9999,99999,9,999999999,0.0,999,999,99
3023,1,25,3,0,*?*?*?*?*?*?*?*?*?*?*?*?*?*?*?*?*?*?*?*?*?*?,-0.4,-3.4,78,101435,0,-0,280,0.0,-0.0,0.0,0,0,0,0,210,4.6,10,5,9999,99999,9,999999999,0.0,999,999,99
3023,1,25,4,0,*?*?*?*?*?*?*?*?*?*?*?*?*?*?*?*?*?*?*?*?*?*?,-0.4,-3.7,76,101435,0,-0,280,0.0,-0.0,0.0,0,0,0,0,187,5.2,10,5,9999,99999,9,999999999,0.0,999,999,99
3023,1,25,5,0,*?*?*?*?*?*?*?*?*?*?*?*?*?*?*?*?*?*?*?*?*?*?,-0.9,-3.1,82,101435,0,-0,278,0.0,-0.0,0.0,0,0,0,0,163,4.1,10,5,9999,99999,9,999999999,0.0,999,999,99
3023,1,25,6,0,*?*?*?*?*?*?*?*?*?*?*?*?*?*?*?*?*?*?*?*?*?*?,-0.7,-2.9,83,101435,0,-0,279,0.0,-0.0,0.0,0,0,0,0,140,4.1,10,5,9999,99999,9,999999999,0.0,999,999,99
3023,1,25,7,0,*?*?*?*?*?*?*?*?*?*?*?*?*?*?*?*?*?*?*?*?*?*?,-1.1,-5.0,72,101435,0,-0,278,0.0,-0.0,0.0,0,0,0,0,142,2.6,10,5,9999,99999,9,999999999,0.0,999,999,99
3023,1,25,8,0,*?*?*?*?*?*?*?*?*?*?*?*?*?*?*?*?*?*?*?*?*?*?,-1.4,-5.0,73,101435,105,1408,276,6.3,0.0,6.3,783,-0,782,252,143,4.1,10,5,9999,99999,9,999999999,0.0,999,999,99
3023,1,25,9,0,*?*?*?*?*?*?*?*?*?*?*?*?*?*?*?*?*?*?*?*?*?*?,-0.3,-3.7,76,101435,268,1412,275,66.0,46.2,57.2,7289,3547,6733,1225,145,4.1,9,5,9999,99999,9,999999999,0.0,999,999,99
3023,1,25,10,0,*?*?*?*?*?*?*?*?*?*?*?*?*?*?*?*?*?*?*?*?*?*?,0.9,-3.1,73,101435,387,1408,280,106.6,51.6,92.4,11697,4564,10450,2479,147,3.6,9,5,9999,99999,9,999999999,0.0,999,999,99
3023,1,25,11,0,*?*?*?*?*?*?*?*?*?*?*?*?*?*?*?*?*?*?*?*?*?*?,1.9,-1.1,80,101435,456,1408,284,130.0,53.4,112.7,14269,4912,12729,3105,148,4.1,9,5,9999,99999,9,999999999,0.0,999,999,99
3023,1,25,12,0,*?*?*?*?*?*?*?*?*?*?*?*?*?*?*?*?*?*?*?*?*?*?,3.1,-0.6,77,101435,470,1410,289,134.5,53.7,116.7,14779,4961,13183,3234,150,5.2,9,5,9999,99999,9,999999999,0.5,999,999,99
3023,1,25,13,0,*?*?*?*?*?*?*?*?*?*?*?*?*?*?*?*?*?*?*?*?*?*?,2.9,-1.3,74,101435,427,1409,294,69.1,0.0,69.1,8072,0,8093,2831,148,5.7,10,5,9999,99999,9,999999999,1.0,999,999,99
3023,1,25,14,0,*?*?*?*?*?*?*?*?*?*?*?*?*?*?*?*?*?*?*?*?*?*?,3.2,-1.3,71,101435,331,1411,295,50.3,0.0,50.3,5870,0,5883,2000,147,6.7,10,5,9999,99999,9,999999999,0.1,999,999,99
3023,1,25,15,0,*?*?*?*?*?*?*?*?*?*?*?*?*?*?*?*?*?*?*?*?*?*?,2.9,-1.5,72,101435,187,1407,294,22.3,0.0,22.3,2637,-0,2640,867,145,7.2,10,5,9999,99999,9,999999999,0.1,999,999,99
3023,1,25,16,0,*?*?*?*?*?*?*?*?*?*?*?*?*?*?*?*?*?*?*?*?*?*?,2.8,-1.3,74,101435,7,1431,293,0.0,0.0,0.0,0,0,0,0,143,6.7,10,5,9999,99999,9,999999999,0.1,999,999,99
3023,1,25,17,0,*?*?*?*?*?*?*?*?*?*?*?*?*?*?*?*?*?*?*?*?*?*?,2.4,-1.7,73,101435,0,-0,292,0.0,-0.0,0.0,0,0,0,0,142,8.2,10,5,9999,99999,9,999999999,0.0,999,999,99
3023,1,25,18,0,*?*?*?*?*?*?*?*?*?*?*?*?*?*?*?*?*?*?*?*?*?*?,1.6,-1.5,79,101435,0,-0,288,0.0,-0.0,0.0,0,0,0,0,140,7.7,10,5,9999,99999,9,999999999,0.0,999,999,99
3023,1,25,19,0,*?*?*?*?*?*?*?*?*?*?*?*?*?*?*?*?*?*?*?*?*?*?,0.8,-2.7,76,101435,0,-0,285,0.0,-0.0,0.0,0,0,0,0,142,7.7,10,5,9999,99999,9,999999999,0.2,999,999,99
3023,1,25,20,0,*?*?*?*?*?*?*?*?*?*?*?*?*?*?*?*?*?*?*?*?*?*?,0.7,-2.4,77,101435,0,-0,285,0.0,-0.0,0.0,0,0,0,0,143,9.3,10,5,9999,99999,9,999999999,0.5,999,999,99
3023,1,25,21,0,*?*?*?*?*?*?*?*?*?*?*?*?*?*?*?*?*?*?*?*?*?*?,0.6,-2.4,79,101435,0,-0,284,0.0,-0.0,0.0,0,0,0,0,145,8.2,10,5,9999,99999,9,999999999,0.0,999,999,99
3023,1,25,22,0,*?*?*?*?*?*?*?*?*?*?*?*?*?*?*?*?*?*?*?*?*?*?,0.2,-2.4,81,101435,0,-0,283,0.0,-0.0,0.0,0,0,0,0,147,10.8,10,5,9999,99999,9,999999999,0.3,999,999,99
3023,1,25,23,0,*?*?*?*?*?*?*?*?*?*?*?*?*?*?*?*?*?*?*?*?*?*?,1.4,-0.4,88,101435,0,-0,287,0.0,-0.0,0.0,0,0,0,0,148,11.3,10,5,9999,99999,9,999999999,0.0,999,999,99
3023,1,25,24,0,*?*?*?*?*?*?*?*?*?*?*?*?*?*?*?*?*?*?*?*?*?*?,2.5,1.3,91,101435,0,-0,292,0.0,-0.0,0.0,0,0,0,0,280,6.2,10,5,9999,99999,9,999999999,0.0,999,999,99
3023,1,26,1,0,*?*?*?*?*?*?*?*?*?*?*?*?*?*?*?*?*?*?*?*?*?*?,3.3,2.5,95,100639,0,-0,295,0.0,-0.0,0.0,0,0,0,0,167,0.5,10,5,9999,99999,9,999999999,0.4,999,999,99
3023,1,26,2,0,*?*?*?*?*?*?*?*?*?*?*?*?*?*?*?*?*?*?*?*?*?*?,4.0,3.8,98,100639,0,-0,298,0.0,-0.0,0.0,0,0,0,0,183,3.6,10,5,9999,99999,9,999999999,1.9,999,999,99
3023,1,26,3,0,*?*?*?*?*?*?*?*?*?*?*?*?*?*?*?*?*?*?*?*?*?*?,3.0,3.0,100,100639,0,-0,294,0.0,-0.0,0.0,0,0,0,0,200,2.6,10,5,9999,99999,9,999999999,0.1,999,999,99
3023,1,26,4,0,*?*?*?*?*?*?*?*?*?*?*?*?*?*?*?*?*?*?*?*?*?*?,2.8,2.9,100,100639,0,-0,293,0.0,-0.0,0.0,0,0,0,0,217,3.6,10,5,9999,99999,9,999999999,0.8,999,999,99
3023,1,26,5,0,*?*?*?*?*?*?*?*?*?*?*?*?*?*?*?*?*?*?*?*?*?*?,2.5,2.1,97,100639,0,-0,292,0.0,-0.0,0.0,0,0,0,0,233,3.1,10,5,9999,99999,9,999999999,0.2,999,999,99
3023,1,26,6,0,*?*?*?*?*?*?*?*?*?*?*?*?*?*?*?*?*?*?*?*?*?*?,2.9,2.3,97,100639,0,-0,293,0.0,-0.0,0.0,0,0,0,0,250,2.6,10,5,9999,99999,9,999999999,0.8,999,999,99
3023,1,26,7,0,*?*?*?*?*?*?*?*?*?*?*?*?*?*?*?*?*?*?*?*?*?*?,3.2,2.3,95,100639,0,-0,294,0.0,-0.0,0.0,0,0,0,0,252,4.1,10,5,9999,99999,9,999999999,0.0,999,999,99
3023,1,26,8,0,*?*?*?*?*?*?*?*?*?*?*?*?*?*?*?*?*?*?*?*?*?*?,3.3,2.1,92,100639,110,1414,295,7.2,0.0,7.2,888,-0,887,287,253,4.1,10,5,9999,99999,9,999999999,0.1,999,999,99
3023,1,26,9,0,*?*?*?*?*?*?*?*?*?*?*?*?*?*?*?*?*?*?*?*?*?*?,3.4,1.3,86,100639,272,1407,296,38.9,0.0,38.9,4552,0,4561,1526,255,4.6,10,5,9999,99999,9,999999999,0.0,999,999,99
3023,1,26,10,0,*?*?*?*?*?*?*?*?*?*?*?*?*?*?*?*?*?*?*?*?*?*?,4.4,2.1,85,100639,393,1411,300,62.4,0.0,62.4,7287,0,7305,2528,257,5.7,10,5,9999,99999,9,999999999,0.0,999,999,99
3023,1,26,11,0,*?*?*?*?*?*?*?*?*?*?*?*?*?*?*?*?*?*?*?*?*?*?,5.6,1.7,76,100639,462,1409,305,75.9,0.0,75.9,8883,0,8907,3147,258,5.7,10,5,9999,99999,9,999999999,0.1,999,999,99
3023,1,26,12,0,*?*?*?*?*?*?*?*?*?*?*?*?*?*?*?*?*?*?*?*?*?*?,6.5,1.5,71,100639,476,1410,309,78.6,0.0,78.6,9202,0,9227,3274,260,6.2,10,5,9999,99999,9,999999999,0.1,999,999,99
3023,1,26,13,0,*?*?*?*?*?*?*?*?*?*?*?*?*?*?*?*?*?*?*?*?*?*?,6.5,1.5,71,100639,433,1409,309,70.3,0.0,70.3,8212,0,8234,2884,245,7.7,10,5,9999,99999,9,999999999,0.3,999,999,99
3023,1,26,14,0,*?*?*?*?*?*?*?*?*?*?*?*?*?*?*?*?*?*?*?*?*?*?,6.3,0.2,66,100639,337,1411,308,51.5,0.0,51.5,6008,0,6021,2050,230,7.7,10,5,9999,99999,9,999999999,0.0,999,999,99
3023,1,26,15,0,*?*?*?*?*?*?*?*?*?*?*?*?*?*?*?*?*?*?*?*?*?*?,6.4,1.7,73,100639,193,1407,308,23.5,0.0,23.5,2771,-0,2774,912,215,8.8,10,5,9999,99999,9,999999999,0.2,999,999,99
3023,1,26,16,0,*?*?*?*?*?*?*?*?*?*?*?*?*?*?*?*?*?*?*?*?*?*?,6.5,3.9,84,100639,13,1440,309,0.0,0.0,0.0,0,0,0,0,200,8.2,10,5,9999,99999,9,999999999,0.1,999,999,99
3023,1,26,17,0,*?*?*?*?*?*?*?*?*?*?*?*?*?*?*?*?*?*?*?*?*?*?,6.1,5.1,94,100639,0,-0,307,0.0,-0.0,0.0,0,0,0,0,185,9.3,10,5,9999,99999,9,999999999,0.0,999,999,99
3023,1,26,18,0,*?*?*?*?*?*?*?*?*?*?*?*?*?*?*?*?*?*?*?*?*?*?,5.5,5.0,97,100639,0,-0,304,0.0,-0.0,0.0,0,0,0,0,170,9.3,10,5,9999,99999,9,999999999,0.0,999,999,99
3023,1,26,19,0,*?*?*?*?*?*?*?*?*?*?*?*?*?*?*?*?*?*?*?*?*?*?,4.4,3.8,96,100639,0,-0,299,0.0,-0.0,0.0,0,0,0,0,173,10.8,10,5,9999,99999,9,999999999,0.0,999,999,99
3023,1,26,20,0,*?*?*?*?*?*?*?*?*?*?*?*?*?*?*?*?*?*?*?*?*?*?,4.6,2.9,89,100639,0,-0,300,0.0,-0.0,0.0,0,0,0,0,177,11.3,10,5,9999,99999,9,999999999,0.0,999,999,99
3023,1,26,21,0,*?*?*?*?*?*?*?*?*?*?*?*?*?*?*?*?*?*?*?*?*?*?,4.5,3.4,93,100639,0,-0,300,0.0,-0.0,0.0,0,0,0,0,180,11.3,10,5,9999,99999,9,999999999,0.0,999,999,99
3023,1,26,22,0,*?*?*?*?*?*?*?*?*?*?*?*?*?*?*?*?*?*?*?*?*?*?,4.4,3.6,95,100639,0,-0,299,0.0,-0.0,0.0,0,0,0,0,183,11.8,10,5,9999,99999,9,999999999,0.1,999,999,99
3023,1,26,23,0,*?*?*?*?*?*?*?*?*?*?*?*?*?*?*?*?*?*?*?*?*?*?,4.2,3.6,97,100639,0,-0,299,0.0,-0.0,0.0,0,0,0,0,187,9.8,10,5,9999,99999,9,999999999,0.2,999,999,99
3023,1,26,24,0,*?*?*?*?*?*?*?*?*?*?*?*?*?*?*?*?*?*?*?*?*?*?,2.5,1.0,91,100639,0,-0,292,0.0,-0.0,0.0,0,0,0,0,150,1.5,10,5,9999,99999,9,999999999,0.1,999,999,99
3023,1,27,1,0,*?*?*?*?*?*?*?*?*?*?*?*?*?*?*?*?*?*?*?*?*?*?,3.1,1.7,89,99779.6,0,-0,294,0.0,-0.0,0.0,0,0,0,0,192,4.6,10,5,9999,99999,9,999999999,0.2,999,999,99
3023,1,27,2,0,*?*?*?*?*?*?*?*?*?*?*?*?*?*?*?*?*?*?*?*?*?*?,2.5,0.6,87,99779.6,0,-0,292,0.0,-0.0,0.0,0,0,0,0,193,5.7,10,5,9999,99999,9,999999999,1.3,999,999,99
3023,1,27,3,0,*?*?*?*?*?*?*?*?*?*?*?*?*?*?*?*?*?*?*?*?*?*?,2.4,1.5,92,99779.6,0,-0,291,0.0,-0.0,0.0,0,0,0,0,195,4.6,10,5,9999,99999,9,999999999,0.2,999,999,99
3023,1,27,4,0,*?*?*?*?*?*?*?*?*?*?*?*?*?*?*?*?*?*?*?*?*?*?,1.6,0.8,94,99779.6,0,-0,288,0.0,-0.0,0.0,0,0,0,0,197,5.7,10,5,9999,99999,9,999999999,0.1,999,999,99
3023,1,27,5,0,*?*?*?*?*?*?*?*?*?*?*?*?*?*?*?*?*?*?*?*?*?*?,0.8,-0.4,90,99779.6,0,-0,285,0.0,-0.0,0.0,0,0,0,0,198,5.2,10,5,9999,99999,9,999999999,0.0,999,999,99
3023,1,27,6,0,*?*?*?*?*?*?*?*?*?*?*?*?*?*?*?*?*?*?*?*?*?*?,1.5,-0.8,83,99779.6,0,-0,288,0.0,-0.0,0.0,0,0,0,0,200,5.7,10,5,9999,99999,9,999999999,0.0,999,999,99
3023,1,27,7,0,*?*?*?*?*?*?*?*?*?*?*?*?*?*?*?*?*?*?*?*?*?*?,2.2,-0.2,82,99779.6,0,-0,291,0.0,-0.0,0.0,0,0,0,0,210,8.8,10,5,9999,99999,9,999999999,0.0,999,999,99
3023,1,27,8,0,*?*?*?*?*?*?*?*?*?*?*?*?*?*?*?*?*?*?*?*?*?*?,2.0,-0.0,85,99779.6,114,1405,290,8.1,0.0,8.1,994,-0,994,322,220,9.8,10,5,9999,99999,9,999999999,0.0,999,999,99
3023,1,27,9,0,*?*?*?*?*?*?*?*?*?*?*?*?*?*?*?*?*?*?*?*?*?*?,2.7,-0.0,81,99779.6,277,1406,293,39.9,0.0,39.9,4667,0,4675,1566,230,7.7,10,5,9999,99999,9,999999999,0.0,999,999,99
3023,1,27,10,0,*?*?*?*?*?*?*?*?*?*?*?*?*?*?*?*?*?*?*?*?*?*?,4.3,0.8,77,99779.6,398,1409,299,63.4,0.0,63.4,7411,0,7429,2575,240,5.7,10,5,9999,99999,9,999999999,0.0,999,999,99
3023,1,27,11,0,*?*?*?*?*?*?*?*?*?*?*?*?*?*?*?*?*?*?*?*?*?*?,6.5,1.9,71,99779.6,468,1410,309,77.0,0.0,77.0,9016,0,9041,3200,250,7.7,10,5,9999,99999,9,999999999,0.0,999,999,99
3023,1,27,12,0,*?*?*?*?*?*?*?*?*?*?*?*?*?*?*?*?*?*?*?*?*?*?,8.5,1.5,60,99779.6,482,1410,318,79.8,0.0,79.8,9340,0,9366,3329,260,8.8,10,5,9999,99999,9,999999999,0.0,999,999,99
3023,1,27,13,0,*?*?*?*?*?*?*?*?*?*?*?*?*?*?*?*?*?*?*?*?*?*?,8.2,0.8,59,99779.6,439,1409,317,71.4,0.0,71.4,8354,0,8376,2939,257,7.7,10,5,9999,99999,9,999999999,0.0,999,999,99
3023,1,27,14,0,*?*?*?*?*?*?*?*?*?*?*?*?*?*?*?*?*?*?*?*?*?*?,8.5,0.8,58,99779.6,343,1410,318,52.7,0.0,52.7,6147,0,6161,2101,253,8.2,10,5,9999,99999,9,999999999,0.0,999,999,99
3023,1,27,15,0,*?*?*?*?*?*?*?*?*?*?*?*?*?*?*?*?*?*?*?*?*?*?,8.1,1.3,61,99779.6,199,1407,316,24.7,0.0,24.7,2907,-0,2911,958,250,7.2,10,5,9999,99999,9,999999999,0.0,999,999,99
3023,1,27,16,0,*?*?*?*?*?*?*?*?*?*?*?*?*?*?*?*?*?*?*?*?*?*?,8.1,2.9,68,99779.6,19,1438,316,0.0,0.0,0.0,0,0,0,0,247,8.2,10,5,9999,99999,9,999999999,0.0,999,999,99
3023,1,27,17,0,*?*?*?*?*?*?*?*?*?*?*?*?*?*?*?*?*?*?*?*?*?*?,7.0,2.7,73,99779.6,0,-0,311,0.0,-0.0,0.0,0,0,0,0,243,6.7,10,5,9999,99999,9,999999999,0.1,999,999,99
3023,1,27,18,0,*?*?*?*?*?*?*?*?*?*?*?*?*?*?*?*?*?*?*?*?*?*?,5.8,0.8,70,99779.6,0,-0,306,0.0,-0.0,0.0,0,0,0,0,240,5.2,10,5,9999,99999,9,999999999,0.1,999,999,99
3023,1,27,19,0,*?*?*?*?*?*?*?*?*?*?*?*?*?*?*?*?*?*?*?*?*?*?,5.3,0.2,68,99779.6,0,-0,304,0.0,-0.0,0.0,0,0,0,0,235,5.7,10,5,9999,99999,9,999999999,0.0,999,999,99
3023,1,27,20,0,*?*?*?*?*?*?*?*?*?*?*?*?*?*?*?*?*?*?*?*?*?*?,5.3,0.4,70,99779.6,0,-0,304,0.0,-0.0,0.0,0,0,0,0,230,5.2,10,5,9999,99999,9,999999999,0.0,999,999,99
3023,1,27,21,0,*?*?*?*?*?*?*?*?*?*?*?*?*?*?*?*?*?*?*?*?*?*?,4.8,-0.8,66,99779.6,0,-0,302,0.0,-0.0,0.0,0,0,0,0,225,5.7,10,5,9999,99999,9,999999999,0.0,999,999,99
3023,1,27,22,0,*?*?*?*?*?*?*?*?*?*?*?*?*?*?*?*?*?*?*?*?*?*?,4.1,-2.2,62,99779.6,0,-0,299,0.0,-0.0,0.0,0,0,0,0,220,6.2,10,5,9999,99999,9,999999999,0.0,999,999,99
3023,1,27,23,0,*?*?*?*?*?*?*?*?*?*?*?*?*?*?*?*?*?*?*?*?*?*?,3.7,-1.7,66,99779.6,0,-0,297,0.0,-0.0,0.0,0,0,0,0,215,5.2,10,5,9999,99999,9,999999999,0.0,999,999,99
3023,1,27,24,0,*?*?*?*?*?*?*?*?*?*?*?*?*?*?*?*?*?*?*?*?*?*?,3.9,2.7,90,99779.6,0,-0,297,0.0,-0.0,0.0,0,0,0,0,190,7.7,10,5,9999,99999,9,999999999,0.2,999,999,99
3023,1,28,1,0,*?*?*?*?*?*?*?*?*?*?*?*?*?*?*?*?*?*?*?*?*?*?,3.5,-0.2,78,100535,0,-0,296,0.0,-0.0,0.0,0,0,0,0,212,4.6,10,5,9999,99999,9,999999999,0.0,999,999,99
3023,1,28,2,0,*?*?*?*?*?*?*?*?*?*?*?*?*?*?*?*?*?*?*?*?*?*?,3.6,0.4,82,100535,0,-0,296,0.0,-0.0,0.0,0,0,0,0,213,5.7,10,5,9999,99999,9,999999999,0.0,999,999,99
3023,1,28,3,0,*?*?*?*?*?*?*?*?*?*?*?*?*?*?*?*?*?*?*?*?*?*?,3.5,-0.0,80,100535,0,-0,296,0.0,-0.0,0.0,0,0,0,0,215,4.6,10,5,9999,99999,9,999999999,0.0,999,999,99
3023,1,28,4,0,*?*?*?*?*?*?*?*?*?*?*?*?*?*?*?*?*?*?*?*?*?*?,3.8,-0.0,78,100535,0,-0,297,0.0,-0.0,0.0,0,0,0,0,217,6.7,10,5,9999,99999,9,999999999,0.0,999,999,99
3023,1,28,5,0,*?*?*?*?*?*?*?*?*?*?*?*?*?*?*?*?*?*?*?*?*?*?,2.8,-0.6,80,100535,0,-0,293,0.0,-0.0,0.0,0,0,0,0,218,6.7,10,5,9999,99999,9,999999999,0.0,999,999,99
3023,1,28,6,0,*?*?*?*?*?*?*?*?*?*?*?*?*?*?*?*?*?*?*?*?*?*?,1.7,-1.9,78,100535,0,-0,289,0.0,-0.0,0.0,0,0,0,0,220,7.2,10,5,9999,99999,9,999999999,0.0,999,999,99
3023,1,28,7,0,*?*?*?*?*?*?*?*?*?*?*?*?*?*?*?*?*?*?*?*?*?*?,2.4,-1.3,77,100535,0,-0,292,0.0,-0.0,0.0,0,0,0,0,217,8.2,10,5,9999,99999,9,999999999,0.0,999,999,99
3023,1,28,8,0,*?*?*?*?*?*?*?*?*?*?*?*?*?*?*?*?*?*?*?*?*?*?,3.2,-0.0,82,100535,119,1407,290,15.7,24.7,13.6,1805,1270,1695,282,213,8.8,9,5,9999,99999,9,999999999,0.0,999,999,99
3023,1,28,9,0,*?*?*?*?*?*?*?*?*?*?*?*?*?*?*?*?*?*?*?*?*?*?,2.9,0.2,84,100535,283,1410,289,71.1,47.2,61.7,7852,3706,7243,1326,210,9.3,9,5,9999,99999,9,999999999,0.0,999,999,99
3023,1,28,10,0,*?*?*?*?*?*?*?*?*?*?*?*?*?*?*?*?*?*?*?*?*?*?,5.5,1.5,77,100535,403,1407,300,112.1,52.1,97.2,12304,4655,10988,2623,207,10.3,9,5,9999,99999,9,999999999,0.0,999,999,99
3023,1,28,11,0,*?*?*?*?*?*?*?*?*?*?*?*?*?*?*?*?*?*?*?*?*?*?,6.9,1.0,68,100535,473,1408,306,135.8,53.7,117.7,14911,4986,13297,3268,203,9.3,9,5,9999,99999,9,999999999,0.0,999,999,99
3023,1,28,12,0,*?*?*?*?*?*?*?*?*?*?*?*?*?*?*?*?*?*?*?*?*?*?,8.6,0.8,59,100535,487,1407,313,140.6,54.0,121.9,15442,5039,13769,3403,200,9.3,9,5,9999,99999,9,999999999,0.2,999,999,99
3023,1,28,13,0,*?*?*?*?*?*?*?*?*?*?*?*?*?*?*?*?*?*?*?*?*?*?,8.4,2.5,68,100535,445,1408,317,72.6,0.0,72.6,8496,0,8518,2995,202,9.8,10,5,9999,99999,9,999999999,0.2,999,999,99
3023,1,28,14,0,*?*?*?*?*?*?*?*?*?*?*?*?*?*?*?*?*?*?*?*?*?*?,8.7,2.3,66,100535,349,1409,319,53.9,0.0,53.9,6288,0,6303,2153,203,8.2,10,5,9999,99999,9,999999999,0.0,999,999,99
3023,1,28,15,0,*?*?*?*?*?*?*?*?*?*?*?*?*?*?*?*?*?*?*?*?*?*?,8.4,2.9,70,100535,205,1406,312,45.0,41.0,39.0,5000,2781,4642,823,205,7.7,9,5,9999,99999,9,999999999,0.0,999,999,99
3023,1,28,16,0,*?*?*?*?*?*?*?*?*?*?*?*?*?*?*?*?*?*?*?*?*?*?,8.6,1.7,64,100535,25,1432,313,0.0,0.0,0.0,0,0,0,0,207,7.7,9,5,9999,99999,9,999999999,0.0,999,999,99
3023,1,28,17,0,*?*?*?*?*?*?*?*?*?*?*?*?*?*?*?*?*?*?*?*?*?*?,7.1,2.3,73,100535,0,-0,311,0.0,-0.0,0.0,0,0,0,0,208,6.7,10,5,9999,99999,9,999999999,0.0,999,999,99
3023,1,28,18,0,*?*?*?*?*?*?*?*?*?*?*?*?*?*?*?*?*?*?*?*?*?*?,6.5,3.4,83,100535,0,-0,309,0.0,-0.0,0.0,0,0,0,0,210,7.7,10,5,9999,99999,9,999999999,0.0,999,999,99
3023,1,28,19,0,*?*?*?*?*?*?*?*?*?*?*?*?*?*?*?*?*?*?*?*?*?*?,5.3,4.1,95,100535,0,-0,303,0.0,-0.0,0.0,0,0,0,0,213,6.2,10,5,9999,99999,9,999999999,0.0,999,999,99
3023,1,28,20,0,*?*?*?*?*?*?*?*?*?*?*?*?*?*?*?*?*?*?*?*?*?*?,5.8,5.6,100,100535,0,-0,305,0.0,-0.0,0.0,0,0,0,0,217,4.6,10,5,9999,99999,9,999999999,0.0,999,999,99
3023,1,28,21,0,*?*?*?*?*?*?*?*?*?*?*?*?*?*?*?*?*?*?*?*?*?*?,4.5,4.5,100,100535,0,-0,300,0.0,-0.0,0.0,0,0,0,0,220,4.1,10,5,9999,99999,9,999999999,0.0,999,999,99
3023,1,28,22,0,*?*?*?*?*?*?*?*?*?*?*?*?*?*?*?*?*?*?*?*?*?*?,4.7,4.6,100,100535,0,-0,301,0.0,-0.0,0.0,0,0,0,0,223,4.6,10,5,9999,99999,9,999999999,0.0,999,999,99
3023,1,28,23,0,*?*?*?*?*?*?*?*?*?*?*?*?*?*?*?*?*?*?*?*?*?*?,4.1,4.1,100,100535,0,-0,298,0.0,-0.0,0.0,0,0,0,0,227,3.1,10,5,9999,99999,9,999999999,0.0,999,999,99
3023,1,28,24,0,*?*?*?*?*?*?*?*?*?*?*?*?*?*?*?*?*?*?*?*?*?*?,3.4,-0.8,75,100535,0,-0,296,0.0,-0.0,0.0,0,0,0,0,210,4.1,10,5,9999,99999,9,999999999,0.0,999,999,99
3023,1,29,1,0,*?*?*?*?*?*?*?*?*?*?*?*?*?*?*?*?*?*?*?*?*?*?,3.7,0.8,80,100319,0,-0,297,0.0,-0.0,0.0,0,0,0,0,228,6.7,10,5,9999,99999,9,999999999,0.0,999,999,99
3023,1,29,2,0,*?*?*?*?*?*?*?*?*?*?*?*?*?*?*?*?*?*?*?*?*?*?,3.9,-0.8,70,100319,0,-0,298,0.0,-0.0,0.0,0,0,0,0,227,5.7,10,5,9999,99999,9,999999999,0.0,999,999,99
3023,1,29,3,0,*?*?*?*?*?*?*?*?*?*?*?*?*?*?*?*?*?*?*?*?*?*?,4.1,0.2,74,100319,0,-0,299,0.0,-0.0,0.0,0,0,0,0,225,6.2,10,5,9999,99999,9,999999999,0.0,999,999,99
3023,1,29,4,0,*?*?*?*?*?*?*?*?*?*?*?*?*?*?*?*?*?*?*?*?*?*?,4.2,0.2,74,100319,0,-0,299,0.0,-0.0,0.0,0,0,0,0,223,5.2,10,5,9999,99999,9,999999999,0.0,999,999,99
3023,1,29,5,0,*?*?*?*?*?*?*?*?*?*?*?*?*?*?*?*?*?*?*?*?*?*?,4.0,0.4,76,100319,0,-0,298,0.0,-0.0,0.0,0,0,0,0,222,5.2,10,5,9999,99999,9,999999999,0.0,999,999,99
3023,1,29,6,0,*?*?*?*?*?*?*?*?*?*?*?*?*?*?*?*?*?*?*?*?*?*?,3.4,-0.8,72,100319,0,-0,296,0.0,-0.0,0.0,0,0,0,0,220,6.7,10,5,9999,99999,9,999999999,0.0,999,999,99
3023,1,29,7,0,*?*?*?*?*?*?*?*?*?*?*?*?*?*?*?*?*?*?*?*?*?*?,2.8,-1.7,69,100319,0,-0,293,0.0,-0.0,0.0,0,0,0,0,220,5.7,10,5,9999,99999,9,999999999,0.0,999,999,99
3023,1,29,8,0,*?*?*?*?*?*?*?*?*?*?*?*?*?*?*?*?*?*?*?*?*?*?,3.4,-0.8,72,100319,124,1407,291,17.4,26.3,15.1,1992,1379,1869,313,220,6.2,9,5,9999,99999,9,999999999,0.0,999,999,99
3023,1,29,9,0,*?*?*?*?*?*?*?*?*?*?*?*?*?*?*?*?*?*?*?*?*?*?,4.1,-0.4,71,100319,288,1409,299,42.0,0.0,42.0,4907,0,4917,1652,220,8.2,10,5,9999,99999,9,999999999,0.0,999,999,99
3023,1,29,10,0,*?*?*?*?*?*?*?*?*?*?*?*?*?*?*?*?*?*?*?*?*?*?,5.2,-0.0,68,100319,409,1408,298,114.0,52.2,98.9,12517,4686,11177,2675,220,7.2,9,5,9999,99999,9,999999999,0.0,999,999,99
3023,1,29,11,0,*?*?*?*?*?*?*?*?*?*?*?*?*?*?*?*?*?*?*?*?*?*?,5.6,0.2,67,100319,479,1408,305,79.3,0.0,79.3,9290,0,9316,3309,220,9.8,10,5,9999,99999,9,999999999,0.0,999,999,99
3023,1,29,12,0,*?*?*?*?*?*?*?*?*?*?*?*?*?*?*?*?*?*?*?*?*?*?,7.3,0.4,60,100319,494,1410,307,142.7,54.1,123.7,15671,5067,13971,3464,220,9.3,9,5,9999,99999,9,999999999,0.0,999,999,99
3023,1,29,13,0,*?*?*?*?*?*?*?*?*?*?*?*?*?*?*?*?*?*?*?*?*?*?,7.3,1.0,63,100319,451,1408,307,128.3,53.3,111.3,14090,4891,12570,3060,220,7.7,9,5,9999,99999,9,999999999,0.0,999,999,99
3023,1,29,14,0,*?*?*?*?*?*?*?*?*?*?*?*?*?*?*?*?*?*?*?*?*?*?,7.1,0.8,63,100319,355,1408,312,55.1,0.0,55.1,6432,0,6446,2206,220,8.8,10,5,9999,99999,9,999999999,0.0,999,999,99
3023,1,29,15,0,*?*?*?*?*?*?*?*?*?*?*?*?*?*?*?*?*?*?*?*?*?*?,6.9,1.5,67,100319,212,1411,311,27.1,0.0,27.1,3185,0,3190,1053,220,5.2,10,5,9999,99999,9,999999999,0.0,999,999,99
3023,1,29,16,0,*?*?*?*?*?*?*?*?*?*?*?*?*?*?*?*?*?*?*?*?*?*?,6.9,1.9,69,100319,31,1426,311,0.0,0.0,0.0,0,0,0,0,220,7.7,10,5,9999,99999,9,999999999,0.0,999,999,99
3023,1,29,17,0,*?*?*?*?*?*?*?*?*?*?*?*?*?*?*?*?*?*?*?*?*?*?,6.3,1.5,71,100319,0,-0,308,0.0,-0.0,0.0,0,0,0,0,220,6.2,10,5,9999,99999,9,999999999,0.0,999,999,99
3023,1,29,18,0,*?*?*?*?*?*?*?*?*?*?*?*?*?*?*?*?*?*?*?*?*?*?,6.1,1.5,71,100319,0,-0,307,0.0,-0.0,0.0,0,0,0,0,220,5.2,10,5,9999,99999,9,999999999,0.0,999,999,99
3023,1,29,19,0,*?*?*?*?*?*?*?*?*?*?*?*?*?*?*?*?*?*?*?*?*?*?,5.8,1.0,70,100319,0,-0,306,0.0,-0.0,0.0,0,0,0,0,218,7.7,10,5,9999,99999,9,999999999,0.0,999,999,99
3023,1,29,20,0,*?*?*?*?*?*?*?*?*?*?*?*?*?*?*?*?*?*?*?*?*?*?,5.4,0.6,70,100319,0,-0,304,0.0,-0.0,0.0,0,0,0,0,217,7.2,10,5,9999,99999,9,999999999,0.0,999,999,99
3023,1,29,21,0,*?*?*?*?*?*?*?*?*?*?*?*?*?*?*?*?*?*?*?*?*?*?,4.6,0.6,74,100319,0,-0,301,0.0,-0.0,0.0,0,0,0,0,215,7.7,10,5,9999,99999,9,999999999,0.0,999,999,99
3023,1,29,22,0,*?*?*?*?*?*?*?*?*?*?*?*?*?*?*?*?*?*?*?*?*?*?,4.3,-0.2,71,100319,0,-0,300,0.0,-0.0,0.0,0,0,0,0,213,9.3,10,5,9999,99999,9,999999999,0.0,999,999,99
3023,1,29,23,0,*?*?*?*?*?*?*?*?*?*?*?*?*?*?*?*?*?*?*?*?*?*?,4.6,0.2,72,100319,0,-0,301,0.0,-0.0,0.0,0,0,0,0,212,8.8,10,5,9999,99999,9,999999999,0.0,999,999,99
3023,1,29,24,0,*?*?*?*?*?*?*?*?*?*?*?*?*?*?*?*?*?*?*?*?*?*?,3.6,2.5,92,100319,0,-0,296,0.0,-0.0,0.0,0,0,0,0,230,7.7,10,5,9999,99999,9,999999999,0.0,999,999,99
3023,1,30,1,0,*?*?*?*?*?*?*?*?*?*?*?*?*?*?*?*?*?*?*?*?*?*?,4.8,1.9,81,100704,0,-0,301,0.0,-0.0,0.0,0,0,0,0,213,8.8,10,5,9999,99999,9,999999999,0.0,999,999,99
3023,1,30,2,0,*?*?*?*?*?*?*?*?*?*?*?*?*?*?*?*?*?*?*?*?*?*?,4.8,2.5,86,100704,0,-0,301,0.0,-0.0,0.0,0,0,0,0,217,10.3,10,5,9999,99999,9,999999999,0.0,999,999,99
3023,1,30,3,0,*?*?*?*?*?*?*?*?*?*?*?*?*?*?*?*?*?*?*?*?*?*?,4.8,1.7,80,100704,0,-0,301,0.0,-0.0,0.0,0,0,0,0,220,9.8,10,5,9999,99999,9,999999999,0.0,999,999,99
3023,1,30,4,0,*?*?*?*?*?*?*?*?*?*?*?*?*?*?*?*?*?*?*?*?*?*?,4.1,2.5,89,100704,0,-0,298,0.0,-0.0,0.0,0,0,0,0,223,12.4,10,5,9999,99999,9,999999999,0.0,999,999,99
3023,1,30,5,0,*?*?*?*?*?*?*?*?*?*?*?*?*?*?*?*?*?*?*?*?*?*?,4.5,2.7,88,100704,0,-0,300,0.0,-0.0,0.0,0,0,0,0,227,8.8,10,5,9999,99999,9,999999999,0.0,999,999,99
3023,1,30,6,0,*?*?*?*?*?*?*?*?*?*?*?*?*?*?*?*?*?*?*?*?*?*?,4.0,2.5,90,100704,0,-0,298,0.0,-0.0,0.0,0,0,0,0,230,8.2,10,5,9999,99999,9,999999999,0.0,999,999,99
3023,1,30,7,0,*?*?*?*?*?*?*?*?*?*?*?*?*?*?*?*?*?*?*?*?*?*?,3.5,2.9,96,100704,0,-0,296,0.0,-0.0,0.0,0,0,0,0,235,8.8,10,5,9999,99999,9,999999999,0.1,999,999,99
3023,1,30,8,0,*?*?*?*?*?*?*?*?*?*?*?*?*?*?*?*?*?*?*?*?*?*?,4.6,3.9,96,100704,129,1406,300,11.0,0.0,11.0,1335,-0,1335,434,240,7.7,10,5,9999,99999,9,999999999,0.1,999,999,99
3023,1,30,9,0,*?*?*?*?*?*?*?*?*?*?*?*?*?*?*?*?*?*?*?*?*?*?,5.6,4.1,91,100704,293,1406,296,99.2,119.9,74.2,10843,9544,8608,1599,245,8.2,8,4,9999,99999,9,999999999,0.0,999,999,99
3023,1,30,10,0,*?*?*?*?*?*?*?*?*?*?*?*?*?*?*?*?*?*?*?*?*?*?,6.4,5.1,92,100704,415,1409,295,181.7,220.1,116.8,19223,19697,13557,2330,250,8.8,7,4,9999,99999,9,999999999,0.0,999,999,99
3023,1,30,11,0,*?*?*?*?*?*?*?*?*?*?*?*?*?*?*?*?*?*?*?*?*?*?,7.6,5.1,85,100704,485,1407,300,219.1,226.9,140.8,23206,21455,16180,2888,255,7.2,7,4,9999,99999,9,999999999,0.0,999,999,99
3023,1,30,12,0,*?*?*?*?*?*?*?*?*?*?*?*?*?*?*?*?*?*?*?*?*?*?,8.9,5.5,79,100704,500,1409,302,251.5,317.5,138.9,26764,30317,16017,2833,260,8.2,6,3,9999,99999,9,999999999,0.0,999,999,99
3023,1,30,13,0,*?*?*?*?*?*?*?*?*?*?*?*?*?*?*?*?*?*?*?*?*?*?,9.0,4.6,75,100704,457,1406,301,226.7,312.5,125.1,24088,28994,14512,2511,258,7.7,6,3,9999,99999,9,999999999,0.0,999,999,99
3023,1,30,14,0,*?*?*?*?*?*?*?*?*?*?*?*?*?*?*?*?*?*?*?*?*?*?,9.1,3.6,69,100704,361,1407,306,153.3,213.2,98.6,16214,18000,11548,1926,257,7.2,7,4,9999,99999,9,999999999,0.2,999,999,99
3023,1,30,15,0,*?*?*?*?*?*?*?*?*?*?*?*?*?*?*?*?*?*?*?*?*?*?,9.2,4.3,72,100704,218,1409,307,77.0,177.8,49.5,8217,11470,6020,904,255,5.7,7,4,9999,99999,9,999999999,0.3,999,999,99
3023,1,30,16,0,*?*?*?*?*?*?*?*?*?*?*?*?*?*?*?*?*?*?*?*?*?*?,8.8,4.3,74,100704,37,1419,310,0.0,0.0,0.0,0,0,0,0,253,6.2,8,4,9999,99999,9,999999999,0.0,999,999,99
3023,1,30,17,0,*?*?*?*?*?*?*?*?*?*?*?*?*?*?*?*?*?*?*?*?*?*?,8.2,4.5,77,100704,0,-0,316,0.0,-0.0,0.0,0,0,0,0,252,7.7,10,5,9999,99999,9,999999999,0.0,999,999,99
3023,1,30,18,0,*?*?*?*?*?*?*?*?*?*?*?*?*?*?*?*?*?*?*?*?*?*?,7.4,5.3,87,100704,0,-0,312,0.0,-0.0,0.0,0,0,0,0,250,4.1,10,5,9999,99999,9,999999999,0.0,999,999,99
3023,1,30,19,0,*?*?*?*?*?*?*?*?*?*?*?*?*?*?*?*?*?*?*?*?*?*?,7.5,5.9,91,100704,0,-0,313,0.0,-0.0,0.0,0,0,0,0,248,3.6,10,5,9999,99999,9,999999999,0.0,999,999,99
3023,1,30,20,0,*?*?*?*?*?*?*?*?*?*?*?*?*?*?*?*?*?*?*?*?*?*?,6.0,4.6,92,100704,0,-0,306,0.0,-0.0,0.0,0,0,0,0,247,5.2,10,5,9999,99999,9,999999999,0.1,999,999,99
3023,1,30,21,0,*?*?*?*?*?*?*?*?*?*?*?*?*?*?*?*?*?*?*?*?*?*?,6.6,5.6,94,100704,0,-0,309,0.0,-0.0,0.0,0,0,0,0,245,7.7,10,5,9999,99999,9,999999999,0.0,999,999,99
3023,1,30,22,0,*?*?*?*?*?*?*?*?*?*?*?*?*?*?*?*?*?*?*?*?*?*?,6.0,4.6,92,100704,0,-0,306,0.0,-0.0,0.0,0,0,0,0,243,1.5,10,5,9999,99999,9,999999999,0.2,999,999,99
3023,1,30,23,0,*?*?*?*?*?*?*?*?*?*?*?*?*?*?*?*?*?*?*?*?*?*?,5.8,3.4,86,100704,0,-0,306,0.0,-0.0,0.0,0,0,0,0,242,2.6,10,5,9999,99999,9,999999999,0.5,999,999,99
3023,1,30,24,0,*?*?*?*?*?*?*?*?*?*?*?*?*?*?*?*?*?*?*?*?*?*?,4.8,1.0,77,100704,0,-0,302,0.0,-0.0,0.0,0,0,0,0,210,10.3,10,5,9999,99999,9,999999999,0.0,999,999,99
3023,1,31,1,0,*?*?*?*?*?*?*?*?*?*?*?*?*?*?*?*?*?*?*?*?*?*?,5.9,5.9,100,101246,0,-0,306,0.0,-0.0,0.0,0,0,0,0,237,8.8,10,5,9999,99999,9,999999999,0.0,999,999,99
3023,1,31,2,0,*?*?*?*?*?*?*?*?*?*?*?*?*?*?*?*?*?*?*?*?*?*?,6.0,5.9,100,101246,0,-0,306,0.0,-0.0,0.0,0,0,0,0,233,7.7,10,5,9999,99999,9,999999999,0.0,999,999,99
3023,1,31,3,0,*?*?*?*?*?*?*?*?*?*?*?*?*?*?*?*?*?*?*?*?*?*?,6.7,6.7,100,101246,0,-0,309,0.0,-0.0,0.0,0,0,0,0,230,7.7,10,5,9999,99999,9,999999999,0.0,999,999,99
3023,1,31,4,0,*?*?*?*?*?*?*?*?*?*?*?*?*?*?*?*?*?*?*?*?*?*?,6.1,6.1,100,101246,0,-0,306,0.0,-0.0,0.0,0,0,0,0,227,7.2,10,5,9999,99999,9,999999999,0.0,999,999,99
3023,1,31,5,0,*?*?*?*?*?*?*?*?*?*?*?*?*?*?*?*?*?*?*?*?*?*?,5.4,5.1,100,101246,0,-0,303,0.0,-0.0,0.0,0,0,0,0,223,7.2,10,5,9999,99999,9,999999999,0.0,999,999,99
3023,1,31,6,0,*?*?*?*?*?*?*?*?*?*?*?*?*?*?*?*?*?*?*?*?*?*?,5.7,5.3,100,101246,0,-0,305,0.0,-0.0,0.0,0,0,0,0,220,8.2,10,5,9999,99999,9,999999999,0.3,999,999,99
3023,1,31,7,0,*?*?*?*?*?*?*?*?*?*?*?*?*?*?*?*?*?*?*?*?*?*?,6.0,5.9,100,101246,0,-0,306,0.0,-0.0,0.0,0,0,0,0,227,9.8,10,5,9999,99999,9,999999999,0.0,999,999,99
3023,1,31,8,0,*?*?*?*?*?*?*?*?*?*?*?*?*?*?*?*?*?*?*?*?*?*?,5.6,5.6,100,101246,134,1403,304,12.1,0.0,12.1,1454,-0,1455,474,233,8.8,10,5,9999,99999,9,999999999,0.0,999,999,99
3023,1,31,9,0,*?*?*?*?*?*?*?*?*?*?*?*?*?*?*?*?*?*?*?*?*?*?,6.0,5.1,100,101246,299,1408,306,44.2,0.0,44.2,5160,0,5170,1742,240,9.8,10,5,9999,99999,9,999999999,0.0,999,999,99
3023,1,31,10,0,*?*?*?*?*?*?*?*?*?*?*?*?*?*?*?*?*?*?*?*?*?*?,7.0,5.9,100,101246,421,1409,310,68.0,0.0,68.0,7942,0,7962,2779,247,9.8,10,5,9999,99999,9,999999999,0.0,999,999,99
3023,1,31,11,0,*?*?*?*?*?*?*?*?*?*?*?*?*?*?*?*?*?*?*?*?*?*?,8.7,5.6,88,101246,491,1407,318,81.7,0.0,81.7,9575,0,9603,3423,253,10.3,10,5,9999,99999,9,999999999,0.0,999,999,99
3023,1,31,12,0,*?*?*?*?*?*?*?*?*?*?*?*?*?*?*?*?*?*?*?*?*?*?,8.8,5.0,83,101246,506,1408,319,84.6,0.0,84.6,9919,0,9948,3562,260,10.8,10,5,9999,99999,9,999999999,0.0,999,999,99
3023,1,31,13,0,*?*?*?*?*?*?*?*?*?*?*?*?*?*?*?*?*?*?*?*?*?*?,9.0,4.5,79,101246,464,1408,320,76.4,0.0,76.4,8939,0,8964,3169,258,10.3,10,5,9999,99999,9,999999999,0.0,999,999,99
3023,1,31,14,0,*?*?*?*?*?*?*?*?*?*?*?*?*?*?*?*?*?*?*?*?*?*?,8.9,4.1,77,101246,368,1409,319,57.6,0.0,57.6,6726,0,6741,2316,257,10.8,10,5,9999,99999,9,999999999,0.0,999,999,99
3023,1,31,15,0,*?*?*?*?*?*?*?*?*?*?*?*?*?*?*?*?*?*?*?*?*?*?,8.6,3.9,78,101246,224,1407,318,29.6,0.0,29.6,3469,0,3474,1149,255,8.8,10,5,9999,99999,9,999999999,0.0,999,999,99
3023,1,31,16,0,*?*?*?*?*?*?*?*?*?*?*?*?*?*?*?*?*?*?*?*?*?*?,8.9,4.3,79,101246,43,1412,319,0.0,0.0,0.0,0,0,0,0,253,7.2,10,5,9999,99999,9,999999999,0.0,999,999,99
3023,1,31,17,0,*?*?*?*?*?*?*?*?*?*?*?*?*?*?*?*?*?*?*?*?*?*?,8.3,6.4,94,101246,0,-0,316,0.0,-0.0,0.0,0,0,0,0,252,5.2,10,5,9999,99999,9,999999999,0.0,999,999,99
3023,1,31,18,0,*?*?*?*?*?*?*?*?*?*?*?*?*?*?*?*?*?*?*?*?*?*?,8.3,7.4,100,101246,0,-0,316,0.0,-0.0,0.0,0,0,0,0,250,4.1,10,5,9999,99999,9,999999999,0.0,999,999,99
3023,1,31,19,0,*?*?*?*?*?*?*?*?*?*?*?*?*?*?*?*?*?*?*?*?*?*?,7.7,7.7,100,101246,0,-0,313,0.0,-0.0,0.0,0,0,0,0,248,3.6,10,5,9999,99999,9,999999999,0.0,999,999,99
3023,1,31,20,0,*?*?*?*?*?*?*?*?*?*?*?*?*?*?*?*?*?*?*?*?*?*?,7.9,7.9,100,101246,0,-0,314,0.0,-0.0,0.0,0,0,0,0,247,3.6,10,5,9999,99999,9,999999999,0.0,999,999,99
3023,1,31,21,0,*?*?*?*?*?*?*?*?*?*?*?*?*?*?*?*?*?*?*?*?*?*?,7.1,7.1,100,101246,0,-0,311,0.0,-0.0,0.0,0,0,0,0,245,3.6,10,5,9999,99999,9,999999999,0.0,999,999,99
3023,1,31,22,0,*?*?*?*?*?*?*?*?*?*?*?*?*?*?*?*?*?*?*?*?*?*?,6.9,6.9,100,101246,0,-0,310,0.0,-0.0,0.0,0,0,0,0,243,4.6,10,5,9999,99999,9,999999999,0.0,999,999,99
3023,1,31,23,0,*?*?*?*?*?*?*?*?*?*?*?*?*?*?*?*?*?*?*?*?*?*?,6.4,6.4,100,101246,0,-0,308,0.0,-0.0,0.0,0,0,0,0,242,5.7,10,5,9999,99999,9,999999999,0.0,999,999,99
3023,1,31,24,0,*?*?*?*?*?*?*?*?*?*?*?*?*?*?*?*?*?*?*?*?*?*?,5.5,4.8,100,101246,0,-0,304,0.0,-0.0,0.0,0,0,0,0,240,9.3,10,5,9999,99999,9,999999999,0.0,999,999,99
3023,2,1,1,0,*?*?*?*?*?*?*?*?*?*?*?*?*?*?*?*?*?*?*?*?*?*?,5.1,4.3,94,100254,0,-0,302,0.0,-0.0,0.0,0,0,0,0,240,6.2,10,5,9999,99999,9,999999999,0.0,999,999,99
3023,2,1,2,0,*?*?*?*?*?*?*?*?*?*?*?*?*?*?*?*?*?*?*?*?*?*?,4.6,3.2,90,100254,0,-0,300,0.0,-0.0,0.0,0,0,0,0,240,7.2,10,5,9999,99999,9,999999999,0.0,999,999,99
3023,2,1,3,0,*?*?*?*?*?*?*?*?*?*?*?*?*?*?*?*?*?*?*?*?*?*?,4.7,3.2,89,100254,0,-0,301,0.0,-0.0,0.0,0,0,0,0,240,7.7,10,5,9999,99999,9,999999999,0.2,999,999,99
3023,2,1,4,0,*?*?*?*?*?*?*?*?*?*?*?*?*?*?*?*?*?*?*?*?*?*?,4.2,2.5,88,100254,0,-0,299,0.0,-0.0,0.0,0,0,0,0,240,7.2,10,5,9999,99999,9,999999999,0.0,999,999,99
3023,2,1,5,0,*?*?*?*?*?*?*?*?*?*?*?*?*?*?*?*?*?*?*?*?*?*?,3.8,-0.2,75,100254,0,-0,297,0.0,-0.0,0.0,0,0,0,0,240,8.2,10,5,9999,99999,9,999999999,0.0,999,999,99
3023,2,1,6,0,*?*?*?*?*?*?*?*?*?*?*?*?*?*?*?*?*?*?*?*?*?*?,3.3,0.6,81,100254,0,-0,295,0.0,-0.0,0.0,0,0,0,0,240,7.2,10,5,9999,99999,9,999999999,0.2,999,999,99
3023,2,1,7,0,*?*?*?*?*?*?*?*?*?*?*?*?*?*?*?*?*?*?*?*?*?*?,3.8,1.5,84,100254,0,-0,297,0.0,-0.0,0.0,0,0,0,0,250,7.7,10,5,9999,99999,9,999999999,0.2,999,999,99
3023,2,1,8,0,*?*?*?*?*?*?*?*?*?*?*?*?*?*?*?*?*?*?*?*?*?*?,4.3,1.3,79,100254,140,1408,299,13.1,0.0,13.1,1577,-0,1578,515,260,8.2,10,5,9999,99999,9,999999999,0.4,999,999,99
3023,2,1,9,0,*?*?*?*?*?*?*?*?*?*?*?*?*?*?*?*?*?*?*?*?*?*?,4.7,1.3,78,100254,305,1409,301,45.3,0.0,45.3,5291,0,5302,1789,270,8.2,10,5,9999,99999,9,999999999,0.0,999,999,99
3023,2,1,10,0,*?*?*?*?*?*?*?*?*?*?*?*?*?*?*?*?*?*?*?*?*?*?,6.2,1.7,72,100254,427,1408,303,120.1,52.7,104.1,13185,4775,11769,2836,280,9.3,9,5,9999,99999,9,999999999,0.1,999,999,99
3023,2,1,11,0,*?*?*?*?*?*?*?*?*?*?*?*?*?*?*?*?*?*?*?*?*?*?,7.9,0.8,61,100254,497,1406,310,144.1,54.2,125.0,15831,5084,14111,3504,290,6.2,9,5,9999,99999,9,999999999,0.0,999,999,99
3023,2,1,12,0,*?*?*?*?*?*?*?*?*?*?*?*?*?*?*?*?*?*?*?*?*?*?,9.3,2.1,60,100254,512,1406,316,149.2,54.5,129.4,16387,5138,14604,3650,300,8.8,9,5,9999,99999,9,999999999,0.0,999,999,99
3023,2,1,13,0,*?*?*?*?*?*?*?*?*?*?*?*?*?*?*?*?*?*?*?*?*?*?,9.0,2.9,65,100254,470,1406,315,134.9,53.7,117.0,14815,4975,13212,3242,290,8.2,9,5,9999,99999,9,999999999,0.0,999,999,99
3023,2,1,14,0,*?*?*?*?*?*?*?*?*?*?*?*?*?*?*?*?*?*?*?*?*?*?,9.4,3.2,65,100254,374,1407,317,102.3,51.2,88.7,11226,4490,10032,2368,280,8.2,9,5,9999,99999,9,999999999,0.0,999,999,99
3023,2,1,15,0,*?*?*?*?*?*?*?*?*?*?*?*?*?*?*?*?*?*?*?*?*?*?,9.3,2.7,63,100254,230,1404,321,30.8,0.0,30.8,3613,0,3618,1198,270,8.2,10,5,9999,99999,9,999999999,0.0,999,999,99
3023,2,1,16,0,*?*?*?*?*?*?*?*?*?*?*?*?*?*?*?*?*?*?*?*?*?*?,9.3,2.9,64,100254,49,1405,316,0.0,0.0,0.0,0,0,0,0,260,8.2,9,5,9999,99999,9,999999999,0.0,999,999,99
3023,2,1,17,0,*?*?*?*?*?*?*?*?*?*?*?*?*?*?*?*?*?*?*?*?*?*?,9.0,3.9,70,100254,0,-0,320,0.0,-0.0,0.0,0,0,0,0,250,7.7,10,5,9999,99999,9,999999999,1.2,999,999,99
3023,2,1,18,0,*?*?*?*?*?*?*?*?*?*?*?*?*?*?*?*?*?*?*?*?*?*?,7.6,3.4,74,100254,0,-0,314,0.0,-0.0,0.0,0,0,0,0,240,7.2,10,5,9999,99999,9,999999999,0.3,999,999,99
3023,2,1,19,0,*?*?*?*?*?*?*?*?*?*?*?*?*?*?*?*?*?*?*?*?*?*?,6.9,3.4,77,100254,0,-0,310,0.0,-0.0,0.0,0,0,0,0,255,8.8,10,5,9999,99999,9,999999999,0.0,999,999,99
3023,2,1,20,0,*?*?*?*?*?*?*?*?*?*?*?*?*?*?*?*?*?*?*?*?*?*?,5.8,2.3,77,100254,0,-0,306,0.0,-0.0,0.0,0,0,0,0,270,8.8,10,5,9999,99999,9,999999999,0.2,999,999,99
3023,2,1,21,0,*?*?*?*?*?*?*?*?*?*?*?*?*?*?*?*?*?*?*?*?*?*?,6.2,3.2,81,100254,0,-0,307,0.0,-0.0,0.0,0,0,0,0,285,8.2,10,5,9999,99999,9,999999999,0.3,999,999,99
3023,2,1,22,0,*?*?*?*?*?*?*?*?*?*?*?*?*?*?*?*?*?*?*?*?*?*?,5.8,4.8,92,100254,0,-0,305,0.0,-0.0,0.0,0,0,0,0,300,8.2,10,5,9999,99999,9,999999999,0.0,999,999,99
3023,2,1,23,0,*?*?*?*?*?*?*?*?*?*?*?*?*?*?*?*?*?*?*?*?*?*?,5.5,5.5,98,100254,0,-0,304,0.0,-0.0,0.0,0,0,0,0,315,8.8,10,5,9999,99999,9,999999999,0.0,999,999,99
3023,2,1,24,0,*?*?*?*?*?*?*?*?*?*?*?*?*?*?*?*?*?*?*?*?*?*?,6.0,5.5,95,100254,0,-0,306,0.0,-0.0,0.0,0,0,0,0,240,5.2,10,5,9999,99999,9,999999999,0.0,999,999,99
3023,2,2,1,0,*?*?*?*?*?*?*?*?*?*?*?*?*?*?*?*?*?*?*?*?*?*?,5.0,3.0,86,101596,0,-0,302,0.0,-0.0,0.0,0,0,0,0,332,8.8,10,5,9999,99999,9,999999999,0.0,999,999,99
3023,2,2,2,0,*?*?*?*?*?*?*?*?*?*?*?*?*?*?*?*?*?*?*?*?*?*?,5.0,1.7,79,101596,0,-0,302,0.0,-0.0,0.0,0,0,0,0,333,8.8,10,5,9999,99999,9,999999999,0.0,999,999,99
3023,2,2,3,0,*?*?*?*?*?*?*?*?*?*?*?*?*?*?*?*?*?*?*?*?*?*?,4.5,1.5,80,101596,0,-0,300,0.0,-0.0,0.0,0,0,0,0,335,7.2,10,5,9999,99999,9,999999999,0.0,999,999,99
3023,2,2,4,0,*?*?*?*?*?*?*?*?*?*?*?*?*?*?*?*?*?*?*?*?*?*?,5.1,1.3,76,101596,0,-0,303,0.0,-0.0,0.0,0,0,0,0,337,7.7,10,5,9999,99999,9,999999999,0.0,999,999,99
3023,2,2,5,0,*?*?*?*?*?*?*?*?*?*?*?*?*?*?*?*?*?*?*?*?*?*?,4.4,1.3,79,101596,0,-0,300,0.0,-0.0,0.0,0,0,0,0,338,8.2,10,5,9999,99999,9,999999999,0.0,999,999,99
3023,2,2,6,0,*?*?*?*?*?*?*?*?*?*?*?*?*?*?*?*?*?*?*?*?*?*?,3.8,0.4,79,101596,0,-0,297,0.0,-0.0,0.0,0,0,0,0,340,8.8,10,5,9999,99999,9,999999999,0.0,999,999,99
3023,2,2,7,0,*?*?*?*?*?*?*?*?*?*?*?*?*?*?*?*?*?*?*?*?*?*?,4.1,1.0,80,101596,0,-0,299,0.0,-0.0,0.0,0,0,0,0,340,7.7,10,5,9999,99999,9,999999999,0.0,999,999,99
3023,2,2,8,0,*?*?*?*?*?*?*?*?*?*?*?*?*?*?*?*?*?*?*?*?*?*?,4.5,1.3,79,101596,145,1403,281,42.9,185.8,23.7,4430,10698,3721,434,340,6.7,6,3,9999,99999,9,999999999,0.0,999,999,99
3023,2,2,9,0,*?*?*?*?*?*?*?*?*?*?*?*?*?*?*?*?*?*?*?*?*?*?,4.9,1.5,78,101596,310,1405,282,140.2,284.6,77.4,14539,22238,9992,1423,340,9.3,6,3,9999,99999,9,999999999,0.0,999,999,99
3023,2,2,10,0,*?*?*?*?*?*?*?*?*?*?*?*?*?*?*?*?*?*?*?*?*?*?,5.7,2.3,78,101596,433,1408,291,191.4,222.1,123.1,20253,20197,14241,2472,340,10.3,7,4,9999,99999,9,999999999,0.0,999,999,99
3023,2,2,11,0,*?*?*?*?*?*?*?*?*?*?*?*?*?*?*?*?*?*?*?*?*?*?,6.7,3.4,79,101596,504,1407,300,193.9,136.5,145.0,21137,13079,16530,3325,340,11.8,8,4,9999,99999,9,999999999,0.0,999,999,99
3023,2,2,12,0,*?*?*?*?*?*?*?*?*?*?*?*?*?*?*?*?*?*?*?*?*?*?,8.1,4.3,77,101596,519,1407,311,151.4,54.6,131.3,16634,5162,14822,3716,340,9.3,9,5,9999,99999,9,999999999,0.0,999,999,99
3023,2,2,13,0,*?*?*?*?*?*?*?*?*?*?*?*?*?*?*?*?*?*?*?*?*?*?,7.9,4.8,80,101596,477,1407,310,137.2,53.8,118.9,15063,5003,13432,3306,337,11.3,9,5,9999,99999,9,999999999,0.0,999,999,99
3023,2,2,14,0,*?*?*?*?*?*?*?*?*?*?*?*?*?*?*?*?*?*?*?*?*?*?,7.7,3.6,75,101596,381,1408,309,104.5,51.4,90.6,11472,4529,10251,2426,333,8.8,9,5,9999,99999,9,999999999,0.0,999,999,99
3023,2,2,15,0,*?*?*?*?*?*?*?*?*?*?*?*?*?*?*?*?*?*?*?*?*?*?,7.9,4.3,77,101596,237,1408,306,73.8,110.5,55.2,7865,7523,6670,1017,330,9.8,8,4,9999,99999,9,999999999,0.0,999,999,99
3023,2,2,16,0,*?*?*?*?*?*?*?*?*?*?*?*?*?*?*?*?*?*?*?*?*?*?,8.0,3.4,72,101596,55,1398,311,0.0,0.0,0.0,0,0,0,0,327,7.7,9,5,9999,99999,9,999999999,0.0,999,999,99
3023,2,2,17,0,*?*?*?*?*?*?*?*?*?*?*?*?*?*?*?*?*?*?*?*?*?*?,7.4,2.9,73,101596,0,-0,313,0.0,-0.0,0.0,0,0,0,0,323,7.2,10,5,9999,99999,9,999999999,0.0,999,999,99
3023,2,2,18,0,*?*?*?*?*?*?*?*?*?*?*?*?*?*?*?*?*?*?*?*?*?*?,7.4,3.2,75,101596,0,-0,313,0.0,-0.0,0.0,0,0,0,0,320,6.7,10,5,9999,99999,9,999999999,0.0,999,999,99
3023,2,2,19,0,*?*?*?*?*?*?*?*?*?*?*?*?*?*?*?*?*?*?*?*?*?*?,5.6,2.5,80,101596,0,-0,305,0.0,-0.0,0.0,0,0,0,0,313,5.7,10,5,9999,99999,9,999999999,0.0,999,999,99
3023,2,2,20,0,*?*?*?*?*?*?*?*?*?*?*?*?*?*?*?*?*?*?*?*?*?*?,5.9,1.9,74,101596,0,-0,306,0.0,-0.0,0.0,0,0,0,0,307,6.7,10,5,9999,99999,9,999999999,0.0,999,999,99
3023,2,2,21,0,*?*?*?*?*?*?*?*?*?*?*?*?*?*?*?*?*?*?*?*?*?*?,6.1,1.0,70,101596,0,-0,307,0.0,-0.0,0.0,0,0,0,0,300,6.7,10,5,9999,99999,9,999999999,0.0,999,999,99
3023,2,2,22,0,*?*?*?*?*?*?*?*?*?*?*?*?*?*?*?*?*?*?*?*?*?*?,5.3,1.3,75,101596,0,-0,304,0.0,-0.0,0.0,0,0,0,0,293,5.7,10,5,9999,99999,9,999999999,0.0,999,999,99
3023,2,2,23,0,*?*?*?*?*?*?*?*?*?*?*?*?*?*?*?*?*?*?*?*?*?*?,4.9,1.3,78,101596,0,-0,302,0.0,-0.0,0.0,0,0,0,0,287,4.1,10,5,9999,99999,9,999999999,0.0,999,999,99
3023,2,2,24,0,*?*?*?*?*?*?*?*?*?*?*?*?*?*?*?*?*?*?*?*?*?*?,5.2,4.3,93,101596,0,-0,303,0.0,-0.0,0.0,0,0,0,0,330,7.7,10,5,9999,99999,9,999999999,0.0,999,999,99
3023,2,3,1,0,*?*?*?*?*?*?*?*?*?*?*?*?*?*?*?*?*?*?*?*?*?*?,3.7,1.0,82,101889,0,-0,297,0.0,-0.0,0.0,0,0,0,0,270,16.0,10,5,9999,99999,9,999999999,0.0,999,999,99
3023,2,3,2,0,*?*?*?*?*?*?*?*?*?*?*?*?*?*?*?*?*?*?*?*?*?*?,3.2,0.8,84,101889,0,-0,295,0.0,-0.0,0.0,0,0,0,0,260,6.7,10,5,9999,99999,9,999999999,0.0,999,999,99
3023,2,3,3,0,*?*?*?*?*?*?*?*?*?*?*?*?*?*?*?*?*?*?*?*?*?*?,2.8,0.8,87,101889,0,-0,293,0.0,-0.0,0.0,0,0,0,0,250,6.7,10,5,9999,99999,9,999999999,0.0,999,999,99
3023,2,3,4,0,*?*?*?*?*?*?*?*?*?*?*?*?*?*?*?*?*?*?*?*?*?*?,1.9,0.2,89,101889,0,-0,289,0.0,-0.0,0.0,0,0,0,0,240,5.2,10,5,9999,99999,9,999999999,0.0,999,999,99
3023,2,3,5,0,*?*?*?*?*?*?*?*?*?*?*?*?*?*?*?*?*?*?*?*?*?*?,1.2,-0.2,90,101889,0,-0,286,0.0,-0.0,0.0,0,0,0,0,230,5.7,10,5,9999,99999,9,999999999,0.0,999,999,99
3023,2,3,6,0,*?*?*?*?*?*?*?*?*?*?*?*?*?*?*?*?*?*?*?*?*?*?,0.4,-0.6,92,101889,0,-0,283,0.0,-0.0,0.0,0,0,0,0,220,7.2,10,5,9999,99999,9,999999999,0.0,999,999,99
3023,2,3,7,0,*?*?*?*?*?*?*?*?*?*?*?*?*?*?*?*?*?*?*?*?*?*?,1.3,-0.4,88,101889,0,-0,287,0.0,-0.0,0.0,0,0,0,0,225,6.7,10,5,9999,99999,9,999999999,0.0,999,999,99
3023,2,3,8,0,*?*?*?*?*?*?*?*?*?*?*?*?*?*?*?*?*?*?*?*?*?*?,2.2,-0.2,84,101889,151,1406,281,35.3,82.7,26.4,3835,4213,3329,453,230,6.2,8,4,9999,99999,9,999999999,0.0,999,999,99
3023,2,3,9,0,*?*?*?*?*?*?*?*?*?*?*?*?*?*?*?*?*?*?*?*?*?*?,3.9,0.2,76,101889,316,1404,272,153.3,357.6,72.8,16030,28221,9528,1327,235,7.7,5,3,9999,99999,9,999999999,0.0,999,999,99
3023,2,3,10,0,*?*?*?*?*?*?*?*?*?*?*?*?*?*?*?*?*?*?*?*?*?*?,4.9,1.3,77,101889,439,1407,282,216.0,310.1,119.2,22949,28363,13866,2376,240,9.3,6,3,9999,99999,9,999999999,0.0,999,999,99
3023,2,3,11,0,*?*?*?*?*?*?*?*?*?*?*?*?*?*?*?*?*?*?*?*?*?*?,8.0,2.5,68,101889,510,1406,301,232.6,228.9,149.6,24659,21990,17123,3099,245,9.3,7,4,9999,99999,9,999999999,0.0,999,999,99
3023,2,3,12,0,*?*?*?*?*?*?*?*?*?*?*?*?*?*?*?*?*?*?*?*?*?*?,8.9,2.7,65,101889,525,1406,310,203.7,137.4,152.3,22204,13310,17339,3518,250,9.3,8,4,9999,99999,9,999999999,0.0,999,999,99
3023,2,3,13,0,*?*?*?*?*?*?*?*?*?*?*?*?*?*?*?*?*?*?*?*?*?*?,9.6,2.7,61,101889,483,1405,318,139.5,54.0,120.9,15314,5030,13654,3370,250,8.8,9,5,9999,99999,9,999999999,0.0,999,999,99
3023,2,3,14,0,*?*?*?*?*?*?*?*?*?*?*?*?*?*?*?*?*?*?*?*?*?*?,9.7,3.0,63,101889,387,1406,318,106.8,51.6,92.6,11721,4568,10471,2484,250,8.8,9,5,9999,99999,9,999999999,0.0,999,999,99
3023,2,3,15,0,*?*?*?*?*?*?*?*?*?*?*?*?*?*?*?*?*?*?*?*?*?*?,9.6,3.2,64,101889,243,1404,318,58.0,44.5,50.2,6413,3277,5935,1070,250,8.8,9,5,9999,99999,9,999999999,0.0,999,999,99
3023,2,3,16,0,*?*?*?*?*?*?*?*?*?*?*?*?*?*?*?*?*?*?*?*?*?*?,9.6,3.0,63,101889,62,1415,323,0.0,0.0,0.0,0,0,0,0,250,8.8,10,5,9999,99999,9,999999999,0.0,999,999,99
3023,2,3,17,0,*?*?*?*?*?*?*?*?*?*?*?*?*?*?*?*?*?*?*?*?*?*?,8.0,2.7,68,101889,0,-0,315,0.0,-0.0,0.0,0,0,0,0,250,8.8,10,5,9999,99999,9,999999999,0.0,999,999,99
3023,2,3,18,0,*?*?*?*?*?*?*?*?*?*?*?*?*?*?*?*?*?*?*?*?*?*?,7.4,2.3,70,101889,0,-0,313,0.0,-0.0,0.0,0,0,0,0,250,7.7,10,5,9999,99999,9,999999999,0.0,999,999,99
3023,2,3,19,0,*?*?*?*?*?*?*?*?*?*?*?*?*?*?*?*?*?*?*?*?*?*?,5.0,1.5,78,101889,0,-0,302,0.0,-0.0,0.0,0,0,0,0,250,9.3,10,5,9999,99999,9,999999999,0.0,999,999,99
3023,2,3,20,0,*?*?*?*?*?*?*?*?*?*?*?*?*?*?*?*?*?*?*?*?*?*?,4.6,1.7,81,101889,0,-0,301,0.0,-0.0,0.0,0,0,0,0,250,8.2,10,5,9999,99999,9,999999999,0.0,999,999,99
3023,2,3,21,0,*?*?*?*?*?*?*?*?*?*?*?*?*?*?*?*?*?*?*?*?*?*?,4.6,1.3,79,101889,0,-0,301,0.0,-0.0,0.0,0,0,0,0,250,6.7,10,5,9999,99999,9,999999999,0.0,999,999,99
3023,2,3,22,0,*?*?*?*?*?*?*?*?*?*?*?*?*?*?*?*?*?*?*?*?*?*?,3.5,0.6,81,101889,0,-0,296,0.0,-0.0,0.0,0,0,0,0,250,8.8,10,5,9999,99999,9,999999999,0.0,999,999,99
3023,2,3,23,0,*?*?*?*?*?*?*?*?*?*?*?*?*?*?*?*?*?*?*?*?*?*?,3.4,0.4,81,101889,0,-0,296,0.0,-0.0,0.0,0,0,0,0,250,7.7,10,5,9999,99999,9,999999999,0.0,999,999,99
3023,2,3,24,0,*?*?*?*?*?*?*?*?*?*?*?*?*?*?*?*?*?*?*?*?*?*?,4.5,1.3,79,101889,0,-0,300,0.0,-0.0,0.0,0,0,0,0,280,8.8,10,5,9999,99999,9,999999999,0.0,999,999,99
3023,2,4,1,0,*?*?*?*?*?*?*?*?*?*?*?*?*?*?*?*?*?*?*?*?*?*?,4.0,2.1,88,101239,0,-0,298,0.0,-0.0,0.0,0,0,0,0,252,5.7,10,5,9999,99999,9,999999999,0.0,999,999,99
3023,2,4,2,0,*?*?*?*?*?*?*?*?*?*?*?*?*?*?*?*?*?*?*?*?*?*?,4.6,2.7,89,101239,0,-0,300,0.0,-0.0,0.0,0,0,0,0,253,6.2,10,5,9999,99999,9,999999999,0.0,999,999,99
3023,2,4,3,0,*?*?*?*?*?*?*?*?*?*?*?*?*?*?*?*?*?*?*?*?*?*?,4.0,2.5,90,101239,0,-0,298,0.0,-0.0,0.0,0,0,0,0,255,4.6,10,5,9999,99999,9,999999999,0.0,999,999,99
3023,2,4,4,0,*?*?*?*?*?*?*?*?*?*?*?*?*?*?*?*?*?*?*?*?*?*?,3.8,2.7,93,101239,0,-0,297,0.0,-0.0,0.0,0,0,0,0,257,3.6,10,5,9999,99999,9,999999999,0.0,999,999,99
3023,2,4,5,0,*?*?*?*?*?*?*?*?*?*?*?*?*?*?*?*?*?*?*?*?*?*?,3.9,3.2,96,101239,0,-0,297,0.0,-0.0,0.0,0,0,0,0,258,4.6,10,5,9999,99999,9,999999999,0.0,999,999,99
3023,2,4,6,0,*?*?*?*?*?*?*?*?*?*?*?*?*?*?*?*?*?*?*?*?*?*?,3.2,2.7,97,101239,0,-0,294,0.0,-0.0,0.0,0,0,0,0,260,4.6,10,5,9999,99999,9,999999999,0.0,999,999,99
3023,2,4,7,0,*?*?*?*?*?*?*?*?*?*?*?*?*?*?*?*?*?*?*?*?*?*?,2.4,1.9,97,101239,0,-0,286,0.0,-0.0,0.0,0,0,0,0,262,4.6,9,5,9999,99999,9,999999999,0.0,999,999,99
3023,2,4,8,0,*?*?*?*?*?*?*?*?*?*?*?*?*?*?*?*?*?*?*?*?*?*?,3.5,2.1,91,101239,157,1407,282,44.8,143.3,28.8,4786,7872,4035,503,263,6.7,7,4,9999,99999,9,999999999,0.0,999,999,99
3023,2,4,9,0,*?*?*?*?*?*?*?*?*?*?*?*?*?*?*?*?*?*?*?*?*?*?,4.5,2.1,85,101239,323,1408,276,157.1,359.6,74.6,16434,28619,9756,1362,265,7.7,5,3,9999,99999,9,999999999,0.0,999,999,99
3023,2,4,10,0,*?*?*?*?*?*?*?*?*?*?*?*?*?*?*?*?*?*?*?*?*?*?,6.5,2.5,76,101239,445,1405,299,167.7,133.4,125.4,18276,12360,14350,2821,267,9.8,8,4,9999,99999,9,999999999,0.0,999,999,99
3023,2,4,11,0,*?*?*?*?*?*?*?*?*?*?*?*?*?*?*?*?*?*?*?*?*?*?,9.2,5.1,76,101239,517,1407,294,289.9,463.9,119.5,30572,43553,15206,2286,268,9.3,4,2,9999,99999,9,999999999,0.0,999,999,99
3023,2,4,12,0,*?*?*?*?*?*?*?*?*?*?*?*?*?*?*?*?*?*?*?*?*?*?,10.3,5.3,72,101239,532,1406,312,244.3,230.5,157.1,25912,22412,17931,3284,270,11.8,7,4,9999,99999,9,999999999,0.0,999,999,99
3023,2,4,13,0,*?*?*?*?*?*?*?*?*?*?*?*?*?*?*?*?*?*?*?*?*?*?,10.3,5.9,75,101239,490,1406,312,222.0,227.4,142.7,23520,21575,16384,2934,268,11.3,7,4,9999,99999,9,999999999,0.0,999,999,99
3023,2,4,14,0,*?*?*?*?*?*?*?*?*?*?*?*?*?*?*?*?*?*?*?*?*?*?,10.0,6.1,77,101239,394,1407,315,144.6,130.0,108.1,15761,11584,12420,2395,267,11.3,8,4,9999,99999,9,999999999,0.0,999,999,99
3023,2,4,15,0,*?*?*?*?*?*?*?*?*?*?*?*?*?*?*?*?*?*?*?*?*?*?,10.4,6.4,77,101239,250,1407,317,79.8,113.1,59.7,8748,8395,6970,1273,265,10.3,8,4,9999,99999,9,999999999,0.0,999,999,99
3023,2,4,16,0,*?*?*?*?*?*?*?*?*?*?*?*?*?*?*?*?*?*?*?*?*?*?,10.0,6.4,79,101239,68,1406,324,0.0,0.0,0.0,0,0,0,0,263,12.9,10,5,9999,99999,9,999999999,0.0,999,999,99
3023,2,4,17,0,*?*?*?*?*?*?*?*?*?*?*?*?*?*?*?*?*?*?*?*?*?*?,8.7,6.6,87,101239,0,-0,318,0.0,-0.0,0.0,0,0,0,0,262,12.9,10,5,9999,99999,9,999999999,0.0,999,999,99
3023,2,4,18,0,*?*?*?*?*?*?*?*?*?*?*?*?*?*?*?*?*?*?*?*?*?*?,7.7,6.9,95,101239,0,-0,313,0.0,-0.0,0.0,0,0,0,0,260,11.8,10,5,9999,99999,9,999999999,0.0,999,999,99
3023,2,4,19,0,*?*?*?*?*?*?*?*?*?*?*?*?*?*?*?*?*?*?*?*?*?*?,7.6,6.6,94,101239,0,-0,313,0.0,-0.0,0.0,0,0,0,0,257,8.2,10,5,9999,99999,9,999999999,0.0,999,999,99
3023,2,4,20,0,*?*?*?*?*?*?*?*?*?*?*?*?*?*?*?*?*?*?*?*?*?*?,7.6,6.1,91,101239,0,-0,313,0.0,-0.0,0.0,0,0,0,0,253,8.2,10,5,9999,99999,9,999999999,0.0,999,999,99
3023,2,4,21,0,*?*?*?*?*?*?*?*?*?*?*?*?*?*?*?*?*?*?*?*?*?*?,5.9,5.6,99,101239,0,-0,306,0.0,-0.0,0.0,0,0,0,0,250,8.2,10,5,9999,99999,9,999999999,0.0,999,999,99
3023,2,4,22,0,*?*?*?*?*?*?*?*?*?*?*?*?*?*?*?*?*?*?*?*?*?*?,6.2,5.5,96,101239,0,-0,307,0.0,-0.0,0.0,0,0,0,0,247,13.9,10,5,9999,99999,9,999999999,0.0,999,999,99
3023,2,4,23,0,*?*?*?*?*?*?*?*?*?*?*?*?*?*?*?*?*?*?*?*?*?*?,5.3,5.3,100,101239,0,-0,303,0.0,-0.0,0.0,0,0,0,0,243,13.4,10,5,9999,99999,9,999999999,0.0,999,999,99
3023,2,4,24,0,*?*?*?*?*?*?*?*?*?*?*?*?*?*?*?*?*?*?*?*?*?*?,3.3,1.3,88,101239,0,-0,295,0.0,-0.0,0.0,0,0,0,0,250,4.1,10,5,9999,99999,9,999999999,0.0,999,999,99
3023,2,5,1,0,*?*?*?*?*?*?*?*?*?*?*?*?*?*?*?*?*?*?*?*?*?*?,3.9,1.3,81,100022,0,-0,298,0.0,-0.0,0.0,0,0,0,0,242,6.2,10,5,9999,99999,9,999999999,0.0,999,999,99
3023,2,5,2,0,*?*?*?*?*?*?*?*?*?*?*?*?*?*?*?*?*?*?*?*?*?*?,3.4,-0.8,72,100022,0,-0,296,0.0,-0.0,0.0,0,0,0,0,243,4.6,10,5,9999,99999,9,999999999,0.0,999,999,99
3023,2,5,3,0,*?*?*?*?*?*?*?*?*?*?*?*?*?*?*?*?*?*?*?*?*?*?,3.2,-0.4,76,100022,0,-0,295,0.0,-0.0,0.0,0,0,0,0,245,4.6,10,5,9999,99999,9,999999999,0.0,999,999,99
3023,2,5,4,0,*?*?*?*?*?*?*?*?*?*?*?*?*?*?*?*?*?*?*?*?*?*?,2.0,-0.4,82,100022,0,-0,290,0.0,-0.0,0.0,0,0,0,0,247,5.7,10,5,9999,99999,9,999999999,0.0,999,999,99
3023,2,5,5,0,*?*?*?*?*?*?*?*?*?*?*?*?*?*?*?*?*?*?*?*?*?*?,2.0,-0.4,82,100022,0,-0,290,0.0,-0.0,0.0,0,0,0,0,248,8.8,10,5,9999,99999,9,999999999,0.0,999,999,99
3023,2,5,6,0,*?*?*?*?*?*?*?*?*?*?*?*?*?*?*?*?*?*?*?*?*?*?,1.8,-1.1,79,100022,0,-0,289,0.0,-0.0,0.0,0,0,0,0,250,10.3,10,5,9999,99999,9,999999999,0.0,999,999,99
3023,2,5,7,0,*?*?*?*?*?*?*?*?*?*?*?*?*?*?*?*?*?*?*?*?*?*?,1.5,-1.7,77,100022,0,-0,288,0.0,-0.0,0.0,0,0,0,0,252,13.9,10,5,9999,99999,9,999999999,0.0,999,999,99
3023,2,5,8,0,*?*?*?*?*?*?*?*?*?*?*?*?*?*?*?*?*?*?*?*?*?*?,2.5,-0.8,76,100022,163,1407,266,56.7,257.1,26.9,5855,15589,4204,493,253,9.3,5,3,9999,99999,9,999999999,0.0,999,999,99
3023,2,5,9,0,*?*?*?*?*?*?*?*?*?*?*?*?*?*?*?*?*?*?*?*?*?*?,3.6,-0.4,73,100022,329,1407,266,167.3,420.6,68.9,17678,33800,9161,1246,255,9.3,4,2,9999,99999,9,999999999,0.0,999,999,99
3023,2,5,10,0,*?*?*?*?*?*?*?*?*?*?*?*?*?*?*?*?*?*?*?*?*?*?,4.4,-0.4,69,100022,452,1407,274,238.4,389.6,113.3,24858,35123,14325,2145,257,10.3,5,3,9999,99999,9,999999999,0.0,999,999,99
3023,2,5,11,0,*?*?*?*?*?*?*?*?*?*?*?*?*?*?*?*?*?*?*?*?*?*?,6.6,-0.0,62,100022,523,1405,283,283.5,399.8,134.6,29564,37594,16780,2616,258,11.8,5,3,9999,99999,9,999999999,0.0,999,999,99
3023,2,5,12,0,*?*?*?*?*?*?*?*?*?*?*?*?*?*?*?*?*?*?*?*?*?*?,8.0,1.0,61,100022,539,1407,290,293.1,401.6,139.2,30585,38047,17306,2721,260,11.3,5,3,9999,99999,9,999999999,0.0,999,999,99
3023,2,5,13,0,*?*?*?*?*?*?*?*?*?*?*?*?*?*?*?*?*?*?*?*?*?*?,8.5,1.3,59,100022,497,1406,292,266.8,396.3,126.7,27821,36754,15879,2437,257,8.2,5,3,9999,99999,9,999999999,0.0,999,999,99
3023,2,5,14,0,*?*?*?*?*?*?*?*?*?*?*?*?*?*?*?*?*?*?*?*?*?*?,8.6,0.8,57,100022,401,1407,297,193.5,304.2,106.8,20548,26885,12493,2098,253,10.8,6,3,9999,99999,9,999999999,0.0,999,999,99
3023,2,5,15,0,*?*?*?*?*?*?*?*?*?*?*?*?*?*?*?*?*?*?*?*?*?*?,8.5,0.2,55,100022,256,1403,318,36.0,0.0,36.0,4205,0,4213,1404,250,10.3,10,5,9999,99999,9,999999999,0.0,999,999,99
3023,2,5,16,0,*?*?*?*?*?*?*?*?*?*?*?*?*?*?*?*?*?*?*?*?*?*?,8.2,-0.6,52,100022,74,1398,317,0.3,0.0,0.3,51,-0,51,14,247,7.2,10,5,9999,99999,9,999999999,0.0,999,999,99
3023,2,5,17,0,*?*?*?*?*?*?*?*?*?*?*?*?*?*?*?*?*?*?*?*?*?*?,8.0,-0.4,54,100022,0,-0,316,0.0,-0.0,0.0,0,0,0,0,243,10.3,10,5,9999,99999,9,999999999,0.0,999,999,99
3023,2,5,18,0,*?*?*?*?*?*?*?*?*?*?*?*?*?*?*?*?*?*?*?*?*?*?,6.3,-0.8,58,100022,0,-0,308,0.0,-0.0,0.0,0,0,0,0,240,9.3,10,5,9999,99999,9,999999999,0.0,999,999,99
3023,2,5,19,0,*?*?*?*?*?*?*?*?*?*?*?*?*?*?*?*?*?*?*?*?*?*?,5.2,-1.9,57,100022,0,-0,304,0.0,-0.0,0.0,0,0,0,0,248,9.3,10,5,9999,99999,9,999999999,0.0,999,999,99
3023,2,5,20,0,*?*?*?*?*?*?*?*?*?*?*?*?*?*?*?*?*?*?*?*?*?*?,5.1,-2.2,57,100022,0,-0,303,0.0,-0.0,0.0,0,0,0,0,257,6.7,10,5,9999,99999,9,999999999,0.0,999,999,99
3023,2,5,21,0,*?*?*?*?*?*?*?*?*?*?*?*?*?*?*?*?*?*?*?*?*?*?,5.5,-1.5,59,100022,0,-0,305,0.0,-0.0,0.0,0,0,0,0,265,7.2,10,5,9999,99999,9,999999999,0.0,999,999,99
3023,2,5,22,0,*?*?*?*?*?*?*?*?*?*?*?*?*?*?*?*?*?*?*?*?*?*?,4.7,-1.5,62,100022,0,-0,302,0.0,-0.0,0.0,0,0,0,0,273,6.2,10,5,9999,99999,9,999999999,0.0,999,999,99
3023,2,5,23,0,*?*?*?*?*?*?*?*?*?*?*?*?*?*?*?*?*?*?*?*?*?*?,4.2,-2.7,59,100022,0,-0,300,0.0,-0.0,0.0,0,0,0,0,282,7.2,10,5,9999,99999,9,999999999,0.0,999,999,99
3023,2,5,24,0,*?*?*?*?*?*?*?*?*?*?*?*?*?*?*?*?*?*?*?*?*?*?,4.4,3.4,91,100022,0,-0,299,0.0,-0.0,0.0,0,0,0,0,240,8.8,10,5,9999,99999,9,999999999,0.0,999,999,99
3023,2,6,1,0,*?*?*?*?*?*?*?*?*?*?*?*?*?*?*?*?*?*?*?*?*?*?,4.1,3.9,100,100722,0,-0,298,0.0,-0.0,0.0,0,0,0,0,300,4.6,10,5,9999,99999,9,999999999,0.0,999,999,99
3023,2,6,2,0,*?*?*?*?*?*?*?*?*?*?*?*?*?*?*?*?*?*?*?*?*?*?,4.0,3.9,100,100722,0,-0,298,0.0,-0.0,0.0,0,0,0,0,310,9.8,10,5,9999,99999,9,999999999,0.0,999,999,99
3023,2,6,3,0,*?*?*?*?*?*?*?*?*?*?*?*?*?*?*?*?*?*?*?*?*?*?,4.3,4.3,100,100722,0,-0,299,0.0,-0.0,0.0,0,0,0,0,320,11.3,10,5,9999,99999,9,999999999,0.0,999,999,99
3023,2,6,4,0,*?*?*?*?*?*?*?*?*?*?*?*?*?*?*?*?*?*?*?*?*?*?,3.2,3.2,100,100722,0,-0,294,0.0,-0.0,0.0,0,0,0,0,330,12.4,10,5,9999,99999,9,999999999,0.0,999,999,99
3023,2,6,5,0,*?*?*?*?*?*?*?*?*?*?*?*?*?*?*?*?*?*?*?*?*?*?,1.7,1.7,100,100722,0,-0,288,0.0,-0.0,0.0,0,0,0,0,340,11.8,10,5,9999,99999,9,999999999,0.0,999,999,99
3023,2,6,6,0,*?*?*?*?*?*?*?*?*?*?*?*?*?*?*?*?*?*?*?*?*?*?,2.5,2.5,100,100722,0,-0,291,0.0,-0.0,0.0,0,0,0,0,350,13.4,10,5,9999,99999,9,999999999,0.0,999,999,99
3023,2,6,7,0,*?*?*?*?*?*?*?*?*?*?*?*?*?*?*?*?*?*?*?*?*?*?,3.1,3.0,100,100722,0,-0,294,0.0,-0.0,0.0,0,0,0,0,350,16.5,10,5,9999,99999,9,999999999,0.0,999,999,99
3023,2,6,8,0,*?*?*?*?*?*?*?*?*?*?*?*?*?*?*?*?*?*?*?*?*?*?,3.2,3.2,100,100722,169,1406,272,60.6,264.6,28.8,6238,16284,4456,524,350,11.3,5,3,9999,99999,9,999999999,0.0,999,999,99
3023,2,6,9,0,*?*?*?*?*?*?*?*?*?*?*?*?*?*?*?*?*?*?*?*?*?*?,4.6,4.6,100,100722,335,1405,258,177.0,519.7,53.1,18396,42754,8040,993,350,10.8,0,0,9999,99999,9,999999999,0.0,999,999,99
3023,2,6,10,0,*?*?*?*?*?*?*?*?*?*?*?*?*?*?*?*?*?*?*?*?*?*?,6.4,6.4,100,100722,458,1405,268,260.1,558.4,78.0,27010,50468,11387,1484,350,10.3,0,0,9999,99999,9,999999999,0.0,999,999,99
3023,2,6,11,0,*?*?*?*?*?*?*?*?*?*?*?*?*?*?*?*?*?*?*?*?*?*?,9.2,7.4,100,100722,530,1405,281,308.5,572.7,92.6,32067,53574,13262,1795,350,10.3,0,0,9999,99999,9,999999999,0.0,999,999,99
3023,2,6,12,0,*?*?*?*?*?*?*?*?*?*?*?*?*?*?*?*?*?*?*?*?*?*?,11.6,8.7,95,100722,545,1404,294,319.0,575.2,95.7,33160,54142,13657,1865,350,11.3,0,0,9999,99999,9,999999999,0.0,999,999,99
3023,2,6,13,0,*?*?*?*?*?*?*?*?*?*?*?*?*?*?*?*?*?*?*?*?*?*?,11.5,7.6,88,100722,504,1406,291,290.7,567.9,87.2,30207,52528,12581,1678,347,10.3,0,0,9999,99999,9,999999999,0.0,999,999,99
3023,2,6,14,0,*?*?*?*?*?*?*?*?*?*?*?*?*?*?*?*?*?*?*?*?*?*?,11.6,7.6,88,100722,407,1404,311,210.6,381.4,100.0,21957,33236,12774,1869,343,7.7,5,3,9999,99999,9,999999999,0.0,999,999,99
3023,2,6,15,0,*?*?*?*?*?*?*?*?*?*?*?*?*?*?*?*?*?*?*?*?*?*?,11.5,8.1,92,100722,263,1405,323,85.8,115.4,64.2,9397,8772,7478,1373,340,9.8,8,4,9999,99999,9,999999999,0.0,999,999,99
3023,2,6,16,0,*?*?*?*?*?*?*?*?*?*?*?*?*?*?*?*?*?*?*?*?*?*?,11.5,8.1,92,100722,81,1408,307,5.4,54.9,2.2,599,3174,398,87,337,8.8,4,2,9999,99999,9,999999999,0.0,999,999,99
3023,2,6,17,0,*?*?*?*?*?*?*?*?*?*?*?*?*?*?*?*?*?*?*?*?*?*?,10.1,7.7,98,100722,0,-0,324,0.0,-0.0,0.0,0,0,0,0,333,7.7,10,5,9999,99999,9,999999999,0.0,999,999,99
3023,2,6,18,0,*?*?*?*?*?*?*?*?*?*?*?*?*?*?*?*?*?*?*?*?*?*?,8.7,7.0,100,100722,0,-0,318,0.0,-0.0,0.0,0,0,0,0,330,6.2,10,5,9999,99999,9,999999999,0.0,999,999,99
3023,2,6,19,0,*?*?*?*?*?*?*?*?*?*?*?*?*?*?*?*?*?*?*?*?*?*?,7.5,7.3,100,100722,0,-0,312,0.0,-0.0,0.0,0,0,0,0,328,5.2,10,5,9999,99999,9,999999999,0.0,999,999,99
3023,2,6,20,0,*?*?*?*?*?*?*?*?*?*?*?*?*?*?*?*?*?*?*?*?*?*?,7.7,6.6,100,100722,0,-0,313,0.0,-0.0,0.0,0,0,0,0,327,4.6,10,5,9999,99999,9,999999999,0.0,999,999,99
3023,2,6,21,0,*?*?*?*?*?*?*?*?*?*?*?*?*?*?*?*?*?*?*?*?*?*?,6.4,5.9,100,100722,0,-0,308,0.0,-0.0,0.0,0,0,0,0,325,5.2,10,5,9999,99999,9,999999999,0.0,999,999,99
3023,2,6,22,0,*?*?*?*?*?*?*?*?*?*?*?*?*?*?*?*?*?*?*?*?*?*?,5.5,5.5,100,100722,0,-0,304,0.0,-0.0,0.0,0,0,0,0,323,5.2,10,5,9999,99999,9,999999999,0.0,999,999,99
3023,2,6,23,0,*?*?*?*?*?*?*?*?*?*?*?*?*?*?*?*?*?*?*?*?*?*?,5.2,5.1,100,100722,0,-0,303,0.0,-0.0,0.0,0,0,0,0,322,6.7,10,5,9999,99999,9,999999999,0.0,999,999,99
3023,2,6,24,0,*?*?*?*?*?*?*?*?*?*?*?*?*?*?*?*?*?*?*?*?*?*?,3.6,0.8,96,100722,0,-0,296,0.0,-0.0,0.0,0,0,0,0,290,4.1,10,5,9999,99999,9,999999999,0.0,999,999,99
3023,2,7,1,0,*?*?*?*?*?*?*?*?*?*?*?*?*?*?*?*?*?*?*?*?*?*?,4.3,3.9,100,101815,0,-0,299,0.0,-0.0,0.0,0,0,0,0,317,10.8,10,5,9999,99999,9,999999999,0.0,999,999,99
3023,2,7,2,0,*?*?*?*?*?*?*?*?*?*?*?*?*?*?*?*?*?*?*?*?*?*?,3.6,3.2,100,101815,0,-0,296,0.0,-0.0,0.0,0,0,0,0,313,12.4,10,5,9999,99999,9,999999999,0.0,999,999,99
3023,2,7,3,0,*?*?*?*?*?*?*?*?*?*?*?*?*?*?*?*?*?*?*?*?*?*?,3.2,3.0,100,101815,0,-0,294,0.0,-0.0,0.0,0,0,0,0,310,10.8,10,5,9999,99999,9,999999999,0.0,999,999,99
3023,2,7,4,0,*?*?*?*?*?*?*?*?*?*?*?*?*?*?*?*?*?*?*?*?*?*?,3.2,3.2,100,101815,0,-0,294,0.0,-0.0,0.0,0,0,0,0,307,10.8,10,5,9999,99999,9,999999999,0.0,999,999,99
3023,2,7,5,0,*?*?*?*?*?*?*?*?*?*?*?*?*?*?*?*?*?*?*?*?*?*?,2.2,2.3,100,101815,0,-0,290,0.0,-0.0,0.0,0,0,0,0,303,13.9,10,5,9999,99999,9,999999999,0.0,999,999,99
3023,2,7,6,0,*?*?*?*?*?*?*?*?*?*?*?*?*?*?*?*?*?*?*?*?*?*?,1.7,1.7,100,101815,0,-0,288,0.0,-0.0,0.0,0,0,0,0,300,8.8,10,5,9999,99999,9,999999999,0.0,999,999,99
3023,2,7,7,0,*?*?*?*?*?*?*?*?*?*?*?*?*?*?*?*?*?*?*?*?*?*?,1.2,1.3,100,101815,0,-0,282,0.0,-0.0,0.0,0,0,0,0,298,9.8,9,5,9999,99999,9,999999999,0.0,999,999,99
3023,2,7,8,0,*?*?*?*?*?*?*?*?*?*?*?*?*?*?*?*?*?*?*?*?*?*?,2.6,2.7,100,101815,175,1404,247,69.1,388.4,20.7,7201,26508,3443,444,297,9.3,0,0,9999,99999,9,999999999,0.0,999,999,99
3023,2,7,9,0,*?*?*?*?*?*?*?*?*?*?*?*?*?*?*?*?*?*?*?*?*?*?,4.0,3.9,100,101815,341,1403,254,181.4,522.5,54.4,18849,43258,8220,1018,295,9.8,0,0,9999,99999,9,999999999,0.0,999,999,99
3023,2,7,10,0,*?*?*?*?*?*?*?*?*?*?*?*?*?*?*?*?*?*?*?*?*?*?,7.9,7.0,100,101815,465,1405,275,264.7,559.9,79.4,27486,50797,11566,1512,293,10.8,0,0,9999,99999,9,999999999,0.0,999,999,99
3023,2,7,11,0,*?*?*?*?*?*?*?*?*?*?*?*?*?*?*?*?*?*?*?*?*?*?,9.7,8.4,100,101815,537,1405,285,313.2,573.8,94.0,32557,53833,13440,1827,292,9.8,0,0,9999,99999,9,999999999,0.0,999,999,99
3023,2,7,12,0,*?*?*?*?*?*?*?*?*?*?*?*?*?*?*?*?*?*?*?*?*?*?,11.0,8.5,96,101815,552,1404,302,319.9,518.3,116.1,34112,49563,14969,2231,290,11.3,3,2,9999,99999,9,999999999,0.0,999,999,99
3023,2,7,13,0,*?*?*?*?*?*?*?*?*?*?*?*?*?*?*?*?*?*?*?*?*?*?,11.1,8.1,93,101815,510,1404,302,292.0,511.8,106.0,31119,47979,13770,2002,288,9.8,3,2,9999,99999,9,999999999,0.0,999,999,99
3023,2,7,14,0,*?*?*?*?*?*?*?*?*?*?*?*?*?*?*?*?*?*?*?*?*?*?,11.6,7.4,86,101815,414,1404,311,214.9,382.8,102.1,22409,33552,13017,1912,287,8.8,5,3,9999,99999,9,999999999,0.0,999,999,99
3023,2,7,15,0,*?*?*?*?*?*?*?*?*?*?*?*?*?*?*?*?*?*?*?*?*?*?,11.3,6.2,80,101815,270,1406,287,133.1,485.0,39.9,13868,36897,6201,748,285,8.8,0,0,9999,99999,9,999999999,0.0,999,999,99
3023,2,7,16,0,*?*?*?*?*?*?*?*?*?*?*?*?*?*?*?*?*?*?*?*?*?*?,11.4,6.9,84,101815,87,1399,289,9.9,112.0,3.0,1099,6591,530,115,283,8.8,0,0,9999,99999,9,999999999,0.0,999,999,99
3023,2,7,17,0,*?*?*?*?*?*?*?*?*?*?*?*?*?*?*?*?*?*?*?*?*?*?,11.0,6.9,86,101815,0,-0,324,0.0,-0.0,0.0,0,0,0,0,282,7.2,9,5,9999,99999,9,999999999,0.0,999,999,99
3023,2,7,18,0,*?*?*?*?*?*?*?*?*?*?*?*?*?*?*?*?*?*?*?*?*?*?,8.4,7.0,100,101815,0,-0,316,0.0,-0.0,0.0,0,0,0,0,280,7.7,10,5,9999,99999,9,999999999,0.0,999,999,99
3023,2,7,19,0,*?*?*?*?*?*?*?*?*?*?*?*?*?*?*?*?*?*?*?*?*?*?,7.1,7.1,100,101815,0,-0,311,0.0,-0.0,0.0,0,0,0,0,285,6.7,10,5,9999,99999,9,999999999,0.0,999,999,99
3023,2,7,20,0,*?*?*?*?*?*?*?*?*?*?*?*?*?*?*?*?*?*?*?*?*?*?,7.5,7.4,100,101815,0,-0,312,0.0,-0.0,0.0,0,0,0,0,290,5.7,10,5,9999,99999,9,999999999,0.0,999,999,99
3023,2,7,21,0,*?*?*?*?*?*?*?*?*?*?*?*?*?*?*?*?*?*?*?*?*?*?,5.7,5.6,100,101815,0,-0,305,0.0,-0.0,0.0,0,0,0,0,295,6.7,10,5,9999,99999,9,999999999,0.0,999,999,99
3023,2,7,22,0,*?*?*?*?*?*?*?*?*?*?*?*?*?*?*?*?*?*?*?*?*?*?,4.4,4.3,100,101815,0,-0,299,0.0,-0.0,0.0,0,0,0,0,300,6.2,10,5,9999,99999,9,999999999,0.0,999,999,99
3023,2,7,23,0,*?*?*?*?*?*?*?*?*?*?*?*?*?*?*?*?*?*?*?*?*?*?,4.4,4.3,100,101815,0,-0,299,0.0,-0.0,0.0,0,0,0,0,305,7.7,10,5,9999,99999,9,999999999,0.0,999,999,99
3023,2,7,24,0,*?*?*?*?*?*?*?*?*?*?*?*?*?*?*?*?*?*?*?*?*?*?,4.9,4.5,100,101815,0,-0,301,0.0,-0.0,0.0,0,0,0,0,320,10.8,10,5,9999,99999,9,999999999,0.0,999,999,99
3023,2,8,1,0,*?*?*?*?*?*?*?*?*?*?*?*?*?*?*?*?*?*?*?*?*?*?,4.3,4.3,100,101960,0,-0,299,0.0,-0.0,0.0,0,0,0,0,310,10.3,10,5,9999,99999,9,999999999,0.0,999,999,99
3023,2,8,2,0,*?*?*?*?*?*?*?*?*?*?*?*?*?*?*?*?*?*?*?*?*?*?,3.6,3.6,100,101960,0,-0,296,0.0,-0.0,0.0,0,0,0,0,310,9.3,10,5,9999,99999,9,999999999,0.0,999,999,99
3023,2,8,3,0,*?*?*?*?*?*?*?*?*?*?*?*?*?*?*?*?*?*?*?*?*?*?,2.8,2.7,100,101960,0,-0,293,0.0,-0.0,0.0,0,0,0,0,310,8.2,10,5,9999,99999,9,999999999,0.0,999,999,99
3023,2,8,4,0,*?*?*?*?*?*?*?*?*?*?*?*?*?*?*?*?*?*?*?*?*?*?,2.3,2.3,100,101960,0,-0,291,0.0,-0.0,0.0,0,0,0,0,310,8.8,10,5,9999,99999,9,999999999,0.0,999,999,99
3023,2,8,5,0,*?*?*?*?*?*?*?*?*?*?*?*?*?*?*?*?*?*?*?*?*?*?,1.8,1.7,100,101960,0,-0,289,0.0,-0.0,0.0,0,0,0,0,310,8.8,10,5,9999,99999,9,999999999,0.0,999,999,99
3023,2,8,6,0,*?*?*?*?*?*?*?*?*?*?*?*?*?*?*?*?*?*?*?*?*?*?,2.6,2.7,100,101960,0,-0,292,0.0,-0.0,0.0,0,0,0,0,310,10.8,10,5,9999,99999,9,999999999,0.0,999,999,99
3023,2,8,7,0,*?*?*?*?*?*?*?*?*?*?*?*?*?*?*?*?*?*?*?*?*?*?,3.4,3.4,100,101960,0,-0,295,0.0,-0.0,0.0,0,0,0,0,315,9.3,10,5,9999,99999,9,999999999,0.0,999,999,99
3023,2,8,8,0,*?*?*?*?*?*?*?*?*?*?*?*?*?*?*?*?*?*?*?*?*?*?,3.2,3.2,100,101960,181,1401,290,37.0,38.1,32.1,4132,2433,3846,674,320,11.3,9,5,9999,99999,9,999999999,0.0,999,999,99
3023,2,8,9,0,*?*?*?*?*?*?*?*?*?*?*?*?*?*?*?*?*?*?*?*?*?*?,4.1,4.1,100,101960,348,1404,294,93.7,50.3,81.2,10278,4328,9191,2149,325,11.3,9,5,9999,99999,9,999999999,0.0,999,999,99
3023,2,8,10,0,*?*?*?*?*?*?*?*?*?*?*?*?*?*?*?*?*?*?*?*?*?*?,6.5,6.1,100,101960,471,1403,300,179.8,134.9,134.5,19592,12710,15354,3051,330,11.8,8,4,9999,99999,9,999999999,0.0,999,999,99
3023,2,8,11,0,*?*?*?*?*?*?*?*?*?*?*?*?*?*?*?*?*?*?*?*?*?*?,9.1,7.6,100,101960,544,1405,312,212.2,138.2,158.8,23141,13499,18047,3692,335,10.8,8,4,9999,99999,9,999999999,0.0,999,999,99
3023,2,8,12,0,*?*?*?*?*?*?*?*?*?*?*?*?*?*?*?*?*?*?*?*?*?*?,9.8,8.5,100,101960,559,1404,319,165.5,55.3,143.5,18183,5296,16191,4135,340,9.8,9,5,9999,99999,9,999999999,0.0,999,999,99
3023,2,8,13,0,*?*?*?*?*?*?*?*?*?*?*?*?*?*?*?*?*?*?*?*?*?*?,10.5,8.1,98,101960,517,1403,322,151.3,54.6,131.1,16614,5160,14804,3709,335,9.8,9,5,9999,99999,9,999999999,0.0,999,999,99
3023,2,8,14,0,*?*?*?*?*?*?*?*?*?*?*?*?*?*?*?*?*?*?*?*?*?*?,10.6,8.5,100,101960,421,1405,322,118.5,52.6,102.7,13004,4753,11607,2791,330,8.8,9,5,9999,99999,9,999999999,0.0,999,999,99
3023,2,8,15,0,*?*?*?*?*?*?*?*?*?*?*?*?*?*?*?*?*?*?*?*?*?*?,10.3,8.3,100,101960,276,1402,321,69.3,46.8,60.1,7652,3651,7062,1291,325,9.3,9,5,9999,99999,9,999999999,0.0,999,999,99
3023,2,8,16,0,*?*?*?*?*?*?*?*?*?*?*?*?*?*?*?*?*?*?*?*?*?*?,10.5,8.9,100,101960,94,1406,322,7.2,14.4,6.3,848,518,887,97,320,8.8,9,5,9999,99999,9,999999999,0.0,999,999,99
3023,2,8,17,0,*?*?*?*?*?*?*?*?*?*?*?*?*?*?*?*?*?*?*?*?*?*?,9.3,8.1,100,101960,0,-0,320,0.0,-0.0,0.0,0,0,0,0,315,10.3,10,5,9999,99999,9,999999999,0.0,999,999,99
3023,2,8,18,0,*?*?*?*?*?*?*?*?*?*?*?*?*?*?*?*?*?*?*?*?*?*?,8.1,7.4,100,101960,0,-0,315,0.0,-0.0,0.0,0,0,0,0,310,10.8,10,5,9999,99999,9,999999999,0.0,999,999,99
3023,2,8,19,0,*?*?*?*?*?*?*?*?*?*?*?*?*?*?*?*?*?*?*?*?*?*?,7.6,6.9,100,101960,0,-0,313,0.0,-0.0,0.0,0,0,0,0,318,9.8,10,5,9999,99999,9,999999999,0.0,999,999,99
3023,2,8,20,0,*?*?*?*?*?*?*?*?*?*?*?*?*?*?*?*?*?*?*?*?*?*?,6.3,6.2,100,101960,0,-0,307,0.0,-0.0,0.0,0,0,0,0,327,8.8,10,5,9999,99999,9,999999999,0.0,999,999,99
3023,2,8,21,0,*?*?*?*?*?*?*?*?*?*?*?*?*?*?*?*?*?*?*?*?*?*?,5.8,5.6,100,101960,0,-0,305,0.0,-0.0,0.0,0,0,0,0,335,7.7,10,5,9999,99999,9,999999999,0.0,999,999,99
3023,2,8,22,0,*?*?*?*?*?*?*?*?*?*?*?*?*?*?*?*?*?*?*?*?*?*?,5.6,5.6,100,101960,0,-0,304,0.0,-0.0,0.0,0,0,0,0,343,8.2,10,5,9999,99999,9,999999999,0.0,999,999,99
3023,2,8,23,0,*?*?*?*?*?*?*?*?*?*?*?*?*?*?*?*?*?*?*?*?*?*?,5.1,5.1,100,101960,0,-0,302,0.0,-0.0,0.0,0,0,0,0,352,6.7,10,5,9999,99999,9,999999999,0.0,999,999,99
3023,2,8,24,0,*?*?*?*?*?*?*?*?*?*?*?*?*?*?*?*?*?*?*?*?*?*?,4.4,4.5,100,101960,0,-0,299,0.0,-0.0,0.0,0,0,0,0,310,10.3,10,5,9999,99999,9,999999999,0.0,999,999,99
3023,2,9,1,0,*?*?*?*?*?*?*?*?*?*?*?*?*?*?*?*?*?*?*?*?*?*?,4.5,4.5,100,101889,0,-0,300,0.0,-0.0,0.0,0,0,0,0,345,10.8,10,5,9999,99999,9,999999999,0.0,999,999,99
3023,2,9,2,0,*?*?*?*?*?*?*?*?*?*?*?*?*?*?*?*?*?*?*?*?*?*?,4.5,4.5,100,101889,0,-0,300,0.0,-0.0,0.0,0,0,0,0,330,9.8,10,5,9999,99999,9,999999999,0.0,999,999,99
3023,2,9,3,0,*?*?*?*?*?*?*?*?*?*?*?*?*?*?*?*?*?*?*?*?*?*?,4.6,4.6,100,101889,0,-0,300,0.0,-0.0,0.0,0,0,0,0,315,10.3,10,5,9999,99999,9,999999999,0.0,999,999,99
3023,2,9,4,0,*?*?*?*?*?*?*?*?*?*?*?*?*?*?*?*?*?*?*?*?*?*?,4.0,3.9,100,101889,0,-0,298,0.0,-0.0,0.0,0,0,0,0,300,10.8,10,5,9999,99999,9,999999999,0.0,999,999,99
3023,2,9,5,0,*?*?*?*?*?*?*?*?*?*?*?*?*?*?*?*?*?*?*?*?*?*?,3.3,3.2,100,101889,0,-0,295,0.0,-0.0,0.0,0,0,0,0,285,10.8,10,5,9999,99999,9,999999999,0.0,999,999,99
3023,2,9,6,0,*?*?*?*?*?*?*?*?*?*?*?*?*?*?*?*?*?*?*?*?*?*?,3.8,3.8,100,101889,0,-0,297,0.0,-0.0,0.0,0,0,0,0,270,8.8,10,5,9999,99999,9,999999999,0.0,999,999,99
3023,2,9,7,0,*?*?*?*?*?*?*?*?*?*?*?*?*?*?*?*?*?*?*?*?*?*?,4.2,4.1,100,101889,0,-0,298,0.0,-0.0,0.0,0,0,0,0,265,7.7,10,5,9999,99999,9,999999999,0.0,999,999,99
3023,2,9,8,0,*?*?*?*?*?*?*?*?*?*?*?*?*?*?*?*?*?*?*?*?*?*?,4.3,4.3,100,101889,188,1405,295,39.2,39.0,34.0,4373,2534,4067,715,260,8.8,9,5,9999,99999,9,999999999,0.0,999,999,99
3023,2,9,9,0,*?*?*?*?*?*?*?*?*?*?*?*?*?*?*?*?*?*?*?*?*?*?,5.0,5.0,100,101889,355,1405,298,96.0,50.5,83.2,10530,4372,9415,2207,255,8.2,9,5,9999,99999,9,999999999,0.0,999,999,99
3023,2,9,10,0,*?*?*?*?*?*?*?*?*?*?*?*?*?*?*?*?*?*?*?*?*?*?,5.1,5.1,100,101889,478,1403,298,138.0,53.9,119.7,15158,5014,13515,3329,250,8.8,9,5,9999,99999,9,999999999,0.0,999,999,99
3023,2,9,11,0,*?*?*?*?*?*?*?*?*?*?*?*?*?*?*?*?*?*?*?*?*?*?,7.5,5.0,100,101889,550,1403,308,162.6,55.1,141.0,17864,5270,15908,4046,245,7.7,9,5,9999,99999,9,999999999,0.0,999,999,99
3023,2,9,12,0,*?*?*?*?*?*?*?*?*?*?*?*?*?*?*?*?*?*?*?*?*?*?,7.0,5.0,100,101889,566,1403,306,167.9,55.4,145.6,18452,5318,16429,4209,240,9.3,9,5,9999,99999,9,999999999,0.0,999,999,99
3023,2,9,13,0,*?*?*?*?*?*?*?*?*?*?*?*?*?*?*?*?*?*?*?*?*?*?,7.8,4.8,98,101889,524,1403,314,88.5,0.0,88.5,10376,0,10407,3747,223,9.8,10,5,9999,99999,9,999999999,0.0,999,999,99
3023,2,9,14,0,*?*?*?*?*?*?*?*?*?*?*?*?*?*?*?*?*?*?*?*?*?*?,8.0,5.0,98,101889,428,1404,315,69.6,0.0,69.6,8131,0,8152,2851,207,8.2,10,5,9999,99999,9,999999999,0.0,999,999,99
3023,2,9,15,0,*?*?*?*?*?*?*?*?*?*?*?*?*?*?*?*?*?*?*?*?*?*?,7.9,3.4,88,101889,283,1403,310,71.7,47.2,62.1,7906,3722,7292,1336,190,8.2,9,5,9999,99999,9,999999999,0.0,999,999,99
3023,2,9,16,0,*?*?*?*?*?*?*?*?*?*?*?*?*?*?*?*?*?*?*?*?*?*?,8.2,4.8,96,101889,100,1398,316,5.5,0.0,5.5,684,-0,684,220,173,8.2,10,5,9999,99999,9,999999999,0.0,999,999,99
3023,2,9,17,0,*?*?*?*?*?*?*?*?*?*?*?*?*?*?*?*?*?*?*?*?*?*?,8.0,4.5,94,101889,0,-0,315,0.0,-0.0,0.0,0,0,0,0,157,10.3,10,5,9999,99999,9,999999999,0.0,999,999,99
3023,2,9,18,0,*?*?*?*?*?*?*?*?*?*?*?*?*?*?*?*?*?*?*?*?*?*?,6.9,5.1,100,101889,0,-0,310,0.0,-0.0,0.0,0,0,0,0,140,11.8,10,5,9999,99999,9,999999999,0.0,999,999,99
3023,2,9,19,0,*?*?*?*?*?*?*?*?*?*?*?*?*?*?*?*?*?*?*?*?*?*?,5.8,3.6,100,101889,0,-0,306,0.0,-0.0,0.0,0,0,0,0,137,11.8,10,5,9999,99999,9,999999999,0.0,999,999,99
3023,2,9,20,0,*?*?*?*?*?*?*?*?*?*?*?*?*?*?*?*?*?*?*?*?*?*?,5.8,4.5,100,101889,0,-0,305,0.0,-0.0,0.0,0,0,0,0,133,10.3,10,5,9999,99999,9,999999999,0.0,999,999,99
3023,2,9,21,0,*?*?*?*?*?*?*?*?*?*?*?*?*?*?*?*?*?*?*?*?*?*?,5.4,5.3,100,101889,0,-0,303,0.0,-0.0,0.0,0,0,0,0,130,10.3,10,5,9999,99999,9,999999999,0.0,999,999,99
3023,2,9,22,0,*?*?*?*?*?*?*?*?*?*?*?*?*?*?*?*?*?*?*?*?*?*?,5.7,5.6,100,101889,0,-0,305,0.0,-0.0,0.0,0,0,0,0,127,10.3,10,5,9999,99999,9,999999999,0.0,999,999,99
3023,2,9,23,0,*?*?*?*?*?*?*?*?*?*?*?*?*?*?*?*?*?*?*?*?*?*?,5.9,5.9,100,101889,0,-0,306,0.0,-0.0,0.0,0,0,0,0,123,10.3,10,5,9999,99999,9,999999999,0.0,999,999,99
3023,2,9,24,0,*?*?*?*?*?*?*?*?*?*?*?*?*?*?*?*?*?*?*?*?*?*?,4.6,4.6,100,101889,0,-0,300,0.0,-0.0,0.0,0,0,0,0,360,11.8,10,5,9999,99999,9,999999999,0.0,999,999,99
3023,2,10,1,0,*?*?*?*?*?*?*?*?*?*?*?*?*?*?*?*?*?*?*?*?*?*?,7.2,7.1,100,99933.3,0,-0,311,0.0,-0.0,0.0,0,0,0,0,123,10.8,10,5,9999,99999,9,999999999,0.0,999,999,99
3023,2,10,2,0,*?*?*?*?*?*?*?*?*?*?*?*?*?*?*?*?*?*?*?*?*?*?,7.4,7.4,100,99933.3,0,-0,312,0.0,-0.0,0.0,0,0,0,0,127,9.8,10,5,9999,99999,9,999999999,0.0,999,999,99
3023,2,10,3,0,*?*?*?*?*?*?*?*?*?*?*?*?*?*?*?*?*?*?*?*?*?*?,7.2,7.1,100,99933.3,0,-0,311,0.0,-0.0,0.0,0,0,0,0,130,10.3,10,5,9999,99999,9,999999999,0.0,999,999,99
3023,2,10,4,0,*?*?*?*?*?*?*?*?*?*?*?*?*?*?*?*?*?*?*?*?*?*?,7.1,7.1,100,99933.3,0,-0,311,0.0,-0.0,0.0,0,0,0,0,133,10.8,10,5,9999,99999,9,999999999,0.0,999,999,99
3023,2,10,5,0,*?*?*?*?*?*?*?*?*?*?*?*?*?*?*?*?*?*?*?*?*?*?,6.7,6.7,100,99933.3,0,-0,309,0.0,-0.0,0.0,0,0,0,0,137,10.8,10,5,9999,99999,9,999999999,0.0,999,999,99
3023,2,10,6,0,*?*?*?*?*?*?*?*?*?*?*?*?*?*?*?*?*?*?*?*?*?*?,5.9,5.9,100,99933.3,0,-0,306,0.0,-0.0,0.0,0,0,0,0,140,8.8,10,5,9999,99999,9,999999999,0.0,999,999,99
3023,2,10,7,0,*?*?*?*?*?*?*?*?*?*?*?*?*?*?*?*?*?*?*?*?*?*?,6.7,6.7,100,99933.3,0,-0,309,0.0,-0.0,0.0,0,0,0,0,138,7.7,10,5,9999,99999,9,999999999,0.0,999,999,99
3023,2,10,8,0,*?*?*?*?*?*?*?*?*?*?*?*?*?*?*?*?*?*?*?*?*?*?,7.2,7.1,100,99933.3,194,1401,307,41.4,39.8,35.9,4616,2632,4291,757,137,8.8,9,5,9999,99999,9,999999999,0.0,999,999,99
3023,2,10,9,0,*?*?*?*?*?*?*?*?*?*?*?*?*?*?*?*?*?*?*?*?*?*?,7.5,7.3,100,99933.3,361,1402,309,98.3,50.8,85.2,10786,4417,9641,2265,135,8.2,9,5,9999,99999,9,999999999,0.0,999,999,99
3023,2,10,10,0,*?*?*?*?*?*?*?*?*?*?*?*?*?*?*?*?*?*?*?*?*?*?,10.3,7.3,93,99933.3,485,1403,321,140.4,54.0,121.8,15423,5042,13749,3397,133,8.8,9,5,9999,99999,9,999999999,0.0,999,999,99
3023,2,10,11,0,*?*?*?*?*?*?*?*?*?*?*?*?*?*?*?*?*?*?*?*?*?*?,11.0,6.2,82,99933.3,557,1402,328,95.0,0.0,95.0,11158,0,11193,4069,132,7.7,10,5,9999,99999,9,999999999,0.0,999,999,99
3023,2,10,12,0,*?*?*?*?*?*?*?*?*?*?*?*?*?*?*?*?*?*?*?*?*?*?,12.4,6.1,73,99933.3,573,1403,335,98.1,0.0,98.1,11529,0,11566,4224,130,9.3,10,5,9999,99999,9,999999999,0.0,999,999,99
3023,2,10,13,0,*?*?*?*?*?*?*?*?*?*?*?*?*?*?*?*?*?*?*?*?*?*?,12.4,6.7,77,99933.3,531,1402,335,89.9,0.0,89.9,10544,0,10576,3815,127,9.8,10,5,9999,99999,9,999999999,0.0,999,999,99
3023,2,10,14,0,*?*?*?*?*?*?*?*?*?*?*?*?*?*?*?*?*?*?*?*?*?*?,12.4,7.3,80,99933.3,435,1404,335,71.0,0.0,71.0,8294,0,8316,2915,123,8.2,10,5,9999,99999,9,999999999,0.0,999,999,99
3023,2,10,15,0,*?*?*?*?*?*?*?*?*?*?*?*?*?*?*?*?*?*?*?*?*?*?,12.5,7.1,78,99933.3,290,1403,331,74.0,47.6,64.2,8161,3790,7523,1382,120,8.2,9,5,9999,99999,9,999999999,0.0,999,999,99
3023,2,10,16,0,*?*?*?*?*?*?*?*?*?*?*?*?*?*?*?*?*?*?*?*?*?*?,12.5,8.4,86,99933.3,107,1403,335,6.8,0.0,6.8,838,-0,837,270,117,8.2,10,5,9999,99999,9,999999999,0.0,999,999,99
3023,2,10,17,0,*?*?*?*?*?*?*?*?*?*?*?*?*?*?*?*?*?*?*?*?*?*?,11.2,7.6,88,99933.3,0,-0,329,0.0,-0.0,0.0,0,0,0,0,113,10.3,10,5,9999,99999,9,999999999,0.0,999,999,99
3023,2,10,18,0,*?*?*?*?*?*?*?*?*?*?*?*?*?*?*?*?*?*?*?*?*?*?,11.5,9.1,96,99933.3,0,-0,330,0.0,-0.0,0.0,0,0,0,0,110,11.8,10,5,9999,99999,9,999999999,0.0,999,999,99
3023,2,10,19,0,*?*?*?*?*?*?*?*?*?*?*?*?*?*?*?*?*?*?*?*?*?*?,8.6,7.3,100,99933.3,0,-0,317,0.0,-0.0,0.0,0,0,0,0,103,11.8,10,5,9999,99999,9,999999999,0.0,999,999,99
3023,2,10,20,0,*?*?*?*?*?*?*?*?*?*?*?*?*?*?*?*?*?*?*?*?*?*?,9.5,9.1,100,99933.3,0,-0,321,0.0,-0.0,0.0,0,0,0,0,97,10.3,10,5,9999,99999,9,999999999,0.0,999,999,99
3023,2,10,21,0,*?*?*?*?*?*?*?*?*?*?*?*?*?*?*?*?*?*?*?*?*?*?,8.3,8.3,100,99933.3,0,-0,316,0.0,-0.0,0.0,0,0,0,0,90,10.3,10,5,9999,99999,9,999999999,0.0,999,999,99
3023,2,10,22,0,*?*?*?*?*?*?*?*?*?*?*?*?*?*?*?*?*?*?*?*?*?*?,10.1,10.1,100,99933.3,0,-0,324,0.0,-0.0,0.0,0,0,0,0,83,10.3,10,5,9999,99999,9,999999999,0.0,999,999,99
3023,2,10,23,0,*?*?*?*?*?*?*?*?*?*?*?*?*?*?*?*?*?*?*?*?*?*?,8.9,8.9,100,99933.3,0,-0,318,0.0,-0.0,0.0,0,0,0,0,77,10.3,10,5,9999,99999,9,999999999,0.0,999,999,99
3023,2,10,24,0,*?*?*?*?*?*?*?*?*?*?*?*?*?*?*?*?*?*?*?*?*?*?,6.2,6.1,100,99933.3,0,-0,307,0.0,-0.0,0.0,0,0,0,0,120,11.8,10,5,9999,99999,9,999999999,0.0,999,999,99
3023,2,11,1,0,*?*?*?*?*?*?*?*?*?*?*?*?*?*?*?*?*?*?*?*?*?*?,7.2,6.4,96,99931.7,0,-0,311,0.0,-0.0,0.0,0,0,0,0,67,10.8,10,5,9999,99999,9,999999999,0.0,999,999,99
3023,2,11,2,0,*?*?*?*?*?*?*?*?*?*?*?*?*?*?*?*?*?*?*?*?*?*?,6.8,5.1,91,99931.7,0,-0,310,0.0,-0.0,0.0,0,0,0,0,63,9.8,10,5,9999,99999,9,999999999,0.0,999,999,99
3023,2,11,3,0,*?*?*?*?*?*?*?*?*?*?*?*?*?*?*?*?*?*?*?*?*?*?,6.3,4.5,89,99931.7,0,-0,308,0.0,-0.0,0.0,0,0,0,0,60,10.3,10,5,9999,99999,9,999999999,0.0,999,999,99
3023,2,11,4,0,*?*?*?*?*?*?*?*?*?*?*?*?*?*?*?*?*?*?*?*?*?*?,6.0,3.6,85,99931.7,0,-0,306,0.0,-0.0,0.0,0,0,0,0,57,10.8,10,5,9999,99999,9,999999999,0.0,999,999,99
3023,2,11,5,0,*?*?*?*?*?*?*?*?*?*?*?*?*?*?*?*?*?*?*?*?*?*?,6.6,3.9,84,99931.7,0,-0,309,0.0,-0.0,0.0,0,0,0,0,53,10.8,10,5,9999,99999,9,999999999,0.0,999,999,99
3023,2,11,6,0,*?*?*?*?*?*?*?*?*?*?*?*?*?*?*?*?*?*?*?*?*?*?,6.1,3.8,86,99931.7,0,-0,307,0.0,-0.0,0.0,0,0,0,0,50,8.8,10,5,9999,99999,9,999999999,0.0,999,999,99
3023,2,11,7,0,*?*?*?*?*?*?*?*?*?*?*?*?*?*?*?*?*?*?*?*?*?*?,5.5,3.4,88,99931.7,2,1510,304,0.0,0.0,0.0,0,0,0,0,48,7.7,10,5,9999,99999,9,999999999,0.0,999,999,99
3023,2,11,8,0,*?*?*?*?*?*?*?*?*?*?*?*?*?*?*?*?*?*?*?*?*?*?,6.1,4.1,89,99931.7,201,1403,302,43.7,40.6,37.9,4865,2730,4519,800,47,8.8,9,5,9999,99999,9,999999999,0.0,999,999,99
3023,2,11,9,0,*?*?*?*?*?*?*?*?*?*?*?*?*?*?*?*?*?*?*?*?*?*?,6.6,5.3,92,99931.7,368,1402,304,100.7,51.0,87.3,11047,4461,9872,2325,45,8.2,9,5,9999,99999,9,999999999,0.0,999,999,99
3023,2,11,10,0,*?*?*?*?*?*?*?*?*?*?*?*?*?*?*?*?*?*?*?*?*?*?,8.4,5.9,86,99931.7,492,1402,308,189.3,136.0,141.6,20633,12964,16147,3235,43,8.8,8,4,9999,99999,9,999999999,0.0,999,999,99
3023,2,11,11,0,*?*?*?*?*?*?*?*?*?*?*?*?*?*?*?*?*?*?*?*?*?*?,8.1,5.5,84,99931.7,565,1404,307,222.0,139.0,166.0,24205,13697,18850,3892,42,7.7,8,4,9999,99999,9,999999999,0.0,999,999,99
3023,2,11,12,0,*?*?*?*?*?*?*?*?*?*?*?*?*?*?*?*?*?*?*?*?*?*?,9.6,6.7,83,99931.7,580,1402,314,229.1,139.5,171.3,24982,13833,19434,4041,40,9.3,8,4,9999,99999,9,999999999,0.0,999,999,99
3023,2,11,13,0,*?*?*?*?*?*?*?*?*?*?*?*?*?*?*?*?*?*?*?*?*?*?,9.4,7.0,86,99931.7,538,1402,313,210.2,138.0,157.2,22910,13453,17873,3649,38,9.8,8,4,9999,99999,9,999999999,0.0,999,999,99
3023,2,11,14,0,*?*?*?*?*?*?*?*?*?*?*?*?*?*?*?*?*?*?*?*?*?*?,9.7,8.3,92,99931.7,442,1404,315,166.5,133.3,124.6,18150,12325,14254,2800,37,8.2,8,4,9999,99999,9,999999999,0.0,999,999,99
3023,2,11,15,0,*?*?*?*?*?*?*?*?*?*?*?*?*?*?*?*?*?*?*?*?*?*?,9.9,8.0,89,99931.7,297,1404,315,101.2,120.5,75.7,11061,9652,8778,1634,35,8.2,8,4,9999,99999,9,999999999,0.0,999,999,99
3023,2,11,16,0,*?*?*?*?*?*?*?*?*?*?*?*?*?*?*?*?*?*?*?*?*?*?,9.8,8.1,91,99931.7,114,1407,315,18.5,57.7,13.9,2075,2397,1834,226,33,8.2,8,4,9999,99999,9,999999999,0.0,999,999,99
3023,2,11,17,0,*?*?*?*?*?*?*?*?*?*?*?*?*?*?*?*?*?*?*?*?*?*?,9.4,8.7,97,99931.7,0,-0,321,0.0,-0.0,0.0,0,0,0,0,32,10.3,10,5,9999,99999,9,999999999,0.0,999,999,99
3023,2,11,18,0,*?*?*?*?*?*?*?*?*?*?*?*?*?*?*?*?*?*?*?*?*?*?,8.8,8.4,98,99931.7,0,-0,318,0.0,-0.0,0.0,0,0,0,0,30,11.8,10,5,9999,99999,9,999999999,0.0,999,999,99
3023,2,11,19,0,*?*?*?*?*?*?*?*?*?*?*?*?*?*?*?*?*?*?*?*?*?*?,8.0,8.0,100,99931.7,0,-0,314,0.0,-0.0,0.0,0,0,0,0,30,11.8,10,5,9999,99999,9,999999999,0.0,999,999,99
3023,2,11,20,0,*?*?*?*?*?*?*?*?*?*?*?*?*?*?*?*?*?*?*?*?*?*?,7.7,7.7,100,99931.7,0,-0,313,0.0,-0.0,0.0,0,0,0,0,30,10.3,10,5,9999,99999,9,999999999,0.0,999,999,99
3023,2,11,21,0,*?*?*?*?*?*?*?*?*?*?*?*?*?*?*?*?*?*?*?*?*?*?,7.2,7.3,100,99931.7,0,-0,311,0.0,-0.0,0.0,0,0,0,0,30,10.3,10,5,9999,99999,9,999999999,0.0,999,999,99
3023,2,11,22,0,*?*?*?*?*?*?*?*?*?*?*?*?*?*?*?*?*?*?*?*?*?*?,6.7,6.7,100,99931.7,0,-0,309,0.0,-0.0,0.0,0,0,0,0,30,10.3,10,5,9999,99999,9,999999999,0.0,999,999,99
3023,2,11,23,0,*?*?*?*?*?*?*?*?*?*?*?*?*?*?*?*?*?*?*?*?*?*?,7.1,7.1,100,99931.7,0,-0,311,0.0,-0.0,0.0,0,0,0,0,30,10.3,10,5,9999,99999,9,999999999,0.0,999,999,99
3023,2,11,24,0,*?*?*?*?*?*?*?*?*?*?*?*?*?*?*?*?*?*?*?*?*?*?,7.7,7.7,100,99931.7,0,-0,313,0.0,-0.0,0.0,0,0,0,0,70,11.8,10,5,9999,99999,9,999999999,0.0,999,999,99
3023,2,12,1,0,*?*?*?*?*?*?*?*?*?*?*?*?*?*?*?*?*?*?*?*?*?*?,8.2,6.1,86,101530,0,-0,316,0.0,-0.0,0.0,0,0,0,0,32,10.8,10,5,9999,99999,9,999999999,0.0,999,999,99
3023,2,12,2,0,*?*?*?*?*?*?*?*?*?*?*?*?*?*?*?*?*?*?*?*?*?*?,8.6,5.6,81,101530,0,-0,318,0.0,-0.0,0.0,0,0,0,0,33,9.8,10,5,9999,99999,9,999999999,0.0,999,999,99
3023,2,12,3,0,*?*?*?*?*?*?*?*?*?*?*?*?*?*?*?*?*?*?*?*?*?*?,8.3,5.6,82,101530,0,-0,316,0.0,-0.0,0.0,0,0,0,0,35,10.3,10,5,9999,99999,9,999999999,0.0,999,999,99
3023,2,12,4,0,*?*?*?*?*?*?*?*?*?*?*?*?*?*?*?*?*?*?*?*?*?*?,8.2,5.1,80,101530,0,-0,316,0.0,-0.0,0.0,0,0,0,0,37,10.8,10,5,9999,99999,9,999999999,0.0,999,999,99
3023,2,12,5,0,*?*?*?*?*?*?*?*?*?*?*?*?*?*?*?*?*?*?*?*?*?*?,7.8,4.6,80,101530,0,-0,314,0.0,-0.0,0.0,0,0,0,0,38,10.8,10,5,9999,99999,9,999999999,0.0,999,999,99
3023,2,12,6,0,*?*?*?*?*?*?*?*?*?*?*?*?*?*?*?*?*?*?*?*?*?*?,7.9,4.1,76,101530,0,-0,315,0.0,-0.0,0.0,0,0,0,0,40,8.8,10,5,9999,99999,9,999999999,0.0,999,999,99
3023,2,12,7,0,*?*?*?*?*?*?*?*?*?*?*?*?*?*?*?*?*?*?*?*?*?*?,8.3,4.3,76,101530,8,1337,316,0.0,0.0,0.0,0,0,0,0,40,7.7,10,5,9999,99999,9,999999999,0.0,999,999,99
3023,2,12,8,0,*?*?*?*?*?*?*?*?*?*?*?*?*?*?*?*?*?*?*?*?*?*?,8.0,4.5,77,101530,208,1404,315,26.5,0.0,26.5,3117,0,3121,1029,40,8.8,10,5,9999,99999,9,999999999,0.0,999,999,99
3023,2,12,9,0,*?*?*?*?*?*?*?*?*?*?*?*?*?*?*?*?*?*?*?*?*?*?,7.6,3.9,77,101530,375,1402,313,59.3,0.0,59.3,6925,0,6942,2390,40,8.2,10,5,9999,99999,9,999999999,0.0,999,999,99
3023,2,12,10,0,*?*?*?*?*?*?*?*?*?*?*?*?*?*?*?*?*?*?*?*?*?*?,8.8,4.6,75,101530,499,1402,319,83.7,0.0,83.7,9802,0,9831,3513,40,8.8,10,5,9999,99999,9,999999999,0.0,999,999,99
3023,2,12,11,0,*?*?*?*?*?*?*?*?*?*?*?*?*?*?*?*?*?*?*?*?*?*?,9.9,5.1,71,101530,572,1403,324,97.9,0.0,97.9,11503,0,11540,4213,40,7.7,10,5,9999,99999,9,999999999,0.0,999,999,99
3023,2,12,12,0,*?*?*?*?*?*?*?*?*?*?*?*?*?*?*?*?*?*?*?*?*?*?,10.3,5.6,72,101530,587,1401,325,101.0,0.0,101.0,11874,0,11913,4369,40,9.3,10,5,9999,99999,9,999999999,0.0,999,999,99
3023,2,12,13,0,*?*?*?*?*?*?*?*?*?*?*?*?*?*?*?*?*?*?*?*?*?*?,10.0,6.2,77,101530,545,1401,324,92.7,0.0,92.7,10885,0,10919,3956,40,9.8,10,5,9999,99999,9,999999999,0.0,999,999,99
3023,2,12,14,0,*?*?*?*?*?*?*?*?*?*?*?*?*?*?*?*?*?*?*?*?*?*?,10.4,6.6,77,101530,449,1403,321,128.1,53.3,111.1,14066,4889,12548,3052,40,8.2,9,5,9999,99999,9,999999999,0.0,999,999,99
3023,2,12,15,0,*?*?*?*?*?*?*?*?*?*?*?*?*?*?*?*?*?*?*?*?*?*?,10.1,6.6,78,101530,304,1404,324,45.3,0.0,45.3,5291,0,5302,1789,40,8.2,10,5,9999,99999,9,999999999,0.0,999,999,99
3023,2,12,16,0,*?*?*?*?*?*?*?*?*?*?*?*?*?*?*?*?*?*?*?*?*?*?,10.3,6.2,75,101530,120,1399,325,9.4,0.0,9.4,1143,-0,1143,371,40,8.2,10,5,9999,99999,9,999999999,0.0,999,999,99
3023,2,12,17,0,*?*?*?*?*?*?*?*?*?*?*?*?*?*?*?*?*?*?*?*?*?*?,9.6,6.9,82,101530,0,-0,322,0.0,-0.0,0.0,0,0,0,0,40,10.3,10,5,9999,99999,9,999999999,0.0,999,999,99
3023,2,12,18,0,*?*?*?*?*?*?*?*?*?*?*?*?*?*?*?*?*?*?*?*?*?*?,9.5,7.7,88,101530,0,-0,321,0.0,-0.0,0.0,0,0,0,0,40,11.8,10,5,9999,99999,9,999999999,0.0,999,999,99
3023,2,12,19,0,*?*?*?*?*?*?*?*?*?*?*?*?*?*?*?*?*?*?*?*?*?*?,9.6,7.0,83,101530,0,-0,322,0.0,-0.0,0.0,0,0,0,0,40,11.8,10,5,9999,99999,9,999999999,0.0,999,999,99
3023,2,12,20,0,*?*?*?*?*?*?*?*?*?*?*?*?*?*?*?*?*?*?*?*?*?*?,9.6,6.9,82,101530,0,-0,322,0.0,-0.0,0.0,0,0,0,0,40,10.3,10,5,9999,99999,9,999999999,0.0,999,999,99
3023,2,12,21,0,*?*?*?*?*?*?*?*?*?*?*?*?*?*?*?*?*?*?*?*?*?*?,8.5,6.4,86,101530,0,-0,317,0.0,-0.0,0.0,0,0,0,0,40,10.3,10,5,9999,99999,9,999999999,0.0,999,999,99
3023,2,12,22,0,*?*?*?*?*?*?*?*?*?*?*?*?*?*?*?*?*?*?*?*?*?*?,9.1,6.7,84,101530,0,-0,320,0.0,-0.0,0.0,0,0,0,0,40,10.3,10,5,9999,99999,9,999999999,0.0,999,999,99
3023,2,12,23,0,*?*?*?*?*?*?*?*?*?*?*?*?*?*?*?*?*?*?*?*?*?*?,8.9,6.6,85,101530,0,-0,319,0.0,-0.0,0.0,0,0,0,0,40,10.3,10,5,9999,99999,9,999999999,0.0,999,999,99
3023,2,12,24,0,*?*?*?*?*?*?*?*?*?*?*?*?*?*?*?*?*?*?*?*?*?*?,7.6,6.6,93,101530,0,-0,313,0.0,-0.0,0.0,0,0,0,0,30,11.8,10,5,9999,99999,9,999999999,0.0,999,999,99
3023,2,13,1,0,*?*?*?*?*?*?*?*?*?*?*?*?*?*?*?*?*?*?*?*?*?*?,9.1,7.1,86,102113,0,-0,320,0.0,-0.0,0.0,0,0,0,0,50,10.8,10,5,9999,99999,9,999999999,0.0,999,999,99
3023,2,13,2,0,*?*?*?*?*?*?*?*?*?*?*?*?*?*?*?*?*?*?*?*?*?*?,9.5,7.4,86,102113,0,-0,321,0.0,-0.0,0.0,0,0,0,0,60,9.8,10,5,9999,99999,9,999999999,0.0,999,999,99
3023,2,13,3,0,*?*?*?*?*?*?*?*?*?*?*?*?*?*?*?*?*?*?*?*?*?*?,9.5,7.7,87,102113,0,-0,321,0.0,-0.0,0.0,0,0,0,0,70,10.3,10,5,9999,99999,9,999999999,0.0,999,999,99
3023,2,13,4,0,*?*?*?*?*?*?*?*?*?*?*?*?*?*?*?*?*?*?*?*?*?*?,9.0,7.1,87,102113,0,-0,319,0.0,-0.0,0.0,0,0,0,0,80,10.8,10,5,9999,99999,9,999999999,0.0,999,999,99
3023,2,13,5,0,*?*?*?*?*?*?*?*?*?*?*?*?*?*?*?*?*?*?*?*?*?*?,8.2,7.0,91,102113,0,-0,316,0.0,-0.0,0.0,0,0,0,0,90,10.8,10,5,9999,99999,9,999999999,0.0,999,999,99
3023,2,13,6,0,*?*?*?*?*?*?*?*?*?*?*?*?*?*?*?*?*?*?*?*?*?*?,8.5,7.0,89,102113,0,-0,317,0.0,-0.0,0.0,0,0,0,0,100,8.8,10,5,9999,99999,9,999999999,0.0,999,999,99
3023,2,13,7,0,*?*?*?*?*?*?*?*?*?*?*?*?*?*?*?*?*?*?*?*?*?*?,7.8,6.4,89,102113,15,1399,314,0.0,0.0,0.0,0,0,0,0,107,7.7,10,5,9999,99999,9,999999999,0.0,999,999,99
3023,2,13,8,0,*?*?*?*?*?*?*?*?*?*?*?*?*?*?*?*?*?*?*?*?*?*?,7.2,6.2,92,102113,215,1405,307,48.4,42.1,42.0,5375,2921,4986,888,113,8.8,9,5,9999,99999,9,999999999,0.0,999,999,99
3023,2,13,9,0,*?*?*?*?*?*?*?*?*?*?*?*?*?*?*?*?*?*?*?*?*?*?,9.1,7.3,87,102113,382,1401,316,105.5,51.5,91.5,11579,4547,10344,2449,120,8.2,9,5,9999,99999,9,999999999,0.0,999,999,99
3023,2,13,10,0,*?*?*?*?*?*?*?*?*?*?*?*?*?*?*?*?*?*?*?*?*?*?,10.9,8.0,81,102113,506,1401,324,147.8,54.4,128.2,16237,5125,14470,3608,127,8.8,9,5,9999,99999,9,999999999,0.0,999,999,99
3023,2,13,11,0,*?*?*?*?*?*?*?*?*?*?*?*?*?*?*?*?*?*?*?*?*?*?,13.1,8.9,74,102113,579,1402,334,172.5,55.6,149.6,18961,5357,16878,4351,133,7.7,9,5,9999,99999,9,999999999,0.0,999,999,99
3023,2,13,12,0,*?*?*?*?*?*?*?*?*?*?*?*?*?*?*?*?*?*?*?*?*?*?,14.9,8.1,63,102113,595,1403,342,177.9,55.8,154.2,19554,5400,17402,4520,140,9.3,9,5,9999,99999,9,999999999,0.0,999,999,99
3023,2,13,13,0,*?*?*?*?*?*?*?*?*?*?*?*?*?*?*?*?*?*?*?*?*?*?,14.9,7.0,58,102113,553,1403,342,163.6,55.2,141.8,17974,5280,16006,4077,142,9.8,9,5,9999,99999,9,999999999,0.0,999,999,99
3023,2,13,14,0,*?*?*?*?*?*?*?*?*?*?*?*?*?*?*?*?*?*?*?*?*?*?,15.0,6.1,54,102113,456,1403,343,130.6,53.4,113.2,14336,4921,12787,3120,143,8.2,9,5,9999,99999,9,999999999,0.0,999,999,99
3023,2,13,15,0,*?*?*?*?*?*?*?*?*?*?*?*?*?*?*?*?*?*?*?*?*?*?,14.9,5.6,53,102113,311,1404,342,81.1,48.7,70.3,8900,4059,7967,1839,145,8.2,9,5,9999,99999,9,999999999,0.0,999,999,99
3023,2,13,16,0,*?*?*?*?*?*?*?*?*?*?*?*?*?*?*?*?*?*?*?*?*?*?,14.6,5.6,54,102113,127,1402,341,18.6,27.3,16.1,2119,1452,1987,334,147,8.2,9,5,9999,99999,9,999999999,0.0,999,999,99
3023,2,13,17,0,*?*?*?*?*?*?*?*?*?*?*?*?*?*?*?*?*?*?*?*?*?*?,14.2,5.5,55,102113,0,-0,344,0.0,-0.0,0.0,0,0,0,0,148,10.3,10,5,9999,99999,9,999999999,0.0,999,999,99
3023,2,13,18,0,*?*?*?*?*?*?*?*?*?*?*?*?*?*?*?*?*?*?*?*?*?*?,12.7,6.2,64,102113,0,-0,336,0.0,-0.0,0.0,0,0,0,0,150,11.8,10,5,9999,99999,9,999999999,0.0,999,999,99
3023,2,13,19,0,*?*?*?*?*?*?*?*?*?*?*?*?*?*?*?*?*?*?*?*?*?*?,11.9,5.0,62,102113,0,-0,333,0.0,-0.0,0.0,0,0,0,0,153,11.8,10,5,9999,99999,9,999999999,0.0,999,999,99
3023,2,13,20,0,*?*?*?*?*?*?*?*?*?*?*?*?*?*?*?*?*?*?*?*?*?*?,11.4,5.6,66,102113,0,-0,330,0.0,-0.0,0.0,0,0,0,0,157,10.3,10,5,9999,99999,9,999999999,0.0,999,999,99
3023,2,13,21,0,*?*?*?*?*?*?*?*?*?*?*?*?*?*?*?*?*?*?*?*?*?*?,10.9,5.8,70,102113,0,-0,328,0.0,-0.0,0.0,0,0,0,0,160,10.3,10,5,9999,99999,9,999999999,0.0,999,999,99
3023,2,13,22,0,*?*?*?*?*?*?*?*?*?*?*?*?*?*?*?*?*?*?*?*?*?*?,10.0,5.5,72,102113,0,-0,324,0.0,-0.0,0.0,0,0,0,0,163,10.3,10,5,9999,99999,9,999999999,0.0,999,999,99
3023,2,13,23,0,*?*?*?*?*?*?*?*?*?*?*?*?*?*?*?*?*?*?*?*?*?*?,9.4,5.1,73,102113,0,-0,321,0.0,-0.0,0.0,0,0,0,0,167,10.3,10,5,9999,99999,9,999999999,0.0,999,999,99
3023,2,13,24,0,*?*?*?*?*?*?*?*?*?*?*?*?*?*?*?*?*?*?*?*?*?*?,8.8,6.9,86,102113,0,-0,318,0.0,-0.0,0.0,0,0,0,0,40,11.8,10,5,9999,99999,9,999999999,0.0,999,999,99
3023,2,14,1,0,*?*?*?*?*?*?*?*?*?*?*?*?*?*?*?*?*?*?*?*?*?*?,8.7,6.2,84,101139,0,-0,318,0.0,-0.0,0.0,0,0,0,0,172,10.8,10,5,9999,99999,9,999999999,0.0,999,999,99
3023,2,14,2,0,*?*?*?*?*?*?*?*?*?*?*?*?*?*?*?*?*?*?*?*?*?*?,8.7,6.7,87,101139,0,-0,318,0.0,-0.0,0.0,0,0,0,0,173,9.8,10,5,9999,99999,9,999999999,0.0,999,999,99
3023,2,14,3,0,*?*?*?*?*?*?*?*?*?*?*?*?*?*?*?*?*?*?*?*?*?*?,8.5,6.6,88,101139,0,-0,317,0.0,-0.0,0.0,0,0,0,0,175,10.3,10,5,9999,99999,9,999999999,0.0,999,999,99
3023,2,14,4,0,*?*?*?*?*?*?*?*?*?*?*?*?*?*?*?*?*?*?*?*?*?*?,7.8,6.9,93,101139,0,-0,314,0.0,-0.0,0.0,0,0,0,0,177,10.8,10,5,9999,99999,9,999999999,0.0,999,999,99
3023,2,14,5,0,*?*?*?*?*?*?*?*?*?*?*?*?*?*?*?*?*?*?*?*?*?*?,8.4,7.3,92,101139,0,-0,316,0.0,-0.0,0.0,0,0,0,0,178,10.8,10,5,9999,99999,9,999999999,0.0,999,999,99
3023,2,14,6,0,*?*?*?*?*?*?*?*?*?*?*?*?*?*?*?*?*?*?*?*?*?*?,7.2,6.2,93,101139,0,-0,311,0.0,-0.0,0.0,0,0,0,0,180,8.8,10,5,9999,99999,9,999999999,0.0,999,999,99
3023,2,14,7,0,*?*?*?*?*?*?*?*?*?*?*?*?*?*?*?*?*?*?*?*?*?*?,5.9,5.8,98,101139,22,1415,306,0.0,0.0,0.0,0,0,0,0,198,7.7,10,5,9999,99999,9,999999999,0.0,999,999,99
3023,2,14,8,0,*?*?*?*?*?*?*?*?*?*?*?*?*?*?*?*?*?*?*?*?*?*?,7.6,6.6,93,101139,221,1398,305,67.3,107.3,50.4,7179,7036,6106,920,217,8.8,8,4,9999,99999,9,999999999,0.0,999,999,99
3023,2,14,9,0,*?*?*?*?*?*?*?*?*?*?*?*?*?*?*?*?*?*?*?*?*?*?,9.3,8.5,95,101139,389,1400,317,108.0,51.7,93.6,11850,4589,10584,2513,235,8.2,9,5,9999,99999,9,999999999,0.0,999,999,99
3023,2,14,10,0,*?*?*?*?*?*?*?*?*?*?*?*?*?*?*?*?*?*?*?*?*?*?,12.3,9.7,84,101139,514,1402,323,235.5,229.3,151.4,24957,22095,17314,3146,253,8.8,7,4,9999,99999,9,999999999,0.0,999,999,99
3023,2,14,11,0,*?*?*?*?*?*?*?*?*?*?*?*?*?*?*?*?*?*?*?*?*?*?,14.8,10.8,76,101139,586,1401,332,304.1,325.7,167.9,32432,32527,19137,3562,272,7.7,6,3,9999,99999,9,999999999,0.0,999,999,99
3023,2,14,12,0,*?*?*?*?*?*?*?*?*?*?*?*?*?*?*?*?*?*?*?*?*?*?,17.2,11.2,68,101139,602,1402,347,282.6,234.8,181.7,30040,23586,20553,3925,290,9.3,7,4,9999,99999,9,999999999,0.0,999,999,99
3023,2,14,13,0,*?*?*?*?*?*?*?*?*?*?*?*?*?*?*?*?*?*?*?*?*?*?,17.5,11.0,65,101139,560,1402,352,220.1,138.8,164.6,23999,13660,18694,3854,287,9.8,8,4,9999,99999,9,999999999,0.0,999,999,99
3023,2,14,14,0,*?*?*?*?*?*?*?*?*?*?*?*?*?*?*?*?*?*?*?*?*?*?,17.6,11.5,67,101139,463,1402,349,208.3,225.2,133.9,22053,20994,15424,2727,283,8.2,7,4,9999,99999,9,999999999,0.0,999,999,99
3023,2,14,15,0,*?*?*?*?*?*?*?*?*?*?*?*?*?*?*?*?*?*?*?*?*?*?,17.3,9.9,62,101139,317,1399,350,110.6,123.1,82.8,12080,10135,9571,1796,280,8.2,8,4,9999,99999,9,999999999,0.0,999,999,99
3023,2,14,16,0,*?*?*?*?*?*?*?*?*?*?*?*?*?*?*?*?*?*?*?*?*?*?,17.5,10.9,65,101139,134,1405,352,27.6,73.0,20.7,3035,3418,2652,348,277,8.2,8,4,9999,99999,9,999999999,0.0,999,999,99
3023,2,14,17,0,*?*?*?*?*?*?*?*?*?*?*?*?*?*?*?*?*?*?*?*?*?*?,16.0,10.3,69,101139,0,-0,351,0.0,-0.0,0.0,0,0,0,0,273,10.3,10,5,9999,99999,9,999999999,0.4,999,999,99
3023,2,14,18,0,*?*?*?*?*?*?*?*?*?*?*?*?*?*?*?*?*?*?*?*?*?*?,13.8,9.6,76,101139,0,-0,341,0.0,-0.0,0.0,0,0,0,0,270,11.8,10,5,9999,99999,9,999999999,0.3,999,999,99
3023,2,14,19,0,*?*?*?*?*?*?*?*?*?*?*?*?*?*?*?*?*?*?*?*?*?*?,12.9,9.2,78,101139,0,-0,337,0.0,-0.0,0.0,0,0,0,0,270,11.8,10,5,9999,99999,9,999999999,0.0,999,999,99
3023,2,14,20,0,*?*?*?*?*?*?*?*?*?*?*?*?*?*?*?*?*?*?*?*?*?*?,12.4,9.2,81,101139,0,-0,334,0.0,-0.0,0.0,0,0,0,0,270,10.3,10,5,9999,99999,9,999999999,0.7,999,999,99
3023,2,14,21,0,*?*?*?*?*?*?*?*?*?*?*?*?*?*?*?*?*?*?*?*?*?*?,11.6,8.7,82,101139,0,-0,331,0.0,-0.0,0.0,0,0,0,0,270,10.3,10,5,9999,99999,9,999999999,0.1,999,999,99
3023,2,14,22,0,*?*?*?*?*?*?*?*?*?*?*?*?*?*?*?*?*?*?*?*?*?*?,10.4,9.4,94,101139,0,-0,325,0.0,-0.0,0.0,0,0,0,0,270,10.3,10,5,9999,99999,9,999999999,0.0,999,999,99
3023,2,14,23,0,*?*?*?*?*?*?*?*?*?*?*?*?*?*?*?*?*?*?*?*?*?*?,9.7,9.3,97,101139,0,-0,322,0.0,-0.0,0.0,0,0,0,0,270,10.3,10,5,9999,99999,9,999999999,0.0,999,999,99
3023,2,14,24,0,*?*?*?*?*?*?*?*?*?*?*?*?*?*?*?*?*?*?*?*?*?*?,8.8,5.6,81,101139,0,-0,319,0.0,-0.0,0.0,0,0,0,0,170,11.8,10,5,9999,99999,9,999999999,0.0,999,999,99
3023,2,15,1,0,*?*?*?*?*?*?*?*?*?*?*?*?*?*?*?*?*?*?*?*?*?*?,8.6,8.0,94,101985,0,-0,317,0.0,-0.0,0.0,0,0,0,0,272,10.8,10,5,9999,99999,9,999999999,0.0,999,999,99
3023,2,15,2,0,*?*?*?*?*?*?*?*?*?*?*?*?*?*?*?*?*?*?*?*?*?*?,8.1,7.4,93,101985,0,-0,315,0.0,-0.0,0.0,0,0,0,0,273,9.8,10,5,9999,99999,9,999999999,2.1,999,999,99
3023,2,15,3,0,*?*?*?*?*?*?*?*?*?*?*?*?*?*?*?*?*?*?*?*?*?*?,7.5,6.9,94,101985,0,-0,312,0.0,-0.0,0.0,0,0,0,0,275,10.3,10,5,9999,99999,9,999999999,0.0,999,999,99
3023,2,15,4,0,*?*?*?*?*?*?*?*?*?*?*?*?*?*?*?*?*?*?*?*?*?*?,7.0,6.2,93,101985,0,-0,310,0.0,-0.0,0.0,0,0,0,0,277,10.8,10,5,9999,99999,9,999999999,0.7,999,999,99
3023,2,15,5,0,*?*?*?*?*?*?*?*?*?*?*?*?*?*?*?*?*?*?*?*?*?*?,7.4,5.8,87,101985,0,-0,312,0.0,-0.0,0.0,0,0,0,0,278,10.8,10,5,9999,99999,9,999999999,1.3,999,999,99
3023,2,15,6,0,*?*?*?*?*?*?*?*?*?*?*?*?*?*?*?*?*?*?*?*?*?*?,7.9,5.9,86,101985,0,-0,314,0.0,-0.0,0.0,0,0,0,0,280,8.8,10,5,9999,99999,9,999999999,0.0,999,999,99
3023,2,15,7,0,*?*?*?*?*?*?*?*?*?*?*?*?*?*?*?*?*?*?*?*?*?*?,7.7,5.1,82,101985,29,1418,314,0.0,0.0,0.0,0,0,0,0,278,7.7,10,5,9999,99999,9,999999999,0.0,999,999,99
3023,2,15,8,0,*?*?*?*?*?*?*?*?*?*?*?*?*?*?*?*?*?*?*?*?*?*?,7.5,5.0,82,101985,229,1404,313,30.6,0.0,30.6,3593,0,3599,1192,277,8.8,10,5,9999,99999,9,999999999,0.0,999,999,99
3023,2,15,9,0,*?*?*?*?*?*?*?*?*?*?*?*?*?*?*?*?*?*?*?*?*?*?,8.5,5.3,78,101985,396,1399,317,63.6,0.0,63.6,7424,0,7443,2579,275,8.2,10,5,9999,99999,9,999999999,0.1,999,999,99
3023,2,15,10,0,*?*?*?*?*?*?*?*?*?*?*?*?*?*?*?*?*?*?*?*?*?*?,10.2,5.3,69,101985,521,1401,325,88.0,0.0,88.0,10319,0,10349,3724,273,8.8,10,5,9999,99999,9,999999999,0.7,999,999,99
3023,2,15,11,0,*?*?*?*?*?*?*?*?*?*?*?*?*?*?*?*?*?*?*?*?*?*?,11.7,5.9,66,101985,593,1400,332,102.3,0.0,102.3,12031,0,12070,4435,272,7.7,10,5,9999,99999,9,999999999,0.1,999,999,99
3023,2,15,12,0,*?*?*?*?*?*?*?*?*?*?*?*?*?*?*?*?*?*?*?*?*?*?,12.4,6.2,64,101985,609,1400,335,105.4,0.0,105.4,12405,0,12446,4593,270,9.3,10,5,9999,99999,9,999999999,0.0,999,999,99
3023,2,15,13,0,*?*?*?*?*?*?*?*?*?*?*?*?*?*?*?*?*?*?*?*?*?*?,12.0,5.3,62,101985,567,1401,333,97.1,0.0,97.1,11407,0,11443,4173,280,9.8,10,5,9999,99999,9,999999999,0.0,999,999,99
3023,2,15,14,0,*?*?*?*?*?*?*?*?*?*?*?*?*?*?*?*?*?*?*?*?*?*?,12.4,5.6,62,101985,470,1401,335,78.0,0.0,78.0,9128,0,9154,3243,290,8.2,10,5,9999,99999,9,999999999,0.0,999,999,99
3023,2,15,15,0,*?*?*?*?*?*?*?*?*?*?*?*?*?*?*?*?*?*?*?*?*?*?,12.2,5.6,63,101985,324,1399,334,49.4,0.0,49.4,5769,0,5781,1961,300,8.2,10,5,9999,99999,9,999999999,0.0,999,999,99
3023,2,15,16,0,*?*?*?*?*?*?*?*?*?*?*?*?*?*?*?*?*?*?*?*?*?*?,11.9,6.1,66,101985,140,1397,333,13.3,0.0,13.3,1601,-0,1602,522,310,8.2,10,5,9999,99999,9,999999999,0.1,999,999,99
3023,2,15,17,0,*?*?*?*?*?*?*?*?*?*?*?*?*?*?*?*?*?*?*?*?*?*?,11.2,5.3,65,101985,0,-0,330,0.0,-0.0,0.0,0,0,0,0,320,10.3,10,5,9999,99999,9,999999999,0.0,999,999,99
3023,2,15,18,0,*?*?*?*?*?*?*?*?*?*?*?*?*?*?*?*?*?*?*?*?*?*?,10.6,4.3,63,101985,0,-0,327,0.0,-0.0,0.0,0,0,0,0,330,11.8,10,5,9999,99999,9,999999999,0.0,999,999,99
3023,2,15,19,0,*?*?*?*?*?*?*?*?*?*?*?*?*?*?*?*?*?*?*?*?*?*?,10.3,5.5,70,101985,0,-0,325,0.0,-0.0,0.0,0,0,0,0,313,11.8,10,5,9999,99999,9,999999999,0.8,999,999,99
3023,2,15,20,0,*?*?*?*?*?*?*?*?*?*?*?*?*?*?*?*?*?*?*?*?*?*?,10.4,6.6,76,101985,0,-0,326,0.0,-0.0,0.0,0,0,0,0,297,10.3,10,5,9999,99999,9,999999999,2.5,999,999,99
3023,2,15,21,0,*?*?*?*?*?*?*?*?*?*?*?*?*?*?*?*?*?*?*?*?*?*?,8.6,5.9,82,101985,0,-0,318,0.0,-0.0,0.0,0,0,0,0,280,10.3,10,5,9999,99999,9,999999999,2.6,999,999,99
3023,2,15,22,0,*?*?*?*?*?*?*?*?*?*?*?*?*?*?*?*?*?*?*?*?*?*?,9.4,6.1,78,101985,0,-0,321,0.0,-0.0,0.0,0,0,0,0,263,10.3,10,5,9999,99999,9,999999999,1.9,999,999,99
3023,2,15,23,0,*?*?*?*?*?*?*?*?*?*?*?*?*?*?*?*?*?*?*?*?*?*?,8.8,5.6,79,101985,0,-0,319,0.0,-0.0,0.0,0,0,0,0,247,10.3,10,5,9999,99999,9,999999999,2.2,999,999,99
3023,2,15,24,0,*?*?*?*?*?*?*?*?*?*?*?*?*?*?*?*?*?*?*?*?*?*?,9.1,8.7,95,101985,0,-0,319,0.0,-0.0,0.0,0,0,0,0,270,11.8,10,5,9999,99999,9,999999999,0.0,999,999,99
3023,2,16,1,0,*?*?*?*?*?*?*?*?*?*?*?*?*?*?*?*?*?*?*?*?*?*?,7.3,5.3,87,102354,0,-0,312,0.0,-0.0,0.0,0,0,0,0,208,10.8,10,5,9999,99999,9,999999999,0.3,999,999,99
3023,2,16,2,0,*?*?*?*?*?*?*?*?*?*?*?*?*?*?*?*?*?*?*?*?*?*?,6.6,5.1,90,102354,0,-0,309,0.0,-0.0,0.0,0,0,0,0,187,9.8,10,5,9999,99999,9,999999999,0.4,999,999,99
3023,2,16,3,0,*?*?*?*?*?*?*?*?*?*?*?*?*?*?*?*?*?*?*?*?*?*?,7.5,5.0,83,102354,0,-0,313,0.0,-0.0,0.0,0,0,0,0,165,10.3,10,5,9999,99999,9,999999999,0.0,999,999,99
3023,2,16,4,0,*?*?*?*?*?*?*?*?*?*?*?*?*?*?*?*?*?*?*?*?*?*?,6.8,4.6,85,102354,0,-0,310,0.0,-0.0,0.0,0,0,0,0,143,10.8,10,5,9999,99999,9,999999999,0.7,999,999,99
3023,2,16,5,0,*?*?*?*?*?*?*?*?*?*?*?*?*?*?*?*?*?*?*?*?*?*?,6.5,5.1,91,102354,0,-0,308,0.0,-0.0,0.0,0,0,0,0,122,10.8,10,5,9999,99999,9,999999999,0.0,999,999,99
3023,2,16,6,0,*?*?*?*?*?*?*?*?*?*?*?*?*?*?*?*?*?*?*?*?*?*?,6.2,5.0,92,102354,0,-0,307,0.0,-0.0,0.0,0,0,0,0,100,8.8,10,5,9999,99999,9,999999999,0.0,999,999,99
3023,2,16,7,0,*?*?*?*?*?*?*?*?*?*?*?*?*?*?*?*?*?*?*?*?*?*?,5.7,4.5,92,102354,36,1415,305,0.0,0.0,0.0,0,0,0,0,113,7.7,10,5,9999,99999,9,999999999,0.0,999,999,99
3023,2,16,8,0,*?*?*?*?*?*?*?*?*?*?*?*?*?*?*?*?*?*?*?*?*?*?,6.7,6.2,97,102354,236,1402,309,32.1,0.0,32.1,3756,0,3762,1248,127,8.8,10,5,9999,99999,9,999999999,0.0,999,999,99
3023,2,16,9,0,*?*?*?*?*?*?*?*?*?*?*?*?*?*?*?*?*?*?*?*?*?*?,7.7,6.9,94,102354,404,1401,309,113.0,52.1,98.0,12403,4670,11075,2645,140,8.2,9,5,9999,99999,9,999999999,0.0,999,999,99
3023,2,16,10,0,*?*?*?*?*?*?*?*?*?*?*?*?*?*?*?*?*?*?*?*?*?*?,9.0,7.3,89,102354,528,1400,311,206.0,137.6,154.1,22456,13362,17529,3566,153,8.8,8,4,9999,99999,9,999999999,0.0,999,999,99
3023,2,16,11,0,*?*?*?*?*?*?*?*?*?*?*?*?*?*?*?*?*?*?*?*?*?*?,11.3,7.3,76,102354,601,1401,313,313.1,326.8,172.8,33406,32839,19666,3693,167,7.7,6,3,9999,99999,9,999999999,0.0,999,999,99
3023,2,16,12,0,*?*?*?*?*?*?*?*?*?*?*?*?*?*?*?*?*?*?*?*?*?*?,12.5,7.0,69,102354,616,1399,319,322.4,328.0,177.9,34415,33144,20210,3833,180,9.3,6,3,9999,99999,9,999999999,0.0,999,999,99
3023,2,16,13,0,*?*?*?*?*?*?*?*?*?*?*?*?*?*?*?*?*?*?*?*?*?*?,12.1,7.4,72,102354,574,1400,317,297.3,324.8,164.1,31696,32280,18735,3465,180,9.8,6,3,9999,99999,9,999999999,0.0,999,999,99
3023,2,16,14,0,*?*?*?*?*?*?*?*?*?*?*?*?*?*?*?*?*?*?*?*?*?*?,12.2,8.1,76,102354,477,1400,326,182.9,135.3,136.8,19925,12793,15607,3110,180,8.2,8,4,9999,99999,9,999999999,0.0,999,999,99
3023,2,16,15,0,*?*?*?*?*?*?*?*?*?*?*?*?*?*?*?*?*?*?*?*?*?*?,12.5,8.4,76,102354,331,1399,331,88.3,49.6,76.6,9688,4218,8666,2014,180,8.2,9,5,9999,99999,9,999999999,0.0,999,999,99
3023,2,16,16,0,*?*?*?*?*?*?*?*?*?*?*?*?*?*?*?*?*?*?*?*?*?*?,12.3,7.9,74,102354,147,1400,322,39.9,135.6,25.6,4286,7176,3637,446,180,8.2,7,4,9999,99999,9,999999999,0.3,999,999,99
3023,2,16,17,0,*?*?*?*?*?*?*?*?*?*?*?*?*?*?*?*?*?*?*?*?*?*?,12.0,8.7,80,102354,0,-0,329,0.0,-0.0,0.0,0,0,0,0,180,10.3,9,5,9999,99999,9,999999999,0.0,999,999,99
3023,2,16,18,0,*?*?*?*?*?*?*?*?*?*?*?*?*?*?*?*?*?*?*?*?*?*?,10.5,8.3,86,102354,0,-0,326,0.0,-0.0,0.0,0,0,0,0,180,11.8,10,5,9999,99999,9,999999999,0.0,999,999,99
3023,2,16,19,0,*?*?*?*?*?*?*?*?*?*?*?*?*?*?*?*?*?*?*?*?*?*?,9.5,7.0,84,102354,0,-0,321,0.0,-0.0,0.0,0,0,0,0,170,11.8,10,5,9999,99999,9,999999999,0.0,999,999,99
3023,2,16,20,0,*?*?*?*?*?*?*?*?*?*?*?*?*?*?*?*?*?*?*?*?*?*?,9.2,7.1,87,102354,0,-0,320,0.0,-0.0,0.0,0,0,0,0,160,10.3,10,5,9999,99999,9,999999999,0.0,999,999,99
3023,2,16,21,0,*?*?*?*?*?*?*?*?*?*?*?*?*?*?*?*?*?*?*?*?*?*?,9.2,6.7,84,102354,0,-0,320,0.0,-0.0,0.0,0,0,0,0,150,10.3,10,5,9999,99999,9,999999999,0.0,999,999,99
3023,2,16,22,0,*?*?*?*?*?*?*?*?*?*?*?*?*?*?*?*?*?*?*?*?*?*?,8.2,5.8,85,102354,0,-0,316,0.0,-0.0,0.0,0,0,0,0,140,10.3,10,5,9999,99999,9,999999999,0.0,999,999,99
3023,2,16,23,0,*?*?*?*?*?*?*?*?*?*?*?*?*?*?*?*?*?*?*?*?*?*?,8.0,5.8,85,102354,0,-0,315,0.0,-0.0,0.0,0,0,0,0,130,10.3,10,5,9999,99999,9,999999999,0.0,999,999,99
3023,2,16,24,0,*?*?*?*?*?*?*?*?*?*?*?*?*?*?*?*?*?*?*?*?*?*?,8.1,5.5,83,102354,0,-0,315,0.0,-0.0,0.0,0,0,0,0,230,11.8,10,5,9999,99999,9,999999999,0.0,999,999,99
3023,2,17,1,0,*?*?*?*?*?*?*?*?*?*?*?*?*?*?*?*?*?*?*?*?*?*?,8.0,6.2,88,102165,0,-0,315,0.0,-0.0,0.0,0,0,0,0,113,10.8,10,5,9999,99999,9,999999999,0.1,999,999,99
3023,2,17,2,0,*?*?*?*?*?*?*?*?*?*?*?*?*?*?*?*?*?*?*?*?*?*?,7.8,6.6,91,102165,0,-0,314,0.0,-0.0,0.0,0,0,0,0,107,9.8,10,5,9999,99999,9,999999999,0.0,999,999,99
3023,2,17,3,0,*?*?*?*?*?*?*?*?*?*?*?*?*?*?*?*?*?*?*?*?*?*?,7.1,5.9,92,102165,0,-0,311,0.0,-0.0,0.0,0,0,0,0,100,10.3,10,5,9999,99999,9,999999999,0.0,999,999,99
3023,2,17,4,0,*?*?*?*?*?*?*?*?*?*?*?*?*?*?*?*?*?*?*?*?*?*?,8.0,5.9,86,102165,0,-0,315,0.0,-0.0,0.0,0,0,0,0,93,10.8,10,5,9999,99999,9,999999999,0.0,999,999,99
3023,2,17,5,0,*?*?*?*?*?*?*?*?*?*?*?*?*?*?*?*?*?*?*?*?*?*?,7.0,4.8,86,102165,0,-0,311,0.0,-0.0,0.0,0,0,0,0,87,10.8,10,5,9999,99999,9,999999999,0.0,999,999,99
3023,2,17,6,0,*?*?*?*?*?*?*?*?*?*?*?*?*?*?*?*?*?*?*?*?*?*?,5.8,4.5,90,102165,0,-0,305,0.0,-0.0,0.0,0,0,0,0,80,8.8,10,5,9999,99999,9,999999999,0.0,999,999,99
3023,2,17,7,0,*?*?*?*?*?*?*?*?*?*?*?*?*?*?*?*?*?*?*?*?*?*?,6.9,5.5,90,102165,43,1410,306,0.0,0.0,0.0,0,0,0,0,92,7.7,9,5,9999,99999,9,999999999,0.0,999,999,99
3023,2,17,8,0,*?*?*?*?*?*?*?*?*?*?*?*?*?*?*?*?*?*?*?*?*?*?,7.9,6.9,93,102165,243,1400,298,101.1,260.9,55.8,10553,18213,7390,1007,103,8.8,6,3,9999,99999,9,999999999,0.0,999,999,99
3023,2,17,9,0,*?*?*?*?*?*?*?*?*?*?*?*?*?*?*?*?*?*?*?*?*?*?,9.5,8.9,95,102165,411,1399,303,214.0,382.5,101.6,22300,33480,12954,1903,115,8.2,5,3,9999,99999,9,999999999,0.0,999,999,99
3023,2,17,10,0,*?*?*?*?*?*?*?*?*?*?*?*?*?*?*?*?*?*?*?*?*?*?,11.9,8.9,81,102165,536,1401,317,274.6,321.4,151.6,29234,31372,17385,3146,127,8.8,6,3,9999,99999,9,999999999,0.0,999,999,99
3023,2,17,11,0,*?*?*?*?*?*?*?*?*?*?*?*?*?*?*?*?*?*?*?*?*?*?,14.5,8.8,68,102165,608,1399,329,317.6,327.4,175.3,33896,32990,19930,3762,138,7.7,6,3,9999,99999,9,999999999,0.0,999,999,99
3023,2,17,12,0,*?*?*?*?*?*?*?*?*?*?*?*?*?*?*?*?*?*?*?*?*?*?,15.3,8.9,65,102165,624,1400,337,294.7,236.0,189.5,31352,23899,21375,4140,150,9.3,7,4,9999,99999,9,999999999,0.0,999,999,99
3023,2,17,13,0,*?*?*?*?*?*?*?*?*?*?*?*?*?*?*?*?*?*?*?*?*?*?,15.9,9.2,64,102165,582,1401,343,230.2,139.6,172.2,25108,13854,19528,4066,140,9.8,8,4,9999,99999,9,999999999,0.0,999,999,99
3023,2,17,14,0,*?*?*?*?*?*?*?*?*?*?*?*?*?*?*?*?*?*?*?*?*?*?,15.8,9.2,64,102165,484,1399,343,186.2,135.6,139.2,20284,12881,15881,3174,130,8.2,8,4,9999,99999,9,999999999,0.0,999,999,99
3023,2,17,15,0,*?*?*?*?*?*?*?*?*?*?*?*?*?*?*?*?*?*?*?*?*?*?,16.2,8.0,58,102165,338,1399,340,142.0,209.9,91.3,15021,17266,10726,1772,120,8.2,7,4,9999,99999,9,999999999,0.0,999,999,99
3023,2,17,16,0,*?*?*?*?*?*?*?*?*?*?*?*?*?*?*?*?*?*?*?*?*?*?,16.1,8.4,60,102165,154,1401,348,27.8,33.6,24.1,3129,1979,2922,503,110,8.2,9,5,9999,99999,9,999999999,0.0,999,999,99
3023,2,17,17,0,*?*?*?*?*?*?*?*?*?*?*?*?*?*?*?*?*?*?*?*?*?*?,15.1,8.9,66,102165,0,-0,347,0.0,-0.0,0.0,0,0,0,0,100,10.3,10,5,9999,99999,9,999999999,0.0,999,999,99
3023,2,17,18,0,*?*?*?*?*?*?*?*?*?*?*?*?*?*?*?*?*?*?*?*?*?*?,13.8,10.4,80,102165,0,-0,341,0.0,-0.0,0.0,0,0,0,0,90,11.8,10,5,9999,99999,9,999999999,0.0,999,999,99
3023,2,17,19,0,*?*?*?*?*?*?*?*?*?*?*?*?*?*?*?*?*?*?*?*?*?*?,11.8,9.9,87,102165,0,-0,331,0.0,-0.0,0.0,0,0,0,0,90,11.8,10,5,9999,99999,9,999999999,0.0,999,999,99
3023,2,17,20,0,*?*?*?*?*?*?*?*?*?*?*?*?*?*?*?*?*?*?*?*?*?*?,11.8,9.7,86,102165,0,-0,331,0.0,-0.0,0.0,0,0,0,0,90,10.3,10,5,9999,99999,9,999999999,0.0,999,999,99
3023,2,17,21,0,*?*?*?*?*?*?*?*?*?*?*?*?*?*?*?*?*?*?*?*?*?*?,10.2,9.6,95,102165,0,-0,324,0.0,-0.0,0.0,0,0,0,0,90,10.3,10,5,9999,99999,9,999999999,0.0,999,999,99
3023,2,17,22,0,*?*?*?*?*?*?*?*?*?*?*?*?*?*?*?*?*?*?*?*?*?*?,10.2,9.8,97,102165,0,-0,324,0.0,-0.0,0.0,0,0,0,0,90,10.3,10,5,9999,99999,9,999999999,0.0,999,999,99
3023,2,17,23,0,*?*?*?*?*?*?*?*?*?*?*?*?*?*?*?*?*?*?*?*?*?*?,9.1,9.1,99,102165,0,-0,319,0.0,-0.0,0.0,0,0,0,0,90,10.3,10,5,9999,99999,9,999999999,0.0,999,999,99
3023,2,17,24,0,*?*?*?*?*?*?*?*?*?*?*?*?*?*?*?*?*?*?*?*?*?*?,7.9,6.1,87,102165,0,-0,314,0.0,-0.0,0.0,0,0,0,0,120,11.8,10,5,9999,99999,9,999999999,0.0,999,999,99
3023,2,18,1,0,*?*?*?*?*?*?*?*?*?*?*?*?*?*?*?*?*?*?*?*?*?*?,7.6,6.6,92,102037,0,-0,313,0.0,-0.0,0.0,0,0,0,0,88,10.8,10,5,9999,99999,9,999999999,0.0,999,999,99
3023,2,18,2,0,*?*?*?*?*?*?*?*?*?*?*?*?*?*?*?*?*?*?*?*?*?*?,7.1,5.3,87,102037,0,-0,311,0.0,-0.0,0.0,0,0,0,0,87,9.8,10,5,9999,99999,9,999999999,0.0,999,999,99
3023,2,18,3,0,*?*?*?*?*?*?*?*?*?*?*?*?*?*?*?*?*?*?*?*?*?*?,7.6,4.6,80,102037,0,-0,313,0.0,-0.0,0.0,0,0,0,0,85,10.3,10,5,9999,99999,9,999999999,0.0,999,999,99
3023,2,18,4,0,*?*?*?*?*?*?*?*?*?*?*?*?*?*?*?*?*?*?*?*?*?*?,6.9,4.3,82,102037,0,-0,310,0.0,-0.0,0.0,0,0,0,0,83,10.8,10,5,9999,99999,9,999999999,0.0,999,999,99
3023,2,18,5,0,*?*?*?*?*?*?*?*?*?*?*?*?*?*?*?*?*?*?*?*?*?*?,6.2,3.9,84,102037,0,-0,307,0.0,-0.0,0.0,0,0,0,0,82,10.8,10,5,9999,99999,9,999999999,0.0,999,999,99
3023,2,18,6,0,*?*?*?*?*?*?*?*?*?*?*?*?*?*?*?*?*?*?*?*?*?*?,7.0,4.5,83,102037,0,-0,311,0.0,-0.0,0.0,0,0,0,0,80,8.8,10,5,9999,99999,9,999999999,0.0,999,999,99
3023,2,18,7,0,*?*?*?*?*?*?*?*?*?*?*?*?*?*?*?*?*?*?*?*?*?*?,7.8,4.6,79,102037,50,1403,314,0.0,0.0,0.0,0,0,0,0,85,7.7,10,5,9999,99999,9,999999999,0.0,999,999,99
3023,2,18,8,0,*?*?*?*?*?*?*?*?*?*?*?*?*?*?*?*?*?*?*?*?*?*?,7.2,3.4,76,102037,250,1398,302,80.5,113.4,60.2,8821,8439,7026,1285,90,8.8,8,4,9999,99999,9,999999999,0.0,999,999,99
3023,2,18,9,0,*?*?*?*?*?*?*?*?*?*?*?*?*?*?*?*?*?*?*?*?*?*?,8.1,4.6,78,102037,418,1398,307,156.6,131.9,117.1,17060,12004,13417,2615,95,8.2,8,4,9999,99999,9,999999999,0.0,999,999,99
3023,2,18,10,0,*?*?*?*?*?*?*?*?*?*?*?*?*?*?*?*?*?*?*?*?*?*?,10.2,4.6,67,102037,543,1399,307,279.1,322.1,154.1,29723,31563,17653,3210,100,8.8,6,3,9999,99999,9,999999999,0.0,999,999,99
3023,2,18,11,0,*?*?*?*?*?*?*?*?*?*?*?*?*?*?*?*?*?*?*?*?*?*?,12.4,5.0,60,102037,616,1400,326,245.8,140.7,183.8,26816,14123,20808,4402,105,7.7,8,4,9999,99999,9,999999999,0.0,999,999,99
3023,2,18,12,0,*?*?*?*?*?*?*?*?*?*?*?*?*?*?*?*?*?*?*?*?*?*?,13.2,5.0,56,102037,631,1398,334,190.8,56.2,165.4,20978,5495,18659,4933,110,9.3,9,5,9999,99999,9,999999999,0.0,999,999,99
3023,2,18,13,0,*?*?*?*?*?*?*?*?*?*?*?*?*?*?*?*?*?*?*?*?*?*?,13.5,4.6,54,102037,589,1399,336,176.3,55.7,152.9,19377,5388,17245,4467,107,9.8,9,5,9999,99999,9,999999999,0.0,999,999,99
3023,2,18,14,0,*?*?*?*?*?*?*?*?*?*?*?*?*?*?*?*?*?*?*?*?*?*?,13.2,4.5,54,102037,491,1398,334,143.0,54.2,124.0,15703,5072,13996,3467,103,8.2,9,5,9999,99999,9,999999999,0.0,999,999,99
3023,2,18,15,0,*?*?*?*?*?*?*?*?*?*?*?*?*?*?*?*?*?*?*?*?*?*?,13.6,4.5,53,102037,345,1399,326,145.8,211.0,93.8,15420,17528,10997,1825,100,8.2,7,4,9999,99999,9,999999999,0.0,999,999,99
3023,2,18,16,0,*?*?*?*?*?*?*?*?*?*?*?*?*?*?*?*?*?*?*?*?*?*?,13.4,5.3,57,102037,161,1403,340,17.3,0.0,17.3,2063,-0,2064,675,97,8.2,10,5,9999,99999,9,999999999,0.0,999,999,99
3023,2,18,17,0,*?*?*?*?*?*?*?*?*?*?*?*?*?*?*?*?*?*?*?*?*?*?,12.2,5.1,61,102037,0,-0,330,0.0,-0.0,0.0,0,0,0,0,93,10.3,9,5,9999,99999,9,999999999,0.0,999,999,99
3023,2,18,18,0,*?*?*?*?*?*?*?*?*?*?*?*?*?*?*?*?*?*?*?*?*?*?,11.5,5.6,66,102037,0,-0,331,0.0,-0.0,0.0,0,0,0,0,90,11.8,10,5,9999,99999,9,999999999,0.0,999,999,99
3023,2,18,19,0,*?*?*?*?*?*?*?*?*?*?*?*?*?*?*?*?*?*?*?*?*?*?,10.9,5.6,68,102037,0,-0,328,0.0,-0.0,0.0,0,0,0,0,88,11.8,10,5,9999,99999,9,999999999,0.0,999,999,99
3023,2,18,20,0,*?*?*?*?*?*?*?*?*?*?*?*?*?*?*?*?*?*?*?*?*?*?,10.6,5.5,69,102037,0,-0,327,0.0,-0.0,0.0,0,0,0,0,87,10.3,10,5,9999,99999,9,999999999,0.0,999,999,99
3023,2,18,21,0,*?*?*?*?*?*?*?*?*?*?*?*?*?*?*?*?*?*?*?*?*?*?,10.0,5.5,72,102037,0,-0,324,0.0,-0.0,0.0,0,0,0,0,85,10.3,10,5,9999,99999,9,999999999,0.0,999,999,99
3023,2,18,22,0,*?*?*?*?*?*?*?*?*?*?*?*?*?*?*?*?*?*?*?*?*?*?,9.4,5.5,75,102037,0,-0,321,0.0,-0.0,0.0,0,0,0,0,83,10.3,10,5,9999,99999,9,999999999,0.0,999,999,99
3023,2,18,23,0,*?*?*?*?*?*?*?*?*?*?*?*?*?*?*?*?*?*?*?*?*?*?,8.3,5.0,79,102037,0,-0,316,0.0,-0.0,0.0,0,0,0,0,82,10.3,10,5,9999,99999,9,999999999,0.0,999,999,99
3023,2,18,24,0,*?*?*?*?*?*?*?*?*?*?*?*?*?*?*?*?*?*?*?*?*?*?,8.0,7.9,97,102037,0,-0,314,0.0,-0.0,0.0,0,0,0,0,90,11.8,10,5,9999,99999,9,999999999,0.0,999,999,99
3023,2,19,1,0,*?*?*?*?*?*?*?*?*?*?*?*?*?*?*?*?*?*?*?*?*?*?,5.9,4.3,90,101960,0,-0,306,0.0,-0.0,0.0,0,0,0,0,127,10.8,10,5,9999,99999,9,999999999,0.0,999,999,99
3023,2,19,2,0,*?*?*?*?*?*?*?*?*?*?*?*?*?*?*?*?*?*?*?*?*?*?,4.9,3.9,94,101960,0,-0,302,0.0,-0.0,0.0,0,0,0,0,173,9.8,10,5,9999,99999,9,999999999,0.0,999,999,99
3023,2,19,3,0,*?*?*?*?*?*?*?*?*?*?*?*?*?*?*?*?*?*?*?*?*?*?,4.5,3.9,97,101960,0,-0,300,0.0,-0.0,0.0,0,0,0,0,220,10.3,10,5,9999,99999,9,999999999,0.0,999,999,99
3023,2,19,4,0,*?*?*?*?*?*?*?*?*?*?*?*?*?*?*?*?*?*?*?*?*?*?,4.2,3.8,97,101960,0,-0,299,0.0,-0.0,0.0,0,0,0,0,267,10.8,10,5,9999,99999,9,999999999,0.0,999,999,99
3023,2,19,5,0,*?*?*?*?*?*?*?*?*?*?*?*?*?*?*?*?*?*?*?*?*?*?,4.6,4.1,97,101960,0,-0,300,0.0,-0.0,0.0,0,0,0,0,313,10.8,10,5,9999,99999,9,999999999,0.0,999,999,99
3023,2,19,6,0,*?*?*?*?*?*?*?*?*?*?*?*?*?*?*?*?*?*?*?*?*?*?,4.0,3.6,97,101960,0,-0,298,0.0,-0.0,0.0,0,0,0,0,360,8.8,10,5,9999,99999,9,999999999,0.0,999,999,99
3023,2,19,7,0,*?*?*?*?*?*?*?*?*?*?*?*?*?*?*?*?*?*?*?*?*?*?,3.3,3.2,100,101960,57,1396,295,0.0,0.0,0.0,0,0,0,0,338,7.7,10,5,9999,99999,9,999999999,0.0,999,999,99
3023,2,19,8,0,*?*?*?*?*?*?*?*?*?*?*?*?*?*?*?*?*?*?*?*?*?*?,4.6,3.4,91,101960,258,1401,300,36.4,0.0,36.4,4260,0,4268,1423,317,8.8,10,5,9999,99999,9,999999999,0.0,999,999,99
3023,2,19,9,0,*?*?*?*?*?*?*?*?*?*?*?*?*?*?*?*?*?*?*?*?*?*?,5.9,4.5,90,101960,426,1399,306,69.5,0.0,69.5,8123,0,8144,2847,295,8.2,10,5,9999,99999,9,999999999,0.0,999,999,99
3023,2,19,10,0,*?*?*?*?*?*?*?*?*?*?*?*?*?*?*?*?*?*?*?*?*?*?,7.6,4.1,79,101960,551,1399,313,94.0,0.0,94.0,11040,0,11074,4019,273,8.8,10,5,9999,99999,9,999999999,0.0,999,999,99
3023,2,19,11,0,*?*?*?*?*?*?*?*?*?*?*?*?*?*?*?*?*?*?*?*?*?*?,9.3,3.9,70,101960,623,1398,321,108.3,0.0,108.3,12760,0,12803,4745,252,7.7,10,5,9999,99999,9,999999999,0.0,999,999,99
3023,2,19,12,0,*?*?*?*?*?*?*?*?*?*?*?*?*?*?*?*?*?*?*?*?*?*?,11.2,3.2,59,101960,639,1399,330,111.4,0.0,111.4,13131,0,13176,4905,230,9.3,10,5,9999,99999,9,999999999,0.0,999,999,99
3023,2,19,13,0,*?*?*?*?*?*?*?*?*?*?*?*?*?*?*?*?*?*?*?*?*?*?,11.2,3.0,57,101960,596,1398,330,103.0,0.0,103.0,12117,0,12156,4470,242,9.8,10,5,9999,99999,9,999999999,0.0,999,999,99
3023,2,19,14,0,*?*?*?*?*?*?*?*?*?*?*?*?*?*?*?*?*?*?*?*?*?*?,11.0,3.8,61,101960,498,1397,329,83.8,0.0,83.8,9810,0,9839,3515,253,8.2,10,5,9999,99999,9,999999999,0.0,999,999,99
3023,2,19,15,0,*?*?*?*?*?*?*?*?*?*?*?*?*?*?*?*?*?*?*?*?*?*?,11.3,5.1,66,101960,352,1398,330,55.0,0.0,55.0,6417,0,6432,2200,265,8.2,10,5,9999,99999,9,999999999,0.0,999,999,99
3023,2,19,16,0,*?*?*?*?*?*?*?*?*?*?*?*?*?*?*?*?*?*?*?*?*?*?,11.1,5.0,66,101960,167,1396,329,18.7,0.0,18.7,2216,-0,2218,726,277,8.2,10,5,9999,99999,9,999999999,0.0,999,999,99
3023,2,19,17,0,*?*?*?*?*?*?*?*?*?*?*?*?*?*?*?*?*?*?*?*?*?*?,10.8,5.6,70,101960,0,-0,328,0.0,-0.0,0.0,0,0,0,0,288,10.3,10,5,9999,99999,9,999999999,0.0,999,999,99
3023,2,19,18,0,*?*?*?*?*?*?*?*?*?*?*?*?*?*?*?*?*?*?*?*?*?*?,9.2,4.3,71,101960,0,-0,321,0.0,-0.0,0.0,0,0,0,0,300,11.8,10,5,9999,99999,9,999999999,0.0,999,999,99
3023,2,19,19,0,*?*?*?*?*?*?*?*?*?*?*?*?*?*?*?*?*?*?*?*?*?*?,8.2,4.8,80,101960,0,-0,316,0.0,-0.0,0.0,0,0,0,0,257,11.8,10,5,9999,99999,9,999999999,0.0,999,999,99
3023,2,19,20,0,*?*?*?*?*?*?*?*?*?*?*?*?*?*?*?*?*?*?*?*?*?*?,7.3,4.5,83,101960,0,-0,312,0.0,-0.0,0.0,0,0,0,0,213,10.3,10,5,9999,99999,9,999999999,0.0,999,999,99
3023,2,19,21,0,*?*?*?*?*?*?*?*?*?*?*?*?*?*?*?*?*?*?*?*?*?*?,6.9,3.8,81,101960,0,-0,310,0.0,-0.0,0.0,0,0,0,0,170,10.3,10,5,9999,99999,9,999999999,0.0,999,999,99
3023,2,19,22,0,*?*?*?*?*?*?*?*?*?*?*?*?*?*?*?*?*?*?*?*?*?*?,6.7,3.6,81,101960,0,-0,309,0.0,-0.0,0.0,0,0,0,0,127,10.3,10,5,9999,99999,9,999999999,0.0,999,999,99
3023,2,19,23,0,*?*?*?*?*?*?*?*?*?*?*?*?*?*?*?*?*?*?*?*?*?*?,5.5,2.7,83,101960,0,-0,304,0.0,-0.0,0.0,0,0,0,0,83,10.3,10,5,9999,99999,9,999999999,0.0,999,999,99
3023,2,19,24,0,*?*?*?*?*?*?*?*?*?*?*?*?*?*?*?*?*?*?*?*?*?*?,7.1,4.6,85,101960,0,-0,311,0.0,-0.0,0.0,0,0,0,0,80,11.8,10,5,9999,99999,9,999999999,0.0,999,999,99
3023,2,20,1,0,*?*?*?*?*?*?*?*?*?*?*?*?*?*?*?*?*?*?*?*?*?*?,3.3,0.8,85,102310,0,-0,295,0.0,-0.0,0.0,0,0,0,0,37,10.8,10,5,9999,99999,9,999999999,0.0,999,999,99
3023,2,20,2,0,*?*?*?*?*?*?*?*?*?*?*?*?*?*?*?*?*?*?*?*?*?*?,2.4,-0.0,84,102310,0,-0,291,0.0,-0.0,0.0,0,0,0,0,33,9.8,10,5,9999,99999,9,999999999,0.0,999,999,99
3023,2,20,3,0,*?*?*?*?*?*?*?*?*?*?*?*?*?*?*?*?*?*?*?*?*?*?,2.3,0.6,90,102310,0,-0,291,0.0,-0.0,0.0,0,0,0,0,30,10.3,10,5,9999,99999,9,999999999,0.0,999,999,99
3023,2,20,4,0,*?*?*?*?*?*?*?*?*?*?*?*?*?*?*?*?*?*?*?*?*?*?,3.1,1.7,91,102310,0,-0,294,0.0,-0.0,0.0,0,0,0,0,27,10.8,10,5,9999,99999,9,999999999,0.0,999,999,99
3023,2,20,5,0,*?*?*?*?*?*?*?*?*?*?*?*?*?*?*?*?*?*?*?*?*?*?,2.4,1.3,92,102310,0,-0,291,0.0,-0.0,0.0,0,0,0,0,23,10.8,10,5,9999,99999,9,999999999,0.0,999,999,99
3023,2,20,6,0,*?*?*?*?*?*?*?*?*?*?*?*?*?*?*?*?*?*?*?*?*?*?,1.9,0.4,90,102310,0,-0,289,0.0,-0.0,0.0,0,0,0,0,20,8.8,10,5,9999,99999,9,999999999,0.0,999,999,99
3023,2,20,7,0,*?*?*?*?*?*?*?*?*?*?*?*?*?*?*?*?*?*?*?*?*?*?,1.6,0.6,94,102310,64,1388,288,0.0,0.0,0.0,0,0,0,0,30,7.7,10,5,9999,99999,9,999999999,0.0,999,999,99
3023,2,20,8,0,*?*?*?*?*?*?*?*?*?*?*?*?*?*?*?*?*?*?*?*?*?*?,1.3,-0.4,88,102310,265,1397,252,129.2,434.1,46.9,13290,32526,7047,852,40,8.8,3,2,9999,99999,9,999999999,0.0,999,999,99
3023,2,20,9,0,*?*?*?*?*?*?*?*?*?*?*?*?*?*?*?*?*?*?*?*?*?*?,3.7,2.1,90,102310,433,1396,259,244.2,529.3,80.1,25185,46972,11547,1491,50,8.2,2,1,9999,99999,9,999999999,0.0,999,999,99
3023,2,20,10,0,*?*?*?*?*?*?*?*?*?*?*?*?*?*?*?*?*?*?*?*?*?*?,6.1,3.0,81,102310,558,1397,284,307.4,404.1,146.0,32058,38665,18045,2883,60,8.8,5,3,9999,99999,9,999999999,0.0,999,999,99
3023,2,20,11,0,*?*?*?*?*?*?*?*?*?*?*?*?*?*?*?*?*?*?*?*?*?*?,7.1,3.6,79,102310,631,1398,302,252.8,141.2,189.1,27587,14234,21384,4558,70,7.7,8,4,9999,99999,9,999999999,0.0,999,999,99
3023,2,20,12,0,*?*?*?*?*?*?*?*?*?*?*?*?*?*?*?*?*?*?*?*?*?*?,8.5,2.3,66,102310,646,1398,303,307.0,237.1,197.4,32690,24193,22206,4365,80,9.3,7,4,9999,99999,9,999999999,0.0,999,999,99
3023,2,20,13,0,*?*?*?*?*?*?*?*?*?*?*?*?*?*?*?*?*?*?*?*?*?*?,8.6,3.0,68,102310,603,1397,308,240.5,140.4,179.9,26229,14034,20368,4286,80,9.8,8,4,9999,99999,9,999999999,0.0,999,999,99
3023,2,20,14,0,*?*?*?*?*?*?*?*?*?*?*?*?*?*?*?*?*?*?*?*?*?*?,8.4,3.6,72,102310,506,1399,298,257.1,318.5,141.9,27347,30583,16337,2911,80,8.2,6,3,9999,99999,9,999999999,0.0,999,999,99
3023,2,20,15,0,*?*?*?*?*?*?*?*?*?*?*?*?*?*?*?*?*?*?*?*?*?*?,8.6,4.3,75,102310,359,1398,300,170.2,296.8,93.9,18062,25119,11052,1820,80,8.2,6,3,9999,99999,9,999999999,0.0,999,999,99
3023,2,20,16,0,*?*?*?*?*?*?*?*?*?*?*?*?*?*?*?*?*?*?*?*?*?*?,8.1,3.6,74,102310,174,1397,316,20.0,0.0,20.0,2371,-0,2373,778,80,8.2,10,5,9999,99999,9,999999999,0.0,999,999,99
3023,2,20,17,0,*?*?*?*?*?*?*?*?*?*?*?*?*?*?*?*?*?*?*?*?*?*?,8.2,4.3,77,102310,0,-0,316,0.0,-0.0,0.0,0,0,0,0,80,10.3,10,5,9999,99999,9,999999999,0.0,999,999,99
3023,2,20,18,0,*?*?*?*?*?*?*?*?*?*?*?*?*?*?*?*?*?*?*?*?*?*?,7.2,5.0,87,102310,0,-0,311,0.0,-0.0,0.0,0,0,0,0,80,11.8,10,5,9999,99999,9,999999999,0.0,999,999,99
3023,2,20,19,0,*?*?*?*?*?*?*?*?*?*?*?*?*?*?*?*?*?*?*?*?*?*?,4.4,3.6,95,102310,0,-0,299,0.0,-0.0,0.0,0,0,0,0,82,11.8,10,5,9999,99999,9,999999999,0.0,999,999,99
3023,2,20,20,0,*?*?*?*?*?*?*?*?*?*?*?*?*?*?*?*?*?*?*?*?*?*?,5.3,3.4,89,102310,0,-0,303,0.0,-0.0,0.0,0,0,0,0,83,10.3,10,5,9999,99999,9,999999999,0.0,999,999,99
3023,2,20,21,0,*?*?*?*?*?*?*?*?*?*?*?*?*?*?*?*?*?*?*?*?*?*?,4.9,3.8,93,102310,0,-0,302,0.0,-0.0,0.0,0,0,0,0,85,10.3,10,5,9999,99999,9,999999999,0.0,999,999,99
3023,2,20,22,0,*?*?*?*?*?*?*?*?*?*?*?*?*?*?*?*?*?*?*?*?*?*?,4.3,3.6,96,102310,0,-0,299,0.0,-0.0,0.0,0,0,0,0,87,10.3,10,5,9999,99999,9,999999999,0.0,999,999,99
3023,2,20,23,0,*?*?*?*?*?*?*?*?*?*?*?*?*?*?*?*?*?*?*?*?*?*?,3.6,3.2,99,102310,0,-0,296,0.0,-0.0,0.0,0,0,0,0,88,10.3,10,5,9999,99999,9,999999999,0.0,999,999,99
3023,2,20,24,0,*?*?*?*?*?*?*?*?*?*?*?*?*?*?*?*?*?*?*?*?*?*?,4.3,1.9,85,102310,0,-0,299,0.0,-0.0,0.0,0,0,0,0,40,11.8,10,5,9999,99999,9,999999999,0.0,999,999,99
3023,2,21,1,0,*?*?*?*?*?*?*?*?*?*?*?*?*?*?*?*?*?*?*?*?*?*?,2.3,1.3,91,102404,0,-0,291,0.0,-0.0,0.0,0,0,0,0,90,10.8,10,5,9999,99999,9,999999999,0.0,999,999,99
3023,2,21,2,0,*?*?*?*?*?*?*?*?*?*?*?*?*?*?*?*?*?*?*?*?*?*?,1.8,0.2,87,102404,0,-0,289,0.0,-0.0,0.0,0,0,0,0,90,9.8,10,5,9999,99999,9,999999999,0.0,999,999,99
3023,2,21,3,0,*?*?*?*?*?*?*?*?*?*?*?*?*?*?*?*?*?*?*?*?*?*?,2.4,0.4,85,102404,0,-0,291,0.0,-0.0,0.0,0,0,0,0,90,10.3,10,5,9999,99999,9,999999999,0.0,999,999,99
3023,2,21,4,0,*?*?*?*?*?*?*?*?*?*?*?*?*?*?*?*?*?*?*?*?*?*?,1.5,-0.4,85,102404,0,-0,288,0.0,-0.0,0.0,0,0,0,0,90,10.8,10,5,9999,99999,9,999999999,0.0,999,999,99
3023,2,21,5,0,*?*?*?*?*?*?*?*?*?*?*?*?*?*?*?*?*?*?*?*?*?*?,0.6,-1.3,84,102404,0,-0,284,0.0,-0.0,0.0,0,0,0,0,90,10.8,10,5,9999,99999,9,999999999,0.0,999,999,99
3023,2,21,6,0,*?*?*?*?*?*?*?*?*?*?*?*?*?*?*?*?*?*?*?*?*?*?,1.1,-1.7,78,102404,0,-0,286,0.0,-0.0,0.0,0,0,0,0,90,8.8,10,5,9999,99999,9,999999999,0.0,999,999,99
3023,2,21,7,0,*?*?*?*?*?*?*?*?*?*?*?*?*?*?*?*?*?*?*?*?*?*?,1.6,-2.4,71,102404,72,1400,288,0.0,0.0,0.0,0,0,0,0,90,7.7,10,5,9999,99999,9,999999999,0.0,999,999,99
3023,2,21,8,0,*?*?*?*?*?*?*?*?*?*?*?*?*?*?*?*?*?*?*?*?*?*?,1.3,-1.9,76,102404,273,1399,287,39.4,0.0,39.4,4606,0,4615,1544,90,8.8,10,5,9999,99999,9,999999999,0.0,999,999,99
3023,2,21,9,0,*?*?*?*?*?*?*?*?*?*?*?*?*?*?*?*?*?*?*?*?*?*?,2.6,-1.5,72,102404,441,1397,293,72.6,0.0,72.6,8482,0,8505,2987,90,8.2,10,5,9999,99999,9,999999999,0.0,999,999,99
3023,2,21,10,0,*?*?*?*?*?*?*?*?*?*?*?*?*?*?*?*?*?*?*?*?*?*?,4.2,-0.8,68,102404,566,1398,299,97.1,0.0,97.1,11410,0,11446,4173,90,8.8,10,5,9999,99999,9,999999999,0.0,999,999,99
3023,2,21,11,0,*?*?*?*?*?*?*?*?*?*?*?*?*?*?*?*?*?*?*?*?*?*?,6.0,-0.4,62,102404,638,1397,307,111.4,0.0,111.4,13133,0,13178,4905,90,7.7,10,5,9999,99999,9,999999999,0.0,999,999,99
3023,2,21,12,0,*?*?*?*?*?*?*?*?*?*?*?*?*?*?*?*?*?*?*?*?*?*?,7.2,0.4,60,102404,654,1398,312,114.4,0.0,114.4,13501,0,13547,5064,90,9.3,10,5,9999,99999,9,999999999,0.0,999,999,99
3023,2,21,13,0,*?*?*?*?*?*?*?*?*?*?*?*?*?*?*?*?*?*?*?*?*?*?,7.4,-0.8,54,102404,611,1398,313,106.0,0.0,106.0,12478,0,12519,4624,87,9.8,10,5,9999,99999,9,999999999,0.0,999,999,99
3023,2,21,14,0,*?*?*?*?*?*?*?*?*?*?*?*?*?*?*?*?*?*?*?*?*?*?,7.7,-1.5,50,102404,513,1398,315,86.7,0.0,86.7,10157,0,10187,3656,83,8.2,10,5,9999,99999,9,999999999,0.0,999,999,99
3023,2,21,15,0,*?*?*?*?*?*?*?*?*?*?*?*?*?*?*?*?*?*?*?*?*?*?,7.6,-0.8,53,102404,366,1397,314,57.8,0.0,57.8,6745,0,6761,2322,80,8.2,10,5,9999,99999,9,999999999,0.0,999,999,99
3023,2,21,16,0,*?*?*?*?*?*?*?*?*?*?*?*?*?*?*?*?*?*?*?*?*?*?,7.5,-0.0,58,102404,181,1399,314,21.4,0.0,21.4,2526,-0,2528,830,77,8.2,10,5,9999,99999,9,999999999,0.0,999,999,99
3023,2,21,17,0,*?*?*?*?*?*?*?*?*?*?*?*?*?*?*?*?*?*?*?*?*?*?,7.4,0.8,62,102404,0,-0,313,0.0,-0.0,0.0,0,0,0,0,73,10.3,10,5,9999,99999,9,999999999,0.0,999,999,99
3023,2,21,18,0,*?*?*?*?*?*?*?*?*?*?*?*?*?*?*?*?*?*?*?*?*?*?,6.2,-0.2,62,102404,0,-0,308,0.0,-0.0,0.0,0,0,0,0,70,11.8,10,5,9999,99999,9,999999999,0.0,999,999,99
3023,2,21,19,0,*?*?*?*?*?*?*?*?*?*?*?*?*?*?*?*?*?*?*?*?*?*?,4.7,0.4,72,102404,0,-0,301,0.0,-0.0,0.0,0,0,0,0,68,11.8,10,5,9999,99999,9,999999999,0.0,999,999,99
3023,2,21,20,0,*?*?*?*?*?*?*?*?*?*?*?*?*?*?*?*?*?*?*?*?*?*?,3.8,0.4,77,102404,0,-0,297,0.0,-0.0,0.0,0,0,0,0,67,10.3,10,5,9999,99999,9,999999999,0.0,999,999,99
3023,2,21,21,0,*?*?*?*?*?*?*?*?*?*?*?*?*?*?*?*?*?*?*?*?*?*?,4.1,0.4,75,102404,0,-0,299,0.0,-0.0,0.0,0,0,0,0,65,10.3,10,5,9999,99999,9,999999999,0.0,999,999,99
3023,2,21,22,0,*?*?*?*?*?*?*?*?*?*?*?*?*?*?*?*?*?*?*?*?*?*?,3.7,0.2,76,102404,0,-0,297,0.0,-0.0,0.0,0,0,0,0,63,10.3,10,5,9999,99999,9,999999999,0.0,999,999,99
3023,2,21,23,0,*?*?*?*?*?*?*?*?*?*?*?*?*?*?*?*?*?*?*?*?*?*?,3.4,0.2,78,102404,0,-0,296,0.0,-0.0,0.0,0,0,0,0,62,10.3,10,5,9999,99999,9,999999999,0.0,999,999,99
3023,2,21,24,0,*?*?*?*?*?*?*?*?*?*?*?*?*?*?*?*?*?*?*?*?*?*?,2.8,2.3,94,102404,0,-0,293,0.0,-0.0,0.0,0,0,0,0,90,11.8,10,5,9999,99999,9,999999999,0.0,999,999,99
3023,2,22,1,0,*?*?*?*?*?*?*?*?*?*?*?*?*?*?*?*?*?*?*?*?*?*?,2.8,2.9,100,102073,0,-0,293,0.0,-0.0,0.0,0,0,0,0,57,10.8,10,5,9999,99999,9,999999999,0.0,999,999,99
3023,2,22,2,0,*?*?*?*?*?*?*?*?*?*?*?*?*?*?*?*?*?*?*?*?*?*?,2.4,2.5,100,102073,0,-0,291,0.0,-0.0,0.0,0,0,0,0,53,9.8,10,5,9999,99999,9,999999999,0.0,999,999,99
3023,2,22,3,0,*?*?*?*?*?*?*?*?*?*?*?*?*?*?*?*?*?*?*?*?*?*?,2.1,2.1,100,102073,0,-0,290,0.0,-0.0,0.0,0,0,0,0,50,10.3,10,5,9999,99999,9,999999999,0.0,999,999,99
3023,2,22,4,0,*?*?*?*?*?*?*?*?*?*?*?*?*?*?*?*?*?*?*?*?*?*?,2.2,2.1,100,102073,0,-0,290,0.0,-0.0,0.0,0,0,0,0,47,10.8,10,5,9999,99999,9,999999999,0.0,999,999,99
3023,2,22,5,0,*?*?*?*?*?*?*?*?*?*?*?*?*?*?*?*?*?*?*?*?*?*?,1.2,1.3,100,102073,0,-0,286,0.0,-0.0,0.0,0,0,0,0,43,10.8,10,5,9999,99999,9,999999999,0.0,999,999,99
3023,2,22,6,0,*?*?*?*?*?*?*?*?*?*?*?*?*?*?*?*?*?*?*?*?*?*?,0.3,0.2,100,102073,0,-0,283,0.0,-0.0,0.0,0,0,0,0,40,8.8,10,5,9999,99999,9,999999999,0.0,999,999,99
3023,2,22,7,0,*?*?*?*?*?*?*?*?*?*?*?*?*?*?*?*?*?*?*?*?*?*?,1.2,1.3,100,102073,79,1390,286,1.4,0.0,1.4,193,-0,192,59,42,7.7,10,5,9999,99999,9,999999999,0.0,999,999,99
3023,2,22,8,0,*?*?*?*?*?*?*?*?*?*?*?*?*?*?*?*?*?*?*?*?*?*?,2.1,2.1,100,102073,280,1396,290,41.0,0.0,41.0,4782,0,4791,1606,43,8.8,10,5,9999,99999,9,999999999,0.0,999,999,99
3023,2,22,9,0,*?*?*?*?*?*?*?*?*?*?*?*?*?*?*?*?*?*?*?*?*?*?,3.6,3.6,100,102073,449,1397,296,74.1,0.0,74.1,8665,0,8689,3059,45,8.2,10,5,9999,99999,9,999999999,0.0,999,999,99
3023,2,22,10,0,*?*?*?*?*?*?*?*?*?*?*?*?*?*?*?*?*?*?*?*?*?*?,6.6,6.6,100,102073,573,1396,309,98.7,0.0,98.7,11596,0,11633,4250,47,8.8,10,5,9999,99999,9,999999999,0.0,999,999,99
3023,2,22,11,0,*?*?*?*?*?*?*?*?*?*?*?*?*?*?*?*?*?*?*?*?*?*?,8.5,6.6,100,102073,646,1397,317,112.9,0.0,112.9,13321,0,13367,4986,48,7.7,10,5,9999,99999,9,999999999,0.0,999,999,99
3023,2,22,12,0,*?*?*?*?*?*?*?*?*?*?*?*?*?*?*?*?*?*?*?*?*?*?,9.9,5.9,96,102073,661,1396,323,115.9,0.0,115.9,13686,0,13733,5144,50,9.3,10,5,9999,99999,9,999999999,0.0,999,999,99
3023,2,22,13,0,*?*?*?*?*?*?*?*?*?*?*?*?*?*?*?*?*?*?*?*?*?*?,10.6,7.0,99,102073,618,1396,326,107.5,0.0,107.5,12657,0,12699,4700,47,9.8,10,5,9999,99999,9,999999999,0.2,999,999,99
3023,2,22,14,0,*?*?*?*?*?*?*?*?*?*?*?*?*?*?*?*?*?*?*?*?*?*?,10.4,5.8,92,102073,520,1397,326,88.1,0.0,88.1,10330,0,10361,3726,43,8.2,10,5,9999,99999,9,999999999,0.1,999,999,99
3023,2,22,15,0,*?*?*?*?*?*?*?*?*?*?*?*?*?*?*?*?*?*?*?*?*?*?,10.8,6.7,96,102073,373,1397,327,59.2,0.0,59.2,6905,0,6922,2383,40,8.2,10,5,9999,99999,9,999999999,1.5,999,999,99
3023,2,22,16,0,*?*?*?*?*?*?*?*?*?*?*?*?*?*?*?*?*?*?*?*?*?*?,10.5,6.1,93,102073,188,1400,326,22.7,0.0,22.7,2680,-0,2684,882,37,8.2,10,5,9999,99999,9,999999999,0.3,999,999,99
3023,2,22,17,0,*?*?*?*?*?*?*?*?*?*?*?*?*?*?*?*?*?*?*?*?*?*?,9.5,5.8,97,102073,0,-0,322,0.0,-0.0,0.0,0,0,0,0,33,10.3,10,5,9999,99999,9,999999999,0.2,999,999,99
3023,2,22,18,0,*?*?*?*?*?*?*?*?*?*?*?*?*?*?*?*?*?*?*?*?*?*?,8.3,5.8,100,102073,0,-0,316,0.0,-0.0,0.0,0,0,0,0,30,11.8,10,5,9999,99999,9,999999999,0.9,999,999,99
3023,2,22,19,0,*?*?*?*?*?*?*?*?*?*?*?*?*?*?*?*?*?*?*?*?*?*?,6.9,3.9,100,102073,0,-0,310,0.0,-0.0,0.0,0,0,0,0,30,11.8,10,5,9999,99999,9,999999999,0.4,999,999,99
3023,2,22,20,0,*?*?*?*?*?*?*?*?*?*?*?*?*?*?*?*?*?*?*?*?*?*?,5.8,3.0,100,102073,0,-0,306,0.0,-0.0,0.0,0,0,0,0,30,10.3,10,5,9999,99999,9,999999999,0.7,999,999,99
3023,2,22,21,0,*?*?*?*?*?*?*?*?*?*?*?*?*?*?*?*?*?*?*?*?*?*?,5.0,3.6,100,102073,0,-0,302,0.0,-0.0,0.0,0,0,0,0,30,10.3,10,5,9999,99999,9,999999999,1.1,999,999,99
3023,2,22,22,0,*?*?*?*?*?*?*?*?*?*?*?*?*?*?*?*?*?*?*?*?*?*?,4.9,3.8,100,102073,0,-0,302,0.0,-0.0,0.0,0,0,0,0,30,10.3,10,5,9999,99999,9,999999999,0.3,999,999,99
3023,2,22,23,0,*?*?*?*?*?*?*?*?*?*?*?*?*?*?*?*?*?*?*?*?*?*?,5.0,5.0,100,102073,0,-0,302,0.0,-0.0,0.0,0,0,0,0,30,10.3,10,5,9999,99999,9,999999999,0.7,999,999,99
3023,2,22,24,0,*?*?*?*?*?*?*?*?*?*?*?*?*?*?*?*?*?*?*?*?*?*?,3.0,2.3,100,102073,0,-0,294,0.0,-0.0,0.0,0,0,0,0,60,11.8,10,5,9999,99999,9,999999999,0.0,999,999,99
3023,2,23,1,0,*?*?*?*?*?*?*?*?*?*?*?*?*?*?*?*?*?*?*?*?*?*?,6.3,6.4,100,102111,0,-0,307,0.0,-0.0,0.0,0,0,0,0,28,10.8,10,5,9999,99999,9,999999999,0.5,999,999,99
3023,2,23,2,0,*?*?*?*?*?*?*?*?*?*?*?*?*?*?*?*?*?*?*?*?*?*?,5.8,5.8,100,102111,0,-0,305,0.0,-0.0,0.0,0,0,0,0,27,9.8,10,5,9999,99999,9,999999999,0.0,999,999,99
3023,2,23,3,0,*?*?*?*?*?*?*?*?*?*?*?*?*?*?*?*?*?*?*?*?*?*?,5.1,5.1,100,102111,0,-0,302,0.0,-0.0,0.0,0,0,0,0,25,10.3,10,5,9999,99999,9,999999999,0.0,999,999,99
3023,2,23,4,0,*?*?*?*?*?*?*?*?*?*?*?*?*?*?*?*?*?*?*?*?*?*?,5.9,5.8,100,102111,0,-0,306,0.0,-0.0,0.0,0,0,0,0,23,10.8,10,5,9999,99999,9,999999999,0.2,999,999,99
3023,2,23,5,0,*?*?*?*?*?*?*?*?*?*?*?*?*?*?*?*?*?*?*?*?*?*?,6.5,6.4,100,102111,0,-0,308,0.0,-0.0,0.0,0,0,0,0,22,10.8,10,5,9999,99999,9,999999999,0.6,999,999,99
3023,2,23,6,0,*?*?*?*?*?*?*?*?*?*?*?*?*?*?*?*?*?*?*?*?*?*?,6.4,5.8,98,102111,0,-0,308,0.0,-0.0,0.0,0,0,0,0,20,8.8,10,5,9999,99999,9,999999999,0.0,999,999,99
3023,2,23,7,0,*?*?*?*?*?*?*?*?*?*?*?*?*?*?*?*?*?*?*?*?*?*?,6.2,5.8,100,102111,87,1396,307,2.9,0.0,2.9,380,-0,379,120,22,7.7,10,5,9999,99999,9,999999999,0.0,999,999,99
3023,2,23,8,0,*?*?*?*?*?*?*?*?*?*?*?*?*?*?*?*?*?*?*?*?*?*?,6.2,5.1,95,102111,288,1396,299,97.8,119.5,73.2,10692,9456,8493,1576,23,8.8,8,4,9999,99999,9,999999999,0.2,999,999,99
3023,2,23,9,0,*?*?*?*?*?*?*?*?*?*?*?*?*?*?*?*?*?*?*?*?*?*?,7.9,5.6,88,102111,456,1395,310,131.5,53.5,114.0,14433,4933,12871,3141,25,8.2,9,5,9999,99999,9,999999999,0.0,999,999,99
3023,2,23,10,0,*?*?*?*?*?*?*?*?*?*?*?*?*?*?*?*?*?*?*?*?*?*?,9.5,6.2,82,102111,581,1396,317,174.1,55.6,151.0,19137,5369,17032,4397,27,8.8,9,5,9999,99999,9,999999999,0.1,999,999,99
3023,2,23,11,0,*?*?*?*?*?*?*?*?*?*?*?*?*?*?*?*?*?*?*?*?*?*?,11.2,5.5,70,102111,654,1397,321,263.5,141.9,197.1,28774,14358,22291,4801,28,7.7,8,4,9999,99999,9,999999999,0.5,999,999,99
3023,2,23,12,0,*?*?*?*?*?*?*?*?*?*?*?*?*?*?*?*?*?*?*?*?*?*?,12.4,5.6,65,102111,669,1397,331,204.0,56.7,176.9,22442,5580,19951,5376,30,9.3,9,5,9999,99999,9,999999999,0.0,999,999,99
3023,2,23,13,0,*?*?*?*?*?*?*?*?*?*?*?*?*?*?*?*?*?*?*?*?*?*?,12.8,3.8,56,102111,626,1397,337,109.0,0.0,109.0,12840,0,12883,4779,30,9.8,10,5,9999,99999,9,999999999,0.1,999,999,99
3023,2,23,14,0,*?*?*?*?*?*?*?*?*?*?*?*?*?*?*?*?*?*?*?*?*?*?,12.9,3.2,53,102111,527,1396,338,89.6,0.0,89.6,10502,0,10534,3797,30,8.2,10,5,9999,99999,9,999999999,0.4,999,999,99
3023,2,23,15,0,*?*?*?*?*?*?*?*?*?*?*?*?*?*?*?*?*?*?*?*?*?*?,12.8,5.0,61,102111,380,1396,332,105.3,51.5,91.3,11556,4544,10322,2442,30,8.2,9,5,9999,99999,9,999999999,0.0,999,999,99
3023,2,23,16,0,*?*?*?*?*?*?*?*?*?*?*?*?*?*?*?*?*?*?*?*?*?*?,12.8,4.3,58,102111,194,1393,327,55.4,100.3,41.4,5934,6074,5079,744,30,8.2,8,4,9999,99999,9,999999999,0.0,999,999,99
3023,2,23,17,0,*?*?*?*?*?*?*?*?*?*?*?*?*?*?*?*?*?*?*?*?*?*?,12.7,6.7,69,102111,0,-0,332,0.0,-0.0,0.0,0,0,0,0,30,10.3,9,5,9999,99999,9,999999999,0.3,999,999,99
3023,2,23,18,0,*?*?*?*?*?*?*?*?*?*?*?*?*?*?*?*?*?*?*?*?*?*?,10.8,7.6,83,102111,0,-0,327,0.0,-0.0,0.0,0,0,0,0,30,11.8,10,5,9999,99999,9,999999999,0.3,999,999,99
3023,2,23,19,0,*?*?*?*?*?*?*?*?*?*?*?*?*?*?*?*?*?*?*?*?*?*?,9.8,7.7,89,102111,0,-0,323,0.0,-0.0,0.0,0,0,0,0,82,11.8,10,5,9999,99999,9,999999999,0.0,999,999,99
3023,2,23,20,0,*?*?*?*?*?*?*?*?*?*?*?*?*?*?*?*?*?*?*?*?*?*?,9.5,8.3,94,102111,0,-0,321,0.0,-0.0,0.0,0,0,0,0,133,10.3,10,5,9999,99999,9,999999999,0.0,999,999,99
3023,2,23,21,0,*?*?*?*?*?*?*?*?*?*?*?*?*?*?*?*?*?*?*?*?*?*?,9.8,9.8,100,102111,0,-0,322,0.0,-0.0,0.0,0,0,0,0,185,10.3,10,5,9999,99999,9,999999999,0.0,999,999,99
3023,2,23,22,0,*?*?*?*?*?*?*?*?*?*?*?*?*?*?*?*?*?*?*?*?*?*?,8.6,8.5,100,102111,0,-0,317,0.0,-0.0,0.0,0,0,0,0,237,10.3,10,5,9999,99999,9,999999999,0.0,999,999,99
3023,2,23,23,0,*?*?*?*?*?*?*?*?*?*?*?*?*?*?*?*?*?*?*?*?*?*?,8.0,8.0,100,102111,0,-0,314,0.0,-0.0,0.0,0,0,0,0,288,10.3,10,5,9999,99999,9,999999999,0.0,999,999,99
3023,2,23,24,0,*?*?*?*?*?*?*?*?*?*?*?*?*?*?*?*?*?*?*?*?*?*?,5.1,5.1,100,102111,0,-0,302,0.0,-0.0,0.0,0,0,0,0,30,11.8,10,5,9999,99999,9,999999999,1.1,999,999,99
3023,2,24,1,0,*?*?*?*?*?*?*?*?*?*?*?*?*?*?*?*?*?*?*?*?*?*?,6.9,2.1,70,102432,0,-0,311,0.0,-0.0,0.0,0,0,0,0,343,10.8,10,5,9999,99999,9,999999999,0.0,999,999,99
3023,2,24,2,0,*?*?*?*?*?*?*?*?*?*?*?*?*?*?*?*?*?*?*?*?*?*?,5.8,-1.3,59,102432,0,-0,306,0.0,-0.0,0.0,0,0,0,0,347,9.8,10,5,9999,99999,9,999999999,0.0,999,999,99
3023,2,24,3,0,*?*?*?*?*?*?*?*?*?*?*?*?*?*?*?*?*?*?*?*?*?*?,4.6,-1.5,63,102432,0,-0,301,0.0,-0.0,0.0,0,0,0,0,350,10.3,10,5,9999,99999,9,999999999,0.0,999,999,99
3023,2,24,4,0,*?*?*?*?*?*?*?*?*?*?*?*?*?*?*?*?*?*?*?*?*?*?,5.5,-0.6,63,102432,0,-0,305,0.0,-0.0,0.0,0,0,0,0,353,10.8,10,5,9999,99999,9,999999999,0.0,999,999,99
3023,2,24,5,0,*?*?*?*?*?*?*?*?*?*?*?*?*?*?*?*?*?*?*?*?*?*?,6.4,0.4,64,102432,0,-0,309,0.0,-0.0,0.0,0,0,0,0,357,10.8,10,5,9999,99999,9,999999999,3.0,999,999,99
3023,2,24,6,0,*?*?*?*?*?*?*?*?*?*?*?*?*?*?*?*?*?*?*?*?*?*?,5.4,0.2,68,102432,0,-0,304,0.0,-0.0,0.0,0,0,0,0,360,8.8,10,5,9999,99999,9,999999999,0.1,999,999,99
3023,2,24,7,0,*?*?*?*?*?*?*?*?*?*?*?*?*?*?*?*?*?*?*?*?*?*?,5.6,1.3,73,102432,95,1400,305,4.4,0.0,4.4,563,-0,563,180,360,7.7,10,5,9999,99999,9,999999999,0.2,999,999,99
3023,2,24,8,0,*?*?*?*?*?*?*?*?*?*?*?*?*?*?*?*?*?*?*?*?*?*?,5.3,2.1,78,102432,296,1397,294,101.4,120.6,75.8,11078,9655,8793,1637,360,8.8,8,4,9999,99999,9,999999999,0.1,999,999,99
3023,2,24,9,0,*?*?*?*?*?*?*?*?*?*?*?*?*?*?*?*?*?*?*?*?*?*?,7.2,2.7,72,102432,464,1395,307,134.2,53.6,116.3,14733,4968,13137,3217,360,8.2,9,5,9999,99999,9,999999999,0.0,999,999,99
3023,2,24,10,0,*?*?*?*?*?*?*?*?*?*?*?*?*?*?*?*?*?*?*?*?*?*?,9.2,3.4,65,102432,589,1396,311,234.3,139.9,175.3,25555,13927,19863,4154,360,8.8,8,4,9999,99999,9,999999999,0.0,999,999,99
3023,2,24,11,0,*?*?*?*?*?*?*?*?*?*?*?*?*?*?*?*?*?*?*?*?*?*?,12.0,3.8,56,102432,661,1395,324,267.1,142.1,199.8,29161,14435,22560,4884,360,7.7,8,4,9999,99999,9,999999999,0.1,999,999,99
3023,2,24,12,0,*?*?*?*?*?*?*?*?*?*?*?*?*?*?*?*?*?*?*?*?*?*?,11.8,3.2,55,102432,676,1395,328,206.7,56.7,179.2,22738,5596,20211,5467,360,9.3,9,5,9999,99999,9,999999999,0.0,999,999,99
3023,2,24,13,0,*?*?*?*?*?*?*?*?*?*?*?*?*?*?*?*?*?*?*?*?*?*?,12.6,3.6,53,102432,633,1396,331,191.9,56.3,166.4,21099,5503,18765,4967,302,9.8,9,5,9999,99999,9,999999999,0.0,999,999,99
3023,2,24,14,0,*?*?*?*?*?*?*?*?*?*?*?*?*?*?*?*?*?*?*?*?*?*?,12.8,3.8,53,102432,534,1395,327,209.5,137.9,156.7,22836,13438,17815,3637,243,8.2,8,4,9999,99999,9,999999999,0.0,999,999,99
3023,2,24,15,0,*?*?*?*?*?*?*?*?*?*?*?*?*?*?*?*?*?*?*?*?*?*?,12.4,3.4,53,102432,387,1396,330,107.7,51.7,93.4,11824,4585,10561,2505,185,8.2,9,5,9999,99999,9,999999999,0.0,999,999,99
3023,2,24,16,0,*?*?*?*?*?*?*?*?*?*?*?*?*?*?*?*?*?*?*?*?*?*?,12.5,2.9,51,102432,201,1394,326,58.5,102.3,43.8,6259,6335,5348,790,127,8.2,8,4,9999,99999,9,999999999,0.0,999,999,99
3023,2,24,17,0,*?*?*?*?*?*?*?*?*?*?*?*?*?*?*?*?*?*?*?*?*?*?,12.6,3.0,51,102432,0,-0,337,0.0,-0.0,0.0,0,0,0,0,68,10.3,10,5,9999,99999,9,999999999,0.0,999,999,99
3023,2,24,18,0,*?*?*?*?*?*?*?*?*?*?*?*?*?*?*?*?*?*?*?*?*?*?,10.8,4.5,64,102432,0,-0,328,0.0,-0.0,0.0,0,0,0,0,10,11.8,10,5,9999,99999,9,999999999,0.0,999,999,99
3023,2,24,19,0,*?*?*?*?*?*?*?*?*?*?*?*?*?*?*?*?*?*?*?*?*?*?,9.6,4.8,70,102432,0,-0,322,0.0,-0.0,0.0,0,0,0,0,68,11.8,10,5,9999,99999,9,999999999,0.0,999,999,99
3023,2,24,20,0,*?*?*?*?*?*?*?*?*?*?*?*?*?*?*?*?*?*?*?*?*?*?,8.2,4.6,76,102432,0,-0,316,0.0,-0.0,0.0,0,0,0,0,127,10.3,10,5,9999,99999,9,999999999,0.0,999,999,99
3023,2,24,21,0,*?*?*?*?*?*?*?*?*?*?*?*?*?*?*?*?*?*?*?*?*?*?,8.1,5.1,80,102432,0,-0,315,0.0,-0.0,0.0,0,0,0,0,185,10.3,10,5,9999,99999,9,999999999,0.0,999,999,99
3023,2,24,22,0,*?*?*?*?*?*?*?*?*?*?*?*?*?*?*?*?*?*?*?*?*?*?,7.5,5.1,83,102432,0,-0,313,0.0,-0.0,0.0,0,0,0,0,243,10.3,10,5,9999,99999,9,999999999,0.0,999,999,99
3023,2,24,23,0,*?*?*?*?*?*?*?*?*?*?*?*?*?*?*?*?*?*?*?*?*?*?,7.2,4.8,83,102432,0,-0,311,0.0,-0.0,0.0,0,0,0,0,302,10.3,10,5,9999,99999,9,999999999,0.0,999,999,99
3023,2,24,24,0,*?*?*?*?*?*?*?*?*?*?*?*?*?*?*?*?*?*?*?*?*?*?,7.5,5.3,84,102432,0,-0,313,0.0,-0.0,0.0,0,0,0,0,340,11.8,10,5,9999,99999,9,999999999,0.1,999,999,99
3023,2,25,1,0,*?*?*?*?*?*?*?*?*?*?*?*?*?*?*?*?*?*?*?*?*?*?,6.1,3.2,82,102737,0,-0,307,0.0,-0.0,0.0,0,0,0,0,302,10.8,10,5,9999,99999,9,999999999,0.0,999,999,99
3023,2,25,2,0,*?*?*?*?*?*?*?*?*?*?*?*?*?*?*?*?*?*?*?*?*?*?,5.5,2.5,81,102737,0,-0,304,0.0,-0.0,0.0,0,0,0,0,243,9.8,10,5,9999,99999,9,999999999,0.0,999,999,99
3023,2,25,3,0,*?*?*?*?*?*?*?*?*?*?*?*?*?*?*?*?*?*?*?*?*?*?,4.6,2.1,83,102737,0,-0,301,0.0,-0.0,0.0,0,0,0,0,185,10.3,10,5,9999,99999,9,999999999,0.0,999,999,99
3023,2,25,4,0,*?*?*?*?*?*?*?*?*?*?*?*?*?*?*?*?*?*?*?*?*?*?,4.4,2.3,85,102737,0,-0,300,0.0,-0.0,0.0,0,0,0,0,127,10.8,10,5,9999,99999,9,999999999,0.2,999,999,99
3023,2,25,5,0,*?*?*?*?*?*?*?*?*?*?*?*?*?*?*?*?*?*?*?*?*?*?,4.7,2.1,83,102737,0,-0,301,0.0,-0.0,0.0,0,0,0,0,68,10.8,10,5,9999,99999,9,999999999,0.5,999,999,99
3023,2,25,6,0,*?*?*?*?*?*?*?*?*?*?*?*?*?*?*?*?*?*?*?*?*?*?,4.4,1.5,81,102737,0,-0,300,0.0,-0.0,0.0,0,0,0,0,10,8.8,10,5,9999,99999,9,999999999,0.0,999,999,99
3023,2,25,7,0,*?*?*?*?*?*?*?*?*?*?*?*?*?*?*?*?*?*?*?*?*?*?,4.1,1.0,80,102737,102,1389,299,6.0,0.0,6.0,745,-0,745,240,12,7.7,10,5,9999,99999,9,999999999,0.0,999,999,99
3023,2,25,8,0,*?*?*?*?*?*?*?*?*?*?*?*?*?*?*?*?*?*?*?*?*?*?,5.2,1.7,78,102737,303,1393,303,45.6,0.0,45.6,5320,0,5331,1798,13,8.8,10,5,9999,99999,9,999999999,0.0,999,999,99
3023,2,25,9,0,*?*?*?*?*?*?*?*?*?*?*?*?*?*?*?*?*?*?*?*?*?*?,6.2,2.5,77,102737,472,1395,303,136.9,53.8,118.7,15036,5001,13405,3294,15,8.2,9,5,9999,99999,9,999999999,0.0,999,999,99
3023,2,25,10,0,*?*?*?*?*?*?*?*?*?*?*?*?*?*?*?*?*?*?*?*?*?*?,7.4,3.2,74,102737,597,1396,303,238.0,140.2,178.0,25955,13991,20163,4232,17,8.8,8,4,9999,99999,9,999999999,0.0,999,999,99
3023,2,25,11,0,*?*?*?*?*?*?*?*?*?*?*?*?*?*?*?*?*?*?*?*?*?*?,8.6,4.5,75,102737,669,1395,313,204.3,56.7,177.2,22473,5582,19977,5384,18,7.7,9,5,9999,99999,9,999999999,0.0,999,999,99
3023,2,25,12,0,*?*?*?*?*?*?*?*?*?*?*?*?*?*?*?*?*?*?*?*?*?*?,10.2,5.3,71,102737,684,1395,316,277.5,142.7,207.6,30300,14580,23401,5129,20,9.3,8,4,9999,99999,9,999999999,0.0,999,999,99
3023,2,25,13,0,*?*?*?*?*?*?*?*?*?*?*?*?*?*?*?*?*?*?*?*?*?*?,10.0,5.6,74,102737,640,1394,315,257.7,141.5,192.8,28125,14308,21784,4669,20,9.8,8,4,9999,99999,9,999999999,0.0,999,999,99
3023,2,25,14,0,*?*?*?*?*?*?*?*?*?*?*?*?*?*?*?*?*?*?*?*?*?*?,10.3,5.5,72,102737,541,1394,321,160.7,55.1,139.3,17651,5254,15718,3984,20,8.2,9,5,9999,99999,9,999999999,0.0,999,999,99
3023,2,25,15,0,*?*?*?*?*?*?*?*?*?*?*?*?*?*?*?*?*?*?*?*?*?*?,10.1,5.3,72,102737,394,1395,320,110.2,51.9,95.5,12093,4626,10798,2569,20,8.2,9,5,9999,99999,9,999999999,0.0,999,999,99
3023,2,25,16,0,*?*?*?*?*?*?*?*?*?*?*?*?*?*?*?*?*?*?*?*?*?*?,10.1,5.1,71,102737,208,1395,320,46.5,41.5,40.3,5166,2845,4794,852,20,8.2,9,5,9999,99999,9,999999999,0.0,999,999,99
3023,2,25,17,0,*?*?*?*?*?*?*?*?*?*?*?*?*?*?*?*?*?*?*?*?*?*?,10.1,4.3,67,102737,0,-0,315,0.0,-0.0,0.0,0,0,0,0,20,10.3,8,4,9999,99999,9,999999999,0.0,999,999,99
3023,2,25,18,0,*?*?*?*?*?*?*?*?*?*?*?*?*?*?*?*?*?*?*?*?*?*?,8.4,5.1,80,102737,0,-0,317,0.0,-0.0,0.0,0,0,0,0,20,11.8,10,5,9999,99999,9,999999999,0.0,999,999,99
3023,2,25,19,0,*?*?*?*?*?*?*?*?*?*?*?*?*?*?*?*?*?*?*?*?*?*?,7.5,5.0,84,102737,0,-0,313,0.0,-0.0,0.0,0,0,0,0,23,11.8,10,5,9999,99999,9,999999999,0.0,999,999,99
3023,2,25,20,0,*?*?*?*?*?*?*?*?*?*?*?*?*?*?*?*?*?*?*?*?*?*?,7.2,5.1,86,102737,0,-0,311,0.0,-0.0,0.0,0,0,0,0,27,10.3,10,5,9999,99999,9,999999999,0.0,999,999,99
3023,2,25,21,0,*?*?*?*?*?*?*?*?*?*?*?*?*?*?*?*?*?*?*?*?*?*?,7.5,5.6,87,102737,0,-0,313,0.0,-0.0,0.0,0,0,0,0,30,10.3,10,5,9999,99999,9,999999999,0.0,999,999,99
3023,2,25,22,0,*?*?*?*?*?*?*?*?*?*?*?*?*?*?*?*?*?*?*?*?*?*?,6.4,5.8,95,102737,0,-0,308,0.0,-0.0,0.0,0,0,0,0,33,10.3,10,5,9999,99999,9,999999999,0.0,999,999,99
3023,2,25,23,0,*?*?*?*?*?*?*?*?*?*?*?*?*?*?*?*?*?*?*?*?*?*?,6.0,5.9,99,102737,0,-0,306,0.0,-0.0,0.0,0,0,0,0,37,10.3,10,5,9999,99999,9,999999999,0.0,999,999,99
3023,2,25,24,0,*?*?*?*?*?*?*?*?*?*?*?*?*?*?*?*?*?*?*?*?*?*?,6.8,3.9,82,102737,0,-0,310,0.0,-0.0,0.0,0,0,0,0,360,11.8,10,5,9999,99999,9,999999999,0.1,999,999,99
3023,2,26,1,0,*?*?*?*?*?*?*?*?*?*?*?*?*?*?*?*?*?*?*?*?*?*?,4.9,3.2,87,103240,0,-0,302,0.0,-0.0,0.0,0,0,0,0,38,10.8,10,5,9999,99999,9,999999999,0.0,999,999,99
3023,2,26,2,0,*?*?*?*?*?*?*?*?*?*?*?*?*?*?*?*?*?*?*?*?*?*?,4.3,1.9,82,103240,0,-0,299,0.0,-0.0,0.0,0,0,0,0,37,9.8,10,5,9999,99999,9,999999999,0.0,999,999,99
3023,2,26,3,0,*?*?*?*?*?*?*?*?*?*?*?*?*?*?*?*?*?*?*?*?*?*?,3.7,1.7,84,103240,0,-0,297,0.0,-0.0,0.0,0,0,0,0,35,10.3,10,5,9999,99999,9,999999999,0.0,999,999,99
3023,2,26,4,0,*?*?*?*?*?*?*?*?*?*?*?*?*?*?*?*?*?*?*?*?*?*?,3.2,1.5,87,103240,0,-0,295,0.0,-0.0,0.0,0,0,0,0,33,10.8,10,5,9999,99999,9,999999999,0.0,999,999,99
3023,2,26,5,0,*?*?*?*?*?*?*?*?*?*?*?*?*?*?*?*?*?*?*?*?*?*?,2.6,1.3,90,103240,0,-0,292,0.0,-0.0,0.0,0,0,0,0,32,10.8,10,5,9999,99999,9,999999999,0.0,999,999,99
3023,2,26,6,0,*?*?*?*?*?*?*?*?*?*?*?*?*?*?*?*?*?*?*?*?*?*?,2.7,1.7,91,103240,0,-0,292,0.0,-0.0,0.0,0,0,0,0,30,8.8,10,5,9999,99999,9,999999999,0.0,999,999,99
3023,2,26,7,0,*?*?*?*?*?*?*?*?*?*?*?*?*?*?*?*?*?*?*?*?*?*?,2.9,1.9,91,103240,110,1391,293,7.5,0.0,7.5,927,-0,927,300,33,7.7,10,5,9999,99999,9,999999999,0.0,999,999,99
3023,2,26,8,0,*?*?*?*?*?*?*?*?*?*?*?*?*?*?*?*?*?*?*?*?*?*?,3.9,2.9,91,103240,311,1393,284,128.3,205.2,82.5,13575,16258,9737,1586,37,8.8,7,4,9999,99999,9,999999999,0.0,999,999,99
3023,2,26,9,0,*?*?*?*?*?*?*?*?*?*?*?*?*?*?*?*?*?*?*?*?*?*?,5.1,2.5,81,103240,480,1394,284,242.6,315.8,133.9,25786,29863,15462,2722,40,8.2,6,3,9999,99999,9,999999999,0.0,999,999,99
3023,2,26,10,0,*?*?*?*?*?*?*?*?*?*?*?*?*?*?*?*?*?*?*?*?*?*?,7.4,4.3,79,103240,604,1393,299,285.6,235.1,183.6,30351,23664,20742,3983,43,8.8,7,4,9999,99999,9,999999999,0.0,999,999,99
3023,2,26,11,0,*?*?*?*?*?*?*?*?*?*?*?*?*?*?*?*?*?*?*?*?*?*?,10.1,4.1,65,103240,677,1395,311,324.2,238.5,208.5,34562,24564,23360,4692,47,7.7,7,4,9999,99999,9,999999999,0.0,999,999,99
3023,2,26,12,0,*?*?*?*?*?*?*?*?*?*?*?*?*?*?*?*?*?*?*?*?*?*?,9.9,3.9,65,103240,691,1394,314,281.0,142.8,210.2,30692,14624,23691,5215,50,9.3,8,4,9999,99999,9,999999999,0.0,999,999,99
3023,2,26,13,0,*?*?*?*?*?*?*?*?*?*?*?*?*?*?*?*?*?*?*?*?*?*?,11.0,2.9,56,103240,648,1395,314,308.7,237.3,198.5,32867,24230,22314,4398,48,9.8,7,4,9999,99999,9,999999999,0.0,999,999,99
3023,2,26,14,0,*?*?*?*?*?*?*?*?*?*?*?*?*?*?*?*?*?*?*?*?*?*?,11.1,2.5,55,103240,549,1395,314,255.6,231.9,164.3,27112,22788,18693,3473,47,8.2,7,4,9999,99999,9,999999999,0.0,999,999,99
3023,2,26,15,0,*?*?*?*?*?*?*?*?*?*?*?*?*?*?*?*?*?*?*?*?*?*?,10.9,1.7,51,103240,401,1395,313,176.4,219.0,113.4,18646,19407,13167,2259,45,8.2,7,4,9999,99999,9,999999999,0.0,999,999,99
3023,2,26,16,0,*?*?*?*?*?*?*?*?*?*?*?*?*?*?*?*?*?*?*?*?*?*?,10.8,1.5,52,103240,215,1396,318,64.7,105.9,48.4,6909,6836,5884,882,43,8.2,8,4,9999,99999,9,999999999,0.0,999,999,99
3023,2,26,17,0,*?*?*?*?*?*?*?*?*?*?*?*?*?*?*?*?*?*?*?*?*?*?,9.9,1.3,54,103240,3,1550,319,0.0,0.0,0.0,0,0,0,0,42,10.3,9,5,9999,99999,9,999999999,0.0,999,999,99
3023,2,26,18,0,*?*?*?*?*?*?*?*?*?*?*?*?*?*?*?*?*?*?*?*?*?*?,8.4,2.3,64,103240,0,-0,317,0.0,-0.0,0.0,0,0,0,0,40,11.8,10,5,9999,99999,9,999999999,0.0,999,999,99
3023,2,26,19,0,*?*?*?*?*?*?*?*?*?*?*?*?*?*?*?*?*?*?*?*?*?*?,8.1,2.5,66,103240,0,-0,316,0.0,-0.0,0.0,0,0,0,0,38,11.8,10,5,9999,99999,9,999999999,0.0,999,999,99
3023,2,26,20,0,*?*?*?*?*?*?*?*?*?*?*?*?*?*?*?*?*?*?*?*?*?*?,6.8,1.9,70,103240,0,-0,310,0.0,-0.0,0.0,0,0,0,0,37,10.3,10,5,9999,99999,9,999999999,0.0,999,999,99
3023,2,26,21,0,*?*?*?*?*?*?*?*?*?*?*?*?*?*?*?*?*?*?*?*?*?*?,6.8,2.7,73,103240,0,-0,310,0.0,-0.0,0.0,0,0,0,0,35,10.3,10,5,9999,99999,9,999999999,0.0,999,999,99
3023,2,26,22,0,*?*?*?*?*?*?*?*?*?*?*?*?*?*?*?*?*?*?*?*?*?*?,6.7,2.9,76,103240,0,-0,310,0.0,-0.0,0.0,0,0,0,0,33,10.3,10,5,9999,99999,9,999999999,0.0,999,999,99
3023,2,26,23,0,*?*?*?*?*?*?*?*?*?*?*?*?*?*?*?*?*?*?*?*?*?*?,5.4,1.9,77,103240,0,-0,304,0.0,-0.0,0.0,0,0,0,0,32,10.3,10,5,9999,99999,9,999999999,0.0,999,999,99
3023,2,26,24,0,*?*?*?*?*?*?*?*?*?*?*?*?*?*?*?*?*?*?*?*?*?*?,5.6,4.6,91,103240,0,-0,304,0.0,-0.0,0.0,0,0,0,0,40,11.8,10,5,9999,99999,9,999999999,0.0,999,999,99
3023,2,27,1,0,*?*?*?*?*?*?*?*?*?*?*?*?*?*?*?*?*?*?*?*?*?*?,2.7,0.4,84,103440,0,-0,293,0.0,-0.0,0.0,0,0,0,0,30,10.8,10,5,9999,99999,9,999999999,0.0,999,999,99
3023,2,27,2,0,*?*?*?*?*?*?*?*?*?*?*?*?*?*?*?*?*?*?*?*?*?*?,1.9,-0.2,84,103440,0,-0,289,0.0,-0.0,0.0,0,0,0,0,30,9.8,10,5,9999,99999,9,999999999,0.0,999,999,99
3023,2,27,3,0,*?*?*?*?*?*?*?*?*?*?*?*?*?*?*?*?*?*?*?*?*?*?,1.0,-1.1,83,103440,0,-0,286,0.0,-0.0,0.0,0,0,0,0,30,10.3,10,5,9999,99999,9,999999999,0.0,999,999,99
3023,2,27,4,0,*?*?*?*?*?*?*?*?*?*?*?*?*?*?*?*?*?*?*?*?*?*?,1.4,-0.6,85,103440,0,-0,287,0.0,-0.0,0.0,0,0,0,0,30,10.8,10,5,9999,99999,9,999999999,0.0,999,999,99
3023,2,27,5,0,*?*?*?*?*?*?*?*?*?*?*?*?*?*?*?*?*?*?*?*?*?*?,1.8,-0.2,85,103440,0,-0,289,0.0,-0.0,0.0,0,0,0,0,30,10.8,10,5,9999,99999,9,999999999,0.0,999,999,99
3023,2,27,6,0,*?*?*?*?*?*?*?*?*?*?*?*?*?*?*?*?*?*?*?*?*?*?,1.3,-0.8,85,103440,0,-0,287,0.0,-0.0,0.0,0,0,0,0,30,8.8,10,5,9999,99999,9,999999999,0.0,999,999,99
3023,2,27,7,0,*?*?*?*?*?*?*?*?*?*?*?*?*?*?*?*?*?*?*?*?*?*?,1.3,-1.1,82,103440,118,1392,287,9.1,0.0,9.1,1110,-0,1109,360,32,7.7,10,5,9999,99999,9,999999999,0.0,999,999,99
3023,2,27,8,0,*?*?*?*?*?*?*?*?*?*?*?*?*?*?*?*?*?*?*?*?*?*?,1.7,-0.8,81,103440,319,1393,289,48.8,0.0,48.8,5688,0,5701,1931,33,8.8,10,5,9999,99999,9,999999999,0.0,999,999,99
3023,2,27,9,0,*?*?*?*?*?*?*?*?*?*?*?*?*?*?*?*?*?*?*?*?*?*?,2.3,-0.4,80,103440,488,1394,291,82.0,0.0,82.0,9602,0,9629,3430,35,8.2,10,5,9999,99999,9,999999999,0.0,999,999,99
3023,2,27,10,0,*?*?*?*?*?*?*?*?*?*?*?*?*?*?*?*?*?*?*?*?*?*?,4.0,1.5,83,103440,612,1393,298,106.6,0.0,106.6,12549,0,12590,4653,37,8.8,10,5,9999,99999,9,999999999,0.0,999,999,99
3023,2,27,11,0,*?*?*?*?*?*?*?*?*?*?*?*?*?*?*?*?*?*?*?*?*?*?,5.0,0.8,74,103440,684,1393,302,120.8,0.0,120.8,14275,0,14326,5401,38,7.7,10,5,9999,99999,9,999999999,0.0,999,999,99
3023,2,27,12,0,*?*?*?*?*?*?*?*?*?*?*?*?*?*?*?*?*?*?*?*?*?*?,5.9,-0.0,64,103440,699,1394,307,123.6,0.0,123.6,14627,0,14680,5556,40,9.3,10,5,9999,99999,9,999999999,0.0,999,999,99
3023,2,27,13,0,*?*?*?*?*?*?*?*?*?*?*?*?*?*?*?*?*?*?*?*?*?*?,6.2,-0.0,64,103440,655,1394,308,115.0,0.0,115.0,13571,0,13618,5093,40,9.8,10,5,9999,99999,9,999999999,0.0,999,999,99
3023,2,27,14,0,*?*?*?*?*?*?*?*?*?*?*?*?*?*?*?*?*?*?*?*?*?*?,6.0,0.4,67,103440,556,1394,307,95.4,0.0,95.4,11203,0,11238,4086,40,8.2,10,5,9999,99999,9,999999999,0.0,999,999,99
3023,2,27,15,0,*?*?*?*?*?*?*?*?*?*?*?*?*?*?*?*?*?*?*?*?*?*?,5.9,1.5,72,103440,408,1394,306,66.2,0.0,66.2,7734,0,7754,2696,40,8.2,10,5,9999,99999,9,999999999,0.0,999,999,99
3023,2,27,16,0,*?*?*?*?*?*?*?*?*?*?*?*?*?*?*?*?*?*?*?*?*?*?,6.2,0.2,64,103440,221,1391,308,29.5,0.0,29.5,3457,0,3462,1144,40,8.2,10,5,9999,99999,9,999999999,0.0,999,999,99
3023,2,27,17,0,*?*?*?*?*?*?*?*?*?*?*?*?*?*?*?*?*?*?*?*?*?*?,5.8,-0.4,64,103440,9,1349,306,0.0,0.0,0.0,0,0,0,0,40,10.3,10,5,9999,99999,9,999999999,0.0,999,999,99
3023,2,27,18,0,*?*?*?*?*?*?*?*?*?*?*?*?*?*?*?*?*?*?*?*?*?*?,4.3,-0.4,70,103440,0,-0,300,0.0,-0.0,0.0,0,0,0,0,40,11.8,10,5,9999,99999,9,999999999,0.0,999,999,99
3023,2,27,19,0,*?*?*?*?*?*?*?*?*?*?*?*?*?*?*?*?*?*?*?*?*?*?,5.3,-0.8,63,103440,0,-0,304,0.0,-0.0,0.0,0,0,0,0,42,11.8,10,5,9999,99999,9,999999999,0.0,999,999,99
3023,2,27,20,0,*?*?*?*?*?*?*?*?*?*?*?*?*?*?*?*?*?*?*?*?*?*?,3.5,-1.7,67,103440,0,-0,296,0.0,-0.0,0.0,0,0,0,0,43,10.3,10,5,9999,99999,9,999999999,0.0,999,999,99
3023,2,27,21,0,*?*?*?*?*?*?*?*?*?*?*?*?*?*?*?*?*?*?*?*?*?*?,3.5,-1.9,66,103440,0,-0,296,0.0,-0.0,0.0,0,0,0,0,45,10.3,10,5,9999,99999,9,999999999,0.0,999,999,99
3023,2,27,22,0,*?*?*?*?*?*?*?*?*?*?*?*?*?*?*?*?*?*?*?*?*?*?,3.2,-1.9,67,103440,0,-0,295,0.0,-0.0,0.0,0,0,0,0,47,10.3,10,5,9999,99999,9,999999999,0.0,999,999,99
3023,2,27,23,0,*?*?*?*?*?*?*?*?*?*?*?*?*?*?*?*?*?*?*?*?*?*?,2.8,-2.7,64,103440,0,-0,294,0.0,-0.0,0.0,0,0,0,0,48,10.3,10,5,9999,99999,9,999999999,0.0,999,999,99
3023,2,27,24,0,*?*?*?*?*?*?*?*?*?*?*?*?*?*?*?*?*?*?*?*?*?*?,4.1,1.3,80,103440,0,-0,299,0.0,-0.0,0.0,0,0,0,0,30,11.8,10,5,9999,99999,9,999999999,0.0,999,999,99
3023,2,28,1,0,*?*?*?*?*?*?*?*?*?*?*?*?*?*?*?*?*?*?*?*?*?*?,1.4,-2.4,74,102987,0,-0,288,0.0,-0.0,0.0,0,0,0,0,43,10.8,10,5,9999,99999,9,999999999,0.0,999,999,99
3023,2,28,2,0,*?*?*?*?*?*?*?*?*?*?*?*?*?*?*?*?*?*?*?*?*?*?,0.3,-2.4,80,102987,0,-0,283,0.0,-0.0,0.0,0,0,0,0,37,9.8,10,5,9999,99999,9,999999999,0.0,999,999,99
3023,2,28,3,0,*?*?*?*?*?*?*?*?*?*?*?*?*?*?*?*?*?*?*?*?*?*?,0.3,-2.9,76,102987,0,-0,283,0.0,-0.0,0.0,0,0,0,0,30,10.3,10,5,9999,99999,9,999999999,0.0,999,999,99
3023,2,28,4,0,*?*?*?*?*?*?*?*?*?*?*?*?*?*?*?*?*?*?*?*?*?*?,0.8,-2.7,76,102987,0,-0,285,0.0,-0.0,0.0,0,0,0,0,23,10.8,10,5,9999,99999,9,999999999,0.0,999,999,99
3023,2,28,5,0,*?*?*?*?*?*?*?*?*?*?*?*?*?*?*?*?*?*?*?*?*?*?,0.1,-3.9,72,102987,0,-0,282,0.0,-0.0,0.0,0,0,0,0,17,10.8,10,5,9999,99999,9,999999999,0.0,999,999,99
3023,2,28,6,0,*?*?*?*?*?*?*?*?*?*?*?*?*?*?*?*?*?*?*?*?*?*?,-0.6,-4.5,72,102987,0,-0,280,0.0,-0.0,0.0,0,0,0,0,10,8.8,10,5,9999,99999,9,999999999,0.0,999,999,99
3023,2,28,7,0,*?*?*?*?*?*?*?*?*?*?*?*?*?*?*?*?*?*?*?*?*?*?,-0.1,-4.2,70,102987,126,1393,282,10.7,0.0,10.7,1293,-0,1293,421,17,7.7,10,5,9999,99999,9,999999999,0.0,999,999,99
3023,2,28,8,0,*?*?*?*?*?*?*?*?*?*?*?*?*?*?*?*?*?*?*?*?*?*?,0.4,-3.7,71,102987,327,1392,278,87.5,49.5,75.9,9600,4202,8587,1993,23,8.8,9,5,9999,99999,9,999999999,0.0,999,999,99
3023,2,28,9,0,*?*?*?*?*?*?*?*?*?*?*?*?*?*?*?*?*?*?*?*?*?*?,2.0,-3.7,64,102987,496,1394,285,145.3,54.3,126.0,15954,5098,14217,3531,30,8.2,9,5,9999,99999,9,999999999,0.0,999,999,99
3023,2,28,10,0,*?*?*?*?*?*?*?*?*?*?*?*?*?*?*?*?*?*?*?*?*?*?,3.6,-3.7,57,102987,620,1393,291,187.9,56.1,162.9,20660,5476,18376,4836,37,8.8,9,5,9999,99999,9,999999999,0.0,999,999,99
3023,2,28,11,0,*?*?*?*?*?*?*?*?*?*?*?*?*?*?*?*?*?*?*?*?*?*?,4.6,-2.7,57,102987,692,1393,301,122.4,0.0,122.4,14469,0,14521,5486,43,7.7,10,5,9999,99999,9,999999999,0.0,999,999,99
3023,2,28,12,0,*?*?*?*?*?*?*?*?*?*?*?*?*?*?*?*?*?*?*?*?*?*?,6.4,-1.9,54,102987,706,1392,303,217.5,57.0,188.6,23929,5656,21260,5842,50,9.3,9,5,9999,99999,9,999999999,0.0,999,999,99
3023,2,28,13,0,*?*?*?*?*?*?*?*?*?*?*?*?*?*?*?*?*?*?*?*?*?*?,6.1,-1.3,58,102987,662,1392,302,202.4,56.6,175.5,22258,5570,19786,5316,52,9.8,9,5,9999,99999,9,999999999,0.0,999,999,99
3023,2,28,14,0,*?*?*?*?*?*?*?*?*?*?*?*?*?*?*?*?*?*?*?*?*?*?,6.3,-0.4,61,102987,563,1393,308,96.9,0.0,96.9,11378,0,11414,4158,53,8.2,10,5,9999,99999,9,999999999,0.0,999,999,99
3023,2,28,15,0,*?*?*?*?*?*?*?*?*?*?*?*?*?*?*?*?*?*?*?*?*?*?,6.5,0.2,64,102987,415,1394,304,117.5,52.5,101.9,12899,4740,11513,2762,55,8.2,9,5,9999,99999,9,999999999,0.0,999,999,99
3023,2,28,16,0,*?*?*?*?*?*?*?*?*?*?*?*?*?*?*?*?*?*?*?*?*?*?,6.2,0.2,65,102987,228,1392,303,53.6,43.5,46.4,5932,3118,5495,986,57,8.2,9,5,9999,99999,9,999999999,0.0,999,999,99
3023,2,28,17,0,*?*?*?*?*?*?*?*?*?*?*?*?*?*?*?*?*?*?*?*?*?*?,5.9,1.7,74,102987,16,1403,306,0.0,0.0,0.0,0,0,0,0,58,10.3,10,5,9999,99999,9,999999999,0.0,999,999,99
3023,2,28,18,0,*?*?*?*?*?*?*?*?*?*?*?*?*?*?*?*?*?*?*?*?*?*?,4.8,1.9,81,102987,0,-0,301,0.0,-0.0,0.0,0,0,0,0,60,11.8,10,5,9999,99999,9,999999999,0.0,999,999,99
3023,2,28,19,0,*?*?*?*?*?*?*?*?*?*?*?*?*?*?*?*?*?*?*?*?*?*?,4.1,1.9,85,102987,0,-0,298,0.0,-0.0,0.0,0,0,0,0,105,11.8,10,5,9999,99999,9,999999999,0.0,999,999,99
3023,2,28,20,0,*?*?*?*?*?*?*?*?*?*?*?*?*?*?*?*?*?*?*?*?*?*?,2.1,1.3,93,102987,0,-0,290,0.0,-0.0,0.0,0,0,0,0,150,10.3,10,5,9999,99999,9,999999999,0.0,999,999,99
3023,2,28,21,0,*?*?*?*?*?*?*?*?*?*?*?*?*?*?*?*?*?*?*?*?*?*?,2.8,1.0,88,102987,0,-0,293,0.0,-0.0,0.0,0,0,0,0,195,10.3,10,5,9999,99999,9,999999999,0.0,999,999,99
3023,2,28,22,0,*?*?*?*?*?*?*?*?*?*?*?*?*?*?*?*?*?*?*?*?*?*?,1.8,1.5,98,102987,0,-0,289,0.0,-0.0,0.0,0,0,0,0,240,10.3,10,5,9999,99999,9,999999999,0.0,999,999,99
3023,2,28,23,0,*?*?*?*?*?*?*?*?*?*?*?*?*?*?*?*?*?*?*?*?*?*?,1.8,1.5,98,102987,0,-0,289,0.0,-0.0,0.0,0,0,0,0,285,10.3,10,5,9999,99999,9,999999999,0.0,999,999,99
3023,2,28,24,0,*?*?*?*?*?*?*?*?*?*?*?*?*?*?*?*?*?*?*?*?*?*?,2.5,-2.7,67,102987,0,-0,292,0.0,-0.0,0.0,0,0,0,0,50,11.8,10,5,9999,99999,9,999999999,0.0,999,999,99
3023,3,1,1,0,*?*?*?*?*?*?*?*?*?*?*?*?*?*?*?*?*?*?*?*?*?*?,2.4,2.3,97,100263,0,-0,291,0.0,-0.0,0.0,0,0,0,0,325,10.8,10,5,9999,99999,9,999999999,0.0,999,999,99
3023,3,1,2,0,*?*?*?*?*?*?*?*?*?*?*?*?*?*?*?*?*?*?*?*?*?*?,2.7,2.7,97,100263,0,-0,292,0.0,-0.0,0.0,0,0,0,0,320,9.8,10,5,9999,99999,9,999999999,0.0,999,999,99
3023,3,1,3,0,*?*?*?*?*?*?*?*?*?*?*?*?*?*?*?*?*?*?*?*?*?*?,1.9,1.9,97,100263,0,-0,289,0.0,-0.0,0.0,0,0,0,0,315,10.3,10,5,9999,99999,9,999999999,0.0,999,999,99
3023,3,1,4,0,*?*?*?*?*?*?*?*?*?*?*?*?*?*?*?*?*?*?*?*?*?*?,1.8,1.7,96,100263,0,-0,289,0.0,-0.0,0.0,0,0,0,0,310,10.8,10,5,9999,99999,9,999999999,0.0,999,999,99
3023,3,1,5,0,*?*?*?*?*?*?*?*?*?*?*?*?*?*?*?*?*?*?*?*?*?*?,2.2,1.9,95,100263,0,-0,290,0.0,-0.0,0.0,0,0,0,0,305,10.8,10,5,9999,99999,9,999999999,0.0,999,999,99
3023,3,1,6,0,*?*?*?*?*?*?*?*?*?*?*?*?*?*?*?*?*?*?*?*?*?*?,1.6,1.3,95,100263,0,-0,288,0.0,-0.0,0.0,0,0,0,0,300,8.8,10,5,9999,99999,9,999999999,0.0,999,999,99
3023,3,1,7,0,*?*?*?*?*?*?*?*?*?*?*?*?*?*?*?*?*?*?*?*?*?*?,1.0,1.0,97,100263,134,1392,281,21.3,29.4,18.5,2417,1616,2263,384,265,7.7,9,5,9999,99999,9,999999999,0.0,999,999,99
3023,3,1,8,0,*?*?*?*?*?*?*?*?*?*?*?*?*?*?*?*?*?*?*?*?*?*?,2.8,2.7,97,100263,335,1391,284,119.6,125.2,89.5,13051,10560,10324,1953,230,8.8,8,4,9999,99999,9,999999999,0.0,999,999,99
3023,3,1,9,0,*?*?*?*?*?*?*?*?*?*?*?*?*?*?*?*?*?*?*?*?*?*?,4.5,2.1,82,100263,504,1393,300,85.2,0.0,85.2,9985,0,10015,3585,195,8.2,10,5,9999,99999,9,999999999,0.0,999,999,99
3023,3,1,10,0,*?*?*?*?*?*?*?*?*?*?*?*?*?*?*?*?*?*?*?*?*?*?,6.3,1.7,70,100263,628,1392,298,252.7,141.2,189.0,27569,14231,21369,4556,160,8.8,8,4,9999,99999,9,999999999,0.0,999,999,99
3023,3,1,11,0,*?*?*?*?*?*?*?*?*?*?*?*?*?*?*?*?*?*?*?*?*?*?,8.0,2.3,66,100263,700,1393,311,215.3,57.0,186.7,23689,5644,21049,5766,125,7.7,9,5,9999,99999,9,999999999,0.0,999,999,99
3023,3,1,12,0,*?*?*?*?*?*?*?*?*?*?*?*?*?*?*?*?*?*?*?*?*?*?,9.6,1.5,55,100263,714,1393,312,291.8,143.4,218.2,31875,14751,24565,5478,90,9.3,8,4,9999,99999,9,999999999,0.0,999,999,99
3023,3,1,13,0,*?*?*?*?*?*?*?*?*?*?*?*?*?*?*?*?*?*?*?*?*?*?,9.3,0.6,53,100263,670,1393,316,205.0,56.7,177.7,22548,5586,20042,5406,117,9.8,9,5,9999,99999,9,999999999,0.0,999,999,99
3023,3,1,14,0,*?*?*?*?*?*?*?*?*?*?*?*?*?*?*?*?*?*?*?*?*?*?,9.6,0.4,51,100263,570,1392,312,226.3,139.3,169.3,24673,13779,19199,3984,143,8.2,8,4,9999,99999,9,999999999,0.0,999,999,99
3023,3,1,15,0,*?*?*?*?*?*?*?*?*?*?*?*?*?*?*?*?*?*?*?*?*?*?,9.7,1.5,55,100263,422,1393,313,159.0,132.3,118.9,17317,12082,13614,2659,170,8.2,8,4,9999,99999,9,999999999,0.0,999,999,99
3023,3,1,16,0,*?*?*?*?*?*?*?*?*?*?*?*?*?*?*?*?*?*?*?*?*?*?,9.6,1.5,56,100263,235,1393,312,74.1,110.6,55.4,7884,7539,6682,1022,197,8.2,8,4,9999,99999,9,999999999,0.0,999,999,99
3023,3,1,17,0,*?*?*?*?*?*?*?*?*?*?*?*?*?*?*?*?*?*?*?*?*?*?,9.5,2.1,58,100263,22,1362,312,0.0,0.0,0.0,0,0,0,0,223,10.3,8,4,9999,99999,9,999999999,0.0,999,999,99
3023,3,1,18,0,*?*?*?*?*?*?*?*?*?*?*?*?*?*?*?*?*?*?*?*?*?*?,7.8,2.3,66,100263,0,-0,315,0.0,-0.0,0.0,0,0,0,0,250,11.8,10,5,9999,99999,9,999999999,0.0,999,999,99
3023,3,1,19,0,*?*?*?*?*?*?*?*?*?*?*?*?*?*?*?*?*?*?*?*?*?*?,6.2,2.7,76,100263,0,-0,307,0.0,-0.0,0.0,0,0,0,0,245,11.8,10,5,9999,99999,9,999999999,0.0,999,999,99
3023,3,1,20,0,*?*?*?*?*?*?*?*?*?*?*?*?*?*?*?*?*?*?*?*?*?*?,5.1,1.7,77,100263,0,-0,303,0.0,-0.0,0.0,0,0,0,0,240,10.3,10,5,9999,99999,9,999999999,0.0,999,999,99
3023,3,1,21,0,*?*?*?*?*?*?*?*?*?*?*?*?*?*?*?*?*?*?*?*?*?*?,4.4,1.5,79,100263,0,-0,300,0.0,-0.0,0.0,0,0,0,0,235,10.3,10,5,9999,99999,9,999999999,0.0,999,999,99
3023,3,1,22,0,*?*?*?*?*?*?*?*?*?*?*?*?*?*?*?*?*?*?*?*?*?*?,4.0,1.3,80,100263,0,-0,298,0.0,-0.0,0.0,0,0,0,0,230,10.3,10,5,9999,99999,9,999999999,0.8,999,999,99
3023,3,1,23,0,*?*?*?*?*?*?*?*?*?*?*?*?*?*?*?*?*?*?*?*?*?*?,4.0,1.5,81,100263,0,-0,298,0.0,-0.0,0.0,0,0,0,0,225,10.3,10,5,9999,99999,9,999999999,0.1,999,999,99
3023,3,1,24,0,*?*?*?*?*?*?*?*?*?*?*?*?*?*?*?*?*?*?*?*?*?*?,1.9,1.9,97,100263,0,-0,289,0.0,-0.0,0.0,0,0,0,0,330,11.8,10,5,9999,99999,9,999999999,0.0,999,999,99
3023,3,2,1,0,*?*?*?*?*?*?*?*?*?*?*?*?*?*?*?*?*?*?*?*?*?*?,3.0,0.2,82,99420,0,-0,294,0.0,-0.0,0.0,0,0,0,0,217,10.8,10,5,9999,99999,9,999999999,0.7,999,999,99
3023,3,2,2,0,*?*?*?*?*?*?*?*?*?*?*?*?*?*?*?*?*?*?*?*?*?*?,2.3,-0.2,83,99420,0,-0,291,0.0,-0.0,0.0,0,0,0,0,213,9.8,10,5,9999,99999,9,999999999,0.0,999,999,99
3023,3,2,3,0,*?*?*?*?*?*?*?*?*?*?*?*?*?*?*?*?*?*?*?*?*?*?,1.7,-0.4,86,99420,0,-0,289,0.0,-0.0,0.0,0,0,0,0,210,10.3,10,5,9999,99999,9,999999999,0.0,999,999,99
3023,3,2,4,0,*?*?*?*?*?*?*?*?*?*?*?*?*?*?*?*?*?*?*?*?*?*?,1.2,-0.4,88,99420,0,-0,286,0.0,-0.0,0.0,0,0,0,0,207,10.8,10,5,9999,99999,9,999999999,0.0,999,999,99
3023,3,2,5,0,*?*?*?*?*?*?*?*?*?*?*?*?*?*?*?*?*?*?*?*?*?*?,1.4,-0.0,90,99420,0,-0,287,0.0,-0.0,0.0,0,0,0,0,203,10.8,10,5,9999,99999,9,999999999,0.0,999,999,99
3023,3,2,6,0,*?*?*?*?*?*?*?*?*?*?*?*?*?*?*?*?*?*?*?*?*?*?,1.7,0.4,92,99420,0,-0,288,0.0,-0.0,0.0,0,0,0,0,200,8.8,10,5,9999,99999,9,999999999,0.0,999,999,99
3023,3,2,7,0,*?*?*?*?*?*?*?*?*?*?*?*?*?*?*?*?*?*?*?*?*?*?,1.6,0.4,92,99420,142,1391,264,44.6,229.2,21.2,4637,13202,3386,394,200,7.7,5,3,9999,99999,9,999999999,0.0,999,999,99
3023,3,2,8,0,*?*?*?*?*?*?*?*?*?*?*?*?*?*?*?*?*?*?*?*?*?*?,2.6,1.0,89,99420,343,1391,258,182.6,471.7,66.3,18780,38672,9705,1199,200,8.8,3,2,9999,99999,9,999999999,2.7,999,999,99
3023,3,2,9,0,*?*?*?*?*?*?*?*?*?*?*?*?*?*?*?*?*?*?*?*?*?*?,3.8,1.3,83,99420,512,1393,263,296.0,512.8,107.5,31525,48218,13924,2036,200,8.2,3,2,9999,99999,9,999999999,0.0,999,999,99
3023,3,2,10,0,*?*?*?*?*?*?*?*?*?*?*?*?*?*?*?*?*?*?*?*?*?*?,5.3,2.9,85,99420,636,1392,266,383.0,563.3,125.6,39631,54356,17185,2510,200,8.8,2,1,9999,99999,9,999999999,0.0,999,999,99
3023,3,2,11,0,*?*?*?*?*?*?*?*?*?*?*?*?*?*?*?*?*?*?*?*?*?*?,7.8,3.2,73,99420,707,1391,276,431.6,570.6,141.6,44787,55850,19081,2949,200,7.7,2,1,9999,99999,9,999999999,0.7,999,999,99
3023,3,2,12,0,*?*?*?*?*?*?*?*?*?*?*?*?*?*?*?*?*?*?*?*?*?*?,8.5,3.4,71,99420,721,1391,284,437.2,537.2,158.7,46784,54152,19827,3366,200,9.3,3,2,9999,99999,9,999999999,0.0,999,999,99
3023,3,2,13,0,*?*?*?*?*?*?*?*?*?*?*?*?*?*?*?*?*?*?*?*?*?*?,8.6,2.9,67,99420,677,1392,299,360.6,332.1,199.1,38584,34238,22430,4440,193,9.8,6,3,9999,99999,9,999999999,0.0,999,999,99
3023,3,2,14,0,*?*?*?*?*?*?*?*?*?*?*?*?*?*?*?*?*?*?*?*?*?*?,8.4,3.0,69,99420,577,1391,288,333.3,472.6,137.3,35192,45375,17360,2706,187,8.2,4,2,9999,99999,9,999999999,1.6,999,999,99
3023,3,2,15,0,*?*?*?*?*?*?*?*?*?*?*?*?*?*?*?*?*?*?*?*?*?*?,8.3,4.3,76,99420,429,1393,289,235.3,449.3,97.0,24779,40022,12532,1806,180,8.2,4,2,9999,99999,9,999999999,0.0,999,999,99
3023,3,2,16,0,*?*?*?*?*?*?*?*?*?*?*?*?*?*?*?*?*?*?*?*?*?*?,8.2,3.2,71,99420,242,1393,297,101.2,261.0,55.9,10558,18223,7390,1009,173,8.2,6,3,9999,99999,9,999999999,0.0,999,999,99
3023,3,2,17,0,*?*?*?*?*?*?*?*?*?*?*?*?*?*?*?*?*?*?*?*?*?*?,7.8,3.9,76,99420,29,1388,300,0.0,0.0,0.0,0,0,0,0,167,10.3,7,4,9999,99999,9,999999999,0.0,999,999,99
3023,3,2,18,0,*?*?*?*?*?*?*?*?*?*?*?*?*?*?*?*?*?*?*?*?*?*?,5.9,2.1,76,99420,0,-0,306,0.0,-0.0,0.0,0,0,0,0,160,11.8,10,5,9999,99999,9,999999999,0.0,999,999,99
3023,3,2,19,0,*?*?*?*?*?*?*?*?*?*?*?*?*?*?*?*?*?*?*?*?*?*?,6.2,2.1,74,99420,0,-0,308,0.0,-0.0,0.0,0,0,0,0,168,11.8,10,5,9999,99999,9,999999999,0.0,999,999,99
3023,3,2,20,0,*?*?*?*?*?*?*?*?*?*?*?*?*?*?*?*?*?*?*?*?*?*?,4.5,0.8,77,99420,0,-0,300,0.0,-0.0,0.0,0,0,0,0,177,10.3,10,5,9999,99999,9,999999999,0.0,999,999,99
3023,3,2,21,0,*?*?*?*?*?*?*?*?*?*?*?*?*?*?*?*?*?*?*?*?*?*?,5.0,1.0,75,99420,0,-0,302,0.0,-0.0,0.0,0,0,0,0,185,10.3,10,5,9999,99999,9,999999999,0.0,999,999,99
3023,3,2,22,0,*?*?*?*?*?*?*?*?*?*?*?*?*?*?*?*?*?*?*?*?*?*?,4.0,1.0,82,99420,0,-0,298,0.0,-0.0,0.0,0,0,0,0,193,10.3,10,5,9999,99999,9,999999999,0.0,999,999,99
3023,3,2,23,0,*?*?*?*?*?*?*?*?*?*?*?*?*?*?*?*?*?*?*?*?*?*?,4.9,2.7,85,99420,0,-0,302,0.0,-0.0,0.0,0,0,0,0,202,10.3,10,5,9999,99999,9,999999999,0.0,999,999,99
3023,3,2,24,0,*?*?*?*?*?*?*?*?*?*?*?*?*?*?*?*?*?*?*?*?*?*?,4.0,0.8,80,99420,0,-0,298,0.0,-0.0,0.0,0,0,0,0,220,11.8,10,5,9999,99999,9,999999999,0.0,999,999,99
3023,3,3,1,0,*?*?*?*?*?*?*?*?*?*?*?*?*?*?*?*?*?*?*?*?*?*?,6.2,1.9,73,98595,0,-0,308,0.0,-0.0,0.0,0,0,0,0,208,10.8,10,5,9999,99999,9,999999999,0.0,999,999,99
3023,3,3,2,0,*?*?*?*?*?*?*?*?*?*?*?*?*?*?*?*?*?*?*?*?*?*?,6.4,1.5,70,98595,0,-0,309,0.0,-0.0,0.0,0,0,0,0,207,9.8,10,5,9999,99999,9,999999999,0.0,999,999,99
3023,3,3,3,0,*?*?*?*?*?*?*?*?*?*?*?*?*?*?*?*?*?*?*?*?*?*?,6.2,1.9,73,98595,0,-0,308,0.0,-0.0,0.0,0,0,0,0,205,10.3,10,5,9999,99999,9,999999999,0.0,999,999,99
3023,3,3,4,0,*?*?*?*?*?*?*?*?*?*?*?*?*?*?*?*?*?*?*?*?*?*?,6.5,2.7,76,98595,0,-0,309,0.0,-0.0,0.0,0,0,0,0,203,10.8,10,5,9999,99999,9,999999999,0.0,999,999,99
3023,3,3,5,0,*?*?*?*?*?*?*?*?*?*?*?*?*?*?*?*?*?*?*?*?*?*?,6.4,3.0,78,98595,0,-0,308,0.0,-0.0,0.0,0,0,0,0,202,10.8,10,5,9999,99999,9,999999999,0.0,999,999,99
3023,3,3,6,0,*?*?*?*?*?*?*?*?*?*?*?*?*?*?*?*?*?*?*?*?*?*?,6.3,3.4,81,98595,0,-0,308,0.0,-0.0,0.0,0,0,0,0,200,8.8,10,5,9999,99999,9,999999999,0.3,999,999,99
3023,3,3,7,0,*?*?*?*?*?*?*?*?*?*?*?*?*?*?*?*?*?*?*?*?*?*?,6.2,3.4,81,98595,150,1389,307,15.5,0.0,15.5,1846,-0,1848,603,195,7.7,10,5,9999,99999,9,999999999,0.0,999,999,99
3023,3,3,8,0,*?*?*?*?*?*?*?*?*?*?*?*?*?*?*?*?*?*?*?*?*?*?,5.9,3.4,83,98595,351,1390,301,95.9,50.5,83.2,10527,4374,9409,2202,190,8.8,9,5,9999,99999,9,999999999,0.0,999,999,99
3023,3,3,9,0,*?*?*?*?*?*?*?*?*?*?*?*?*?*?*?*?*?*?*?*?*?*?,7.4,4.6,82,98595,520,1392,286,295.6,465.2,121.8,31135,43852,15445,2341,185,8.2,4,2,9999,99999,9,999999999,0.0,999,999,99
3023,3,3,10,0,*?*?*?*?*?*?*?*?*?*?*?*?*?*?*?*?*?*?*?*?*?*?,8.9,5.5,78,98595,644,1391,289,385.1,530.1,139.8,41120,52456,17690,2821,180,8.8,3,2,9999,99999,9,999999999,0.0,999,999,99
3023,3,3,11,0,*?*?*?*?*?*?*?*?*?*?*?*?*?*?*?*?*?*?*?*?*?*?,9.2,5.1,75,98595,715,1391,303,383.6,334.2,211.7,41105,34784,23753,4832,175,7.7,6,3,9999,99999,9,999999999,0.0,999,999,99
3023,3,3,12,0,*?*?*?*?*?*?*?*?*?*?*?*?*?*?*?*?*?*?*?*?*?*?,9.5,4.6,71,98595,729,1391,308,353.2,240.6,227.1,37733,25102,25288,5281,170,9.3,7,4,9999,99999,9,999999999,0.0,999,999,99
3023,3,3,13,0,*?*?*?*?*?*?*?*?*?*?*?*?*?*?*?*?*?*?*?*?*?*?,9.6,4.5,70,98595,684,1390,318,210.3,56.8,182.3,23127,5617,20552,5585,198,9.8,9,5,9999,99999,9,999999999,0.0,999,999,99
3023,3,3,14,0,*?*?*?*?*?*?*?*?*?*?*?*?*?*?*?*?*?*?*?*?*?*?,9.8,4.3,68,98595,584,1391,314,233.1,139.8,174.3,25408,13903,19751,4126,227,8.2,8,4,9999,99999,9,999999999,0.0,999,999,99
3023,3,3,15,0,*?*?*?*?*?*?*?*?*?*?*?*?*?*?*?*?*?*?*?*?*?*?,9.7,4.5,69,98595,436,1393,309,195.5,222.9,125.7,20674,20397,14512,2539,255,8.2,7,4,9999,99999,9,999999999,0.0,999,999,99
3023,3,3,16,0,*?*?*?*?*?*?*?*?*?*?*?*?*?*?*?*?*?*?*?*?*?*?,9.5,3.8,67,98595,248,1389,313,80.3,113.3,60.1,8799,8427,7008,1282,283,8.2,8,4,9999,99999,9,999999999,0.0,999,999,99
3023,3,3,17,0,*?*?*?*?*?*?*?*?*?*?*?*?*?*?*?*?*?*?*?*?*?*?,9.5,3.6,66,98595,36,1405,317,0.0,0.0,0.0,0,0,0,0,312,10.3,9,5,9999,99999,9,999999999,0.0,999,999,99
3023,3,3,18,0,*?*?*?*?*?*?*?*?*?*?*?*?*?*?*?*?*?*?*?*?*?*?,9.1,3.4,67,98595,0,-0,320,0.0,-0.0,0.0,0,0,0,0,340,11.8,10,5,9999,99999,9,999999999,0.0,999,999,99
3023,3,3,19,0,*?*?*?*?*?*?*?*?*?*?*?*?*?*?*?*?*?*?*?*?*?*?,8.5,3.0,68,98595,0,-0,318,0.0,-0.0,0.0,0,0,0,0,333,11.8,10,5,9999,99999,9,999999999,0.0,999,999,99
3023,3,3,20,0,*?*?*?*?*?*?*?*?*?*?*?*?*?*?*?*?*?*?*?*?*?*?,8.2,2.5,67,98595,0,-0,316,0.0,-0.0,0.0,0,0,0,0,327,10.3,10,5,9999,99999,9,999999999,0.0,999,999,99
3023,3,3,21,0,*?*?*?*?*?*?*?*?*?*?*?*?*?*?*?*?*?*?*?*?*?*?,7.9,2.9,70,98595,0,-0,315,0.0,-0.0,0.0,0,0,0,0,320,10.3,10,5,9999,99999,9,999999999,0.0,999,999,99
3023,3,3,22,0,*?*?*?*?*?*?*?*?*?*?*?*?*?*?*?*?*?*?*?*?*?*?,7.8,2.7,69,98595,0,-0,315,0.0,-0.0,0.0,0,0,0,0,313,10.3,10,5,9999,99999,9,999999999,0.0,999,999,99
3023,3,3,23,0,*?*?*?*?*?*?*?*?*?*?*?*?*?*?*?*?*?*?*?*?*?*?,7.2,2.7,72,98595,0,-0,312,0.0,-0.0,0.0,0,0,0,0,307,10.3,10,5,9999,99999,9,999999999,0.0,999,999,99
3023,3,3,24,0,*?*?*?*?*?*?*?*?*?*?*?*?*?*?*?*?*?*?*?*?*?*?,5.9,2.3,77,98595,0,-0,306,0.0,-0.0,0.0,0,0,0,0,210,11.8,10,5,9999,99999,9,999999999,1.0,999,999,99
3023,3,4,1,0,*?*?*?*?*?*?*?*?*?*?*?*?*?*?*?*?*?*?*?*?*?*?,6.6,3.9,82,100343,0,-0,309,0.0,-0.0,0.0,0,0,0,0,292,10.8,10,5,9999,99999,9,999999999,0.0,999,999,99
3023,3,4,2,0,*?*?*?*?*?*?*?*?*?*?*?*?*?*?*?*?*?*?*?*?*?*?,6.5,4.5,86,100343,0,-0,308,0.0,-0.0,0.0,0,0,0,0,283,9.8,10,5,9999,99999,9,999999999,0.0,999,999,99
3023,3,4,3,0,*?*?*?*?*?*?*?*?*?*?*?*?*?*?*?*?*?*?*?*?*?*?,7.3,4.3,81,100343,0,-0,312,0.0,-0.0,0.0,0,0,0,0,275,10.3,10,5,9999,99999,9,999999999,0.0,999,999,99
3023,3,4,4,0,*?*?*?*?*?*?*?*?*?*?*?*?*?*?*?*?*?*?*?*?*?*?,6.6,3.9,83,100343,0,-0,309,0.0,-0.0,0.0,0,0,0,0,267,10.8,10,5,9999,99999,9,999999999,0.0,999,999,99
3023,3,4,5,0,*?*?*?*?*?*?*?*?*?*?*?*?*?*?*?*?*?*?*?*?*?*?,6.4,3.8,82,100343,0,-0,308,0.0,-0.0,0.0,0,0,0,0,258,10.8,10,5,9999,99999,9,999999999,0.0,999,999,99
3023,3,4,6,0,*?*?*?*?*?*?*?*?*?*?*?*?*?*?*?*?*?*?*?*?*?*?,6.1,3.0,80,100343,0,-0,307,0.0,-0.0,0.0,0,0,0,0,250,8.8,10,5,9999,99999,9,999999999,0.0,999,999,99
3023,3,4,7,0,*?*?*?*?*?*?*?*?*?*?*?*?*?*?*?*?*?*?*?*?*?*?,6.4,3.2,80,100343,158,1388,304,29.7,34.7,25.7,3335,2078,3111,538,247,7.7,9,5,9999,99999,9,999999999,0.0,999,999,99
3023,3,4,8,0,*?*?*?*?*?*?*?*?*?*?*?*?*?*?*?*?*?*?*?*?*?*?,6.6,3.4,80,100343,359,1389,300,130.9,127.6,97.9,14267,11047,11266,2151,243,8.8,8,4,9999,99999,9,999999999,0.0,999,999,99
3023,3,4,9,0,*?*?*?*?*?*?*?*?*?*?*?*?*?*?*?*?*?*?*?*?*?*?,6.7,4.1,83,100343,528,1391,300,207.5,137.8,155.2,22606,13392,17640,3595,240,8.2,8,4,9999,99999,9,999999999,0.0,999,999,99
3023,3,4,10,0,*?*?*?*?*?*?*?*?*?*?*?*?*?*?*?*?*?*?*?*?*?*?,9.0,5.3,78,100343,652,1391,311,263.9,141.9,197.4,28798,14396,22284,4810,237,8.8,8,4,9999,99999,9,999999999,0.0,999,999,99
3023,3,4,11,0,*?*?*?*?*?*?*?*?*?*?*?*?*?*?*?*?*?*?*?*?*?*?,8.7,6.1,83,100343,723,1391,314,223.6,57.2,193.9,24607,5687,21857,6062,233,7.7,9,5,9999,99999,9,999999999,0.0,999,999,99
3023,3,4,12,0,*?*?*?*?*?*?*?*?*?*?*?*?*?*?*?*?*?*?*?*?*?*?,9.4,5.1,74,100343,736,1389,317,228.3,57.3,197.9,25124,5710,22312,6232,230,9.3,9,5,9999,99999,9,999999999,0.0,999,999,99
3023,3,4,13,0,*?*?*?*?*?*?*?*?*?*?*?*?*?*?*?*?*?*?*?*?*?*?,9.1,3.8,69,100343,692,1391,320,122.5,0.0,122.5,14489,0,14541,5494,235,9.8,10,5,9999,99999,9,999999999,0.0,999,999,99
3023,3,4,14,0,*?*?*?*?*?*?*?*?*?*?*?*?*?*?*?*?*?*?*?*?*?*?,9.5,3.8,67,100343,591,1390,317,178.4,55.8,154.7,19608,5406,17446,4528,240,8.2,9,5,9999,99999,9,999999999,0.0,999,999,99
3023,3,4,15,0,*?*?*?*?*?*?*?*?*?*?*?*?*?*?*?*?*?*?*?*?*?*?,9.3,3.6,67,100343,442,1389,316,127.3,53.2,110.3,13971,4879,12461,3023,245,8.2,9,5,9999,99999,9,999999999,0.0,999,999,99
3023,3,4,16,0,*?*?*?*?*?*?*?*?*?*?*?*?*?*?*?*?*?*?*?*?*?*?,9.2,3.9,69,100343,255,1390,321,36.2,0.0,36.2,4235,0,4242,1413,250,8.2,10,5,9999,99999,9,999999999,0.0,999,999,99
3023,3,4,17,0,*?*?*?*?*?*?*?*?*?*?*?*?*?*?*?*?*?*?*?*?*?*?,9.1,3.9,69,100343,42,1383,315,0.0,0.0,0.0,0,0,0,0,255,10.3,9,5,9999,99999,9,999999999,0.0,999,999,99
3023,3,4,18,0,*?*?*?*?*?*?*?*?*?*?*?*?*?*?*?*?*?*?*?*?*?*?,8.6,3.2,69,100343,0,-0,318,0.0,-0.0,0.0,0,0,0,0,260,11.8,10,5,9999,99999,9,999999999,0.0,999,999,99
3023,3,4,19,0,*?*?*?*?*?*?*?*?*?*?*?*?*?*?*?*?*?*?*?*?*?*?,8.5,3.4,70,100343,0,-0,318,0.0,-0.0,0.0,0,0,0,0,258,11.8,10,5,9999,99999,9,999999999,0.0,999,999,99
3023,3,4,20,0,*?*?*?*?*?*?*?*?*?*?*?*?*?*?*?*?*?*?*?*?*?*?,7.8,3.2,72,100343,0,-0,314,0.0,-0.0,0.0,0,0,0,0,257,10.3,10,5,9999,99999,9,999999999,0.0,999,999,99
3023,3,4,21,0,*?*?*?*?*?*?*?*?*?*?*?*?*?*?*?*?*?*?*?*?*?*?,7.6,3.0,72,100343,0,-0,314,0.0,-0.0,0.0,0,0,0,0,255,10.3,10,5,9999,99999,9,999999999,0.0,999,999,99
3023,3,4,22,0,*?*?*?*?*?*?*?*?*?*?*?*?*?*?*?*?*?*?*?*?*?*?,6.7,3.0,76,100343,0,-0,310,0.0,-0.0,0.0,0,0,0,0,253,10.3,10,5,9999,99999,9,999999999,0.0,999,999,99
3023,3,4,23,0,*?*?*?*?*?*?*?*?*?*?*?*?*?*?*?*?*?*?*?*?*?*?,7.4,3.0,73,100343,0,-0,313,0.0,-0.0,0.0,0,0,0,0,252,10.3,10,5,9999,99999,9,999999999,0.0,999,999,99
3023,3,4,24,0,*?*?*?*?*?*?*?*?*?*?*?*?*?*?*?*?*?*?*?*?*?*?,6.6,3.2,79,100343,0,-0,309,0.0,-0.0,0.0,0,0,0,0,300,11.8,10,5,9999,99999,9,999999999,0.0,999,999,99
3023,3,5,1,0,*?*?*?*?*?*?*?*?*?*?*?*?*?*?*?*?*?*?*?*?*?*?,8.2,3.0,69,102006,0,-0,316,0.0,-0.0,0.0,0,0,0,0,260,10.8,10,5,9999,99999,9,999999999,0.0,999,999,99
3023,3,5,2,0,*?*?*?*?*?*?*?*?*?*?*?*?*?*?*?*?*?*?*?*?*?*?,8.3,3.0,69,102006,0,-0,317,0.0,-0.0,0.0,0,0,0,0,270,9.8,10,5,9999,99999,9,999999999,0.0,999,999,99
3023,3,5,3,0,*?*?*?*?*?*?*?*?*?*?*?*?*?*?*?*?*?*?*?*?*?*?,8.3,3.8,72,102006,0,-0,317,0.0,-0.0,0.0,0,0,0,0,280,10.3,10,5,9999,99999,9,999999999,0.0,999,999,99
3023,3,5,4,0,*?*?*?*?*?*?*?*?*?*?*?*?*?*?*?*?*?*?*?*?*?*?,7.9,3.9,75,102006,0,-0,315,0.0,-0.0,0.0,0,0,0,0,290,10.8,10,5,9999,99999,9,999999999,0.0,999,999,99
3023,3,5,5,0,*?*?*?*?*?*?*?*?*?*?*?*?*?*?*?*?*?*?*?*?*?*?,7.6,4.1,77,102006,0,-0,313,0.0,-0.0,0.0,0,0,0,0,300,10.8,10,5,9999,99999,9,999999999,0.0,999,999,99
3023,3,5,6,0,*?*?*?*?*?*?*?*?*?*?*?*?*?*?*?*?*?*?*?*?*?*?,7.2,4.3,81,102006,0,-0,312,0.0,-0.0,0.0,0,0,0,0,310,8.8,10,5,9999,99999,9,999999999,0.0,999,999,99
3023,3,5,7,0,*?*?*?*?*?*?*?*?*?*?*?*?*?*?*?*?*?*?*?*?*?*?,8.0,4.6,78,102006,166,1386,315,18.7,0.0,18.7,2220,-0,2223,727,298,7.7,10,5,9999,99999,9,999999999,0.0,999,999,99
3023,3,5,8,0,*?*?*?*?*?*?*?*?*?*?*?*?*?*?*?*?*?*?*?*?*?*?,8.7,5.3,78,102006,368,1391,318,58.5,0.0,58.5,6825,0,6841,2351,287,8.8,10,5,9999,99999,9,999999999,0.0,999,999,99
3023,3,5,9,0,*?*?*?*?*?*?*?*?*?*?*?*?*?*?*?*?*?*?*?*?*?*?,11.1,6.1,70,102006,536,1390,329,91.8,0.0,91.8,10764,0,10797,3903,275,8.2,10,5,9999,99999,9,999999999,0.0,999,999,99
3023,3,5,10,0,*?*?*?*?*?*?*?*?*?*?*?*?*?*?*?*?*?*?*?*?*?*?,12.0,6.2,67,102006,660,1391,333,116.3,0.0,116.3,13724,0,13772,5159,263,8.8,10,5,9999,99999,9,999999999,0.0,999,999,99
3023,3,5,11,0,*?*?*?*?*?*?*?*?*?*?*?*?*?*?*?*?*?*?*?*?*?*?,13.7,6.1,59,102006,731,1390,341,130.3,0.0,130.3,15443,0,15500,5917,252,7.7,10,5,9999,99999,9,999999999,0.0,999,999,99
3023,3,5,12,0,*?*?*?*?*?*?*?*?*?*?*?*?*?*?*?*?*?*?*?*?*?*?,14.3,6.6,59,102006,744,1390,344,133.0,0.0,133.0,15769,0,15828,6063,240,9.3,10,5,9999,99999,9,999999999,0.0,999,999,99
3023,3,5,13,0,*?*?*?*?*?*?*?*?*?*?*?*?*?*?*?*?*?*?*?*?*?*?,14.7,5.3,53,102006,699,1390,346,124.0,0.0,124.0,14672,0,14726,5575,238,9.8,10,5,9999,99999,9,999999999,0.0,999,999,99
3023,3,5,14,0,*?*?*?*?*?*?*?*?*?*?*?*?*?*?*?*?*?*?*?*?*?*?,14.4,5.5,54,102006,598,1389,345,104.2,0.0,104.2,12253,0,12293,4525,237,8.2,10,5,9999,99999,9,999999999,0.0,999,999,99
3023,3,5,15,0,*?*?*?*?*?*?*?*?*?*?*?*?*?*?*?*?*?*?*?*?*?*?,14.8,4.8,50,102006,449,1389,347,74.7,0.0,74.7,8726,0,8750,3081,235,8.2,10,5,9999,99999,9,999999999,0.0,999,999,99
3023,3,5,16,0,*?*?*?*?*?*?*?*?*?*?*?*?*?*?*?*?*?*?*?*?*?*?,14.7,5.8,55,102006,262,1391,346,37.6,0.0,37.6,4391,0,4399,1467,233,8.2,10,5,9999,99999,9,999999999,0.0,999,999,99
3023,3,5,17,0,*?*?*?*?*?*?*?*?*?*?*?*?*?*?*?*?*?*?*?*?*?*?,14.6,6.2,56,102006,49,1396,345,0.0,0.0,0.0,0,0,0,0,232,10.3,10,5,9999,99999,9,999999999,0.0,999,999,99
3023,3,5,18,0,*?*?*?*?*?*?*?*?*?*?*?*?*?*?*?*?*?*?*?*?*?*?,12.1,6.1,66,102006,0,-0,334,0.0,-0.0,0.0,0,0,0,0,230,11.8,10,5,9999,99999,9,999999999,0.0,999,999,99
3023,3,5,19,0,*?*?*?*?*?*?*?*?*?*?*?*?*?*?*?*?*?*?*?*?*?*?,11.4,6.2,69,102006,0,-0,330,0.0,-0.0,0.0,0,0,0,0,223,11.8,10,5,9999,99999,9,999999999,0.0,999,999,99
3023,3,5,20,0,*?*?*?*?*?*?*?*?*?*?*?*?*?*?*?*?*?*?*?*?*?*?,11.5,7.1,73,102006,0,-0,331,0.0,-0.0,0.0,0,0,0,0,217,10.3,10,5,9999,99999,9,999999999,0.0,999,999,99
3023,3,5,21,0,*?*?*?*?*?*?*?*?*?*?*?*?*?*?*?*?*?*?*?*?*?*?,10.7,7.0,77,102006,0,-0,327,0.0,-0.0,0.0,0,0,0,0,210,10.3,10,5,9999,99999,9,999999999,0.1,999,999,99
3023,3,5,22,0,*?*?*?*?*?*?*?*?*?*?*?*?*?*?*?*?*?*?*?*?*?*?,10.5,7.3,79,102006,0,-0,326,0.0,-0.0,0.0,0,0,0,0,203,10.3,10,5,9999,99999,9,999999999,2.3,999,999,99
3023,3,5,23,0,*?*?*?*?*?*?*?*?*?*?*?*?*?*?*?*?*?*?*?*?*?*?,10.8,7.3,77,102006,0,-0,327,0.0,-0.0,0.0,0,0,0,0,197,10.3,10,5,9999,99999,9,999999999,0.1,999,999,99
3023,3,5,24,0,*?*?*?*?*?*?*?*?*?*?*?*?*?*?*?*?*?*?*?*?*?*?,8.0,3.0,70,102006,0,-0,315,0.0,-0.0,0.0,0,0,0,0,250,11.8,10,5,9999,99999,9,999999999,0.0,999,999,99
3023,3,6,1,0,*?*?*?*?*?*?*?*?*?*?*?*?*?*?*?*?*?*?*?*?*?*?,11.8,11.1,95,102439,0,-0,331,0.0,-0.0,0.0,0,0,0,0,190,10.8,10,5,9999,99999,9,999999999,0.1,999,999,99
3023,3,6,2,0,*?*?*?*?*?*?*?*?*?*?*?*?*?*?*?*?*?*?*?*?*?*?,12.0,12.0,100,102439,0,-0,332,0.0,-0.0,0.0,0,0,0,0,190,9.8,10,5,9999,99999,9,999999999,0.1,999,999,99
3023,3,6,3,0,*?*?*?*?*?*?*?*?*?*?*?*?*?*?*?*?*?*?*?*?*?*?,12.7,12.7,100,102439,0,-0,335,0.0,-0.0,0.0,0,0,0,0,190,10.3,10,5,9999,99999,9,999999999,0.0,999,999,99
3023,3,6,4,0,*?*?*?*?*?*?*?*?*?*?*?*?*?*?*?*?*?*?*?*?*?*?,12.0,12.0,100,102439,0,-0,332,0.0,-0.0,0.0,0,0,0,0,190,10.8,10,5,9999,99999,9,999999999,0.0,999,999,99
3023,3,6,5,0,*?*?*?*?*?*?*?*?*?*?*?*?*?*?*?*?*?*?*?*?*?*?,11.7,11.7,100,102439,0,-0,331,0.0,-0.0,0.0,0,0,0,0,190,10.8,10,5,9999,99999,9,999999999,0.2,999,999,99
3023,3,6,6,0,*?*?*?*?*?*?*?*?*?*?*?*?*?*?*?*?*?*?*?*?*?*?,11.2,11.2,100,102439,0,-0,328,0.0,-0.0,0.0,0,0,0,0,190,8.8,10,5,9999,99999,9,999999999,0.0,999,999,99
3023,3,6,7,0,*?*?*?*?*?*?*?*?*?*?*?*?*?*?*?*?*?*?*?*?*?*?,11.7,11.7,100,102439,175,1391,328,35.4,37.4,30.7,3956,2358,3683,644,197,7.7,9,5,9999,99999,9,999999999,0.0,999,999,99
3023,3,6,8,0,*?*?*?*?*?*?*?*?*?*?*?*?*?*?*?*?*?*?*?*?*?*?,11.9,11.9,100,102439,376,1390,329,104.5,51.4,90.6,11468,4531,10244,2420,203,8.8,9,5,9999,99999,9,999999999,0.0,999,999,99
3023,3,6,9,0,*?*?*?*?*?*?*?*?*?*?*?*?*?*?*?*?*?*?*?*?*?*?,14.5,13.6,94,102439,544,1389,338,215.0,138.4,160.9,23432,13554,18264,3749,210,8.2,8,4,9999,99999,9,999999999,0.0,999,999,99
3023,3,6,10,0,*?*?*?*?*?*?*?*?*?*?*?*?*?*?*?*?*?*?*?*?*?*?,15.8,13.5,86,102439,667,1388,347,204.8,56.7,177.6,22524,5585,20020,5395,217,8.8,9,5,9999,99999,9,999999999,0.0,999,999,99
3023,3,6,11,0,*?*?*?*?*?*?*?*?*?*?*?*?*?*?*?*?*?*?*?*?*?*?,16.8,13.1,79,102439,738,1389,352,229.2,57.3,198.7,25221,5712,22399,6264,223,7.7,9,5,9999,99999,9,999999999,0.1,999,999,99
3023,3,6,12,0,*?*?*?*?*?*?*?*?*?*?*?*?*?*?*?*?*?*?*?*?*?*?,18.2,12.3,68,102439,751,1388,359,233.7,57.4,202.6,25731,5725,22850,6433,230,9.3,9,5,9999,99999,9,999999999,0.5,999,999,99
3023,3,6,13,0,*?*?*?*?*?*?*?*?*?*?*?*?*?*?*?*?*?*?*?*?*?*?,18.2,13.0,71,102439,706,1389,359,218.1,57.1,189.1,24002,5651,21326,5861,225,9.8,9,5,9999,99999,9,999999999,0.4,999,999,99
3023,3,6,14,0,*?*?*?*?*?*?*?*?*?*?*?*?*?*?*?*?*?*?*?*?*?*?,18.2,13.4,73,102439,605,1388,359,183.4,56.0,159.0,20164,5444,17937,4687,220,8.2,9,5,9999,99999,9,999999999,0.0,999,999,99
3023,3,6,15,0,*?*?*?*?*?*?*?*?*?*?*?*?*?*?*?*?*?*?*?*?*?*?,18.3,13.0,71,102439,456,1389,359,132.1,53.5,114.6,14513,4928,12944,3157,215,8.2,9,5,9999,99999,9,999999999,0.8,999,999,99
3023,3,6,16,0,*?*?*?*?*?*?*?*?*?*?*?*?*?*?*?*?*?*?*?*?*?*?,18.1,12.1,68,102439,268,1387,355,89.6,116.8,67.0,9802,8999,7793,1438,210,8.2,8,4,9999,99999,9,999999999,0.0,999,999,99
3023,3,6,17,0,*?*?*?*?*?*?*?*?*?*?*?*?*?*?*?*?*?*?*?*?*?*?,17.7,12.7,72,102439,55,1381,356,0.0,0.0,0.0,0,0,0,0,205,10.3,9,5,9999,99999,9,999999999,0.0,999,999,99
3023,3,6,18,0,*?*?*?*?*?*?*?*?*?*?*?*?*?*?*?*?*?*?*?*?*?*?,17.1,12.7,75,102439,0,-0,356,0.0,-0.0,0.0,0,0,0,0,200,11.8,10,5,9999,99999,9,999999999,0.0,999,999,99
3023,3,6,19,0,*?*?*?*?*?*?*?*?*?*?*?*?*?*?*?*?*?*?*?*?*?*?,16.0,12.7,81,102439,0,-0,351,0.0,-0.0,0.0,0,0,0,0,202,11.8,10,5,9999,99999,9,999999999,1.1,999,999,99
3023,3,6,20,0,*?*?*?*?*?*?*?*?*?*?*?*?*?*?*?*?*?*?*?*?*?*?,15.3,13.6,89,102439,0,-0,347,0.0,-0.0,0.0,0,0,0,0,203,10.3,10,5,9999,99999,9,999999999,0.0,999,999,99
3023,3,6,21,0,*?*?*?*?*?*?*?*?*?*?*?*?*?*?*?*?*?*?*?*?*?*?,14.3,13.2,93,102439,0,-0,342,0.0,-0.0,0.0,0,0,0,0,205,10.3,10,5,9999,99999,9,999999999,0.0,999,999,99
3023,3,6,22,0,*?*?*?*?*?*?*?*?*?*?*?*?*?*?*?*?*?*?*?*?*?*?,13.8,12.5,92,102439,0,-0,340,0.0,-0.0,0.0,0,0,0,0,207,10.3,10,5,9999,99999,9,999999999,0.0,999,999,99
3023,3,6,23,0,*?*?*?*?*?*?*?*?*?*?*?*?*?*?*?*?*?*?*?*?*?*?,13.6,13.4,98,102439,0,-0,339,0.0,-0.0,0.0,0,0,0,0,208,10.3,10,5,9999,99999,9,999999999,0.0,999,999,99
3023,3,6,24,0,*?*?*?*?*?*?*?*?*?*?*?*?*?*?*?*?*?*?*?*?*?*?,11.2,9.3,88,102439,0,-0,329,0.0,-0.0,0.0,0,0,0,0,190,11.8,10,5,9999,99999,9,999999999,0.0,999,999,99
3023,3,7,1,0,*?*?*?*?*?*?*?*?*?*?*?*?*?*?*?*?*?*?*?*?*?*?,12.2,8.7,78,102312,0,-0,334,0.0,-0.0,0.0,0,0,0,0,207,10.8,10,5,9999,99999,9,999999999,0.0,999,999,99
3023,3,7,2,0,*?*?*?*?*?*?*?*?*?*?*?*?*?*?*?*?*?*?*?*?*?*?,11.7,6.1,68,102312,0,-0,332,0.0,-0.0,0.0,0,0,0,0,203,9.8,10,5,9999,99999,9,999999999,0.0,999,999,99
3023,3,7,3,0,*?*?*?*?*?*?*?*?*?*?*?*?*?*?*?*?*?*?*?*?*?*?,10.8,5.1,67,102312,0,-0,328,0.0,-0.0,0.0,0,0,0,0,200,10.3,10,5,9999,99999,9,999999999,0.0,999,999,99
3023,3,7,4,0,*?*?*?*?*?*?*?*?*?*?*?*?*?*?*?*?*?*?*?*?*?*?,10.1,5.0,70,102312,0,-0,325,0.0,-0.0,0.0,0,0,0,0,197,10.8,10,5,9999,99999,9,999999999,0.0,999,999,99
3023,3,7,5,0,*?*?*?*?*?*?*?*?*?*?*?*?*?*?*?*?*?*?*?*?*?*?,10.2,5.1,70,102312,0,-0,325,0.0,-0.0,0.0,0,0,0,0,193,10.8,10,5,9999,99999,9,999999999,0.0,999,999,99
3023,3,7,6,0,*?*?*?*?*?*?*?*?*?*?*?*?*?*?*?*?*?*?*?*?*?*?,10.3,5.1,69,102312,0,-0,325,0.0,-0.0,0.0,0,0,0,0,190,8.8,10,5,9999,99999,9,999999999,0.0,999,999,99
3023,3,7,7,0,*?*?*?*?*?*?*?*?*?*?*?*?*?*?*?*?*?*?*?*?*?*?,10.5,5.3,69,102312,183,1389,313,59.9,162.3,38.5,6307,9785,5237,684,200,7.7,7,4,9999,99999,9,999999999,0.0,999,999,99
3023,3,7,8,0,*?*?*?*?*?*?*?*?*?*?*?*?*?*?*?*?*?*?*?*?*?*?,11.3,6.1,69,102312,384,1389,321,142.3,129.7,106.4,15504,11496,12220,2355,210,8.8,8,4,9999,99999,9,999999999,0.0,999,999,99
3023,3,7,9,0,*?*?*?*?*?*?*?*?*?*?*?*?*?*?*?*?*?*?*?*?*?*?,13.2,6.9,65,102312,552,1389,334,165.2,55.3,143.2,18145,5295,16153,4116,220,8.2,9,5,9999,99999,9,999999999,0.0,999,999,99
3023,3,7,10,0,*?*?*?*?*?*?*?*?*?*?*?*?*?*?*?*?*?*?*?*?*?*?,13.6,6.7,62,102312,675,1388,332,275.1,142.5,205.8,30031,14547,23199,5073,230,8.8,8,4,9999,99999,9,999999999,0.0,999,999,99
3023,3,7,11,0,*?*?*?*?*?*?*?*?*?*?*?*?*?*?*?*?*?*?*?*?*?*?,15.4,7.0,57,102312,746,1388,336,363.2,241.3,233.5,38817,25264,25938,5496,240,7.7,7,4,9999,99999,9,999999999,0.0,999,999,99
3023,3,7,12,0,*?*?*?*?*?*?*?*?*?*?*?*?*?*?*?*?*?*?*?*?*?*?,16.2,6.6,52,102312,759,1389,339,370.1,241.7,238.0,39587,25372,26401,5650,250,9.3,7,4,9999,99999,9,999999999,0.0,999,999,99
3023,3,7,13,0,*?*?*?*?*?*?*?*?*?*?*?*?*?*?*?*?*?*?*?*?*?*?,16.1,6.2,52,102312,713,1388,343,292.4,143.4,218.7,31941,14758,24613,5495,255,9.8,8,4,9999,99999,9,999999999,0.0,999,999,99
3023,3,7,14,0,*?*?*?*?*?*?*?*?*?*?*?*?*?*?*?*?*?*?*?*?*?*?,16.5,5.9,49,102312,612,1388,341,291.2,235.7,187.2,30951,23808,21115,4085,260,8.2,7,4,9999,99999,9,999999999,0.0,999,999,99
3023,3,7,15,0,*?*?*?*?*?*?*?*?*?*?*?*?*?*?*?*?*?*?*?*?*?*?,16.6,6.7,51,102312,463,1389,341,210.7,225.6,135.5,22288,21095,15571,2768,265,8.2,7,4,9999,99999,9,999999999,0.0,999,999,99
3023,3,7,16,0,*?*?*?*?*?*?*?*?*?*?*?*?*?*?*?*?*?*?*?*?*?*?,16.0,6.9,54,102312,275,1388,343,92.7,117.9,69.3,10135,9179,8054,1490,270,8.2,8,4,9999,99999,9,999999999,0.0,999,999,99
3023,3,7,17,0,*?*?*?*?*?*?*?*?*?*?*?*?*?*?*?*?*?*?*?*?*?*?,16.1,6.1,51,102312,62,1391,343,0.0,0.0,0.0,0,0,0,0,275,10.3,8,4,9999,99999,9,999999999,0.0,999,999,99
3023,3,7,18,0,*?*?*?*?*?*?*?*?*?*?*?*?*?*?*?*?*?*?*?*?*?*?,15.2,6.2,54,102312,0,-0,348,0.0,-0.0,0.0,0,0,0,0,280,11.8,10,5,9999,99999,9,999999999,0.0,999,999,99
3023,3,7,19,0,*?*?*?*?*?*?*?*?*?*?*?*?*?*?*?*?*?*?*?*?*?*?,13.7,6.7,62,102312,0,-0,341,0.0,-0.0,0.0,0,0,0,0,245,11.8,10,5,9999,99999,9,999999999,0.0,999,999,99
3023,3,7,20,0,*?*?*?*?*?*?*?*?*?*?*?*?*?*?*?*?*?*?*?*?*?*?,13.6,7.0,64,102312,0,-0,340,0.0,-0.0,0.0,0,0,0,0,210,10.3,10,5,9999,99999,9,999999999,0.0,999,999,99
3023,3,7,21,0,*?*?*?*?*?*?*?*?*?*?*?*?*?*?*?*?*?*?*?*?*?*?,12.7,6.6,66,102312,0,-0,336,0.0,-0.0,0.0,0,0,0,0,175,10.3,10,5,9999,99999,9,999999999,0.0,999,999,99
3023,3,7,22,0,*?*?*?*?*?*?*?*?*?*?*?*?*?*?*?*?*?*?*?*?*?*?,12.8,6.4,64,102312,0,-0,337,0.0,-0.0,0.0,0,0,0,0,140,10.3,10,5,9999,99999,9,999999999,0.0,999,999,99
3023,3,7,23,0,*?*?*?*?*?*?*?*?*?*?*?*?*?*?*?*?*?*?*?*?*?*?,12.4,5.8,63,102312,0,-0,335,0.0,-0.0,0.0,0,0,0,0,105,10.3,10,5,9999,99999,9,999999999,0.0,999,999,99
3023,3,7,24,0,*?*?*?*?*?*?*?*?*?*?*?*?*?*?*?*?*?*?*?*?*?*?,13.4,11.2,86,102312,0,-0,339,0.0,-0.0,0.0,0,0,0,0,210,11.8,10,5,9999,99999,9,999999999,0.0,999,999,99
3023,3,8,1,0,*?*?*?*?*?*?*?*?*?*?*?*?*?*?*?*?*?*?*?*?*?*?,10.9,9.2,86,102528,0,-0,327,0.0,-0.0,0.0,0,0,0,0,82,10.8,10,5,9999,99999,9,999999999,0.0,999,999,99
3023,3,8,2,0,*?*?*?*?*?*?*?*?*?*?*?*?*?*?*?*?*?*?*?*?*?*?,9.7,9.7,97,102528,0,-0,322,0.0,-0.0,0.0,0,0,0,0,93,9.8,10,5,9999,99999,9,999999999,0.0,999,999,99
3023,3,8,3,0,*?*?*?*?*?*?*?*?*?*?*?*?*?*?*?*?*?*?*?*?*?*?,10.7,10.4,95,102528,0,-0,326,0.0,-0.0,0.0,0,0,0,0,105,10.3,10,5,9999,99999,9,999999999,0.0,999,999,99
3023,3,8,4,0,*?*?*?*?*?*?*?*?*?*?*?*?*?*?*?*?*?*?*?*?*?*?,10.2,10.2,97,102528,0,-0,324,0.0,-0.0,0.0,0,0,0,0,117,10.8,10,5,9999,99999,9,999999999,0.0,999,999,99
3023,3,8,5,0,*?*?*?*?*?*?*?*?*?*?*?*?*?*?*?*?*?*?*?*?*?*?,10.0,9.7,95,102528,0,-0,323,0.0,-0.0,0.0,0,0,0,0,128,10.8,10,5,9999,99999,9,999999999,0.0,999,999,99
3023,3,8,6,0,*?*?*?*?*?*?*?*?*?*?*?*?*?*?*?*?*?*?*?*?*?*?,9.3,9.3,97,102528,0,-0,320,0.0,-0.0,0.0,0,0,0,0,140,8.8,10,5,9999,99999,9,999999999,0.0,999,999,99
3023,3,8,7,0,*?*?*?*?*?*?*?*?*?*?*?*?*?*?*?*?*?*?*?*?*?*?,8.6,8.5,97,102528,191,1386,306,64.4,166.9,41.4,6761,10311,5592,739,147,7.7,7,4,9999,99999,9,999999999,0.0,999,999,99
3023,3,8,8,0,*?*?*?*?*?*?*?*?*?*?*?*?*?*?*?*?*?*?*?*?*?*?,11.0,10.2,92,102528,392,1387,311,204.2,379.3,97.0,21265,32750,12387,1810,153,8.8,5,3,9999,99999,9,999999999,0.0,999,999,99
3023,3,8,9,0,*?*?*?*?*?*?*?*?*?*?*?*?*?*?*?*?*?*?*?*?*?*?,13.5,11.7,86,102528,560,1388,327,291.8,324.0,161.1,31080,32068,18391,3393,160,8.2,6,3,9999,99999,9,999999999,0.0,999,999,99
3023,3,8,10,0,*?*?*?*?*?*?*?*?*?*?*?*?*?*?*?*?*?*?*?*?*?*?,16.4,11.1,69,102528,683,1387,337,389.7,415.5,185.1,40739,41421,22320,3918,167,8.8,5,3,9999,99999,9,999999999,0.0,999,999,99
3023,3,8,11,0,*?*?*?*?*?*?*?*?*?*?*?*?*?*?*?*?*?*?*?*?*?*?,18.8,10.2,56,102528,754,1388,347,434.5,420.0,206.4,45533,42473,24598,4592,173,7.7,5,3,9999,99999,9,999999999,0.0,999,999,99
3023,3,8,12,0,*?*?*?*?*?*?*?*?*?*?*?*?*?*?*?*?*?*?*?*?*?*?,20.6,10.1,49,102528,766,1387,359,415.2,336.8,229.2,44588,35426,25555,5418,180,9.3,6,3,9999,99999,9,999999999,0.0,999,999,99
3023,3,8,13,0,*?*?*?*?*?*?*?*?*?*?*?*?*?*?*?*?*?*?*?*?*?*?,21.0,10.3,49,102528,720,1387,365,349.6,240.4,224.8,37329,25040,25040,5209,178,9.8,7,4,9999,99999,9,999999999,0.0,999,999,99
3023,3,8,14,0,*?*?*?*?*?*?*?*?*?*?*?*?*?*?*?*?*?*?*?*?*?*?,21.0,9.7,47,102528,619,1387,376,108.5,0.0,108.5,12775,0,12818,4748,177,8.2,10,5,9999,99999,9,999999999,0.0,999,999,99
3023,3,8,15,0,*?*?*?*?*?*?*?*?*?*?*?*?*?*?*?*?*?*?*?*?*?*?,20.6,8.8,45,102528,470,1389,370,136.9,53.8,118.7,15036,5002,13404,3292,175,8.2,9,5,9999,99999,9,999999999,0.0,999,999,99
3023,3,8,16,0,*?*?*?*?*?*?*?*?*?*?*?*?*?*?*?*?*?*?*?*?*?*?,20.5,8.9,46,102528,282,1389,362,113.2,199.0,72.8,11982,15025,8639,1382,173,8.2,7,4,9999,99999,9,999999999,0.0,999,999,99
3023,3,8,17,0,*?*?*?*?*?*?*?*?*?*?*?*?*?*?*?*?*?*?*?*?*?*?,19.3,8.5,48,102528,68,1379,364,0.0,0.0,0.0,0,0,0,0,172,10.3,9,5,9999,99999,9,999999999,0.0,999,999,99
3023,3,8,18,0,*?*?*?*?*?*?*?*?*?*?*?*?*?*?*?*?*?*?*?*?*?*?,18.7,9.2,52,102528,0,-0,365,0.0,-0.0,0.0,0,0,0,0,170,11.8,10,5,9999,99999,9,999999999,0.0,999,999,99
3023,3,8,19,0,*?*?*?*?*?*?*?*?*?*?*?*?*?*?*?*?*?*?*?*?*?*?,16.0,10.1,65,102528,0,-0,351,0.0,-0.0,0.0,0,0,0,0,168,11.8,10,5,9999,99999,9,999999999,0.0,999,999,99
3023,3,8,20,0,*?*?*?*?*?*?*?*?*?*?*?*?*?*?*?*?*?*?*?*?*?*?,15.1,11.0,74,102528,0,-0,347,0.0,-0.0,0.0,0,0,0,0,167,10.3,10,5,9999,99999,9,999999999,0.0,999,999,99
3023,3,8,21,0,*?*?*?*?*?*?*?*?*?*?*?*?*?*?*?*?*?*?*?*?*?*?,13.9,10.8,79,102528,0,-0,341,0.0,-0.0,0.0,0,0,0,0,165,10.3,10,5,9999,99999,9,999999999,0.0,999,999,99
3023,3,8,22,0,*?*?*?*?*?*?*?*?*?*?*?*?*?*?*?*?*?*?*?*?*?*?,13.1,10.4,81,102528,0,-0,337,0.0,-0.0,0.0,0,0,0,0,163,10.3,10,5,9999,99999,9,999999999,0.0,999,999,99
3023,3,8,23,0,*?*?*?*?*?*?*?*?*?*?*?*?*?*?*?*?*?*?*?*?*?*?,12.6,10.3,83,102528,0,-0,335,0.0,-0.0,0.0,0,0,0,0,162,10.3,10,5,9999,99999,9,999999999,0.0,999,999,99
3023,3,8,24,0,*?*?*?*?*?*?*?*?*?*?*?*?*?*?*?*?*?*?*?*?*?*?,12.1,7.6,71,102528,0,-0,333,0.0,-0.0,0.0,0,0,0,0,70,11.8,10,5,9999,99999,9,999999999,0.0,999,999,99
3023,3,9,1,0,*?*?*?*?*?*?*?*?*?*?*?*?*?*?*?*?*?*?*?*?*?*?,11.4,10.7,94,102237,0,-0,329,0.0,-0.0,0.0,0,0,0,0,158,10.8,10,5,9999,99999,9,999999999,0.0,999,999,99
3023,3,9,2,0,*?*?*?*?*?*?*?*?*?*?*?*?*?*?*?*?*?*?*?*?*?*?,11.1,10.9,97,102237,0,-0,328,0.0,-0.0,0.0,0,0,0,0,157,9.8,10,5,9999,99999,9,999999999,0.0,999,999,99
3023,3,9,3,0,*?*?*?*?*?*?*?*?*?*?*?*?*?*?*?*?*?*?*?*?*?*?,10.1,10.1,99,102237,0,-0,324,0.0,-0.0,0.0,0,0,0,0,155,10.3,10,5,9999,99999,9,999999999,0.0,999,999,99
3023,3,9,4,0,*?*?*?*?*?*?*?*?*?*?*?*?*?*?*?*?*?*?*?*?*?*?,9.4,9.3,99,102237,0,-0,320,0.0,-0.0,0.0,0,0,0,0,153,10.8,10,5,9999,99999,9,999999999,0.0,999,999,99
3023,3,9,5,0,*?*?*?*?*?*?*?*?*?*?*?*?*?*?*?*?*?*?*?*?*?*?,8.7,8.7,99,102237,0,-0,317,0.0,-0.0,0.0,0,0,0,0,152,10.8,10,5,9999,99999,9,999999999,0.0,999,999,99
3023,3,9,6,0,*?*?*?*?*?*?*?*?*?*?*?*?*?*?*?*?*?*?*?*?*?*?,9.2,9.2,99,102237,0,-0,320,0.0,-0.0,0.0,0,0,0,0,150,8.8,10,5,9999,99999,9,999999999,0.0,999,999,99
3023,3,9,7,0,*?*?*?*?*?*?*?*?*?*?*?*?*?*?*?*?*?*?*?*?*?*?,9.8,9.7,99,102237,200,1390,302,84.7,345.9,34.9,8704,23061,5331,633,157,7.7,4,2,9999,99999,9,999999999,0.0,999,999,99
3023,3,9,8,0,*?*?*?*?*?*?*?*?*?*?*?*?*?*?*?*?*?*?*?*?*?*?,10.9,10.4,96,102237,400,1386,305,222.0,489.9,80.6,22722,42355,11484,1463,163,8.8,3,2,9999,99999,9,999999999,0.0,999,999,99
3023,3,9,9,0,*?*?*?*?*?*?*?*?*?*?*?*?*?*?*?*?*?*?*?*?*?*?,14.1,11.6,83,102237,568,1387,320,335.2,521.4,121.7,35720,50330,15588,2364,170,8.2,3,2,9999,99999,9,999999999,0.0,999,999,99
3023,3,9,10,0,*?*?*?*?*?*?*?*?*?*?*?*?*?*?*?*?*?*?*?*?*?*?,16.8,11.6,70,102237,691,1387,333,418.4,534.8,151.9,44717,53588,19049,3160,177,8.8,3,2,9999,99999,9,999999999,0.0,999,999,99
3023,3,9,11,0,*?*?*?*?*?*?*?*?*?*?*?*?*?*?*?*?*?*?*?*?*?*?,19.1,11.6,61,102237,761,1386,343,465.8,540.5,169.1,49888,54902,20964,3706,183,7.7,3,2,9999,99999,9,999999999,0.0,999,999,99
3023,3,9,12,0,*?*?*?*?*?*?*?*?*?*?*?*?*?*?*?*?*?*?*?*?*?*?,20.2,12.1,59,102237,774,1387,346,478.4,576.3,156.9,49693,57058,20766,3438,190,9.3,2,1,9999,99999,9,999999999,0.0,999,999,99
3023,3,9,13,0,*?*?*?*?*?*?*?*?*?*?*?*?*?*?*?*?*?*?*?*?*?*?,20.7,11.2,54,102237,728,1388,361,392.3,335.0,216.6,42061,34973,24249,4990,188,9.8,6,3,9999,99999,9,999999999,0.0,999,999,99
3023,3,9,14,0,*?*?*?*?*?*?*?*?*?*?*?*?*?*?*?*?*?*?*?*?*?*?,20.8,11.1,53,102237,626,1386,365,299.0,236.4,192.3,31797,24002,21641,4226,187,8.2,7,4,9999,99999,9,999999999,0.0,999,999,99
3023,3,9,15,0,*?*?*?*?*?*?*?*?*?*?*?*?*?*?*?*?*?*?*?*?*?*?,20.5,10.3,51,102237,476,1386,366,184.7,135.5,138.1,20108,12838,15745,3145,185,8.2,8,4,9999,99999,9,999999999,0.0,999,999,99
3023,3,9,16,0,*?*?*?*?*?*?*?*?*?*?*?*?*?*?*?*?*?*?*?*?*?*?,20.6,12.0,57,102237,288,1385,361,129.6,279.2,71.5,13435,21239,9267,1311,183,8.2,6,3,9999,99999,9,999999999,0.0,999,999,99
3023,3,9,17,0,*?*?*?*?*?*?*?*?*?*?*?*?*?*?*?*?*?*?*?*?*?*?,19.6,11.3,58,102237,75,1388,365,1.1,2.7,1.0,146,84,159,14,182,10.3,9,5,9999,99999,9,999999999,0.0,999,999,99
3023,3,9,18,0,*?*?*?*?*?*?*?*?*?*?*?*?*?*?*?*?*?*?*?*?*?*?,18.1,11.1,63,102237,0,-0,361,0.0,-0.0,0.0,0,0,0,0,180,11.8,10,5,9999,99999,9,999999999,0.0,999,999,99
3023,3,9,19,0,*?*?*?*?*?*?*?*?*?*?*?*?*?*?*?*?*?*?*?*?*?*?,15.9,11.0,71,102237,0,-0,351,0.0,-0.0,0.0,0,0,0,0,207,11.8,10,5,9999,99999,9,999999999,0.0,999,999,99
3023,3,9,20,0,*?*?*?*?*?*?*?*?*?*?*?*?*?*?*?*?*?*?*?*?*?*?,14.1,10.3,77,102237,0,-0,342,0.0,-0.0,0.0,0,0,0,0,233,10.3,10,5,9999,99999,9,999999999,0.0,999,999,99
3023,3,9,21,0,*?*?*?*?*?*?*?*?*?*?*?*?*?*?*?*?*?*?*?*?*?*?,14.2,10.8,79,102237,0,-0,342,0.0,-0.0,0.0,0,0,0,0,260,10.3,10,5,9999,99999,9,999999999,0.0,999,999,99
3023,3,9,22,0,*?*?*?*?*?*?*?*?*?*?*?*?*?*?*?*?*?*?*?*?*?*?,13.5,10.7,82,102237,0,-0,339,0.0,-0.0,0.0,0,0,0,0,287,10.3,10,5,9999,99999,9,999999999,0.0,999,999,99
3023,3,9,23,0,*?*?*?*?*?*?*?*?*?*?*?*?*?*?*?*?*?*?*?*?*?*?,12.4,9.9,84,102237,0,-0,334,0.0,-0.0,0.0,0,0,0,0,313,10.3,10,5,9999,99999,9,999999999,0.0,999,999,99
3023,3,9,24,0,*?*?*?*?*?*?*?*?*?*?*?*?*?*?*?*?*?*?*?*?*?*?,12.1,10.5,89,102237,0,-0,333,0.0,-0.0,0.0,0,0,0,0,160,11.8,10,5,9999,99999,9,999999999,0.0,999,999,99
3023,3,10,1,0,*?*?*?*?*?*?*?*?*?*?*?*?*?*?*?*?*?*?*?*?*?*?,10.2,8.4,87,102812,0,-0,324,0.0,-0.0,0.0,0,0,0,0,337,10.8,10,5,9999,99999,9,999999999,0.0,999,999,99
3023,3,10,2,0,*?*?*?*?*?*?*?*?*?*?*?*?*?*?*?*?*?*?*?*?*?*?,9.6,7.7,86,102812,0,-0,322,0.0,-0.0,0.0,0,0,0,0,333,9.8,10,5,9999,99999,9,999999999,0.0,999,999,99
3023,3,10,3,0,*?*?*?*?*?*?*?*?*?*?*?*?*?*?*?*?*?*?*?*?*?*?,9.4,7.6,87,102812,0,-0,321,0.0,-0.0,0.0,0,0,0,0,330,10.3,10,5,9999,99999,9,999999999,0.0,999,999,99
3023,3,10,4,0,*?*?*?*?*?*?*?*?*?*?*?*?*?*?*?*?*?*?*?*?*?*?,9.4,7.9,88,102812,0,-0,321,0.0,-0.0,0.0,0,0,0,0,327,10.8,10,5,9999,99999,9,999999999,0.0,999,999,99
3023,3,10,5,0,*?*?*?*?*?*?*?*?*?*?*?*?*?*?*?*?*?*?*?*?*?*?,8.5,7.0,88,102812,0,-0,317,0.0,-0.0,0.0,0,0,0,0,323,10.8,10,5,9999,99999,9,999999999,0.0,999,999,99
3023,3,10,6,0,*?*?*?*?*?*?*?*?*?*?*?*?*?*?*?*?*?*?*?*?*?*?,7.7,6.6,90,102812,0,-0,313,0.0,-0.0,0.0,0,0,0,0,320,8.8,10,5,9999,99999,9,999999999,0.0,999,999,99
3023,3,10,7,0,*?*?*?*?*?*?*?*?*?*?*?*?*?*?*?*?*?*?*?*?*?*?,8.3,7.3,91,102812,208,1387,312,46.9,41.6,40.7,5211,2862,4835,860,270,7.7,9,5,9999,99999,9,999999999,0.0,999,999,99
3023,3,10,8,0,*?*?*?*?*?*?*?*?*?*?*?*?*?*?*?*?*?*?*?*?*?*?,9.0,7.4,88,102812,409,1388,319,66.8,0.0,66.8,7799,0,7819,2720,220,8.8,10,5,9999,99999,9,999999999,0.0,999,999,99
3023,3,10,9,0,*?*?*?*?*?*?*?*?*?*?*?*?*?*?*?*?*?*?*?*?*?*?,11.6,8.8,81,102812,576,1386,323,230.3,139.6,172.2,25095,13851,19515,4067,170,8.2,8,4,9999,99999,9,999999999,0.0,999,999,99
3023,3,10,10,0,*?*?*?*?*?*?*?*?*?*?*?*?*?*?*?*?*?*?*?*?*?*?,14.3,8.5,67,102812,699,1386,336,286.4,143.1,214.2,31268,14687,24115,5344,120,8.8,8,4,9999,99999,9,999999999,0.0,999,999,99
3023,3,10,11,0,*?*?*?*?*?*?*?*?*?*?*?*?*?*?*?*?*?*?*?*?*?*?,16.0,8.0,58,102812,769,1386,344,318.3,144.6,238.1,34799,15024,26714,6172,70,7.7,8,4,9999,99999,9,999999999,0.0,999,999,99
3023,3,10,12,0,*?*?*?*?*?*?*?*?*?*?*?*?*?*?*?*?*?*?*?*?*?*?,18.0,6.4,46,102812,781,1386,353,323.9,144.8,242.2,35418,15075,27166,6326,20,9.3,8,4,9999,99999,9,999999999,0.0,999,999,99
3023,3,10,13,0,*?*?*?*?*?*?*?*?*?*?*?*?*?*?*?*?*?*?*?*?*?*?,18.0,6.1,45,102812,735,1387,357,228.5,57.3,198.1,25143,5711,22328,6237,20,9.8,9,5,9999,99999,9,999999999,0.0,999,999,99
3023,3,10,14,0,*?*?*?*?*?*?*?*?*?*?*?*?*?*?*?*?*?*?*?*?*?*?,17.6,6.1,46,102812,633,1386,360,111.4,0.0,111.4,13122,0,13167,4896,20,8.2,10,5,9999,99999,9,999999999,0.0,999,999,99
3023,3,10,15,0,*?*?*?*?*?*?*?*?*?*?*?*?*?*?*?*?*?*?*?*?*?*?,18.1,7.4,49,102812,483,1386,362,81.6,0.0,81.6,9547,0,9575,3407,20,8.2,10,5,9999,99999,9,999999999,0.0,999,999,99
3023,3,10,16,0,*?*?*?*?*?*?*?*?*?*?*?*?*?*?*?*?*?*?*?*?*?*?,17.8,7.7,51,102812,295,1387,361,44.3,0.0,44.3,5165,0,5175,1741,20,8.2,10,5,9999,99999,9,999999999,0.0,999,999,99
3023,3,10,17,0,*?*?*?*?*?*?*?*?*?*?*?*?*?*?*?*?*?*?*?*?*?*?,17.5,6.6,48,102812,81,1379,355,3.4,7.6,2.9,412,248,439,44,20,10.3,9,5,9999,99999,9,999999999,0.0,999,999,99
3023,3,10,18,0,*?*?*?*?*?*?*?*?*?*?*?*?*?*?*?*?*?*?*?*?*?*?,15.7,7.4,56,102812,0,-0,350,0.0,-0.0,0.0,0,0,0,0,20,11.8,10,5,9999,99999,9,999999999,0.0,999,999,99
3023,3,10,19,0,*?*?*?*?*?*?*?*?*?*?*?*?*?*?*?*?*?*?*?*?*?*?,13.8,8.0,67,102812,0,-0,341,0.0,-0.0,0.0,0,0,0,0,23,11.8,10,5,9999,99999,9,999999999,0.0,999,999,99
3023,3,10,20,0,*?*?*?*?*?*?*?*?*?*?*?*?*?*?*?*?*?*?*?*?*?*?,12.8,7.7,70,102812,0,-0,337,0.0,-0.0,0.0,0,0,0,0,27,10.3,10,5,9999,99999,9,999999999,0.0,999,999,99
3023,3,10,21,0,*?*?*?*?*?*?*?*?*?*?*?*?*?*?*?*?*?*?*?*?*?*?,13.2,8.1,70,102812,0,-0,338,0.0,-0.0,0.0,0,0,0,0,30,10.3,10,5,9999,99999,9,999999999,0.0,999,999,99
3023,3,10,22,0,*?*?*?*?*?*?*?*?*?*?*?*?*?*?*?*?*?*?*?*?*?*?,11.5,8.5,80,102812,0,-0,330,0.0,-0.0,0.0,0,0,0,0,33,10.3,10,5,9999,99999,9,999999999,0.0,999,999,99
3023,3,10,23,0,*?*?*?*?*?*?*?*?*?*?*?*?*?*?*?*?*?*?*?*?*?*?,10.3,8.0,84,102812,0,-0,325,0.0,-0.0,0.0,0,0,0,0,37,10.3,10,5,9999,99999,9,999999999,0.0,999,999,99
3023,3,10,24,0,*?*?*?*?*?*?*?*?*?*?*?*?*?*?*?*?*?*?*?*?*?*?,11.3,9.2,85,102812,0,-0,329,0.0,-0.0,0.0,0,0,0,0,340,11.8,10,5,9999,99999,9,999999999,0.0,999,999,99
3023,3,11,1,0,*?*?*?*?*?*?*?*?*?*?*?*?*?*?*?*?*?*?*?*?*?*?,7.7,6.2,92,103351,0,-0,313,0.0,-0.0,0.0,0,0,0,0,42,10.8,10,5,9999,99999,9,999999999,0.0,999,999,99
3023,3,11,2,0,*?*?*?*?*?*?*?*?*?*?*?*?*?*?*?*?*?*?*?*?*?*?,6.8,5.5,91,103351,0,-0,310,0.0,-0.0,0.0,0,0,0,0,43,9.8,10,5,9999,99999,9,999999999,0.0,999,999,99
3023,3,11,3,0,*?*?*?*?*?*?*?*?*?*?*?*?*?*?*?*?*?*?*?*?*?*?,6.4,5.1,91,103351,0,-0,308,0.0,-0.0,0.0,0,0,0,0,45,10.3,10,5,9999,99999,9,999999999,0.0,999,999,99
3023,3,11,4,0,*?*?*?*?*?*?*?*?*?*?*?*?*?*?*?*?*?*?*?*?*?*?,6.3,5.9,98,103351,0,-0,307,0.0,-0.0,0.0,0,0,0,0,47,10.8,10,5,9999,99999,9,999999999,0.0,999,999,99
3023,3,11,5,0,*?*?*?*?*?*?*?*?*?*?*?*?*?*?*?*?*?*?*?*?*?*?,6.1,5.8,99,103351,0,-0,306,0.0,-0.0,0.0,0,0,0,0,48,10.8,10,5,9999,99999,9,999999999,0.0,999,999,99
3023,3,11,6,0,*?*?*?*?*?*?*?*?*?*?*?*?*?*?*?*?*?*?*?*?*?*?,5.8,5.8,100,103351,0,-0,305,0.0,-0.0,0.0,0,0,0,0,50,8.8,10,5,9999,99999,9,999999999,0.0,999,999,99
3023,3,11,7,0,*?*?*?*?*?*?*?*?*?*?*?*?*?*?*?*?*?*?*?*?*?*?,6.2,6.2,100,103351,216,1384,307,28.7,0.0,28.7,3365,0,3370,1112,48,7.7,10,5,9999,99999,9,999999999,0.0,999,999,99
3023,3,11,8,0,*?*?*?*?*?*?*?*?*?*?*?*?*?*?*?*?*?*?*?*?*?*?,6.6,6.6,100,103351,417,1386,309,68.5,0.0,68.5,7995,0,8016,2795,47,8.8,10,5,9999,99999,9,999999999,0.0,999,999,99
3023,3,11,9,0,*?*?*?*?*?*?*?*?*?*?*?*?*?*?*?*?*?*?*?*?*?*?,8.5,7.9,95,103351,584,1385,317,101.7,0.0,101.7,11952,0,11991,4397,45,8.2,10,5,9999,99999,9,999999999,0.0,999,999,99
3023,3,11,10,0,*?*?*?*?*?*?*?*?*?*?*?*?*?*?*?*?*?*?*?*?*?*?,9.8,8.7,93,103351,707,1386,322,126.0,0.0,126.0,14913,0,14967,5679,43,8.8,10,5,9999,99999,9,999999999,0.0,999,999,99
3023,3,11,11,0,*?*?*?*?*?*?*?*?*?*?*?*?*?*?*?*?*?*?*?*?*?*?,10.5,8.4,87,103351,776,1385,326,139.9,0.0,139.9,16615,0,16679,6442,42,7.7,10,5,9999,99999,9,999999999,0.0,999,999,99
3023,3,11,12,0,*?*?*?*?*?*?*?*?*?*?*?*?*?*?*?*?*?*?*?*?*?*?,11.5,8.7,83,103351,788,1385,330,142.2,0.0,142.2,16909,0,16975,6575,40,9.3,10,5,9999,99999,9,999999999,0.0,999,999,99
3023,3,11,13,0,*?*?*?*?*?*?*?*?*?*?*?*?*?*?*?*?*?*?*?*?*?*?,11.7,8.7,82,103351,742,1386,331,133.0,0.0,133.0,15768,0,15828,6061,38,9.8,10,5,9999,99999,9,999999999,0.0,999,999,99
3023,3,11,14,0,*?*?*?*?*?*?*?*?*?*?*?*?*?*?*?*?*?*?*?*?*?*?,11.9,8.1,78,103351,640,1386,332,112.8,0.0,112.8,13295,0,13341,4971,37,8.2,10,5,9999,99999,9,999999999,0.0,999,999,99
3023,3,11,15,0,*?*?*?*?*?*?*?*?*?*?*?*?*?*?*?*?*?*?*?*?*?*?,11.8,8.3,80,103351,490,1386,332,83.0,0.0,83.0,9711,0,9739,3472,35,8.2,10,5,9999,99999,9,999999999,0.0,999,999,99
3023,3,11,16,0,*?*?*?*?*?*?*?*?*?*?*?*?*?*?*?*?*?*?*?*?*?*?,11.6,7.6,76,103351,301,1383,331,45.6,0.0,45.6,5318,0,5329,1796,33,8.2,10,5,9999,99999,9,999999999,0.0,999,999,99
3023,3,11,17,0,*?*?*?*?*?*?*?*?*?*?*?*?*?*?*?*?*?*?*?*?*?*?,11.1,7.1,77,103351,88,1387,329,3.2,0.0,3.2,418,-0,417,132,32,10.3,10,5,9999,99999,9,999999999,0.0,999,999,99
3023,3,11,18,0,*?*?*?*?*?*?*?*?*?*?*?*?*?*?*?*?*?*?*?*?*?*?,10.2,5.8,74,103351,0,-0,325,0.0,-0.0,0.0,0,0,0,0,30,11.8,10,5,9999,99999,9,999999999,0.0,999,999,99
3023,3,11,19,0,*?*?*?*?*?*?*?*?*?*?*?*?*?*?*?*?*?*?*?*?*?*?,9.7,5.1,73,103351,0,-0,323,0.0,-0.0,0.0,0,0,0,0,32,11.8,10,5,9999,99999,9,999999999,0.1,999,999,99
3023,3,11,20,0,*?*?*?*?*?*?*?*?*?*?*?*?*?*?*?*?*?*?*?*?*?*?,8.6,5.6,82,103351,0,-0,318,0.0,-0.0,0.0,0,0,0,0,33,10.3,10,5,9999,99999,9,999999999,0.3,999,999,99
3023,3,11,21,0,*?*?*?*?*?*?*?*?*?*?*?*?*?*?*?*?*?*?*?*?*?*?,8.1,5.6,84,103351,0,-0,315,0.0,-0.0,0.0,0,0,0,0,35,10.3,10,5,9999,99999,9,999999999,0.9,999,999,99
3023,3,11,22,0,*?*?*?*?*?*?*?*?*?*?*?*?*?*?*?*?*?*?*?*?*?*?,8.7,5.8,83,103351,0,-0,318,0.0,-0.0,0.0,0,0,0,0,37,10.3,10,5,9999,99999,9,999999999,0.0,999,999,99
3023,3,11,23,0,*?*?*?*?*?*?*?*?*?*?*?*?*?*?*?*?*?*?*?*?*?*?,9.4,6.4,82,103351,0,-0,321,0.0,-0.0,0.0,0,0,0,0,38,10.3,10,5,9999,99999,9,999999999,0.8,999,999,99
3023,3,11,24,0,*?*?*?*?*?*?*?*?*?*?*?*?*?*?*?*?*?*?*?*?*?*?,9.1,7.1,88,103351,0,-0,320,0.0,-0.0,0.0,0,0,0,0,40,11.8,10,5,9999,99999,9,999999999,0.0,999,999,99
3023,3,12,1,0,*?*?*?*?*?*?*?*?*?*?*?*?*?*?*?*?*?*?*?*?*?*?,10.3,7.4,82,103227,0,-0,325,0.0,-0.0,0.0,0,0,0,0,37,10.8,10,5,9999,99999,9,999999999,0.2,999,999,99
3023,3,12,2,0,*?*?*?*?*?*?*?*?*?*?*?*?*?*?*?*?*?*?*?*?*?*?,10.5,7.9,83,103227,0,-0,326,0.0,-0.0,0.0,0,0,0,0,33,9.8,10,5,9999,99999,9,999999999,2.6,999,999,99
3023,3,12,3,0,*?*?*?*?*?*?*?*?*?*?*?*?*?*?*?*?*?*?*?*?*?*?,10.7,7.9,83,103227,0,-0,327,0.0,-0.0,0.0,0,0,0,0,30,10.3,10,5,9999,99999,9,999999999,3.8,999,999,99
3023,3,12,4,0,*?*?*?*?*?*?*?*?*?*?*?*?*?*?*?*?*?*?*?*?*?*?,10.5,7.6,82,103227,0,-0,326,0.0,-0.0,0.0,0,0,0,0,27,10.8,10,5,9999,99999,9,999999999,0.0,999,999,99
3023,3,12,5,0,*?*?*?*?*?*?*?*?*?*?*?*?*?*?*?*?*?*?*?*?*?*?,10.3,7.6,83,103227,0,-0,325,0.0,-0.0,0.0,0,0,0,0,23,10.8,10,5,9999,99999,9,999999999,0.9,999,999,99
3023,3,12,6,0,*?*?*?*?*?*?*?*?*?*?*?*?*?*?*?*?*?*?*?*?*?*?,10.1,7.6,84,103227,5,1533,324,0.0,0.0,0.0,0,0,0,0,20,8.8,10,5,9999,99999,9,999999999,0.1,999,999,99
3023,3,12,7,0,*?*?*?*?*?*?*?*?*?*?*?*?*?*?*?*?*?*?*?*?*?*?,10.7,8.4,85,103227,225,1387,327,30.4,0.0,30.4,3559,0,3565,1179,20,7.7,10,5,9999,99999,9,999999999,0.0,999,999,99
3023,3,12,8,0,*?*?*?*?*?*?*?*?*?*?*?*?*?*?*?*?*?*?*?*?*?*?,11.4,8.7,83,103227,425,1385,330,70.2,0.0,70.2,8193,0,8214,2872,20,8.8,10,5,9999,99999,9,999999999,0.0,999,999,99
3023,3,12,9,0,*?*?*?*?*?*?*?*?*?*?*?*?*?*?*?*?*?*?*?*?*?*?,11.7,9.1,84,103227,592,1384,327,179.5,55.8,155.7,19732,5413,17554,4560,20,8.2,9,5,9999,99999,9,999999999,0.1,999,999,99
3023,3,12,10,0,*?*?*?*?*?*?*?*?*?*?*?*?*?*?*?*?*?*?*?*?*?*?,12.6,8.4,76,103227,715,1386,332,221.8,57.2,192.3,24400,5678,21673,5991,20,8.8,9,5,9999,99999,9,999999999,0.0,999,999,99
3023,3,12,11,0,*?*?*?*?*?*?*?*?*?*?*?*?*?*?*?*?*?*?*?*?*?*?,13.5,8.0,70,103227,784,1385,332,325.6,144.9,243.5,35606,15090,27303,6374,20,7.7,8,4,9999,99999,9,999999999,0.0,999,999,99
3023,3,12,12,0,*?*?*?*?*?*?*?*?*?*?*?*?*?*?*?*?*?*?*?*?*?*?,13.9,8.7,70,103227,796,1385,338,249.7,57.8,216.5,27501,5802,24404,7053,20,9.3,9,5,9999,99999,9,999999999,0.0,999,999,99
3023,3,12,13,0,*?*?*?*?*?*?*?*?*?*?*?*?*?*?*?*?*?*?*?*?*?*?,14.2,8.8,70,103227,749,1385,331,365.8,241.5,235.2,39099,25304,26104,5557,22,9.8,7,4,9999,99999,9,999999999,0.0,999,999,99
3023,3,12,14,0,*?*?*?*?*?*?*?*?*?*?*?*?*?*?*?*?*?*?*?*?*?*?,14.3,9.2,71,103227,647,1385,325,367.3,412.9,174.5,38369,40742,21194,3616,23,8.2,5,3,9999,99999,9,999999999,0.3,999,999,99
3023,3,12,15,0,*?*?*?*?*?*?*?*?*?*?*?*?*?*?*?*?*?*?*?*?*?*?,14.3,8.5,68,103227,496,1384,324,271.3,397.3,128.9,28247,36946,16088,2489,25,8.2,5,3,9999,99999,9,999999999,0.2,999,999,99
3023,3,12,16,0,*?*?*?*?*?*?*?*?*?*?*?*?*?*?*?*?*?*?*?*?*?*?,14.4,8.1,66,103227,308,1385,328,141.6,285.2,78.2,14660,22357,10058,1440,27,8.2,6,3,9999,99999,9,999999999,0.0,999,999,99
3023,3,12,17,0,*?*?*?*?*?*?*?*?*?*?*?*?*?*?*?*?*?*?*?*?*?*?,13.9,7.9,67,103227,94,1379,330,12.3,64.5,7.9,1427,2658,1279,131,28,10.3,7,4,9999,99999,9,999999999,0.0,999,999,99
3023,3,12,18,0,*?*?*?*?*?*?*?*?*?*?*?*?*?*?*?*?*?*?*?*?*?*?,13.6,7.0,64,103227,0,-0,340,0.0,-0.0,0.0,0,0,0,0,30,11.8,10,5,9999,99999,9,999999999,0.0,999,999,99
3023,3,12,19,0,*?*?*?*?*?*?*?*?*?*?*?*?*?*?*?*?*?*?*?*?*?*?,13.1,7.6,69,103227,0,-0,338,0.0,-0.0,0.0,0,0,0,0,27,11.8,10,5,9999,99999,9,999999999,0.1,999,999,99
3023,3,12,20,0,*?*?*?*?*?*?*?*?*?*?*?*?*?*?*?*?*?*?*?*?*?*?,12.1,8.0,76,103227,0,-0,333,0.0,-0.0,0.0,0,0,0,0,23,10.3,10,5,9999,99999,9,999999999,0.0,999,999,99
3023,3,12,21,0,*?*?*?*?*?*?*?*?*?*?*?*?*?*?*?*?*?*?*?*?*?*?,11.6,7.6,76,103227,0,-0,331,0.0,-0.0,0.0,0,0,0,0,20,10.3,10,5,9999,99999,9,999999999,0.0,999,999,99
3023,3,12,22,0,*?*?*?*?*?*?*?*?*?*?*?*?*?*?*?*?*?*?*?*?*?*?,12.3,8.0,75,103227,0,-0,334,0.0,-0.0,0.0,0,0,0,0,17,10.3,10,5,9999,99999,9,999999999,0.0,999,999,99
3023,3,12,23,0,*?*?*?*?*?*?*?*?*?*?*?*?*?*?*?*?*?*?*?*?*?*?,11.8,7.9,77,103227,0,-0,332,0.0,-0.0,0.0,0,0,0,0,13,10.3,10,5,9999,99999,9,999999999,0.0,999,999,99
3023,3,12,24,0,*?*?*?*?*?*?*?*?*?*?*?*?*?*?*?*?*?*?*?*?*?*?,10.1,6.9,81,103227,0,-0,324,0.0,-0.0,0.0,0,0,0,0,40,11.8,10,5,9999,99999,9,999999999,0.7,999,999,99
3023,3,13,1,0,*?*?*?*?*?*?*?*?*?*?*?*?*?*?*?*?*?*?*?*?*?*?,10.7,7.7,80,103005,0,-0,327,0.0,-0.0,0.0,0,0,0,0,13,10.8,10,5,9999,99999,9,999999999,0.0,999,999,99
3023,3,13,2,0,*?*?*?*?*?*?*?*?*?*?*?*?*?*?*?*?*?*?*?*?*?*?,10.6,7.6,80,103005,0,-0,326,0.0,-0.0,0.0,0,0,0,0,17,9.8,10,5,9999,99999,9,999999999,0.0,999,999,99
3023,3,13,3,0,*?*?*?*?*?*?*?*?*?*?*?*?*?*?*?*?*?*?*?*?*?*?,9.8,7.7,85,103005,0,-0,323,0.0,-0.0,0.0,0,0,0,0,20,10.3,10,5,9999,99999,9,999999999,0.0,999,999,99
3023,3,13,4,0,*?*?*?*?*?*?*?*?*?*?*?*?*?*?*?*?*?*?*?*?*?*?,9.5,7.7,87,103005,0,-0,321,0.0,-0.0,0.0,0,0,0,0,23,10.8,10,5,9999,99999,9,999999999,0.0,999,999,99
3023,3,13,5,0,*?*?*?*?*?*?*?*?*?*?*?*?*?*?*?*?*?*?*?*?*?*?,9.0,7.1,87,103005,0,-0,319,0.0,-0.0,0.0,0,0,0,0,27,10.8,10,5,9999,99999,9,999999999,0.0,999,999,99
3023,3,13,6,0,*?*?*?*?*?*?*?*?*?*?*?*?*?*?*?*?*?*?*?*?*?*?,8.8,7.1,87,103005,13,1387,318,0.0,0.0,0.0,0,0,0,0,30,8.8,10,5,9999,99999,9,999999999,0.0,999,999,99
3023,3,13,7,0,*?*?*?*?*?*?*?*?*?*?*?*?*?*?*?*?*?*?*?*?*?*?,8.6,7.0,88,103005,233,1384,305,87.2,185.0,56.1,9271,12488,6775,1039,68,7.7,7,4,9999,99999,9,999999999,0.9,999,999,99
3023,3,13,8,0,*?*?*?*?*?*?*?*?*?*?*?*?*?*?*?*?*?*?*?*?*?*?,9.8,6.7,79,103005,433,1383,315,165.4,133.1,123.7,18007,12284,14141,2778,107,8.8,8,4,9999,99999,9,999999999,0.0,999,999,99
3023,3,13,9,0,*?*?*?*?*?*?*?*?*?*?*?*?*?*?*?*?*?*?*?*?*?*?,11.0,7.1,76,103005,600,1384,320,241.7,140.5,180.8,26347,14051,20454,4312,145,8.2,8,4,9999,99999,9,999999999,0.0,999,999,99
3023,3,13,10,0,*?*?*?*?*?*?*?*?*?*?*?*?*?*?*?*?*?*?*?*?*?*?,13.2,7.7,68,103005,722,1383,330,297.6,143.7,222.6,32502,14813,25025,5625,183,8.8,8,4,9999,99999,9,999999999,0.0,999,999,99
3023,3,13,11,0,*?*?*?*?*?*?*?*?*?*?*?*?*?*?*?*?*?*?*?*?*?*?,14.5,5.9,55,103005,791,1383,336,329.2,145.1,246.2,36005,15121,27594,6476,222,7.7,8,4,9999,99999,9,999999999,0.0,999,999,99
3023,3,13,12,0,*?*?*?*?*?*?*?*?*?*?*?*?*?*?*?*?*?*?*?*?*?*?,15.3,5.9,53,103005,803,1384,335,395.2,243.2,254.1,42346,25721,28035,6242,260,9.3,7,4,9999,99999,9,999999999,0.0,999,999,99
3023,3,13,13,0,*?*?*?*?*?*?*?*?*?*?*?*?*?*?*?*?*?*?*?*?*?*?,15.6,6.2,53,103005,756,1384,346,236.1,57.5,204.7,25994,5746,23077,6523,222,9.8,9,5,9999,99999,9,999999999,0.0,999,999,99
3023,3,13,14,0,*?*?*?*?*?*?*?*?*?*?*?*?*?*?*?*?*?*?*?*?*?*?,15.3,5.9,53,103005,654,1385,344,200.8,56.6,174.1,22086,5562,19632,5258,183,8.2,9,5,9999,99999,9,999999999,0.0,999,999,99
3023,3,13,15,0,*?*?*?*?*?*?*?*?*?*?*?*?*?*?*?*?*?*?*?*?*?*?,15.7,4.5,47,103005,503,1384,351,85.7,0.0,85.7,10035,0,10065,3603,145,8.2,10,5,9999,99999,9,999999999,0.0,999,999,99
3023,3,13,16,0,*?*?*?*?*?*?*?*?*?*?*?*?*?*?*?*?*?*?*?*?*?*?,15.5,4.1,46,103005,314,1382,350,48.3,0.0,48.3,5625,0,5637,1907,107,8.2,10,5,9999,99999,9,999999999,0.0,999,999,99
3023,3,13,17,0,*?*?*?*?*?*?*?*?*?*?*?*?*?*?*?*?*?*?*?*?*?*?,14.7,5.0,51,103005,101,1387,341,10.1,18.4,8.8,1182,879,1114,181,68,10.3,9,5,9999,99999,9,999999999,0.0,999,999,99
3023,3,13,18,0,*?*?*?*?*?*?*?*?*?*?*?*?*?*?*?*?*?*?*?*?*?*?,13.8,5.9,58,103005,0,-0,342,0.0,-0.0,0.0,0,0,0,0,30,11.8,10,5,9999,99999,9,999999999,0.0,999,999,99
3023,3,13,19,0,*?*?*?*?*?*?*?*?*?*?*?*?*?*?*?*?*?*?*?*?*?*?,12.8,7.4,68,103005,0,-0,337,0.0,-0.0,0.0,0,0,0,0,35,11.8,10,5,9999,99999,9,999999999,0.0,999,999,99
3023,3,13,20,0,*?*?*?*?*?*?*?*?*?*?*?*?*?*?*?*?*?*?*?*?*?*?,12.0,7.6,73,103005,0,-0,333,0.0,-0.0,0.0,0,0,0,0,40,10.3,10,5,9999,99999,9,999999999,0.0,999,999,99
3023,3,13,21,0,*?*?*?*?*?*?*?*?*?*?*?*?*?*?*?*?*?*?*?*?*?*?,12.0,6.9,70,103005,0,-0,333,0.0,-0.0,0.0,0,0,0,0,45,10.3,10,5,9999,99999,9,999999999,0.0,999,999,99
3023,3,13,22,0,*?*?*?*?*?*?*?*?*?*?*?*?*?*?*?*?*?*?*?*?*?*?,11.1,7.4,77,103005,0,-0,329,0.0,-0.0,0.0,0,0,0,0,50,10.3,10,5,9999,99999,9,999999999,0.0,999,999,99
3023,3,13,23,0,*?*?*?*?*?*?*?*?*?*?*?*?*?*?*?*?*?*?*?*?*?*?,10.4,7.7,82,103005,0,-0,325,0.0,-0.0,0.0,0,0,0,0,55,10.3,10,5,9999,99999,9,999999999,0.0,999,999,99
3023,3,13,24,0,*?*?*?*?*?*?*?*?*?*?*?*?*?*?*?*?*?*?*?*?*?*?,11.3,7.7,78,103005,0,-0,330,0.0,-0.0,0.0,0,0,0,0,10,11.8,10,5,9999,99999,9,999999999,0.0,999,999,99
3023,3,14,1,0,*?*?*?*?*?*?*?*?*?*?*?*?*?*?*?*?*?*?*?*?*?*?,8.2,7.3,94,102777,0,-0,315,0.0,-0.0,0.0,0,0,0,0,103,10.8,10,5,9999,99999,9,999999999,0.0,999,999,99
3023,3,14,2,0,*?*?*?*?*?*?*?*?*?*?*?*?*?*?*?*?*?*?*?*?*?*?,6.9,6.9,100,102777,0,-0,310,0.0,-0.0,0.0,0,0,0,0,147,9.8,10,5,9999,99999,9,999999999,0.0,999,999,99
3023,3,14,3,0,*?*?*?*?*?*?*?*?*?*?*?*?*?*?*?*?*?*?*?*?*?*?,6.7,6.7,100,102777,0,-0,309,0.0,-0.0,0.0,0,0,0,0,190,10.3,10,5,9999,99999,9,999999999,0.0,999,999,99
3023,3,14,4,0,*?*?*?*?*?*?*?*?*?*?*?*?*?*?*?*?*?*?*?*?*?*?,6.5,6.6,100,102777,0,-0,308,0.0,-0.0,0.0,0,0,0,0,233,10.8,10,5,9999,99999,9,999999999,0.0,999,999,99
3023,3,14,5,0,*?*?*?*?*?*?*?*?*?*?*?*?*?*?*?*?*?*?*?*?*?*?,6.7,6.7,100,102777,0,-0,309,0.0,-0.0,0.0,0,0,0,0,277,10.8,10,5,9999,99999,9,999999999,0.0,999,999,99
3023,3,14,6,0,*?*?*?*?*?*?*?*?*?*?*?*?*?*?*?*?*?*?*?*?*?*?,6.8,6.4,97,102777,21,1354,309,0.0,0.0,0.0,0,0,0,0,320,8.8,10,5,9999,99999,9,999999999,0.0,999,999,99
3023,3,14,7,0,*?*?*?*?*?*?*?*?*?*?*?*?*?*?*?*?*?*?*?*?*?*?,6.9,6.7,98,102777,241,1381,298,91.8,187.9,59.0,9745,13049,7081,1100,310,7.7,7,4,9999,99999,9,999999999,0.0,999,999,99
3023,3,14,8,0,*?*?*?*?*?*?*?*?*?*?*?*?*?*?*?*?*?*?*?*?*?*?,7.9,6.9,93,102777,441,1382,306,169.2,133.6,126.6,18426,12402,14461,2851,300,8.8,8,4,9999,99999,9,999999999,0.0,999,999,99
3023,3,14,9,0,*?*?*?*?*?*?*?*?*?*?*?*?*?*?*?*?*?*?*?*?*?*?,9.2,8.0,91,102777,608,1383,290,366.7,560.5,120.3,37899,53723,16523,2371,290,8.2,2,1,9999,99999,9,999999999,0.0,999,999,99
3023,3,14,10,0,*?*?*?*?*?*?*?*?*?*?*?*?*?*?*?*?*?*?*?*?*?*?,10.8,7.4,80,102777,730,1383,287,451.4,598.6,135.4,47106,59165,18415,2914,280,8.8,0,0,9999,99999,9,999999999,0.0,999,999,99
3023,3,14,11,0,*?*?*?*?*?*?*?*?*?*?*?*?*?*?*?*?*?*?*?*?*?*?,12.4,7.4,71,102777,799,1383,298,498.4,598.0,153.0,52045,59598,20391,3467,270,7.7,1,0,9999,99999,9,999999999,0.0,999,999,99
3023,3,14,12,0,*?*?*?*?*?*?*?*?*?*?*?*?*?*?*?*?*?*?*?*?*?*?,13.3,7.7,68,102777,810,1383,315,490.3,492.2,202.0,52022,50294,24323,4678,260,9.3,4,2,9999,99999,9,999999999,0.0,999,999,99
3023,3,14,13,0,*?*?*?*?*?*?*?*?*?*?*?*?*?*?*?*?*?*?*?*?*?*?,13.0,7.1,67,102777,763,1384,329,316.3,144.5,236.6,34574,15004,26547,6117,258,9.8,8,4,9999,99999,9,999999999,0.0,999,999,99
3023,3,14,14,0,*?*?*?*?*?*?*?*?*?*?*?*?*?*?*?*?*?*?*?*?*?*?,13.4,6.4,62,102777,660,1383,322,353.1,331.4,194.9,37739,34038,21974,4323,257,8.2,6,3,9999,99999,9,999999999,0.0,999,999,99
3023,3,14,15,0,*?*?*?*?*?*?*?*?*?*?*?*?*?*?*?*?*?*?*?*?*?*?,13.1,5.9,62,102777,510,1384,311,290.8,464.1,119.8,30609,43588,15200,2298,255,8.2,4,2,9999,99999,9,999999999,0.0,999,999,99
3023,3,14,16,0,*?*?*?*?*?*?*?*?*?*?*?*?*?*?*?*?*?*?*?*?*?*?,13.0,5.8,61,102777,321,1384,324,134.8,207.5,86.7,14251,16746,10197,1677,253,8.2,7,4,9999,99999,9,999999999,0.0,999,999,99
3023,3,14,17,0,*?*?*?*?*?*?*?*?*?*?*?*?*?*?*?*?*?*?*?*?*?*?,13.3,5.3,58,102777,107,1380,330,16.3,53.1,12.2,1837,2362,1876,206,252,10.3,8,4,9999,99999,9,999999999,0.0,999,999,99
3023,3,14,18,0,*?*?*?*?*?*?*?*?*?*?*?*?*?*?*?*?*?*?*?*?*?*?,11.8,5.1,63,102777,0,-0,332,0.0,-0.0,0.0,0,0,0,0,250,11.8,10,5,9999,99999,9,999999999,0.0,999,999,99
3023,3,14,19,0,*?*?*?*?*?*?*?*?*?*?*?*?*?*?*?*?*?*?*?*?*?*?,11.2,6.1,70,102777,0,-0,329,0.0,-0.0,0.0,0,0,0,0,252,11.8,10,5,9999,99999,9,999999999,0.0,999,999,99
3023,3,14,20,0,*?*?*?*?*?*?*?*?*?*?*?*?*?*?*?*?*?*?*?*?*?*?,10.6,5.6,71,102777,0,-0,327,0.0,-0.0,0.0,0,0,0,0,253,10.3,10,5,9999,99999,9,999999999,0.0,999,999,99
3023,3,14,21,0,*?*?*?*?*?*?*?*?*?*?*?*?*?*?*?*?*?*?*?*?*?*?,9.7,5.8,77,102777,0,-0,323,0.0,-0.0,0.0,0,0,0,0,255,10.3,10,5,9999,99999,9,999999999,0.0,999,999,99
3023,3,14,22,0,*?*?*?*?*?*?*?*?*?*?*?*?*?*?*?*?*?*?*?*?*?*?,8.9,6.7,86,102777,0,-0,319,0.0,-0.0,0.0,0,0,0,0,257,10.3,10,5,9999,99999,9,999999999,0.0,999,999,99
3023,3,14,23,0,*?*?*?*?*?*?*?*?*?*?*?*?*?*?*?*?*?*?*?*?*?*?,8.7,7.4,91,102777,0,-0,318,0.0,-0.0,0.0,0,0,0,0,258,10.3,10,5,9999,99999,9,999999999,0.0,999,999,99
3023,3,14,24,0,*?*?*?*?*?*?*?*?*?*?*?*?*?*?*?*?*?*?*?*?*?*?,9.6,7.4,86,102777,0,-0,322,0.0,-0.0,0.0,0,0,0,0,60,11.8,10,5,9999,99999,9,999999999,0.0,999,999,99
3023,3,15,1,0,*?*?*?*?*?*?*?*?*?*?*?*?*?*?*?*?*?*?*?*?*?*?,8.2,7.0,91,102655,0,-0,316,0.0,-0.0,0.0,0,0,0,0,263,10.8,10,5,9999,99999,9,999999999,0.0,999,999,99
3023,3,15,2,0,*?*?*?*?*?*?*?*?*?*?*?*?*?*?*?*?*?*?*?*?*?*?,7.7,6.9,93,102655,0,-0,313,0.0,-0.0,0.0,0,0,0,0,267,9.8,10,5,9999,99999,9,999999999,0.0,999,999,99
3023,3,15,3,0,*?*?*?*?*?*?*?*?*?*?*?*?*?*?*?*?*?*?*?*?*?*?,8.1,7.6,95,102655,0,-0,315,0.0,-0.0,0.0,0,0,0,0,270,10.3,10,5,9999,99999,9,999999999,0.0,999,999,99
3023,3,15,4,0,*?*?*?*?*?*?*?*?*?*?*?*?*?*?*?*?*?*?*?*?*?*?,7.4,7.4,99,102655,0,-0,312,0.0,-0.0,0.0,0,0,0,0,273,10.8,10,5,9999,99999,9,999999999,0.4,999,999,99
3023,3,15,5,0,*?*?*?*?*?*?*?*?*?*?*?*?*?*?*?*?*?*?*?*?*?*?,7.3,7.3,99,102655,0,-0,311,0.0,-0.0,0.0,0,0,0,0,277,10.8,10,5,9999,99999,9,999999999,0.5,999,999,99
3023,3,15,6,0,*?*?*?*?*?*?*?*?*?*?*?*?*?*?*?*?*?*?*?*?*?*?,7.2,7.3,99,102655,30,1385,311,0.0,0.0,0.0,0,0,0,0,280,8.8,10,5,9999,99999,9,999999999,0.3,999,999,99
3023,3,15,7,0,*?*?*?*?*?*?*?*?*?*?*?*?*?*?*?*?*?*?*?*?*?*?,7.3,7.1,98,102655,250,1384,311,35.4,0.0,35.4,4142,0,4149,1380,278,7.7,10,5,9999,99999,9,999999999,0.7,999,999,99
3023,3,15,8,0,*?*?*?*?*?*?*?*?*?*?*?*?*?*?*?*?*?*?*?*?*?*?,7.3,6.6,94,102655,450,1384,308,130.6,53.4,113.3,14347,4913,12795,3114,277,8.8,9,5,9999,99999,9,999999999,0.6,999,999,99
3023,3,15,9,0,*?*?*?*?*?*?*?*?*?*?*?*?*?*?*?*?*?*?*?*?*?*?,9.3,7.7,89,102655,616,1382,317,188.1,56.2,163.1,20685,5475,18396,4835,275,8.2,9,5,9999,99999,9,999999999,0.2,999,999,99
3023,3,15,10,0,*?*?*?*?*?*?*?*?*?*?*?*?*?*?*?*?*?*?*?*?*?*?,10.4,7.3,80,102655,738,1383,321,230.2,57.4,199.6,25340,5711,22503,6297,273,8.8,9,5,9999,99999,9,999999999,0.4,999,999,99
3023,3,15,11,0,*?*?*?*?*?*?*?*?*?*?*?*?*?*?*?*?*?*?*?*?*?*?,10.4,7.3,80,102655,806,1382,321,253.9,57.9,220.1,27964,5814,24812,7217,272,7.7,9,5,9999,99999,9,999999999,0.2,999,999,99
3023,3,15,12,0,*?*?*?*?*?*?*?*?*?*?*?*?*?*?*?*?*?*?*?*?*?*?,10.6,6.7,76,102655,817,1382,322,257.6,58.0,223.4,28406,5803,25211,7370,270,9.3,9,5,9999,99999,9,999999999,1.4,999,999,99
3023,3,15,13,0,*?*?*?*?*?*?*?*?*?*?*?*?*?*?*?*?*?*?*?*?*?*?,11.1,6.7,73,102655,770,1383,325,241.2,57.6,209.1,26575,5748,23595,6716,270,9.8,9,5,9999,99999,9,999999999,1.0,999,999,99
3023,3,15,14,0,*?*?*?*?*?*?*?*?*?*?*?*?*?*?*?*?*?*?*?*?*?*?,11.1,8.4,83,102655,667,1383,325,205.7,56.7,178.4,22633,5582,20117,5423,270,8.2,9,5,9999,99999,9,999999999,0.5,999,999,99
3023,3,15,15,0,*?*?*?*?*?*?*?*?*?*?*?*?*?*?*?*?*?*?*?*?*?*?,10.9,7.7,79,102655,516,1382,328,88.4,0.0,88.4,10353,0,10385,3734,270,8.2,10,5,9999,99999,9,999999999,1.0,999,999,99
3023,3,15,16,0,*?*?*?*?*?*?*?*?*?*?*?*?*?*?*?*?*?*?*?*?*?*?,11.2,6.1,70,102655,327,1381,325,88.4,49.7,76.6,9698,4221,8673,2012,270,8.2,9,5,9999,99999,9,999999999,0.1,999,999,99
3023,3,15,17,0,*?*?*?*?*?*?*?*?*?*?*?*?*?*?*?*?*?*?*?*?*?*?,10.4,5.0,69,102655,114,1387,326,8.4,0.0,8.4,1027,-0,1027,333,270,10.3,10,5,9999,99999,9,999999999,0.9,999,999,99
3023,3,15,18,0,*?*?*?*?*?*?*?*?*?*?*?*?*?*?*?*?*?*?*?*?*?*?,9.8,4.3,68,102655,0,-0,323,0.0,-0.0,0.0,0,0,0,0,270,11.8,10,5,9999,99999,9,999999999,0.2,999,999,99
3023,3,15,19,0,*?*?*?*?*?*?*?*?*?*?*?*?*?*?*?*?*?*?*?*?*?*?,9.5,3.8,67,102655,0,-0,322,0.0,-0.0,0.0,0,0,0,0,268,11.8,10,5,9999,99999,9,999999999,0.2,999,999,99
3023,3,15,20,0,*?*?*?*?*?*?*?*?*?*?*?*?*?*?*?*?*?*?*?*?*?*?,9.5,2.9,63,102655,0,-0,322,0.0,-0.0,0.0,0,0,0,0,267,10.3,10,5,9999,99999,9,999999999,0.0,999,999,99
3023,3,15,21,0,*?*?*?*?*?*?*?*?*?*?*?*?*?*?*?*?*?*?*?*?*?*?,8.7,2.3,63,102655,0,-0,319,0.0,-0.0,0.0,0,0,0,0,265,10.3,10,5,9999,99999,9,999999999,0.0,999,999,99
3023,3,15,22,0,*?*?*?*?*?*?*?*?*?*?*?*?*?*?*?*?*?*?*?*?*?*?,9.0,2.5,63,102655,0,-0,320,0.0,-0.0,0.0,0,0,0,0,263,10.3,10,5,9999,99999,9,999999999,0.1,999,999,99
3023,3,15,23,0,*?*?*?*?*?*?*?*?*?*?*?*?*?*?*?*?*?*?*?*?*?*?,9.2,3.4,66,102655,0,-0,321,0.0,-0.0,0.0,0,0,0,0,262,10.3,10,5,9999,99999,9,999999999,3.9,999,999,99
3023,3,15,24,0,*?*?*?*?*?*?*?*?*?*?*?*?*?*?*?*?*?*?*?*?*?*?,8.6,7.3,90,102655,0,-0,317,0.0,-0.0,0.0,0,0,0,0,260,11.8,10,5,9999,99999,9,999999999,0.0,999,999,99
3023,3,16,1,0,*?*?*?*?*?*?*?*?*?*?*?*?*?*?*?*?*?*?*?*?*?*?,9.9,8.0,90,102375,0,-0,323,0.0,-0.0,0.0,0,0,0,0,255,10.8,10,5,9999,99999,9,999999999,0.5,999,999,99
3023,3,16,2,0,*?*?*?*?*?*?*?*?*?*?*?*?*?*?*?*?*?*?*?*?*?*?,9.7,9.7,100,102375,0,-0,322,0.0,-0.0,0.0,0,0,0,0,250,9.8,10,5,9999,99999,9,999999999,0.0,999,999,99
3023,3,16,3,0,*?*?*?*?*?*?*?*?*?*?*?*?*?*?*?*?*?*?*?*?*?*?,9.3,9.3,100,102375,0,-0,320,0.0,-0.0,0.0,0,0,0,0,245,10.3,10,5,9999,99999,9,999999999,0.0,999,999,99
3023,3,16,4,0,*?*?*?*?*?*?*?*?*?*?*?*?*?*?*?*?*?*?*?*?*?*?,9.6,9.6,100,102375,0,-0,321,0.0,-0.0,0.0,0,0,0,0,240,10.8,10,5,9999,99999,9,999999999,0.7,999,999,99
3023,3,16,5,0,*?*?*?*?*?*?*?*?*?*?*?*?*?*?*?*?*?*?*?*?*?*?,9.8,9.6,100,102375,0,-0,322,0.0,-0.0,0.0,0,0,0,0,235,10.8,10,5,9999,99999,9,999999999,0.0,999,999,99
3023,3,16,6,0,*?*?*?*?*?*?*?*?*?*?*?*?*?*?*?*?*?*?*?*?*?*?,10.1,9.9,100,102375,38,1366,324,0.0,0.0,0.0,0,0,0,0,230,8.8,10,5,9999,99999,9,999999999,4.5,999,999,99
3023,3,16,7,0,*?*?*?*?*?*?*?*?*?*?*?*?*?*?*?*?*?*?*?*?*?*?,10.1,9.6,99,102375,258,1381,324,37.1,0.0,37.1,4337,0,4345,1448,235,7.7,10,5,9999,99999,9,999999999,0.3,999,999,99
3023,3,16,8,0,*?*?*?*?*?*?*?*?*?*?*?*?*?*?*?*?*?*?*?*?*?*?,11.0,10.5,100,102375,458,1382,328,76.9,0.0,76.9,8985,0,9010,3182,240,8.8,10,5,9999,99999,9,999999999,0.0,999,999,99
3023,3,16,9,0,*?*?*?*?*?*?*?*?*?*?*?*?*?*?*?*?*?*?*?*?*?*?,12.5,10.3,88,102375,624,1382,335,110.0,0.0,110.0,12944,0,12988,4821,245,8.2,10,5,9999,99999,9,999999999,1.1,999,999,99
3023,3,16,10,0,*?*?*?*?*?*?*?*?*?*?*?*?*?*?*?*?*?*?*?*?*?*?,14.1,9.9,78,102375,745,1381,342,134.1,0.0,134.1,15893,0,15954,6119,250,8.8,10,5,9999,99999,9,999999999,1.4,999,999,99
3023,3,16,11,0,*?*?*?*?*?*?*?*?*?*?*?*?*?*?*?*?*?*?*?*?*?*?,15.0,10.3,76,102375,814,1382,346,147.7,0.0,147.7,17583,0,17654,6881,255,7.7,10,5,9999,99999,9,999999999,0.4,999,999,99
3023,3,16,12,0,*?*?*?*?*?*?*?*?*?*?*?*?*?*?*?*?*?*?*?*?*?*?,15.9,10.4,72,102375,824,1381,351,149.8,0.0,149.8,17846,0,17918,7000,260,9.3,10,5,9999,99999,9,999999999,0.3,999,999,99
3023,3,16,13,0,*?*?*?*?*?*?*?*?*?*?*?*?*?*?*?*?*?*?*?*?*?*?,15.6,12.3,83,102375,777,1382,349,140.3,0.0,140.3,16667,0,16732,6464,258,9.8,10,5,9999,99999,9,999999999,0.0,999,999,99
3023,3,16,14,0,*?*?*?*?*?*?*?*?*?*?*?*?*?*?*?*?*?*?*?*?*?*?,15.9,13.0,85,102375,674,1382,350,119.8,0.0,119.8,14150,0,14200,5342,257,8.2,10,5,9999,99999,9,999999999,0.0,999,999,99
3023,3,16,15,0,*?*?*?*?*?*?*?*?*?*?*?*?*?*?*?*?*?*?*?*?*?*?,15.7,13.8,91,102375,523,1383,349,89.8,0.0,89.8,10519,0,10551,3800,255,8.2,10,5,9999,99999,9,999999999,0.0,999,999,99
3023,3,16,16,0,*?*?*?*?*?*?*?*?*?*?*?*?*?*?*?*?*?*?*?*?*?*?,15.8,12.6,84,102375,334,1383,350,52.2,0.0,52.2,6084,0,6098,2074,253,8.2,10,5,9999,99999,9,999999999,0.0,999,999,99
3023,3,16,17,0,*?*?*?*?*?*?*?*?*?*?*?*?*?*?*?*?*?*?*?*?*?*?,15.7,12.8,86,102375,120,1382,349,9.7,0.0,9.7,1176,-0,1176,382,252,10.3,10,5,9999,99999,9,999999999,0.0,999,999,99
3023,3,16,18,0,*?*?*?*?*?*?*?*?*?*?*?*?*?*?*?*?*?*?*?*?*?*?,14.5,13.1,94,102375,0,-0,343,0.0,-0.0,0.0,0,0,0,0,250,11.8,10,5,9999,99999,9,999999999,0.0,999,999,99
3023,3,16,19,0,*?*?*?*?*?*?*?*?*?*?*?*?*?*?*?*?*?*?*?*?*?*?,13.6,13.4,100,102375,0,-0,339,0.0,-0.0,0.0,0,0,0,0,253,11.8,10,5,9999,99999,9,999999999,0.0,999,999,99
3023,3,16,20,0,*?*?*?*?*?*?*?*?*?*?*?*?*?*?*?*?*?*?*?*?*?*?,12.8,12.7,100,102375,0,-0,335,0.0,-0.0,0.0,0,0,0,0,257,10.3,10,5,9999,99999,9,999999999,0.0,999,999,99
3023,3,16,21,0,*?*?*?*?*?*?*?*?*?*?*?*?*?*?*?*?*?*?*?*?*?*?,12.0,12.0,100,102375,0,-0,332,0.0,-0.0,0.0,0,0,0,0,260,10.3,10,5,9999,99999,9,999999999,0.6,999,999,99
3023,3,16,22,0,*?*?*?*?*?*?*?*?*?*?*?*?*?*?*?*?*?*?*?*?*?*?,11.6,11.6,100,102375,0,-0,330,0.0,-0.0,0.0,0,0,0,0,263,10.3,10,5,9999,99999,9,999999999,0.0,999,999,99
3023,3,16,23,0,*?*?*?*?*?*?*?*?*?*?*?*?*?*?*?*?*?*?*?*?*?*?,10.6,10.7,100,102375,0,-0,326,0.0,-0.0,0.0,0,0,0,0,267,10.3,10,5,9999,99999,9,999999999,0.0,999,999,99
3023,3,16,24,0,*?*?*?*?*?*?*?*?*?*?*?*?*?*?*?*?*?*?*?*?*?*?,9.4,5.8,81,102375,0,-0,321,0.0,-0.0,0.0,0,0,0,0,260,11.8,10,5,9999,99999,9,999999999,0.5,999,999,99
3023,3,17,1,0,*?*?*?*?*?*?*?*?*?*?*?*?*?*?*?*?*?*?*?*?*?*?,7.7,7.7,100,102170,0,-0,313,0.0,-0.0,0.0,0,0,0,0,260,10.8,10,5,9999,99999,9,999999999,0.4,999,999,99
3023,3,17,2,0,*?*?*?*?*?*?*?*?*?*?*?*?*?*?*?*?*?*?*?*?*?*?,6.2,6.1,100,102170,0,-0,307,0.0,-0.0,0.0,0,0,0,0,250,9.8,10,5,9999,99999,9,999999999,0.0,999,999,99
3023,3,17,3,0,*?*?*?*?*?*?*?*?*?*?*?*?*?*?*?*?*?*?*?*?*?*?,6.0,5.9,100,102170,0,-0,306,0.0,-0.0,0.0,0,0,0,0,240,10.3,10,5,9999,99999,9,999999999,0.0,999,999,99
3023,3,17,4,0,*?*?*?*?*?*?*?*?*?*?*?*?*?*?*?*?*?*?*?*?*?*?,5.8,5.8,100,102170,0,-0,305,0.0,-0.0,0.0,0,0,0,0,230,10.8,10,5,9999,99999,9,999999999,0.0,999,999,99
3023,3,17,5,0,*?*?*?*?*?*?*?*?*?*?*?*?*?*?*?*?*?*?*?*?*?*?,5.5,5.5,100,102170,0,-0,304,0.0,-0.0,0.0,0,0,0,0,220,10.8,10,5,9999,99999,9,999999999,0.0,999,999,99
3023,3,17,6,0,*?*?*?*?*?*?*?*?*?*?*?*?*?*?*?*?*?*?*?*?*?*?,5.4,5.3,100,102170,47,1382,303,0.0,0.0,0.0,0,0,0,0,210,8.8,10,5,9999,99999,9,999999999,0.0,999,999,99
3023,3,17,7,0,*?*?*?*?*?*?*?*?*?*?*?*?*?*?*?*?*?*?*?*?*?*?,6.2,6.2,100,102170,266,1379,303,67.5,46.5,58.5,7441,3592,6868,1254,217,7.7,9,5,9999,99999,9,999999999,0.0,999,999,99
3023,3,17,8,0,*?*?*?*?*?*?*?*?*?*?*?*?*?*?*?*?*?*?*?*?*?*?,7.2,7.1,100,102170,466,1381,299,213.7,226.1,137.4,22601,21224,15771,2818,223,8.8,7,4,9999,99999,9,999999999,0.0,999,999,99
3023,3,17,9,0,*?*?*?*?*?*?*?*?*?*?*?*?*?*?*?*?*?*?*?*?*?*?,8.8,7.9,95,102170,632,1381,307,303.6,236.8,195.2,32284,24109,21940,4313,230,8.2,7,4,9999,99999,9,999999999,0.0,999,999,99
3023,3,17,10,0,*?*?*?*?*?*?*?*?*?*?*?*?*?*?*?*?*?*?*?*?*?*?,10.6,7.4,83,102170,753,1381,314,369.2,241.7,237.4,39464,25355,26319,5635,237,8.8,7,4,9999,99999,9,999999999,0.0,999,999,99
3023,3,17,11,0,*?*?*?*?*?*?*?*?*?*?*?*?*?*?*?*?*?*?*?*?*?*?,11.1,7.3,79,102170,821,1381,325,259.3,58.0,224.8,28560,5837,25335,7437,243,7.7,9,5,9999,99999,9,999999999,0.0,999,999,99
3023,3,17,12,0,*?*?*?*?*?*?*?*?*?*?*?*?*?*?*?*?*?*?*?*?*?*?,12.6,9.2,81,102170,832,1382,321,456.5,339.7,252.0,49169,36104,27879,6283,250,9.3,6,3,9999,99999,9,999999999,0.0,999,999,99
3023,3,17,13,0,*?*?*?*?*?*?*?*?*?*?*?*?*?*?*?*?*?*?*?*?*?*?,12.3,9.3,83,102170,783,1380,319,427.7,337.7,236.1,45952,35646,26246,5670,248,9.8,6,3,9999,99999,9,999999999,0.0,999,999,99
3023,3,17,14,0,*?*?*?*?*?*?*?*?*?*?*?*?*?*?*?*?*?*?*?*?*?*?,12.6,8.4,76,102170,680,1381,328,279.0,142.7,208.7,30448,14595,23507,5165,247,8.2,8,4,9999,99999,9,999999999,0.0,999,999,99
3023,3,17,15,0,*?*?*?*?*?*?*?*?*?*?*?*?*?*?*?*?*?*?*?*?*?*?,12.3,9.3,83,102170,529,1381,330,158.3,54.9,137.2,17384,5233,15478,3904,245,8.2,9,5,9999,99999,9,999999999,0.0,999,999,99
3023,3,17,16,0,*?*?*?*?*?*?*?*?*?*?*?*?*?*?*?*?*?*?*?*?*?*?,12.4,9.4,84,102170,340,1381,331,92.9,50.2,80.6,10197,4314,9115,2124,243,8.2,9,5,9999,99999,9,999999999,0.1,999,999,99
3023,3,17,17,0,*?*?*?*?*?*?*?*?*?*?*?*?*?*?*?*?*?*?*?*?*?*?,12.3,9.2,83,102170,126,1377,330,19.0,27.6,16.5,2167,1479,2031,342,242,10.3,9,5,9999,99999,9,999999999,0.0,999,999,99
3023,3,17,18,0,*?*?*?*?*?*?*?*?*?*?*?*?*?*?*?*?*?*?*?*?*?*?,10.5,8.1,86,102170,0,-0,326,0.0,-0.0,0.0,0,0,0,0,240,11.8,10,5,9999,99999,9,999999999,0.0,999,999,99
3023,3,17,19,0,*?*?*?*?*?*?*?*?*?*?*?*?*?*?*?*?*?*?*?*?*?*?,9.5,6.4,83,102170,0,-0,322,0.0,-0.0,0.0,0,0,0,0,243,11.8,10,5,9999,99999,9,999999999,0.0,999,999,99
3023,3,17,20,0,*?*?*?*?*?*?*?*?*?*?*?*?*?*?*?*?*?*?*?*?*?*?,8.8,7.7,94,102170,0,-0,318,0.0,-0.0,0.0,0,0,0,0,247,10.3,10,5,9999,99999,9,999999999,0.0,999,999,99
3023,3,17,21,0,*?*?*?*?*?*?*?*?*?*?*?*?*?*?*?*?*?*?*?*?*?*?,8.4,7.7,96,102170,0,-0,316,0.0,-0.0,0.0,0,0,0,0,250,10.3,10,5,9999,99999,9,999999999,0.0,999,999,99
3023,3,17,22,0,*?*?*?*?*?*?*?*?*?*?*?*?*?*?*?*?*?*?*?*?*?*?,7.7,7.4,100,102170,0,-0,313,0.0,-0.0,0.0,0,0,0,0,253,10.3,10,5,9999,99999,9,999999999,0.7,999,999,99
3023,3,17,23,0,*?*?*?*?*?*?*?*?*?*?*?*?*?*?*?*?*?*?*?*?*?*?,7.0,6.9,100,102170,0,-0,310,0.0,-0.0,0.0,0,0,0,0,257,10.3,10,5,9999,99999,9,999999999,0.0,999,999,99
3023,3,17,24,0,*?*?*?*?*?*?*?*?*?*?*?*?*?*?*?*?*?*?*?*?*?*?,9.7,9.3,99,102170,0,-0,322,0.0,-0.0,0.0,0,0,0,0,270,11.8,10,5,9999,99999,9,999999999,0.0,999,999,99
3023,3,18,1,0,*?*?*?*?*?*?*?*?*?*?*?*?*?*?*?*?*?*?*?*?*?*?,4.7,4.6,99,101703,0,-0,301,0.0,-0.0,0.0,0,0,0,0,257,10.8,10,5,9999,99999,9,999999999,0.0,999,999,99
3023,3,18,2,0,*?*?*?*?*?*?*?*?*?*?*?*?*?*?*?*?*?*?*?*?*?*?,3.7,3.8,99,101703,0,-0,296,0.0,-0.0,0.0,0,0,0,0,253,9.8,10,5,9999,99999,9,999999999,0.0,999,999,99
3023,3,18,3,0,*?*?*?*?*?*?*?*?*?*?*?*?*?*?*?*?*?*?*?*?*?*?,3.3,3.2,99,101703,0,-0,295,0.0,-0.0,0.0,0,0,0,0,250,10.3,10,5,9999,99999,9,999999999,0.0,999,999,99
3023,3,18,4,0,*?*?*?*?*?*?*?*?*?*?*?*?*?*?*?*?*?*?*?*?*?*?,2.7,2.3,97,101703,0,-0,292,0.0,-0.0,0.0,0,0,0,0,247,10.8,10,5,9999,99999,9,999999999,0.0,999,999,99
3023,3,18,5,0,*?*?*?*?*?*?*?*?*?*?*?*?*?*?*?*?*?*?*?*?*?*?,2.2,2.1,99,101703,0,-0,290,0.0,-0.0,0.0,0,0,0,0,243,10.8,10,5,9999,99999,9,999999999,0.0,999,999,99
3023,3,18,6,0,*?*?*?*?*?*?*?*?*?*?*?*?*?*?*?*?*?*?*?*?*?*?,2.9,2.9,99,101703,55,1369,293,0.0,0.0,0.0,0,0,0,0,240,8.8,10,5,9999,99999,9,999999999,0.0,999,999,99
3023,3,18,7,0,*?*?*?*?*?*?*?*?*?*?*?*?*?*?*?*?*?*?*?*?*?*?,3.6,3.4,98,101703,275,1381,292,70.4,47.0,61.0,7762,3682,7159,1312,242,7.7,9,5,9999,99999,9,999999999,0.0,999,999,99
3023,3,18,8,0,*?*?*?*?*?*?*?*?*?*?*?*?*?*?*?*?*?*?*?*?*?*?,4.6,3.6,92,101703,474,1380,296,139.4,54.0,120.8,15303,5032,13638,3356,243,8.8,9,5,9999,99999,9,999999999,0.0,999,999,99
3023,3,18,9,0,*?*?*?*?*?*?*?*?*?*?*?*?*?*?*?*?*?*?*?*?*?*?,7.3,4.5,82,101703,640,1380,308,196.7,56.4,170.6,21629,5536,19227,5116,245,8.2,9,5,9999,99999,9,999999999,0.0,999,999,99
3023,3,18,10,0,*?*?*?*?*?*?*?*?*?*?*?*?*?*?*?*?*?*?*?*?*?*?,8.9,3.6,68,101703,761,1381,315,238.5,57.6,206.8,26258,5757,23308,6611,247,8.8,9,5,9999,99999,9,999999999,0.0,999,999,99
3023,3,18,11,0,*?*?*?*?*?*?*?*?*?*?*?*?*?*?*?*?*?*?*?*?*?*?,11.3,2.9,56,101703,828,1379,320,347.1,145.7,259.6,37991,15264,29039,7006,248,7.7,8,4,9999,99999,9,999999999,0.0,999,999,99
3023,3,18,12,0,*?*?*?*?*?*?*?*?*?*?*?*?*?*?*?*?*?*?*?*?*?*?,12.7,3.6,53,101703,839,1381,327,351.7,145.9,263.1,38506,15299,29414,7149,250,9.3,8,4,9999,99999,9,999999999,0.0,999,999,99
3023,3,18,13,0,*?*?*?*?*?*?*?*?*?*?*?*?*?*?*?*?*?*?*?*?*?*?,12.7,4.5,57,101703,790,1380,327,329.6,145.1,246.5,36042,15123,27620,6487,253,9.8,8,4,9999,99999,9,999999999,0.0,999,999,99
3023,3,18,14,0,*?*?*?*?*?*?*?*?*?*?*?*?*?*?*?*?*?*?*?*?*?*?,12.7,5.5,61,101703,687,1381,327,282.2,142.9,211.1,30799,14635,23766,5242,257,8.2,8,4,9999,99999,9,999999999,0.0,999,999,99
3023,3,18,15,0,*?*?*?*?*?*?*?*?*?*?*?*?*?*?*?*?*?*?*?*?*?*?,12.8,5.6,61,101703,535,1379,323,251.5,231.4,161.7,26643,22650,18383,3414,260,8.2,7,4,9999,99999,9,999999999,0.0,999,999,99
3023,3,18,16,0,*?*?*?*?*?*?*?*?*?*?*?*?*?*?*?*?*?*?*?*?*?*?,12.7,6.6,66,101703,346,1378,328,126.1,126.6,94.3,13744,10843,10860,2066,263,8.2,8,4,9999,99999,9,999999999,0.0,999,999,99
3023,3,18,17,0,*?*?*?*?*?*?*?*?*?*?*?*?*?*?*?*?*?*?*?*?*?*?,11.9,8.1,78,101703,133,1383,328,21.2,29.4,18.4,2410,1613,2256,383,267,10.3,9,5,9999,99999,9,999999999,0.0,999,999,99
3023,3,18,18,0,*?*?*?*?*?*?*?*?*?*?*?*?*?*?*?*?*?*?*?*?*?*?,10.4,8.0,84,101703,0,-0,325,0.0,-0.0,0.0,0,0,0,0,270,11.8,10,5,9999,99999,9,999999999,0.0,999,999,99
3023,3,18,19,0,*?*?*?*?*?*?*?*?*?*?*?*?*?*?*?*?*?*?*?*?*?*?,8.7,6.9,87,101703,0,-0,318,0.0,-0.0,0.0,0,0,0,0,268,11.8,10,5,9999,99999,9,999999999,0.0,999,999,99
3023,3,18,20,0,*?*?*?*?*?*?*?*?*?*?*?*?*?*?*?*?*?*?*?*?*?*?,7.5,6.1,91,101703,0,-0,313,0.0,-0.0,0.0,0,0,0,0,267,10.3,10,5,9999,99999,9,999999999,0.0,999,999,99
3023,3,18,21,0,*?*?*?*?*?*?*?*?*?*?*?*?*?*?*?*?*?*?*?*?*?*?,6.5,5.5,92,101703,0,-0,308,0.0,-0.0,0.0,0,0,0,0,265,10.3,10,5,9999,99999,9,999999999,0.0,999,999,99
3023,3,18,22,0,*?*?*?*?*?*?*?*?*?*?*?*?*?*?*?*?*?*?*?*?*?*?,5.6,3.4,85,101703,0,-0,305,0.0,-0.0,0.0,0,0,0,0,263,10.3,10,5,9999,99999,9,999999999,0.0,999,999,99
3023,3,18,23,0,*?*?*?*?*?*?*?*?*?*?*?*?*?*?*?*?*?*?*?*?*?*?,4.9,3.9,93,101703,0,-0,302,0.0,-0.0,0.0,0,0,0,0,262,10.3,10,5,9999,99999,9,999999999,0.0,999,999,99
3023,3,18,24,0,*?*?*?*?*?*?*?*?*?*?*?*?*?*?*?*?*?*?*?*?*?*?,6.2,5.9,97,101703,0,-0,307,0.0,-0.0,0.0,0,0,0,0,260,11.8,10,5,9999,99999,9,999999999,0.0,999,999,99
3023,3,19,1,0,*?*?*?*?*?*?*?*?*?*?*?*?*?*?*?*?*?*?*?*?*?*?,3.1,3.0,100,102221,0,-0,294,0.0,-0.0,0.0,0,0,0,0,257,10.8,10,5,9999,99999,9,999999999,0.0,999,999,99
3023,3,19,2,0,*?*?*?*?*?*?*?*?*?*?*?*?*?*?*?*?*?*?*?*?*?*?,2.1,2.1,100,102221,0,-0,290,0.0,-0.0,0.0,0,0,0,0,253,9.8,10,5,9999,99999,9,999999999,0.0,999,999,99
3023,3,19,3,0,*?*?*?*?*?*?*?*?*?*?*?*?*?*?*?*?*?*?*?*?*?*?,1.8,1.9,100,102221,0,-0,289,0.0,-0.0,0.0,0,0,0,0,250,10.3,10,5,9999,99999,9,999999999,0.0,999,999,99
3023,3,19,4,0,*?*?*?*?*?*?*?*?*?*?*?*?*?*?*?*?*?*?*?*?*?*?,1.2,1.3,100,102221,0,-0,286,0.0,-0.0,0.0,0,0,0,0,247,10.8,10,5,9999,99999,9,999999999,0.0,999,999,99
3023,3,19,5,0,*?*?*?*?*?*?*?*?*?*?*?*?*?*?*?*?*?*?*?*?*?*?,0.6,0.6,100,102221,0,-0,274,0.0,-0.0,0.0,0,0,0,0,243,10.8,8,4,9999,99999,9,999999999,0.0,999,999,99
3023,3,19,6,0,*?*?*?*?*?*?*?*?*?*?*?*?*?*?*?*?*?*?*?*?*?*?,1.1,1.0,100,102221,64,1380,239,0.0,0.0,0.0,0,0,0,0,240,8.8,0,0,9999,99999,9,999999999,0.0,999,999,99
3023,3,19,7,0,*?*?*?*?*?*?*?*?*?*?*?*?*?*?*?*?*?*?*?*?*?*?,1.6,1.7,100,102221,283,1379,241,145.6,496.5,43.7,15138,38692,6707,815,242,7.7,0,0,9999,99999,9,999999999,0.0,999,999,99
3023,3,19,8,0,*?*?*?*?*?*?*?*?*?*?*?*?*?*?*?*?*?*?*?*?*?*?,3.7,3.8,100,102221,482,1379,253,282.4,565.5,84.7,29298,51953,12213,1619,243,8.8,0,0,9999,99999,9,999999999,0.0,999,999,99
3023,3,19,9,0,*?*?*?*?*?*?*?*?*?*?*?*?*?*?*?*?*?*?*?*?*?*?,7.2,5.3,100,102221,648,1380,269,396.1,590.6,118.8,41241,57458,16455,2430,245,8.2,0,0,9999,99999,9,999999999,0.0,999,999,99
3023,3,19,10,0,*?*?*?*?*?*?*?*?*?*?*?*?*?*?*?*?*?*?*?*?*?*?,9.7,7.7,100,102221,768,1379,284,479.0,602.0,143.7,50042,59845,19354,3188,247,8.8,0,0,9999,99999,9,999999999,0.0,999,999,99
3023,3,19,11,0,*?*?*?*?*?*?*?*?*?*?*?*?*?*?*?*?*?*?*?*?*?*?,11.5,8.8,99,102221,836,1380,293,525.3,607.0,157.6,55007,60809,20912,3717,248,7.7,0,0,9999,99999,9,999999999,0.0,999,999,99
3023,3,19,12,0,*?*?*?*?*?*?*?*?*?*?*?*?*?*?*?*?*?*?*?*?*?*?,12.7,8.3,88,102221,846,1380,297,532.0,607.6,159.6,55726,60931,21133,3801,250,9.3,0,0,9999,99999,9,999999999,0.0,999,999,99
3023,3,19,13,0,*?*?*?*?*?*?*?*?*?*?*?*?*?*?*?*?*?*?*?*?*?*?,13.4,8.9,88,102221,797,1380,302,498.6,604.2,149.6,52145,60282,20023,3401,243,9.8,0,0,9999,99999,9,999999999,0.0,999,999,99
3023,3,19,14,0,*?*?*?*?*?*?*?*?*?*?*?*?*?*?*?*?*?*?*?*?*?*?,13.5,10.3,96,102221,693,1379,305,427.4,595.4,128.2,44555,58478,17568,2694,237,8.2,0,0,9999,99999,9,999999999,0.0,999,999,99
3023,3,19,15,0,*?*?*?*?*?*?*?*?*?*?*?*?*?*?*?*?*?*?*?*?*?*?,13.3,8.7,87,102221,542,1380,301,323.3,576.3,97.0,33576,54324,13774,1890,230,8.2,0,0,9999,99999,9,999999999,0.0,999,999,99
3023,3,19,16,0,*?*?*?*?*?*?*?*?*?*?*?*?*?*?*?*?*?*?*?*?*?*?,13.2,7.9,83,102221,353,1381,298,193.4,529.5,58.0,20062,44535,8684,1084,223,8.2,0,0,9999,99999,9,999999999,0.0,999,999,99
3023,3,19,17,0,*?*?*?*?*?*?*?*?*?*?*?*?*?*?*?*?*?*?*?*?*?*?,12.7,7.9,86,102221,139,1379,296,46.5,323.2,14.0,4966,21564,2327,382,217,10.3,0,0,9999,99999,9,999999999,0.0,999,999,99
3023,3,19,18,0,*?*?*?*?*?*?*?*?*?*?*?*?*?*?*?*?*?*?*?*?*?*?,10.4,7.7,99,102221,0,-0,314,0.0,-0.0,0.0,0,0,0,0,210,11.8,7,4,9999,99999,9,999999999,0.0,999,999,99
3023,3,19,19,0,*?*?*?*?*?*?*?*?*?*?*?*?*?*?*?*?*?*?*?*?*?*?,8.4,7.0,100,102221,0,-0,316,0.0,-0.0,0.0,0,0,0,0,208,11.8,10,5,9999,99999,9,999999999,0.0,999,999,99
3023,3,19,20,0,*?*?*?*?*?*?*?*?*?*?*?*?*?*?*?*?*?*?*?*?*?*?,7.9,7.9,100,102221,0,-0,314,0.0,-0.0,0.0,0,0,0,0,207,10.3,10,5,9999,99999,9,999999999,0.0,999,999,99
3023,3,19,21,0,*?*?*?*?*?*?*?*?*?*?*?*?*?*?*?*?*?*?*?*?*?*?,5.8,5.8,100,102221,0,-0,305,0.0,-0.0,0.0,0,0,0,0,205,10.3,10,5,9999,99999,9,999999999,0.0,999,999,99
3023,3,19,22,0,*?*?*?*?*?*?*?*?*?*?*?*?*?*?*?*?*?*?*?*?*?*?,4.7,4.6,100,102221,0,-0,301,0.0,-0.0,0.0,0,0,0,0,203,10.3,10,5,9999,99999,9,999999999,0.0,999,999,99
3023,3,19,23,0,*?*?*?*?*?*?*?*?*?*?*?*?*?*?*?*?*?*?*?*?*?*?,4.8,4.8,100,102221,0,-0,301,0.0,-0.0,0.0,0,0,0,0,202,10.3,10,5,9999,99999,9,999999999,0.0,999,999,99
3023,3,19,24,0,*?*?*?*?*?*?*?*?*?*?*?*?*?*?*?*?*?*?*?*?*?*?,4.1,4.1,100,102221,0,-0,298,0.0,-0.0,0.0,0,0,0,0,260,11.8,10,5,9999,99999,9,999999999,0.0,999,999,99
3023,3,20,1,0,*?*?*?*?*?*?*?*?*?*?*?*?*?*?*?*?*?*?*?*?*?*?,5.8,5.8,100,100998,0,-0,305,0.0,-0.0,0.0,0,0,0,0,202,10.8,10,5,9999,99999,9,999999999,0.0,999,999,99
3023,3,20,2,0,*?*?*?*?*?*?*?*?*?*?*?*?*?*?*?*?*?*?*?*?*?*?,6.1,6.1,100,100998,0,-0,306,0.0,-0.0,0.0,0,0,0,0,203,9.8,10,5,9999,99999,9,999999999,0.0,999,999,99
3023,3,20,3,0,*?*?*?*?*?*?*?*?*?*?*?*?*?*?*?*?*?*?*?*?*?*?,5.8,5.8,100,100998,0,-0,305,0.0,-0.0,0.0,0,0,0,0,205,10.3,10,5,9999,99999,9,999999999,0.0,999,999,99
3023,3,20,4,0,*?*?*?*?*?*?*?*?*?*?*?*?*?*?*?*?*?*?*?*?*?*?,5.6,5.6,100,100998,0,-0,304,0.0,-0.0,0.0,0,0,0,0,207,10.8,10,5,9999,99999,9,999999999,0.0,999,999,99
3023,3,20,5,0,*?*?*?*?*?*?*?*?*?*?*?*?*?*?*?*?*?*?*?*?*?*?,5.2,5.1,100,100998,0,-0,303,0.0,-0.0,0.0,0,0,0,0,208,10.8,10,5,9999,99999,9,999999999,0.0,999,999,99
3023,3,20,6,0,*?*?*?*?*?*?*?*?*?*?*?*?*?*?*?*?*?*?*?*?*?*?,4.6,4.6,100,100998,72,1369,300,0.2,0.0,0.2,37,-0,37,10,210,8.8,10,5,9999,99999,9,999999999,0.1,999,999,99
3023,3,20,7,0,*?*?*?*?*?*?*?*?*?*?*?*?*?*?*?*?*?*?*?*?*?*?,6.2,6.1,100,100998,292,1381,307,43.9,0.0,43.9,5121,0,5132,1725,210,7.7,10,5,9999,99999,9,999999999,0.1,999,999,99
3023,3,20,8,0,*?*?*?*?*?*?*?*?*?*?*?*?*?*?*?*?*?*?*?*?*?*?,7.5,7.4,100,100998,490,1378,312,83.6,0.0,83.6,9777,0,9806,3498,210,8.8,10,5,9999,99999,9,999999999,0.1,999,999,99
3023,3,20,9,0,*?*?*?*?*?*?*?*?*?*?*?*?*?*?*?*?*?*?*?*?*?*?,10.6,8.8,96,100998,656,1380,322,202.4,56.6,175.5,22257,5572,19781,5308,210,8.2,9,5,9999,99999,9,999999999,0.0,999,999,99
3023,3,20,10,0,*?*?*?*?*?*?*?*?*?*?*?*?*?*?*?*?*?*?*?*?*?*?,12.4,8.4,83,100998,776,1379,331,244.0,57.7,211.6,26869,5780,23845,6823,210,8.8,9,5,9999,99999,9,999999999,0.0,999,999,99
3023,3,20,11,0,*?*?*?*?*?*?*?*?*?*?*?*?*?*?*?*?*?*?*?*?*?*?,14.3,8.8,76,100998,843,1379,340,267.3,58.1,231.7,29449,5865,26116,7772,210,7.7,9,5,9999,99999,9,999999999,0.0,999,999,99
3023,3,20,12,0,*?*?*?*?*?*?*?*?*?*?*?*?*?*?*?*?*?*?*?*?*?*?,15.4,9.7,75,100998,852,1378,349,155.8,0.0,155.8,18586,0,18663,7336,210,9.3,10,5,9999,99999,9,999999999,0.0,999,999,99
3023,3,20,13,0,*?*?*?*?*?*?*?*?*?*?*?*?*?*?*?*?*?*?*?*?*?*?,15.6,10.3,77,100998,804,1380,346,253.7,57.9,219.9,27935,5817,24784,7206,210,9.8,9,5,9999,99999,9,999999999,0.0,999,999,99
3023,3,20,14,0,*?*?*?*?*?*?*?*?*?*?*?*?*?*?*?*?*?*?*?*?*?*?,15.6,10.5,78,100998,700,1379,346,217.7,57.0,188.7,23950,5658,21274,5840,210,8.2,9,5,9999,99999,9,999999999,0.0,999,999,99
3023,3,20,15,0,*?*?*?*?*?*?*?*?*?*?*?*?*?*?*?*?*?*?*?*?*?*?,15.7,9.8,74,100998,548,1378,350,95.1,0.0,95.1,11153,0,11188,4060,210,8.2,10,5,9999,99999,9,999999999,0.0,999,999,99
3023,3,20,16,0,*?*?*?*?*?*?*?*?*?*?*?*?*?*?*?*?*?*?*?*?*?*?,15.6,9.6,73,100998,359,1379,346,99.7,50.9,86.4,10936,4443,9771,2293,210,8.2,9,5,9999,99999,9,999999999,0.1,999,999,99
3023,3,20,17,0,*?*?*?*?*?*?*?*?*?*?*?*?*?*?*?*?*?*?*?*?*?*?,15.1,10.7,81,100998,145,1376,343,25.6,32.4,22.2,2892,1863,2702,464,210,10.3,9,5,9999,99999,9,999999999,0.0,999,999,99
3023,3,20,18,0,*?*?*?*?*?*?*?*?*?*?*?*?*?*?*?*?*?*?*?*?*?*?,13.3,11.1,94,100998,0,-0,335,0.0,-0.0,0.0,0,0,0,0,210,11.8,9,5,9999,99999,9,999999999,1.3,999,999,99
3023,3,20,19,0,*?*?*?*?*?*?*?*?*?*?*?*?*?*?*?*?*?*?*?*?*?*?,11.5,10.1,99,100998,0,-0,330,0.0,-0.0,0.0,0,0,0,0,213,11.8,10,5,9999,99999,9,999999999,0.0,999,999,99
3023,3,20,20,0,*?*?*?*?*?*?*?*?*?*?*?*?*?*?*?*?*?*?*?*?*?*?,9.7,9.7,100,100998,0,-0,322,0.0,-0.0,0.0,0,0,0,0,217,10.3,10,5,9999,99999,9,999999999,0.0,999,999,99
3023,3,20,21,0,*?*?*?*?*?*?*?*?*?*?*?*?*?*?*?*?*?*?*?*?*?*?,9.5,9.2,100,100998,0,-0,321,0.0,-0.0,0.0,0,0,0,0,220,10.3,10,5,9999,99999,9,999999999,0.0,999,999,99
3023,3,20,22,0,*?*?*?*?*?*?*?*?*?*?*?*?*?*?*?*?*?*?*?*?*?*?,8.7,8.7,100,100998,0,-0,317,0.0,-0.0,0.0,0,0,0,0,223,10.3,10,5,9999,99999,9,999999999,0.0,999,999,99
3023,3,20,23,0,*?*?*?*?*?*?*?*?*?*?*?*?*?*?*?*?*?*?*?*?*?*?,8.0,8.0,100,100998,0,-0,314,0.0,-0.0,0.0,0,0,0,0,227,10.3,10,5,9999,99999,9,999999999,0.0,999,999,99
3023,3,20,24,0,*?*?*?*?*?*?*?*?*?*?*?*?*?*?*?*?*?*?*?*?*?*?,5.0,5.0,100,100998,0,-0,302,0.0,-0.0,0.0,0,0,0,0,200,11.8,10,5,9999,99999,9,999999999,0.0,999,999,99
3023,3,21,1,0,*?*?*?*?*?*?*?*?*?*?*?*?*?*?*?*?*?*?*?*?*?*?,6.9,5.0,84,100561,0,-0,310,0.0,-0.0,0.0,0,0,0,0,238,10.8,10,5,9999,99999,9,999999999,0.0,999,999,99
3023,3,21,2,0,*?*?*?*?*?*?*?*?*?*?*?*?*?*?*?*?*?*?*?*?*?*?,6.5,3.4,78,100561,0,-0,309,0.0,-0.0,0.0,0,0,0,0,247,9.8,10,5,9999,99999,9,999999999,0.0,999,999,99
3023,3,21,3,0,*?*?*?*?*?*?*?*?*?*?*?*?*?*?*?*?*?*?*?*?*?*?,5.6,2.3,77,100561,0,-0,305,0.0,-0.0,0.0,0,0,0,0,255,10.3,10,5,9999,99999,9,999999999,0.1,999,999,99
3023,3,21,4,0,*?*?*?*?*?*?*?*?*?*?*?*?*?*?*?*?*?*?*?*?*?*?,5.9,2.5,76,100561,0,-0,306,0.0,-0.0,0.0,0,0,0,0,263,10.8,10,5,9999,99999,9,999999999,0.0,999,999,99
3023,3,21,5,0,*?*?*?*?*?*?*?*?*?*?*?*?*?*?*?*?*?*?*?*?*?*?,5.6,1.5,72,100561,0,-0,305,0.0,-0.0,0.0,0,0,0,0,272,10.8,10,5,9999,99999,9,999999999,0.0,999,999,99
3023,3,21,6,0,*?*?*?*?*?*?*?*?*?*?*?*?*?*?*?*?*?*?*?*?*?*?,5.3,1.5,74,100561,81,1378,304,1.9,0.0,1.9,259,-0,259,80,280,8.8,10,5,9999,99999,9,999999999,0.0,999,999,99
3023,3,21,7,0,*?*?*?*?*?*?*?*?*?*?*?*?*?*?*?*?*?*?*?*?*?*?,6.3,1.7,70,100561,300,1379,308,45.6,0.0,45.6,5317,0,5328,1795,275,7.7,10,5,9999,99999,9,999999999,0.0,999,999,99
3023,3,21,8,0,*?*?*?*?*?*?*?*?*?*?*?*?*?*?*?*?*?*?*?*?*?*?,7.3,3.0,72,100561,498,1377,307,148.1,54.4,128.4,16260,5130,14484,3603,270,8.8,9,5,9999,99999,9,999999999,0.0,999,999,99
3023,3,21,9,0,*?*?*?*?*?*?*?*?*?*?*?*?*?*?*?*?*?*?*?*?*?*?,9.4,3.2,63,100561,663,1377,317,205.2,56.7,177.9,22569,5589,20055,5402,265,8.2,9,5,9999,99999,9,999999999,0.0,999,999,99
3023,3,21,10,0,*?*?*?*?*?*?*?*?*?*?*?*?*?*?*?*?*?*?*?*?*?*?,10.5,1.9,53,100561,783,1377,322,246.8,57.7,214.0,27172,5791,24111,6928,260,8.8,9,5,9999,99999,9,999999999,0.0,999,999,99
3023,3,21,11,0,*?*?*?*?*?*?*?*?*?*?*?*?*?*?*?*?*?*?*?*?*?*?,12.1,1.5,47,100561,850,1378,329,269.9,58.2,234.0,29742,5873,26373,7885,255,7.7,9,5,9999,99999,9,999999999,0.0,999,999,99
3023,3,21,12,0,*?*?*?*?*?*?*?*?*?*?*?*?*?*?*?*?*?*?*?*?*?*?,12.8,1.7,45,100561,859,1378,332,273.1,58.3,236.8,30095,5883,26683,8022,250,9.3,9,5,9999,99999,9,999999999,0.0,999,999,99
3023,3,21,13,0,*?*?*?*?*?*?*?*?*?*?*?*?*?*?*?*?*?*?*?*?*?*?,12.8,2.7,48,100561,810,1378,338,147.4,0.0,147.4,17547,0,17617,6862,247,9.8,10,5,9999,99999,9,999999999,0.0,999,999,99
3023,3,21,14,0,*?*?*?*?*?*?*?*?*?*?*?*?*?*?*?*?*?*?*?*?*?*?,12.5,1.3,45,100561,706,1378,331,220.1,57.1,190.8,24210,5671,21503,5923,243,8.2,9,5,9999,99999,9,999999999,0.0,999,999,99
3023,3,21,15,0,*?*?*?*?*?*?*?*?*?*?*?*?*?*?*?*?*?*?*?*?*?*?,13.0,1.9,45,100561,554,1377,333,167.5,55.4,145.2,18397,5317,16373,4180,240,8.2,9,5,9999,99999,9,999999999,0.0,999,999,99
3023,3,21,16,0,*?*?*?*?*?*?*?*?*?*?*?*?*?*?*?*?*?*?*?*?*?*?,12.7,3.2,51,100561,365,1377,332,101.9,51.1,88.3,11180,4486,9986,2349,237,8.2,9,5,9999,99999,9,999999999,0.0,999,999,99
3023,3,21,17,0,*?*?*?*?*?*?*?*?*?*?*?*?*?*?*?*?*?*?*?*?*?*?,12.8,3.6,52,100561,152,1382,332,27.8,33.7,24.1,3133,1978,2926,504,233,10.3,9,5,9999,99999,9,999999999,0.2,999,999,99
3023,3,21,18,0,*?*?*?*?*?*?*?*?*?*?*?*?*?*?*?*?*?*?*?*?*?*?,11.4,3.9,58,100561,0,-0,331,0.0,-0.0,0.0,0,0,0,0,230,11.8,10,5,9999,99999,9,999999999,0.0,999,999,99
3023,3,21,19,0,*?*?*?*?*?*?*?*?*?*?*?*?*?*?*?*?*?*?*?*?*?*?,9.9,3.6,63,100561,0,-0,324,0.0,-0.0,0.0,0,0,0,0,227,11.8,10,5,9999,99999,9,999999999,0.0,999,999,99
3023,3,21,20,0,*?*?*?*?*?*?*?*?*?*?*?*?*?*?*?*?*?*?*?*?*?*?,9.4,3.8,65,100561,0,-0,322,0.0,-0.0,0.0,0,0,0,0,223,10.3,10,5,9999,99999,9,999999999,0.0,999,999,99
3023,3,21,21,0,*?*?*?*?*?*?*?*?*?*?*?*?*?*?*?*?*?*?*?*?*?*?,7.7,3.9,75,100561,0,-0,314,0.0,-0.0,0.0,0,0,0,0,220,10.3,10,5,9999,99999,9,999999999,0.0,999,999,99
3023,3,21,22,0,*?*?*?*?*?*?*?*?*?*?*?*?*?*?*?*?*?*?*?*?*?*?,7.4,4.1,77,100561,0,-0,312,0.0,-0.0,0.0,0,0,0,0,217,10.3,10,5,9999,99999,9,999999999,0.0,999,999,99
3023,3,21,23,0,*?*?*?*?*?*?*?*?*?*?*?*?*?*?*?*?*?*?*?*?*?*?,7.3,4.5,80,100561,0,-0,312,0.0,-0.0,0.0,0,0,0,0,213,10.3,10,5,9999,99999,9,999999999,0.0,999,999,99
3023,3,21,24,0,*?*?*?*?*?*?*?*?*?*?*?*?*?*?*?*?*?*?*?*?*?*?,7.2,6.6,92,100561,0,-0,311,0.0,-0.0,0.0,0,0,0,0,230,11.8,10,5,9999,99999,9,999999999,1.3,999,999,99
3023,3,22,1,0,*?*?*?*?*?*?*?*?*?*?*?*?*?*?*?*?*?*?*?*?*?*?,6.6,2.9,76,99943.8,0,-0,309,0.0,-0.0,0.0,0,0,0,0,213,10.8,10,5,9999,99999,9,999999999,0.0,999,999,99
3023,3,22,2,0,*?*?*?*?*?*?*?*?*?*?*?*?*?*?*?*?*?*?*?*?*?*?,6.3,1.9,73,99943.8,0,-0,308,0.0,-0.0,0.0,0,0,0,0,217,9.8,10,5,9999,99999,9,999999999,0.0,999,999,99
3023,3,22,3,0,*?*?*?*?*?*?*?*?*?*?*?*?*?*?*?*?*?*?*?*?*?*?,5.9,1.9,74,99943.8,0,-0,306,0.0,-0.0,0.0,0,0,0,0,220,10.3,10,5,9999,99999,9,999999999,0.0,999,999,99
3023,3,22,4,0,*?*?*?*?*?*?*?*?*?*?*?*?*?*?*?*?*?*?*?*?*?*?,5.6,1.3,73,99943.8,0,-0,305,0.0,-0.0,0.0,0,0,0,0,223,10.8,10,5,9999,99999,9,999999999,0.0,999,999,99
3023,3,22,5,0,*?*?*?*?*?*?*?*?*?*?*?*?*?*?*?*?*?*?*?*?*?*?,5.8,1.0,71,99943.8,0,-0,306,0.0,-0.0,0.0,0,0,0,0,227,10.8,10,5,9999,99999,9,999999999,0.0,999,999,99
3023,3,22,6,0,*?*?*?*?*?*?*?*?*?*?*?*?*?*?*?*?*?*?*?*?*?*?,6.0,2.3,77,99943.8,89,1370,297,8.4,32.6,6.3,992,1308,1044,103,230,8.8,8,4,9999,99999,9,999999999,0.0,999,999,99
3023,3,22,7,0,*?*?*?*?*?*?*?*?*?*?*?*?*?*?*?*?*?*?*?*?*?*?,6.0,2.9,79,99943.8,308,1377,274,161.2,458.9,58.5,16515,36512,8588,1056,232,7.7,3,2,9999,99999,9,999999999,0.0,999,999,99
3023,3,22,8,0,*?*?*?*?*?*?*?*?*?*?*?*?*?*?*?*?*?*?*?*?*?*?,7.5,3.9,78,99943.8,507,1379,285,290.2,464.0,119.6,30539,43555,15163,2294,233,8.8,4,2,9999,99999,9,999999999,0.0,999,999,99
3023,3,22,9,0,*?*?*?*?*?*?*?*?*?*?*?*?*?*?*?*?*?*?*?*?*?*?,9.2,4.1,70,99943.8,671,1377,288,408.1,533.4,148.1,43565,53253,18602,3054,235,8.2,3,2,9999,99999,9,999999999,0.0,999,999,99
3023,3,22,10,0,*?*?*?*?*?*?*?*?*?*?*?*?*?*?*?*?*?*?*?*?*?*?,10.0,4.6,69,99943.8,791,1378,283,495.1,597.7,152.0,51681,59518,20263,3428,237,8.8,1,0,9999,99999,9,999999999,0.0,999,999,99
3023,3,22,11,0,*?*?*?*?*?*?*?*?*?*?*?*?*?*?*?*?*?*?*?*?*?*?,10.8,5.1,67,99943.8,857,1377,287,540.9,602.2,166.1,56579,60384,21803,3994,238,7.7,1,0,9999,99999,9,999999999,0.0,999,999,99
3023,3,22,12,0,*?*?*?*?*?*?*?*?*?*?*?*?*?*?*?*?*?*?*?*?*?*?,12.5,5.5,61,99943.8,866,1377,299,545.5,582.9,178.9,56816,58297,23119,4302,240,9.3,2,1,9999,99999,9,999999999,0.0,999,999,99
3023,3,22,13,0,*?*?*?*?*?*?*?*?*?*?*?*?*?*?*?*?*?*?*?*?*?*?,12.1,5.9,66,99943.8,817,1378,320,404.8,243.7,260.3,43398,25840,28647,6489,237,9.8,7,4,9999,99999,9,999999999,0.0,999,999,99
3023,3,22,14,0,*?*?*?*?*?*?*?*?*?*?*?*?*?*?*?*?*?*?*?*?*?*?,12.3,5.9,64,99943.8,713,1378,321,348.2,240.3,223.9,37156,25013,24926,5186,233,8.2,7,4,9999,99999,9,999999999,0.0,999,999,99
3023,3,22,15,0,*?*?*?*?*?*?*?*?*?*?*?*?*?*?*?*?*?*?*?*?*?*?,12.6,5.1,60,99943.8,561,1378,331,169.7,55.5,147.2,18647,5337,16594,4250,230,8.2,9,5,9999,99999,9,999999999,0.0,999,999,99
3023,3,22,16,0,*?*?*?*?*?*?*?*?*?*?*?*?*?*?*?*?*?*?*?*?*?*?,12.4,5.8,63,99943.8,371,1376,322,163.0,215.8,104.8,17214,18630,12200,2074,227,8.2,7,4,9999,99999,9,999999999,0.0,999,999,99
3023,3,22,17,0,*?*?*?*?*?*?*?*?*?*?*?*?*?*?*?*?*?*?*?*?*?*?,12.5,4.8,59,99943.8,158,1379,331,30.0,34.9,26.0,3371,2095,3144,544,223,10.3,9,5,9999,99999,9,999999999,0.0,999,999,99
3023,3,22,18,0,*?*?*?*?*?*?*?*?*?*?*?*?*?*?*?*?*?*?*?*?*?*?,10.8,5.8,70,99943.8,0,-0,328,0.0,-0.0,0.0,0,0,0,0,220,11.8,10,5,9999,99999,9,999999999,0.0,999,999,99
3023,3,22,19,0,*?*?*?*?*?*?*?*?*?*?*?*?*?*?*?*?*?*?*?*?*?*?,10.1,4.5,67,99943.8,0,-0,325,0.0,-0.0,0.0,0,0,0,0,227,11.8,10,5,9999,99999,9,999999999,0.0,999,999,99
3023,3,22,20,0,*?*?*?*?*?*?*?*?*?*?*?*?*?*?*?*?*?*?*?*?*?*?,9.7,4.5,70,99943.8,0,-0,323,0.0,-0.0,0.0,0,0,0,0,233,10.3,10,5,9999,99999,9,999999999,0.0,999,999,99
3023,3,22,21,0,*?*?*?*?*?*?*?*?*?*?*?*?*?*?*?*?*?*?*?*?*?*?,9.0,5.1,77,99943.8,0,-0,319,0.0,-0.0,0.0,0,0,0,0,240,10.3,10,5,9999,99999,9,999999999,0.0,999,999,99
3023,3,22,22,0,*?*?*?*?*?*?*?*?*?*?*?*?*?*?*?*?*?*?*?*?*?*?,8.0,4.8,80,99943.8,0,-0,315,0.0,-0.0,0.0,0,0,0,0,247,10.3,10,5,9999,99999,9,999999999,0.0,999,999,99
3023,3,22,23,0,*?*?*?*?*?*?*?*?*?*?*?*?*?*?*?*?*?*?*?*?*?*?,7.6,4.5,80,99943.8,0,-0,313,0.0,-0.0,0.0,0,0,0,0,253,10.3,10,5,9999,99999,9,999999999,0.0,999,999,99
3023,3,22,24,0,*?*?*?*?*?*?*?*?*?*?*?*?*?*?*?*?*?*?*?*?*?*?,7.1,3.6,78,99943.8,0,-0,311,0.0,-0.0,0.0,0,0,0,0,210,11.8,10,5,9999,99999,9,999999999,0.0,999,999,99
3023,3,23,1,0,*?*?*?*?*?*?*?*?*?*?*?*?*?*?*?*?*?*?*?*?*?*?,6.6,5.3,91,100756,0,-0,309,0.0,-0.0,0.0,0,0,0,0,252,10.8,10,5,9999,99999,9,999999999,0.0,999,999,99
3023,3,23,2,0,*?*?*?*?*?*?*?*?*?*?*?*?*?*?*?*?*?*?*?*?*?*?,6.3,5.8,95,100756,0,-0,307,0.0,-0.0,0.0,0,0,0,0,243,9.8,10,5,9999,99999,9,999999999,0.0,999,999,99
3023,3,23,3,0,*?*?*?*?*?*?*?*?*?*?*?*?*?*?*?*?*?*?*?*?*?*?,5.6,5.3,97,100756,0,-0,304,0.0,-0.0,0.0,0,0,0,0,235,10.3,10,5,9999,99999,9,999999999,0.0,999,999,99
3023,3,23,4,0,*?*?*?*?*?*?*?*?*?*?*?*?*?*?*?*?*?*?*?*?*?*?,4.8,4.8,99,100756,0,-0,301,0.0,-0.0,0.0,0,0,0,0,227,10.8,10,5,9999,99999,9,999999999,0.0,999,999,99
3023,3,23,5,0,*?*?*?*?*?*?*?*?*?*?*?*?*?*?*?*?*?*?*?*?*?*?,5.0,5.0,99,100756,0,-0,302,0.0,-0.0,0.0,0,0,0,0,218,10.8,10,5,9999,99999,9,999999999,0.0,999,999,99
3023,3,23,6,0,*?*?*?*?*?*?*?*?*?*?*?*?*?*?*?*?*?*?*?*?*?*?,5.2,5.1,99,100756,98,1377,303,5.4,0.0,5.4,671,-0,671,216,210,8.8,10,5,9999,99999,9,999999999,0.0,999,999,99
3023,3,23,7,0,*?*?*?*?*?*?*?*?*?*?*?*?*?*?*?*?*?*?*?*?*?*?,5.3,5.3,99,100756,316,1375,303,49.0,0.0,49.0,5708,0,5720,1936,227,7.7,10,5,9999,99999,9,999999999,0.0,999,999,99
3023,3,23,8,0,*?*?*?*?*?*?*?*?*?*?*?*?*?*?*?*?*?*?*?*?*?*?,6.6,6.2,96,100756,515,1378,292,267.2,320.2,147.5,28401,31042,16910,3056,243,8.8,6,3,9999,99999,9,999999999,0.0,999,999,99
3023,3,23,9,0,*?*?*?*?*?*?*?*?*?*?*?*?*?*?*?*?*?*?*?*?*?*?,8.8,5.5,78,100756,679,1377,314,210.8,56.9,182.8,23189,5622,20603,5596,260,8.2,9,5,9999,99999,9,999999999,0.0,999,999,99
3023,3,23,10,0,*?*?*?*?*?*?*?*?*?*?*?*?*?*?*?*?*?*?*?*?*?*?,9.5,7.3,85,100756,798,1376,317,252.2,57.9,218.7,27775,5812,24641,7144,277,8.8,9,5,9999,99999,9,999999999,0.0,999,999,99
3023,3,23,11,0,*?*?*?*?*?*?*?*?*?*?*?*?*?*?*?*?*?*?*?*?*?*?,11.2,7.9,79,100756,864,1376,325,275.2,58.3,238.6,30324,5890,26883,8111,293,7.7,9,5,9999,99999,9,999999999,0.0,999,999,99
3023,3,23,12,0,*?*?*?*?*?*?*?*?*?*?*?*?*?*?*?*?*?*?*?*?*?*?,12.4,8.0,74,100756,873,1377,327,368.6,146.5,275.7,40374,15413,30764,7696,310,9.3,8,4,9999,99999,9,999999999,0.0,999,999,99
3023,3,23,13,0,*?*?*?*?*?*?*?*?*?*?*?*?*?*?*?*?*?*?*?*?*?*?,12.5,6.7,67,100756,823,1376,327,345.7,145.7,258.6,37832,15253,28923,6964,310,9.8,8,4,9999,99999,9,999999999,0.0,999,999,99
3023,3,23,14,0,*?*?*?*?*?*?*?*?*?*?*?*?*?*?*?*?*?*?*?*?*?*?,11.9,7.0,72,100756,719,1377,328,224.7,57.2,194.8,24726,5694,21957,6091,310,8.2,9,5,9999,99999,9,999999999,0.0,999,999,99
3023,3,23,15,0,*?*?*?*?*?*?*?*?*?*?*?*?*?*?*?*?*?*?*?*?*?*?,12.4,6.9,68,100756,567,1377,335,99.0,0.0,99.0,11623,0,11660,4256,310,8.2,10,5,9999,99999,9,999999999,0.0,999,999,99
3023,3,23,16,0,*?*?*?*?*?*?*?*?*?*?*?*?*?*?*?*?*?*?*?*?*?*?,12.1,7.7,74,100756,378,1378,333,61.2,0.0,61.2,7135,0,7153,2465,310,8.2,10,5,9999,99999,9,999999999,0.0,999,999,99
3023,3,23,17,0,*?*?*?*?*?*?*?*?*?*?*?*?*?*?*?*?*?*?*?*?*?*?,11.4,7.7,77,100756,164,1376,326,32.2,36.0,27.9,3608,2204,3363,585,310,10.3,9,5,9999,99999,9,999999999,0.0,999,999,99
3023,3,23,18,0,*?*?*?*?*?*?*?*?*?*?*?*?*?*?*?*?*?*?*?*?*?*?,11.1,8.1,81,100756,0,-0,329,0.0,-0.0,0.0,0,0,0,0,310,11.8,10,5,9999,99999,9,999999999,0.0,999,999,99
3023,3,23,19,0,*?*?*?*?*?*?*?*?*?*?*?*?*?*?*?*?*?*?*?*?*?*?,9.7,8.1,89,100756,0,-0,322,0.0,-0.0,0.0,0,0,0,0,310,11.8,10,5,9999,99999,9,999999999,0.0,999,999,99
3023,3,23,20,0,*?*?*?*?*?*?*?*?*?*?*?*?*?*?*?*?*?*?*?*?*?*?,8.3,7.7,95,100756,0,-0,316,0.0,-0.0,0.0,0,0,0,0,310,10.3,10,5,9999,99999,9,999999999,0.0,999,999,99
3023,3,23,21,0,*?*?*?*?*?*?*?*?*?*?*?*?*?*?*?*?*?*?*?*?*?*?,8.7,8.3,96,100756,0,-0,318,0.0,-0.0,0.0,0,0,0,0,310,10.3,10,5,9999,99999,9,999999999,0.0,999,999,99
3023,3,23,22,0,*?*?*?*?*?*?*?*?*?*?*?*?*?*?*?*?*?*?*?*?*?*?,7.5,7.4,99,100756,0,-0,312,0.0,-0.0,0.0,0,0,0,0,310,10.3,10,5,9999,99999,9,999999999,0.0,999,999,99
3023,3,23,23,0,*?*?*?*?*?*?*?*?*?*?*?*?*?*?*?*?*?*?*?*?*?*?,7.4,7.1,97,100756,0,-0,312,0.0,-0.0,0.0,0,0,0,0,310,10.3,10,5,9999,99999,9,999999999,0.0,999,999,99
3023,3,23,24,0,*?*?*?*?*?*?*?*?*?*?*?*?*?*?*?*?*?*?*?*?*?*?,7.2,5.0,85,100756,0,-0,311,0.0,-0.0,0.0,0,0,0,0,260,11.8,10,5,9999,99999,9,999999999,0.0,999,999,99
3023,3,24,1,0,*?*?*?*?*?*?*?*?*?*?*?*?*?*?*?*?*?*?*?*?*?*?,7.8,6.4,89,101269,0,-0,314,0.0,-0.0,0.0,0,0,0,0,268,10.8,10,5,9999,99999,9,999999999,0.0,999,999,99
3023,3,24,2,0,*?*?*?*?*?*?*?*?*?*?*?*?*?*?*?*?*?*?*?*?*?*?,8.1,5.9,85,101269,0,-0,315,0.0,-0.0,0.0,0,0,0,0,227,9.8,10,5,9999,99999,9,999999999,0.0,999,999,99
3023,3,24,3,0,*?*?*?*?*?*?*?*?*?*?*?*?*?*?*?*?*?*?*?*?*?*?,8.0,5.5,83,101269,0,-0,315,0.0,-0.0,0.0,0,0,0,0,185,10.3,10,5,9999,99999,9,999999999,0.0,999,999,99
3023,3,24,4,0,*?*?*?*?*?*?*?*?*?*?*?*?*?*?*?*?*?*?*?*?*?*?,7.9,4.5,77,101269,0,-0,315,0.0,-0.0,0.0,0,0,0,0,143,10.8,10,5,9999,99999,9,999999999,0.0,999,999,99
3023,3,24,5,0,*?*?*?*?*?*?*?*?*?*?*?*?*?*?*?*?*?*?*?*?*?*?,7.2,3.8,78,101269,0,-0,312,0.0,-0.0,0.0,0,0,0,0,102,10.8,10,5,9999,99999,9,999999999,0.0,999,999,99
3023,3,24,6,0,*?*?*?*?*?*?*?*?*?*?*?*?*?*?*?*?*?*?*?*?*?*?,7.1,3.8,78,101269,106,1370,311,7.1,0.0,7.1,871,-0,871,282,60,8.8,10,5,9999,99999,9,999999999,0.4,999,999,99
3023,3,24,7,0,*?*?*?*?*?*?*?*?*?*?*?*?*?*?*?*?*?*?*?*?*?*?,6.9,4.3,82,101269,325,1377,306,88.0,49.6,76.3,9658,4211,8636,2001,77,7.7,9,5,9999,99999,9,999999999,0.2,999,999,99
3023,3,24,8,0,*?*?*?*?*?*?*?*?*?*?*?*?*?*?*?*?*?*?*?*?*?*?,8.7,5.3,77,101269,522,1374,305,245.4,230.6,157.8,25982,22443,17956,3318,93,8.8,7,4,9999,99999,9,999999999,0.0,999,999,99
3023,3,24,9,0,*?*?*?*?*?*?*?*?*?*?*?*?*?*?*?*?*?*?*?*?*?*?,10.5,5.3,70,101269,686,1375,313,334.5,239.3,215.1,35655,24692,24065,4909,110,8.2,7,4,9999,99999,9,999999999,0.5,999,999,99
3023,3,24,10,0,*?*?*?*?*?*?*?*?*?*?*?*?*?*?*?*?*?*?*?*?*?*?,11.7,5.8,66,101269,805,1375,318,399.2,243.4,256.7,42764,25769,28271,6349,127,8.8,7,4,9999,99999,9,999999999,0.0,999,999,99
3023,3,24,11,0,*?*?*?*?*?*?*?*?*?*?*?*?*?*?*?*?*?*?*?*?*?*?,12.6,5.0,59,101269,871,1375,322,435.0,245.2,279.7,46744,26172,30589,7317,143,7.7,7,4,9999,99999,9,999999999,0.0,999,999,99
3023,3,24,12,0,*?*?*?*?*?*?*?*?*?*?*?*?*?*?*?*?*?*?*?*?*?*?,13.5,5.1,56,101269,880,1376,326,439.4,245.4,282.6,47248,26216,30880,7449,160,9.3,7,4,9999,99999,9,999999999,0.0,999,999,99
3023,3,24,13,0,*?*?*?*?*?*?*?*?*?*?*?*?*?*?*?*?*?*?*?*?*?*?,13.4,5.3,57,101269,830,1376,331,348.9,145.8,261.0,38185,15277,29179,7062,157,9.8,8,4,9999,99999,9,999999999,0.0,999,999,99
3023,3,24,14,0,*?*?*?*?*?*?*?*?*?*?*?*?*?*?*?*?*?*?*?*?*?*?,13.5,4.6,54,101269,725,1376,326,355.5,240.8,228.6,37948,25136,25403,5341,153,8.2,7,4,9999,99999,9,999999999,0.0,999,999,99
3023,3,24,15,0,*?*?*?*?*?*?*?*?*?*?*?*?*?*?*?*?*?*?*?*?*?*?,13.6,6.2,60,101269,573,1376,332,230.8,139.7,172.7,25148,13859,19553,4079,150,8.2,8,4,9999,99999,9,999999999,0.0,999,999,99
3023,3,24,16,0,*?*?*?*?*?*?*?*?*?*?*?*?*?*?*?*?*?*?*?*?*?*?,13.2,5.8,60,101269,384,1377,330,143.8,129.9,107.6,15659,11536,12342,2381,147,8.2,8,4,9999,99999,9,999999999,0.2,999,999,99
3023,3,24,17,0,*?*?*?*?*?*?*?*?*?*?*?*?*?*?*?*?*?*?*?*?*?*?,13.2,5.6,59,101269,170,1374,330,45.6,92.8,34.1,4906,5161,4236,602,143,10.3,8,4,9999,99999,9,999999999,0.8,999,999,99
3023,3,24,18,0,*?*?*?*?*?*?*?*?*?*?*?*?*?*?*?*?*?*?*?*?*?*?,12.3,5.6,63,101269,0,-0,330,0.0,-0.0,0.0,0,0,0,0,140,11.8,9,5,9999,99999,9,999999999,0.0,999,999,99
3023,3,24,19,0,*?*?*?*?*?*?*?*?*?*?*?*?*?*?*?*?*?*?*?*?*?*?,10.9,3.8,61,101269,0,-0,328,0.0,-0.0,0.0,0,0,0,0,140,11.8,10,5,9999,99999,9,999999999,0.0,999,999,99
3023,3,24,20,0,*?*?*?*?*?*?*?*?*?*?*?*?*?*?*?*?*?*?*?*?*?*?,10.1,3.6,63,101269,0,-0,325,0.0,-0.0,0.0,0,0,0,0,140,10.3,10,5,9999,99999,9,999999999,0.0,999,999,99
3023,3,24,21,0,*?*?*?*?*?*?*?*?*?*?*?*?*?*?*?*?*?*?*?*?*?*?,9.5,4.1,68,101269,0,-0,322,0.0,-0.0,0.0,0,0,0,0,140,10.3,10,5,9999,99999,9,999999999,0.0,999,999,99
3023,3,24,22,0,*?*?*?*?*?*?*?*?*?*?*?*?*?*?*?*?*?*?*?*?*?*?,9.4,4.3,70,101269,0,-0,321,0.0,-0.0,0.0,0,0,0,0,140,10.3,10,5,9999,99999,9,999999999,0.0,999,999,99
3023,3,24,23,0,*?*?*?*?*?*?*?*?*?*?*?*?*?*?*?*?*?*?*?*?*?*?,9.0,4.3,71,101269,0,-0,320,0.0,-0.0,0.0,0,0,0,0,140,10.3,10,5,9999,99999,9,999999999,0.1,999,999,99
3023,3,24,24,0,*?*?*?*?*?*?*?*?*?*?*?*?*?*?*?*?*?*?*?*?*?*?,7.4,6.7,94,101269,0,-0,312,0.0,-0.0,0.0,0,0,0,0,310,11.8,10,5,9999,99999,9,999999999,0.0,999,999,99
3023,3,25,1,0,*?*?*?*?*?*?*?*?*?*?*?*?*?*?*?*?*?*?*?*?*?*?,8.1,7.6,95,100889,0,-0,315,0.0,-0.0,0.0,0,0,0,0,135,10.8,10,5,9999,99999,9,999999999,0.1,999,999,99
3023,3,25,2,0,*?*?*?*?*?*?*?*?*?*?*?*?*?*?*?*?*?*?*?*?*?*?,8.0,8.0,99,100889,0,-0,314,0.0,-0.0,0.0,0,0,0,0,130,9.8,10,5,9999,99999,9,999999999,0.4,999,999,99
3023,3,25,3,0,*?*?*?*?*?*?*?*?*?*?*?*?*?*?*?*?*?*?*?*?*?*?,7.7,7.7,99,100889,0,-0,313,0.0,-0.0,0.0,0,0,0,0,125,10.3,10,5,9999,99999,9,999999999,1.1,999,999,99
3023,3,25,4,0,*?*?*?*?*?*?*?*?*?*?*?*?*?*?*?*?*?*?*?*?*?*?,7.2,6.4,94,100889,0,-0,311,0.0,-0.0,0.0,0,0,0,0,120,10.8,10,5,9999,99999,9,999999999,1.1,999,999,99
3023,3,25,5,0,*?*?*?*?*?*?*?*?*?*?*?*?*?*?*?*?*?*?*?*?*?*?,6.7,6.7,99,100889,0,-0,309,0.0,-0.0,0.0,0,0,0,0,115,10.8,10,5,9999,99999,9,999999999,0.3,999,999,99
3023,3,25,6,0,*?*?*?*?*?*?*?*?*?*?*?*?*?*?*?*?*?*?*?*?*?*?,7.1,7.0,99,100889,115,1377,311,8.8,0.0,8.8,1070,-0,1070,347,110,8.8,10,5,9999,99999,9,999999999,0.1,999,999,99
3023,3,25,7,0,*?*?*?*?*?*?*?*?*?*?*?*?*?*?*?*?*?*?*?*?*?*?,7.4,7.4,99,100889,333,1376,312,52.3,0.0,52.3,6095,0,6109,2079,107,7.7,10,5,9999,99999,9,999999999,1.5,999,999,99
3023,3,25,8,0,*?*?*?*?*?*?*?*?*?*?*?*?*?*?*?*?*?*?*?*?*?*?,8.8,7.9,93,100889,530,1374,314,159.5,55.0,138.3,17543,5217,15624,3939,103,8.8,9,5,9999,99999,9,999999999,1.5,999,999,99
3023,3,25,9,0,*?*?*?*?*?*?*?*?*?*?*?*?*?*?*?*?*?*?*?*?*?*?,11.1,8.3,81,100889,694,1375,325,216.4,57.0,187.6,23828,5625,21174,5790,100,8.2,9,5,9999,99999,9,999999999,1.4,999,999,99
3023,3,25,10,0,*?*?*?*?*?*?*?*?*?*?*?*?*?*?*?*?*?*?*?*?*?*?,12.4,7.7,73,100889,813,1376,331,257.6,58.0,223.3,28370,5832,25166,7362,97,8.8,9,5,9999,99999,9,999999999,0.0,999,999,99
3023,3,25,11,0,*?*?*?*?*?*?*?*?*?*?*?*?*?*?*?*?*?*?*?*?*?*?,14.1,8.7,69,100889,878,1375,339,280.3,58.4,243.1,30897,5905,27387,8341,93,7.7,9,5,9999,99999,9,999999999,0.0,999,999,99
3023,3,25,12,0,*?*?*?*?*?*?*?*?*?*?*?*?*?*?*?*?*?*?*?*?*?*?,14.9,8.5,65,100889,886,1375,342,283.1,58.4,245.4,31211,5907,27666,8466,90,9.3,9,5,9999,99999,9,999999999,0.3,999,999,99
3023,3,25,13,0,*?*?*?*?*?*?*?*?*?*?*?*?*?*?*?*?*?*?*?*?*?*?,14.8,7.4,61,100889,836,1375,342,265.7,58.1,230.4,29270,5860,25957,7700,87,9.8,9,5,9999,99999,9,999999999,0.0,999,999,99
3023,3,25,14,0,*?*?*?*?*?*?*?*?*?*?*?*?*?*?*?*?*?*?*?*?*?*?,15.0,7.3,59,100889,731,1374,343,229.3,57.3,198.8,25235,5717,22404,6258,83,8.2,9,5,9999,99999,9,999999999,0.0,999,999,99
3023,3,25,15,0,*?*?*?*?*?*?*?*?*?*?*?*?*?*?*?*?*?*?*?*?*?*?,15.2,8.4,63,100889,579,1375,348,101.6,0.0,101.6,11929,0,11968,4385,80,8.2,10,5,9999,99999,9,999999999,0.4,999,999,99
3023,3,25,16,0,*?*?*?*?*?*?*?*?*?*?*?*?*?*?*?*?*?*?*?*?*?*?,15.0,8.0,62,100889,390,1376,347,63.7,0.0,63.7,7429,0,7448,2577,77,8.2,10,5,9999,99999,9,999999999,0.4,999,999,99
3023,3,25,17,0,*?*?*?*?*?*?*?*?*?*?*?*?*?*?*?*?*?*?*?*?*?*?,14.5,8.7,68,100889,176,1372,344,21.0,0.0,21.0,2485,-0,2488,815,73,10.3,10,5,9999,99999,9,999999999,0.0,999,999,99
3023,3,25,18,0,*?*?*?*?*?*?*?*?*?*?*?*?*?*?*?*?*?*?*?*?*?*?,13.8,8.5,70,100889,0,-0,341,0.0,-0.0,0.0,0,0,0,0,70,11.8,10,5,9999,99999,9,999999999,0.0,999,999,99
3023,3,25,19,0,*?*?*?*?*?*?*?*?*?*?*?*?*?*?*?*?*?*?*?*?*?*?,12.0,9.4,84,100889,0,-0,332,0.0,-0.0,0.0,0,0,0,0,63,11.8,10,5,9999,99999,9,999999999,0.0,999,999,99
3023,3,25,20,0,*?*?*?*?*?*?*?*?*?*?*?*?*?*?*?*?*?*?*?*?*?*?,10.4,8.7,88,100889,0,-0,325,0.0,-0.0,0.0,0,0,0,0,57,10.3,10,5,9999,99999,9,999999999,0.0,999,999,99
3023,3,25,21,0,*?*?*?*?*?*?*?*?*?*?*?*?*?*?*?*?*?*?*?*?*?*?,10.1,8.8,91,100889,0,-0,324,0.0,-0.0,0.0,0,0,0,0,50,10.3,10,5,9999,99999,9,999999999,0.0,999,999,99
3023,3,25,22,0,*?*?*?*?*?*?*?*?*?*?*?*?*?*?*?*?*?*?*?*?*?*?,9.8,8.4,90,100889,0,-0,322,0.0,-0.0,0.0,0,0,0,0,43,10.3,10,5,9999,99999,9,999999999,0.0,999,999,99
3023,3,25,23,0,*?*?*?*?*?*?*?*?*?*?*?*?*?*?*?*?*?*?*?*?*?*?,10.0,8.1,88,100889,0,-0,323,0.0,-0.0,0.0,0,0,0,0,37,10.3,10,5,9999,99999,9,999999999,0.0,999,999,99
3023,3,25,24,0,*?*?*?*?*?*?*?*?*?*?*?*?*?*?*?*?*?*?*?*?*?*?,8.6,6.1,83,100889,0,-0,318,0.0,-0.0,0.0,0,0,0,0,140,11.8,10,5,9999,99999,9,999999999,0.6,999,999,99
3023,3,26,1,0,*?*?*?*?*?*?*?*?*?*?*?*?*?*?*?*?*?*?*?*?*?*?,10.1,7.9,85,101748,0,-0,324,0.0,-0.0,0.0,0,0,0,0,85,10.8,10,5,9999,99999,9,999999999,0.0,999,999,99
3023,3,26,2,0,*?*?*?*?*?*?*?*?*?*?*?*?*?*?*?*?*?*?*?*?*?*?,10.1,7.6,84,101748,0,-0,324,0.0,-0.0,0.0,0,0,0,0,140,9.8,10,5,9999,99999,9,999999999,0.4,999,999,99
3023,3,26,3,0,*?*?*?*?*?*?*?*?*?*?*?*?*?*?*?*?*?*?*?*?*?*?,10.3,8.3,88,101748,0,-0,325,0.0,-0.0,0.0,0,0,0,0,195,10.3,10,5,9999,99999,9,999999999,0.0,999,999,99
3023,3,26,4,0,*?*?*?*?*?*?*?*?*?*?*?*?*?*?*?*?*?*?*?*?*?*?,10.3,8.4,88,101748,0,-0,325,0.0,-0.0,0.0,0,0,0,0,250,10.8,10,5,9999,99999,9,999999999,0.0,999,999,99
3023,3,26,5,0,*?*?*?*?*?*?*?*?*?*?*?*?*?*?*?*?*?*?*?*?*?*?,10.3,8.3,87,101748,0,-0,325,0.0,-0.0,0.0,0,0,0,0,305,10.8,10,5,9999,99999,9,999999999,0.1,999,999,99
3023,3,26,6,0,*?*?*?*?*?*?*?*?*?*?*?*?*?*?*?*?*?*?*?*?*?*?,10.5,8.9,90,101748,123,1371,326,10.4,0.0,10.4,1266,-0,1266,412,360,8.8,10,5,9999,99999,9,999999999,0.0,999,999,99
3023,3,26,7,0,*?*?*?*?*?*?*?*?*?*?*?*?*?*?*?*?*?*?*?*?*?*?,10.4,9.2,92,101748,341,1374,322,93.8,50.3,81.4,10302,4315,9211,2144,302,7.7,9,5,9999,99999,9,999999999,1.1,999,999,99
3023,3,26,8,0,*?*?*?*?*?*?*?*?*?*?*?*?*?*?*?*?*?*?*?*?*?*?,11.0,8.8,86,101748,538,1373,324,162.4,55.1,140.8,17849,5255,15891,4024,243,8.8,9,5,9999,99999,9,999999999,0.9,999,999,99
3023,3,26,9,0,*?*?*?*?*?*?*?*?*?*?*?*?*?*?*?*?*?*?*?*?*?*?,11.9,9.6,85,101748,702,1375,332,126.2,0.0,126.2,14915,0,14970,5678,185,8.2,10,5,9999,99999,9,999999999,0.6,999,999,99
3023,3,26,10,0,*?*?*?*?*?*?*?*?*?*?*?*?*?*?*?*?*?*?*?*?*?*?,12.2,8.8,80,101748,820,1374,333,149.8,0.0,149.8,17832,0,17905,6994,127,8.8,10,5,9999,99999,9,999999999,1.1,999,999,99
3023,3,26,11,0,*?*?*?*?*?*?*?*?*?*?*?*?*?*?*?*?*?*?*?*?*?*?,12.3,8.9,80,101748,885,1374,334,162.9,0.0,162.9,19470,0,19553,7740,68,7.7,10,5,9999,99999,9,999999999,0.0,999,999,99
3023,3,26,12,0,*?*?*?*?*?*?*?*?*?*?*?*?*?*?*?*?*?*?*?*?*?*?,12.6,9.6,82,101748,893,1375,332,285.6,58.5,247.6,31482,5916,27902,8579,10,9.3,9,5,9999,99999,9,999999999,0.2,999,999,99
3023,3,26,13,0,*?*?*?*?*?*?*?*?*?*?*?*?*?*?*?*?*?*?*?*?*?*?,12.4,10.2,87,101748,842,1374,331,268.0,58.2,232.4,29532,5868,26186,7799,20,9.8,9,5,9999,99999,9,999999999,0.0,999,999,99
3023,3,26,14,0,*?*?*?*?*?*?*?*?*?*?*?*?*?*?*?*?*?*?*?*?*?*?,12.6,10.5,87,101748,737,1373,332,231.6,57.4,200.8,25486,5727,22625,6341,30,8.2,9,5,9999,99999,9,999999999,0.0,999,999,99
3023,3,26,15,0,*?*?*?*?*?*?*?*?*?*?*?*?*?*?*?*?*?*?*?*?*?*?,12.8,10.9,88,101748,585,1374,336,102.8,0.0,102.8,12083,0,12123,4449,40,8.2,10,5,9999,99999,9,999999999,0.2,999,999,99
3023,3,26,16,0,*?*?*?*?*?*?*?*?*?*?*?*?*?*?*?*?*?*?*?*?*?*?,12.5,10.3,86,101748,396,1375,335,65.0,0.0,65.0,7576,0,7595,2632,50,8.2,10,5,9999,99999,9,999999999,0.1,999,999,99
3023,3,26,17,0,*?*?*?*?*?*?*?*?*?*?*?*?*?*?*?*?*?*?*?*?*?*?,12.6,8.4,76,101748,182,1371,335,22.3,0.0,22.3,2627,-0,2630,863,60,10.3,10,5,9999,99999,9,999999999,0.4,999,999,99
3023,3,26,18,0,*?*?*?*?*?*?*?*?*?*?*?*?*?*?*?*?*?*?*?*?*?*?,12.3,8.3,76,101748,0,-0,334,0.0,-0.0,0.0,0,0,0,0,70,11.8,10,5,9999,99999,9,999999999,0.7,999,999,99
3023,3,26,19,0,*?*?*?*?*?*?*?*?*?*?*?*?*?*?*?*?*?*?*?*?*?*?,11.7,9.2,84,101748,0,-0,331,0.0,-0.0,0.0,0,0,0,0,63,11.8,10,5,9999,99999,9,999999999,0.1,999,999,99
3023,3,26,20,0,*?*?*?*?*?*?*?*?*?*?*?*?*?*?*?*?*?*?*?*?*?*?,11.6,9.2,85,101748,0,-0,331,0.0,-0.0,0.0,0,0,0,0,57,10.3,10,5,9999,99999,9,999999999,0.0,999,999,99
3023,3,26,21,0,*?*?*?*?*?*?*?*?*?*?*?*?*?*?*?*?*?*?*?*?*?*?,11.3,8.7,84,101748,0,-0,329,0.0,-0.0,0.0,0,0,0,0,50,10.3,10,5,9999,99999,9,999999999,0.0,999,999,99
3023,3,26,22,0,*?*?*?*?*?*?*?*?*?*?*?*?*?*?*?*?*?*?*?*?*?*?,10.8,8.8,87,101748,0,-0,327,0.0,-0.0,0.0,0,0,0,0,43,10.3,10,5,9999,99999,9,999999999,0.0,999,999,99
3023,3,26,23,0,*?*?*?*?*?*?*?*?*?*?*?*?*?*?*?*?*?*?*?*?*?*?,10.4,8.5,88,101748,0,-0,325,0.0,-0.0,0.0,0,0,0,0,37,10.3,10,5,9999,99999,9,999999999,0.1,999,999,99
3023,3,26,24,0,*?*?*?*?*?*?*?*?*?*?*?*?*?*?*?*?*?*?*?*?*?*?,10.1,8.0,86,101748,0,-0,324,0.0,-0.0,0.0,0,0,0,0,30,11.8,10,5,9999,99999,9,999999999,0.0,999,999,99
3023,3,27,1,0,*?*?*?*?*?*?*?*?*?*?*?*?*?*?*?*?*?*?*?*?*?*?,7.9,5.1,82,101289,0,-0,315,0.0,-0.0,0.0,0,0,0,0,35,10.8,10,5,9999,99999,9,999999999,0.0,999,999,99
3023,3,27,2,0,*?*?*?*?*?*?*?*?*?*?*?*?*?*?*?*?*?*?*?*?*?*?,6.5,3.4,79,101289,0,-0,309,0.0,-0.0,0.0,0,0,0,0,40,9.8,10,5,9999,99999,9,999999999,0.0,999,999,99
3023,3,27,3,0,*?*?*?*?*?*?*?*?*?*?*?*?*?*?*?*?*?*?*?*?*?*?,5.2,2.3,80,101289,0,-0,303,0.0,-0.0,0.0,0,0,0,0,45,10.3,10,5,9999,99999,9,999999999,0.6,999,999,99
3023,3,27,4,0,*?*?*?*?*?*?*?*?*?*?*?*?*?*?*?*?*?*?*?*?*?*?,5.4,2.5,81,101289,0,-0,304,0.0,-0.0,0.0,0,0,0,0,50,10.8,10,5,9999,99999,9,999999999,0.1,999,999,99
3023,3,27,5,0,*?*?*?*?*?*?*?*?*?*?*?*?*?*?*?*?*?*?*?*?*?*?,5.7,2.3,78,101289,0,-0,305,0.0,-0.0,0.0,0,0,0,0,55,10.8,10,5,9999,99999,9,999999999,0.0,999,999,99
3023,3,27,6,0,*?*?*?*?*?*?*?*?*?*?*?*?*?*?*?*?*?*?*?*?*?*?,5.2,1.5,76,101289,132,1377,303,12.1,0.0,12.1,1462,-0,1462,476,60,8.8,10,5,9999,99999,9,999999999,0.3,999,999,99
3023,3,27,7,0,*?*?*?*?*?*?*?*?*?*?*?*?*?*?*?*?*?*?*?*?*?*?,6.0,1.3,71,101289,349,1373,307,55.7,0.0,55.7,6487,0,6502,2222,67,7.7,10,5,9999,99999,9,999999999,0.0,999,999,99
3023,3,27,8,0,*?*?*?*?*?*?*?*?*?*?*?*?*?*?*?*?*?*?*?*?*?*?,6.9,1.5,68,101289,546,1373,306,165.2,55.3,143.2,18154,5290,16159,4109,73,8.8,9,5,9999,99999,9,999999999,0.4,999,999,99
3023,3,27,9,0,*?*?*?*?*?*?*?*?*?*?*?*?*?*?*?*?*?*?*?*?*?*?,8.2,1.9,63,101289,709,1373,311,221.9,57.2,192.4,24412,5681,21679,5985,80,8.2,9,5,9999,99999,9,999999999,0.0,999,999,99
3023,3,27,10,0,*?*?*?*?*?*?*?*?*?*?*?*?*?*?*?*?*?*?*?*?*?*?,9.7,1.7,57,101289,827,1373,318,262.9,58.1,227.9,28958,5851,25681,7579,87,8.8,9,5,9999,99999,9,999999999,0.0,999,999,99
3023,3,27,11,0,*?*?*?*?*?*?*?*?*?*?*?*?*?*?*?*?*?*?*?*?*?*?,11.0,2.9,56,101289,892,1374,324,285.4,58.5,247.5,31467,5916,27889,8572,93,7.7,9,5,9999,99999,9,999999999,0.2,999,999,99
3023,3,27,12,0,*?*?*?*?*?*?*?*?*?*?*?*?*?*?*?*?*?*?*?*?*?*?,11.6,2.1,51,101289,899,1373,332,165.8,0.0,165.8,19837,0,19922,7908,100,9.3,10,5,9999,99999,9,999999999,0.1,999,999,99
3023,3,27,13,0,*?*?*?*?*?*?*?*?*?*?*?*?*?*?*?*?*?*?*?*?*?*?,12.1,2.3,50,101289,849,1374,334,155.6,0.0,155.6,18568,0,18645,7326,135,9.8,10,5,9999,99999,9,999999999,0.0,999,999,99
3023,3,27,14,0,*?*?*?*?*?*?*?*?*?*?*?*?*?*?*?*?*?*?*?*?*?*?,12.2,3.4,54,101289,743,1373,335,134.6,0.0,134.6,15956,0,16017,6140,170,8.2,10,5,9999,99999,9,999999999,0.0,999,999,99
3023,3,27,15,0,*?*?*?*?*?*?*?*?*?*?*?*?*?*?*?*?*?*?*?*?*?*?,11.6,5.0,63,101289,591,1373,327,180.8,55.9,156.8,19874,5426,17676,4595,205,8.2,9,5,9999,99999,9,999999999,0.0,999,999,99
3023,3,27,16,0,*?*?*?*?*?*?*?*?*?*?*?*?*?*?*?*?*?*?*?*?*?*?,11.9,4.5,59,101289,402,1374,328,115.0,52.3,99.7,12623,4705,11264,2688,240,8.2,9,5,9999,99999,9,999999999,0.0,999,999,99
3023,3,27,17,0,*?*?*?*?*?*?*?*?*?*?*?*?*?*?*?*?*?*?*?*?*?*?,11.9,4.3,59,101289,189,1377,333,23.5,0.0,23.5,2771,-0,2774,911,275,10.3,10,5,9999,99999,9,999999999,0.0,999,999,99
3023,3,27,18,0,*?*?*?*?*?*?*?*?*?*?*?*?*?*?*?*?*?*?*?*?*?*?,10.4,3.6,62,101289,0,-0,326,0.0,-0.0,0.0,0,0,0,0,310,11.8,10,5,9999,99999,9,999999999,0.0,999,999,99
3023,3,27,19,0,*?*?*?*?*?*?*?*?*?*?*?*?*?*?*?*?*?*?*?*?*?*?,8.9,3.2,67,101289,0,-0,319,0.0,-0.0,0.0,0,0,0,0,262,11.8,10,5,9999,99999,9,999999999,0.0,999,999,99
3023,3,27,20,0,*?*?*?*?*?*?*?*?*?*?*?*?*?*?*?*?*?*?*?*?*?*?,8.0,2.7,69,101289,0,-0,315,0.0,-0.0,0.0,0,0,0,0,213,10.3,10,5,9999,99999,9,999999999,0.2,999,999,99
3023,3,27,21,0,*?*?*?*?*?*?*?*?*?*?*?*?*?*?*?*?*?*?*?*?*?*?,7.7,3.8,75,101289,0,-0,314,0.0,-0.0,0.0,0,0,0,0,165,10.3,10,5,9999,99999,9,999999999,0.2,999,999,99
3023,3,27,22,0,*?*?*?*?*?*?*?*?*?*?*?*?*?*?*?*?*?*?*?*?*?*?,7.7,3.8,75,101289,0,-0,314,0.0,-0.0,0.0,0,0,0,0,117,10.3,10,5,9999,99999,9,999999999,0.1,999,999,99
3023,3,27,23,0,*?*?*?*?*?*?*?*?*?*?*?*?*?*?*?*?*?*?*?*?*?*?,7.4,3.6,76,101289,0,-0,313,0.0,-0.0,0.0,0,0,0,0,68,10.3,10,5,9999,99999,9,999999999,0.1,999,999,99
3023,3,27,24,0,*?*?*?*?*?*?*?*?*?*?*?*?*?*?*?*?*?*?*?*?*?*?,9.9,7.0,81,101289,0,-0,323,0.0,-0.0,0.0,0,0,0,0,30,11.8,10,5,9999,99999,9,999999999,0.0,999,999,99
3023,3,28,1,0,*?*?*?*?*?*?*?*?*?*?*?*?*?*?*?*?*?*?*?*?*?*?,6.2,5.5,95,101475,0,-0,307,0.0,-0.0,0.0,0,0,0,0,28,10.8,10,5,9999,99999,9,999999999,1.3,999,999,99
3023,3,28,2,0,*?*?*?*?*?*?*?*?*?*?*?*?*?*?*?*?*?*?*?*?*?*?,5.9,5.9,100,101475,0,-0,306,0.0,-0.0,0.0,0,0,0,0,37,9.8,10,5,9999,99999,9,999999999,0.0,999,999,99
3023,3,28,3,0,*?*?*?*?*?*?*?*?*?*?*?*?*?*?*?*?*?*?*?*?*?*?,6.0,5.9,100,101475,0,-0,306,0.0,-0.0,0.0,0,0,0,0,45,10.3,10,5,9999,99999,9,999999999,0.1,999,999,99
3023,3,28,4,0,*?*?*?*?*?*?*?*?*?*?*?*?*?*?*?*?*?*?*?*?*?*?,5.6,5.6,100,101475,0,-0,304,0.0,-0.0,0.0,0,0,0,0,53,10.8,10,5,9999,99999,9,999999999,0.1,999,999,99
3023,3,28,5,0,*?*?*?*?*?*?*?*?*?*?*?*?*?*?*?*?*?*?*?*?*?*?,5.1,5.1,100,101475,0,-0,302,0.0,-0.0,0.0,0,0,0,0,62,10.8,10,5,9999,99999,9,999999999,0.0,999,999,99
3023,3,28,6,0,*?*?*?*?*?*?*?*?*?*?*?*?*?*?*?*?*?*?*?*?*?*?,4.7,4.6,100,101475,140,1373,301,13.8,0.0,13.8,1656,-0,1657,540,70,8.8,10,5,9999,99999,9,999999999,0.0,999,999,99
3023,3,28,7,0,*?*?*?*?*?*?*?*?*?*?*?*?*?*?*?*?*?*?*?*?*?*?,5.9,5.8,100,101475,357,1372,306,57.3,0.0,57.3,6680,0,6696,2294,72,7.7,10,5,9999,99999,9,999999999,0.1,999,999,99
3023,3,28,8,0,*?*?*?*?*?*?*?*?*?*?*?*?*?*?*?*?*?*?*?*?*?*?,7.2,5.9,93,101475,554,1373,307,168.0,55.4,145.7,18461,5319,16429,4195,73,8.8,9,5,9999,99999,9,999999999,0.2,999,999,99
3023,3,28,9,0,*?*?*?*?*?*?*?*?*?*?*?*?*?*?*?*?*?*?*?*?*?*?,8.7,6.1,85,101475,716,1372,314,224.6,57.2,194.7,24715,5692,21946,6083,75,8.2,9,5,9999,99999,9,999999999,0.1,999,999,99
3023,3,28,10,0,*?*?*?*?*?*?*?*?*?*?*?*?*?*?*?*?*?*?*?*?*?*?,10.7,6.6,76,101475,834,1373,323,265.5,58.1,230.2,29261,5848,25953,7690,77,8.8,9,5,9999,99999,9,999999999,0.6,999,999,99
3023,3,28,11,0,*?*?*?*?*?*?*?*?*?*?*?*?*?*?*?*?*?*?*?*?*?*?,11.9,6.2,69,101475,899,1373,328,287.9,58.5,249.6,31742,5927,28128,8688,78,7.7,9,5,9999,99999,9,999999999,0.0,999,999,99
3023,3,28,12,0,*?*?*?*?*?*?*?*?*?*?*?*?*?*?*?*?*?*?*?*?*?*?,12.6,4.8,59,101475,906,1373,322,454.7,246.1,292.4,48950,26358,31850,7927,80,9.3,7,4,9999,99999,9,999999999,0.0,999,999,99
3023,3,28,13,0,*?*?*?*?*?*?*?*?*?*?*?*?*?*?*?*?*?*?*?*?*?*?,12.6,4.5,58,101475,855,1373,322,427.0,244.8,274.6,45862,26047,30118,7091,80,9.8,7,4,9999,99999,9,999999999,0.3,999,999,99
3023,3,28,14,0,*?*?*?*?*?*?*?*?*?*?*?*?*?*?*?*?*?*?*?*?*?*?,12.8,6.1,64,101475,749,1372,332,236.1,57.5,204.7,25999,5732,23082,6510,80,8.2,9,5,9999,99999,9,999999999,0.8,999,999,99
3023,3,28,15,0,*?*?*?*?*?*?*?*?*?*?*?*?*?*?*?*?*?*?*?*?*?*?,13.1,6.7,66,101475,597,1373,330,242.5,140.5,181.4,26425,14062,20509,4331,80,8.2,8,4,9999,99999,9,999999999,0.0,999,999,99
3023,3,28,16,0,*?*?*?*?*?*?*?*?*?*?*?*?*?*?*?*?*?*?*?*?*?*?,12.8,8.0,73,101475,408,1374,329,155.3,131.7,116.1,16900,11954,13292,2591,80,8.2,8,4,9999,99999,9,999999999,0.0,999,999,99
3023,3,28,17,0,*?*?*?*?*?*?*?*?*?*?*?*?*?*?*?*?*?*?*?*?*?*?,12.4,8.8,79,101475,195,1375,327,57.0,101.3,42.6,6095,6208,5210,769,80,10.3,8,4,9999,99999,9,999999999,0.0,999,999,99
3023,3,28,18,0,*?*?*?*?*?*?*?*?*?*?*?*?*?*?*?*?*?*?*?*?*?*?,10.7,8.5,87,101475,0,-0,327,0.0,-0.0,0.0,0,0,0,0,80,11.8,10,5,9999,99999,9,999999999,0.0,999,999,99
3023,3,28,19,0,*?*?*?*?*?*?*?*?*?*?*?*?*?*?*?*?*?*?*?*?*?*?,10.2,8.1,88,101475,0,-0,324,0.0,-0.0,0.0,0,0,0,0,77,11.8,10,5,9999,99999,9,999999999,0.0,999,999,99
3023,3,28,20,0,*?*?*?*?*?*?*?*?*?*?*?*?*?*?*?*?*?*?*?*?*?*?,8.7,8.1,96,101475,0,-0,318,0.0,-0.0,0.0,0,0,0,0,73,10.3,10,5,9999,99999,9,999999999,0.8,999,999,99
3023,3,28,21,0,*?*?*?*?*?*?*?*?*?*?*?*?*?*?*?*?*?*?*?*?*?*?,8.1,8.1,100,101475,0,-0,315,0.0,-0.0,0.0,0,0,0,0,70,10.3,10,5,9999,99999,9,999999999,0.0,999,999,99
3023,3,28,22,0,*?*?*?*?*?*?*?*?*?*?*?*?*?*?*?*?*?*?*?*?*?*?,6.7,6.1,96,101475,0,-0,309,0.0,-0.0,0.0,0,0,0,0,67,10.3,10,5,9999,99999,9,999999999,0.0,999,999,99
3023,3,28,23,0,*?*?*?*?*?*?*?*?*?*?*?*?*?*?*?*?*?*?*?*?*?*?,6.8,5.9,95,101475,0,-0,310,0.0,-0.0,0.0,0,0,0,0,63,10.3,10,5,9999,99999,9,999999999,0.0,999,999,99
3023,3,28,24,0,*?*?*?*?*?*?*?*?*?*?*?*?*?*?*?*?*?*?*?*?*?*?,7.0,4.5,84,101475,0,-0,311,0.0,-0.0,0.0,0,0,0,0,20,11.8,10,5,9999,99999,9,999999999,0.1,999,999,99
3023,3,29,1,0,*?*?*?*?*?*?*?*?*?*?*?*?*?*?*?*?*?*?*?*?*?*?,6.2,6.2,100,101411,0,-0,307,0.0,-0.0,0.0,0,0,0,0,62,10.8,10,5,9999,99999,9,999999999,0.0,999,999,99
3023,3,29,2,0,*?*?*?*?*?*?*?*?*?*?*?*?*?*?*?*?*?*?*?*?*?*?,5.6,5.6,100,101411,0,-0,304,0.0,-0.0,0.0,0,0,0,0,63,9.8,10,5,9999,99999,9,999999999,0.0,999,999,99
3023,3,29,3,0,*?*?*?*?*?*?*?*?*?*?*?*?*?*?*?*?*?*?*?*?*?*?,5.4,5.5,100,101411,0,-0,303,0.0,-0.0,0.0,0,0,0,0,65,10.3,10,5,9999,99999,9,999999999,0.0,999,999,99
3023,3,29,4,0,*?*?*?*?*?*?*?*?*?*?*?*?*?*?*?*?*?*?*?*?*?*?,5.1,5.1,100,101411,0,-0,302,0.0,-0.0,0.0,0,0,0,0,67,10.8,10,5,9999,99999,9,999999999,0.0,999,999,99
3023,3,29,5,0,*?*?*?*?*?*?*?*?*?*?*?*?*?*?*?*?*?*?*?*?*?*?,4.8,4.8,100,101411,0,-0,301,0.0,-0.0,0.0,0,0,0,0,68,10.8,10,5,9999,99999,9,999999999,0.0,999,999,99
3023,3,29,6,0,*?*?*?*?*?*?*?*?*?*?*?*?*?*?*?*?*?*?*?*?*?*?,4.4,4.5,100,101411,148,1369,299,15.5,0.0,15.5,1849,-0,1850,604,70,8.8,10,5,9999,99999,9,999999999,0.0,999,999,99
3023,3,29,7,0,*?*?*?*?*?*?*?*?*?*?*?*?*?*?*?*?*?*?*?*?*?*?,5.7,5.8,100,101411,365,1371,301,102.5,51.2,88.8,11243,4497,10041,2361,78,7.7,9,5,9999,99999,9,999999999,0.0,999,999,99
3023,3,29,8,0,*?*?*?*?*?*?*?*?*?*?*?*?*?*?*?*?*?*?*?*?*?*?,7.0,7.0,100,101411,562,1373,306,170.8,55.5,148.1,18767,5346,16698,4280,87,8.8,9,5,9999,99999,9,999999999,0.0,999,999,99
3023,3,29,9,0,*?*?*?*?*?*?*?*?*?*?*?*?*?*?*?*?*?*?*?*?*?*?,9.6,9.3,100,101411,724,1372,318,227.3,57.3,197.1,25012,5707,22207,6182,95,8.2,9,5,9999,99999,9,999999999,0.0,999,999,99
3023,3,29,10,0,*?*?*?*?*?*?*?*?*?*?*?*?*?*?*?*?*?*?*?*?*?*?,12.2,9.9,98,101411,841,1372,330,268.1,58.2,232.4,29537,5868,26190,7800,103,8.8,9,5,9999,99999,9,999999999,0.0,999,999,99
3023,3,29,11,0,*?*?*?*?*?*?*?*?*?*?*?*?*?*?*?*?*?*?*?*?*?*?,14.0,11.1,94,101411,905,1372,338,290.4,58.5,251.8,32019,5934,28371,8804,112,7.7,9,5,9999,99999,9,999999999,0.0,999,999,99
3023,3,29,12,0,*?*?*?*?*?*?*?*?*?*?*?*?*?*?*?*?*?*?*?*?*?*?,14.9,10.9,87,101411,912,1372,343,292.8,58.6,253.8,32280,5940,28601,8915,120,9.3,9,5,9999,99999,9,999999999,0.0,999,999,99
3023,3,29,13,0,*?*?*?*?*?*?*?*?*?*?*?*?*?*?*?*?*?*?*?*?*?*?,15.1,10.8,86,101411,861,1372,343,275.0,58.3,238.4,30303,5890,26863,8099,122,9.8,9,5,9999,99999,9,999999999,0.0,999,999,99
3023,3,29,14,0,*?*?*?*?*?*?*?*?*?*?*?*?*?*?*?*?*?*?*?*?*?*?,15.3,11.1,87,101411,755,1371,344,238.3,57.6,206.6,26229,5757,23279,6593,123,8.2,9,5,9999,99999,9,999999999,0.0,999,999,99
3023,3,29,15,0,*?*?*?*?*?*?*?*?*?*?*?*?*?*?*?*?*?*?*?*?*?*?,15.2,11.0,87,101411,603,1372,344,185.2,56.0,160.6,20354,5459,18099,4733,125,8.2,9,5,9999,99999,9,999999999,0.0,999,999,99
3023,3,29,16,0,*?*?*?*?*?*?*?*?*?*?*?*?*?*?*?*?*?*?*?*?*?*?,15.1,10.7,85,101411,414,1373,343,119.3,52.6,103.4,13094,4769,11681,2802,127,8.2,9,5,9999,99999,9,999999999,0.0,999,999,99
3023,3,29,17,0,*?*?*?*?*?*?*?*?*?*?*?*?*?*?*?*?*?*?*?*?*?*?,14.7,10.8,88,101411,201,1374,342,45.2,41.1,39.2,5014,2788,4654,827,128,10.3,9,5,9999,99999,9,999999999,0.0,999,999,99
3023,3,29,18,0,*?*?*?*?*?*?*?*?*?*?*?*?*?*?*?*?*?*?*?*?*?*?,12.4,9.6,94,101411,0,-0,334,0.0,-0.0,0.0,0,0,0,0,130,11.8,10,5,9999,99999,9,999999999,0.0,999,999,99
3023,3,29,19,0,*?*?*?*?*?*?*?*?*?*?*?*?*?*?*?*?*?*?*?*?*?*?,12.0,9.6,96,101411,0,-0,332,0.0,-0.0,0.0,0,0,0,0,118,11.8,10,5,9999,99999,9,999999999,0.0,999,999,99
3023,3,29,20,0,*?*?*?*?*?*?*?*?*?*?*?*?*?*?*?*?*?*?*?*?*?*?,9.1,9.1,100,101411,0,-0,319,0.0,-0.0,0.0,0,0,0,0,107,10.3,10,5,9999,99999,9,999999999,0.0,999,999,99
3023,3,29,21,0,*?*?*?*?*?*?*?*?*?*?*?*?*?*?*?*?*?*?*?*?*?*?,9.1,9.1,100,101411,0,-0,319,0.0,-0.0,0.0,0,0,0,0,95,10.3,10,5,9999,99999,9,999999999,0.0,999,999,99
3023,3,29,22,0,*?*?*?*?*?*?*?*?*?*?*?*?*?*?*?*?*?*?*?*?*?*?,7.7,7.7,100,101411,0,-0,313,0.0,-0.0,0.0,0,0,0,0,83,10.3,10,5,9999,99999,9,999999999,0.0,999,999,99
3023,3,29,23,0,*?*?*?*?*?*?*?*?*?*?*?*?*?*?*?*?*?*?*?*?*?*?,7.9,7.9,100,101411,0,-0,314,0.0,-0.0,0.0,0,0,0,0,72,10.3,10,5,9999,99999,9,999999999,0.0,999,999,99
3023,3,29,24,0,*?*?*?*?*?*?*?*?*?*?*?*?*?*?*?*?*?*?*?*?*?*?,6.8,6.4,100,101411,0,-0,309,0.0,-0.0,0.0,0,0,0,0,60,11.8,10,5,9999,99999,9,999999999,0.0,999,999,99
3023,3,30,1,0,*?*?*?*?*?*?*?*?*?*?*?*?*?*?*?*?*?*?*?*?*?*?,8.2,5.9,85,101299,0,-0,316,0.0,-0.0,0.0,0,0,0,0,57,10.8,10,5,9999,99999,9,999999999,0.0,999,999,99
3023,3,30,2,0,*?*?*?*?*?*?*?*?*?*?*?*?*?*?*?*?*?*?*?*?*?*?,8.1,5.1,81,101299,0,-0,315,0.0,-0.0,0.0,0,0,0,0,53,9.8,10,5,9999,99999,9,999999999,0.0,999,999,99
3023,3,30,3,0,*?*?*?*?*?*?*?*?*?*?*?*?*?*?*?*?*?*?*?*?*?*?,8.6,5.3,80,101299,0,-0,318,0.0,-0.0,0.0,0,0,0,0,50,10.3,10,5,9999,99999,9,999999999,0.0,999,999,99
3023,3,30,4,0,*?*?*?*?*?*?*?*?*?*?*?*?*?*?*?*?*?*?*?*?*?*?,8.0,5.3,82,101299,0,-0,315,0.0,-0.0,0.0,0,0,0,0,47,10.8,10,5,9999,99999,9,999999999,0.0,999,999,99
3023,3,30,5,0,*?*?*?*?*?*?*?*?*?*?*?*?*?*?*?*?*?*?*?*?*?*?,7.9,5.6,85,101299,0,-0,314,0.0,-0.0,0.0,0,0,0,0,43,10.8,10,5,9999,99999,9,999999999,0.0,999,999,99
3023,3,30,6,0,*?*?*?*?*?*?*?*?*?*?*?*?*?*?*?*?*?*?*?*?*?*?,7.7,5.5,86,101299,157,1375,314,17.2,0.0,17.2,2042,-0,2043,668,40,8.8,10,5,9999,99999,9,999999999,0.0,999,999,99
3023,3,30,7,0,*?*?*?*?*?*?*?*?*?*?*?*?*?*?*?*?*?*?*?*?*?*?,8.5,5.6,82,101299,373,1370,317,60.6,0.0,60.6,7065,0,7083,2437,55,7.7,10,5,9999,99999,9,999999999,0.0,999,999,99
3023,3,30,8,0,*?*?*?*?*?*?*?*?*?*?*?*?*?*?*?*?*?*?*?*?*?*?,9.3,5.9,80,101299,569,1370,316,173.6,55.6,150.5,19073,5370,16968,4365,70,8.8,9,5,9999,99999,9,999999999,0.0,999,999,99
3023,3,30,9,0,*?*?*?*?*?*?*?*?*?*?*?*?*?*?*?*?*?*?*?*?*?*?,10.0,6.7,79,101299,731,1371,316,304.7,144.0,228.0,33278,14886,25592,5810,85,8.2,8,4,9999,99999,9,999999999,0.0,999,999,99
3023,3,30,10,0,*?*?*?*?*?*?*?*?*?*?*?*?*?*?*?*?*?*?*?*?*?*?,10.7,6.2,74,101299,848,1371,319,358.7,146.1,268.3,39261,15345,29957,7370,100,8.8,8,4,9999,99999,9,999999999,0.0,999,999,99
3023,3,30,11,0,*?*?*?*?*?*?*?*?*?*?*?*?*?*?*?*?*?*?*?*?*?*?,11.5,6.4,70,101299,912,1371,322,388.1,147.1,290.3,42546,15529,32324,8391,115,7.7,8,4,9999,99999,9,999999999,0.0,999,999,99
3023,3,30,12,0,*?*?*?*?*?*?*?*?*?*?*?*?*?*?*?*?*?*?*?*?*?*?,12.4,6.7,68,101299,918,1371,331,295.1,58.6,255.9,32543,5946,28831,9028,130,9.3,9,5,9999,99999,9,999999999,0.0,999,999,99
3023,3,30,13,0,*?*?*?*?*?*?*?*?*?*?*?*?*?*?*?*?*?*?*?*?*?*?,12.3,7.7,73,101299,867,1371,330,277.3,58.3,240.4,30555,5897,27085,8199,128,9.8,9,5,9999,99999,9,999999999,0.0,999,999,99
3023,3,30,14,0,*?*?*?*?*?*?*?*?*?*?*?*?*?*?*?*?*?*?*?*?*?*?,12.0,7.9,75,101299,761,1371,333,138.4,0.0,138.4,16427,0,16491,6351,127,8.2,10,5,9999,99999,9,999999999,0.0,999,999,99
3023,3,30,15,0,*?*?*?*?*?*?*?*?*?*?*?*?*?*?*?*?*?*?*?*?*?*?,12.4,8.4,76,101299,609,1372,335,107.8,0.0,107.8,12687,0,12729,4705,125,8.2,10,5,9999,99999,9,999999999,0.0,999,999,99
3023,3,30,16,0,*?*?*?*?*?*?*?*?*?*?*?*?*?*?*?*?*?*?*?*?*?*?,12.2,7.9,75,101299,419,1369,334,69.9,0.0,69.9,8154,0,8176,2853,123,8.2,10,5,9999,99999,9,999999999,0.0,999,999,99
3023,3,30,17,0,*?*?*?*?*?*?*?*?*?*?*?*?*?*?*?*?*?*?*?*?*?*?,11.8,7.7,75,101299,207,1374,332,27.2,0.0,27.2,3193,0,3198,1053,122,10.3,10,5,9999,99999,9,999999999,0.0,999,999,99
3023,3,30,18,0,*?*?*?*?*?*?*?*?*?*?*?*?*?*?*?*?*?*?*?*?*?*?,12.1,8.1,76,101299,0,-0,333,0.0,-0.0,0.0,0,0,0,0,120,11.8,10,5,9999,99999,9,999999999,0.0,999,999,99
3023,3,30,19,0,*?*?*?*?*?*?*?*?*?*?*?*?*?*?*?*?*?*?*?*?*?*?,10.7,8.7,87,101299,0,-0,327,0.0,-0.0,0.0,0,0,0,0,122,11.8,10,5,9999,99999,9,999999999,0.0,999,999,99
3023,3,30,20,0,*?*?*?*?*?*?*?*?*?*?*?*?*?*?*?*?*?*?*?*?*?*?,10.2,7.9,85,101299,0,-0,324,0.0,-0.0,0.0,0,0,0,0,123,10.3,10,5,9999,99999,9,999999999,0.0,999,999,99
3023,3,30,21,0,*?*?*?*?*?*?*?*?*?*?*?*?*?*?*?*?*?*?*?*?*?*?,9.1,7.1,87,101299,0,-0,320,0.0,-0.0,0.0,0,0,0,0,125,10.3,10,5,9999,99999,9,999999999,0.0,999,999,99
3023,3,30,22,0,*?*?*?*?*?*?*?*?*?*?*?*?*?*?*?*?*?*?*?*?*?*?,9.8,7.7,87,101299,0,-0,323,0.0,-0.0,0.0,0,0,0,0,127,10.3,10,5,9999,99999,9,999999999,0.0,999,999,99
3023,3,30,23,0,*?*?*?*?*?*?*?*?*?*?*?*?*?*?*?*?*?*?*?*?*?*?,11.7,8.5,81,101299,0,-0,331,0.0,-0.0,0.0,0,0,0,0,128,10.3,10,5,9999,99999,9,999999999,0.0,999,999,99
3023,3,30,24,0,*?*?*?*?*?*?*?*?*?*?*?*?*?*?*?*?*?*?*?*?*?*?,8.1,7.0,92,101299,0,-0,315,0.0,-0.0,0.0,0,0,0,0,60,11.8,10,5,9999,99999,9,999999999,0.0,999,999,99
3023,3,31,1,0,*?*?*?*?*?*?*?*?*?*?*?*?*?*?*?*?*?*?*?*?*?*?,13.7,10.9,83,101261,0,-0,340,0.0,-0.0,0.0,0,0,0,0,128,10.8,10,5,9999,99999,9,999999999,0.0,999,999,99
3023,3,31,2,0,*?*?*?*?*?*?*?*?*?*?*?*?*?*?*?*?*?*?*?*?*?*?,13.8,11.8,87,101261,0,-0,340,0.0,-0.0,0.0,0,0,0,0,127,9.8,10,5,9999,99999,9,999999999,0.0,999,999,99
3023,3,31,3,0,*?*?*?*?*?*?*?*?*?*?*?*?*?*?*?*?*?*?*?*?*?*?,13.7,11.7,87,101261,0,-0,340,0.0,-0.0,0.0,0,0,0,0,125,10.3,10,5,9999,99999,9,999999999,0.0,999,999,99
3023,3,31,4,0,*?*?*?*?*?*?*?*?*?*?*?*?*?*?*?*?*?*?*?*?*?*?,14.0,11.8,86,101261,0,-0,341,0.0,-0.0,0.0,0,0,0,0,123,10.8,10,5,9999,99999,9,999999999,0.0,999,999,99
3023,3,31,5,0,*?*?*?*?*?*?*?*?*?*?*?*?*?*?*?*?*?*?*?*?*?*?,13.9,11.7,86,101261,0,-0,341,0.0,-0.0,0.0,0,0,0,0,122,10.8,10,5,9999,99999,9,999999999,0.0,999,999,99
3023,3,31,6,0,*?*?*?*?*?*?*?*?*?*?*?*?*?*?*?*?*?*?*?*?*?*?,13.8,11.0,83,101261,165,1372,341,18.8,0.0,18.8,2233,-0,2235,731,120,8.8,10,5,9999,99999,9,999999999,0.0,999,999,99
3023,3,31,7,0,*?*?*?*?*?*?*?*?*?*?*?*?*?*?*?*?*?*?*?*?*?*?,13.7,10.7,81,101261,381,1370,340,62.3,0.0,62.3,7257,0,7275,2510,125,7.7,10,5,9999,99999,9,999999999,0.0,999,999,99
3023,3,31,8,0,*?*?*?*?*?*?*?*?*?*?*?*?*?*?*?*?*?*?*?*?*?*?,14.1,10.7,80,101261,577,1371,342,101.5,0.0,101.5,11922,0,11961,4380,130,8.8,10,5,9999,99999,9,999999999,0.0,999,999,99
3023,3,31,9,0,*?*?*?*?*?*?*?*?*?*?*?*?*?*?*?*?*?*?*?*?*?*?,15.2,9.8,70,101261,738,1370,348,133.9,0.0,133.9,15869,0,15930,6100,135,8.2,10,5,9999,99999,9,999999999,0.0,999,999,99
3023,3,31,10,0,*?*?*?*?*?*?*?*?*?*?*?*?*?*?*?*?*?*?*?*?*?*?,15.9,10.4,70,101261,855,1371,351,157.3,0.0,157.3,18770,0,18849,7418,140,8.8,10,5,9999,99999,9,999999999,0.0,999,999,99
3023,3,31,11,0,*?*?*?*?*?*?*?*?*?*?*?*?*?*?*?*?*?*?*?*?*?*?,15.9,9.4,65,101261,918,1370,351,170.0,0.0,170.0,20369,0,20458,8150,145,7.7,10,5,9999,99999,9,999999999,0.0,999,999,99
3023,3,31,12,0,*?*?*?*?*?*?*?*?*?*?*?*?*?*?*?*?*?*?*?*?*?*?,16.2,8.9,62,101261,924,1370,353,171.3,0.0,171.3,20524,0,20614,8221,150,9.3,10,5,9999,99999,9,999999999,0.0,999,999,99
3023,3,31,13,0,*?*?*?*?*?*?*?*?*?*?*?*?*?*?*?*?*?*?*?*?*?*?,16.0,9.4,64,101261,873,1371,351,160.9,0.0,160.9,19224,0,19305,7626,153,9.8,10,5,9999,99999,9,999999999,0.0,999,999,99
3023,3,31,14,0,*?*?*?*?*?*?*?*?*?*?*?*?*?*?*?*?*?*?*?*?*?*?,16.3,9.7,64,101261,767,1370,353,139.7,0.0,139.7,16581,0,16646,6420,157,8.2,10,5,9999,99999,9,999999999,0.0,999,999,99
3023,3,31,15,0,*?*?*?*?*?*?*?*?*?*?*?*?*?*?*?*?*?*?*?*?*?*?,16.1,9.6,65,101261,614,1369,352,109.1,0.0,109.1,12833,0,12877,4767,160,8.2,10,5,9999,99999,9,999999999,0.0,999,999,99
3023,3,31,16,0,*?*?*?*?*?*?*?*?*?*?*?*?*?*?*?*?*?*?*?*?*?*?,15.9,9.2,64,101261,425,1369,351,71.1,0.0,71.1,8297,0,8320,2909,163,8.2,10,5,9999,99999,9,999999999,0.0,999,999,99
3023,3,31,17,0,*?*?*?*?*?*?*?*?*?*?*?*?*?*?*?*?*?*?*?*?*?*?,16.1,9.7,65,101261,213,1373,352,28.4,0.0,28.4,3333,0,3338,1101,167,10.3,10,5,9999,99999,9,999999999,0.1,999,999,99
3023,3,31,18,0,*?*?*?*?*?*?*?*?*?*?*?*?*?*?*?*?*?*?*?*?*?*?,16.1,9.6,65,101261,0,-0,352,0.0,-0.0,0.0,0,0,0,0,170,11.8,10,5,9999,99999,9,999999999,0.0,999,999,99
3023,3,31,19,0,*?*?*?*?*?*?*?*?*?*?*?*?*?*?*?*?*?*?*?*?*?*?,15.7,11.3,75,101261,0,-0,350,0.0,-0.0,0.0,0,0,0,0,150,11.8,10,5,9999,99999,9,999999999,0.4,999,999,99
3023,3,31,20,0,*?*?*?*?*?*?*?*?*?*?*?*?*?*?*?*?*?*?*?*?*?*?,14.9,12.0,82,101261,0,-0,346,0.0,-0.0,0.0,0,0,0,0,130,10.3,10,5,9999,99999,9,999999999,0.1,999,999,99
3023,3,31,21,0,*?*?*?*?*?*?*?*?*?*?*?*?*?*?*?*?*?*?*?*?*?*?,14.4,11.8,84,101261,0,-0,343,0.0,-0.0,0.0,0,0,0,0,110,10.3,10,5,9999,99999,9,999999999,0.1,999,999,99
3023,3,31,22,0,*?*?*?*?*?*?*?*?*?*?*?*?*?*?*?*?*?*?*?*?*?*?,14.3,12.2,87,101261,0,-0,343,0.0,-0.0,0.0,0,0,0,0,90,10.3,10,5,9999,99999,9,999999999,0.2,999,999,99
3023,3,31,23,0,*?*?*?*?*?*?*?*?*?*?*?*?*?*?*?*?*?*?*?*?*?*?,13.6,12.3,92,101261,0,-0,339,0.0,-0.0,0.0,0,0,0,0,70,10.3,10,5,9999,99999,9,999999999,0.0,999,999,99
3023,3,31,24,0,*?*?*?*?*?*?*?*?*?*?*?*?*?*?*?*?*?*?*?*?*?*?,13.6,9.8,77,101261,0,-0,340,0.0,-0.0,0.0,0,0,0,0,130,11.8,10,5,9999,99999,9,999999999,0.0,999,999,99
3023,4,1,1,0,*?*?*?*?*?*?*?*?*?*?*?*?*?*?*?*?*?*?*?*?*?*?,9.4,9.4,96,101161,0,-0,320,0.0,-0.0,0.0,0,0,0,0,50,10.8,10,5,9999,99999,9,999999999,0.2,999,999,99
3023,4,1,2,0,*?*?*?*?*?*?*?*?*?*?*?*?*?*?*?*?*?*?*?*?*?*?,7.5,7.4,96,101161,0,-0,312,0.0,-0.0,0.0,0,0,0,0,50,9.8,10,5,9999,99999,9,999999999,1.0,999,999,99
3023,4,1,3,0,*?*?*?*?*?*?*?*?*?*?*?*?*?*?*?*?*?*?*?*?*?*?,7.0,7.0,96,101161,0,-0,310,0.0,-0.0,0.0,0,0,0,0,50,10.3,10,5,9999,99999,9,999999999,0.0,999,999,99
3023,4,1,4,0,*?*?*?*?*?*?*?*?*?*?*?*?*?*?*?*?*?*?*?*?*?*?,6.6,6.6,96,101161,0,-0,309,0.0,-0.0,0.0,0,0,0,0,50,10.8,10,5,9999,99999,9,999999999,0.0,999,999,99
3023,4,1,5,0,*?*?*?*?*?*?*?*?*?*?*?*?*?*?*?*?*?*?*?*?*?*?,6.8,6.7,96,101161,0,-0,309,0.0,-0.0,0.0,0,0,0,0,50,10.8,10,5,9999,99999,9,999999999,0.7,999,999,99
3023,4,1,6,0,*?*?*?*?*?*?*?*?*?*?*?*?*?*?*?*?*?*?*?*?*?*?,7.0,7.0,96,101161,173,1370,310,20.5,0.0,20.5,2423,-0,2425,794,50,8.8,10,5,9999,99999,9,999999999,0.1,999,999,99
3023,4,1,7,0,*?*?*?*?*?*?*?*?*?*?*?*?*?*?*?*?*?*?*?*?*?*?,7.5,7.6,96,101161,389,1369,312,63.9,0.0,63.9,7447,0,7466,2582,57,7.7,10,5,9999,99999,9,999999999,0.0,999,999,99
3023,4,1,8,0,*?*?*?*?*?*?*?*?*?*?*?*?*?*?*?*?*?*?*?*?*?*?,10.4,8.0,82,101161,584,1369,325,103.1,0.0,103.1,12111,0,12151,4459,63,8.8,10,5,9999,99999,9,999999999,0.0,999,999,99
3023,4,1,9,0,*?*?*?*?*?*?*?*?*?*?*?*?*?*?*?*?*?*?*?*?*?*?,12.5,8.3,73,101161,746,1370,335,135.4,0.0,135.4,16056,0,16117,6184,70,8.2,10,5,9999,99999,9,999999999,0.1,999,999,99
3023,4,1,10,0,*?*?*?*?*?*?*?*?*?*?*?*?*?*?*?*?*?*?*?*?*?*?,14.9,6.6,55,101161,862,1370,347,158.8,0.0,158.8,18952,0,19031,7500,77,8.8,10,5,9999,99999,9,999999999,0.0,999,999,99
3023,4,1,11,0,*?*?*?*?*?*?*?*?*?*?*?*?*?*?*?*?*?*?*?*?*?*?,15.8,5.5,48,101161,925,1370,351,171.4,0.0,171.4,20545,0,20635,8231,83,7.7,10,5,9999,99999,9,999999999,0.0,999,999,99
3023,4,1,12,0,*?*?*?*?*?*?*?*?*?*?*?*?*?*?*?*?*?*?*?*?*?*?,16.9,3.6,39,101161,931,1370,357,172.6,0.0,172.6,20693,0,20784,8299,90,9.3,10,5,9999,99999,9,999999999,0.0,999,999,99
3023,4,1,13,0,*?*?*?*?*?*?*?*?*?*?*?*?*?*?*?*?*?*?*?*?*?*?,17.4,4.8,42,101161,879,1370,359,162.2,0.0,162.2,19384,0,19466,7699,85,9.8,10,5,9999,99999,9,999999999,0.0,999,999,99
3023,4,1,14,0,*?*?*?*?*?*?*?*?*?*?*?*?*?*?*?*?*?*?*?*?*?*?,18.0,3.6,37,101161,773,1370,363,140.9,0.0,140.9,16735,0,16801,6490,80,8.2,10,5,9999,99999,9,999999999,0.0,999,999,99
3023,4,1,15,0,*?*?*?*?*?*?*?*?*?*?*?*?*?*?*?*?*?*?*?*?*?*?,17.9,4.8,40,101161,620,1369,362,110.3,0.0,110.3,12979,0,13024,4830,75,8.2,10,5,9999,99999,9,999999999,0.3,999,999,99
3023,4,1,16,0,*?*?*?*?*?*?*?*?*?*?*?*?*?*?*?*?*?*?*?*?*?*?,17.8,5.1,42,101161,431,1369,361,72.3,0.0,72.3,8440,0,8463,2965,70,8.2,10,5,9999,99999,9,999999999,0.1,999,999,99
3023,4,1,17,0,*?*?*?*?*?*?*?*?*?*?*?*?*?*?*?*?*?*?*?*?*?*?,17.3,5.3,44,101161,218,1366,359,29.7,0.0,29.7,3471,0,3477,1148,65,10.3,10,5,9999,99999,9,999999999,0.0,999,999,99
3023,4,1,18,0,*?*?*?*?*?*?*?*?*?*?*?*?*?*?*?*?*?*?*?*?*?*?,16.2,5.9,49,101161,0,-0,353,0.0,-0.0,0.0,0,0,0,0,60,11.8,10,5,9999,99999,9,999999999,0.0,999,999,99
3023,4,1,19,0,*?*?*?*?*?*?*?*?*?*?*?*?*?*?*?*?*?*?*?*?*?*?,13.8,5.9,57,101161,0,-0,342,0.0,-0.0,0.0,0,0,0,0,58,11.8,10,5,9999,99999,9,999999999,0.0,999,999,99
3023,4,1,20,0,*?*?*?*?*?*?*?*?*?*?*?*?*?*?*?*?*?*?*?*?*?*?,12.4,5.0,58,101161,0,-0,335,0.0,-0.0,0.0,0,0,0,0,57,10.3,10,5,9999,99999,9,999999999,0.0,999,999,99
3023,4,1,21,0,*?*?*?*?*?*?*?*?*?*?*?*?*?*?*?*?*?*?*?*?*?*?,10.8,4.8,64,101161,0,-0,328,0.0,-0.0,0.0,0,0,0,0,55,10.3,10,5,9999,99999,9,999999999,0.0,999,999,99
3023,4,1,22,0,*?*?*?*?*?*?*?*?*?*?*?*?*?*?*?*?*?*?*?*?*?*?,10.0,5.8,72,101161,0,-0,324,0.0,-0.0,0.0,0,0,0,0,53,10.3,10,5,9999,99999,9,999999999,0.0,999,999,99
3023,4,1,23,0,*?*?*?*?*?*?*?*?*?*?*?*?*?*?*?*?*?*?*?*?*?*?,10.9,5.6,67,101161,0,-0,328,0.0,-0.0,0.0,0,0,0,0,52,10.3,10,5,9999,99999,9,999999999,0.0,999,999,99
3023,4,1,24,0,*?*?*?*?*?*?*?*?*?*?*?*?*?*?*?*?*?*?*?*?*?*?,12.0,10.9,90,101161,0,-0,332,0.0,-0.0,0.0,0,0,0,0,50,11.8,10,5,9999,99999,9,999999999,0.0,999,999,99
3023,4,2,1,0,*?*?*?*?*?*?*?*?*?*?*?*?*?*?*?*?*?*?*?*?*?*?,12.2,8.4,76,101506,0,-0,334,0.0,-0.0,0.0,0,0,0,0,48,10.8,10,5,9999,99999,9,999999999,0.0,999,999,99
3023,4,2,2,0,*?*?*?*?*?*?*?*?*?*?*?*?*?*?*?*?*?*?*?*?*?*?,12.6,9.6,80,101506,0,-0,335,0.0,-0.0,0.0,0,0,0,0,47,9.8,10,5,9999,99999,9,999999999,0.0,999,999,99
3023,4,2,3,0,*?*?*?*?*?*?*?*?*?*?*?*?*?*?*?*?*?*?*?*?*?*?,13.1,9.7,79,101506,0,-0,338,0.0,-0.0,0.0,0,0,0,0,45,10.3,10,5,9999,99999,9,999999999,0.0,999,999,99
3023,4,2,4,0,*?*?*?*?*?*?*?*?*?*?*?*?*?*?*?*?*?*?*?*?*?*?,12.2,9.1,80,101506,0,-0,333,0.0,-0.0,0.0,0,0,0,0,43,10.8,10,5,9999,99999,9,999999999,0.0,999,999,99
3023,4,2,5,0,*?*?*?*?*?*?*?*?*?*?*?*?*?*?*?*?*?*?*?*?*?*?,12.0,9.3,82,101506,0,-0,322,0.0,-0.0,0.0,0,0,0,0,42,10.8,7,4,9999,99999,9,999999999,0.0,999,999,99
3023,4,2,6,0,*?*?*?*?*?*?*?*?*?*?*?*?*?*?*?*?*?*?*?*?*?*?,11.8,9.2,83,101506,181,1368,332,22.2,0.0,22.2,2612,-0,2615,857,40,8.8,10,5,9999,99999,9,999999999,0.0,999,999,99
3023,4,2,7,0,*?*?*?*?*?*?*?*?*?*?*?*?*?*?*?*?*?*?*?*?*?*?,13.2,9.4,76,101506,397,1369,320,210.7,381.5,100.1,21910,33229,12720,1876,45,7.7,5,3,9999,99999,9,999999999,0.0,999,999,99
3023,4,2,8,0,*?*?*?*?*?*?*?*?*?*?*?*?*?*?*?*?*?*?*?*?*?*?,14.6,8.9,68,101506,592,1369,307,360.9,584.3,108.3,37506,56060,15152,2154,50,8.8,0,0,9999,99999,9,999999999,0.1,999,999,99
3023,4,2,9,0,*?*?*?*?*?*?*?*?*?*?*?*?*?*?*?*?*?*?*?*?*?*?,16.5,8.9,60,101506,753,1369,319,472.1,595.0,144.9,49202,58982,19440,3175,55,8.2,1,0,9999,99999,9,999999999,0.0,999,999,99
3023,4,2,10,0,*?*?*?*?*?*?*?*?*?*?*?*?*?*?*?*?*?*?*?*?*?*?,17.6,9.7,59,101506,868,1368,322,552.4,609.5,165.7,57882,61251,21756,4069,60,8.8,0,0,9999,99999,9,999999999,0.0,999,999,99
3023,4,2,11,0,*?*?*?*?*?*?*?*?*?*?*?*?*?*?*?*?*?*?*?*?*?*?,19.2,9.4,53,101506,931,1369,328,595.9,613.2,178.8,62577,61890,23143,4745,65,7.7,0,0,9999,99999,9,999999999,0.0,999,999,99
3023,4,2,12,0,*?*?*?*?*?*?*?*?*?*?*?*?*?*?*?*?*?*?*?*?*?*?,20.9,10.1,49,101506,937,1369,338,599.7,613.5,179.9,62993,61940,23263,4812,70,9.3,0,0,9999,99999,9,999999999,0.0,999,999,99
3023,4,2,13,0,*?*?*?*?*?*?*?*?*?*?*?*?*?*?*?*?*?*?*?*?*?*?,20.8,9.9,49,101506,885,1369,352,545.9,496.7,224.9,58045,51205,26669,5699,67,9.8,4,2,9999,99999,9,999999999,0.0,999,999,99
3023,4,2,14,0,*?*?*?*?*?*?*?*?*?*?*?*?*?*?*?*?*?*?*?*?*?*?,20.5,10.9,53,101506,779,1369,370,247.0,57.7,214.1,27192,5793,24126,6929,63,8.2,9,5,9999,99999,9,999999999,0.0,999,999,99
3023,4,2,15,0,*?*?*?*?*?*?*?*?*?*?*?*?*?*?*?*?*?*?*?*?*?*?,20.9,11.8,55,101506,626,1369,375,111.5,0.0,111.5,13127,0,13172,4893,60,8.2,10,5,9999,99999,9,999999999,0.0,999,999,99
3023,4,2,16,0,*?*?*?*?*?*?*?*?*?*?*?*?*?*?*?*?*?*?*?*?*?*?,21.0,12.3,57,101506,437,1369,373,127.7,53.2,110.7,14019,4888,12499,3027,57,8.2,9,5,9999,99999,9,999999999,0.0,999,999,99
3023,4,2,17,0,*?*?*?*?*?*?*?*?*?*?*?*?*?*?*?*?*?*?*?*?*?*?,20.6,12.2,58,101506,224,1366,367,71.0,109.2,53.1,7553,7313,6407,980,53,10.3,8,4,9999,99999,9,999999999,0.0,999,999,99
3023,4,2,18,0,*?*?*?*?*?*?*?*?*?*?*?*?*?*?*?*?*?*?*?*?*?*?,19.8,13.4,65,101506,3,1343,367,0.0,0.0,0.0,0,0,0,0,50,11.8,9,5,9999,99999,9,999999999,0.0,999,999,99
3023,4,2,19,0,*?*?*?*?*?*?*?*?*?*?*?*?*?*?*?*?*?*?*?*?*?*?,17.2,13.4,77,101506,0,-0,356,0.0,-0.0,0.0,0,0,0,0,45,11.8,10,5,9999,99999,9,999999999,0.0,999,999,99
3023,4,2,20,0,*?*?*?*?*?*?*?*?*?*?*?*?*?*?*?*?*?*?*?*?*?*?,17.0,12.5,74,101506,0,-0,356,0.0,-0.0,0.0,0,0,0,0,40,10.3,10,5,9999,99999,9,999999999,0.0,999,999,99
3023,4,2,21,0,*?*?*?*?*?*?*?*?*?*?*?*?*?*?*?*?*?*?*?*?*?*?,15.8,12.7,81,101506,0,-0,350,0.0,-0.0,0.0,0,0,0,0,35,10.3,10,5,9999,99999,9,999999999,0.0,999,999,99
3023,4,2,22,0,*?*?*?*?*?*?*?*?*?*?*?*?*?*?*?*?*?*?*?*?*?*?,15.1,12.6,84,101506,0,-0,346,0.0,-0.0,0.0,0,0,0,0,30,10.3,10,5,9999,99999,9,999999999,0.0,999,999,99
3023,4,2,23,0,*?*?*?*?*?*?*?*?*?*?*?*?*?*?*?*?*?*?*?*?*?*?,14.1,12.6,89,101506,0,-0,342,0.0,-0.0,0.0,0,0,0,0,25,10.3,10,5,9999,99999,9,999999999,0.0,999,999,99
3023,4,2,24,0,*?*?*?*?*?*?*?*?*?*?*?*?*?*?*?*?*?*?*?*?*?*?,11.8,7.0,72,101506,0,-0,332,0.0,-0.0,0.0,0,0,0,0,50,11.8,10,5,9999,99999,9,999999999,0.0,999,999,99
3023,4,3,1,0,*?*?*?*?*?*?*?*?*?*?*?*?*?*?*?*?*?*?*?*?*?*?,10.8,9.4,89,101759,0,-0,327,0.0,-0.0,0.0,0,0,0,0,22,10.8,10,5,9999,99999,9,999999999,0.0,999,999,99
3023,4,3,2,0,*?*?*?*?*?*?*?*?*?*?*?*?*?*?*?*?*?*?*?*?*?*?,9.0,7.6,89,101759,0,-0,319,0.0,-0.0,0.0,0,0,0,0,23,9.8,10,5,9999,99999,9,999999999,0.0,999,999,99
3023,4,3,3,0,*?*?*?*?*?*?*?*?*?*?*?*?*?*?*?*?*?*?*?*?*?*?,8.7,7.4,90,101759,0,-0,318,0.0,-0.0,0.0,0,0,0,0,25,10.3,10,5,9999,99999,9,999999999,0.0,999,999,99
3023,4,3,4,0,*?*?*?*?*?*?*?*?*?*?*?*?*?*?*?*?*?*?*?*?*?*?,8.4,7.0,88,101759,0,-0,316,0.0,-0.0,0.0,0,0,0,0,27,10.8,10,5,9999,99999,9,999999999,0.0,999,999,99
3023,4,3,5,0,*?*?*?*?*?*?*?*?*?*?*?*?*?*?*?*?*?*?*?*?*?*?,8.6,6.9,86,101759,0,-0,313,0.0,-0.0,0.0,0,0,0,0,28,10.8,9,5,9999,99999,9,999999999,0.0,999,999,99
3023,4,3,6,0,*?*?*?*?*?*?*?*?*?*?*?*?*?*?*?*?*?*?*?*?*?*?,8.8,6.9,86,101759,189,1367,310,54.8,99.9,41.0,5862,6021,5016,738,30,8.8,8,4,9999,99999,9,999999999,0.0,999,999,99
3023,4,3,7,0,*?*?*?*?*?*?*?*?*?*?*?*?*?*?*?*?*?*?*?*?*?*?,9.8,7.6,84,101759,405,1369,319,116.6,52.4,101.1,12793,4729,11414,2728,32,7.7,9,5,9999,99999,9,999999999,0.0,999,999,99
3023,4,3,8,0,*?*?*?*?*?*?*?*?*?*?*?*?*?*?*?*?*?*?*?*?*?*?,11.7,7.9,76,101759,599,1367,323,244.5,140.7,182.9,26633,14093,20663,4373,33,8.8,8,4,9999,99999,9,999999999,0.0,999,999,99
3023,4,3,9,0,*?*?*?*?*?*?*?*?*?*?*?*?*?*?*?*?*?*?*?*?*?*?,12.9,7.7,69,101759,760,1369,333,240.5,57.6,208.5,26474,5767,23493,6676,35,8.2,9,5,9999,99999,9,999999999,0.0,999,999,99
3023,4,3,10,0,*?*?*?*?*?*?*?*?*?*?*?*?*?*?*?*?*?*?*?*?*?*?,14.8,6.7,57,101759,875,1368,337,372.0,146.6,278.3,40745,15432,31027,7815,37,8.8,8,4,9999,99999,9,999999999,0.0,999,999,99
3023,4,3,11,0,*?*?*?*?*?*?*?*?*?*?*?*?*?*?*?*?*?*?*?*?*?*?,15.8,7.4,56,101759,937,1367,342,400.9,147.4,299.9,43968,15596,33341,8886,38,7.7,8,4,9999,99999,9,999999999,0.0,999,999,99
3023,4,3,12,0,*?*?*?*?*?*?*?*?*?*?*?*?*?*?*?*?*?*?*?*?*?*?,16.7,7.3,52,101759,943,1369,342,476.6,246.9,306.5,51399,26539,33231,8685,40,9.3,7,4,9999,99999,9,999999999,0.0,999,999,99
3023,4,3,13,0,*?*?*?*?*?*?*?*?*?*?*?*?*?*?*?*?*?*?*?*?*?*?,17.4,6.9,49,101759,890,1367,350,379.2,146.8,283.6,41540,15476,31599,8065,40,9.8,8,4,9999,99999,9,999999999,0.0,999,999,99
3023,4,3,14,0,*?*?*?*?*?*?*?*?*?*?*?*?*?*?*?*?*?*?*?*?*?*?,17.5,8.4,54,101759,784,1368,347,390.1,242.9,250.8,41741,25650,27659,6132,40,8.2,7,4,9999,99999,9,999999999,0.0,999,999,99
3023,4,3,15,0,*?*?*?*?*?*?*?*?*?*?*?*?*?*?*?*?*?*?*?*?*?*?,17.9,8.4,53,101759,631,1367,349,306.6,237.1,197.1,32583,24175,22114,4378,40,8.2,7,4,9999,99999,9,999999999,0.0,999,999,99
3023,4,3,16,0,*?*?*?*?*?*?*?*?*?*?*?*?*?*?*?*?*?*?*?*?*?*?,17.4,8.7,55,101759,442,1366,350,172.0,134.0,128.7,18712,12479,14677,2903,40,8.2,8,4,9999,99999,9,999999999,0.0,999,999,99
3023,4,3,17,0,*?*?*?*?*?*?*?*?*?*?*?*?*?*?*?*?*?*?*?*?*?*?,16.9,8.3,56,101759,230,1367,348,73.8,110.5,55.2,7842,7517,6643,1022,40,10.3,8,4,9999,99999,9,999999999,0.0,999,999,99
3023,4,3,18,0,*?*?*?*?*?*?*?*?*?*?*?*?*?*?*?*?*?*?*?*?*?*?,16.9,8.1,55,101759,9,1343,348,0.0,0.0,0.0,0,0,0,0,40,11.8,8,4,9999,99999,9,999999999,0.0,999,999,99
3023,4,3,19,0,*?*?*?*?*?*?*?*?*?*?*?*?*?*?*?*?*?*?*?*?*?*?,14.5,8.3,64,101759,0,-0,344,0.0,-0.0,0.0,0,0,0,0,38,11.8,10,5,9999,99999,9,999999999,0.0,999,999,99
3023,4,3,20,0,*?*?*?*?*?*?*?*?*?*?*?*?*?*?*?*?*?*?*?*?*?*?,13.0,8.0,70,101759,0,-0,337,0.0,-0.0,0.0,0,0,0,0,37,10.3,10,5,9999,99999,9,999999999,0.0,999,999,99
3023,4,3,21,0,*?*?*?*?*?*?*?*?*?*?*?*?*?*?*?*?*?*?*?*?*?*?,12.2,8.0,74,101759,0,-0,334,0.0,-0.0,0.0,0,0,0,0,35,10.3,10,5,9999,99999,9,999999999,0.0,999,999,99
3023,4,3,22,0,*?*?*?*?*?*?*?*?*?*?*?*?*?*?*?*?*?*?*?*?*?*?,11.8,7.6,74,101759,0,-0,332,0.0,-0.0,0.0,0,0,0,0,33,10.3,10,5,9999,99999,9,999999999,0.0,999,999,99
3023,4,3,23,0,*?*?*?*?*?*?*?*?*?*?*?*?*?*?*?*?*?*?*?*?*?*?,12.3,7.9,72,101759,0,-0,334,0.0,-0.0,0.0,0,0,0,0,32,10.3,10,5,9999,99999,9,999999999,0.0,999,999,99
3023,4,3,24,0,*?*?*?*?*?*?*?*?*?*?*?*?*?*?*?*?*?*?*?*?*?*?,13.1,11.1,85,101759,0,-0,337,0.0,-0.0,0.0,0,0,0,0,20,11.8,10,5,9999,99999,9,999999999,0.0,999,999,99
3023,4,4,1,0,*?*?*?*?*?*?*?*?*?*?*?*?*?*?*?*?*?*?*?*?*?*?,13.7,9.1,73,101445,0,-0,341,0.0,-0.0,0.0,0,0,0,0,30,2.6,10,5,9999,99999,9,999999999,0.0,999,999,99
3023,4,4,2,0,*?*?*?*?*?*?*?*?*?*?*?*?*?*?*?*?*?*?*?*?*?*?,14.4,9.6,72,101445,0,-0,344,0.0,-0.0,0.0,0,0,0,0,30,3.1,10,5,9999,99999,9,999999999,0.0,999,999,99
3023,4,4,3,0,*?*?*?*?*?*?*?*?*?*?*?*?*?*?*?*?*?*?*?*?*?*?,13.0,9.2,77,101445,0,-0,337,0.0,-0.0,0.0,0,0,0,0,30,3.1,10,5,9999,99999,9,999999999,0.0,999,999,99
3023,4,4,4,0,*?*?*?*?*?*?*?*?*?*?*?*?*?*?*?*?*?*?*?*?*?*?,13.0,9.1,77,101445,0,-0,337,0.0,-0.0,0.0,0,0,0,0,30,3.6,10,5,9999,99999,9,999999999,0.0,999,999,99
3023,4,4,5,0,*?*?*?*?*?*?*?*?*?*?*?*?*?*?*?*?*?*?*?*?*?*?,12.8,9.2,78,101445,0,-0,333,0.0,-0.0,0.0,0,0,0,0,30,3.6,9,5,9999,99999,9,999999999,0.0,999,999,99
3023,4,4,6,0,*?*?*?*?*?*?*?*?*?*?*?*?*?*?*?*?*?*?*?*?*?*?,13.0,9.6,79,101445,197,1366,330,58.6,102.3,43.8,6253,6336,5339,793,30,4.1,8,4,9999,99999,9,999999999,0.0,999,999,99
3023,4,4,7,0,*?*?*?*?*?*?*?*?*?*?*?*?*?*?*?*?*?*?*?*?*?*?,13.2,10.3,82,101445,412,1366,334,119.4,52.6,103.5,13097,4771,11682,2800,30,5.7,9,5,9999,99999,9,999999999,0.0,999,999,99
3023,4,4,8,0,*?*?*?*?*?*?*?*?*?*?*?*?*?*?*?*?*?*?*?*?*?*?,16.0,10.7,70,101445,607,1368,344,248.0,140.9,185.5,27023,14151,20955,4452,30,5.2,8,4,9999,99999,9,999999999,0.0,999,999,99
3023,4,4,9,0,*?*?*?*?*?*?*?*?*?*?*?*?*?*?*?*?*?*?*?*?*?*?,17.7,10.9,64,101445,767,1368,356,243.1,57.7,210.7,26759,5778,23744,6775,30,5.7,9,5,9999,99999,9,999999999,0.0,999,999,99
3023,4,4,10,0,*?*?*?*?*?*?*?*?*?*?*?*?*?*?*?*?*?*?*?*?*?*?,20.1,10.9,55,101445,881,1366,371,163.0,0.0,163.0,19486,0,19569,7743,30,6.7,10,5,9999,99999,9,999999999,0.0,999,999,99
3023,4,4,11,0,*?*?*?*?*?*?*?*?*?*?*?*?*?*?*?*?*?*?*?*?*?*?,20.6,10.3,51,101445,943,1366,374,175.5,0.0,175.5,21059,0,21153,8464,30,7.2,10,5,9999,99999,9,999999999,0.0,999,999,99
3023,4,4,12,0,*?*?*?*?*?*?*?*?*?*?*?*?*?*?*?*?*?*?*?*?*?*?,21.8,9.8,46,101445,948,1366,380,176.5,0.0,176.5,21186,0,21280,8521,30,8.8,10,5,9999,99999,9,999999999,0.0,999,999,99
3023,4,4,13,0,*?*?*?*?*?*?*?*?*?*?*?*?*?*?*?*?*?*?*?*?*?*?,21.7,8.7,43,101445,896,1367,376,288.3,58.5,250.0,31783,5929,28161,8699,32,8.2,9,5,9999,99999,9,999999999,0.0,999,999,99
3023,4,4,14,0,*?*?*?*?*?*?*?*?*?*?*?*?*?*?*?*?*?*?*?*?*?*?,22.1,9.7,45,101445,790,1367,378,251.2,57.8,217.8,27661,5810,24537,7095,33,9.3,9,5,9999,99999,9,999999999,0.0,999,999,99
3023,4,4,15,0,*?*?*?*?*?*?*?*?*?*?*?*?*?*?*?*?*?*?*?*?*?*?,22.0,11.5,51,101445,637,1367,381,113.9,0.0,113.9,13416,0,13462,5017,35,9.8,10,5,9999,99999,9,999999999,0.0,999,999,99
3023,4,4,16,0,*?*?*?*?*?*?*?*?*?*?*?*?*?*?*?*?*?*?*?*?*?*?,21.8,11.1,50,101445,448,1367,380,75.9,0.0,75.9,8862,0,8887,3130,37,8.8,10,5,9999,99999,9,999999999,0.0,999,999,99
3023,4,4,17,0,*?*?*?*?*?*?*?*?*?*?*?*?*?*?*?*?*?*?*?*?*?*?,22.0,10.8,49,101445,236,1367,381,33.3,0.0,33.3,3886,0,3893,1290,38,9.8,10,5,9999,99999,9,999999999,0.0,999,999,99
3023,4,4,18,0,*?*?*?*?*?*?*?*?*?*?*?*?*?*?*?*?*?*?*?*?*?*?,19.9,11.7,59,101445,15,1345,367,0.0,0.0,0.0,0,0,0,0,40,8.2,9,5,9999,99999,9,999999999,0.0,999,999,99
3023,4,4,19,0,*?*?*?*?*?*?*?*?*?*?*?*?*?*?*?*?*?*?*?*?*?*?,19.1,11.7,61,101445,0,-0,366,0.0,-0.0,0.0,0,0,0,0,37,8.8,10,5,9999,99999,9,999999999,0.0,999,999,99
3023,4,4,20,0,*?*?*?*?*?*?*?*?*?*?*?*?*?*?*?*?*?*?*?*?*?*?,17.7,11.7,68,101445,0,-0,359,0.0,-0.0,0.0,0,0,0,0,33,8.8,10,5,9999,99999,9,999999999,0.0,999,999,99
3023,4,4,21,0,*?*?*?*?*?*?*?*?*?*?*?*?*?*?*?*?*?*?*?*?*?*?,16.9,11.9,72,101445,0,-0,355,0.0,-0.0,0.0,0,0,0,0,30,8.8,10,5,9999,99999,9,999999999,0.0,999,999,99
3023,4,4,22,0,*?*?*?*?*?*?*?*?*?*?*?*?*?*?*?*?*?*?*?*?*?*?,16.7,11.3,70,101445,0,-0,354,0.0,-0.0,0.0,0,0,0,0,27,5.2,10,5,9999,99999,9,999999999,0.0,999,999,99
3023,4,4,23,0,*?*?*?*?*?*?*?*?*?*?*?*?*?*?*?*?*?*?*?*?*?*?,16.2,11.3,73,101445,0,-0,352,0.0,-0.0,0.0,0,0,0,0,23,4.1,10,5,9999,99999,9,999999999,0.0,999,999,99
3023,4,4,24,0,*?*?*?*?*?*?*?*?*?*?*?*?*?*?*?*?*?*?*?*?*?*?,12.9,8.5,74,101445,0,-0,337,0.0,-0.0,0.0,0,0,0,0,30,3.1,10,5,9999,99999,9,999999999,0.0,999,999,99
3023,4,5,1,0,*?*?*?*?*?*?*?*?*?*?*?*?*?*?*?*?*?*?*?*?*?*?,15.6,8.4,62,101575,0,-0,350,0.0,-0.0,0.0,0,0,0,0,20,10.8,10,5,9999,99999,9,999999999,0.0,999,999,99
3023,4,5,2,0,*?*?*?*?*?*?*?*?*?*?*?*?*?*?*?*?*?*?*?*?*?*?,15.6,6.9,56,101575,0,-0,350,0.0,-0.0,0.0,0,0,0,0,20,9.8,10,5,9999,99999,9,999999999,0.0,999,999,99
3023,4,5,3,0,*?*?*?*?*?*?*?*?*?*?*?*?*?*?*?*?*?*?*?*?*?*?,15.9,7.3,57,101575,0,-0,351,0.0,-0.0,0.0,0,0,0,0,20,10.3,10,5,9999,99999,9,999999999,0.0,999,999,99
3023,4,5,4,0,*?*?*?*?*?*?*?*?*?*?*?*?*?*?*?*?*?*?*?*?*?*?,15.7,7.1,57,101575,0,-0,351,0.0,-0.0,0.0,0,0,0,0,20,10.8,10,5,9999,99999,9,999999999,0.0,999,999,99
3023,4,5,5,0,*?*?*?*?*?*?*?*?*?*?*?*?*?*?*?*?*?*?*?*?*?*?,15.5,7.9,60,101575,0,-0,349,0.0,-0.0,0.0,0,0,0,0,20,10.8,10,5,9999,99999,9,999999999,0.0,999,999,99
3023,4,5,6,0,*?*?*?*?*?*?*?*?*?*?*?*?*?*?*?*?*?*?*?*?*?*?,15.3,7.4,60,101575,205,1365,349,27.1,0.0,27.1,3174,0,3179,1046,20,8.8,10,5,9999,99999,9,999999999,0.0,999,999,99
3023,4,5,7,0,*?*?*?*?*?*?*?*?*?*?*?*?*?*?*?*?*?*?*?*?*?*?,15.8,7.9,59,101575,420,1367,351,70.3,0.0,70.3,8198,0,8220,2870,23,7.7,10,5,9999,99999,9,999999999,0.0,999,999,99
3023,4,5,8,0,*?*?*?*?*?*?*?*?*?*?*?*?*?*?*?*?*?*?*?*?*?*?,16.4,7.9,57,101575,614,1367,354,109.3,0.0,109.3,12857,0,12901,4776,27,8.8,10,5,9999,99999,9,999999999,0.0,999,999,99
3023,4,5,9,0,*?*?*?*?*?*?*?*?*?*?*?*?*?*?*?*?*?*?*?*?*?*?,17.2,8.0,55,101575,773,1366,358,141.4,0.0,141.4,16787,0,16853,6512,30,8.2,10,5,9999,99999,9,999999999,0.0,999,999,99
3023,4,5,10,0,*?*?*?*?*?*?*?*?*?*?*?*?*?*?*?*?*?*?*?*?*?*?,18.4,8.0,51,101575,888,1366,364,164.4,0.0,164.4,19662,0,19746,7824,33,8.8,10,5,9999,99999,9,999999999,0.0,999,999,99
3023,4,5,11,0,*?*?*?*?*?*?*?*?*?*?*?*?*?*?*?*?*?*?*?*?*?*?,18.0,8.7,54,101575,950,1367,361,176.9,0.0,176.9,21230,0,21325,8542,37,7.7,10,5,9999,99999,9,999999999,0.0,999,999,99
3023,4,5,12,0,*?*?*?*?*?*?*?*?*?*?*?*?*?*?*?*?*?*?*?*?*?*?,18.9,8.5,51,101575,954,1366,366,177.8,0.0,177.8,21348,0,21444,8595,40,9.3,10,5,9999,99999,9,999999999,0.0,999,999,99
3023,4,5,13,0,*?*?*?*?*?*?*?*?*?*?*?*?*?*?*?*?*?*?*?*?*?*?,18.8,9.2,54,101575,902,1367,365,167.2,0.0,167.2,20011,0,20097,7985,37,9.8,10,5,9999,99999,9,999999999,0.0,999,999,99
3023,4,5,14,0,*?*?*?*?*?*?*?*?*?*?*?*?*?*?*?*?*?*?*?*?*?*?,18.9,10.1,57,101575,795,1366,366,145.8,0.0,145.8,17335,0,17404,6760,33,8.2,10,5,9999,99999,9,999999999,0.0,999,999,99
3023,4,5,15,0,*?*?*?*?*?*?*?*?*?*?*?*?*?*?*?*?*?*?*?*?*?*?,19.1,9.6,54,101575,643,1367,367,115.1,0.0,115.1,13559,0,13607,5079,30,8.2,10,5,9999,99999,9,999999999,0.0,999,999,99
3023,4,5,16,0,*?*?*?*?*?*?*?*?*?*?*?*?*?*?*?*?*?*?*?*?*?*?,19.0,9.6,54,101575,454,1367,366,77.1,0.0,77.1,9001,0,9026,3185,27,8.2,10,5,9999,99999,9,999999999,0.0,999,999,99
3023,4,5,17,0,*?*?*?*?*?*?*?*?*?*?*?*?*?*?*?*?*?*?*?*?*?*?,18.8,10.1,57,101575,242,1367,365,34.4,0.0,34.4,4023,0,4030,1337,23,10.3,10,5,9999,99999,9,999999999,0.3,999,999,99
3023,4,5,18,0,*?*?*?*?*?*?*?*?*?*?*?*?*?*?*?*?*?*?*?*?*?*?,18.0,9.8,58,101575,21,1347,361,0.0,0.0,0.0,0,0,0,0,20,11.8,10,5,9999,99999,9,999999999,0.5,999,999,99
3023,4,5,19,0,*?*?*?*?*?*?*?*?*?*?*?*?*?*?*?*?*?*?*?*?*?*?,18.6,9.9,57,101575,0,-0,364,0.0,-0.0,0.0,0,0,0,0,18,11.8,10,5,9999,99999,9,999999999,0.0,999,999,99
3023,4,5,20,0,*?*?*?*?*?*?*?*?*?*?*?*?*?*?*?*?*?*?*?*?*?*?,16.6,8.7,59,101575,0,-0,355,0.0,-0.0,0.0,0,0,0,0,17,10.3,10,5,9999,99999,9,999999999,0.0,999,999,99
3023,4,5,21,0,*?*?*?*?*?*?*?*?*?*?*?*?*?*?*?*?*?*?*?*?*?*?,16.5,8.8,60,101575,0,-0,354,0.0,-0.0,0.0,0,0,0,0,15,10.3,10,5,9999,99999,9,999999999,0.0,999,999,99
3023,4,5,22,0,*?*?*?*?*?*?*?*?*?*?*?*?*?*?*?*?*?*?*?*?*?*?,16.3,8.4,59,101575,0,-0,353,0.0,-0.0,0.0,0,0,0,0,13,10.3,10,5,9999,99999,9,999999999,0.1,999,999,99
3023,4,5,23,0,*?*?*?*?*?*?*?*?*?*?*?*?*?*?*?*?*?*?*?*?*?*?,17.8,8.5,54,101575,0,-0,361,0.0,-0.0,0.0,0,0,0,0,12,10.3,10,5,9999,99999,9,999999999,0.0,999,999,99
3023,4,5,24,0,*?*?*?*?*?*?*?*?*?*?*?*?*?*?*?*?*?*?*?*?*?*?,15.6,9.9,69,101575,0,-0,349,0.0,-0.0,0.0,0,0,0,0,20,11.8,10,5,9999,99999,9,999999999,0.0,999,999,99
3023,4,6,1,0,*?*?*?*?*?*?*?*?*?*?*?*?*?*?*?*?*?*?*?*?*?*?,19.5,11.6,60,102374,0,-0,368,0.0,-0.0,0.0,0,0,0,0,67,10.8,10,5,9999,99999,9,999999999,0.2,999,999,99
3023,4,6,2,0,*?*?*?*?*?*?*?*?*?*?*?*?*?*?*?*?*?*?*?*?*?*?,19.6,12.7,64,102374,0,-0,368,0.0,-0.0,0.0,0,0,0,0,123,9.8,10,5,9999,99999,9,999999999,0.1,999,999,99
3023,4,6,3,0,*?*?*?*?*?*?*?*?*?*?*?*?*?*?*?*?*?*?*?*?*?*?,19.8,13.6,67,102374,0,-0,369,0.0,-0.0,0.0,0,0,0,0,180,10.3,10,5,9999,99999,9,999999999,0.7,999,999,99
3023,4,6,4,0,*?*?*?*?*?*?*?*?*?*?*?*?*?*?*?*?*?*?*?*?*?*?,19.6,13.4,67,102374,0,-0,368,0.0,-0.0,0.0,0,0,0,0,237,10.8,10,5,9999,99999,9,999999999,1.2,999,999,99
3023,4,6,5,0,*?*?*?*?*?*?*?*?*?*?*?*?*?*?*?*?*?*?*?*?*?*?,19.3,13.1,66,102374,0,-0,367,0.0,-0.0,0.0,0,0,0,0,293,10.8,10,5,9999,99999,9,999999999,1.3,999,999,99
3023,4,6,6,0,*?*?*?*?*?*?*?*?*?*?*?*?*?*?*?*?*?*?*?*?*?*?,19.6,13.7,68,102374,213,1365,368,28.7,0.0,28.7,3359,0,3364,1109,350,8.8,10,5,9999,99999,9,999999999,0.4,999,999,99
3023,4,6,7,0,*?*?*?*?*?*?*?*?*?*?*?*?*?*?*?*?*?*?*?*?*?*?,19.8,13.8,68,102374,427,1364,369,71.9,0.0,71.9,8381,0,8404,2941,295,7.7,10,5,9999,99999,9,999999999,0.1,999,999,99
3023,4,6,8,0,*?*?*?*?*?*?*?*?*?*?*?*?*?*?*?*?*?*?*?*?*?*?,20.2,14.1,68,102374,621,1366,371,110.8,0.0,110.8,13039,0,13084,4854,240,8.8,10,5,9999,99999,9,999999999,0.1,999,999,99
3023,4,6,9,0,*?*?*?*?*?*?*?*?*?*?*?*?*?*?*?*?*?*?*?*?*?*?,21.1,14.3,65,102374,780,1365,376,142.8,0.0,142.8,16965,0,17032,6592,185,8.2,10,5,9999,99999,9,999999999,0.2,999,999,99
3023,4,6,10,0,*?*?*?*?*?*?*?*?*?*?*?*?*?*?*?*?*?*?*?*?*?*?,22.4,13.9,58,102374,894,1365,382,165.8,0.0,165.8,19835,0,19920,7903,130,8.8,10,5,9999,99999,9,999999999,0.0,999,999,99
3023,4,6,11,0,*?*?*?*?*?*?*?*?*?*?*?*?*?*?*?*?*?*?*?*?*?*?,23.0,14.3,58,102374,956,1366,385,178.2,0.0,178.2,21396,0,21492,8617,75,7.7,10,5,9999,99999,9,999999999,0.0,999,999,99
3023,4,6,12,0,*?*?*?*?*?*?*?*?*?*?*?*?*?*?*?*?*?*?*?*?*?*?,23.1,13.2,53,102374,960,1366,386,179.1,0.0,179.1,21509,0,21606,8668,20,9.3,10,5,9999,99999,9,999999999,0.0,999,999,99
3023,4,6,13,0,*?*?*?*?*?*?*?*?*?*?*?*?*?*?*?*?*?*?*?*?*?*?,23.2,13.7,55,102374,907,1365,387,168.4,0.0,168.4,20162,0,20250,8053,23,9.8,10,5,9999,99999,9,999999999,0.0,999,999,99
3023,4,6,14,0,*?*?*?*?*?*?*?*?*?*?*?*?*?*?*?*?*?*?*?*?*?*?,22.9,14.4,59,102374,801,1366,385,147.0,0.0,147.0,17482,0,17552,6827,27,8.2,10,5,9999,99999,9,999999999,0.0,999,999,99
3023,4,6,15,0,*?*?*?*?*?*?*?*?*?*?*?*?*?*?*?*?*?*?*?*?*?*?,23.1,12.1,50,102374,648,1366,387,116.2,0.0,116.2,13700,0,13748,5140,30,8.2,10,5,9999,99999,9,999999999,0.1,999,999,99
3023,4,6,16,0,*?*?*?*?*?*?*?*?*?*?*?*?*?*?*?*?*?*?*?*?*?*?,22.7,11.5,49,102374,459,1365,385,78.3,0.0,78.3,9138,0,9164,3239,33,8.2,10,5,9999,99999,9,999999999,0.0,999,999,99
3023,4,6,17,0,*?*?*?*?*?*?*?*?*?*?*?*?*?*?*?*?*?*?*?*?*?*?,23.1,10.7,45,102374,248,1368,387,35.6,0.0,35.6,4160,0,4168,1385,37,10.3,10,5,9999,99999,9,999999999,0.0,999,999,99
3023,4,6,18,0,*?*?*?*?*?*?*?*?*?*?*?*?*?*?*?*?*?*?*?*?*?*?,22.4,11.2,49,102374,27,1349,383,0.0,0.0,0.0,0,0,0,0,40,11.8,10,5,9999,99999,9,999999999,0.0,999,999,99
3023,4,6,19,0,*?*?*?*?*?*?*?*?*?*?*?*?*?*?*?*?*?*?*?*?*?*?,21.7,11.9,53,102374,0,-0,379,0.0,-0.0,0.0,0,0,0,0,55,11.8,10,5,9999,99999,9,999999999,0.0,999,999,99
3023,4,6,20,0,*?*?*?*?*?*?*?*?*?*?*?*?*?*?*?*?*?*?*?*?*?*?,21.4,12.4,56,102374,0,-0,378,0.0,-0.0,0.0,0,0,0,0,70,10.3,10,5,9999,99999,9,999999999,0.0,999,999,99
3023,4,6,21,0,*?*?*?*?*?*?*?*?*?*?*?*?*?*?*?*?*?*?*?*?*?*?,20.7,13.1,61,102374,0,-0,374,0.0,-0.0,0.0,0,0,0,0,85,10.3,10,5,9999,99999,9,999999999,0.1,999,999,99
3023,4,6,22,0,*?*?*?*?*?*?*?*?*?*?*?*?*?*?*?*?*?*?*?*?*?*?,20.2,12.5,61,102374,0,-0,372,0.0,-0.0,0.0,0,0,0,0,100,10.3,10,5,9999,99999,9,999999999,0.2,999,999,99
3023,4,6,23,0,*?*?*?*?*?*?*?*?*?*?*?*?*?*?*?*?*?*?*?*?*?*?,19.3,11.9,62,102374,0,-0,367,0.0,-0.0,0.0,0,0,0,0,115,10.3,10,5,9999,99999,9,999999999,0.0,999,999,99
3023,4,6,24,0,*?*?*?*?*?*?*?*?*?*?*?*?*?*?*?*?*?*?*?*?*?*?,19.3,10.1,55,102374,0,-0,368,0.0,-0.0,0.0,0,0,0,0,10,11.8,10,5,9999,99999,9,999999999,0.3,999,999,99
3023,4,7,1,0,*?*?*?*?*?*?*?*?*?*?*?*?*?*?*?*?*?*?*?*?*?*?,14.4,8.3,67,101974,0,-0,344,0.0,-0.0,0.0,0,0,0,0,143,10.8,10,5,9999,99999,9,999999999,0.0,999,999,99
3023,4,7,2,0,*?*?*?*?*?*?*?*?*?*?*?*?*?*?*?*?*?*?*?*?*?*?,12.1,6.1,67,101974,0,-0,334,0.0,-0.0,0.0,0,0,0,0,157,9.8,10,5,9999,99999,9,999999999,0.0,999,999,99
3023,4,7,3,0,*?*?*?*?*?*?*?*?*?*?*?*?*?*?*?*?*?*?*?*?*?*?,11.2,5.9,70,101974,0,-0,329,0.0,-0.0,0.0,0,0,0,0,170,10.3,10,5,9999,99999,9,999999999,0.0,999,999,99
3023,4,7,4,0,*?*?*?*?*?*?*?*?*?*?*?*?*?*?*?*?*?*?*?*?*?*?,11.5,5.5,67,101974,0,-0,331,0.0,-0.0,0.0,0,0,0,0,183,10.8,10,5,9999,99999,9,999999999,0.0,999,999,99
3023,4,7,5,0,*?*?*?*?*?*?*?*?*?*?*?*?*?*?*?*?*?*?*?*?*?*?,11.2,5.8,70,101974,0,0,325,0.0,0.0,0.0,0,0,0,0,197,10.8,9,5,9999,99999,9,999999999,0.0,999,999,99
3023,4,7,6,0,*?*?*?*?*?*?*?*?*?*?*?*?*?*?*?*?*?*?*?*?*?*?,11.2,6.2,72,101974,221,1366,316,82.4,181.7,53.0,8751,12074,6381,978,210,8.8,7,4,9999,99999,9,999999999,0.0,999,999,99
3023,4,7,7,0,*?*?*?*?*?*?*?*?*?*?*?*?*?*?*?*?*?*?*?*?*?*?,11.7,5.8,68,101974,435,1365,323,169.0,133.6,126.4,18384,12383,14429,2846,197,7.7,8,4,9999,99999,9,999999999,0.1,999,999,99
3023,4,7,8,0,*?*?*?*?*?*?*?*?*?*?*?*?*?*?*?*?*?*?*?*?*?*?,12.4,6.2,66,101974,628,1365,317,338.8,329.9,187.0,36141,33635,21109,4107,183,8.8,6,3,9999,99999,9,999999999,0.0,999,999,99
3023,4,7,9,0,*?*?*?*?*?*?*?*?*?*?*?*?*?*?*?*?*?*?*?*?*?*?,14.4,6.6,59,101974,787,1365,327,435.3,338.3,240.3,46762,35769,26643,5839,170,8.2,6,3,9999,99999,9,999999999,0.0,999,999,99
3023,4,7,10,0,*?*?*?*?*?*?*?*?*?*?*?*?*?*?*?*?*?*?*?*?*?*?,15.4,6.6,56,101974,901,1365,327,537.8,427.9,255.4,56586,44103,29545,6690,157,8.8,5,3,9999,99999,9,999999999,0.0,999,999,99
3023,4,7,11,0,*?*?*?*?*?*?*?*?*?*?*?*?*?*?*?*?*?*?*?*?*?*?,16.7,7.0,53,101974,962,1365,338,541.6,344.3,298.9,58669,37084,32532,8619,143,7.7,6,3,9999,99999,9,999999999,0.0,999,999,99
3023,4,7,12,0,*?*?*?*?*?*?*?*?*?*?*?*?*?*?*?*?*?*?*?*?*?*?,17.1,7.6,54,101974,966,1365,336,580.0,430.3,275.5,61185,44558,31525,7899,130,9.3,5,3,9999,99999,9,999999999,0.0,999,999,99
3023,4,7,13,0,*?*?*?*?*?*?*?*?*?*?*?*?*?*?*?*?*?*?*?*?*?*?,17.9,8.8,55,101974,913,1365,349,461.4,246.3,296.7,49681,26414,32254,8157,133,9.8,7,4,9999,99999,9,999999999,0.0,999,999,99
3023,4,7,14,0,*?*?*?*?*?*?*?*?*?*?*?*?*?*?*?*?*?*?*?*?*?*?,17.2,9.9,63,101974,806,1365,357,148.2,0.0,148.2,17627,0,17698,6892,137,8.2,10,5,9999,99999,9,999999999,0.0,999,999,99
3023,4,7,15,0,*?*?*?*?*?*?*?*?*?*?*?*?*?*?*?*?*?*?*?*?*?*?,17.5,9.8,61,101974,653,1364,348,319.3,238.1,205.3,33968,24455,22966,4620,140,8.2,7,4,9999,99999,9,999999999,0.0,999,999,99
3023,4,7,16,0,*?*?*?*?*?*?*?*?*?*?*?*?*?*?*?*?*?*?*?*?*?*?,17.5,9.7,61,101974,465,1365,344,239.6,315.2,132.3,25417,29695,15240,2695,143,8.2,6,3,9999,99999,9,999999999,0.0,999,999,99
3023,4,7,17,0,*?*?*?*?*?*?*?*?*?*?*?*?*?*?*?*?*?*?*?*?*?*?,16.8,9.9,64,101974,253,1363,348,84.7,115.1,63.4,9266,8701,7373,1356,147,10.3,8,4,9999,99999,9,999999999,0.0,999,999,99
3023,4,7,18,0,*?*?*?*?*?*?*?*?*?*?*?*?*?*?*?*?*?*?*?*?*?*?,16.6,10.2,66,101974,33,1351,347,0.0,0.0,0.0,0,0,0,0,150,11.8,8,4,9999,99999,9,999999999,0.0,999,999,99
3023,4,7,19,0,*?*?*?*?*?*?*?*?*?*?*?*?*?*?*?*?*?*?*?*?*?*?,15.3,9.8,70,101974,0,-0,348,0.0,-0.0,0.0,0,0,0,0,140,11.8,10,5,9999,99999,9,999999999,0.0,999,999,99
3023,4,7,20,0,*?*?*?*?*?*?*?*?*?*?*?*?*?*?*?*?*?*?*?*?*?*?,13.7,9.1,74,101974,0,-0,341,0.0,-0.0,0.0,0,0,0,0,130,10.3,10,5,9999,99999,9,999999999,0.1,999,999,99
3023,4,7,21,0,*?*?*?*?*?*?*?*?*?*?*?*?*?*?*?*?*?*?*?*?*?*?,14.0,8.9,72,101974,0,-0,342,0.0,-0.0,0.0,0,0,0,0,120,10.3,10,5,9999,99999,9,999999999,0.0,999,999,99
3023,4,7,22,0,*?*?*?*?*?*?*?*?*?*?*?*?*?*?*?*?*?*?*?*?*?*?,13.5,8.5,72,101974,0,-0,340,0.0,-0.0,0.0,0,0,0,0,110,10.3,10,5,9999,99999,9,999999999,0.0,999,999,99
3023,4,7,23,0,*?*?*?*?*?*?*?*?*?*?*?*?*?*?*?*?*?*?*?*?*?*?,13.1,8.1,72,101974,0,-0,338,0.0,-0.0,0.0,0,0,0,0,100,10.3,10,5,9999,99999,9,999999999,0.0,999,999,99
3023,4,7,24,0,*?*?*?*?*?*?*?*?*?*?*?*?*?*?*?*?*?*?*?*?*?*?,18.1,10.2,60,101974,0,-0,362,0.0,-0.0,0.0,0,0,0,0,130,11.8,10,5,9999,99999,9,999999999,0.0,999,999,99
3023,4,8,1,0,*?*?*?*?*?*?*?*?*?*?*?*?*?*?*?*?*?*?*?*?*?*?,11.8,8.8,80,100529,0,-0,332,0.0,-0.0,0.0,0,0,0,0,87,10.8,10,5,9999,99999,9,999999999,0.0,999,999,99
3023,4,8,2,0,*?*?*?*?*?*?*?*?*?*?*?*?*?*?*?*?*?*?*?*?*?*?,11.0,9.1,86,100529,0,-0,328,0.0,-0.0,0.0,0,0,0,0,83,9.8,10,5,9999,99999,9,999999999,0.0,999,999,99
3023,4,8,3,0,*?*?*?*?*?*?*?*?*?*?*?*?*?*?*?*?*?*?*?*?*?*?,10.4,8.3,85,100529,0,-0,325,0.0,-0.0,0.0,0,0,0,0,80,10.3,10,5,9999,99999,9,999999999,0.0,999,999,99
3023,4,8,4,0,*?*?*?*?*?*?*?*?*?*?*?*?*?*?*?*?*?*?*?*?*?*?,10.2,7.7,82,100529,0,-0,324,0.0,-0.0,0.0,0,0,0,0,77,10.8,10,5,9999,99999,9,999999999,0.0,999,999,99
3023,4,8,5,0,*?*?*?*?*?*?*?*?*?*?*?*?*?*?*?*?*?*?*?*?*?*?,10.1,7.4,82,100529,8,1314,324,0.0,0.0,0.0,0,0,0,0,73,10.8,10,5,9999,99999,9,999999999,0.0,999,999,99
3023,4,8,6,0,*?*?*?*?*?*?*?*?*?*?*?*?*?*?*?*?*?*?*?*?*?*?,10.4,7.6,81,100529,229,1366,325,31.9,0.0,31.9,3726,0,3733,1235,70,8.8,10,5,9999,99999,9,999999999,0.0,999,999,99
3023,4,8,7,0,*?*?*?*?*?*?*?*?*?*?*?*?*?*?*?*?*?*?*?*?*?*?,10.8,7.7,80,100529,442,1363,323,130.2,53.4,112.9,14290,4921,12738,3092,70,7.7,9,5,9999,99999,9,999999999,0.0,999,999,99
3023,4,8,8,0,*?*?*?*?*?*?*?*?*?*?*?*?*?*?*?*?*?*?*?*?*?*?,12.6,8.1,73,100529,635,1364,332,197.6,56.5,171.4,21729,5545,19310,5136,70,8.8,9,5,9999,99999,9,999999999,0.0,999,999,99
3023,4,8,9,0,*?*?*?*?*?*?*?*?*?*?*?*?*?*?*?*?*?*?*?*?*?*?,14.9,8.8,65,100529,793,1363,342,253.1,57.9,219.4,27870,5818,24719,7168,70,8.2,9,5,9999,99999,9,999999999,0.0,999,999,99
3023,4,8,10,0,*?*?*?*?*?*?*?*?*?*?*?*?*?*?*?*?*?*?*?*?*?*?,15.5,8.9,63,100529,907,1364,349,168.6,0.0,168.6,20177,0,20265,8059,70,8.8,10,5,9999,99999,9,999999999,0.0,999,999,99
3023,4,8,11,0,*?*?*?*?*?*?*?*?*?*?*?*?*?*?*?*?*?*?*?*?*?*?,17.9,7.6,50,100529,967,1363,357,314.0,58.9,272.3,34645,5992,30672,9977,70,7.7,9,5,9999,99999,9,999999999,0.0,999,999,99
3023,4,8,12,0,*?*?*?*?*?*?*?*?*?*?*?*?*?*?*?*?*?*?*?*?*?*?,18.1,6.6,46,100529,971,1364,358,315.4,58.9,273.4,34795,5995,30804,10051,70,9.3,9,5,9999,99999,9,999999999,0.0,999,999,99
3023,4,8,13,0,*?*?*?*?*?*?*?*?*?*?*?*?*?*?*?*?*?*?*?*?*?*?,18.8,7.6,47,100529,918,1364,361,296.8,58.6,257.3,32720,5951,28983,9098,75,9.8,9,5,9999,99999,9,999999999,0.0,999,999,99
3023,4,8,14,0,*?*?*?*?*?*?*?*?*?*?*?*?*?*?*?*?*?*?*?*?*?*?,19.1,8.8,50,100529,811,1363,363,259.4,58.0,224.9,28571,5840,25336,7425,80,8.2,9,5,9999,99999,9,999999999,0.0,999,999,99
3023,4,8,15,0,*?*?*?*?*?*?*?*?*?*?*?*?*?*?*?*?*?*?*?*?*?*?,18.9,8.7,50,100529,659,1365,362,205.9,56.7,178.5,22645,5595,20118,5417,85,8.2,9,5,9999,99999,9,999999999,0.0,999,999,99
3023,4,8,16,0,*?*?*?*?*?*?*?*?*?*?*?*?*?*?*?*?*?*?*?*?*?*?,18.8,9.6,54,100529,470,1363,365,80.6,0.0,80.6,9412,0,9439,3347,90,8.2,10,5,9999,99999,9,999999999,0.0,999,999,99
3023,4,8,17,0,*?*?*?*?*?*?*?*?*?*?*?*?*?*?*?*?*?*?*?*?*?*?,18.9,9.9,55,100529,259,1364,362,66.0,46.2,57.2,7274,3544,6716,1225,95,10.3,9,5,9999,99999,9,999999999,0.0,999,999,99
3023,4,8,18,0,*?*?*?*?*?*?*?*?*?*?*?*?*?*?*?*?*?*?*?*?*?*?,17.6,10.8,63,100529,39,1354,356,0.0,0.0,0.0,0,0,0,0,100,11.8,9,5,9999,99999,9,999999999,0.0,999,999,99
3023,4,8,19,0,*?*?*?*?*?*?*?*?*?*?*?*?*?*?*?*?*?*?*?*?*?*?,15.6,10.5,71,100529,0,-0,349,0.0,-0.0,0.0,0,0,0,0,93,11.8,10,5,9999,99999,9,999999999,0.0,999,999,99
3023,4,8,20,0,*?*?*?*?*?*?*?*?*?*?*?*?*?*?*?*?*?*?*?*?*?*?,14.2,10.2,75,100529,0,-0,343,0.0,-0.0,0.0,0,0,0,0,87,10.3,10,5,9999,99999,9,999999999,0.0,999,999,99
3023,4,8,21,0,*?*?*?*?*?*?*?*?*?*?*?*?*?*?*?*?*?*?*?*?*?*?,13.6,10.4,79,100529,0,-0,340,0.0,-0.0,0.0,0,0,0,0,80,10.3,10,5,9999,99999,9,999999999,0.0,999,999,99
3023,4,8,22,0,*?*?*?*?*?*?*?*?*?*?*?*?*?*?*?*?*?*?*?*?*?*?,13.3,10.5,81,100529,0,-0,338,0.0,-0.0,0.0,0,0,0,0,73,10.3,10,5,9999,99999,9,999999999,0.0,999,999,99
3023,4,8,23,0,*?*?*?*?*?*?*?*?*?*?*?*?*?*?*?*?*?*?*?*?*?*?,13.0,10.5,83,100529,0,-0,337,0.0,-0.0,0.0,0,0,0,0,67,10.3,10,5,9999,99999,9,999999999,0.0,999,999,99
3023,4,8,24,0,*?*?*?*?*?*?*?*?*?*?*?*?*?*?*?*?*?*?*?*?*?*?,12.8,8.4,73,100529,0,-0,336,0.0,-0.0,0.0,0,0,0,0,90,11.8,10,5,9999,99999,9,999999999,0.0,999,999,99
3023,4,9,1,0,*?*?*?*?*?*?*?*?*?*?*?*?*?*?*?*?*?*?*?*?*?*?,11.9,9.2,83,99747.9,0,-0,332,0.0,-0.0,0.0,0,0,0,0,60,10.8,10,5,9999,99999,9,999999999,0.0,999,999,99
3023,4,9,2,0,*?*?*?*?*?*?*?*?*?*?*?*?*?*?*?*?*?*?*?*?*?*?,11.1,8.5,84,99747.9,0,-0,328,0.0,-0.0,0.0,0,0,0,0,60,9.8,10,5,9999,99999,9,999999999,0.0,999,999,99
3023,4,9,3,0,*?*?*?*?*?*?*?*?*?*?*?*?*?*?*?*?*?*?*?*?*?*?,10.3,8.7,89,99747.9,0,-0,325,0.0,-0.0,0.0,0,0,0,0,60,10.3,10,5,9999,99999,9,999999999,0.0,999,999,99
3023,4,9,4,0,*?*?*?*?*?*?*?*?*?*?*?*?*?*?*?*?*?*?*?*?*?*?,10.6,8.9,88,99747.9,0,-0,326,0.0,-0.0,0.0,0,0,0,0,60,10.8,10,5,9999,99999,9,999999999,0.0,999,999,99
3023,4,9,5,0,*?*?*?*?*?*?*?*?*?*?*?*?*?*?*?*?*?*?*?*?*?*?,10.9,8.9,87,99747.9,16,1338,327,0.0,0.0,0.0,0,0,0,0,60,10.8,10,5,9999,99999,9,999999999,0.0,999,999,99
3023,4,9,6,0,*?*?*?*?*?*?*?*?*?*?*?*?*?*?*?*?*?*?*?*?*?*?,10.6,9.1,89,99747.9,236,1361,326,33.4,0.0,33.4,3907,0,3914,1297,60,8.8,10,5,9999,99999,9,999999999,0.0,999,999,99
3023,4,9,7,0,*?*?*?*?*?*?*?*?*?*?*?*?*?*?*?*?*?*?*?*?*?*?,10.5,8.5,87,99747.9,450,1364,326,76.5,0.0,76.5,8928,0,8953,3155,62,7.7,10,5,9999,99999,9,999999999,0.0,999,999,99
3023,4,9,8,0,*?*?*?*?*?*?*?*?*?*?*?*?*?*?*?*?*?*?*?*?*?*?,12.1,8.5,78,99747.9,642,1363,333,115.2,0.0,115.2,13577,0,13625,5085,63,8.8,10,5,9999,99999,9,999999999,0.0,999,999,99
3023,4,9,9,0,*?*?*?*?*?*?*?*?*?*?*?*?*?*?*?*?*?*?*?*?*?*?,13.1,8.1,71,99747.9,800,1363,338,147.1,0.0,147.1,17492,0,17563,6830,65,8.2,10,5,9999,99999,9,999999999,0.0,999,999,99
3023,4,9,10,0,*?*?*?*?*?*?*?*?*?*?*?*?*?*?*?*?*?*?*?*?*?*?,14.8,8.7,66,99747.9,913,1363,346,169.9,0.0,169.9,20345,0,20434,8135,67,8.8,10,5,9999,99999,9,999999999,0.0,999,999,99
3023,4,9,11,0,*?*?*?*?*?*?*?*?*?*?*?*?*?*?*?*?*?*?*?*?*?*?,15.3,8.4,63,99747.9,973,1363,348,182.1,0.0,182.1,21885,0,21985,8837,68,7.7,10,5,9999,99999,9,999999999,0.0,999,999,99
3023,4,9,12,0,*?*?*?*?*?*?*?*?*?*?*?*?*?*?*?*?*?*?*?*?*?*?,16.3,8.7,60,99747.9,977,1364,353,182.8,0.0,182.8,21978,0,22078,8879,70,9.3,10,5,9999,99999,9,999999999,0.0,999,999,99
3023,4,9,13,0,*?*?*?*?*?*?*?*?*?*?*?*?*?*?*?*?*?*?*?*?*?*?,16.1,8.4,60,99747.9,923,1363,352,172.0,0.0,172.0,20612,0,20702,8258,73,9.8,10,5,9999,99999,9,999999999,0.0,999,999,99
3023,4,9,14,0,*?*?*?*?*?*?*?*?*?*?*?*?*?*?*?*?*?*?*?*?*?*?,16.0,9.1,63,99747.9,817,1364,352,150.5,0.0,150.5,17914,0,17987,7023,77,8.2,10,5,9999,99999,9,999999999,0.0,999,999,99
3023,4,9,15,0,*?*?*?*?*?*?*?*?*?*?*?*?*?*?*?*?*?*?*?*?*?*?,16.5,8.0,57,99747.9,664,1363,354,119.7,0.0,119.7,14118,0,14169,5321,80,8.2,10,5,9999,99999,9,999999999,0.0,999,999,99
3023,4,9,16,0,*?*?*?*?*?*?*?*?*?*?*?*?*?*?*?*?*?*?*?*?*?*?,16.0,7.4,56,99747.9,476,1364,352,81.7,0.0,81.7,9548,0,9576,3402,83,8.2,10,5,9999,99999,9,999999999,0.0,999,999,99
3023,4,9,17,0,*?*?*?*?*?*?*?*?*?*?*?*?*?*?*?*?*?*?*?*?*?*?,15.9,7.9,58,99747.9,265,1365,351,39.1,0.0,39.1,4565,0,4574,1526,87,10.3,10,5,9999,99999,9,999999999,0.0,999,999,99
3023,4,9,18,0,*?*?*?*?*?*?*?*?*?*?*?*?*?*?*?*?*?*?*?*?*?*?,16.0,7.1,55,99747.9,45,1356,352,0.0,0.0,0.0,0,0,0,0,90,11.8,10,5,9999,99999,9,999999999,0.0,999,999,99
3023,4,9,19,0,*?*?*?*?*?*?*?*?*?*?*?*?*?*?*?*?*?*?*?*?*?*?,14.5,7.0,60,99747.9,0,-0,345,0.0,-0.0,0.0,0,0,0,0,78,11.8,10,5,9999,99999,9,999999999,0.0,999,999,99
3023,4,9,20,0,*?*?*?*?*?*?*?*?*?*?*?*?*?*?*?*?*?*?*?*?*?*?,13.2,7.1,66,99747.9,0,-0,339,0.0,-0.0,0.0,0,0,0,0,67,10.3,10,5,9999,99999,9,999999999,0.0,999,999,99
3023,4,9,21,0,*?*?*?*?*?*?*?*?*?*?*?*?*?*?*?*?*?*?*?*?*?*?,12.2,7.3,71,99747.9,0,-0,334,0.0,-0.0,0.0,0,0,0,0,55,10.3,10,5,9999,99999,9,999999999,0.0,999,999,99
3023,4,9,22,0,*?*?*?*?*?*?*?*?*?*?*?*?*?*?*?*?*?*?*?*?*?*?,13.2,7.0,65,99747.9,0,-0,339,0.0,-0.0,0.0,0,0,0,0,43,10.3,10,5,9999,99999,9,999999999,0.0,999,999,99
3023,4,9,23,0,*?*?*?*?*?*?*?*?*?*?*?*?*?*?*?*?*?*?*?*?*?*?,12.2,6.4,67,99747.9,0,-0,334,0.0,-0.0,0.0,0,0,0,0,32,10.3,10,5,9999,99999,9,999999999,0.0,999,999,99
3023,4,9,24,0,*?*?*?*?*?*?*?*?*?*?*?*?*?*?*?*?*?*?*?*?*?*?,12.8,9.9,82,99747.9,0,-0,336,0.0,-0.0,0.0,0,0,0,0,60,11.8,10,5,9999,99999,9,999999999,0.0,999,999,99
3023,4,10,1,0,*?*?*?*?*?*?*?*?*?*?*?*?*?*?*?*?*?*?*?*?*?*?,9.9,6.2,78,100343,0,-0,323,0.0,-0.0,0.0,0,0,0,0,75,10.8,10,5,9999,99999,9,999999999,0.0,999,999,99
3023,4,10,2,0,*?*?*?*?*?*?*?*?*?*?*?*?*?*?*?*?*?*?*?*?*?*?,8.8,6.2,83,100343,0,-0,318,0.0,-0.0,0.0,0,0,0,0,130,9.8,10,5,9999,99999,9,999999999,0.0,999,999,99
3023,4,10,3,0,*?*?*?*?*?*?*?*?*?*?*?*?*?*?*?*?*?*?*?*?*?*?,9.3,6.1,79,100343,0,-0,321,0.0,-0.0,0.0,0,0,0,0,185,10.3,10,5,9999,99999,9,999999999,0.0,999,999,99
3023,4,10,4,0,*?*?*?*?*?*?*?*?*?*?*?*?*?*?*?*?*?*?*?*?*?*?,8.5,5.5,81,100343,0,-0,317,0.0,-0.0,0.0,0,0,0,0,240,10.8,10,5,9999,99999,9,999999999,0.0,999,999,99
3023,4,10,5,0,*?*?*?*?*?*?*?*?*?*?*?*?*?*?*?*?*?*?*?*?*?*?,8.4,5.6,82,100343,24,1349,312,0.0,0.0,0.0,0,0,0,0,295,10.8,9,5,9999,99999,9,999999999,0.0,999,999,99
3023,4,10,6,0,*?*?*?*?*?*?*?*?*?*?*?*?*?*?*?*?*?*?*?*?*?*?,8.3,6.1,85,100343,244,1363,304,95.2,189.9,61.2,10091,13382,7319,1148,350,8.8,7,4,9999,99999,9,999999999,0.0,999,999,99
3023,4,10,7,0,*?*?*?*?*?*?*?*?*?*?*?*?*?*?*?*?*?*?*?*?*?*?,10.0,7.3,83,100343,457,1363,316,179.5,134.9,134.3,19528,12693,15299,3046,317,7.7,8,4,9999,99999,9,999999999,0.0,999,999,99
3023,4,10,8,0,*?*?*?*?*?*?*?*?*?*?*?*?*?*?*?*?*?*?*?*?*?*?,11.6,8.1,78,100343,649,1363,319,317.4,238.0,204.1,33759,24414,22837,4585,283,8.8,7,4,9999,99999,9,999999999,0.0,999,999,99
3023,4,10,9,0,*?*?*?*?*?*?*?*?*?*?*?*?*?*?*?*?*?*?*?*?*?*?,14.4,8.4,66,100343,806,1362,336,341.8,145.5,255.7,37370,15218,28581,6845,250,8.2,8,4,9999,99999,9,999999999,0.0,999,999,99
3023,4,10,10,0,*?*?*?*?*?*?*?*?*?*?*?*?*?*?*?*?*?*?*?*?*?*?,16.2,8.9,61,100343,919,1363,341,465.7,246.5,299.5,50157,26450,32521,8305,217,8.8,7,4,9999,99999,9,999999999,0.0,999,999,99
3023,4,10,11,0,*?*?*?*?*?*?*?*?*?*?*?*?*?*?*?*?*?*?*?*?*?*?,17.7,9.3,57,100343,979,1363,352,422.0,148.0,315.6,46320,15695,35016,9788,183,7.7,8,4,9999,99999,9,999999999,0.0,999,999,99
3023,4,10,12,0,*?*?*?*?*?*?*?*?*?*?*?*?*?*?*?*?*?*?*?*?*?*?,19.9,9.9,52,100343,982,1362,363,423.5,148.0,316.8,46490,15701,35137,9858,150,9.3,8,4,9999,99999,9,999999999,0.0,999,999,99
3023,4,10,13,0,*?*?*?*?*?*?*?*?*?*?*?*?*?*?*?*?*?*?*?*?*?*?,19.9,10.4,54,100343,929,1363,360,471.1,246.7,302.9,50756,26493,32859,8491,148,9.8,7,4,9999,99999,9,999999999,0.0,999,999,99
3023,4,10,14,0,*?*?*?*?*?*?*?*?*?*?*?*?*?*?*?*?*?*?*?*?*?*?,19.8,10.7,55,100343,822,1363,363,349.0,145.8,261.1,38173,15273,29165,7065,147,8.2,8,4,9999,99999,9,999999999,0.0,999,999,99
3023,4,10,15,0,*?*?*?*?*?*?*?*?*?*?*?*?*?*?*?*?*?*?*?*?*?*?,20.1,10.7,54,100343,669,1362,364,278.1,142.7,208.0,30321,14578,23407,5144,145,8.2,8,4,9999,99999,9,999999999,0.0,999,999,99
3023,4,10,16,0,*?*?*?*?*?*?*?*?*?*?*?*?*?*?*?*?*?*?*?*?*?*?,19.5,10.3,54,100343,481,1363,361,190.7,136.1,142.6,20744,12988,16224,3262,143,8.2,8,4,9999,99999,9,999999999,0.0,999,999,99
3023,4,10,17,0,*?*?*?*?*?*?*?*?*?*?*?*?*?*?*?*?*?*?*?*?*?*?,19.1,9.9,55,100343,270,1362,359,92.8,117.9,69.4,10133,9179,8050,1491,142,10.3,8,4,9999,99999,9,999999999,0.0,999,999,99
3023,4,10,18,0,*?*?*?*?*?*?*?*?*?*?*?*?*?*?*?*?*?*?*?*?*?*?,17.3,9.6,60,100343,51,1359,350,0.0,0.0,0.0,0,0,0,0,140,11.8,8,4,9999,99999,9,999999999,0.0,999,999,99
3023,4,10,19,0,*?*?*?*?*?*?*?*?*?*?*?*?*?*?*?*?*?*?*?*?*?*?,16.2,9.6,64,100343,0,-0,352,0.0,-0.0,0.0,0,0,0,0,127,11.8,10,5,9999,99999,9,999999999,0.0,999,999,99
3023,4,10,20,0,*?*?*?*?*?*?*?*?*?*?*?*?*?*?*?*?*?*?*?*?*?*?,14.7,9.2,69,100343,0,-0,345,0.0,-0.0,0.0,0,0,0,0,113,10.3,10,5,9999,99999,9,999999999,0.0,999,999,99
3023,4,10,21,0,*?*?*?*?*?*?*?*?*?*?*?*?*?*?*?*?*?*?*?*?*?*?,13.4,9.2,75,100343,0,-0,339,0.0,-0.0,0.0,0,0,0,0,100,10.3,10,5,9999,99999,9,999999999,0.0,999,999,99
3023,4,10,22,0,*?*?*?*?*?*?*?*?*?*?*?*?*?*?*?*?*?*?*?*?*?*?,12.8,9.6,80,100343,0,-0,336,0.0,-0.0,0.0,0,0,0,0,87,10.3,10,5,9999,99999,9,999999999,0.0,999,999,99
3023,4,10,23,0,*?*?*?*?*?*?*?*?*?*?*?*?*?*?*?*?*?*?*?*?*?*?,11.8,9.7,86,100343,0,-0,331,0.0,-0.0,0.0,0,0,0,0,73,10.3,10,5,9999,99999,9,999999999,0.0,999,999,99
3023,4,10,24,0,*?*?*?*?*?*?*?*?*?*?*?*?*?*?*?*?*?*?*?*?*?*?,11.2,6.4,71,100343,0,-0,329,0.0,-0.0,0.0,0,0,0,0,20,11.8,10,5,9999,99999,9,999999999,0.0,999,999,99
3023,4,11,1,0,*?*?*?*?*?*?*?*?*?*?*?*?*?*?*?*?*?*?*?*?*?*?,8.7,8.7,100,99707.1,0,-0,317,0.0,-0.0,0.0,0,0,0,0,57,10.8,10,5,9999,99999,9,999999999,0.0,999,999,99
[truncated: 1,085,312 more chars]
