# Supplementary material for: Future weather dataset for fourteen UK sites
Source: Data Brief. 2016 Aug 3;8:1308–10. doi: 10.1016/j.dib.2016.07.057 (PMC4990658; doi:10.1016/j.dib.2016.07.057)
Supplement: Supplementary file 2 — Supplementary material [file mmc2.zip › 06_50th_T_21_scen_a1fi_2040-2069_5100180_CIBSE_DSY.epw]

LOCATION,5100180,-,UK,WG data,03772,51.49,-0.45,0,20
DESIGN CONDITIONS,0
TYPICAL/EXTREME PERIODS,0
GROUND TEMPERATURES,1,1.0,,,,10.1,12.6,15.2,17.1,19.5,19.8,18.6,16.1,13.2,10.7,9.0,8.8
HOLIDAYS/DAYLIGHT SAVINGS,No,0,0,0
COMMENTS 1,created by using UKCP09 weather generator outputs
COMMENTS 2,wind speed wind direction and pressure based on observations at station id 03772
DATA PERIODS,1,1,Data,Sunday,1/1,12/31
2050,1,1,1,0,*?*?*?*?*?*?*?*?*?*?*?*?*?*?*?*?*?*?*?*?*?*?,12.1,9.1,81,100788,0,-0,333,0.0,-0.0,0.0,0,0,0,0,235,4.6,10,5,9999,99999,9,999999999,0.0,999,999,99
2050,1,1,2,0,*?*?*?*?*?*?*?*?*?*?*?*?*?*?*?*?*?*?*?*?*?*?,12.6,8.7,76,100788,0,-0,335,0.0,-0.0,0.0,0,0,0,0,240,4.6,10,5,9999,99999,9,999999999,0.0,999,999,99
2050,1,1,3,0,*?*?*?*?*?*?*?*?*?*?*?*?*?*?*?*?*?*?*?*?*?*?,12.1,8.3,77,100788,0,-0,333,0.0,-0.0,0.0,0,0,0,0,245,4.1,10,5,9999,99999,9,999999999,0.0,999,999,99
2050,1,1,4,0,*?*?*?*?*?*?*?*?*?*?*?*?*?*?*?*?*?*?*?*?*?*?,11.4,7.4,75,100788,0,-0,330,0.0,-0.0,0.0,0,0,0,0,250,4.6,10,5,9999,99999,9,999999999,0.0,999,999,99
2050,1,1,5,0,*?*?*?*?*?*?*?*?*?*?*?*?*?*?*?*?*?*?*?*?*?*?,11.8,7.7,75,100788,0,-0,332,0.0,-0.0,0.0,0,0,0,0,255,4.1,10,5,9999,99999,9,999999999,0.0,999,999,99
2050,1,1,6,0,*?*?*?*?*?*?*?*?*?*?*?*?*?*?*?*?*?*?*?*?*?*?,12.1,8.1,76,100788,0,-0,333,0.0,-0.0,0.0,0,0,0,0,260,4.1,10,5,9999,99999,9,999999999,0.0,999,999,99
2050,1,1,7,0,*?*?*?*?*?*?*?*?*?*?*?*?*?*?*?*?*?*?*?*?*?*?,12.0,8.0,75,100788,0,-0,333,0.0,-0.0,0.0,0,0,0,0,260,4.6,10,5,9999,99999,9,999999999,0.0,999,999,99
2050,1,1,8,0,*?*?*?*?*?*?*?*?*?*?*?*?*?*?*?*?*?*?*?*?*?*?,11.9,8.3,78,100788,46,1405,332,0.0,0.0,0.0,0,0,0,0,260,4.1,10,5,9999,99999,9,999999999,0.0,999,999,99
2050,1,1,9,0,*?*?*?*?*?*?*?*?*?*?*?*?*?*?*?*?*?*?*?*?*?*?,12.7,8.8,77,100788,199,1411,336,24.6,0.0,24.6,2894,-0,2897,954,260,3.6,10,5,9999,99999,9,999999999,0.0,999,999,99
2050,1,1,10,0,*?*?*?*?*?*?*?*?*?*?*?*?*?*?*?*?*?*?*?*?*?*?,13.2,8.8,74,100788,309,1412,338,46.0,0.0,46.0,5368,0,5378,1817,260,3.6,10,5,9999,99999,9,999999999,0.0,999,999,99
2050,1,1,11,0,*?*?*?*?*?*?*?*?*?*?*?*?*?*?*?*?*?*?*?*?*?*?,12.5,8.5,76,100788,369,1414,335,57.5,0.0,57.5,6721,0,6736,2315,260,5.2,10,5,9999,99999,9,999999999,0.0,999,999,99
2050,1,1,12,0,*?*?*?*?*?*?*?*?*?*?*?*?*?*?*?*?*?*?*?*?*?*?,13.4,8.3,70,100788,374,1414,335,101.7,51.1,88.1,11159,4478,9973,2355,260,5.7,9,5,9999,99999,9,999999999,0.0,999,999,99
2050,1,1,13,0,*?*?*?*?*?*?*?*?*?*?*?*?*?*?*?*?*?*?*?*?*?*?,13.0,8.1,71,100788,324,1413,337,48.8,0.0,48.8,5703,0,5715,1939,255,6.7,10,5,9999,99999,9,999999999,0.0,999,999,99
2050,1,1,14,0,*?*?*?*?*?*?*?*?*?*?*?*?*?*?*?*?*?*?*?*?*?*?,13.4,8.5,71,100788,223,1414,339,29.1,0.0,29.1,3421,0,3426,1133,250,6.2,10,5,9999,99999,9,999999999,0.0,999,999,99
2050,1,1,15,0,*?*?*?*?*?*?*?*?*?*?*?*?*?*?*?*?*?*?*?*?*?*?,13.5,9.4,76,100788,77,1414,339,0.8,0.0,0.8,108,-0,107,32,245,5.2,10,5,9999,99999,9,999999999,0.0,999,999,99
2050,1,1,16,0,*?*?*?*?*?*?*?*?*?*?*?*?*?*?*?*?*?*?*?*?*?*?,12.6,8.9,77,100788,0,-0,335,0.0,-0.0,0.0,0,0,0,0,240,5.2,10,5,9999,99999,9,999999999,0.0,999,999,99
2050,1,1,17,0,*?*?*?*?*?*?*?*?*?*?*?*?*?*?*?*?*?*?*?*?*?*?,13.0,10.2,82,100788,0,-0,337,0.0,-0.0,0.0,0,0,0,0,235,4.6,10,5,9999,99999,9,999999999,0.0,999,999,99
2050,1,1,18,0,*?*?*?*?*?*?*?*?*?*?*?*?*?*?*?*?*?*?*?*?*?*?,11.7,9.4,85,100788,0,-0,331,0.0,-0.0,0.0,0,0,0,0,230,3.6,10,5,9999,99999,9,999999999,0.0,999,999,99
2050,1,1,19,0,*?*?*?*?*?*?*?*?*?*?*?*?*?*?*?*?*?*?*?*?*?*?,12.2,9.3,82,100788,0,-0,333,0.0,-0.0,0.0,0,0,0,0,235,6.7,10,5,9999,99999,9,999999999,0.0,999,999,99
2050,1,1,20,0,*?*?*?*?*?*?*?*?*?*?*?*?*?*?*?*?*?*?*?*?*?*?,12.1,9.4,83,100788,0,-0,333,0.0,-0.0,0.0,0,0,0,0,240,6.7,10,5,9999,99999,9,999999999,0.0,999,999,99
2050,1,1,21,0,*?*?*?*?*?*?*?*?*?*?*?*?*?*?*?*?*?*?*?*?*?*?,11.8,9.6,85,100788,0,-0,331,0.0,-0.0,0.0,0,0,0,0,245,5.2,10,5,9999,99999,9,999999999,0.0,999,999,99
2050,1,1,22,0,*?*?*?*?*?*?*?*?*?*?*?*?*?*?*?*?*?*?*?*?*?*?,12.5,9.8,83,100788,0,-0,335,0.0,-0.0,0.0,0,0,0,0,250,5.2,10,5,9999,99999,9,999999999,0.0,999,999,99
2050,1,1,23,0,*?*?*?*?*?*?*?*?*?*?*?*?*?*?*?*?*?*?*?*?*?*?,12.6,9.7,82,100788,0,-0,335,0.0,-0.0,0.0,0,0,0,0,255,5.7,10,5,9999,99999,9,999999999,0.0,999,999,99
2050,1,1,24,0,*?*?*?*?*?*?*?*?*?*?*?*?*?*?*?*?*?*?*?*?*?*?,11.4,9.4,87,100788,0,-0,330,0.0,-0.0,0.0,0,0,0,0,230,4.1,10,5,9999,99999,9,999999999,0.0,999,999,99
2050,1,2,1,0,*?*?*?*?*?*?*?*?*?*?*?*?*?*?*?*?*?*?*?*?*?*?,12.8,8.9,77,102323,0,-0,336,0.0,-0.0,0.0,0,0,0,0,258,10.8,10,5,9999,99999,9,999999999,0.0,999,999,99
2050,1,2,2,0,*?*?*?*?*?*?*?*?*?*?*?*?*?*?*?*?*?*?*?*?*?*?,12.7,8.5,75,102323,0,-0,336,0.0,-0.0,0.0,0,0,0,0,257,9.8,10,5,9999,99999,9,999999999,0.0,999,999,99
2050,1,2,3,0,*?*?*?*?*?*?*?*?*?*?*?*?*?*?*?*?*?*?*?*?*?*?,13.0,8.9,76,102323,0,-0,337,0.0,-0.0,0.0,0,0,0,0,255,10.3,10,5,9999,99999,9,999999999,0.0,999,999,99
2050,1,2,4,0,*?*?*?*?*?*?*?*?*?*?*?*?*?*?*?*?*?*?*?*?*?*?,13.1,9.4,78,102323,0,-0,338,0.0,-0.0,0.0,0,0,0,0,253,10.8,10,5,9999,99999,9,999999999,0.0,999,999,99
2050,1,2,5,0,*?*?*?*?*?*?*?*?*?*?*?*?*?*?*?*?*?*?*?*?*?*?,13.6,9.6,76,102323,0,-0,340,0.0,-0.0,0.0,0,0,0,0,252,10.8,10,5,9999,99999,9,999999999,0.0,999,999,99
2050,1,2,6,0,*?*?*?*?*?*?*?*?*?*?*?*?*?*?*?*?*?*?*?*?*?*?,13.5,9.6,76,102323,0,-0,339,0.0,-0.0,0.0,0,0,0,0,250,8.8,10,5,9999,99999,9,999999999,0.0,999,999,99
2050,1,2,7,0,*?*?*?*?*?*?*?*?*?*?*?*?*?*?*?*?*?*?*?*?*?*?,13.0,9.4,78,102323,0,-0,337,0.0,-0.0,0.0,0,0,0,0,245,7.7,10,5,9999,99999,9,999999999,0.0,999,999,99
2050,1,2,8,0,*?*?*?*?*?*?*?*?*?*?*?*?*?*?*?*?*?*?*?*?*?*?,12.4,9.1,80,102323,47,1419,334,0.0,0.0,0.0,0,0,0,0,240,8.8,10,5,9999,99999,9,999999999,0.0,999,999,99
2050,1,2,9,0,*?*?*?*?*?*?*?*?*?*?*?*?*?*?*?*?*?*?*?*?*?*?,13.4,9.4,76,102323,200,1412,339,24.7,0.0,24.7,2915,-0,2918,961,235,8.2,10,5,9999,99999,9,999999999,0.0,999,999,99
2050,1,2,10,0,*?*?*?*?*?*?*?*?*?*?*?*?*?*?*?*?*?*?*?*?*?*?,14.2,9.3,72,102323,311,1415,339,80.3,48.6,69.6,8812,4039,7891,1823,230,8.8,9,5,9999,99999,9,999999999,0.0,999,999,99
2050,1,2,11,0,*?*?*?*?*?*?*?*?*?*?*?*?*?*?*?*?*?*?*?*?*?*?,16.0,9.2,64,102323,371,1414,348,100.6,51.0,87.2,11039,4458,9868,2327,225,7.7,9,5,9999,99999,9,999999999,0.0,999,999,99
2050,1,2,12,0,*?*?*?*?*?*?*?*?*?*?*?*?*?*?*?*?*?*?*?*?*?*?,16.5,8.9,60,102323,376,1413,350,102.4,51.2,88.8,11243,4492,10048,2374,220,9.3,9,5,9999,99999,9,999999999,0.0,999,999,99
2050,1,2,13,0,*?*?*?*?*?*?*?*?*?*?*?*?*?*?*?*?*?*?*?*?*?*?,16.5,8.7,59,102323,327,1414,350,85.7,49.3,74.3,9409,4162,8421,1955,225,9.8,9,5,9999,99999,9,999999999,0.0,999,999,99
2050,1,2,14,0,*?*?*?*?*?*?*?*?*?*?*?*?*?*?*?*?*?*?*?*?*?*?,16.6,8.5,59,102323,226,1414,351,51.6,43.0,44.8,5727,3046,5308,949,230,8.2,9,5,9999,99999,9,999999999,0.0,999,999,99
2050,1,2,15,0,*?*?*?*?*?*?*?*?*?*?*?*?*?*?*?*?*?*?*?*?*?*?,16.2,7.4,56,102323,80,1410,353,1.4,0.0,1.4,189,-0,188,57,235,8.2,10,5,9999,99999,9,999999999,0.0,999,999,99
2050,1,2,16,0,*?*?*?*?*?*?*?*?*?*?*?*?*?*?*?*?*?*?*?*?*?*?,16.5,8.3,58,102323,0,-0,354,0.0,-0.0,0.0,0,0,0,0,240,8.2,10,5,9999,99999,9,999999999,0.0,999,999,99
2050,1,2,17,0,*?*?*?*?*?*?*?*?*?*?*?*?*?*?*?*?*?*?*?*?*?*?,16.2,8.5,60,102323,0,-0,353,0.0,-0.0,0.0,0,0,0,0,245,10.3,10,5,9999,99999,9,999999999,0.0,999,999,99
2050,1,2,18,0,*?*?*?*?*?*?*?*?*?*?*?*?*?*?*?*?*?*?*?*?*?*?,15.5,8.8,64,102323,0,-0,349,0.0,-0.0,0.0,0,0,0,0,250,11.8,10,5,9999,99999,9,999999999,0.0,999,999,99
2050,1,2,19,0,*?*?*?*?*?*?*?*?*?*?*?*?*?*?*?*?*?*?*?*?*?*?,14.9,7.7,62,102323,0,-0,347,0.0,-0.0,0.0,0,0,0,0,252,11.8,10,5,9999,99999,9,999999999,0.0,999,999,99
2050,1,2,20,0,*?*?*?*?*?*?*?*?*?*?*?*?*?*?*?*?*?*?*?*?*?*?,13.8,7.1,64,102323,0,-0,341,0.0,-0.0,0.0,0,0,0,0,253,10.3,10,5,9999,99999,9,999999999,0.0,999,999,99
2050,1,2,21,0,*?*?*?*?*?*?*?*?*?*?*?*?*?*?*?*?*?*?*?*?*?*?,15.1,7.4,60,102323,0,-0,348,0.0,-0.0,0.0,0,0,0,0,255,10.3,10,5,9999,99999,9,999999999,0.0,999,999,99
2050,1,2,22,0,*?*?*?*?*?*?*?*?*?*?*?*?*?*?*?*?*?*?*?*?*?*?,13.5,6.6,63,102323,0,-0,340,0.0,-0.0,0.0,0,0,0,0,257,10.3,10,5,9999,99999,9,999999999,1.1,999,999,99
2050,1,2,23,0,*?*?*?*?*?*?*?*?*?*?*?*?*?*?*?*?*?*?*?*?*?*?,14.3,7.3,62,102323,0,-0,344,0.0,-0.0,0.0,0,0,0,0,258,10.3,10,5,9999,99999,9,999999999,0.6,999,999,99
2050,1,2,24,0,*?*?*?*?*?*?*?*?*?*?*?*?*?*?*?*?*?*?*?*?*?*?,12.6,9.3,80,102323,0,-0,335,0.0,-0.0,0.0,0,0,0,0,260,11.8,10,5,9999,99999,9,999999999,0.0,999,999,99
2050,1,3,1,0,*?*?*?*?*?*?*?*?*?*?*?*?*?*?*?*?*?*?*?*?*?*?,15.0,9.8,71,103279,0,-0,347,0.0,-0.0,0.0,0,0,0,0,258,10.8,10,5,9999,99999,9,999999999,0.0,999,999,99
2050,1,3,2,0,*?*?*?*?*?*?*?*?*?*?*?*?*?*?*?*?*?*?*?*?*?*?,15.1,10.9,76,103279,0,-0,347,0.0,-0.0,0.0,0,0,0,0,257,9.8,10,5,9999,99999,9,999999999,0.1,999,999,99
2050,1,3,3,0,*?*?*?*?*?*?*?*?*?*?*?*?*?*?*?*?*?*?*?*?*?*?,15.4,11.5,77,103279,0,-0,348,0.0,-0.0,0.0,0,0,0,0,255,10.3,10,5,9999,99999,9,999999999,0.2,999,999,99
2050,1,3,4,0,*?*?*?*?*?*?*?*?*?*?*?*?*?*?*?*?*?*?*?*?*?*?,15.1,11.0,76,103279,0,-0,347,0.0,-0.0,0.0,0,0,0,0,253,10.8,10,5,9999,99999,9,999999999,0.0,999,999,99
2050,1,3,5,0,*?*?*?*?*?*?*?*?*?*?*?*?*?*?*?*?*?*?*?*?*?*?,15.0,10.2,73,103279,0,-0,346,0.0,-0.0,0.0,0,0,0,0,252,10.8,10,5,9999,99999,9,999999999,0.0,999,999,99
2050,1,3,6,0,*?*?*?*?*?*?*?*?*?*?*?*?*?*?*?*?*?*?*?*?*?*?,15.3,10.2,72,103279,0,-0,348,0.0,-0.0,0.0,0,0,0,0,250,8.8,10,5,9999,99999,9,999999999,2.4,999,999,99
2050,1,3,7,0,*?*?*?*?*?*?*?*?*?*?*?*?*?*?*?*?*?*?*?*?*?*?,14.9,10.2,73,103279,0,-0,346,0.0,-0.0,0.0,0,0,0,0,252,7.7,10,5,9999,99999,9,999999999,0.0,999,999,99
2050,1,3,8,0,*?*?*?*?*?*?*?*?*?*?*?*?*?*?*?*?*?*?*?*?*?*?,14.9,9.9,73,103279,47,1399,346,0.0,0.0,0.0,0,0,0,0,253,8.8,10,5,9999,99999,9,999999999,0.1,999,999,99
2050,1,3,9,0,*?*?*?*?*?*?*?*?*?*?*?*?*?*?*?*?*?*?*?*?*?*?,16.0,9.9,67,103279,201,1411,337,75.3,236.8,41.6,7941,14914,5650,738,255,8.2,6,3,9999,99999,9,999999999,0.0,999,999,99
2050,1,3,10,0,*?*?*?*?*?*?*?*?*?*?*?*?*?*?*?*?*?*?*?*?*?*?,15.2,10.4,73,103279,312,1412,337,126.6,204.5,81.4,13403,16124,9625,1557,257,8.8,7,4,9999,99999,9,999999999,0.0,999,999,99
2050,1,3,11,0,*?*?*?*?*?*?*?*?*?*?*?*?*?*?*?*?*?*?*?*?*?*?,16.1,9.9,67,103279,373,1414,345,134.2,128.2,100.4,14641,11186,11557,2209,258,7.7,8,4,9999,99999,9,999999999,0.0,999,999,99
2050,1,3,12,0,*?*?*?*?*?*?*?*?*?*?*?*?*?*?*?*?*?*?*?*?*?*?,15.8,9.9,68,103279,379,1415,343,136.8,128.7,102.4,14930,11292,11780,2256,260,9.3,8,4,9999,99999,9,999999999,0.0,999,999,99
2050,1,3,13,0,*?*?*?*?*?*?*?*?*?*?*?*?*?*?*?*?*?*?*?*?*?*?,16.3,9.4,64,103279,329,1411,345,114.9,124.1,85.9,12550,10318,9945,1870,258,9.8,8,4,9999,99999,9,999999999,0.4,999,999,99
2050,1,3,14,0,*?*?*?*?*?*?*?*?*?*?*?*?*?*?*?*?*?*?*?*?*?*?,16.2,9.6,65,103279,229,1414,341,82.5,181.8,53.0,8788,12094,6417,973,257,8.2,7,4,9999,99999,9,999999999,0.0,999,999,99
2050,1,3,15,0,*?*?*?*?*?*?*?*?*?*?*?*?*?*?*?*?*?*?*?*?*?*?,16.0,9.3,64,103279,83,1404,344,4.7,20.0,3.5,581,761,628,57,255,8.2,8,4,9999,99999,9,999999999,0.0,999,999,99
2050,1,3,16,0,*?*?*?*?*?*?*?*?*?*?*?*?*?*?*?*?*?*?*?*?*?*?,16.0,10.2,68,103279,0,-0,351,0.0,-0.0,0.0,0,0,0,0,253,8.2,10,5,9999,99999,9,999999999,0.0,999,999,99
2050,1,3,17,0,*?*?*?*?*?*?*?*?*?*?*?*?*?*?*?*?*?*?*?*?*?*?,16.0,11.0,73,103279,0,-0,351,0.0,-0.0,0.0,0,0,0,0,252,10.3,10,5,9999,99999,9,999999999,0.3,999,999,99
2050,1,3,18,0,*?*?*?*?*?*?*?*?*?*?*?*?*?*?*?*?*?*?*?*?*?*?,15.8,11.2,74,103279,0,-0,350,0.0,-0.0,0.0,0,0,0,0,250,11.8,10,5,9999,99999,9,999999999,0.2,999,999,99
2050,1,3,19,0,*?*?*?*?*?*?*?*?*?*?*?*?*?*?*?*?*?*?*?*?*?*?,16.1,12.0,76,103279,0,-0,351,0.0,-0.0,0.0,0,0,0,0,252,11.8,10,5,9999,99999,9,999999999,0.0,999,999,99
2050,1,3,20,0,*?*?*?*?*?*?*?*?*?*?*?*?*?*?*?*?*?*?*?*?*?*?,15.1,10.8,75,103279,0,-0,347,0.0,-0.0,0.0,0,0,0,0,253,10.3,10,5,9999,99999,9,999999999,0.0,999,999,99
2050,1,3,21,0,*?*?*?*?*?*?*?*?*?*?*?*?*?*?*?*?*?*?*?*?*?*?,15.2,12.0,81,103279,0,-0,347,0.0,-0.0,0.0,0,0,0,0,255,10.3,10,5,9999,99999,9,999999999,0.0,999,999,99
2050,1,3,22,0,*?*?*?*?*?*?*?*?*?*?*?*?*?*?*?*?*?*?*?*?*?*?,16.1,11.7,75,103279,0,-0,351,0.0,-0.0,0.0,0,0,0,0,257,10.3,10,5,9999,99999,9,999999999,0.1,999,999,99
2050,1,3,23,0,*?*?*?*?*?*?*?*?*?*?*?*?*?*?*?*?*?*?*?*?*?*?,14.7,11.3,80,103279,0,-0,345,0.0,-0.0,0.0,0,0,0,0,258,10.3,10,5,9999,99999,9,999999999,0.0,999,999,99
2050,1,3,24,0,*?*?*?*?*?*?*?*?*?*?*?*?*?*?*?*?*?*?*?*?*?*?,15.1,8.7,65,103279,0,-0,347,0.0,-0.0,0.0,0,0,0,0,260,11.8,10,5,9999,99999,9,999999999,0.0,999,999,99
2050,1,4,1,0,*?*?*?*?*?*?*?*?*?*?*?*?*?*?*?*?*?*?*?*?*?*?,10.4,9.8,100,103736,0,-0,325,0.0,-0.0,0.0,0,0,0,0,262,1.5,10,5,9999,99999,9,999999999,0.0,999,999,99
2050,1,4,2,0,*?*?*?*?*?*?*?*?*?*?*?*?*?*?*?*?*?*?*?*?*?*?,7.9,7.9,100,103736,0,-0,314,0.0,-0.0,0.0,0,0,0,0,263,1.5,10,5,9999,99999,9,999999999,0.0,999,999,99
2050,1,4,3,0,*?*?*?*?*?*?*?*?*?*?*?*?*?*?*?*?*?*?*?*?*?*?,8.0,8.0,100,103736,0,-0,314,0.0,-0.0,0.0,0,0,0,0,265,1.5,10,5,9999,99999,9,999999999,0.0,999,999,99
2050,1,4,4,0,*?*?*?*?*?*?*?*?*?*?*?*?*?*?*?*?*?*?*?*?*?*?,8.2,8.1,100,103736,0,-0,315,0.0,-0.0,0.0,0,0,0,0,267,1.5,10,5,9999,99999,9,999999999,0.0,999,999,99
2050,1,4,5,0,*?*?*?*?*?*?*?*?*?*?*?*?*?*?*?*?*?*?*?*?*?*?,8.3,8.3,100,103736,0,-0,316,0.0,-0.0,0.0,0,0,0,0,268,1.5,10,5,9999,99999,9,999999999,0.2,999,999,99
2050,1,4,6,0,*?*?*?*?*?*?*?*?*?*?*?*?*?*?*?*?*?*?*?*?*?*?,8.2,8.3,100,103736,0,-0,315,0.0,-0.0,0.0,0,0,0,0,270,1.5,10,5,9999,99999,9,999999999,0.0,999,999,99
2050,1,4,7,0,*?*?*?*?*?*?*?*?*?*?*?*?*?*?*?*?*?*?*?*?*?*?,10.2,10.2,100,103736,0,-0,324,0.0,-0.0,0.0,0,0,0,0,270,1.5,10,5,9999,99999,9,999999999,0.0,999,999,99
2050,1,4,8,0,*?*?*?*?*?*?*?*?*?*?*?*?*?*?*?*?*?*?*?*?*?*?,8.3,8.3,100,103736,48,1403,316,0.0,0.0,0.0,0,0,0,0,270,1.5,10,5,9999,99999,9,999999999,0.0,999,999,99
2050,1,4,9,0,*?*?*?*?*?*?*?*?*?*?*?*?*?*?*?*?*?*?*?*?*?*?,9.1,9.1,100,103736,203,1416,298,84.2,345.2,34.7,8667,23007,5322,631,270,1.5,4,2,9999,99999,9,999999999,0.0,999,999,99
2050,1,4,10,0,*?*?*?*?*?*?*?*?*?*?*?*?*?*?*?*?*?*?*?*?*?*?,11.2,10.7,100,103736,314,1413,322,107.9,122.4,80.7,11790,10001,9347,1749,270,1.5,8,4,9999,99999,9,999999999,0.0,999,999,99
2050,1,4,11,0,*?*?*?*?*?*?*?*?*?*?*?*?*?*?*?*?*?*?*?*?*?*?,10.8,9.4,100,103736,375,1414,320,135.2,128.4,101.1,14747,11226,11639,2226,270,1.5,8,4,9999,99999,9,999999999,0.0,999,999,99
2050,1,4,12,0,*?*?*?*?*?*?*?*?*?*?*?*?*?*?*?*?*?*?*?*?*?*?,10.6,9.4,100,103736,381,1412,295,206.7,530.9,63.5,21434,45423,9437,1187,270,1.5,1,0,9999,99999,9,999999999,0.0,999,999,99
2050,1,4,13,0,*?*?*?*?*?*?*?*?*?*?*?*?*?*?*?*?*?*?*?*?*?*?,11.4,10.4,100,103736,332,1411,320,137.4,208.3,88.3,14537,16934,10400,1705,268,1.5,7,4,9999,99999,9,999999999,0.0,999,999,99
2050,1,4,14,0,*?*?*?*?*?*?*?*?*?*?*?*?*?*?*?*?*?*?*?*?*?*?,11.4,9.3,100,103736,232,1412,305,105.5,409.0,38.3,10900,28999,5877,703,267,0.0,3,2,9999,99999,9,999999999,0.0,999,999,99
2050,1,4,15,0,*?*?*?*?*?*?*?*?*?*?*?*?*?*?*?*?*?*?*?*?*?*?,11.7,9.8,100,103736,87,1413,307,9.3,95.9,3.4,1022,5628,595,127,265,0.0,3,2,9999,99999,9,999999999,0.0,999,999,99
2050,1,4,16,0,*?*?*?*?*?*?*?*?*?*?*?*?*?*?*?*?*?*?*?*?*?*?,11.6,10.1,100,103736,0,-0,327,0.0,-0.0,0.0,0,0,0,0,263,0.0,9,5,9999,99999,9,999999999,0.0,999,999,99
2050,1,4,17,0,*?*?*?*?*?*?*?*?*?*?*?*?*?*?*?*?*?*?*?*?*?*?,10.9,10.7,100,103736,0,-0,327,0.0,-0.0,0.0,0,0,0,0,262,0.0,10,5,9999,99999,9,999999999,0.0,999,999,99
2050,1,4,18,0,*?*?*?*?*?*?*?*?*?*?*?*?*?*?*?*?*?*?*?*?*?*?,9.7,9.7,100,103736,0,-0,322,0.0,-0.0,0.0,0,0,0,0,260,0.0,10,5,9999,99999,9,999999999,0.0,999,999,99
2050,1,4,19,0,*?*?*?*?*?*?*?*?*?*?*?*?*?*?*?*?*?*?*?*?*?*?,10.0,9.9,100,103736,0,-0,323,0.0,-0.0,0.0,0,0,0,0,262,0.0,10,5,9999,99999,9,999999999,0.0,999,999,99
2050,1,4,20,0,*?*?*?*?*?*?*?*?*?*?*?*?*?*?*?*?*?*?*?*?*?*?,10.4,10.4,100,103736,0,-0,325,0.0,-0.0,0.0,0,0,0,0,263,0.0,10,5,9999,99999,9,999999999,0.0,999,999,99
2050,1,4,21,0,*?*?*?*?*?*?*?*?*?*?*?*?*?*?*?*?*?*?*?*?*?*?,8.1,8.1,100,103736,0,-0,315,0.0,-0.0,0.0,0,0,0,0,265,0.0,10,5,9999,99999,9,999999999,0.0,999,999,99
2050,1,4,22,0,*?*?*?*?*?*?*?*?*?*?*?*?*?*?*?*?*?*?*?*?*?*?,9.7,9.1,100,103736,0,-0,322,0.0,-0.0,0.0,0,0,0,0,267,0.0,10,5,9999,99999,9,999999999,0.0,999,999,99
2050,1,4,23,0,*?*?*?*?*?*?*?*?*?*?*?*?*?*?*?*?*?*?*?*?*?*?,9.9,9.8,100,103736,0,-0,323,0.0,-0.0,0.0,0,0,0,0,268,0.0,10,5,9999,99999,9,999999999,0.0,999,999,99
2050,1,4,24,0,*?*?*?*?*?*?*?*?*?*?*?*?*?*?*?*?*?*?*?*?*?*?,13.1,10.7,98,103736,0,-0,337,0.0,-0.0,0.0,0,0,0,0,260,1.5,10,5,9999,99999,9,999999999,0.0,999,999,99
2050,1,5,1,0,*?*?*?*?*?*?*?*?*?*?*?*?*?*?*?*?*?*?*?*?*?*?,10.4,9.4,94,103525,0,-0,325,0.0,-0.0,0.0,0,0,0,0,262,10.8,10,5,9999,99999,9,999999999,0.0,999,999,99
2050,1,5,2,0,*?*?*?*?*?*?*?*?*?*?*?*?*?*?*?*?*?*?*?*?*?*?,10.8,9.2,91,103525,0,-0,327,0.0,-0.0,0.0,0,0,0,0,253,9.8,10,5,9999,99999,9,999999999,0.0,999,999,99
2050,1,5,3,0,*?*?*?*?*?*?*?*?*?*?*?*?*?*?*?*?*?*?*?*?*?*?,11.3,9.3,87,103525,0,-0,329,0.0,-0.0,0.0,0,0,0,0,245,10.3,10,5,9999,99999,9,999999999,0.0,999,999,99
2050,1,5,4,0,*?*?*?*?*?*?*?*?*?*?*?*?*?*?*?*?*?*?*?*?*?*?,11.1,9.2,88,103525,0,-0,328,0.0,-0.0,0.0,0,0,0,0,237,10.8,10,5,9999,99999,9,999999999,0.0,999,999,99
2050,1,5,5,0,*?*?*?*?*?*?*?*?*?*?*?*?*?*?*?*?*?*?*?*?*?*?,11.1,8.5,85,103525,0,-0,328,0.0,-0.0,0.0,0,0,0,0,228,10.8,10,5,9999,99999,9,999999999,0.0,999,999,99
2050,1,5,6,0,*?*?*?*?*?*?*?*?*?*?*?*?*?*?*?*?*?*?*?*?*?*?,10.3,8.5,89,103525,0,-0,325,0.0,-0.0,0.0,0,0,0,0,220,8.8,10,5,9999,99999,9,999999999,0.1,999,999,99
2050,1,5,7,0,*?*?*?*?*?*?*?*?*?*?*?*?*?*?*?*?*?*?*?*?*?*?,10.6,9.3,92,103525,0,-0,326,0.0,-0.0,0.0,0,0,0,0,225,7.7,10,5,9999,99999,9,999999999,0.4,999,999,99
2050,1,5,8,0,*?*?*?*?*?*?*?*?*?*?*?*?*?*?*?*?*?*?*?*?*?*?,10.3,9.3,94,103525,49,1401,325,0.0,0.0,0.0,0,0,0,0,230,8.8,10,5,9999,99999,9,999999999,0.4,999,999,99
2050,1,5,9,0,*?*?*?*?*?*?*?*?*?*?*?*?*?*?*?*?*?*?*?*?*?*?,10.9,9.9,94,103525,204,1413,324,44.3,40.8,38.4,4928,2743,4582,810,235,8.2,9,5,9999,99999,9,999999999,0.5,999,999,99
2050,1,5,10,0,*?*?*?*?*?*?*?*?*?*?*?*?*?*?*?*?*?*?*?*?*?*?,10.9,10.1,95,103525,316,1414,327,47.2,0.0,47.2,5516,0,5528,1871,240,8.8,10,5,9999,99999,9,999999999,0.3,999,999,99
2050,1,5,11,0,*?*?*?*?*?*?*?*?*?*?*?*?*?*?*?*?*?*?*?*?*?*?,10.7,9.7,94,103525,377,1412,323,102.8,51.2,89.1,11283,4498,10084,2383,245,7.7,9,5,9999,99999,9,999999999,0.0,999,999,99
2050,1,5,12,0,*?*?*?*?*?*?*?*?*?*?*?*?*?*?*?*?*?*?*?*?*?*?,12.2,9.2,82,103525,384,1413,330,105.1,51.4,91.1,11535,4538,10307,2443,250,9.3,9,5,9999,99999,9,999999999,0.0,999,999,99
2050,1,5,13,0,*?*?*?*?*?*?*?*?*?*?*?*?*?*?*?*?*?*?*?*?*?*?,11.9,8.4,80,103525,336,1414,328,88.8,49.7,77.0,9743,4227,8717,2030,252,9.8,9,5,9999,99999,9,999999999,0.0,999,999,99
2050,1,5,14,0,*?*?*?*?*?*?*?*?*?*?*?*?*?*?*?*?*?*?*?*?*?*?,12.0,8.3,78,103525,236,1415,333,31.6,0.0,31.6,3711,0,3716,1233,253,8.2,10,5,9999,99999,9,999999999,0.0,999,999,99
2050,1,5,15,0,*?*?*?*?*?*?*?*?*?*?*?*?*?*?*?*?*?*?*?*?*?*?,12.4,8.0,75,103525,91,1418,335,3.4,0.0,3.4,442,-0,442,140,255,8.2,10,5,9999,99999,9,999999999,0.0,999,999,99
2050,1,5,16,0,*?*?*?*?*?*?*?*?*?*?*?*?*?*?*?*?*?*?*?*?*?*?,12.4,7.3,71,103525,0,-0,335,0.0,-0.0,0.0,0,0,0,0,257,8.2,10,5,9999,99999,9,999999999,0.0,999,999,99
2050,1,5,17,0,*?*?*?*?*?*?*?*?*?*?*?*?*?*?*?*?*?*?*?*?*?*?,11.6,8.0,79,103525,0,-0,331,0.0,-0.0,0.0,0,0,0,0,258,10.3,10,5,9999,99999,9,999999999,0.0,999,999,99
2050,1,5,18,0,*?*?*?*?*?*?*?*?*?*?*?*?*?*?*?*?*?*?*?*?*?*?,11.5,8.7,83,103525,0,-0,330,0.0,-0.0,0.0,0,0,0,0,260,11.8,10,5,9999,99999,9,999999999,0.0,999,999,99
2050,1,5,19,0,*?*?*?*?*?*?*?*?*?*?*?*?*?*?*?*?*?*?*?*?*?*?,11.3,8.5,83,103525,0,-0,329,0.0,-0.0,0.0,0,0,0,0,252,11.8,10,5,9999,99999,9,999999999,0.0,999,999,99
2050,1,5,20,0,*?*?*?*?*?*?*?*?*?*?*?*?*?*?*?*?*?*?*?*?*?*?,11.4,9.3,87,103525,0,-0,330,0.0,-0.0,0.0,0,0,0,0,243,10.3,10,5,9999,99999,9,999999999,0.0,999,999,99
2050,1,5,21,0,*?*?*?*?*?*?*?*?*?*?*?*?*?*?*?*?*?*?*?*?*?*?,10.9,8.9,88,103525,0,-0,327,0.0,-0.0,0.0,0,0,0,0,235,10.3,10,5,9999,99999,9,999999999,0.0,999,999,99
2050,1,5,22,0,*?*?*?*?*?*?*?*?*?*?*?*?*?*?*?*?*?*?*?*?*?*?,12.2,8.5,78,103525,0,-0,334,0.0,-0.0,0.0,0,0,0,0,227,10.3,10,5,9999,99999,9,999999999,0.0,999,999,99
2050,1,5,23,0,*?*?*?*?*?*?*?*?*?*?*?*?*?*?*?*?*?*?*?*?*?*?,12.2,8.4,78,103525,0,-0,334,0.0,-0.0,0.0,0,0,0,0,218,10.3,10,5,9999,99999,9,999999999,0.0,999,999,99
2050,1,5,24,0,*?*?*?*?*?*?*?*?*?*?*?*?*?*?*?*?*?*?*?*?*?*?,10.1,9.6,97,103525,0,-0,324,0.0,-0.0,0.0,0,0,0,0,270,11.8,10,5,9999,99999,9,999999999,0.0,999,999,99
2050,1,6,1,0,*?*?*?*?*?*?*?*?*?*?*?*?*?*?*?*?*?*?*?*?*?*?,12.5,9.3,80,103227,0,-0,335,0.0,-0.0,0.0,0,0,0,0,212,10.8,10,5,9999,99999,9,999999999,0.0,999,999,99
2050,1,6,2,0,*?*?*?*?*?*?*?*?*?*?*?*?*?*?*?*?*?*?*?*?*?*?,12.7,9.8,82,103227,0,-0,336,0.0,-0.0,0.0,0,0,0,0,213,9.8,10,5,9999,99999,9,999999999,0.0,999,999,99
2050,1,6,3,0,*?*?*?*?*?*?*?*?*?*?*?*?*?*?*?*?*?*?*?*?*?*?,13.0,11.0,87,103227,0,-0,337,0.0,-0.0,0.0,0,0,0,0,215,10.3,10,5,9999,99999,9,999999999,0.0,999,999,99
2050,1,6,4,0,*?*?*?*?*?*?*?*?*?*?*?*?*?*?*?*?*?*?*?*?*?*?,13.3,11.7,90,103227,0,-0,338,0.0,-0.0,0.0,0,0,0,0,217,10.8,10,5,9999,99999,9,999999999,0.0,999,999,99
2050,1,6,5,0,*?*?*?*?*?*?*?*?*?*?*?*?*?*?*?*?*?*?*?*?*?*?,14.0,12.2,89,103227,0,-0,341,0.0,-0.0,0.0,0,0,0,0,218,10.8,10,5,9999,99999,9,999999999,0.1,999,999,99
2050,1,6,6,0,*?*?*?*?*?*?*?*?*?*?*?*?*?*?*?*?*?*?*?*?*?*?,13.2,10.7,84,103227,0,-0,338,0.0,-0.0,0.0,0,0,0,0,220,8.8,10,5,9999,99999,9,999999999,0.1,999,999,99
2050,1,6,7,0,*?*?*?*?*?*?*?*?*?*?*?*?*?*?*?*?*?*?*?*?*?*?,12.1,10.3,88,103227,0,-0,333,0.0,-0.0,0.0,0,0,0,0,217,7.7,10,5,9999,99999,9,999999999,0.0,999,999,99
2050,1,6,8,0,*?*?*?*?*?*?*?*?*?*?*?*?*?*?*?*?*?*?*?*?*?*?,12.7,11.0,89,103227,51,1423,335,0.0,0.0,0.0,0,0,0,0,213,8.8,10,5,9999,99999,9,999999999,0.0,999,999,99
2050,1,6,9,0,*?*?*?*?*?*?*?*?*?*?*?*?*?*?*?*?*?*?*?*?*?*?,13.1,10.3,83,103227,206,1415,327,70.2,172.2,45.1,7360,10962,6069,807,210,8.2,7,4,9999,99999,9,999999999,0.0,999,999,99
2050,1,6,10,0,*?*?*?*?*?*?*?*?*?*?*?*?*?*?*?*?*?*?*?*?*?*?,14.3,11.0,80,103227,318,1413,324,159.1,415.8,65.6,16837,32880,8754,1181,207,8.8,4,2,9999,99999,9,999999999,0.0,999,999,99
2050,1,6,11,0,*?*?*?*?*?*?*?*?*?*?*?*?*?*?*?*?*?*?*?*?*?*?,15.2,10.4,73,103227,380,1414,327,199.3,436.0,82.1,21036,37037,10780,1503,203,7.7,4,2,9999,99999,9,999999999,0.0,999,999,99
2050,1,6,12,0,*?*?*?*?*?*?*?*?*?*?*?*?*?*?*?*?*?*?*?*?*?*?,15.7,8.8,63,103227,387,1413,331,196.5,376.6,93.3,20518,32053,12035,1731,200,9.3,5,3,9999,99999,9,999999999,0.7,999,999,99
2050,1,6,13,0,*?*?*?*?*?*?*?*?*?*?*?*?*?*?*?*?*?*?*?*?*?*?,16.2,8.1,59,103227,339,1413,336,156.2,291.6,86.2,16195,23480,11104,1595,197,9.8,6,3,9999,99999,9,999999999,1.1,999,999,99
2050,1,6,14,0,*?*?*?*?*?*?*?*?*?*?*?*?*?*?*?*?*?*?*?*?*?*?,16.1,7.7,57,103227,239,1411,344,74.5,110.8,55.7,7932,7542,6736,1025,193,8.2,8,4,9999,99999,9,999999999,0.4,999,999,99
2050,1,6,15,0,*?*?*?*?*?*?*?*?*?*?*?*?*?*?*?*?*?*?*?*?*?*?,16.1,8.8,62,103227,94,1406,348,7.2,14.4,6.3,847,518,887,97,190,8.2,9,5,9999,99999,9,999999999,0.0,999,999,99
2050,1,6,16,0,*?*?*?*?*?*?*?*?*?*?*?*?*?*?*?*?*?*?*?*?*?*?,16.1,8.9,62,103227,0,-0,352,0.0,-0.0,0.0,0,0,0,0,187,8.2,10,5,9999,99999,9,999999999,0.0,999,999,99
2050,1,6,17,0,*?*?*?*?*?*?*?*?*?*?*?*?*?*?*?*?*?*?*?*?*?*?,14.8,8.4,65,103227,0,-0,346,0.0,-0.0,0.0,0,0,0,0,183,10.3,10,5,9999,99999,9,999999999,0.0,999,999,99
2050,1,6,18,0,*?*?*?*?*?*?*?*?*?*?*?*?*?*?*?*?*?*?*?*?*?*?,13.9,8.1,68,103227,0,-0,342,0.0,-0.0,0.0,0,0,0,0,180,11.8,10,5,9999,99999,9,999999999,0.0,999,999,99
2050,1,6,19,0,*?*?*?*?*?*?*?*?*?*?*?*?*?*?*?*?*?*?*?*?*?*?,13.9,7.9,67,103227,0,-0,342,0.0,-0.0,0.0,0,0,0,0,185,11.8,10,5,9999,99999,9,999999999,0.0,999,999,99
2050,1,6,20,0,*?*?*?*?*?*?*?*?*?*?*?*?*?*?*?*?*?*?*?*?*?*?,14.7,8.3,65,103227,0,-0,345,0.0,-0.0,0.0,0,0,0,0,190,10.3,10,5,9999,99999,9,999999999,0.0,999,999,99
2050,1,6,21,0,*?*?*?*?*?*?*?*?*?*?*?*?*?*?*?*?*?*?*?*?*?*?,14.0,8.3,68,103227,0,-0,342,0.0,-0.0,0.0,0,0,0,0,195,10.3,10,5,9999,99999,9,999999999,0.0,999,999,99
2050,1,6,22,0,*?*?*?*?*?*?*?*?*?*?*?*?*?*?*?*?*?*?*?*?*?*?,13.6,8.0,68,103227,0,-0,340,0.0,-0.0,0.0,0,0,0,0,200,10.3,10,5,9999,99999,9,999999999,0.0,999,999,99
2050,1,6,23,0,*?*?*?*?*?*?*?*?*?*?*?*?*?*?*?*?*?*?*?*?*?*?,12.8,7.4,69,103227,0,-0,337,0.0,-0.0,0.0,0,0,0,0,205,10.3,10,5,9999,99999,9,999999999,0.0,999,999,99
2050,1,6,24,0,*?*?*?*?*?*?*?*?*?*?*?*?*?*?*?*?*?*?*?*?*?*?,12.1,8.8,80,103227,0,-0,333,0.0,-0.0,0.0,0,0,0,0,210,11.8,10,5,9999,99999,9,999999999,0.0,999,999,99
2050,1,7,1,0,*?*?*?*?*?*?*?*?*?*?*?*?*?*?*?*?*?*?*?*?*?*?,9.5,5.1,75,102683,0,-0,322,0.0,-0.0,0.0,0,0,0,0,205,10.8,10,5,9999,99999,9,999999999,0.0,999,999,99
2050,1,7,2,0,*?*?*?*?*?*?*?*?*?*?*?*?*?*?*?*?*?*?*?*?*?*?,7.5,3.8,78,102683,0,-0,313,0.0,-0.0,0.0,0,0,0,0,200,9.8,10,5,9999,99999,9,999999999,0.0,999,999,99
2050,1,7,3,0,*?*?*?*?*?*?*?*?*?*?*?*?*?*?*?*?*?*?*?*?*?*?,8.7,6.1,85,102683,0,-0,318,0.0,-0.0,0.0,0,0,0,0,195,10.3,10,5,9999,99999,9,999999999,0.0,999,999,99
2050,1,7,4,0,*?*?*?*?*?*?*?*?*?*?*?*?*?*?*?*?*?*?*?*?*?*?,8.0,5.3,84,102683,0,-0,315,0.0,-0.0,0.0,0,0,0,0,190,10.8,10,5,9999,99999,9,999999999,0.0,999,999,99
2050,1,7,5,0,*?*?*?*?*?*?*?*?*?*?*?*?*?*?*?*?*?*?*?*?*?*?,7.8,5.5,86,102683,0,-0,314,0.0,-0.0,0.0,0,0,0,0,185,10.8,10,5,9999,99999,9,999999999,0.0,999,999,99
2050,1,7,6,0,*?*?*?*?*?*?*?*?*?*?*?*?*?*?*?*?*?*?*?*?*?*?,7.6,5.3,87,102683,0,-0,313,0.0,-0.0,0.0,0,0,0,0,180,8.8,10,5,9999,99999,9,999999999,0.0,999,999,99
2050,1,7,7,0,*?*?*?*?*?*?*?*?*?*?*?*?*?*?*?*?*?*?*?*?*?*?,7.2,5.0,87,102683,0,-0,311,0.0,-0.0,0.0,0,0,0,0,182,7.7,10,5,9999,99999,9,999999999,0.0,999,999,99
2050,1,7,8,0,*?*?*?*?*?*?*?*?*?*?*?*?*?*?*?*?*?*?*?*?*?*?,7.0,5.1,89,102683,52,1412,311,0.0,0.0,0.0,0,0,0,0,183,8.8,10,5,9999,99999,9,999999999,0.0,999,999,99
2050,1,7,9,0,*?*?*?*?*?*?*?*?*?*?*?*?*?*?*?*?*?*?*?*?*?*?,7.8,6.6,94,102683,207,1410,298,78.9,240.8,43.6,8311,15418,5899,776,185,8.2,6,3,9999,99999,9,999999999,0.0,999,999,99
2050,1,7,10,0,*?*?*?*?*?*?*?*?*?*?*?*?*?*?*?*?*?*?*?*?*?*?,8.7,7.0,90,102683,320,1412,310,110.7,123.1,82.8,12093,10141,9583,1797,187,8.8,8,4,9999,99999,9,999999999,0.0,999,999,99
2050,1,7,11,0,*?*?*?*?*?*?*?*?*?*?*?*?*?*?*?*?*?*?*?*?*?*?,10.0,8.1,89,102683,382,1411,286,207.6,536.9,62.3,21563,46030,9299,1170,188,7.7,0,0,9999,99999,9,999999999,0.0,999,999,99
2050,1,7,12,0,*?*?*?*?*?*?*?*?*?*?*?*?*?*?*?*?*?*?*?*?*?*?,11.0,7.9,82,102683,390,1413,289,212.7,539.4,63.8,22095,46526,9509,1200,190,9.3,0,0,9999,99999,9,999999999,0.0,999,999,99
2050,1,7,13,0,*?*?*?*?*?*?*?*?*?*?*?*?*?*?*?*?*?*?*?*?*?*?,11.1,7.7,81,102683,342,1411,289,180.8,522.1,54.2,18791,43198,8203,1015,190,9.8,0,0,9999,99999,9,999999999,0.0,999,999,99
2050,1,7,14,0,*?*?*?*?*?*?*?*?*?*?*?*?*?*?*?*?*?*?*?*?*?*?,10.6,7.1,81,102683,243,1413,286,114.1,464.2,34.2,11648,35039,5498,669,190,8.2,0,0,9999,99999,9,999999999,0.0,999,999,99
2050,1,7,15,0,*?*?*?*?*?*?*?*?*?*?*?*?*?*?*?*?*?*?*?*?*?*?,10.6,10.3,99,102683,98,1408,293,17.0,170.9,5.1,1855,10338,887,182,190,8.2,0,0,9999,99999,9,999999999,0.0,999,999,99
2050,1,7,16,0,*?*?*?*?*?*?*?*?*?*?*?*?*?*?*?*?*?*?*?*?*?*?,10.6,10.2,98,102683,0,-0,319,0.0,-0.0,0.0,0,0,0,0,190,8.2,8,4,9999,99999,9,999999999,0.0,999,999,99
2050,1,7,17,0,*?*?*?*?*?*?*?*?*?*?*?*?*?*?*?*?*?*?*?*?*?*?,10.0,9.9,100,102683,0,-0,323,0.0,-0.0,0.0,0,0,0,0,190,10.3,10,5,9999,99999,9,999999999,0.0,999,999,99
2050,1,7,18,0,*?*?*?*?*?*?*?*?*?*?*?*?*?*?*?*?*?*?*?*?*?*?,9.8,9.7,100,102683,0,-0,322,0.0,-0.0,0.0,0,0,0,0,190,11.8,10,5,9999,99999,9,999999999,0.0,999,999,99
2050,1,7,19,0,*?*?*?*?*?*?*?*?*?*?*?*?*?*?*?*?*?*?*?*?*?*?,9.2,8.7,97,102683,0,-0,320,0.0,-0.0,0.0,0,0,0,0,192,11.8,10,5,9999,99999,9,999999999,0.0,999,999,99
2050,1,7,20,0,*?*?*?*?*?*?*?*?*?*?*?*?*?*?*?*?*?*?*?*?*?*?,9.3,8.5,96,102683,0,-0,320,0.0,-0.0,0.0,0,0,0,0,193,10.3,10,5,9999,99999,9,999999999,0.0,999,999,99
2050,1,7,21,0,*?*?*?*?*?*?*?*?*?*?*?*?*?*?*?*?*?*?*?*?*?*?,8.8,7.4,92,102683,0,-0,318,0.0,-0.0,0.0,0,0,0,0,195,10.3,10,5,9999,99999,9,999999999,0.0,999,999,99
2050,1,7,22,0,*?*?*?*?*?*?*?*?*?*?*?*?*?*?*?*?*?*?*?*?*?*?,8.7,7.7,94,102683,0,-0,318,0.0,-0.0,0.0,0,0,0,0,197,10.3,10,5,9999,99999,9,999999999,0.0,999,999,99
2050,1,7,23,0,*?*?*?*?*?*?*?*?*?*?*?*?*?*?*?*?*?*?*?*?*?*?,7.7,7.7,100,102683,0,-0,313,0.0,-0.0,0.0,0,0,0,0,198,10.3,10,5,9999,99999,9,999999999,0.0,999,999,99
2050,1,7,24,0,*?*?*?*?*?*?*?*?*?*?*?*?*?*?*?*?*?*?*?*?*?*?,12.0,6.2,69,102683,0,-0,333,0.0,-0.0,0.0,0,0,0,0,210,11.8,10,5,9999,99999,9,999999999,0.0,999,999,99
2050,1,8,1,0,*?*?*?*?*?*?*?*?*?*?*?*?*?*?*?*?*?*?*?*?*?*?,5.8,4.6,93,102416,0,-0,305,0.0,-0.0,0.0,0,0,0,0,200,10.8,10,5,9999,99999,9,999999999,1.0,999,999,99
2050,1,8,2,0,*?*?*?*?*?*?*?*?*?*?*?*?*?*?*?*?*?*?*?*?*?*?,5.5,3.0,85,102416,0,-0,304,0.0,-0.0,0.0,0,0,0,0,200,9.8,10,5,9999,99999,9,999999999,0.1,999,999,99
2050,1,8,3,0,*?*?*?*?*?*?*?*?*?*?*?*?*?*?*?*?*?*?*?*?*?*?,5.2,3.0,86,102416,0,-0,303,0.0,-0.0,0.0,0,0,0,0,200,10.3,10,5,9999,99999,9,999999999,0.0,999,999,99
2050,1,8,4,0,*?*?*?*?*?*?*?*?*?*?*?*?*?*?*?*?*?*?*?*?*?*?,4.8,3.6,93,102416,0,-0,301,0.0,-0.0,0.0,0,0,0,0,200,10.8,10,5,9999,99999,9,999999999,0.0,999,999,99
2050,1,8,5,0,*?*?*?*?*?*?*?*?*?*?*?*?*?*?*?*?*?*?*?*?*?*?,4.4,3.0,92,102416,0,-0,300,0.0,-0.0,0.0,0,0,0,0,200,10.8,10,5,9999,99999,9,999999999,2.5,999,999,99
2050,1,8,6,0,*?*?*?*?*?*?*?*?*?*?*?*?*?*?*?*?*?*?*?*?*?*?,4.6,3.4,93,102416,0,-0,300,0.0,-0.0,0.0,0,0,0,0,200,8.8,10,5,9999,99999,9,999999999,0.2,999,999,99
2050,1,8,7,0,*?*?*?*?*?*?*?*?*?*?*?*?*?*?*?*?*?*?*?*?*?*?,4.8,3.2,91,102416,0,-0,301,0.0,-0.0,0.0,0,0,0,0,203,7.7,10,5,9999,99999,9,999999999,0.0,999,999,99
2050,1,8,8,0,*?*?*?*?*?*?*?*?*?*?*?*?*?*?*?*?*?*?*?*?*?*?,6.1,5.0,93,102416,54,1424,307,0.0,0.0,0.0,0,0,0,0,207,8.8,10,5,9999,99999,9,999999999,0.0,999,999,99
2050,1,8,9,0,*?*?*?*?*?*?*?*?*?*?*?*?*?*?*?*?*?*?*?*?*?*?,6.1,4.8,93,102416,209,1410,302,46.1,41.4,40.0,5127,2829,4759,845,210,8.2,9,5,9999,99999,9,999999999,0.0,999,999,99
2050,1,8,10,0,*?*?*?*?*?*?*?*?*?*?*?*?*?*?*?*?*?*?*?*?*?*?,8.2,5.1,82,102416,323,1415,316,48.6,0.0,48.6,5672,0,5684,1928,213,8.8,10,5,9999,99999,9,999999999,0.0,999,999,99
2050,1,8,11,0,*?*?*?*?*?*?*?*?*?*?*?*?*?*?*?*?*?*?*?*?*?*?,8.5,5.0,79,102416,385,1412,317,60.8,0.0,60.8,7098,0,7115,2457,217,7.7,10,5,9999,99999,9,999999999,0.0,999,999,99
2050,1,8,12,0,*?*?*?*?*?*?*?*?*?*?*?*?*?*?*?*?*?*?*?*?*?*?,9.5,5.3,76,102416,393,1412,322,62.3,0.0,62.3,7281,0,7299,2526,220,9.3,10,5,9999,99999,9,999999999,0.0,999,999,99
2050,1,8,13,0,*?*?*?*?*?*?*?*?*?*?*?*?*?*?*?*?*?*?*?*?*?*?,9.3,6.4,83,102416,346,1412,321,53.1,0.0,53.1,6205,0,6219,2123,218,9.8,10,5,9999,99999,9,999999999,0.0,999,999,99
2050,1,8,14,0,*?*?*?*?*?*?*?*?*?*?*?*?*?*?*?*?*?*?*?*?*?*?,9.7,7.0,84,102416,247,1413,322,33.8,0.0,33.8,3963,0,3970,1320,217,8.2,10,5,9999,99999,9,999999999,0.0,999,999,99
2050,1,8,15,0,*?*?*?*?*?*?*?*?*?*?*?*?*?*?*?*?*?*?*?*?*?*?,9.5,7.0,85,102416,102,1407,321,5.7,0.0,5.7,716,-0,715,230,215,8.2,10,5,9999,99999,9,999999999,0.0,999,999,99
2050,1,8,16,0,*?*?*?*?*?*?*?*?*?*?*?*?*?*?*?*?*?*?*?*?*?*?,9.4,7.6,89,102416,0,-0,321,0.0,-0.0,0.0,0,0,0,0,213,8.2,10,5,9999,99999,9,999999999,0.0,999,999,99
2050,1,8,17,0,*?*?*?*?*?*?*?*?*?*?*?*?*?*?*?*?*?*?*?*?*?*?,8.9,7.7,93,102416,0,-0,319,0.0,-0.0,0.0,0,0,0,0,212,10.3,10,5,9999,99999,9,999999999,0.0,999,999,99
2050,1,8,18,0,*?*?*?*?*?*?*?*?*?*?*?*?*?*?*?*?*?*?*?*?*?*?,7.2,7.1,100,102416,0,-0,311,0.0,-0.0,0.0,0,0,0,0,210,11.8,10,5,9999,99999,9,999999999,0.0,999,999,99
2050,1,8,19,0,*?*?*?*?*?*?*?*?*?*?*?*?*?*?*?*?*?*?*?*?*?*?,8.1,7.6,97,102416,0,-0,315,0.0,-0.0,0.0,0,0,0,0,205,11.8,10,5,9999,99999,9,999999999,0.0,999,999,99
2050,1,8,20,0,*?*?*?*?*?*?*?*?*?*?*?*?*?*?*?*?*?*?*?*?*?*?,8.4,7.1,92,102416,0,-0,316,0.0,-0.0,0.0,0,0,0,0,200,10.3,10,5,9999,99999,9,999999999,0.0,999,999,99
2050,1,8,21,0,*?*?*?*?*?*?*?*?*?*?*?*?*?*?*?*?*?*?*?*?*?*?,6.1,5.9,100,102416,0,-0,306,0.0,-0.0,0.0,0,0,0,0,195,10.3,10,5,9999,99999,9,999999999,0.0,999,999,99
2050,1,8,22,0,*?*?*?*?*?*?*?*?*?*?*?*?*?*?*?*?*?*?*?*?*?*?,6.2,4.8,92,102416,0,-0,307,0.0,-0.0,0.0,0,0,0,0,190,10.3,10,5,9999,99999,9,999999999,0.0,999,999,99
2050,1,8,23,0,*?*?*?*?*?*?*?*?*?*?*?*?*?*?*?*?*?*?*?*?*?*?,6.8,5.3,91,102416,0,-0,310,0.0,-0.0,0.0,0,0,0,0,185,10.3,10,5,9999,99999,9,999999999,0.0,999,999,99
2050,1,8,24,0,*?*?*?*?*?*?*?*?*?*?*?*?*?*?*?*?*?*?*?*?*?*?,6.7,6.2,98,102416,0,-0,309,0.0,-0.0,0.0,0,0,0,0,200,11.8,10,5,9999,99999,9,999999999,0.5,999,999,99
2050,1,9,1,0,*?*?*?*?*?*?*?*?*?*?*?*?*?*?*?*?*?*?*?*?*?*?,8.3,6.1,87,102133,0,-0,316,0.0,-0.0,0.0,0,0,0,0,207,10.8,10,5,9999,99999,9,999999999,0.0,999,999,99
2050,1,9,2,0,*?*?*?*?*?*?*?*?*?*?*?*?*?*?*?*?*?*?*?*?*?*?,8.8,6.6,86,102133,0,-0,318,0.0,-0.0,0.0,0,0,0,0,233,9.8,10,5,9999,99999,9,999999999,0.0,999,999,99
2050,1,9,3,0,*?*?*?*?*?*?*?*?*?*?*?*?*?*?*?*?*?*?*?*?*?*?,9.7,6.9,82,102133,0,-0,322,0.0,-0.0,0.0,0,0,0,0,260,10.3,10,5,9999,99999,9,999999999,0.0,999,999,99
2050,1,9,4,0,*?*?*?*?*?*?*?*?*?*?*?*?*?*?*?*?*?*?*?*?*?*?,8.8,6.7,87,102133,0,-0,318,0.0,-0.0,0.0,0,0,0,0,287,10.8,10,5,9999,99999,9,999999999,0.0,999,999,99
2050,1,9,5,0,*?*?*?*?*?*?*?*?*?*?*?*?*?*?*?*?*?*?*?*?*?*?,8.3,5.8,84,102133,0,-0,316,0.0,-0.0,0.0,0,0,0,0,313,10.8,10,5,9999,99999,9,999999999,0.0,999,999,99
2050,1,9,6,0,*?*?*?*?*?*?*?*?*?*?*?*?*?*?*?*?*?*?*?*?*?*?,7.5,6.1,91,102133,0,-0,313,0.0,-0.0,0.0,0,0,0,0,340,8.8,10,5,9999,99999,9,999999999,0.0,999,999,99
2050,1,9,7,0,*?*?*?*?*?*?*?*?*?*?*?*?*?*?*?*?*?*?*?*?*?*?,8.2,7.1,93,102133,0,-0,316,0.0,-0.0,0.0,0,0,0,0,288,7.7,10,5,9999,99999,9,999999999,0.0,999,999,99
2050,1,9,8,0,*?*?*?*?*?*?*?*?*?*?*?*?*?*?*?*?*?*?*?*?*?*?,8.7,7.3,91,102133,55,1404,318,0.0,0.0,0.0,0,0,0,0,237,8.8,10,5,9999,99999,9,999999999,0.0,999,999,99
2050,1,9,9,0,*?*?*?*?*?*?*?*?*?*?*?*?*?*?*?*?*?*?*?*?*?*?,10.0,7.6,86,102133,212,1415,320,46.9,41.6,40.6,5208,2859,4834,859,185,8.2,9,5,9999,99999,9,999999999,0.0,999,999,99
2050,1,9,10,0,*?*?*?*?*?*?*?*?*?*?*?*?*?*?*?*?*?*?*?*?*?*?,10.4,7.7,84,102133,325,1412,321,85.2,49.3,73.9,9355,4152,8373,1942,133,8.8,9,5,9999,99999,9,999999999,0.0,999,999,99
2050,1,9,11,0,*?*?*?*?*?*?*?*?*?*?*?*?*?*?*?*?*?*?*?*?*?*?,12.6,10.3,86,102133,388,1411,328,141.2,129.5,105.7,15406,11462,12147,2336,82,7.7,8,4,9999,99999,9,999999999,0.0,999,999,99
2050,1,9,12,0,*?*?*?*?*?*?*?*?*?*?*?*?*?*?*?*?*?*?*?*?*?*?,13.3,10.5,83,102133,397,1414,332,145.0,130.1,108.5,15818,11603,12465,2404,30,9.3,8,4,9999,99999,9,999999999,0.0,999,999,99
2050,1,9,13,0,*?*?*?*?*?*?*?*?*?*?*?*?*?*?*?*?*?*?*?*?*?*?,13.4,10.5,83,102133,350,1413,335,93.6,50.3,81.2,10272,4326,9187,2150,30,9.8,9,5,9999,99999,9,999999999,0.0,999,999,99
2050,1,9,14,0,*?*?*?*?*?*?*?*?*?*?*?*?*?*?*?*?*?*?*?*?*?*?,13.4,10.3,82,102133,251,1413,335,60.1,45.0,52.1,6654,3354,6155,1112,30,8.2,9,5,9999,99999,9,999999999,0.0,999,999,99
2050,1,9,15,0,*?*?*?*?*?*?*?*?*?*?*?*?*?*?*?*?*?*?*?*?*?*?,13.2,9.9,81,102133,107,1418,334,11.3,20.0,9.8,1323,970,1246,203,30,8.2,9,5,9999,99999,9,999999999,0.0,999,999,99
2050,1,9,16,0,*?*?*?*?*?*?*?*?*?*?*?*?*?*?*?*?*?*?*?*?*?*?,13.2,10.2,82,102133,0,-0,338,0.0,-0.0,0.0,0,0,0,0,30,8.2,10,5,9999,99999,9,999999999,0.0,999,999,99
2050,1,9,17,0,*?*?*?*?*?*?*?*?*?*?*?*?*?*?*?*?*?*?*?*?*?*?,11.7,10.2,91,102133,0,-0,331,0.0,-0.0,0.0,0,0,0,0,30,10.3,10,5,9999,99999,9,999999999,0.0,999,999,99
2050,1,9,18,0,*?*?*?*?*?*?*?*?*?*?*?*?*?*?*?*?*?*?*?*?*?*?,11.7,9.7,88,102133,0,-0,331,0.0,-0.0,0.0,0,0,0,0,30,11.8,10,5,9999,99999,9,999999999,0.0,999,999,99
2050,1,9,19,0,*?*?*?*?*?*?*?*?*?*?*?*?*?*?*?*?*?*?*?*?*?*?,10.6,9.1,91,102133,0,-0,326,0.0,-0.0,0.0,0,0,0,0,77,11.8,10,5,9999,99999,9,999999999,0.0,999,999,99
2050,1,9,20,0,*?*?*?*?*?*?*?*?*?*?*?*?*?*?*?*?*?*?*?*?*?*?,10.0,8.4,90,102133,0,-0,323,0.0,-0.0,0.0,0,0,0,0,123,10.3,10,5,9999,99999,9,999999999,0.0,999,999,99
2050,1,9,21,0,*?*?*?*?*?*?*?*?*?*?*?*?*?*?*?*?*?*?*?*?*?*?,9.9,8.1,89,102133,0,-0,323,0.0,-0.0,0.0,0,0,0,0,170,10.3,10,5,9999,99999,9,999999999,0.0,999,999,99
2050,1,9,22,0,*?*?*?*?*?*?*?*?*?*?*?*?*?*?*?*?*?*?*?*?*?*?,10.1,8.5,90,102133,0,-0,324,0.0,-0.0,0.0,0,0,0,0,217,10.3,10,5,9999,99999,9,999999999,0.0,999,999,99
2050,1,9,23,0,*?*?*?*?*?*?*?*?*?*?*?*?*?*?*?*?*?*?*?*?*?*?,10.0,8.8,92,102133,0,-0,323,0.0,-0.0,0.0,0,0,0,0,263,10.3,10,5,9999,99999,9,999999999,0.0,999,999,99
2050,1,9,24,0,*?*?*?*?*?*?*?*?*?*?*?*?*?*?*?*?*?*?*?*?*?*?,7.5,5.8,89,102133,0,-0,313,0.0,-0.0,0.0,0,0,0,0,180,11.8,10,5,9999,99999,9,999999999,0.0,999,999,99
2050,1,10,1,0,*?*?*?*?*?*?*?*?*?*?*?*?*?*?*?*?*?*?*?*?*?*?,9.4,9.4,100,101601,0,-0,320,0.0,-0.0,0.0,0,0,0,0,312,10.8,10,5,9999,99999,9,999999999,0.0,999,999,99
2050,1,10,2,0,*?*?*?*?*?*?*?*?*?*?*?*?*?*?*?*?*?*?*?*?*?*?,9.5,9.4,100,101601,0,-0,321,0.0,-0.0,0.0,0,0,0,0,313,9.8,10,5,9999,99999,9,999999999,0.0,999,999,99
2050,1,10,3,0,*?*?*?*?*?*?*?*?*?*?*?*?*?*?*?*?*?*?*?*?*?*?,9.9,9.9,100,101601,0,-0,323,0.0,-0.0,0.0,0,0,0,0,315,10.3,10,5,9999,99999,9,999999999,0.5,999,999,99
2050,1,10,4,0,*?*?*?*?*?*?*?*?*?*?*?*?*?*?*?*?*?*?*?*?*?*?,8.9,8.9,100,101601,0,-0,318,0.0,-0.0,0.0,0,0,0,0,317,10.8,10,5,9999,99999,9,999999999,0.2,999,999,99
2050,1,10,5,0,*?*?*?*?*?*?*?*?*?*?*?*?*?*?*?*?*?*?*?*?*?*?,7.8,7.9,100,101601,0,-0,314,0.0,-0.0,0.0,0,0,0,0,318,10.8,10,5,9999,99999,9,999999999,0.0,999,999,99
2050,1,10,6,0,*?*?*?*?*?*?*?*?*?*?*?*?*?*?*?*?*?*?*?*?*?*?,8.6,8.5,100,101601,0,-0,317,0.0,-0.0,0.0,0,0,0,0,320,8.8,10,5,9999,99999,9,999999999,0.1,999,999,99
2050,1,10,7,0,*?*?*?*?*?*?*?*?*?*?*?*?*?*?*?*?*?*?*?*?*?*?,9.3,9.3,100,101601,0,-0,320,0.0,-0.0,0.0,0,0,0,0,318,7.7,10,5,9999,99999,9,999999999,0.1,999,999,99
2050,1,10,8,0,*?*?*?*?*?*?*?*?*?*?*?*?*?*?*?*?*?*?*?*?*?*?,8.8,8.8,100,101601,57,1406,318,0.0,0.0,0.0,0,0,0,0,317,8.8,10,5,9999,99999,9,999999999,0.0,999,999,99
2050,1,10,9,0,*?*?*?*?*?*?*?*?*?*?*?*?*?*?*?*?*?*?*?*?*?*?,8.2,8.1,100,101601,214,1413,312,47.6,41.8,41.3,5294,2891,4912,874,315,8.2,9,5,9999,99999,9,999999999,0.0,999,999,99
2050,1,10,10,0,*?*?*?*?*?*?*?*?*?*?*?*?*?*?*?*?*?*?*?*?*?*?,9.9,9.9,100,101601,328,1413,323,49.6,0.0,49.6,5793,0,5805,1972,313,8.8,10,5,9999,99999,9,999999999,0.3,999,999,99
2050,1,10,11,0,*?*?*?*?*?*?*?*?*?*?*?*?*?*?*?*?*?*?*?*?*?*?,12.1,10.4,98,101601,391,1411,333,62.0,0.0,62.0,7240,0,7258,2511,312,7.7,10,5,9999,99999,9,999999999,0.4,999,999,99
2050,1,10,12,0,*?*?*?*?*?*?*?*?*?*?*?*?*?*?*?*?*?*?*?*?*?*?,12.8,10.7,96,101601,400,1411,336,63.7,0.0,63.7,7442,0,7460,2588,310,9.3,10,5,9999,99999,9,999999999,0.4,999,999,99
2050,1,10,13,0,*?*?*?*?*?*?*?*?*?*?*?*?*?*?*?*?*?*?*?*?*?*?,13.2,11.1,96,101601,354,1413,338,54.7,0.0,54.7,6381,0,6396,2188,315,9.8,10,5,9999,99999,9,999999999,0.0,999,999,99
2050,1,10,14,0,*?*?*?*?*?*?*?*?*?*?*?*?*?*?*?*?*?*?*?*?*?*?,12.8,10.7,95,101601,255,1412,336,35.4,0.0,35.4,4148,0,4155,1384,320,8.2,10,5,9999,99999,9,999999999,0.0,999,999,99
2050,1,10,15,0,*?*?*?*?*?*?*?*?*?*?*?*?*?*?*?*?*?*?*?*?*?*?,12.8,10.5,95,101601,111,1414,336,7.4,0.0,7.4,911,-0,910,295,325,8.2,10,5,9999,99999,9,999999999,0.0,999,999,99
2050,1,10,16,0,*?*?*?*?*?*?*?*?*?*?*?*?*?*?*?*?*?*?*?*?*?*?,12.8,10.9,97,101601,0,-0,336,0.0,-0.0,0.0,0,0,0,0,330,8.2,10,5,9999,99999,9,999999999,0.0,999,999,99
2050,1,10,17,0,*?*?*?*?*?*?*?*?*?*?*?*?*?*?*?*?*?*?*?*?*?*?,10.7,10.2,100,101601,0,-0,326,0.0,-0.0,0.0,0,0,0,0,335,10.3,10,5,9999,99999,9,999999999,0.0,999,999,99
2050,1,10,18,0,*?*?*?*?*?*?*?*?*?*?*?*?*?*?*?*?*?*?*?*?*?*?,11.3,9.4,97,101601,0,-0,329,0.0,-0.0,0.0,0,0,0,0,340,11.8,10,5,9999,99999,9,999999999,0.0,999,999,99
2050,1,10,19,0,*?*?*?*?*?*?*?*?*?*?*?*?*?*?*?*?*?*?*?*?*?*?,10.6,9.3,100,101601,0,-0,326,0.0,-0.0,0.0,0,0,0,0,337,11.8,10,5,9999,99999,9,999999999,0.2,999,999,99
2050,1,10,20,0,*?*?*?*?*?*?*?*?*?*?*?*?*?*?*?*?*?*?*?*?*?*?,10.8,9.8,100,101601,0,-0,327,0.0,-0.0,0.0,0,0,0,0,333,10.3,10,5,9999,99999,9,999999999,0.0,999,999,99
2050,1,10,21,0,*?*?*?*?*?*?*?*?*?*?*?*?*?*?*?*?*?*?*?*?*?*?,10.1,8.9,100,101601,0,-0,324,0.0,-0.0,0.0,0,0,0,0,330,10.3,10,5,9999,99999,9,999999999,0.0,999,999,99
2050,1,10,22,0,*?*?*?*?*?*?*?*?*?*?*?*?*?*?*?*?*?*?*?*?*?*?,10.0,9.9,100,101601,0,-0,323,0.0,-0.0,0.0,0,0,0,0,327,10.3,10,5,9999,99999,9,999999999,0.0,999,999,99
2050,1,10,23,0,*?*?*?*?*?*?*?*?*?*?*?*?*?*?*?*?*?*?*?*?*?*?,10.7,10.2,100,101601,0,-0,326,0.0,-0.0,0.0,0,0,0,0,323,10.3,10,5,9999,99999,9,999999999,0.0,999,999,99
2050,1,10,24,0,*?*?*?*?*?*?*?*?*?*?*?*?*?*?*?*?*?*?*?*?*?*?,9.9,9.4,100,101601,0,-0,323,0.0,-0.0,0.0,0,0,0,0,310,11.8,10,5,9999,99999,9,999999999,0.0,999,999,99
2050,1,11,1,0,*?*?*?*?*?*?*?*?*?*?*?*?*?*?*?*?*?*?*?*?*?*?,11.7,8.8,83,101770,0,-0,331,0.0,-0.0,0.0,0,0,0,0,272,10.8,10,5,9999,99999,9,999999999,0.0,999,999,99
2050,1,11,2,0,*?*?*?*?*?*?*?*?*?*?*?*?*?*?*?*?*?*?*?*?*?*?,12.0,8.1,77,101770,0,-0,333,0.0,-0.0,0.0,0,0,0,0,223,9.8,10,5,9999,99999,9,999999999,0.0,999,999,99
2050,1,11,3,0,*?*?*?*?*?*?*?*?*?*?*?*?*?*?*?*?*?*?*?*?*?*?,11.4,7.7,78,101770,0,-0,330,0.0,-0.0,0.0,0,0,0,0,175,10.3,10,5,9999,99999,9,999999999,0.0,999,999,99
2050,1,11,4,0,*?*?*?*?*?*?*?*?*?*?*?*?*?*?*?*?*?*?*?*?*?*?,11.3,8.1,80,101770,0,-0,329,0.0,-0.0,0.0,0,0,0,0,127,10.8,10,5,9999,99999,9,999999999,0.1,999,999,99
2050,1,11,5,0,*?*?*?*?*?*?*?*?*?*?*?*?*?*?*?*?*?*?*?*?*?*?,10.8,8.0,82,101770,0,-0,327,0.0,-0.0,0.0,0,0,0,0,78,10.8,10,5,9999,99999,9,999999999,0.3,999,999,99
2050,1,11,6,0,*?*?*?*?*?*?*?*?*?*?*?*?*?*?*?*?*?*?*?*?*?*?,11.7,9.3,86,101770,0,-0,331,0.0,-0.0,0.0,0,0,0,0,30,8.8,10,5,9999,99999,9,999999999,0.4,999,999,99
2050,1,11,7,0,*?*?*?*?*?*?*?*?*?*?*?*?*?*?*?*?*?*?*?*?*?*?,11.7,10.2,90,101770,0,-0,331,0.0,-0.0,0.0,0,0,0,0,77,7.7,10,5,9999,99999,9,999999999,0.0,999,999,99
2050,1,11,8,0,*?*?*?*?*?*?*?*?*?*?*?*?*?*?*?*?*?*?*?*?*?*?,11.2,10.4,95,101770,59,1404,328,0.0,0.0,0.0,0,0,0,0,123,8.8,10,5,9999,99999,9,999999999,0.0,999,999,99
2050,1,11,9,0,*?*?*?*?*?*?*?*?*?*?*?*?*?*?*?*?*?*?*?*?*?*?,11.1,9.8,92,101770,216,1410,325,48.5,42.1,42.0,5386,2925,4997,890,170,8.2,9,5,9999,99999,9,999999999,0.0,999,999,99
2050,1,11,10,0,*?*?*?*?*?*?*?*?*?*?*?*?*?*?*?*?*?*?*?*?*?*?,12.3,10.4,88,101770,331,1413,334,50.2,0.0,50.2,5861,0,5874,1997,217,8.8,10,5,9999,99999,9,999999999,0.0,999,999,99
2050,1,11,11,0,*?*?*?*?*?*?*?*?*?*?*?*?*?*?*?*?*?*?*?*?*?*?,12.5,10.5,88,101770,395,1413,331,108.8,51.8,94.4,11946,4602,10671,2540,263,7.7,9,5,9999,99999,9,999999999,0.0,999,999,99
2050,1,11,12,0,*?*?*?*?*?*?*?*?*?*?*?*?*?*?*?*?*?*?*?*?*?*?,12.8,10.1,83,101770,404,1412,333,111.9,52.0,97.1,12288,4652,10974,2621,310,9.3,9,5,9999,99999,9,999999999,0.0,999,999,99
2050,1,11,13,0,*?*?*?*?*?*?*?*?*?*?*?*?*?*?*?*?*?*?*?*?*?*?,13.0,10.2,83,101770,358,1413,337,55.4,0.0,55.4,6475,0,6489,2223,273,9.8,10,5,9999,99999,9,999999999,0.0,999,999,99
2050,1,11,14,0,*?*?*?*?*?*?*?*?*?*?*?*?*?*?*?*?*?*?*?*?*?*?,12.6,9.7,83,101770,259,1410,335,36.3,0.0,36.3,4245,0,4252,1418,237,8.2,10,5,9999,99999,9,999999999,0.0,999,999,99
2050,1,11,15,0,*?*?*?*?*?*?*?*?*?*?*?*?*?*?*?*?*?*?*?*?*?*?,12.4,9.7,83,101770,115,1408,331,14.3,23.3,12.4,1651,1177,1552,257,200,8.2,9,5,9999,99999,9,999999999,0.0,999,999,99
2050,1,11,16,0,*?*?*?*?*?*?*?*?*?*?*?*?*?*?*?*?*?*?*?*?*?*?,12.8,11.0,89,101770,0,-0,336,0.0,-0.0,0.0,0,0,0,0,163,8.2,10,5,9999,99999,9,999999999,0.0,999,999,99
2050,1,11,17,0,*?*?*?*?*?*?*?*?*?*?*?*?*?*?*?*?*?*?*?*?*?*?,11.9,10.3,90,101770,0,-0,332,0.0,-0.0,0.0,0,0,0,0,127,10.3,10,5,9999,99999,9,999999999,0.0,999,999,99
2050,1,11,18,0,*?*?*?*?*?*?*?*?*?*?*?*?*?*?*?*?*?*?*?*?*?*?,12.2,10.9,91,101770,0,-0,333,0.0,-0.0,0.0,0,0,0,0,90,11.8,10,5,9999,99999,9,999999999,0.0,999,999,99
2050,1,11,19,0,*?*?*?*?*?*?*?*?*?*?*?*?*?*?*?*?*?*?*?*?*?*?,12.1,10.2,88,101770,0,-0,333,0.0,-0.0,0.0,0,0,0,0,88,11.8,10,5,9999,99999,9,999999999,0.0,999,999,99
2050,1,11,20,0,*?*?*?*?*?*?*?*?*?*?*?*?*?*?*?*?*?*?*?*?*?*?,11.4,10.2,92,101770,0,-0,329,0.0,-0.0,0.0,0,0,0,0,87,10.3,10,5,9999,99999,9,999999999,0.0,999,999,99
2050,1,11,21,0,*?*?*?*?*?*?*?*?*?*?*?*?*?*?*?*?*?*?*?*?*?*?,10.7,9.9,95,101770,0,-0,326,0.0,-0.0,0.0,0,0,0,0,85,10.3,10,5,9999,99999,9,999999999,0.0,999,999,99
2050,1,11,22,0,*?*?*?*?*?*?*?*?*?*?*?*?*?*?*?*?*?*?*?*?*?*?,11.2,9.8,91,101770,0,-0,329,0.0,-0.0,0.0,0,0,0,0,83,10.3,10,5,9999,99999,9,999999999,0.0,999,999,99
2050,1,11,23,0,*?*?*?*?*?*?*?*?*?*?*?*?*?*?*?*?*?*?*?*?*?*?,10.7,9.7,94,101770,0,-0,326,0.0,-0.0,0.0,0,0,0,0,82,10.3,10,5,9999,99999,9,999999999,0.0,999,999,99
2050,1,11,24,0,*?*?*?*?*?*?*?*?*?*?*?*?*?*?*?*?*?*?*?*?*?*?,11.5,9.6,88,101770,0,-0,330,0.0,-0.0,0.0,0,0,0,0,320,11.8,10,5,9999,99999,9,999999999,0.0,999,999,99
2050,1,12,1,0,*?*?*?*?*?*?*?*?*?*?*?*?*?*?*?*?*?*?*?*?*?*?,7.2,7.1,100,101286,0,-0,311,0.0,-0.0,0.0,0,0,0,0,87,10.8,10,5,9999,99999,9,999999999,0.1,999,999,99
2050,1,12,2,0,*?*?*?*?*?*?*?*?*?*?*?*?*?*?*?*?*?*?*?*?*?*?,5.9,5.9,100,101286,0,-0,306,0.0,-0.0,0.0,0,0,0,0,93,9.8,10,5,9999,99999,9,999999999,0.1,999,999,99
2050,1,12,3,0,*?*?*?*?*?*?*?*?*?*?*?*?*?*?*?*?*?*?*?*?*?*?,6.2,6.2,100,101286,0,-0,307,0.0,-0.0,0.0,0,0,0,0,100,10.3,10,5,9999,99999,9,999999999,0.0,999,999,99
2050,1,12,4,0,*?*?*?*?*?*?*?*?*?*?*?*?*?*?*?*?*?*?*?*?*?*?,5.8,5.8,100,101286,0,-0,305,0.0,-0.0,0.0,0,0,0,0,107,10.8,10,5,9999,99999,9,999999999,0.0,999,999,99
2050,1,12,5,0,*?*?*?*?*?*?*?*?*?*?*?*?*?*?*?*?*?*?*?*?*?*?,5.5,5.5,100,101286,0,-0,304,0.0,-0.0,0.0,0,0,0,0,113,10.8,10,5,9999,99999,9,999999999,0.0,999,999,99
2050,1,12,6,0,*?*?*?*?*?*?*?*?*?*?*?*?*?*?*?*?*?*?*?*?*?*?,5.9,5.6,100,101286,0,-0,306,0.0,-0.0,0.0,0,0,0,0,120,8.8,10,5,9999,99999,9,999999999,0.0,999,999,99
2050,1,12,7,0,*?*?*?*?*?*?*?*?*?*?*?*?*?*?*?*?*?*?*?*?*?*?,5.9,5.0,100,101286,0,-0,306,0.0,-0.0,0.0,0,0,0,0,113,7.7,10,5,9999,99999,9,999999999,0.0,999,999,99
2050,1,12,8,0,*?*?*?*?*?*?*?*?*?*?*?*?*?*?*?*?*?*?*?*?*?*?,5.9,5.6,100,101286,62,1421,306,0.0,0.0,0.0,0,0,0,0,107,8.8,10,5,9999,99999,9,999999999,0.0,999,999,99
2050,1,12,9,0,*?*?*?*?*?*?*?*?*?*?*?*?*?*?*?*?*?*?*?*?*?*?,5.6,5.5,100,101286,219,1411,284,91.5,309.6,43.5,9319,21143,6455,769,100,8.2,5,3,9999,99999,9,999999999,0.0,999,999,99
2050,1,12,10,0,*?*?*?*?*?*?*?*?*?*?*?*?*?*?*?*?*?*?*?*?*?*?,6.1,5.3,100,101286,334,1412,269,175.1,513.2,53.8,18177,42063,8120,1003,93,8.8,1,0,9999,99999,9,999999999,0.0,999,999,99
2050,1,12,11,0,*?*?*?*?*?*?*?*?*?*?*?*?*?*?*?*?*?*?*?*?*?*?,6.4,5.3,100,101286,398,1411,287,203.7,379.2,96.8,21258,32726,12403,1802,87,7.7,5,3,9999,99999,9,999999999,0.0,999,999,99
2050,1,12,12,0,*?*?*?*?*?*?*?*?*?*?*?*?*?*?*?*?*?*?*?*?*?*?,6.8,5.5,100,101286,408,1412,297,177.4,219.2,114.1,18771,19466,13258,2267,80,9.3,7,4,9999,99999,9,999999999,0.0,999,999,99
2050,1,12,13,0,*?*?*?*?*?*?*?*?*?*?*?*?*?*?*?*?*?*?*?*?*?*?,6.7,4.8,100,101286,362,1412,279,191.8,476.4,69.6,19662,39758,10101,1263,82,9.8,3,2,9999,99999,9,999999999,0.0,999,999,99
2050,1,12,14,0,*?*?*?*?*?*?*?*?*?*?*?*?*?*?*?*?*?*?*?*?*?*?,7.0,4.8,99,101286,264,1413,284,124.1,390.5,51.1,12673,28914,7553,913,83,8.2,4,2,9999,99999,9,999999999,0.0,999,999,99
2050,1,12,15,0,*?*?*?*?*?*?*?*?*?*?*?*?*?*?*?*?*?*?*?*?*?*?,7.1,5.0,99,101286,120,1414,307,15.9,24.8,13.7,1822,1280,1711,285,85,8.2,9,5,9999,99999,9,999999999,0.0,999,999,99
2050,1,12,16,0,*?*?*?*?*?*?*?*?*?*?*?*?*?*?*?*?*?*?*?*?*?*?,6.7,5.3,100,101286,0,-0,309,0.0,-0.0,0.0,0,0,0,0,87,8.2,10,5,9999,99999,9,999999999,0.0,999,999,99
2050,1,12,17,0,*?*?*?*?*?*?*?*?*?*?*?*?*?*?*?*?*?*?*?*?*?*?,6.6,5.8,100,101286,0,-0,309,0.0,-0.0,0.0,0,0,0,0,88,10.3,10,5,9999,99999,9,999999999,0.0,999,999,99
2050,1,12,18,0,*?*?*?*?*?*?*?*?*?*?*?*?*?*?*?*?*?*?*?*?*?*?,5.9,5.9,100,101286,0,-0,306,0.0,-0.0,0.0,0,0,0,0,90,11.8,10,5,9999,99999,9,999999999,0.0,999,999,99
2050,1,12,19,0,*?*?*?*?*?*?*?*?*?*?*?*?*?*?*?*?*?*?*?*?*?*?,6.4,6.4,100,101286,0,-0,308,0.0,-0.0,0.0,0,0,0,0,85,11.8,10,5,9999,99999,9,999999999,0.0,999,999,99
2050,1,12,20,0,*?*?*?*?*?*?*?*?*?*?*?*?*?*?*?*?*?*?*?*?*?*?,6.1,6.1,100,101286,0,-0,306,0.0,-0.0,0.0,0,0,0,0,80,10.3,10,5,9999,99999,9,999999999,0.0,999,999,99
2050,1,12,21,0,*?*?*?*?*?*?*?*?*?*?*?*?*?*?*?*?*?*?*?*?*?*?,6.1,6.1,100,101286,0,-0,306,0.0,-0.0,0.0,0,0,0,0,75,10.3,10,5,9999,99999,9,999999999,0.0,999,999,99
2050,1,12,22,0,*?*?*?*?*?*?*?*?*?*?*?*?*?*?*?*?*?*?*?*?*?*?,5.6,5.6,100,101286,0,-0,304,0.0,-0.0,0.0,0,0,0,0,70,10.3,10,5,9999,99999,9,999999999,0.0,999,999,99
2050,1,12,23,0,*?*?*?*?*?*?*?*?*?*?*?*?*?*?*?*?*?*?*?*?*?*?,5.7,5.8,100,101286,0,-0,305,0.0,-0.0,0.0,0,0,0,0,65,10.3,10,5,9999,99999,9,999999999,0.0,999,999,99
2050,1,12,24,0,*?*?*?*?*?*?*?*?*?*?*?*?*?*?*?*?*?*?*?*?*?*?,9.4,8.8,100,101286,0,-0,321,0.0,-0.0,0.0,0,0,0,0,80,11.8,10,5,9999,99999,9,999999999,0.0,999,999,99
2050,1,13,1,0,*?*?*?*?*?*?*?*?*?*?*?*?*?*?*?*?*?*?*?*?*?*?,4.5,3.9,100,101908,0,-0,300,0.0,-0.0,0.0,0,0,0,0,57,10.8,10,5,9999,99999,9,999999999,0.1,999,999,99
2050,1,13,2,0,*?*?*?*?*?*?*?*?*?*?*?*?*?*?*?*?*?*?*?*?*?*?,3.6,3.0,100,101908,0,-0,296,0.0,-0.0,0.0,0,0,0,0,53,9.8,10,5,9999,99999,9,999999999,0.0,999,999,99
2050,1,13,3,0,*?*?*?*?*?*?*?*?*?*?*?*?*?*?*?*?*?*?*?*?*?*?,3.7,3.2,100,101908,0,-0,296,0.0,-0.0,0.0,0,0,0,0,50,10.3,10,5,9999,99999,9,999999999,0.0,999,999,99
2050,1,13,4,0,*?*?*?*?*?*?*?*?*?*?*?*?*?*?*?*?*?*?*?*?*?*?,3.9,2.7,100,101908,0,-0,297,0.0,-0.0,0.0,0,0,0,0,47,10.8,10,5,9999,99999,9,999999999,0.0,999,999,99
2050,1,13,5,0,*?*?*?*?*?*?*?*?*?*?*?*?*?*?*?*?*?*?*?*?*?*?,3.7,2.9,100,101908,0,-0,297,0.0,-0.0,0.0,0,0,0,0,43,10.8,10,5,9999,99999,9,999999999,0.0,999,999,99
2050,1,13,6,0,*?*?*?*?*?*?*?*?*?*?*?*?*?*?*?*?*?*?*?*?*?*?,3.4,3.2,100,101908,0,-0,295,0.0,-0.0,0.0,0,0,0,0,40,8.8,10,5,9999,99999,9,999999999,0.0,999,999,99
2050,1,13,7,0,*?*?*?*?*?*?*?*?*?*?*?*?*?*?*?*?*?*?*?*?*?*?,3.2,3.2,100,101908,0,-0,294,0.0,-0.0,0.0,0,0,0,0,37,7.7,10,5,9999,99999,9,999999999,0.0,999,999,99
2050,1,13,8,0,*?*?*?*?*?*?*?*?*?*?*?*?*?*?*?*?*?*?*?*?*?*?,3.7,3.8,100,101908,64,1411,270,0.0,0.0,0.0,0,0,0,0,33,8.8,4,2,9999,99999,9,999999999,0.0,999,999,99
2050,1,13,9,0,*?*?*?*?*?*?*?*?*?*?*?*?*?*?*?*?*?*?*?*?*?*?,4.2,4.3,100,101908,222,1412,255,100.0,445.4,30.0,10260,32693,4864,601,30,8.2,0,0,9999,99999,9,999999999,0.0,999,999,99
2050,1,13,10,0,*?*?*?*?*?*?*?*?*?*?*?*?*?*?*?*?*?*?*?*?*?*?,4.0,3.9,100,101908,337,1411,254,177.4,520.0,53.2,18441,42807,8063,996,27,8.8,0,0,9999,99999,9,999999999,0.0,999,999,99
2050,1,13,11,0,*?*?*?*?*?*?*?*?*?*?*?*?*?*?*?*?*?*?*?*?*?*?,5.1,3.6,100,101908,402,1412,257,220.9,543.1,66.3,22946,47287,9839,1248,23,7.7,0,0,9999,99999,9,999999999,0.0,999,999,99
2050,1,13,12,0,*?*?*?*?*?*?*?*?*?*?*?*?*?*?*?*?*?*?*?*?*?*?,5.3,3.8,100,101908,412,1412,263,227.6,540.4,69.9,23593,47335,10294,1312,20,9.3,1,0,9999,99999,9,999999999,0.0,999,999,99
2050,1,13,13,0,*?*?*?*?*?*?*?*?*?*?*?*?*?*?*?*?*?*?*?*?*?*?,5.0,2.9,100,101908,366,1410,284,172.4,297.6,95.1,18306,25298,11198,1843,72,9.8,6,3,9999,99999,9,999999999,0.0,999,999,99
2050,1,13,14,0,*?*?*?*?*?*?*?*?*?*?*?*?*?*?*?*?*?*?*?*?*?*?,5.4,4.1,100,101908,268,1410,268,130.8,462.4,42.9,13551,34886,6569,793,123,8.2,2,1,9999,99999,9,999999999,0.0,999,999,99
2050,1,13,15,0,*?*?*?*?*?*?*?*?*?*?*?*?*?*?*?*?*?*?*?*?*?*?,4.9,3.8,100,101908,125,1417,266,34.5,263.0,11.3,3698,16901,1905,332,175,8.2,2,1,9999,99999,9,999999999,0.0,999,999,99
2050,1,13,16,0,*?*?*?*?*?*?*?*?*?*?*?*?*?*?*?*?*?*?*?*?*?*?,5.1,2.7,98,101908,0,-0,298,0.0,-0.0,0.0,0,0,0,0,227,8.2,9,5,9999,99999,9,999999999,0.0,999,999,99
2050,1,13,17,0,*?*?*?*?*?*?*?*?*?*?*?*?*?*?*?*?*?*?*?*?*?*?,4.7,4.6,100,101908,0,-0,301,0.0,-0.0,0.0,0,0,0,0,278,10.3,10,5,9999,99999,9,999999999,0.0,999,999,99
2050,1,13,18,0,*?*?*?*?*?*?*?*?*?*?*?*?*?*?*?*?*?*?*?*?*?*?,5.0,4.5,100,101908,0,-0,302,0.0,-0.0,0.0,0,0,0,0,330,11.8,10,5,9999,99999,9,999999999,0.0,999,999,99
2050,1,13,19,0,*?*?*?*?*?*?*?*?*?*?*?*?*?*?*?*?*?*?*?*?*?*?,4.9,4.8,100,101908,0,-0,301,0.0,-0.0,0.0,0,0,0,0,330,11.8,10,5,9999,99999,9,999999999,0.0,999,999,99
2050,1,13,20,0,*?*?*?*?*?*?*?*?*?*?*?*?*?*?*?*?*?*?*?*?*?*?,3.4,3.4,100,101908,0,-0,295,0.0,-0.0,0.0,0,0,0,0,330,10.3,10,5,9999,99999,9,999999999,0.0,999,999,99
2050,1,13,21,0,*?*?*?*?*?*?*?*?*?*?*?*?*?*?*?*?*?*?*?*?*?*?,4.8,4.8,100,101908,0,-0,301,0.0,-0.0,0.0,0,0,0,0,330,10.3,10,5,9999,99999,9,999999999,0.0,999,999,99
2050,1,13,22,0,*?*?*?*?*?*?*?*?*?*?*?*?*?*?*?*?*?*?*?*?*?*?,3.6,3.6,100,101908,0,-0,296,0.0,-0.0,0.0,0,0,0,0,330,10.3,10,5,9999,99999,9,999999999,0.0,999,999,99
2050,1,13,23,0,*?*?*?*?*?*?*?*?*?*?*?*?*?*?*?*?*?*?*?*?*?*?,4.2,4.1,100,101908,0,-0,298,0.0,-0.0,0.0,0,0,0,0,330,10.3,10,5,9999,99999,9,999999999,0.0,999,999,99
2050,1,13,24,0,*?*?*?*?*?*?*?*?*?*?*?*?*?*?*?*?*?*?*?*?*?*?,5.9,4.8,100,101908,0,-0,306,0.0,-0.0,0.0,0,0,0,0,60,11.8,10,5,9999,99999,9,999999999,0.0,999,999,99
2050,1,14,1,0,*?*?*?*?*?*?*?*?*?*?*?*?*?*?*?*?*?*?*?*?*?*?,5.7,5.6,100,101159,0,-0,305,0.0,-0.0,0.0,0,0,0,0,308,10.8,10,5,9999,99999,9,999999999,0.0,999,999,99
2050,1,14,2,0,*?*?*?*?*?*?*?*?*?*?*?*?*?*?*?*?*?*?*?*?*?*?,6.3,6.2,100,101159,0,-0,307,0.0,-0.0,0.0,0,0,0,0,287,9.8,10,5,9999,99999,9,999999999,0.0,999,999,99
2050,1,14,3,0,*?*?*?*?*?*?*?*?*?*?*?*?*?*?*?*?*?*?*?*?*?*?,5.6,5.6,100,101159,0,-0,304,0.0,-0.0,0.0,0,0,0,0,265,10.3,10,5,9999,99999,9,999999999,0.0,999,999,99
2050,1,14,4,0,*?*?*?*?*?*?*?*?*?*?*?*?*?*?*?*?*?*?*?*?*?*?,6.0,5.9,100,101159,0,-0,306,0.0,-0.0,0.0,0,0,0,0,243,10.8,10,5,9999,99999,9,999999999,0.0,999,999,99
2050,1,14,5,0,*?*?*?*?*?*?*?*?*?*?*?*?*?*?*?*?*?*?*?*?*?*?,4.9,4.8,100,101159,0,-0,301,0.0,-0.0,0.0,0,0,0,0,222,10.8,10,5,9999,99999,9,999999999,0.0,999,999,99
2050,1,14,6,0,*?*?*?*?*?*?*?*?*?*?*?*?*?*?*?*?*?*?*?*?*?*?,5.3,5.3,100,101159,0,-0,303,0.0,-0.0,0.0,0,0,0,0,200,8.8,10,5,9999,99999,9,999999999,0.0,999,999,99
2050,1,14,7,0,*?*?*?*?*?*?*?*?*?*?*?*?*?*?*?*?*?*?*?*?*?*?,4.5,4.5,100,101159,0,-0,300,0.0,-0.0,0.0,0,0,0,0,198,7.7,10,5,9999,99999,9,999999999,0.0,999,999,99
2050,1,14,8,0,*?*?*?*?*?*?*?*?*?*?*?*?*?*?*?*?*?*?*?*?*?*?,3.6,3.6,100,101159,67,1419,296,0.0,0.0,0.0,0,0,0,0,197,8.8,10,5,9999,99999,9,999999999,0.0,999,999,99
2050,1,14,9,0,*?*?*?*?*?*?*?*?*?*?*?*?*?*?*?*?*?*?*?*?*?*?,6.6,6.7,100,101159,225,1412,305,51.4,42.9,44.6,5704,3038,5287,945,195,8.2,9,5,9999,99999,9,999999999,0.0,999,999,99
2050,1,14,10,0,*?*?*?*?*?*?*?*?*?*?*?*?*?*?*?*?*?*?*?*?*?*?,9.5,9.6,100,101159,341,1413,314,120.0,125.3,89.8,13101,10580,10365,1958,193,8.8,8,4,9999,99999,9,999999999,0.0,999,999,99
2050,1,14,11,0,*?*?*?*?*?*?*?*?*?*?*?*?*?*?*?*?*?*?*?*?*?*?,10.0,9.8,100,101159,406,1412,320,112.6,52.1,97.6,12361,4663,11039,2638,192,7.7,9,5,9999,99999,9,999999999,0.0,999,999,99
2050,1,14,12,0,*?*?*?*?*?*?*?*?*?*?*?*?*?*?*?*?*?*?*?*?*?*?,12.0,9.6,100,101159,416,1411,325,153.8,131.5,115.1,16774,11915,13200,2564,190,9.3,8,4,9999,99999,9,999999999,0.0,999,999,99
2050,1,14,13,0,*?*?*?*?*?*?*?*?*?*?*?*?*?*?*?*?*?*?*?*?*?*?,12.1,9.2,100,101159,371,1412,326,133.5,128.1,99.9,14568,11160,11501,2197,203,9.8,8,4,9999,99999,9,999999999,0.0,999,999,99
2050,1,14,14,0,*?*?*?*?*?*?*?*?*?*?*?*?*?*?*?*?*?*?*?*?*?*?,11.7,8.3,100,101159,273,1412,324,89.7,116.8,67.1,9821,9008,7810,1439,217,8.2,8,4,9999,99999,9,999999999,0.0,999,999,99
2050,1,14,15,0,*?*?*?*?*?*?*?*?*?*?*?*?*?*?*?*?*?*?*?*?*?*?,11.8,6.1,99,101159,129,1408,328,19.1,27.7,16.5,2175,1483,2039,343,230,8.2,9,5,9999,99999,9,999999999,0.0,999,999,99
2050,1,14,16,0,*?*?*?*?*?*?*?*?*?*?*?*?*?*?*?*?*?*?*?*?*?*?,12.0,6.4,100,101159,0,-0,333,0.0,-0.0,0.0,0,0,0,0,243,8.2,10,5,9999,99999,9,999999999,0.0,999,999,99
2050,1,14,17,0,*?*?*?*?*?*?*?*?*?*?*?*?*?*?*?*?*?*?*?*?*?*?,10.8,5.3,99,101159,0,-0,328,0.0,-0.0,0.0,0,0,0,0,257,10.3,10,5,9999,99999,9,999999999,1.3,999,999,99
2050,1,14,18,0,*?*?*?*?*?*?*?*?*?*?*?*?*?*?*?*?*?*?*?*?*?*?,8.3,3.8,100,101159,0,-0,317,0.0,-0.0,0.0,0,0,0,0,270,11.8,10,5,9999,99999,9,999999999,1.3,999,999,99
2050,1,14,19,0,*?*?*?*?*?*?*?*?*?*?*?*?*?*?*?*?*?*?*?*?*?*?,7.5,5.0,100,101159,0,-0,313,0.0,-0.0,0.0,0,0,0,0,273,11.8,10,5,9999,99999,9,999999999,1.3,999,999,99
2050,1,14,20,0,*?*?*?*?*?*?*?*?*?*?*?*?*?*?*?*?*?*?*?*?*?*?,7.0,4.1,100,101159,0,-0,311,0.0,-0.0,0.0,0,0,0,0,277,10.3,10,5,9999,99999,9,999999999,0.7,999,999,99
2050,1,14,21,0,*?*?*?*?*?*?*?*?*?*?*?*?*?*?*?*?*?*?*?*?*?*?,7.3,4.3,100,101159,0,-0,312,0.0,-0.0,0.0,0,0,0,0,280,10.3,10,5,9999,99999,9,999999999,0.0,999,999,99
2050,1,14,22,0,*?*?*?*?*?*?*?*?*?*?*?*?*?*?*?*?*?*?*?*?*?*?,6.1,4.1,100,101159,0,-0,307,0.0,-0.0,0.0,0,0,0,0,283,10.3,10,5,9999,99999,9,999999999,0.0,999,999,99
2050,1,14,23,0,*?*?*?*?*?*?*?*?*?*?*?*?*?*?*?*?*?*?*?*?*?*?,6.5,5.1,100,101159,0,-0,308,0.0,-0.0,0.0,0,0,0,0,287,10.3,10,5,9999,99999,9,999999999,0.1,999,999,99
2050,1,14,24,0,*?*?*?*?*?*?*?*?*?*?*?*?*?*?*?*?*?*?*?*?*?*?,4.8,4.8,100,101159,0,-0,301,0.0,-0.0,0.0,0,0,0,0,330,11.8,10,5,9999,99999,9,999999999,0.0,999,999,99
2050,1,15,1,0,*?*?*?*?*?*?*?*?*?*?*?*?*?*?*?*?*?*?*?*?*?*?,6.1,2.1,75,100935,0,-0,307,0.0,-0.0,0.0,0,0,0,0,300,10.8,10,5,9999,99999,9,999999999,0.1,999,999,99
2050,1,15,2,0,*?*?*?*?*?*?*?*?*?*?*?*?*?*?*?*?*?*?*?*?*?*?,5.2,0.4,71,100935,0,-0,303,0.0,-0.0,0.0,0,0,0,0,310,9.8,10,5,9999,99999,9,999999999,0.1,999,999,99
2050,1,15,3,0,*?*?*?*?*?*?*?*?*?*?*?*?*?*?*?*?*?*?*?*?*?*?,5.6,0.8,71,100935,0,-0,305,0.0,-0.0,0.0,0,0,0,0,320,10.3,10,5,9999,99999,9,999999999,0.0,999,999,99
2050,1,15,4,0,*?*?*?*?*?*?*?*?*?*?*?*?*?*?*?*?*?*?*?*?*?*?,6.0,0.8,69,100935,0,-0,307,0.0,-0.0,0.0,0,0,0,0,330,10.8,10,5,9999,99999,9,999999999,0.0,999,999,99
2050,1,15,5,0,*?*?*?*?*?*?*?*?*?*?*?*?*?*?*?*?*?*?*?*?*?*?,5.6,0.8,72,100935,0,-0,305,0.0,-0.0,0.0,0,0,0,0,340,10.8,10,5,9999,99999,9,999999999,0.0,999,999,99
2050,1,15,6,0,*?*?*?*?*?*?*?*?*?*?*?*?*?*?*?*?*?*?*?*?*?*?,7.2,3.2,76,100935,0,-0,312,0.0,-0.0,0.0,0,0,0,0,350,8.8,10,5,9999,99999,9,999999999,0.0,999,999,99
2050,1,15,7,0,*?*?*?*?*?*?*?*?*?*?*?*?*?*?*?*?*?*?*?*?*?*?,5.5,2.9,83,100935,0,-0,304,0.0,-0.0,0.0,0,0,0,0,350,7.7,10,5,9999,99999,9,999999999,0.1,999,999,99
2050,1,15,8,0,*?*?*?*?*?*?*?*?*?*?*?*?*?*?*?*?*?*?*?*?*?*?,7.0,4.5,84,100935,69,1403,311,0.0,0.0,0.0,0,0,0,0,350,8.8,10,5,9999,99999,9,999999999,0.1,999,999,99
2050,1,15,9,0,*?*?*?*?*?*?*?*?*?*?*?*?*?*?*?*?*?*?*?*?*?*?,6.0,3.4,84,100935,228,1411,297,69.6,108.5,52.0,7419,7207,6305,952,350,8.2,8,4,9999,99999,9,999999999,0.0,999,999,99
2050,1,15,10,0,*?*?*?*?*?*?*?*?*?*?*?*?*?*?*?*?*?*?*?*?*?*?,7.8,5.3,84,100935,344,1411,297,159.4,292.8,88.0,16509,23869,11257,1631,350,8.8,6,3,9999,99999,9,999999999,0.0,999,999,99
2050,1,15,11,0,*?*?*?*?*?*?*?*?*?*?*?*?*?*?*?*?*?*?*?*?*?*?,9.3,6.6,83,100935,410,1412,279,226.3,545.5,67.9,23502,47757,10056,1280,350,7.7,0,0,9999,99999,9,999999999,0.1,999,999,99
2050,1,15,12,0,*?*?*?*?*?*?*?*?*?*?*?*?*?*?*?*?*?*?*?*?*?*?,9.8,5.9,77,100935,421,1413,280,233.4,548.5,70.0,24246,48376,10344,1322,350,9.3,0,0,9999,99999,9,999999999,0.1,999,999,99
2050,1,15,13,0,*?*?*?*?*?*?*?*?*?*?*?*?*?*?*?*?*?*?*?*?*?*?,9.7,4.5,70,100935,376,1413,277,203.2,534.7,61.0,21106,45594,9121,1144,347,9.8,0,0,9999,99999,9,999999999,0.0,999,999,99
2050,1,15,14,0,*?*?*?*?*?*?*?*?*?*?*?*?*?*?*?*?*?*?*?*?*?*?,9.9,4.1,67,100935,278,1412,277,137.6,489.3,41.3,14340,37585,6398,773,343,8.2,0,0,9999,99999,9,999999999,0.0,999,999,99
2050,1,15,15,0,*?*?*?*?*?*?*?*?*?*?*?*?*?*?*?*?*?*?*?*?*?*?,9.8,3.4,64,100935,134,1409,275,41.2,302.9,12.3,4404,19890,2070,356,340,8.2,0,0,9999,99999,9,999999999,0.0,999,999,99
2050,1,15,16,0,*?*?*?*?*?*?*?*?*?*?*?*?*?*?*?*?*?*?*?*?*?*?,9.0,4.6,74,100935,0,-0,311,0.0,-0.0,0.0,0,0,0,0,337,8.2,8,4,9999,99999,9,999999999,0.0,999,999,99
2050,1,15,17,0,*?*?*?*?*?*?*?*?*?*?*?*?*?*?*?*?*?*?*?*?*?*?,9.7,5.5,75,100935,0,-0,323,0.0,-0.0,0.0,0,0,0,0,333,10.3,10,5,9999,99999,9,999999999,0.0,999,999,99
2050,1,15,18,0,*?*?*?*?*?*?*?*?*?*?*?*?*?*?*?*?*?*?*?*?*?*?,8.4,5.3,81,100935,0,-0,317,0.0,-0.0,0.0,0,0,0,0,330,11.8,10,5,9999,99999,9,999999999,0.0,999,999,99
2050,1,15,19,0,*?*?*?*?*?*?*?*?*?*?*?*?*?*?*?*?*?*?*?*?*?*?,7.8,6.4,90,100935,0,-0,314,0.0,-0.0,0.0,0,0,0,0,280,11.8,10,5,9999,99999,9,999999999,0.0,999,999,99
2050,1,15,20,0,*?*?*?*?*?*?*?*?*?*?*?*?*?*?*?*?*?*?*?*?*?*?,7.9,6.9,92,100935,0,-0,314,0.0,-0.0,0.0,0,0,0,0,230,10.3,10,5,9999,99999,9,999999999,0.0,999,999,99
2050,1,15,21,0,*?*?*?*?*?*?*?*?*?*?*?*?*?*?*?*?*?*?*?*?*?*?,7.1,5.8,91,100935,0,-0,311,0.0,-0.0,0.0,0,0,0,0,180,10.3,10,5,9999,99999,9,999999999,0.0,999,999,99
2050,1,15,22,0,*?*?*?*?*?*?*?*?*?*?*?*?*?*?*?*?*?*?*?*?*?*?,5.9,5.3,96,100935,0,-0,306,0.0,-0.0,0.0,0,0,0,0,130,10.3,10,5,9999,99999,9,999999999,0.0,999,999,99
2050,1,15,23,0,*?*?*?*?*?*?*?*?*?*?*?*?*?*?*?*?*?*?*?*?*?*?,6.1,4.6,90,100935,0,-0,307,0.0,-0.0,0.0,0,0,0,0,80,10.3,10,5,9999,99999,9,999999999,0.0,999,999,99
2050,1,15,24,0,*?*?*?*?*?*?*?*?*?*?*?*?*?*?*?*?*?*?*?*?*?*?,6.9,3.6,80,100935,0,-0,310,0.0,-0.0,0.0,0,0,0,0,290,11.8,10,5,9999,99999,9,999999999,0.1,999,999,99
2050,1,16,1,0,*?*?*?*?*?*?*?*?*?*?*?*?*?*?*?*?*?*?*?*?*?*?,6.1,6.1,100,101342,0,-0,306,0.0,-0.0,0.0,0,0,0,0,35,10.8,10,5,9999,99999,9,999999999,0.1,999,999,99
2050,1,16,2,0,*?*?*?*?*?*?*?*?*?*?*?*?*?*?*?*?*?*?*?*?*?*?,6.1,6.1,100,101342,0,-0,306,0.0,-0.0,0.0,0,0,0,0,40,9.8,10,5,9999,99999,9,999999999,0.0,999,999,99
2050,1,16,3,0,*?*?*?*?*?*?*?*?*?*?*?*?*?*?*?*?*?*?*?*?*?*?,5.9,5.9,100,101342,0,-0,306,0.0,-0.0,0.0,0,0,0,0,45,10.3,10,5,9999,99999,9,999999999,0.0,999,999,99
2050,1,16,4,0,*?*?*?*?*?*?*?*?*?*?*?*?*?*?*?*?*?*?*?*?*?*?,5.5,5.5,100,101342,0,-0,304,0.0,-0.0,0.0,0,0,0,0,50,10.8,10,5,9999,99999,9,999999999,0.0,999,999,99
2050,1,16,5,0,*?*?*?*?*?*?*?*?*?*?*?*?*?*?*?*?*?*?*?*?*?*?,4.9,4.8,99,101342,0,-0,301,0.0,-0.0,0.0,0,0,0,0,55,10.8,10,5,9999,99999,9,999999999,0.0,999,999,99
2050,1,16,6,0,*?*?*?*?*?*?*?*?*?*?*?*?*?*?*?*?*?*?*?*?*?*?,4.3,3.6,95,101342,0,-0,299,0.0,-0.0,0.0,0,0,0,0,60,8.8,10,5,9999,99999,9,999999999,0.0,999,999,99
2050,1,16,7,0,*?*?*?*?*?*?*?*?*?*?*?*?*?*?*?*?*?*?*?*?*?*?,3.6,2.5,93,101342,0,-0,296,0.0,-0.0,0.0,0,0,0,0,53,7.7,10,5,9999,99999,9,999999999,0.0,999,999,99
2050,1,16,8,0,*?*?*?*?*?*?*?*?*?*?*?*?*?*?*?*?*?*?*?*?*?*?,4.6,2.7,88,101342,72,1404,300,0.0,0.0,0.0,0,0,0,0,47,8.8,10,5,9999,99999,9,999999999,0.0,999,999,99
2050,1,16,9,0,*?*?*?*?*?*?*?*?*?*?*?*?*?*?*?*?*?*?*?*?*?*?,5.5,2.5,80,101342,232,1415,295,71.1,109.2,53.2,7580,7315,6440,974,40,8.2,8,4,9999,99999,9,999999999,0.1,999,999,99
2050,1,16,10,0,*?*?*?*?*?*?*?*?*?*?*?*?*?*?*?*?*?*?*?*?*?*?,7.9,3.6,74,101342,348,1411,305,123.3,126.0,92.2,13467,10691,10661,2017,33,8.8,8,4,9999,99999,9,999999999,0.6,999,999,99
2050,1,16,11,0,*?*?*?*?*?*?*?*?*?*?*?*?*?*?*?*?*?*?*?*?*?*?,10.3,5.9,75,101342,414,1411,317,152.9,131.4,114.4,16677,11864,13133,2548,27,7.7,8,4,9999,99999,9,999999999,0.3,999,999,99
2050,1,16,12,0,*?*?*?*?*?*?*?*?*?*?*?*?*?*?*?*?*?*?*?*?*?*?,11.8,5.1,64,101342,425,1411,328,119.1,52.6,103.3,13078,4760,11675,2811,20,9.3,9,5,9999,99999,9,999999999,0.1,999,999,99
2050,1,16,13,0,*?*?*?*?*?*?*?*?*?*?*?*?*?*?*?*?*?*?*?*?*?*?,12.2,3.9,57,101342,380,1410,330,104.0,51.3,90.2,11412,4519,10197,2413,75,9.8,9,5,9999,99999,9,999999999,0.0,999,999,99
2050,1,16,14,0,*?*?*?*?*?*?*?*?*?*?*?*?*?*?*?*?*?*?*?*?*?*?,12.3,3.0,53,101342,283,1412,330,71.0,47.1,61.6,7837,3702,7230,1323,130,8.2,9,5,9999,99999,9,999999999,0.0,999,999,99
2050,1,16,15,0,*?*?*?*?*?*?*?*?*?*?*?*?*?*?*?*?*?*?*?*?*?*?,12.2,4.5,59,101342,139,1409,330,22.4,30.2,19.5,2545,1683,2381,405,185,8.2,9,5,9999,99999,9,999999999,0.0,999,999,99
2050,1,16,16,0,*?*?*?*?*?*?*?*?*?*?*?*?*?*?*?*?*?*?*?*?*?*?,12.2,5.5,64,101342,0,-0,334,0.0,-0.0,0.0,0,0,0,0,240,8.2,10,5,9999,99999,9,999999999,0.0,999,999,99
2050,1,16,17,0,*?*?*?*?*?*?*?*?*?*?*?*?*?*?*?*?*?*?*?*?*?*?,10.3,5.6,73,101342,0,-0,325,0.0,-0.0,0.0,0,0,0,0,295,10.3,10,5,9999,99999,9,999999999,0.0,999,999,99
2050,1,16,18,0,*?*?*?*?*?*?*?*?*?*?*?*?*?*?*?*?*?*?*?*?*?*?,9.5,5.1,74,101342,0,-0,322,0.0,-0.0,0.0,0,0,0,0,350,11.8,10,5,9999,99999,9,999999999,0.0,999,999,99
2050,1,16,19,0,*?*?*?*?*?*?*?*?*?*?*?*?*?*?*?*?*?*?*?*?*?*?,8.8,5.5,80,101342,0,-0,319,0.0,-0.0,0.0,0,0,0,0,347,11.8,10,5,9999,99999,9,999999999,0.0,999,999,99
2050,1,16,20,0,*?*?*?*?*?*?*?*?*?*?*?*?*?*?*?*?*?*?*?*?*?*?,7.7,4.8,82,101342,0,-0,314,0.0,-0.0,0.0,0,0,0,0,343,10.3,10,5,9999,99999,9,999999999,0.0,999,999,99
2050,1,16,21,0,*?*?*?*?*?*?*?*?*?*?*?*?*?*?*?*?*?*?*?*?*?*?,7.8,4.1,78,101342,0,-0,314,0.0,-0.0,0.0,0,0,0,0,340,10.3,10,5,9999,99999,9,999999999,0.0,999,999,99
2050,1,16,22,0,*?*?*?*?*?*?*?*?*?*?*?*?*?*?*?*?*?*?*?*?*?*?,7.0,3.9,81,101342,0,-0,311,0.0,-0.0,0.0,0,0,0,0,337,10.3,10,5,9999,99999,9,999999999,0.0,999,999,99
2050,1,16,23,0,*?*?*?*?*?*?*?*?*?*?*?*?*?*?*?*?*?*?*?*?*?*?,6.9,3.8,80,101342,0,-0,310,0.0,-0.0,0.0,0,0,0,0,333,10.3,10,5,9999,99999,9,999999999,0.0,999,999,99
2050,1,16,24,0,*?*?*?*?*?*?*?*?*?*?*?*?*?*?*?*?*?*?*?*?*?*?,6.4,5.5,94,101342,0,-0,308,0.0,-0.0,0.0,0,0,0,0,30,11.8,10,5,9999,99999,9,999999999,0.5,999,999,99
2050,1,17,1,0,*?*?*?*?*?*?*?*?*?*?*?*?*?*?*?*?*?*?*?*?*?*?,7.2,3.6,82,101742,0,-0,312,0.0,-0.0,0.0,0,0,0,0,278,10.8,10,5,9999,99999,9,999999999,0.0,999,999,99
2050,1,17,2,0,*?*?*?*?*?*?*?*?*?*?*?*?*?*?*?*?*?*?*?*?*?*?,7.2,3.6,81,101742,0,-0,312,0.0,-0.0,0.0,0,0,0,0,227,9.8,10,5,9999,99999,9,999999999,0.0,999,999,99
2050,1,17,3,0,*?*?*?*?*?*?*?*?*?*?*?*?*?*?*?*?*?*?*?*?*?*?,7.4,3.9,82,101742,0,-0,313,0.0,-0.0,0.0,0,0,0,0,175,10.3,10,5,9999,99999,9,999999999,0.0,999,999,99
2050,1,17,4,0,*?*?*?*?*?*?*?*?*?*?*?*?*?*?*?*?*?*?*?*?*?*?,6.6,3.9,87,101742,0,-0,309,0.0,-0.0,0.0,0,0,0,0,123,10.8,10,5,9999,99999,9,999999999,0.0,999,999,99
2050,1,17,5,0,*?*?*?*?*?*?*?*?*?*?*?*?*?*?*?*?*?*?*?*?*?*?,6.1,5.0,97,101742,0,-0,307,0.0,-0.0,0.0,0,0,0,0,72,10.8,10,5,9999,99999,9,999999999,0.0,999,999,99
2050,1,17,6,0,*?*?*?*?*?*?*?*?*?*?*?*?*?*?*?*?*?*?*?*?*?*?,5.5,4.3,97,101742,0,-0,304,0.0,-0.0,0.0,0,0,0,0,20,8.8,10,5,9999,99999,9,999999999,0.0,999,999,99
2050,1,17,7,0,*?*?*?*?*?*?*?*?*?*?*?*?*?*?*?*?*?*?*?*?*?*?,6.0,5.6,100,101742,0,-0,306,0.0,-0.0,0.0,0,0,0,0,35,7.7,10,5,9999,99999,9,999999999,0.0,999,999,99
2050,1,17,8,0,*?*?*?*?*?*?*?*?*?*?*?*?*?*?*?*?*?*?*?*?*?*?,6.3,5.6,100,101742,76,1421,307,0.5,0.0,0.5,72,-0,72,21,50,8.8,10,5,9999,99999,9,999999999,0.0,999,999,99
2050,1,17,9,0,*?*?*?*?*?*?*?*?*?*?*?*?*?*?*?*?*?*?*?*?*?*?,7.1,6.6,100,101742,235,1411,311,31.6,0.0,31.6,3702,0,3707,1229,65,8.2,10,5,9999,99999,9,999999999,0.0,999,999,99
2050,1,17,10,0,*?*?*?*?*?*?*?*?*?*?*?*?*?*?*?*?*?*?*?*?*?*?,8.5,7.9,100,101742,352,1411,317,54.4,0.0,54.4,6346,0,6360,2175,80,8.8,10,5,9999,99999,9,999999999,0.0,999,999,99
2050,1,17,11,0,*?*?*?*?*?*?*?*?*?*?*?*?*?*?*?*?*?*?*?*?*?*?,10.5,9.2,96,101742,418,1410,326,67.3,0.0,67.3,7864,0,7884,2749,95,7.7,10,5,9999,99999,9,999999999,0.0,999,999,99
2050,1,17,12,0,*?*?*?*?*?*?*?*?*?*?*?*?*?*?*?*?*?*?*?*?*?*?,11.6,10.2,95,101742,430,1412,330,69.5,0.0,69.5,8125,0,8146,2850,110,9.3,10,5,9999,99999,9,999999999,0.0,999,999,99
2050,1,17,13,0,*?*?*?*?*?*?*?*?*?*?*?*?*?*?*?*?*?*?*?*?*?*?,11.7,10.2,94,101742,385,1411,331,60.8,0.0,60.8,7103,0,7120,2459,108,9.8,10,5,9999,99999,9,999999999,0.1,999,999,99
2050,1,17,14,0,*?*?*?*?*?*?*?*?*?*?*?*?*?*?*?*?*?*?*?*?*?*?,11.6,8.7,86,101742,288,1412,331,41.9,0.0,41.9,4892,0,4901,1647,107,8.2,10,5,9999,99999,9,999999999,0.1,999,999,99
2050,1,17,15,0,*?*?*?*?*?*?*?*?*?*?*?*?*?*?*?*?*?*?*?*?*?*?,11.3,8.7,87,101742,144,1408,329,13.9,0.0,13.9,1669,-0,1670,545,105,8.2,10,5,9999,99999,9,999999999,0.1,999,999,99
2050,1,17,16,0,*?*?*?*?*?*?*?*?*?*?*?*?*?*?*?*?*?*?*?*?*?*?,11.4,8.9,89,101742,0,-0,330,0.0,-0.0,0.0,0,0,0,0,103,8.2,10,5,9999,99999,9,999999999,0.1,999,999,99
2050,1,17,17,0,*?*?*?*?*?*?*?*?*?*?*?*?*?*?*?*?*?*?*?*?*?*?,10.6,9.4,97,101742,0,-0,326,0.0,-0.0,0.0,0,0,0,0,102,10.3,10,5,9999,99999,9,999999999,0.0,999,999,99
2050,1,17,18,0,*?*?*?*?*?*?*?*?*?*?*?*?*?*?*?*?*?*?*?*?*?*?,9.7,9.4,100,101742,0,-0,322,0.0,-0.0,0.0,0,0,0,0,100,11.8,10,5,9999,99999,9,999999999,0.0,999,999,99
2050,1,17,19,0,*?*?*?*?*?*?*?*?*?*?*?*?*?*?*?*?*?*?*?*?*?*?,9.0,9.1,100,101742,0,-0,319,0.0,-0.0,0.0,0,0,0,0,102,11.8,10,5,9999,99999,9,999999999,0.0,999,999,99
2050,1,17,20,0,*?*?*?*?*?*?*?*?*?*?*?*?*?*?*?*?*?*?*?*?*?*?,9.0,8.9,100,101742,0,-0,319,0.0,-0.0,0.0,0,0,0,0,103,10.3,10,5,9999,99999,9,999999999,0.0,999,999,99
2050,1,17,21,0,*?*?*?*?*?*?*?*?*?*?*?*?*?*?*?*?*?*?*?*?*?*?,8.4,8.4,100,101742,0,-0,316,0.0,-0.0,0.0,0,0,0,0,105,10.3,10,5,9999,99999,9,999999999,0.0,999,999,99
2050,1,17,22,0,*?*?*?*?*?*?*?*?*?*?*?*?*?*?*?*?*?*?*?*?*?*?,8.5,8.5,100,101742,0,-0,317,0.0,-0.0,0.0,0,0,0,0,107,10.3,10,5,9999,99999,9,999999999,0.0,999,999,99
2050,1,17,23,0,*?*?*?*?*?*?*?*?*?*?*?*?*?*?*?*?*?*?*?*?*?*?,9.0,9.1,100,101742,0,-0,319,0.0,-0.0,0.0,0,0,0,0,108,10.3,10,5,9999,99999,9,999999999,0.0,999,999,99
2050,1,17,24,0,*?*?*?*?*?*?*?*?*?*?*?*?*?*?*?*?*?*?*?*?*?*?,6.8,3.8,84,101742,0,-0,310,0.0,-0.0,0.0,0,0,0,0,330,11.8,10,5,9999,99999,9,999999999,0.0,999,999,99
2050,1,18,1,0,*?*?*?*?*?*?*?*?*?*?*?*?*?*?*?*?*?*?*?*?*?*?,9.8,6.7,80,100386,0,-0,323,0.0,-0.0,0.0,0,0,0,0,112,10.8,10,5,9999,99999,9,999999999,0.0,999,999,99
2050,1,18,2,0,*?*?*?*?*?*?*?*?*?*?*?*?*?*?*?*?*?*?*?*?*?*?,10.0,5.5,73,100386,0,-0,324,0.0,-0.0,0.0,0,0,0,0,113,9.8,10,5,9999,99999,9,999999999,0.0,999,999,99
2050,1,18,3,0,*?*?*?*?*?*?*?*?*?*?*?*?*?*?*?*?*?*?*?*?*?*?,9.8,4.6,70,100386,0,-0,323,0.0,-0.0,0.0,0,0,0,0,115,10.3,10,5,9999,99999,9,999999999,0.0,999,999,99
2050,1,18,4,0,*?*?*?*?*?*?*?*?*?*?*?*?*?*?*?*?*?*?*?*?*?*?,9.5,4.3,69,100386,0,-0,322,0.0,-0.0,0.0,0,0,0,0,117,10.8,10,5,9999,99999,9,999999999,0.2,999,999,99
2050,1,18,5,0,*?*?*?*?*?*?*?*?*?*?*?*?*?*?*?*?*?*?*?*?*?*?,9.8,4.8,70,100386,0,-0,323,0.0,-0.0,0.0,0,0,0,0,118,10.8,10,5,9999,99999,9,999999999,0.4,999,999,99
2050,1,18,6,0,*?*?*?*?*?*?*?*?*?*?*?*?*?*?*?*?*?*?*?*?*?*?,10.1,5.6,74,100386,0,-0,324,0.0,-0.0,0.0,0,0,0,0,120,8.8,10,5,9999,99999,9,999999999,0.1,999,999,99
2050,1,18,7,0,*?*?*?*?*?*?*?*?*?*?*?*?*?*?*?*?*?*?*?*?*?*?,10.3,5.5,72,100386,0,-0,325,0.0,-0.0,0.0,0,0,0,0,117,7.7,10,5,9999,99999,9,999999999,0.0,999,999,99
2050,1,18,8,0,*?*?*?*?*?*?*?*?*?*?*?*?*?*?*?*?*?*?*?*?*?*?,10.1,5.1,71,100386,79,1415,325,1.1,0.0,1.1,157,-0,157,47,113,8.8,10,5,9999,99999,9,999999999,0.0,999,999,99
2050,1,18,9,0,*?*?*?*?*?*?*?*?*?*?*?*?*?*?*?*?*?*?*?*?*?*?,10.1,5.1,71,100386,239,1413,325,32.3,0.0,32.3,3786,0,3792,1258,110,8.2,10,5,9999,99999,9,999999999,0.0,999,999,99
2050,1,18,10,0,*?*?*?*?*?*?*?*?*?*?*?*?*?*?*?*?*?*?*?*?*?*?,11.0,6.1,72,100386,356,1411,328,55.2,0.0,55.2,6440,0,6454,2210,107,8.8,10,5,9999,99999,9,999999999,0.0,999,999,99
2050,1,18,11,0,*?*?*?*?*?*?*?*?*?*?*?*?*?*?*?*?*?*?*?*?*?*?,11.0,5.6,69,100386,423,1412,329,68.2,0.0,68.2,7968,0,7989,2790,103,7.7,10,5,9999,99999,9,999999999,0.0,999,999,99
2050,1,18,12,0,*?*?*?*?*?*?*?*?*?*?*?*?*?*?*?*?*?*?*?*?*?*?,11.1,5.3,68,100386,434,1410,329,70.4,0.0,70.4,8235,0,8257,2893,100,9.3,10,5,9999,99999,9,999999999,0.0,999,999,99
2050,1,18,13,0,*?*?*?*?*?*?*?*?*?*?*?*?*?*?*?*?*?*?*?*?*?*?,11.5,4.6,62,100386,390,1410,331,61.8,0.0,61.8,7219,0,7237,2502,98,9.8,10,5,9999,99999,9,999999999,0.0,999,999,99
2050,1,18,14,0,*?*?*?*?*?*?*?*?*?*?*?*?*?*?*?*?*?*?*?*?*?*?,11.4,5.0,64,100386,293,1411,331,42.9,0.0,42.9,5010,0,5019,1688,97,8.2,10,5,9999,99999,9,999999999,0.0,999,999,99
2050,1,18,15,0,*?*?*?*?*?*?*?*?*?*?*?*?*?*?*?*?*?*?*?*?*?*?,11.5,3.9,60,100386,150,1415,331,14.9,0.0,14.9,1788,-0,1789,584,95,8.2,10,5,9999,99999,9,999999999,0.0,999,999,99
2050,1,18,16,0,*?*?*?*?*?*?*?*?*?*?*?*?*?*?*?*?*?*?*?*?*?*?,11.5,3.9,60,100386,0,-0,331,0.0,-0.0,0.0,0,0,0,0,93,8.2,10,5,9999,99999,9,999999999,0.0,999,999,99
2050,1,18,17,0,*?*?*?*?*?*?*?*?*?*?*?*?*?*?*?*?*?*?*?*?*?*?,11.5,5.0,64,100386,0,-0,331,0.0,-0.0,0.0,0,0,0,0,92,10.3,10,5,9999,99999,9,999999999,0.0,999,999,99
2050,1,18,18,0,*?*?*?*?*?*?*?*?*?*?*?*?*?*?*?*?*?*?*?*?*?*?,10.5,5.0,68,100386,0,-0,326,0.0,-0.0,0.0,0,0,0,0,90,11.8,10,5,9999,99999,9,999999999,0.0,999,999,99
2050,1,18,19,0,*?*?*?*?*?*?*?*?*?*?*?*?*?*?*?*?*?*?*?*?*?*?,10.5,4.5,65,100386,0,-0,326,0.0,-0.0,0.0,0,0,0,0,88,11.8,10,5,9999,99999,9,999999999,0.0,999,999,99
2050,1,18,20,0,*?*?*?*?*?*?*?*?*?*?*?*?*?*?*?*?*?*?*?*?*?*?,10.0,4.3,68,100386,0,-0,324,0.0,-0.0,0.0,0,0,0,0,87,10.3,10,5,9999,99999,9,999999999,0.0,999,999,99
2050,1,18,21,0,*?*?*?*?*?*?*?*?*?*?*?*?*?*?*?*?*?*?*?*?*?*?,10.2,4.3,67,100386,0,-0,325,0.0,-0.0,0.0,0,0,0,0,85,10.3,10,5,9999,99999,9,999999999,0.0,999,999,99
2050,1,18,22,0,*?*?*?*?*?*?*?*?*?*?*?*?*?*?*?*?*?*?*?*?*?*?,10.1,4.1,66,100386,0,-0,325,0.0,-0.0,0.0,0,0,0,0,83,10.3,10,5,9999,99999,9,999999999,0.1,999,999,99
2050,1,18,23,0,*?*?*?*?*?*?*?*?*?*?*?*?*?*?*?*?*?*?*?*?*?*?,10.1,4.3,67,100386,0,-0,325,0.0,-0.0,0.0,0,0,0,0,82,10.3,10,5,9999,99999,9,999999999,0.1,999,999,99
2050,1,18,24,0,*?*?*?*?*?*?*?*?*?*?*?*?*?*?*?*?*?*?*?*?*?*?,9.5,7.9,89,100386,0,-0,321,0.0,-0.0,0.0,0,0,0,0,110,11.8,10,5,9999,99999,9,999999999,0.0,999,999,99
2050,1,19,1,0,*?*?*?*?*?*?*?*?*?*?*?*?*?*?*?*?*?*?*?*?*?*?,9.5,7.6,88,99747.9,0,-0,321,0.0,-0.0,0.0,0,0,0,0,82,10.8,10,5,9999,99999,9,999999999,0.0,999,999,99
2050,1,19,2,0,*?*?*?*?*?*?*?*?*?*?*?*?*?*?*?*?*?*?*?*?*?*?,9.2,8.9,98,99747.9,0,-0,320,0.0,-0.0,0.0,0,0,0,0,83,9.8,10,5,9999,99999,9,999999999,0.0,999,999,99
2050,1,19,3,0,*?*?*?*?*?*?*?*?*?*?*?*?*?*?*?*?*?*?*?*?*?*?,8.6,8.4,99,99747.9,0,-0,317,0.0,-0.0,0.0,0,0,0,0,85,10.3,10,5,9999,99999,9,999999999,0.0,999,999,99
2050,1,19,4,0,*?*?*?*?*?*?*?*?*?*?*?*?*?*?*?*?*?*?*?*?*?*?,8.4,8.1,99,99747.9,0,-0,316,0.0,-0.0,0.0,0,0,0,0,87,10.8,10,5,9999,99999,9,999999999,0.0,999,999,99
2050,1,19,5,0,*?*?*?*?*?*?*?*?*?*?*?*?*?*?*?*?*?*?*?*?*?*?,8.2,8.3,100,99747.9,0,-0,315,0.0,-0.0,0.0,0,0,0,0,88,10.8,10,5,9999,99999,9,999999999,0.0,999,999,99
2050,1,19,6,0,*?*?*?*?*?*?*?*?*?*?*?*?*?*?*?*?*?*?*?*?*?*?,8.4,8.4,100,99747.9,0,-0,316,0.0,-0.0,0.0,0,0,0,0,90,8.8,10,5,9999,99999,9,999999999,0.0,999,999,99
2050,1,19,7,0,*?*?*?*?*?*?*?*?*?*?*?*?*?*?*?*?*?*?*?*?*?*?,7.5,7.4,99,99747.9,0,-0,312,0.0,-0.0,0.0,0,0,0,0,82,7.7,10,5,9999,99999,9,999999999,0.0,999,999,99
2050,1,19,8,0,*?*?*?*?*?*?*?*?*?*?*?*?*?*?*?*?*?*?*?*?*?*?,6.7,6.7,100,99747.9,82,1407,309,1.8,0.0,1.8,243,-0,242,75,73,8.8,10,5,9999,99999,9,999999999,0.0,999,999,99
2050,1,19,9,0,*?*?*?*?*?*?*?*?*?*?*?*?*?*?*?*?*?*?*?*?*?*?,8.5,6.9,89,99747.9,243,1414,277,114.0,464.1,34.2,11642,35028,5494,669,65,8.2,0,0,9999,99999,9,999999999,0.0,999,999,99
2050,1,19,10,0,*?*?*?*?*?*?*?*?*?*?*?*?*?*?*?*?*?*?*?*?*?*?,10.3,7.6,83,99747.9,360,1410,286,193.1,529.3,57.9,20058,44547,8705,1085,57,8.8,0,0,9999,99999,9,999999999,0.0,999,999,99
2050,1,19,11,0,*?*?*?*?*?*?*?*?*?*?*?*?*?*?*?*?*?*?*?*?*?*?,12.7,8.1,74,99747.9,427,1410,297,238.2,550.4,71.5,24734,48775,10527,1351,48,7.7,0,0,9999,99999,9,999999999,0.0,999,999,99
2050,1,19,12,0,*?*?*?*?*?*?*?*?*?*?*?*?*?*?*?*?*?*?*?*?*?*?,14.3,8.9,70,99747.9,439,1410,309,246.1,547.8,75.6,25522,48851,11049,1426,40,9.3,1,0,9999,99999,9,999999999,0.1,999,999,99
2050,1,19,13,0,*?*?*?*?*?*?*?*?*?*?*?*?*?*?*?*?*?*?*?*?*?*?,14.4,8.8,69,99747.9,395,1410,309,216.6,535.6,66.5,22456,46346,9844,1246,38,9.8,1,0,9999,99999,9,999999999,0.1,999,999,99
2050,1,19,14,0,*?*?*?*?*?*?*?*?*?*?*?*?*?*?*?*?*?*?*?*?*?*?,14.3,8.4,68,99747.9,298,1409,316,149.7,450.9,54.3,15372,35204,8065,986,37,8.2,3,2,9999,99999,9,999999999,0.0,999,999,99
2050,1,19,15,0,*?*?*?*?*?*?*?*?*?*?*?*?*?*?*?*?*?*?*?*?*?*?,14.6,9.2,70,99747.9,155,1411,322,53.4,285.8,22.0,5572,17075,3537,412,35,8.2,4,2,9999,99999,9,999999999,0.0,999,999,99
2050,1,19,16,0,*?*?*?*?*?*?*?*?*?*?*?*?*?*?*?*?*?*?*?*?*?*?,14.6,8.1,65,99747.9,0,-0,329,0.0,-0.0,0.0,0,0,0,0,33,8.2,6,3,9999,99999,9,999999999,0.3,999,999,99
2050,1,19,17,0,*?*?*?*?*?*?*?*?*?*?*?*?*?*?*?*?*?*?*?*?*?*?,12.7,8.7,76,99747.9,0,-0,336,0.0,-0.0,0.0,0,0,0,0,32,10.3,10,5,9999,99999,9,999999999,2.3,999,999,99
2050,1,19,18,0,*?*?*?*?*?*?*?*?*?*?*?*?*?*?*?*?*?*?*?*?*?*?,11.9,9.1,83,99747.9,0,-0,332,0.0,-0.0,0.0,0,0,0,0,30,11.8,10,5,9999,99999,9,999999999,2.3,999,999,99
2050,1,19,19,0,*?*?*?*?*?*?*?*?*?*?*?*?*?*?*?*?*?*?*?*?*?*?,11.4,7.9,79,99747.9,0,-0,330,0.0,-0.0,0.0,0,0,0,0,30,11.8,10,5,9999,99999,9,999999999,2.3,999,999,99
2050,1,19,20,0,*?*?*?*?*?*?*?*?*?*?*?*?*?*?*?*?*?*?*?*?*?*?,10.6,8.1,85,99747.9,0,-0,326,0.0,-0.0,0.0,0,0,0,0,30,10.3,10,5,9999,99999,9,999999999,2.4,999,999,99
2050,1,19,21,0,*?*?*?*?*?*?*?*?*?*?*?*?*?*?*?*?*?*?*?*?*?*?,10.1,8.3,88,99747.9,0,-0,324,0.0,-0.0,0.0,0,0,0,0,30,10.3,10,5,9999,99999,9,999999999,1.5,999,999,99
2050,1,19,22,0,*?*?*?*?*?*?*?*?*?*?*?*?*?*?*?*?*?*?*?*?*?*?,9.6,8.0,89,99747.9,0,-0,322,0.0,-0.0,0.0,0,0,0,0,30,10.3,10,5,9999,99999,9,999999999,0.0,999,999,99
2050,1,19,23,0,*?*?*?*?*?*?*?*?*?*?*?*?*?*?*?*?*?*?*?*?*?*?,10.2,9.1,93,99747.9,0,-0,324,0.0,-0.0,0.0,0,0,0,0,30,10.3,10,5,9999,99999,9,999999999,0.0,999,999,99
2050,1,19,24,0,*?*?*?*?*?*?*?*?*?*?*?*?*?*?*?*?*?*?*?*?*?*?,10.1,5.9,76,99747.9,0,-0,324,0.0,-0.0,0.0,0,0,0,0,80,11.8,10,5,9999,99999,9,999999999,0.0,999,999,99
2050,1,20,1,0,*?*?*?*?*?*?*?*?*?*?*?*?*?*?*?*?*?*?*?*?*?*?,11.3,8.9,86,99521.3,0,-0,329,0.0,-0.0,0.0,0,0,0,0,30,10.8,10,5,9999,99999,9,999999999,0.1,999,999,99
2050,1,20,2,0,*?*?*?*?*?*?*?*?*?*?*?*?*?*?*?*?*?*?*?*?*?*?,11.1,8.8,86,99521.3,0,-0,328,0.0,-0.0,0.0,0,0,0,0,30,9.8,10,5,9999,99999,9,999999999,0.1,999,999,99
2050,1,20,3,0,*?*?*?*?*?*?*?*?*?*?*?*?*?*?*?*?*?*?*?*?*?*?,10.8,8.1,84,99521.3,0,-0,327,0.0,-0.0,0.0,0,0,0,0,30,10.3,10,5,9999,99999,9,999999999,0.2,999,999,99
2050,1,20,4,0,*?*?*?*?*?*?*?*?*?*?*?*?*?*?*?*?*?*?*?*?*?*?,11.0,8.1,83,99521.3,0,-0,328,0.0,-0.0,0.0,0,0,0,0,30,10.8,10,5,9999,99999,9,999999999,0.0,999,999,99
2050,1,20,5,0,*?*?*?*?*?*?*?*?*?*?*?*?*?*?*?*?*?*?*?*?*?*?,11.1,7.9,80,99521.3,0,-0,329,0.0,-0.0,0.0,0,0,0,0,30,10.8,10,5,9999,99999,9,999999999,0.0,999,999,99
2050,1,20,6,0,*?*?*?*?*?*?*?*?*?*?*?*?*?*?*?*?*?*?*?*?*?*?,11.5,8.0,79,99521.3,0,-0,330,0.0,-0.0,0.0,0,0,0,0,30,8.8,10,5,9999,99999,9,999999999,0.0,999,999,99
2050,1,20,7,0,*?*?*?*?*?*?*?*?*?*?*?*?*?*?*?*?*?*?*?*?*?*?,11.5,8.7,83,99521.3,0,-0,330,0.0,-0.0,0.0,0,0,0,0,28,7.7,10,5,9999,99999,9,999999999,0.0,999,999,99
2050,1,20,8,0,*?*?*?*?*?*?*?*?*?*?*?*?*?*?*?*?*?*?*?*?*?*?,11.6,8.5,82,99521.3,86,1413,331,2.5,0.0,2.5,331,-0,330,103,27,8.8,10,5,9999,99999,9,999999999,0.3,999,999,99
2050,1,20,9,0,*?*?*?*?*?*?*?*?*?*?*?*?*?*?*?*?*?*?*?*?*?*?,11.7,8.4,80,99521.3,247,1413,331,33.8,0.0,33.8,3963,0,3970,1320,25,8.2,10,5,9999,99999,9,999999999,0.2,999,999,99
2050,1,20,10,0,*?*?*?*?*?*?*?*?*?*?*?*?*?*?*?*?*?*?*?*?*?*?,12.5,9.1,80,99521.3,365,1412,335,56.9,0.0,56.9,6639,0,6655,2284,23,8.8,10,5,9999,99999,9,999999999,0.0,999,999,99
2050,1,20,11,0,*?*?*?*?*?*?*?*?*?*?*?*?*?*?*?*?*?*?*?*?*?*?,13.6,10.1,79,99521.3,432,1410,340,70.0,0.0,70.0,8185,0,8207,2874,22,7.7,10,5,9999,99999,9,999999999,0.0,999,999,99
2050,1,20,12,0,*?*?*?*?*?*?*?*?*?*?*?*?*?*?*?*?*?*?*?*?*?*?,14.0,10.3,78,99521.3,444,1409,342,72.4,0.0,72.4,8467,0,8490,2983,20,9.3,10,5,9999,99999,9,999999999,0.0,999,999,99
2050,1,20,13,0,*?*?*?*?*?*?*?*?*?*?*?*?*?*?*?*?*?*?*?*?*?*?,13.8,11.0,83,99521.3,401,1412,341,63.9,0.0,63.9,7461,0,7480,2595,75,9.8,10,5,9999,99999,9,999999999,0.0,999,999,99
2050,1,20,14,0,*?*?*?*?*?*?*?*?*?*?*?*?*?*?*?*?*?*?*?*?*?*?,13.9,10.4,79,99521.3,304,1412,341,45.0,0.0,45.0,5254,0,5264,1776,130,8.2,10,5,9999,99999,9,999999999,0.0,999,999,99
2050,1,20,15,0,*?*?*?*?*?*?*?*?*?*?*?*?*?*?*?*?*?*?*?*?*?*?,14.1,11.0,82,99521.3,160,1407,342,17.0,0.0,17.0,2030,-0,2031,664,185,8.2,10,5,9999,99999,9,999999999,0.3,999,999,99
2050,1,20,16,0,*?*?*?*?*?*?*?*?*?*?*?*?*?*?*?*?*?*?*?*?*?*?,14.0,10.8,81,99521.3,0,-0,342,0.0,-0.0,0.0,0,0,0,0,240,8.2,10,5,9999,99999,9,999999999,0.0,999,999,99
2050,1,20,17,0,*?*?*?*?*?*?*?*?*?*?*?*?*?*?*?*?*?*?*?*?*?*?,13.7,10.2,79,99521.3,0,-0,340,0.0,-0.0,0.0,0,0,0,0,295,10.3,10,5,9999,99999,9,999999999,0.0,999,999,99
2050,1,20,18,0,*?*?*?*?*?*?*?*?*?*?*?*?*?*?*?*?*?*?*?*?*?*?,12.8,9.8,83,99521.3,0,-0,336,0.0,-0.0,0.0,0,0,0,0,350,11.8,10,5,9999,99999,9,999999999,0.0,999,999,99
2050,1,20,19,0,*?*?*?*?*?*?*?*?*?*?*?*?*?*?*?*?*?*?*?*?*?*?,12.5,9.4,82,99521.3,0,-0,335,0.0,-0.0,0.0,0,0,0,0,340,11.8,10,5,9999,99999,9,999999999,0.3,999,999,99
2050,1,20,20,0,*?*?*?*?*?*?*?*?*?*?*?*?*?*?*?*?*?*?*?*?*?*?,12.4,8.9,79,99521.3,0,-0,334,0.0,-0.0,0.0,0,0,0,0,330,10.3,10,5,9999,99999,9,999999999,0.2,999,999,99
2050,1,20,21,0,*?*?*?*?*?*?*?*?*?*?*?*?*?*?*?*?*?*?*?*?*?*?,12.9,9.9,83,99521.3,0,-0,337,0.0,-0.0,0.0,0,0,0,0,320,10.3,10,5,9999,99999,9,999999999,0.2,999,999,99
2050,1,20,22,0,*?*?*?*?*?*?*?*?*?*?*?*?*?*?*?*?*?*?*?*?*?*?,12.1,9.3,83,99521.3,0,-0,333,0.0,-0.0,0.0,0,0,0,0,310,10.3,10,5,9999,99999,9,999999999,0.1,999,999,99
2050,1,20,23,0,*?*?*?*?*?*?*?*?*?*?*?*?*?*?*?*?*?*?*?*?*?*?,12.0,9.1,83,99521.3,0,-0,333,0.0,-0.0,0.0,0,0,0,0,300,10.3,10,5,9999,99999,9,999999999,0.7,999,999,99
2050,1,20,24,0,*?*?*?*?*?*?*?*?*?*?*?*?*?*?*?*?*?*?*?*?*?*?,10.8,9.1,89,99521.3,0,-0,327,0.0,-0.0,0.0,0,0,0,0,30,11.8,10,5,9999,99999,9,999999999,0.3,999,999,99
2050,1,21,1,0,*?*?*?*?*?*?*?*?*?*?*?*?*?*?*?*?*?*?*?*?*?*?,11.4,9.6,88,99462.1,0,-0,330,0.0,-0.0,0.0,0,0,0,0,277,10.8,10,5,9999,99999,9,999999999,0.1,999,999,99
2050,1,21,2,0,*?*?*?*?*?*?*?*?*?*?*?*?*?*?*?*?*?*?*?*?*?*?,11.4,9.7,90,99462.1,0,-0,330,0.0,-0.0,0.0,0,0,0,0,263,9.8,10,5,9999,99999,9,999999999,0.0,999,999,99
2050,1,21,3,0,*?*?*?*?*?*?*?*?*?*?*?*?*?*?*?*?*?*?*?*?*?*?,10.8,9.1,89,99462.1,0,-0,327,0.0,-0.0,0.0,0,0,0,0,250,10.3,10,5,9999,99999,9,999999999,0.1,999,999,99
2050,1,21,4,0,*?*?*?*?*?*?*?*?*?*?*?*?*?*?*?*?*?*?*?*?*?*?,10.6,8.5,87,99462.1,0,-0,326,0.0,-0.0,0.0,0,0,0,0,237,10.8,10,5,9999,99999,9,999999999,0.0,999,999,99
2050,1,21,5,0,*?*?*?*?*?*?*?*?*?*?*?*?*?*?*?*?*?*?*?*?*?*?,10.1,8.1,88,99462.1,0,-0,324,0.0,-0.0,0.0,0,0,0,0,223,10.8,10,5,9999,99999,9,999999999,0.0,999,999,99
2050,1,21,6,0,*?*?*?*?*?*?*?*?*?*?*?*?*?*?*?*?*?*?*?*?*?*?,10.2,9.3,94,99462.1,0,-0,324,0.0,-0.0,0.0,0,0,0,0,210,8.8,10,5,9999,99999,9,999999999,0.0,999,999,99
2050,1,21,7,0,*?*?*?*?*?*?*?*?*?*?*?*?*?*?*?*?*?*?*?*?*?*?,9.7,8.3,91,99462.1,0,-0,322,0.0,-0.0,0.0,0,0,0,0,208,7.7,10,5,9999,99999,9,999999999,0.0,999,999,99
2050,1,21,8,0,*?*?*?*?*?*?*?*?*?*?*?*?*?*?*?*?*?*?*?*?*?*?,9.2,8.7,96,99462.1,90,1416,320,3.3,0.0,3.3,422,-0,421,133,207,8.8,10,5,9999,99999,9,999999999,0.0,999,999,99
2050,1,21,9,0,*?*?*?*?*?*?*?*?*?*?*?*?*?*?*?*?*?*?*?*?*?*?,10.8,9.6,92,99462.1,251,1412,323,60.2,45.0,52.2,6661,3356,6161,1113,205,8.2,9,5,9999,99999,9,999999999,0.0,999,999,99
2050,1,21,10,0,*?*?*?*?*?*?*?*?*?*?*?*?*?*?*?*?*?*?*?*?*?*?,12.5,10.1,85,99462.1,369,1410,331,100.3,51.0,87.0,11011,4454,9841,2319,203,8.8,9,5,9999,99999,9,999999999,0.0,999,999,99
2050,1,21,11,0,*?*?*?*?*?*?*?*?*?*?*?*?*?*?*?*?*?*?*?*?*?*?,14.4,10.3,76,99462.1,437,1410,340,123.3,52.9,106.9,13535,4822,12079,2923,202,7.7,9,5,9999,99999,9,999999999,0.0,999,999,99
2050,1,21,12,0,*?*?*?*?*?*?*?*?*?*?*?*?*?*?*?*?*?*?*?*?*?*?,15.8,9.8,68,99462.1,450,1412,347,127.5,53.2,110.6,14003,4880,12494,3040,200,9.3,9,5,9999,99999,9,999999999,0.0,999,999,99
2050,1,21,13,0,*?*?*?*?*?*?*?*?*?*?*?*?*?*?*?*?*?*?*?*?*?*?,16.0,9.2,64,99462.1,406,1411,348,112.8,52.1,97.8,12379,4665,11055,2642,202,9.8,9,5,9999,99999,9,999999999,0.0,999,999,99
2050,1,21,14,0,*?*?*?*?*?*?*?*?*?*?*?*?*?*?*?*?*?*?*?*?*?*?,15.9,8.7,62,99462.1,309,1409,347,80.0,48.5,69.4,8781,4033,7862,1814,203,8.2,9,5,9999,99999,9,999999999,0.0,999,999,99
2050,1,21,15,0,*?*?*?*?*?*?*?*?*?*?*?*?*?*?*?*?*?*?*?*?*?*?,16.2,8.9,62,99462.1,166,1411,349,31.5,35.6,27.3,3535,2166,3298,571,205,8.2,9,5,9999,99999,9,999999999,0.2,999,999,99
2050,1,21,16,0,*?*?*?*?*?*?*?*?*?*?*?*?*?*?*?*?*?*?*?*?*?*?,16.1,8.5,61,99462.1,0,-0,352,0.0,-0.0,0.0,0,0,0,0,207,8.2,10,5,9999,99999,9,999999999,0.3,999,999,99
2050,1,21,17,0,*?*?*?*?*?*?*?*?*?*?*?*?*?*?*?*?*?*?*?*?*?*?,15.1,9.2,68,99462.1,0,-0,347,0.0,-0.0,0.0,0,0,0,0,208,10.3,10,5,9999,99999,9,999999999,0.2,999,999,99
2050,1,21,18,0,*?*?*?*?*?*?*?*?*?*?*?*?*?*?*?*?*?*?*?*?*?*?,13.9,8.0,68,99462.1,0,-0,342,0.0,-0.0,0.0,0,0,0,0,210,11.8,10,5,9999,99999,9,999999999,0.0,999,999,99
2050,1,21,19,0,*?*?*?*?*?*?*?*?*?*?*?*?*?*?*?*?*?*?*?*?*?*?,12.9,7.6,70,99462.1,0,-0,337,0.0,-0.0,0.0,0,0,0,0,207,11.8,10,5,9999,99999,9,999999999,0.0,999,999,99
2050,1,21,20,0,*?*?*?*?*?*?*?*?*?*?*?*?*?*?*?*?*?*?*?*?*?*?,12.8,7.7,71,99462.1,0,-0,337,0.0,-0.0,0.0,0,0,0,0,203,10.3,10,5,9999,99999,9,999999999,0.0,999,999,99
2050,1,21,21,0,*?*?*?*?*?*?*?*?*?*?*?*?*?*?*?*?*?*?*?*?*?*?,12.6,8.1,74,99462.1,0,-0,336,0.0,-0.0,0.0,0,0,0,0,200,10.3,10,5,9999,99999,9,999999999,0.2,999,999,99
2050,1,21,22,0,*?*?*?*?*?*?*?*?*?*?*?*?*?*?*?*?*?*?*?*?*?*?,12.3,7.7,74,99462.1,0,-0,334,0.0,-0.0,0.0,0,0,0,0,197,10.3,10,5,9999,99999,9,999999999,0.0,999,999,99
2050,1,21,23,0,*?*?*?*?*?*?*?*?*?*?*?*?*?*?*?*?*?*?*?*?*?*?,12.1,7.0,71,99462.1,0,-0,333,0.0,-0.0,0.0,0,0,0,0,193,10.3,10,5,9999,99999,9,999999999,0.0,999,999,99
2050,1,21,24,0,*?*?*?*?*?*?*?*?*?*?*?*?*?*?*?*?*?*?*?*?*?*?,11.8,9.3,84,99462.1,0,-0,332,0.0,-0.0,0.0,0,0,0,0,290,11.8,10,5,9999,99999,9,999999999,0.2,999,999,99
2050,1,22,1,0,*?*?*?*?*?*?*?*?*?*?*?*?*?*?*?*?*?*?*?*?*?*?,12.0,7.0,71,100151,0,-0,333,0.0,-0.0,0.0,0,0,0,0,165,10.8,10,5,9999,99999,9,999999999,0.0,999,999,99
2050,1,22,2,0,*?*?*?*?*?*?*?*?*?*?*?*?*?*?*?*?*?*?*?*?*?*?,12.0,7.0,71,100151,0,-0,333,0.0,-0.0,0.0,0,0,0,0,140,9.8,10,5,9999,99999,9,999999999,0.0,999,999,99
2050,1,22,3,0,*?*?*?*?*?*?*?*?*?*?*?*?*?*?*?*?*?*?*?*?*?*?,11.6,7.1,74,100151,0,-0,331,0.0,-0.0,0.0,0,0,0,0,115,10.3,10,5,9999,99999,9,999999999,0.0,999,999,99
2050,1,22,4,0,*?*?*?*?*?*?*?*?*?*?*?*?*?*?*?*?*?*?*?*?*?*?,12.0,8.0,77,100151,0,-0,333,0.0,-0.0,0.0,0,0,0,0,90,10.8,10,5,9999,99999,9,999999999,0.3,999,999,99
2050,1,22,5,0,*?*?*?*?*?*?*?*?*?*?*?*?*?*?*?*?*?*?*?*?*?*?,11.8,8.5,80,100151,0,-0,332,0.0,-0.0,0.0,0,0,0,0,65,10.8,10,5,9999,99999,9,999999999,0.3,999,999,99
2050,1,22,6,0,*?*?*?*?*?*?*?*?*?*?*?*?*?*?*?*?*?*?*?*?*?*?,11.5,8.4,81,100151,0,-0,330,0.0,-0.0,0.0,0,0,0,0,40,8.8,10,5,9999,99999,9,999999999,0.0,999,999,99
2050,1,22,7,0,*?*?*?*?*?*?*?*?*?*?*?*?*?*?*?*?*?*?*?*?*?*?,11.3,8.8,84,100151,0,-0,329,0.0,-0.0,0.0,0,0,0,0,43,7.7,10,5,9999,99999,9,999999999,0.0,999,999,99
2050,1,22,8,0,*?*?*?*?*?*?*?*?*?*?*?*?*?*?*?*?*?*?*?*?*?*?,11.1,9.1,88,100151,94,1417,321,9.3,35.2,6.9,1090,1431,1144,114,47,8.8,8,4,9999,99999,9,999999999,0.0,999,999,99
2050,1,22,9,0,*?*?*?*?*?*?*?*?*?*?*?*?*?*?*?*?*?*?*?*?*?*?,11.7,9.4,86,100151,255,1410,331,35.5,0.0,35.5,4156,0,4163,1387,50,8.2,10,5,9999,99999,9,999999999,0.0,999,999,99
2050,1,22,10,0,*?*?*?*?*?*?*?*?*?*?*?*?*?*?*?*?*?*?*?*?*?*?,12.2,9.3,82,100151,374,1411,326,135.1,128.4,101.0,14735,11221,11630,2225,53,8.8,8,4,9999,99999,9,999999999,0.0,999,999,99
2050,1,22,11,0,*?*?*?*?*?*?*?*?*?*?*?*?*?*?*?*?*?*?*?*?*?*?,13.4,8.9,74,100151,442,1410,328,195.8,223.0,125.9,20724,20414,14553,2536,57,7.7,7,4,9999,99999,9,999999999,0.0,999,999,99
2050,1,22,12,0,*?*?*?*?*?*?*?*?*?*?*?*?*?*?*?*?*?*?*?*?*?*?,14.2,9.4,73,100151,455,1411,332,202.6,224.2,130.2,21449,20735,15032,2637,60,9.3,7,4,9999,99999,9,999999999,0.0,999,999,99
2050,1,22,13,0,*?*?*?*?*?*?*?*?*?*?*?*?*?*?*?*?*?*?*?*?*?*?,14.1,7.9,66,100151,411,1409,339,114.7,52.3,99.4,12586,4695,11238,2692,63,9.8,9,5,9999,99999,9,999999999,0.0,999,999,99
2050,1,22,14,0,*?*?*?*?*?*?*?*?*?*?*?*?*?*?*?*?*?*?*?*?*?*?,14.1,7.7,66,100151,315,1411,339,81.9,48.8,71.0,8991,4077,8050,1861,67,8.2,9,5,9999,99999,9,999999999,0.0,999,999,99
2050,1,22,15,0,*?*?*?*?*?*?*?*?*?*?*?*?*?*?*?*?*?*?*?*?*?*?,14.3,8.4,68,100151,172,1414,336,44.3,91.7,33.1,4778,5086,4120,581,70,8.2,8,4,9999,99999,9,999999999,0.0,999,999,99
2050,1,22,16,0,*?*?*?*?*?*?*?*?*?*?*?*?*?*?*?*?*?*?*?*?*?*?,14.2,9.1,71,100151,0,-0,335,0.0,-0.0,0.0,0,0,0,0,73,8.2,8,4,9999,99999,9,999999999,0.0,999,999,99
2050,1,22,17,0,*?*?*?*?*?*?*?*?*?*?*?*?*?*?*?*?*?*?*?*?*?*?,13.9,8.9,72,100151,0,-0,341,0.0,-0.0,0.0,0,0,0,0,77,10.3,10,5,9999,99999,9,999999999,0.0,999,999,99
2050,1,22,18,0,*?*?*?*?*?*?*?*?*?*?*?*?*?*?*?*?*?*?*?*?*?*?,13.3,9.8,80,100151,0,-0,338,0.0,-0.0,0.0,0,0,0,0,80,11.8,10,5,9999,99999,9,999999999,0.0,999,999,99
2050,1,22,19,0,*?*?*?*?*?*?*?*?*?*?*?*?*?*?*?*?*?*?*?*?*?*?,12.7,10.4,86,100151,0,-0,335,0.0,-0.0,0.0,0,0,0,0,77,11.8,10,5,9999,99999,9,999999999,0.0,999,999,99
2050,1,22,20,0,*?*?*?*?*?*?*?*?*?*?*?*?*?*?*?*?*?*?*?*?*?*?,13.4,11.0,85,100151,0,-0,339,0.0,-0.0,0.0,0,0,0,0,73,10.3,10,5,9999,99999,9,999999999,0.0,999,999,99
2050,1,22,21,0,*?*?*?*?*?*?*?*?*?*?*?*?*?*?*?*?*?*?*?*?*?*?,12.6,10.5,87,100151,0,-0,335,0.0,-0.0,0.0,0,0,0,0,70,10.3,10,5,9999,99999,9,999999999,0.0,999,999,99
2050,1,22,22,0,*?*?*?*?*?*?*?*?*?*?*?*?*?*?*?*?*?*?*?*?*?*?,12.3,10.2,87,100151,0,-0,334,0.0,-0.0,0.0,0,0,0,0,67,10.3,10,5,9999,99999,9,999999999,0.0,999,999,99
2050,1,22,23,0,*?*?*?*?*?*?*?*?*?*?*?*?*?*?*?*?*?*?*?*?*?*?,12.0,10.3,89,100151,0,-0,332,0.0,-0.0,0.0,0,0,0,0,63,10.3,10,5,9999,99999,9,999999999,0.2,999,999,99
2050,1,22,24,0,*?*?*?*?*?*?*?*?*?*?*?*?*?*?*?*?*?*?*?*?*?*?,11.8,7.0,72,100151,0,-0,332,0.0,-0.0,0.0,0,0,0,0,190,11.8,10,5,9999,99999,9,999999999,0.0,999,999,99
2050,1,23,1,0,*?*?*?*?*?*?*?*?*?*?*?*?*?*?*?*?*?*?*?*?*?*?,11.5,9.7,88,100773,0,-0,330,0.0,-0.0,0.0,0,0,0,0,58,10.8,10,5,9999,99999,9,999999999,0.0,999,999,99
2050,1,23,2,0,*?*?*?*?*?*?*?*?*?*?*?*?*?*?*?*?*?*?*?*?*?*?,11.2,9.3,87,100773,0,-0,329,0.0,-0.0,0.0,0,0,0,0,57,9.8,10,5,9999,99999,9,999999999,0.0,999,999,99
2050,1,23,3,0,*?*?*?*?*?*?*?*?*?*?*?*?*?*?*?*?*?*?*?*?*?*?,10.9,9.6,91,100773,0,-0,327,0.0,-0.0,0.0,0,0,0,0,55,10.3,10,5,9999,99999,9,999999999,0.0,999,999,99
2050,1,23,4,0,*?*?*?*?*?*?*?*?*?*?*?*?*?*?*?*?*?*?*?*?*?*?,10.5,8.7,87,100773,0,-0,326,0.0,-0.0,0.0,0,0,0,0,53,10.8,10,5,9999,99999,9,999999999,0.0,999,999,99
2050,1,23,5,0,*?*?*?*?*?*?*?*?*?*?*?*?*?*?*?*?*?*?*?*?*?*?,10.1,8.3,88,100773,0,-0,324,0.0,-0.0,0.0,0,0,0,0,52,10.8,10,5,9999,99999,9,999999999,0.0,999,999,99
2050,1,23,6,0,*?*?*?*?*?*?*?*?*?*?*?*?*?*?*?*?*?*?*?*?*?*?,10.5,8.9,89,100773,0,-0,326,0.0,-0.0,0.0,0,0,0,0,50,8.8,10,5,9999,99999,9,999999999,0.0,999,999,99
2050,1,23,7,0,*?*?*?*?*?*?*?*?*?*?*?*?*?*?*?*?*?*?*?*?*?*?,9.6,8.8,94,100773,0,-0,322,0.0,-0.0,0.0,0,0,0,0,52,7.7,10,5,9999,99999,9,999999999,0.0,999,999,99
2050,1,23,8,0,*?*?*?*?*?*?*?*?*?*?*?*?*?*?*?*?*?*?*?*?*?*?,8.8,8.3,96,100773,98,1415,318,4.8,0.0,4.8,611,-0,610,195,53,8.8,10,5,9999,99999,9,999999999,0.1,999,999,99
2050,1,23,9,0,*?*?*?*?*?*?*?*?*?*?*?*?*?*?*?*?*?*?*?*?*?*?,10.7,10.1,95,100773,260,1413,316,99.0,192.0,63.6,10513,13716,7635,1189,55,8.2,7,4,9999,99999,9,999999999,0.3,999,999,99
2050,1,23,10,0,*?*?*?*?*?*?*?*?*?*?*?*?*?*?*?*?*?*?*?*?*?*?,12.6,11.5,92,100773,379,1411,323,179.9,300.1,99.3,19111,25874,11671,1933,57,8.8,6,3,9999,99999,9,999999999,0.1,999,999,99
2050,1,23,11,0,*?*?*?*?*?*?*?*?*?*?*?*?*?*?*?*?*?*?*?*?*?*?,15.3,11.1,76,100773,447,1409,335,220.2,311.1,121.6,23403,28618,14125,2429,58,7.7,6,3,9999,99999,9,999999999,0.0,999,999,99
2050,1,23,12,0,*?*?*?*?*?*?*?*?*?*?*?*?*?*?*?*?*?*?*?*?*?*?,17.0,10.4,64,100773,460,1409,339,243.0,390.7,115.4,25351,35294,14627,2190,60,9.3,5,3,9999,99999,9,999999999,0.7,999,999,99
2050,1,23,13,0,*?*?*?*?*?*?*?*?*?*?*?*?*?*?*?*?*?*?*?*?*?*?,17.1,11.3,68,100773,417,1410,340,215.9,383.1,102.5,22515,33620,13079,1920,65,9.8,5,3,9999,99999,9,999999999,0.0,999,999,99
2050,1,23,14,0,*?*?*?*?*?*?*?*?*?*?*?*?*?*?*?*?*?*?*?*?*?*?,17.0,9.8,62,100773,321,1412,342,145.7,287.1,80.4,15108,22727,10363,1481,70,8.2,6,3,9999,99999,9,999999999,0.0,999,999,99
2050,1,23,15,0,*?*?*?*?*?*?*?*?*?*?*?*?*?*?*?*?*?*?*?*?*?*?,17.4,9.9,61,100773,177,1408,347,55.4,157.2,35.6,5857,9237,4886,629,75,8.2,7,4,9999,99999,9,999999999,0.0,999,999,99
2050,1,23,16,0,*?*?*?*?*?*?*?*?*?*?*?*?*?*?*?*?*?*?*?*?*?*?,17.4,9.2,58,100773,0,-0,354,0.0,-0.0,0.0,0,0,0,0,80,8.2,9,5,9999,99999,9,999999999,0.0,999,999,99
2050,1,23,17,0,*?*?*?*?*?*?*?*?*?*?*?*?*?*?*?*?*?*?*?*?*?*?,15.5,10.2,70,100773,0,-0,349,0.0,-0.0,0.0,0,0,0,0,85,10.3,10,5,9999,99999,9,999999999,0.0,999,999,99
2050,1,23,18,0,*?*?*?*?*?*?*?*?*?*?*?*?*?*?*?*?*?*?*?*?*?*?,14.1,10.5,79,100773,0,-0,342,0.0,-0.0,0.0,0,0,0,0,90,11.8,10,5,9999,99999,9,999999999,0.0,999,999,99
2050,1,23,19,0,*?*?*?*?*?*?*?*?*?*?*?*?*?*?*?*?*?*?*?*?*?*?,13.8,10.4,79,100773,0,-0,341,0.0,-0.0,0.0,0,0,0,0,92,11.8,10,5,9999,99999,9,999999999,0.2,999,999,99
2050,1,23,20,0,*?*?*?*?*?*?*?*?*?*?*?*?*?*?*?*?*?*?*?*?*?*?,13.4,10.9,84,100773,0,-0,339,0.0,-0.0,0.0,0,0,0,0,93,10.3,10,5,9999,99999,9,999999999,0.5,999,999,99
2050,1,23,21,0,*?*?*?*?*?*?*?*?*?*?*?*?*?*?*?*?*?*?*?*?*?*?,12.8,10.4,85,100773,0,-0,336,0.0,-0.0,0.0,0,0,0,0,95,10.3,10,5,9999,99999,9,999999999,0.0,999,999,99
2050,1,23,22,0,*?*?*?*?*?*?*?*?*?*?*?*?*?*?*?*?*?*?*?*?*?*?,12.7,10.1,84,100773,0,-0,336,0.0,-0.0,0.0,0,0,0,0,97,10.3,10,5,9999,99999,9,999999999,0.0,999,999,99
2050,1,23,23,0,*?*?*?*?*?*?*?*?*?*?*?*?*?*?*?*?*?*?*?*?*?*?,12.0,9.4,83,100773,0,-0,332,0.0,-0.0,0.0,0,0,0,0,98,10.3,10,5,9999,99999,9,999999999,0.0,999,999,99
2050,1,23,24,0,*?*?*?*?*?*?*?*?*?*?*?*?*?*?*?*?*?*?*?*?*?*?,11.8,9.9,88,100773,0,-0,331,0.0,-0.0,0.0,0,0,0,0,60,11.8,10,5,9999,99999,9,999999999,0.0,999,999,99
2050,1,24,1,0,*?*?*?*?*?*?*?*?*?*?*?*?*?*?*?*?*?*?*?*?*?*?,10.6,8.5,90,101655,0,-0,326,0.0,-0.0,0.0,0,0,0,0,90,10.8,10,5,9999,99999,9,999999999,0.0,999,999,99
2050,1,24,2,0,*?*?*?*?*?*?*?*?*?*?*?*?*?*?*?*?*?*?*?*?*?*?,10.3,8.0,89,101655,0,-0,325,0.0,-0.0,0.0,0,0,0,0,80,9.8,10,5,9999,99999,9,999999999,0.0,999,999,99
2050,1,24,3,0,*?*?*?*?*?*?*?*?*?*?*?*?*?*?*?*?*?*?*?*?*?*?,10.9,8.4,88,101655,0,-0,328,0.0,-0.0,0.0,0,0,0,0,70,10.3,10,5,9999,99999,9,999999999,0.0,999,999,99
2050,1,24,4,0,*?*?*?*?*?*?*?*?*?*?*?*?*?*?*?*?*?*?*?*?*?*?,9.7,7.9,91,101655,0,-0,322,0.0,-0.0,0.0,0,0,0,0,60,10.8,10,5,9999,99999,9,999999999,0.0,999,999,99
2050,1,24,5,0,*?*?*?*?*?*?*?*?*?*?*?*?*?*?*?*?*?*?*?*?*?*?,9.2,7.3,91,101655,0,-0,320,0.0,-0.0,0.0,0,0,0,0,50,10.8,10,5,9999,99999,9,999999999,0.0,999,999,99
2050,1,24,6,0,*?*?*?*?*?*?*?*?*?*?*?*?*?*?*?*?*?*?*?*?*?*?,9.2,7.4,92,101655,0,-0,320,0.0,-0.0,0.0,0,0,0,0,40,8.8,10,5,9999,99999,9,999999999,0.0,999,999,99
2050,1,24,7,0,*?*?*?*?*?*?*?*?*?*?*?*?*?*?*?*?*?*?*?*?*?*?,8.7,7.4,95,101655,0,-0,318,0.0,-0.0,0.0,0,0,0,0,43,7.7,10,5,9999,99999,9,999999999,0.0,999,999,99
2050,1,24,8,0,*?*?*?*?*?*?*?*?*?*?*?*?*?*?*?*?*?*?*?*?*?*?,8.3,7.4,97,101655,102,1411,312,9.8,18.1,8.5,1154,860,1089,176,47,8.8,9,5,9999,99999,9,999999999,0.0,999,999,99
2050,1,24,9,0,*?*?*?*?*?*?*?*?*?*?*?*?*?*?*?*?*?*?*?*?*?*?,10.0,9.3,99,101655,264,1409,320,64.8,46.0,56.2,7160,3508,6615,1202,50,8.2,9,5,9999,99999,9,999999999,0.0,999,999,99
2050,1,24,10,0,*?*?*?*?*?*?*?*?*?*?*?*?*?*?*?*?*?*?*?*?*?*?,11.6,9.8,92,101655,384,1411,327,105.3,51.5,91.3,11558,4542,10327,2447,53,8.8,9,5,9999,99999,9,999999999,0.0,999,999,99
2050,1,24,11,0,*?*?*?*?*?*?*?*?*?*?*?*?*?*?*?*?*?*?*?*?*?*?,14.7,11.7,85,101655,453,1411,342,128.6,53.3,111.5,14121,4894,12598,3069,57,7.7,9,5,9999,99999,9,999999999,0.0,999,999,99
2050,1,24,12,0,*?*?*?*?*?*?*?*?*?*?*?*?*?*?*?*?*?*?*?*?*?*?,15.7,12.2,83,101655,466,1410,346,133.1,53.6,115.4,14618,4953,13038,3194,60,9.3,9,5,9999,99999,9,999999999,0.0,999,999,99
2050,1,24,13,0,*?*?*?*?*?*?*?*?*?*?*?*?*?*?*?*?*?*?*?*?*?*?,15.9,12.4,83,101655,423,1410,347,118.6,52.6,102.8,13014,4754,11617,2796,60,9.8,9,5,9999,99999,9,999999999,0.0,999,999,99
2050,1,24,14,0,*?*?*?*?*?*?*?*?*?*?*?*?*?*?*?*?*?*?*?*?*?*?,16.0,13.4,87,101655,326,1408,348,85.9,49.3,74.5,9424,4166,8433,1957,60,8.2,9,5,9999,99999,9,999999999,0.0,999,999,99
2050,1,24,15,0,*?*?*?*?*?*?*?*?*?*?*?*?*?*?*?*?*?*?*?*?*?*?,15.9,13.8,90,101655,183,1409,350,21.5,0.0,21.5,2541,-0,2543,835,60,8.2,10,5,9999,99999,9,999999999,0.0,999,999,99
2050,1,24,16,0,*?*?*?*?*?*?*?*?*?*?*?*?*?*?*?*?*?*?*?*?*?*?,15.9,13.6,89,101655,3,1582,347,0.0,0.0,0.0,0,0,0,0,60,8.2,9,5,9999,99999,9,999999999,0.0,999,999,99
2050,1,24,17,0,*?*?*?*?*?*?*?*?*?*?*?*?*?*?*?*?*?*?*?*?*?*?,14.5,13.8,99,101655,0,-0,343,0.0,-0.0,0.0,0,0,0,0,60,10.3,10,5,9999,99999,9,999999999,0.0,999,999,99
2050,1,24,18,0,*?*?*?*?*?*?*?*?*?*?*?*?*?*?*?*?*?*?*?*?*?*?,13.6,13.6,100,101655,0,-0,339,0.0,-0.0,0.0,0,0,0,0,60,11.8,10,5,9999,99999,9,999999999,0.0,999,999,99
2050,1,24,19,0,*?*?*?*?*?*?*?*?*?*?*?*?*?*?*?*?*?*?*?*?*?*?,12.5,12.4,100,101655,0,-0,334,0.0,-0.0,0.0,0,0,0,0,97,11.8,10,5,9999,99999,9,999999999,0.0,999,999,99
2050,1,24,20,0,*?*?*?*?*?*?*?*?*?*?*?*?*?*?*?*?*?*?*?*?*?*?,12.4,12.3,100,101655,0,-0,334,0.0,-0.0,0.0,0,0,0,0,133,10.3,10,5,9999,99999,9,999999999,0.0,999,999,99
2050,1,24,21,0,*?*?*?*?*?*?*?*?*?*?*?*?*?*?*?*?*?*?*?*?*?*?,12.1,12.1,100,101655,0,-0,332,0.0,-0.0,0.0,0,0,0,0,170,10.3,10,5,9999,99999,9,999999999,0.0,999,999,99
2050,1,24,22,0,*?*?*?*?*?*?*?*?*?*?*?*?*?*?*?*?*?*?*?*?*?*?,11.3,11.2,100,101655,0,-0,329,0.0,-0.0,0.0,0,0,0,0,207,10.3,10,5,9999,99999,9,999999999,0.0,999,999,99
2050,1,24,23,0,*?*?*?*?*?*?*?*?*?*?*?*?*?*?*?*?*?*?*?*?*?*?,10.6,10.5,100,101655,0,-0,326,0.0,-0.0,0.0,0,0,0,0,243,10.3,10,5,9999,99999,9,999999999,0.0,999,999,99
2050,1,24,24,0,*?*?*?*?*?*?*?*?*?*?*?*?*?*?*?*?*?*?*?*?*?*?,11.3,8.9,89,101655,0,-0,329,0.0,-0.0,0.0,0,0,0,0,100,11.8,10,5,9999,99999,9,999999999,0.0,999,999,99
2050,1,25,1,0,*?*?*?*?*?*?*?*?*?*?*?*?*?*?*?*?*?*?*?*?*?*?,9.0,7.7,92,101435,0,-0,319,0.0,-0.0,0.0,0,0,0,0,257,10.8,10,5,9999,99999,9,999999999,0.0,999,999,99
2050,1,25,2,0,*?*?*?*?*?*?*?*?*?*?*?*?*?*?*?*?*?*?*?*?*?*?,8.1,6.1,88,101435,0,-0,315,0.0,-0.0,0.0,0,0,0,0,233,9.8,10,5,9999,99999,9,999999999,0.0,999,999,99
2050,1,25,3,0,*?*?*?*?*?*?*?*?*?*?*?*?*?*?*?*?*?*?*?*?*?*?,8.8,6.2,84,101435,0,-0,318,0.0,-0.0,0.0,0,0,0,0,210,10.3,10,5,9999,99999,9,999999999,0.0,999,999,99
2050,1,25,4,0,*?*?*?*?*?*?*?*?*?*?*?*?*?*?*?*?*?*?*?*?*?*?,8.0,5.6,85,101435,0,-0,315,0.0,-0.0,0.0,0,0,0,0,187,10.8,10,5,9999,99999,9,999999999,0.0,999,999,99
2050,1,25,5,0,*?*?*?*?*?*?*?*?*?*?*?*?*?*?*?*?*?*?*?*?*?*?,7.6,5.8,88,101435,0,-0,313,0.0,-0.0,0.0,0,0,0,0,163,10.8,10,5,9999,99999,9,999999999,0.0,999,999,99
2050,1,25,6,0,*?*?*?*?*?*?*?*?*?*?*?*?*?*?*?*?*?*?*?*?*?*?,7.5,5.3,86,101435,0,-0,313,0.0,-0.0,0.0,0,0,0,0,140,8.8,10,5,9999,99999,9,999999999,0.0,999,999,99
2050,1,25,7,0,*?*?*?*?*?*?*?*?*?*?*?*?*?*?*?*?*?*?*?*?*?*?,7.2,5.5,89,101435,0,-0,311,0.0,-0.0,0.0,0,0,0,0,142,7.7,10,5,9999,99999,9,999999999,0.0,999,999,99
2050,1,25,8,0,*?*?*?*?*?*?*?*?*?*?*?*?*?*?*?*?*?*?*?*?*?*?,6.9,5.8,92,101435,106,1405,310,6.5,0.0,6.5,811,-0,811,262,143,8.8,10,5,9999,99999,9,999999999,0.0,999,999,99
2050,1,25,9,0,*?*?*?*?*?*?*?*?*?*?*?*?*?*?*?*?*?*?*?*?*?*?,8.1,6.4,89,101435,269,1410,315,38.2,0.0,38.2,4472,0,4480,1498,145,8.2,10,5,9999,99999,9,999999999,0.0,999,999,99
2050,1,25,10,0,*?*?*?*?*?*?*?*?*?*?*?*?*?*?*?*?*?*?*?*?*?*?,9.3,6.9,85,101435,389,1410,321,61.6,0.0,61.6,7198,0,7216,2494,147,8.8,10,5,9999,99999,9,999999999,0.0,999,999,99
2050,1,25,11,0,*?*?*?*?*?*?*?*?*?*?*?*?*?*?*?*?*?*?*?*?*?*?,11.1,7.4,78,101435,458,1410,329,75.1,0.0,75.1,8789,0,8813,3110,148,7.7,10,5,9999,99999,9,999999999,0.0,999,999,99
2050,1,25,12,0,*?*?*?*?*?*?*?*?*?*?*?*?*?*?*?*?*?*?*?*?*?*?,11.3,8.0,80,101435,471,1408,329,77.8,0.0,77.8,9102,0,9127,3234,150,9.3,10,5,9999,99999,9,999999999,0.0,999,999,99
2050,1,25,13,0,*?*?*?*?*?*?*?*?*?*?*?*?*?*?*?*?*?*?*?*?*?*?,11.6,8.3,80,101435,429,1411,331,69.4,0.0,69.4,8113,0,8135,2846,148,9.8,10,5,9999,99999,9,999999999,0.0,999,999,99
2050,1,25,14,0,*?*?*?*?*?*?*?*?*?*?*?*?*?*?*?*?*?*?*?*?*?*?,11.8,8.5,80,101435,332,1408,332,50.6,0.0,50.6,5906,0,5919,2013,147,8.2,10,5,9999,99999,9,999999999,0.0,999,999,99
2050,1,25,15,0,*?*?*?*?*?*?*?*?*?*?*?*?*?*?*?*?*?*?*?*?*?*?,11.6,8.8,83,101435,189,1410,331,22.6,0.0,22.6,2674,-0,2677,879,145,8.2,10,5,9999,99999,9,999999999,0.0,999,999,99
2050,1,25,16,0,*?*?*?*?*?*?*?*?*?*?*?*?*?*?*?*?*?*?*?*?*?*?,11.6,8.4,81,101435,8,1335,331,0.0,0.0,0.0,0,0,0,0,143,8.2,10,5,9999,99999,9,999999999,0.0,999,999,99
2050,1,25,17,0,*?*?*?*?*?*?*?*?*?*?*?*?*?*?*?*?*?*?*?*?*?*?,10.4,8.3,86,101435,0,-0,325,0.0,-0.0,0.0,0,0,0,0,142,10.3,10,5,9999,99999,9,999999999,0.0,999,999,99
2050,1,25,18,0,*?*?*?*?*?*?*?*?*?*?*?*?*?*?*?*?*?*?*?*?*?*?,9.7,7.7,88,101435,0,-0,322,0.0,-0.0,0.0,0,0,0,0,140,11.8,10,5,9999,99999,9,999999999,0.0,999,999,99
2050,1,25,19,0,*?*?*?*?*?*?*?*?*?*?*?*?*?*?*?*?*?*?*?*?*?*?,9.3,7.6,89,101435,0,-0,320,0.0,-0.0,0.0,0,0,0,0,142,11.8,10,5,9999,99999,9,999999999,0.0,999,999,99
2050,1,25,20,0,*?*?*?*?*?*?*?*?*?*?*?*?*?*?*?*?*?*?*?*?*?*?,9.1,7.3,89,101435,0,-0,320,0.0,-0.0,0.0,0,0,0,0,143,10.3,10,5,9999,99999,9,999999999,0.0,999,999,99
2050,1,25,21,0,*?*?*?*?*?*?*?*?*?*?*?*?*?*?*?*?*?*?*?*?*?*?,9.4,7.7,89,101435,0,-0,321,0.0,-0.0,0.0,0,0,0,0,145,10.3,10,5,9999,99999,9,999999999,0.0,999,999,99
2050,1,25,22,0,*?*?*?*?*?*?*?*?*?*?*?*?*?*?*?*?*?*?*?*?*?*?,8.6,7.9,95,101435,0,-0,317,0.0,-0.0,0.0,0,0,0,0,147,10.3,10,5,9999,99999,9,999999999,0.0,999,999,99
2050,1,25,23,0,*?*?*?*?*?*?*?*?*?*?*?*?*?*?*?*?*?*?*?*?*?*?,8.7,8.0,96,101435,0,-0,318,0.0,-0.0,0.0,0,0,0,0,148,10.3,10,5,9999,99999,9,999999999,0.0,999,999,99
2050,1,25,24,0,*?*?*?*?*?*?*?*?*?*?*?*?*?*?*?*?*?*?*?*?*?*?,9.9,9.2,96,101435,0,-0,323,0.0,-0.0,0.0,0,0,0,0,280,11.8,10,5,9999,99999,9,999999999,0.0,999,999,99
2050,1,26,1,0,*?*?*?*?*?*?*?*?*?*?*?*?*?*?*?*?*?*?*?*?*?*?,9.1,7.9,92,100639,0,-0,319,0.0,-0.0,0.0,0,0,0,0,167,7.7,10,5,9999,99999,9,999999999,0.0,999,999,99
2050,1,26,2,0,*?*?*?*?*?*?*?*?*?*?*?*?*?*?*?*?*?*?*?*?*?*?,9.2,7.7,90,100639,0,-0,320,0.0,-0.0,0.0,0,0,0,0,183,8.8,10,5,9999,99999,9,999999999,0.0,999,999,99
2050,1,26,3,0,*?*?*?*?*?*?*?*?*?*?*?*?*?*?*?*?*?*?*?*?*?*?,8.8,6.7,87,100639,0,-0,318,0.0,-0.0,0.0,0,0,0,0,200,8.2,10,5,9999,99999,9,999999999,0.0,999,999,99
2050,1,26,4,0,*?*?*?*?*?*?*?*?*?*?*?*?*?*?*?*?*?*?*?*?*?*?,9.7,7.0,83,100639,0,-0,322,0.0,-0.0,0.0,0,0,0,0,217,4.6,10,5,9999,99999,9,999999999,0.0,999,999,99
2050,1,26,5,0,*?*?*?*?*?*?*?*?*?*?*?*?*?*?*?*?*?*?*?*?*?*?,8.8,6.2,83,100639,0,-0,318,0.0,-0.0,0.0,0,0,0,0,233,3.6,10,5,9999,99999,9,999999999,0.0,999,999,99
2050,1,26,6,0,*?*?*?*?*?*?*?*?*?*?*?*?*?*?*?*?*?*?*?*?*?*?,8.8,6.7,86,100639,0,-0,318,0.0,-0.0,0.0,0,0,0,0,250,3.6,10,5,9999,99999,9,999999999,0.0,999,999,99
2050,1,26,7,0,*?*?*?*?*?*?*?*?*?*?*?*?*?*?*?*?*?*?*?*?*?*?,8.6,6.2,85,100639,0,-0,317,0.0,-0.0,0.0,0,0,0,0,252,4.6,10,5,9999,99999,9,999999999,0.0,999,999,99
2050,1,26,8,0,*?*?*?*?*?*?*?*?*?*?*?*?*?*?*?*?*?*?*?*?*?*?,9.0,6.7,85,100639,111,1410,319,7.4,0.0,7.4,917,-0,916,297,253,6.2,10,5,9999,99999,9,999999999,0.0,999,999,99
2050,1,26,9,0,*?*?*?*?*?*?*?*?*?*?*?*?*?*?*?*?*?*?*?*?*?*?,9.3,7.1,86,100639,274,1410,316,68.1,46.6,59.1,7522,3614,6944,1267,255,6.7,9,5,9999,99999,9,999999999,0.0,999,999,99
2050,1,26,10,0,*?*?*?*?*?*?*?*?*?*?*?*?*?*?*?*?*?*?*?*?*?*?,9.9,6.7,80,100639,394,1409,319,108.9,51.8,94.4,11949,4603,10674,2539,257,9.3,9,5,9999,99999,9,999999999,0.0,999,999,99
2050,1,26,11,0,*?*?*?*?*?*?*?*?*?*?*?*?*?*?*?*?*?*?*?*?*?*?,11.0,7.9,80,100639,463,1408,328,76.2,0.0,76.2,8918,0,8943,3161,258,10.3,10,5,9999,99999,9,999999999,0.0,999,999,99
2050,1,26,12,0,*?*?*?*?*?*?*?*?*?*?*?*?*?*?*?*?*?*?*?*?*?*?,10.9,7.6,80,100639,477,1408,328,78.9,0.0,78.9,9238,0,9264,3288,260,10.8,10,5,9999,99999,9,999999999,0.0,999,999,99
2050,1,26,13,0,*?*?*?*?*?*?*?*?*?*?*?*?*?*?*?*?*?*?*?*?*?*?,11.0,7.3,77,100639,435,1411,324,122.6,52.9,106.3,13458,4812,12012,2905,245,10.3,9,5,9999,99999,9,999999999,0.0,999,999,99
2050,1,26,14,0,*?*?*?*?*?*?*?*?*?*?*?*?*?*?*?*?*?*?*?*?*?*?,11.1,7.9,80,100639,338,1408,329,51.8,0.0,51.8,6044,0,6058,2063,230,12.4,10,5,9999,99999,9,999999999,0.0,999,999,99
2050,1,26,15,0,*?*?*?*?*?*?*?*?*?*?*?*?*?*?*?*?*?*?*?*?*?*?,11.0,7.9,81,100639,195,1410,324,41.4,39.8,35.9,4610,2629,4285,755,215,12.9,9,5,9999,99999,9,999999999,0.0,999,999,99
2050,1,26,16,0,*?*?*?*?*?*?*?*?*?*?*?*?*?*?*?*?*?*?*?*?*?*?,10.8,8.4,85,100639,14,1380,327,0.0,0.0,0.0,0,0,0,0,200,11.8,10,5,9999,99999,9,999999999,0.0,999,999,99
2050,1,26,17,0,*?*?*?*?*?*?*?*?*?*?*?*?*?*?*?*?*?*?*?*?*?*?,10.5,8.4,86,100639,0,-0,326,0.0,-0.0,0.0,0,0,0,0,185,12.4,10,5,9999,99999,9,999999999,0.0,999,999,99
2050,1,26,18,0,*?*?*?*?*?*?*?*?*?*?*?*?*?*?*?*?*?*?*?*?*?*?,10.6,8.4,86,100639,0,-0,326,0.0,-0.0,0.0,0,0,0,0,170,12.4,10,5,9999,99999,9,999999999,0.0,999,999,99
2050,1,26,19,0,*?*?*?*?*?*?*?*?*?*?*?*?*?*?*?*?*?*?*?*?*?*?,10.0,8.7,91,100639,0,-0,323,0.0,-0.0,0.0,0,0,0,0,173,11.3,10,5,9999,99999,9,999999999,0.0,999,999,99
2050,1,26,20,0,*?*?*?*?*?*?*?*?*?*?*?*?*?*?*?*?*?*?*?*?*?*?,10.2,9.1,92,100639,0,-0,324,0.0,-0.0,0.0,0,0,0,0,177,10.3,10,5,9999,99999,9,999999999,0.0,999,999,99
2050,1,26,21,0,*?*?*?*?*?*?*?*?*?*?*?*?*?*?*?*?*?*?*?*?*?*?,9.3,8.5,95,100639,0,-0,320,0.0,-0.0,0.0,0,0,0,0,180,9.3,10,5,9999,99999,9,999999999,0.0,999,999,99
2050,1,26,22,0,*?*?*?*?*?*?*?*?*?*?*?*?*?*?*?*?*?*?*?*?*?*?,9.2,8.3,93,100639,0,-0,320,0.0,-0.0,0.0,0,0,0,0,183,8.8,10,5,9999,99999,9,999999999,0.0,999,999,99
2050,1,26,23,0,*?*?*?*?*?*?*?*?*?*?*?*?*?*?*?*?*?*?*?*?*?*?,9.2,7.9,91,100639,0,-0,320,0.0,-0.0,0.0,0,0,0,0,187,8.8,10,5,9999,99999,9,999999999,0.0,999,999,99
2050,1,26,24,0,*?*?*?*?*?*?*?*?*?*?*?*?*?*?*?*?*?*?*?*?*?*?,8.7,8.0,94,100639,0,-0,318,0.0,-0.0,0.0,0,0,0,0,150,7.7,10,5,9999,99999,9,999999999,0.0,999,999,99
2050,1,27,1,0,*?*?*?*?*?*?*?*?*?*?*?*?*?*?*?*?*?*?*?*?*?*?,8.8,8.8,100,99779.6,0,-0,318,0.0,-0.0,0.0,0,0,0,0,192,16.0,10,5,9999,99999,9,999999999,1.0,999,999,99
2050,1,27,2,0,*?*?*?*?*?*?*?*?*?*?*?*?*?*?*?*?*?*?*?*?*?*?,8.5,8.5,100,99779.6,0,-0,317,0.0,-0.0,0.0,0,0,0,0,193,6.7,10,5,9999,99999,9,999999999,0.0,999,999,99
2050,1,27,3,0,*?*?*?*?*?*?*?*?*?*?*?*?*?*?*?*?*?*?*?*?*?*?,9.1,9.1,100,99779.6,0,-0,319,0.0,-0.0,0.0,0,0,0,0,195,6.7,10,5,9999,99999,9,999999999,0.0,999,999,99
2050,1,27,4,0,*?*?*?*?*?*?*?*?*?*?*?*?*?*?*?*?*?*?*?*?*?*?,7.8,7.7,100,99779.6,0,-0,314,0.0,-0.0,0.0,0,0,0,0,197,5.2,10,5,9999,99999,9,999999999,0.0,999,999,99
2050,1,27,5,0,*?*?*?*?*?*?*?*?*?*?*?*?*?*?*?*?*?*?*?*?*?*?,7.4,7.4,100,99779.6,0,-0,312,0.0,-0.0,0.0,0,0,0,0,198,5.7,10,5,9999,99999,9,999999999,0.0,999,999,99
2050,1,27,6,0,*?*?*?*?*?*?*?*?*?*?*?*?*?*?*?*?*?*?*?*?*?*?,6.8,6.9,100,99779.6,0,-0,309,0.0,-0.0,0.0,0,0,0,0,200,7.2,10,5,9999,99999,9,999999999,0.0,999,999,99
2050,1,27,7,0,*?*?*?*?*?*?*?*?*?*?*?*?*?*?*?*?*?*?*?*?*?*?,6.3,6.2,100,99779.6,0,-0,307,0.0,-0.0,0.0,0,0,0,0,210,6.7,10,5,9999,99999,9,999999999,0.3,999,999,99
2050,1,27,8,0,*?*?*?*?*?*?*?*?*?*?*?*?*?*?*?*?*?*?*?*?*?*?,7.5,7.4,100,99779.6,116,1414,312,8.4,0.0,8.4,1025,-0,1025,332,220,6.2,10,5,9999,99999,9,999999999,0.2,999,999,99
2050,1,27,9,0,*?*?*?*?*?*?*?*?*?*?*?*?*?*?*?*?*?*?*?*?*?*?,8.6,8.7,100,99779.6,279,1409,313,69.9,46.9,60.6,7711,3667,7115,1301,230,7.7,9,5,9999,99999,9,999999999,0.0,999,999,99
2050,1,27,10,0,*?*?*?*?*?*?*?*?*?*?*?*?*?*?*?*?*?*?*?*?*?*?,10.3,9.9,100,99779.6,399,1407,321,110.7,51.9,96.0,12153,4633,10854,2587,240,9.3,9,5,9999,99999,9,999999999,0.0,999,999,99
2050,1,27,11,0,*?*?*?*?*?*?*?*?*?*?*?*?*?*?*?*?*?*?*?*?*?*?,12.7,10.7,94,99779.6,469,1408,332,134.3,53.7,116.5,14751,4968,13156,3227,250,9.3,9,5,9999,99999,9,999999999,0.0,999,999,99
2050,1,27,12,0,*?*?*?*?*?*?*?*?*?*?*?*?*?*?*?*?*?*?*?*?*?*?,14.1,10.8,87,99779.6,483,1408,335,184.3,135.4,137.9,20091,12834,15736,3138,260,9.3,8,4,9999,99999,9,999999999,0.0,999,999,99
2050,1,27,13,0,*?*?*?*?*?*?*?*?*?*?*?*?*?*?*?*?*?*?*?*?*?*?,14.6,10.7,84,99779.6,441,1410,338,165.2,133.1,123.6,18008,12284,14146,2775,257,8.8,8,4,9999,99999,9,999999999,0.0,999,999,99
2050,1,27,14,0,*?*?*?*?*?*?*?*?*?*?*?*?*?*?*?*?*?*?*?*?*?*?,14.7,9.2,75,99779.6,344,1408,338,122.0,125.7,91.2,13311,10667,10527,1993,253,8.8,8,4,9999,99999,9,999999999,0.0,999,999,99
2050,1,27,15,0,*?*?*?*?*?*?*?*?*?*?*?*?*?*?*?*?*?*?*?*?*?*?,14.3,9.1,76,99779.6,201,1409,340,43.4,40.5,37.7,4834,2718,4491,794,250,8.8,9,5,9999,99999,9,999999999,0.0,999,999,99
2050,1,27,16,0,*?*?*?*?*?*?*?*?*?*?*?*?*?*?*?*?*?*?*?*?*?*?,14.6,9.1,75,99779.6,20,1394,345,0.0,0.0,0.0,0,0,0,0,247,8.8,10,5,9999,99999,9,999999999,0.0,999,999,99
2050,1,27,17,0,*?*?*?*?*?*?*?*?*?*?*?*?*?*?*?*?*?*?*?*?*?*?,13.3,9.2,83,99779.6,0,-0,339,0.0,-0.0,0.0,0,0,0,0,243,8.8,10,5,9999,99999,9,999999999,0.0,999,999,99
2050,1,27,18,0,*?*?*?*?*?*?*?*?*?*?*?*?*?*?*?*?*?*?*?*?*?*?,11.5,7.1,81,99779.6,0,-0,331,0.0,-0.0,0.0,0,0,0,0,240,7.7,10,5,9999,99999,9,999999999,0.0,999,999,99
2050,1,27,19,0,*?*?*?*?*?*?*?*?*?*?*?*?*?*?*?*?*?*?*?*?*?*?,11.3,7.0,81,99779.6,0,-0,330,0.0,-0.0,0.0,0,0,0,0,235,9.3,10,5,9999,99999,9,999999999,0.0,999,999,99
2050,1,27,20,0,*?*?*?*?*?*?*?*?*?*?*?*?*?*?*?*?*?*?*?*?*?*?,10.8,5.9,77,99779.6,0,-0,328,0.0,-0.0,0.0,0,0,0,0,230,8.2,10,5,9999,99999,9,999999999,0.0,999,999,99
2050,1,27,21,0,*?*?*?*?*?*?*?*?*?*?*?*?*?*?*?*?*?*?*?*?*?*?,10.6,7.1,86,99779.6,0,-0,326,0.0,-0.0,0.0,0,0,0,0,225,6.7,10,5,9999,99999,9,999999999,0.1,999,999,99
2050,1,27,22,0,*?*?*?*?*?*?*?*?*?*?*?*?*?*?*?*?*?*?*?*?*?*?,9.9,7.0,89,99779.6,0,-0,323,0.0,-0.0,0.0,0,0,0,0,220,8.8,10,5,9999,99999,9,999999999,0.3,999,999,99
2050,1,27,23,0,*?*?*?*?*?*?*?*?*?*?*?*?*?*?*?*?*?*?*?*?*?*?,9.7,7.6,94,99779.6,0,-0,322,0.0,-0.0,0.0,0,0,0,0,215,7.7,10,5,9999,99999,9,999999999,0.0,999,999,99
2050,1,27,24,0,*?*?*?*?*?*?*?*?*?*?*?*?*?*?*?*?*?*?*?*?*?*?,9.2,8.5,100,99779.6,0,-0,320,0.0,-0.0,0.0,0,0,0,0,190,8.8,10,5,9999,99999,9,999999999,0.0,999,999,99
2050,1,28,1,0,*?*?*?*?*?*?*?*?*?*?*?*?*?*?*?*?*?*?*?*?*?*?,10.2,7.6,83,100535,0,-0,324,0.0,-0.0,0.0,0,0,0,0,212,8.8,10,5,9999,99999,9,999999999,0.2,999,999,99
2050,1,28,2,0,*?*?*?*?*?*?*?*?*?*?*?*?*?*?*?*?*?*?*?*?*?*?,10.6,7.6,81,100535,0,-0,326,0.0,-0.0,0.0,0,0,0,0,213,10.3,10,5,9999,99999,9,999999999,0.0,999,999,99
2050,1,28,3,0,*?*?*?*?*?*?*?*?*?*?*?*?*?*?*?*?*?*?*?*?*?*?,9.8,7.4,84,100535,0,-0,323,0.0,-0.0,0.0,0,0,0,0,215,9.8,10,5,9999,99999,9,999999999,0.0,999,999,99
2050,1,28,4,0,*?*?*?*?*?*?*?*?*?*?*?*?*?*?*?*?*?*?*?*?*?*?,10.4,6.9,78,100535,0,-0,326,0.0,-0.0,0.0,0,0,0,0,217,12.4,10,5,9999,99999,9,999999999,0.0,999,999,99
2050,1,28,5,0,*?*?*?*?*?*?*?*?*?*?*?*?*?*?*?*?*?*?*?*?*?*?,10.1,7.3,82,100535,0,-0,324,0.0,-0.0,0.0,0,0,0,0,218,8.8,10,5,9999,99999,9,999999999,0.0,999,999,99
2050,1,28,6,0,*?*?*?*?*?*?*?*?*?*?*?*?*?*?*?*?*?*?*?*?*?*?,9.8,7.4,85,100535,0,-0,323,0.0,-0.0,0.0,0,0,0,0,220,8.2,10,5,9999,99999,9,999999999,0.0,999,999,99
2050,1,28,7,0,*?*?*?*?*?*?*?*?*?*?*?*?*?*?*?*?*?*?*?*?*?*?,9.4,7.6,88,100535,0,-0,321,0.0,-0.0,0.0,0,0,0,0,217,8.8,10,5,9999,99999,9,999999999,0.0,999,999,99
2050,1,28,8,0,*?*?*?*?*?*?*?*?*?*?*?*?*?*?*?*?*?*?*?*?*?*?,10.1,8.1,87,100535,120,1403,324,9.3,0.0,9.3,1136,-0,1136,369,213,7.7,10,5,9999,99999,9,999999999,0.0,999,999,99
2050,1,28,9,0,*?*?*?*?*?*?*?*?*?*?*?*?*?*?*?*?*?*?*?*?*?*?,10.8,8.5,86,100535,284,1408,327,41.2,0.0,41.2,4819,0,4828,1620,210,8.2,10,5,9999,99999,9,999999999,0.0,999,999,99
2050,1,28,10,0,*?*?*?*?*?*?*?*?*?*?*?*?*?*?*?*?*?*?*?*?*?*?,11.6,8.3,80,100535,405,1409,331,64.8,0.0,64.8,7573,0,7592,2638,207,8.8,10,5,9999,99999,9,999999999,0.5,999,999,99
2050,1,28,11,0,*?*?*?*?*?*?*?*?*?*?*?*?*?*?*?*?*?*?*?*?*?*?,13.1,8.9,75,100535,475,1409,338,78.5,0.0,78.5,9185,0,9211,3269,203,7.2,10,5,9999,99999,9,999999999,1.0,999,999,99
2050,1,28,12,0,*?*?*?*?*?*?*?*?*?*?*?*?*?*?*?*?*?*?*?*?*?*?,13.3,9.2,76,100535,489,1408,339,81.3,0.0,81.3,9519,0,9546,3400,200,8.2,10,5,9999,99999,9,999999999,0.0,999,999,99
2050,1,28,13,0,*?*?*?*?*?*?*?*?*?*?*?*?*?*?*?*?*?*?*?*?*?*?,13.4,8.9,74,100535,447,1409,339,73.0,0.0,73.0,8536,0,8559,3010,202,7.7,10,5,9999,99999,9,999999999,0.0,999,999,99
2050,1,28,14,0,*?*?*?*?*?*?*?*?*?*?*?*?*?*?*?*?*?*?*?*?*?*?,13.8,8.5,71,100535,350,1407,341,54.2,0.0,54.2,6326,0,6341,2167,203,7.2,10,5,9999,99999,9,999999999,0.0,999,999,99
2050,1,28,15,0,*?*?*?*?*?*?*?*?*?*?*?*?*?*?*?*?*?*?*?*?*?*?,13.5,8.5,72,100535,207,1408,340,26.2,0.0,26.2,3083,0,3087,1018,205,5.7,10,5,9999,99999,9,999999999,0.0,999,999,99
2050,1,28,16,0,*?*?*?*?*?*?*?*?*?*?*?*?*?*?*?*?*?*?*?*?*?*?,13.8,9.3,74,100535,26,1398,341,0.0,0.0,0.0,0,0,0,0,207,6.2,10,5,9999,99999,9,999999999,0.0,999,999,99
2050,1,28,17,0,*?*?*?*?*?*?*?*?*?*?*?*?*?*?*?*?*?*?*?*?*?*?,12.9,9.4,79,100535,0,-0,337,0.0,-0.0,0.0,0,0,0,0,208,7.7,10,5,9999,99999,9,999999999,0.0,999,999,99
2050,1,28,18,0,*?*?*?*?*?*?*?*?*?*?*?*?*?*?*?*?*?*?*?*?*?*?,12.2,9.2,82,100535,0,-0,333,0.0,-0.0,0.0,0,0,0,0,210,4.1,10,5,9999,99999,9,999999999,0.0,999,999,99
2050,1,28,19,0,*?*?*?*?*?*?*?*?*?*?*?*?*?*?*?*?*?*?*?*?*?*?,12.0,9.7,86,100535,0,-0,332,0.0,-0.0,0.0,0,0,0,0,213,3.6,10,5,9999,99999,9,999999999,0.0,999,999,99
2050,1,28,20,0,*?*?*?*?*?*?*?*?*?*?*?*?*?*?*?*?*?*?*?*?*?*?,12.0,9.9,87,100535,0,-0,332,0.0,-0.0,0.0,0,0,0,0,217,5.2,10,5,9999,99999,9,999999999,0.0,999,999,99
2050,1,28,21,0,*?*?*?*?*?*?*?*?*?*?*?*?*?*?*?*?*?*?*?*?*?*?,11.6,9.6,86,100535,0,-0,331,0.0,-0.0,0.0,0,0,0,0,220,7.7,10,5,9999,99999,9,999999999,0.0,999,999,99
2050,1,28,22,0,*?*?*?*?*?*?*?*?*?*?*?*?*?*?*?*?*?*?*?*?*?*?,11.7,8.7,82,100535,0,-0,331,0.0,-0.0,0.0,0,0,0,0,223,1.5,10,5,9999,99999,9,999999999,0.0,999,999,99
2050,1,28,23,0,*?*?*?*?*?*?*?*?*?*?*?*?*?*?*?*?*?*?*?*?*?*?,11.5,8.5,81,100535,0,-0,330,0.0,-0.0,0.0,0,0,0,0,227,2.6,10,5,9999,99999,9,999999999,0.0,999,999,99
2050,1,28,24,0,*?*?*?*?*?*?*?*?*?*?*?*?*?*?*?*?*?*?*?*?*?*?,9.4,7.6,88,100535,0,-0,321,0.0,-0.0,0.0,0,0,0,0,210,10.3,10,5,9999,99999,9,999999999,0.0,999,999,99
2050,1,29,1,0,*?*?*?*?*?*?*?*?*?*?*?*?*?*?*?*?*?*?*?*?*?*?,11.5,9.1,85,100319,0,-0,330,0.0,-0.0,0.0,0,0,0,0,228,4.6,10,5,9999,99999,9,999999999,0.0,999,999,99
2050,1,29,2,0,*?*?*?*?*?*?*?*?*?*?*?*?*?*?*?*?*?*?*?*?*?*?,11.5,9.2,86,100319,0,-0,330,0.0,-0.0,0.0,0,0,0,0,227,5.7,10,5,9999,99999,9,999999999,0.0,999,999,99
2050,1,29,3,0,*?*?*?*?*?*?*?*?*?*?*?*?*?*?*?*?*?*?*?*?*?*?,11.5,9.2,86,100319,0,-0,330,0.0,-0.0,0.0,0,0,0,0,225,4.6,10,5,9999,99999,9,999999999,0.0,999,999,99
2050,1,29,4,0,*?*?*?*?*?*?*?*?*?*?*?*?*?*?*?*?*?*?*?*?*?*?,11.4,10.4,94,100319,0,-0,329,0.0,-0.0,0.0,0,0,0,0,223,5.7,10,5,9999,99999,9,999999999,0.0,999,999,99
2050,1,29,5,0,*?*?*?*?*?*?*?*?*?*?*?*?*?*?*?*?*?*?*?*?*?*?,11.2,10.9,98,100319,0,-0,328,0.0,-0.0,0.0,0,0,0,0,222,5.2,10,5,9999,99999,9,999999999,0.0,999,999,99
2050,1,29,6,0,*?*?*?*?*?*?*?*?*?*?*?*?*?*?*?*?*?*?*?*?*?*?,11.4,11.2,99,100319,0,-0,329,0.0,-0.0,0.0,0,0,0,0,220,5.7,10,5,9999,99999,9,999999999,0.0,999,999,99
2050,1,29,7,0,*?*?*?*?*?*?*?*?*?*?*?*?*?*?*?*?*?*?*?*?*?*?,11.5,10.7,95,100319,0,-0,330,0.0,-0.0,0.0,0,0,0,0,220,8.8,10,5,9999,99999,9,999999999,0.0,999,999,99
2050,1,29,8,0,*?*?*?*?*?*?*?*?*?*?*?*?*?*?*?*?*?*?*?*?*?*?,11.9,10.3,90,100319,125,1403,332,10.3,0.0,10.3,1250,-0,1250,406,220,9.8,10,5,9999,99999,9,999999999,0.2,999,999,99
2050,1,29,9,0,*?*?*?*?*?*?*?*?*?*?*?*?*?*?*?*?*?*?*?*?*?*?,11.8,9.6,87,100319,289,1406,328,73.5,47.5,63.7,8106,3766,7479,1372,220,7.7,9,5,9999,99999,9,999999999,0.4,999,999,99
2050,1,29,10,0,*?*?*?*?*?*?*?*?*?*?*?*?*?*?*?*?*?*?*?*?*?*?,11.6,9.8,89,100319,411,1409,324,151.8,131.2,113.6,16556,11825,13039,2527,220,5.7,8,4,9999,99999,9,999999999,0.3,999,999,99
2050,1,29,11,0,*?*?*?*?*?*?*?*?*?*?*?*?*?*?*?*?*?*?*?*?*?*?,12.4,9.3,81,100319,481,1409,327,183.4,135.3,137.2,19990,12803,15662,3119,220,7.7,8,4,9999,99999,9,999999999,0.1,999,999,99
2050,1,29,12,0,*?*?*?*?*?*?*?*?*?*?*?*?*?*?*?*?*?*?*?*?*?*?,12.7,8.9,78,100319,495,1408,332,143.3,54.2,124.2,15735,5074,14026,3480,220,8.8,9,5,9999,99999,9,999999999,0.0,999,999,99
2050,1,29,13,0,*?*?*?*?*?*?*?*?*?*?*?*?*?*?*?*?*?*?*?*?*?*?,12.4,8.9,80,100319,453,1408,331,128.9,53.3,111.8,14154,4899,12627,3076,220,7.7,9,5,9999,99999,9,999999999,0.0,999,999,99
2050,1,29,14,0,*?*?*?*?*?*?*?*?*?*?*?*?*?*?*?*?*?*?*?*?*?*?,12.7,8.8,77,100319,357,1409,332,96.3,50.6,83.5,10567,4378,9448,2216,220,8.2,9,5,9999,99999,9,999999999,0.0,999,999,99
2050,1,29,15,0,*?*?*?*?*?*?*?*?*?*?*?*?*?*?*?*?*?*?*?*?*?*?,12.9,8.1,73,100319,213,1407,333,47.6,41.8,41.3,5291,2891,4909,873,220,7.2,9,5,9999,99999,9,999999999,0.0,999,999,99
2050,1,29,16,0,*?*?*?*?*?*?*?*?*?*?*?*?*?*?*?*?*?*?*?*?*?*?,12.7,10.1,84,100319,32,1397,332,0.0,0.0,0.0,0,0,0,0,220,8.2,9,5,9999,99999,9,999999999,0.0,999,999,99
2050,1,29,17,0,*?*?*?*?*?*?*?*?*?*?*?*?*?*?*?*?*?*?*?*?*?*?,12.5,10.3,87,100319,0,-0,335,0.0,-0.0,0.0,0,0,0,0,220,6.7,10,5,9999,99999,9,999999999,0.0,999,999,99
2050,1,29,18,0,*?*?*?*?*?*?*?*?*?*?*?*?*?*?*?*?*?*?*?*?*?*?,12.8,9.4,80,100319,0,-0,336,0.0,-0.0,0.0,0,0,0,0,220,5.2,10,5,9999,99999,9,999999999,0.0,999,999,99
2050,1,29,19,0,*?*?*?*?*?*?*?*?*?*?*?*?*?*?*?*?*?*?*?*?*?*?,12.3,9.8,85,100319,0,-0,334,0.0,-0.0,0.0,0,0,0,0,218,5.7,10,5,9999,99999,9,999999999,0.0,999,999,99
2050,1,29,20,0,*?*?*?*?*?*?*?*?*?*?*?*?*?*?*?*?*?*?*?*?*?*?,12.2,10.1,87,100319,0,-0,333,0.0,-0.0,0.0,0,0,0,0,217,5.2,10,5,9999,99999,9,999999999,0.0,999,999,99
2050,1,29,21,0,*?*?*?*?*?*?*?*?*?*?*?*?*?*?*?*?*?*?*?*?*?*?,12.0,9.2,83,100319,0,-0,332,0.0,-0.0,0.0,0,0,0,0,215,5.7,10,5,9999,99999,9,999999999,0.0,999,999,99
2050,1,29,22,0,*?*?*?*?*?*?*?*?*?*?*?*?*?*?*?*?*?*?*?*?*?*?,12.1,9.9,87,100319,0,-0,333,0.0,-0.0,0.0,0,0,0,0,213,6.2,10,5,9999,99999,9,999999999,0.0,999,999,99
2050,1,29,23,0,*?*?*?*?*?*?*?*?*?*?*?*?*?*?*?*?*?*?*?*?*?*?,11.5,9.6,88,100319,0,-0,330,0.0,-0.0,0.0,0,0,0,0,212,5.2,10,5,9999,99999,9,999999999,0.0,999,999,99
2050,1,29,24,0,*?*?*?*?*?*?*?*?*?*?*?*?*?*?*?*?*?*?*?*?*?*?,11.4,8.8,84,100319,0,-0,330,0.0,-0.0,0.0,0,0,0,0,230,7.7,10,5,9999,99999,9,999999999,0.0,999,999,99
2050,1,30,1,0,*?*?*?*?*?*?*?*?*?*?*?*?*?*?*?*?*?*?*?*?*?*?,10.1,9.3,98,100704,0,-0,324,0.0,-0.0,0.0,0,0,0,0,213,4.6,10,5,9999,99999,9,999999999,0.0,999,999,99
2050,1,30,2,0,*?*?*?*?*?*?*?*?*?*?*?*?*?*?*?*?*?*?*?*?*?*?,9.4,9.1,100,100704,0,-0,321,0.0,-0.0,0.0,0,0,0,0,217,5.2,10,5,9999,99999,9,999999999,0.0,999,999,99
2050,1,30,3,0,*?*?*?*?*?*?*?*?*?*?*?*?*?*?*?*?*?*?*?*?*?*?,9.3,9.1,100,100704,0,-0,320,0.0,-0.0,0.0,0,0,0,0,220,4.6,10,5,9999,99999,9,999999999,0.0,999,999,99
2050,1,30,4,0,*?*?*?*?*?*?*?*?*?*?*?*?*?*?*?*?*?*?*?*?*?*?,8.4,8.4,100,100704,0,-0,316,0.0,-0.0,0.0,0,0,0,0,223,6.2,10,5,9999,99999,9,999999999,0.0,999,999,99
2050,1,30,5,0,*?*?*?*?*?*?*?*?*?*?*?*?*?*?*?*?*?*?*?*?*?*?,7.5,7.6,100,100704,0,-0,312,0.0,-0.0,0.0,0,0,0,0,227,5.7,10,5,9999,99999,9,999999999,0.0,999,999,99
2050,1,30,6,0,*?*?*?*?*?*?*?*?*?*?*?*?*?*?*?*?*?*?*?*?*?*?,8.2,8.1,100,100704,0,-0,315,0.0,-0.0,0.0,0,0,0,0,230,4.6,10,5,9999,99999,9,999999999,0.0,999,999,99
2050,1,30,7,0,*?*?*?*?*?*?*?*?*?*?*?*?*?*?*?*?*?*?*?*?*?*?,8.8,8.8,100,100704,0,-0,318,0.0,-0.0,0.0,0,0,0,0,235,5.7,10,5,9999,99999,9,999999999,0.0,999,999,99
2050,1,30,8,0,*?*?*?*?*?*?*?*?*?*?*?*?*?*?*?*?*?*?*?*?*?*?,9.1,9.1,100,100704,131,1412,319,11.3,0.0,11.3,1368,-0,1368,445,240,5.2,10,5,9999,99999,9,999999999,0.0,999,999,99
2050,1,30,9,0,*?*?*?*?*?*?*?*?*?*?*?*?*?*?*?*?*?*?*?*?*?*?,9.2,9.2,100,100704,295,1408,320,43.4,0.0,43.4,5066,0,5076,1708,245,6.2,10,5,9999,99999,9,999999999,0.3,999,999,99
2050,1,30,10,0,*?*?*?*?*?*?*?*?*?*?*?*?*?*?*?*?*?*?*?*?*?*?,11.3,11.2,100,100704,416,1407,326,116.6,52.4,101.1,12800,4715,11429,2741,250,6.7,9,5,9999,99999,9,999999999,0.5,999,999,99
2050,1,30,11,0,*?*?*?*?*?*?*?*?*?*?*?*?*?*?*?*?*?*?*?*?*?*?,13.5,12.1,95,100704,487,1408,336,140.5,54.0,121.8,15425,5041,13752,3400,255,6.2,9,5,9999,99999,9,999999999,0.0,999,999,99
2050,1,30,12,0,*?*?*?*?*?*?*?*?*?*?*?*?*?*?*?*?*?*?*?*?*?*?,14.9,12.2,87,100704,501,1407,346,83.7,0.0,83.7,9809,0,9838,3517,260,7.2,10,5,9999,99999,9,999999999,0.0,999,999,99
2050,1,30,13,0,*?*?*?*?*?*?*?*?*?*?*?*?*?*?*?*?*?*?*?*?*?*?,14.9,12.2,87,100704,459,1407,346,75.5,0.0,75.5,8829,0,8853,3125,258,8.8,10,5,9999,99999,9,999999999,0.0,999,999,99
2050,1,30,14,0,*?*?*?*?*?*?*?*?*?*?*?*?*?*?*?*?*?*?*?*?*?*?,15.2,12.4,86,100704,363,1408,347,56.7,0.0,56.7,6617,0,6633,2275,257,7.7,10,5,9999,99999,9,999999999,0.0,999,999,99
2050,1,30,15,0,*?*?*?*?*?*?*?*?*?*?*?*?*?*?*?*?*?*?*?*?*?*?,15.1,11.9,84,100704,219,1405,347,28.7,0.0,28.7,3363,0,3368,1113,255,8.8,10,5,9999,99999,9,999999999,0.4,999,999,99
2050,1,30,16,0,*?*?*?*?*?*?*?*?*?*?*?*?*?*?*?*?*?*?*?*?*?*?,15.2,11.5,81,100704,38,1395,347,0.0,0.0,0.0,0,0,0,0,253,9.3,10,5,9999,99999,9,999999999,0.0,999,999,99
2050,1,30,17,0,*?*?*?*?*?*?*?*?*?*?*?*?*?*?*?*?*?*?*?*?*?*?,13.7,11.2,88,100704,0,-0,340,0.0,-0.0,0.0,0,0,0,0,252,4.6,10,5,9999,99999,9,999999999,0.0,999,999,99
2050,1,30,18,0,*?*?*?*?*?*?*?*?*?*?*?*?*?*?*?*?*?*?*?*?*?*?,12.8,10.4,88,100704,0,-0,336,0.0,-0.0,0.0,0,0,0,0,250,6.7,10,5,9999,99999,9,999999999,0.0,999,999,99
2050,1,30,19,0,*?*?*?*?*?*?*?*?*?*?*?*?*?*?*?*?*?*?*?*?*?*?,11.8,10.4,94,100704,0,-0,331,0.0,-0.0,0.0,0,0,0,0,248,5.7,10,5,9999,99999,9,999999999,0.0,999,999,99
2050,1,30,20,0,*?*?*?*?*?*?*?*?*?*?*?*?*?*?*?*?*?*?*?*?*?*?,11.2,9.7,94,100704,0,-0,329,0.0,-0.0,0.0,0,0,0,0,247,4.6,10,5,9999,99999,9,999999999,0.0,999,999,99
2050,1,30,21,0,*?*?*?*?*?*?*?*?*?*?*?*?*?*?*?*?*?*?*?*?*?*?,11.6,8.9,87,100704,0,-0,331,0.0,-0.0,0.0,0,0,0,0,245,5.2,10,5,9999,99999,9,999999999,0.0,999,999,99
2050,1,30,22,0,*?*?*?*?*?*?*?*?*?*?*?*?*?*?*?*?*?*?*?*?*?*?,10.6,9.4,95,100704,0,-0,326,0.0,-0.0,0.0,0,0,0,0,243,4.6,10,5,9999,99999,9,999999999,0.0,999,999,99
2050,1,30,23,0,*?*?*?*?*?*?*?*?*?*?*?*?*?*?*?*?*?*?*?*?*?*?,9.5,8.4,96,100704,0,-0,321,0.0,-0.0,0.0,0,0,0,0,242,4.6,10,5,9999,99999,9,999999999,0.0,999,999,99
2050,1,30,24,0,*?*?*?*?*?*?*?*?*?*?*?*?*?*?*?*?*?*?*?*?*?*?,11.0,9.4,93,100704,0,-0,328,0.0,-0.0,0.0,0,0,0,0,210,4.1,10,5,9999,99999,9,999999999,0.0,999,999,99
2050,1,31,1,0,*?*?*?*?*?*?*?*?*?*?*?*?*?*?*?*?*?*?*?*?*?*?,7.2,6.4,95,101246,0,-0,311,0.0,-0.0,0.0,0,0,0,0,237,4.1,10,5,9999,99999,9,999999999,0.0,999,999,99
2050,1,31,2,0,*?*?*?*?*?*?*?*?*?*?*?*?*?*?*?*?*?*?*?*?*?*?,6.5,5.3,92,101246,0,-0,308,0.0,-0.0,0.0,0,0,0,0,233,4.1,10,5,9999,99999,9,999999999,0.0,999,999,99
2050,1,31,3,0,*?*?*?*?*?*?*?*?*?*?*?*?*?*?*?*?*?*?*?*?*?*?,5.9,4.5,91,101246,0,-0,306,0.0,-0.0,0.0,0,0,0,0,230,4.6,10,5,9999,99999,9,999999999,0.0,999,999,99
2050,1,31,4,0,*?*?*?*?*?*?*?*?*?*?*?*?*?*?*?*?*?*?*?*?*?*?,6.2,4.6,90,101246,0,-0,307,0.0,-0.0,0.0,0,0,0,0,227,4.1,10,5,9999,99999,9,999999999,0.0,999,999,99
2050,1,31,5,0,*?*?*?*?*?*?*?*?*?*?*?*?*?*?*?*?*?*?*?*?*?*?,5.2,3.6,90,101246,0,-0,303,0.0,-0.0,0.0,0,0,0,0,223,5.2,10,5,9999,99999,9,999999999,0.0,999,999,99
2050,1,31,6,0,*?*?*?*?*?*?*?*?*?*?*?*?*?*?*?*?*?*?*?*?*?*?,4.3,3.6,96,101246,0,-0,299,0.0,-0.0,0.0,0,0,0,0,220,5.2,10,5,9999,99999,9,999999999,0.0,999,999,99
2050,1,31,7,0,*?*?*?*?*?*?*?*?*?*?*?*?*?*?*?*?*?*?*?*?*?*?,4.7,4.6,100,101246,0,-0,301,0.0,-0.0,0.0,0,0,0,0,227,5.2,10,5,9999,99999,9,999999999,0.0,999,999,99
2050,1,31,8,0,*?*?*?*?*?*?*?*?*?*?*?*?*?*?*?*?*?*?*?*?*?*?,5.2,4.6,97,101246,136,1408,303,12.3,0.0,12.3,1488,-0,1488,485,233,6.2,10,5,9999,99999,9,999999999,0.0,999,999,99
2050,1,31,9,0,*?*?*?*?*?*?*?*?*?*?*?*?*?*?*?*?*?*?*?*?*?*?,6.6,5.3,92,101246,301,1410,309,44.5,0.0,44.5,5196,0,5207,1755,240,5.7,10,5,9999,99999,9,999999999,0.0,999,999,99
2050,1,31,10,0,*?*?*?*?*?*?*?*?*?*?*?*?*?*?*?*?*?*?*?*?*?*?,7.7,5.6,87,101246,422,1407,314,68.3,0.0,68.3,7979,0,7999,2793,247,6.2,10,5,9999,99999,9,999999999,0.0,999,999,99
2050,1,31,11,0,*?*?*?*?*?*?*?*?*?*?*?*?*?*?*?*?*?*?*?*?*?*?,9.9,6.7,81,101246,493,1408,323,82.1,0.0,82.1,9616,0,9643,3439,253,7.2,10,5,9999,99999,9,999999999,0.0,999,999,99
2050,1,31,12,0,*?*?*?*?*?*?*?*?*?*?*?*?*?*?*?*?*?*?*?*?*?*?,11.0,6.6,74,101246,508,1408,328,85.0,0.0,85.0,9959,0,9988,3578,260,6.2,10,5,9999,99999,9,999999999,0.2,999,999,99
2050,1,31,13,0,*?*?*?*?*?*?*?*?*?*?*?*?*?*?*?*?*?*?*?*?*?*?,11.5,7.3,75,101246,466,1409,331,76.7,0.0,76.7,8979,0,9004,3186,258,6.7,10,5,9999,99999,9,999999999,0.5,999,999,99
2050,1,31,14,0,*?*?*?*?*?*?*?*?*?*?*?*?*?*?*?*?*?*?*?*?*?*?,11.6,5.5,66,101246,369,1406,331,57.9,0.0,57.9,6764,0,6780,2330,257,4.6,10,5,9999,99999,9,999999999,0.3,999,999,99
2050,1,31,15,0,*?*?*?*?*?*?*?*?*?*?*?*?*?*?*?*?*?*?*?*?*?*?,11.5,6.2,70,101246,226,1409,331,29.9,0.0,29.9,3508,0,3513,1163,255,3.1,10,5,9999,99999,9,999999999,0.0,999,999,99
2050,1,31,16,0,*?*?*?*?*?*?*?*?*?*?*?*?*?*?*?*?*?*?*?*?*?*?,11.1,6.7,74,101246,45,1423,329,0.0,0.0,0.0,0,0,0,0,253,7.2,10,5,9999,99999,9,999999999,0.0,999,999,99
2050,1,31,17,0,*?*?*?*?*?*?*?*?*?*?*?*?*?*?*?*?*?*?*?*?*?*?,10.4,6.4,76,101246,0,-0,326,0.0,-0.0,0.0,0,0,0,0,252,7.2,10,5,9999,99999,9,999999999,0.3,999,999,99
2050,1,31,18,0,*?*?*?*?*?*?*?*?*?*?*?*?*?*?*?*?*?*?*?*?*?*?,8.8,7.0,89,101246,0,-0,318,0.0,-0.0,0.0,0,0,0,0,250,5.7,10,5,9999,99999,9,999999999,0.6,999,999,99
2050,1,31,19,0,*?*?*?*?*?*?*?*?*?*?*?*?*?*?*?*?*?*?*?*?*?*?,8.3,6.9,91,101246,0,-0,316,0.0,-0.0,0.0,0,0,0,0,248,5.2,10,5,9999,99999,9,999999999,0.0,999,999,99
2050,1,31,20,0,*?*?*?*?*?*?*?*?*?*?*?*?*?*?*?*?*?*?*?*?*?*?,8.0,7.6,98,101246,0,-0,315,0.0,-0.0,0.0,0,0,0,0,247,7.2,10,5,9999,99999,9,999999999,0.0,999,999,99
2050,1,31,21,0,*?*?*?*?*?*?*?*?*?*?*?*?*?*?*?*?*?*?*?*?*?*?,8.0,6.7,92,101246,0,-0,315,0.0,-0.0,0.0,0,0,0,0,245,3.1,10,5,9999,99999,9,999999999,0.0,999,999,99
2050,1,31,22,0,*?*?*?*?*?*?*?*?*?*?*?*?*?*?*?*?*?*?*?*?*?*?,7.3,7.3,100,101246,0,-0,311,0.0,-0.0,0.0,0,0,0,0,243,4.6,10,5,9999,99999,9,999999999,0.0,999,999,99
2050,1,31,23,0,*?*?*?*?*?*?*?*?*?*?*?*?*?*?*?*?*?*?*?*?*?*?,6.4,6.4,100,101246,0,-0,308,0.0,-0.0,0.0,0,0,0,0,242,3.1,10,5,9999,99999,9,999999999,0.0,999,999,99
2050,1,31,24,0,*?*?*?*?*?*?*?*?*?*?*?*?*?*?*?*?*?*?*?*?*?*?,8.5,7.4,93,101246,0,-0,317,0.0,-0.0,0.0,0,0,0,0,240,4.1,10,5,9999,99999,9,999999999,0.0,999,999,99
2050,2,1,1,0,*?*?*?*?*?*?*?*?*?*?*?*?*?*?*?*?*?*?*?*?*?*?,4.2,3.4,96,100254,0,-0,299,0.0,-0.0,0.0,0,0,0,0,240,1.0,10,5,9999,99999,9,999999999,0.0,999,999,99
2050,2,1,2,0,*?*?*?*?*?*?*?*?*?*?*?*?*?*?*?*?*?*?*?*?*?*?,3.5,1.9,90,100254,0,-0,296,0.0,-0.0,0.0,0,0,0,0,240,1.0,10,5,9999,99999,9,999999999,0.2,999,999,99
2050,2,1,3,0,*?*?*?*?*?*?*?*?*?*?*?*?*?*?*?*?*?*?*?*?*?*?,3.4,2.3,94,100254,0,-0,295,0.0,-0.0,0.0,0,0,0,0,240,1.0,10,5,9999,99999,9,999999999,0.8,999,999,99
2050,2,1,4,0,*?*?*?*?*?*?*?*?*?*?*?*?*?*?*?*?*?*?*?*?*?*?,3.3,3.2,100,100254,0,-0,295,0.0,-0.0,0.0,0,0,0,0,240,1.5,10,5,9999,99999,9,999999999,0.0,999,999,99
2050,2,1,5,0,*?*?*?*?*?*?*?*?*?*?*?*?*?*?*?*?*?*?*?*?*?*?,2.4,1.0,92,100254,0,-0,291,0.0,-0.0,0.0,0,0,0,0,240,1.5,10,5,9999,99999,9,999999999,0.0,999,999,99
2050,2,1,6,0,*?*?*?*?*?*?*?*?*?*?*?*?*?*?*?*?*?*?*?*?*?*?,1.6,0.6,94,100254,0,-0,288,0.0,-0.0,0.0,0,0,0,0,240,1.5,10,5,9999,99999,9,999999999,0.0,999,999,99
2050,2,1,7,0,*?*?*?*?*?*?*?*?*?*?*?*?*?*?*?*?*?*?*?*?*?*?,2.3,2.1,100,100254,0,-0,291,0.0,-0.0,0.0,0,0,0,0,250,2.1,10,5,9999,99999,9,999999999,0.0,999,999,99
2050,2,1,8,0,*?*?*?*?*?*?*?*?*?*?*?*?*?*?*?*?*?*?*?*?*?*?,2.9,2.9,100,100254,141,1403,289,23.3,30.8,20.2,2639,1733,2469,421,260,2.6,9,5,9999,99999,9,999999999,0.0,999,999,99
2050,2,1,9,0,*?*?*?*?*?*?*?*?*?*?*?*?*?*?*?*?*?*?*?*?*?*?,3.2,3.2,100,100254,306,1406,268,152.4,411.7,62.8,15520,32254,9091,1114,270,2.6,4,2,9999,99999,9,999999999,0.0,999,999,99
2050,2,1,10,0,*?*?*?*?*?*?*?*?*?*?*?*?*?*?*?*?*?*?*?*?*?*?,5.5,4.6,95,100254,428,1406,274,236.7,495.4,85.9,24255,43524,12202,1570,280,3.1,3,2,9999,99999,9,999999999,0.0,999,999,99
2050,2,1,11,0,*?*?*?*?*?*?*?*?*?*?*?*?*?*?*?*?*?*?*?*?*?*?,7.3,5.1,88,100254,499,1407,290,268.0,396.6,127.3,27945,36816,15944,2450,290,4.1,5,3,9999,99999,9,999999999,0.0,999,999,99
2050,2,1,12,0,*?*?*?*?*?*?*?*?*?*?*?*?*?*?*?*?*?*?*?*?*?*?,9.0,6.2,84,100254,514,1407,319,86.2,0.0,86.2,10111,0,10141,3639,300,6.2,10,5,9999,99999,9,999999999,0.0,999,999,99
2050,2,1,13,0,*?*?*?*?*?*?*?*?*?*?*?*?*?*?*?*?*?*?*?*?*?*?,9.1,5.6,80,100254,472,1407,311,179.6,134.9,134.3,19574,12706,15342,3047,290,7.2,8,4,9999,99999,9,999999999,0.0,999,999,99
2050,2,1,14,0,*?*?*?*?*?*?*?*?*?*?*?*?*?*?*?*?*?*?*?*?*?*?,8.7,5.3,80,100254,376,1408,318,59.2,0.0,59.2,6916,0,6932,2387,280,7.7,10,5,9999,99999,9,999999999,0.0,999,999,99
2050,2,1,15,0,*?*?*?*?*?*?*?*?*?*?*?*?*?*?*?*?*?*?*?*?*?*?,8.7,3.9,73,100254,232,1406,295,100.2,318.8,47.6,10583,21729,6444,847,270,6.7,5,3,9999,99999,9,999999999,0.0,999,999,99
2050,2,1,16,0,*?*?*?*?*?*?*?*?*?*?*?*?*?*?*?*?*?*?*?*?*?*?,9.0,3.9,71,100254,51,1414,292,0.0,0.0,0.0,0,0,0,0,260,6.7,4,2,9999,99999,9,999999999,0.0,999,999,99
2050,2,1,17,0,*?*?*?*?*?*?*?*?*?*?*?*?*?*?*?*?*?*?*?*?*?*?,8.1,3.4,73,100254,0,-0,316,0.0,-0.0,0.0,0,0,0,0,250,7.2,10,5,9999,99999,9,999999999,0.0,999,999,99
2050,2,1,18,0,*?*?*?*?*?*?*?*?*?*?*?*?*?*?*?*?*?*?*?*?*?*?,7.1,3.6,79,100254,0,-0,311,0.0,-0.0,0.0,0,0,0,0,240,6.7,10,5,9999,99999,9,999999999,0.0,999,999,99
2050,2,1,19,0,*?*?*?*?*?*?*?*?*?*?*?*?*?*?*?*?*?*?*?*?*?*?,5.7,2.3,79,100254,0,-0,305,0.0,-0.0,0.0,0,0,0,0,255,7.7,10,5,9999,99999,9,999999999,0.0,999,999,99
2050,2,1,20,0,*?*?*?*?*?*?*?*?*?*?*?*?*?*?*?*?*?*?*?*?*?*?,5.4,1.9,79,100254,0,-0,304,0.0,-0.0,0.0,0,0,0,0,270,6.2,10,5,9999,99999,9,999999999,0.0,999,999,99
2050,2,1,21,0,*?*?*?*?*?*?*?*?*?*?*?*?*?*?*?*?*?*?*?*?*?*?,4.6,0.8,78,100254,0,-0,301,0.0,-0.0,0.0,0,0,0,0,285,6.2,10,5,9999,99999,9,999999999,0.0,999,999,99
2050,2,1,22,0,*?*?*?*?*?*?*?*?*?*?*?*?*?*?*?*?*?*?*?*?*?*?,5.1,1.7,80,100254,0,-0,303,0.0,-0.0,0.0,0,0,0,0,300,7.7,10,5,9999,99999,9,999999999,0.0,999,999,99
2050,2,1,23,0,*?*?*?*?*?*?*?*?*?*?*?*?*?*?*?*?*?*?*?*?*?*?,5.3,2.7,84,100254,0,-0,303,0.0,-0.0,0.0,0,0,0,0,315,7.2,10,5,9999,99999,9,999999999,0.0,999,999,99
2050,2,1,24,0,*?*?*?*?*?*?*?*?*?*?*?*?*?*?*?*?*?*?*?*?*?*?,5.4,5.0,98,100254,0,-0,304,0.0,-0.0,0.0,0,0,0,0,240,2.1,10,5,9999,99999,9,999999999,0.0,999,999,99
2050,2,2,1,0,*?*?*?*?*?*?*?*?*?*?*?*?*?*?*?*?*?*?*?*?*?*?,6.3,5.8,100,101596,0,-0,307,0.0,-0.0,0.0,0,0,0,0,332,2.6,10,5,9999,99999,9,999999999,0.0,999,999,99
2050,2,2,2,0,*?*?*?*?*?*?*?*?*?*?*?*?*?*?*?*?*?*?*?*?*?*?,6.8,6.9,100,101596,0,-0,309,0.0,-0.0,0.0,0,0,0,0,333,3.1,10,5,9999,99999,9,999999999,0.0,999,999,99
2050,2,2,3,0,*?*?*?*?*?*?*?*?*?*?*?*?*?*?*?*?*?*?*?*?*?*?,7.5,6.1,99,101596,0,-0,313,0.0,-0.0,0.0,0,0,0,0,335,3.6,10,5,9999,99999,9,999999999,0.0,999,999,99
2050,2,2,4,0,*?*?*?*?*?*?*?*?*?*?*?*?*?*?*?*?*?*?*?*?*?*?,6.8,5.6,100,101596,0,-0,310,0.0,-0.0,0.0,0,0,0,0,337,3.6,10,5,9999,99999,9,999999999,0.0,999,999,99
2050,2,2,5,0,*?*?*?*?*?*?*?*?*?*?*?*?*?*?*?*?*?*?*?*?*?*?,6.3,6.2,100,101596,0,-0,307,0.0,-0.0,0.0,0,0,0,0,338,2.6,10,5,9999,99999,9,999999999,0.0,999,999,99
2050,2,2,6,0,*?*?*?*?*?*?*?*?*?*?*?*?*?*?*?*?*?*?*?*?*?*?,5.6,5.6,100,101596,0,-0,304,0.0,-0.0,0.0,0,0,0,0,340,2.6,10,5,9999,99999,9,999999999,0.0,999,999,99
2050,2,2,7,0,*?*?*?*?*?*?*?*?*?*?*?*?*?*?*?*?*?*?*?*?*?*?,6.1,6.1,100,101596,0,-0,306,0.0,-0.0,0.0,0,0,0,0,340,3.6,10,5,9999,99999,9,999999999,0.0,999,999,99
2050,2,2,8,0,*?*?*?*?*?*?*?*?*?*?*?*?*?*?*?*?*?*?*?*?*?*?,6.5,6.4,100,101596,147,1407,308,14.5,0.0,14.5,1738,-0,1739,568,340,3.6,10,5,9999,99999,9,999999999,0.0,999,999,99
2050,2,2,9,0,*?*?*?*?*?*?*?*?*?*?*?*?*?*?*?*?*?*?*?*?*?*?,8.1,7.6,100,101596,312,1406,304,127.3,204.8,81.8,13473,16178,9671,1568,340,3.1,7,4,9999,99999,9,999999999,0.0,999,999,99
2050,2,2,10,0,*?*?*?*?*?*?*?*?*?*?*?*?*?*?*?*?*?*?*?*?*?*?,8.7,8.1,100,101596,434,1405,299,227.4,386.5,108.0,23702,34409,13709,2034,340,3.6,5,3,9999,99999,9,999999999,0.0,999,999,99
2050,2,2,11,0,*?*?*?*?*?*?*?*?*?*?*?*?*?*?*?*?*?*?*?*?*?*?,9.8,9.8,100,101596,505,1405,306,272.0,397.5,129.2,28367,37026,16161,2493,340,5.2,5,3,9999,99999,9,999999999,0.0,999,999,99
2050,2,2,12,0,*?*?*?*?*?*?*?*?*?*?*?*?*?*?*?*?*?*?*?*?*?*?,11.1,10.3,100,101596,521,1408,318,238.1,229.7,153.1,25249,22193,17506,3184,340,5.2,7,4,9999,99999,9,999999999,0.0,999,999,99
2050,2,2,13,0,*?*?*?*?*?*?*?*?*?*?*?*?*?*?*?*?*?*?*?*?*?*?,11.0,11.0,100,101596,479,1408,321,182.6,135.2,136.6,19902,12788,15592,3104,337,5.2,8,4,9999,99999,9,999999999,0.0,999,999,99
2050,2,2,14,0,*?*?*?*?*?*?*?*?*?*?*?*?*?*?*?*?*?*?*?*?*?*?,10.7,10.7,100,101596,382,1405,323,105.1,51.4,91.2,11542,4533,10313,2441,333,4.6,9,5,9999,99999,9,999999999,0.4,999,999,99
2050,2,2,15,0,*?*?*?*?*?*?*?*?*?*?*?*?*?*?*?*?*?*?*?*?*?*?,11.0,11.0,100,101596,239,1409,327,32.4,0.0,32.4,3799,0,3805,1263,330,5.7,10,5,9999,99999,9,999999999,0.3,999,999,99
2050,2,2,16,0,*?*?*?*?*?*?*?*?*?*?*?*?*?*?*?*?*?*?*?*?*?*?,11.0,11.0,100,101596,57,1406,321,0.0,0.0,0.0,0,0,0,0,327,4.6,8,4,9999,99999,9,999999999,0.0,999,999,99
2050,2,2,17,0,*?*?*?*?*?*?*?*?*?*?*?*?*?*?*?*?*?*?*?*?*?*?,10.5,10.5,100,101596,0,-0,325,0.0,-0.0,0.0,0,0,0,0,323,3.6,10,5,9999,99999,9,999999999,0.0,999,999,99
2050,2,2,18,0,*?*?*?*?*?*?*?*?*?*?*?*?*?*?*?*?*?*?*?*?*?*?,9.1,9.1,100,101596,0,-0,319,0.0,-0.0,0.0,0,0,0,0,320,4.6,10,5,9999,99999,9,999999999,0.0,999,999,99
2050,2,2,19,0,*?*?*?*?*?*?*?*?*?*?*?*?*?*?*?*?*?*?*?*?*?*?,8.4,8.4,100,101596,0,-0,316,0.0,-0.0,0.0,0,0,0,0,313,3.1,10,5,9999,99999,9,999999999,0.0,999,999,99
2050,2,2,20,0,*?*?*?*?*?*?*?*?*?*?*?*?*?*?*?*?*?*?*?*?*?*?,7.6,7.6,100,101596,0,-0,313,0.0,-0.0,0.0,0,0,0,0,307,4.1,10,5,9999,99999,9,999999999,0.3,999,999,99
2050,2,2,21,0,*?*?*?*?*?*?*?*?*?*?*?*?*?*?*?*?*?*?*?*?*?*?,8.4,7.0,99,101596,0,-0,316,0.0,-0.0,0.0,0,0,0,0,300,4.1,10,5,9999,99999,9,999999999,0.6,999,999,99
2050,2,2,22,0,*?*?*?*?*?*?*?*?*?*?*?*?*?*?*?*?*?*?*?*?*?*?,7.9,7.0,100,101596,0,-0,314,0.0,-0.0,0.0,0,0,0,0,293,3.6,10,5,9999,99999,9,999999999,0.0,999,999,99
2050,2,2,23,0,*?*?*?*?*?*?*?*?*?*?*?*?*?*?*?*?*?*?*?*?*?*?,8.2,7.3,100,101596,0,-0,315,0.0,-0.0,0.0,0,0,0,0,287,2.1,10,5,9999,99999,9,999999999,0.2,999,999,99
2050,2,2,24,0,*?*?*?*?*?*?*?*?*?*?*?*?*?*?*?*?*?*?*?*?*?*?,5.6,4.3,100,101596,0,-0,305,0.0,-0.0,0.0,0,0,0,0,330,2.1,10,5,9999,99999,9,999999999,0.0,999,999,99
2050,2,3,1,0,*?*?*?*?*?*?*?*?*?*?*?*?*?*?*?*?*?*?*?*?*?*?,9.3,8.5,95,101889,0,-0,320,0.0,-0.0,0.0,0,0,0,0,270,1.0,10,5,9999,99999,9,999999999,0.0,999,999,99
2050,2,3,2,0,*?*?*?*?*?*?*?*?*?*?*?*?*?*?*?*?*?*?*?*?*?*?,9.7,9.2,97,101889,0,-0,322,0.0,-0.0,0.0,0,0,0,0,260,1.0,10,5,9999,99999,9,999999999,0.1,999,999,99
2050,2,3,3,0,*?*?*?*?*?*?*?*?*?*?*?*?*?*?*?*?*?*?*?*?*?*?,10.4,9.6,95,101889,0,-0,325,0.0,-0.0,0.0,0,0,0,0,250,1.0,10,5,9999,99999,9,999999999,0.3,999,999,99
2050,2,3,4,0,*?*?*?*?*?*?*?*?*?*?*?*?*?*?*?*?*?*?*?*?*?*?,9.6,8.8,95,101889,0,-0,322,0.0,-0.0,0.0,0,0,0,0,240,0.5,10,5,9999,99999,9,999999999,0.3,999,999,99
2050,2,3,5,0,*?*?*?*?*?*?*?*?*?*?*?*?*?*?*?*?*?*?*?*?*?*?,8.9,8.7,98,101889,0,-0,318,0.0,-0.0,0.0,0,0,0,0,230,0.0,10,5,9999,99999,9,999999999,0.0,999,999,99
2050,2,3,6,0,*?*?*?*?*?*?*?*?*?*?*?*?*?*?*?*?*?*?*?*?*?*?,9.2,8.9,98,101889,0,-0,320,0.0,-0.0,0.0,0,0,0,0,220,1.0,10,5,9999,99999,9,999999999,0.0,999,999,99
2050,2,3,7,0,*?*?*?*?*?*?*?*?*?*?*?*?*?*?*?*?*?*?*?*?*?*?,8.9,8.9,100,101889,0,-0,318,0.0,-0.0,0.0,0,0,0,0,225,1.5,10,5,9999,99999,9,999999999,2.3,999,999,99
2050,2,3,8,0,*?*?*?*?*?*?*?*?*?*?*?*?*?*?*?*?*?*?*?*?*?*?,8.5,8.4,99,101889,153,1409,317,15.6,0.0,15.6,1868,-0,1869,611,230,1.0,10,5,9999,99999,9,999999999,0.0,999,999,99
2050,2,3,9,0,*?*?*?*?*?*?*?*?*?*?*?*?*?*?*?*?*?*?*?*?*?*?,10.0,9.7,97,101889,318,1406,320,83.3,49.0,72.3,9145,4110,8186,1894,235,1.5,9,5,9999,99999,9,999999999,0.0,999,999,99
2050,2,3,10,0,*?*?*?*?*?*?*?*?*?*?*?*?*?*?*?*?*?*?*?*?*?*?,11.4,9.9,90,101889,441,1407,326,125.0,53.0,108.3,13718,4846,12241,2967,240,2.1,9,5,9999,99999,9,999999999,0.0,999,999,99
2050,2,3,11,0,*?*?*?*?*?*?*?*?*?*?*?*?*?*?*?*?*?*?*?*?*?*?,13.2,10.9,85,101889,512,1406,335,149.2,54.5,129.3,16390,5129,14608,3649,245,2.1,9,5,9999,99999,9,999999999,0.5,999,999,99
2050,2,3,12,0,*?*?*?*?*?*?*?*?*?*?*?*?*?*?*?*?*?*?*?*?*?*?,13.5,10.7,83,101889,527,1406,336,154.3,54.8,133.8,16952,5191,15103,3801,250,3.6,9,5,9999,99999,9,999999999,0.0,999,999,99
2050,2,3,13,0,*?*?*?*?*?*?*?*?*?*?*?*?*?*?*?*?*?*?*?*?*?*?,13.6,10.8,83,101889,485,1406,336,140.1,54.0,121.5,15383,5037,13715,3388,250,3.6,9,5,9999,99999,9,999999999,0.0,999,999,99
2050,2,3,14,0,*?*?*?*?*?*?*?*?*?*?*?*?*?*?*?*?*?*?*?*?*?*?,13.5,9.9,79,101889,389,1406,336,107.4,51.6,93.1,11789,4579,10531,2500,250,4.1,9,5,9999,99999,9,999999999,0.0,999,999,99
2050,2,3,15,0,*?*?*?*?*?*?*?*?*?*?*?*?*?*?*?*?*?*?*?*?*?*?,13.5,8.9,74,101889,245,1406,336,58.6,44.7,50.8,6480,3294,5998,1082,250,4.1,9,5,9999,99999,9,999999999,0.2,999,999,99
2050,2,3,16,0,*?*?*?*?*?*?*?*?*?*?*?*?*?*?*?*?*?*?*?*?*?*?,13.3,8.8,74,101889,63,1399,335,0.0,0.0,0.0,0,0,0,0,250,5.2,9,5,9999,99999,9,999999999,0.0,999,999,99
2050,2,3,17,0,*?*?*?*?*?*?*?*?*?*?*?*?*?*?*?*?*?*?*?*?*?*?,12.8,8.8,77,101889,0,-0,336,0.0,-0.0,0.0,0,0,0,0,250,6.7,10,5,9999,99999,9,999999999,0.0,999,999,99
2050,2,3,18,0,*?*?*?*?*?*?*?*?*?*?*?*?*?*?*?*?*?*?*?*?*?*?,12.7,9.6,81,101889,0,-0,336,0.0,-0.0,0.0,0,0,0,0,250,5.2,10,5,9999,99999,9,999999999,0.0,999,999,99
2050,2,3,19,0,*?*?*?*?*?*?*?*?*?*?*?*?*?*?*?*?*?*?*?*?*?*?,11.4,9.2,86,101889,0,-0,330,0.0,-0.0,0.0,0,0,0,0,250,4.6,10,5,9999,99999,9,999999999,0.0,999,999,99
2050,2,3,20,0,*?*?*?*?*?*?*?*?*?*?*?*?*?*?*?*?*?*?*?*?*?*?,10.9,9.4,90,101889,0,-0,327,0.0,-0.0,0.0,0,0,0,0,250,4.6,10,5,9999,99999,9,999999999,0.0,999,999,99
2050,2,3,21,0,*?*?*?*?*?*?*?*?*?*?*?*?*?*?*?*?*?*?*?*?*?*?,10.8,9.8,93,101889,0,-0,327,0.0,-0.0,0.0,0,0,0,0,250,6.2,10,5,9999,99999,9,999999999,0.0,999,999,99
2050,2,3,22,0,*?*?*?*?*?*?*?*?*?*?*?*?*?*?*?*?*?*?*?*?*?*?,11.1,8.7,85,101889,0,-0,328,0.0,-0.0,0.0,0,0,0,0,250,6.7,10,5,9999,99999,9,999999999,0.0,999,999,99
2050,2,3,23,0,*?*?*?*?*?*?*?*?*?*?*?*?*?*?*?*?*?*?*?*?*?*?,10.6,8.7,88,101889,0,-0,326,0.0,-0.0,0.0,0,0,0,0,250,4.1,10,5,9999,99999,9,999999999,0.0,999,999,99
2050,2,3,24,0,*?*?*?*?*?*?*?*?*?*?*?*?*?*?*?*?*?*?*?*?*?*?,8.5,8.0,96,101889,0,-0,317,0.0,-0.0,0.0,0,0,0,0,280,0.5,10,5,9999,99999,9,999999999,1.2,999,999,99
2050,2,4,1,0,*?*?*?*?*?*?*?*?*?*?*?*?*?*?*?*?*?*?*?*?*?*?,10.7,7.3,80,101239,0,-0,327,0.0,-0.0,0.0,0,0,0,0,252,2.6,10,5,9999,99999,9,999999999,0.0,999,999,99
2050,2,4,2,0,*?*?*?*?*?*?*?*?*?*?*?*?*?*?*?*?*?*?*?*?*?*?,11.1,6.6,74,101239,0,-0,329,0.0,-0.0,0.0,0,0,0,0,253,1.5,10,5,9999,99999,9,999999999,0.0,999,999,99
2050,2,4,3,0,*?*?*?*?*?*?*?*?*?*?*?*?*?*?*?*?*?*?*?*?*?*?,10.8,6.2,74,101239,0,-0,328,0.0,-0.0,0.0,0,0,0,0,255,1.5,10,5,9999,99999,9,999999999,0.0,999,999,99
2050,2,4,4,0,*?*?*?*?*?*?*?*?*?*?*?*?*?*?*?*?*?*?*?*?*?*?,11.3,6.7,73,101239,0,-0,330,0.0,-0.0,0.0,0,0,0,0,257,1.0,10,5,9999,99999,9,999999999,0.0,999,999,99
2050,2,4,5,0,*?*?*?*?*?*?*?*?*?*?*?*?*?*?*?*?*?*?*?*?*?*?,10.7,6.7,77,101239,0,-0,327,0.0,-0.0,0.0,0,0,0,0,258,2.1,10,5,9999,99999,9,999999999,0.0,999,999,99
2050,2,4,6,0,*?*?*?*?*?*?*?*?*?*?*?*?*?*?*?*?*?*?*?*?*?*?,10.5,6.6,77,101239,0,-0,326,0.0,-0.0,0.0,0,0,0,0,260,1.5,10,5,9999,99999,9,999999999,0.0,999,999,99
2050,2,4,7,0,*?*?*?*?*?*?*?*?*?*?*?*?*?*?*?*?*?*?*?*?*?*?,10.2,6.2,77,101239,0,-0,325,0.0,-0.0,0.0,0,0,0,0,262,2.1,10,5,9999,99999,9,999999999,0.0,999,999,99
2050,2,4,8,0,*?*?*?*?*?*?*?*?*?*?*?*?*?*?*?*?*?*?*?*?*?*?,10.5,6.4,76,101239,159,1410,322,29.2,34.4,25.3,3280,2051,3061,528,263,2.6,9,5,9999,99999,9,999999999,0.0,999,999,99
2050,2,4,9,0,*?*?*?*?*?*?*?*?*?*?*?*?*?*?*?*?*?*?*?*?*?*?,10.8,7.3,79,101239,324,1405,323,85.5,49.3,74.1,9377,4157,8391,1946,265,1.5,9,5,9999,99999,9,999999999,0.0,999,999,99
2050,2,4,10,0,*?*?*?*?*?*?*?*?*?*?*?*?*?*?*?*?*?*?*?*?*?*?,11.2,8.1,82,101239,447,1406,325,127.2,53.2,110.2,13960,4876,12455,3027,267,1.0,9,5,9999,99999,9,999999999,0.0,999,999,99
2050,2,4,11,0,*?*?*?*?*?*?*?*?*?*?*?*?*?*?*?*?*?*?*?*?*?*?,12.2,9.1,81,101239,518,1405,330,151.4,54.6,131.3,16633,5162,14821,3715,268,1.0,9,5,9999,99999,9,999999999,0.0,999,999,99
2050,2,4,12,0,*?*?*?*?*?*?*?*?*?*?*?*?*?*?*?*?*?*?*?*?*?*?,11.9,8.7,81,101239,534,1407,325,207.5,137.8,155.2,22629,13398,17661,3597,270,1.5,8,4,9999,99999,9,999999999,0.0,999,999,99
2050,2,4,13,0,*?*?*?*?*?*?*?*?*?*?*?*?*?*?*?*?*?*?*?*?*?*?,11.9,8.3,79,101239,492,1406,325,188.7,135.9,141.1,20567,12948,16097,3223,268,1.0,8,4,9999,99999,9,999999999,0.0,999,999,99
2050,2,4,14,0,*?*?*?*?*?*?*?*?*?*?*?*?*?*?*?*?*?*?*?*?*?*?,12.5,8.0,75,101239,396,1407,327,145.4,130.2,108.7,15851,11614,12489,2410,267,2.6,8,4,9999,99999,9,999999999,0.0,999,999,99
2050,2,4,15,0,*?*?*?*?*?*?*?*?*?*?*?*?*?*?*?*?*?*?*?*?*?*?,12.4,7.7,74,101239,252,1408,327,80.6,113.4,60.3,8835,8447,7038,1286,265,2.6,8,4,9999,99999,9,999999999,0.0,999,999,99
2050,2,4,16,0,*?*?*?*?*?*?*?*?*?*?*?*?*?*?*?*?*?*?*?*?*?*?,12.3,8.1,76,101239,70,1412,330,0.0,0.0,0.0,0,0,0,0,263,2.1,9,5,9999,99999,9,999999999,0.0,999,999,99
2050,2,4,17,0,*?*?*?*?*?*?*?*?*?*?*?*?*?*?*?*?*?*?*?*?*?*?,12.4,8.1,76,101239,0,-0,335,0.0,-0.0,0.0,0,0,0,0,262,3.6,10,5,9999,99999,9,999999999,0.1,999,999,99
2050,2,4,18,0,*?*?*?*?*?*?*?*?*?*?*?*?*?*?*?*?*?*?*?*?*?*?,11.7,9.8,89,101239,0,-0,331,0.0,-0.0,0.0,0,0,0,0,260,2.6,10,5,9999,99999,9,999999999,0.0,999,999,99
2050,2,4,19,0,*?*?*?*?*?*?*?*?*?*?*?*?*?*?*?*?*?*?*?*?*?*?,11.7,10.7,94,101239,0,-0,331,0.0,-0.0,0.0,0,0,0,0,257,3.1,10,5,9999,99999,9,999999999,0.0,999,999,99
2050,2,4,20,0,*?*?*?*?*?*?*?*?*?*?*?*?*?*?*?*?*?*?*?*?*?*?,11.5,10.8,96,101239,0,-0,330,0.0,-0.0,0.0,0,0,0,0,253,3.1,10,5,9999,99999,9,999999999,0.0,999,999,99
2050,2,4,21,0,*?*?*?*?*?*?*?*?*?*?*?*?*?*?*?*?*?*?*?*?*?*?,11.2,10.2,93,101239,0,-0,329,0.0,-0.0,0.0,0,0,0,0,250,2.6,10,5,9999,99999,9,999999999,0.0,999,999,99
2050,2,4,22,0,*?*?*?*?*?*?*?*?*?*?*?*?*?*?*?*?*?*?*?*?*?*?,11.0,10.8,99,101239,0,-0,327,0.0,-0.0,0.0,0,0,0,0,247,3.6,10,5,9999,99999,9,999999999,0.0,999,999,99
2050,2,4,23,0,*?*?*?*?*?*?*?*?*?*?*?*?*?*?*?*?*?*?*?*?*?*?,10.5,10.4,100,101239,0,-0,325,0.0,-0.0,0.0,0,0,0,0,243,4.1,10,5,9999,99999,9,999999999,0.0,999,999,99
2050,2,4,24,0,*?*?*?*?*?*?*?*?*?*?*?*?*?*?*?*?*?*?*?*?*?*?,10.2,8.0,86,101239,0,-0,324,0.0,-0.0,0.0,0,0,0,0,250,3.1,10,5,9999,99999,9,999999999,0.0,999,999,99
2050,2,5,1,0,*?*?*?*?*?*?*?*?*?*?*?*?*?*?*?*?*?*?*?*?*?*?,9.5,7.6,86,100022,0,-0,321,0.0,-0.0,0.0,0,0,0,0,242,1.0,10,5,9999,99999,9,999999999,0.0,999,999,99
2050,2,5,2,0,*?*?*?*?*?*?*?*?*?*?*?*?*?*?*?*?*?*?*?*?*?*?,8.9,6.1,81,100022,0,-0,319,0.0,-0.0,0.0,0,0,0,0,243,0.5,10,5,9999,99999,9,999999999,0.0,999,999,99
2050,2,5,3,0,*?*?*?*?*?*?*?*?*?*?*?*?*?*?*?*?*?*?*?*?*?*?,9.3,5.9,78,100022,0,-0,321,0.0,-0.0,0.0,0,0,0,0,245,1.5,10,5,9999,99999,9,999999999,0.0,999,999,99
2050,2,5,4,0,*?*?*?*?*?*?*?*?*?*?*?*?*?*?*?*?*?*?*?*?*?*?,10.5,6.6,75,100022,0,-0,326,0.0,-0.0,0.0,0,0,0,0,247,1.5,10,5,9999,99999,9,999999999,0.0,999,999,99
2050,2,5,5,0,*?*?*?*?*?*?*?*?*?*?*?*?*?*?*?*?*?*?*?*?*?*?,9.5,6.2,79,100022,0,-0,322,0.0,-0.0,0.0,0,0,0,0,248,1.5,10,5,9999,99999,9,999999999,0.0,999,999,99
2050,2,5,6,0,*?*?*?*?*?*?*?*?*?*?*?*?*?*?*?*?*?*?*?*?*?*?,8.6,5.8,80,100022,0,-0,318,0.0,-0.0,0.0,0,0,0,0,250,1.0,10,5,9999,99999,9,999999999,0.0,999,999,99
2050,2,5,7,0,*?*?*?*?*?*?*?*?*?*?*?*?*?*?*?*?*?*?*?*?*?*?,8.8,5.5,79,100022,0,-0,314,0.0,-0.0,0.0,0,0,0,0,252,1.0,9,5,9999,99999,9,999999999,0.0,999,999,99
2050,2,5,8,0,*?*?*?*?*?*?*?*?*?*?*?*?*?*?*?*?*?*?*?*?*?*?,8.9,5.8,79,100022,164,1401,276,61.9,370.5,18.6,6485,24801,3105,405,253,1.0,0,0,9999,99999,9,999999999,0.0,999,999,99
2050,2,5,9,0,*?*?*?*?*?*?*?*?*?*?*?*?*?*?*?*?*?*?*?*?*?*?,9.5,6.2,79,100022,330,1404,280,173.9,517.7,52.2,18071,42382,7909,975,255,1.0,0,0,9999,99999,9,999999999,0.0,999,999,99
2050,2,5,10,0,*?*?*?*?*?*?*?*?*?*?*?*?*?*?*?*?*?*?*?*?*?*?,10.5,6.1,73,100022,453,1404,296,253.8,501.1,92.1,26007,44722,12985,1691,257,1.0,3,2,9999,99999,9,999999999,0.0,999,999,99
2050,2,5,11,0,*?*?*?*?*?*?*?*?*?*?*?*?*?*?*?*?*?*?*?*?*?*?,11.8,6.7,70,100022,525,1405,319,240.7,230.0,154.8,25529,22287,17684,3228,258,2.1,7,4,9999,99999,9,999999999,0.0,999,999,99
2050,2,5,12,0,*?*?*?*?*?*?*?*?*?*?*?*?*?*?*?*?*?*?*?*?*?*?,11.7,7.3,73,100022,540,1404,303,311.8,516.5,113.2,33247,49130,14624,2164,260,2.1,3,2,9999,99999,9,999999999,0.0,999,999,99
2050,2,5,13,0,*?*?*?*?*?*?*?*?*?*?*?*?*?*?*?*?*?*?*?*?*?*?,12.4,6.4,66,100022,499,1407,305,283.9,509.8,103.1,30263,47476,13426,1938,257,2.1,3,2,9999,99999,9,999999999,0.0,999,999,99
2050,2,5,14,0,*?*?*?*?*?*?*?*?*?*?*?*?*?*?*?*?*?*?*?*?*?*?,12.1,6.1,66,100022,402,1404,312,207.4,380.4,98.5,21629,33002,12597,1839,253,1.5,5,3,9999,99999,9,999999999,0.0,999,999,99
2050,2,5,15,0,*?*?*?*?*?*?*?*?*?*?*?*?*?*?*?*?*?*?*?*?*?*?,12.2,5.6,63,100022,258,1404,316,109.5,267.1,60.5,11416,19174,7960,1096,250,3.1,6,3,9999,99999,9,999999999,0.0,999,999,99
2050,2,5,16,0,*?*?*?*?*?*?*?*?*?*?*?*?*?*?*?*?*?*?*?*?*?*?,11.9,5.1,62,100022,76,1403,301,2.3,27.4,0.8,266,1561,158,35,247,1.5,3,2,9999,99999,9,999999999,0.0,999,999,99
2050,2,5,17,0,*?*?*?*?*?*?*?*?*?*?*?*?*?*?*?*?*?*?*?*?*?*?,12.0,5.1,62,100022,0,-0,333,0.0,-0.0,0.0,0,0,0,0,243,1.5,10,5,9999,99999,9,999999999,0.0,999,999,99
2050,2,5,18,0,*?*?*?*?*?*?*?*?*?*?*?*?*?*?*?*?*?*?*?*?*?*?,11.0,5.0,65,100022,0,-0,329,0.0,-0.0,0.0,0,0,0,0,240,1.0,10,5,9999,99999,9,999999999,0.0,999,999,99
2050,2,5,19,0,*?*?*?*?*?*?*?*?*?*?*?*?*?*?*?*?*?*?*?*?*?*?,10.3,4.3,65,100022,0,-0,326,0.0,-0.0,0.0,0,0,0,0,248,2.1,10,5,9999,99999,9,999999999,0.0,999,999,99
2050,2,5,20,0,*?*?*?*?*?*?*?*?*?*?*?*?*?*?*?*?*?*?*?*?*?*?,10.9,5.0,66,100022,0,-0,328,0.0,-0.0,0.0,0,0,0,0,257,2.1,10,5,9999,99999,9,999999999,0.0,999,999,99
2050,2,5,21,0,*?*?*?*?*?*?*?*?*?*?*?*?*?*?*?*?*?*?*?*?*?*?,10.0,5.1,70,100022,0,-0,324,0.0,-0.0,0.0,0,0,0,0,265,2.6,10,5,9999,99999,9,999999999,0.0,999,999,99
2050,2,5,22,0,*?*?*?*?*?*?*?*?*?*?*?*?*?*?*?*?*?*?*?*?*?*?,10.0,5.5,72,100022,0,-0,324,0.0,-0.0,0.0,0,0,0,0,273,0.5,10,5,9999,99999,9,999999999,0.0,999,999,99
2050,2,5,23,0,*?*?*?*?*?*?*?*?*?*?*?*?*?*?*?*?*?*?*?*?*?*?,10.5,5.9,72,100022,0,-0,326,0.0,-0.0,0.0,0,0,0,0,282,1.5,10,5,9999,99999,9,999999999,0.0,999,999,99
2050,2,5,24,0,*?*?*?*?*?*?*?*?*?*?*?*?*?*?*?*?*?*?*?*?*?*?,10.0,9.1,92,100022,0,-0,323,0.0,-0.0,0.0,0,0,0,0,240,2.1,10,5,9999,99999,9,999999999,0.0,999,999,99
2050,2,6,1,0,*?*?*?*?*?*?*?*?*?*?*?*?*?*?*?*?*?*?*?*?*?*?,11.5,8.4,80,100722,0,-0,330,0.0,-0.0,0.0,0,0,0,0,300,1.5,10,5,9999,99999,9,999999999,0.0,999,999,99
2050,2,6,2,0,*?*?*?*?*?*?*?*?*?*?*?*?*?*?*?*?*?*?*?*?*?*?,11.9,9.3,84,100722,0,-0,332,0.0,-0.0,0.0,0,0,0,0,310,1.5,10,5,9999,99999,9,999999999,0.0,999,999,99
2050,2,6,3,0,*?*?*?*?*?*?*?*?*?*?*?*?*?*?*?*?*?*?*?*?*?*?,10.6,9.3,91,100722,0,-0,326,0.0,-0.0,0.0,0,0,0,0,320,1.5,10,5,9999,99999,9,999999999,0.0,999,999,99
2050,2,6,4,0,*?*?*?*?*?*?*?*?*?*?*?*?*?*?*?*?*?*?*?*?*?*?,10.4,9.1,91,100722,0,-0,325,0.0,-0.0,0.0,0,0,0,0,330,1.5,10,5,9999,99999,9,999999999,0.0,999,999,99
2050,2,6,5,0,*?*?*?*?*?*?*?*?*?*?*?*?*?*?*?*?*?*?*?*?*?*?,11.7,10.2,90,100722,0,-0,331,0.0,-0.0,0.0,0,0,0,0,340,1.5,10,5,9999,99999,9,999999999,0.0,999,999,99
2050,2,6,6,0,*?*?*?*?*?*?*?*?*?*?*?*?*?*?*?*?*?*?*?*?*?*?,10.6,9.8,94,100722,0,-0,326,0.0,-0.0,0.0,0,0,0,0,350,1.5,10,5,9999,99999,9,999999999,0.0,999,999,99
2050,2,6,7,0,*?*?*?*?*?*?*?*?*?*?*?*?*?*?*?*?*?*?*?*?*?*?,9.6,9.4,98,100722,0,-0,321,0.0,-0.0,0.0,0,0,0,0,350,1.5,10,5,9999,99999,9,999999999,0.0,999,999,99
2050,2,6,8,0,*?*?*?*?*?*?*?*?*?*?*?*?*?*?*?*?*?*?*?*?*?*?,10.4,9.8,95,100722,171,1409,311,57.8,213.4,31.9,6165,12307,4444,559,350,1.5,6,3,9999,99999,9,999999999,0.0,999,999,99
2050,2,6,9,0,*?*?*?*?*?*?*?*?*?*?*?*?*?*?*?*?*?*?*?*?*?*?,11.3,10.2,92,100722,337,1406,306,176.1,468.1,63.9,18062,38190,9345,1158,350,1.5,3,2,9999,99999,9,999999999,0.0,999,999,99
2050,2,6,10,0,*?*?*?*?*?*?*?*?*?*?*?*?*?*?*?*?*?*?*?*?*?*?,13.5,10.5,82,100722,460,1405,319,253.1,454.6,104.3,26676,41296,13422,1957,350,1.5,4,2,9999,99999,9,999999999,0.0,999,999,99
2050,2,6,11,0,*?*?*?*?*?*?*?*?*?*?*?*?*?*?*?*?*?*?*?*?*?*?,16.8,11.6,71,100722,532,1406,336,300.0,466.1,123.6,31642,44095,15688,2381,350,1.5,4,2,9999,99999,9,999999999,0.0,999,999,99
2050,2,6,12,0,*?*?*?*?*?*?*?*?*?*?*?*?*?*?*?*?*?*?*?*?*?*?,17.4,11.2,67,100722,547,1404,335,316.5,517.5,114.9,33745,49382,14823,2202,350,1.5,3,2,9999,99999,9,999999999,0.0,999,999,99
2050,2,6,13,0,*?*?*?*?*?*?*?*?*?*?*?*?*?*?*?*?*?*?*?*?*?*?,17.3,9.8,61,100722,505,1404,339,272.4,397.5,129.4,28399,37043,16177,2497,347,1.5,5,3,9999,99999,9,999999999,0.0,999,999,99
2050,2,6,14,0,*?*?*?*?*?*?*?*?*?*?*?*?*?*?*?*?*?*?*?*?*?*?,17.2,9.3,59,100722,409,1405,342,198.6,305.6,109.7,21095,27242,12806,2162,343,0.0,6,3,9999,99999,9,999999999,0.0,999,999,99
2050,2,6,15,0,*?*?*?*?*?*?*?*?*?*?*?*?*?*?*?*?*?*?*?*?*?*?,17.5,9.9,61,100722,265,1406,337,125.6,391.9,51.8,12827,29107,7633,923,340,0.0,4,2,9999,99999,9,999999999,0.0,999,999,99
2050,2,6,16,0,*?*?*?*?*?*?*?*?*?*?*?*?*?*?*?*?*?*?*?*?*?*?,17.4,9.8,60,100722,83,1412,347,5.3,32.2,3.4,607,1528,689,70,337,0.0,7,4,9999,99999,9,999999999,0.0,999,999,99
2050,2,6,17,0,*?*?*?*?*?*?*?*?*?*?*?*?*?*?*?*?*?*?*?*?*?*?,16.1,10.3,68,100722,0,-0,352,0.0,-0.0,0.0,0,0,0,0,333,0.0,10,5,9999,99999,9,999999999,0.0,999,999,99
2050,2,6,18,0,*?*?*?*?*?*?*?*?*?*?*?*?*?*?*?*?*?*?*?*?*?*?,15.5,11.1,75,100722,0,-0,349,0.0,-0.0,0.0,0,0,0,0,330,0.0,10,5,9999,99999,9,999999999,0.0,999,999,99
2050,2,6,19,0,*?*?*?*?*?*?*?*?*?*?*?*?*?*?*?*?*?*?*?*?*?*?,14.6,11.3,81,100722,0,-0,344,0.0,-0.0,0.0,0,0,0,0,328,0.0,10,5,9999,99999,9,999999999,0.0,999,999,99
2050,2,6,20,0,*?*?*?*?*?*?*?*?*?*?*?*?*?*?*?*?*?*?*?*?*?*?,13.6,10.8,83,100722,0,-0,340,0.0,-0.0,0.0,0,0,0,0,327,0.0,10,5,9999,99999,9,999999999,0.0,999,999,99
2050,2,6,21,0,*?*?*?*?*?*?*?*?*?*?*?*?*?*?*?*?*?*?*?*?*?*?,12.6,10.3,85,100722,0,-0,335,0.0,-0.0,0.0,0,0,0,0,325,0.0,10,5,9999,99999,9,999999999,0.0,999,999,99
2050,2,6,22,0,*?*?*?*?*?*?*?*?*?*?*?*?*?*?*?*?*?*?*?*?*?*?,12.9,10.9,87,100722,0,-0,336,0.0,-0.0,0.0,0,0,0,0,323,0.0,10,5,9999,99999,9,999999999,0.0,999,999,99
2050,2,6,23,0,*?*?*?*?*?*?*?*?*?*?*?*?*?*?*?*?*?*?*?*?*?*?,11.4,10.1,91,100722,0,-0,330,0.0,-0.0,0.0,0,0,0,0,322,0.0,10,5,9999,99999,9,999999999,0.0,999,999,99
2050,2,6,24,0,*?*?*?*?*?*?*?*?*?*?*?*?*?*?*?*?*?*?*?*?*?*?,11.0,7.1,77,100722,0,-0,328,0.0,-0.0,0.0,0,0,0,0,290,1.5,10,5,9999,99999,9,999999999,0.0,999,999,99
2050,2,7,1,0,*?*?*?*?*?*?*?*?*?*?*?*?*?*?*?*?*?*?*?*?*?*?,7.8,7.9,100,101815,0,-0,314,0.0,-0.0,0.0,0,0,0,0,317,1.5,10,5,9999,99999,9,999999999,0.0,999,999,99
2050,2,7,2,0,*?*?*?*?*?*?*?*?*?*?*?*?*?*?*?*?*?*?*?*?*?*?,6.2,6.1,100,101815,0,-0,307,0.0,-0.0,0.0,0,0,0,0,313,1.5,10,5,9999,99999,9,999999999,0.0,999,999,99
2050,2,7,3,0,*?*?*?*?*?*?*?*?*?*?*?*?*?*?*?*?*?*?*?*?*?*?,6.0,5.9,100,101815,0,-0,306,0.0,-0.0,0.0,0,0,0,0,310,1.5,10,5,9999,99999,9,999999999,0.0,999,999,99
2050,2,7,4,0,*?*?*?*?*?*?*?*?*?*?*?*?*?*?*?*?*?*?*?*?*?*?,5.6,5.6,100,101815,0,-0,304,0.0,-0.0,0.0,0,0,0,0,307,1.5,10,5,9999,99999,9,999999999,0.0,999,999,99
2050,2,7,5,0,*?*?*?*?*?*?*?*?*?*?*?*?*?*?*?*?*?*?*?*?*?*?,5.2,5.1,100,101815,0,-0,303,0.0,-0.0,0.0,0,0,0,0,303,1.5,10,5,9999,99999,9,999999999,0.0,999,999,99
2050,2,7,6,0,*?*?*?*?*?*?*?*?*?*?*?*?*?*?*?*?*?*?*?*?*?*?,5.5,5.5,100,101815,0,-0,304,0.0,-0.0,0.0,0,0,0,0,300,1.5,10,5,9999,99999,9,999999999,0.0,999,999,99
2050,2,7,7,0,*?*?*?*?*?*?*?*?*?*?*?*?*?*?*?*?*?*?*?*?*?*?,5.8,5.8,100,101815,0,-0,305,0.0,-0.0,0.0,0,0,0,0,298,1.5,10,5,9999,99999,9,999999999,0.0,999,999,99
2050,2,7,8,0,*?*?*?*?*?*?*?*?*?*?*?*?*?*?*?*?*?*?*?*?*?*?,5.7,5.8,100,101815,177,1406,301,35.4,37.4,30.7,3962,2360,3689,644,297,1.5,9,5,9999,99999,9,999999999,0.0,999,999,99
2050,2,7,9,0,*?*?*?*?*?*?*?*?*?*?*?*?*?*?*?*?*?*?*?*?*?*?,5.9,5.8,100,101815,343,1404,301,92.0,50.1,79.8,10098,4295,9031,2108,295,1.5,9,5,9999,99999,9,999999999,0.0,999,999,99
2050,2,7,10,0,*?*?*?*?*?*?*?*?*?*?*?*?*?*?*?*?*?*?*?*?*?*?,6.3,6.2,100,101815,467,1406,303,134.0,53.6,116.2,14711,4964,13120,3216,293,1.5,9,5,9999,99999,9,999999999,0.0,999,999,99
2050,2,7,11,0,*?*?*?*?*?*?*?*?*?*?*?*?*?*?*?*?*?*?*?*?*?*?,8.1,6.4,94,101815,539,1406,311,158.4,55.0,137.4,17405,5231,15504,3923,292,1.5,9,5,9999,99999,9,999999999,0.0,999,999,99
2050,2,7,12,0,*?*?*?*?*?*?*?*?*?*?*?*?*?*?*?*?*?*?*?*?*?*?,8.5,5.8,88,101815,554,1404,313,163.7,55.2,142.0,17989,5281,16020,4081,290,1.5,9,5,9999,99999,9,999999999,0.0,999,999,99
2050,2,7,13,0,*?*?*?*?*?*?*?*?*?*?*?*?*?*?*?*?*?*?*?*?*?*?,7.9,5.9,92,101815,512,1404,310,149.5,54.5,129.6,16421,5142,14633,3658,288,1.5,9,5,9999,99999,9,999999999,0.0,999,999,99
2050,2,7,14,0,*?*?*?*?*?*?*?*?*?*?*?*?*?*?*?*?*?*?*?*?*?*?,7.9,6.2,94,101815,416,1405,314,67.2,0.0,67.2,7851,0,7871,2743,287,0.0,10,5,9999,99999,9,999999999,0.0,999,999,99
2050,2,7,15,0,*?*?*?*?*?*?*?*?*?*?*?*?*?*?*?*?*?*?*?*?*?*?,8.5,6.1,90,101815,272,1407,317,38.9,0.0,38.9,4552,0,4561,1526,285,0.0,10,5,9999,99999,9,999999999,0.0,999,999,99
2050,2,7,16,0,*?*?*?*?*?*?*?*?*?*?*?*?*?*?*?*?*?*?*?*?*?*?,8.6,6.2,90,101815,89,1403,317,3.2,0.0,3.2,417,-0,417,132,283,0.0,10,5,9999,99999,9,999999999,0.0,999,999,99
2050,2,7,17,0,*?*?*?*?*?*?*?*?*?*?*?*?*?*?*?*?*?*?*?*?*?*?,8.4,6.2,91,101815,0,-0,317,0.0,-0.0,0.0,0,0,0,0,282,0.0,10,5,9999,99999,9,999999999,0.0,999,999,99
2050,2,7,18,0,*?*?*?*?*?*?*?*?*?*?*?*?*?*?*?*?*?*?*?*?*?*?,8.1,5.9,90,101815,0,-0,315,0.0,-0.0,0.0,0,0,0,0,280,0.0,10,5,9999,99999,9,999999999,0.0,999,999,99
2050,2,7,19,0,*?*?*?*?*?*?*?*?*?*?*?*?*?*?*?*?*?*?*?*?*?*?,6.9,5.8,98,101815,0,-0,310,0.0,-0.0,0.0,0,0,0,0,285,0.0,10,5,9999,99999,9,999999999,0.0,999,999,99
2050,2,7,20,0,*?*?*?*?*?*?*?*?*?*?*?*?*?*?*?*?*?*?*?*?*?*?,6.7,5.9,100,101815,0,-0,309,0.0,-0.0,0.0,0,0,0,0,290,0.0,10,5,9999,99999,9,999999999,0.0,999,999,99
2050,2,7,21,0,*?*?*?*?*?*?*?*?*?*?*?*?*?*?*?*?*?*?*?*?*?*?,6.5,5.8,100,101815,0,-0,308,0.0,-0.0,0.0,0,0,0,0,295,0.0,10,5,9999,99999,9,999999999,0.0,999,999,99
2050,2,7,22,0,*?*?*?*?*?*?*?*?*?*?*?*?*?*?*?*?*?*?*?*?*?*?,5.8,5.1,100,101815,0,-0,305,0.0,-0.0,0.0,0,0,0,0,300,0.0,10,5,9999,99999,9,999999999,0.0,999,999,99
2050,2,7,23,0,*?*?*?*?*?*?*?*?*?*?*?*?*?*?*?*?*?*?*?*?*?*?,5.8,5.0,99,101815,0,-0,305,0.0,-0.0,0.0,0,0,0,0,305,0.0,10,5,9999,99999,9,999999999,0.0,999,999,99
2050,2,7,24,0,*?*?*?*?*?*?*?*?*?*?*?*?*?*?*?*?*?*?*?*?*?*?,10.0,9.1,100,101815,0,-0,323,0.0,-0.0,0.0,0,0,0,0,320,1.5,10,5,9999,99999,9,999999999,0.0,999,999,99
2050,2,8,1,0,*?*?*?*?*?*?*?*?*?*?*?*?*?*?*?*?*?*?*?*?*?*?,5.2,5.1,100,101960,0,-0,303,0.0,-0.0,0.0,0,0,0,0,310,3.6,10,5,9999,99999,9,999999999,0.0,999,999,99
2050,2,8,2,0,*?*?*?*?*?*?*?*?*?*?*?*?*?*?*?*?*?*?*?*?*?*?,4.9,4.8,100,101960,0,-0,301,0.0,-0.0,0.0,0,0,0,0,310,3.6,10,5,9999,99999,9,999999999,0.0,999,999,99
2050,2,8,3,0,*?*?*?*?*?*?*?*?*?*?*?*?*?*?*?*?*?*?*?*?*?*?,3.4,3.4,100,101960,0,-0,295,0.0,-0.0,0.0,0,0,0,0,310,5.2,10,5,9999,99999,9,999999999,0.0,999,999,99
2050,2,8,4,0,*?*?*?*?*?*?*?*?*?*?*?*?*?*?*?*?*?*?*?*?*?*?,3.4,3.4,100,101960,0,-0,295,0.0,-0.0,0.0,0,0,0,0,310,4.6,10,5,9999,99999,9,999999999,0.0,999,999,99
2050,2,8,5,0,*?*?*?*?*?*?*?*?*?*?*?*?*?*?*?*?*?*?*?*?*?*?,3.2,3.2,100,101960,0,-0,294,0.0,-0.0,0.0,0,0,0,0,310,4.6,10,5,9999,99999,9,999999999,0.0,999,999,99
2050,2,8,6,0,*?*?*?*?*?*?*?*?*?*?*?*?*?*?*?*?*?*?*?*?*?*?,3.4,3.4,100,101960,0,-0,295,0.0,-0.0,0.0,0,0,0,0,310,3.6,10,5,9999,99999,9,999999999,0.0,999,999,99
2050,2,8,7,0,*?*?*?*?*?*?*?*?*?*?*?*?*?*?*?*?*?*?*?*?*?*?,2.9,2.9,100,101960,0,-0,293,0.0,-0.0,0.0,0,0,0,0,315,3.1,10,5,9999,99999,9,999999999,0.0,999,999,99
2050,2,8,8,0,*?*?*?*?*?*?*?*?*?*?*?*?*?*?*?*?*?*?*?*?*?*?,2.4,2.3,100,101960,183,1403,287,37.6,38.3,32.6,4198,2461,3907,685,320,3.1,9,5,9999,99999,9,999999999,0.0,999,999,99
2050,2,8,9,0,*?*?*?*?*?*?*?*?*?*?*?*?*?*?*?*?*?*?*?*?*?*?,4.9,5.0,100,101960,350,1405,289,147.6,211.6,94.9,15617,17653,11133,1849,325,3.6,7,4,9999,99999,9,999999999,0.0,999,999,99
2050,2,8,10,0,*?*?*?*?*?*?*?*?*?*?*?*?*?*?*?*?*?*?*?*?*?*?,7.4,7.1,100,101960,473,1403,300,213.5,226.0,137.3,22603,21219,15785,2804,330,3.1,7,4,9999,99999,9,999999999,0.0,999,999,99
2050,2,8,11,0,*?*?*?*?*?*?*?*?*?*?*?*?*?*?*?*?*?*?*?*?*?*?,8.6,7.7,100,101960,545,1403,310,213.1,138.2,159.4,23234,13517,18117,3710,335,4.6,8,4,9999,99999,9,999999999,0.0,999,999,99
2050,2,8,12,0,*?*?*?*?*?*?*?*?*?*?*?*?*?*?*?*?*?*?*?*?*?*?,10.1,7.0,100,101960,561,1404,312,260.2,232.4,167.3,27620,22936,19023,3544,340,4.1,7,4,9999,99999,9,999999999,0.0,999,999,99
2050,2,8,13,0,*?*?*?*?*?*?*?*?*?*?*?*?*?*?*?*?*?*?*?*?*?*?,10.1,6.6,100,101960,519,1404,316,201.3,137.2,150.6,21943,13255,17141,3471,335,3.1,8,4,9999,99999,9,999999999,0.0,999,999,99
2050,2,8,14,0,*?*?*?*?*?*?*?*?*?*?*?*?*?*?*?*?*?*?*?*?*?*?,10.2,5.6,100,101960,423,1405,316,157.8,132.1,118.1,17203,12047,13528,2638,330,3.1,8,4,9999,99999,9,999999999,0.0,999,999,99
2050,2,8,15,0,*?*?*?*?*?*?*?*?*?*?*?*?*?*?*?*?*?*?*?*?*?*?,10.0,4.6,98,101960,278,1403,315,92.7,117.9,69.3,10144,9183,8063,1490,325,4.1,8,4,9999,99999,9,999999999,0.0,999,999,99
2050,2,8,16,0,*?*?*?*?*?*?*?*?*?*?*?*?*?*?*?*?*?*?*?*?*?*?,10.1,5.6,100,101960,96,1410,324,4.5,0.0,4.5,572,-0,572,183,320,3.1,10,5,9999,99999,9,999999999,0.0,999,999,99
2050,2,8,17,0,*?*?*?*?*?*?*?*?*?*?*?*?*?*?*?*?*?*?*?*?*?*?,9.4,6.9,100,101960,0,-0,321,0.0,-0.0,0.0,0,0,0,0,315,2.6,10,5,9999,99999,9,999999999,0.0,999,999,99
2050,2,8,18,0,*?*?*?*?*?*?*?*?*?*?*?*?*?*?*?*?*?*?*?*?*?*?,8.6,7.6,100,101960,0,-0,317,0.0,-0.0,0.0,0,0,0,0,310,2.1,10,5,9999,99999,9,999999999,0.0,999,999,99
2050,2,8,19,0,*?*?*?*?*?*?*?*?*?*?*?*?*?*?*?*?*?*?*?*?*?*?,6.5,6.4,100,101960,0,-0,308,0.0,-0.0,0.0,0,0,0,0,318,2.1,10,5,9999,99999,9,999999999,0.0,999,999,99
2050,2,8,20,0,*?*?*?*?*?*?*?*?*?*?*?*?*?*?*?*?*?*?*?*?*?*?,6.2,6.2,100,101960,0,-0,307,0.0,-0.0,0.0,0,0,0,0,327,2.1,10,5,9999,99999,9,999999999,0.0,999,999,99
2050,2,8,21,0,*?*?*?*?*?*?*?*?*?*?*?*?*?*?*?*?*?*?*?*?*?*?,6.0,5.9,100,101960,0,-0,306,0.0,-0.0,0.0,0,0,0,0,335,2.1,10,5,9999,99999,9,999999999,0.0,999,999,99
2050,2,8,22,0,*?*?*?*?*?*?*?*?*?*?*?*?*?*?*?*?*?*?*?*?*?*?,5.2,5.3,100,101960,0,-0,303,0.0,-0.0,0.0,0,0,0,0,343,1.5,10,5,9999,99999,9,999999999,0.0,999,999,99
2050,2,8,23,0,*?*?*?*?*?*?*?*?*?*?*?*?*?*?*?*?*?*?*?*?*?*?,4.6,4.6,100,101960,0,-0,300,0.0,-0.0,0.0,0,0,0,0,352,1.5,10,5,9999,99999,9,999999999,0.0,999,999,99
2050,2,8,24,0,*?*?*?*?*?*?*?*?*?*?*?*?*?*?*?*?*?*?*?*?*?*?,5.8,5.6,100,101960,0,-0,305,0.0,-0.0,0.0,0,0,0,0,310,4.6,10,5,9999,99999,9,999999999,0.0,999,999,99
2050,2,9,1,0,*?*?*?*?*?*?*?*?*?*?*?*?*?*?*?*?*?*?*?*?*?*?,4.3,0.8,79,101889,0,-0,299,0.0,-0.0,0.0,0,0,0,0,345,6.2,10,5,9999,99999,9,999999999,0.0,999,999,99
2050,2,9,2,0,*?*?*?*?*?*?*?*?*?*?*?*?*?*?*?*?*?*?*?*?*?*?,4.0,-0.8,69,101889,0,-0,298,0.0,-0.0,0.0,0,0,0,0,330,4.1,10,5,9999,99999,9,999999999,0.0,999,999,99
2050,2,9,3,0,*?*?*?*?*?*?*?*?*?*?*?*?*?*?*?*?*?*?*?*?*?*?,3.5,-0.8,73,101889,0,-0,296,0.0,-0.0,0.0,0,0,0,0,315,5.2,10,5,9999,99999,9,999999999,0.0,999,999,99
2050,2,9,4,0,*?*?*?*?*?*?*?*?*?*?*?*?*?*?*?*?*?*?*?*?*?*?,3.3,-1.1,73,101889,0,-0,295,0.0,-0.0,0.0,0,0,0,0,300,6.7,10,5,9999,99999,9,999999999,0.0,999,999,99
2050,2,9,5,0,*?*?*?*?*?*?*?*?*?*?*?*?*?*?*?*?*?*?*?*?*?*?,2.9,-1.1,74,101889,0,-0,294,0.0,-0.0,0.0,0,0,0,0,285,4.1,10,5,9999,99999,9,999999999,0.0,999,999,99
2050,2,9,6,0,*?*?*?*?*?*?*?*?*?*?*?*?*?*?*?*?*?*?*?*?*?*?,3.4,-0.8,73,101889,0,-0,296,0.0,-0.0,0.0,0,0,0,0,270,5.2,10,5,9999,99999,9,999999999,0.0,999,999,99
2050,2,9,7,0,*?*?*?*?*?*?*?*?*?*?*?*?*?*?*?*?*?*?*?*?*?*?,3.7,-0.4,74,101889,0,-0,297,0.0,-0.0,0.0,0,0,0,0,265,7.2,10,5,9999,99999,9,999999999,0.0,999,999,99
2050,2,9,8,0,*?*?*?*?*?*?*?*?*?*?*?*?*?*?*?*?*?*?*?*?*?*?,3.2,-0.8,74,101889,190,1407,290,39.8,39.2,34.5,4440,2561,4129,726,260,7.2,9,5,9999,99999,9,999999999,0.0,999,999,99
2050,2,9,9,0,*?*?*?*?*?*?*?*?*?*?*?*?*?*?*?*?*?*?*?*?*?*?,5.6,1.3,74,101889,356,1402,300,96.6,50.6,83.7,10600,4385,9476,2222,255,7.2,9,5,9999,99999,9,999999999,0.0,999,999,99
2050,2,9,10,0,*?*?*?*?*?*?*?*?*?*?*?*?*?*?*?*?*?*?*?*?*?*?,5.9,2.1,77,101889,480,1403,306,79.8,0.0,79.8,9347,0,9374,3330,250,9.3,10,5,9999,99999,9,999999999,0.0,999,999,99
2050,2,9,11,0,*?*?*?*?*?*?*?*?*?*?*?*?*?*?*?*?*?*?*?*?*?*?,8.4,3.2,70,101889,552,1403,317,94.0,0.0,94.0,11036,0,11070,4019,245,8.8,10,5,9999,99999,9,999999999,0.0,999,999,99
2050,2,9,12,0,*?*?*?*?*?*?*?*?*?*?*?*?*?*?*?*?*?*?*?*?*?*?,8.6,3.4,70,101889,568,1404,318,97.1,0.0,97.1,11406,0,11442,4173,240,8.2,10,5,9999,99999,9,999999999,0.0,999,999,99
2050,2,9,13,0,*?*?*?*?*?*?*?*?*?*?*?*?*?*?*?*?*?*?*?*?*?*?,8.6,3.2,69,101889,526,1403,318,88.9,0.0,88.9,10422,0,10453,3765,223,8.2,10,5,9999,99999,9,999999999,0.0,999,999,99
2050,2,9,14,0,*?*?*?*?*?*?*?*?*?*?*?*?*?*?*?*?*?*?*?*?*?*?,8.7,1.5,60,101889,430,1405,319,69.9,0.0,69.9,8175,0,8197,2869,207,9.8,10,5,9999,99999,9,999999999,0.0,999,999,99
2050,2,9,15,0,*?*?*?*?*?*?*?*?*?*?*?*?*?*?*?*?*?*?*?*?*?*?,8.4,2.9,68,101889,285,1403,317,41.6,0.0,41.6,4861,0,4870,1635,190,8.2,10,5,9999,99999,9,999999999,0.0,999,999,99
2050,2,9,16,0,*?*?*?*?*?*?*?*?*?*?*?*?*?*?*?*?*?*?*?*?*?*?,8.6,4.3,74,101889,102,1401,318,5.8,0.0,5.8,726,-0,725,233,173,7.7,10,5,9999,99999,9,999999999,0.0,999,999,99
2050,2,9,17,0,*?*?*?*?*?*?*?*?*?*?*?*?*?*?*?*?*?*?*?*?*?*?,8.2,4.1,75,101889,0,-0,316,0.0,-0.0,0.0,0,0,0,0,157,7.7,10,5,9999,99999,9,999999999,0.0,999,999,99
2050,2,9,18,0,*?*?*?*?*?*?*?*?*?*?*?*?*?*?*?*?*?*?*?*?*?*?,6.8,3.6,81,101889,0,-0,310,0.0,-0.0,0.0,0,0,0,0,140,6.2,10,5,9999,99999,9,999999999,0.0,999,999,99
2050,2,9,19,0,*?*?*?*?*?*?*?*?*?*?*?*?*?*?*?*?*?*?*?*?*?*?,7.2,5.0,86,101889,0,-0,311,0.0,-0.0,0.0,0,0,0,0,137,3.6,10,5,9999,99999,9,999999999,0.0,999,999,99
2050,2,9,20,0,*?*?*?*?*?*?*?*?*?*?*?*?*?*?*?*?*?*?*?*?*?*?,7.1,5.0,87,101889,0,-0,311,0.0,-0.0,0.0,0,0,0,0,133,4.6,10,5,9999,99999,9,999999999,0.0,999,999,99
2050,2,9,21,0,*?*?*?*?*?*?*?*?*?*?*?*?*?*?*?*?*?*?*?*?*?*?,5.5,3.8,89,101889,0,-0,304,0.0,-0.0,0.0,0,0,0,0,130,5.2,10,5,9999,99999,9,999999999,0.0,999,999,99
2050,2,9,22,0,*?*?*?*?*?*?*?*?*?*?*?*?*?*?*?*?*?*?*?*?*?*?,4.1,3.4,95,101889,0,-0,298,0.0,-0.0,0.0,0,0,0,0,127,5.2,10,5,9999,99999,9,999999999,0.0,999,999,99
2050,2,9,23,0,*?*?*?*?*?*?*?*?*?*?*?*?*?*?*?*?*?*?*?*?*?*?,5.7,3.9,89,101889,0,-0,305,0.0,-0.0,0.0,0,0,0,0,123,4.6,10,5,9999,99999,9,999999999,0.0,999,999,99
2050,2,9,24,0,*?*?*?*?*?*?*?*?*?*?*?*?*?*?*?*?*?*?*?*?*?*?,4.1,2.9,92,101889,0,-0,298,0.0,-0.0,0.0,0,0,0,0,360,5.7,10,5,9999,99999,9,999999999,0.0,999,999,99
2050,2,10,1,0,*?*?*?*?*?*?*?*?*?*?*?*?*?*?*?*?*?*?*?*?*?*?,7.8,3.9,75,99933.3,0,-0,314,0.0,-0.0,0.0,0,0,0,0,123,10.8,10,5,9999,99999,9,999999999,0.0,999,999,99
2050,2,10,2,0,*?*?*?*?*?*?*?*?*?*?*?*?*?*?*?*?*?*?*?*?*?*?,8.1,3.9,73,99933.3,0,-0,316,0.0,-0.0,0.0,0,0,0,0,127,9.8,10,5,9999,99999,9,999999999,0.0,999,999,99
2050,2,10,3,0,*?*?*?*?*?*?*?*?*?*?*?*?*?*?*?*?*?*?*?*?*?*?,9.0,4.1,70,99933.3,0,-0,320,0.0,-0.0,0.0,0,0,0,0,130,10.3,10,5,9999,99999,9,999999999,0.0,999,999,99
2050,2,10,4,0,*?*?*?*?*?*?*?*?*?*?*?*?*?*?*?*?*?*?*?*?*?*?,9.1,3.9,69,99933.3,0,-0,320,0.0,-0.0,0.0,0,0,0,0,133,10.8,10,5,9999,99999,9,999999999,0.0,999,999,99
2050,2,10,5,0,*?*?*?*?*?*?*?*?*?*?*?*?*?*?*?*?*?*?*?*?*?*?,8.4,3.8,72,99933.3,0,-0,317,0.0,-0.0,0.0,0,0,0,0,137,10.8,10,5,9999,99999,9,999999999,0.0,999,999,99
2050,2,10,6,0,*?*?*?*?*?*?*?*?*?*?*?*?*?*?*?*?*?*?*?*?*?*?,9.2,3.9,69,99933.3,0,-0,321,0.0,-0.0,0.0,0,0,0,0,140,8.8,10,5,9999,99999,9,999999999,0.0,999,999,99
2050,2,10,7,0,*?*?*?*?*?*?*?*?*?*?*?*?*?*?*?*?*?*?*?*?*?*?,8.3,4.1,74,99933.3,0,-0,317,0.0,-0.0,0.0,0,0,0,0,138,7.7,10,5,9999,99999,9,999999999,0.0,999,999,99
2050,2,10,8,0,*?*?*?*?*?*?*?*?*?*?*?*?*?*?*?*?*?*?*?*?*?*?,7.4,3.8,77,99933.3,196,1402,303,55.7,100.5,41.7,5972,6104,5112,748,137,8.8,8,4,9999,99999,9,999999999,0.0,999,999,99
2050,2,10,9,0,*?*?*?*?*?*?*?*?*?*?*?*?*?*?*?*?*?*?*?*?*?*?,9.2,4.6,72,99933.3,363,1402,307,154.9,213.7,99.6,16383,18131,11651,1951,135,8.2,7,4,9999,99999,9,999999999,0.0,999,999,99
2050,2,10,10,0,*?*?*?*?*?*?*?*?*?*?*?*?*?*?*?*?*?*?*?*?*?*?,10.9,4.8,65,99933.3,487,1403,319,187.0,135.7,139.9,20378,12903,15953,3189,133,8.8,8,4,9999,99999,9,999999999,0.0,999,999,99
2050,2,10,11,0,*?*?*?*?*?*?*?*?*?*?*?*?*?*?*?*?*?*?*?*?*?*?,11.6,4.1,59,99933.3,559,1402,317,259.5,232.4,166.8,27543,22914,18973,3534,132,7.7,7,4,9999,99999,9,999999999,0.0,999,999,99
2050,2,10,12,0,*?*?*?*?*?*?*?*?*?*?*?*?*?*?*?*?*?*?*?*?*?*?,13.0,4.3,54,99933.3,575,1403,324,267.9,233.3,172.2,28450,23170,19550,3673,130,9.3,7,4,9999,99999,9,999999999,0.0,999,999,99
2050,2,10,13,0,*?*?*?*?*?*?*?*?*?*?*?*?*?*?*?*?*?*?*?*?*?*?,12.7,3.9,54,99933.3,533,1403,332,156.8,54.9,135.9,17225,5216,15344,3873,127,9.8,9,5,9999,99999,9,999999999,0.0,999,999,99
2050,2,10,14,0,*?*?*?*?*?*?*?*?*?*?*?*?*?*?*?*?*?*?*?*?*?*?,13.1,4.3,54,99933.3,437,1404,329,164.2,133.0,122.8,17895,12252,14058,2756,123,8.2,8,4,9999,99999,9,999999999,0.0,999,999,99
2050,2,10,15,0,*?*?*?*?*?*?*?*?*?*?*?*?*?*?*?*?*?*?*?*?*?*?,13.0,4.6,56,99933.3,292,1404,329,98.9,119.8,74.0,10814,9530,8586,1595,120,8.2,8,4,9999,99999,9,999999999,0.0,999,999,99
2050,2,10,16,0,*?*?*?*?*?*?*?*?*?*?*?*?*?*?*?*?*?*?*?*?*?*?,12.8,5.3,59,99933.3,109,1406,328,16.4,53.2,12.2,1841,2363,1882,205,117,8.2,8,4,9999,99999,9,999999999,0.0,999,999,99
2050,2,10,17,0,*?*?*?*?*?*?*?*?*?*?*?*?*?*?*?*?*?*?*?*?*?*?,12.1,4.8,60,99933.3,0,-0,334,0.0,-0.0,0.0,0,0,0,0,113,10.3,10,5,9999,99999,9,999999999,0.0,999,999,99
2050,2,10,18,0,*?*?*?*?*?*?*?*?*?*?*?*?*?*?*?*?*?*?*?*?*?*?,12.3,5.5,61,99933.3,0,-0,335,0.0,-0.0,0.0,0,0,0,0,110,11.8,10,5,9999,99999,9,999999999,0.0,999,999,99
2050,2,10,19,0,*?*?*?*?*?*?*?*?*?*?*?*?*?*?*?*?*?*?*?*?*?*?,10.1,5.0,69,99933.3,0,-0,325,0.0,-0.0,0.0,0,0,0,0,103,11.8,10,5,9999,99999,9,999999999,0.0,999,999,99
2050,2,10,20,0,*?*?*?*?*?*?*?*?*?*?*?*?*?*?*?*?*?*?*?*?*?*?,10.4,5.9,73,99933.3,0,-0,326,0.0,-0.0,0.0,0,0,0,0,97,10.3,10,5,9999,99999,9,999999999,0.0,999,999,99
2050,2,10,21,0,*?*?*?*?*?*?*?*?*?*?*?*?*?*?*?*?*?*?*?*?*?*?,9.3,4.8,72,99933.3,0,-0,321,0.0,-0.0,0.0,0,0,0,0,90,10.3,10,5,9999,99999,9,999999999,0.0,999,999,99
2050,2,10,22,0,*?*?*?*?*?*?*?*?*?*?*?*?*?*?*?*?*?*?*?*?*?*?,9.6,5.0,71,99933.3,0,-0,322,0.0,-0.0,0.0,0,0,0,0,83,10.3,10,5,9999,99999,9,999999999,0.0,999,999,99
2050,2,10,23,0,*?*?*?*?*?*?*?*?*?*?*?*?*?*?*?*?*?*?*?*?*?*?,9.2,4.8,73,99933.3,0,-0,320,0.0,-0.0,0.0,0,0,0,0,77,10.3,10,5,9999,99999,9,999999999,0.0,999,999,99
2050,2,10,24,0,*?*?*?*?*?*?*?*?*?*?*?*?*?*?*?*?*?*?*?*?*?*?,7.4,3.9,78,99933.3,0,-0,313,0.0,-0.0,0.0,0,0,0,0,120,11.8,10,5,9999,99999,9,999999999,0.0,999,999,99
2050,2,11,1,0,*?*?*?*?*?*?*?*?*?*?*?*?*?*?*?*?*?*?*?*?*?*?,7.9,6.6,92,99931.7,0,-0,314,0.0,-0.0,0.0,0,0,0,0,67,3.6,10,5,9999,99999,9,999999999,0.0,999,999,99
2050,2,11,2,0,*?*?*?*?*?*?*?*?*?*?*?*?*?*?*?*?*?*?*?*?*?*?,7.6,7.1,99,99931.7,0,-0,313,0.0,-0.0,0.0,0,0,0,0,63,4.1,10,5,9999,99999,9,999999999,0.0,999,999,99
2050,2,11,3,0,*?*?*?*?*?*?*?*?*?*?*?*?*?*?*?*?*?*?*?*?*?*?,6.9,6.4,98,99931.7,0,-0,310,0.0,-0.0,0.0,0,0,0,0,60,3.6,10,5,9999,99999,9,999999999,0.0,999,999,99
2050,2,11,4,0,*?*?*?*?*?*?*?*?*?*?*?*?*?*?*?*?*?*?*?*?*?*?,6.2,6.2,100,99931.7,0,-0,307,0.0,-0.0,0.0,0,0,0,0,57,2.1,10,5,9999,99999,9,999999999,0.0,999,999,99
2050,2,11,5,0,*?*?*?*?*?*?*?*?*?*?*?*?*?*?*?*?*?*?*?*?*?*?,6.6,6.6,100,99931.7,0,-0,309,0.0,-0.0,0.0,0,0,0,0,53,2.6,10,5,9999,99999,9,999999999,0.0,999,999,99
2050,2,11,6,0,*?*?*?*?*?*?*?*?*?*?*?*?*?*?*?*?*?*?*?*?*?*?,7.0,6.6,98,99931.7,0,-0,310,0.0,-0.0,0.0,0,0,0,0,50,1.5,10,5,9999,99999,9,999999999,0.0,999,999,99
2050,2,11,7,0,*?*?*?*?*?*?*?*?*?*?*?*?*?*?*?*?*?*?*?*?*?*?,6.9,5.9,94,99931.7,4,1539,310,0.0,0.0,0.0,0,0,0,0,48,3.6,10,5,9999,99999,9,999999999,0.0,999,999,99
2050,2,11,8,0,*?*?*?*?*?*?*?*?*?*?*?*?*?*?*?*?*?*?*?*?*?*?,6.7,5.8,95,99931.7,203,1404,309,25.5,0.0,25.5,3005,0,3009,991,47,3.1,10,5,9999,99999,9,999999999,0.0,999,999,99
2050,2,11,9,0,*?*?*?*?*?*?*?*?*?*?*?*?*?*?*?*?*?*?*?*?*?*?,6.9,5.1,90,99931.7,370,1402,306,101.3,51.1,87.8,11119,4473,9936,2342,45,5.7,9,5,9999,99999,9,999999999,0.0,999,999,99
2050,2,11,10,0,*?*?*?*?*?*?*?*?*?*?*?*?*?*?*?*?*?*?*?*?*?*?,8.0,6.2,90,99931.7,494,1402,307,190.2,136.1,142.3,20730,12986,16220,3253,43,5.7,8,4,9999,99999,9,999999999,0.0,999,999,99
2050,2,11,11,0,*?*?*?*?*?*?*?*?*?*?*?*?*?*?*?*?*?*?*?*?*?*?,8.6,7.0,91,99931.7,567,1404,313,168.2,55.4,145.8,18481,5320,16455,4218,42,6.2,9,5,9999,99999,9,999999999,0.0,999,999,99
2050,2,11,12,0,*?*?*?*?*?*?*?*?*?*?*?*?*?*?*?*?*?*?*?*?*?*?,9.0,8.1,95,99931.7,582,1402,315,173.5,55.6,150.5,19073,5365,16977,4383,40,6.2,9,5,9999,99999,9,999999999,0.0,999,999,99
2050,2,11,13,0,*?*?*?*?*?*?*?*?*?*?*?*?*?*?*?*?*?*?*?*?*?*?,9.2,7.1,88,99931.7,540,1402,316,159.3,55.0,138.1,17498,5240,15585,3946,38,7.7,9,5,9999,99999,9,999999999,0.0,999,999,99
2050,2,11,14,0,*?*?*?*?*?*?*?*?*?*?*?*?*?*?*?*?*?*?*?*?*?*?,9.2,7.9,93,99931.7,444,1404,316,126.3,53.1,109.5,13870,4865,12375,3004,37,7.2,9,5,9999,99999,9,999999999,0.0,999,999,99
2050,2,11,15,0,*?*?*?*?*?*?*?*?*?*?*?*?*?*?*?*?*?*?*?*?*?*?,9.5,8.4,94,99931.7,299,1404,321,44.3,0.0,44.3,5175,0,5186,1747,35,7.2,10,5,9999,99999,9,999999999,0.0,999,999,99
2050,2,11,16,0,*?*?*?*?*?*?*?*?*?*?*?*?*?*?*?*?*?*?*?*?*?*?,9.4,7.7,90,99931.7,115,1398,321,8.4,0.0,8.4,1031,-0,1031,334,33,7.7,10,5,9999,99999,9,999999999,0.0,999,999,99
2050,2,11,17,0,*?*?*?*?*?*?*?*?*?*?*?*?*?*?*?*?*?*?*?*?*?*?,9.2,7.4,89,99931.7,0,-0,320,0.0,-0.0,0.0,0,0,0,0,32,7.7,10,5,9999,99999,9,999999999,0.0,999,999,99
2050,2,11,18,0,*?*?*?*?*?*?*?*?*?*?*?*?*?*?*?*?*?*?*?*?*?*?,8.0,5.6,86,99931.7,0,-0,315,0.0,-0.0,0.0,0,0,0,0,30,7.7,10,5,9999,99999,9,999999999,0.0,999,999,99
2050,2,11,19,0,*?*?*?*?*?*?*?*?*?*?*?*?*?*?*?*?*?*?*?*?*?*?,7.1,5.1,88,99931.7,0,-0,311,0.0,-0.0,0.0,0,0,0,0,30,6.2,10,5,9999,99999,9,999999999,0.0,999,999,99
2050,2,11,20,0,*?*?*?*?*?*?*?*?*?*?*?*?*?*?*?*?*?*?*?*?*?*?,7.8,5.3,85,99931.7,0,-0,314,0.0,-0.0,0.0,0,0,0,0,30,3.6,10,5,9999,99999,9,999999999,0.1,999,999,99
2050,2,11,21,0,*?*?*?*?*?*?*?*?*?*?*?*?*?*?*?*?*?*?*?*?*?*?,7.8,4.3,80,99931.7,0,-0,314,0.0,-0.0,0.0,0,0,0,0,30,4.1,10,5,9999,99999,9,999999999,0.9,999,999,99
2050,2,11,22,0,*?*?*?*?*?*?*?*?*?*?*?*?*?*?*?*?*?*?*?*?*?*?,7.3,4.6,84,99931.7,0,-0,312,0.0,-0.0,0.0,0,0,0,0,30,4.6,10,5,9999,99999,9,999999999,0.1,999,999,99
2050,2,11,23,0,*?*?*?*?*?*?*?*?*?*?*?*?*?*?*?*?*?*?*?*?*?*?,7.7,4.5,81,99931.7,0,-0,314,0.0,-0.0,0.0,0,0,0,0,30,4.1,10,5,9999,99999,9,999999999,0.0,999,999,99
2050,2,11,24,0,*?*?*?*?*?*?*?*?*?*?*?*?*?*?*?*?*?*?*?*?*?*?,8.7,5.6,82,99931.7,0,-0,318,0.0,-0.0,0.0,0,0,0,0,70,3.6,10,5,9999,99999,9,999999999,0.0,999,999,99
2050,2,12,1,0,*?*?*?*?*?*?*?*?*?*?*?*?*?*?*?*?*?*?*?*?*?*?,8.8,8.8,100,101530,0,-0,318,0.0,-0.0,0.0,0,0,0,0,32,1.5,10,5,9999,99999,9,999999999,0.2,999,999,99
2050,2,12,2,0,*?*?*?*?*?*?*?*?*?*?*?*?*?*?*?*?*?*?*?*?*?*?,9.1,9.1,100,101530,0,-0,319,0.0,-0.0,0.0,0,0,0,0,33,1.5,10,5,9999,99999,9,999999999,0.7,999,999,99
2050,2,12,3,0,*?*?*?*?*?*?*?*?*?*?*?*?*?*?*?*?*?*?*?*?*?*?,8.6,8.5,100,101530,0,-0,317,0.0,-0.0,0.0,0,0,0,0,35,1.5,10,5,9999,99999,9,999999999,0.7,999,999,99
2050,2,12,4,0,*?*?*?*?*?*?*?*?*?*?*?*?*?*?*?*?*?*?*?*?*?*?,7.9,8.0,100,101530,0,-0,314,0.0,-0.0,0.0,0,0,0,0,37,1.5,10,5,9999,99999,9,999999999,0.7,999,999,99
2050,2,12,5,0,*?*?*?*?*?*?*?*?*?*?*?*?*?*?*?*?*?*?*?*?*?*?,8.1,8.1,100,101530,0,-0,315,0.0,-0.0,0.0,0,0,0,0,38,1.5,10,5,9999,99999,9,999999999,0.1,999,999,99
2050,2,12,6,0,*?*?*?*?*?*?*?*?*?*?*?*?*?*?*?*?*?*?*?*?*?*?,8.2,8.3,100,101530,0,-0,315,0.0,-0.0,0.0,0,0,0,0,40,1.5,10,5,9999,99999,9,999999999,0.0,999,999,99
2050,2,12,7,0,*?*?*?*?*?*?*?*?*?*?*?*?*?*?*?*?*?*?*?*?*?*?,8.5,8.5,100,101530,10,1374,317,0.0,0.0,0.0,0,0,0,0,40,1.5,10,5,9999,99999,9,999999999,0.0,999,999,99
2050,2,12,8,0,*?*?*?*?*?*?*?*?*?*?*?*?*?*?*?*?*?*?*?*?*?*?,8.8,8.8,100,101530,210,1405,314,46.7,41.6,40.5,5189,2846,4819,856,40,1.5,9,5,9999,99999,9,999999999,0.3,999,999,99
2050,2,12,9,0,*?*?*?*?*?*?*?*?*?*?*?*?*?*?*?*?*?*?*?*?*?*?,9.0,8.9,100,101530,377,1402,315,103.7,51.3,89.9,11384,4516,10171,2404,40,1.5,9,5,9999,99999,9,999999999,0.0,999,999,99
2050,2,12,10,0,*?*?*?*?*?*?*?*?*?*?*?*?*?*?*?*?*?*?*?*?*?*?,9.7,9.7,100,101530,501,1402,318,146.0,54.3,126.6,16037,5105,14293,3556,40,1.5,9,5,9999,99999,9,999999999,0.0,999,999,99
2050,2,12,11,0,*?*?*?*?*?*?*?*?*?*?*?*?*?*?*?*?*?*?*?*?*?*?,11.6,9.9,100,101530,574,1403,327,170.7,55.5,148.0,18758,5342,16699,4294,40,1.5,9,5,9999,99999,9,999999999,0.0,999,999,99
2050,2,12,12,0,*?*?*?*?*?*?*?*?*?*?*?*?*?*?*?*?*?*?*?*?*?*?,11.3,10.4,100,101530,589,1401,326,176.1,55.7,152.6,19350,5386,17222,4461,40,1.5,9,5,9999,99999,9,999999999,0.0,999,999,99
2050,2,12,13,0,*?*?*?*?*?*?*?*?*?*?*?*?*?*?*?*?*?*?*?*?*?*?,11.3,9.3,100,101530,547,1401,329,93.1,0.0,93.1,10930,0,10964,3975,40,1.5,10,5,9999,99999,9,999999999,0.4,999,999,99
2050,2,12,14,0,*?*?*?*?*?*?*?*?*?*?*?*?*?*?*?*?*?*?*?*?*?*?,11.7,9.4,100,101530,451,1403,328,128.8,53.3,111.7,14139,4898,12612,3071,40,0.0,9,5,9999,99999,9,999999999,0.0,999,999,99
2050,2,12,15,0,*?*?*?*?*?*?*?*?*?*?*?*?*?*?*?*?*?*?*?*?*?*?,11.6,8.8,98,101530,306,1404,327,79.4,48.4,68.8,8709,4018,7798,1797,40,0.0,9,5,9999,99999,9,999999999,0.0,999,999,99
2050,2,12,16,0,*?*?*?*?*?*?*?*?*?*?*?*?*?*?*?*?*?*?*?*?*?*?,11.6,9.6,100,101530,122,1401,331,9.7,0.0,9.7,1184,-0,1184,385,40,0.0,10,5,9999,99999,9,999999999,0.7,999,999,99
2050,2,12,17,0,*?*?*?*?*?*?*?*?*?*?*?*?*?*?*?*?*?*?*?*?*?*?,10.9,9.4,100,101530,0,-0,327,0.0,-0.0,0.0,0,0,0,0,40,0.0,10,5,9999,99999,9,999999999,0.0,999,999,99
2050,2,12,18,0,*?*?*?*?*?*?*?*?*?*?*?*?*?*?*?*?*?*?*?*?*?*?,9.8,8.8,100,101530,0,-0,322,0.0,-0.0,0.0,0,0,0,0,40,0.0,10,5,9999,99999,9,999999999,0.0,999,999,99
2050,2,12,19,0,*?*?*?*?*?*?*?*?*?*?*?*?*?*?*?*?*?*?*?*?*?*?,10.4,9.7,100,101530,0,-0,325,0.0,-0.0,0.0,0,0,0,0,40,0.0,10,5,9999,99999,9,999999999,0.0,999,999,99
2050,2,12,20,0,*?*?*?*?*?*?*?*?*?*?*?*?*?*?*?*?*?*?*?*?*?*?,10.3,10.1,100,101530,0,-0,324,0.0,-0.0,0.0,0,0,0,0,40,0.0,10,5,9999,99999,9,999999999,0.0,999,999,99
2050,2,12,21,0,*?*?*?*?*?*?*?*?*?*?*?*?*?*?*?*?*?*?*?*?*?*?,9.9,9.9,100,101530,0,-0,323,0.0,-0.0,0.0,0,0,0,0,40,0.0,10,5,9999,99999,9,999999999,0.0,999,999,99
2050,2,12,22,0,*?*?*?*?*?*?*?*?*?*?*?*?*?*?*?*?*?*?*?*?*?*?,9.2,8.3,100,101530,0,-0,320,0.0,-0.0,0.0,0,0,0,0,40,0.0,10,5,9999,99999,9,999999999,0.0,999,999,99
2050,2,12,23,0,*?*?*?*?*?*?*?*?*?*?*?*?*?*?*?*?*?*?*?*?*?*?,9.4,8.5,100,101530,0,-0,321,0.0,-0.0,0.0,0,0,0,0,40,0.0,10,5,9999,99999,9,999999999,0.0,999,999,99
2050,2,12,24,0,*?*?*?*?*?*?*?*?*?*?*?*?*?*?*?*?*?*?*?*?*?*?,8.1,7.1,100,101530,0,-0,315,0.0,-0.0,0.0,0,0,0,0,30,1.5,10,5,9999,99999,9,999999999,0.2,999,999,99
2050,2,13,1,0,*?*?*?*?*?*?*?*?*?*?*?*?*?*?*?*?*?*?*?*?*?*?,9.3,5.1,75,102113,0,-0,321,0.0,-0.0,0.0,0,0,0,0,50,1.5,10,5,9999,99999,9,999999999,0.0,999,999,99
2050,2,13,2,0,*?*?*?*?*?*?*?*?*?*?*?*?*?*?*?*?*?*?*?*?*?*?,9.3,3.4,67,102113,0,-0,321,0.0,-0.0,0.0,0,0,0,0,60,1.5,10,5,9999,99999,9,999999999,0.0,999,999,99
2050,2,13,3,0,*?*?*?*?*?*?*?*?*?*?*?*?*?*?*?*?*?*?*?*?*?*?,10.1,4.8,70,102113,0,-0,325,0.0,-0.0,0.0,0,0,0,0,70,1.5,10,5,9999,99999,9,999999999,0.0,999,999,99
2050,2,13,4,0,*?*?*?*?*?*?*?*?*?*?*?*?*?*?*?*?*?*?*?*?*?*?,9.3,3.9,69,102113,0,-0,321,0.0,-0.0,0.0,0,0,0,0,80,1.5,10,5,9999,99999,9,999999999,0.0,999,999,99
2050,2,13,5,0,*?*?*?*?*?*?*?*?*?*?*?*?*?*?*?*?*?*?*?*?*?*?,8.3,3.2,70,102113,0,-0,317,0.0,-0.0,0.0,0,0,0,0,90,1.5,10,5,9999,99999,9,999999999,0.0,999,999,99
2050,2,13,6,0,*?*?*?*?*?*?*?*?*?*?*?*?*?*?*?*?*?*?*?*?*?*?,8.3,3.2,70,102113,0,-0,317,0.0,-0.0,0.0,0,0,0,0,100,1.5,10,5,9999,99999,9,999999999,0.0,999,999,99
2050,2,13,7,0,*?*?*?*?*?*?*?*?*?*?*?*?*?*?*?*?*?*?*?*?*?*?,8.2,3.4,72,102113,17,1412,316,0.0,0.0,0.0,0,0,0,0,107,1.5,10,5,9999,99999,9,999999999,0.0,999,999,99
2050,2,13,8,0,*?*?*?*?*?*?*?*?*?*?*?*?*?*?*?*?*?*?*?*?*?*?,8.7,4.3,73,102113,216,1399,318,28.2,0.0,28.2,3316,0,3321,1096,113,1.5,10,5,9999,99999,9,999999999,0.0,999,999,99
2050,2,13,9,0,*?*?*?*?*?*?*?*?*?*?*?*?*?*?*?*?*?*?*?*?*?*?,9.2,5.0,75,102113,384,1401,320,61.1,0.0,61.1,7135,0,7152,2469,120,1.5,10,5,9999,99999,9,999999999,0.0,999,999,99
2050,2,13,10,0,*?*?*?*?*?*?*?*?*?*?*?*?*?*?*?*?*?*?*?*?*?*?,10.5,5.5,70,102113,508,1401,326,85.5,0.0,85.5,10020,0,10049,3601,127,1.5,10,5,9999,99999,9,999999999,0.0,999,999,99
2050,2,13,11,0,*?*?*?*?*?*?*?*?*?*?*?*?*?*?*?*?*?*?*?*?*?*?,12.2,5.9,65,102113,581,1402,334,99.7,0.0,99.7,11726,0,11763,4306,133,1.5,10,5,9999,99999,9,999999999,0.0,999,999,99
2050,2,13,12,0,*?*?*?*?*?*?*?*?*?*?*?*?*?*?*?*?*?*?*?*?*?*?,12.4,5.9,65,102113,597,1403,335,102.8,0.0,102.8,12099,0,12139,4464,140,1.5,10,5,9999,99999,9,999999999,0.0,999,999,99
2050,2,13,13,0,*?*?*?*?*?*?*?*?*?*?*?*?*?*?*?*?*?*?*?*?*?*?,12.7,5.9,64,102113,555,1403,336,94.6,0.0,94.6,11106,0,11141,4048,142,1.5,10,5,9999,99999,9,999999999,0.0,999,999,99
2050,2,13,14,0,*?*?*?*?*?*?*?*?*?*?*?*?*?*?*?*?*?*?*?*?*?*?,12.4,6.4,66,102113,458,1403,335,75.5,0.0,75.5,8837,0,8861,3128,143,0.0,10,5,9999,99999,9,999999999,0.0,999,999,99
2050,2,13,15,0,*?*?*?*?*?*?*?*?*?*?*?*?*?*?*?*?*?*?*?*?*?*?,12.4,6.7,68,102113,312,1400,335,47.1,0.0,47.1,5492,0,5503,1861,145,0.0,10,5,9999,99999,9,999999999,0.0,999,999,99
2050,2,13,16,0,*?*?*?*?*?*?*?*?*?*?*?*?*?*?*?*?*?*?*?*?*?*?,12.4,6.2,66,102113,129,1405,335,11.0,0.0,11.0,1337,-0,1337,435,147,0.0,10,5,9999,99999,9,999999999,0.0,999,999,99
2050,2,13,17,0,*?*?*?*?*?*?*?*?*?*?*?*?*?*?*?*?*?*?*?*?*?*?,12.1,6.7,69,102113,0,-0,333,0.0,-0.0,0.0,0,0,0,0,148,0.0,10,5,9999,99999,9,999999999,0.0,999,999,99
2050,2,13,18,0,*?*?*?*?*?*?*?*?*?*?*?*?*?*?*?*?*?*?*?*?*?*?,11.5,7.1,74,102113,0,-0,331,0.0,-0.0,0.0,0,0,0,0,150,0.0,10,5,9999,99999,9,999999999,0.0,999,999,99
2050,2,13,19,0,*?*?*?*?*?*?*?*?*?*?*?*?*?*?*?*?*?*?*?*?*?*?,11.6,8.0,78,102113,0,-0,331,0.0,-0.0,0.0,0,0,0,0,153,0.0,10,5,9999,99999,9,999999999,0.0,999,999,99
2050,2,13,20,0,*?*?*?*?*?*?*?*?*?*?*?*?*?*?*?*?*?*?*?*?*?*?,10.3,7.3,81,102113,0,-0,325,0.0,-0.0,0.0,0,0,0,0,157,0.0,10,5,9999,99999,9,999999999,0.0,999,999,99
2050,2,13,21,0,*?*?*?*?*?*?*?*?*?*?*?*?*?*?*?*?*?*?*?*?*?*?,10.2,7.6,83,102113,0,-0,324,0.0,-0.0,0.0,0,0,0,0,160,0.0,10,5,9999,99999,9,999999999,0.0,999,999,99
2050,2,13,22,0,*?*?*?*?*?*?*?*?*?*?*?*?*?*?*?*?*?*?*?*?*?*?,8.7,7.3,91,102113,0,-0,318,0.0,-0.0,0.0,0,0,0,0,163,0.0,10,5,9999,99999,9,999999999,0.0,999,999,99
2050,2,13,23,0,*?*?*?*?*?*?*?*?*?*?*?*?*?*?*?*?*?*?*?*?*?*?,9.2,7.6,89,102113,0,-0,320,0.0,-0.0,0.0,0,0,0,0,167,0.0,10,5,9999,99999,9,999999999,0.0,999,999,99
2050,2,13,24,0,*?*?*?*?*?*?*?*?*?*?*?*?*?*?*?*?*?*?*?*?*?*?,9.7,7.0,83,102113,0,-0,322,0.0,-0.0,0.0,0,0,0,0,40,1.5,10,5,9999,99999,9,999999999,0.0,999,999,99
2050,2,14,1,0,*?*?*?*?*?*?*?*?*?*?*?*?*?*?*?*?*?*?*?*?*?*?,9.4,7.3,87,101139,0,-0,321,0.0,-0.0,0.0,0,0,0,0,172,1.5,10,5,9999,99999,9,999999999,0.0,999,999,99
2050,2,14,2,0,*?*?*?*?*?*?*?*?*?*?*?*?*?*?*?*?*?*?*?*?*?*?,9.1,7.1,87,101139,0,-0,320,0.0,-0.0,0.0,0,0,0,0,173,1.5,10,5,9999,99999,9,999999999,0.0,999,999,99
2050,2,14,3,0,*?*?*?*?*?*?*?*?*?*?*?*?*?*?*?*?*?*?*?*?*?*?,8.8,5.9,83,101139,0,-0,318,0.0,-0.0,0.0,0,0,0,0,175,1.5,10,5,9999,99999,9,999999999,0.0,999,999,99
2050,2,14,4,0,*?*?*?*?*?*?*?*?*?*?*?*?*?*?*?*?*?*?*?*?*?*?,8.1,5.3,83,101139,0,-0,315,0.0,-0.0,0.0,0,0,0,0,177,1.5,10,5,9999,99999,9,999999999,0.0,999,999,99
2050,2,14,5,0,*?*?*?*?*?*?*?*?*?*?*?*?*?*?*?*?*?*?*?*?*?*?,7.3,4.5,83,101139,0,-0,312,0.0,-0.0,0.0,0,0,0,0,178,1.5,10,5,9999,99999,9,999999999,0.0,999,999,99
2050,2,14,6,0,*?*?*?*?*?*?*?*?*?*?*?*?*?*?*?*?*?*?*?*?*?*?,7.6,4.6,81,101139,0,-0,313,0.0,-0.0,0.0,0,0,0,0,180,1.5,10,5,9999,99999,9,999999999,0.0,999,999,99
2050,2,14,7,0,*?*?*?*?*?*?*?*?*?*?*?*?*?*?*?*?*?*?*?*?*?*?,7.8,4.3,78,101139,24,1421,269,0.0,0.0,0.0,0,0,0,0,198,1.5,0,0,9999,99999,9,999999999,0.0,999,999,99
2050,2,14,8,0,*?*?*?*?*?*?*?*?*?*?*?*?*?*?*?*?*?*?*?*?*?*?,8.1,4.5,78,101139,223,1398,270,102.2,448.5,30.6,10461,33048,4958,609,217,1.5,0,0,9999,99999,9,999999999,0.0,999,999,99
2050,2,14,9,0,*?*?*?*?*?*?*?*?*?*?*?*?*?*?*?*?*?*?*?*?*?*?,9.2,5.3,76,101139,391,1400,276,215.7,540.8,64.7,22388,46784,9611,1215,235,1.5,0,0,9999,99999,9,999999999,0.0,999,999,99
2050,2,14,10,0,*?*?*?*?*?*?*?*?*?*?*?*?*?*?*?*?*?*?*?*?*?*?,11.0,6.9,75,101139,516,1402,287,299.9,570.4,90.0,31154,53070,12924,1737,253,1.5,0,0,9999,99999,9,999999999,0.0,999,999,99
2050,2,14,11,0,*?*?*?*?*?*?*?*?*?*?*?*?*?*?*?*?*?*?*?*?*?*?,12.7,8.0,73,101139,588,1401,296,348.9,581.9,104.7,36303,55607,14776,2075,272,1.5,0,0,9999,99999,9,999999999,0.0,999,999,99
2050,2,14,12,0,*?*?*?*?*?*?*?*?*?*?*?*?*?*?*?*?*?*?*?*?*?*?,14.0,8.0,67,101139,604,1401,302,359.6,584.0,107.9,37425,56076,15171,2153,290,1.5,0,0,9999,99999,9,999999999,0.0,999,999,99
2050,2,14,13,0,*?*?*?*?*?*?*?*?*?*?*?*?*?*?*?*?*?*?*?*?*?*?,14.0,7.6,65,101139,562,1402,301,331.1,578.1,99.3,34429,54762,14111,1949,287,1.5,0,0,9999,99999,9,999999999,0.0,999,999,99
2050,2,14,14,0,*?*?*?*?*?*?*?*?*?*?*?*?*?*?*?*?*?*?*?*?*?*?,14.1,7.4,64,101139,465,1402,301,265.4,560.2,79.6,27557,50843,11590,1516,283,0.0,0,0,9999,99999,9,999999999,0.0,999,999,99
2050,2,14,15,0,*?*?*?*?*?*?*?*?*?*?*?*?*?*?*?*?*?*?*?*?*?*?,13.9,7.1,64,101139,319,1400,299,167.0,513.1,50.1,17358,41544,7620,936,280,0.0,0,0,9999,99999,9,999999999,0.0,999,999,99
2050,2,14,16,0,*?*?*?*?*?*?*?*?*?*?*?*?*?*?*?*?*?*?*?*?*?*?,13.9,6.7,62,101139,135,1397,298,42.6,308.7,12.8,4558,20362,2141,363,277,0.0,0,0,9999,99999,9,999999999,0.0,999,999,99
2050,2,14,17,0,*?*?*?*?*?*?*?*?*?*?*?*?*?*?*?*?*?*?*?*?*?*?,14.0,7.1,64,101139,0,-0,330,0.0,-0.0,0.0,0,0,0,0,273,0.0,7,4,9999,99999,9,999999999,0.0,999,999,99
2050,2,14,18,0,*?*?*?*?*?*?*?*?*?*?*?*?*?*?*?*?*?*?*?*?*?*?,11.3,6.2,71,101139,0,-0,330,0.0,-0.0,0.0,0,0,0,0,270,0.0,10,5,9999,99999,9,999999999,0.0,999,999,99
2050,2,14,19,0,*?*?*?*?*?*?*?*?*?*?*?*?*?*?*?*?*?*?*?*?*?*?,11.5,6.6,72,101139,0,-0,331,0.0,-0.0,0.0,0,0,0,0,270,0.0,10,5,9999,99999,9,999999999,0.0,999,999,99
2050,2,14,20,0,*?*?*?*?*?*?*?*?*?*?*?*?*?*?*?*?*?*?*?*?*?*?,10.4,7.0,80,101139,0,-0,326,0.0,-0.0,0.0,0,0,0,0,270,0.0,10,5,9999,99999,9,999999999,0.0,999,999,99
2050,2,14,21,0,*?*?*?*?*?*?*?*?*?*?*?*?*?*?*?*?*?*?*?*?*?*?,9.8,6.9,82,101139,0,-0,323,0.0,-0.0,0.0,0,0,0,0,270,0.0,10,5,9999,99999,9,999999999,0.0,999,999,99
2050,2,14,22,0,*?*?*?*?*?*?*?*?*?*?*?*?*?*?*?*?*?*?*?*?*?*?,10.0,6.4,78,101139,0,-0,324,0.0,-0.0,0.0,0,0,0,0,270,0.0,10,5,9999,99999,9,999999999,0.0,999,999,99
2050,2,14,23,0,*?*?*?*?*?*?*?*?*?*?*?*?*?*?*?*?*?*?*?*?*?*?,9.1,6.7,85,101139,0,-0,320,0.0,-0.0,0.0,0,0,0,0,270,0.0,10,5,9999,99999,9,999999999,0.0,999,999,99
2050,2,14,24,0,*?*?*?*?*?*?*?*?*?*?*?*?*?*?*?*?*?*?*?*?*?*?,9.7,7.4,85,101139,0,-0,322,0.0,-0.0,0.0,0,0,0,0,170,1.5,10,5,9999,99999,9,999999999,0.0,999,999,99
2050,2,15,1,0,*?*?*?*?*?*?*?*?*?*?*?*?*?*?*?*?*?*?*?*?*?*?,6.4,4.3,86,101985,0,-0,308,0.0,-0.0,0.0,0,0,0,0,272,1.0,10,5,9999,99999,9,999999999,0.0,999,999,99
2050,2,15,2,0,*?*?*?*?*?*?*?*?*?*?*?*?*?*?*?*?*?*?*?*?*?*?,5.1,3.0,86,101985,0,-0,303,0.0,-0.0,0.0,0,0,0,0,273,0.0,10,5,9999,99999,9,999999999,0.0,999,999,99
2050,2,15,3,0,*?*?*?*?*?*?*?*?*?*?*?*?*?*?*?*?*?*?*?*?*?*?,4.6,2.1,83,101985,0,-0,301,0.0,-0.0,0.0,0,0,0,0,275,1.5,10,5,9999,99999,9,999999999,0.0,999,999,99
2050,2,15,4,0,*?*?*?*?*?*?*?*?*?*?*?*?*?*?*?*?*?*?*?*?*?*?,5.0,2.5,84,101985,0,-0,302,0.0,-0.0,0.0,0,0,0,0,277,1.5,10,5,9999,99999,9,999999999,0.0,999,999,99
2050,2,15,5,0,*?*?*?*?*?*?*?*?*?*?*?*?*?*?*?*?*?*?*?*?*?*?,3.8,1.3,83,101985,0,-0,297,0.0,-0.0,0.0,0,0,0,0,278,1.5,10,5,9999,99999,9,999999999,0.0,999,999,99
2050,2,15,6,0,*?*?*?*?*?*?*?*?*?*?*?*?*?*?*?*?*?*?*?*?*?*?,3.2,0.2,81,101985,0,-0,295,0.0,-0.0,0.0,0,0,0,0,280,1.5,10,5,9999,99999,9,999999999,0.0,999,999,99
2050,2,15,7,0,*?*?*?*?*?*?*?*?*?*?*?*?*?*?*?*?*?*?*?*?*?*?,2.6,-0.4,79,101985,31,1421,292,0.0,0.0,0.0,0,0,0,0,278,1.0,10,5,9999,99999,9,999999999,0.0,999,999,99
2050,2,15,8,0,*?*?*?*?*?*?*?*?*?*?*?*?*?*?*?*?*?*?*?*?*?*?,3.9,0.8,80,101985,231,1404,288,71.4,109.4,53.4,7611,7346,6461,981,277,1.0,8,4,9999,99999,9,999999999,0.0,999,999,99
2050,2,15,9,0,*?*?*?*?*?*?*?*?*?*?*?*?*?*?*?*?*?*?*?*?*?*?,5.3,1.0,73,101985,398,1399,284,193.1,304.1,106.6,20495,26854,12459,2096,275,1.5,6,3,9999,99999,9,999999999,0.0,999,999,99
2050,2,15,10,0,*?*?*?*?*?*?*?*?*?*?*?*?*?*?*?*?*?*?*?*?*?*?,7.2,1.7,67,101985,523,1401,292,266.8,320.2,147.3,28396,31032,16921,3040,273,0.5,6,3,9999,99999,9,999999999,0.0,999,999,99
2050,2,15,11,0,*?*?*?*?*?*?*?*?*?*?*?*?*?*?*?*?*?*?*?*?*?*?,10.6,2.9,58,101985,595,1400,297,342.9,474.2,141.3,36188,46088,17702,2802,272,1.0,4,2,9999,99999,9,999999999,0.0,999,999,99
2050,2,15,12,0,*?*?*?*?*?*?*?*?*?*?*?*?*?*?*?*?*?*?*?*?*?*?,12.0,2.9,53,101985,611,1400,308,340.2,409.2,161.6,35523,39920,19788,3268,270,1.0,5,3,9999,99999,9,999999999,0.0,999,999,99
2050,2,15,13,0,*?*?*?*?*?*?*?*?*?*?*?*?*?*?*?*?*?*?*?*?*?*?,12.3,3.0,53,101985,569,1401,304,325.5,471.2,134.1,34341,45336,16888,2627,280,1.5,4,2,9999,99999,9,999999999,0.0,999,999,99
2050,2,15,14,0,*?*?*?*?*?*?*?*?*?*?*?*?*?*?*?*?*?*?*?*?*?*?,12.4,4.5,58,101985,472,1401,311,252.1,393.0,119.8,26277,35942,15067,2286,290,1.0,5,3,9999,99999,9,999999999,0.0,999,999,99
2050,2,15,15,0,*?*?*?*?*?*?*?*?*?*?*?*?*?*?*?*?*?*?*?*?*?*?,12.0,3.6,56,101985,326,1400,309,160.2,361.2,76.1,16743,28925,9922,1392,300,1.5,5,3,9999,99999,9,999999999,0.0,999,999,99
2050,2,15,16,0,*?*?*?*?*?*?*?*?*?*?*?*?*?*?*?*?*?*?*?*?*?*?,12.0,4.8,61,101985,142,1399,319,37.2,131.0,23.9,4016,6813,3415,415,310,1.5,7,4,9999,99999,9,999999999,0.0,999,999,99
2050,2,15,17,0,*?*?*?*?*?*?*?*?*?*?*?*?*?*?*?*?*?*?*?*?*?*?,11.0,4.5,64,101985,0,-0,329,0.0,-0.0,0.0,0,0,0,0,320,1.0,10,5,9999,99999,9,999999999,0.0,999,999,99
2050,2,15,18,0,*?*?*?*?*?*?*?*?*?*?*?*?*?*?*?*?*?*?*?*?*?*?,9.2,3.4,66,101985,0,-0,321,0.0,-0.0,0.0,0,0,0,0,330,1.0,10,5,9999,99999,9,999999999,0.4,999,999,99
2050,2,15,19,0,*?*?*?*?*?*?*?*?*?*?*?*?*?*?*?*?*?*?*?*?*?*?,8.0,2.1,66,101985,0,-0,316,0.0,-0.0,0.0,0,0,0,0,313,0.5,10,5,9999,99999,9,999999999,0.4,999,999,99
2050,2,15,20,0,*?*?*?*?*?*?*?*?*?*?*?*?*?*?*?*?*?*?*?*?*?*?,7.4,2.5,70,101985,0,-0,313,0.0,-0.0,0.0,0,0,0,0,297,1.5,10,5,9999,99999,9,999999999,0.4,999,999,99
2050,2,15,21,0,*?*?*?*?*?*?*?*?*?*?*?*?*?*?*?*?*?*?*?*?*?*?,7.4,1.7,66,101985,0,-0,313,0.0,-0.0,0.0,0,0,0,0,280,2.6,10,5,9999,99999,9,999999999,0.0,999,999,99
2050,2,15,22,0,*?*?*?*?*?*?*?*?*?*?*?*?*?*?*?*?*?*?*?*?*?*?,5.7,1.5,74,101985,0,-0,305,0.0,-0.0,0.0,0,0,0,0,263,2.6,10,5,9999,99999,9,999999999,0.0,999,999,99
2050,2,15,23,0,*?*?*?*?*?*?*?*?*?*?*?*?*?*?*?*?*?*?*?*?*?*?,5.6,1.9,76,101985,0,-0,305,0.0,-0.0,0.0,0,0,0,0,247,2.1,10,5,9999,99999,9,999999999,0.0,999,999,99
2050,2,15,24,0,*?*?*?*?*?*?*?*?*?*?*?*?*?*?*?*?*?*?*?*?*?*?,8.2,5.6,83,101985,0,-0,316,0.0,-0.0,0.0,0,0,0,0,270,0.5,10,5,9999,99999,9,999999999,0.0,999,999,99
2050,2,16,1,0,*?*?*?*?*?*?*?*?*?*?*?*?*?*?*?*?*?*?*?*?*?*?,5.5,0.6,71,102354,0,-0,305,0.0,-0.0,0.0,0,0,0,0,208,0.5,10,5,9999,99999,9,999999999,0.0,999,999,99
2050,2,16,2,0,*?*?*?*?*?*?*?*?*?*?*?*?*?*?*?*?*?*?*?*?*?*?,5.1,0.2,69,102354,0,-0,303,0.0,-0.0,0.0,0,0,0,0,187,0.5,10,5,9999,99999,9,999999999,0.2,999,999,99
2050,2,16,3,0,*?*?*?*?*?*?*?*?*?*?*?*?*?*?*?*?*?*?*?*?*?*?,4.6,-0.2,70,102354,0,-0,301,0.0,-0.0,0.0,0,0,0,0,165,1.0,10,5,9999,99999,9,999999999,0.2,999,999,99
2050,2,16,4,0,*?*?*?*?*?*?*?*?*?*?*?*?*?*?*?*?*?*?*?*?*?*?,3.9,-0.2,73,102354,0,-0,298,0.0,-0.0,0.0,0,0,0,0,143,1.0,10,5,9999,99999,9,999999999,0.0,999,999,99
2050,2,16,5,0,*?*?*?*?*?*?*?*?*?*?*?*?*?*?*?*?*?*?*?*?*?*?,4.6,-0.4,69,102354,0,-0,301,0.0,-0.0,0.0,0,0,0,0,122,0.5,10,5,9999,99999,9,999999999,0.0,999,999,99
2050,2,16,6,0,*?*?*?*?*?*?*?*?*?*?*?*?*?*?*?*?*?*?*?*?*?*?,5.1,0.6,72,102354,0,-0,303,0.0,-0.0,0.0,0,0,0,0,100,1.0,10,5,9999,99999,9,999999999,0.1,999,999,99
2050,2,16,7,0,*?*?*?*?*?*?*?*?*?*?*?*?*?*?*?*?*?*?*?*?*?*?,4.2,0.4,75,102354,38,1417,299,0.0,0.0,0.0,0,0,0,0,113,1.0,10,5,9999,99999,9,999999999,0.0,999,999,99
2050,2,16,8,0,*?*?*?*?*?*?*?*?*?*?*?*?*?*?*?*?*?*?*?*?*?*?,5.1,2.1,80,102354,238,1402,303,32.5,0.0,32.5,3802,0,3808,1263,127,1.5,10,5,9999,99999,9,999999999,0.0,999,999,99
2050,2,16,9,0,*?*?*?*?*?*?*?*?*?*?*?*?*?*?*?*?*?*?*?*?*?*?,6.4,3.8,82,102354,406,1401,308,65.5,0.0,65.5,7644,0,7664,2663,140,1.5,10,5,9999,99999,9,999999999,0.0,999,999,99
2050,2,16,10,0,*?*?*?*?*?*?*?*?*?*?*?*?*?*?*?*?*?*?*?*?*?*?,8.2,4.3,75,102354,530,1399,316,89.9,0.0,89.9,10546,0,10578,3815,153,1.5,10,5,9999,99999,9,999999999,0.0,999,999,99
2050,2,16,11,0,*?*?*?*?*?*?*?*?*?*?*?*?*?*?*?*?*?*?*?*?*?*?,9.4,3.4,66,102354,603,1400,322,104.2,0.0,104.2,12261,0,12302,4532,167,1.5,10,5,9999,99999,9,999999999,0.0,999,999,99
2050,2,16,12,0,*?*?*?*?*?*?*?*?*?*?*?*?*?*?*?*?*?*?*?*?*?*?,9.8,3.4,63,102354,619,1401,323,107.2,0.0,107.2,12635,0,12677,4692,180,1.5,10,5,9999,99999,9,999999999,0.0,999,999,99
2050,2,16,13,0,*?*?*?*?*?*?*?*?*?*?*?*?*?*?*?*?*?*?*?*?*?*?,10.7,3.6,61,102354,576,1399,328,98.9,0.0,98.9,11630,0,11667,4266,180,1.0,10,5,9999,99999,9,999999999,0.0,999,999,99
2050,2,16,14,0,*?*?*?*?*?*?*?*?*?*?*?*?*?*?*?*?*?*?*?*?*?*?,10.5,4.1,64,102354,479,1400,327,79.8,0.0,79.8,9344,0,9370,3328,180,3.1,10,5,9999,99999,9,999999999,0.0,999,999,99
2050,2,16,15,0,*?*?*?*?*?*?*?*?*?*?*?*?*?*?*?*?*?*?*?*?*?*?,10.9,3.0,58,102354,333,1400,329,51.2,0.0,51.2,5974,0,5987,2036,180,2.6,10,5,9999,99999,9,999999999,0.0,999,999,99
2050,2,16,16,0,*?*?*?*?*?*?*?*?*?*?*?*?*?*?*?*?*?*?*?*?*?*?,10.7,2.5,57,102354,149,1401,328,15.0,0.0,15.0,1796,-0,1797,587,180,2.1,10,5,9999,99999,9,999999999,0.1,999,999,99
2050,2,16,17,0,*?*?*?*?*?*?*?*?*?*?*?*?*?*?*?*?*?*?*?*?*?*?,10.2,2.3,57,102354,0,-0,325,0.0,-0.0,0.0,0,0,0,0,180,1.5,10,5,9999,99999,9,999999999,0.2,999,999,99
2050,2,16,18,0,*?*?*?*?*?*?*?*?*?*?*?*?*?*?*?*?*?*?*?*?*?*?,8.9,3.6,69,102354,0,-0,319,0.0,-0.0,0.0,0,0,0,0,180,1.5,10,5,9999,99999,9,999999999,0.2,999,999,99
2050,2,16,19,0,*?*?*?*?*?*?*?*?*?*?*?*?*?*?*?*?*?*?*?*?*?*?,8.8,3.0,66,102354,0,-0,319,0.0,-0.0,0.0,0,0,0,0,170,1.5,10,5,9999,99999,9,999999999,0.2,999,999,99
2050,2,16,20,0,*?*?*?*?*?*?*?*?*?*?*?*?*?*?*?*?*?*?*?*?*?*?,8.0,3.0,70,102354,0,-0,315,0.0,-0.0,0.0,0,0,0,0,160,3.6,10,5,9999,99999,9,999999999,0.2,999,999,99
2050,2,16,21,0,*?*?*?*?*?*?*?*?*?*?*?*?*?*?*?*?*?*?*?*?*?*?,7.1,2.7,73,102354,0,-0,311,0.0,-0.0,0.0,0,0,0,0,150,2.6,10,5,9999,99999,9,999999999,0.2,999,999,99
2050,2,16,22,0,*?*?*?*?*?*?*?*?*?*?*?*?*?*?*?*?*?*?*?*?*?*?,7.3,2.9,72,102354,0,-0,312,0.0,-0.0,0.0,0,0,0,0,140,2.6,10,5,9999,99999,9,999999999,0.3,999,999,99
2050,2,16,23,0,*?*?*?*?*?*?*?*?*?*?*?*?*?*?*?*?*?*?*?*?*?*?,6.6,2.1,72,102354,0,-0,309,0.0,-0.0,0.0,0,0,0,0,130,1.5,10,5,9999,99999,9,999999999,0.0,999,999,99
2050,2,16,24,0,*?*?*?*?*?*?*?*?*?*?*?*?*?*?*?*?*?*?*?*?*?*?,5.6,1.3,73,102354,0,-0,305,0.0,-0.0,0.0,0,0,0,0,230,1.0,10,5,9999,99999,9,999999999,0.3,999,999,99
2050,2,17,1,0,*?*?*?*?*?*?*?*?*?*?*?*?*?*?*?*?*?*?*?*?*?*?,5.7,1.5,75,102165,0,-0,305,0.0,-0.0,0.0,0,0,0,0,113,2.1,10,5,9999,99999,9,999999999,0.0,999,999,99
2050,2,17,2,0,*?*?*?*?*?*?*?*?*?*?*?*?*?*?*?*?*?*?*?*?*?*?,5.2,1.3,76,102165,0,-0,303,0.0,-0.0,0.0,0,0,0,0,107,2.1,10,5,9999,99999,9,999999999,0.7,999,999,99
2050,2,17,3,0,*?*?*?*?*?*?*?*?*?*?*?*?*?*?*?*?*?*?*?*?*?*?,5.7,1.7,75,102165,0,-0,305,0.0,-0.0,0.0,0,0,0,0,100,2.1,10,5,9999,99999,9,999999999,0.9,999,999,99
2050,2,17,4,0,*?*?*?*?*?*?*?*?*?*?*?*?*?*?*?*?*?*?*?*?*?*?,5.1,1.3,77,102165,0,-0,303,0.0,-0.0,0.0,0,0,0,0,93,2.1,10,5,9999,99999,9,999999999,1.0,999,999,99
2050,2,17,5,0,*?*?*?*?*?*?*?*?*?*?*?*?*?*?*?*?*?*?*?*?*?*?,4.7,1.3,78,102165,0,-0,301,0.0,-0.0,0.0,0,0,0,0,87,2.6,10,5,9999,99999,9,999999999,0.1,999,999,99
2050,2,17,6,0,*?*?*?*?*?*?*?*?*?*?*?*?*?*?*?*?*?*?*?*?*?*?,4.6,1.7,82,102165,0,-0,301,0.0,-0.0,0.0,0,0,0,0,80,1.0,10,5,9999,99999,9,999999999,0.1,999,999,99
2050,2,17,7,0,*?*?*?*?*?*?*?*?*?*?*?*?*?*?*?*?*?*?*?*?*?*?,4.6,1.9,83,102165,45,1411,301,0.0,0.0,0.0,0,0,0,0,92,2.1,10,5,9999,99999,9,999999999,0.0,999,999,99
2050,2,17,8,0,*?*?*?*?*?*?*?*?*?*?*?*?*?*?*?*?*?*?*?*?*?*?,5.3,2.9,85,102165,245,1400,303,33.9,0.0,33.9,3968,0,3974,1321,103,2.1,10,5,9999,99999,9,999999999,0.0,999,999,99
2050,2,17,9,0,*?*?*?*?*?*?*?*?*?*?*?*?*?*?*?*?*?*?*?*?*?*?,6.1,3.9,87,102165,413,1399,302,116.3,52.4,100.8,12765,4715,11396,2731,115,2.6,9,5,9999,99999,9,999999999,0.3,999,999,99
2050,2,17,10,0,*?*?*?*?*?*?*?*?*?*?*?*?*?*?*?*?*?*?*?*?*?*?,7.9,4.5,79,102165,538,1400,310,158.8,55.0,137.7,17459,5214,15555,3931,127,3.1,9,5,9999,99999,9,999999999,1.1,999,999,99
2050,2,17,11,0,*?*?*?*?*?*?*?*?*?*?*?*?*?*?*?*?*?*?*?*?*?*?,7.8,4.5,80,102165,610,1399,310,183.6,56.0,159.2,20208,5405,17990,4698,138,2.6,9,5,9999,99999,9,999999999,2.0,999,999,99
2050,2,17,12,0,*?*?*?*?*?*?*?*?*?*?*?*?*?*?*?*?*?*?*?*?*?*?,9.1,5.1,77,102165,626,1400,316,188.9,56.2,163.8,20777,5470,18485,4872,150,2.6,9,5,9999,99999,9,999999999,0.6,999,999,99
2050,2,17,13,0,*?*?*?*?*?*?*?*?*?*?*?*?*?*?*?*?*?*?*?*?*?*?,9.2,6.6,84,102165,584,1401,316,174.4,55.6,151.2,19171,5373,17063,4410,140,2.1,9,5,9999,99999,9,999999999,0.0,999,999,99
2050,2,17,14,0,*?*?*?*?*?*?*?*?*?*?*?*?*?*?*?*?*?*?*?*?*?*?,8.9,6.6,85,102165,486,1399,315,141.2,54.1,122.4,15504,5047,13821,3416,130,2.1,9,5,9999,99999,9,999999999,0.2,999,999,99
2050,2,17,15,0,*?*?*?*?*?*?*?*?*?*?*?*?*?*?*?*?*?*?*?*?*?*?,9.4,5.9,80,102165,340,1399,317,91.4,50.0,79.2,10026,4279,8967,2090,120,1.5,9,5,9999,99999,9,999999999,0.2,999,999,99
2050,2,17,16,0,*?*?*?*?*?*?*?*?*?*?*?*?*?*?*?*?*?*?*?*?*?*?,9.1,5.5,78,102165,156,1403,311,37.7,85.3,28.2,4085,4431,3544,487,110,1.5,8,4,9999,99999,9,999999999,0.4,999,999,99
2050,2,17,17,0,*?*?*?*?*?*?*?*?*?*?*?*?*?*?*?*?*?*?*?*?*?*?,9.2,5.9,80,102165,0,-0,320,0.0,-0.0,0.0,0,0,0,0,100,2.1,10,5,9999,99999,9,999999999,0.3,999,999,99
2050,2,17,18,0,*?*?*?*?*?*?*?*?*?*?*?*?*?*?*?*?*?*?*?*?*?*?,8.2,6.2,88,102165,0,-0,316,0.0,-0.0,0.0,0,0,0,0,90,1.5,10,5,9999,99999,9,999999999,0.0,999,999,99
2050,2,17,19,0,*?*?*?*?*?*?*?*?*?*?*?*?*?*?*?*?*?*?*?*?*?*?,7.3,6.9,97,102165,0,-0,312,0.0,-0.0,0.0,0,0,0,0,90,2.1,10,5,9999,99999,9,999999999,0.0,999,999,99
2050,2,17,20,0,*?*?*?*?*?*?*?*?*?*?*?*?*?*?*?*?*?*?*?*?*?*?,7.0,6.4,97,102165,0,-0,310,0.0,-0.0,0.0,0,0,0,0,90,1.5,10,5,9999,99999,9,999999999,0.4,999,999,99
2050,2,17,21,0,*?*?*?*?*?*?*?*?*?*?*?*?*?*?*?*?*?*?*?*?*?*?,6.8,5.8,94,102165,0,-0,310,0.0,-0.0,0.0,0,0,0,0,90,1.0,10,5,9999,99999,9,999999999,0.0,999,999,99
2050,2,17,22,0,*?*?*?*?*?*?*?*?*?*?*?*?*?*?*?*?*?*?*?*?*?*?,6.5,5.5,93,102165,0,-0,308,0.0,-0.0,0.0,0,0,0,0,90,1.0,10,5,9999,99999,9,999999999,0.0,999,999,99
2050,2,17,23,0,*?*?*?*?*?*?*?*?*?*?*?*?*?*?*?*?*?*?*?*?*?*?,6.1,4.5,90,102165,0,-0,307,0.0,-0.0,0.0,0,0,0,0,90,1.0,10,5,9999,99999,9,999999999,0.0,999,999,99
2050,2,17,24,0,*?*?*?*?*?*?*?*?*?*?*?*?*?*?*?*?*?*?*?*?*?*?,5.9,1.9,75,102165,0,-0,306,0.0,-0.0,0.0,0,0,0,0,120,2.1,10,5,9999,99999,9,999999999,0.0,999,999,99
2050,2,18,1,0,*?*?*?*?*?*?*?*?*?*?*?*?*?*?*?*?*?*?*?*?*?*?,4.7,1.7,81,102037,0,-0,301,0.0,-0.0,0.0,0,0,0,0,88,2.6,10,5,9999,99999,9,999999999,0.0,999,999,99
2050,2,18,2,0,*?*?*?*?*?*?*?*?*?*?*?*?*?*?*?*?*?*?*?*?*?*?,3.7,0.2,78,102037,0,-0,297,0.0,-0.0,0.0,0,0,0,0,87,2.6,10,5,9999,99999,9,999999999,0.0,999,999,99
2050,2,18,3,0,*?*?*?*?*?*?*?*?*?*?*?*?*?*?*?*?*?*?*?*?*?*?,3.7,-0.6,73,102037,0,-0,297,0.0,-0.0,0.0,0,0,0,0,85,2.1,10,5,9999,99999,9,999999999,0.0,999,999,99
2050,2,18,4,0,*?*?*?*?*?*?*?*?*?*?*?*?*?*?*?*?*?*?*?*?*?*?,3.7,-0.6,73,102037,0,-0,297,0.0,-0.0,0.0,0,0,0,0,83,2.6,10,5,9999,99999,9,999999999,0.0,999,999,99
2050,2,18,5,0,*?*?*?*?*?*?*?*?*?*?*?*?*?*?*?*?*?*?*?*?*?*?,3.8,-1.3,69,102037,0,-0,298,0.0,-0.0,0.0,0,0,0,0,82,1.5,10,5,9999,99999,9,999999999,0.0,999,999,99
2050,2,18,6,0,*?*?*?*?*?*?*?*?*?*?*?*?*?*?*?*?*?*?*?*?*?*?,3.9,-0.4,72,102037,0,-0,298,0.0,-0.0,0.0,0,0,0,0,80,1.5,10,5,9999,99999,9,999999999,0.0,999,999,99
2050,2,18,7,0,*?*?*?*?*?*?*?*?*?*?*?*?*?*?*?*?*?*?*?*?*?*?,4.2,-0.2,73,102037,52,1403,299,0.0,0.0,0.0,0,0,0,0,85,1.5,10,5,9999,99999,9,999999999,0.0,999,999,99
2050,2,18,8,0,*?*?*?*?*?*?*?*?*?*?*?*?*?*?*?*?*?*?*?*?*?*?,4.1,-0.6,70,102037,252,1398,299,35.4,0.0,35.4,4136,0,4143,1379,90,1.5,10,5,9999,99999,9,999999999,0.0,999,999,99
2050,2,18,9,0,*?*?*?*?*?*?*?*?*?*?*?*?*?*?*?*?*?*?*?*?*?*?,4.2,-1.1,67,102037,421,1401,299,68.4,0.0,68.4,7994,0,8015,2798,95,2.1,10,5,9999,99999,9,999999999,0.2,999,999,99
2050,2,18,10,0,*?*?*?*?*?*?*?*?*?*?*?*?*?*?*?*?*?*?*?*?*?*?,4.6,-0.0,72,102037,545,1398,301,92.9,0.0,92.9,10905,0,10939,3964,100,2.1,10,5,9999,99999,9,999999999,0.3,999,999,99
2050,2,18,11,0,*?*?*?*?*?*?*?*?*?*?*?*?*?*?*?*?*?*?*?*?*?*?,5.6,-0.0,67,102037,618,1399,305,107.2,0.0,107.2,12627,0,12669,4688,105,2.6,10,5,9999,99999,9,999999999,0.0,999,999,99
2050,2,18,12,0,*?*?*?*?*?*?*?*?*?*?*?*?*?*?*?*?*?*?*?*?*?*?,5.4,-0.2,67,102037,633,1398,299,191.5,56.3,166.0,21057,5500,18729,4956,110,2.6,9,5,9999,99999,9,999999999,0.0,999,999,99
2050,2,18,13,0,*?*?*?*?*?*?*?*?*?*?*?*?*?*?*?*?*?*?*?*?*?*?,5.4,-0.0,67,102037,591,1399,304,101.9,0.0,101.9,11987,0,12025,4416,107,2.6,10,5,9999,99999,9,999999999,0.0,999,999,99
2050,2,18,14,0,*?*?*?*?*?*?*?*?*?*?*?*?*?*?*?*?*?*?*?*?*?*?,5.8,1.7,74,102037,493,1398,306,82.7,0.0,82.7,9685,0,9713,3465,103,3.1,10,5,9999,99999,9,999999999,0.0,999,999,99
2050,2,18,15,0,*?*?*?*?*?*?*?*?*?*?*?*?*?*?*?*?*?*?*?*?*?*?,5.9,1.5,73,102037,347,1399,306,54.0,0.0,54.0,6299,0,6313,2156,100,2.6,10,5,9999,99999,9,999999999,0.0,999,999,99
2050,2,18,16,0,*?*?*?*?*?*?*?*?*?*?*?*?*?*?*?*?*?*?*?*?*?*?,5.7,1.0,72,102037,162,1396,305,17.7,0.0,17.7,2103,-0,2105,689,97,3.1,10,5,9999,99999,9,999999999,0.0,999,999,99
2050,2,18,17,0,*?*?*?*?*?*?*?*?*?*?*?*?*?*?*?*?*?*?*?*?*?*?,5.8,0.2,67,102037,0,-0,306,0.0,-0.0,0.0,0,0,0,0,93,3.1,10,5,9999,99999,9,999999999,0.0,999,999,99
2050,2,18,18,0,*?*?*?*?*?*?*?*?*?*?*?*?*?*?*?*?*?*?*?*?*?*?,5.4,-0.6,64,102037,0,-0,304,0.0,-0.0,0.0,0,0,0,0,90,3.6,10,5,9999,99999,9,999999999,0.0,999,999,99
2050,2,18,19,0,*?*?*?*?*?*?*?*?*?*?*?*?*?*?*?*?*?*?*?*?*?*?,5.5,-0.4,66,102037,0,-0,305,0.0,-0.0,0.0,0,0,0,0,88,3.1,10,5,9999,99999,9,999999999,0.1,999,999,99
2050,2,18,20,0,*?*?*?*?*?*?*?*?*?*?*?*?*?*?*?*?*?*?*?*?*?*?,4.7,-0.6,67,102037,0,-0,301,0.0,-0.0,0.0,0,0,0,0,87,2.1,10,5,9999,99999,9,999999999,0.1,999,999,99
2050,2,18,21,0,*?*?*?*?*?*?*?*?*?*?*?*?*?*?*?*?*?*?*?*?*?*?,4.8,-0.8,66,102037,0,-0,302,0.0,-0.0,0.0,0,0,0,0,85,1.0,10,5,9999,99999,9,999999999,1.1,999,999,99
2050,2,18,22,0,*?*?*?*?*?*?*?*?*?*?*?*?*?*?*?*?*?*?*?*?*?*?,4.8,0.4,73,102037,0,-0,302,0.0,-0.0,0.0,0,0,0,0,83,1.0,10,5,9999,99999,9,999999999,1.4,999,999,99
2050,2,18,23,0,*?*?*?*?*?*?*?*?*?*?*?*?*?*?*?*?*?*?*?*?*?*?,4.6,-0.4,70,102037,0,-0,301,0.0,-0.0,0.0,0,0,0,0,82,2.1,10,5,9999,99999,9,999999999,0.3,999,999,99
2050,2,18,24,0,*?*?*?*?*?*?*?*?*?*?*?*?*?*?*?*?*?*?*?*?*?*?,5.6,3.2,84,102037,0,-0,305,0.0,-0.0,0.0,0,0,0,0,90,2.1,10,5,9999,99999,9,999999999,0.0,999,999,99
2050,2,19,1,0,*?*?*?*?*?*?*?*?*?*?*?*?*?*?*?*?*?*?*?*?*?*?,3.8,2.5,92,101960,0,-0,297,0.0,-0.0,0.0,0,0,0,0,127,2.6,10,5,9999,99999,9,999999999,0.1,999,999,99
2050,2,19,2,0,*?*?*?*?*?*?*?*?*?*?*?*?*?*?*?*?*?*?*?*?*?*?,3.5,3.6,100,101960,0,-0,296,0.0,-0.0,0.0,0,0,0,0,173,3.1,10,5,9999,99999,9,999999999,0.0,999,999,99
2050,2,19,3,0,*?*?*?*?*?*?*?*?*?*?*?*?*?*?*?*?*?*?*?*?*?*?,3.4,3.4,100,101960,0,-0,295,0.0,-0.0,0.0,0,0,0,0,220,3.1,10,5,9999,99999,9,999999999,0.0,999,999,99
2050,2,19,4,0,*?*?*?*?*?*?*?*?*?*?*?*?*?*?*?*?*?*?*?*?*?*?,3.5,3.4,100,101960,0,-0,296,0.0,-0.0,0.0,0,0,0,0,267,2.6,10,5,9999,99999,9,999999999,0.0,999,999,99
2050,2,19,5,0,*?*?*?*?*?*?*?*?*?*?*?*?*?*?*?*?*?*?*?*?*?*?,3.0,3.0,100,101960,0,-0,294,0.0,-0.0,0.0,0,0,0,0,313,3.1,10,5,9999,99999,9,999999999,0.0,999,999,99
2050,2,19,6,0,*?*?*?*?*?*?*?*?*?*?*?*?*?*?*?*?*?*?*?*?*?*?,2.5,2.5,100,101960,0,-0,291,0.0,-0.0,0.0,0,0,0,0,360,3.6,10,5,9999,99999,9,999999999,0.2,999,999,99
2050,2,19,7,0,*?*?*?*?*?*?*?*?*?*?*?*?*?*?*?*?*?*?*?*?*?*?,2.9,2.9,100,101960,59,1396,293,0.0,0.0,0.0,0,0,0,0,338,2.6,10,5,9999,99999,9,999999999,0.2,999,999,99
2050,2,19,8,0,*?*?*?*?*?*?*?*?*?*?*?*?*?*?*?*?*?*?*?*?*?*?,3.3,3.2,100,101960,260,1400,295,36.8,0.0,36.8,4307,0,4315,1439,317,2.6,10,5,9999,99999,9,999999999,0.0,999,999,99
2050,2,19,9,0,*?*?*?*?*?*?*?*?*?*?*?*?*?*?*?*?*?*?*?*?*?*?,3.4,3.0,98,101960,428,1398,295,69.9,0.0,69.9,8171,0,8193,2866,295,2.6,10,5,9999,99999,9,999999999,0.0,999,999,99
2050,2,19,10,0,*?*?*?*?*?*?*?*?*?*?*?*?*?*?*?*?*?*?*?*?*?*?,4.8,3.0,89,101960,553,1399,301,94.5,0.0,94.5,11090,0,11125,4040,273,2.6,10,5,9999,99999,9,999999999,0.0,999,999,99
2050,2,19,11,0,*?*?*?*?*?*?*?*?*?*?*?*?*?*?*?*?*?*?*?*?*?*?,5.9,2.5,79,101960,625,1398,306,108.7,0.0,108.7,12811,0,12854,4766,252,2.6,10,5,9999,99999,9,999999999,0.0,999,999,99
2050,2,19,12,0,*?*?*?*?*?*?*?*?*?*?*?*?*?*?*?*?*?*?*?*?*?*?,6.7,1.7,71,101960,641,1399,310,111.8,0.0,111.8,13181,0,13226,4926,230,4.1,10,5,9999,99999,9,999999999,0.0,999,999,99
2050,2,19,13,0,*?*?*?*?*?*?*?*?*?*?*?*?*?*?*?*?*?*?*?*?*?*?,6.7,0.2,63,101960,598,1398,310,103.4,0.0,103.4,12165,0,12205,4491,242,4.6,10,5,9999,99999,9,999999999,0.0,999,999,99
2050,2,19,14,0,*?*?*?*?*?*?*?*?*?*?*?*?*?*?*?*?*?*?*?*?*?*?,6.4,-1.3,58,101960,500,1397,309,84.2,0.0,84.2,9857,0,9886,3534,253,3.6,10,5,9999,99999,9,999999999,0.0,999,999,99
2050,2,19,15,0,*?*?*?*?*?*?*?*?*?*?*?*?*?*?*?*?*?*?*?*?*?*?,6.9,-0.6,58,101960,354,1398,311,55.4,0.0,55.4,6462,0,6477,2216,265,2.6,10,5,9999,99999,9,999999999,0.0,999,999,99
2050,2,19,16,0,*?*?*?*?*?*?*?*?*?*?*?*?*?*?*?*?*?*?*?*?*?*?,6.8,-1.5,56,101960,169,1397,311,19.0,0.0,19.0,2258,-0,2260,740,277,2.1,10,5,9999,99999,9,999999999,0.0,999,999,99
2050,2,19,17,0,*?*?*?*?*?*?*?*?*?*?*?*?*?*?*?*?*?*?*?*?*?*?,5.6,-0.4,66,101960,0,-0,305,0.0,-0.0,0.0,0,0,0,0,288,1.5,10,5,9999,99999,9,999999999,0.0,999,999,99
2050,2,19,18,0,*?*?*?*?*?*?*?*?*?*?*?*?*?*?*?*?*?*?*?*?*?*?,5.8,0.6,70,101960,0,-0,306,0.0,-0.0,0.0,0,0,0,0,300,1.5,10,5,9999,99999,9,999999999,0.0,999,999,99
2050,2,19,19,0,*?*?*?*?*?*?*?*?*?*?*?*?*?*?*?*?*?*?*?*?*?*?,4.1,1.9,87,101960,0,-0,298,0.0,-0.0,0.0,0,0,0,0,257,2.6,10,5,9999,99999,9,999999999,0.0,999,999,99
2050,2,19,20,0,*?*?*?*?*?*?*?*?*?*?*?*?*?*?*?*?*?*?*?*?*?*?,4.5,2.3,85,101960,0,-0,300,0.0,-0.0,0.0,0,0,0,0,213,2.1,10,5,9999,99999,9,999999999,0.0,999,999,99
2050,2,19,21,0,*?*?*?*?*?*?*?*?*?*?*?*?*?*?*?*?*?*?*?*?*?*?,4.8,3.8,94,101960,0,-0,301,0.0,-0.0,0.0,0,0,0,0,170,1.5,10,5,9999,99999,9,999999999,0.0,999,999,99
2050,2,19,22,0,*?*?*?*?*?*?*?*?*?*?*?*?*?*?*?*?*?*?*?*?*?*?,4.5,3.6,95,101960,0,-0,300,0.0,-0.0,0.0,0,0,0,0,127,0.5,10,5,9999,99999,9,999999999,0.0,999,999,99
2050,2,19,23,0,*?*?*?*?*?*?*?*?*?*?*?*?*?*?*?*?*?*?*?*?*?*?,4.1,3.4,97,101960,0,-0,298,0.0,-0.0,0.0,0,0,0,0,83,1.5,10,5,9999,99999,9,999999999,0.0,999,999,99
2050,2,19,24,0,*?*?*?*?*?*?*?*?*?*?*?*?*?*?*?*?*?*?*?*?*?*?,4.4,1.0,80,101960,0,-0,300,0.0,-0.0,0.0,0,0,0,0,80,3.6,10,5,9999,99999,9,999999999,0.0,999,999,99
2050,2,20,1,0,*?*?*?*?*?*?*?*?*?*?*?*?*?*?*?*?*?*?*?*?*?*?,2.9,0.6,84,102310,0,-0,293,0.0,-0.0,0.0,0,0,0,0,37,1.5,10,5,9999,99999,9,999999999,0.0,999,999,99
2050,2,20,2,0,*?*?*?*?*?*?*?*?*?*?*?*?*?*?*?*?*?*?*?*?*?*?,2.6,-0.6,77,102310,0,-0,292,0.0,-0.0,0.0,0,0,0,0,33,1.5,10,5,9999,99999,9,999999999,0.0,999,999,99
2050,2,20,3,0,*?*?*?*?*?*?*?*?*?*?*?*?*?*?*?*?*?*?*?*?*?*?,2.2,-1.1,77,102310,0,-0,291,0.0,-0.0,0.0,0,0,0,0,30,1.0,10,5,9999,99999,9,999999999,0.0,999,999,99
2050,2,20,4,0,*?*?*?*?*?*?*?*?*?*?*?*?*?*?*?*?*?*?*?*?*?*?,1.5,-1.9,75,102310,0,-0,288,0.0,-0.0,0.0,0,0,0,0,27,1.0,10,5,9999,99999,9,999999999,0.0,999,999,99
2050,2,20,5,0,*?*?*?*?*?*?*?*?*?*?*?*?*?*?*?*?*?*?*?*?*?*?,1.4,-1.7,78,102310,0,-0,288,0.0,-0.0,0.0,0,0,0,0,23,1.5,10,5,9999,99999,9,999999999,0.0,999,999,99
2050,2,20,6,0,*?*?*?*?*?*?*?*?*?*?*?*?*?*?*?*?*?*?*?*?*?*?,1.3,-1.5,80,102310,0,-0,287,0.0,-0.0,0.0,0,0,0,0,20,1.5,10,5,9999,99999,9,999999999,0.0,999,999,99
2050,2,20,7,0,*?*?*?*?*?*?*?*?*?*?*?*?*?*?*?*?*?*?*?*?*?*?,1.4,-1.1,82,102310,66,1388,287,0.0,0.0,0.0,0,0,0,0,30,1.5,10,5,9999,99999,9,999999999,0.0,999,999,99
2050,2,20,8,0,*?*?*?*?*?*?*?*?*?*?*?*?*?*?*?*?*?*?*?*?*?*?,1.5,-1.9,76,102310,267,1397,267,115.7,271.1,63.8,12032,19835,8361,1161,40,1.5,6,3,9999,99999,9,999999999,0.0,999,999,99
2050,2,20,9,0,*?*?*?*?*?*?*?*?*?*?*?*?*?*?*?*?*?*?*?*?*?*?,2.5,-0.0,82,102310,436,1399,277,194.4,222.7,125.0,20564,20344,14442,2520,50,3.1,7,4,9999,99999,9,999999999,0.0,999,999,99
2050,2,20,10,0,*?*?*?*?*?*?*?*?*?*?*?*?*?*?*?*?*?*?*?*?*?*?,3.1,-0.2,77,102310,560,1397,259,327.1,519.8,118.7,34870,49932,15263,2293,60,3.6,3,2,9999,99999,9,999999999,0.0,999,999,99
2050,2,20,11,0,*?*?*?*?*?*?*?*?*?*?*?*?*?*?*?*?*?*?*?*?*?*?,4.7,0.4,73,102310,633,1398,286,299.9,236.5,192.8,31916,24026,21725,4235,70,3.6,7,4,9999,99999,9,999999999,0.0,999,999,99
2050,2,20,12,0,*?*?*?*?*?*?*?*?*?*?*?*?*?*?*?*?*?*?*?*?*?*?,5.4,1.0,72,102310,648,1397,274,378.3,479.7,155.9,39973,47419,19341,3181,80,3.6,4,2,9999,99999,9,999999999,0.0,999,999,99
2050,2,20,13,0,*?*?*?*?*?*?*?*?*?*?*?*?*?*?*?*?*?*?*?*?*?*?,5.3,0.4,69,102310,606,1399,283,316.4,327.3,174.7,33769,32951,19861,3744,80,4.1,6,3,9999,99999,9,999999999,0.0,999,999,99
2050,2,20,14,0,*?*?*?*?*?*?*?*?*?*?*?*?*?*?*?*?*?*?*?*?*?*?,5.2,0.6,72,102310,508,1399,283,258.3,318.7,142.6,27474,30639,16408,2927,80,3.6,6,3,9999,99999,9,999999999,0.0,999,999,99
2050,2,20,15,0,*?*?*?*?*?*?*?*?*?*?*?*?*?*?*?*?*?*?*?*?*?*?,5.1,0.4,71,102310,361,1398,267,193.5,477.3,70.2,19824,39899,10163,1272,80,3.6,3,2,9999,99999,9,999999999,0.0,999,999,99
2050,2,20,16,0,*?*?*?*?*?*?*?*?*?*?*?*?*?*?*?*?*?*?*?*?*?*?,5.5,0.8,71,102310,176,1399,289,55.5,157.3,35.7,5862,9248,4889,630,80,4.1,7,4,9999,99999,9,999999999,0.0,999,999,99
2050,2,20,17,0,*?*?*?*?*?*?*?*?*?*?*?*?*?*?*?*?*?*?*?*?*?*?,5.3,0.8,72,102310,0,-0,289,0.0,-0.0,0.0,0,0,0,0,80,4.1,7,4,9999,99999,9,999999999,0.0,999,999,99
2050,2,20,18,0,*?*?*?*?*?*?*?*?*?*?*?*?*?*?*?*?*?*?*?*?*?*?,4.1,1.0,79,102310,0,-0,299,0.0,-0.0,0.0,0,0,0,0,80,4.6,10,5,9999,99999,9,999999999,0.0,999,999,99
2050,2,20,19,0,*?*?*?*?*?*?*?*?*?*?*?*?*?*?*?*?*?*?*?*?*?*?,4.0,-0.2,73,102310,0,-0,298,0.0,-0.0,0.0,0,0,0,0,82,5.2,10,5,9999,99999,9,999999999,0.0,999,999,99
2050,2,20,20,0,*?*?*?*?*?*?*?*?*?*?*?*?*?*?*?*?*?*?*?*?*?*?,3.5,-0.2,75,102310,0,-0,296,0.0,-0.0,0.0,0,0,0,0,83,5.2,10,5,9999,99999,9,999999999,0.0,999,999,99
2050,2,20,21,0,*?*?*?*?*?*?*?*?*?*?*?*?*?*?*?*?*?*?*?*?*?*?,3.3,-0.2,77,102310,0,-0,295,0.0,-0.0,0.0,0,0,0,0,85,3.1,10,5,9999,99999,9,999999999,0.0,999,999,99
2050,2,20,22,0,*?*?*?*?*?*?*?*?*?*?*?*?*?*?*?*?*?*?*?*?*?*?,2.7,0.2,83,102310,0,-0,293,0.0,-0.0,0.0,0,0,0,0,87,2.6,10,5,9999,99999,9,999999999,0.0,999,999,99
2050,2,20,23,0,*?*?*?*?*?*?*?*?*?*?*?*?*?*?*?*?*?*?*?*?*?*?,2.5,0.4,85,102310,0,-0,292,0.0,-0.0,0.0,0,0,0,0,88,3.1,10,5,9999,99999,9,999999999,0.0,999,999,99
2050,2,20,24,0,*?*?*?*?*?*?*?*?*?*?*?*?*?*?*?*?*?*?*?*?*?*?,3.6,2.1,89,102310,0,-0,296,0.0,-0.0,0.0,0,0,0,0,40,3.1,10,5,9999,99999,9,999999999,0.0,999,999,99
2050,2,21,1,0,*?*?*?*?*?*?*?*?*?*?*?*?*?*?*?*?*?*?*?*?*?*?,1.9,-0.8,80,102404,0,-0,289,0.0,-0.0,0.0,0,0,0,0,90,3.1,10,5,9999,99999,9,999999999,0.0,999,999,99
2050,2,21,2,0,*?*?*?*?*?*?*?*?*?*?*?*?*?*?*?*?*?*?*?*?*?*?,1.9,-1.5,76,102404,0,-0,290,0.0,-0.0,0.0,0,0,0,0,90,3.1,10,5,9999,99999,9,999999999,0.0,999,999,99
2050,2,21,3,0,*?*?*?*?*?*?*?*?*?*?*?*?*?*?*?*?*?*?*?*?*?*?,2.6,-1.1,76,102404,0,-0,292,0.0,-0.0,0.0,0,0,0,0,90,3.1,10,5,9999,99999,9,999999999,0.0,999,999,99
2050,2,21,4,0,*?*?*?*?*?*?*?*?*?*?*?*?*?*?*?*?*?*?*?*?*?*?,0.8,-1.9,79,102404,0,-0,285,0.0,-0.0,0.0,0,0,0,0,90,2.6,10,5,9999,99999,9,999999999,0.0,999,999,99
2050,2,21,5,0,*?*?*?*?*?*?*?*?*?*?*?*?*?*?*?*?*?*?*?*?*?*?,0.6,-1.7,82,102404,0,-0,284,0.0,-0.0,0.0,0,0,0,0,90,2.6,10,5,9999,99999,9,999999999,0.0,999,999,99
2050,2,21,6,0,*?*?*?*?*?*?*?*?*?*?*?*?*?*?*?*?*?*?*?*?*?*?,0.4,-2.4,78,102404,0,-0,283,0.0,-0.0,0.0,0,0,0,0,90,3.1,10,5,9999,99999,9,999999999,0.0,999,999,99
2050,2,21,7,0,*?*?*?*?*?*?*?*?*?*?*?*?*?*?*?*?*?*?*?*?*?*?,1.0,-2.4,75,102404,74,1398,281,0.6,1.5,0.5,80,44,89,7,90,2.6,9,5,9999,99999,9,999999999,0.0,999,999,99
2050,2,21,8,0,*?*?*?*?*?*?*?*?*?*?*?*?*?*?*?*?*?*?*?*?*?*?,1.6,-1.5,78,102404,275,1399,283,69.2,46.8,60.0,7638,3647,7048,1288,90,3.1,9,5,9999,99999,9,999999999,0.0,999,999,99
2050,2,21,9,0,*?*?*?*?*?*?*?*?*?*?*?*?*?*?*?*?*?*?*?*?*?*?,3.7,0.2,77,102404,443,1397,287,168.0,133.5,125.7,18306,12368,14372,2828,90,3.1,8,4,9999,99999,9,999999999,0.0,999,999,99
2050,2,21,10,0,*?*?*?*?*?*?*?*?*?*?*?*?*?*?*?*?*?*?*?*?*?*?,3.9,1.0,81,102404,568,1397,293,169.4,55.4,146.9,18618,5332,16574,4252,90,4.1,9,5,9999,99999,9,999999999,0.0,999,999,99
2050,2,21,11,0,*?*?*?*?*?*?*?*?*?*?*?*?*?*?*?*?*?*?*?*?*?*?,5.1,2.9,85,102404,640,1396,279,359.6,411.9,170.8,37570,40560,20794,3512,90,3.6,5,3,9999,99999,9,999999999,0.0,999,999,99
2050,2,21,12,0,*?*?*?*?*?*?*?*?*?*?*?*?*?*?*?*?*?*?*?*?*?*?,7.3,2.3,70,102404,656,1398,298,312.3,237.6,200.8,33266,24311,22563,4463,90,3.6,7,4,9999,99999,9,999999999,0.0,999,999,99
2050,2,21,13,0,*?*?*?*?*?*?*?*?*?*?*?*?*?*?*?*?*?*?*?*?*?*?,7.6,1.9,67,102404,613,1398,299,289.3,235.5,186.1,30769,23764,21008,4046,87,3.6,7,4,9999,99999,9,999999999,0.0,999,999,99
2050,2,21,14,0,*?*?*?*?*?*?*?*?*?*?*?*?*?*?*?*?*?*?*?*?*?*?,7.4,2.7,71,102404,515,1398,303,200.4,137.1,149.9,21838,13233,17060,3453,83,3.6,8,4,9999,99999,9,999999999,0.0,999,999,99
2050,2,21,15,0,*?*?*?*?*?*?*?*?*?*?*?*?*?*?*?*?*?*?*?*?*?*?,7.6,1.7,66,102404,368,1397,314,58.2,0.0,58.2,6789,0,6805,2338,80,4.6,10,5,9999,99999,9,999999999,0.0,999,999,99
2050,2,21,16,0,*?*?*?*?*?*?*?*?*?*?*?*?*?*?*?*?*?*?*?*?*?*?,7.3,0.6,62,102404,183,1400,307,37.8,38.4,32.7,4215,2468,3922,688,77,3.6,9,5,9999,99999,9,999999999,0.0,999,999,99
2050,2,21,17,0,*?*?*?*?*?*?*?*?*?*?*?*?*?*?*?*?*?*?*?*?*?*?,7.2,0.4,62,102404,0,-0,307,0.0,-0.0,0.0,0,0,0,0,73,3.6,9,5,9999,99999,9,999999999,0.0,999,999,99
2050,2,21,18,0,*?*?*?*?*?*?*?*?*?*?*?*?*?*?*?*?*?*?*?*?*?*?,5.7,-0.0,67,102404,0,-0,306,0.0,-0.0,0.0,0,0,0,0,70,3.6,10,5,9999,99999,9,999999999,0.0,999,999,99
2050,2,21,19,0,*?*?*?*?*?*?*?*?*?*?*?*?*?*?*?*?*?*?*?*?*?*?,5.0,-0.2,68,102404,0,-0,303,0.0,-0.0,0.0,0,0,0,0,68,4.6,10,5,9999,99999,9,999999999,0.0,999,999,99
2050,2,21,20,0,*?*?*?*?*?*?*?*?*?*?*?*?*?*?*?*?*?*?*?*?*?*?,4.6,-0.4,69,102404,0,-0,301,0.0,-0.0,0.0,0,0,0,0,67,3.1,10,5,9999,99999,9,999999999,0.0,999,999,99
2050,2,21,21,0,*?*?*?*?*?*?*?*?*?*?*?*?*?*?*?*?*?*?*?*?*?*?,3.0,-1.7,70,102404,0,-0,294,0.0,-0.0,0.0,0,0,0,0,65,3.6,10,5,9999,99999,9,999999999,0.0,999,999,99
2050,2,21,22,0,*?*?*?*?*?*?*?*?*?*?*?*?*?*?*?*?*?*?*?*?*?*?,2.9,-2.2,67,102404,0,-0,294,0.0,-0.0,0.0,0,0,0,0,63,2.6,10,5,9999,99999,9,999999999,0.0,999,999,99
2050,2,21,23,0,*?*?*?*?*?*?*?*?*?*?*?*?*?*?*?*?*?*?*?*?*?*?,3.2,-1.9,67,102404,0,-0,295,0.0,-0.0,0.0,0,0,0,0,62,2.6,10,5,9999,99999,9,999999999,0.0,999,999,99
2050,2,21,24,0,*?*?*?*?*?*?*?*?*?*?*?*?*?*?*?*?*?*?*?*?*?*?,2.3,-0.2,82,102404,0,-0,291,0.0,-0.0,0.0,0,0,0,0,90,3.1,10,5,9999,99999,9,999999999,0.0,999,999,99
2050,2,22,1,0,*?*?*?*?*?*?*?*?*?*?*?*?*?*?*?*?*?*?*?*?*?*?,4.0,-0.0,75,102073,0,-0,298,0.0,-0.0,0.0,0,0,0,0,57,3.1,10,5,9999,99999,9,999999999,0.0,999,999,99
2050,2,22,2,0,*?*?*?*?*?*?*?*?*?*?*?*?*?*?*?*?*?*?*?*?*?*?,4.4,1.0,78,102073,0,-0,300,0.0,-0.0,0.0,0,0,0,0,53,2.1,10,5,9999,99999,9,999999999,0.0,999,999,99
2050,2,22,3,0,*?*?*?*?*?*?*?*?*?*?*?*?*?*?*?*?*?*?*?*?*?*?,4.1,0.4,77,102073,0,-0,299,0.0,-0.0,0.0,0,0,0,0,50,2.6,10,5,9999,99999,9,999999999,0.0,999,999,99
2050,2,22,4,0,*?*?*?*?*?*?*?*?*?*?*?*?*?*?*?*?*?*?*?*?*?*?,3.8,0.4,77,102073,0,-0,297,0.0,-0.0,0.0,0,0,0,0,47,2.1,10,5,9999,99999,9,999999999,0.0,999,999,99
2050,2,22,5,0,*?*?*?*?*?*?*?*?*?*?*?*?*?*?*?*?*?*?*?*?*?*?,3.7,-0.0,76,102073,0,-0,297,0.0,-0.0,0.0,0,0,0,0,43,2.1,10,5,9999,99999,9,999999999,0.7,999,999,99
2050,2,22,6,0,*?*?*?*?*?*?*?*?*?*?*?*?*?*?*?*?*?*?*?*?*?*?,3.5,-0.8,73,102073,0,-0,296,0.0,-0.0,0.0,0,0,0,0,40,3.1,10,5,9999,99999,9,999999999,0.0,999,999,99
2050,2,22,7,0,*?*?*?*?*?*?*?*?*?*?*?*?*?*?*?*?*?*?*?*?*?*?,3.7,-0.8,71,102073,81,1388,297,1.8,0.0,1.8,245,-0,244,75,42,2.6,10,5,9999,99999,9,999999999,0.0,999,999,99
2050,2,22,8,0,*?*?*?*?*?*?*?*?*?*?*?*?*?*?*?*?*?*?*?*?*?*?,3.8,-1.3,69,102073,282,1395,298,41.4,0.0,41.4,4830,0,4839,1623,43,3.1,10,5,9999,99999,9,999999999,0.3,999,999,99
2050,2,22,9,0,*?*?*?*?*?*?*?*?*?*?*?*?*?*?*?*?*?*?*?*?*?*?,4.4,-0.6,69,102073,451,1397,300,74.5,0.0,74.5,8714,0,8738,3079,45,2.6,10,5,9999,99999,9,999999999,0.4,999,999,99
2050,2,22,10,0,*?*?*?*?*?*?*?*?*?*?*?*?*?*?*?*?*?*?*?*?*?*?,3.7,-0.2,74,102073,576,1398,297,99.1,0.0,99.1,11642,0,11679,4273,47,2.6,10,5,9999,99999,9,999999999,1.4,999,999,99
2050,2,22,11,0,*?*?*?*?*?*?*?*?*?*?*?*?*?*?*?*?*?*?*?*?*?*?,5.7,-1.1,61,102073,648,1397,306,113.4,0.0,113.4,13370,0,13416,5008,48,3.6,10,5,9999,99999,9,999999999,0.6,999,999,99
2050,2,22,12,0,*?*?*?*?*?*?*?*?*?*?*?*?*?*?*?*?*?*?*?*?*?*?,5.3,-0.6,65,102073,663,1396,304,116.3,0.0,116.3,13735,0,13783,5166,50,3.1,10,5,9999,99999,9,999999999,0.2,999,999,99
2050,2,22,13,0,*?*?*?*?*?*?*?*?*?*?*?*?*?*?*?*?*?*?*?*?*?*?,5.4,-0.8,63,102073,620,1396,304,107.9,0.0,107.9,12706,0,12748,4721,47,3.6,10,5,9999,99999,9,999999999,0.2,999,999,99
2050,2,22,14,0,*?*?*?*?*?*?*?*?*?*?*?*?*?*?*?*?*?*?*?*?*?*?,5.6,-0.4,64,102073,522,1397,305,88.5,0.0,88.5,10378,0,10409,3746,43,4.1,10,5,9999,99999,9,999999999,0.0,999,999,99
2050,2,22,15,0,*?*?*?*?*?*?*?*?*?*?*?*?*?*?*?*?*?*?*?*?*?*?,5.6,0.2,67,102073,375,1397,305,59.6,0.0,59.6,6954,0,6971,2400,40,4.6,10,5,9999,99999,9,999999999,0.0,999,999,99
2050,2,22,16,0,*?*?*?*?*?*?*?*?*?*?*?*?*?*?*?*?*?*?*?*?*?*?,5.7,-1.3,59,102073,189,1393,306,23.1,0.0,23.1,2722,-0,2725,895,37,4.1,10,5,9999,99999,9,999999999,0.0,999,999,99
2050,2,22,17,0,*?*?*?*?*?*?*?*?*?*?*?*?*?*?*?*?*?*?*?*?*?*?,5.4,-1.7,58,102073,0,-0,305,0.0,-0.0,0.0,0,0,0,0,33,5.7,10,5,9999,99999,9,999999999,0.0,999,999,99
2050,2,22,18,0,*?*?*?*?*?*?*?*?*?*?*?*?*?*?*?*?*?*?*?*?*?*?,4.9,-1.7,61,102073,0,-0,302,0.0,-0.0,0.0,0,0,0,0,30,5.7,10,5,9999,99999,9,999999999,0.1,999,999,99
2050,2,22,19,0,*?*?*?*?*?*?*?*?*?*?*?*?*?*?*?*?*?*?*?*?*?*?,4.8,-0.6,67,102073,0,-0,302,0.0,-0.0,0.0,0,0,0,0,30,6.2,10,5,9999,99999,9,999999999,0.4,999,999,99
2050,2,22,20,0,*?*?*?*?*?*?*?*?*?*?*?*?*?*?*?*?*?*?*?*?*?*?,4.9,-1.3,63,102073,0,-0,302,0.0,-0.0,0.0,0,0,0,0,30,7.2,10,5,9999,99999,9,999999999,0.0,999,999,99
2050,2,22,21,0,*?*?*?*?*?*?*?*?*?*?*?*?*?*?*?*?*?*?*?*?*?*?,4.1,-0.8,69,102073,0,-0,299,0.0,-0.0,0.0,0,0,0,0,30,5.2,10,5,9999,99999,9,999999999,0.0,999,999,99
2050,2,22,22,0,*?*?*?*?*?*?*?*?*?*?*?*?*?*?*?*?*?*?*?*?*?*?,4.4,-1.3,66,102073,0,-0,300,0.0,-0.0,0.0,0,0,0,0,30,4.1,10,5,9999,99999,9,999999999,0.0,999,999,99
2050,2,22,23,0,*?*?*?*?*?*?*?*?*?*?*?*?*?*?*?*?*?*?*?*?*?*?,5.9,-0.6,62,102073,0,-0,307,0.0,-0.0,0.0,0,0,0,0,30,3.1,10,5,9999,99999,9,999999999,0.0,999,999,99
2050,2,22,24,0,*?*?*?*?*?*?*?*?*?*?*?*?*?*?*?*?*?*?*?*?*?*?,3.5,-0.8,71,102073,0,-0,296,0.0,-0.0,0.0,0,0,0,0,60,2.6,10,5,9999,99999,9,999999999,0.0,999,999,99
2050,2,23,1,0,*?*?*?*?*?*?*?*?*?*?*?*?*?*?*?*?*?*?*?*?*?*?,7.6,5.3,89,102111,0,-0,313,0.0,-0.0,0.0,0,0,0,0,28,3.6,10,5,9999,99999,9,999999999,0.0,999,999,99
2050,2,23,2,0,*?*?*?*?*?*?*?*?*?*?*?*?*?*?*?*?*?*?*?*?*?*?,7.7,7.4,100,102111,0,-0,313,0.0,-0.0,0.0,0,0,0,0,27,3.1,10,5,9999,99999,9,999999999,0.0,999,999,99
2050,2,23,3,0,*?*?*?*?*?*?*?*?*?*?*?*?*?*?*?*?*?*?*?*?*?*?,8.1,7.9,100,102111,0,-0,315,0.0,-0.0,0.0,0,0,0,0,25,4.1,10,5,9999,99999,9,999999999,0.0,999,999,99
2050,2,23,4,0,*?*?*?*?*?*?*?*?*?*?*?*?*?*?*?*?*?*?*?*?*?*?,7.8,7.9,100,102111,0,-0,314,0.0,-0.0,0.0,0,0,0,0,23,4.1,10,5,9999,99999,9,999999999,0.0,999,999,99
2050,2,23,5,0,*?*?*?*?*?*?*?*?*?*?*?*?*?*?*?*?*?*?*?*?*?*?,7.7,7.7,100,102111,0,-0,313,0.0,-0.0,0.0,0,0,0,0,22,3.1,10,5,9999,99999,9,999999999,0.0,999,999,99
2050,2,23,6,0,*?*?*?*?*?*?*?*?*?*?*?*?*?*?*?*?*?*?*?*?*?*?,7.4,7.4,100,102111,0,-0,312,0.0,-0.0,0.0,0,0,0,0,20,3.1,10,5,9999,99999,9,999999999,0.0,999,999,99
2050,2,23,7,0,*?*?*?*?*?*?*?*?*?*?*?*?*?*?*?*?*?*?*?*?*?*?,7.8,7.9,100,102111,89,1394,314,3.3,0.0,3.3,430,-0,430,136,22,3.6,10,5,9999,99999,9,999999999,0.0,999,999,99
2050,2,23,8,0,*?*?*?*?*?*?*?*?*?*?*?*?*?*?*?*?*?*?*?*?*?*?,8.1,8.1,100,102111,290,1396,315,42.9,0.0,42.9,5009,0,5019,1687,23,3.6,10,5,9999,99999,9,999999999,0.0,999,999,99
2050,2,23,9,0,*?*?*?*?*?*?*?*?*?*?*?*?*?*?*?*?*?*?*?*?*?*?,8.9,8.9,100,102111,459,1397,311,175.2,134.4,131.0,19086,12580,14968,2963,25,3.6,8,4,9999,99999,9,999999999,0.0,999,999,99
2050,2,23,10,0,*?*?*?*?*?*?*?*?*?*?*?*?*?*?*?*?*?*?*?*?*?*?,9.0,8.9,100,102111,583,1395,305,303.7,325.6,167.7,32389,32417,19152,3560,27,3.6,6,3,9999,99999,9,999999999,0.5,999,999,99
2050,2,23,11,0,*?*?*?*?*?*?*?*?*?*?*?*?*?*?*?*?*?*?*?*?*?*?,10.6,9.8,98,102111,656,1397,312,346.7,330.7,191.4,37088,33696,21727,4212,28,4.1,6,3,9999,99999,9,999999999,0.9,999,999,99
2050,2,23,12,0,*?*?*?*?*?*?*?*?*?*?*?*?*?*?*?*?*?*?*?*?*?*?,11.1,7.7,83,102111,671,1397,325,204.8,56.7,177.5,22537,5566,20040,5401,30,4.6,9,5,9999,99999,9,999999999,0.9,999,999,99
2050,2,23,13,0,*?*?*?*?*?*?*?*?*?*?*?*?*?*?*?*?*?*?*?*?*?*?,11.0,7.4,81,102111,628,1397,328,109.4,0.0,109.4,12887,0,12930,4800,30,4.6,10,5,9999,99999,9,999999999,0.6,999,999,99
2050,2,23,14,0,*?*?*?*?*?*?*?*?*?*?*?*?*?*?*?*?*?*?*?*?*?*?,11.0,6.6,76,102111,529,1396,320,207.1,137.7,154.9,22578,13344,17641,3588,30,4.6,8,4,9999,99999,9,999999999,0.6,999,999,99
2050,2,23,15,0,*?*?*?*?*?*?*?*?*?*?*?*?*?*?*?*?*?*?*?*?*?*?,11.1,7.3,80,102111,382,1396,321,140.4,129.3,105.0,15318,11331,12113,2320,30,4.6,8,4,9999,99999,9,999999999,1.5,999,999,99
2050,2,23,16,0,*?*?*?*?*?*?*?*?*?*?*?*?*?*?*?*?*?*?*?*?*?*?,10.7,7.4,83,102111,196,1394,311,73.7,235.0,40.7,7773,14682,5534,723,30,5.2,6,3,9999,99999,9,999999999,0.1,999,999,99
2050,2,23,17,0,*?*?*?*?*?*?*?*?*?*?*?*?*?*?*?*?*?*?*?*?*?*?,10.6,7.6,85,102111,0,-0,318,0.0,-0.0,0.0,0,0,0,0,30,4.1,8,4,9999,99999,9,999999999,1.9,999,999,99
2050,2,23,18,0,*?*?*?*?*?*?*?*?*?*?*?*?*?*?*?*?*?*?*?*?*?*?,10.1,7.7,88,102111,0,-0,324,0.0,-0.0,0.0,0,0,0,0,30,4.1,10,5,9999,99999,9,999999999,0.2,999,999,99
2050,2,23,19,0,*?*?*?*?*?*?*?*?*?*?*?*?*?*?*?*?*?*?*?*?*?*?,10.2,8.4,92,102111,0,-0,324,0.0,-0.0,0.0,0,0,0,0,82,4.1,10,5,9999,99999,9,999999999,0.2,999,999,99
2050,2,23,20,0,*?*?*?*?*?*?*?*?*?*?*?*?*?*?*?*?*?*?*?*?*?*?,9.8,9.7,100,102111,0,-0,322,0.0,-0.0,0.0,0,0,0,0,133,4.1,10,5,9999,99999,9,999999999,0.3,999,999,99
2050,2,23,21,0,*?*?*?*?*?*?*?*?*?*?*?*?*?*?*?*?*?*?*?*?*?*?,8.9,8.9,100,102111,0,-0,318,0.0,-0.0,0.0,0,0,0,0,185,4.6,10,5,9999,99999,9,999999999,0.4,999,999,99
2050,2,23,22,0,*?*?*?*?*?*?*?*?*?*?*?*?*?*?*?*?*?*?*?*?*?*?,8.9,8.9,100,102111,0,-0,318,0.0,-0.0,0.0,0,0,0,0,237,4.1,10,5,9999,99999,9,999999999,0.1,999,999,99
2050,2,23,23,0,*?*?*?*?*?*?*?*?*?*?*?*?*?*?*?*?*?*?*?*?*?*?,8.5,8.4,100,102111,0,-0,317,0.0,-0.0,0.0,0,0,0,0,288,3.6,10,5,9999,99999,9,999999999,0.0,999,999,99
2050,2,23,24,0,*?*?*?*?*?*?*?*?*?*?*?*?*?*?*?*?*?*?*?*?*?*?,7.4,2.7,75,102111,0,-0,313,0.0,-0.0,0.0,0,0,0,0,30,4.1,10,5,9999,99999,9,999999999,0.0,999,999,99
2050,2,24,1,0,*?*?*?*?*?*?*?*?*?*?*?*?*?*?*?*?*?*?*?*?*?*?,6.8,5.6,95,102432,0,-0,310,0.0,-0.0,0.0,0,0,0,0,343,4.6,10,5,9999,99999,9,999999999,0.1,999,999,99
2050,2,24,2,0,*?*?*?*?*?*?*?*?*?*?*?*?*?*?*?*?*?*?*?*?*?*?,5.7,4.1,92,102432,0,-0,305,0.0,-0.0,0.0,0,0,0,0,347,4.1,10,5,9999,99999,9,999999999,0.7,999,999,99
2050,2,24,3,0,*?*?*?*?*?*?*?*?*?*?*?*?*?*?*?*?*?*?*?*?*?*?,4.8,3.6,94,102432,0,-0,301,0.0,-0.0,0.0,0,0,0,0,350,4.6,10,5,9999,99999,9,999999999,0.0,999,999,99
2050,2,24,4,0,*?*?*?*?*?*?*?*?*?*?*?*?*?*?*?*?*?*?*?*?*?*?,4.8,4.3,99,102432,0,-0,301,0.0,-0.0,0.0,0,0,0,0,353,3.6,10,5,9999,99999,9,999999999,0.0,999,999,99
2050,2,24,5,0,*?*?*?*?*?*?*?*?*?*?*?*?*?*?*?*?*?*?*?*?*?*?,4.4,4.3,100,102432,0,-0,299,0.0,-0.0,0.0,0,0,0,0,357,5.2,10,5,9999,99999,9,999999999,0.0,999,999,99
2050,2,24,6,0,*?*?*?*?*?*?*?*?*?*?*?*?*?*?*?*?*?*?*?*?*?*?,4.0,3.9,100,102432,0,-0,298,0.0,-0.0,0.0,0,0,0,0,360,4.6,10,5,9999,99999,9,999999999,0.0,999,999,99
2050,2,24,7,0,*?*?*?*?*?*?*?*?*?*?*?*?*?*?*?*?*?*?*?*?*?*?,4.6,4.6,100,102432,97,1398,300,4.9,0.0,4.9,613,-0,613,196,360,4.1,10,5,9999,99999,9,999999999,0.0,999,999,99
2050,2,24,8,0,*?*?*?*?*?*?*?*?*?*?*?*?*?*?*?*?*?*?*?*?*?*?,5.2,5.3,100,102432,298,1396,303,44.5,0.0,44.5,5189,0,5200,1751,360,4.1,10,5,9999,99999,9,999999999,0.0,999,999,99
2050,2,24,9,0,*?*?*?*?*?*?*?*?*?*?*?*?*?*?*?*?*?*?*?*?*?*?,7.1,7.0,100,102432,466,1394,295,234.4,314.1,129.4,24899,29423,14963,2615,360,3.6,6,3,9999,99999,9,999999999,0.0,999,999,99
2050,2,24,10,0,*?*?*?*?*?*?*?*?*?*?*?*?*?*?*?*?*?*?*?*?*?*?,9.1,8.1,96,102432,591,1395,290,351.5,557.7,115.3,36334,53129,15953,2254,360,3.6,2,1,9999,99999,9,999999999,0.0,999,999,99
2050,2,24,11,0,*?*?*?*?*?*?*?*?*?*?*?*?*?*?*?*?*?*?*?*?*?*?,10.3,8.8,93,102432,663,1395,299,396.9,531.8,144.1,42409,52883,18187,2937,360,4.1,3,2,9999,99999,9,999999999,0.0,999,999,99
2050,2,24,12,0,*?*?*?*?*?*?*?*?*?*?*?*?*?*?*?*?*?*?*?*?*?*?,12.1,8.3,80,102432,678,1395,302,410.6,567.6,134.7,42536,55286,18256,2753,360,4.6,2,1,9999,99999,9,999999999,0.0,999,999,99
2050,2,24,13,0,*?*?*?*?*?*?*?*?*?*?*?*?*?*?*?*?*?*?*?*?*?*?,12.6,7.7,74,102432,635,1396,320,334.5,329.4,184.7,35738,33520,20918,4021,302,6.7,6,3,9999,99999,9,999999999,0.0,999,999,99
2050,2,24,14,0,*?*?*?*?*?*?*?*?*?*?*?*?*?*?*?*?*?*?*?*?*?*?,12.7,8.4,77,102432,536,1395,317,294.1,401.8,139.7,30654,38084,17327,2734,243,5.2,5,3,9999,99999,9,999999999,0.0,999,999,99
2050,2,24,15,0,*?*?*?*?*?*?*?*?*?*?*?*?*?*?*?*?*?*?*?*?*?*?,12.6,7.9,75,102432,389,1396,328,143.6,129.9,107.4,15655,11548,12337,2379,185,4.6,8,4,9999,99999,9,999999999,0.0,999,999,99
2050,2,24,16,0,*?*?*?*?*?*?*?*?*?*?*?*?*?*?*?*?*?*?*?*?*?*?,12.2,7.6,76,102432,203,1395,334,25.8,0.0,25.8,3032,0,3037,1000,127,4.1,10,5,9999,99999,9,999999999,0.0,999,999,99
2050,2,24,17,0,*?*?*?*?*?*?*?*?*?*?*?*?*?*?*?*?*?*?*?*?*?*?,12.2,7.4,75,102432,0,-0,330,0.0,-0.0,0.0,0,0,0,0,68,3.6,9,5,9999,99999,9,999999999,0.0,999,999,99
2050,2,24,18,0,*?*?*?*?*?*?*?*?*?*?*?*?*?*?*?*?*?*?*?*?*?*?,11.1,8.5,87,102432,0,-0,328,0.0,-0.0,0.0,0,0,0,0,10,4.6,10,5,9999,99999,9,999999999,0.0,999,999,99
2050,2,24,19,0,*?*?*?*?*?*?*?*?*?*?*?*?*?*?*?*?*?*?*?*?*?*?,9.4,8.8,99,102432,0,-0,321,0.0,-0.0,0.0,0,0,0,0,68,4.6,10,5,9999,99999,9,999999999,0.0,999,999,99
2050,2,24,20,0,*?*?*?*?*?*?*?*?*?*?*?*?*?*?*?*?*?*?*?*?*?*?,8.7,8.5,100,102432,0,-0,317,0.0,-0.0,0.0,0,0,0,0,127,4.6,10,5,9999,99999,9,999999999,0.0,999,999,99
2050,2,24,21,0,*?*?*?*?*?*?*?*?*?*?*?*?*?*?*?*?*?*?*?*?*?*?,8.6,8.5,100,102432,0,-0,317,0.0,-0.0,0.0,0,0,0,0,185,4.1,10,5,9999,99999,9,999999999,0.0,999,999,99
2050,2,24,22,0,*?*?*?*?*?*?*?*?*?*?*?*?*?*?*?*?*?*?*?*?*?*?,7.1,7.1,100,102432,0,-0,311,0.0,-0.0,0.0,0,0,0,0,243,4.1,10,5,9999,99999,9,999999999,0.0,999,999,99
2050,2,24,23,0,*?*?*?*?*?*?*?*?*?*?*?*?*?*?*?*?*?*?*?*?*?*?,6.5,6.6,100,102432,0,-0,308,0.0,-0.0,0.0,0,0,0,0,302,3.6,10,5,9999,99999,9,999999999,0.0,999,999,99
2050,2,24,24,0,*?*?*?*?*?*?*?*?*?*?*?*?*?*?*?*?*?*?*?*?*?*?,8.1,7.0,96,102432,0,-0,315,0.0,-0.0,0.0,0,0,0,0,340,4.1,10,5,9999,99999,9,999999999,0.0,999,999,99
2050,2,25,1,0,*?*?*?*?*?*?*?*?*?*?*?*?*?*?*?*?*?*?*?*?*?*?,5.2,3.8,91,102737,0,-0,303,0.0,-0.0,0.0,0,0,0,0,302,1.5,10,5,9999,99999,9,999999999,0.0,999,999,99
2050,2,25,2,0,*?*?*?*?*?*?*?*?*?*?*?*?*?*?*?*?*?*?*?*?*?*?,4.6,2.3,86,102737,0,-0,301,0.0,-0.0,0.0,0,0,0,0,243,2.1,10,5,9999,99999,9,999999999,0.0,999,999,99
2050,2,25,3,0,*?*?*?*?*?*?*?*?*?*?*?*?*?*?*?*?*?*?*?*?*?*?,4.5,1.7,83,102737,0,-0,300,0.0,-0.0,0.0,0,0,0,0,185,2.6,10,5,9999,99999,9,999999999,0.0,999,999,99
2050,2,25,4,0,*?*?*?*?*?*?*?*?*?*?*?*?*?*?*?*?*?*?*?*?*?*?,4.0,1.3,83,102737,0,-0,298,0.0,-0.0,0.0,0,0,0,0,127,2.6,10,5,9999,99999,9,999999999,0.0,999,999,99
2050,2,25,5,0,*?*?*?*?*?*?*?*?*?*?*?*?*?*?*?*?*?*?*?*?*?*?,4.4,1.3,80,102737,0,-0,300,0.0,-0.0,0.0,0,0,0,0,68,3.1,10,5,9999,99999,9,999999999,0.0,999,999,99
2050,2,25,6,0,*?*?*?*?*?*?*?*?*?*?*?*?*?*?*?*?*?*?*?*?*?*?,4.0,0.8,80,102737,0,-0,298,0.0,-0.0,0.0,0,0,0,0,10,3.6,10,5,9999,99999,9,999999999,0.0,999,999,99
2050,2,25,7,0,*?*?*?*?*?*?*?*?*?*?*?*?*?*?*?*?*?*?*?*?*?*?,3.6,1.7,88,102737,105,1401,296,6.4,0.0,6.4,796,-0,795,257,12,4.6,10,5,9999,99999,9,999999999,0.0,999,999,99
2050,2,25,8,0,*?*?*?*?*?*?*?*?*?*?*?*?*?*?*?*?*?*?*?*?*?*?,4.7,3.0,90,102737,306,1396,292,106.0,121.9,79.3,11573,9900,9177,1716,13,5.2,8,4,9999,99999,9,999999999,0.0,999,999,99
2050,2,25,9,0,*?*?*?*?*?*?*?*?*?*?*?*?*?*?*?*?*?*?*?*?*?*?,5.8,3.4,85,102737,474,1394,283,254.9,393.7,121.1,26556,36099,15206,2316,15,6.2,5,3,9999,99999,9,999999999,0.0,999,999,99
2050,2,25,10,0,*?*?*?*?*?*?*?*?*?*?*?*?*?*?*?*?*?*?*?*?*?*?,7.3,4.3,82,102737,599,1395,285,346.7,474.9,142.9,36587,46243,17870,2842,17,6.7,4,2,9999,99999,9,999999999,0.0,999,999,99
2050,2,25,11,0,*?*?*?*?*?*?*?*?*?*?*?*?*?*?*?*?*?*?*?*?*?*?,8.9,5.5,79,102737,671,1395,297,379.7,414.3,180.4,39702,41154,21833,3778,18,7.2,5,3,9999,99999,9,999999999,0.0,999,999,99
2050,2,25,12,0,*?*?*?*?*?*?*?*?*?*?*?*?*?*?*?*?*?*?*?*?*?*?,9.8,5.6,75,102737,686,1395,314,278.4,142.7,208.3,30407,14592,23481,5152,20,7.7,8,4,9999,99999,9,999999999,0.0,999,999,99
2050,2,25,13,0,*?*?*?*?*?*?*?*?*?*?*?*?*?*?*?*?*?*?*?*?*?*?,9.4,6.2,81,102737,642,1394,317,195.2,56.4,169.3,21467,5525,19089,5076,20,6.7,9,5,9999,99999,9,999999999,0.0,999,999,99
2050,2,25,14,0,*?*?*?*?*?*?*?*?*?*?*?*?*?*?*?*?*?*?*?*?*?*?,9.4,7.3,87,102737,543,1394,317,161.4,55.1,139.9,17727,5260,15785,4004,20,6.7,9,5,9999,99999,9,999999999,0.0,999,999,99
2050,2,25,15,0,*?*?*?*?*?*?*?*?*?*?*?*?*?*?*?*?*?*?*?*?*?*?,9.7,6.7,82,102737,396,1395,310,173.6,218.4,111.6,18350,19251,12969,2218,20,5.2,7,4,9999,99999,9,999999999,0.0,999,999,99
2050,2,25,16,0,*?*?*?*?*?*?*?*?*?*?*?*?*?*?*?*?*?*?*?*?*?*?,9.9,7.0,82,102737,210,1396,319,47.1,41.7,40.9,5235,2870,4858,864,20,4.6,9,5,9999,99999,9,999999999,0.0,999,999,99
2050,2,25,17,0,*?*?*?*?*?*?*?*?*?*?*?*?*?*?*?*?*?*?*?*?*?*?,9.1,6.7,86,102737,0,-0,316,0.0,-0.0,0.0,0,0,0,0,20,4.6,9,5,9999,99999,9,999999999,0.0,999,999,99
2050,2,25,18,0,*?*?*?*?*?*?*?*?*?*?*?*?*?*?*?*?*?*?*?*?*?*?,9.6,6.4,80,102737,0,-0,322,0.0,-0.0,0.0,0,0,0,0,20,5.2,10,5,9999,99999,9,999999999,0.0,999,999,99
2050,2,25,19,0,*?*?*?*?*?*?*?*?*?*?*?*?*?*?*?*?*?*?*?*?*?*?,7.9,5.5,84,102737,0,-0,314,0.0,-0.0,0.0,0,0,0,0,23,5.2,10,5,9999,99999,9,999999999,0.0,999,999,99
2050,2,25,20,0,*?*?*?*?*?*?*?*?*?*?*?*?*?*?*?*?*?*?*?*?*?*?,7.0,5.0,87,102737,0,-0,311,0.0,-0.0,0.0,0,0,0,0,27,5.7,10,5,9999,99999,9,999999999,0.0,999,999,99
2050,2,25,21,0,*?*?*?*?*?*?*?*?*?*?*?*?*?*?*?*?*?*?*?*?*?*?,6.0,4.5,91,102737,0,-0,306,0.0,-0.0,0.0,0,0,0,0,30,4.1,10,5,9999,99999,9,999999999,0.0,999,999,99
2050,2,25,22,0,*?*?*?*?*?*?*?*?*?*?*?*?*?*?*?*?*?*?*?*?*?*?,6.7,5.1,90,102737,0,-0,309,0.0,-0.0,0.0,0,0,0,0,33,5.7,10,5,9999,99999,9,999999999,0.0,999,999,99
2050,2,25,23,0,*?*?*?*?*?*?*?*?*?*?*?*?*?*?*?*?*?*?*?*?*?*?,5.9,4.8,93,102737,0,-0,306,0.0,-0.0,0.0,0,0,0,0,37,5.2,10,5,9999,99999,9,999999999,0.0,999,999,99
2050,2,25,24,0,*?*?*?*?*?*?*?*?*?*?*?*?*?*?*?*?*?*?*?*?*?*?,5.9,5.1,96,102737,0,-0,306,0.0,-0.0,0.0,0,0,0,0,360,1.5,10,5,9999,99999,9,999999999,0.0,999,999,99
2050,2,26,1,0,*?*?*?*?*?*?*?*?*?*?*?*?*?*?*?*?*?*?*?*?*?*?,5.2,2.9,84,103240,0,-0,303,0.0,-0.0,0.0,0,0,0,0,38,2.6,10,5,9999,99999,9,999999999,0.0,999,999,99
2050,2,26,2,0,*?*?*?*?*?*?*?*?*?*?*?*?*?*?*?*?*?*?*?*?*?*?,5.3,1.9,78,103240,0,-0,304,0.0,-0.0,0.0,0,0,0,0,37,3.6,10,5,9999,99999,9,999999999,0.0,999,999,99
2050,2,26,3,0,*?*?*?*?*?*?*?*?*?*?*?*?*?*?*?*?*?*?*?*?*?*?,4.9,2.1,82,103240,0,-0,302,0.0,-0.0,0.0,0,0,0,0,35,3.6,10,5,9999,99999,9,999999999,0.0,999,999,99
2050,2,26,4,0,*?*?*?*?*?*?*?*?*?*?*?*?*?*?*?*?*?*?*?*?*?*?,4.6,1.7,81,103240,0,-0,301,0.0,-0.0,0.0,0,0,0,0,33,3.1,10,5,9999,99999,9,999999999,0.0,999,999,99
2050,2,26,5,0,*?*?*?*?*?*?*?*?*?*?*?*?*?*?*?*?*?*?*?*?*?*?,5.1,1.7,78,103240,0,-0,303,0.0,-0.0,0.0,0,0,0,0,32,3.1,10,5,9999,99999,9,999999999,0.0,999,999,99
2050,2,26,6,0,*?*?*?*?*?*?*?*?*?*?*?*?*?*?*?*?*?*?*?*?*?*?,4.7,1.3,78,103240,0,-0,301,0.0,-0.0,0.0,0,0,0,0,30,3.6,10,5,9999,99999,9,999999999,0.0,999,999,99
2050,2,26,7,0,*?*?*?*?*?*?*?*?*?*?*?*?*?*?*?*?*?*?*?*?*?*?,4.3,2.1,85,103240,112,1389,299,8.0,0.0,8.0,977,-0,977,316,33,3.1,10,5,9999,99999,9,999999999,0.0,999,999,99
2050,2,26,8,0,*?*?*?*?*?*?*?*?*?*?*?*?*?*?*?*?*?*?*?*?*?*?,4.6,2.5,85,103240,314,1396,286,129.5,205.6,83.3,13701,16349,9824,1601,37,3.6,7,4,9999,99999,9,999999999,0.0,999,999,99
2050,2,26,9,0,*?*?*?*?*?*?*?*?*?*?*?*?*?*?*?*?*?*?*?*?*?*?,4.9,2.5,85,103240,482,1394,283,244.0,316.1,134.7,25927,29931,15541,2740,40,4.6,6,3,9999,99999,9,999999999,0.0,999,999,99
2050,2,26,10,0,*?*?*?*?*?*?*?*?*?*?*?*?*?*?*?*?*?*?*?*?*?*?,5.9,2.9,81,103240,607,1395,264,363.4,578.8,111.6,37754,55589,15582,2222,43,5.7,1,0,9999,99999,9,999999999,0.0,999,999,99
2050,2,26,11,0,*?*?*?*?*?*?*?*?*?*?*?*?*?*?*?*?*?*?*?*?*?*?,6.1,3.6,83,103240,679,1395,261,412.5,593.1,123.8,43008,58044,17080,2570,47,6.7,0,0,9999,99999,9,999999999,0.0,999,999,99
2050,2,26,12,0,*?*?*?*?*?*?*?*?*?*?*?*?*?*?*?*?*?*?*?*?*?*?,6.8,2.9,76,103240,693,1393,291,369.7,333.0,204.1,39578,34462,22955,4591,50,6.7,6,3,9999,99999,9,999999999,0.0,999,999,99
2050,2,26,13,0,*?*?*?*?*?*?*?*?*?*?*?*?*?*?*?*?*?*?*?*?*?*?,6.4,2.5,75,103240,650,1395,289,343.6,330.4,189.7,36731,33783,21448,4164,48,6.7,6,3,9999,99999,9,999999999,0.0,999,999,99
2050,2,26,14,0,*?*?*?*?*?*?*?*?*?*?*?*?*?*?*?*?*?*?*?*?*?*?,6.7,3.6,80,103240,551,1395,296,256.7,232.0,165.0,27228,22823,18767,3491,47,8.2,7,4,9999,99999,9,999999999,0.0,999,999,99
2050,2,26,15,0,*?*?*?*?*?*?*?*?*?*?*?*?*?*?*?*?*?*?*?*?*?*?,7.0,3.6,79,103240,403,1395,283,217.8,443.3,89.7,22945,38644,11673,1658,45,7.7,4,2,9999,99999,9,999999999,0.0,999,999,99
2050,2,26,16,0,*?*?*?*?*?*?*?*?*?*?*?*?*?*?*?*?*?*?*?*?*?*?,6.8,4.3,84,103240,217,1397,274,98.0,423.8,32.1,10196,29508,5044,599,43,8.8,2,1,9999,99999,9,999999999,0.0,999,999,99
2050,2,26,17,0,*?*?*?*?*?*?*?*?*?*?*?*?*?*?*?*?*?*?*?*?*?*?,6.7,3.6,80,103240,4,1245,282,0.0,0.0,0.0,0,0,0,0,42,7.2,4,2,9999,99999,9,999999999,0.0,999,999,99
2050,2,26,18,0,*?*?*?*?*?*?*?*?*?*?*?*?*?*?*?*?*?*?*?*?*?*?,6.4,3.0,78,103240,0,-0,308,0.0,-0.0,0.0,0,0,0,0,40,5.7,10,5,9999,99999,9,999999999,0.0,999,999,99
2050,2,26,19,0,*?*?*?*?*?*?*?*?*?*?*?*?*?*?*?*?*?*?*?*?*?*?,5.8,2.9,81,103240,0,-0,306,0.0,-0.0,0.0,0,0,0,0,38,5.7,10,5,9999,99999,9,999999999,0.0,999,999,99
2050,2,26,20,0,*?*?*?*?*?*?*?*?*?*?*?*?*?*?*?*?*?*?*?*?*?*?,6.2,2.5,77,103240,0,-0,307,0.0,-0.0,0.0,0,0,0,0,37,5.7,10,5,9999,99999,9,999999999,0.0,999,999,99
2050,2,26,21,0,*?*?*?*?*?*?*?*?*?*?*?*?*?*?*?*?*?*?*?*?*?*?,5.4,2.5,81,103240,0,-0,304,0.0,-0.0,0.0,0,0,0,0,35,4.1,10,5,9999,99999,9,999999999,0.0,999,999,99
2050,2,26,22,0,*?*?*?*?*?*?*?*?*?*?*?*?*?*?*?*?*?*?*?*?*?*?,4.8,2.1,83,103240,0,-0,301,0.0,-0.0,0.0,0,0,0,0,33,4.6,10,5,9999,99999,9,999999999,0.0,999,999,99
2050,2,26,23,0,*?*?*?*?*?*?*?*?*?*?*?*?*?*?*?*?*?*?*?*?*?*?,5.1,2.1,81,103240,0,-0,303,0.0,-0.0,0.0,0,0,0,0,32,4.1,10,5,9999,99999,9,999999999,0.0,999,999,99
2050,2,26,24,0,*?*?*?*?*?*?*?*?*?*?*?*?*?*?*?*?*?*?*?*?*?*?,5.1,3.8,91,103240,0,-0,302,0.0,-0.0,0.0,0,0,0,0,40,3.1,10,5,9999,99999,9,999999999,0.0,999,999,99
2050,2,27,1,0,*?*?*?*?*?*?*?*?*?*?*?*?*?*?*?*?*?*?*?*?*?*?,4.9,0.2,70,103440,0,-0,302,0.0,-0.0,0.0,0,0,0,0,30,6.7,10,5,9999,99999,9,999999999,0.0,999,999,99
2050,2,27,2,0,*?*?*?*?*?*?*?*?*?*?*?*?*?*?*?*?*?*?*?*?*?*?,4.3,-0.6,69,103440,0,-0,300,0.0,-0.0,0.0,0,0,0,0,30,8.2,10,5,9999,99999,9,999999999,0.0,999,999,99
2050,2,27,3,0,*?*?*?*?*?*?*?*?*?*?*?*?*?*?*?*?*?*?*?*?*?*?,3.5,-1.3,69,103440,0,-0,296,0.0,-0.0,0.0,0,0,0,0,30,6.7,10,5,9999,99999,9,999999999,0.1,999,999,99
2050,2,27,4,0,*?*?*?*?*?*?*?*?*?*?*?*?*?*?*?*?*?*?*?*?*?*?,3.9,-1.1,69,103440,0,-0,298,0.0,-0.0,0.0,0,0,0,0,30,6.7,10,5,9999,99999,9,999999999,0.5,999,999,99
2050,2,27,5,0,*?*?*?*?*?*?*?*?*?*?*?*?*?*?*?*?*?*?*?*?*?*?,4.7,-1.1,65,103440,0,-0,301,0.0,-0.0,0.0,0,0,0,0,30,6.7,10,5,9999,99999,9,999999999,0.0,999,999,99
2050,2,27,6,0,*?*?*?*?*?*?*?*?*?*?*?*?*?*?*?*?*?*?*?*?*?*?,4.0,-0.6,70,103440,0,-0,298,0.0,-0.0,0.0,0,0,0,0,30,7.7,10,5,9999,99999,9,999999999,0.6,999,999,99
2050,2,27,7,0,*?*?*?*?*?*?*?*?*?*?*?*?*?*?*?*?*?*?*?*?*?*?,3.6,-0.0,76,103440,120,1390,297,9.5,0.0,9.5,1159,-0,1159,377,32,5.7,10,5,9999,99999,9,999999999,1.5,999,999,99
2050,2,27,8,0,*?*?*?*?*?*?*?*?*?*?*?*?*?*?*?*?*?*?*?*?*?*?,3.2,-0.8,73,103440,321,1392,295,49.2,0.0,49.2,5736,0,5749,1949,33,5.2,10,5,9999,99999,9,999999999,1.2,999,999,99
2050,2,27,9,0,*?*?*?*?*?*?*?*?*?*?*?*?*?*?*?*?*?*?*?*?*?*?,5.2,-0.8,64,103440,490,1393,304,82.5,0.0,82.5,9651,0,9679,3451,35,4.1,10,5,9999,99999,9,999999999,0.6,999,999,99
2050,2,27,10,0,*?*?*?*?*?*?*?*?*?*?*?*?*?*?*?*?*?*?*?*?*?*?,7.1,-0.2,59,103440,615,1395,312,107.0,0.0,107.0,12597,0,12640,4676,37,5.2,10,5,9999,99999,9,999999999,1.1,999,999,99
2050,2,27,11,0,*?*?*?*?*?*?*?*?*?*?*?*?*?*?*?*?*?*?*?*?*?*?,7.6,-0.4,56,103440,686,1393,314,121.2,0.0,121.2,14328,0,14379,5424,38,5.7,10,5,9999,99999,9,999999999,0.0,999,999,99
2050,2,27,12,0,*?*?*?*?*?*?*?*?*?*?*?*?*?*?*?*?*?*?*?*?*?*?,8.7,-0.6,51,103440,701,1394,319,124.1,0.0,124.1,14679,0,14732,5579,40,6.7,10,5,9999,99999,9,999999999,0.0,999,999,99
2050,2,27,13,0,*?*?*?*?*?*?*?*?*?*?*?*?*?*?*?*?*?*?*?*?*?*?,8.9,-0.0,52,103440,657,1394,320,115.4,0.0,115.4,13620,0,13667,5115,40,6.7,10,5,9999,99999,9,999999999,0.2,999,999,99
2050,2,27,14,0,*?*?*?*?*?*?*?*?*?*?*?*?*?*?*?*?*?*?*?*?*?*?,9.3,0.6,54,103440,558,1394,322,95.8,0.0,95.8,11251,0,11286,4105,40,5.7,10,5,9999,99999,9,999999999,0.0,999,999,99
2050,2,27,15,0,*?*?*?*?*?*?*?*?*?*?*?*?*?*?*?*?*?*?*?*?*?*?,9.4,0.8,55,103440,410,1394,322,66.6,0.0,66.6,7779,0,7799,2714,40,5.7,10,5,9999,99999,9,999999999,0.0,999,999,99
2050,2,27,16,0,*?*?*?*?*?*?*?*?*?*?*?*?*?*?*?*?*?*?*?*?*?*?,8.9,0.8,56,103440,223,1392,320,29.8,0.0,29.8,3499,0,3504,1159,40,5.7,10,5,9999,99999,9,999999999,0.0,999,999,99
2050,2,27,17,0,*?*?*?*?*?*?*?*?*?*?*?*?*?*?*?*?*?*?*?*?*?*?,8.3,-0.0,55,103440,11,1384,317,0.0,0.0,0.0,0,0,0,0,40,5.7,10,5,9999,99999,9,999999999,0.0,999,999,99
2050,2,27,18,0,*?*?*?*?*?*?*?*?*?*?*?*?*?*?*?*?*?*?*?*?*?*?,7.8,-0.6,54,103440,0,-0,315,0.0,-0.0,0.0,0,0,0,0,40,2.6,10,5,9999,99999,9,999999999,0.1,999,999,99
2050,2,27,19,0,*?*?*?*?*?*?*?*?*?*?*?*?*?*?*?*?*?*?*?*?*?*?,7.3,-0.4,57,103440,0,-0,313,0.0,-0.0,0.0,0,0,0,0,42,4.1,10,5,9999,99999,9,999999999,0.2,999,999,99
2050,2,27,20,0,*?*?*?*?*?*?*?*?*?*?*?*?*?*?*?*?*?*?*?*?*?*?,6.8,-1.3,55,103440,0,-0,311,0.0,-0.0,0.0,0,0,0,0,43,3.1,10,5,9999,99999,9,999999999,0.1,999,999,99
2050,2,27,21,0,*?*?*?*?*?*?*?*?*?*?*?*?*?*?*?*?*?*?*?*?*?*?,5.7,-2.2,55,103440,0,-0,306,0.0,-0.0,0.0,0,0,0,0,45,2.6,10,5,9999,99999,9,999999999,0.1,999,999,99
2050,2,27,22,0,*?*?*?*?*?*?*?*?*?*?*?*?*?*?*?*?*?*?*?*?*?*?,5.9,-2.2,54,103440,0,-0,307,0.0,-0.0,0.0,0,0,0,0,47,3.1,10,5,9999,99999,9,999999999,0.0,999,999,99
2050,2,27,23,0,*?*?*?*?*?*?*?*?*?*?*?*?*?*?*?*?*?*?*?*?*?*?,6.2,-1.9,54,103440,0,-0,308,0.0,-0.0,0.0,0,0,0,0,48,3.6,10,5,9999,99999,9,999999999,0.0,999,999,99
2050,2,27,24,0,*?*?*?*?*?*?*?*?*?*?*?*?*?*?*?*?*?*?*?*?*?*?,5.4,1.0,73,103440,0,-0,304,0.0,-0.0,0.0,0,0,0,0,30,6.2,10,5,9999,99999,9,999999999,0.0,999,999,99
2050,2,28,1,0,*?*?*?*?*?*?*?*?*?*?*?*?*?*?*?*?*?*?*?*?*?*?,6.7,4.6,92,102987,0,-0,309,0.0,-0.0,0.0,0,0,0,0,43,5.7,10,5,9999,99999,9,999999999,0.0,999,999,99
2050,2,28,2,0,*?*?*?*?*?*?*?*?*?*?*?*?*?*?*?*?*?*?*?*?*?*?,6.9,6.9,100,102987,0,-0,310,0.0,-0.0,0.0,0,0,0,0,37,5.2,10,5,9999,99999,9,999999999,0.1,999,999,99
2050,2,28,3,0,*?*?*?*?*?*?*?*?*?*?*?*?*?*?*?*?*?*?*?*?*?*?,6.1,6.1,100,102987,0,-0,306,0.0,-0.0,0.0,0,0,0,0,30,6.2,10,5,9999,99999,9,999999999,0.0,999,999,99
2050,2,28,4,0,*?*?*?*?*?*?*?*?*?*?*?*?*?*?*?*?*?*?*?*?*?*?,5.6,5.6,100,102987,0,-0,304,0.0,-0.0,0.0,0,0,0,0,23,5.7,10,5,9999,99999,9,999999999,0.0,999,999,99
2050,2,28,5,0,*?*?*?*?*?*?*?*?*?*?*?*?*?*?*?*?*?*?*?*?*?*?,5.2,5.1,100,102987,0,-0,303,0.0,-0.0,0.0,0,0,0,0,17,5.7,10,5,9999,99999,9,999999999,0.0,999,999,99
2050,2,28,6,0,*?*?*?*?*?*?*?*?*?*?*?*?*?*?*?*?*?*?*?*?*?*?,4.8,4.8,100,102987,0,-0,301,0.0,-0.0,0.0,0,0,0,0,10,5.2,10,5,9999,99999,9,999999999,0.0,999,999,99
2050,2,28,7,0,*?*?*?*?*?*?*?*?*?*?*?*?*?*?*?*?*?*?*?*?*?*?,5.3,5.3,100,102987,128,1390,303,11.1,0.0,11.1,1343,-0,1343,437,17,5.7,10,5,9999,99999,9,999999999,0.0,999,999,99
2050,2,28,8,0,*?*?*?*?*?*?*?*?*?*?*?*?*?*?*?*?*?*?*?*?*?*?,5.7,5.6,100,102987,329,1391,296,117.0,124.6,87.5,12759,10436,10098,1906,23,7.7,8,4,9999,99999,9,999999999,0.0,999,999,99
2050,2,28,9,0,*?*?*?*?*?*?*?*?*?*?*?*?*?*?*?*?*?*?*?*?*?*?,6.6,6.7,100,102987,498,1393,301,193.5,136.4,144.8,21082,13067,16486,3317,30,6.2,8,4,9999,99999,9,999999999,0.0,999,999,99
2050,2,28,10,0,*?*?*?*?*?*?*?*?*?*?*?*?*?*?*?*?*?*?*?*?*?*?,8.5,8.0,100,102987,622,1392,306,295.5,236.1,190.0,31423,23917,21413,4159,37,7.2,7,4,9999,99999,9,999999999,0.0,999,999,99
2050,2,28,11,0,*?*?*?*?*?*?*?*?*?*?*?*?*?*?*?*?*?*?*?*?*?*?,9.7,7.7,93,102987,694,1393,307,370.5,333.1,204.5,39678,34405,23049,4605,43,6.2,6,3,9999,99999,9,999999999,0.4,999,999,99
2050,2,28,12,0,*?*?*?*?*?*?*?*?*?*?*?*?*?*?*?*?*?*?*?*?*?*?,10.4,8.3,92,102987,709,1394,318,289.2,143.3,216.3,31601,14680,24393,5413,50,5.7,8,4,9999,99999,9,999999999,0.6,999,999,99
2050,2,28,13,0,*?*?*?*?*?*?*?*?*?*?*?*?*?*?*?*?*?*?*?*?*?*?,11.2,7.4,83,102987,664,1392,321,269.1,142.2,201.3,29374,14469,22713,4931,52,7.7,8,4,9999,99999,9,999999999,0.0,999,999,99
2050,2,28,14,0,*?*?*?*?*?*?*?*?*?*?*?*?*?*?*?*?*?*?*?*?*?*?,11.1,6.6,78,102987,565,1393,325,169.0,55.4,146.5,18567,5328,16527,4236,53,6.7,9,5,9999,99999,9,999999999,0.0,999,999,99
2050,2,28,15,0,*?*?*?*?*?*?*?*?*?*?*?*?*?*?*?*?*?*?*?*?*?*?,11.5,7.0,78,102987,417,1394,326,118.2,52.5,102.5,12972,4750,11577,2780,55,7.7,9,5,9999,99999,9,999999999,0.0,999,999,99
2050,2,28,16,0,*?*?*?*?*?*?*?*?*?*?*?*?*?*?*?*?*?*?*?*?*?*?,11.4,8.0,85,102987,230,1393,330,31.2,0.0,31.2,3655,0,3661,1212,57,6.2,10,5,9999,99999,9,999999999,0.0,999,999,99
2050,2,28,17,0,*?*?*?*?*?*?*?*?*?*?*?*?*?*?*?*?*?*?*?*?*?*?,10.7,7.6,87,102987,18,1419,323,0.0,0.0,0.0,0,0,0,0,58,5.7,9,5,9999,99999,9,999999999,0.0,999,999,99
2050,2,28,18,0,*?*?*?*?*?*?*?*?*?*?*?*?*?*?*?*?*?*?*?*?*?*?,9.6,8.1,97,102987,0,-0,322,0.0,-0.0,0.0,0,0,0,0,60,5.7,10,5,9999,99999,9,999999999,0.0,999,999,99
2050,2,28,19,0,*?*?*?*?*?*?*?*?*?*?*?*?*?*?*?*?*?*?*?*?*?*?,9.6,8.1,96,102987,0,-0,322,0.0,-0.0,0.0,0,0,0,0,105,5.2,10,5,9999,99999,9,999999999,0.0,999,999,99
2050,2,28,20,0,*?*?*?*?*?*?*?*?*?*?*?*?*?*?*?*?*?*?*?*?*?*?,8.3,7.1,98,102987,0,-0,316,0.0,-0.0,0.0,0,0,0,0,150,3.6,10,5,9999,99999,9,999999999,0.0,999,999,99
2050,2,28,21,0,*?*?*?*?*?*?*?*?*?*?*?*?*?*?*?*?*?*?*?*?*?*?,7.9,7.9,100,102987,0,-0,314,0.0,-0.0,0.0,0,0,0,0,195,4.6,10,5,9999,99999,9,999999999,0.0,999,999,99
2050,2,28,22,0,*?*?*?*?*?*?*?*?*?*?*?*?*?*?*?*?*?*?*?*?*?*?,8.1,8.0,100,102987,0,-0,315,0.0,-0.0,0.0,0,0,0,0,240,4.6,10,5,9999,99999,9,999999999,0.0,999,999,99
2050,2,28,23,0,*?*?*?*?*?*?*?*?*?*?*?*?*?*?*?*?*?*?*?*?*?*?,7.1,7.0,100,102987,0,-0,311,0.0,-0.0,0.0,0,0,0,0,285,3.6,10,5,9999,99999,9,999999999,0.0,999,999,99
2050,2,28,24,0,*?*?*?*?*?*?*?*?*?*?*?*?*?*?*?*?*?*?*?*?*?*?,6.5,1.7,76,102987,0,-0,309,0.0,-0.0,0.0,0,0,0,0,50,4.6,10,5,9999,99999,9,999999999,0.0,999,999,99
2050,3,1,1,0,*?*?*?*?*?*?*?*?*?*?*?*?*?*?*?*?*?*?*?*?*?*?,5.2,5.1,100,100263,0,-0,303,0.0,-0.0,0.0,0,0,0,0,325,5.7,10,5,9999,99999,9,999999999,0.0,999,999,99
2050,3,1,2,0,*?*?*?*?*?*?*?*?*?*?*?*?*?*?*?*?*?*?*?*?*?*?,4.8,4.8,100,100263,0,-0,301,0.0,-0.0,0.0,0,0,0,0,320,5.7,10,5,9999,99999,9,999999999,0.0,999,999,99
2050,3,1,3,0,*?*?*?*?*?*?*?*?*?*?*?*?*?*?*?*?*?*?*?*?*?*?,3.7,3.6,100,100263,0,-0,296,0.0,-0.0,0.0,0,0,0,0,315,3.1,10,5,9999,99999,9,999999999,0.0,999,999,99
2050,3,1,4,0,*?*?*?*?*?*?*?*?*?*?*?*?*?*?*?*?*?*?*?*?*?*?,4.5,4.5,100,100263,0,-0,300,0.0,-0.0,0.0,0,0,0,0,310,6.2,10,5,9999,99999,9,999999999,0.0,999,999,99
2050,3,1,5,0,*?*?*?*?*?*?*?*?*?*?*?*?*?*?*?*?*?*?*?*?*?*?,3.9,3.9,100,100263,0,-0,297,0.0,-0.0,0.0,0,0,0,0,305,6.2,10,5,9999,99999,9,999999999,0.0,999,999,99
2050,3,1,6,0,*?*?*?*?*?*?*?*?*?*?*?*?*?*?*?*?*?*?*?*?*?*?,3.3,3.4,100,100263,0,-0,295,0.0,-0.0,0.0,0,0,0,0,300,6.2,10,5,9999,99999,9,999999999,0.0,999,999,99
2050,3,1,7,0,*?*?*?*?*?*?*?*?*?*?*?*?*?*?*?*?*?*?*?*?*?*?,4.1,3.2,96,100263,136,1390,294,22.0,30.0,19.1,2501,1661,2340,398,265,6.2,9,5,9999,99999,9,999999999,0.0,999,999,99
2050,3,1,8,0,*?*?*?*?*?*?*?*?*?*?*?*?*?*?*?*?*?*?*?*?*?*?,4.9,3.8,96,100263,337,1390,297,91.1,50.0,79.0,9992,4277,8934,2080,230,5.2,9,5,9999,99999,9,999999999,0.0,999,999,99
2050,3,1,9,0,*?*?*?*?*?*?*?*?*?*?*?*?*?*?*?*?*?*?*?*?*?*?,6.6,3.9,86,100263,506,1392,300,197.2,136.8,147.5,21488,13157,16794,3391,195,5.7,8,4,9999,99999,9,999999999,0.0,999,999,99
2050,3,1,10,0,*?*?*?*?*?*?*?*?*?*?*?*?*?*?*?*?*?*?*?*?*?*?,8.2,3.2,73,100263,630,1392,307,253.7,141.3,189.8,27681,14247,21453,4579,160,5.2,8,4,9999,99999,9,999999999,0.0,999,999,99
2050,3,1,11,0,*?*?*?*?*?*?*?*?*?*?*?*?*?*?*?*?*?*?*?*?*?*?,9.3,1.3,59,100263,702,1393,316,216.1,57.0,187.3,23772,5648,21122,5792,125,4.6,9,5,9999,99999,9,999999999,0.0,999,999,99
2050,3,1,12,0,*?*?*?*?*?*?*?*?*?*?*?*?*?*?*?*?*?*?*?*?*?*?,10.0,2.3,60,100263,716,1392,325,127.2,0.0,127.2,15058,0,15113,5746,90,4.1,10,5,9999,99999,9,999999999,0.0,999,999,99
2050,3,1,13,0,*?*?*?*?*?*?*?*?*?*?*?*?*?*?*?*?*?*?*?*?*?*?,10.1,1.3,56,100263,672,1393,315,272.6,142.4,203.9,29759,14516,22999,5013,117,4.1,8,4,9999,99999,9,999999999,0.0,999,999,99
2050,3,1,14,0,*?*?*?*?*?*?*?*?*?*?*?*?*?*?*?*?*?*?*?*?*?*?,10.2,0.6,52,100263,572,1392,320,171.5,55.5,148.7,18846,5350,16774,4313,143,6.7,9,5,9999,99999,9,999999999,0.0,999,999,99
2050,3,1,15,0,*?*?*?*?*?*?*?*?*?*?*?*?*?*?*?*?*?*?*?*?*?*?,10.0,1.0,56,100263,424,1394,319,120.6,52.7,104.6,13240,4786,11815,2845,170,7.2,9,5,9999,99999,9,999999999,0.0,999,999,99
2050,3,1,16,0,*?*?*?*?*?*?*?*?*?*?*?*?*?*?*?*?*?*?*?*?*?*?,9.8,3.0,65,100263,237,1393,319,56.5,44.2,49.0,6257,3227,5791,1043,197,7.7,9,5,9999,99999,9,999999999,0.0,999,999,99
2050,3,1,17,0,*?*?*?*?*?*?*?*?*?*?*?*?*?*?*?*?*?*?*?*?*?*?,10.1,4.5,70,100263,24,1377,320,0.0,0.0,0.0,0,0,0,0,223,7.7,9,5,9999,99999,9,999999999,0.0,999,999,99
2050,3,1,18,0,*?*?*?*?*?*?*?*?*?*?*?*?*?*?*?*?*?*?*?*?*?*?,8.5,4.5,78,100263,0,-0,317,0.0,-0.0,0.0,0,0,0,0,250,7.2,10,5,9999,99999,9,999999999,0.0,999,999,99
2050,3,1,19,0,*?*?*?*?*?*?*?*?*?*?*?*?*?*?*?*?*?*?*?*?*?*?,7.6,4.1,81,100263,0,-0,313,0.0,-0.0,0.0,0,0,0,0,245,6.2,10,5,9999,99999,9,999999999,0.0,999,999,99
2050,3,1,20,0,*?*?*?*?*?*?*?*?*?*?*?*?*?*?*?*?*?*?*?*?*?*?,6.3,4.5,90,100263,0,-0,308,0.0,-0.0,0.0,0,0,0,0,240,7.2,10,5,9999,99999,9,999999999,0.0,999,999,99
2050,3,1,21,0,*?*?*?*?*?*?*?*?*?*?*?*?*?*?*?*?*?*?*?*?*?*?,5.9,3.8,89,100263,0,-0,306,0.0,-0.0,0.0,0,0,0,0,235,7.7,10,5,9999,99999,9,999999999,0.0,999,999,99
2050,3,1,22,0,*?*?*?*?*?*?*?*?*?*?*?*?*?*?*?*?*?*?*?*?*?*?,5.2,3.4,91,100263,0,-0,303,0.0,-0.0,0.0,0,0,0,0,230,7.7,10,5,9999,99999,9,999999999,0.0,999,999,99
2050,3,1,23,0,*?*?*?*?*?*?*?*?*?*?*?*?*?*?*?*?*?*?*?*?*?*?,5.0,3.8,94,100263,0,-0,302,0.0,-0.0,0.0,0,0,0,0,225,7.2,10,5,9999,99999,9,999999999,0.0,999,999,99
2050,3,1,24,0,*?*?*?*?*?*?*?*?*?*?*?*?*?*?*?*?*?*?*?*?*?*?,6.0,6.1,100,100263,0,-0,306,0.0,-0.0,0.0,0,0,0,0,330,6.2,10,5,9999,99999,9,999999999,0.0,999,999,99
2050,3,2,1,0,*?*?*?*?*?*?*?*?*?*?*?*?*?*?*?*?*?*?*?*?*?*?,3.9,1.7,82,99420,0,-0,298,0.0,-0.0,0.0,0,0,0,0,217,5.2,10,5,9999,99999,9,999999999,0.0,999,999,99
2050,3,2,2,0,*?*?*?*?*?*?*?*?*?*?*?*?*?*?*?*?*?*?*?*?*?*?,3.4,0.4,79,99420,0,-0,296,0.0,-0.0,0.0,0,0,0,0,213,5.7,10,5,9999,99999,9,999999999,0.0,999,999,99
2050,3,2,3,0,*?*?*?*?*?*?*?*?*?*?*?*?*?*?*?*?*?*?*?*?*?*?,3.2,0.8,82,99420,0,-0,295,0.0,-0.0,0.0,0,0,0,0,210,3.6,10,5,9999,99999,9,999999999,0.0,999,999,99
2050,3,2,4,0,*?*?*?*?*?*?*?*?*?*?*?*?*?*?*?*?*?*?*?*?*?*?,2.6,0.8,85,99420,0,-0,292,0.0,-0.0,0.0,0,0,0,0,207,4.1,10,5,9999,99999,9,999999999,0.0,999,999,99
2050,3,2,5,0,*?*?*?*?*?*?*?*?*?*?*?*?*?*?*?*?*?*?*?*?*?*?,2.0,1.0,91,99420,0,-0,290,0.0,-0.0,0.0,0,0,0,0,203,4.6,10,5,9999,99999,9,999999999,0.0,999,999,99
2050,3,2,6,0,*?*?*?*?*?*?*?*?*?*?*?*?*?*?*?*?*?*?*?*?*?*?,2.2,0.2,84,99420,0,-0,291,0.0,-0.0,0.0,0,0,0,0,200,5.2,10,5,9999,99999,9,999999999,0.0,999,999,99
2050,3,2,7,0,*?*?*?*?*?*?*?*?*?*?*?*?*?*?*?*?*?*?*?*?*?*?,2.4,0.8,86,99420,144,1389,272,43.1,186.4,23.8,4454,10738,3735,436,200,5.2,6,3,9999,99999,9,999999999,0.0,999,999,99
2050,3,2,8,0,*?*?*?*?*?*?*?*?*?*?*?*?*?*?*?*?*?*?*?*?*?*?,3.0,1.3,85,99420,346,1394,265,180.5,427.5,74.4,19040,35203,9812,1353,200,6.7,4,2,9999,99999,9,999999999,0.0,999,999,99
2050,3,2,9,0,*?*?*?*?*?*?*?*?*?*?*?*?*?*?*?*?*?*?*?*?*?*?,5.6,1.7,74,99420,514,1392,261,301.0,564.9,92.4,31207,52517,13191,1776,200,7.7,1,0,9999,99999,9,999999999,0.0,999,999,99
2050,3,2,10,0,*?*?*?*?*?*?*?*?*?*?*?*?*?*?*?*?*?*?*?*?*?*?,7.1,0.8,62,99420,638,1391,301,257.5,141.5,192.6,28089,14303,21756,4662,200,7.7,8,4,9999,99999,9,999999999,0.0,999,999,99
2050,3,2,11,0,*?*?*?*?*?*?*?*?*?*?*?*?*?*?*?*?*?*?*?*?*?*?,8.4,1.5,60,99420,710,1392,312,218.8,57.1,189.7,24078,5663,21391,5890,200,9.3,9,5,9999,99999,9,999999999,0.0,999,999,99
2050,3,2,12,0,*?*?*?*?*?*?*?*?*?*?*?*?*?*?*?*?*?*?*?*?*?*?,9.7,0.4,51,99420,724,1392,318,223.6,57.2,193.9,24608,5687,21859,6063,200,3.6,9,5,9999,99999,9,999999999,0.0,999,999,99
2050,3,2,13,0,*?*?*?*?*?*?*?*?*?*?*?*?*?*?*?*?*?*?*?*?*?*?,9.8,-0.8,46,99420,679,1392,290,400.5,482.7,165.0,42343,48131,20346,3438,193,8.8,4,2,9999,99999,9,999999999,0.0,999,999,99
2050,3,2,14,0,*?*?*?*?*?*?*?*?*?*?*?*?*?*?*?*?*?*?*?*?*?*?,9.8,-1.1,45,99420,579,1391,301,302.3,325.4,166.9,32218,32459,19014,3542,187,10.8,6,3,9999,99999,9,999999999,0.0,999,999,99
2050,3,2,15,0,*?*?*?*?*?*?*?*?*?*?*?*?*?*?*?*?*?*?*?*?*?*?,9.9,0.2,50,99420,431,1393,308,192.7,222.4,123.9,20378,20261,14317,2498,180,9.3,7,4,9999,99999,9,999999999,0.0,999,999,99
2050,3,2,16,0,*?*?*?*?*?*?*?*?*?*?*?*?*?*?*?*?*?*?*?*?*?*?,9.7,-0.0,49,99420,244,1394,318,58.9,44.8,51.1,6512,3310,6024,1088,173,7.7,9,5,9999,99999,9,999999999,0.0,999,999,99
2050,3,2,17,0,*?*?*?*?*?*?*?*?*?*?*?*?*?*?*?*?*?*?*?*?*?*?,9.5,0.2,50,99420,31,1398,312,0.0,0.0,0.0,0,0,0,0,167,7.7,8,4,9999,99999,9,999999999,0.0,999,999,99
2050,3,2,18,0,*?*?*?*?*?*?*?*?*?*?*?*?*?*?*?*?*?*?*?*?*?*?,7.7,0.8,60,99420,0,-0,314,0.0,-0.0,0.0,0,0,0,0,160,7.7,10,5,9999,99999,9,999999999,0.0,999,999,99
2050,3,2,19,0,*?*?*?*?*?*?*?*?*?*?*?*?*?*?*?*?*?*?*?*?*?*?,7.0,1.9,67,99420,0,-0,311,0.0,-0.0,0.0,0,0,0,0,168,5.7,10,5,9999,99999,9,999999999,0.0,999,999,99
2050,3,2,20,0,*?*?*?*?*?*?*?*?*?*?*?*?*?*?*?*?*?*?*?*?*?*?,6.1,1.5,70,99420,0,-0,307,0.0,-0.0,0.0,0,0,0,0,177,7.2,10,5,9999,99999,9,999999999,0.0,999,999,99
2050,3,2,21,0,*?*?*?*?*?*?*?*?*?*?*?*?*?*?*?*?*?*?*?*?*?*?,5.5,1.5,73,99420,0,-0,305,0.0,-0.0,0.0,0,0,0,0,185,5.7,10,5,9999,99999,9,999999999,0.0,999,999,99
2050,3,2,22,0,*?*?*?*?*?*?*?*?*?*?*?*?*?*?*?*?*?*?*?*?*?*?,4.7,0.4,71,99420,0,-0,301,0.0,-0.0,0.0,0,0,0,0,193,5.2,10,5,9999,99999,9,999999999,0.0,999,999,99
2050,3,2,23,0,*?*?*?*?*?*?*?*?*?*?*?*?*?*?*?*?*?*?*?*?*?*?,5.0,0.2,69,99420,0,-0,303,0.0,-0.0,0.0,0,0,0,0,202,5.7,10,5,9999,99999,9,999999999,0.0,999,999,99
2050,3,2,24,0,*?*?*?*?*?*?*?*?*?*?*?*?*?*?*?*?*?*?*?*?*?*?,4.9,2.7,83,99420,0,-0,302,0.0,-0.0,0.0,0,0,0,0,220,5.2,10,5,9999,99999,9,999999999,0.0,999,999,99
2050,3,3,1,0,*?*?*?*?*?*?*?*?*?*?*?*?*?*?*?*?*?*?*?*?*?*?,5.5,2.9,83,98595,0,-0,304,0.0,-0.0,0.0,0,0,0,0,208,3.1,10,5,9999,99999,9,999999999,0.0,999,999,99
2050,3,3,2,0,*?*?*?*?*?*?*?*?*?*?*?*?*?*?*?*?*?*?*?*?*?*?,5.5,3.9,89,98595,0,-0,304,0.0,-0.0,0.0,0,0,0,0,207,3.6,10,5,9999,99999,9,999999999,0.0,999,999,99
2050,3,3,3,0,*?*?*?*?*?*?*?*?*?*?*?*?*?*?*?*?*?*?*?*?*?*?,5.1,4.1,93,98595,0,-0,302,0.0,-0.0,0.0,0,0,0,0,205,3.1,10,5,9999,99999,9,999999999,0.0,999,999,99
2050,3,3,4,0,*?*?*?*?*?*?*?*?*?*?*?*?*?*?*?*?*?*?*?*?*?*?,5.3,3.8,90,98595,0,-0,303,0.0,-0.0,0.0,0,0,0,0,203,3.1,10,5,9999,99999,9,999999999,0.0,999,999,99
2050,3,3,5,0,*?*?*?*?*?*?*?*?*?*?*?*?*?*?*?*?*?*?*?*?*?*?,4.8,4.5,97,98595,0,-0,301,0.0,-0.0,0.0,0,0,0,0,202,3.6,10,5,9999,99999,9,999999999,0.0,999,999,99
2050,3,3,6,0,*?*?*?*?*?*?*?*?*?*?*?*?*?*?*?*?*?*?*?*?*?*?,4.3,3.9,97,98595,0,-0,299,0.0,-0.0,0.0,0,0,0,0,200,4.1,10,5,9999,99999,9,999999999,0.0,999,999,99
2050,3,3,7,0,*?*?*?*?*?*?*?*?*?*?*?*?*?*?*?*?*?*?*?*?*?*?,4.6,4.5,99,98595,152,1387,296,27.6,33.6,24.0,3112,1971,2905,500,195,4.6,9,5,9999,99999,9,999999999,0.0,999,999,99
2050,3,3,8,0,*?*?*?*?*?*?*?*?*?*?*?*?*?*?*?*?*?*?*?*?*?*?,4.9,4.3,95,98595,354,1393,293,128.2,127.0,95.9,13973,10933,11039,2102,190,5.2,8,4,9999,99999,9,999999999,0.0,999,999,99
2050,3,3,9,0,*?*?*?*?*?*?*?*?*?*?*?*?*?*?*?*?*?*?*?*?*?*?,6.1,3.8,84,98595,522,1391,293,242.0,230.2,155.6,25641,22327,17747,3255,185,6.7,7,4,9999,99999,9,999999999,0.0,999,999,99
2050,3,3,10,0,*?*?*?*?*?*?*?*?*?*?*?*?*?*?*?*?*?*?*?*?*?*?,7.3,3.0,74,98595,646,1391,293,342.4,330.3,189.0,36581,33746,21365,4146,180,7.7,6,3,9999,99999,9,999999999,0.0,999,999,99
2050,3,3,11,0,*?*?*?*?*?*?*?*?*?*?*?*?*?*?*?*?*?*?*?*?*?*?,9.2,3.2,66,98595,717,1390,301,384.9,334.4,212.5,41247,34813,23827,4856,175,8.2,6,3,9999,99999,9,999999999,0.0,999,999,99
2050,3,3,12,0,*?*?*?*?*?*?*?*?*?*?*?*?*?*?*?*?*?*?*?*?*?*?,9.5,2.7,62,98595,731,1391,307,354.4,240.7,227.9,37860,25122,25364,5305,170,7.7,7,4,9999,99999,9,999999999,0.0,999,999,99
2050,3,3,13,0,*?*?*?*?*?*?*?*?*?*?*?*?*?*?*?*?*?*?*?*?*?*?,9.4,2.3,60,98595,686,1390,317,211.0,56.9,182.9,23206,5621,20622,5610,198,8.2,9,5,9999,99999,9,999999999,0.0,999,999,99
2050,3,3,14,0,*?*?*?*?*?*?*?*?*?*?*?*?*?*?*?*?*?*?*?*?*?*?,9.7,1.5,56,98595,586,1391,318,176.6,55.7,153.1,19405,5391,17267,4471,227,7.7,9,5,9999,99999,9,999999999,0.0,999,999,99
2050,3,3,15,0,*?*?*?*?*?*?*?*?*?*?*?*?*?*?*?*?*?*?*?*?*?*?,9.3,-0.2,51,98595,437,1390,316,125.5,53.1,108.8,13776,4855,12288,2975,255,9.8,9,5,9999,99999,9,999999999,0.0,999,999,99
2050,3,3,16,0,*?*?*?*?*?*?*?*?*?*?*?*?*?*?*?*?*?*?*?*?*?*?,9.4,-3.4,39,98595,250,1390,317,61.2,45.3,53.1,6766,3390,6255,1133,283,8.8,9,5,9999,99999,9,999999999,0.0,999,999,99
2050,3,3,17,0,*?*?*?*?*?*?*?*?*?*?*?*?*?*?*?*?*?*?*?*?*?*?,9.4,-1.5,46,98595,37,1375,322,0.0,0.0,0.0,0,0,0,0,312,8.8,10,5,9999,99999,9,999999999,0.0,999,999,99
2050,3,3,18,0,*?*?*?*?*?*?*?*?*?*?*?*?*?*?*?*?*?*?*?*?*?*?,8.9,1.5,59,98595,0,-0,320,0.0,-0.0,0.0,0,0,0,0,340,6.2,10,5,9999,99999,9,999999999,0.0,999,999,99
2050,3,3,19,0,*?*?*?*?*?*?*?*?*?*?*?*?*?*?*?*?*?*?*?*?*?*?,8.0,2.7,69,98595,0,-0,315,0.0,-0.0,0.0,0,0,0,0,333,10.8,10,5,9999,99999,9,999999999,0.0,999,999,99
2050,3,3,20,0,*?*?*?*?*?*?*?*?*?*?*?*?*?*?*?*?*?*?*?*?*?*?,7.3,2.3,70,98595,0,-0,312,0.0,-0.0,0.0,0,0,0,0,327,9.3,10,5,9999,99999,9,999999999,0.0,999,999,99
2050,3,3,21,0,*?*?*?*?*?*?*?*?*?*?*?*?*?*?*?*?*?*?*?*?*?*?,6.5,3.2,79,98595,0,-0,309,0.0,-0.0,0.0,0,0,0,0,320,9.8,10,5,9999,99999,9,999999999,0.0,999,999,99
2050,3,3,22,0,*?*?*?*?*?*?*?*?*?*?*?*?*?*?*?*?*?*?*?*?*?*?,5.6,2.7,81,98595,0,-0,305,0.0,-0.0,0.0,0,0,0,0,313,9.8,10,5,9999,99999,9,999999999,0.0,999,999,99
2050,3,3,23,0,*?*?*?*?*?*?*?*?*?*?*?*?*?*?*?*?*?*?*?*?*?*?,6.7,5.0,88,98595,0,-0,309,0.0,-0.0,0.0,0,0,0,0,307,9.3,10,5,9999,99999,9,999999999,0.0,999,999,99
2050,3,3,24,0,*?*?*?*?*?*?*?*?*?*?*?*?*?*?*?*?*?*?*?*?*?*?,5.3,1.7,76,98595,0,-0,304,0.0,-0.0,0.0,0,0,0,0,210,4.1,10,5,9999,99999,9,999999999,0.0,999,999,99
2050,3,4,1,0,*?*?*?*?*?*?*?*?*?*?*?*?*?*?*?*?*?*?*?*?*?*?,8.0,7.1,95,100343,0,-0,315,0.0,-0.0,0.0,0,0,0,0,292,6.7,10,5,9999,99999,9,999999999,0.0,999,999,99
2050,3,4,2,0,*?*?*?*?*?*?*?*?*?*?*?*?*?*?*?*?*?*?*?*?*?*?,8.3,8.1,99,100343,0,-0,316,0.0,-0.0,0.0,0,0,0,0,283,5.7,10,5,9999,99999,9,999999999,0.0,999,999,99
2050,3,4,3,0,*?*?*?*?*?*?*?*?*?*?*?*?*?*?*?*?*?*?*?*?*?*?,8.1,8.1,100,100343,0,-0,315,0.0,-0.0,0.0,0,0,0,0,275,6.2,10,5,9999,99999,9,999999999,0.0,999,999,99
2050,3,4,4,0,*?*?*?*?*?*?*?*?*?*?*?*?*?*?*?*?*?*?*?*?*?*?,7.9,7.6,98,100343,0,-0,314,0.0,-0.0,0.0,0,0,0,0,267,5.2,10,5,9999,99999,9,999999999,0.0,999,999,99
2050,3,4,5,0,*?*?*?*?*?*?*?*?*?*?*?*?*?*?*?*?*?*?*?*?*?*?,7.8,7.3,97,100343,0,-0,314,0.0,-0.0,0.0,0,0,0,0,258,5.2,10,5,9999,99999,9,999999999,0.0,999,999,99
2050,3,4,6,0,*?*?*?*?*?*?*?*?*?*?*?*?*?*?*?*?*?*?*?*?*?*?,7.9,7.1,95,100343,0,-0,314,0.0,-0.0,0.0,0,0,0,0,250,6.7,10,5,9999,99999,9,999999999,0.0,999,999,99
2050,3,4,7,0,*?*?*?*?*?*?*?*?*?*?*?*?*?*?*?*?*?*?*?*?*?*?,8.1,8.0,100,100343,161,1394,311,30.5,35.1,26.4,3421,2118,3190,553,247,5.7,9,5,9999,99999,9,999999999,0.0,999,999,99
2050,3,4,8,0,*?*?*?*?*?*?*?*?*?*?*?*?*?*?*?*?*?*?*?*?*?*?,8.4,8.3,99,100343,362,1391,316,57.3,0.0,57.3,6685,0,6701,2298,243,6.2,10,5,9999,99999,9,999999999,0.0,999,999,99
2050,3,4,9,0,*?*?*?*?*?*?*?*?*?*?*?*?*?*?*?*?*?*?*?*?*?*?,7.9,7.0,94,100343,530,1390,314,90.6,0.0,90.6,10622,0,10654,3844,240,8.2,10,5,9999,99999,9,999999999,0.0,999,999,99
2050,3,4,10,0,*?*?*?*?*?*?*?*?*?*?*?*?*?*?*?*?*?*?*?*?*?*?,8.6,8.0,96,100343,654,1391,317,115.1,0.0,115.1,13580,0,13627,5096,237,7.2,10,5,9999,99999,9,999999999,0.0,999,999,99
2050,3,4,11,0,*?*?*?*?*?*?*?*?*?*?*?*?*?*?*?*?*?*?*?*?*?*?,8.4,6.6,89,100343,725,1390,317,129.2,0.0,129.2,15300,0,15357,5853,233,9.8,10,5,9999,99999,9,999999999,0.0,999,999,99
2050,3,4,12,0,*?*?*?*?*?*?*?*?*?*?*?*?*?*?*?*?*?*?*?*?*?*?,8.3,6.7,89,100343,739,1391,316,131.8,0.0,131.8,15630,0,15689,6001,230,9.3,10,5,9999,99999,9,999999999,0.0,999,999,99
2050,3,4,13,0,*?*?*?*?*?*?*?*?*?*?*?*?*?*?*?*?*?*?*?*?*?*?,8.5,3.4,71,100343,694,1391,318,122.9,0.0,122.9,14539,0,14591,5516,235,7.7,10,5,9999,99999,9,999999999,0.0,999,999,99
2050,3,4,14,0,*?*?*?*?*?*?*?*?*?*?*?*?*?*?*?*?*?*?*?*?*?*?,8.8,3.4,70,100343,593,1390,319,103.1,0.0,103.1,12126,0,12165,4472,240,8.8,10,5,9999,99999,9,999999999,0.0,999,999,99
2050,3,4,15,0,*?*?*?*?*?*?*?*?*?*?*?*?*?*?*?*?*?*?*?*?*?*?,8.7,1.0,59,100343,444,1389,319,73.6,0.0,73.6,8605,0,8628,3033,245,5.2,10,5,9999,99999,9,999999999,0.0,999,999,99
2050,3,4,16,0,*?*?*?*?*?*?*?*?*?*?*?*?*?*?*?*?*?*?*?*?*?*?,8.5,1.7,63,100343,257,1391,318,36.6,0.0,36.6,4277,0,4285,1428,250,7.7,10,5,9999,99999,9,999999999,0.0,999,999,99
2050,3,4,17,0,*?*?*?*?*?*?*?*?*?*?*?*?*?*?*?*?*?*?*?*?*?*?,8.3,4.1,75,100343,44,1390,317,0.0,0.0,0.0,0,0,0,0,255,6.2,10,5,9999,99999,9,999999999,0.0,999,999,99
2050,3,4,18,0,*?*?*?*?*?*?*?*?*?*?*?*?*?*?*?*?*?*?*?*?*?*?,8.4,3.8,73,100343,0,-0,317,0.0,-0.0,0.0,0,0,0,0,260,5.2,10,5,9999,99999,9,999999999,0.0,999,999,99
2050,3,4,19,0,*?*?*?*?*?*?*?*?*?*?*?*?*?*?*?*?*?*?*?*?*?*?,8.3,4.5,77,100343,0,-0,316,0.0,-0.0,0.0,0,0,0,0,258,7.7,10,5,9999,99999,9,999999999,0.0,999,999,99
2050,3,4,20,0,*?*?*?*?*?*?*?*?*?*?*?*?*?*?*?*?*?*?*?*?*?*?,7.9,5.0,82,100343,0,-0,315,0.0,-0.0,0.0,0,0,0,0,257,7.2,10,5,9999,99999,9,999999999,0.0,999,999,99
2050,3,4,21,0,*?*?*?*?*?*?*?*?*?*?*?*?*?*?*?*?*?*?*?*?*?*?,8.6,5.8,83,100343,0,-0,318,0.0,-0.0,0.0,0,0,0,0,255,7.7,10,5,9999,99999,9,999999999,0.0,999,999,99
2050,3,4,22,0,*?*?*?*?*?*?*?*?*?*?*?*?*?*?*?*?*?*?*?*?*?*?,8.4,5.8,83,100343,0,-0,317,0.0,-0.0,0.0,0,0,0,0,253,9.3,10,5,9999,99999,9,999999999,0.0,999,999,99
2050,3,4,23,0,*?*?*?*?*?*?*?*?*?*?*?*?*?*?*?*?*?*?*?*?*?*?,8.2,5.6,84,100343,0,-0,316,0.0,-0.0,0.0,0,0,0,0,252,8.8,10,5,9999,99999,9,999999999,0.0,999,999,99
2050,3,4,24,0,*?*?*?*?*?*?*?*?*?*?*?*?*?*?*?*?*?*?*?*?*?*?,7.8,6.1,89,100343,0,-0,314,0.0,-0.0,0.0,0,0,0,0,300,7.7,10,5,9999,99999,9,999999999,0.0,999,999,99
2050,3,5,1,0,*?*?*?*?*?*?*?*?*?*?*?*?*?*?*?*?*?*?*?*?*?*?,7.3,6.2,93,102006,0,-0,312,0.0,-0.0,0.0,0,0,0,0,260,8.8,10,5,9999,99999,9,999999999,0.0,999,999,99
2050,3,5,2,0,*?*?*?*?*?*?*?*?*?*?*?*?*?*?*?*?*?*?*?*?*?*?,6.8,6.6,99,102006,0,-0,309,0.0,-0.0,0.0,0,0,0,0,270,7.7,10,5,9999,99999,9,999999999,0.0,999,999,99
2050,3,5,3,0,*?*?*?*?*?*?*?*?*?*?*?*?*?*?*?*?*?*?*?*?*?*?,6.4,6.4,100,102006,0,-0,308,0.0,-0.0,0.0,0,0,0,0,280,7.7,10,5,9999,99999,9,999999999,0.0,999,999,99
2050,3,5,4,0,*?*?*?*?*?*?*?*?*?*?*?*?*?*?*?*?*?*?*?*?*?*?,6.5,6.4,100,102006,0,-0,308,0.0,-0.0,0.0,0,0,0,0,290,7.2,10,5,9999,99999,9,999999999,0.0,999,999,99
2050,3,5,5,0,*?*?*?*?*?*?*?*?*?*?*?*?*?*?*?*?*?*?*?*?*?*?,6.3,6.2,100,102006,0,-0,307,0.0,-0.0,0.0,0,0,0,0,300,7.2,10,5,9999,99999,9,999999999,0.0,999,999,99
2050,3,5,6,0,*?*?*?*?*?*?*?*?*?*?*?*?*?*?*?*?*?*?*?*?*?*?,6.1,5.8,98,102006,0,-0,306,0.0,-0.0,0.0,0,0,0,0,310,8.2,10,5,9999,99999,9,999999999,0.0,999,999,99
2050,3,5,7,0,*?*?*?*?*?*?*?*?*?*?*?*?*?*?*?*?*?*?*?*?*?*?,5.9,5.1,94,102006,169,1392,301,33.3,36.5,28.9,3730,2259,3475,605,298,9.8,9,5,9999,99999,9,999999999,0.0,999,999,99
2050,3,5,8,0,*?*?*?*?*?*?*?*?*?*?*?*?*?*?*?*?*?*?*?*?*?*?,6.4,5.3,92,102006,370,1390,304,102.4,51.2,88.8,11239,4494,10041,2366,287,8.8,9,5,9999,99999,9,999999999,0.0,999,999,99
2050,3,5,9,0,*?*?*?*?*?*?*?*?*?*?*?*?*?*?*?*?*?*?*?*?*?*?,6.9,5.1,89,102006,538,1390,306,160.2,55.0,138.9,17600,5250,15672,3968,275,9.8,9,5,9999,99999,9,999999999,0.0,999,999,99
2050,3,5,10,0,*?*?*?*?*?*?*?*?*?*?*?*?*?*?*?*?*?*?*?*?*?*?,8.3,4.3,76,102006,662,1390,312,202.8,56.6,175.8,22297,5573,19820,5327,263,9.8,9,5,9999,99999,9,999999999,0.0,999,999,99
2050,3,5,11,0,*?*?*?*?*?*?*?*?*?*?*?*?*?*?*?*?*?*?*?*?*?*?,9.9,4.6,70,102006,733,1390,324,130.8,0.0,130.8,15496,0,15554,5941,252,10.3,10,5,9999,99999,9,999999999,0.0,999,999,99
2050,3,5,12,0,*?*?*?*?*?*?*?*?*?*?*?*?*?*?*?*?*?*?*?*?*?*?,9.7,5.8,76,102006,746,1389,323,133.4,0.0,133.4,15820,0,15880,6085,240,10.8,10,5,9999,99999,9,999999999,0.0,999,999,99
2050,3,5,13,0,*?*?*?*?*?*?*?*?*?*?*?*?*?*?*?*?*?*?*?*?*?*?,10.2,3.9,65,102006,701,1390,325,124.5,0.0,124.5,14722,0,14776,5597,238,10.3,10,5,9999,99999,9,999999999,0.0,999,999,99
2050,3,5,14,0,*?*?*?*?*?*?*?*?*?*?*?*?*?*?*?*?*?*?*?*?*?*?,10.0,3.2,63,102006,600,1389,324,104.5,0.0,104.5,12300,0,12341,4545,237,10.8,10,5,9999,99999,9,999999999,0.0,999,999,99
2050,3,5,15,0,*?*?*?*?*?*?*?*?*?*?*?*?*?*?*?*?*?*?*?*?*?*?,9.9,1.7,57,102006,451,1389,324,75.0,0.0,75.0,8770,0,8794,3098,235,8.8,10,5,9999,99999,9,999999999,0.0,999,999,99
2050,3,5,16,0,*?*?*?*?*?*?*?*?*?*?*?*?*?*?*?*?*?*?*?*?*?*?,9.9,3.4,64,102006,264,1392,324,37.9,0.0,37.9,4433,0,4441,1482,233,7.2,10,5,9999,99999,9,999999999,0.0,999,999,99
2050,3,5,17,0,*?*?*?*?*?*?*?*?*?*?*?*?*?*?*?*?*?*?*?*?*?*?,10.0,5.6,75,102006,51,1402,324,0.0,0.0,0.0,0,0,0,0,232,5.2,10,5,9999,99999,9,999999999,0.0,999,999,99
2050,3,5,18,0,*?*?*?*?*?*?*?*?*?*?*?*?*?*?*?*?*?*?*?*?*?*?,9.0,6.4,84,102006,0,-0,319,0.0,-0.0,0.0,0,0,0,0,230,4.1,10,5,9999,99999,9,999999999,0.0,999,999,99
2050,3,5,19,0,*?*?*?*?*?*?*?*?*?*?*?*?*?*?*?*?*?*?*?*?*?*?,8.7,6.9,88,102006,0,-0,318,0.0,-0.0,0.0,0,0,0,0,223,3.6,10,5,9999,99999,9,999999999,0.0,999,999,99
2050,3,5,20,0,*?*?*?*?*?*?*?*?*?*?*?*?*?*?*?*?*?*?*?*?*?*?,7.9,5.8,86,102006,0,-0,314,0.0,-0.0,0.0,0,0,0,0,217,3.6,10,5,9999,99999,9,999999999,0.0,999,999,99
2050,3,5,21,0,*?*?*?*?*?*?*?*?*?*?*?*?*?*?*?*?*?*?*?*?*?*?,7.6,5.6,88,102006,0,-0,313,0.0,-0.0,0.0,0,0,0,0,210,3.6,10,5,9999,99999,9,999999999,0.0,999,999,99
2050,3,5,22,0,*?*?*?*?*?*?*?*?*?*?*?*?*?*?*?*?*?*?*?*?*?*?,7.3,6.6,95,102006,0,-0,312,0.0,-0.0,0.0,0,0,0,0,203,4.6,10,5,9999,99999,9,999999999,0.0,999,999,99
2050,3,5,23,0,*?*?*?*?*?*?*?*?*?*?*?*?*?*?*?*?*?*?*?*?*?*?,7.1,7.1,100,102006,0,-0,311,0.0,-0.0,0.0,0,0,0,0,197,5.7,10,5,9999,99999,9,999999999,0.0,999,999,99
2050,3,5,24,0,*?*?*?*?*?*?*?*?*?*?*?*?*?*?*?*?*?*?*?*?*?*?,7.9,5.9,87,102006,0,-0,314,0.0,-0.0,0.0,0,0,0,0,250,9.3,10,5,9999,99999,9,999999999,0.0,999,999,99
2050,3,6,1,0,*?*?*?*?*?*?*?*?*?*?*?*?*?*?*?*?*?*?*?*?*?*?,5.8,4.5,88,102439,0,-0,305,0.0,-0.0,0.0,0,0,0,0,190,5.7,10,5,9999,99999,9,999999999,0.0,999,999,99
2050,3,6,2,0,*?*?*?*?*?*?*?*?*?*?*?*?*?*?*?*?*?*?*?*?*?*?,5.1,3.0,84,102439,0,-0,303,0.0,-0.0,0.0,0,0,0,0,190,5.7,10,5,9999,99999,9,999999999,0.0,999,999,99
2050,3,6,3,0,*?*?*?*?*?*?*?*?*?*?*?*?*?*?*?*?*?*?*?*?*?*?,4.0,2.9,90,102439,0,-0,298,0.0,-0.0,0.0,0,0,0,0,190,4.6,10,5,9999,99999,9,999999999,0.0,999,999,99
2050,3,6,4,0,*?*?*?*?*?*?*?*?*?*?*?*?*?*?*?*?*?*?*?*?*?*?,4.7,3.0,87,102439,0,-0,301,0.0,-0.0,0.0,0,0,0,0,190,4.6,10,5,9999,99999,9,999999999,0.0,999,999,99
2050,3,6,5,0,*?*?*?*?*?*?*?*?*?*?*?*?*?*?*?*?*?*?*?*?*?*?,4.0,2.9,90,102439,0,-0,298,0.0,-0.0,0.0,0,0,0,0,190,5.7,10,5,9999,99999,9,999999999,0.0,999,999,99
2050,3,6,6,0,*?*?*?*?*?*?*?*?*?*?*?*?*?*?*?*?*?*?*?*?*?*?,3.3,2.7,93,102439,0,-0,295,0.0,-0.0,0.0,0,0,0,0,190,5.7,10,5,9999,99999,9,999999999,0.0,999,999,99
2050,3,6,7,0,*?*?*?*?*?*?*?*?*?*?*?*?*?*?*?*?*?*?*?*?*?*?,4.7,4.1,94,102439,177,1389,301,20.8,0.0,20.8,2461,-0,2464,808,197,8.8,10,5,9999,99999,9,999999999,0.0,999,999,99
2050,3,6,8,0,*?*?*?*?*?*?*?*?*?*?*?*?*?*?*?*?*?*?*?*?*?*?,6.0,5.1,92,102439,378,1389,306,60.6,0.0,60.6,7071,0,7088,2443,203,6.2,10,5,9999,99999,9,999999999,0.0,999,999,99
2050,3,6,9,0,*?*?*?*?*?*?*?*?*?*?*?*?*?*?*?*?*?*?*?*?*?*?,7.3,6.2,90,102439,546,1389,312,93.9,0.0,93.9,11015,0,11049,4006,210,8.8,10,5,9999,99999,9,999999999,0.0,999,999,99
2050,3,6,10,0,*?*?*?*?*?*?*?*?*?*?*?*?*?*?*?*?*?*?*?*?*?*?,10.7,7.1,76,102439,670,1390,327,118.3,0.0,118.3,13975,0,14025,5268,217,9.3,10,5,9999,99999,9,999999999,0.0,999,999,99
2050,3,6,11,0,*?*?*?*?*?*?*?*?*?*?*?*?*?*?*?*?*?*?*?*?*?*?,13.6,6.4,60,102439,740,1388,341,132.3,0.0,132.3,15690,0,15749,6027,223,10.8,10,5,9999,99999,9,999999999,0.0,999,999,99
2050,3,6,12,0,*?*?*?*?*?*?*?*?*?*?*?*?*?*?*?*?*?*?*?*?*?*?,14.6,5.3,52,102439,754,1390,346,134.9,0.0,134.9,16012,0,16073,6172,230,10.8,10,5,9999,99999,9,999999999,0.0,999,999,99
2050,3,6,13,0,*?*?*?*?*?*?*?*?*?*?*?*?*?*?*?*?*?*?*?*?*?*?,14.8,5.9,54,102439,708,1389,346,126.0,0.0,126.0,14906,0,14960,5677,225,13.4,10,5,9999,99999,9,999999999,0.0,999,999,99
2050,3,6,14,0,*?*?*?*?*?*?*?*?*?*?*?*?*?*?*?*?*?*?*?*?*?*?,14.9,5.9,53,102439,607,1388,347,106.0,0.0,106.0,12474,0,12516,4619,220,12.4,10,5,9999,99999,9,999999999,0.0,999,999,99
2050,3,6,15,0,*?*?*?*?*?*?*?*?*?*?*?*?*?*?*?*?*?*?*?*?*?*?,14.8,4.6,49,102439,458,1389,347,76.4,0.0,76.4,8935,0,8960,3164,215,10.3,10,5,9999,99999,9,999999999,0.0,999,999,99
2050,3,6,16,0,*?*?*?*?*?*?*?*?*?*?*?*?*?*?*?*?*?*?*?*?*?*?,14.5,4.1,48,102439,270,1387,345,39.3,0.0,39.3,4587,0,4596,1536,210,10.8,10,5,9999,99999,9,999999999,0.0,999,999,99
2050,3,6,17,0,*?*?*?*?*?*?*?*?*?*?*?*?*?*?*?*?*?*?*?*?*?*?,14.0,3.2,47,102439,57,1386,343,0.0,0.0,0.0,0,0,0,0,205,9.3,10,5,9999,99999,9,999999999,0.0,999,999,99
2050,3,6,18,0,*?*?*?*?*?*?*?*?*?*?*?*?*?*?*?*?*?*?*?*?*?*?,12.2,4.3,57,102439,0,-0,334,0.0,-0.0,0.0,0,0,0,0,200,9.3,10,5,9999,99999,9,999999999,0.0,999,999,99
2050,3,6,19,0,*?*?*?*?*?*?*?*?*?*?*?*?*?*?*?*?*?*?*?*?*?*?,10.1,3.8,63,102439,0,-0,325,0.0,-0.0,0.0,0,0,0,0,202,8.2,10,5,9999,99999,9,999999999,0.0,999,999,99
2050,3,6,20,0,*?*?*?*?*?*?*?*?*?*?*?*?*?*?*?*?*?*?*?*?*?*?,9.5,4.5,69,102439,0,-0,322,0.0,-0.0,0.0,0,0,0,0,203,5.7,10,5,9999,99999,9,999999999,0.0,999,999,99
2050,3,6,21,0,*?*?*?*?*?*?*?*?*?*?*?*?*?*?*?*?*?*?*?*?*?*?,8.3,4.3,74,102439,0,-0,316,0.0,-0.0,0.0,0,0,0,0,205,7.2,10,5,9999,99999,9,999999999,0.0,999,999,99
2050,3,6,22,0,*?*?*?*?*?*?*?*?*?*?*?*?*?*?*?*?*?*?*?*?*?*?,7.3,4.1,78,102439,0,-0,312,0.0,-0.0,0.0,0,0,0,0,207,1.5,10,5,9999,99999,9,999999999,0.0,999,999,99
2050,3,6,23,0,*?*?*?*?*?*?*?*?*?*?*?*?*?*?*?*?*?*?*?*?*?*?,6.9,3.9,78,102439,0,-0,310,0.0,-0.0,0.0,0,0,0,0,208,5.7,10,5,9999,99999,9,999999999,0.0,999,999,99
2050,3,6,24,0,*?*?*?*?*?*?*?*?*?*?*?*?*?*?*?*?*?*?*?*?*?*?,6.9,5.8,90,102439,0,-0,310,0.0,-0.0,0.0,0,0,0,0,190,7.7,10,5,9999,99999,9,999999999,0.0,999,999,99
2050,3,7,1,0,*?*?*?*?*?*?*?*?*?*?*?*?*?*?*?*?*?*?*?*?*?*?,5.9,5.0,96,102312,0,-0,306,0.0,-0.0,0.0,0,0,0,0,207,16.0,10,5,9999,99999,9,999999999,0.0,999,999,99
2050,3,7,2,0,*?*?*?*?*?*?*?*?*?*?*?*?*?*?*?*?*?*?*?*?*?*?,5.6,5.5,100,102312,0,-0,304,0.0,-0.0,0.0,0,0,0,0,203,6.7,10,5,9999,99999,9,999999999,0.0,999,999,99
2050,3,7,3,0,*?*?*?*?*?*?*?*?*?*?*?*?*?*?*?*?*?*?*?*?*?*?,5.3,5.3,100,102312,0,-0,303,0.0,-0.0,0.0,0,0,0,0,200,6.7,10,5,9999,99999,9,999999999,0.0,999,999,99
2050,3,7,4,0,*?*?*?*?*?*?*?*?*?*?*?*?*?*?*?*?*?*?*?*?*?*?,4.7,4.8,100,102312,0,-0,301,0.0,-0.0,0.0,0,0,0,0,197,5.2,10,5,9999,99999,9,999999999,0.0,999,999,99
2050,3,7,5,0,*?*?*?*?*?*?*?*?*?*?*?*?*?*?*?*?*?*?*?*?*?*?,4.5,4.5,100,102312,0,-0,300,0.0,-0.0,0.0,0,0,0,0,193,5.7,10,5,9999,99999,9,999999999,0.4,999,999,99
2050,3,7,6,0,*?*?*?*?*?*?*?*?*?*?*?*?*?*?*?*?*?*?*?*?*?*?,4.4,4.3,100,102312,0,-0,299,0.0,-0.0,0.0,0,0,0,0,190,7.2,10,5,9999,99999,9,999999999,0.8,999,999,99
2050,3,7,7,0,*?*?*?*?*?*?*?*?*?*?*?*?*?*?*?*?*?*?*?*?*?*?,4.5,4.5,100,102312,185,1386,300,22.5,0.0,22.5,2649,-0,2652,871,200,6.7,10,5,9999,99999,9,999999999,1.6,999,999,99
2050,3,7,8,0,*?*?*?*?*?*?*?*?*?*?*?*?*?*?*?*?*?*?*?*?*?*?,4.7,4.5,100,102312,386,1387,301,62.3,0.0,62.3,7261,0,7279,2516,210,6.2,10,5,9999,99999,9,999999999,1.1,999,999,99
2050,3,7,9,0,*?*?*?*?*?*?*?*?*?*?*?*?*?*?*?*?*?*?*?*?*?*?,6.1,4.5,91,102312,554,1388,307,95.5,0.0,95.5,11211,0,11246,4088,220,7.7,10,5,9999,99999,9,999999999,0.4,999,999,99
2050,3,7,10,0,*?*?*?*?*?*?*?*?*?*?*?*?*?*?*?*?*?*?*?*?*?*?,7.7,5.8,89,102312,678,1389,314,120.0,0.0,120.0,14170,0,14220,5355,230,9.3,10,5,9999,99999,9,999999999,0.6,999,999,99
2050,3,7,11,0,*?*?*?*?*?*?*?*?*?*?*?*?*?*?*?*?*?*?*?*?*?*?,7.0,5.9,95,102312,748,1388,310,133.9,0.0,133.9,15882,0,15942,6115,240,9.3,10,5,9999,99999,9,999999999,0.7,999,999,99
2050,3,7,12,0,*?*?*?*?*?*?*?*?*?*?*?*?*?*?*?*?*?*?*?*?*?*?,8.6,6.1,86,102312,761,1388,318,136.5,0.0,136.5,16198,0,16260,6256,250,9.3,10,5,9999,99999,9,999999999,0.5,999,999,99
2050,3,7,13,0,*?*?*?*?*?*?*?*?*?*?*?*?*?*?*?*?*?*?*?*?*?*?,8.9,6.4,86,102312,715,1388,319,127.5,0.0,127.5,15085,0,15141,5758,255,8.8,10,5,9999,99999,9,999999999,0.5,999,999,99
2050,3,7,14,0,*?*?*?*?*?*?*?*?*?*?*?*?*?*?*?*?*?*?*?*?*?*?,8.7,7.0,91,102312,614,1388,318,107.4,0.0,107.4,12646,0,12689,4694,260,8.8,10,5,9999,99999,9,999999999,0.5,999,999,99
2050,3,7,15,0,*?*?*?*?*?*?*?*?*?*?*?*?*?*?*?*?*?*?*?*?*?*?,8.7,7.1,92,102312,465,1389,318,77.8,0.0,77.8,9099,0,9124,3229,265,8.8,10,5,9999,99999,9,999999999,0.4,999,999,99
2050,3,7,16,0,*?*?*?*?*?*?*?*?*?*?*?*?*?*?*?*?*?*?*?*?*?*?,8.4,6.2,88,102312,277,1389,317,40.6,0.0,40.6,4743,0,4752,1591,270,8.8,10,5,9999,99999,9,999999999,0.0,999,999,99
2050,3,7,17,0,*?*?*?*?*?*?*?*?*?*?*?*?*?*?*?*?*?*?*?*?*?*?,8.5,6.1,86,102312,64,1396,317,0.0,0.0,0.0,0,0,0,0,275,8.8,10,5,9999,99999,9,999999999,0.0,999,999,99
2050,3,7,18,0,*?*?*?*?*?*?*?*?*?*?*?*?*?*?*?*?*?*?*?*?*?*?,7.7,5.8,90,102312,0,-0,314,0.0,-0.0,0.0,0,0,0,0,280,7.7,10,5,9999,99999,9,999999999,0.0,999,999,99
2050,3,7,19,0,*?*?*?*?*?*?*?*?*?*?*?*?*?*?*?*?*?*?*?*?*?*?,7.1,5.8,93,102312,0,-0,311,0.0,-0.0,0.0,0,0,0,0,245,9.3,10,5,9999,99999,9,999999999,0.0,999,999,99
2050,3,7,20,0,*?*?*?*?*?*?*?*?*?*?*?*?*?*?*?*?*?*?*?*?*?*?,6.1,4.6,92,102312,0,-0,307,0.0,-0.0,0.0,0,0,0,0,210,8.2,10,5,9999,99999,9,999999999,0.0,999,999,99
2050,3,7,21,0,*?*?*?*?*?*?*?*?*?*?*?*?*?*?*?*?*?*?*?*?*?*?,6.3,4.1,88,102312,0,-0,308,0.0,-0.0,0.0,0,0,0,0,175,6.7,10,5,9999,99999,9,999999999,0.0,999,999,99
2050,3,7,22,0,*?*?*?*?*?*?*?*?*?*?*?*?*?*?*?*?*?*?*?*?*?*?,6.1,4.6,92,102312,0,-0,307,0.0,-0.0,0.0,0,0,0,0,140,8.8,10,5,9999,99999,9,999999999,1.6,999,999,99
2050,3,7,23,0,*?*?*?*?*?*?*?*?*?*?*?*?*?*?*?*?*?*?*?*?*?*?,7.6,5.5,88,102312,0,-0,313,0.0,-0.0,0.0,0,0,0,0,105,7.7,10,5,9999,99999,9,999999999,3.7,999,999,99
2050,3,7,24,0,*?*?*?*?*?*?*?*?*?*?*?*?*?*?*?*?*?*?*?*?*?*?,6.5,4.5,88,102312,0,-0,308,0.0,-0.0,0.0,0,0,0,0,210,8.8,10,5,9999,99999,9,999999999,0.0,999,999,99
2050,3,8,1,0,*?*?*?*?*?*?*?*?*?*?*?*?*?*?*?*?*?*?*?*?*?*?,9.1,6.9,85,102528,0,-0,320,0.0,-0.0,0.0,0,0,0,0,82,5.7,10,5,9999,99999,9,999999999,3.8,999,999,99
2050,3,8,2,0,*?*?*?*?*?*?*?*?*?*?*?*?*?*?*?*?*?*?*?*?*?*?,9.1,7.3,88,102528,0,-0,320,0.0,-0.0,0.0,0,0,0,0,93,6.2,10,5,9999,99999,9,999999999,4.0,999,999,99
2050,3,8,3,0,*?*?*?*?*?*?*?*?*?*?*?*?*?*?*?*?*?*?*?*?*?*?,9.3,7.9,90,102528,0,-0,320,0.0,-0.0,0.0,0,0,0,0,105,4.6,10,5,9999,99999,9,999999999,2.9,999,999,99
2050,3,8,4,0,*?*?*?*?*?*?*?*?*?*?*?*?*?*?*?*?*?*?*?*?*?*?,9.5,8.3,92,102528,0,-0,321,0.0,-0.0,0.0,0,0,0,0,117,3.6,10,5,9999,99999,9,999999999,2.6,999,999,99
2050,3,8,5,0,*?*?*?*?*?*?*?*?*?*?*?*?*?*?*?*?*?*?*?*?*?*?,9.4,7.7,89,102528,0,-0,321,0.0,-0.0,0.0,0,0,0,0,128,4.6,10,5,9999,99999,9,999999999,2.6,999,999,99
2050,3,8,6,0,*?*?*?*?*?*?*?*?*?*?*?*?*?*?*?*?*?*?*?*?*?*?,9.5,7.3,85,102528,0,-0,321,0.0,-0.0,0.0,0,0,0,0,140,4.6,10,5,9999,99999,9,999999999,2.6,999,999,99
2050,3,8,7,0,*?*?*?*?*?*?*?*?*?*?*?*?*?*?*?*?*?*?*?*?*?*?,9.3,8.1,92,102528,194,1391,320,24.1,0.0,24.1,2839,-0,2843,936,147,4.6,10,5,9999,99999,9,999999999,2.8,999,999,99
2050,3,8,8,0,*?*?*?*?*?*?*?*?*?*?*?*?*?*?*?*?*?*?*?*?*?*?,9.6,8.0,89,102528,394,1386,322,63.9,0.0,63.9,7449,0,7468,2590,153,6.7,10,5,9999,99999,9,999999999,3.3,999,999,99
2050,3,8,9,0,*?*?*?*?*?*?*?*?*?*?*?*?*?*?*?*?*?*?*?*?*?*?,9.3,8.5,95,102528,562,1387,320,97.2,0.0,97.2,11398,0,11435,4170,160,7.7,10,5,9999,99999,9,999999999,2.6,999,999,99
2050,3,8,10,0,*?*?*?*?*?*?*?*?*?*?*?*?*?*?*?*?*?*?*?*?*?*?,10.4,8.0,85,102528,685,1387,325,121.6,0.0,121.6,14368,0,14420,5441,167,9.8,10,5,9999,99999,9,999999999,0.4,999,999,99
2050,3,8,11,0,*?*?*?*?*?*?*?*?*?*?*?*?*?*?*?*?*?*?*?*?*?*?,10.8,9.1,89,102528,756,1388,323,235.4,57.5,204.1,25918,5740,23012,6499,173,9.3,9,5,9999,99999,9,999999999,0.1,999,999,99
2050,3,8,12,0,*?*?*?*?*?*?*?*?*?*?*?*?*?*?*?*?*?*?*?*?*?*?,10.2,8.5,89,102528,768,1387,321,239.8,57.6,207.9,26402,5757,23439,6664,180,11.8,9,5,9999,99999,9,999999999,0.2,999,999,99
2050,3,8,13,0,*?*?*?*?*?*?*?*?*?*?*?*?*?*?*?*?*?*?*?*?*?*?,11.0,7.9,81,102528,723,1388,324,224.0,57.2,194.2,24669,5665,21919,6074,178,11.3,9,5,9999,99999,9,999999999,1.2,999,999,99
2050,3,8,14,0,*?*?*?*?*?*?*?*?*?*?*?*?*?*?*?*?*?*?*?*?*?*?,11.0,6.1,71,102528,621,1387,328,108.9,0.0,108.9,12822,0,12865,4768,177,11.3,10,5,9999,99999,9,999999999,0.2,999,999,99
2050,3,8,15,0,*?*?*?*?*?*?*?*?*?*?*?*?*?*?*?*?*?*?*?*?*?*?,10.6,4.6,66,102528,472,1389,327,79.2,0.0,79.2,9265,0,9291,3294,175,10.3,10,5,9999,99999,9,999999999,0.0,999,999,99
2050,3,8,16,0,*?*?*?*?*?*?*?*?*?*?*?*?*?*?*?*?*?*?*?*?*?*?,11.0,4.6,64,102528,284,1390,329,42.0,0.0,42.0,4898,0,4908,1647,173,12.9,10,5,9999,99999,9,999999999,0.0,999,999,99
2050,3,8,17,0,*?*?*?*?*?*?*?*?*?*?*?*?*?*?*?*?*?*?*?*?*?*?,10.9,5.1,67,102528,70,1384,328,0.0,0.0,0.0,0,0,0,0,172,12.9,10,5,9999,99999,9,999999999,0.0,999,999,99
2050,3,8,18,0,*?*?*?*?*?*?*?*?*?*?*?*?*?*?*?*?*?*?*?*?*?*?,10.8,5.9,72,102528,0,-0,328,0.0,-0.0,0.0,0,0,0,0,170,11.8,10,5,9999,99999,9,999999999,0.0,999,999,99
2050,3,8,19,0,*?*?*?*?*?*?*?*?*?*?*?*?*?*?*?*?*?*?*?*?*?*?,10.5,6.2,75,102528,0,-0,326,0.0,-0.0,0.0,0,0,0,0,168,8.2,10,5,9999,99999,9,999999999,0.0,999,999,99
2050,3,8,20,0,*?*?*?*?*?*?*?*?*?*?*?*?*?*?*?*?*?*?*?*?*?*?,10.0,6.7,80,102528,0,-0,324,0.0,-0.0,0.0,0,0,0,0,167,8.2,10,5,9999,99999,9,999999999,0.0,999,999,99
2050,3,8,21,0,*?*?*?*?*?*?*?*?*?*?*?*?*?*?*?*?*?*?*?*?*?*?,10.0,7.0,81,102528,0,-0,324,0.0,-0.0,0.0,0,0,0,0,165,8.2,10,5,9999,99999,9,999999999,0.0,999,999,99
2050,3,8,22,0,*?*?*?*?*?*?*?*?*?*?*?*?*?*?*?*?*?*?*?*?*?*?,9.7,7.3,85,102528,0,-0,322,0.0,-0.0,0.0,0,0,0,0,163,13.9,10,5,9999,99999,9,999999999,0.1,999,999,99
2050,3,8,23,0,*?*?*?*?*?*?*?*?*?*?*?*?*?*?*?*?*?*?*?*?*?*?,10.1,6.6,78,102528,0,-0,324,0.0,-0.0,0.0,0,0,0,0,162,13.4,10,5,9999,99999,9,999999999,0.1,999,999,99
2050,3,8,24,0,*?*?*?*?*?*?*?*?*?*?*?*?*?*?*?*?*?*?*?*?*?*?,9.1,6.1,82,102528,0,-0,320,0.0,-0.0,0.0,0,0,0,0,70,4.1,10,5,9999,99999,9,999999999,3.7,999,999,99
2050,3,9,1,0,*?*?*?*?*?*?*?*?*?*?*?*?*?*?*?*?*?*?*?*?*?*?,11.0,9.2,89,102237,0,-0,328,0.0,-0.0,0.0,0,0,0,0,158,7.7,10,5,9999,99999,9,999999999,0.0,999,999,99
2050,3,9,2,0,*?*?*?*?*?*?*?*?*?*?*?*?*?*?*?*?*?*?*?*?*?*?,10.8,10.3,97,102237,0,-0,327,0.0,-0.0,0.0,0,0,0,0,157,8.8,10,5,9999,99999,9,999999999,0.1,999,999,99
2050,3,9,3,0,*?*?*?*?*?*?*?*?*?*?*?*?*?*?*?*?*?*?*?*?*?*?,10.4,10.3,99,102237,0,-0,325,0.0,-0.0,0.0,0,0,0,0,155,8.2,10,5,9999,99999,9,999999999,0.1,999,999,99
2050,3,9,4,0,*?*?*?*?*?*?*?*?*?*?*?*?*?*?*?*?*?*?*?*?*?*?,10.8,10.8,100,102237,0,-0,327,0.0,-0.0,0.0,0,0,0,0,153,4.6,10,5,9999,99999,9,999999999,0.0,999,999,99
2050,3,9,5,0,*?*?*?*?*?*?*?*?*?*?*?*?*?*?*?*?*?*?*?*?*?*?,11.0,10.2,94,102237,0,-0,328,0.0,-0.0,0.0,0,0,0,0,152,3.6,10,5,9999,99999,9,999999999,0.0,999,999,99
2050,3,9,6,0,*?*?*?*?*?*?*?*?*?*?*?*?*?*?*?*?*?*?*?*?*?*?,10.8,10.4,97,102237,0,-0,327,0.0,-0.0,0.0,0,0,0,0,150,3.6,10,5,9999,99999,9,999999999,0.1,999,999,99
2050,3,9,7,0,*?*?*?*?*?*?*?*?*?*?*?*?*?*?*?*?*?*?*?*?*?*?,10.6,10.5,100,102237,202,1388,326,25.8,0.0,25.8,3033,0,3037,1000,157,4.6,10,5,9999,99999,9,999999999,0.2,999,999,99
2050,3,9,8,0,*?*?*?*?*?*?*?*?*?*?*?*?*?*?*?*?*?*?*?*?*?*?,11.0,10.8,99,102237,403,1388,327,65.6,0.0,65.6,7655,0,7675,2665,163,6.2,10,5,9999,99999,9,999999999,0.4,999,999,99
2050,3,9,9,0,*?*?*?*?*?*?*?*?*?*?*?*?*?*?*?*?*?*?*?*?*?*?,11.5,11.1,98,102237,570,1386,330,98.8,0.0,98.8,11607,0,11645,4253,170,6.7,10,5,9999,99999,9,999999999,0.3,999,999,99
2050,3,9,10,0,*?*?*?*?*?*?*?*?*?*?*?*?*?*?*?*?*?*?*?*?*?*?,12.2,11.7,97,102237,693,1386,333,123.2,0.0,123.2,14569,0,14621,5527,177,9.3,10,5,9999,99999,9,999999999,0.0,999,999,99
2050,3,9,11,0,*?*?*?*?*?*?*?*?*?*?*?*?*?*?*?*?*?*?*?*?*?*?,13.2,11.9,92,102237,763,1386,337,137.1,0.0,137.1,16277,0,16340,6290,183,10.3,10,5,9999,99999,9,999999999,0.0,999,999,99
2050,3,9,12,0,*?*?*?*?*?*?*?*?*?*?*?*?*?*?*?*?*?*?*?*?*?*?,13.6,11.7,89,102237,776,1387,339,139.6,0.0,139.6,16582,0,16646,6428,190,10.8,10,5,9999,99999,9,999999999,0.0,999,999,99
2050,3,9,13,0,*?*?*?*?*?*?*?*?*?*?*?*?*?*?*?*?*?*?*?*?*?*?,13.6,11.9,90,102237,730,1387,339,130.4,0.0,130.4,15454,0,15512,5921,188,10.3,10,5,9999,99999,9,999999999,0.0,999,999,99
2050,3,9,14,0,*?*?*?*?*?*?*?*?*?*?*?*?*?*?*?*?*?*?*?*?*?*?,13.7,11.1,85,102237,628,1386,340,110.3,0.0,110.3,12996,0,13040,4842,187,12.4,10,5,9999,99999,9,999999999,0.0,999,999,99
2050,3,9,15,0,*?*?*?*?*?*?*?*?*?*?*?*?*?*?*?*?*?*?*?*?*?*?,13.3,11.1,87,102237,478,1386,338,80.6,0.0,80.6,9428,0,9455,3359,185,12.9,10,5,9999,99999,9,999999999,0.0,999,999,99
2050,3,9,16,0,*?*?*?*?*?*?*?*?*?*?*?*?*?*?*?*?*?*?*?*?*?*?,13.3,10.4,83,102237,290,1386,338,43.3,0.0,43.3,5052,0,5062,1701,183,11.8,10,5,9999,99999,9,999999999,0.0,999,999,99
2050,3,9,17,0,*?*?*?*?*?*?*?*?*?*?*?*?*?*?*?*?*?*?*?*?*?*?,13.6,10.2,80,102237,77,1393,340,1.0,0.0,1.0,138,-0,137,41,182,12.4,10,5,9999,99999,9,999999999,0.0,999,999,99
2050,3,9,18,0,*?*?*?*?*?*?*?*?*?*?*?*?*?*?*?*?*?*?*?*?*?*?,12.6,10.9,90,102237,0,-0,335,0.0,-0.0,0.0,0,0,0,0,180,12.4,10,5,9999,99999,9,999999999,0.0,999,999,99
2050,3,9,19,0,*?*?*?*?*?*?*?*?*?*?*?*?*?*?*?*?*?*?*?*?*?*?,12.3,11.0,92,102237,0,-0,333,0.0,-0.0,0.0,0,0,0,0,207,11.3,10,5,9999,99999,9,999999999,0.0,999,999,99
2050,3,9,20,0,*?*?*?*?*?*?*?*?*?*?*?*?*?*?*?*?*?*?*?*?*?*?,12.2,11.3,95,102237,0,-0,333,0.0,-0.0,0.0,0,0,0,0,233,10.3,10,5,9999,99999,9,999999999,0.0,999,999,99
2050,3,9,21,0,*?*?*?*?*?*?*?*?*?*?*?*?*?*?*?*?*?*?*?*?*?*?,12.2,12.0,99,102237,0,-0,333,0.0,-0.0,0.0,0,0,0,0,260,9.3,10,5,9999,99999,9,999999999,0.0,999,999,99
2050,3,9,22,0,*?*?*?*?*?*?*?*?*?*?*?*?*?*?*?*?*?*?*?*?*?*?,11.7,11.7,100,102237,0,-0,331,0.0,-0.0,0.0,0,0,0,0,287,8.8,10,5,9999,99999,9,999999999,0.5,999,999,99
2050,3,9,23,0,*?*?*?*?*?*?*?*?*?*?*?*?*?*?*?*?*?*?*?*?*?*?,13.2,12.3,95,102237,0,-0,337,0.0,-0.0,0.0,0,0,0,0,313,8.8,10,5,9999,99999,9,999999999,0.7,999,999,99
2050,3,9,24,0,*?*?*?*?*?*?*?*?*?*?*?*?*?*?*?*?*?*?*?*?*?*?,10.6,8.0,84,102237,0,-0,326,0.0,-0.0,0.0,0,0,0,0,160,7.7,10,5,9999,99999,9,999999999,0.0,999,999,99
2050,3,10,1,0,*?*?*?*?*?*?*?*?*?*?*?*?*?*?*?*?*?*?*?*?*?*?,15.2,10.5,72,102812,0,-0,347,0.0,-0.0,0.0,0,0,0,0,337,10.8,10,5,9999,99999,9,999999999,0.2,999,999,99
2050,3,10,2,0,*?*?*?*?*?*?*?*?*?*?*?*?*?*?*?*?*?*?*?*?*?*?,15.6,9.7,67,102812,0,-0,349,0.0,-0.0,0.0,0,0,0,0,333,12.4,10,5,9999,99999,9,999999999,0.0,999,999,99
2050,3,10,3,0,*?*?*?*?*?*?*?*?*?*?*?*?*?*?*?*?*?*?*?*?*?*?,15.2,9.4,68,102812,0,-0,348,0.0,-0.0,0.0,0,0,0,0,330,10.8,10,5,9999,99999,9,999999999,0.0,999,999,99
2050,3,10,4,0,*?*?*?*?*?*?*?*?*?*?*?*?*?*?*?*?*?*?*?*?*?*?,15.0,9.6,69,102812,0,-0,347,0.0,-0.0,0.0,0,0,0,0,327,10.8,10,5,9999,99999,9,999999999,0.0,999,999,99
2050,3,10,5,0,*?*?*?*?*?*?*?*?*?*?*?*?*?*?*?*?*?*?*?*?*?*?,14.7,9.6,70,102812,0,-0,345,0.0,-0.0,0.0,0,0,0,0,323,13.9,10,5,9999,99999,9,999999999,0.0,999,999,99
2050,3,10,6,0,*?*?*?*?*?*?*?*?*?*?*?*?*?*?*?*?*?*?*?*?*?*?,15.1,9.8,70,102812,0,-0,347,0.0,-0.0,0.0,0,0,0,0,320,8.8,10,5,9999,99999,9,999999999,0.6,999,999,99
2050,3,10,7,0,*?*?*?*?*?*?*?*?*?*?*?*?*?*?*?*?*?*?*?*?*?*?,15.4,10.7,72,102812,210,1385,348,27.5,0.0,27.5,3225,0,3230,1065,270,9.8,10,5,9999,99999,9,999999999,0.0,999,999,99
2050,3,10,8,0,*?*?*?*?*?*?*?*?*?*?*?*?*?*?*?*?*?*?*?*?*?*?,16.0,10.8,70,102812,411,1387,351,67.3,0.0,67.3,7853,0,7873,2741,220,9.3,10,5,9999,99999,9,999999999,0.0,999,999,99
2050,3,10,9,0,*?*?*?*?*?*?*?*?*?*?*?*?*?*?*?*?*?*?*?*?*?*?,17.5,11.8,68,102812,578,1385,358,100.5,0.0,100.5,11807,0,11846,4336,170,9.8,10,5,9999,99999,9,999999999,0.0,999,999,99
2050,3,10,10,0,*?*?*?*?*?*?*?*?*?*?*?*?*?*?*?*?*?*?*?*?*?*?,17.9,11.3,65,102812,701,1386,360,124.8,0.0,124.8,14768,0,14822,5615,120,10.8,10,5,9999,99999,9,999999999,0.0,999,999,99
2050,3,10,11,0,*?*?*?*?*?*?*?*?*?*?*?*?*?*?*?*?*?*?*?*?*?*?,19.4,11.6,60,102812,771,1386,368,138.7,0.0,138.7,16473,0,16537,6378,70,9.8,10,5,9999,99999,9,999999999,0.0,999,999,99
2050,3,10,12,0,*?*?*?*?*?*?*?*?*?*?*?*?*?*?*?*?*?*?*?*?*?*?,19.6,11.7,59,102812,783,1386,369,141.1,0.0,141.1,16771,0,16837,6513,20,11.3,10,5,9999,99999,9,999999999,0.0,999,999,99
2050,3,10,13,0,*?*?*?*?*?*?*?*?*?*?*?*?*?*?*?*?*?*?*?*?*?*?,19.9,11.3,57,102812,737,1387,370,131.9,0.0,131.9,15637,0,15695,6002,20,9.8,10,5,9999,99999,9,999999999,0.0,999,999,99
2050,3,10,14,0,*?*?*?*?*?*?*?*?*?*?*?*?*?*?*?*?*?*?*?*?*?*?,19.6,11.0,56,102812,635,1386,369,111.7,0.0,111.7,13169,0,13214,4917,20,8.8,10,5,9999,99999,9,999999999,0.0,999,999,99
2050,3,10,15,0,*?*?*?*?*?*?*?*?*?*?*?*?*?*?*?*?*?*?*?*?*?*?,20.0,9.1,49,102812,485,1386,371,82.0,0.0,82.0,9591,0,9619,3424,20,8.8,10,5,9999,99999,9,999999999,0.0,999,999,99
2050,3,10,16,0,*?*?*?*?*?*?*?*?*?*?*?*?*?*?*?*?*?*?*?*?*?*?,19.8,8.3,46,102812,297,1388,371,44.6,0.0,44.6,5207,0,5217,1757,20,8.8,10,5,9999,99999,9,999999999,0.0,999,999,99
2050,3,10,17,0,*?*?*?*?*?*?*?*?*?*?*?*?*?*?*?*?*?*?*?*?*?*?,19.9,7.3,43,102812,83,1383,371,2.3,0.0,2.3,302,-0,301,94,20,7.2,10,5,9999,99999,9,999999999,0.0,999,999,99
2050,3,10,18,0,*?*?*?*?*?*?*?*?*?*?*?*?*?*?*?*?*?*?*?*?*?*?,18.7,7.3,47,102812,0,-0,365,0.0,-0.0,0.0,0,0,0,0,20,7.7,10,5,9999,99999,9,999999999,0.0,999,999,99
2050,3,10,19,0,*?*?*?*?*?*?*?*?*?*?*?*?*?*?*?*?*?*?*?*?*?*?,17.7,8.4,54,102812,0,-0,360,0.0,-0.0,0.0,0,0,0,0,23,6.7,10,5,9999,99999,9,999999999,0.0,999,999,99
2050,3,10,20,0,*?*?*?*?*?*?*?*?*?*?*?*?*?*?*?*?*?*?*?*?*?*?,17.5,8.3,54,102812,0,-0,359,0.0,-0.0,0.0,0,0,0,0,27,5.7,10,5,9999,99999,9,999999999,0.0,999,999,99
2050,3,10,21,0,*?*?*?*?*?*?*?*?*?*?*?*?*?*?*?*?*?*?*?*?*?*?,16.8,7.7,54,102812,0,-0,356,0.0,-0.0,0.0,0,0,0,0,30,6.7,10,5,9999,99999,9,999999999,0.0,999,999,99
2050,3,10,22,0,*?*?*?*?*?*?*?*?*?*?*?*?*?*?*?*?*?*?*?*?*?*?,17.0,8.8,57,102812,0,-0,357,0.0,-0.0,0.0,0,0,0,0,33,6.2,10,5,9999,99999,9,999999999,0.0,999,999,99
2050,3,10,23,0,*?*?*?*?*?*?*?*?*?*?*?*?*?*?*?*?*?*?*?*?*?*?,15.2,8.1,61,102812,0,-0,348,0.0,-0.0,0.0,0,0,0,0,37,7.7,10,5,9999,99999,9,999999999,0.0,999,999,99
2050,3,10,24,0,*?*?*?*?*?*?*?*?*?*?*?*?*?*?*?*?*?*?*?*?*?*?,14.7,11.5,80,102812,0,-0,345,0.0,-0.0,0.0,0,0,0,0,340,10.8,10,5,9999,99999,9,999999999,0.5,999,999,99
2050,3,11,1,0,*?*?*?*?*?*?*?*?*?*?*?*?*?*?*?*?*?*?*?*?*?*?,10.1,7.1,80,103351,0,-0,324,0.0,-0.0,0.0,0,0,0,0,42,10.8,10,5,9999,99999,9,999999999,0.0,999,999,99
2050,3,11,2,0,*?*?*?*?*?*?*?*?*?*?*?*?*?*?*?*?*?*?*?*?*?*?,7.7,6.6,91,103351,0,-0,313,0.0,-0.0,0.0,0,0,0,0,43,9.8,10,5,9999,99999,9,999999999,0.0,999,999,99
2050,3,11,3,0,*?*?*?*?*?*?*?*?*?*?*?*?*?*?*?*?*?*?*?*?*?*?,7.5,6.9,94,103351,0,-0,312,0.0,-0.0,0.0,0,0,0,0,45,10.3,10,5,9999,99999,9,999999999,0.0,999,999,99
2050,3,11,4,0,*?*?*?*?*?*?*?*?*?*?*?*?*?*?*?*?*?*?*?*?*?*?,6.9,6.9,98,103351,0,-0,310,0.0,-0.0,0.0,0,0,0,0,47,10.8,10,5,9999,99999,9,999999999,0.0,999,999,99
2050,3,11,5,0,*?*?*?*?*?*?*?*?*?*?*?*?*?*?*?*?*?*?*?*?*?*?,7.2,7.1,98,103351,0,-0,311,0.0,-0.0,0.0,0,0,0,0,48,10.8,10,5,9999,99999,9,999999999,0.0,999,999,99
2050,3,11,6,0,*?*?*?*?*?*?*?*?*?*?*?*?*?*?*?*?*?*?*?*?*?*?,6.6,6.2,96,103351,0,-0,272,0.0,-0.0,0.0,0,0,0,0,50,8.8,1,0,9999,99999,9,999999999,0.0,999,999,99
2050,3,11,7,0,*?*?*?*?*?*?*?*?*?*?*?*?*?*?*?*?*?*?*?*?*?*?,6.2,6.2,98,103351,219,1388,267,100.5,446.2,30.2,10293,32752,4881,599,48,7.7,0,0,9999,99999,9,999999999,0.0,999,999,99
2050,3,11,8,0,*?*?*?*?*?*?*?*?*?*?*?*?*?*?*?*?*?*?*?*?*?*?,8.4,6.6,87,103351,419,1385,276,237.8,550.2,71.3,24659,48697,10474,1344,47,8.8,0,0,9999,99999,9,999999999,0.0,999,999,99
2050,3,11,9,0,*?*?*?*?*?*?*?*?*?*?*?*?*?*?*?*?*?*?*?*?*?*?,10.8,8.4,83,103351,586,1385,290,352.2,582.6,105.7,36619,55723,14864,2095,45,8.2,0,0,9999,99999,9,999999999,0.0,999,999,99
2050,3,11,10,0,*?*?*?*?*?*?*?*?*?*?*?*?*?*?*?*?*?*?*?*?*?*?,12.7,9.1,77,103351,709,1385,299,436.1,596.6,130.8,45491,58747,17889,2774,43,8.8,0,0,9999,99999,9,999999999,0.0,999,999,99
2050,3,11,11,0,*?*?*?*?*?*?*?*?*?*?*?*?*?*?*?*?*?*?*?*?*?*?,15.5,8.8,64,103351,779,1386,310,483.8,602.6,145.1,50570,59969,19538,3241,42,7.7,0,0,9999,99999,9,999999999,0.0,999,999,99
2050,3,11,12,0,*?*?*?*?*?*?*?*?*?*?*?*?*?*?*?*?*?*?*?*?*?*?,16.8,7.7,54,103351,790,1385,313,491.9,603.5,147.6,51438,60148,19811,3328,40,9.3,0,0,9999,99999,9,999999999,0.0,999,999,99
2050,3,11,13,0,*?*?*?*?*?*?*?*?*?*?*?*?*?*?*?*?*?*?*?*?*?*?,17.5,7.9,53,103351,744,1386,317,460.0,599.7,138.0,48034,59397,18723,2999,38,9.8,0,0,9999,99999,9,999999999,0.0,999,999,99
2050,3,11,14,0,*?*?*?*?*?*?*?*?*?*?*?*?*?*?*?*?*?*?*?*?*?*?,17.1,7.9,53,103351,642,1386,315,390.2,589.6,117.1,40630,57258,16257,2385,37,8.2,0,0,9999,99999,9,999999999,0.0,999,999,99
2050,3,11,15,0,*?*?*?*?*?*?*?*?*?*?*?*?*?*?*?*?*?*?*?*?*?*?,17.4,8.0,53,103351,492,1386,316,287.4,566.9,86.2,29827,52282,12417,1652,35,8.2,0,0,9999,99999,9,999999999,0.0,999,999,99
2050,3,11,16,0,*?*?*?*?*?*?*?*?*?*?*?*?*?*?*?*?*?*?*?*?*?*?,16.9,8.0,55,103351,303,1384,314,158.5,506.9,47.6,16467,40441,7250,887,33,8.2,0,0,9999,99999,9,999999999,0.0,999,999,99
2050,3,11,17,0,*?*?*?*?*?*?*?*?*?*?*?*?*?*?*?*?*?*?*?*?*?*?,16.1,8.1,58,103351,90,1391,311,12.4,133.6,3.7,1358,7939,652,138,32,10.3,0,0,9999,99999,9,999999999,0.0,999,999,99
2050,3,11,18,0,*?*?*?*?*?*?*?*?*?*?*?*?*?*?*?*?*?*?*?*?*?*?,15.3,8.8,64,103351,0,-0,348,0.0,-0.0,0.0,0,0,0,0,30,11.8,10,5,9999,99999,9,999999999,0.0,999,999,99
2050,3,11,19,0,*?*?*?*?*?*?*?*?*?*?*?*?*?*?*?*?*?*?*?*?*?*?,12.9,9.4,78,103351,0,-0,337,0.0,-0.0,0.0,0,0,0,0,32,11.8,10,5,9999,99999,9,999999999,0.1,999,999,99
2050,3,11,20,0,*?*?*?*?*?*?*?*?*?*?*?*?*?*?*?*?*?*?*?*?*?*?,11.5,9.4,86,103351,0,-0,330,0.0,-0.0,0.0,0,0,0,0,33,10.3,10,5,9999,99999,9,999999999,0.1,999,999,99
2050,3,11,21,0,*?*?*?*?*?*?*?*?*?*?*?*?*?*?*?*?*?*?*?*?*?*?,11.0,9.8,91,103351,0,-0,328,0.0,-0.0,0.0,0,0,0,0,35,10.3,10,5,9999,99999,9,999999999,0.1,999,999,99
2050,3,11,22,0,*?*?*?*?*?*?*?*?*?*?*?*?*?*?*?*?*?*?*?*?*?*?,9.6,9.7,98,103351,0,-0,321,0.0,-0.0,0.0,0,0,0,0,37,10.3,10,5,9999,99999,9,999999999,0.1,999,999,99
2050,3,11,23,0,*?*?*?*?*?*?*?*?*?*?*?*?*?*?*?*?*?*?*?*?*?*?,9.6,9.6,98,103351,0,-0,321,0.0,-0.0,0.0,0,0,0,0,38,10.3,10,5,9999,99999,9,999999999,0.0,999,999,99
2050,3,11,24,0,*?*?*?*?*?*?*?*?*?*?*?*?*?*?*?*?*?*?*?*?*?*?,13.4,7.6,67,103351,0,-0,339,0.0,-0.0,0.0,0,0,0,0,40,11.8,10,5,9999,99999,9,999999999,0.0,999,999,99
2050,3,12,1,0,*?*?*?*?*?*?*?*?*?*?*?*?*?*?*?*?*?*?*?*?*?*?,9.5,7.0,84,103227,0,-0,321,0.0,-0.0,0.0,0,0,0,0,37,10.8,10,5,9999,99999,9,999999999,0.0,999,999,99
2050,3,12,2,0,*?*?*?*?*?*?*?*?*?*?*?*?*?*?*?*?*?*?*?*?*?*?,9.2,5.8,79,103227,0,-0,320,0.0,-0.0,0.0,0,0,0,0,33,9.8,10,5,9999,99999,9,999999999,0.0,999,999,99
2050,3,12,3,0,*?*?*?*?*?*?*?*?*?*?*?*?*?*?*?*?*?*?*?*?*?*?,8.6,5.5,80,103227,0,-0,318,0.0,-0.0,0.0,0,0,0,0,30,10.3,10,5,9999,99999,9,999999999,0.0,999,999,99
2050,3,12,4,0,*?*?*?*?*?*?*?*?*?*?*?*?*?*?*?*?*?*?*?*?*?*?,8.7,5.3,79,103227,0,-0,318,0.0,-0.0,0.0,0,0,0,0,27,10.8,10,5,9999,99999,9,999999999,0.0,999,999,99
2050,3,12,5,0,*?*?*?*?*?*?*?*?*?*?*?*?*?*?*?*?*?*?*?*?*?*?,8.9,5.6,79,103227,0,-0,319,0.0,-0.0,0.0,0,0,0,0,23,10.8,10,5,9999,99999,9,999999999,0.8,999,999,99
2050,3,12,6,0,*?*?*?*?*?*?*?*?*?*?*?*?*?*?*?*?*?*?*?*?*?*?,8.5,5.1,79,103227,7,1419,287,0.0,0.0,0.0,0,0,0,0,20,8.8,3,2,9999,99999,9,999999999,0.0,999,999,99
2050,3,12,7,0,*?*?*?*?*?*?*?*?*?*?*?*?*?*?*?*?*?*?*?*?*?*?,8.1,5.0,80,103227,227,1385,271,106.4,454.3,31.9,10865,33745,5143,626,20,7.7,0,0,9999,99999,9,999999999,0.1,999,999,99
2050,3,12,8,0,*?*?*?*?*?*?*?*?*?*?*?*?*?*?*?*?*?*?*?*?*?*?,9.4,5.8,77,103227,427,1384,278,243.6,552.5,73.1,25258,49165,10701,1379,20,8.8,0,0,9999,99999,9,999999999,0.0,999,999,99
2050,3,12,9,0,*?*?*?*?*?*?*?*?*?*?*?*?*?*?*?*?*?*?*?*?*?*?,10.6,6.6,76,103227,594,1384,285,357.9,583.7,107.4,37218,55971,15073,2136,20,8.2,0,0,9999,99999,9,999999999,0.0,999,999,99
2050,3,12,10,0,*?*?*?*?*?*?*?*?*?*?*?*?*?*?*?*?*?*?*?*?*?*?,11.4,7.1,74,103227,717,1385,289,441.7,597.3,132.5,46086,58906,18085,2825,20,8.8,0,0,9999,99999,9,999999999,0.0,999,999,99
2050,3,12,11,0,*?*?*?*?*?*?*?*?*?*?*?*?*?*?*?*?*?*?*?*?*?*?,12.7,8.0,73,103227,786,1384,296,489.2,603.2,146.8,51147,60087,19717,3299,20,7.7,0,0,9999,99999,9,999999999,0.0,999,999,99
2050,3,12,12,0,*?*?*?*?*?*?*?*?*?*?*?*?*?*?*?*?*?*?*?*?*?*?,12.8,8.1,72,103227,798,1385,305,495.7,578.2,162.6,51521,57419,21385,3639,20,9.3,2,1,9999,99999,9,999999999,0.0,999,999,99
2050,3,12,13,0,*?*?*?*?*?*?*?*?*?*?*?*?*?*?*?*?*?*?*?*?*?*?,13.0,7.0,66,103227,751,1385,325,366.9,241.5,235.9,39219,25321,26176,5581,22,9.8,7,4,9999,99999,9,999999999,0.0,999,999,99
2050,3,12,14,0,*?*?*?*?*?*?*?*?*?*?*?*?*?*?*?*?*?*?*?*?*?*?,13.4,7.4,67,103227,649,1385,306,393.9,565.1,129.2,40764,54723,17590,2601,23,8.2,2,1,9999,99999,9,999999999,0.0,999,999,99
2050,3,12,15,0,*?*?*?*?*?*?*?*?*?*?*?*?*?*?*?*?*?*?*?*?*?*?,13.0,7.0,66,103227,498,1384,295,292.1,568.3,87.6,30316,52571,12594,1682,25,8.2,0,0,9999,99999,9,999999999,0.0,999,999,99
2050,3,12,16,0,*?*?*?*?*?*?*?*?*?*?*?*?*?*?*?*?*?*?*?*?*?*?,13.2,6.7,65,103227,310,1386,296,163.1,510.3,48.9,16939,41029,7442,912,27,8.2,0,0,9999,99999,9,999999999,0.0,999,999,99
2050,3,12,17,0,*?*?*?*?*?*?*?*?*?*?*?*?*?*?*?*?*?*?*?*?*?*?,12.3,6.7,68,103227,96,1383,292,16.8,169.5,5.0,1833,10243,876,179,28,10.3,0,0,9999,99999,9,999999999,0.0,999,999,99
2050,3,12,18,0,*?*?*?*?*?*?*?*?*?*?*?*?*?*?*?*?*?*?*?*?*?*?,13.1,5.6,60,103227,0,-0,334,0.0,-0.0,0.0,0,0,0,0,30,11.8,9,5,9999,99999,9,999999999,0.0,999,999,99
2050,3,12,19,0,*?*?*?*?*?*?*?*?*?*?*?*?*?*?*?*?*?*?*?*?*?*?,11.5,5.0,63,103227,0,-0,331,0.0,-0.0,0.0,0,0,0,0,27,11.8,10,5,9999,99999,9,999999999,0.0,999,999,99
2050,3,12,20,0,*?*?*?*?*?*?*?*?*?*?*?*?*?*?*?*?*?*?*?*?*?*?,10.7,5.9,72,103227,0,-0,327,0.0,-0.0,0.0,0,0,0,0,23,10.3,10,5,9999,99999,9,999999999,0.0,999,999,99
2050,3,12,21,0,*?*?*?*?*?*?*?*?*?*?*?*?*?*?*?*?*?*?*?*?*?*?,10.2,6.1,75,103227,0,-0,325,0.0,-0.0,0.0,0,0,0,0,20,10.3,10,5,9999,99999,9,999999999,0.0,999,999,99
2050,3,12,22,0,*?*?*?*?*?*?*?*?*?*?*?*?*?*?*?*?*?*?*?*?*?*?,9.9,5.9,76,103227,0,-0,323,0.0,-0.0,0.0,0,0,0,0,17,10.3,10,5,9999,99999,9,999999999,0.0,999,999,99
2050,3,12,23,0,*?*?*?*?*?*?*?*?*?*?*?*?*?*?*?*?*?*?*?*?*?*?,9.3,5.5,77,103227,0,-0,321,0.0,-0.0,0.0,0,0,0,0,13,10.3,10,5,9999,99999,9,999999999,0.0,999,999,99
2050,3,12,24,0,*?*?*?*?*?*?*?*?*?*?*?*?*?*?*?*?*?*?*?*?*?*?,9.6,8.4,92,103227,0,-0,322,0.0,-0.0,0.0,0,0,0,0,40,11.8,10,5,9999,99999,9,999999999,0.0,999,999,99
2050,3,13,1,0,*?*?*?*?*?*?*?*?*?*?*?*?*?*?*?*?*?*?*?*?*?*?,7.7,6.6,93,103005,0,-0,313,0.0,-0.0,0.0,0,0,0,0,13,10.8,10,5,9999,99999,9,999999999,0.0,999,999,99
2050,3,13,2,0,*?*?*?*?*?*?*?*?*?*?*?*?*?*?*?*?*?*?*?*?*?*?,6.7,6.7,100,103005,0,-0,309,0.0,-0.0,0.0,0,0,0,0,17,9.8,10,5,9999,99999,9,999999999,0.0,999,999,99
2050,3,13,3,0,*?*?*?*?*?*?*?*?*?*?*?*?*?*?*?*?*?*?*?*?*?*?,5.9,5.9,100,103005,0,-0,306,0.0,-0.0,0.0,0,0,0,0,20,10.3,10,5,9999,99999,9,999999999,0.0,999,999,99
2050,3,13,4,0,*?*?*?*?*?*?*?*?*?*?*?*?*?*?*?*?*?*?*?*?*?*?,6.1,5.9,100,103005,0,-0,306,0.0,-0.0,0.0,0,0,0,0,23,10.8,10,5,9999,99999,9,999999999,0.0,999,999,99
2050,3,13,5,0,*?*?*?*?*?*?*?*?*?*?*?*?*?*?*?*?*?*?*?*?*?*?,6.0,6.1,100,103005,0,-0,306,0.0,-0.0,0.0,0,0,0,0,27,10.8,10,5,9999,99999,9,999999999,0.0,999,999,99
2050,3,13,6,0,*?*?*?*?*?*?*?*?*?*?*?*?*?*?*?*?*?*?*?*?*?*?,5.8,5.3,97,103005,15,1357,305,0.0,0.0,0.0,0,0,0,0,30,8.8,10,5,9999,99999,9,999999999,0.0,999,999,99
2050,3,13,7,0,*?*?*?*?*?*?*?*?*?*?*?*?*?*?*?*?*?*?*?*?*?*?,5.6,4.8,95,103005,235,1382,300,56.5,44.2,49.0,6250,3225,5784,1042,68,7.7,9,5,9999,99999,9,999999999,0.0,999,999,99
2050,3,13,8,0,*?*?*?*?*?*?*?*?*?*?*?*?*?*?*?*?*?*?*?*?*?*?,6.7,5.1,91,103005,436,1385,309,72.3,0.0,72.3,8445,0,8468,2970,107,8.8,10,5,9999,99999,9,999999999,0.0,999,999,99
2050,3,13,9,0,*?*?*?*?*?*?*?*?*?*?*?*?*?*?*?*?*?*?*?*?*?*?,7.8,5.1,84,103005,602,1383,310,183.2,56.0,158.8,20135,5443,17909,4676,145,8.2,9,5,9999,99999,9,999999999,0.0,999,999,99
2050,3,13,10,0,*?*?*?*?*?*?*?*?*?*?*?*?*?*?*?*?*?*?*?*?*?*?,10.7,6.7,76,103005,725,1385,323,225.3,57.2,195.4,24796,5696,22022,6120,183,8.8,9,5,9999,99999,9,999999999,0.0,999,999,99
2050,3,13,11,0,*?*?*?*?*?*?*?*?*?*?*?*?*?*?*?*?*?*?*?*?*?*?,11.5,6.6,72,103005,794,1385,326,249.2,57.8,216.0,27439,5800,24350,7030,222,7.7,9,5,9999,99999,9,999999999,0.0,999,999,99
2050,3,13,12,0,*?*?*?*?*?*?*?*?*?*?*?*?*?*?*?*?*?*?*?*?*?*?,12.5,7.0,69,103005,805,1384,335,145.7,0.0,145.7,17338,0,17407,6769,260,9.3,10,5,9999,99999,9,999999999,0.0,999,999,99
2050,3,13,13,0,*?*?*?*?*?*?*?*?*?*?*?*?*?*?*?*?*?*?*?*?*?*?,12.7,7.7,72,103005,758,1384,336,136.3,0.0,136.3,16179,0,16241,6244,222,9.8,10,5,9999,99999,9,999999999,0.0,999,999,99
2050,3,13,14,0,*?*?*?*?*?*?*?*?*?*?*?*?*?*?*?*?*?*?*?*?*?*?,12.7,8.5,76,103005,656,1385,336,116.0,0.0,116.0,13686,0,13734,5140,183,8.2,10,5,9999,99999,9,999999999,0.0,999,999,99
2050,3,13,15,0,*?*?*?*?*?*?*?*?*?*?*?*?*?*?*?*?*?*?*?*?*?*?,12.8,8.4,75,103005,505,1384,333,149.5,54.5,129.6,16421,5145,14628,3649,145,8.2,9,5,9999,99999,9,999999999,0.0,999,999,99
2050,3,13,16,0,*?*?*?*?*?*?*?*?*?*?*?*?*?*?*?*?*?*?*?*?*?*?,12.4,9.2,81,103005,316,1383,331,84.4,49.1,73.2,9265,4137,8288,1915,107,8.2,9,5,9999,99999,9,999999999,0.0,999,999,99
2050,3,13,17,0,*?*?*?*?*?*?*?*?*?*?*?*?*?*?*?*?*?*?*?*?*?*?,12.2,8.8,80,103005,103,1390,330,10.7,19.2,9.3,1250,923,1178,192,68,10.3,9,5,9999,99999,9,999999999,0.0,999,999,99
2050,3,13,18,0,*?*?*?*?*?*?*?*?*?*?*?*?*?*?*?*?*?*?*?*?*?*?,11.0,8.5,85,103005,0,-0,328,0.0,-0.0,0.0,0,0,0,0,30,11.8,10,5,9999,99999,9,999999999,0.0,999,999,99
2050,3,13,19,0,*?*?*?*?*?*?*?*?*?*?*?*?*?*?*?*?*?*?*?*?*?*?,10.3,8.9,92,103005,0,-0,325,0.0,-0.0,0.0,0,0,0,0,35,11.8,10,5,9999,99999,9,999999999,0.0,999,999,99
2050,3,13,20,0,*?*?*?*?*?*?*?*?*?*?*?*?*?*?*?*?*?*?*?*?*?*?,9.3,8.5,96,103005,0,-0,320,0.0,-0.0,0.0,0,0,0,0,40,10.3,10,5,9999,99999,9,999999999,0.0,999,999,99
2050,3,13,21,0,*?*?*?*?*?*?*?*?*?*?*?*?*?*?*?*?*?*?*?*?*?*?,8.5,8.1,98,103005,0,-0,317,0.0,-0.0,0.0,0,0,0,0,45,10.3,10,5,9999,99999,9,999999999,0.0,999,999,99
2050,3,13,22,0,*?*?*?*?*?*?*?*?*?*?*?*?*?*?*?*?*?*?*?*?*?*?,8.8,8.1,95,103005,0,-0,318,0.0,-0.0,0.0,0,0,0,0,50,10.3,10,5,9999,99999,9,999999999,0.0,999,999,99
2050,3,13,23,0,*?*?*?*?*?*?*?*?*?*?*?*?*?*?*?*?*?*?*?*?*?*?,8.4,8.3,99,103005,0,-0,316,0.0,-0.0,0.0,0,0,0,0,55,10.3,10,5,9999,99999,9,999999999,0.0,999,999,99
2050,3,13,24,0,*?*?*?*?*?*?*?*?*?*?*?*?*?*?*?*?*?*?*?*?*?*?,8.7,6.1,84,103005,0,-0,318,0.0,-0.0,0.0,0,0,0,0,10,11.8,10,5,9999,99999,9,999999999,0.0,999,999,99
2050,3,14,1,0,*?*?*?*?*?*?*?*?*?*?*?*?*?*?*?*?*?*?*?*?*?*?,7.9,7.9,100,102777,0,-0,314,0.0,-0.0,0.0,0,0,0,0,103,10.8,10,5,9999,99999,9,999999999,0.0,999,999,99
2050,3,14,2,0,*?*?*?*?*?*?*?*?*?*?*?*?*?*?*?*?*?*?*?*?*?*?,7.4,7.4,100,102777,0,-0,312,0.0,-0.0,0.0,0,0,0,0,147,9.8,10,5,9999,99999,9,999999999,0.0,999,999,99
2050,3,14,3,0,*?*?*?*?*?*?*?*?*?*?*?*?*?*?*?*?*?*?*?*?*?*?,7.5,7.6,100,102777,0,-0,312,0.0,-0.0,0.0,0,0,0,0,190,10.3,10,5,9999,99999,9,999999999,0.0,999,999,99
2050,3,14,4,0,*?*?*?*?*?*?*?*?*?*?*?*?*?*?*?*?*?*?*?*?*?*?,7.5,7.4,100,102777,0,-0,312,0.0,-0.0,0.0,0,0,0,0,233,10.8,10,5,9999,99999,9,999999999,0.0,999,999,99
2050,3,14,5,0,*?*?*?*?*?*?*?*?*?*?*?*?*?*?*?*?*?*?*?*?*?*?,7.1,7.1,100,102777,0,-0,311,0.0,-0.0,0.0,0,0,0,0,277,10.8,10,5,9999,99999,9,999999999,0.1,999,999,99
2050,3,14,6,0,*?*?*?*?*?*?*?*?*?*?*?*?*?*?*?*?*?*?*?*?*?*?,7.0,7.0,100,102777,24,1396,310,0.0,0.0,0.0,0,0,0,0,320,8.8,10,5,9999,99999,9,999999999,0.1,999,999,99
2050,3,14,7,0,*?*?*?*?*?*?*?*?*?*?*?*?*?*?*?*?*?*?*?*?*?*?,6.8,6.9,100,102777,244,1385,309,34.2,0.0,34.2,4001,0,4007,1331,310,7.7,10,5,9999,99999,9,999999999,0.4,999,999,99
2050,3,14,8,0,*?*?*?*?*?*?*?*?*?*?*?*?*?*?*?*?*?*?*?*?*?*?,7.8,7.9,100,102777,444,1384,314,74.0,0.0,74.0,8642,0,8665,3047,300,8.8,10,5,9999,99999,9,999999999,0.4,999,999,99
2050,3,14,9,0,*?*?*?*?*?*?*?*?*?*?*?*?*?*?*?*?*?*?*?*?*?*?,8.8,8.8,100,102777,610,1382,318,107.1,0.0,107.1,12603,0,12645,4673,290,8.2,10,5,9999,99999,9,999999999,0.3,999,999,99
2050,3,14,10,0,*?*?*?*?*?*?*?*?*?*?*?*?*?*?*?*?*?*?*?*?*?*?,10.1,9.2,100,102777,732,1383,324,131.3,0.0,131.3,15561,0,15620,5967,280,8.8,10,5,9999,99999,9,999999999,0.0,999,999,99
2050,3,14,11,0,*?*?*?*?*?*?*?*?*?*?*?*?*?*?*?*?*?*?*?*?*?*?,12.2,9.3,89,102777,801,1383,333,145.0,0.0,145.0,17252,0,17320,6730,270,7.7,10,5,9999,99999,9,999999999,0.0,999,999,99
2050,3,14,12,0,*?*?*?*?*?*?*?*?*?*?*?*?*?*?*?*?*?*?*?*?*?*?,12.3,8.9,86,102777,812,1383,334,147.2,0.0,147.2,17526,0,17596,6854,260,9.3,10,5,9999,99999,9,999999999,0.0,999,999,99
2050,3,14,13,0,*?*?*?*?*?*?*?*?*?*?*?*?*?*?*?*?*?*?*?*?*?*?,12.2,9.2,88,102777,765,1384,333,137.8,0.0,137.8,16359,0,16422,6326,258,9.8,10,5,9999,99999,9,999999999,0.0,999,999,99
2050,3,14,14,0,*?*?*?*?*?*?*?*?*?*?*?*?*?*?*?*?*?*?*?*?*?*?,12.4,9.2,88,102777,662,1383,334,117.4,0.0,117.4,13856,0,13905,5214,257,8.2,10,5,9999,99999,9,999999999,0.0,999,999,99
2050,3,14,15,0,*?*?*?*?*?*?*?*?*?*?*?*?*?*?*?*?*?*?*?*?*?*?,12.2,8.5,85,102777,511,1382,334,87.4,0.0,87.4,10240,0,10271,3686,255,8.2,10,5,9999,99999,9,999999999,0.0,999,999,99
2050,3,14,16,0,*?*?*?*?*?*?*?*?*?*?*?*?*?*?*?*?*?*?*?*?*?*?,12.5,8.8,84,102777,323,1384,335,49.9,0.0,49.9,5820,0,5833,1978,253,8.2,10,5,9999,99999,9,999999999,0.0,999,999,99
2050,3,14,17,0,*?*?*?*?*?*?*?*?*?*?*?*?*?*?*?*?*?*?*?*?*?*?,12.3,8.0,81,102777,109,1383,334,7.5,0.0,7.5,918,-0,918,297,252,10.3,10,5,9999,99999,9,999999999,0.0,999,999,99
2050,3,14,18,0,*?*?*?*?*?*?*?*?*?*?*?*?*?*?*?*?*?*?*?*?*?*?,11.0,7.4,85,102777,0,-0,328,0.0,-0.0,0.0,0,0,0,0,250,11.8,10,5,9999,99999,9,999999999,0.0,999,999,99
2050,3,14,19,0,*?*?*?*?*?*?*?*?*?*?*?*?*?*?*?*?*?*?*?*?*?*?,10.4,7.0,86,102777,0,-0,326,0.0,-0.0,0.0,0,0,0,0,252,11.8,10,5,9999,99999,9,999999999,0.0,999,999,99
2050,3,14,20,0,*?*?*?*?*?*?*?*?*?*?*?*?*?*?*?*?*?*?*?*?*?*?,9.8,6.2,85,102777,0,-0,323,0.0,-0.0,0.0,0,0,0,0,253,10.3,10,5,9999,99999,9,999999999,0.0,999,999,99
2050,3,14,21,0,*?*?*?*?*?*?*?*?*?*?*?*?*?*?*?*?*?*?*?*?*?*?,9.6,6.1,85,102777,0,-0,322,0.0,-0.0,0.0,0,0,0,0,255,10.3,10,5,9999,99999,9,999999999,0.0,999,999,99
2050,3,14,22,0,*?*?*?*?*?*?*?*?*?*?*?*?*?*?*?*?*?*?*?*?*?*?,9.3,7.1,93,102777,0,-0,320,0.0,-0.0,0.0,0,0,0,0,257,10.3,10,5,9999,99999,9,999999999,0.0,999,999,99
2050,3,14,23,0,*?*?*?*?*?*?*?*?*?*?*?*?*?*?*?*?*?*?*?*?*?*?,8.8,6.6,93,102777,0,-0,318,0.0,-0.0,0.0,0,0,0,0,258,10.3,10,5,9999,99999,9,999999999,0.0,999,999,99
2050,3,14,24,0,*?*?*?*?*?*?*?*?*?*?*?*?*?*?*?*?*?*?*?*?*?*?,8.0,8.0,100,102777,0,-0,314,0.0,-0.0,0.0,0,0,0,0,60,11.8,10,5,9999,99999,9,999999999,0.0,999,999,99
2050,3,15,1,0,*?*?*?*?*?*?*?*?*?*?*?*?*?*?*?*?*?*?*?*?*?*?,7.8,4.8,80,102655,0,-0,314,0.0,-0.0,0.0,0,0,0,0,263,10.8,10,5,9999,99999,9,999999999,0.0,999,999,99
2050,3,15,2,0,*?*?*?*?*?*?*?*?*?*?*?*?*?*?*?*?*?*?*?*?*?*?,7.7,3.9,76,102655,0,-0,314,0.0,-0.0,0.0,0,0,0,0,267,9.8,10,5,9999,99999,9,999999999,0.0,999,999,99
2050,3,15,3,0,*?*?*?*?*?*?*?*?*?*?*?*?*?*?*?*?*?*?*?*?*?*?,7.2,4.1,80,102655,0,-0,312,0.0,-0.0,0.0,0,0,0,0,270,10.3,10,5,9999,99999,9,999999999,0.0,999,999,99
2050,3,15,4,0,*?*?*?*?*?*?*?*?*?*?*?*?*?*?*?*?*?*?*?*?*?*?,7.3,5.0,83,102655,0,-0,312,0.0,-0.0,0.0,0,0,0,0,273,10.8,10,5,9999,99999,9,999999999,0.0,999,999,99
2050,3,15,5,0,*?*?*?*?*?*?*?*?*?*?*?*?*?*?*?*?*?*?*?*?*?*?,7.3,5.0,84,102655,0,-0,312,0.0,-0.0,0.0,0,0,0,0,277,10.8,10,5,9999,99999,9,999999999,0.0,999,999,99
2050,3,15,6,0,*?*?*?*?*?*?*?*?*?*?*?*?*?*?*?*?*?*?*?*?*?*?,6.9,4.6,84,102655,32,1371,310,0.0,0.0,0.0,0,0,0,0,280,8.8,10,5,9999,99999,9,999999999,0.0,999,999,99
2050,3,15,7,0,*?*?*?*?*?*?*?*?*?*?*?*?*?*?*?*?*?*?*?*?*?*?,6.7,3.9,81,102655,252,1382,305,62.4,45.5,54.1,6889,3428,6367,1156,278,7.7,9,5,9999,99999,9,999999999,0.0,999,999,99
2050,3,15,8,0,*?*?*?*?*?*?*?*?*?*?*?*?*?*?*?*?*?*?*?*?*?*?,6.4,3.8,82,102655,452,1383,304,131.4,53.5,114.0,14429,4934,12865,3135,277,8.8,9,5,9999,99999,9,999999999,0.0,999,999,99
2050,3,15,9,0,*?*?*?*?*?*?*?*?*?*?*?*?*?*?*?*?*?*?*?*?*?*?,8.4,4.8,77,102655,618,1382,308,250.3,141.0,187.3,27295,14192,21162,4503,275,8.2,8,4,9999,99999,9,999999999,0.0,999,999,99
2050,3,15,10,0,*?*?*?*?*?*?*?*?*?*?*?*?*?*?*?*?*?*?*?*?*?*?,10.3,6.1,74,102655,740,1382,321,230.9,57.4,200.2,25417,5723,22568,6325,273,8.8,9,5,9999,99999,9,999999999,0.0,999,999,99
2050,3,15,11,0,*?*?*?*?*?*?*?*?*?*?*?*?*?*?*?*?*?*?*?*?*?*?,11.0,5.9,70,102655,809,1383,324,254.6,57.9,220.8,28043,5820,24880,7248,272,7.7,9,5,9999,99999,9,999999999,0.0,999,999,99
2050,3,15,12,0,*?*?*?*?*?*?*?*?*?*?*?*?*?*?*?*?*?*?*?*?*?*?,11.8,6.1,66,102655,819,1382,323,342.3,145.6,256.1,37464,15228,28657,6861,270,9.3,8,4,9999,99999,9,999999999,0.0,999,999,99
2050,3,15,13,0,*?*?*?*?*?*?*?*?*?*?*?*?*?*?*?*?*?*?*?*?*?*?,12.2,5.5,63,102655,772,1383,325,320.5,144.7,239.8,35044,15044,26892,6233,270,9.8,8,4,9999,99999,9,999999999,0.0,999,999,99
2050,3,15,14,0,*?*?*?*?*?*?*?*?*?*?*?*?*?*?*?*?*?*?*?*?*?*?,12.0,6.2,66,102655,669,1383,324,273.5,142.4,204.6,29842,14525,23058,5033,270,8.2,8,4,9999,99999,9,999999999,0.0,999,999,99
2050,3,15,15,0,*?*?*?*?*?*?*?*?*?*?*?*?*?*?*?*?*?*?*?*?*?*?,12.3,6.7,67,102655,518,1383,330,154.2,54.8,133.7,16939,5193,15086,3786,270,8.2,9,5,9999,99999,9,999999999,0.0,999,999,99
2050,3,15,16,0,*?*?*?*?*?*?*?*?*?*?*?*?*?*?*?*?*?*?*?*?*?*?,12.2,5.8,64,102655,329,1382,325,117.9,124.8,88.2,12861,10480,10176,1923,270,8.2,8,4,9999,99999,9,999999999,0.0,999,999,99
2050,3,15,17,0,*?*?*?*?*?*?*?*?*?*?*?*?*?*?*?*?*?*?*?*?*?*?,12.0,5.3,63,102655,115,1378,329,15.2,24.2,13.2,1744,1234,1638,272,270,10.3,9,5,9999,99999,9,999999999,0.0,999,999,99
2050,3,15,18,0,*?*?*?*?*?*?*?*?*?*?*?*?*?*?*?*?*?*?*?*?*?*?,10.5,4.8,67,102655,0,-0,326,0.0,-0.0,0.0,0,0,0,0,270,11.8,10,5,9999,99999,9,999999999,0.0,999,999,99
2050,3,15,19,0,*?*?*?*?*?*?*?*?*?*?*?*?*?*?*?*?*?*?*?*?*?*?,10.2,5.5,71,102655,0,-0,325,0.0,-0.0,0.0,0,0,0,0,268,11.8,10,5,9999,99999,9,999999999,0.0,999,999,99
2050,3,15,20,0,*?*?*?*?*?*?*?*?*?*?*?*?*?*?*?*?*?*?*?*?*?*?,9.3,5.9,78,102655,0,-0,321,0.0,-0.0,0.0,0,0,0,0,267,10.3,10,5,9999,99999,9,999999999,0.0,999,999,99
2050,3,15,21,0,*?*?*?*?*?*?*?*?*?*?*?*?*?*?*?*?*?*?*?*?*?*?,8.9,5.5,77,102655,0,-0,319,0.0,-0.0,0.0,0,0,0,0,265,10.3,10,5,9999,99999,9,999999999,0.0,999,999,99
2050,3,15,22,0,*?*?*?*?*?*?*?*?*?*?*?*?*?*?*?*?*?*?*?*?*?*?,8.3,5.5,81,102655,0,-0,316,0.0,-0.0,0.0,0,0,0,0,263,10.3,10,5,9999,99999,9,999999999,0.0,999,999,99
2050,3,15,23,0,*?*?*?*?*?*?*?*?*?*?*?*?*?*?*?*?*?*?*?*?*?*?,7.8,5.8,85,102655,0,-0,314,0.0,-0.0,0.0,0,0,0,0,262,10.3,10,5,9999,99999,9,999999999,0.0,999,999,99
2050,3,15,24,0,*?*?*?*?*?*?*?*?*?*?*?*?*?*?*?*?*?*?*?*?*?*?,8.2,5.8,83,102655,0,-0,316,0.0,-0.0,0.0,0,0,0,0,260,11.8,10,5,9999,99999,9,999999999,0.0,999,999,99
2050,3,16,1,0,*?*?*?*?*?*?*?*?*?*?*?*?*?*?*?*?*?*?*?*?*?*?,6.2,5.3,95,102375,0,-0,307,0.0,-0.0,0.0,0,0,0,0,255,10.8,10,5,9999,99999,9,999999999,0.0,999,999,99
2050,3,16,2,0,*?*?*?*?*?*?*?*?*?*?*?*?*?*?*?*?*?*?*?*?*?*?,5.7,5.0,97,102375,0,-0,305,0.0,-0.0,0.0,0,0,0,0,250,9.8,10,5,9999,99999,9,999999999,0.0,999,999,99
2050,3,16,3,0,*?*?*?*?*?*?*?*?*?*?*?*?*?*?*?*?*?*?*?*?*?*?,5.1,4.8,100,102375,0,-0,302,0.0,-0.0,0.0,0,0,0,0,245,10.3,10,5,9999,99999,9,999999999,0.0,999,999,99
2050,3,16,4,0,*?*?*?*?*?*?*?*?*?*?*?*?*?*?*?*?*?*?*?*?*?*?,4.6,4.5,100,102375,0,-0,300,0.0,-0.0,0.0,0,0,0,0,240,10.8,10,5,9999,99999,9,999999999,0.0,999,999,99
2050,3,16,5,0,*?*?*?*?*?*?*?*?*?*?*?*?*?*?*?*?*?*?*?*?*?*?,4.5,4.5,100,102375,0,-0,300,0.0,-0.0,0.0,0,0,0,0,235,10.8,10,5,9999,99999,9,999999999,0.0,999,999,99
2050,3,16,6,0,*?*?*?*?*?*?*?*?*?*?*?*?*?*?*?*?*?*?*?*?*?*?,4.5,4.1,99,102375,41,1389,300,0.0,0.0,0.0,0,0,0,0,230,8.8,10,5,9999,99999,9,999999999,0.0,999,999,99
2050,3,16,7,0,*?*?*?*?*?*?*?*?*?*?*?*?*?*?*?*?*?*?*?*?*?*?,5.0,3.2,90,102375,260,1379,302,37.6,0.0,37.6,4391,0,4399,1466,235,7.7,10,5,9999,99999,9,999999999,0.0,999,999,99
2050,3,16,8,0,*?*?*?*?*?*?*?*?*?*?*?*?*?*?*?*?*?*?*?*?*?*?,5.6,3.4,88,102375,460,1381,305,77.3,0.0,77.3,9039,0,9064,3203,240,8.8,10,5,9999,99999,9,999999999,0.0,999,999,99
2050,3,16,9,0,*?*?*?*?*?*?*?*?*?*?*?*?*?*?*?*?*?*?*?*?*?*?,7.3,4.6,85,102375,626,1381,312,110.4,0.0,110.4,13004,0,13048,4844,245,8.2,10,5,9999,99999,9,999999999,0.0,999,999,99
2050,3,16,10,0,*?*?*?*?*?*?*?*?*?*?*?*?*?*?*?*?*?*?*?*?*?*?,8.8,6.4,87,102375,748,1382,318,134.6,0.0,134.6,15957,0,16017,6144,250,8.8,10,5,9999,99999,9,999999999,0.0,999,999,99
2050,3,16,11,0,*?*?*?*?*?*?*?*?*?*?*?*?*?*?*?*?*?*?*?*?*?*?,9.8,7.4,87,102375,816,1382,323,148.1,0.0,148.1,17639,0,17710,6905,255,7.7,10,5,9999,99999,9,999999999,0.0,999,999,99
2050,3,16,12,0,*?*?*?*?*?*?*?*?*?*?*?*?*?*?*?*?*?*?*?*?*?*?,9.7,6.1,79,102375,826,1381,322,150.2,0.0,150.2,17899,0,17971,7023,260,9.3,10,5,9999,99999,9,999999999,0.0,999,999,99
2050,3,16,13,0,*?*?*?*?*?*?*?*?*?*?*?*?*?*?*?*?*?*?*?*?*?*?,10.0,5.3,74,102375,779,1383,324,140.7,0.0,140.7,16717,0,16782,6487,258,9.8,10,5,9999,99999,9,999999999,0.0,999,999,99
2050,3,16,14,0,*?*?*?*?*?*?*?*?*?*?*?*?*?*?*?*?*?*?*?*?*?*?,9.8,5.8,77,102375,676,1383,323,120.2,0.0,120.2,14197,0,14247,5363,257,8.2,10,5,9999,99999,9,999999999,0.0,999,999,99
2050,3,16,15,0,*?*?*?*?*?*?*?*?*?*?*?*?*?*?*?*?*?*?*?*?*?*?,10.2,7.9,87,102375,524,1381,324,90.1,0.0,90.1,10562,0,10594,3817,255,8.2,10,5,9999,99999,9,999999999,0.0,999,999,99
2050,3,16,16,0,*?*?*?*?*?*?*?*?*?*?*?*?*?*?*?*?*?*?*?*?*?*?,10.0,7.0,83,102375,336,1384,324,52.5,0.0,52.5,6125,0,6139,2090,253,8.2,10,5,9999,99999,9,999999999,0.0,999,999,99
2050,3,16,17,0,*?*?*?*?*?*?*?*?*?*?*?*?*?*?*?*?*?*?*?*?*?*?,9.6,7.1,86,102375,122,1384,322,10.0,0.0,10.0,1217,-0,1217,395,252,10.3,10,5,9999,99999,9,999999999,0.0,999,999,99
2050,3,16,18,0,*?*?*?*?*?*?*?*?*?*?*?*?*?*?*?*?*?*?*?*?*?*?,8.8,6.6,87,102375,0,-0,318,0.0,-0.0,0.0,0,0,0,0,250,11.8,10,5,9999,99999,9,999999999,0.0,999,999,99
2050,3,16,19,0,*?*?*?*?*?*?*?*?*?*?*?*?*?*?*?*?*?*?*?*?*?*?,7.8,6.9,95,102375,0,-0,314,0.0,-0.0,0.0,0,0,0,0,253,11.8,10,5,9999,99999,9,999999999,0.0,999,999,99
2050,3,16,20,0,*?*?*?*?*?*?*?*?*?*?*?*?*?*?*?*?*?*?*?*?*?*?,7.2,6.4,97,102375,0,-0,311,0.0,-0.0,0.0,0,0,0,0,257,10.3,10,5,9999,99999,9,999999999,0.0,999,999,99
2050,3,16,21,0,*?*?*?*?*?*?*?*?*?*?*?*?*?*?*?*?*?*?*?*?*?*?,6.1,6.1,100,102375,0,-0,306,0.0,-0.0,0.0,0,0,0,0,260,10.3,10,5,9999,99999,9,999999999,0.0,999,999,99
2050,3,16,22,0,*?*?*?*?*?*?*?*?*?*?*?*?*?*?*?*?*?*?*?*?*?*?,5.6,5.6,100,102375,0,-0,304,0.0,-0.0,0.0,0,0,0,0,263,10.3,10,5,9999,99999,9,999999999,0.0,999,999,99
2050,3,16,23,0,*?*?*?*?*?*?*?*?*?*?*?*?*?*?*?*?*?*?*?*?*?*?,7.6,7.6,100,102375,0,-0,313,0.0,-0.0,0.0,0,0,0,0,267,10.3,10,5,9999,99999,9,999999999,0.0,999,999,99
2050,3,16,24,0,*?*?*?*?*?*?*?*?*?*?*?*?*?*?*?*?*?*?*?*?*?*?,7.3,5.5,90,102375,0,-0,312,0.0,-0.0,0.0,0,0,0,0,260,11.8,10,5,9999,99999,9,999999999,0.0,999,999,99
2050,3,17,1,0,*?*?*?*?*?*?*?*?*?*?*?*?*?*?*?*?*?*?*?*?*?*?,9.5,3.9,68,102170,0,-0,322,0.0,-0.0,0.0,0,0,0,0,260,10.8,10,5,9999,99999,9,999999999,0.0,999,999,99
2050,3,17,2,0,*?*?*?*?*?*?*?*?*?*?*?*?*?*?*?*?*?*?*?*?*?*?,9.5,2.1,59,102170,0,-0,322,0.0,-0.0,0.0,0,0,0,0,250,9.8,10,5,9999,99999,9,999999999,0.0,999,999,99
2050,3,17,3,0,*?*?*?*?*?*?*?*?*?*?*?*?*?*?*?*?*?*?*?*?*?*?,9.5,2.1,59,102170,0,-0,322,0.0,-0.0,0.0,0,0,0,0,240,10.3,10,5,9999,99999,9,999999999,0.0,999,999,99
2050,3,17,4,0,*?*?*?*?*?*?*?*?*?*?*?*?*?*?*?*?*?*?*?*?*?*?,9.6,2.3,60,102170,0,-0,323,0.0,-0.0,0.0,0,0,0,0,230,10.8,10,5,9999,99999,9,999999999,0.0,999,999,99
2050,3,17,5,0,*?*?*?*?*?*?*?*?*?*?*?*?*?*?*?*?*?*?*?*?*?*?,9.7,2.5,60,102170,0,-0,323,0.0,-0.0,0.0,0,0,0,0,220,10.8,10,5,9999,99999,9,999999999,0.0,999,999,99
2050,3,17,6,0,*?*?*?*?*?*?*?*?*?*?*?*?*?*?*?*?*?*?*?*?*?*?,9.6,2.7,61,102170,49,1373,323,0.0,0.0,0.0,0,0,0,0,210,8.8,10,5,9999,99999,9,999999999,0.0,999,999,99
2050,3,17,7,0,*?*?*?*?*?*?*?*?*?*?*?*?*?*?*?*?*?*?*?*?*?*?,9.6,2.7,61,102170,269,1382,323,39.3,0.0,39.3,4587,0,4596,1536,217,7.7,10,5,9999,99999,9,999999999,0.0,999,999,99
2050,3,17,8,0,*?*?*?*?*?*?*?*?*?*?*?*?*?*?*?*?*?*?*?*?*?*?,9.7,2.7,61,102170,468,1380,323,79.0,0.0,79.0,9237,0,9264,3281,223,8.8,10,5,9999,99999,9,999999999,0.0,999,999,99
2050,3,17,9,0,*?*?*?*?*?*?*?*?*?*?*?*?*?*?*?*?*?*?*?*?*?*?,9.6,3.2,64,102170,634,1380,323,112.1,0.0,112.1,13202,0,13248,4929,230,8.2,10,5,9999,99999,9,999999999,0.0,999,999,99
2050,3,17,10,0,*?*?*?*?*?*?*?*?*?*?*?*?*?*?*?*?*?*?*?*?*?*?,9.7,4.1,67,102170,755,1380,323,136.2,0.0,136.2,16153,0,16214,6231,237,8.8,10,5,9999,99999,9,999999999,0.0,999,999,99
2050,3,17,11,0,*?*?*?*?*?*?*?*?*?*?*?*?*?*?*?*?*?*?*?*?*?*?,9.6,3.6,66,102170,823,1381,323,149.7,0.0,149.7,17831,0,17903,6992,243,7.7,10,5,9999,99999,9,999999999,0.0,999,999,99
2050,3,17,12,0,*?*?*?*?*?*?*?*?*?*?*?*?*?*?*?*?*?*?*?*?*?*?,9.7,3.9,67,102170,834,1382,323,151.7,0.0,151.7,18086,0,18160,7109,250,9.3,10,5,9999,99999,9,999999999,0.0,999,999,99
2050,3,17,13,0,*?*?*?*?*?*?*?*?*?*?*?*?*?*?*?*?*?*?*?*?*?*?,9.7,4.1,67,102170,785,1380,323,142.1,0.0,142.1,16892,0,16959,6565,248,9.8,10,5,9999,99999,9,999999999,0.0,999,999,99
2050,3,17,14,0,*?*?*?*?*?*?*?*?*?*?*?*?*?*?*?*?*?*?*?*?*?*?,9.6,3.6,65,102170,682,1381,323,121.6,0.0,121.6,14364,0,14416,5436,247,8.2,10,5,9999,99999,9,999999999,0.0,999,999,99
2050,3,17,15,0,*?*?*?*?*?*?*?*?*?*?*?*?*?*?*?*?*?*?*?*?*?*?,9.8,3.9,66,102170,531,1381,323,91.5,0.0,91.5,10722,0,10755,3883,245,8.2,10,5,9999,99999,9,999999999,0.0,999,999,99
2050,3,17,16,0,*?*?*?*?*?*?*?*?*?*?*?*?*?*?*?*?*?*?*?*?*?*?,9.6,2.7,61,102170,342,1381,323,53.8,0.0,53.8,6276,0,6291,2145,243,8.2,10,5,9999,99999,9,999999999,0.0,999,999,99
2050,3,17,17,0,*?*?*?*?*?*?*?*?*?*?*?*?*?*?*?*?*?*?*?*?*?*?,9.6,2.3,60,102170,128,1380,323,11.3,0.0,11.3,1364,-0,1365,444,242,10.3,10,5,9999,99999,9,999999999,0.0,999,999,99
2050,3,17,18,0,*?*?*?*?*?*?*?*?*?*?*?*?*?*?*?*?*?*?*?*?*?*?,9.7,1.9,58,102170,0,-0,323,0.0,-0.0,0.0,0,0,0,0,240,11.8,10,5,9999,99999,9,999999999,0.0,999,999,99
2050,3,17,19,0,*?*?*?*?*?*?*?*?*?*?*?*?*?*?*?*?*?*?*?*?*?*?,9.7,1.3,55,102170,0,-0,323,0.0,-0.0,0.0,0,0,0,0,243,11.8,10,5,9999,99999,9,999999999,0.8,999,999,99
2050,3,17,20,0,*?*?*?*?*?*?*?*?*?*?*?*?*?*?*?*?*?*?*?*?*?*?,9.7,0.4,51,102170,0,-0,324,0.0,-0.0,0.0,0,0,0,0,247,10.3,10,5,9999,99999,9,999999999,0.8,999,999,99
2050,3,17,21,0,*?*?*?*?*?*?*?*?*?*?*?*?*?*?*?*?*?*?*?*?*?*?,9.7,-0.2,49,102170,0,-0,324,0.0,-0.0,0.0,0,0,0,0,250,10.3,10,5,9999,99999,9,999999999,0.0,999,999,99
2050,3,17,22,0,*?*?*?*?*?*?*?*?*?*?*?*?*?*?*?*?*?*?*?*?*?*?,9.7,0.2,51,102170,0,-0,324,0.0,-0.0,0.0,0,0,0,0,253,10.3,10,5,9999,99999,9,999999999,0.0,999,999,99
2050,3,17,23,0,*?*?*?*?*?*?*?*?*?*?*?*?*?*?*?*?*?*?*?*?*?*?,10.4,0.8,51,102170,0,-0,327,0.0,-0.0,0.0,0,0,0,0,257,10.3,10,5,9999,99999,9,999999999,0.1,999,999,99
2050,3,17,24,0,*?*?*?*?*?*?*?*?*?*?*?*?*?*?*?*?*?*?*?*?*?*?,9.5,5.9,77,102170,0,-0,322,0.0,-0.0,0.0,0,0,0,0,270,11.8,10,5,9999,99999,9,999999999,0.0,999,999,99
2050,3,18,1,0,*?*?*?*?*?*?*?*?*?*?*?*?*?*?*?*?*?*?*?*?*?*?,11.2,6.9,75,101703,0,-0,329,0.0,-0.0,0.0,0,0,0,0,257,10.8,10,5,9999,99999,9,999999999,0.0,999,999,99
2050,3,18,2,0,*?*?*?*?*?*?*?*?*?*?*?*?*?*?*?*?*?*?*?*?*?*?,11.2,9.1,86,101703,0,-0,329,0.0,-0.0,0.0,0,0,0,0,253,9.8,10,5,9999,99999,9,999999999,0.0,999,999,99
2050,3,18,3,0,*?*?*?*?*?*?*?*?*?*?*?*?*?*?*?*?*?*?*?*?*?*?,11.3,9.4,88,101703,0,-0,329,0.0,-0.0,0.0,0,0,0,0,250,10.3,10,5,9999,99999,9,999999999,0.5,999,999,99
2050,3,18,4,0,*?*?*?*?*?*?*?*?*?*?*?*?*?*?*?*?*?*?*?*?*?*?,11.4,9.6,88,101703,0,-0,330,0.0,-0.0,0.0,0,0,0,0,247,10.8,10,5,9999,99999,9,999999999,0.7,999,999,99
2050,3,18,5,0,*?*?*?*?*?*?*?*?*?*?*?*?*?*?*?*?*?*?*?*?*?*?,11.8,9.3,84,101703,0,-0,332,0.0,-0.0,0.0,0,0,0,0,243,10.8,10,5,9999,99999,9,999999999,0.2,999,999,99
2050,3,18,6,0,*?*?*?*?*?*?*?*?*?*?*?*?*?*?*?*?*?*?*?*?*?*?,11.6,9.1,84,101703,58,1385,331,0.0,0.0,0.0,0,0,0,0,240,8.8,10,5,9999,99999,9,999999999,0.0,999,999,99
2050,3,18,7,0,*?*?*?*?*?*?*?*?*?*?*?*?*?*?*?*?*?*?*?*?*?*?,11.6,8.9,83,101703,277,1379,327,71.2,47.2,61.7,7849,3707,7238,1328,242,7.7,9,5,9999,99999,9,999999999,0.0,999,999,99
2050,3,18,8,0,*?*?*?*?*?*?*?*?*?*?*?*?*?*?*?*?*?*?*?*?*?*?,11.9,8.4,79,101703,476,1379,332,80.7,0.0,80.7,9436,0,9463,3360,243,8.8,10,5,9999,99999,9,999999999,0.0,999,999,99
2050,3,18,9,0,*?*?*?*?*?*?*?*?*?*?*?*?*?*?*?*?*?*?*?*?*?*?,13.0,7.1,67,101703,642,1380,333,197.5,56.5,171.2,21715,5541,19303,5142,245,8.2,9,5,9999,99999,9,999999999,0.0,999,999,99
2050,3,18,10,0,*?*?*?*?*?*?*?*?*?*?*?*?*?*?*?*?*?*?*?*?*?*?,14.0,7.9,66,101703,763,1380,338,239.3,57.6,207.5,26347,5754,23388,6639,247,8.8,9,5,9999,99999,9,999999999,0.3,999,999,99
2050,3,18,11,0,*?*?*?*?*?*?*?*?*?*?*?*?*?*?*?*?*?*?*?*?*?*?,14.9,8.3,64,101703,831,1381,342,262.7,58.1,227.8,28943,5845,25673,7579,248,7.7,9,5,9999,99999,9,999999999,0.2,999,999,99
2050,3,18,12,0,*?*?*?*?*?*?*?*?*?*?*?*?*?*?*?*?*?*?*?*?*?*?,14.8,8.8,67,101703,841,1381,342,266.1,58.1,230.7,29324,5859,26007,7725,250,9.3,9,5,9999,99999,9,999999999,0.1,999,999,99
2050,3,18,13,0,*?*?*?*?*?*?*?*?*?*?*?*?*?*?*?*?*?*?*?*?*?*?,15.0,8.5,65,101703,792,1380,343,249.4,57.8,216.2,27464,5799,24371,7035,253,9.8,9,5,9999,99999,9,999999999,0.1,999,999,99
2050,3,18,14,0,*?*?*?*?*?*?*?*?*?*?*?*?*?*?*?*?*?*?*?*?*?*?,14.7,7.6,62,101703,689,1381,341,213.6,56.9,185.2,23496,5636,20875,5696,257,8.2,9,5,9999,99999,9,999999999,0.0,999,999,99
2050,3,18,15,0,*?*?*?*?*?*?*?*?*?*?*?*?*?*?*?*?*?*?*?*?*?*?,14.5,7.1,61,101703,537,1380,345,92.8,0.0,92.8,10881,0,10914,3948,260,8.2,10,5,9999,99999,9,999999999,0.0,999,999,99
2050,3,18,16,0,*?*?*?*?*?*?*?*?*?*?*?*?*?*?*?*?*?*?*?*?*?*?,14.7,7.0,60,101703,348,1379,346,55.1,0.0,55.1,6427,0,6442,2200,263,8.2,10,5,9999,99999,9,999999999,0.0,999,999,99
2050,3,18,17,0,*?*?*?*?*?*?*?*?*?*?*?*?*?*?*?*?*?*?*?*?*?*?,14.9,7.7,62,101703,134,1376,347,12.6,0.0,12.6,1511,-0,1512,492,267,10.3,10,5,9999,99999,9,999999999,0.0,999,999,99
2050,3,18,18,0,*?*?*?*?*?*?*?*?*?*?*?*?*?*?*?*?*?*?*?*?*?*?,14.3,8.7,69,101703,0,-0,343,0.0,-0.0,0.0,0,0,0,0,270,11.8,10,5,9999,99999,9,999999999,0.0,999,999,99
2050,3,18,19,0,*?*?*?*?*?*?*?*?*?*?*?*?*?*?*?*?*?*?*?*?*?*?,13.6,8.9,73,101703,0,-0,340,0.0,-0.0,0.0,0,0,0,0,268,11.8,10,5,9999,99999,9,999999999,0.0,999,999,99
2050,3,18,20,0,*?*?*?*?*?*?*?*?*?*?*?*?*?*?*?*?*?*?*?*?*?*?,13.0,8.8,75,101703,0,-0,337,0.0,-0.0,0.0,0,0,0,0,267,10.3,10,5,9999,99999,9,999999999,0.0,999,999,99
2050,3,18,21,0,*?*?*?*?*?*?*?*?*?*?*?*?*?*?*?*?*?*?*?*?*?*?,12.7,9.7,82,101703,0,-0,336,0.0,-0.0,0.0,0,0,0,0,265,10.3,10,5,9999,99999,9,999999999,0.0,999,999,99
2050,3,18,22,0,*?*?*?*?*?*?*?*?*?*?*?*?*?*?*?*?*?*?*?*?*?*?,12.7,10.8,88,101703,0,-0,335,0.0,-0.0,0.0,0,0,0,0,263,10.3,10,5,9999,99999,9,999999999,0.0,999,999,99
2050,3,18,23,0,*?*?*?*?*?*?*?*?*?*?*?*?*?*?*?*?*?*?*?*?*?*?,12.9,10.4,85,101703,0,-0,336,0.0,-0.0,0.0,0,0,0,0,262,10.3,10,5,9999,99999,9,999999999,0.0,999,999,99
2050,3,18,24,0,*?*?*?*?*?*?*?*?*?*?*?*?*?*?*?*?*?*?*?*?*?*?,11.2,4.1,62,101703,0,-0,330,0.0,-0.0,0.0,0,0,0,0,260,11.8,10,5,9999,99999,9,999999999,0.8,999,999,99
2050,3,19,1,0,*?*?*?*?*?*?*?*?*?*?*?*?*?*?*?*?*?*?*?*?*?*?,13.1,10.1,82,102221,0,-0,337,0.0,-0.0,0.0,0,0,0,0,257,10.8,10,5,9999,99999,9,999999999,0.0,999,999,99
2050,3,19,2,0,*?*?*?*?*?*?*?*?*?*?*?*?*?*?*?*?*?*?*?*?*?*?,13.1,9.9,81,102221,0,-0,337,0.0,-0.0,0.0,0,0,0,0,253,9.8,10,5,9999,99999,9,999999999,0.0,999,999,99
2050,3,19,3,0,*?*?*?*?*?*?*?*?*?*?*?*?*?*?*?*?*?*?*?*?*?*?,12.6,9.7,82,102221,0,-0,335,0.0,-0.0,0.0,0,0,0,0,250,10.3,10,5,9999,99999,9,999999999,0.0,999,999,99
2050,3,19,4,0,*?*?*?*?*?*?*?*?*?*?*?*?*?*?*?*?*?*?*?*?*?*?,12.7,10.5,87,102221,0,-0,335,0.0,-0.0,0.0,0,0,0,0,247,10.8,10,5,9999,99999,9,999999999,0.3,999,999,99
2050,3,19,5,0,*?*?*?*?*?*?*?*?*?*?*?*?*?*?*?*?*?*?*?*?*?*?,12.8,9.6,81,102221,0,-0,336,0.0,-0.0,0.0,0,0,0,0,243,10.8,10,5,9999,99999,9,999999999,0.5,999,999,99
2050,3,19,6,0,*?*?*?*?*?*?*?*?*?*?*?*?*?*?*?*?*?*?*?*?*?*?,12.8,10.7,87,102221,66,1373,336,0.0,0.0,0.0,0,0,0,0,240,8.8,10,5,9999,99999,9,999999999,0.0,999,999,99
2050,3,19,7,0,*?*?*?*?*?*?*?*?*?*?*?*?*?*?*?*?*?*?*?*?*?*?,12.6,10.7,88,102221,286,1382,328,98.3,119.6,73.5,10735,9491,8522,1584,242,7.7,8,4,9999,99999,9,999999999,0.0,999,999,99
2050,3,19,8,0,*?*?*?*?*?*?*?*?*?*?*?*?*?*?*?*?*?*?*?*?*?*?,12.4,10.3,86,102221,485,1381,331,143.1,54.2,124.0,15710,5075,13998,3461,243,8.8,9,5,9999,99999,9,999999999,0.0,999,999,99
2050,3,19,9,0,*?*?*?*?*?*?*?*?*?*?*?*?*?*?*?*?*?*?*?*?*?*?,13.0,10.5,85,102221,650,1379,334,200.3,56.5,173.7,22029,5559,19580,5237,245,8.2,9,5,9999,99999,9,999999999,0.0,999,999,99
2050,3,19,10,0,*?*?*?*?*?*?*?*?*?*?*?*?*?*?*?*?*?*?*?*?*?*?,13.6,10.1,80,102221,771,1380,336,242.0,57.6,209.9,26648,5772,23651,6746,247,8.8,9,5,9999,99999,9,999999999,0.0,999,999,99
2050,3,19,11,0,*?*?*?*?*?*?*?*?*?*?*?*?*?*?*?*?*?*?*?*?*?*?,13.8,9.1,73,102221,838,1380,337,265.4,58.1,230.1,29235,5858,25928,7691,248,7.7,9,5,9999,99999,9,999999999,0.0,999,999,99
2050,3,19,12,0,*?*?*?*?*?*?*?*?*?*?*?*?*?*?*?*?*?*?*?*?*?*?,14.3,9.1,70,102221,848,1380,336,356.1,146.1,266.3,38987,15329,29762,7286,250,9.3,8,4,9999,99999,9,999999999,0.0,999,999,99
2050,3,19,13,0,*?*?*?*?*?*?*?*?*?*?*?*?*?*?*?*?*?*?*?*?*?*?,14.3,8.9,70,102221,799,1380,332,394.4,243.1,253.6,42248,25710,27972,6226,243,9.8,7,4,9999,99999,9,999999999,0.0,999,999,99
2050,3,19,14,0,*?*?*?*?*?*?*?*?*?*?*?*?*?*?*?*?*?*?*?*?*?*?,13.9,8.8,71,102221,695,1379,326,375.1,333.5,207.1,40148,34588,23241,4693,237,8.2,6,3,9999,99999,9,999999999,0.0,999,999,99
2050,3,19,15,0,*?*?*?*?*?*?*?*?*?*?*?*?*?*?*?*?*?*?*?*?*?*?,14.2,9.7,74,102221,544,1380,328,284.0,322.9,156.8,30217,31757,17913,3287,230,8.2,6,3,9999,99999,9,999999999,0.0,999,999,99
2050,3,19,16,0,*?*?*?*?*?*?*?*?*?*?*?*?*?*?*?*?*?*?*?*?*?*?,13.9,10.2,78,102221,355,1381,327,170.3,296.9,94.0,18055,25123,11042,1826,223,8.2,6,3,9999,99999,9,999999999,0.0,999,999,99
2050,3,19,17,0,*?*?*?*?*?*?*?*?*?*?*?*?*?*?*?*?*?*?*?*?*?*?,14.3,10.1,76,102221,141,1382,333,37.6,131.7,24.2,4052,6870,3441,420,217,10.3,7,4,9999,99999,9,999999999,0.0,999,999,99
2050,3,19,18,0,*?*?*?*?*?*?*?*?*?*?*?*?*?*?*?*?*?*?*?*?*?*?,14.3,10.1,75,102221,0,-0,343,0.0,-0.0,0.0,0,0,0,0,210,11.8,10,5,9999,99999,9,999999999,0.0,999,999,99
2050,3,19,19,0,*?*?*?*?*?*?*?*?*?*?*?*?*?*?*?*?*?*?*?*?*?*?,13.9,9.8,77,102221,0,-0,341,0.0,-0.0,0.0,0,0,0,0,208,11.8,10,5,9999,99999,9,999999999,0.0,999,999,99
2050,3,19,20,0,*?*?*?*?*?*?*?*?*?*?*?*?*?*?*?*?*?*?*?*?*?*?,13.0,9.3,78,102221,0,-0,337,0.0,-0.0,0.0,0,0,0,0,207,10.3,10,5,9999,99999,9,999999999,0.0,999,999,99
2050,3,19,21,0,*?*?*?*?*?*?*?*?*?*?*?*?*?*?*?*?*?*?*?*?*?*?,13.1,8.9,76,102221,0,-0,338,0.0,-0.0,0.0,0,0,0,0,205,10.3,10,5,9999,99999,9,999999999,0.0,999,999,99
2050,3,19,22,0,*?*?*?*?*?*?*?*?*?*?*?*?*?*?*?*?*?*?*?*?*?*?,13.2,8.8,75,102221,0,-0,338,0.0,-0.0,0.0,0,0,0,0,203,10.3,10,5,9999,99999,9,999999999,0.0,999,999,99
2050,3,19,23,0,*?*?*?*?*?*?*?*?*?*?*?*?*?*?*?*?*?*?*?*?*?*?,12.8,9.6,80,102221,0,-0,336,0.0,-0.0,0.0,0,0,0,0,202,10.3,10,5,9999,99999,9,999999999,0.0,999,999,99
2050,3,19,24,0,*?*?*?*?*?*?*?*?*?*?*?*?*?*?*?*?*?*?*?*?*?*?,13.0,10.2,83,102221,0,-0,337,0.0,-0.0,0.0,0,0,0,0,260,11.8,10,5,9999,99999,9,999999999,0.0,999,999,99
2050,3,20,1,0,*?*?*?*?*?*?*?*?*?*?*?*?*?*?*?*?*?*?*?*?*?*?,11.1,8.3,83,100998,0,-0,328,0.0,-0.0,0.0,0,0,0,0,202,10.8,10,5,9999,99999,9,999999999,0.0,999,999,99
2050,3,20,2,0,*?*?*?*?*?*?*?*?*?*?*?*?*?*?*?*?*?*?*?*?*?*?,10.2,7.7,85,100998,0,-0,324,0.0,-0.0,0.0,0,0,0,0,203,9.8,10,5,9999,99999,9,999999999,0.0,999,999,99
2050,3,20,3,0,*?*?*?*?*?*?*?*?*?*?*?*?*?*?*?*?*?*?*?*?*?*?,10.4,8.0,85,100998,0,-0,325,0.0,-0.0,0.0,0,0,0,0,205,10.3,10,5,9999,99999,9,999999999,0.0,999,999,99
2050,3,20,4,0,*?*?*?*?*?*?*?*?*?*?*?*?*?*?*?*?*?*?*?*?*?*?,10.2,8.0,87,100998,0,-0,324,0.0,-0.0,0.0,0,0,0,0,207,10.8,10,5,9999,99999,9,999999999,0.0,999,999,99
2050,3,20,5,0,*?*?*?*?*?*?*?*?*?*?*?*?*?*?*?*?*?*?*?*?*?*?,10.0,6.9,82,100998,0,-0,324,0.0,-0.0,0.0,0,0,0,0,208,10.8,10,5,9999,99999,9,999999999,0.0,999,999,99
2050,3,20,6,0,*?*?*?*?*?*?*?*?*?*?*?*?*?*?*?*?*?*?*?*?*?*?,10.1,6.9,81,100998,75,1382,324,0.7,0.0,0.7,101,-0,100,30,210,8.8,10,5,9999,99999,9,999999999,0.0,999,999,99
2050,3,20,7,0,*?*?*?*?*?*?*?*?*?*?*?*?*?*?*?*?*?*?*?*?*?*?,10.2,6.9,80,100998,294,1379,304,142.8,351.6,67.8,14921,27091,8895,1233,210,7.7,5,3,9999,99999,9,999999999,0.0,999,999,99
2050,3,20,8,0,*?*?*?*?*?*?*?*?*?*?*?*?*?*?*?*?*?*?*?*?*?*?,10.2,6.7,79,100998,493,1380,308,253.5,317.9,140.0,26935,30406,16097,2872,210,8.8,6,3,9999,99999,9,999999999,0.0,999,999,99
2050,3,20,9,0,*?*?*?*?*?*?*?*?*?*?*?*?*?*?*?*?*?*?*?*?*?*?,10.0,6.6,80,100998,658,1379,299,390.6,481.4,160.9,41238,47796,19865,3325,210,8.2,4,2,9999,99999,9,999999999,0.1,999,999,99
2050,3,20,10,0,*?*?*?*?*?*?*?*?*?*?*?*?*?*?*?*?*?*?*?*?*?*?,11.2,7.9,80,100998,778,1379,317,383.3,242.5,246.5,41021,25561,27245,5961,210,8.8,7,4,9999,99999,9,999999999,0.0,999,999,99
2050,3,20,11,0,*?*?*?*?*?*?*?*?*?*?*?*?*?*?*?*?*?*?*?*?*?*?,11.8,7.1,74,100998,845,1379,328,268.0,58.2,232.4,29532,5865,26189,7803,210,7.7,9,5,9999,99999,9,999999999,0.1,999,999,99
2050,3,20,12,0,*?*?*?*?*?*?*?*?*?*?*?*?*?*?*?*?*?*?*?*?*?*?,11.7,6.9,72,100998,854,1378,332,156.2,0.0,156.2,18636,0,18713,7359,210,9.3,10,5,9999,99999,9,999999999,0.0,999,999,99
2050,3,20,13,0,*?*?*?*?*?*?*?*?*?*?*?*?*?*?*?*?*?*?*?*?*?*?,11.2,6.1,71,100998,806,1380,321,337.0,145.4,252.1,36866,15185,28221,6702,210,9.8,8,4,9999,99999,9,999999999,0.0,999,999,99
2050,3,20,14,0,*?*?*?*?*?*?*?*?*?*?*?*?*?*?*?*?*?*?*?*?*?*?,11.7,6.6,71,100998,702,1379,315,379.2,333.9,209.3,40599,34683,23478,4764,210,8.2,6,3,9999,99999,9,999999999,0.0,999,999,99
2050,3,20,15,0,*?*?*?*?*?*?*?*?*?*?*?*?*?*?*?*?*?*?*?*?*?*?,11.6,7.4,76,100998,550,1379,311,307.0,404.1,145.8,31972,38639,17978,2883,210,8.2,5,3,9999,99999,9,999999999,0.0,999,999,99
2050,3,20,16,0,*?*?*?*?*?*?*?*?*?*?*?*?*?*?*?*?*?*?*?*?*?*?,11.8,8.0,79,100998,361,1380,316,174.2,298.2,96.1,18465,25434,11280,1873,210,8.2,6,3,9999,99999,9,999999999,0.0,999,999,99
2050,3,20,17,0,*?*?*?*?*?*?*?*?*?*?*?*?*?*?*?*?*?*?*?*?*?*?,11.5,8.3,81,100998,147,1378,327,26.2,32.7,22.8,2958,1896,2762,475,210,10.3,9,5,9999,99999,9,999999999,0.0,999,999,99
2050,3,20,18,0,*?*?*?*?*?*?*?*?*?*?*?*?*?*?*?*?*?*?*?*?*?*?,11.1,7.1,77,100998,0,-0,329,0.0,-0.0,0.0,0,0,0,0,210,11.8,10,5,9999,99999,9,999999999,0.0,999,999,99
2050,3,20,19,0,*?*?*?*?*?*?*?*?*?*?*?*?*?*?*?*?*?*?*?*?*?*?,11.0,7.7,80,100998,0,-0,328,0.0,-0.0,0.0,0,0,0,0,213,11.8,10,5,9999,99999,9,999999999,0.0,999,999,99
2050,3,20,20,0,*?*?*?*?*?*?*?*?*?*?*?*?*?*?*?*?*?*?*?*?*?*?,10.7,7.7,82,100998,0,-0,327,0.0,-0.0,0.0,0,0,0,0,217,10.3,10,5,9999,99999,9,999999999,0.0,999,999,99
2050,3,20,21,0,*?*?*?*?*?*?*?*?*?*?*?*?*?*?*?*?*?*?*?*?*?*?,10.7,7.9,83,100998,0,-0,327,0.0,-0.0,0.0,0,0,0,0,220,10.3,10,5,9999,99999,9,999999999,0.0,999,999,99
2050,3,20,22,0,*?*?*?*?*?*?*?*?*?*?*?*?*?*?*?*?*?*?*?*?*?*?,10.1,7.6,84,100998,0,-0,324,0.0,-0.0,0.0,0,0,0,0,223,10.3,10,5,9999,99999,9,999999999,0.0,999,999,99
2050,3,20,23,0,*?*?*?*?*?*?*?*?*?*?*?*?*?*?*?*?*?*?*?*?*?*?,10.3,7.7,84,100998,0,-0,325,0.0,-0.0,0.0,0,0,0,0,227,10.3,10,5,9999,99999,9,999999999,0.0,999,999,99
2050,3,20,24,0,*?*?*?*?*?*?*?*?*?*?*?*?*?*?*?*?*?*?*?*?*?*?,12.4,8.9,80,100998,0,-0,334,0.0,-0.0,0.0,0,0,0,0,200,11.8,10,5,9999,99999,9,999999999,0.0,999,999,99
2050,3,21,1,0,*?*?*?*?*?*?*?*?*?*?*?*?*?*?*?*?*?*?*?*?*?*?,9.8,7.7,86,100561,0,-0,323,0.0,-0.0,0.0,0,0,0,0,238,10.8,10,5,9999,99999,9,999999999,0.0,999,999,99
2050,3,21,2,0,*?*?*?*?*?*?*?*?*?*?*?*?*?*?*?*?*?*?*?*?*?*?,9.2,7.6,88,100561,0,-0,320,0.0,-0.0,0.0,0,0,0,0,247,9.8,10,5,9999,99999,9,999999999,0.0,999,999,99
2050,3,21,3,0,*?*?*?*?*?*?*?*?*?*?*?*?*?*?*?*?*?*?*?*?*?*?,9.8,7.3,83,100561,0,-0,323,0.0,-0.0,0.0,0,0,0,0,255,10.3,10,5,9999,99999,9,999999999,0.0,999,999,99
2050,3,21,4,0,*?*?*?*?*?*?*?*?*?*?*?*?*?*?*?*?*?*?*?*?*?*?,9.3,6.7,83,100561,0,-0,321,0.0,-0.0,0.0,0,0,0,0,263,10.8,10,5,9999,99999,9,999999999,0.0,999,999,99
2050,3,21,5,0,*?*?*?*?*?*?*?*?*?*?*?*?*?*?*?*?*?*?*?*?*?*?,9.2,6.9,84,100561,0,-0,320,0.0,-0.0,0.0,0,0,0,0,272,10.8,10,5,9999,99999,9,999999999,0.0,999,999,99
2050,3,21,6,0,*?*?*?*?*?*?*?*?*?*?*?*?*?*?*?*?*?*?*?*?*?*?,9.1,7.4,88,100561,83,1373,316,4.2,9.2,3.6,506,307,537,55,280,8.8,9,5,9999,99999,9,999999999,0.0,999,999,99
2050,3,21,7,0,*?*?*?*?*?*?*?*?*?*?*?*?*?*?*?*?*?*?*?*?*?*?,8.9,7.1,87,100561,302,1377,307,125.3,204.0,80.6,13247,16021,9507,1549,275,7.7,7,4,9999,99999,9,999999999,0.0,999,999,99
2050,3,21,8,0,*?*?*?*?*?*?*?*?*?*?*?*?*?*?*?*?*?*?*?*?*?*?,10.4,7.3,80,100561,501,1379,325,85.7,0.0,85.7,10031,0,10061,3600,270,8.8,10,5,9999,99999,9,999999999,0.0,999,999,99
2050,3,21,9,0,*?*?*?*?*?*?*?*?*?*?*?*?*?*?*?*?*?*?*?*?*?*?,11.8,7.6,74,100561,666,1379,328,206.0,56.7,178.6,22654,5594,20131,5430,265,8.2,9,5,9999,99999,9,999999999,0.0,999,999,99
2050,3,21,10,0,*?*?*?*?*?*?*?*?*?*?*?*?*?*?*?*?*?*?*?*?*?*?,12.8,7.4,68,100561,785,1377,332,247.5,57.8,214.6,27255,5794,24184,6958,260,8.8,9,5,9999,99999,9,999999999,0.0,999,999,99
2050,3,21,11,0,*?*?*?*?*?*?*?*?*?*?*?*?*?*?*?*?*?*?*?*?*?*?,13.6,6.7,62,100561,852,1378,332,358.6,146.1,268.3,39271,15347,29966,7368,255,7.7,8,4,9999,99999,9,999999999,0.0,999,999,99
2050,3,21,12,0,*?*?*?*?*?*?*?*?*?*?*?*?*?*?*?*?*?*?*?*?*?*?,14.3,4.8,52,100561,861,1378,335,362.8,146.3,271.4,39735,15375,30302,7504,250,9.3,8,4,9999,99999,9,999999999,0.0,999,999,99
2050,3,21,13,0,*?*?*?*?*?*?*?*?*?*?*?*?*?*?*?*?*?*?*?*?*?*?,14.2,4.6,52,100561,812,1378,329,402.1,243.6,258.5,43092,25806,28467,6419,247,9.8,7,4,9999,99999,9,999999999,0.0,999,999,99
2050,3,21,14,0,*?*?*?*?*?*?*?*?*?*?*?*?*?*?*?*?*?*?*?*?*?*?,14.5,4.8,52,100561,708,1378,340,220.7,57.1,191.3,24283,5672,21567,5946,243,8.2,9,5,9999,99999,9,999999999,0.1,999,999,99
2050,3,21,15,0,*?*?*?*?*?*?*?*?*?*?*?*?*?*?*?*?*?*?*?*?*?*?,14.6,3.8,48,100561,556,1378,336,222.7,139.0,166.6,24262,13692,18894,3908,240,8.2,8,4,9999,99999,9,999999999,0.2,999,999,99
2050,3,21,16,0,*?*?*?*?*?*?*?*?*?*?*?*?*?*?*?*?*?*?*?*?*?*?,14.3,4.1,50,100561,367,1378,334,135.8,128.5,101.6,14793,11244,11671,2238,237,8.2,8,4,9999,99999,9,999999999,0.0,999,999,99
2050,3,21,17,0,*?*?*?*?*?*?*?*?*?*?*?*?*?*?*?*?*?*?*?*?*?*?,14.2,5.1,54,100561,153,1375,339,28.4,34.0,24.7,3197,2011,2984,515,233,10.3,9,5,9999,99999,9,999999999,0.1,999,999,99
2050,3,21,18,0,*?*?*?*?*?*?*?*?*?*?*?*?*?*?*?*?*?*?*?*?*?*?,13.4,5.3,57,100561,0,-0,340,0.0,-0.0,0.0,0,0,0,0,230,11.8,10,5,9999,99999,9,999999999,0.0,999,999,99
2050,3,21,19,0,*?*?*?*?*?*?*?*?*?*?*?*?*?*?*?*?*?*?*?*?*?*?,12.1,5.8,64,100561,0,-0,334,0.0,-0.0,0.0,0,0,0,0,227,11.8,10,5,9999,99999,9,999999999,0.0,999,999,99
2050,3,21,20,0,*?*?*?*?*?*?*?*?*?*?*?*?*?*?*?*?*?*?*?*?*?*?,12.3,5.8,64,100561,0,-0,335,0.0,-0.0,0.0,0,0,0,0,223,10.3,10,5,9999,99999,9,999999999,0.2,999,999,99
2050,3,21,21,0,*?*?*?*?*?*?*?*?*?*?*?*?*?*?*?*?*?*?*?*?*?*?,11.7,6.7,71,100561,0,-0,332,0.0,-0.0,0.0,0,0,0,0,220,10.3,10,5,9999,99999,9,999999999,0.9,999,999,99
2050,3,21,22,0,*?*?*?*?*?*?*?*?*?*?*?*?*?*?*?*?*?*?*?*?*?*?,10.7,7.0,77,100561,0,-0,327,0.0,-0.0,0.0,0,0,0,0,217,10.3,10,5,9999,99999,9,999999999,0.8,999,999,99
2050,3,21,23,0,*?*?*?*?*?*?*?*?*?*?*?*?*?*?*?*?*?*?*?*?*?*?,10.8,6.6,75,100561,0,-0,327,0.0,-0.0,0.0,0,0,0,0,213,10.3,10,5,9999,99999,9,999999999,0.6,999,999,99
2050,3,21,24,0,*?*?*?*?*?*?*?*?*?*?*?*?*?*?*?*?*?*?*?*?*?*?,10.5,7.7,82,100561,0,-0,326,0.0,-0.0,0.0,0,0,0,0,230,11.8,10,5,9999,99999,9,999999999,0.0,999,999,99
2050,3,22,1,0,*?*?*?*?*?*?*?*?*?*?*?*?*?*?*?*?*?*?*?*?*?*?,10.4,5.6,70,99943.8,0,-0,326,0.0,-0.0,0.0,0,0,0,0,213,10.8,10,5,9999,99999,9,999999999,0.0,999,999,99
2050,3,22,2,0,*?*?*?*?*?*?*?*?*?*?*?*?*?*?*?*?*?*?*?*?*?*?,10.2,5.0,69,99943.8,0,-0,325,0.0,-0.0,0.0,0,0,0,0,217,9.8,10,5,9999,99999,9,999999999,0.0,999,999,99
2050,3,22,3,0,*?*?*?*?*?*?*?*?*?*?*?*?*?*?*?*?*?*?*?*?*?*?,9.3,5.3,74,99943.8,0,-0,321,0.0,-0.0,0.0,0,0,0,0,220,10.3,10,5,9999,99999,9,999999999,0.1,999,999,99
2050,3,22,4,0,*?*?*?*?*?*?*?*?*?*?*?*?*?*?*?*?*?*?*?*?*?*?,9.2,4.8,72,99943.8,0,-0,320,0.0,-0.0,0.0,0,0,0,0,223,10.8,10,5,9999,99999,9,999999999,0.1,999,999,99
2050,3,22,5,0,*?*?*?*?*?*?*?*?*?*?*?*?*?*?*?*?*?*?*?*?*?*?,9.0,4.5,71,99943.8,0,-0,320,0.0,-0.0,0.0,0,0,0,0,227,10.8,10,5,9999,99999,9,999999999,0.0,999,999,99
2050,3,22,6,0,*?*?*?*?*?*?*?*?*?*?*?*?*?*?*?*?*?*?*?*?*?*?,8.9,4.1,70,99943.8,92,1380,315,7.2,14.3,6.2,837,512,876,96,230,8.8,9,5,9999,99999,9,999999999,0.0,999,999,99
2050,3,22,7,0,*?*?*?*?*?*?*?*?*?*?*?*?*?*?*?*?*?*?*?*?*?*?,9.5,4.6,70,99943.8,310,1375,313,109.9,122.9,82.2,11993,10090,9503,1784,232,7.7,8,4,9999,99999,9,999999999,0.1,999,999,99
2050,3,22,8,0,*?*?*?*?*?*?*?*?*?*?*?*?*?*?*?*?*?*?*?*?*?*?,10.0,5.1,70,99943.8,509,1378,311,237.6,229.6,152.8,25156,22169,17428,3192,233,8.8,7,4,9999,99999,9,999999999,0.0,999,999,99
2050,3,22,9,0,*?*?*?*?*?*?*?*?*?*?*?*?*?*?*?*?*?*?*?*?*?*?,12.1,4.6,59,99943.8,673,1377,320,327.0,238.7,210.2,34825,24615,23504,4758,235,8.2,7,4,9999,99999,9,999999999,0.0,999,999,99
2050,3,22,10,0,*?*?*?*?*?*?*?*?*?*?*?*?*?*?*?*?*?*?*?*?*?*?,12.8,4.1,55,99943.8,793,1377,323,391.9,243.0,252.0,41961,25676,27799,6167,237,8.8,7,4,9999,99999,9,999999999,0.0,999,999,99
2050,3,22,11,0,*?*?*?*?*?*?*?*?*?*?*?*?*?*?*?*?*?*?*?*?*?*?,13.1,3.6,51,99943.8,859,1377,324,427.9,244.9,275.2,45966,26100,30142,7112,238,7.7,7,4,9999,99999,9,999999999,0.0,999,999,99
2050,3,22,12,0,*?*?*?*?*?*?*?*?*?*?*?*?*?*?*?*?*?*?*?*?*?*?,14.1,3.4,47,99943.8,868,1377,323,479.9,341.1,264.9,51810,36123,29396,6839,240,9.3,6,3,9999,99999,9,999999999,1.5,999,999,99
2050,3,22,13,0,*?*?*?*?*?*?*?*?*?*?*?*?*?*?*?*?*?*?*?*?*?*?,13.7,2.3,45,99943.8,819,1378,326,405.8,243.8,261.0,43547,25639,28932,6516,237,9.8,7,4,9999,99999,9,999999999,1.5,999,999,99
2050,3,22,14,0,*?*?*?*?*?*?*?*?*?*?*?*?*?*?*?*?*?*?*?*?*?*?,14.3,3.4,47,99943.8,714,1377,329,349.2,240.4,224.6,37263,25030,24990,5208,233,8.2,7,4,9999,99999,9,999999999,0.0,999,999,99
2050,3,22,15,0,*?*?*?*?*?*?*?*?*?*?*?*?*?*?*?*?*?*?*?*?*?*?,14.0,1.0,40,99943.8,562,1376,332,225.7,139.3,168.8,24585,13763,19129,3971,230,8.2,8,4,9999,99999,9,999999999,0.0,999,999,99
2050,3,22,16,0,*?*?*?*?*?*?*?*?*?*?*?*?*?*?*?*?*?*?*?*?*?*?,14.1,2.1,43,99943.8,373,1377,338,104.7,51.4,90.8,11489,4536,10260,2421,227,8.2,9,5,9999,99999,9,999999999,0.0,999,999,99
2050,3,22,17,0,*?*?*?*?*?*?*?*?*?*?*?*?*?*?*?*?*?*?*?*?*?*?,13.5,2.3,46,99943.8,160,1381,336,30.6,35.2,26.6,3438,2108,3212,555,223,10.3,9,5,9999,99999,9,999999999,1.0,999,999,99
2050,3,22,18,0,*?*?*?*?*?*?*?*?*?*?*?*?*?*?*?*?*?*?*?*?*?*?,13.0,3.8,52,99943.8,0,-0,338,0.0,-0.0,0.0,0,0,0,0,220,11.8,10,5,9999,99999,9,999999999,1.0,999,999,99
2050,3,22,19,0,*?*?*?*?*?*?*?*?*?*?*?*?*?*?*?*?*?*?*?*?*?*?,12.3,2.9,51,99943.8,0,-0,335,0.0,-0.0,0.0,0,0,0,0,227,11.8,10,5,9999,99999,9,999999999,0.7,999,999,99
2050,3,22,20,0,*?*?*?*?*?*?*?*?*?*?*?*?*?*?*?*?*?*?*?*?*?*?,11.3,4.3,61,99943.8,0,-0,330,0.0,-0.0,0.0,0,0,0,0,233,10.3,10,5,9999,99999,9,999999999,0.4,999,999,99
2050,3,22,21,0,*?*?*?*?*?*?*?*?*?*?*?*?*?*?*?*?*?*?*?*?*?*?,11.2,5.3,66,99943.8,0,-0,330,0.0,-0.0,0.0,0,0,0,0,240,10.3,10,5,9999,99999,9,999999999,0.1,999,999,99
2050,3,22,22,0,*?*?*?*?*?*?*?*?*?*?*?*?*?*?*?*?*?*?*?*?*?*?,10.5,5.8,71,99943.8,0,-0,326,0.0,-0.0,0.0,0,0,0,0,247,10.3,10,5,9999,99999,9,999999999,0.0,999,999,99
2050,3,22,23,0,*?*?*?*?*?*?*?*?*?*?*?*?*?*?*?*?*?*?*?*?*?*?,10.9,6.4,72,99943.8,0,-0,328,0.0,-0.0,0.0,0,0,0,0,253,10.3,10,5,9999,99999,9,999999999,0.1,999,999,99
2050,3,22,24,0,*?*?*?*?*?*?*?*?*?*?*?*?*?*?*?*?*?*?*?*?*?*?,10.9,6.1,71,99943.8,0,-0,328,0.0,-0.0,0.0,0,0,0,0,210,11.8,10,5,9999,99999,9,999999999,0.1,999,999,99
2050,3,23,1,0,*?*?*?*?*?*?*?*?*?*?*?*?*?*?*?*?*?*?*?*?*?*?,11.4,8.8,84,100756,0,-0,330,0.0,-0.0,0.0,0,0,0,0,252,10.8,10,5,9999,99999,9,999999999,0.0,999,999,99
2050,3,23,2,0,*?*?*?*?*?*?*?*?*?*?*?*?*?*?*?*?*?*?*?*?*?*?,11.4,9.9,90,100756,0,-0,330,0.0,-0.0,0.0,0,0,0,0,243,9.8,10,5,9999,99999,9,999999999,0.0,999,999,99
2050,3,23,3,0,*?*?*?*?*?*?*?*?*?*?*?*?*?*?*?*?*?*?*?*?*?*?,11.1,9.9,92,100756,0,-0,328,0.0,-0.0,0.0,0,0,0,0,235,10.3,10,5,9999,99999,9,999999999,0.0,999,999,99
2050,3,23,4,0,*?*?*?*?*?*?*?*?*?*?*?*?*?*?*?*?*?*?*?*?*?*?,10.9,10.3,96,100756,0,-0,327,0.0,-0.0,0.0,0,0,0,0,227,10.8,10,5,9999,99999,9,999999999,0.3,999,999,99
2050,3,23,5,0,*?*?*?*?*?*?*?*?*?*?*?*?*?*?*?*?*?*?*?*?*?*?,10.6,10.1,96,100756,0,-0,326,0.0,-0.0,0.0,0,0,0,0,218,10.8,10,5,9999,99999,9,999999999,0.8,999,999,99
2050,3,23,6,0,*?*?*?*?*?*?*?*?*?*?*?*?*?*?*?*?*?*?*?*?*?*?,10.9,10.1,94,100756,100,1373,327,5.8,0.0,5.8,726,-0,726,234,210,8.8,10,5,9999,99999,9,999999999,0.2,999,999,99
2050,3,23,7,0,*?*?*?*?*?*?*?*?*?*?*?*?*?*?*?*?*?*?*?*?*?*?,11.2,10.3,93,100756,319,1378,325,85.9,49.3,74.5,9424,4167,8429,1950,227,7.7,9,5,9999,99999,9,999999999,0.1,999,999,99
2050,3,23,8,0,*?*?*?*?*?*?*?*?*?*?*?*?*?*?*?*?*?*?*?*?*?*?,12.6,10.2,85,100756,517,1377,328,204.9,137.5,153.2,22308,13324,17416,3543,243,8.8,8,4,9999,99999,9,999999999,0.1,999,999,99
2050,3,23,9,0,*?*?*?*?*?*?*?*?*?*?*?*?*?*?*?*?*?*?*?*?*?*?,14.0,9.9,76,100756,681,1376,335,280.4,142.8,209.7,30596,14604,23619,5199,260,8.2,8,4,9999,99999,9,999999999,0.1,999,999,99
2050,3,23,10,0,*?*?*?*?*?*?*?*?*?*?*?*?*?*?*?*?*?*?*?*?*?*?,14.9,9.8,71,100756,800,1376,342,253.0,57.9,219.3,27857,5815,24713,7174,277,8.8,9,5,9999,99999,9,999999999,0.0,999,999,99
2050,3,23,11,0,*?*?*?*?*?*?*?*?*?*?*?*?*?*?*?*?*?*?*?*?*?*?,15.4,9.8,69,100756,866,1376,345,275.9,58.3,239.2,30403,5892,26953,8142,293,7.7,9,5,9999,99999,9,999999999,0.0,999,999,99
2050,3,23,12,0,*?*?*?*?*?*?*?*?*?*?*?*?*?*?*?*?*?*?*?*?*?*?,16.1,9.9,67,100756,875,1377,348,278.8,58.4,241.7,30729,5901,27241,8275,310,9.3,9,5,9999,99999,9,999999999,0.0,999,999,99
2050,3,23,13,0,*?*?*?*?*?*?*?*?*?*?*?*?*?*?*?*?*?*?*?*?*?*?,16.5,9.9,65,100756,825,1376,350,261.6,58.0,226.8,28814,5846,25556,7528,310,9.8,9,5,9999,99999,9,999999999,0.0,999,999,99
2050,3,23,14,0,*?*?*?*?*?*?*?*?*?*?*?*?*?*?*?*?*?*?*?*?*?*?,16.6,9.8,64,100756,721,1377,351,225.3,57.2,195.4,24796,5697,22019,6114,310,8.2,9,5,9999,99999,9,999999999,0.0,999,999,99
2050,3,23,15,0,*?*?*?*?*?*?*?*?*?*?*?*?*?*?*?*?*?*?*?*?*?*?,16.5,9.8,64,100756,569,1377,350,172.6,55.6,149.6,18963,5361,16873,4338,310,8.2,9,5,9999,99999,9,999999999,0.0,999,999,99
2050,3,23,16,0,*?*?*?*?*?*?*?*?*?*?*?*?*?*?*?*?*?*?*?*?*?*?,16.2,9.4,64,100756,379,1375,349,106.9,51.6,92.7,11731,4574,10474,2477,310,8.2,9,5,9999,99999,9,999999999,0.0,999,999,99
2050,3,23,17,0,*?*?*?*?*?*?*?*?*?*?*?*?*?*?*?*?*?*?*?*?*?*?,16.2,10.2,67,100756,166,1379,349,32.8,36.2,28.4,3673,2234,3423,596,310,10.3,9,5,9999,99999,9,999999999,0.0,999,999,99
2050,3,23,18,0,*?*?*?*?*?*?*?*?*?*?*?*?*?*?*?*?*?*?*?*?*?*?,15.5,10.2,70,100756,0,-0,349,0.0,-0.0,0.0,0,0,0,0,310,11.8,10,5,9999,99999,9,999999999,0.2,999,999,99
2050,3,23,19,0,*?*?*?*?*?*?*?*?*?*?*?*?*?*?*?*?*?*?*?*?*?*?,14.4,10.4,77,100756,0,-0,344,0.0,-0.0,0.0,0,0,0,0,310,11.8,10,5,9999,99999,9,999999999,0.0,999,999,99
2050,3,23,20,0,*?*?*?*?*?*?*?*?*?*?*?*?*?*?*?*?*?*?*?*?*?*?,13.2,10.2,82,100756,0,-0,338,0.0,-0.0,0.0,0,0,0,0,310,10.3,10,5,9999,99999,9,999999999,0.0,999,999,99
2050,3,23,21,0,*?*?*?*?*?*?*?*?*?*?*?*?*?*?*?*?*?*?*?*?*?*?,12.8,11.0,88,100756,0,-0,336,0.0,-0.0,0.0,0,0,0,0,310,10.3,10,5,9999,99999,9,999999999,0.0,999,999,99
2050,3,23,22,0,*?*?*?*?*?*?*?*?*?*?*?*?*?*?*?*?*?*?*?*?*?*?,12.4,11.6,94,100756,0,-0,334,0.0,-0.0,0.0,0,0,0,0,310,10.3,10,5,9999,99999,9,999999999,0.0,999,999,99
2050,3,23,23,0,*?*?*?*?*?*?*?*?*?*?*?*?*?*?*?*?*?*?*?*?*?*?,11.9,11.2,95,100756,0,-0,332,0.0,-0.0,0.0,0,0,0,0,310,10.3,10,5,9999,99999,9,999999999,0.0,999,999,99
2050,3,23,24,0,*?*?*?*?*?*?*?*?*?*?*?*?*?*?*?*?*?*?*?*?*?*?,11.2,7.7,78,100756,0,-0,329,0.0,-0.0,0.0,0,0,0,0,260,11.8,10,5,9999,99999,9,999999999,0.0,999,999,99
2050,3,24,1,0,*?*?*?*?*?*?*?*?*?*?*?*?*?*?*?*?*?*?*?*?*?*?,10.1,7.6,84,101269,0,-0,324,0.0,-0.0,0.0,0,0,0,0,268,10.8,10,5,9999,99999,9,999999999,0.0,999,999,99
2050,3,24,2,0,*?*?*?*?*?*?*?*?*?*?*?*?*?*?*?*?*?*?*?*?*?*?,9.3,5.5,77,101269,0,-0,321,0.0,-0.0,0.0,0,0,0,0,227,9.8,10,5,9999,99999,9,999999999,0.0,999,999,99
2050,3,24,3,0,*?*?*?*?*?*?*?*?*?*?*?*?*?*?*?*?*?*?*?*?*?*?,8.8,5.3,78,101269,0,-0,319,0.0,-0.0,0.0,0,0,0,0,185,10.3,10,5,9999,99999,9,999999999,0.0,999,999,99
2050,3,24,4,0,*?*?*?*?*?*?*?*?*?*?*?*?*?*?*?*?*?*?*?*?*?*?,8.3,4.8,78,101269,0,-0,316,0.0,-0.0,0.0,0,0,0,0,143,10.8,10,5,9999,99999,9,999999999,0.0,999,999,99
2050,3,24,5,0,*?*?*?*?*?*?*?*?*?*?*?*?*?*?*?*?*?*?*?*?*?*?,8.5,5.1,79,101269,0,-0,317,0.0,-0.0,0.0,0,0,0,0,102,10.8,10,5,9999,99999,9,999999999,0.0,999,999,99
2050,3,24,6,0,*?*?*?*?*?*?*?*?*?*?*?*?*?*?*?*?*?*?*?*?*?*?,8.7,5.1,78,101269,109,1379,274,25.9,229.7,7.8,2801,14345,1328,253,60,8.8,0,0,9999,99999,9,999999999,0.0,999,999,99
2050,3,24,7,0,*?*?*?*?*?*?*?*?*?*?*?*?*?*?*?*?*?*?*?*?*?*?,8.7,4.8,77,101269,327,1376,273,176.3,519.3,52.9,18292,42622,7978,986,77,7.7,0,0,9999,99999,9,999999999,0.0,999,999,99
2050,3,24,8,0,*?*?*?*?*?*?*?*?*?*?*?*?*?*?*?*?*?*?*?*?*?*?,10.4,5.9,74,101269,525,1376,282,312.6,573.7,93.8,32445,53744,13361,1816,93,8.8,0,0,9999,99999,9,999999999,0.0,999,999,99
2050,3,24,9,0,*?*?*?*?*?*?*?*?*?*?*?*?*?*?*?*?*?*?*?*?*?*?,11.6,5.9,68,101269,689,1376,287,425.5,595.1,127.7,44347,58415,17493,2676,110,8.2,0,0,9999,99999,9,999999999,0.0,999,999,99
2050,3,24,10,0,*?*?*?*?*?*?*?*?*?*?*?*?*?*?*?*?*?*?*?*?*?*?,13.2,7.1,66,101269,808,1377,297,507.5,605.2,152.2,53083,60457,20309,3501,127,8.8,0,0,9999,99999,9,999999999,0.0,999,999,99
2050,3,24,11,0,*?*?*?*?*?*?*?*?*?*?*?*?*?*?*?*?*?*?*?*?*?*?,13.8,7.9,67,101269,873,1375,301,552.8,609.6,165.8,57944,61273,21792,4077,143,7.7,0,0,9999,99999,9,999999999,0.0,999,999,99
2050,3,24,12,0,*?*?*?*?*?*?*?*?*?*?*?*?*?*?*?*?*?*?*?*?*?*?,14.8,8.3,64,101269,881,1375,310,558.2,603.8,171.4,58438,60661,22368,4239,160,9.3,1,0,9999,99999,9,999999999,0.0,999,999,99
2050,3,24,13,0,*?*?*?*?*?*?*?*?*?*?*?*?*?*?*?*?*?*?*?*?*?*?,15.0,8.0,63,101269,832,1377,339,349.8,145.8,261.6,38285,15276,29257,7088,157,9.8,8,4,9999,99999,9,999999999,0.1,999,999,99
2050,3,24,14,0,*?*?*?*?*?*?*?*?*?*?*?*?*?*?*?*?*?*?*?*?*?*?,15.0,7.7,62,101269,727,1376,330,395.4,335.3,218.3,42372,35033,24399,5054,153,8.2,6,3,9999,99999,9,999999999,0.0,999,999,99
2050,3,24,15,0,*?*?*?*?*?*?*?*?*?*?*?*?*?*?*?*?*?*?*?*?*?*?,14.8,7.9,63,101269,575,1376,330,303.6,325.6,167.6,32338,32503,19069,3569,150,8.2,6,3,9999,99999,9,999999999,0.0,999,999,99
2050,3,24,16,0,*?*?*?*?*?*?*?*?*?*?*?*?*?*?*?*?*?*?*?*?*?*?,14.8,7.0,59,101269,385,1374,333,170.8,217.7,109.9,18039,19092,12752,2186,147,8.2,7,4,9999,99999,9,999999999,0.0,999,999,99
2050,3,24,17,0,*?*?*?*?*?*?*?*?*?*?*?*?*?*?*?*?*?*?*?*?*?*?,14.7,7.1,60,101269,172,1377,320,67.3,316.5,27.7,6956,19904,4329,509,143,10.3,4,2,9999,99999,9,999999999,0.0,999,999,99
2050,3,24,18,0,*?*?*?*?*?*?*?*?*?*?*?*?*?*?*?*?*?*?*?*?*?*?,13.8,7.4,65,101269,0,-0,333,0.0,-0.0,0.0,0,0,0,0,140,11.8,8,4,9999,99999,9,999999999,0.0,999,999,99
2050,3,24,19,0,*?*?*?*?*?*?*?*?*?*?*?*?*?*?*?*?*?*?*?*?*?*?,12.4,7.0,70,101269,0,-0,335,0.0,-0.0,0.0,0,0,0,0,140,11.8,10,5,9999,99999,9,999999999,0.0,999,999,99
2050,3,24,20,0,*?*?*?*?*?*?*?*?*?*?*?*?*?*?*?*?*?*?*?*?*?*?,11.2,6.7,74,101269,0,-0,329,0.0,-0.0,0.0,0,0,0,0,140,10.3,10,5,9999,99999,9,999999999,0.0,999,999,99
2050,3,24,21,0,*?*?*?*?*?*?*?*?*?*?*?*?*?*?*?*?*?*?*?*?*?*?,10.8,6.7,75,101269,0,-0,327,0.0,-0.0,0.0,0,0,0,0,140,10.3,10,5,9999,99999,9,999999999,0.0,999,999,99
2050,3,24,22,0,*?*?*?*?*?*?*?*?*?*?*?*?*?*?*?*?*?*?*?*?*?*?,10.1,6.9,80,101269,0,-0,324,0.0,-0.0,0.0,0,0,0,0,140,10.3,10,5,9999,99999,9,999999999,0.0,999,999,99
2050,3,24,23,0,*?*?*?*?*?*?*?*?*?*?*?*?*?*?*?*?*?*?*?*?*?*?,9.6,6.4,80,101269,0,-0,322,0.0,-0.0,0.0,0,0,0,0,140,10.3,10,5,9999,99999,9,999999999,0.0,999,999,99
2050,3,24,24,0,*?*?*?*?*?*?*?*?*?*?*?*?*?*?*?*?*?*?*?*?*?*?,11.4,9.6,88,101269,0,-0,330,0.0,-0.0,0.0,0,0,0,0,310,11.8,10,5,9999,99999,9,999999999,0.0,999,999,99
2050,3,25,1,0,*?*?*?*?*?*?*?*?*?*?*?*?*?*?*?*?*?*?*?*?*?*?,7.7,5.8,87,100889,0,-0,314,0.0,-0.0,0.0,0,0,0,0,135,10.8,10,5,9999,99999,9,999999999,0.0,999,999,99
2050,3,25,2,0,*?*?*?*?*?*?*?*?*?*?*?*?*?*?*?*?*?*?*?*?*?*?,6.9,5.5,90,100889,0,-0,310,0.0,-0.0,0.0,0,0,0,0,130,9.8,10,5,9999,99999,9,999999999,0.1,999,999,99
2050,3,25,3,0,*?*?*?*?*?*?*?*?*?*?*?*?*?*?*?*?*?*?*?*?*?*?,6.1,5.8,97,100889,0,-0,306,0.0,-0.0,0.0,0,0,0,0,125,10.3,10,5,9999,99999,9,999999999,0.1,999,999,99
2050,3,25,4,0,*?*?*?*?*?*?*?*?*?*?*?*?*?*?*?*?*?*?*?*?*?*?,6.6,6.4,98,100889,0,-0,309,0.0,-0.0,0.0,0,0,0,0,120,10.8,10,5,9999,99999,9,999999999,0.0,999,999,99
2050,3,25,5,0,*?*?*?*?*?*?*?*?*?*?*?*?*?*?*?*?*?*?*?*?*?*?,7.0,7.0,99,100889,0,-0,310,0.0,-0.0,0.0,0,0,0,0,115,10.8,10,5,9999,99999,9,999999999,0.0,999,999,99
2050,3,25,6,0,*?*?*?*?*?*?*?*?*?*?*?*?*?*?*?*?*?*?*?*?*?*?,6.5,6.6,99,100889,117,1373,308,9.2,0.0,9.2,1124,-0,1123,365,110,8.8,10,5,9999,99999,9,999999999,0.0,999,999,99
2050,3,25,7,0,*?*?*?*?*?*?*?*?*?*?*?*?*?*?*?*?*?*?*?*?*?*?,6.9,7.0,99,100889,335,1374,306,91.7,50.0,79.5,10063,4292,8995,2092,107,7.7,9,5,9999,99999,9,999999999,0.0,999,999,99
2050,3,25,8,0,*?*?*?*?*?*?*?*?*?*?*?*?*?*?*?*?*?*?*?*?*?*?,8.3,7.7,96,100889,533,1376,308,212.4,138.2,158.9,23133,13496,18035,3696,103,8.8,8,4,9999,99999,9,999999999,0.0,999,999,99
2050,3,25,9,0,*?*?*?*?*?*?*?*?*?*?*?*?*?*?*?*?*?*?*?*?*?*?,9.6,7.6,86,100889,696,1374,318,217.1,57.0,188.3,23887,5656,21217,5816,100,8.2,9,5,9999,99999,9,999999999,0.0,999,999,99
2050,3,25,10,0,*?*?*?*?*?*?*?*?*?*?*?*?*?*?*?*?*?*?*?*?*?*?,11.4,7.7,77,100889,815,1375,326,258.3,58.0,224.0,28451,5835,25236,7391,97,8.8,9,5,9999,99999,9,999999999,0.0,999,999,99
2050,3,25,11,0,*?*?*?*?*?*?*?*?*?*?*?*?*?*?*?*?*?*?*?*?*?*?,12.6,7.0,68,100889,880,1375,327,372.4,146.6,278.5,40798,15437,31069,7827,93,7.7,8,4,9999,99999,9,999999999,0.0,999,999,99
2050,3,25,12,0,*?*?*?*?*?*?*?*?*?*?*?*?*?*?*?*?*?*?*?*?*?*?,13.7,6.4,61,100889,888,1375,337,283.8,58.4,246.0,31279,5915,27723,8497,90,9.3,9,5,9999,99999,9,999999999,0.0,999,999,99
2050,3,25,13,0,*?*?*?*?*?*?*?*?*?*?*?*?*?*?*?*?*?*?*?*?*?*?,13.6,5.9,59,100889,838,1375,336,266.3,58.1,230.9,29344,5860,26022,7727,87,9.8,9,5,9999,99999,9,999999999,0.1,999,999,99
2050,3,25,14,0,*?*?*?*?*?*?*?*?*?*?*?*?*?*?*?*?*?*?*?*?*?*?,13.3,6.4,62,100889,733,1375,335,229.9,57.4,199.4,25311,5711,22474,6282,83,8.2,9,5,9999,99999,9,999999999,0.4,999,999,99
2050,3,25,15,0,*?*?*?*?*?*?*?*?*?*?*?*?*?*?*?*?*?*?*?*?*?*?,13.7,5.9,58,100889,581,1375,332,234.6,140.0,175.5,25557,13926,19860,4159,80,8.2,8,4,9999,99999,9,999999999,0.0,999,999,99
2050,3,25,16,0,*?*?*?*?*?*?*?*?*?*?*?*?*?*?*?*?*?*?*?*?*?*?,13.3,5.9,61,100889,391,1373,330,147.5,130.5,110.3,16053,11682,12640,2448,77,8.2,8,4,9999,99999,9,999999999,0.0,999,999,99
2050,3,25,17,0,*?*?*?*?*?*?*?*?*?*?*?*?*?*?*?*?*?*?*?*?*?*?,13.7,6.7,62,100889,178,1375,337,37.2,38.2,32.2,4145,2440,3856,677,73,10.3,9,5,9999,99999,9,999999999,0.0,999,999,99
2050,3,25,18,0,*?*?*?*?*?*?*?*?*?*?*?*?*?*?*?*?*?*?*?*?*?*?,11.7,5.9,67,100889,0,-0,332,0.0,-0.0,0.0,0,0,0,0,70,11.8,10,5,9999,99999,9,999999999,0.0,999,999,99
2050,3,25,19,0,*?*?*?*?*?*?*?*?*?*?*?*?*?*?*?*?*?*?*?*?*?*?,10.8,5.6,70,100889,0,-0,328,0.0,-0.0,0.0,0,0,0,0,63,11.8,10,5,9999,99999,9,999999999,0.0,999,999,99
2050,3,25,20,0,*?*?*?*?*?*?*?*?*?*?*?*?*?*?*?*?*?*?*?*?*?*?,10.1,5.5,72,100889,0,-0,324,0.0,-0.0,0.0,0,0,0,0,57,10.3,10,5,9999,99999,9,999999999,0.0,999,999,99
2050,3,25,21,0,*?*?*?*?*?*?*?*?*?*?*?*?*?*?*?*?*?*?*?*?*?*?,9.6,5.1,73,100889,0,-0,322,0.0,-0.0,0.0,0,0,0,0,50,10.3,10,5,9999,99999,9,999999999,0.0,999,999,99
2050,3,25,22,0,*?*?*?*?*?*?*?*?*?*?*?*?*?*?*?*?*?*?*?*?*?*?,8.7,5.0,77,100889,0,-0,318,0.0,-0.0,0.0,0,0,0,0,43,10.3,10,5,9999,99999,9,999999999,0.0,999,999,99
2050,3,25,23,0,*?*?*?*?*?*?*?*?*?*?*?*?*?*?*?*?*?*?*?*?*?*?,8.3,3.9,74,100889,0,-0,317,0.0,-0.0,0.0,0,0,0,0,37,10.3,10,5,9999,99999,9,999999999,0.0,999,999,99
2050,3,25,24,0,*?*?*?*?*?*?*?*?*?*?*?*?*?*?*?*?*?*?*?*?*?*?,9.1,6.1,81,100889,0,-0,320,0.0,-0.0,0.0,0,0,0,0,140,11.8,10,5,9999,99999,9,999999999,0.0,999,999,99
2050,3,26,1,0,*?*?*?*?*?*?*?*?*?*?*?*?*?*?*?*?*?*?*?*?*?*?,7.0,4.1,80,101748,0,-0,311,0.0,-0.0,0.0,0,0,0,0,85,10.8,10,5,9999,99999,9,999999999,0.0,999,999,99
2050,3,26,2,0,*?*?*?*?*?*?*?*?*?*?*?*?*?*?*?*?*?*?*?*?*?*?,6.4,4.1,84,101748,0,-0,308,0.0,-0.0,0.0,0,0,0,0,140,9.8,10,5,9999,99999,9,999999999,0.0,999,999,99
2050,3,26,3,0,*?*?*?*?*?*?*?*?*?*?*?*?*?*?*?*?*?*?*?*?*?*?,6.1,4.3,87,101748,0,-0,307,0.0,-0.0,0.0,0,0,0,0,195,10.3,10,5,9999,99999,9,999999999,0.0,999,999,99
2050,3,26,4,0,*?*?*?*?*?*?*?*?*?*?*?*?*?*?*?*?*?*?*?*?*?*?,5.8,3.9,86,101748,0,-0,305,0.0,-0.0,0.0,0,0,0,0,250,10.8,10,5,9999,99999,9,999999999,0.0,999,999,99
2050,3,26,5,0,*?*?*?*?*?*?*?*?*?*?*?*?*?*?*?*?*?*?*?*?*?*?,5.4,3.8,87,101748,0,-0,304,0.0,-0.0,0.0,0,0,0,0,305,10.8,10,5,9999,99999,9,999999999,0.1,999,999,99
2050,3,26,6,0,*?*?*?*?*?*?*?*?*?*?*?*?*?*?*?*?*?*?*?*?*?*?,5.6,3.0,82,101748,126,1379,268,37.5,275.9,12.3,4001,17091,2104,285,360,8.8,2,1,9999,99999,9,999999999,0.0,999,999,99
2050,3,26,7,0,*?*?*?*?*?*?*?*?*?*?*?*?*?*?*?*?*?*?*?*?*?*?,5.7,3.4,84,101748,343,1373,259,187.8,526.3,56.4,19478,43922,8448,1051,302,7.7,0,0,9999,99999,9,999999999,0.0,999,999,99
2050,3,26,8,0,*?*?*?*?*?*?*?*?*?*?*?*?*?*?*?*?*?*?*?*?*?*?,7.6,3.4,73,101748,541,1375,266,323.9,576.4,97.2,33624,54343,13785,1892,243,8.8,0,0,9999,99999,9,999999999,0.0,999,999,99
2050,3,26,9,0,*?*?*?*?*?*?*?*?*?*?*?*?*?*?*?*?*?*?*?*?*?*?,9.3,5.1,74,101748,704,1375,276,436.5,596.6,131.0,45507,58736,17875,2774,185,8.2,0,0,9999,99999,9,999999999,0.0,999,999,99
2050,3,26,10,0,*?*?*?*?*?*?*?*?*?*?*?*?*?*?*?*?*?*?*?*?*?*?,11.1,4.6,63,101748,822,1374,306,483.2,424.1,229.5,50715,43351,26955,5465,127,8.8,5,3,9999,99999,9,999999999,0.0,999,999,99
2050,3,26,11,0,*?*?*?*?*?*?*?*?*?*?*?*?*?*?*?*?*?*?*?*?*?*?,12.7,5.5,60,101748,887,1374,300,561.3,584.3,184.1,58492,58531,23651,4542,68,7.7,2,1,9999,99999,9,999999999,0.0,999,999,99
2050,3,26,12,0,*?*?*?*?*?*?*?*?*?*?*?*?*?*?*?*?*?*?*?*?*?*?,13.5,5.5,57,101748,895,1375,331,379.3,146.8,283.7,41564,15479,31621,8067,10,9.3,8,4,9999,99999,9,999999999,0.0,999,999,99
2050,3,26,13,0,*?*?*?*?*?*?*?*?*?*?*?*?*?*?*?*?*?*?*?*?*?*?,13.8,5.3,55,101748,844,1374,332,356.0,146.1,266.3,38973,15327,29749,7285,20,9.8,8,4,9999,99999,9,999999999,0.0,999,999,99
2050,3,26,14,0,*?*?*?*?*?*?*?*?*?*?*?*?*?*?*?*?*?*?*?*?*?*?,13.9,6.2,59,101748,739,1374,315,446.4,488.0,183.9,47230,49356,22358,4028,30,8.2,4,2,9999,99999,9,999999999,0.0,999,999,99
2050,3,26,15,0,*?*?*?*?*?*?*?*?*?*?*?*?*?*?*?*?*?*?*?*?*?*?,13.6,6.1,59,101748,587,1375,341,103.2,0.0,103.2,12126,0,12166,4467,40,8.2,10,5,9999,99999,9,999999999,0.0,999,999,99
2050,3,26,16,0,*?*?*?*?*?*?*?*?*?*?*?*?*?*?*?*?*?*?*?*?*?*?,13.7,6.1,59,101748,397,1372,319,210.1,381.3,99.8,21850,33184,12690,1869,50,8.2,5,3,9999,99999,9,999999999,0.0,999,999,99
2050,3,26,17,0,*?*?*?*?*?*?*?*?*?*?*?*?*?*?*?*?*?*?*?*?*?*?,13.7,6.1,59,101748,184,1373,305,77.8,390.2,25.5,7961,27054,4164,510,60,10.3,2,1,9999,99999,9,999999999,0.0,999,999,99
2050,3,26,18,0,*?*?*?*?*?*?*?*?*?*?*?*?*?*?*?*?*?*?*?*?*?*?,12.1,5.8,64,101748,0,-0,329,0.0,-0.0,0.0,0,0,0,0,70,11.8,9,5,9999,99999,9,999999999,0.0,999,999,99
2050,3,26,19,0,*?*?*?*?*?*?*?*?*?*?*?*?*?*?*?*?*?*?*?*?*?*?,10.3,6.6,76,101748,0,-0,325,0.0,-0.0,0.0,0,0,0,0,63,11.8,10,5,9999,99999,9,999999999,0.0,999,999,99
2050,3,26,20,0,*?*?*?*?*?*?*?*?*?*?*?*?*?*?*?*?*?*?*?*?*?*?,9.9,5.8,74,101748,0,-0,323,0.0,-0.0,0.0,0,0,0,0,57,10.3,10,5,9999,99999,9,999999999,0.0,999,999,99
2050,3,26,21,0,*?*?*?*?*?*?*?*?*?*?*?*?*?*?*?*?*?*?*?*?*?*?,9.1,5.1,74,101748,0,-0,320,0.0,-0.0,0.0,0,0,0,0,50,10.3,10,5,9999,99999,9,999999999,0.0,999,999,99
2050,3,26,22,0,*?*?*?*?*?*?*?*?*?*?*?*?*?*?*?*?*?*?*?*?*?*?,8.7,5.3,78,101748,0,-0,318,0.0,-0.0,0.0,0,0,0,0,43,10.3,10,5,9999,99999,9,999999999,0.0,999,999,99
2050,3,26,23,0,*?*?*?*?*?*?*?*?*?*?*?*?*?*?*?*?*?*?*?*?*?*?,7.9,4.8,79,101748,0,-0,315,0.0,-0.0,0.0,0,0,0,0,37,10.3,10,5,9999,99999,9,999999999,0.0,999,999,99
2050,3,26,24,0,*?*?*?*?*?*?*?*?*?*?*?*?*?*?*?*?*?*?*?*?*?*?,7.8,4.1,75,101748,0,-0,314,0.0,-0.0,0.0,0,0,0,0,30,11.8,10,5,9999,99999,9,999999999,0.0,999,999,99
2050,3,27,1,0,*?*?*?*?*?*?*?*?*?*?*?*?*?*?*?*?*?*?*?*?*?*?,5.8,2.7,78,101289,0,-0,306,0.0,-0.0,0.0,0,0,0,0,35,10.8,10,5,9999,99999,9,999999999,0.0,999,999,99
2050,3,27,2,0,*?*?*?*?*?*?*?*?*?*?*?*?*?*?*?*?*?*?*?*?*?*?,4.9,1.7,77,101289,0,-0,302,0.0,-0.0,0.0,0,0,0,0,40,9.8,10,5,9999,99999,9,999999999,0.0,999,999,99
2050,3,27,3,0,*?*?*?*?*?*?*?*?*?*?*?*?*?*?*?*?*?*?*?*?*?*?,4.5,1.3,77,101289,0,-0,300,0.0,-0.0,0.0,0,0,0,0,45,10.3,10,5,9999,99999,9,999999999,0.0,999,999,99
2050,3,27,4,0,*?*?*?*?*?*?*?*?*?*?*?*?*?*?*?*?*?*?*?*?*?*?,2.9,-0.2,77,101289,0,-0,294,0.0,-0.0,0.0,0,0,0,0,50,10.8,10,5,9999,99999,9,999999999,0.0,999,999,99
2050,3,27,5,0,*?*?*?*?*?*?*?*?*?*?*?*?*?*?*?*?*?*?*?*?*?*?,2.7,-0.2,78,101289,0,-0,293,0.0,-0.0,0.0,0,0,0,0,55,10.8,10,5,9999,99999,9,999999999,0.0,999,999,99
2050,3,27,6,0,*?*?*?*?*?*?*?*?*?*?*?*?*?*?*?*?*?*?*?*?*?*?,2.5,-0.8,75,101289,134,1374,261,42.1,253.7,17.3,4425,14434,2850,329,60,8.8,4,2,9999,99999,9,999999999,0.0,999,999,99
2050,3,27,7,0,*?*?*?*?*?*?*?*?*?*?*?*?*?*?*?*?*?*?*?*?*?*?,4.3,0.8,75,101289,351,1372,250,193.6,529.6,58.1,20069,44537,8680,1083,67,7.7,0,0,9999,99999,9,999999999,0.0,999,999,99
2050,3,27,8,0,*?*?*?*?*?*?*?*?*?*?*?*?*?*?*?*?*?*?*?*?*?*?,6.0,1.9,72,101289,548,1373,258,329.5,577.7,98.8,34208,54624,13991,1930,73,8.8,0,0,9999,99999,9,999999999,0.0,999,999,99
2050,3,27,9,0,*?*?*?*?*?*?*?*?*?*?*?*?*?*?*?*?*?*?*?*?*?*?,10.3,3.6,61,101289,711,1373,277,441.9,597.4,132.6,46079,58886,18059,2823,80,8.2,0,0,9999,99999,9,999999999,0.0,999,999,99
2050,3,27,10,0,*?*?*?*?*?*?*?*?*?*?*?*?*?*?*?*?*?*?*?*?*?*?,13.1,4.5,54,101289,829,1373,290,523.3,606.8,157.0,54765,60755,20821,3688,87,8.8,0,0,9999,99999,9,999999999,0.0,999,999,99
2050,3,27,11,0,*?*?*?*?*?*?*?*?*?*?*?*?*?*?*?*?*?*?*?*?*?*?,15.8,5.1,48,101289,894,1374,303,568.0,610.9,170.4,59577,61508,22277,4297,93,7.7,0,0,9999,99999,9,999999999,0.0,999,999,99
2050,3,27,12,0,*?*?*?*?*?*?*?*?*?*?*?*?*?*?*?*?*?*?*?*?*?*?,17.4,5.6,44,101289,901,1373,311,573.0,611.3,171.9,60115,61580,22434,4373,100,9.3,0,0,9999,99999,9,999999999,0.0,999,999,99
2050,3,27,13,0,*?*?*?*?*?*?*?*?*?*?*?*?*?*?*?*?*?*?*?*?*?*?,17.4,4.5,41,101289,850,1373,308,538.0,608.2,161.4,56346,61020,21304,3876,135,9.8,0,0,9999,99999,9,999999999,0.0,999,999,99
2050,3,27,14,0,*?*?*?*?*?*?*?*?*?*?*?*?*?*?*?*?*?*?*?*?*?*?,17.7,3.9,39,101289,745,1373,313,465.3,594.2,142.8,48482,58825,19213,3106,170,8.2,1,0,9999,99999,9,999999999,0.0,999,999,99
2050,3,27,15,0,*?*?*?*?*?*?*?*?*?*?*?*?*?*?*?*?*?*?*?*?*?*?,17.5,3.2,37,101289,593,1374,306,360.2,584.1,108.1,37434,56047,15132,2150,205,8.2,0,0,9999,99999,9,999999999,0.0,999,999,99
2050,3,27,16,0,*?*?*?*?*?*?*?*?*?*?*?*?*?*?*?*?*?*?*?*?*?*?,17.6,3.2,37,101289,403,1372,317,228.8,523.4,75.1,23563,45706,10851,1387,240,8.2,2,1,9999,99999,9,999999999,0.0,999,999,99
2050,3,27,17,0,*?*?*?*?*?*?*?*?*?*?*?*?*?*?*?*?*?*?*?*?*?*?,16.4,3.9,42,101289,190,1372,329,76.8,291.0,36.5,7837,18940,5484,650,275,10.3,5,3,9999,99999,9,999999999,0.0,999,999,99
2050,3,27,18,0,*?*?*?*?*?*?*?*?*?*?*?*?*?*?*?*?*?*?*?*?*?*?,14.9,5.1,51,101289,0,-0,337,0.0,-0.0,0.0,0,0,0,0,310,11.8,8,4,9999,99999,9,999999999,0.0,999,999,99
2050,3,27,19,0,*?*?*?*?*?*?*?*?*?*?*?*?*?*?*?*?*?*?*?*?*?*?,12.1,5.5,61,101289,0,-0,334,0.0,-0.0,0.0,0,0,0,0,262,11.8,10,5,9999,99999,9,999999999,0.0,999,999,99
2050,3,27,20,0,*?*?*?*?*?*?*?*?*?*?*?*?*?*?*?*?*?*?*?*?*?*?,9.5,5.1,72,101289,0,-0,322,0.0,-0.0,0.0,0,0,0,0,213,10.3,10,5,9999,99999,9,999999999,0.0,999,999,99
2050,3,27,21,0,*?*?*?*?*?*?*?*?*?*?*?*?*?*?*?*?*?*?*?*?*?*?,8.3,4.6,75,101289,0,-0,316,0.0,-0.0,0.0,0,0,0,0,165,10.3,10,5,9999,99999,9,999999999,0.0,999,999,99
2050,3,27,22,0,*?*?*?*?*?*?*?*?*?*?*?*?*?*?*?*?*?*?*?*?*?*?,7.6,3.2,72,101289,0,-0,314,0.0,-0.0,0.0,0,0,0,0,117,10.3,10,5,9999,99999,9,999999999,0.0,999,999,99
2050,3,27,23,0,*?*?*?*?*?*?*?*?*?*?*?*?*?*?*?*?*?*?*?*?*?*?,7.4,3.0,71,101289,0,-0,313,0.0,-0.0,0.0,0,0,0,0,68,10.3,10,5,9999,99999,9,999999999,0.0,999,999,99
2050,3,27,24,0,*?*?*?*?*?*?*?*?*?*?*?*?*?*?*?*?*?*?*?*?*?*?,7.1,3.8,77,101289,0,-0,311,0.0,-0.0,0.0,0,0,0,0,30,11.8,10,5,9999,99999,9,999999999,0.0,999,999,99
2050,3,28,1,0,*?*?*?*?*?*?*?*?*?*?*?*?*?*?*?*?*?*?*?*?*?*?,7.4,5.5,87,101475,0,-0,312,0.0,-0.0,0.0,0,0,0,0,28,10.8,10,5,9999,99999,9,999999999,0.0,999,999,99
2050,3,28,2,0,*?*?*?*?*?*?*?*?*?*?*?*?*?*?*?*?*?*?*?*?*?*?,7.6,6.4,92,101475,0,-0,313,0.0,-0.0,0.0,0,0,0,0,37,9.8,10,5,9999,99999,9,999999999,0.0,999,999,99
2050,3,28,3,0,*?*?*?*?*?*?*?*?*?*?*?*?*?*?*?*?*?*?*?*?*?*?,6.9,6.4,97,101475,0,-0,310,0.0,-0.0,0.0,0,0,0,0,45,10.3,10,5,9999,99999,9,999999999,0.0,999,999,99
2050,3,28,4,0,*?*?*?*?*?*?*?*?*?*?*?*?*?*?*?*?*?*?*?*?*?*?,6.3,5.8,96,101475,0,-0,307,0.0,-0.0,0.0,0,0,0,0,53,10.8,10,5,9999,99999,9,999999999,0.0,999,999,99
2050,3,28,5,0,*?*?*?*?*?*?*?*?*?*?*?*?*?*?*?*?*?*?*?*?*?*?,5.8,4.8,93,101475,0,-0,305,0.0,-0.0,0.0,0,0,0,0,62,10.8,10,5,9999,99999,9,999999999,0.0,999,999,99
2050,3,28,6,0,*?*?*?*?*?*?*?*?*?*?*?*?*?*?*?*?*?*?*?*?*?*?,6.3,4.3,86,101475,142,1370,308,14.3,0.0,14.3,1708,-0,1709,557,70,8.8,10,5,9999,99999,9,999999999,0.0,999,999,99
2050,3,28,7,0,*?*?*?*?*?*?*?*?*?*?*?*?*?*?*?*?*?*?*?*?*?*?,6.7,4.3,84,101475,359,1371,309,57.8,0.0,57.8,6733,0,6749,2313,72,7.7,10,5,9999,99999,9,999999999,0.0,999,999,99
2050,3,28,8,0,*?*?*?*?*?*?*?*?*?*?*?*?*?*?*?*?*?*?*?*?*?*?,8.1,4.1,75,101475,556,1372,316,97.2,0.0,97.2,11399,0,11435,4161,73,8.8,10,5,9999,99999,9,999999999,0.0,999,999,99
2050,3,28,9,0,*?*?*?*?*?*?*?*?*?*?*?*?*?*?*?*?*?*?*?*?*?*?,10.0,5.3,72,101475,719,1373,324,129.7,0.0,129.7,15355,0,15412,5871,75,8.2,10,5,9999,99999,9,999999999,0.0,999,999,99
2050,3,28,10,0,*?*?*?*?*?*?*?*?*?*?*?*?*?*?*?*?*?*?*?*?*?*?,11.8,5.6,66,101475,836,1372,332,153.3,0.0,153.3,18266,0,18342,7187,77,8.8,10,5,9999,99999,9,999999999,0.0,999,999,99
2050,3,28,11,0,*?*?*?*?*?*?*?*?*?*?*?*?*?*?*?*?*?*?*?*?*?*?,13.0,7.4,69,101475,900,1372,338,166.1,0.0,166.1,19883,0,19969,7929,78,7.7,10,5,9999,99999,9,999999999,0.0,999,999,99
2050,3,28,12,0,*?*?*?*?*?*?*?*?*?*?*?*?*?*?*?*?*?*?*?*?*?*?,13.7,7.4,65,101475,907,1372,341,167.5,0.0,167.5,20059,0,20145,8009,80,9.3,10,5,9999,99999,9,999999999,0.0,999,999,99
2050,3,28,13,0,*?*?*?*?*?*?*?*?*?*?*?*?*?*?*?*?*?*?*?*?*?*?,14.4,6.7,60,101475,857,1373,344,157.3,0.0,157.3,18779,0,18857,7423,80,9.8,10,5,9999,99999,9,999999999,0.0,999,999,99
2050,3,28,14,0,*?*?*?*?*?*?*?*?*?*?*?*?*?*?*?*?*?*?*?*?*?*?,14.0,6.2,60,101475,751,1372,343,136.2,0.0,136.2,16157,0,16219,6230,80,8.2,10,5,9999,99999,9,999999999,0.0,999,999,99
2050,3,28,15,0,*?*?*?*?*?*?*?*?*?*?*?*?*?*?*?*?*?*?*?*?*?*?,14.4,5.3,54,101475,599,1373,345,105.7,0.0,105.7,12428,0,12470,4595,80,8.2,10,5,9999,99999,9,999999999,0.0,999,999,99
2050,3,28,16,0,*?*?*?*?*?*?*?*?*?*?*?*?*?*?*?*?*?*?*?*?*?*?,14.0,5.6,56,101475,409,1371,343,67.8,0.0,67.8,7906,0,7927,2758,80,8.2,10,5,9999,99999,9,999999999,0.0,999,999,99
2050,3,28,17,0,*?*?*?*?*?*?*?*?*?*?*?*?*?*?*?*?*?*?*?*?*?*?,13.3,5.5,59,101475,196,1371,339,25.1,0.0,25.1,2950,-0,2954,971,80,10.3,10,5,9999,99999,9,999999999,0.0,999,999,99
2050,3,28,18,0,*?*?*?*?*?*?*?*?*?*?*?*?*?*?*?*?*?*?*?*?*?*?,12.9,6.2,64,101475,0,-0,337,0.0,-0.0,0.0,0,0,0,0,80,11.8,10,5,9999,99999,9,999999999,0.0,999,999,99
2050,3,28,19,0,*?*?*?*?*?*?*?*?*?*?*?*?*?*?*?*?*?*?*?*?*?*?,11.3,6.6,72,101475,0,-0,330,0.0,-0.0,0.0,0,0,0,0,77,11.8,10,5,9999,99999,9,999999999,0.0,999,999,99
2050,3,28,20,0,*?*?*?*?*?*?*?*?*?*?*?*?*?*?*?*?*?*?*?*?*?*?,9.6,6.2,79,101475,0,-0,322,0.0,-0.0,0.0,0,0,0,0,73,10.3,10,5,9999,99999,9,999999999,0.0,999,999,99
2050,3,28,21,0,*?*?*?*?*?*?*?*?*?*?*?*?*?*?*?*?*?*?*?*?*?*?,9.7,5.9,77,101475,0,-0,323,0.0,-0.0,0.0,0,0,0,0,70,10.3,10,5,9999,99999,9,999999999,0.0,999,999,99
2050,3,28,22,0,*?*?*?*?*?*?*?*?*?*?*?*?*?*?*?*?*?*?*?*?*?*?,8.6,5.0,78,101475,0,-0,318,0.0,-0.0,0.0,0,0,0,0,67,10.3,10,5,9999,99999,9,999999999,0.0,999,999,99
2050,3,28,23,0,*?*?*?*?*?*?*?*?*?*?*?*?*?*?*?*?*?*?*?*?*?*?,8.7,5.5,80,101475,0,-0,318,0.0,-0.0,0.0,0,0,0,0,63,10.3,10,5,9999,99999,9,999999999,0.0,999,999,99
2050,3,28,24,0,*?*?*?*?*?*?*?*?*?*?*?*?*?*?*?*?*?*?*?*?*?*?,7.2,4.3,81,101475,0,-0,312,0.0,-0.0,0.0,0,0,0,0,20,11.8,10,5,9999,99999,9,999999999,0.0,999,999,99
2050,3,29,1,0,*?*?*?*?*?*?*?*?*?*?*?*?*?*?*?*?*?*?*?*?*?*?,8.9,5.9,81,101411,0,-0,319,0.0,-0.0,0.0,0,0,0,0,62,10.8,10,5,9999,99999,9,999999999,0.0,999,999,99
2050,3,29,2,0,*?*?*?*?*?*?*?*?*?*?*?*?*?*?*?*?*?*?*?*?*?*?,8.9,6.2,83,101411,0,-0,319,0.0,-0.0,0.0,0,0,0,0,63,9.8,10,5,9999,99999,9,999999999,0.0,999,999,99
2050,3,29,3,0,*?*?*?*?*?*?*?*?*?*?*?*?*?*?*?*?*?*?*?*?*?*?,9.0,5.8,80,101411,0,-0,319,0.0,-0.0,0.0,0,0,0,0,65,10.3,10,5,9999,99999,9,999999999,0.0,999,999,99
2050,3,29,4,0,*?*?*?*?*?*?*?*?*?*?*?*?*?*?*?*?*?*?*?*?*?*?,9.1,5.3,76,101411,0,-0,320,0.0,-0.0,0.0,0,0,0,0,67,10.8,10,5,9999,99999,9,999999999,0.0,999,999,99
2050,3,29,5,0,*?*?*?*?*?*?*?*?*?*?*?*?*?*?*?*?*?*?*?*?*?*?,9.5,6.1,78,101411,0,-0,322,0.0,-0.0,0.0,0,0,0,0,68,10.8,10,5,9999,99999,9,999999999,0.0,999,999,99
2050,3,29,6,0,*?*?*?*?*?*?*?*?*?*?*?*?*?*?*?*?*?*?*?*?*?*?,9.2,5.3,76,101411,151,1376,320,16.0,0.0,16.0,1902,-0,1903,621,70,8.8,10,5,9999,99999,9,999999999,0.0,999,999,99
2050,3,29,7,0,*?*?*?*?*?*?*?*?*?*?*?*?*?*?*?*?*?*?*?*?*?*?,9.1,5.5,78,101411,368,1374,320,59.4,0.0,59.4,6927,0,6944,2386,78,7.7,10,5,9999,99999,9,999999999,0.0,999,999,99
2050,3,29,8,0,*?*?*?*?*?*?*?*?*?*?*?*?*?*?*?*?*?*?*?*?*?*?,9.0,5.1,76,101411,564,1372,319,98.8,0.0,98.8,11592,0,11629,4242,87,8.8,10,5,9999,99999,9,999999999,0.0,999,999,99
2050,3,29,9,0,*?*?*?*?*?*?*?*?*?*?*?*?*?*?*?*?*?*?*?*?*?*?,9.9,6.4,79,101411,726,1372,323,131.3,0.0,131.3,15544,0,15603,5955,95,8.2,10,5,9999,99999,9,999999999,0.0,999,999,99
2050,3,29,10,0,*?*?*?*?*?*?*?*?*?*?*?*?*?*?*?*?*?*?*?*?*?*?,11.0,5.8,70,101411,843,1372,329,154.7,0.0,154.7,18453,0,18529,7273,103,8.8,10,5,9999,99999,9,999999999,0.0,999,999,99
2050,3,29,11,0,*?*?*?*?*?*?*?*?*?*?*?*?*?*?*?*?*?*?*?*?*?*?,11.0,5.3,67,101411,907,1372,329,167.6,0.0,167.6,20063,0,20150,8011,112,7.7,10,5,9999,99999,9,999999999,0.0,999,999,99
2050,3,29,12,0,*?*?*?*?*?*?*?*?*?*?*?*?*?*?*?*?*?*?*?*?*?*?,11.2,5.5,67,101411,914,1372,330,168.9,0.0,168.9,20231,0,20319,8088,120,9.3,10,5,9999,99999,9,999999999,0.0,999,999,99
2050,3,29,13,0,*?*?*?*?*?*?*?*?*?*?*?*?*?*?*?*?*?*?*?*?*?*?,11.4,5.3,66,101411,863,1372,330,158.7,0.0,158.7,18943,0,19022,7497,122,9.8,10,5,9999,99999,9,999999999,0.0,999,999,99
2050,3,29,14,0,*?*?*?*?*?*?*?*?*?*?*?*?*?*?*?*?*?*?*?*?*?*?,11.1,5.6,69,101411,757,1372,329,137.5,0.0,137.5,16314,0,16377,6301,123,8.2,10,5,9999,99999,9,999999999,0.0,999,999,99
2050,3,29,15,0,*?*?*?*?*?*?*?*?*?*?*?*?*?*?*?*?*?*?*?*?*?*?,10.9,6.6,74,101411,605,1373,328,106.9,0.0,106.9,12579,0,12621,4659,125,8.2,10,5,9999,99999,9,999999999,0.0,999,999,99
2050,3,29,16,0,*?*?*?*?*?*?*?*?*?*?*?*?*?*?*?*?*?*?*?*?*?*?,11.3,6.4,72,101411,415,1371,330,69.0,0.0,69.0,8050,0,8072,2814,127,8.2,10,5,9999,99999,9,999999999,0.0,999,999,99
2050,3,29,17,0,*?*?*?*?*?*?*?*?*?*?*?*?*?*?*?*?*?*?*?*?*?*?,11.2,7.3,76,101411,202,1370,329,26.3,0.0,26.3,3091,0,3095,1018,128,10.3,10,5,9999,99999,9,999999999,0.0,999,999,99
2050,3,29,18,0,*?*?*?*?*?*?*?*?*?*?*?*?*?*?*?*?*?*?*?*?*?*?,10.9,7.6,80,101411,0,-0,328,0.0,-0.0,0.0,0,0,0,0,130,11.8,10,5,9999,99999,9,999999999,0.0,999,999,99
2050,3,29,19,0,*?*?*?*?*?*?*?*?*?*?*?*?*?*?*?*?*?*?*?*?*?*?,10.9,7.4,79,101411,0,-0,328,0.0,-0.0,0.0,0,0,0,0,118,11.8,10,5,9999,99999,9,999999999,0.0,999,999,99
2050,3,29,20,0,*?*?*?*?*?*?*?*?*?*?*?*?*?*?*?*?*?*?*?*?*?*?,9.4,7.6,88,101411,0,-0,321,0.0,-0.0,0.0,0,0,0,0,107,10.3,10,5,9999,99999,9,999999999,0.1,999,999,99
2050,3,29,21,0,*?*?*?*?*?*?*?*?*?*?*?*?*?*?*?*?*?*?*?*?*?*?,9.9,8.0,87,101411,0,-0,323,0.0,-0.0,0.0,0,0,0,0,95,10.3,10,5,9999,99999,9,999999999,0.0,999,999,99
2050,3,29,22,0,*?*?*?*?*?*?*?*?*?*?*?*?*?*?*?*?*?*?*?*?*?*?,9.8,8.0,88,101411,0,-0,323,0.0,-0.0,0.0,0,0,0,0,83,10.3,10,5,9999,99999,9,999999999,0.0,999,999,99
2050,3,29,23,0,*?*?*?*?*?*?*?*?*?*?*?*?*?*?*?*?*?*?*?*?*?*?,10.1,7.4,83,101411,0,-0,324,0.0,-0.0,0.0,0,0,0,0,72,10.3,10,5,9999,99999,9,999999999,0.1,999,999,99
2050,3,29,24,0,*?*?*?*?*?*?*?*?*?*?*?*?*?*?*?*?*?*?*?*?*?*?,8.9,5.8,80,101411,0,-0,319,0.0,-0.0,0.0,0,0,0,0,60,11.8,10,5,9999,99999,9,999999999,0.0,999,999,99
2050,3,30,1,0,*?*?*?*?*?*?*?*?*?*?*?*?*?*?*?*?*?*?*?*?*?*?,10.2,8.1,87,101299,0,-0,324,0.0,-0.0,0.0,0,0,0,0,57,10.8,10,5,9999,99999,9,999999999,0.0,999,999,99
2050,3,30,2,0,*?*?*?*?*?*?*?*?*?*?*?*?*?*?*?*?*?*?*?*?*?*?,10.1,8.5,90,101299,0,-0,324,0.0,-0.0,0.0,0,0,0,0,53,9.8,10,5,9999,99999,9,999999999,0.0,999,999,99
2050,3,30,3,0,*?*?*?*?*?*?*?*?*?*?*?*?*?*?*?*?*?*?*?*?*?*?,10.1,8.5,90,101299,0,-0,324,0.0,-0.0,0.0,0,0,0,0,50,10.3,10,5,9999,99999,9,999999999,0.0,999,999,99
2050,3,30,4,0,*?*?*?*?*?*?*?*?*?*?*?*?*?*?*?*?*?*?*?*?*?*?,9.7,8.7,93,101299,0,-0,322,0.0,-0.0,0.0,0,0,0,0,47,10.8,10,5,9999,99999,9,999999999,0.0,999,999,99
2050,3,30,5,0,*?*?*?*?*?*?*?*?*?*?*?*?*?*?*?*?*?*?*?*?*?*?,10.0,8.3,89,101299,0,-0,323,0.0,-0.0,0.0,0,0,0,0,43,10.8,10,5,9999,99999,9,999999999,0.0,999,999,99
2050,3,30,6,0,*?*?*?*?*?*?*?*?*?*?*?*?*?*?*?*?*?*?*?*?*?*?,9.9,8.4,90,101299,159,1373,323,17.6,0.0,17.6,2094,-0,2096,685,40,8.8,10,5,9999,99999,9,999999999,0.0,999,999,99
2050,3,30,7,0,*?*?*?*?*?*?*?*?*?*?*?*?*?*?*?*?*?*?*?*?*?*?,10.1,8.8,91,101299,375,1369,324,61.1,0.0,61.1,7117,0,7135,2457,55,7.7,10,5,9999,99999,9,999999999,0.0,999,999,99
2050,3,30,8,0,*?*?*?*?*?*?*?*?*?*?*?*?*?*?*?*?*?*?*?*?*?*?,9.9,8.4,91,101299,571,1370,323,100.4,0.0,100.4,11783,0,11821,4321,70,8.8,10,5,9999,99999,9,999999999,0.0,999,999,99
2050,3,30,9,0,*?*?*?*?*?*?*?*?*?*?*?*?*?*?*?*?*?*?*?*?*?*?,9.8,8.5,92,101299,733,1371,322,132.8,0.0,132.8,15733,0,15793,6039,85,8.2,10,5,9999,99999,9,999999999,0.0,999,999,99
2050,3,30,10,0,*?*?*?*?*?*?*?*?*?*?*?*?*?*?*?*?*?*?*?*?*?*?,9.8,7.7,87,101299,850,1371,323,156.2,0.0,156.2,18637,0,18714,7356,100,8.8,10,5,9999,99999,9,999999999,0.0,999,999,99
2050,3,30,11,0,*?*?*?*?*?*?*?*?*?*?*?*?*?*?*?*?*?*?*?*?*?*?,10.3,7.6,83,101299,914,1372,325,169.0,0.0,169.0,20242,0,20330,8093,115,7.7,10,5,9999,99999,9,999999999,0.0,999,999,99
2050,3,30,12,0,*?*?*?*?*?*?*?*?*?*?*?*?*?*?*?*?*?*?*?*?*?*?,10.1,8.1,88,101299,920,1371,324,170.3,0.0,170.3,20402,0,20491,8166,130,9.3,10,5,9999,99999,9,999999999,0.0,999,999,99
2050,3,30,13,0,*?*?*?*?*?*?*?*?*?*?*?*?*?*?*?*?*?*?*?*?*?*?,9.9,7.6,86,101299,869,1372,323,160.0,0.0,160.0,19107,0,19187,7572,128,9.8,10,5,9999,99999,9,999999999,0.0,999,999,99
2050,3,30,14,0,*?*?*?*?*?*?*?*?*?*?*?*?*?*?*?*?*?*?*?*?*?*?,10.0,7.1,82,101299,763,1371,324,138.8,0.0,138.8,16470,0,16534,6370,127,8.2,10,5,9999,99999,9,999999999,0.0,999,999,99
2050,3,30,15,0,*?*?*?*?*?*?*?*?*?*?*?*?*?*?*?*?*?*?*?*?*?*?,10.3,7.6,83,101299,610,1370,325,108.2,0.0,108.2,12726,0,12769,4721,125,8.2,10,5,9999,99999,9,999999999,0.0,999,999,99
2050,3,30,16,0,*?*?*?*?*?*?*?*?*?*?*?*?*?*?*?*?*?*?*?*?*?*?,9.8,6.7,81,101299,421,1371,323,70.2,0.0,70.2,8194,0,8216,2869,123,8.2,10,5,9999,99999,9,999999999,0.0,999,999,99
2050,3,30,17,0,*?*?*?*?*?*?*?*?*?*?*?*?*?*?*?*?*?*?*?*?*?*?,10.1,7.3,82,101299,208,1369,324,27.6,0.0,27.6,3231,0,3236,1066,122,10.3,10,5,9999,99999,9,999999999,0.0,999,999,99
2050,3,30,18,0,*?*?*?*?*?*?*?*?*?*?*?*?*?*?*?*?*?*?*?*?*?*?,10.1,7.9,86,101299,0,-0,324,0.0,-0.0,0.0,0,0,0,0,120,11.8,10,5,9999,99999,9,999999999,0.0,999,999,99
2050,3,30,19,0,*?*?*?*?*?*?*?*?*?*?*?*?*?*?*?*?*?*?*?*?*?*?,10.2,7.9,85,101299,0,-0,324,0.0,-0.0,0.0,0,0,0,0,122,11.8,10,5,9999,99999,9,999999999,0.0,999,999,99
2050,3,30,20,0,*?*?*?*?*?*?*?*?*?*?*?*?*?*?*?*?*?*?*?*?*?*?,10.0,8.5,91,101299,0,-0,323,0.0,-0.0,0.0,0,0,0,0,123,10.3,10,5,9999,99999,9,999999999,0.0,999,999,99
2050,3,30,21,0,*?*?*?*?*?*?*?*?*?*?*?*?*?*?*?*?*?*?*?*?*?*?,9.7,9.3,97,101299,0,-0,322,0.0,-0.0,0.0,0,0,0,0,125,10.3,10,5,9999,99999,9,999999999,0.0,999,999,99
2050,3,30,22,0,*?*?*?*?*?*?*?*?*?*?*?*?*?*?*?*?*?*?*?*?*?*?,9.8,9.2,96,101299,0,-0,322,0.0,-0.0,0.0,0,0,0,0,127,10.3,10,5,9999,99999,9,999999999,0.0,999,999,99
2050,3,30,23,0,*?*?*?*?*?*?*?*?*?*?*?*?*?*?*?*?*?*?*?*?*?*?,9.7,8.4,91,101299,0,-0,322,0.0,-0.0,0.0,0,0,0,0,128,10.3,10,5,9999,99999,9,999999999,0.0,999,999,99
2050,3,30,24,0,*?*?*?*?*?*?*?*?*?*?*?*?*?*?*?*?*?*?*?*?*?*?,10.5,7.9,84,101299,0,-0,326,0.0,-0.0,0.0,0,0,0,0,60,11.8,10,5,9999,99999,9,999999999,0.0,999,999,99
2050,3,31,1,0,*?*?*?*?*?*?*?*?*?*?*?*?*?*?*?*?*?*?*?*?*?*?,7.3,5.6,89,101261,0,-0,312,0.0,-0.0,0.0,0,0,0,0,128,10.8,10,5,9999,99999,9,999999999,0.0,999,999,99
2050,3,31,2,0,*?*?*?*?*?*?*?*?*?*?*?*?*?*?*?*?*?*?*?*?*?*?,6.0,4.3,88,101261,0,-0,306,0.0,-0.0,0.0,0,0,0,0,127,9.8,10,5,9999,99999,9,999999999,0.0,999,999,99
2050,3,31,3,0,*?*?*?*?*?*?*?*?*?*?*?*?*?*?*?*?*?*?*?*?*?*?,5.8,4.8,92,101261,0,-0,305,0.0,-0.0,0.0,0,0,0,0,125,10.3,10,5,9999,99999,9,999999999,0.0,999,999,99
2050,3,31,4,0,*?*?*?*?*?*?*?*?*?*?*?*?*?*?*?*?*?*?*?*?*?*?,5.8,4.8,93,101261,0,-0,305,0.0,-0.0,0.0,0,0,0,0,123,10.8,10,5,9999,99999,9,999999999,0.0,999,999,99
2050,3,31,5,0,*?*?*?*?*?*?*?*?*?*?*?*?*?*?*?*?*?*?*?*?*?*?,5.7,5.6,98,101261,0,-0,305,0.0,-0.0,0.0,0,0,0,0,122,10.8,10,5,9999,99999,9,999999999,0.2,999,999,99
2050,3,31,6,0,*?*?*?*?*?*?*?*?*?*?*?*?*?*?*?*?*?*?*?*?*?*?,5.6,5.6,99,101261,167,1370,300,33.5,36.6,29.1,3751,2267,3494,609,120,8.8,9,5,9999,99999,9,999999999,0.1,999,999,99
2050,3,31,7,0,*?*?*?*?*?*?*?*?*?*?*?*?*?*?*?*?*?*?*?*?*?*?,6.7,6.2,96,101261,383,1369,289,201.7,378.5,95.8,20980,32552,12220,1789,125,7.7,5,3,9999,99999,9,999999999,0.0,999,999,99
2050,3,31,8,0,*?*?*?*?*?*?*?*?*?*?*?*?*?*?*?*?*?*?*?*?*?*?,7.8,6.1,89,101261,579,1370,297,307.6,326.1,169.8,32756,32641,19292,3631,130,8.8,6,3,9999,99999,9,999999999,0.0,999,999,99
2050,3,31,9,0,*?*?*?*?*?*?*?*?*?*?*?*?*?*?*?*?*?*?*?*?*?*?,10.3,7.0,80,101261,740,1369,321,233.4,57.4,202.3,25684,5736,22798,6405,135,8.2,9,5,9999,99999,9,999999999,0.0,999,999,99
2050,3,31,10,0,*?*?*?*?*?*?*?*?*?*?*?*?*?*?*?*?*?*?*?*?*?*?,11.5,7.1,74,101261,857,1371,331,157.7,0.0,157.7,18820,0,18899,7441,140,8.8,10,5,9999,99999,9,999999999,0.0,999,999,99
2050,3,31,11,0,*?*?*?*?*?*?*?*?*?*?*?*?*?*?*?*?*?*?*?*?*?*?,13.3,7.7,68,101261,920,1370,339,170.4,0.0,170.4,20417,0,20506,8172,145,7.7,10,5,9999,99999,9,999999999,0.0,999,999,99
2050,3,31,12,0,*?*?*?*?*?*?*?*?*?*?*?*?*?*?*?*?*?*?*?*?*?*?,13.9,7.6,65,101261,926,1370,329,466.8,246.6,300.2,50301,26460,32613,8336,150,9.3,7,4,9999,99999,9,999999999,0.0,999,999,99
2050,3,31,13,0,*?*?*?*?*?*?*?*?*?*?*?*?*?*?*?*?*?*?*?*?*?*?,13.9,7.7,66,101261,875,1371,334,371.2,146.6,277.7,40657,15428,30965,7786,153,9.8,8,4,9999,99999,9,999999999,0.0,999,999,99
2050,3,31,14,0,*?*?*?*?*?*?*?*?*?*?*?*?*?*?*?*?*?*?*?*?*?*?,14.1,8.4,68,101261,769,1371,331,380.9,242.4,244.9,40738,25525,27068,5912,157,8.2,7,4,9999,99999,9,999999999,0.0,999,999,99
2050,3,31,15,0,*?*?*?*?*?*?*?*?*?*?*?*?*?*?*?*?*?*?*?*?*?*?,13.9,7.0,63,101261,616,1370,325,330.1,328.9,182.2,35201,33378,20611,3968,160,8.2,6,3,9999,99999,9,999999999,0.0,999,999,99
2050,3,31,16,0,*?*?*?*?*?*?*?*?*?*?*?*?*?*?*?*?*?*?*?*?*?*?,14.0,7.0,62,101261,427,1370,338,124.1,53.0,107.6,13622,4838,12148,2930,163,8.2,9,5,9999,99999,9,999999999,0.0,999,999,99
2050,3,31,17,0,*?*?*?*?*?*?*?*?*?*?*?*?*?*?*?*?*?*?*?*?*?*?,13.3,7.6,68,101261,214,1369,335,50.0,42.5,43.3,5537,2981,5132,918,167,10.3,9,5,9999,99999,9,999999999,0.0,999,999,99
2050,3,31,18,0,*?*?*?*?*?*?*?*?*?*?*?*?*?*?*?*?*?*?*?*?*?*?,12.2,7.7,74,101261,0,-0,334,0.0,-0.0,0.0,0,0,0,0,170,11.8,10,5,9999,99999,9,999999999,0.0,999,999,99
2050,3,31,19,0,*?*?*?*?*?*?*?*?*?*?*?*?*?*?*?*?*?*?*?*?*?*?,10.4,8.4,87,101261,0,-0,325,0.0,-0.0,0.0,0,0,0,0,150,11.8,10,5,9999,99999,9,999999999,0.0,999,999,99
2050,3,31,20,0,*?*?*?*?*?*?*?*?*?*?*?*?*?*?*?*?*?*?*?*?*?*?,9.5,8.5,93,101261,0,-0,321,0.0,-0.0,0.0,0,0,0,0,130,10.3,10,5,9999,99999,9,999999999,0.0,999,999,99
2050,3,31,21,0,*?*?*?*?*?*?*?*?*?*?*?*?*?*?*?*?*?*?*?*?*?*?,9.0,8.7,97,101261,0,-0,319,0.0,-0.0,0.0,0,0,0,0,110,10.3,10,5,9999,99999,9,999999999,0.0,999,999,99
2050,3,31,22,0,*?*?*?*?*?*?*?*?*?*?*?*?*?*?*?*?*?*?*?*?*?*?,8.6,8.5,98,101261,0,-0,317,0.0,-0.0,0.0,0,0,0,0,90,10.3,10,5,9999,99999,9,999999999,0.0,999,999,99
2050,3,31,23,0,*?*?*?*?*?*?*?*?*?*?*?*?*?*?*?*?*?*?*?*?*?*?,8.1,7.6,96,101261,0,-0,315,0.0,-0.0,0.0,0,0,0,0,70,10.3,10,5,9999,99999,9,999999999,0.0,999,999,99
2050,3,31,24,0,*?*?*?*?*?*?*?*?*?*?*?*?*?*?*?*?*?*?*?*?*?*?,8.6,7.0,90,101261,0,-0,317,0.0,-0.0,0.0,0,0,0,0,130,11.8,10,5,9999,99999,9,999999999,0.0,999,999,99
2050,4,1,1,0,*?*?*?*?*?*?*?*?*?*?*?*?*?*?*?*?*?*?*?*?*?*?,6.5,6.2,94,101161,0,-0,308,0.0,-0.0,0.0,0,0,0,0,50,10.8,10,5,9999,99999,9,999999999,0.3,999,999,99
2050,4,1,2,0,*?*?*?*?*?*?*?*?*?*?*?*?*?*?*?*?*?*?*?*?*?*?,5.7,5.6,96,101161,0,-0,305,0.0,-0.0,0.0,0,0,0,0,50,9.8,10,5,9999,99999,9,999999999,0.0,999,999,99
2050,4,1,3,0,*?*?*?*?*?*?*?*?*?*?*?*?*?*?*?*?*?*?*?*?*?*?,4.9,5.0,96,101161,0,-0,301,0.0,-0.0,0.0,0,0,0,0,50,10.3,10,5,9999,99999,9,999999999,0.0,999,999,99
2050,4,1,4,0,*?*?*?*?*?*?*?*?*?*?*?*?*?*?*?*?*?*?*?*?*?*?,4.3,4.3,96,101161,0,-0,299,0.0,-0.0,0.0,0,0,0,0,50,10.8,10,5,9999,99999,9,999999999,0.3,999,999,99
2050,4,1,5,0,*?*?*?*?*?*?*?*?*?*?*?*?*?*?*?*?*?*?*?*?*?*?,3.7,3.8,96,101161,0,-0,296,0.0,-0.0,0.0,0,0,0,0,50,10.8,10,5,9999,99999,9,999999999,0.1,999,999,99
2050,4,1,6,0,*?*?*?*?*?*?*?*?*?*?*?*?*?*?*?*?*?*?*?*?*?*?,4.7,4.6,96,101161,175,1368,288,57.0,159.1,36.7,6007,9435,4994,651,50,8.8,7,4,9999,99999,9,999999999,0.0,999,999,99
2050,4,1,7,0,*?*?*?*?*?*?*?*?*?*?*?*?*?*?*?*?*?*?*?*?*?*?,5.7,5.6,96,101161,391,1369,296,148.1,130.6,110.8,16118,11704,12690,2460,57,7.7,8,4,9999,99999,9,999999999,0.0,999,999,99
2050,4,1,8,0,*?*?*?*?*?*?*?*?*?*?*?*?*?*?*?*?*?*?*?*?*?*?,9.1,8.7,94,101161,586,1368,312,238.3,140.2,178.2,25956,13982,20161,4239,63,8.8,8,4,9999,99999,9,999999999,0.1,999,999,99
2050,4,1,9,0,*?*?*?*?*?*?*?*?*?*?*?*?*?*?*?*?*?*?*?*?*?*?,12.3,8.8,76,101161,748,1370,334,135.9,0.0,135.9,16107,0,16169,6207,70,8.2,10,5,9999,99999,9,999999999,0.1,999,999,99
2050,4,1,10,0,*?*?*?*?*?*?*?*?*?*?*?*?*?*?*?*?*?*?*?*?*?*?,15.2,8.1,60,101161,864,1370,336,432.9,245.1,278.4,46503,26150,30443,7262,77,8.8,7,4,9999,99999,9,999999999,0.0,999,999,99
2050,4,1,11,0,*?*?*?*?*?*?*?*?*?*?*?*?*?*?*?*?*?*?*?*?*?*?,17.1,8.0,53,101161,927,1370,349,395.4,147.3,295.8,43366,15561,32919,8670,83,7.7,8,4,9999,99999,9,999999999,0.1,999,999,99
2050,4,1,12,0,*?*?*?*?*?*?*?*?*?*?*?*?*?*?*?*?*?*?*?*?*?*?,17.8,7.9,50,101161,932,1369,344,521.8,343.4,288.1,56457,36876,31483,7989,90,9.3,6,3,9999,99999,9,999999999,0.1,999,999,99
2050,4,1,13,0,*?*?*?*?*?*?*?*?*?*?*?*?*?*?*?*?*?*?*?*?*?*?,19.3,7.4,45,101161,880,1369,355,442.1,245.5,284.3,47532,26241,31034,7538,85,9.8,7,4,9999,99999,9,999999999,0.0,999,999,99
2050,4,1,14,0,*?*?*?*?*?*?*?*?*?*?*?*?*?*?*?*?*?*?*?*?*?*?,19.6,7.0,42,101161,775,1370,361,325.2,144.9,243.3,35551,15054,27280,6364,80,8.2,8,4,9999,99999,9,999999999,0.4,999,999,99
2050,4,1,15,0,*?*?*?*?*?*?*?*?*?*?*?*?*?*?*?*?*?*?*?*?*?*?,19.4,8.0,46,101161,622,1370,364,192.2,56.3,166.6,21127,5504,18782,4959,75,8.2,9,5,9999,99999,9,999999999,0.2,999,999,99
2050,4,1,16,0,*?*?*?*?*?*?*?*?*?*?*?*?*?*?*?*?*?*?*?*?*?*?,19.4,8.0,46,101161,433,1370,364,126.2,53.1,109.4,13853,4867,12352,2987,70,8.2,9,5,9999,99999,9,999999999,0.0,999,999,99
2050,4,1,17,0,*?*?*?*?*?*?*?*?*?*?*?*?*?*?*?*?*?*?*?*?*?*?,18.2,8.1,50,101161,220,1369,363,30.0,0.0,30.0,3510,0,3515,1161,65,10.3,10,5,9999,99999,9,999999999,0.0,999,999,99
2050,4,1,18,0,*?*?*?*?*?*?*?*?*?*?*?*?*?*?*?*?*?*?*?*?*?*?,15.9,8.1,58,101161,0,-0,351,0.0,-0.0,0.0,0,0,0,0,60,11.8,10,5,9999,99999,9,999999999,0.1,999,999,99
2050,4,1,19,0,*?*?*?*?*?*?*?*?*?*?*?*?*?*?*?*?*?*?*?*?*?*?,13.9,9.1,70,101161,0,-0,341,0.0,-0.0,0.0,0,0,0,0,58,11.8,10,5,9999,99999,9,999999999,0.0,999,999,99
2050,4,1,20,0,*?*?*?*?*?*?*?*?*?*?*?*?*?*?*?*?*?*?*?*?*?*?,12.1,9.1,78,101161,0,-0,333,0.0,-0.0,0.0,0,0,0,0,57,10.3,10,5,9999,99999,9,999999999,0.0,999,999,99
2050,4,1,21,0,*?*?*?*?*?*?*?*?*?*?*?*?*?*?*?*?*?*?*?*?*?*?,10.2,8.5,86,101161,0,-0,324,0.0,-0.0,0.0,0,0,0,0,55,10.3,10,5,9999,99999,9,999999999,0.0,999,999,99
2050,4,1,22,0,*?*?*?*?*?*?*?*?*?*?*?*?*?*?*?*?*?*?*?*?*?*?,8.6,7.9,92,101161,0,-0,317,0.0,-0.0,0.0,0,0,0,0,53,10.3,10,5,9999,99999,9,999999999,0.0,999,999,99
2050,4,1,23,0,*?*?*?*?*?*?*?*?*?*?*?*?*?*?*?*?*?*?*?*?*?*?,8.6,7.7,91,101161,0,-0,317,0.0,-0.0,0.0,0,0,0,0,52,10.3,10,5,9999,99999,9,999999999,0.0,999,999,99
2050,4,1,24,0,*?*?*?*?*?*?*?*?*?*?*?*?*?*?*?*?*?*?*?*?*?*?,7.6,7.0,92,101161,0,-0,313,0.0,-0.0,0.0,0,0,0,0,50,11.8,10,5,9999,99999,9,999999999,0.0,999,999,99
2050,4,2,1,0,*?*?*?*?*?*?*?*?*?*?*?*?*?*?*?*?*?*?*?*?*?*?,8.5,6.1,82,101506,0,-0,317,0.0,-0.0,0.0,0,0,0,0,48,10.8,10,5,9999,99999,9,999999999,0.0,999,999,99
2050,4,2,2,0,*?*?*?*?*?*?*?*?*?*?*?*?*?*?*?*?*?*?*?*?*?*?,8.1,5.1,79,101506,0,-0,315,0.0,-0.0,0.0,0,0,0,0,47,9.8,10,5,9999,99999,9,999999999,0.0,999,999,99
2050,4,2,3,0,*?*?*?*?*?*?*?*?*?*?*?*?*?*?*?*?*?*?*?*?*?*?,7.8,5.8,85,101506,0,-0,314,0.0,-0.0,0.0,0,0,0,0,45,10.3,10,5,9999,99999,9,999999999,0.0,999,999,99
2050,4,2,4,0,*?*?*?*?*?*?*?*?*?*?*?*?*?*?*?*?*?*?*?*?*?*?,7.9,5.6,83,101506,0,-0,314,0.0,-0.0,0.0,0,0,0,0,43,10.8,10,5,9999,99999,9,999999999,0.0,999,999,99
2050,4,2,5,0,*?*?*?*?*?*?*?*?*?*?*?*?*?*?*?*?*?*?*?*?*?*?,7.7,5.6,84,101506,0,-0,314,0.0,-0.0,0.0,0,0,0,0,42,10.8,10,5,9999,99999,9,999999999,0.0,999,999,99
2050,4,2,6,0,*?*?*?*?*?*?*?*?*?*?*?*?*?*?*?*?*?*?*?*?*?*?,7.5,5.5,84,101506,183,1366,313,22.6,0.0,22.6,2664,-0,2667,875,40,8.8,10,5,9999,99999,9,999999999,0.0,999,999,99
2050,4,2,7,0,*?*?*?*?*?*?*?*?*?*?*?*?*?*?*?*?*?*?*?*?*?*?,8.7,5.8,79,101506,399,1368,318,65.9,0.0,65.9,7688,0,7708,2674,45,7.7,10,5,9999,99999,9,999999999,0.0,999,999,99
2050,4,2,8,0,*?*?*?*?*?*?*?*?*?*?*?*?*?*?*?*?*?*?*?*?*?*?,9.8,6.6,78,101506,594,1369,323,105.1,0.0,105.1,12351,0,12392,4561,50,8.8,10,5,9999,99999,9,999999999,0.0,999,999,99
2050,4,2,9,0,*?*?*?*?*?*?*?*?*?*?*?*?*?*?*?*?*?*?*?*?*?*?,11.9,6.1,66,101506,755,1369,333,137.4,0.0,137.4,16292,0,16355,6289,55,8.2,10,5,9999,99999,9,999999999,0.0,999,999,99
2050,4,2,10,0,*?*?*?*?*?*?*?*?*?*?*?*?*?*?*?*?*?*?*?*?*?*?,13.6,6.1,58,101506,870,1368,341,160.6,0.0,160.6,19180,0,19261,7604,60,8.8,10,5,9999,99999,9,999999999,0.0,999,999,99
2050,4,2,11,0,*?*?*?*?*?*?*?*?*?*?*?*?*?*?*?*?*?*?*?*?*?*?,13.9,6.2,58,101506,933,1369,342,173.2,0.0,173.2,20766,0,20857,8331,65,7.7,10,5,9999,99999,9,999999999,0.0,999,999,99
2050,4,2,12,0,*?*?*?*?*?*?*?*?*?*?*?*?*?*?*?*?*?*?*?*?*?*?,15.0,6.2,54,101506,938,1368,347,174.3,0.0,174.3,20904,0,20996,8394,70,9.3,10,5,9999,99999,9,999999999,0.0,999,999,99
2050,4,2,13,0,*?*?*?*?*?*?*?*?*?*?*?*?*?*?*?*?*?*?*?*?*?*?,15.1,6.1,53,101506,886,1368,348,163.8,0.0,163.8,19585,0,19669,7790,67,9.8,10,5,9999,99999,9,999999999,0.0,999,999,99
2050,4,2,14,0,*?*?*?*?*?*?*?*?*?*?*?*?*?*?*?*?*?*?*?*?*?*?,15.4,6.1,52,101506,780,1368,349,142.5,0.0,142.5,16928,0,16995,6576,63,8.2,10,5,9999,99999,9,999999999,0.0,999,999,99
2050,4,2,15,0,*?*?*?*?*?*?*?*?*?*?*?*?*?*?*?*?*?*?*?*?*?*?,15.0,3.8,46,101506,627,1368,348,111.8,0.0,111.8,13166,0,13212,4909,60,8.2,10,5,9999,99999,9,999999999,0.0,999,999,99
2050,4,2,16,0,*?*?*?*?*?*?*?*?*?*?*?*?*?*?*?*?*?*?*?*?*?*?,15.2,2.9,42,101506,438,1367,349,73.9,0.0,73.9,8619,0,8643,3034,57,8.2,10,5,9999,99999,9,999999999,0.0,999,999,99
2050,4,2,17,0,*?*?*?*?*?*?*?*?*?*?*?*?*?*?*?*?*?*?*?*?*?*?,14.6,2.9,44,101506,226,1369,346,31.2,0.0,31.2,3649,0,3655,1208,53,10.3,10,5,9999,99999,9,999999999,0.0,999,999,99
2050,4,2,18,0,*?*?*?*?*?*?*?*?*?*?*?*?*?*?*?*?*?*?*?*?*?*?,14.5,1.9,41,101506,5,1447,346,0.0,0.0,0.0,0,0,0,0,50,11.8,10,5,9999,99999,9,999999999,0.0,999,999,99
2050,4,2,19,0,*?*?*?*?*?*?*?*?*?*?*?*?*?*?*?*?*?*?*?*?*?*?,12.9,2.5,48,101506,0,-0,338,0.0,-0.0,0.0,0,0,0,0,45,11.8,10,5,9999,99999,9,999999999,0.0,999,999,99
2050,4,2,20,0,*?*?*?*?*?*?*?*?*?*?*?*?*?*?*?*?*?*?*?*?*?*?,11.6,3.2,55,101506,0,-0,332,0.0,-0.0,0.0,0,0,0,0,40,10.3,10,5,9999,99999,9,999999999,0.0,999,999,99
2050,4,2,21,0,*?*?*?*?*?*?*?*?*?*?*?*?*?*?*?*?*?*?*?*?*?*?,10.4,2.7,57,101506,0,-0,326,0.0,-0.0,0.0,0,0,0,0,35,10.3,10,5,9999,99999,9,999999999,0.0,999,999,99
2050,4,2,22,0,*?*?*?*?*?*?*?*?*?*?*?*?*?*?*?*?*?*?*?*?*?*?,9.7,2.9,61,101506,0,-0,323,0.0,-0.0,0.0,0,0,0,0,30,10.3,10,5,9999,99999,9,999999999,0.0,999,999,99
2050,4,2,23,0,*?*?*?*?*?*?*?*?*?*?*?*?*?*?*?*?*?*?*?*?*?*?,9.4,3.4,64,101506,0,-0,322,0.0,-0.0,0.0,0,0,0,0,25,10.3,10,5,9999,99999,9,999999999,0.0,999,999,99
2050,4,2,24,0,*?*?*?*?*?*?*?*?*?*?*?*?*?*?*?*?*?*?*?*?*?*?,8.6,6.9,86,101506,0,-0,317,0.0,-0.0,0.0,0,0,0,0,50,11.8,10,5,9999,99999,9,999999999,0.0,999,999,99
2050,4,3,1,0,*?*?*?*?*?*?*?*?*?*?*?*?*?*?*?*?*?*?*?*?*?*?,8.0,5.0,80,101759,0,-0,315,0.0,-0.0,0.0,0,0,0,0,22,10.8,10,5,9999,99999,9,999999999,0.0,999,999,99
2050,4,3,2,0,*?*?*?*?*?*?*?*?*?*?*?*?*?*?*?*?*?*?*?*?*?*?,7.2,5.5,88,101759,0,-0,311,0.0,-0.0,0.0,0,0,0,0,23,9.8,10,5,9999,99999,9,999999999,0.0,999,999,99
2050,4,3,3,0,*?*?*?*?*?*?*?*?*?*?*?*?*?*?*?*?*?*?*?*?*?*?,6.3,4.8,89,101759,0,-0,307,0.0,-0.0,0.0,0,0,0,0,25,10.3,10,5,9999,99999,9,999999999,0.0,999,999,99
2050,4,3,4,0,*?*?*?*?*?*?*?*?*?*?*?*?*?*?*?*?*?*?*?*?*?*?,6.6,5.6,94,101759,0,-0,309,0.0,-0.0,0.0,0,0,0,0,27,10.8,10,5,9999,99999,9,999999999,0.0,999,999,99
2050,4,3,5,0,*?*?*?*?*?*?*?*?*?*?*?*?*?*?*?*?*?*?*?*?*?*?,6.4,4.8,89,101759,0,-0,308,0.0,-0.0,0.0,0,0,0,0,28,10.8,10,5,9999,99999,9,999999999,0.0,999,999,99
2050,4,3,6,0,*?*?*?*?*?*?*?*?*?*?*?*?*?*?*?*?*?*?*?*?*?*?,6.3,4.5,88,101759,191,1365,308,24.3,0.0,24.3,2852,-0,2855,938,30,8.8,10,5,9999,99999,9,999999999,0.0,999,999,99
2050,4,3,7,0,*?*?*?*?*?*?*?*?*?*?*?*?*?*?*?*?*?*?*?*?*?*?,8.0,5.3,83,101759,407,1369,298,203.8,307.0,112.5,21601,27578,13081,2238,32,7.7,6,3,9999,99999,9,999999999,0.0,999,999,99
2050,4,3,8,0,*?*?*?*?*?*?*?*?*?*?*?*?*?*?*?*?*?*?*?*?*?*?,9.7,4.8,71,101759,601,1367,300,343.0,409.6,162.9,35732,40002,19844,3312,33,8.8,5,3,9999,99999,9,999999999,0.0,999,999,99
2050,4,3,9,0,*?*?*?*?*?*?*?*?*?*?*?*?*?*?*?*?*?*?*?*?*?*?,12.0,4.3,59,101759,762,1369,314,419.0,337.1,231.3,44957,35488,25726,5505,35,8.2,6,3,9999,99999,9,999999999,0.0,999,999,99
2050,4,3,10,0,*?*?*?*?*?*?*?*?*?*?*?*?*?*?*?*?*?*?*?*?*?*?,13.9,5.5,57,101759,877,1368,324,488.8,341.6,269.8,52739,36529,29643,7072,37,8.8,6,3,9999,99999,9,999999999,0.0,999,999,99
2050,4,3,11,0,*?*?*?*?*?*?*?*?*?*?*?*?*?*?*?*?*?*?*?*?*?*?,15.7,6.1,53,101759,939,1368,328,561.4,429.3,266.7,59168,44371,30671,7329,38,7.7,5,3,9999,99999,9,999999999,0.0,999,999,99
2050,4,3,12,0,*?*?*?*?*?*?*?*?*?*?*?*?*?*?*?*?*?*?*?*?*?*?,15.8,5.9,52,101759,944,1367,333,529.8,343.8,292.4,57341,36974,31894,8234,40,9.3,6,3,9999,99999,9,999999999,0.0,999,999,99
2050,4,3,13,0,*?*?*?*?*?*?*?*?*?*?*?*?*?*?*?*?*?*?*?*?*?*?,15.9,6.2,53,101759,892,1368,333,498.0,342.2,274.9,53774,36638,30154,7314,40,9.8,6,3,9999,99999,9,999999999,0.0,999,999,99
2050,4,3,14,0,*?*?*?*?*?*?*?*?*?*?*?*?*?*?*?*?*?*?*?*?*?*?,16.3,7.7,56,101759,786,1368,336,433.7,338.2,239.4,46586,35743,26556,5802,40,8.2,6,3,9999,99999,9,999999999,0.0,999,999,99
2050,4,3,15,0,*?*?*?*?*?*?*?*?*?*?*?*?*?*?*?*?*?*?*?*?*?*?,16.0,6.2,52,101759,633,1368,334,341.0,330.1,188.2,36388,33700,21244,4140,40,8.2,6,3,9999,99999,9,999999999,0.0,999,999,99
2050,4,3,16,0,*?*?*?*?*?*?*?*?*?*?*?*?*?*?*?*?*?*?*?*?*?*?,16.2,7.3,55,101759,444,1368,340,204.1,224.5,131.3,21565,20799,15086,2679,40,8.2,7,4,9999,99999,9,999999999,0.0,999,999,99
2050,4,3,17,0,*?*?*?*?*?*?*?*?*?*?*?*?*?*?*?*?*?*?*?*?*?*?,16.0,7.4,57,101759,232,1369,343,74.6,110.8,55.8,7922,7571,6709,1033,40,10.3,8,4,9999,99999,9,999999999,0.0,999,999,99
2050,4,3,18,0,*?*?*?*?*?*?*?*?*?*?*?*?*?*?*?*?*?*?*?*?*?*?,14.6,8.1,65,101759,11,1389,345,0.0,0.0,0.0,0,0,0,0,40,11.8,10,5,9999,99999,9,999999999,0.0,999,999,99
2050,4,3,19,0,*?*?*?*?*?*?*?*?*?*?*?*?*?*?*?*?*?*?*?*?*?*?,12.5,8.7,77,101759,0,-0,335,0.0,-0.0,0.0,0,0,0,0,38,11.8,10,5,9999,99999,9,999999999,0.1,999,999,99
2050,4,3,20,0,*?*?*?*?*?*?*?*?*?*?*?*?*?*?*?*?*?*?*?*?*?*?,11.2,8.8,84,101759,0,-0,329,0.0,-0.0,0.0,0,0,0,0,37,10.3,10,5,9999,99999,9,999999999,0.0,999,999,99
2050,4,3,21,0,*?*?*?*?*?*?*?*?*?*?*?*?*?*?*?*?*?*?*?*?*?*?,10.4,8.3,86,101759,0,-0,325,0.0,-0.0,0.0,0,0,0,0,35,10.3,10,5,9999,99999,9,999999999,0.0,999,999,99
2050,4,3,22,0,*?*?*?*?*?*?*?*?*?*?*?*?*?*?*?*?*?*?*?*?*?*?,9.4,7.1,86,101759,0,-0,321,0.0,-0.0,0.0,0,0,0,0,33,10.3,10,5,9999,99999,9,999999999,0.0,999,999,99
2050,4,3,23,0,*?*?*?*?*?*?*?*?*?*?*?*?*?*?*?*?*?*?*?*?*?*?,9.3,7.3,87,101759,0,-0,320,0.0,-0.0,0.0,0,0,0,0,32,10.3,10,5,9999,99999,9,999999999,0.0,999,999,99
2050,4,3,24,0,*?*?*?*?*?*?*?*?*?*?*?*?*?*?*?*?*?*?*?*?*?*?,9.1,4.1,71,101759,0,-0,320,0.0,-0.0,0.0,0,0,0,0,20,11.8,10,5,9999,99999,9,999999999,0.0,999,999,99
2050,4,4,1,0,*?*?*?*?*?*?*?*?*?*?*?*?*?*?*?*?*?*?*?*?*?*?,9.2,6.9,84,101445,0,-0,320,0.0,-0.0,0.0,0,0,0,0,30,10.8,10,5,9999,99999,9,999999999,0.0,999,999,99
2050,4,4,2,0,*?*?*?*?*?*?*?*?*?*?*?*?*?*?*?*?*?*?*?*?*?*?,8.6,6.6,86,101445,0,-0,317,0.0,-0.0,0.0,0,0,0,0,30,9.8,10,5,9999,99999,9,999999999,0.0,999,999,99
2050,4,4,3,0,*?*?*?*?*?*?*?*?*?*?*?*?*?*?*?*?*?*?*?*?*?*?,8.2,5.9,84,101445,0,-0,316,0.0,-0.0,0.0,0,0,0,0,30,10.3,10,5,9999,99999,9,999999999,0.0,999,999,99
2050,4,4,4,0,*?*?*?*?*?*?*?*?*?*?*?*?*?*?*?*?*?*?*?*?*?*?,8.1,6.1,86,101445,0,-0,315,0.0,-0.0,0.0,0,0,0,0,30,10.8,10,5,9999,99999,9,999999999,0.0,999,999,99
2050,4,4,5,0,*?*?*?*?*?*?*?*?*?*?*?*?*?*?*?*?*?*?*?*?*?*?,7.8,5.8,85,101445,0,-0,297,0.0,-0.0,0.0,0,0,0,0,30,10.8,6,3,9999,99999,9,999999999,0.0,999,999,99
2050,4,4,6,0,*?*?*?*?*?*?*?*?*?*?*?*?*?*?*?*?*?*?*?*?*?*?,8.8,7.0,86,101445,199,1364,278,89.3,428.4,26.8,9162,30655,4361,540,30,8.8,0,0,9999,99999,9,999999999,0.0,999,999,99
2050,4,4,7,0,*?*?*?*?*?*?*?*?*?*?*?*?*?*?*?*?*?*?*?*?*?*?,9.7,7.3,83,101445,414,1366,283,238.4,550.5,71.5,24700,48715,10470,1345,30,7.7,0,0,9999,99999,9,999999999,0.0,999,999,99
2050,4,4,8,0,*?*?*?*?*?*?*?*?*?*?*?*?*?*?*?*?*?*?*?*?*?*?,11.6,7.0,72,101445,609,1368,290,373.0,586.5,111.9,38774,56564,15589,2245,30,8.8,0,0,9999,99999,9,999999999,0.0,999,999,99
2050,4,4,9,0,*?*?*?*?*?*?*?*?*?*?*?*?*?*?*?*?*?*?*?*?*?*?,14.3,7.3,61,101445,769,1368,301,483.9,602.6,145.2,50538,59933,19488,3236,30,8.2,0,0,9999,99999,9,999999999,0.0,999,999,99
2050,4,4,10,0,*?*?*?*?*?*?*?*?*?*?*?*?*?*?*?*?*?*?*?*?*?*?,16.5,8.7,59,101445,883,1367,314,563.5,610.5,169.1,59079,61425,22111,4228,30,8.8,0,0,9999,99999,9,999999999,0.0,999,999,99
2050,4,4,11,0,*?*?*?*?*?*?*?*?*?*?*?*?*?*?*?*?*?*?*?*?*?*?,18.5,8.9,52,101445,945,1367,324,606.5,614.0,182.0,63723,62023,23468,4932,30,7.7,0,0,9999,99999,9,999999999,0.0,999,999,99
2050,4,4,12,0,*?*?*?*?*?*?*?*?*?*?*?*?*?*?*?*?*?*?*?*?*?*?,20.0,7.3,43,101445,950,1367,326,609.9,614.3,183.0,64091,62065,23573,4995,30,9.3,0,0,9999,99999,9,999999999,0.0,999,999,99
2050,4,4,13,0,*?*?*?*?*?*?*?*?*?*?*?*?*?*?*?*?*?*?*?*?*?*?,20.3,8.4,45,101445,898,1368,330,573.5,611.4,172.0,60157,61576,22433,4379,32,9.8,0,0,9999,99999,9,999999999,0.0,999,999,99
2050,4,4,14,0,*?*?*?*?*?*?*?*?*?*?*?*?*?*?*?*?*?*?*?*?*?*?,20.2,9.7,50,101445,791,1366,333,499.8,604.3,149.9,52231,60275,20018,3409,33,8.2,0,0,9999,99999,9,999999999,0.0,999,999,99
2050,4,4,15,0,*?*?*?*?*?*?*?*?*?*?*?*?*?*?*?*?*?*?*?*?*?*?,20.3,10.1,51,101445,639,1368,346,389.2,530.7,141.3,41487,52593,17802,2865,35,8.2,3,2,9999,99999,9,999999999,0.0,999,999,99
2050,4,4,16,0,*?*?*?*?*?*?*?*?*?*?*?*?*?*?*?*?*?*?*?*?*?*?,20.5,10.7,52,101445,450,1368,355,245.2,391.3,116.5,25486,35518,14619,2221,37,8.2,5,3,9999,99999,9,999999999,0.0,999,999,99
2050,4,4,17,0,*?*?*?*?*?*?*?*?*?*?*?*?*?*?*?*?*?*?*?*?*?*?,19.8,11.2,56,101445,238,1369,360,91.4,187.6,58.7,9689,13001,7040,1095,38,10.3,7,4,9999,99999,9,999999999,0.0,999,999,99
2050,4,4,18,0,*?*?*?*?*?*?*?*?*?*?*?*?*?*?*?*?*?*?*?*?*?*?,17.8,12.4,69,101445,17,1375,357,0.0,0.0,0.0,0,0,0,0,40,11.8,9,5,9999,99999,9,999999999,0.0,999,999,99
2050,4,4,19,0,*?*?*?*?*?*?*?*?*?*?*?*?*?*?*?*?*?*?*?*?*?*?,16.4,12.1,74,101445,0,-0,353,0.0,-0.0,0.0,0,0,0,0,37,11.8,10,5,9999,99999,9,999999999,0.0,999,999,99
2050,4,4,20,0,*?*?*?*?*?*?*?*?*?*?*?*?*?*?*?*?*?*?*?*?*?*?,14.5,11.2,79,101445,0,-0,344,0.0,-0.0,0.0,0,0,0,0,33,10.3,10,5,9999,99999,9,999999999,0.0,999,999,99
2050,4,4,21,0,*?*?*?*?*?*?*?*?*?*?*?*?*?*?*?*?*?*?*?*?*?*?,13.6,10.5,80,101445,0,-0,340,0.0,-0.0,0.0,0,0,0,0,30,10.3,10,5,9999,99999,9,999999999,0.0,999,999,99
2050,4,4,22,0,*?*?*?*?*?*?*?*?*?*?*?*?*?*?*?*?*?*?*?*?*?*?,12.0,10.8,90,101445,0,-0,332,0.0,-0.0,0.0,0,0,0,0,27,10.3,10,5,9999,99999,9,999999999,0.0,999,999,99
2050,4,4,23,0,*?*?*?*?*?*?*?*?*?*?*?*?*?*?*?*?*?*?*?*?*?*?,12.1,11.3,93,101445,0,-0,332,0.0,-0.0,0.0,0,0,0,0,23,10.3,10,5,9999,99999,9,999999999,0.0,999,999,99
2050,4,4,24,0,*?*?*?*?*?*?*?*?*?*?*?*?*?*?*?*?*?*?*?*?*?*?,9.3,7.1,84,101445,0,-0,320,0.0,-0.0,0.0,0,0,0,0,30,11.8,10,5,9999,99999,9,999999999,0.0,999,999,99
2050,4,5,1,0,*?*?*?*?*?*?*?*?*?*?*?*?*?*?*?*?*?*?*?*?*?*?,11.9,11.9,97,101575,0,-0,331,0.0,-0.0,0.0,0,0,0,0,20,10.8,10,5,9999,99999,9,999999999,0.0,999,999,99
2050,4,5,2,0,*?*?*?*?*?*?*?*?*?*?*?*?*?*?*?*?*?*?*?*?*?*?,11.5,11.6,97,101575,0,-0,330,0.0,-0.0,0.0,0,0,0,0,20,9.8,10,5,9999,99999,9,999999999,0.0,999,999,99
2050,4,5,3,0,*?*?*?*?*?*?*?*?*?*?*?*?*?*?*?*?*?*?*?*?*?*?,11.0,11.0,97,101575,0,-0,327,0.0,-0.0,0.0,0,0,0,0,20,10.3,10,5,9999,99999,9,999999999,0.0,999,999,99
2050,4,5,4,0,*?*?*?*?*?*?*?*?*?*?*?*?*?*?*?*?*?*?*?*?*?*?,10.9,10.9,97,101575,0,-0,327,0.0,-0.0,0.0,0,0,0,0,20,10.8,10,5,9999,99999,9,999999999,0.0,999,999,99
2050,4,5,5,0,*?*?*?*?*?*?*?*?*?*?*?*?*?*?*?*?*?*?*?*?*?*?,10.7,10.8,97,101575,0,-0,323,0.0,-0.0,0.0,0,0,0,0,20,10.8,9,5,9999,99999,9,999999999,0.0,999,999,99
2050,4,5,6,0,*?*?*?*?*?*?*?*?*?*?*?*?*?*?*?*?*?*?*?*?*?*?,11.4,11.5,97,101575,207,1364,326,47.8,41.9,41.4,5297,2894,4913,876,20,8.8,9,5,9999,99999,9,999999999,0.0,999,999,99
2050,4,5,7,0,*?*?*?*?*?*?*?*?*?*?*?*?*?*?*?*?*?*?*?*?*?*?,12.1,12.1,97,101575,422,1366,321,213.4,309.4,117.8,22615,28189,13657,2358,23,7.7,6,3,9999,99999,9,999999999,0.0,999,999,99
2050,4,5,8,0,*?*?*?*?*?*?*?*?*?*?*?*?*?*?*?*?*?*?*?*?*?*?,14.1,12.6,89,101575,616,1367,331,331.0,329.0,182.7,35291,33403,20656,3984,27,8.8,6,3,9999,99999,9,999999999,0.0,999,999,99
2050,4,5,9,0,*?*?*?*?*?*?*?*?*?*?*?*?*?*?*?*?*?*?*?*?*?*?,15.6,12.0,76,101575,775,1366,340,385.7,242.7,248.0,41253,25590,27368,6029,30,8.2,7,4,9999,99999,9,999999999,0.0,999,999,99
2050,4,5,10,0,*?*?*?*?*?*?*?*?*?*?*?*?*?*?*?*?*?*?*?*?*?*?,17.8,11.7,65,101575,890,1367,344,530.1,427.4,251.8,55764,44011,29190,6498,33,8.8,5,3,9999,99999,9,999999999,0.0,999,999,99
2050,4,5,11,0,*?*?*?*?*?*?*?*?*?*?*?*?*?*?*?*?*?*?*?*?*?*?,19.6,11.3,57,101575,951,1366,355,534.7,344.0,295.2,57898,37021,32162,8393,37,7.7,6,3,9999,99999,9,999999999,0.0,999,999,99
2050,4,5,12,0,*?*?*?*?*?*?*?*?*?*?*?*?*?*?*?*?*?*?*?*?*?*?,20.9,10.3,49,101575,956,1366,357,573.0,429.9,272.2,60426,44490,31205,7678,40,9.3,5,3,9999,99999,9,999999999,0.0,999,999,99
2050,4,5,13,0,*?*?*?*?*?*?*?*?*?*?*?*?*?*?*?*?*?*?*?*?*?*?,20.6,9.1,46,101575,903,1366,358,505.5,342.6,279.0,54606,36722,30560,7520,37,9.8,6,3,9999,99999,9,999999999,0.0,999,999,99
2050,4,5,14,0,*?*?*?*?*?*?*?*?*?*?*?*?*?*?*?*?*?*?*?*?*?*?,20.3,7.3,41,101575,797,1366,355,440.9,338.7,243.4,47386,35860,26961,5956,33,8.2,6,3,9999,99999,9,999999999,0.0,999,999,99
2050,4,5,15,0,*?*?*?*?*?*?*?*?*?*?*?*?*?*?*?*?*?*?*?*?*?*?,20.4,5.9,38,101575,644,1366,364,265.6,142.0,198.7,28952,14413,22393,4849,30,8.2,8,4,9999,99999,9,999999999,0.0,999,999,99
2050,4,5,16,0,*?*?*?*?*?*?*?*?*?*?*?*?*?*?*?*?*?*?*?*?*?*?,20.9,4.3,33,101575,455,1365,366,178.2,134.7,133.3,19382,12656,15188,3020,27,8.2,8,4,9999,99999,9,999999999,0.0,999,999,99
2050,4,5,17,0,*?*?*?*?*?*?*?*?*?*?*?*?*?*?*?*?*?*?*?*?*?*?,20.6,4.8,35,101575,243,1364,360,94.6,189.5,60.8,10024,13319,7273,1139,23,10.3,7,4,9999,99999,9,999999999,0.0,999,999,99
2050,4,5,18,0,*?*?*?*?*?*?*?*?*?*?*?*?*?*?*?*?*?*?*?*?*?*?,19.2,4.6,37,101575,23,1369,353,0.0,0.0,0.0,0,0,0,0,20,11.8,7,4,9999,99999,9,999999999,0.0,999,999,99
2050,4,5,19,0,*?*?*?*?*?*?*?*?*?*?*?*?*?*?*?*?*?*?*?*?*?*?,17.7,3.9,39,101575,0,-0,361,0.0,-0.0,0.0,0,0,0,0,18,11.8,10,5,9999,99999,9,999999999,0.0,999,999,99
2050,4,5,20,0,*?*?*?*?*?*?*?*?*?*?*?*?*?*?*?*?*?*?*?*?*?*?,16.0,4.5,45,101575,0,-0,353,0.0,-0.0,0.0,0,0,0,0,17,10.3,10,5,9999,99999,9,999999999,0.0,999,999,99
2050,4,5,21,0,*?*?*?*?*?*?*?*?*?*?*?*?*?*?*?*?*?*?*?*?*?*?,14.7,6.4,55,101575,0,-0,346,0.0,-0.0,0.0,0,0,0,0,15,10.3,10,5,9999,99999,9,999999999,0.0,999,999,99
2050,4,5,22,0,*?*?*?*?*?*?*?*?*?*?*?*?*?*?*?*?*?*?*?*?*?*?,14.1,7.4,62,101575,0,-0,343,0.0,-0.0,0.0,0,0,0,0,13,10.3,10,5,9999,99999,9,999999999,0.0,999,999,99
2050,4,5,23,0,*?*?*?*?*?*?*?*?*?*?*?*?*?*?*?*?*?*?*?*?*?*?,13.3,8.0,68,101575,0,-0,339,0.0,-0.0,0.0,0,0,0,0,12,10.3,10,5,9999,99999,9,999999999,0.0,999,999,99
2050,4,5,24,0,*?*?*?*?*?*?*?*?*?*?*?*?*?*?*?*?*?*?*?*?*?*?,12.1,12.0,96,101575,0,-0,332,0.0,-0.0,0.0,0,0,0,0,20,11.8,10,5,9999,99999,9,999999999,0.0,999,999,99
2050,4,6,1,0,*?*?*?*?*?*?*?*?*?*?*?*?*?*?*?*?*?*?*?*?*?*?,10.6,6.1,72,102374,0,-0,327,0.0,-0.0,0.0,0,0,0,0,67,10.8,10,5,9999,99999,9,999999999,0.0,999,999,99
2050,4,6,2,0,*?*?*?*?*?*?*?*?*?*?*?*?*?*?*?*?*?*?*?*?*?*?,9.4,5.1,73,102374,0,-0,321,0.0,-0.0,0.0,0,0,0,0,123,9.8,10,5,9999,99999,9,999999999,0.0,999,999,99
2050,4,6,3,0,*?*?*?*?*?*?*?*?*?*?*?*?*?*?*?*?*?*?*?*?*?*?,8.1,5.1,79,102374,0,-0,315,0.0,-0.0,0.0,0,0,0,0,180,10.3,10,5,9999,99999,9,999999999,0.0,999,999,99
2050,4,6,4,0,*?*?*?*?*?*?*?*?*?*?*?*?*?*?*?*?*?*?*?*?*?*?,8.0,6.1,85,102374,0,-0,315,0.0,-0.0,0.0,0,0,0,0,237,10.8,10,5,9999,99999,9,999999999,0.0,999,999,99
2050,4,6,5,0,*?*?*?*?*?*?*?*?*?*?*?*?*?*?*?*?*?*?*?*?*?*?,8.0,6.2,86,102374,0,-0,307,0.0,-0.0,0.0,0,0,0,0,293,10.8,8,4,9999,99999,9,999999999,0.0,999,999,99
2050,4,6,6,0,*?*?*?*?*?*?*?*?*?*?*?*?*?*?*?*?*?*?*?*?*?*?,8.6,7.0,88,102374,215,1364,313,50.6,42.7,43.9,5601,3004,5191,929,350,8.8,9,5,9999,99999,9,999999999,0.0,999,999,99
2050,4,6,7,0,*?*?*?*?*?*?*?*?*?*?*?*?*?*?*?*?*?*?*?*?*?*?,9.2,7.0,84,102374,430,1367,304,218.1,310.6,120.4,23120,28479,13945,2418,295,7.7,6,3,9999,99999,9,999999999,0.0,999,999,99
2050,4,6,8,0,*?*?*?*?*?*?*?*?*?*?*?*?*?*?*?*?*?*?*?*?*?*?,11.6,7.6,75,102374,623,1366,295,383.4,582.4,117.7,39795,56314,16254,2369,240,8.8,1,0,9999,99999,9,999999999,0.0,999,999,99
2050,4,6,9,0,*?*?*?*?*?*?*?*?*?*?*?*?*?*?*?*?*?*?*?*?*?*?,14.8,8.1,63,102374,782,1365,314,492.5,577.8,161.5,51125,57307,21201,3591,185,8.2,2,1,9999,99999,9,999999999,0.0,999,999,99
2050,4,6,10,0,*?*?*?*?*?*?*?*?*?*?*?*?*?*?*?*?*?*?*?*?*?*?,16.1,8.0,57,102374,896,1365,319,571.4,585.1,187.4,59553,58655,23963,4704,130,8.8,2,1,9999,99999,9,999999999,0.0,999,999,99
2050,4,6,11,0,*?*?*?*?*?*?*?*?*?*?*?*?*?*?*?*?*?*?*?*?*?*?,17.7,6.1,45,102374,957,1365,337,574.3,430.0,272.8,60560,44502,31259,7718,75,7.7,5,3,9999,99999,9,999999999,0.0,999,999,99
2050,4,6,12,0,*?*?*?*?*?*?*?*?*?*?*?*?*?*?*?*?*?*?*?*?*?*?,18.4,5.1,41,102374,962,1366,339,577.1,430.2,274.1,60870,44530,31394,7805,20,9.3,5,3,9999,99999,9,999999999,0.0,999,999,99
2050,4,6,13,0,*?*?*?*?*?*?*?*?*?*?*?*?*?*?*?*?*?*?*?*?*?*?,18.7,5.6,41,102374,909,1366,331,575.0,550.4,208.7,61859,56951,25162,5418,23,9.8,3,2,9999,99999,9,999999999,0.0,999,999,99
2050,4,6,14,0,*?*?*?*?*?*?*?*?*?*?*?*?*?*?*?*?*?*?*?*?*?*?,19.3,6.1,41,102374,802,1365,330,506.5,579.3,166.1,52616,57586,21703,3763,27,8.2,2,1,9999,99999,9,999999999,0.0,999,999,99
2050,4,6,15,0,*?*?*?*?*?*?*?*?*?*?*?*?*?*?*?*?*?*?*?*?*?*?,18.8,7.3,46,102374,650,1367,321,401.9,591.5,120.6,41823,57632,16630,2473,30,8.2,0,0,9999,99999,9,999999999,0.0,999,999,99
2050,4,6,16,0,*?*?*?*?*?*?*?*?*?*?*?*?*?*?*?*?*?*?*?*?*?*?,18.8,6.4,43,102374,461,1366,323,270.9,556.2,83.2,28024,50575,11961,1573,33,8.2,1,0,9999,99999,9,999999999,0.0,999,999,99
2050,4,6,17,0,*?*?*?*?*?*?*?*?*?*?*?*?*?*?*?*?*?*?*?*?*?*?,18.1,5.8,44,102374,249,1365,358,62.5,45.5,54.2,6892,3429,6368,1157,37,10.3,9,5,9999,99999,9,999999999,0.0,999,999,99
2050,4,6,18,0,*?*?*?*?*?*?*?*?*?*?*?*?*?*?*?*?*?*?*?*?*?*?,16.6,6.7,51,102374,29,1367,346,0.0,0.0,0.0,0,0,0,0,40,11.8,8,4,9999,99999,9,999999999,0.0,999,999,99
2050,4,6,19,0,*?*?*?*?*?*?*?*?*?*?*?*?*?*?*?*?*?*?*?*?*?*?,15.1,7.6,60,102374,0,-0,348,0.0,-0.0,0.0,0,0,0,0,55,11.8,10,5,9999,99999,9,999999999,0.0,999,999,99
2050,4,6,20,0,*?*?*?*?*?*?*?*?*?*?*?*?*?*?*?*?*?*?*?*?*?*?,13.6,7.3,64,102374,0,-0,340,0.0,-0.0,0.0,0,0,0,0,70,10.3,10,5,9999,99999,9,999999999,0.0,999,999,99
2050,4,6,21,0,*?*?*?*?*?*?*?*?*?*?*?*?*?*?*?*?*?*?*?*?*?*?,12.6,7.9,71,102374,0,-0,336,0.0,-0.0,0.0,0,0,0,0,85,10.3,10,5,9999,99999,9,999999999,0.0,999,999,99
2050,4,6,22,0,*?*?*?*?*?*?*?*?*?*?*?*?*?*?*?*?*?*?*?*?*?*?,12.1,9.1,80,102374,0,-0,333,0.0,-0.0,0.0,0,0,0,0,100,10.3,10,5,9999,99999,9,999999999,0.0,999,999,99
2050,4,6,23,0,*?*?*?*?*?*?*?*?*?*?*?*?*?*?*?*?*?*?*?*?*?*?,11.9,8.9,80,102374,0,-0,332,0.0,-0.0,0.0,0,0,0,0,115,10.3,10,5,9999,99999,9,999999999,0.0,999,999,99
2050,4,6,24,0,*?*?*?*?*?*?*?*?*?*?*?*?*?*?*?*?*?*?*?*?*?*?,12.5,7.0,68,102374,0,-0,335,0.0,-0.0,0.0,0,0,0,0,10,11.8,10,5,9999,99999,9,999999999,0.0,999,999,99
2050,4,7,1,0,*?*?*?*?*?*?*?*?*?*?*?*?*?*?*?*?*?*?*?*?*?*?,11.5,7.1,73,101974,0,-0,331,0.0,-0.0,0.0,0,0,0,0,143,1.0,10,5,9999,99999,9,999999999,0.0,999,999,99
2050,4,7,2,0,*?*?*?*?*?*?*?*?*?*?*?*?*?*?*?*?*?*?*?*?*?*?,11.0,6.2,71,101974,0,-0,328,0.0,-0.0,0.0,0,0,0,0,157,1.0,10,5,9999,99999,9,999999999,0.0,999,999,99
2050,4,7,3,0,*?*?*?*?*?*?*?*?*?*?*?*?*?*?*?*?*?*?*?*?*?*?,11.4,7.4,75,101974,0,-0,330,0.0,-0.0,0.0,0,0,0,0,170,1.5,10,5,9999,99999,9,999999999,0.0,999,999,99
2050,4,7,4,0,*?*?*?*?*?*?*?*?*?*?*?*?*?*?*?*?*?*?*?*?*?*?,10.7,7.1,76,101974,0,-0,327,0.0,-0.0,0.0,0,0,0,0,183,1.5,10,5,9999,99999,9,999999999,0.0,999,999,99
2050,4,7,5,0,*?*?*?*?*?*?*?*?*?*?*?*?*?*?*?*?*?*?*?*?*?*?,10.0,6.9,79,101974,2,1114,287,0.0,0.0,0.0,0,0,0,0,197,1.5,1,0,9999,99999,9,999999999,0.0,999,999,99
2050,4,7,6,0,*?*?*?*?*?*?*?*?*?*?*?*?*?*?*?*?*?*?*?*?*?*?,10.7,7.9,81,101974,223,1365,288,105.9,453.7,31.8,10803,33637,5116,619,210,1.0,0,0,9999,99999,9,999999999,0.0,999,999,99
2050,4,7,7,0,*?*?*?*?*?*?*?*?*?*?*?*?*?*?*?*?*?*?*?*?*?*?,11.4,7.7,76,101974,437,1365,290,254.6,556.5,76.4,26379,49986,11106,1442,197,1.5,0,0,9999,99999,9,999999999,0.0,999,999,99
2050,4,7,8,0,*?*?*?*?*?*?*?*?*?*?*?*?*?*?*?*?*?*?*?*?*?*?,14.8,8.7,65,101974,630,1365,307,388.6,589.3,116.6,40414,57155,16147,2365,183,3.1,0,0,9999,99999,9,999999999,0.0,999,999,99
2050,4,7,9,0,*?*?*?*?*?*?*?*?*?*?*?*?*?*?*?*?*?*?*?*?*?*?,17.6,9.8,59,101974,789,1365,322,498.9,604.2,149.7,52129,60253,19983,3398,170,3.1,0,0,9999,99999,9,999999999,0.0,999,999,99
2050,4,7,10,0,*?*?*?*?*?*?*?*?*?*?*?*?*?*?*?*?*?*?*?*?*?*?,20.5,9.3,47,101974,902,1364,334,577.8,611.7,173.4,60612,61630,22556,4445,157,2.1,0,0,9999,99999,9,999999999,0.0,999,999,99
2050,4,7,11,0,*?*?*?*?*?*?*?*?*?*?*?*?*?*?*?*?*?*?*?*?*?*?,22.4,10.3,45,101974,963,1364,345,620.2,615.0,186.0,65193,62182,23878,5189,143,2.6,0,0,9999,99999,9,999999999,0.0,999,999,99
2050,4,7,12,0,*?*?*?*?*?*?*?*?*?*?*?*?*?*?*?*?*?*?*?*?*?*?,23.7,11.2,44,101974,967,1364,354,623.0,615.2,186.9,65498,62215,23964,5245,130,3.1,0,0,9999,99999,9,999999999,0.0,999,999,99
2050,4,7,13,0,*?*?*?*?*?*?*?*?*?*?*?*?*?*?*?*?*?*?*?*?*?*?,23.8,10.4,42,101974,914,1364,352,586.1,612.4,175.8,61503,61746,22817,4578,133,3.1,0,0,9999,99999,9,999999999,0.0,999,999,99
2050,4,7,14,0,*?*?*?*?*?*?*?*?*?*?*?*?*?*?*?*?*?*?*?*?*?*?,24.2,9.3,38,101974,808,1365,351,512.0,605.6,153.6,53539,60522,20423,3549,137,3.6,0,0,9999,99999,9,999999999,0.0,999,999,99
2050,4,7,15,0,*?*?*?*?*?*?*?*?*?*?*?*?*?*?*?*?*?*?*?*?*?*?,24.3,10.5,41,101974,655,1365,355,405.9,592.1,121.8,42240,57763,16767,2505,140,3.6,0,0,9999,99999,9,999999999,0.0,999,999,99
2050,4,7,16,0,*?*?*?*?*?*?*?*?*?*?*?*?*?*?*?*?*?*?*?*?*?*?,23.9,9.9,40,101974,466,1364,351,274.9,563.2,82.5,28491,51429,11896,1568,143,3.6,0,0,9999,99999,9,999999999,0.0,999,999,99
2050,4,7,17,0,*?*?*?*?*?*?*?*?*?*?*?*?*?*?*?*?*?*?*?*?*?*?,23.2,10.8,44,101974,255,1365,350,128.0,479.9,38.4,13324,36069,5955,717,147,3.6,0,0,9999,99999,9,999999999,0.0,999,999,99
2050,4,7,18,0,*?*?*?*?*?*?*?*?*?*?*?*?*?*?*?*?*?*?*?*?*?*?,21.3,12.3,55,101974,35,1366,352,0.0,0.0,0.0,0,0,0,0,150,4.1,2,1,9999,99999,9,999999999,0.0,999,999,99
2050,4,7,19,0,*?*?*?*?*?*?*?*?*?*?*?*?*?*?*?*?*?*?*?*?*?*?,18.9,12.7,66,101974,0,-0,365,0.0,-0.0,0.0,0,0,0,0,140,3.1,10,5,9999,99999,9,999999999,0.0,999,999,99
2050,4,7,20,0,*?*?*?*?*?*?*?*?*?*?*?*?*?*?*?*?*?*?*?*?*?*?,17.0,12.8,75,101974,0,-0,356,0.0,-0.0,0.0,0,0,0,0,130,3.1,10,5,9999,99999,9,999999999,0.0,999,999,99
2050,4,7,21,0,*?*?*?*?*?*?*?*?*?*?*?*?*?*?*?*?*?*?*?*?*?*?,16.3,13.0,79,101974,0,-0,352,0.0,-0.0,0.0,0,0,0,0,120,2.6,10,5,9999,99999,9,999999999,0.0,999,999,99
2050,4,7,22,0,*?*?*?*?*?*?*?*?*?*?*?*?*?*?*?*?*?*?*?*?*?*?,15.1,12.5,83,101974,0,-0,346,0.0,-0.0,0.0,0,0,0,0,110,3.6,10,5,9999,99999,9,999999999,0.0,999,999,99
2050,4,7,23,0,*?*?*?*?*?*?*?*?*?*?*?*?*?*?*?*?*?*?*?*?*?*?,16.0,13.3,82,101974,0,-0,351,0.0,-0.0,0.0,0,0,0,0,100,4.1,10,5,9999,99999,9,999999999,0.0,999,999,99
2050,4,7,24,0,*?*?*?*?*?*?*?*?*?*?*?*?*?*?*?*?*?*?*?*?*?*?,11.6,8.1,77,101974,0,-0,331,0.0,-0.0,0.0,0,0,0,0,130,1.0,10,5,9999,99999,9,999999999,0.0,999,999,99
2050,4,8,1,0,*?*?*?*?*?*?*?*?*?*?*?*?*?*?*?*?*?*?*?*?*?*?,17.3,13.0,74,100529,0,-0,357,0.0,-0.0,0.0,0,0,0,0,87,10.8,10,5,9999,99999,9,999999999,0.0,999,999,99
2050,4,8,2,0,*?*?*?*?*?*?*?*?*?*?*?*?*?*?*?*?*?*?*?*?*?*?,17.8,12.8,71,100529,0,-0,359,0.0,-0.0,0.0,0,0,0,0,83,9.8,10,5,9999,99999,9,999999999,0.0,999,999,99
2050,4,8,3,0,*?*?*?*?*?*?*?*?*?*?*?*?*?*?*?*?*?*?*?*?*?*?,17.6,13.0,72,100529,0,-0,358,0.0,-0.0,0.0,0,0,0,0,80,10.3,10,5,9999,99999,9,999999999,0.0,999,999,99
2050,4,8,4,0,*?*?*?*?*?*?*?*?*?*?*?*?*?*?*?*?*?*?*?*?*?*?,17.2,13.2,75,100529,0,-0,356,0.0,-0.0,0.0,0,0,0,0,77,10.8,10,5,9999,99999,9,999999999,0.0,999,999,99
2050,4,8,5,0,*?*?*?*?*?*?*?*?*?*?*?*?*?*?*?*?*?*?*?*?*?*?,16.8,13.2,77,100529,10,1300,354,0.0,0.0,0.0,0,0,0,0,73,10.8,10,5,9999,99999,9,999999999,0.0,999,999,99
2050,4,8,6,0,*?*?*?*?*?*?*?*?*?*?*?*?*?*?*?*?*?*?*?*?*?*?,17.5,13.1,73,100529,231,1365,355,56.1,44.1,48.7,6202,3210,5740,1035,70,8.8,9,5,9999,99999,9,999999999,0.0,999,999,99
2050,4,8,7,0,*?*?*?*?*?*?*?*?*?*?*?*?*?*?*?*?*?*?*?*?*?*?,18.2,13.6,72,100529,444,1363,356,173.5,134.2,129.8,18872,12522,14799,2931,70,7.7,8,4,9999,99999,9,999999999,0.0,999,999,99
2050,4,8,8,0,*?*?*?*?*?*?*?*?*?*?*?*?*?*?*?*?*?*?*?*?*?*?,19.8,13.8,67,100529,637,1364,364,262.8,141.8,196.6,28643,14373,22162,4785,70,8.8,8,4,9999,99999,9,999999999,0.0,999,999,99
2050,4,8,9,0,*?*?*?*?*?*?*?*?*?*?*?*?*?*?*?*?*?*?*?*?*?*?,21.4,13.4,58,100529,795,1363,375,253.8,57.9,220.0,27944,5820,24785,7195,70,8.2,9,5,9999,99999,9,999999999,0.0,999,999,99
2050,4,8,10,0,*?*?*?*?*?*?*?*?*?*?*?*?*?*?*?*?*?*?*?*?*?*?,22.8,13.7,54,100529,909,1365,379,388.8,147.1,290.8,42614,15531,32371,8417,70,8.8,8,4,9999,99999,9,999999999,0.0,999,999,99
2050,4,8,11,0,*?*?*?*?*?*?*?*?*?*?*?*?*?*?*?*?*?*?*?*?*?*?,23.8,14.0,53,100529,969,1364,387,314.7,58.9,272.8,34714,5993,30732,10011,70,7.7,9,5,9999,99999,9,999999999,0.0,999,999,99
2050,4,8,12,0,*?*?*?*?*?*?*?*?*?*?*?*?*?*?*?*?*?*?*?*?*?*?,24.9,13.1,46,100529,973,1364,396,181.9,0.0,181.9,21865,0,21965,8828,70,9.3,10,5,9999,99999,9,999999999,0.0,999,999,99
2050,4,8,13,0,*?*?*?*?*?*?*?*?*?*?*?*?*?*?*?*?*?*?*?*?*?*?,24.7,13.3,48,100529,920,1364,392,297.3,58.6,257.8,32783,5953,29038,9125,75,9.8,9,5,9999,99999,9,999999999,0.0,999,999,99
2050,4,8,14,0,*?*?*?*?*?*?*?*?*?*?*?*?*?*?*?*?*?*?*?*?*?*?,24.7,12.7,46,100529,813,1364,389,344.5,145.6,257.7,37670,15239,28800,6926,80,8.2,8,4,9999,99999,9,999999999,0.0,999,999,99
2050,4,8,15,0,*?*?*?*?*?*?*?*?*?*?*?*?*?*?*?*?*?*?*?*?*?*?,25.3,11.7,41,100529,660,1364,395,206.5,56.7,179.0,22705,5598,20170,5435,85,8.2,9,5,9999,99999,9,999999999,0.0,999,999,99
2050,4,8,16,0,*?*?*?*?*?*?*?*?*?*?*?*?*?*?*?*?*?*?*?*?*?*?,25.2,10.7,39,100529,472,1365,390,186.2,135.6,139.2,20253,12872,15852,3174,90,8.2,8,4,9999,99999,9,999999999,0.0,999,999,99
2050,4,8,17,0,*?*?*?*?*?*?*?*?*?*?*?*?*?*?*?*?*?*?*?*?*?*?,24.9,10.1,38,100529,261,1366,389,88.2,116.3,65.9,9637,8910,7663,1414,95,10.3,8,4,9999,99999,9,999999999,0.0,999,999,99
2050,4,8,18,0,*?*?*?*?*?*?*?*?*?*?*?*?*?*?*?*?*?*?*?*?*?*?,23.6,9.8,40,100529,41,1366,386,0.0,0.0,0.0,0,0,0,0,100,11.8,9,5,9999,99999,9,999999999,0.0,999,999,99
2050,4,8,19,0,*?*?*?*?*?*?*?*?*?*?*?*?*?*?*?*?*?*?*?*?*?*?,22.1,10.4,46,100529,0,-0,382,0.0,-0.0,0.0,0,0,0,0,93,11.8,10,5,9999,99999,9,999999999,0.0,999,999,99
2050,4,8,20,0,*?*?*?*?*?*?*?*?*?*?*?*?*?*?*?*?*?*?*?*?*?*?,21.3,11.3,51,100529,0,-0,377,0.0,-0.0,0.0,0,0,0,0,87,10.3,10,5,9999,99999,9,999999999,0.0,999,999,99
2050,4,8,21,0,*?*?*?*?*?*?*?*?*?*?*?*?*?*?*?*?*?*?*?*?*?*?,20.1,11.5,56,100529,0,-0,371,0.0,-0.0,0.0,0,0,0,0,80,10.3,10,5,9999,99999,9,999999999,0.9,999,999,99
2050,4,8,22,0,*?*?*?*?*?*?*?*?*?*?*?*?*?*?*?*?*?*?*?*?*?*?,19.6,11.7,58,100529,0,-0,369,0.0,-0.0,0.0,0,0,0,0,73,10.3,10,5,9999,99999,9,999999999,1.3,999,999,99
2050,4,8,23,0,*?*?*?*?*?*?*?*?*?*?*?*?*?*?*?*?*?*?*?*?*?*?,18.9,11.5,60,100529,0,-0,365,0.0,-0.0,0.0,0,0,0,0,67,10.3,10,5,9999,99999,9,999999999,0.5,999,999,99
2050,4,8,24,0,*?*?*?*?*?*?*?*?*?*?*?*?*?*?*?*?*?*?*?*?*?*?,16.8,13.2,77,100529,0,-0,354,0.0,-0.0,0.0,0,0,0,0,90,11.8,10,5,9999,99999,9,999999999,0.0,999,999,99
2050,4,9,1,0,*?*?*?*?*?*?*?*?*?*?*?*?*?*?*?*?*?*?*?*?*?*?,16.5,11.7,72,99747.9,0,-0,353,0.0,-0.0,0.0,0,0,0,0,60,10.8,10,5,9999,99999,9,999999999,0.0,999,999,99
2050,4,9,2,0,*?*?*?*?*?*?*?*?*?*?*?*?*?*?*?*?*?*?*?*?*?*?,15.4,11.8,78,99747.9,0,-0,348,0.0,-0.0,0.0,0,0,0,0,60,9.8,10,5,9999,99999,9,999999999,1.1,999,999,99
2050,4,9,3,0,*?*?*?*?*?*?*?*?*?*?*?*?*?*?*?*?*?*?*?*?*?*?,14.7,11.3,79,99747.9,0,-0,345,0.0,-0.0,0.0,0,0,0,0,60,10.3,10,5,9999,99999,9,999999999,1.2,999,999,99
2050,4,9,4,0,*?*?*?*?*?*?*?*?*?*?*?*?*?*?*?*?*?*?*?*?*?*?,14.4,11.3,81,99747.9,0,-0,343,0.0,-0.0,0.0,0,0,0,0,60,10.8,10,5,9999,99999,9,999999999,0.1,999,999,99
2050,4,9,5,0,*?*?*?*?*?*?*?*?*?*?*?*?*?*?*?*?*?*?*?*?*?*?,14.2,11.0,80,99747.9,18,1328,342,0.0,0.0,0.0,0,0,0,0,60,10.8,10,5,9999,99999,9,999999999,0.0,999,999,99
2050,4,9,6,0,*?*?*?*?*?*?*?*?*?*?*?*?*?*?*?*?*?*?*?*?*?*?,14.4,11.3,81,99747.9,238,1361,340,58.8,44.7,51.0,6498,3306,6009,1087,60,8.8,9,5,9999,99999,9,999999999,0.0,999,999,99
2050,4,9,7,0,*?*?*?*?*?*?*?*?*?*?*?*?*?*?*?*?*?*?*?*?*?*?,14.5,11.9,83,99747.9,452,1364,338,177.0,134.6,132.4,19254,12623,15091,2998,62,7.7,8,4,9999,99999,9,999999999,0.0,999,999,99
2050,4,9,8,0,*?*?*?*?*?*?*?*?*?*?*?*?*?*?*?*?*?*?*?*?*?*?,16.8,12.2,74,99747.9,644,1363,349,266.2,142.0,199.1,29013,14421,22437,4863,63,8.8,8,4,9999,99999,9,999999999,0.0,999,999,99
2050,4,9,9,0,*?*?*?*?*?*?*?*?*?*?*?*?*?*?*?*?*?*?*?*?*?*?,18.3,11.9,65,99747.9,802,1364,359,256.2,57.9,222.1,28214,5829,25023,7294,65,8.2,9,5,9999,99999,9,999999999,0.0,999,999,99
2050,4,9,10,0,*?*?*?*?*?*?*?*?*?*?*?*?*?*?*?*?*?*?*?*?*?*?,19.7,11.1,57,99747.9,915,1364,366,295.8,58.6,256.4,32610,5949,28886,9050,67,8.8,9,5,9999,99999,9,999999999,0.0,999,999,99
2050,4,9,11,0,*?*?*?*?*?*?*?*?*?*?*?*?*?*?*?*?*?*?*?*?*?*?,20.2,10.5,53,99747.9,975,1363,368,316.9,58.9,274.7,34960,5998,30948,10129,68,7.7,9,5,9999,99999,9,999999999,0.0,999,999,99
2050,4,9,12,0,*?*?*?*?*?*?*?*?*?*?*?*?*?*?*?*?*?*?*?*?*?*?,20.7,10.2,50,99747.9,978,1363,371,318.1,58.9,275.8,35099,5998,31071,10196,70,9.3,9,5,9999,99999,9,999999999,0.1,999,999,99
2050,4,9,13,0,*?*?*?*?*?*?*?*?*?*?*?*?*?*?*?*?*?*?*?*?*?*?,21.2,10.1,48,99747.9,925,1363,373,299.4,58.7,259.5,33012,5956,29240,9225,73,9.8,9,5,9999,99999,9,999999999,0.1,999,999,99
2050,4,9,14,0,*?*?*?*?*?*?*?*?*?*?*?*?*?*?*?*?*?*?*?*?*?*?,21.2,10.9,51,99747.9,818,1363,374,262.0,58.0,227.1,28853,5849,25584,7531,77,8.2,9,5,9999,99999,9,999999999,0.0,999,999,99
2050,4,9,15,0,*?*?*?*?*?*?*?*?*?*?*?*?*?*?*?*?*?*?*?*?*?*?,21.4,12.0,54,99747.9,665,1362,375,208.4,56.8,180.7,22923,5610,20362,5502,80,8.2,9,5,9999,99999,9,999999999,0.0,999,999,99
2050,4,9,16,0,*?*?*?*?*?*?*?*?*?*?*?*?*?*?*?*?*?*?*?*?*?*?,21.6,10.9,50,99747.9,477,1363,376,142.5,54.1,123.5,15642,5070,13933,3436,83,8.2,9,5,9999,99999,9,999999999,0.0,999,999,99
2050,4,9,17,0,*?*?*?*?*?*?*?*?*?*?*?*?*?*?*?*?*?*?*?*?*?*?,20.9,11.5,54,99747.9,266,1362,372,68.6,46.7,59.4,7553,3624,6969,1276,87,10.3,9,5,9999,99999,9,999999999,0.0,999,999,99
2050,4,9,18,0,*?*?*?*?*?*?*?*?*?*?*?*?*?*?*?*?*?*?*?*?*?*?,20.1,10.9,55,99747.9,47,1367,371,0.0,0.0,0.0,0,0,0,0,90,11.8,10,5,9999,99999,9,999999999,0.0,999,999,99
2050,4,9,19,0,*?*?*?*?*?*?*?*?*?*?*?*?*?*?*?*?*?*?*?*?*?*?,18.9,11.5,61,99747.9,0,-0,365,0.0,-0.0,0.0,0,0,0,0,78,11.8,10,5,9999,99999,9,999999999,0.0,999,999,99
2050,4,9,20,0,*?*?*?*?*?*?*?*?*?*?*?*?*?*?*?*?*?*?*?*?*?*?,17.8,11.0,64,99747.9,0,-0,360,0.0,-0.0,0.0,0,0,0,0,67,10.3,10,5,9999,99999,9,999999999,0.0,999,999,99
2050,4,9,21,0,*?*?*?*?*?*?*?*?*?*?*?*?*?*?*?*?*?*?*?*?*?*?,16.9,10.7,66,99747.9,0,-0,356,0.0,-0.0,0.0,0,0,0,0,55,10.3,10,5,9999,99999,9,999999999,0.0,999,999,99
2050,4,9,22,0,*?*?*?*?*?*?*?*?*?*?*?*?*?*?*?*?*?*?*?*?*?*?,16.3,10.9,69,99747.9,0,-0,353,0.0,-0.0,0.0,0,0,0,0,43,10.3,10,5,9999,99999,9,999999999,0.0,999,999,99
2050,4,9,23,0,*?*?*?*?*?*?*?*?*?*?*?*?*?*?*?*?*?*?*?*?*?*?,16.7,11.8,72,99747.9,0,-0,354,0.0,-0.0,0.0,0,0,0,0,32,10.3,10,5,9999,99999,9,999999999,0.0,999,999,99
2050,4,9,24,0,*?*?*?*?*?*?*?*?*?*?*?*?*?*?*?*?*?*?*?*?*?*?,18.2,11.6,64,99747.9,0,-0,362,0.0,-0.0,0.0,0,0,0,0,60,11.8,10,5,9999,99999,9,999999999,0.0,999,999,99
2050,4,10,1,0,*?*?*?*?*?*?*?*?*?*?*?*?*?*?*?*?*?*?*?*?*?*?,17.3,11.3,66,100343,0,-0,357,0.0,-0.0,0.0,0,0,0,0,75,10.8,10,5,9999,99999,9,999999999,0.0,999,999,99
2050,4,10,2,0,*?*?*?*?*?*?*?*?*?*?*?*?*?*?*?*?*?*?*?*?*?*?,17.4,11.2,65,100343,0,-0,358,0.0,-0.0,0.0,0,0,0,0,130,9.8,10,5,9999,99999,9,999999999,0.0,999,999,99
2050,4,10,3,0,*?*?*?*?*?*?*?*?*?*?*?*?*?*?*?*?*?*?*?*?*?*?,16.5,10.4,66,100343,0,-0,354,0.0,-0.0,0.0,0,0,0,0,185,10.3,10,5,9999,99999,9,999999999,0.0,999,999,99
2050,4,10,4,0,*?*?*?*?*?*?*?*?*?*?*?*?*?*?*?*?*?*?*?*?*?*?,16.3,10.2,65,100343,0,-0,353,0.0,-0.0,0.0,0,0,0,0,240,10.8,10,5,9999,99999,9,999999999,0.0,999,999,99
2050,4,10,5,0,*?*?*?*?*?*?*?*?*?*?*?*?*?*?*?*?*?*?*?*?*?*?,16.2,10.7,68,100343,26,1342,352,0.0,0.0,0.0,0,0,0,0,295,10.8,10,5,9999,99999,9,999999999,0.0,999,999,99
2050,4,10,6,0,*?*?*?*?*?*?*?*?*?*?*?*?*?*?*?*?*?*?*?*?*?*?,16.6,11.5,70,100343,246,1362,354,35.4,0.0,35.4,4136,0,4144,1376,350,8.8,10,5,9999,99999,9,999999999,0.0,999,999,99
2050,4,10,7,0,*?*?*?*?*?*?*?*?*?*?*?*?*?*?*?*?*?*?*?*?*?*?,17.0,11.5,68,100343,459,1363,356,78.4,0.0,78.4,9155,0,9182,3245,317,7.7,10,5,9999,99999,9,999999999,0.0,999,999,99
2050,4,10,8,0,*?*?*?*?*?*?*?*?*?*?*?*?*?*?*?*?*?*?*?*?*?*?,19.5,12.0,60,100343,651,1363,368,117.1,0.0,117.1,13802,0,13851,5183,283,8.8,10,5,9999,99999,9,999999999,0.0,999,999,99
2050,4,10,9,0,*?*?*?*?*?*?*?*?*?*?*?*?*?*?*?*?*?*?*?*?*?*?,22.3,12.6,53,100343,808,1362,382,148.9,0.0,148.9,17711,0,17783,6929,250,8.2,10,5,9999,99999,9,999999999,0.0,999,999,99
2050,4,10,10,0,*?*?*?*?*?*?*?*?*?*?*?*?*?*?*?*?*?*?*?*?*?*?,23.7,12.6,49,100343,921,1363,390,171.6,0.0,171.6,20557,0,20647,8232,217,8.8,10,5,9999,99999,9,999999999,0.0,999,999,99
2050,4,10,11,0,*?*?*?*?*?*?*?*?*?*?*?*?*?*?*?*?*?*?*?*?*?*?,25.6,12.7,44,100343,981,1363,400,183.7,0.0,183.7,22089,0,22190,8929,183,7.7,10,5,9999,99999,9,999999999,0.0,999,999,99
2050,4,10,12,0,*?*?*?*?*?*?*?*?*?*?*?*?*?*?*?*?*?*?*?*?*?*?,26.2,12.6,42,100343,984,1363,403,184.3,0.0,184.3,22172,0,22274,8966,150,9.3,10,5,9999,99999,9,999999999,0.0,999,999,99
2050,4,10,13,0,*?*?*?*?*?*?*?*?*?*?*?*?*?*?*?*?*?*?*?*?*?*?,26.5,11.0,37,100343,930,1362,405,173.5,0.0,173.5,20798,0,20890,8342,148,9.8,10,5,9999,99999,9,999999999,0.0,999,999,99
2050,4,10,14,0,*?*?*?*?*?*?*?*?*?*?*?*?*?*?*?*?*?*?*?*?*?*?,26.7,11.3,37,100343,823,1362,406,151.9,0.0,151.9,18092,0,18167,7103,147,8.2,10,5,9999,99999,9,999999999,0.0,999,999,99
2050,4,10,15,0,*?*?*?*?*?*?*?*?*?*?*?*?*?*?*?*?*?*?*?*?*?*?,26.5,11.9,39,100343,671,1363,405,121.1,0.0,121.1,14293,0,14345,5398,145,8.2,10,5,9999,99999,9,999999999,0.0,999,999,99
2050,4,10,16,0,*?*?*?*?*?*?*?*?*?*?*?*?*?*?*?*?*?*?*?*?*?*?,26.3,12.5,41,100343,482,1361,403,83.2,0.0,83.2,9718,0,9747,3469,143,8.2,10,5,9999,99999,9,999999999,0.0,999,999,99
2050,4,10,17,0,*?*?*?*?*?*?*?*?*?*?*?*?*?*?*?*?*?*?*?*?*?*?,25.6,12.1,42,100343,272,1364,400,40.6,0.0,40.6,4735,0,4744,1586,142,10.3,10,5,9999,99999,9,999999999,0.0,999,999,99
2050,4,10,18,0,*?*?*?*?*?*?*?*?*?*?*?*?*?*?*?*?*?*?*?*?*?*?,25.1,12.3,44,100343,53,1369,397,0.0,0.0,0.0,0,0,0,0,140,11.8,10,5,9999,99999,9,999999999,0.0,999,999,99
2050,4,10,19,0,*?*?*?*?*?*?*?*?*?*?*?*?*?*?*?*?*?*?*?*?*?*?,23.8,12.2,47,100343,0,-0,390,0.0,-0.0,0.0,0,0,0,0,127,11.8,10,5,9999,99999,9,999999999,0.0,999,999,99
2050,4,10,20,0,*?*?*?*?*?*?*?*?*?*?*?*?*?*?*?*?*?*?*?*?*?*?,21.7,11.8,52,100343,0,-0,379,0.0,-0.0,0.0,0,0,0,0,113,10.3,10,5,9999,99999,9,999999999,0.0,999,999,99
2050,4,10,21,0,*?*?*?*?*?*?*?*?*?*?*?*?*?*?*?*?*?*?*?*?*?*?,20.6,11.8,55,100343,0,-0,374,0.0,-0.0,0.0,0,0,0,0,100,10.3,10,5,9999,99999,9,999999999,0.0,999,999,99
2050,4,10,22,0,*?*?*?*?*?*?*?*?*?*?*?*?*?*?*?*?*?*?*?*?*?*?,19.2,11.6,59,100343,0,-0,367,0.0,-0.0,0.0,0,0,0,0,87,10.3,10,5,9999,99999,9,999999999,0.0,999,999,99
2050,4,10,23,0,*?*?*?*?*?*?*?*?*?*?*?*?*?*?*?*?*?*?*?*?*?*?,18.7,11.6,61,100343,0,-0,364,0.0,-0.0,0.0,0,0,0,0,73,10.3,10,5,9999,99999,9,999999999,0.0,999,999,99
[truncated: 1,086,689 more chars]
