# Supplementary material for: Future weather dataset for fourteen UK sites
Source: Data Brief. 2016 Aug 3;8:1308–10. doi: 10.1016/j.dib.2016.07.057 (PMC4990658; doi:10.1016/j.dib.2016.07.057)
Supplement: Supplementary file 2 — Supplementary material [file mmc2.zip › 06_90th_PET_2050s_06 Heathrow.epw]

LOCATION,5100180,-,UK,WG data,03772,51.49,-0.45,0,20
DESIGN CONDITIONS,0
TYPICAL/EXTREME PERIODS,0
GROUND TEMPERATURES,1,1.0,,,,6.8,10.5,14.5,17.3,20.9,21.2,19.4,15.8,11.4,7.6,5.2,4.9
HOLIDAYS/DAYLIGHT SAVINGS,No,0,0,0
COMMENTS 1,created by using UKCP09 weather generator outputs
COMMENTS 2,wind speed wind direction and pressure based on observations at station id 03772
DATA PERIODS,1,1,Data,Sunday,1/1,12/31
3020,1,1,1,0,*?*?*?*?*?*?*?*?*?*?*?*?*?*?*?*?*?*?*?*?*?*?,10.7,6.6,76,100788,0,-0,327,0.0,-0.0,0.0,0,0,0,0,235,4.6,10,5,9999,99999,9,999999999,0.0,999,999,99
3020,1,1,2,0,*?*?*?*?*?*?*?*?*?*?*?*?*?*?*?*?*?*?*?*?*?*?,10.7,7.0,79,100788,0,-0,327,0.0,-0.0,0.0,0,0,0,0,240,4.6,10,5,9999,99999,9,999999999,0.1,999,999,99
3020,1,1,3,0,*?*?*?*?*?*?*?*?*?*?*?*?*?*?*?*?*?*?*?*?*?*?,9.4,6.1,80,100788,0,-0,321,0.0,-0.0,0.0,0,0,0,0,245,4.1,10,5,9999,99999,9,999999999,0.0,999,999,99
3020,1,1,4,0,*?*?*?*?*?*?*?*?*?*?*?*?*?*?*?*?*?*?*?*?*?*?,8.1,5.5,84,100788,0,-0,315,0.0,-0.0,0.0,0,0,0,0,250,4.6,10,5,9999,99999,9,999999999,0.0,999,999,99
3020,1,1,5,0,*?*?*?*?*?*?*?*?*?*?*?*?*?*?*?*?*?*?*?*?*?*?,9.0,6.2,83,100788,0,-0,319,0.0,-0.0,0.0,0,0,0,0,255,4.1,10,5,9999,99999,9,999999999,0.0,999,999,99
3020,1,1,6,0,*?*?*?*?*?*?*?*?*?*?*?*?*?*?*?*?*?*?*?*?*?*?,9.9,6.7,81,100788,0,-0,323,0.0,-0.0,0.0,0,0,0,0,260,4.1,10,5,9999,99999,9,999999999,0.2,999,999,99
3020,1,1,7,0,*?*?*?*?*?*?*?*?*?*?*?*?*?*?*?*?*?*?*?*?*?*?,8.6,5.8,83,100788,0,-0,318,0.0,-0.0,0.0,0,0,0,0,260,4.6,10,5,9999,99999,9,999999999,0.2,999,999,99
3020,1,1,8,0,*?*?*?*?*?*?*?*?*?*?*?*?*?*?*?*?*?*?*?*?*?*?,9.3,6.7,84,100788,46,1413,321,0.0,0.0,0.0,0,0,0,0,260,4.1,10,5,9999,99999,9,999999999,0.0,999,999,99
3020,1,1,9,0,*?*?*?*?*?*?*?*?*?*?*?*?*?*?*?*?*?*?*?*?*?*?,8.7,5.8,82,100788,199,1415,318,24.5,0.0,24.5,2884,-0,2887,951,260,3.6,10,5,9999,99999,9,999999999,0.0,999,999,99
3020,1,1,10,0,*?*?*?*?*?*?*?*?*?*?*?*?*?*?*?*?*?*?*?*?*?*?,10.6,6.4,75,100788,308,1410,327,45.8,0.0,45.8,5351,0,5362,1811,260,3.6,10,5,9999,99999,9,999999999,0.0,999,999,99
3020,1,1,11,0,*?*?*?*?*?*?*?*?*?*?*?*?*?*?*?*?*?*?*?*?*?*?,12.5,7.4,72,100788,368,1413,335,57.4,0.0,57.4,6699,0,6715,2307,260,5.2,10,5,9999,99999,9,999999999,0.0,999,999,99
3020,1,1,12,0,*?*?*?*?*?*?*?*?*?*?*?*?*?*?*?*?*?*?*?*?*?*?,12.8,7.9,72,100788,373,1414,337,58.3,0.0,58.3,6809,0,6825,2348,260,5.7,10,5,9999,99999,9,999999999,0.0,999,999,99
3020,1,1,13,0,*?*?*?*?*?*?*?*?*?*?*?*?*?*?*?*?*?*?*?*?*?*?,12.9,7.0,68,100788,323,1414,337,48.6,0.0,48.6,5672,0,5684,1928,255,6.7,10,5,9999,99999,9,999999999,0.0,999,999,99
3020,1,1,14,0,*?*?*?*?*?*?*?*?*?*?*?*?*?*?*?*?*?*?*?*?*?*?,13.3,7.9,70,100788,221,1411,339,28.8,0.0,28.8,3386,0,3391,1121,250,6.2,10,5,9999,99999,9,999999999,0.0,999,999,99
3020,1,1,15,0,*?*?*?*?*?*?*?*?*?*?*?*?*?*?*?*?*?*?*?*?*?*?,12.8,7.6,71,100788,75,1407,337,0.4,0.0,0.4,64,-0,64,18,245,5.2,10,5,9999,99999,9,999999999,0.0,999,999,99
3020,1,1,16,0,*?*?*?*?*?*?*?*?*?*?*?*?*?*?*?*?*?*?*?*?*?*?,12.7,7.7,72,100788,0,-0,336,0.0,-0.0,0.0,0,0,0,0,240,5.2,10,5,9999,99999,9,999999999,0.0,999,999,99
3020,1,1,17,0,*?*?*?*?*?*?*?*?*?*?*?*?*?*?*?*?*?*?*?*?*?*?,11.4,8.0,80,100788,0,-0,330,0.0,-0.0,0.0,0,0,0,0,235,4.6,10,5,9999,99999,9,999999999,0.0,999,999,99
3020,1,1,18,0,*?*?*?*?*?*?*?*?*?*?*?*?*?*?*?*?*?*?*?*?*?*?,11.5,6.9,73,100788,0,-0,331,0.0,-0.0,0.0,0,0,0,0,230,3.6,10,5,9999,99999,9,999999999,0.0,999,999,99
3020,1,1,19,0,*?*?*?*?*?*?*?*?*?*?*?*?*?*?*?*?*?*?*?*?*?*?,12.0,5.5,65,100788,0,-0,333,0.0,-0.0,0.0,0,0,0,0,235,6.7,10,5,9999,99999,9,999999999,0.0,999,999,99
3020,1,1,20,0,*?*?*?*?*?*?*?*?*?*?*?*?*?*?*?*?*?*?*?*?*?*?,10.0,4.3,68,100788,0,-0,324,0.0,-0.0,0.0,0,0,0,0,240,6.7,10,5,9999,99999,9,999999999,0.0,999,999,99
3020,1,1,21,0,*?*?*?*?*?*?*?*?*?*?*?*?*?*?*?*?*?*?*?*?*?*?,10.5,4.8,68,100788,0,-0,326,0.0,-0.0,0.0,0,0,0,0,245,5.2,10,5,9999,99999,9,999999999,0.0,999,999,99
3020,1,1,22,0,*?*?*?*?*?*?*?*?*?*?*?*?*?*?*?*?*?*?*?*?*?*?,9.1,3.8,70,100788,0,-0,320,0.0,-0.0,0.0,0,0,0,0,250,5.2,10,5,9999,99999,9,999999999,0.0,999,999,99
3020,1,1,23,0,*?*?*?*?*?*?*?*?*?*?*?*?*?*?*?*?*?*?*?*?*?*?,9.2,4.6,73,100788,0,-0,320,0.0,-0.0,0.0,0,0,0,0,255,5.7,10,5,9999,99999,9,999999999,0.0,999,999,99
3020,1,1,24,0,*?*?*?*?*?*?*?*?*?*?*?*?*?*?*?*?*?*?*?*?*?*?,11.0,5.9,71,100788,0,-0,328,0.0,-0.0,0.0,0,0,0,0,230,4.1,10,5,9999,99999,9,999999999,0.0,999,999,99
3020,1,2,1,0,*?*?*?*?*?*?*?*?*?*?*?*?*?*?*?*?*?*?*?*?*?*?,8.1,6.7,91,102323,0,-0,315,0.0,-0.0,0.0,0,0,0,0,258,4.6,10,5,9999,99999,9,999999999,0.0,999,999,99
3020,1,2,2,0,*?*?*?*?*?*?*?*?*?*?*?*?*?*?*?*?*?*?*?*?*?*?,7.5,7.6,100,102323,0,-0,312,0.0,-0.0,0.0,0,0,0,0,257,4.6,10,5,9999,99999,9,999999999,0.0,999,999,99
3020,1,2,3,0,*?*?*?*?*?*?*?*?*?*?*?*?*?*?*?*?*?*?*?*?*?*?,8.0,7.3,96,102323,0,-0,315,0.0,-0.0,0.0,0,0,0,0,255,4.1,10,5,9999,99999,9,999999999,0.0,999,999,99
3020,1,2,4,0,*?*?*?*?*?*?*?*?*?*?*?*?*?*?*?*?*?*?*?*?*?*?,6.9,6.9,100,102323,0,-0,310,0.0,-0.0,0.0,0,0,0,0,253,4.6,10,5,9999,99999,9,999999999,0.0,999,999,99
3020,1,2,5,0,*?*?*?*?*?*?*?*?*?*?*?*?*?*?*?*?*?*?*?*?*?*?,6.6,6.7,100,102323,0,-0,308,0.0,-0.0,0.0,0,0,0,0,252,4.1,10,5,9999,99999,9,999999999,0.0,999,999,99
3020,1,2,6,0,*?*?*?*?*?*?*?*?*?*?*?*?*?*?*?*?*?*?*?*?*?*?,6.4,6.4,100,102323,0,-0,308,0.0,-0.0,0.0,0,0,0,0,250,4.1,10,5,9999,99999,9,999999999,0.0,999,999,99
3020,1,2,7,0,*?*?*?*?*?*?*?*?*?*?*?*?*?*?*?*?*?*?*?*?*?*?,6.2,6.1,100,102323,0,-0,307,0.0,-0.0,0.0,0,0,0,0,245,4.6,10,5,9999,99999,9,999999999,0.0,999,999,99
3020,1,2,8,0,*?*?*?*?*?*?*?*?*?*?*?*?*?*?*?*?*?*?*?*?*?*?,6.7,6.7,100,102323,46,1400,309,0.0,0.0,0.0,0,0,0,0,240,4.1,10,5,9999,99999,9,999999999,0.0,999,999,99
3020,1,2,9,0,*?*?*?*?*?*?*?*?*?*?*?*?*?*?*?*?*?*?*?*?*?*?,7.2,7.1,100,102323,200,1416,311,24.6,0.0,24.6,2903,-0,2906,957,235,3.6,10,5,9999,99999,9,999999999,0.0,999,999,99
3020,1,2,10,0,*?*?*?*?*?*?*?*?*?*?*?*?*?*?*?*?*?*?*?*?*?*?,8.3,8.3,100,102323,310,1414,316,46.1,0.0,46.1,5381,0,5392,1822,230,3.6,10,5,9999,99999,9,999999999,0.0,999,999,99
3020,1,2,11,0,*?*?*?*?*?*?*?*?*?*?*?*?*?*?*?*?*?*?*?*?*?*?,9.5,8.3,92,102323,370,1414,321,57.7,0.0,57.7,6739,0,6755,2322,225,5.2,10,5,9999,99999,9,999999999,0.0,999,999,99
3020,1,2,12,0,*?*?*?*?*?*?*?*?*?*?*?*?*?*?*?*?*?*?*?*?*?*?,9.7,7.9,89,102323,375,1413,322,58.7,0.0,58.7,6859,0,6875,2367,220,5.7,10,5,9999,99999,9,999999999,0.0,999,999,99
3020,1,2,13,0,*?*?*?*?*?*?*?*?*?*?*?*?*?*?*?*?*?*?*?*?*?*?,10.3,7.4,82,102323,325,1412,325,49.1,0.0,49.1,5730,0,5742,1949,225,6.7,10,5,9999,99999,9,999999999,0.0,999,999,99
3020,1,2,14,0,*?*?*?*?*?*?*?*?*?*?*?*?*?*?*?*?*?*?*?*?*?*?,10.6,8.4,86,102323,224,1412,326,29.4,0.0,29.4,3452,0,3457,1143,230,6.2,10,5,9999,99999,9,999999999,0.0,999,999,99
3020,1,2,15,0,*?*?*?*?*?*?*?*?*?*?*?*?*?*?*?*?*?*?*?*?*?*?,10.3,8.0,86,102323,78,1405,325,1.0,0.0,1.0,146,-0,145,44,235,5.2,10,5,9999,99999,9,999999999,0.1,999,999,99
3020,1,2,16,0,*?*?*?*?*?*?*?*?*?*?*?*?*?*?*?*?*?*?*?*?*?*?,10.6,7.9,83,102323,0,-0,326,0.0,-0.0,0.0,0,0,0,0,240,5.2,10,5,9999,99999,9,999999999,0.0,999,999,99
3020,1,2,17,0,*?*?*?*?*?*?*?*?*?*?*?*?*?*?*?*?*?*?*?*?*?*?,9.5,7.3,86,102323,0,-0,321,0.0,-0.0,0.0,0,0,0,0,245,4.6,10,5,9999,99999,9,999999999,0.1,999,999,99
3020,1,2,18,0,*?*?*?*?*?*?*?*?*?*?*?*?*?*?*?*?*?*?*?*?*?*?,8.4,5.9,85,102323,0,-0,317,0.0,-0.0,0.0,0,0,0,0,250,3.6,10,5,9999,99999,9,999999999,0.1,999,999,99
3020,1,2,19,0,*?*?*?*?*?*?*?*?*?*?*?*?*?*?*?*?*?*?*?*?*?*?,9.3,6.2,82,102323,0,-0,321,0.0,-0.0,0.0,0,0,0,0,252,6.7,10,5,9999,99999,9,999999999,0.1,999,999,99
3020,1,2,20,0,*?*?*?*?*?*?*?*?*?*?*?*?*?*?*?*?*?*?*?*?*?*?,8.8,6.7,87,102323,0,-0,318,0.0,-0.0,0.0,0,0,0,0,253,6.7,10,5,9999,99999,9,999999999,4.0,999,999,99
3020,1,2,21,0,*?*?*?*?*?*?*?*?*?*?*?*?*?*?*?*?*?*?*?*?*?*?,7.7,6.4,91,102323,0,-0,313,0.0,-0.0,0.0,0,0,0,0,255,5.2,10,5,9999,99999,9,999999999,0.3,999,999,99
3020,1,2,22,0,*?*?*?*?*?*?*?*?*?*?*?*?*?*?*?*?*?*?*?*?*?*?,6.3,6.1,98,102323,0,-0,307,0.0,-0.0,0.0,0,0,0,0,257,5.2,10,5,9999,99999,9,999999999,0.3,999,999,99
3020,1,2,23,0,*?*?*?*?*?*?*?*?*?*?*?*?*?*?*?*?*?*?*?*?*?*?,7.2,6.1,93,102323,0,-0,311,0.0,-0.0,0.0,0,0,0,0,258,5.7,10,5,9999,99999,9,999999999,0.3,999,999,99
3020,1,2,24,0,*?*?*?*?*?*?*?*?*?*?*?*?*?*?*?*?*?*?*?*?*?*?,9.2,5.6,79,102323,0,-0,320,0.0,-0.0,0.0,0,0,0,0,260,4.1,10,5,9999,99999,9,999999999,0.0,999,999,99
3020,1,3,1,0,*?*?*?*?*?*?*?*?*?*?*?*?*?*?*?*?*?*?*?*?*?*?,7.0,0.6,63,103279,0,-0,311,0.0,-0.0,0.0,0,0,0,0,258,4.6,10,5,9999,99999,9,999999999,0.0,999,999,99
3020,1,3,2,0,*?*?*?*?*?*?*?*?*?*?*?*?*?*?*?*?*?*?*?*?*?*?,6.1,-2.4,53,103279,0,-0,308,0.0,-0.0,0.0,0,0,0,0,257,4.6,10,5,9999,99999,9,999999999,0.2,999,999,99
3020,1,3,3,0,*?*?*?*?*?*?*?*?*?*?*?*?*?*?*?*?*?*?*?*?*?*?,6.7,-2.2,52,103279,0,-0,310,0.0,-0.0,0.0,0,0,0,0,255,4.1,10,5,9999,99999,9,999999999,0.0,999,999,99
3020,1,3,4,0,*?*?*?*?*?*?*?*?*?*?*?*?*?*?*?*?*?*?*?*?*?*?,6.3,-2.7,51,103279,0,-0,309,0.0,-0.0,0.0,0,0,0,0,253,4.6,10,5,9999,99999,9,999999999,0.0,999,999,99
3020,1,3,5,0,*?*?*?*?*?*?*?*?*?*?*?*?*?*?*?*?*?*?*?*?*?*?,6.7,-1.3,56,103279,0,-0,310,0.0,-0.0,0.0,0,0,0,0,252,4.1,10,5,9999,99999,9,999999999,0.0,999,999,99
3020,1,3,6,0,*?*?*?*?*?*?*?*?*?*?*?*?*?*?*?*?*?*?*?*?*?*?,6.3,-1.5,56,103279,0,-0,309,0.0,-0.0,0.0,0,0,0,0,250,4.1,10,5,9999,99999,9,999999999,0.0,999,999,99
3020,1,3,7,0,*?*?*?*?*?*?*?*?*?*?*?*?*?*?*?*?*?*?*?*?*?*?,5.9,-1.9,56,103279,0,-0,307,0.0,-0.0,0.0,0,0,0,0,252,4.6,10,5,9999,99999,9,999999999,0.0,999,999,99
3020,1,3,8,0,*?*?*?*?*?*?*?*?*?*?*?*?*?*?*?*?*?*?*?*?*?*?,6.2,-1.5,56,103279,47,1412,308,0.0,0.0,0.0,0,0,0,0,253,4.1,10,5,9999,99999,9,999999999,0.0,999,999,99
3020,1,3,9,0,*?*?*?*?*?*?*?*?*?*?*?*?*?*?*?*?*?*?*?*?*?*?,6.5,-0.2,62,103279,201,1416,309,24.8,0.0,24.8,2925,-0,2929,965,255,3.6,10,5,9999,99999,9,999999999,0.0,999,999,99
3020,1,3,10,0,*?*?*?*?*?*?*?*?*?*?*?*?*?*?*?*?*?*?*?*?*?*?,6.9,-0.0,61,103279,311,1412,311,46.4,0.0,46.4,5414,0,5425,1834,257,3.6,10,5,9999,99999,9,999999999,0.0,999,999,99
3020,1,3,11,0,*?*?*?*?*?*?*?*?*?*?*?*?*?*?*?*?*?*?*?*?*?*?,8.6,0.8,58,103279,371,1411,318,58.1,0.0,58.1,6782,0,6798,2337,258,5.2,10,5,9999,99999,9,999999999,0.0,999,999,99
3020,1,3,12,0,*?*?*?*?*?*?*?*?*?*?*?*?*?*?*?*?*?*?*?*?*?*?,8.3,1.5,62,103279,377,1412,317,59.2,0.0,59.2,6912,0,6928,2387,260,5.7,10,5,9999,99999,9,999999999,0.0,999,999,99
3020,1,3,13,0,*?*?*?*?*?*?*?*?*?*?*?*?*?*?*?*?*?*?*?*?*?*?,8.7,1.0,59,103279,328,1413,319,49.6,0.0,49.6,5793,0,5805,1971,258,6.7,10,5,9999,99999,9,999999999,0.0,999,999,99
3020,1,3,14,0,*?*?*?*?*?*?*?*?*?*?*?*?*?*?*?*?*?*?*?*?*?*?,9.0,2.7,64,103279,227,1412,320,30.0,0.0,30.0,3520,0,3525,1167,257,6.2,10,5,9999,99999,9,999999999,0.0,999,999,99
3020,1,3,15,0,*?*?*?*?*?*?*?*?*?*?*?*?*?*?*?*?*?*?*?*?*?*?,8.6,2.7,66,103279,82,1418,318,1.7,0.0,1.7,227,-0,227,70,255,5.2,10,5,9999,99999,9,999999999,0.0,999,999,99
3020,1,3,16,0,*?*?*?*?*?*?*?*?*?*?*?*?*?*?*?*?*?*?*?*?*?*?,8.1,2.3,66,103279,0,-0,316,0.0,-0.0,0.0,0,0,0,0,253,5.2,10,5,9999,99999,9,999999999,0.0,999,999,99
3020,1,3,17,0,*?*?*?*?*?*?*?*?*?*?*?*?*?*?*?*?*?*?*?*?*?*?,7.7,2.3,68,103279,0,-0,314,0.0,-0.0,0.0,0,0,0,0,252,4.6,10,5,9999,99999,9,999999999,0.0,999,999,99
3020,1,3,18,0,*?*?*?*?*?*?*?*?*?*?*?*?*?*?*?*?*?*?*?*?*?*?,7.1,2.5,72,103279,0,-0,311,0.0,-0.0,0.0,0,0,0,0,250,3.6,10,5,9999,99999,9,999999999,0.0,999,999,99
3020,1,3,19,0,*?*?*?*?*?*?*?*?*?*?*?*?*?*?*?*?*?*?*?*?*?*?,8.4,3.2,70,103279,0,-0,317,0.0,-0.0,0.0,0,0,0,0,252,6.7,10,5,9999,99999,9,999999999,0.0,999,999,99
3020,1,3,20,0,*?*?*?*?*?*?*?*?*?*?*?*?*?*?*?*?*?*?*?*?*?*?,7.2,3.2,76,103279,0,-0,312,0.0,-0.0,0.0,0,0,0,0,253,6.7,10,5,9999,99999,9,999999999,0.0,999,999,99
3020,1,3,21,0,*?*?*?*?*?*?*?*?*?*?*?*?*?*?*?*?*?*?*?*?*?*?,7.8,4.1,78,103279,0,-0,314,0.0,-0.0,0.0,0,0,0,0,255,5.2,10,5,9999,99999,9,999999999,0.0,999,999,99
3020,1,3,22,0,*?*?*?*?*?*?*?*?*?*?*?*?*?*?*?*?*?*?*?*?*?*?,7.3,4.1,80,103279,0,-0,312,0.0,-0.0,0.0,0,0,0,0,257,5.2,10,5,9999,99999,9,999999999,0.0,999,999,99
3020,1,3,23,0,*?*?*?*?*?*?*?*?*?*?*?*?*?*?*?*?*?*?*?*?*?*?,7.6,3.9,77,103279,0,-0,313,0.0,-0.0,0.0,0,0,0,0,258,5.7,10,5,9999,99999,9,999999999,0.0,999,999,99
3020,1,3,24,0,*?*?*?*?*?*?*?*?*?*?*?*?*?*?*?*?*?*?*?*?*?*?,8.0,3.6,73,103279,0,-0,315,0.0,-0.0,0.0,0,0,0,0,260,4.1,10,5,9999,99999,9,999999999,0.0,999,999,99
3020,1,4,1,0,*?*?*?*?*?*?*?*?*?*?*?*?*?*?*?*?*?*?*?*?*?*?,7.0,3.8,79,103736,0,-0,311,0.0,-0.0,0.0,0,0,0,0,262,4.6,10,5,9999,99999,9,999999999,0.0,999,999,99
3020,1,4,2,0,*?*?*?*?*?*?*?*?*?*?*?*?*?*?*?*?*?*?*?*?*?*?,6.3,3.6,82,103736,0,-0,308,0.0,-0.0,0.0,0,0,0,0,263,4.6,10,5,9999,99999,9,999999999,0.0,999,999,99
3020,1,4,3,0,*?*?*?*?*?*?*?*?*?*?*?*?*?*?*?*?*?*?*?*?*?*?,6.6,4.8,87,103736,0,-0,309,0.0,-0.0,0.0,0,0,0,0,265,4.1,10,5,9999,99999,9,999999999,0.0,999,999,99
3020,1,4,4,0,*?*?*?*?*?*?*?*?*?*?*?*?*?*?*?*?*?*?*?*?*?*?,6.2,4.5,89,103736,0,-0,307,0.0,-0.0,0.0,0,0,0,0,267,4.6,10,5,9999,99999,9,999999999,0.0,999,999,99
3020,1,4,5,0,*?*?*?*?*?*?*?*?*?*?*?*?*?*?*?*?*?*?*?*?*?*?,5.0,3.9,92,103736,0,-0,302,0.0,-0.0,0.0,0,0,0,0,268,4.1,10,5,9999,99999,9,999999999,0.0,999,999,99
3020,1,4,6,0,*?*?*?*?*?*?*?*?*?*?*?*?*?*?*?*?*?*?*?*?*?*?,4.9,4.1,94,103736,0,-0,301,0.0,-0.0,0.0,0,0,0,0,270,4.1,10,5,9999,99999,9,999999999,0.0,999,999,99
3020,1,4,7,0,*?*?*?*?*?*?*?*?*?*?*?*?*?*?*?*?*?*?*?*?*?*?,4.9,4.5,96,103736,0,-0,301,0.0,-0.0,0.0,0,0,0,0,270,4.6,10,5,9999,99999,9,999999999,0.0,999,999,99
3020,1,4,8,0,*?*?*?*?*?*?*?*?*?*?*?*?*?*?*?*?*?*?*?*?*?*?,5.9,5.0,92,103736,48,1418,306,0.0,0.0,0.0,0,0,0,0,270,4.1,10,5,9999,99999,9,999999999,0.0,999,999,99
3020,1,4,9,0,*?*?*?*?*?*?*?*?*?*?*?*?*?*?*?*?*?*?*?*?*?*?,7.0,5.3,88,103736,202,1414,276,86.1,405.3,28.3,8804,28719,4591,560,270,3.6,2,1,9999,99999,9,999999999,0.0,999,999,99
3020,1,4,10,0,*?*?*?*?*?*?*?*?*?*?*?*?*?*?*?*?*?*?*?*?*?*?,9.1,5.9,80,103736,313,1413,290,159.0,457.5,57.7,16330,36326,8528,1047,270,3.6,3,2,9999,99999,9,999999999,0.0,999,999,99
3020,1,4,11,0,*?*?*?*?*?*?*?*?*?*?*?*?*?*?*?*?*?*?*?*?*?*?,9.7,5.3,74,103736,374,1414,296,195.3,434.3,80.5,20619,36666,10581,1470,270,5.2,4,2,9999,99999,9,999999999,0.0,999,999,99
3020,1,4,12,0,*?*?*?*?*?*?*?*?*?*?*?*?*?*?*?*?*?*?*?*?*?*?,10.2,5.6,73,103736,380,1414,312,162.3,215.6,104.4,17178,18596,12191,2052,270,5.7,7,4,9999,99999,9,999999999,0.0,999,999,99
3020,1,4,13,0,*?*?*?*?*?*?*?*?*?*?*?*?*?*?*?*?*?*?*?*?*?*?,9.9,5.3,73,103736,331,1413,310,136.5,208.1,87.8,14447,16872,10340,1692,268,6.7,7,4,9999,99999,9,999999999,0.0,999,999,99
3020,1,4,14,0,*?*?*?*?*?*?*?*?*?*?*?*?*?*?*?*?*?*?*?*?*?*?,10.5,4.3,65,103736,230,1410,312,83.3,182.4,53.6,8870,12179,6473,984,267,6.2,7,4,9999,99999,9,999999999,0.0,999,999,99
3020,1,4,15,0,*?*?*?*?*?*?*?*?*?*?*?*?*?*?*?*?*?*?*?*?*?*?,10.4,4.1,65,103736,85,1411,317,5.4,22.7,4.1,664,871,713,66,265,5.2,8,4,9999,99999,9,999999999,0.0,999,999,99
3020,1,4,16,0,*?*?*?*?*?*?*?*?*?*?*?*?*?*?*?*?*?*?*?*?*?*?,10.1,4.5,67,103736,0,-0,325,0.0,-0.0,0.0,0,0,0,0,263,5.2,10,5,9999,99999,9,999999999,0.0,999,999,99
3020,1,4,17,0,*?*?*?*?*?*?*?*?*?*?*?*?*?*?*?*?*?*?*?*?*?*?,9.1,3.8,68,103736,0,-0,320,0.0,-0.0,0.0,0,0,0,0,262,4.6,10,5,9999,99999,9,999999999,0.0,999,999,99
3020,1,4,18,0,*?*?*?*?*?*?*?*?*?*?*?*?*?*?*?*?*?*?*?*?*?*?,7.2,2.1,69,103736,0,-0,312,0.0,-0.0,0.0,0,0,0,0,260,3.6,10,5,9999,99999,9,999999999,0.0,999,999,99
3020,1,4,19,0,*?*?*?*?*?*?*?*?*?*?*?*?*?*?*?*?*?*?*?*?*?*?,8.1,2.3,66,103736,0,-0,316,0.0,-0.0,0.0,0,0,0,0,262,6.7,10,5,9999,99999,9,999999999,0.0,999,999,99
3020,1,4,20,0,*?*?*?*?*?*?*?*?*?*?*?*?*?*?*?*?*?*?*?*?*?*?,8.5,2.9,67,103736,0,-0,318,0.0,-0.0,0.0,0,0,0,0,263,6.7,10,5,9999,99999,9,999999999,0.0,999,999,99
3020,1,4,21,0,*?*?*?*?*?*?*?*?*?*?*?*?*?*?*?*?*?*?*?*?*?*?,7.5,3.2,74,103736,0,-0,313,0.0,-0.0,0.0,0,0,0,0,265,5.2,10,5,9999,99999,9,999999999,0.0,999,999,99
3020,1,4,22,0,*?*?*?*?*?*?*?*?*?*?*?*?*?*?*?*?*?*?*?*?*?*?,6.3,3.0,79,103736,0,-0,308,0.0,-0.0,0.0,0,0,0,0,267,5.2,10,5,9999,99999,9,999999999,0.0,999,999,99
3020,1,4,23,0,*?*?*?*?*?*?*?*?*?*?*?*?*?*?*?*?*?*?*?*?*?*?,6.1,3.0,80,103736,0,-0,307,0.0,-0.0,0.0,0,0,0,0,268,5.7,10,5,9999,99999,9,999999999,0.0,999,999,99
3020,1,4,24,0,*?*?*?*?*?*?*?*?*?*?*?*?*?*?*?*?*?*?*?*?*?*?,7.9,3.9,75,103736,0,-0,315,0.0,-0.0,0.0,0,0,0,0,260,4.1,10,5,9999,99999,9,999999999,0.0,999,999,99
3020,1,5,1,0,*?*?*?*?*?*?*?*?*?*?*?*?*?*?*?*?*?*?*?*?*?*?,6.4,3.6,82,103525,0,-0,308,0.0,-0.0,0.0,0,0,0,0,262,4.6,10,5,9999,99999,9,999999999,0.0,999,999,99
3020,1,5,2,0,*?*?*?*?*?*?*?*?*?*?*?*?*?*?*?*?*?*?*?*?*?*?,6.2,3.8,84,103525,0,-0,307,0.0,-0.0,0.0,0,0,0,0,253,4.6,10,5,9999,99999,9,999999999,0.0,999,999,99
3020,1,5,3,0,*?*?*?*?*?*?*?*?*?*?*?*?*?*?*?*?*?*?*?*?*?*?,7.1,5.1,87,103525,0,-0,311,0.0,-0.0,0.0,0,0,0,0,245,4.1,10,5,9999,99999,9,999999999,0.0,999,999,99
3020,1,5,4,0,*?*?*?*?*?*?*?*?*?*?*?*?*?*?*?*?*?*?*?*?*?*?,6.0,4.8,92,103525,0,-0,306,0.0,-0.0,0.0,0,0,0,0,237,4.6,10,5,9999,99999,9,999999999,0.0,999,999,99
3020,1,5,5,0,*?*?*?*?*?*?*?*?*?*?*?*?*?*?*?*?*?*?*?*?*?*?,4.7,3.8,93,103525,0,-0,301,0.0,-0.0,0.0,0,0,0,0,228,4.1,10,5,9999,99999,9,999999999,0.0,999,999,99
3020,1,5,6,0,*?*?*?*?*?*?*?*?*?*?*?*?*?*?*?*?*?*?*?*?*?*?,5.5,4.6,94,103525,0,-0,304,0.0,-0.0,0.0,0,0,0,0,220,4.1,10,5,9999,99999,9,999999999,0.0,999,999,99
3020,1,5,7,0,*?*?*?*?*?*?*?*?*?*?*?*?*?*?*?*?*?*?*?*?*?*?,6.2,5.8,96,103525,0,-0,307,0.0,-0.0,0.0,0,0,0,0,225,4.6,10,5,9999,99999,9,999999999,0.0,999,999,99
3020,1,5,8,0,*?*?*?*?*?*?*?*?*?*?*?*?*?*?*?*?*?*?*?*?*?*?,6.4,6.1,97,103525,49,1420,308,0.0,0.0,0.0,0,0,0,0,230,4.1,10,5,9999,99999,9,999999999,0.0,999,999,99
3020,1,5,9,0,*?*?*?*?*?*?*?*?*?*?*?*?*?*?*?*?*?*?*?*?*?*?,7.1,6.7,96,103525,203,1412,291,81.4,297.3,38.7,8319,19693,5814,690,235,3.6,5,3,9999,99999,9,999999999,0.0,999,999,99
3020,1,5,10,0,*?*?*?*?*?*?*?*?*?*?*?*?*?*?*?*?*?*?*?*?*?*?,7.6,7.0,96,103525,315,1414,301,127.9,205.0,82.3,13548,16230,9724,1575,240,3.6,7,4,9999,99999,9,999999999,0.0,999,999,99
3020,1,5,11,0,*?*?*?*?*?*?*?*?*?*?*?*?*?*?*?*?*?*?*?*?*?*?,10.2,8.1,87,103525,376,1413,317,135.6,128.5,101.5,14798,11244,11678,2235,245,5.2,8,4,9999,99999,9,999999999,0.0,999,999,99
3020,1,5,12,0,*?*?*?*?*?*?*?*?*?*?*?*?*?*?*?*?*?*?*?*?*?*?,11.5,8.5,82,103525,382,1411,319,163.8,216.0,105.3,17326,18682,12289,2073,250,5.7,7,4,9999,99999,9,999999999,0.0,999,999,99
3020,1,5,13,0,*?*?*?*?*?*?*?*?*?*?*?*?*?*?*?*?*?*?*?*?*?*?,11.4,8.1,80,103525,334,1413,311,163.3,362.7,77.6,17077,29233,10115,1419,252,6.7,5,3,9999,99999,9,999999999,0.0,999,999,99
3020,1,5,14,0,*?*?*?*?*?*?*?*?*?*?*?*?*?*?*?*?*?*?*?*?*?*?,11.6,8.4,81,103525,234,1414,308,104.5,371.2,43.0,10704,26213,6466,774,253,6.2,4,2,9999,99999,9,999999999,0.0,999,999,99
3020,1,5,15,0,*?*?*?*?*?*?*?*?*?*?*?*?*?*?*?*?*?*?*?*?*?*?,11.5,8.0,79,103525,89,1418,327,5.3,11.2,4.6,632,385,666,70,255,5.2,9,5,9999,99999,9,999999999,0.0,999,999,99
3020,1,5,16,0,*?*?*?*?*?*?*?*?*?*?*?*?*?*?*?*?*?*?*?*?*?*?,11.5,7.7,78,103525,0,-0,330,0.0,-0.0,0.0,0,0,0,0,257,5.2,10,5,9999,99999,9,999999999,0.0,999,999,99
3020,1,5,17,0,*?*?*?*?*?*?*?*?*?*?*?*?*?*?*?*?*?*?*?*?*?*?,9.8,7.7,87,103525,0,-0,323,0.0,-0.0,0.0,0,0,0,0,258,4.6,10,5,9999,99999,9,999999999,0.0,999,999,99
3020,1,5,18,0,*?*?*?*?*?*?*?*?*?*?*?*?*?*?*?*?*?*?*?*?*?*?,9.9,7.3,83,103525,0,-0,323,0.0,-0.0,0.0,0,0,0,0,260,3.6,10,5,9999,99999,9,999999999,0.0,999,999,99
3020,1,5,19,0,*?*?*?*?*?*?*?*?*?*?*?*?*?*?*?*?*?*?*?*?*?*?,9.0,5.5,79,103525,0,-0,319,0.0,-0.0,0.0,0,0,0,0,252,6.7,10,5,9999,99999,9,999999999,0.0,999,999,99
3020,1,5,20,0,*?*?*?*?*?*?*?*?*?*?*?*?*?*?*?*?*?*?*?*?*?*?,7.7,4.5,80,103525,0,-0,314,0.0,-0.0,0.0,0,0,0,0,243,6.7,10,5,9999,99999,9,999999999,0.0,999,999,99
3020,1,5,21,0,*?*?*?*?*?*?*?*?*?*?*?*?*?*?*?*?*?*?*?*?*?*?,6.6,3.9,83,103525,0,-0,309,0.0,-0.0,0.0,0,0,0,0,235,5.2,10,5,9999,99999,9,999999999,0.0,999,999,99
3020,1,5,22,0,*?*?*?*?*?*?*?*?*?*?*?*?*?*?*?*?*?*?*?*?*?*?,7.5,5.1,85,103525,0,-0,313,0.0,-0.0,0.0,0,0,0,0,227,5.2,10,5,9999,99999,9,999999999,0.0,999,999,99
3020,1,5,23,0,*?*?*?*?*?*?*?*?*?*?*?*?*?*?*?*?*?*?*?*?*?*?,6.4,3.8,83,103525,0,-0,308,0.0,-0.0,0.0,0,0,0,0,218,5.7,10,5,9999,99999,9,999999999,0.0,999,999,99
3020,1,5,24,0,*?*?*?*?*?*?*?*?*?*?*?*?*?*?*?*?*?*?*?*?*?*?,6.0,3.2,83,103525,0,-0,306,0.0,-0.0,0.0,0,0,0,0,270,4.1,10,5,9999,99999,9,999999999,0.0,999,999,99
3020,1,6,1,0,*?*?*?*?*?*?*?*?*?*?*?*?*?*?*?*?*?*?*?*?*?*?,3.8,2.3,100,103227,0,-0,297,0.0,-0.0,0.0,0,0,0,0,212,4.6,10,5,9999,99999,9,999999999,0.0,999,999,99
3020,1,6,2,0,*?*?*?*?*?*?*?*?*?*?*?*?*?*?*?*?*?*?*?*?*?*?,2.8,1.5,100,103227,0,-0,293,0.0,-0.0,0.0,0,0,0,0,213,4.6,10,5,9999,99999,9,999999999,0.0,999,999,99
3020,1,6,3,0,*?*?*?*?*?*?*?*?*?*?*?*?*?*?*?*?*?*?*?*?*?*?,2.1,2.1,100,103227,0,-0,290,0.0,-0.0,0.0,0,0,0,0,215,4.1,10,5,9999,99999,9,999999999,0.0,999,999,99
3020,1,6,4,0,*?*?*?*?*?*?*?*?*?*?*?*?*?*?*?*?*?*?*?*?*?*?,1.5,1.5,100,103227,0,-0,287,0.0,-0.0,0.0,0,0,0,0,217,4.6,10,5,9999,99999,9,999999999,0.0,999,999,99
3020,1,6,5,0,*?*?*?*?*?*?*?*?*?*?*?*?*?*?*?*?*?*?*?*?*?*?,1.8,1.9,100,103227,0,-0,289,0.0,-0.0,0.0,0,0,0,0,218,4.1,10,5,9999,99999,9,999999999,0.0,999,999,99
3020,1,6,6,0,*?*?*?*?*?*?*?*?*?*?*?*?*?*?*?*?*?*?*?*?*?*?,2.2,2.3,100,103227,0,-0,290,0.0,-0.0,0.0,0,0,0,0,220,4.1,10,5,9999,99999,9,999999999,0.0,999,999,99
3020,1,6,7,0,*?*?*?*?*?*?*?*?*?*?*?*?*?*?*?*?*?*?*?*?*?*?,2.7,2.7,100,103227,0,-0,292,0.0,-0.0,0.0,0,0,0,0,217,4.6,10,5,9999,99999,9,999999999,0.0,999,999,99
3020,1,6,8,0,*?*?*?*?*?*?*?*?*?*?*?*?*?*?*?*?*?*?*?*?*?*?,2.7,2.7,100,103227,50,1416,265,0.0,0.0,0.0,0,0,0,0,213,4.1,4,2,9999,99999,9,999999999,0.0,999,999,99
3020,1,6,9,0,*?*?*?*?*?*?*?*?*?*?*?*?*?*?*?*?*?*?*?*?*?*?,2.9,2.9,100,103227,205,1415,248,88.3,426.9,26.5,9109,30548,4333,544,210,3.6,0,0,9999,99999,9,999999999,0.0,999,999,99
3020,1,6,10,0,*?*?*?*?*?*?*?*?*?*?*?*?*?*?*?*?*?*?*?*?*?*?,4.2,3.6,100,103227,317,1414,254,163.5,510.6,49.1,17009,41126,7489,918,207,3.6,0,0,9999,99999,9,999999999,0.0,999,999,99
3020,1,6,11,0,*?*?*?*?*?*?*?*?*?*?*?*?*?*?*?*?*?*?*?*?*?*?,6.0,5.9,100,103227,378,1412,265,204.8,535.5,61.5,21277,45759,9188,1154,203,5.2,0,0,9999,99999,9,999999999,0.0,999,999,99
3020,1,6,12,0,*?*?*?*?*?*?*?*?*?*?*?*?*?*?*?*?*?*?*?*?*?*?,6.1,5.8,100,103227,385,1412,278,207.0,483.6,75.2,21224,41153,10826,1366,200,5.7,3,2,9999,99999,9,999999999,0.0,999,999,99
3020,1,6,13,0,*?*?*?*?*?*?*?*?*?*?*?*?*?*?*?*?*?*?*?*?*?*?,6.1,5.5,100,103227,337,1412,265,177.3,519.9,53.2,18425,42790,8057,995,197,6.7,0,0,9999,99999,9,999999999,0.0,999,999,99
3020,1,6,14,0,*?*?*?*?*?*?*?*?*?*?*?*?*?*?*?*?*?*?*?*?*?*?,6.4,4.8,100,103227,237,1411,265,110.2,459.4,33.1,11268,34421,5325,650,193,6.2,0,0,9999,99999,9,999999999,0.0,999,999,99
3020,1,6,15,0,*?*?*?*?*?*?*?*?*?*?*?*?*?*?*?*?*?*?*?*?*?*?,6.3,5.3,100,103227,92,1407,265,13.0,139.1,3.9,1428,8289,686,145,190,5.2,0,0,9999,99999,9,999999999,0.0,999,999,99
3020,1,6,16,0,*?*?*?*?*?*?*?*?*?*?*?*?*?*?*?*?*?*?*?*?*?*?,6.3,4.8,100,103227,0,-0,299,0.0,-0.0,0.0,0,0,0,0,187,5.2,8,4,9999,99999,9,999999999,0.0,999,999,99
3020,1,6,17,0,*?*?*?*?*?*?*?*?*?*?*?*?*?*?*?*?*?*?*?*?*?*?,5.0,4.3,100,103227,0,-0,302,0.0,-0.0,0.0,0,0,0,0,183,4.6,10,5,9999,99999,9,999999999,0.0,999,999,99
3020,1,6,18,0,*?*?*?*?*?*?*?*?*?*?*?*?*?*?*?*?*?*?*?*?*?*?,3.9,3.8,100,103227,0,-0,297,0.0,-0.0,0.0,0,0,0,0,180,3.6,10,5,9999,99999,9,999999999,0.0,999,999,99
3020,1,6,19,0,*?*?*?*?*?*?*?*?*?*?*?*?*?*?*?*?*?*?*?*?*?*?,4.3,4.3,100,103227,0,-0,299,0.0,-0.0,0.0,0,0,0,0,185,6.7,10,5,9999,99999,9,999999999,0.0,999,999,99
3020,1,6,20,0,*?*?*?*?*?*?*?*?*?*?*?*?*?*?*?*?*?*?*?*?*?*?,3.6,3.6,100,103227,0,-0,296,0.0,-0.0,0.0,0,0,0,0,190,6.7,10,5,9999,99999,9,999999999,0.0,999,999,99
3020,1,6,21,0,*?*?*?*?*?*?*?*?*?*?*?*?*?*?*?*?*?*?*?*?*?*?,2.6,2.5,100,103227,0,-0,292,0.0,-0.0,0.0,0,0,0,0,195,5.2,10,5,9999,99999,9,999999999,0.0,999,999,99
3020,1,6,22,0,*?*?*?*?*?*?*?*?*?*?*?*?*?*?*?*?*?*?*?*?*?*?,3.2,3.2,100,103227,0,-0,294,0.0,-0.0,0.0,0,0,0,0,200,5.2,10,5,9999,99999,9,999999999,0.0,999,999,99
3020,1,6,23,0,*?*?*?*?*?*?*?*?*?*?*?*?*?*?*?*?*?*?*?*?*?*?,3.5,3.4,100,103227,0,-0,296,0.0,-0.0,0.0,0,0,0,0,205,5.7,10,5,9999,99999,9,999999999,0.0,999,999,99
3020,1,6,24,0,*?*?*?*?*?*?*?*?*?*?*?*?*?*?*?*?*?*?*?*?*?*?,5.3,3.0,98,103227,0,-0,303,0.0,-0.0,0.0,0,0,0,0,210,4.1,10,5,9999,99999,9,999999999,0.0,999,999,99
3020,1,7,1,0,*?*?*?*?*?*?*?*?*?*?*?*?*?*?*?*?*?*?*?*?*?*?,3.9,2.3,89,102683,0,-0,297,0.0,-0.0,0.0,0,0,0,0,205,4.6,10,5,9999,99999,9,999999999,0.0,999,999,99
3020,1,7,2,0,*?*?*?*?*?*?*?*?*?*?*?*?*?*?*?*?*?*?*?*?*?*?,4.0,1.7,84,102683,0,-0,298,0.0,-0.0,0.0,0,0,0,0,200,4.6,10,5,9999,99999,9,999999999,0.0,999,999,99
3020,1,7,3,0,*?*?*?*?*?*?*?*?*?*?*?*?*?*?*?*?*?*?*?*?*?*?,4.4,1.5,81,102683,0,-0,300,0.0,-0.0,0.0,0,0,0,0,195,4.1,10,5,9999,99999,9,999999999,0.0,999,999,99
3020,1,7,4,0,*?*?*?*?*?*?*?*?*?*?*?*?*?*?*?*?*?*?*?*?*?*?,4.5,2.1,83,102683,0,-0,300,0.0,-0.0,0.0,0,0,0,0,190,4.6,10,5,9999,99999,9,999999999,0.0,999,999,99
3020,1,7,5,0,*?*?*?*?*?*?*?*?*?*?*?*?*?*?*?*?*?*?*?*?*?*?,4.1,1.3,81,102683,0,-0,299,0.0,-0.0,0.0,0,0,0,0,185,4.1,10,5,9999,99999,9,999999999,0.0,999,999,99
3020,1,7,6,0,*?*?*?*?*?*?*?*?*?*?*?*?*?*?*?*?*?*?*?*?*?*?,3.9,0.4,77,102683,0,-0,298,0.0,-0.0,0.0,0,0,0,0,180,4.1,10,5,9999,99999,9,999999999,0.0,999,999,99
3020,1,7,7,0,*?*?*?*?*?*?*?*?*?*?*?*?*?*?*?*?*?*?*?*?*?*?,3.7,0.8,81,102683,0,-0,297,0.0,-0.0,0.0,0,0,0,0,182,4.6,10,5,9999,99999,9,999999999,0.0,999,999,99
3020,1,7,8,0,*?*?*?*?*?*?*?*?*?*?*?*?*?*?*?*?*?*?*?*?*?*?,4.0,0.6,79,102683,51,1407,298,0.0,0.0,0.0,0,0,0,0,183,4.1,10,5,9999,99999,9,999999999,0.0,999,999,99
3020,1,7,9,0,*?*?*?*?*?*?*?*?*?*?*?*?*?*?*?*?*?*?*?*?*?*?,4.2,0.2,74,102683,206,1410,294,45.1,41.0,39.1,5015,2787,4657,825,185,3.6,9,5,9999,99999,9,999999999,0.0,999,999,99
3020,1,7,10,0,*?*?*?*?*?*?*?*?*?*?*?*?*?*?*?*?*?*?*?*?*?*?,4.0,1.5,83,102683,319,1413,293,83.1,49.0,72.1,9120,4104,8164,1890,187,3.6,9,5,9999,99999,9,999999999,0.0,999,999,99
3020,1,7,11,0,*?*?*?*?*?*?*?*?*?*?*?*?*?*?*?*?*?*?*?*?*?*?,4.7,0.6,75,102683,381,1413,296,104.1,51.3,90.2,11423,4521,10207,2416,188,5.2,9,5,9999,99999,9,999999999,0.0,999,999,99
3020,1,7,12,0,*?*?*?*?*?*?*?*?*?*?*?*?*?*?*?*?*?*?*?*?*?*?,4.7,2.1,82,102683,388,1412,296,106.6,51.6,92.4,11698,4564,10451,2481,190,5.7,9,5,9999,99999,9,999999999,0.0,999,999,99
3020,1,7,13,0,*?*?*?*?*?*?*?*?*?*?*?*?*?*?*?*?*?*?*?*?*?*?,5.2,1.9,79,102683,341,1415,298,90.4,49.9,78.4,9925,4262,8879,2072,190,6.7,9,5,9999,99999,9,999999999,0.0,999,999,99
3020,1,7,14,0,*?*?*?*?*?*?*?*?*?*?*?*?*?*?*?*?*?*?*?*?*?*?,4.8,1.7,79,102683,241,1413,301,32.7,0.0,32.7,3830,0,3836,1274,190,6.2,10,5,9999,99999,9,999999999,0.0,999,999,99
3020,1,7,15,0,*?*?*?*?*?*?*?*?*?*?*?*?*?*?*?*?*?*?*?*?*?*?,4.9,1.5,78,102683,96,1409,302,4.5,0.0,4.5,573,-0,572,183,190,5.2,10,5,9999,99999,9,999999999,0.0,999,999,99
3020,1,7,16,0,*?*?*?*?*?*?*?*?*?*?*?*?*?*?*?*?*?*?*?*?*?*?,5.1,1.9,79,102683,0,-0,303,0.0,-0.0,0.0,0,0,0,0,190,5.2,10,5,9999,99999,9,999999999,0.0,999,999,99
3020,1,7,17,0,*?*?*?*?*?*?*?*?*?*?*?*?*?*?*?*?*?*?*?*?*?*?,5.1,1.5,77,102683,0,-0,303,0.0,-0.0,0.0,0,0,0,0,190,4.6,10,5,9999,99999,9,999999999,0.0,999,999,99
3020,1,7,18,0,*?*?*?*?*?*?*?*?*?*?*?*?*?*?*?*?*?*?*?*?*?*?,4.6,1.3,79,102683,0,-0,301,0.0,-0.0,0.0,0,0,0,0,190,3.6,10,5,9999,99999,9,999999999,0.0,999,999,99
3020,1,7,19,0,*?*?*?*?*?*?*?*?*?*?*?*?*?*?*?*?*?*?*?*?*?*?,4.6,1.5,80,102683,0,-0,301,0.0,-0.0,0.0,0,0,0,0,192,6.7,10,5,9999,99999,9,999999999,0.0,999,999,99
3020,1,7,20,0,*?*?*?*?*?*?*?*?*?*?*?*?*?*?*?*?*?*?*?*?*?*?,4.9,1.0,76,102683,0,-0,302,0.0,-0.0,0.0,0,0,0,0,193,6.7,10,5,9999,99999,9,999999999,0.0,999,999,99
3020,1,7,21,0,*?*?*?*?*?*?*?*?*?*?*?*?*?*?*?*?*?*?*?*?*?*?,4.1,0.4,76,102683,0,-0,299,0.0,-0.0,0.0,0,0,0,0,195,5.2,10,5,9999,99999,9,999999999,0.0,999,999,99
3020,1,7,22,0,*?*?*?*?*?*?*?*?*?*?*?*?*?*?*?*?*?*?*?*?*?*?,4.3,1.7,83,102683,0,-0,299,0.0,-0.0,0.0,0,0,0,0,197,5.2,10,5,9999,99999,9,999999999,0.3,999,999,99
3020,1,7,23,0,*?*?*?*?*?*?*?*?*?*?*?*?*?*?*?*?*?*?*?*?*?*?,4.5,1.0,77,102683,0,-0,300,0.0,-0.0,0.0,0,0,0,0,198,5.7,10,5,9999,99999,9,999999999,1.1,999,999,99
3020,1,7,24,0,*?*?*?*?*?*?*?*?*?*?*?*?*?*?*?*?*?*?*?*?*?*?,3.7,2.9,93,102683,0,-0,297,0.0,-0.0,0.0,0,0,0,0,210,4.1,10,5,9999,99999,9,999999999,0.0,999,999,99
3020,1,8,1,0,*?*?*?*?*?*?*?*?*?*?*?*?*?*?*?*?*?*?*?*?*?*?,4.4,4.3,100,102416,0,-0,299,0.0,-0.0,0.0,0,0,0,0,200,4.6,10,5,9999,99999,9,999999999,0.0,999,999,99
3020,1,8,2,0,*?*?*?*?*?*?*?*?*?*?*?*?*?*?*?*?*?*?*?*?*?*?,3.9,3.9,100,102416,0,-0,297,0.0,-0.0,0.0,0,0,0,0,200,4.6,10,5,9999,99999,9,999999999,0.5,999,999,99
3020,1,8,3,0,*?*?*?*?*?*?*?*?*?*?*?*?*?*?*?*?*?*?*?*?*?*?,6.0,5.9,100,102416,0,-0,306,0.0,-0.0,0.0,0,0,0,0,200,4.1,10,5,9999,99999,9,999999999,0.2,999,999,99
3020,1,8,4,0,*?*?*?*?*?*?*?*?*?*?*?*?*?*?*?*?*?*?*?*?*?*?,4.2,4.1,100,102416,0,-0,298,0.0,-0.0,0.0,0,0,0,0,200,4.6,10,5,9999,99999,9,999999999,0.0,999,999,99
3020,1,8,5,0,*?*?*?*?*?*?*?*?*?*?*?*?*?*?*?*?*?*?*?*?*?*?,4.1,4.1,100,102416,0,-0,298,0.0,-0.0,0.0,0,0,0,0,200,4.1,10,5,9999,99999,9,999999999,0.2,999,999,99
3020,1,8,6,0,*?*?*?*?*?*?*?*?*?*?*?*?*?*?*?*?*?*?*?*?*?*?,5.5,5.5,100,102416,0,-0,304,0.0,-0.0,0.0,0,0,0,0,200,4.1,10,5,9999,99999,9,999999999,0.4,999,999,99
3020,1,8,7,0,*?*?*?*?*?*?*?*?*?*?*?*?*?*?*?*?*?*?*?*?*?*?,4.6,4.6,100,102416,0,-0,300,0.0,-0.0,0.0,0,0,0,0,203,4.6,10,5,9999,99999,9,999999999,0.1,999,999,99
3020,1,8,8,0,*?*?*?*?*?*?*?*?*?*?*?*?*?*?*?*?*?*?*?*?*?*?,3.8,3.8,100,102416,53,1422,297,0.0,0.0,0.0,0,0,0,0,207,4.1,10,5,9999,99999,9,999999999,0.0,999,999,99
3020,1,8,9,0,*?*?*?*?*?*?*?*?*?*?*?*?*?*?*?*?*?*?*?*?*?*?,4.0,3.4,100,102416,208,1411,293,45.7,41.3,39.6,5085,2814,4721,837,210,3.6,9,5,9999,99999,9,999999999,0.0,999,999,99
3020,1,8,10,0,*?*?*?*?*?*?*?*?*?*?*?*?*?*?*?*?*?*?*?*?*?*?,4.2,4.3,100,102416,321,1412,294,83.9,49.1,72.7,9209,4117,8243,1909,213,3.6,9,5,9999,99999,9,999999999,0.3,999,999,99
3020,1,8,11,0,*?*?*?*?*?*?*?*?*?*?*?*?*?*?*?*?*?*?*?*?*?*?,6.0,5.3,100,102416,384,1414,302,105.0,51.4,91.1,11528,4533,10302,2441,217,5.2,9,5,9999,99999,9,999999999,0.2,999,999,99
3020,1,8,12,0,*?*?*?*?*?*?*?*?*?*?*?*?*?*?*?*?*?*?*?*?*?*?,6.3,5.6,100,102416,391,1411,303,107.7,51.7,93.3,11817,4582,10557,2508,220,5.7,9,5,9999,99999,9,999999999,0.0,999,999,99
3020,1,8,13,0,*?*?*?*?*?*?*?*?*?*?*?*?*?*?*?*?*?*?*?*?*?*?,6.2,6.2,100,102416,344,1412,303,91.6,50.0,79.5,10058,4285,8997,2101,218,6.7,9,5,9999,99999,9,999999999,0.1,999,999,99
3020,1,8,14,0,*?*?*?*?*?*?*?*?*?*?*?*?*?*?*?*?*?*?*?*?*?*?,6.5,4.8,100,102416,245,1414,304,58.1,44.6,50.3,6428,3282,5948,1072,217,6.2,9,5,9999,99999,9,999999999,0.0,999,999,99
3020,1,8,15,0,*?*?*?*?*?*?*?*?*?*?*?*?*?*?*?*?*?*?*?*?*?*?,7.0,5.1,100,102416,100,1410,306,9.2,17.2,8.0,1082,811,1021,164,215,5.2,9,5,9999,99999,9,999999999,0.0,999,999,99
3020,1,8,16,0,*?*?*?*?*?*?*?*?*?*?*?*?*?*?*?*?*?*?*?*?*?*?,6.6,4.5,100,102416,0,-0,309,0.0,-0.0,0.0,0,0,0,0,213,5.2,10,5,9999,99999,9,999999999,0.0,999,999,99
3020,1,8,17,0,*?*?*?*?*?*?*?*?*?*?*?*?*?*?*?*?*?*?*?*?*?*?,6.9,5.0,100,102416,0,-0,310,0.0,-0.0,0.0,0,0,0,0,212,4.6,10,5,9999,99999,9,999999999,0.0,999,999,99
3020,1,8,18,0,*?*?*?*?*?*?*?*?*?*?*?*?*?*?*?*?*?*?*?*?*?*?,6.2,5.8,100,102416,0,-0,307,0.0,-0.0,0.0,0,0,0,0,210,3.6,10,5,9999,99999,9,999999999,0.1,999,999,99
3020,1,8,19,0,*?*?*?*?*?*?*?*?*?*?*?*?*?*?*?*?*?*?*?*?*?*?,6.2,6.2,100,102416,0,-0,307,0.0,-0.0,0.0,0,0,0,0,205,6.7,10,5,9999,99999,9,999999999,0.0,999,999,99
3020,1,8,20,0,*?*?*?*?*?*?*?*?*?*?*?*?*?*?*?*?*?*?*?*?*?*?,6.2,5.5,100,102416,0,-0,307,0.0,-0.0,0.0,0,0,0,0,200,6.7,10,5,9999,99999,9,999999999,0.0,999,999,99
3020,1,8,21,0,*?*?*?*?*?*?*?*?*?*?*?*?*?*?*?*?*?*?*?*?*?*?,4.3,2.9,100,102416,0,-0,299,0.0,-0.0,0.0,0,0,0,0,195,5.2,10,5,9999,99999,9,999999999,0.6,999,999,99
3020,1,8,22,0,*?*?*?*?*?*?*?*?*?*?*?*?*?*?*?*?*?*?*?*?*?*?,5.3,3.2,100,102416,0,-0,303,0.0,-0.0,0.0,0,0,0,0,190,5.2,10,5,9999,99999,9,999999999,0.0,999,999,99
3020,1,8,23,0,*?*?*?*?*?*?*?*?*?*?*?*?*?*?*?*?*?*?*?*?*?*?,6.1,3.6,98,102416,0,-0,307,0.0,-0.0,0.0,0,0,0,0,185,5.7,10,5,9999,99999,9,999999999,0.3,999,999,99
3020,1,8,24,0,*?*?*?*?*?*?*?*?*?*?*?*?*?*?*?*?*?*?*?*?*?*?,4.7,3.2,100,102416,0,-0,301,0.0,-0.0,0.0,0,0,0,0,200,4.1,10,5,9999,99999,9,999999999,0.0,999,999,99
3020,1,9,1,0,*?*?*?*?*?*?*?*?*?*?*?*?*?*?*?*?*?*?*?*?*?*?,6.9,3.0,77,102133,0,-0,310,0.0,-0.0,0.0,0,0,0,0,207,4.6,10,5,9999,99999,9,999999999,0.0,999,999,99
3020,1,9,2,0,*?*?*?*?*?*?*?*?*?*?*?*?*?*?*?*?*?*?*?*?*?*?,7.0,3.0,76,102133,0,-0,311,0.0,-0.0,0.0,0,0,0,0,233,4.6,10,5,9999,99999,9,999999999,0.0,999,999,99
3020,1,9,3,0,*?*?*?*?*?*?*?*?*?*?*?*?*?*?*?*?*?*?*?*?*?*?,7.2,3.9,80,102133,0,-0,312,0.0,-0.0,0.0,0,0,0,0,260,4.1,10,5,9999,99999,9,999999999,0.0,999,999,99
3020,1,9,4,0,*?*?*?*?*?*?*?*?*?*?*?*?*?*?*?*?*?*?*?*?*?*?,7.2,3.9,80,102133,0,-0,312,0.0,-0.0,0.0,0,0,0,0,287,4.6,10,5,9999,99999,9,999999999,0.0,999,999,99
3020,1,9,5,0,*?*?*?*?*?*?*?*?*?*?*?*?*?*?*?*?*?*?*?*?*?*?,7.0,4.1,82,102133,0,-0,311,0.0,-0.0,0.0,0,0,0,0,313,4.1,10,5,9999,99999,9,999999999,0.0,999,999,99
3020,1,9,6,0,*?*?*?*?*?*?*?*?*?*?*?*?*?*?*?*?*?*?*?*?*?*?,6.8,4.6,86,102133,0,-0,310,0.0,-0.0,0.0,0,0,0,0,340,4.1,10,5,9999,99999,9,999999999,0.0,999,999,99
3020,1,9,7,0,*?*?*?*?*?*?*?*?*?*?*?*?*?*?*?*?*?*?*?*?*?*?,7.2,5.3,88,102133,0,-0,311,0.0,-0.0,0.0,0,0,0,0,288,4.6,10,5,9999,99999,9,999999999,0.0,999,999,99
3020,1,9,8,0,*?*?*?*?*?*?*?*?*?*?*?*?*?*?*?*?*?*?*?*?*?*?,7.6,5.5,87,102133,54,1404,313,0.0,0.0,0.0,0,0,0,0,237,4.1,10,5,9999,99999,9,999999999,0.0,999,999,99
3020,1,9,9,0,*?*?*?*?*?*?*?*?*?*?*?*?*?*?*?*?*?*?*?*?*?*?,7.1,5.5,90,102133,210,1410,302,61.5,104.1,46.0,6579,6582,5614,833,185,3.6,8,4,9999,99999,9,999999999,0.0,999,999,99
3020,1,9,10,0,*?*?*?*?*?*?*?*?*?*?*?*?*?*?*?*?*?*?*?*?*?*?,7.2,5.1,87,102133,324,1414,307,84.8,49.2,73.5,9301,4140,8325,1931,133,3.6,9,5,9999,99999,9,999999999,0.0,999,999,99
3020,1,9,11,0,*?*?*?*?*?*?*?*?*?*?*?*?*?*?*?*?*?*?*?*?*?*?,7.9,6.1,89,102133,387,1414,306,140.5,129.4,105.1,15325,11433,12085,2322,82,5.2,8,4,9999,99999,9,999999999,0.0,999,999,99
3020,1,9,12,0,*?*?*?*?*?*?*?*?*?*?*?*?*?*?*?*?*?*?*?*?*?*?,7.8,5.8,88,102133,395,1413,306,144.2,130.0,107.8,15729,11546,12405,2388,30,5.7,8,4,9999,99999,9,999999999,0.4,999,999,99
3020,1,9,13,0,*?*?*?*?*?*?*?*?*?*?*?*?*?*?*?*?*?*?*?*?*?*?,7.7,5.5,86,102133,348,1413,305,123.1,126.0,92.1,13438,10719,10626,2013,30,6.7,8,4,9999,99999,9,999999999,0.0,999,999,99
3020,1,9,14,0,*?*?*?*?*?*?*?*?*?*?*?*?*?*?*?*?*?*?*?*?*?*?,7.7,5.6,87,102133,249,1414,305,78.7,112.7,58.9,8377,7870,7089,1089,30,6.2,8,4,9999,99999,9,999999999,0.0,999,999,99
3020,1,9,15,0,*?*?*?*?*?*?*?*?*?*?*?*?*?*?*?*?*?*?*?*?*?*?,7.8,6.1,89,102133,104,1408,306,14.0,47.9,10.5,1597,2069,1645,175,30,5.2,8,4,9999,99999,9,999999999,0.0,999,999,99
3020,1,9,16,0,*?*?*?*?*?*?*?*?*?*?*?*?*?*?*?*?*?*?*?*?*?*?,7.7,6.7,94,102133,0,-0,313,0.0,-0.0,0.0,0,0,0,0,30,5.2,10,5,9999,99999,9,999999999,0.0,999,999,99
3020,1,9,17,0,*?*?*?*?*?*?*?*?*?*?*?*?*?*?*?*?*?*?*?*?*?*?,7.3,7.3,100,102133,0,-0,311,0.0,-0.0,0.0,0,0,0,0,30,4.6,10,5,9999,99999,9,999999999,0.0,999,999,99
3020,1,9,18,0,*?*?*?*?*?*?*?*?*?*?*?*?*?*?*?*?*?*?*?*?*?*?,7.3,7.3,100,102133,0,-0,311,0.0,-0.0,0.0,0,0,0,0,30,3.6,10,5,9999,99999,9,999999999,0.0,999,999,99
3020,1,9,19,0,*?*?*?*?*?*?*?*?*?*?*?*?*?*?*?*?*?*?*?*?*?*?,7.9,7.6,98,102133,0,-0,314,0.0,-0.0,0.0,0,0,0,0,77,6.7,10,5,9999,99999,9,999999999,0.0,999,999,99
3020,1,9,20,0,*?*?*?*?*?*?*?*?*?*?*?*?*?*?*?*?*?*?*?*?*?*?,7.0,7.0,100,102133,0,-0,310,0.0,-0.0,0.0,0,0,0,0,123,6.7,10,5,9999,99999,9,999999999,0.0,999,999,99
3020,1,9,21,0,*?*?*?*?*?*?*?*?*?*?*?*?*?*?*?*?*?*?*?*?*?*?,7.2,7.1,100,102133,0,-0,311,0.0,-0.0,0.0,0,0,0,0,170,5.2,10,5,9999,99999,9,999999999,0.0,999,999,99
3020,1,9,22,0,*?*?*?*?*?*?*?*?*?*?*?*?*?*?*?*?*?*?*?*?*?*?,7.5,6.6,95,102133,0,-0,312,0.0,-0.0,0.0,0,0,0,0,217,5.2,10,5,9999,99999,9,999999999,0.0,999,999,99
3020,1,9,23,0,*?*?*?*?*?*?*?*?*?*?*?*?*?*?*?*?*?*?*?*?*?*?,6.9,6.1,95,102133,0,-0,310,0.0,-0.0,0.0,0,0,0,0,263,5.7,10,5,9999,99999,9,999999999,0.0,999,999,99
3020,1,9,24,0,*?*?*?*?*?*?*?*?*?*?*?*?*?*?*?*?*?*?*?*?*?*?,6.8,3.4,79,102133,0,-0,310,0.0,-0.0,0.0,0,0,0,0,180,4.1,10,5,9999,99999,9,999999999,0.0,999,999,99
3020,1,10,1,0,*?*?*?*?*?*?*?*?*?*?*?*?*?*?*?*?*?*?*?*?*?*?,5.2,4.6,97,101601,0,-0,303,0.0,-0.0,0.0,0,0,0,0,312,4.6,10,5,9999,99999,9,999999999,4.5,999,999,99
3020,1,10,2,0,*?*?*?*?*?*?*?*?*?*?*?*?*?*?*?*?*?*?*?*?*?*?,5.2,3.9,93,101601,0,-0,303,0.0,-0.0,0.0,0,0,0,0,313,4.6,10,5,9999,99999,9,999999999,2.2,999,999,99
3020,1,10,3,0,*?*?*?*?*?*?*?*?*?*?*?*?*?*?*?*?*?*?*?*?*?*?,3.6,3.0,98,101601,0,-0,296,0.0,-0.0,0.0,0,0,0,0,315,4.1,10,5,9999,99999,9,999999999,0.2,999,999,99
3020,1,10,4,0,*?*?*?*?*?*?*?*?*?*?*?*?*?*?*?*?*?*?*?*?*?*?,3.5,3.4,100,101601,0,-0,296,0.0,-0.0,0.0,0,0,0,0,317,4.6,10,5,9999,99999,9,999999999,2.5,999,999,99
3020,1,10,5,0,*?*?*?*?*?*?*?*?*?*?*?*?*?*?*?*?*?*?*?*?*?*?,3.4,3.2,100,101601,0,-0,295,0.0,-0.0,0.0,0,0,0,0,318,4.1,10,5,9999,99999,9,999999999,2.7,999,999,99
3020,1,10,6,0,*?*?*?*?*?*?*?*?*?*?*?*?*?*?*?*?*?*?*?*?*?*?,3.5,3.0,98,101601,0,-0,296,0.0,-0.0,0.0,0,0,0,0,320,4.1,10,5,9999,99999,9,999999999,0.0,999,999,99
3020,1,10,7,0,*?*?*?*?*?*?*?*?*?*?*?*?*?*?*?*?*?*?*?*?*?*?,3.6,2.9,96,101601,0,-0,296,0.0,-0.0,0.0,0,0,0,0,318,4.6,10,5,9999,99999,9,999999999,0.0,999,999,99
3020,1,10,8,0,*?*?*?*?*?*?*?*?*?*?*?*?*?*?*?*?*?*?*?*?*?*?,3.5,2.9,96,101601,56,1409,296,0.0,0.0,0.0,0,0,0,0,317,4.1,10,5,9999,99999,9,999999999,0.0,999,999,99
3020,1,10,9,0,*?*?*?*?*?*?*?*?*?*?*?*?*?*?*?*?*?*?*?*?*?*?,3.7,2.3,92,101601,213,1415,297,27.2,0.0,27.2,3195,0,3199,1056,315,3.6,10,5,9999,99999,9,999999999,0.0,999,999,99
3020,1,10,10,0,*?*?*?*?*?*?*?*?*?*?*?*?*?*?*?*?*?*?*?*?*?*?,4.4,2.5,89,101601,326,1411,295,85.7,49.3,74.3,9401,4161,8413,1952,313,3.6,9,5,9999,99999,9,999999999,0.0,999,999,99
3020,1,10,11,0,*?*?*?*?*?*?*?*?*?*?*?*?*?*?*?*?*?*?*?*?*?*?,4.9,4.8,100,101601,390,1413,297,107.1,51.6,92.8,11753,4572,10501,2494,312,5.2,9,5,9999,99999,9,999999999,0.0,999,999,99
3020,1,10,12,0,*?*?*?*?*?*?*?*?*?*?*?*?*?*?*?*?*?*?*?*?*?*?,5.1,5.0,100,101601,398,1411,298,110.0,51.9,95.4,12073,4621,10784,2569,310,5.7,9,5,9999,99999,9,999999999,0.0,999,999,99
3020,1,10,13,0,*?*?*?*?*?*?*?*?*?*?*?*?*?*?*?*?*?*?*?*?*?*?,4.8,4.8,100,101601,352,1414,301,54.2,0.0,54.2,6332,0,6346,2170,315,6.7,10,5,9999,99999,9,999999999,0.2,999,999,99
3020,1,10,14,0,*?*?*?*?*?*?*?*?*?*?*?*?*?*?*?*?*?*?*?*?*?*?,5.1,5.0,100,101601,253,1414,302,35.0,0.0,35.0,4097,0,4104,1367,320,6.2,10,5,9999,99999,9,999999999,0.0,999,999,99
3020,1,10,15,0,*?*?*?*?*?*?*?*?*?*?*?*?*?*?*?*?*?*?*?*?*?*?,5.2,5.1,100,101601,109,1418,303,6.9,0.0,6.9,858,-0,857,277,325,5.2,10,5,9999,99999,9,999999999,0.0,999,999,99
3020,1,10,16,0,*?*?*?*?*?*?*?*?*?*?*?*?*?*?*?*?*?*?*?*?*?*?,5.3,3.9,92,101601,0,-0,303,0.0,-0.0,0.0,0,0,0,0,330,5.2,10,5,9999,99999,9,999999999,0.1,999,999,99
3020,1,10,17,0,*?*?*?*?*?*?*?*?*?*?*?*?*?*?*?*?*?*?*?*?*?*?,4.4,2.7,90,101601,0,-0,300,0.0,-0.0,0.0,0,0,0,0,335,4.6,10,5,9999,99999,9,999999999,0.7,999,999,99
3020,1,10,18,0,*?*?*?*?*?*?*?*?*?*?*?*?*?*?*?*?*?*?*?*?*?*?,4.1,2.9,93,101601,0,-0,298,0.0,-0.0,0.0,0,0,0,0,340,3.6,10,5,9999,99999,9,999999999,0.0,999,999,99
3020,1,10,19,0,*?*?*?*?*?*?*?*?*?*?*?*?*?*?*?*?*?*?*?*?*?*?,3.7,3.0,96,101601,0,-0,297,0.0,-0.0,0.0,0,0,0,0,337,6.7,10,5,9999,99999,9,999999999,0.0,999,999,99
3020,1,10,20,0,*?*?*?*?*?*?*?*?*?*?*?*?*?*?*?*?*?*?*?*?*?*?,3.6,3.6,100,101601,0,-0,296,0.0,-0.0,0.0,0,0,0,0,333,6.7,10,5,9999,99999,9,999999999,0.0,999,999,99
3020,1,10,21,0,*?*?*?*?*?*?*?*?*?*?*?*?*?*?*?*?*?*?*?*?*?*?,5.0,4.1,95,101601,0,-0,302,0.0,-0.0,0.0,0,0,0,0,330,5.2,10,5,9999,99999,9,999999999,0.0,999,999,99
3020,1,10,22,0,*?*?*?*?*?*?*?*?*?*?*?*?*?*?*?*?*?*?*?*?*?*?,4.4,3.2,93,101601,0,-0,299,0.0,-0.0,0.0,0,0,0,0,327,5.2,10,5,9999,99999,9,999999999,0.0,999,999,99
3020,1,10,23,0,*?*?*?*?*?*?*?*?*?*?*?*?*?*?*?*?*?*?*?*?*?*?,6.4,4.8,91,101601,0,-0,308,0.0,-0.0,0.0,0,0,0,0,323,5.7,10,5,9999,99999,9,999999999,0.0,999,999,99
3020,1,10,24,0,*?*?*?*?*?*?*?*?*?*?*?*?*?*?*?*?*?*?*?*?*?*?,6.4,5.3,94,101601,0,-0,308,0.0,-0.0,0.0,0,0,0,0,310,4.1,10,5,9999,99999,9,999999999,0.9,999,999,99
3020,1,11,1,0,*?*?*?*?*?*?*?*?*?*?*?*?*?*?*?*?*?*?*?*?*?*?,8.8,8.1,100,101770,0,-0,318,0.0,-0.0,0.0,0,0,0,0,272,4.6,10,5,9999,99999,9,999999999,0.0,999,999,99
3020,1,11,2,0,*?*?*?*?*?*?*?*?*?*?*?*?*?*?*?*?*?*?*?*?*?*?,9.1,9.1,100,101770,0,-0,319,0.0,-0.0,0.0,0,0,0,0,223,4.6,10,5,9999,99999,9,999999999,0.0,999,999,99
3020,1,11,3,0,*?*?*?*?*?*?*?*?*?*?*?*?*?*?*?*?*?*?*?*?*?*?,10.5,10.4,100,101770,0,-0,325,0.0,-0.0,0.0,0,0,0,0,175,4.1,10,5,9999,99999,9,999999999,0.0,999,999,99
3020,1,11,4,0,*?*?*?*?*?*?*?*?*?*?*?*?*?*?*?*?*?*?*?*?*?*?,9.4,9.4,100,101770,0,-0,320,0.0,-0.0,0.0,0,0,0,0,127,4.6,10,5,9999,99999,9,999999999,0.0,999,999,99
3020,1,11,5,0,*?*?*?*?*?*?*?*?*?*?*?*?*?*?*?*?*?*?*?*?*?*?,9.6,9.6,100,101770,0,-0,321,0.0,-0.0,0.0,0,0,0,0,78,4.1,10,5,9999,99999,9,999999999,0.0,999,999,99
3020,1,11,6,0,*?*?*?*?*?*?*?*?*?*?*?*?*?*?*?*?*?*?*?*?*?*?,8.9,8.9,100,101770,0,-0,318,0.0,-0.0,0.0,0,0,0,0,30,4.1,10,5,9999,99999,9,999999999,0.0,999,999,99
3020,1,11,7,0,*?*?*?*?*?*?*?*?*?*?*?*?*?*?*?*?*?*?*?*?*?*?,8.7,8.7,100,101770,0,-0,317,0.0,-0.0,0.0,0,0,0,0,77,4.6,10,5,9999,99999,9,999999999,0.0,999,999,99
3020,1,11,8,0,*?*?*?*?*?*?*?*?*?*?*?*?*?*?*?*?*?*?*?*?*?*?,8.4,8.4,100,101770,58,1409,316,0.0,0.0,0.0,0,0,0,0,123,4.1,10,5,9999,99999,9,999999999,0.0,999,999,99
3020,1,11,9,0,*?*?*?*?*?*?*?*?*?*?*?*?*?*?*?*?*?*?*?*?*?*?,10.2,10.2,100,101770,215,1412,317,63.6,105.3,47.6,6799,6749,5796,863,170,3.6,8,4,9999,99999,9,999999999,0.0,999,999,99
3020,1,11,10,0,*?*?*?*?*?*?*?*?*?*?*?*?*?*?*?*?*?*?*?*?*?*?,11.9,10.8,100,101770,329,1411,313,166.6,420.2,68.6,17610,33723,9129,1240,217,3.6,4,2,9999,99999,9,999999999,0.0,999,999,99
3020,1,11,11,0,*?*?*?*?*?*?*?*?*?*?*?*?*?*?*?*?*?*?*?*?*?*?,11.0,9.8,100,101770,393,1412,311,200.3,378.0,95.2,20907,32464,12213,1769,263,5.2,5,3,9999,99999,9,999999999,0.0,999,999,99
3020,1,11,12,0,*?*?*?*?*?*?*?*?*?*?*?*?*?*?*?*?*?*?*?*?*?*?,13.2,10.3,91,101770,402,1412,314,218.2,488.4,79.2,22367,42097,11351,1443,310,5.7,3,2,9999,99999,9,999999999,0.0,999,999,99
3020,1,11,13,0,*?*?*?*?*?*?*?*?*?*?*?*?*?*?*?*?*?*?*?*?*?*?,13.3,8.9,83,101770,356,1414,324,166.0,295.3,91.6,17185,24382,11688,1703,273,6.7,6,3,9999,99999,9,999999999,0.0,999,999,99
3020,1,11,14,0,*?*?*?*?*?*?*?*?*?*?*?*?*?*?*?*?*?*?*?*?*?*?,13.2,9.8,88,101770,257,1412,331,82.5,114.2,61.7,9041,8567,7199,1318,237,6.2,8,4,9999,99999,9,999999999,0.0,999,999,99
3020,1,11,15,0,*?*?*?*?*?*?*?*?*?*?*?*?*?*?*?*?*?*?*?*?*?*?,13.1,10.7,93,101770,113,1413,331,17.9,56.4,13.4,2006,2319,1775,217,200,5.2,8,4,9999,99999,9,999999999,0.0,999,999,99
3020,1,11,16,0,*?*?*?*?*?*?*?*?*?*?*?*?*?*?*?*?*?*?*?*?*?*?,13.2,11.6,99,101770,0,-0,335,0.0,-0.0,0.0,0,0,0,0,163,5.2,9,5,9999,99999,9,999999999,0.0,999,999,99
3020,1,11,17,0,*?*?*?*?*?*?*?*?*?*?*?*?*?*?*?*?*?*?*?*?*?*?,13.0,12.6,100,101770,0,-0,336,0.0,-0.0,0.0,0,0,0,0,127,4.6,10,5,9999,99999,9,999999999,0.0,999,999,99
3020,1,11,18,0,*?*?*?*?*?*?*?*?*?*?*?*?*?*?*?*?*?*?*?*?*?*?,11.6,11.6,100,101770,0,-0,330,0.0,-0.0,0.0,0,0,0,0,90,3.6,10,5,9999,99999,9,999999999,0.0,999,999,99
3020,1,11,19,0,*?*?*?*?*?*?*?*?*?*?*?*?*?*?*?*?*?*?*?*?*?*?,11.7,11.7,100,101770,0,-0,331,0.0,-0.0,0.0,0,0,0,0,88,6.7,10,5,9999,99999,9,999999999,0.0,999,999,99
3020,1,11,20,0,*?*?*?*?*?*?*?*?*?*?*?*?*?*?*?*?*?*?*?*?*?*?,10.3,10.3,100,101770,0,-0,324,0.0,-0.0,0.0,0,0,0,0,87,6.7,10,5,9999,99999,9,999999999,0.0,999,999,99
3020,1,11,21,0,*?*?*?*?*?*?*?*?*?*?*?*?*?*?*?*?*?*?*?*?*?*?,11.1,11.1,100,101770,0,-0,328,0.0,-0.0,0.0,0,0,0,0,85,5.2,10,5,9999,99999,9,999999999,0.0,999,999,99
3020,1,11,22,0,*?*?*?*?*?*?*?*?*?*?*?*?*?*?*?*?*?*?*?*?*?*?,8.9,8.9,100,101770,0,-0,318,0.0,-0.0,0.0,0,0,0,0,83,5.2,10,5,9999,99999,9,999999999,0.0,999,999,99
3020,1,11,23,0,*?*?*?*?*?*?*?*?*?*?*?*?*?*?*?*?*?*?*?*?*?*?,9.6,9.6,100,101770,0,-0,321,0.0,-0.0,0.0,0,0,0,0,82,5.7,10,5,9999,99999,9,999999999,0.0,999,999,99
3020,1,11,24,0,*?*?*?*?*?*?*?*?*?*?*?*?*?*?*?*?*?*?*?*?*?*?,8.4,6.6,97,101770,0,-0,317,0.0,-0.0,0.0,0,0,0,0,320,4.1,10,5,9999,99999,9,999999999,0.0,999,999,99
3020,1,12,1,0,*?*?*?*?*?*?*?*?*?*?*?*?*?*?*?*?*?*?*?*?*?*?,9.0,8.9,100,101286,0,-0,319,0.0,-0.0,0.0,0,0,0,0,87,4.6,10,5,9999,99999,9,999999999,0.0,999,999,99
3020,1,12,2,0,*?*?*?*?*?*?*?*?*?*?*?*?*?*?*?*?*?*?*?*?*?*?,8.3,8.3,100,101286,0,-0,316,0.0,-0.0,0.0,0,0,0,0,93,4.6,10,5,9999,99999,9,999999999,0.0,999,999,99
3020,1,12,3,0,*?*?*?*?*?*?*?*?*?*?*?*?*?*?*?*?*?*?*?*?*?*?,9.1,8.8,98,101286,0,-0,319,0.0,-0.0,0.0,0,0,0,0,100,4.1,10,5,9999,99999,9,999999999,0.0,999,999,99
3020,1,12,4,0,*?*?*?*?*?*?*?*?*?*?*?*?*?*?*?*?*?*?*?*?*?*?,8.5,8.3,99,101286,0,-0,317,0.0,-0.0,0.0,0,0,0,0,107,4.6,10,5,9999,99999,9,999999999,0.0,999,999,99
3020,1,12,5,0,*?*?*?*?*?*?*?*?*?*?*?*?*?*?*?*?*?*?*?*?*?*?,7.9,7.3,96,101286,0,-0,314,0.0,-0.0,0.0,0,0,0,0,113,4.1,10,5,9999,99999,9,999999999,0.0,999,999,99
3020,1,12,6,0,*?*?*?*?*?*?*?*?*?*?*?*?*?*?*?*?*?*?*?*?*?*?,7.3,6.2,93,101286,0,-0,312,0.0,-0.0,0.0,0,0,0,0,120,4.1,10,5,9999,99999,9,999999999,0.0,999,999,99
3020,1,12,7,0,*?*?*?*?*?*?*?*?*?*?*?*?*?*?*?*?*?*?*?*?*?*?,7.9,6.4,90,101286,0,-0,314,0.0,-0.0,0.0,0,0,0,0,113,4.6,10,5,9999,99999,9,999999999,0.0,999,999,99
3020,1,12,8,0,*?*?*?*?*?*?*?*?*?*?*?*?*?*?*?*?*?*?*?*?*?*?,8.4,7.0,91,101286,60,1405,316,0.0,0.0,0.0,0,0,0,0,107,4.1,10,5,9999,99999,9,999999999,0.0,999,999,99
3020,1,12,9,0,*?*?*?*?*?*?*?*?*?*?*?*?*?*?*?*?*?*?*?*?*?*?,7.8,7.6,99,101286,218,1415,302,76.6,177.4,49.2,8170,11450,5980,897,100,3.6,7,4,9999,99999,9,999999999,0.0,999,999,99
3020,1,12,10,0,*?*?*?*?*?*?*?*?*?*?*?*?*?*?*?*?*?*?*?*?*?*?,10.1,8.5,90,101286,332,1411,305,162.3,362.2,77.1,16972,29135,10056,1410,93,3.6,5,3,9999,99999,9,999999999,0.0,999,999,99
3020,1,12,11,0,*?*?*?*?*?*?*?*?*?*?*?*?*?*?*?*?*?*?*?*?*?*?,9.6,8.8,94,101286,396,1411,293,216.5,518.2,71.0,22339,44721,10379,1316,87,5.2,2,1,9999,99999,9,999999999,0.0,999,999,99
3020,1,12,12,0,*?*?*?*?*?*?*?*?*?*?*?*?*?*?*?*?*?*?*?*?*?*?,11.8,8.5,80,101286,406,1413,302,222.8,520.9,73.1,22989,45271,10654,1356,80,5.7,2,1,9999,99999,9,999999999,0.0,999,999,99
3020,1,12,13,0,*?*?*?*?*?*?*?*?*?*?*?*?*?*?*?*?*?*?*?*?*?*?,11.7,7.4,76,101286,360,1413,319,151.9,212.8,97.6,16068,17934,11442,1905,82,6.7,7,4,9999,99999,9,999999999,0.0,999,999,99
3020,1,12,14,0,*?*?*?*?*?*?*?*?*?*?*?*?*?*?*?*?*?*?*?*?*?*?,11.6,6.7,72,101286,261,1410,323,84.4,114.9,63.1,9252,8690,7365,1351,83,6.2,8,4,9999,99999,9,999999999,0.0,999,999,99
3020,1,12,15,0,*?*?*?*?*?*?*?*?*?*?*?*?*?*?*?*?*?*?*?*?*?*?,11.9,6.7,70,101286,117,1407,311,27.8,175.6,13.2,2956,9360,2240,255,85,5.2,5,3,9999,99999,9,999999999,0.0,999,999,99
3020,1,12,16,0,*?*?*?*?*?*?*?*?*?*?*?*?*?*?*?*?*?*?*?*?*?*?,11.5,7.3,76,101286,0,-0,331,0.0,-0.0,0.0,0,0,0,0,87,5.2,10,5,9999,99999,9,999999999,0.0,999,999,99
3020,1,12,17,0,*?*?*?*?*?*?*?*?*?*?*?*?*?*?*?*?*?*?*?*?*?*?,11.0,6.4,74,101286,0,-0,328,0.0,-0.0,0.0,0,0,0,0,88,4.6,10,5,9999,99999,9,999999999,0.0,999,999,99
3020,1,12,18,0,*?*?*?*?*?*?*?*?*?*?*?*?*?*?*?*?*?*?*?*?*?*?,10.9,5.9,72,101286,0,-0,328,0.0,-0.0,0.0,0,0,0,0,90,3.6,10,5,9999,99999,9,999999999,0.0,999,999,99
3020,1,12,19,0,*?*?*?*?*?*?*?*?*?*?*?*?*?*?*?*?*?*?*?*?*?*?,8.7,5.8,82,101286,0,-0,318,0.0,-0.0,0.0,0,0,0,0,85,6.7,10,5,9999,99999,9,999999999,0.0,999,999,99
3020,1,12,20,0,*?*?*?*?*?*?*?*?*?*?*?*?*?*?*?*?*?*?*?*?*?*?,9.0,6.2,83,101286,0,-0,319,0.0,-0.0,0.0,0,0,0,0,80,6.7,10,5,9999,99999,9,999999999,0.0,999,999,99
3020,1,12,21,0,*?*?*?*?*?*?*?*?*?*?*?*?*?*?*?*?*?*?*?*?*?*?,10.1,7.4,84,101286,0,-0,324,0.0,-0.0,0.0,0,0,0,0,75,5.2,10,5,9999,99999,9,999999999,0.0,999,999,99
3020,1,12,22,0,*?*?*?*?*?*?*?*?*?*?*?*?*?*?*?*?*?*?*?*?*?*?,8.9,6.9,87,101286,0,-0,319,0.0,-0.0,0.0,0,0,0,0,70,5.2,10,5,9999,99999,9,999999999,0.0,999,999,99
3020,1,12,23,0,*?*?*?*?*?*?*?*?*?*?*?*?*?*?*?*?*?*?*?*?*?*?,8.1,6.6,89,101286,0,-0,315,0.0,-0.0,0.0,0,0,0,0,65,5.7,10,5,9999,99999,9,999999999,0.0,999,999,99
3020,1,12,24,0,*?*?*?*?*?*?*?*?*?*?*?*?*?*?*?*?*?*?*?*?*?*?,10.3,9.3,94,101286,0,-0,325,0.0,-0.0,0.0,0,0,0,0,80,4.1,10,5,9999,99999,9,999999999,0.0,999,999,99
3020,1,13,1,0,*?*?*?*?*?*?*?*?*?*?*?*?*?*?*?*?*?*?*?*?*?*?,5.5,4.8,96,101908,0,-0,304,0.0,-0.0,0.0,0,0,0,0,57,4.6,10,5,9999,99999,9,999999999,0.0,999,999,99
3020,1,13,2,0,*?*?*?*?*?*?*?*?*?*?*?*?*?*?*?*?*?*?*?*?*?*?,4.5,3.8,97,101908,0,-0,300,0.0,-0.0,0.0,0,0,0,0,53,4.6,10,5,9999,99999,9,999999999,0.0,999,999,99
3020,1,13,3,0,*?*?*?*?*?*?*?*?*?*?*?*?*?*?*?*?*?*?*?*?*?*?,4.2,3.6,98,101908,0,-0,299,0.0,-0.0,0.0,0,0,0,0,50,4.1,10,5,9999,99999,9,999999999,0.0,999,999,99
3020,1,13,4,0,*?*?*?*?*?*?*?*?*?*?*?*?*?*?*?*?*?*?*?*?*?*?,3.9,3.9,100,101908,0,-0,297,0.0,-0.0,0.0,0,0,0,0,47,4.6,10,5,9999,99999,9,999999999,0.0,999,999,99
3020,1,13,5,0,*?*?*?*?*?*?*?*?*?*?*?*?*?*?*?*?*?*?*?*?*?*?,4.1,3.9,100,101908,0,-0,298,0.0,-0.0,0.0,0,0,0,0,43,4.1,10,5,9999,99999,9,999999999,0.0,999,999,99
3020,1,13,6,0,*?*?*?*?*?*?*?*?*?*?*?*?*?*?*?*?*?*?*?*?*?*?,4.3,4.3,100,101908,0,-0,299,0.0,-0.0,0.0,0,0,0,0,40,4.1,10,5,9999,99999,9,999999999,0.0,999,999,99
3020,1,13,7,0,*?*?*?*?*?*?*?*?*?*?*?*?*?*?*?*?*?*?*?*?*?*?,4.4,4.3,100,101908,0,-0,299,0.0,-0.0,0.0,0,0,0,0,37,4.6,10,5,9999,99999,9,999999999,0.0,999,999,99
3020,1,13,8,0,*?*?*?*?*?*?*?*?*?*?*?*?*?*?*?*?*?*?*?*?*?*?,5.8,5.6,100,101908,63,1420,305,0.0,0.0,0.0,0,0,0,0,33,4.1,10,5,9999,99999,9,999999999,0.0,999,999,99
3020,1,13,9,0,*?*?*?*?*?*?*?*?*?*?*?*?*?*?*?*?*?*?*?*?*?*?,5.0,4.5,99,101908,220,1410,293,66.0,106.6,49.4,7050,6938,6002,899,30,3.6,8,4,9999,99999,9,999999999,0.0,999,999,99
3020,1,13,10,0,*?*?*?*?*?*?*?*?*?*?*?*?*?*?*?*?*?*?*?*?*?*?,4.8,4.8,100,101908,335,1410,297,88.8,49.7,76.9,9740,4227,8714,2028,27,3.6,9,5,9999,99999,9,999999999,0.0,999,999,99
3020,1,13,11,0,*?*?*?*?*?*?*?*?*?*?*?*?*?*?*?*?*?*?*?*?*?*?,4.4,4.1,100,101908,400,1412,295,110.6,51.9,95.9,12140,4631,10844,2586,23,5.2,9,5,9999,99999,9,999999999,0.0,999,999,99
3020,1,13,12,0,*?*?*?*?*?*?*?*?*?*?*?*?*?*?*?*?*?*?*?*?*?*?,6.1,4.8,94,101908,410,1413,302,113.9,52.2,98.8,12503,4683,11166,2673,20,5.7,9,5,9999,99999,9,999999999,0.0,999,999,99
3020,1,13,13,0,*?*?*?*?*?*?*?*?*?*?*?*?*?*?*?*?*?*?*?*?*?*?,5.9,4.8,94,101908,364,1412,297,130.4,127.5,97.6,14232,11033,11241,2142,72,6.7,8,4,9999,99999,9,999999999,0.0,999,999,99
3020,1,13,14,0,*?*?*?*?*?*?*?*?*?*?*?*?*?*?*?*?*?*?*?*?*?*?,5.3,3.8,91,101908,266,1413,303,37.6,0.0,37.6,4393,0,4401,1470,123,6.2,10,5,9999,99999,9,999999999,0.0,999,999,99
3020,1,13,15,0,*?*?*?*?*?*?*?*?*?*?*?*?*?*?*?*?*?*?*?*?*?*?,5.6,3.8,90,101908,122,1412,300,16.6,25.5,14.4,1903,1327,1786,298,175,5.2,9,5,9999,99999,9,999999999,0.0,999,999,99
3020,1,13,16,0,*?*?*?*?*?*?*?*?*?*?*?*?*?*?*?*?*?*?*?*?*?*?,6.2,3.2,83,101908,0,-0,307,0.0,-0.0,0.0,0,0,0,0,227,5.2,10,5,9999,99999,9,999999999,0.0,999,999,99
3020,1,13,17,0,*?*?*?*?*?*?*?*?*?*?*?*?*?*?*?*?*?*?*?*?*?*?,5.6,3.0,85,101908,0,-0,305,0.0,-0.0,0.0,0,0,0,0,278,4.6,10,5,9999,99999,9,999999999,0.0,999,999,99
3020,1,13,18,0,*?*?*?*?*?*?*?*?*?*?*?*?*?*?*?*?*?*?*?*?*?*?,6.1,3.9,87,101908,0,-0,307,0.0,-0.0,0.0,0,0,0,0,330,3.6,10,5,9999,99999,9,999999999,0.0,999,999,99
3020,1,13,19,0,*?*?*?*?*?*?*?*?*?*?*?*?*?*?*?*?*?*?*?*?*?*?,4.2,2.9,92,101908,0,-0,299,0.0,-0.0,0.0,0,0,0,0,330,6.7,10,5,9999,99999,9,999999999,0.0,999,999,99
3020,1,13,20,0,*?*?*?*?*?*?*?*?*?*?*?*?*?*?*?*?*?*?*?*?*?*?,5.1,4.3,96,101908,0,-0,302,0.0,-0.0,0.0,0,0,0,0,330,6.7,10,5,9999,99999,9,999999999,0.0,999,999,99
3020,1,13,21,0,*?*?*?*?*?*?*?*?*?*?*?*?*?*?*?*?*?*?*?*?*?*?,4.9,3.2,90,101908,0,-0,302,0.0,-0.0,0.0,0,0,0,0,330,5.2,10,5,9999,99999,9,999999999,0.0,999,999,99
3020,1,13,22,0,*?*?*?*?*?*?*?*?*?*?*?*?*?*?*?*?*?*?*?*?*?*?,4.6,4.3,99,101908,0,-0,300,0.0,-0.0,0.0,0,0,0,0,330,5.2,10,5,9999,99999,9,999999999,0.0,999,999,99
3020,1,13,23,0,*?*?*?*?*?*?*?*?*?*?*?*?*?*?*?*?*?*?*?*?*?*?,4.8,4.5,99,101908,0,-0,301,0.0,-0.0,0.0,0,0,0,0,330,5.7,10,5,9999,99999,9,999999999,0.0,999,999,99
3020,1,13,24,0,*?*?*?*?*?*?*?*?*?*?*?*?*?*?*?*?*?*?*?*?*?*?,7.4,5.6,90,101908,0,-0,312,0.0,-0.0,0.0,0,0,0,0,60,4.1,10,5,9999,99999,9,999999999,0.0,999,999,99
3020,1,14,1,0,*?*?*?*?*?*?*?*?*?*?*?*?*?*?*?*?*?*?*?*?*?*?,4.5,2.5,100,101159,0,-0,300,0.0,-0.0,0.0,0,0,0,0,308,4.6,10,5,9999,99999,9,999999999,0.0,999,999,99
3020,1,14,2,0,*?*?*?*?*?*?*?*?*?*?*?*?*?*?*?*?*?*?*?*?*?*?,4.1,1.5,98,101159,0,-0,298,0.0,-0.0,0.0,0,0,0,0,287,4.6,10,5,9999,99999,9,999999999,0.0,999,999,99
3020,1,14,3,0,*?*?*?*?*?*?*?*?*?*?*?*?*?*?*?*?*?*?*?*?*?*?,3.6,2.1,100,101159,0,-0,296,0.0,-0.0,0.0,0,0,0,0,265,4.1,10,5,9999,99999,9,999999999,0.0,999,999,99
3020,1,14,4,0,*?*?*?*?*?*?*?*?*?*?*?*?*?*?*?*?*?*?*?*?*?*?,3.2,1.5,100,101159,0,-0,295,0.0,-0.0,0.0,0,0,0,0,243,4.6,10,5,9999,99999,9,999999999,0.0,999,999,99
3020,1,14,5,0,*?*?*?*?*?*?*?*?*?*?*?*?*?*?*?*?*?*?*?*?*?*?,3.2,2.1,100,101159,0,-0,295,0.0,-0.0,0.0,0,0,0,0,222,4.1,10,5,9999,99999,9,999999999,0.0,999,999,99
3020,1,14,6,0,*?*?*?*?*?*?*?*?*?*?*?*?*?*?*?*?*?*?*?*?*?*?,3.1,3.0,100,101159,0,-0,294,0.0,-0.0,0.0,0,0,0,0,200,4.1,10,5,9999,99999,9,999999999,0.0,999,999,99
3020,1,14,7,0,*?*?*?*?*?*?*?*?*?*?*?*?*?*?*?*?*?*?*?*?*?*?,3.4,2.9,100,101159,0,-0,295,0.0,-0.0,0.0,0,0,0,0,198,4.6,10,5,9999,99999,9,999999999,0.0,999,999,99
3020,1,14,8,0,*?*?*?*?*?*?*?*?*?*?*?*?*?*?*?*?*?*?*?*?*?*?,3.7,3.6,100,101159,65,1408,296,0.0,0.0,0.0,0,0,0,0,197,4.1,10,5,9999,99999,9,999999999,0.0,999,999,99
3020,1,14,9,0,*?*?*?*?*?*?*?*?*?*?*?*?*?*?*?*?*?*?*?*?*?*?,4.1,4.1,100,101159,223,1410,298,29.3,0.0,29.3,3435,0,3440,1138,195,3.6,10,5,9999,99999,9,999999999,0.0,999,999,99
3020,1,14,10,0,*?*?*?*?*?*?*?*?*?*?*?*?*?*?*?*?*?*?*?*?*?*?,7.5,6.4,100,101159,339,1413,313,51.8,0.0,51.8,6043,0,6056,2063,193,3.6,10,5,9999,99999,9,999999999,0.0,999,999,99
3020,1,14,11,0,*?*?*?*?*?*?*?*?*?*?*?*?*?*?*?*?*?*?*?*?*?*?,7.2,7.3,100,101159,404,1413,311,64.4,0.0,64.4,7526,0,7545,2620,192,5.2,10,5,9999,99999,9,999999999,0.0,999,999,99
3020,1,14,12,0,*?*?*?*?*?*?*?*?*?*?*?*?*?*?*?*?*?*?*?*?*?*?,7.2,7.1,100,101159,414,1412,311,66.4,0.0,66.4,7758,0,7778,2709,190,5.7,10,5,9999,99999,9,999999999,0.0,999,999,99
3020,1,14,13,0,*?*?*?*?*?*?*?*?*?*?*?*?*?*?*?*?*?*?*?*?*?*?,7.1,7.1,100,101159,368,1410,311,57.5,0.0,57.5,6717,0,6733,2313,203,6.7,10,5,9999,99999,9,999999999,0.0,999,999,99
3020,1,14,14,0,*?*?*?*?*?*?*?*?*?*?*?*?*?*?*?*?*?*?*?*?*?*?,7.5,7.4,100,101159,270,1409,312,38.5,0.0,38.5,4497,0,4505,1506,217,6.2,10,5,9999,99999,9,999999999,0.0,999,999,99
3020,1,14,15,0,*?*?*?*?*?*?*?*?*?*?*?*?*?*?*?*?*?*?*?*?*?*?,7.0,6.9,100,101159,127,1415,310,10.5,0.0,10.5,1272,-0,1272,414,230,5.2,10,5,9999,99999,9,999999999,0.0,999,999,99
3020,1,14,16,0,*?*?*?*?*?*?*?*?*?*?*?*?*?*?*?*?*?*?*?*?*?*?,7.3,7.1,100,101159,0,-0,311,0.0,-0.0,0.0,0,0,0,0,243,5.2,10,5,9999,99999,9,999999999,0.0,999,999,99
3020,1,14,17,0,*?*?*?*?*?*?*?*?*?*?*?*?*?*?*?*?*?*?*?*?*?*?,6.1,6.1,100,101159,0,-0,306,0.0,-0.0,0.0,0,0,0,0,257,4.6,10,5,9999,99999,9,999999999,0.0,999,999,99
3020,1,14,18,0,*?*?*?*?*?*?*?*?*?*?*?*?*?*?*?*?*?*?*?*?*?*?,4.7,4.8,100,101159,0,-0,301,0.0,-0.0,0.0,0,0,0,0,270,3.6,10,5,9999,99999,9,999999999,0.0,999,999,99
3020,1,14,19,0,*?*?*?*?*?*?*?*?*?*?*?*?*?*?*?*?*?*?*?*?*?*?,5.8,5.8,100,101159,0,-0,305,0.0,-0.0,0.0,0,0,0,0,273,6.7,10,5,9999,99999,9,999999999,0.0,999,999,99
3020,1,14,20,0,*?*?*?*?*?*?*?*?*?*?*?*?*?*?*?*?*?*?*?*?*?*?,6.3,6.2,100,101159,0,-0,307,0.0,-0.0,0.0,0,0,0,0,277,6.7,10,5,9999,99999,9,999999999,0.0,999,999,99
3020,1,14,21,0,*?*?*?*?*?*?*?*?*?*?*?*?*?*?*?*?*?*?*?*?*?*?,4.9,4.8,100,101159,0,-0,301,0.0,-0.0,0.0,0,0,0,0,280,5.2,10,5,9999,99999,9,999999999,0.0,999,999,99
3020,1,14,22,0,*?*?*?*?*?*?*?*?*?*?*?*?*?*?*?*?*?*?*?*?*?*?,5.1,5.1,100,101159,0,-0,302,0.0,-0.0,0.0,0,0,0,0,283,5.2,10,5,9999,99999,9,999999999,0.0,999,999,99
3020,1,14,23,0,*?*?*?*?*?*?*?*?*?*?*?*?*?*?*?*?*?*?*?*?*?*?,4.9,5.0,100,101159,0,-0,301,0.0,-0.0,0.0,0,0,0,0,287,5.7,10,5,9999,99999,9,999999999,0.0,999,999,99
3020,1,14,24,0,*?*?*?*?*?*?*?*?*?*?*?*?*?*?*?*?*?*?*?*?*?*?,4.9,3.4,100,101159,0,-0,302,0.0,-0.0,0.0,0,0,0,0,330,4.1,10,5,9999,99999,9,999999999,0.0,999,999,99
3020,1,15,1,0,*?*?*?*?*?*?*?*?*?*?*?*?*?*?*?*?*?*?*?*?*?*?,4.8,1.7,80,100935,0,-0,301,0.0,-0.0,0.0,0,0,0,0,300,4.6,10,5,9999,99999,9,999999999,0.0,999,999,99
3020,1,15,2,0,*?*?*?*?*?*?*?*?*?*?*?*?*?*?*?*?*?*?*?*?*?*?,5.0,-0.0,70,100935,0,-0,303,0.0,-0.0,0.0,0,0,0,0,310,4.6,10,5,9999,99999,9,999999999,0.0,999,999,99
3020,1,15,3,0,*?*?*?*?*?*?*?*?*?*?*?*?*?*?*?*?*?*?*?*?*?*?,4.4,-0.2,71,100935,0,-0,300,0.0,-0.0,0.0,0,0,0,0,320,4.1,10,5,9999,99999,9,999999999,0.0,999,999,99
3020,1,15,4,0,*?*?*?*?*?*?*?*?*?*?*?*?*?*?*?*?*?*?*?*?*?*?,3.8,-0.4,73,100935,0,-0,297,0.0,-0.0,0.0,0,0,0,0,330,4.6,10,5,9999,99999,9,999999999,0.0,999,999,99
3020,1,15,5,0,*?*?*?*?*?*?*?*?*?*?*?*?*?*?*?*?*?*?*?*?*?*?,3.2,-0.2,78,100935,0,-0,295,0.0,-0.0,0.0,0,0,0,0,340,4.1,10,5,9999,99999,9,999999999,0.0,999,999,99
3020,1,15,6,0,*?*?*?*?*?*?*?*?*?*?*?*?*?*?*?*?*?*?*?*?*?*?,3.8,0.4,78,100935,0,-0,297,0.0,-0.0,0.0,0,0,0,0,350,4.1,10,5,9999,99999,9,999999999,0.0,999,999,99
3020,1,15,7,0,*?*?*?*?*?*?*?*?*?*?*?*?*?*?*?*?*?*?*?*?*?*?,4.3,1.5,82,100935,0,-0,299,0.0,-0.0,0.0,0,0,0,0,350,4.6,10,5,9999,99999,9,999999999,0.0,999,999,99
3020,1,15,8,0,*?*?*?*?*?*?*?*?*?*?*?*?*?*?*?*?*?*?*?*?*?*?,4.5,1.9,83,100935,68,1415,300,0.0,0.0,0.0,0,0,0,0,350,4.1,10,5,9999,99999,9,999999999,0.0,999,999,99
3020,1,15,9,0,*?*?*?*?*?*?*?*?*?*?*?*?*?*?*?*?*?*?*?*?*?*?,4.1,2.1,87,100935,226,1409,260,102.7,430.4,33.7,10686,30370,5273,627,350,3.6,2,1,9999,99999,9,999999999,0.0,999,999,99
3020,1,15,10,0,*?*?*?*?*?*?*?*?*?*?*?*?*?*?*?*?*?*?*?*?*?*?,5.1,2.7,84,100935,342,1411,293,120.7,125.5,90.3,13178,10612,10425,1971,350,3.6,8,4,9999,99999,9,999999999,0.0,999,999,99
3020,1,15,11,0,*?*?*?*?*?*?*?*?*?*?*?*?*?*?*?*?*?*?*?*?*?*?,7.9,4.5,78,100935,408,1413,274,224.7,539.2,69.0,23299,47089,10179,1295,350,5.2,1,0,9999,99999,9,999999999,0.0,999,999,99
3020,1,15,12,0,*?*?*?*?*?*?*?*?*?*?*?*?*?*?*?*?*?*?*?*?*?*?,8.0,4.6,79,100935,418,1411,284,229.1,492.6,83.1,23476,42956,11856,1518,350,5.7,3,2,9999,99999,9,999999999,0.0,999,999,99
3020,1,15,13,0,*?*?*?*?*?*?*?*?*?*?*?*?*?*?*?*?*?*?*?*?*?*?,8.3,4.3,76,100935,373,1412,280,200.9,510.9,65.9,20734,43277,9702,1218,347,6.7,2,1,9999,99999,9,999999999,0.0,999,999,99
3020,1,15,14,0,*?*?*?*?*?*?*?*?*?*?*?*?*?*?*?*?*?*?*?*?*?*?,8.3,5.0,80,100935,275,1410,285,134.2,438.5,48.7,13807,33228,7308,886,343,6.2,3,2,9999,99999,9,999999999,0.0,999,999,99
3020,1,15,15,0,*?*?*?*?*?*?*?*?*?*?*?*?*?*?*?*?*?*?*?*?*?*?,7.9,4.6,80,100935,132,1416,297,34.4,165.6,19.0,3595,9166,3074,356,340,5.2,6,3,9999,99999,9,999999999,0.0,999,999,99
3020,1,15,16,0,*?*?*?*?*?*?*?*?*?*?*?*?*?*?*?*?*?*?*?*?*?*?,7.9,5.3,83,100935,0,-0,315,0.0,-0.0,0.0,0,0,0,0,337,5.2,10,5,9999,99999,9,999999999,0.0,999,999,99
3020,1,15,17,0,*?*?*?*?*?*?*?*?*?*?*?*?*?*?*?*?*?*?*?*?*?*?,7.2,5.0,85,100935,0,-0,311,0.0,-0.0,0.0,0,0,0,0,333,4.6,10,5,9999,99999,9,999999999,0.0,999,999,99
3020,1,15,18,0,*?*?*?*?*?*?*?*?*?*?*?*?*?*?*?*?*?*?*?*?*?*?,6.4,4.8,89,100935,0,-0,308,0.0,-0.0,0.0,0,0,0,0,330,3.6,10,5,9999,99999,9,999999999,0.0,999,999,99
3020,1,15,19,0,*?*?*?*?*?*?*?*?*?*?*?*?*?*?*?*?*?*?*?*?*?*?,6.3,4.3,87,100935,0,-0,308,0.0,-0.0,0.0,0,0,0,0,280,6.7,10,5,9999,99999,9,999999999,0.0,999,999,99
3020,1,15,20,0,*?*?*?*?*?*?*?*?*?*?*?*?*?*?*?*?*?*?*?*?*?*?,4.9,3.0,88,100935,0,-0,302,0.0,-0.0,0.0,0,0,0,0,230,6.7,10,5,9999,99999,9,999999999,0.0,999,999,99
3020,1,15,21,0,*?*?*?*?*?*?*?*?*?*?*?*?*?*?*?*?*?*?*?*?*?*?,6.4,3.9,84,100935,0,-0,308,0.0,-0.0,0.0,0,0,0,0,180,5.2,10,5,9999,99999,9,999999999,0.0,999,999,99
3020,1,15,22,0,*?*?*?*?*?*?*?*?*?*?*?*?*?*?*?*?*?*?*?*?*?*?,4.7,3.2,90,100935,0,-0,301,0.0,-0.0,0.0,0,0,0,0,130,5.2,10,5,9999,99999,9,999999999,0.0,999,999,99
3020,1,15,23,0,*?*?*?*?*?*?*?*?*?*?*?*?*?*?*?*?*?*?*?*?*?*?,4.1,2.7,91,100935,0,-0,298,0.0,-0.0,0.0,0,0,0,0,80,5.7,10,5,9999,99999,9,999999999,0.0,999,999,99
3020,1,15,24,0,*?*?*?*?*?*?*?*?*?*?*?*?*?*?*?*?*?*?*?*?*?*?,4.7,3.4,91,100935,0,-0,301,0.0,-0.0,0.0,0,0,0,0,290,4.1,10,5,9999,99999,9,999999999,0.0,999,999,99
3020,1,16,1,0,*?*?*?*?*?*?*?*?*?*?*?*?*?*?*?*?*?*?*?*?*?*?,2.1,-1.1,78,101342,0,-0,290,0.0,-0.0,0.0,0,0,0,0,35,4.6,10,5,9999,99999,9,999999999,0.0,999,999,99
3020,1,16,2,0,*?*?*?*?*?*?*?*?*?*?*?*?*?*?*?*?*?*?*?*?*?*?,0.9,-3.1,72,101342,0,-0,286,0.0,-0.0,0.0,0,0,0,0,40,4.6,10,5,9999,99999,9,999999999,0.0,999,999,99
3020,1,16,3,0,*?*?*?*?*?*?*?*?*?*?*?*?*?*?*?*?*?*?*?*?*?*?,1.4,-3.4,68,101342,0,-0,288,0.0,-0.0,0.0,0,0,0,0,45,4.1,10,5,9999,99999,9,999999999,0.0,999,999,99
3020,1,16,4,0,*?*?*?*?*?*?*?*?*?*?*?*?*?*?*?*?*?*?*?*?*?*?,0.7,-4.5,66,101342,0,-0,285,0.0,-0.0,0.0,0,0,0,0,50,4.6,10,5,9999,99999,9,999999999,0.0,999,999,99
3020,1,16,5,0,*?*?*?*?*?*?*?*?*?*?*?*?*?*?*?*?*?*?*?*?*?*?,0.4,-5.0,63,101342,0,-0,284,0.0,-0.0,0.0,0,0,0,0,55,4.1,10,5,9999,99999,9,999999999,0.0,999,999,99
3020,1,16,6,0,*?*?*?*?*?*?*?*?*?*?*?*?*?*?*?*?*?*?*?*?*?*?,0.2,-5.3,62,101342,0,-0,283,0.0,-0.0,0.0,0,0,0,0,60,4.1,10,5,9999,99999,9,999999999,0.0,999,999,99
3020,1,16,7,0,*?*?*?*?*?*?*?*?*?*?*?*?*?*?*?*?*?*?*?*?*?*?,0.3,-3.9,70,101342,0,-0,283,0.0,-0.0,0.0,0,0,0,0,53,4.6,10,5,9999,99999,9,999999999,0.0,999,999,99
3020,1,16,8,0,*?*?*?*?*?*?*?*?*?*?*?*?*?*?*?*?*?*?*?*?*?*?,0.4,-3.4,72,101342,71,1417,278,0.0,0.0,0.0,0,0,0,0,47,4.1,9,5,9999,99999,9,999999999,0.0,999,999,99
3020,1,16,9,0,*?*?*?*?*?*?*?*?*?*?*?*?*?*?*?*?*?*?*?*?*?*?,1.5,-3.1,70,101342,230,1414,288,30.5,0.0,30.5,3580,0,3585,1188,40,3.6,10,5,9999,99999,9,999999999,0.0,999,999,99
3020,1,16,10,0,*?*?*?*?*?*?*?*?*?*?*?*?*?*?*?*?*?*?*?*?*?*?,1.7,-3.1,68,101342,346,1412,278,122.4,125.8,91.5,13359,10687,10565,2000,33,3.6,8,4,9999,99999,9,999999999,0.0,999,999,99
3020,1,16,11,0,*?*?*?*?*?*?*?*?*?*?*?*?*?*?*?*?*?*?*?*?*?*?,3.3,-1.9,68,101342,412,1412,285,151.9,131.2,113.6,16562,11848,13037,2529,27,5.2,8,4,9999,99999,9,999999999,0.0,999,999,99
3020,1,16,12,0,*?*?*?*?*?*?*?*?*?*?*?*?*?*?*?*?*?*?*?*?*?*?,3.8,-1.9,65,101342,423,1413,287,156.7,131.9,117.2,17090,12013,13443,2618,20,5.7,8,4,9999,99999,9,999999999,0.0,999,999,99
3020,1,16,13,0,*?*?*?*?*?*?*?*?*?*?*?*?*?*?*?*?*?*?*?*?*?*?,3.5,-1.5,69,101342,378,1413,296,59.3,0.0,59.3,6931,0,6948,2394,75,6.7,10,5,9999,99999,9,999999999,0.0,999,999,99
3020,1,16,14,0,*?*?*?*?*?*?*?*?*?*?*?*?*?*?*?*?*?*?*?*?*?*?,3.4,-0.6,74,101342,280,1411,296,40.3,0.0,40.3,4716,0,4725,1584,130,6.2,10,5,9999,99999,9,999999999,0.0,999,999,99
3020,1,16,15,0,*?*?*?*?*?*?*?*?*?*?*?*?*?*?*?*?*?*?*?*?*?*?,3.9,0.2,76,101342,137,1416,293,21.5,29.6,18.7,2445,1630,2289,388,185,5.2,9,5,9999,99999,9,999999999,0.0,999,999,99
3020,1,16,16,0,*?*?*?*?*?*?*?*?*?*?*?*?*?*?*?*?*?*?*?*?*?*?,3.8,-0.6,73,101342,0,-0,292,0.0,-0.0,0.0,0,0,0,0,240,5.2,9,5,9999,99999,9,999999999,0.0,999,999,99
3020,1,16,17,0,*?*?*?*?*?*?*?*?*?*?*?*?*?*?*?*?*?*?*?*?*?*?,3.4,-0.6,74,101342,0,-0,296,0.0,-0.0,0.0,0,0,0,0,295,4.6,10,5,9999,99999,9,999999999,0.0,999,999,99
3020,1,16,18,0,*?*?*?*?*?*?*?*?*?*?*?*?*?*?*?*?*?*?*?*?*?*?,2.4,-1.1,77,101342,0,-0,292,0.0,-0.0,0.0,0,0,0,0,350,3.6,10,5,9999,99999,9,999999999,0.0,999,999,99
3020,1,16,19,0,*?*?*?*?*?*?*?*?*?*?*?*?*?*?*?*?*?*?*?*?*?*?,2.0,-1.7,75,101342,0,-0,290,0.0,-0.0,0.0,0,0,0,0,347,6.7,10,5,9999,99999,9,999999999,0.0,999,999,99
3020,1,16,20,0,*?*?*?*?*?*?*?*?*?*?*?*?*?*?*?*?*?*?*?*?*?*?,2.3,-2.2,71,101342,0,-0,291,0.0,-0.0,0.0,0,0,0,0,343,6.7,10,5,9999,99999,9,999999999,0.0,999,999,99
3020,1,16,21,0,*?*?*?*?*?*?*?*?*?*?*?*?*?*?*?*?*?*?*?*?*?*?,2.0,-0.8,80,101342,0,-0,290,0.0,-0.0,0.0,0,0,0,0,340,5.2,10,5,9999,99999,9,999999999,0.0,999,999,99
3020,1,16,22,0,*?*?*?*?*?*?*?*?*?*?*?*?*?*?*?*?*?*?*?*?*?*?,1.7,-1.5,79,101342,0,-0,289,0.0,-0.0,0.0,0,0,0,0,337,5.2,10,5,9999,99999,9,999999999,0.0,999,999,99
3020,1,16,23,0,*?*?*?*?*?*?*?*?*?*?*?*?*?*?*?*?*?*?*?*?*?*?,2.8,-1.1,75,101342,0,-0,293,0.0,-0.0,0.0,0,0,0,0,333,5.7,10,5,9999,99999,9,999999999,0.0,999,999,99
3020,1,16,24,0,*?*?*?*?*?*?*?*?*?*?*?*?*?*?*?*?*?*?*?*?*?*?,3.6,0.8,82,101342,0,-0,296,0.0,-0.0,0.0,0,0,0,0,30,4.1,10,5,9999,99999,9,999999999,0.0,999,999,99
3020,1,17,1,0,*?*?*?*?*?*?*?*?*?*?*?*?*?*?*?*?*?*?*?*?*?*?,4.8,4.1,98,101742,0,-0,301,0.0,-0.0,0.0,0,0,0,0,278,4.6,10,5,9999,99999,9,999999999,0.0,999,999,99
3020,1,17,2,0,*?*?*?*?*?*?*?*?*?*?*?*?*?*?*?*?*?*?*?*?*?*?,5.4,5.5,100,101742,0,-0,303,0.0,-0.0,0.0,0,0,0,0,227,4.6,10,5,9999,99999,9,999999999,0.0,999,999,99
3020,1,17,3,0,*?*?*?*?*?*?*?*?*?*?*?*?*?*?*?*?*?*?*?*?*?*?,4.5,4.5,100,101742,0,-0,300,0.0,-0.0,0.0,0,0,0,0,175,4.1,10,5,9999,99999,9,999999999,0.0,999,999,99
3020,1,17,4,0,*?*?*?*?*?*?*?*?*?*?*?*?*?*?*?*?*?*?*?*?*?*?,4.7,4.6,100,101742,0,-0,301,0.0,-0.0,0.0,0,0,0,0,123,4.6,10,5,9999,99999,9,999999999,0.0,999,999,99
3020,1,17,5,0,*?*?*?*?*?*?*?*?*?*?*?*?*?*?*?*?*?*?*?*?*?*?,4.7,4.8,100,101742,0,-0,301,0.0,-0.0,0.0,0,0,0,0,72,4.1,10,5,9999,99999,9,999999999,0.0,999,999,99
3020,1,17,6,0,*?*?*?*?*?*?*?*?*?*?*?*?*?*?*?*?*?*?*?*?*?*?,4.4,4.5,100,101742,0,-0,299,0.0,-0.0,0.0,0,0,0,0,20,4.1,10,5,9999,99999,9,999999999,0.0,999,999,99
3020,1,17,7,0,*?*?*?*?*?*?*?*?*?*?*?*?*?*?*?*?*?*?*?*?*?*?,4.0,3.9,100,101742,0,-0,298,0.0,-0.0,0.0,0,0,0,0,35,4.6,10,5,9999,99999,9,999999999,0.0,999,999,99
3020,1,17,8,0,*?*?*?*?*?*?*?*?*?*?*?*?*?*?*?*?*?*?*?*?*?*?,4.5,3.9,98,101742,74,1416,287,0.4,2.8,0.3,55,131,73,6,50,4.1,7,4,9999,99999,9,999999999,0.0,999,999,99
3020,1,17,9,0,*?*?*?*?*?*?*?*?*?*?*?*?*?*?*?*?*?*?*?*?*?*?,5.0,3.4,92,101742,233,1411,298,54.2,43.6,47.0,6004,3142,5561,998,65,3.6,9,5,9999,99999,9,999999999,0.0,999,999,99
3020,1,17,10,0,*?*?*?*?*?*?*?*?*?*?*?*?*?*?*?*?*?*?*?*?*?*?,6.5,4.1,87,101742,350,1412,300,124.1,126.2,92.8,13548,10764,10712,2031,80,3.6,8,4,9999,99999,9,999999999,0.0,999,999,99
3020,1,17,11,0,*?*?*?*?*?*?*?*?*?*?*?*?*?*?*?*?*?*?*?*?*?*?,7.0,3.6,81,101742,416,1411,306,116.1,52.4,100.6,12741,4716,11376,2730,95,5.2,9,5,9999,99999,9,999999999,0.0,999,999,99
3020,1,17,12,0,*?*?*?*?*?*?*?*?*?*?*?*?*?*?*?*?*?*?*?*?*?*?,7.7,3.9,79,101742,427,1411,309,119.8,52.7,103.9,13156,4773,11744,2831,110,5.7,9,5,9999,99999,9,999999999,0.0,999,999,99
3020,1,17,13,0,*?*?*?*?*?*?*?*?*?*?*?*?*?*?*?*?*?*?*?*?*?*?,7.6,3.8,79,101742,382,1410,309,104.7,51.4,90.8,11496,4533,10272,2432,108,6.7,9,5,9999,99999,9,999999999,0.0,999,999,99
3020,1,17,14,0,*?*?*?*?*?*?*?*?*?*?*?*?*?*?*?*?*?*?*?*?*?*?,7.7,3.9,79,101742,285,1411,295,124.7,276.5,68.8,12964,20767,8976,1256,107,6.2,6,3,9999,99999,9,999999999,0.0,999,999,99
3020,1,17,15,0,*?*?*?*?*?*?*?*?*?*?*?*?*?*?*?*?*?*?*?*?*?*?,7.8,4.1,79,101742,142,1415,296,40.4,180.2,22.3,4184,10263,3533,412,105,5.2,6,3,9999,99999,9,999999999,0.0,999,999,99
3020,1,17,16,0,*?*?*?*?*?*?*?*?*?*?*?*?*?*?*?*?*?*?*?*?*?*?,7.7,3.8,78,101742,0,-0,309,0.0,-0.0,0.0,0,0,0,0,103,5.2,9,5,9999,99999,9,999999999,0.0,999,999,99
3020,1,17,17,0,*?*?*?*?*?*?*?*?*?*?*?*?*?*?*?*?*?*?*?*?*?*?,7.0,4.6,87,101742,0,-0,311,0.0,-0.0,0.0,0,0,0,0,102,4.6,10,5,9999,99999,9,999999999,0.0,999,999,99
3020,1,17,18,0,*?*?*?*?*?*?*?*?*?*?*?*?*?*?*?*?*?*?*?*?*?*?,6.2,4.5,91,101742,0,-0,307,0.0,-0.0,0.0,0,0,0,0,100,3.6,10,5,9999,99999,9,999999999,0.0,999,999,99
3020,1,17,19,0,*?*?*?*?*?*?*?*?*?*?*?*?*?*?*?*?*?*?*?*?*?*?,6.1,4.3,91,101742,0,-0,307,0.0,-0.0,0.0,0,0,0,0,102,6.7,10,5,9999,99999,9,999999999,0.0,999,999,99
3020,1,17,20,0,*?*?*?*?*?*?*?*?*?*?*?*?*?*?*?*?*?*?*?*?*?*?,5.6,5.1,100,101742,0,-0,304,0.0,-0.0,0.0,0,0,0,0,103,6.7,10,5,9999,99999,9,999999999,0.0,999,999,99
3020,1,17,21,0,*?*?*?*?*?*?*?*?*?*?*?*?*?*?*?*?*?*?*?*?*?*?,6.4,5.8,99,101742,0,-0,308,0.0,-0.0,0.0,0,0,0,0,105,5.2,10,5,9999,99999,9,999999999,0.0,999,999,99
3020,1,17,22,0,*?*?*?*?*?*?*?*?*?*?*?*?*?*?*?*?*?*?*?*?*?*?,5.3,5.3,100,101742,0,-0,303,0.0,-0.0,0.0,0,0,0,0,107,5.2,10,5,9999,99999,9,999999999,0.0,999,999,99
3020,1,17,23,0,*?*?*?*?*?*?*?*?*?*?*?*?*?*?*?*?*?*?*?*?*?*?,5.4,5.5,100,101742,0,-0,303,0.0,-0.0,0.0,0,0,0,0,108,5.7,10,5,9999,99999,9,999999999,0.0,999,999,99
3020,1,17,24,0,*?*?*?*?*?*?*?*?*?*?*?*?*?*?*?*?*?*?*?*?*?*?,4.0,1.7,87,101742,0,-0,298,0.0,-0.0,0.0,0,0,0,0,330,4.1,10,5,9999,99999,9,999999999,0.0,999,999,99
3020,1,18,1,0,*?*?*?*?*?*?*?*?*?*?*?*?*?*?*?*?*?*?*?*?*?*?,5.3,5.3,100,100386,0,-0,303,0.0,-0.0,0.0,0,0,0,0,112,4.6,10,5,9999,99999,9,999999999,0.0,999,999,99
3020,1,18,2,0,*?*?*?*?*?*?*?*?*?*?*?*?*?*?*?*?*?*?*?*?*?*?,5.5,5.5,100,100386,0,-0,304,0.0,-0.0,0.0,0,0,0,0,113,4.6,10,5,9999,99999,9,999999999,0.0,999,999,99
3020,1,18,3,0,*?*?*?*?*?*?*?*?*?*?*?*?*?*?*?*?*?*?*?*?*?*?,5.1,5.1,100,100386,0,-0,302,0.0,-0.0,0.0,0,0,0,0,115,4.1,10,5,9999,99999,9,999999999,0.0,999,999,99
3020,1,18,4,0,*?*?*?*?*?*?*?*?*?*?*?*?*?*?*?*?*?*?*?*?*?*?,4.6,4.6,100,100386,0,-0,300,0.0,-0.0,0.0,0,0,0,0,117,4.6,10,5,9999,99999,9,999999999,0.0,999,999,99
3020,1,18,5,0,*?*?*?*?*?*?*?*?*?*?*?*?*?*?*?*?*?*?*?*?*?*?,4.1,4.1,100,100386,0,-0,298,0.0,-0.0,0.0,0,0,0,0,118,4.1,10,5,9999,99999,9,999999999,0.0,999,999,99
3020,1,18,6,0,*?*?*?*?*?*?*?*?*?*?*?*?*?*?*?*?*?*?*?*?*?*?,4.5,4.5,100,100386,0,-0,300,0.0,-0.0,0.0,0,0,0,0,120,4.1,10,5,9999,99999,9,999999999,0.0,999,999,99
3020,1,18,7,0,*?*?*?*?*?*?*?*?*?*?*?*?*?*?*?*?*?*?*?*?*?*?,4.9,4.8,100,100386,0,-0,301,0.0,-0.0,0.0,0,0,0,0,117,4.6,10,5,9999,99999,9,999999999,0.0,999,999,99
3020,1,18,8,0,*?*?*?*?*?*?*?*?*?*?*?*?*?*?*?*?*?*?*?*?*?*?,4.4,4.3,100,100386,77,1412,299,0.8,0.0,0.8,110,-0,109,32,113,4.1,10,5,9999,99999,9,999999999,0.0,999,999,99
3020,1,18,9,0,*?*?*?*?*?*?*?*?*?*?*?*?*?*?*?*?*?*?*?*?*?*?,4.8,4.8,100,100386,237,1413,292,73.4,110.3,54.9,7822,7492,6635,1009,110,3.6,8,4,9999,99999,9,999999999,0.0,999,999,99
3020,1,18,10,0,*?*?*?*?*?*?*?*?*?*?*?*?*?*?*?*?*?*?*?*?*?*?,5.5,5.5,100,100386,354,1412,296,125.9,126.6,94.2,13744,10842,10864,2063,107,3.6,8,4,9999,99999,9,999999999,0.0,999,999,99
3020,1,18,11,0,*?*?*?*?*?*?*?*?*?*?*?*?*?*?*?*?*?*?*?*?*?*?,6.8,6.2,100,100386,420,1410,297,184.1,220.6,118.4,19482,19826,13730,2365,103,5.2,7,4,9999,99999,9,999999999,0.0,999,999,99
3020,1,18,12,0,*?*?*?*?*?*?*?*?*?*?*?*?*?*?*?*?*?*?*?*?*?*?,7.2,5.9,100,100386,432,1412,303,160.9,132.5,120.4,17547,12150,13793,2695,100,5.7,8,4,9999,99999,9,999999999,0.0,999,999,99
3020,1,18,13,0,*?*?*?*?*?*?*?*?*?*?*?*?*?*?*?*?*?*?*?*?*?*?,7.0,5.9,100,100386,387,1410,306,106.4,51.6,92.3,11682,4562,10437,2476,98,6.7,9,5,9999,99999,9,999999999,0.0,999,999,99
3020,1,18,14,0,*?*?*?*?*?*?*?*?*?*?*?*?*?*?*?*?*?*?*?*?*?*?,7.5,5.9,99,100386,290,1410,308,73.5,47.6,63.8,8112,3777,7480,1373,97,6.2,9,5,9999,99999,9,999999999,0.0,999,999,99
3020,1,18,15,0,*?*?*?*?*?*?*?*?*?*?*?*?*?*?*?*?*?*?*?*?*?*?,7.0,5.8,100,100386,147,1413,306,25.0,32.0,21.7,2825,1828,2641,452,95,5.2,9,5,9999,99999,9,999999999,0.0,999,999,99
3020,1,18,16,0,*?*?*?*?*?*?*?*?*?*?*?*?*?*?*?*?*?*?*?*?*?*?,7.3,6.4,100,100386,0,-0,312,0.0,-0.0,0.0,0,0,0,0,93,5.2,10,5,9999,99999,9,999999999,0.0,999,999,99
3020,1,18,17,0,*?*?*?*?*?*?*?*?*?*?*?*?*?*?*?*?*?*?*?*?*?*?,6.9,6.4,100,100386,0,-0,310,0.0,-0.0,0.0,0,0,0,0,92,4.6,10,5,9999,99999,9,999999999,0.0,999,999,99
3020,1,18,18,0,*?*?*?*?*?*?*?*?*?*?*?*?*?*?*?*?*?*?*?*?*?*?,6.3,5.6,100,100386,0,-0,307,0.0,-0.0,0.0,0,0,0,0,90,3.6,10,5,9999,99999,9,999999999,0.0,999,999,99
3020,1,18,19,0,*?*?*?*?*?*?*?*?*?*?*?*?*?*?*?*?*?*?*?*?*?*?,5.6,5.0,100,100386,0,-0,304,0.0,-0.0,0.0,0,0,0,0,88,6.7,10,5,9999,99999,9,999999999,0.0,999,999,99
3020,1,18,20,0,*?*?*?*?*?*?*?*?*?*?*?*?*?*?*?*?*?*?*?*?*?*?,6.6,5.1,99,100386,0,-0,309,0.0,-0.0,0.0,0,0,0,0,87,6.7,10,5,9999,99999,9,999999999,0.0,999,999,99
3020,1,18,21,0,*?*?*?*?*?*?*?*?*?*?*?*?*?*?*?*?*?*?*?*?*?*?,6.0,4.6,100,100386,0,-0,306,0.0,-0.0,0.0,0,0,0,0,85,5.2,10,5,9999,99999,9,999999999,0.0,999,999,99
3020,1,18,22,0,*?*?*?*?*?*?*?*?*?*?*?*?*?*?*?*?*?*?*?*?*?*?,4.7,4.1,100,100386,0,-0,301,0.0,-0.0,0.0,0,0,0,0,83,5.2,10,5,9999,99999,9,999999999,0.0,999,999,99
3020,1,18,23,0,*?*?*?*?*?*?*?*?*?*?*?*?*?*?*?*?*?*?*?*?*?*?,4.5,3.9,100,100386,0,-0,300,0.0,-0.0,0.0,0,0,0,0,82,5.7,10,5,9999,99999,9,999999999,0.0,999,999,99
3020,1,18,24,0,*?*?*?*?*?*?*?*?*?*?*?*?*?*?*?*?*?*?*?*?*?*?,5.5,5.5,100,100386,0,-0,304,0.0,-0.0,0.0,0,0,0,0,110,4.1,10,5,9999,99999,9,999999999,0.0,999,999,99
3020,1,19,1,0,*?*?*?*?*?*?*?*?*?*?*?*?*?*?*?*?*?*?*?*?*?*?,2.9,2.9,100,99747.9,0,-0,293,0.0,-0.0,0.0,0,0,0,0,82,4.6,10,5,9999,99999,9,999999999,0.0,999,999,99
3020,1,19,2,0,*?*?*?*?*?*?*?*?*?*?*?*?*?*?*?*?*?*?*?*?*?*?,1.8,1.9,100,99747.9,0,-0,289,0.0,-0.0,0.0,0,0,0,0,83,4.6,10,5,9999,99999,9,999999999,0.0,999,999,99
3020,1,19,3,0,*?*?*?*?*?*?*?*?*?*?*?*?*?*?*?*?*?*?*?*?*?*?,1.5,1.5,100,99747.9,0,-0,287,0.0,-0.0,0.0,0,0,0,0,85,4.1,10,5,9999,99999,9,999999999,0.0,999,999,99
3020,1,19,4,0,*?*?*?*?*?*?*?*?*?*?*?*?*?*?*?*?*?*?*?*?*?*?,1.3,1.3,100,99747.9,0,-0,287,0.0,-0.0,0.0,0,0,0,0,87,4.6,10,5,9999,99999,9,999999999,0.0,999,999,99
3020,1,19,5,0,*?*?*?*?*?*?*?*?*?*?*?*?*?*?*?*?*?*?*?*?*?*?,1.4,1.5,100,99747.9,0,-0,287,0.0,-0.0,0.0,0,0,0,0,88,4.1,10,5,9999,99999,9,999999999,0.0,999,999,99
3020,1,19,6,0,*?*?*?*?*?*?*?*?*?*?*?*?*?*?*?*?*?*?*?*?*?*?,1.5,1.5,100,99747.9,0,-0,287,0.0,-0.0,0.0,0,0,0,0,90,4.1,10,5,9999,99999,9,999999999,0.0,999,999,99
3020,1,19,7,0,*?*?*?*?*?*?*?*?*?*?*?*?*?*?*?*?*?*?*?*?*?*?,1.7,1.7,100,99747.9,0,-0,288,0.0,-0.0,0.0,0,0,0,0,82,4.6,10,5,9999,99999,9,999999999,0.0,999,999,99
3020,1,19,8,0,*?*?*?*?*?*?*?*?*?*?*?*?*?*?*?*?*?*?*?*?*?*?,1.9,1.9,100,99747.9,80,1406,289,1.4,0.0,1.4,195,-0,194,59,73,4.1,10,5,9999,99999,9,999999999,0.0,999,999,99
3020,1,19,9,0,*?*?*?*?*?*?*?*?*?*?*?*?*?*?*?*?*?*?*?*?*?*?,2.0,2.1,100,99747.9,240,1409,289,32.6,0.0,32.6,3823,0,3829,1271,65,3.6,10,5,9999,99999,9,999999999,0.0,999,999,99
3020,1,19,10,0,*?*?*?*?*?*?*?*?*?*?*?*?*?*?*?*?*?*?*?*?*?*?,2.1,2.1,100,99747.9,358,1411,290,55.5,0.0,55.5,6483,0,6498,2226,57,3.6,10,5,9999,99999,9,999999999,0.0,999,999,99
3020,1,19,11,0,*?*?*?*?*?*?*?*?*?*?*?*?*?*?*?*?*?*?*?*?*?*?,3.2,2.9,100,99747.9,425,1411,294,68.6,0.0,68.6,8016,0,8037,2808,48,5.2,10,5,9999,99999,9,999999999,0.0,999,999,99
3020,1,19,12,0,*?*?*?*?*?*?*?*?*?*?*?*?*?*?*?*?*?*?*?*?*?*?,3.7,2.9,100,99747.9,437,1412,297,70.9,0.0,70.9,8288,0,8310,2914,40,5.7,10,5,9999,99999,9,999999999,0.0,999,999,99
3020,1,19,13,0,*?*?*?*?*?*?*?*?*?*?*?*?*?*?*?*?*?*?*?*?*?*?,3.7,2.3,100,99747.9,393,1413,297,62.3,0.0,62.3,7275,0,7292,2524,38,6.7,10,5,9999,99999,9,999999999,0.0,999,999,99
3020,1,19,14,0,*?*?*?*?*?*?*?*?*?*?*?*?*?*?*?*?*?*?*?*?*?*?,4.2,1.0,100,99747.9,295,1409,299,43.4,0.0,43.4,5064,0,5074,1708,37,6.2,10,5,9999,99999,9,999999999,0.0,999,999,99
3020,1,19,15,0,*?*?*?*?*?*?*?*?*?*?*?*?*?*?*?*?*?*?*?*?*?*?,3.8,0.6,99,99747.9,152,1410,297,15.4,0.0,15.4,1843,-0,1844,602,35,5.2,10,5,9999,99999,9,999999999,0.0,999,999,99
3020,1,19,16,0,*?*?*?*?*?*?*?*?*?*?*?*?*?*?*?*?*?*?*?*?*?*?,4.1,1.3,100,99747.9,0,-0,299,0.0,-0.0,0.0,0,0,0,0,33,5.2,10,5,9999,99999,9,999999999,0.0,999,999,99
3020,1,19,17,0,*?*?*?*?*?*?*?*?*?*?*?*?*?*?*?*?*?*?*?*?*?*?,3.7,2.5,100,99747.9,0,-0,297,0.0,-0.0,0.0,0,0,0,0,32,4.6,10,5,9999,99999,9,999999999,0.0,999,999,99
3020,1,19,18,0,*?*?*?*?*?*?*?*?*?*?*?*?*?*?*?*?*?*?*?*?*?*?,3.7,1.7,100,99747.9,0,-0,297,0.0,-0.0,0.0,0,0,0,0,30,3.6,10,5,9999,99999,9,999999999,0.0,999,999,99
3020,1,19,19,0,*?*?*?*?*?*?*?*?*?*?*?*?*?*?*?*?*?*?*?*?*?*?,2.7,0.6,100,99747.9,0,-0,293,0.0,-0.0,0.0,0,0,0,0,30,6.7,10,5,9999,99999,9,999999999,0.0,999,999,99
3020,1,19,20,0,*?*?*?*?*?*?*?*?*?*?*?*?*?*?*?*?*?*?*?*?*?*?,3.3,0.8,100,99747.9,0,-0,295,0.0,-0.0,0.0,0,0,0,0,30,6.7,10,5,9999,99999,9,999999999,0.0,999,999,99
3020,1,19,21,0,*?*?*?*?*?*?*?*?*?*?*?*?*?*?*?*?*?*?*?*?*?*?,2.8,0.4,100,99747.9,0,-0,293,0.0,-0.0,0.0,0,0,0,0,30,5.2,10,5,9999,99999,9,999999999,0.0,999,999,99
3020,1,19,22,0,*?*?*?*?*?*?*?*?*?*?*?*?*?*?*?*?*?*?*?*?*?*?,2.0,0.2,100,99747.9,0,-0,290,0.0,-0.0,0.0,0,0,0,0,30,5.2,10,5,9999,99999,9,999999999,0.0,999,999,99
3020,1,19,23,0,*?*?*?*?*?*?*?*?*?*?*?*?*?*?*?*?*?*?*?*?*?*?,1.3,-1.7,99,99747.9,0,-0,287,0.0,-0.0,0.0,0,0,0,0,30,5.7,10,5,9999,99999,9,999999999,0.0,999,999,99
3020,1,19,24,0,*?*?*?*?*?*?*?*?*?*?*?*?*?*?*?*?*?*?*?*?*?*?,4.3,4.3,100,99747.9,0,-0,299,0.0,-0.0,0.0,0,0,0,0,80,4.1,10,5,9999,99999,9,999999999,0.0,999,999,99
3020,1,20,1,0,*?*?*?*?*?*?*?*?*?*?*?*?*?*?*?*?*?*?*?*?*?*?,-1.4,-4.5,100,99521.3,0,-0,276,0.0,-0.0,0.0,0,0,0,0,30,4.6,10,5,9999,99999,9,999999999,0.0,999,999,99
3020,1,20,2,0,*?*?*?*?*?*?*?*?*?*?*?*?*?*?*?*?*?*?*?*?*?*?,-2.8,-6.3,98,99521.3,0,-0,271,0.0,-0.0,0.0,0,0,0,0,30,4.6,10,5,9999,99999,9,999999999,0.0,999,999,99
3020,1,20,3,0,*?*?*?*?*?*?*?*?*?*?*?*?*?*?*?*?*?*?*?*?*?*?,-3.0,-6.3,100,99521.3,0,-0,270,0.0,-0.0,0.0,0,0,0,0,30,4.1,10,5,9999,99999,9,999999999,0.0,999,999,99
3020,1,20,4,0,*?*?*?*?*?*?*?*?*?*?*?*?*?*?*?*?*?*?*?*?*?*?,-4.0,-5.6,100,99521.3,0,-0,266,0.0,-0.0,0.0,0,0,0,0,30,4.6,10,5,9999,99999,9,999999999,0.0,999,999,99
3020,1,20,5,0,*?*?*?*?*?*?*?*?*?*?*?*?*?*?*?*?*?*?*?*?*?*?,-4.4,-5.6,100,99521.3,0,-0,264,0.0,-0.0,0.0,0,0,0,0,30,4.1,10,5,9999,99999,9,999999999,0.0,999,999,99
3020,1,20,6,0,*?*?*?*?*?*?*?*?*?*?*?*?*?*?*?*?*?*?*?*?*?*?,-5.2,-6.9,100,99521.3,0,-0,262,0.0,-0.0,0.0,0,0,0,0,30,4.1,10,5,9999,99999,9,999999999,0.0,999,999,99
3020,1,20,7,0,*?*?*?*?*?*?*?*?*?*?*?*?*?*?*?*?*?*?*?*?*?*?,-6.0,-6.9,100,99521.3,0,-0,258,0.0,-0.0,0.0,0,0,0,0,28,4.6,10,5,9999,99999,9,999999999,0.0,999,999,99
3020,1,20,8,0,*?*?*?*?*?*?*?*?*?*?*?*?*?*?*?*?*?*?*?*?*?*?,-4.9,-6.0,100,99521.3,84,1414,257,3.7,8.3,3.2,450,271,479,48,27,4.1,9,5,9999,99999,9,999999999,0.0,999,999,99
3020,1,20,9,0,*?*?*?*?*?*?*?*?*?*?*?*?*?*?*?*?*?*?*?*?*?*?,-3.7,-4.8,100,99521.3,244,1409,267,33.4,0.0,33.4,3912,0,3919,1302,25,3.6,10,5,9999,99999,9,999999999,0.0,999,999,99
3020,1,20,10,0,*?*?*?*?*?*?*?*?*?*?*?*?*?*?*?*?*?*?*?*?*?*?,-0.1,-1.1,100,99521.3,362,1410,276,97.9,50.7,84.9,10748,4410,9609,2258,23,3.6,9,5,9999,99999,9,999999999,0.0,999,999,99
3020,1,20,11,0,*?*?*?*?*?*?*?*?*?*?*?*?*?*?*?*?*?*?*?*?*?*?,2.9,2.3,100,99521.3,430,1412,289,120.7,52.7,104.7,13253,4785,11829,2855,22,5.2,9,5,9999,99999,9,999999999,0.0,999,999,99
3020,1,20,12,0,*?*?*?*?*?*?*?*?*?*?*?*?*?*?*?*?*?*?*?*?*?*?,5.2,3.9,100,99521.3,442,1412,298,124.8,53.0,108.2,13703,4843,12229,2966,20,5.7,9,5,9999,99999,9,999999999,0.0,999,999,99
3020,1,20,13,0,*?*?*?*?*?*?*?*?*?*?*?*?*?*?*?*?*?*?*?*?*?*?,5.5,3.6,100,99521.3,398,1412,300,110.0,51.9,95.3,12068,4620,10780,2568,75,6.7,9,5,9999,99999,9,999999999,0.0,999,999,99
3020,1,20,14,0,*?*?*?*?*?*?*?*?*?*?*?*?*?*?*?*?*?*?*?*?*?*?,5.6,2.9,100,99521.3,301,1412,300,77.1,48.1,66.9,8465,3964,7582,1746,130,6.2,9,5,9999,99999,9,999999999,0.0,999,999,99
3020,1,20,15,0,*?*?*?*?*?*?*?*?*?*?*?*?*?*?*?*?*?*?*?*?*?*?,5.5,4.1,100,99521.3,157,1407,304,16.5,0.0,16.5,1964,-0,1965,642,185,5.2,10,5,9999,99999,9,999999999,0.0,999,999,99
3020,1,20,16,0,*?*?*?*?*?*?*?*?*?*?*?*?*?*?*?*?*?*?*?*?*?*?,5.3,5.3,100,99521.3,0,-0,303,0.0,-0.0,0.0,0,0,0,0,240,5.2,10,5,9999,99999,9,999999999,0.0,999,999,99
3020,1,20,17,0,*?*?*?*?*?*?*?*?*?*?*?*?*?*?*?*?*?*?*?*?*?*?,3.6,3.6,100,99521.3,0,-0,296,0.0,-0.0,0.0,0,0,0,0,295,4.6,10,5,9999,99999,9,999999999,0.0,999,999,99
3020,1,20,18,0,*?*?*?*?*?*?*?*?*?*?*?*?*?*?*?*?*?*?*?*?*?*?,1.5,1.5,100,99521.3,0,-0,287,0.0,-0.0,0.0,0,0,0,0,350,3.6,10,5,9999,99999,9,999999999,0.0,999,999,99
3020,1,20,19,0,*?*?*?*?*?*?*?*?*?*?*?*?*?*?*?*?*?*?*?*?*?*?,0.1,0.2,100,99521.3,0,-0,282,0.0,-0.0,0.0,0,0,0,0,340,6.7,10,5,9999,99999,9,999999999,0.0,999,999,99
3020,1,20,20,0,*?*?*?*?*?*?*?*?*?*?*?*?*?*?*?*?*?*?*?*?*?*?,-0.7,-0.6,100,99521.3,0,-0,279,0.0,-0.0,0.0,0,0,0,0,330,6.7,10,5,9999,99999,9,999999999,0.0,999,999,99
3020,1,20,21,0,*?*?*?*?*?*?*?*?*?*?*?*?*?*?*?*?*?*?*?*?*?*?,-1.0,-1.1,100,99521.3,0,-0,277,0.0,-0.0,0.0,0,0,0,0,320,5.2,10,5,9999,99999,9,999999999,0.0,999,999,99
3020,1,20,22,0,*?*?*?*?*?*?*?*?*?*?*?*?*?*?*?*?*?*?*?*?*?*?,-0.6,-0.6,100,99521.3,0,-0,279,0.0,-0.0,0.0,0,0,0,0,310,5.2,10,5,9999,99999,9,999999999,0.0,999,999,99
3020,1,20,23,0,*?*?*?*?*?*?*?*?*?*?*?*?*?*?*?*?*?*?*?*?*?*?,-1.2,-1.3,100,99521.3,0,-0,277,0.0,-0.0,0.0,0,0,0,0,300,5.7,10,5,9999,99999,9,999999999,0.0,999,999,99
3020,1,20,24,0,*?*?*?*?*?*?*?*?*?*?*?*?*?*?*?*?*?*?*?*?*?*?,0.7,-2.9,99,99521.3,0,-0,285,0.0,-0.0,0.0,0,0,0,0,30,4.1,10,5,9999,99999,9,999999999,0.0,999,999,99
3020,1,21,1,0,*?*?*?*?*?*?*?*?*?*?*?*?*?*?*?*?*?*?*?*?*?*?,-1.3,-1.3,100,99462.1,0,-0,276,0.0,-0.0,0.0,0,0,0,0,277,4.6,10,5,9999,99999,9,999999999,0.0,999,999,99
3020,1,21,2,0,*?*?*?*?*?*?*?*?*?*?*?*?*?*?*?*?*?*?*?*?*?*?,-1.1,-1.1,100,99462.1,0,-0,277,0.0,-0.0,0.0,0,0,0,0,263,4.6,10,5,9999,99999,9,999999999,0.0,999,999,99
3020,1,21,3,0,*?*?*?*?*?*?*?*?*?*?*?*?*?*?*?*?*?*?*?*?*?*?,-1.7,-1.7,100,99462.1,0,-0,275,0.0,-0.0,0.0,0,0,0,0,250,4.1,10,5,9999,99999,9,999999999,0.0,999,999,99
3020,1,21,4,0,*?*?*?*?*?*?*?*?*?*?*?*?*?*?*?*?*?*?*?*?*?*?,-1.1,-1.3,100,99462.1,0,-0,277,0.0,-0.0,0.0,0,0,0,0,237,4.6,10,5,9999,99999,9,999999999,0.0,999,999,99
3020,1,21,5,0,*?*?*?*?*?*?*?*?*?*?*?*?*?*?*?*?*?*?*?*?*?*?,-1.9,-1.9,100,99462.1,0,-0,274,0.0,-0.0,0.0,0,0,0,0,223,4.1,10,5,9999,99999,9,999999999,0.0,999,999,99
3020,1,21,6,0,*?*?*?*?*?*?*?*?*?*?*?*?*?*?*?*?*?*?*?*?*?*?,-2.7,-2.7,100,99462.1,0,-0,271,0.0,-0.0,0.0,0,0,0,0,210,4.1,10,5,9999,99999,9,999999999,0.0,999,999,99
3020,1,21,7,0,*?*?*?*?*?*?*?*?*?*?*?*?*?*?*?*?*?*?*?*?*?*?,-3.7,-3.7,100,99462.1,0,-0,267,0.0,-0.0,0.0,0,0,0,0,208,4.6,10,5,9999,99999,9,999999999,0.0,999,999,99
3020,1,21,8,0,*?*?*?*?*?*?*?*?*?*?*?*?*?*?*?*?*?*?*?*?*?*?,-2.0,-1.9,100,99462.1,88,1418,274,2.8,0.0,2.8,371,-0,370,117,207,4.1,10,5,9999,99999,9,999999999,0.0,999,999,99
3020,1,21,9,0,*?*?*?*?*?*?*?*?*?*?*?*?*?*?*?*?*?*?*?*?*?*?,-0.4,-0.4,100,99462.1,248,1408,275,59.4,44.9,51.5,6574,3329,6081,1098,205,3.6,9,5,9999,99999,9,999999999,0.0,999,999,99
3020,1,21,10,0,*?*?*?*?*?*?*?*?*?*?*?*?*?*?*?*?*?*?*?*?*?*?,1.3,1.3,100,99462.1,367,1412,282,99.5,50.9,86.2,10916,4438,9758,2298,203,3.6,9,5,9999,99999,9,999999999,0.0,999,999,99
3020,1,21,11,0,*?*?*?*?*?*?*?*?*?*?*?*?*?*?*?*?*?*?*?*?*?*?,3.9,3.9,100,99462.1,434,1409,293,122.4,52.9,106.1,13434,4809,11989,2898,202,5.2,9,5,9999,99999,9,999999999,0.0,999,999,99
3020,1,21,12,0,*?*?*?*?*?*?*?*?*?*?*?*?*?*?*?*?*?*?*?*?*?*?,6.2,5.1,100,99462.1,447,1411,303,126.6,53.2,109.7,13896,4867,12399,3013,200,5.7,9,5,9999,99999,9,999999999,0.0,999,999,99
3020,1,21,13,0,*?*?*?*?*?*?*?*?*?*?*?*?*?*?*?*?*?*?*?*?*?*?,6.1,4.6,100,99462.1,403,1410,302,111.8,52.0,96.9,12269,4650,10957,2616,202,6.7,9,5,9999,99999,9,999999999,0.0,999,999,99
3020,1,21,14,0,*?*?*?*?*?*?*?*?*?*?*?*?*?*?*?*?*?*?*?*?*?*?,6.3,3.4,98,99462.1,306,1409,303,79.0,48.4,68.5,8669,4009,7763,1790,203,6.2,9,5,9999,99999,9,999999999,0.0,999,999,99
3020,1,21,15,0,*?*?*?*?*?*?*?*?*?*?*?*?*?*?*?*?*?*?*?*?*?*?,6.2,3.6,100,99462.1,163,1411,303,30.5,35.1,26.4,3424,2119,3194,553,205,5.2,9,5,9999,99999,9,999999999,0.0,999,999,99
3020,1,21,16,0,*?*?*?*?*?*?*?*?*?*?*?*?*?*?*?*?*?*?*?*?*?*?,6.2,4.1,100,99462.1,0,-0,303,0.0,-0.0,0.0,0,0,0,0,207,5.2,9,5,9999,99999,9,999999999,0.0,999,999,99
3020,1,21,17,0,*?*?*?*?*?*?*?*?*?*?*?*?*?*?*?*?*?*?*?*?*?*?,4.6,3.6,100,99462.1,0,-0,300,0.0,-0.0,0.0,0,0,0,0,208,4.6,10,5,9999,99999,9,999999999,0.0,999,999,99
3020,1,21,18,0,*?*?*?*?*?*?*?*?*?*?*?*?*?*?*?*?*?*?*?*?*?*?,2.6,1.7,100,99462.1,0,-0,292,0.0,-0.0,0.0,0,0,0,0,210,3.6,10,5,9999,99999,9,999999999,0.0,999,999,99
3020,1,21,19,0,*?*?*?*?*?*?*?*?*?*?*?*?*?*?*?*?*?*?*?*?*?*?,1.9,0.8,100,99462.1,0,-0,289,0.0,-0.0,0.0,0,0,0,0,207,6.7,10,5,9999,99999,9,999999999,0.0,999,999,99
3020,1,21,20,0,*?*?*?*?*?*?*?*?*?*?*?*?*?*?*?*?*?*?*?*?*?*?,1.5,1.3,100,99462.1,0,-0,287,0.0,-0.0,0.0,0,0,0,0,203,6.7,10,5,9999,99999,9,999999999,0.0,999,999,99
3020,1,21,21,0,*?*?*?*?*?*?*?*?*?*?*?*?*?*?*?*?*?*?*?*?*?*?,1.3,1.0,100,99462.1,0,-0,287,0.0,-0.0,0.0,0,0,0,0,200,5.2,10,5,9999,99999,9,999999999,0.0,999,999,99
3020,1,21,22,0,*?*?*?*?*?*?*?*?*?*?*?*?*?*?*?*?*?*?*?*?*?*?,0.6,0.6,100,99462.1,0,-0,284,0.0,-0.0,0.0,0,0,0,0,197,5.2,10,5,9999,99999,9,999999999,0.0,999,999,99
3020,1,21,23,0,*?*?*?*?*?*?*?*?*?*?*?*?*?*?*?*?*?*?*?*?*?*?,0.8,0.8,100,99462.1,0,-0,285,0.0,-0.0,0.0,0,0,0,0,193,5.7,10,5,9999,99999,9,999999999,0.0,999,999,99
3020,1,21,24,0,*?*?*?*?*?*?*?*?*?*?*?*?*?*?*?*?*?*?*?*?*?*?,-1.9,-1.9,100,99462.1,0,-0,274,0.0,-0.0,0.0,0,0,0,0,290,4.1,10,5,9999,99999,9,999999999,0.0,999,999,99
3020,1,22,1,0,*?*?*?*?*?*?*?*?*?*?*?*?*?*?*?*?*?*?*?*?*?*?,2.6,2.7,100,100151,0,-0,292,0.0,-0.0,0.0,0,0,0,0,165,4.6,10,5,9999,99999,9,999999999,0.0,999,999,99
3020,1,22,2,0,*?*?*?*?*?*?*?*?*?*?*?*?*?*?*?*?*?*?*?*?*?*?,3.8,3.8,100,100151,0,-0,297,0.0,-0.0,0.0,0,0,0,0,140,4.6,10,5,9999,99999,9,999999999,0.0,999,999,99
3020,1,22,3,0,*?*?*?*?*?*?*?*?*?*?*?*?*?*?*?*?*?*?*?*?*?*?,3.4,3.4,100,100151,0,-0,295,0.0,-0.0,0.0,0,0,0,0,115,4.1,10,5,9999,99999,9,999999999,0.0,999,999,99
3020,1,22,4,0,*?*?*?*?*?*?*?*?*?*?*?*?*?*?*?*?*?*?*?*?*?*?,2.5,2.5,100,100151,0,-0,291,0.0,-0.0,0.0,0,0,0,0,90,4.6,10,5,9999,99999,9,999999999,0.0,999,999,99
3020,1,22,5,0,*?*?*?*?*?*?*?*?*?*?*?*?*?*?*?*?*?*?*?*?*?*?,2.6,2.5,100,100151,0,-0,292,0.0,-0.0,0.0,0,0,0,0,65,4.1,10,5,9999,99999,9,999999999,0.0,999,999,99
3020,1,22,6,0,*?*?*?*?*?*?*?*?*?*?*?*?*?*?*?*?*?*?*?*?*?*?,1.7,1.7,100,100151,0,-0,288,0.0,-0.0,0.0,0,0,0,0,40,4.1,10,5,9999,99999,9,999999999,0.0,999,999,99
3020,1,22,7,0,*?*?*?*?*?*?*?*?*?*?*?*?*?*?*?*?*?*?*?*?*?*?,0.7,0.6,100,100151,0,-0,284,0.0,-0.0,0.0,0,0,0,0,43,4.6,10,5,9999,99999,9,999999999,0.0,999,999,99
3020,1,22,8,0,*?*?*?*?*?*?*?*?*?*?*?*?*?*?*?*?*?*?*?*?*?*?,2.1,2.1,100,100151,91,1405,290,3.6,0.0,3.6,462,-0,462,147,47,4.1,10,5,9999,99999,9,999999999,0.2,999,999,99
3020,1,22,9,0,*?*?*?*?*?*?*?*?*?*?*?*?*?*?*?*?*?*?*?*?*?*?,3.3,2.5,100,100151,253,1412,295,35.0,0.0,35.0,4100,0,4107,1368,50,3.6,10,5,9999,99999,9,999999999,1.2,999,999,99
3020,1,22,10,0,*?*?*?*?*?*?*?*?*?*?*?*?*?*?*?*?*?*?*?*?*?*?,5.1,3.6,99,100151,371,1409,298,101.0,51.0,87.6,11091,4464,9913,2337,53,3.6,9,5,9999,99999,9,999999999,0.2,999,999,99
3020,1,22,11,0,*?*?*?*?*?*?*?*?*?*?*?*?*?*?*?*?*?*?*?*?*?*?,7.4,4.8,92,100151,439,1409,308,124.1,53.0,107.6,13624,4828,12159,2944,57,5.2,9,5,9999,99999,9,999999999,0.3,999,999,99
3020,1,22,12,0,*?*?*?*?*?*?*?*?*?*?*?*?*?*?*?*?*?*?*?*?*?*?,9.7,5.0,79,100151,452,1410,318,128.4,53.3,111.3,14093,4891,12574,3062,60,5.7,9,5,9999,99999,9,999999999,0.0,999,999,99
3020,1,22,13,0,*?*?*?*?*?*?*?*?*?*?*?*?*?*?*?*?*?*?*?*?*?*?,9.8,5.3,81,100151,408,1409,319,113.6,52.2,98.5,12473,4679,11138,2664,63,6.7,9,5,9999,99999,9,999999999,0.0,999,999,99
3020,1,22,14,0,*?*?*?*?*?*?*?*?*?*?*?*?*?*?*?*?*?*?*?*?*?*?,9.9,5.8,83,100151,312,1411,319,80.9,48.7,70.1,8883,4040,7955,1836,67,6.2,9,5,9999,99999,9,999999999,0.8,999,999,99
3020,1,22,15,0,*?*?*?*?*?*?*?*?*?*?*?*?*?*?*?*?*?*?*?*?*?*?,9.8,5.8,83,100151,168,1406,319,32.4,36.0,28.1,3633,2190,3395,588,70,5.2,9,5,9999,99999,9,999999999,1.3,999,999,99
3020,1,22,16,0,*?*?*?*?*?*?*?*?*?*?*?*?*?*?*?*?*?*?*?*?*?*?,9.8,7.3,92,100151,0,-0,319,0.0,-0.0,0.0,0,0,0,0,73,5.2,9,5,9999,99999,9,999999999,2.1,999,999,99
3020,1,22,17,0,*?*?*?*?*?*?*?*?*?*?*?*?*?*?*?*?*?*?*?*?*?*?,8.5,5.1,88,100151,0,-0,317,0.0,-0.0,0.0,0,0,0,0,77,4.6,10,5,9999,99999,9,999999999,0.0,999,999,99
3020,1,22,18,0,*?*?*?*?*?*?*?*?*?*?*?*?*?*?*?*?*?*?*?*?*?*?,7.0,3.2,85,100151,0,-0,311,0.0,-0.0,0.0,0,0,0,0,80,3.6,10,5,9999,99999,9,999999999,0.0,999,999,99
3020,1,22,19,0,*?*?*?*?*?*?*?*?*?*?*?*?*?*?*?*?*?*?*?*?*?*?,6.0,3.9,95,100151,0,-0,306,0.0,-0.0,0.0,0,0,0,0,77,6.7,10,5,9999,99999,9,999999999,0.3,999,999,99
3020,1,22,20,0,*?*?*?*?*?*?*?*?*?*?*?*?*?*?*?*?*?*?*?*?*?*?,5.1,4.6,100,100151,0,-0,302,0.0,-0.0,0.0,0,0,0,0,73,6.7,10,5,9999,99999,9,999999999,0.6,999,999,99
3020,1,22,21,0,*?*?*?*?*?*?*?*?*?*?*?*?*?*?*?*?*?*?*?*?*?*?,4.9,4.3,100,100151,0,-0,301,0.0,-0.0,0.0,0,0,0,0,70,5.2,10,5,9999,99999,9,999999999,0.1,999,999,99
3020,1,22,22,0,*?*?*?*?*?*?*?*?*?*?*?*?*?*?*?*?*?*?*?*?*?*?,4.8,4.8,100,100151,0,-0,301,0.0,-0.0,0.0,0,0,0,0,67,5.2,10,5,9999,99999,9,999999999,0.0,999,999,99
3020,1,22,23,0,*?*?*?*?*?*?*?*?*?*?*?*?*?*?*?*?*?*?*?*?*?*?,5.7,5.6,100,100151,0,-0,305,0.0,-0.0,0.0,0,0,0,0,63,5.7,10,5,9999,99999,9,999999999,0.0,999,999,99
3020,1,22,24,0,*?*?*?*?*?*?*?*?*?*?*?*?*?*?*?*?*?*?*?*?*?*?,0.9,0.8,100,100151,0,-0,285,0.0,-0.0,0.0,0,0,0,0,190,4.1,10,5,9999,99999,9,999999999,0.0,999,999,99
3020,1,23,1,0,*?*?*?*?*?*?*?*?*?*?*?*?*?*?*?*?*?*?*?*?*?*?,6.6,5.8,95,100773,0,-0,309,0.0,-0.0,0.0,0,0,0,0,58,4.6,10,5,9999,99999,9,999999999,0.0,999,999,99
3020,1,23,2,0,*?*?*?*?*?*?*?*?*?*?*?*?*?*?*?*?*?*?*?*?*?*?,6.7,5.8,95,100773,0,-0,309,0.0,-0.0,0.0,0,0,0,0,57,4.6,10,5,9999,99999,9,999999999,0.0,999,999,99
3020,1,23,3,0,*?*?*?*?*?*?*?*?*?*?*?*?*?*?*?*?*?*?*?*?*?*?,6.7,5.0,89,100773,0,-0,309,0.0,-0.0,0.0,0,0,0,0,55,4.1,10,5,9999,99999,9,999999999,0.0,999,999,99
3020,1,23,4,0,*?*?*?*?*?*?*?*?*?*?*?*?*?*?*?*?*?*?*?*?*?*?,6.9,5.5,91,100773,0,-0,310,0.0,-0.0,0.0,0,0,0,0,53,4.6,10,5,9999,99999,9,999999999,0.0,999,999,99
3020,1,23,5,0,*?*?*?*?*?*?*?*?*?*?*?*?*?*?*?*?*?*?*?*?*?*?,6.5,5.1,92,100773,0,-0,308,0.0,-0.0,0.0,0,0,0,0,52,4.1,10,5,9999,99999,9,999999999,0.0,999,999,99
3020,1,23,6,0,*?*?*?*?*?*?*?*?*?*?*?*?*?*?*?*?*?*?*?*?*?*?,6.6,5.1,91,100773,0,-0,309,0.0,-0.0,0.0,0,0,0,0,50,4.1,10,5,9999,99999,9,999999999,0.0,999,999,99
3020,1,23,7,0,*?*?*?*?*?*?*?*?*?*?*?*?*?*?*?*?*?*?*?*?*?*?,6.9,6.4,97,100773,0,-0,310,0.0,-0.0,0.0,0,0,0,0,52,4.6,10,5,9999,99999,9,999999999,0.0,999,999,99
3020,1,23,8,0,*?*?*?*?*?*?*?*?*?*?*?*?*?*?*?*?*?*?*?*?*?*?,6.7,5.5,93,100773,95,1405,309,4.4,0.0,4.4,557,-0,556,178,53,4.1,10,5,9999,99999,9,999999999,0.0,999,999,99
3020,1,23,9,0,*?*?*?*?*?*?*?*?*?*?*?*?*?*?*?*?*?*?*?*?*?*?,6.5,5.1,92,100773,257,1410,308,35.9,0.0,35.9,4201,0,4208,1403,55,3.6,10,5,9999,99999,9,999999999,0.0,999,999,99
3020,1,23,10,0,*?*?*?*?*?*?*?*?*?*?*?*?*?*?*?*?*?*?*?*?*?*?,6.7,5.9,95,100773,376,1410,309,59.1,0.0,59.1,6902,0,6919,2383,57,3.6,10,5,9999,99999,9,999999999,0.0,999,999,99
3020,1,23,11,0,*?*?*?*?*?*?*?*?*?*?*?*?*?*?*?*?*?*?*?*?*?*?,7.0,7.0,100,100773,444,1409,310,72.4,0.0,72.4,8471,0,8493,2985,58,5.2,10,5,9999,99999,9,999999999,0.0,999,999,99
3020,1,23,12,0,*?*?*?*?*?*?*?*?*?*?*?*?*?*?*?*?*?*?*?*?*?*?,7.0,6.1,95,100773,457,1409,310,75.0,0.0,75.0,8770,0,8794,3102,60,5.7,10,5,9999,99999,9,999999999,0.0,999,999,99
3020,1,23,13,0,*?*?*?*?*?*?*?*?*?*?*?*?*?*?*?*?*?*?*?*?*?*?,7.1,7.0,100,100773,414,1410,311,66.5,0.0,66.5,7770,0,7790,2714,65,6.7,10,5,9999,99999,9,999999999,0.8,999,999,99
3020,1,23,14,0,*?*?*?*?*?*?*?*?*?*?*?*?*?*?*?*?*?*?*?*?*?*?,6.8,6.9,100,100773,317,1408,309,47.7,0.0,47.7,5562,0,5573,1889,70,6.2,10,5,9999,99999,9,999999999,2.3,999,999,99
3020,1,23,15,0,*?*?*?*?*?*?*?*?*?*?*?*?*?*?*?*?*?*?*?*?*?*?,6.6,6.6,100,100773,174,1409,309,19.7,0.0,19.7,2336,-0,2338,768,75,5.2,10,5,9999,99999,9,999999999,5.0,999,999,99
3020,1,23,16,0,*?*?*?*?*?*?*?*?*?*?*?*?*?*?*?*?*?*?*?*?*?*?,6.6,6.6,100,100773,0,-0,309,0.0,-0.0,0.0,0,0,0,0,80,5.2,10,5,9999,99999,9,999999999,4.6,999,999,99
3020,1,23,17,0,*?*?*?*?*?*?*?*?*?*?*?*?*?*?*?*?*?*?*?*?*?*?,6.8,6.9,100,100773,0,-0,309,0.0,-0.0,0.0,0,0,0,0,85,4.6,10,5,9999,99999,9,999999999,1.3,999,999,99
3020,1,23,18,0,*?*?*?*?*?*?*?*?*?*?*?*?*?*?*?*?*?*?*?*?*?*?,6.9,5.9,94,100773,0,-0,310,0.0,-0.0,0.0,0,0,0,0,90,3.6,10,5,9999,99999,9,999999999,1.1,999,999,99
3020,1,23,19,0,*?*?*?*?*?*?*?*?*?*?*?*?*?*?*?*?*?*?*?*?*?*?,6.7,4.6,87,100773,0,-0,309,0.0,-0.0,0.0,0,0,0,0,92,6.7,10,5,9999,99999,9,999999999,0.1,999,999,99
3020,1,23,20,0,*?*?*?*?*?*?*?*?*?*?*?*?*?*?*?*?*?*?*?*?*?*?,6.8,3.8,82,100773,0,-0,310,0.0,-0.0,0.0,0,0,0,0,93,6.7,10,5,9999,99999,9,999999999,0.0,999,999,99
3020,1,23,21,0,*?*?*?*?*?*?*?*?*?*?*?*?*?*?*?*?*?*?*?*?*?*?,6.6,3.0,79,100773,0,-0,309,0.0,-0.0,0.0,0,0,0,0,95,5.2,10,5,9999,99999,9,999999999,0.0,999,999,99
3020,1,23,22,0,*?*?*?*?*?*?*?*?*?*?*?*?*?*?*?*?*?*?*?*?*?*?,6.7,3.9,84,100773,0,-0,309,0.0,-0.0,0.0,0,0,0,0,97,5.2,10,5,9999,99999,9,999999999,0.0,999,999,99
3020,1,23,23,0,*?*?*?*?*?*?*?*?*?*?*?*?*?*?*?*?*?*?*?*?*?*?,6.5,3.6,83,100773,0,-0,309,0.0,-0.0,0.0,0,0,0,0,98,5.7,10,5,9999,99999,9,999999999,0.0,999,999,99
3020,1,23,24,0,*?*?*?*?*?*?*?*?*?*?*?*?*?*?*?*?*?*?*?*?*?*?,6.5,5.8,95,100773,0,-0,308,0.0,-0.0,0.0,0,0,0,0,60,4.1,10,5,9999,99999,9,999999999,0.0,999,999,99
3020,1,24,1,0,*?*?*?*?*?*?*?*?*?*?*?*?*?*?*?*?*?*?*?*?*?*?,5.6,2.5,80,101655,0,-0,305,0.0,-0.0,0.0,0,0,0,0,90,4.6,10,5,9999,99999,9,999999999,0.0,999,999,99
3020,1,24,2,0,*?*?*?*?*?*?*?*?*?*?*?*?*?*?*?*?*?*?*?*?*?*?,5.2,2.1,79,101655,0,-0,303,0.0,-0.0,0.0,0,0,0,0,80,4.6,10,5,9999,99999,9,999999999,0.0,999,999,99
3020,1,24,3,0,*?*?*?*?*?*?*?*?*?*?*?*?*?*?*?*?*?*?*?*?*?*?,5.3,3.8,89,101655,0,-0,303,0.0,-0.0,0.0,0,0,0,0,70,4.1,10,5,9999,99999,9,999999999,0.0,999,999,99
3020,1,24,4,0,*?*?*?*?*?*?*?*?*?*?*?*?*?*?*?*?*?*?*?*?*?*?,4.4,2.7,88,101655,0,-0,300,0.0,-0.0,0.0,0,0,0,0,60,4.6,10,5,9999,99999,9,999999999,0.2,999,999,99
3020,1,24,5,0,*?*?*?*?*?*?*?*?*?*?*?*?*?*?*?*?*?*?*?*?*?*?,3.6,2.1,89,101655,0,-0,296,0.0,-0.0,0.0,0,0,0,0,50,4.1,10,5,9999,99999,9,999999999,0.0,999,999,99
3020,1,24,6,0,*?*?*?*?*?*?*?*?*?*?*?*?*?*?*?*?*?*?*?*?*?*?,4.4,3.2,92,101655,0,-0,299,0.0,-0.0,0.0,0,0,0,0,40,4.1,10,5,9999,99999,9,999999999,1.2,999,999,99
3020,1,24,7,0,*?*?*?*?*?*?*?*?*?*?*?*?*?*?*?*?*?*?*?*?*?*?,5.1,5.1,99,101655,0,-0,302,0.0,-0.0,0.0,0,0,0,0,43,4.6,10,5,9999,99999,9,999999999,1.2,999,999,99
3020,1,24,8,0,*?*?*?*?*?*?*?*?*?*?*?*?*?*?*?*?*?*?*?*?*?*?,4.7,4.6,99,101655,100,1416,301,5.2,0.0,5.2,655,-0,654,210,47,4.1,10,5,9999,99999,9,999999999,0.1,999,999,99
3020,1,24,9,0,*?*?*?*?*?*?*?*?*?*?*?*?*?*?*?*?*?*?*?*?*?*?,4.9,4.6,97,101655,262,1412,301,36.8,0.0,36.8,4305,0,4313,1439,50,3.6,10,5,9999,99999,9,999999999,0.0,999,999,99
3020,1,24,10,0,*?*?*?*?*?*?*?*?*?*?*?*?*?*?*?*?*?*?*?*?*?*?,6.7,5.0,88,101655,381,1410,309,60.1,0.0,60.1,7016,0,7033,2425,53,3.6,10,5,9999,99999,9,999999999,0.0,999,999,99
3020,1,24,11,0,*?*?*?*?*?*?*?*?*?*?*?*?*?*?*?*?*?*?*?*?*?*?,8.4,5.3,80,101655,450,1411,317,73.5,0.0,73.5,8594,0,8617,3034,57,5.2,10,5,9999,99999,9,999999999,0.0,999,999,99
3020,1,24,12,0,*?*?*?*?*?*?*?*?*?*?*?*?*?*?*?*?*?*?*?*?*?*?,9.5,5.6,77,101655,463,1410,322,76.0,0.0,76.0,8899,0,8923,3154,60,5.7,10,5,9999,99999,9,999999999,0.0,999,999,99
3020,1,24,13,0,*?*?*?*?*?*?*?*?*?*?*?*?*?*?*?*?*?*?*?*?*?*?,9.7,5.3,74,101655,420,1411,323,67.6,0.0,67.6,7905,0,7925,2765,60,6.7,10,5,9999,99999,9,999999999,0.0,999,999,99
3020,1,24,14,0,*?*?*?*?*?*?*?*?*?*?*?*?*?*?*?*?*?*?*?*?*?*?,9.8,3.9,67,101655,323,1409,323,48.8,0.0,48.8,5699,0,5711,1937,60,6.2,10,5,9999,99999,9,999999999,0.0,999,999,99
3020,1,24,15,0,*?*?*?*?*?*?*?*?*?*?*?*?*?*?*?*?*?*?*?*?*?*?,9.5,4.1,69,101655,180,1410,322,20.9,0.0,20.9,2470,-0,2473,811,60,5.2,10,5,9999,99999,9,999999999,0.3,999,999,99
3020,1,24,16,0,*?*?*?*?*?*?*?*?*?*?*?*?*?*?*?*?*?*?*?*?*?*?,9.3,3.9,68,101655,-0,0,321,0.0,-0.0,0.0,0,0,0,0,60,5.2,10,5,9999,99999,9,999999999,0.5,999,999,99
3020,1,24,17,0,*?*?*?*?*?*?*?*?*?*?*?*?*?*?*?*?*?*?*?*?*?*?,8.7,5.3,79,101655,0,-0,318,0.0,-0.0,0.0,0,0,0,0,60,4.6,10,5,9999,99999,9,999999999,0.0,999,999,99
3020,1,24,18,0,*?*?*?*?*?*?*?*?*?*?*?*?*?*?*?*?*?*?*?*?*?*?,7.6,4.6,80,101655,0,-0,313,0.0,-0.0,0.0,0,0,0,0,60,3.6,10,5,9999,99999,9,999999999,0.0,999,999,99
3020,1,24,19,0,*?*?*?*?*?*?*?*?*?*?*?*?*?*?*?*?*?*?*?*?*?*?,7.2,3.9,80,101655,0,-0,312,0.0,-0.0,0.0,0,0,0,0,97,6.7,10,5,9999,99999,9,999999999,0.0,999,999,99
3020,1,24,20,0,*?*?*?*?*?*?*?*?*?*?*?*?*?*?*?*?*?*?*?*?*?*?,6.6,3.9,83,101655,0,-0,309,0.0,-0.0,0.0,0,0,0,0,133,6.7,10,5,9999,99999,9,999999999,0.0,999,999,99
3020,1,24,21,0,*?*?*?*?*?*?*?*?*?*?*?*?*?*?*?*?*?*?*?*?*?*?,6.2,2.9,79,101655,0,-0,307,0.0,-0.0,0.0,0,0,0,0,170,5.2,10,5,9999,99999,9,999999999,0.0,999,999,99
3020,1,24,22,0,*?*?*?*?*?*?*?*?*?*?*?*?*?*?*?*?*?*?*?*?*?*?,5.8,2.1,77,101655,0,-0,306,0.0,-0.0,0.0,0,0,0,0,207,5.2,10,5,9999,99999,9,999999999,0.0,999,999,99
3020,1,24,23,0,*?*?*?*?*?*?*?*?*?*?*?*?*?*?*?*?*?*?*?*?*?*?,5.8,2.1,76,101655,0,-0,306,0.0,-0.0,0.0,0,0,0,0,243,5.7,10,5,9999,99999,9,999999999,0.0,999,999,99
3020,1,24,24,0,*?*?*?*?*?*?*?*?*?*?*?*?*?*?*?*?*?*?*?*?*?*?,6.1,3.0,80,101655,0,-0,307,0.0,-0.0,0.0,0,0,0,0,100,4.1,10,5,9999,99999,9,999999999,0.0,999,999,99
3020,1,25,1,0,*?*?*?*?*?*?*?*?*?*?*?*?*?*?*?*?*?*?*?*?*?*?,5.6,3.6,87,101435,0,-0,305,0.0,-0.0,0.0,0,0,0,0,257,4.6,10,5,9999,99999,9,999999999,0.0,999,999,99
3020,1,25,2,0,*?*?*?*?*?*?*?*?*?*?*?*?*?*?*?*?*?*?*?*?*?*?,5.5,4.1,92,101435,0,-0,304,0.0,-0.0,0.0,0,0,0,0,233,4.6,10,5,9999,99999,9,999999999,0.0,999,999,99
3020,1,25,3,0,*?*?*?*?*?*?*?*?*?*?*?*?*?*?*?*?*?*?*?*?*?*?,5.2,3.4,89,101435,0,-0,303,0.0,-0.0,0.0,0,0,0,0,210,4.1,10,5,9999,99999,9,999999999,0.0,999,999,99
3020,1,25,4,0,*?*?*?*?*?*?*?*?*?*?*?*?*?*?*?*?*?*?*?*?*?*?,5.4,3.0,85,101435,0,-0,304,0.0,-0.0,0.0,0,0,0,0,187,4.6,10,5,9999,99999,9,999999999,0.0,999,999,99
3020,1,25,5,0,*?*?*?*?*?*?*?*?*?*?*?*?*?*?*?*?*?*?*?*?*?*?,5.3,2.3,81,101435,0,-0,304,0.0,-0.0,0.0,0,0,0,0,163,4.1,10,5,9999,99999,9,999999999,0.0,999,999,99
3020,1,25,6,0,*?*?*?*?*?*?*?*?*?*?*?*?*?*?*?*?*?*?*?*?*?*?,5.4,2.3,80,101435,0,-0,304,0.0,-0.0,0.0,0,0,0,0,140,4.1,10,5,9999,99999,9,999999999,3.1,999,999,99
3020,1,25,7,0,*?*?*?*?*?*?*?*?*?*?*?*?*?*?*?*?*?*?*?*?*?*?,4.9,2.3,83,101435,0,-0,302,0.0,-0.0,0.0,0,0,0,0,142,4.6,10,5,9999,99999,9,999999999,0.0,999,999,99
3020,1,25,8,0,*?*?*?*?*?*?*?*?*?*?*?*?*?*?*?*?*?*?*?*?*?*?,4.3,1.0,79,101435,104,1411,299,6.0,0.0,6.0,755,-0,754,243,143,4.1,10,5,9999,99999,9,999999999,0.3,999,999,99
3020,1,25,9,0,*?*?*?*?*?*?*?*?*?*?*?*?*?*?*?*?*?*?*?*?*?*?,5.8,2.1,78,101435,266,1408,301,65.5,46.1,56.8,7240,3527,6690,1216,145,3.6,9,5,9999,99999,9,999999999,0.2,999,999,99
3020,1,25,10,0,*?*?*?*?*?*?*?*?*?*?*?*?*?*?*?*?*?*?*?*?*?*?,7.1,5.8,91,101435,386,1410,307,106.1,51.5,92.0,11644,4556,10403,2467,147,3.6,9,5,9999,99999,9,999999999,0.0,999,999,99
3020,1,25,11,0,*?*?*?*?*?*?*?*?*?*?*?*?*?*?*?*?*?*?*?*?*?*?,8.2,5.0,80,101435,455,1410,312,129.5,53.3,112.2,14213,4906,12680,3092,148,5.2,9,5,9999,99999,9,999999999,0.0,999,999,99
3020,1,25,12,0,*?*?*?*?*?*?*?*?*?*?*?*?*?*?*?*?*?*?*?*?*?*?,9.5,4.1,69,101435,468,1408,317,134.0,53.6,116.2,14738,4923,13153,3218,150,5.7,9,5,9999,99999,9,999999999,2.2,999,999,99
3020,1,25,13,0,*?*?*?*?*?*?*?*?*?*?*?*?*?*?*?*?*?*?*?*?*?*?,9.6,3.9,68,101435,425,1408,318,119.5,52.6,103.6,13117,4762,11710,2819,148,6.7,9,5,9999,99999,9,999999999,0.3,999,999,99
3020,1,25,14,0,*?*?*?*?*?*?*?*?*?*?*?*?*?*?*?*?*?*?*?*?*?*?,9.7,3.6,66,101435,329,1409,323,50.0,0.0,50.0,5833,0,5845,1986,147,6.2,10,5,9999,99999,9,999999999,0.2,999,999,99
3020,1,25,15,0,*?*?*?*?*?*?*?*?*?*?*?*?*?*?*?*?*?*?*?*?*?*?,9.6,3.0,64,101435,186,1411,323,22.0,0.0,22.0,2602,-0,2605,856,145,5.2,10,5,9999,99999,9,999999999,0.0,999,999,99
3020,1,25,16,0,*?*?*?*?*?*?*?*?*?*?*?*?*?*?*?*?*?*?*?*?*?*?,9.4,4.6,72,101435,5,1319,321,0.0,0.0,0.0,0,0,0,0,143,5.2,10,5,9999,99999,9,999999999,0.0,999,999,99
3020,1,25,17,0,*?*?*?*?*?*?*?*?*?*?*?*?*?*?*?*?*?*?*?*?*?*?,8.8,5.6,81,101435,0,-0,319,0.0,-0.0,0.0,0,0,0,0,142,4.6,10,5,9999,99999,9,999999999,0.0,999,999,99
3020,1,25,18,0,*?*?*?*?*?*?*?*?*?*?*?*?*?*?*?*?*?*?*?*?*?*?,8.2,5.1,81,101435,0,-0,316,0.0,-0.0,0.0,0,0,0,0,140,3.6,10,5,9999,99999,9,999999999,0.0,999,999,99
3020,1,25,19,0,*?*?*?*?*?*?*?*?*?*?*?*?*?*?*?*?*?*?*?*?*?*?,7.3,4.5,82,101435,0,-0,312,0.0,-0.0,0.0,0,0,0,0,142,6.7,10,5,9999,99999,9,999999999,0.6,999,999,99
3020,1,25,20,0,*?*?*?*?*?*?*?*?*?*?*?*?*?*?*?*?*?*?*?*?*?*?,7.6,3.0,72,101435,0,-0,314,0.0,-0.0,0.0,0,0,0,0,143,6.7,10,5,9999,99999,9,999999999,0.0,999,999,99
3020,1,25,21,0,*?*?*?*?*?*?*?*?*?*?*?*?*?*?*?*?*?*?*?*?*?*?,6.7,3.9,83,101435,0,-0,309,0.0,-0.0,0.0,0,0,0,0,145,5.2,10,5,9999,99999,9,999999999,0.0,999,999,99
3020,1,25,22,0,*?*?*?*?*?*?*?*?*?*?*?*?*?*?*?*?*?*?*?*?*?*?,6.6,4.6,87,101435,0,-0,309,0.0,-0.0,0.0,0,0,0,0,147,5.2,10,5,9999,99999,9,999999999,0.0,999,999,99
3020,1,25,23,0,*?*?*?*?*?*?*?*?*?*?*?*?*?*?*?*?*?*?*?*?*?*?,5.9,3.8,87,101435,0,-0,306,0.0,-0.0,0.0,0,0,0,0,148,5.7,10,5,9999,99999,9,999999999,0.0,999,999,99
3020,1,25,24,0,*?*?*?*?*?*?*?*?*?*?*?*?*?*?*?*?*?*?*?*?*?*?,5.7,2.9,82,101435,0,-0,305,0.0,-0.0,0.0,0,0,0,0,280,4.1,10,5,9999,99999,9,999999999,0.0,999,999,99
3020,1,26,1,0,*?*?*?*?*?*?*?*?*?*?*?*?*?*?*?*?*?*?*?*?*?*?,4.3,1.7,100,100639,0,-0,299,0.0,-0.0,0.0,0,0,0,0,167,4.6,10,5,9999,99999,9,999999999,0.0,999,999,99
3020,1,26,2,0,*?*?*?*?*?*?*?*?*?*?*?*?*?*?*?*?*?*?*?*?*?*?,3.7,0.4,98,100639,0,-0,297,0.0,-0.0,0.0,0,0,0,0,183,4.6,10,5,9999,99999,9,999999999,0.0,999,999,99
3020,1,26,3,0,*?*?*?*?*?*?*?*?*?*?*?*?*?*?*?*?*?*?*?*?*?*?,4.1,1.0,100,100639,0,-0,299,0.0,-0.0,0.0,0,0,0,0,200,4.1,10,5,9999,99999,9,999999999,0.0,999,999,99
3020,1,26,4,0,*?*?*?*?*?*?*?*?*?*?*?*?*?*?*?*?*?*?*?*?*?*?,3.9,1.7,100,100639,0,-0,298,0.0,-0.0,0.0,0,0,0,0,217,4.6,10,5,9999,99999,9,999999999,0.0,999,999,99
3020,1,26,5,0,*?*?*?*?*?*?*?*?*?*?*?*?*?*?*?*?*?*?*?*?*?*?,3.3,1.9,100,100639,0,-0,295,0.0,-0.0,0.0,0,0,0,0,233,4.1,10,5,9999,99999,9,999999999,0.0,999,999,99
3020,1,26,6,0,*?*?*?*?*?*?*?*?*?*?*?*?*?*?*?*?*?*?*?*?*?*?,3.3,2.9,100,100639,0,-0,295,0.0,-0.0,0.0,0,0,0,0,250,4.1,10,5,9999,99999,9,999999999,0.0,999,999,99
3020,1,26,7,0,*?*?*?*?*?*?*?*?*?*?*?*?*?*?*?*?*?*?*?*?*?*?,2.9,2.9,100,100639,0,-0,293,0.0,-0.0,0.0,0,0,0,0,252,4.6,10,5,9999,99999,9,999999999,0.0,999,999,99
3020,1,26,8,0,*?*?*?*?*?*?*?*?*?*?*?*?*?*?*?*?*?*?*?*?*?*?,2.6,2.7,100,100639,108,1405,292,6.9,0.0,6.9,858,-0,858,277,253,4.1,10,5,9999,99999,9,999999999,0.0,999,999,99
3020,1,26,9,0,*?*?*?*?*?*?*?*?*?*?*?*?*?*?*?*?*?*?*?*?*?*?,3.5,3.4,100,100639,271,1409,291,67.2,46.5,58.2,7420,3585,6851,1249,255,3.6,9,5,9999,99999,9,999999999,0.0,999,999,99
3020,1,26,10,0,*?*?*?*?*?*?*?*?*?*?*?*?*?*?*?*?*?*?*?*?*?*?,4.4,4.5,100,100639,391,1409,295,107.9,51.7,93.5,11840,4586,10577,2513,257,3.6,9,5,9999,99999,9,999999999,0.0,999,999,99
3020,1,26,11,0,*?*?*?*?*?*?*?*?*?*?*?*?*?*?*?*?*?*?*?*?*?*?,5.7,5.3,100,100639,460,1408,296,174.0,134.2,130.2,18970,12549,14881,2941,258,5.2,8,4,9999,99999,9,999999999,0.0,999,999,99
3020,1,26,12,0,*?*?*?*?*?*?*?*?*?*?*?*?*?*?*?*?*?*?*?*?*?*?,6.9,5.8,100,100639,474,1409,302,180.2,135.0,134.8,19642,12723,15393,3058,260,5.7,8,4,9999,99999,9,999999999,0.0,999,999,99
3020,1,26,13,0,*?*?*?*?*?*?*?*?*?*?*?*?*?*?*?*?*?*?*?*?*?*?,6.8,6.2,100,100639,431,1408,305,121.5,52.8,105.3,13336,4797,11903,2874,245,6.7,9,5,9999,99999,9,999999999,0.0,999,999,99
3020,1,26,14,0,*?*?*?*?*?*?*?*?*?*?*?*?*?*?*?*?*?*?*?*?*?*?,7.0,6.1,100,100639,335,1409,310,51.1,0.0,51.1,5970,0,5983,2036,230,6.2,10,5,9999,99999,9,999999999,0.0,999,999,99
3020,1,26,15,0,*?*?*?*?*?*?*?*?*?*?*?*?*?*?*?*?*?*?*?*?*?*?,6.5,5.9,100,100639,192,1412,308,23.2,0.0,23.2,2736,-0,2739,901,215,5.2,10,5,9999,99999,9,999999999,0.0,999,999,99
3020,1,26,16,0,*?*?*?*?*?*?*?*?*?*?*?*?*?*?*?*?*?*?*?*?*?*?,6.7,6.6,100,100639,11,1390,309,0.0,0.0,0.0,0,0,0,0,200,5.2,10,5,9999,99999,9,999999999,0.0,999,999,99
3020,1,26,17,0,*?*?*?*?*?*?*?*?*?*?*?*?*?*?*?*?*?*?*?*?*?*?,5.8,5.8,100,100639,0,-0,305,0.0,-0.0,0.0,0,0,0,0,185,4.6,10,5,9999,99999,9,999999999,0.0,999,999,99
3020,1,26,18,0,*?*?*?*?*?*?*?*?*?*?*?*?*?*?*?*?*?*?*?*?*?*?,5.4,5.5,100,100639,0,-0,303,0.0,-0.0,0.0,0,0,0,0,170,3.6,10,5,9999,99999,9,999999999,0.0,999,999,99
3020,1,26,19,0,*?*?*?*?*?*?*?*?*?*?*?*?*?*?*?*?*?*?*?*?*?*?,5.5,5.5,100,100639,0,-0,304,0.0,-0.0,0.0,0,0,0,0,173,6.7,10,5,9999,99999,9,999999999,0.0,999,999,99
3020,1,26,20,0,*?*?*?*?*?*?*?*?*?*?*?*?*?*?*?*?*?*?*?*?*?*?,4.6,4.6,100,100639,0,-0,300,0.0,-0.0,0.0,0,0,0,0,177,6.7,10,5,9999,99999,9,999999999,0.0,999,999,99
3020,1,26,21,0,*?*?*?*?*?*?*?*?*?*?*?*?*?*?*?*?*?*?*?*?*?*?,4.4,4.5,100,100639,0,-0,299,0.0,-0.0,0.0,0,0,0,0,180,5.2,10,5,9999,99999,9,999999999,0.0,999,999,99
3020,1,26,22,0,*?*?*?*?*?*?*?*?*?*?*?*?*?*?*?*?*?*?*?*?*?*?,4.5,4.5,100,100639,0,-0,300,0.0,-0.0,0.0,0,0,0,0,183,5.2,10,5,9999,99999,9,999999999,0.0,999,999,99
3020,1,26,23,0,*?*?*?*?*?*?*?*?*?*?*?*?*?*?*?*?*?*?*?*?*?*?,4.7,4.6,100,100639,0,-0,301,0.0,-0.0,0.0,0,0,0,0,187,5.7,10,5,9999,99999,9,999999999,0.0,999,999,99
3020,1,26,24,0,*?*?*?*?*?*?*?*?*?*?*?*?*?*?*?*?*?*?*?*?*?*?,5.2,2.9,100,100639,0,-0,303,0.0,-0.0,0.0,0,0,0,0,150,4.1,10,5,9999,99999,9,999999999,0.0,999,999,99
3020,1,27,1,0,*?*?*?*?*?*?*?*?*?*?*?*?*?*?*?*?*?*?*?*?*?*?,4.8,2.1,80,99779.6,0,-0,301,0.0,-0.0,0.0,0,0,0,0,192,4.6,10,5,9999,99999,9,999999999,0.0,999,999,99
3020,1,27,2,0,*?*?*?*?*?*?*?*?*?*?*?*?*?*?*?*?*?*?*?*?*?*?,5.1,0.6,71,99779.6,0,-0,303,0.0,-0.0,0.0,0,0,0,0,193,4.6,10,5,9999,99999,9,999999999,0.0,999,999,99
3020,1,27,3,0,*?*?*?*?*?*?*?*?*?*?*?*?*?*?*?*?*?*?*?*?*?*?,4.3,-0.4,69,99779.6,0,-0,300,0.0,-0.0,0.0,0,0,0,0,195,4.1,10,5,9999,99999,9,999999999,0.0,999,999,99
3020,1,27,4,0,*?*?*?*?*?*?*?*?*?*?*?*?*?*?*?*?*?*?*?*?*?*?,4.0,-0.6,69,99779.6,0,-0,298,0.0,-0.0,0.0,0,0,0,0,197,4.6,10,5,9999,99999,9,999999999,0.0,999,999,99
3020,1,27,5,0,*?*?*?*?*?*?*?*?*?*?*?*?*?*?*?*?*?*?*?*?*?*?,3.8,-0.6,71,99779.6,0,-0,298,0.0,-0.0,0.0,0,0,0,0,198,4.1,10,5,9999,99999,9,999999999,0.0,999,999,99
3020,1,27,6,0,*?*?*?*?*?*?*?*?*?*?*?*?*?*?*?*?*?*?*?*?*?*?,3.6,-0.6,71,99779.6,0,-0,297,0.0,-0.0,0.0,0,0,0,0,200,4.1,10,5,9999,99999,9,999999999,0.0,999,999,99
3020,1,27,7,0,*?*?*?*?*?*?*?*?*?*?*?*?*?*?*?*?*?*?*?*?*?*?,3.9,-0.6,70,99779.6,0,-0,298,0.0,-0.0,0.0,0,0,0,0,210,4.6,10,5,9999,99999,9,999999999,0.0,999,999,99
3020,1,27,8,0,*?*?*?*?*?*?*?*?*?*?*?*?*?*?*?*?*?*?*?*?*?*?,4.1,-0.8,67,99779.6,113,1409,299,7.8,0.0,7.8,965,-0,964,312,220,4.1,10,5,9999,99999,9,999999999,0.0,999,999,99
3020,1,27,9,0,*?*?*?*?*?*?*?*?*?*?*?*?*?*?*?*?*?*?*?*?*?*?,5.0,-0.8,64,99779.6,276,1409,303,39.7,0.0,39.7,4636,0,4644,1555,230,3.6,10,5,9999,99999,9,999999999,0.0,999,999,99
3020,1,27,10,0,*?*?*?*?*?*?*?*?*?*?*?*?*?*?*?*?*?*?*?*?*?*?,5.1,-1.5,59,99779.6,396,1407,298,109.7,51.9,95.1,12041,4616,10754,2560,240,3.6,9,5,9999,99999,9,999999999,0.0,999,999,99
3020,1,27,11,0,*?*?*?*?*?*?*?*?*?*?*?*?*?*?*?*?*?*?*?*?*?*?,6.6,-1.7,53,99779.6,466,1409,299,176.6,134.5,132.1,19250,12623,15095,2990,250,5.2,8,4,9999,99999,9,999999999,0.0,999,999,99
3020,1,27,12,0,*?*?*?*?*?*?*?*?*?*?*?*?*?*?*?*?*?*?*?*?*?*?,7.4,-1.5,51,99779.6,480,1409,302,182.8,135.3,136.8,19932,12795,15614,3110,260,5.7,8,4,9999,99999,9,999999999,0.0,999,999,99
3020,1,27,13,0,*?*?*?*?*?*?*?*?*?*?*?*?*?*?*?*?*?*?*?*?*?*?,7.3,-2.2,49,99779.6,437,1408,307,123.5,52.9,107.1,13562,4826,12103,2929,257,6.7,9,5,9999,99999,9,999999999,0.0,999,999,99
3020,1,27,14,0,*?*?*?*?*?*?*?*?*?*?*?*?*?*?*?*?*?*?*?*?*?*?,7.5,-1.5,51,99779.6,341,1409,308,90.9,50.0,78.8,9976,4272,8923,2081,253,6.2,9,5,9999,99999,9,999999999,0.0,999,999,99
3020,1,27,15,0,*?*?*?*?*?*?*?*?*?*?*?*?*?*?*?*?*?*?*?*?*?*?,7.2,-2.4,48,99779.6,198,1411,313,24.4,0.0,24.4,2871,-0,2875,946,250,5.2,10,5,9999,99999,9,999999999,0.0,999,999,99
3020,1,27,16,0,*?*?*?*?*?*?*?*?*?*?*?*?*?*?*?*?*?*?*?*?*?*?,7.1,-2.4,48,99779.6,17,1406,312,0.0,0.0,0.0,0,0,0,0,247,5.2,10,5,9999,99999,9,999999999,0.0,999,999,99
3020,1,27,17,0,*?*?*?*?*?*?*?*?*?*?*?*?*?*?*?*?*?*?*?*?*?*?,6.8,-1.7,52,99779.6,0,-0,311,0.0,-0.0,0.0,0,0,0,0,243,4.6,10,5,9999,99999,9,999999999,0.0,999,999,99
3020,1,27,18,0,*?*?*?*?*?*?*?*?*?*?*?*?*?*?*?*?*?*?*?*?*?*?,6.8,-1.3,54,99779.6,0,-0,311,0.0,-0.0,0.0,0,0,0,0,240,3.6,10,5,9999,99999,9,999999999,0.0,999,999,99
3020,1,27,19,0,*?*?*?*?*?*?*?*?*?*?*?*?*?*?*?*?*?*?*?*?*?*?,5.4,-1.1,61,99779.6,0,-0,305,0.0,-0.0,0.0,0,0,0,0,235,6.7,10,5,9999,99999,9,999999999,0.0,999,999,99
3020,1,27,20,0,*?*?*?*?*?*?*?*?*?*?*?*?*?*?*?*?*?*?*?*?*?*?,5.8,-0.6,61,99779.6,0,-0,306,0.0,-0.0,0.0,0,0,0,0,230,6.7,10,5,9999,99999,9,999999999,0.0,999,999,99
3020,1,27,21,0,*?*?*?*?*?*?*?*?*?*?*?*?*?*?*?*?*?*?*?*?*?*?,5.4,-0.2,66,99779.6,0,-0,304,0.0,-0.0,0.0,0,0,0,0,225,5.2,10,5,9999,99999,9,999999999,0.0,999,999,99
3020,1,27,22,0,*?*?*?*?*?*?*?*?*?*?*?*?*?*?*?*?*?*?*?*?*?*?,5.2,0.8,71,99779.6,0,-0,303,0.0,-0.0,0.0,0,0,0,0,220,5.2,10,5,9999,99999,9,999999999,0.0,999,999,99
3020,1,27,23,0,*?*?*?*?*?*?*?*?*?*?*?*?*?*?*?*?*?*?*?*?*?*?,5.0,0.6,72,99779.6,0,-0,302,0.0,-0.0,0.0,0,0,0,0,215,5.7,10,5,9999,99999,9,999999999,0.1,999,999,99
3020,1,27,24,0,*?*?*?*?*?*?*?*?*?*?*?*?*?*?*?*?*?*?*?*?*?*?,4.9,3.4,88,99779.6,0,-0,302,0.0,-0.0,0.0,0,0,0,0,190,4.1,10,5,9999,99999,9,999999999,0.0,999,999,99
3020,1,28,1,0,*?*?*?*?*?*?*?*?*?*?*?*?*?*?*?*?*?*?*?*?*?*?,4.4,4.5,100,100535,0,-0,299,0.0,-0.0,0.0,0,0,0,0,212,4.6,10,5,9999,99999,9,999999999,0.0,999,999,99
3020,1,28,2,0,*?*?*?*?*?*?*?*?*?*?*?*?*?*?*?*?*?*?*?*?*?*?,4.2,4.1,100,100535,0,-0,298,0.0,-0.0,0.0,0,0,0,0,213,4.6,10,5,9999,99999,9,999999999,1.5,999,999,99
3020,1,28,3,0,*?*?*?*?*?*?*?*?*?*?*?*?*?*?*?*?*?*?*?*?*?*?,4.5,4.5,100,100535,0,-0,300,0.0,-0.0,0.0,0,0,0,0,215,4.1,10,5,9999,99999,9,999999999,2.0,999,999,99
3020,1,28,4,0,*?*?*?*?*?*?*?*?*?*?*?*?*?*?*?*?*?*?*?*?*?*?,4.0,3.9,100,100535,0,-0,298,0.0,-0.0,0.0,0,0,0,0,217,4.6,10,5,9999,99999,9,999999999,0.1,999,999,99
3020,1,28,5,0,*?*?*?*?*?*?*?*?*?*?*?*?*?*?*?*?*?*?*?*?*?*?,3.9,3.9,100,100535,0,-0,297,0.0,-0.0,0.0,0,0,0,0,218,4.1,10,5,9999,99999,9,999999999,2.0,999,999,99
3020,1,28,6,0,*?*?*?*?*?*?*?*?*?*?*?*?*?*?*?*?*?*?*?*?*?*?,2.9,2.9,100,100535,0,-0,293,0.0,-0.0,0.0,0,0,0,0,220,4.1,10,5,9999,99999,9,999999999,0.4,999,999,99
3020,1,28,7,0,*?*?*?*?*?*?*?*?*?*?*?*?*?*?*?*?*?*?*?*?*?*?,1.9,1.9,100,100535,0,-0,289,0.0,-0.0,0.0,0,0,0,0,217,4.6,10,5,9999,99999,9,999999999,0.1,999,999,99
3020,1,28,8,0,*?*?*?*?*?*?*?*?*?*?*?*?*?*?*?*?*?*?*?*?*?*?,3.2,3.2,100,100535,118,1411,294,8.8,0.0,8.8,1074,-0,1073,349,213,4.1,10,5,9999,99999,9,999999999,1.6,999,999,99
3020,1,28,9,0,*?*?*?*?*?*?*?*?*?*?*?*?*?*?*?*?*?*?*?*?*?*?,4.5,4.5,100,100535,281,1408,278,130.8,344.0,62.1,13725,25735,8238,1122,210,3.6,5,3,9999,99999,9,999999999,0.0,999,999,99
3020,1,28,10,0,*?*?*?*?*?*?*?*?*?*?*?*?*?*?*?*?*?*?*?*?*?*?,6.4,6.4,100,100535,402,1409,296,174.7,218.6,112.3,18492,19229,13110,2230,207,3.6,7,4,9999,99999,9,999999999,0.7,999,999,99
3020,1,28,11,0,*?*?*?*?*?*?*?*?*?*?*?*?*?*?*?*?*?*?*?*?*?*?,9.0,8.7,100,100535,472,1409,308,211.8,225.8,136.2,22431,21148,15675,2776,203,5.2,7,4,9999,99999,9,999999999,0.0,999,999,99
3020,1,28,12,0,*?*?*?*?*?*?*?*?*?*?*?*?*?*?*?*?*?*?*?*?*?*?,11.0,8.3,100,100535,486,1409,309,259.3,394.7,123.2,27041,36332,15481,2358,200,5.7,5,3,9999,99999,9,999999999,0.1,999,999,99
3020,1,28,13,0,*?*?*?*?*?*?*?*?*?*?*?*?*?*?*?*?*?*?*?*?*?*?,10.9,7.1,93,100535,443,1407,303,241.5,451.2,99.5,25458,40484,12859,1857,202,6.7,4,2,9999,99999,9,999999999,0.0,999,999,99
3020,1,28,14,0,*?*?*?*?*?*?*?*?*?*?*?*?*?*?*?*?*?*?*?*?*?*?,11.2,6.9,89,100535,347,1408,304,178.8,426.6,73.7,18883,35035,9744,1338,203,6.2,4,2,9999,99999,9,999999999,0.0,999,999,99
3020,1,28,15,0,*?*?*?*?*?*?*?*?*?*?*?*?*?*?*?*?*?*?*?*?*?*?,11.3,7.3,92,100535,204,1410,313,77.1,238.8,42.6,8134,15063,5802,757,205,5.2,6,3,9999,99999,9,999999999,1.1,999,999,99
3020,1,28,16,0,*?*?*?*?*?*?*?*?*?*?*?*?*?*?*?*?*?*?*?*?*?*?,11.2,7.1,91,100535,23,1410,317,0.0,0.0,0.0,0,0,0,0,207,5.2,7,4,9999,99999,9,999999999,0.0,999,999,99
3020,1,28,17,0,*?*?*?*?*?*?*?*?*?*?*?*?*?*?*?*?*?*?*?*?*?*?,9.5,5.9,94,100535,0,-0,322,0.0,-0.0,0.0,0,0,0,0,208,4.6,10,5,9999,99999,9,999999999,0.0,999,999,99
3020,1,28,18,0,*?*?*?*?*?*?*?*?*?*?*?*?*?*?*?*?*?*?*?*?*?*?,8.0,4.6,95,100535,0,-0,315,0.0,-0.0,0.0,0,0,0,0,210,3.6,10,5,9999,99999,9,999999999,0.0,999,999,99
3020,1,28,19,0,*?*?*?*?*?*?*?*?*?*?*?*?*?*?*?*?*?*?*?*?*?*?,7.3,3.9,95,100535,0,-0,312,0.0,-0.0,0.0,0,0,0,0,213,6.7,10,5,9999,99999,9,999999999,0.0,999,999,99
3020,1,28,20,0,*?*?*?*?*?*?*?*?*?*?*?*?*?*?*?*?*?*?*?*?*?*?,6.7,2.3,88,100535,0,-0,310,0.0,-0.0,0.0,0,0,0,0,217,6.7,10,5,9999,99999,9,999999999,0.0,999,999,99
3020,1,28,21,0,*?*?*?*?*?*?*?*?*?*?*?*?*?*?*?*?*?*?*?*?*?*?,6.1,3.0,97,100535,0,-0,307,0.0,-0.0,0.0,0,0,0,0,220,5.2,10,5,9999,99999,9,999999999,0.0,999,999,99
3020,1,28,22,0,*?*?*?*?*?*?*?*?*?*?*?*?*?*?*?*?*?*?*?*?*?*?,6.1,1.9,89,100535,0,-0,307,0.0,-0.0,0.0,0,0,0,0,223,5.2,10,5,9999,99999,9,999999999,0.0,999,999,99
3020,1,28,23,0,*?*?*?*?*?*?*?*?*?*?*?*?*?*?*?*?*?*?*?*?*?*?,5.6,-0.4,78,100535,0,-0,305,0.0,-0.0,0.0,0,0,0,0,227,5.7,10,5,9999,99999,9,999999999,0.0,999,999,99
3020,1,28,24,0,*?*?*?*?*?*?*?*?*?*?*?*?*?*?*?*?*?*?*?*?*?*?,4.7,3.2,100,100535,0,-0,301,0.0,-0.0,0.0,0,0,0,0,210,4.1,10,5,9999,99999,9,999999999,0.3,999,999,99
3020,1,29,1,0,*?*?*?*?*?*?*?*?*?*?*?*?*?*?*?*?*?*?*?*?*?*?,5.2,0.6,74,100319,0,-0,303,0.0,-0.0,0.0,0,0,0,0,228,4.6,10,5,9999,99999,9,999999999,0.0,999,999,99
3020,1,29,2,0,*?*?*?*?*?*?*?*?*?*?*?*?*?*?*?*?*?*?*?*?*?*?,5.1,1.3,78,100319,0,-0,303,0.0,-0.0,0.0,0,0,0,0,227,4.6,10,5,9999,99999,9,999999999,0.0,999,999,99
3020,1,29,3,0,*?*?*?*?*?*?*?*?*?*?*?*?*?*?*?*?*?*?*?*?*?*?,5.2,1.5,79,100319,0,-0,303,0.0,-0.0,0.0,0,0,0,0,225,4.1,10,5,9999,99999,9,999999999,0.0,999,999,99
3020,1,29,4,0,*?*?*?*?*?*?*?*?*?*?*?*?*?*?*?*?*?*?*?*?*?*?,5.4,3.4,90,100319,0,-0,304,0.0,-0.0,0.0,0,0,0,0,223,4.6,10,5,9999,99999,9,999999999,0.0,999,999,99
3020,1,29,5,0,*?*?*?*?*?*?*?*?*?*?*?*?*?*?*?*?*?*?*?*?*?*?,5.7,3.9,91,100319,0,-0,305,0.0,-0.0,0.0,0,0,0,0,222,4.1,10,5,9999,99999,9,999999999,0.0,999,999,99
3020,1,29,6,0,*?*?*?*?*?*?*?*?*?*?*?*?*?*?*?*?*?*?*?*?*?*?,5.1,4.1,96,100319,0,-0,302,0.0,-0.0,0.0,0,0,0,0,220,4.1,10,5,9999,99999,9,999999999,0.0,999,999,99
3020,1,29,7,0,*?*?*?*?*?*?*?*?*?*?*?*?*?*?*?*?*?*?*?*?*?*?,4.6,4.5,100,100319,0,-0,300,0.0,-0.0,0.0,0,0,0,0,220,4.6,10,5,9999,99999,9,999999999,0.0,999,999,99
3020,1,29,8,0,*?*?*?*?*?*?*?*?*?*?*?*?*?*?*?*?*?*?*?*?*?*?,5.2,5.1,100,100319,123,1412,294,22.4,64.9,16.8,2487,2843,2187,277,220,4.1,8,4,9999,99999,9,999999999,0.0,999,999,99
3020,1,29,9,0,*?*?*?*?*?*?*?*?*?*?*?*?*?*?*?*?*?*?*?*?*?*?,5.9,5.9,100,100319,286,1406,293,113.5,199.1,73.0,12023,15052,8672,1382,220,3.6,7,4,9999,99999,9,999999999,0.0,999,999,99
3020,1,29,10,0,*?*?*?*?*?*?*?*?*?*?*?*?*?*?*?*?*?*?*?*?*?*?,6.7,6.1,99,100319,407,1407,301,150.4,131.0,112.5,16397,11795,12909,2501,220,3.6,8,4,9999,99999,9,999999999,0.0,999,999,99
3020,1,29,11,0,*?*?*?*?*?*?*?*?*?*?*?*?*?*?*?*?*?*?*?*?*?*?,6.8,6.2,99,100319,478,1410,305,137.3,53.8,119.0,15073,5003,13441,3310,220,5.2,9,5,9999,99999,9,999999999,0.0,999,999,99
3020,1,29,12,0,*?*?*?*?*?*?*?*?*?*?*?*?*?*?*?*?*?*?*?*?*?*?,8.1,5.6,86,100319,492,1409,311,142.1,54.1,123.2,15608,5060,13915,3447,220,5.7,9,5,9999,99999,9,999999999,0.0,999,999,99
3020,1,29,13,0,*?*?*?*?*?*?*?*?*?*?*?*?*?*?*?*?*?*?*?*?*?*?,8.1,4.5,80,100319,449,1407,316,73.5,0.0,73.5,8602,0,8625,3036,220,6.7,10,5,9999,99999,9,999999999,0.0,999,999,99
3020,1,29,14,0,*?*?*?*?*?*?*?*?*?*?*?*?*?*?*?*?*?*?*?*?*?*?,8.2,1.7,65,100319,353,1407,316,54.8,0.0,54.8,6392,0,6407,2192,220,6.2,10,5,9999,99999,9,999999999,0.0,999,999,99
3020,1,29,15,0,*?*?*?*?*?*?*?*?*?*?*?*?*?*?*?*?*?*?*?*?*?*?,8.1,1.0,63,100319,210,1409,311,46.5,41.5,40.3,5168,2845,4796,852,220,5.2,9,5,9999,99999,9,999999999,0.0,999,999,99
3020,1,29,16,0,*?*?*?*?*?*?*?*?*?*?*?*?*?*?*?*?*?*?*?*?*?*?,8.1,1.0,62,100319,29,1409,316,0.0,0.0,0.0,0,0,0,0,220,5.2,10,5,9999,99999,9,999999999,0.0,999,999,99
3020,1,29,17,0,*?*?*?*?*?*?*?*?*?*?*?*?*?*?*?*?*?*?*?*?*?*?,7.9,3.6,76,100319,0,-0,315,0.0,-0.0,0.0,0,0,0,0,220,4.6,10,5,9999,99999,9,999999999,0.0,999,999,99
3020,1,29,18,0,*?*?*?*?*?*?*?*?*?*?*?*?*?*?*?*?*?*?*?*?*?*?,6.5,3.2,82,100319,0,-0,309,0.0,-0.0,0.0,0,0,0,0,220,3.6,10,5,9999,99999,9,999999999,0.0,999,999,99
3020,1,29,19,0,*?*?*?*?*?*?*?*?*?*?*?*?*?*?*?*?*?*?*?*?*?*?,6.7,5.0,92,100319,0,-0,309,0.0,-0.0,0.0,0,0,0,0,218,6.7,10,5,9999,99999,9,999999999,0.0,999,999,99
3020,1,29,20,0,*?*?*?*?*?*?*?*?*?*?*?*?*?*?*?*?*?*?*?*?*?*?,6.5,6.4,100,100319,0,-0,308,0.0,-0.0,0.0,0,0,0,0,217,6.7,10,5,9999,99999,9,999999999,0.0,999,999,99
3020,1,29,21,0,*?*?*?*?*?*?*?*?*?*?*?*?*?*?*?*?*?*?*?*?*?*?,6.6,6.6,100,100319,0,-0,309,0.0,-0.0,0.0,0,0,0,0,215,5.2,10,5,9999,99999,9,999999999,0.0,999,999,99
3020,1,29,22,0,*?*?*?*?*?*?*?*?*?*?*?*?*?*?*?*?*?*?*?*?*?*?,5.9,5.9,100,100319,0,-0,306,0.0,-0.0,0.0,0,0,0,0,213,5.2,10,5,9999,99999,9,999999999,0.0,999,999,99
3020,1,29,23,0,*?*?*?*?*?*?*?*?*?*?*?*?*?*?*?*?*?*?*?*?*?*?,5.5,5.5,100,100319,0,-0,304,0.0,-0.0,0.0,0,0,0,0,212,5.7,10,5,9999,99999,9,999999999,0.0,999,999,99
3020,1,29,24,0,*?*?*?*?*?*?*?*?*?*?*?*?*?*?*?*?*?*?*?*?*?*?,5.1,0.2,72,100319,0,-0,303,0.0,-0.0,0.0,0,0,0,0,230,4.1,10,5,9999,99999,9,999999999,0.0,999,999,99
3020,1,30,1,0,*?*?*?*?*?*?*?*?*?*?*?*?*?*?*?*?*?*?*?*?*?*?,4.6,2.9,93,100704,0,-0,300,0.0,-0.0,0.0,0,0,0,0,213,4.6,10,5,9999,99999,9,999999999,0.0,999,999,99
3020,1,30,2,0,*?*?*?*?*?*?*?*?*?*?*?*?*?*?*?*?*?*?*?*?*?*?,4.0,1.7,89,100704,0,-0,298,0.0,-0.0,0.0,0,0,0,0,217,4.6,10,5,9999,99999,9,999999999,0.0,999,999,99
3020,1,30,3,0,*?*?*?*?*?*?*?*?*?*?*?*?*?*?*?*?*?*?*?*?*?*?,4.7,2.9,92,100704,0,-0,301,0.0,-0.0,0.0,0,0,0,0,220,4.1,10,5,9999,99999,9,999999999,0.0,999,999,99
3020,1,30,4,0,*?*?*?*?*?*?*?*?*?*?*?*?*?*?*?*?*?*?*?*?*?*?,5.4,3.4,91,100704,0,-0,304,0.0,-0.0,0.0,0,0,0,0,223,4.6,10,5,9999,99999,9,999999999,0.0,999,999,99
3020,1,30,5,0,*?*?*?*?*?*?*?*?*?*?*?*?*?*?*?*?*?*?*?*?*?*?,4.9,3.4,95,100704,0,-0,302,0.0,-0.0,0.0,0,0,0,0,227,4.1,10,5,9999,99999,9,999999999,0.0,999,999,99
3020,1,30,6,0,*?*?*?*?*?*?*?*?*?*?*?*?*?*?*?*?*?*?*?*?*?*?,5.0,3.6,94,100704,0,-0,302,0.0,-0.0,0.0,0,0,0,0,230,4.1,10,5,9999,99999,9,999999999,0.0,999,999,99
3020,1,30,7,0,*?*?*?*?*?*?*?*?*?*?*?*?*?*?*?*?*?*?*?*?*?*?,4.4,3.4,97,100704,0,-0,299,0.0,-0.0,0.0,0,0,0,0,235,4.6,10,5,9999,99999,9,999999999,0.0,999,999,99
3020,1,30,8,0,*?*?*?*?*?*?*?*?*?*?*?*?*?*?*?*?*?*?*?*?*?*?,4.5,3.9,100,100704,128,1410,295,18.7,27.3,16.2,2131,1458,1997,336,240,4.1,9,5,9999,99999,9,999999999,0.0,999,999,99
3020,1,30,9,0,*?*?*?*?*?*?*?*?*?*?*?*?*?*?*?*?*?*?*?*?*?*?,4.8,4.1,100,100704,292,1409,301,42.8,0.0,42.8,4997,0,5007,1684,245,3.6,10,5,9999,99999,9,999999999,0.0,999,999,99
3020,1,30,10,0,*?*?*?*?*?*?*?*?*?*?*?*?*?*?*?*?*?*?*?*?*?*?,6.1,4.5,94,100704,413,1407,302,115.5,52.3,100.1,12675,4708,11316,2712,250,3.6,9,5,9999,99999,9,999999999,0.0,999,999,99
3020,1,30,11,0,*?*?*?*?*?*?*?*?*?*?*?*?*?*?*?*?*?*?*?*?*?*?,7.7,5.1,88,100704,483,1406,305,184.6,135.5,138.1,20122,12842,15758,3144,255,5.2,8,4,9999,99999,9,999999999,0.0,999,999,99
3020,1,30,12,0,*?*?*?*?*?*?*?*?*?*?*?*?*?*?*?*?*?*?*?*?*?*?,8.3,5.0,84,100704,498,1408,312,144.2,54.2,125.1,15842,5084,14121,3508,260,5.7,9,5,9999,99999,9,999999999,0.0,999,999,99
3020,1,30,13,0,*?*?*?*?*?*?*?*?*?*?*?*?*?*?*?*?*?*?*?*?*?*?,8.3,6.9,95,100704,456,1409,312,129.9,53.4,112.6,14263,4912,12724,3104,258,6.7,9,5,9999,99999,9,999999999,0.0,999,999,99
3020,1,30,14,0,*?*?*?*?*?*?*?*?*?*?*?*?*?*?*?*?*?*?*?*?*?*?,8.4,6.9,94,100704,360,1410,316,56.0,0.0,56.0,6539,0,6554,2246,257,6.2,10,5,9999,99999,9,999999999,0.0,999,999,99
3020,1,30,15,0,*?*?*?*?*?*?*?*?*?*?*?*?*?*?*?*?*?*?*?*?*?*?,8.3,7.0,96,100704,216,1407,316,28.0,0.0,28.0,3288,0,3293,1087,255,5.2,10,5,9999,99999,9,999999999,0.0,999,999,99
3020,1,30,16,0,*?*?*?*?*?*?*?*?*?*?*?*?*?*?*?*?*?*?*?*?*?*?,8.1,7.7,100,100704,35,1405,311,0.0,0.0,0.0,0,0,0,0,253,5.2,9,5,9999,99999,9,999999999,0.0,999,999,99
3020,1,30,17,0,*?*?*?*?*?*?*?*?*?*?*?*?*?*?*?*?*?*?*?*?*?*?,7.4,7.3,100,100704,0,-0,312,0.0,-0.0,0.0,0,0,0,0,252,4.6,10,5,9999,99999,9,999999999,0.0,999,999,99
3020,1,30,18,0,*?*?*?*?*?*?*?*?*?*?*?*?*?*?*?*?*?*?*?*?*?*?,6.9,6.9,100,100704,0,-0,310,0.0,-0.0,0.0,0,0,0,0,250,3.6,10,5,9999,99999,9,999999999,0.0,999,999,99
3020,1,30,19,0,*?*?*?*?*?*?*?*?*?*?*?*?*?*?*?*?*?*?*?*?*?*?,6.4,6.4,100,100704,0,-0,308,0.0,-0.0,0.0,0,0,0,0,248,6.7,10,5,9999,99999,9,999999999,0.0,999,999,99
3020,1,30,20,0,*?*?*?*?*?*?*?*?*?*?*?*?*?*?*?*?*?*?*?*?*?*?,6.4,6.4,100,100704,0,-0,308,0.0,-0.0,0.0,0,0,0,0,247,6.7,10,5,9999,99999,9,999999999,0.0,999,999,99
3020,1,30,21,0,*?*?*?*?*?*?*?*?*?*?*?*?*?*?*?*?*?*?*?*?*?*?,6.0,6.1,100,100704,0,-0,306,0.0,-0.0,0.0,0,0,0,0,245,5.2,10,5,9999,99999,9,999999999,0.0,999,999,99
3020,1,30,22,0,*?*?*?*?*?*?*?*?*?*?*?*?*?*?*?*?*?*?*?*?*?*?,6.1,6.1,100,100704,0,-0,306,0.0,-0.0,0.0,0,0,0,0,243,5.2,10,5,9999,99999,9,999999999,0.0,999,999,99
3020,1,30,23,0,*?*?*?*?*?*?*?*?*?*?*?*?*?*?*?*?*?*?*?*?*?*?,5.1,5.1,100,100704,0,-0,302,0.0,-0.0,0.0,0,0,0,0,242,5.7,10,5,9999,99999,9,999999999,0.0,999,999,99
3020,1,30,24,0,*?*?*?*?*?*?*?*?*?*?*?*?*?*?*?*?*?*?*?*?*?*?,5.0,4.3,99,100704,0,-0,302,0.0,-0.0,0.0,0,0,0,0,210,4.1,10,5,9999,99999,9,999999999,0.0,999,999,99
3020,1,31,1,0,*?*?*?*?*?*?*?*?*?*?*?*?*?*?*?*?*?*?*?*?*?*?,3.2,1.9,90,101246,0,-0,295,0.0,-0.0,0.0,0,0,0,0,237,4.6,10,5,9999,99999,9,999999999,0.0,999,999,99
3020,1,31,2,0,*?*?*?*?*?*?*?*?*?*?*?*?*?*?*?*?*?*?*?*?*?*?,2.3,0.2,84,101246,0,-0,291,0.0,-0.0,0.0,0,0,0,0,233,4.6,10,5,9999,99999,9,999999999,0.0,999,999,99
3020,1,31,3,0,*?*?*?*?*?*?*?*?*?*?*?*?*?*?*?*?*?*?*?*?*?*?,2.9,-0.8,75,101246,0,-0,294,0.0,-0.0,0.0,0,0,0,0,230,4.1,10,5,9999,99999,9,999999999,0.0,999,999,99
3020,1,31,4,0,*?*?*?*?*?*?*?*?*?*?*?*?*?*?*?*?*?*?*?*?*?*?,3.3,-0.6,75,101246,0,-0,295,0.0,-0.0,0.0,0,0,0,0,227,4.6,10,5,9999,99999,9,999999999,0.0,999,999,99
3020,1,31,5,0,*?*?*?*?*?*?*?*?*?*?*?*?*?*?*?*?*?*?*?*?*?*?,2.8,-0.2,80,101246,0,-0,293,0.0,-0.0,0.0,0,0,0,0,223,4.1,10,5,9999,99999,9,999999999,0.0,999,999,99
3020,1,31,6,0,*?*?*?*?*?*?*?*?*?*?*?*?*?*?*?*?*?*?*?*?*?*?,2.3,-0.6,79,101246,0,-0,291,0.0,-0.0,0.0,0,0,0,0,220,4.1,10,5,9999,99999,9,999999999,0.0,999,999,99
3020,1,31,7,0,*?*?*?*?*?*?*?*?*?*?*?*?*?*?*?*?*?*?*?*?*?*?,2.8,-0.2,80,101246,0,-0,293,0.0,-0.0,0.0,0,0,0,0,227,4.6,10,5,9999,99999,9,999999999,0.0,999,999,99
3020,1,31,8,0,*?*?*?*?*?*?*?*?*?*?*?*?*?*?*?*?*?*?*?*?*?*?,3.2,-0.0,79,101246,133,1408,295,11.8,0.0,11.8,1421,-0,1422,463,233,4.1,10,5,9999,99999,9,999999999,0.0,999,999,99
3020,1,31,9,0,*?*?*?*?*?*?*?*?*?*?*?*?*?*?*?*?*?*?*?*?*?*?,2.8,-0.2,80,101246,297,1406,293,43.9,0.0,43.9,5124,0,5134,1729,240,3.6,10,5,9999,99999,9,999999999,0.0,999,999,99
3020,1,31,10,0,*?*?*?*?*?*?*?*?*?*?*?*?*?*?*?*?*?*?*?*?*?*?,3.6,-0.0,76,101246,419,1408,297,67.6,0.0,67.6,7903,0,7924,2764,247,3.6,10,5,9999,99999,9,999999999,0.0,999,999,99
3020,1,31,11,0,*?*?*?*?*?*?*?*?*?*?*?*?*?*?*?*?*?*?*?*?*?*?,4.5,-0.4,70,101246,490,1409,301,81.4,0.0,81.4,9537,0,9564,3408,253,5.2,10,5,9999,99999,9,999999999,0.0,999,999,99
3020,1,31,12,0,*?*?*?*?*?*?*?*?*?*?*?*?*?*?*?*?*?*?*?*?*?*?,5.1,-0.6,65,101246,504,1407,303,84.3,0.0,84.3,9877,0,9906,3545,260,5.7,10,5,9999,99999,9,999999999,0.0,999,999,99
3020,1,31,13,0,*?*?*?*?*?*?*?*?*?*?*?*?*?*?*?*?*?*?*?*?*?*?,5.0,-0.0,70,101246,462,1407,303,76.0,0.0,76.0,8898,0,8922,3153,258,6.7,10,5,9999,99999,9,999999999,0.0,999,999,99
3020,1,31,14,0,*?*?*?*?*?*?*?*?*?*?*?*?*?*?*?*?*?*?*?*?*?*?,4.9,0.8,75,101246,366,1408,302,57.3,0.0,57.3,6685,0,6701,2301,257,6.2,10,5,9999,99999,9,999999999,0.0,999,999,99
3020,1,31,15,0,*?*?*?*?*?*?*?*?*?*?*?*?*?*?*?*?*?*?*?*?*?*?,5.2,1.9,79,101246,222,1405,303,29.2,0.0,29.2,3430,0,3435,1136,255,5.2,10,5,9999,99999,9,999999999,0.0,999,999,99
3020,1,31,16,0,*?*?*?*?*?*?*?*?*?*?*?*?*?*?*?*?*?*?*?*?*?*?,5.0,1.9,80,101246,41,1401,302,0.0,0.0,0.0,0,0,0,0,253,5.2,10,5,9999,99999,9,999999999,0.0,999,999,99
3020,1,31,17,0,*?*?*?*?*?*?*?*?*?*?*?*?*?*?*?*?*?*?*?*?*?*?,4.3,0.8,77,101246,0,-0,299,0.0,-0.0,0.0,0,0,0,0,252,4.6,10,5,9999,99999,9,999999999,0.0,999,999,99
3020,1,31,18,0,*?*?*?*?*?*?*?*?*?*?*?*?*?*?*?*?*?*?*?*?*?*?,4.1,2.3,87,101246,0,-0,298,0.0,-0.0,0.0,0,0,0,0,250,3.6,10,5,9999,99999,9,999999999,0.0,999,999,99
3020,1,31,19,0,*?*?*?*?*?*?*?*?*?*?*?*?*?*?*?*?*?*?*?*?*?*?,3.5,1.3,85,101246,0,-0,296,0.0,-0.0,0.0,0,0,0,0,248,6.7,10,5,9999,99999,9,999999999,0.0,999,999,99
3020,1,31,20,0,*?*?*?*?*?*?*?*?*?*?*?*?*?*?*?*?*?*?*?*?*?*?,3.7,1.3,83,101246,0,-0,297,0.0,-0.0,0.0,0,0,0,0,247,6.7,10,5,9999,99999,9,999999999,0.0,999,999,99
3020,1,31,21,0,*?*?*?*?*?*?*?*?*?*?*?*?*?*?*?*?*?*?*?*?*?*?,3.8,1.0,82,101246,0,-0,297,0.0,-0.0,0.0,0,0,0,0,245,5.2,10,5,9999,99999,9,999999999,0.0,999,999,99
3020,1,31,22,0,*?*?*?*?*?*?*?*?*?*?*?*?*?*?*?*?*?*?*?*?*?*?,3.7,0.2,77,101246,0,-0,297,0.0,-0.0,0.0,0,0,0,0,243,5.2,10,5,9999,99999,9,999999999,0.0,999,999,99
3020,1,31,23,0,*?*?*?*?*?*?*?*?*?*?*?*?*?*?*?*?*?*?*?*?*?*?,3.4,-0.6,74,101246,0,-0,296,0.0,-0.0,0.0,0,0,0,0,242,5.7,10,5,9999,99999,9,999999999,0.0,999,999,99
3020,1,31,24,0,*?*?*?*?*?*?*?*?*?*?*?*?*?*?*?*?*?*?*?*?*?*?,4.2,3.6,95,101246,0,-0,299,0.0,-0.0,0.0,0,0,0,0,240,4.1,10,5,9999,99999,9,999999999,0.0,999,999,99
3020,2,1,1,0,*?*?*?*?*?*?*?*?*?*?*?*?*?*?*?*?*?*?*?*?*?*?,2.5,2.1,100,100254,0,-0,292,0.0,-0.0,0.0,0,0,0,0,240,4.6,10,5,9999,99999,9,999999999,0.0,999,999,99
3020,2,1,2,0,*?*?*?*?*?*?*?*?*?*?*?*?*?*?*?*?*?*?*?*?*?*?,1.9,1.9,100,100254,0,-0,289,0.0,-0.0,0.0,0,0,0,0,240,4.6,10,5,9999,99999,9,999999999,0.0,999,999,99
3020,2,1,3,0,*?*?*?*?*?*?*?*?*?*?*?*?*?*?*?*?*?*?*?*?*?*?,1.8,1.9,100,100254,0,-0,289,0.0,-0.0,0.0,0,0,0,0,240,4.1,10,5,9999,99999,9,999999999,0.0,999,999,99
3020,2,1,4,0,*?*?*?*?*?*?*?*?*?*?*?*?*?*?*?*?*?*?*?*?*?*?,1.9,1.9,100,100254,0,-0,289,0.0,-0.0,0.0,0,0,0,0,240,4.6,10,5,9999,99999,9,999999999,0.0,999,999,99
3020,2,1,5,0,*?*?*?*?*?*?*?*?*?*?*?*?*?*?*?*?*?*?*?*?*?*?,1.1,1.0,100,100254,0,-0,286,0.0,-0.0,0.0,0,0,0,0,240,4.1,10,5,9999,99999,9,999999999,0.0,999,999,99
3020,2,1,6,0,*?*?*?*?*?*?*?*?*?*?*?*?*?*?*?*?*?*?*?*?*?*?,0.3,0.2,100,100254,0,-0,283,0.0,-0.0,0.0,0,0,0,0,240,4.1,10,5,9999,99999,9,999999999,0.0,999,999,99
3020,2,1,7,0,*?*?*?*?*?*?*?*?*?*?*?*?*?*?*?*?*?*?*?*?*?*?,0.8,0.8,100,100254,0,-0,285,0.0,-0.0,0.0,0,0,0,0,250,4.6,10,5,9999,99999,9,999999999,0.0,999,999,99
3020,2,1,8,0,*?*?*?*?*?*?*?*?*?*?*?*?*?*?*?*?*?*?*?*?*?*?,1.3,1.3,100,100254,138,1403,282,22.3,30.1,19.3,2526,1674,2364,402,260,4.1,9,5,9999,99999,9,999999999,0.0,999,999,99
3020,2,1,9,0,*?*?*?*?*?*?*?*?*?*?*?*?*?*?*?*?*?*?*?*?*?*?,1.5,1.5,100,100254,303,1407,278,103.6,121.2,77.5,11321,9779,8981,1675,270,3.6,8,4,9999,99999,9,999999999,0.0,999,999,99
3020,2,1,10,0,*?*?*?*?*?*?*?*?*?*?*?*?*?*?*?*?*?*?*?*?*?*?,5.0,5.0,100,100254,425,1407,289,187.2,221.3,120.4,19806,19985,13944,2411,280,3.6,7,4,9999,99999,9,999999999,0.0,999,999,99
3020,2,1,11,0,*?*?*?*?*?*?*?*?*?*?*?*?*?*?*?*?*?*?*?*?*?*?,7.3,5.8,100,100254,496,1408,299,224.8,227.8,144.5,23822,21688,16582,2976,290,5.2,7,4,9999,99999,9,999999999,0.0,999,999,99
3020,2,1,12,0,*?*?*?*?*?*?*?*?*?*?*?*?*?*?*?*?*?*?*?*?*?*?,8.6,5.3,100,100254,511,1408,309,196.9,136.8,147.3,21466,13153,16780,3384,300,5.7,8,4,9999,99999,9,999999999,0.0,999,999,99
3020,2,1,13,0,*?*?*?*?*?*?*?*?*?*?*?*?*?*?*?*?*?*?*?*?*?*?,8.6,4.8,98,100254,468,1406,309,178.0,134.7,133.1,19398,12661,15207,3016,290,6.7,8,4,9999,99999,9,999999999,0.0,999,999,99
3020,2,1,14,0,*?*?*?*?*?*?*?*?*?*?*?*?*?*?*?*?*?*?*?*?*?*?,8.7,5.1,100,100254,372,1406,314,101.7,51.1,88.2,11160,4479,9973,2353,280,6.2,9,5,9999,99999,9,999999999,0.0,999,999,99
3020,2,1,15,0,*?*?*?*?*?*?*?*?*?*?*?*?*?*?*?*?*?*?*?*?*?*?,8.6,5.3,100,100254,229,1409,309,70.2,108.8,52.5,7479,7251,6354,961,270,5.2,8,4,9999,99999,9,999999999,0.0,999,999,99
3020,2,1,16,0,*?*?*?*?*?*?*?*?*?*?*?*?*?*?*?*?*?*?*?*?*?*?,8.5,5.9,100,100254,47,1395,309,0.0,0.0,0.0,0,0,0,0,260,5.2,8,4,9999,99999,9,999999999,0.0,999,999,99
3020,2,1,17,0,*?*?*?*?*?*?*?*?*?*?*?*?*?*?*?*?*?*?*?*?*?*?,8.1,6.6,100,100254,0,-0,315,0.0,-0.0,0.0,0,0,0,0,250,4.6,10,5,9999,99999,9,999999999,0.0,999,999,99
3020,2,1,18,0,*?*?*?*?*?*?*?*?*?*?*?*?*?*?*?*?*?*?*?*?*?*?,6.9,6.9,100,100254,0,-0,310,0.0,-0.0,0.0,0,0,0,0,240,3.6,10,5,9999,99999,9,999999999,0.0,999,999,99
3020,2,1,19,0,*?*?*?*?*?*?*?*?*?*?*?*?*?*?*?*?*?*?*?*?*?*?,5.3,5.3,100,100254,0,-0,303,0.0,-0.0,0.0,0,0,0,0,255,6.7,10,5,9999,99999,9,999999999,0.0,999,999,99
3020,2,1,20,0,*?*?*?*?*?*?*?*?*?*?*?*?*?*?*?*?*?*?*?*?*?*?,4.4,4.5,100,100254,0,-0,299,0.0,-0.0,0.0,0,0,0,0,270,6.7,10,5,9999,99999,9,999999999,0.0,999,999,99
3020,2,1,21,0,*?*?*?*?*?*?*?*?*?*?*?*?*?*?*?*?*?*?*?*?*?*?,4.0,3.9,100,100254,0,-0,298,0.0,-0.0,0.0,0,0,0,0,285,5.2,10,5,9999,99999,9,999999999,0.0,999,999,99
3020,2,1,22,0,*?*?*?*?*?*?*?*?*?*?*?*?*?*?*?*?*?*?*?*?*?*?,3.1,3.0,100,100254,0,-0,294,0.0,-0.0,0.0,0,0,0,0,300,5.2,10,5,9999,99999,9,999999999,0.0,999,999,99
3020,2,1,23,0,*?*?*?*?*?*?*?*?*?*?*?*?*?*?*?*?*?*?*?*?*?*?,3.1,3.0,100,100254,0,-0,294,0.0,-0.0,0.0,0,0,0,0,315,5.7,10,5,9999,99999,9,999999999,0.0,999,999,99
3020,2,1,24,0,*?*?*?*?*?*?*?*?*?*?*?*?*?*?*?*?*?*?*?*?*?*?,3.0,0.6,100,100254,0,-0,294,0.0,-0.0,0.0,0,0,0,0,240,4.1,10,5,9999,99999,9,999999999,0.0,999,999,99
3020,2,2,1,0,*?*?*?*?*?*?*?*?*?*?*?*?*?*?*?*?*?*?*?*?*?*?,3.3,2.7,95,101596,0,-0,295,0.0,-0.0,0.0,0,0,0,0,332,4.6,10,5,9999,99999,9,999999999,0.0,999,999,99
3020,2,2,2,0,*?*?*?*?*?*?*?*?*?*?*?*?*?*?*?*?*?*?*?*?*?*?,3.2,2.5,94,101596,0,-0,294,0.0,-0.0,0.0,0,0,0,0,333,4.6,10,5,9999,99999,9,999999999,0.0,999,999,99
3020,2,2,3,0,*?*?*?*?*?*?*?*?*?*?*?*?*?*?*?*?*?*?*?*?*?*?,3.1,2.3,93,101596,0,-0,294,0.0,-0.0,0.0,0,0,0,0,335,4.1,10,5,9999,99999,9,999999999,0.0,999,999,99
3020,2,2,4,0,*?*?*?*?*?*?*?*?*?*?*?*?*?*?*?*?*?*?*?*?*?*?,3.5,2.7,93,101596,0,-0,296,0.0,-0.0,0.0,0,0,0,0,337,4.6,10,5,9999,99999,9,999999999,0.0,999,999,99
3020,2,2,5,0,*?*?*?*?*?*?*?*?*?*?*?*?*?*?*?*?*?*?*?*?*?*?,4.0,2.3,88,101596,0,-0,298,0.0,-0.0,0.0,0,0,0,0,338,4.1,10,5,9999,99999,9,999999999,0.0,999,999,99
3020,2,2,6,0,*?*?*?*?*?*?*?*?*?*?*?*?*?*?*?*?*?*?*?*?*?*?,3.1,1.9,90,101596,0,-0,294,0.0,-0.0,0.0,0,0,0,0,340,4.1,10,5,9999,99999,9,999999999,0.0,999,999,99
3020,2,2,7,0,*?*?*?*?*?*?*?*?*?*?*?*?*?*?*?*?*?*?*?*?*?*?,3.3,2.1,91,101596,0,-0,295,0.0,-0.0,0.0,0,0,0,0,340,4.6,10,5,9999,99999,9,999999999,0.0,999,999,99
3020,2,2,8,0,*?*?*?*?*?*?*?*?*?*?*?*?*?*?*?*?*?*?*?*?*?*?,3.6,2.5,91,101596,144,1408,296,13.9,0.0,13.9,1668,-0,1669,545,340,4.1,10,5,9999,99999,9,999999999,0.0,999,999,99
3020,2,2,9,0,*?*?*?*?*?*?*?*?*?*?*?*?*?*?*?*?*?*?*?*?*?*?,3.1,2.7,96,101596,309,1407,294,46.1,0.0,46.1,5388,0,5399,1824,340,3.6,10,5,9999,99999,9,999999999,0.0,999,999,99
3020,2,2,10,0,*?*?*?*?*?*?*?*?*?*?*?*?*?*?*?*?*?*?*?*?*?*?,4.4,3.2,92,101596,431,1407,299,70.0,0.0,70.0,8185,0,8206,2873,340,3.6,10,5,9999,99999,9,999999999,0.0,999,999,99
3020,2,2,11,0,*?*?*?*?*?*?*?*?*?*?*?*?*?*?*?*?*?*?*?*?*?*?,4.8,3.0,87,101596,502,1407,301,83.9,0.0,83.9,9831,0,9860,3526,340,5.2,10,5,9999,99999,9,999999999,0.0,999,999,99
3020,2,2,12,0,*?*?*?*?*?*?*?*?*?*?*?*?*?*?*?*?*?*?*?*?*?*?,5.2,2.9,84,101596,517,1407,303,86.8,0.0,86.8,10181,0,10211,3668,340,5.7,10,5,9999,99999,9,999999999,0.0,999,999,99
3020,2,2,13,0,*?*?*?*?*?*?*?*?*?*?*?*?*?*?*?*?*?*?*?*?*?*?,4.7,2.7,86,101596,475,1407,301,78.6,0.0,78.6,9203,0,9229,3274,337,6.7,10,5,9999,99999,9,999999999,0.0,999,999,99
3020,2,2,14,0,*?*?*?*?*?*?*?*?*?*?*?*?*?*?*?*?*?*?*?*?*?*?,5.2,2.7,83,101596,379,1407,303,59.8,0.0,59.8,6985,0,7002,2413,333,6.2,10,5,9999,99999,9,999999999,0.0,999,999,99
3020,2,2,15,0,*?*?*?*?*?*?*?*?*?*?*?*?*?*?*?*?*?*?*?*?*?*?,4.8,2.3,83,101596,235,1406,301,31.7,0.0,31.7,3720,0,3726,1235,330,5.2,10,5,9999,99999,9,999999999,0.0,999,999,99
3020,2,2,16,0,*?*?*?*?*?*?*?*?*?*?*?*?*?*?*?*?*?*?*?*?*?*?,4.8,1.7,80,101596,54,1416,301,0.0,0.0,0.0,0,0,0,0,327,5.2,10,5,9999,99999,9,999999999,0.0,999,999,99
3020,2,2,17,0,*?*?*?*?*?*?*?*?*?*?*?*?*?*?*?*?*?*?*?*?*?*?,4.4,2.1,84,101596,0,-0,300,0.0,-0.0,0.0,0,0,0,0,323,4.6,10,5,9999,99999,9,999999999,0.0,999,999,99
3020,2,2,18,0,*?*?*?*?*?*?*?*?*?*?*?*?*?*?*?*?*?*?*?*?*?*?,5.1,3.2,87,101596,0,-0,303,0.0,-0.0,0.0,0,0,0,0,320,3.6,10,5,9999,99999,9,999999999,0.0,999,999,99
3020,2,2,19,0,*?*?*?*?*?*?*?*?*?*?*?*?*?*?*?*?*?*?*?*?*?*?,4.4,2.5,87,101596,0,-0,300,0.0,-0.0,0.0,0,0,0,0,313,6.7,10,5,9999,99999,9,999999999,0.0,999,999,99
3020,2,2,20,0,*?*?*?*?*?*?*?*?*?*?*?*?*?*?*?*?*?*?*?*?*?*?,3.9,2.1,86,101596,0,-0,298,0.0,-0.0,0.0,0,0,0,0,307,6.7,10,5,9999,99999,9,999999999,0.0,999,999,99
3020,2,2,21,0,*?*?*?*?*?*?*?*?*?*?*?*?*?*?*?*?*?*?*?*?*?*?,4.4,1.9,83,101596,0,-0,300,0.0,-0.0,0.0,0,0,0,0,300,5.2,10,5,9999,99999,9,999999999,0.0,999,999,99
3020,2,2,22,0,*?*?*?*?*?*?*?*?*?*?*?*?*?*?*?*?*?*?*?*?*?*?,4.7,2.1,82,101596,0,-0,301,0.0,-0.0,0.0,0,0,0,0,293,5.2,10,5,9999,99999,9,999999999,0.0,999,999,99
3020,2,2,23,0,*?*?*?*?*?*?*?*?*?*?*?*?*?*?*?*?*?*?*?*?*?*?,4.1,1.5,82,101596,0,-0,298,0.0,-0.0,0.0,0,0,0,0,287,5.7,10,5,9999,99999,9,999999999,0.0,999,999,99
3020,2,2,24,0,*?*?*?*?*?*?*?*?*?*?*?*?*?*?*?*?*?*?*?*?*?*?,3.2,2.9,97,101596,0,-0,294,0.0,-0.0,0.0,0,0,0,0,330,4.1,10,5,9999,99999,9,999999999,0.0,999,999,99
3020,2,3,1,0,*?*?*?*?*?*?*?*?*?*?*?*?*?*?*?*?*?*?*?*?*?*?,2.9,2.5,99,101889,0,-0,293,0.0,-0.0,0.0,0,0,0,0,270,4.6,10,5,9999,99999,9,999999999,0.0,999,999,99
3020,2,3,2,0,*?*?*?*?*?*?*?*?*?*?*?*?*?*?*?*?*?*?*?*?*?*?,2.6,2.7,100,101889,0,-0,292,0.0,-0.0,0.0,0,0,0,0,260,4.6,10,5,9999,99999,9,999999999,0.0,999,999,99
3020,2,3,3,0,*?*?*?*?*?*?*?*?*?*?*?*?*?*?*?*?*?*?*?*?*?*?,2.5,2.5,100,101889,0,-0,291,0.0,-0.0,0.0,0,0,0,0,250,4.1,10,5,9999,99999,9,999999999,0.0,999,999,99
3020,2,3,4,0,*?*?*?*?*?*?*?*?*?*?*?*?*?*?*?*?*?*?*?*?*?*?,2.7,2.7,100,101889,0,-0,292,0.0,-0.0,0.0,0,0,0,0,240,4.6,10,5,9999,99999,9,999999999,0.0,999,999,99
3020,2,3,5,0,*?*?*?*?*?*?*?*?*?*?*?*?*?*?*?*?*?*?*?*?*?*?,3.0,3.0,100,101889,0,-0,294,0.0,-0.0,0.0,0,0,0,0,230,4.1,10,5,9999,99999,9,999999999,0.0,999,999,99
3020,2,3,6,0,*?*?*?*?*?*?*?*?*?*?*?*?*?*?*?*?*?*?*?*?*?*?,2.2,2.3,100,101889,0,-0,290,0.0,-0.0,0.0,0,0,0,0,220,4.1,10,5,9999,99999,9,999999999,0.0,999,999,99
3020,2,3,7,0,*?*?*?*?*?*?*?*?*?*?*?*?*?*?*?*?*?*?*?*?*?*?,1.5,1.5,100,101889,0,-0,287,0.0,-0.0,0.0,0,0,0,0,225,4.6,10,5,9999,99999,9,999999999,0.0,999,999,99
3020,2,3,8,0,*?*?*?*?*?*?*?*?*?*?*?*?*?*?*?*?*?*?*?*?*?*?,2.9,2.9,100,101889,149,1402,289,26.1,32.6,22.6,2943,1887,2749,472,230,4.1,9,5,9999,99999,9,999999999,0.0,999,999,99
3020,2,3,9,0,*?*?*?*?*?*?*?*?*?*?*?*?*?*?*?*?*?*?*?*?*?*?,4.3,4.1,100,101889,315,1407,295,82.2,48.8,71.3,9021,4084,8075,1867,235,3.6,9,5,9999,99999,9,999999999,0.0,999,999,99
3020,2,3,10,0,*?*?*?*?*?*?*?*?*?*?*?*?*?*?*?*?*?*?*?*?*?*?,4.1,4.1,100,101889,437,1406,294,123.8,53.0,107.3,13587,4829,12125,2935,240,3.6,9,5,9999,99999,9,999999999,0.0,999,999,99
3020,2,3,11,0,*?*?*?*?*?*?*?*?*?*?*?*?*?*?*?*?*?*?*?*?*?*?,5.4,4.8,98,101889,508,1405,295,196.0,136.7,146.6,21368,13131,16706,3367,245,5.2,8,4,9999,99999,9,999999999,0.0,999,999,99
3020,2,3,12,0,*?*?*?*?*?*?*?*?*?*?*?*?*?*?*?*?*?*?*?*?*?*?,6.6,5.8,97,101889,523,1405,305,153.1,54.7,132.7,16815,5179,14982,3763,250,5.7,9,5,9999,99999,9,999999999,0.0,999,999,99
3020,2,3,13,0,*?*?*?*?*?*?*?*?*?*?*?*?*?*?*?*?*?*?*?*?*?*?,7.0,4.5,86,101889,482,1408,311,79.9,0.0,79.9,9359,0,9386,3336,250,6.7,10,5,9999,99999,9,999999999,0.0,999,999,99
3020,2,3,14,0,*?*?*?*?*?*?*?*?*?*?*?*?*?*?*?*?*?*?*?*?*?*?,6.7,4.5,88,101889,385,1405,305,106.2,51.5,92.1,11654,4558,10411,2468,250,6.2,9,5,9999,99999,9,999999999,0.0,999,999,99
3020,2,3,15,0,*?*?*?*?*?*?*?*?*?*?*?*?*?*?*?*?*?*?*?*?*?*?,6.9,4.5,87,101889,242,1409,301,76.0,111.5,56.8,8091,7678,6854,1049,250,5.2,8,4,9999,99999,9,999999999,0.0,999,999,99
3020,2,3,16,0,*?*?*?*?*?*?*?*?*?*?*?*?*?*?*?*?*?*?*?*?*?*?,6.8,3.0,79,101889,60,1408,305,0.0,0.0,0.0,0,0,0,0,250,5.2,9,5,9999,99999,9,999999999,0.0,999,999,99
3020,2,3,17,0,*?*?*?*?*?*?*?*?*?*?*?*?*?*?*?*?*?*?*?*?*?*?,6.4,2.7,79,101889,0,-0,308,0.0,-0.0,0.0,0,0,0,0,250,4.6,10,5,9999,99999,9,999999999,0.0,999,999,99
3020,2,3,18,0,*?*?*?*?*?*?*?*?*?*?*?*?*?*?*?*?*?*?*?*?*?*?,5.6,3.0,85,101889,0,-0,305,0.0,-0.0,0.0,0,0,0,0,250,3.6,10,5,9999,99999,9,999999999,0.0,999,999,99
3020,2,3,19,0,*?*?*?*?*?*?*?*?*?*?*?*?*?*?*?*?*?*?*?*?*?*?,5.1,2.9,88,101889,0,-0,303,0.0,-0.0,0.0,0,0,0,0,250,6.7,10,5,9999,99999,9,999999999,0.0,999,999,99
3020,2,3,20,0,*?*?*?*?*?*?*?*?*?*?*?*?*?*?*?*?*?*?*?*?*?*?,4.5,2.7,90,101889,0,-0,300,0.0,-0.0,0.0,0,0,0,0,250,6.7,10,5,9999,99999,9,999999999,0.0,999,999,99
3020,2,3,21,0,*?*?*?*?*?*?*?*?*?*?*?*?*?*?*?*?*?*?*?*?*?*?,4.4,3.4,96,101889,0,-0,299,0.0,-0.0,0.0,0,0,0,0,250,5.2,10,5,9999,99999,9,999999999,0.0,999,999,99
3020,2,3,22,0,*?*?*?*?*?*?*?*?*?*?*?*?*?*?*?*?*?*?*?*?*?*?,3.5,2.5,96,101889,0,-0,296,0.0,-0.0,0.0,0,0,0,0,250,5.2,10,5,9999,99999,9,999999999,0.0,999,999,99
3020,2,3,23,0,*?*?*?*?*?*?*?*?*?*?*?*?*?*?*?*?*?*?*?*?*?*?,3.9,2.9,95,101889,0,-0,297,0.0,-0.0,0.0,0,0,0,0,250,5.7,10,5,9999,99999,9,999999999,0.0,999,999,99
3020,2,3,24,0,*?*?*?*?*?*?*?*?*?*?*?*?*?*?*?*?*?*?*?*?*?*?,3.5,2.1,92,101889,0,-0,296,0.0,-0.0,0.0,0,0,0,0,280,4.1,10,5,9999,99999,9,999999999,0.0,999,999,99
3020,2,4,1,0,*?*?*?*?*?*?*?*?*?*?*?*?*?*?*?*?*?*?*?*?*?*?,4.5,1.5,80,101239,0,-0,300,0.0,-0.0,0.0,0,0,0,0,252,4.6,10,5,9999,99999,9,999999999,0.0,999,999,99
3020,2,4,2,0,*?*?*?*?*?*?*?*?*?*?*?*?*?*?*?*?*?*?*?*?*?*?,4.7,0.8,75,101239,0,-0,301,0.0,-0.0,0.0,0,0,0,0,253,4.6,10,5,9999,99999,9,999999999,0.0,999,999,99
3020,2,4,3,0,*?*?*?*?*?*?*?*?*?*?*?*?*?*?*?*?*?*?*?*?*?*?,4.7,0.8,76,101239,0,-0,301,0.0,-0.0,0.0,0,0,0,0,255,4.1,10,5,9999,99999,9,999999999,0.0,999,999,99
3020,2,4,4,0,*?*?*?*?*?*?*?*?*?*?*?*?*?*?*?*?*?*?*?*?*?*?,4.5,0.6,76,101239,0,-0,300,0.0,-0.0,0.0,0,0,0,0,257,4.6,10,5,9999,99999,9,999999999,0.0,999,999,99
3020,2,4,5,0,*?*?*?*?*?*?*?*?*?*?*?*?*?*?*?*?*?*?*?*?*?*?,4.7,1.3,78,101239,0,-0,301,0.0,-0.0,0.0,0,0,0,0,258,4.1,10,5,9999,99999,9,999999999,0.0,999,999,99
3020,2,4,6,0,*?*?*?*?*?*?*?*?*?*?*?*?*?*?*?*?*?*?*?*?*?*?,4.5,1.3,79,101239,0,-0,300,0.0,-0.0,0.0,0,0,0,0,260,4.1,10,5,9999,99999,9,999999999,0.0,999,999,99
3020,2,4,7,0,*?*?*?*?*?*?*?*?*?*?*?*?*?*?*?*?*?*?*?*?*?*?,4.2,0.6,77,101239,0,-0,299,0.0,-0.0,0.0,0,0,0,0,262,4.6,10,5,9999,99999,9,999999999,0.0,999,999,99
3020,2,4,8,0,*?*?*?*?*?*?*?*?*?*?*?*?*?*?*?*?*?*?*?*?*?*?,5.2,1.5,76,101239,155,1404,303,16.1,0.0,16.1,1926,-0,1927,630,263,4.1,10,5,9999,99999,9,999999999,0.0,999,999,99
3020,2,4,9,0,*?*?*?*?*?*?*?*?*?*?*?*?*?*?*?*?*?*?*?*?*?*?,6.1,1.9,73,101239,321,1407,307,48.5,0.0,48.5,5664,0,5676,1924,265,3.6,10,5,9999,99999,9,999999999,0.0,999,999,99
3020,2,4,10,0,*?*?*?*?*?*?*?*?*?*?*?*?*?*?*?*?*?*?*?*?*?*?,6.5,0.8,67,101239,443,1405,309,72.5,0.0,72.5,8478,0,8500,2987,267,3.6,10,5,9999,99999,9,999999999,0.0,999,999,99
3020,2,4,11,0,*?*?*?*?*?*?*?*?*?*?*?*?*?*?*?*?*?*?*?*?*?*?,6.9,0.8,65,101239,515,1406,311,86.5,0.0,86.5,10137,0,10167,3650,268,5.2,10,5,9999,99999,9,999999999,0.0,999,999,99
3020,2,4,12,0,*?*?*?*?*?*?*?*?*?*?*?*?*?*?*?*?*?*?*?*?*?*?,7.7,2.5,69,101239,530,1406,314,89.4,0.0,89.4,10494,0,10525,3796,270,5.7,10,5,9999,99999,9,999999999,0.0,999,999,99
3020,2,4,13,0,*?*?*?*?*?*?*?*?*?*?*?*?*?*?*?*?*?*?*?*?*?*?,7.9,2.9,69,101239,488,1405,315,81.2,0.0,81.2,9516,0,9543,3398,268,6.7,10,5,9999,99999,9,999999999,0.0,999,999,99
3020,2,4,14,0,*?*?*?*?*?*?*?*?*?*?*?*?*?*?*?*?*?*?*?*?*?*?,8.0,2.3,66,101239,392,1406,315,62.4,0.0,62.4,7292,0,7310,2529,267,6.2,10,5,9999,99999,9,999999999,0.0,999,999,99
3020,2,4,15,0,*?*?*?*?*?*?*?*?*?*?*?*?*?*?*?*?*?*?*?*?*?*?,7.9,3.0,70,101239,248,1405,315,34.3,0.0,34.3,4015,0,4022,1338,265,5.2,10,5,9999,99999,9,999999999,0.0,999,999,99
3020,2,4,16,0,*?*?*?*?*?*?*?*?*?*?*?*?*?*?*?*?*?*?*?*?*?*?,7.9,2.5,68,101239,66,1400,315,0.0,0.0,0.0,0,0,0,0,263,5.2,10,5,9999,99999,9,999999999,0.0,999,999,99
3020,2,4,17,0,*?*?*?*?*?*?*?*?*?*?*?*?*?*?*?*?*?*?*?*?*?*?,7.5,2.1,68,101239,0,-0,313,0.0,-0.0,0.0,0,0,0,0,262,4.6,10,5,9999,99999,9,999999999,0.0,999,999,99
3020,2,4,18,0,*?*?*?*?*?*?*?*?*?*?*?*?*?*?*?*?*?*?*?*?*?*?,7.1,1.7,68,101239,0,-0,312,0.0,-0.0,0.0,0,0,0,0,260,3.6,10,5,9999,99999,9,999999999,0.0,999,999,99
3020,2,4,19,0,*?*?*?*?*?*?*?*?*?*?*?*?*?*?*?*?*?*?*?*?*?*?,6.8,1.7,69,101239,0,-0,310,0.0,-0.0,0.0,0,0,0,0,257,6.7,10,5,9999,99999,9,999999999,0.0,999,999,99
3020,2,4,20,0,*?*?*?*?*?*?*?*?*?*?*?*?*?*?*?*?*?*?*?*?*?*?,6.4,1.9,72,101239,0,-0,308,0.0,-0.0,0.0,0,0,0,0,253,6.7,10,5,9999,99999,9,999999999,0.0,999,999,99
3020,2,4,21,0,*?*?*?*?*?*?*?*?*?*?*?*?*?*?*?*?*?*?*?*?*?*?,6.4,2.3,74,101239,0,-0,308,0.0,-0.0,0.0,0,0,0,0,250,5.2,10,5,9999,99999,9,999999999,0.0,999,999,99
3020,2,4,22,0,*?*?*?*?*?*?*?*?*?*?*?*?*?*?*?*?*?*?*?*?*?*?,5.1,1.7,78,101239,0,-0,303,0.0,-0.0,0.0,0,0,0,0,247,5.2,10,5,9999,99999,9,999999999,0.0,999,999,99
3020,2,4,23,0,*?*?*?*?*?*?*?*?*?*?*?*?*?*?*?*?*?*?*?*?*?*?,5.4,1.5,75,101239,0,-0,304,0.0,-0.0,0.0,0,0,0,0,243,5.7,10,5,9999,99999,9,999999999,0.0,999,999,99
3020,2,4,24,0,*?*?*?*?*?*?*?*?*?*?*?*?*?*?*?*?*?*?*?*?*?*?,4.2,2.1,85,101239,0,-0,299,0.0,-0.0,0.0,0,0,0,0,250,4.1,10,5,9999,99999,9,999999999,0.0,999,999,99
3020,2,5,1,0,*?*?*?*?*?*?*?*?*?*?*?*?*?*?*?*?*?*?*?*?*?*?,4.9,1.5,79,100022,0,-0,302,0.0,-0.0,0.0,0,0,0,0,242,4.6,10,5,9999,99999,9,999999999,0.0,999,999,99
3020,2,5,2,0,*?*?*?*?*?*?*?*?*?*?*?*?*?*?*?*?*?*?*?*?*?*?,4.4,1.3,81,100022,0,-0,300,0.0,-0.0,0.0,0,0,0,0,243,4.6,10,5,9999,99999,9,999999999,0.0,999,999,99
3020,2,5,3,0,*?*?*?*?*?*?*?*?*?*?*?*?*?*?*?*?*?*?*?*?*?*?,4.4,1.3,81,100022,0,-0,300,0.0,-0.0,0.0,0,0,0,0,245,4.1,10,5,9999,99999,9,999999999,0.0,999,999,99
3020,2,5,4,0,*?*?*?*?*?*?*?*?*?*?*?*?*?*?*?*?*?*?*?*?*?*?,3.9,1.3,83,100022,0,-0,298,0.0,-0.0,0.0,0,0,0,0,247,4.6,10,5,9999,99999,9,999999999,0.0,999,999,99
3020,2,5,5,0,*?*?*?*?*?*?*?*?*?*?*?*?*?*?*?*?*?*?*?*?*?*?,3.9,1.3,84,100022,0,-0,298,0.0,-0.0,0.0,0,0,0,0,248,4.1,10,5,9999,99999,9,999999999,0.0,999,999,99
3020,2,5,6,0,*?*?*?*?*?*?*?*?*?*?*?*?*?*?*?*?*?*?*?*?*?*?,3.6,0.8,83,100022,0,-0,296,0.0,-0.0,0.0,0,0,0,0,250,4.1,10,5,9999,99999,9,999999999,0.0,999,999,99
3020,2,5,7,0,*?*?*?*?*?*?*?*?*?*?*?*?*?*?*?*?*?*?*?*?*?*?,3.4,0.6,83,100022,0,-0,296,0.0,-0.0,0.0,0,0,0,0,252,4.6,10,5,9999,99999,9,999999999,0.0,999,999,99
3020,2,5,8,0,*?*?*?*?*?*?*?*?*?*?*?*?*?*?*?*?*?*?*?*?*?*?,4.0,0.8,80,100022,161,1404,273,55.7,255.0,26.4,5750,15393,4133,485,253,4.1,5,3,9999,99999,9,999999999,0.0,999,999,99
3020,2,5,9,0,*?*?*?*?*?*?*?*?*?*?*?*?*?*?*?*?*?*?*?*?*?*?,4.6,1.3,80,100022,327,1406,256,171.5,510.9,52.6,17795,41623,7960,981,255,3.6,1,0,9999,99999,9,999999999,0.0,999,999,99
3020,2,5,10,0,*?*?*?*?*?*?*?*?*?*?*?*?*?*?*?*?*?*?*?*?*?*?,5.0,1.7,79,100022,450,1406,263,253.6,532.6,83.2,26171,47686,11963,1555,257,3.6,2,1,9999,99999,9,999999999,0.0,999,999,99
3020,2,5,11,0,*?*?*?*?*?*?*?*?*?*?*?*?*?*?*?*?*?*?*?*?*?*?,6.8,2.7,75,100022,521,1404,276,299.1,513.6,108.6,31880,48405,14077,2059,258,5.2,3,2,9999,99999,9,999999999,0.0,999,999,99
3020,2,5,12,0,*?*?*?*?*?*?*?*?*?*?*?*?*?*?*?*?*?*?*?*?*?*?,6.9,4.1,82,100022,537,1406,297,246.9,230.8,158.8,26197,22504,18115,3327,260,5.7,7,4,9999,99999,9,999999999,0.0,999,999,99
3020,2,5,13,0,*?*?*?*?*?*?*?*?*?*?*?*?*?*?*?*?*?*?*?*?*?*?,6.1,3.8,86,100022,495,1406,298,190.1,136.1,142.2,20722,12984,16215,3250,257,6.7,8,4,9999,99999,9,999999999,0.0,999,999,99
3020,2,5,14,0,*?*?*?*?*?*?*?*?*?*?*?*?*?*?*?*?*?*?*?*?*?*?,6.7,4.1,85,100022,399,1407,305,110.8,51.9,96.0,12159,4634,10859,2588,253,6.2,9,5,9999,99999,9,999999999,0.0,999,999,99
3020,2,5,15,0,*?*?*?*?*?*?*?*?*?*?*?*?*?*?*?*?*?*?*?*?*?*?,6.8,3.4,79,100022,255,1407,301,81.9,114.0,61.3,8984,8535,7155,1309,250,5.2,8,4,9999,99999,9,999999999,0.0,999,999,99
3020,2,5,16,0,*?*?*?*?*?*?*?*?*?*?*?*?*?*?*?*?*?*?*?*?*?*?,7.1,4.5,83,100022,73,1412,289,0.0,0.2,0.0,3,9,2,0,247,5.2,5,3,9999,99999,9,999999999,0.0,999,999,99
3020,2,5,17,0,*?*?*?*?*?*?*?*?*?*?*?*?*?*?*?*?*?*?*?*?*?*?,7.1,3.8,80,100022,0,-0,311,0.0,-0.0,0.0,0,0,0,0,243,4.6,10,5,9999,99999,9,999999999,0.0,999,999,99
3020,2,5,18,0,*?*?*?*?*?*?*?*?*?*?*?*?*?*?*?*?*?*?*?*?*?*?,5.7,3.4,86,100022,0,-0,305,0.0,-0.0,0.0,0,0,0,0,240,3.6,10,5,9999,99999,9,999999999,0.0,999,999,99
3020,2,5,19,0,*?*?*?*?*?*?*?*?*?*?*?*?*?*?*?*?*?*?*?*?*?*?,5.6,2.9,83,100022,0,-0,305,0.0,-0.0,0.0,0,0,0,0,248,6.7,10,5,9999,99999,9,999999999,0.0,999,999,99
3020,2,5,20,0,*?*?*?*?*?*?*?*?*?*?*?*?*?*?*?*?*?*?*?*?*?*?,5.4,2.7,84,100022,0,-0,304,0.0,-0.0,0.0,0,0,0,0,257,6.7,10,5,9999,99999,9,999999999,0.0,999,999,99
3020,2,5,21,0,*?*?*?*?*?*?*?*?*?*?*?*?*?*?*?*?*?*?*?*?*?*?,4.9,3.2,89,100022,0,-0,302,0.0,-0.0,0.0,0,0,0,0,265,5.2,10,5,9999,99999,9,999999999,0.0,999,999,99
3020,2,5,22,0,*?*?*?*?*?*?*?*?*?*?*?*?*?*?*?*?*?*?*?*?*?*?,5.1,2.5,83,100022,0,-0,303,0.0,-0.0,0.0,0,0,0,0,273,5.2,10,5,9999,99999,9,999999999,0.0,999,999,99
3020,2,5,23,0,*?*?*?*?*?*?*?*?*?*?*?*?*?*?*?*?*?*?*?*?*?*?,4.8,2.5,86,100022,0,-0,301,0.0,-0.0,0.0,0,0,0,0,282,5.7,10,5,9999,99999,9,999999999,0.0,999,999,99
3020,2,5,24,0,*?*?*?*?*?*?*?*?*?*?*?*?*?*?*?*?*?*?*?*?*?*?,5.7,1.5,74,100022,0,-0,305,0.0,-0.0,0.0,0,0,0,0,240,4.1,10,5,9999,99999,9,999999999,0.0,999,999,99
3020,2,6,1,0,*?*?*?*?*?*?*?*?*?*?*?*?*?*?*?*?*?*?*?*?*?*?,3.7,1.9,88,100722,0,-0,297,0.0,-0.0,0.0,0,0,0,0,300,4.6,10,5,9999,99999,9,999999999,0.0,999,999,99
3020,2,6,2,0,*?*?*?*?*?*?*?*?*?*?*?*?*?*?*?*?*?*?*?*?*?*?,3.2,1.5,88,100722,0,-0,295,0.0,-0.0,0.0,0,0,0,0,310,4.6,10,5,9999,99999,9,999999999,0.0,999,999,99
3020,2,6,3,0,*?*?*?*?*?*?*?*?*?*?*?*?*?*?*?*?*?*?*?*?*?*?,2.3,2.3,99,100722,0,-0,291,0.0,-0.0,0.0,0,0,0,0,320,4.1,10,5,9999,99999,9,999999999,0.0,999,999,99
3020,2,6,4,0,*?*?*?*?*?*?*?*?*?*?*?*?*?*?*?*?*?*?*?*?*?*?,2.3,2.3,99,100722,0,-0,291,0.0,-0.0,0.0,0,0,0,0,330,4.6,10,5,9999,99999,9,999999999,0.0,999,999,99
3020,2,6,5,0,*?*?*?*?*?*?*?*?*?*?*?*?*?*?*?*?*?*?*?*?*?*?,1.8,1.9,99,100722,0,-0,289,0.0,-0.0,0.0,0,0,0,0,340,4.1,10,5,9999,99999,9,999999999,0.0,999,999,99
3020,2,6,6,0,*?*?*?*?*?*?*?*?*?*?*?*?*?*?*?*?*?*?*?*?*?*?,1.3,1.3,99,100722,0,-0,287,0.0,-0.0,0.0,0,0,0,0,350,4.1,10,5,9999,99999,9,999999999,0.0,999,999,99
3020,2,6,7,0,*?*?*?*?*?*?*?*?*?*?*?*?*?*?*?*?*?*?*?*?*?*?,1.8,1.0,93,100722,0,-0,289,0.0,-0.0,0.0,0,0,0,0,350,4.6,10,5,9999,99999,9,999999999,0.2,999,999,99
3020,2,6,8,0,*?*?*?*?*?*?*?*?*?*?*?*?*?*?*?*?*?*?*?*?*?*?,2.4,1.0,91,100722,167,1404,291,18.5,0.0,18.5,2196,-0,2198,720,350,4.1,10,5,9999,99999,9,999999999,0.2,999,999,99
3020,2,6,9,0,*?*?*?*?*?*?*?*?*?*?*?*?*?*?*?*?*?*?*?*?*?*?,3.0,1.7,91,100722,333,1404,294,51.0,0.0,51.0,5950,0,5963,2028,350,3.6,10,5,9999,99999,9,999999999,0.3,999,999,99
3020,2,6,10,0,*?*?*?*?*?*?*?*?*?*?*?*?*?*?*?*?*?*?*?*?*?*?,5.4,2.7,83,100722,456,1404,304,75.1,0.0,75.1,8782,0,8806,3106,350,3.6,10,5,9999,99999,9,999999999,0.0,999,999,99
3020,2,6,11,0,*?*?*?*?*?*?*?*?*?*?*?*?*?*?*?*?*?*?*?*?*?*?,7.1,4.6,84,100722,528,1405,307,154.8,54.8,134.2,17006,5192,15152,3814,350,5.2,9,5,9999,99999,9,999999999,0.2,999,999,99
3020,2,6,12,0,*?*?*?*?*?*?*?*?*?*?*?*?*?*?*?*?*?*?*?*?*?*?,7.7,4.5,79,100722,543,1404,309,160.0,55.0,138.8,17585,5243,15664,3970,350,5.7,9,5,9999,99999,9,999999999,0.2,999,999,99
3020,2,6,13,0,*?*?*?*?*?*?*?*?*?*?*?*?*?*?*?*?*?*?*?*?*?*?,8.0,4.1,76,100722,502,1406,311,145.8,54.3,126.4,16016,5102,14275,3552,347,6.7,9,5,9999,99999,9,999999999,0.0,999,999,99
3020,2,6,14,0,*?*?*?*?*?*?*?*?*?*?*?*?*?*?*?*?*?*?*?*?*?*?,8.4,2.7,67,100722,405,1404,312,113.1,52.1,98.1,12415,4670,11086,2649,343,6.2,9,5,9999,99999,9,999999999,0.1,999,999,99
3020,2,6,15,0,*?*?*?*?*?*?*?*?*?*?*?*?*?*?*?*?*?*?*?*?*?*?,7.9,1.7,64,100722,261,1404,315,36.9,0.0,36.9,4316,0,4323,1442,340,5.2,10,5,9999,99999,9,999999999,0.3,999,999,99
3020,2,6,16,0,*?*?*?*?*?*?*?*?*?*?*?*?*?*?*?*?*?*?*?*?*?*?,8.3,2.9,68,100722,79,1403,317,1.3,0.0,1.3,174,-0,173,53,337,5.2,10,5,9999,99999,9,999999999,0.4,999,999,99
3020,2,6,17,0,*?*?*?*?*?*?*?*?*?*?*?*?*?*?*?*?*?*?*?*?*?*?,7.6,3.0,73,100722,0,-0,314,0.0,-0.0,0.0,0,0,0,0,333,4.6,10,5,9999,99999,9,999999999,0.0,999,999,99
3020,2,6,18,0,*?*?*?*?*?*?*?*?*?*?*?*?*?*?*?*?*?*?*?*?*?*?,5.7,-0.0,66,100722,0,-0,306,0.0,-0.0,0.0,0,0,0,0,330,3.6,10,5,9999,99999,9,999999999,0.1,999,999,99
3020,2,6,19,0,*?*?*?*?*?*?*?*?*?*?*?*?*?*?*?*?*?*?*?*?*?*?,5.6,1.5,74,100722,0,-0,305,0.0,-0.0,0.0,0,0,0,0,328,6.7,10,5,9999,99999,9,999999999,0.0,999,999,99
3020,2,6,20,0,*?*?*?*?*?*?*?*?*?*?*?*?*?*?*?*?*?*?*?*?*?*?,4.7,1.5,79,100722,0,-0,301,0.0,-0.0,0.0,0,0,0,0,327,6.7,10,5,9999,99999,9,999999999,0.0,999,999,99
3020,2,6,21,0,*?*?*?*?*?*?*?*?*?*?*?*?*?*?*?*?*?*?*?*?*?*?,4.5,0.4,74,100722,0,-0,300,0.0,-0.0,0.0,0,0,0,0,325,5.2,10,5,9999,99999,9,999999999,0.0,999,999,99
3020,2,6,22,0,*?*?*?*?*?*?*?*?*?*?*?*?*?*?*?*?*?*?*?*?*?*?,4.1,-0.0,75,100722,0,-0,299,0.0,-0.0,0.0,0,0,0,0,323,5.2,10,5,9999,99999,9,999999999,0.0,999,999,99
3020,2,6,23,0,*?*?*?*?*?*?*?*?*?*?*?*?*?*?*?*?*?*?*?*?*?*?,3.7,-0.4,73,100722,0,-0,297,0.0,-0.0,0.0,0,0,0,0,322,5.7,10,5,9999,99999,9,999999999,0.3,999,999,99
3020,2,6,24,0,*?*?*?*?*?*?*?*?*?*?*?*?*?*?*?*?*?*?*?*?*?*?,4.4,2.3,85,100722,0,-0,300,0.0,-0.0,0.0,0,0,0,0,290,4.1,10,5,9999,99999,9,999999999,0.0,999,999,99
3020,2,7,1,0,*?*?*?*?*?*?*?*?*?*?*?*?*?*?*?*?*?*?*?*?*?*?,3.1,1.9,100,101815,0,-0,294,0.0,-0.0,0.0,0,0,0,0,317,4.6,10,5,9999,99999,9,999999999,0.0,999,999,99
3020,2,7,2,0,*?*?*?*?*?*?*?*?*?*?*?*?*?*?*?*?*?*?*?*?*?*?,3.1,2.9,100,101815,0,-0,294,0.0,-0.0,0.0,0,0,0,0,313,4.6,10,5,9999,99999,9,999999999,0.0,999,999,99
3020,2,7,3,0,*?*?*?*?*?*?*?*?*?*?*?*?*?*?*?*?*?*?*?*?*?*?,2.9,2.9,100,101815,0,-0,293,0.0,-0.0,0.0,0,0,0,0,310,4.1,10,5,9999,99999,9,999999999,0.1,999,999,99
3020,2,7,4,0,*?*?*?*?*?*?*?*?*?*?*?*?*?*?*?*?*?*?*?*?*?*?,2.7,2.7,100,101815,0,-0,292,0.0,-0.0,0.0,0,0,0,0,307,4.6,10,5,9999,99999,9,999999999,0.0,999,999,99
3020,2,7,5,0,*?*?*?*?*?*?*?*?*?*?*?*?*?*?*?*?*?*?*?*?*?*?,1.9,1.9,100,101815,0,-0,289,0.0,-0.0,0.0,0,0,0,0,303,4.1,10,5,9999,99999,9,999999999,0.0,999,999,99
3020,2,7,6,0,*?*?*?*?*?*?*?*?*?*?*?*?*?*?*?*?*?*?*?*?*?*?,1.1,1.0,100,101815,0,-0,286,0.0,-0.0,0.0,0,0,0,0,300,4.1,10,5,9999,99999,9,999999999,0.0,999,999,99
3020,2,7,7,0,*?*?*?*?*?*?*?*?*?*?*?*?*?*?*?*?*?*?*?*?*?*?,1.6,1.7,100,101815,0,-0,288,0.0,-0.0,0.0,0,0,0,0,298,4.6,10,5,9999,99999,9,999999999,0.4,999,999,99
3020,2,7,8,0,*?*?*?*?*?*?*?*?*?*?*?*?*?*?*?*?*?*?*?*?*?*?,2.1,2.1,100,101815,173,1402,285,34.2,36.9,29.7,3834,2300,3572,622,297,4.1,9,5,9999,99999,9,999999999,0.2,999,999,99
3020,2,7,9,0,*?*?*?*?*?*?*?*?*?*?*?*?*?*?*?*?*?*?*?*?*?*?,3.3,2.7,100,101815,340,1406,286,120.3,125.4,90.0,13131,10593,10388,1964,295,3.6,8,4,9999,99999,9,999999999,0.0,999,999,99
3020,2,7,10,0,*?*?*?*?*?*?*?*?*?*?*?*?*?*?*?*?*?*?*?*?*?*?,4.4,4.5,100,101815,463,1405,282,230.5,313.3,127.2,24498,29211,14743,2561,293,3.6,6,3,9999,99999,9,999999999,0.0,999,999,99
3020,2,7,11,0,*?*?*?*?*?*?*?*?*?*?*?*?*?*?*?*?*?*?*?*?*?*?,6.5,5.1,100,101815,535,1405,291,272.9,321.2,150.7,29063,31302,17293,3122,292,5.2,6,3,9999,99999,9,999999999,0.0,999,999,99
3020,2,7,12,0,*?*?*?*?*?*?*?*?*?*?*?*?*?*?*?*?*?*?*?*?*?*?,6.9,5.6,100,101815,550,1404,297,254.3,231.8,163.5,26992,22750,18622,3448,290,5.7,7,4,9999,99999,9,999999999,0.0,999,999,99
3020,2,7,13,0,*?*?*?*?*?*?*?*?*?*?*?*?*?*?*?*?*?*?*?*?*?*?,7.3,5.9,100,101815,508,1403,299,232.1,228.9,149.2,24596,21969,17081,3092,288,6.7,7,4,9999,99999,9,999999999,0.0,999,999,99
3020,2,7,14,0,*?*?*?*?*?*?*?*?*?*?*?*?*?*?*?*?*?*?*?*?*?*?,7.4,6.4,100,101815,412,1404,304,153.0,131.4,114.4,16675,11884,13123,2549,287,6.2,8,4,9999,99999,9,999999999,0.0,999,999,99
3020,2,7,15,0,*?*?*?*?*?*?*?*?*?*?*?*?*?*?*?*?*?*?*?*?*?*?,7.2,6.4,100,101815,268,1405,303,88.0,116.3,65.8,9636,8907,7665,1411,285,5.2,8,4,9999,99999,9,999999999,0.0,999,999,99
3020,2,7,16,0,*?*?*?*?*?*?*?*?*?*?*?*?*?*?*?*?*?*?*?*?*?*?,7.2,4.3,98,101815,86,1411,307,4.4,9.6,3.8,532,323,564,58,283,5.2,9,5,9999,99999,9,999999999,0.0,999,999,99
3020,2,7,17,0,*?*?*?*?*?*?*?*?*?*?*?*?*?*?*?*?*?*?*?*?*?*?,6.1,4.8,100,101815,0,-0,307,0.0,-0.0,0.0,0,0,0,0,282,4.6,10,5,9999,99999,9,999999999,0.0,999,999,99
3020,2,7,18,0,*?*?*?*?*?*?*?*?*?*?*?*?*?*?*?*?*?*?*?*?*?*?,5.5,4.3,100,101815,0,-0,304,0.0,-0.0,0.0,0,0,0,0,280,3.6,10,5,9999,99999,9,999999999,0.0,999,999,99
3020,2,7,19,0,*?*?*?*?*?*?*?*?*?*?*?*?*?*?*?*?*?*?*?*?*?*?,4.0,4.1,100,101815,0,-0,298,0.0,-0.0,0.0,0,0,0,0,285,6.7,10,5,9999,99999,9,999999999,0.0,999,999,99
3020,2,7,20,0,*?*?*?*?*?*?*?*?*?*?*?*?*?*?*?*?*?*?*?*?*?*?,5.1,5.1,100,101815,0,-0,302,0.0,-0.0,0.0,0,0,0,0,290,6.7,10,5,9999,99999,9,999999999,0.0,999,999,99
3020,2,7,21,0,*?*?*?*?*?*?*?*?*?*?*?*?*?*?*?*?*?*?*?*?*?*?,3.1,3.0,100,101815,0,-0,294,0.0,-0.0,0.0,0,0,0,0,295,5.2,10,5,9999,99999,9,999999999,0.0,999,999,99
3020,2,7,22,0,*?*?*?*?*?*?*?*?*?*?*?*?*?*?*?*?*?*?*?*?*?*?,3.3,3.2,100,101815,0,-0,295,0.0,-0.0,0.0,0,0,0,0,300,5.2,10,5,9999,99999,9,999999999,0.0,999,999,99
3020,2,7,23,0,*?*?*?*?*?*?*?*?*?*?*?*?*?*?*?*?*?*?*?*?*?*?,2.7,2.7,100,101815,0,-0,292,0.0,-0.0,0.0,0,0,0,0,305,5.7,10,5,9999,99999,9,999999999,0.0,999,999,99
3020,2,7,24,0,*?*?*?*?*?*?*?*?*?*?*?*?*?*?*?*?*?*?*?*?*?*?,3.4,0.6,99,101815,0,-0,296,0.0,-0.0,0.0,0,0,0,0,320,4.1,10,5,9999,99999,9,999999999,0.0,999,999,99
3020,2,8,1,0,*?*?*?*?*?*?*?*?*?*?*?*?*?*?*?*?*?*?*?*?*?*?,2.3,0.4,87,101960,0,-0,291,0.0,-0.0,0.0,0,0,0,0,310,4.6,10,5,9999,99999,9,999999999,0.0,999,999,99
3020,2,8,2,0,*?*?*?*?*?*?*?*?*?*?*?*?*?*?*?*?*?*?*?*?*?*?,2.3,-0.4,81,101960,0,-0,291,0.0,-0.0,0.0,0,0,0,0,310,4.6,10,5,9999,99999,9,999999999,0.0,999,999,99
3020,2,8,3,0,*?*?*?*?*?*?*?*?*?*?*?*?*?*?*?*?*?*?*?*?*?*?,1.5,-1.1,82,101960,0,-0,288,0.0,-0.0,0.0,0,0,0,0,310,4.1,10,5,9999,99999,9,999999999,0.0,999,999,99
3020,2,8,4,0,*?*?*?*?*?*?*?*?*?*?*?*?*?*?*?*?*?*?*?*?*?*?,1.1,-0.8,86,101960,0,-0,286,0.0,-0.0,0.0,0,0,0,0,310,4.6,10,5,9999,99999,9,999999999,0.0,999,999,99
3020,2,8,5,0,*?*?*?*?*?*?*?*?*?*?*?*?*?*?*?*?*?*?*?*?*?*?,0.4,-1.3,87,101960,0,-0,283,0.0,-0.0,0.0,0,0,0,0,310,4.1,10,5,9999,99999,9,999999999,0.0,999,999,99
3020,2,8,6,0,*?*?*?*?*?*?*?*?*?*?*?*?*?*?*?*?*?*?*?*?*?*?,-0.5,-0.8,96,101960,0,-0,279,0.0,-0.0,0.0,0,0,0,0,310,4.1,10,5,9999,99999,9,999999999,0.0,999,999,99
3020,2,8,7,0,*?*?*?*?*?*?*?*?*?*?*?*?*?*?*?*?*?*?*?*?*?*?,0.5,-0.8,89,101960,0,-0,284,0.0,-0.0,0.0,0,0,0,0,315,4.6,10,5,9999,99999,9,999999999,0.1,999,999,99
3020,2,8,8,0,*?*?*?*?*?*?*?*?*?*?*?*?*?*?*?*?*?*?*?*?*?*?,1.3,-0.6,85,101960,180,1407,287,21.0,0.0,21.0,2479,-0,2481,814,320,4.1,10,5,9999,99999,9,999999999,0.0,999,999,99
3020,2,8,9,0,*?*?*?*?*?*?*?*?*?*?*?*?*?*?*?*?*?*?*?*?*?*?,2.0,-0.4,83,101960,346,1404,290,53.6,0.0,53.6,6251,0,6265,2139,325,3.6,10,5,9999,99999,9,999999999,0.0,999,999,99
3020,2,8,10,0,*?*?*?*?*?*?*?*?*?*?*?*?*?*?*?*?*?*?*?*?*?*?,4.9,1.5,79,101960,470,1405,302,77.7,0.0,77.7,9098,0,9123,3231,330,3.6,10,5,9999,99999,9,999999999,0.0,999,999,99
3020,2,8,11,0,*?*?*?*?*?*?*?*?*?*?*?*?*?*?*?*?*?*?*?*?*?*?,8.1,3.6,73,101960,542,1405,316,91.8,0.0,91.8,10779,0,10812,3913,335,5.2,10,5,9999,99999,9,999999999,0.0,999,999,99
3020,2,8,12,0,*?*?*?*?*?*?*?*?*?*?*?*?*?*?*?*?*?*?*?*?*?*?,8.8,3.9,71,101960,557,1404,319,94.9,0.0,94.9,11145,0,11180,4064,340,5.7,10,5,9999,99999,9,999999999,0.0,999,999,99
3020,2,8,13,0,*?*?*?*?*?*?*?*?*?*?*?*?*?*?*?*?*?*?*?*?*?*?,9.5,3.6,66,101960,515,1403,322,86.7,0.0,86.7,10164,0,10194,3660,335,6.7,10,5,9999,99999,9,999999999,0.0,999,999,99
3020,2,8,14,0,*?*?*?*?*?*?*?*?*?*?*?*?*?*?*?*?*?*?*?*?*?*?,9.6,4.3,69,101960,419,1404,322,67.8,0.0,67.8,7925,0,7945,2771,330,6.2,10,5,9999,99999,9,999999999,0.0,999,999,99
3020,2,8,15,0,*?*?*?*?*?*?*?*?*?*?*?*?*?*?*?*?*?*?*?*?*?*?,9.5,4.3,70,101960,275,1406,322,39.6,0.0,39.6,4623,0,4632,1551,325,5.2,10,5,9999,99999,9,999999999,0.0,999,999,99
3020,2,8,16,0,*?*?*?*?*?*?*?*?*?*?*?*?*?*?*?*?*?*?*?*?*?*?,9.5,4.3,69,101960,92,1403,322,3.8,0.0,3.8,489,-0,488,155,320,5.2,10,5,9999,99999,9,999999999,0.0,999,999,99
3020,2,8,17,0,*?*?*?*?*?*?*?*?*?*?*?*?*?*?*?*?*?*?*?*?*?*?,8.4,2.3,65,101960,0,-0,317,0.0,-0.0,0.0,0,0,0,0,315,4.6,10,5,9999,99999,9,999999999,0.0,999,999,99
3020,2,8,18,0,*?*?*?*?*?*?*?*?*?*?*?*?*?*?*?*?*?*?*?*?*?*?,6.8,2.1,72,101960,0,-0,310,0.0,-0.0,0.0,0,0,0,0,310,3.6,10,5,9999,99999,9,999999999,0.0,999,999,99
3020,2,8,19,0,*?*?*?*?*?*?*?*?*?*?*?*?*?*?*?*?*?*?*?*?*?*?,5.0,1.9,80,101960,0,-0,302,0.0,-0.0,0.0,0,0,0,0,318,6.7,10,5,9999,99999,9,999999999,0.0,999,999,99
3020,2,8,20,0,*?*?*?*?*?*?*?*?*?*?*?*?*?*?*?*?*?*?*?*?*?*?,4.7,0.6,75,101960,0,-0,301,0.0,-0.0,0.0,0,0,0,0,327,6.7,10,5,9999,99999,9,999999999,0.0,999,999,99
3020,2,8,21,0,*?*?*?*?*?*?*?*?*?*?*?*?*?*?*?*?*?*?*?*?*?*?,4.6,0.4,73,101960,0,-0,301,0.0,-0.0,0.0,0,0,0,0,335,5.2,10,5,9999,99999,9,999999999,0.0,999,999,99
3020,2,8,22,0,*?*?*?*?*?*?*?*?*?*?*?*?*?*?*?*?*?*?*?*?*?*?,3.5,-1.1,71,101960,0,-0,296,0.0,-0.0,0.0,0,0,0,0,343,5.2,10,5,9999,99999,9,999999999,0.7,999,999,99
3020,2,8,23,0,*?*?*?*?*?*?*?*?*?*?*?*?*?*?*?*?*?*?*?*?*?*?,2.7,-1.9,69,101960,0,-0,293,0.0,-0.0,0.0,0,0,0,0,352,5.7,10,5,9999,99999,9,999999999,0.6,999,999,99
3020,2,8,24,0,*?*?*?*?*?*?*?*?*?*?*?*?*?*?*?*?*?*?*?*?*?*?,2.2,1.7,96,101960,0,-0,290,0.0,-0.0,0.0,0,0,0,0,310,4.1,10,5,9999,99999,9,999999999,0.0,999,999,99
3020,2,9,1,0,*?*?*?*?*?*?*?*?*?*?*?*?*?*?*?*?*?*?*?*?*?*?,2.1,-1.7,74,101889,0,-0,290,0.0,-0.0,0.0,0,0,0,0,345,4.6,10,5,9999,99999,9,999999999,0.0,999,999,99
3020,2,9,2,0,*?*?*?*?*?*?*?*?*?*?*?*?*?*?*?*?*?*?*?*?*?*?,2.1,-1.7,73,101889,0,-0,290,0.0,-0.0,0.0,0,0,0,0,330,4.6,10,5,9999,99999,9,999999999,0.0,999,999,99
3020,2,9,3,0,*?*?*?*?*?*?*?*?*?*?*?*?*?*?*?*?*?*?*?*?*?*?,2.5,-2.2,68,101889,0,-0,292,0.0,-0.0,0.0,0,0,0,0,315,4.1,10,5,9999,99999,9,999999999,0.0,999,999,99
3020,2,9,4,0,*?*?*?*?*?*?*?*?*?*?*?*?*?*?*?*?*?*?*?*?*?*?,1.9,-1.9,74,101889,0,-0,290,0.0,-0.0,0.0,0,0,0,0,300,4.6,10,5,9999,99999,9,999999999,0.0,999,999,99
3020,2,9,5,0,*?*?*?*?*?*?*?*?*?*?*?*?*?*?*?*?*?*?*?*?*?*?,1.7,-1.7,76,101889,0,-0,289,0.0,-0.0,0.0,0,0,0,0,285,4.1,10,5,9999,99999,9,999999999,0.0,999,999,99
3020,2,9,6,0,*?*?*?*?*?*?*?*?*?*?*?*?*?*?*?*?*?*?*?*?*?*?,2.7,-0.4,78,101889,0,-0,293,0.0,-0.0,0.0,0,0,0,0,270,4.1,10,5,9999,99999,9,999999999,0.0,999,999,99
3020,2,9,7,0,*?*?*?*?*?*?*?*?*?*?*?*?*?*?*?*?*?*?*?*?*?*?,1.8,-0.6,82,101889,0,-0,289,0.0,-0.0,0.0,0,0,0,0,265,4.6,10,5,9999,99999,9,999999999,0.0,999,999,99
3020,2,9,8,0,*?*?*?*?*?*?*?*?*?*?*?*?*?*?*?*?*?*?*?*?*?*?,0.8,-0.8,87,101889,186,1404,270,60.4,162.8,38.9,6367,9849,5288,690,260,4.1,7,4,9999,99999,9,999999999,0.0,999,999,99
3020,2,9,9,0,*?*?*?*?*?*?*?*?*?*?*?*?*?*?*?*?*?*?*?*?*?*?,2.6,-0.8,77,101889,353,1405,272,165.6,295.2,91.4,17131,24348,11647,1700,255,3.6,6,3,9999,99999,9,999999999,0.0,999,999,99
3020,2,9,10,0,*?*?*?*?*?*?*?*?*?*?*?*?*?*?*?*?*?*?*?*?*?*?,4.3,-0.2,72,101889,476,1403,279,238.6,315.0,131.7,25368,29655,15232,2666,250,3.6,6,3,9999,99999,9,999999999,0.0,999,999,99
3020,2,9,11,0,*?*?*?*?*?*?*?*?*?*?*?*?*?*?*?*?*?*?*?*?*?*?,4.9,-0.2,68,101889,548,1402,292,214.6,138.4,160.5,23392,13547,18237,3739,245,5.2,8,4,9999,99999,9,999999999,0.0,999,999,99
3020,2,9,12,0,*?*?*?*?*?*?*?*?*?*?*?*?*?*?*?*?*?*?*?*?*?*?,6.0,-0.6,61,101889,564,1403,296,221.6,139.0,165.8,24168,13690,18821,3885,240,5.7,8,4,9999,99999,9,999999999,0.0,999,999,99
3020,2,9,13,0,*?*?*?*?*?*?*?*?*?*?*?*?*?*?*?*?*?*?*?*?*?*?,6.2,-1.7,55,101889,522,1403,291,239.6,229.9,154.1,25407,22247,17605,3211,223,6.7,7,4,9999,99999,9,999999999,0.0,999,999,99
3020,2,9,14,0,*?*?*?*?*?*?*?*?*?*?*?*?*?*?*?*?*?*?*?*?*?*?,6.4,-1.7,55,101889,426,1404,298,159.3,132.3,119.1,17360,12095,13649,2665,207,6.2,8,4,9999,99999,9,999999999,0.0,999,999,99
3020,2,9,15,0,*?*?*?*?*?*?*?*?*?*?*?*?*?*?*?*?*?*?*?*?*?*?,6.0,-3.1,49,101889,281,1402,302,71.0,47.1,61.6,7837,3703,7230,1324,190,5.2,9,5,9999,99999,9,999999999,0.0,999,999,99
3020,2,9,16,0,*?*?*?*?*?*?*?*?*?*?*?*?*?*?*?*?*?*?*?*?*?*?,6.1,-2.7,51,101889,99,1409,308,5.1,0.0,5.1,643,-0,643,206,173,5.2,10,5,9999,99999,9,999999999,0.0,999,999,99
3020,2,9,17,0,*?*?*?*?*?*?*?*?*?*?*?*?*?*?*?*?*?*?*?*?*?*?,5.6,-3.1,51,101889,0,-0,306,0.0,-0.0,0.0,0,0,0,0,157,4.6,10,5,9999,99999,9,999999999,0.0,999,999,99
3020,2,9,18,0,*?*?*?*?*?*?*?*?*?*?*?*?*?*?*?*?*?*?*?*?*?*?,4.9,-3.4,53,101889,0,-0,303,0.0,-0.0,0.0,0,0,0,0,140,3.6,10,5,9999,99999,9,999999999,0.0,999,999,99
3020,2,9,19,0,*?*?*?*?*?*?*?*?*?*?*?*?*?*?*?*?*?*?*?*?*?*?,4.1,-4.2,52,101889,0,-0,299,0.0,-0.0,0.0,0,0,0,0,137,6.7,10,5,9999,99999,9,999999999,0.0,999,999,99
3020,2,9,20,0,*?*?*?*?*?*?*?*?*?*?*?*?*?*?*?*?*?*?*?*?*?*?,2.2,-4.5,57,101889,0,-0,291,0.0,-0.0,0.0,0,0,0,0,133,6.7,10,5,9999,99999,9,999999999,0.0,999,999,99
3020,2,9,21,0,*?*?*?*?*?*?*?*?*?*?*?*?*?*?*?*?*?*?*?*?*?*?,3.5,-2.2,64,101889,0,-0,296,0.0,-0.0,0.0,0,0,0,0,130,5.2,10,5,9999,99999,9,999999999,0.0,999,999,99
3020,2,9,22,0,*?*?*?*?*?*?*?*?*?*?*?*?*?*?*?*?*?*?*?*?*?*?,2.6,-2.4,66,101889,0,-0,293,0.0,-0.0,0.0,0,0,0,0,127,5.2,10,5,9999,99999,9,999999999,0.0,999,999,99
3020,2,9,23,0,*?*?*?*?*?*?*?*?*?*?*?*?*?*?*?*?*?*?*?*?*?*?,2.6,-2.2,69,101889,0,-0,293,0.0,-0.0,0.0,0,0,0,0,123,5.7,10,5,9999,99999,9,999999999,0.0,999,999,99
3020,2,9,24,0,*?*?*?*?*?*?*?*?*?*?*?*?*?*?*?*?*?*?*?*?*?*?,2.0,-1.9,73,101889,0,-0,290,0.0,-0.0,0.0,0,0,0,0,360,4.1,10,5,9999,99999,9,999999999,0.0,999,999,99
3020,2,10,1,0,*?*?*?*?*?*?*?*?*?*?*?*?*?*?*?*?*?*?*?*?*?*?,2.8,-0.8,77,99933.3,0,-0,293,0.0,-0.0,0.0,0,0,0,0,123,4.6,10,5,9999,99999,9,999999999,0.0,999,999,99
3020,2,10,2,0,*?*?*?*?*?*?*?*?*?*?*?*?*?*?*?*?*?*?*?*?*?*?,2.9,-0.2,80,99933.3,0,-0,294,0.0,-0.0,0.0,0,0,0,0,127,4.6,10,5,9999,99999,9,999999999,0.0,999,999,99
3020,2,10,3,0,*?*?*?*?*?*?*?*?*?*?*?*?*?*?*?*?*?*?*?*?*?*?,2.3,-0.4,82,99933.3,0,-0,291,0.0,-0.0,0.0,0,0,0,0,130,4.1,10,5,9999,99999,9,999999999,0.0,999,999,99
3020,2,10,4,0,*?*?*?*?*?*?*?*?*?*?*?*?*?*?*?*?*?*?*?*?*?*?,1.8,-0.6,84,99933.3,0,-0,289,0.0,-0.0,0.0,0,0,0,0,133,4.6,10,5,9999,99999,9,999999999,0.0,999,999,99
3020,2,10,5,0,*?*?*?*?*?*?*?*?*?*?*?*?*?*?*?*?*?*?*?*?*?*?,0.9,-0.6,90,99933.3,0,-0,285,0.0,-0.0,0.0,0,0,0,0,137,4.1,10,5,9999,99999,9,999999999,0.0,999,999,99
3020,2,10,6,0,*?*?*?*?*?*?*?*?*?*?*?*?*?*?*?*?*?*?*?*?*?*?,-0.1,-1.3,92,99933.3,0,-0,281,0.0,-0.0,0.0,0,0,0,0,140,4.1,10,5,9999,99999,9,999999999,0.0,999,999,99
3020,2,10,7,0,*?*?*?*?*?*?*?*?*?*?*?*?*?*?*?*?*?*?*?*?*?*?,0.8,0.8,100,99933.3,0,-0,285,0.0,-0.0,0.0,0,0,0,0,138,4.6,10,5,9999,99999,9,999999999,0.0,999,999,99
3020,2,10,8,0,*?*?*?*?*?*?*?*?*?*?*?*?*?*?*?*?*?*?*?*?*?*?,1.7,1.7,100,99933.3,192,1400,279,54.1,99.4,40.5,5799,5963,4969,724,137,4.1,8,4,9999,99999,9,999999999,0.0,999,999,99
3020,2,10,9,0,*?*?*?*?*?*?*?*?*?*?*?*?*?*?*?*?*?*?*?*?*?*?,2.6,2.3,99,99933.3,359,1401,283,129.4,127.3,96.8,14112,10987,11147,2124,135,3.6,8,4,9999,99999,9,999999999,0.0,999,999,99
3020,2,10,10,0,*?*?*?*?*?*?*?*?*?*?*?*?*?*?*?*?*?*?*?*?*?*?,4.2,3.6,96,99933.3,483,1402,290,185.2,135.5,138.5,20185,12857,15806,3156,133,3.6,8,4,9999,99999,9,999999999,0.0,999,999,99
3020,2,10,11,0,*?*?*?*?*?*?*?*?*?*?*?*?*?*?*?*?*?*?*?*?*?*?,7.5,4.3,81,99933.3,555,1402,304,217.8,138.6,162.9,23746,13613,18504,3806,132,5.2,8,4,9999,99999,9,999999999,0.0,999,999,99
3020,2,10,12,0,*?*?*?*?*?*?*?*?*?*?*?*?*?*?*?*?*?*?*?*?*?*?,8.2,3.6,73,99933.3,571,1403,307,224.9,139.2,168.2,24524,13754,19090,3953,130,5.7,8,4,9999,99999,9,999999999,0.0,999,999,99
3020,2,10,13,0,*?*?*?*?*?*?*?*?*?*?*?*?*?*?*?*?*?*?*?*?*?*?,9.0,4.8,76,99933.3,529,1402,311,206.0,137.6,154.1,22456,13362,17529,3566,127,6.7,8,4,9999,99999,9,999999999,0.0,999,999,99
3020,2,10,14,0,*?*?*?*?*?*?*?*?*?*?*?*?*?*?*?*?*?*?*?*?*?*?,9.1,4.5,73,99933.3,433,1404,311,162.5,132.7,121.5,17707,12197,13914,2724,123,6.2,8,4,9999,99999,9,999999999,0.0,999,999,99
3020,2,10,15,0,*?*?*?*?*?*?*?*?*?*?*?*?*?*?*?*?*?*?*?*?*?*?,9.0,4.3,73,99933.3,288,1403,310,97.2,119.3,72.7,10633,9438,8444,1567,120,5.2,8,4,9999,99999,9,999999999,0.0,999,999,99
3020,2,10,16,0,*?*?*?*?*?*?*?*?*?*?*?*?*?*?*?*?*?*?*?*?*?*?,9.0,5.1,77,99933.3,105,1400,315,11.1,19.7,9.6,1297,954,1222,199,117,5.2,9,5,9999,99999,9,999999999,0.0,999,999,99
3020,2,10,17,0,*?*?*?*?*?*?*?*?*?*?*?*?*?*?*?*?*?*?*?*?*?*?,7.2,3.6,78,99933.3,0,-0,312,0.0,-0.0,0.0,0,0,0,0,113,4.6,10,5,9999,99999,9,999999999,0.0,999,999,99
3020,2,10,18,0,*?*?*?*?*?*?*?*?*?*?*?*?*?*?*?*?*?*?*?*?*?*?,6.0,3.0,82,99933.3,0,-0,306,0.0,-0.0,0.0,0,0,0,0,110,3.6,10,5,9999,99999,9,999999999,0.0,999,999,99
3020,2,10,19,0,*?*?*?*?*?*?*?*?*?*?*?*?*?*?*?*?*?*?*?*?*?*?,5.5,3.4,87,99933.3,0,-0,304,0.0,-0.0,0.0,0,0,0,0,103,6.7,10,5,9999,99999,9,999999999,0.0,999,999,99
3020,2,10,20,0,*?*?*?*?*?*?*?*?*?*?*?*?*?*?*?*?*?*?*?*?*?*?,4.4,3.6,95,99933.3,0,-0,299,0.0,-0.0,0.0,0,0,0,0,97,6.7,10,5,9999,99999,9,999999999,0.0,999,999,99
3020,2,10,21,0,*?*?*?*?*?*?*?*?*?*?*?*?*?*?*?*?*?*?*?*?*?*?,3.9,2.9,94,99933.3,0,-0,297,0.0,-0.0,0.0,0,0,0,0,90,5.2,10,5,9999,99999,9,999999999,0.0,999,999,99
3020,2,10,22,0,*?*?*?*?*?*?*?*?*?*?*?*?*?*?*?*?*?*?*?*?*?*?,2.9,2.9,100,99933.3,0,-0,293,0.0,-0.0,0.0,0,0,0,0,83,5.2,10,5,9999,99999,9,999999999,0.0,999,999,99
3020,2,10,23,0,*?*?*?*?*?*?*?*?*?*?*?*?*?*?*?*?*?*?*?*?*?*?,1.9,1.9,100,99933.3,0,-0,289,0.0,-0.0,0.0,0,0,0,0,77,5.7,10,5,9999,99999,9,999999999,0.0,999,999,99
3020,2,10,24,0,*?*?*?*?*?*?*?*?*?*?*?*?*?*?*?*?*?*?*?*?*?*?,2.6,-1.5,74,99933.3,0,-0,293,0.0,-0.0,0.0,0,0,0,0,120,4.1,10,5,9999,99999,9,999999999,0.0,999,999,99
3020,2,11,1,0,*?*?*?*?*?*?*?*?*?*?*?*?*?*?*?*?*?*?*?*?*?*?,-0.6,-2.7,83,99931.7,0,-0,279,0.0,-0.0,0.0,0,0,0,0,67,4.6,10,5,9999,99999,9,999999999,0.0,999,999,99
3020,2,11,2,0,*?*?*?*?*?*?*?*?*?*?*?*?*?*?*?*?*?*?*?*?*?*?,-1.4,-5.0,72,99931.7,0,-0,276,0.0,-0.0,0.0,0,0,0,0,63,4.6,10,5,9999,99999,9,999999999,0.0,999,999,99
3020,2,11,3,0,*?*?*?*?*?*?*?*?*?*?*?*?*?*?*?*?*?*?*?*?*?*?,-1.9,-5.6,71,99931.7,0,-0,274,0.0,-0.0,0.0,0,0,0,0,60,4.1,10,5,9999,99999,9,999999999,0.0,999,999,99
3020,2,11,4,0,*?*?*?*?*?*?*?*?*?*?*?*?*?*?*?*?*?*?*?*?*?*?,-2.1,-6.0,70,99931.7,0,-0,274,0.0,-0.0,0.0,0,0,0,0,57,4.6,10,5,9999,99999,9,999999999,0.0,999,999,99
3020,2,11,5,0,*?*?*?*?*?*?*?*?*?*?*?*?*?*?*?*?*?*?*?*?*?*?,-1.3,-6.0,66,99931.7,0,-0,277,0.0,-0.0,0.0,0,0,0,0,53,4.1,10,5,9999,99999,9,999999999,0.0,999,999,99
3020,2,11,6,0,*?*?*?*?*?*?*?*?*?*?*?*?*?*?*?*?*?*?*?*?*?*?,-2.4,-6.3,72,99931.7,0,-0,273,0.0,-0.0,0.0,0,0,0,0,50,4.1,10,5,9999,99999,9,999999999,0.0,999,999,99
3020,2,11,7,0,*?*?*?*?*?*?*?*?*?*?*?*?*?*?*?*?*?*?*?*?*?*?,-3.5,-7.6,70,99931.7,0,0,268,0.0,0.0,0.0,0,0,0,0,48,4.6,10,5,9999,99999,9,999999999,0.0,999,999,99
3020,2,11,8,0,*?*?*?*?*?*?*?*?*?*?*?*?*?*?*?*?*?*?*?*?*?*?,-2.2,-7.6,63,99931.7,199,1402,262,57.1,101.4,42.7,6114,6218,5230,768,47,4.1,8,4,9999,99999,9,999999999,0.0,999,999,99
3020,2,11,9,0,*?*?*?*?*?*?*?*?*?*?*?*?*?*?*?*?*?*?*?*?*?*?,-0.9,-6.3,63,99931.7,366,1402,267,132.5,127.9,99.1,14452,11116,11410,2179,45,3.6,8,4,9999,99999,9,999999999,0.0,999,999,99
3020,2,11,10,0,*?*?*?*?*?*?*?*?*?*?*?*?*?*?*?*?*?*?*?*?*?*?,0.6,-6.0,57,99931.7,490,1402,225,282.3,565.5,84.7,29319,51987,12248,1623,43,3.6,0,0,9999,99999,9,999999999,0.0,999,999,99
3020,2,11,11,0,*?*?*?*?*?*?*?*?*?*?*?*?*?*?*?*?*?*?*?*?*?*?,1.6,-4.2,62,99931.7,563,1404,254,320.7,470.3,132.1,33837,45116,16668,2579,42,5.2,4,2,9999,99999,9,999999999,0.0,999,999,99
3020,2,11,12,0,*?*?*?*?*?*?*?*?*?*?*?*?*?*?*?*?*?*?*?*?*?*?,4.5,-3.1,54,99931.7,578,1402,243,341.8,580.4,102.5,35555,55280,14513,2024,40,5.7,0,0,9999,99999,9,999999999,0.0,999,999,99
3020,2,11,13,0,*?*?*?*?*?*?*?*?*?*?*?*?*?*?*?*?*?*?*?*?*?*?,4.4,-3.7,53,99931.7,536,1402,242,313.5,573.9,94.0,32583,53844,13446,1828,38,6.7,0,0,9999,99999,9,999999999,0.0,999,999,99
3020,2,11,14,0,*?*?*?*?*?*?*?*?*?*?*?*?*?*?*?*?*?*?*?*?*?*?,4.7,-3.9,51,99931.7,440,1404,242,248.2,554.2,74.5,25766,49566,10915,1410,37,6.2,0,0,9999,99999,9,999999999,0.0,999,999,99
3020,2,11,15,0,*?*?*?*?*?*?*?*?*?*?*?*?*?*?*?*?*?*?*?*?*?*?,4.8,-2.2,59,99931.7,295,1403,246,150.3,500.5,45.1,15641,39378,6926,843,35,5.2,0,0,9999,99999,9,999999999,0.0,999,999,99
3020,2,11,16,0,*?*?*?*?*?*?*?*?*?*?*?*?*?*?*?*?*?*?*?*?*?*?,4.6,-1.1,65,99931.7,112,1405,247,26.6,233.4,8.0,2871,14615,1361,259,33,5.2,0,0,9999,99999,9,999999999,0.1,999,999,99
3020,2,11,17,0,*?*?*?*?*?*?*?*?*?*?*?*?*?*?*?*?*?*?*?*?*?*?,2.8,-1.9,69,99931.7,0,-0,277,0.0,-0.0,0.0,0,0,0,0,32,4.6,7,4,9999,99999,9,999999999,0.0,999,999,99
3020,2,11,18,0,*?*?*?*?*?*?*?*?*?*?*?*?*?*?*?*?*?*?*?*?*?*?,3.2,-1.7,69,99931.7,0,-0,295,0.0,-0.0,0.0,0,0,0,0,30,3.6,10,5,9999,99999,9,999999999,0.0,999,999,99
3020,2,11,19,0,*?*?*?*?*?*?*?*?*?*?*?*?*?*?*?*?*?*?*?*?*?*?,0.9,-3.1,71,99931.7,0,-0,286,0.0,-0.0,0.0,0,0,0,0,30,6.7,10,5,9999,99999,9,999999999,0.1,999,999,99
3020,2,11,20,0,*?*?*?*?*?*?*?*?*?*?*?*?*?*?*?*?*?*?*?*?*?*?,1.4,-2.7,71,99931.7,0,-0,288,0.0,-0.0,0.0,0,0,0,0,30,6.7,10,5,9999,99999,9,999999999,0.0,999,999,99
3020,2,11,21,0,*?*?*?*?*?*?*?*?*?*?*?*?*?*?*?*?*?*?*?*?*?*?,-0.2,-3.9,72,99931.7,0,-0,281,0.0,-0.0,0.0,0,0,0,0,30,5.2,10,5,9999,99999,9,999999999,0.1,999,999,99
3020,2,11,22,0,*?*?*?*?*?*?*?*?*?*?*?*?*?*?*?*?*?*?*?*?*?*?,-0.1,-4.8,67,99931.7,0,-0,282,0.0,-0.0,0.0,0,0,0,0,30,5.2,10,5,9999,99999,9,999999999,0.1,999,999,99
3020,2,11,23,0,*?*?*?*?*?*?*?*?*?*?*?*?*?*?*?*?*?*?*?*?*?*?,0.2,-4.2,69,99931.7,0,-0,283,0.0,-0.0,0.0,0,0,0,0,30,5.7,10,5,9999,99999,9,999999999,0.2,999,999,99
3020,2,11,24,0,*?*?*?*?*?*?*?*?*?*?*?*?*?*?*?*?*?*?*?*?*?*?,0.8,-0.2,91,99931.7,0,-0,285,0.0,-0.0,0.0,0,0,0,0,70,4.1,10,5,9999,99999,9,999999999,0.0,999,999,99
3020,2,12,1,0,*?*?*?*?*?*?*?*?*?*?*?*?*?*?*?*?*?*?*?*?*?*?,1.5,1.5,100,101530,0,-0,287,0.0,-0.0,0.0,0,0,0,0,32,4.6,10,5,9999,99999,9,999999999,0.5,999,999,99
3020,2,12,2,0,*?*?*?*?*?*?*?*?*?*?*?*?*?*?*?*?*?*?*?*?*?*?,2.4,2.5,100,101530,0,-0,291,0.0,-0.0,0.0,0,0,0,0,33,4.6,10,5,9999,99999,9,999999999,0.0,999,999,99
3020,2,12,3,0,*?*?*?*?*?*?*?*?*?*?*?*?*?*?*?*?*?*?*?*?*?*?,1.7,1.7,100,101530,0,-0,288,0.0,-0.0,0.0,0,0,0,0,35,4.1,10,5,9999,99999,9,999999999,0.1,999,999,99
3020,2,12,4,0,*?*?*?*?*?*?*?*?*?*?*?*?*?*?*?*?*?*?*?*?*?*?,1.1,1.0,100,101530,0,-0,286,0.0,-0.0,0.0,0,0,0,0,37,4.6,10,5,9999,99999,9,999999999,0.0,999,999,99
3020,2,12,5,0,*?*?*?*?*?*?*?*?*?*?*?*?*?*?*?*?*?*?*?*?*?*?,0.4,0.4,100,101530,0,-0,283,0.0,-0.0,0.0,0,0,0,0,38,4.1,10,5,9999,99999,9,999999999,0.8,999,999,99
3020,2,12,6,0,*?*?*?*?*?*?*?*?*?*?*?*?*?*?*?*?*?*?*?*?*?*?,1.1,1.0,100,101530,0,-0,286,0.0,-0.0,0.0,0,0,0,0,40,4.1,10,5,9999,99999,9,999999999,2.5,999,999,99
3020,2,12,7,0,*?*?*?*?*?*?*?*?*?*?*?*?*?*?*?*?*?*?*?*?*?*?,1.6,1.5,100,101530,7,1492,288,0.0,0.0,0.0,0,0,0,0,40,4.6,10,5,9999,99999,9,999999999,0.7,999,999,99
3020,2,12,8,0,*?*?*?*?*?*?*?*?*?*?*?*?*?*?*?*?*?*?*?*?*?*?,1.5,1.5,100,101530,206,1404,287,26.1,0.0,26.1,3074,0,3078,1015,40,4.1,10,5,9999,99999,9,999999999,0.3,999,999,99
3020,2,12,9,0,*?*?*?*?*?*?*?*?*?*?*?*?*?*?*?*?*?*?*?*?*?*?,2.9,2.9,100,101530,373,1402,293,59.0,0.0,59.0,6878,0,6895,2373,40,3.6,10,5,9999,99999,9,999999999,0.8,999,999,99
3020,2,12,10,0,*?*?*?*?*?*?*?*?*?*?*?*?*?*?*?*?*?*?*?*?*?*?,4.7,4.6,100,101530,497,1402,296,144.7,54.3,125.4,15893,5082,14166,3517,40,3.6,9,5,9999,99999,9,999999999,0.4,999,999,99
3020,2,12,11,0,*?*?*?*?*?*?*?*?*?*?*?*?*?*?*?*?*?*?*?*?*?*?,5.9,3.9,96,101530,570,1403,306,97.5,0.0,97.5,11456,0,11492,4194,40,5.2,10,5,9999,99999,9,999999999,0.0,999,999,99
3020,2,12,12,0,*?*?*?*?*?*?*?*?*?*?*?*?*?*?*?*?*?*?*?*?*?*?,6.6,3.6,89,101530,585,1401,309,100.6,0.0,100.6,11827,0,11865,4349,40,5.7,10,5,9999,99999,9,999999999,0.0,999,999,99
3020,2,12,13,0,*?*?*?*?*?*?*?*?*?*?*?*?*?*?*?*?*?*?*?*?*?*?,6.6,3.0,86,101530,543,1401,309,92.3,0.0,92.3,10838,0,10871,3936,40,6.7,10,5,9999,99999,9,999999999,0.1,999,999,99
3020,2,12,14,0,*?*?*?*?*?*?*?*?*?*?*?*?*?*?*?*?*?*?*?*?*?*?,6.8,3.2,86,101530,447,1403,310,73.4,0.0,73.4,8577,0,8600,3026,40,6.2,10,5,9999,99999,9,999999999,0.8,999,999,99
3020,2,12,15,0,*?*?*?*?*?*?*?*?*?*?*?*?*?*?*?*?*?*?*?*?*?*?,6.7,3.6,89,101530,302,1403,309,45.0,0.0,45.0,5248,0,5258,1773,40,5.2,10,5,9999,99999,9,999999999,0.0,999,999,99
3020,2,12,16,0,*?*?*?*?*?*?*?*?*?*?*?*?*?*?*?*?*?*?*?*?*?*?,6.7,4.6,95,101530,118,1397,309,9.0,0.0,9.0,1102,-0,1101,357,40,5.2,10,5,9999,99999,9,999999999,0.0,999,999,99
3020,2,12,17,0,*?*?*?*?*?*?*?*?*?*?*?*?*?*?*?*?*?*?*?*?*?*?,6.1,4.5,99,101530,0,-0,307,0.0,-0.0,0.0,0,0,0,0,40,4.6,10,5,9999,99999,9,999999999,0.0,999,999,99
3020,2,12,18,0,*?*?*?*?*?*?*?*?*?*?*?*?*?*?*?*?*?*?*?*?*?*?,4.7,2.3,92,101530,0,-0,301,0.0,-0.0,0.0,0,0,0,0,40,3.6,10,5,9999,99999,9,999999999,0.0,999,999,99
3020,2,12,19,0,*?*?*?*?*?*?*?*?*?*?*?*?*?*?*?*?*?*?*?*?*?*?,4.3,0.6,85,101530,0,-0,299,0.0,-0.0,0.0,0,0,0,0,40,6.7,10,5,9999,99999,9,999999999,0.0,999,999,99
3020,2,12,20,0,*?*?*?*?*?*?*?*?*?*?*?*?*?*?*?*?*?*?*?*?*?*?,3.7,0.4,88,101530,0,-0,297,0.0,-0.0,0.0,0,0,0,0,40,6.7,10,5,9999,99999,9,999999999,0.1,999,999,99
3020,2,12,21,0,*?*?*?*?*?*?*?*?*?*?*?*?*?*?*?*?*?*?*?*?*?*?,3.8,0.8,89,101530,0,-0,297,0.0,-0.0,0.0,0,0,0,0,40,5.2,10,5,9999,99999,9,999999999,1.6,999,999,99
3020,2,12,22,0,*?*?*?*?*?*?*?*?*?*?*?*?*?*?*?*?*?*?*?*?*?*?,2.5,-0.0,93,101530,0,-0,292,0.0,-0.0,0.0,0,0,0,0,40,5.2,10,5,9999,99999,9,999999999,0.0,999,999,99
3020,2,12,23,0,*?*?*?*?*?*?*?*?*?*?*?*?*?*?*?*?*?*?*?*?*?*?,2.7,0.4,93,101530,0,-0,293,0.0,-0.0,0.0,0,0,0,0,40,5.7,10,5,9999,99999,9,999999999,0.0,999,999,99
3020,2,12,24,0,*?*?*?*?*?*?*?*?*?*?*?*?*?*?*?*?*?*?*?*?*?*?,0.4,-1.1,98,101530,0,-0,283,0.0,-0.0,0.0,0,0,0,0,30,4.1,10,5,9999,99999,9,999999999,0.3,999,999,99
3020,2,13,1,0,*?*?*?*?*?*?*?*?*?*?*?*?*?*?*?*?*?*?*?*?*?*?,3.1,0.4,82,102113,0,-0,294,0.0,-0.0,0.0,0,0,0,0,50,4.6,10,5,9999,99999,9,999999999,0.1,999,999,99
3020,2,13,2,0,*?*?*?*?*?*?*?*?*?*?*?*?*?*?*?*?*?*?*?*?*?*?,3.2,0.6,82,102113,0,-0,295,0.0,-0.0,0.0,0,0,0,0,60,4.6,10,5,9999,99999,9,999999999,0.0,999,999,99
3020,2,13,3,0,*?*?*?*?*?*?*?*?*?*?*?*?*?*?*?*?*?*?*?*?*?*?,3.1,0.8,85,102113,0,-0,294,0.0,-0.0,0.0,0,0,0,0,70,4.1,10,5,9999,99999,9,999999999,0.0,999,999,99
3020,2,13,4,0,*?*?*?*?*?*?*?*?*?*?*?*?*?*?*?*?*?*?*?*?*?*?,3.0,0.8,85,102113,0,-0,294,0.0,-0.0,0.0,0,0,0,0,80,4.6,10,5,9999,99999,9,999999999,0.0,999,999,99
3020,2,13,5,0,*?*?*?*?*?*?*?*?*?*?*?*?*?*?*?*?*?*?*?*?*?*?,3.3,1.7,88,102113,0,-0,295,0.0,-0.0,0.0,0,0,0,0,90,4.1,10,5,9999,99999,9,999999999,0.0,999,999,99
3020,2,13,6,0,*?*?*?*?*?*?*?*?*?*?*?*?*?*?*?*?*?*?*?*?*?*?,3.5,1.7,86,102113,0,-0,296,0.0,-0.0,0.0,0,0,0,0,100,4.1,10,5,9999,99999,9,999999999,0.0,999,999,99
3020,2,13,7,0,*?*?*?*?*?*?*?*?*?*?*?*?*?*?*?*?*?*?*?*?*?*?,3.2,0.6,83,102113,13,1381,295,0.0,0.0,0.0,0,0,0,0,107,4.6,10,5,9999,99999,9,999999999,0.1,999,999,99
3020,2,13,8,0,*?*?*?*?*?*?*?*?*?*?*?*?*?*?*?*?*?*?*?*?*?*?,3.4,1.7,87,102113,213,1404,291,47.8,41.9,41.4,5305,2891,4923,876,113,4.1,9,5,9999,99999,9,999999999,0.2,999,999,99
3020,2,13,9,0,*?*?*?*?*?*?*?*?*?*?*?*?*?*?*?*?*?*?*?*?*?*?,3.2,1.5,88,102113,380,1401,290,104.8,51.4,90.9,11506,4533,10279,2432,120,3.6,9,5,9999,99999,9,999999999,0.1,999,999,99
3020,2,13,10,0,*?*?*?*?*?*?*?*?*?*?*?*?*?*?*?*?*?*?*?*?*?*?,4.4,1.7,82,102113,504,1401,300,84.7,0.0,84.7,9926,0,9955,3563,127,3.6,10,5,9999,99999,9,999999999,0.0,999,999,99
3020,2,13,11,0,*?*?*?*?*?*?*?*?*?*?*?*?*?*?*?*?*?*?*?*?*?*?,5.2,2.9,84,102113,577,1402,298,171.8,55.5,149.0,18884,5351,16811,4329,133,5.2,9,5,9999,99999,9,999999999,0.0,999,999,99
3020,2,13,12,0,*?*?*?*?*?*?*?*?*?*?*?*?*?*?*?*?*?*?*?*?*?*?,5.1,1.3,76,102113,593,1403,298,177.2,55.8,153.6,19478,5394,17335,4498,140,5.7,9,5,9999,99999,9,999999999,0.0,999,999,99
3020,2,13,13,0,*?*?*?*?*?*?*?*?*?*?*?*?*?*?*?*?*?*?*?*?*?*?,5.4,1.5,75,102113,551,1403,304,93.8,0.0,93.8,11012,0,11046,4009,142,6.7,10,5,9999,99999,9,999999999,0.0,999,999,99
3020,2,13,14,0,*?*?*?*?*?*?*?*?*?*?*?*?*?*?*?*?*?*?*?*?*?*?,5.5,-0.0,67,102113,454,1403,300,129.9,53.4,112.6,14263,4912,12722,3102,143,6.2,9,5,9999,99999,9,999999999,0.0,999,999,99
3020,2,13,15,0,*?*?*?*?*?*?*?*?*?*?*?*?*?*?*?*?*?*?*?*?*?*?,5.6,-0.4,64,102113,309,1403,300,80.5,48.6,69.8,8829,4044,7904,1824,145,5.2,9,5,9999,99999,9,999999999,0.0,999,999,99
3020,2,13,16,0,*?*?*?*?*?*?*?*?*?*?*?*?*?*?*?*?*?*?*?*?*?*?,5.5,-0.4,65,102113,125,1400,305,10.3,0.0,10.3,1254,-0,1254,408,147,5.2,10,5,9999,99999,9,999999999,0.0,999,999,99
3020,2,13,17,0,*?*?*?*?*?*?*?*?*?*?*?*?*?*?*?*?*?*?*?*?*?*?,5.1,-1.7,60,102113,0,-0,303,0.0,-0.0,0.0,0,0,0,0,148,4.6,10,5,9999,99999,9,999999999,0.0,999,999,99
3020,2,13,18,0,*?*?*?*?*?*?*?*?*?*?*?*?*?*?*?*?*?*?*?*?*?*?,5.4,-0.0,68,102113,0,-0,304,0.0,-0.0,0.0,0,0,0,0,150,3.6,10,5,9999,99999,9,999999999,0.0,999,999,99
3020,2,13,19,0,*?*?*?*?*?*?*?*?*?*?*?*?*?*?*?*?*?*?*?*?*?*?,5.1,0.8,73,102113,0,-0,303,0.0,-0.0,0.0,0,0,0,0,153,6.7,10,5,9999,99999,9,999999999,0.0,999,999,99
3020,2,13,20,0,*?*?*?*?*?*?*?*?*?*?*?*?*?*?*?*?*?*?*?*?*?*?,4.9,1.0,75,102113,0,-0,302,0.0,-0.0,0.0,0,0,0,0,157,6.7,10,5,9999,99999,9,999999999,0.1,999,999,99
3020,2,13,21,0,*?*?*?*?*?*?*?*?*?*?*?*?*?*?*?*?*?*?*?*?*?*?,4.1,0.2,76,102113,0,-0,299,0.0,-0.0,0.0,0,0,0,0,160,5.2,10,5,9999,99999,9,999999999,0.0,999,999,99
3020,2,13,22,0,*?*?*?*?*?*?*?*?*?*?*?*?*?*?*?*?*?*?*?*?*?*?,4.5,0.8,77,102113,0,-0,300,0.0,-0.0,0.0,0,0,0,0,163,5.2,10,5,9999,99999,9,999999999,0.0,999,999,99
3020,2,13,23,0,*?*?*?*?*?*?*?*?*?*?*?*?*?*?*?*?*?*?*?*?*?*?,3.9,1.5,84,102113,0,-0,298,0.0,-0.0,0.0,0,0,0,0,167,5.7,10,5,9999,99999,9,999999999,0.0,999,999,99
3020,2,13,24,0,*?*?*?*?*?*?*?*?*?*?*?*?*?*?*?*?*?*?*?*?*?*?,3.0,0.4,82,102113,0,-0,294,0.0,-0.0,0.0,0,0,0,0,40,4.1,10,5,9999,99999,9,999999999,0.0,999,999,99
3020,2,14,1,0,*?*?*?*?*?*?*?*?*?*?*?*?*?*?*?*?*?*?*?*?*?*?,2.5,1.7,98,101139,0,-0,292,0.0,-0.0,0.0,0,0,0,0,172,4.6,10,5,9999,99999,9,999999999,0.0,999,999,99
3020,2,14,2,0,*?*?*?*?*?*?*?*?*?*?*?*?*?*?*?*?*?*?*?*?*?*?,1.8,1.7,100,101139,0,-0,289,0.0,-0.0,0.0,0,0,0,0,173,4.6,10,5,9999,99999,9,999999999,0.0,999,999,99
3020,2,14,3,0,*?*?*?*?*?*?*?*?*?*?*?*?*?*?*?*?*?*?*?*?*?*?,2.2,2.1,100,101139,0,-0,290,0.0,-0.0,0.0,0,0,0,0,175,4.1,10,5,9999,99999,9,999999999,0.0,999,999,99
3020,2,14,4,0,*?*?*?*?*?*?*?*?*?*?*?*?*?*?*?*?*?*?*?*?*?*?,1.2,1.3,100,101139,0,-0,286,0.0,-0.0,0.0,0,0,0,0,177,4.6,10,5,9999,99999,9,999999999,0.0,999,999,99
3020,2,14,5,0,*?*?*?*?*?*?*?*?*?*?*?*?*?*?*?*?*?*?*?*?*?*?,0.2,0.2,100,101139,0,-0,282,0.0,-0.0,0.0,0,0,0,0,178,4.1,10,5,9999,99999,9,999999999,0.0,999,999,99
3020,2,14,6,0,*?*?*?*?*?*?*?*?*?*?*?*?*?*?*?*?*?*?*?*?*?*?,0.8,0.8,100,101139,0,-0,285,0.0,-0.0,0.0,0,0,0,0,180,4.1,10,5,9999,99999,9,999999999,0.0,999,999,99
3020,2,14,7,0,*?*?*?*?*?*?*?*?*?*?*?*?*?*?*?*?*?*?*?*?*?*?,1.4,1.5,100,101139,20,1407,268,0.0,0.0,0.0,0,0,0,0,198,4.6,6,3,9999,99999,9,999999999,0.0,999,999,99
3020,2,14,8,0,*?*?*?*?*?*?*?*?*?*?*?*?*?*?*?*?*?*?*?*?*?*?,1.5,1.5,100,101139,220,1404,241,99.5,444.7,29.9,10207,32597,4840,597,217,4.1,0,0,9999,99999,9,999999999,0.0,999,999,99
3020,2,14,9,0,*?*?*?*?*?*?*?*?*?*?*?*?*?*?*?*?*?*?*?*?*?*?,1.9,1.9,100,101139,387,1400,243,213.0,539.5,63.9,22107,46530,9502,1199,235,3.6,0,0,9999,99999,9,999999999,0.0,999,999,99
3020,2,14,10,0,*?*?*?*?*?*?*?*?*?*?*?*?*?*?*?*?*?*?*?*?*?*?,3.3,3.2,100,101139,512,1402,250,297.1,569.6,89.1,30866,52907,12819,1719,253,3.6,0,0,9999,99999,9,999999999,0.0,999,999,99
3020,2,14,11,0,*?*?*?*?*?*?*?*?*?*?*?*?*?*?*?*?*?*?*?*?*?*?,5.6,4.8,97,101139,584,1401,262,346.2,581.3,103.8,36011,55480,14673,2055,272,5.2,0,0,9999,99999,9,999999999,0.0,999,999,99
3020,2,14,12,0,*?*?*?*?*?*?*?*?*?*?*?*?*?*?*?*?*?*?*?*?*?*?,6.7,5.5,94,101139,600,1402,267,356.8,583.5,107.0,37136,55959,15071,2133,290,5.7,0,0,9999,99999,9,999999999,0.0,999,999,99
3020,2,14,13,0,*?*?*?*?*?*?*?*?*?*?*?*?*?*?*?*?*?*?*?*?*?*?,6.8,5.1,91,101139,558,1402,267,328.4,577.4,98.5,34144,54625,14009,1930,287,6.7,0,0,9999,99999,9,999999999,0.0,999,999,99
3020,2,14,14,0,*?*?*?*?*?*?*?*?*?*?*?*?*?*?*?*?*?*?*?*?*?*?,6.9,4.3,86,101139,461,1402,292,229.9,313.2,126.9,24431,29177,14703,2554,283,6.2,6,3,9999,99999,9,999999999,0.0,999,999,99
3020,2,14,15,0,*?*?*?*?*?*?*?*?*?*?*?*?*?*?*?*?*?*?*?*?*?*?,6.8,3.6,82,101139,315,1399,301,109.8,122.9,82.1,11987,10093,9499,1781,280,5.2,8,4,9999,99999,9,999999999,0.0,999,999,99
3020,2,14,16,0,*?*?*?*?*?*?*?*?*?*?*?*?*?*?*?*?*?*?*?*?*?*?,6.5,3.8,85,101139,132,1403,286,37.5,209.1,17.8,3929,11674,2910,336,277,5.2,5,3,9999,99999,9,999999999,0.0,999,999,99
3020,2,14,17,0,*?*?*?*?*?*?*?*?*?*?*?*?*?*?*?*?*?*?*?*?*?*?,6.4,4.5,90,101139,0,-0,308,0.0,-0.0,0.0,0,0,0,0,273,4.6,10,5,9999,99999,9,999999999,0.0,999,999,99
3020,2,14,18,0,*?*?*?*?*?*?*?*?*?*?*?*?*?*?*?*?*?*?*?*?*?*?,4.5,2.3,88,101139,0,-0,300,0.0,-0.0,0.0,0,0,0,0,270,3.6,10,5,9999,99999,9,999999999,0.0,999,999,99
3020,2,14,19,0,*?*?*?*?*?*?*?*?*?*?*?*?*?*?*?*?*?*?*?*?*?*?,3.9,2.3,91,101139,0,-0,297,0.0,-0.0,0.0,0,0,0,0,270,6.7,10,5,9999,99999,9,999999999,0.0,999,999,99
3020,2,14,20,0,*?*?*?*?*?*?*?*?*?*?*?*?*?*?*?*?*?*?*?*?*?*?,3.7,2.5,94,101139,0,-0,297,0.0,-0.0,0.0,0,0,0,0,270,6.7,10,5,9999,99999,9,999999999,0.0,999,999,99
3020,2,14,21,0,*?*?*?*?*?*?*?*?*?*?*?*?*?*?*?*?*?*?*?*?*?*?,2.6,2.1,100,101139,0,-0,292,0.0,-0.0,0.0,0,0,0,0,270,5.2,10,5,9999,99999,9,999999999,0.0,999,999,99
3020,2,14,22,0,*?*?*?*?*?*?*?*?*?*?*?*?*?*?*?*?*?*?*?*?*?*?,2.4,2.1,100,101139,0,-0,291,0.0,-0.0,0.0,0,0,0,0,270,5.2,10,5,9999,99999,9,999999999,0.0,999,999,99
3020,2,14,23,0,*?*?*?*?*?*?*?*?*?*?*?*?*?*?*?*?*?*?*?*?*?*?,1.3,-0.0,94,101139,0,-0,287,0.0,-0.0,0.0,0,0,0,0,270,5.7,10,5,9999,99999,9,999999999,0.0,999,999,99
3020,2,14,24,0,*?*?*?*?*?*?*?*?*?*?*?*?*?*?*?*?*?*?*?*?*?*?,3.3,1.7,91,101139,0,-0,295,0.0,-0.0,0.0,0,0,0,0,170,4.1,10,5,9999,99999,9,999999999,0.0,999,999,99
3020,2,15,1,0,*?*?*?*?*?*?*?*?*?*?*?*?*?*?*?*?*?*?*?*?*?*?,-1.6,-2.4,93,101985,0,-0,275,0.0,-0.0,0.0,0,0,0,0,272,4.6,10,5,9999,99999,9,999999999,0.0,999,999,99
3020,2,15,2,0,*?*?*?*?*?*?*?*?*?*?*?*?*?*?*?*?*?*?*?*?*?*?,-2.9,-3.7,93,101985,0,-0,270,0.0,-0.0,0.0,0,0,0,0,273,4.6,10,5,9999,99999,9,999999999,0.0,999,999,99
3020,2,15,3,0,*?*?*?*?*?*?*?*?*?*?*?*?*?*?*?*?*?*?*?*?*?*?,-2.8,-2.9,99,101985,0,-0,270,0.0,-0.0,0.0,0,0,0,0,275,4.1,10,5,9999,99999,9,999999999,0.0,999,999,99
3020,2,15,4,0,*?*?*?*?*?*?*?*?*?*?*?*?*?*?*?*?*?*?*?*?*?*?,-4.2,-4.2,99,101985,0,-0,265,0.0,-0.0,0.0,0,0,0,0,277,4.6,10,5,9999,99999,9,999999999,0.0,999,999,99
3020,2,15,5,0,*?*?*?*?*?*?*?*?*?*?*?*?*?*?*?*?*?*?*?*?*?*?,-4.0,-4.8,93,101985,0,-0,266,0.0,-0.0,0.0,0,0,0,0,278,4.1,10,5,9999,99999,9,999999999,0.0,999,999,99
3020,2,15,6,0,*?*?*?*?*?*?*?*?*?*?*?*?*?*?*?*?*?*?*?*?*?*?,-3.5,-3.7,99,101985,0,-0,268,0.0,-0.0,0.0,0,0,0,0,280,4.1,10,5,9999,99999,9,999999999,0.0,999,999,99
3020,2,15,7,0,*?*?*?*?*?*?*?*?*?*?*?*?*?*?*?*?*?*?*?*?*?*?,-4.6,-4.8,97,101985,27,1414,258,0.0,0.0,0.0,0,0,0,0,278,4.6,9,5,9999,99999,9,999999999,0.0,999,999,99
3020,2,15,8,0,*?*?*?*?*?*?*?*?*?*?*?*?*?*?*?*?*?*?*?*?*?*?,-5.7,-5.6,98,101985,227,1403,233,97.3,315.9,46.2,10285,21310,6271,822,277,4.1,5,3,9999,99999,9,999999999,0.0,999,999,99
3020,2,15,9,0,*?*?*?*?*?*?*?*?*?*?*?*?*?*?*?*?*?*?*?*?*?*?,-2.8,-3.7,92,101985,394,1399,239,211.1,440.8,87.0,22245,38077,11345,1601,275,3.6,4,2,9999,99999,9,999999999,0.0,999,999,99
3020,2,15,10,0,*?*?*?*?*?*?*?*?*?*?*?*?*?*?*?*?*?*?*?*?*?*?,0.1,-1.7,86,101985,519,1401,251,292.6,464.5,120.6,30844,43698,15323,2312,273,3.6,4,2,9999,99999,9,999999999,0.0,999,999,99
3020,2,15,11,0,*?*?*?*?*?*?*?*?*?*?*?*?*?*?*?*?*?*?*?*?*?*?,4.1,-0.4,72,101985,591,1400,262,347.1,523.7,126.0,37033,50894,16118,2466,272,5.2,3,2,9999,99999,9,999999999,0.0,999,999,99
3020,2,15,12,0,*?*?*?*?*?*?*?*?*?*?*?*?*?*?*?*?*?*?*?*?*?*?,5.8,-1.7,58,101985,607,1400,273,350.5,475.5,144.4,37002,46396,18058,2880,270,5.7,4,2,9999,99999,9,999999999,0.0,999,999,99
3020,2,15,13,0,*?*?*?*?*?*?*?*?*?*?*?*?*?*?*?*?*?*?*?*?*?*?,5.7,-1.9,56,101985,565,1401,266,329.4,520.3,119.6,35134,50052,15372,2312,280,6.7,3,2,9999,99999,9,999999999,0.0,999,999,99
3020,2,15,14,0,*?*?*?*?*?*?*?*?*?*?*?*?*?*?*?*?*?*?*?*?*?*?,6.1,-2.7,52,101985,468,1401,285,234.2,314.1,129.3,24889,29415,14962,2610,290,6.2,6,3,9999,99999,9,999999999,0.0,999,999,99
3020,2,15,15,0,*?*?*?*?*?*?*?*?*?*?*?*?*?*?*?*?*?*?*?*?*?*?,6.0,-0.8,61,101985,322,1399,302,85.2,49.3,73.9,9353,4153,8369,1939,300,5.2,9,5,9999,99999,9,999999999,0.0,999,999,99
3020,2,15,16,0,*?*?*?*?*?*?*?*?*?*?*?*?*?*?*?*?*?*?*?*?*?*?,5.8,0.2,66,101985,139,1406,290,35.3,127.4,22.7,3819,6529,3257,392,310,5.2,7,4,9999,99999,9,999999999,0.0,999,999,99
3020,2,15,17,0,*?*?*?*?*?*?*?*?*?*?*?*?*?*?*?*?*?*?*?*?*?*?,4.1,-0.0,74,101985,0,-0,299,0.0,-0.0,0.0,0,0,0,0,320,4.6,10,5,9999,99999,9,999999999,0.0,999,999,99
3020,2,15,18,0,*?*?*?*?*?*?*?*?*?*?*?*?*?*?*?*?*?*?*?*?*?*?,2.0,-1.7,74,101985,0,-0,290,0.0,-0.0,0.0,0,0,0,0,330,3.6,10,5,9999,99999,9,999999999,0.0,999,999,99
3020,2,15,19,0,*?*?*?*?*?*?*?*?*?*?*?*?*?*?*?*?*?*?*?*?*?*?,1.2,-2.4,75,101985,0,-0,287,0.0,-0.0,0.0,0,0,0,0,313,6.7,10,5,9999,99999,9,999999999,0.0,999,999,99
3020,2,15,20,0,*?*?*?*?*?*?*?*?*?*?*?*?*?*?*?*?*?*?*?*?*?*?,1.3,-1.7,78,101985,0,-0,287,0.0,-0.0,0.0,0,0,0,0,297,6.7,10,5,9999,99999,9,999999999,0.0,999,999,99
3020,2,15,21,0,*?*?*?*?*?*?*?*?*?*?*?*?*?*?*?*?*?*?*?*?*?*?,-0.4,-2.7,82,101985,0,-0,280,0.0,-0.0,0.0,0,0,0,0,280,5.2,10,5,9999,99999,9,999999999,0.0,999,999,99
3020,2,15,22,0,*?*?*?*?*?*?*?*?*?*?*?*?*?*?*?*?*?*?*?*?*?*?,-1.1,-3.4,83,101985,0,-0,277,0.0,-0.0,0.0,0,0,0,0,263,5.2,10,5,9999,99999,9,999999999,0.0,999,999,99
3020,2,15,23,0,*?*?*?*?*?*?*?*?*?*?*?*?*?*?*?*?*?*?*?*?*?*?,-1.8,-5.0,75,101985,0,-0,275,0.0,-0.0,0.0,0,0,0,0,247,5.7,10,5,9999,99999,9,999999999,0.0,999,999,99
3020,2,15,24,0,*?*?*?*?*?*?*?*?*?*?*?*?*?*?*?*?*?*?*?*?*?*?,0.1,-1.1,90,101985,0,-0,282,0.0,-0.0,0.0,0,0,0,0,270,4.1,10,5,9999,99999,9,999999999,0.0,999,999,99
3020,2,16,1,0,*?*?*?*?*?*?*?*?*?*?*?*?*?*?*?*?*?*?*?*?*?*?,-2.4,-6.6,68,102354,0,-0,273,0.0,-0.0,0.0,0,0,0,0,208,4.6,10,5,9999,99999,9,999999999,0.0,999,999,99
3020,2,16,2,0,*?*?*?*?*?*?*?*?*?*?*?*?*?*?*?*?*?*?*?*?*?*?,-2.4,-7.6,63,102354,0,-0,273,0.0,-0.0,0.0,0,0,0,0,187,4.6,10,5,9999,99999,9,999999999,0.0,999,999,99
3020,2,16,3,0,*?*?*?*?*?*?*?*?*?*?*?*?*?*?*?*?*?*?*?*?*?*?,-3.4,-8.0,66,102354,0,-0,269,0.0,-0.0,0.0,0,0,0,0,165,4.1,10,5,9999,99999,9,999999999,0.0,999,999,99
3020,2,16,4,0,*?*?*?*?*?*?*?*?*?*?*?*?*?*?*?*?*?*?*?*?*?*?,-3.0,-7.3,69,102354,0,-0,270,0.0,-0.0,0.0,0,0,0,0,143,4.6,10,5,9999,99999,9,999999999,0.0,999,999,99
3020,2,16,5,0,*?*?*?*?*?*?*?*?*?*?*?*?*?*?*?*?*?*?*?*?*?*?,-3.1,-7.6,67,102354,0,-0,270,0.0,-0.0,0.0,0,0,0,0,122,4.1,10,5,9999,99999,9,999999999,0.0,999,999,99
3020,2,16,6,0,*?*?*?*?*?*?*?*?*?*?*?*?*?*?*?*?*?*?*?*?*?*?,-3.7,-7.3,72,102354,0,-0,267,0.0,-0.0,0.0,0,0,0,0,100,4.1,10,5,9999,99999,9,999999999,0.0,999,999,99
3020,2,16,7,0,*?*?*?*?*?*?*?*?*?*?*?*?*?*?*?*?*?*?*?*?*?*?,-4.4,-8.8,68,102354,34,1413,259,0.0,0.0,0.0,0,0,0,0,113,4.6,9,5,9999,99999,9,999999999,0.0,999,999,99
3020,2,16,8,0,*?*?*?*?*?*?*?*?*?*?*?*?*?*?*?*?*?*?*?*?*?*?,-3.2,-7.3,70,102354,234,1402,211,109.2,458.1,32.8,11161,34242,5277,643,127,4.1,0,0,9999,99999,9,999999999,0.0,999,999,99
3020,2,16,9,0,*?*?*?*?*?*?*?*?*?*?*?*?*?*?*?*?*?*?*?*?*?*?,-2.1,-6.9,65,102354,402,1401,215,222.9,544.0,66.9,23141,47450,9905,1258,140,3.6,0,0,9999,99999,9,999999999,0.0,999,999,99
3020,2,16,10,0,*?*?*?*?*?*?*?*?*?*?*?*?*?*?*?*?*?*?*?*?*?*?,1.2,-4.2,64,102354,526,1400,230,307.2,572.3,92.2,31924,53492,13203,1785,153,3.6,0,0,9999,99999,9,999999999,0.0,999,999,99
3020,2,16,11,0,*?*?*?*?*?*?*?*?*?*?*?*?*?*?*?*?*?*?*?*?*?*?,3.2,-4.2,56,102354,599,1401,237,356.4,583.4,106.9,37088,55938,15053,2130,167,5.2,0,0,9999,99999,9,999999999,0.0,999,999,99
3020,2,16,12,0,*?*?*?*?*?*?*?*?*?*?*?*?*?*?*?*?*?*?*?*?*?*?,4.5,-3.4,53,102354,614,1399,243,367.0,585.4,110.1,38205,56384,15441,2208,180,5.7,0,0,9999,99999,9,999999999,0.0,999,999,99
3020,2,16,13,0,*?*?*?*?*?*?*?*?*?*?*?*?*?*?*?*?*?*?*?*?*?*?,4.5,-3.1,55,102354,572,1400,249,338.3,573.7,103.9,35129,54487,14646,2038,180,6.7,1,0,9999,99999,9,999999999,0.0,999,999,99
3020,2,16,14,0,*?*?*?*?*?*?*?*?*?*?*?*?*?*?*?*?*?*?*?*?*?*?,4.3,-3.4,54,102354,475,1400,294,137.3,53.8,119.1,15078,5005,13444,3307,180,6.2,9,5,9999,99999,9,999999999,0.0,999,999,99
3020,2,16,15,0,*?*?*?*?*?*?*?*?*?*?*?*?*?*?*?*?*?*?*?*?*?*?,4.6,-2.7,57,102354,329,1399,273,162.3,362.2,77.1,16953,29127,10038,1411,180,5.2,5,3,9999,99999,9,999999999,0.0,999,999,99
3020,2,16,16,0,*?*?*?*?*?*?*?*?*?*?*?*?*?*?*?*?*?*?*?*?*?*?,4.4,-2.9,56,102354,145,1398,249,49.3,329.5,15.1,5214,21243,2561,341,180,5.2,1,0,9999,99999,9,999999999,0.0,999,999,99
3020,2,16,17,0,*?*?*?*?*?*?*?*?*?*?*?*?*?*?*?*?*?*?*?*?*?*?,3.9,-3.1,57,102354,0,-0,293,0.0,-0.0,0.0,0,0,0,0,180,4.6,9,5,9999,99999,9,999999999,0.0,999,999,99
3020,2,16,18,0,*?*?*?*?*?*?*?*?*?*?*?*?*?*?*?*?*?*?*?*?*?*?,2.2,-3.7,62,102354,0,-0,291,0.0,-0.0,0.0,0,0,0,0,180,3.6,10,5,9999,99999,9,999999999,0.0,999,999,99
3020,2,16,19,0,*?*?*?*?*?*?*?*?*?*?*?*?*?*?*?*?*?*?*?*?*?*?,1.6,-2.9,69,102354,0,-0,289,0.0,-0.0,0.0,0,0,0,0,170,6.7,10,5,9999,99999,9,999999999,0.0,999,999,99
3020,2,16,20,0,*?*?*?*?*?*?*?*?*?*?*?*?*?*?*?*?*?*?*?*?*?*?,0.2,-3.1,75,102354,0,-0,283,0.0,-0.0,0.0,0,0,0,0,160,6.7,10,5,9999,99999,9,999999999,0.0,999,999,99
3020,2,16,21,0,*?*?*?*?*?*?*?*?*?*?*?*?*?*?*?*?*?*?*?*?*?*?,-0.5,-3.1,78,102354,0,-0,280,0.0,-0.0,0.0,0,0,0,0,150,5.2,10,5,9999,99999,9,999999999,0.0,999,999,99
3020,2,16,22,0,*?*?*?*?*?*?*?*?*?*?*?*?*?*?*?*?*?*?*?*?*?*?,-0.8,-3.7,78,102354,0,-0,279,0.0,-0.0,0.0,0,0,0,0,140,5.2,10,5,9999,99999,9,999999999,0.0,999,999,99
3020,2,16,23,0,*?*?*?*?*?*?*?*?*?*?*?*?*?*?*?*?*?*?*?*?*?*?,-1.5,-2.9,88,102354,0,-0,276,0.0,-0.0,0.0,0,0,0,0,130,5.7,10,5,9999,99999,9,999999999,0.0,999,999,99
3020,2,16,24,0,*?*?*?*?*?*?*?*?*?*?*?*?*?*?*?*?*?*?*?*?*?*?,-2.6,-6.0,74,102354,0,-0,272,0.0,-0.0,0.0,0,0,0,0,230,4.1,10,5,9999,99999,9,999999999,0.0,999,999,99
3020,2,17,1,0,*?*?*?*?*?*?*?*?*?*?*?*?*?*?*?*?*?*?*?*?*?*?,-2.1,-4.2,82,102165,0,-0,273,0.0,-0.0,0.0,0,0,0,0,113,4.6,10,5,9999,99999,9,999999999,0.0,999,999,99
3020,2,17,2,0,*?*?*?*?*?*?*?*?*?*?*?*?*?*?*?*?*?*?*?*?*?*?,-2.1,-4.8,78,102165,0,-0,274,0.0,-0.0,0.0,0,0,0,0,107,4.6,10,5,9999,99999,9,999999999,0.0,999,999,99
3020,2,17,3,0,*?*?*?*?*?*?*?*?*?*?*?*?*?*?*?*?*?*?*?*?*?*?,-2.0,-5.0,75,102165,0,-0,274,0.0,-0.0,0.0,0,0,0,0,100,4.1,10,5,9999,99999,9,999999999,0.0,999,999,99
3020,2,17,4,0,*?*?*?*?*?*?*?*?*?*?*?*?*?*?*?*?*?*?*?*?*?*?,-1.8,-4.5,77,102165,0,-0,275,0.0,-0.0,0.0,0,0,0,0,93,4.6,10,5,9999,99999,9,999999999,0.0,999,999,99
3020,2,17,5,0,*?*?*?*?*?*?*?*?*?*?*?*?*?*?*?*?*?*?*?*?*?*?,-2.4,-5.0,77,102165,0,-0,272,0.0,-0.0,0.0,0,0,0,0,87,4.1,10,5,9999,99999,9,999999999,0.0,999,999,99
3020,2,17,6,0,*?*?*?*?*?*?*?*?*?*?*?*?*?*?*?*?*?*?*?*?*?*?,-2.7,-5.0,80,102165,0,-0,271,0.0,-0.0,0.0,0,0,0,0,80,4.1,10,5,9999,99999,9,999999999,0.0,999,999,99
3020,2,17,7,0,*?*?*?*?*?*?*?*?*?*?*?*?*?*?*?*?*?*?*?*?*?*?,-2.9,-6.0,76,102165,41,1409,265,0.0,0.0,0.0,0,0,0,0,92,4.6,9,5,9999,99999,9,999999999,0.0,999,999,99
3020,2,17,8,0,*?*?*?*?*?*?*?*?*?*?*?*?*?*?*?*?*?*?*?*?*?*?,-3.1,-7.6,67,102165,241,1400,246,99.9,260.0,55.1,10432,18072,7309,994,103,4.1,6,3,9999,99999,9,999999999,0.0,999,999,99
3020,2,17,9,0,*?*?*?*?*?*?*?*?*?*?*?*?*?*?*?*?*?*?*?*?*?*?,-3.4,-7.6,68,102165,409,1400,222,227.3,522.8,74.6,23445,45635,10831,1383,115,3.6,2,1,9999,99999,9,999999999,0.0,999,999,99
3020,2,17,10,0,*?*?*?*?*?*?*?*?*?*?*?*?*?*?*?*?*?*?*?*?*?*?,-0.5,-6.9,56,102165,534,1401,238,308.7,515.8,112.1,32904,48955,14485,2138,127,3.6,3,2,9999,99999,9,999999999,0.0,999,999,99
3020,2,17,11,0,*?*?*?*?*?*?*?*?*?*?*?*?*?*?*?*?*?*?*?*?*?*?,2.3,-6.0,50,102165,606,1399,243,360.5,559.3,118.2,37281,53509,16318,2326,138,5.2,2,1,9999,99999,9,999999999,0.0,999,999,99
3020,2,17,12,0,*?*?*?*?*?*?*?*?*?*?*?*?*?*?*?*?*?*?*?*?*?*?,2.1,-4.2,59,102165,622,1400,233,372.2,586.4,111.6,38750,56595,15632,2248,150,5.7,0,0,9999,99999,9,999999999,0.0,999,999,99
3020,2,17,13,0,*?*?*?*?*?*?*?*?*?*?*?*?*?*?*?*?*?*?*?*?*?*?,2.7,-4.5,55,102165,579,1398,241,343.4,574.8,105.4,35657,54720,14834,2074,140,6.7,1,0,9999,99999,9,999999999,0.0,999,999,99
3020,2,17,14,0,*?*?*?*?*?*?*?*?*?*?*?*?*?*?*?*?*?*?*?*?*?*?,2.4,-4.8,54,102165,482,1399,257,268.8,458.9,110.7,28318,42310,14172,2096,130,6.2,4,2,9999,99999,9,999999999,0.0,999,999,99
3020,2,17,15,0,*?*?*?*?*?*?*?*?*?*?*?*?*?*?*?*?*?*?*?*?*?*?,2.8,-5.0,51,102165,336,1399,270,156.4,291.7,86.3,16187,23624,11044,1600,120,5.2,6,3,9999,99999,9,999999999,0.0,999,999,99
3020,2,17,16,0,*?*?*?*?*?*?*?*?*?*?*?*?*?*?*?*?*?*?*?*?*?*?,2.7,-6.0,48,102165,152,1400,251,53.3,312.6,19.3,5512,20250,3212,407,110,5.2,3,2,9999,99999,9,999999999,0.0,999,999,99
3020,2,17,17,0,*?*?*?*?*?*?*?*?*?*?*?*?*?*?*?*?*?*?*?*?*?*?,2.5,-5.6,50,102165,0,-0,293,0.0,-0.0,0.0,0,0,0,0,100,4.6,10,5,9999,99999,9,999999999,0.0,999,999,99
3020,2,17,18,0,*?*?*?*?*?*?*?*?*?*?*?*?*?*?*?*?*?*?*?*?*?*?,1.2,-8.0,45,102165,0,-0,288,0.0,-0.0,0.0,0,0,0,0,90,3.6,10,5,9999,99999,9,999999999,0.0,999,999,99
3020,2,17,19,0,*?*?*?*?*?*?*?*?*?*?*?*?*?*?*?*?*?*?*?*?*?*?,-0.1,-7.3,53,102165,0,-0,282,0.0,-0.0,0.0,0,0,0,0,90,6.7,10,5,9999,99999,9,999999999,0.0,999,999,99
3020,2,17,20,0,*?*?*?*?*?*?*?*?*?*?*?*?*?*?*?*?*?*?*?*?*?*?,0.0,-7.6,50,102165,0,-0,282,0.0,-0.0,0.0,0,0,0,0,90,6.7,10,5,9999,99999,9,999999999,0.0,999,999,99
3020,2,17,21,0,*?*?*?*?*?*?*?*?*?*?*?*?*?*?*?*?*?*?*?*?*?*?,-0.3,-6.9,56,102165,0,-0,281,0.0,-0.0,0.0,0,0,0,0,90,5.2,10,5,9999,99999,9,999999999,0.0,999,999,99
3020,2,17,22,0,*?*?*?*?*?*?*?*?*?*?*?*?*?*?*?*?*?*?*?*?*?*?,-1.0,-6.6,60,102165,0,-0,278,0.0,-0.0,0.0,0,0,0,0,90,5.2,10,5,9999,99999,9,999999999,0.0,999,999,99
3020,2,17,23,0,*?*?*?*?*?*?*?*?*?*?*?*?*?*?*?*?*?*?*?*?*?*?,-1.8,-6.9,62,102165,0,-0,275,0.0,-0.0,0.0,0,0,0,0,90,5.7,10,5,9999,99999,9,999999999,0.0,999,999,99
3020,2,17,24,0,*?*?*?*?*?*?*?*?*?*?*?*?*?*?*?*?*?*?*?*?*?*?,-2.1,-3.4,86,102165,0,-0,273,0.0,-0.0,0.0,0,0,0,0,120,4.1,10,5,9999,99999,9,999999999,0.0,999,999,99
3020,2,18,1,0,*?*?*?*?*?*?*?*?*?*?*?*?*?*?*?*?*?*?*?*?*?*?,-3.6,-4.2,97,102037,0,-0,267,0.0,-0.0,0.0,0,0,0,0,88,4.6,10,5,9999,99999,9,999999999,0.0,999,999,99
3020,2,18,2,0,*?*?*?*?*?*?*?*?*?*?*?*?*?*?*?*?*?*?*?*?*?*?,-4.3,-4.2,100,102037,0,-0,265,0.0,-0.0,0.0,0,0,0,0,87,4.6,10,5,9999,99999,9,999999999,0.0,999,999,99
3020,2,18,3,0,*?*?*?*?*?*?*?*?*?*?*?*?*?*?*?*?*?*?*?*?*?*?,-4.5,-4.8,100,102037,0,-0,264,0.0,-0.0,0.0,0,0,0,0,85,4.1,10,5,9999,99999,9,999999999,0.0,999,999,99
3020,2,18,4,0,*?*?*?*?*?*?*?*?*?*?*?*?*?*?*?*?*?*?*?*?*?*?,-5.2,-5.6,100,102037,0,-0,261,0.0,-0.0,0.0,0,0,0,0,83,4.6,10,5,9999,99999,9,999999999,0.0,999,999,99
3020,2,18,5,0,*?*?*?*?*?*?*?*?*?*?*?*?*?*?*?*?*?*?*?*?*?*?,-6.0,-7.6,90,102037,0,-0,258,0.0,-0.0,0.0,0,0,0,0,82,4.1,10,5,9999,99999,9,999999999,0.0,999,999,99
3020,2,18,6,0,*?*?*?*?*?*?*?*?*?*?*?*?*?*?*?*?*?*?*?*?*?*?,-6.1,-9.2,79,102037,0,-0,258,0.0,-0.0,0.0,0,0,0,0,80,4.1,10,5,9999,99999,9,999999999,0.0,999,999,99
3020,2,18,7,0,*?*?*?*?*?*?*?*?*?*?*?*?*?*?*?*?*?*?*?*?*?*?,-6.2,-11.9,63,102037,48,1403,258,0.0,0.0,0.0,0,0,0,0,85,4.6,10,5,9999,99999,9,999999999,0.0,999,999,99
3020,2,18,8,0,*?*?*?*?*?*?*?*?*?*?*?*?*?*?*?*?*?*?*?*?*?*?,-4.8,-11.9,54,102037,248,1398,251,79.5,113.0,59.5,8721,8379,6948,1269,90,4.1,8,4,9999,99999,9,999999999,0.0,999,999,99
3020,2,18,9,0,*?*?*?*?*?*?*?*?*?*?*?*?*?*?*?*?*?*?*?*?*?*?,-3.4,-12.9,46,102037,416,1398,256,155.6,131.8,116.4,16958,11972,13339,2597,95,3.6,8,4,9999,99999,9,999999999,0.0,999,999,99
3020,2,18,10,0,*?*?*?*?*?*?*?*?*?*?*?*?*?*?*?*?*?*?*?*?*?*?,-1.5,-11.9,42,102037,541,1399,270,160.0,55.0,138.7,17576,5247,15653,3966,100,3.6,9,5,9999,99999,9,999999999,0.0,999,999,99
3020,2,18,11,0,*?*?*?*?*?*?*?*?*?*?*?*?*?*?*?*?*?*?*?*?*?*?,1.3,-4.5,64,102037,614,1400,270,289.3,235.5,186.0,30769,23763,21010,4044,105,5.2,7,4,9999,99999,9,999999999,0.0,999,999,99
3020,2,18,12,0,*?*?*?*?*?*?*?*?*?*?*?*?*?*?*?*?*?*?*?*?*?*?,2.2,-2.9,70,102037,629,1399,280,251.9,141.1,188.4,27486,14220,21309,4537,110,5.7,8,4,9999,99999,9,999999999,0.0,999,999,99
3020,2,18,13,0,*?*?*?*?*?*?*?*?*?*?*?*?*?*?*?*?*?*?*?*?*?*?,2.6,-4.8,58,102037,587,1400,287,175.6,55.7,152.3,19301,5382,17178,4446,107,6.7,9,5,9999,99999,9,999999999,0.0,999,999,99
3020,2,18,14,0,*?*?*?*?*?*?*?*?*?*?*?*?*?*?*?*?*?*?*?*?*?*?,2.5,-1.9,73,102037,489,1398,287,142.3,54.1,123.4,15628,5064,13930,3448,103,6.2,9,5,9999,99999,9,999999999,0.0,999,999,99
3020,2,18,15,0,*?*?*?*?*?*?*?*?*?*?*?*?*?*?*?*?*?*?*?*?*?*?,2.4,-1.1,79,102037,343,1398,292,53.2,0.0,53.2,6210,0,6224,2123,100,5.2,10,5,9999,99999,9,999999999,0.0,999,999,99
3020,2,18,16,0,*?*?*?*?*?*?*?*?*?*?*?*?*?*?*?*?*?*?*?*?*?*?,2.5,-2.2,72,102037,159,1402,287,29.5,34.6,25.6,3315,2068,3093,534,97,5.2,9,5,9999,99999,9,999999999,0.0,999,999,99
3020,2,18,17,0,*?*?*?*?*?*?*?*?*?*?*?*?*?*?*?*?*?*?*?*?*?*?,1.2,-1.9,80,102037,0,-0,287,0.0,-0.0,0.0,0,0,0,0,93,4.6,10,5,9999,99999,9,999999999,0.0,999,999,99
3020,2,18,18,0,*?*?*?*?*?*?*?*?*?*?*?*?*?*?*?*?*?*?*?*?*?*?,-0.2,-4.8,69,102037,0,-0,281,0.0,-0.0,0.0,0,0,0,0,90,3.6,10,5,9999,99999,9,999999999,0.0,999,999,99
3020,2,18,19,0,*?*?*?*?*?*?*?*?*?*?*?*?*?*?*?*?*?*?*?*?*?*?,0.1,-2.9,81,102037,0,-0,282,0.0,-0.0,0.0,0,0,0,0,88,6.7,10,5,9999,99999,9,999999999,0.0,999,999,99
3020,2,18,20,0,*?*?*?*?*?*?*?*?*?*?*?*?*?*?*?*?*?*?*?*?*?*?,-1.5,-3.9,83,102037,0,-0,276,0.0,-0.0,0.0,0,0,0,0,87,6.7,10,5,9999,99999,9,999999999,0.0,999,999,99
3020,2,18,21,0,*?*?*?*?*?*?*?*?*?*?*?*?*?*?*?*?*?*?*?*?*?*?,-2.0,-4.8,81,102037,0,-0,274,0.0,-0.0,0.0,0,0,0,0,85,5.2,10,5,9999,99999,9,999999999,0.0,999,999,99
3020,2,18,22,0,*?*?*?*?*?*?*?*?*?*?*?*?*?*?*?*?*?*?*?*?*?*?,-3.3,-6.0,82,102037,0,-0,269,0.0,-0.0,0.0,0,0,0,0,83,5.2,10,5,9999,99999,9,999999999,0.0,999,999,99
3020,2,18,23,0,*?*?*?*?*?*?*?*?*?*?*?*?*?*?*?*?*?*?*?*?*?*?,-3.2,-6.0,80,102037,0,-0,269,0.0,-0.0,0.0,0,0,0,0,82,5.7,10,5,9999,99999,9,999999999,0.0,999,999,99
3020,2,18,24,0,*?*?*?*?*?*?*?*?*?*?*?*?*?*?*?*?*?*?*?*?*?*?,-2.5,-5.6,80,102037,0,-0,272,0.0,-0.0,0.0,0,0,0,0,90,4.1,10,5,9999,99999,9,999999999,0.0,999,999,99
3020,2,19,1,0,*?*?*?*?*?*?*?*?*?*?*?*?*?*?*?*?*?*?*?*?*?*?,-3.1,-7.6,70,101960,0,-0,270,0.0,-0.0,0.0,0,0,0,0,127,4.6,10,5,9999,99999,9,999999999,0.0,999,999,99
3020,2,19,2,0,*?*?*?*?*?*?*?*?*?*?*?*?*?*?*?*?*?*?*?*?*?*?,-3.4,-8.4,67,101960,0,-0,269,0.0,-0.0,0.0,0,0,0,0,173,4.6,10,5,9999,99999,9,999999999,0.0,999,999,99
3020,2,19,3,0,*?*?*?*?*?*?*?*?*?*?*?*?*?*?*?*?*?*?*?*?*?*?,-3.5,-8.0,70,101960,0,-0,268,0.0,-0.0,0.0,0,0,0,0,220,4.1,10,5,9999,99999,9,999999999,0.0,999,999,99
3020,2,19,4,0,*?*?*?*?*?*?*?*?*?*?*?*?*?*?*?*?*?*?*?*?*?*?,-3.7,-7.3,76,101960,0,-0,267,0.0,-0.0,0.0,0,0,0,0,267,4.6,10,5,9999,99999,9,999999999,0.0,999,999,99
3020,2,19,5,0,*?*?*?*?*?*?*?*?*?*?*?*?*?*?*?*?*?*?*?*?*?*?,-4.1,-8.0,74,101960,0,-0,266,0.0,-0.0,0.0,0,0,0,0,313,4.1,10,5,9999,99999,9,999999999,0.0,999,999,99
3020,2,19,6,0,*?*?*?*?*?*?*?*?*?*?*?*?*?*?*?*?*?*?*?*?*?*?,-4.6,-8.4,74,101960,0,-0,264,0.0,-0.0,0.0,0,0,0,0,360,4.1,10,5,9999,99999,9,999999999,0.0,999,999,99
3020,2,19,7,0,*?*?*?*?*?*?*?*?*?*?*?*?*?*?*?*?*?*?*?*?*?*?,-3.8,-6.9,79,101960,55,1396,256,0.0,0.0,0.0,0,0,0,0,338,4.6,8,4,9999,99999,9,999999999,0.0,999,999,99
3020,2,19,8,0,*?*?*?*?*?*?*?*?*?*?*?*?*?*?*?*?*?*?*?*?*?*?,-3.1,-6.6,77,101960,256,1401,264,62.6,45.6,54.3,6916,3435,6393,1159,317,4.1,9,5,9999,99999,9,999999999,0.0,999,999,99
3020,2,19,9,0,*?*?*?*?*?*?*?*?*?*?*?*?*?*?*?*?*?*?*?*?*?*?,-2.5,-5.0,82,101960,424,1399,217,238.3,550.4,71.5,24733,48766,10516,1350,295,3.6,0,0,9999,99999,9,999999999,0.0,999,999,99
3020,2,19,10,0,*?*?*?*?*?*?*?*?*?*?*?*?*?*?*?*?*?*?*?*?*?*?,-0.6,-2.7,86,101960,549,1400,226,322.8,576.1,96.8,33557,54337,13795,1891,273,3.6,0,0,9999,99999,9,999999999,0.0,999,999,99
3020,2,19,11,0,*?*?*?*?*?*?*?*?*?*?*?*?*?*?*?*?*?*?*?*?*?*?,0.5,-1.1,90,101960,621,1398,233,372.0,586.4,111.6,38730,56585,15622,2246,252,5.2,0,0,9999,99999,9,999999999,0.0,999,999,99
3020,2,19,12,0,*?*?*?*?*?*?*?*?*?*?*?*?*?*?*?*?*?*?*?*?*?*?,2.8,-0.2,83,101960,637,1399,242,382.6,588.3,114.8,39845,56999,16009,2328,230,5.7,0,0,9999,99999,9,999999999,0.0,999,999,99
3020,2,19,13,0,*?*?*?*?*?*?*?*?*?*?*?*?*?*?*?*?*?*?*?*?*?*?,2.8,-0.2,83,101960,594,1398,242,353.7,582.9,106.1,36801,55815,14947,2109,242,6.7,0,0,9999,99999,9,999999999,0.0,999,999,99
3020,2,19,14,0,*?*?*?*?*?*?*?*?*?*?*?*?*?*?*?*?*?*?*?*?*?*?,2.7,-0.4,81,101960,496,1397,242,287.5,567.0,86.2,29853,52308,12439,1655,253,6.2,0,0,9999,99999,9,999999999,0.0,999,999,99
3020,2,19,15,0,*?*?*?*?*?*?*?*?*?*?*?*?*?*?*?*?*?*?*?*?*?*?,2.9,-1.5,74,101960,350,1398,240,188.4,526.6,56.5,19560,44022,8499,1057,265,5.2,0,0,9999,99999,9,999999999,0.0,999,999,99
3020,2,19,16,0,*?*?*?*?*?*?*?*?*?*?*?*?*?*?*?*?*?*?*?*?*?*?,2.7,-0.6,80,101960,165,1395,241,63.2,373.7,18.9,6603,25093,3161,411,277,5.2,0,0,9999,99999,9,999999999,0.0,999,999,99
3020,2,19,17,0,*?*?*?*?*?*?*?*?*?*?*?*?*?*?*?*?*?*?*?*?*?*?,1.7,-0.4,87,101960,0,-0,278,0.0,-0.0,0.0,0,0,0,0,288,4.6,8,4,9999,99999,9,999999999,0.0,999,999,99
3020,2,19,18,0,*?*?*?*?*?*?*?*?*?*?*?*?*?*?*?*?*?*?*?*?*?*?,1.3,-0.4,90,101960,0,-0,287,0.0,-0.0,0.0,0,0,0,0,300,3.6,10,5,9999,99999,9,999999999,0.0,999,999,99
3020,2,19,19,0,*?*?*?*?*?*?*?*?*?*?*?*?*?*?*?*?*?*?*?*?*?*?,-0.1,-0.6,98,101960,0,-0,281,0.0,-0.0,0.0,0,0,0,0,257,6.7,10,5,9999,99999,9,999999999,0.0,999,999,99
3020,2,19,20,0,*?*?*?*?*?*?*?*?*?*?*?*?*?*?*?*?*?*?*?*?*?*?,-0.0,-0.8,95,101960,0,-0,282,0.0,-0.0,0.0,0,0,0,0,213,6.7,10,5,9999,99999,9,999999999,0.0,999,999,99
3020,2,19,21,0,*?*?*?*?*?*?*?*?*?*?*?*?*?*?*?*?*?*?*?*?*?*?,-0.8,-0.8,100,101960,0,-0,278,0.0,-0.0,0.0,0,0,0,0,170,5.2,10,5,9999,99999,9,999999999,0.0,999,999,99
3020,2,19,22,0,*?*?*?*?*?*?*?*?*?*?*?*?*?*?*?*?*?*?*?*?*?*?,-0.9,-0.8,100,101960,0,-0,278,0.0,-0.0,0.0,0,0,0,0,127,5.2,10,5,9999,99999,9,999999999,0.0,999,999,99
3020,2,19,23,0,*?*?*?*?*?*?*?*?*?*?*?*?*?*?*?*?*?*?*?*?*?*?,-1.8,-1.7,100,101960,0,-0,274,0.0,-0.0,0.0,0,0,0,0,83,5.7,10,5,9999,99999,9,999999999,0.0,999,999,99
3020,2,19,24,0,*?*?*?*?*?*?*?*?*?*?*?*?*?*?*?*?*?*?*?*?*?*?,-3.1,-6.9,74,101960,0,-0,270,0.0,-0.0,0.0,0,0,0,0,80,4.1,10,5,9999,99999,9,999999999,0.0,999,999,99
3020,2,20,1,0,*?*?*?*?*?*?*?*?*?*?*?*?*?*?*?*?*?*?*?*?*?*?,-3.6,-4.5,89,102310,0,-0,268,0.0,-0.0,0.0,0,0,0,0,37,4.6,10,5,9999,99999,9,999999999,0.0,999,999,99
3020,2,20,2,0,*?*?*?*?*?*?*?*?*?*?*?*?*?*?*?*?*?*?*?*?*?*?,-4.4,-6.3,84,102310,0,-0,265,0.0,-0.0,0.0,0,0,0,0,33,4.6,10,5,9999,99999,9,999999999,0.0,999,999,99
3020,2,20,3,0,*?*?*?*?*?*?*?*?*?*?*?*?*?*?*?*?*?*?*?*?*?*?,-4.2,-5.0,90,102310,0,-0,265,0.0,-0.0,0.0,0,0,0,0,30,4.1,10,5,9999,99999,9,999999999,0.0,999,999,99
3020,2,20,4,0,*?*?*?*?*?*?*?*?*?*?*?*?*?*?*?*?*?*?*?*?*?*?,-5.1,-5.6,93,102310,0,-0,262,0.0,-0.0,0.0,0,0,0,0,27,4.6,10,5,9999,99999,9,999999999,0.0,999,999,99
3020,2,20,5,0,*?*?*?*?*?*?*?*?*?*?*?*?*?*?*?*?*?*?*?*?*?*?,-5.7,-6.3,92,102310,0,-0,259,0.0,-0.0,0.0,0,0,0,0,23,4.1,10,5,9999,99999,9,999999999,0.0,999,999,99
3020,2,20,6,0,*?*?*?*?*?*?*?*?*?*?*?*?*?*?*?*?*?*?*?*?*?*?,-6.3,-8.0,84,102310,0,-0,257,0.0,-0.0,0.0,0,0,0,0,20,4.1,10,5,9999,99999,9,999999999,0.0,999,999,99
3020,2,20,7,0,*?*?*?*?*?*?*?*?*?*?*?*?*?*?*?*?*?*?*?*?*?*?,-5.5,-6.6,87,102310,62,1389,260,0.0,0.0,0.0,0,0,0,0,30,4.6,10,5,9999,99999,9,999999999,0.0,999,999,99
3020,2,20,8,0,*?*?*?*?*?*?*?*?*?*?*?*?*?*?*?*?*?*?*?*?*?*?,-4.7,-6.6,83,102310,263,1398,247,102.0,193.6,65.6,10822,14033,7837,1231,40,4.1,7,4,9999,99999,9,999999999,0.0,999,999,99
3020,2,20,9,0,*?*?*?*?*?*?*?*?*?*?*?*?*?*?*?*?*?*?*?*?*?*?,-2.8,-5.0,81,102310,431,1397,238,235.9,449.4,97.2,24843,40064,12565,1810,50,3.6,4,2,9999,99999,9,999999999,0.0,999,999,99
3020,2,20,10,0,*?*?*?*?*?*?*?*?*?*?*?*?*?*?*?*?*?*?*?*?*?*?,0.4,-1.7,81,102310,556,1398,252,317.8,469.7,130.9,33506,44974,16514,2551,60,3.6,4,2,9999,99999,9,999999999,0.0,999,999,99
3020,2,20,11,0,*?*?*?*?*?*?*?*?*?*?*?*?*?*?*?*?*?*?*?*?*?*?,3.0,-1.9,67,102310,629,1399,267,351.9,410.9,167.2,36766,40317,20402,3414,70,5.2,5,3,9999,99999,9,999999999,0.0,999,999,99
3020,2,20,12,0,*?*?*?*?*?*?*?*?*?*?*?*?*?*?*?*?*?*?*?*?*?*?,4.7,-1.1,64,102310,644,1398,280,339.3,329.9,187.3,36262,33660,21200,4094,80,5.7,6,3,9999,99999,9,999999999,0.0,999,999,99
3020,2,20,13,0,*?*?*?*?*?*?*?*?*?*?*?*?*?*?*?*?*?*?*?*?*?*?,4.7,-1.1,64,102310,601,1397,280,314.0,327.0,173.3,33500,32869,19714,3709,80,6.7,6,3,9999,99999,9,999999999,0.0,999,999,99
3020,2,20,14,0,*?*?*?*?*?*?*?*?*?*?*?*?*?*?*?*?*?*?*?*?*?*?,4.7,-1.5,61,102310,504,1399,285,230.7,228.7,148.4,24446,21916,16981,3073,80,6.2,7,4,9999,99999,9,999999999,0.0,999,999,99
3020,2,20,15,0,*?*?*?*?*?*?*?*?*?*?*?*?*?*?*?*?*?*?*?*?*?*?,4.8,-2.2,58,102310,357,1397,291,129.0,127.2,96.5,14064,10968,11109,2116,80,5.2,8,4,9999,99999,9,999999999,0.0,999,999,99
3020,2,20,16,0,*?*?*?*?*?*?*?*?*?*?*?*?*?*?*?*?*?*?*?*?*?*?,4.7,-2.7,56,102310,172,1396,285,53.5,155.0,34.4,5661,9002,4729,607,80,5.2,7,4,9999,99999,9,999999999,0.0,999,999,99
3020,2,20,17,0,*?*?*?*?*?*?*?*?*?*?*?*?*?*?*?*?*?*?*?*?*?*?,4.0,-2.2,62,102310,0,-0,288,0.0,-0.0,0.0,0,0,0,0,80,4.6,8,4,9999,99999,9,999999999,0.0,999,999,99
3020,2,20,18,0,*?*?*?*?*?*?*?*?*?*?*?*?*?*?*?*?*?*?*?*?*?*?,2.3,-1.7,71,102310,0,-0,291,0.0,-0.0,0.0,0,0,0,0,80,3.6,10,5,9999,99999,9,999999999,0.0,999,999,99
3020,2,20,19,0,*?*?*?*?*?*?*?*?*?*?*?*?*?*?*?*?*?*?*?*?*?*?,0.2,-2.2,80,102310,0,-0,283,0.0,-0.0,0.0,0,0,0,0,82,6.7,10,5,9999,99999,9,999999999,0.0,999,999,99
3020,2,20,20,0,*?*?*?*?*?*?*?*?*?*?*?*?*?*?*?*?*?*?*?*?*?*?,-1.0,-2.2,89,102310,0,-0,278,0.0,-0.0,0.0,0,0,0,0,83,6.7,10,5,9999,99999,9,999999999,0.0,999,999,99
3020,2,20,21,0,*?*?*?*?*?*?*?*?*?*?*?*?*?*?*?*?*?*?*?*?*?*?,-1.6,-2.7,88,102310,0,-0,275,0.0,-0.0,0.0,0,0,0,0,85,5.2,10,5,9999,99999,9,999999999,0.0,999,999,99
3020,2,20,22,0,*?*?*?*?*?*?*?*?*?*?*?*?*?*?*?*?*?*?*?*?*?*?,-2.2,-2.7,94,102310,0,-0,273,0.0,-0.0,0.0,0,0,0,0,87,5.2,10,5,9999,99999,9,999999999,0.0,999,999,99
3020,2,20,23,0,*?*?*?*?*?*?*?*?*?*?*?*?*?*?*?*?*?*?*?*?*?*?,-1.8,-3.1,86,102310,0,-0,275,0.0,-0.0,0.0,0,0,0,0,88,5.7,10,5,9999,99999,9,999999999,0.0,999,999,99
3020,2,20,24,0,*?*?*?*?*?*?*?*?*?*?*?*?*?*?*?*?*?*?*?*?*?*?,-2.7,-3.1,94,102310,0,-0,271,0.0,-0.0,0.0,0,0,0,0,40,4.1,10,5,9999,99999,9,999999999,0.0,999,999,99
3020,2,21,1,0,*?*?*?*?*?*?*?*?*?*?*?*?*?*?*?*?*?*?*?*?*?*?,-1.1,-1.1,100,102404,0,-0,277,0.0,-0.0,0.0,0,0,0,0,90,4.6,10,5,9999,99999,9,999999999,0.0,999,999,99
3020,2,21,2,0,*?*?*?*?*?*?*?*?*?*?*?*?*?*?*?*?*?*?*?*?*?*?,-1.0,-1.1,100,102404,0,-0,277,0.0,-0.0,0.0,0,0,0,0,90,4.6,10,5,9999,99999,9,999999999,0.0,999,999,99
3020,2,21,3,0,*?*?*?*?*?*?*?*?*?*?*?*?*?*?*?*?*?*?*?*?*?*?,-0.5,-0.4,100,102404,0,-0,279,0.0,-0.0,0.0,0,0,0,0,90,4.1,10,5,9999,99999,9,999999999,0.0,999,999,99
3020,2,21,4,0,*?*?*?*?*?*?*?*?*?*?*?*?*?*?*?*?*?*?*?*?*?*?,-0.6,-0.6,100,102404,0,-0,279,0.0,-0.0,0.0,0,0,0,0,90,4.6,10,5,9999,99999,9,999999999,0.0,999,999,99
3020,2,21,5,0,*?*?*?*?*?*?*?*?*?*?*?*?*?*?*?*?*?*?*?*?*?*?,-0.9,-0.8,100,102404,0,-0,278,0.0,-0.0,0.0,0,0,0,0,90,4.1,10,5,9999,99999,9,999999999,0.0,999,999,99
3020,2,21,6,0,*?*?*?*?*?*?*?*?*?*?*?*?*?*?*?*?*?*?*?*?*?*?,-1.4,-2.7,90,102404,0,-0,276,0.0,-0.0,0.0,0,0,0,0,90,4.1,10,5,9999,99999,9,999999999,0.0,999,999,99
3020,2,21,7,0,*?*?*?*?*?*?*?*?*?*?*?*?*?*?*?*?*?*?*?*?*?*?,-0.8,-2.4,88,102404,70,1401,279,0.0,0.0,0.0,0,0,0,0,90,4.6,10,5,9999,99999,9,999999999,0.0,999,999,99
3020,2,21,8,0,*?*?*?*?*?*?*?*?*?*?*?*?*?*?*?*?*?*?*?*?*?*?,-0.4,-1.9,88,102404,271,1400,280,39.0,0.0,39.0,4559,0,4567,1527,90,4.1,10,5,9999,99999,9,999999999,0.0,999,999,99
3020,2,21,9,0,*?*?*?*?*?*?*?*?*?*?*?*?*?*?*?*?*?*?*?*?*?*?,0.3,-1.1,90,102404,439,1397,278,125.3,53.1,108.7,13759,4852,12275,2974,90,3.6,9,5,9999,99999,9,999999999,0.0,999,999,99
3020,2,21,10,0,*?*?*?*?*?*?*?*?*?*?*?*?*?*?*?*?*?*?*?*?*?*?,1.1,-0.2,90,102404,564,1398,286,96.7,0.0,96.7,11359,0,11394,4152,90,3.6,10,5,9999,99999,9,999999999,0.0,999,999,99
3020,2,21,11,0,*?*?*?*?*?*?*?*?*?*?*?*?*?*?*?*?*?*?*?*?*?*?,2.1,-0.6,82,102404,636,1397,290,111.0,0.0,111.0,13081,0,13125,4883,90,5.2,10,5,9999,99999,9,999999999,0.2,999,999,99
3020,2,21,12,0,*?*?*?*?*?*?*?*?*?*?*?*?*?*?*?*?*?*?*?*?*?*?,2.4,-1.3,76,102404,652,1398,286,198.0,56.5,171.7,21780,5534,19369,5172,90,5.7,9,5,9999,99999,9,999999999,0.4,999,999,99
3020,2,21,13,0,*?*?*?*?*?*?*?*?*?*?*?*?*?*?*?*?*?*?*?*?*?*?,2.8,-0.8,77,102404,609,1398,288,183.4,56.0,159.0,20158,5440,17935,4691,87,6.7,9,5,9999,99999,9,999999999,0.1,999,999,99
3020,2,21,14,0,*?*?*?*?*?*?*?*?*?*?*?*?*?*?*?*?*?*?*?*?*?*?,2.7,-0.8,78,102404,511,1398,288,149.9,54.5,129.9,16464,5139,14672,3666,83,6.2,9,5,9999,99999,9,999999999,0.4,999,999,99
3020,2,21,15,0,*?*?*?*?*?*?*?*?*?*?*?*?*?*?*?*?*?*?*?*?*?*?,2.8,0.6,85,102404,364,1397,293,57.4,0.0,57.4,6700,0,6715,2305,80,5.2,10,5,9999,99999,9,999999999,0.3,999,999,99
3020,2,21,16,0,*?*?*?*?*?*?*?*?*?*?*?*?*?*?*?*?*?*?*?*?*?*?,2.9,0.2,83,102404,179,1397,294,21.0,0.0,21.0,2484,-0,2486,815,77,5.2,10,5,9999,99999,9,999999999,0.0,999,999,99
3020,2,21,17,0,*?*?*?*?*?*?*?*?*?*?*?*?*?*?*?*?*?*?*?*?*?*?,2.8,-0.8,76,102404,0,-0,293,0.0,-0.0,0.0,0,0,0,0,73,4.6,10,5,9999,99999,9,999999999,0.1,999,999,99
3020,2,21,18,0,*?*?*?*?*?*?*?*?*?*?*?*?*?*?*?*?*?*?*?*?*?*?,2.1,-0.8,81,102404,0,-0,290,0.0,-0.0,0.0,0,0,0,0,70,3.6,10,5,9999,99999,9,999999999,0.0,999,999,99
3020,2,21,19,0,*?*?*?*?*?*?*?*?*?*?*?*?*?*?*?*?*?*?*?*?*?*?,1.4,-1.1,83,102404,0,-0,287,0.0,-0.0,0.0,0,0,0,0,68,6.7,10,5,9999,99999,9,999999999,0.0,999,999,99
3020,2,21,20,0,*?*?*?*?*?*?*?*?*?*?*?*?*?*?*?*?*?*?*?*?*?*?,1.3,-1.7,79,102404,0,-0,287,0.0,-0.0,0.0,0,0,0,0,67,6.7,10,5,9999,99999,9,999999999,0.2,999,999,99
3020,2,21,21,0,*?*?*?*?*?*?*?*?*?*?*?*?*?*?*?*?*?*?*?*?*?*?,0.6,-3.4,73,102404,0,-0,284,0.0,-0.0,0.0,0,0,0,0,65,5.2,10,5,9999,99999,9,999999999,0.0,999,999,99
3020,2,21,22,0,*?*?*?*?*?*?*?*?*?*?*?*?*?*?*?*?*?*?*?*?*?*?,-0.4,-3.9,74,102404,0,-0,280,0.0,-0.0,0.0,0,0,0,0,63,5.2,10,5,9999,99999,9,999999999,0.0,999,999,99
3020,2,21,23,0,*?*?*?*?*?*?*?*?*?*?*?*?*?*?*?*?*?*?*?*?*?*?,0.3,-2.9,77,102404,0,-0,283,0.0,-0.0,0.0,0,0,0,0,62,5.7,10,5,9999,99999,9,999999999,0.1,999,999,99
3020,2,21,24,0,*?*?*?*?*?*?*?*?*?*?*?*?*?*?*?*?*?*?*?*?*?*?,-1.4,-1.9,95,102404,0,-0,276,0.0,-0.0,0.0,0,0,0,0,90,4.1,10,5,9999,99999,9,999999999,0.0,999,999,99
3020,2,22,1,0,*?*?*?*?*?*?*?*?*?*?*?*?*?*?*?*?*?*?*?*?*?*?,1.0,-2.4,77,102073,0,-0,286,0.0,-0.0,0.0,0,0,0,0,57,4.6,10,5,9999,99999,9,999999999,0.0,999,999,99
3020,2,22,2,0,*?*?*?*?*?*?*?*?*?*?*?*?*?*?*?*?*?*?*?*?*?*?,0.9,-2.2,79,102073,0,-0,285,0.0,-0.0,0.0,0,0,0,0,53,4.6,10,5,9999,99999,9,999999999,0.0,999,999,99
3020,2,22,3,0,*?*?*?*?*?*?*?*?*?*?*?*?*?*?*?*?*?*?*?*?*?*?,0.5,-2.7,78,102073,0,-0,284,0.0,-0.0,0.0,0,0,0,0,50,4.1,10,5,9999,99999,9,999999999,0.0,999,999,99
3020,2,22,4,0,*?*?*?*?*?*?*?*?*?*?*?*?*?*?*?*?*?*?*?*?*?*?,0.7,-3.4,72,102073,0,-0,285,0.0,-0.0,0.0,0,0,0,0,47,4.6,10,5,9999,99999,9,999999999,0.3,999,999,99
3020,2,22,5,0,*?*?*?*?*?*?*?*?*?*?*?*?*?*?*?*?*?*?*?*?*?*?,0.1,-3.9,73,102073,0,-0,282,0.0,-0.0,0.0,0,0,0,0,43,4.1,10,5,9999,99999,9,999999999,0.2,999,999,99
3020,2,22,6,0,*?*?*?*?*?*?*?*?*?*?*?*?*?*?*?*?*?*?*?*?*?*?,-0.6,-4.2,76,102073,0,-0,280,0.0,-0.0,0.0,0,0,0,0,40,4.1,10,5,9999,99999,9,999999999,0.0,999,999,99
3020,2,22,7,0,*?*?*?*?*?*?*?*?*?*?*?*?*?*?*?*?*?*?*?*?*?*?,0.4,-2.4,80,102073,77,1391,283,1.0,0.0,1.0,140,-0,140,42,42,4.6,10,5,9999,99999,9,999999999,0.0,999,999,99
3020,2,22,8,0,*?*?*?*?*?*?*?*?*?*?*?*?*?*?*?*?*?*?*?*?*?*?,1.4,-0.8,86,102073,278,1396,277,93.3,118.1,69.8,10205,9216,8109,1500,43,4.1,8,4,9999,99999,9,999999999,0.0,999,999,99
3020,2,22,9,0,*?*?*?*?*?*?*?*?*?*?*?*?*?*?*?*?*?*?*?*?*?*?,2.8,-0.2,82,102073,447,1398,283,169.6,133.7,126.9,18482,12417,14507,2858,45,3.6,8,4,9999,99999,9,999999999,0.0,999,999,99
3020,2,22,10,0,*?*?*?*?*?*?*?*?*?*?*?*?*?*?*?*?*?*?*?*?*?*?,3.9,-0.0,77,102073,571,1396,288,226.1,139.3,169.2,24655,13776,19186,3980,47,3.6,8,4,9999,99999,9,999999999,0.0,999,999,99
3020,2,22,11,0,*?*?*?*?*?*?*?*?*?*?*?*?*?*?*?*?*?*?*?*?*?*?,4.5,0.6,77,102073,644,1397,290,259.0,141.6,193.7,28268,14306,21905,4697,48,5.2,8,4,9999,99999,9,999999999,0.3,999,999,99
3020,2,22,12,0,*?*?*?*?*?*?*?*?*?*?*?*?*?*?*?*?*?*?*?*?*?*?,7.1,1.0,67,102073,659,1397,301,265.9,142.0,198.9,29030,14405,22472,4855,50,5.7,8,4,9999,99999,9,999999999,0.3,999,999,99
3020,2,22,13,0,*?*?*?*?*?*?*?*?*?*?*?*?*?*?*?*?*?*?*?*?*?*?,7.2,3.6,79,102073,616,1397,302,246.4,140.8,184.3,26888,14112,20874,4416,47,6.7,8,4,9999,99999,9,999999999,0.3,999,999,99
3020,2,22,14,0,*?*?*?*?*?*?*?*?*?*?*?*?*?*?*?*?*?*?*?*?*?*?,6.9,3.6,81,102073,518,1397,301,201.9,137.2,151.0,22009,13248,17200,3484,43,6.2,8,4,9999,99999,9,999999999,0.3,999,999,99
3020,2,22,15,0,*?*?*?*?*?*?*?*?*?*?*?*?*?*?*?*?*?*?*?*?*?*?,7.3,4.1,81,102073,371,1396,303,135.4,128.4,101.3,14763,11232,11649,2231,40,5.2,8,4,9999,99999,9,999999999,0.0,999,999,99
3020,2,22,16,0,*?*?*?*?*?*?*?*?*?*?*?*?*?*?*?*?*?*?*?*?*?*?,7.3,5.0,87,102073,186,1398,308,38.8,38.8,33.7,4335,2496,4040,708,37,5.2,9,5,9999,99999,9,999999999,1.1,999,999,99
3020,2,22,17,0,*?*?*?*?*?*?*?*?*?*?*?*?*?*?*?*?*?*?*?*?*?*?,6.8,4.5,86,102073,0,-0,305,0.0,-0.0,0.0,0,0,0,0,33,4.6,9,5,9999,99999,9,999999999,1.5,999,999,99
3020,2,22,18,0,*?*?*?*?*?*?*?*?*?*?*?*?*?*?*?*?*?*?*?*?*?*?,5.5,4.1,93,102073,0,-0,304,0.0,-0.0,0.0,0,0,0,0,30,3.6,10,5,9999,99999,9,999999999,1.0,999,999,99
3020,2,22,19,0,*?*?*?*?*?*?*?*?*?*?*?*?*?*?*?*?*?*?*?*?*?*?,4.2,1.9,86,102073,0,-0,299,0.0,-0.0,0.0,0,0,0,0,30,6.7,10,5,9999,99999,9,999999999,0.1,999,999,99
3020,2,22,20,0,*?*?*?*?*?*?*?*?*?*?*?*?*?*?*?*?*?*?*?*?*?*?,3.7,1.0,85,102073,0,-0,297,0.0,-0.0,0.0,0,0,0,0,30,6.7,10,5,9999,99999,9,999999999,0.1,999,999,99
3020,2,22,21,0,*?*?*?*?*?*?*?*?*?*?*?*?*?*?*?*?*?*?*?*?*?*?,2.9,1.5,92,102073,0,-0,293,0.0,-0.0,0.0,0,0,0,0,30,5.2,10,5,9999,99999,9,999999999,0.0,999,999,99
3020,2,22,22,0,*?*?*?*?*?*?*?*?*?*?*?*?*?*?*?*?*?*?*?*?*?*?,2.8,0.8,88,102073,0,-0,293,0.0,-0.0,0.0,0,0,0,0,30,5.2,10,5,9999,99999,9,999999999,0.0,999,999,99
3020,2,22,23,0,*?*?*?*?*?*?*?*?*?*?*?*?*?*?*?*?*?*?*?*?*?*?,3.2,0.6,85,102073,0,-0,295,0.0,-0.0,0.0,0,0,0,0,30,5.7,10,5,9999,99999,9,999999999,0.0,999,999,99
3020,2,22,24,0,*?*?*?*?*?*?*?*?*?*?*?*?*?*?*?*?*?*?*?*?*?*?,1.0,-2.7,76,102073,0,-0,286,0.0,-0.0,0.0,0,0,0,0,60,4.1,10,5,9999,99999,9,999999999,0.3,999,999,99
3020,2,23,1,0,*?*?*?*?*?*?*?*?*?*?*?*?*?*?*?*?*?*?*?*?*?*?,4.5,3.4,100,102111,0,-0,300,0.0,-0.0,0.0,0,0,0,0,28,4.6,10,5,9999,99999,9,999999999,0.0,999,999,99
3020,2,23,2,0,*?*?*?*?*?*?*?*?*?*?*?*?*?*?*?*?*?*?*?*?*?*?,5.3,4.6,100,102111,0,-0,303,0.0,-0.0,0.0,0,0,0,0,27,4.6,10,5,9999,99999,9,999999999,0.1,999,999,99
3020,2,23,3,0,*?*?*?*?*?*?*?*?*?*?*?*?*?*?*?*?*?*?*?*?*?*?,4.9,4.6,100,102111,0,-0,301,0.0,-0.0,0.0,0,0,0,0,25,4.1,10,5,9999,99999,9,999999999,0.5,999,999,99
3020,2,23,4,0,*?*?*?*?*?*?*?*?*?*?*?*?*?*?*?*?*?*?*?*?*?*?,5.4,5.3,100,102111,0,-0,303,0.0,-0.0,0.0,0,0,0,0,23,4.6,10,5,9999,99999,9,999999999,0.1,999,999,99
3020,2,23,5,0,*?*?*?*?*?*?*?*?*?*?*?*?*?*?*?*?*?*?*?*?*?*?,5.3,5.3,100,102111,0,-0,303,0.0,-0.0,0.0,0,0,0,0,22,4.1,10,5,9999,99999,9,999999999,0.0,999,999,99
3020,2,23,6,0,*?*?*?*?*?*?*?*?*?*?*?*?*?*?*?*?*?*?*?*?*?*?,4.5,4.5,100,102111,0,-0,300,0.0,-0.0,0.0,0,0,0,0,20,4.1,10,5,9999,99999,9,999999999,0.0,999,999,99
3020,2,23,7,0,*?*?*?*?*?*?*?*?*?*?*?*?*?*?*?*?*?*?*?*?*?*?,3.6,3.6,100,102111,85,1398,296,2.5,0.0,2.5,329,-0,328,103,22,4.6,10,5,9999,99999,9,999999999,0.0,999,999,99
3020,2,23,8,0,*?*?*?*?*?*?*?*?*?*?*?*?*?*?*?*?*?*?*?*?*?*?,4.9,4.8,100,102111,286,1397,297,73.1,47.5,63.4,8058,3758,7432,1364,23,4.1,9,5,9999,99999,9,999999999,0.2,999,999,99
3020,2,23,9,0,*?*?*?*?*?*?*?*?*?*?*?*?*?*?*?*?*?*?*?*?*?*?,6.0,5.9,100,102111,454,1395,298,173.2,134.1,129.6,18870,12522,14802,2926,25,3.6,8,4,9999,99999,9,999999999,0.0,999,999,99
3020,2,23,10,0,*?*?*?*?*?*?*?*?*?*?*?*?*?*?*?*?*?*?*?*?*?*?,9.1,7.0,94,102111,579,1396,308,271.5,233.7,174.6,28831,23275,19787,3738,27,3.6,7,4,9999,99999,9,999999999,0.0,999,999,99
3020,2,23,11,0,*?*?*?*?*?*?*?*?*?*?*?*?*?*?*?*?*?*?*?*?*?*?,10.7,7.6,88,102111,651,1395,315,310.3,237.4,199.5,33043,24224,22453,4427,28,5.2,7,4,9999,99999,9,999999999,0.3,999,999,99
3020,2,23,12,0,*?*?*?*?*?*?*?*?*?*?*?*?*?*?*?*?*?*?*?*?*?*?,11.9,7.6,82,102111,667,1397,320,318.4,238.1,204.7,33966,24137,23222,4578,30,5.7,7,4,9999,99999,9,999999999,2.2,999,999,99
3020,2,23,13,0,*?*?*?*?*?*?*?*?*?*?*?*?*?*?*?*?*?*?*?*?*?*?,12.2,7.0,77,102111,623,1395,321,295.3,236.1,189.9,31422,23803,21491,4154,30,6.7,7,4,9999,99999,9,999999999,0.8,999,999,99
3020,2,23,14,0,*?*?*?*?*?*?*?*?*?*?*?*?*?*?*?*?*?*?*?*?*?*?,12.2,6.1,72,102111,525,1396,321,242.6,230.3,156.0,25718,22324,17816,3262,30,6.2,7,4,9999,99999,9,999999999,0.2,999,999,99
3020,2,23,15,0,*?*?*?*?*?*?*?*?*?*?*?*?*?*?*?*?*?*?*?*?*?*?,12.3,6.9,75,102111,378,1396,326,138.7,129.0,103.7,15117,11340,11929,2289,30,5.2,8,4,9999,99999,9,999999999,0.3,999,999,99
3020,2,23,16,0,*?*?*?*?*?*?*?*?*?*?*?*?*?*?*?*?*?*?*?*?*?*?,12.2,8.0,82,102111,193,1399,326,54.6,99.7,40.8,5851,5945,5032,731,30,5.2,8,4,9999,99999,9,999999999,1.0,999,999,99
3020,2,23,17,0,*?*?*?*?*?*?*?*?*?*?*?*?*?*?*?*?*?*?*?*?*?*?,11.9,8.5,87,102111,0,-0,328,0.0,-0.0,0.0,0,0,0,0,30,4.6,9,5,9999,99999,9,999999999,1.0,999,999,99
3020,2,23,18,0,*?*?*?*?*?*?*?*?*?*?*?*?*?*?*?*?*?*?*?*?*?*?,10.3,8.8,99,102111,0,-0,325,0.0,-0.0,0.0,0,0,0,0,30,3.6,10,5,9999,99999,9,999999999,0.0,999,999,99
3020,2,23,19,0,*?*?*?*?*?*?*?*?*?*?*?*?*?*?*?*?*?*?*?*?*?*?,8.2,8.1,100,102111,0,-0,315,0.0,-0.0,0.0,0,0,0,0,82,6.7,10,5,9999,99999,9,999999999,0.0,999,999,99
3020,2,23,20,0,*?*?*?*?*?*?*?*?*?*?*?*?*?*?*?*?*?*?*?*?*?*?,8.2,8.3,100,102111,0,-0,315,0.0,-0.0,0.0,0,0,0,0,133,6.7,10,5,9999,99999,9,999999999,0.1,999,999,99
3020,2,23,21,0,*?*?*?*?*?*?*?*?*?*?*?*?*?*?*?*?*?*?*?*?*?*?,8.1,8.1,100,102111,0,-0,315,0.0,-0.0,0.0,0,0,0,0,185,5.2,10,5,9999,99999,9,999999999,0.2,999,999,99
3020,2,23,22,0,*?*?*?*?*?*?*?*?*?*?*?*?*?*?*?*?*?*?*?*?*?*?,7.0,7.0,100,102111,0,-0,310,0.0,-0.0,0.0,0,0,0,0,237,5.2,10,5,9999,99999,9,999999999,3.0,999,999,99
3020,2,23,23,0,*?*?*?*?*?*?*?*?*?*?*?*?*?*?*?*?*?*?*?*?*?*?,6.7,6.7,100,102111,0,-0,309,0.0,-0.0,0.0,0,0,0,0,288,5.7,10,5,9999,99999,9,999999999,2.0,999,999,99
3020,2,23,24,0,*?*?*?*?*?*?*?*?*?*?*?*?*?*?*?*?*?*?*?*?*?*?,3.6,2.1,98,102111,0,-0,296,0.0,-0.0,0.0,0,0,0,0,30,4.1,10,5,9999,99999,9,999999999,0.0,999,999,99
3020,2,24,1,0,*?*?*?*?*?*?*?*?*?*?*?*?*?*?*?*?*?*?*?*?*?*?,6.0,3.9,84,102432,0,-0,306,0.0,-0.0,0.0,0,0,0,0,343,4.6,10,5,9999,99999,9,999999999,0.1,999,999,99
3020,2,24,2,0,*?*?*?*?*?*?*?*?*?*?*?*?*?*?*?*?*?*?*?*?*?*?,5.5,2.3,79,102432,0,-0,304,0.0,-0.0,0.0,0,0,0,0,347,4.6,10,5,9999,99999,9,999999999,0.0,999,999,99
3020,2,24,3,0,*?*?*?*?*?*?*?*?*?*?*?*?*?*?*?*?*?*?*?*?*?*?,5.6,1.5,73,102432,0,-0,305,0.0,-0.0,0.0,0,0,0,0,350,4.1,10,5,9999,99999,9,999999999,0.0,999,999,99
3020,2,24,4,0,*?*?*?*?*?*?*?*?*?*?*?*?*?*?*?*?*?*?*?*?*?*?,5.5,0.2,67,102432,0,-0,305,0.0,-0.0,0.0,0,0,0,0,353,4.6,10,5,9999,99999,9,999999999,0.0,999,999,99
3020,2,24,5,0,*?*?*?*?*?*?*?*?*?*?*?*?*?*?*?*?*?*?*?*?*?*?,5.2,0.4,70,102432,0,-0,303,0.0,-0.0,0.0,0,0,0,0,357,4.1,10,5,9999,99999,9,999999999,0.0,999,999,99
3020,2,24,6,0,*?*?*?*?*?*?*?*?*?*?*?*?*?*?*?*?*?*?*?*?*?*?,4.9,0.6,72,102432,0,-0,302,0.0,-0.0,0.0,0,0,0,0,360,4.1,10,5,9999,99999,9,999999999,0.0,999,999,99
3020,2,24,7,0,*?*?*?*?*?*?*?*?*?*?*?*?*?*?*?*?*?*?*?*?*?*?,5.0,1.7,77,102432,93,1402,302,4.0,0.0,4.0,513,-0,512,163,360,4.6,10,5,9999,99999,9,999999999,0.6,999,999,99
3020,2,24,8,0,*?*?*?*?*?*?*?*?*?*?*?*?*?*?*?*?*?*?*?*?*?*?,5.0,0.8,73,102432,294,1398,277,140.3,350.1,66.6,14694,26753,8794,1209,360,4.1,5,3,9999,99999,9,999999999,0.5,999,999,99
3020,2,24,9,0,*?*?*?*?*?*?*?*?*?*?*?*?*?*?*?*?*?*?*?*?*?*?,6.4,1.9,72,102432,462,1395,284,247.1,391.8,117.4,25737,35643,14777,2235,360,3.6,5,3,9999,99999,9,999999999,0.0,999,999,99
3020,2,24,10,0,*?*?*?*?*?*?*?*?*?*?*?*?*?*?*?*?*?*?*?*?*?*?,7.3,2.3,70,102432,587,1396,293,305.9,325.9,168.8,32618,32570,19244,3591,360,3.6,6,3,9999,99999,9,999999999,0.1,999,999,99
3020,2,24,11,0,*?*?*?*?*?*?*?*?*?*?*?*?*?*?*?*?*?*?*?*?*?*?,8.5,2.9,66,102432,659,1395,308,266.1,142.0,199.1,29051,14429,22474,4862,360,5.2,8,4,9999,99999,9,999999999,0.0,999,999,99
3020,2,24,12,0,*?*?*?*?*?*?*?*?*?*?*?*?*?*?*?*?*?*?*?*?*?*?,8.9,3.2,66,102432,674,1395,290,396.0,482.1,163.2,41868,47994,20148,3384,360,5.7,4,2,9999,99999,9,999999999,0.0,999,999,99
3020,2,24,13,0,*?*?*?*?*?*?*?*?*?*?*?*?*?*?*?*?*?*?*?*?*?*?,8.8,2.9,65,102432,631,1396,285,375.0,528.5,136.1,40041,52073,17282,2723,302,6.7,3,2,9999,99999,9,999999999,0.0,999,999,99
3020,2,24,14,0,*?*?*?*?*?*?*?*?*?*?*?*?*?*?*?*?*?*?*?*?*?*?,8.8,2.5,64,102432,532,1395,289,302.7,466.7,124.7,31899,44228,15792,2408,243,6.2,4,2,9999,99999,9,999999999,0.0,999,999,99
3020,2,24,15,0,*?*?*?*?*?*?*?*?*?*?*?*?*?*?*?*?*?*?*?*?*?*?,9.2,2.3,60,102432,385,1395,306,167.7,217.0,107.8,17725,18912,12551,2134,185,5.2,7,4,9999,99999,9,999999999,0.0,999,999,99
3020,2,24,16,0,*?*?*?*?*?*?*?*?*?*?*?*?*?*?*?*?*?*?*?*?*?*?,9.0,0.2,53,102432,199,1393,315,43.5,40.5,37.7,4841,2721,4497,796,127,5.2,9,5,9999,99999,9,999999999,0.0,999,999,99
3020,2,24,17,0,*?*?*?*?*?*?*?*?*?*?*?*?*?*?*?*?*?*?*?*?*?*?,9.1,0.8,55,102432,0,-0,315,0.0,-0.0,0.0,0,0,0,0,68,4.6,9,5,9999,99999,9,999999999,0.0,999,999,99
3020,2,24,18,0,*?*?*?*?*?*?*?*?*?*?*?*?*?*?*?*?*?*?*?*?*?*?,8.3,0.8,58,102432,0,-0,317,0.0,-0.0,0.0,0,0,0,0,10,3.6,10,5,9999,99999,9,999999999,0.0,999,999,99
3020,2,24,19,0,*?*?*?*?*?*?*?*?*?*?*?*?*?*?*?*?*?*?*?*?*?*?,6.9,1.5,67,102432,0,-0,311,0.0,-0.0,0.0,0,0,0,0,68,6.7,10,5,9999,99999,9,999999999,0.0,999,999,99
3020,2,24,20,0,*?*?*?*?*?*?*?*?*?*?*?*?*?*?*?*?*?*?*?*?*?*?,6.6,1.5,69,102432,0,-0,309,0.0,-0.0,0.0,0,0,0,0,127,6.7,10,5,9999,99999,9,999999999,0.0,999,999,99
3020,2,24,21,0,*?*?*?*?*?*?*?*?*?*?*?*?*?*?*?*?*?*?*?*?*?*?,6.9,0.6,63,102432,0,-0,311,0.0,-0.0,0.0,0,0,0,0,185,5.2,10,5,9999,99999,9,999999999,0.0,999,999,99
3020,2,24,22,0,*?*?*?*?*?*?*?*?*?*?*?*?*?*?*?*?*?*?*?*?*?*?,7.1,1.9,68,102432,0,-0,312,0.0,-0.0,0.0,0,0,0,0,243,5.2,10,5,9999,99999,9,999999999,0.1,999,999,99
3020,2,24,23,0,*?*?*?*?*?*?*?*?*?*?*?*?*?*?*?*?*?*?*?*?*?*?,6.3,2.5,75,102432,0,-0,308,0.0,-0.0,0.0,0,0,0,0,302,5.7,10,5,9999,99999,9,999999999,0.0,999,999,99
3020,2,24,24,0,*?*?*?*?*?*?*?*?*?*?*?*?*?*?*?*?*?*?*?*?*?*?,6.5,5.3,90,102432,0,-0,308,0.0,-0.0,0.0,0,0,0,0,340,4.1,10,5,9999,99999,9,999999999,0.4,999,999,99
3020,2,25,1,0,*?*?*?*?*?*?*?*?*?*?*?*?*?*?*?*?*?*?*?*?*?*?,3.5,1.0,85,102737,0,-0,296,0.0,-0.0,0.0,0,0,0,0,302,4.6,10,5,9999,99999,9,999999999,0.0,999,999,99
3020,2,25,2,0,*?*?*?*?*?*?*?*?*?*?*?*?*?*?*?*?*?*?*?*?*?*?,2.3,0.4,88,102737,0,-0,291,0.0,-0.0,0.0,0,0,0,0,243,4.6,10,5,9999,99999,9,999999999,0.1,999,999,99
3020,2,25,3,0,*?*?*?*?*?*?*?*?*?*?*?*?*?*?*?*?*?*?*?*?*?*?,2.4,-0.0,84,102737,0,-0,291,0.0,-0.0,0.0,0,0,0,0,185,4.1,10,5,9999,99999,9,999999999,0.0,999,999,99
3020,2,25,4,0,*?*?*?*?*?*?*?*?*?*?*?*?*?*?*?*?*?*?*?*?*?*?,1.5,-0.6,85,102737,0,-0,288,0.0,-0.0,0.0,0,0,0,0,127,4.6,10,5,9999,99999,9,999999999,0.0,999,999,99
3020,2,25,5,0,*?*?*?*?*?*?*?*?*?*?*?*?*?*?*?*?*?*?*?*?*?*?,1.8,-0.4,85,102737,0,-0,289,0.0,-0.0,0.0,0,0,0,0,68,4.1,10,5,9999,99999,9,999999999,0.0,999,999,99
3020,2,25,6,0,*?*?*?*?*?*?*?*?*?*?*?*?*?*?*?*?*?*?*?*?*?*?,2.3,0.6,89,102737,0,-0,291,0.0,-0.0,0.0,0,0,0,0,10,4.1,10,5,9999,99999,9,999999999,0.0,999,999,99
3020,2,25,7,0,*?*?*?*?*?*?*?*?*?*?*?*?*?*?*?*?*?*?*?*?*?*?,1.6,0.6,93,102737,100,1391,288,5.6,0.0,5.6,695,-0,695,223,12,4.6,10,5,9999,99999,9,999999999,0.0,999,999,99
3020,2,25,8,0,*?*?*?*?*?*?*?*?*?*?*?*?*?*?*?*?*?*?*?*?*?*?,1.1,-0.2,90,102737,301,1394,286,45.2,0.0,45.2,5271,0,5282,1780,13,4.1,10,5,9999,99999,9,999999999,0.0,999,999,99
3020,2,25,9,0,*?*?*?*?*?*?*?*?*?*?*?*?*?*?*?*?*?*?*?*?*?*?,2.8,1.0,89,102737,470,1395,288,136.2,53.8,118.1,14960,4979,13341,3273,15,3.6,9,5,9999,99999,9,999999999,0.7,999,999,99
3020,2,25,10,0,*?*?*?*?*?*?*?*?*?*?*?*?*?*?*?*?*?*?*?*?*?*?,4.5,1.5,81,102737,594,1394,295,178.9,55.8,155.1,19658,5408,17491,4545,17,3.6,9,5,9999,99999,9,999999999,0.0,999,999,99
3020,2,25,11,0,*?*?*?*?*?*?*?*?*?*?*?*?*?*?*?*?*?*?*?*?*?*?,6.0,0.4,68,102737,667,1395,302,203.6,56.6,176.5,22390,5577,19904,5359,18,5.2,9,5,9999,99999,9,999999999,0.0,999,999,99
3020,2,25,12,0,*?*?*?*?*?*?*?*?*?*?*?*?*?*?*?*?*?*?*?*?*?*?,6.8,0.8,66,102737,682,1396,305,208.7,56.8,180.9,22954,5607,20402,5535,20,5.7,9,5,9999,99999,9,999999999,0.0,999,999,99
3020,2,25,13,0,*?*?*?*?*?*?*?*?*?*?*?*?*?*?*?*?*?*?*?*?*?*?,6.6,-0.4,61,102737,638,1395,304,193.8,56.3,168.0,21311,5513,18952,5030,20,6.7,9,5,9999,99999,9,999999999,0.1,999,999,99
3020,2,25,14,0,*?*?*?*?*?*?*?*?*?*?*?*?*?*?*?*?*?*?*?*?*?*?,7.1,-0.4,59,102737,539,1394,306,160.0,55.0,138.7,17576,5247,15651,3963,20,6.2,9,5,9999,99999,9,999999999,0.0,999,999,99
3020,2,25,15,0,*?*?*?*?*?*?*?*?*?*?*?*?*?*?*?*?*?*?*?*?*?*?,6.6,-0.6,60,102737,392,1395,310,63.1,0.0,63.1,7359,0,7377,2553,20,5.2,10,5,9999,99999,9,999999999,0.0,999,999,99
3020,2,25,16,0,*?*?*?*?*?*?*?*?*?*?*?*?*?*?*?*?*?*?*?*?*?*?,6.6,-0.8,59,102737,206,1394,310,26.4,0.0,26.4,3104,0,3108,1024,20,5.2,10,5,9999,99999,9,999999999,0.0,999,999,99
3020,2,25,17,0,*?*?*?*?*?*?*?*?*?*?*?*?*?*?*?*?*?*?*?*?*?*?,6.5,-1.7,55,102737,0,-0,309,0.0,-0.0,0.0,0,0,0,0,20,4.6,10,5,9999,99999,9,999999999,0.0,999,999,99
3020,2,25,18,0,*?*?*?*?*?*?*?*?*?*?*?*?*?*?*?*?*?*?*?*?*?*?,4.9,-2.7,56,102737,0,-0,303,0.0,-0.0,0.0,0,0,0,0,20,3.6,10,5,9999,99999,9,999999999,0.0,999,999,99
3020,2,25,19,0,*?*?*?*?*?*?*?*?*?*?*?*?*?*?*?*?*?*?*?*?*?*?,5.1,-1.7,60,102737,0,-0,303,0.0,-0.0,0.0,0,0,0,0,23,6.7,10,5,9999,99999,9,999999999,0.0,999,999,99
3020,2,25,20,0,*?*?*?*?*?*?*?*?*?*?*?*?*?*?*?*?*?*?*?*?*?*?,4.3,-1.7,65,102737,0,-0,300,0.0,-0.0,0.0,0,0,0,0,27,6.7,10,5,9999,99999,9,999999999,0.0,999,999,99
3020,2,25,21,0,*?*?*?*?*?*?*?*?*?*?*?*?*?*?*?*?*?*?*?*?*?*?,4.7,-1.5,64,102737,0,-0,302,0.0,-0.0,0.0,0,0,0,0,30,5.2,10,5,9999,99999,9,999999999,0.0,999,999,99
3020,2,25,22,0,*?*?*?*?*?*?*?*?*?*?*?*?*?*?*?*?*?*?*?*?*?*?,2.7,-2.4,67,102737,0,-0,293,0.0,-0.0,0.0,0,0,0,0,33,5.2,10,5,9999,99999,9,999999999,0.0,999,999,99
3020,2,25,23,0,*?*?*?*?*?*?*?*?*?*?*?*?*?*?*?*?*?*?*?*?*?*?,3.4,-2.2,65,102737,0,-0,296,0.0,-0.0,0.0,0,0,0,0,37,5.7,10,5,9999,99999,9,999999999,0.0,999,999,99
3020,2,25,24,0,*?*?*?*?*?*?*?*?*?*?*?*?*?*?*?*?*?*?*?*?*?*?,5.5,1.9,77,102737,0,-0,304,0.0,-0.0,0.0,0,0,0,0,360,4.1,10,5,9999,99999,9,999999999,0.0,999,999,99
3020,2,26,1,0,*?*?*?*?*?*?*?*?*?*?*?*?*?*?*?*?*?*?*?*?*?*?,4.9,1.9,85,103240,0,-0,302,0.0,-0.0,0.0,0,0,0,0,38,4.6,10,5,9999,99999,9,999999999,0.0,999,999,99
3020,2,26,2,0,*?*?*?*?*?*?*?*?*?*?*?*?*?*?*?*?*?*?*?*?*?*?,5.6,3.6,92,103240,0,-0,305,0.0,-0.0,0.0,0,0,0,0,37,4.6,10,5,9999,99999,9,999999999,0.0,999,999,99
3020,2,26,3,0,*?*?*?*?*?*?*?*?*?*?*?*?*?*?*?*?*?*?*?*?*?*?,5.0,2.3,88,103240,0,-0,302,0.0,-0.0,0.0,0,0,0,0,35,4.1,10,5,9999,99999,9,999999999,0.0,999,999,99
3020,2,26,4,0,*?*?*?*?*?*?*?*?*?*?*?*?*?*?*?*?*?*?*?*?*?*?,4.6,2.7,92,103240,0,-0,300,0.0,-0.0,0.0,0,0,0,0,33,4.6,10,5,9999,99999,9,999999999,0.0,999,999,99
3020,2,26,5,0,*?*?*?*?*?*?*?*?*?*?*?*?*?*?*?*?*?*?*?*?*?*?,4.0,0.4,82,103240,0,-0,298,0.0,-0.0,0.0,0,0,0,0,32,4.1,10,5,9999,99999,9,999999999,0.0,999,999,99
3020,2,26,6,0,*?*?*?*?*?*?*?*?*?*?*?*?*?*?*?*?*?*?*?*?*?*?,4.8,0.8,79,103240,0,-0,302,0.0,-0.0,0.0,0,0,0,0,30,4.1,10,5,9999,99999,9,999999999,0.0,999,999,99
3020,2,26,7,0,*?*?*?*?*?*?*?*?*?*?*?*?*?*?*?*?*?*?*?*?*?*?,5.4,2.5,86,103240,108,1393,304,7.1,0.0,7.1,877,-0,877,284,33,4.6,10,5,9999,99999,9,999999999,0.0,999,999,99
3020,2,26,8,0,*?*?*?*?*?*?*?*?*?*?*?*?*?*?*?*?*?*?*?*?*?*?,4.9,2.5,89,103240,309,1394,292,107.6,122.3,80.5,11749,9983,9314,1744,37,4.1,8,4,9999,99999,9,999999999,0.0,999,999,99
3020,2,26,9,0,*?*?*?*?*?*?*?*?*?*?*?*?*?*?*?*?*?*?*?*?*?*?,6.4,3.9,89,103240,478,1395,308,80.0,0.0,80.0,9360,0,9386,3334,40,3.6,10,5,9999,99999,9,999999999,0.0,999,999,99
3020,2,26,10,0,*?*?*?*?*?*?*?*?*?*?*?*?*?*?*?*?*?*?*?*?*?*?,7.5,4.3,84,103240,602,1394,308,181.6,55.9,157.5,19962,5429,17760,4632,43,3.6,9,5,9999,99999,9,999999999,0.0,999,999,99
3020,2,26,11,0,*?*?*?*?*?*?*?*?*?*?*?*?*?*?*?*?*?*?*?*?*?*?,10.7,4.8,71,103240,674,1393,309,358.3,331.9,197.8,38336,34179,22299,4402,47,5.2,6,3,9999,99999,9,999999999,0.0,999,999,99
3020,2,26,12,0,*?*?*?*?*?*?*?*?*?*?*?*?*?*?*?*?*?*?*?*?*?*?,10.5,4.8,72,103240,689,1394,317,280.1,142.8,209.5,30585,14612,23612,5191,50,5.7,8,4,9999,99999,9,999999999,0.0,999,999,99
3020,2,26,13,0,*?*?*?*?*?*?*?*?*?*?*?*?*?*?*?*?*?*?*?*?*?*?,11.1,4.6,68,103240,646,1395,311,341.2,330.1,188.3,36460,33713,21304,4125,48,6.7,6,3,9999,99999,9,999999999,0.0,999,999,99
3020,2,26,14,0,*?*?*?*?*?*?*?*?*?*?*?*?*?*?*?*?*?*?*?*?*?*?,11.0,5.1,71,103240,547,1395,310,282.3,322.6,155.8,30058,31692,17835,3256,47,6.2,6,3,9999,99999,9,999999999,0.0,999,999,99
3020,2,26,15,0,*?*?*?*?*?*?*?*?*?*?*?*?*?*?*?*?*?*?*?*?*?*?,11.1,6.1,75,103240,399,1394,307,207.3,380.4,98.5,21602,32990,12575,1839,45,5.2,5,3,9999,99999,9,999999999,0.0,999,999,99
3020,2,26,16,0,*?*?*?*?*?*?*?*?*?*?*?*?*?*?*?*?*?*?*?*?*?*?,11.0,7.0,81,103240,213,1395,312,83.8,245.8,46.2,8792,16062,6216,826,43,5.2,6,3,9999,99999,9,999999999,0.0,999,999,99
3020,2,26,17,0,*?*?*?*?*?*?*?*?*?*?*?*?*?*?*?*?*?*?*?*?*?*?,10.7,7.6,85,103240,1,1516,323,0.0,0.0,0.0,0,0,0,0,42,4.6,9,5,9999,99999,9,999999999,0.0,999,999,99
3020,2,26,18,0,*?*?*?*?*?*?*?*?*?*?*?*?*?*?*?*?*?*?*?*?*?*?,9.4,7.9,95,103240,0,-0,321,0.0,-0.0,0.0,0,0,0,0,40,3.6,10,5,9999,99999,9,999999999,0.7,999,999,99
3020,2,26,19,0,*?*?*?*?*?*?*?*?*?*?*?*?*?*?*?*?*?*?*?*?*?*?,9.6,8.8,100,103240,0,-0,322,0.0,-0.0,0.0,0,0,0,0,38,6.7,10,5,9999,99999,9,999999999,0.0,999,999,99
3020,2,26,20,0,*?*?*?*?*?*?*?*?*?*?*?*?*?*?*?*?*?*?*?*?*?*?,7.2,7.3,100,103240,0,-0,311,0.0,-0.0,0.0,0,0,0,0,37,6.7,10,5,9999,99999,9,999999999,0.0,999,999,99
3020,2,26,21,0,*?*?*?*?*?*?*?*?*?*?*?*?*?*?*?*?*?*?*?*?*?*?,7.3,7.3,100,103240,0,-0,311,0.0,-0.0,0.0,0,0,0,0,35,5.2,10,5,9999,99999,9,999999999,0.0,999,999,99
3020,2,26,22,0,*?*?*?*?*?*?*?*?*?*?*?*?*?*?*?*?*?*?*?*?*?*?,6.7,6.7,100,103240,0,-0,309,0.0,-0.0,0.0,0,0,0,0,33,5.2,10,5,9999,99999,9,999999999,0.0,999,999,99
3020,2,26,23,0,*?*?*?*?*?*?*?*?*?*?*?*?*?*?*?*?*?*?*?*?*?*?,6.2,6.1,100,103240,0,-0,307,0.0,-0.0,0.0,0,0,0,0,32,5.7,10,5,9999,99999,9,999999999,0.0,999,999,99
3020,2,26,24,0,*?*?*?*?*?*?*?*?*?*?*?*?*?*?*?*?*?*?*?*?*?*?,4.0,-0.2,78,103240,0,-0,298,0.0,-0.0,0.0,0,0,0,0,40,4.1,10,5,9999,99999,9,999999999,0.0,999,999,99
3020,2,27,1,0,*?*?*?*?*?*?*?*?*?*?*?*?*?*?*?*?*?*?*?*?*?*?,4.8,3.4,90,103440,0,-0,301,0.0,-0.0,0.0,0,0,0,0,30,4.6,10,5,9999,99999,9,999999999,0.0,999,999,99
3020,2,27,2,0,*?*?*?*?*?*?*?*?*?*?*?*?*?*?*?*?*?*?*?*?*?*?,3.9,1.9,86,103440,0,-0,298,0.0,-0.0,0.0,0,0,0,0,30,4.6,10,5,9999,99999,9,999999999,0.0,999,999,99
3020,2,27,3,0,*?*?*?*?*?*?*?*?*?*?*?*?*?*?*?*?*?*?*?*?*?*?,4.5,2.9,89,103440,0,-0,300,0.0,-0.0,0.0,0,0,0,0,30,4.1,10,5,9999,99999,9,999999999,0.0,999,999,99
3020,2,27,4,0,*?*?*?*?*?*?*?*?*?*?*?*?*?*?*?*?*?*?*?*?*?*?,3.6,2.3,90,103440,0,-0,296,0.0,-0.0,0.0,0,0,0,0,30,4.6,10,5,9999,99999,9,999999999,0.0,999,999,99
3020,2,27,5,0,*?*?*?*?*?*?*?*?*?*?*?*?*?*?*?*?*?*?*?*?*?*?,4.4,3.6,94,103440,0,-0,299,0.0,-0.0,0.0,0,0,0,0,30,4.1,10,5,9999,99999,9,999999999,0.0,999,999,99
3020,2,27,6,0,*?*?*?*?*?*?*?*?*?*?*?*?*?*?*?*?*?*?*?*?*?*?,3.8,3.0,94,103440,0,-0,297,0.0,-0.0,0.0,0,0,0,0,30,4.1,10,5,9999,99999,9,999999999,0.0,999,999,99
3020,2,27,7,0,*?*?*?*?*?*?*?*?*?*?*?*?*?*?*?*?*?*?*?*?*?*?,3.3,2.5,94,103440,116,1395,295,8.7,0.0,8.7,1060,-0,1059,344,32,4.6,10,5,9999,99999,9,999999999,0.0,999,999,99
3020,2,27,8,0,*?*?*?*?*?*?*?*?*?*?*?*?*?*?*?*?*?*?*?*?*?*?,4.2,2.9,91,103440,317,1393,299,48.3,0.0,48.3,5637,0,5649,1913,33,4.1,10,5,9999,99999,9,999999999,0.2,999,999,99
3020,2,27,9,0,*?*?*?*?*?*?*?*?*?*?*?*?*?*?*?*?*?*?*?*?*?*?,5.2,3.9,91,103440,486,1395,303,81.6,0.0,81.6,9550,0,9577,3410,35,3.6,10,5,9999,99999,9,999999999,0.0,999,999,99
3020,2,27,10,0,*?*?*?*?*?*?*?*?*?*?*?*?*?*?*?*?*?*?*?*?*?*?,6.4,5.1,91,103440,610,1393,308,106.1,0.0,106.1,12496,0,12537,4630,37,3.6,10,5,9999,99999,9,999999999,0.0,999,999,99
3020,2,27,11,0,*?*?*?*?*?*?*?*?*?*?*?*?*?*?*?*?*?*?*?*?*?*?,7.9,5.1,83,103440,682,1393,315,120.3,0.0,120.3,14223,0,14273,5378,38,5.2,10,5,9999,99999,9,999999999,0.0,999,999,99
3020,2,27,12,0,*?*?*?*?*?*?*?*?*?*?*?*?*?*?*?*?*?*?*?*?*?*?,8.7,4.8,76,103440,697,1394,318,123.2,0.0,123.2,14575,0,14628,5533,40,5.7,10,5,9999,99999,9,999999999,0.0,999,999,99
3020,2,27,13,0,*?*?*?*?*?*?*?*?*?*?*?*?*?*?*?*?*?*?*?*?*?*?,8.8,4.1,73,103440,653,1394,319,114.6,0.0,114.6,13521,0,13568,5072,40,6.7,10,5,9999,99999,9,999999999,0.0,999,999,99
3020,2,27,14,0,*?*?*?*?*?*?*?*?*?*?*?*?*?*?*?*?*?*?*?*?*?*?,8.9,3.6,69,103440,554,1394,319,95.0,0.0,95.0,11156,0,11190,4066,40,6.2,10,5,9999,99999,9,999999999,0.0,999,999,99
3020,2,27,15,0,*?*?*?*?*?*?*?*?*?*?*?*?*?*?*?*?*?*?*?*?*?*?,8.8,4.6,75,103440,406,1394,319,65.9,0.0,65.9,7690,0,7709,2679,40,5.2,10,5,9999,99999,9,999999999,0.0,999,999,99
3020,2,27,16,0,*?*?*?*?*?*?*?*?*?*?*?*?*?*?*?*?*?*?*?*?*?*?,8.8,4.1,73,103440,220,1396,319,29.1,0.0,29.1,3415,0,3421,1130,40,5.2,10,5,9999,99999,9,999999999,0.0,999,999,99
3020,2,27,17,0,*?*?*?*?*?*?*?*?*?*?*?*?*?*?*?*?*?*?*?*?*?*?,8.8,2.9,66,103440,8,1483,319,0.0,0.0,0.0,0,0,0,0,40,4.6,10,5,9999,99999,9,999999999,0.0,999,999,99
3020,2,27,18,0,*?*?*?*?*?*?*?*?*?*?*?*?*?*?*?*?*?*?*?*?*?*?,7.1,2.1,70,103440,0,-0,312,0.0,-0.0,0.0,0,0,0,0,40,3.6,10,5,9999,99999,9,999999999,0.0,999,999,99
3020,2,27,19,0,*?*?*?*?*?*?*?*?*?*?*?*?*?*?*?*?*?*?*?*?*?*?,6.8,1.0,67,103440,0,-0,310,0.0,-0.0,0.0,0,0,0,0,42,6.7,10,5,9999,99999,9,999999999,0.0,999,999,99
3020,2,27,20,0,*?*?*?*?*?*?*?*?*?*?*?*?*?*?*?*?*?*?*?*?*?*?,6.0,0.6,68,103440,0,-0,307,0.0,-0.0,0.0,0,0,0,0,43,6.7,10,5,9999,99999,9,999999999,0.0,999,999,99
3020,2,27,21,0,*?*?*?*?*?*?*?*?*?*?*?*?*?*?*?*?*?*?*?*?*?*?,4.9,-0.8,66,103440,0,-0,302,0.0,-0.0,0.0,0,0,0,0,45,5.2,10,5,9999,99999,9,999999999,0.0,999,999,99
3020,2,27,22,0,*?*?*?*?*?*?*?*?*?*?*?*?*?*?*?*?*?*?*?*?*?*?,5.7,-0.0,67,103440,0,-0,306,0.0,-0.0,0.0,0,0,0,0,47,5.2,10,5,9999,99999,9,999999999,0.0,999,999,99
3020,2,27,23,0,*?*?*?*?*?*?*?*?*?*?*?*?*?*?*?*?*?*?*?*?*?*?,5.9,-0.0,65,103440,0,-0,307,0.0,-0.0,0.0,0,0,0,0,48,5.7,10,5,9999,99999,9,999999999,0.1,999,999,99
3020,2,27,24,0,*?*?*?*?*?*?*?*?*?*?*?*?*?*?*?*?*?*?*?*?*?*?,5.7,4.8,94,103440,0,-0,305,0.0,-0.0,0.0,0,0,0,0,30,4.1,10,5,9999,99999,9,999999999,0.1,999,999,99
3020,2,28,1,0,*?*?*?*?*?*?*?*?*?*?*?*?*?*?*?*?*?*?*?*?*?*?,6.2,4.3,87,102987,0,-0,307,0.0,-0.0,0.0,0,0,0,0,43,4.6,10,5,9999,99999,9,999999999,0.2,999,999,99
3020,2,28,2,0,*?*?*?*?*?*?*?*?*?*?*?*?*?*?*?*?*?*?*?*?*?*?,6.2,5.9,97,102987,0,-0,307,0.0,-0.0,0.0,0,0,0,0,37,4.6,10,5,9999,99999,9,999999999,0.1,999,999,99
3020,2,28,3,0,*?*?*?*?*?*?*?*?*?*?*?*?*?*?*?*?*?*?*?*?*?*?,6.2,5.8,97,102987,0,-0,307,0.0,-0.0,0.0,0,0,0,0,30,4.1,10,5,9999,99999,9,999999999,0.4,999,999,99
3020,2,28,4,0,*?*?*?*?*?*?*?*?*?*?*?*?*?*?*?*?*?*?*?*?*?*?,5.9,5.8,99,102987,0,-0,306,0.0,-0.0,0.0,0,0,0,0,23,4.6,10,5,9999,99999,9,999999999,0.2,999,999,99
3020,2,28,5,0,*?*?*?*?*?*?*?*?*?*?*?*?*?*?*?*?*?*?*?*?*?*?,5.3,5.1,99,102987,0,-0,303,0.0,-0.0,0.0,0,0,0,0,17,4.1,10,5,9999,99999,9,999999999,0.0,999,999,99
3020,2,28,6,0,*?*?*?*?*?*?*?*?*?*?*?*?*?*?*?*?*?*?*?*?*?*?,4.8,4.8,99,102987,0,-0,301,0.0,-0.0,0.0,0,0,0,0,10,4.1,10,5,9999,99999,9,999999999,0.1,999,999,99
3020,2,28,7,0,*?*?*?*?*?*?*?*?*?*?*?*?*?*?*?*?*?*?*?*?*?*?,4.4,4.3,99,102987,124,1395,299,10.2,0.0,10.2,1242,-0,1243,404,17,4.6,10,5,9999,99999,9,999999999,0.0,999,999,99
3020,2,28,8,0,*?*?*?*?*?*?*?*?*?*?*?*?*?*?*?*?*?*?*?*?*?*?,6.0,6.1,99,102987,325,1393,306,49.9,0.0,49.9,5823,0,5835,1980,23,4.1,10,5,9999,99999,9,999999999,0.4,999,999,99
3020,2,28,9,0,*?*?*?*?*?*?*?*?*?*?*?*?*?*?*?*?*?*?*?*?*?*?,7.7,6.2,90,102987,494,1394,313,83.2,0.0,83.2,9722,0,9750,3486,30,3.6,10,5,9999,99999,9,999999999,4.8,999,999,99
3020,2,28,10,0,*?*?*?*?*?*?*?*?*?*?*?*?*?*?*?*?*?*?*?*?*?*?,9.1,6.2,82,102987,618,1393,320,107.7,0.0,107.7,12670,0,12713,4713,37,3.6,10,5,9999,99999,9,999999999,3.8,999,999,99
3020,2,28,11,0,*?*?*?*?*?*?*?*?*?*?*?*?*?*?*?*?*?*?*?*?*?*?,10.9,6.7,75,102987,690,1393,328,121.9,0.0,121.9,14411,0,14463,5463,43,5.2,10,5,9999,99999,9,999999999,0.9,999,999,99
3020,2,28,12,0,*?*?*?*?*?*?*?*?*?*?*?*?*?*?*?*?*?*?*?*?*?*?,12.6,7.1,69,102987,704,1393,336,124.8,0.0,124.8,14765,0,14818,5617,50,5.7,10,5,9999,99999,9,999999999,0.0,999,999,99
3020,2,28,13,0,*?*?*?*?*?*?*?*?*?*?*?*?*?*?*?*?*?*?*?*?*?*?,12.8,7.1,68,102987,660,1392,337,116.1,0.0,116.1,13703,0,13751,5150,52,6.7,10,5,9999,99999,9,999999999,0.0,999,999,99
3020,2,28,14,0,*?*?*?*?*?*?*?*?*?*?*?*?*?*?*?*?*?*?*?*?*?*?,12.7,5.9,63,102987,561,1393,336,96.5,0.0,96.5,11330,0,11366,4138,53,6.2,10,5,9999,99999,9,999999999,0.0,999,999,99
3020,2,28,15,0,*?*?*?*?*?*?*?*?*?*?*?*?*?*?*?*?*?*?*?*?*?*?,13.1,6.1,62,102987,413,1393,338,67.3,0.0,67.3,7853,0,7874,2742,55,5.2,10,5,9999,99999,9,999999999,0.4,999,999,99
3020,2,28,16,0,*?*?*?*?*?*?*?*?*?*?*?*?*?*?*?*?*?*?*?*?*?*?,13.1,5.3,59,102987,226,1391,338,30.5,0.0,30.5,3570,0,3575,1183,57,5.2,10,5,9999,99999,9,999999999,0.5,999,999,99
3020,2,28,17,0,*?*?*?*?*?*?*?*?*?*?*?*?*?*?*?*?*?*?*?*?*?*?,12.5,6.2,65,102987,14,1382,335,0.0,0.0,0.0,0,0,0,0,58,4.6,10,5,9999,99999,9,999999999,0.0,999,999,99
3020,2,28,18,0,*?*?*?*?*?*?*?*?*?*?*?*?*?*?*?*?*?*?*?*?*?*?,10.2,5.6,73,102987,0,-0,325,0.0,-0.0,0.0,0,0,0,0,60,3.6,10,5,9999,99999,9,999999999,0.0,999,999,99
3020,2,28,19,0,*?*?*?*?*?*?*?*?*?*?*?*?*?*?*?*?*?*?*?*?*?*?,9.5,5.9,78,102987,0,-0,322,0.0,-0.0,0.0,0,0,0,0,105,6.7,10,5,9999,99999,9,999999999,0.1,999,999,99
3020,2,28,20,0,*?*?*?*?*?*?*?*?*?*?*?*?*?*?*?*?*?*?*?*?*?*?,9.2,6.2,81,102987,0,-0,320,0.0,-0.0,0.0,0,0,0,0,150,6.7,10,5,9999,99999,9,999999999,0.0,999,999,99
3020,2,28,21,0,*?*?*?*?*?*?*?*?*?*?*?*?*?*?*?*?*?*?*?*?*?*?,8.3,5.9,85,102987,0,-0,316,0.0,-0.0,0.0,0,0,0,0,195,5.2,10,5,9999,99999,9,999999999,0.0,999,999,99
3020,2,28,22,0,*?*?*?*?*?*?*?*?*?*?*?*?*?*?*?*?*?*?*?*?*?*?,8.1,5.5,83,102987,0,-0,315,0.0,-0.0,0.0,0,0,0,0,240,5.2,10,5,9999,99999,9,999999999,0.2,999,999,99
3020,2,28,23,0,*?*?*?*?*?*?*?*?*?*?*?*?*?*?*?*?*?*?*?*?*?*?,8.0,5.3,82,102987,0,-0,315,0.0,-0.0,0.0,0,0,0,0,285,5.7,10,5,9999,99999,9,999999999,0.0,999,999,99
3020,2,28,24,0,*?*?*?*?*?*?*?*?*?*?*?*?*?*?*?*?*?*?*?*?*?*?,6.2,2.3,76,102987,0,-0,307,0.0,-0.0,0.0,0,0,0,0,50,4.1,10,5,9999,99999,9,999999999,0.3,999,999,99
3020,2,29,1,0,*?*?*?*?*?*?*?*?*?*?*?*?*?*?*?*?*?*?*?*?*?*?,7.7,4.8,81,100263,0,-0,314,0.0,-0.0,0.0,0,0,0,0,325,4.6,10,5,9999,99999,9,999999999,0.0,999,999,99
3020,2,29,2,0,*?*?*?*?*?*?*?*?*?*?*?*?*?*?*?*?*?*?*?*?*?*?,7.6,4.6,80,100263,0,-0,313,0.0,-0.0,0.0,0,0,0,0,320,4.6,10,5,9999,99999,9,999999999,0.0,999,999,99
3020,2,29,3,0,*?*?*?*?*?*?*?*?*?*?*?*?*?*?*?*?*?*?*?*?*?*?,7.2,4.5,82,100263,0,-0,312,0.0,-0.0,0.0,0,0,0,0,315,4.1,10,5,9999,99999,9,999999999,0.0,999,999,99
3020,2,29,4,0,*?*?*?*?*?*?*?*?*?*?*?*?*?*?*?*?*?*?*?*?*?*?,6.7,4.5,84,100263,0,-0,309,0.0,-0.0,0.0,0,0,0,0,310,4.6,10,5,9999,99999,9,999999999,0.0,999,999,99
3020,2,29,5,0,*?*?*?*?*?*?*?*?*?*?*?*?*?*?*?*?*?*?*?*?*?*?,7.0,4.6,84,100263,0,-0,311,0.0,-0.0,0.0,0,0,0,0,305,4.1,10,5,9999,99999,9,999999999,0.0,999,999,99
3020,2,29,6,0,*?*?*?*?*?*?*?*?*?*?*?*?*?*?*?*?*?*?*?*?*?*?,6.8,4.5,84,100263,0,-0,310,0.0,-0.0,0.0,0,0,0,0,300,4.1,10,5,9999,99999,9,999999999,0.0,999,999,99
3020,2,29,7,0,*?*?*?*?*?*?*?*?*?*?*?*?*?*?*?*?*?*?*?*?*?*?,6.6,5.5,91,100263,132,1394,309,11.8,0.0,11.8,1426,-0,1426,464,265,4.6,10,5,9999,99999,9,999999999,0.0,999,999,99
3020,2,29,8,0,*?*?*?*?*?*?*?*?*?*?*?*?*?*?*?*?*?*?*?*?*?*?,7.6,6.4,91,100263,333,1392,305,118.6,125.0,88.7,12941,10513,10239,1935,230,4.1,8,4,9999,99999,9,999999999,0.0,999,999,99
3020,2,29,9,0,*?*?*?*?*?*?*?*?*?*?*?*?*?*?*?*?*?*?*?*?*?*?,8.5,6.6,86,100263,501,1391,305,230.7,228.7,148.3,24431,21913,16967,3076,195,3.6,7,4,9999,99999,9,999999999,0.0,999,999,99
3020,2,29,10,0,*?*?*?*?*?*?*?*?*?*?*?*?*?*?*?*?*?*?*?*?*?*?,9.8,6.6,78,100263,626,1393,310,297.5,236.3,191.3,31641,23966,21550,4194,160,3.6,7,4,9999,99999,9,999999999,0.0,999,999,99
3020,2,29,11,0,*?*?*?*?*?*?*?*?*?*?*?*?*?*?*?*?*?*?*?*?*?*?,10.5,5.9,72,100263,698,1393,318,284.3,143.0,212.7,31052,14664,23957,5294,125,5.2,8,4,9999,99999,9,999999999,0.0,999,999,99
3020,2,29,12,0,*?*?*?*?*?*?*?*?*?*?*?*?*?*?*?*?*?*?*?*?*?*?,11.2,4.1,61,100263,712,1393,325,219.5,57.1,190.3,24146,5666,21452,5913,90,5.7,9,5,9999,99999,9,999999999,0.0,999,999,99
3020,2,29,13,0,*?*?*?*?*?*?*?*?*?*?*?*?*?*?*?*?*?*?*?*?*?*?,11.8,2.7,53,100263,668,1393,333,117.6,0.0,117.6,13885,0,13934,5231,117,6.7,10,5,9999,99999,9,999999999,0.5,999,999,99
3020,2,29,14,0,*?*?*?*?*?*?*?*?*?*?*?*?*?*?*?*?*?*?*?*?*?*?,11.8,3.6,56,100263,568,1392,328,170.1,55.5,147.5,18727,5292,16681,4271,143,6.2,9,5,9999,99999,9,999999999,2.4,999,999,99
3020,2,29,15,0,*?*?*?*?*?*?*?*?*?*?*?*?*?*?*?*?*?*?*?*?*?*?,11.8,3.6,56,100263,420,1393,328,119.3,52.6,103.4,13099,4760,11691,2809,170,5.2,9,5,9999,99999,9,999999999,0.4,999,999,99
3020,2,29,16,0,*?*?*?*?*?*?*?*?*?*?*?*?*?*?*?*?*?*?*?*?*?*?,11.6,1.5,49,100263,233,1392,327,55.3,43.9,47.9,6119,3179,5666,1019,197,5.2,9,5,9999,99999,9,999999999,0.1,999,999,99
3020,2,29,17,0,*?*?*?*?*?*?*?*?*?*?*?*?*?*?*?*?*?*?*?*?*?*?,11.6,3.4,56,100263,21,1412,332,0.0,0.0,0.0,0,0,0,0,223,4.6,10,5,9999,99999,9,999999999,0.0,999,999,99
3020,2,29,18,0,*?*?*?*?*?*?*?*?*?*?*?*?*?*?*?*?*?*?*?*?*?*?,10.7,4.8,66,100263,0,-0,327,0.0,-0.0,0.0,0,0,0,0,250,3.6,10,5,9999,99999,9,999999999,0.0,999,999,99
3020,2,29,19,0,*?*?*?*?*?*?*?*?*?*?*?*?*?*?*?*?*?*?*?*?*?*?,10.5,5.6,71,100263,0,-0,326,0.0,-0.0,0.0,0,0,0,0,245,6.7,10,5,9999,99999,9,999999999,0.2,999,999,99
3020,2,29,20,0,*?*?*?*?*?*?*?*?*?*?*?*?*?*?*?*?*?*?*?*?*?*?,8.9,6.1,81,100263,0,-0,319,0.0,-0.0,0.0,0,0,0,0,240,6.7,10,5,9999,99999,9,999999999,0.6,999,999,99
3020,2,29,21,0,*?*?*?*?*?*?*?*?*?*?*?*?*?*?*?*?*?*?*?*?*?*?,9.1,6.7,83,100263,0,-0,320,0.0,-0.0,0.0,0,0,0,0,235,5.2,10,5,9999,99999,9,999999999,0.3,999,999,99
3020,2,29,22,0,*?*?*?*?*?*?*?*?*?*?*?*?*?*?*?*?*?*?*?*?*?*?,8.0,6.6,89,100263,0,-0,315,0.0,-0.0,0.0,0,0,0,0,230,5.2,10,5,9999,99999,9,999999999,0.0,999,999,99
3020,2,29,23,0,*?*?*?*?*?*?*?*?*?*?*?*?*?*?*?*?*?*?*?*?*?*?,8.3,6.2,86,100263,0,-0,316,0.0,-0.0,0.0,0,0,0,0,225,5.7,10,5,9999,99999,9,999999999,0.0,999,999,99
3020,2,29,24,0,*?*?*?*?*?*?*?*?*?*?*?*?*?*?*?*?*?*?*?*?*?*?,7.9,5.0,81,100263,0,-0,315,0.0,-0.0,0.0,0,0,0,0,330,4.1,10,5,9999,99999,9,999999999,0.0,999,999,99
3020,3,1,1,0,*?*?*?*?*?*?*?*?*?*?*?*?*?*?*?*?*?*?*?*?*?*?,8.8,8.8,100,99420,0,-0,318,0.0,-0.0,0.0,0,0,0,0,217,4.6,10,5,9999,99999,9,999999999,0.0,999,999,99
3020,3,1,2,0,*?*?*?*?*?*?*?*?*?*?*?*?*?*?*?*?*?*?*?*?*?*?,8.8,8.8,100,99420,0,-0,318,0.0,-0.0,0.0,0,0,0,0,213,4.6,10,5,9999,99999,9,999999999,0.0,999,999,99
3020,3,1,3,0,*?*?*?*?*?*?*?*?*?*?*?*?*?*?*?*?*?*?*?*?*?*?,9.5,9.6,100,99420,0,-0,321,0.0,-0.0,0.0,0,0,0,0,210,4.1,10,5,9999,99999,9,999999999,0.1,999,999,99
3020,3,1,4,0,*?*?*?*?*?*?*?*?*?*?*?*?*?*?*?*?*?*?*?*?*?*?,9.3,9.3,100,99420,0,-0,320,0.0,-0.0,0.0,0,0,0,0,207,4.6,10,5,9999,99999,9,999999999,0.1,999,999,99
3020,3,1,5,0,*?*?*?*?*?*?*?*?*?*?*?*?*?*?*?*?*?*?*?*?*?*?,8.7,8.7,100,99420,0,-0,317,0.0,-0.0,0.0,0,0,0,0,203,4.1,10,5,9999,99999,9,999999999,0.1,999,999,99
3020,3,1,6,0,*?*?*?*?*?*?*?*?*?*?*?*?*?*?*?*?*?*?*?*?*?*?,8.6,8.7,100,99420,0,-0,317,0.0,-0.0,0.0,0,0,0,0,200,4.1,10,5,9999,99999,9,999999999,0.0,999,999,99
3020,3,1,7,0,*?*?*?*?*?*?*?*?*?*?*?*?*?*?*?*?*?*?*?*?*?*?,8.5,8.5,100,99420,140,1393,317,13.4,0.0,13.4,1610,-0,1611,525,200,4.6,10,5,9999,99999,9,999999999,0.0,999,999,99
3020,3,1,8,0,*?*?*?*?*?*?*?*?*?*?*?*?*?*?*?*?*?*?*?*?*?*?,9.9,9.9,100,99420,341,1392,323,53.2,0.0,53.2,6199,0,6213,2118,200,4.1,10,5,9999,99999,9,999999999,0.0,999,999,99
3020,3,1,9,0,*?*?*?*?*?*?*?*?*?*?*?*?*?*?*?*?*?*?*?*?*?*?,11.3,11.3,100,99420,509,1390,329,86.4,0.0,86.4,10124,0,10154,3641,200,3.6,10,5,9999,99999,9,999999999,0.0,999,999,99
3020,3,1,10,0,*?*?*?*?*?*?*?*?*?*?*?*?*?*?*?*?*?*?*?*?*?*?,11.4,11.3,100,99420,634,1392,329,111.0,0.0,111.0,13079,0,13124,4880,200,3.6,10,5,9999,99999,9,999999999,0.0,999,999,99
3020,3,1,11,0,*?*?*?*?*?*?*?*?*?*?*?*?*?*?*?*?*?*?*?*?*?*?,12.6,11.6,100,99420,705,1391,335,125.1,0.0,125.1,14803,0,14857,5633,200,5.2,10,5,9999,99999,9,999999999,0.0,999,999,99
3020,3,1,12,0,*?*?*?*?*?*?*?*?*?*?*?*?*?*?*?*?*?*?*?*?*?*?,13.1,11.7,98,99420,719,1391,337,127.9,0.0,127.9,15144,0,15200,5784,200,5.7,10,5,9999,99999,9,999999999,0.0,999,999,99
3020,3,1,13,0,*?*?*?*?*?*?*?*?*?*?*?*?*?*?*?*?*?*?*?*?*?*?,13.5,11.0,92,99420,675,1392,339,119.1,0.0,119.1,14071,0,14121,5311,193,6.7,10,5,9999,99999,9,999999999,0.0,999,999,99
3020,3,1,14,0,*?*?*?*?*?*?*?*?*?*?*?*?*?*?*?*?*?*?*?*?*?*?,13.3,10.5,91,99420,575,1391,338,99.4,0.0,99.4,11680,0,11718,4284,187,6.2,10,5,9999,99999,9,999999999,0.0,999,999,99
3020,3,1,15,0,*?*?*?*?*?*?*?*?*?*?*?*?*?*?*?*?*?*?*?*?*?*?,13.4,9.6,84,99420,427,1393,339,70.1,0.0,70.1,8186,0,8208,2871,180,5.2,10,5,9999,99999,9,999999999,0.0,999,999,99
3020,3,1,16,0,*?*?*?*?*?*?*?*?*?*?*?*?*?*?*?*?*?*?*?*?*?*?,13.4,7.4,73,99420,240,1393,339,33.2,0.0,33.2,3881,0,3888,1290,173,5.2,10,5,9999,99999,9,999999999,0.5,999,999,99
3020,3,1,17,0,*?*?*?*?*?*?*?*?*?*?*?*?*?*?*?*?*?*?*?*?*?*?,12.7,6.6,72,99420,27,1377,336,0.0,0.0,0.0,0,0,0,0,167,4.6,10,5,9999,99999,9,999999999,0.7,999,999,99
3020,3,1,18,0,*?*?*?*?*?*?*?*?*?*?*?*?*?*?*?*?*?*?*?*?*?*?,12.4,7.7,79,99420,0,-0,335,0.0,-0.0,0.0,0,0,0,0,160,3.6,10,5,9999,99999,9,999999999,0.0,999,999,99
3020,3,1,19,0,*?*?*?*?*?*?*?*?*?*?*?*?*?*?*?*?*?*?*?*?*?*?,11.9,9.6,92,99420,0,-0,332,0.0,-0.0,0.0,0,0,0,0,168,6.7,10,5,9999,99999,9,999999999,0.0,999,999,99
3020,3,1,20,0,*?*?*?*?*?*?*?*?*?*?*?*?*?*?*?*?*?*?*?*?*?*?,10.9,9.4,98,99420,0,-0,327,0.0,-0.0,0.0,0,0,0,0,177,6.7,10,5,9999,99999,9,999999999,0.0,999,999,99
3020,3,1,21,0,*?*?*?*?*?*?*?*?*?*?*?*?*?*?*?*?*?*?*?*?*?*?,10.9,9.6,99,99420,0,-0,327,0.0,-0.0,0.0,0,0,0,0,185,5.2,10,5,9999,99999,9,999999999,0.1,999,999,99
3020,3,1,22,0,*?*?*?*?*?*?*?*?*?*?*?*?*?*?*?*?*?*?*?*?*?*?,10.0,9.8,100,99420,0,-0,323,0.0,-0.0,0.0,0,0,0,0,193,5.2,10,5,9999,99999,9,999999999,0.0,999,999,99
3020,3,1,23,0,*?*?*?*?*?*?*?*?*?*?*?*?*?*?*?*?*?*?*?*?*?*?,10.4,10.1,100,99420,0,-0,325,0.0,-0.0,0.0,0,0,0,0,202,5.7,10,5,9999,99999,9,999999999,0.0,999,999,99
3020,3,1,24,0,*?*?*?*?*?*?*?*?*?*?*?*?*?*?*?*?*?*?*?*?*?*?,8.6,8.0,100,99420,0,-0,317,0.0,-0.0,0.0,0,0,0,0,220,4.1,10,5,9999,99999,9,999999999,0.1,999,999,99
3020,3,2,1,0,*?*?*?*?*?*?*?*?*?*?*?*?*?*?*?*?*?*?*?*?*?*?,10.0,7.7,85,98595,0,-0,324,0.0,-0.0,0.0,0,0,0,0,208,4.6,10,5,9999,99999,9,999999999,0.0,999,999,99
3020,3,2,2,0,*?*?*?*?*?*?*?*?*?*?*?*?*?*?*?*?*?*?*?*?*?*?,9.5,6.6,81,98595,0,-0,321,0.0,-0.0,0.0,0,0,0,0,207,4.6,10,5,9999,99999,9,999999999,0.0,999,999,99
3020,3,2,3,0,*?*?*?*?*?*?*?*?*?*?*?*?*?*?*?*?*?*?*?*?*?*?,8.7,6.2,83,98595,0,-0,318,0.0,-0.0,0.0,0,0,0,0,205,4.1,10,5,9999,99999,9,999999999,0.0,999,999,99
3020,3,2,4,0,*?*?*?*?*?*?*?*?*?*?*?*?*?*?*?*?*?*?*?*?*?*?,8.7,5.9,82,98595,0,-0,318,0.0,-0.0,0.0,0,0,0,0,203,4.6,10,5,9999,99999,9,999999999,0.0,999,999,99
3020,3,2,5,0,*?*?*?*?*?*?*?*?*?*?*?*?*?*?*?*?*?*?*?*?*?*?,8.6,6.1,84,98595,0,-0,318,0.0,-0.0,0.0,0,0,0,0,202,4.1,10,5,9999,99999,9,999999999,0.2,999,999,99
3020,3,2,6,0,*?*?*?*?*?*?*?*?*?*?*?*?*?*?*?*?*?*?*?*?*?*?,8.9,7.0,87,98595,0,-0,319,0.0,-0.0,0.0,0,0,0,0,200,4.1,10,5,9999,99999,9,999999999,0.1,999,999,99
3020,3,2,7,0,*?*?*?*?*?*?*?*?*?*?*?*?*?*?*?*?*?*?*?*?*?*?,9.2,7.3,87,98595,148,1392,320,15.0,0.0,15.0,1796,-0,1797,587,195,4.6,10,5,9999,99999,9,999999999,0.1,999,999,99
3020,3,2,8,0,*?*?*?*?*?*?*?*?*?*?*?*?*?*?*?*?*?*?*?*?*?*?,9.1,7.3,88,98595,349,1391,320,54.8,0.0,54.8,6388,0,6403,2188,190,4.1,10,5,9999,99999,9,999999999,0.1,999,999,99
3020,3,2,9,0,*?*?*?*?*?*?*?*?*?*?*?*?*?*?*?*?*?*?*?*?*?*?,10.1,8.5,90,98595,517,1390,324,88.1,0.0,88.1,10319,0,10350,3720,185,3.6,10,5,9999,99999,9,999999999,0.0,999,999,99
3020,3,2,10,0,*?*?*?*?*?*?*?*?*?*?*?*?*?*?*?*?*?*?*?*?*?*?,11.1,9.2,87,98595,642,1392,328,112.6,0.0,112.6,13276,0,13321,4965,180,3.6,10,5,9999,99999,9,999999999,0.0,999,999,99
3020,3,2,11,0,*?*?*?*?*?*?*?*?*?*?*?*?*?*?*?*?*?*?*?*?*?*?,11.7,10.1,89,98595,713,1391,331,126.7,0.0,126.7,14999,0,15053,5719,175,5.2,10,5,9999,99999,9,999999999,0.0,999,999,99
3020,3,2,12,0,*?*?*?*?*?*?*?*?*?*?*?*?*?*?*?*?*?*?*?*?*?*?,12.5,8.3,75,98595,727,1391,335,129.4,0.0,129.4,15335,0,15392,5869,170,5.7,10,5,9999,99999,9,999999999,0.0,999,999,99
3020,3,2,13,0,*?*?*?*?*?*?*?*?*?*?*?*?*?*?*?*?*?*?*?*?*?*?,12.3,6.6,67,98595,682,1391,334,120.6,0.0,120.6,14255,0,14306,5391,198,6.7,10,5,9999,99999,9,999999999,0.0,999,999,99
3020,3,2,14,0,*?*?*?*?*?*?*?*?*?*?*?*?*?*?*?*?*?*?*?*?*?*?,12.8,5.1,59,98595,582,1391,337,100.9,0.0,100.9,11856,0,11894,4358,227,6.2,10,5,9999,99999,9,999999999,0.0,999,999,99
3020,3,2,15,0,*?*?*?*?*?*?*?*?*?*?*?*?*?*?*?*?*?*?*?*?*?*?,12.5,7.3,70,98595,434,1392,335,71.5,0.0,71.5,8351,0,8374,2935,255,5.2,10,5,9999,99999,9,999999999,0.0,999,999,99
3020,3,2,16,0,*?*?*?*?*?*?*?*?*?*?*?*?*?*?*?*?*?*?*?*?*?*?,12.4,7.4,71,98595,247,1393,335,34.5,0.0,34.5,4038,0,4045,1344,283,5.2,10,5,9999,99999,9,999999999,0.0,999,999,99
3020,3,2,17,0,*?*?*?*?*?*?*?*?*?*?*?*?*?*?*?*?*?*?*?*?*?*?,12.3,6.6,67,98595,34,1396,334,0.0,0.0,0.0,0,0,0,0,312,4.6,10,5,9999,99999,9,999999999,0.0,999,999,99
3020,3,2,18,0,*?*?*?*?*?*?*?*?*?*?*?*?*?*?*?*?*?*?*?*?*?*?,11.5,6.7,71,98595,0,-0,331,0.0,-0.0,0.0,0,0,0,0,340,3.6,10,5,9999,99999,9,999999999,0.0,999,999,99
3020,3,2,19,0,*?*?*?*?*?*?*?*?*?*?*?*?*?*?*?*?*?*?*?*?*?*?,11.2,7.3,76,98595,0,-0,329,0.0,-0.0,0.0,0,0,0,0,333,6.7,10,5,9999,99999,9,999999999,0.0,999,999,99
3020,3,2,20,0,*?*?*?*?*?*?*?*?*?*?*?*?*?*?*?*?*?*?*?*?*?*?,11.1,7.6,78,98595,0,-0,329,0.0,-0.0,0.0,0,0,0,0,327,6.7,10,5,9999,99999,9,999999999,0.0,999,999,99
3020,3,2,21,0,*?*?*?*?*?*?*?*?*?*?*?*?*?*?*?*?*?*?*?*?*?*?,10.0,7.6,84,98595,0,-0,324,0.0,-0.0,0.0,0,0,0,0,320,5.2,10,5,9999,99999,9,999999999,0.0,999,999,99
3020,3,2,22,0,*?*?*?*?*?*?*?*?*?*?*?*?*?*?*?*?*?*?*?*?*?*?,10.5,7.0,79,98595,0,-0,326,0.0,-0.0,0.0,0,0,0,0,313,5.2,10,5,9999,99999,9,999999999,0.0,999,999,99
3020,3,2,23,0,*?*?*?*?*?*?*?*?*?*?*?*?*?*?*?*?*?*?*?*?*?*?,9.8,8.4,91,98595,0,-0,322,0.0,-0.0,0.0,0,0,0,0,307,5.7,10,5,9999,99999,9,999999999,0.0,999,999,99
3020,3,2,24,0,*?*?*?*?*?*?*?*?*?*?*?*?*?*?*?*?*?*?*?*?*?*?,10.7,8.9,88,98595,0,-0,327,0.0,-0.0,0.0,0,0,0,0,210,4.1,10,5,9999,99999,9,999999999,0.0,999,999,99
3020,3,3,1,0,*?*?*?*?*?*?*?*?*?*?*?*?*?*?*?*?*?*?*?*?*?*?,7.2,7.3,100,100343,0,-0,311,0.0,-0.0,0.0,0,0,0,0,292,4.6,10,5,9999,99999,9,999999999,0.0,999,999,99
3020,3,3,2,0,*?*?*?*?*?*?*?*?*?*?*?*?*?*?*?*?*?*?*?*?*?*?,6.1,6.1,100,100343,0,-0,306,0.0,-0.0,0.0,0,0,0,0,283,4.6,10,5,9999,99999,9,999999999,0.0,999,999,99
3020,3,3,3,0,*?*?*?*?*?*?*?*?*?*?*?*?*?*?*?*?*?*?*?*?*?*?,5.3,5.3,100,100343,0,-0,303,0.0,-0.0,0.0,0,0,0,0,275,4.1,10,5,9999,99999,9,999999999,0.0,999,999,99
3020,3,3,4,0,*?*?*?*?*?*?*?*?*?*?*?*?*?*?*?*?*?*?*?*?*?*?,5.7,5.6,100,100343,0,-0,305,0.0,-0.0,0.0,0,0,0,0,267,4.6,10,5,9999,99999,9,999999999,0.0,999,999,99
3020,3,3,5,0,*?*?*?*?*?*?*?*?*?*?*?*?*?*?*?*?*?*?*?*?*?*?,5.8,5.8,100,100343,0,-0,305,0.0,-0.0,0.0,0,0,0,0,258,4.1,10,5,9999,99999,9,999999999,0.0,999,999,99
3020,3,3,6,0,*?*?*?*?*?*?*?*?*?*?*?*?*?*?*?*?*?*?*?*?*?*?,5.0,5.0,100,100343,0,-0,302,0.0,-0.0,0.0,0,0,0,0,250,4.1,10,5,9999,99999,9,999999999,0.0,999,999,99
3020,3,3,7,0,*?*?*?*?*?*?*?*?*?*?*?*?*?*?*?*?*?*?*?*?*?*?,4.2,3.6,97,100343,156,1390,294,28.9,34.3,25.1,3251,2038,3034,524,247,4.6,9,5,9999,99999,9,999999999,0.0,999,999,99
3020,3,3,8,0,*?*?*?*?*?*?*?*?*?*?*?*?*?*?*?*?*?*?*?*?*?*?,5.9,5.8,100,100343,357,1390,297,129.9,127.4,97.1,14156,11004,11180,2132,243,4.1,8,4,9999,99999,9,999999999,0.0,999,999,99
3020,3,3,9,0,*?*?*?*?*?*?*?*?*?*?*?*?*?*?*?*?*?*?*?*?*?*?,7.6,6.4,92,100343,525,1389,301,244.0,230.5,156.9,25854,22398,17884,3288,240,3.6,7,4,9999,99999,9,999999999,0.0,999,999,99
3020,3,3,10,0,*?*?*?*?*?*?*?*?*?*?*?*?*?*?*?*?*?*?*?*?*?*?,10.8,7.4,80,100343,649,1389,307,367.3,412.9,174.5,38370,40793,21175,3615,237,3.6,5,3,9999,99999,9,999999999,0.0,999,999,99
3020,3,3,11,0,*?*?*?*?*?*?*?*?*?*?*?*?*?*?*?*?*?*?*?*?*?*?,12.6,7.9,73,100343,721,1391,316,412.6,417.9,196.0,43201,41993,23504,4249,233,5.2,5,3,9999,99999,9,999999999,0.0,999,999,99
3020,3,3,12,0,*?*?*?*?*?*?*?*?*?*?*?*?*?*?*?*?*?*?*?*?*?*?,14.6,8.8,69,100343,734,1390,326,421.3,418.8,200.1,44127,42191,23940,4382,230,5.7,5,3,9999,99999,9,999999999,0.0,999,999,99
3020,3,3,13,0,*?*?*?*?*?*?*?*?*?*?*?*?*?*?*?*?*?*?*?*?*?*?,14.8,9.2,70,100343,690,1391,338,281.1,142.8,210.3,30697,14624,23694,5216,235,6.7,8,4,9999,99999,9,999999999,0.0,999,999,99
3020,3,3,14,0,*?*?*?*?*?*?*?*?*?*?*?*?*?*?*?*?*?*?*?*?*?*?,14.6,10.1,75,100343,589,1390,341,177.7,55.8,154.1,19532,5400,17379,4507,240,6.2,9,5,9999,99999,9,999999999,0.0,999,999,99
3020,3,3,15,0,*?*?*?*?*?*?*?*?*?*?*?*?*?*?*?*?*?*?*?*?*?*?,15.0,9.6,71,100343,440,1389,343,126.6,53.2,109.8,13899,4870,12397,3005,245,5.2,9,5,9999,99999,9,999999999,0.0,999,999,99
3020,3,3,16,0,*?*?*?*?*?*?*?*?*?*?*?*?*?*?*?*?*?*?*?*?*?*?,14.7,9.2,70,100343,253,1389,334,97.6,191.2,62.7,10350,13612,7506,1174,250,5.2,7,4,9999,99999,9,999999999,0.0,999,999,99
3020,3,3,17,0,*?*?*?*?*?*?*?*?*?*?*?*?*?*?*?*?*?*?*?*?*?*?,14.1,9.1,72,100343,40,1375,342,0.0,0.0,0.0,0,0,0,0,255,4.6,10,5,9999,99999,9,999999999,0.0,999,999,99
3020,3,3,18,0,*?*?*?*?*?*?*?*?*?*?*?*?*?*?*?*?*?*?*?*?*?*?,12.2,9.1,81,100343,0,-0,333,0.0,-0.0,0.0,0,0,0,0,260,3.6,10,5,9999,99999,9,999999999,0.0,999,999,99
3020,3,3,19,0,*?*?*?*?*?*?*?*?*?*?*?*?*?*?*?*?*?*?*?*?*?*?,11.9,8.7,81,100343,0,-0,332,0.0,-0.0,0.0,0,0,0,0,258,6.7,10,5,9999,99999,9,999999999,0.0,999,999,99
3020,3,3,20,0,*?*?*?*?*?*?*?*?*?*?*?*?*?*?*?*?*?*?*?*?*?*?,9.3,8.3,93,100343,0,-0,320,0.0,-0.0,0.0,0,0,0,0,257,6.7,10,5,9999,99999,9,999999999,0.0,999,999,99
3020,3,3,21,0,*?*?*?*?*?*?*?*?*?*?*?*?*?*?*?*?*?*?*?*?*?*?,9.3,8.0,92,100343,0,-0,320,0.0,-0.0,0.0,0,0,0,0,255,5.2,10,5,9999,99999,9,999999999,0.0,999,999,99
3020,3,3,22,0,*?*?*?*?*?*?*?*?*?*?*?*?*?*?*?*?*?*?*?*?*?*?,8.0,6.6,91,100343,0,-0,315,0.0,-0.0,0.0,0,0,0,0,253,5.2,10,5,9999,99999,9,999999999,0.2,999,999,99
3020,3,3,23,0,*?*?*?*?*?*?*?*?*?*?*?*?*?*?*?*?*?*?*?*?*?*?,8.2,5.9,86,100343,0,-0,316,0.0,-0.0,0.0,0,0,0,0,252,5.7,10,5,9999,99999,9,999999999,0.5,999,999,99
3020,3,3,24,0,*?*?*?*?*?*?*?*?*?*?*?*?*?*?*?*?*?*?*?*?*?*?,9.0,8.0,93,100343,0,-0,319,0.0,-0.0,0.0,0,0,0,0,300,4.1,10,5,9999,99999,9,999999999,0.0,999,999,99
3020,3,4,1,0,*?*?*?*?*?*?*?*?*?*?*?*?*?*?*?*?*?*?*?*?*?*?,9.2,4.5,71,102006,0,-0,321,0.0,-0.0,0.0,0,0,0,0,260,4.6,10,5,9999,99999,9,999999999,0.2,999,999,99
3020,3,4,2,0,*?*?*?*?*?*?*?*?*?*?*?*?*?*?*?*?*?*?*?*?*?*?,9.6,3.8,66,102006,0,-0,322,0.0,-0.0,0.0,0,0,0,0,270,4.6,10,5,9999,99999,9,999999999,0.1,999,999,99
3020,3,4,3,0,*?*?*?*?*?*?*?*?*?*?*?*?*?*?*?*?*?*?*?*?*?*?,9.5,4.5,70,102006,0,-0,322,0.0,-0.0,0.0,0,0,0,0,280,4.1,10,5,9999,99999,9,999999999,0.5,999,999,99
3020,3,4,4,0,*?*?*?*?*?*?*?*?*?*?*?*?*?*?*?*?*?*?*?*?*?*?,8.9,4.3,72,102006,0,-0,319,0.0,-0.0,0.0,0,0,0,0,290,4.6,10,5,9999,99999,9,999999999,0.0,999,999,99
3020,3,4,5,0,*?*?*?*?*?*?*?*?*?*?*?*?*?*?*?*?*?*?*?*?*?*?,8.1,3.9,74,102006,0,-0,316,0.0,-0.0,0.0,0,0,0,0,300,4.1,10,5,9999,99999,9,999999999,0.0,999,999,99
3020,3,4,6,0,*?*?*?*?*?*?*?*?*?*?*?*?*?*?*?*?*?*?*?*?*?*?,8.6,4.3,73,102006,0,-0,318,0.0,-0.0,0.0,0,0,0,0,310,4.1,10,5,9999,99999,9,999999999,0.1,999,999,99
3020,3,4,7,0,*?*?*?*?*?*?*?*?*?*?*?*?*?*?*?*?*?*?*?*?*?*?,8.9,5.1,76,102006,164,1388,310,42.1,89.7,31.5,4543,4862,3926,551,298,4.6,8,4,9999,99999,9,999999999,0.3,999,999,99
3020,3,4,8,0,*?*?*?*?*?*?*?*?*?*?*?*?*?*?*?*?*?*?*?*?*?*?,9.2,5.5,76,102006,365,1388,316,100.9,51.0,87.4,11075,4448,9898,2326,287,4.1,9,5,9999,99999,9,999999999,1.0,999,999,99
3020,3,4,9,0,*?*?*?*?*?*?*?*?*?*?*?*?*?*?*?*?*?*?*?*?*?*?,11.0,6.9,74,102006,533,1388,312,275.6,321.6,152.1,29320,31410,17424,3166,275,3.6,6,3,9999,99999,9,999999999,0.0,999,999,99
3020,3,4,10,0,*?*?*?*?*?*?*?*?*?*?*?*?*?*?*?*?*?*?*?*?*?*?,12.7,7.0,67,102006,657,1389,324,315.1,237.8,202.6,33550,24370,22731,4521,263,3.6,7,4,9999,99999,9,999999999,0.0,999,999,99
3020,3,4,11,0,*?*?*?*?*?*?*?*?*?*?*?*?*?*?*?*?*?*?*?*?*?*?,14.2,7.1,62,102006,728,1389,326,391.9,335.0,216.3,42015,34964,24226,4981,252,5.2,6,3,9999,99999,9,999999999,0.0,999,999,99
3020,3,4,12,0,*?*?*?*?*?*?*?*?*?*?*?*?*?*?*?*?*?*?*?*?*?*?,15.2,6.4,55,102006,742,1390,335,360.5,241.1,231.8,38536,25209,25783,5438,240,5.7,7,4,9999,99999,9,999999999,0.1,999,999,99
3020,3,4,13,0,*?*?*?*?*?*?*?*?*?*?*?*?*?*?*?*?*?*?*?*?*?*?,15.2,5.6,52,102006,697,1390,334,336.3,239.5,216.2,35873,24800,24157,4933,238,6.7,7,4,9999,99999,9,999999999,0.0,999,999,99
3020,3,4,14,0,*?*?*?*?*?*?*?*?*?*?*?*?*?*?*?*?*?*?*?*?*?*?,15.3,5.1,50,102006,596,1389,339,238.8,140.3,178.7,26040,14004,20225,4250,237,6.2,8,4,9999,99999,9,999999999,0.0,999,999,99
3020,3,4,15,0,*?*?*?*?*?*?*?*?*?*?*?*?*?*?*?*?*?*?*?*?*?*?,14.9,5.5,52,102006,447,1389,333,202.1,224.1,129.9,21370,20708,14969,2639,235,5.2,7,4,9999,99999,9,999999999,0.0,999,999,99
3020,3,4,16,0,*?*?*?*?*?*?*?*?*?*?*?*?*?*?*?*?*?*?*?*?*?*?,15.2,5.5,51,102006,260,1390,334,101.2,193.2,65.1,10734,13946,7777,1222,233,5.2,7,4,9999,99999,9,999999999,0.1,999,999,99
3020,3,4,17,0,*?*?*?*?*?*?*?*?*?*?*?*?*?*?*?*?*?*?*?*?*?*?,15.3,5.8,53,102006,47,1390,340,0.0,0.0,0.0,0,0,0,0,232,4.6,8,4,9999,99999,9,999999999,0.0,999,999,99
3020,3,4,18,0,*?*?*?*?*?*?*?*?*?*?*?*?*?*?*?*?*?*?*?*?*?*?,13.4,5.6,58,102006,0,-0,340,0.0,-0.0,0.0,0,0,0,0,230,3.6,10,5,9999,99999,9,999999999,0.0,999,999,99
3020,3,4,19,0,*?*?*?*?*?*?*?*?*?*?*?*?*?*?*?*?*?*?*?*?*?*?,12.7,5.1,60,102006,0,-0,337,0.0,-0.0,0.0,0,0,0,0,223,6.7,10,5,9999,99999,9,999999999,0.0,999,999,99
3020,3,4,20,0,*?*?*?*?*?*?*?*?*?*?*?*?*?*?*?*?*?*?*?*?*?*?,12.2,5.6,63,102006,0,-0,334,0.0,-0.0,0.0,0,0,0,0,217,6.7,10,5,9999,99999,9,999999999,0.0,999,999,99
3020,3,4,21,0,*?*?*?*?*?*?*?*?*?*?*?*?*?*?*?*?*?*?*?*?*?*?,11.0,5.3,66,102006,0,-0,329,0.0,-0.0,0.0,0,0,0,0,210,5.2,10,5,9999,99999,9,999999999,0.0,999,999,99
3020,3,4,22,0,*?*?*?*?*?*?*?*?*?*?*?*?*?*?*?*?*?*?*?*?*?*?,10.6,5.6,70,102006,0,-0,327,0.0,-0.0,0.0,0,0,0,0,203,5.2,10,5,9999,99999,9,999999999,0.0,999,999,99
3020,3,4,23,0,*?*?*?*?*?*?*?*?*?*?*?*?*?*?*?*?*?*?*?*?*?*?,10.6,5.9,72,102006,0,-0,327,0.0,-0.0,0.0,0,0,0,0,197,5.7,10,5,9999,99999,9,999999999,0.0,999,999,99
3020,3,4,24,0,*?*?*?*?*?*?*?*?*?*?*?*?*?*?*?*?*?*?*?*?*?*?,8.5,5.1,79,102006,0,-0,317,0.0,-0.0,0.0,0,0,0,0,250,4.1,10,5,9999,99999,9,999999999,0.1,999,999,99
3020,3,5,1,0,*?*?*?*?*?*?*?*?*?*?*?*?*?*?*?*?*?*?*?*?*?*?,10.5,9.8,95,102439,0,-0,325,0.0,-0.0,0.0,0,0,0,0,190,4.6,10,5,9999,99999,9,999999999,0.1,999,999,99
3020,3,5,2,0,*?*?*?*?*?*?*?*?*?*?*?*?*?*?*?*?*?*?*?*?*?*?,10.0,10.1,100,102439,0,-0,323,0.0,-0.0,0.0,0,0,0,0,190,4.6,10,5,9999,99999,9,999999999,1.3,999,999,99
3020,3,5,3,0,*?*?*?*?*?*?*?*?*?*?*?*?*?*?*?*?*?*?*?*?*?*?,9.5,9.6,100,102439,0,-0,321,0.0,-0.0,0.0,0,0,0,0,190,4.1,10,5,9999,99999,9,999999999,1.2,999,999,99
3020,3,5,4,0,*?*?*?*?*?*?*?*?*?*?*?*?*?*?*?*?*?*?*?*?*?*?,10.2,10.2,100,102439,0,-0,324,0.0,-0.0,0.0,0,0,0,0,190,4.6,10,5,9999,99999,9,999999999,0.2,999,999,99
3020,3,5,5,0,*?*?*?*?*?*?*?*?*?*?*?*?*?*?*?*?*?*?*?*?*?*?,10.9,10.5,98,102439,0,-0,327,0.0,-0.0,0.0,0,0,0,0,190,4.1,10,5,9999,99999,9,999999999,0.3,999,999,99
3020,3,5,6,0,*?*?*?*?*?*?*?*?*?*?*?*?*?*?*?*?*?*?*?*?*?*?,10.1,9.7,97,102439,0,-0,324,0.0,-0.0,0.0,0,0,0,0,190,4.1,10,5,9999,99999,9,999999999,0.5,999,999,99
3020,3,5,7,0,*?*?*?*?*?*?*?*?*?*?*?*?*?*?*?*?*?*?*?*?*?*?,10.0,10.1,100,102439,172,1385,323,19.9,0.0,19.9,2356,-0,2359,773,197,4.6,10,5,9999,99999,9,999999999,1.1,999,999,99
3020,3,5,8,0,*?*?*?*?*?*?*?*?*?*?*?*?*?*?*?*?*?*?*?*?*?*?,10.1,10.2,100,102439,373,1387,323,59.7,0.0,59.7,6960,0,6977,2402,203,4.1,10,5,9999,99999,9,999999999,1.2,999,999,99
3020,3,5,9,0,*?*?*?*?*?*?*?*?*?*?*?*?*?*?*?*?*?*?*?*?*?*?,11.3,10.7,95,102439,542,1390,326,161.5,55.1,140.0,17749,5253,15806,4007,210,3.6,9,5,9999,99999,9,999999999,0.5,999,999,99
3020,3,5,10,0,*?*?*?*?*?*?*?*?*?*?*?*?*?*?*?*?*?*?*?*?*?*?,12.5,9.8,84,102439,665,1389,331,204.0,56.7,176.9,22439,5581,19945,5370,217,3.6,9,5,9999,99999,9,999999999,0.0,999,999,99
3020,3,5,11,0,*?*?*?*?*?*?*?*?*?*?*?*?*?*?*?*?*?*?*?*?*?*?,14.0,8.8,71,102439,736,1389,338,228.4,57.3,198.0,25136,5710,22323,6236,223,5.2,9,5,9999,99999,9,999999999,0.0,999,999,99
3020,3,5,12,0,*?*?*?*?*?*?*?*?*?*?*?*?*?*?*?*?*?*?*?*?*?*?,14.1,7.3,63,102439,749,1388,339,232.9,57.4,202.0,25640,5731,22767,6405,230,5.7,9,5,9999,99999,9,999999999,0.0,999,999,99
3020,3,5,13,0,*?*?*?*?*?*?*?*?*?*?*?*?*?*?*?*?*?*?*?*?*?*?,14.3,8.0,65,102439,704,1389,340,217.4,57.0,188.5,23928,5642,21263,5836,225,6.7,9,5,9999,99999,9,999999999,0.7,999,999,99
3020,3,5,14,0,*?*?*?*?*?*?*?*?*?*?*?*?*?*?*?*?*?*?*?*?*?*?,14.0,6.6,61,102439,603,1388,338,182.8,56.0,158.5,20101,5421,17886,4665,220,6.2,9,5,9999,99999,9,999999999,0.9,999,999,99
3020,3,5,15,0,*?*?*?*?*?*?*?*?*?*?*?*?*?*?*?*?*?*?*?*?*?*?,14.0,6.6,61,102439,454,1389,338,131.5,53.5,114.0,14433,4934,12870,3139,215,5.2,9,5,9999,99999,9,999999999,0.0,999,999,99
3020,3,5,16,0,*?*?*?*?*?*?*?*?*?*?*?*?*?*?*?*?*?*?*?*?*?*?,14.0,3.9,50,102439,267,1391,338,67.0,46.4,58.1,7396,3559,6839,1245,210,5.2,9,5,9999,99999,9,999999999,0.8,999,999,99
3020,3,5,17,0,*?*?*?*?*?*?*?*?*?*?*?*?*?*?*?*?*?*?*?*?*?*?,13.7,4.3,53,102439,54,1400,337,0.0,0.0,0.0,0,0,0,0,205,4.6,9,5,9999,99999,9,999999999,0.0,999,999,99
3020,3,5,18,0,*?*?*?*?*?*?*?*?*?*?*?*?*?*?*?*?*?*?*?*?*?*?,13.1,6.4,63,102439,0,-0,338,0.0,-0.0,0.0,0,0,0,0,200,3.6,10,5,9999,99999,9,999999999,0.0,999,999,99
3020,3,5,19,0,*?*?*?*?*?*?*?*?*?*?*?*?*?*?*?*?*?*?*?*?*?*?,12.5,7.0,69,102439,0,-0,335,0.0,-0.0,0.0,0,0,0,0,202,6.7,10,5,9999,99999,9,999999999,0.0,999,999,99
3020,3,5,20,0,*?*?*?*?*?*?*?*?*?*?*?*?*?*?*?*?*?*?*?*?*?*?,11.4,7.3,75,102439,0,-0,330,0.0,-0.0,0.0,0,0,0,0,203,6.7,10,5,9999,99999,9,999999999,0.0,999,999,99
3020,3,5,21,0,*?*?*?*?*?*?*?*?*?*?*?*?*?*?*?*?*?*?*?*?*?*?,11.5,7.7,77,102439,0,-0,330,0.0,-0.0,0.0,0,0,0,0,205,5.2,10,5,9999,99999,9,999999999,0.0,999,999,99
3020,3,5,22,0,*?*?*?*?*?*?*?*?*?*?*?*?*?*?*?*?*?*?*?*?*?*?,11.1,8.1,81,102439,0,-0,329,0.0,-0.0,0.0,0,0,0,0,207,5.2,10,5,9999,99999,9,999999999,0.1,999,999,99
3020,3,5,23,0,*?*?*?*?*?*?*?*?*?*?*?*?*?*?*?*?*?*?*?*?*?*?,11.7,8.8,82,102439,0,-0,331,0.0,-0.0,0.0,0,0,0,0,208,5.7,10,5,9999,99999,9,999999999,0.8,999,999,99
3020,3,5,24,0,*?*?*?*?*?*?*?*?*?*?*?*?*?*?*?*?*?*?*?*?*?*?,10.5,8.0,84,102439,0,-0,326,0.0,-0.0,0.0,0,0,0,0,190,4.1,10,5,9999,99999,9,999999999,0.1,999,999,99
3020,3,6,1,0,*?*?*?*?*?*?*?*?*?*?*?*?*?*?*?*?*?*?*?*?*?*?,12.6,10.2,85,102312,0,-0,335,0.0,-0.0,0.0,0,0,0,0,207,4.6,10,5,9999,99999,9,999999999,0.0,999,999,99
3020,3,6,2,0,*?*?*?*?*?*?*?*?*?*?*?*?*?*?*?*?*?*?*?*?*?*?,12.8,10.7,87,102312,0,-0,336,0.0,-0.0,0.0,0,0,0,0,203,4.6,10,5,9999,99999,9,999999999,0.0,999,999,99
3020,3,6,3,0,*?*?*?*?*?*?*?*?*?*?*?*?*?*?*?*?*?*?*?*?*?*?,12.4,10.7,89,102312,0,-0,334,0.0,-0.0,0.0,0,0,0,0,200,4.1,10,5,9999,99999,9,999999999,0.1,999,999,99
3020,3,6,4,0,*?*?*?*?*?*?*?*?*?*?*?*?*?*?*?*?*?*?*?*?*?*?,12.3,11.3,93,102312,0,-0,333,0.0,-0.0,0.0,0,0,0,0,197,4.6,10,5,9999,99999,9,999999999,0.0,999,999,99
3020,3,6,5,0,*?*?*?*?*?*?*?*?*?*?*?*?*?*?*?*?*?*?*?*?*?*?,12.2,11.7,96,102312,0,-0,333,0.0,-0.0,0.0,0,0,0,0,193,4.1,10,5,9999,99999,9,999999999,0.4,999,999,99
3020,3,6,6,0,*?*?*?*?*?*?*?*?*?*?*?*?*?*?*?*?*?*?*?*?*?*?,12.6,12.5,100,102312,0,-0,335,0.0,-0.0,0.0,0,0,0,0,190,4.1,10,5,9999,99999,9,999999999,1.3,999,999,99
3020,3,6,7,0,*?*?*?*?*?*?*?*?*?*?*?*?*?*?*?*?*?*?*?*?*?*?,12.9,12.0,94,102312,181,1391,333,37.5,38.3,32.5,4182,2455,3891,682,200,4.6,9,5,9999,99999,9,999999999,0.0,999,999,99
3020,3,6,8,0,*?*?*?*?*?*?*?*?*?*?*?*?*?*?*?*?*?*?*?*?*?*?,12.7,12.5,99,102312,382,1390,335,61.4,0.0,61.4,7159,0,7177,2476,210,4.1,10,5,9999,99999,9,999999999,0.0,999,999,99
3020,3,6,9,0,*?*?*?*?*?*?*?*?*?*?*?*?*?*?*?*?*?*?*?*?*?*?,13.7,13.2,97,102312,550,1389,337,164.4,55.2,142.5,18058,5288,16077,4093,220,3.6,9,5,9999,99999,9,999999999,0.0,999,999,99
3020,3,6,10,0,*?*?*?*?*?*?*?*?*?*?*?*?*?*?*?*?*?*?*?*?*?*?,13.6,12.3,92,102312,673,1388,336,206.9,56.7,179.3,22751,5597,20220,5466,230,3.6,9,5,9999,99999,9,999999999,0.0,999,999,99
3020,3,6,11,0,*?*?*?*?*?*?*?*?*?*?*?*?*?*?*?*?*?*?*?*?*?*?,15.1,11.5,79,102312,744,1389,344,231.2,57.4,200.4,25443,5723,22593,6339,240,5.2,9,5,9999,99999,9,999999999,0.0,999,999,99
3020,3,6,12,0,*?*?*?*?*?*?*?*?*?*?*?*?*?*?*?*?*?*?*?*?*?*?,15.0,10.3,73,102312,757,1389,343,235.6,57.5,204.3,25939,5743,23030,6508,250,5.7,9,5,9999,99999,9,999999999,0.0,999,999,99
3020,3,6,13,0,*?*?*?*?*?*?*?*?*?*?*?*?*?*?*?*?*?*?*?*?*?*?,14.5,9.6,72,102312,711,1388,341,220.0,57.1,190.7,24204,5669,21501,5928,255,6.7,9,5,9999,99999,9,999999999,0.0,999,999,99
3020,3,6,14,0,*?*?*?*?*?*?*?*?*?*?*?*?*?*?*?*?*?*?*?*?*?*?,15.0,8.0,63,102312,610,1387,347,106.7,0.0,106.7,12553,0,12595,4653,260,6.2,10,5,9999,99999,9,999999999,0.0,999,999,99
3020,3,6,15,0,*?*?*?*?*?*?*?*?*?*?*?*?*?*?*?*?*?*?*?*?*?*?,15.0,7.9,62,102312,461,1388,343,133.9,53.6,116.1,14699,4965,13105,3205,265,5.2,9,5,9999,99999,9,999999999,0.0,999,999,99
3020,3,6,16,0,*?*?*?*?*?*?*?*?*?*?*?*?*?*?*?*?*?*?*?*?*?*?,15.1,5.8,53,102312,273,1387,343,69.3,46.8,60.1,7645,3650,7054,1290,270,5.2,9,5,9999,99999,9,999999999,0.0,999,999,99
3020,3,6,17,0,*?*?*?*?*?*?*?*?*?*?*?*?*?*?*?*?*?*?*?*?*?*?,15.0,3.9,47,102312,60,1386,343,0.0,0.0,0.0,0,0,0,0,275,4.6,9,5,9999,99999,9,999999999,0.0,999,999,99
3020,3,6,18,0,*?*?*?*?*?*?*?*?*?*?*?*?*?*?*?*?*?*?*?*?*?*?,14.0,5.3,56,102312,0,-0,343,0.0,-0.0,0.0,0,0,0,0,280,3.6,10,5,9999,99999,9,999999999,0.0,999,999,99
3020,3,6,19,0,*?*?*?*?*?*?*?*?*?*?*?*?*?*?*?*?*?*?*?*?*?*?,13.7,5.3,56,102312,0,-0,341,0.0,-0.0,0.0,0,0,0,0,245,6.7,10,5,9999,99999,9,999999999,0.0,999,999,99
3020,3,6,20,0,*?*?*?*?*?*?*?*?*?*?*?*?*?*?*?*?*?*?*?*?*?*?,13.9,5.6,57,102312,0,-0,342,0.0,-0.0,0.0,0,0,0,0,210,6.7,10,5,9999,99999,9,999999999,0.0,999,999,99
3020,3,6,21,0,*?*?*?*?*?*?*?*?*?*?*?*?*?*?*?*?*?*?*?*?*?*?,13.5,5.6,59,102312,0,-0,340,0.0,-0.0,0.0,0,0,0,0,175,5.2,10,5,9999,99999,9,999999999,0.0,999,999,99
3020,3,6,22,0,*?*?*?*?*?*?*?*?*?*?*?*?*?*?*?*?*?*?*?*?*?*?,12.8,6.6,65,102312,0,-0,337,0.0,-0.0,0.0,0,0,0,0,140,5.2,10,5,9999,99999,9,999999999,0.0,999,999,99
3020,3,6,23,0,*?*?*?*?*?*?*?*?*?*?*?*?*?*?*?*?*?*?*?*?*?*?,12.2,6.9,69,102312,0,-0,334,0.0,-0.0,0.0,0,0,0,0,105,5.7,10,5,9999,99999,9,999999999,0.0,999,999,99
3020,3,6,24,0,*?*?*?*?*?*?*?*?*?*?*?*?*?*?*?*?*?*?*?*?*?*?,12.2,9.4,83,102312,0,-0,333,0.0,-0.0,0.0,0,0,0,0,210,4.1,10,5,9999,99999,9,999999999,0.7,999,999,99
3020,3,7,1,0,*?*?*?*?*?*?*?*?*?*?*?*?*?*?*?*?*?*?*?*?*?*?,9.2,8.4,100,102528,0,-0,320,0.0,-0.0,0.0,0,0,0,0,82,4.6,10,5,9999,99999,9,999999999,0.0,999,999,99
3020,3,7,2,0,*?*?*?*?*?*?*?*?*?*?*?*?*?*?*?*?*?*?*?*?*?*?,7.8,7.9,100,102528,0,-0,314,0.0,-0.0,0.0,0,0,0,0,93,4.6,10,5,9999,99999,9,999999999,0.0,999,999,99
3020,3,7,3,0,*?*?*?*?*?*?*?*?*?*?*?*?*?*?*?*?*?*?*?*?*?*?,7.9,8.0,100,102528,0,-0,314,0.0,-0.0,0.0,0,0,0,0,105,4.1,10,5,9999,99999,9,999999999,0.0,999,999,99
3020,3,7,4,0,*?*?*?*?*?*?*?*?*?*?*?*?*?*?*?*?*?*?*?*?*?*?,7.2,7.1,100,102528,0,-0,311,0.0,-0.0,0.0,0,0,0,0,117,4.6,10,5,9999,99999,9,999999999,0.0,999,999,99
3020,3,7,5,0,*?*?*?*?*?*?*?*?*?*?*?*?*?*?*?*?*?*?*?*?*?*?,7.1,7.1,100,102528,0,-0,311,0.0,-0.0,0.0,0,0,0,0,128,4.1,10,5,9999,99999,9,999999999,0.0,999,999,99
3020,3,7,6,0,*?*?*?*?*?*?*?*?*?*?*?*?*?*?*?*?*?*?*?*?*?*?,6.9,6.9,100,102528,0,-0,310,0.0,-0.0,0.0,0,0,0,0,140,4.1,10,5,9999,99999,9,999999999,0.0,999,999,99
3020,3,7,7,0,*?*?*?*?*?*?*?*?*?*?*?*?*?*?*?*?*?*?*?*?*?*?,6.9,6.9,100,102528,189,1388,310,23.2,0.0,23.2,2737,-0,2741,900,147,4.6,10,5,9999,99999,9,999999999,0.0,999,999,99
3020,3,7,8,0,*?*?*?*?*?*?*?*?*?*?*?*?*?*?*?*?*?*?*?*?*?*?,7.6,7.6,100,102528,390,1388,313,63.0,0.0,63.0,7353,0,7371,2550,153,4.1,10,5,9999,99999,9,999999999,0.0,999,999,99
3020,3,7,9,0,*?*?*?*?*?*?*?*?*?*?*?*?*?*?*?*?*?*?*?*?*?*?,8.5,8.3,100,102528,558,1388,317,96.3,0.0,96.3,11302,0,11338,4125,160,3.6,10,5,9999,99999,9,999999999,0.0,999,999,99
3020,3,7,10,0,*?*?*?*?*?*?*?*?*?*?*?*?*?*?*?*?*?*?*?*?*?*?,10.4,9.3,99,102528,681,1388,325,120.7,0.0,120.7,14263,0,14313,5393,167,3.6,10,5,9999,99999,9,999999999,0.0,999,999,99
3020,3,7,11,0,*?*?*?*?*?*?*?*?*?*?*?*?*?*?*?*?*?*?*?*?*?*?,10.3,8.8,96,102528,751,1387,325,134.7,0.0,134.7,15975,0,16036,6154,173,5.2,10,5,9999,99999,9,999999999,0.0,999,999,99
3020,3,7,12,0,*?*?*?*?*?*?*?*?*?*?*?*?*?*?*?*?*?*?*?*?*?*?,11.6,8.4,86,102528,764,1387,331,137.2,0.0,137.2,16287,0,16350,6295,180,5.7,10,5,9999,99999,9,999999999,0.0,999,999,99
3020,3,7,13,0,*?*?*?*?*?*?*?*?*?*?*?*?*?*?*?*?*?*?*?*?*?*?,11.7,7.3,79,102528,718,1387,331,128.1,0.0,128.1,15171,0,15227,5795,178,6.7,10,5,9999,99999,9,999999999,0.0,999,999,99
3020,3,7,14,0,*?*?*?*?*?*?*?*?*?*?*?*?*?*?*?*?*?*?*?*?*?*?,11.8,7.7,81,102528,617,1387,332,108.1,0.0,108.1,12723,0,12766,4727,177,6.2,10,5,9999,99999,9,999999999,1.0,999,999,99
3020,3,7,15,0,*?*?*?*?*?*?*?*?*?*?*?*?*?*?*?*?*?*?*?*?*?*?,11.7,5.1,69,102528,468,1388,332,78.5,0.0,78.5,9172,0,9198,3259,175,5.2,10,5,9999,99999,9,999999999,0.9,999,999,99
3020,3,7,16,0,*?*?*?*?*?*?*?*?*?*?*?*?*?*?*?*?*?*?*?*?*?*?,12.1,5.6,69,102528,280,1388,334,41.2,0.0,41.2,4814,0,4823,1616,173,5.2,10,5,9999,99999,9,999999999,0.0,999,999,99
3020,3,7,17,0,*?*?*?*?*?*?*?*?*?*?*?*?*?*?*?*?*?*?*?*?*?*?,12.1,5.3,67,102528,67,1395,334,0.0,0.0,0.0,0,0,0,0,172,4.6,10,5,9999,99999,9,999999999,0.0,999,999,99
3020,3,7,18,0,*?*?*?*?*?*?*?*?*?*?*?*?*?*?*?*?*?*?*?*?*?*?,10.8,7.6,85,102528,0,-0,327,0.0,-0.0,0.0,0,0,0,0,170,3.6,10,5,9999,99999,9,999999999,0.0,999,999,99
3020,3,7,19,0,*?*?*?*?*?*?*?*?*?*?*?*?*?*?*?*?*?*?*?*?*?*?,10.4,8.3,93,102528,0,-0,325,0.0,-0.0,0.0,0,0,0,0,168,6.7,10,5,9999,99999,9,999999999,0.0,999,999,99
3020,3,7,20,0,*?*?*?*?*?*?*?*?*?*?*?*?*?*?*?*?*?*?*?*?*?*?,9.8,9.8,100,102528,0,-0,322,0.0,-0.0,0.0,0,0,0,0,167,6.7,10,5,9999,99999,9,999999999,0.0,999,999,99
3020,3,7,21,0,*?*?*?*?*?*?*?*?*?*?*?*?*?*?*?*?*?*?*?*?*?*?,8.5,8.4,100,102528,0,-0,317,0.0,-0.0,0.0,0,0,0,0,165,5.2,10,5,9999,99999,9,999999999,0.0,999,999,99
3020,3,7,22,0,*?*?*?*?*?*?*?*?*?*?*?*?*?*?*?*?*?*?*?*?*?*?,8.4,8.4,100,102528,0,-0,316,0.0,-0.0,0.0,0,0,0,0,163,5.2,10,5,9999,99999,9,999999999,0.0,999,999,99
3020,3,7,23,0,*?*?*?*?*?*?*?*?*?*?*?*?*?*?*?*?*?*?*?*?*?*?,7.5,7.4,100,102528,0,-0,312,0.0,-0.0,0.0,0,0,0,0,162,5.7,10,5,9999,99999,9,999999999,0.0,999,999,99
3020,3,7,24,0,*?*?*?*?*?*?*?*?*?*?*?*?*?*?*?*?*?*?*?*?*?*?,11.6,7.7,82,102528,0,-0,331,0.0,-0.0,0.0,0,0,0,0,70,4.1,10,5,9999,99999,9,999999999,0.0,999,999,99
3020,3,8,1,0,*?*?*?*?*?*?*?*?*?*?*?*?*?*?*?*?*?*?*?*?*?*?,4.7,3.6,95,102237,0,-0,301,0.0,-0.0,0.0,0,0,0,0,158,4.6,10,5,9999,99999,9,999999999,0.0,999,999,99
3020,3,8,2,0,*?*?*?*?*?*?*?*?*?*?*?*?*?*?*?*?*?*?*?*?*?*?,3.3,1.5,91,102237,0,-0,295,0.0,-0.0,0.0,0,0,0,0,157,4.6,10,5,9999,99999,9,999999999,0.0,999,999,99
3020,3,8,3,0,*?*?*?*?*?*?*?*?*?*?*?*?*?*?*?*?*?*?*?*?*?*?,3.3,0.8,86,102237,0,-0,295,0.0,-0.0,0.0,0,0,0,0,155,4.1,10,5,9999,99999,9,999999999,0.0,999,999,99
3020,3,8,4,0,*?*?*?*?*?*?*?*?*?*?*?*?*?*?*?*?*?*?*?*?*?*?,3.0,1.5,92,102237,0,-0,294,0.0,-0.0,0.0,0,0,0,0,153,4.6,10,5,9999,99999,9,999999999,0.0,999,999,99
3020,3,8,5,0,*?*?*?*?*?*?*?*?*?*?*?*?*?*?*?*?*?*?*?*?*?*?,3.4,2.1,94,102237,0,-0,295,0.0,-0.0,0.0,0,0,0,0,152,4.1,10,5,9999,99999,9,999999999,0.0,999,999,99
3020,3,8,6,0,*?*?*?*?*?*?*?*?*?*?*?*?*?*?*?*?*?*?*?*?*?*?,3.1,1.9,95,102237,0,-0,294,0.0,-0.0,0.0,0,0,0,0,150,4.1,10,5,9999,99999,9,999999999,0.0,999,999,99
3020,3,8,7,0,*?*?*?*?*?*?*?*?*?*?*?*?*?*?*?*?*?*?*?*?*?*?,2.8,1.3,92,102237,197,1385,255,85.6,404.3,28.1,8729,28575,4555,552,157,4.6,2,1,9999,99999,9,999999999,0.0,999,999,99
3020,3,8,8,0,*?*?*?*?*?*?*?*?*?*?*?*?*?*?*?*?*?*?*?*?*?*?,4.1,1.7,87,102237,398,1387,255,223.0,538.5,68.5,23092,46895,10074,1281,163,4.1,1,0,9999,99999,9,999999999,0.0,999,999,99
3020,3,8,9,0,*?*?*?*?*?*?*?*?*?*?*?*?*?*?*?*?*?*?*?*?*?*?,5.3,1.7,79,102237,566,1388,264,336.7,554.7,110.4,34771,52459,15345,2137,170,3.6,2,1,9999,99999,9,999999999,0.0,999,999,99
3020,3,8,10,0,*?*?*?*?*?*?*?*?*?*?*?*?*?*?*?*?*?*?*?*?*?*?,7.0,4.1,84,102237,689,1387,284,408.6,483.7,168.3,43190,48366,20696,3535,177,3.6,4,2,9999,99999,9,999999999,0.0,999,999,99
3020,3,8,11,0,*?*?*?*?*?*?*?*?*?*?*?*?*?*?*?*?*?*?*?*?*?*?,7.6,2.7,73,102237,759,1387,294,411.1,336.5,226.9,44133,35349,25321,5339,183,5.2,6,3,9999,99999,9,999999999,0.0,999,999,99
3020,3,8,12,0,*?*?*?*?*?*?*?*?*?*?*?*?*?*?*?*?*?*?*?*?*?*?,8.4,5.3,83,102237,772,1388,299,418.6,337.1,231.1,44966,35488,25750,5483,190,5.7,6,3,9999,99999,9,999999999,0.0,999,999,99
3020,3,8,13,0,*?*?*?*?*?*?*?*?*?*?*?*?*?*?*?*?*?*?*?*?*?*?,8.7,5.8,85,102237,726,1388,292,432.9,486.5,178.4,45818,49030,21798,3842,188,6.7,4,2,9999,99999,9,999999999,0.0,999,999,99
3020,3,8,14,0,*?*?*?*?*?*?*?*?*?*?*?*?*?*?*?*?*?*?*?*?*?*?,8.9,3.6,71,102237,624,1386,272,377.7,587.4,113.3,39307,56786,15802,2286,187,6.2,0,0,9999,99999,9,999999999,0.0,999,999,99
3020,3,8,15,0,*?*?*?*?*?*?*?*?*?*?*?*?*?*?*?*?*?*?*?*?*?*?,8.4,3.8,75,102237,474,1385,275,275.3,557.6,84.5,28510,50907,12168,1605,185,5.2,1,0,9999,99999,9,999999999,0.0,999,999,99
3020,3,8,16,0,*?*?*?*?*?*?*?*?*?*?*?*?*?*?*?*?*?*?*?*?*?*?,8.6,4.1,76,102237,286,1384,313,74.0,47.6,64.1,8150,3788,7512,1382,183,5.2,9,5,9999,99999,9,999999999,0.0,999,999,99
3020,3,8,17,0,*?*?*?*?*?*?*?*?*?*?*?*?*?*?*?*?*?*?*?*?*?*?,8.3,6.1,88,102237,73,1384,304,0.8,5.3,0.5,101,246,129,11,182,4.6,7,4,9999,99999,9,999999999,0.0,999,999,99
3020,3,8,18,0,*?*?*?*?*?*?*?*?*?*?*?*?*?*?*?*?*?*?*?*?*?*?,7.9,6.1,91,102237,0,-0,314,0.0,-0.0,0.0,0,0,0,0,180,3.6,10,5,9999,99999,9,999999999,0.0,999,999,99
3020,3,8,19,0,*?*?*?*?*?*?*?*?*?*?*?*?*?*?*?*?*?*?*?*?*?*?,6.1,6.1,100,102237,0,-0,306,0.0,-0.0,0.0,0,0,0,0,207,6.7,10,5,9999,99999,9,999999999,0.0,999,999,99
3020,3,8,20,0,*?*?*?*?*?*?*?*?*?*?*?*?*?*?*?*?*?*?*?*?*?*?,6.3,6.2,100,102237,0,-0,307,0.0,-0.0,0.0,0,0,0,0,233,6.7,10,5,9999,99999,9,999999999,0.0,999,999,99
3020,3,8,21,0,*?*?*?*?*?*?*?*?*?*?*?*?*?*?*?*?*?*?*?*?*?*?,5.7,5.8,100,102237,0,-0,305,0.0,-0.0,0.0,0,0,0,0,260,5.2,10,5,9999,99999,9,999999999,0.0,999,999,99
3020,3,8,22,0,*?*?*?*?*?*?*?*?*?*?*?*?*?*?*?*?*?*?*?*?*?*?,5.1,5.1,100,102237,0,-0,302,0.0,-0.0,0.0,0,0,0,0,287,5.2,10,5,9999,99999,9,999999999,0.0,999,999,99
3020,3,8,23,0,*?*?*?*?*?*?*?*?*?*?*?*?*?*?*?*?*?*?*?*?*?*?,4.5,4.5,100,102237,0,-0,300,0.0,-0.0,0.0,0,0,0,0,313,5.7,10,5,9999,99999,9,999999999,0.0,999,999,99
3020,3,8,24,0,*?*?*?*?*?*?*?*?*?*?*?*?*?*?*?*?*?*?*?*?*?*?,6.5,5.6,97,102237,0,-0,308,0.0,-0.0,0.0,0,0,0,0,160,4.1,10,5,9999,99999,9,999999999,0.0,999,999,99
3020,3,9,1,0,*?*?*?*?*?*?*?*?*?*?*?*?*?*?*?*?*?*?*?*?*?*?,2.6,-0.0,82,102812,0,-0,292,0.0,-0.0,0.0,0,0,0,0,337,4.6,10,5,9999,99999,9,999999999,0.0,999,999,99
3020,3,9,2,0,*?*?*?*?*?*?*?*?*?*?*?*?*?*?*?*?*?*?*?*?*?*?,1.4,-2.7,73,102812,0,-0,288,0.0,-0.0,0.0,0,0,0,0,333,4.6,10,5,9999,99999,9,999999999,0.0,999,999,99
3020,3,9,3,0,*?*?*?*?*?*?*?*?*?*?*?*?*?*?*?*?*?*?*?*?*?*?,0.8,-2.9,73,102812,0,-0,285,0.0,-0.0,0.0,0,0,0,0,330,4.1,10,5,9999,99999,9,999999999,0.0,999,999,99
3020,3,9,4,0,*?*?*?*?*?*?*?*?*?*?*?*?*?*?*?*?*?*?*?*?*?*?,0.2,-3.7,71,102812,0,-0,283,0.0,-0.0,0.0,0,0,0,0,327,4.6,10,5,9999,99999,9,999999999,0.0,999,999,99
3020,3,9,5,0,*?*?*?*?*?*?*?*?*?*?*?*?*?*?*?*?*?*?*?*?*?*?,0.5,-2.4,78,102812,0,-0,284,0.0,-0.0,0.0,0,0,0,0,323,4.1,10,5,9999,99999,9,999999999,0.0,999,999,99
3020,3,9,6,0,*?*?*?*?*?*?*?*?*?*?*?*?*?*?*?*?*?*?*?*?*?*?,0.8,-2.2,78,102812,0,-0,285,0.0,-0.0,0.0,0,0,0,0,320,4.1,10,5,9999,99999,9,999999999,0.0,999,999,99
3020,3,9,7,0,*?*?*?*?*?*?*?*?*?*?*?*?*?*?*?*?*?*?*?*?*?*?,0.9,-1.3,83,102812,206,1389,270,72.3,173.9,46.5,7708,10961,5650,845,270,4.6,7,4,9999,99999,9,999999999,0.0,999,999,99
3020,3,9,8,0,*?*?*?*?*?*?*?*?*?*?*?*?*?*?*?*?*?*?*?*?*?*?,1.0,-1.5,81,102812,406,1385,244,228.2,523.1,74.8,23512,45676,10843,1385,220,4.1,2,1,9999,99999,9,999999999,0.0,999,999,99
3020,3,9,9,0,*?*?*?*?*?*?*?*?*?*?*?*?*?*?*?*?*?*?*?*?*?*?,3.7,0.4,79,102812,574,1387,247,343.4,580.7,103.0,35694,55324,14540,2032,170,3.6,0,0,9999,99999,9,999999999,0.0,999,999,99
3020,3,9,10,0,*?*?*?*?*?*?*?*?*?*?*?*?*?*?*?*?*?*?*?*?*?*?,7.1,1.3,66,102812,697,1387,261,427.5,595.4,128.2,44575,58496,17589,2697,120,3.6,0,0,9999,99999,9,999999999,0.0,999,999,99
3020,3,9,11,0,*?*?*?*?*?*?*?*?*?*?*?*?*?*?*?*?*?*?*?*?*?*?,8.9,3.0,66,102812,767,1387,271,475.3,601.6,142.6,49671,59776,19253,3153,70,5.2,0,0,9999,99999,9,999999999,0.0,999,999,99
3020,3,9,12,0,*?*?*?*?*?*?*?*?*?*?*?*?*?*?*?*?*?*?*?*?*?*?,9.0,2.5,63,102812,779,1386,305,381.6,242.4,245.4,40844,25538,27148,5914,20,5.7,7,4,9999,99999,9,999999999,0.0,999,999,99
3020,3,9,13,0,*?*?*?*?*?*?*?*?*?*?*?*?*?*?*?*?*?*?*?*?*?*?,9.5,3.6,66,102812,733,1387,303,395.6,335.3,218.4,42419,35041,24434,5050,20,6.7,6,3,9999,99999,9,999999999,0.0,999,999,99
3020,3,9,14,0,*?*?*?*?*?*?*?*?*?*?*?*?*?*?*?*?*?*?*?*?*?*?,9.7,2.7,61,102812,631,1386,288,378.1,529.0,137.3,40345,52188,17387,2755,20,6.2,3,2,9999,99999,9,999999999,0.0,999,999,99
3020,3,9,15,0,*?*?*?*?*?*?*?*?*?*?*?*?*?*?*?*?*?*?*?*?*?*?,9.6,3.9,67,102812,481,1386,289,276.8,507.9,100.5,29453,47001,13079,1885,20,5.2,3,2,9999,99999,9,999999999,0.0,999,999,99
3020,3,9,16,0,*?*?*?*?*?*?*?*?*?*?*?*?*?*?*?*?*?*?*?*?*?*?,9.6,2.7,62,102812,293,1386,298,141.2,350.7,67.1,14774,26927,8817,1219,20,5.2,5,3,9999,99999,9,999999999,0.0,999,999,99
3020,3,9,17,0,*?*?*?*?*?*?*?*?*?*?*?*?*?*?*?*?*?*?*?*?*?*?,8.6,2.1,63,102812,80,1392,313,2.8,6.4,2.4,342,204,366,36,20,4.6,9,5,9999,99999,9,999999999,0.0,999,999,99
3020,3,9,18,0,*?*?*?*?*?*?*?*?*?*?*?*?*?*?*?*?*?*?*?*?*?*?,8.0,3.0,70,102812,0,-0,315,0.0,-0.0,0.0,0,0,0,0,20,3.6,10,5,9999,99999,9,999999999,0.0,999,999,99
3020,3,9,19,0,*?*?*?*?*?*?*?*?*?*?*?*?*?*?*?*?*?*?*?*?*?*?,6.0,2.5,78,102812,0,-0,307,0.0,-0.0,0.0,0,0,0,0,23,6.7,10,5,9999,99999,9,999999999,0.0,999,999,99
3020,3,9,20,0,*?*?*?*?*?*?*?*?*?*?*?*?*?*?*?*?*?*?*?*?*?*?,5.1,2.1,80,102812,0,-0,303,0.0,-0.0,0.0,0,0,0,0,27,6.7,10,5,9999,99999,9,999999999,0.0,999,999,99
3020,3,9,21,0,*?*?*?*?*?*?*?*?*?*?*?*?*?*?*?*?*?*?*?*?*?*?,4.8,1.9,80,102812,0,-0,301,0.0,-0.0,0.0,0,0,0,0,30,5.2,10,5,9999,99999,9,999999999,0.0,999,999,99
3020,3,9,22,0,*?*?*?*?*?*?*?*?*?*?*?*?*?*?*?*?*?*?*?*?*?*?,3.5,0.8,82,102812,0,-0,296,0.0,-0.0,0.0,0,0,0,0,33,5.2,10,5,9999,99999,9,999999999,0.0,999,999,99
3020,3,9,23,0,*?*?*?*?*?*?*?*?*?*?*?*?*?*?*?*?*?*?*?*?*?*?,3.7,1.7,86,102812,0,-0,297,0.0,-0.0,0.0,0,0,0,0,37,5.7,10,5,9999,99999,9,999999999,0.0,999,999,99
3020,3,9,24,0,*?*?*?*?*?*?*?*?*?*?*?*?*?*?*?*?*?*?*?*?*?*?,3.8,2.3,89,102812,0,-0,297,0.0,-0.0,0.0,0,0,0,0,340,4.1,10,5,9999,99999,9,999999999,0.0,999,999,99
3020,3,10,1,0,*?*?*?*?*?*?*?*?*?*?*?*?*?*?*?*?*?*?*?*?*?*?,4.3,-0.6,68,103351,0,-0,300,0.0,-0.0,0.0,0,0,0,0,42,4.6,10,5,9999,99999,9,999999999,0.0,999,999,99
3020,3,10,2,0,*?*?*?*?*?*?*?*?*?*?*?*?*?*?*?*?*?*?*?*?*?*?,4.4,-1.7,62,103351,0,-0,300,0.0,-0.0,0.0,0,0,0,0,43,4.6,10,5,9999,99999,9,999999999,0.0,999,999,99
3020,3,10,3,0,*?*?*?*?*?*?*?*?*?*?*?*?*?*?*?*?*?*?*?*?*?*?,3.2,-1.9,65,103351,0,-0,295,0.0,-0.0,0.0,0,0,0,0,45,4.1,10,5,9999,99999,9,999999999,0.0,999,999,99
3020,3,10,4,0,*?*?*?*?*?*?*?*?*?*?*?*?*?*?*?*?*?*?*?*?*?*?,2.8,-2.4,65,103351,0,-0,294,0.0,-0.0,0.0,0,0,0,0,47,4.6,10,5,9999,99999,9,999999999,0.0,999,999,99
3020,3,10,5,0,*?*?*?*?*?*?*?*?*?*?*?*?*?*?*?*?*?*?*?*?*?*?,2.4,-2.4,66,103351,0,-0,292,0.0,-0.0,0.0,0,0,0,0,48,4.1,10,5,9999,99999,9,999999999,0.0,999,999,99
3020,3,10,6,0,*?*?*?*?*?*?*?*?*?*?*?*?*?*?*?*?*?*?*?*?*?*?,3.0,-1.7,67,103351,0,-0,294,0.0,-0.0,0.0,0,0,0,0,50,4.1,10,5,9999,99999,9,999999999,0.0,999,999,99
3020,3,10,7,0,*?*?*?*?*?*?*?*?*?*?*?*?*?*?*?*?*?*?*?*?*?*?,3.5,-1.7,65,103351,214,1386,291,49.1,42.3,42.5,5441,2946,5045,900,48,4.6,9,5,9999,99999,9,999999999,0.0,999,999,99
3020,3,10,8,0,*?*?*?*?*?*?*?*?*?*?*?*?*?*?*?*?*?*?*?*?*?*?,3.7,-1.5,66,103351,414,1384,281,185.1,220.8,119.0,19557,19871,13768,2389,47,4.1,7,4,9999,99999,9,999999999,0.0,999,999,99
3020,3,10,9,0,*?*?*?*?*?*?*?*?*?*?*?*?*?*?*?*?*?*?*?*?*?*?,6.1,-0.6,60,103351,582,1386,297,233.0,139.8,174.3,25399,13901,19743,4126,45,3.6,8,4,9999,99999,9,999999999,0.0,999,999,99
3020,3,10,10,0,*?*?*?*?*?*?*?*?*?*?*?*?*?*?*?*?*?*?*?*?*?*?,8.1,0.4,57,103351,705,1386,311,218.2,57.1,189.1,24002,5660,21322,5861,43,3.6,9,5,9999,99999,9,999999999,0.0,999,999,99
3020,3,10,11,0,*?*?*?*?*?*?*?*?*?*?*?*?*?*?*?*?*?*?*?*?*?*?,9.3,-0.6,48,103351,774,1385,316,242.2,57.6,210.0,26665,5772,23669,6756,42,5.2,9,5,9999,99999,9,999999999,0.0,999,999,99
3020,3,10,12,0,*?*?*?*?*?*?*?*?*?*?*?*?*?*?*?*?*?*?*?*?*?*?,10.6,0.4,48,103351,786,1385,322,246.3,57.7,213.6,27125,5788,24074,6918,40,5.7,9,5,9999,99999,9,999999999,0.0,999,999,99
3020,3,10,13,0,*?*?*?*?*?*?*?*?*?*?*?*?*?*?*?*?*?*?*?*?*?*?,11.1,-1.1,41,103351,740,1386,324,230.3,57.4,199.7,25350,5720,22510,6306,38,6.7,9,5,9999,99999,9,999999999,0.0,999,999,99
3020,3,10,14,0,*?*?*?*?*?*?*?*?*?*?*?*?*?*?*?*?*?*?*?*?*?*?,11.1,-0.6,42,103351,638,1385,330,112.4,0.0,112.4,13248,0,13293,4950,37,6.2,10,5,9999,99999,9,999999999,0.0,999,999,99
3020,3,10,15,0,*?*?*?*?*?*?*?*?*?*?*?*?*?*?*?*?*?*?*?*?*?*?,11.2,-1.7,39,103351,488,1386,325,143.5,54.2,124.4,15756,5079,14040,3476,35,5.2,9,5,9999,99999,9,999999999,0.0,999,999,99
3020,3,10,16,0,*?*?*?*?*?*?*?*?*?*?*?*?*?*?*?*?*?*?*?*?*?*?,11.1,-0.8,42,103351,300,1387,330,45.2,0.0,45.2,5277,0,5288,1782,33,5.2,10,5,9999,99999,9,999999999,0.0,999,999,99
3020,3,10,17,0,*?*?*?*?*?*?*?*?*?*?*?*?*?*?*?*?*?*?*?*?*?*?,10.5,-1.7,41,103351,86,1383,328,2.9,0.0,2.9,375,-0,374,118,32,4.6,10,5,9999,99999,9,999999999,0.0,999,999,99
3020,3,10,18,0,*?*?*?*?*?*?*?*?*?*?*?*?*?*?*?*?*?*?*?*?*?*?,9.0,-1.9,44,103351,0,-0,321,0.0,-0.0,0.0,0,0,0,0,30,3.6,10,5,9999,99999,9,999999999,0.0,999,999,99
3020,3,10,19,0,*?*?*?*?*?*?*?*?*?*?*?*?*?*?*?*?*?*?*?*?*?*?,7.9,-2.7,45,103351,0,-0,316,0.0,-0.0,0.0,0,0,0,0,32,6.7,10,5,9999,99999,9,999999999,0.0,999,999,99
3020,3,10,20,0,*?*?*?*?*?*?*?*?*?*?*?*?*?*?*?*?*?*?*?*?*?*?,7.1,-2.9,46,103351,0,-0,312,0.0,-0.0,0.0,0,0,0,0,33,6.7,10,5,9999,99999,9,999999999,0.0,999,999,99
3020,3,10,21,0,*?*?*?*?*?*?*?*?*?*?*?*?*?*?*?*?*?*?*?*?*?*?,6.8,-3.4,45,103351,0,-0,311,0.0,-0.0,0.0,0,0,0,0,35,5.2,10,5,9999,99999,9,999999999,0.0,999,999,99
3020,3,10,22,0,*?*?*?*?*?*?*?*?*?*?*?*?*?*?*?*?*?*?*?*?*?*?,5.7,-3.1,50,103351,0,-0,306,0.0,-0.0,0.0,0,0,0,0,37,5.2,10,5,9999,99999,9,999999999,0.0,999,999,99
3020,3,10,23,0,*?*?*?*?*?*?*?*?*?*?*?*?*?*?*?*?*?*?*?*?*?*?,6.7,-2.4,49,103351,0,-0,310,0.0,-0.0,0.0,0,0,0,0,38,5.7,10,5,9999,99999,9,999999999,0.0,999,999,99
3020,3,10,24,0,*?*?*?*?*?*?*?*?*?*?*?*?*?*?*?*?*?*?*?*?*?*?,3.8,0.4,76,103351,0,-0,297,0.0,-0.0,0.0,0,0,0,0,40,4.1,10,5,9999,99999,9,999999999,0.0,999,999,99
3020,3,11,1,0,*?*?*?*?*?*?*?*?*?*?*?*?*?*?*?*?*?*?*?*?*?*?,8.1,0.2,57,103227,0,-0,316,0.0,-0.0,0.0,0,0,0,0,37,4.6,10,5,9999,99999,9,999999999,0.0,999,999,99
3020,3,11,2,0,*?*?*?*?*?*?*?*?*?*?*?*?*?*?*?*?*?*?*?*?*?*?,8.3,1.5,61,103227,0,-0,317,0.0,-0.0,0.0,0,0,0,0,33,4.6,10,5,9999,99999,9,999999999,0.0,999,999,99
3020,3,11,3,0,*?*?*?*?*?*?*?*?*?*?*?*?*?*?*?*?*?*?*?*?*?*?,8.1,1.9,64,103227,0,-0,316,0.0,-0.0,0.0,0,0,0,0,30,4.1,10,5,9999,99999,9,999999999,0.0,999,999,99
3020,3,11,4,0,*?*?*?*?*?*?*?*?*?*?*?*?*?*?*?*?*?*?*?*?*?*?,7.7,1.3,63,103227,0,-0,314,0.0,-0.0,0.0,0,0,0,0,27,4.6,10,5,9999,99999,9,999999999,0.0,999,999,99
3020,3,11,5,0,*?*?*?*?*?*?*?*?*?*?*?*?*?*?*?*?*?*?*?*?*?*?,7.9,3.0,71,103227,0,-0,315,0.0,-0.0,0.0,0,0,0,0,23,4.1,10,5,9999,99999,9,999999999,0.0,999,999,99
3020,3,11,6,0,*?*?*?*?*?*?*?*?*?*?*?*?*?*?*?*?*?*?*?*?*?*?,8.0,3.4,72,103227,2,1258,315,0.0,0.0,0.0,0,0,0,0,20,4.1,10,5,9999,99999,9,999999999,0.0,999,999,99
3020,3,11,7,0,*?*?*?*?*?*?*?*?*?*?*?*?*?*?*?*?*?*?*?*?*?*?,8.6,3.6,70,103227,222,1383,318,29.9,0.0,29.9,3506,0,3511,1160,20,4.6,10,5,9999,99999,9,999999999,0.0,999,999,99
3020,3,11,8,0,*?*?*?*?*?*?*?*?*?*?*?*?*?*?*?*?*?*?*?*?*?*?,8.2,3.2,70,103227,423,1386,311,121.1,52.8,105.0,13291,4794,11858,2855,20,4.1,9,5,9999,99999,9,999999999,0.0,999,999,99
3020,3,11,9,0,*?*?*?*?*?*?*?*?*?*?*?*?*?*?*?*?*?*?*?*?*?*?,9.2,3.6,68,103227,590,1385,311,236.8,140.1,177.2,25816,13968,20056,4207,20,3.6,8,4,9999,99999,9,999999999,0.0,999,999,99
3020,3,11,10,0,*?*?*?*?*?*?*?*?*?*?*?*?*?*?*?*?*?*?*?*?*?*?,10.3,4.5,66,103227,712,1384,316,292.8,143.4,219.0,31978,14761,24639,5505,20,3.6,8,4,9999,99999,9,999999999,0.0,999,999,99
3020,3,11,11,0,*?*?*?*?*?*?*?*?*?*?*?*?*?*?*?*?*?*?*?*?*?*?,9.6,4.1,68,103227,782,1385,313,324.6,144.9,242.8,35496,15081,27223,6346,20,5.2,8,4,9999,99999,9,999999999,0.0,999,999,99
3020,3,11,12,0,*?*?*?*?*?*?*?*?*?*?*?*?*?*?*?*?*?*?*?*?*?*?,10.5,3.6,62,103227,794,1385,322,249.0,57.8,215.9,27428,5791,24343,7024,20,5.7,9,5,9999,99999,9,999999999,0.4,999,999,99
3020,3,11,13,0,*?*?*?*?*?*?*?*?*?*?*?*?*?*?*?*?*?*?*?*?*?*?,10.3,3.8,64,103227,747,1385,321,232.9,57.4,201.9,25634,5731,22760,6401,22,6.7,9,5,9999,99999,9,999999999,0.0,999,999,99
3020,3,11,14,0,*?*?*?*?*?*?*?*?*?*?*?*?*?*?*?*?*?*?*?*?*?*?,10.8,3.8,61,103227,645,1385,323,197.7,56.5,171.4,21740,5542,19327,5153,23,6.2,9,5,9999,99999,9,999999999,0.0,999,999,99
3020,3,11,15,0,*?*?*?*?*?*?*?*?*?*?*?*?*?*?*?*?*?*?*?*?*?*?,10.7,2.9,58,103227,495,1386,328,84.0,0.0,84.0,9829,0,9858,3520,25,5.2,10,5,9999,99999,9,999999999,0.0,999,999,99
3020,3,11,16,0,*?*?*?*?*?*?*?*?*?*?*?*?*?*?*?*?*?*?*?*?*?*?,10.7,3.6,60,103227,306,1384,328,46.6,0.0,46.6,5430,0,5442,1837,27,5.2,10,5,9999,99999,9,999999999,0.0,999,999,99
3020,3,11,17,0,*?*?*?*?*?*?*?*?*?*?*?*?*?*?*?*?*?*?*?*?*?*?,10.3,3.0,60,103227,93,1391,326,4.2,0.0,4.2,531,-0,530,169,28,4.6,10,5,9999,99999,9,999999999,0.7,999,999,99
3020,3,11,18,0,*?*?*?*?*?*?*?*?*?*?*?*?*?*?*?*?*?*?*?*?*?*?,10.2,2.3,57,103227,0,-0,325,0.0,-0.0,0.0,0,0,0,0,30,3.6,10,5,9999,99999,9,999999999,0.0,999,999,99
3020,3,11,19,0,*?*?*?*?*?*?*?*?*?*?*?*?*?*?*?*?*?*?*?*?*?*?,9.9,2.3,59,103227,0,-0,324,0.0,-0.0,0.0,0,0,0,0,27,6.7,10,5,9999,99999,9,999999999,0.0,999,999,99
3020,3,11,20,0,*?*?*?*?*?*?*?*?*?*?*?*?*?*?*?*?*?*?*?*?*?*?,9.1,2.1,61,103227,0,-0,320,0.0,-0.0,0.0,0,0,0,0,23,6.7,10,5,9999,99999,9,999999999,0.0,999,999,99
3020,3,11,21,0,*?*?*?*?*?*?*?*?*?*?*?*?*?*?*?*?*?*?*?*?*?*?,9.0,2.3,63,103227,0,-0,320,0.0,-0.0,0.0,0,0,0,0,20,5.2,10,5,9999,99999,9,999999999,0.0,999,999,99
3020,3,11,22,0,*?*?*?*?*?*?*?*?*?*?*?*?*?*?*?*?*?*?*?*?*?*?,8.6,1.7,61,103227,0,-0,318,0.0,-0.0,0.0,0,0,0,0,17,5.2,10,5,9999,99999,9,999999999,0.0,999,999,99
3020,3,11,23,0,*?*?*?*?*?*?*?*?*?*?*?*?*?*?*?*?*?*?*?*?*?*?,8.4,2.5,65,103227,0,-0,317,0.0,-0.0,0.0,0,0,0,0,13,5.7,10,5,9999,99999,9,999999999,0.0,999,999,99
3020,3,11,24,0,*?*?*?*?*?*?*?*?*?*?*?*?*?*?*?*?*?*?*?*?*?*?,7.7,-1.1,52,103227,0,-0,315,0.0,-0.0,0.0,0,0,0,0,40,4.1,10,5,9999,99999,9,999999999,0.0,999,999,99
3020,3,12,1,0,*?*?*?*?*?*?*?*?*?*?*?*?*?*?*?*?*?*?*?*?*?*?,6.6,4.1,85,103005,0,-0,309,0.0,-0.0,0.0,0,0,0,0,13,4.6,10,5,9999,99999,9,999999999,0.0,999,999,99
3020,3,12,2,0,*?*?*?*?*?*?*?*?*?*?*?*?*?*?*?*?*?*?*?*?*?*?,5.3,5.0,98,103005,0,-0,303,0.0,-0.0,0.0,0,0,0,0,17,4.6,10,5,9999,99999,9,999999999,0.0,999,999,99
3020,3,12,3,0,*?*?*?*?*?*?*?*?*?*?*?*?*?*?*?*?*?*?*?*?*?*?,5.0,4.5,98,103005,0,-0,302,0.0,-0.0,0.0,0,0,0,0,20,4.1,10,5,9999,99999,9,999999999,0.0,999,999,99
3020,3,12,4,0,*?*?*?*?*?*?*?*?*?*?*?*?*?*?*?*?*?*?*?*?*?*?,4.3,3.9,98,103005,0,-0,299,0.0,-0.0,0.0,0,0,0,0,23,4.6,10,5,9999,99999,9,999999999,0.0,999,999,99
3020,3,12,5,0,*?*?*?*?*?*?*?*?*?*?*?*?*?*?*?*?*?*?*?*?*?*?,3.9,3.2,97,103005,0,-0,297,0.0,-0.0,0.0,0,0,0,0,27,4.1,10,5,9999,99999,9,999999999,0.0,999,999,99
3020,3,12,6,0,*?*?*?*?*?*?*?*?*?*?*?*?*?*?*?*?*?*?*?*?*?*?,3.4,3.4,100,103005,11,1429,255,0.0,0.0,0.0,0,0,0,0,30,4.1,1,0,9999,99999,9,999999999,0.0,999,999,99
3020,3,12,7,0,*?*?*?*?*?*?*?*?*?*?*?*?*?*?*?*?*?*?*?*?*?*?,4.5,4.5,100,103005,231,1386,257,109.0,457.8,32.7,11123,34179,5261,639,68,4.6,0,0,9999,99999,9,999999999,0.0,999,999,99
3020,3,12,8,0,*?*?*?*?*?*?*?*?*?*?*?*?*?*?*?*?*?*?*?*?*?*?,5.7,5.6,100,103005,431,1384,264,246.2,553.4,73.9,25530,49372,10805,1395,107,4.1,0,0,9999,99999,9,999999999,0.0,999,999,99
3020,3,12,9,0,*?*?*?*?*?*?*?*?*?*?*?*?*?*?*?*?*?*?*?*?*?*?,7.6,6.1,91,103005,598,1384,272,360.5,584.2,108.2,37490,56082,15168,2156,145,3.6,0,0,9999,99999,9,999999999,0.0,999,999,99
3020,3,12,10,0,*?*?*?*?*?*?*?*?*?*?*?*?*?*?*?*?*?*?*?*?*?*?,10.2,6.9,81,103005,720,1384,284,444.2,597.7,133.3,46353,58974,18171,2848,183,3.6,0,0,9999,99999,9,999999999,0.0,999,999,99
3020,3,12,11,0,*?*?*?*?*?*?*?*?*?*?*?*?*?*?*?*?*?*?*?*?*?*?,12.6,8.0,74,103005,789,1383,296,491.7,603.5,147.5,51408,60139,19797,3325,222,5.2,0,0,9999,99999,9,999999999,0.0,999,999,99
3020,3,12,12,0,*?*?*?*?*?*?*?*?*?*?*?*?*?*?*?*?*?*?*?*?*?*?,13.4,8.1,71,103005,801,1384,300,499.6,604.3,149.9,52255,60310,20066,3413,260,5.7,0,0,9999,99999,9,999999999,0.0,999,999,99
3020,3,12,13,0,*?*?*?*?*?*?*?*?*?*?*?*?*?*?*?*?*?*?*?*?*?*?,14.4,7.0,62,103005,754,1384,301,467.4,600.6,140.2,48816,59578,18972,3071,222,6.7,0,0,9999,99999,9,999999999,0.0,999,999,99
3020,3,12,14,0,*?*?*?*?*?*?*?*?*?*?*?*?*?*?*?*?*?*?*?*?*?*?,14.3,5.5,56,103005,652,1385,297,397.4,590.8,119.2,41380,57511,16511,2441,183,6.2,0,0,9999,99999,9,999999999,0.0,999,999,99
3020,3,12,15,0,*?*?*?*?*?*?*?*?*?*?*?*?*?*?*?*?*?*?*?*?*?*?,14.2,5.6,57,103005,501,1384,297,294.3,568.9,88.3,30541,52702,12677,1696,145,5.2,0,0,9999,99999,9,999999999,0.0,999,999,99
3020,3,12,16,0,*?*?*?*?*?*?*?*?*?*?*?*?*?*?*?*?*?*?*?*?*?*?,14.2,5.9,58,103005,313,1386,298,165.2,511.8,49.5,17154,41292,7529,924,107,5.2,0,0,9999,99999,9,999999999,0.0,999,999,99
3020,3,12,17,0,*?*?*?*?*?*?*?*?*?*?*?*?*?*?*?*?*?*?*?*?*?*?,13.4,7.0,66,103005,99,1383,297,18.8,184.3,5.7,2050,11226,978,197,68,4.6,0,0,9999,99999,9,999999999,0.0,999,999,99
3020,3,12,18,0,*?*?*?*?*?*?*?*?*?*?*?*?*?*?*?*?*?*?*?*?*?*?,11.8,8.1,79,103005,0,-0,328,0.0,-0.0,0.0,0,0,0,0,30,3.6,9,5,9999,99999,9,999999999,0.0,999,999,99
3020,3,12,19,0,*?*?*?*?*?*?*?*?*?*?*?*?*?*?*?*?*?*?*?*?*?*?,10.3,9.4,95,103005,0,-0,325,0.0,-0.0,0.0,0,0,0,0,35,6.7,10,5,9999,99999,9,999999999,0.0,999,999,99
3020,3,12,20,0,*?*?*?*?*?*?*?*?*?*?*?*?*?*?*?*?*?*?*?*?*?*?,9.0,8.9,100,103005,0,-0,319,0.0,-0.0,0.0,0,0,0,0,40,6.7,10,5,9999,99999,9,999999999,0.0,999,999,99
3020,3,12,21,0,*?*?*?*?*?*?*?*?*?*?*?*?*?*?*?*?*?*?*?*?*?*?,8.6,8.5,100,103005,0,-0,317,0.0,-0.0,0.0,0,0,0,0,45,5.2,10,5,9999,99999,9,999999999,0.0,999,999,99
3020,3,12,22,0,*?*?*?*?*?*?*?*?*?*?*?*?*?*?*?*?*?*?*?*?*?*?,7.1,7.0,100,103005,0,-0,311,0.0,-0.0,0.0,0,0,0,0,50,5.2,10,5,9999,99999,9,999999999,0.0,999,999,99
3020,3,12,23,0,*?*?*?*?*?*?*?*?*?*?*?*?*?*?*?*?*?*?*?*?*?*?,6.8,6.9,100,103005,0,-0,309,0.0,-0.0,0.0,0,0,0,0,55,5.7,10,5,9999,99999,9,999999999,0.0,999,999,99
3020,3,12,24,0,*?*?*?*?*?*?*?*?*?*?*?*?*?*?*?*?*?*?*?*?*?*?,8.1,3.2,72,103005,0,-0,316,0.0,-0.0,0.0,0,0,0,0,10,4.1,10,5,9999,99999,9,999999999,0.0,999,999,99
3020,3,13,1,0,*?*?*?*?*?*?*?*?*?*?*?*?*?*?*?*?*?*?*?*?*?*?,6.2,3.2,80,102777,0,-0,307,0.0,-0.0,0.0,0,0,0,0,103,4.6,10,5,9999,99999,9,999999999,0.0,999,999,99
3020,3,13,2,0,*?*?*?*?*?*?*?*?*?*?*?*?*?*?*?*?*?*?*?*?*?*?,5.7,1.3,72,102777,0,-0,305,0.0,-0.0,0.0,0,0,0,0,147,4.6,10,5,9999,99999,9,999999999,0.0,999,999,99
3020,3,13,3,0,*?*?*?*?*?*?*?*?*?*?*?*?*?*?*?*?*?*?*?*?*?*?,5.5,1.5,74,102777,0,-0,305,0.0,-0.0,0.0,0,0,0,0,190,4.1,10,5,9999,99999,9,999999999,0.0,999,999,99
3020,3,13,4,0,*?*?*?*?*?*?*?*?*?*?*?*?*?*?*?*?*?*?*?*?*?*?,5.2,0.8,72,102777,0,-0,303,0.0,-0.0,0.0,0,0,0,0,233,4.6,10,5,9999,99999,9,999999999,0.0,999,999,99
3020,3,13,5,0,*?*?*?*?*?*?*?*?*?*?*?*?*?*?*?*?*?*?*?*?*?*?,5.5,1.0,72,102777,0,-0,305,0.0,-0.0,0.0,0,0,0,0,277,4.1,10,5,9999,99999,9,999999999,0.0,999,999,99
3020,3,13,6,0,*?*?*?*?*?*?*?*?*?*?*?*?*?*?*?*?*?*?*?*?*?*?,5.7,1.5,73,102777,19,1374,256,0.0,0.0,0.0,0,0,0,0,320,4.1,0,0,9999,99999,9,999999999,0.0,999,999,99
3020,3,13,7,0,*?*?*?*?*?*?*?*?*?*?*?*?*?*?*?*?*?*?*?*?*?*?,5.9,1.9,74,102777,239,1383,257,114.8,465.1,34.4,11695,35111,5521,666,310,4.6,0,0,9999,99999,9,999999999,0.0,999,999,99
3020,3,13,8,0,*?*?*?*?*?*?*?*?*?*?*?*?*?*?*?*?*?*?*?*?*?*?,6.1,2.1,74,102777,439,1383,258,252.0,555.6,75.6,26130,49819,11031,1430,300,4.1,0,0,9999,99999,9,999999999,0.0,999,999,99
3020,3,13,9,0,*?*?*?*?*?*?*?*?*?*?*?*?*?*?*?*?*?*?*?*?*?*?,6.9,3.0,75,102777,606,1384,263,366.2,585.3,109.9,38091,56321,15378,2198,290,3.6,0,0,9999,99999,9,999999999,0.0,999,999,99
3020,3,13,10,0,*?*?*?*?*?*?*?*?*?*?*?*?*?*?*?*?*?*?*?*?*?*?,7.9,3.8,73,102777,728,1384,268,449.8,598.4,134.9,46946,59126,18365,2900,280,3.6,0,0,9999,99999,9,999999999,0.0,999,999,99
3020,3,13,11,0,*?*?*?*?*?*?*?*?*?*?*?*?*?*?*?*?*?*?*?*?*?*?,9.4,3.2,64,102777,797,1384,273,497.1,604.1,149.1,51991,60258,19983,3385,270,5.2,0,0,9999,99999,9,999999999,0.0,999,999,99
3020,3,13,12,0,*?*?*?*?*?*?*?*?*?*?*?*?*?*?*?*?*?*?*?*?*?*?,9.5,3.4,65,102777,808,1383,274,504.8,604.9,151.4,52820,60409,20245,3472,260,5.7,0,0,9999,99999,9,999999999,0.1,999,999,99
3020,3,13,13,0,*?*?*?*?*?*?*?*?*?*?*?*?*?*?*?*?*?*?*?*?*?*?,9.5,0.8,54,102777,761,1384,269,472.4,601.2,141.7,49355,59701,19145,3122,258,6.7,0,0,9999,99999,9,999999999,0.0,999,999,99
3020,3,13,14,0,*?*?*?*?*?*?*?*?*?*?*?*?*?*?*?*?*?*?*?*?*?*?,9.7,-0.0,50,102777,658,1382,268,402.2,591.5,120.7,41888,57674,16679,2480,257,6.2,0,0,9999,99999,9,999999999,0.0,999,999,99
3020,3,13,15,0,*?*?*?*?*?*?*?*?*?*?*?*?*?*?*?*?*?*?*?*?*?*?,9.8,0.4,51,102777,508,1384,269,299.0,570.2,89.7,31031,52983,12857,1727,255,5.2,0,0,9999,99999,9,999999999,0.0,999,999,99
3020,3,13,16,0,*?*?*?*?*?*?*?*?*?*?*?*?*?*?*?*?*?*?*?*?*?*?,9.7,1.9,57,102777,319,1383,272,169.7,514.9,50.9,17620,41847,7714,949,253,5.2,0,0,9999,99999,9,999999999,0.0,999,999,99
3020,3,13,17,0,*?*?*?*?*?*?*?*?*?*?*?*?*?*?*?*?*?*?*?*?*?*?,8.8,1.5,59,102777,105,1377,267,23.3,213.8,7.0,2521,13230,1198,233,252,4.6,0,0,9999,99999,9,999999999,0.0,999,999,99
3020,3,13,18,0,*?*?*?*?*?*?*?*?*?*?*?*?*?*?*?*?*?*?*?*?*?*?,8.6,-0.0,54,102777,0,-0,313,0.0,-0.0,0.0,0,0,0,0,250,3.6,9,5,9999,99999,9,999999999,0.0,999,999,99
3020,3,13,19,0,*?*?*?*?*?*?*?*?*?*?*?*?*?*?*?*?*?*?*?*?*?*?,7.7,-0.6,55,102777,0,-0,315,0.0,-0.0,0.0,0,0,0,0,252,6.7,10,5,9999,99999,9,999999999,0.0,999,999,99
3020,3,13,20,0,*?*?*?*?*?*?*?*?*?*?*?*?*?*?*?*?*?*?*?*?*?*?,7.8,-0.8,53,102777,0,-0,315,0.0,-0.0,0.0,0,0,0,0,253,6.7,10,5,9999,99999,9,999999999,0.0,999,999,99
3020,3,13,21,0,*?*?*?*?*?*?*?*?*?*?*?*?*?*?*?*?*?*?*?*?*?*?,7.5,-0.4,56,102777,0,-0,314,0.0,-0.0,0.0,0,0,0,0,255,5.2,10,5,9999,99999,9,999999999,0.0,999,999,99
3020,3,13,22,0,*?*?*?*?*?*?*?*?*?*?*?*?*?*?*?*?*?*?*?*?*?*?,7.2,-0.4,57,102777,0,-0,312,0.0,-0.0,0.0,0,0,0,0,257,5.2,10,5,9999,99999,9,999999999,0.0,999,999,99
3020,3,13,23,0,*?*?*?*?*?*?*?*?*?*?*?*?*?*?*?*?*?*?*?*?*?*?,6.5,-0.4,60,102777,0,-0,309,0.0,-0.0,0.0,0,0,0,0,258,5.7,10,5,9999,99999,9,999999999,0.0,999,999,99
3020,3,13,24,0,*?*?*?*?*?*?*?*?*?*?*?*?*?*?*?*?*?*?*?*?*?*?,6.5,5.1,89,102777,0,-0,308,0.0,-0.0,0.0,0,0,0,0,60,4.1,10,5,9999,99999,9,999999999,0.0,999,999,99
3020,3,14,1,0,*?*?*?*?*?*?*?*?*?*?*?*?*?*?*?*?*?*?*?*?*?*?,4.3,-1.1,68,102655,0,-0,300,0.0,-0.0,0.0,0,0,0,0,263,4.6,10,5,9999,99999,9,999999999,0.0,999,999,99
3020,3,14,2,0,*?*?*?*?*?*?*?*?*?*?*?*?*?*?*?*?*?*?*?*?*?*?,3.3,-1.5,71,102655,0,-0,296,0.0,-0.0,0.0,0,0,0,0,267,4.6,10,5,9999,99999,9,999999999,0.0,999,999,99
3020,3,14,3,0,*?*?*?*?*?*?*?*?*?*?*?*?*?*?*?*?*?*?*?*?*?*?,3.1,-1.3,72,102655,0,-0,295,0.0,-0.0,0.0,0,0,0,0,270,4.1,10,5,9999,99999,9,999999999,0.0,999,999,99
3020,3,14,4,0,*?*?*?*?*?*?*?*?*?*?*?*?*?*?*?*?*?*?*?*?*?*?,2.4,-1.7,73,102655,0,-0,292,0.0,-0.0,0.0,0,0,0,0,273,4.6,10,5,9999,99999,9,999999999,0.0,999,999,99
3020,3,14,5,0,*?*?*?*?*?*?*?*?*?*?*?*?*?*?*?*?*?*?*?*?*?*?,1.8,-2.7,70,102655,0,-0,289,0.0,-0.0,0.0,0,0,0,0,277,4.1,10,5,9999,99999,9,999999999,0.0,999,999,99
3020,3,14,6,0,*?*?*?*?*?*?*?*?*?*?*?*?*?*?*?*?*?*?*?*?*?*?,2.2,-2.7,68,102655,28,1402,236,0.0,0.0,0.0,0,0,0,0,280,4.1,0,0,9999,99999,9,999999999,0.0,999,999,99
3020,3,14,7,0,*?*?*?*?*?*?*?*?*?*?*?*?*?*?*?*?*?*?*?*?*?*?,2.6,-1.9,72,102655,247,1380,239,120.6,471.9,36.2,12576,34904,5652,677,278,4.6,0,0,9999,99999,9,999999999,0.0,999,999,99
3020,3,14,8,0,*?*?*?*?*?*?*?*?*?*?*?*?*?*?*?*?*?*?*?*?*?*?,3.7,-1.1,71,102655,447,1381,244,257.7,557.6,77.3,26729,50250,11255,1465,277,4.1,0,0,9999,99999,9,999999999,0.0,999,999,99
3020,3,14,9,0,*?*?*?*?*?*?*?*?*?*?*?*?*?*?*?*?*?*?*?*?*?*?,5.5,-0.0,68,102655,614,1383,252,371.9,586.3,111.6,38690,56551,15584,2241,275,3.6,0,0,9999,99999,9,999999999,0.0,999,999,99
3020,3,14,10,0,*?*?*?*?*?*?*?*?*?*?*?*?*?*?*?*?*?*?*?*?*?*?,7.5,1.3,65,102655,736,1383,262,455.4,599.1,136.6,47537,59272,18556,2953,273,3.6,0,0,9999,99999,9,999999999,0.0,999,999,99
3020,3,14,11,0,*?*?*?*?*?*?*?*?*?*?*?*?*?*?*?*?*?*?*?*?*?*?,9.0,2.3,63,102655,804,1382,270,502.5,604.6,150.7,52564,60367,20159,3445,272,5.2,0,0,9999,99999,9,999999999,0.0,999,999,99
3020,3,14,12,0,*?*?*?*?*?*?*?*?*?*?*?*?*?*?*?*?*?*?*?*?*?*?,10.4,3.4,63,102655,815,1382,277,510.0,605.4,153.0,53370,60519,20410,3532,270,5.7,0,0,9999,99999,9,999999999,0.0,999,999,99
3020,3,14,13,0,*?*?*?*?*?*?*?*?*?*?*?*?*?*?*?*?*?*?*?*?*?*?,10.7,4.3,65,102655,768,1383,280,477.5,601.8,143.2,49889,59818,19314,3174,270,6.7,0,0,9999,99999,9,999999999,0.0,999,999,99
3020,3,14,14,0,*?*?*?*?*?*?*?*?*?*?*?*?*?*?*?*?*?*?*?*?*?*?,10.7,5.3,70,102655,665,1382,282,407.1,592.3,122.1,42400,57838,16852,2520,270,6.2,0,0,9999,99999,9,999999999,0.0,999,999,99
3020,3,14,15,0,*?*?*?*?*?*?*?*?*?*?*?*?*?*?*?*?*?*?*?*?*?*?,10.7,5.5,70,102655,514,1382,283,303.6,571.4,91.1,31516,53251,13031,1757,270,5.2,0,0,9999,99999,9,999999999,0.0,999,999,99
3020,3,14,16,0,*?*?*?*?*?*?*?*?*?*?*?*?*?*?*?*?*?*?*?*?*?*?,10.5,5.6,73,102655,326,1384,282,174.2,517.9,52.3,18088,42392,7902,975,270,5.2,0,0,9999,99999,9,999999999,0.0,999,999,99
3020,3,14,17,0,*?*?*?*?*?*?*?*?*?*?*?*?*?*?*?*?*?*?*?*?*?*?,10.4,5.6,73,102655,112,1384,282,27.7,239.8,8.3,2990,15070,1416,266,270,4.6,0,0,9999,99999,9,999999999,0.0,999,999,99
3020,3,14,18,0,*?*?*?*?*?*?*?*?*?*?*?*?*?*?*?*?*?*?*?*?*?*?,8.6,5.9,84,102655,0,-0,313,0.0,-0.0,0.0,0,0,0,0,270,3.6,9,5,9999,99999,9,999999999,0.2,999,999,99
3020,3,14,19,0,*?*?*?*?*?*?*?*?*?*?*?*?*?*?*?*?*?*?*?*?*?*?,7.3,4.8,84,102655,0,-0,312,0.0,-0.0,0.0,0,0,0,0,268,6.7,10,5,9999,99999,9,999999999,0.0,999,999,99
3020,3,14,20,0,*?*?*?*?*?*?*?*?*?*?*?*?*?*?*?*?*?*?*?*?*?*?,6.6,4.3,86,102655,0,-0,309,0.0,-0.0,0.0,0,0,0,0,267,6.7,10,5,9999,99999,9,999999999,0.0,999,999,99
3020,3,14,21,0,*?*?*?*?*?*?*?*?*?*?*?*?*?*?*?*?*?*?*?*?*?*?,5.4,3.9,91,102655,0,-0,304,0.0,-0.0,0.0,0,0,0,0,265,5.2,10,5,9999,99999,9,999999999,0.0,999,999,99
3020,3,14,22,0,*?*?*?*?*?*?*?*?*?*?*?*?*?*?*?*?*?*?*?*?*?*?,4.6,4.1,97,102655,0,-0,300,0.0,-0.0,0.0,0,0,0,0,263,5.2,10,5,9999,99999,9,999999999,0.0,999,999,99
3020,3,14,23,0,*?*?*?*?*?*?*?*?*?*?*?*?*?*?*?*?*?*?*?*?*?*?,4.6,3.8,95,102655,0,-0,300,0.0,-0.0,0.0,0,0,0,0,262,5.7,10,5,9999,99999,9,999999999,0.0,999,999,99
3020,3,14,24,0,*?*?*?*?*?*?*?*?*?*?*?*?*?*?*?*?*?*?*?*?*?*?,5.7,-0.8,63,102655,0,-0,306,0.0,-0.0,0.0,0,0,0,0,260,4.1,10,5,9999,99999,9,999999999,0.0,999,999,99
3020,3,15,1,0,*?*?*?*?*?*?*?*?*?*?*?*?*?*?*?*?*?*?*?*?*?*?,4.3,3.4,92,102375,0,-0,299,0.0,-0.0,0.0,0,0,0,0,255,4.6,10,5,9999,99999,9,999999999,0.0,999,999,99
3020,3,15,2,0,*?*?*?*?*?*?*?*?*?*?*?*?*?*?*?*?*?*?*?*?*?*?,4.2,3.2,92,102375,0,-0,299,0.0,-0.0,0.0,0,0,0,0,250,4.6,10,5,9999,99999,9,999999999,0.0,999,999,99
3020,3,15,3,0,*?*?*?*?*?*?*?*?*?*?*?*?*?*?*?*?*?*?*?*?*?*?,3.6,2.1,88,102375,0,-0,296,0.0,-0.0,0.0,0,0,0,0,245,4.1,10,5,9999,99999,9,999999999,0.0,999,999,99
3020,3,15,4,0,*?*?*?*?*?*?*?*?*?*?*?*?*?*?*?*?*?*?*?*?*?*?,3.5,1.0,82,102375,0,-0,296,0.0,-0.0,0.0,0,0,0,0,240,4.6,10,5,9999,99999,9,999999999,0.0,999,999,99
3020,3,15,5,0,*?*?*?*?*?*?*?*?*?*?*?*?*?*?*?*?*?*?*?*?*?*?,3.5,1.3,83,102375,0,-0,296,0.0,-0.0,0.0,0,0,0,0,235,4.1,10,5,9999,99999,9,999999999,0.0,999,999,99
3020,3,15,6,0,*?*?*?*?*?*?*?*?*?*?*?*?*?*?*?*?*?*?*?*?*?*?,3.2,1.3,85,102375,36,1378,295,0.0,0.0,0.0,0,0,0,0,230,4.1,10,5,9999,99999,9,999999999,0.0,999,999,99
3020,3,15,7,0,*?*?*?*?*?*?*?*?*?*?*?*?*?*?*?*?*?*?*?*?*?*?,2.9,2.1,92,102375,256,1383,265,122.5,389.1,50.5,12496,28669,7436,898,235,4.6,4,2,9999,99999,9,999999999,0.0,999,999,99
3020,3,15,8,0,*?*?*?*?*?*?*?*?*?*?*?*?*?*?*?*?*?*?*?*?*?*?,4.1,2.7,88,102375,456,1383,280,230.6,313.3,127.3,24477,29210,14720,2571,240,4.1,6,3,9999,99999,9,999999999,0.0,999,999,99
3020,3,15,9,0,*?*?*?*?*?*?*?*?*?*?*?*?*?*?*?*?*?*?*?*?*?*?,5.4,3.0,84,102375,622,1382,262,377.5,581.3,115.9,39212,56126,16077,2328,245,3.6,1,0,9999,99999,9,999999999,0.0,999,999,99
3020,3,15,10,0,*?*?*?*?*?*?*?*?*?*?*?*?*?*?*?*?*?*?*?*?*?*?,7.9,3.6,72,102375,743,1381,291,429.9,419.6,204.2,45019,42373,24344,4521,250,3.6,5,3,9999,99999,9,999999999,0.0,999,999,99
3020,3,15,11,0,*?*?*?*?*?*?*?*?*?*?*?*?*?*?*?*?*?*?*?*?*?*?,9.5,3.9,67,102375,812,1382,303,444.4,338.9,245.3,47814,35920,27195,6016,255,5.2,6,3,9999,99999,9,999999999,0.0,999,999,99
3020,3,15,12,0,*?*?*?*?*?*?*?*?*?*?*?*?*?*?*?*?*?*?*?*?*?*?,10.5,3.6,61,102375,822,1381,297,499.0,493.0,205.6,52963,50454,24696,4822,260,5.7,4,2,9999,99999,9,999999999,0.0,999,999,99
3020,3,15,13,0,*?*?*?*?*?*?*?*?*?*?*?*?*?*?*?*?*?*?*?*?*?*?,10.7,3.2,59,102375,775,1382,298,467.3,490.1,192.5,49517,49830,23309,4322,258,6.7,4,2,9999,99999,9,999999999,0.0,999,999,99
3020,3,15,14,0,*?*?*?*?*?*?*?*?*?*?*?*?*?*?*?*?*?*?*?*?*?*?,10.8,3.2,58,102375,672,1382,308,360.4,332.1,198.9,38535,34228,22395,4443,257,6.2,6,3,9999,99999,9,999999999,0.0,999,999,99
3020,3,15,15,0,*?*?*?*?*?*?*?*?*?*?*?*?*?*?*?*?*?*?*?*?*?*?,10.4,3.6,61,102375,521,1382,321,155.3,54.8,134.6,17057,5204,15190,3817,255,5.2,9,5,9999,99999,9,999999999,0.0,999,999,99
3020,3,15,16,0,*?*?*?*?*?*?*?*?*?*?*?*?*?*?*?*?*?*?*?*?*?*?,10.7,2.7,56,102375,332,1382,318,119.3,125.2,89.3,13010,10543,10292,1947,253,5.2,8,4,9999,99999,9,999999999,0.0,999,999,99
3020,3,15,17,0,*?*?*?*?*?*?*?*?*?*?*?*?*?*?*?*?*?*?*?*?*?*?,10.6,2.7,57,102375,118,1379,322,16.2,25.2,14.0,1857,1301,1743,291,252,4.6,9,5,9999,99999,9,999999999,0.0,999,999,99
3020,3,15,18,0,*?*?*?*?*?*?*?*?*?*?*?*?*?*?*?*?*?*?*?*?*?*?,9.1,2.5,62,102375,0,-0,320,0.0,-0.0,0.0,0,0,0,0,250,3.6,10,5,9999,99999,9,999999999,0.0,999,999,99
3020,3,15,19,0,*?*?*?*?*?*?*?*?*?*?*?*?*?*?*?*?*?*?*?*?*?*?,7.3,2.3,69,102375,0,-0,312,0.0,-0.0,0.0,0,0,0,0,253,6.7,10,5,9999,99999,9,999999999,0.1,999,999,99
3020,3,15,20,0,*?*?*?*?*?*?*?*?*?*?*?*?*?*?*?*?*?*?*?*?*?*?,7.2,1.0,63,102375,0,-0,312,0.0,-0.0,0.0,0,0,0,0,257,6.7,10,5,9999,99999,9,999999999,0.2,999,999,99
3020,3,15,21,0,*?*?*?*?*?*?*?*?*?*?*?*?*?*?*?*?*?*?*?*?*?*?,6.8,0.2,62,102375,0,-0,310,0.0,-0.0,0.0,0,0,0,0,260,5.2,10,5,9999,99999,9,999999999,0.0,999,999,99
3020,3,15,22,0,*?*?*?*?*?*?*?*?*?*?*?*?*?*?*?*?*?*?*?*?*?*?,6.5,0.4,63,102375,0,-0,309,0.0,-0.0,0.0,0,0,0,0,263,5.2,10,5,9999,99999,9,999999999,0.0,999,999,99
3020,3,15,23,0,*?*?*?*?*?*?*?*?*?*?*?*?*?*?*?*?*?*?*?*?*?*?,6.1,0.4,65,102375,0,-0,307,0.0,-0.0,0.0,0,0,0,0,267,5.7,10,5,9999,99999,9,999999999,0.0,999,999,99
3020,3,15,24,0,*?*?*?*?*?*?*?*?*?*?*?*?*?*?*?*?*?*?*?*?*?*?,4.5,3.6,92,102375,0,-0,300,0.0,-0.0,0.0,0,0,0,0,260,4.1,10,5,9999,99999,9,999999999,0.0,999,999,99
3020,3,16,1,0,*?*?*?*?*?*?*?*?*?*?*?*?*?*?*?*?*?*?*?*?*?*?,5.7,0.2,67,102170,0,-0,306,0.0,-0.0,0.0,0,0,0,0,260,4.6,10,5,9999,99999,9,999999999,0.0,999,999,99
3020,3,16,2,0,*?*?*?*?*?*?*?*?*?*?*?*?*?*?*?*?*?*?*?*?*?*?,5.7,-0.0,66,102170,0,-0,306,0.0,-0.0,0.0,0,0,0,0,250,4.6,10,5,9999,99999,9,999999999,0.0,999,999,99
3020,3,16,3,0,*?*?*?*?*?*?*?*?*?*?*?*?*?*?*?*?*?*?*?*?*?*?,4.9,-0.0,70,102170,0,-0,302,0.0,-0.0,0.0,0,0,0,0,240,4.1,10,5,9999,99999,9,999999999,0.0,999,999,99
3020,3,16,4,0,*?*?*?*?*?*?*?*?*?*?*?*?*?*?*?*?*?*?*?*?*?*?,4.7,0.4,73,102170,0,-0,301,0.0,-0.0,0.0,0,0,0,0,230,4.6,10,5,9999,99999,9,999999999,0.0,999,999,99
3020,3,16,5,0,*?*?*?*?*?*?*?*?*?*?*?*?*?*?*?*?*?*?*?*?*?*?,4.4,-0.0,73,102170,0,-0,295,0.0,-0.0,0.0,0,0,0,0,220,4.1,9,5,9999,99999,9,999999999,0.0,999,999,99
3020,3,16,6,0,*?*?*?*?*?*?*?*?*?*?*?*?*?*?*?*?*?*?*?*?*?*?,4.7,0.4,74,102170,45,1393,250,0.0,0.0,0.0,0,0,0,0,210,4.1,0,0,9999,99999,9,999999999,0.0,999,999,99
3020,3,16,7,0,*?*?*?*?*?*?*?*?*?*?*?*?*?*?*?*?*?*?*?*?*?*?,4.9,0.2,71,102170,264,1380,251,132.3,484.3,39.7,13774,36750,6148,741,217,4.6,0,0,9999,99999,9,999999999,0.0,999,999,99
3020,3,16,8,0,*?*?*?*?*?*?*?*?*?*?*?*?*?*?*?*?*?*?*?*?*?*?,6.3,0.8,67,102170,464,1382,257,269.3,561.4,80.8,27935,51080,11709,1537,223,4.1,0,0,9999,99999,9,999999999,0.0,999,999,99
3020,3,16,9,0,*?*?*?*?*?*?*?*?*?*?*?*?*?*?*?*?*?*?*?*?*?*?,8.7,2.1,63,102170,630,1382,268,383.3,588.4,115.0,39887,56992,15996,2328,230,3.6,0,0,9999,99999,9,999999999,0.0,999,999,99
3020,3,16,10,0,*?*?*?*?*?*?*?*?*?*?*?*?*?*?*?*?*?*?*?*?*?*?,9.7,3.0,63,102170,751,1381,274,466.5,600.5,139.9,48713,59549,18932,3061,237,3.6,0,0,9999,99999,9,999999999,0.0,999,999,99
3020,3,16,11,0,*?*?*?*?*?*?*?*?*?*?*?*?*?*?*?*?*?*?*?*?*?*?,10.3,3.2,62,102170,819,1381,276,513.2,605.8,154.0,53712,60581,20514,3570,243,5.2,0,0,9999,99999,9,999999999,0.0,999,999,99
3020,3,16,12,0,*?*?*?*?*?*?*?*?*?*?*?*?*?*?*?*?*?*?*?*?*?*?,11.7,3.0,55,102170,829,1380,282,520.4,606.5,156.1,54475,60716,20748,3655,250,5.7,0,0,9999,99999,9,999999999,0.0,999,999,99
3020,3,16,13,0,*?*?*?*?*?*?*?*?*?*?*?*?*?*?*?*?*?*?*?*?*?*?,11.7,1.9,51,102170,781,1380,279,487.4,603.0,146.2,50947,60039,19644,3278,248,6.7,0,0,9999,99999,9,999999999,0.0,999,999,99
3020,3,16,14,0,*?*?*?*?*?*?*?*?*?*?*?*?*?*?*?*?*?*?*?*?*?*?,11.8,1.9,51,102170,678,1380,280,416.7,593.8,125.0,43414,58147,17189,2601,247,6.2,0,0,9999,99999,9,999999999,0.0,999,999,99
3020,3,16,15,0,*?*?*?*?*?*?*?*?*?*?*?*?*?*?*?*?*?*?*?*?*?*?,11.9,1.9,50,102170,527,1380,280,312.9,573.8,93.9,32483,53769,13380,1819,245,5.2,0,0,9999,99999,9,999999999,0.0,999,999,99
3020,3,16,16,0,*?*?*?*?*?*?*?*?*?*?*?*?*?*?*?*?*?*?*?*?*?*?,11.6,1.7,50,102170,338,1380,278,183.3,523.6,55.0,19013,43426,8268,1026,243,5.2,0,0,9999,99999,9,999999999,0.0,999,999,99
3020,3,16,17,0,*?*?*?*?*?*?*?*?*?*?*?*?*?*?*?*?*?*?*?*?*?*?,11.1,1.3,51,102170,125,1385,276,36.6,283.5,11.0,3920,18349,1846,325,242,4.6,0,0,9999,99999,9,999999999,0.0,999,999,99
3020,3,16,18,0,*?*?*?*?*?*?*?*?*?*?*?*?*?*?*?*?*?*?*?*?*?*?,10.7,2.3,56,102170,0,-0,317,0.0,-0.0,0.0,0,0,0,0,240,3.6,8,4,9999,99999,9,999999999,0.0,999,999,99
3020,3,16,19,0,*?*?*?*?*?*?*?*?*?*?*?*?*?*?*?*?*?*?*?*?*?*?,9.1,1.3,57,102170,0,-0,321,0.0,-0.0,0.0,0,0,0,0,243,6.7,10,5,9999,99999,9,999999999,0.0,999,999,99
3020,3,16,20,0,*?*?*?*?*?*?*?*?*?*?*?*?*?*?*?*?*?*?*?*?*?*?,7.9,0.6,59,102170,0,-0,315,0.0,-0.0,0.0,0,0,0,0,247,6.7,10,5,9999,99999,9,999999999,0.0,999,999,99
3020,3,16,21,0,*?*?*?*?*?*?*?*?*?*?*?*?*?*?*?*?*?*?*?*?*?*?,7.6,0.6,62,102170,0,-0,314,0.0,-0.0,0.0,0,0,0,0,250,5.2,10,5,9999,99999,9,999999999,0.0,999,999,99
3020,3,16,22,0,*?*?*?*?*?*?*?*?*?*?*?*?*?*?*?*?*?*?*?*?*?*?,7.2,0.2,61,102170,0,-0,312,0.0,-0.0,0.0,0,0,0,0,253,5.2,10,5,9999,99999,9,999999999,0.0,999,999,99
3020,3,16,23,0,*?*?*?*?*?*?*?*?*?*?*?*?*?*?*?*?*?*?*?*?*?*?,6.6,1.7,70,102170,0,-0,309,0.0,-0.0,0.0,0,0,0,0,257,5.7,10,5,9999,99999,9,999999999,0.0,999,999,99
3020,3,16,24,0,*?*?*?*?*?*?*?*?*?*?*?*?*?*?*?*?*?*?*?*?*?*?,5.6,0.2,68,102170,0,-0,305,0.0,-0.0,0.0,0,0,0,0,270,4.1,10,5,9999,99999,9,999999999,0.0,999,999,99
3020,3,17,1,0,*?*?*?*?*?*?*?*?*?*?*?*?*?*?*?*?*?*?*?*?*?*?,5.8,3.2,81,101703,0,-0,306,0.0,-0.0,0.0,0,0,0,0,257,4.6,10,5,9999,99999,9,999999999,0.0,999,999,99
3020,3,17,2,0,*?*?*?*?*?*?*?*?*?*?*?*?*?*?*?*?*?*?*?*?*?*?,5.6,3.9,87,101703,0,-0,305,0.0,-0.0,0.0,0,0,0,0,253,4.6,10,5,9999,99999,9,999999999,0.0,999,999,99
3020,3,17,3,0,*?*?*?*?*?*?*?*?*?*?*?*?*?*?*?*?*?*?*?*?*?*?,5.9,4.1,86,101703,0,-0,306,0.0,-0.0,0.0,0,0,0,0,250,4.1,10,5,9999,99999,9,999999999,0.0,999,999,99
3020,3,17,4,0,*?*?*?*?*?*?*?*?*?*?*?*?*?*?*?*?*?*?*?*?*?*?,5.2,3.4,86,101703,0,-0,303,0.0,-0.0,0.0,0,0,0,0,247,4.6,10,5,9999,99999,9,999999999,0.0,999,999,99
3020,3,17,5,0,*?*?*?*?*?*?*?*?*?*?*?*?*?*?*?*?*?*?*?*?*?*?,4.8,3.4,89,101703,0,-0,297,0.0,-0.0,0.0,0,0,0,0,243,4.1,9,5,9999,99999,9,999999999,0.0,999,999,99
3020,3,17,6,0,*?*?*?*?*?*?*?*?*?*?*?*?*?*?*?*?*?*?*?*?*?*?,4.3,3.0,89,101703,53,1377,253,0.0,0.0,0.0,0,0,0,0,240,4.1,0,0,9999,99999,9,999999999,0.0,999,999,99
3020,3,17,7,0,*?*?*?*?*?*?*?*?*?*?*?*?*?*?*?*?*?*?*?*?*?*?,5.7,3.4,83,101703,273,1383,259,138.2,489.9,41.4,14376,37629,6397,774,242,4.6,0,0,9999,99999,9,999999999,0.0,999,999,99
3020,3,17,8,0,*?*?*?*?*?*?*?*?*?*?*?*?*?*?*?*?*?*?*?*?*?*?,7.0,3.4,76,101703,472,1381,264,275.1,563.3,82.5,28535,51473,11932,1573,243,4.1,0,0,9999,99999,9,999999999,0.0,999,999,99
3020,3,17,9,0,*?*?*?*?*?*?*?*?*?*?*?*?*?*?*?*?*?*?*?*?*?*?,8.9,3.4,67,101703,638,1381,271,389.0,589.4,116.7,40484,57201,16198,2373,245,3.6,0,0,9999,99999,9,999999999,0.0,999,999,99
3020,3,17,10,0,*?*?*?*?*?*?*?*?*?*?*?*?*?*?*?*?*?*?*?*?*?*?,12.4,3.2,52,101703,759,1381,285,472.0,601.2,141.6,49301,59684,19122,3117,247,3.6,0,0,9999,99999,9,999999999,0.0,999,999,99
3020,3,17,11,0,*?*?*?*?*?*?*?*?*?*?*?*?*?*?*?*?*?*?*?*?*?*?,13.9,4.3,51,101703,826,1380,293,518.6,606.3,155.6,54282,60682,20689,3633,248,5.2,0,0,9999,99999,9,999999999,0.0,999,999,99
3020,3,17,12,0,*?*?*?*?*?*?*?*?*?*?*?*?*?*?*?*?*?*?*?*?*?*?,14.6,5.0,51,101703,836,1379,297,525.5,607.0,157.7,55025,60810,20915,3718,250,5.7,0,0,9999,99999,9,999999999,0.0,999,999,99
3020,3,17,13,0,*?*?*?*?*?*?*?*?*?*?*?*?*?*?*?*?*?*?*?*?*?*?,15.2,5.5,51,101703,788,1380,301,492.4,603.5,147.7,51476,60148,19812,3332,253,6.7,0,0,9999,99999,9,999999999,0.0,999,999,99
3020,3,17,14,0,*?*?*?*?*?*?*?*?*?*?*?*?*?*?*?*?*?*?*?*?*?*?,15.3,5.0,49,101703,685,1380,300,421.4,594.5,126.4,43919,58296,17358,2642,257,6.2,0,0,9999,99999,9,999999999,0.0,999,999,99
3020,3,17,15,0,*?*?*?*?*?*?*?*?*?*?*?*?*?*?*?*?*?*?*?*?*?*?,15.0,4.1,47,101703,534,1381,297,317.5,574.9,95.3,32967,54020,13556,1850,260,5.2,0,0,9999,99999,9,999999999,0.0,999,999,99
3020,3,17,16,0,*?*?*?*?*?*?*?*?*?*?*?*?*?*?*?*?*?*?*?*?*?*?,15.2,5.5,51,101703,345,1382,301,187.7,526.2,56.3,19477,43926,8454,1051,263,5.2,0,0,9999,99999,9,999999999,0.0,999,999,99
3020,3,17,17,0,*?*?*?*?*?*?*?*?*?*?*?*?*?*?*?*?*?*?*?*?*?*?,14.9,4.8,50,101703,131,1381,298,41.0,302.1,12.3,4381,19822,2059,351,267,4.6,0,0,9999,99999,9,999999999,0.0,999,999,99
3020,3,17,18,0,*?*?*?*?*?*?*?*?*?*?*?*?*?*?*?*?*?*?*?*?*?*?,13.3,3.8,51,101703,0,-0,330,0.0,-0.0,0.0,0,0,0,0,270,3.6,8,4,9999,99999,9,999999999,0.0,999,999,99
3020,3,17,19,0,*?*?*?*?*?*?*?*?*?*?*?*?*?*?*?*?*?*?*?*?*?*?,11.3,5.3,65,101703,0,-0,330,0.0,-0.0,0.0,0,0,0,0,268,6.7,10,5,9999,99999,9,999999999,0.0,999,999,99
3020,3,17,20,0,*?*?*?*?*?*?*?*?*?*?*?*?*?*?*?*?*?*?*?*?*?*?,9.4,5.8,76,101703,0,-0,321,0.0,-0.0,0.0,0,0,0,0,267,6.7,10,5,9999,99999,9,999999999,0.0,999,999,99
3020,3,17,21,0,*?*?*?*?*?*?*?*?*?*?*?*?*?*?*?*?*?*?*?*?*?*?,9.0,5.8,79,101703,0,-0,319,0.0,-0.0,0.0,0,0,0,0,265,5.2,10,5,9999,99999,9,999999999,0.0,999,999,99
3020,3,17,22,0,*?*?*?*?*?*?*?*?*?*?*?*?*?*?*?*?*?*?*?*?*?*?,8.0,5.3,81,101703,0,-0,315,0.0,-0.0,0.0,0,0,0,0,263,5.2,10,5,9999,99999,9,999999999,0.0,999,999,99
3020,3,17,23,0,*?*?*?*?*?*?*?*?*?*?*?*?*?*?*?*?*?*?*?*?*?*?,7.6,5.1,83,101703,0,-0,313,0.0,-0.0,0.0,0,0,0,0,262,5.7,10,5,9999,99999,9,999999999,0.0,999,999,99
3020,3,17,24,0,*?*?*?*?*?*?*?*?*?*?*?*?*?*?*?*?*?*?*?*?*?*?,6.0,2.5,76,101703,0,-0,307,0.0,-0.0,0.0,0,0,0,0,260,4.1,10,5,9999,99999,9,999999999,0.0,999,999,99
3020,3,18,1,0,*?*?*?*?*?*?*?*?*?*?*?*?*?*?*?*?*?*?*?*?*?*?,6.6,4.8,84,102221,0,-0,309,0.0,-0.0,0.0,0,0,0,0,257,4.6,10,5,9999,99999,9,999999999,0.0,999,999,99
3020,3,18,2,0,*?*?*?*?*?*?*?*?*?*?*?*?*?*?*?*?*?*?*?*?*?*?,5.9,4.6,87,102221,0,-0,306,0.0,-0.0,0.0,0,0,0,0,253,4.6,10,5,9999,99999,9,999999999,0.0,999,999,99
3020,3,18,3,0,*?*?*?*?*?*?*?*?*?*?*?*?*?*?*?*?*?*?*?*?*?*?,6.0,4.5,86,102221,0,-0,306,0.0,-0.0,0.0,0,0,0,0,250,4.1,10,5,9999,99999,9,999999999,0.0,999,999,99
3020,3,18,4,0,*?*?*?*?*?*?*?*?*?*?*?*?*?*?*?*?*?*?*?*?*?*?,5.5,3.9,85,102221,0,-0,304,0.0,-0.0,0.0,0,0,0,0,247,4.6,10,5,9999,99999,9,999999999,0.0,999,999,99
3020,3,18,5,0,*?*?*?*?*?*?*?*?*?*?*?*?*?*?*?*?*?*?*?*?*?*?,4.8,2.9,83,102221,0,-0,301,0.0,-0.0,0.0,0,0,0,0,243,4.1,10,5,9999,99999,9,999999999,0.0,999,999,99
3020,3,18,6,0,*?*?*?*?*?*?*?*?*?*?*?*?*?*?*?*?*?*?*?*?*?*?,4.1,2.1,82,102221,62,1388,294,0.0,0.0,0.0,0,0,0,0,240,4.1,9,5,9999,99999,9,999999999,0.0,999,999,99
3020,3,18,7,0,*?*?*?*?*?*?*?*?*?*?*?*?*?*?*?*?*?*?*?*?*?*?,6.1,3.6,79,102221,281,1380,284,134.3,346.4,63.8,14057,26138,8411,1156,242,4.6,5,3,9999,99999,9,999999999,0.0,999,999,99
3020,3,18,8,0,*?*?*?*?*?*?*?*?*?*?*?*?*?*?*?*?*?*?*?*?*?*?,8.1,4.8,76,102221,480,1379,276,280.8,559.2,86.2,29077,51258,12375,1640,243,4.1,1,0,9999,99999,9,999999999,0.0,999,999,99
3020,3,18,9,0,*?*?*?*?*?*?*?*?*?*?*?*?*?*?*?*?*?*?*?*?*?*?,10.4,4.1,62,102221,646,1381,307,345.3,330.6,190.6,36879,33824,21516,4199,245,3.6,6,3,9999,99999,9,999999999,0.0,999,999,99
3020,3,18,10,0,*?*?*?*?*?*?*?*?*?*?*?*?*?*?*?*?*?*?*?*?*?*?,13.9,5.0,52,102221,766,1379,295,477.5,601.8,143.2,49882,59810,19303,3172,247,3.6,0,0,9999,99999,9,999999999,0.0,999,999,99
3020,3,18,11,0,*?*?*?*?*?*?*?*?*?*?*?*?*?*?*?*?*?*?*?*?*?*?,15.1,5.6,51,102221,834,1380,301,523.9,606.8,157.2,54852,60782,20864,3699,248,5.2,0,0,9999,99999,9,999999999,0.0,999,999,99
3020,3,18,12,0,*?*?*?*?*?*?*?*?*?*?*?*?*?*?*?*?*?*?*?*?*?*?,16.5,4.6,43,102221,843,1379,310,530.5,601.3,162.9,55466,60208,21463,3857,250,5.7,1,0,9999,99999,9,999999999,0.0,999,999,99
3020,3,18,13,0,*?*?*?*?*?*?*?*?*?*?*?*?*?*?*?*?*?*?*?*?*?*?,17.4,4.1,40,102221,795,1380,307,497.3,604.1,149.2,52002,60253,19978,3386,243,6.7,0,0,9999,99999,9,999999999,0.0,999,999,99
3020,3,18,14,0,*?*?*?*?*?*?*?*?*?*?*?*?*?*?*?*?*?*?*?*?*?*?,17.1,4.5,41,102221,691,1379,307,426.2,595.2,127.8,44419,58440,17523,2683,237,6.2,0,0,9999,99999,9,999999999,0.0,999,999,99
3020,3,18,15,0,*?*?*?*?*?*?*?*?*?*?*?*?*?*?*?*?*?*?*?*?*?*?,17.6,5.0,41,102221,540,1379,310,322.1,576.0,96.6,33444,54258,13725,1881,230,5.2,0,0,9999,99999,9,999999999,0.0,999,999,99
3020,3,18,16,0,*?*?*?*?*?*?*?*?*?*?*?*?*?*?*?*?*?*?*?*?*?*?,17.3,3.9,39,102221,351,1380,306,192.2,528.8,57.7,19936,44405,8634,1077,223,5.2,0,0,9999,99999,9,999999999,0.0,999,999,99
3020,3,18,17,0,*?*?*?*?*?*?*?*?*?*?*?*?*?*?*?*?*?*?*?*?*?*?,17.1,5.0,42,102221,137,1377,323,44.8,286.8,16.3,4674,18101,2727,353,217,4.6,3,2,9999,99999,9,999999999,0.0,999,999,99
3020,3,18,18,0,*?*?*?*?*?*?*?*?*?*?*?*?*?*?*?*?*?*?*?*?*?*?,14.4,5.9,54,102221,0,-0,340,0.0,-0.0,0.0,0,0,0,0,210,3.6,9,5,9999,99999,9,999999999,0.0,999,999,99
3020,3,18,19,0,*?*?*?*?*?*?*?*?*?*?*?*?*?*?*?*?*?*?*?*?*?*?,12.5,5.3,59,102221,0,-0,336,0.0,-0.0,0.0,0,0,0,0,208,6.7,10,5,9999,99999,9,999999999,0.0,999,999,99
3020,3,18,20,0,*?*?*?*?*?*?*?*?*?*?*?*?*?*?*?*?*?*?*?*?*?*?,11.3,5.8,65,102221,0,-0,330,0.0,-0.0,0.0,0,0,0,0,207,6.7,10,5,9999,99999,9,999999999,0.0,999,999,99
3020,3,18,21,0,*?*?*?*?*?*?*?*?*?*?*?*?*?*?*?*?*?*?*?*?*?*?,9.4,6.1,77,102221,0,-0,321,0.0,-0.0,0.0,0,0,0,0,205,5.2,10,5,9999,99999,9,999999999,0.0,999,999,99
3020,3,18,22,0,*?*?*?*?*?*?*?*?*?*?*?*?*?*?*?*?*?*?*?*?*?*?,8.3,6.7,85,102221,0,-0,316,0.0,-0.0,0.0,0,0,0,0,203,5.2,10,5,9999,99999,9,999999999,0.0,999,999,99
3020,3,18,23,0,*?*?*?*?*?*?*?*?*?*?*?*?*?*?*?*?*?*?*?*?*?*?,7.3,6.9,92,102221,0,-0,312,0.0,-0.0,0.0,0,0,0,0,202,5.7,10,5,9999,99999,9,999999999,0.0,999,999,99
3020,3,18,24,0,*?*?*?*?*?*?*?*?*?*?*?*?*?*?*?*?*?*?*?*?*?*?,7.2,5.0,82,102221,0,-0,311,0.0,-0.0,0.0,0,0,0,0,260,4.1,10,5,9999,99999,9,999999999,0.0,999,999,99
3020,3,19,1,0,*?*?*?*?*?*?*?*?*?*?*?*?*?*?*?*?*?*?*?*?*?*?,5.2,5.1,97,100998,0,-0,303,0.0,-0.0,0.0,0,0,0,0,202,4.6,10,5,9999,99999,9,999999999,0.0,999,999,99
3020,3,19,2,0,*?*?*?*?*?*?*?*?*?*?*?*?*?*?*?*?*?*?*?*?*?*?,4.1,4.1,97,100998,0,-0,298,0.0,-0.0,0.0,0,0,0,0,203,4.6,10,5,9999,99999,9,999999999,0.0,999,999,99
3020,3,19,3,0,*?*?*?*?*?*?*?*?*?*?*?*?*?*?*?*?*?*?*?*?*?*?,4.5,4.5,97,100998,0,-0,300,0.0,-0.0,0.0,0,0,0,0,205,4.1,10,5,9999,99999,9,999999999,0.0,999,999,99
3020,3,19,4,0,*?*?*?*?*?*?*?*?*?*?*?*?*?*?*?*?*?*?*?*?*?*?,4.4,4.5,97,100998,0,-0,299,0.0,-0.0,0.0,0,0,0,0,207,4.6,10,5,9999,99999,9,999999999,0.0,999,999,99
3020,3,19,5,0,*?*?*?*?*?*?*?*?*?*?*?*?*?*?*?*?*?*?*?*?*?*?,3.5,3.4,97,100998,0,-0,296,0.0,-0.0,0.0,0,0,0,0,208,4.1,10,5,9999,99999,9,999999999,0.0,999,999,99
3020,3,19,6,0,*?*?*?*?*?*?*?*?*?*?*?*?*?*?*?*?*?*?*?*?*?*?,2.6,2.7,97,100998,70,1376,287,0.0,0.0,0.0,0,0,0,0,210,4.1,9,5,9999,99999,9,999999999,0.0,999,999,99
3020,3,19,7,0,*?*?*?*?*?*?*?*?*?*?*?*?*?*?*?*?*?*?*?*?*?*?,4.6,4.5,96,100998,289,1378,296,75.5,47.9,65.5,8282,3927,7415,1699,210,4.6,9,5,9999,99999,9,999999999,0.0,999,999,99
3020,3,19,8,0,*?*?*?*?*?*?*?*?*?*?*?*?*?*?*?*?*?*?*?*?*?*?,6.7,4.8,85,100998,488,1378,266,286.6,566.7,86.0,29733,52218,12372,1646,210,4.1,0,0,9999,99999,9,999999999,0.0,999,999,99
3020,3,19,9,0,*?*?*?*?*?*?*?*?*?*?*?*?*?*?*?*?*?*?*?*?*?*?,10.8,6.7,74,100998,653,1378,286,400.2,591.2,120.1,41670,57597,16597,2463,210,3.6,0,0,9999,99999,9,999999999,0.0,999,999,99
3020,3,19,10,0,*?*?*?*?*?*?*?*?*?*?*?*?*?*?*?*?*?*?*?*?*?*?,14.5,8.3,64,100998,774,1379,317,477.2,541.8,173.2,51120,55171,21402,3853,210,3.6,3,2,9999,99999,9,999999999,0.0,999,999,99
3020,3,19,11,0,*?*?*?*?*?*?*?*?*?*?*?*?*?*?*?*?*?*?*?*?*?*?,16.9,8.9,58,100998,841,1379,321,529.0,601.1,162.4,55309,60181,21413,3838,210,5.2,1,0,9999,99999,9,999999999,0.0,999,999,99
3020,3,19,12,0,*?*?*?*?*?*?*?*?*?*?*?*?*?*?*?*?*?*?*?*?*?*?,18.7,7.9,48,100998,850,1378,322,535.7,608.0,160.7,56117,60992,21247,3848,210,5.7,0,0,9999,99999,9,999999999,0.0,999,999,99
3020,3,19,13,0,*?*?*?*?*?*?*?*?*?*?*?*?*?*?*?*?*?*?*?*?*?*?,19.1,7.6,46,100998,802,1379,323,502.2,604.6,150.7,52523,60354,20139,3441,210,6.7,0,0,9999,99999,9,999999999,0.0,999,999,99
3020,3,19,14,0,*?*?*?*?*?*?*?*?*?*?*?*?*?*?*?*?*?*?*?*?*?*?,19.4,7.0,43,100998,698,1379,327,430.7,589.7,132.2,44831,57911,18009,2776,210,6.2,1,0,9999,99999,9,999999999,0.0,999,999,99
3020,3,19,15,0,*?*?*?*?*?*?*?*?*?*?*?*?*?*?*?*?*?*?*?*?*?*?,19.0,7.3,45,100998,546,1378,353,257.7,232.2,165.7,27312,22852,18809,3517,210,5.2,7,4,9999,99999,9,999999999,0.0,999,999,99
3020,3,19,16,0,*?*?*?*?*?*?*?*?*?*?*?*?*?*?*?*?*?*?*?*?*?*?,19.4,6.7,42,100998,357,1378,350,172.1,297.5,95.0,18240,25265,11149,1848,210,5.2,6,3,9999,99999,9,999999999,0.0,999,999,99
3020,3,19,17,0,*?*?*?*?*?*?*?*?*?*?*?*?*?*?*?*?*?*?*?*?*?*?,19.2,6.7,43,100998,144,1383,340,48.2,271.9,19.8,5039,15883,3216,373,210,4.6,4,2,9999,99999,9,999999999,0.0,999,999,99
3020,3,19,18,0,*?*?*?*?*?*?*?*?*?*?*?*?*?*?*?*?*?*?*?*?*?*?,15.5,7.1,56,100998,0,-0,345,0.0,-0.0,0.0,0,0,0,0,210,3.6,9,5,9999,99999,9,999999999,0.0,999,999,99
3020,3,19,19,0,*?*?*?*?*?*?*?*?*?*?*?*?*?*?*?*?*?*?*?*?*?*?,13.0,6.6,63,100998,0,-0,338,0.0,-0.0,0.0,0,0,0,0,213,6.7,10,5,9999,99999,9,999999999,0.0,999,999,99
3020,3,19,20,0,*?*?*?*?*?*?*?*?*?*?*?*?*?*?*?*?*?*?*?*?*?*?,11.0,7.6,77,100998,0,-0,328,0.0,-0.0,0.0,0,0,0,0,217,6.7,10,5,9999,99999,9,999999999,0.0,999,999,99
3020,3,19,21,0,*?*?*?*?*?*?*?*?*?*?*?*?*?*?*?*?*?*?*?*?*?*?,9.8,7.1,81,100998,0,-0,323,0.0,-0.0,0.0,0,0,0,0,220,5.2,10,5,9999,99999,9,999999999,0.0,999,999,99
3020,3,19,22,0,*?*?*?*?*?*?*?*?*?*?*?*?*?*?*?*?*?*?*?*?*?*?,8.1,6.7,88,100998,0,-0,315,0.0,-0.0,0.0,0,0,0,0,223,5.2,10,5,9999,99999,9,999999999,0.0,999,999,99
3020,3,19,23,0,*?*?*?*?*?*?*?*?*?*?*?*?*?*?*?*?*?*?*?*?*?*?,6.3,5.1,89,100998,0,-0,307,0.0,-0.0,0.0,0,0,0,0,227,5.7,10,5,9999,99999,9,999999999,0.0,999,999,99
3020,3,19,24,0,*?*?*?*?*?*?*?*?*?*?*?*?*?*?*?*?*?*?*?*?*?*?,6.3,6.2,97,100998,0,-0,307,0.0,-0.0,0.0,0,0,0,0,200,4.1,10,5,9999,99999,9,999999999,0.0,999,999,99
3020,3,20,1,0,*?*?*?*?*?*?*?*?*?*?*?*?*?*?*?*?*?*?*?*?*?*?,2.1,1.3,92,100561,0,-0,290,0.0,-0.0,0.0,0,0,0,0,238,4.6,10,5,9999,99999,9,999999999,0.0,999,999,99
3020,3,20,2,0,*?*?*?*?*?*?*?*?*?*?*?*?*?*?*?*?*?*?*?*?*?*?,0.5,-0.8,89,100561,0,-0,284,0.0,-0.0,0.0,0,0,0,0,247,4.6,10,5,9999,99999,9,999999999,0.0,999,999,99
3020,3,20,3,0,*?*?*?*?*?*?*?*?*?*?*?*?*?*?*?*?*?*?*?*?*?*?,0.4,-0.2,93,100561,0,-0,283,0.0,-0.0,0.0,0,0,0,0,255,4.1,10,5,9999,99999,9,999999999,0.0,999,999,99
3020,3,20,4,0,*?*?*?*?*?*?*?*?*?*?*?*?*?*?*?*?*?*?*?*?*?*?,-0.6,-0.6,98,100561,0,-0,279,0.0,-0.0,0.0,0,0,0,0,263,4.6,10,5,9999,99999,9,999999999,0.0,999,999,99
3020,3,20,5,0,*?*?*?*?*?*?*?*?*?*?*?*?*?*?*?*?*?*?*?*?*?*?,-0.8,-0.8,98,100561,0,-0,278,0.0,-0.0,0.0,0,0,0,0,272,4.1,10,5,9999,99999,9,999999999,0.0,999,999,99
3020,3,20,6,0,*?*?*?*?*?*?*?*?*?*?*?*?*?*?*?*?*?*?*?*?*?*?,-1.0,-1.1,98,100561,79,1384,277,1.5,0.0,1.5,201,-0,200,61,280,4.1,10,5,9999,99999,9,999999999,0.0,999,999,99
3020,3,20,7,0,*?*?*?*?*?*?*?*?*?*?*?*?*?*?*?*?*?*?*?*?*?*?,0.7,-0.0,93,100561,298,1380,279,78.4,48.3,68.0,8605,3998,7702,1769,275,4.6,9,5,9999,99999,9,999999999,0.0,999,999,99
3020,3,20,8,0,*?*?*?*?*?*?*?*?*?*?*?*?*?*?*?*?*?*?*?*?*?*?,2.4,1.3,90,100561,496,1377,277,230.6,228.7,148.3,24406,21908,16942,3082,270,4.1,7,4,9999,99999,9,999999999,0.0,999,999,99
3020,3,20,9,0,*?*?*?*?*?*?*?*?*?*?*?*?*?*?*?*?*?*?*?*?*?*?,5.2,0.4,69,100561,661,1378,293,270.9,142.3,202.6,29553,14489,22842,4973,265,3.6,8,4,9999,99999,9,999999999,0.0,999,999,99
3020,3,20,10,0,*?*?*?*?*?*?*?*?*?*?*?*?*?*?*?*?*?*?*?*?*?*?,7.3,0.4,60,100561,781,1378,307,246.0,57.7,213.3,27090,5788,24039,6900,260,3.6,9,5,9999,99999,9,999999999,0.0,999,999,99
3020,3,20,11,0,*?*?*?*?*?*?*?*?*?*?*?*?*?*?*?*?*?*?*?*?*?*?,9.8,1.0,53,100561,848,1378,308,421.6,244.6,271.1,45260,26033,29734,6934,255,5.2,7,4,9999,99999,9,999999999,0.0,999,999,99
3020,3,20,12,0,*?*?*?*?*?*?*?*?*?*?*?*?*?*?*?*?*?*?*?*?*?*?,10.1,1.0,53,100561,857,1378,309,426.6,244.8,274.3,45819,26086,30057,7073,250,5.7,7,4,9999,99999,9,999999999,0.0,999,999,99
3020,3,20,13,0,*?*?*?*?*?*?*?*?*?*?*?*?*?*?*?*?*?*?*?*?*?*?,10.7,1.5,52,100561,808,1378,312,400.0,243.4,257.2,42862,25780,28331,6366,247,6.7,7,4,9999,99999,9,999999999,0.0,999,999,99
3020,3,20,14,0,*?*?*?*?*?*?*?*?*?*?*?*?*?*?*?*?*?*?*?*?*?*?,11.0,1.7,51,100561,704,1377,319,290.7,143.3,217.5,31738,14735,24460,5453,243,6.2,8,4,9999,99999,9,999999999,0.0,999,999,99
3020,3,20,15,0,*?*?*?*?*?*?*?*?*?*?*?*?*?*?*?*?*?*?*?*?*?*?,10.5,0.6,49,100561,553,1379,316,221.1,138.9,165.4,24080,13673,18750,3874,240,5.2,8,4,9999,99999,9,999999999,0.0,999,999,99
3020,3,20,16,0,*?*?*?*?*?*?*?*?*?*?*?*?*?*?*?*?*?*?*?*?*?*?,10.7,2.7,56,100561,363,1376,318,134.2,128.2,100.4,14619,11179,11536,2210,237,5.2,8,4,9999,99999,9,999999999,0.0,999,999,99
3020,3,20,17,0,*?*?*?*?*?*?*?*?*?*?*?*?*?*?*?*?*?*?*?*?*?*?,10.2,3.4,62,100561,150,1379,316,36.1,83.7,27.0,3917,4296,3395,467,233,4.6,8,4,9999,99999,9,999999999,0.0,999,999,99
3020,3,20,18,0,*?*?*?*?*?*?*?*?*?*?*?*?*?*?*?*?*?*?*?*?*?*?,7.8,3.6,73,100561,0,-0,310,0.0,-0.0,0.0,0,0,0,0,230,3.6,9,5,9999,99999,9,999999999,0.0,999,999,99
3020,3,20,19,0,*?*?*?*?*?*?*?*?*?*?*?*?*?*?*?*?*?*?*?*?*?*?,6.1,2.3,74,100561,0,-0,307,0.0,-0.0,0.0,0,0,0,0,227,6.7,10,5,9999,99999,9,999999999,0.0,999,999,99
3020,3,20,20,0,*?*?*?*?*?*?*?*?*?*?*?*?*?*?*?*?*?*?*?*?*?*?,4.8,2.1,81,100561,0,-0,301,0.0,-0.0,0.0,0,0,0,0,223,6.7,10,5,9999,99999,9,999999999,0.0,999,999,99
3020,3,20,21,0,*?*?*?*?*?*?*?*?*?*?*?*?*?*?*?*?*?*?*?*?*?*?,3.6,2.1,88,100561,0,-0,296,0.0,-0.0,0.0,0,0,0,0,220,5.2,10,5,9999,99999,9,999999999,0.0,999,999,99
3020,3,20,22,0,*?*?*?*?*?*?*?*?*?*?*?*?*?*?*?*?*?*?*?*?*?*?,2.6,0.4,84,100561,0,-0,292,0.0,-0.0,0.0,0,0,0,0,217,5.2,10,5,9999,99999,9,999999999,0.0,999,999,99
3020,3,20,23,0,*?*?*?*?*?*?*?*?*?*?*?*?*?*?*?*?*?*?*?*?*?*?,2.5,-0.0,82,100561,0,-0,292,0.0,-0.0,0.0,0,0,0,0,213,5.7,10,5,9999,99999,9,999999999,0.0,999,999,99
3020,3,20,24,0,*?*?*?*?*?*?*?*?*?*?*?*?*?*?*?*?*?*?*?*?*?*?,4.5,3.2,90,100561,0,-0,300,0.0,-0.0,0.0,0,0,0,0,230,4.1,10,5,9999,99999,9,999999999,0.0,999,999,99
3020,3,21,1,0,*?*?*?*?*?*?*?*?*?*?*?*?*?*?*?*?*?*?*?*?*?*?,2.4,-0.6,80,99943.8,0,-0,292,0.0,-0.0,0.0,0,0,0,0,213,4.6,10,5,9999,99999,9,999999999,0.0,999,999,99
3020,3,21,2,0,*?*?*?*?*?*?*?*?*?*?*?*?*?*?*?*?*?*?*?*?*?*?,2.1,-0.8,80,99943.8,0,-0,290,0.0,-0.0,0.0,0,0,0,0,217,4.6,10,5,9999,99999,9,999999999,0.0,999,999,99
3020,3,21,3,0,*?*?*?*?*?*?*?*?*?*?*?*?*?*?*?*?*?*?*?*?*?*?,1.9,-0.8,80,99943.8,0,-0,289,0.0,-0.0,0.0,0,0,0,0,220,4.1,10,5,9999,99999,9,999999999,0.0,999,999,99
3020,3,21,4,0,*?*?*?*?*?*?*?*?*?*?*?*?*?*?*?*?*?*?*?*?*?*?,1.5,-1.7,78,99943.8,0,-0,288,0.0,-0.0,0.0,0,0,0,0,223,4.6,10,5,9999,99999,9,999999999,0.0,999,999,99
3020,3,21,5,0,*?*?*?*?*?*?*?*?*?*?*?*?*?*?*?*?*?*?*?*?*?*?,1.2,-2.4,74,99943.8,0,-0,287,0.0,-0.0,0.0,0,0,0,0,227,4.1,10,5,9999,99999,9,999999999,0.0,999,999,99
3020,3,21,6,0,*?*?*?*?*?*?*?*?*?*?*?*?*?*?*?*?*?*?*?*?*?*?,0.9,-3.4,70,99943.8,87,1375,286,3.2,0.0,3.2,412,-0,411,130,230,4.1,10,5,9999,99999,9,999999999,0.0,999,999,99
3020,3,21,7,0,*?*?*?*?*?*?*?*?*?*?*?*?*?*?*?*?*?*?*?*?*?*?,2.3,-0.8,79,99943.8,306,1378,281,107.8,122.3,80.6,11764,9991,9323,1748,232,4.6,8,4,9999,99999,9,999999999,0.0,999,999,99
3020,3,21,8,0,*?*?*?*?*?*?*?*?*?*?*?*?*?*?*?*?*?*?*?*?*?*?,3.7,-1.1,71,99943.8,504,1377,287,199.0,137.0,148.8,21663,13195,16924,3425,233,4.1,8,4,9999,99999,9,999999999,0.0,999,999,99
3020,3,21,9,0,*?*?*?*?*?*?*?*?*?*?*?*?*?*?*?*?*?*?*?*?*?*?,5.8,-0.2,65,99943.8,669,1377,296,274.6,142.5,205.4,29962,14538,23146,5061,235,3.6,8,4,9999,99999,9,999999999,0.0,999,999,99
3020,3,21,10,0,*?*?*?*?*?*?*?*?*?*?*?*?*?*?*?*?*?*?*?*?*?*?,7.2,-0.2,59,99943.8,789,1378,301,329.6,145.1,246.6,36046,15123,27622,6489,237,3.6,8,4,9999,99999,9,999999999,0.0,999,999,99
3020,3,21,11,0,*?*?*?*?*?*?*?*?*?*?*?*?*?*?*?*?*?*?*?*?*?*?,9.6,1.7,58,99943.8,855,1377,312,360.2,146.2,269.4,39445,15357,30092,7420,238,5.2,8,4,9999,99999,9,999999999,0.0,999,999,99
3020,3,21,12,0,*?*?*?*?*?*?*?*?*?*?*?*?*?*?*?*?*?*?*?*?*?*?,10.4,2.1,56,99943.8,864,1377,316,364.3,146.3,272.5,39902,15385,30423,7554,240,5.7,8,4,9999,99999,9,999999999,0.0,999,999,99
3020,3,21,13,0,*?*?*?*?*?*?*?*?*?*?*?*?*?*?*?*?*?*?*?*?*?*?,10.5,2.5,58,99943.8,815,1378,317,341.7,145.5,255.6,37384,15222,28597,6841,237,6.7,8,4,9999,99999,9,999999999,0.0,999,999,99
3020,3,21,14,0,*?*?*?*?*?*?*?*?*?*?*?*?*?*?*?*?*?*?*?*?*?*?,10.6,3.4,61,99943.8,711,1378,322,221.8,57.2,192.3,24399,5679,21669,5984,233,6.2,9,5,9999,99999,9,999999999,0.0,999,999,99
3020,3,21,15,0,*?*?*?*?*?*?*?*?*?*?*?*?*?*?*?*?*?*?*?*?*?*?,10.5,2.9,59,99943.8,559,1378,327,97.3,0.0,97.3,11425,0,11462,4174,230,5.2,10,5,9999,99999,9,999999999,0.0,999,999,99
3020,3,21,16,0,*?*?*?*?*?*?*?*?*?*?*?*?*?*?*?*?*?*?*?*?*?*?,10.4,2.1,56,99943.8,370,1378,321,103.5,51.3,89.7,11357,4514,10143,2390,227,5.2,9,5,9999,99999,9,999999999,0.0,999,999,99
3020,3,21,17,0,*?*?*?*?*?*?*?*?*?*?*?*?*?*?*?*?*?*?*?*?*?*?,9.7,1.3,55,99943.8,156,1376,318,29.4,34.5,25.5,3306,2064,3084,533,223,4.6,9,5,9999,99999,9,999999999,0.0,999,999,99
3020,3,21,18,0,*?*?*?*?*?*?*?*?*?*?*?*?*?*?*?*?*?*?*?*?*?*?,8.7,1.0,58,99943.8,0,-0,319,0.0,-0.0,0.0,0,0,0,0,220,3.6,10,5,9999,99999,9,999999999,0.0,999,999,99
3020,3,21,19,0,*?*?*?*?*?*?*?*?*?*?*?*?*?*?*?*?*?*?*?*?*?*?,7.2,0.2,61,99943.8,0,-0,312,0.0,-0.0,0.0,0,0,0,0,227,6.7,10,5,9999,99999,9,999999999,0.3,999,999,99
3020,3,21,20,0,*?*?*?*?*?*?*?*?*?*?*?*?*?*?*?*?*?*?*?*?*?*?,5.2,-0.2,68,99943.8,0,-0,304,0.0,-0.0,0.0,0,0,0,0,233,6.7,10,5,9999,99999,9,999999999,0.7,999,999,99
3020,3,21,21,0,*?*?*?*?*?*?*?*?*?*?*?*?*?*?*?*?*?*?*?*?*?*?,4.9,-0.8,66,99943.8,0,-0,302,0.0,-0.0,0.0,0,0,0,0,240,5.2,10,5,9999,99999,9,999999999,1.0,999,999,99
3020,3,21,22,0,*?*?*?*?*?*?*?*?*?*?*?*?*?*?*?*?*?*?*?*?*?*?,4.3,-0.6,69,99943.8,0,-0,300,0.0,-0.0,0.0,0,0,0,0,247,5.2,10,5,9999,99999,9,999999999,0.5,999,999,99
3020,3,21,23,0,*?*?*?*?*?*?*?*?*?*?*?*?*?*?*?*?*?*?*?*?*?*?,4.7,-0.8,67,99943.8,0,-0,301,0.0,-0.0,0.0,0,0,0,0,253,5.7,10,5,9999,99999,9,999999999,1.5,999,999,99
3020,3,21,24,0,*?*?*?*?*?*?*?*?*?*?*?*?*?*?*?*?*?*?*?*?*?*?,2.5,-0.2,82,99943.8,0,-0,292,0.0,-0.0,0.0,0,0,0,0,210,4.1,10,5,9999,99999,9,999999999,0.0,999,999,99
3020,3,22,1,0,*?*?*?*?*?*?*?*?*?*?*?*?*?*?*?*?*?*?*?*?*?*?,5.4,0.8,73,100756,0,-0,304,0.0,-0.0,0.0,0,0,0,0,252,4.6,10,5,9999,99999,9,999999999,0.2,999,999,99
3020,3,22,2,0,*?*?*?*?*?*?*?*?*?*?*?*?*?*?*?*?*?*?*?*?*?*?,5.3,1.7,78,100756,0,-0,304,0.0,-0.0,0.0,0,0,0,0,243,4.6,10,5,9999,99999,9,999999999,0.2,999,999,99
3020,3,22,3,0,*?*?*?*?*?*?*?*?*?*?*?*?*?*?*?*?*?*?*?*?*?*?,5.1,2.3,82,100756,0,-0,303,0.0,-0.0,0.0,0,0,0,0,235,4.1,10,5,9999,99999,9,999999999,6.7,999,999,99
3020,3,22,4,0,*?*?*?*?*?*?*?*?*?*?*?*?*?*?*?*?*?*?*?*?*?*?,5.3,2.3,81,100756,0,-0,304,0.0,-0.0,0.0,0,0,0,0,227,4.6,10,5,9999,99999,9,999999999,0.7,999,999,99
3020,3,22,5,0,*?*?*?*?*?*?*?*?*?*?*?*?*?*?*?*?*?*?*?*?*?*?,5.4,1.9,79,100756,0,-0,304,0.0,-0.0,0.0,0,0,0,0,218,4.1,10,5,9999,99999,9,999999999,0.8,999,999,99
3020,3,22,6,0,*?*?*?*?*?*?*?*?*?*?*?*?*?*?*?*?*?*?*?*?*?*?,5.4,2.9,83,100756,96,1382,304,4.9,0.0,4.9,616,-0,616,197,210,4.1,10,5,9999,99999,9,999999999,0.4,999,999,99
3020,3,22,7,0,*?*?*?*?*?*?*?*?*?*?*?*?*?*?*?*?*?*?*?*?*?*?,6.1,3.9,86,100756,314,1376,307,48.5,0.0,48.5,5654,0,5667,1917,227,4.6,10,5,9999,99999,9,999999999,0.1,999,999,99
3020,3,22,8,0,*?*?*?*?*?*?*?*?*?*?*?*?*?*?*?*?*?*?*?*?*?*?,6.1,3.4,83,100756,512,1376,307,88.1,0.0,88.1,10316,0,10347,3715,243,4.1,10,5,9999,99999,9,999999999,0.1,999,999,99
3020,3,22,9,0,*?*?*?*?*?*?*?*?*?*?*?*?*?*?*?*?*?*?*?*?*?*?,6.9,3.6,80,100756,677,1377,310,120.9,0.0,120.9,14280,0,14331,5398,260,3.6,10,5,9999,99999,9,999999999,0.2,999,999,99
3020,3,22,10,0,*?*?*?*?*?*?*?*?*?*?*?*?*?*?*?*?*?*?*?*?*?*?,6.8,4.8,87,100756,796,1377,310,144.8,0.0,144.8,17216,0,17284,6711,277,3.6,10,5,9999,99999,9,999999999,0.0,999,999,99
3020,3,22,11,0,*?*?*?*?*?*?*?*?*?*?*?*?*?*?*?*?*?*?*?*?*?*?,7.7,5.3,85,100756,862,1376,314,158.0,0.0,158.0,18864,0,18943,7463,293,5.2,10,5,9999,99999,9,999999999,0.0,999,999,99
3020,3,22,12,0,*?*?*?*?*?*?*?*?*?*?*?*?*?*?*?*?*?*?*?*?*?*?,7.7,4.3,79,100756,871,1377,314,159.7,0.0,159.7,19081,0,19161,7563,310,5.7,10,5,9999,99999,9,999999999,0.0,999,999,99
3020,3,22,13,0,*?*?*?*?*?*?*?*?*?*?*?*?*?*?*?*?*?*?*?*?*?*?,7.8,5.1,83,100756,821,1376,314,149.8,0.0,149.8,17841,0,17913,6996,310,6.7,10,5,9999,99999,9,999999999,0.5,999,999,99
3020,3,22,14,0,*?*?*?*?*?*?*?*?*?*?*?*?*?*?*?*?*?*?*?*?*?*?,8.2,4.8,79,100756,717,1376,316,129.0,0.0,129.0,15265,0,15322,5834,310,6.2,10,5,9999,99999,9,999999999,0.5,999,999,99
3020,3,22,15,0,*?*?*?*?*?*?*?*?*?*?*?*?*?*?*?*?*?*?*?*?*?*?,8.1,4.6,79,100756,565,1376,316,98.6,0.0,98.6,11578,0,11615,4238,310,5.2,10,5,9999,99999,9,999999999,0.5,999,999,99
3020,3,22,16,0,*?*?*?*?*?*?*?*?*?*?*?*?*?*?*?*?*?*?*?*?*?*?,8.0,5.3,83,100756,376,1377,315,60.9,0.0,60.9,7093,0,7111,2450,310,5.2,10,5,9999,99999,9,999999999,0.3,999,999,99
3020,3,22,17,0,*?*?*?*?*?*?*?*?*?*?*?*?*?*?*?*?*?*?*?*?*?*?,8.2,6.6,89,100756,162,1374,316,18.2,0.0,18.2,2159,-0,2161,707,310,4.6,10,5,9999,99999,9,999999999,0.3,999,999,99
3020,3,22,18,0,*?*?*?*?*?*?*?*?*?*?*?*?*?*?*?*?*?*?*?*?*?*?,7.7,6.6,92,100756,0,-0,313,0.0,-0.0,0.0,0,0,0,0,310,3.6,10,5,9999,99999,9,999999999,0.2,999,999,99
3020,3,22,19,0,*?*?*?*?*?*?*?*?*?*?*?*?*?*?*?*?*?*?*?*?*?*?,6.8,6.4,97,100756,0,-0,309,0.0,-0.0,0.0,0,0,0,0,310,6.7,10,5,9999,99999,9,999999999,0.0,999,999,99
3020,3,22,20,0,*?*?*?*?*?*?*?*?*?*?*?*?*?*?*?*?*?*?*?*?*?*?,6.6,5.3,91,100756,0,-0,309,0.0,-0.0,0.0,0,0,0,0,310,6.7,10,5,9999,99999,9,999999999,0.0,999,999,99
3020,3,22,21,0,*?*?*?*?*?*?*?*?*?*?*?*?*?*?*?*?*?*?*?*?*?*?,6.4,5.0,90,100756,0,-0,308,0.0,-0.0,0.0,0,0,0,0,310,5.2,10,5,9999,99999,9,999999999,0.0,999,999,99
3020,3,22,22,0,*?*?*?*?*?*?*?*?*?*?*?*?*?*?*?*?*?*?*?*?*?*?,6.3,5.0,91,100756,0,-0,307,0.0,-0.0,0.0,0,0,0,0,310,5.2,10,5,9999,99999,9,999999999,0.0,999,999,99
3020,3,22,23,0,*?*?*?*?*?*?*?*?*?*?*?*?*?*?*?*?*?*?*?*?*?*?,5.9,5.0,94,100756,0,-0,306,0.0,-0.0,0.0,0,0,0,0,310,5.7,10,5,9999,99999,9,999999999,0.0,999,999,99
3020,3,22,24,0,*?*?*?*?*?*?*?*?*?*?*?*?*?*?*?*?*?*?*?*?*?*?,5.1,-0.0,70,100756,0,-0,303,0.0,-0.0,0.0,0,0,0,0,260,4.1,10,5,9999,99999,9,999999999,1.3,999,999,99
3020,3,23,1,0,*?*?*?*?*?*?*?*?*?*?*?*?*?*?*?*?*?*?*?*?*?*?,4.4,2.7,88,101269,0,-0,300,0.0,-0.0,0.0,0,0,0,0,268,4.6,10,5,9999,99999,9,999999999,0.0,999,999,99
3020,3,23,2,0,*?*?*?*?*?*?*?*?*?*?*?*?*?*?*?*?*?*?*?*?*?*?,3.6,1.5,86,101269,0,-0,296,0.0,-0.0,0.0,0,0,0,0,227,4.6,10,5,9999,99999,9,999999999,0.0,999,999,99
3020,3,23,3,0,*?*?*?*?*?*?*?*?*?*?*?*?*?*?*?*?*?*?*?*?*?*?,3.8,2.1,88,101269,0,-0,297,0.0,-0.0,0.0,0,0,0,0,185,4.1,10,5,9999,99999,9,999999999,0.0,999,999,99
3020,3,23,4,0,*?*?*?*?*?*?*?*?*?*?*?*?*?*?*?*?*?*?*?*?*?*?,3.1,1.0,86,101269,0,-0,294,0.0,-0.0,0.0,0,0,0,0,143,4.6,10,5,9999,99999,9,999999999,0.0,999,999,99
3020,3,23,5,0,*?*?*?*?*?*?*?*?*?*?*?*?*?*?*?*?*?*?*?*?*?*?,3.5,1.3,85,101269,0,-0,296,0.0,-0.0,0.0,0,0,0,0,102,4.1,10,5,9999,99999,9,999999999,0.0,999,999,99
3020,3,23,6,0,*?*?*?*?*?*?*?*?*?*?*?*?*?*?*?*?*?*?*?*?*?*?,3.2,1.0,84,101269,104,1375,295,6.6,0.0,6.6,817,-0,817,264,60,4.1,10,5,9999,99999,9,999999999,0.0,999,999,99
3020,3,23,7,0,*?*?*?*?*?*?*?*?*?*?*?*?*?*?*?*?*?*?*?*?*?*?,3.0,0.4,83,101269,322,1374,289,87.2,49.5,75.6,9568,4198,8556,1981,77,4.6,9,5,9999,99999,9,999999999,0.0,999,999,99
3020,3,23,8,0,*?*?*?*?*?*?*?*?*?*?*?*?*?*?*?*?*?*?*?*?*?*?,4.4,1.0,78,101269,520,1375,295,155.9,54.8,135.2,17129,5203,15253,3831,93,4.1,9,5,9999,99999,9,999999999,0.4,999,999,99
3020,3,23,9,0,*?*?*?*?*?*?*?*?*?*?*?*?*?*?*?*?*?*?*?*?*?*?,5.9,2.3,77,101269,684,1375,301,212.9,56.9,184.5,23413,5633,20799,5665,110,3.6,9,5,9999,99999,9,999999999,0.0,999,999,99
3020,3,23,10,0,*?*?*?*?*?*?*?*?*?*?*?*?*?*?*?*?*?*?*?*?*?*?,6.6,3.2,79,101269,803,1375,304,254.2,57.9,220.4,27992,5820,24832,7222,127,3.6,9,5,9999,99999,9,999999999,0.0,999,999,99
3020,3,23,11,0,*?*?*?*?*?*?*?*?*?*?*?*?*?*?*?*?*?*?*?*?*?*?,8.4,2.9,68,101269,869,1375,312,277.1,58.3,240.2,30533,5896,27067,8194,143,5.2,9,5,9999,99999,9,999999999,0.0,999,999,99
3020,3,23,12,0,*?*?*?*?*?*?*?*?*?*?*?*?*?*?*?*?*?*?*?*?*?*?,8.3,1.0,60,101269,878,1376,312,280.0,58.4,242.7,30855,5904,27350,8324,160,5.7,9,5,9999,99999,9,999999999,0.0,999,999,99
3020,3,23,13,0,*?*?*?*?*?*?*?*?*?*?*?*?*?*?*?*?*?*?*?*?*?*?,8.0,2.3,66,101269,828,1376,311,262.7,58.1,227.7,28935,5850,25662,7573,157,6.7,9,5,9999,99999,9,999999999,0.0,999,999,99
3020,3,23,14,0,*?*?*?*?*?*?*?*?*?*?*?*?*?*?*?*?*?*?*?*?*?*?,8.2,0.8,59,101269,723,1375,311,226.4,57.3,196.3,24912,5703,22120,6151,153,6.2,9,5,9999,99999,9,999999999,0.0,999,999,99
3020,3,23,15,0,*?*?*?*?*?*?*?*?*?*?*?*?*?*?*?*?*?*?*?*?*?*?,8.5,0.8,58,101269,571,1375,313,173.6,55.6,150.5,19075,5369,16971,4368,150,5.2,9,5,9999,99999,9,999999999,0.0,999,999,99
3020,3,23,16,0,*?*?*?*?*?*?*?*?*?*?*?*?*?*?*?*?*?*?*?*?*?*?,8.0,0.8,61,101269,382,1376,310,107.9,51.7,93.6,11841,4590,10572,2503,147,5.2,9,5,9999,99999,9,999999999,0.0,999,999,99
3020,3,23,17,0,*?*?*?*?*?*?*?*?*?*?*?*?*?*?*?*?*?*?*?*?*?*?,8.2,2.5,67,101269,168,1372,316,19.5,0.0,19.5,2303,-0,2305,754,143,4.6,10,5,9999,99999,9,999999999,0.0,999,999,99
3020,3,23,18,0,*?*?*?*?*?*?*?*?*?*?*?*?*?*?*?*?*?*?*?*?*?*?,7.0,3.4,77,101269,0,-0,311,0.0,-0.0,0.0,0,0,0,0,140,3.6,10,5,9999,99999,9,999999999,0.0,999,999,99
3020,3,23,19,0,*?*?*?*?*?*?*?*?*?*?*?*?*?*?*?*?*?*?*?*?*?*?,6.3,1.7,72,101269,0,-0,308,0.0,-0.0,0.0,0,0,0,0,140,6.7,10,5,9999,99999,9,999999999,0.0,999,999,99
3020,3,23,20,0,*?*?*?*?*?*?*?*?*?*?*?*?*?*?*?*?*?*?*?*?*?*?,5.6,2.7,80,101269,0,-0,305,0.0,-0.0,0.0,0,0,0,0,140,6.7,10,5,9999,99999,9,999999999,0.1,999,999,99
3020,3,23,21,0,*?*?*?*?*?*?*?*?*?*?*?*?*?*?*?*?*?*?*?*?*?*?,5.4,2.1,79,101269,0,-0,304,0.0,-0.0,0.0,0,0,0,0,140,5.2,10,5,9999,99999,9,999999999,0.0,999,999,99
3020,3,23,22,0,*?*?*?*?*?*?*?*?*?*?*?*?*?*?*?*?*?*?*?*?*?*?,4.9,1.0,76,101269,0,-0,302,0.0,-0.0,0.0,0,0,0,0,140,5.2,10,5,9999,99999,9,999999999,0.1,999,999,99
3020,3,23,23,0,*?*?*?*?*?*?*?*?*?*?*?*?*?*?*?*?*?*?*?*?*?*?,4.9,1.5,78,101269,0,-0,302,0.0,-0.0,0.0,0,0,0,0,140,5.7,10,5,9999,99999,9,999999999,3.0,999,999,99
3020,3,23,24,0,*?*?*?*?*?*?*?*?*?*?*?*?*?*?*?*?*?*?*?*?*?*?,5.5,3.9,89,101269,0,-0,304,0.0,-0.0,0.0,0,0,0,0,310,4.1,10,5,9999,99999,9,999999999,0.1,999,999,99
3020,3,24,1,0,*?*?*?*?*?*?*?*?*?*?*?*?*?*?*?*?*?*?*?*?*?*?,5.0,3.9,95,100889,0,-0,302,0.0,-0.0,0.0,0,0,0,0,135,4.6,10,5,9999,99999,9,999999999,0.0,999,999,99
3020,3,24,2,0,*?*?*?*?*?*?*?*?*?*?*?*?*?*?*?*?*?*?*?*?*?*?,5.0,5.0,100,100889,0,-0,302,0.0,-0.0,0.0,0,0,0,0,130,4.6,10,5,9999,99999,9,999999999,0.0,999,999,99
3020,3,24,3,0,*?*?*?*?*?*?*?*?*?*?*?*?*?*?*?*?*?*?*?*?*?*?,5.0,5.0,100,100889,0,-0,302,0.0,-0.0,0.0,0,0,0,0,125,4.1,10,5,9999,99999,9,999999999,0.0,999,999,99
3020,3,24,4,0,*?*?*?*?*?*?*?*?*?*?*?*?*?*?*?*?*?*?*?*?*?*?,5.2,5.1,100,100889,0,-0,303,0.0,-0.0,0.0,0,0,0,0,120,4.6,10,5,9999,99999,9,999999999,0.0,999,999,99
3020,3,24,5,0,*?*?*?*?*?*?*?*?*?*?*?*?*?*?*?*?*?*?*?*?*?*?,4.9,5.0,100,100889,0,-0,301,0.0,-0.0,0.0,0,0,0,0,115,4.1,10,5,9999,99999,9,999999999,0.0,999,999,99
3020,3,24,6,0,*?*?*?*?*?*?*?*?*?*?*?*?*?*?*?*?*?*?*?*?*?*?,4.6,4.6,100,100889,113,1381,300,8.3,0.0,8.3,1016,-0,1016,329,110,4.1,10,5,9999,99999,9,999999999,0.1,999,999,99
3020,3,24,7,0,*?*?*?*?*?*?*?*?*?*?*?*?*?*?*?*?*?*?*?*?*?*?,5.1,5.1,100,100889,331,1377,302,51.9,0.0,51.9,6046,0,6060,2060,107,4.6,10,5,9999,99999,9,999999999,0.0,999,999,99
3020,3,24,8,0,*?*?*?*?*?*?*?*?*?*?*?*?*?*?*?*?*?*?*?*?*?*?,5.5,5.5,100,100889,528,1375,304,91.4,0.0,91.4,10709,0,10743,3876,103,4.1,10,5,9999,99999,9,999999999,0.0,999,999,99
3020,3,24,9,0,*?*?*?*?*?*?*?*?*?*?*?*?*?*?*?*?*?*?*?*?*?*?,6.6,4.5,88,100889,692,1375,309,124.1,0.0,124.1,14671,0,14724,5568,100,3.6,10,5,9999,99999,9,999999999,0.0,999,999,99
3020,3,24,10,0,*?*?*?*?*?*?*?*?*?*?*?*?*?*?*?*?*?*?*?*?*?*?,6.5,4.8,90,100889,811,1376,304,256.9,57.9,222.7,28289,5829,25094,7332,97,3.6,9,5,9999,99999,9,999999999,0.0,999,999,99
3020,3,24,11,0,*?*?*?*?*?*?*?*?*?*?*?*?*?*?*?*?*?*?*?*?*?*?,7.3,4.3,83,100889,876,1375,312,161.0,0.0,161.0,19236,0,19317,7633,93,5.2,10,5,9999,99999,9,999999999,0.0,999,999,99
3020,3,24,12,0,*?*?*?*?*?*?*?*?*?*?*?*?*?*?*?*?*?*?*?*?*?*?,7.7,3.6,77,100889,884,1375,314,162.6,0.0,162.6,19438,0,19520,7726,90,5.7,10,5,9999,99999,9,999999999,0.0,999,999,99
3020,3,24,13,0,*?*?*?*?*?*?*?*?*?*?*?*?*?*?*?*?*?*?*?*?*?*?,7.9,4.1,79,100889,834,1375,310,265.0,58.1,229.8,29205,5852,25901,7673,87,6.7,9,5,9999,99999,9,999999999,0.3,999,999,99
3020,3,24,14,0,*?*?*?*?*?*?*?*?*?*?*?*?*?*?*?*?*?*?*?*?*?*?,8.2,3.2,72,100889,729,1374,311,228.7,57.3,198.3,25166,5714,22343,6235,83,6.2,9,5,9999,99999,9,999999999,0.0,999,999,99
3020,3,24,15,0,*?*?*?*?*?*?*?*?*?*?*?*?*?*?*?*?*?*?*?*?*?*?,8.1,5.3,83,100889,577,1374,311,175.8,55.7,152.5,19321,5387,17188,4437,80,5.2,9,5,9999,99999,9,999999999,0.0,999,999,99
3020,3,24,16,0,*?*?*?*?*?*?*?*?*?*?*?*?*?*?*?*?*?*?*?*?*?*?,8.0,5.0,83,100889,388,1375,315,63.4,0.0,63.4,7389,0,7408,2561,77,5.2,10,5,9999,99999,9,999999999,0.0,999,999,99
3020,3,24,17,0,*?*?*?*?*?*?*?*?*?*?*?*?*?*?*?*?*?*?*?*?*?*?,7.8,4.8,83,100889,175,1378,310,36.0,37.7,31.2,4017,2385,3739,655,73,4.6,9,5,9999,99999,9,999999999,0.0,999,999,99
3020,3,24,18,0,*?*?*?*?*?*?*?*?*?*?*?*?*?*?*?*?*?*?*?*?*?*?,6.8,5.5,93,100889,0,-0,310,0.0,-0.0,0.0,0,0,0,0,70,3.6,10,5,9999,99999,9,999999999,0.0,999,999,99
3020,3,24,19,0,*?*?*?*?*?*?*?*?*?*?*?*?*?*?*?*?*?*?*?*?*?*?,6.9,5.3,91,100889,0,-0,310,0.0,-0.0,0.0,0,0,0,0,63,6.7,10,5,9999,99999,9,999999999,0.0,999,999,99
3020,3,24,20,0,*?*?*?*?*?*?*?*?*?*?*?*?*?*?*?*?*?*?*?*?*?*?,6.8,4.8,89,100889,0,-0,310,0.0,-0.0,0.0,0,0,0,0,57,6.7,10,5,9999,99999,9,999999999,0.0,999,999,99
3020,3,24,21,0,*?*?*?*?*?*?*?*?*?*?*?*?*?*?*?*?*?*?*?*?*?*?,6.4,5.0,93,100889,0,-0,308,0.0,-0.0,0.0,0,0,0,0,50,5.2,10,5,9999,99999,9,999999999,0.0,999,999,99
3020,3,24,22,0,*?*?*?*?*?*?*?*?*?*?*?*?*?*?*?*?*?*?*?*?*?*?,6.0,5.3,97,100889,0,-0,306,0.0,-0.0,0.0,0,0,0,0,43,5.2,10,5,9999,99999,9,999999999,0.0,999,999,99
3020,3,24,23,0,*?*?*?*?*?*?*?*?*?*?*?*?*?*?*?*?*?*?*?*?*?*?,5.9,5.5,99,100889,0,-0,306,0.0,-0.0,0.0,0,0,0,0,37,5.7,10,5,9999,99999,9,999999999,0.0,999,999,99
3020,3,24,24,0,*?*?*?*?*?*?*?*?*?*?*?*?*?*?*?*?*?*?*?*?*?*?,4.9,2.9,88,100889,0,-0,302,0.0,-0.0,0.0,0,0,0,0,140,4.1,10,5,9999,99999,9,999999999,0.4,999,999,99
3020,3,25,1,0,*?*?*?*?*?*?*?*?*?*?*?*?*?*?*?*?*?*?*?*?*?*?,5.2,1.3,74,101748,0,-0,303,0.0,-0.0,0.0,0,0,0,0,85,4.6,10,5,9999,99999,9,999999999,0.0,999,999,99
3020,3,25,2,0,*?*?*?*?*?*?*?*?*?*?*?*?*?*?*?*?*?*?*?*?*?*?,4.8,-1.1,64,101748,0,-0,302,0.0,-0.0,0.0,0,0,0,0,140,4.6,10,5,9999,99999,9,999999999,0.0,999,999,99
3020,3,25,3,0,*?*?*?*?*?*?*?*?*?*?*?*?*?*?*?*?*?*?*?*?*?*?,4.8,-1.1,65,101748,0,-0,302,0.0,-0.0,0.0,0,0,0,0,195,4.1,10,5,9999,99999,9,999999999,0.2,999,999,99
3020,3,25,4,0,*?*?*?*?*?*?*?*?*?*?*?*?*?*?*?*?*?*?*?*?*?*?,5.1,-0.6,65,101748,0,-0,303,0.0,-0.0,0.0,0,0,0,0,250,4.6,10,5,9999,99999,9,999999999,0.2,999,999,99
3020,3,25,5,0,*?*?*?*?*?*?*?*?*?*?*?*?*?*?*?*?*?*?*?*?*?*?,4.9,-1.1,64,101748,0,-0,302,0.0,-0.0,0.0,0,0,0,0,305,4.1,10,5,9999,99999,9,999999999,0.0,999,999,99
3020,3,25,6,0,*?*?*?*?*?*?*?*?*?*?*?*?*?*?*?*?*?*?*?*?*?*?,4.7,-0.8,66,101748,121,1375,301,10.0,0.0,10.0,1213,-0,1213,394,360,4.1,10,5,9999,99999,9,999999999,0.0,999,999,99
3020,3,25,7,0,*?*?*?*?*?*?*?*?*?*?*?*?*?*?*?*?*?*?*?*?*?*?,5.0,-0.6,66,101748,339,1375,303,53.6,0.0,53.6,6240,0,6254,2131,302,4.6,10,5,9999,99999,9,999999999,0.1,999,999,99
3020,3,25,8,0,*?*?*?*?*?*?*?*?*?*?*?*?*?*?*?*?*?*?*?*?*?*?,5.3,-1.1,62,101748,536,1374,304,93.0,0.0,93.0,10904,0,10938,3956,243,4.1,10,5,9999,99999,9,999999999,0.2,999,999,99
3020,3,25,9,0,*?*?*?*?*?*?*?*?*?*?*?*?*?*?*?*?*?*?*?*?*?*?,6.1,-2.9,50,101748,699,1373,308,125.7,0.0,125.7,14863,0,14918,5653,185,3.6,10,5,9999,99999,9,999999999,0.1,999,999,99
3020,3,25,10,0,*?*?*?*?*?*?*?*?*?*?*?*?*?*?*?*?*?*?*?*?*?*?,7.2,-1.9,51,101748,818,1375,313,149.4,0.0,149.4,17788,0,17860,6971,127,3.6,10,5,9999,99999,9,999999999,0.1,999,999,99
3020,3,25,11,0,*?*?*?*?*?*?*?*?*?*?*?*?*?*?*?*?*?*?*?*?*?*?,7.4,-1.7,50,101748,883,1374,313,162.4,0.0,162.4,19420,0,19503,7717,68,5.2,10,5,9999,99999,9,999999999,0.0,999,999,99
3020,3,25,12,0,*?*?*?*?*?*?*?*?*?*?*?*?*?*?*?*?*?*?*?*?*?*?,7.5,-2.4,47,101748,891,1375,314,164.0,0.0,164.0,19616,0,19699,7807,10,5.7,10,5,9999,99999,9,999999999,0.0,999,999,99
3020,3,25,13,0,*?*?*?*?*?*?*?*?*?*?*?*?*?*?*?*?*?*?*?*?*?*?,7.6,-1.7,50,101748,840,1373,314,153.9,0.0,153.9,18353,0,18429,7228,20,6.7,10,5,9999,99999,9,999999999,0.0,999,999,99
3020,3,25,14,0,*?*?*?*?*?*?*?*?*?*?*?*?*?*?*?*?*?*?*?*?*?*?,7.3,-0.8,54,101748,736,1375,313,133.0,0.0,133.0,15754,0,15814,6050,30,6.2,10,5,9999,99999,9,999999999,0.0,999,999,99
3020,3,25,15,0,*?*?*?*?*?*?*?*?*?*?*?*?*?*?*?*?*?*?*?*?*?*?,7.5,-0.2,58,101748,583,1373,314,102.5,0.0,102.5,12041,0,12081,4431,40,5.2,10,5,9999,99999,9,999999999,0.0,999,999,99
3020,3,25,16,0,*?*?*?*?*?*?*?*?*?*?*?*?*?*?*?*?*?*?*?*?*?*?,7.0,0.2,61,101748,394,1374,311,64.6,0.0,64.6,7536,0,7555,2617,50,5.2,10,5,9999,99999,9,999999999,0.0,999,999,99
3020,3,25,17,0,*?*?*?*?*?*?*?*?*?*?*?*?*?*?*?*?*?*?*?*?*?*?,7.1,-0.2,59,101748,181,1376,312,22.0,0.0,22.0,2589,-0,2592,850,60,4.6,10,5,9999,99999,9,999999999,0.0,999,999,99
3020,3,25,18,0,*?*?*?*?*?*?*?*?*?*?*?*?*?*?*?*?*?*?*?*?*?*?,6.7,-0.2,60,101748,0,-0,310,0.0,-0.0,0.0,0,0,0,0,70,3.6,10,5,9999,99999,9,999999999,0.0,999,999,99
3020,3,25,19,0,*?*?*?*?*?*?*?*?*?*?*?*?*?*?*?*?*?*?*?*?*?*?,6.5,-0.4,61,101748,0,-0,309,0.0,-0.0,0.0,0,0,0,0,63,6.7,10,5,9999,99999,9,999999999,0.0,999,999,99
3020,3,25,20,0,*?*?*?*?*?*?*?*?*?*?*?*?*?*?*?*?*?*?*?*?*?*?,6.5,-1.1,57,101748,0,-0,309,0.0,-0.0,0.0,0,0,0,0,57,6.7,10,5,9999,99999,9,999999999,0.0,999,999,99
3020,3,25,21,0,*?*?*?*?*?*?*?*?*?*?*?*?*?*?*?*?*?*?*?*?*?*?,6.0,-1.1,59,101748,0,-0,307,0.0,-0.0,0.0,0,0,0,0,50,5.2,10,5,9999,99999,9,999999999,0.0,999,999,99
3020,3,25,22,0,*?*?*?*?*?*?*?*?*?*?*?*?*?*?*?*?*?*?*?*?*?*?,5.8,-1.7,57,101748,0,-0,306,0.0,-0.0,0.0,0,0,0,0,43,5.2,10,5,9999,99999,9,999999999,0.0,999,999,99
3020,3,25,23,0,*?*?*?*?*?*?*?*?*?*?*?*?*?*?*?*?*?*?*?*?*?*?,5.0,-2.4,57,101748,0,-0,303,0.0,-0.0,0.0,0,0,0,0,37,5.7,10,5,9999,99999,9,999999999,0.0,999,999,99
3020,3,25,24,0,*?*?*?*?*?*?*?*?*?*?*?*?*?*?*?*?*?*?*?*?*?*?,5.7,3.6,85,101748,0,-0,305,0.0,-0.0,0.0,0,0,0,0,30,4.1,10,5,9999,99999,9,999999999,0.0,999,999,99
3020,3,26,1,0,*?*?*?*?*?*?*?*?*?*?*?*?*?*?*?*?*?*?*?*?*?*?,2.4,-2.7,68,101289,0,-0,292,0.0,-0.0,0.0,0,0,0,0,35,4.6,10,5,9999,99999,9,999999999,0.0,999,999,99
3020,3,26,2,0,*?*?*?*?*?*?*?*?*?*?*?*?*?*?*?*?*?*?*?*?*?*?,1.1,-2.7,73,101289,0,-0,286,0.0,-0.0,0.0,0,0,0,0,40,4.6,10,5,9999,99999,9,999999999,0.0,999,999,99
3020,3,26,3,0,*?*?*?*?*?*?*?*?*?*?*?*?*?*?*?*?*?*?*?*?*?*?,0.3,-2.4,79,101289,0,-0,283,0.0,-0.0,0.0,0,0,0,0,45,4.1,10,5,9999,99999,9,999999999,0.0,999,999,99
3020,3,26,4,0,*?*?*?*?*?*?*?*?*?*?*?*?*?*?*?*?*?*?*?*?*?*?,0.2,-2.4,80,101289,0,-0,283,0.0,-0.0,0.0,0,0,0,0,50,4.6,10,5,9999,99999,9,999999999,0.0,999,999,99
3020,3,26,5,0,*?*?*?*?*?*?*?*?*?*?*?*?*?*?*?*?*?*?*?*?*?*?,-0.3,-2.4,83,101289,0,-0,281,0.0,-0.0,0.0,0,0,0,0,55,4.1,10,5,9999,99999,9,999999999,0.0,999,999,99
3020,3,26,6,0,*?*?*?*?*?*?*?*?*?*?*?*?*?*?*?*?*?*?*?*?*?*?,-0.7,-2.4,86,101289,129,1370,274,20.3,28.7,17.6,2305,1556,2159,365,60,4.1,9,5,9999,99999,9,999999999,0.0,999,999,99
3020,3,26,7,0,*?*?*?*?*?*?*?*?*?*?*?*?*?*?*?*?*?*?*?*?*?*?,0.1,-1.7,85,101289,347,1374,256,177.6,369.2,84.4,18502,30553,10875,1558,67,4.6,5,3,9999,99999,9,999999999,0.0,999,999,99
3020,3,26,8,0,*?*?*?*?*?*?*?*?*?*?*?*?*?*?*?*?*?*?*?*?*?*?,1.1,-0.8,85,101289,544,1374,256,316.1,469.4,130.2,33273,44885,16383,2541,73,4.1,4,2,9999,99999,9,999999999,0.0,999,999,99
3020,3,26,9,0,*?*?*?*?*?*?*?*?*?*?*?*?*?*?*?*?*?*?*?*?*?*?,4.1,0.8,79,101289,707,1374,249,439.0,597.0,131.7,45766,58805,17959,2796,80,3.6,0,0,9999,99999,9,999999999,0.0,999,999,99
3020,3,26,10,0,*?*?*?*?*?*?*?*?*?*?*?*?*?*?*?*?*?*?*?*?*?*?,6.7,0.4,64,101289,825,1374,258,520.4,606.5,156.1,54462,60703,20730,3653,87,3.6,0,0,9999,99999,9,999999999,0.0,999,999,99
3020,3,26,11,0,*?*?*?*?*?*?*?*?*?*?*?*?*?*?*?*?*?*?*?*?*?*?,8.5,-0.0,55,101289,890,1374,263,565.2,610.7,169.6,59282,61466,22190,4256,93,5.2,0,0,9999,99999,9,999999999,0.0,999,999,99
3020,3,26,12,0,*?*?*?*?*?*?*?*?*?*?*?*?*?*?*?*?*?*?*?*?*?*?,9.9,1.9,57,101289,897,1373,277,570.2,604.8,175.0,59716,60838,22750,4418,100,5.7,1,0,9999,99999,9,999999999,0.0,999,999,99
3020,3,26,13,0,*?*?*?*?*?*?*?*?*?*?*?*?*?*?*?*?*?*?*?*?*?*?,9.8,3.2,63,101289,847,1374,284,533.9,581.9,175.1,55561,58099,22702,4132,135,6.7,2,1,9999,99999,9,999999999,0.0,999,999,99
3020,3,26,14,0,*?*?*?*?*?*?*?*?*?*?*?*?*?*?*?*?*?*?*?*?*?*?,9.6,3.2,64,101289,742,1374,308,365.2,241.4,234.8,39012,25293,26040,5553,170,6.2,7,4,9999,99999,9,999999999,0.0,999,999,99
3020,3,26,15,0,*?*?*?*?*?*?*?*?*?*?*?*?*?*?*?*?*?*?*?*?*?*?,10.0,2.3,58,101289,589,1373,289,353.6,524.8,128.3,37656,51170,16332,2529,205,5.2,3,2,9999,99999,9,999999999,0.0,999,999,99
3020,3,26,16,0,*?*?*?*?*?*?*?*?*?*?*?*?*?*?*?*?*?*?*?*?*?*?,9.7,1.0,55,101289,400,1373,275,227.1,540.2,69.7,23498,47228,10220,1303,240,5.2,1,0,9999,99999,9,999999999,0.0,999,999,99
3020,3,26,17,0,*?*?*?*?*?*?*?*?*?*?*?*?*?*?*?*?*?*?*?*?*?*?,9.5,1.7,57,101289,187,1374,312,53.4,98.9,39.9,5718,5901,4897,716,275,4.6,8,4,9999,99999,9,999999999,0.0,999,999,99
3020,3,26,18,0,*?*?*?*?*?*?*?*?*?*?*?*?*?*?*?*?*?*?*?*?*?*?,7.6,0.6,61,101289,0,-0,303,0.0,-0.0,0.0,0,0,0,0,310,3.6,8,4,9999,99999,9,999999999,0.0,999,999,99
3020,3,26,19,0,*?*?*?*?*?*?*?*?*?*?*?*?*?*?*?*?*?*?*?*?*?*?,5.3,0.8,73,101289,0,-0,304,0.0,-0.0,0.0,0,0,0,0,262,6.7,10,5,9999,99999,9,999999999,0.2,999,999,99
3020,3,26,20,0,*?*?*?*?*?*?*?*?*?*?*?*?*?*?*?*?*?*?*?*?*?*?,4.7,0.6,74,101289,0,-0,301,0.0,-0.0,0.0,0,0,0,0,213,6.7,10,5,9999,99999,9,999999999,0.2,999,999,99
3020,3,26,21,0,*?*?*?*?*?*?*?*?*?*?*?*?*?*?*?*?*?*?*?*?*?*?,3.9,-0.8,70,101289,0,-0,298,0.0,-0.0,0.0,0,0,0,0,165,5.2,10,5,9999,99999,9,999999999,0.0,999,999,99
3020,3,26,22,0,*?*?*?*?*?*?*?*?*?*?*?*?*?*?*?*?*?*?*?*?*?*?,2.6,-2.9,65,101289,0,-0,293,0.0,-0.0,0.0,0,0,0,0,117,5.2,10,5,9999,99999,9,999999999,0.0,999,999,99
3020,3,26,23,0,*?*?*?*?*?*?*?*?*?*?*?*?*?*?*?*?*?*?*?*?*?*?,4.5,-1.5,63,101289,0,-0,301,0.0,-0.0,0.0,0,0,0,0,68,5.7,10,5,9999,99999,9,999999999,0.0,999,999,99
3020,3,26,24,0,*?*?*?*?*?*?*?*?*?*?*?*?*?*?*?*?*?*?*?*?*?*?,4.3,-2.4,60,101289,0,-0,300,0.0,-0.0,0.0,0,0,0,0,30,4.1,10,5,9999,99999,9,999999999,0.0,999,999,99
3020,3,27,1,0,*?*?*?*?*?*?*?*?*?*?*?*?*?*?*?*?*?*?*?*?*?*?,7.3,3.0,74,101475,0,-0,312,0.0,-0.0,0.0,0,0,0,0,28,4.6,10,5,9999,99999,9,999999999,0.0,999,999,99
3020,3,27,2,0,*?*?*?*?*?*?*?*?*?*?*?*?*?*?*?*?*?*?*?*?*?*?,8.0,4.8,80,101475,0,-0,315,0.0,-0.0,0.0,0,0,0,0,37,4.6,10,5,9999,99999,9,999999999,0.0,999,999,99
3020,3,27,3,0,*?*?*?*?*?*?*?*?*?*?*?*?*?*?*?*?*?*?*?*?*?*?,6.9,4.3,83,101475,0,-0,310,0.0,-0.0,0.0,0,0,0,0,45,4.1,10,5,9999,99999,9,999999999,0.0,999,999,99
3020,3,27,4,0,*?*?*?*?*?*?*?*?*?*?*?*?*?*?*?*?*?*?*?*?*?*?,7.4,5.5,87,101475,0,-0,312,0.0,-0.0,0.0,0,0,0,0,53,4.6,10,5,9999,99999,9,999999999,0.0,999,999,99
3020,3,27,5,0,*?*?*?*?*?*?*?*?*?*?*?*?*?*?*?*?*?*?*?*?*?*?,6.9,5.3,89,101475,0,-0,310,0.0,-0.0,0.0,0,0,0,0,62,4.1,10,5,9999,99999,9,999999999,0.0,999,999,99
3020,3,27,6,0,*?*?*?*?*?*?*?*?*?*?*?*?*?*?*?*?*?*?*?*?*?*?,6.4,4.1,85,101475,138,1376,295,36.4,129.4,23.4,3918,6682,3333,405,70,4.1,7,4,9999,99999,9,999999999,0.0,999,999,99
3020,3,27,7,0,*?*?*?*?*?*?*?*?*?*?*?*?*?*?*?*?*?*?*?*?*?*?,7.4,5.6,89,101475,355,1373,291,183.0,371.4,86.9,19051,31021,11175,1609,72,4.6,5,3,9999,99999,9,999999999,0.0,999,999,99
3020,3,27,8,0,*?*?*?*?*?*?*?*?*?*?*?*?*?*?*?*?*?*?*?*?*?*?,8.2,5.9,86,101475,552,1373,274,332.0,578.3,99.6,34473,54750,14085,1948,73,4.1,0,0,9999,99999,9,999999999,0.0,999,999,99
3020,3,27,9,0,*?*?*?*?*?*?*?*?*?*?*?*?*?*?*?*?*?*?*?*?*?*?,10.2,6.1,76,101475,714,1372,286,444.2,591.5,136.4,46247,58278,18470,2899,75,3.6,1,0,9999,99999,9,999999999,0.0,999,999,99
3020,3,27,10,0,*?*?*?*?*?*?*?*?*?*?*?*?*?*?*?*?*?*?*?*?*?*?,12.4,6.7,68,101475,832,1373,292,525.6,607.0,157.7,55018,60799,20899,3717,77,3.6,0,0,9999,99999,9,999999999,0.0,999,999,99
3020,3,27,11,0,*?*?*?*?*?*?*?*?*?*?*?*?*?*?*?*?*?*?*?*?*?*?,13.6,6.1,60,101475,897,1373,305,568.5,584.9,186.5,59267,58633,23895,4660,78,5.2,2,1,9999,99999,9,999999999,0.0,999,999,99
3020,3,27,12,0,*?*?*?*?*?*?*?*?*?*?*?*?*?*?*?*?*?*?*?*?*?*?,14.5,6.4,58,101475,904,1373,309,573.4,585.3,188.1,59794,58702,24062,4742,80,5.7,2,1,9999,99999,9,999999999,0.0,999,999,99
3020,3,27,13,0,*?*?*?*?*?*?*?*?*?*?*?*?*?*?*?*?*?*?*?*?*?*?,14.6,7.0,60,101475,853,1373,302,540.1,608.4,162.0,56571,61056,21373,3903,80,6.7,0,0,9999,99999,9,999999999,0.0,999,999,99
3020,3,27,14,0,*?*?*?*?*?*?*?*?*?*?*?*?*?*?*?*?*?*?*?*?*?*?,14.5,7.0,60,101475,748,1373,302,467.4,600.6,140.2,48792,59555,18941,3068,80,6.2,0,0,9999,99999,9,999999999,0.0,999,999,99
3020,3,27,15,0,*?*?*?*?*?*?*?*?*?*?*?*?*?*?*?*?*?*?*?*?*?*?,14.5,8.0,64,101475,595,1372,308,362.0,578.5,111.1,37564,55484,15477,2205,80,5.2,1,0,9999,99999,9,999999999,0.0,999,999,99
3020,3,27,16,0,*?*?*?*?*?*?*?*?*?*?*?*?*?*?*?*?*?*?*?*?*?*?,14.2,7.9,66,101475,406,1372,319,224.2,445.5,92.4,23569,39148,11949,1714,80,5.2,4,2,9999,99999,9,999999999,0.0,999,999,99
3020,3,27,17,0,*?*?*?*?*?*?*?*?*?*?*?*?*?*?*?*?*?*?*?*?*?*?,13.7,8.5,71,101475,193,1373,314,83.2,377.3,30.2,8627,25060,4718,558,80,4.6,3,2,9999,99999,9,999999999,0.0,999,999,99
3020,3,27,18,0,*?*?*?*?*?*?*?*?*?*?*?*?*?*?*?*?*?*?*?*?*?*?,13.2,8.7,74,101475,0,-0,334,0.0,-0.0,0.0,0,0,0,0,80,3.6,9,5,9999,99999,9,999999999,0.0,999,999,99
3020,3,27,19,0,*?*?*?*?*?*?*?*?*?*?*?*?*?*?*?*?*?*?*?*?*?*?,11.3,8.7,84,101475,0,-0,329,0.0,-0.0,0.0,0,0,0,0,77,6.7,10,5,9999,99999,9,999999999,0.0,999,999,99
3020,3,27,20,0,*?*?*?*?*?*?*?*?*?*?*?*?*?*?*?*?*?*?*?*?*?*?,10.4,9.1,91,101475,0,-0,325,0.0,-0.0,0.0,0,0,0,0,73,6.7,10,5,9999,99999,9,999999999,1.8,999,999,99
3020,3,27,21,0,*?*?*?*?*?*?*?*?*?*?*?*?*?*?*?*?*?*?*?*?*?*?,9.9,7.6,85,101475,0,-0,323,0.0,-0.0,0.0,0,0,0,0,70,5.2,10,5,9999,99999,9,999999999,0.3,999,999,99
3020,3,27,22,0,*?*?*?*?*?*?*?*?*?*?*?*?*?*?*?*?*?*?*?*?*?*?,9.5,7.1,85,101475,0,-0,321,0.0,-0.0,0.0,0,0,0,0,67,5.2,10,5,9999,99999,9,999999999,0.0,999,999,99
3020,3,27,23,0,*?*?*?*?*?*?*?*?*?*?*?*?*?*?*?*?*?*?*?*?*?*?,9.1,6.7,85,101475,0,-0,320,0.0,-0.0,0.0,0,0,0,0,63,5.7,10,5,9999,99999,9,999999999,0.0,999,999,99
3020,3,27,24,0,*?*?*?*?*?*?*?*?*?*?*?*?*?*?*?*?*?*?*?*?*?*?,6.4,0.8,67,101475,0,-0,309,0.0,-0.0,0.0,0,0,0,0,20,4.1,10,5,9999,99999,9,999999999,0.0,999,999,99
3020,3,28,1,0,*?*?*?*?*?*?*?*?*?*?*?*?*?*?*?*?*?*?*?*?*?*?,7.9,5.9,87,101411,0,-0,314,0.0,-0.0,0.0,0,0,0,0,62,4.6,10,5,9999,99999,9,999999999,0.0,999,999,99
3020,3,28,2,0,*?*?*?*?*?*?*?*?*?*?*?*?*?*?*?*?*?*?*?*?*?*?,7.5,5.5,86,101411,0,-0,313,0.0,-0.0,0.0,0,0,0,0,63,4.6,10,5,9999,99999,9,999999999,0.0,999,999,99
3020,3,28,3,0,*?*?*?*?*?*?*?*?*?*?*?*?*?*?*?*?*?*?*?*?*?*?,6.7,4.8,88,101411,0,-0,309,0.0,-0.0,0.0,0,0,0,0,65,4.1,10,5,9999,99999,9,999999999,0.0,999,999,99
3020,3,28,4,0,*?*?*?*?*?*?*?*?*?*?*?*?*?*?*?*?*?*?*?*?*?*?,6.9,5.3,89,101411,0,-0,310,0.0,-0.0,0.0,0,0,0,0,67,4.6,10,5,9999,99999,9,999999999,0.0,999,999,99
3020,3,28,5,0,*?*?*?*?*?*?*?*?*?*?*?*?*?*?*?*?*?*?*?*?*?*?,6.5,5.1,91,101411,0,-0,308,0.0,-0.0,0.0,0,0,0,0,68,4.1,10,5,9999,99999,9,999999999,0.0,999,999,99
3020,3,28,6,0,*?*?*?*?*?*?*?*?*?*?*?*?*?*?*?*?*?*?*?*?*?*?,6.1,5.1,93,101411,146,1372,307,15.0,0.0,15.0,1796,-0,1797,586,70,4.1,10,5,9999,99999,9,999999999,0.0,999,999,99
3020,3,28,7,0,*?*?*?*?*?*?*?*?*?*?*?*?*?*?*?*?*?*?*?*?*?*?,7.2,5.5,88,101411,363,1372,307,101.7,51.1,88.2,11157,4483,9965,2342,78,4.6,9,5,9999,99999,9,999999999,0.0,999,999,99
3020,3,28,8,0,*?*?*?*?*?*?*?*?*?*?*?*?*?*?*?*?*?*?*?*?*?*?,8.3,7.0,91,101411,559,1371,312,170.1,55.5,147.4,18683,5340,16623,4256,87,4.1,9,5,9999,99999,9,999999999,0.0,999,999,99
3020,3,28,9,0,*?*?*?*?*?*?*?*?*?*?*?*?*?*?*?*?*?*?*?*?*?*?,9.8,8.4,90,101411,722,1372,322,130.4,0.0,130.4,15440,0,15498,5909,95,3.6,10,5,9999,99999,9,999999999,0.0,999,999,99
3020,3,28,10,0,*?*?*?*?*?*?*?*?*?*?*?*?*?*?*?*?*?*?*?*?*?*?,11.1,8.1,81,101411,839,1372,321,354.3,146.0,265.0,38778,15315,29608,7230,103,3.6,8,4,9999,99999,9,999999999,0.0,999,999,99
3020,3,28,11,0,*?*?*?*?*?*?*?*?*?*?*?*?*?*?*?*?*?*?*?*?*?*?,13.4,9.3,76,101411,903,1371,332,383.9,146.9,287.2,42080,15505,31990,8236,112,5.2,8,4,9999,99999,9,999999999,0.0,999,999,99
3020,3,28,12,0,*?*?*?*?*?*?*?*?*?*?*?*?*?*?*?*?*?*?*?*?*?*?,14.0,9.1,71,101411,910,1372,334,387.1,147.0,289.5,42433,15523,32244,8352,120,5.7,8,4,9999,99999,9,999999999,0.0,999,999,99
3020,3,28,13,0,*?*?*?*?*?*?*?*?*?*?*?*?*?*?*?*?*?*?*?*?*?*?,13.9,7.9,66,101411,859,1372,338,274.4,58.3,237.9,30233,5888,26802,8072,122,6.7,9,5,9999,99999,9,999999999,0.0,999,999,99
3020,3,28,14,0,*?*?*?*?*?*?*?*?*?*?*?*?*?*?*?*?*?*?*?*?*?*?,13.8,8.3,69,101411,754,1372,341,136.8,0.0,136.8,16229,0,16291,6262,123,6.2,10,5,9999,99999,9,999999999,0.0,999,999,99
3020,3,28,15,0,*?*?*?*?*?*?*?*?*?*?*?*?*?*?*?*?*?*?*?*?*?*?,14.1,7.1,63,101411,601,1371,343,106.3,0.0,106.3,12495,0,12537,4623,125,5.2,10,5,9999,99999,9,999999999,0.0,999,999,99
3020,3,28,16,0,*?*?*?*?*?*?*?*?*?*?*?*?*?*?*?*?*?*?*?*?*?*?,13.8,6.6,61,101411,412,1372,342,68.3,0.0,68.3,7972,0,7993,2784,127,5.2,10,5,9999,99999,9,999999999,0.0,999,999,99
3020,3,28,17,0,*?*?*?*?*?*?*?*?*?*?*?*?*?*?*?*?*?*?*?*?*?*?,14.0,7.0,62,101411,199,1372,342,25.7,0.0,25.7,3014,0,3018,993,128,4.6,10,5,9999,99999,9,999999999,0.0,999,999,99
3020,3,28,18,0,*?*?*?*?*?*?*?*?*?*?*?*?*?*?*?*?*?*?*?*?*?*?,12.9,7.0,67,101411,0,-0,333,0.0,-0.0,0.0,0,0,0,0,130,3.6,9,5,9999,99999,9,999999999,0.0,999,999,99
3020,3,28,19,0,*?*?*?*?*?*?*?*?*?*?*?*?*?*?*?*?*?*?*?*?*?*?,10.9,7.4,79,101411,0,-0,328,0.0,-0.0,0.0,0,0,0,0,118,6.7,10,5,9999,99999,9,999999999,0.0,999,999,99
3020,3,28,20,0,*?*?*?*?*?*?*?*?*?*?*?*?*?*?*?*?*?*?*?*?*?*?,10.4,7.1,80,101411,0,-0,325,0.0,-0.0,0.0,0,0,0,0,107,6.7,10,5,9999,99999,9,999999999,0.0,999,999,99
3020,3,28,21,0,*?*?*?*?*?*?*?*?*?*?*?*?*?*?*?*?*?*?*?*?*?*?,9.0,8.0,93,101411,0,-0,319,0.0,-0.0,0.0,0,0,0,0,95,5.2,10,5,9999,99999,9,999999999,0.0,999,999,99
3020,3,28,22,0,*?*?*?*?*?*?*?*?*?*?*?*?*?*?*?*?*?*?*?*?*?*?,8.6,7.4,92,101411,0,-0,317,0.0,-0.0,0.0,0,0,0,0,83,5.2,10,5,9999,99999,9,999999999,0.0,999,999,99
3020,3,28,23,0,*?*?*?*?*?*?*?*?*?*?*?*?*?*?*?*?*?*?*?*?*?*?,8.0,7.9,99,101411,0,-0,314,0.0,-0.0,0.0,0,0,0,0,72,5.7,10,5,9999,99999,9,999999999,0.0,999,999,99
3020,3,28,24,0,*?*?*?*?*?*?*?*?*?*?*?*?*?*?*?*?*?*?*?*?*?*?,8.6,6.2,85,101411,0,-0,317,0.0,-0.0,0.0,0,0,0,0,60,4.1,10,5,9999,99999,9,999999999,0.0,999,999,99
3020,3,29,1,0,*?*?*?*?*?*?*?*?*?*?*?*?*?*?*?*?*?*?*?*?*?*?,6.3,6.2,96,101299,0,-0,307,0.0,-0.0,0.0,0,0,0,0,57,4.6,10,5,9999,99999,9,999999999,0.0,999,999,99
3020,3,29,2,0,*?*?*?*?*?*?*?*?*?*?*?*?*?*?*?*?*?*?*?*?*?*?,5.9,5.8,95,101299,0,-0,306,0.0,-0.0,0.0,0,0,0,0,53,4.6,10,5,9999,99999,9,999999999,0.0,999,999,99
3020,3,29,3,0,*?*?*?*?*?*?*?*?*?*?*?*?*?*?*?*?*?*?*?*?*?*?,5.3,5.3,96,101299,0,-0,303,0.0,-0.0,0.0,0,0,0,0,50,4.1,10,5,9999,99999,9,999999999,0.0,999,999,99
3020,3,29,4,0,*?*?*?*?*?*?*?*?*?*?*?*?*?*?*?*?*?*?*?*?*?*?,4.5,4.5,96,101299,0,-0,300,0.0,-0.0,0.0,0,0,0,0,47,4.6,10,5,9999,99999,9,999999999,0.0,999,999,99
3020,3,29,5,0,*?*?*?*?*?*?*?*?*?*?*?*?*?*?*?*?*?*?*?*?*?*?,3.7,3.6,96,101299,0,-0,296,0.0,-0.0,0.0,0,0,0,0,43,4.1,10,5,9999,99999,9,999999999,0.0,999,999,99
3020,3,29,6,0,*?*?*?*?*?*?*?*?*?*?*?*?*?*?*?*?*?*?*?*?*?*?,4.6,4.6,96,101299,154,1369,279,53.8,251.0,25.5,5551,15012,3989,467,40,4.1,5,3,9999,99999,9,999999999,0.0,999,999,99
3020,3,29,7,0,*?*?*?*?*?*?*?*?*?*?*?*?*?*?*?*?*?*?*?*?*?*?,5.5,5.5,96,101299,371,1371,263,207.5,536.8,62.3,21510,45956,9244,1164,55,4.6,0,0,9999,99999,9,999999999,0.0,999,999,99
3020,3,29,8,0,*?*?*?*?*?*?*?*?*?*?*?*?*?*?*?*?*?*?*?*?*?*?,7.7,5.6,83,101299,567,1371,271,343.1,580.7,102.9,35632,55278,14494,2025,70,4.1,0,0,9999,99999,9,999999999,0.0,999,999,99
3020,3,29,9,0,*?*?*?*?*?*?*?*?*?*?*?*?*?*?*?*?*?*?*?*?*?*?,10.3,6.1,72,101299,729,1371,282,455.1,599.1,136.5,47473,59238,18511,2946,85,3.6,0,0,9999,99999,9,999999999,0.0,999,999,99
3020,3,29,10,0,*?*?*?*?*?*?*?*?*?*?*?*?*?*?*?*?*?*?*?*?*?*?,13.8,6.6,59,101299,846,1371,298,535.9,608.0,160.8,56119,60980,21230,3848,100,3.6,0,0,9999,99999,9,999999999,0.0,999,999,99
3020,3,29,11,0,*?*?*?*?*?*?*?*?*?*?*?*?*?*?*?*?*?*?*?*?*?*?,15.6,5.6,50,101299,910,1371,303,580.1,611.9,174.0,60878,61678,22653,4484,115,5.2,0,0,9999,99999,9,999999999,0.0,999,999,99
3020,3,29,12,0,*?*?*?*?*?*?*?*?*?*?*?*?*?*?*?*?*?*?*?*?*?*?,16.8,5.5,45,101299,916,1371,313,584.4,606.0,179.4,61247,61036,23203,4646,130,5.7,1,0,9999,99999,9,999999999,0.0,999,999,99
3020,3,29,13,0,*?*?*?*?*?*?*?*?*?*?*?*?*?*?*?*?*?*?*?*?*?*?,16.9,4.5,42,101299,865,1371,342,433.2,245.1,278.6,46539,26153,30465,7270,128,6.7,7,4,9999,99999,9,999999999,0.0,999,999,99
3020,3,29,14,0,*?*?*?*?*?*?*?*?*?*?*?*?*?*?*?*?*?*?*?*?*?*?,17.1,4.8,43,101299,760,1372,333,444.2,420.9,211.0,46512,42659,25023,4757,127,6.2,5,3,9999,99999,9,999999999,0.0,999,999,99
3020,3,29,15,0,*?*?*?*?*?*?*?*?*?*?*?*?*?*?*?*?*?*?*?*?*?*?,17.2,5.5,44,101299,607,1371,348,247.5,140.9,185.1,26965,14143,20912,4439,125,5.2,8,4,9999,99999,9,999999999,0.0,999,999,99
3020,3,29,16,0,*?*?*?*?*?*?*?*?*?*?*?*?*?*?*?*?*?*?*?*?*?*?,16.8,5.1,44,101299,418,1372,327,232.4,448.3,95.7,24429,39788,12351,1783,123,5.2,4,2,9999,99999,9,999999999,0.0,999,999,99
3020,3,29,17,0,*?*?*?*?*?*?*?*?*?*?*?*?*?*?*?*?*?*?*?*?*?*?,15.3,5.3,50,101299,205,1371,306,92.7,429.7,28.5,9481,30948,4615,564,122,4.6,1,0,9999,99999,9,999999999,0.0,999,999,99
3020,3,29,18,0,*?*?*?*?*?*?*?*?*?*?*?*?*?*?*?*?*?*?*?*?*?*?,14.0,6.7,59,101299,0,-0,334,0.0,-0.0,0.0,0,0,0,0,120,3.6,8,4,9999,99999,9,999999999,0.0,999,999,99
3020,3,29,19,0,*?*?*?*?*?*?*?*?*?*?*?*?*?*?*?*?*?*?*?*?*?*?,12.4,5.1,59,101299,0,-0,335,0.0,-0.0,0.0,0,0,0,0,122,6.7,10,5,9999,99999,9,999999999,0.0,999,999,99
3020,3,29,20,0,*?*?*?*?*?*?*?*?*?*?*?*?*?*?*?*?*?*?*?*?*?*?,10.0,4.3,65,101299,0,-0,324,0.0,-0.0,0.0,0,0,0,0,123,6.7,10,5,9999,99999,9,999999999,0.0,999,999,99
3020,3,29,21,0,*?*?*?*?*?*?*?*?*?*?*?*?*?*?*?*?*?*?*?*?*?*?,8.8,3.4,66,101299,0,-0,319,0.0,-0.0,0.0,0,0,0,0,125,5.2,10,5,9999,99999,9,999999999,0.0,999,999,99
3020,3,29,22,0,*?*?*?*?*?*?*?*?*?*?*?*?*?*?*?*?*?*?*?*?*?*?,8.6,3.6,68,101299,0,-0,318,0.0,-0.0,0.0,0,0,0,0,127,5.2,10,5,9999,99999,9,999999999,0.0,999,999,99
3020,3,29,23,0,*?*?*?*?*?*?*?*?*?*?*?*?*?*?*?*?*?*?*?*?*?*?,8.3,3.4,68,101299,0,-0,317,0.0,-0.0,0.0,0,0,0,0,128,5.7,10,5,9999,99999,9,999999999,0.0,999,999,99
3020,3,29,24,0,*?*?*?*?*?*?*?*?*?*?*?*?*?*?*?*?*?*?*?*?*?*?,7.3,7.1,95,101299,0,-0,311,0.0,-0.0,0.0,0,0,0,0,60,4.1,10,5,9999,99999,9,999999999,0.0,999,999,99
3020,3,30,1,0,*?*?*?*?*?*?*?*?*?*?*?*?*?*?*?*?*?*?*?*?*?*?,8.5,5.1,79,101261,0,-0,317,0.0,-0.0,0.0,0,0,0,0,128,4.6,10,5,9999,99999,9,999999999,0.0,999,999,99
3020,3,30,2,0,*?*?*?*?*?*?*?*?*?*?*?*?*?*?*?*?*?*?*?*?*?*?,8.7,5.9,82,101261,0,-0,318,0.0,-0.0,0.0,0,0,0,0,127,4.6,10,5,9999,99999,9,999999999,0.0,999,999,99
3020,3,30,3,0,*?*?*?*?*?*?*?*?*?*?*?*?*?*?*?*?*?*?*?*?*?*?,8.5,6.2,85,101261,0,-0,317,0.0,-0.0,0.0,0,0,0,0,125,4.1,10,5,9999,99999,9,999999999,0.0,999,999,99
3020,3,30,4,0,*?*?*?*?*?*?*?*?*?*?*?*?*?*?*?*?*?*?*?*?*?*?,8.6,6.7,88,101261,0,-0,317,0.0,-0.0,0.0,0,0,0,0,123,4.6,10,5,9999,99999,9,999999999,0.0,999,999,99
3020,3,30,5,0,*?*?*?*?*?*?*?*?*?*?*?*?*?*?*?*?*?*?*?*?*?*?,8.5,7.3,92,101261,0,-0,317,0.0,-0.0,0.0,0,0,0,0,122,4.1,10,5,9999,99999,9,999999999,0.0,999,999,99
3020,3,30,6,0,*?*?*?*?*?*?*?*?*?*?*?*?*?*?*?*?*?*?*?*?*?*?,8.4,7.6,94,101261,163,1374,316,18.4,0.0,18.4,2181,-0,2183,714,120,4.1,10,5,9999,99999,9,999999999,0.0,999,999,99
3020,3,30,7,0,*?*?*?*?*?*?*?*?*?*?*?*?*?*?*?*?*?*?*?*?*?*?,8.1,6.9,92,101261,379,1370,295,198.8,377.5,94.4,20685,32329,12061,1761,125,4.6,5,3,9999,99999,9,999999999,0.0,999,999,99
3020,3,30,8,0,*?*?*?*?*?*?*?*?*?*?*?*?*?*?*?*?*?*?*?*?*?*?,9.0,7.3,89,101261,575,1371,299,325.1,407.0,154.4,33861,39360,18919,3095,130,4.1,5,3,9999,99999,9,999999999,0.0,999,999,99
3020,3,30,9,0,*?*?*?*?*?*?*?*?*?*?*?*?*?*?*?*?*?*?*?*?*?*?,9.8,7.1,84,101261,736,1370,307,402.8,335.9,222.4,43177,35182,24810,5196,135,3.6,6,3,9999,99999,9,999999999,0.0,999,999,99
3020,3,30,10,0,*?*?*?*?*?*?*?*?*?*?*?*?*?*?*?*?*?*?*?*?*?*?,11.0,7.3,78,101261,853,1371,316,426.8,244.8,274.4,45822,26086,30050,7086,140,3.6,7,4,9999,99999,9,999999999,0.0,999,999,99
3020,3,30,11,0,*?*?*?*?*?*?*?*?*?*?*?*?*?*?*?*?*?*?*?*?*?*?,12.2,7.4,73,101261,916,1370,318,511.8,342.9,282.5,55330,36792,30920,7694,145,5.2,6,3,9999,99999,9,999999999,0.0,999,999,99
3020,3,30,12,0,*?*?*?*?*?*?*?*?*?*?*?*?*?*?*?*?*?*?*?*?*?*?,11.9,7.7,76,101261,923,1371,316,515.6,343.1,284.6,55757,36832,31130,7802,150,5.7,6,3,9999,99999,9,999999999,0.0,999,999,99
3020,3,30,13,0,*?*?*?*?*?*?*?*?*?*?*?*?*?*?*?*?*?*?*?*?*?*?,12.3,6.7,68,101261,871,1370,317,484.4,341.4,267.4,52253,36476,29405,6958,153,6.7,6,3,9999,99999,9,999999999,0.0,999,999,99
3020,3,30,14,0,*?*?*?*?*?*?*?*?*?*?*?*?*?*?*?*?*?*?*?*?*?*?,12.3,5.9,65,101261,765,1370,312,448.2,421.3,212.9,46939,42737,25217,4827,157,6.2,5,3,9999,99999,9,999999999,0.0,999,999,99
3020,3,30,15,0,*?*?*?*?*?*?*?*?*?*?*?*?*?*?*?*?*?*?*?*?*?*?,12.4,6.7,68,101261,613,1371,318,328.1,328.7,181.1,34984,33316,20495,3937,160,5.2,6,3,9999,99999,9,999999999,0.0,999,999,99
3020,3,30,16,0,*?*?*?*?*?*?*?*?*?*?*?*?*?*?*?*?*?*?*?*?*?*?,12.3,6.7,69,101261,424,1371,317,213.6,309.5,117.9,22645,28204,13677,2359,163,5.2,6,3,9999,99999,9,999999999,0.0,999,999,99
3020,3,30,17,0,*?*?*?*?*?*?*?*?*?*?*?*?*?*?*?*?*?*?*?*?*?*?,12.0,5.1,63,101261,211,1371,319,76.5,177.3,49.2,8140,11370,5967,901,167,4.6,7,4,9999,99999,9,999999999,0.6,999,999,99
3020,3,30,18,0,*?*?*?*?*?*?*?*?*?*?*?*?*?*?*?*?*?*?*?*?*?*?,11.5,4.3,61,101261,0,-0,322,0.0,-0.0,0.0,0,0,0,0,170,3.6,8,4,9999,99999,9,999999999,0.0,999,999,99
3020,3,30,19,0,*?*?*?*?*?*?*?*?*?*?*?*?*?*?*?*?*?*?*?*?*?*?,11.2,3.8,60,101261,0,-0,330,0.0,-0.0,0.0,0,0,0,0,150,6.7,10,5,9999,99999,9,999999999,0.0,999,999,99
3020,3,30,20,0,*?*?*?*?*?*?*?*?*?*?*?*?*?*?*?*?*?*?*?*?*?*?,10.6,5.0,69,101261,0,-0,327,0.0,-0.0,0.0,0,0,0,0,130,6.7,10,5,9999,99999,9,999999999,0.0,999,999,99
3020,3,30,21,0,*?*?*?*?*?*?*?*?*?*?*?*?*?*?*?*?*?*?*?*?*?*?,9.3,5.6,78,101261,0,-0,321,0.0,-0.0,0.0,0,0,0,0,110,5.2,10,5,9999,99999,9,999999999,0.4,999,999,99
3020,3,30,22,0,*?*?*?*?*?*?*?*?*?*?*?*?*?*?*?*?*?*?*?*?*?*?,10.3,6.6,78,101261,0,-0,325,0.0,-0.0,0.0,0,0,0,0,90,5.2,10,5,9999,99999,9,999999999,1.5,999,999,99
3020,3,30,23,0,*?*?*?*?*?*?*?*?*?*?*?*?*?*?*?*?*?*?*?*?*?*?,9.4,6.9,84,101261,0,-0,321,0.0,-0.0,0.0,0,0,0,0,70,5.7,10,5,9999,99999,9,999999999,0.5,999,999,99
3020,3,30,24,0,*?*?*?*?*?*?*?*?*?*?*?*?*?*?*?*?*?*?*?*?*?*?,8.1,4.3,77,101261,0,-0,316,0.0,-0.0,0.0,0,0,0,0,130,4.1,10,5,9999,99999,9,999999999,0.0,999,999,99
3020,3,31,1,0,*?*?*?*?*?*?*?*?*?*?*?*?*?*?*?*?*?*?*?*?*?*?,7.2,6.6,95,101161,0,-0,311,0.0,-0.0,0.0,0,0,0,0,50,4.6,10,5,9999,99999,9,999999999,0.2,999,999,99
3020,3,31,2,0,*?*?*?*?*?*?*?*?*?*?*?*?*?*?*?*?*?*?*?*?*?*?,6.4,6.2,98,101161,0,-0,308,0.0,-0.0,0.0,0,0,0,0,50,4.6,10,5,9999,99999,9,999999999,0.0,999,999,99
3020,3,31,3,0,*?*?*?*?*?*?*?*?*?*?*?*?*?*?*?*?*?*?*?*?*?*?,6.0,6.1,99,101161,0,-0,306,0.0,-0.0,0.0,0,0,0,0,50,4.1,10,5,9999,99999,9,999999999,0.4,999,999,99
3020,3,31,4,0,*?*?*?*?*?*?*?*?*?*?*?*?*?*?*?*?*?*?*?*?*?*?,6.3,6.4,99,101161,0,-0,307,0.0,-0.0,0.0,0,0,0,0,50,4.6,10,5,9999,99999,9,999999999,0.3,999,999,99
3020,3,31,5,0,*?*?*?*?*?*?*?*?*?*?*?*?*?*?*?*?*?*?*?*?*?*?,6.1,6.1,99,101161,0,-0,306,0.0,-0.0,0.0,0,0,0,0,50,4.1,10,5,9999,99999,9,999999999,0.0,999,999,99
3020,3,31,6,0,*?*?*?*?*?*?*?*?*?*?*?*?*?*?*?*?*?*?*?*?*?*?,5.9,5.3,96,101161,171,1372,306,20.1,0.0,20.1,2371,-0,2374,777,50,4.1,10,5,9999,99999,9,999999999,0.0,999,999,99
3020,3,31,7,0,*?*?*?*?*?*?*?*?*?*?*?*?*?*?*?*?*?*?*?*?*?*?,6.1,4.5,89,101161,387,1370,307,63.4,0.0,63.4,7395,0,7414,2562,57,4.6,10,5,9999,99999,9,999999999,0.0,999,999,99
3020,3,31,8,0,*?*?*?*?*?*?*?*?*?*?*?*?*?*?*?*?*?*?*?*?*?*?,6.4,4.6,88,101161,582,1369,308,102.7,0.0,102.7,12059,0,12099,4437,63,4.1,10,5,9999,99999,9,999999999,0.0,999,999,99
3020,3,31,9,0,*?*?*?*?*?*?*?*?*?*?*?*?*?*?*?*?*?*?*?*?*?*?,7.4,3.8,77,101161,743,1369,313,135.0,0.0,135.0,16004,0,16066,6160,70,3.6,10,5,9999,99999,9,999999999,0.0,999,999,99
3020,3,31,10,0,*?*?*?*?*?*?*?*?*?*?*?*?*?*?*?*?*?*?*?*?*?*?,8.2,3.6,72,101161,860,1370,316,158.4,0.0,158.4,18902,0,18981,7478,77,3.6,10,5,9999,99999,9,999999999,0.0,999,999,99
3020,3,31,11,0,*?*?*?*?*?*?*?*?*?*?*?*?*?*?*?*?*?*?*?*?*?*?,9.2,4.1,70,101161,923,1370,321,171.0,0.0,171.0,20497,0,20587,8209,83,5.2,10,5,9999,99999,9,999999999,0.0,999,999,99
3020,3,31,12,0,*?*?*?*?*?*?*?*?*?*?*?*?*?*?*?*?*?*?*?*?*?*?,9.3,1.3,57,101161,929,1370,322,172.2,0.0,172.2,20647,0,20738,8278,90,5.7,10,5,9999,99999,9,999999999,0.0,999,999,99
3020,3,31,13,0,*?*?*?*?*?*?*?*?*?*?*?*?*?*?*?*?*?*?*?*?*?*?,9.3,2.3,61,101161,877,1369,321,161.8,0.0,161.8,19339,0,19421,7677,85,6.7,10,5,9999,99999,9,999999999,0.0,999,999,99
3020,3,31,14,0,*?*?*?*?*?*?*?*?*?*?*?*?*?*?*?*?*?*?*?*?*?*?,9.4,0.8,55,101161,771,1369,322,140.6,0.0,140.6,16692,0,16758,6470,80,6.2,10,5,9999,99999,9,999999999,0.0,999,999,99
3020,3,31,15,0,*?*?*?*?*?*?*?*?*?*?*?*?*?*?*?*?*?*?*?*?*?*?,9.1,1.7,60,101161,619,1371,321,110.0,0.0,110.0,12941,0,12986,4814,75,5.2,10,5,9999,99999,9,999999999,0.1,999,999,99
3020,3,31,16,0,*?*?*?*?*?*?*?*?*?*?*?*?*?*?*?*?*?*?*?*?*?*?,9.1,0.8,56,101161,429,1368,321,72.0,0.0,72.0,8400,0,8423,2949,70,5.2,10,5,9999,99999,9,999999999,0.3,999,999,99
3020,3,31,17,0,*?*?*?*?*?*?*?*?*?*?*?*?*?*?*?*?*?*?*?*?*?*?,9.0,1.0,57,101161,217,1370,320,29.3,0.0,29.3,3434,0,3440,1135,65,4.6,10,5,9999,99999,9,999999999,0.0,999,999,99
3020,3,31,18,0,*?*?*?*?*?*?*?*?*?*?*?*?*?*?*?*?*?*?*?*?*?*?,8.8,1.5,60,101161,0,-0,319,0.0,-0.0,0.0,0,0,0,0,60,3.6,10,5,9999,99999,9,999999999,0.0,999,999,99
3020,3,31,19,0,*?*?*?*?*?*?*?*?*?*?*?*?*?*?*?*?*?*?*?*?*?*?,7.6,1.5,65,101161,0,-0,314,0.0,-0.0,0.0,0,0,0,0,58,6.7,10,5,9999,99999,9,999999999,0.0,999,999,99
3020,3,31,20,0,*?*?*?*?*?*?*?*?*?*?*?*?*?*?*?*?*?*?*?*?*?*?,7.4,0.8,63,101161,0,-0,313,0.0,-0.0,0.0,0,0,0,0,57,6.7,10,5,9999,99999,9,999999999,0.0,999,999,99
3020,3,31,21,0,*?*?*?*?*?*?*?*?*?*?*?*?*?*?*?*?*?*?*?*?*?*?,7.1,1.3,66,101161,0,-0,312,0.0,-0.0,0.0,0,0,0,0,55,5.2,10,5,9999,99999,9,999999999,0.0,999,999,99
3020,3,31,22,0,*?*?*?*?*?*?*?*?*?*?*?*?*?*?*?*?*?*?*?*?*?*?,6.7,2.5,74,101161,0,-0,310,0.0,-0.0,0.0,0,0,0,0,53,5.2,10,5,9999,99999,9,999999999,0.0,999,999,99
3020,3,31,23,0,*?*?*?*?*?*?*?*?*?*?*?*?*?*?*?*?*?*?*?*?*?*?,6.7,4.1,83,101161,0,-0,309,0.0,-0.0,0.0,0,0,0,0,52,5.7,10,5,9999,99999,9,999999999,0.1,999,999,99
3020,3,31,24,0,*?*?*?*?*?*?*?*?*?*?*?*?*?*?*?*?*?*?*?*?*?*?,8.5,6.7,87,101161,0,-0,317,0.0,-0.0,0.0,0,0,0,0,50,4.1,10,5,9999,99999,9,999999999,0.1,999,999,99
3020,4,1,1,0,*?*?*?*?*?*?*?*?*?*?*?*?*?*?*?*?*?*?*?*?*?*?,5.6,-0.4,65,101506,0,-0,305,0.0,-0.0,0.0,0,0,0,0,48,4.6,10,5,9999,99999,9,999999999,0.0,999,999,99
3020,4,1,2,0,*?*?*?*?*?*?*?*?*?*?*?*?*?*?*?*?*?*?*?*?*?*?,4.6,-2.7,57,101506,0,-0,301,0.0,-0.0,0.0,0,0,0,0,47,4.6,10,5,9999,99999,9,999999999,0.0,999,999,99
3020,4,1,3,0,*?*?*?*?*?*?*?*?*?*?*?*?*?*?*?*?*?*?*?*?*?*?,4.9,-1.3,63,101506,0,-0,302,0.0,-0.0,0.0,0,0,0,0,45,4.1,10,5,9999,99999,9,999999999,0.0,999,999,99
3020,4,1,4,0,*?*?*?*?*?*?*?*?*?*?*?*?*?*?*?*?*?*?*?*?*?*?,4.7,-2.2,59,101506,0,-0,302,0.0,-0.0,0.0,0,0,0,0,43,4.6,10,5,9999,99999,9,999999999,0.1,999,999,99
3020,4,1,5,0,*?*?*?*?*?*?*?*?*?*?*?*?*?*?*?*?*?*?*?*?*?*?,4.5,-1.9,62,101506,0,-0,295,0.0,-0.0,0.0,0,0,0,0,42,4.1,9,5,9999,99999,9,999999999,0.0,999,999,99
3020,4,1,6,0,*?*?*?*?*?*?*?*?*?*?*?*?*?*?*?*?*?*?*?*?*?*?,4.8,-1.3,64,101506,179,1370,291,50.0,96.4,37.4,5361,5602,4601,667,40,4.1,8,4,9999,99999,9,999999999,0.0,999,999,99
3020,4,1,7,0,*?*?*?*?*?*?*?*?*?*?*?*?*?*?*?*?*?*?*?*?*?*?,5.0,-0.4,67,101506,395,1370,297,113.0,52.1,98.0,12403,4674,11068,2634,45,4.6,9,5,9999,99999,9,999999999,0.0,999,999,99
3020,4,1,8,0,*?*?*?*?*?*?*?*?*?*?*?*?*?*?*?*?*?*?*?*?*?*?,6.3,-0.8,59,101506,590,1369,303,181.1,55.9,157.0,19898,5429,17696,4599,50,4.1,9,5,9999,99999,9,999999999,0.0,999,999,99
3020,4,1,9,0,*?*?*?*?*?*?*?*?*?*?*?*?*?*?*?*?*?*?*?*?*?*?,6.6,-0.2,61,101506,751,1370,304,237.2,57.5,205.6,26107,5753,23171,6551,55,3.6,9,5,9999,99999,9,999999999,0.0,999,999,99
3020,4,1,10,0,*?*?*?*?*?*?*?*?*?*?*?*?*?*?*?*?*?*?*?*?*?*?,7.8,-0.2,57,101506,866,1368,310,277.6,58.3,240.7,30591,5898,27114,8210,60,3.6,9,5,9999,99999,9,999999999,0.0,999,999,99
3020,4,1,11,0,*?*?*?*?*?*?*?*?*?*?*?*?*?*?*?*?*?*?*?*?*?*?,8.2,1.0,61,101506,929,1368,311,299.5,58.7,259.7,33030,5958,29257,9238,65,5.2,9,5,9999,99999,9,999999999,0.0,999,999,99
3020,4,1,12,0,*?*?*?*?*?*?*?*?*?*?*?*?*?*?*?*?*?*?*?*?*?*?,9.3,1.0,56,101506,935,1369,316,301.5,58.7,261.4,33248,5962,29449,9337,70,5.7,9,5,9999,99999,9,999999999,0.0,999,999,99
3020,4,1,13,0,*?*?*?*?*?*?*?*?*?*?*?*?*?*?*?*?*?*?*?*?*?*?,9.3,1.9,59,101506,883,1369,316,283.4,58.4,245.7,31232,5915,27679,8472,67,6.7,9,5,9999,99999,9,999999999,0.0,999,999,99
3020,4,1,14,0,*?*?*?*?*?*?*?*?*?*?*?*?*?*?*?*?*?*?*?*?*?*?,9.0,2.5,64,101506,777,1369,315,246.4,57.7,213.6,27128,5791,24069,6906,63,6.2,9,5,9999,99999,9,999999999,0.0,999,999,99
3020,4,1,15,0,*?*?*?*?*?*?*?*?*?*?*?*?*?*?*?*?*?*?*?*?*?*?,9.3,2.5,62,101506,624,1368,311,255.9,141.4,191.4,27887,14273,21600,4627,60,5.2,8,4,9999,99999,9,999999999,0.0,999,999,99
3020,4,1,16,0,*?*?*?*?*?*?*?*?*?*?*?*?*?*?*?*?*?*?*?*?*?*?,9.4,1.7,58,101506,435,1368,317,127.2,53.2,110.3,13957,4880,12444,3011,57,5.2,9,5,9999,99999,9,999999999,0.0,999,999,99
3020,4,1,17,0,*?*?*?*?*?*?*?*?*?*?*?*?*?*?*?*?*?*?*?*?*?*?,9.1,0.6,55,101506,223,1370,321,30.5,0.0,30.5,3573,0,3579,1183,53,4.6,10,5,9999,99999,9,999999999,0.0,999,999,99
3020,4,1,18,0,*?*?*?*?*?*?*?*?*?*?*?*?*?*?*?*?*?*?*?*?*?*?,8.8,0.8,58,101506,1,987,314,0.0,0.0,0.0,0,0,0,0,50,3.6,9,5,9999,99999,9,999999999,0.0,999,999,99
3020,4,1,19,0,*?*?*?*?*?*?*?*?*?*?*?*?*?*?*?*?*?*?*?*?*?*?,7.6,2.1,67,101506,0,-0,314,0.0,-0.0,0.0,0,0,0,0,45,6.7,10,5,9999,99999,9,999999999,0.0,999,999,99
3020,4,1,20,0,*?*?*?*?*?*?*?*?*?*?*?*?*?*?*?*?*?*?*?*?*?*?,6.8,2.5,74,101506,0,-0,310,0.0,-0.0,0.0,0,0,0,0,40,6.7,10,5,9999,99999,9,999999999,0.0,999,999,99
3020,4,1,21,0,*?*?*?*?*?*?*?*?*?*?*?*?*?*?*?*?*?*?*?*?*?*?,6.7,2.5,74,101506,0,-0,310,0.0,-0.0,0.0,0,0,0,0,35,5.2,10,5,9999,99999,9,999999999,0.0,999,999,99
3020,4,1,22,0,*?*?*?*?*?*?*?*?*?*?*?*?*?*?*?*?*?*?*?*?*?*?,6.0,2.9,80,101506,0,-0,307,0.0,-0.0,0.0,0,0,0,0,30,5.2,10,5,9999,99999,9,999999999,0.0,999,999,99
3020,4,1,23,0,*?*?*?*?*?*?*?*?*?*?*?*?*?*?*?*?*?*?*?*?*?*?,5.0,2.7,84,101506,0,-0,302,0.0,-0.0,0.0,0,0,0,0,25,5.7,10,5,9999,99999,9,999999999,0.0,999,999,99
3020,4,1,24,0,*?*?*?*?*?*?*?*?*?*?*?*?*?*?*?*?*?*?*?*?*?*?,6.7,1.9,71,101506,0,-0,310,0.0,-0.0,0.0,0,0,0,0,50,4.1,10,5,9999,99999,9,999999999,0.0,999,999,99
3020,4,2,1,0,*?*?*?*?*?*?*?*?*?*?*?*?*?*?*?*?*?*?*?*?*?*?,1.5,-2.4,72,101759,0,-0,288,0.0,-0.0,0.0,0,0,0,0,22,4.6,10,5,9999,99999,9,999999999,0.0,999,999,99
3020,4,2,2,0,*?*?*?*?*?*?*?*?*?*?*?*?*?*?*?*?*?*?*?*?*?*?,-0.3,-5.3,63,101759,0,-0,281,0.0,-0.0,0.0,0,0,0,0,23,4.6,10,5,9999,99999,9,999999999,0.0,999,999,99
3020,4,2,3,0,*?*?*?*?*?*?*?*?*?*?*?*?*?*?*?*?*?*?*?*?*?*?,-0.6,-5.6,65,101759,0,-0,280,0.0,-0.0,0.0,0,0,0,0,25,4.1,10,5,9999,99999,9,999999999,0.0,999,999,99
3020,4,2,4,0,*?*?*?*?*?*?*?*?*?*?*?*?*?*?*?*?*?*?*?*?*?*?,-0.7,-5.3,67,101759,0,-0,279,0.0,-0.0,0.0,0,0,0,0,27,4.6,10,5,9999,99999,9,999999999,0.0,999,999,99
3020,4,2,5,0,*?*?*?*?*?*?*?*?*?*?*?*?*?*?*?*?*?*?*?*?*?*?,-0.9,-5.3,67,101759,0,-0,273,0.0,-0.0,0.0,0,0,0,0,28,4.1,9,5,9999,99999,9,999999999,0.0,999,999,99
3020,4,2,6,0,*?*?*?*?*?*?*?*?*?*?*?*?*?*?*?*?*?*?*?*?*?*?,-0.9,-4.8,70,101759,187,1368,262,63.5,166.0,40.9,6663,10207,5510,729,30,4.1,7,4,9999,99999,9,999999999,0.0,999,999,99
3020,4,2,7,0,*?*?*?*?*?*?*?*?*?*?*?*?*?*?*?*?*?*?*?*?*?*?,0.5,-4.2,66,101759,402,1366,256,214.4,382.7,101.9,22293,33500,12923,1913,32,4.6,5,3,9999,99999,9,999999999,0.0,999,999,99
3020,4,2,8,0,*?*?*?*?*?*?*?*?*?*?*?*?*?*?*?*?*?*?*?*?*?*?,2.0,-4.5,58,101759,597,1368,232,364.8,585.0,109.4,37908,56229,15288,2183,33,4.1,0,0,9999,99999,9,999999999,0.0,999,999,99
3020,4,2,9,0,*?*?*?*?*?*?*?*?*?*?*?*?*?*?*?*?*?*?*?*?*?*?,4.2,-4.2,51,101759,758,1369,258,470.4,541.0,170.7,50331,55004,21099,3768,35,3.6,3,2,9999,99999,9,999999999,0.0,999,999,99
3020,4,2,10,0,*?*?*?*?*?*?*?*?*?*?*?*?*?*?*?*?*?*?*?*?*?*?,5.9,-2.9,51,101759,873,1368,248,556.0,609.9,166.8,58269,61309,21872,4120,37,3.6,0,0,9999,99999,9,999999999,0.0,999,999,99
3020,4,2,11,0,*?*?*?*?*?*?*?*?*?*?*?*?*?*?*?*?*?*?*?*?*?*?,6.8,-3.9,44,101759,935,1367,262,597.5,587.1,196.0,62362,59004,24849,5171,38,5.2,2,1,9999,99999,9,999999999,0.0,999,999,99
3020,4,2,12,0,*?*?*?*?*?*?*?*?*?*?*?*?*?*?*?*?*?*?*?*?*?*?,8.0,-3.4,42,101759,941,1368,267,601.2,587.4,197.2,62763,59052,24976,5242,40,5.7,2,1,9999,99999,9,999999999,0.0,999,999,99
3020,4,2,13,0,*?*?*?*?*?*?*?*?*?*?*?*?*?*?*?*?*?*?*?*?*?*?,7.8,-2.9,44,101759,889,1368,279,549.0,496.9,226.2,58377,51248,26795,5763,40,6.7,4,2,9999,99999,9,999999999,0.0,999,999,99
3020,4,2,14,0,*?*?*?*?*?*?*?*?*?*?*?*?*?*?*?*?*?*?*?*?*?*?,8.5,-3.4,40,101759,783,1369,257,493.3,603.6,148.0,51549,60144,19810,3338,40,6.2,0,0,9999,99999,9,999999999,0.0,999,999,99
3020,4,2,15,0,*?*?*?*?*?*?*?*?*?*?*?*?*?*?*?*?*?*?*?*?*?*?,7.9,-3.7,41,101759,630,1368,298,305.7,237.0,196.5,32488,24154,22056,4360,40,5.2,7,4,9999,99999,9,999999999,0.0,999,999,99
3020,4,2,16,0,*?*?*?*?*?*?*?*?*?*?*?*?*?*?*?*?*?*?*?*?*?*?,8.4,-4.8,36,101759,441,1368,286,239.3,389.8,113.7,24874,35159,14296,2161,40,5.2,5,3,9999,99999,9,999999999,0.0,999,999,99
3020,4,2,17,0,*?*?*?*?*?*?*?*?*?*?*?*?*?*?*?*?*?*?*?*?*?*?,8.4,-4.8,36,101759,229,1370,273,108.1,412.2,39.3,11142,29352,5977,715,40,4.6,3,2,9999,99999,9,999999999,0.2,999,999,99
3020,4,2,18,0,*?*?*?*?*?*?*?*?*?*?*?*?*?*?*?*?*?*?*?*?*?*?,6.7,-3.9,43,101759,8,1459,305,0.0,0.0,0.0,0,0,0,0,40,3.6,9,5,9999,99999,9,999999999,0.0,999,999,99
3020,4,2,19,0,*?*?*?*?*?*?*?*?*?*?*?*?*?*?*?*?*?*?*?*?*?*?,4.5,-3.4,54,101759,0,-0,301,0.0,-0.0,0.0,0,0,0,0,38,6.7,10,5,9999,99999,9,999999999,0.0,999,999,99
3020,4,2,20,0,*?*?*?*?*?*?*?*?*?*?*?*?*?*?*?*?*?*?*?*?*?*?,4.1,-2.7,58,101759,0,-0,299,0.0,-0.0,0.0,0,0,0,0,37,6.7,10,5,9999,99999,9,999999999,0.0,999,999,99
3020,4,2,21,0,*?*?*?*?*?*?*?*?*?*?*?*?*?*?*?*?*?*?*?*?*?*?,2.4,-3.4,61,101759,0,-0,292,0.0,-0.0,0.0,0,0,0,0,35,5.2,10,5,9999,99999,9,999999999,0.0,999,999,99
3020,4,2,22,0,*?*?*?*?*?*?*?*?*?*?*?*?*?*?*?*?*?*?*?*?*?*?,2.3,-3.7,60,101759,0,-0,292,0.0,-0.0,0.0,0,0,0,0,33,5.2,10,5,9999,99999,9,999999999,0.0,999,999,99
3020,4,2,23,0,*?*?*?*?*?*?*?*?*?*?*?*?*?*?*?*?*?*?*?*?*?*?,1.9,-4.8,57,101759,0,-0,290,0.0,-0.0,0.0,0,0,0,0,32,5.7,10,5,9999,99999,9,999999999,0.0,999,999,99
3020,4,2,24,0,*?*?*?*?*?*?*?*?*?*?*?*?*?*?*?*?*?*?*?*?*?*?,4.0,0.2,74,101759,0,-0,298,0.0,-0.0,0.0,0,0,0,0,20,4.1,10,5,9999,99999,9,999999999,0.0,999,999,99
3020,4,3,1,0,*?*?*?*?*?*?*?*?*?*?*?*?*?*?*?*?*?*?*?*?*?*?,0.9,0.8,100,101445,0,-0,285,0.0,-0.0,0.0,0,0,0,0,30,4.6,10,5,9999,99999,9,999999999,0.0,999,999,99
3020,4,3,2,0,*?*?*?*?*?*?*?*?*?*?*?*?*?*?*?*?*?*?*?*?*?*?,0.3,0.4,100,101445,0,-0,283,0.0,-0.0,0.0,0,0,0,0,30,4.6,10,5,9999,99999,9,999999999,0.0,999,999,99
3020,4,3,3,0,*?*?*?*?*?*?*?*?*?*?*?*?*?*?*?*?*?*?*?*?*?*?,-0.4,-0.4,100,101445,0,-0,280,0.0,-0.0,0.0,0,0,0,0,30,4.1,10,5,9999,99999,9,999999999,0.0,999,999,99
3020,4,3,4,0,*?*?*?*?*?*?*?*?*?*?*?*?*?*?*?*?*?*?*?*?*?*?,-1.2,-1.3,100,101445,0,-0,277,0.0,-0.0,0.0,0,0,0,0,30,4.6,10,5,9999,99999,9,999999999,0.0,999,999,99
3020,4,3,5,0,*?*?*?*?*?*?*?*?*?*?*?*?*?*?*?*?*?*?*?*?*?*?,-1.1,-1.1,100,101445,0,-0,267,0.0,-0.0,0.0,0,0,0,0,30,4.1,8,4,9999,99999,9,999999999,0.0,999,999,99
3020,4,3,6,0,*?*?*?*?*?*?*?*?*?*?*?*?*?*?*?*?*?*?*?*?*?*?,-1.0,-1.1,100,101445,195,1367,268,57.5,101.7,43.0,6147,6251,5251,778,30,4.1,8,4,9999,99999,9,999999999,0.0,999,999,99
3020,4,3,7,0,*?*?*?*?*?*?*?*?*?*?*?*?*?*?*?*?*?*?*?*?*?*?,0.7,0.6,100,101445,410,1367,256,228.0,446.9,93.9,23963,39450,12130,1747,30,4.6,4,2,9999,99999,9,999999999,0.0,999,999,99
3020,4,3,8,0,*?*?*?*?*?*?*?*?*?*?*?*?*?*?*?*?*?*?*?*?*?*?,3.3,3.2,100,101445,604,1366,259,369.0,560.9,121.0,38108,53777,16572,2384,30,4.1,2,1,9999,99999,9,999999999,0.0,999,999,99
3020,4,3,9,0,*?*?*?*?*?*?*?*?*?*?*?*?*?*?*?*?*?*?*?*?*?*?,6.7,5.3,99,101445,764,1366,267,481.1,602.3,144.3,50236,59866,19388,3206,30,3.6,0,0,9999,99999,9,999999999,0.0,999,999,99
3020,4,3,10,0,*?*?*?*?*?*?*?*?*?*?*?*?*?*?*?*?*?*?*?*?*?*?,9.7,6.9,89,101445,880,1368,286,560.7,604.0,172.1,58683,60684,22424,4272,30,3.6,1,0,9999,99999,9,999999999,0.0,999,999,99
3020,4,3,11,0,*?*?*?*?*?*?*?*?*?*?*?*?*?*?*?*?*?*?*?*?*?*?,11.3,5.6,74,101445,942,1368,308,563.3,429.4,267.6,59383,44392,30764,7387,30,5.2,5,3,9999,99999,9,999999999,0.0,999,999,99
3020,4,3,12,0,*?*?*?*?*?*?*?*?*?*?*?*?*?*?*?*?*?*?*?*?*?*?,12.9,4.3,61,101445,947,1368,308,588.3,499.6,242.4,62703,51752,28446,6677,30,5.7,4,2,9999,99999,9,999999999,0.0,999,999,99
3020,4,3,13,0,*?*?*?*?*?*?*?*?*?*?*?*?*?*?*?*?*?*?*?*?*?*?,13.2,3.4,56,101445,894,1367,293,571.0,604.9,175.3,59785,60836,22755,4428,32,6.7,1,0,9999,99999,9,999999999,0.0,999,999,99
3020,4,3,14,0,*?*?*?*?*?*?*?*?*?*?*?*?*?*?*?*?*?*?*?*?*?*?,13.6,2.1,50,101445,788,1367,303,491.6,543.2,178.5,52654,55485,21936,4048,33,6.2,3,2,9999,99999,9,999999999,0.0,999,999,99
3020,4,3,15,0,*?*?*?*?*?*?*?*?*?*?*?*?*?*?*?*?*?*?*?*?*?*?,13.3,1.9,50,101445,635,1366,286,391.6,589.8,117.5,40731,57266,16257,2389,35,5.2,0,0,9999,99999,9,999999999,0.0,999,999,99
3020,4,3,16,0,*?*?*?*?*?*?*?*?*?*?*?*?*?*?*?*?*?*?*?*?*?*?,13.4,3.6,56,101445,447,1369,290,260.6,558.6,78.2,27012,50439,11349,1480,37,5.2,0,0,9999,99999,9,999999999,0.0,999,999,99
3020,4,3,17,0,*?*?*?*?*?*?*?*?*?*?*?*?*?*?*?*?*?*?*?*?*?*?,12.1,2.5,56,101445,234,1365,282,113.6,463.6,34.1,11555,34885,5459,655,38,4.6,0,0,9999,99999,9,999999999,0.0,999,999,99
3020,4,3,18,0,*?*?*?*?*?*?*?*?*?*?*?*?*?*?*?*?*?*?*?*?*?*?,10.4,2.5,62,101445,14,1409,306,0.0,0.0,0.0,0,0,0,0,40,3.6,6,3,9999,99999,9,999999999,0.0,999,999,99
3020,4,3,19,0,*?*?*?*?*?*?*?*?*?*?*?*?*?*?*?*?*?*?*?*?*?*?,8.5,3.9,79,101445,0,-0,317,0.0,-0.0,0.0,0,0,0,0,37,6.7,10,5,9999,99999,9,999999999,0.0,999,999,99
3020,4,3,20,0,*?*?*?*?*?*?*?*?*?*?*?*?*?*?*?*?*?*?*?*?*?*?,6.4,4.6,96,101445,0,-0,308,0.0,-0.0,0.0,0,0,0,0,33,6.7,10,5,9999,99999,9,999999999,0.0,999,999,99
3020,4,3,21,0,*?*?*?*?*?*?*?*?*?*?*?*?*?*?*?*?*?*?*?*?*?*?,4.9,4.8,100,101445,0,-0,301,0.0,-0.0,0.0,0,0,0,0,30,5.2,10,5,9999,99999,9,999999999,0.0,999,999,99
3020,4,3,22,0,*?*?*?*?*?*?*?*?*?*?*?*?*?*?*?*?*?*?*?*?*?*?,4.1,4.1,100,101445,0,-0,298,0.0,-0.0,0.0,0,0,0,0,27,5.2,10,5,9999,99999,9,999999999,0.0,999,999,99
3020,4,3,23,0,*?*?*?*?*?*?*?*?*?*?*?*?*?*?*?*?*?*?*?*?*?*?,4.0,3.9,100,101445,0,-0,298,0.0,-0.0,0.0,0,0,0,0,23,5.7,10,5,9999,99999,9,999999999,0.0,999,999,99
3020,4,3,24,0,*?*?*?*?*?*?*?*?*?*?*?*?*?*?*?*?*?*?*?*?*?*?,1.5,-1.5,86,101445,0,-0,288,0.0,-0.0,0.0,0,0,0,0,30,4.1,10,5,9999,99999,9,999999999,0.0,999,999,99
3020,4,4,1,0,*?*?*?*?*?*?*?*?*?*?*?*?*?*?*?*?*?*?*?*?*?*?,3.7,2.9,90,101575,0,-0,297,0.0,-0.0,0.0,0,0,0,0,20,4.6,10,5,9999,99999,9,999999999,0.0,999,999,99
3020,4,4,2,0,*?*?*?*?*?*?*?*?*?*?*?*?*?*?*?*?*?*?*?*?*?*?,3.5,2.5,88,101575,0,-0,296,0.0,-0.0,0.0,0,0,0,0,20,4.6,10,5,9999,99999,9,999999999,0.0,999,999,99
3020,4,4,3,0,*?*?*?*?*?*?*?*?*?*?*?*?*?*?*?*?*?*?*?*?*?*?,3.0,2.5,92,101575,0,-0,294,0.0,-0.0,0.0,0,0,0,0,20,4.1,10,5,9999,99999,9,999999999,0.0,999,999,99
3020,4,4,4,0,*?*?*?*?*?*?*?*?*?*?*?*?*?*?*?*?*?*?*?*?*?*?,2.6,0.8,84,101575,0,-0,292,0.0,-0.0,0.0,0,0,0,0,20,4.6,10,5,9999,99999,9,999999999,0.0,999,999,99
3020,4,4,5,0,*?*?*?*?*?*?*?*?*?*?*?*?*?*?*?*?*?*?*?*?*?*?,2.3,1.3,88,101575,0,-0,281,0.0,-0.0,0.0,0,0,0,0,20,4.1,8,4,9999,99999,9,999999999,0.0,999,999,99
3020,4,4,6,0,*?*?*?*?*?*?*?*?*?*?*?*?*?*?*?*?*?*?*?*?*?*?,3.1,1.7,86,101575,203,1367,261,90.7,389.1,32.9,9378,26425,5094,605,20,4.1,3,2,9999,99999,9,999999999,0.0,999,999,99
3020,4,4,7,0,*?*?*?*?*?*?*?*?*?*?*?*?*?*?*?*?*?*?*?*?*?*?,3.8,2.3,85,101575,418,1367,269,233.3,448.6,96.1,24518,39857,12389,1792,23,4.6,4,2,9999,99999,9,999999999,0.0,999,999,99
3020,4,4,8,0,*?*?*?*?*?*?*?*?*?*?*?*?*?*?*?*?*?*?*?*?*?*?,7.7,3.9,73,101575,612,1367,286,363.6,477.5,149.8,38305,46879,18581,3026,27,4.1,4,2,9999,99999,9,999999999,0.0,999,999,99
3020,4,4,9,0,*?*?*?*?*?*?*?*?*?*?*?*?*?*?*?*?*?*?*?*?*?*?,10.2,3.0,58,101575,771,1366,296,470.9,490.4,194.0,49850,49898,23415,4381,30,3.6,4,2,9999,99999,9,999999999,0.0,999,999,99
3020,4,4,10,0,*?*?*?*?*?*?*?*?*?*?*?*?*?*?*?*?*?*?*?*?*?*?,12.1,4.8,58,101575,886,1366,310,527.7,427.2,250.6,55494,43979,29069,6439,33,3.6,5,3,9999,99999,9,999999999,0.0,999,999,99
3020,4,4,11,0,*?*?*?*?*?*?*?*?*?*?*?*?*?*?*?*?*?*?*?*?*?*?,13.8,5.1,53,101575,948,1367,318,567.7,429.6,269.6,59850,44436,30961,7515,37,5.2,5,3,9999,99999,9,999999999,0.0,999,999,99
3020,4,4,12,0,*?*?*?*?*?*?*?*?*?*?*?*?*?*?*?*?*?*?*?*?*?*?,14.7,4.1,46,101575,953,1367,316,592.6,499.8,244.2,63172,51801,28621,6789,40,5.7,4,2,9999,99999,9,999999999,0.0,999,999,99
3020,4,4,13,0,*?*?*?*?*?*?*?*?*?*?*?*?*?*?*?*?*?*?*?*?*?*?,15.9,3.9,43,101575,900,1366,321,557.3,497.5,229.6,59280,51361,27138,5942,37,6.7,4,2,9999,99999,9,999999999,0.0,999,999,99
3020,4,4,14,0,*?*?*?*?*?*?*?*?*?*?*?*?*?*?*?*?*?*?*?*?*?*?,16.2,5.3,46,101575,794,1367,329,467.9,422.9,222.3,49044,43094,26179,5178,33,6.2,5,3,9999,99999,9,999999999,0.0,999,999,99
3020,4,4,15,0,*?*?*?*?*?*?*?*?*?*?*?*?*?*?*?*?*?*?*?*?*?*?,16.0,4.1,43,101575,641,1367,337,312.1,237.6,200.7,33188,24300,22488,4481,30,5.2,7,4,9999,99999,9,999999999,0.0,999,999,99
3020,4,4,16,0,*?*?*?*?*?*?*?*?*?*?*?*?*?*?*?*?*?*?*?*?*?*?,15.9,5.3,47,101575,452,1366,337,208.8,225.3,134.3,22060,21008,15409,2750,27,5.2,7,4,9999,99999,9,999999999,0.0,999,999,99
3020,4,4,17,0,*?*?*?*?*?*?*?*?*?*?*?*?*?*?*?*?*?*?*?*?*?*?,16.0,5.9,49,101575,240,1365,334,103.0,262.4,56.8,10715,18421,7481,1030,23,4.6,6,3,9999,99999,9,999999999,0.0,999,999,99
3020,4,4,18,0,*?*?*?*?*?*?*?*?*?*?*?*?*?*?*?*?*?*?*?*?*?*?,13.7,7.3,62,101575,20,1391,328,0.0,0.0,0.0,0,0,0,0,20,3.6,7,4,9999,99999,9,999999999,0.0,999,999,99
3020,4,4,19,0,*?*?*?*?*?*?*?*?*?*?*?*?*?*?*?*?*?*?*?*?*?*?,11.7,6.7,68,101575,0,-0,332,0.0,-0.0,0.0,0,0,0,0,18,6.7,10,5,9999,99999,9,999999999,0.0,999,999,99
3020,4,4,20,0,*?*?*?*?*?*?*?*?*?*?*?*?*?*?*?*?*?*?*?*?*?*?,9.8,5.1,69,101575,0,-0,323,0.0,-0.0,0.0,0,0,0,0,17,6.7,10,5,9999,99999,9,999999999,0.0,999,999,99
3020,4,4,21,0,*?*?*?*?*?*?*?*?*?*?*?*?*?*?*?*?*?*?*?*?*?*?,7.7,3.9,74,101575,0,-0,314,0.0,-0.0,0.0,0,0,0,0,15,5.2,10,5,9999,99999,9,999999999,0.0,999,999,99
3020,4,4,22,0,*?*?*?*?*?*?*?*?*?*?*?*?*?*?*?*?*?*?*?*?*?*?,7.2,4.5,78,101575,0,-0,312,0.0,-0.0,0.0,0,0,0,0,13,5.2,10,5,9999,99999,9,999999999,0.0,999,999,99
3020,4,4,23,0,*?*?*?*?*?*?*?*?*?*?*?*?*?*?*?*?*?*?*?*?*?*?,6.1,4.5,85,101575,0,-0,307,0.0,-0.0,0.0,0,0,0,0,12,5.7,10,5,9999,99999,9,999999999,0.0,999,999,99
3020,4,4,24,0,*?*?*?*?*?*?*?*?*?*?*?*?*?*?*?*?*?*?*?*?*?*?,4.0,3.4,92,101575,0,-0,298,0.0,-0.0,0.0,0,0,0,0,20,4.1,10,5,9999,99999,9,999999999,0.0,999,999,99
3020,4,5,1,0,*?*?*?*?*?*?*?*?*?*?*?*?*?*?*?*?*?*?*?*?*?*?,3.0,3.0,100,102374,0,-0,294,0.0,-0.0,0.0,0,0,0,0,67,4.6,10,5,9999,99999,9,999999999,0.0,999,999,99
3020,4,5,2,0,*?*?*?*?*?*?*?*?*?*?*?*?*?*?*?*?*?*?*?*?*?*?,1.6,1.7,100,102374,0,-0,288,0.0,-0.0,0.0,0,0,0,0,123,4.6,10,5,9999,99999,9,999999999,0.0,999,999,99
3020,4,5,3,0,*?*?*?*?*?*?*?*?*?*?*?*?*?*?*?*?*?*?*?*?*?*?,1.0,1.0,100,102374,0,-0,285,0.0,-0.0,0.0,0,0,0,0,180,4.1,10,5,9999,99999,9,999999999,0.0,999,999,99
3020,4,5,4,0,*?*?*?*?*?*?*?*?*?*?*?*?*?*?*?*?*?*?*?*?*?*?,0.6,0.6,100,102374,0,-0,284,0.0,-0.0,0.0,0,0,0,0,237,4.6,10,5,9999,99999,9,999999999,0.0,999,999,99
3020,4,5,5,0,*?*?*?*?*?*?*?*?*?*?*?*?*?*?*?*?*?*?*?*?*?*?,0.5,0.4,100,102374,0,-0,274,0.0,-0.0,0.0,0,0,0,0,293,4.1,8,4,9999,99999,9,999999999,0.0,999,999,99
3020,4,5,6,0,*?*?*?*?*?*?*?*?*?*?*?*?*?*?*?*?*?*?*?*?*?*?,0.5,0.4,100,102374,211,1367,255,94.3,359.1,38.9,9660,24609,5858,698,350,4.1,4,2,9999,99999,9,999999999,0.0,999,999,99
3020,4,5,7,0,*?*?*?*?*?*?*?*?*?*?*?*?*?*?*?*?*?*?*?*?*?*?,2.3,2.3,100,102374,425,1364,245,246.3,553.5,73.9,25516,49346,10779,1392,295,4.6,0,0,9999,99999,9,999999999,0.0,999,999,99
3020,4,5,8,0,*?*?*?*?*?*?*?*?*?*?*?*?*?*?*?*?*?*?*?*?*?*?,4.3,4.3,100,102374,619,1366,256,380.6,587.9,114.2,39573,56857,15861,2303,240,4.1,0,0,9999,99999,9,999999999,0.0,999,999,99
3020,4,5,9,0,*?*?*?*?*?*?*?*?*?*?*?*?*?*?*?*?*?*?*?*?*?*?,7.3,5.6,100,102374,778,1365,270,491.2,603.4,147.4,51310,60089,19726,3313,185,3.6,0,0,9999,99999,9,999999999,0.0,999,999,99
3020,4,5,10,0,*?*?*?*?*?*?*?*?*?*?*?*?*?*?*?*?*?*?*?*?*?*?,9.1,5.1,92,102374,892,1365,276,570.5,611.1,171.2,59826,61526,22327,4332,130,3.6,0,0,9999,99999,9,999999999,0.0,999,999,99
3020,4,5,11,0,*?*?*?*?*?*?*?*?*?*?*?*?*?*?*?*?*?*?*?*?*?*?,11.3,3.6,71,102374,954,1366,281,613.2,614.5,184.0,64443,62103,23670,5056,75,5.2,0,0,9999,99999,9,999999999,0.0,999,999,99
3020,4,5,12,0,*?*?*?*?*?*?*?*?*?*?*?*?*?*?*?*?*?*?*?*?*?*?,12.8,2.3,59,102374,958,1365,306,596.9,500.1,245.9,63631,51847,28788,6904,20,5.7,4,2,9999,99999,9,999999999,0.0,999,999,99
3020,4,5,13,0,*?*?*?*?*?*?*?*?*?*?*?*?*?*?*?*?*?*?*?*?*?*?,12.8,5.6,74,102374,906,1366,328,386.9,147.0,289.4,42403,15520,32220,8347,23,6.7,8,4,9999,99999,9,999999999,0.0,999,999,99
3020,4,5,14,0,*?*?*?*?*?*?*?*?*?*?*?*?*?*?*?*?*?*?*?*?*?*?,13.0,6.9,79,102374,799,1365,321,442.5,338.8,244.3,47564,35886,27050,5991,27,6.2,6,3,9999,99999,9,999999999,0.0,999,999,99
3020,4,5,15,0,*?*?*?*?*?*?*?*?*?*?*?*?*?*?*?*?*?*?*?*?*?*?,13.2,8.0,85,102374,646,1365,299,399.7,591.1,119.9,41587,57552,16546,2455,30,5.2,0,0,9999,99999,9,999999999,0.0,999,999,99
3020,4,5,16,0,*?*?*?*?*?*?*?*?*?*?*?*?*?*?*?*?*?*?*?*?*?*?,12.7,6.7,81,102374,458,1367,293,268.7,561.3,80.6,27852,51012,11661,1530,33,5.2,0,0,9999,99999,9,999999999,0.0,999,999,99
3020,4,5,17,0,*?*?*?*?*?*?*?*?*?*?*?*?*?*?*?*?*?*?*?*?*?*?,12.5,5.9,77,102374,246,1366,291,121.8,473.2,36.5,12681,35068,5689,682,37,4.6,0,0,9999,99999,9,999999999,0.0,999,999,99
3020,4,5,18,0,*?*?*?*?*?*?*?*?*?*?*?*?*?*?*?*?*?*?*?*?*?*?,11.1,6.1,86,102374,26,1383,312,0.0,0.0,0.0,0,0,0,0,40,3.6,6,3,9999,99999,9,999999999,0.0,999,999,99
3020,4,5,19,0,*?*?*?*?*?*?*?*?*?*?*?*?*?*?*?*?*?*?*?*?*?*?,8.5,6.6,100,102374,0,-0,317,0.0,-0.0,0.0,0,0,0,0,55,6.7,10,5,9999,99999,9,999999999,0.0,999,999,99
3020,4,5,20,0,*?*?*?*?*?*?*?*?*?*?*?*?*?*?*?*?*?*?*?*?*?*?,7.6,7.4,100,102374,0,-0,313,0.0,-0.0,0.0,0,0,0,0,70,6.7,10,5,9999,99999,9,999999999,0.0,999,999,99
3020,4,5,21,0,*?*?*?*?*?*?*?*?*?*?*?*?*?*?*?*?*?*?*?*?*?*?,5.9,5.9,100,102374,0,-0,306,0.0,-0.0,0.0,0,0,0,0,85,5.2,10,5,9999,99999,9,999999999,0.0,999,999,99
3020,4,5,22,0,*?*?*?*?*?*?*?*?*?*?*?*?*?*?*?*?*?*?*?*?*?*?,3.8,3.8,100,102374,0,-0,297,0.0,-0.0,0.0,0,0,0,0,100,5.2,10,5,9999,99999,9,999999999,0.0,999,999,99
3020,4,5,23,0,*?*?*?*?*?*?*?*?*?*?*?*?*?*?*?*?*?*?*?*?*?*?,3.8,3.8,100,102374,0,-0,297,0.0,-0.0,0.0,0,0,0,0,115,5.7,10,5,9999,99999,9,999999999,0.0,999,999,99
3020,4,5,24,0,*?*?*?*?*?*?*?*?*?*?*?*?*?*?*?*?*?*?*?*?*?*?,5.0,4.6,100,102374,0,-0,302,0.0,-0.0,0.0,0,0,0,0,10,4.1,10,5,9999,99999,9,999999999,0.0,999,999,99
3020,4,6,1,0,*?*?*?*?*?*?*?*?*?*?*?*?*?*?*?*?*?*?*?*?*?*?,3.1,3.0,96,101974,0,-0,294,0.0,-0.0,0.0,0,0,0,0,143,4.6,10,5,9999,99999,9,999999999,0.0,999,999,99
3020,4,6,2,0,*?*?*?*?*?*?*?*?*?*?*?*?*?*?*?*?*?*?*?*?*?*?,2.5,2.5,96,101974,0,-0,291,0.0,-0.0,0.0,0,0,0,0,157,4.6,10,5,9999,99999,9,999999999,0.0,999,999,99
3020,4,6,3,0,*?*?*?*?*?*?*?*?*?*?*?*?*?*?*?*?*?*?*?*?*?*?,1.6,1.5,96,101974,0,-0,288,0.0,-0.0,0.0,0,0,0,0,170,4.1,10,5,9999,99999,9,999999999,0.0,999,999,99
3020,4,6,4,0,*?*?*?*?*?*?*?*?*?*?*?*?*?*?*?*?*?*?*?*?*?*?,0.7,0.6,96,101974,0,-0,284,0.0,-0.0,0.0,0,0,0,0,183,4.6,10,5,9999,99999,9,999999999,0.0,999,999,99
3020,4,6,5,0,*?*?*?*?*?*?*?*?*?*?*?*?*?*?*?*?*?*?*?*?*?*?,0.8,0.8,96,101974,0,-0,275,0.0,-0.0,0.0,0,0,0,0,197,4.1,8,4,9999,99999,9,999999999,0.0,999,999,99
3020,4,6,6,0,*?*?*?*?*?*?*?*?*?*?*?*?*?*?*?*?*?*?*?*?*?*?,1.0,1.0,96,101974,219,1367,276,68.7,108.0,51.4,7310,7138,6208,945,210,4.1,8,4,9999,99999,9,999999999,0.0,999,999,99
3020,4,6,7,0,*?*?*?*?*?*?*?*?*?*?*?*?*?*?*?*?*?*?*?*?*?*?,1.8,0.2,86,101974,433,1365,264,234.7,388.6,111.5,24397,34872,14041,2115,197,4.6,5,3,9999,99999,9,999999999,0.0,999,999,99
3020,4,6,8,0,*?*?*?*?*?*?*?*?*?*?*?*?*?*?*?*?*?*?*?*?*?*?,5.6,2.5,78,101974,626,1365,271,381.2,529.5,138.4,40620,52297,17467,2789,183,4.1,3,2,9999,99999,9,999999999,0.0,999,999,99
3020,4,6,9,0,*?*?*?*?*?*?*?*?*?*?*?*?*?*?*?*?*?*?*?*?*?*?,8.4,2.9,66,101974,785,1365,288,480.5,491.3,198.0,50895,50095,23836,4529,170,3.6,4,2,9999,99999,9,999999999,0.0,999,999,99
3020,4,6,10,0,*?*?*?*?*?*?*?*?*?*?*?*?*?*?*?*?*?*?*?*?*?*?,11.1,2.1,52,101974,899,1365,298,557.1,497.5,229.5,59258,51359,27128,5939,157,3.6,4,2,9999,99999,9,999999999,0.0,999,999,99
3020,4,6,11,0,*?*?*?*?*?*?*?*?*?*?*?*?*?*?*?*?*?*?*?*?*?*?,12.8,2.1,47,101974,960,1365,305,598.3,500.2,246.5,63783,51863,28845,6941,143,5.2,4,2,9999,99999,9,999999999,0.0,999,999,99
3020,4,6,12,0,*?*?*?*?*?*?*?*?*?*?*?*?*?*?*?*?*?*?*?*?*?*?,14.3,0.6,38,101974,964,1365,304,613.3,553.1,222.6,66110,57447,26598,6256,130,5.7,3,2,9999,99999,9,999999999,0.0,999,999,99
3020,4,6,13,0,*?*?*?*?*?*?*?*?*?*?*?*?*?*?*?*?*?*?*?*?*?*?,15.0,1.0,38,101974,911,1365,314,565.4,498.1,233.0,60168,51468,27477,6124,133,6.7,4,2,9999,99999,9,999999999,0.0,999,999,99
3020,4,6,14,0,*?*?*?*?*?*?*?*?*?*?*?*?*?*?*?*?*?*?*?*?*?*?,14.7,2.7,43,101974,805,1366,336,340.3,145.5,254.6,37213,15208,28468,6801,137,6.2,8,4,9999,99999,9,999999999,0.0,999,999,99
3020,4,6,15,0,*?*?*?*?*?*?*?*?*?*?*?*?*?*?*?*?*?*?*?*?*?*?,15.0,2.3,41,101974,652,1365,348,117.1,0.0,117.1,13802,0,13851,5184,140,5.2,10,5,9999,99999,9,999999999,0.0,999,999,99
3020,4,6,16,0,*?*?*?*?*?*?*?*?*?*?*?*?*?*?*?*?*?*?*?*?*?*?,14.6,2.9,43,101974,463,1364,341,137.4,53.8,119.1,15083,5011,13439,3293,143,5.2,9,5,9999,99999,9,999999999,0.0,999,999,99
3020,4,6,17,0,*?*?*?*?*?*?*?*?*?*?*?*?*?*?*?*?*?*?*?*?*?*?,13.5,4.1,51,101974,252,1366,331,84.0,114.8,62.8,9188,8656,7311,1344,147,4.6,8,4,9999,99999,9,999999999,0.0,999,999,99
3020,4,6,18,0,*?*?*?*?*?*?*?*?*?*?*?*?*?*?*?*?*?*?*?*?*?*?,11.9,4.1,57,101974,32,1378,328,0.0,0.0,0.0,0,0,0,0,150,3.6,9,5,9999,99999,9,999999999,0.0,999,999,99
3020,4,6,19,0,*?*?*?*?*?*?*?*?*?*?*?*?*?*?*?*?*?*?*?*?*?*?,9.9,5.8,72,101974,0,-0,323,0.0,-0.0,0.0,0,0,0,0,140,6.7,10,5,9999,99999,9,999999999,0.0,999,999,99
3020,4,6,20,0,*?*?*?*?*?*?*?*?*?*?*?*?*?*?*?*?*?*?*?*?*?*?,8.0,5.8,82,101974,0,-0,315,0.0,-0.0,0.0,0,0,0,0,130,6.7,10,5,9999,99999,9,999999999,0.0,999,999,99
3020,4,6,21,0,*?*?*?*?*?*?*?*?*?*?*?*?*?*?*?*?*?*?*?*?*?*?,6.3,5.9,94,101974,0,-0,307,0.0,-0.0,0.0,0,0,0,0,120,5.2,10,5,9999,99999,9,999999999,0.0,999,999,99
3020,4,6,22,0,*?*?*?*?*?*?*?*?*?*?*?*?*?*?*?*?*?*?*?*?*?*?,5.3,5.3,96,101974,0,-0,303,0.0,-0.0,0.0,0,0,0,0,110,5.2,10,5,9999,99999,9,999999999,0.0,999,999,99
3020,4,6,23,0,*?*?*?*?*?*?*?*?*?*?*?*?*?*?*?*?*?*?*?*?*?*?,4.1,4.1,96,101974,0,-0,298,0.0,-0.0,0.0,0,0,0,0,100,5.7,10,5,9999,99999,9,999999999,0.0,999,999,99
3020,4,6,24,0,*?*?*?*?*?*?*?*?*?*?*?*?*?*?*?*?*?*?*?*?*?*?,3.9,3.8,95,101974,0,-0,297,0.0,-0.0,0.0,0,0,0,0,130,4.1,10,5,9999,99999,9,999999999,0.0,999,999,99
3020,4,7,1,0,*?*?*?*?*?*?*?*?*?*?*?*?*?*?*?*?*?*?*?*?*?*?,0.8,0.2,89,100529,0,-0,285,0.0,-0.0,0.0,0,0,0,0,87,4.6,10,5,9999,99999,9,999999999,0.0,999,999,99
3020,4,7,2,0,*?*?*?*?*?*?*?*?*?*?*?*?*?*?*?*?*?*?*?*?*?*?,-0.7,-1.7,85,100529,0,-0,279,0.0,-0.0,0.0,0,0,0,0,83,4.6,10,5,9999,99999,9,999999999,0.0,999,999,99
3020,4,7,3,0,*?*?*?*?*?*?*?*?*?*?*?*?*?*?*?*?*?*?*?*?*?*?,-1.2,-2.7,83,100529,0,-0,277,0.0,-0.0,0.0,0,0,0,0,80,4.1,10,5,9999,99999,9,999999999,0.0,999,999,99
3020,4,7,4,0,*?*?*?*?*?*?*?*?*?*?*?*?*?*?*?*?*?*?*?*?*?*?,-1.4,-3.1,80,100529,0,-0,276,0.0,-0.0,0.0,0,0,0,0,77,4.6,10,5,9999,99999,9,999999999,0.0,999,999,99
3020,4,7,5,0,*?*?*?*?*?*?*?*?*?*?*?*?*?*?*?*?*?*?*?*?*?*?,-1.5,-3.1,81,100529,6,1341,276,0.0,0.0,0.0,0,0,0,0,73,4.1,10,5,9999,99999,9,999999999,0.0,999,999,99
3020,4,7,6,0,*?*?*?*?*?*?*?*?*?*?*?*?*?*?*?*?*?*?*?*?*?*?,-1.6,-3.1,81,100529,226,1361,270,54.6,43.7,47.3,6038,3155,5590,1006,70,4.1,9,5,9999,99999,9,999999999,0.0,999,999,99
3020,4,7,7,0,*?*?*?*?*?*?*?*?*?*?*?*?*?*?*?*?*?*?*?*?*?*?,1.0,-2.7,69,100529,440,1363,281,129.5,53.3,112.3,14210,4911,12667,3072,70,4.6,9,5,9999,99999,9,999999999,0.0,999,999,99
3020,4,7,8,0,*?*?*?*?*?*?*?*?*?*?*?*?*?*?*?*?*?*?*?*?*?*?,3.7,-1.9,61,100529,633,1364,292,196.9,56.4,170.8,21651,5540,19241,5113,70,4.1,9,5,9999,99999,9,999999999,0.0,999,999,99
3020,4,7,9,0,*?*?*?*?*?*?*?*?*?*?*?*?*?*?*?*?*?*?*?*?*?*?,7.1,-1.1,52,100529,791,1363,306,252.4,57.9,218.9,27796,5815,24654,7141,70,3.6,9,5,9999,99999,9,999999999,0.0,999,999,99
3020,4,7,10,0,*?*?*?*?*?*?*?*?*?*?*?*?*?*?*?*?*?*?*?*?*?*?,9.4,0.4,50,100529,905,1364,311,387.1,147.0,289.6,42422,15521,32233,8354,70,3.6,8,4,9999,99999,9,999999999,0.0,999,999,99
3020,4,7,11,0,*?*?*?*?*?*?*?*?*?*?*?*?*?*?*?*?*?*?*?*?*?*?,12.0,-0.2,40,100529,966,1364,323,415.3,147.8,310.7,45576,15665,34488,9490,70,5.2,8,4,9999,99999,9,999999999,0.0,999,999,99
3020,4,7,12,0,*?*?*?*?*?*?*?*?*?*?*?*?*?*?*?*?*?*?*?*?*?*?,13.2,-1.3,34,100529,970,1365,328,417.1,147.9,312.0,45782,15674,34635,9570,70,5.7,8,4,9999,99999,9,999999999,0.0,999,999,99
3020,4,7,13,0,*?*?*?*?*?*?*?*?*?*?*?*?*?*?*?*?*?*?*?*?*?*?,14.0,-1.7,31,100529,916,1363,338,296.2,58.6,256.8,32657,5950,28927,9069,75,6.7,9,5,9999,99999,9,999999999,0.0,999,999,99
3020,4,7,14,0,*?*?*?*?*?*?*?*?*?*?*?*?*?*?*?*?*?*?*?*?*?*?,13.9,-1.1,33,100529,810,1364,331,343.0,145.6,256.6,37508,15228,28682,6882,80,6.2,8,4,9999,99999,9,999999999,0.0,999,999,99
3020,4,7,15,0,*?*?*?*?*?*?*?*?*?*?*?*?*?*?*?*?*?*?*?*?*?*?,13.5,-0.6,35,100529,657,1364,335,205.4,56.7,178.1,22584,5592,20064,5398,85,5.2,9,5,9999,99999,9,999999999,0.0,999,999,99
3020,4,7,16,0,*?*?*?*?*?*?*?*?*?*?*?*?*?*?*?*?*?*?*?*?*?*?,13.6,-1.1,34,100529,469,1365,336,139.4,54.0,120.9,15304,5034,13635,3350,90,5.2,9,5,9999,99999,9,999999999,0.0,999,999,99
3020,4,7,17,0,*?*?*?*?*?*?*?*?*?*?*?*?*?*?*?*?*?*?*?*?*?*?,12.8,0.6,41,100529,257,1362,338,37.7,0.0,37.7,4393,0,4401,1466,95,4.6,10,5,9999,99999,9,999999999,0.0,999,999,99
3020,4,7,18,0,*?*?*?*?*?*?*?*?*?*?*?*?*?*?*?*?*?*?*?*?*?*?,11.2,1.7,48,100529,38,1376,325,0.0,0.0,0.0,0,0,0,0,100,3.6,9,5,9999,99999,9,999999999,0.0,999,999,99
3020,4,7,19,0,*?*?*?*?*?*?*?*?*?*?*?*?*?*?*?*?*?*?*?*?*?*?,8.3,3.4,66,100529,0,-0,317,0.0,-0.0,0.0,0,0,0,0,93,6.7,10,5,9999,99999,9,999999999,0.0,999,999,99
3020,4,7,20,0,*?*?*?*?*?*?*?*?*?*?*?*?*?*?*?*?*?*?*?*?*?*?,6.3,2.9,73,100529,0,-0,308,0.0,-0.0,0.0,0,0,0,0,87,6.7,10,5,9999,99999,9,999999999,0.0,999,999,99
3020,4,7,21,0,*?*?*?*?*?*?*?*?*?*?*?*?*?*?*?*?*?*?*?*?*?*?,4.7,2.7,81,100529,0,-0,301,0.0,-0.0,0.0,0,0,0,0,80,5.2,10,5,9999,99999,9,999999999,0.0,999,999,99
3020,4,7,22,0,*?*?*?*?*?*?*?*?*?*?*?*?*?*?*?*?*?*?*?*?*?*?,3.1,2.7,90,100529,0,-0,294,0.0,-0.0,0.0,0,0,0,0,73,5.2,10,5,9999,99999,9,999999999,0.0,999,999,99
3020,4,7,23,0,*?*?*?*?*?*?*?*?*?*?*?*?*?*?*?*?*?*?*?*?*?*?,3.4,2.5,87,100529,0,-0,295,0.0,-0.0,0.0,0,0,0,0,67,5.7,10,5,9999,99999,9,999999999,0.0,999,999,99
3020,4,7,24,0,*?*?*?*?*?*?*?*?*?*?*?*?*?*?*?*?*?*?*?*?*?*?,2.9,2.3,89,100529,0,-0,293,0.0,-0.0,0.0,0,0,0,0,90,4.1,10,5,9999,99999,9,999999999,0.0,999,999,99
3020,4,8,1,0,*?*?*?*?*?*?*?*?*?*?*?*?*?*?*?*?*?*?*?*?*?*?,3.1,0.4,79,99747.9,0,-0,294,0.0,-0.0,0.0,0,0,0,0,60,4.6,10,5,9999,99999,9,999999999,0.0,999,999,99
3020,4,8,2,0,*?*?*?*?*?*?*?*?*?*?*?*?*?*?*?*?*?*?*?*?*?*?,2.5,-0.4,77,99747.9,0,-0,292,0.0,-0.0,0.0,0,0,0,0,60,4.6,10,5,9999,99999,9,999999999,0.0,999,999,99
3020,4,8,3,0,*?*?*?*?*?*?*?*?*?*?*?*?*?*?*?*?*?*?*?*?*?*?,2.3,-1.1,74,99747.9,0,-0,291,0.0,-0.0,0.0,0,0,0,0,60,4.1,10,5,9999,99999,9,999999999,0.0,999,999,99
3020,4,8,4,0,*?*?*?*?*?*?*?*?*?*?*?*?*?*?*?*?*?*?*?*?*?*?,2.0,-1.3,74,99747.9,0,-0,290,0.0,-0.0,0.0,0,0,0,0,60,4.6,10,5,9999,99999,9,999999999,0.0,999,999,99
3020,4,8,5,0,*?*?*?*?*?*?*?*?*?*?*?*?*?*?*?*?*?*?*?*?*?*?,1.7,-1.1,77,99747.9,14,1352,289,0.0,0.0,0.0,0,0,0,0,60,4.1,10,5,9999,99999,9,999999999,0.0,999,999,99
3020,4,8,6,0,*?*?*?*?*?*?*?*?*?*?*?*?*?*?*?*?*?*?*?*?*?*?,2.6,-1.3,71,99747.9,234,1362,277,89.8,186.6,57.7,9525,12845,6923,1076,60,4.1,7,4,9999,99999,9,999999999,0.0,999,999,99
3020,4,8,7,0,*?*?*?*?*?*?*?*?*?*?*?*?*?*?*?*?*?*?*?*?*?*?,3.5,-0.8,68,99747.9,448,1364,291,132.1,53.5,114.6,14503,4946,12926,3146,62,4.6,9,5,9999,99999,9,999999999,0.0,999,999,99
3020,4,8,8,0,*?*?*?*?*?*?*?*?*?*?*?*?*?*?*?*?*?*?*?*?*?*?,5.0,-0.2,66,99747.9,640,1363,287,312.4,237.6,200.9,33210,24305,22498,4489,63,4.1,7,4,9999,99999,9,999999999,0.0,999,999,99
3020,4,8,9,0,*?*?*?*?*?*?*?*?*?*?*?*?*?*?*?*?*?*?*?*?*?*?,7.2,1.0,61,99747.9,798,1363,297,399.1,243.4,256.6,42730,25766,28236,6359,65,3.6,7,4,9999,99999,9,999999999,0.0,999,999,99
3020,4,8,10,0,*?*?*?*?*?*?*?*?*?*?*?*?*?*?*?*?*?*?*?*?*?*?,9.6,0.6,51,99747.9,911,1363,312,390.2,147.1,291.9,42766,15538,32479,8470,67,3.6,8,4,9999,99999,9,999999999,0.0,999,999,99
3020,4,8,11,0,*?*?*?*?*?*?*?*?*?*?*?*?*?*?*?*?*?*?*?*?*?*?,12.5,0.4,41,99747.9,971,1363,319,494.3,247.6,317.8,53371,26667,34325,9371,68,5.2,7,4,9999,99999,9,999999999,0.0,999,999,99
3020,4,8,12,0,*?*?*?*?*?*?*?*?*?*?*?*?*?*?*?*?*?*?*?*?*?*?,12.4,-0.2,40,99747.9,975,1363,319,496.3,247.7,319.1,53596,26681,34451,9453,70,5.7,7,4,9999,99999,9,999999999,0.0,999,999,99
3020,4,8,13,0,*?*?*?*?*?*?*?*?*?*?*?*?*?*?*?*?*?*?*?*?*?*?,12.7,-2.4,33,99747.9,922,1364,332,298.2,58.7,258.6,32886,5955,29129,9171,73,6.7,9,5,9999,99999,9,999999999,0.0,999,999,99
3020,4,8,14,0,*?*?*?*?*?*?*?*?*?*?*?*?*?*?*?*?*?*?*?*?*?*?,12.9,-0.8,36,99747.9,815,1363,333,260.9,58.0,226.2,28732,5845,25478,7486,77,6.2,9,5,9999,99999,9,999999999,0.0,999,999,99
3020,4,8,15,0,*?*?*?*?*?*?*?*?*?*?*?*?*?*?*?*?*?*?*?*?*?*?,13.0,-0.6,37,99747.9,662,1362,339,119.4,0.0,119.4,14079,0,14130,5304,80,5.2,10,5,9999,99999,9,999999999,0.0,999,999,99
3020,4,8,16,0,*?*?*?*?*?*?*?*?*?*?*?*?*?*?*?*?*?*?*?*?*?*?,12.7,-0.6,38,99747.9,474,1363,338,81.4,0.0,81.4,9510,0,9538,3386,83,5.2,10,5,9999,99999,9,999999999,0.0,999,999,99
3020,4,8,17,0,*?*?*?*?*?*?*?*?*?*?*?*?*?*?*?*?*?*?*?*?*?*?,12.7,-0.0,39,99747.9,263,1363,332,67.5,46.5,58.5,7434,3590,6861,1254,87,4.6,9,5,9999,99999,9,999999999,0.0,999,999,99
3020,4,8,18,0,*?*?*?*?*?*?*?*?*?*?*?*?*?*?*?*?*?*?*?*?*?*?,11.6,0.2,43,99747.9,44,1376,332,0.0,0.0,0.0,0,0,0,0,90,3.6,10,5,9999,99999,9,999999999,0.0,999,999,99
3020,4,8,19,0,*?*?*?*?*?*?*?*?*?*?*?*?*?*?*?*?*?*?*?*?*?*?,9.2,-0.0,50,99747.9,0,-0,321,0.0,-0.0,0.0,0,0,0,0,78,6.7,10,5,9999,99999,9,999999999,0.0,999,999,99
3020,4,8,20,0,*?*?*?*?*?*?*?*?*?*?*?*?*?*?*?*?*?*?*?*?*?*?,7.2,-1.3,52,99747.9,0,-0,313,0.0,-0.0,0.0,0,0,0,0,67,6.7,10,5,9999,99999,9,999999999,0.0,999,999,99
3020,4,8,21,0,*?*?*?*?*?*?*?*?*?*?*?*?*?*?*?*?*?*?*?*?*?*?,6.7,-0.8,55,99747.9,0,-0,310,0.0,-0.0,0.0,0,0,0,0,55,5.2,10,5,9999,99999,9,999999999,0.0,999,999,99
3020,4,8,22,0,*?*?*?*?*?*?*?*?*?*?*?*?*?*?*?*?*?*?*?*?*?*?,5.2,-0.8,62,99747.9,0,-0,304,0.0,-0.0,0.0,0,0,0,0,43,5.2,10,5,9999,99999,9,999999999,0.0,999,999,99
3020,4,8,23,0,*?*?*?*?*?*?*?*?*?*?*?*?*?*?*?*?*?*?*?*?*?*?,4.4,-0.8,65,99747.9,0,-0,300,0.0,-0.0,0.0,0,0,0,0,32,5.7,10,5,9999,99999,9,999999999,0.0,999,999,99
3020,4,8,24,0,*?*?*?*?*?*?*?*?*?*?*?*?*?*?*?*?*?*?*?*?*?*?,3.6,1.5,82,99747.9,0,-0,296,0.0,-0.0,0.0,0,0,0,0,60,4.1,10,5,9999,99999,9,999999999,0.0,999,999,99
3020,4,9,1,0,*?*?*?*?*?*?*?*?*?*?*?*?*?*?*?*?*?*?*?*?*?*?,2.2,-2.7,66,100343,0,-0,291,0.0,-0.0,0.0,0,0,0,0,75,4.6,10,5,9999,99999,9,999999999,0.0,999,999,99
3020,4,9,2,0,*?*?*?*?*?*?*?*?*?*?*?*?*?*?*?*?*?*?*?*?*?*?,1.3,-3.7,64,100343,0,-0,287,0.0,-0.0,0.0,0,0,0,0,130,4.6,10,5,9999,99999,9,999999999,0.0,999,999,99
3020,4,9,3,0,*?*?*?*?*?*?*?*?*?*?*?*?*?*?*?*?*?*?*?*?*?*?,1.1,-4.5,62,100343,0,-0,287,0.0,-0.0,0.0,0,0,0,0,185,4.1,10,5,9999,99999,9,999999999,0.0,999,999,99
3020,4,9,4,0,*?*?*?*?*?*?*?*?*?*?*?*?*?*?*?*?*?*?*?*?*?*?,0.2,-5.3,61,100343,0,-0,283,0.0,-0.0,0.0,0,0,0,0,240,4.6,10,5,9999,99999,9,999999999,0.0,999,999,99
3020,4,9,5,0,*?*?*?*?*?*?*?*?*?*?*?*?*?*?*?*?*?*?*?*?*?*?,-0.0,-5.3,62,100343,22,1358,230,0.0,0.0,0.0,0,0,0,0,295,4.1,1,0,9999,99999,9,999999999,0.0,999,999,99
3020,4,9,6,0,*?*?*?*?*?*?*?*?*?*?*?*?*?*?*?*?*?*?*?*?*?*?,-0.1,-5.0,65,100343,242,1363,224,119.3,470.3,35.8,12423,34654,5580,669,350,4.1,0,0,9999,99999,9,999999999,0.0,999,999,99
3020,4,9,7,0,*?*?*?*?*?*?*?*?*?*?*?*?*?*?*?*?*?*?*?*?*?*?,1.6,-4.5,60,100343,455,1363,231,267.5,560.9,80.3,27720,50919,11607,1522,317,4.6,0,0,9999,99999,9,999999999,0.0,999,999,99
3020,4,9,8,0,*?*?*?*?*?*?*?*?*?*?*?*?*?*?*?*?*?*?*?*?*?*?,3.4,-3.9,55,100343,647,1363,238,401.0,591.3,120.3,41722,57593,16589,2465,283,4.1,0,0,9999,99999,9,999999999,0.0,999,999,99
3020,4,9,9,0,*?*?*?*?*?*?*?*?*?*?*?*?*?*?*?*?*?*?*?*?*?*?,6.3,-2.4,51,100343,804,1362,251,510.7,605.5,153.2,53392,60489,20370,3533,250,3.6,0,0,9999,99999,9,999999999,0.0,999,999,99
3020,4,9,10,0,*?*?*?*?*?*?*?*?*?*?*?*?*?*?*?*?*?*?*?*?*?*?,8.8,-2.9,41,100343,917,1362,259,589.2,612.6,176.7,61829,61784,22906,4628,217,3.6,0,0,9999,99999,9,999999999,0.0,999,999,99
3020,4,9,11,0,*?*?*?*?*?*?*?*?*?*?*?*?*?*?*?*?*?*?*?*?*?*?,9.8,-3.4,37,100343,977,1362,262,631.0,615.8,189.3,66359,62302,24200,5407,183,5.2,0,0,9999,99999,9,999999999,0.0,999,999,99
3020,4,9,12,0,*?*?*?*?*?*?*?*?*?*?*?*?*?*?*?*?*?*?*?*?*?*?,12.0,-2.4,35,100343,981,1363,272,633.3,615.9,190.0,66617,62330,24276,5457,150,5.7,0,0,9999,99999,9,999999999,0.0,999,999,99
3020,4,9,13,0,*?*?*?*?*?*?*?*?*?*?*?*?*?*?*?*?*?*?*?*?*?*?,11.7,-0.8,40,100343,927,1362,274,596.1,613.2,178.8,62575,61877,23123,4745,148,6.7,0,0,9999,99999,9,999999999,0.0,999,999,99
3020,4,9,14,0,*?*?*?*?*?*?*?*?*?*?*?*?*?*?*?*?*?*?*?*?*?*?,12.1,-0.8,39,100343,820,1362,275,521.8,606.6,156.5,54574,60702,20736,3665,147,6.2,0,0,9999,99999,9,999999999,0.0,999,999,99
3020,4,9,15,0,*?*?*?*?*?*?*?*?*?*?*?*?*?*?*?*?*?*?*?*?*?*?,11.7,-2.2,36,100343,668,1363,271,415.5,593.6,124.7,43255,58074,17104,2586,145,5.2,0,0,9999,99999,9,999999999,0.0,999,999,99
3020,4,9,16,0,*?*?*?*?*?*?*?*?*?*?*?*?*?*?*?*?*?*?*?*?*?*?,11.8,-2.2,36,100343,479,1361,272,284.6,566.1,85.4,29494,52056,12264,1629,143,5.2,0,0,9999,99999,9,999999999,0.0,999,999,99
3020,4,9,17,0,*?*?*?*?*?*?*?*?*?*?*?*?*?*?*?*?*?*?*?*?*?*?,12.0,-1.5,37,100343,269,1364,274,137.9,489.6,41.4,14334,37562,6370,771,142,4.6,0,0,9999,99999,9,999999999,0.0,999,999,99
3020,4,9,18,0,*?*?*?*?*?*?*?*?*?*?*?*?*?*?*?*?*?*?*?*?*?*?,9.1,-1.1,47,100343,50,1376,269,0.0,0.0,0.0,0,0,0,0,140,3.6,1,0,9999,99999,9,999999999,0.0,999,999,99
3020,4,9,19,0,*?*?*?*?*?*?*?*?*?*?*?*?*?*?*?*?*?*?*?*?*?*?,7.5,-0.4,55,100343,0,-0,314,0.0,-0.0,0.0,0,0,0,0,127,6.7,10,5,9999,99999,9,999999999,0.0,999,999,99
3020,4,9,20,0,*?*?*?*?*?*?*?*?*?*?*?*?*?*?*?*?*?*?*?*?*?*?,6.0,0.6,66,100343,0,-0,307,0.0,-0.0,0.0,0,0,0,0,113,6.7,10,5,9999,99999,9,999999999,0.0,999,999,99
3020,4,9,21,0,*?*?*?*?*?*?*?*?*?*?*?*?*?*?*?*?*?*?*?*?*?*?,4.6,-0.0,69,100343,0,-0,301,0.0,-0.0,0.0,0,0,0,0,100,5.2,10,5,9999,99999,9,999999999,0.0,999,999,99
3020,4,9,22,0,*?*?*?*?*?*?*?*?*?*?*?*?*?*?*?*?*?*?*?*?*?*?,3.9,-0.0,73,100343,0,-0,298,0.0,-0.0,0.0,0,0,0,0,87,5.2,10,5,9999,99999,9,999999999,0.0,999,999,99
3020,4,9,23,0,*?*?*?*?*?*?*?*?*?*?*?*?*?*?*?*?*?*?*?*?*?*?,3.5,0.2,77,100343,0,-0,296,0.0,-0.0,0.0,0,0,0,0,73,5.7,10,5,9999,99999,9,999999999,0.0,999,999,99
3020,4,9,24,0,*?*?*?*?*?*?*?*?*?*?*?*?*?*?*?*?*?*?*?*?*?*?,3.7,-1.7,64,100343,0,-0,297,0.0,-0.0,0.0,0,0,0,0,20,4.1,10,5,9999,99999,9,999999999,0.0,999,999,99
3020,4,10,1,0,*?*?*?*?*?*?*?*?*?*?*?*?*?*?*?*?*?*?*?*?*?*?,2.9,0.2,82,99707.1,0,-0,294,0.0,-0.0,0.0,0,0,0,0,57,4.6,10,5,9999,99999,9,999999999,0.0,999,999,99
3020,4,10,2,0,*?*?*?*?*?*?*?*?*?*?*?*?*?*?*?*?*?*?*?*?*?*?,2.4,-0.0,84,99707.1,0,-0,291,0.0,-0.0,0.0,0,0,0,0,53,4.6,10,5,9999,99999,9,999999999,0.0,999,999,99
3020,4,10,3,0,*?*?*?*?*?*?*?*?*?*?*?*?*?*?*?*?*?*?*?*?*?*?,2.4,-0.4,81,99707.1,0,-0,292,0.0,-0.0,0.0,0,0,0,0,50,4.1,10,5,9999,99999,9,999999999,0.0,999,999,99
[truncated: 1,089,955 more chars]
