# Supplementary material for: Future weather dataset for fourteen UK sites
Source: Data Brief. 2016 Aug 3;8:1308–10. doi: 10.1016/j.dib.2016.07.057 (PMC4990658; doi:10.1016/j.dib.2016.07.057)
Supplement: Supplementary file 2 — Supplementary material [file mmc2.zip › 07_10th_PET_2050s_07 Leeds.epw]

LOCATION,4300435,-,UK,WG data,03344,53.79,-1.58,0,20
DESIGN CONDITIONS,0
TYPICAL/EXTREME PERIODS,0
GROUND TEMPERATURES,1,1.0,,,,6.4,9.0,11.7,13.7,16.1,16.4,15.1,12.6,9.6,7.0,5.3,5.1
HOLIDAYS/DAYLIGHT SAVINGS,No,0,0,0
COMMENTS 1,created by using UKCP09 weather generator outputs
COMMENTS 2,wind speed wind direction and pressure based on observations at station id 03344
DATA PERIODS,1,1,Data,Sunday,1/1,12/31
3021,1,1,1,0,*?*?*?*?*?*?*?*?*?*?*?*?*?*?*?*?*?*?*?*?*?*?,1.1,-2.9,73,100376,0,-0,286,0.0,-0.0,0.0,0,0,0,0,260,4.6,10,5,9999,99999,9,999999999,1.4,999,999,99
3021,1,1,2,0,*?*?*?*?*?*?*?*?*?*?*?*?*?*?*?*?*?*?*?*?*?*?,0.5,-6.0,58,100376,0,-0,284,0.0,-0.0,0.0,0,0,0,0,260,3.1,10,5,9999,99999,9,999999999,2.5,999,999,99
3021,1,1,3,0,*?*?*?*?*?*?*?*?*?*?*?*?*?*?*?*?*?*?*?*?*?*?,0.3,-6.9,55,100376,0,-0,284,0.0,-0.0,0.0,0,0,0,0,260,4.1,10,5,9999,99999,9,999999999,2.5,999,999,99
3021,1,1,4,0,*?*?*?*?*?*?*?*?*?*?*?*?*?*?*?*?*?*?*?*?*?*?,0.3,-5.3,63,100376,0,-0,283,0.0,-0.0,0.0,0,0,0,0,260,4.6,10,5,9999,99999,9,999999999,1.9,999,999,99
3021,1,1,5,0,*?*?*?*?*?*?*?*?*?*?*?*?*?*?*?*?*?*?*?*?*?*?,-0.2,-3.9,73,100376,0,-0,281,0.0,-0.0,0.0,0,0,0,0,260,4.1,10,5,9999,99999,9,999999999,0.0,999,999,99
3021,1,1,6,0,*?*?*?*?*?*?*?*?*?*?*?*?*?*?*?*?*?*?*?*?*?*?,-0.6,-4.2,74,100376,0,-0,280,0.0,-0.0,0.0,0,0,0,0,260,6.2,10,5,9999,99999,9,999999999,0.0,999,999,99
3021,1,1,7,0,*?*?*?*?*?*?*?*?*?*?*?*?*?*?*?*?*?*?*?*?*?*?,0.2,-4.5,68,100376,0,-0,283,0.0,-0.0,0.0,0,0,0,0,262,6.7,10,5,9999,99999,9,999999999,0.0,999,999,99
3021,1,1,8,0,*?*?*?*?*?*?*?*?*?*?*?*?*?*?*?*?*?*?*?*?*?*?,1.0,-2.2,77,100376,0,-0,286,0.0,-0.0,0.0,0,0,0,0,263,5.2,10,5,9999,99999,9,999999999,0.0,999,999,99
3021,1,1,9,0,*?*?*?*?*?*?*?*?*?*?*?*?*?*?*?*?*?*?*?*?*?*?,-0.4,-2.4,84,100376,144,1413,275,24.0,31.3,20.8,2714,1771,2538,433,265,6.7,9,5,9999,99999,9,999999999,0.0,999,999,99
3021,1,1,10,0,*?*?*?*?*?*?*?*?*?*?*?*?*?*?*?*?*?*?*?*?*?*?,0.5,-2.7,78,100376,252,1414,279,60.4,45.1,52.4,6685,3363,6183,1118,267,6.7,9,5,9999,99999,9,999999999,0.0,999,999,99
3021,1,1,11,0,*?*?*?*?*?*?*?*?*?*?*?*?*?*?*?*?*?*?*?*?*?*?,0.2,-3.4,75,100376,312,1412,277,80.8,48.7,70.1,8871,4052,7942,1835,268,6.7,9,5,9999,99999,9,999999999,0.0,999,999,99
3021,1,1,12,0,*?*?*?*?*?*?*?*?*?*?*?*?*?*?*?*?*?*?*?*?*?*?,2.0,-3.4,65,100376,321,1413,285,83.8,49.1,72.7,9199,4120,8234,1908,270,5.7,9,5,9999,99999,9,999999999,0.0,999,999,99
3021,1,1,13,0,*?*?*?*?*?*?*?*?*?*?*?*?*?*?*?*?*?*?*?*?*?*?,2.5,-2.2,70,100376,278,1414,292,39.8,0.0,39.8,4657,0,4665,1563,272,5.2,10,5,9999,99999,9,999999999,0.0,999,999,99
3021,1,1,14,0,*?*?*?*?*?*?*?*?*?*?*?*?*?*?*?*?*?*?*?*?*?*?,2.6,-1.1,76,100376,185,1411,292,21.8,0.0,21.8,2581,-0,2583,848,273,5.2,10,5,9999,99999,9,999999999,0.0,999,999,99
3021,1,1,15,0,*?*?*?*?*?*?*?*?*?*?*?*?*?*?*?*?*?*?*?*?*?*?,2.5,1.5,93,100376,50,1417,292,0.0,0.0,0.0,0,0,0,0,275,6.2,10,5,9999,99999,9,999999999,0.0,999,999,99
3021,1,1,16,0,*?*?*?*?*?*?*?*?*?*?*?*?*?*?*?*?*?*?*?*?*?*?,2.0,1.0,93,100376,0,-0,290,0.0,-0.0,0.0,0,0,0,0,277,6.7,10,5,9999,99999,9,999999999,0.1,999,999,99
3021,1,1,17,0,*?*?*?*?*?*?*?*?*?*?*?*?*?*?*?*?*?*?*?*?*?*?,2.1,-1.1,78,100376,0,-0,290,0.0,-0.0,0.0,0,0,0,0,278,6.2,10,5,9999,99999,9,999999999,0.1,999,999,99
3021,1,1,18,0,*?*?*?*?*?*?*?*?*?*?*?*?*?*?*?*?*?*?*?*?*?*?,1.0,-2.7,75,100376,0,-0,286,0.0,-0.0,0.0,0,0,0,0,280,7.2,10,5,9999,99999,9,999999999,0.0,999,999,99
3021,1,1,19,0,*?*?*?*?*?*?*?*?*?*?*?*?*?*?*?*?*?*?*?*?*?*?,1.1,-1.9,79,100376,0,-0,286,0.0,-0.0,0.0,0,0,0,0,280,7.2,10,5,9999,99999,9,999999999,0.0,999,999,99
3021,1,1,20,0,*?*?*?*?*?*?*?*?*?*?*?*?*?*?*?*?*?*?*?*?*?*?,0.3,-1.3,88,100376,0,-0,283,0.0,-0.0,0.0,0,0,0,0,280,6.2,10,5,9999,99999,9,999999999,0.0,999,999,99
3021,1,1,21,0,*?*?*?*?*?*?*?*?*?*?*?*?*?*?*?*?*?*?*?*?*?*?,1.3,0.8,98,100376,0,-0,287,0.0,-0.0,0.0,0,0,0,0,280,5.2,10,5,9999,99999,9,999999999,0.0,999,999,99
3021,1,1,22,0,*?*?*?*?*?*?*?*?*?*?*?*?*?*?*?*?*?*?*?*?*?*?,0.3,0.2,100,100376,0,-0,283,0.0,-0.0,0.0,0,0,0,0,280,6.2,10,5,9999,99999,9,999999999,0.0,999,999,99
3021,1,1,23,0,*?*?*?*?*?*?*?*?*?*?*?*?*?*?*?*?*?*?*?*?*?*?,0.8,0.2,96,100376,0,-0,285,0.0,-0.0,0.0,0,0,0,0,280,6.2,10,5,9999,99999,9,999999999,0.5,999,999,99
3021,1,1,24,0,*?*?*?*?*?*?*?*?*?*?*?*?*?*?*?*?*?*?*?*?*?*?,2.0,-0.2,85,100376,0,-0,290,0.0,-0.0,0.0,0,0,0,0,260,4.1,10,5,9999,99999,9,999999999,2.3,999,999,99
3021,1,2,1,0,*?*?*?*?*?*?*?*?*?*?*?*?*?*?*?*?*?*?*?*?*?*?,0.7,0.6,100,101911,0,-0,284,0.0,-0.0,0.0,0,0,0,0,278,4.6,10,5,9999,99999,9,999999999,0.0,999,999,99
3021,1,2,2,0,*?*?*?*?*?*?*?*?*?*?*?*?*?*?*?*?*?*?*?*?*?*?,0.5,0.6,100,101911,0,-0,283,0.0,-0.0,0.0,0,0,0,0,277,3.1,10,5,9999,99999,9,999999999,0.0,999,999,99
3021,1,2,3,0,*?*?*?*?*?*?*?*?*?*?*?*?*?*?*?*?*?*?*?*?*?*?,0.6,0.6,100,101911,0,-0,284,0.0,-0.0,0.0,0,0,0,0,275,4.1,10,5,9999,99999,9,999999999,0.7,999,999,99
3021,1,2,4,0,*?*?*?*?*?*?*?*?*?*?*?*?*?*?*?*?*?*?*?*?*?*?,-0.1,-0.0,100,101911,0,-0,281,0.0,-0.0,0.0,0,0,0,0,273,4.6,10,5,9999,99999,9,999999999,0.0,999,999,99
3021,1,2,5,0,*?*?*?*?*?*?*?*?*?*?*?*?*?*?*?*?*?*?*?*?*?*?,-0.0,-0.0,100,101911,0,-0,281,0.0,-0.0,0.0,0,0,0,0,272,4.1,10,5,9999,99999,9,999999999,0.0,999,999,99
3021,1,2,6,0,*?*?*?*?*?*?*?*?*?*?*?*?*?*?*?*?*?*?*?*?*?*?,-0.0,-0.0,100,101911,0,-0,281,0.0,-0.0,0.0,0,0,0,0,270,6.2,10,5,9999,99999,9,999999999,0.1,999,999,99
3021,1,2,7,0,*?*?*?*?*?*?*?*?*?*?*?*?*?*?*?*?*?*?*?*?*?*?,0.6,0.6,100,101911,0,-0,284,0.0,-0.0,0.0,0,0,0,0,265,6.7,10,5,9999,99999,9,999999999,0.0,999,999,99
3021,1,2,8,0,*?*?*?*?*?*?*?*?*?*?*?*?*?*?*?*?*?*?*?*?*?*?,1.2,1.0,100,101911,0,-0,286,0.0,-0.0,0.0,0,0,0,0,260,5.2,10,5,9999,99999,9,999999999,0.0,999,999,99
3021,1,2,9,0,*?*?*?*?*?*?*?*?*?*?*?*?*?*?*?*?*?*?*?*?*?*?,2.1,2.1,100,101911,145,1413,290,14.0,0.0,14.0,1679,-0,1680,548,255,6.7,10,5,9999,99999,9,999999999,0.9,999,999,99
3021,1,2,10,0,*?*?*?*?*?*?*?*?*?*?*?*?*?*?*?*?*?*?*?*?*?*?,1.8,1.9,100,101911,253,1412,289,35.1,0.0,35.1,4105,0,4112,1369,250,6.7,10,5,9999,99999,9,999999999,0.0,999,999,99
3021,1,2,11,0,*?*?*?*?*?*?*?*?*?*?*?*?*?*?*?*?*?*?*?*?*?*?,4.7,3.6,100,101911,314,1413,301,46.9,0.0,46.9,5477,0,5488,1857,245,6.7,10,5,9999,99999,9,999999999,0.0,999,999,99
3021,1,2,12,0,*?*?*?*?*?*?*?*?*?*?*?*?*?*?*?*?*?*?*?*?*?*?,4.6,4.5,100,101911,323,1411,300,48.7,0.0,48.7,5686,0,5698,1933,240,5.7,10,5,9999,99999,9,999999999,0.0,999,999,99
3021,1,2,13,0,*?*?*?*?*?*?*?*?*?*?*?*?*?*?*?*?*?*?*?*?*?*?,4.4,2.3,100,101911,280,1411,300,40.4,0.0,40.4,4715,0,4724,1584,245,5.2,10,5,9999,99999,9,999999999,0.5,999,999,99
3021,1,2,14,0,*?*?*?*?*?*?*?*?*?*?*?*?*?*?*?*?*?*?*?*?*?*?,4.3,0.4,100,101911,188,1411,289,51.6,97.6,38.6,5543,5724,4765,687,250,5.2,8,4,9999,99999,9,999999999,0.4,999,999,99
3021,1,2,15,0,*?*?*?*?*?*?*?*?*?*?*?*?*?*?*?*?*?*?*?*?*?*?,4.7,0.8,100,101911,53,1412,296,0.0,0.0,0.0,0,0,0,0,255,6.2,9,5,9999,99999,9,999999999,0.1,999,999,99
3021,1,2,16,0,*?*?*?*?*?*?*?*?*?*?*?*?*?*?*?*?*?*?*?*?*?*?,4.6,1.9,100,101911,0,-0,301,0.0,-0.0,0.0,0,0,0,0,260,6.7,10,5,9999,99999,9,999999999,0.0,999,999,99
3021,1,2,17,0,*?*?*?*?*?*?*?*?*?*?*?*?*?*?*?*?*?*?*?*?*?*?,4.0,2.7,100,101911,0,-0,298,0.0,-0.0,0.0,0,0,0,0,265,6.2,10,5,9999,99999,9,999999999,0.0,999,999,99
3021,1,2,18,0,*?*?*?*?*?*?*?*?*?*?*?*?*?*?*?*?*?*?*?*?*?*?,2.9,0.4,100,101911,0,-0,294,0.0,-0.0,0.0,0,0,0,0,270,7.2,10,5,9999,99999,9,999999999,0.0,999,999,99
3021,1,2,19,0,*?*?*?*?*?*?*?*?*?*?*?*?*?*?*?*?*?*?*?*?*?*?,2.6,-2.2,98,101911,0,-0,293,0.0,-0.0,0.0,0,0,0,0,265,7.2,10,5,9999,99999,9,999999999,0.0,999,999,99
3021,1,2,20,0,*?*?*?*?*?*?*?*?*?*?*?*?*?*?*?*?*?*?*?*?*?*?,1.6,-0.6,100,101911,0,-0,288,0.0,-0.0,0.0,0,0,0,0,260,6.2,10,5,9999,99999,9,999999999,0.0,999,999,99
3021,1,2,21,0,*?*?*?*?*?*?*?*?*?*?*?*?*?*?*?*?*?*?*?*?*?*?,1.8,1.0,100,101911,0,-0,289,0.0,-0.0,0.0,0,0,0,0,255,5.2,10,5,9999,99999,9,999999999,0.0,999,999,99
3021,1,2,22,0,*?*?*?*?*?*?*?*?*?*?*?*?*?*?*?*?*?*?*?*?*?*?,1.3,1.3,100,101911,0,-0,287,0.0,-0.0,0.0,0,0,0,0,250,6.2,10,5,9999,99999,9,999999999,0.0,999,999,99
3021,1,2,23,0,*?*?*?*?*?*?*?*?*?*?*?*?*?*?*?*?*?*?*?*?*?*?,0.8,0.8,100,101911,0,-0,285,0.0,-0.0,0.0,0,0,0,0,245,6.2,10,5,9999,99999,9,999999999,0.0,999,999,99
3021,1,2,24,0,*?*?*?*?*?*?*?*?*?*?*?*?*?*?*?*?*?*?*?*?*?*?,1.4,1.3,100,101911,0,-0,287,0.0,-0.0,0.0,0,0,0,0,280,4.1,10,5,9999,99999,9,999999999,0.0,999,999,99
3021,1,3,1,0,*?*?*?*?*?*?*?*?*?*?*?*?*?*?*?*?*?*?*?*?*?*?,-0.5,-4.2,73,102877,0,-0,280,0.0,-0.0,0.0,0,0,0,0,243,4.6,10,5,9999,99999,9,999999999,0.3,999,999,99
3021,1,3,2,0,*?*?*?*?*?*?*?*?*?*?*?*?*?*?*?*?*?*?*?*?*?*?,-1.5,-6.9,62,102877,0,-0,276,0.0,-0.0,0.0,0,0,0,0,247,3.1,10,5,9999,99999,9,999999999,0.0,999,999,99
3021,1,3,3,0,*?*?*?*?*?*?*?*?*?*?*?*?*?*?*?*?*?*?*?*?*?*?,-2.5,-6.6,70,102877,0,-0,272,0.0,-0.0,0.0,0,0,0,0,250,4.1,10,5,9999,99999,9,999999999,0.0,999,999,99
3021,1,3,4,0,*?*?*?*?*?*?*?*?*?*?*?*?*?*?*?*?*?*?*?*?*?*?,-2.3,-5.6,74,102877,0,-0,273,0.0,-0.0,0.0,0,0,0,0,253,4.6,10,5,9999,99999,9,999999999,0.0,999,999,99
3021,1,3,5,0,*?*?*?*?*?*?*?*?*?*?*?*?*?*?*?*?*?*?*?*?*?*?,-2.0,-6.9,64,102877,0,-0,274,0.0,-0.0,0.0,0,0,0,0,257,4.1,10,5,9999,99999,9,999999999,0.0,999,999,99
3021,1,3,6,0,*?*?*?*?*?*?*?*?*?*?*?*?*?*?*?*?*?*?*?*?*?*?,-0.1,-6.6,58,102877,0,-0,282,0.0,-0.0,0.0,0,0,0,0,260,6.2,10,5,9999,99999,9,999999999,0.0,999,999,99
3021,1,3,7,0,*?*?*?*?*?*?*?*?*?*?*?*?*?*?*?*?*?*?*?*?*?*?,-1.1,-6.6,63,102877,0,-0,278,0.0,-0.0,0.0,0,0,0,0,262,6.7,10,5,9999,99999,9,999999999,0.0,999,999,99
3021,1,3,8,0,*?*?*?*?*?*?*?*?*?*?*?*?*?*?*?*?*?*?*?*?*?*?,-0.9,-6.9,60,102877,0,-0,273,0.0,-0.0,0.0,0,0,0,0,263,5.2,9,5,9999,99999,9,999999999,0.0,999,999,99
3021,1,3,9,0,*?*?*?*?*?*?*?*?*?*?*?*?*?*?*?*?*?*?*?*?*?*?,-1.9,-8.8,56,102877,146,1411,250,42.9,186.0,23.7,4440,10716,3731,436,265,6.7,6,3,9999,99999,9,999999999,0.0,999,999,99
3021,1,3,10,0,*?*?*?*?*?*?*?*?*?*?*?*?*?*?*?*?*?*?*?*?*?*?,-1.4,-6.6,64,102877,255,1414,253,106.7,265.1,58.9,11140,18866,7783,1065,267,6.7,6,3,9999,99999,9,999999999,0.0,999,999,99
3021,1,3,11,0,*?*?*?*?*?*?*?*?*?*?*?*?*?*?*?*?*?*?*?*?*?*?,-0.5,-4.8,69,102877,316,1412,246,158.0,415.1,65.1,16089,32857,9400,1155,268,6.7,4,2,9999,99999,9,999999999,0.0,999,999,99
3021,1,3,12,0,*?*?*?*?*?*?*?*?*?*?*?*?*?*?*?*?*?*?*?*?*?*?,0.7,-4.2,66,102877,326,1414,262,148.4,288.3,81.9,15386,22960,10542,1510,270,5.7,6,3,9999,99999,9,999999999,0.0,999,999,99
3021,1,3,13,0,*?*?*?*?*?*?*?*?*?*?*?*?*?*?*?*?*?*?*?*?*?*?,0.9,-3.4,69,102877,283,1412,269,111.3,198.1,71.5,11797,14863,8517,1351,268,5.2,7,4,9999,99999,9,999999999,0.0,999,999,99
3021,1,3,14,0,*?*?*?*?*?*?*?*?*?*?*?*?*?*?*?*?*?*?*?*?*?*?,0.3,-5.6,61,102877,191,1410,266,62.6,165.1,40.3,6593,10108,5467,716,267,5.2,7,4,9999,99999,9,999999999,0.0,999,999,99
3021,1,3,15,0,*?*?*?*?*?*?*?*?*?*?*?*?*?*?*?*?*?*?*?*?*?*?,0.7,-4.5,64,102877,56,1403,256,0.0,0.0,0.0,0,0,0,0,265,6.2,5,3,9999,99999,9,999999999,0.0,999,999,99
3021,1,3,16,0,*?*?*?*?*?*?*?*?*?*?*?*?*?*?*?*?*?*?*?*?*?*?,0.7,-4.2,66,102877,0,-0,285,0.0,-0.0,0.0,0,0,0,0,263,6.7,10,5,9999,99999,9,999999999,0.0,999,999,99
3021,1,3,17,0,*?*?*?*?*?*?*?*?*?*?*?*?*?*?*?*?*?*?*?*?*?*?,0.4,-3.9,69,102877,0,-0,284,0.0,-0.0,0.0,0,0,0,0,262,6.2,10,5,9999,99999,9,999999999,0.0,999,999,99
3021,1,3,18,0,*?*?*?*?*?*?*?*?*?*?*?*?*?*?*?*?*?*?*?*?*?*?,-0.7,-3.7,78,102877,0,-0,279,0.0,-0.0,0.0,0,0,0,0,260,7.2,10,5,9999,99999,9,999999999,0.0,999,999,99
3021,1,3,19,0,*?*?*?*?*?*?*?*?*?*?*?*?*?*?*?*?*?*?*?*?*?*?,-1.4,-5.0,73,102877,0,-0,276,0.0,-0.0,0.0,0,0,0,0,255,7.2,10,5,9999,99999,9,999999999,0.0,999,999,99
3021,1,3,20,0,*?*?*?*?*?*?*?*?*?*?*?*?*?*?*?*?*?*?*?*?*?*?,-1.4,-5.0,73,102877,0,-0,276,0.0,-0.0,0.0,0,0,0,0,250,6.2,10,5,9999,99999,9,999999999,0.0,999,999,99
3021,1,3,21,0,*?*?*?*?*?*?*?*?*?*?*?*?*?*?*?*?*?*?*?*?*?*?,-1.6,-5.6,70,102877,0,-0,276,0.0,-0.0,0.0,0,0,0,0,245,5.2,10,5,9999,99999,9,999999999,0.0,999,999,99
3021,1,3,22,0,*?*?*?*?*?*?*?*?*?*?*?*?*?*?*?*?*?*?*?*?*?*?,-1.4,-5.0,73,102877,0,-0,276,0.0,-0.0,0.0,0,0,0,0,240,6.2,10,5,9999,99999,9,999999999,0.0,999,999,99
3021,1,3,23,0,*?*?*?*?*?*?*?*?*?*?*?*?*?*?*?*?*?*?*?*?*?*?,-0.9,-4.8,71,102877,0,-0,278,0.0,-0.0,0.0,0,0,0,0,235,6.2,10,5,9999,99999,9,999999999,0.0,999,999,99
3021,1,3,24,0,*?*?*?*?*?*?*?*?*?*?*?*?*?*?*?*?*?*?*?*?*?*?,0.3,-1.5,86,102877,0,-0,283,0.0,-0.0,0.0,0,0,0,0,240,4.1,10,5,9999,99999,9,999999999,0.1,999,999,99
3021,1,4,1,0,*?*?*?*?*?*?*?*?*?*?*?*?*?*?*?*?*?*?*?*?*?*?,-0.6,-3.7,77,103049,0,-0,280,0.0,-0.0,0.0,0,0,0,0,235,4.6,10,5,9999,99999,9,999999999,0.0,999,999,99
3021,1,4,2,0,*?*?*?*?*?*?*?*?*?*?*?*?*?*?*?*?*?*?*?*?*?*?,-0.5,-2.9,80,103049,0,-0,280,0.0,-0.0,0.0,0,0,0,0,240,3.1,10,5,9999,99999,9,999999999,0.0,999,999,99
3021,1,4,3,0,*?*?*?*?*?*?*?*?*?*?*?*?*?*?*?*?*?*?*?*?*?*?,-1.4,-3.7,81,103049,0,-0,276,0.0,-0.0,0.0,0,0,0,0,245,4.1,10,5,9999,99999,9,999999999,0.0,999,999,99
3021,1,4,4,0,*?*?*?*?*?*?*?*?*?*?*?*?*?*?*?*?*?*?*?*?*?*?,-2.0,-5.3,74,103049,0,-0,274,0.0,-0.0,0.0,0,0,0,0,250,4.6,10,5,9999,99999,9,999999999,0.0,999,999,99
3021,1,4,5,0,*?*?*?*?*?*?*?*?*?*?*?*?*?*?*?*?*?*?*?*?*?*?,-2.7,-5.6,78,103049,0,-0,271,0.0,-0.0,0.0,0,0,0,0,255,4.1,10,5,9999,99999,9,999999999,0.0,999,999,99
3021,1,4,6,0,*?*?*?*?*?*?*?*?*?*?*?*?*?*?*?*?*?*?*?*?*?*?,-2.0,-4.2,81,103049,0,-0,274,0.0,-0.0,0.0,0,0,0,0,260,6.2,10,5,9999,99999,9,999999999,0.0,999,999,99
3021,1,4,7,0,*?*?*?*?*?*?*?*?*?*?*?*?*?*?*?*?*?*?*?*?*?*?,-1.3,-4.8,73,103049,0,-0,277,0.0,-0.0,0.0,0,0,0,0,217,6.7,10,5,9999,99999,9,999999999,0.0,999,999,99
3021,1,4,8,0,*?*?*?*?*?*?*?*?*?*?*?*?*?*?*?*?*?*?*?*?*?*?,-0.3,-3.7,75,103049,0,-0,270,0.0,-0.0,0.0,0,0,0,0,173,5.2,8,4,9999,99999,9,999999999,0.0,999,999,99
3021,1,4,9,0,*?*?*?*?*?*?*?*?*?*?*?*?*?*?*?*?*?*?*?*?*?*?,-1.6,-3.9,82,103049,148,1417,270,25.2,32.1,21.8,2847,1839,2661,455,130,6.7,9,5,9999,99999,9,999999999,0.0,999,999,99
3021,1,4,10,0,*?*?*?*?*?*?*?*?*?*?*?*?*?*?*?*?*?*?*?*?*?*?,-0.2,-3.4,75,103049,257,1415,281,35.7,0.0,35.7,4182,0,4190,1396,87,6.7,10,5,9999,99999,9,999999999,0.0,999,999,99
3021,1,4,11,0,*?*?*?*?*?*?*?*?*?*?*?*?*?*?*?*?*?*?*?*?*?*?,2.9,-2.4,66,103049,318,1411,277,129.8,205.7,83.5,13747,16377,9860,1602,43,6.7,7,4,9999,99999,9,999999999,0.0,999,999,99
3021,1,4,12,0,*?*?*?*?*?*?*?*?*?*?*?*?*?*?*?*?*?*?*?*?*?*?,3.6,-2.4,63,103049,328,1411,280,135.2,207.6,86.9,14310,16777,10245,1675,0,5.7,7,4,9999,99999,9,999999999,0.0,999,999,99
3021,1,4,13,0,*?*?*?*?*?*?*?*?*?*?*?*?*?*?*?*?*?*?*?*?*?*?,3.6,-2.2,64,103049,286,1412,280,112.9,198.9,72.6,11964,15001,8633,1373,45,5.2,7,4,9999,99999,9,999999999,0.0,999,999,99
3021,1,4,14,0,*?*?*?*?*?*?*?*?*?*?*?*?*?*?*?*?*?*?*?*?*?*?,3.7,-0.6,73,103049,195,1415,292,41.1,39.7,35.6,4583,2619,4261,751,90,5.2,9,5,9999,99999,9,999999999,0.0,999,999,99
3021,1,4,15,0,*?*?*?*?*?*?*?*?*?*?*?*?*?*?*?*?*?*?*?*?*?*?,3.5,-1.5,67,103049,60,1415,291,0.0,0.0,0.0,0,0,0,0,135,6.2,9,5,9999,99999,9,999999999,0.0,999,999,99
3021,1,4,16,0,*?*?*?*?*?*?*?*?*?*?*?*?*?*?*?*?*?*?*?*?*?*?,2.4,-1.5,74,103049,0,-0,292,0.0,-0.0,0.0,0,0,0,0,180,6.7,10,5,9999,99999,9,999999999,0.0,999,999,99
3021,1,4,17,0,*?*?*?*?*?*?*?*?*?*?*?*?*?*?*?*?*?*?*?*?*?*?,2.8,-2.2,67,103049,0,-0,293,0.0,-0.0,0.0,0,0,0,0,225,6.2,10,5,9999,99999,9,999999999,0.0,999,999,99
3021,1,4,18,0,*?*?*?*?*?*?*?*?*?*?*?*?*?*?*?*?*?*?*?*?*?*?,1.0,-4.8,61,103049,0,-0,286,0.0,-0.0,0.0,0,0,0,0,270,7.2,10,5,9999,99999,9,999999999,0.0,999,999,99
3021,1,4,19,0,*?*?*?*?*?*?*?*?*?*?*?*?*?*?*?*?*?*?*?*?*?*?,0.4,-3.7,71,103049,0,-0,284,0.0,-0.0,0.0,0,0,0,0,268,7.2,10,5,9999,99999,9,999999999,1.1,999,999,99
3021,1,4,20,0,*?*?*?*?*?*?*?*?*?*?*?*?*?*?*?*?*?*?*?*?*?*?,0.7,-2.9,73,103049,0,-0,285,0.0,-0.0,0.0,0,0,0,0,267,6.2,10,5,9999,99999,9,999999999,0.4,999,999,99
3021,1,4,21,0,*?*?*?*?*?*?*?*?*?*?*?*?*?*?*?*?*?*?*?*?*?*?,-0.5,-4.2,73,103049,0,-0,280,0.0,-0.0,0.0,0,0,0,0,265,5.2,10,5,9999,99999,9,999999999,0.0,999,999,99
3021,1,4,22,0,*?*?*?*?*?*?*?*?*?*?*?*?*?*?*?*?*?*?*?*?*?*?,-0.8,-2.4,87,103049,0,-0,279,0.0,-0.0,0.0,0,0,0,0,263,6.2,10,5,9999,99999,9,999999999,0.5,999,999,99
3021,1,4,23,0,*?*?*?*?*?*?*?*?*?*?*?*?*?*?*?*?*?*?*?*?*?*?,-0.3,-1.3,91,103049,0,-0,280,0.0,-0.0,0.0,0,0,0,0,262,6.2,10,5,9999,99999,9,999999999,0.2,999,999,99
3021,1,4,24,0,*?*?*?*?*?*?*?*?*?*?*?*?*?*?*?*?*?*?*?*?*?*?,-0.5,-4.2,72,103049,0,-0,280,0.0,-0.0,0.0,0,0,0,0,230,4.1,10,5,9999,99999,9,999999999,0.0,999,999,99
3021,1,5,1,0,*?*?*?*?*?*?*?*?*?*?*?*?*?*?*?*?*?*?*?*?*?*?,0.4,0.4,100,103205,0,-0,283,0.0,-0.0,0.0,0,0,0,0,260,4.6,10,5,9999,99999,9,999999999,0.0,999,999,99
3021,1,5,2,0,*?*?*?*?*?*?*?*?*?*?*?*?*?*?*?*?*?*?*?*?*?*?,-0.4,-0.4,100,103205,0,-0,280,0.0,-0.0,0.0,0,0,0,0,260,3.1,10,5,9999,99999,9,999999999,0.0,999,999,99
3021,1,5,3,0,*?*?*?*?*?*?*?*?*?*?*?*?*?*?*?*?*?*?*?*?*?*?,-1.4,-1.5,100,103205,0,-0,276,0.0,-0.0,0.0,0,0,0,0,260,4.1,10,5,9999,99999,9,999999999,0.0,999,999,99
3021,1,5,4,0,*?*?*?*?*?*?*?*?*?*?*?*?*?*?*?*?*?*?*?*?*?*?,-0.9,-0.8,100,103205,0,-0,278,0.0,-0.0,0.0,0,0,0,0,260,4.6,10,5,9999,99999,9,999999999,0.0,999,999,99
3021,1,5,5,0,*?*?*?*?*?*?*?*?*?*?*?*?*?*?*?*?*?*?*?*?*?*?,-0.6,-0.6,100,103205,0,-0,279,0.0,-0.0,0.0,0,0,0,0,260,4.1,10,5,9999,99999,9,999999999,0.2,999,999,99
3021,1,5,6,0,*?*?*?*?*?*?*?*?*?*?*?*?*?*?*?*?*?*?*?*?*?*?,-0.1,-1.7,100,103205,0,-0,281,0.0,-0.0,0.0,0,0,0,0,260,6.2,10,5,9999,99999,9,999999999,0.4,999,999,99
3021,1,5,7,0,*?*?*?*?*?*?*?*?*?*?*?*?*?*?*?*?*?*?*?*?*?*?,-0.9,-2.9,100,103205,0,-0,278,0.0,-0.0,0.0,0,0,0,0,262,6.7,10,5,9999,99999,9,999999999,0.0,999,999,99
3021,1,5,8,0,*?*?*?*?*?*?*?*?*?*?*?*?*?*?*?*?*?*?*?*?*?*?,-0.1,-0.2,100,103205,-0,0,281,0.0,-0.0,0.0,0,0,0,0,263,5.2,10,5,9999,99999,9,999999999,0.0,999,999,99
3021,1,5,9,0,*?*?*?*?*?*?*?*?*?*?*?*?*?*?*?*?*?*?*?*?*?*?,-0.7,-0.6,100,103205,149,1412,274,25.7,32.4,22.3,2905,1862,2717,465,265,6.7,9,5,9999,99999,9,999999999,0.4,999,999,99
3021,1,5,10,0,*?*?*?*?*?*?*?*?*?*?*?*?*?*?*?*?*?*?*?*?*?*?,0.7,0.6,100,103205,259,1415,279,62.7,45.6,54.4,6938,3441,6413,1162,267,6.7,9,5,9999,99999,9,999999999,0.0,999,999,99
3021,1,5,11,0,*?*?*?*?*?*?*?*?*?*?*?*?*?*?*?*?*?*?*?*?*?*?,1.2,1.0,100,103205,321,1414,277,111.0,123.2,83.0,12123,10154,9606,1802,268,6.7,8,4,9999,99999,9,999999999,0.0,999,999,99
3021,1,5,12,0,*?*?*?*?*?*?*?*?*?*?*?*?*?*?*?*?*?*?*?*?*?*?,1.2,0.6,100,103205,331,1412,277,115.7,124.3,86.5,12632,10380,10001,1883,270,5.7,8,4,9999,99999,9,999999999,0.0,999,999,99
3021,1,5,13,0,*?*?*?*?*?*?*?*?*?*?*?*?*?*?*?*?*?*?*?*?*?*?,2.4,-3.7,74,103205,289,1411,286,73.1,47.5,63.4,8071,3766,7442,1365,263,5.2,9,5,9999,99999,9,999999999,0.0,999,999,99
3021,1,5,14,0,*?*?*?*?*?*?*?*?*?*?*?*?*?*?*?*?*?*?*?*?*?*?,2.6,-1.9,84,103205,198,1412,293,24.3,0.0,24.3,2869,-0,2872,945,257,5.2,10,5,9999,99999,9,999999999,0.2,999,999,99
3021,1,5,15,0,*?*?*?*?*?*?*?*?*?*?*?*?*?*?*?*?*?*?*?*?*?*?,2.5,-2.7,80,103205,64,1423,292,0.0,0.0,0.0,0,0,0,0,250,6.2,10,5,9999,99999,9,999999999,0.0,999,999,99
3021,1,5,16,0,*?*?*?*?*?*?*?*?*?*?*?*?*?*?*?*?*?*?*?*?*?*?,2.5,-2.4,82,103205,0,-0,292,0.0,-0.0,0.0,0,0,0,0,243,6.7,10,5,9999,99999,9,999999999,0.1,999,999,99
3021,1,5,17,0,*?*?*?*?*?*?*?*?*?*?*?*?*?*?*?*?*?*?*?*?*?*?,1.2,-3.7,80,103205,0,-0,287,0.0,-0.0,0.0,0,0,0,0,237,6.2,10,5,9999,99999,9,999999999,0.0,999,999,99
3021,1,5,18,0,*?*?*?*?*?*?*?*?*?*?*?*?*?*?*?*?*?*?*?*?*?*?,1.2,-4.2,77,103205,0,-0,287,0.0,-0.0,0.0,0,0,0,0,230,7.2,10,5,9999,99999,9,999999999,0.0,999,999,99
3021,1,5,19,0,*?*?*?*?*?*?*?*?*?*?*?*?*?*?*?*?*?*?*?*?*?*?,0.6,-3.9,83,103205,0,-0,284,0.0,-0.0,0.0,0,0,0,0,237,7.2,10,5,9999,99999,9,999999999,0.2,999,999,99
3021,1,5,20,0,*?*?*?*?*?*?*?*?*?*?*?*?*?*?*?*?*?*?*?*?*?*?,-0.0,-7.6,63,103205,0,-0,282,0.0,-0.0,0.0,0,0,0,0,243,6.2,10,5,9999,99999,9,999999999,0.0,999,999,99
3021,1,5,21,0,*?*?*?*?*?*?*?*?*?*?*?*?*?*?*?*?*?*?*?*?*?*?,0.3,-8.8,55,103205,0,-0,284,0.0,-0.0,0.0,0,0,0,0,250,5.2,10,5,9999,99999,9,999999999,0.6,999,999,99
3021,1,5,22,0,*?*?*?*?*?*?*?*?*?*?*?*?*?*?*?*?*?*?*?*?*?*?,0.6,-6.9,63,103205,0,-0,285,0.0,-0.0,0.0,0,0,0,0,257,6.2,10,5,9999,99999,9,999999999,0.2,999,999,99
3021,1,5,23,0,*?*?*?*?*?*?*?*?*?*?*?*?*?*?*?*?*?*?*?*?*?*?,0.7,-6.0,69,103205,0,-0,285,0.0,-0.0,0.0,0,0,0,0,263,6.2,10,5,9999,99999,9,999999999,0.1,999,999,99
3021,1,5,24,0,*?*?*?*?*?*?*?*?*?*?*?*?*?*?*?*?*?*?*?*?*?*?,0.3,0.2,100,103205,0,-0,283,0.0,-0.0,0.0,0,0,0,0,260,4.1,10,5,9999,99999,9,999999999,0.3,999,999,99
3021,1,6,1,0,*?*?*?*?*?*?*?*?*?*?*?*?*?*?*?*?*?*?*?*?*?*?,0.9,-1.1,100,102954,0,-0,285,0.0,-0.0,0.0,0,0,0,0,273,4.6,10,5,9999,99999,9,999999999,0.0,999,999,99
3021,1,6,2,0,*?*?*?*?*?*?*?*?*?*?*?*?*?*?*?*?*?*?*?*?*?*?,0.2,0.2,100,102954,0,-0,282,0.0,-0.0,0.0,0,0,0,0,277,3.1,10,5,9999,99999,9,999999999,0.0,999,999,99
3021,1,6,3,0,*?*?*?*?*?*?*?*?*?*?*?*?*?*?*?*?*?*?*?*?*?*?,-0.5,-2.4,100,102954,0,-0,280,0.0,-0.0,0.0,0,0,0,0,280,4.1,10,5,9999,99999,9,999999999,0.0,999,999,99
3021,1,6,4,0,*?*?*?*?*?*?*?*?*?*?*?*?*?*?*?*?*?*?*?*?*?*?,0.1,-1.1,100,102954,0,-0,282,0.0,-0.0,0.0,0,0,0,0,283,4.6,10,5,9999,99999,9,999999999,0.0,999,999,99
3021,1,6,5,0,*?*?*?*?*?*?*?*?*?*?*?*?*?*?*?*?*?*?*?*?*?*?,0.8,0.6,100,102954,0,-0,285,0.0,-0.0,0.0,0,0,0,0,287,4.1,10,5,9999,99999,9,999999999,0.0,999,999,99
3021,1,6,6,0,*?*?*?*?*?*?*?*?*?*?*?*?*?*?*?*?*?*?*?*?*?*?,1.0,0.4,100,102954,0,-0,286,0.0,-0.0,0.0,0,0,0,0,290,6.2,10,5,9999,99999,9,999999999,0.0,999,999,99
3021,1,6,7,0,*?*?*?*?*?*?*?*?*?*?*?*?*?*?*?*?*?*?*?*?*?*?,0.7,0.6,100,102954,0,-0,284,0.0,-0.0,0.0,0,0,0,0,270,6.7,10,5,9999,99999,9,999999999,0.0,999,999,99
3021,1,6,8,0,*?*?*?*?*?*?*?*?*?*?*?*?*?*?*?*?*?*?*?*?*?*?,-0.4,-0.4,100,102954,1,1430,280,0.0,0.0,0.0,0,0,0,0,250,5.2,10,5,9999,99999,9,999999999,0.0,999,999,99
3021,1,6,9,0,*?*?*?*?*?*?*?*?*?*?*?*?*?*?*?*?*?*?*?*?*?*?,1.1,1.0,100,102954,151,1414,286,15.1,0.0,15.1,1811,-0,1812,592,230,6.7,10,5,9999,99999,9,999999999,0.0,999,999,99
3021,1,6,10,0,*?*?*?*?*?*?*?*?*?*?*?*?*?*?*?*?*?*?*?*?*?*?,1.7,1.7,100,102954,261,1414,288,36.5,0.0,36.5,4276,0,4283,1429,210,6.7,10,5,9999,99999,9,999999999,0.0,999,999,99
3021,1,6,11,0,*?*?*?*?*?*?*?*?*?*?*?*?*?*?*?*?*?*?*?*?*?*?,1.5,-0.2,100,102954,323,1411,288,48.7,0.0,48.7,5687,0,5699,1933,190,6.7,10,5,9999,99999,9,999999999,0.0,999,999,99
3021,1,6,12,0,*?*?*?*?*?*?*?*?*?*?*?*?*?*?*?*?*?*?*?*?*?*?,2.9,2.7,100,102954,334,1412,293,50.8,0.0,50.8,5935,0,5948,2023,170,5.7,10,5,9999,99999,9,999999999,0.0,999,999,99
3021,1,6,13,0,*?*?*?*?*?*?*?*?*?*?*?*?*?*?*?*?*?*?*?*?*?*?,2.5,1.7,100,102954,293,1414,292,42.8,0.0,42.8,4996,0,5006,1684,180,5.2,10,5,9999,99999,9,999999999,0.0,999,999,99
3021,1,6,14,0,*?*?*?*?*?*?*?*?*?*?*?*?*?*?*?*?*?*?*?*?*?*?,3.0,2.7,100,102954,202,1415,294,25.0,0.0,25.0,2950,-0,2954,973,190,5.2,10,5,9999,99999,9,999999999,0.0,999,999,99
3021,1,6,15,0,*?*?*?*?*?*?*?*?*?*?*?*?*?*?*?*?*?*?*?*?*?*?,2.7,2.3,100,102954,67,1406,292,0.0,0.0,0.0,0,0,0,0,200,6.2,10,5,9999,99999,9,999999999,0.0,999,999,99
3021,1,6,16,0,*?*?*?*?*?*?*?*?*?*?*?*?*?*?*?*?*?*?*?*?*?*?,2.8,2.5,100,102954,0,-0,293,0.0,-0.0,0.0,0,0,0,0,210,6.7,10,5,9999,99999,9,999999999,0.0,999,999,99
3021,1,6,17,0,*?*?*?*?*?*?*?*?*?*?*?*?*?*?*?*?*?*?*?*?*?*?,1.3,-0.2,100,102954,0,-0,287,0.0,-0.0,0.0,0,0,0,0,220,6.2,10,5,9999,99999,9,999999999,0.0,999,999,99
3021,1,6,18,0,*?*?*?*?*?*?*?*?*?*?*?*?*?*?*?*?*?*?*?*?*?*?,0.7,0.6,100,102954,0,-0,284,0.0,-0.0,0.0,0,0,0,0,230,7.2,10,5,9999,99999,9,999999999,0.0,999,999,99
3021,1,6,19,0,*?*?*?*?*?*?*?*?*?*?*?*?*?*?*?*?*?*?*?*?*?*?,2.0,1.9,100,102954,0,-0,289,0.0,-0.0,0.0,0,0,0,0,232,7.2,10,5,9999,99999,9,999999999,0.0,999,999,99
3021,1,6,20,0,*?*?*?*?*?*?*?*?*?*?*?*?*?*?*?*?*?*?*?*?*?*?,1.9,1.9,100,102954,0,-0,289,0.0,-0.0,0.0,0,0,0,0,233,6.2,10,5,9999,99999,9,999999999,0.0,999,999,99
3021,1,6,21,0,*?*?*?*?*?*?*?*?*?*?*?*?*?*?*?*?*?*?*?*?*?*?,1.3,1.3,100,102954,0,-0,287,0.0,-0.0,0.0,0,0,0,0,235,5.2,10,5,9999,99999,9,999999999,0.0,999,999,99
3021,1,6,22,0,*?*?*?*?*?*?*?*?*?*?*?*?*?*?*?*?*?*?*?*?*?*?,-0.3,-2.2,100,102954,0,-0,281,0.0,-0.0,0.0,0,0,0,0,237,6.2,10,5,9999,99999,9,999999999,0.0,999,999,99
3021,1,6,23,0,*?*?*?*?*?*?*?*?*?*?*?*?*?*?*?*?*?*?*?*?*?*?,-0.4,-0.4,100,102954,0,-0,280,0.0,-0.0,0.0,0,0,0,0,238,6.2,10,5,9999,99999,9,999999999,0.0,999,999,99
3021,1,6,24,0,*?*?*?*?*?*?*?*?*?*?*?*?*?*?*?*?*?*?*?*?*?*?,0.9,-3.4,98,102954,0,-0,286,0.0,-0.0,0.0,0,0,0,0,270,4.1,10,5,9999,99999,9,999999999,0.2,999,999,99
3021,1,7,1,0,*?*?*?*?*?*?*?*?*?*?*?*?*?*?*?*?*?*?*?*?*?*?,-0.7,-4.2,76,102246,0,-0,279,0.0,-0.0,0.0,0,0,0,0,237,4.6,10,5,9999,99999,9,999999999,0.0,999,999,99
3021,1,7,2,0,*?*?*?*?*?*?*?*?*?*?*?*?*?*?*?*?*?*?*?*?*?*?,-0.9,-6.3,65,102246,0,-0,279,0.0,-0.0,0.0,0,0,0,0,233,3.1,10,5,9999,99999,9,999999999,0.0,999,999,99
3021,1,7,3,0,*?*?*?*?*?*?*?*?*?*?*?*?*?*?*?*?*?*?*?*?*?*?,0.2,-3.4,76,102246,0,-0,283,0.0,-0.0,0.0,0,0,0,0,230,4.1,10,5,9999,99999,9,999999999,0.0,999,999,99
3021,1,7,4,0,*?*?*?*?*?*?*?*?*?*?*?*?*?*?*?*?*?*?*?*?*?*?,-1.5,-6.3,69,102246,0,-0,276,0.0,-0.0,0.0,0,0,0,0,227,4.6,10,5,9999,99999,9,999999999,0.0,999,999,99
3021,1,7,5,0,*?*?*?*?*?*?*?*?*?*?*?*?*?*?*?*?*?*?*?*?*?*?,-0.4,-4.8,72,102246,0,-0,280,0.0,-0.0,0.0,0,0,0,0,223,4.1,10,5,9999,99999,9,999999999,0.0,999,999,99
3021,1,7,6,0,*?*?*?*?*?*?*?*?*?*?*?*?*?*?*?*?*?*?*?*?*?*?,-1.6,-12.4,41,102246,0,-0,276,0.0,-0.0,0.0,0,0,0,0,220,6.2,10,5,9999,99999,9,999999999,0.0,999,999,99
3021,1,7,7,0,*?*?*?*?*?*?*?*?*?*?*?*?*?*?*?*?*?*?*?*?*?*?,-1.7,-19.3,21,102246,0,-0,277,0.0,-0.0,0.0,0,0,0,0,222,6.7,10,5,9999,99999,9,999999999,0.0,999,999,99
3021,1,7,8,0,*?*?*?*?*?*?*?*?*?*?*?*?*?*?*?*?*?*?*?*?*?*?,-1.9,-17.6,26,102246,3,1690,276,0.0,0.0,0.0,0,0,0,0,223,5.2,10,5,9999,99999,9,999999999,0.0,999,999,99
3021,1,7,9,0,*?*?*?*?*?*?*?*?*?*?*?*?*?*?*?*?*?*?*?*?*?*?,-0.4,-6.0,64,102246,153,1415,275,27.0,33.2,23.4,3040,1935,2839,488,225,6.7,9,5,9999,99999,9,999999999,0.0,999,999,99
3021,1,7,10,0,*?*?*?*?*?*?*?*?*?*?*?*?*?*?*?*?*?*?*?*?*?*?,1.0,-1.9,82,102246,263,1412,286,37.0,0.0,37.0,4328,0,4335,1447,227,6.7,10,5,9999,99999,9,999999999,0.0,999,999,99
3021,1,7,11,0,*?*?*?*?*?*?*?*?*?*?*?*?*?*?*?*?*?*?*?*?*?*?,0.2,-4.8,69,102246,326,1412,277,85.6,49.3,74.2,9388,4158,8402,1950,228,6.7,9,5,9999,99999,9,999999999,0.0,999,999,99
3021,1,7,12,0,*?*?*?*?*?*?*?*?*?*?*?*?*?*?*?*?*?*?*?*?*?*?,3.3,-2.9,63,102246,337,1411,290,89.4,49.8,77.5,9807,4240,8774,2044,230,5.7,9,5,9999,99999,9,999999999,0.0,999,999,99
3021,1,7,13,0,*?*?*?*?*?*?*?*?*?*?*?*?*?*?*?*?*?*?*?*?*?*?,3.3,-2.7,65,102246,296,1412,290,75.5,47.9,65.4,8281,3923,7419,1705,227,5.2,9,5,9999,99999,9,999999999,0.0,999,999,99
3021,1,7,14,0,*?*?*?*?*?*?*?*?*?*?*?*?*?*?*?*?*?*?*?*?*?*?,3.4,-3.7,60,102246,205,1409,290,44.8,40.9,38.8,4981,2774,4625,819,223,5.2,9,5,9999,99999,9,999999999,0.0,999,999,99
3021,1,7,15,0,*?*?*?*?*?*?*?*?*?*?*?*?*?*?*?*?*?*?*?*?*?*?,3.1,-3.9,59,102246,71,1408,289,0.0,0.0,0.0,0,0,0,0,220,6.2,9,5,9999,99999,9,999999999,0.0,999,999,99
3021,1,7,16,0,*?*?*?*?*?*?*?*?*?*?*?*?*?*?*?*?*?*?*?*?*?*?,3.2,-4.8,55,102246,0,-0,296,0.0,-0.0,0.0,0,0,0,0,217,6.7,10,5,9999,99999,9,999999999,0.0,999,999,99
3021,1,7,17,0,*?*?*?*?*?*?*?*?*?*?*?*?*?*?*?*?*?*?*?*?*?*?,1.7,-5.6,57,102246,0,-0,289,0.0,-0.0,0.0,0,0,0,0,213,6.2,10,5,9999,99999,9,999999999,0.0,999,999,99
3021,1,7,18,0,*?*?*?*?*?*?*?*?*?*?*?*?*?*?*?*?*?*?*?*?*?*?,2.8,-1.3,76,102246,0,-0,293,0.0,-0.0,0.0,0,0,0,0,210,7.2,10,5,9999,99999,9,999999999,0.0,999,999,99
3021,1,7,19,0,*?*?*?*?*?*?*?*?*?*?*?*?*?*?*?*?*?*?*?*?*?*?,1.2,-1.1,87,102246,0,-0,287,0.0,-0.0,0.0,0,0,0,0,215,7.2,10,5,9999,99999,9,999999999,0.0,999,999,99
3021,1,7,20,0,*?*?*?*?*?*?*?*?*?*?*?*?*?*?*?*?*?*?*?*?*?*?,0.6,-1.7,84,102246,0,-0,284,0.0,-0.0,0.0,0,0,0,0,220,6.2,10,5,9999,99999,9,999999999,0.0,999,999,99
3021,1,7,21,0,*?*?*?*?*?*?*?*?*?*?*?*?*?*?*?*?*?*?*?*?*?*?,0.5,0.4,100,102246,0,-0,283,0.0,-0.0,0.0,0,0,0,0,225,5.2,10,5,9999,99999,9,999999999,0.0,999,999,99
3021,1,7,22,0,*?*?*?*?*?*?*?*?*?*?*?*?*?*?*?*?*?*?*?*?*?*?,0.6,0.6,100,102246,0,-0,284,0.0,-0.0,0.0,0,0,0,0,230,6.2,10,5,9999,99999,9,999999999,0.0,999,999,99
3021,1,7,23,0,*?*?*?*?*?*?*?*?*?*?*?*?*?*?*?*?*?*?*?*?*?*?,-0.2,-0.2,100,102246,0,-0,281,0.0,-0.0,0.0,0,0,0,0,235,6.2,10,5,9999,99999,9,999999999,0.0,999,999,99
3021,1,7,24,0,*?*?*?*?*?*?*?*?*?*?*?*?*?*?*?*?*?*?*?*?*?*?,-0.5,-2.2,89,102246,0,-0,280,0.0,-0.0,0.0,0,0,0,0,240,4.1,10,5,9999,99999,9,999999999,0.0,999,999,99
3021,1,8,1,0,*?*?*?*?*?*?*?*?*?*?*?*?*?*?*?*?*?*?*?*?*?*?,-2.7,-6.9,69,102063,0,-0,271,0.0,-0.0,0.0,0,0,0,0,237,4.6,10,5,9999,99999,9,999999999,0.0,999,999,99
3021,1,8,2,0,*?*?*?*?*?*?*?*?*?*?*?*?*?*?*?*?*?*?*?*?*?*?,-4.1,-11.9,50,102063,0,-0,266,0.0,-0.0,0.0,0,0,0,0,233,3.1,10,5,9999,99999,9,999999999,0.0,999,999,99
3021,1,8,3,0,*?*?*?*?*?*?*?*?*?*?*?*?*?*?*?*?*?*?*?*?*?*?,-4.9,-15.3,39,102063,0,-0,264,0.0,-0.0,0.0,0,0,0,0,230,4.1,10,5,9999,99999,9,999999999,0.0,999,999,99
3021,1,8,4,0,*?*?*?*?*?*?*?*?*?*?*?*?*?*?*?*?*?*?*?*?*?*?,-5.6,-16.8,36,102063,0,-0,261,0.0,-0.0,0.0,0,0,0,0,227,4.6,10,5,9999,99999,9,999999999,0.0,999,999,99
3021,1,8,5,0,*?*?*?*?*?*?*?*?*?*?*?*?*?*?*?*?*?*?*?*?*?*?,-4.4,-14.1,43,102063,0,-0,265,0.0,-0.0,0.0,0,0,0,0,223,4.1,10,5,9999,99999,9,999999999,0.0,999,999,99
3021,1,8,6,0,*?*?*?*?*?*?*?*?*?*?*?*?*?*?*?*?*?*?*?*?*?*?,-3.2,-10.9,52,102063,0,-0,270,0.0,-0.0,0.0,0,0,0,0,220,6.2,10,5,9999,99999,9,999999999,0.0,999,999,99
3021,1,8,7,0,*?*?*?*?*?*?*?*?*?*?*?*?*?*?*?*?*?*?*?*?*?*?,-5.0,-13.5,48,102063,0,-0,263,0.0,-0.0,0.0,0,0,0,0,220,6.7,10,5,9999,99999,9,999999999,0.0,999,999,99
3021,1,8,8,0,*?*?*?*?*?*?*?*?*?*?*?*?*?*?*?*?*?*?*?*?*?*?,-4.4,-10.9,56,102063,4,1344,265,0.0,0.0,0.0,0,0,0,0,220,5.2,10,5,9999,99999,9,999999999,0.0,999,999,99
3021,1,8,9,0,*?*?*?*?*?*?*?*?*?*?*?*?*?*?*?*?*?*?*?*?*?*?,-2.8,-8.4,62,102063,155,1414,271,15.9,0.0,15.9,1901,-0,1902,622,220,6.7,10,5,9999,99999,9,999999999,0.0,999,999,99
3021,1,8,10,0,*?*?*?*?*?*?*?*?*?*?*?*?*?*?*?*?*?*?*?*?*?*?,-3.7,-8.4,67,102063,266,1415,268,37.5,0.0,37.5,4385,0,4393,1468,220,6.7,10,5,9999,99999,9,999999999,0.0,999,999,99
3021,1,8,11,0,*?*?*?*?*?*?*?*?*?*?*?*?*?*?*?*?*?*?*?*?*?*?,-0.7,-7.6,56,102063,329,1413,280,49.8,0.0,49.8,5817,0,5830,1981,220,6.7,10,5,9999,99999,9,999999999,0.0,999,999,99
3021,1,8,12,0,*?*?*?*?*?*?*?*?*?*?*?*?*?*?*?*?*?*?*?*?*?*?,0.4,-8.0,50,102063,341,1414,284,52.1,0.0,52.1,6083,0,6096,2078,220,5.7,10,5,9999,99999,9,999999999,0.0,999,999,99
3021,1,8,13,0,*?*?*?*?*?*?*?*?*?*?*?*?*?*?*?*?*?*?*?*?*?*?,1.3,-7.3,49,102063,300,1413,288,44.2,0.0,44.2,5158,0,5168,1742,227,5.2,10,5,9999,99999,9,999999999,0.0,999,999,99
3021,1,8,14,0,*?*?*?*?*?*?*?*?*?*?*?*?*?*?*?*?*?*?*?*?*?*?,1.2,-8.0,47,102063,209,1410,288,26.5,0.0,26.5,3121,0,3126,1031,233,5.2,10,5,9999,99999,9,999999999,0.0,999,999,99
3021,1,8,15,0,*?*?*?*?*?*?*?*?*?*?*?*?*?*?*?*?*?*?*?*?*?*?,1.2,-6.6,53,102063,75,1407,287,0.4,0.0,0.4,65,-0,65,19,240,6.2,10,5,9999,99999,9,999999999,0.0,999,999,99
3021,1,8,16,0,*?*?*?*?*?*?*?*?*?*?*?*?*?*?*?*?*?*?*?*?*?*?,1.2,-5.3,59,102063,0,-0,287,0.0,-0.0,0.0,0,0,0,0,247,6.7,10,5,9999,99999,9,999999999,0.0,999,999,99
3021,1,8,17,0,*?*?*?*?*?*?*?*?*?*?*?*?*?*?*?*?*?*?*?*?*?*?,0.3,-5.6,61,102063,0,-0,283,0.0,-0.0,0.0,0,0,0,0,253,6.2,10,5,9999,99999,9,999999999,0.0,999,999,99
3021,1,8,18,0,*?*?*?*?*?*?*?*?*?*?*?*?*?*?*?*?*?*?*?*?*?*?,-1.5,-6.9,64,102063,0,-0,276,0.0,-0.0,0.0,0,0,0,0,260,7.2,10,5,9999,99999,9,999999999,0.0,999,999,99
3021,1,8,19,0,*?*?*?*?*?*?*?*?*?*?*?*?*?*?*?*?*?*?*?*?*?*?,-3.0,-6.9,71,102063,0,-0,270,0.0,-0.0,0.0,0,0,0,0,270,7.2,10,5,9999,99999,9,999999999,0.0,999,999,99
3021,1,8,20,0,*?*?*?*?*?*?*?*?*?*?*?*?*?*?*?*?*?*?*?*?*?*?,-2.9,-7.3,69,102063,0,-0,271,0.0,-0.0,0.0,0,0,0,0,280,6.2,10,5,9999,99999,9,999999999,0.0,999,999,99
3021,1,8,21,0,*?*?*?*?*?*?*?*?*?*?*?*?*?*?*?*?*?*?*?*?*?*?,-1.0,-5.3,69,102063,0,-0,278,0.0,-0.0,0.0,0,0,0,0,290,5.2,10,5,9999,99999,9,999999999,0.0,999,999,99
3021,1,8,22,0,*?*?*?*?*?*?*?*?*?*?*?*?*?*?*?*?*?*?*?*?*?*?,-2.9,-7.6,67,102063,0,-0,271,0.0,-0.0,0.0,0,0,0,0,300,6.2,10,5,9999,99999,9,999999999,0.0,999,999,99
3021,1,8,23,0,*?*?*?*?*?*?*?*?*?*?*?*?*?*?*?*?*?*?*?*?*?*?,-2.8,-6.9,71,102063,0,-0,271,0.0,-0.0,0.0,0,0,0,0,310,6.2,10,5,9999,99999,9,999999999,0.0,999,999,99
3021,1,8,24,0,*?*?*?*?*?*?*?*?*?*?*?*?*?*?*?*?*?*?*?*?*?*?,-0.9,-3.1,83,102063,0,-0,278,0.0,-0.0,0.0,0,0,0,0,240,4.1,10,5,9999,99999,9,999999999,0.0,999,999,99
3021,1,9,1,0,*?*?*?*?*?*?*?*?*?*?*?*?*?*?*?*?*?*?*?*?*?*?,-3.0,-9.6,56,102211,0,-0,271,0.0,-0.0,0.0,0,0,0,0,313,1.0,10,5,9999,99999,9,999999999,0.0,999,999,99
3021,1,9,2,0,*?*?*?*?*?*?*?*?*?*?*?*?*?*?*?*?*?*?*?*?*?*?,-3.8,-10.9,53,102211,0,-0,267,0.0,-0.0,0.0,0,0,0,0,307,0.5,10,5,9999,99999,9,999999999,0.0,999,999,99
3021,1,9,3,0,*?*?*?*?*?*?*?*?*?*?*?*?*?*?*?*?*?*?*?*?*?*?,-4.1,-10.4,57,102211,0,-0,266,0.0,-0.0,0.0,0,0,0,0,300,1.5,10,5,9999,99999,9,999999999,0.0,999,999,99
3021,1,9,4,0,*?*?*?*?*?*?*?*?*?*?*?*?*?*?*?*?*?*?*?*?*?*?,-4.4,-10.0,60,102211,0,-0,265,0.0,-0.0,0.0,0,0,0,0,293,1.0,10,5,9999,99999,9,999999999,0.0,999,999,99
3021,1,9,5,0,*?*?*?*?*?*?*?*?*?*?*?*?*?*?*?*?*?*?*?*?*?*?,-4.1,-9.6,60,102211,0,-0,266,0.0,-0.0,0.0,0,0,0,0,287,0.5,10,5,9999,99999,9,999999999,0.0,999,999,99
3021,1,9,6,0,*?*?*?*?*?*?*?*?*?*?*?*?*?*?*?*?*?*?*?*?*?*?,-3.8,-9.2,61,102211,0,-0,267,0.0,-0.0,0.0,0,0,0,0,280,1.5,10,5,9999,99999,9,999999999,0.0,999,999,99
3021,1,9,7,0,*?*?*?*?*?*?*?*?*?*?*?*?*?*?*?*?*?*?*?*?*?*?,-3.4,-9.2,60,102211,0,-0,269,0.0,-0.0,0.0,0,0,0,0,282,1.5,10,5,9999,99999,9,999999999,0.0,999,999,99
3021,1,9,8,0,*?*?*?*?*?*?*?*?*?*?*?*?*?*?*?*?*?*?*?*?*?*?,-3.7,-9.6,58,102211,6,1394,243,0.0,0.0,0.0,0,0,0,0,283,1.5,6,3,9999,99999,9,999999999,0.0,999,999,99
3021,1,9,9,0,*?*?*?*?*?*?*?*?*?*?*?*?*?*?*?*?*?*?*?*?*?*?,-3.7,-9.6,58,102211,157,1412,207,56.4,355.2,16.9,5943,23422,2848,377,285,1.0,0,0,9999,99999,9,999999999,0.0,999,999,99
3021,1,9,10,0,*?*?*?*?*?*?*?*?*?*?*?*?*?*?*?*?*?*?*?*?*?*?,-3.5,-9.2,60,102211,268,1411,208,131.1,483.0,39.3,13667,36600,6120,737,287,0.0,0,0,9999,99999,9,999999999,0.0,999,999,99
3021,1,9,11,0,*?*?*?*?*?*?*?*?*?*?*?*?*?*?*?*?*?*?*?*?*?*?,-1.1,-8.0,54,102211,332,1412,217,173.9,517.7,52.2,18078,42394,7918,976,288,0.5,0,0,9999,99999,9,999999999,0.0,999,999,99
3021,1,9,12,0,*?*?*?*?*?*?*?*?*?*?*?*?*?*?*?*?*?*?*?*?*?*?,-1.2,-8.0,54,102211,344,1412,235,179.8,470.1,65.3,18446,38583,9531,1184,290,1.0,3,2,9999,99999,9,999999999,0.0,999,999,99
3021,1,9,13,0,*?*?*?*?*?*?*?*?*?*?*?*?*?*?*?*?*?*?*?*?*?*?,-1.2,-7.3,58,102211,304,1414,242,149.9,410.1,61.8,15281,32001,8970,1097,292,0.0,4,2,9999,99999,9,999999999,0.0,999,999,99
3021,1,9,14,0,*?*?*?*?*?*?*?*?*?*?*?*?*?*?*?*?*?*?*?*?*?*?,-1.0,-8.8,50,102211,213,1410,254,82.5,244.5,45.5,8669,15892,6139,812,293,1.0,6,3,9999,99999,9,999999999,0.0,999,999,99
3021,1,9,15,0,*?*?*?*?*?*?*?*?*?*?*?*?*?*?*?*?*?*?*?*?*?*?,-1.1,-9.2,50,102211,79,1404,259,3.4,21.8,2.2,404,1021,472,46,295,1.5,7,4,9999,99999,9,999999999,0.0,999,999,99
3021,1,9,16,0,*?*?*?*?*?*?*?*?*?*?*?*?*?*?*?*?*?*?*?*?*?*?,-1.2,-8.4,54,102211,0,-0,278,0.0,-0.0,0.0,0,0,0,0,297,1.0,10,5,9999,99999,9,999999999,0.0,999,999,99
3021,1,9,17,0,*?*?*?*?*?*?*?*?*?*?*?*?*?*?*?*?*?*?*?*?*?*?,-2.3,-9.2,54,102211,0,-0,273,0.0,-0.0,0.0,0,0,0,0,298,1.0,10,5,9999,99999,9,999999999,0.0,999,999,99
3021,1,9,18,0,*?*?*?*?*?*?*?*?*?*?*?*?*?*?*?*?*?*?*?*?*?*?,-2.7,-9.6,55,102211,0,-0,272,0.0,-0.0,0.0,0,0,0,0,300,0.5,10,5,9999,99999,9,999999999,0.0,999,999,99
3021,1,9,19,0,*?*?*?*?*?*?*?*?*?*?*?*?*?*?*?*?*?*?*?*?*?*?,-1.3,-8.8,51,102211,0,-0,277,0.0,-0.0,0.0,0,0,0,0,300,0.5,10,5,9999,99999,9,999999999,0.0,999,999,99
3021,1,9,20,0,*?*?*?*?*?*?*?*?*?*?*?*?*?*?*?*?*?*?*?*?*?*?,-2.3,-10.0,50,102211,0,-0,273,0.0,-0.0,0.0,0,0,0,0,300,0.5,10,5,9999,99999,9,999999999,0.0,999,999,99
3021,1,9,21,0,*?*?*?*?*?*?*?*?*?*?*?*?*?*?*?*?*?*?*?*?*?*?,-3.0,-11.9,46,102211,0,-0,271,0.0,-0.0,0.0,0,0,0,0,300,0.5,10,5,9999,99999,9,999999999,0.0,999,999,99
3021,1,9,22,0,*?*?*?*?*?*?*?*?*?*?*?*?*?*?*?*?*?*?*?*?*?*?,-4.2,-14.1,41,102211,0,-0,266,0.0,-0.0,0.0,0,0,0,0,300,1.0,10,5,9999,99999,9,999999999,0.0,999,999,99
3021,1,9,23,0,*?*?*?*?*?*?*?*?*?*?*?*?*?*?*?*?*?*?*?*?*?*?,-4.4,-14.7,40,102211,0,-0,265,0.0,-0.0,0.0,0,0,0,0,300,0.5,10,5,9999,99999,9,999999999,0.0,999,999,99
3021,1,9,24,0,*?*?*?*?*?*?*?*?*?*?*?*?*?*?*?*?*?*?*?*?*?*?,-2.8,-8.0,62,102211,0,-0,271,0.0,-0.0,0.0,0,0,0,0,320,1.0,10,5,9999,99999,9,999999999,0.0,999,999,99
3021,1,10,1,0,*?*?*?*?*?*?*?*?*?*?*?*?*?*?*?*?*?*?*?*?*?*?,-5.3,-11.4,59,101593,0,-0,262,0.0,-0.0,0.0,0,0,0,0,297,1.0,10,5,9999,99999,9,999999999,0.0,999,999,99
3021,1,10,2,0,*?*?*?*?*?*?*?*?*?*?*?*?*?*?*?*?*?*?*?*?*?*?,-5.4,-10.4,65,101593,0,-0,261,0.0,-0.0,0.0,0,0,0,0,293,0.5,10,5,9999,99999,9,999999999,0.0,999,999,99
3021,1,10,3,0,*?*?*?*?*?*?*?*?*?*?*?*?*?*?*?*?*?*?*?*?*?*?,-5.9,-14.7,47,101593,0,-0,260,0.0,-0.0,0.0,0,0,0,0,290,0.5,10,5,9999,99999,9,999999999,0.0,999,999,99
3021,1,10,4,0,*?*?*?*?*?*?*?*?*?*?*?*?*?*?*?*?*?*?*?*?*?*?,-6.3,-14.1,51,101593,0,-0,258,0.0,-0.0,0.0,0,0,0,0,287,1.0,10,5,9999,99999,9,999999999,0.0,999,999,99
3021,1,10,5,0,*?*?*?*?*?*?*?*?*?*?*?*?*?*?*?*?*?*?*?*?*?*?,-6.0,-14.7,46,101593,0,-0,259,0.0,-0.0,0.0,0,0,0,0,283,0.0,10,5,9999,99999,9,999999999,0.0,999,999,99
3021,1,10,6,0,*?*?*?*?*?*?*?*?*?*?*?*?*?*?*?*?*?*?*?*?*?*?,-6.5,-16.0,43,101593,0,-0,257,0.0,-0.0,0.0,0,0,0,0,280,2.1,10,5,9999,99999,9,999999999,0.0,999,999,99
3021,1,10,7,0,*?*?*?*?*?*?*?*?*?*?*?*?*?*?*?*?*?*?*?*?*?*?,-7.0,-16.8,41,101593,0,-0,255,0.0,-0.0,0.0,0,0,0,0,292,1.5,10,5,9999,99999,9,999999999,0.0,999,999,99
3021,1,10,8,0,*?*?*?*?*?*?*?*?*?*?*?*?*?*?*?*?*?*?*?*?*?*?,-5.7,-12.9,52,101593,8,1390,260,0.0,0.0,0.0,0,0,0,0,303,1.5,10,5,9999,99999,9,999999999,0.0,999,999,99
3021,1,10,9,0,*?*?*?*?*?*?*?*?*?*?*?*?*?*?*?*?*?*?*?*?*?*?,-4.5,-8.8,69,101593,160,1417,235,54.2,251.8,25.7,5604,15120,4040,473,315,2.6,5,3,9999,99999,9,999999999,0.0,999,999,99
3021,1,10,10,0,*?*?*?*?*?*?*?*?*?*?*?*?*?*?*?*?*?*?*?*?*?*?,-4.5,-10.4,62,101593,271,1412,228,128.8,394.5,53.1,13150,29517,7814,946,327,2.6,4,2,9999,99999,9,999999999,0.0,999,999,99
3021,1,10,11,0,*?*?*?*?*?*?*?*?*?*?*?*?*?*?*?*?*?*?*?*?*?*?,-1.7,-8.4,57,101593,335,1411,251,154.1,290.7,85.1,15963,23436,10909,1573,338,3.1,6,3,9999,99999,9,999999999,0.0,999,999,99
3021,1,10,12,0,*?*?*?*?*?*?*?*?*?*?*?*?*?*?*?*?*?*?*?*?*?*?,-1.3,-6.9,62,101593,348,1413,259,145.5,210.9,93.6,15398,17508,10987,1817,350,1.5,7,4,9999,99999,9,999999999,0.0,999,999,99
3021,1,10,13,0,*?*?*?*?*?*?*?*?*?*?*?*?*?*?*?*?*?*?*?*?*?*?,-0.6,-5.6,66,101593,308,1414,262,124.2,203.6,79.9,13160,15941,9458,1525,347,1.0,7,4,9999,99999,9,999999999,0.0,999,999,99
3021,1,10,14,0,*?*?*?*?*?*?*?*?*?*?*?*?*?*?*?*?*?*?*?*?*?*?,-0.7,-6.0,64,101593,218,1415,274,48.9,42.2,42.4,5430,2941,5037,897,343,1.0,9,5,9999,99999,9,999999999,0.0,999,999,99
3021,1,10,15,0,*?*?*?*?*?*?*?*?*?*?*?*?*?*?*?*?*?*?*?*?*?*?,-0.8,-5.6,68,101593,84,1415,279,2.1,0.0,2.1,280,-0,279,87,340,2.6,10,5,9999,99999,9,999999999,0.0,999,999,99
3021,1,10,16,0,*?*?*?*?*?*?*?*?*?*?*?*?*?*?*?*?*?*?*?*?*?*?,-1.6,-5.6,73,101593,0,-0,276,0.0,-0.0,0.0,0,0,0,0,337,0.5,10,5,9999,99999,9,999999999,0.0,999,999,99
3021,1,10,17,0,*?*?*?*?*?*?*?*?*?*?*?*?*?*?*?*?*?*?*?*?*?*?,-0.9,-5.0,72,101593,0,-0,278,0.0,-0.0,0.0,0,0,0,0,333,1.0,10,5,9999,99999,9,999999999,0.0,999,999,99
3021,1,10,18,0,*?*?*?*?*?*?*?*?*?*?*?*?*?*?*?*?*?*?*?*?*?*?,-2.6,-6.6,71,101593,0,-0,272,0.0,-0.0,0.0,0,0,0,0,330,1.0,10,5,9999,99999,9,999999999,0.0,999,999,99
3021,1,10,19,0,*?*?*?*?*?*?*?*?*?*?*?*?*?*?*?*?*?*?*?*?*?*?,-2.8,-5.6,80,101593,0,-0,271,0.0,-0.0,0.0,0,0,0,0,335,3.6,10,5,9999,99999,9,999999999,0.0,999,999,99
3021,1,10,20,0,*?*?*?*?*?*?*?*?*?*?*?*?*?*?*?*?*?*?*?*?*?*?,-3.5,-6.3,79,101593,0,-0,268,0.0,-0.0,0.0,0,0,0,0,340,2.6,10,5,9999,99999,9,999999999,0.0,999,999,99
3021,1,10,21,0,*?*?*?*?*?*?*?*?*?*?*?*?*?*?*?*?*?*?*?*?*?*?,-5.4,-7.6,84,101593,0,-0,261,0.0,-0.0,0.0,0,0,0,0,345,2.6,10,5,9999,99999,9,999999999,0.0,999,999,99
3021,1,10,22,0,*?*?*?*?*?*?*?*?*?*?*?*?*?*?*?*?*?*?*?*?*?*?,-5.0,-6.9,85,101593,0,-0,262,0.0,-0.0,0.0,0,0,0,0,350,2.6,10,5,9999,99999,9,999999999,0.0,999,999,99
3021,1,10,23,0,*?*?*?*?*?*?*?*?*?*?*?*?*?*?*?*?*?*?*?*?*?*?,-4.2,-6.3,86,101593,0,-0,265,0.0,-0.0,0.0,0,0,0,0,355,0.5,10,5,9999,99999,9,999999999,0.0,999,999,99
3021,1,10,24,0,*?*?*?*?*?*?*?*?*?*?*?*?*?*?*?*?*?*?*?*?*?*?,-4.7,-12.9,49,101593,0,-0,264,0.0,-0.0,0.0,0,0,0,0,300,1.0,10,5,9999,99999,9,999999999,0.0,999,999,99
3021,1,11,1,0,*?*?*?*?*?*?*?*?*?*?*?*?*?*?*?*?*?*?*?*?*?*?,-3.4,-3.9,96,101707,0,-0,268,0.0,-0.0,0.0,0,0,0,0,335,2.1,10,5,9999,99999,9,999999999,0.0,999,999,99
3021,1,11,2,0,*?*?*?*?*?*?*?*?*?*?*?*?*?*?*?*?*?*?*?*?*?*?,-3.6,-3.7,100,101707,0,-0,267,0.0,-0.0,0.0,0,0,0,0,310,2.1,10,5,9999,99999,9,999999999,0.0,999,999,99
3021,1,11,3,0,*?*?*?*?*?*?*?*?*?*?*?*?*?*?*?*?*?*?*?*?*?*?,-4.1,-4.5,96,101707,0,-0,266,0.0,-0.0,0.0,0,0,0,0,285,2.6,10,5,9999,99999,9,999999999,0.0,999,999,99
3021,1,11,4,0,*?*?*?*?*?*?*?*?*?*?*?*?*?*?*?*?*?*?*?*?*?*?,-4.6,-4.8,100,101707,0,-0,264,0.0,-0.0,0.0,0,0,0,0,260,1.0,10,5,9999,99999,9,999999999,0.0,999,999,99
3021,1,11,5,0,*?*?*?*?*?*?*?*?*?*?*?*?*?*?*?*?*?*?*?*?*?*?,-5.3,-6.9,88,101707,0,-0,261,0.0,-0.0,0.0,0,0,0,0,235,2.6,10,5,9999,99999,9,999999999,0.0,999,999,99
3021,1,11,6,0,*?*?*?*?*?*?*?*?*?*?*?*?*?*?*?*?*?*?*?*?*?*?,-5.0,-6.3,90,101707,0,-0,262,0.0,-0.0,0.0,0,0,0,0,210,2.1,10,5,9999,99999,9,999999999,0.0,999,999,99
3021,1,11,7,0,*?*?*?*?*?*?*?*?*?*?*?*?*?*?*?*?*?*?*?*?*?*?,-4.9,-6.9,84,101707,0,-0,263,0.0,-0.0,0.0,0,0,0,0,225,2.1,10,5,9999,99999,9,999999999,0.0,999,999,99
3021,1,11,8,0,*?*?*?*?*?*?*?*?*?*?*?*?*?*?*?*?*?*?*?*?*?*?,-3.7,-3.9,98,101707,10,1364,262,0.0,0.0,0.0,0,0,0,0,240,4.1,9,5,9999,99999,9,999999999,0.0,999,999,99
3021,1,11,9,0,*?*?*?*?*?*?*?*?*?*?*?*?*?*?*?*?*?*?*?*?*?*?,-4.0,-5.3,90,101707,162,1411,266,17.4,0.0,17.4,2066,-0,2067,676,255,5.2,10,5,9999,99999,9,999999999,0.0,999,999,99
3021,1,11,10,0,*?*?*?*?*?*?*?*?*?*?*?*?*?*?*?*?*?*?*?*?*?*?,-2.3,-6.3,71,101707,274,1411,267,68.0,46.6,59.0,7513,3611,6935,1265,270,4.6,9,5,9999,99999,9,999999999,0.0,999,999,99
3021,1,11,11,0,*?*?*?*?*?*?*?*?*?*?*?*?*?*?*?*?*?*?*?*?*?*?,-1.8,-7.3,61,101707,339,1413,263,119.1,125.1,89.1,13004,10539,10290,1943,285,4.6,8,4,9999,99999,9,999999999,0.0,999,999,99
3021,1,11,12,0,*?*?*?*?*?*?*?*?*?*?*?*?*?*?*?*?*?*?*?*?*?*?,0.3,-5.6,60,101707,352,1414,272,124.8,126.4,93.4,13627,10795,10773,2043,300,4.6,8,4,9999,99999,9,999999999,0.0,999,999,99
3021,1,11,13,0,*?*?*?*?*?*?*?*?*?*?*?*?*?*?*?*?*?*?*?*?*?*?,0.4,-5.3,61,101707,312,1413,272,107.0,122.1,80.0,11692,9956,9271,1733,250,4.1,8,4,9999,99999,9,999999999,0.0,999,999,99
3021,1,11,14,0,*?*?*?*?*?*?*?*?*?*?*?*?*?*?*?*?*?*?*?*?*?*?,0.2,-6.3,58,101707,222,1413,277,50.4,42.6,43.7,5590,2998,5183,925,200,5.2,9,5,9999,99999,9,999999999,0.0,999,999,99
3021,1,11,15,0,*?*?*?*?*?*?*?*?*?*?*?*?*?*?*?*?*?*?*?*?*?*?,0.3,-8.4,49,101707,88,1408,278,5.2,11.0,4.5,618,376,652,68,150,4.1,9,5,9999,99999,9,999999999,0.0,999,999,99
3021,1,11,16,0,*?*?*?*?*?*?*?*?*?*?*?*?*?*?*?*?*?*?*?*?*?*?,0.3,-7.3,53,101707,0,-0,284,0.0,-0.0,0.0,0,0,0,0,100,3.6,10,5,9999,99999,9,999999999,0.0,999,999,99
3021,1,11,17,0,*?*?*?*?*?*?*?*?*?*?*?*?*?*?*?*?*?*?*?*?*?*?,-0.2,-5.3,65,101707,0,-0,281,0.0,-0.0,0.0,0,0,0,0,50,3.6,10,5,9999,99999,9,999999999,0.0,999,999,99
3021,1,11,18,0,*?*?*?*?*?*?*?*?*?*?*?*?*?*?*?*?*?*?*?*?*?*?,-1.4,-6.0,68,101707,0,-0,277,0.0,-0.0,0.0,0,0,0,0,0,3.1,10,5,9999,99999,9,999999999,0.0,999,999,99
3021,1,11,19,0,*?*?*?*?*?*?*?*?*?*?*?*?*?*?*?*?*?*?*?*?*?*?,-2.3,-6.3,71,101707,0,-0,273,0.0,-0.0,0.0,0,0,0,0,23,2.6,10,5,9999,99999,9,999999999,0.1,999,999,99
3021,1,11,20,0,*?*?*?*?*?*?*?*?*?*?*?*?*?*?*?*?*?*?*?*?*?*?,-2.3,-6.9,68,101707,0,-0,273,0.0,-0.0,0.0,0,0,0,0,47,3.1,10,5,9999,99999,9,999999999,0.0,999,999,99
3021,1,11,21,0,*?*?*?*?*?*?*?*?*?*?*?*?*?*?*?*?*?*?*?*?*?*?,-2.5,-7.3,66,101707,0,-0,272,0.0,-0.0,0.0,0,0,0,0,70,1.5,10,5,9999,99999,9,999999999,1.2,999,999,99
3021,1,11,22,0,*?*?*?*?*?*?*?*?*?*?*?*?*?*?*?*?*?*?*?*?*?*?,-3.6,-6.9,74,101707,0,-0,268,0.0,-0.0,0.0,0,0,0,0,93,1.5,10,5,9999,99999,9,999999999,3.7,999,999,99
3021,1,11,23,0,*?*?*?*?*?*?*?*?*?*?*?*?*?*?*?*?*?*?*?*?*?*?,-2.8,-6.6,71,101707,0,-0,271,0.0,-0.0,0.0,0,0,0,0,117,2.1,10,5,9999,99999,9,999999999,0.0,999,999,99
3021,1,11,24,0,*?*?*?*?*?*?*?*?*?*?*?*?*?*?*?*?*?*?*?*?*?*?,-3.4,-5.0,87,101707,0,-0,268,0.0,-0.0,0.0,0,0,0,0,360,2.1,10,5,9999,99999,9,999999999,0.0,999,999,99
3021,1,12,1,0,*?*?*?*?*?*?*?*?*?*?*?*?*?*?*?*?*?*?*?*?*?*?,-0.9,-2.2,100,101588,0,-0,278,0.0,-0.0,0.0,0,0,0,0,135,3.1,10,5,9999,99999,9,999999999,0.0,999,999,99
3021,1,12,2,0,*?*?*?*?*?*?*?*?*?*?*?*?*?*?*?*?*?*?*?*?*?*?,-0.1,-0.4,100,101588,0,-0,281,0.0,-0.0,0.0,0,0,0,0,130,3.1,10,5,9999,99999,9,999999999,0.0,999,999,99
3021,1,12,3,0,*?*?*?*?*?*?*?*?*?*?*?*?*?*?*?*?*?*?*?*?*?*?,-0.1,-0.0,100,101588,0,-0,281,0.0,-0.0,0.0,0,0,0,0,125,4.1,10,5,9999,99999,9,999999999,0.0,999,999,99
3021,1,12,4,0,*?*?*?*?*?*?*?*?*?*?*?*?*?*?*?*?*?*?*?*?*?*?,-1.8,-2.2,100,101588,0,-0,274,0.0,-0.0,0.0,0,0,0,0,120,3.6,10,5,9999,99999,9,999999999,0.0,999,999,99
3021,1,12,5,0,*?*?*?*?*?*?*?*?*?*?*?*?*?*?*?*?*?*?*?*?*?*?,-1.6,-2.2,100,101588,0,-0,275,0.0,-0.0,0.0,0,0,0,0,115,3.1,10,5,9999,99999,9,999999999,0.0,999,999,99
3021,1,12,6,0,*?*?*?*?*?*?*?*?*?*?*?*?*?*?*?*?*?*?*?*?*?*?,-0.2,-1.3,100,101588,0,-0,281,0.0,-0.0,0.0,0,0,0,0,110,4.6,10,5,9999,99999,9,999999999,0.0,999,999,99
3021,1,12,7,0,*?*?*?*?*?*?*?*?*?*?*?*?*?*?*?*?*?*?*?*?*?*?,-1.4,-1.5,100,101588,0,-0,276,0.0,-0.0,0.0,0,0,0,0,108,4.1,10,5,9999,99999,9,999999999,0.4,999,999,99
3021,1,12,8,0,*?*?*?*?*?*?*?*?*?*?*?*?*?*?*?*?*?*?*?*?*?*?,-1.8,-1.7,100,101588,13,1440,269,0.0,0.0,0.0,0,0,0,0,107,5.2,9,5,9999,99999,9,999999999,0.0,999,999,99
3021,1,12,9,0,*?*?*?*?*?*?*?*?*?*?*?*?*?*?*?*?*?*?*?*?*?*?,-2.3,-2.9,100,101588,165,1413,272,17.9,0.0,17.9,2129,-0,2130,697,105,4.6,10,5,9999,99999,9,999999999,0.0,999,999,99
3021,1,12,10,0,*?*?*?*?*?*?*?*?*?*?*?*?*?*?*?*?*?*?*?*?*?*?,-0.5,-1.3,100,101588,277,1410,275,69.1,46.8,59.9,7631,3645,7043,1286,103,3.6,9,5,9999,99999,9,999999999,0.0,999,999,99
3021,1,12,11,0,*?*?*?*?*?*?*?*?*?*?*?*?*?*?*?*?*?*?*?*?*?*?,1.2,-0.6,100,101588,342,1411,281,91.1,50.0,79.0,9998,4276,8943,2087,102,3.6,9,5,9999,99999,9,999999999,0.0,999,999,99
3021,1,12,12,0,*?*?*?*?*?*?*?*?*?*?*?*?*?*?*?*?*?*?*?*?*?*?,2.9,0.4,100,101588,356,1414,294,55.0,0.0,55.0,6424,0,6438,2204,100,5.2,10,5,9999,99999,9,999999999,0.0,999,999,99
3021,1,12,13,0,*?*?*?*?*?*?*?*?*?*?*?*?*?*?*?*?*?*?*?*?*?*?,2.9,1.5,100,101588,316,1412,289,82.2,48.8,71.3,9027,4059,8085,1867,95,4.6,9,5,9999,99999,9,999999999,1.4,999,999,99
3021,1,12,14,0,*?*?*?*?*?*?*?*?*?*?*?*?*?*?*?*?*?*?*?*?*?*?,3.0,2.1,100,101588,226,1410,289,51.9,43.0,45.0,5754,3056,5333,954,90,3.1,9,5,9999,99999,9,999999999,0.0,999,999,99
3021,1,12,15,0,*?*?*?*?*?*?*?*?*?*?*?*?*?*?*?*?*?*?*?*?*?*?,2.9,2.9,100,101588,93,1414,289,6.7,13.6,5.8,791,483,830,90,85,5.2,9,5,9999,99999,9,999999999,0.0,999,999,99
3021,1,12,16,0,*?*?*?*?*?*?*?*?*?*?*?*?*?*?*?*?*?*?*?*?*?*?,2.9,2.9,100,101588,0,-0,293,0.0,-0.0,0.0,0,0,0,0,80,5.7,10,5,9999,99999,9,999999999,0.0,999,999,99
3021,1,12,17,0,*?*?*?*?*?*?*?*?*?*?*?*?*?*?*?*?*?*?*?*?*?*?,1.9,1.9,100,101588,0,-0,289,0.0,-0.0,0.0,0,0,0,0,75,6.7,10,5,9999,99999,9,999999999,0.0,999,999,99
3021,1,12,18,0,*?*?*?*?*?*?*?*?*?*?*?*?*?*?*?*?*?*?*?*?*?*?,1.0,1.0,100,101588,0,-0,285,0.0,-0.0,0.0,0,0,0,0,70,7.7,10,5,9999,99999,9,999999999,0.3,999,999,99
3021,1,12,19,0,*?*?*?*?*?*?*?*?*?*?*?*?*?*?*?*?*?*?*?*?*?*?,1.8,1.9,100,101588,0,-0,289,0.0,-0.0,0.0,0,0,0,0,65,5.7,10,5,9999,99999,9,999999999,0.0,999,999,99
3021,1,12,20,0,*?*?*?*?*?*?*?*?*?*?*?*?*?*?*?*?*?*?*?*?*?*?,0.6,-1.3,100,101588,0,-0,284,0.0,-0.0,0.0,0,0,0,0,60,6.2,10,5,9999,99999,9,999999999,0.0,999,999,99
3021,1,12,21,0,*?*?*?*?*?*?*?*?*?*?*?*?*?*?*?*?*?*?*?*?*?*?,0.7,0.2,100,101588,0,-0,284,0.0,-0.0,0.0,0,0,0,0,55,5.2,10,5,9999,99999,9,999999999,0.0,999,999,99
3021,1,12,22,0,*?*?*?*?*?*?*?*?*?*?*?*?*?*?*?*?*?*?*?*?*?*?,-1.1,-1.1,100,101588,0,-0,277,0.0,-0.0,0.0,0,0,0,0,50,4.6,10,5,9999,99999,9,999999999,0.0,999,999,99
3021,1,12,23,0,*?*?*?*?*?*?*?*?*?*?*?*?*?*?*?*?*?*?*?*?*?*?,-0.6,-0.6,100,101588,0,-0,279,0.0,-0.0,0.0,0,0,0,0,45,4.1,10,5,9999,99999,9,999999999,0.7,999,999,99
3021,1,12,24,0,*?*?*?*?*?*?*?*?*?*?*?*?*?*?*?*?*?*?*?*?*?*?,-2.0,-4.2,98,101588,0,-0,274,0.0,-0.0,0.0,0,0,0,0,140,3.6,10,5,9999,99999,9,999999999,0.6,999,999,99
3021,1,13,1,0,*?*?*?*?*?*?*?*?*?*?*?*?*?*?*?*?*?*?*?*?*?*?,0.6,0.6,100,102072,0,-0,284,0.0,-0.0,0.0,0,0,0,0,88,4.6,10,5,9999,99999,9,999999999,0.0,999,999,99
3021,1,13,2,0,*?*?*?*?*?*?*?*?*?*?*?*?*?*?*?*?*?*?*?*?*?*?,1.4,1.5,100,102072,0,-0,287,0.0,-0.0,0.0,0,0,0,0,137,5.7,10,5,9999,99999,9,999999999,0.0,999,999,99
3021,1,13,3,0,*?*?*?*?*?*?*?*?*?*?*?*?*?*?*?*?*?*?*?*?*?*?,1.8,1.7,100,102072,0,-0,289,0.0,-0.0,0.0,0,0,0,0,185,5.2,10,5,9999,99999,9,999999999,0.0,999,999,99
3021,1,13,4,0,*?*?*?*?*?*?*?*?*?*?*?*?*?*?*?*?*?*?*?*?*?*?,1.6,1.5,100,102072,0,-0,288,0.0,-0.0,0.0,0,0,0,0,233,6.7,10,5,9999,99999,9,999999999,0.0,999,999,99
3021,1,13,5,0,*?*?*?*?*?*?*?*?*?*?*?*?*?*?*?*?*?*?*?*?*?*?,2.4,2.3,100,102072,0,-0,291,0.0,-0.0,0.0,0,0,0,0,282,6.2,10,5,9999,99999,9,999999999,0.0,999,999,99
3021,1,13,6,0,*?*?*?*?*?*?*?*?*?*?*?*?*?*?*?*?*?*?*?*?*?*?,0.9,-0.0,100,102072,0,-0,285,0.0,-0.0,0.0,0,0,0,0,330,5.7,10,5,9999,99999,9,999999999,0.0,999,999,99
3021,1,13,7,0,*?*?*?*?*?*?*?*?*?*?*?*?*?*?*?*?*?*?*?*?*?*?,0.5,-0.4,98,102072,0,-0,284,0.0,-0.0,0.0,0,0,0,0,310,8.2,10,5,9999,99999,9,999999999,0.0,999,999,99
3021,1,13,8,0,*?*?*?*?*?*?*?*?*?*?*?*?*?*?*?*?*?*?*?*?*?*?,0.7,-0.4,96,102072,15,1382,284,0.0,0.0,0.0,0,0,0,0,290,5.2,10,5,9999,99999,9,999999999,0.0,999,999,99
3021,1,13,9,0,*?*?*?*?*?*?*?*?*?*?*?*?*?*?*?*?*?*?*?*?*?*?,2.5,2.1,100,102072,168,1413,292,18.5,0.0,18.5,2195,-0,2197,720,270,8.8,10,5,9999,99999,9,999999999,0.0,999,999,99
3021,1,13,10,0,*?*?*?*?*?*?*?*?*?*?*?*?*?*?*?*?*?*?*?*?*?*?,3.1,3.0,100,102072,281,1413,294,40.4,0.0,40.4,4728,0,4737,1588,250,8.8,10,5,9999,99999,9,999999999,0.0,999,999,99
3021,1,13,11,0,*?*?*?*?*?*?*?*?*?*?*?*?*?*?*?*?*?*?*?*?*?*?,2.7,2.7,100,102072,346,1411,292,53.2,0.0,53.2,6209,0,6223,2124,230,9.3,10,5,9999,99999,9,999999999,0.0,999,999,99
3021,1,13,12,0,*?*?*?*?*?*?*?*?*?*?*?*?*?*?*?*?*?*?*?*?*?*?,5.4,3.8,95,102072,360,1413,304,55.8,0.0,55.8,6518,0,6533,2239,210,8.8,10,5,9999,99999,9,999999999,0.0,999,999,99
3021,1,13,13,0,*?*?*?*?*?*?*?*?*?*?*?*?*?*?*?*?*?*?*?*?*?*?,5.4,2.9,89,102072,320,1410,304,48.2,0.0,48.2,5624,0,5636,1910,212,9.3,10,5,9999,99999,9,999999999,0.0,999,999,99
3021,1,13,14,0,*?*?*?*?*?*?*?*?*?*?*?*?*?*?*?*?*?*?*?*?*?*?,5.4,3.2,91,102072,231,1412,304,30.8,0.0,30.8,3609,0,3615,1198,213,10.3,10,5,9999,99999,9,999999999,0.0,999,999,99
3021,1,13,15,0,*?*?*?*?*?*?*?*?*?*?*?*?*?*?*?*?*?*?*?*?*?*?,5.5,3.9,95,102072,98,1418,304,4.8,0.0,4.8,606,-0,605,194,215,9.3,10,5,9999,99999,9,999999999,0.0,999,999,99
3021,1,13,16,0,*?*?*?*?*?*?*?*?*?*?*?*?*?*?*?*?*?*?*?*?*?*?,5.4,3.6,94,102072,0,-0,304,0.0,-0.0,0.0,0,0,0,0,217,7.7,10,5,9999,99999,9,999999999,0.0,999,999,99
3021,1,13,17,0,*?*?*?*?*?*?*?*?*?*?*?*?*?*?*?*?*?*?*?*?*?*?,4.5,1.7,87,102072,0,-0,300,0.0,-0.0,0.0,0,0,0,0,218,2.1,10,5,9999,99999,9,999999999,0.0,999,999,99
3021,1,13,18,0,*?*?*?*?*?*?*?*?*?*?*?*?*?*?*?*?*?*?*?*?*?*?,2.5,0.6,93,102072,0,-0,292,0.0,-0.0,0.0,0,0,0,0,220,1.5,10,5,9999,99999,9,999999999,0.0,999,999,99
3021,1,13,19,0,*?*?*?*?*?*?*?*?*?*?*?*?*?*?*?*?*?*?*?*?*?*?,3.8,2.1,94,102072,0,-0,297,0.0,-0.0,0.0,0,0,0,0,218,3.1,10,5,9999,99999,9,999999999,0.0,999,999,99
3021,1,13,20,0,*?*?*?*?*?*?*?*?*?*?*?*?*?*?*?*?*?*?*?*?*?*?,2.2,0.6,95,102072,0,-0,291,0.0,-0.0,0.0,0,0,0,0,217,2.6,10,5,9999,99999,9,999999999,0.0,999,999,99
3021,1,13,21,0,*?*?*?*?*?*?*?*?*?*?*?*?*?*?*?*?*?*?*?*?*?*?,1.4,1.0,100,102072,0,-0,287,0.0,-0.0,0.0,0,0,0,0,215,5.7,10,5,9999,99999,9,999999999,0.0,999,999,99
3021,1,13,22,0,*?*?*?*?*?*?*?*?*?*?*?*?*?*?*?*?*?*?*?*?*?*?,0.9,0.8,100,102072,0,-0,285,0.0,-0.0,0.0,0,0,0,0,213,2.6,10,5,9999,99999,9,999999999,0.0,999,999,99
3021,1,13,23,0,*?*?*?*?*?*?*?*?*?*?*?*?*?*?*?*?*?*?*?*?*?*?,1.4,0.6,100,102072,0,-0,287,0.0,-0.0,0.0,0,0,0,0,212,1.0,10,5,9999,99999,9,999999999,0.0,999,999,99
3021,1,13,24,0,*?*?*?*?*?*?*?*?*?*?*?*?*?*?*?*?*?*?*?*?*?*?,-0.2,-0.2,100,102072,0,-0,281,0.0,-0.0,0.0,0,0,0,0,40,7.2,10,5,9999,99999,9,999999999,0.0,999,999,99
3021,1,14,1,0,*?*?*?*?*?*?*?*?*?*?*?*?*?*?*?*?*?*?*?*?*?*?,1.9,1.7,100,100995,0,-0,289,0.0,-0.0,0.0,0,0,0,0,232,7.7,10,5,9999,99999,9,999999999,0.0,999,999,99
3021,1,14,2,0,*?*?*?*?*?*?*?*?*?*?*?*?*?*?*?*?*?*?*?*?*?*?,2.0,1.9,100,100995,0,-0,289,0.0,-0.0,0.0,0,0,0,0,253,9.3,10,5,9999,99999,9,999999999,0.0,999,999,99
3021,1,14,3,0,*?*?*?*?*?*?*?*?*?*?*?*?*?*?*?*?*?*?*?*?*?*?,0.4,0.4,100,100995,0,-0,283,0.0,-0.0,0.0,0,0,0,0,275,7.2,10,5,9999,99999,9,999999999,0.0,999,999,99
3021,1,14,4,0,*?*?*?*?*?*?*?*?*?*?*?*?*?*?*?*?*?*?*?*?*?*?,1.0,1.0,100,100995,0,-0,285,0.0,-0.0,0.0,0,0,0,0,297,5.2,10,5,9999,99999,9,999999999,0.0,999,999,99
3021,1,14,5,0,*?*?*?*?*?*?*?*?*?*?*?*?*?*?*?*?*?*?*?*?*?*?,0.3,0.4,100,100995,0,-0,283,0.0,-0.0,0.0,0,0,0,0,318,8.2,10,5,9999,99999,9,999999999,0.0,999,999,99
3021,1,14,6,0,*?*?*?*?*?*?*?*?*?*?*?*?*?*?*?*?*?*?*?*?*?*?,-0.3,-0.4,100,100995,0,-0,280,0.0,-0.0,0.0,0,0,0,0,340,3.1,10,5,9999,99999,9,999999999,0.0,999,999,99
3021,1,14,7,0,*?*?*?*?*?*?*?*?*?*?*?*?*?*?*?*?*?*?*?*?*?*?,-0.0,-0.0,100,100995,0,-0,281,0.0,-0.0,0.0,0,0,0,0,283,4.1,10,5,9999,99999,9,999999999,0.0,999,999,99
3021,1,14,8,0,*?*?*?*?*?*?*?*?*?*?*?*?*?*?*?*?*?*?*?*?*?*?,0.2,-0.2,100,100995,18,1406,282,0.0,0.0,0.0,0,0,0,0,227,5.2,10,5,9999,99999,9,999999999,0.0,999,999,99
3021,1,14,9,0,*?*?*?*?*?*?*?*?*?*?*?*?*?*?*?*?*?*?*?*?*?*?,1.7,1.3,100,100995,171,1412,284,33.2,36.4,28.8,3718,2252,3465,602,170,6.2,9,5,9999,99999,9,999999999,0.0,999,999,99
3021,1,14,10,0,*?*?*?*?*?*?*?*?*?*?*?*?*?*?*?*?*?*?*?*?*?*?,1.9,0.4,100,100995,284,1411,284,71.5,47.2,62.0,7888,3716,7276,1332,113,6.7,9,5,9999,99999,9,999999999,0.0,999,999,99
3021,1,14,11,0,*?*?*?*?*?*?*?*?*?*?*?*?*?*?*?*?*?*?*?*?*?*?,4.7,2.3,98,100995,350,1412,296,93.7,50.3,81.3,10285,4328,9198,2153,57,7.7,9,5,9999,99999,9,999999999,0.0,999,999,99
3021,1,14,12,0,*?*?*?*?*?*?*?*?*?*?*?*?*?*?*?*?*?*?*?*?*?*?,5.2,3.2,100,100995,364,1412,298,98.4,50.8,85.3,10801,4418,9656,2271,0,7.7,9,5,9999,99999,9,999999999,0.0,999,999,99
3021,1,14,13,0,*?*?*?*?*?*?*?*?*?*?*?*?*?*?*?*?*?*?*?*?*?*?,5.3,4.8,100,100995,325,1412,299,85.2,49.3,73.9,9353,4151,8370,1942,50,6.2,9,5,9999,99999,9,999999999,0.0,999,999,99
3021,1,14,14,0,*?*?*?*?*?*?*?*?*?*?*?*?*?*?*?*?*?*?*?*?*?*?,5.2,4.6,100,100995,236,1413,298,55.1,43.9,47.7,6101,3174,5650,1015,100,5.7,9,5,9999,99999,9,999999999,0.0,999,999,99
3021,1,14,15,0,*?*?*?*?*?*?*?*?*?*?*?*?*?*?*?*?*?*?*?*?*?*?,5.0,5.0,100,100995,102,1406,298,10.0,18.3,8.6,1168,869,1101,178,150,5.7,9,5,9999,99999,9,999999999,0.0,999,999,99
3021,1,14,16,0,*?*?*?*?*?*?*?*?*?*?*?*?*?*?*?*?*?*?*?*?*?*?,4.6,4.3,100,100995,0,-0,300,0.0,-0.0,0.0,0,0,0,0,200,7.7,10,5,9999,99999,9,999999999,0.0,999,999,99
3021,1,14,17,0,*?*?*?*?*?*?*?*?*?*?*?*?*?*?*?*?*?*?*?*?*?*?,4.2,3.6,100,100995,0,-0,299,0.0,-0.0,0.0,0,0,0,0,250,8.8,10,5,9999,99999,9,999999999,0.0,999,999,99
3021,1,14,18,0,*?*?*?*?*?*?*?*?*?*?*?*?*?*?*?*?*?*?*?*?*?*?,3.6,2.9,100,100995,0,-0,296,0.0,-0.0,0.0,0,0,0,0,300,9.8,10,5,9999,99999,9,999999999,0.0,999,999,99
3021,1,14,19,0,*?*?*?*?*?*?*?*?*?*?*?*?*?*?*?*?*?*?*?*?*?*?,3.2,2.9,100,100995,0,-0,294,0.0,-0.0,0.0,0,0,0,0,310,9.8,10,5,9999,99999,9,999999999,0.0,999,999,99
3021,1,14,20,0,*?*?*?*?*?*?*?*?*?*?*?*?*?*?*?*?*?*?*?*?*?*?,2.2,1.9,100,100995,0,-0,290,0.0,-0.0,0.0,0,0,0,0,320,10.8,10,5,9999,99999,9,999999999,0.0,999,999,99
3021,1,14,21,0,*?*?*?*?*?*?*?*?*?*?*?*?*?*?*?*?*?*?*?*?*?*?,1.8,1.7,100,100995,0,-0,289,0.0,-0.0,0.0,0,0,0,0,330,9.8,10,5,9999,99999,9,999999999,0.0,999,999,99
3021,1,14,22,0,*?*?*?*?*?*?*?*?*?*?*?*?*?*?*?*?*?*?*?*?*?*?,1.0,1.0,100,100995,0,-0,285,0.0,-0.0,0.0,0,0,0,0,340,9.3,10,5,9999,99999,9,999999999,0.0,999,999,99
3021,1,14,23,0,*?*?*?*?*?*?*?*?*?*?*?*?*?*?*?*?*?*?*?*?*?*?,3.4,3.4,100,100995,0,-0,295,0.0,-0.0,0.0,0,0,0,0,350,10.3,10,5,9999,99999,9,999999999,0.0,999,999,99
3021,1,14,24,0,*?*?*?*?*?*?*?*?*?*?*?*?*?*?*?*?*?*?*?*?*?*?,2.0,1.0,100,100995,0,-0,290,0.0,-0.0,0.0,0,0,0,0,210,8.2,10,5,9999,99999,9,999999999,0.0,999,999,99
3021,1,15,1,0,*?*?*?*?*?*?*?*?*?*?*?*?*?*?*?*?*?*?*?*?*?*?,5.8,2.3,79,101128,0,-0,306,0.0,-0.0,0.0,0,0,0,0,347,13.9,10,5,9999,99999,9,999999999,0.0,999,999,99
3021,1,15,2,0,*?*?*?*?*?*?*?*?*?*?*?*?*?*?*?*?*?*?*?*?*?*?,5.9,1.9,76,101128,0,-0,306,0.0,-0.0,0.0,0,0,0,0,333,10.8,10,5,9999,99999,9,999999999,0.0,999,999,99
3021,1,15,3,0,*?*?*?*?*?*?*?*?*?*?*?*?*?*?*?*?*?*?*?*?*?*?,6.5,2.5,76,101128,0,-0,309,0.0,-0.0,0.0,0,0,0,0,320,9.3,10,5,9999,99999,9,999999999,0.0,999,999,99
3021,1,15,4,0,*?*?*?*?*?*?*?*?*?*?*?*?*?*?*?*?*?*?*?*?*?*?,5.9,2.5,79,101128,0,-0,306,0.0,-0.0,0.0,0,0,0,0,307,9.3,10,5,9999,99999,9,999999999,0.0,999,999,99
3021,1,15,5,0,*?*?*?*?*?*?*?*?*?*?*?*?*?*?*?*?*?*?*?*?*?*?,6.0,1.7,75,101128,0,-0,307,0.0,-0.0,0.0,0,0,0,0,293,10.3,10,5,9999,99999,9,999999999,0.0,999,999,99
3021,1,15,6,0,*?*?*?*?*?*?*?*?*?*?*?*?*?*?*?*?*?*?*?*?*?*?,6.3,1.0,69,101128,0,-0,308,0.0,-0.0,0.0,0,0,0,0,280,8.2,10,5,9999,99999,9,999999999,0.0,999,999,99
3021,1,15,7,0,*?*?*?*?*?*?*?*?*?*?*?*?*?*?*?*?*?*?*?*?*?*?,6.1,0.6,69,101128,0,-0,307,0.0,-0.0,0.0,0,0,0,0,283,7.7,10,5,9999,99999,9,999999999,0.0,999,999,99
3021,1,15,8,0,*?*?*?*?*?*?*?*?*?*?*?*?*?*?*?*?*?*?*?*?*?*?,5.9,0.2,68,101128,21,1412,307,0.0,0.0,0.0,0,0,0,0,287,7.7,10,5,9999,99999,9,999999999,0.0,999,999,99
3021,1,15,9,0,*?*?*?*?*?*?*?*?*?*?*?*?*?*?*?*?*?*?*?*?*?*?,6.0,0.8,69,101128,174,1409,302,34.3,36.9,29.7,3840,2307,3577,623,290,7.2,9,5,9999,99999,9,999999999,0.0,999,999,99
3021,1,15,10,0,*?*?*?*?*?*?*?*?*?*?*?*?*?*?*?*?*?*?*?*?*?*?,6.3,-0.0,64,101128,288,1412,308,41.9,0.0,41.9,4893,0,4902,1647,293,8.2,10,5,9999,99999,9,999999999,0.0,999,999,99
3021,1,15,11,0,*?*?*?*?*?*?*?*?*?*?*?*?*?*?*?*?*?*?*?*?*?*?,6.3,0.6,67,101128,354,1411,303,95.1,50.4,82.5,10438,4356,9334,2187,297,8.2,9,5,9999,99999,9,999999999,0.0,999,999,99
3021,1,15,12,0,*?*?*?*?*?*?*?*?*?*?*?*?*?*?*?*?*?*?*?*?*?*?,6.2,1.7,74,101128,368,1410,298,132.4,127.9,99.0,14445,11113,11405,2177,300,7.2,8,4,9999,99999,9,999999999,0.0,999,999,99
3021,1,15,13,0,*?*?*?*?*?*?*?*?*?*?*?*?*?*?*?*?*?*?*?*?*?*?,6.1,2.3,76,101128,330,1413,302,86.8,49.5,75.3,9528,4186,8526,1981,262,7.7,9,5,9999,99999,9,999999999,0.0,999,999,99
3021,1,15,14,0,*?*?*?*?*?*?*?*?*?*?*?*?*?*?*?*?*?*?*?*?*?*?,6.0,1.3,72,101128,241,1414,302,56.7,44.3,49.2,6281,3234,5814,1046,223,7.7,9,5,9999,99999,9,999999999,0.0,999,999,99
3021,1,15,15,0,*?*?*?*?*?*?*?*?*?*?*?*?*?*?*?*?*?*?*?*?*?*?,6.0,0.2,66,101128,107,1407,307,6.7,0.0,6.7,832,-0,831,268,185,5.7,10,5,9999,99999,9,999999999,0.0,999,999,99
3021,1,15,16,0,*?*?*?*?*?*?*?*?*?*?*?*?*?*?*?*?*?*?*?*?*?*?,6.0,0.2,66,101128,0,-0,307,0.0,-0.0,0.0,0,0,0,0,147,7.2,10,5,9999,99999,9,999999999,0.0,999,999,99
3021,1,15,17,0,*?*?*?*?*?*?*?*?*?*?*?*?*?*?*?*?*?*?*?*?*?*?,6.1,-0.4,63,101128,0,-0,307,0.0,-0.0,0.0,0,0,0,0,108,8.2,10,5,9999,99999,9,999999999,0.0,999,999,99
3021,1,15,18,0,*?*?*?*?*?*?*?*?*?*?*?*?*?*?*?*?*?*?*?*?*?*?,6.0,-0.4,64,101128,0,-0,307,0.0,-0.0,0.0,0,0,0,0,70,9.8,10,5,9999,99999,9,999999999,0.0,999,999,99
3021,1,15,19,0,*?*?*?*?*?*?*?*?*?*?*?*?*?*?*?*?*?*?*?*?*?*?,6.0,0.2,66,101128,0,-0,307,0.0,-0.0,0.0,0,0,0,0,77,13.4,10,5,9999,99999,9,999999999,0.0,999,999,99
3021,1,15,20,0,*?*?*?*?*?*?*?*?*?*?*?*?*?*?*?*?*?*?*?*?*?*?,5.9,1.0,71,101128,0,-0,306,0.0,-0.0,0.0,0,0,0,0,83,10.3,10,5,9999,99999,9,999999999,0.0,999,999,99
3021,1,15,21,0,*?*?*?*?*?*?*?*?*?*?*?*?*?*?*?*?*?*?*?*?*?*?,6.1,0.8,69,101128,0,-0,307,0.0,-0.0,0.0,0,0,0,0,90,7.7,10,5,9999,99999,9,999999999,0.0,999,999,99
3021,1,15,22,0,*?*?*?*?*?*?*?*?*?*?*?*?*?*?*?*?*?*?*?*?*?*?,5.8,0.8,70,101128,0,-0,306,0.0,-0.0,0.0,0,0,0,0,97,8.8,10,5,9999,99999,9,999999999,0.0,999,999,99
3021,1,15,23,0,*?*?*?*?*?*?*?*?*?*?*?*?*?*?*?*?*?*?*?*?*?*?,7.3,2.9,74,101128,0,-0,312,0.0,-0.0,0.0,0,0,0,0,103,9.8,10,5,9999,99999,9,999999999,0.0,999,999,99
3021,1,15,24,0,*?*?*?*?*?*?*?*?*?*?*?*?*?*?*?*?*?*?*?*?*?*?,5.7,2.9,82,101128,0,-0,305,0.0,-0.0,0.0,0,0,0,0,360,10.8,10,5,9999,99999,9,999999999,0.0,999,999,99
3021,1,16,1,0,*?*?*?*?*?*?*?*?*?*?*?*?*?*?*?*?*?*?*?*?*?*?,9.3,0.8,56,101389,0,-0,322,0.0,-0.0,0.0,0,0,0,0,115,15.5,10,5,9999,99999,9,999999999,0.0,999,999,99
3021,1,16,2,0,*?*?*?*?*?*?*?*?*?*?*?*?*?*?*?*?*?*?*?*?*?*?,9.8,-0.0,51,101389,0,-0,324,0.0,-0.0,0.0,0,0,0,0,120,16.5,10,5,9999,99999,9,999999999,0.0,999,999,99
3021,1,16,3,0,*?*?*?*?*?*?*?*?*?*?*?*?*?*?*?*?*?*?*?*?*?*?,9.4,-0.0,52,101389,0,-0,322,0.0,-0.0,0.0,0,0,0,0,125,13.4,10,5,9999,99999,9,999999999,0.0,999,999,99
3021,1,16,4,0,*?*?*?*?*?*?*?*?*?*?*?*?*?*?*?*?*?*?*?*?*?*?,9.1,-0.2,52,101389,0,-0,321,0.0,-0.0,0.0,0,0,0,0,130,17.0,10,5,9999,99999,9,999999999,0.0,999,999,99
3021,1,16,5,0,*?*?*?*?*?*?*?*?*?*?*?*?*?*?*?*?*?*?*?*?*?*?,8.7,-0.6,52,101389,0,-0,319,0.0,-0.0,0.0,0,0,0,0,135,16.5,10,5,9999,99999,9,999999999,0.0,999,999,99
3021,1,16,6,0,*?*?*?*?*?*?*?*?*?*?*?*?*?*?*?*?*?*?*?*?*?*?,9.1,-0.0,53,101389,0,-0,321,0.0,-0.0,0.0,0,0,0,0,140,13.4,10,5,9999,99999,9,999999999,0.0,999,999,99
3021,1,16,7,0,*?*?*?*?*?*?*?*?*?*?*?*?*?*?*?*?*?*?*?*?*?*?,9.5,0.6,54,101389,0,-0,323,0.0,-0.0,0.0,0,0,0,0,133,12.4,10,5,9999,99999,9,999999999,0.0,999,999,99
3021,1,16,8,0,*?*?*?*?*?*?*?*?*?*?*?*?*?*?*?*?*?*?*?*?*?*?,9.2,1.0,57,101389,24,1407,300,0.0,0.0,0.0,0,0,0,0,127,9.8,6,3,9999,99999,9,999999999,0.0,999,999,99
3021,1,16,9,0,*?*?*?*?*?*?*?*?*?*?*?*?*?*?*?*?*?*?*?*?*?*?,9.3,1.7,59,101389,178,1413,311,47.0,94.0,35.2,5064,5338,4359,620,120,9.8,8,4,9999,99999,9,999999999,0.0,999,999,99
3021,1,16,10,0,*?*?*?*?*?*?*?*?*?*?*?*?*?*?*?*?*?*?*?*?*?*?,9.9,1.9,58,101389,292,1412,303,128.6,278.7,71.0,13365,21155,9237,1297,113,10.3,6,3,9999,99999,9,999999999,0.0,999,999,99
3021,1,16,11,0,*?*?*?*?*?*?*?*?*?*?*?*?*?*?*?*?*?*?*?*?*?*?,10.8,2.1,55,101389,358,1410,287,191.1,505.8,62.7,19729,42303,9272,1157,107,10.8,2,1,9999,99999,9,999999999,0.0,999,999,99
3021,1,16,12,0,*?*?*?*?*?*?*?*?*?*?*?*?*?*?*?*?*?*?*?*?*?*?,11.7,2.9,54,101389,373,1412,281,201.4,533.8,60.4,20926,45418,9049,1134,100,9.3,0,0,9999,99999,9,999999999,0.0,999,999,99
3021,1,16,13,0,*?*?*?*?*?*?*?*?*?*?*?*?*?*?*?*?*?*?*?*?*?*?,11.8,2.5,53,101389,334,1410,296,173.5,466.5,63.0,17802,37924,9225,1142,110,10.3,3,2,9999,99999,9,999999999,0.0,999,999,99
3021,1,16,14,0,*?*?*?*?*?*?*?*?*?*?*?*?*?*?*?*?*?*?*?*?*?*?,11.7,2.3,52,101389,246,1414,332,33.6,0.0,33.6,3939,0,3946,1312,120,9.3,10,5,9999,99999,9,999999999,0.0,999,999,99
3021,1,16,15,0,*?*?*?*?*?*?*?*?*?*?*?*?*?*?*?*?*?*?*?*?*?*?,11.4,2.1,53,101389,112,1406,315,20.9,93.8,13.5,2340,4235,2047,227,130,9.8,7,4,9999,99999,9,999999999,0.0,999,999,99
3021,1,16,16,0,*?*?*?*?*?*?*?*?*?*?*?*?*?*?*?*?*?*?*?*?*?*?,11.4,2.1,53,101389,0,-0,326,0.0,-0.0,0.0,0,0,0,0,140,9.8,9,5,9999,99999,9,999999999,0.0,999,999,99
3021,1,16,17,0,*?*?*?*?*?*?*?*?*?*?*?*?*?*?*?*?*?*?*?*?*?*?,11.3,1.5,51,101389,0,-0,331,0.0,-0.0,0.0,0,0,0,0,150,8.2,10,5,9999,99999,9,999999999,0.0,999,999,99
3021,1,16,18,0,*?*?*?*?*?*?*?*?*?*?*?*?*?*?*?*?*?*?*?*?*?*?,10.6,1.7,54,101389,0,-0,327,0.0,-0.0,0.0,0,0,0,0,160,8.8,10,5,9999,99999,9,999999999,0.0,999,999,99
3021,1,16,19,0,*?*?*?*?*?*?*?*?*?*?*?*?*?*?*?*?*?*?*?*?*?*?,11.0,1.7,52,101389,0,-0,329,0.0,-0.0,0.0,0,0,0,0,148,7.7,10,5,9999,99999,9,999999999,0.0,999,999,99
3021,1,16,20,0,*?*?*?*?*?*?*?*?*?*?*?*?*?*?*?*?*?*?*?*?*?*?,10.7,1.5,53,101389,0,-0,328,0.0,-0.0,0.0,0,0,0,0,137,7.2,10,5,9999,99999,9,999999999,0.0,999,999,99
3021,1,16,21,0,*?*?*?*?*?*?*?*?*?*?*?*?*?*?*?*?*?*?*?*?*?*?,10.1,1.5,55,101389,0,-0,325,0.0,-0.0,0.0,0,0,0,0,125,7.2,10,5,9999,99999,9,999999999,0.0,999,999,99
3021,1,16,22,0,*?*?*?*?*?*?*?*?*?*?*?*?*?*?*?*?*?*?*?*?*?*?,10.6,1.5,53,101389,0,-0,327,0.0,-0.0,0.0,0,0,0,0,113,5.7,10,5,9999,99999,9,999999999,0.0,999,999,99
3021,1,16,23,0,*?*?*?*?*?*?*?*?*?*?*?*?*?*?*?*?*?*?*?*?*?*?,9.8,1.5,56,101389,0,-0,324,0.0,-0.0,0.0,0,0,0,0,102,4.6,10,5,9999,99999,9,999999999,0.0,999,999,99
3021,1,16,24,0,*?*?*?*?*?*?*?*?*?*?*?*?*?*?*?*?*?*?*?*?*?*?,8.7,1.9,62,101389,0,-0,319,0.0,-0.0,0.0,0,0,0,0,110,15.5,10,5,9999,99999,9,999999999,0.1,999,999,99
3021,1,17,1,0,*?*?*?*?*?*?*?*?*?*?*?*?*?*?*?*?*?*?*?*?*?*?,8.1,3.9,76,101644,0,-0,316,0.0,-0.0,0.0,0,0,0,0,93,12.4,10,5,9999,99999,9,999999999,0.0,999,999,99
3021,1,17,2,0,*?*?*?*?*?*?*?*?*?*?*?*?*?*?*?*?*?*?*?*?*?*?,7.4,4.8,85,101644,0,-0,312,0.0,-0.0,0.0,0,0,0,0,97,10.8,10,5,9999,99999,9,999999999,0.0,999,999,99
3021,1,17,3,0,*?*?*?*?*?*?*?*?*?*?*?*?*?*?*?*?*?*?*?*?*?*?,6.7,4.1,84,101644,0,-0,309,0.0,-0.0,0.0,0,0,0,0,100,9.3,10,5,9999,99999,9,999999999,0.0,999,999,99
3021,1,17,4,0,*?*?*?*?*?*?*?*?*?*?*?*?*?*?*?*?*?*?*?*?*?*?,6.1,3.9,88,101644,0,-0,307,0.0,-0.0,0.0,0,0,0,0,103,10.8,10,5,9999,99999,9,999999999,0.0,999,999,99
3021,1,17,5,0,*?*?*?*?*?*?*?*?*?*?*?*?*?*?*?*?*?*?*?*?*?*?,6.5,3.8,84,101644,0,-0,309,0.0,-0.0,0.0,0,0,0,0,107,12.4,10,5,9999,99999,9,999999999,0.0,999,999,99
3021,1,17,6,0,*?*?*?*?*?*?*?*?*?*?*?*?*?*?*?*?*?*?*?*?*?*?,7.0,3.8,81,101644,0,-0,311,0.0,-0.0,0.0,0,0,0,0,110,12.4,10,5,9999,99999,9,999999999,0.0,999,999,99
3021,1,17,7,0,*?*?*?*?*?*?*?*?*?*?*?*?*?*?*?*?*?*?*?*?*?*?,7.0,3.9,83,101644,0,-0,311,0.0,-0.0,0.0,0,0,0,0,113,11.3,10,5,9999,99999,9,999999999,0.0,999,999,99
3021,1,17,8,0,*?*?*?*?*?*?*?*?*?*?*?*?*?*?*?*?*?*?*?*?*?*?,6.8,3.8,83,101644,27,1394,301,0.0,0.0,0.0,0,0,0,0,117,10.3,8,4,9999,99999,9,999999999,0.0,999,999,99
3021,1,17,9,0,*?*?*?*?*?*?*?*?*?*?*?*?*?*?*?*?*?*?*?*?*?*?,6.6,3.4,82,101644,181,1408,309,21.1,0.0,21.1,2500,-0,2503,821,120,9.3,10,5,9999,99999,9,999999999,0.0,999,999,99
3021,1,17,10,0,*?*?*?*?*?*?*?*?*?*?*?*?*?*?*?*?*?*?*?*?*?*?,8.7,2.5,66,101644,296,1412,314,75.4,47.9,65.4,8277,3922,7416,1705,123,10.3,9,5,9999,99999,9,999999999,0.0,999,999,99
3021,1,17,11,0,*?*?*?*?*?*?*?*?*?*?*?*?*?*?*?*?*?*?*?*?*?*?,10.1,2.3,60,101644,363,1412,315,129.9,127.4,97.2,14179,11012,11200,2134,127,9.3,8,4,9999,99999,9,999999999,0.0,999,999,99
3021,1,17,12,0,*?*?*?*?*?*?*?*?*?*?*?*?*?*?*?*?*?*?*?*?*?*?,11.0,4.1,64,101644,378,1413,319,136.6,128.7,102.2,14902,11282,11759,2252,130,6.7,8,4,9999,99999,9,999999999,0.0,999,999,99
3021,1,17,13,0,*?*?*?*?*?*?*?*?*?*?*?*?*?*?*?*?*?*?*?*?*?*?,10.8,3.8,63,101644,339,1410,323,90.2,49.9,78.2,9893,4256,8850,2063,130,8.8,9,5,9999,99999,9,999999999,0.0,999,999,99
3021,1,17,14,0,*?*?*?*?*?*?*?*?*?*?*?*?*?*?*?*?*?*?*?*?*?*?,10.8,3.6,63,101644,251,1413,318,79.7,113.1,59.6,8745,8392,6967,1272,130,11.8,8,4,9999,99999,9,999999999,0.0,999,999,99
3021,1,17,15,0,*?*?*?*?*?*?*?*?*?*?*?*?*?*?*?*?*?*?*?*?*?*?,11.1,4.6,66,101644,118,1416,325,15.1,24.1,13.1,1742,1232,1636,272,130,8.8,9,5,9999,99999,9,999999999,0.0,999,999,99
3021,1,17,16,0,*?*?*?*?*?*?*?*?*?*?*?*?*?*?*?*?*?*?*?*?*?*?,10.8,5.8,73,101644,0,-0,328,0.0,-0.0,0.0,0,0,0,0,130,11.3,10,5,9999,99999,9,999999999,0.0,999,999,99
3021,1,17,17,0,*?*?*?*?*?*?*?*?*?*?*?*?*?*?*?*?*?*?*?*?*?*?,10.0,5.3,74,101644,0,-0,324,0.0,-0.0,0.0,0,0,0,0,130,8.2,10,5,9999,99999,9,999999999,0.0,999,999,99
3021,1,17,18,0,*?*?*?*?*?*?*?*?*?*?*?*?*?*?*?*?*?*?*?*?*?*?,9.7,6.4,81,101644,0,-0,322,0.0,-0.0,0.0,0,0,0,0,130,6.7,10,5,9999,99999,9,999999999,0.0,999,999,99
3021,1,17,19,0,*?*?*?*?*?*?*?*?*?*?*?*?*?*?*?*?*?*?*?*?*?*?,9.1,6.9,87,101644,0,-0,320,0.0,-0.0,0.0,0,0,0,0,128,6.7,10,5,9999,99999,9,999999999,0.0,999,999,99
3021,1,17,20,0,*?*?*?*?*?*?*?*?*?*?*?*?*?*?*?*?*?*?*?*?*?*?,8.9,7.1,91,101644,0,-0,319,0.0,-0.0,0.0,0,0,0,0,127,6.2,10,5,9999,99999,9,999999999,0.0,999,999,99
3021,1,17,21,0,*?*?*?*?*?*?*?*?*?*?*?*?*?*?*?*?*?*?*?*?*?*?,8.5,7.6,95,101644,0,-0,317,0.0,-0.0,0.0,0,0,0,0,125,8.8,10,5,9999,99999,9,999999999,0.0,999,999,99
3021,1,17,22,0,*?*?*?*?*?*?*?*?*?*?*?*?*?*?*?*?*?*?*?*?*?*?,7.9,7.3,97,101644,0,-0,314,0.0,-0.0,0.0,0,0,0,0,123,8.2,10,5,9999,99999,9,999999999,0.0,999,999,99
3021,1,17,23,0,*?*?*?*?*?*?*?*?*?*?*?*?*?*?*?*?*?*?*?*?*?*?,11.2,8.1,83,101644,0,-0,329,0.0,-0.0,0.0,0,0,0,0,122,7.2,10,5,9999,99999,9,999999999,0.0,999,999,99
3021,1,17,24,0,*?*?*?*?*?*?*?*?*?*?*?*?*?*?*?*?*?*?*?*?*?*?,9.1,2.7,66,101644,0,-0,320,0.0,-0.0,0.0,0,0,0,0,90,11.3,10,5,9999,99999,9,999999999,0.0,999,999,99
3021,1,18,1,0,*?*?*?*?*?*?*?*?*?*?*?*?*?*?*?*?*?*?*?*?*?*?,14.7,9.1,69,100476,0,-0,345,0.0,-0.0,0.0,0,0,0,0,120,5.2,10,5,9999,99999,9,999999999,0.0,999,999,99
3021,1,18,2,0,*?*?*?*?*?*?*?*?*?*?*?*?*?*?*?*?*?*?*?*?*?*?,15.0,9.4,69,100476,0,-0,347,0.0,-0.0,0.0,0,0,0,0,120,5.2,10,5,9999,99999,9,999999999,0.0,999,999,99
3021,1,18,3,0,*?*?*?*?*?*?*?*?*?*?*?*?*?*?*?*?*?*?*?*?*?*?,14.7,9.2,69,100476,0,-0,345,0.0,-0.0,0.0,0,0,0,0,120,6.2,10,5,9999,99999,9,999999999,0.0,999,999,99
3021,1,18,4,0,*?*?*?*?*?*?*?*?*?*?*?*?*?*?*?*?*?*?*?*?*?*?,14.4,9.4,72,100476,0,-0,344,0.0,-0.0,0.0,0,0,0,0,120,6.7,10,5,9999,99999,9,999999999,0.0,999,999,99
3021,1,18,5,0,*?*?*?*?*?*?*?*?*?*?*?*?*?*?*?*?*?*?*?*?*?*?,14.5,9.6,72,100476,0,-0,344,0.0,-0.0,0.0,0,0,0,0,120,6.2,10,5,9999,99999,9,999999999,0.0,999,999,99
3021,1,18,6,0,*?*?*?*?*?*?*?*?*?*?*?*?*?*?*?*?*?*?*?*?*?*?,14.6,9.8,73,100476,0,-0,345,0.0,-0.0,0.0,0,0,0,0,120,4.1,10,5,9999,99999,9,999999999,0.0,999,999,99
3021,1,18,7,0,*?*?*?*?*?*?*?*?*?*?*?*?*?*?*?*?*?*?*?*?*?*?,14.7,9.4,71,100476,0,-0,345,0.0,-0.0,0.0,0,0,0,0,122,4.6,10,5,9999,99999,9,999999999,0.0,999,999,99
3021,1,18,8,0,*?*?*?*?*?*?*?*?*?*?*?*?*?*?*?*?*?*?*?*?*?*?,15.1,9.4,69,100476,31,1422,329,0.0,0.0,0.0,0,0,0,0,123,4.1,5,3,9999,99999,9,999999999,0.0,999,999,99
3021,1,18,9,0,*?*?*?*?*?*?*?*?*?*?*?*?*?*?*?*?*?*?*?*?*?*?,14.8,9.7,71,100476,185,1409,335,59.5,161.9,38.3,6278,9742,5220,679,125,7.2,7,4,9999,99999,9,999999999,0.0,999,999,99
3021,1,18,10,0,*?*?*?*?*?*?*?*?*?*?*?*?*?*?*?*?*?*?*?*?*?*?,14.6,8.1,65,100476,300,1411,329,133.5,281.3,73.7,13861,21621,9558,1350,127,7.7,6,3,9999,99999,9,999999999,0.0,999,999,99
3021,1,18,11,0,*?*?*?*?*?*?*?*?*?*?*?*?*?*?*?*?*?*?*?*?*?*?,15.5,7.3,58,100476,367,1410,328,184.4,372.0,87.6,19257,31163,11314,1618,128,8.8,5,3,9999,99999,9,999999999,0.0,999,999,99
3021,1,18,12,0,*?*?*?*?*?*?*?*?*?*?*?*?*?*?*?*?*?*?*?*?*?*?,15.5,7.4,58,100476,382,1410,332,181.9,300.7,100.4,19321,26043,11787,1957,130,8.8,6,3,9999,99999,9,999999999,0.0,999,999,99
3021,1,18,13,0,*?*?*?*?*?*?*?*?*?*?*?*?*?*?*?*?*?*?*?*?*?*?,15.7,5.3,50,100476,344,1409,346,91.9,50.1,79.7,10084,4292,9019,2106,128,9.8,9,5,9999,99999,9,999999999,0.0,999,999,99
3021,1,18,14,0,*?*?*?*?*?*?*?*?*?*?*?*?*?*?*?*?*?*?*?*?*?*?,15.2,5.3,52,100476,256,1411,334,97.0,190.9,62.4,10301,13559,7476,1163,127,10.3,7,4,9999,99999,9,999999999,0.0,999,999,99
3021,1,18,15,0,*?*?*?*?*?*?*?*?*?*?*?*?*?*?*?*?*?*?*?*?*?*?,15.3,5.8,53,100476,123,1412,335,26.5,108.6,17.0,2918,5167,2524,290,125,9.3,7,4,9999,99999,9,999999999,0.0,999,999,99
3021,1,18,16,0,*?*?*?*?*?*?*?*?*?*?*?*?*?*?*?*?*?*?*?*?*?*?,15.6,6.2,53,100476,0,-0,341,0.0,-0.0,0.0,0,0,0,0,123,9.8,8,4,9999,99999,9,999999999,0.0,999,999,99
3021,1,18,17,0,*?*?*?*?*?*?*?*?*?*?*?*?*?*?*?*?*?*?*?*?*?*?,15.3,7.4,59,100476,0,-0,349,0.0,-0.0,0.0,0,0,0,0,122,10.3,10,5,9999,99999,9,999999999,0.0,999,999,99
3021,1,18,18,0,*?*?*?*?*?*?*?*?*?*?*?*?*?*?*?*?*?*?*?*?*?*?,15.4,8.1,62,100476,0,-0,349,0.0,-0.0,0.0,0,0,0,0,120,12.4,10,5,9999,99999,9,999999999,0.0,999,999,99
3021,1,18,19,0,*?*?*?*?*?*?*?*?*?*?*?*?*?*?*?*?*?*?*?*?*?*?,14.9,8.3,64,100476,0,-0,346,0.0,-0.0,0.0,0,0,0,0,118,13.4,10,5,9999,99999,9,999999999,0.0,999,999,99
3021,1,18,20,0,*?*?*?*?*?*?*?*?*?*?*?*?*?*?*?*?*?*?*?*?*?*?,15.4,8.7,64,100476,0,-0,349,0.0,-0.0,0.0,0,0,0,0,117,13.4,10,5,9999,99999,9,999999999,0.0,999,999,99
3021,1,18,21,0,*?*?*?*?*?*?*?*?*?*?*?*?*?*?*?*?*?*?*?*?*?*?,15.4,8.5,64,100476,0,-0,349,0.0,-0.0,0.0,0,0,0,0,115,12.4,10,5,9999,99999,9,999999999,0.0,999,999,99
3021,1,18,22,0,*?*?*?*?*?*?*?*?*?*?*?*?*?*?*?*?*?*?*?*?*?*?,15.2,8.5,64,100476,0,-0,348,0.0,-0.0,0.0,0,0,0,0,113,10.8,10,5,9999,99999,9,999999999,0.0,999,999,99
3021,1,18,23,0,*?*?*?*?*?*?*?*?*?*?*?*?*?*?*?*?*?*?*?*?*?*?,15.0,8.8,66,100476,0,-0,347,0.0,-0.0,0.0,0,0,0,0,112,9.8,10,5,9999,99999,9,999999999,0.0,999,999,99
3021,1,18,24,0,*?*?*?*?*?*?*?*?*?*?*?*?*?*?*?*?*?*?*?*?*?*?,14.4,8.5,68,100476,0,-0,344,0.0,-0.0,0.0,0,0,0,0,120,6.2,10,5,9999,99999,9,999999999,0.0,999,999,99
3021,1,19,1,0,*?*?*?*?*?*?*?*?*?*?*?*?*?*?*?*?*?*?*?*?*?*?,14.4,7.7,64,100177,0,-0,344,0.0,-0.0,0.0,0,0,0,0,105,9.8,10,5,9999,99999,9,999999999,0.0,999,999,99
3021,1,19,2,0,*?*?*?*?*?*?*?*?*?*?*?*?*?*?*?*?*?*?*?*?*?*?,14.3,7.3,63,100177,0,-0,344,0.0,-0.0,0.0,0,0,0,0,100,7.2,10,5,9999,99999,9,999999999,0.0,999,999,99
3021,1,19,3,0,*?*?*?*?*?*?*?*?*?*?*?*?*?*?*?*?*?*?*?*?*?*?,14.2,7.6,65,100177,0,-0,343,0.0,-0.0,0.0,0,0,0,0,95,7.7,10,5,9999,99999,9,999999999,0.0,999,999,99
3021,1,19,4,0,*?*?*?*?*?*?*?*?*?*?*?*?*?*?*?*?*?*?*?*?*?*?,14.3,7.6,64,100177,0,-0,344,0.0,-0.0,0.0,0,0,0,0,90,9.3,10,5,9999,99999,9,999999999,0.0,999,999,99
3021,1,19,5,0,*?*?*?*?*?*?*?*?*?*?*?*?*?*?*?*?*?*?*?*?*?*?,14.4,7.3,62,100177,0,-0,344,0.0,-0.0,0.0,0,0,0,0,85,11.3,10,5,9999,99999,9,999999999,0.0,999,999,99
3021,1,19,6,0,*?*?*?*?*?*?*?*?*?*?*?*?*?*?*?*?*?*?*?*?*?*?,13.9,7.3,64,100177,0,-0,342,0.0,-0.0,0.0,0,0,0,0,80,10.8,10,5,9999,99999,9,999999999,0.0,999,999,99
3021,1,19,7,0,*?*?*?*?*?*?*?*?*?*?*?*?*?*?*?*?*?*?*?*?*?*?,14.6,7.4,62,100177,0,-0,345,0.0,-0.0,0.0,0,0,0,0,78,9.3,10,5,9999,99999,9,999999999,0.0,999,999,99
3021,1,19,8,0,*?*?*?*?*?*?*?*?*?*?*?*?*?*?*?*?*?*?*?*?*?*?,14.2,7.0,62,100177,34,1396,322,0.0,0.0,0.0,0,0,0,0,77,10.8,5,3,9999,99999,9,999999999,0.0,999,999,99
3021,1,19,9,0,*?*?*?*?*?*?*?*?*?*?*?*?*?*?*?*?*?*?*?*?*?*?,13.9,7.0,63,100177,189,1409,312,77.2,366.8,28.0,8034,23932,4430,522,75,10.8,3,2,9999,99999,9,999999999,0.0,999,999,99
3021,1,19,10,0,*?*?*?*?*?*?*?*?*?*?*?*?*?*?*?*?*?*?*?*?*?*?,14.5,6.4,59,100177,304,1409,318,150.6,410.5,62.1,15345,32067,8999,1101,73,10.8,4,2,9999,99999,9,999999999,0.0,999,999,99
3021,1,19,11,0,*?*?*?*?*?*?*?*?*?*?*?*?*?*?*?*?*?*?*?*?*?*?,15.0,6.7,57,100177,372,1411,321,194.6,434.0,80.2,20539,36597,10541,1465,72,12.4,4,2,9999,99999,9,999999999,0.0,999,999,99
3021,1,19,12,0,*?*?*?*?*?*?*?*?*?*?*?*?*?*?*?*?*?*?*?*?*?*?,14.8,6.9,59,100177,387,1409,329,184.9,301.7,102.1,19635,26264,11968,1993,70,14.9,6,3,9999,99999,9,999999999,0.0,999,999,99
3021,1,19,13,0,*?*?*?*?*?*?*?*?*?*?*?*?*?*?*?*?*?*?*?*?*?*?,14.7,6.4,58,100177,350,1412,332,146.7,211.3,94.3,15522,17589,11071,1833,72,11.8,7,4,9999,99999,9,999999999,0.0,999,999,99
3021,1,19,14,0,*?*?*?*?*?*?*?*?*?*?*?*?*?*?*?*?*?*?*?*?*?*?,15.1,6.4,56,100177,261,1409,343,63.8,45.8,55.3,7047,3475,6512,1182,73,14.9,9,5,9999,99999,9,999999999,0.0,999,999,99
3021,1,19,15,0,*?*?*?*?*?*?*?*?*?*?*?*?*?*?*?*?*?*?*?*?*?*?,15.0,7.0,59,100177,128,1407,347,10.8,0.0,10.8,1309,-0,1309,426,75,10.8,10,5,9999,99999,9,999999999,0.0,999,999,99
3021,1,19,16,0,*?*?*?*?*?*?*?*?*?*?*?*?*?*?*?*?*?*?*?*?*?*?,15.2,7.3,59,100177,0,-0,344,0.0,-0.0,0.0,0,0,0,0,77,11.8,9,5,9999,99999,9,999999999,0.0,999,999,99
3021,1,19,17,0,*?*?*?*?*?*?*?*?*?*?*?*?*?*?*?*?*?*?*?*?*?*?,15.0,6.7,57,100177,0,-0,347,0.0,-0.0,0.0,0,0,0,0,78,11.3,10,5,9999,99999,9,999999999,0.0,999,999,99
3021,1,19,18,0,*?*?*?*?*?*?*?*?*?*?*?*?*?*?*?*?*?*?*?*?*?*?,15.1,7.6,61,100177,0,-0,348,0.0,-0.0,0.0,0,0,0,0,80,12.4,10,5,9999,99999,9,999999999,0.0,999,999,99
3021,1,19,19,0,*?*?*?*?*?*?*?*?*?*?*?*?*?*?*?*?*?*?*?*?*?*?,14.3,7.7,65,100177,0,-0,344,0.0,-0.0,0.0,0,0,0,0,75,11.8,10,5,9999,99999,9,999999999,0.0,999,999,99
3021,1,19,20,0,*?*?*?*?*?*?*?*?*?*?*?*?*?*?*?*?*?*?*?*?*?*?,14.6,8.3,66,100177,0,-0,345,0.0,-0.0,0.0,0,0,0,0,70,12.4,10,5,9999,99999,9,999999999,0.0,999,999,99
3021,1,19,21,0,*?*?*?*?*?*?*?*?*?*?*?*?*?*?*?*?*?*?*?*?*?*?,14.3,8.1,66,100177,0,-0,344,0.0,-0.0,0.0,0,0,0,0,65,11.3,10,5,9999,99999,9,999999999,0.0,999,999,99
3021,1,19,22,0,*?*?*?*?*?*?*?*?*?*?*?*?*?*?*?*?*?*?*?*?*?*?,14.6,7.7,63,100177,0,-0,345,0.0,-0.0,0.0,0,0,0,0,60,11.3,10,5,9999,99999,9,999999999,0.4,999,999,99
3021,1,19,23,0,*?*?*?*?*?*?*?*?*?*?*?*?*?*?*?*?*?*?*?*?*?*?,14.0,7.6,65,100177,0,-0,342,0.0,-0.0,0.0,0,0,0,0,55,12.4,10,5,9999,99999,9,999999999,0.1,999,999,99
3021,1,19,24,0,*?*?*?*?*?*?*?*?*?*?*?*?*?*?*?*?*?*?*?*?*?*?,14.7,8.3,65,100177,0,-0,345,0.0,-0.0,0.0,0,0,0,0,110,8.2,10,5,9999,99999,9,999999999,0.0,999,999,99
3021,1,20,1,0,*?*?*?*?*?*?*?*?*?*?*?*?*?*?*?*?*?*?*?*?*?*?,11.8,6.2,68,99961.7,0,-0,332,0.0,-0.0,0.0,0,0,0,0,52,9.8,10,5,9999,99999,9,999999999,0.0,999,999,99
3021,1,20,2,0,*?*?*?*?*?*?*?*?*?*?*?*?*?*?*?*?*?*?*?*?*?*?,10.9,5.5,69,99961.7,0,-0,328,0.0,-0.0,0.0,0,0,0,0,53,7.2,10,5,9999,99999,9,999999999,0.1,999,999,99
3021,1,20,3,0,*?*?*?*?*?*?*?*?*?*?*?*?*?*?*?*?*?*?*?*?*?*?,10.7,4.6,66,99961.7,0,-0,327,0.0,-0.0,0.0,0,0,0,0,55,7.7,10,5,9999,99999,9,999999999,2.4,999,999,99
3021,1,20,4,0,*?*?*?*?*?*?*?*?*?*?*?*?*?*?*?*?*?*?*?*?*?*?,10.7,4.6,66,99961.7,0,-0,327,0.0,-0.0,0.0,0,0,0,0,57,9.3,10,5,9999,99999,9,999999999,1.9,999,999,99
3021,1,20,5,0,*?*?*?*?*?*?*?*?*?*?*?*?*?*?*?*?*?*?*?*?*?*?,10.1,5.5,73,99961.7,0,-0,324,0.0,-0.0,0.0,0,0,0,0,58,11.3,10,5,9999,99999,9,999999999,0.3,999,999,99
3021,1,20,6,0,*?*?*?*?*?*?*?*?*?*?*?*?*?*?*?*?*?*?*?*?*?*?,10.0,4.5,68,99961.7,0,-0,324,0.0,-0.0,0.0,0,0,0,0,60,10.8,10,5,9999,99999,9,999999999,0.4,999,999,99
3021,1,20,7,0,*?*?*?*?*?*?*?*?*?*?*?*?*?*?*?*?*?*?*?*?*?*?,9.9,5.3,73,99961.7,0,-0,324,0.0,-0.0,0.0,0,0,0,0,62,9.3,10,5,9999,99999,9,999999999,0.0,999,999,99
3021,1,20,8,0,*?*?*?*?*?*?*?*?*?*?*?*?*?*?*?*?*?*?*?*?*?*?,10.3,4.8,69,99961.7,38,1406,325,0.0,0.0,0.0,0,0,0,0,63,10.8,10,5,9999,99999,9,999999999,1.4,999,999,99
3021,1,20,9,0,*?*?*?*?*?*?*?*?*?*?*?*?*?*?*?*?*?*?*?*?*?*?,10.7,4.5,66,99961.7,193,1408,327,23.5,0.0,23.5,2767,-0,2771,911,65,10.8,10,5,9999,99999,9,999999999,1.0,999,999,99
3021,1,20,10,0,*?*?*?*?*?*?*?*?*?*?*?*?*?*?*?*?*?*?*?*?*?*?,11.5,6.1,69,99961.7,309,1411,331,46.0,0.0,46.0,5370,0,5381,1818,67,10.8,10,5,9999,99999,9,999999999,0.1,999,999,99
3021,1,20,11,0,*?*?*?*?*?*?*?*?*?*?*?*?*?*?*?*?*?*?*?*?*?*?,12.8,5.9,63,99961.7,377,1411,337,59.2,0.0,59.2,6915,0,6932,2388,68,12.4,10,5,9999,99999,9,999999999,0.2,999,999,99
3021,1,20,12,0,*?*?*?*?*?*?*?*?*?*?*?*?*?*?*?*?*?*?*?*?*?*?,13.2,6.1,62,99961.7,393,1412,339,62.3,0.0,62.3,7276,0,7294,2524,70,14.9,10,5,9999,99999,9,999999999,0.2,999,999,99
3021,1,20,13,0,*?*?*?*?*?*?*?*?*?*?*?*?*?*?*?*?*?*?*?*?*?*?,13.0,6.7,66,99961.7,355,1411,338,55.0,0.0,55.0,6418,0,6433,2202,68,11.8,10,5,9999,99999,9,999999999,0.1,999,999,99
3021,1,20,14,0,*?*?*?*?*?*?*?*?*?*?*?*?*?*?*?*?*?*?*?*?*?*?,13.2,6.2,63,99961.7,267,1412,339,37.8,0.0,37.8,4418,0,4426,1479,67,14.9,10,5,9999,99999,9,999999999,0.4,999,999,99
3021,1,20,15,0,*?*?*?*?*?*?*?*?*?*?*?*?*?*?*?*?*?*?*?*?*?*?,13.4,6.2,62,99961.7,134,1412,340,11.9,0.0,11.9,1434,-0,1434,467,65,10.8,10,5,9999,99999,9,999999999,0.0,999,999,99
3021,1,20,16,0,*?*?*?*?*?*?*?*?*?*?*?*?*?*?*?*?*?*?*?*?*?*?,13.3,5.6,60,99961.7,0,-0,339,0.0,-0.0,0.0,0,0,0,0,63,11.8,10,5,9999,99999,9,999999999,0.0,999,999,99
3021,1,20,17,0,*?*?*?*?*?*?*?*?*?*?*?*?*?*?*?*?*?*?*?*?*?*?,12.9,5.8,62,99961.7,0,-0,337,0.0,-0.0,0.0,0,0,0,0,62,11.3,10,5,9999,99999,9,999999999,0.3,999,999,99
3021,1,20,18,0,*?*?*?*?*?*?*?*?*?*?*?*?*?*?*?*?*?*?*?*?*?*?,11.7,5.1,64,99961.7,0,-0,332,0.0,-0.0,0.0,0,0,0,0,60,12.4,10,5,9999,99999,9,999999999,0.1,999,999,99
3021,1,20,19,0,*?*?*?*?*?*?*?*?*?*?*?*?*?*?*?*?*?*?*?*?*?*?,12.1,5.9,66,99961.7,0,-0,334,0.0,-0.0,0.0,0,0,0,0,60,11.8,10,5,9999,99999,9,999999999,0.0,999,999,99
3021,1,20,20,0,*?*?*?*?*?*?*?*?*?*?*?*?*?*?*?*?*?*?*?*?*?*?,11.7,6.2,70,99961.7,0,-0,332,0.0,-0.0,0.0,0,0,0,0,60,12.4,10,5,9999,99999,9,999999999,1.4,999,999,99
3021,1,20,21,0,*?*?*?*?*?*?*?*?*?*?*?*?*?*?*?*?*?*?*?*?*?*?,11.0,6.4,73,99961.7,0,-0,328,0.0,-0.0,0.0,0,0,0,0,60,11.3,10,5,9999,99999,9,999999999,0.1,999,999,99
3021,1,20,22,0,*?*?*?*?*?*?*?*?*?*?*?*?*?*?*?*?*?*?*?*?*?*?,11.5,6.1,70,99961.7,0,-0,331,0.0,-0.0,0.0,0,0,0,0,60,11.3,10,5,9999,99999,9,999999999,1.0,999,999,99
3021,1,20,23,0,*?*?*?*?*?*?*?*?*?*?*?*?*?*?*?*?*?*?*?*?*?*?,10.2,5.5,73,99961.7,0,-0,325,0.0,-0.0,0.0,0,0,0,0,60,12.4,10,5,9999,99999,9,999999999,0.0,999,999,99
3021,1,20,24,0,*?*?*?*?*?*?*?*?*?*?*?*?*?*?*?*?*?*?*?*?*?*?,13.3,6.9,65,99961.7,0,-0,339,0.0,-0.0,0.0,0,0,0,0,50,8.2,10,5,9999,99999,9,999999999,0.1,999,999,99
3021,1,21,1,0,*?*?*?*?*?*?*?*?*?*?*?*?*?*?*?*?*?*?*?*?*?*?,6.3,3.6,81,99453.3,0,-0,308,0.0,-0.0,0.0,0,0,0,0,62,9.8,10,5,9999,99999,9,999999999,0.0,999,999,99
3021,1,21,2,0,*?*?*?*?*?*?*?*?*?*?*?*?*?*?*?*?*?*?*?*?*?*?,4.6,2.5,84,99453.3,0,-0,300,0.0,-0.0,0.0,0,0,0,0,63,7.2,10,5,9999,99999,9,999999999,0.0,999,999,99
3021,1,21,3,0,*?*?*?*?*?*?*?*?*?*?*?*?*?*?*?*?*?*?*?*?*?*?,3.6,1.7,85,99453.3,0,-0,296,0.0,-0.0,0.0,0,0,0,0,65,7.7,10,5,9999,99999,9,999999999,0.3,999,999,99
3021,1,21,4,0,*?*?*?*?*?*?*?*?*?*?*?*?*?*?*?*?*?*?*?*?*?*?,2.6,0.6,85,99453.3,0,-0,292,0.0,-0.0,0.0,0,0,0,0,67,9.3,10,5,9999,99999,9,999999999,0.3,999,999,99
3021,1,21,5,0,*?*?*?*?*?*?*?*?*?*?*?*?*?*?*?*?*?*?*?*?*?*?,1.8,-0.0,86,99453.3,0,-0,289,0.0,-0.0,0.0,0,0,0,0,68,11.3,10,5,9999,99999,9,999999999,0.0,999,999,99
3021,1,21,6,0,*?*?*?*?*?*?*?*?*?*?*?*?*?*?*?*?*?*?*?*?*?*?,2.4,0.8,88,99453.3,0,-0,291,0.0,-0.0,0.0,0,0,0,0,70,10.8,10,5,9999,99999,9,999999999,0.0,999,999,99
3021,1,21,7,0,*?*?*?*?*?*?*?*?*?*?*?*?*?*?*?*?*?*?*?*?*?*?,3.1,2.1,90,99453.3,0,-0,294,0.0,-0.0,0.0,0,0,0,0,72,9.3,10,5,9999,99999,9,999999999,0.0,999,999,99
3021,1,21,8,0,*?*?*?*?*?*?*?*?*?*?*?*?*?*?*?*?*?*?*?*?*?*?,3.2,1.0,84,99453.3,42,1409,295,0.0,0.0,0.0,0,0,0,0,73,10.8,10,5,9999,99999,9,999999999,0.0,999,999,99
3021,1,21,9,0,*?*?*?*?*?*?*?*?*?*?*?*?*?*?*?*?*?*?*?*?*?*?,3.5,1.5,84,99453.3,198,1413,291,42.2,40.1,36.6,4706,2663,4375,772,75,10.8,9,5,9999,99999,9,999999999,0.2,999,999,99
3021,1,21,10,0,*?*?*?*?*?*?*?*?*?*?*?*?*?*?*?*?*?*?*?*?*?*?,5.8,1.7,73,99453.3,314,1413,301,81.5,48.7,70.6,8941,4065,8005,1850,77,10.8,9,5,9999,99999,9,999999999,0.1,999,999,99
3021,1,21,11,0,*?*?*?*?*?*?*?*?*?*?*?*?*?*?*?*?*?*?*?*?*?*?,7.9,1.3,62,99453.3,382,1411,310,104.6,51.4,90.7,11481,4524,10260,2429,78,12.4,9,5,9999,99999,9,999999999,0.3,999,999,99
3021,1,21,12,0,*?*?*?*?*?*?*?*?*?*?*?*?*?*?*?*?*?*?*?*?*?*?,10.2,0.6,50,99453.3,398,1411,320,110.0,51.9,95.4,12074,4621,10785,2570,80,14.9,9,5,9999,99999,9,999999999,0.0,999,999,99
3021,1,21,13,0,*?*?*?*?*?*?*?*?*?*?*?*?*?*?*?*?*?*?*?*?*?*?,10.4,0.8,51,99453.3,360,1409,321,97.4,50.7,84.4,10685,4399,9552,2243,85,11.8,9,5,9999,99999,9,999999999,0.0,999,999,99
3021,1,21,14,0,*?*?*?*?*?*?*?*?*?*?*?*?*?*?*?*?*?*?*?*?*?*?,10.8,0.6,48,99453.3,272,1409,323,67.5,46.5,58.5,7458,3595,6885,1255,90,14.9,9,5,9999,99999,9,999999999,0.0,999,999,99
3021,1,21,15,0,*?*?*?*?*?*?*?*?*?*?*?*?*?*?*?*?*?*?*?*?*?*?,10.5,1.3,52,99453.3,139,1406,322,22.5,30.3,19.5,2555,1689,2391,406,95,10.8,9,5,9999,99999,9,999999999,0.0,999,999,99
3021,1,21,16,0,*?*?*?*?*?*?*?*?*?*?*?*?*?*?*?*?*?*?*?*?*?*?,10.4,1.5,53,99453.3,0,-0,327,0.0,-0.0,0.0,0,0,0,0,100,11.8,10,5,9999,99999,9,999999999,0.0,999,999,99
3021,1,21,17,0,*?*?*?*?*?*?*?*?*?*?*?*?*?*?*?*?*?*?*?*?*?*?,8.7,1.5,59,99453.3,0,-0,319,0.0,-0.0,0.0,0,0,0,0,105,11.3,10,5,9999,99999,9,999999999,0.0,999,999,99
3021,1,21,18,0,*?*?*?*?*?*?*?*?*?*?*?*?*?*?*?*?*?*?*?*?*?*?,7.8,1.3,62,99453.3,0,-0,315,0.0,-0.0,0.0,0,0,0,0,110,12.4,10,5,9999,99999,9,999999999,0.0,999,999,99
3021,1,21,19,0,*?*?*?*?*?*?*?*?*?*?*?*?*?*?*?*?*?*?*?*?*?*?,7.6,0.6,60,99453.3,0,-0,314,0.0,-0.0,0.0,0,0,0,0,113,11.8,10,5,9999,99999,9,999999999,0.1,999,999,99
3021,1,21,20,0,*?*?*?*?*?*?*?*?*?*?*?*?*?*?*?*?*?*?*?*?*?*?,6.4,0.4,64,99453.3,0,-0,309,0.0,-0.0,0.0,0,0,0,0,117,12.4,10,5,9999,99999,9,999999999,0.0,999,999,99
3021,1,21,21,0,*?*?*?*?*?*?*?*?*?*?*?*?*?*?*?*?*?*?*?*?*?*?,6.1,0.4,65,99453.3,0,-0,307,0.0,-0.0,0.0,0,0,0,0,120,11.3,10,5,9999,99999,9,999999999,0.0,999,999,99
3021,1,21,22,0,*?*?*?*?*?*?*?*?*?*?*?*?*?*?*?*?*?*?*?*?*?*?,5.6,0.4,67,99453.3,0,-0,305,0.0,-0.0,0.0,0,0,0,0,123,11.3,10,5,9999,99999,9,999999999,0.0,999,999,99
3021,1,21,23,0,*?*?*?*?*?*?*?*?*?*?*?*?*?*?*?*?*?*?*?*?*?*?,5.1,1.5,76,99453.3,0,-0,303,0.0,-0.0,0.0,0,0,0,0,127,12.4,10,5,9999,99999,9,999999999,0.0,999,999,99
3021,1,21,24,0,*?*?*?*?*?*?*?*?*?*?*?*?*?*?*?*?*?*?*?*?*?*?,8.9,4.6,72,99453.3,0,-0,319,0.0,-0.0,0.0,0,0,0,0,60,8.2,10,5,9999,99999,9,999999999,0.0,999,999,99
3021,1,22,1,0,*?*?*?*?*?*?*?*?*?*?*?*?*?*?*?*?*?*?*?*?*?*?,5.2,3.6,95,100376,0,-0,303,0.0,-0.0,0.0,0,0,0,0,127,9.8,10,5,9999,99999,9,999999999,0.0,999,999,99
3021,1,22,2,0,*?*?*?*?*?*?*?*?*?*?*?*?*?*?*?*?*?*?*?*?*?*?,5.4,4.5,100,100376,0,-0,304,0.0,-0.0,0.0,0,0,0,0,123,7.2,10,5,9999,99999,9,999999999,0.0,999,999,99
3021,1,22,3,0,*?*?*?*?*?*?*?*?*?*?*?*?*?*?*?*?*?*?*?*?*?*?,5.1,5.1,100,100376,0,-0,302,0.0,-0.0,0.0,0,0,0,0,120,7.7,10,5,9999,99999,9,999999999,0.0,999,999,99
3021,1,22,4,0,*?*?*?*?*?*?*?*?*?*?*?*?*?*?*?*?*?*?*?*?*?*?,4.8,4.8,100,100376,0,-0,301,0.0,-0.0,0.0,0,0,0,0,117,9.3,10,5,9999,99999,9,999999999,0.0,999,999,99
3021,1,22,5,0,*?*?*?*?*?*?*?*?*?*?*?*?*?*?*?*?*?*?*?*?*?*?,4.3,4.3,100,100376,0,-0,299,0.0,-0.0,0.0,0,0,0,0,113,11.3,10,5,9999,99999,9,999999999,0.0,999,999,99
3021,1,22,6,0,*?*?*?*?*?*?*?*?*?*?*?*?*?*?*?*?*?*?*?*?*?*?,4.5,4.5,100,100376,0,-0,300,0.0,-0.0,0.0,0,0,0,0,110,10.8,10,5,9999,99999,9,999999999,0.0,999,999,99
3021,1,22,7,0,*?*?*?*?*?*?*?*?*?*?*?*?*?*?*?*?*?*?*?*?*?*?,4.6,4.6,100,100376,0,-0,300,0.0,-0.0,0.0,0,0,0,0,108,9.3,10,5,9999,99999,9,999999999,0.0,999,999,99
3021,1,22,8,0,*?*?*?*?*?*?*?*?*?*?*?*?*?*?*?*?*?*?*?*?*?*?,5.0,5.0,100,100376,46,1406,302,0.0,0.0,0.0,0,0,0,0,107,10.8,10,5,9999,99999,9,999999999,0.2,999,999,99
3021,1,22,9,0,*?*?*?*?*?*?*?*?*?*?*?*?*?*?*?*?*?*?*?*?*?*?,5.1,5.1,100,100376,202,1410,290,68.5,170.7,44.1,7193,10722,5954,787,105,10.8,7,4,9999,99999,9,999999999,0.8,999,999,99
3021,1,22,10,0,*?*?*?*?*?*?*?*?*?*?*?*?*?*?*?*?*?*?*?*?*?*?,5.6,5.6,100,100376,318,1409,296,110.1,123.0,82.4,12031,10113,9534,1787,103,10.8,8,4,9999,99999,9,999999999,0.0,999,999,99
3021,1,22,11,0,*?*?*?*?*?*?*?*?*?*?*?*?*?*?*?*?*?*?*?*?*?*?,6.1,6.1,100,100376,387,1411,298,140.9,129.4,105.4,15368,11449,12118,2329,102,12.4,8,4,9999,99999,9,999999999,0.0,999,999,99
3021,1,22,12,0,*?*?*?*?*?*?*?*?*?*?*?*?*?*?*?*?*?*?*?*?*?*?,7.1,6.9,100,100376,403,1410,299,175.1,218.7,112.6,18532,19342,13097,2236,100,14.9,7,4,9999,99999,9,999999999,0.0,999,999,99
3021,1,22,13,0,*?*?*?*?*?*?*?*?*?*?*?*?*?*?*?*?*?*?*?*?*?*?,6.8,6.7,100,100376,366,1410,301,131.5,127.7,98.4,14352,11078,11333,2162,93,11.8,8,4,9999,99999,9,999999999,0.0,999,999,99
3021,1,22,14,0,*?*?*?*?*?*?*?*?*?*?*?*?*?*?*?*?*?*?*?*?*?*?,7.2,7.0,100,100376,278,1410,303,92.1,117.7,68.9,10077,9147,8010,1479,87,14.9,8,4,9999,99999,9,999999999,0.0,999,999,99
3021,1,22,15,0,*?*?*?*?*?*?*?*?*?*?*?*?*?*?*?*?*?*?*?*?*?*?,7.3,6.2,99,100376,145,1409,304,32.4,79.4,24.3,3538,3923,3078,414,80,10.8,8,4,9999,99999,9,999999999,0.0,999,999,99
3021,1,22,16,0,*?*?*?*?*?*?*?*?*?*?*?*?*?*?*?*?*?*?*?*?*?*?,6.9,5.9,100,100376,0,-0,310,0.0,-0.0,0.0,0,0,0,0,73,11.8,10,5,9999,99999,9,999999999,0.0,999,999,99
3021,1,22,17,0,*?*?*?*?*?*?*?*?*?*?*?*?*?*?*?*?*?*?*?*?*?*?,7.0,6.9,100,100376,0,-0,310,0.0,-0.0,0.0,0,0,0,0,67,11.3,10,5,9999,99999,9,999999999,0.0,999,999,99
3021,1,22,18,0,*?*?*?*?*?*?*?*?*?*?*?*?*?*?*?*?*?*?*?*?*?*?,6.1,6.1,100,100376,0,-0,306,0.0,-0.0,0.0,0,0,0,0,60,12.4,10,5,9999,99999,9,999999999,0.0,999,999,99
3021,1,22,19,0,*?*?*?*?*?*?*?*?*?*?*?*?*?*?*?*?*?*?*?*?*?*?,6.5,6.1,100,100376,0,-0,308,0.0,-0.0,0.0,0,0,0,0,65,11.8,10,5,9999,99999,9,999999999,0.0,999,999,99
3021,1,22,20,0,*?*?*?*?*?*?*?*?*?*?*?*?*?*?*?*?*?*?*?*?*?*?,5.8,5.8,100,100376,0,-0,305,0.0,-0.0,0.0,0,0,0,0,70,12.4,10,5,9999,99999,9,999999999,0.0,999,999,99
3021,1,22,21,0,*?*?*?*?*?*?*?*?*?*?*?*?*?*?*?*?*?*?*?*?*?*?,5.9,5.9,100,100376,0,-0,306,0.0,-0.0,0.0,0,0,0,0,75,11.3,10,5,9999,99999,9,999999999,0.0,999,999,99
3021,1,22,22,0,*?*?*?*?*?*?*?*?*?*?*?*?*?*?*?*?*?*?*?*?*?*?,5.4,4.3,98,100376,0,-0,304,0.0,-0.0,0.0,0,0,0,0,80,11.3,10,5,9999,99999,9,999999999,0.0,999,999,99
3021,1,22,23,0,*?*?*?*?*?*?*?*?*?*?*?*?*?*?*?*?*?*?*?*?*?*?,5.3,2.9,89,100376,0,-0,303,0.0,-0.0,0.0,0,0,0,0,85,12.4,10,5,9999,99999,9,999999999,0.0,999,999,99
3021,1,22,24,0,*?*?*?*?*?*?*?*?*?*?*?*?*?*?*?*?*?*?*?*?*?*?,4.7,2.7,92,100376,0,-0,301,0.0,-0.0,0.0,0,0,0,0,130,8.2,10,5,9999,99999,9,999999999,0.0,999,999,99
3021,1,23,1,0,*?*?*?*?*?*?*?*?*?*?*?*?*?*?*?*?*?*?*?*?*?*?,4.3,1.0,81,101057,0,-0,299,0.0,-0.0,0.0,0,0,0,0,85,9.8,10,5,9999,99999,9,999999999,0.0,999,999,99
3021,1,23,2,0,*?*?*?*?*?*?*?*?*?*?*?*?*?*?*?*?*?*?*?*?*?*?,3.8,0.2,79,101057,0,-0,297,0.0,-0.0,0.0,0,0,0,0,80,7.2,10,5,9999,99999,9,999999999,0.0,999,999,99
3021,1,23,3,0,*?*?*?*?*?*?*?*?*?*?*?*?*?*?*?*?*?*?*?*?*?*?,3.1,-0.4,78,101057,0,-0,294,0.0,-0.0,0.0,0,0,0,0,75,7.7,10,5,9999,99999,9,999999999,0.0,999,999,99
3021,1,23,4,0,*?*?*?*?*?*?*?*?*?*?*?*?*?*?*?*?*?*?*?*?*?*?,2.9,-0.2,81,101057,0,-0,294,0.0,-0.0,0.0,0,0,0,0,70,9.3,10,5,9999,99999,9,999999999,0.0,999,999,99
3021,1,23,5,0,*?*?*?*?*?*?*?*?*?*?*?*?*?*?*?*?*?*?*?*?*?*?,2.8,1.0,89,101057,0,-0,293,0.0,-0.0,0.0,0,0,0,0,65,11.3,10,5,9999,99999,9,999999999,0.0,999,999,99
3021,1,23,6,0,*?*?*?*?*?*?*?*?*?*?*?*?*?*?*?*?*?*?*?*?*?*?,2.6,0.6,88,101057,0,-0,292,0.0,-0.0,0.0,0,0,0,0,60,10.8,10,5,9999,99999,9,999999999,0.0,999,999,99
3021,1,23,7,0,*?*?*?*?*?*?*?*?*?*?*?*?*?*?*?*?*?*?*?*?*?*?,3.0,0.6,85,101057,0,-0,294,0.0,-0.0,0.0,0,0,0,0,67,9.3,10,5,9999,99999,9,999999999,0.0,999,999,99
3021,1,23,8,0,*?*?*?*?*?*?*?*?*?*?*?*?*?*?*?*?*?*?*?*?*?*?,3.4,0.2,80,101057,50,1399,296,0.0,0.0,0.0,0,0,0,0,73,10.8,10,5,9999,99999,9,999999999,0.0,999,999,99
3021,1,23,9,0,*?*?*?*?*?*?*?*?*?*?*?*?*?*?*?*?*?*?*?*?*?*?,2.8,0.8,88,101057,207,1412,293,26.1,0.0,26.1,3071,0,3075,1014,80,10.8,10,5,9999,99999,9,999999999,0.0,999,999,99
3021,1,23,10,0,*?*?*?*?*?*?*?*?*?*?*?*?*?*?*?*?*?*?*?*?*?*?,4.3,2.1,86,101057,323,1409,299,48.8,0.0,48.8,5700,0,5712,1937,87,10.8,10,5,9999,99999,9,999999999,0.0,999,999,99
3021,1,23,11,0,*?*?*?*?*?*?*?*?*?*?*?*?*?*?*?*?*?*?*?*?*?*?,5.7,3.0,84,101057,392,1409,305,62.3,0.0,62.3,7271,0,7289,2522,93,12.4,10,5,9999,99999,9,999999999,0.0,999,999,99
3021,1,23,12,0,*?*?*?*?*?*?*?*?*?*?*?*?*?*?*?*?*?*?*?*?*?*?,6.1,2.7,79,101057,409,1411,307,65.5,0.0,65.5,7651,0,7670,2667,100,14.9,10,5,9999,99999,9,999999999,0.0,999,999,99
3021,1,23,13,0,*?*?*?*?*?*?*?*?*?*?*?*?*?*?*?*?*?*?*?*?*?*?,6.1,2.7,80,101057,372,1411,307,58.3,0.0,58.3,6804,0,6820,2346,98,11.8,10,5,9999,99999,9,999999999,0.0,999,999,99
3021,1,23,14,0,*?*?*?*?*?*?*?*?*?*?*?*?*?*?*?*?*?*?*?*?*?*?,5.8,1.5,74,101057,284,1411,306,41.1,0.0,41.1,4807,0,4816,1616,97,14.9,10,5,9999,99999,9,999999999,0.0,999,999,99
3021,1,23,15,0,*?*?*?*?*?*?*?*?*?*?*?*?*?*?*?*?*?*?*?*?*?*?,6.2,1.5,73,101057,151,1410,308,15.2,0.0,15.2,1820,-0,1821,595,95,10.8,10,5,9999,99999,9,999999999,0.0,999,999,99
3021,1,23,16,0,*?*?*?*?*?*?*?*?*?*?*?*?*?*?*?*?*?*?*?*?*?*?,6.0,2.1,76,101057,0,-0,307,0.0,-0.0,0.0,0,0,0,0,93,11.8,10,5,9999,99999,9,999999999,0.0,999,999,99
3021,1,23,17,0,*?*?*?*?*?*?*?*?*?*?*?*?*?*?*?*?*?*?*?*?*?*?,5.6,1.9,78,101057,0,-0,305,0.0,-0.0,0.0,0,0,0,0,92,11.3,10,5,9999,99999,9,999999999,0.0,999,999,99
3021,1,23,18,0,*?*?*?*?*?*?*?*?*?*?*?*?*?*?*?*?*?*?*?*?*?*?,5.0,1.3,77,101057,0,-0,302,0.0,-0.0,0.0,0,0,0,0,90,12.4,10,5,9999,99999,9,999999999,0.0,999,999,99
3021,1,23,19,0,*?*?*?*?*?*?*?*?*?*?*?*?*?*?*?*?*?*?*?*?*?*?,4.3,-0.2,72,101057,0,-0,300,0.0,-0.0,0.0,0,0,0,0,88,11.8,10,5,9999,99999,9,999999999,0.0,999,999,99
3021,1,23,20,0,*?*?*?*?*?*?*?*?*?*?*?*?*?*?*?*?*?*?*?*?*?*?,4.2,-0.4,73,101057,0,-0,299,0.0,-0.0,0.0,0,0,0,0,87,12.4,10,5,9999,99999,9,999999999,0.0,999,999,99
3021,1,23,21,0,*?*?*?*?*?*?*?*?*?*?*?*?*?*?*?*?*?*?*?*?*?*?,4.5,0.8,78,101057,0,-0,300,0.0,-0.0,0.0,0,0,0,0,85,11.3,10,5,9999,99999,9,999999999,0.0,999,999,99
3021,1,23,22,0,*?*?*?*?*?*?*?*?*?*?*?*?*?*?*?*?*?*?*?*?*?*?,4.7,0.8,77,101057,0,-0,301,0.0,-0.0,0.0,0,0,0,0,83,11.3,10,5,9999,99999,9,999999999,0.0,999,999,99
3021,1,23,23,0,*?*?*?*?*?*?*?*?*?*?*?*?*?*?*?*?*?*?*?*?*?*?,3.9,1.0,83,101057,0,-0,298,0.0,-0.0,0.0,0,0,0,0,82,12.4,10,5,9999,99999,9,999999999,0.0,999,999,99
3021,1,23,24,0,*?*?*?*?*?*?*?*?*?*?*?*?*?*?*?*?*?*?*?*?*?*?,5.2,1.9,81,101057,0,-0,303,0.0,-0.0,0.0,0,0,0,0,90,8.2,10,5,9999,99999,9,999999999,0.0,999,999,99
3021,1,24,1,0,*?*?*?*?*?*?*?*?*?*?*?*?*?*?*?*?*?*?*?*?*?*?,2.7,2.7,100,101775,0,-0,292,0.0,-0.0,0.0,0,0,0,0,87,9.8,10,5,9999,99999,9,999999999,0.0,999,999,99
3021,1,24,2,0,*?*?*?*?*?*?*?*?*?*?*?*?*?*?*?*?*?*?*?*?*?*?,2.4,2.3,100,101775,0,-0,291,0.0,-0.0,0.0,0,0,0,0,93,7.2,10,5,9999,99999,9,999999999,0.0,999,999,99
3021,1,24,3,0,*?*?*?*?*?*?*?*?*?*?*?*?*?*?*?*?*?*?*?*?*?*?,1.5,1.5,100,101775,0,-0,287,0.0,-0.0,0.0,0,0,0,0,100,7.7,10,5,9999,99999,9,999999999,0.0,999,999,99
3021,1,24,4,0,*?*?*?*?*?*?*?*?*?*?*?*?*?*?*?*?*?*?*?*?*?*?,2.6,2.5,100,101775,0,-0,292,0.0,-0.0,0.0,0,0,0,0,107,9.3,10,5,9999,99999,9,999999999,0.0,999,999,99
3021,1,24,5,0,*?*?*?*?*?*?*?*?*?*?*?*?*?*?*?*?*?*?*?*?*?*?,2.2,2.1,100,101775,0,-0,290,0.0,-0.0,0.0,0,0,0,0,113,11.3,10,5,9999,99999,9,999999999,0.0,999,999,99
3021,1,24,6,0,*?*?*?*?*?*?*?*?*?*?*?*?*?*?*?*?*?*?*?*?*?*?,2.2,2.1,100,101775,0,-0,290,0.0,-0.0,0.0,0,0,0,0,120,10.8,10,5,9999,99999,9,999999999,0.0,999,999,99
3021,1,24,7,0,*?*?*?*?*?*?*?*?*?*?*?*?*?*?*?*?*?*?*?*?*?*?,1.5,1.5,100,101775,0,-0,287,0.0,-0.0,0.0,0,0,0,0,113,9.3,10,5,9999,99999,9,999999999,0.0,999,999,99
3021,1,24,8,0,*?*?*?*?*?*?*?*?*?*?*?*?*?*?*?*?*?*?*?*?*?*?,0.8,0.8,100,101775,55,1415,285,0.0,0.0,0.0,0,0,0,0,107,10.8,10,5,9999,99999,9,999999999,0.0,999,999,99
3021,1,24,9,0,*?*?*?*?*?*?*?*?*?*?*?*?*?*?*?*?*?*?*?*?*?*?,2.8,2.9,100,101775,211,1407,293,27.0,0.0,27.0,3178,0,3182,1050,100,10.8,10,5,9999,99999,9,999999999,0.0,999,999,99
3021,1,24,10,0,*?*?*?*?*?*?*?*?*?*?*?*?*?*?*?*?*?*?*?*?*?*?,4.8,4.8,100,101775,328,1408,301,49.8,0.0,49.8,5816,0,5829,1980,93,10.8,10,5,9999,99999,9,999999999,0.0,999,999,99
3021,1,24,11,0,*?*?*?*?*?*?*?*?*?*?*?*?*?*?*?*?*?*?*?*?*?*?,5.4,4.6,100,101775,398,1411,304,63.3,0.0,63.3,7397,0,7415,2570,87,12.4,10,5,9999,99999,9,999999999,0.0,999,999,99
3021,1,24,12,0,*?*?*?*?*?*?*?*?*?*?*?*?*?*?*?*?*?*?*?*?*?*?,7.3,4.8,100,101775,414,1409,308,115.7,52.3,100.3,12698,4711,11337,2718,80,14.9,9,5,9999,99999,9,999999999,0.0,999,999,99
3021,1,24,13,0,*?*?*?*?*?*?*?*?*?*?*?*?*?*?*?*?*?*?*?*?*?*?,7.5,4.6,100,101775,378,1411,313,59.4,0.0,59.4,6939,0,6955,2396,93,11.8,10,5,9999,99999,9,999999999,0.0,999,999,99
3021,1,24,14,0,*?*?*?*?*?*?*?*?*?*?*?*?*?*?*?*?*?*?*?*?*?*?,7.5,3.9,99,101775,290,1411,313,42.3,0.0,42.3,4941,0,4951,1664,107,14.9,10,5,9999,99999,9,999999999,0.0,999,999,99
3021,1,24,15,0,*?*?*?*?*?*?*?*?*?*?*?*?*?*?*?*?*?*?*?*?*?*?,7.6,3.8,98,101775,157,1411,313,16.4,0.0,16.4,1953,-0,1954,639,120,10.8,10,5,9999,99999,9,999999999,0.0,999,999,99
3021,1,24,16,0,*?*?*?*?*?*?*?*?*?*?*?*?*?*?*?*?*?*?*?*?*?*?,7.2,3.9,100,101775,0,-0,312,0.0,-0.0,0.0,0,0,0,0,133,11.8,10,5,9999,99999,9,999999999,0.0,999,999,99
3021,1,24,17,0,*?*?*?*?*?*?*?*?*?*?*?*?*?*?*?*?*?*?*?*?*?*?,5.8,4.1,100,101775,0,-0,305,0.0,-0.0,0.0,0,0,0,0,147,11.3,10,5,9999,99999,9,999999999,0.0,999,999,99
3021,1,24,18,0,*?*?*?*?*?*?*?*?*?*?*?*?*?*?*?*?*?*?*?*?*?*?,5.1,4.5,100,101775,0,-0,302,0.0,-0.0,0.0,0,0,0,0,160,12.4,10,5,9999,99999,9,999999999,0.0,999,999,99
3021,1,24,19,0,*?*?*?*?*?*?*?*?*?*?*?*?*?*?*?*?*?*?*?*?*?*?,4.6,4.1,100,101775,0,-0,300,0.0,-0.0,0.0,0,0,0,0,162,11.8,10,5,9999,99999,9,999999999,0.0,999,999,99
3021,1,24,20,0,*?*?*?*?*?*?*?*?*?*?*?*?*?*?*?*?*?*?*?*?*?*?,4.4,3.4,100,101775,0,-0,299,0.0,-0.0,0.0,0,0,0,0,163,12.4,10,5,9999,99999,9,999999999,0.0,999,999,99
3021,1,24,21,0,*?*?*?*?*?*?*?*?*?*?*?*?*?*?*?*?*?*?*?*?*?*?,4.0,3.9,100,101775,0,-0,298,0.0,-0.0,0.0,0,0,0,0,165,11.3,10,5,9999,99999,9,999999999,0.0,999,999,99
3021,1,24,22,0,*?*?*?*?*?*?*?*?*?*?*?*?*?*?*?*?*?*?*?*?*?*?,4.3,4.3,100,101775,0,-0,299,0.0,-0.0,0.0,0,0,0,0,167,11.3,10,5,9999,99999,9,999999999,0.0,999,999,99
3021,1,24,23,0,*?*?*?*?*?*?*?*?*?*?*?*?*?*?*?*?*?*?*?*?*?*?,3.7,3.6,100,101775,0,-0,296,0.0,-0.0,0.0,0,0,0,0,168,12.4,10,5,9999,99999,9,999999999,0.0,999,999,99
3021,1,24,24,0,*?*?*?*?*?*?*?*?*?*?*?*?*?*?*?*?*?*?*?*?*?*?,3.1,2.3,100,101775,0,-0,294,0.0,-0.0,0.0,0,0,0,0,80,8.2,10,5,9999,99999,9,999999999,0.0,999,999,99
3021,1,25,1,0,*?*?*?*?*?*?*?*?*?*?*?*?*?*?*?*?*?*?*?*?*?*?,3.2,1.9,90,101044,0,-0,295,0.0,-0.0,0.0,0,0,0,0,153,9.8,10,5,9999,99999,9,999999999,0.0,999,999,99
3021,1,25,2,0,*?*?*?*?*?*?*?*?*?*?*?*?*?*?*?*?*?*?*?*?*?*?,3.1,1.0,85,101044,0,-0,294,0.0,-0.0,0.0,0,0,0,0,137,7.2,10,5,9999,99999,9,999999999,0.0,999,999,99
3021,1,25,3,0,*?*?*?*?*?*?*?*?*?*?*?*?*?*?*?*?*?*?*?*?*?*?,3.6,0.4,79,101044,0,-0,296,0.0,-0.0,0.0,0,0,0,0,120,7.7,10,5,9999,99999,9,999999999,0.0,999,999,99
3021,1,25,4,0,*?*?*?*?*?*?*?*?*?*?*?*?*?*?*?*?*?*?*?*?*?*?,3.3,0.4,80,101044,0,-0,295,0.0,-0.0,0.0,0,0,0,0,103,9.3,10,5,9999,99999,9,999999999,0.0,999,999,99
3021,1,25,5,0,*?*?*?*?*?*?*?*?*?*?*?*?*?*?*?*?*?*?*?*?*?*?,3.2,0.2,80,101044,0,-0,295,0.0,-0.0,0.0,0,0,0,0,87,11.3,10,5,9999,99999,9,999999999,0.0,999,999,99
3021,1,25,6,0,*?*?*?*?*?*?*?*?*?*?*?*?*?*?*?*?*?*?*?*?*?*?,3.3,-0.2,77,101044,0,-0,295,0.0,-0.0,0.0,0,0,0,0,70,10.8,10,5,9999,99999,9,999999999,0.0,999,999,99
3021,1,25,7,0,*?*?*?*?*?*?*?*?*?*?*?*?*?*?*?*?*?*?*?*?*?*?,3.1,0.4,81,101044,0,-0,294,0.0,-0.0,0.0,0,0,0,0,90,9.3,10,5,9999,99999,9,999999999,0.0,999,999,99
3021,1,25,8,0,*?*?*?*?*?*?*?*?*?*?*?*?*?*?*?*?*?*?*?*?*?*?,3.0,-0.0,80,101044,59,1401,294,0.0,0.0,0.0,0,0,0,0,110,10.8,10,5,9999,99999,9,999999999,0.0,999,999,99
3021,1,25,9,0,*?*?*?*?*?*?*?*?*?*?*?*?*?*?*?*?*?*?*?*?*?*?,3.3,0.4,81,101044,216,1407,290,48.6,42.1,42.2,5400,2930,5009,892,130,10.8,9,5,9999,99999,9,999999999,0.0,999,999,99
3021,1,25,10,0,*?*?*?*?*?*?*?*?*?*?*?*?*?*?*?*?*?*?*?*?*?*?,3.5,0.6,81,101044,334,1411,286,117.1,124.6,87.6,12784,10445,10119,1908,150,10.8,8,4,9999,99999,9,999999999,0.0,999,999,99
3021,1,25,11,0,*?*?*?*?*?*?*?*?*?*?*?*?*?*?*?*?*?*?*?*?*?*?,4.0,0.6,78,101044,403,1409,283,175.2,218.7,112.7,18538,19345,13100,2237,170,12.4,7,4,9999,99999,9,999999999,0.0,999,999,99
3021,1,25,12,0,*?*?*?*?*?*?*?*?*?*?*?*?*?*?*?*?*?*?*?*?*?*?,4.0,0.8,79,101044,420,1409,288,155.9,131.8,116.6,16996,11984,13370,2602,190,14.9,8,4,9999,99999,9,999999999,0.0,999,999,99
3021,1,25,13,0,*?*?*?*?*?*?*?*?*?*?*?*?*?*?*?*?*?*?*?*?*?*?,4.0,0.2,76,101044,383,1408,293,105.2,51.5,91.2,11551,4541,10320,2445,185,11.8,9,5,9999,99999,9,999999999,0.0,999,999,99
3021,1,25,14,0,*?*?*?*?*?*?*?*?*?*?*?*?*?*?*?*?*?*?*?*?*?*?,4.2,-0.6,70,101044,296,1411,294,75.5,47.9,65.5,8287,3924,7424,1706,180,14.9,9,5,9999,99999,9,999999999,0.0,999,999,99
3021,1,25,15,0,*?*?*?*?*?*?*?*?*?*?*?*?*?*?*?*?*?*?*?*?*?*?,3.8,-0.2,74,101044,163,1411,292,30.5,35.1,26.4,3425,2119,3195,553,175,10.8,9,5,9999,99999,9,999999999,0.0,999,999,99
3021,1,25,16,0,*?*?*?*?*?*?*?*?*?*?*?*?*?*?*?*?*?*?*?*?*?*?,4.1,-0.4,71,101044,0,-0,299,0.0,-0.0,0.0,0,0,0,0,170,11.8,10,5,9999,99999,9,999999999,0.0,999,999,99
3021,1,25,17,0,*?*?*?*?*?*?*?*?*?*?*?*?*?*?*?*?*?*?*?*?*?*?,4.1,1.0,79,101044,0,-0,299,0.0,-0.0,0.0,0,0,0,0,165,11.3,10,5,9999,99999,9,999999999,0.0,999,999,99
3021,1,25,18,0,*?*?*?*?*?*?*?*?*?*?*?*?*?*?*?*?*?*?*?*?*?*?,3.7,1.3,83,101044,0,-0,297,0.0,-0.0,0.0,0,0,0,0,160,12.4,10,5,9999,99999,9,999999999,0.0,999,999,99
3021,1,25,19,0,*?*?*?*?*?*?*?*?*?*?*?*?*?*?*?*?*?*?*?*?*?*?,3.8,1.5,84,101044,0,-0,297,0.0,-0.0,0.0,0,0,0,0,157,11.8,10,5,9999,99999,9,999999999,0.0,999,999,99
3021,1,25,20,0,*?*?*?*?*?*?*?*?*?*?*?*?*?*?*?*?*?*?*?*?*?*?,3.5,1.3,84,101044,0,-0,296,0.0,-0.0,0.0,0,0,0,0,153,12.4,10,5,9999,99999,9,999999999,0.0,999,999,99
3021,1,25,21,0,*?*?*?*?*?*?*?*?*?*?*?*?*?*?*?*?*?*?*?*?*?*?,3.7,0.4,79,101044,0,-0,297,0.0,-0.0,0.0,0,0,0,0,150,11.3,10,5,9999,99999,9,999999999,0.0,999,999,99
3021,1,25,22,0,*?*?*?*?*?*?*?*?*?*?*?*?*?*?*?*?*?*?*?*?*?*?,3.3,-0.0,78,101044,0,-0,295,0.0,-0.0,0.0,0,0,0,0,147,11.3,10,5,9999,99999,9,999999999,0.0,999,999,99
3021,1,25,23,0,*?*?*?*?*?*?*?*?*?*?*?*?*?*?*?*?*?*?*?*?*?*?,3.1,-0.6,75,101044,0,-0,295,0.0,-0.0,0.0,0,0,0,0,143,12.4,10,5,9999,99999,9,999999999,0.0,999,999,99
3021,1,25,24,0,*?*?*?*?*?*?*?*?*?*?*?*?*?*?*?*?*?*?*?*?*?*?,3.0,2.9,98,101044,0,-0,294,0.0,-0.0,0.0,0,0,0,0,170,8.2,10,5,9999,99999,9,999999999,0.0,999,999,99
3021,1,26,1,0,*?*?*?*?*?*?*?*?*?*?*?*?*?*?*?*?*?*?*?*?*?*?,2.7,-1.3,75,100105,0,-0,293,0.0,-0.0,0.0,0,0,0,0,162,9.8,10,5,9999,99999,9,999999999,0.0,999,999,99
3021,1,26,2,0,*?*?*?*?*?*?*?*?*?*?*?*?*?*?*?*?*?*?*?*?*?*?,2.4,-1.7,74,100105,0,-0,292,0.0,-0.0,0.0,0,0,0,0,183,7.2,10,5,9999,99999,9,999999999,0.0,999,999,99
3021,1,26,3,0,*?*?*?*?*?*?*?*?*?*?*?*?*?*?*?*?*?*?*?*?*?*?,2.7,-0.6,78,100105,0,-0,293,0.0,-0.0,0.0,0,0,0,0,205,7.7,10,5,9999,99999,9,999999999,0.0,999,999,99
3021,1,26,4,0,*?*?*?*?*?*?*?*?*?*?*?*?*?*?*?*?*?*?*?*?*?*?,1.8,-1.5,78,100105,0,-0,289,0.0,-0.0,0.0,0,0,0,0,227,9.3,10,5,9999,99999,9,999999999,0.0,999,999,99
3021,1,26,5,0,*?*?*?*?*?*?*?*?*?*?*?*?*?*?*?*?*?*?*?*?*?*?,1.3,-1.7,80,100105,0,-0,287,0.0,-0.0,0.0,0,0,0,0,248,11.3,10,5,9999,99999,9,999999999,0.0,999,999,99
3021,1,26,6,0,*?*?*?*?*?*?*?*?*?*?*?*?*?*?*?*?*?*?*?*?*?*?,1.7,-1.9,76,100105,0,-0,289,0.0,-0.0,0.0,0,0,0,0,270,10.8,10,5,9999,99999,9,999999999,0.0,999,999,99
3021,1,26,7,0,*?*?*?*?*?*?*?*?*?*?*?*?*?*?*?*?*?*?*?*?*?*?,1.1,-0.8,87,100105,0,-0,286,0.0,-0.0,0.0,0,0,0,0,265,9.3,10,5,9999,99999,9,999999999,0.0,999,999,99
3021,1,26,8,0,*?*?*?*?*?*?*?*?*?*?*?*?*?*?*?*?*?*?*?*?*?*?,0.6,-1.1,89,100105,64,1407,284,0.0,0.0,0.0,0,0,0,0,260,10.8,10,5,9999,99999,9,999999999,0.0,999,999,99
3021,1,26,9,0,*?*?*?*?*?*?*?*?*?*?*?*?*?*?*?*?*?*?*?*?*?*?,2.2,-0.0,86,100105,221,1406,286,50.4,42.6,43.7,5588,2998,5181,925,255,10.8,9,5,9999,99999,9,999999999,0.0,999,999,99
3021,1,26,10,0,*?*?*?*?*?*?*?*?*?*?*?*?*?*?*?*?*?*?*?*?*?*?,3.8,0.4,80,100105,339,1409,292,90.2,49.9,78.2,9898,4257,8854,2064,250,10.8,9,5,9999,99999,9,999999999,0.0,999,999,99
3021,1,26,11,0,*?*?*?*?*?*?*?*?*?*?*?*?*?*?*?*?*?*?*?*?*?*?,6.4,2.1,75,100105,409,1410,304,113.8,52.2,98.7,12495,4682,11158,2670,245,12.4,9,5,9999,99999,9,999999999,0.0,999,999,99
3021,1,26,12,0,*?*?*?*?*?*?*?*?*?*?*?*?*?*?*?*?*?*?*?*?*?*?,7.1,3.4,78,100105,426,1409,307,119.7,52.7,103.8,13137,4770,11727,2825,240,14.9,9,5,9999,99999,9,999999999,0.0,999,999,99
3021,1,26,13,0,*?*?*?*?*?*?*?*?*?*?*?*?*?*?*?*?*?*?*?*?*?*?,7.6,4.6,83,100105,389,1407,309,107.3,51.6,93.0,11778,4577,10521,2498,235,11.8,9,5,9999,99999,9,999999999,0.0,999,999,99
3021,1,26,14,0,*?*?*?*?*?*?*?*?*?*?*?*?*?*?*?*?*?*?*?*?*?*?,7.8,5.1,83,100105,302,1410,314,44.7,0.0,44.7,5217,0,5227,1763,230,14.9,10,5,9999,99999,9,999999999,0.0,999,999,99
3021,1,26,15,0,*?*?*?*?*?*?*?*?*?*?*?*?*?*?*?*?*?*?*?*?*?*?,7.8,5.0,84,100105,169,1410,314,18.7,0.0,18.7,2225,-0,2227,729,225,10.8,10,5,9999,99999,9,999999999,0.0,999,999,99
3021,1,26,16,0,*?*?*?*?*?*?*?*?*?*?*?*?*?*?*?*?*?*?*?*?*?*?,7.8,4.5,81,100105,-0,0,314,0.0,-0.0,0.0,0,0,0,0,220,11.8,10,5,9999,99999,9,999999999,0.0,999,999,99
3021,1,26,17,0,*?*?*?*?*?*?*?*?*?*?*?*?*?*?*?*?*?*?*?*?*?*?,6.6,4.1,85,100105,0,-0,309,0.0,-0.0,0.0,0,0,0,0,215,11.3,10,5,9999,99999,9,999999999,0.0,999,999,99
3021,1,26,18,0,*?*?*?*?*?*?*?*?*?*?*?*?*?*?*?*?*?*?*?*?*?*?,5.6,3.8,88,100105,0,-0,305,0.0,-0.0,0.0,0,0,0,0,210,12.4,10,5,9999,99999,9,999999999,0.0,999,999,99
3021,1,26,19,0,*?*?*?*?*?*?*?*?*?*?*?*?*?*?*?*?*?*?*?*?*?*?,5.4,3.4,87,100105,0,-0,304,0.0,-0.0,0.0,0,0,0,0,207,11.8,10,5,9999,99999,9,999999999,0.0,999,999,99
3021,1,26,20,0,*?*?*?*?*?*?*?*?*?*?*?*?*?*?*?*?*?*?*?*?*?*?,5.0,3.2,89,100105,0,-0,302,0.0,-0.0,0.0,0,0,0,0,203,12.4,10,5,9999,99999,9,999999999,0.0,999,999,99
3021,1,26,21,0,*?*?*?*?*?*?*?*?*?*?*?*?*?*?*?*?*?*?*?*?*?*?,4.0,3.0,94,100105,0,-0,298,0.0,-0.0,0.0,0,0,0,0,200,11.3,10,5,9999,99999,9,999999999,0.0,999,999,99
3021,1,26,22,0,*?*?*?*?*?*?*?*?*?*?*?*?*?*?*?*?*?*?*?*?*?*?,3.6,2.7,94,100105,0,-0,296,0.0,-0.0,0.0,0,0,0,0,197,11.3,10,5,9999,99999,9,999999999,0.0,999,999,99
3021,1,26,23,0,*?*?*?*?*?*?*?*?*?*?*?*?*?*?*?*?*?*?*?*?*?*?,3.7,2.5,92,100105,0,-0,297,0.0,-0.0,0.0,0,0,0,0,193,12.4,10,5,9999,99999,9,999999999,0.0,999,999,99
3021,1,26,24,0,*?*?*?*?*?*?*?*?*?*?*?*?*?*?*?*?*?*?*?*?*?*?,3.0,-1.1,75,100105,0,-0,294,0.0,-0.0,0.0,0,0,0,0,140,8.2,10,5,9999,99999,9,999999999,0.0,999,999,99
3021,1,27,1,0,*?*?*?*?*?*?*?*?*?*?*?*?*?*?*?*?*?*?*?*?*?*?,4.7,4.6,100,98892.5,0,-0,301,0.0,-0.0,0.0,0,0,0,0,195,15.5,10,5,9999,99999,9,999999999,0.5,999,999,99
3021,1,27,2,0,*?*?*?*?*?*?*?*?*?*?*?*?*?*?*?*?*?*?*?*?*?*?,5.2,5.1,100,98892.5,0,-0,303,0.0,-0.0,0.0,0,0,0,0,200,16.5,10,5,9999,99999,9,999999999,0.4,999,999,99
3021,1,27,3,0,*?*?*?*?*?*?*?*?*?*?*?*?*?*?*?*?*?*?*?*?*?*?,5.0,5.0,100,98892.5,0,-0,302,0.0,-0.0,0.0,0,0,0,0,205,13.4,10,5,9999,99999,9,999999999,0.2,999,999,99
3021,1,27,4,0,*?*?*?*?*?*?*?*?*?*?*?*?*?*?*?*?*?*?*?*?*?*?,4.8,4.8,100,98892.5,0,-0,301,0.0,-0.0,0.0,0,0,0,0,210,17.0,10,5,9999,99999,9,999999999,0.1,999,999,99
3021,1,27,5,0,*?*?*?*?*?*?*?*?*?*?*?*?*?*?*?*?*?*?*?*?*?*?,4.5,4.5,100,98892.5,0,-0,300,0.0,-0.0,0.0,0,0,0,0,215,16.5,10,5,9999,99999,9,999999999,0.2,999,999,99
3021,1,27,6,0,*?*?*?*?*?*?*?*?*?*?*?*?*?*?*?*?*?*?*?*?*?*?,3.9,3.8,100,98892.5,0,-0,297,0.0,-0.0,0.0,0,0,0,0,220,13.4,10,5,9999,99999,9,999999999,0.0,999,999,99
3021,1,27,7,0,*?*?*?*?*?*?*?*?*?*?*?*?*?*?*?*?*?*?*?*?*?*?,4.6,4.6,100,98892.5,0,-0,300,0.0,-0.0,0.0,0,0,0,0,223,12.4,10,5,9999,99999,9,999999999,0.0,999,999,99
3021,1,27,8,0,*?*?*?*?*?*?*?*?*?*?*?*?*?*?*?*?*?*?*?*?*?*?,5.1,5.1,100,98892.5,69,1409,302,0.0,0.0,0.0,0,0,0,0,227,9.8,10,5,9999,99999,9,999999999,0.3,999,999,99
3021,1,27,9,0,*?*?*?*?*?*?*?*?*?*?*?*?*?*?*?*?*?*?*?*?*?*?,5.2,5.1,100,98892.5,227,1411,290,81.6,181.2,52.5,8698,12003,6352,963,230,9.8,7,4,9999,99999,9,999999999,0.0,999,999,99
3021,1,27,10,0,*?*?*?*?*?*?*?*?*?*?*?*?*?*?*?*?*?*?*?*?*?*?,6.3,5.5,100,98892.5,344,1407,303,92.1,50.1,79.8,10105,4296,9038,2110,233,10.3,9,5,9999,99999,9,999999999,0.0,999,999,99
3021,1,27,11,0,*?*?*?*?*?*?*?*?*?*?*?*?*?*?*?*?*?*?*?*?*?*?,7.5,3.6,88,98892.5,415,1411,308,115.8,52.4,100.4,12714,4713,11352,2723,237,10.8,9,5,9999,99999,9,999999999,0.0,999,999,99
3021,1,27,12,0,*?*?*?*?*?*?*?*?*?*?*?*?*?*?*?*?*?*?*?*?*?*?,8.8,5.0,89,98892.5,432,1409,301,211.4,309.0,116.7,22464,28080,13591,2319,240,9.3,6,3,9999,99999,9,999999999,0.0,999,999,99
3021,1,27,13,0,*?*?*?*?*?*?*?*?*?*?*?*?*?*?*?*?*?*?*?*?*?*?,8.9,4.5,86,98892.5,396,1410,301,190.0,303.2,104.9,20184,26641,12285,2055,240,10.3,6,3,9999,99999,9,999999999,0.0,999,999,99
3021,1,27,14,0,*?*?*?*?*?*?*?*?*?*?*?*?*?*?*?*?*?*?*?*?*?*?,8.8,5.5,92,98892.5,308,1409,301,138.5,283.7,76.4,14369,22046,9896,1403,240,9.3,6,3,9999,99999,9,999999999,0.3,999,999,99
3021,1,27,15,0,*?*?*?*?*?*?*?*?*?*?*?*?*?*?*?*?*?*?*?*?*?*?,8.7,4.1,85,98892.5,175,1409,304,54.3,155.9,34.9,5769,8822,4892,616,240,9.8,7,4,9999,99999,9,999999999,4.5,999,999,99
3021,1,27,16,0,*?*?*?*?*?*?*?*?*?*?*?*?*?*?*?*?*?*?*?*?*?*?,8.8,5.0,89,98892.5,6,1443,314,0.0,0.0,0.0,0,0,0,0,240,9.8,9,5,9999,99999,9,999999999,1.6,999,999,99
3021,1,27,17,0,*?*?*?*?*?*?*?*?*?*?*?*?*?*?*?*?*?*?*?*?*?*?,7.8,5.5,99,98892.5,0,-0,314,0.0,-0.0,0.0,0,0,0,0,240,8.2,10,5,9999,99999,9,999999999,0.0,999,999,99
3021,1,27,18,0,*?*?*?*?*?*?*?*?*?*?*?*?*?*?*?*?*?*?*?*?*?*?,7.4,7.1,100,98892.5,0,-0,312,0.0,-0.0,0.0,0,0,0,0,240,8.8,10,5,9999,99999,9,999999999,0.0,999,999,99
3021,1,27,19,0,*?*?*?*?*?*?*?*?*?*?*?*?*?*?*?*?*?*?*?*?*?*?,7.2,5.5,100,98892.5,0,-0,311,0.0,-0.0,0.0,0,0,0,0,238,7.7,10,5,9999,99999,9,999999999,0.0,999,999,99
3021,1,27,20,0,*?*?*?*?*?*?*?*?*?*?*?*?*?*?*?*?*?*?*?*?*?*?,6.7,4.3,98,98892.5,0,-0,309,0.0,-0.0,0.0,0,0,0,0,237,7.2,10,5,9999,99999,9,999999999,0.0,999,999,99
3021,1,27,21,0,*?*?*?*?*?*?*?*?*?*?*?*?*?*?*?*?*?*?*?*?*?*?,6.7,6.1,100,98892.5,0,-0,309,0.0,-0.0,0.0,0,0,0,0,235,7.2,10,5,9999,99999,9,999999999,0.0,999,999,99
3021,1,27,22,0,*?*?*?*?*?*?*?*?*?*?*?*?*?*?*?*?*?*?*?*?*?*?,6.0,4.6,100,98892.5,0,-0,306,0.0,-0.0,0.0,0,0,0,0,233,5.7,10,5,9999,99999,9,999999999,0.1,999,999,99
3021,1,27,23,0,*?*?*?*?*?*?*?*?*?*?*?*?*?*?*?*?*?*?*?*?*?*?,5.5,5.5,100,98892.5,0,-0,304,0.0,-0.0,0.0,0,0,0,0,232,4.6,10,5,9999,99999,9,999999999,0.0,999,999,99
3021,1,27,24,0,*?*?*?*?*?*?*?*?*?*?*?*?*?*?*?*?*?*?*?*?*?*?,3.9,3.8,100,98892.5,0,-0,297,0.0,-0.0,0.0,0,0,0,0,190,15.5,10,5,9999,99999,9,999999999,0.0,999,999,99
3021,1,28,1,0,*?*?*?*?*?*?*?*?*?*?*?*?*?*?*?*?*?*?*?*?*?*?,4.2,3.8,95,99585,0,-0,299,0.0,-0.0,0.0,0,0,0,0,232,15.5,10,5,9999,99999,9,999999999,0.0,999,999,99
3021,1,28,2,0,*?*?*?*?*?*?*?*?*?*?*?*?*?*?*?*?*?*?*?*?*?*?,3.5,3.0,95,99585,0,-0,296,0.0,-0.0,0.0,0,0,0,0,233,16.5,10,5,9999,99999,9,999999999,0.0,999,999,99
3021,1,28,3,0,*?*?*?*?*?*?*?*?*?*?*?*?*?*?*?*?*?*?*?*?*?*?,2.9,2.9,99,99585,0,-0,293,0.0,-0.0,0.0,0,0,0,0,235,13.4,10,5,9999,99999,9,999999999,0.0,999,999,99
3021,1,28,4,0,*?*?*?*?*?*?*?*?*?*?*?*?*?*?*?*?*?*?*?*?*?*?,2.2,2.1,99,99585,0,-0,290,0.0,-0.0,0.0,0,0,0,0,237,17.0,10,5,9999,99999,9,999999999,0.0,999,999,99
3021,1,28,5,0,*?*?*?*?*?*?*?*?*?*?*?*?*?*?*?*?*?*?*?*?*?*?,2.0,1.9,99,99585,0,-0,289,0.0,-0.0,0.0,0,0,0,0,238,16.5,10,5,9999,99999,9,999999999,0.0,999,999,99
3021,1,28,6,0,*?*?*?*?*?*?*?*?*?*?*?*?*?*?*?*?*?*?*?*?*?*?,1.8,1.0,94,99585,0,-0,289,0.0,-0.0,0.0,0,0,0,0,240,13.4,10,5,9999,99999,9,999999999,0.0,999,999,99
3021,1,28,7,0,*?*?*?*?*?*?*?*?*?*?*?*?*?*?*?*?*?*?*?*?*?*?,2.3,1.5,93,99585,0,-0,291,0.0,-0.0,0.0,0,0,0,0,233,12.4,10,5,9999,99999,9,999999999,0.0,999,999,99
3021,1,28,8,0,*?*?*?*?*?*?*?*?*?*?*?*?*?*?*?*?*?*?*?*?*?*?,2.8,1.9,93,99585,74,1409,260,0.8,9.6,0.3,93,546,56,12,227,9.8,3,2,9999,99999,9,999999999,0.0,999,999,99
3021,1,28,9,0,*?*?*?*?*?*?*?*?*?*?*?*?*?*?*?*?*?*?*?*?*?*?,2.4,0.2,84,99585,232,1409,242,107.1,455.3,32.1,10961,33908,5185,635,220,9.8,0,0,9999,99999,9,999999999,0.0,999,999,99
3021,1,28,10,0,*?*?*?*?*?*?*?*?*?*?*?*?*?*?*?*?*?*?*?*?*?*?,4.2,2.1,85,99585,350,1408,261,186.1,503.1,61.0,19212,41778,9048,1126,213,10.3,2,1,9999,99999,9,999999999,0.0,999,999,99
3021,1,28,11,0,*?*?*?*?*?*?*?*?*?*?*?*?*?*?*?*?*?*?*?*?*?*?,5.8,2.9,81,99585,420,1407,287,204.7,307.3,113.0,21743,27647,13178,2236,207,10.8,6,3,9999,99999,9,999999999,0.0,999,999,99
3021,1,28,12,0,*?*?*?*?*?*?*?*?*?*?*?*?*?*?*?*?*?*?*?*?*?*?,6.8,3.0,76,99585,438,1408,296,193.9,222.6,124.7,20524,20323,14420,2510,200,9.3,7,4,9999,99999,9,999999999,0.0,999,999,99
3021,1,28,13,0,*?*?*?*?*?*?*?*?*?*?*?*?*?*?*?*?*?*?*?*?*?*?,7.0,3.8,79,99585,402,1409,288,206.6,380.1,98.1,21546,32938,12556,1829,203,10.3,5,3,9999,99999,9,999999999,0.0,999,999,99
3021,1,28,14,0,*?*?*?*?*?*?*?*?*?*?*?*?*?*?*?*?*?*?*?*?*?*?,6.8,3.0,75,99585,314,1407,277,160.6,458.5,58.3,16481,36492,8595,1056,207,9.3,3,2,9999,99999,9,999999999,0.0,999,999,99
3021,1,28,15,0,*?*?*?*?*?*?*?*?*?*?*?*?*?*?*?*?*?*?*?*?*?*?,7.1,2.1,70,99585,181,1406,272,72.8,380.1,23.9,7490,26066,3920,489,210,9.8,2,1,9999,99999,9,999999999,0.0,999,999,99
3021,1,28,16,0,*?*?*?*?*?*?*?*?*?*?*?*?*?*?*?*?*?*?*?*?*?*?,7.0,1.9,69,99585,12,1413,296,0.0,0.0,0.0,0,0,0,0,213,9.8,7,4,9999,99999,9,999999999,0.0,999,999,99
3021,1,28,17,0,*?*?*?*?*?*?*?*?*?*?*?*?*?*?*?*?*?*?*?*?*?*?,6.3,2.5,76,99585,0,-0,308,0.0,-0.0,0.0,0,0,0,0,217,8.2,10,5,9999,99999,9,999999999,0.0,999,999,99
3021,1,28,18,0,*?*?*?*?*?*?*?*?*?*?*?*?*?*?*?*?*?*?*?*?*?*?,5.6,2.1,77,99585,0,-0,305,0.0,-0.0,0.0,0,0,0,0,220,8.8,10,5,9999,99999,9,999999999,0.0,999,999,99
3021,1,28,19,0,*?*?*?*?*?*?*?*?*?*?*?*?*?*?*?*?*?*?*?*?*?*?,4.1,1.7,83,99585,0,-0,298,0.0,-0.0,0.0,0,0,0,0,222,7.7,10,5,9999,99999,9,999999999,0.0,999,999,99
3021,1,28,20,0,*?*?*?*?*?*?*?*?*?*?*?*?*?*?*?*?*?*?*?*?*?*?,4.7,2.1,82,99585,0,-0,301,0.0,-0.0,0.0,0,0,0,0,223,7.2,10,5,9999,99999,9,999999999,0.0,999,999,99
3021,1,28,21,0,*?*?*?*?*?*?*?*?*?*?*?*?*?*?*?*?*?*?*?*?*?*?,3.8,1.9,87,99585,0,-0,297,0.0,-0.0,0.0,0,0,0,0,225,7.2,10,5,9999,99999,9,999999999,0.0,999,999,99
3021,1,28,22,0,*?*?*?*?*?*?*?*?*?*?*?*?*?*?*?*?*?*?*?*?*?*?,4.1,0.8,78,99585,0,-0,299,0.0,-0.0,0.0,0,0,0,0,227,5.7,10,5,9999,99999,9,999999999,0.0,999,999,99
3021,1,28,23,0,*?*?*?*?*?*?*?*?*?*?*?*?*?*?*?*?*?*?*?*?*?*?,3.7,0.2,77,99585,0,-0,297,0.0,-0.0,0.0,0,0,0,0,228,4.6,10,5,9999,99999,9,999999999,0.0,999,999,99
3021,1,28,24,0,*?*?*?*?*?*?*?*?*?*?*?*?*?*?*?*?*?*?*?*?*?*?,5.1,4.6,96,99585,0,-0,302,0.0,-0.0,0.0,0,0,0,0,230,15.5,10,5,9999,99999,9,999999999,0.0,999,999,99
3021,1,29,1,0,*?*?*?*?*?*?*?*?*?*?*?*?*?*?*?*?*?*?*?*?*?*?,2.8,-0.4,86,99457.1,0,-0,293,0.0,-0.0,0.0,0,0,0,0,233,10.8,10,5,9999,99999,9,999999999,0.0,999,999,99
3021,1,29,2,0,*?*?*?*?*?*?*?*?*?*?*?*?*?*?*?*?*?*?*?*?*?*?,2.4,-0.8,86,99457.1,0,-0,292,0.0,-0.0,0.0,0,0,0,0,237,11.3,10,5,9999,99999,9,999999999,0.0,999,999,99
3021,1,29,3,0,*?*?*?*?*?*?*?*?*?*?*?*?*?*?*?*?*?*?*?*?*?*?,2.4,-1.7,79,99457.1,0,-0,292,0.0,-0.0,0.0,0,0,0,0,240,11.8,10,5,9999,99999,9,999999999,0.0,999,999,99
3021,1,29,4,0,*?*?*?*?*?*?*?*?*?*?*?*?*?*?*?*?*?*?*?*?*?*?,1.8,-2.2,80,99457.1,0,-0,289,0.0,-0.0,0.0,0,0,0,0,243,11.3,10,5,9999,99999,9,999999999,0.0,999,999,99
3021,1,29,5,0,*?*?*?*?*?*?*?*?*?*?*?*?*?*?*?*?*?*?*?*?*?*?,2.5,-1.5,81,99457.1,0,-0,292,0.0,-0.0,0.0,0,0,0,0,247,8.8,10,5,9999,99999,9,999999999,0.0,999,999,99
3021,1,29,6,0,*?*?*?*?*?*?*?*?*?*?*?*?*?*?*?*?*?*?*?*?*?*?,2.5,-1.1,83,99457.1,0,-0,292,0.0,-0.0,0.0,0,0,0,0,250,8.2,10,5,9999,99999,9,999999999,0.0,999,999,99
3021,1,29,7,0,*?*?*?*?*?*?*?*?*?*?*?*?*?*?*?*?*?*?*?*?*?*?,2.1,-0.6,89,99457.1,0,-0,290,0.0,-0.0,0.0,0,0,0,0,242,8.2,10,5,9999,99999,9,999999999,0.0,999,999,99
3021,1,29,8,0,*?*?*?*?*?*?*?*?*?*?*?*?*?*?*?*?*?*?*?*?*?*?,1.6,-0.6,93,99457.1,79,1405,288,1.2,0.0,1.2,171,-0,170,52,233,11.3,10,5,9999,99999,9,999999999,0.0,999,999,99
3021,1,29,9,0,*?*?*?*?*?*?*?*?*?*?*?*?*?*?*?*?*?*?*?*?*?*?,2.0,1.3,100,99457.1,237,1405,290,32.1,0.0,32.1,3767,0,3773,1251,225,8.2,10,5,9999,99999,9,999999999,0.0,999,999,99
3021,1,29,10,0,*?*?*?*?*?*?*?*?*?*?*?*?*?*?*?*?*?*?*?*?*?*?,2.4,1.5,100,99457.1,356,1409,291,55.3,0.0,55.3,6452,0,6467,2214,217,8.2,10,5,9999,99999,9,999999999,0.0,999,999,99
3021,1,29,11,0,*?*?*?*?*?*?*?*?*?*?*?*?*?*?*?*?*?*?*?*?*?*?,3.9,3.2,100,99457.1,426,1407,297,69.0,0.0,69.0,8069,0,8090,2828,208,9.3,10,5,9999,99999,9,999999999,0.0,999,999,99
3021,1,29,12,0,*?*?*?*?*?*?*?*?*?*?*?*?*?*?*?*?*?*?*?*?*?*?,4.1,2.5,97,99457.1,444,1407,298,72.5,0.0,72.5,8480,0,8503,2988,200,10.3,10,5,9999,99999,9,999999999,0.0,999,999,99
3021,1,29,13,0,*?*?*?*?*?*?*?*?*?*?*?*?*?*?*?*?*?*?*?*?*?*?,4.4,2.7,96,99457.1,408,1408,300,65.5,0.0,65.5,7649,0,7668,2666,203,10.8,10,5,9999,99999,9,999999999,0.0,999,999,99
3021,1,29,14,0,*?*?*?*?*?*?*?*?*?*?*?*?*?*?*?*?*?*?*?*?*?*?,4.2,2.5,96,99457.1,321,1410,299,48.4,0.0,48.4,5648,0,5660,1919,207,10.3,10,5,9999,99999,9,999999999,0.0,999,999,99
3021,1,29,15,0,*?*?*?*?*?*?*?*?*?*?*?*?*?*?*?*?*?*?*?*?*?*?,4.5,3.6,100,99457.1,188,1411,300,22.4,0.0,22.4,2647,-0,2650,870,210,10.3,10,5,9999,99999,9,999999999,0.0,999,999,99
3021,1,29,16,0,*?*?*?*?*?*?*?*?*?*?*?*?*?*?*?*?*?*?*?*?*?*?,4.3,4.3,100,99457.1,18,1397,299,0.0,0.0,0.0,0,0,0,0,213,7.7,10,5,9999,99999,9,999999999,0.0,999,999,99
3021,1,29,17,0,*?*?*?*?*?*?*?*?*?*?*?*?*?*?*?*?*?*?*?*?*?*?,3.4,3.4,100,99457.1,0,-0,295,0.0,-0.0,0.0,0,0,0,0,217,9.8,10,5,9999,99999,9,999999999,0.0,999,999,99
3021,1,29,18,0,*?*?*?*?*?*?*?*?*?*?*?*?*?*?*?*?*?*?*?*?*?*?,3.6,3.6,100,99457.1,0,-0,296,0.0,-0.0,0.0,0,0,0,0,220,10.3,10,5,9999,99999,9,999999999,0.2,999,999,99
3021,1,29,19,0,*?*?*?*?*?*?*?*?*?*?*?*?*?*?*?*?*?*?*?*?*?*?,3.4,3.4,100,99457.1,0,-0,295,0.0,-0.0,0.0,0,0,0,0,223,11.8,10,5,9999,99999,9,999999999,0.1,999,999,99
3021,1,29,20,0,*?*?*?*?*?*?*?*?*?*?*?*?*?*?*?*?*?*?*?*?*?*?,3.2,3.2,100,99457.1,0,-0,294,0.0,-0.0,0.0,0,0,0,0,227,10.8,10,5,9999,99999,9,999999999,0.1,999,999,99
3021,1,29,21,0,*?*?*?*?*?*?*?*?*?*?*?*?*?*?*?*?*?*?*?*?*?*?,2.7,2.7,100,99457.1,0,-0,292,0.0,-0.0,0.0,0,0,0,0,230,11.3,10,5,9999,99999,9,999999999,0.0,999,999,99
3021,1,29,22,0,*?*?*?*?*?*?*?*?*?*?*?*?*?*?*?*?*?*?*?*?*?*?,3.0,3.0,100,99457.1,0,-0,294,0.0,-0.0,0.0,0,0,0,0,233,11.3,10,5,9999,99999,9,999999999,0.0,999,999,99
3021,1,29,23,0,*?*?*?*?*?*?*?*?*?*?*?*?*?*?*?*?*?*?*?*?*?*?,2.9,2.9,100,99457.1,0,-0,293,0.0,-0.0,0.0,0,0,0,0,237,11.3,10,5,9999,99999,9,999999999,0.0,999,999,99
3021,1,29,24,0,*?*?*?*?*?*?*?*?*?*?*?*?*?*?*?*?*?*?*?*?*?*?,3.2,-0.0,86,99457.1,0,-0,295,0.0,-0.0,0.0,0,0,0,0,230,3.6,10,5,9999,99999,9,999999999,0.3,999,999,99
3021,1,30,1,0,*?*?*?*?*?*?*?*?*?*?*?*?*?*?*?*?*?*?*?*?*?*?,3.2,1.5,87,99942.9,0,-0,295,0.0,-0.0,0.0,0,0,0,0,240,6.2,10,5,9999,99999,9,999999999,0.2,999,999,99
3021,1,30,2,0,*?*?*?*?*?*?*?*?*?*?*?*?*?*?*?*?*?*?*?*?*?*?,3.5,0.8,82,99942.9,0,-0,296,0.0,-0.0,0.0,0,0,0,0,240,7.7,10,5,9999,99999,9,999999999,1.7,999,999,99
3021,1,30,3,0,*?*?*?*?*?*?*?*?*?*?*?*?*?*?*?*?*?*?*?*?*?*?,3.2,0.2,80,99942.9,0,-0,295,0.0,-0.0,0.0,0,0,0,0,240,8.8,10,5,9999,99999,9,999999999,0.5,999,999,99
3021,1,30,4,0,*?*?*?*?*?*?*?*?*?*?*?*?*?*?*?*?*?*?*?*?*?*?,2.8,-0.4,78,99942.9,0,-0,293,0.0,-0.0,0.0,0,0,0,0,240,11.3,10,5,9999,99999,9,999999999,0.1,999,999,99
3021,1,30,5,0,*?*?*?*?*?*?*?*?*?*?*?*?*?*?*?*?*?*?*?*?*?*?,2.3,-1.7,72,99942.9,0,-0,291,0.0,-0.0,0.0,0,0,0,0,240,12.4,10,5,9999,99999,9,999999999,1.6,999,999,99
3021,1,30,6,0,*?*?*?*?*?*?*?*?*?*?*?*?*?*?*?*?*?*?*?*?*?*?,2.9,-2.9,63,99942.9,0,-0,294,0.0,-0.0,0.0,0,0,0,0,240,12.4,10,5,9999,99999,9,999999999,0.5,999,999,99
3021,1,30,7,0,*?*?*?*?*?*?*?*?*?*?*?*?*?*?*?*?*?*?*?*?*?*?,3.3,-2.4,64,99942.9,0,-0,296,0.0,-0.0,0.0,0,0,0,0,240,12.9,10,5,9999,99999,9,999999999,0.0,999,999,99
3021,1,30,8,0,*?*?*?*?*?*?*?*?*?*?*?*?*?*?*?*?*?*?*?*?*?*?,3.3,-1.3,70,99942.9,84,1400,295,2.3,0.0,2.3,302,-0,302,94,240,14.9,10,5,9999,99999,9,999999999,0.0,999,999,99
3021,1,30,9,0,*?*?*?*?*?*?*?*?*?*?*?*?*?*?*?*?*?*?*?*?*?*?,2.9,-1.3,72,99942.9,243,1407,294,33.3,0.0,33.3,3895,0,3901,1296,240,13.9,10,5,9999,99999,9,999999999,0.2,999,999,99
3021,1,30,10,0,*?*?*?*?*?*?*?*?*?*?*?*?*?*?*?*?*?*?*?*?*?*?,4.3,-0.8,68,99942.9,362,1409,294,98.0,50.7,85.0,10765,4399,9626,2261,240,14.4,9,5,9999,99999,9,999999999,0.7,999,999,99
3021,1,30,11,0,*?*?*?*?*?*?*?*?*?*?*?*?*?*?*?*?*?*?*?*?*?*?,5.6,0.4,69,99942.9,433,1409,300,122.0,52.8,105.8,13406,4790,11968,2889,240,16.5,9,5,9999,99999,9,999999999,0.8,999,999,99
3021,1,30,12,0,*?*?*?*?*?*?*?*?*?*?*?*?*?*?*?*?*?*?*?*?*?*?,6.3,1.9,73,99942.9,451,1409,298,169.8,133.7,127.0,18512,12418,14534,2861,240,13.9,8,4,9999,99999,9,999999999,0.1,999,999,99
3021,1,30,13,0,*?*?*?*?*?*?*?*?*?*?*?*?*?*?*?*?*?*?*?*?*?*?,6.4,2.7,76,99942.9,415,1409,299,153.6,131.5,114.9,16759,11849,13211,2560,243,12.4,8,4,9999,99999,9,999999999,0.9,999,999,99
3021,1,30,14,0,*?*?*?*?*?*?*?*?*?*?*?*?*?*?*?*?*?*?*?*?*?*?,6.3,2.9,77,99942.9,327,1408,298,114.3,124.0,85.5,12495,10204,9929,1859,247,11.8,8,4,9999,99999,9,999999999,1.8,999,999,99
3021,1,30,15,0,*?*?*?*?*?*?*?*?*?*?*?*?*?*?*?*?*?*?*?*?*?*?,6.4,1.7,71,99942.9,194,1408,303,41.1,39.7,35.6,4584,2598,4269,750,250,10.3,9,5,9999,99999,9,999999999,1.0,999,999,99
3021,1,30,16,0,*?*?*?*?*?*?*?*?*?*?*?*?*?*?*?*?*?*?*?*?*?*?,6.1,2.3,76,99942.9,24,1386,307,0.0,0.0,0.0,0,0,0,0,253,6.7,10,5,9999,99999,9,999999999,0.5,999,999,99
3021,1,30,17,0,*?*?*?*?*?*?*?*?*?*?*?*?*?*?*?*?*?*?*?*?*?*?,5.9,2.3,77,99942.9,0,-0,306,0.0,-0.0,0.0,0,0,0,0,257,8.8,10,5,9999,99999,9,999999999,0.2,999,999,99
3021,1,30,18,0,*?*?*?*?*?*?*?*?*?*?*?*?*?*?*?*?*?*?*?*?*?*?,4.9,-0.2,69,99942.9,0,-0,302,0.0,-0.0,0.0,0,0,0,0,260,8.2,10,5,9999,99999,9,999999999,0.5,999,999,99
3021,1,30,19,0,*?*?*?*?*?*?*?*?*?*?*?*?*?*?*?*?*?*?*?*?*?*?,4.6,-0.4,69,99942.9,0,-0,301,0.0,-0.0,0.0,0,0,0,0,257,4.6,10,5,9999,99999,9,999999999,1.3,999,999,99
3021,1,30,20,0,*?*?*?*?*?*?*?*?*?*?*?*?*?*?*?*?*?*?*?*?*?*?,4.4,-0.2,70,99942.9,0,-0,300,0.0,-0.0,0.0,0,0,0,0,253,4.6,10,5,9999,99999,9,999999999,0.1,999,999,99
3021,1,30,21,0,*?*?*?*?*?*?*?*?*?*?*?*?*?*?*?*?*?*?*?*?*?*?,5.1,-1.1,63,99942.9,0,-0,303,0.0,-0.0,0.0,0,0,0,0,250,5.2,10,5,9999,99999,9,999999999,0.0,999,999,99
3021,1,30,22,0,*?*?*?*?*?*?*?*?*?*?*?*?*?*?*?*?*?*?*?*?*?*?,3.8,-0.8,71,99942.9,0,-0,298,0.0,-0.0,0.0,0,0,0,0,247,5.7,10,5,9999,99999,9,999999999,0.0,999,999,99
3021,1,30,23,0,*?*?*?*?*?*?*?*?*?*?*?*?*?*?*?*?*?*?*?*?*?*?,4.0,-1.5,65,99942.9,0,-0,299,0.0,-0.0,0.0,0,0,0,0,243,5.7,10,5,9999,99999,9,999999999,0.0,999,999,99
3021,1,30,24,0,*?*?*?*?*?*?*?*?*?*?*?*?*?*?*?*?*?*?*?*?*?*?,2.9,2.3,94,99942.9,0,-0,293,0.0,-0.0,0.0,0,0,0,0,240,6.7,10,5,9999,99999,9,999999999,0.0,999,999,99
3021,1,31,1,0,*?*?*?*?*?*?*?*?*?*?*?*?*?*?*?*?*?*?*?*?*?*?,4.4,2.3,86,100440,0,-0,300,0.0,-0.0,0.0,0,0,0,0,237,12.4,10,5,9999,99999,9,999999999,1.8,999,999,99
3021,1,31,2,0,*?*?*?*?*?*?*?*?*?*?*?*?*?*?*?*?*?*?*?*?*?*?,4.6,3.8,94,100440,0,-0,300,0.0,-0.0,0.0,0,0,0,0,233,10.8,10,5,9999,99999,9,999999999,1.5,999,999,99
3021,1,31,3,0,*?*?*?*?*?*?*?*?*?*?*?*?*?*?*?*?*?*?*?*?*?*?,4.1,3.4,96,100440,0,-0,298,0.0,-0.0,0.0,0,0,0,0,230,9.3,10,5,9999,99999,9,999999999,0.1,999,999,99
3021,1,31,4,0,*?*?*?*?*?*?*?*?*?*?*?*?*?*?*?*?*?*?*?*?*?*?,3.7,1.5,85,100440,0,-0,297,0.0,-0.0,0.0,0,0,0,0,227,10.8,10,5,9999,99999,9,999999999,0.0,999,999,99
3021,1,31,5,0,*?*?*?*?*?*?*?*?*?*?*?*?*?*?*?*?*?*?*?*?*?*?,3.8,1.7,87,100440,0,-0,297,0.0,-0.0,0.0,0,0,0,0,223,12.4,10,5,9999,99999,9,999999999,0.0,999,999,99
3021,1,31,6,0,*?*?*?*?*?*?*?*?*?*?*?*?*?*?*?*?*?*?*?*?*?*?,3.7,1.9,88,100440,0,-0,297,0.0,-0.0,0.0,0,0,0,0,220,12.4,10,5,9999,99999,9,999999999,0.1,999,999,99
3021,1,31,7,0,*?*?*?*?*?*?*?*?*?*?*?*?*?*?*?*?*?*?*?*?*?*?,3.4,1.3,86,100440,0,-0,296,0.0,-0.0,0.0,0,0,0,0,225,11.3,10,5,9999,99999,9,999999999,0.1,999,999,99
3021,1,31,8,0,*?*?*?*?*?*?*?*?*?*?*?*?*?*?*?*?*?*?*?*?*?*?,3.1,0.4,82,100440,90,1408,289,5.8,12.1,5.1,692,422,728,77,230,10.3,9,5,9999,99999,9,999999999,0.0,999,999,99
3021,1,31,9,0,*?*?*?*?*?*?*?*?*?*?*?*?*?*?*?*?*?*?*?*?*?*?,4.1,1.5,83,100440,249,1408,294,59.7,44.9,51.8,6610,3340,6114,1105,235,9.3,9,5,9999,99999,9,999999999,0.0,999,999,99
3021,1,31,10,0,*?*?*?*?*?*?*?*?*?*?*?*?*?*?*?*?*?*?*?*?*?*?,5.1,2.1,81,100440,368,1408,293,132.7,127.9,99.2,14472,11124,11426,2182,240,10.3,8,4,9999,99999,9,999999999,0.0,999,999,99
3021,1,31,11,0,*?*?*?*?*?*?*?*?*?*?*?*?*?*?*?*?*?*?*?*?*?*?,6.6,2.5,75,100440,439,1408,300,164.6,133.0,123.1,17941,12258,14097,2763,245,9.3,8,4,9999,99999,9,999999999,0.1,999,999,99
3021,1,31,12,0,*?*?*?*?*?*?*?*?*?*?*?*?*?*?*?*?*?*?*?*?*?*?,7.6,2.3,69,100440,457,1408,304,172.7,134.1,129.2,18829,12512,14773,2917,250,6.7,8,4,9999,99999,9,999999999,0.0,999,999,99
3021,1,31,13,0,*?*?*?*?*?*?*?*?*?*?*?*?*?*?*?*?*?*?*?*?*?*?,7.4,2.7,72,100440,421,1407,303,156.6,131.9,117.1,17071,12007,13427,2615,250,8.8,8,4,9999,99999,9,999999999,0.0,999,999,99
3021,1,31,14,0,*?*?*?*?*?*?*?*?*?*?*?*?*?*?*?*?*?*?*?*?*?*?,7.4,1.9,68,100440,334,1409,303,117.2,124.7,87.7,12802,10453,10133,1911,250,11.8,8,4,9999,99999,9,999999999,0.0,999,999,99
3021,1,31,15,0,*?*?*?*?*?*?*?*?*?*?*?*?*?*?*?*?*?*?*?*?*?*?,7.7,1.5,65,100440,200,1405,299,67.8,170.1,43.6,7125,10589,5916,779,250,8.8,7,4,9999,99999,9,999999999,1.6,999,999,99
3021,1,31,16,0,*?*?*?*?*?*?*?*?*?*?*?*?*?*?*?*?*?*?*?*?*?*?,7.5,1.7,67,100440,31,1422,308,0.0,0.0,0.0,0,0,0,0,250,11.3,9,5,9999,99999,9,999999999,1.0,999,999,99
3021,1,31,17,0,*?*?*?*?*?*?*?*?*?*?*?*?*?*?*?*?*?*?*?*?*?*?,6.8,3.6,80,100440,0,-0,310,0.0,-0.0,0.0,0,0,0,0,250,8.2,10,5,9999,99999,9,999999999,0.0,999,999,99
3021,1,31,18,0,*?*?*?*?*?*?*?*?*?*?*?*?*?*?*?*?*?*?*?*?*?*?,6.2,3.8,84,100440,0,-0,307,0.0,-0.0,0.0,0,0,0,0,250,6.7,10,5,9999,99999,9,999999999,0.1,999,999,99
3021,1,31,19,0,*?*?*?*?*?*?*?*?*?*?*?*?*?*?*?*?*?*?*?*?*?*?,6.0,2.9,80,100440,0,-0,307,0.0,-0.0,0.0,0,0,0,0,248,6.7,10,5,9999,99999,9,999999999,0.0,999,999,99
3021,1,31,20,0,*?*?*?*?*?*?*?*?*?*?*?*?*?*?*?*?*?*?*?*?*?*?,5.3,3.4,88,100440,0,-0,303,0.0,-0.0,0.0,0,0,0,0,247,6.2,10,5,9999,99999,9,999999999,0.0,999,999,99
3021,1,31,21,0,*?*?*?*?*?*?*?*?*?*?*?*?*?*?*?*?*?*?*?*?*?*?,5.6,3.6,87,100440,0,-0,305,0.0,-0.0,0.0,0,0,0,0,245,8.8,10,5,9999,99999,9,999999999,0.0,999,999,99
3021,1,31,22,0,*?*?*?*?*?*?*?*?*?*?*?*?*?*?*?*?*?*?*?*?*?*?,5.3,3.8,90,100440,0,-0,303,0.0,-0.0,0.0,0,0,0,0,243,8.2,10,5,9999,99999,9,999999999,0.0,999,999,99
3021,1,31,23,0,*?*?*?*?*?*?*?*?*?*?*?*?*?*?*?*?*?*?*?*?*?*?,3.9,3.4,96,100440,0,-0,297,0.0,-0.0,0.0,0,0,0,0,242,7.2,10,5,9999,99999,9,999999999,0.0,999,999,99
3021,1,31,24,0,*?*?*?*?*?*?*?*?*?*?*?*?*?*?*?*?*?*?*?*?*?*?,4.2,0.4,76,100440,0,-0,299,0.0,-0.0,0.0,0,0,0,0,240,11.3,10,5,9999,99999,9,999999999,0.4,999,999,99
3021,2,1,1,0,*?*?*?*?*?*?*?*?*?*?*?*?*?*?*?*?*?*?*?*?*?*?,0.4,-0.0,99,99997.9,0,-0,283,0.0,-0.0,0.0,0,0,0,0,238,13.9,10,5,9999,99999,9,999999999,0.0,999,999,99
3021,2,1,2,0,*?*?*?*?*?*?*?*?*?*?*?*?*?*?*?*?*?*?*?*?*?*?,-1.4,-1.7,100,99997.9,0,-0,276,0.0,-0.0,0.0,0,0,0,0,237,10.8,10,5,9999,99999,9,999999999,0.0,999,999,99
3021,2,1,3,0,*?*?*?*?*?*?*?*?*?*?*?*?*?*?*?*?*?*?*?*?*?*?,-0.8,-0.8,100,99997.9,0,-0,278,0.0,-0.0,0.0,0,0,0,0,235,9.3,10,5,9999,99999,9,999999999,0.0,999,999,99
3021,2,1,4,0,*?*?*?*?*?*?*?*?*?*?*?*?*?*?*?*?*?*?*?*?*?*?,-1.5,-1.5,100,99997.9,0,-0,276,0.0,-0.0,0.0,0,0,0,0,233,9.3,10,5,9999,99999,9,999999999,0.0,999,999,99
3021,2,1,5,0,*?*?*?*?*?*?*?*?*?*?*?*?*?*?*?*?*?*?*?*?*?*?,-1.8,-1.7,100,99997.9,0,-0,274,0.0,-0.0,0.0,0,0,0,0,232,10.3,10,5,9999,99999,9,999999999,0.0,999,999,99
3021,2,1,6,0,*?*?*?*?*?*?*?*?*?*?*?*?*?*?*?*?*?*?*?*?*?*?,-1.9,-1.9,100,99997.9,0,-0,274,0.0,-0.0,0.0,0,0,0,0,230,8.2,10,5,9999,99999,9,999999999,0.0,999,999,99
3021,2,1,7,0,*?*?*?*?*?*?*?*?*?*?*?*?*?*?*?*?*?*?*?*?*?*?,-2.0,-1.9,100,99997.9,0,-0,274,0.0,-0.0,0.0,0,0,0,0,235,7.7,10,5,9999,99999,9,999999999,0.0,999,999,99
3021,2,1,8,0,*?*?*?*?*?*?*?*?*?*?*?*?*?*?*?*?*?*?*?*?*?*?,-1.6,-1.5,100,99997.9,96,1414,275,4.5,0.0,4.5,566,-0,565,181,240,7.7,10,5,9999,99999,9,999999999,0.0,999,999,99
3021,2,1,9,0,*?*?*?*?*?*?*?*?*?*?*?*?*?*?*?*?*?*?*?*?*?*?,-1.1,-1.1,100,99997.9,255,1409,277,35.6,0.0,35.6,4161,0,4168,1389,245,7.2,10,5,9999,99999,9,999999999,0.0,999,999,99
3021,2,1,10,0,*?*?*?*?*?*?*?*?*?*?*?*?*?*?*?*?*?*?*?*?*?*?,-0.5,-0.4,100,99997.9,374,1407,279,58.9,0.0,58.9,6871,0,6888,2370,250,8.2,10,5,9999,99999,9,999999999,0.0,999,999,99
3021,2,1,11,0,*?*?*?*?*?*?*?*?*?*?*?*?*?*?*?*?*?*?*?*?*?*?,1.2,0.8,98,99997.9,445,1407,282,126.4,53.1,109.6,13877,4865,12382,3007,255,8.2,9,5,9999,99999,9,999999999,0.0,999,999,99
3021,2,1,12,0,*?*?*?*?*?*?*?*?*?*?*?*?*?*?*?*?*?*?*?*?*?*?,1.6,-0.6,86,99997.9,463,1406,283,132.6,53.5,115.0,14561,4947,12987,3178,260,7.2,9,5,9999,99999,9,999999999,0.0,999,999,99
3021,2,1,13,0,*?*?*?*?*?*?*?*?*?*?*?*?*?*?*?*?*?*?*?*?*?*?,1.3,-0.4,89,99997.9,428,1408,282,120.5,52.7,104.4,13223,4782,11802,2846,267,7.7,9,5,9999,99999,9,999999999,0.0,999,999,99
3021,2,1,14,0,*?*?*?*?*?*?*?*?*?*?*?*?*?*?*?*?*?*?*?*?*?*?,1.8,-0.8,83,99997.9,340,1407,284,90.8,49.9,78.7,9959,4269,8908,2077,273,7.7,9,5,9999,99999,9,999999999,0.0,999,999,99
3021,2,1,15,0,*?*?*?*?*?*?*?*?*?*?*?*?*?*?*?*?*?*?*?*?*?*?,1.4,-1.3,83,99997.9,207,1408,287,26.2,0.0,26.2,3084,0,3088,1018,280,5.7,10,5,9999,99999,9,999999999,0.0,999,999,99
3021,2,1,16,0,*?*?*?*?*?*?*?*?*?*?*?*?*?*?*?*?*?*?*?*?*?*?,1.5,-0.8,85,99997.9,37,1405,288,0.0,0.0,0.0,0,0,0,0,287,7.2,10,5,9999,99999,9,999999999,0.0,999,999,99
3021,2,1,17,0,*?*?*?*?*?*?*?*?*?*?*?*?*?*?*?*?*?*?*?*?*?*?,1.3,-1.3,83,99997.9,0,-0,287,0.0,-0.0,0.0,0,0,0,0,293,8.2,10,5,9999,99999,9,999999999,0.0,999,999,99
3021,2,1,18,0,*?*?*?*?*?*?*?*?*?*?*?*?*?*?*?*?*?*?*?*?*?*?,0.8,-1.7,84,99997.9,0,-0,285,0.0,-0.0,0.0,0,0,0,0,300,9.8,10,5,9999,99999,9,999999999,0.0,999,999,99
3021,2,1,19,0,*?*?*?*?*?*?*?*?*?*?*?*?*?*?*?*?*?*?*?*?*?*?,-0.1,-0.0,100,99997.9,0,-0,281,0.0,-0.0,0.0,0,0,0,0,307,13.4,10,5,9999,99999,9,999999999,0.0,999,999,99
3021,2,1,20,0,*?*?*?*?*?*?*?*?*?*?*?*?*?*?*?*?*?*?*?*?*?*?,1.0,0.8,100,99997.9,0,-0,285,0.0,-0.0,0.0,0,0,0,0,313,10.3,10,5,9999,99999,9,999999999,0.0,999,999,99
3021,2,1,21,0,*?*?*?*?*?*?*?*?*?*?*?*?*?*?*?*?*?*?*?*?*?*?,-1.4,-1.5,100,99997.9,0,-0,276,0.0,-0.0,0.0,0,0,0,0,320,7.7,10,5,9999,99999,9,999999999,0.0,999,999,99
3021,2,1,22,0,*?*?*?*?*?*?*?*?*?*?*?*?*?*?*?*?*?*?*?*?*?*?,-0.6,-0.8,99,99997.9,0,-0,279,0.0,-0.0,0.0,0,0,0,0,327,8.8,10,5,9999,99999,9,999999999,0.0,999,999,99
3021,2,1,23,0,*?*?*?*?*?*?*?*?*?*?*?*?*?*?*?*?*?*?*?*?*?*?,-0.3,-1.3,93,99997.9,0,-0,280,0.0,-0.0,0.0,0,0,0,0,333,9.8,10,5,9999,99999,9,999999999,0.0,999,999,99
3021,2,1,24,0,*?*?*?*?*?*?*?*?*?*?*?*?*?*?*?*?*?*?*?*?*?*?,2.5,1.7,96,99997.9,0,-0,292,0.0,-0.0,0.0,0,0,0,0,240,10.8,10,5,9999,99999,9,999999999,0.0,999,999,99
3021,2,2,1,0,*?*?*?*?*?*?*?*?*?*?*?*?*?*?*?*?*?*?*?*?*?*?,0.4,-0.6,92,101763,0,-0,283,0.0,-0.0,0.0,0,0,0,0,335,7.7,10,5,9999,99999,9,999999999,0.0,999,999,99
3021,2,2,2,0,*?*?*?*?*?*?*?*?*?*?*?*?*?*?*?*?*?*?*?*?*?*?,0.5,-0.4,93,101763,0,-0,284,0.0,-0.0,0.0,0,0,0,0,330,7.7,10,5,9999,99999,9,999999999,0.0,999,999,99
3021,2,2,3,0,*?*?*?*?*?*?*?*?*?*?*?*?*?*?*?*?*?*?*?*?*?*?,1.2,-0.8,85,101763,0,-0,287,0.0,-0.0,0.0,0,0,0,0,325,6.7,10,5,9999,99999,9,999999999,0.0,999,999,99
3021,2,2,4,0,*?*?*?*?*?*?*?*?*?*?*?*?*?*?*?*?*?*?*?*?*?*?,1.0,-1.5,82,101763,0,-0,286,0.0,-0.0,0.0,0,0,0,0,320,7.7,10,5,9999,99999,9,999999999,0.9,999,999,99
3021,2,2,5,0,*?*?*?*?*?*?*?*?*?*?*?*?*?*?*?*?*?*?*?*?*?*?,0.3,-1.9,83,101763,0,-0,283,0.0,-0.0,0.0,0,0,0,0,315,8.2,10,5,9999,99999,9,999999999,0.0,999,999,99
3021,2,2,6,0,*?*?*?*?*?*?*?*?*?*?*?*?*?*?*?*?*?*?*?*?*?*?,0.2,-3.9,71,101763,0,-0,283,0.0,-0.0,0.0,0,0,0,0,310,8.8,10,5,9999,99999,9,999999999,0.3,999,999,99
3021,2,2,7,0,*?*?*?*?*?*?*?*?*?*?*?*?*?*?*?*?*?*?*?*?*?*?,0.1,-2.2,83,101763,0,-0,282,0.0,-0.0,0.0,0,0,0,0,313,7.7,10,5,9999,99999,9,999999999,0.1,999,999,99
3021,2,2,8,0,*?*?*?*?*?*?*?*?*?*?*?*?*?*?*?*?*?*?*?*?*?*?,0.3,-2.9,77,101763,101,1403,283,5.6,0.0,5.6,700,-0,699,225,317,8.8,10,5,9999,99999,9,999999999,0.4,999,999,99
3021,2,2,9,0,*?*?*?*?*?*?*?*?*?*?*?*?*?*?*?*?*?*?*?*?*?*?,0.3,-1.9,82,101763,261,1408,283,36.7,0.0,36.7,4298,0,4306,1437,320,7.7,10,5,9999,99999,9,999999999,0.1,999,999,99
3021,2,2,10,0,*?*?*?*?*?*?*?*?*?*?*?*?*?*?*?*?*?*?*?*?*?*?,0.9,-1.5,83,101763,380,1406,285,60.1,0.0,60.1,7017,0,7034,2425,323,10.8,10,5,9999,99999,9,999999999,0.0,999,999,99
3021,2,2,11,0,*?*?*?*?*?*?*?*?*?*?*?*?*?*?*?*?*?*?*?*?*?*?,1.6,-0.4,87,101763,452,1408,288,74.1,0.0,74.1,8662,0,8686,3060,327,12.4,10,5,9999,99999,9,999999999,0.0,999,999,99
3021,2,2,12,0,*?*?*?*?*?*?*?*?*?*?*?*?*?*?*?*?*?*?*?*?*?*?,1.8,1.0,95,101763,470,1407,289,77.7,0.0,77.7,9089,0,9114,3228,330,13.9,10,5,9999,99999,9,999999999,0.1,999,999,99
3021,2,2,13,0,*?*?*?*?*?*?*?*?*?*?*?*?*?*?*?*?*?*?*?*?*?*?,2.3,1.7,95,101763,434,1406,291,70.7,0.0,70.7,8261,0,8283,2902,323,10.8,10,5,9999,99999,9,999999999,0.0,999,999,99
3021,2,2,14,0,*?*?*?*?*?*?*?*?*?*?*?*?*?*?*?*?*?*?*?*?*?*?,2.2,2.3,100,101763,347,1408,290,53.6,0.0,53.6,6252,0,6266,2140,317,11.8,10,5,9999,99999,9,999999999,0.0,999,999,99
3021,2,2,15,0,*?*?*?*?*?*?*?*?*?*?*?*?*?*?*?*?*?*?*?*?*?*?,2.1,2.1,100,101763,213,1404,290,27.5,0.0,27.5,3232,0,3237,1068,310,10.3,10,5,9999,99999,9,999999999,0.0,999,999,99
3021,2,2,16,0,*?*?*?*?*?*?*?*?*?*?*?*?*?*?*?*?*?*?*?*?*?*?,2.3,1.3,92,101763,43,1391,291,0.0,0.0,0.0,0,0,0,0,303,9.3,10,5,9999,99999,9,999999999,0.0,999,999,99
3021,2,2,17,0,*?*?*?*?*?*?*?*?*?*?*?*?*?*?*?*?*?*?*?*?*?*?,2.3,0.4,88,101763,0,-0,291,0.0,-0.0,0.0,0,0,0,0,297,7.7,10,5,9999,99999,9,999999999,0.0,999,999,99
3021,2,2,18,0,*?*?*?*?*?*?*?*?*?*?*?*?*?*?*?*?*?*?*?*?*?*?,1.6,-0.0,88,101763,0,-0,288,0.0,-0.0,0.0,0,0,0,0,290,7.2,10,5,9999,99999,9,999999999,0.4,999,999,99
3021,2,2,19,0,*?*?*?*?*?*?*?*?*?*?*?*?*?*?*?*?*?*?*?*?*?*?,1.6,-1.1,82,101763,0,-0,288,0.0,-0.0,0.0,0,0,0,0,282,7.7,10,5,9999,99999,9,999999999,0.0,999,999,99
3021,2,2,20,0,*?*?*?*?*?*?*?*?*?*?*?*?*?*?*?*?*?*?*?*?*?*?,1.0,0.2,94,101763,0,-0,286,0.0,-0.0,0.0,0,0,0,0,273,9.3,10,5,9999,99999,9,999999999,0.2,999,999,99
3021,2,2,21,0,*?*?*?*?*?*?*?*?*?*?*?*?*?*?*?*?*?*?*?*?*?*?,0.8,-1.3,85,101763,0,-0,285,0.0,-0.0,0.0,0,0,0,0,265,7.7,10,5,9999,99999,9,999999999,0.0,999,999,99
3021,2,2,22,0,*?*?*?*?*?*?*?*?*?*?*?*?*?*?*?*?*?*?*?*?*?*?,1.2,-1.7,80,101763,0,-0,287,0.0,-0.0,0.0,0,0,0,0,257,8.2,10,5,9999,99999,9,999999999,0.0,999,999,99
3021,2,2,23,0,*?*?*?*?*?*?*?*?*?*?*?*?*?*?*?*?*?*?*?*?*?*?,2.5,-0.2,82,101763,0,-0,292,0.0,-0.0,0.0,0,0,0,0,248,8.2,10,5,9999,99999,9,999999999,0.0,999,999,99
3021,2,2,24,0,*?*?*?*?*?*?*?*?*?*?*?*?*?*?*?*?*?*?*?*?*?*?,0.1,-1.1,92,101763,0,-0,282,0.0,-0.0,0.0,0,0,0,0,340,8.2,10,5,9999,99999,9,999999999,0.0,999,999,99
3021,2,3,1,0,*?*?*?*?*?*?*?*?*?*?*?*?*?*?*?*?*?*?*?*?*?*?,3.9,1.5,84,101315,0,-0,298,0.0,-0.0,0.0,0,0,0,0,240,5.2,10,5,9999,99999,9,999999999,0.3,999,999,99
3021,2,3,2,0,*?*?*?*?*?*?*?*?*?*?*?*?*?*?*?*?*?*?*?*?*?*?,4.0,2.1,88,101315,0,-0,298,0.0,-0.0,0.0,0,0,0,0,240,5.2,10,5,9999,99999,9,999999999,2.5,999,999,99
3021,2,3,3,0,*?*?*?*?*?*?*?*?*?*?*?*?*?*?*?*?*?*?*?*?*?*?,4.0,3.6,98,101315,0,-0,298,0.0,-0.0,0.0,0,0,0,0,240,6.2,10,5,9999,99999,9,999999999,0.0,999,999,99
3021,2,3,4,0,*?*?*?*?*?*?*?*?*?*?*?*?*?*?*?*?*?*?*?*?*?*?,3.9,3.0,95,101315,0,-0,297,0.0,-0.0,0.0,0,0,0,0,240,6.7,10,5,9999,99999,9,999999999,0.0,999,999,99
3021,2,3,5,0,*?*?*?*?*?*?*?*?*?*?*?*?*?*?*?*?*?*?*?*?*?*?,3.8,2.9,94,101315,0,-0,297,0.0,-0.0,0.0,0,0,0,0,240,6.2,10,5,9999,99999,9,999999999,0.0,999,999,99
3021,2,3,6,0,*?*?*?*?*?*?*?*?*?*?*?*?*?*?*?*?*?*?*?*?*?*?,3.9,0.4,78,101315,0,-0,298,0.0,-0.0,0.0,0,0,0,0,240,4.1,10,5,9999,99999,9,999999999,0.0,999,999,99
3021,2,3,7,0,*?*?*?*?*?*?*?*?*?*?*?*?*?*?*?*?*?*?*?*?*?*?,4.0,1.0,82,101315,0,-0,298,0.0,-0.0,0.0,0,0,0,0,245,4.6,10,5,9999,99999,9,999999999,0.0,999,999,99
3021,2,3,8,0,*?*?*?*?*?*?*?*?*?*?*?*?*?*?*?*?*?*?*?*?*?*?,4.0,0.6,79,101315,107,1404,293,11.7,20.4,10.2,1362,996,1283,210,250,4.1,9,5,9999,99999,9,999999999,0.0,999,999,99
3021,2,3,9,0,*?*?*?*?*?*?*?*?*?*?*?*?*?*?*?*?*?*?*?*?*?*?,4.8,0.8,76,101315,267,1407,297,65.9,46.2,57.2,7285,3545,6728,1225,255,7.2,9,5,9999,99999,9,999999999,0.0,999,999,99
3021,2,3,10,0,*?*?*?*?*?*?*?*?*?*?*?*?*?*?*?*?*?*?*?*?*?*?,4.6,1.9,83,101315,387,1408,301,61.4,0.0,61.4,7166,0,7184,2482,260,7.7,10,5,9999,99999,9,999999999,0.0,999,999,99
3021,2,3,11,0,*?*?*?*?*?*?*?*?*?*?*?*?*?*?*?*?*?*?*?*?*?*?,5.2,2.9,85,101315,458,1406,298,130.9,53.4,113.5,14373,4925,12821,3131,265,8.8,9,5,9999,99999,9,999999999,0.0,999,999,99
3021,2,3,12,0,*?*?*?*?*?*?*?*?*?*?*?*?*?*?*?*?*?*?*?*?*?*?,5.0,2.3,83,101315,477,1407,297,137.2,53.8,119.0,15067,5003,13435,3307,270,8.8,9,5,9999,99999,9,999999999,0.0,999,999,99
3021,2,3,13,0,*?*?*?*?*?*?*?*?*?*?*?*?*?*?*?*?*?*?*?*?*?*?,5.2,2.7,85,101315,441,1406,298,125.1,53.0,108.4,13732,4847,12253,2971,267,9.8,9,5,9999,99999,9,999999999,0.0,999,999,99
3021,2,3,14,0,*?*?*?*?*?*?*?*?*?*?*?*?*?*?*?*?*?*?*?*?*?*?,4.9,3.2,90,101315,353,1404,302,54.9,0.0,54.9,6407,0,6421,2196,263,10.3,10,5,9999,99999,9,999999999,0.0,999,999,99
3021,2,3,15,0,*?*?*?*?*?*?*?*?*?*?*?*?*?*?*?*?*?*?*?*?*?*?,5.2,4.5,96,101315,220,1406,303,28.8,0.0,28.8,3383,0,3388,1120,260,9.3,10,5,9999,99999,9,999999999,0.0,999,999,99
3021,2,3,16,0,*?*?*?*?*?*?*?*?*?*?*?*?*?*?*?*?*?*?*?*?*?*?,5.0,3.6,91,101315,50,1407,302,0.0,0.0,0.0,0,0,0,0,257,9.8,10,5,9999,99999,9,999999999,0.0,999,999,99
3021,2,3,17,0,*?*?*?*?*?*?*?*?*?*?*?*?*?*?*?*?*?*?*?*?*?*?,5.3,3.4,88,101315,0,-0,303,0.0,-0.0,0.0,0,0,0,0,253,10.3,10,5,9999,99999,9,999999999,0.0,999,999,99
3021,2,3,18,0,*?*?*?*?*?*?*?*?*?*?*?*?*?*?*?*?*?*?*?*?*?*?,5.0,2.5,84,101315,0,-0,302,0.0,-0.0,0.0,0,0,0,0,250,12.4,10,5,9999,99999,9,999999999,0.0,999,999,99
3021,2,3,19,0,*?*?*?*?*?*?*?*?*?*?*?*?*?*?*?*?*?*?*?*?*?*?,4.7,1.5,80,101315,0,-0,301,0.0,-0.0,0.0,0,0,0,0,252,13.4,10,5,9999,99999,9,999999999,0.0,999,999,99
3021,2,3,20,0,*?*?*?*?*?*?*?*?*?*?*?*?*?*?*?*?*?*?*?*?*?*?,4.6,1.0,79,101315,0,-0,301,0.0,-0.0,0.0,0,0,0,0,253,13.4,10,5,9999,99999,9,999999999,0.0,999,999,99
3021,2,3,21,0,*?*?*?*?*?*?*?*?*?*?*?*?*?*?*?*?*?*?*?*?*?*?,4.6,2.5,87,101315,0,-0,300,0.0,-0.0,0.0,0,0,0,0,255,12.4,10,5,9999,99999,9,999999999,0.0,999,999,99
3021,2,3,22,0,*?*?*?*?*?*?*?*?*?*?*?*?*?*?*?*?*?*?*?*?*?*?,4.1,1.7,85,101315,0,-0,298,0.0,-0.0,0.0,0,0,0,0,257,10.8,10,5,9999,99999,9,999999999,0.0,999,999,99
3021,2,3,23,0,*?*?*?*?*?*?*?*?*?*?*?*?*?*?*?*?*?*?*?*?*?*?,4.4,2.7,90,101315,0,-0,300,0.0,-0.0,0.0,0,0,0,0,258,9.8,10,5,9999,99999,9,999999999,0.0,999,999,99
3021,2,3,24,0,*?*?*?*?*?*?*?*?*?*?*?*?*?*?*?*?*?*?*?*?*?*?,3.8,0.6,80,101315,0,-0,297,0.0,-0.0,0.0,0,0,0,0,240,6.2,10,5,9999,99999,9,999999999,0.0,999,999,99
3021,2,4,1,0,*?*?*?*?*?*?*?*?*?*?*?*?*?*?*?*?*?*?*?*?*?*?,4.5,3.0,92,100597,0,-0,300,0.0,-0.0,0.0,0,0,0,0,262,6.7,10,5,9999,99999,9,999999999,0.0,999,999,99
3021,2,4,2,0,*?*?*?*?*?*?*?*?*?*?*?*?*?*?*?*?*?*?*?*?*?*?,4.6,3.4,92,100597,0,-0,300,0.0,-0.0,0.0,0,0,0,0,263,6.7,10,5,9999,99999,9,999999999,0.0,999,999,99
3021,2,4,3,0,*?*?*?*?*?*?*?*?*?*?*?*?*?*?*?*?*?*?*?*?*?*?,3.6,2.1,90,100597,0,-0,296,0.0,-0.0,0.0,0,0,0,0,265,6.7,10,5,9999,99999,9,999999999,0.0,999,999,99
3021,2,4,4,0,*?*?*?*?*?*?*?*?*?*?*?*?*?*?*?*?*?*?*?*?*?*?,3.8,2.9,94,100597,0,-0,297,0.0,-0.0,0.0,0,0,0,0,267,7.7,10,5,9999,99999,9,999999999,0.0,999,999,99
3021,2,4,5,0,*?*?*?*?*?*?*?*?*?*?*?*?*?*?*?*?*?*?*?*?*?*?,3.6,2.3,92,100597,0,-0,296,0.0,-0.0,0.0,0,0,0,0,268,8.8,10,5,9999,99999,9,999999999,0.0,999,999,99
3021,2,4,6,0,*?*?*?*?*?*?*?*?*?*?*?*?*?*?*?*?*?*?*?*?*?*?,3.9,3.2,96,100597,0,-0,297,0.0,-0.0,0.0,0,0,0,0,270,8.8,10,5,9999,99999,9,999999999,0.0,999,999,99
3021,2,4,7,0,*?*?*?*?*?*?*?*?*?*?*?*?*?*?*?*?*?*?*?*?*?*?,3.6,3.0,98,100597,0,-0,296,0.0,-0.0,0.0,0,0,0,0,268,8.2,10,5,9999,99999,9,999999999,0.0,999,999,99
3021,2,4,8,0,*?*?*?*?*?*?*?*?*?*?*?*?*?*?*?*?*?*?*?*?*?*?,3.5,3.0,97,100597,113,1404,296,7.9,0.0,7.9,974,-0,974,316,267,6.2,10,5,9999,99999,9,999999999,0.0,999,999,99
3021,2,4,9,0,*?*?*?*?*?*?*?*?*?*?*?*?*?*?*?*?*?*?*?*?*?*?,3.5,3.4,100,100597,273,1405,296,39.2,0.0,39.2,4582,0,4590,1536,265,4.1,10,5,9999,99999,9,999999999,0.0,999,999,99
3021,2,4,10,0,*?*?*?*?*?*?*?*?*?*?*?*?*?*?*?*?*?*?*?*?*?*?,4.4,3.9,98,100597,393,1406,299,62.7,0.0,62.7,7317,0,7335,2539,263,4.6,10,5,9999,99999,9,999999999,0.0,999,999,99
3021,2,4,11,0,*?*?*?*?*?*?*?*?*?*?*?*?*?*?*?*?*?*?*?*?*?*?,5.2,3.6,90,100597,465,1406,303,76.7,0.0,76.7,8974,0,8999,3182,262,6.7,10,5,9999,99999,9,999999999,0.0,999,999,99
3021,2,4,12,0,*?*?*?*?*?*?*?*?*?*?*?*?*?*?*?*?*?*?*?*?*?*?,5.1,2.7,84,100597,484,1407,303,80.3,0.0,80.3,9408,0,9435,3356,260,7.2,10,5,9999,99999,9,999999999,0.0,999,999,99
3021,2,4,13,0,*?*?*?*?*?*?*?*?*?*?*?*?*?*?*?*?*?*?*?*?*?*?,5.3,3.9,91,100597,448,1406,303,73.4,0.0,73.4,8580,0,8603,3027,260,7.7,10,5,9999,99999,9,999999999,0.0,999,999,99
3021,2,4,14,0,*?*?*?*?*?*?*?*?*?*?*?*?*?*?*?*?*?*?*?*?*?*?,5.6,3.4,86,100597,360,1405,305,56.2,0.0,56.2,6564,0,6580,2255,260,8.8,10,5,9999,99999,9,999999999,0.0,999,999,99
3021,2,4,15,0,*?*?*?*?*?*?*?*?*?*?*?*?*?*?*?*?*?*?*?*?*?*?,5.4,3.6,89,100597,227,1407,304,30.1,0.0,30.1,3536,0,3541,1172,260,11.3,10,5,9999,99999,9,999999999,0.0,999,999,99
3021,2,4,16,0,*?*?*?*?*?*?*?*?*?*?*?*?*?*?*?*?*?*?*?*?*?*?,5.0,5.0,100,100597,57,1418,302,0.0,0.0,0.0,0,0,0,0,260,9.3,10,5,9999,99999,9,999999999,0.0,999,999,99
3021,2,4,17,0,*?*?*?*?*?*?*?*?*?*?*?*?*?*?*?*?*?*?*?*?*?*?,5.3,5.3,100,100597,0,-0,303,0.0,-0.0,0.0,0,0,0,0,260,11.8,10,5,9999,99999,9,999999999,0.0,999,999,99
3021,2,4,18,0,*?*?*?*?*?*?*?*?*?*?*?*?*?*?*?*?*?*?*?*?*?*?,5.6,5.3,99,100597,0,-0,304,0.0,-0.0,0.0,0,0,0,0,260,9.8,10,5,9999,99999,9,999999999,0.0,999,999,99
3021,2,4,19,0,*?*?*?*?*?*?*?*?*?*?*?*?*?*?*?*?*?*?*?*?*?*?,4.3,4.3,100,100597,0,-0,299,0.0,-0.0,0.0,0,0,0,0,262,8.2,10,5,9999,99999,9,999999999,0.0,999,999,99
3021,2,4,20,0,*?*?*?*?*?*?*?*?*?*?*?*?*?*?*?*?*?*?*?*?*?*?,4.5,4.5,100,100597,0,-0,300,0.0,-0.0,0.0,0,0,0,0,263,9.3,10,5,9999,99999,9,999999999,0.0,999,999,99
3021,2,4,21,0,*?*?*?*?*?*?*?*?*?*?*?*?*?*?*?*?*?*?*?*?*?*?,4.3,4.3,100,100597,0,-0,299,0.0,-0.0,0.0,0,0,0,0,265,10.3,10,5,9999,99999,9,999999999,0.0,999,999,99
3021,2,4,22,0,*?*?*?*?*?*?*?*?*?*?*?*?*?*?*?*?*?*?*?*?*?*?,4.0,3.9,100,100597,0,-0,298,0.0,-0.0,0.0,0,0,0,0,267,8.2,10,5,9999,99999,9,999999999,0.0,999,999,99
3021,2,4,23,0,*?*?*?*?*?*?*?*?*?*?*?*?*?*?*?*?*?*?*?*?*?*?,3.5,3.4,100,100597,0,-0,296,0.0,-0.0,0.0,0,0,0,0,268,10.8,10,5,9999,99999,9,999999999,0.0,999,999,99
3021,2,4,24,0,*?*?*?*?*?*?*?*?*?*?*?*?*?*?*?*?*?*?*?*?*?*?,4.6,2.9,89,100597,0,-0,300,0.0,-0.0,0.0,0,0,0,0,260,6.7,10,5,9999,99999,9,999999999,0.0,999,999,99
3021,2,5,1,0,*?*?*?*?*?*?*?*?*?*?*?*?*?*?*?*?*?*?*?*?*?*?,1.6,1.7,100,99376.3,0,-0,288,0.0,-0.0,0.0,0,0,0,0,268,4.6,10,5,9999,99999,9,999999999,0.0,999,999,99
3021,2,5,2,0,*?*?*?*?*?*?*?*?*?*?*?*?*?*?*?*?*?*?*?*?*?*?,0.6,0.6,100,99376.3,0,-0,284,0.0,-0.0,0.0,0,0,0,0,267,5.2,10,5,9999,99999,9,999999999,0.0,999,999,99
3021,2,5,3,0,*?*?*?*?*?*?*?*?*?*?*?*?*?*?*?*?*?*?*?*?*?*?,-0.7,-0.6,100,99376.3,0,-0,279,0.0,-0.0,0.0,0,0,0,0,265,7.7,10,5,9999,99999,9,999999999,0.0,999,999,99
3021,2,5,4,0,*?*?*?*?*?*?*?*?*?*?*?*?*?*?*?*?*?*?*?*?*?*?,-2.1,-2.2,100,99376.3,0,-0,273,0.0,-0.0,0.0,0,0,0,0,263,5.2,10,5,9999,99999,9,999999999,0.0,999,999,99
3021,2,5,5,0,*?*?*?*?*?*?*?*?*?*?*?*?*?*?*?*?*?*?*?*?*?*?,-1.4,-1.5,100,99376.3,0,-0,276,0.0,-0.0,0.0,0,0,0,0,262,4.6,10,5,9999,99999,9,999999999,0.0,999,999,99
3021,2,5,6,0,*?*?*?*?*?*?*?*?*?*?*?*?*?*?*?*?*?*?*?*?*?*?,-0.7,-0.8,100,99376.3,0,-0,279,0.0,-0.0,0.0,0,0,0,0,260,7.7,10,5,9999,99999,9,999999999,0.0,999,999,99
3021,2,5,7,0,*?*?*?*?*?*?*?*?*?*?*?*?*?*?*?*?*?*?*?*?*?*?,-0.2,-0.2,100,99376.3,0,-0,251,0.0,-0.0,0.0,0,0,0,0,258,6.7,4,2,9999,99999,9,999999999,0.0,999,999,99
3021,2,5,8,0,*?*?*?*?*?*?*?*?*?*?*?*?*?*?*?*?*?*?*?*?*?*?,-0.8,-0.8,100,99376.3,119,1402,229,31.5,259.6,9.4,3387,16525,1601,294,257,8.8,0,0,9999,99999,9,999999999,0.0,999,999,99
3021,2,5,9,0,*?*?*?*?*?*?*?*?*?*?*?*?*?*?*?*?*?*?*?*?*?*?,0.6,-0.8,91,99376.3,280,1408,234,139.5,491.1,41.9,14537,37866,6477,784,255,10.3,0,0,9999,99999,9,999999999,0.0,999,999,99
3021,2,5,10,0,*?*?*?*?*?*?*?*?*?*?*?*?*?*?*?*?*?*?*?*?*?*?,4.1,0.6,80,99376.3,400,1407,248,220.6,543.0,66.2,22904,47248,9818,1245,253,10.8,0,0,9999,99999,9,999999999,0.0,999,999,99
3021,2,5,11,0,*?*?*?*?*?*?*?*?*?*?*?*?*?*?*?*?*?*?*?*?*?*?,6.3,1.7,74,99376.3,472,1407,258,269.1,561.4,80.7,27948,51111,11742,1540,252,11.8,0,0,9999,99999,9,999999999,0.0,999,999,99
3021,2,5,12,0,*?*?*?*?*?*?*?*?*?*?*?*?*?*?*?*?*?*?*?*?*?*?,8.1,1.9,67,99376.3,490,1404,265,281.8,565.3,84.5,29265,51955,12230,1620,250,10.3,0,0,9999,99999,9,999999999,0.0,999,999,99
3021,2,5,13,0,*?*?*?*?*?*?*?*?*?*?*?*?*?*?*?*?*?*?*?*?*?*?,8.4,2.5,67,99376.3,455,1406,268,257.7,557.6,77.3,26761,50294,11294,1469,255,9.3,0,0,9999,99999,9,999999999,0.0,999,999,99
3021,2,5,14,0,*?*?*?*?*?*?*?*?*?*?*?*?*?*?*?*?*?*?*?*?*?*?,8.6,3.2,70,99376.3,367,1405,270,198.6,532.3,59.6,20627,45120,8926,1117,260,10.3,0,0,9999,99999,9,999999999,0.0,999,999,99
3021,2,5,15,0,*?*?*?*?*?*?*?*?*?*?*?*?*?*?*?*?*?*?*?*?*?*?,8.5,1.9,65,99376.3,234,1408,267,108.5,457.2,32.6,11098,34138,5248,641,265,9.3,0,0,9999,99999,9,999999999,0.0,999,999,99
3021,2,5,16,0,*?*?*?*?*?*?*?*?*?*?*?*?*?*?*?*?*?*?*?*?*?*?,8.5,1.5,63,99376.3,63,1404,277,0.0,0.0,0.0,0,0,0,0,270,8.8,2,1,9999,99999,9,999999999,0.0,999,999,99
3021,2,5,17,0,*?*?*?*?*?*?*?*?*?*?*?*?*?*?*?*?*?*?*?*?*?*?,7.6,1.0,64,99376.3,0,-0,314,0.0,-0.0,0.0,0,0,0,0,275,8.8,10,5,9999,99999,9,999999999,0.0,999,999,99
3021,2,5,18,0,*?*?*?*?*?*?*?*?*?*?*?*?*?*?*?*?*?*?*?*?*?*?,5.6,0.8,73,99376.3,0,-0,305,0.0,-0.0,0.0,0,0,0,0,280,8.8,10,5,9999,99999,9,999999999,0.0,999,999,99
3021,2,5,19,0,*?*?*?*?*?*?*?*?*?*?*?*?*?*?*?*?*?*?*?*?*?*?,4.2,-1.1,70,99376.3,0,-0,299,0.0,-0.0,0.0,0,0,0,0,285,6.7,10,5,9999,99999,9,999999999,0.0,999,999,99
3021,2,5,20,0,*?*?*?*?*?*?*?*?*?*?*?*?*?*?*?*?*?*?*?*?*?*?,3.0,-0.6,78,99376.3,0,-0,294,0.0,-0.0,0.0,0,0,0,0,290,6.2,10,5,9999,99999,9,999999999,0.0,999,999,99
3021,2,5,21,0,*?*?*?*?*?*?*?*?*?*?*?*?*?*?*?*?*?*?*?*?*?*?,3.0,-1.1,75,99376.3,0,-0,294,0.0,-0.0,0.0,0,0,0,0,295,7.7,10,5,9999,99999,9,999999999,0.0,999,999,99
3021,2,5,22,0,*?*?*?*?*?*?*?*?*?*?*?*?*?*?*?*?*?*?*?*?*?*?,1.4,-2.2,76,99376.3,0,-0,288,0.0,-0.0,0.0,0,0,0,0,300,7.7,10,5,9999,99999,9,999999999,0.0,999,999,99
3021,2,5,23,0,*?*?*?*?*?*?*?*?*?*?*?*?*?*?*?*?*?*?*?*?*?*?,1.3,-2.4,76,99376.3,0,-0,287,0.0,-0.0,0.0,0,0,0,0,305,7.2,10,5,9999,99999,9,999999999,0.0,999,999,99
3021,2,5,24,0,*?*?*?*?*?*?*?*?*?*?*?*?*?*?*?*?*?*?*?*?*?*?,3.0,3.0,100,99376.3,0,-0,294,0.0,-0.0,0.0,0,0,0,0,270,3.6,10,5,9999,99999,9,999999999,0.0,999,999,99
3021,2,6,1,0,*?*?*?*?*?*?*?*?*?*?*?*?*?*?*?*?*?*?*?*?*?*?,1.6,1.7,100,101028,0,-0,288,0.0,-0.0,0.0,0,0,0,0,317,7.7,10,5,9999,99999,9,999999999,0.0,999,999,99
3021,2,6,2,0,*?*?*?*?*?*?*?*?*?*?*?*?*?*?*?*?*?*?*?*?*?*?,1.7,1.7,100,101028,0,-0,288,0.0,-0.0,0.0,0,0,0,0,323,9.3,10,5,9999,99999,9,999999999,0.0,999,999,99
3021,2,6,3,0,*?*?*?*?*?*?*?*?*?*?*?*?*?*?*?*?*?*?*?*?*?*?,2.6,2.7,100,101028,0,-0,292,0.0,-0.0,0.0,0,0,0,0,330,7.2,10,5,9999,99999,9,999999999,0.0,999,999,99
3021,2,6,4,0,*?*?*?*?*?*?*?*?*?*?*?*?*?*?*?*?*?*?*?*?*?*?,2.1,2.1,100,101028,0,-0,290,0.0,-0.0,0.0,0,0,0,0,337,5.2,10,5,9999,99999,9,999999999,0.0,999,999,99
3021,2,6,5,0,*?*?*?*?*?*?*?*?*?*?*?*?*?*?*?*?*?*?*?*?*?*?,1.5,1.5,100,101028,0,-0,287,0.0,-0.0,0.0,0,0,0,0,343,8.2,10,5,9999,99999,9,999999999,0.0,999,999,99
3021,2,6,6,0,*?*?*?*?*?*?*?*?*?*?*?*?*?*?*?*?*?*?*?*?*?*?,1.2,1.0,100,101028,0,-0,286,0.0,-0.0,0.0,0,0,0,0,350,3.1,10,5,9999,99999,9,999999999,0.0,999,999,99
3021,2,6,7,0,*?*?*?*?*?*?*?*?*?*?*?*?*?*?*?*?*?*?*?*?*?*?,0.8,0.8,100,101028,0,-0,285,0.0,-0.0,0.0,0,0,0,0,347,4.1,10,5,9999,99999,9,999999999,0.0,999,999,99
3021,2,6,8,0,*?*?*?*?*?*?*?*?*?*?*?*?*?*?*?*?*?*?*?*?*?*?,1.6,1.5,100,101028,126,1410,278,23.9,67.2,17.8,2637,3003,2314,296,343,5.2,8,4,9999,99999,9,999999999,0.0,999,999,99
3021,2,6,9,0,*?*?*?*?*?*?*?*?*?*?*?*?*?*?*?*?*?*?*?*?*?*?,2.3,1.5,100,101028,286,1405,277,113.6,199.2,73.0,12036,15062,8680,1384,340,6.2,7,4,9999,99999,9,999999999,0.0,999,999,99
3021,2,6,10,0,*?*?*?*?*?*?*?*?*?*?*?*?*?*?*?*?*?*?*?*?*?*?,3.2,1.3,99,101028,406,1404,275,197.0,305.2,108.8,20922,27131,12707,2142,337,6.7,6,3,9999,99999,9,999999999,0.0,999,999,99
3021,2,6,11,0,*?*?*?*?*?*?*?*?*?*?*?*?*?*?*?*?*?*?*?*?*?*?,4.4,1.7,93,101028,478,1404,290,182.8,135.3,136.7,19920,12792,15604,3108,333,7.7,8,4,9999,99999,9,999999999,0.0,999,999,99
3021,2,6,12,0,*?*?*?*?*?*?*?*?*?*?*?*?*?*?*?*?*?*?*?*?*?*?,5.2,0.8,83,101028,497,1404,293,191.3,136.2,143.1,20847,13013,16310,3273,330,7.7,8,4,9999,99999,9,999999999,0.0,999,999,99
3021,2,6,13,0,*?*?*?*?*?*?*?*?*?*?*?*?*?*?*?*?*?*?*?*?*?*?,5.4,0.6,80,101028,462,1406,299,132.2,53.5,114.7,14520,4942,12951,3168,330,6.2,9,5,9999,99999,9,999999999,0.0,999,999,99
3021,2,6,14,0,*?*?*?*?*?*?*?*?*?*?*?*?*?*?*?*?*?*?*?*?*?*?,5.5,0.4,78,101028,374,1405,305,59.0,0.0,59.0,6885,0,6901,2375,330,5.7,10,5,9999,99999,9,999999999,0.0,999,999,99
3021,2,6,15,0,*?*?*?*?*?*?*?*?*?*?*?*?*?*?*?*?*?*?*?*?*?*?,5.4,0.6,81,101028,240,1403,304,32.8,0.0,32.8,3843,0,3850,1278,330,5.7,10,5,9999,99999,9,999999999,0.0,999,999,99
3021,2,6,16,0,*?*?*?*?*?*?*?*?*?*?*?*?*?*?*?*?*?*?*?*?*?*?,5.2,3.4,99,101028,70,1411,298,0.0,0.0,0.0,0,0,0,0,330,7.7,9,5,9999,99999,9,999999999,0.0,999,999,99
3021,2,6,17,0,*?*?*?*?*?*?*?*?*?*?*?*?*?*?*?*?*?*?*?*?*?*?,5.3,1.9,89,101028,0,-0,304,0.0,-0.0,0.0,0,0,0,0,330,8.8,10,5,9999,99999,9,999999999,0.0,999,999,99
3021,2,6,18,0,*?*?*?*?*?*?*?*?*?*?*?*?*?*?*?*?*?*?*?*?*?*?,3.9,3.4,100,101028,0,-0,297,0.0,-0.0,0.0,0,0,0,0,330,9.8,10,5,9999,99999,9,999999999,0.0,999,999,99
3021,2,6,19,0,*?*?*?*?*?*?*?*?*?*?*?*?*?*?*?*?*?*?*?*?*?*?,3.4,3.4,100,101028,0,-0,295,0.0,-0.0,0.0,0,0,0,0,327,9.8,10,5,9999,99999,9,999999999,0.0,999,999,99
3021,2,6,20,0,*?*?*?*?*?*?*?*?*?*?*?*?*?*?*?*?*?*?*?*?*?*?,3.5,3.4,100,101028,0,-0,296,0.0,-0.0,0.0,0,0,0,0,323,10.8,10,5,9999,99999,9,999999999,0.0,999,999,99
3021,2,6,21,0,*?*?*?*?*?*?*?*?*?*?*?*?*?*?*?*?*?*?*?*?*?*?,2.7,2.7,100,101028,0,-0,292,0.0,-0.0,0.0,0,0,0,0,320,9.8,10,5,9999,99999,9,999999999,0.0,999,999,99
3021,2,6,22,0,*?*?*?*?*?*?*?*?*?*?*?*?*?*?*?*?*?*?*?*?*?*?,3.1,3.0,100,101028,0,-0,294,0.0,-0.0,0.0,0,0,0,0,317,9.3,10,5,9999,99999,9,999999999,0.0,999,999,99
3021,2,6,23,0,*?*?*?*?*?*?*?*?*?*?*?*?*?*?*?*?*?*?*?*?*?*?,2.2,2.1,100,101028,0,-0,290,0.0,-0.0,0.0,0,0,0,0,313,10.3,10,5,9999,99999,9,999999999,0.0,999,999,99
3021,2,6,24,0,*?*?*?*?*?*?*?*?*?*?*?*?*?*?*?*?*?*?*?*?*?*?,1.2,-0.0,100,101028,0,-0,286,0.0,-0.0,0.0,0,0,0,0,310,8.2,10,5,9999,99999,9,999999999,0.0,999,999,99
3021,2,7,1,0,*?*?*?*?*?*?*?*?*?*?*?*?*?*?*?*?*?*?*?*?*?*?,0.5,-2.2,79,101819,0,-0,284,0.0,-0.0,0.0,0,0,0,0,305,7.2,10,5,9999,99999,9,999999999,0.0,999,999,99
3021,2,7,2,0,*?*?*?*?*?*?*?*?*?*?*?*?*?*?*?*?*?*?*?*?*?*?,-0.4,-4.8,68,101819,0,-0,280,0.0,-0.0,0.0,0,0,0,0,300,9.8,10,5,9999,99999,9,999999999,0.0,999,999,99
3021,2,7,3,0,*?*?*?*?*?*?*?*?*?*?*?*?*?*?*?*?*?*?*?*?*?*?,-0.2,-6.3,58,101819,0,-0,282,0.0,-0.0,0.0,0,0,0,0,295,8.8,10,5,9999,99999,9,999999999,0.0,999,999,99
3021,2,7,4,0,*?*?*?*?*?*?*?*?*?*?*?*?*?*?*?*?*?*?*?*?*?*?,-0.0,-6.0,59,101819,0,-0,282,0.0,-0.0,0.0,0,0,0,0,290,7.7,10,5,9999,99999,9,999999999,0.0,999,999,99
3021,2,7,5,0,*?*?*?*?*?*?*?*?*?*?*?*?*?*?*?*?*?*?*?*?*?*?,-0.5,-6.0,62,101819,0,-0,280,0.0,-0.0,0.0,0,0,0,0,285,6.2,10,5,9999,99999,9,999999999,0.0,999,999,99
3021,2,7,6,0,*?*?*?*?*?*?*?*?*?*?*?*?*?*?*?*?*?*?*?*?*?*?,-0.8,-7.3,58,101819,0,-0,279,0.0,-0.0,0.0,0,0,0,0,280,5.7,10,5,9999,99999,9,999999999,0.0,999,999,99
3021,2,7,7,0,*?*?*?*?*?*?*?*?*?*?*?*?*?*?*?*?*?*?*?*?*?*?,-1.2,-8.0,56,101819,0,-0,278,0.0,-0.0,0.0,0,0,0,0,282,8.2,10,5,9999,99999,9,999999999,0.0,999,999,99
3021,2,7,8,0,*?*?*?*?*?*?*?*?*?*?*?*?*?*?*?*?*?*?*?*?*?*?,-1.6,-8.0,57,101819,132,1405,270,20.2,28.6,17.5,2298,1551,2152,364,283,7.2,9,5,9999,99999,9,999999999,0.0,999,999,99
3021,2,7,9,0,*?*?*?*?*?*?*?*?*?*?*?*?*?*?*?*?*?*?*?*?*?*?,-0.2,-7.3,54,101819,293,1406,276,74.8,47.8,64.9,8253,3805,7612,1398,285,8.2,9,5,9999,99999,9,999999999,0.4,999,999,99
3021,2,7,10,0,*?*?*?*?*?*?*?*?*?*?*?*?*?*?*?*?*?*?*?*?*?*?,1.3,-6.3,54,101819,413,1404,282,115.8,52.4,100.4,12712,4711,11349,2720,287,8.8,9,5,9999,99999,9,999999999,0.1,999,999,99
3021,2,7,11,0,*?*?*?*?*?*?*?*?*?*?*?*?*?*?*?*?*?*?*?*?*?*?,2.8,-4.8,54,101819,485,1404,288,140.3,54.0,121.7,15413,5039,13741,3394,288,7.2,9,5,9999,99999,9,999999999,0.1,999,999,99
3021,2,7,12,0,*?*?*?*?*?*?*?*?*?*?*?*?*?*?*?*?*?*?*?*?*?*?,3.9,-5.6,47,101819,504,1404,293,146.8,54.4,127.3,16121,5113,14368,3579,290,7.2,9,5,9999,99999,9,999999999,0.0,999,999,99
3021,2,7,13,0,*?*?*?*?*?*?*?*?*?*?*?*?*?*?*?*?*?*?*?*?*?*?,3.7,-5.0,50,101819,469,1405,292,134.7,53.7,116.8,14788,4973,13188,3235,295,6.7,9,5,9999,99999,9,999999999,0.0,999,999,99
3021,2,7,14,0,*?*?*?*?*?*?*?*?*?*?*?*?*?*?*?*?*?*?*?*?*?*?,4.0,-5.0,48,101819,381,1405,299,60.4,0.0,60.4,7047,0,7064,2436,300,6.7,10,5,9999,99999,9,999999999,0.2,999,999,99
3021,2,7,15,0,*?*?*?*?*?*?*?*?*?*?*?*?*?*?*?*?*?*?*?*?*?*?,3.8,-3.9,55,101819,247,1404,292,59.4,44.9,51.5,6568,3318,6080,1097,305,7.7,9,5,9999,99999,9,999999999,0.4,999,999,99
3021,2,7,16,0,*?*?*?*?*?*?*?*?*?*?*?*?*?*?*?*?*?*?*?*?*?*?,3.7,-3.7,56,101819,76,1398,298,0.7,0.0,0.7,105,-0,104,31,310,7.2,10,5,9999,99999,9,999999999,0.0,999,999,99
3021,2,7,17,0,*?*?*?*?*?*?*?*?*?*?*?*?*?*?*?*?*?*?*?*?*?*?,3.2,-3.7,58,101819,0,-0,295,0.0,-0.0,0.0,0,0,0,0,315,7.7,10,5,9999,99999,9,999999999,0.1,999,999,99
3021,2,7,18,0,*?*?*?*?*?*?*?*?*?*?*?*?*?*?*?*?*?*?*?*?*?*?,2.0,-3.4,64,101819,0,-0,290,0.0,-0.0,0.0,0,0,0,0,320,6.2,10,5,9999,99999,9,999999999,0.2,999,999,99
3021,2,7,19,0,*?*?*?*?*?*?*?*?*?*?*?*?*?*?*?*?*?*?*?*?*?*?,1.9,-3.4,65,101819,0,-0,290,0.0,-0.0,0.0,0,0,0,0,318,6.2,10,5,9999,99999,9,999999999,1.2,999,999,99
3021,2,7,20,0,*?*?*?*?*?*?*?*?*?*?*?*?*?*?*?*?*?*?*?*?*?*?,1.0,-4.5,63,101819,0,-0,286,0.0,-0.0,0.0,0,0,0,0,317,6.7,10,5,9999,99999,9,999999999,1.0,999,999,99
3021,2,7,21,0,*?*?*?*?*?*?*?*?*?*?*?*?*?*?*?*?*?*?*?*?*?*?,0.8,-3.9,68,101819,0,-0,285,0.0,-0.0,0.0,0,0,0,0,315,6.2,10,5,9999,99999,9,999999999,2.3,999,999,99
3021,2,7,22,0,*?*?*?*?*?*?*?*?*?*?*?*?*?*?*?*?*?*?*?*?*?*?,0.6,-4.2,67,101819,0,-0,285,0.0,-0.0,0.0,0,0,0,0,313,5.7,10,5,9999,99999,9,999999999,0.0,999,999,99
3021,2,7,23,0,*?*?*?*?*?*?*?*?*?*?*?*?*?*?*?*?*?*?*?*?*?*?,0.1,-3.1,76,101819,0,-0,282,0.0,-0.0,0.0,0,0,0,0,312,5.7,10,5,9999,99999,9,999999999,0.3,999,999,99
3021,2,7,24,0,*?*?*?*?*?*?*?*?*?*?*?*?*?*?*?*?*?*?*?*?*?*?,1.2,-0.0,90,101819,0,-0,286,0.0,-0.0,0.0,0,0,0,0,310,8.2,10,5,9999,99999,9,999999999,0.0,999,999,99
3021,2,8,1,0,*?*?*?*?*?*?*?*?*?*?*?*?*?*?*?*?*?*?*?*?*?*?,-0.6,-0.6,100,102030,0,-0,279,0.0,-0.0,0.0,0,0,0,0,308,5.7,10,5,9999,99999,9,999999999,0.2,999,999,99
3021,2,8,2,0,*?*?*?*?*?*?*?*?*?*?*?*?*?*?*?*?*?*?*?*?*?*?,-0.8,-0.8,100,102030,0,-0,278,0.0,-0.0,0.0,0,0,0,0,307,6.7,10,5,9999,99999,9,999999999,0.0,999,999,99
3021,2,8,3,0,*?*?*?*?*?*?*?*?*?*?*?*?*?*?*?*?*?*?*?*?*?*?,-1.3,-1.7,100,102030,0,-0,276,0.0,-0.0,0.0,0,0,0,0,305,6.2,10,5,9999,99999,9,999999999,0.0,999,999,99
3021,2,8,4,0,*?*?*?*?*?*?*?*?*?*?*?*?*?*?*?*?*?*?*?*?*?*?,-2.0,-2.4,100,102030,0,-0,274,0.0,-0.0,0.0,0,0,0,0,303,7.2,10,5,9999,99999,9,999999999,0.2,999,999,99
3021,2,8,5,0,*?*?*?*?*?*?*?*?*?*?*?*?*?*?*?*?*?*?*?*?*?*?,-2.1,-2.7,100,102030,0,-0,273,0.0,-0.0,0.0,0,0,0,0,302,6.2,10,5,9999,99999,9,999999999,0.2,999,999,99
3021,2,8,6,0,*?*?*?*?*?*?*?*?*?*?*?*?*?*?*?*?*?*?*?*?*?*?,-2.7,-6.0,100,102030,0,-0,271,0.0,-0.0,0.0,0,0,0,0,300,6.7,10,5,9999,99999,9,999999999,0.0,999,999,99
3021,2,8,7,0,*?*?*?*?*?*?*?*?*?*?*?*?*?*?*?*?*?*?*?*?*?*?,-3.3,-8.4,100,102030,0,-0,269,0.0,-0.0,0.0,0,0,0,0,300,6.7,10,5,9999,99999,9,999999999,0.1,999,999,99
3021,2,8,8,0,*?*?*?*?*?*?*?*?*?*?*?*?*?*?*?*?*?*?*?*?*?*?,-2.1,-8.0,98,102030,138,1399,274,12.9,0.0,12.9,1552,-0,1552,506,300,6.2,10,5,9999,99999,9,999999999,0.1,999,999,99
3021,2,8,9,0,*?*?*?*?*?*?*?*?*?*?*?*?*?*?*?*?*?*?*?*?*?*?,-0.8,-6.0,100,102030,299,1402,273,77.1,48.1,66.9,8465,3963,7581,1743,300,6.2,9,5,9999,99999,9,999999999,0.1,999,999,99
3021,2,8,10,0,*?*?*?*?*?*?*?*?*?*?*?*?*?*?*?*?*?*?*?*?*?*?,0.4,-3.4,100,102030,420,1404,278,118.2,52.5,102.5,12974,4749,11581,2784,300,8.2,9,5,9999,99999,9,999999999,0.0,999,999,99
3021,2,8,11,0,*?*?*?*?*?*?*?*?*?*?*?*?*?*?*?*?*?*?*?*?*?*?,3.3,0.4,100,102030,492,1403,290,142.8,54.2,123.8,15681,5069,13978,3464,300,7.7,9,5,9999,99999,9,999999999,0.0,999,999,99
3021,2,8,12,0,*?*?*?*?*?*?*?*?*?*?*?*?*?*?*?*?*?*?*?*?*?*?,4.7,3.2,100,102030,511,1403,296,149.2,54.5,129.4,16393,5139,14608,3650,300,8.2,9,5,9999,99999,9,999999999,0.0,999,999,99
3021,2,8,13,0,*?*?*?*?*?*?*?*?*?*?*?*?*?*?*?*?*?*?*?*?*?*?,4.8,3.2,100,102030,476,1405,297,137.1,53.8,118.9,15059,5003,13428,3304,302,9.3,9,5,9999,99999,9,999999999,0.0,999,999,99
3021,2,8,14,0,*?*?*?*?*?*?*?*?*?*?*?*?*?*?*?*?*?*?*?*?*?*?,4.8,2.9,100,102030,388,1404,297,107.3,51.6,93.0,11775,4577,10518,2496,303,10.3,9,5,9999,99999,9,999999999,0.0,999,999,99
3021,2,8,15,0,*?*?*?*?*?*?*?*?*?*?*?*?*?*?*?*?*?*?*?*?*?*?,5.2,5.1,100,102030,254,1404,298,61.7,45.4,53.5,6824,3407,6309,1143,305,9.8,9,5,9999,99999,9,999999999,0.0,999,999,99
3021,2,8,16,0,*?*?*?*?*?*?*?*?*?*?*?*?*?*?*?*?*?*?*?*?*?*?,5.1,4.5,100,102030,83,1403,302,2.1,0.0,2.1,274,-0,273,85,307,8.8,10,5,9999,99999,9,999999999,0.0,999,999,99
3021,2,8,17,0,*?*?*?*?*?*?*?*?*?*?*?*?*?*?*?*?*?*?*?*?*?*?,4.5,4.5,100,102030,0,-0,300,0.0,-0.0,0.0,0,0,0,0,308,5.7,10,5,9999,99999,9,999999999,0.0,999,999,99
3021,2,8,18,0,*?*?*?*?*?*?*?*?*?*?*?*?*?*?*?*?*?*?*?*?*?*?,2.8,2.9,100,102030,0,-0,293,0.0,-0.0,0.0,0,0,0,0,310,6.7,10,5,9999,99999,9,999999999,0.0,999,999,99
3021,2,8,19,0,*?*?*?*?*?*?*?*?*?*?*?*?*?*?*?*?*?*?*?*?*?*?,1.8,1.9,100,102030,0,-0,289,0.0,-0.0,0.0,0,0,0,0,305,6.7,10,5,9999,99999,9,999999999,0.0,999,999,99
3021,2,8,20,0,*?*?*?*?*?*?*?*?*?*?*?*?*?*?*?*?*?*?*?*?*?*?,1.1,1.0,100,102030,0,-0,286,0.0,-0.0,0.0,0,0,0,0,300,5.7,10,5,9999,99999,9,999999999,0.0,999,999,99
3021,2,8,21,0,*?*?*?*?*?*?*?*?*?*?*?*?*?*?*?*?*?*?*?*?*?*?,-0.2,-0.2,100,102030,0,-0,281,0.0,-0.0,0.0,0,0,0,0,295,5.2,10,5,9999,99999,9,999999999,0.0,999,999,99
3021,2,8,22,0,*?*?*?*?*?*?*?*?*?*?*?*?*?*?*?*?*?*?*?*?*?*?,0.2,0.2,100,102030,0,-0,282,0.0,-0.0,0.0,0,0,0,0,290,5.7,10,5,9999,99999,9,999999999,0.0,999,999,99
3021,2,8,23,0,*?*?*?*?*?*?*?*?*?*?*?*?*?*?*?*?*?*?*?*?*?*?,-0.1,-0.0,100,102030,0,-0,281,0.0,-0.0,0.0,0,0,0,0,285,6.7,10,5,9999,99999,9,999999999,0.0,999,999,99
3021,2,8,24,0,*?*?*?*?*?*?*?*?*?*?*?*?*?*?*?*?*?*?*?*?*?*?,-0.4,-1.5,100,102030,0,-0,280,0.0,-0.0,0.0,0,0,0,0,310,5.7,10,5,9999,99999,9,999999999,0.3,999,999,99
3021,2,9,1,0,*?*?*?*?*?*?*?*?*?*?*?*?*?*?*?*?*?*?*?*?*?*?,0.8,0.8,100,101762,0,-0,285,0.0,-0.0,0.0,0,0,0,0,285,6.7,10,5,9999,99999,9,999999999,0.0,999,999,99
3021,2,9,2,0,*?*?*?*?*?*?*?*?*?*?*?*?*?*?*?*?*?*?*?*?*?*?,1.6,1.7,100,101762,0,-0,288,0.0,-0.0,0.0,0,0,0,0,290,7.7,10,5,9999,99999,9,999999999,0.0,999,999,99
3021,2,9,3,0,*?*?*?*?*?*?*?*?*?*?*?*?*?*?*?*?*?*?*?*?*?*?,0.7,0.6,100,101762,0,-0,284,0.0,-0.0,0.0,0,0,0,0,295,7.7,10,5,9999,99999,9,999999999,0.0,999,999,99
3021,2,9,4,0,*?*?*?*?*?*?*?*?*?*?*?*?*?*?*?*?*?*?*?*?*?*?,0.3,0.2,100,101762,0,-0,283,0.0,-0.0,0.0,0,0,0,0,300,5.7,10,5,9999,99999,9,999999999,0.0,999,999,99
3021,2,9,5,0,*?*?*?*?*?*?*?*?*?*?*?*?*?*?*?*?*?*?*?*?*?*?,0.7,0.6,100,101762,0,-0,284,0.0,-0.0,0.0,0,0,0,0,305,4.1,10,5,9999,99999,9,999999999,0.0,999,999,99
3021,2,9,6,0,*?*?*?*?*?*?*?*?*?*?*?*?*?*?*?*?*?*?*?*?*?*?,0.1,0.2,100,101762,0,-0,282,0.0,-0.0,0.0,0,0,0,0,310,5.2,10,5,9999,99999,9,999999999,0.0,999,999,99
3021,2,9,7,0,*?*?*?*?*?*?*?*?*?*?*?*?*?*?*?*?*?*?*?*?*?*?,-0.6,-0.6,100,101762,0,-0,279,0.0,-0.0,0.0,0,0,0,0,265,7.2,10,5,9999,99999,9,999999999,0.0,999,999,99
3021,2,9,8,0,*?*?*?*?*?*?*?*?*?*?*?*?*?*?*?*?*?*?*?*?*?*?,0.5,0.6,100,101762,145,1403,283,14.2,0.0,14.2,1703,-0,1703,556,220,7.7,10,5,9999,99999,9,999999999,0.0,999,999,99
3021,2,9,9,0,*?*?*?*?*?*?*?*?*?*?*?*?*?*?*?*?*?*?*?*?*?*?,1.6,1.0,100,101762,306,1403,283,79.5,48.5,68.9,8723,4021,7810,1800,175,5.2,9,5,9999,99999,9,999999999,0.0,999,999,99
3021,2,9,10,0,*?*?*?*?*?*?*?*?*?*?*?*?*?*?*?*?*?*?*?*?*?*?,3.3,1.7,100,101762,427,1403,290,120.6,52.7,104.6,13240,4785,11817,2848,130,6.2,9,5,9999,99999,9,999999999,0.0,999,999,99
3021,2,9,11,0,*?*?*?*?*?*?*?*?*?*?*?*?*?*?*?*?*?*?*?*?*?*?,5.5,2.3,100,101762,500,1405,300,145.3,54.3,125.9,15953,5096,14219,3536,85,8.8,9,5,9999,99999,9,999999999,0.0,999,999,99
3021,2,9,12,0,*?*?*?*?*?*?*?*?*?*?*?*?*?*?*?*?*?*?*?*?*?*?,6.6,3.8,100,101762,519,1405,304,151.7,54.6,131.6,16667,5165,14851,3724,40,8.8,9,5,9999,99999,9,999999999,0.0,999,999,99
3021,2,9,13,0,*?*?*?*?*?*?*?*?*?*?*?*?*?*?*?*?*?*?*?*?*?*?,6.5,3.0,100,101762,483,1404,309,80.4,0.0,80.4,9411,0,9437,3356,57,7.7,10,5,9999,99999,9,999999999,0.0,999,999,99
3021,2,9,14,0,*?*?*?*?*?*?*?*?*?*?*?*?*?*?*?*?*?*?*?*?*?*?,6.7,3.9,100,101762,395,1403,309,63.2,0.0,63.2,7376,0,7394,2561,73,5.2,10,5,9999,99999,9,999999999,0.0,999,999,99
3021,2,9,15,0,*?*?*?*?*?*?*?*?*?*?*?*?*?*?*?*?*?*?*?*?*?*?,6.5,2.9,99,101762,261,1404,309,36.9,0.0,36.9,4316,0,4324,1442,90,7.7,10,5,9999,99999,9,999999999,0.0,999,999,99
3021,2,9,16,0,*?*?*?*?*?*?*?*?*?*?*?*?*?*?*?*?*?*?*?*?*?*?,6.6,3.0,100,101762,90,1406,309,3.4,0.0,3.4,437,-0,436,138,107,9.8,10,5,9999,99999,9,999999999,0.0,999,999,99
3021,2,9,17,0,*?*?*?*?*?*?*?*?*?*?*?*?*?*?*?*?*?*?*?*?*?*?,5.4,3.4,100,101762,0,-0,304,0.0,-0.0,0.0,0,0,0,0,123,5.2,10,5,9999,99999,9,999999999,0.0,999,999,99
3021,2,9,18,0,*?*?*?*?*?*?*?*?*?*?*?*?*?*?*?*?*?*?*?*?*?*?,4.9,3.8,100,101762,0,-0,302,0.0,-0.0,0.0,0,0,0,0,140,5.7,10,5,9999,99999,9,999999999,0.0,999,999,99
3021,2,9,19,0,*?*?*?*?*?*?*?*?*?*?*?*?*?*?*?*?*?*?*?*?*?*?,4.1,3.6,100,101762,0,-0,298,0.0,-0.0,0.0,0,0,0,0,137,6.2,10,5,9999,99999,9,999999999,0.0,999,999,99
3021,2,9,20,0,*?*?*?*?*?*?*?*?*?*?*?*?*?*?*?*?*?*?*?*?*?*?,2.8,2.1,100,101762,0,-0,293,0.0,-0.0,0.0,0,0,0,0,133,6.2,10,5,9999,99999,9,999999999,0.0,999,999,99
3021,2,9,21,0,*?*?*?*?*?*?*?*?*?*?*?*?*?*?*?*?*?*?*?*?*?*?,3.5,3.4,100,101762,0,-0,296,0.0,-0.0,0.0,0,0,0,0,130,4.6,10,5,9999,99999,9,999999999,0.0,999,999,99
3021,2,9,22,0,*?*?*?*?*?*?*?*?*?*?*?*?*?*?*?*?*?*?*?*?*?*?,1.9,1.9,100,101762,0,-0,289,0.0,-0.0,0.0,0,0,0,0,127,6.7,10,5,9999,99999,9,999999999,0.0,999,999,99
3021,2,9,23,0,*?*?*?*?*?*?*?*?*?*?*?*?*?*?*?*?*?*?*?*?*?*?,2.4,2.5,100,101762,0,-0,291,0.0,-0.0,0.0,0,0,0,0,123,7.7,10,5,9999,99999,9,999999999,0.0,999,999,99
3021,2,9,24,0,*?*?*?*?*?*?*?*?*?*?*?*?*?*?*?*?*?*?*?*?*?*?,-0.3,-0.2,100,101762,0,-0,280,0.0,-0.0,0.0,0,0,0,0,280,5.7,10,5,9999,99999,9,999999999,0.0,999,999,99
3021,2,10,1,0,*?*?*?*?*?*?*?*?*?*?*?*?*?*?*?*?*?*?*?*?*?*?,3.2,1.9,92,99979.6,0,-0,295,0.0,-0.0,0.0,0,0,0,0,120,6.2,10,5,9999,99999,9,999999999,0.0,999,999,99
3021,2,10,2,0,*?*?*?*?*?*?*?*?*?*?*?*?*?*?*?*?*?*?*?*?*?*?,3.3,1.7,89,99979.6,0,-0,295,0.0,-0.0,0.0,0,0,0,0,120,5.2,10,5,9999,99999,9,999999999,0.0,999,999,99
3021,2,10,3,0,*?*?*?*?*?*?*?*?*?*?*?*?*?*?*?*?*?*?*?*?*?*?,3.4,1.0,85,99979.6,0,-0,296,0.0,-0.0,0.0,0,0,0,0,120,6.7,10,5,9999,99999,9,999999999,0.0,999,999,99
3021,2,10,4,0,*?*?*?*?*?*?*?*?*?*?*?*?*?*?*?*?*?*?*?*?*?*?,3.2,1.5,88,99979.6,0,-0,295,0.0,-0.0,0.0,0,0,0,0,120,5.7,10,5,9999,99999,9,999999999,0.0,999,999,99
3021,2,10,5,0,*?*?*?*?*?*?*?*?*?*?*?*?*?*?*?*?*?*?*?*?*?*?,2.8,0.6,85,99979.6,0,-0,293,0.0,-0.0,0.0,0,0,0,0,120,7.2,10,5,9999,99999,9,999999999,0.0,999,999,99
3021,2,10,6,0,*?*?*?*?*?*?*?*?*?*?*?*?*?*?*?*?*?*?*?*?*?*?,3.3,1.0,86,99979.6,0,-0,295,0.0,-0.0,0.0,0,0,0,0,120,5.2,10,5,9999,99999,9,999999999,0.0,999,999,99
3021,2,10,7,0,*?*?*?*?*?*?*?*?*?*?*?*?*?*?*?*?*?*?*?*?*?*?,3.7,0.8,82,99979.6,0,-0,297,0.0,-0.0,0.0,0,0,0,0,118,6.7,10,5,9999,99999,9,999999999,0.0,999,999,99
3021,2,10,8,0,*?*?*?*?*?*?*?*?*?*?*?*?*?*?*?*?*?*?*?*?*?*?,3.6,0.6,82,99979.6,152,1405,296,15.5,0.0,15.5,1856,-0,1857,607,117,6.7,10,5,9999,99999,9,999999999,0.0,999,999,99
3021,2,10,9,0,*?*?*?*?*?*?*?*?*?*?*?*?*?*?*?*?*?*?*?*?*?*?,3.4,1.5,88,99979.6,313,1403,295,47.1,0.0,47.1,5502,0,5513,1865,115,7.2,10,5,9999,99999,9,999999999,0.0,999,999,99
3021,2,10,10,0,*?*?*?*?*?*?*?*?*?*?*?*?*?*?*?*?*?*?*?*?*?*?,4.1,1.9,86,99979.6,434,1403,298,70.9,0.0,70.9,8281,0,8303,2910,113,7.2,10,5,9999,99999,9,999999999,0.0,999,999,99
3021,2,10,11,0,*?*?*?*?*?*?*?*?*?*?*?*?*?*?*?*?*?*?*?*?*?*?,5.8,2.3,79,99979.6,507,1404,306,85.1,0.0,85.1,9969,0,9998,3581,112,7.7,10,5,9999,99999,9,999999999,0.0,999,999,99
3021,2,10,12,0,*?*?*?*?*?*?*?*?*?*?*?*?*?*?*?*?*?*?*?*?*?*?,6.0,2.1,76,99979.6,526,1404,307,88.8,0.0,88.8,10416,0,10447,3763,110,10.8,10,5,9999,99999,9,999999999,0.0,999,999,99
3021,2,10,13,0,*?*?*?*?*?*?*?*?*?*?*?*?*?*?*?*?*?*?*?*?*?*?,6.0,1.3,72,99979.6,490,1403,307,81.8,0.0,81.8,9582,0,9609,3424,110,9.3,10,5,9999,99999,9,999999999,0.0,999,999,99
3021,2,10,14,0,*?*?*?*?*?*?*?*?*?*?*?*?*?*?*?*?*?*?*?*?*?*?,6.0,0.2,66,99979.6,402,1403,307,64.6,0.0,64.6,7543,0,7562,2624,110,8.2,10,5,9999,99999,9,999999999,0.0,999,999,99
3021,2,10,15,0,*?*?*?*?*?*?*?*?*?*?*?*?*?*?*?*?*?*?*?*?*?*?,6.1,0.6,68,99979.6,268,1403,307,38.3,0.0,38.3,4476,0,4484,1498,110,6.7,10,5,9999,99999,9,999999999,0.0,999,999,99
3021,2,10,16,0,*?*?*?*?*?*?*?*?*?*?*?*?*?*?*?*?*?*?*?*?*?*?,6.0,0.8,70,99979.6,97,1408,307,4.7,0.0,4.7,597,-0,597,191,110,4.1,10,5,9999,99999,9,999999999,0.0,999,999,99
3021,2,10,17,0,*?*?*?*?*?*?*?*?*?*?*?*?*?*?*?*?*?*?*?*?*?*?,5.9,0.6,69,99979.6,0,-0,306,0.0,-0.0,0.0,0,0,0,0,110,5.7,10,5,9999,99999,9,999999999,0.0,999,999,99
3021,2,10,18,0,*?*?*?*?*?*?*?*?*?*?*?*?*?*?*?*?*?*?*?*?*?*?,5.4,1.7,77,99979.6,0,-0,304,0.0,-0.0,0.0,0,0,0,0,110,4.6,10,5,9999,99999,9,999999999,0.0,999,999,99
3021,2,10,19,0,*?*?*?*?*?*?*?*?*?*?*?*?*?*?*?*?*?*?*?*?*?*?,5.9,2.7,80,99979.6,0,-0,306,0.0,-0.0,0.0,0,0,0,0,108,5.7,10,5,9999,99999,9,999999999,0.0,999,999,99
3021,2,10,20,0,*?*?*?*?*?*?*?*?*?*?*?*?*?*?*?*?*?*?*?*?*?*?,4.7,2.7,87,99979.6,0,-0,301,0.0,-0.0,0.0,0,0,0,0,107,5.2,10,5,9999,99999,9,999999999,0.0,999,999,99
3021,2,10,21,0,*?*?*?*?*?*?*?*?*?*?*?*?*?*?*?*?*?*?*?*?*?*?,4.0,3.2,95,99979.6,0,-0,298,0.0,-0.0,0.0,0,0,0,0,105,6.2,10,5,9999,99999,9,999999999,0.0,999,999,99
3021,2,10,22,0,*?*?*?*?*?*?*?*?*?*?*?*?*?*?*?*?*?*?*?*?*?*?,4.0,3.8,99,99979.6,0,-0,298,0.0,-0.0,0.0,0,0,0,0,103,3.1,10,5,9999,99999,9,999999999,0.0,999,999,99
3021,2,10,23,0,*?*?*?*?*?*?*?*?*?*?*?*?*?*?*?*?*?*?*?*?*?*?,3.8,3.4,98,99979.6,0,-0,297,0.0,-0.0,0.0,0,0,0,0,102,3.6,10,5,9999,99999,9,999999999,0.0,999,999,99
3021,2,10,24,0,*?*?*?*?*?*?*?*?*?*?*?*?*?*?*?*?*?*?*?*?*?*?,2.8,2.1,95,99979.6,0,-0,293,0.0,-0.0,0.0,0,0,0,0,120,6.7,10,5,9999,99999,9,999999999,0.0,999,999,99
3021,2,11,1,0,*?*?*?*?*?*?*?*?*?*?*?*?*?*?*?*?*?*?*?*?*?*?,3.2,3.2,100,100342,0,-0,294,0.0,-0.0,0.0,0,0,0,0,98,4.6,10,5,9999,99999,9,999999999,0.0,999,999,99
3021,2,11,2,0,*?*?*?*?*?*?*?*?*?*?*?*?*?*?*?*?*?*?*?*?*?*?,2.7,2.7,100,100342,0,-0,292,0.0,-0.0,0.0,0,0,0,0,97,3.6,10,5,9999,99999,9,999999999,0.0,999,999,99
3021,2,11,3,0,*?*?*?*?*?*?*?*?*?*?*?*?*?*?*?*?*?*?*?*?*?*?,2.3,2.3,100,100342,0,-0,291,0.0,-0.0,0.0,0,0,0,0,95,3.1,10,5,9999,99999,9,999999999,0.0,999,999,99
3021,2,11,4,0,*?*?*?*?*?*?*?*?*?*?*?*?*?*?*?*?*?*?*?*?*?*?,2.5,2.5,100,100342,0,-0,291,0.0,-0.0,0.0,0,0,0,0,93,3.6,10,5,9999,99999,9,999999999,0.0,999,999,99
3021,2,11,5,0,*?*?*?*?*?*?*?*?*?*?*?*?*?*?*?*?*?*?*?*?*?*?,2.1,2.1,100,100342,0,-0,290,0.0,-0.0,0.0,0,0,0,0,92,3.6,10,5,9999,99999,9,999999999,0.0,999,999,99
3021,2,11,6,0,*?*?*?*?*?*?*?*?*?*?*?*?*?*?*?*?*?*?*?*?*?*?,2.0,1.9,100,100342,0,-0,289,0.0,-0.0,0.0,0,0,0,0,90,4.6,10,5,9999,99999,9,999999999,0.0,999,999,99
3021,2,11,7,0,*?*?*?*?*?*?*?*?*?*?*?*?*?*?*?*?*?*?*?*?*?*?,1.8,1.9,100,100342,0,-0,284,0.0,-0.0,0.0,0,0,0,0,90,4.1,9,5,9999,99999,9,999999999,0.0,999,999,99
3021,2,11,8,0,*?*?*?*?*?*?*?*?*?*?*?*?*?*?*?*?*?*?*?*?*?*?,2.6,2.7,100,100342,159,1406,251,58.2,356.7,17.9,6103,23607,2994,392,90,5.2,1,0,9999,99999,9,999999999,0.0,999,999,99
3021,2,11,9,0,*?*?*?*?*?*?*?*?*?*?*?*?*?*?*?*?*?*?*?*?*?*?,3.4,2.3,98,100342,320,1402,249,167.4,513.3,50.2,17397,41591,7637,938,90,5.2,0,0,9999,99999,9,999999999,0.0,999,999,99
3021,2,11,10,0,*?*?*?*?*?*?*?*?*?*?*?*?*?*?*?*?*?*?*?*?*?*?,3.4,2.3,97,100342,441,1402,249,249.3,554.6,74.8,25875,49646,10954,1416,90,6.7,0,0,9999,99999,9,999999999,0.0,999,999,99
3021,2,11,11,0,*?*?*?*?*?*?*?*?*?*?*?*?*?*?*?*?*?*?*?*?*?*?,5.4,2.1,83,100342,514,1403,256,298.3,570.0,89.5,30996,52982,12868,1727,90,6.2,0,0,9999,99999,9,999999999,0.0,999,999,99
3021,2,11,12,0,*?*?*?*?*?*?*?*?*?*?*?*?*?*?*?*?*?*?*?*?*?*?,5.6,0.4,73,100342,533,1403,264,310.3,548.8,101.8,32048,51189,14312,1946,90,7.7,2,1,9999,99999,9,999999999,0.0,999,999,99
3021,2,11,13,0,*?*?*?*?*?*?*?*?*?*?*?*?*?*?*?*?*?*?*?*?*?*?,5.9,1.0,74,100342,497,1402,286,251.2,317.4,138.7,26720,30300,15989,2832,88,8.2,6,3,9999,99999,9,999999999,0.0,999,999,99
3021,2,11,14,0,*?*?*?*?*?*?*?*?*?*?*?*?*?*?*?*?*?*?*?*?*?*?,5.5,1.3,78,100342,409,1402,275,220.5,444.2,90.8,23235,38865,11815,1679,87,8.8,4,2,9999,99999,9,999999999,0.0,999,999,99
3021,2,11,15,0,*?*?*?*?*?*?*?*?*?*?*?*?*?*?*?*?*?*?*?*?*?*?,5.7,0.6,74,100342,275,1403,265,136.4,467.7,44.7,14123,35691,6820,826,85,6.7,2,1,9999,99999,9,999999999,0.0,999,999,99
3021,2,11,16,0,*?*?*?*?*?*?*?*?*?*?*?*?*?*?*?*?*?*?*?*?*?*?,5.7,-0.0,70,100342,103,1397,285,18.3,111.2,10.1,1967,5655,1765,198,83,6.2,6,3,9999,99999,9,999999999,0.0,999,999,99
3021,2,11,17,0,*?*?*?*?*?*?*?*?*?*?*?*?*?*?*?*?*?*?*?*?*?*?,5.1,1.7,83,100342,0,-0,303,0.0,-0.0,0.0,0,0,0,0,82,6.2,10,5,9999,99999,9,999999999,0.0,999,999,99
3021,2,11,18,0,*?*?*?*?*?*?*?*?*?*?*?*?*?*?*?*?*?*?*?*?*?*?,4.5,3.0,94,100342,0,-0,300,0.0,-0.0,0.0,0,0,0,0,80,7.2,10,5,9999,99999,9,999999999,0.0,999,999,99
3021,2,11,19,0,*?*?*?*?*?*?*?*?*?*?*?*?*?*?*?*?*?*?*?*?*?*?,4.2,3.0,98,100342,0,-0,299,0.0,-0.0,0.0,0,0,0,0,80,6.7,10,5,9999,99999,9,999999999,0.0,999,999,99
3021,2,11,20,0,*?*?*?*?*?*?*?*?*?*?*?*?*?*?*?*?*?*?*?*?*?*?,3.5,2.1,95,100342,0,-0,296,0.0,-0.0,0.0,0,0,0,0,80,7.7,10,5,9999,99999,9,999999999,0.0,999,999,99
3021,2,11,21,0,*?*?*?*?*?*?*?*?*?*?*?*?*?*?*?*?*?*?*?*?*?*?,3.9,2.5,95,100342,0,-0,297,0.0,-0.0,0.0,0,0,0,0,80,7.2,10,5,9999,99999,9,999999999,0.0,999,999,99
3021,2,11,22,0,*?*?*?*?*?*?*?*?*?*?*?*?*?*?*?*?*?*?*?*?*?*?,2.5,1.5,97,100342,0,-0,292,0.0,-0.0,0.0,0,0,0,0,80,7.7,10,5,9999,99999,9,999999999,0.0,999,999,99
3021,2,11,23,0,*?*?*?*?*?*?*?*?*?*?*?*?*?*?*?*?*?*?*?*?*?*?,3.2,2.1,97,100342,0,-0,295,0.0,-0.0,0.0,0,0,0,0,80,8.2,10,5,9999,99999,9,999999999,0.0,999,999,99
3021,2,11,24,0,*?*?*?*?*?*?*?*?*?*?*?*?*?*?*?*?*?*?*?*?*?*?,3.5,3.4,100,100342,0,-0,296,0.0,-0.0,0.0,0,0,0,0,100,4.1,10,5,9999,99999,9,999999999,0.0,999,999,99
3021,2,12,1,0,*?*?*?*?*?*?*?*?*?*?*?*?*?*?*?*?*?*?*?*?*?*?,3.8,0.4,79,101706,0,-0,297,0.0,-0.0,0.0,0,0,0,0,80,6.7,10,5,9999,99999,9,999999999,0.0,999,999,99
3021,2,12,2,0,*?*?*?*?*?*?*?*?*?*?*?*?*?*?*?*?*?*?*?*?*?*?,3.9,-0.4,74,101706,0,-0,298,0.0,-0.0,0.0,0,0,0,0,80,6.7,10,5,9999,99999,9,999999999,0.0,999,999,99
3021,2,12,3,0,*?*?*?*?*?*?*?*?*?*?*?*?*?*?*?*?*?*?*?*?*?*?,2.1,-1.7,76,101706,0,-0,290,0.0,-0.0,0.0,0,0,0,0,80,5.2,10,5,9999,99999,9,999999999,0.0,999,999,99
3021,2,12,4,0,*?*?*?*?*?*?*?*?*?*?*?*?*?*?*?*?*?*?*?*?*?*?,2.1,-2.2,73,101706,0,-0,291,0.0,-0.0,0.0,0,0,0,0,80,5.7,10,5,9999,99999,9,999999999,0.0,999,999,99
3021,2,12,5,0,*?*?*?*?*?*?*?*?*?*?*?*?*?*?*?*?*?*?*?*?*?*?,2.4,-1.7,74,101706,0,-0,292,0.0,-0.0,0.0,0,0,0,0,80,6.2,10,5,9999,99999,9,999999999,0.0,999,999,99
3021,2,12,6,0,*?*?*?*?*?*?*?*?*?*?*?*?*?*?*?*?*?*?*?*?*?*?,2.4,-1.1,77,101706,0,-0,292,0.0,-0.0,0.0,0,0,0,0,80,5.7,10,5,9999,99999,9,999999999,0.0,999,999,99
3021,2,12,7,0,*?*?*?*?*?*?*?*?*?*?*?*?*?*?*?*?*?*?*?*?*?*?,1.9,-1.1,81,101706,0,-0,290,0.0,-0.0,0.0,0,0,0,0,87,5.7,10,5,9999,99999,9,999999999,0.0,999,999,99
3021,2,12,8,0,*?*?*?*?*?*?*?*?*?*?*?*?*?*?*?*?*?*?*?*?*?*?,1.3,-0.6,88,101706,166,1405,277,42.0,89.7,31.4,4543,4876,3923,549,93,4.6,8,4,9999,99999,9,999999999,0.0,999,999,99
3021,2,12,9,0,*?*?*?*?*?*?*?*?*?*?*?*?*?*?*?*?*?*?*?*?*?*?,3.3,0.4,82,101706,327,1401,285,115.0,124.2,86.0,12553,10346,9939,1871,100,4.6,8,4,9999,99999,9,999999999,0.0,999,999,99
3021,2,12,10,0,*?*?*?*?*?*?*?*?*?*?*?*?*?*?*?*?*?*?*?*?*?*?,5.2,1.7,79,101706,449,1404,298,128.1,53.3,111.1,14063,4888,12545,3052,107,4.1,9,5,9999,99999,9,999999999,0.0,999,999,99
3021,2,12,11,0,*?*?*?*?*?*?*?*?*?*?*?*?*?*?*?*?*?*?*?*?*?*?,6.5,3.6,83,101706,521,1402,299,202.5,137.3,151.5,22075,13283,17241,3496,113,4.1,8,4,9999,99999,9,999999999,0.0,999,999,99
3021,2,12,12,0,*?*?*?*?*?*?*?*?*?*?*?*?*?*?*?*?*?*?*?*?*?*?,7.9,3.0,73,101706,540,1401,310,159.4,55.0,138.2,17507,5241,15592,3948,120,5.7,9,5,9999,99999,9,999999999,0.0,999,999,99
3021,2,12,13,0,*?*?*?*?*?*?*?*?*?*?*?*?*?*?*?*?*?*?*?*?*?*?,7.9,2.9,71,101706,505,1403,315,84.7,0.0,84.7,9929,0,9958,3565,117,3.6,10,5,9999,99999,9,999999999,0.0,999,999,99
3021,2,12,14,0,*?*?*?*?*?*?*?*?*?*?*?*?*?*?*?*?*?*?*?*?*?*?,7.7,3.2,75,101706,417,1404,309,117.2,52.5,101.6,12862,4734,11481,2756,113,3.6,9,5,9999,99999,9,999999999,0.0,999,999,99
3021,2,12,15,0,*?*?*?*?*?*?*?*?*?*?*?*?*?*?*?*?*?*?*?*?*?*?,8.1,3.4,73,101706,282,1402,306,94.6,118.5,70.7,10344,9288,8219,1521,110,8.2,8,4,9999,99999,9,999999999,0.0,999,999,99
3021,2,12,16,0,*?*?*?*?*?*?*?*?*?*?*?*?*?*?*?*?*?*?*?*?*?*?,8.0,3.9,76,101706,110,1398,311,12.9,21.8,11.2,1492,1079,1404,231,107,7.7,9,5,9999,99999,9,999999999,0.0,999,999,99
3021,2,12,17,0,*?*?*?*?*?*?*?*?*?*?*?*?*?*?*?*?*?*?*?*?*?*?,7.6,4.1,80,101706,0,-0,313,0.0,-0.0,0.0,0,0,0,0,103,6.2,10,5,9999,99999,9,999999999,0.0,999,999,99
3021,2,12,18,0,*?*?*?*?*?*?*?*?*?*?*?*?*?*?*?*?*?*?*?*?*?*?,5.0,4.8,100,101706,0,-0,302,0.0,-0.0,0.0,0,0,0,0,100,5.7,10,5,9999,99999,9,999999999,0.0,999,999,99
3021,2,12,19,0,*?*?*?*?*?*?*?*?*?*?*?*?*?*?*?*?*?*?*?*?*?*?,5.6,5.1,98,101706,0,-0,304,0.0,-0.0,0.0,0,0,0,0,107,4.1,10,5,9999,99999,9,999999999,0.0,999,999,99
3021,2,12,20,0,*?*?*?*?*?*?*?*?*?*?*?*?*?*?*?*?*?*?*?*?*?*?,4.5,4.5,100,101706,0,-0,300,0.0,-0.0,0.0,0,0,0,0,113,6.7,10,5,9999,99999,9,999999999,0.0,999,999,99
3021,2,12,21,0,*?*?*?*?*?*?*?*?*?*?*?*?*?*?*?*?*?*?*?*?*?*?,4.3,4.3,100,101706,0,-0,299,0.0,-0.0,0.0,0,0,0,0,120,5.2,10,5,9999,99999,9,999999999,0.0,999,999,99
3021,2,12,22,0,*?*?*?*?*?*?*?*?*?*?*?*?*?*?*?*?*?*?*?*?*?*?,3.4,3.4,100,101706,0,-0,295,0.0,-0.0,0.0,0,0,0,0,127,7.2,10,5,9999,99999,9,999999999,0.0,999,999,99
3021,2,12,23,0,*?*?*?*?*?*?*?*?*?*?*?*?*?*?*?*?*?*?*?*?*?*?,3.5,2.5,95,101706,0,-0,296,0.0,-0.0,0.0,0,0,0,0,133,8.2,10,5,9999,99999,9,999999999,0.0,999,999,99
3021,2,12,24,0,*?*?*?*?*?*?*?*?*?*?*?*?*?*?*?*?*?*?*?*?*?*?,3.9,1.3,84,101706,0,-0,298,0.0,-0.0,0.0,0,0,0,0,80,4.6,10,5,9999,99999,9,999999999,0.0,999,999,99
3021,2,13,1,0,*?*?*?*?*?*?*?*?*?*?*?*?*?*?*?*?*?*?*?*?*?*?,3.7,2.9,98,101623,0,-0,297,0.0,-0.0,0.0,0,0,0,0,145,4.6,10,5,9999,99999,9,999999999,0.0,999,999,99
3021,2,13,2,0,*?*?*?*?*?*?*?*?*?*?*?*?*?*?*?*?*?*?*?*?*?*?,3.8,3.0,98,101623,0,-0,297,0.0,-0.0,0.0,0,0,0,0,150,3.1,10,5,9999,99999,9,999999999,0.0,999,999,99
3021,2,13,3,0,*?*?*?*?*?*?*?*?*?*?*?*?*?*?*?*?*?*?*?*?*?*?,3.5,3.4,100,101623,0,-0,296,0.0,-0.0,0.0,0,0,0,0,155,3.6,10,5,9999,99999,9,999999999,0.0,999,999,99
3021,2,13,4,0,*?*?*?*?*?*?*?*?*?*?*?*?*?*?*?*?*?*?*?*?*?*?,3.1,3.0,100,101623,0,-0,294,0.0,-0.0,0.0,0,0,0,0,160,5.2,10,5,9999,99999,9,999999999,0.0,999,999,99
3021,2,13,5,0,*?*?*?*?*?*?*?*?*?*?*?*?*?*?*?*?*?*?*?*?*?*?,2.7,2.7,100,101623,0,-0,292,0.0,-0.0,0.0,0,0,0,0,165,4.6,10,5,9999,99999,9,999999999,0.0,999,999,99
3021,2,13,6,0,*?*?*?*?*?*?*?*?*?*?*?*?*?*?*?*?*?*?*?*?*?*?,2.8,2.9,100,101623,0,-0,293,0.0,-0.0,0.0,0,0,0,0,170,4.6,10,5,9999,99999,9,999999999,0.0,999,999,99
3021,2,13,7,0,*?*?*?*?*?*?*?*?*?*?*?*?*?*?*?*?*?*?*?*?*?*?,3.0,2.9,100,101623,0,-0,294,0.0,-0.0,0.0,0,0,0,0,165,5.2,10,5,9999,99999,9,999999999,0.0,999,999,99
3021,2,13,8,0,*?*?*?*?*?*?*?*?*?*?*?*?*?*?*?*?*?*?*?*?*?*?,3.0,3.0,100,101623,173,1404,285,45.3,92.6,33.9,4878,5177,4203,595,160,6.2,8,4,9999,99999,9,999999999,0.0,999,999,99
3021,2,13,9,0,*?*?*?*?*?*?*?*?*?*?*?*?*?*?*?*?*?*?*?*?*?*?,4.1,4.1,100,101623,335,1404,289,118.3,124.9,88.5,12913,10501,10219,1929,155,5.7,8,4,9999,99999,9,999999999,0.0,999,999,99
3021,2,13,10,0,*?*?*?*?*?*?*?*?*?*?*?*?*?*?*?*?*?*?*?*?*?*?,5.1,5.1,100,101623,456,1402,294,173.1,134.1,129.5,18865,12521,14799,2924,150,6.2,8,4,9999,99999,9,999999999,0.0,999,999,99
3021,2,13,11,0,*?*?*?*?*?*?*?*?*?*?*?*?*?*?*?*?*?*?*?*?*?*?,6.4,5.5,97,101623,529,1403,299,205.9,137.6,154.0,22451,13361,17525,3564,145,5.2,8,4,9999,99999,9,999999999,0.0,999,999,99
3021,2,13,12,0,*?*?*?*?*?*?*?*?*?*?*?*?*?*?*?*?*?*?*?*?*?*?,7.0,5.3,92,101623,548,1402,302,214.6,138.4,160.5,23394,13547,18238,3740,140,6.2,8,4,9999,99999,9,999999999,0.0,999,999,99
3021,2,13,13,0,*?*?*?*?*?*?*?*?*?*?*?*?*?*?*?*?*?*?*?*?*?*?,7.0,5.1,90,101623,512,1402,302,198.4,136.9,148.4,21627,13188,16901,3414,145,6.2,8,4,9999,99999,9,999999999,0.0,999,999,99
3021,2,13,14,0,*?*?*?*?*?*?*?*?*?*?*?*?*?*?*?*?*?*?*?*?*?*?,7.1,4.5,86,101623,424,1403,307,119.7,52.7,103.8,13138,4771,11726,2823,150,5.2,9,5,9999,99999,9,999999999,0.0,999,999,99
3021,2,13,15,0,*?*?*?*?*?*?*?*?*?*?*?*?*?*?*?*?*?*?*?*?*?*?,7.0,4.3,85,101623,289,1401,306,73.8,47.6,64.0,8139,3784,7503,1378,155,4.6,9,5,9999,99999,9,999999999,0.0,999,999,99
3021,2,13,16,0,*?*?*?*?*?*?*?*?*?*?*?*?*?*?*?*?*?*?*?*?*?*?,7.0,4.5,87,101623,117,1400,306,15.2,24.2,13.2,1753,1239,1647,274,160,6.2,9,5,9999,99999,9,999999999,0.0,999,999,99
3021,2,13,17,0,*?*?*?*?*?*?*?*?*?*?*?*?*?*?*?*?*?*?*?*?*?*?,7.0,2.7,77,101623,0,-0,311,0.0,-0.0,0.0,0,0,0,0,165,6.7,10,5,9999,99999,9,999999999,0.0,999,999,99
3021,2,13,18,0,*?*?*?*?*?*?*?*?*?*?*?*?*?*?*?*?*?*?*?*?*?*?,5.7,2.7,84,101623,0,-0,305,0.0,-0.0,0.0,0,0,0,0,170,6.2,10,5,9999,99999,9,999999999,0.0,999,999,99
3021,2,13,19,0,*?*?*?*?*?*?*?*?*?*?*?*?*?*?*?*?*?*?*?*?*?*?,5.6,3.2,87,101623,0,-0,305,0.0,-0.0,0.0,0,0,0,0,175,7.7,10,5,9999,99999,9,999999999,0.0,999,999,99
3021,2,13,20,0,*?*?*?*?*?*?*?*?*?*?*?*?*?*?*?*?*?*?*?*?*?*?,5.0,3.6,94,101623,0,-0,302,0.0,-0.0,0.0,0,0,0,0,180,6.2,10,5,9999,99999,9,999999999,0.0,999,999,99
3021,2,13,21,0,*?*?*?*?*?*?*?*?*?*?*?*?*?*?*?*?*?*?*?*?*?*?,5.1,3.4,91,101623,0,-0,302,0.0,-0.0,0.0,0,0,0,0,185,6.2,10,5,9999,99999,9,999999999,0.0,999,999,99
3021,2,13,22,0,*?*?*?*?*?*?*?*?*?*?*?*?*?*?*?*?*?*?*?*?*?*?,4.3,2.9,93,101623,0,-0,299,0.0,-0.0,0.0,0,0,0,0,190,4.6,10,5,9999,99999,9,999999999,0.0,999,999,99
3021,2,13,23,0,*?*?*?*?*?*?*?*?*?*?*?*?*?*?*?*?*?*?*?*?*?*?,3.6,2.9,98,101623,0,-0,296,0.0,-0.0,0.0,0,0,0,0,195,5.2,10,5,9999,99999,9,999999999,0.0,999,999,99
3021,2,13,24,0,*?*?*?*?*?*?*?*?*?*?*?*?*?*?*?*?*?*?*?*?*?*?,3.6,2.7,97,101623,0,-0,296,0.0,-0.0,0.0,0,0,0,0,140,3.1,10,5,9999,99999,9,999999999,0.0,999,999,99
3021,2,14,1,0,*?*?*?*?*?*?*?*?*?*?*?*?*?*?*?*?*?*?*?*?*?*?,2.3,-0.4,81,100817,0,-0,291,0.0,-0.0,0.0,0,0,0,0,212,5.2,10,5,9999,99999,9,999999999,0.0,999,999,99
3021,2,14,2,0,*?*?*?*?*?*?*?*?*?*?*?*?*?*?*?*?*?*?*?*?*?*?,2.1,-1.9,72,100817,0,-0,290,0.0,-0.0,0.0,0,0,0,0,223,3.6,10,5,9999,99999,9,999999999,0.0,999,999,99
3021,2,14,3,0,*?*?*?*?*?*?*?*?*?*?*?*?*?*?*?*?*?*?*?*?*?*?,2.0,-1.9,73,100817,0,-0,290,0.0,-0.0,0.0,0,0,0,0,235,4.1,10,5,9999,99999,9,999999999,0.0,999,999,99
3021,2,14,4,0,*?*?*?*?*?*?*?*?*?*?*?*?*?*?*?*?*?*?*?*?*?*?,1.8,-2.7,70,100817,0,-0,289,0.0,-0.0,0.0,0,0,0,0,247,5.7,10,5,9999,99999,9,999999999,0.0,999,999,99
3021,2,14,5,0,*?*?*?*?*?*?*?*?*?*?*?*?*?*?*?*?*?*?*?*?*?*?,1.5,-2.7,71,100817,0,-0,288,0.0,-0.0,0.0,0,0,0,0,258,5.2,10,5,9999,99999,9,999999999,0.0,999,999,99
3021,2,14,6,0,*?*?*?*?*?*?*?*?*?*?*?*?*?*?*?*?*?*?*?*?*?*?,1.9,-2.7,69,100817,0,-0,290,0.0,-0.0,0.0,0,0,0,0,270,5.7,10,5,9999,99999,9,999999999,0.0,999,999,99
3021,2,14,7,0,*?*?*?*?*?*?*?*?*?*?*?*?*?*?*?*?*?*?*?*?*?*?,2.2,-2.2,72,100817,0,-0,291,0.0,-0.0,0.0,0,0,0,0,270,4.6,10,5,9999,99999,9,999999999,0.0,999,999,99
3021,2,14,8,0,*?*?*?*?*?*?*?*?*?*?*?*?*?*?*?*?*?*?*?*?*?*?,1.9,-1.9,74,100817,180,1402,263,67.8,277.3,32.2,6956,17525,4926,581,270,4.6,5,3,9999,99999,9,999999999,0.0,999,999,99
3021,2,14,9,0,*?*?*?*?*?*?*?*?*?*?*?*?*?*?*?*?*?*?*?*?*?*?,1.9,-1.9,74,100817,342,1402,263,170.0,365.9,80.7,17753,29866,10482,1483,270,5.2,5,3,9999,99999,9,999999999,0.0,999,999,99
3021,2,14,10,0,*?*?*?*?*?*?*?*?*?*?*?*?*?*?*?*?*?*?*?*?*?*?,1.6,-2.2,75,100817,463,1400,262,246.7,391.7,117.2,25704,35621,14765,2230,270,6.7,5,3,9999,99999,9,999999999,0.0,999,999,99
3021,2,14,11,0,*?*?*?*?*?*?*?*?*?*?*?*?*?*?*?*?*?*?*?*?*?*?,2.3,-1.5,74,100817,536,1401,270,274.5,321.4,151.5,29224,31368,17379,3145,270,6.7,6,3,9999,99999,9,999999999,0.0,999,999,99
3021,2,14,12,0,*?*?*?*?*?*?*?*?*?*?*?*?*?*?*?*?*?*?*?*?*?*?,1.9,-1.7,75,100817,555,1401,279,218.0,138.7,163.1,23771,13618,18522,3811,270,6.7,8,4,9999,99999,9,999999999,0.0,999,999,99
3021,2,14,13,0,*?*?*?*?*?*?*?*?*?*?*?*?*?*?*?*?*?*?*?*?*?*?,2.4,-1.9,72,100817,519,1400,270,264.6,319.8,146.0,28153,30930,16786,3010,272,7.2,6,3,9999,99999,9,999999999,0.0,999,999,99
3021,2,14,14,0,*?*?*?*?*?*?*?*?*?*?*?*?*?*?*?*?*?*?*?*?*?*?,2.2,-2.9,67,100817,431,1401,274,191.4,222.1,123.1,20245,20196,14232,2475,273,7.2,7,4,9999,99999,9,999999999,0.0,999,999,99
3021,2,14,15,0,*?*?*?*?*?*?*?*?*?*?*?*?*?*?*?*?*?*?*?*?*?*?,2.4,-2.2,70,100817,296,1400,281,101.0,120.5,75.6,11044,9645,8765,1632,275,5.7,8,4,9999,99999,9,999999999,0.0,999,999,99
3021,2,14,16,0,*?*?*?*?*?*?*?*?*?*?*?*?*?*?*?*?*?*?*?*?*?*?,2.1,-2.7,69,100817,124,1400,285,17.6,26.4,15.3,2014,1392,1889,317,277,5.7,9,5,9999,99999,9,999999999,0.0,999,999,99
3021,2,14,17,0,*?*?*?*?*?*?*?*?*?*?*?*?*?*?*?*?*?*?*?*?*?*?,1.9,-3.1,67,100817,0,-0,290,0.0,-0.0,0.0,0,0,0,0,278,5.2,10,5,9999,99999,9,999999999,0.0,999,999,99
3021,2,14,18,0,*?*?*?*?*?*?*?*?*?*?*?*?*?*?*?*?*?*?*?*?*?*?,2.1,-3.1,66,100817,0,-0,291,0.0,-0.0,0.0,0,0,0,0,280,5.2,10,5,9999,99999,9,999999999,0.0,999,999,99
3021,2,14,19,0,*?*?*?*?*?*?*?*?*?*?*?*?*?*?*?*?*?*?*?*?*?*?,1.9,-2.9,68,100817,0,-0,290,0.0,-0.0,0.0,0,0,0,0,278,4.6,10,5,9999,99999,9,999999999,0.0,999,999,99
3021,2,14,20,0,*?*?*?*?*?*?*?*?*?*?*?*?*?*?*?*?*?*?*?*?*?*?,1.9,-2.4,71,100817,0,-0,290,0.0,-0.0,0.0,0,0,0,0,277,3.6,10,5,9999,99999,9,999999999,0.0,999,999,99
3021,2,14,21,0,*?*?*?*?*?*?*?*?*?*?*?*?*?*?*?*?*?*?*?*?*?*?,1.7,-3.4,67,100817,0,-0,289,0.0,-0.0,0.0,0,0,0,0,275,3.1,10,5,9999,99999,9,999999999,0.0,999,999,99
3021,2,14,22,0,*?*?*?*?*?*?*?*?*?*?*?*?*?*?*?*?*?*?*?*?*?*?,2.0,-2.4,71,100817,0,-0,290,0.0,-0.0,0.0,0,0,0,0,273,2.6,10,5,9999,99999,9,999999999,0.0,999,999,99
3021,2,14,23,0,*?*?*?*?*?*?*?*?*?*?*?*?*?*?*?*?*?*?*?*?*?*?,2.0,-2.2,73,100817,0,-0,290,0.0,-0.0,0.0,0,0,0,0,272,1.5,10,5,9999,99999,9,999999999,0.0,999,999,99
3021,2,14,24,0,*?*?*?*?*?*?*?*?*?*?*?*?*?*?*?*?*?*?*?*?*?*?,2.9,1.3,89,100817,0,-0,293,0.0,-0.0,0.0,0,0,0,0,200,5.2,10,5,9999,99999,9,999999999,0.0,999,999,99
3021,2,15,1,0,*?*?*?*?*?*?*?*?*?*?*?*?*?*?*?*?*?*?*?*?*?*?,2.1,1.9,100,101798,0,-0,290,0.0,-0.0,0.0,0,0,0,0,272,1.0,10,5,9999,99999,9,999999999,0.0,999,999,99
3021,2,15,2,0,*?*?*?*?*?*?*?*?*?*?*?*?*?*?*?*?*?*?*?*?*?*?,1.6,1.7,100,101798,0,-0,288,0.0,-0.0,0.0,0,0,0,0,273,1.0,10,5,9999,99999,9,999999999,0.0,999,999,99
3021,2,15,3,0,*?*?*?*?*?*?*?*?*?*?*?*?*?*?*?*?*?*?*?*?*?*?,2.4,2.5,100,101798,0,-0,291,0.0,-0.0,0.0,0,0,0,0,275,1.5,10,5,9999,99999,9,999999999,0.0,999,999,99
3021,2,15,4,0,*?*?*?*?*?*?*?*?*?*?*?*?*?*?*?*?*?*?*?*?*?*?,1.8,1.9,100,101798,0,-0,289,0.0,-0.0,0.0,0,0,0,0,277,0.0,10,5,9999,99999,9,999999999,0.3,999,999,99
3021,2,15,5,0,*?*?*?*?*?*?*?*?*?*?*?*?*?*?*?*?*?*?*?*?*?*?,1.3,1.3,100,101798,0,-0,287,0.0,-0.0,0.0,0,0,0,0,278,3.6,10,5,9999,99999,9,999999999,1.2,999,999,99
3021,2,15,6,0,*?*?*?*?*?*?*?*?*?*?*?*?*?*?*?*?*?*?*?*?*?*?,0.6,0.6,100,101798,0,-0,284,0.0,-0.0,0.0,0,0,0,0,280,1.5,10,5,9999,99999,9,999999999,1.2,999,999,99
3021,2,15,7,0,*?*?*?*?*?*?*?*?*?*?*?*?*?*?*?*?*?*?*?*?*?*?,1.3,1.3,100,101798,0,-0,287,0.0,-0.0,0.0,0,0,0,0,282,1.5,10,5,9999,99999,9,999999999,0.2,999,999,99
3021,2,15,8,0,*?*?*?*?*?*?*?*?*?*?*?*?*?*?*?*?*?*?*?*?*?*?,1.9,1.9,100,101798,187,1400,289,22.5,0.0,22.5,2657,-0,2660,874,283,2.1,10,5,9999,99999,9,999999999,0.6,999,999,99
3021,2,15,9,0,*?*?*?*?*?*?*?*?*?*?*?*?*?*?*?*?*?*?*?*?*?*?,3.1,3.0,100,101798,349,1400,289,94.4,50.3,81.8,10384,4276,9295,2166,285,4.6,9,5,9999,99999,9,999999999,3.8,999,999,99
3021,2,15,10,0,*?*?*?*?*?*?*?*?*?*?*?*?*?*?*?*?*?*?*?*?*?*?,5.0,4.6,100,101798,471,1401,298,135.8,53.7,117.8,14919,4980,13304,3266,287,5.2,9,5,9999,99999,9,999999999,0.4,999,999,99
3021,2,15,11,0,*?*?*?*?*?*?*?*?*?*?*?*?*?*?*?*?*?*?*?*?*?*?,6.4,4.8,96,101798,544,1402,304,160.7,55.1,139.3,17652,5251,15721,3987,288,5.2,9,5,9999,99999,9,999999999,0.1,999,999,99
3021,2,15,12,0,*?*?*?*?*?*?*?*?*?*?*?*?*?*?*?*?*?*?*?*?*?*?,7.8,6.1,95,101798,563,1401,310,167.2,55.3,144.9,18370,5310,16356,4185,290,5.2,9,5,9999,99999,9,999999999,0.1,999,999,99
3021,2,15,13,0,*?*?*?*?*?*?*?*?*?*?*?*?*?*?*?*?*?*?*?*?*?*?,7.9,4.3,83,101798,527,1401,310,154.9,54.8,134.3,17019,5196,15161,3816,283,6.2,9,5,9999,99999,9,999999999,0.1,999,999,99
3021,2,15,14,0,*?*?*?*?*?*?*?*?*?*?*?*?*?*?*?*?*?*?*?*?*?*?,8.0,5.3,89,101798,438,1400,315,71.8,0.0,71.8,8392,0,8415,2953,277,7.7,10,5,9999,99999,9,999999999,0.4,999,999,99
3021,2,15,15,0,*?*?*?*?*?*?*?*?*?*?*?*?*?*?*?*?*?*?*?*?*?*?,7.9,5.0,87,101798,303,1399,315,45.3,0.0,45.3,5289,0,5300,1787,270,7.7,10,5,9999,99999,9,999999999,0.1,999,999,99
3021,2,15,16,0,*?*?*?*?*?*?*?*?*?*?*?*?*?*?*?*?*?*?*?*?*?*?,7.9,4.6,85,101798,131,1401,315,11.5,0.0,11.5,1390,-0,1391,453,263,7.7,10,5,9999,99999,9,999999999,0.0,999,999,99
3021,2,15,17,0,*?*?*?*?*?*?*?*?*?*?*?*?*?*?*?*?*?*?*?*?*?*?,6.9,4.1,88,101798,0,-0,310,0.0,-0.0,0.0,0,0,0,0,257,6.2,10,5,9999,99999,9,999999999,0.0,999,999,99
3021,2,15,18,0,*?*?*?*?*?*?*?*?*?*?*?*?*?*?*?*?*?*?*?*?*?*?,6.7,5.0,95,101798,0,-0,309,0.0,-0.0,0.0,0,0,0,0,250,7.2,10,5,9999,99999,9,999999999,0.0,999,999,99
3021,2,15,19,0,*?*?*?*?*?*?*?*?*?*?*?*?*?*?*?*?*?*?*?*?*?*?,5.3,4.5,100,101798,0,-0,303,0.0,-0.0,0.0,0,0,0,0,265,7.7,10,5,9999,99999,9,999999999,0.0,999,999,99
3021,2,15,20,0,*?*?*?*?*?*?*?*?*?*?*?*?*?*?*?*?*?*?*?*?*?*?,4.2,2.9,97,101798,0,-0,299,0.0,-0.0,0.0,0,0,0,0,280,8.2,10,5,9999,99999,9,999999999,0.1,999,999,99
3021,2,15,21,0,*?*?*?*?*?*?*?*?*?*?*?*?*?*?*?*?*?*?*?*?*?*?,3.9,3.9,100,101798,0,-0,297,0.0,-0.0,0.0,0,0,0,0,295,7.7,10,5,9999,99999,9,999999999,0.1,999,999,99
3021,2,15,22,0,*?*?*?*?*?*?*?*?*?*?*?*?*?*?*?*?*?*?*?*?*?*?,3.3,2.3,100,101798,0,-0,295,0.0,-0.0,0.0,0,0,0,0,310,7.2,10,5,9999,99999,9,999999999,0.6,999,999,99
3021,2,15,23,0,*?*?*?*?*?*?*?*?*?*?*?*?*?*?*?*?*?*?*?*?*?*?,2.6,1.0,95,101798,0,-0,292,0.0,-0.0,0.0,0,0,0,0,325,5.7,10,5,9999,99999,9,999999999,0.2,999,999,99
3021,2,15,24,0,*?*?*?*?*?*?*?*?*?*?*?*?*?*?*?*?*?*?*?*?*?*?,1.9,-0.0,92,101798,0,-0,289,0.0,-0.0,0.0,0,0,0,0,270,1.5,10,5,9999,99999,9,999999999,0.0,999,999,99
3021,2,16,1,0,*?*?*?*?*?*?*?*?*?*?*?*?*?*?*?*?*?*?*?*?*?*?,1.2,-1.3,83,102234,0,-0,287,0.0,-0.0,0.0,0,0,0,0,320,6.2,10,5,9999,99999,9,999999999,0.8,999,999,99
3021,2,16,2,0,*?*?*?*?*?*?*?*?*?*?*?*?*?*?*?*?*?*?*?*?*?*?,0.1,-2.4,82,102234,0,-0,282,0.0,-0.0,0.0,0,0,0,0,300,6.7,10,5,9999,99999,9,999999999,2.3,999,999,99
3021,2,16,3,0,*?*?*?*?*?*?*?*?*?*?*?*?*?*?*?*?*?*?*?*?*?*?,0.8,-1.7,82,102234,0,-0,285,0.0,-0.0,0.0,0,0,0,0,280,6.7,10,5,9999,99999,9,999999999,0.2,999,999,99
3021,2,16,4,0,*?*?*?*?*?*?*?*?*?*?*?*?*?*?*?*?*?*?*?*?*?*?,-0.1,-1.9,86,102234,0,-0,281,0.0,-0.0,0.0,0,0,0,0,260,4.6,10,5,9999,99999,9,999999999,0.0,999,999,99
3021,2,16,5,0,*?*?*?*?*?*?*?*?*?*?*?*?*?*?*?*?*?*?*?*?*?*?,0.6,-1.7,83,102234,0,-0,284,0.0,-0.0,0.0,0,0,0,0,240,4.6,10,5,9999,99999,9,999999999,0.0,999,999,99
3021,2,16,6,0,*?*?*?*?*?*?*?*?*?*?*?*?*?*?*?*?*?*?*?*?*?*?,0.1,-1.3,89,102234,0,-0,282,0.0,-0.0,0.0,0,0,0,0,220,5.7,10,5,9999,99999,9,999999999,0.0,999,999,99
3021,2,16,7,0,*?*?*?*?*?*?*?*?*?*?*?*?*?*?*?*?*?*?*?*?*?*?,-0.5,-2.2,86,102234,3,1540,280,0.0,0.0,0.0,0,0,0,0,218,4.6,10,5,9999,99999,9,999999999,0.1,999,999,99
3021,2,16,8,0,*?*?*?*?*?*?*?*?*?*?*?*?*?*?*?*?*?*?*?*?*?*?,0.9,-1.1,86,102234,194,1397,285,24.0,0.0,24.0,2824,-0,2827,930,217,3.1,10,5,9999,99999,9,999999999,0.3,999,999,99
3021,2,16,9,0,*?*?*?*?*?*?*?*?*?*?*?*?*?*?*?*?*?*?*?*?*?*?,2.3,-0.6,80,102234,357,1401,291,55.8,0.0,55.8,6514,0,6529,2236,215,3.6,10,5,9999,99999,9,999999999,0.0,999,999,99
3021,2,16,10,0,*?*?*?*?*?*?*?*?*?*?*?*?*?*?*?*?*?*?*?*?*?*?,3.8,0.2,77,102234,478,1399,292,138.5,53.9,120.1,15204,5019,13555,3339,213,4.1,9,5,9999,99999,9,999999999,0.0,999,999,99
3021,2,16,11,0,*?*?*?*?*?*?*?*?*?*?*?*?*?*?*?*?*?*?*?*?*?*?,5.8,0.6,69,102234,551,1400,306,94.0,0.0,94.0,11038,0,11072,4019,212,4.6,10,5,9999,99999,9,999999999,0.0,999,999,99
3021,2,16,12,0,*?*?*?*?*?*?*?*?*?*?*?*?*?*?*?*?*?*?*?*?*?*?,5.8,2.1,77,102234,570,1400,306,97.8,0.0,97.8,11488,0,11524,4206,210,4.1,10,5,9999,99999,9,999999999,0.0,999,999,99
3021,2,16,13,0,*?*?*?*?*?*?*?*?*?*?*?*?*?*?*?*?*?*?*?*?*?*?,6.8,2.3,73,102234,534,1400,310,90.7,0.0,90.7,10639,0,10671,3854,210,5.2,10,5,9999,99999,9,999999999,0.0,999,999,99
3021,2,16,14,0,*?*?*?*?*?*?*?*?*?*?*?*?*?*?*?*?*?*?*?*?*?*?,6.9,1.9,70,102234,446,1401,311,73.3,0.0,73.3,8568,0,8591,3021,210,5.2,10,5,9999,99999,9,999999999,0.0,999,999,99
3021,2,16,15,0,*?*?*?*?*?*?*?*?*?*?*?*?*?*?*?*?*?*?*?*?*?*?,6.8,2.3,73,102234,310,1398,310,46.7,0.0,46.7,5454,0,5466,1847,210,3.6,10,5,9999,99999,9,999999999,0.0,999,999,99
3021,2,16,16,0,*?*?*?*?*?*?*?*?*?*?*?*?*?*?*?*?*?*?*?*?*?*?,6.6,1.7,70,102234,138,1401,309,12.9,0.0,12.9,1549,-0,1550,505,210,3.1,10,5,9999,99999,9,999999999,0.0,999,999,99
3021,2,16,17,0,*?*?*?*?*?*?*?*?*?*?*?*?*?*?*?*?*?*?*?*?*?*?,6.4,2.5,75,102234,0,-0,308,0.0,-0.0,0.0,0,0,0,0,210,2.1,10,5,9999,99999,9,999999999,0.0,999,999,99
3021,2,16,18,0,*?*?*?*?*?*?*?*?*?*?*?*?*?*?*?*?*?*?*?*?*?*?,4.4,0.6,76,102234,0,-0,300,0.0,-0.0,0.0,0,0,0,0,210,1.5,10,5,9999,99999,9,999999999,0.0,999,999,99
3021,2,16,19,0,*?*?*?*?*?*?*?*?*?*?*?*?*?*?*?*?*?*?*?*?*?*?,3.9,-0.2,74,102234,0,-0,298,0.0,-0.0,0.0,0,0,0,0,210,2.6,10,5,9999,99999,9,999999999,0.0,999,999,99
3021,2,16,20,0,*?*?*?*?*?*?*?*?*?*?*?*?*?*?*?*?*?*?*?*?*?*?,2.8,-0.2,80,102234,0,-0,293,0.0,-0.0,0.0,0,0,0,0,210,4.6,10,5,9999,99999,9,999999999,0.0,999,999,99
3021,2,16,21,0,*?*?*?*?*?*?*?*?*?*?*?*?*?*?*?*?*?*?*?*?*?*?,3.1,0.2,81,102234,0,-0,294,0.0,-0.0,0.0,0,0,0,0,210,3.6,10,5,9999,99999,9,999999999,0.0,999,999,99
3021,2,16,22,0,*?*?*?*?*?*?*?*?*?*?*?*?*?*?*?*?*?*?*?*?*?*?,2.6,-0.4,80,102234,0,-0,292,0.0,-0.0,0.0,0,0,0,0,210,4.6,10,5,9999,99999,9,999999999,0.0,999,999,99
3021,2,16,23,0,*?*?*?*?*?*?*?*?*?*?*?*?*?*?*?*?*?*?*?*?*?*?,2.5,-0.6,79,102234,0,-0,292,0.0,-0.0,0.0,0,0,0,0,210,3.6,10,5,9999,99999,9,999999999,0.2,999,999,99
3021,2,16,24,0,*?*?*?*?*?*?*?*?*?*?*?*?*?*?*?*?*?*?*?*?*?*?,2.0,-0.0,86,102234,0,-0,290,0.0,-0.0,0.0,0,0,0,0,340,7.2,10,5,9999,99999,9,999999999,0.0,999,999,99
3021,2,17,1,0,*?*?*?*?*?*?*?*?*?*?*?*?*?*?*?*?*?*?*?*?*?*?,2.1,-0.0,100,102111,0,-0,290,0.0,-0.0,0.0,0,0,0,0,213,1.5,10,5,9999,99999,9,999999999,0.0,999,999,99
3021,2,17,2,0,*?*?*?*?*?*?*?*?*?*?*?*?*?*?*?*?*?*?*?*?*?*?,2.0,0.4,100,102111,0,-0,290,0.0,-0.0,0.0,0,0,0,0,217,2.1,10,5,9999,99999,9,999999999,0.0,999,999,99
3021,2,17,3,0,*?*?*?*?*?*?*?*?*?*?*?*?*?*?*?*?*?*?*?*?*?*?,1.8,1.9,100,102111,0,-0,289,0.0,-0.0,0.0,0,0,0,0,220,1.5,10,5,9999,99999,9,999999999,0.0,999,999,99
3021,2,17,4,0,*?*?*?*?*?*?*?*?*?*?*?*?*?*?*?*?*?*?*?*?*?*?,1.2,1.3,100,102111,0,-0,286,0.0,-0.0,0.0,0,0,0,0,223,3.1,10,5,9999,99999,9,999999999,0.0,999,999,99
3021,2,17,5,0,*?*?*?*?*?*?*?*?*?*?*?*?*?*?*?*?*?*?*?*?*?*?,1.0,1.0,100,102111,0,-0,285,0.0,-0.0,0.0,0,0,0,0,227,3.1,10,5,9999,99999,9,999999999,0.0,999,999,99
3021,2,17,6,0,*?*?*?*?*?*?*?*?*?*?*?*?*?*?*?*?*?*?*?*?*?*?,0.8,0.6,100,102111,0,-0,285,0.0,-0.0,0.0,0,0,0,0,230,3.1,10,5,9999,99999,9,999999999,0.0,999,999,99
3021,2,17,7,0,*?*?*?*?*?*?*?*?*?*?*?*?*?*?*?*?*?*?*?*?*?*?,1.3,1.3,100,102111,10,1398,287,0.0,0.0,0.0,0,0,0,0,217,5.7,10,5,9999,99999,9,999999999,0.0,999,999,99
3021,2,17,8,0,*?*?*?*?*?*?*?*?*?*?*?*?*?*?*?*?*?*?*?*?*?*?,1.7,1.7,100,102111,202,1400,284,44.2,40.8,38.3,4917,2750,4566,809,203,5.2,9,5,9999,99999,9,999999999,0.0,999,999,99
3021,2,17,9,0,*?*?*?*?*?*?*?*?*?*?*?*?*?*?*?*?*?*?*?*?*?*?,2.4,2.3,100,102111,364,1399,287,99.6,50.9,86.3,10929,4442,9767,2297,190,5.2,9,5,9999,99999,9,999999999,0.0,999,999,99
3021,2,17,10,0,*?*?*?*?*?*?*?*?*?*?*?*?*?*?*?*?*?*?*?*?*?*?,3.0,2.3,100,102111,486,1400,289,141.1,54.1,122.4,15497,5050,13815,3415,177,5.7,9,5,9999,99999,9,999999999,0.0,999,999,99
3021,2,17,11,0,*?*?*?*?*?*?*?*?*?*?*?*?*?*?*?*?*?*?*?*?*?*?,5.1,4.8,100,102111,559,1400,302,95.5,0.0,95.5,11223,0,11258,4095,163,4.6,10,5,9999,99999,9,999999999,0.0,999,999,99
3021,2,17,12,0,*?*?*?*?*?*?*?*?*?*?*?*?*?*?*?*?*?*?*?*?*?*?,5.6,4.3,100,102111,578,1400,300,172.5,55.6,149.5,18953,5357,16871,4348,150,6.2,9,5,9999,99999,9,999999999,0.0,999,999,99
3021,2,17,13,0,*?*?*?*?*?*?*?*?*?*?*?*?*?*?*?*?*?*?*?*?*?*?,5.7,5.3,100,102111,542,1400,301,160.1,55.0,138.8,17594,5248,15669,3971,150,6.7,9,5,9999,99999,9,999999999,0.0,999,999,99
3021,2,17,14,0,*?*?*?*?*?*?*?*?*?*?*?*?*?*?*?*?*?*?*?*?*?*?,5.8,3.6,100,102111,453,1400,301,129.9,53.4,112.6,14257,4912,12717,3099,150,6.2,9,5,9999,99999,9,999999999,0.0,999,999,99
3021,2,17,15,0,*?*?*?*?*?*?*?*?*?*?*?*?*?*?*?*?*?*?*?*?*?*?,6.0,5.0,100,102111,318,1401,302,83.7,49.0,72.6,9182,4118,8218,1901,150,6.2,9,5,9999,99999,9,999999999,0.0,999,999,99
3021,2,17,16,0,*?*?*?*?*?*?*?*?*?*?*?*?*?*?*?*?*?*?*?*?*?*?,5.9,5.0,100,102111,145,1400,306,14.3,0.0,14.3,1708,-0,1709,558,150,5.2,10,5,9999,99999,9,999999999,0.0,999,999,99
3021,2,17,17,0,*?*?*?*?*?*?*?*?*?*?*?*?*?*?*?*?*?*?*?*?*?*?,5.3,5.1,100,102111,0,-0,303,0.0,-0.0,0.0,0,0,0,0,150,4.1,10,5,9999,99999,9,999999999,0.0,999,999,99
3021,2,17,18,0,*?*?*?*?*?*?*?*?*?*?*?*?*?*?*?*?*?*?*?*?*?*?,4.8,4.8,100,102111,0,-0,301,0.0,-0.0,0.0,0,0,0,0,150,4.1,10,5,9999,99999,9,999999999,0.0,999,999,99
3021,2,17,19,0,*?*?*?*?*?*?*?*?*?*?*?*?*?*?*?*?*?*?*?*?*?*?,3.9,3.9,100,102111,0,-0,297,0.0,-0.0,0.0,0,0,0,0,145,2.6,10,5,9999,99999,9,999999999,0.0,999,999,99
3021,2,17,20,0,*?*?*?*?*?*?*?*?*?*?*?*?*?*?*?*?*?*?*?*?*?*?,3.1,3.0,100,102111,0,-0,294,0.0,-0.0,0.0,0,0,0,0,140,3.1,10,5,9999,99999,9,999999999,0.0,999,999,99
3021,2,17,21,0,*?*?*?*?*?*?*?*?*?*?*?*?*?*?*?*?*?*?*?*?*?*?,3.0,3.0,100,102111,0,-0,294,0.0,-0.0,0.0,0,0,0,0,135,3.6,10,5,9999,99999,9,999999999,0.0,999,999,99
3021,2,17,22,0,*?*?*?*?*?*?*?*?*?*?*?*?*?*?*?*?*?*?*?*?*?*?,3.5,3.4,100,102111,0,-0,296,0.0,-0.0,0.0,0,0,0,0,130,3.6,10,5,9999,99999,9,999999999,0.0,999,999,99
3021,2,17,23,0,*?*?*?*?*?*?*?*?*?*?*?*?*?*?*?*?*?*?*?*?*?*?,2.8,2.9,100,102111,0,-0,293,0.0,-0.0,0.0,0,0,0,0,125,3.1,10,5,9999,99999,9,999999999,0.0,999,999,99
3021,2,17,24,0,*?*?*?*?*?*?*?*?*?*?*?*?*?*?*?*?*?*?*?*?*?*?,2.3,-0.2,98,102111,0,-0,291,0.0,-0.0,0.0,0,0,0,0,210,2.6,10,5,9999,99999,9,999999999,0.0,999,999,99
3021,2,18,1,0,*?*?*?*?*?*?*?*?*?*?*?*?*?*?*?*?*?*?*?*?*?*?,1.7,0.8,92,102092,0,-0,288,0.0,-0.0,0.0,0,0,0,0,123,2.6,10,5,9999,99999,9,999999999,0.0,999,999,99
3021,2,18,2,0,*?*?*?*?*?*?*?*?*?*?*?*?*?*?*?*?*?*?*?*?*?*?,1.0,0.2,91,102092,0,-0,286,0.0,-0.0,0.0,0,0,0,0,127,2.1,10,5,9999,99999,9,999999999,0.0,999,999,99
3021,2,18,3,0,*?*?*?*?*?*?*?*?*?*?*?*?*?*?*?*?*?*?*?*?*?*?,1.5,-0.6,84,102092,0,-0,288,0.0,-0.0,0.0,0,0,0,0,130,3.1,10,5,9999,99999,9,999999999,0.0,999,999,99
3021,2,18,4,0,*?*?*?*?*?*?*?*?*?*?*?*?*?*?*?*?*?*?*?*?*?*?,1.7,-2.2,72,102092,0,-0,289,0.0,-0.0,0.0,0,0,0,0,133,1.0,10,5,9999,99999,9,999999999,0.0,999,999,99
3021,2,18,5,0,*?*?*?*?*?*?*?*?*?*?*?*?*?*?*?*?*?*?*?*?*?*?,2.0,-2.4,70,102092,0,-0,290,0.0,-0.0,0.0,0,0,0,0,137,1.5,10,5,9999,99999,9,999999999,0.0,999,999,99
3021,2,18,6,0,*?*?*?*?*?*?*?*?*?*?*?*?*?*?*?*?*?*?*?*?*?*?,1.3,-1.5,78,102092,0,-0,287,0.0,-0.0,0.0,0,0,0,0,140,2.6,10,5,9999,99999,9,999999999,0.0,999,999,99
3021,2,18,7,0,*?*?*?*?*?*?*?*?*?*?*?*?*?*?*?*?*?*?*?*?*?*?,0.7,-2.4,76,102092,17,1367,285,0.0,0.0,0.0,0,0,0,0,137,3.1,10,5,9999,99999,9,999999999,0.0,999,999,99
3021,2,18,8,0,*?*?*?*?*?*?*?*?*?*?*?*?*?*?*?*?*?*?*?*?*?*?,1.6,-0.8,81,102092,209,1396,283,46.8,41.6,40.6,5198,2856,4824,858,133,3.6,9,5,9999,99999,9,999999999,0.0,999,999,99
3021,2,18,9,0,*?*?*?*?*?*?*?*?*?*?*?*?*?*?*?*?*?*?*?*?*?*?,2.5,-1.9,70,102092,372,1400,271,177.6,299.3,98.0,18849,25707,11510,1908,130,3.6,6,3,9999,99999,9,999999999,0.0,999,999,99
3021,2,18,10,0,*?*?*?*?*?*?*?*?*?*?*?*?*?*?*?*?*?*?*?*?*?*?,3.5,-1.1,70,102092,494,1400,280,225.2,227.9,144.8,23854,21702,16598,2986,127,3.1,7,4,9999,99999,9,999999999,0.0,999,999,99
3021,2,18,11,0,*?*?*?*?*?*?*?*?*?*?*?*?*?*?*?*?*?*?*?*?*?*?,4.4,-0.4,69,102092,566,1398,295,168.7,55.4,146.2,18534,5325,16500,4229,123,5.2,9,5,9999,99999,9,999999999,0.0,999,999,99
3021,2,18,12,0,*?*?*?*?*?*?*?*?*?*?*?*?*?*?*?*?*?*?*?*?*?*?,5.6,-0.4,63,102092,585,1398,300,175.1,55.7,151.8,19248,5379,17131,4430,120,6.2,9,5,9999,99999,9,999999999,0.0,999,999,99
3021,2,18,13,0,*?*?*?*?*?*?*?*?*?*?*?*?*?*?*?*?*?*?*?*?*?*?,5.7,-0.0,65,102092,549,1399,300,162.8,55.2,141.1,17884,5273,15925,4050,120,5.7,9,5,9999,99999,9,999999999,0.0,999,999,99
3021,2,18,14,0,*?*?*?*?*?*?*?*?*?*?*?*?*?*?*?*?*?*?*?*?*?*?,5.8,-0.0,64,102092,460,1398,301,132.4,53.5,114.8,14540,4945,12966,3169,120,6.2,9,5,9999,99999,9,999999999,0.0,999,999,99
3021,2,18,15,0,*?*?*?*?*?*?*?*?*?*?*?*?*?*?*?*?*?*?*?*?*?*?,6.0,-0.6,61,102092,325,1400,307,49.6,0.0,49.6,5788,0,5801,1968,120,5.7,10,5,9999,99999,9,999999999,0.0,999,999,99
3021,2,18,16,0,*?*?*?*?*?*?*?*?*?*?*?*?*?*?*?*?*?*?*?*?*?*?,6.0,-1.7,56,102092,152,1400,302,27.2,33.3,23.6,3061,1946,2859,492,120,4.1,9,5,9999,99999,9,999999999,0.0,999,999,99
3021,2,18,17,0,*?*?*?*?*?*?*?*?*?*?*?*?*?*?*?*?*?*?*?*?*?*?,5.5,-2.4,54,102092,0,-0,305,0.0,-0.0,0.0,0,0,0,0,120,4.1,10,5,9999,99999,9,999999999,0.0,999,999,99
3021,2,18,18,0,*?*?*?*?*?*?*?*?*?*?*?*?*?*?*?*?*?*?*?*?*?*?,5.0,-2.9,54,102092,0,-0,303,0.0,-0.0,0.0,0,0,0,0,120,4.6,10,5,9999,99999,9,999999999,0.0,999,999,99
3021,2,18,19,0,*?*?*?*?*?*?*?*?*?*?*?*?*?*?*?*?*?*?*?*?*?*?,3.5,-2.9,60,102092,0,-0,297,0.0,-0.0,0.0,0,0,0,0,138,3.6,10,5,9999,99999,9,999999999,0.0,999,999,99
3021,2,18,20,0,*?*?*?*?*?*?*?*?*?*?*?*?*?*?*?*?*?*?*?*?*?*?,3.4,-3.4,57,102092,0,-0,296,0.0,-0.0,0.0,0,0,0,0,157,4.1,10,5,9999,99999,9,999999999,0.7,999,999,99
3021,2,18,21,0,*?*?*?*?*?*?*?*?*?*?*?*?*?*?*?*?*?*?*?*?*?*?,3.6,-4.8,51,102092,0,-0,297,0.0,-0.0,0.0,0,0,0,0,175,3.6,10,5,9999,99999,9,999999999,0.1,999,999,99
3021,2,18,22,0,*?*?*?*?*?*?*?*?*?*?*?*?*?*?*?*?*?*?*?*?*?*?,2.3,-6.0,50,102092,0,-0,292,0.0,-0.0,0.0,0,0,0,0,193,3.6,10,5,9999,99999,9,999999999,0.2,999,999,99
3021,2,18,23,0,*?*?*?*?*?*?*?*?*?*?*?*?*?*?*?*?*?*?*?*?*?*?,3.0,-5.3,50,102092,0,-0,295,0.0,-0.0,0.0,0,0,0,0,212,5.2,10,5,9999,99999,9,999999999,2.0,999,999,99
3021,2,18,24,0,*?*?*?*?*?*?*?*?*?*?*?*?*?*?*?*?*?*?*?*?*?*?,2.1,1.9,96,102092,0,-0,290,0.0,-0.0,0.0,0,0,0,0,120,2.6,10,5,9999,99999,9,999999999,0.0,999,999,99
3021,2,19,1,0,*?*?*?*?*?*?*?*?*?*?*?*?*?*?*?*?*?*?*?*?*?*?,4.3,3.9,100,102001,0,-0,299,0.0,-0.0,0.0,0,0,0,0,240,1.0,10,5,9999,99999,9,999999999,0.5,999,999,99
3021,2,19,2,0,*?*?*?*?*?*?*?*?*?*?*?*?*?*?*?*?*?*?*?*?*?*?,4.8,4.8,100,102001,0,-0,301,0.0,-0.0,0.0,0,0,0,0,250,0.5,10,5,9999,99999,9,999999999,0.2,999,999,99
3021,2,19,3,0,*?*?*?*?*?*?*?*?*?*?*?*?*?*?*?*?*?*?*?*?*?*?,4.3,4.3,100,102001,0,-0,299,0.0,-0.0,0.0,0,0,0,0,260,1.5,10,5,9999,99999,9,999999999,1.0,999,999,99
3021,2,19,4,0,*?*?*?*?*?*?*?*?*?*?*?*?*?*?*?*?*?*?*?*?*?*?,3.8,3.8,100,102001,0,-0,297,0.0,-0.0,0.0,0,0,0,0,270,4.1,10,5,9999,99999,9,999999999,1.9,999,999,99
3021,2,19,5,0,*?*?*?*?*?*?*?*?*?*?*?*?*?*?*?*?*?*?*?*?*?*?,3.1,3.0,100,102001,0,-0,294,0.0,-0.0,0.0,0,0,0,0,280,6.2,10,5,9999,99999,9,999999999,0.0,999,999,99
3021,2,19,6,0,*?*?*?*?*?*?*?*?*?*?*?*?*?*?*?*?*?*?*?*?*?*?,3.9,3.9,100,102001,0,-0,297,0.0,-0.0,0.0,0,0,0,0,290,6.2,10,5,9999,99999,9,999999999,0.0,999,999,99
3021,2,19,7,0,*?*?*?*?*?*?*?*?*?*?*?*?*?*?*?*?*?*?*?*?*?*?,4.6,4.6,100,102001,25,1406,300,0.0,0.0,0.0,0,0,0,0,257,4.6,10,5,9999,99999,9,999999999,0.1,999,999,99
3021,2,19,8,0,*?*?*?*?*?*?*?*?*?*?*?*?*?*?*?*?*?*?*?*?*?*?,3.9,3.9,100,102001,217,1398,289,65.5,106.4,49.0,6988,6894,5949,893,223,6.7,8,4,9999,99999,9,999999999,0.0,999,999,99
3021,2,19,9,0,*?*?*?*?*?*?*?*?*?*?*?*?*?*?*?*?*?*?*?*?*?*?,5.0,5.0,100,102001,380,1400,285,182.2,300.8,100.6,19343,26045,11801,1964,190,4.1,6,3,9999,99999,9,999999999,0.1,999,999,99
3021,2,19,10,0,*?*?*?*?*?*?*?*?*?*?*?*?*?*?*?*?*?*?*?*?*?*?,5.9,5.9,100,102001,501,1398,293,229.4,228.5,147.5,24306,21867,16890,3053,157,4.1,7,4,9999,99999,9,999999999,0.0,999,999,99
3021,2,19,11,0,*?*?*?*?*?*?*?*?*?*?*?*?*?*?*?*?*?*?*?*?*?*?,7.2,6.9,100,102001,574,1398,299,268.4,233.4,172.6,28499,23157,19595,3684,123,6.2,7,4,9999,99999,9,999999999,0.2,999,999,99
3021,2,19,12,0,*?*?*?*?*?*?*?*?*?*?*?*?*?*?*?*?*?*?*?*?*?*?,8.7,6.2,100,102001,593,1398,305,278.5,234.4,179.0,29588,23473,20266,3856,90,5.7,7,4,9999,99999,9,999999999,0.0,999,999,99
3021,2,19,13,0,*?*?*?*?*?*?*?*?*?*?*?*?*?*?*?*?*?*?*?*?*?*?,8.9,7.0,100,102001,557,1399,307,259.0,232.3,166.6,27490,22899,18937,3528,85,4.6,7,4,9999,99999,9,999999999,0.0,999,999,99
3021,2,19,14,0,*?*?*?*?*?*?*?*?*?*?*?*?*?*?*?*?*?*?*?*?*?*?,9.0,5.5,100,102001,468,1400,306,211.4,225.7,135.9,22388,21051,15683,2775,80,5.7,7,4,9999,99999,9,999999999,0.6,999,999,99
3021,2,19,15,0,*?*?*?*?*?*?*?*?*?*?*?*?*?*?*?*?*?*?*?*?*?*?,8.7,5.6,100,102001,332,1399,305,138.9,208.8,89.3,14686,17041,10498,1728,75,5.7,7,4,9999,99999,9,999999999,0.0,999,999,99
3021,2,19,16,0,*?*?*?*?*?*?*?*?*?*?*?*?*?*?*?*?*?*?*?*?*?*?,8.7,2.1,81,102001,159,1399,309,39.2,86.9,29.3,4247,4520,3698,509,70,3.1,8,4,9999,99999,9,999999999,1.6,999,999,99
3021,2,19,17,0,*?*?*?*?*?*?*?*?*?*?*?*?*?*?*?*?*?*?*?*?*?*?,8.2,3.8,96,102001,0,-0,316,0.0,-0.0,0.0,0,0,0,0,65,2.6,10,5,9999,99999,9,999999999,0.2,999,999,99
3021,2,19,18,0,*?*?*?*?*?*?*?*?*?*?*?*?*?*?*?*?*?*?*?*?*?*?,7.6,4.3,100,102001,0,-0,313,0.0,-0.0,0.0,0,0,0,0,60,2.1,10,5,9999,99999,9,999999999,0.0,999,999,99
3021,2,19,19,0,*?*?*?*?*?*?*?*?*?*?*?*?*?*?*?*?*?*?*?*?*?*?,6.4,4.1,100,102001,0,-0,308,0.0,-0.0,0.0,0,0,0,0,65,1.0,10,5,9999,99999,9,999999999,0.0,999,999,99
3021,2,19,20,0,*?*?*?*?*?*?*?*?*?*?*?*?*?*?*?*?*?*?*?*?*?*?,6.2,6.2,100,102001,0,-0,307,0.0,-0.0,0.0,0,0,0,0,70,1.5,10,5,9999,99999,9,999999999,0.0,999,999,99
3021,2,19,21,0,*?*?*?*?*?*?*?*?*?*?*?*?*?*?*?*?*?*?*?*?*?*?,6.6,6.6,100,102001,0,-0,309,0.0,-0.0,0.0,0,0,0,0,75,0.5,10,5,9999,99999,9,999999999,0.0,999,999,99
3021,2,19,22,0,*?*?*?*?*?*?*?*?*?*?*?*?*?*?*?*?*?*?*?*?*?*?,5.7,5.8,100,102001,0,-0,305,0.0,-0.0,0.0,0,0,0,0,80,1.5,10,5,9999,99999,9,999999999,0.0,999,999,99
3021,2,19,23,0,*?*?*?*?*?*?*?*?*?*?*?*?*?*?*?*?*?*?*?*?*?*?,5.0,5.0,100,102001,0,-0,302,0.0,-0.0,0.0,0,0,0,0,85,2.1,10,5,9999,99999,9,999999999,0.0,999,999,99
3021,2,19,24,0,*?*?*?*?*?*?*?*?*?*?*?*?*?*?*?*?*?*?*?*?*?*?,3.7,-0.2,97,102001,0,-0,297,0.0,-0.0,0.0,0,0,0,0,230,1.5,10,5,9999,99999,9,999999999,1.4,999,999,99
3021,2,20,1,0,*?*?*?*?*?*?*?*?*?*?*?*?*?*?*?*?*?*?*?*?*?*?,3.0,1.0,100,102495,0,-0,294,0.0,-0.0,0.0,0,0,0,0,93,3.1,10,5,9999,99999,9,999999999,0.0,999,999,99
3021,2,20,2,0,*?*?*?*?*?*?*?*?*?*?*?*?*?*?*?*?*?*?*?*?*?*?,2.2,-1.1,91,102495,0,-0,291,0.0,-0.0,0.0,0,0,0,0,97,3.1,10,5,9999,99999,9,999999999,0.0,999,999,99
3021,2,20,3,0,*?*?*?*?*?*?*?*?*?*?*?*?*?*?*?*?*?*?*?*?*?*?,1.8,-1.5,92,102495,0,-0,289,0.0,-0.0,0.0,0,0,0,0,100,2.6,10,5,9999,99999,9,999999999,0.0,999,999,99
3021,2,20,4,0,*?*?*?*?*?*?*?*?*?*?*?*?*?*?*?*?*?*?*?*?*?*?,1.3,-0.8,99,102495,0,-0,287,0.0,-0.0,0.0,0,0,0,0,103,3.1,10,5,9999,99999,9,999999999,0.0,999,999,99
3021,2,20,5,0,*?*?*?*?*?*?*?*?*?*?*?*?*?*?*?*?*?*?*?*?*?*?,0.9,-2.2,92,102495,0,-0,285,0.0,-0.0,0.0,0,0,0,0,107,2.6,10,5,9999,99999,9,999999999,0.0,999,999,99
3021,2,20,6,0,*?*?*?*?*?*?*?*?*?*?*?*?*?*?*?*?*?*?*?*?*?*?,1.5,-0.6,100,102495,0,-0,288,0.0,-0.0,0.0,0,0,0,0,110,3.1,10,5,9999,99999,9,999999999,0.0,999,999,99
3021,2,20,7,0,*?*?*?*?*?*?*?*?*?*?*?*?*?*?*?*?*?*?*?*?*?*?,2.0,0.6,100,102495,32,1379,275,0.0,0.0,0.0,0,0,0,0,110,3.1,7,4,9999,99999,9,999999999,0.0,999,999,99
3021,2,20,8,0,*?*?*?*?*?*?*?*?*?*?*?*?*?*?*?*?*?*?*?*?*?*?,2.1,1.0,100,102495,225,1400,242,103.4,450.2,31.0,10583,33260,5013,615,110,3.1,0,0,9999,99999,9,999999999,0.0,999,999,99
3021,2,20,9,0,*?*?*?*?*?*?*?*?*?*?*?*?*?*?*?*?*?*?*?*?*?*?,2.2,1.9,100,102495,387,1397,244,213.6,539.8,64.1,22171,46586,9524,1203,110,3.6,0,0,9999,99999,9,999999999,0.0,999,999,99
3021,2,20,10,0,*?*?*?*?*?*?*?*?*?*?*?*?*?*?*?*?*?*?*?*?*?*?,3.7,2.5,100,102495,509,1398,250,296.2,569.4,88.9,30770,52848,12779,1712,110,3.6,0,0,9999,99999,9,999999999,0.0,999,999,99
3021,2,20,11,0,*?*?*?*?*?*?*?*?*?*?*?*?*?*?*?*?*?*?*?*?*?*?,6.2,3.8,99,102495,582,1398,262,345.6,581.2,103.7,35948,55449,14646,2050,110,3.1,0,0,9999,99999,9,999999999,0.0,999,999,99
3021,2,20,12,0,*?*?*?*?*?*?*?*?*?*?*?*?*?*?*?*?*?*?*?*?*?*?,6.0,4.3,100,102495,601,1399,262,358.4,583.8,107.5,37292,56019,15121,2144,110,3.6,0,0,9999,99999,9,999999999,0.0,999,999,99
3021,2,20,13,0,*?*?*?*?*?*?*?*?*?*?*?*?*?*?*?*?*?*?*?*?*?*?,6.4,4.1,100,102495,564,1397,263,333.6,578.6,100.1,34687,54878,14196,1965,110,3.6,0,0,9999,99999,9,999999999,0.0,999,999,99
3021,2,20,14,0,*?*?*?*?*?*?*?*?*?*?*?*?*?*?*?*?*?*?*?*?*?*?,6.5,4.6,100,102495,475,1398,273,272.3,538.5,89.3,28093,48948,12733,1678,110,3.6,2,1,9999,99999,9,999999999,0.0,999,999,99
3021,2,20,15,0,*?*?*?*?*?*?*?*?*?*?*?*?*?*?*?*?*?*?*?*?*?*?,6.6,5.6,100,102495,339,1397,267,181.0,522.2,54.3,18797,43197,8195,1015,110,3.6,0,0,9999,99999,9,999999999,0.0,999,999,99
3021,2,20,16,0,*?*?*?*?*?*?*?*?*?*?*?*?*?*?*?*?*?*?*?*?*?*?,6.3,5.1,100,102495,166,1399,265,63.5,374.6,19.1,6639,25179,3178,414,110,3.6,0,0,9999,99999,9,999999999,0.0,999,999,99
3021,2,20,17,0,*?*?*?*?*?*?*?*?*?*?*?*?*?*?*?*?*?*?*?*?*?*?,6.2,5.1,100,102495,0,-0,299,0.0,-0.0,0.0,0,0,0,0,110,4.1,8,4,9999,99999,9,999999999,0.0,999,999,99
3021,2,20,18,0,*?*?*?*?*?*?*?*?*?*?*?*?*?*?*?*?*?*?*?*?*?*?,5.3,5.3,100,102495,0,-0,303,0.0,-0.0,0.0,0,0,0,0,110,4.1,10,5,9999,99999,9,999999999,0.0,999,999,99
3021,2,20,19,0,*?*?*?*?*?*?*?*?*?*?*?*?*?*?*?*?*?*?*?*?*?*?,4.5,4.5,100,102495,0,-0,300,0.0,-0.0,0.0,0,0,0,0,112,3.1,10,5,9999,99999,9,999999999,0.0,999,999,99
3021,2,20,20,0,*?*?*?*?*?*?*?*?*?*?*?*?*?*?*?*?*?*?*?*?*?*?,3.5,3.6,100,102495,0,-0,296,0.0,-0.0,0.0,0,0,0,0,113,3.1,10,5,9999,99999,9,999999999,0.0,999,999,99
3021,2,20,21,0,*?*?*?*?*?*?*?*?*?*?*?*?*?*?*?*?*?*?*?*?*?*?,3.1,3.0,100,102495,0,-0,294,0.0,-0.0,0.0,0,0,0,0,115,1.5,10,5,9999,99999,9,999999999,0.0,999,999,99
3021,2,20,22,0,*?*?*?*?*?*?*?*?*?*?*?*?*?*?*?*?*?*?*?*?*?*?,2.5,2.5,100,102495,0,-0,291,0.0,-0.0,0.0,0,0,0,0,117,2.6,10,5,9999,99999,9,999999999,0.0,999,999,99
3021,2,20,23,0,*?*?*?*?*?*?*?*?*?*?*?*?*?*?*?*?*?*?*?*?*?*?,2.9,2.9,100,102495,0,-0,293,0.0,-0.0,0.0,0,0,0,0,118,3.6,10,5,9999,99999,9,999999999,0.0,999,999,99
3021,2,20,24,0,*?*?*?*?*?*?*?*?*?*?*?*?*?*?*?*?*?*?*?*?*?*?,4.3,3.2,100,102495,0,-0,299,0.0,-0.0,0.0,0,0,0,0,90,1.5,10,5,9999,99999,9,999999999,0.0,999,999,99
3021,2,21,1,0,*?*?*?*?*?*?*?*?*?*?*?*?*?*?*?*?*?*?*?*?*?*?,3.4,2.7,96,102629,0,-0,295,0.0,-0.0,0.0,0,0,0,0,120,2.6,10,5,9999,99999,9,999999999,0.0,999,999,99
3021,2,21,2,0,*?*?*?*?*?*?*?*?*?*?*?*?*?*?*?*?*?*?*?*?*?*?,3.5,2.7,95,102629,0,-0,296,0.0,-0.0,0.0,0,0,0,0,120,2.1,10,5,9999,99999,9,999999999,0.0,999,999,99
3021,2,21,3,0,*?*?*?*?*?*?*?*?*?*?*?*?*?*?*?*?*?*?*?*?*?*?,3.2,2.1,94,102629,0,-0,295,0.0,-0.0,0.0,0,0,0,0,120,2.6,10,5,9999,99999,9,999999999,0.0,999,999,99
3021,2,21,4,0,*?*?*?*?*?*?*?*?*?*?*?*?*?*?*?*?*?*?*?*?*?*?,2.2,1.3,94,102629,0,-0,290,0.0,-0.0,0.0,0,0,0,0,120,2.1,10,5,9999,99999,9,999999999,0.0,999,999,99
3021,2,21,5,0,*?*?*?*?*?*?*?*?*?*?*?*?*?*?*?*?*?*?*?*?*?*?,2.0,0.6,91,102629,0,-0,290,0.0,-0.0,0.0,0,0,0,0,120,2.1,10,5,9999,99999,9,999999999,0.0,999,999,99
3021,2,21,6,0,*?*?*?*?*?*?*?*?*?*?*?*?*?*?*?*?*?*?*?*?*?*?,1.8,0.8,94,102629,0,-0,289,0.0,-0.0,0.0,0,0,0,0,120,2.6,10,5,9999,99999,9,999999999,0.0,999,999,99
3021,2,21,7,0,*?*?*?*?*?*?*?*?*?*?*?*?*?*?*?*?*?*?*?*?*?*?,2.2,0.6,90,102629,40,1394,291,0.0,0.0,0.0,0,0,0,0,120,2.6,10,5,9999,99999,9,999999999,0.0,999,999,99
3021,2,21,8,0,*?*?*?*?*?*?*?*?*?*?*?*?*?*?*?*?*?*?*?*?*?*?,2.5,1.7,95,102629,232,1395,273,95.1,256.1,52.5,9944,17500,6984,945,120,2.6,6,3,9999,99999,9,999999999,0.0,999,999,99
3021,2,21,9,0,*?*?*?*?*?*?*?*?*?*?*?*?*?*?*?*?*?*?*?*?*?*?,2.9,2.5,98,102629,395,1397,289,110.3,51.9,95.7,12110,4628,10814,2574,120,3.6,9,5,9999,99999,9,999999999,0.0,999,999,99
3021,2,21,10,0,*?*?*?*?*?*?*?*?*?*?*?*?*?*?*?*?*?*?*?*?*?*?,5.2,4.8,97,102629,517,1398,281,281.4,399.4,133.7,29332,37491,16652,2595,120,3.6,5,3,9999,99999,9,999999999,0.0,999,999,99
3021,2,21,11,0,*?*?*?*?*?*?*?*?*?*?*?*?*?*?*?*?*?*?*?*?*?*?,6.1,5.3,95,102629,590,1398,302,176.8,55.7,153.3,19436,5392,17297,4484,120,4.1,9,5,9999,99999,9,999999999,0.0,999,999,99
3021,2,21,12,0,*?*?*?*?*?*?*?*?*?*?*?*?*?*?*?*?*?*?*?*?*?*?,7.4,4.1,80,102629,608,1396,299,286.9,235.3,184.5,30503,23701,20840,4005,120,4.1,7,4,9999,99999,9,999999999,0.0,999,999,99
3021,2,21,13,0,*?*?*?*?*?*?*?*?*?*?*?*?*?*?*?*?*?*?*?*?*?*?,7.3,3.4,77,102629,572,1398,303,226.2,139.3,169.2,24667,13778,19196,3982,117,3.6,8,4,9999,99999,9,999999999,0.0,999,999,99
3021,2,21,14,0,*?*?*?*?*?*?*?*?*?*?*?*?*?*?*?*?*?*?*?*?*?*?,7.5,4.6,83,102629,482,1396,291,259.6,394.7,123.3,27042,36358,15462,2364,113,4.1,5,3,9999,99999,9,999999999,0.0,999,999,99
3021,2,21,15,0,*?*?*?*?*?*?*?*?*?*?*?*?*?*?*?*?*?*?*?*?*?*?,7.0,3.0,76,102629,346,1396,306,93.7,50.3,81.2,10280,4329,9191,2147,110,3.6,9,5,9999,99999,9,999999999,0.0,999,999,99
3021,2,21,16,0,*?*?*?*?*?*?*?*?*?*?*?*?*?*?*?*?*?*?*?*?*?*?,7.4,4.3,81,102629,173,1398,303,45.6,92.9,34.1,4912,5208,4231,601,107,2.6,8,4,9999,99999,9,999999999,0.0,999,999,99
3021,2,21,17,0,*?*?*?*?*?*?*?*?*?*?*?*?*?*?*?*?*?*?*?*?*?*?,7.2,4.3,83,102629,0,-0,307,0.0,-0.0,0.0,0,0,0,0,103,2.6,9,5,9999,99999,9,999999999,0.0,999,999,99
3021,2,21,18,0,*?*?*?*?*?*?*?*?*?*?*?*?*?*?*?*?*?*?*?*?*?*?,6.7,4.6,87,102629,0,-0,309,0.0,-0.0,0.0,0,0,0,0,100,2.1,10,5,9999,99999,9,999999999,0.0,999,999,99
3021,2,21,19,0,*?*?*?*?*?*?*?*?*?*?*?*?*?*?*?*?*?*?*?*?*?*?,5.0,3.4,91,102629,0,-0,302,0.0,-0.0,0.0,0,0,0,0,102,1.5,10,5,9999,99999,9,999999999,0.0,999,999,99
3021,2,21,20,0,*?*?*?*?*?*?*?*?*?*?*?*?*?*?*?*?*?*?*?*?*?*?,4.4,3.4,94,102629,0,-0,299,0.0,-0.0,0.0,0,0,0,0,103,2.1,10,5,9999,99999,9,999999999,0.0,999,999,99
3021,2,21,21,0,*?*?*?*?*?*?*?*?*?*?*?*?*?*?*?*?*?*?*?*?*?*?,4.6,4.1,97,102629,0,-0,300,0.0,-0.0,0.0,0,0,0,0,105,2.6,10,5,9999,99999,9,999999999,0.0,999,999,99
3021,2,21,22,0,*?*?*?*?*?*?*?*?*?*?*?*?*?*?*?*?*?*?*?*?*?*?,4.1,4.1,100,102629,0,-0,298,0.0,-0.0,0.0,0,0,0,0,107,3.6,10,5,9999,99999,9,999999999,0.0,999,999,99
3021,2,21,23,0,*?*?*?*?*?*?*?*?*?*?*?*?*?*?*?*?*?*?*?*?*?*?,3.8,3.8,100,102629,0,-0,297,0.0,-0.0,0.0,0,0,0,0,108,2.6,10,5,9999,99999,9,999999999,0.0,999,999,99
3021,2,21,24,0,*?*?*?*?*?*?*?*?*?*?*?*?*?*?*?*?*?*?*?*?*?*?,3.3,2.9,97,102629,0,-0,295,0.0,-0.0,0.0,0,0,0,0,120,2.6,10,5,9999,99999,9,999999999,0.0,999,999,99
3021,2,22,1,0,*?*?*?*?*?*?*?*?*?*?*?*?*?*?*?*?*?*?*?*?*?*?,3.2,3.2,100,102433,0,-0,294,0.0,-0.0,0.0,0,0,0,0,103,1.5,10,5,9999,99999,9,999999999,0.0,999,999,99
3021,2,22,2,0,*?*?*?*?*?*?*?*?*?*?*?*?*?*?*?*?*?*?*?*?*?*?,2.9,2.9,100,102433,0,-0,293,0.0,-0.0,0.0,0,0,0,0,97,1.5,10,5,9999,99999,9,999999999,0.0,999,999,99
3021,2,22,3,0,*?*?*?*?*?*?*?*?*?*?*?*?*?*?*?*?*?*?*?*?*?*?,2.4,2.5,100,102433,0,-0,291,0.0,-0.0,0.0,0,0,0,0,90,1.5,10,5,9999,99999,9,999999999,0.0,999,999,99
3021,2,22,4,0,*?*?*?*?*?*?*?*?*?*?*?*?*?*?*?*?*?*?*?*?*?*?,1.8,1.7,100,102433,0,-0,289,0.0,-0.0,0.0,0,0,0,0,83,2.1,10,5,9999,99999,9,999999999,0.0,999,999,99
3021,2,22,5,0,*?*?*?*?*?*?*?*?*?*?*?*?*?*?*?*?*?*?*?*?*?*?,2.0,1.9,100,102433,0,-0,289,0.0,-0.0,0.0,0,0,0,0,77,1.5,10,5,9999,99999,9,999999999,0.0,999,999,99
3021,2,22,6,0,*?*?*?*?*?*?*?*?*?*?*?*?*?*?*?*?*?*?*?*?*?*?,2.0,2.1,100,102433,0,-0,289,0.0,-0.0,0.0,0,0,0,0,70,2.1,10,5,9999,99999,9,999999999,0.0,999,999,99
3021,2,22,7,0,*?*?*?*?*?*?*?*?*?*?*?*?*?*?*?*?*?*?*?*?*?*?,2.8,2.9,100,102433,48,1402,293,0.0,0.0,0.0,0,0,0,0,70,2.6,10,5,9999,99999,9,999999999,0.0,999,999,99
3021,2,22,8,0,*?*?*?*?*?*?*?*?*?*?*?*?*?*?*?*?*?*?*?*?*?*?,3.1,3.0,100,102433,240,1395,294,33.1,0.0,33.1,3873,0,3879,1287,70,3.1,10,5,9999,99999,9,999999999,0.0,999,999,99
3021,2,22,9,0,*?*?*?*?*?*?*?*?*?*?*?*?*?*?*?*?*?*?*?*?*?*?,3.2,3.2,100,102433,403,1397,294,65.1,0.0,65.1,7601,0,7620,2646,70,2.6,10,5,9999,99999,9,999999999,0.0,999,999,99
3021,2,22,10,0,*?*?*?*?*?*?*?*?*?*?*?*?*?*?*?*?*?*?*?*?*?*?,4.7,4.6,100,102433,525,1397,301,89.1,0.0,89.1,10446,0,10477,3774,70,2.6,10,5,9999,99999,9,999999999,0.0,999,999,99
3021,2,22,11,0,*?*?*?*?*?*?*?*?*?*?*?*?*?*?*?*?*?*?*?*?*?*?,6.8,4.3,87,102433,597,1396,310,103.4,0.0,103.4,12165,0,12205,4490,70,3.6,10,5,9999,99999,9,999999999,0.0,999,999,99
3021,2,22,12,0,*?*?*?*?*?*?*?*?*?*?*?*?*?*?*?*?*?*?*?*?*?*?,7.1,3.6,81,102433,616,1397,311,107.1,0.0,107.1,12608,0,12650,4679,70,2.6,10,5,9999,99999,9,999999999,0.0,999,999,99
3021,2,22,13,0,*?*?*?*?*?*?*?*?*?*?*?*?*?*?*?*?*?*?*?*?*?*?,7.2,2.7,75,102433,579,1396,312,99.8,0.0,99.8,11735,0,11772,4308,68,3.6,10,5,9999,99999,9,999999999,0.0,999,999,99
3021,2,22,14,0,*?*?*?*?*?*?*?*?*?*?*?*?*?*?*?*?*?*?*?*?*?*?,7.2,3.6,81,102433,490,1397,312,82.2,0.0,82.2,9624,0,9652,3440,67,3.6,10,5,9999,99999,9,999999999,0.0,999,999,99
3021,2,22,15,0,*?*?*?*?*?*?*?*?*?*?*?*?*?*?*?*?*?*?*?*?*?*?,7.1,4.1,85,102433,354,1398,311,55.4,0.0,55.4,6461,0,6476,2216,65,3.6,10,5,9999,99999,9,999999999,0.0,999,999,99
3021,2,22,16,0,*?*?*?*?*?*?*?*?*?*?*?*?*?*?*?*?*?*?*?*?*?*?,7.0,4.8,90,102433,180,1397,311,21.2,0.0,21.2,2506,-0,2509,823,63,2.6,10,5,9999,99999,9,999999999,0.0,999,999,99
3021,2,22,17,0,*?*?*?*?*?*?*?*?*?*?*?*?*?*?*?*?*?*?*?*?*?*?,6.7,5.5,95,102433,0,-0,309,0.0,-0.0,0.0,0,0,0,0,62,3.1,10,5,9999,99999,9,999999999,0.0,999,999,99
3021,2,22,18,0,*?*?*?*?*?*?*?*?*?*?*?*?*?*?*?*?*?*?*?*?*?*?,5.7,3.8,91,102433,0,-0,305,0.0,-0.0,0.0,0,0,0,0,60,3.6,10,5,9999,99999,9,999999999,0.0,999,999,99
3021,2,22,19,0,*?*?*?*?*?*?*?*?*?*?*?*?*?*?*?*?*?*?*?*?*?*?,5.3,4.8,100,102433,0,-0,303,0.0,-0.0,0.0,0,0,0,0,53,2.6,10,5,9999,99999,9,999999999,0.0,999,999,99
3021,2,22,20,0,*?*?*?*?*?*?*?*?*?*?*?*?*?*?*?*?*?*?*?*?*?*?,4.5,4.5,100,102433,0,-0,300,0.0,-0.0,0.0,0,0,0,0,47,2.1,10,5,9999,99999,9,999999999,0.0,999,999,99
3021,2,22,21,0,*?*?*?*?*?*?*?*?*?*?*?*?*?*?*?*?*?*?*?*?*?*?,4.3,3.0,95,102433,0,-0,299,0.0,-0.0,0.0,0,0,0,0,40,2.6,10,5,9999,99999,9,999999999,0.0,999,999,99
3021,2,22,22,0,*?*?*?*?*?*?*?*?*?*?*?*?*?*?*?*?*?*?*?*?*?*?,3.5,2.7,98,102433,0,-0,296,0.0,-0.0,0.0,0,0,0,0,33,3.1,10,5,9999,99999,9,999999999,0.0,999,999,99
3021,2,22,23,0,*?*?*?*?*?*?*?*?*?*?*?*?*?*?*?*?*?*?*?*?*?*?,3.4,2.7,99,102433,0,-0,295,0.0,-0.0,0.0,0,0,0,0,27,2.6,10,5,9999,99999,9,999999999,0.0,999,999,99
3021,2,22,24,0,*?*?*?*?*?*?*?*?*?*?*?*?*?*?*?*?*?*?*?*?*?*?,3.4,3.4,100,102433,0,-0,295,0.0,-0.0,0.0,0,0,0,0,110,0.5,10,5,9999,99999,9,999999999,0.0,999,999,99
3021,2,23,1,0,*?*?*?*?*?*?*?*?*?*?*?*?*?*?*?*?*?*?*?*?*?*?,3.8,3.8,100,102418,0,-0,297,0.0,-0.0,0.0,0,0,0,0,20,2.6,10,5,9999,99999,9,999999999,0.0,999,999,99
3021,2,23,2,0,*?*?*?*?*?*?*?*?*?*?*?*?*?*?*?*?*?*?*?*?*?*?,4.2,4.1,100,102418,0,-0,298,0.0,-0.0,0.0,0,0,0,0,20,2.1,10,5,9999,99999,9,999999999,0.0,999,999,99
3021,2,23,3,0,*?*?*?*?*?*?*?*?*?*?*?*?*?*?*?*?*?*?*?*?*?*?,3.4,3.4,100,102418,0,-0,295,0.0,-0.0,0.0,0,0,0,0,20,3.1,10,5,9999,99999,9,999999999,0.0,999,999,99
3021,2,23,4,0,*?*?*?*?*?*?*?*?*?*?*?*?*?*?*?*?*?*?*?*?*?*?,4.2,4.1,100,102418,0,-0,298,0.0,-0.0,0.0,0,0,0,0,20,3.1,10,5,9999,99999,9,999999999,0.0,999,999,99
3021,2,23,5,0,*?*?*?*?*?*?*?*?*?*?*?*?*?*?*?*?*?*?*?*?*?*?,3.3,3.2,100,102418,0,-0,295,0.0,-0.0,0.0,0,0,0,0,20,2.1,10,5,9999,99999,9,999999999,0.0,999,999,99
3021,2,23,6,0,*?*?*?*?*?*?*?*?*?*?*?*?*?*?*?*?*?*?*?*?*?*?,2.6,2.5,100,102418,0,-0,292,0.0,-0.0,0.0,0,0,0,0,20,1.5,10,5,9999,99999,9,999999999,0.0,999,999,99
3021,2,23,7,0,*?*?*?*?*?*?*?*?*?*?*?*?*?*?*?*?*?*?*?*?*?*?,1.8,1.7,100,102418,56,1406,289,0.0,0.0,0.0,0,0,0,0,23,2.6,10,5,9999,99999,9,999999999,0.0,999,999,99
3021,2,23,8,0,*?*?*?*?*?*?*?*?*?*?*?*?*?*?*?*?*?*?*?*?*?*?,3.3,3.4,100,102418,248,1395,290,60.2,45.0,52.2,6656,3355,6155,1114,27,2.6,9,5,9999,99999,9,999999999,0.0,999,999,99
3021,2,23,9,0,*?*?*?*?*?*?*?*?*?*?*?*?*?*?*?*?*?*?*?*?*?*?,4.8,3.9,98,102418,411,1397,292,153.5,131.5,114.8,16732,11888,13170,2559,30,3.6,8,4,9999,99999,9,999999999,0.2,999,999,99
3021,2,23,10,0,*?*?*?*?*?*?*?*?*?*?*?*?*?*?*?*?*?*?*?*?*?*?,8.3,4.3,78,102418,533,1397,303,246.7,230.8,158.6,26158,22480,18092,3327,33,4.1,7,4,9999,99999,9,999999999,0.1,999,999,99
3021,2,23,11,0,*?*?*?*?*?*?*?*?*?*?*?*?*?*?*?*?*?*?*?*?*?*?,9.4,4.1,72,102418,605,1395,307,285.6,235.1,183.6,30354,23665,20746,3981,37,3.1,7,4,9999,99999,9,999999999,0.0,999,999,99
3021,2,23,12,0,*?*?*?*?*?*?*?*?*?*?*?*?*?*?*?*?*?*?*?*?*?*?,11.8,3.2,58,102418,624,1397,308,349.4,410.5,166.0,36491,40232,20264,3383,40,4.1,5,3,9999,99999,9,999999999,0.0,999,999,99
3021,2,23,13,0,*?*?*?*?*?*?*?*?*?*?*?*?*?*?*?*?*?*?*?*?*?*?,11.8,4.8,64,102418,587,1396,318,275.7,234.2,177.3,29299,23314,20136,3810,38,2.6,7,4,9999,99999,9,999999999,0.6,999,999,99
3021,2,23,14,0,*?*?*?*?*?*?*?*?*?*?*?*?*?*?*?*?*?*?*?*?*?*?,11.9,5.1,66,102418,497,1396,319,227.7,228.2,146.4,24117,21772,16781,3026,37,2.6,7,4,9999,99999,9,999999999,0.2,999,999,99
3021,2,23,15,0,*?*?*?*?*?*?*?*?*?*?*?*?*?*?*?*?*?*?*?*?*?*?,12.0,4.8,64,102418,361,1397,324,130.8,127.6,97.8,14266,11033,11270,2149,35,2.6,8,4,9999,99999,9,999999999,0.2,999,999,99
3021,2,23,16,0,*?*?*?*?*?*?*?*?*?*?*?*?*?*?*?*?*?*?*?*?*?*?,11.9,5.9,69,102418,187,1397,319,61.5,163.9,39.5,6472,9959,5372,703,33,1.5,7,4,9999,99999,9,999999999,0.2,999,999,99
3021,2,23,17,0,*?*?*?*?*?*?*?*?*?*?*?*?*?*?*?*?*?*?*?*?*?*?,10.6,5.6,74,102418,0,-0,322,0.0,-0.0,0.0,0,0,0,0,32,1.5,9,5,9999,99999,9,999999999,0.0,999,999,99
3021,2,23,18,0,*?*?*?*?*?*?*?*?*?*?*?*?*?*?*?*?*?*?*?*?*?*?,9.9,6.1,80,102418,0,-0,323,0.0,-0.0,0.0,0,0,0,0,30,1.0,10,5,9999,99999,9,999999999,0.7,999,999,99
3021,2,23,19,0,*?*?*?*?*?*?*?*?*?*?*?*?*?*?*?*?*?*?*?*?*?*?,7.8,4.1,80,102418,0,-0,314,0.0,-0.0,0.0,0,0,0,0,30,1.5,10,5,9999,99999,9,999999999,0.1,999,999,99
3021,2,23,20,0,*?*?*?*?*?*?*?*?*?*?*?*?*?*?*?*?*?*?*?*?*?*?,7.0,3.0,78,102418,0,-0,311,0.0,-0.0,0.0,0,0,0,0,30,1.0,10,5,9999,99999,9,999999999,0.4,999,999,99
3021,2,23,21,0,*?*?*?*?*?*?*?*?*?*?*?*?*?*?*?*?*?*?*?*?*?*?,6.4,2.5,79,102418,0,-0,308,0.0,-0.0,0.0,0,0,0,0,30,0.5,10,5,9999,99999,9,999999999,0.3,999,999,99
3021,2,23,22,0,*?*?*?*?*?*?*?*?*?*?*?*?*?*?*?*?*?*?*?*?*?*?,5.4,3.0,88,102418,0,-0,304,0.0,-0.0,0.0,0,0,0,0,30,0.5,10,5,9999,99999,9,999999999,0.3,999,999,99
3021,2,23,23,0,*?*?*?*?*?*?*?*?*?*?*?*?*?*?*?*?*?*?*?*?*?*?,5.4,3.4,90,102418,0,-0,304,0.0,-0.0,0.0,0,0,0,0,30,0.5,10,5,9999,99999,9,999999999,0.4,999,999,99
3021,2,23,24,0,*?*?*?*?*?*?*?*?*?*?*?*?*?*?*?*?*?*?*?*?*?*?,3.4,3.4,100,102418,0,-0,295,0.0,-0.0,0.0,0,0,0,0,20,2.6,10,5,9999,99999,9,999999999,0.0,999,999,99
3021,2,24,1,0,*?*?*?*?*?*?*?*?*?*?*?*?*?*?*?*?*?*?*?*?*?*?,5.3,4.5,93,102785,0,-0,303,0.0,-0.0,0.0,0,0,0,0,27,1.0,10,5,9999,99999,9,999999999,2.9,999,999,99
3021,2,24,2,0,*?*?*?*?*?*?*?*?*?*?*?*?*?*?*?*?*?*?*?*?*?*?,5.3,4.8,96,102785,0,-0,303,0.0,-0.0,0.0,0,0,0,0,23,1.5,10,5,9999,99999,9,999999999,0.4,999,999,99
3021,2,24,3,0,*?*?*?*?*?*?*?*?*?*?*?*?*?*?*?*?*?*?*?*?*?*?,4.3,4.1,99,102785,0,-0,299,0.0,-0.0,0.0,0,0,0,0,20,1.5,10,5,9999,99999,9,999999999,0.4,999,999,99
3021,2,24,4,0,*?*?*?*?*?*?*?*?*?*?*?*?*?*?*?*?*?*?*?*?*?*?,4.3,4.3,100,102785,0,-0,299,0.0,-0.0,0.0,0,0,0,0,17,2.2,10,5,9999,99999,9,999999999,0.1,999,999,99
3021,2,24,5,0,*?*?*?*?*?*?*?*?*?*?*?*?*?*?*?*?*?*?*?*?*?*?,5.8,5.0,95,102785,0,-0,305,0.0,-0.0,0.0,0,0,0,0,13,0.5,10,5,9999,99999,9,999999999,0.0,999,999,99
3021,2,24,6,0,*?*?*?*?*?*?*?*?*?*?*?*?*?*?*?*?*?*?*?*?*?*?,4.2,4.1,100,102785,0,-0,298,0.0,-0.0,0.0,0,0,0,0,10,0.0,10,5,9999,99999,9,999999999,0.0,999,999,99
3021,2,24,7,0,*?*?*?*?*?*?*?*?*?*?*?*?*?*?*?*?*?*?*?*?*?*?,3.9,3.8,100,102785,64,1406,297,0.0,0.0,0.0,0,0,0,0,13,1.0,10,5,9999,99999,9,999999999,0.0,999,999,99
3021,2,24,8,0,*?*?*?*?*?*?*?*?*?*?*?*?*?*?*?*?*?*?*?*?*?*?,3.5,3.4,100,102785,256,1395,291,63.0,45.6,54.6,6956,3448,6429,1167,17,1.5,9,5,9999,99999,9,999999999,0.0,999,999,99
3021,2,24,9,0,*?*?*?*?*?*?*?*?*?*?*?*?*?*?*?*?*?*?*?*?*?*?,5.2,5.0,98,102785,419,1396,294,157.2,132.0,117.6,17136,11993,13489,2627,20,3.1,8,4,9999,99999,9,999999999,0.5,999,999,99
3021,2,24,10,0,*?*?*?*?*?*?*?*?*?*?*?*?*?*?*?*?*?*?*?*?*?*?,6.9,4.5,85,102785,541,1396,301,212.4,138.2,158.9,23165,13454,18089,3696,23,1.5,8,4,9999,99999,9,999999999,0.7,999,999,99
3021,2,24,11,0,*?*?*?*?*?*?*?*?*?*?*?*?*?*?*?*?*?*?*?*?*?*?,8.5,3.8,72,102785,613,1395,308,245.3,140.7,183.5,26761,14115,20766,4392,27,2.6,8,4,9999,99999,9,999999999,0.0,999,999,99
3021,2,24,12,0,*?*?*?*?*?*?*?*?*?*?*?*?*?*?*?*?*?*?*?*?*?*?,9.8,4.3,69,102785,632,1397,314,253.7,141.3,189.7,27680,14247,21453,4577,30,2.1,8,4,9999,99999,9,999999999,0.0,999,999,99
3021,2,24,13,0,*?*?*?*?*?*?*?*?*?*?*?*?*?*?*?*?*?*?*?*?*?*?,9.6,3.8,67,102785,595,1397,318,178.8,55.8,155.0,19648,5407,17484,4544,28,3.1,9,5,9999,99999,9,999999999,0.0,999,999,99
3021,2,24,14,0,*?*?*?*?*?*?*?*?*?*?*?*?*?*?*?*?*?*?*?*?*?*?,10.0,3.0,62,102785,505,1397,319,148.0,54.4,128.3,16254,5127,14484,3611,27,2.6,9,5,9999,99999,9,999999999,0.0,999,999,99
3021,2,24,15,0,*?*?*?*?*?*?*?*?*?*?*?*?*?*?*?*?*?*?*?*?*?*?,9.8,3.0,63,102785,368,1396,319,101.2,51.1,87.8,11112,4469,9929,2338,25,1.5,9,5,9999,99999,9,999999999,0.2,999,999,99
3021,2,24,16,0,*?*?*?*?*?*?*?*?*?*?*?*?*?*?*?*?*?*?*?*?*?*?,9.9,2.3,59,102785,194,1396,319,41.7,39.9,36.1,4643,2641,4316,762,23,1.5,9,5,9999,99999,9,999999999,0.1,999,999,99
3021,2,24,17,0,*?*?*?*?*?*?*?*?*?*?*?*?*?*?*?*?*?*?*?*?*?*?,9.0,3.9,70,102785,0,-0,320,0.0,-0.0,0.0,0,0,0,0,22,1.5,10,5,9999,99999,9,999999999,0.0,999,999,99
3021,2,24,18,0,*?*?*?*?*?*?*?*?*?*?*?*?*?*?*?*?*?*?*?*?*?*?,8.4,4.8,78,102785,0,-0,317,0.0,-0.0,0.0,0,0,0,0,20,2.6,10,5,9999,99999,9,999999999,0.0,999,999,99
3021,2,24,19,0,*?*?*?*?*?*?*?*?*?*?*?*?*?*?*?*?*?*?*?*?*?*?,7.3,4.1,80,102785,0,-0,312,0.0,-0.0,0.0,0,0,0,0,18,2.6,10,5,9999,99999,9,999999999,0.0,999,999,99
3021,2,24,20,0,*?*?*?*?*?*?*?*?*?*?*?*?*?*?*?*?*?*?*?*?*?*?,6.7,4.1,84,102785,0,-0,309,0.0,-0.0,0.0,0,0,0,0,17,3.1,10,5,9999,99999,9,999999999,0.0,999,999,99
3021,2,24,21,0,*?*?*?*?*?*?*?*?*?*?*?*?*?*?*?*?*?*?*?*?*?*?,6.9,4.5,84,102785,0,-0,310,0.0,-0.0,0.0,0,0,0,0,15,2.1,10,5,9999,99999,9,999999999,0.2,999,999,99
3021,2,24,22,0,*?*?*?*?*?*?*?*?*?*?*?*?*?*?*?*?*?*?*?*?*?*?,5.8,3.8,87,102785,0,-0,305,0.0,-0.0,0.0,0,0,0,0,13,2.6,10,5,9999,99999,9,999999999,0.0,999,999,99
3021,2,24,23,0,*?*?*?*?*?*?*?*?*?*?*?*?*?*?*?*?*?*?*?*?*?*?,5.3,3.4,88,102785,0,-0,303,0.0,-0.0,0.0,0,0,0,0,12,0.5,10,5,9999,99999,9,999999999,0.0,999,999,99
3021,2,24,24,0,*?*?*?*?*?*?*?*?*?*?*?*?*?*?*?*?*?*?*?*?*?*?,5.4,3.9,90,102785,0,-0,304,0.0,-0.0,0.0,0,0,0,0,30,3.1,10,5,9999,99999,9,999999999,0.1,999,999,99
3021,2,25,1,0,*?*?*?*?*?*?*?*?*?*?*?*?*?*?*?*?*?*?*?*?*?*?,4.4,0.6,76,103183,0,-0,300,0.0,-0.0,0.0,0,0,0,0,12,1.0,10,5,9999,99999,9,999999999,0.0,999,999,99
3021,2,25,2,0,*?*?*?*?*?*?*?*?*?*?*?*?*?*?*?*?*?*?*?*?*?*?,3.7,-0.6,72,103183,0,-0,297,0.0,-0.0,0.0,0,0,0,0,13,0.5,10,5,9999,99999,9,999999999,0.5,999,999,99
3021,2,25,3,0,*?*?*?*?*?*?*?*?*?*?*?*?*?*?*?*?*?*?*?*?*?*?,4.0,-0.8,69,103183,0,-0,298,0.0,-0.0,0.0,0,0,0,0,15,0.5,10,5,9999,99999,9,999999999,0.0,999,999,99
3021,2,25,4,0,*?*?*?*?*?*?*?*?*?*?*?*?*?*?*?*?*?*?*?*?*?*?,3.2,-0.8,73,103183,0,-0,295,0.0,-0.0,0.0,0,0,0,0,17,1.0,10,5,9999,99999,9,999999999,0.0,999,999,99
3021,2,25,5,0,*?*?*?*?*?*?*?*?*?*?*?*?*?*?*?*?*?*?*?*?*?*?,2.3,-1.1,76,103183,0,-0,291,0.0,-0.0,0.0,0,0,0,0,18,0.0,10,5,9999,99999,9,999999999,0.0,999,999,99
3021,2,25,6,0,*?*?*?*?*?*?*?*?*?*?*?*?*?*?*?*?*?*?*?*?*?*?,2.7,-0.2,81,103183,0,-0,293,0.0,-0.0,0.0,0,0,0,0,20,2.1,10,5,9999,99999,9,999999999,0.0,999,999,99
3021,2,25,7,0,*?*?*?*?*?*?*?*?*?*?*?*?*?*?*?*?*?*?*?*?*?*?,3.1,1.7,90,103183,71,1386,294,0.0,0.0,0.0,0,0,0,0,22,1.5,10,5,9999,99999,9,999999999,0.0,999,999,99
3021,2,25,8,0,*?*?*?*?*?*?*?*?*?*?*?*?*?*?*?*?*?*?*?*?*?*?,4.3,3.2,91,103183,264,1394,299,37.8,0.0,37.8,4422,0,4430,1479,23,1.5,10,5,9999,99999,9,999999999,0.0,999,999,99
3021,2,25,9,0,*?*?*?*?*?*?*?*?*?*?*?*?*?*?*?*?*?*?*?*?*?*?,4.7,2.1,82,103183,427,1395,301,69.9,0.0,69.9,8168,0,8190,2864,25,2.6,10,5,9999,99999,9,999999999,0.0,999,999,99
3021,2,25,10,0,*?*?*?*?*?*?*?*?*?*?*?*?*?*?*?*?*?*?*?*?*?*?,6.5,4.1,85,103183,549,1396,308,93.9,0.0,93.9,11024,0,11058,4012,27,2.6,10,5,9999,99999,9,999999999,0.0,999,999,99
3021,2,25,11,0,*?*?*?*?*?*?*?*?*?*?*?*?*?*?*?*?*?*?*?*?*?*?,9.0,4.8,74,103183,621,1395,320,108.2,0.0,108.2,12745,0,12788,4737,28,3.1,10,5,9999,99999,9,999999999,0.0,999,999,99
3021,2,25,12,0,*?*?*?*?*?*?*?*?*?*?*?*?*?*?*?*?*?*?*?*?*?*?,10.4,4.1,65,103183,639,1394,326,111.8,0.0,111.8,13181,0,13226,4924,30,1.5,10,5,9999,99999,9,999999999,0.0,999,999,99
3021,2,25,13,0,*?*?*?*?*?*?*?*?*?*?*?*?*?*?*?*?*?*?*?*?*?*?,10.2,2.3,57,103183,602,1395,325,104.5,0.0,104.5,12293,0,12333,4544,32,1.0,10,5,9999,99999,9,999999999,0.0,999,999,99
3021,2,25,14,0,*?*?*?*?*?*?*?*?*?*?*?*?*?*?*?*?*?*?*?*?*?*?,10.5,2.5,57,103183,512,1395,327,86.7,0.0,86.7,10160,0,10190,3656,33,1.0,10,5,9999,99999,9,999999999,0.0,999,999,99
3021,2,25,15,0,*?*?*?*?*?*?*?*?*?*?*?*?*?*?*?*?*?*?*?*?*?*?,10.4,3.9,64,103183,375,1394,326,59.7,0.0,59.7,6970,0,6986,2405,35,2.6,10,5,9999,99999,9,999999999,0.0,999,999,99
3021,2,25,16,0,*?*?*?*?*?*?*?*?*?*?*?*?*?*?*?*?*?*?*?*?*?*?,10.4,4.1,65,103183,201,1395,326,25.4,0.0,25.4,2988,0,2992,985,37,0.5,10,5,9999,99999,9,999999999,0.0,999,999,99
3021,2,25,17,0,*?*?*?*?*?*?*?*?*?*?*?*?*?*?*?*?*?*?*?*?*?*?,10.0,3.9,65,103183,1,1075,324,0.0,0.0,0.0,0,0,0,0,38,1.0,10,5,9999,99999,9,999999999,0.0,999,999,99
3021,2,25,18,0,*?*?*?*?*?*?*?*?*?*?*?*?*?*?*?*?*?*?*?*?*?*?,7.9,4.5,78,103183,0,-0,315,0.0,-0.0,0.0,0,0,0,0,40,1.0,10,5,9999,99999,9,999999999,0.0,999,999,99
3021,2,25,19,0,*?*?*?*?*?*?*?*?*?*?*?*?*?*?*?*?*?*?*?*?*?*?,7.3,4.6,83,103183,0,-0,312,0.0,-0.0,0.0,0,0,0,0,40,3.6,10,5,9999,99999,9,999999999,0.0,999,999,99
3021,2,25,20,0,*?*?*?*?*?*?*?*?*?*?*?*?*?*?*?*?*?*?*?*?*?*?,6.1,4.8,90,103183,0,-0,307,0.0,-0.0,0.0,0,0,0,0,40,2.6,10,5,9999,99999,9,999999999,0.0,999,999,99
3021,2,25,21,0,*?*?*?*?*?*?*?*?*?*?*?*?*?*?*?*?*?*?*?*?*?*?,6.4,5.0,90,103183,0,-0,308,0.0,-0.0,0.0,0,0,0,0,40,2.6,10,5,9999,99999,9,999999999,0.0,999,999,99
3021,2,25,22,0,*?*?*?*?*?*?*?*?*?*?*?*?*?*?*?*?*?*?*?*?*?*?,5.6,4.1,90,103183,0,-0,305,0.0,-0.0,0.0,0,0,0,0,40,2.6,10,5,9999,99999,9,999999999,0.0,999,999,99
3021,2,25,23,0,*?*?*?*?*?*?*?*?*?*?*?*?*?*?*?*?*?*?*?*?*?*?,4.8,4.5,97,103183,0,-0,301,0.0,-0.0,0.0,0,0,0,0,40,0.5,10,5,9999,99999,9,999999999,0.0,999,999,99
3021,2,25,24,0,*?*?*?*?*?*?*?*?*?*?*?*?*?*?*?*?*?*?*?*?*?*?,4.8,2.1,82,103183,0,-0,301,0.0,-0.0,0.0,0,0,0,0,10,1.0,10,5,9999,99999,9,999999999,0.0,999,999,99
3021,2,26,1,0,*?*?*?*?*?*?*?*?*?*?*?*?*?*?*?*?*?*?*?*?*?*?,3.1,3.0,100,103670,0,-0,294,0.0,-0.0,0.0,0,0,0,0,42,1.0,10,5,9999,99999,9,999999999,0.0,999,999,99
3021,2,26,2,0,*?*?*?*?*?*?*?*?*?*?*?*?*?*?*?*?*?*?*?*?*?*?,2.4,2.3,100,103670,0,-0,291,0.0,-0.0,0.0,0,0,0,0,43,0.5,10,5,9999,99999,9,999999999,0.0,999,999,99
3021,2,26,3,0,*?*?*?*?*?*?*?*?*?*?*?*?*?*?*?*?*?*?*?*?*?*?,2.0,1.9,100,103670,0,-0,289,0.0,-0.0,0.0,0,0,0,0,45,0.5,10,5,9999,99999,9,999999999,0.0,999,999,99
3021,2,26,4,0,*?*?*?*?*?*?*?*?*?*?*?*?*?*?*?*?*?*?*?*?*?*?,2.5,2.5,100,103670,0,-0,291,0.0,-0.0,0.0,0,0,0,0,47,1.0,10,5,9999,99999,9,999999999,0.0,999,999,99
3021,2,26,5,0,*?*?*?*?*?*?*?*?*?*?*?*?*?*?*?*?*?*?*?*?*?*?,2.5,2.5,100,103670,0,-0,291,0.0,-0.0,0.0,0,0,0,0,48,1.0,10,5,9999,99999,9,999999999,0.0,999,999,99
3021,2,26,6,0,*?*?*?*?*?*?*?*?*?*?*?*?*?*?*?*?*?*?*?*?*?*?,1.6,1.7,100,103670,0,-0,288,0.0,-0.0,0.0,0,0,0,0,50,0.5,10,5,9999,99999,9,999999999,0.0,999,999,99
3021,2,26,7,0,*?*?*?*?*?*?*?*?*?*?*?*?*?*?*?*?*?*?*?*?*?*?,0.7,0.6,100,103670,79,1386,284,1.5,0.0,1.5,199,-0,198,61,52,1.5,10,5,9999,99999,9,999999999,0.0,999,999,99
3021,2,26,8,0,*?*?*?*?*?*?*?*?*?*?*?*?*?*?*?*?*?*?*?*?*?*?,2.2,2.1,100,103670,272,1393,290,39.5,0.0,39.5,4609,0,4618,1544,53,1.0,10,5,9999,99999,9,999999999,0.0,999,999,99
3021,2,26,9,0,*?*?*?*?*?*?*?*?*?*?*?*?*?*?*?*?*?*?*?*?*?*?,3.6,3.6,100,103670,435,1394,296,71.6,0.0,71.6,8360,0,8382,2939,55,1.0,10,5,9999,99999,9,999999999,0.0,999,999,99
3021,2,26,10,0,*?*?*?*?*?*?*?*?*?*?*?*?*?*?*?*?*?*?*?*?*?*?,5.5,3.8,92,103670,557,1395,304,95.5,0.0,95.5,11219,0,11254,4092,57,2.6,10,5,9999,99999,9,999999999,0.0,999,999,99
3021,2,26,11,0,*?*?*?*?*?*?*?*?*?*?*?*?*?*?*?*?*?*?*?*?*?*?,8.2,3.4,74,103670,629,1394,316,109.8,0.0,109.8,12940,0,12984,4821,58,2.6,10,5,9999,99999,9,999999999,0.0,999,999,99
3021,2,26,12,0,*?*?*?*?*?*?*?*?*?*?*?*?*?*?*?*?*?*?*?*?*?*?,8.8,3.4,72,103670,647,1394,319,113.4,0.0,113.4,13374,0,13419,5008,60,1.5,10,5,9999,99999,9,999999999,0.0,999,999,99
3021,2,26,13,0,*?*?*?*?*?*?*?*?*?*?*?*?*?*?*?*?*?*?*?*?*?*?,9.5,2.1,62,103670,610,1395,322,106.0,0.0,106.0,12480,0,12522,4624,62,1.5,10,5,9999,99999,9,999999999,0.0,999,999,99
3021,2,26,14,0,*?*?*?*?*?*?*?*?*?*?*?*?*?*?*?*?*?*?*?*?*?*?,9.7,3.2,66,103670,519,1393,323,88.2,0.0,88.2,10338,0,10369,3729,63,2.1,10,5,9999,99999,9,999999999,0.0,999,999,99
3021,2,26,15,0,*?*?*?*?*?*?*?*?*?*?*?*?*?*?*?*?*?*?*?*?*?*?,9.5,2.5,64,103670,382,1393,322,61.2,0.0,61.2,7140,0,7157,2469,65,1.5,10,5,9999,99999,9,999999999,0.0,999,999,99
3021,2,26,16,0,*?*?*?*?*?*?*?*?*?*?*?*?*?*?*?*?*?*?*?*?*?*?,9.6,2.5,64,103670,208,1394,323,26.8,0.0,26.8,3149,0,3154,1040,67,1.0,10,5,9999,99999,9,999999999,0.0,999,999,99
3021,2,26,17,0,*?*?*?*?*?*?*?*?*?*?*?*?*?*?*?*?*?*?*?*?*?*?,7.8,3.9,80,103670,8,1368,314,0.0,0.0,0.0,0,0,0,0,68,1.5,10,5,9999,99999,9,999999999,0.0,999,999,99
3021,2,26,18,0,*?*?*?*?*?*?*?*?*?*?*?*?*?*?*?*?*?*?*?*?*?*?,7.8,3.8,79,103670,0,-0,314,0.0,-0.0,0.0,0,0,0,0,70,0.5,10,5,9999,99999,9,999999999,0.0,999,999,99
3021,2,26,19,0,*?*?*?*?*?*?*?*?*?*?*?*?*?*?*?*?*?*?*?*?*?*?,6.3,4.6,93,103670,0,-0,308,0.0,-0.0,0.0,0,0,0,0,68,1.5,10,5,9999,99999,9,999999999,0.0,999,999,99
3021,2,26,20,0,*?*?*?*?*?*?*?*?*?*?*?*?*?*?*?*?*?*?*?*?*?*?,5.1,3.4,93,103670,0,-0,302,0.0,-0.0,0.0,0,0,0,0,67,1.0,10,5,9999,99999,9,999999999,0.0,999,999,99
3021,2,26,21,0,*?*?*?*?*?*?*?*?*?*?*?*?*?*?*?*?*?*?*?*?*?*?,4.5,3.2,95,103670,0,-0,300,0.0,-0.0,0.0,0,0,0,0,65,1.5,10,5,9999,99999,9,999999999,0.0,999,999,99
3021,2,26,22,0,*?*?*?*?*?*?*?*?*?*?*?*?*?*?*?*?*?*?*?*?*?*?,4.3,4.3,100,103670,0,-0,299,0.0,-0.0,0.0,0,0,0,0,63,0.5,10,5,9999,99999,9,999999999,0.0,999,999,99
3021,2,26,23,0,*?*?*?*?*?*?*?*?*?*?*?*?*?*?*?*?*?*?*?*?*?*?,3.6,3.6,100,103670,0,-0,296,0.0,-0.0,0.0,0,0,0,0,62,1.0,10,5,9999,99999,9,999999999,0.0,999,999,99
3021,2,26,24,0,*?*?*?*?*?*?*?*?*?*?*?*?*?*?*?*?*?*?*?*?*?*?,4.0,3.9,100,103670,0,-0,298,0.0,-0.0,0.0,0,0,0,0,40,1.5,10,5,9999,99999,9,999999999,0.0,999,999,99
3021,2,27,1,0,*?*?*?*?*?*?*?*?*?*?*?*?*?*?*?*?*?*?*?*?*?*?,2.4,-0.8,78,103760,0,-0,292,0.0,-0.0,0.0,0,0,0,0,62,1.0,10,5,9999,99999,9,999999999,0.0,999,999,99
3021,2,27,2,0,*?*?*?*?*?*?*?*?*?*?*?*?*?*?*?*?*?*?*?*?*?*?,1.7,-3.1,67,103760,0,-0,289,0.0,-0.0,0.0,0,0,0,0,63,0.5,10,5,9999,99999,9,999999999,0.0,999,999,99
3021,2,27,3,0,*?*?*?*?*?*?*?*?*?*?*?*?*?*?*?*?*?*?*?*?*?*?,1.8,-2.7,69,103760,0,-0,289,0.0,-0.0,0.0,0,0,0,0,65,1.5,10,5,9999,99999,9,999999999,0.0,999,999,99
3021,2,27,4,0,*?*?*?*?*?*?*?*?*?*?*?*?*?*?*?*?*?*?*?*?*?*?,2.6,-1.9,69,103760,0,-0,293,0.0,-0.0,0.0,0,0,0,0,67,1.0,10,5,9999,99999,9,999999999,0.0,999,999,99
3021,2,27,5,0,*?*?*?*?*?*?*?*?*?*?*?*?*?*?*?*?*?*?*?*?*?*?,2.1,-1.9,73,103760,0,-0,290,0.0,-0.0,0.0,0,0,0,0,68,0.5,10,5,9999,99999,9,999999999,0.0,999,999,99
3021,2,27,6,0,*?*?*?*?*?*?*?*?*?*?*?*?*?*?*?*?*?*?*?*?*?*?,1.6,-2.9,69,103760,0,-0,289,0.0,-0.0,0.0,0,0,0,0,70,1.5,10,5,9999,99999,9,999999999,0.0,999,999,99
3021,2,27,7,0,*?*?*?*?*?*?*?*?*?*?*?*?*?*?*?*?*?*?*?*?*?*?,1.8,-2.2,72,103760,88,1400,289,3.1,0.0,3.1,398,-0,397,125,67,1.5,10,5,9999,99999,9,999999999,0.0,999,999,99
3021,2,27,8,0,*?*?*?*?*?*?*?*?*?*?*?*?*?*?*?*?*?*?*?*?*?*?,2.0,-2.4,70,103760,280,1392,290,41.1,0.0,41.1,4797,0,4806,1611,63,1.5,10,5,9999,99999,9,999999999,0.0,999,999,99
3021,2,27,9,0,*?*?*?*?*?*?*?*?*?*?*?*?*?*?*?*?*?*?*?*?*?*?,2.0,-2.7,69,103760,443,1393,290,73.2,0.0,73.2,8553,0,8576,3014,60,1.0,10,5,9999,99999,9,999999999,0.0,999,999,99
3021,2,27,10,0,*?*?*?*?*?*?*?*?*?*?*?*?*?*?*?*?*?*?*?*?*?*?,3.1,-1.5,69,103760,565,1394,295,97.2,0.0,97.2,11415,0,11451,4174,57,0.0,10,5,9999,99999,9,999999999,0.0,999,999,99
3021,2,27,11,0,*?*?*?*?*?*?*?*?*?*?*?*?*?*?*?*?*?*?*?*?*?*?,3.2,-1.5,69,103760,637,1394,295,111.4,0.0,111.4,13137,0,13181,4905,53,0.5,10,5,9999,99999,9,999999999,0.0,999,999,99
3021,2,27,12,0,*?*?*?*?*?*?*?*?*?*?*?*?*?*?*?*?*?*?*?*?*?*?,4.4,-0.2,71,103760,655,1394,300,115.0,0.0,115.0,13567,0,13614,5092,50,1.0,10,5,9999,99999,9,999999999,0.0,999,999,99
3021,2,27,13,0,*?*?*?*?*?*?*?*?*?*?*?*?*?*?*?*?*?*?*?*?*?*?,4.1,0.2,75,103760,617,1393,294,186.8,56.1,162.0,20539,5468,18270,4800,50,0.0,9,5,9999,99999,9,999999999,0.0,999,999,99
3021,2,27,14,0,*?*?*?*?*?*?*?*?*?*?*?*?*?*?*?*?*?*?*?*?*?*?,4.0,0.6,78,103760,527,1394,298,89.7,0.0,89.7,10519,0,10551,3803,50,1.0,10,5,9999,99999,9,999999999,0.0,999,999,99
3021,2,27,15,0,*?*?*?*?*?*?*?*?*?*?*?*?*?*?*?*?*?*?*?*?*?*?,4.3,-0.2,71,103760,390,1395,294,108.8,51.8,94.3,11942,4603,10665,2533,50,1.5,9,5,9999,99999,9,999999999,0.0,999,999,99
3021,2,27,16,0,*?*?*?*?*?*?*?*?*?*?*?*?*?*?*?*?*?*?*?*?*?*?,3.9,0.2,75,103760,215,1393,293,49.0,42.2,42.5,5437,2944,5042,899,50,1.0,9,5,9999,99999,9,999999999,0.0,999,999,99
3021,2,27,17,0,*?*?*?*?*?*?*?*?*?*?*?*?*?*?*?*?*?*?*?*?*?*?,4.2,-0.0,74,103760,15,1392,299,0.0,0.0,0.0,0,0,0,0,50,1.0,10,5,9999,99999,9,999999999,0.0,999,999,99
3021,2,27,18,0,*?*?*?*?*?*?*?*?*?*?*?*?*?*?*?*?*?*?*?*?*?*?,3.5,-0.6,72,103760,0,-0,296,0.0,-0.0,0.0,0,0,0,0,50,0.5,10,5,9999,99999,9,999999999,0.0,999,999,99
3021,2,27,19,0,*?*?*?*?*?*?*?*?*?*?*?*?*?*?*?*?*?*?*?*?*?*?,3.9,-1.7,65,103760,0,-0,298,0.0,-0.0,0.0,0,0,0,0,87,0.5,10,5,9999,99999,9,999999999,0.0,999,999,99
3021,2,27,20,0,*?*?*?*?*?*?*?*?*?*?*?*?*?*?*?*?*?*?*?*?*?*?,2.8,-2.4,66,103760,0,-0,294,0.0,-0.0,0.0,0,0,0,0,123,0.5,10,5,9999,99999,9,999999999,0.0,999,999,99
3021,2,27,21,0,*?*?*?*?*?*?*?*?*?*?*?*?*?*?*?*?*?*?*?*?*?*?,2.8,-2.4,66,103760,0,-0,294,0.0,-0.0,0.0,0,0,0,0,160,0.5,10,5,9999,99999,9,999999999,0.0,999,999,99
3021,2,27,22,0,*?*?*?*?*?*?*?*?*?*?*?*?*?*?*?*?*?*?*?*?*?*?,3.4,-2.2,64,103760,0,-0,296,0.0,-0.0,0.0,0,0,0,0,197,1.0,10,5,9999,99999,9,999999999,0.0,999,999,99
3021,2,27,23,0,*?*?*?*?*?*?*?*?*?*?*?*?*?*?*?*?*?*?*?*?*?*?,3.6,-2.4,63,103760,0,-0,297,0.0,-0.0,0.0,0,0,0,0,233,0.5,10,5,9999,99999,9,999999999,0.0,999,999,99
3021,2,27,24,0,*?*?*?*?*?*?*?*?*?*?*?*?*?*?*?*?*?*?*?*?*?*?,2.9,1.5,89,103760,0,-0,293,0.0,-0.0,0.0,0,0,0,0,60,1.0,10,5,9999,99999,9,999999999,0.0,999,999,99
3021,2,28,1,0,*?*?*?*?*?*?*?*?*?*?*?*?*?*?*?*?*?*?*?*?*?*?,5.0,1.9,81,103359,0,-0,302,0.0,-0.0,0.0,0,0,0,0,277,1.0,10,5,9999,99999,9,999999999,0.0,999,999,99
3021,2,28,2,0,*?*?*?*?*?*?*?*?*?*?*?*?*?*?*?*?*?*?*?*?*?*?,5.4,3.6,89,103359,0,-0,304,0.0,-0.0,0.0,0,0,0,0,283,0.5,10,5,9999,99999,9,999999999,0.0,999,999,99
3021,2,28,3,0,*?*?*?*?*?*?*?*?*?*?*?*?*?*?*?*?*?*?*?*?*?*?,4.8,3.2,91,103359,0,-0,301,0.0,-0.0,0.0,0,0,0,0,290,1.5,10,5,9999,99999,9,999999999,0.0,999,999,99
3021,2,28,4,0,*?*?*?*?*?*?*?*?*?*?*?*?*?*?*?*?*?*?*?*?*?*?,5.4,2.5,82,103359,0,-0,304,0.0,-0.0,0.0,0,0,0,0,297,1.0,10,5,9999,99999,9,999999999,0.0,999,999,99
3021,2,28,5,0,*?*?*?*?*?*?*?*?*?*?*?*?*?*?*?*?*?*?*?*?*?*?,5.2,2.7,84,103359,0,-0,303,0.0,-0.0,0.0,0,0,0,0,303,0.5,10,5,9999,99999,9,999999999,0.0,999,999,99
3021,2,28,6,0,*?*?*?*?*?*?*?*?*?*?*?*?*?*?*?*?*?*?*?*?*?*?,4.6,3.2,91,103359,0,-0,300,0.0,-0.0,0.0,0,0,0,0,310,1.5,10,5,9999,99999,9,999999999,0.0,999,999,99
3021,2,28,7,0,*?*?*?*?*?*?*?*?*?*?*?*?*?*?*?*?*?*?*?*?*?*?,3.8,3.8,100,103359,96,1397,297,4.7,0.0,4.7,592,-0,592,189,263,1.5,10,5,9999,99999,9,999999999,0.0,999,999,99
3021,2,28,8,0,*?*?*?*?*?*?*?*?*?*?*?*?*?*?*?*?*?*?*?*?*?*?,4.9,4.5,98,103359,288,1391,297,74.2,47.7,64.4,8181,3796,7540,1387,217,1.5,9,5,9999,99999,9,999999999,0.0,999,999,99
3021,2,28,9,0,*?*?*?*?*?*?*?*?*?*?*?*?*?*?*?*?*?*?*?*?*?*?,5.9,5.1,95,103359,451,1392,301,130.0,53.4,112.7,14273,4911,12730,3099,170,1.0,9,5,9999,99999,9,999999999,0.2,999,999,99
3021,2,28,10,0,*?*?*?*?*?*?*?*?*?*?*?*?*?*?*?*?*?*?*?*?*?*?,7.7,5.0,83,103359,573,1394,305,227.5,139.4,170.1,24826,13678,19384,4007,123,0.0,8,4,9999,99999,9,999999999,1.8,999,999,99
3021,2,28,11,0,*?*?*?*?*?*?*?*?*?*?*?*?*?*?*?*?*?*?*?*?*?*?,9.9,5.1,73,103359,645,1393,310,307.5,237.2,197.7,32744,24119,22296,4377,77,0.5,7,4,9999,99999,9,999999999,0.6,999,999,99
3021,2,28,12,0,*?*?*?*?*?*?*?*?*?*?*?*?*?*?*?*?*?*?*?*?*?*?,11.2,6.2,72,103359,663,1394,316,317.1,238.0,203.9,33778,24400,22886,4555,30,1.0,7,4,9999,99999,9,999999999,0.1,999,999,99
3021,2,28,13,0,*?*?*?*?*?*?*?*?*?*?*?*?*?*?*?*?*?*?*?*?*?*?,11.2,5.8,69,103359,625,1393,321,251.1,141.1,187.9,27397,14207,21241,4521,33,0.0,8,4,9999,99999,9,999999999,0.0,999,999,99
3021,2,28,14,0,*?*?*?*?*?*?*?*?*?*?*?*?*?*?*?*?*?*?*?*?*?*?,11.2,5.8,70,103359,534,1393,325,158.5,55.0,137.4,17406,5233,15501,3916,37,1.0,9,5,9999,99999,9,999999999,0.0,999,999,99
3021,2,28,15,0,*?*?*?*?*?*?*?*?*?*?*?*?*?*?*?*?*?*?*?*?*?*?,11.3,6.7,74,103359,397,1394,317,174.4,218.5,112.1,18431,19295,13023,2230,40,1.5,7,4,9999,99999,9,999999999,0.0,999,999,99
3021,2,28,16,0,*?*?*?*?*?*?*?*?*?*?*?*?*?*?*?*?*?*?*?*?*?*?,11.2,7.0,76,103359,222,1393,317,80.5,180.4,51.8,8575,11883,6262,951,43,1.0,7,4,9999,99999,9,999999999,0.0,999,999,99
3021,2,28,17,0,*?*?*?*?*?*?*?*?*?*?*?*?*?*?*?*?*?*?*?*?*?*?,10.8,7.1,79,103359,22,1401,327,0.0,0.0,0.0,0,0,0,0,47,1.0,10,5,9999,99999,9,999999999,0.0,999,999,99
3021,2,28,18,0,*?*?*?*?*?*?*?*?*?*?*?*?*?*?*?*?*?*?*?*?*?*?,9.1,6.2,83,103359,0,-0,320,0.0,-0.0,0.0,0,0,0,0,50,0.5,10,5,9999,99999,9,999999999,0.4,999,999,99
3021,2,28,19,0,*?*?*?*?*?*?*?*?*?*?*?*?*?*?*?*?*?*?*?*?*?*?,8.9,5.5,79,103359,0,-0,319,0.0,-0.0,0.0,0,0,0,0,82,0.5,10,5,9999,99999,9,999999999,0.1,999,999,99
3021,2,28,20,0,*?*?*?*?*?*?*?*?*?*?*?*?*?*?*?*?*?*?*?*?*?*?,8.1,4.3,78,103359,0,-0,316,0.0,-0.0,0.0,0,0,0,0,113,0.5,10,5,9999,99999,9,999999999,0.0,999,999,99
3021,2,28,21,0,*?*?*?*?*?*?*?*?*?*?*?*?*?*?*?*?*?*?*?*?*?*?,7.3,3.9,80,103359,0,-0,312,0.0,-0.0,0.0,0,0,0,0,145,0.5,10,5,9999,99999,9,999999999,0.0,999,999,99
3021,2,28,22,0,*?*?*?*?*?*?*?*?*?*?*?*?*?*?*?*?*?*?*?*?*?*?,6.6,3.9,84,103359,0,-0,309,0.0,-0.0,0.0,0,0,0,0,177,1.0,10,5,9999,99999,9,999999999,0.0,999,999,99
3021,2,28,23,0,*?*?*?*?*?*?*?*?*?*?*?*?*?*?*?*?*?*?*?*?*?*?,6.6,3.6,81,103359,0,-0,309,0.0,-0.0,0.0,0,0,0,0,208,0.5,10,5,9999,99999,9,999999999,0.0,999,999,99
3021,2,28,24,0,*?*?*?*?*?*?*?*?*?*?*?*?*?*?*?*?*?*?*?*?*?*?,3.8,-0.2,75,103359,0,-0,297,0.0,-0.0,0.0,0,0,0,0,270,1.0,10,5,9999,99999,9,999999999,0.0,999,999,99
3021,3,1,1,0,*?*?*?*?*?*?*?*?*?*?*?*?*?*?*?*?*?*?*?*?*?*?,6.4,4.5,87,100149,0,-0,308,0.0,-0.0,0.0,0,0,0,0,207,1.0,10,5,9999,99999,9,999999999,0.7,999,999,99
3021,3,1,2,0,*?*?*?*?*?*?*?*?*?*?*?*?*?*?*?*?*?*?*?*?*?*?,6.4,4.8,89,100149,0,-0,308,0.0,-0.0,0.0,0,0,0,0,173,0.5,10,5,9999,99999,9,999999999,0.8,999,999,99
3021,3,1,3,0,*?*?*?*?*?*?*?*?*?*?*?*?*?*?*?*?*?*?*?*?*?*?,5.8,5.5,97,100149,0,-0,305,0.0,-0.0,0.0,0,0,0,0,140,1.5,10,5,9999,99999,9,999999999,0.6,999,999,99
3021,3,1,4,0,*?*?*?*?*?*?*?*?*?*?*?*?*?*?*?*?*?*?*?*?*?*?,5.0,4.8,98,100149,0,-0,302,0.0,-0.0,0.0,0,0,0,0,107,1.0,10,5,9999,99999,9,999999999,0.0,999,999,99
3021,3,1,5,0,*?*?*?*?*?*?*?*?*?*?*?*?*?*?*?*?*?*?*?*?*?*?,4.2,4.1,99,100149,0,-0,298,0.0,-0.0,0.0,0,0,0,0,73,0.5,10,5,9999,99999,9,999999999,0.0,999,999,99
3021,3,1,6,0,*?*?*?*?*?*?*?*?*?*?*?*?*?*?*?*?*?*?*?*?*?*?,4.3,4.3,99,100149,0,-0,299,0.0,-0.0,0.0,0,0,0,0,40,1.5,10,5,9999,99999,9,999999999,0.0,999,999,99
3021,3,1,7,0,*?*?*?*?*?*?*?*?*?*?*?*?*?*?*?*?*?*?*?*?*?*?,4.5,3.9,96,100149,104,1393,295,11.0,19.5,9.5,1279,942,1205,196,77,1.5,9,5,9999,99999,9,999999999,0.0,999,999,99
3021,3,1,8,0,*?*?*?*?*?*?*?*?*?*?*?*?*?*?*?*?*?*?*?*?*?*?,5.5,4.8,95,100149,297,1394,304,44.4,0.0,44.4,5178,0,5189,1747,113,1.5,10,5,9999,99999,9,999999999,0.0,999,999,99
3021,3,1,9,0,*?*?*?*?*?*?*?*?*?*?*?*?*?*?*?*?*?*?*?*?*?*?,7.5,6.6,93,100149,459,1391,296,230.8,313.4,127.4,24509,29223,14742,2570,150,1.0,6,3,9999,99999,9,999999999,0.0,999,999,99
3021,3,1,10,0,*?*?*?*?*?*?*?*?*?*?*?*?*?*?*?*?*?*?*?*?*?*?,8.4,6.9,89,100149,581,1393,293,335.5,473.0,138.2,35384,45773,17340,2728,187,0.0,4,2,9999,99999,9,999999999,0.0,999,999,99
3021,3,1,11,0,*?*?*?*?*?*?*?*?*?*?*?*?*?*?*?*?*?*?*?*?*?*?,10.6,7.0,77,100149,653,1393,306,368.8,413.0,175.2,38542,40840,21265,3633,223,0.5,5,3,9999,99999,9,999999999,0.0,999,999,99
3021,3,1,12,0,*?*?*?*?*?*?*?*?*?*?*?*?*?*?*?*?*?*?*?*?*?*?,11.3,6.1,70,100149,670,1392,304,394.6,481.9,162.6,41702,47947,20073,3368,260,1.0,4,2,9999,99999,9,999999999,0.0,999,999,99
3021,3,1,13,0,*?*?*?*?*?*?*?*?*?*?*?*?*?*?*?*?*?*?*?*?*?*?,11.8,5.6,66,100149,632,1391,310,355.9,411.4,169.1,37168,40442,20588,3467,250,0.0,5,3,9999,99999,9,999999999,0.0,999,999,99
3021,3,1,14,0,*?*?*?*?*?*?*?*?*?*?*?*?*?*?*?*?*?*?*?*?*?*?,11.8,7.3,73,100149,542,1394,316,279.7,322.2,154.4,29782,31587,17683,3221,240,1.0,6,3,9999,99999,9,999999999,0.0,999,999,99
3021,3,1,15,0,*?*?*?*?*?*?*?*?*?*?*?*?*?*?*?*?*?*?*?*?*?*?,12.0,6.9,71,100149,404,1392,312,210.8,381.5,100.1,21963,33249,12767,1874,230,1.5,5,3,9999,99999,9,999999999,0.0,999,999,99
3021,3,1,16,0,*?*?*?*?*?*?*?*?*?*?*?*?*?*?*?*?*?*?*?*?*?*?,11.7,6.7,71,100149,229,1392,319,84.4,183.1,54.2,8972,12288,6542,1001,220,1.0,7,4,9999,99999,9,999999999,0.0,999,999,99
3021,3,1,17,0,*?*?*?*?*?*?*?*?*?*?*?*?*?*?*?*?*?*?*?*?*?*?,11.4,7.7,77,100149,29,1405,326,0.0,0.0,0.0,0,0,0,0,210,1.0,9,5,9999,99999,9,999999999,0.0,999,999,99
3021,3,1,18,0,*?*?*?*?*?*?*?*?*?*?*?*?*?*?*?*?*?*?*?*?*?*?,10.1,7.7,85,100149,0,-0,324,0.0,-0.0,0.0,0,0,0,0,200,0.5,10,5,9999,99999,9,999999999,0.0,999,999,99
3021,3,1,19,0,*?*?*?*?*?*?*?*?*?*?*?*?*?*?*?*?*?*?*?*?*?*?,9.0,7.6,90,100149,0,-0,319,0.0,-0.0,0.0,0,0,0,0,200,0.5,10,5,9999,99999,9,999999999,0.0,999,999,99
3021,3,1,20,0,*?*?*?*?*?*?*?*?*?*?*?*?*?*?*?*?*?*?*?*?*?*?,8.2,6.9,90,100149,0,-0,316,0.0,-0.0,0.0,0,0,0,0,200,0.5,10,5,9999,99999,9,999999999,0.0,999,999,99
3021,3,1,21,0,*?*?*?*?*?*?*?*?*?*?*?*?*?*?*?*?*?*?*?*?*?*?,7.8,6.1,89,100149,0,-0,314,0.0,-0.0,0.0,0,0,0,0,200,0.5,10,5,9999,99999,9,999999999,0.0,999,999,99
3021,3,1,22,0,*?*?*?*?*?*?*?*?*?*?*?*?*?*?*?*?*?*?*?*?*?*?,7.0,5.0,87,100149,0,-0,311,0.0,-0.0,0.0,0,0,0,0,200,1.0,10,5,9999,99999,9,999999999,0.0,999,999,99
3021,3,1,23,0,*?*?*?*?*?*?*?*?*?*?*?*?*?*?*?*?*?*?*?*?*?*?,5.9,5.1,95,100149,0,-0,306,0.0,-0.0,0.0,0,0,0,0,200,0.5,10,5,9999,99999,9,999999999,0.0,999,999,99
3021,3,1,24,0,*?*?*?*?*?*?*?*?*?*?*?*?*?*?*?*?*?*?*?*?*?*?,6.7,3.9,82,100149,0,-0,309,0.0,-0.0,0.0,0,0,0,0,240,1.0,10,5,9999,99999,9,999999999,0.2,999,999,99
3021,3,2,1,0,*?*?*?*?*?*?*?*?*?*?*?*?*?*?*?*?*?*?*?*?*?*?,3.2,3.2,100,98777.1,0,-0,294,0.0,-0.0,0.0,0,0,0,0,208,1.0,10,5,9999,99999,9,999999999,0.0,999,999,99
3021,3,2,2,0,*?*?*?*?*?*?*?*?*?*?*?*?*?*?*?*?*?*?*?*?*?*?,1.9,1.9,100,98777.1,0,-0,289,0.0,-0.0,0.0,0,0,0,0,217,0.5,10,5,9999,99999,9,999999999,0.0,999,999,99
3021,3,2,3,0,*?*?*?*?*?*?*?*?*?*?*?*?*?*?*?*?*?*?*?*?*?*?,1.8,1.9,100,98777.1,0,-0,289,0.0,-0.0,0.0,0,0,0,0,225,1.5,10,5,9999,99999,9,999999999,0.0,999,999,99
3021,3,2,4,0,*?*?*?*?*?*?*?*?*?*?*?*?*?*?*?*?*?*?*?*?*?*?,1.9,1.9,100,98777.1,0,-0,289,0.0,-0.0,0.0,0,0,0,0,233,1.0,10,5,9999,99999,9,999999999,0.0,999,999,99
3021,3,2,5,0,*?*?*?*?*?*?*?*?*?*?*?*?*?*?*?*?*?*?*?*?*?*?,1.4,1.5,100,98777.1,0,-0,287,0.0,-0.0,0.0,0,0,0,0,242,0.5,10,5,9999,99999,9,999999999,0.0,999,999,99
3021,3,2,6,0,*?*?*?*?*?*?*?*?*?*?*?*?*?*?*?*?*?*?*?*?*?*?,1.0,1.0,100,98777.1,0,-0,285,0.0,-0.0,0.0,0,0,0,0,250,1.5,10,5,9999,99999,9,999999999,0.0,999,999,99
3021,3,2,7,0,*?*?*?*?*?*?*?*?*?*?*?*?*?*?*?*?*?*?*?*?*?*?,1.8,1.9,100,98777.1,112,1389,289,8.0,0.0,8.0,977,-0,977,316,240,1.5,10,5,9999,99999,9,999999999,0.0,999,999,99
3021,3,2,8,0,*?*?*?*?*?*?*?*?*?*?*?*?*?*?*?*?*?*?*?*?*?*?,2.6,2.7,100,98777.1,305,1392,287,80.0,48.5,69.3,8774,4034,7854,1809,230,1.5,9,5,9999,99999,9,999999999,0.0,999,999,99
3021,3,2,9,0,*?*?*?*?*?*?*?*?*?*?*?*?*?*?*?*?*?*?*?*?*?*?,4.1,4.1,100,98777.1,468,1393,276,251.4,392.8,119.4,26179,35893,15008,2279,220,1.0,5,3,9999,99999,9,999999999,0.0,999,999,99
3021,3,2,10,0,*?*?*?*?*?*?*?*?*?*?*?*?*?*?*?*?*?*?*?*?*?*?,5.0,5.0,100,98777.1,589,1392,293,235.1,140.0,175.8,25628,13939,19916,4169,210,0.0,8,4,9999,99999,9,999999999,0.0,999,999,99
3021,3,2,11,0,*?*?*?*?*?*?*?*?*?*?*?*?*?*?*?*?*?*?*?*?*?*?,7.6,6.2,100,98777.1,661,1392,288,388.4,481.1,160.0,41040,47751,19791,3296,200,0.5,4,2,9999,99999,9,999999999,0.0,999,999,99
3021,3,2,12,0,*?*?*?*?*?*?*?*?*?*?*?*?*?*?*?*?*?*?*?*?*?*?,8.4,6.2,100,98777.1,678,1391,288,408.0,533.4,148.1,43605,53259,18636,3051,190,1.0,3,2,9999,99999,9,999999999,0.0,999,999,99
3021,3,2,13,0,*?*?*?*?*?*?*?*?*?*?*?*?*?*?*?*?*?*?*?*?*?*?,8.3,6.4,100,98777.1,640,1392,283,385.8,563.8,126.5,39921,54455,17292,2533,187,0.0,2,1,9999,99999,9,999999999,0.0,999,999,99
3021,3,2,14,0,*?*?*?*?*?*?*?*?*?*?*?*?*?*?*?*?*?*?*?*?*?*?,8.6,5.1,100,98777.1,549,1392,278,324.8,570.7,99.7,33696,53808,14112,1939,183,1.0,1,0,9999,99999,9,999999999,0.0,999,999,99
3021,3,2,15,0,*?*?*?*?*?*?*?*?*?*?*?*?*?*?*?*?*?*?*?*?*?*?,8.8,4.8,100,98777.1,411,1391,287,228.3,492.3,82.9,23375,42861,11787,1508,180,1.5,3,2,9999,99999,9,999999999,0.0,999,999,99
3021,3,2,16,0,*?*?*?*?*?*?*?*?*?*?*?*?*?*?*?*?*?*?*?*?*?*?,8.5,3.9,98,98777.1,236,1392,308,74.6,110.9,55.8,7939,7578,6727,1031,177,1.0,8,4,9999,99999,9,999999999,0.0,999,999,99
3021,3,2,17,0,*?*?*?*?*?*?*?*?*?*?*?*?*?*?*?*?*?*?*?*?*?*?,8.1,3.6,99,98777.1,36,1408,306,0.0,0.0,0.0,0,0,0,0,173,1.0,8,4,9999,99999,9,999999999,0.0,999,999,99
3021,3,2,18,0,*?*?*?*?*?*?*?*?*?*?*?*?*?*?*?*?*?*?*?*?*?*?,6.7,3.8,100,98777.1,0,-0,309,0.0,-0.0,0.0,0,0,0,0,170,0.5,10,5,9999,99999,9,999999999,0.0,999,999,99
3021,3,2,19,0,*?*?*?*?*?*?*?*?*?*?*?*?*?*?*?*?*?*?*?*?*?*?,6.3,4.5,100,98777.1,0,-0,308,0.0,-0.0,0.0,0,0,0,0,182,0.5,10,5,9999,99999,9,999999999,0.0,999,999,99
3021,3,2,20,0,*?*?*?*?*?*?*?*?*?*?*?*?*?*?*?*?*?*?*?*?*?*?,4.8,4.6,100,98777.1,0,-0,301,0.0,-0.0,0.0,0,0,0,0,193,0.5,10,5,9999,99999,9,999999999,0.0,999,999,99
3021,3,2,21,0,*?*?*?*?*?*?*?*?*?*?*?*?*?*?*?*?*?*?*?*?*?*?,4.1,4.1,100,98777.1,0,-0,298,0.0,-0.0,0.0,0,0,0,0,205,0.5,10,5,9999,99999,9,999999999,0.0,999,999,99
3021,3,2,22,0,*?*?*?*?*?*?*?*?*?*?*?*?*?*?*?*?*?*?*?*?*?*?,4.1,4.1,100,98777.1,0,-0,298,0.0,-0.0,0.0,0,0,0,0,217,1.0,10,5,9999,99999,9,999999999,0.0,999,999,99
3021,3,2,23,0,*?*?*?*?*?*?*?*?*?*?*?*?*?*?*?*?*?*?*?*?*?*?,3.2,3.2,100,98777.1,0,-0,294,0.0,-0.0,0.0,0,0,0,0,228,0.5,10,5,9999,99999,9,999999999,0.0,999,999,99
3021,3,2,24,0,*?*?*?*?*?*?*?*?*?*?*?*?*?*?*?*?*?*?*?*?*?*?,4.8,4.8,100,98777.1,0,-0,301,0.0,-0.0,0.0,0,0,0,0,200,1.0,10,5,9999,99999,9,999999999,0.0,999,999,99
3021,3,3,1,0,*?*?*?*?*?*?*?*?*?*?*?*?*?*?*?*?*?*?*?*?*?*?,0.2,0.2,100,98521.3,0,-0,282,0.0,-0.0,0.0,0,0,0,0,235,1.0,10,5,9999,99999,9,999999999,0.0,999,999,99
3021,3,3,2,0,*?*?*?*?*?*?*?*?*?*?*?*?*?*?*?*?*?*?*?*?*?*?,-1.7,-1.7,100,98521.3,0,-0,275,0.0,-0.0,0.0,0,0,0,0,230,0.5,10,5,9999,99999,9,999999999,0.0,999,999,99
3021,3,3,3,0,*?*?*?*?*?*?*?*?*?*?*?*?*?*?*?*?*?*?*?*?*?*?,-1.3,-1.3,100,98521.3,0,-0,276,0.0,-0.0,0.0,0,0,0,0,225,1.5,10,5,9999,99999,9,999999999,0.0,999,999,99
3021,3,3,4,0,*?*?*?*?*?*?*?*?*?*?*?*?*?*?*?*?*?*?*?*?*?*?,-1.9,-1.9,100,98521.3,0,-0,274,0.0,-0.0,0.0,0,0,0,0,220,1.0,10,5,9999,99999,9,999999999,0.0,999,999,99
3021,3,3,5,0,*?*?*?*?*?*?*?*?*?*?*?*?*?*?*?*?*?*?*?*?*?*?,-2.2,-2.2,100,98521.3,0,-0,273,0.0,-0.0,0.0,0,0,0,0,215,0.5,10,5,9999,99999,9,999999999,0.0,999,999,99
3021,3,3,6,0,*?*?*?*?*?*?*?*?*?*?*?*?*?*?*?*?*?*?*?*?*?*?,-2.6,-2.7,100,98521.3,0,-0,271,0.0,-0.0,0.0,0,0,0,0,210,1.5,10,5,9999,99999,9,999999999,0.0,999,999,99
3021,3,3,7,0,*?*?*?*?*?*?*?*?*?*?*?*?*?*?*?*?*?*?*?*?*?*?,-3.0,-4.2,93,98521.3,120,1385,270,9.6,0.0,9.6,1169,-0,1169,380,232,1.5,10,5,9999,99999,9,999999999,0.0,999,999,99
3021,3,3,8,0,*?*?*?*?*?*?*?*?*?*?*?*?*?*?*?*?*?*?*?*?*?*?,-0.8,-2.4,89,98521.3,313,1390,273,82.9,48.9,71.8,9091,4100,8135,1879,253,1.5,9,5,9999,99999,9,999999999,0.0,999,999,99
3021,3,3,9,0,*?*?*?*?*?*?*?*?*?*?*?*?*?*?*?*?*?*?*?*?*?*?,1.5,-2.2,75,98521.3,476,1392,283,138.7,53.9,120.2,15224,5022,13571,3341,275,1.0,9,5,9999,99999,9,999999999,0.0,999,999,99
3021,3,3,10,0,*?*?*?*?*?*?*?*?*?*?*?*?*?*?*?*?*?*?*?*?*?*?,4.9,0.2,73,98521.3,597,1391,297,180.3,55.9,156.3,19813,5420,17628,4588,297,0.0,9,5,9999,99999,9,999999999,0.0,999,999,99
3021,3,3,11,0,*?*?*?*?*?*?*?*?*?*?*?*?*?*?*?*?*?*?*?*?*?*?,7.5,1.3,66,98521.3,669,1392,308,204.9,56.7,177.6,22532,5585,20028,5401,318,0.5,9,5,9999,99999,9,999999999,0.0,999,999,99
3021,3,3,12,0,*?*?*?*?*?*?*?*?*?*?*?*?*?*?*?*?*?*?*?*?*?*?,8.5,2.3,65,98521.3,686,1391,318,121.3,0.0,121.3,14342,0,14394,5430,340,1.0,10,5,9999,99999,9,999999999,0.0,999,999,99
3021,3,3,13,0,*?*?*?*?*?*?*?*?*?*?*?*?*?*?*?*?*?*?*?*?*?*?,9.0,2.9,66,98521.3,648,1392,320,113.8,0.0,113.8,13419,0,13466,5027,327,0.0,10,5,9999,99999,9,999999999,0.0,999,999,99
3021,3,3,14,0,*?*?*?*?*?*?*?*?*?*?*?*?*?*?*?*?*?*?*?*?*?*?,9.5,3.9,69,98521.3,556,1390,322,95.7,0.0,95.7,11238,0,11273,4099,313,1.0,10,5,9999,99999,9,999999999,0.0,999,999,99
3021,3,3,15,0,*?*?*?*?*?*?*?*?*?*?*?*?*?*?*?*?*?*?*?*?*?*?,9.4,2.9,65,98521.3,418,1390,322,68.5,0.0,68.5,7993,0,8014,2795,300,1.5,10,5,9999,99999,9,999999999,0.0,999,999,99
3021,3,3,16,0,*?*?*?*?*?*?*?*?*?*?*?*?*?*?*?*?*?*?*?*?*?*?,9.3,2.9,65,98521.3,243,1391,321,33.8,0.0,33.8,3956,0,3963,1316,287,1.0,10,5,9999,99999,9,999999999,0.0,999,999,99
3021,3,3,17,0,*?*?*?*?*?*?*?*?*?*?*?*?*?*?*?*?*?*?*?*?*?*?,8.7,2.5,66,98521.3,42,1377,319,0.0,0.0,0.0,0,0,0,0,273,1.0,10,5,9999,99999,9,999999999,0.0,999,999,99
3021,3,3,18,0,*?*?*?*?*?*?*?*?*?*?*?*?*?*?*?*?*?*?*?*?*?*?,6.5,2.7,78,98521.3,0,-0,309,0.0,-0.0,0.0,0,0,0,0,260,0.5,10,5,9999,99999,9,999999999,0.0,999,999,99
3021,3,3,19,0,*?*?*?*?*?*?*?*?*?*?*?*?*?*?*?*?*?*?*?*?*?*?,4.8,3.2,90,98521.3,0,-0,301,0.0,-0.0,0.0,0,0,0,0,255,0.5,10,5,9999,99999,9,999999999,0.0,999,999,99
3021,3,3,20,0,*?*?*?*?*?*?*?*?*?*?*?*?*?*?*?*?*?*?*?*?*?*?,3.0,2.1,95,98521.3,0,-0,294,0.0,-0.0,0.0,0,0,0,0,250,0.5,10,5,9999,99999,9,999999999,0.0,999,999,99
3021,3,3,21,0,*?*?*?*?*?*?*?*?*?*?*?*?*?*?*?*?*?*?*?*?*?*?,2.6,2.1,97,98521.3,0,-0,292,0.0,-0.0,0.0,0,0,0,0,245,0.5,10,5,9999,99999,9,999999999,0.0,999,999,99
3021,3,3,22,0,*?*?*?*?*?*?*?*?*?*?*?*?*?*?*?*?*?*?*?*?*?*?,1.9,0.8,94,98521.3,0,-0,289,0.0,-0.0,0.0,0,0,0,0,240,1.0,10,5,9999,99999,9,999999999,0.0,999,999,99
3021,3,3,23,0,*?*?*?*?*?*?*?*?*?*?*?*?*?*?*?*?*?*?*?*?*?*?,1.9,0.6,92,98521.3,0,-0,289,0.0,-0.0,0.0,0,0,0,0,235,0.5,10,5,9999,99999,9,999999999,0.0,999,999,99
3021,3,3,24,0,*?*?*?*?*?*?*?*?*?*?*?*?*?*?*?*?*?*?*?*?*?*?,2.2,1.9,100,98521.3,0,-0,290,0.0,-0.0,0.0,0,0,0,0,240,1.0,10,5,9999,99999,9,999999999,0.0,999,999,99
3021,3,4,1,0,*?*?*?*?*?*?*?*?*?*?*?*?*?*?*?*?*?*?*?*?*?*?,2.0,1.5,97,100125,0,-0,290,0.0,-0.0,0.0,0,0,0,0,227,1.0,10,5,9999,99999,9,999999999,0.0,999,999,99
3021,3,4,2,0,*?*?*?*?*?*?*?*?*?*?*?*?*?*?*?*?*?*?*?*?*?*?,2.0,1.7,100,100125,0,-0,290,0.0,-0.0,0.0,0,0,0,0,223,0.5,10,5,9999,99999,9,999999999,0.0,999,999,99
3021,3,4,3,0,*?*?*?*?*?*?*?*?*?*?*?*?*?*?*?*?*?*?*?*?*?*?,1.4,1.5,100,100125,0,-0,287,0.0,-0.0,0.0,0,0,0,0,220,1.5,10,5,9999,99999,9,999999999,0.0,999,999,99
3021,3,4,4,0,*?*?*?*?*?*?*?*?*?*?*?*?*?*?*?*?*?*?*?*?*?*?,1.9,1.9,100,100125,0,-0,289,0.0,-0.0,0.0,0,0,0,0,217,1.0,10,5,9999,99999,9,999999999,0.0,999,999,99
3021,3,4,5,0,*?*?*?*?*?*?*?*?*?*?*?*?*?*?*?*?*?*?*?*?*?*?,1.2,1.3,100,100125,0,-0,286,0.0,-0.0,0.0,0,0,0,0,213,0.5,10,5,9999,99999,9,999999999,0.0,999,999,99
3021,3,4,6,0,*?*?*?*?*?*?*?*?*?*?*?*?*?*?*?*?*?*?*?*?*?*?,1.0,1.0,100,100125,0,-0,285,0.0,-0.0,0.0,0,0,0,0,210,1.5,10,5,9999,99999,9,999999999,0.0,999,999,99
3021,3,4,7,0,*?*?*?*?*?*?*?*?*?*?*?*?*?*?*?*?*?*?*?*?*?*?,0.8,0.8,100,100125,129,1392,285,11.3,0.0,11.3,1362,-0,1362,443,217,1.5,10,5,9999,99999,9,999999999,0.0,999,999,99
3021,3,4,8,0,*?*?*?*?*?*?*?*?*?*?*?*?*?*?*?*?*?*?*?*?*?*?,1.8,1.9,100,100125,322,1392,289,49.4,0.0,49.4,5759,0,5771,1957,223,1.5,10,5,9999,99999,9,999999999,0.0,999,999,99
3021,3,4,9,0,*?*?*?*?*?*?*?*?*?*?*?*?*?*?*?*?*?*?*?*?*?*?,2.8,2.9,100,100125,484,1390,293,81.5,0.0,81.5,9536,0,9564,3403,230,1.0,10,5,9999,99999,9,999999999,0.0,999,999,99
3021,3,4,10,0,*?*?*?*?*?*?*?*?*?*?*?*?*?*?*?*?*?*?*?*?*?*?,4.6,3.6,94,100125,605,1390,300,105.4,0.0,105.4,12407,0,12449,4591,237,0.0,10,5,9999,99999,9,999999999,0.0,999,999,99
3021,3,4,11,0,*?*?*?*?*?*?*?*?*?*?*?*?*?*?*?*?*?*?*?*?*?*?,6.1,2.9,81,100125,677,1391,307,119.6,0.0,119.6,14126,0,14176,5334,243,0.5,10,5,9999,99999,9,999999999,0.0,999,999,99
3021,3,4,12,0,*?*?*?*?*?*?*?*?*?*?*?*?*?*?*?*?*?*?*?*?*?*?,7.3,2.3,72,100125,694,1391,312,122.9,0.0,122.9,14538,0,14590,5516,250,1.0,10,5,9999,99999,9,999999999,0.0,999,999,99
3021,3,4,13,0,*?*?*?*?*?*?*?*?*?*?*?*?*?*?*?*?*?*?*?*?*?*?,7.3,4.1,82,100125,655,1390,312,115.3,0.0,115.3,13607,0,13654,5107,252,0.0,10,5,9999,99999,9,999999999,0.0,999,999,99
3021,3,4,14,0,*?*?*?*?*?*?*?*?*?*?*?*?*?*?*?*?*?*?*?*?*?*?,7.1,4.3,83,100125,564,1391,311,97.2,0.0,97.2,11419,0,11455,4175,253,1.0,10,5,9999,99999,9,999999999,0.0,999,999,99
3021,3,4,15,0,*?*?*?*?*?*?*?*?*?*?*?*?*?*?*?*?*?*?*?*?*?*?,7.4,3.9,80,100125,425,1389,313,69.9,0.0,69.9,8163,0,8185,2861,255,1.5,10,5,9999,99999,9,999999999,0.0,999,999,99
3021,3,4,16,0,*?*?*?*?*?*?*?*?*?*?*?*?*?*?*?*?*?*?*?*?*?*?,7.3,4.3,82,100125,250,1391,312,35.2,0.0,35.2,4118,0,4125,1372,257,1.0,10,5,9999,99999,9,999999999,0.0,999,999,99
3021,3,4,17,0,*?*?*?*?*?*?*?*?*?*?*?*?*?*?*?*?*?*?*?*?*?*?,7.1,2.5,74,100125,49,1382,311,0.0,0.0,0.0,0,0,0,0,258,1.0,10,5,9999,99999,9,999999999,0.0,999,999,99
3021,3,4,18,0,*?*?*?*?*?*?*?*?*?*?*?*?*?*?*?*?*?*?*?*?*?*?,5.9,2.1,77,100125,0,-0,306,0.0,-0.0,0.0,0,0,0,0,260,0.5,10,5,9999,99999,9,999999999,0.0,999,999,99
3021,3,4,19,0,*?*?*?*?*?*?*?*?*?*?*?*?*?*?*?*?*?*?*?*?*?*?,5.0,1.9,81,100125,0,-0,302,0.0,-0.0,0.0,0,0,0,0,262,0.5,10,5,9999,99999,9,999999999,0.0,999,999,99
3021,3,4,20,0,*?*?*?*?*?*?*?*?*?*?*?*?*?*?*?*?*?*?*?*?*?*?,3.7,2.3,91,100125,0,-0,297,0.0,-0.0,0.0,0,0,0,0,263,0.5,10,5,9999,99999,9,999999999,0.0,999,999,99
3021,3,4,21,0,*?*?*?*?*?*?*?*?*?*?*?*?*?*?*?*?*?*?*?*?*?*?,3.9,2.1,89,100125,0,-0,298,0.0,-0.0,0.0,0,0,0,0,265,0.5,10,5,9999,99999,9,999999999,0.0,999,999,99
3021,3,4,22,0,*?*?*?*?*?*?*?*?*?*?*?*?*?*?*?*?*?*?*?*?*?*?,3.4,1.7,90,100125,0,-0,295,0.0,-0.0,0.0,0,0,0,0,267,1.0,10,5,9999,99999,9,999999999,0.0,999,999,99
3021,3,4,23,0,*?*?*?*?*?*?*?*?*?*?*?*?*?*?*?*?*?*?*?*?*?*?,4.3,2.5,89,100125,0,-0,299,0.0,-0.0,0.0,0,0,0,0,268,0.5,10,5,9999,99999,9,999999999,0.0,999,999,99
3021,3,4,24,0,*?*?*?*?*?*?*?*?*?*?*?*?*?*?*?*?*?*?*?*?*?*?,2.0,1.0,95,100125,0,-0,290,0.0,-0.0,0.0,0,0,0,0,230,1.0,10,5,9999,99999,9,999999999,0.0,999,999,99
3021,3,5,1,0,*?*?*?*?*?*?*?*?*?*?*?*?*?*?*?*?*?*?*?*?*?*?,6.2,5.3,93,101696,0,-0,307,0.0,-0.0,0.0,0,0,0,0,267,1.0,10,5,9999,99999,9,999999999,0.0,999,999,99
3021,3,5,2,0,*?*?*?*?*?*?*?*?*?*?*?*?*?*?*?*?*?*?*?*?*?*?,7.1,6.6,95,101696,0,-0,311,0.0,-0.0,0.0,0,0,0,0,263,0.5,10,5,9999,99999,9,999999999,0.0,999,999,99
3021,3,5,3,0,*?*?*?*?*?*?*?*?*?*?*?*?*?*?*?*?*?*?*?*?*?*?,6.2,5.9,97,101696,0,-0,307,0.0,-0.0,0.0,0,0,0,0,260,1.5,10,5,9999,99999,9,999999999,0.0,999,999,99
3021,3,5,4,0,*?*?*?*?*?*?*?*?*?*?*?*?*?*?*?*?*?*?*?*?*?*?,6.2,6.2,99,101696,0,-0,307,0.0,-0.0,0.0,0,0,0,0,257,1.0,10,5,9999,99999,9,999999999,0.0,999,999,99
3021,3,5,5,0,*?*?*?*?*?*?*?*?*?*?*?*?*?*?*?*?*?*?*?*?*?*?,6.3,6.2,99,101696,0,-0,307,0.0,-0.0,0.0,0,0,0,0,253,0.5,10,5,9999,99999,9,999999999,0.0,999,999,99
3021,3,5,6,0,*?*?*?*?*?*?*?*?*?*?*?*?*?*?*?*?*?*?*?*?*?*?,6.4,5.6,93,101696,0,-0,308,0.0,-0.0,0.0,0,0,0,0,250,1.5,10,5,9999,99999,9,999999999,0.0,999,999,99
3021,3,5,7,0,*?*?*?*?*?*?*?*?*?*?*?*?*?*?*?*?*?*?*?*?*?*?,5.9,5.0,93,101696,137,1387,306,12.9,0.0,12.9,1555,-0,1555,507,245,1.5,10,5,9999,99999,9,999999999,0.0,999,999,99
3021,3,5,8,0,*?*?*?*?*?*?*?*?*?*?*?*?*?*?*?*?*?*?*?*?*?*?,5.2,4.8,96,101696,330,1390,303,51.1,0.0,51.1,5954,0,5967,2028,240,1.5,10,5,9999,99999,9,999999999,0.0,999,999,99
3021,3,5,9,0,*?*?*?*?*?*?*?*?*?*?*?*?*?*?*?*?*?*?*?*?*?*?,7.8,5.8,87,101696,492,1389,314,83.2,0.0,83.2,9736,0,9764,3483,235,1.0,10,5,9999,99999,9,999999999,0.0,999,999,99
3021,3,5,10,0,*?*?*?*?*?*?*?*?*?*?*?*?*?*?*?*?*?*?*?*?*?*?,10.2,6.9,79,101696,613,1389,325,107.1,0.0,107.1,12608,0,12650,4677,230,0.0,10,5,9999,99999,9,999999999,0.0,999,999,99
3021,3,5,11,0,*?*?*?*?*?*?*?*?*?*?*?*?*?*?*?*?*?*?*?*?*?*?,12.0,6.4,68,101696,684,1389,333,121.2,0.0,121.2,14324,0,14375,5421,225,0.5,10,5,9999,99999,9,999999999,0.0,999,999,99
3021,3,5,12,0,*?*?*?*?*?*?*?*?*?*?*?*?*?*?*?*?*?*?*?*?*?*?,12.1,6.1,66,101696,701,1389,334,124.5,0.0,124.5,14731,0,14785,5600,220,1.0,10,5,9999,99999,9,999999999,0.0,999,999,99
3021,3,5,13,0,*?*?*?*?*?*?*?*?*?*?*?*?*?*?*?*?*?*?*?*?*?*?,12.9,6.1,62,101696,663,1391,337,116.9,0.0,116.9,13796,0,13844,5190,220,0.0,10,5,9999,99999,9,999999999,0.0,999,999,99
3021,3,5,14,0,*?*?*?*?*?*?*?*?*?*?*?*?*?*?*?*?*?*?*?*?*?*?,12.9,6.2,63,101696,571,1390,337,98.7,0.0,98.7,11598,0,11635,4249,220,1.0,10,5,9999,99999,9,999999999,0.0,999,999,99
3021,3,5,15,0,*?*?*?*?*?*?*?*?*?*?*?*?*?*?*?*?*?*?*?*?*?*?,12.9,5.3,59,101696,432,1388,337,71.4,0.0,71.4,8334,0,8356,2927,220,1.5,10,5,9999,99999,9,999999999,0.0,999,999,99
3021,3,5,16,0,*?*?*?*?*?*?*?*?*?*?*?*?*?*?*?*?*?*?*?*?*?*?,13.0,6.4,64,101696,257,1390,338,36.6,0.0,36.6,4279,0,4287,1428,220,1.0,10,5,9999,99999,9,999999999,0.0,999,999,99
3021,3,5,17,0,*?*?*?*?*?*?*?*?*?*?*?*?*?*?*?*?*?*?*?*?*?*?,12.9,6.2,63,101696,56,1387,337,0.0,0.0,0.0,0,0,0,0,220,1.0,10,5,9999,99999,9,999999999,0.0,999,999,99
3021,3,5,18,0,*?*?*?*?*?*?*?*?*?*?*?*?*?*?*?*?*?*?*?*?*?*?,11.7,5.8,66,101696,0,-0,332,0.0,-0.0,0.0,0,0,0,0,220,0.5,10,5,9999,99999,9,999999999,0.0,999,999,99
3021,3,5,19,0,*?*?*?*?*?*?*?*?*?*?*?*?*?*?*?*?*?*?*?*?*?*?,10.1,6.9,80,101696,0,-0,324,0.0,-0.0,0.0,0,0,0,0,222,0.5,10,5,9999,99999,9,999999999,0.0,999,999,99
3021,3,5,20,0,*?*?*?*?*?*?*?*?*?*?*?*?*?*?*?*?*?*?*?*?*?*?,9.6,7.4,86,101696,0,-0,322,0.0,-0.0,0.0,0,0,0,0,223,0.5,10,5,9999,99999,9,999999999,0.0,999,999,99
3021,3,5,21,0,*?*?*?*?*?*?*?*?*?*?*?*?*?*?*?*?*?*?*?*?*?*?,8.8,6.9,87,101696,0,-0,318,0.0,-0.0,0.0,0,0,0,0,225,0.5,10,5,9999,99999,9,999999999,0.0,999,999,99
3021,3,5,22,0,*?*?*?*?*?*?*?*?*?*?*?*?*?*?*?*?*?*?*?*?*?*?,8.0,6.9,91,101696,0,-0,315,0.0,-0.0,0.0,0,0,0,0,227,1.0,10,5,9999,99999,9,999999999,0.0,999,999,99
3021,3,5,23,0,*?*?*?*?*?*?*?*?*?*?*?*?*?*?*?*?*?*?*?*?*?*?,7.9,6.7,91,101696,0,-0,314,0.0,-0.0,0.0,0,0,0,0,228,0.5,10,5,9999,99999,9,999999999,0.0,999,999,99
3021,3,5,24,0,*?*?*?*?*?*?*?*?*?*?*?*?*?*?*?*?*?*?*?*?*?*?,5.2,3.9,91,101696,0,-0,303,0.0,-0.0,0.0,0,0,0,0,270,1.0,10,5,9999,99999,9,999999999,0.0,999,999,99
3021,3,6,1,0,*?*?*?*?*?*?*?*?*?*?*?*?*?*?*?*?*?*?*?*?*?*?,7.3,5.3,85,101767,0,-0,312,0.0,-0.0,0.0,0,0,0,0,227,2.1,10,5,9999,99999,9,999999999,0.0,999,999,99
3021,3,6,2,0,*?*?*?*?*?*?*?*?*?*?*?*?*?*?*?*?*?*?*?*?*?*?,7.1,4.6,83,101767,0,-0,311,0.0,-0.0,0.0,0,0,0,0,223,2.1,10,5,9999,99999,9,999999999,0.0,999,999,99
3021,3,6,3,0,*?*?*?*?*?*?*?*?*?*?*?*?*?*?*?*?*?*?*?*?*?*?,7.0,4.3,82,101767,0,-0,311,0.0,-0.0,0.0,0,0,0,0,220,1.5,10,5,9999,99999,9,999999999,0.0,999,999,99
3021,3,6,4,0,*?*?*?*?*?*?*?*?*?*?*?*?*?*?*?*?*?*?*?*?*?*?,6.2,4.5,86,101767,0,-0,307,0.0,-0.0,0.0,0,0,0,0,217,1.0,10,5,9999,99999,9,999999999,0.0,999,999,99
3021,3,6,5,0,*?*?*?*?*?*?*?*?*?*?*?*?*?*?*?*?*?*?*?*?*?*?,5.7,4.1,87,101767,0,-0,305,0.0,-0.0,0.0,0,0,0,0,213,1.0,10,5,9999,99999,9,999999999,0.0,999,999,99
3021,3,6,6,0,*?*?*?*?*?*?*?*?*?*?*?*?*?*?*?*?*?*?*?*?*?*?,5.2,4.1,91,101767,0,-0,303,0.0,-0.0,0.0,0,0,0,0,210,1.0,10,5,9999,99999,9,999999999,0.0,999,999,99
3021,3,6,7,0,*?*?*?*?*?*?*?*?*?*?*?*?*?*?*?*?*?*?*?*?*?*?,6.5,5.3,90,101767,146,1392,296,39.8,135.4,25.6,4271,7175,3619,445,210,0.5,7,4,9999,99999,9,999999999,0.0,999,999,99
3021,3,6,8,0,*?*?*?*?*?*?*?*?*?*?*?*?*?*?*?*?*?*?*?*?*?*?,7.8,5.3,83,101767,338,1388,301,143.5,210.3,92.3,15163,17364,10819,1795,210,1.5,7,4,9999,99999,9,999999999,0.0,999,999,99
3021,3,6,9,0,*?*?*?*?*?*?*?*?*?*?*?*?*?*?*?*?*?*?*?*?*?*?,8.4,4.1,73,101767,500,1388,308,195.3,136.6,146.1,21274,13109,16631,3353,210,0.0,8,4,9999,99999,9,999999999,0.0,999,999,99
3021,3,6,10,0,*?*?*?*?*?*?*?*?*?*?*?*?*?*?*?*?*?*?*?*?*?*?,10.0,4.3,67,101767,621,1388,320,188.9,56.2,163.8,20769,5483,18471,4865,210,0.5,9,5,9999,99999,9,999999999,0.0,999,999,99
3021,3,6,11,0,*?*?*?*?*?*?*?*?*?*?*?*?*?*?*?*?*?*?*?*?*?*?,12.0,4.3,59,101767,692,1388,319,334.1,239.3,214.8,35630,24758,24007,4891,210,0.5,7,4,9999,99999,9,999999999,0.0,999,999,99
3021,3,6,12,0,*?*?*?*?*?*?*?*?*?*?*?*?*?*?*?*?*?*?*?*?*?*?,13.4,4.1,52,101767,709,1389,325,343.1,239.9,220.6,36613,24925,24607,5071,210,1.0,7,4,9999,99999,9,999999999,0.0,999,999,99
3021,3,6,13,0,*?*?*?*?*?*?*?*?*?*?*?*?*?*?*?*?*?*?*?*?*?*?,14.0,4.1,51,101767,670,1389,338,205.7,56.7,178.3,22623,5590,20107,5427,210,1.0,9,5,9999,99999,9,999999999,0.0,999,999,99
3021,3,6,14,0,*?*?*?*?*?*?*?*?*?*?*?*?*?*?*?*?*?*?*?*?*?*?,14.2,5.0,53,101767,578,1389,344,100.2,0.0,100.2,11778,0,11816,4325,210,0.5,10,5,9999,99999,9,999999999,0.0,999,999,99
3021,3,6,15,0,*?*?*?*?*?*?*?*?*?*?*?*?*?*?*?*?*?*?*?*?*?*?,14.1,5.5,55,101767,440,1390,338,126.5,53.1,109.6,13881,4868,12382,3001,210,0.0,9,5,9999,99999,9,999999999,0.0,999,999,99
3021,3,6,16,0,*?*?*?*?*?*?*?*?*?*?*?*?*?*?*?*?*?*?*?*?*?*?,13.8,5.5,56,101767,264,1390,332,87.5,116.1,65.5,9577,8875,7618,1402,210,0.5,8,4,9999,99999,9,999999999,0.0,999,999,99
3021,3,6,17,0,*?*?*?*?*?*?*?*?*?*?*?*?*?*?*?*?*?*?*?*?*?*?,13.2,5.1,57,101767,63,1390,330,0.0,0.0,0.0,0,0,0,0,210,1.0,8,4,9999,99999,9,999999999,0.0,999,999,99
3021,3,6,18,0,*?*?*?*?*?*?*?*?*?*?*?*?*?*?*?*?*?*?*?*?*?*?,12.4,5.6,62,101767,0,-0,335,0.0,-0.0,0.0,0,0,0,0,210,1.0,10,5,9999,99999,9,999999999,0.0,999,999,99
3021,3,6,19,0,*?*?*?*?*?*?*?*?*?*?*?*?*?*?*?*?*?*?*?*?*?*?,10.4,6.2,74,101767,0,-0,326,0.0,-0.0,0.0,0,0,0,0,210,1.5,10,5,9999,99999,9,999999999,0.0,999,999,99
3021,3,6,20,0,*?*?*?*?*?*?*?*?*?*?*?*?*?*?*?*?*?*?*?*?*?*?,10.1,6.7,78,101767,0,-0,324,0.0,-0.0,0.0,0,0,0,0,210,2.1,10,5,9999,99999,9,999999999,0.0,999,999,99
3021,3,6,21,0,*?*?*?*?*?*?*?*?*?*?*?*?*?*?*?*?*?*?*?*?*?*?,9.4,6.1,79,101767,0,-0,321,0.0,-0.0,0.0,0,0,0,0,210,1.5,10,5,9999,99999,9,999999999,0.0,999,999,99
3021,3,6,22,0,*?*?*?*?*?*?*?*?*?*?*?*?*?*?*?*?*?*?*?*?*?*?,8.2,5.6,82,101767,0,-0,316,0.0,-0.0,0.0,0,0,0,0,210,2.1,10,5,9999,99999,9,999999999,0.0,999,999,99
3021,3,6,23,0,*?*?*?*?*?*?*?*?*?*?*?*?*?*?*?*?*?*?*?*?*?*?,7.8,5.1,82,101767,0,-0,314,0.0,-0.0,0.0,0,0,0,0,210,2.1,10,5,9999,99999,9,999999999,0.0,999,999,99
3021,3,6,24,0,*?*?*?*?*?*?*?*?*?*?*?*?*?*?*?*?*?*?*?*?*?*?,7.8,5.9,87,101767,0,-0,314,0.0,-0.0,0.0,0,0,0,0,230,2.6,10,5,9999,99999,9,999999999,0.0,999,999,99
3021,3,7,1,0,*?*?*?*?*?*?*?*?*?*?*?*?*?*?*?*?*?*?*?*?*?*?,7.2,5.8,89,101881,0,-0,311,0.0,-0.0,0.0,0,0,0,0,208,1.0,10,5,9999,99999,9,999999999,0.0,999,999,99
3021,3,7,2,0,*?*?*?*?*?*?*?*?*?*?*?*?*?*?*?*?*?*?*?*?*?*?,7.0,5.9,91,101881,0,-0,310,0.0,-0.0,0.0,0,0,0,0,207,0.5,10,5,9999,99999,9,999999999,0.0,999,999,99
3021,3,7,3,0,*?*?*?*?*?*?*?*?*?*?*?*?*?*?*?*?*?*?*?*?*?*?,6.2,6.2,98,101881,0,-0,307,0.0,-0.0,0.0,0,0,0,0,205,0.5,10,5,9999,99999,9,999999999,0.0,999,999,99
3021,3,7,4,0,*?*?*?*?*?*?*?*?*?*?*?*?*?*?*?*?*?*?*?*?*?*?,5.4,5.3,98,101881,0,-0,303,0.0,-0.0,0.0,0,0,0,0,203,1.0,10,5,9999,99999,9,999999999,0.0,999,999,99
3021,3,7,5,0,*?*?*?*?*?*?*?*?*?*?*?*?*?*?*?*?*?*?*?*?*?*?,5.5,5.1,96,101881,0,-0,304,0.0,-0.0,0.0,0,0,0,0,202,0.5,10,5,9999,99999,9,999999999,0.0,999,999,99
3021,3,7,6,0,*?*?*?*?*?*?*?*?*?*?*?*?*?*?*?*?*?*?*?*?*?*?,5.6,5.0,94,101881,0,-0,304,0.0,-0.0,0.0,0,0,0,0,200,0.5,10,5,9999,99999,9,999999999,0.0,999,999,99
3021,3,7,7,0,*?*?*?*?*?*?*?*?*?*?*?*?*?*?*?*?*?*?*?*?*?*?,6.3,5.6,93,101881,154,1387,307,16.3,0.0,16.3,1943,-0,1944,635,210,0.5,10,5,9999,99999,9,999999999,0.0,999,999,99
3021,3,7,8,0,*?*?*?*?*?*?*?*?*?*?*?*?*?*?*?*?*?*?*?*?*?*?,6.9,5.8,90,101881,347,1390,310,54.4,0.0,54.4,6349,0,6363,2173,220,1.5,10,5,9999,99999,9,999999999,0.0,999,999,99
3021,3,7,9,0,*?*?*?*?*?*?*?*?*?*?*?*?*?*?*?*?*?*?*?*?*?*?,9.7,6.7,80,101881,509,1389,322,86.5,0.0,86.5,10137,0,10168,3646,230,2.1,10,5,9999,99999,9,999999999,0.0,999,999,99
3021,3,7,10,0,*?*?*?*?*?*?*?*?*?*?*?*?*?*?*?*?*?*?*?*?*?*?,10.8,6.9,75,101881,629,1387,323,191.8,56.3,166.3,21089,5503,18753,4959,240,2.1,9,5,9999,99999,9,999999999,0.0,999,999,99
3021,3,7,11,0,*?*?*?*?*?*?*?*?*?*?*?*?*?*?*?*?*?*?*?*?*?*?,12.6,5.9,62,101881,700,1388,336,124.5,0.0,124.5,14723,0,14776,5596,250,1.0,10,5,9999,99999,9,999999999,0.0,999,999,99
3021,3,7,12,0,*?*?*?*?*?*?*?*?*?*?*?*?*?*?*?*?*?*?*?*?*?*?,14.1,6.2,58,101881,717,1389,343,127.7,0.0,127.7,15122,0,15178,5773,260,2.1,10,5,9999,99999,9,999999999,0.0,999,999,99
3021,3,7,13,0,*?*?*?*?*?*?*?*?*?*?*?*?*?*?*?*?*?*?*?*?*?*?,14.1,5.9,57,101881,677,1387,339,208.4,56.8,180.7,22919,5606,20368,5518,262,1.5,9,5,9999,99999,9,999999999,0.0,999,999,99
3021,3,7,14,0,*?*?*?*?*?*?*?*?*?*?*?*?*?*?*?*?*?*?*?*?*?*?,14.0,5.5,55,101881,585,1387,343,101.7,0.0,101.7,11956,0,11995,4399,263,2.1,10,5,9999,99999,9,999999999,0.0,999,999,99
3021,3,7,15,0,*?*?*?*?*?*?*?*?*?*?*?*?*?*?*?*?*?*?*?*?*?*?,14.2,6.1,57,101881,447,1389,344,74.2,0.0,74.2,8675,0,8699,3061,265,3.6,10,5,9999,99999,9,999999999,0.0,999,999,99
3021,3,7,16,0,*?*?*?*?*?*?*?*?*?*?*?*?*?*?*?*?*?*?*?*?*?*?,14.1,5.6,55,101881,271,1389,343,39.4,0.0,39.4,4602,0,4610,1541,267,3.6,10,5,9999,99999,9,999999999,0.0,999,999,99
3021,3,7,17,0,*?*?*?*?*?*?*?*?*?*?*?*?*?*?*?*?*?*?*?*?*?*?,14.0,4.3,51,101881,70,1393,343,0.0,0.0,0.0,0,0,0,0,268,3.1,10,5,9999,99999,9,999999999,0.0,999,999,99
3021,3,7,18,0,*?*?*?*?*?*?*?*?*?*?*?*?*?*?*?*?*?*?*?*?*?*?,12.2,4.3,57,101881,0,-0,334,0.0,-0.0,0.0,0,0,0,0,270,2.6,10,5,9999,99999,9,999999999,0.0,999,999,99
3021,3,7,19,0,*?*?*?*?*?*?*?*?*?*?*?*?*?*?*?*?*?*?*?*?*?*?,11.1,3.9,60,101881,0,-0,329,0.0,-0.0,0.0,0,0,0,0,247,1.5,10,5,9999,99999,9,999999999,0.0,999,999,99
3021,3,7,20,0,*?*?*?*?*?*?*?*?*?*?*?*?*?*?*?*?*?*?*?*?*?*?,10.0,4.3,66,101881,0,-0,324,0.0,-0.0,0.0,0,0,0,0,223,1.0,10,5,9999,99999,9,999999999,0.0,999,999,99
3021,3,7,21,0,*?*?*?*?*?*?*?*?*?*?*?*?*?*?*?*?*?*?*?*?*?*?,9.0,5.0,74,101881,0,-0,320,0.0,-0.0,0.0,0,0,0,0,200,1.5,10,5,9999,99999,9,999999999,0.0,999,999,99
3021,3,7,22,0,*?*?*?*?*?*?*?*?*?*?*?*?*?*?*?*?*?*?*?*?*?*?,8.2,5.3,80,101881,0,-0,316,0.0,-0.0,0.0,0,0,0,0,177,0.5,10,5,9999,99999,9,999999999,0.0,999,999,99
3021,3,7,23,0,*?*?*?*?*?*?*?*?*?*?*?*?*?*?*?*?*?*?*?*?*?*?,8.3,5.6,82,101881,0,-0,316,0.0,-0.0,0.0,0,0,0,0,153,0.5,10,5,9999,99999,9,999999999,0.0,999,999,99
3021,3,7,24,0,*?*?*?*?*?*?*?*?*?*?*?*?*?*?*?*?*?*?*?*?*?*?,7.5,5.5,85,101881,0,-0,313,0.0,-0.0,0.0,0,0,0,0,210,0.5,10,5,9999,99999,9,999999999,0.0,999,999,99
3021,3,8,1,0,*?*?*?*?*?*?*?*?*?*?*?*?*?*?*?*?*?*?*?*?*?*?,9.0,5.9,80,102091,0,-0,319,0.0,-0.0,0.0,0,0,0,0,135,1.5,10,5,9999,99999,9,999999999,0.0,999,999,99
3021,3,8,2,0,*?*?*?*?*?*?*?*?*?*?*?*?*?*?*?*?*?*?*?*?*?*?,9.5,6.1,79,102091,0,-0,322,0.0,-0.0,0.0,0,0,0,0,140,1.5,10,5,9999,99999,9,999999999,0.0,999,999,99
3021,3,8,3,0,*?*?*?*?*?*?*?*?*?*?*?*?*?*?*?*?*?*?*?*?*?*?,9.1,6.1,81,102091,0,-0,320,0.0,-0.0,0.0,0,0,0,0,145,1.0,10,5,9999,99999,9,999999999,0.0,999,999,99
3021,3,8,4,0,*?*?*?*?*?*?*?*?*?*?*?*?*?*?*?*?*?*?*?*?*?*?,8.7,5.9,82,102091,0,-0,318,0.0,-0.0,0.0,0,0,0,0,150,1.5,10,5,9999,99999,9,999999999,0.0,999,999,99
3021,3,8,5,0,*?*?*?*?*?*?*?*?*?*?*?*?*?*?*?*?*?*?*?*?*?*?,8.9,6.7,85,102091,0,-0,319,0.0,-0.0,0.0,0,0,0,0,155,0.5,10,5,9999,99999,9,999999999,0.0,999,999,99
3021,3,8,6,0,*?*?*?*?*?*?*?*?*?*?*?*?*?*?*?*?*?*?*?*?*?*?,8.6,6.2,84,102091,0,-0,317,0.0,-0.0,0.0,0,0,0,0,160,1.0,10,5,9999,99999,9,999999999,0.0,999,999,99
3021,3,8,7,0,*?*?*?*?*?*?*?*?*?*?*?*?*?*?*?*?*?*?*?*?*?*?,8.3,5.6,83,102091,163,1391,316,18.0,0.0,18.0,2138,-0,2140,700,163,1.5,10,5,9999,99999,9,999999999,0.0,999,999,99
3021,3,8,8,0,*?*?*?*?*?*?*?*?*?*?*?*?*?*?*?*?*?*?*?*?*?*?,9.1,6.4,82,102091,355,1387,320,56.1,0.0,56.1,6546,0,6561,2246,167,1.0,10,5,9999,99999,9,999999999,0.0,999,999,99
3021,3,8,9,0,*?*?*?*?*?*?*?*?*?*?*?*?*?*?*?*?*?*?*?*?*?*?,10.0,7.3,82,102091,517,1387,324,88.2,0.0,88.2,10338,0,10369,3727,170,1.5,10,5,9999,99999,9,999999999,0.0,999,999,99
3021,3,8,10,0,*?*?*?*?*?*?*?*?*?*?*?*?*?*?*?*?*?*?*?*?*?*?,10.4,6.9,77,102091,637,1387,326,112.1,0.0,112.1,13212,0,13258,4936,173,1.5,10,5,9999,99999,9,999999999,0.0,999,999,99
3021,3,8,11,0,*?*?*?*?*?*?*?*?*?*?*?*?*?*?*?*?*?*?*?*?*?*?,12.3,6.4,66,102091,708,1387,334,126.1,0.0,126.1,14922,0,14976,5684,177,2.1,10,5,9999,99999,9,999999999,0.0,999,999,99
3021,3,8,12,0,*?*?*?*?*?*?*?*?*?*?*?*?*?*?*?*?*?*?*?*?*?*?,12.7,6.4,65,102091,724,1387,336,129.3,0.0,129.3,15315,0,15372,5859,180,2.1,10,5,9999,99999,9,999999999,0.0,999,999,99
3021,3,8,13,0,*?*?*?*?*?*?*?*?*?*?*?*?*?*?*?*?*?*?*?*?*?*?,12.7,5.9,63,102091,685,1388,336,121.5,0.0,121.5,14359,0,14410,5436,183,2.1,10,5,9999,99999,9,999999999,0.0,999,999,99
3021,3,8,14,0,*?*?*?*?*?*?*?*?*?*?*?*?*?*?*?*?*?*?*?*?*?*?,13.1,6.4,63,102091,593,1389,338,103.2,0.0,103.2,12137,0,12177,4476,187,2.6,10,5,9999,99999,9,999999999,0.0,999,999,99
3021,3,8,15,0,*?*?*?*?*?*?*?*?*?*?*?*?*?*?*?*?*?*?*?*?*?*?,12.7,5.8,62,102091,454,1389,336,75.7,0.0,75.7,8846,0,8870,3128,190,3.6,10,5,9999,99999,9,999999999,0.0,999,999,99
3021,3,8,16,0,*?*?*?*?*?*?*?*?*?*?*?*?*?*?*?*?*?*?*?*?*?*?,12.8,6.7,66,102091,278,1389,337,40.8,0.0,40.8,4763,0,4772,1598,193,2.6,10,5,9999,99999,9,999999999,0.0,999,999,99
3021,3,8,17,0,*?*?*?*?*?*?*?*?*?*?*?*?*?*?*?*?*?*?*?*?*?*?,12.5,6.7,66,102091,77,1395,335,1.0,0.0,1.0,134,-0,133,40,197,3.1,10,5,9999,99999,9,999999999,0.0,999,999,99
3021,3,8,18,0,*?*?*?*?*?*?*?*?*?*?*?*?*?*?*?*?*?*?*?*?*?*?,12.6,6.6,66,102091,0,-0,336,0.0,-0.0,0.0,0,0,0,0,200,2.1,10,5,9999,99999,9,999999999,0.0,999,999,99
3021,3,8,19,0,*?*?*?*?*?*?*?*?*?*?*?*?*?*?*?*?*?*?*?*?*?*?,11.9,7.3,73,102091,0,-0,332,0.0,-0.0,0.0,0,0,0,0,200,1.5,10,5,9999,99999,9,999999999,0.0,999,999,99
3021,3,8,20,0,*?*?*?*?*?*?*?*?*?*?*?*?*?*?*?*?*?*?*?*?*?*?,10.4,7.0,79,102091,0,-0,326,0.0,-0.0,0.0,0,0,0,0,200,2.1,10,5,9999,99999,9,999999999,0.0,999,999,99
3021,3,8,21,0,*?*?*?*?*?*?*?*?*?*?*?*?*?*?*?*?*?*?*?*?*?*?,10.7,8.0,82,102091,0,-0,327,0.0,-0.0,0.0,0,0,0,0,200,1.5,10,5,9999,99999,9,999999999,0.0,999,999,99
3021,3,8,22,0,*?*?*?*?*?*?*?*?*?*?*?*?*?*?*?*?*?*?*?*?*?*?,10.2,8.1,86,102091,0,-0,324,0.0,-0.0,0.0,0,0,0,0,200,1.5,10,5,9999,99999,9,999999999,0.0,999,999,99
3021,3,8,23,0,*?*?*?*?*?*?*?*?*?*?*?*?*?*?*?*?*?*?*?*?*?*?,9.6,8.1,90,102091,0,-0,322,0.0,-0.0,0.0,0,0,0,0,200,1.0,10,5,9999,99999,9,999999999,0.0,999,999,99
3021,3,8,24,0,*?*?*?*?*?*?*?*?*?*?*?*?*?*?*?*?*?*?*?*?*?*?,8.4,5.8,83,102091,0,-0,317,0.0,-0.0,0.0,0,0,0,0,130,2.1,10,5,9999,99999,9,999999999,0.0,999,999,99
3021,3,9,1,0,*?*?*?*?*?*?*?*?*?*?*?*?*?*?*?*?*?*?*?*?*?*?,7.7,5.5,84,101911,0,-0,314,0.0,-0.0,0.0,0,0,0,0,205,3.6,10,5,9999,99999,9,999999999,0.0,999,999,99
3021,3,9,2,0,*?*?*?*?*?*?*?*?*?*?*?*?*?*?*?*?*?*?*?*?*?*?,6.8,3.9,81,101911,0,-0,310,0.0,-0.0,0.0,0,0,0,0,210,2.6,10,5,9999,99999,9,999999999,0.0,999,999,99
3021,3,9,3,0,*?*?*?*?*?*?*?*?*?*?*?*?*?*?*?*?*?*?*?*?*?*?,6.7,4.5,84,101911,0,-0,309,0.0,-0.0,0.0,0,0,0,0,215,1.0,10,5,9999,99999,9,999999999,0.0,999,999,99
3021,3,9,4,0,*?*?*?*?*?*?*?*?*?*?*?*?*?*?*?*?*?*?*?*?*?*?,7.3,3.9,78,101911,0,-0,312,0.0,-0.0,0.0,0,0,0,0,220,2.6,10,5,9999,99999,9,999999999,0.0,999,999,99
3021,3,9,5,0,*?*?*?*?*?*?*?*?*?*?*?*?*?*?*?*?*?*?*?*?*?*?,6.9,3.4,77,101911,0,-0,310,0.0,-0.0,0.0,0,0,0,0,225,3.1,10,5,9999,99999,9,999999999,0.0,999,999,99
3021,3,9,6,0,*?*?*?*?*?*?*?*?*?*?*?*?*?*?*?*?*?*?*?*?*?*?,6.8,3.6,80,101911,0,-0,310,0.0,-0.0,0.0,0,0,0,0,230,2.1,10,5,9999,99999,9,999999999,0.0,999,999,99
3021,3,9,7,0,*?*?*?*?*?*?*?*?*?*?*?*?*?*?*?*?*?*?*?*?*?*?,6.6,2.7,75,101911,171,1386,295,53.6,155.1,34.5,5671,9017,4734,609,232,3.1,7,4,9999,99999,9,999999999,0.0,999,999,99
3021,3,9,8,0,*?*?*?*?*?*?*?*?*?*?*?*?*?*?*?*?*?*?*?*?*?*?,7.5,2.7,71,101911,363,1385,299,157.4,214.3,101.2,16623,18281,11806,1990,233,1.5,7,4,9999,99999,9,999999999,0.0,999,999,99
3021,3,9,9,0,*?*?*?*?*?*?*?*?*?*?*?*?*?*?*?*?*?*?*?*?*?*?,8.5,3.4,70,101911,525,1386,289,300.3,466.2,123.7,31624,44100,15659,2387,235,1.0,4,2,9999,99999,9,999999999,0.0,999,999,99
3021,3,9,10,0,*?*?*?*?*?*?*?*?*?*?*?*?*?*?*?*?*?*?*?*?*?*?,8.4,3.4,70,101911,646,1388,298,343.2,330.3,189.5,36671,33769,21411,4162,237,2.6,6,3,9999,99999,9,999999999,0.0,999,999,99
3021,3,9,11,0,*?*?*?*?*?*?*?*?*?*?*?*?*?*?*?*?*?*?*?*?*?*?,9.5,3.4,65,101911,716,1387,308,347.4,240.2,223.4,37088,25002,24893,5163,238,2.6,7,4,9999,99999,9,999999999,0.0,999,999,99
3021,3,9,12,0,*?*?*?*?*?*?*?*?*?*?*?*?*?*?*?*?*?*?*?*?*?*?,10.1,3.9,65,101911,732,1387,315,301.3,143.9,225.4,32919,14855,25333,5720,240,1.5,8,4,9999,99999,9,999999999,0.0,999,999,99
3021,3,9,13,0,*?*?*?*?*?*?*?*?*?*?*?*?*?*?*?*?*?*?*?*?*?*?,10.1,2.7,59,101911,692,1386,295,410.9,484.0,169.3,43437,48433,20798,3564,245,0.5,4,2,9999,99999,9,999999999,0.0,999,999,99
3021,3,9,14,0,*?*?*?*?*?*?*?*?*?*?*?*?*?*?*?*?*?*?*?*?*?*?,10.1,2.3,58,101911,600,1387,299,336.7,408.7,159.9,35124,39793,19571,3229,250,2.1,5,3,9999,99999,9,999999999,0.0,999,999,99
3021,3,9,15,0,*?*?*?*?*?*?*?*?*?*?*?*?*?*?*?*?*?*?*?*?*?*?,10.3,1.9,56,101911,461,1388,310,209.8,225.4,134.9,22189,21055,15505,2755,255,3.6,7,4,9999,99999,9,999999999,0.0,999,999,99
3021,3,9,16,0,*?*?*?*?*?*?*?*?*?*?*?*?*?*?*?*?*?*?*?*?*?*?,10.0,1.7,56,101911,285,1389,298,135.7,347.3,64.5,14208,26301,8501,1168,260,2.1,5,3,9999,99999,9,999999999,0.0,999,999,99
3021,3,9,17,0,*?*?*?*?*?*?*?*?*?*?*?*?*?*?*?*?*?*?*?*?*?*?,10.2,2.3,57,101911,83,1381,305,7.0,52.0,3.9,792,2483,764,79,265,2.6,6,3,9999,99999,9,999999999,0.0,999,999,99
3021,3,9,18,0,*?*?*?*?*?*?*?*?*?*?*?*?*?*?*?*?*?*?*?*?*?*?,9.1,2.9,64,101911,0,-0,320,0.0,-0.0,0.0,0,0,0,0,270,2.1,10,5,9999,99999,9,999999999,0.0,999,999,99
3021,3,9,19,0,*?*?*?*?*?*?*?*?*?*?*?*?*?*?*?*?*?*?*?*?*?*?,8.3,3.0,69,101911,0,-0,317,0.0,-0.0,0.0,0,0,0,0,273,1.5,10,5,9999,99999,9,999999999,0.0,999,999,99
3021,3,9,20,0,*?*?*?*?*?*?*?*?*?*?*?*?*?*?*?*?*?*?*?*?*?*?,8.7,3.2,67,101911,0,-0,318,0.0,-0.0,0.0,0,0,0,0,277,1.0,10,5,9999,99999,9,999999999,0.0,999,999,99
3021,3,9,21,0,*?*?*?*?*?*?*?*?*?*?*?*?*?*?*?*?*?*?*?*?*?*?,8.2,3.0,69,101911,0,-0,316,0.0,-0.0,0.0,0,0,0,0,280,1.0,10,5,9999,99999,9,999999999,0.0,999,999,99
3021,3,9,22,0,*?*?*?*?*?*?*?*?*?*?*?*?*?*?*?*?*?*?*?*?*?*?,8.2,3.6,72,101911,0,-0,316,0.0,-0.0,0.0,0,0,0,0,283,0.5,10,5,9999,99999,9,999999999,0.0,999,999,99
3021,3,9,23,0,*?*?*?*?*?*?*?*?*?*?*?*?*?*?*?*?*?*?*?*?*?*?,7.6,2.3,68,101911,0,-0,314,0.0,-0.0,0.0,0,0,0,0,287,1.0,10,5,9999,99999,9,999999999,0.0,999,999,99
3021,3,9,24,0,*?*?*?*?*?*?*?*?*?*?*?*?*?*?*?*?*?*?*?*?*?*?,9.0,6.9,85,101911,0,-0,319,0.0,-0.0,0.0,0,0,0,0,200,4.6,10,5,9999,99999,9,999999999,0.0,999,999,99
3021,3,10,1,0,*?*?*?*?*?*?*?*?*?*?*?*?*?*?*?*?*?*?*?*?*?*?,6.0,3.2,81,103008,0,-0,306,0.0,-0.0,0.0,0,0,0,0,290,0.5,10,5,9999,99999,9,999999999,0.0,999,999,99
3021,3,10,2,0,*?*?*?*?*?*?*?*?*?*?*?*?*?*?*?*?*?*?*?*?*?*?,5.2,3.4,88,103008,0,-0,303,0.0,-0.0,0.0,0,0,0,0,290,0.5,10,5,9999,99999,9,999999999,0.0,999,999,99
3021,3,10,3,0,*?*?*?*?*?*?*?*?*?*?*?*?*?*?*?*?*?*?*?*?*?*?,5.0,4.1,94,103008,0,-0,302,0.0,-0.0,0.0,0,0,0,0,290,0.5,10,5,9999,99999,9,999999999,0.0,999,999,99
3021,3,10,4,0,*?*?*?*?*?*?*?*?*?*?*?*?*?*?*?*?*?*?*?*?*?*?,5.2,3.9,91,103008,0,-0,303,0.0,-0.0,0.0,0,0,0,0,290,1.5,10,5,9999,99999,9,999999999,0.0,999,999,99
3021,3,10,5,0,*?*?*?*?*?*?*?*?*?*?*?*?*?*?*?*?*?*?*?*?*?*?,4.9,4.1,94,103008,0,-0,301,0.0,-0.0,0.0,0,0,0,0,290,1.5,10,5,9999,99999,9,999999999,0.0,999,999,99
3021,3,10,6,0,*?*?*?*?*?*?*?*?*?*?*?*?*?*?*?*?*?*?*?*?*?*?,4.8,4.3,96,103008,0,-0,301,0.0,-0.0,0.0,0,0,0,0,290,2.1,10,5,9999,99999,9,999999999,0.0,999,999,99
3021,3,10,7,0,*?*?*?*?*?*?*?*?*?*?*?*?*?*?*?*?*?*?*?*?*?*?,4.6,4.5,98,103008,180,1389,300,21.4,0.0,21.4,2530,-0,2533,831,252,2.1,10,5,9999,99999,9,999999999,0.0,999,999,99
3021,3,10,8,0,*?*?*?*?*?*?*?*?*?*?*?*?*?*?*?*?*?*?*?*?*?*?,5.5,5.0,96,103008,372,1386,300,103.5,51.3,89.7,11352,4513,10140,2391,213,2.1,9,5,9999,99999,9,999999999,0.0,999,999,99
3021,3,10,9,0,*?*?*?*?*?*?*?*?*?*?*?*?*?*?*?*?*?*?*?*?*?*?,6.3,4.5,88,103008,534,1387,303,159.1,55.0,138.0,17482,5240,15567,3934,175,1.5,9,5,9999,99999,9,999999999,0.0,999,999,99
3021,3,10,10,0,*?*?*?*?*?*?*?*?*?*?*?*?*?*?*?*?*?*?*?*?*?*?,7.8,4.8,81,103008,654,1387,310,200.5,56.6,173.8,22049,5559,19600,5249,137,2.1,9,5,9999,99999,9,999999999,0.0,999,999,99
3021,3,10,11,0,*?*?*?*?*?*?*?*?*?*?*?*?*?*?*?*?*?*?*?*?*?*?,9.1,5.6,79,103008,724,1386,311,297.8,143.7,222.7,32528,14816,25045,5630,98,3.1,8,4,9999,99999,9,999999999,0.0,999,999,99
3021,3,10,12,0,*?*?*?*?*?*?*?*?*?*?*?*?*?*?*?*?*?*?*?*?*?*?,9.3,5.8,78,103008,740,1387,316,230.1,57.4,199.5,25327,5719,22491,6299,60,4.1,9,5,9999,99999,9,999999999,0.0,999,999,99
3021,3,10,13,0,*?*?*?*?*?*?*?*?*?*?*?*?*?*?*?*?*?*?*?*?*?*?,9.5,5.1,74,103008,700,1387,317,216.4,57.0,187.6,23805,5650,21149,5799,63,5.2,9,5,9999,99999,9,999999999,0.0,999,999,99
3021,3,10,14,0,*?*?*?*?*?*?*?*?*?*?*?*?*?*?*?*?*?*?*?*?*?*?,9.8,4.8,71,103008,607,1386,319,184.4,56.0,159.9,20271,5451,18031,4717,67,5.2,9,5,9999,99999,9,999999999,0.0,999,999,99
3021,3,10,15,0,*?*?*?*?*?*?*?*?*?*?*?*?*?*?*?*?*?*?*?*?*?*?,9.4,4.5,71,103008,468,1387,317,136.4,53.8,118.3,14980,4996,13353,3276,70,3.6,9,5,9999,99999,9,999999999,0.0,999,999,99
3021,3,10,16,0,*?*?*?*?*?*?*?*?*?*?*?*?*?*?*?*?*?*?*?*?*?*?,9.3,4.8,73,103008,291,1384,316,75.7,47.9,65.6,8306,3932,7437,1705,73,3.1,9,5,9999,99999,9,999999999,0.0,999,999,99
3021,3,10,17,0,*?*?*?*?*?*?*?*?*?*?*?*?*?*?*?*?*?*?*?*?*?*?,9.7,6.1,78,103008,90,1384,318,6.4,13.0,5.5,750,459,787,85,77,2.6,9,5,9999,99999,9,999999999,0.0,999,999,99
3021,3,10,18,0,*?*?*?*?*?*?*?*?*?*?*?*?*?*?*?*?*?*?*?*?*?*?,8.8,5.5,79,103008,0,-0,319,0.0,-0.0,0.0,0,0,0,0,80,2.6,10,5,9999,99999,9,999999999,0.0,999,999,99
3021,3,10,19,0,*?*?*?*?*?*?*?*?*?*?*?*?*?*?*?*?*?*?*?*?*?*?,7.6,4.5,81,103008,0,-0,313,0.0,-0.0,0.0,0,0,0,0,83,2.6,10,5,9999,99999,9,999999999,0.0,999,999,99
3021,3,10,20,0,*?*?*?*?*?*?*?*?*?*?*?*?*?*?*?*?*?*?*?*?*?*?,7.4,4.3,80,103008,0,-0,312,0.0,-0.0,0.0,0,0,0,0,87,2.6,10,5,9999,99999,9,999999999,0.0,999,999,99
3021,3,10,21,0,*?*?*?*?*?*?*?*?*?*?*?*?*?*?*?*?*?*?*?*?*?*?,6.8,4.8,87,103008,0,-0,310,0.0,-0.0,0.0,0,0,0,0,90,2.6,10,5,9999,99999,9,999999999,0.0,999,999,99
3021,3,10,22,0,*?*?*?*?*?*?*?*?*?*?*?*?*?*?*?*?*?*?*?*?*?*?,6.3,5.6,94,103008,0,-0,307,0.0,-0.0,0.0,0,0,0,0,93,2.6,10,5,9999,99999,9,999999999,0.0,999,999,99
3021,3,10,23,0,*?*?*?*?*?*?*?*?*?*?*?*?*?*?*?*?*?*?*?*?*?*?,5.7,4.8,93,103008,0,-0,305,0.0,-0.0,0.0,0,0,0,0,97,2.1,10,5,9999,99999,9,999999999,0.0,999,999,99
3021,3,10,24,0,*?*?*?*?*?*?*?*?*?*?*?*?*?*?*?*?*?*?*?*?*?*?,7.0,2.9,74,103008,0,-0,311,0.0,-0.0,0.0,0,0,0,0,290,0.5,10,5,9999,99999,9,999999999,0.0,999,999,99
3021,3,11,1,0,*?*?*?*?*?*?*?*?*?*?*?*?*?*?*?*?*?*?*?*?*?*?,3.6,3.2,96,103693,0,-0,296,0.0,-0.0,0.0,0,0,0,0,103,0.5,10,5,9999,99999,9,999999999,0.0,999,999,99
3021,3,11,2,0,*?*?*?*?*?*?*?*?*?*?*?*?*?*?*?*?*?*?*?*?*?*?,2.9,2.3,96,103693,0,-0,293,0.0,-0.0,0.0,0,0,0,0,107,0.5,10,5,9999,99999,9,999999999,0.0,999,999,99
3021,3,11,3,0,*?*?*?*?*?*?*?*?*?*?*?*?*?*?*?*?*?*?*?*?*?*?,1.9,1.0,94,103693,0,-0,289,0.0,-0.0,0.0,0,0,0,0,110,1.0,10,5,9999,99999,9,999999999,0.0,999,999,99
3021,3,11,4,0,*?*?*?*?*?*?*?*?*?*?*?*?*?*?*?*?*?*?*?*?*?*?,1.0,0.8,100,103693,0,-0,285,0.0,-0.0,0.0,0,0,0,0,113,1.0,10,5,9999,99999,9,999999999,0.0,999,999,99
3021,3,11,5,0,*?*?*?*?*?*?*?*?*?*?*?*?*?*?*?*?*?*?*?*?*?*?,1.4,1.5,100,103693,0,-0,287,0.0,-0.0,0.0,0,0,0,0,117,1.0,10,5,9999,99999,9,999999999,0.0,999,999,99
3021,3,11,6,0,*?*?*?*?*?*?*?*?*?*?*?*?*?*?*?*?*?*?*?*?*?*?,1.9,1.7,98,103693,0,-0,289,0.0,-0.0,0.0,0,0,0,0,120,0.0,10,5,9999,99999,9,999999999,0.0,999,999,99
3021,3,11,7,0,*?*?*?*?*?*?*?*?*?*?*?*?*?*?*?*?*?*?*?*?*?*?,1.5,1.5,100,103693,188,1384,259,77.3,334.4,31.8,7961,21770,4907,580,115,1.0,4,2,9999,99999,9,999999999,0.0,999,999,99
3021,3,11,8,0,*?*?*?*?*?*?*?*?*?*?*?*?*?*?*?*?*?*?*?*?*?*?,2.9,1.7,92,103693,380,1384,255,210.6,515.6,69.1,21707,44148,10088,1274,110,1.5,2,1,9999,99999,9,999999999,0.0,999,999,99
3021,3,11,9,0,*?*?*?*?*?*?*?*?*?*?*?*?*?*?*?*?*?*?*?*?*?*?,4.9,2.3,83,103693,542,1386,264,320.8,551.2,105.2,33112,51694,14702,2017,105,2.6,2,1,9999,99999,9,999999999,0.0,999,999,99
3021,3,11,10,0,*?*?*?*?*?*?*?*?*?*?*?*?*?*?*?*?*?*?*?*?*?*?,7.2,3.4,76,103693,662,1386,293,353.3,331.4,195.0,37766,34044,21991,4324,100,3.1,6,3,9999,99999,9,999999999,0.0,999,999,99
3021,3,11,11,0,*?*?*?*?*?*?*?*?*?*?*?*?*?*?*?*?*?*?*?*?*?*?,9.1,4.8,75,103693,732,1386,297,421.3,418.8,200.1,44110,42188,23925,4383,95,3.1,5,3,9999,99999,9,999999999,0.0,999,999,99
3021,3,11,12,0,*?*?*?*?*?*?*?*?*?*?*?*?*?*?*?*?*?*?*?*?*?*?,10.5,5.6,71,103693,747,1385,313,364.6,241.4,234.5,38974,25287,26029,5532,90,3.1,7,4,9999,99999,9,999999999,0.0,999,999,99
3021,3,11,13,0,*?*?*?*?*?*?*?*?*?*?*?*?*?*?*?*?*?*?*?*?*?*?,10.6,6.2,75,103693,707,1385,322,219.0,57.1,189.9,24099,5665,21407,5892,92,3.1,9,5,9999,99999,9,999999999,0.0,999,999,99
3021,3,11,14,0,*?*?*?*?*?*?*?*?*?*?*?*?*?*?*?*?*?*?*?*?*?*?,10.6,5.8,72,103693,614,1385,318,247.8,140.9,185.3,27016,14151,20954,4446,93,3.6,8,4,9999,99999,9,999999999,0.0,999,999,99
3021,3,11,15,0,*?*?*?*?*?*?*?*?*?*?*?*?*?*?*?*?*?*?*?*?*?*?,10.7,5.6,71,103693,475,1387,323,138.9,53.9,120.4,15253,5026,13595,3346,95,3.1,9,5,9999,99999,9,999999999,0.0,999,999,99
3021,3,11,16,0,*?*?*?*?*?*?*?*?*?*?*?*?*?*?*?*?*?*?*?*?*?*?,10.9,4.5,65,103693,298,1384,324,78.1,48.3,67.7,8570,3990,7671,1762,97,4.6,9,5,9999,99999,9,999999999,0.0,999,999,99
3021,3,11,17,0,*?*?*?*?*?*?*?*?*?*?*?*?*?*?*?*?*?*?*?*?*?*?,9.9,4.6,70,103693,97,1387,324,5.0,0.0,5.0,632,-0,631,202,98,5.2,10,5,9999,99999,9,999999999,0.0,999,999,99
3021,3,11,18,0,*?*?*?*?*?*?*?*?*?*?*?*?*?*?*?*?*?*?*?*?*?*?,8.3,4.6,78,103693,0,-0,316,0.0,-0.0,0.0,0,0,0,0,100,4.6,10,5,9999,99999,9,999999999,0.0,999,999,99
3021,3,11,19,0,*?*?*?*?*?*?*?*?*?*?*?*?*?*?*?*?*?*?*?*?*?*?,7.5,4.8,83,103693,0,-0,313,0.0,-0.0,0.0,0,0,0,0,103,5.2,10,5,9999,99999,9,999999999,0.0,999,999,99
3021,3,11,20,0,*?*?*?*?*?*?*?*?*?*?*?*?*?*?*?*?*?*?*?*?*?*?,5.6,3.0,83,103693,0,-0,305,0.0,-0.0,0.0,0,0,0,0,107,5.2,10,5,9999,99999,9,999999999,0.0,999,999,99
3021,3,11,21,0,*?*?*?*?*?*?*?*?*?*?*?*?*?*?*?*?*?*?*?*?*?*?,6.2,3.2,81,103693,0,-0,307,0.0,-0.0,0.0,0,0,0,0,110,3.1,10,5,9999,99999,9,999999999,0.0,999,999,99
3021,3,11,22,0,*?*?*?*?*?*?*?*?*?*?*?*?*?*?*?*?*?*?*?*?*?*?,5.2,2.7,84,103693,0,-0,303,0.0,-0.0,0.0,0,0,0,0,113,3.6,10,5,9999,99999,9,999999999,0.0,999,999,99
3021,3,11,23,0,*?*?*?*?*?*?*?*?*?*?*?*?*?*?*?*?*?*?*?*?*?*?,4.6,2.3,85,103693,0,-0,301,0.0,-0.0,0.0,0,0,0,0,117,3.6,10,5,9999,99999,9,999999999,0.0,999,999,99
3021,3,11,24,0,*?*?*?*?*?*?*?*?*?*?*?*?*?*?*?*?*?*?*?*?*?*?,5.1,3.9,92,103693,0,-0,302,0.0,-0.0,0.0,0,0,0,0,100,0.5,10,5,9999,99999,9,999999999,0.0,999,999,99
3021,3,12,1,0,*?*?*?*?*?*?*?*?*?*?*?*?*?*?*?*?*?*?*?*?*?*?,3.3,0.4,77,103382,0,-0,295,0.0,-0.0,0.0,0,0,0,0,127,2.6,10,5,9999,99999,9,999999999,0.0,999,999,99
3021,3,12,2,0,*?*?*?*?*?*?*?*?*?*?*?*?*?*?*?*?*?*?*?*?*?*?,2.5,-0.6,76,103382,0,-0,292,0.0,-0.0,0.0,0,0,0,0,133,1.5,10,5,9999,99999,9,999999999,0.0,999,999,99
3021,3,12,3,0,*?*?*?*?*?*?*?*?*?*?*?*?*?*?*?*?*?*?*?*?*?*?,2.1,-1.1,75,103382,0,-0,290,0.0,-0.0,0.0,0,0,0,0,140,4.1,10,5,9999,99999,9,999999999,0.0,999,999,99
3021,3,12,4,0,*?*?*?*?*?*?*?*?*?*?*?*?*?*?*?*?*?*?*?*?*?*?,1.6,-1.3,76,103382,0,-0,288,0.0,-0.0,0.0,0,0,0,0,147,1.5,10,5,9999,99999,9,999999999,0.0,999,999,99
3021,3,12,5,0,*?*?*?*?*?*?*?*?*?*?*?*?*?*?*?*?*?*?*?*?*?*?,1.0,-1.9,75,103382,0,-0,286,0.0,-0.0,0.0,0,0,0,0,153,1.0,10,5,9999,99999,9,999999999,0.0,999,999,99
3021,3,12,6,0,*?*?*?*?*?*?*?*?*?*?*?*?*?*?*?*?*?*?*?*?*?*?,0.5,-2.4,75,103382,0,-0,231,0.0,-0.0,0.0,0,0,0,0,160,1.0,0,0,9999,99999,9,999999999,0.0,999,999,99
3021,3,12,7,0,*?*?*?*?*?*?*?*?*?*?*?*?*?*?*?*?*?*?*?*?*?*?,1.6,-1.5,75,103382,197,1386,236,85.7,422.2,25.7,8827,29995,4204,526,153,1.5,0,0,9999,99999,9,999999999,0.0,999,999,99
3021,3,12,8,0,*?*?*?*?*?*?*?*?*?*?*?*?*?*?*?*?*?*?*?*?*?*?,2.7,-1.7,67,103382,389,1385,239,217.2,541.4,65.2,22523,46896,9651,1222,147,2.6,0,0,9999,99999,9,999999999,0.0,999,999,99
3021,3,12,9,0,*?*?*?*?*?*?*?*?*?*?*?*?*?*?*?*?*?*?*?*?*?*?,4.4,-1.5,61,103382,550,1384,246,327.6,577.3,98.3,34031,54551,13943,1920,140,3.1,0,0,9999,99999,9,999999999,0.0,999,999,99
3021,3,12,10,0,*?*?*?*?*?*?*?*?*?*?*?*?*?*?*?*?*?*?*?*?*?*?,7.8,-1.7,47,103382,670,1385,257,409.5,592.7,122.8,42665,57925,16946,2542,133,4.6,0,0,9999,99999,9,999999999,0.0,999,999,99
3021,3,12,11,0,*?*?*?*?*?*?*?*?*?*?*?*?*?*?*?*?*?*?*?*?*?*?,10.2,-1.7,40,103382,739,1384,266,457.3,599.4,137.2,47738,59323,18623,2971,127,3.6,0,0,9999,99999,9,999999999,0.0,999,999,99
3021,3,12,12,0,*?*?*?*?*?*?*?*?*?*?*?*?*?*?*?*?*?*?*?*?*?*?,12.0,-3.1,32,103382,755,1385,270,467.7,600.7,140.3,48851,59588,18985,3075,120,4.1,0,0,9999,99999,9,999999999,0.0,999,999,99
3021,3,12,13,0,*?*?*?*?*?*?*?*?*?*?*?*?*?*?*?*?*?*?*?*?*?*?,12.5,-3.7,30,103382,714,1384,271,440.0,597.1,132.0,45905,58857,18024,2809,132,3.6,0,0,9999,99999,9,999999999,0.0,999,999,99
3021,3,12,14,0,*?*?*?*?*?*?*?*?*?*?*?*?*?*?*?*?*?*?*?*?*?*?,12.3,-2.7,33,103382,621,1384,273,376.2,587.1,112.9,39148,56725,15744,2274,143,3.6,0,0,9999,99999,9,999999999,0.0,999,999,99
3021,3,12,15,0,*?*?*?*?*?*?*?*?*?*?*?*?*?*?*?*?*?*?*?*?*?*?,12.5,-2.4,33,103382,482,1386,274,280.7,565.0,84.2,29123,51851,12156,1609,155,4.6,0,0,9999,99999,9,999999999,0.0,999,999,99
3021,3,12,16,0,*?*?*?*?*?*?*?*?*?*?*?*?*?*?*?*?*?*?*?*?*?*?,12.6,-3.1,31,103382,305,1385,273,159.8,507.9,47.9,16602,40611,7306,894,167,4.1,0,0,9999,99999,9,999999999,0.0,999,999,99
3021,3,12,17,0,*?*?*?*?*?*?*?*?*?*?*?*?*?*?*?*?*?*?*?*?*?*?,12.3,-1.3,36,103382,104,1390,275,21.9,205.3,6.6,2380,12645,1132,223,178,3.1,0,0,9999,99999,9,999999999,0.0,999,999,99
3021,3,12,18,0,*?*?*?*?*?*?*?*?*?*?*?*?*?*?*?*?*?*?*?*?*?*?,9.7,0.4,50,103382,0,-0,324,0.0,-0.0,0.0,0,0,0,0,190,4.1,10,5,9999,99999,9,999999999,0.0,999,999,99
3021,3,12,19,0,*?*?*?*?*?*?*?*?*?*?*?*?*?*?*?*?*?*?*?*?*?*?,8.1,0.2,55,103382,0,-0,316,0.0,-0.0,0.0,0,0,0,0,198,3.1,10,5,9999,99999,9,999999999,0.0,999,999,99
3021,3,12,20,0,*?*?*?*?*?*?*?*?*?*?*?*?*?*?*?*?*?*?*?*?*?*?,6.1,-0.0,61,103382,0,-0,307,0.0,-0.0,0.0,0,0,0,0,207,2.1,10,5,9999,99999,9,999999999,0.0,999,999,99
3021,3,12,21,0,*?*?*?*?*?*?*?*?*?*?*?*?*?*?*?*?*?*?*?*?*?*?,6.1,0.2,62,103382,0,-0,307,0.0,-0.0,0.0,0,0,0,0,215,3.1,10,5,9999,99999,9,999999999,0.0,999,999,99
3021,3,12,22,0,*?*?*?*?*?*?*?*?*?*?*?*?*?*?*?*?*?*?*?*?*?*?,5.8,-0.0,62,103382,0,-0,306,0.0,-0.0,0.0,0,0,0,0,223,2.6,10,5,9999,99999,9,999999999,0.0,999,999,99
3021,3,12,23,0,*?*?*?*?*?*?*?*?*?*?*?*?*?*?*?*?*?*?*?*?*?*?,5.0,-0.4,64,103382,0,-0,303,0.0,-0.0,0.0,0,0,0,0,232,3.1,10,5,9999,99999,9,999999999,0.0,999,999,99
3021,3,12,24,0,*?*?*?*?*?*?*?*?*?*?*?*?*?*?*?*?*?*?*?*?*?*?,4.0,1.5,79,103382,0,-0,298,0.0,-0.0,0.0,0,0,0,0,120,2.6,10,5,9999,99999,9,999999999,0.0,999,999,99
3021,3,13,1,0,*?*?*?*?*?*?*?*?*?*?*?*?*?*?*?*?*?*?*?*?*?*?,4.0,0.4,77,103074,0,-0,298,0.0,-0.0,0.0,0,0,0,0,247,1.5,10,5,9999,99999,9,999999999,0.0,999,999,99
3021,3,13,2,0,*?*?*?*?*?*?*?*?*?*?*?*?*?*?*?*?*?*?*?*?*?*?,3.8,0.8,80,103074,0,-0,297,0.0,-0.0,0.0,0,0,0,0,253,1.0,10,5,9999,99999,9,999999999,0.0,999,999,99
3021,3,13,3,0,*?*?*?*?*?*?*?*?*?*?*?*?*?*?*?*?*?*?*?*?*?*?,3.5,0.2,79,103074,0,-0,296,0.0,-0.0,0.0,0,0,0,0,260,1.5,10,5,9999,99999,9,999999999,0.0,999,999,99
3021,3,13,4,0,*?*?*?*?*?*?*?*?*?*?*?*?*?*?*?*?*?*?*?*?*?*?,3.0,-0.2,78,103074,0,-0,294,0.0,-0.0,0.0,0,0,0,0,267,1.5,10,5,9999,99999,9,999999999,0.0,999,999,99
3021,3,13,5,0,*?*?*?*?*?*?*?*?*?*?*?*?*?*?*?*?*?*?*?*?*?*?,2.6,-0.2,82,103074,0,-0,292,0.0,-0.0,0.0,0,0,0,0,273,1.5,10,5,9999,99999,9,999999999,0.0,999,999,99
3021,3,13,6,0,*?*?*?*?*?*?*?*?*?*?*?*?*?*?*?*?*?*?*?*?*?*?,2.4,-0.2,82,103074,0,-0,291,0.0,-0.0,0.0,0,0,0,0,280,2.6,10,5,9999,99999,9,999999999,0.0,999,999,99
3021,3,13,7,0,*?*?*?*?*?*?*?*?*?*?*?*?*?*?*?*?*?*?*?*?*?*?,2.1,0.6,89,103074,205,1382,271,80.2,242.1,44.3,8421,15583,5964,790,287,3.1,6,3,9999,99999,9,999999999,0.0,999,999,99
3021,3,13,8,0,*?*?*?*?*?*?*?*?*?*?*?*?*?*?*?*?*?*?*?*?*?*?,3.5,1.9,89,103074,397,1383,272,208.1,380.6,98.8,21662,33042,12598,1848,293,3.1,5,3,9999,99999,9,999999999,0.0,999,999,99
3021,3,13,9,0,*?*?*?*?*?*?*?*?*?*?*?*?*?*?*?*?*?*?*?*?*?*?,4.8,2.3,84,103074,558,1383,273,322.9,470.7,133.1,34019,45208,16725,2605,300,4.6,4,2,9999,99999,9,999999999,0.0,999,999,99
3021,3,13,10,0,*?*?*?*?*?*?*?*?*?*?*?*?*?*?*?*?*?*?*?*?*?*?,7.7,3.8,76,103074,678,1385,268,415.2,593.6,124.6,43272,58111,17151,2590,307,5.7,0,0,9999,99999,9,999999999,0.0,999,999,99
3021,3,13,11,0,*?*?*?*?*?*?*?*?*?*?*?*?*?*?*?*?*?*?*?*?*?*?,9.7,2.9,62,103074,747,1384,273,462.8,600.1,138.9,48333,59465,18816,3026,313,4.1,0,0,9999,99999,9,999999999,0.0,999,999,99
3021,3,13,12,0,*?*?*?*?*?*?*?*?*?*?*?*?*?*?*?*?*?*?*?*?*?*?,11.4,2.7,55,103074,762,1384,280,473.1,601.3,141.9,49426,59717,19168,3129,320,5.2,0,0,9999,99999,9,999999999,0.0,999,999,99
3021,3,13,13,0,*?*?*?*?*?*?*?*?*?*?*?*?*?*?*?*?*?*?*?*?*?*?,11.4,3.2,57,103074,722,1385,281,445.3,597.8,133.6,46464,59004,18209,2858,312,5.7,0,0,9999,99999,9,999999999,0.0,999,999,99
3021,3,13,14,0,*?*?*?*?*?*?*?*?*?*?*?*?*?*?*?*?*?*?*?*?*?*?,11.4,3.2,57,103074,628,1384,291,380.2,562.8,124.7,39314,54235,17053,2483,303,5.7,2,1,9999,99999,9,999999999,0.0,999,999,99
3021,3,13,15,0,*?*?*?*?*?*?*?*?*?*?*?*?*?*?*?*?*?*?*?*?*?*?,11.5,3.4,57,103074,488,1383,311,249.8,317.2,137.9,26543,30226,15880,2822,295,5.2,6,3,9999,99999,9,999999999,0.0,999,999,99
3021,3,13,16,0,*?*?*?*?*?*?*?*?*?*?*?*?*?*?*?*?*?*?*?*?*?*?,11.3,3.6,59,103074,312,1385,325,82.9,48.9,71.9,9095,4102,8138,1878,287,5.7,9,5,9999,99999,9,999999999,0.0,999,999,99
3021,3,13,17,0,*?*?*?*?*?*?*?*?*?*?*?*?*?*?*?*?*?*?*?*?*?*?,11.4,4.1,60,103074,110,1380,311,23.3,130.7,12.8,2468,6825,2170,247,278,4.6,6,3,9999,99999,9,999999999,0.0,999,999,99
3021,3,13,18,0,*?*?*?*?*?*?*?*?*?*?*?*?*?*?*?*?*?*?*?*?*?*?,10.2,4.8,69,103074,0,-0,325,0.0,-0.0,0.0,0,0,0,0,270,4.1,10,5,9999,99999,9,999999999,0.0,999,999,99
3021,3,13,19,0,*?*?*?*?*?*?*?*?*?*?*?*?*?*?*?*?*?*?*?*?*?*?,7.9,4.6,79,103074,0,-0,315,0.0,-0.0,0.0,0,0,0,0,253,3.1,10,5,9999,99999,9,999999999,0.0,999,999,99
3021,3,13,20,0,*?*?*?*?*?*?*?*?*?*?*?*?*?*?*?*?*?*?*?*?*?*?,7.3,4.6,83,103074,0,-0,312,0.0,-0.0,0.0,0,0,0,0,237,2.1,10,5,9999,99999,9,999999999,0.0,999,999,99
3021,3,13,21,0,*?*?*?*?*?*?*?*?*?*?*?*?*?*?*?*?*?*?*?*?*?*?,6.1,4.8,90,103074,0,-0,307,0.0,-0.0,0.0,0,0,0,0,220,1.5,10,5,9999,99999,9,999999999,0.0,999,999,99
3021,3,13,22,0,*?*?*?*?*?*?*?*?*?*?*?*?*?*?*?*?*?*?*?*?*?*?,5.9,4.5,91,103074,0,-0,306,0.0,-0.0,0.0,0,0,0,0,203,1.0,10,5,9999,99999,9,999999999,0.0,999,999,99
3021,3,13,23,0,*?*?*?*?*?*?*?*?*?*?*?*?*?*?*?*?*?*?*?*?*?*?,5.5,4.5,92,103074,0,-0,304,0.0,-0.0,0.0,0,0,0,0,187,1.5,10,5,9999,99999,9,999999999,0.0,999,999,99
3021,3,13,24,0,*?*?*?*?*?*?*?*?*?*?*?*?*?*?*?*?*?*?*?*?*?*?,4.2,-0.0,73,103074,0,-0,299,0.0,-0.0,0.0,0,0,0,0,240,2.6,10,5,9999,99999,9,999999999,0.0,999,999,99
3021,3,14,1,0,*?*?*?*?*?*?*?*?*?*?*?*?*?*?*?*?*?*?*?*?*?*?,4.9,4.5,93,102607,0,-0,301,0.0,-0.0,0.0,0,0,0,0,187,4.1,10,5,9999,99999,9,999999999,0.0,999,999,99
3021,3,14,2,0,*?*?*?*?*?*?*?*?*?*?*?*?*?*?*?*?*?*?*?*?*?*?,4.8,4.5,94,102607,0,-0,301,0.0,-0.0,0.0,0,0,0,0,203,5.2,10,5,9999,99999,9,999999999,0.0,999,999,99
3021,3,14,3,0,*?*?*?*?*?*?*?*?*?*?*?*?*?*?*?*?*?*?*?*?*?*?,3.6,3.6,96,102607,0,-0,296,0.0,-0.0,0.0,0,0,0,0,220,4.6,10,5,9999,99999,9,999999999,0.0,999,999,99
3021,3,14,4,0,*?*?*?*?*?*?*?*?*?*?*?*?*?*?*?*?*?*?*?*?*?*?,3.4,3.4,96,102607,0,-0,295,0.0,-0.0,0.0,0,0,0,0,237,3.6,10,5,9999,99999,9,999999999,0.0,999,999,99
3021,3,14,5,0,*?*?*?*?*?*?*?*?*?*?*?*?*?*?*?*?*?*?*?*?*?*?,3.4,3.4,96,102607,0,-0,295,0.0,-0.0,0.0,0,0,0,0,253,5.7,10,5,9999,99999,9,999999999,0.0,999,999,99
3021,3,14,6,0,*?*?*?*?*?*?*?*?*?*?*?*?*?*?*?*?*?*?*?*?*?*?,2.5,2.5,96,102607,4,1254,291,0.0,0.0,0.0,0,0,0,0,270,5.2,10,5,9999,99999,9,999999999,0.0,999,999,99
3021,3,14,7,0,*?*?*?*?*?*?*?*?*?*?*?*?*?*?*?*?*?*?*?*?*?*?,1.7,1.7,96,102607,214,1384,270,85.4,247.4,47.1,8950,16274,6319,844,272,5.2,6,3,9999,99999,9,999999999,0.0,999,999,99
3021,3,14,8,0,*?*?*?*?*?*?*?*?*?*?*?*?*?*?*?*?*?*?*?*?*?*?,4.7,3.2,87,102607,406,1384,255,229.0,546.6,68.7,23748,47954,10123,1291,273,4.1,0,0,9999,99999,9,999999999,0.0,999,999,99
3021,3,14,9,0,*?*?*?*?*?*?*?*?*?*?*?*?*?*?*?*?*?*?*?*?*?*?,7.7,4.3,76,102607,567,1384,273,339.2,573.9,104.1,35188,54495,14643,2040,275,4.1,1,0,9999,99999,9,999999999,0.0,999,999,99
3021,3,14,10,0,*?*?*?*?*?*?*?*?*?*?*?*?*?*?*?*?*?*?*?*?*?*?,11.8,5.9,65,102607,686,1384,293,420.8,588.3,129.2,43790,57624,17666,2689,277,3.6,1,0,9999,99999,9,999999999,0.0,999,999,99
3021,3,14,11,0,*?*?*?*?*?*?*?*?*?*?*?*?*?*?*?*?*?*?*?*?*?*?,14.0,5.1,53,102607,755,1383,295,468.4,600.8,140.5,48923,59601,19004,3081,278,3.6,0,0,9999,99999,9,999999999,0.0,999,999,99
3021,3,14,12,0,*?*?*?*?*?*?*?*?*?*?*?*?*?*?*?*?*?*?*?*?*?*?,17.1,5.8,46,102607,770,1384,324,472.8,541.3,171.6,50654,55071,21240,3795,280,3.6,3,2,9999,99999,9,999999999,0.0,999,999,99
3021,3,14,13,0,*?*?*?*?*?*?*?*?*?*?*?*?*?*?*?*?*?*?*?*?*?*?,17.3,5.0,43,102607,729,1384,319,449.1,572.8,147.3,46581,56354,19678,3121,277,3.1,2,1,9999,99999,9,999999999,0.0,999,999,99
3021,3,14,14,0,*?*?*?*?*?*?*?*?*?*?*?*?*?*?*?*?*?*?*?*?*?*?,17.1,6.2,47,102607,635,1383,316,386.2,582.9,118.6,40132,56456,16402,2397,273,3.1,1,0,9999,99999,9,999999999,0.0,999,999,99
3021,3,14,15,0,*?*?*?*?*?*?*?*?*?*?*?*?*?*?*?*?*?*?*?*?*?*?,17.4,5.9,45,102607,495,1383,335,270.9,397.2,128.7,28197,36956,16049,2485,270,3.1,5,3,9999,99999,9,999999999,0.0,999,999,99
3021,3,14,16,0,*?*?*?*?*?*?*?*?*?*?*?*?*?*?*?*?*?*?*?*?*?*?,17.2,6.9,49,102607,319,1385,344,133.5,207.0,85.9,14115,16650,10104,1659,267,3.1,7,4,9999,99999,9,999999999,0.0,999,999,99
3021,3,14,17,0,*?*?*?*?*?*?*?*?*?*?*?*?*?*?*?*?*?*?*?*?*?*?,16.7,6.7,50,102607,117,1383,337,27.3,144.6,15.1,2876,7715,2498,287,263,3.1,6,3,9999,99999,9,999999999,0.0,999,999,99
3021,3,14,18,0,*?*?*?*?*?*?*?*?*?*?*?*?*?*?*?*?*?*?*?*?*?*?,14.1,6.1,56,102607,0,-0,343,0.0,-0.0,0.0,0,0,0,0,260,3.1,10,5,9999,99999,9,999999999,0.0,999,999,99
3021,3,14,19,0,*?*?*?*?*?*?*?*?*?*?*?*?*?*?*?*?*?*?*?*?*?*?,11.9,6.6,67,102607,0,-0,333,0.0,-0.0,0.0,0,0,0,0,263,3.1,10,5,9999,99999,9,999999999,0.0,999,999,99
3021,3,14,20,0,*?*?*?*?*?*?*?*?*?*?*?*?*?*?*?*?*?*?*?*?*?*?,9.6,6.6,78,102607,0,-0,322,0.0,-0.0,0.0,0,0,0,0,267,2.6,10,5,9999,99999,9,999999999,0.0,999,999,99
3021,3,14,21,0,*?*?*?*?*?*?*?*?*?*?*?*?*?*?*?*?*?*?*?*?*?*?,8.3,5.8,81,102607,0,-0,316,0.0,-0.0,0.0,0,0,0,0,270,2.1,10,5,9999,99999,9,999999999,0.0,999,999,99
3021,3,14,22,0,*?*?*?*?*?*?*?*?*?*?*?*?*?*?*?*?*?*?*?*?*?*?,7.7,5.8,84,102607,0,-0,314,0.0,-0.0,0.0,0,0,0,0,273,1.0,10,5,9999,99999,9,999999999,0.0,999,999,99
3021,3,14,23,0,*?*?*?*?*?*?*?*?*?*?*?*?*?*?*?*?*?*?*?*?*?*?,6.1,5.1,90,102607,0,-0,307,0.0,-0.0,0.0,0,0,0,0,277,1.0,10,5,9999,99999,9,999999999,0.0,999,999,99
3021,3,14,24,0,*?*?*?*?*?*?*?*?*?*?*?*?*?*?*?*?*?*?*?*?*?*?,5.2,4.5,92,102607,0,-0,303,0.0,-0.0,0.0,0,0,0,0,170,4.1,10,5,9999,99999,9,999999999,0.0,999,999,99
3021,3,15,1,0,*?*?*?*?*?*?*?*?*?*?*?*?*?*?*?*?*?*?*?*?*?*?,2.9,2.9,100,102400,0,-0,293,0.0,-0.0,0.0,0,0,0,0,278,3.1,10,5,9999,99999,9,999999999,0.0,999,999,99
3021,3,15,2,0,*?*?*?*?*?*?*?*?*?*?*?*?*?*?*?*?*?*?*?*?*?*?,1.7,1.7,100,102400,0,-0,288,0.0,-0.0,0.0,0,0,0,0,277,2.1,10,5,9999,99999,9,999999999,0.0,999,999,99
3021,3,15,3,0,*?*?*?*?*?*?*?*?*?*?*?*?*?*?*?*?*?*?*?*?*?*?,1.1,1.0,100,102400,0,-0,286,0.0,-0.0,0.0,0,0,0,0,275,2.6,10,5,9999,99999,9,999999999,0.0,999,999,99
3021,3,15,4,0,*?*?*?*?*?*?*?*?*?*?*?*?*?*?*?*?*?*?*?*?*?*?,1.6,1.7,100,102400,0,-0,288,0.0,-0.0,0.0,0,0,0,0,273,1.5,10,5,9999,99999,9,999999999,0.0,999,999,99
3021,3,15,5,0,*?*?*?*?*?*?*?*?*?*?*?*?*?*?*?*?*?*?*?*?*?*?,0.7,0.6,100,102400,0,-0,284,0.0,-0.0,0.0,0,0,0,0,272,2.6,10,5,9999,99999,9,999999999,0.0,999,999,99
3021,3,15,6,0,*?*?*?*?*?*?*?*?*?*?*?*?*?*?*?*?*?*?*?*?*?*?,-0.2,-0.2,100,102400,13,1372,281,0.0,0.0,0.0,0,0,0,0,270,2.1,10,5,9999,99999,9,999999999,0.0,999,999,99
3021,3,15,7,0,*?*?*?*?*?*?*?*?*?*?*?*?*?*?*?*?*?*?*?*?*?*?,0.6,0.6,100,102400,222,1379,279,52.2,43.1,45.2,5778,3065,5353,960,270,3.6,9,5,9999,99999,9,999999999,0.0,999,999,99
3021,3,15,8,0,*?*?*?*?*?*?*?*?*?*?*?*?*?*?*?*?*?*?*?*?*?*?,1.4,1.3,100,102400,414,1382,278,156.8,131.9,117.3,17075,12008,13427,2619,270,4.6,8,4,9999,99999,9,999999999,0.0,999,999,99
3021,3,15,9,0,*?*?*?*?*?*?*?*?*?*?*?*?*?*?*?*?*?*?*?*?*?*?,4.1,2.9,93,102400,575,1383,284,272.2,233.8,175.0,28891,23294,19815,3759,270,4.6,7,4,9999,99999,9,999999999,0.0,999,999,99
3021,3,15,10,0,*?*?*?*?*?*?*?*?*?*?*?*?*?*?*?*?*?*?*?*?*?*?,7.1,2.7,76,102400,694,1383,297,336.5,239.5,216.4,35885,24803,24158,4943,270,5.7,7,4,9999,99999,9,999999999,0.0,999,999,99
3021,3,15,11,0,*?*?*?*?*?*?*?*?*?*?*?*?*?*?*?*?*?*?*?*?*?*?,8.5,4.6,78,102400,763,1383,304,373.9,242.0,240.4,39987,25427,26633,5739,270,5.2,7,4,9999,99999,9,999999999,0.0,999,999,99
3021,3,15,12,0,*?*?*?*?*?*?*?*?*?*?*?*?*?*?*?*?*?*?*?*?*?*?,9.8,5.3,75,102400,777,1382,314,323.0,144.8,241.6,35314,15066,27089,6301,270,6.2,8,4,9999,99999,9,999999999,0.0,999,999,99
3021,3,15,13,0,*?*?*?*?*?*?*?*?*?*?*?*?*?*?*?*?*?*?*?*?*?*?,10.8,4.6,67,102400,736,1383,323,229.5,57.4,199.0,25263,5716,22432,6274,268,4.6,9,5,9999,99999,9,999999999,0.0,999,999,99
3021,3,15,14,0,*?*?*?*?*?*?*?*?*?*?*?*?*?*?*?*?*?*?*?*?*?*?,10.4,4.5,68,102400,642,1382,321,197.1,56.4,170.9,21676,5539,19269,5132,267,5.2,9,5,9999,99999,9,999999999,0.0,999,999,99
3021,3,15,15,0,*?*?*?*?*?*?*?*?*?*?*?*?*?*?*?*?*?*?*?*?*?*?,10.9,4.1,64,102400,502,1382,324,148.7,54.5,129.0,16334,5137,14551,3625,265,4.6,9,5,9999,99999,9,999999999,0.0,999,999,99
3021,3,15,16,0,*?*?*?*?*?*?*?*?*?*?*?*?*?*?*?*?*?*?*?*?*?*?,10.5,4.5,67,102400,325,1382,317,116.2,124.4,86.9,12667,10396,10026,1892,263,5.2,8,4,9999,99999,9,999999999,0.0,999,999,99
3021,3,15,17,0,*?*?*?*?*?*?*?*?*?*?*?*?*?*?*?*?*?*?*?*?*?*?,10.6,5.0,70,102400,124,1385,322,18.1,26.8,15.7,2063,1420,1934,325,262,4.1,9,5,9999,99999,9,999999999,0.0,999,999,99
3021,3,15,18,0,*?*?*?*?*?*?*?*?*?*?*?*?*?*?*?*?*?*?*?*?*?*?,8.2,5.0,82,102400,0,-0,316,0.0,-0.0,0.0,0,0,0,0,260,4.6,10,5,9999,99999,9,999999999,0.0,999,999,99
3021,3,15,19,0,*?*?*?*?*?*?*?*?*?*?*?*?*?*?*?*?*?*?*?*?*?*?,6.4,4.5,89,102400,0,-0,308,0.0,-0.0,0.0,0,0,0,0,262,4.6,10,5,9999,99999,9,999999999,0.0,999,999,99
3021,3,15,20,0,*?*?*?*?*?*?*?*?*?*?*?*?*?*?*?*?*?*?*?*?*?*?,5.4,3.6,89,102400,0,-0,304,0.0,-0.0,0.0,0,0,0,0,263,3.6,10,5,9999,99999,9,999999999,0.0,999,999,99
3021,3,15,21,0,*?*?*?*?*?*?*?*?*?*?*?*?*?*?*?*?*?*?*?*?*?*?,4.6,3.0,91,102400,0,-0,300,0.0,-0.0,0.0,0,0,0,0,265,2.6,10,5,9999,99999,9,999999999,0.0,999,999,99
3021,3,15,22,0,*?*?*?*?*?*?*?*?*?*?*?*?*?*?*?*?*?*?*?*?*?*?,3.8,2.3,91,102400,0,-0,297,0.0,-0.0,0.0,0,0,0,0,267,2.1,10,5,9999,99999,9,999999999,0.0,999,999,99
3021,3,15,23,0,*?*?*?*?*?*?*?*?*?*?*?*?*?*?*?*?*?*?*?*?*?*?,4.1,1.9,87,102400,0,-0,298,0.0,-0.0,0.0,0,0,0,0,268,1.5,10,5,9999,99999,9,999999999,0.0,999,999,99
3021,3,15,24,0,*?*?*?*?*?*?*?*?*?*?*?*?*?*?*?*?*?*?*?*?*?*?,4.4,4.3,100,102400,0,-0,299,0.0,-0.0,0.0,0,0,0,0,280,5.2,10,5,9999,99999,9,999999999,0.0,999,999,99
3021,3,16,1,0,*?*?*?*?*?*?*?*?*?*?*?*?*?*?*?*?*?*?*?*?*?*?,4.6,1.9,80,102183,0,-0,301,0.0,-0.0,0.0,0,0,0,0,272,4.1,10,5,9999,99999,9,999999999,0.0,999,999,99
3021,3,16,2,0,*?*?*?*?*?*?*?*?*?*?*?*?*?*?*?*?*?*?*?*?*?*?,4.6,1.7,80,102183,0,-0,301,0.0,-0.0,0.0,0,0,0,0,273,3.6,10,5,9999,99999,9,999999999,0.0,999,999,99
3021,3,16,3,0,*?*?*?*?*?*?*?*?*?*?*?*?*?*?*?*?*?*?*?*?*?*?,4.4,1.3,78,102183,0,-0,300,0.0,-0.0,0.0,0,0,0,0,275,3.1,10,5,9999,99999,9,999999999,0.0,999,999,99
3021,3,16,4,0,*?*?*?*?*?*?*?*?*?*?*?*?*?*?*?*?*?*?*?*?*?*?,4.7,0.6,74,102183,0,-0,301,0.0,-0.0,0.0,0,0,0,0,277,2.1,10,5,9999,99999,9,999999999,0.0,999,999,99
3021,3,16,5,0,*?*?*?*?*?*?*?*?*?*?*?*?*?*?*?*?*?*?*?*?*?*?,4.3,-0.0,72,102183,0,-0,300,0.0,-0.0,0.0,0,0,0,0,278,5.2,10,5,9999,99999,9,999999999,0.0,999,999,99
3021,3,16,6,0,*?*?*?*?*?*?*?*?*?*?*?*?*?*?*?*?*?*?*?*?*?*?,3.7,-0.2,74,102183,22,1395,297,0.0,0.0,0.0,0,0,0,0,280,4.6,10,5,9999,99999,9,999999999,0.0,999,999,99
3021,3,16,7,0,*?*?*?*?*?*?*?*?*?*?*?*?*?*?*?*?*?*?*?*?*?*?,4.6,0.8,75,102183,231,1381,281,95.8,256.7,52.9,10006,17584,7020,953,278,5.7,6,3,9999,99999,9,999999999,0.0,999,999,99
3021,3,16,8,0,*?*?*?*?*?*?*?*?*?*?*?*?*?*?*?*?*?*?*?*?*?*?,5.4,0.4,69,102183,422,1380,273,233.2,448.6,96.1,24538,39859,12408,1790,277,5.2,4,2,9999,99999,9,999999999,0.0,999,999,99
3021,3,16,9,0,*?*?*?*?*?*?*?*?*?*?*?*?*?*?*?*?*?*?*?*?*?*?,7.7,2.9,70,102183,583,1382,295,307.1,326.1,169.5,32719,32626,19280,3616,275,5.7,6,3,9999,99999,9,999999999,0.0,999,999,99
3021,3,16,10,0,*?*?*?*?*?*?*?*?*?*?*?*?*?*?*?*?*?*?*?*?*?*?,9.3,2.1,59,102183,702,1383,296,403.2,417.0,191.5,42173,41765,23001,4113,273,4.6,5,3,9999,99999,9,999999999,0.0,999,999,99
3021,3,16,11,0,*?*?*?*?*?*?*?*?*?*?*?*?*?*?*?*?*?*?*?*?*?*?,10.4,0.2,48,102183,770,1381,299,447.2,421.2,212.4,46872,42723,25208,4806,272,4.1,5,3,9999,99999,9,999999999,0.0,999,999,99
3021,3,16,12,0,*?*?*?*?*?*?*?*?*?*?*?*?*?*?*?*?*?*?*?*?*?*?,11.4,1.9,51,102183,784,1381,305,456.3,422.0,216.7,47845,42894,25658,4962,270,4.1,5,3,9999,99999,9,999999999,0.0,999,999,99
3021,3,16,13,0,*?*?*?*?*?*?*?*?*?*?*?*?*?*?*?*?*?*?*?*?*?*?,11.4,1.3,49,102183,743,1382,315,363.5,241.3,233.7,38844,25268,25948,5509,268,4.6,7,4,9999,99999,9,999999999,0.0,999,999,99
3021,3,16,14,0,*?*?*?*?*?*?*?*?*?*?*?*?*?*?*?*?*?*?*?*?*?*?,11.5,1.7,50,102183,649,1382,326,199.7,56.5,173.1,21954,5555,19514,5216,267,4.6,9,5,9999,99999,9,999999999,0.0,999,999,99
3021,3,16,15,0,*?*?*?*?*?*?*?*?*?*?*?*?*?*?*?*?*?*?*?*?*?*?,11.6,3.2,55,102183,509,1382,312,262.6,319.4,144.9,27910,30834,16640,2992,265,4.6,6,3,9999,99999,9,999999999,0.0,999,999,99
3021,3,16,16,0,*?*?*?*?*?*?*?*?*?*?*?*?*?*?*?*?*?*?*?*?*?*?,11.5,1.7,50,102183,332,1382,299,173.1,423.7,71.3,18250,34422,9424,1294,263,4.6,4,2,9999,99999,9,999999999,0.0,999,999,99
3021,3,16,17,0,*?*?*?*?*?*?*?*?*?*?*?*?*?*?*?*?*?*?*?*?*?*?,11.6,0.4,45,102183,130,1377,299,39.2,244.2,16.1,4133,13714,2677,308,262,3.6,4,2,9999,99999,9,999999999,0.0,999,999,99
3021,3,16,18,0,*?*?*?*?*?*?*?*?*?*?*?*?*?*?*?*?*?*?*?*?*?*?,10.4,2.1,55,102183,0,-0,321,0.0,-0.0,0.0,0,0,0,0,260,4.1,9,5,9999,99999,9,999999999,0.0,999,999,99
3021,3,16,19,0,*?*?*?*?*?*?*?*?*?*?*?*?*?*?*?*?*?*?*?*?*?*?,9.0,3.6,67,102183,0,-0,320,0.0,-0.0,0.0,0,0,0,0,262,2.6,10,5,9999,99999,9,999999999,0.0,999,999,99
3021,3,16,20,0,*?*?*?*?*?*?*?*?*?*?*?*?*?*?*?*?*?*?*?*?*?*?,7.3,4.1,78,102183,0,-0,312,0.0,-0.0,0.0,0,0,0,0,263,2.6,10,5,9999,99999,9,999999999,0.0,999,999,99
3021,3,16,21,0,*?*?*?*?*?*?*?*?*?*?*?*?*?*?*?*?*?*?*?*?*?*?,6.6,4.3,84,102183,0,-0,309,0.0,-0.0,0.0,0,0,0,0,265,2.6,10,5,9999,99999,9,999999999,0.0,999,999,99
3021,3,16,22,0,*?*?*?*?*?*?*?*?*?*?*?*?*?*?*?*?*?*?*?*?*?*?,7.0,4.1,80,102183,0,-0,311,0.0,-0.0,0.0,0,0,0,0,267,4.1,10,5,9999,99999,9,999999999,0.0,999,999,99
3021,3,16,23,0,*?*?*?*?*?*?*?*?*?*?*?*?*?*?*?*?*?*?*?*?*?*?,5.8,3.4,83,102183,0,-0,306,0.0,-0.0,0.0,0,0,0,0,268,5.7,10,5,9999,99999,9,999999999,0.0,999,999,99
3021,3,16,24,0,*?*?*?*?*?*?*?*?*?*?*?*?*?*?*?*?*?*?*?*?*?*?,4.3,1.9,82,102183,0,-0,299,0.0,-0.0,0.0,0,0,0,0,270,3.6,10,5,9999,99999,9,999999999,0.0,999,999,99
3021,3,17,1,0,*?*?*?*?*?*?*?*?*?*?*?*?*?*?*?*?*?*?*?*?*?*?,3.5,3.2,98,101890,0,-0,296,0.0,-0.0,0.0,0,0,0,0,270,4.6,10,5,9999,99999,9,999999999,0.0,999,999,99
3021,3,17,2,0,*?*?*?*?*?*?*?*?*?*?*?*?*?*?*?*?*?*?*?*?*?*?,2.3,2.3,99,101890,0,-0,291,0.0,-0.0,0.0,0,0,0,0,270,4.1,10,5,9999,99999,9,999999999,0.0,999,999,99
3021,3,17,3,0,*?*?*?*?*?*?*?*?*?*?*?*?*?*?*?*?*?*?*?*?*?*?,2.0,2.1,99,101890,0,-0,289,0.0,-0.0,0.0,0,0,0,0,270,3.6,10,5,9999,99999,9,999999999,0.0,999,999,99
3021,3,17,4,0,*?*?*?*?*?*?*?*?*?*?*?*?*?*?*?*?*?*?*?*?*?*?,1.7,1.7,99,101890,0,-0,288,0.0,-0.0,0.0,0,0,0,0,270,4.1,10,5,9999,99999,9,999999999,0.0,999,999,99
3021,3,17,5,0,*?*?*?*?*?*?*?*?*?*?*?*?*?*?*?*?*?*?*?*?*?*?,1.3,1.3,99,101890,0,-0,277,0.0,-0.0,0.0,0,0,0,0,270,2.6,8,4,9999,99999,9,999999999,0.0,999,999,99
3021,3,17,6,0,*?*?*?*?*?*?*?*?*?*?*?*?*?*?*?*?*?*?*?*?*?*?,1.4,1.5,99,101890,30,1359,240,0.0,0.0,0.0,0,0,0,0,270,2.6,0,0,9999,99999,9,999999999,0.0,999,999,99
3021,3,17,7,0,*?*?*?*?*?*?*?*?*?*?*?*?*?*?*?*?*?*?*?*?*?*?,1.6,1.5,99,101890,240,1383,241,115.5,465.9,34.7,11763,35220,5552,669,270,2.6,0,0,9999,99999,9,999999999,0.0,999,999,99
3021,3,17,8,0,*?*?*?*?*?*?*?*?*?*?*?*?*?*?*?*?*?*?*?*?*?*?,2.9,2.9,99,101890,431,1382,248,246.7,553.7,74.0,25587,49414,10824,1398,270,2.1,0,0,9999,99999,9,999999999,0.0,999,999,99
3021,3,17,9,0,*?*?*?*?*?*?*?*?*?*?*?*?*?*?*?*?*?*?*?*?*?*?,4.8,2.7,86,101890,591,1381,255,356.7,583.5,107.0,37086,55913,15022,2127,270,2.6,0,0,9999,99999,9,999999999,0.0,999,999,99
3021,3,17,10,0,*?*?*?*?*?*?*?*?*?*?*?*?*?*?*?*?*?*?*?*?*?*?,7.2,3.0,75,101890,709,1380,264,438.0,596.8,131.4,45677,58790,17941,2789,270,3.1,0,0,9999,99999,9,999999999,0.0,999,999,99
3021,3,17,11,0,*?*?*?*?*?*?*?*?*?*?*?*?*?*?*?*?*?*?*?*?*?*?,8.3,3.2,70,101890,778,1381,269,485.0,602.7,145.5,50688,59986,19564,3252,270,4.6,0,0,9999,99999,9,999999999,0.0,999,999,99
3021,3,17,12,0,*?*?*?*?*?*?*?*?*?*?*?*?*?*?*?*?*?*?*?*?*?*?,9.3,1.3,57,101890,792,1381,269,494.5,603.8,148.4,51707,60196,19887,3356,270,4.6,0,0,9999,99999,9,999999999,0.0,999,999,99
3021,3,17,13,0,*?*?*?*?*?*?*?*?*?*?*?*?*?*?*?*?*?*?*?*?*?*?,9.5,-0.6,48,101890,750,1381,266,466.0,600.5,139.8,48657,59536,18915,3056,267,2.1,0,0,9999,99999,9,999999999,0.0,999,999,99
3021,3,17,14,0,*?*?*?*?*?*?*?*?*?*?*?*?*?*?*?*?*?*?*?*?*?*?,9.9,-1.5,44,101890,656,1381,266,401.3,591.4,120.4,41787,57639,16642,2472,263,5.2,0,0,9999,99999,9,999999999,0.0,999,999,99
3021,3,17,15,0,*?*?*?*?*?*?*?*?*?*?*?*?*?*?*?*?*?*?*?*?*?*?,9.4,-0.4,50,101890,516,1382,266,304.9,571.7,91.5,31648,53324,13080,1766,260,5.7,0,0,9999,99999,9,999999999,0.0,999,999,99
3021,3,17,16,0,*?*?*?*?*?*?*?*?*?*?*?*?*?*?*?*?*?*?*?*?*?*?,9.8,-0.2,49,101890,339,1383,268,183.4,523.7,55.0,19030,43446,8277,1027,257,5.7,0,0,9999,99999,9,999999999,0.0,999,999,99
3021,3,17,17,0,*?*?*?*?*?*?*?*?*?*?*?*?*?*?*?*?*?*?*?*?*?*?,9.3,1.5,57,101890,137,1381,269,45.1,317.9,13.5,4812,21120,2257,374,253,5.2,0,0,9999,99999,9,999999999,0.0,999,999,99
3021,3,17,18,0,*?*?*?*?*?*?*?*?*?*?*?*?*?*?*?*?*?*?*?*?*?*?,8.4,1.3,61,101890,0,-0,307,0.0,-0.0,0.0,0,0,0,0,250,6.2,8,4,9999,99999,9,999999999,0.0,999,999,99
3021,3,17,19,0,*?*?*?*?*?*?*?*?*?*?*?*?*?*?*?*?*?*?*?*?*?*?,7.3,-0.0,60,101890,0,-0,313,0.0,-0.0,0.0,0,0,0,0,248,5.2,10,5,9999,99999,9,999999999,0.0,999,999,99
3021,3,17,20,0,*?*?*?*?*?*?*?*?*?*?*?*?*?*?*?*?*?*?*?*?*?*?,5.8,1.3,72,101890,0,-0,306,0.0,-0.0,0.0,0,0,0,0,247,6.2,10,5,9999,99999,9,999999999,0.0,999,999,99
3021,3,17,21,0,*?*?*?*?*?*?*?*?*?*?*?*?*?*?*?*?*?*?*?*?*?*?,4.7,0.4,73,101890,0,-0,301,0.0,-0.0,0.0,0,0,0,0,245,6.7,10,5,9999,99999,9,999999999,0.0,999,999,99
3021,3,17,22,0,*?*?*?*?*?*?*?*?*?*?*?*?*?*?*?*?*?*?*?*?*?*?,4.2,1.0,80,101890,0,-0,299,0.0,-0.0,0.0,0,0,0,0,243,7.2,10,5,9999,99999,9,999999999,0.0,999,999,99
3021,3,17,23,0,*?*?*?*?*?*?*?*?*?*?*?*?*?*?*?*?*?*?*?*?*?*?,4.1,1.7,83,101890,0,-0,298,0.0,-0.0,0.0,0,0,0,0,242,5.7,10,5,9999,99999,9,999999999,0.0,999,999,99
3021,3,17,24,0,*?*?*?*?*?*?*?*?*?*?*?*?*?*?*?*?*?*?*?*?*?*?,4.6,3.2,91,101890,0,-0,300,0.0,-0.0,0.0,0,0,0,0,270,4.1,10,5,9999,99999,9,999999999,0.0,999,999,99
3021,3,18,1,0,*?*?*?*?*?*?*?*?*?*?*?*?*?*?*?*?*?*?*?*?*?*?,4.1,1.0,78,101170,0,-0,299,0.0,-0.0,0.0,0,0,0,0,242,5.7,10,5,9999,99999,9,999999999,0.0,999,999,99
3021,3,18,2,0,*?*?*?*?*?*?*?*?*?*?*?*?*?*?*?*?*?*?*?*?*?*?,3.7,0.8,79,101170,0,-0,297,0.0,-0.0,0.0,0,0,0,0,243,7.2,10,5,9999,99999,9,999999999,0.0,999,999,99
3021,3,18,3,0,*?*?*?*?*?*?*?*?*?*?*?*?*?*?*?*?*?*?*?*?*?*?,3.4,1.0,81,101170,0,-0,296,0.0,-0.0,0.0,0,0,0,0,245,7.2,10,5,9999,99999,9,999999999,0.0,999,999,99
3021,3,18,4,0,*?*?*?*?*?*?*?*?*?*?*?*?*?*?*?*?*?*?*?*?*?*?,2.9,-0.0,79,101170,0,-0,294,0.0,-0.0,0.0,0,0,0,0,247,5.7,10,5,9999,99999,9,999999999,0.0,999,999,99
3021,3,18,5,0,*?*?*?*?*?*?*?*?*?*?*?*?*?*?*?*?*?*?*?*?*?*?,2.3,-0.6,79,101170,0,-0,281,0.0,-0.0,0.0,0,0,0,0,248,5.2,8,4,9999,99999,9,999999999,0.0,999,999,99
3021,3,18,6,0,*?*?*?*?*?*?*?*?*?*?*?*?*?*?*?*?*?*?*?*?*?*?,2.6,-0.0,80,101170,39,1373,242,0.0,0.0,0.0,0,0,0,0,250,5.7,0,0,9999,99999,9,999999999,0.0,999,999,99
3021,3,18,7,0,*?*?*?*?*?*?*?*?*?*?*?*?*?*?*?*?*?*?*?*?*?*?,2.9,0.4,81,101170,248,1379,244,121.5,472.9,36.4,12661,35039,5687,682,252,6.2,0,0,9999,99999,9,999999999,0.0,999,999,99
3021,3,18,8,0,*?*?*?*?*?*?*?*?*?*?*?*?*?*?*?*?*?*?*?*?*?*?,4.9,1.7,77,101170,439,1380,253,252.7,555.8,75.8,26198,49867,11054,1433,253,6.7,0,0,9999,99999,9,999999999,0.0,999,999,99
3021,3,18,9,0,*?*?*?*?*?*?*?*?*?*?*?*?*?*?*?*?*?*?*?*?*?*?,7.1,1.0,63,101170,599,1380,260,362.5,584.6,108.8,37695,56159,15233,2169,255,5.7,0,0,9999,99999,9,999999999,0.0,999,999,99
3021,3,18,10,0,*?*?*?*?*?*?*?*?*?*?*?*?*?*?*?*?*?*?*?*?*?*?,10.2,1.0,51,101170,717,1380,272,443.6,597.6,133.1,46278,58949,18139,2841,257,5.2,0,0,9999,99999,9,999999999,0.0,999,999,99
3021,3,18,11,0,*?*?*?*?*?*?*?*?*?*?*?*?*?*?*?*?*?*?*?*?*?*?,11.7,0.6,45,101170,785,1379,277,490.5,603.3,147.1,51268,60104,19744,3310,258,4.6,0,0,9999,99999,9,999999999,0.0,999,999,99
3021,3,18,12,0,*?*?*?*?*?*?*?*?*?*?*?*?*?*?*?*?*?*?*?*?*?*?,12.9,-0.0,40,101170,799,1380,280,499.8,604.4,149.9,52271,60306,20062,3414,260,3.6,0,0,9999,99999,9,999999999,0.0,999,999,99
3021,3,18,13,0,*?*?*?*?*?*?*?*?*?*?*?*?*?*?*?*?*?*?*?*?*?*?,13.0,0.2,40,101170,757,1380,281,471.1,601.1,141.3,49200,59659,19087,3107,263,4.1,0,0,9999,99999,9,999999999,0.0,999,999,99
3021,3,18,14,0,*?*?*?*?*?*?*?*?*?*?*?*?*?*?*?*?*?*?*?*?*?*?,13.0,2.3,47,101170,663,1381,285,406.2,592.2,121.9,42309,57807,16819,2513,267,4.6,0,0,9999,99999,9,999999999,0.0,999,999,99
3021,3,18,15,0,*?*?*?*?*?*?*?*?*?*?*?*?*?*?*?*?*?*?*?*?*?*?,13.2,2.1,45,101170,522,1380,286,309.7,572.9,92.9,32146,53590,13258,1797,270,2.6,0,0,9999,99999,9,999999999,0.0,999,999,99
3021,3,18,16,0,*?*?*?*?*?*?*?*?*?*?*?*?*?*?*?*?*?*?*?*?*?*?,13.0,1.3,43,101170,345,1380,283,188.1,526.4,56.4,19509,43958,8465,1053,273,3.6,0,0,9999,99999,9,999999999,0.0,999,999,99
3021,3,18,17,0,*?*?*?*?*?*?*?*?*?*?*?*?*?*?*?*?*?*?*?*?*?*?,12.7,2.7,49,101170,144,1384,285,49.7,334.0,14.9,5293,22488,2477,399,277,4.1,0,0,9999,99999,9,999999999,0.0,999,999,99
3021,3,18,18,0,*?*?*?*?*?*?*?*?*?*?*?*?*?*?*?*?*?*?*?*?*?*?,11.0,3.6,58,101170,0,-0,319,0.0,-0.0,0.0,0,0,0,0,280,4.1,8,4,9999,99999,9,999999999,0.0,999,999,99
3021,3,18,19,0,*?*?*?*?*?*?*?*?*?*?*?*?*?*?*?*?*?*?*?*?*?*?,9.9,3.6,62,101170,0,-0,324,0.0,-0.0,0.0,0,0,0,0,277,2.1,10,5,9999,99999,9,999999999,0.0,999,999,99
3021,3,18,20,0,*?*?*?*?*?*?*?*?*?*?*?*?*?*?*?*?*?*?*?*?*?*?,7.4,3.0,71,101170,0,-0,313,0.0,-0.0,0.0,0,0,0,0,273,1.5,10,5,9999,99999,9,999999999,0.0,999,999,99
3021,3,18,21,0,*?*?*?*?*?*?*?*?*?*?*?*?*?*?*?*?*?*?*?*?*?*?,6.7,3.2,76,101170,0,-0,310,0.0,-0.0,0.0,0,0,0,0,270,2.6,10,5,9999,99999,9,999999999,0.0,999,999,99
3021,3,18,22,0,*?*?*?*?*?*?*?*?*?*?*?*?*?*?*?*?*?*?*?*?*?*?,5.4,3.9,88,101170,0,-0,304,0.0,-0.0,0.0,0,0,0,0,267,3.1,10,5,9999,99999,9,999999999,0.0,999,999,99
3021,3,18,23,0,*?*?*?*?*?*?*?*?*?*?*?*?*?*?*?*?*?*?*?*?*?*?,4.8,4.1,92,101170,0,-0,301,0.0,-0.0,0.0,0,0,0,0,263,3.6,10,5,9999,99999,9,999999999,0.0,999,999,99
3021,3,18,24,0,*?*?*?*?*?*?*?*?*?*?*?*?*?*?*?*?*?*?*?*?*?*?,4.1,1.3,80,101170,0,-0,299,0.0,-0.0,0.0,0,0,0,0,240,8.2,10,5,9999,99999,9,999999999,0.0,999,999,99
3021,3,19,1,0,*?*?*?*?*?*?*?*?*?*?*?*?*?*?*?*?*?*?*?*?*?*?,2.2,2.3,99,101592,0,-0,290,0.0,-0.0,0.0,0,0,0,0,258,4.6,10,5,9999,99999,9,999999999,0.0,999,999,99
3021,3,19,2,0,*?*?*?*?*?*?*?*?*?*?*?*?*?*?*?*?*?*?*?*?*?*?,0.6,0.6,99,101592,0,-0,284,0.0,-0.0,0.0,0,0,0,0,257,3.1,10,5,9999,99999,9,999999999,0.0,999,999,99
3021,3,19,3,0,*?*?*?*?*?*?*?*?*?*?*?*?*?*?*?*?*?*?*?*?*?*?,-0.2,-0.2,99,101592,0,-0,281,0.0,-0.0,0.0,0,0,0,0,255,4.1,10,5,9999,99999,9,999999999,0.0,999,999,99
3021,3,19,4,0,*?*?*?*?*?*?*?*?*?*?*?*?*?*?*?*?*?*?*?*?*?*?,0.2,0.2,99,101592,0,-0,282,0.0,-0.0,0.0,0,0,0,0,253,4.1,10,5,9999,99999,9,999999999,0.0,999,999,99
3021,3,19,5,0,*?*?*?*?*?*?*?*?*?*?*?*?*?*?*?*?*?*?*?*?*?*?,0.0,-0.0,99,101592,0,-0,267,0.0,-0.0,0.0,0,0,0,0,252,1.5,7,4,9999,99999,9,999999999,0.0,999,999,99
3021,3,19,6,0,*?*?*?*?*?*?*?*?*?*?*?*?*?*?*?*?*?*?*?*?*?*?,-0.7,-0.6,99,101592,48,1382,230,0.0,0.0,0.0,0,0,0,0,250,2.1,0,0,9999,99999,9,999999999,0.0,999,999,99
3021,3,19,7,0,*?*?*?*?*?*?*?*?*?*?*?*?*?*?*?*?*?*?*?*?*?*?,-1.3,-1.3,99,101592,257,1381,226,127.4,479.3,38.2,13274,35997,5942,715,245,3.1,0,0,9999,99999,9,999999999,0.0,999,999,99
3021,3,19,8,0,*?*?*?*?*?*?*?*?*?*?*?*?*?*?*?*?*?*?*?*?*?*?,2.2,1.5,94,101592,448,1381,243,258.5,557.9,77.6,26812,50309,11287,1470,240,4.6,0,0,9999,99999,9,999999999,0.0,999,999,99
3021,3,19,9,0,*?*?*?*?*?*?*?*?*?*?*?*?*?*?*?*?*?*?*?*?*?*?,5.7,2.1,77,101592,607,1379,257,368.3,585.7,110.5,38301,56397,15443,2213,235,6.2,0,0,9999,99999,9,999999999,0.0,999,999,99
3021,3,19,10,0,*?*?*?*?*?*?*?*?*?*?*?*?*?*?*?*?*?*?*?*?*?*?,8.7,2.1,62,101592,725,1379,268,449.3,598.3,134.8,46874,59101,18332,2893,230,8.8,0,0,9999,99999,9,999999999,0.0,999,999,99
3021,3,19,11,0,*?*?*?*?*?*?*?*?*?*?*?*?*?*?*?*?*?*?*?*?*?*?,10.7,1.0,51,101592,793,1380,274,495.9,603.9,148.8,51854,60224,19931,3371,225,7.2,0,0,9999,99999,9,999999999,0.0,999,999,99
3021,3,19,12,0,*?*?*?*?*?*?*?*?*?*?*?*?*?*?*?*?*?*?*?*?*?*?,12.5,-0.4,40,101592,806,1379,278,505.1,604.9,151.5,52832,60413,20236,3474,220,4.1,0,0,9999,99999,9,999999999,0.0,999,999,99
3021,3,19,13,0,*?*?*?*?*?*?*?*?*?*?*?*?*?*?*?*?*?*?*?*?*?*?,12.5,-0.6,39,101592,764,1379,277,476.1,601.7,142.8,49739,59778,19258,3159,220,2.6,0,0,9999,99999,9,999999999,0.0,999,999,99
3021,3,19,14,0,*?*?*?*?*?*?*?*?*?*?*?*?*?*?*?*?*?*?*?*?*?*?,13.0,-0.0,40,101592,670,1380,281,411.1,592.9,123.3,42826,57968,16992,2554,220,6.7,0,0,9999,99999,9,999999999,0.0,999,999,99
3021,3,19,15,0,*?*?*?*?*?*?*?*?*?*?*?*?*?*?*?*?*?*?*?*?*?*?,12.8,1.0,44,101592,529,1380,282,314.4,574.1,94.3,32644,53852,13438,1829,220,7.2,0,0,9999,99999,9,999999999,0.0,999,999,99
3021,3,19,16,0,*?*?*?*?*?*?*?*?*?*?*?*?*?*?*?*?*?*?*?*?*?*?,12.9,1.5,45,101592,352,1381,283,192.7,529.1,57.8,19990,44461,8656,1080,220,7.2,0,0,9999,99999,9,999999999,0.0,999,999,99
3021,3,19,17,0,*?*?*?*?*?*?*?*?*?*?*?*?*?*?*?*?*?*?*?*?*?*?,12.3,1.5,47,101592,150,1377,281,54.2,348.7,16.3,5709,22816,2738,362,220,5.2,0,0,9999,99999,9,999999999,0.0,999,999,99
3021,3,19,18,0,*?*?*?*?*?*?*?*?*?*?*?*?*?*?*?*?*?*?*?*?*?*?,10.0,1.3,54,101592,0,-0,314,0.0,-0.0,0.0,0,0,0,0,220,7.2,8,4,9999,99999,9,999999999,0.0,999,999,99
3021,3,19,19,0,*?*?*?*?*?*?*?*?*?*?*?*?*?*?*?*?*?*?*?*?*?*?,6.7,0.2,63,101592,0,-0,310,0.0,-0.0,0.0,0,0,0,0,220,5.2,10,5,9999,99999,9,999999999,0.0,999,999,99
3021,3,19,20,0,*?*?*?*?*?*?*?*?*?*?*?*?*?*?*?*?*?*?*?*?*?*?,5.8,1.0,71,101592,0,-0,306,0.0,-0.0,0.0,0,0,0,0,220,6.2,10,5,9999,99999,9,999999999,0.0,999,999,99
3021,3,19,21,0,*?*?*?*?*?*?*?*?*?*?*?*?*?*?*?*?*?*?*?*?*?*?,4.7,0.8,75,101592,0,-0,301,0.0,-0.0,0.0,0,0,0,0,220,4.6,10,5,9999,99999,9,999999999,0.0,999,999,99
3021,3,19,22,0,*?*?*?*?*?*?*?*?*?*?*?*?*?*?*?*?*?*?*?*?*?*?,3.5,0.4,79,101592,0,-0,296,0.0,-0.0,0.0,0,0,0,0,220,5.7,10,5,9999,99999,9,999999999,0.0,999,999,99
3021,3,19,23,0,*?*?*?*?*?*?*?*?*?*?*?*?*?*?*?*?*?*?*?*?*?*?,3.0,0.8,85,101592,0,-0,294,0.0,-0.0,0.0,0,0,0,0,220,5.2,10,5,9999,99999,9,999999999,0.0,999,999,99
3021,3,19,24,0,*?*?*?*?*?*?*?*?*?*?*?*?*?*?*?*?*?*?*?*?*?*?,4.2,3.6,94,101592,0,-0,299,0.0,-0.0,0.0,0,0,0,0,260,3.6,10,5,9999,99999,9,999999999,0.0,999,999,99
3021,3,20,1,0,*?*?*?*?*?*?*?*?*?*?*?*?*?*?*?*?*?*?*?*?*?*?,2.6,0.6,83,100161,0,-0,292,0.0,-0.0,0.0,0,0,0,0,218,3.6,10,5,9999,99999,9,999999999,0.0,999,999,99
3021,3,20,2,0,*?*?*?*?*?*?*?*?*?*?*?*?*?*?*?*?*?*?*?*?*?*?,2.6,0.4,82,100161,0,-0,292,0.0,-0.0,0.0,0,0,0,0,217,3.1,10,5,9999,99999,9,999999999,0.0,999,999,99
3021,3,20,3,0,*?*?*?*?*?*?*?*?*?*?*?*?*?*?*?*?*?*?*?*?*?*?,1.7,-0.0,84,100161,0,-0,288,0.0,-0.0,0.0,0,0,0,0,215,3.6,10,5,9999,99999,9,999999999,0.0,999,999,99
3021,3,20,4,0,*?*?*?*?*?*?*?*?*?*?*?*?*?*?*?*?*?*?*?*?*?*?,0.9,-0.6,84,100161,0,-0,285,0.0,-0.0,0.0,0,0,0,0,213,4.1,10,5,9999,99999,9,999999999,0.0,999,999,99
3021,3,20,5,0,*?*?*?*?*?*?*?*?*?*?*?*?*?*?*?*?*?*?*?*?*?*?,0.4,-0.4,88,100161,0,-0,283,0.0,-0.0,0.0,0,0,0,0,212,3.1,10,5,9999,99999,9,999999999,0.0,999,999,99
3021,3,20,6,0,*?*?*?*?*?*?*?*?*?*?*?*?*?*?*?*?*?*?*?*?*?*?,0.0,-0.6,90,100161,57,1389,257,0.0,0.0,0.0,0,0,0,0,210,3.6,5,3,9999,99999,9,999999999,0.0,999,999,99
3021,3,20,7,0,*?*?*?*?*?*?*?*?*?*?*?*?*?*?*?*?*?*?*?*?*?*?,1.9,0.6,86,100161,265,1377,241,133.4,485.3,40.0,13883,36910,6191,747,207,3.6,0,0,9999,99999,9,999999999,0.0,999,999,99
3021,3,20,8,0,*?*?*?*?*?*?*?*?*?*?*?*?*?*?*?*?*?*?*?*?*?*?,3.8,-0.0,72,100161,456,1379,251,264.4,554.1,81.2,27368,50151,11726,1534,203,2.6,1,0,9999,99999,9,999999999,0.0,999,999,99
3021,3,20,9,0,*?*?*?*?*?*?*?*?*?*?*?*?*?*?*?*?*?*?*?*?*?*?,6.7,1.3,64,100161,615,1378,259,374.1,586.7,112.2,38907,56627,15651,2256,200,3.6,0,0,9999,99999,9,999999999,0.0,999,999,99
3021,3,20,10,0,*?*?*?*?*?*?*?*?*?*?*?*?*?*?*?*?*?*?*?*?*?*?,9.6,-0.0,49,100161,733,1379,268,454.9,599.1,136.5,47471,59250,18526,2947,197,4.1,0,0,9999,99999,9,999999999,0.0,999,999,99
3021,3,20,11,0,*?*?*?*?*?*?*?*?*?*?*?*?*?*?*?*?*?*?*?*?*?*?,12.2,0.2,41,100161,800,1378,278,501.3,604.5,150.4,52429,60334,20107,3431,193,6.7,0,0,9999,99999,9,999999999,0.0,999,999,99
3021,3,20,12,0,*?*?*?*?*?*?*?*?*?*?*?*?*?*?*?*?*?*?*?*?*?*?,14.3,0.8,38,100161,813,1378,288,510.3,605.5,153.1,53391,60516,20407,3534,190,6.2,0,0,9999,99999,9,999999999,0.0,999,999,99
3021,3,20,13,0,*?*?*?*?*?*?*?*?*?*?*?*?*?*?*?*?*?*?*?*?*?*?,14.2,-0.2,35,100161,771,1379,285,481.2,602.3,144.4,50278,59896,19430,3211,200,8.2,0,0,9999,99999,9,999999999,0.0,999,999,99
3021,3,20,14,0,*?*?*?*?*?*?*?*?*?*?*?*?*?*?*?*?*?*?*?*?*?*?,14.4,1.7,40,100161,676,1378,312,402.9,483.0,166.0,42552,48195,20413,3470,210,9.3,4,2,9999,99999,9,999999999,0.0,999,999,99
3021,3,20,15,0,*?*?*?*?*?*?*?*?*?*?*?*?*?*?*?*?*?*?*?*?*?*?,14.0,2.3,43,100161,535,1378,327,251.8,231.4,161.9,26677,22661,18404,3420,220,6.7,7,4,9999,99999,9,999999999,0.0,999,999,99
3021,3,20,16,0,*?*?*?*?*?*?*?*?*?*?*?*?*?*?*?*?*?*?*?*?*?*?,14.3,2.7,43,100161,358,1378,334,131.7,127.7,98.5,14351,11079,11329,2165,230,6.7,8,4,9999,99999,9,999999999,0.0,999,999,99
3021,3,20,17,0,*?*?*?*?*?*?*?*?*?*?*?*?*?*?*?*?*?*?*?*?*?*?,13.2,2.7,47,100161,157,1380,308,57.0,294.5,23.5,5923,17824,3733,436,240,6.2,4,2,9999,99999,9,999999999,0.0,999,999,99
3021,3,20,18,0,*?*?*?*?*?*?*?*?*?*?*?*?*?*?*?*?*?*?*?*?*?*?,10.8,3.4,57,100161,0,-0,323,0.0,-0.0,0.0,0,0,0,0,250,6.2,9,5,9999,99999,9,999999999,0.0,999,999,99
3021,3,20,19,0,*?*?*?*?*?*?*?*?*?*?*?*?*?*?*?*?*?*?*?*?*?*?,9.0,4.5,70,100161,0,-0,320,0.0,-0.0,0.0,0,0,0,0,252,5.7,10,5,9999,99999,9,999999999,0.0,999,999,99
3021,3,20,20,0,*?*?*?*?*?*?*?*?*?*?*?*?*?*?*?*?*?*?*?*?*?*?,7.0,4.5,79,100161,0,-0,311,0.0,-0.0,0.0,0,0,0,0,253,6.2,10,5,9999,99999,9,999999999,0.0,999,999,99
3021,3,20,21,0,*?*?*?*?*?*?*?*?*?*?*?*?*?*?*?*?*?*?*?*?*?*?,6.4,4.1,81,100161,0,-0,308,0.0,-0.0,0.0,0,0,0,0,255,6.2,10,5,9999,99999,9,999999999,0.0,999,999,99
3021,3,20,22,0,*?*?*?*?*?*?*?*?*?*?*?*?*?*?*?*?*?*?*?*?*?*?,5.1,3.4,85,100161,0,-0,302,0.0,-0.0,0.0,0,0,0,0,257,7.2,10,5,9999,99999,9,999999999,0.0,999,999,99
3021,3,20,23,0,*?*?*?*?*?*?*?*?*?*?*?*?*?*?*?*?*?*?*?*?*?*?,5.1,3.8,87,100161,0,-0,302,0.0,-0.0,0.0,0,0,0,0,258,6.2,10,5,9999,99999,9,999999999,0.0,999,999,99
3021,3,20,24,0,*?*?*?*?*?*?*?*?*?*?*?*?*?*?*?*?*?*?*?*?*?*?,2.6,0.8,83,100161,0,-0,292,0.0,-0.0,0.0,0,0,0,0,220,4.1,10,5,9999,99999,9,999999999,0.0,999,999,99
3021,3,21,1,0,*?*?*?*?*?*?*?*?*?*?*?*?*?*?*?*?*?*?*?*?*?*?,5.5,1.0,72,99952.5,0,-0,305,0.0,-0.0,0.0,0,0,0,0,252,7.2,10,5,9999,99999,9,999999999,0.0,999,999,99
3021,3,21,2,0,*?*?*?*?*?*?*?*?*?*?*?*?*?*?*?*?*?*?*?*?*?*?,4.8,-0.2,69,99952.5,0,-0,302,0.0,-0.0,0.0,0,0,0,0,243,7.7,10,5,9999,99999,9,999999999,0.0,999,999,99
3021,3,21,3,0,*?*?*?*?*?*?*?*?*?*?*?*?*?*?*?*?*?*?*?*?*?*?,3.9,-0.6,71,99952.5,0,-0,298,0.0,-0.0,0.0,0,0,0,0,235,6.2,10,5,9999,99999,9,999999999,0.0,999,999,99
3021,3,21,4,0,*?*?*?*?*?*?*?*?*?*?*?*?*?*?*?*?*?*?*?*?*?*?,4.7,0.2,72,99952.5,0,-0,301,0.0,-0.0,0.0,0,0,0,0,227,6.2,10,5,9999,99999,9,999999999,0.0,999,999,99
3021,3,21,5,0,*?*?*?*?*?*?*?*?*?*?*?*?*?*?*?*?*?*?*?*?*?*?,5.4,-1.1,61,99952.5,0,-0,288,0.0,-0.0,0.0,0,0,0,0,218,6.2,7,4,9999,99999,9,999999999,0.0,999,999,99
3021,3,21,6,0,*?*?*?*?*?*?*?*?*?*?*?*?*?*?*?*?*?*?*?*?*?*?,5.2,-1.7,59,99952.5,65,1372,248,0.0,0.0,0.0,0,0,0,0,210,6.7,0,0,9999,99999,9,999999999,0.0,999,999,99
3021,3,21,7,0,*?*?*?*?*?*?*?*?*?*?*?*?*?*?*?*?*?*?*?*?*?*?,4.6,-1.7,62,99952.5,274,1379,246,139.4,491.0,41.8,14496,37798,6444,780,213,5.7,0,0,9999,99999,9,999999999,0.0,999,999,99
3021,3,21,8,0,*?*?*?*?*?*?*?*?*?*?*?*?*?*?*?*?*?*?*?*?*?*?,6.4,-0.0,62,99952.5,464,1378,256,270.3,561.8,81.1,28031,51141,11741,1542,217,5.2,0,0,9999,99999,9,999999999,0.0,999,999,99
3021,3,21,9,0,*?*?*?*?*?*?*?*?*?*?*?*?*?*?*?*?*?*?*?*?*?*?,8.9,3.2,67,99952.5,623,1377,271,379.8,587.8,113.9,39510,56849,15857,2300,220,7.2,0,0,9999,99999,9,999999999,0.0,999,999,99
3021,3,21,10,0,*?*?*?*?*?*?*?*?*?*?*?*?*?*?*?*?*?*?*?*?*?*?,10.3,3.0,60,99952.5,741,1379,276,460.5,599.8,138.1,48065,59394,18719,3001,223,6.2,0,0,9999,99999,9,999999999,0.0,999,999,99
3021,3,21,11,0,*?*?*?*?*?*?*?*?*?*?*?*?*?*?*?*?*?*?*?*?*?*?,12.0,3.0,53,99952.5,808,1378,283,506.7,605.1,152.0,53007,60445,20288,3492,227,5.2,0,0,9999,99999,9,999999999,0.0,999,999,99
3021,3,21,12,0,*?*?*?*?*?*?*?*?*?*?*?*?*?*?*?*?*?*?*?*?*?*?,13.6,2.9,48,99952.5,821,1379,289,515.5,606.0,154.7,53952,60621,20584,3596,230,4.6,0,0,9999,99999,9,999999999,0.0,999,999,99
3021,3,21,13,0,*?*?*?*?*?*?*?*?*?*?*?*?*?*?*?*?*?*?*?*?*?*?,13.5,2.1,45,99952.5,778,1378,287,486.2,602.8,145.9,50812,60008,19597,3264,225,4.1,0,0,9999,99999,9,999999999,0.0,999,999,99
3021,3,21,14,0,*?*?*?*?*?*?*?*?*?*?*?*?*?*?*?*?*?*?*?*?*?*?,13.6,2.5,46,99952.5,683,1378,293,420.7,588.3,129.2,43768,57609,17647,2686,220,4.6,1,0,9999,99999,9,999999999,0.0,999,999,99
3021,3,21,15,0,*?*?*?*?*?*?*?*?*?*?*?*?*?*?*?*?*?*?*?*?*?*?,13.6,2.1,45,99952.5,542,1378,314,302.1,403.2,143.5,31457,38431,17716,2828,215,5.7,5,3,9999,99999,9,999999999,0.0,999,999,99
3021,3,21,16,0,*?*?*?*?*?*?*?*?*?*?*?*?*?*?*?*?*?*?*?*?*?*?,13.6,2.7,47,99952.5,365,1379,325,159.3,214.8,102.4,16824,18403,11939,2020,210,5.2,7,4,9999,99999,9,999999999,0.0,999,999,99
3021,3,21,17,0,*?*?*?*?*?*?*?*?*?*?*?*?*?*?*?*?*?*?*?*?*?*?,13.6,2.9,48,99952.5,163,1375,294,63.4,370.4,19.4,6595,24832,3234,416,205,4.6,1,0,9999,99999,9,999999999,0.0,999,999,99
3021,3,21,18,0,*?*?*?*?*?*?*?*?*?*?*?*?*?*?*?*?*?*?*?*?*?*?,11.6,3.4,56,99952.5,0,-0,332,0.0,-0.0,0.0,0,0,0,0,200,2.1,10,5,9999,99999,9,999999999,0.0,999,999,99
3021,3,21,19,0,*?*?*?*?*?*?*?*?*?*?*?*?*?*?*?*?*?*?*?*?*?*?,9.5,4.1,68,99952.5,0,-0,322,0.0,-0.0,0.0,0,0,0,0,202,4.6,10,5,9999,99999,9,999999999,0.0,999,999,99
3021,3,21,20,0,*?*?*?*?*?*?*?*?*?*?*?*?*?*?*?*?*?*?*?*?*?*?,8.4,3.4,70,99952.5,0,-0,317,0.0,-0.0,0.0,0,0,0,0,203,6.2,10,5,9999,99999,9,999999999,0.0,999,999,99
3021,3,21,21,0,*?*?*?*?*?*?*?*?*?*?*?*?*?*?*?*?*?*?*?*?*?*?,7.2,3.4,75,99952.5,0,-0,312,0.0,-0.0,0.0,0,0,0,0,205,4.6,10,5,9999,99999,9,999999999,0.0,999,999,99
3021,3,21,22,0,*?*?*?*?*?*?*?*?*?*?*?*?*?*?*?*?*?*?*?*?*?*?,7.4,3.6,76,99952.5,0,-0,313,0.0,-0.0,0.0,0,0,0,0,207,6.2,10,5,9999,99999,9,999999999,0.0,999,999,99
3021,3,21,23,0,*?*?*?*?*?*?*?*?*?*?*?*?*?*?*?*?*?*?*?*?*?*?,6.7,3.4,78,99952.5,0,-0,310,0.0,-0.0,0.0,0,0,0,0,208,5.2,10,5,9999,99999,9,999999999,0.0,999,999,99
3021,3,21,24,0,*?*?*?*?*?*?*?*?*?*?*?*?*?*?*?*?*?*?*?*?*?*?,5.0,2.5,82,99952.5,0,-0,302,0.0,-0.0,0.0,0,0,0,0,260,6.7,10,5,9999,99999,9,999999999,0.0,999,999,99
3021,3,22,1,0,*?*?*?*?*?*?*?*?*?*?*?*?*?*?*?*?*?*?*?*?*?*?,5.2,4.1,90,99385.4,0,-0,303,0.0,-0.0,0.0,0,0,0,0,213,4.1,10,5,9999,99999,9,999999999,0.0,999,999,99
3021,3,22,2,0,*?*?*?*?*?*?*?*?*?*?*?*?*?*?*?*?*?*?*?*?*?*?,4.7,4.3,95,99385.4,0,-0,301,0.0,-0.0,0.0,0,0,0,0,217,4.1,10,5,9999,99999,9,999999999,0.0,999,999,99
3021,3,22,3,0,*?*?*?*?*?*?*?*?*?*?*?*?*?*?*?*?*?*?*?*?*?*?,3.7,2.9,92,99385.4,0,-0,297,0.0,-0.0,0.0,0,0,0,0,220,4.6,10,5,9999,99999,9,999999999,0.0,999,999,99
3021,3,22,4,0,*?*?*?*?*?*?*?*?*?*?*?*?*?*?*?*?*?*?*?*?*?*?,2.7,2.3,94,99385.4,0,-0,292,0.0,-0.0,0.0,0,0,0,0,223,6.2,10,5,9999,99999,9,999999999,0.0,999,999,99
3021,3,22,5,0,*?*?*?*?*?*?*?*?*?*?*?*?*?*?*?*?*?*?*?*?*?*?,2.9,2.5,94,99385.4,0,-0,293,0.0,-0.0,0.0,0,0,0,0,227,4.6,10,5,9999,99999,9,999999999,0.0,999,999,99
3021,3,22,6,0,*?*?*?*?*?*?*?*?*?*?*?*?*?*?*?*?*?*?*?*?*?*?,3.2,2.3,91,99385.4,74,1378,290,1.0,2.4,0.8,127,72,139,12,230,5.2,9,5,9999,99999,9,999999999,0.0,999,999,99
3021,3,22,7,0,*?*?*?*?*?*?*?*?*?*?*?*?*?*?*?*?*?*?*?*?*?*?,3.2,2.5,92,99385.4,282,1376,281,114.6,199.6,73.7,12125,15146,8734,1404,228,7.2,7,4,9999,99999,9,999999999,0.0,999,999,99
3021,3,22,8,0,*?*?*?*?*?*?*?*?*?*?*?*?*?*?*?*?*?*?*?*?*?*?,5.0,2.7,82,99385.4,472,1376,293,184.3,135.4,137.9,20064,12827,15710,3139,227,8.8,8,4,9999,99999,9,999999999,0.0,999,999,99
3021,3,22,9,0,*?*?*?*?*?*?*?*?*?*?*?*?*?*?*?*?*?*?*?*?*?*?,6.6,1.9,71,99385.4,631,1377,280,373.4,479.0,153.8,39383,47238,19060,3131,225,9.3,4,2,9999,99999,9,999999999,0.0,999,999,99
3021,3,22,10,0,*?*?*?*?*?*?*?*?*?*?*?*?*?*?*?*?*?*?*?*?*?*?,8.9,1.9,60,99385.4,748,1377,289,451.3,488.5,185.9,47772,49473,22587,4095,223,7.7,4,2,9999,99999,9,999999999,0.0,999,999,99
3021,3,22,11,0,*?*?*?*?*?*?*?*?*?*?*?*?*?*?*?*?*?*?*?*?*?*?,11.3,1.3,49,99385.4,815,1377,293,506.0,544.6,183.7,54277,55789,22534,4248,222,8.8,3,2,9999,99999,9,999999999,0.0,999,999,99
3021,3,22,12,0,*?*?*?*?*?*?*?*?*?*?*?*?*?*?*?*?*?*?*?*?*?*?,11.4,1.5,50,99385.4,828,1378,315,410.7,244.0,264.1,44057,25910,29032,6643,220,6.7,7,4,9999,99999,9,999999999,0.0,999,999,99
3021,3,22,13,0,*?*?*?*?*?*?*?*?*?*?*?*?*?*?*?*?*?*?*?*?*?*?,12.2,1.9,48,99385.4,785,1378,308,458.2,422.1,217.6,48036,42927,25740,4997,230,6.7,5,3,9999,99999,9,999999999,0.0,999,999,99
3021,3,22,14,0,*?*?*?*?*?*?*?*?*?*?*?*?*?*?*?*?*?*?*?*?*?*?,12.1,2.5,50,99385.4,690,1378,319,335.8,239.4,215.9,35792,24787,24097,4932,240,7.2,7,4,9999,99999,9,999999999,0.0,999,999,99
3021,3,22,15,0,*?*?*?*?*?*?*?*?*?*?*?*?*?*?*?*?*?*?*?*?*?*?,12.4,3.2,52,99385.4,549,1378,305,318.2,469.8,131.1,33505,44986,16491,2560,250,7.2,4,2,9999,99999,9,999999999,0.0,999,999,99
3021,3,22,16,0,*?*?*?*?*?*?*?*?*?*?*?*?*?*?*?*?*?*?*?*?*?*?,12.0,3.4,54,99385.4,371,1376,304,200.0,436.3,82.4,21053,37088,10764,1513,260,5.7,4,2,9999,99999,9,999999999,0.0,999,999,99
3021,3,22,17,0,*?*?*?*?*?*?*?*?*?*?*?*?*?*?*?*?*?*?*?*?*?*?,11.7,3.9,58,99385.4,170,1378,308,63.3,269.7,30.1,6505,16747,4621,544,270,5.2,5,3,9999,99999,9,999999999,0.0,999,999,99
3021,3,22,18,0,*?*?*?*?*?*?*?*?*?*?*?*?*?*?*?*?*?*?*?*?*?*?,10.9,3.0,57,99385.4,0,-0,324,0.0,-0.0,0.0,0,0,0,0,280,5.2,9,5,9999,99999,9,999999999,0.0,999,999,99
3021,3,22,19,0,*?*?*?*?*?*?*?*?*?*?*?*?*?*?*?*?*?*?*?*?*?*?,9.0,3.4,67,99385.4,0,-0,320,0.0,-0.0,0.0,0,0,0,0,275,5.7,10,5,9999,99999,9,999999999,0.0,999,999,99
3021,3,22,20,0,*?*?*?*?*?*?*?*?*?*?*?*?*?*?*?*?*?*?*?*?*?*?,7.1,3.2,74,99385.4,0,-0,311,0.0,-0.0,0.0,0,0,0,0,270,4.6,10,5,9999,99999,9,999999999,0.0,999,999,99
3021,3,22,21,0,*?*?*?*?*?*?*?*?*?*?*?*?*?*?*?*?*?*?*?*?*?*?,6.7,3.2,77,99385.4,0,-0,310,0.0,-0.0,0.0,0,0,0,0,265,4.6,10,5,9999,99999,9,999999999,0.0,999,999,99
3021,3,22,22,0,*?*?*?*?*?*?*?*?*?*?*?*?*?*?*?*?*?*?*?*?*?*?,6.3,2.9,77,99385.4,0,-0,308,0.0,-0.0,0.0,0,0,0,0,260,5.2,10,5,9999,99999,9,999999999,0.0,999,999,99
3021,3,22,23,0,*?*?*?*?*?*?*?*?*?*?*?*?*?*?*?*?*?*?*?*?*?*?,7.2,2.9,72,99385.4,0,-0,312,0.0,-0.0,0.0,0,0,0,0,255,3.6,10,5,9999,99999,9,999999999,0.0,999,999,99
3021,3,22,24,0,*?*?*?*?*?*?*?*?*?*?*?*?*?*?*?*?*?*?*?*?*?*?,6.1,3.8,83,99385.4,0,-0,307,0.0,-0.0,0.0,0,0,0,0,210,2.6,10,5,9999,99999,9,999999999,0.0,999,999,99
3021,3,23,1,0,*?*?*?*?*?*?*?*?*?*?*?*?*?*?*?*?*?*?*?*?*?*?,8.9,2.7,64,100560,0,-0,319,0.0,-0.0,0.0,0,0,0,0,257,6.7,10,5,9999,99999,9,999999999,0.0,999,999,99
3021,3,23,2,0,*?*?*?*?*?*?*?*?*?*?*?*?*?*?*?*?*?*?*?*?*?*?,9.4,2.5,61,100560,0,-0,322,0.0,-0.0,0.0,0,0,0,0,263,6.2,10,5,9999,99999,9,999999999,0.0,999,999,99
3021,3,23,3,0,*?*?*?*?*?*?*?*?*?*?*?*?*?*?*?*?*?*?*?*?*?*?,8.5,2.3,64,100560,0,-0,318,0.0,-0.0,0.0,0,0,0,0,270,6.7,10,5,9999,99999,9,999999999,0.0,999,999,99
3021,3,23,4,0,*?*?*?*?*?*?*?*?*?*?*?*?*?*?*?*?*?*?*?*?*?*?,8.4,2.1,64,100560,0,-0,317,0.0,-0.0,0.0,0,0,0,0,277,6.2,10,5,9999,99999,9,999999999,0.0,999,999,99
3021,3,23,5,0,*?*?*?*?*?*?*?*?*?*?*?*?*?*?*?*?*?*?*?*?*?*?,8.2,1.9,64,100560,0,-0,316,0.0,-0.0,0.0,0,0,0,0,283,6.7,10,5,9999,99999,9,999999999,0.0,999,999,99
3021,3,23,6,0,*?*?*?*?*?*?*?*?*?*?*?*?*?*?*?*?*?*?*?*?*?*?,9.0,3.0,66,100560,83,1383,305,6.2,37.1,4.0,705,1765,789,82,290,6.2,7,4,9999,99999,9,999999999,0.0,999,999,99
3021,3,23,7,0,*?*?*?*?*?*?*?*?*?*?*?*?*?*?*?*?*?*?*?*?*?*?,9.6,3.6,65,100560,291,1378,284,150.8,479.7,49.5,15570,37600,7444,909,292,6.2,2,1,9999,99999,9,999999999,0.0,999,999,99
3021,3,23,8,0,*?*?*?*?*?*?*?*?*?*?*?*?*?*?*?*?*?*?*?*?*?*?,10.2,4.5,66,100560,481,1378,283,281.9,559.5,86.5,29192,51328,12418,1647,293,6.2,1,0,9999,99999,9,999999999,0.0,999,999,99
3021,3,23,9,0,*?*?*?*?*?*?*?*?*?*?*?*?*?*?*?*?*?*?*?*?*?*?,12.4,4.6,59,100560,639,1376,288,391.2,589.7,117.4,40713,57273,16268,2389,295,7.2,0,0,9999,99999,9,999999999,0.0,999,999,99
3021,3,23,10,0,*?*?*?*?*?*?*?*?*?*?*?*?*?*?*?*?*?*?*?*?*?*?,14.8,5.0,51,100560,756,1377,298,471.5,601.1,141.5,49240,59664,19094,3111,297,7.2,0,0,9999,99999,9,999999999,0.0,999,999,99
3021,3,23,11,0,*?*?*?*?*?*?*?*?*?*?*?*?*?*?*?*?*?*?*?*?*?*?,15.6,5.3,49,100560,822,1376,312,515.9,580.2,169.2,53649,57788,22076,3889,298,8.2,2,1,9999,99999,9,999999999,0.0,999,999,99
3021,3,23,12,0,*?*?*?*?*?*?*?*?*?*?*?*?*?*?*?*?*?*?*?*?*?*?,16.7,4.5,44,100560,835,1377,310,525.7,600.8,161.4,54946,60117,21295,3794,300,8.2,1,0,9999,99999,9,999999999,0.0,999,999,99
3021,3,23,13,0,*?*?*?*?*?*?*?*?*?*?*?*?*?*?*?*?*?*?*?*?*?*?,16.9,5.3,46,100560,792,1377,332,462.8,422.5,219.8,48529,43010,25964,5080,298,10.3,5,3,9999,99999,9,999999999,0.0,999,999,99
3021,3,23,14,0,*?*?*?*?*?*?*?*?*?*?*?*?*?*?*?*?*?*?*?*?*?*?,17.0,5.1,45,100560,696,1376,323,425.4,535.7,154.4,45442,53798,19306,3238,297,8.8,3,2,9999,99999,9,999999999,0.0,999,999,99
3021,3,23,15,0,*?*?*?*?*?*?*?*?*?*?*?*?*?*?*?*?*?*?*?*?*?*?,16.9,6.1,48,100560,555,1376,343,262.9,232.8,169.0,27868,23013,19162,3605,295,7.7,7,4,9999,99999,9,999999999,0.0,999,999,99
3021,3,23,16,0,*?*?*?*?*?*?*?*?*?*?*?*?*?*?*?*?*?*?*?*?*?*?,16.7,6.4,50,100560,378,1378,342,166.5,216.7,107.1,17587,18841,12451,2123,293,6.7,7,4,9999,99999,9,999999999,0.0,999,999,99
3021,3,23,17,0,*?*?*?*?*?*?*?*?*?*?*?*?*?*?*?*?*?*?*?*?*?*?,16.7,5.5,47,100560,176,1374,336,63.4,221.7,35.0,6713,13168,4809,618,292,4.6,6,3,9999,99999,9,999999999,0.0,999,999,99
3021,3,23,18,0,*?*?*?*?*?*?*?*?*?*?*?*?*?*?*?*?*?*?*?*?*?*?,15.6,6.7,54,100560,0,-0,350,0.0,-0.0,0.0,0,0,0,0,290,5.2,10,5,9999,99999,9,999999999,0.0,999,999,99
3021,3,23,19,0,*?*?*?*?*?*?*?*?*?*?*?*?*?*?*?*?*?*?*?*?*?*?,13.8,6.1,59,100560,0,-0,342,0.0,-0.0,0.0,0,0,0,0,290,3.1,10,5,9999,99999,9,999999999,0.0,999,999,99
3021,3,23,20,0,*?*?*?*?*?*?*?*?*?*?*?*?*?*?*?*?*?*?*?*?*?*?,12.6,5.9,63,100560,0,-0,336,0.0,-0.0,0.0,0,0,0,0,290,4.1,10,5,9999,99999,9,999999999,0.0,999,999,99
3021,3,23,21,0,*?*?*?*?*?*?*?*?*?*?*?*?*?*?*?*?*?*?*?*?*?*?,12.0,5.0,62,100560,0,-0,333,0.0,-0.0,0.0,0,0,0,0,290,3.6,10,5,9999,99999,9,999999999,0.0,999,999,99
3021,3,23,22,0,*?*?*?*?*?*?*?*?*?*?*?*?*?*?*?*?*?*?*?*?*?*?,11.8,5.8,66,100560,0,-0,332,0.0,-0.0,0.0,0,0,0,0,290,4.1,10,5,9999,99999,9,999999999,0.0,999,999,99
3021,3,23,23,0,*?*?*?*?*?*?*?*?*?*?*?*?*?*?*?*?*?*?*?*?*?*?,10.6,5.9,72,100560,0,-0,327,0.0,-0.0,0.0,0,0,0,0,290,3.6,10,5,9999,99999,9,999999999,0.0,999,999,99
3021,3,23,24,0,*?*?*?*?*?*?*?*?*?*?*?*?*?*?*?*?*?*?*?*?*?*?,8.2,2.9,68,100560,0,-0,316,0.0,-0.0,0.0,0,0,0,0,250,4.6,10,5,9999,99999,9,999999999,0.0,999,999,99
3021,3,24,1,0,*?*?*?*?*?*?*?*?*?*?*?*?*?*?*?*?*?*?*?*?*?*?,7.5,5.8,86,101050,0,-0,313,0.0,-0.0,0.0,0,0,0,0,267,5.7,10,5,9999,99999,9,999999999,0.0,999,999,99
3021,3,24,2,0,*?*?*?*?*?*?*?*?*?*?*?*?*?*?*?*?*?*?*?*?*?*?,5.9,5.8,96,101050,0,-0,306,0.0,-0.0,0.0,0,0,0,0,243,4.1,10,5,9999,99999,9,999999999,0.0,999,999,99
3021,3,24,3,0,*?*?*?*?*?*?*?*?*?*?*?*?*?*?*?*?*?*?*?*?*?*?,5.9,5.9,97,101050,0,-0,306,0.0,-0.0,0.0,0,0,0,0,220,5.7,10,5,9999,99999,9,999999999,0.0,999,999,99
3021,3,24,4,0,*?*?*?*?*?*?*?*?*?*?*?*?*?*?*?*?*?*?*?*?*?*?,5.4,5.5,97,101050,0,-0,303,0.0,-0.0,0.0,0,0,0,0,197,6.2,10,5,9999,99999,9,999999999,0.0,999,999,99
3021,3,24,5,0,*?*?*?*?*?*?*?*?*?*?*?*?*?*?*?*?*?*?*?*?*?*?,4.9,4.8,97,101050,0,-0,301,0.0,-0.0,0.0,0,0,0,0,173,4.6,10,5,9999,99999,9,999999999,0.0,999,999,99
3021,3,24,6,0,*?*?*?*?*?*?*?*?*?*?*?*?*?*?*?*?*?*?*?*?*?*?,4.4,4.3,97,101050,91,1372,299,4.0,0.0,4.0,513,-0,512,163,150,5.7,10,5,9999,99999,9,999999999,0.0,999,999,99
3021,3,24,7,0,*?*?*?*?*?*?*?*?*?*?*?*?*?*?*?*?*?*?*?*?*?*?,5.8,5.0,91,101050,299,1375,297,104.9,121.6,78.5,11448,9842,9078,1698,148,3.1,8,4,9999,99999,9,999999999,0.0,999,999,99
3021,3,24,8,0,*?*?*?*?*?*?*?*?*?*?*?*?*?*?*?*?*?*?*?*?*?*?,7.3,5.6,86,101050,489,1376,299,227.0,228.1,146.0,24019,21769,16691,3026,147,5.7,7,4,9999,99999,9,999999999,0.0,999,999,99
3021,3,24,9,0,*?*?*?*?*?*?*?*?*?*?*?*?*?*?*?*?*?*?*?*?*?*?,9.8,6.9,80,101050,647,1376,315,264.9,141.9,198.2,28892,14407,22350,4834,145,4.6,8,4,9999,99999,9,999999999,0.0,999,999,99
3021,3,24,10,0,*?*?*?*?*?*?*?*?*?*?*?*?*?*?*?*?*?*?*?*?*?*?,11.4,7.6,75,101050,763,1375,322,318.4,144.6,238.2,34797,15022,26708,6176,143,4.6,8,4,9999,99999,9,999999999,0.0,999,999,99
3021,3,24,11,0,*?*?*?*?*?*?*?*?*?*?*?*?*?*?*?*?*?*?*?*?*?*?,13.6,6.7,61,101050,830,1376,332,348.9,145.8,261.0,38187,15277,29180,7062,142,6.2,8,4,9999,99999,9,999999999,0.0,999,999,99
3021,3,24,12,0,*?*?*?*?*?*?*?*?*?*?*?*?*?*?*?*?*?*?*?*?*?*?,15.5,5.1,48,101050,842,1376,345,267.5,58.2,231.9,29467,5866,26130,7776,140,6.2,9,5,9999,99999,9,999999999,0.0,999,999,99
3021,3,24,13,0,*?*?*?*?*?*?*?*?*?*?*?*?*?*?*?*?*?*?*?*?*?*?,15.6,2.7,41,101050,798,1375,340,334.5,145.3,250.2,36579,15163,28010,6629,142,6.2,8,4,9999,99999,9,999999999,0.0,999,999,99
3021,3,24,14,0,*?*?*?*?*?*?*?*?*?*?*?*?*?*?*?*?*?*?*?*?*?*?,15.5,3.9,45,101050,703,1376,345,219.3,57.1,190.1,24121,5667,21423,5893,143,7.2,9,5,9999,99999,9,999999999,0.0,999,999,99
3021,3,24,15,0,*?*?*?*?*?*?*?*?*?*?*?*?*?*?*?*?*?*?*?*?*?*?,15.7,4.6,46,101050,561,1375,341,225.5,139.3,168.7,24564,13759,19114,3967,145,5.7,8,4,9999,99999,9,999999999,0.0,999,999,99
3021,3,24,16,0,*?*?*?*?*?*?*?*?*?*?*?*?*?*?*?*?*?*?*?*?*?*?,15.6,5.0,48,101050,384,1375,341,144.0,129.9,107.7,15674,11555,12349,2385,147,6.7,8,4,9999,99999,9,999999999,0.0,999,999,99
3021,3,24,17,0,*?*?*?*?*?*?*?*?*?*?*?*?*?*?*?*?*?*?*?*?*?*?,15.0,4.1,46,101050,183,1377,338,51.4,97.4,38.4,5508,5725,4724,686,148,4.1,8,4,9999,99999,9,999999999,0.0,999,999,99
3021,3,24,18,0,*?*?*?*?*?*?*?*?*?*?*?*?*?*?*?*?*?*?*?*?*?*?,13.8,4.6,52,101050,0,-0,337,0.0,-0.0,0.0,0,0,0,0,150,5.7,9,5,9999,99999,9,999999999,0.0,999,999,99
3021,3,24,19,0,*?*?*?*?*?*?*?*?*?*?*?*?*?*?*?*?*?*?*?*?*?*?,11.7,5.0,61,101050,0,-0,332,0.0,-0.0,0.0,0,0,0,0,150,4.1,10,5,9999,99999,9,999999999,0.0,999,999,99
3021,3,24,20,0,*?*?*?*?*?*?*?*?*?*?*?*?*?*?*?*?*?*?*?*?*?*?,9.2,5.1,73,101050,0,-0,320,0.0,-0.0,0.0,0,0,0,0,150,4.6,10,5,9999,99999,9,999999999,0.0,999,999,99
3021,3,24,21,0,*?*?*?*?*?*?*?*?*?*?*?*?*?*?*?*?*?*?*?*?*?*?,8.6,5.1,76,101050,0,-0,318,0.0,-0.0,0.0,0,0,0,0,150,4.6,10,5,9999,99999,9,999999999,0.0,999,999,99
3021,3,24,22,0,*?*?*?*?*?*?*?*?*?*?*?*?*?*?*?*?*?*?*?*?*?*?,7.6,4.3,77,101050,0,-0,313,0.0,-0.0,0.0,0,0,0,0,150,4.6,10,5,9999,99999,9,999999999,0.0,999,999,99
3021,3,24,23,0,*?*?*?*?*?*?*?*?*?*?*?*?*?*?*?*?*?*?*?*?*?*?,7.2,3.9,77,101050,0,-0,312,0.0,-0.0,0.0,0,0,0,0,150,6.2,10,5,9999,99999,9,999999999,0.0,999,999,99
3021,3,24,24,0,*?*?*?*?*?*?*?*?*?*?*?*?*?*?*?*?*?*?*?*?*?*?,9.4,5.9,76,101050,0,-0,321,0.0,-0.0,0.0,0,0,0,0,290,4.1,10,5,9999,99999,9,999999999,0.0,999,999,99
3021,3,25,1,0,*?*?*?*?*?*?*?*?*?*?*?*?*?*?*?*?*?*?*?*?*?*?,6.4,6.2,99,101034,0,-0,308,0.0,-0.0,0.0,0,0,0,0,148,5.2,10,5,9999,99999,9,999999999,0.0,999,999,99
3021,3,25,2,0,*?*?*?*?*?*?*?*?*?*?*?*?*?*?*?*?*?*?*?*?*?*?,6.1,6.1,100,101034,0,-0,306,0.0,-0.0,0.0,0,0,0,0,147,4.1,10,5,9999,99999,9,999999999,0.0,999,999,99
3021,3,25,3,0,*?*?*?*?*?*?*?*?*?*?*?*?*?*?*?*?*?*?*?*?*?*?,6.1,6.1,100,101034,0,-0,306,0.0,-0.0,0.0,0,0,0,0,145,4.1,10,5,9999,99999,9,999999999,0.0,999,999,99
3021,3,25,4,0,*?*?*?*?*?*?*?*?*?*?*?*?*?*?*?*?*?*?*?*?*?*?,5.6,5.6,100,101034,0,-0,304,0.0,-0.0,0.0,0,0,0,0,143,4.1,10,5,9999,99999,9,999999999,0.0,999,999,99
3021,3,25,5,0,*?*?*?*?*?*?*?*?*?*?*?*?*?*?*?*?*?*?*?*?*?*?,6.1,6.1,100,101034,0,-0,286,0.0,-0.0,0.0,0,0,0,0,142,5.2,5,3,9999,99999,9,999999999,0.0,999,999,99
3021,3,25,6,0,*?*?*?*?*?*?*?*?*?*?*?*?*?*?*?*?*?*?*?*?*?*?,5.3,5.3,100,101034,100,1377,261,19.9,191.4,6.0,2157,11697,1028,205,140,5.2,0,0,9999,99999,9,999999999,0.0,999,999,99
3021,3,25,7,0,*?*?*?*?*?*?*?*?*?*?*?*?*?*?*?*?*?*?*?*?*?*?,4.5,4.5,100,101034,308,1377,257,163.1,510.3,48.9,16931,41015,7433,912,133,4.1,0,0,9999,99999,9,999999999,0.0,999,999,99
3021,3,25,8,0,*?*?*?*?*?*?*?*?*?*?*?*?*?*?*?*?*?*?*?*?*?*?,7.6,7.6,100,101034,497,1375,275,293.6,568.7,88.1,30455,52644,12634,1690,127,3.6,0,0,9999,99999,9,999999999,0.0,999,999,99
3021,3,25,9,0,*?*?*?*?*?*?*?*?*?*?*?*?*?*?*?*?*?*?*?*?*?*?,10.7,8.8,87,101034,655,1375,290,402.5,591.6,120.8,41905,57669,16672,2481,120,4.6,0,0,9999,99999,9,999999999,0.0,999,999,99
3021,3,25,10,0,*?*?*?*?*?*?*?*?*?*?*?*?*?*?*?*?*?*?*?*?*?*?,12.4,8.7,78,101034,771,1375,297,482.5,602.4,144.7,50404,59916,19461,3223,113,5.2,0,0,9999,99999,9,999999999,0.0,999,999,99
3021,3,25,11,0,*?*?*?*?*?*?*?*?*?*?*?*?*?*?*?*?*?*?*?*?*?*?,13.9,7.4,65,101034,837,1375,300,528.0,607.2,158.4,55279,60847,20984,3748,107,4.6,0,0,9999,99999,9,999999999,0.0,999,999,99
3021,3,25,12,0,*?*?*?*?*?*?*?*?*?*?*?*?*?*?*?*?*?*?*?*?*?*?,15.4,7.0,57,101034,848,1374,305,536.0,608.0,160.8,56136,60988,21243,3850,100,5.2,0,0,9999,99999,9,999999999,0.0,999,999,99
3021,3,25,13,0,*?*?*?*?*?*?*?*?*?*?*?*?*?*?*?*?*?*?*?*?*?*?,16.2,5.5,49,101034,805,1375,305,506.0,605.0,151.8,52917,60422,20253,3482,138,4.1,0,0,9999,99999,9,999999999,0.0,999,999,99
3021,3,25,14,0,*?*?*?*?*?*?*?*?*?*?*?*?*?*?*?*?*?*?*?*?*?*?,16.4,5.8,49,101034,709,1375,307,439.9,597.1,132.0,45873,58835,17996,2805,177,3.6,0,0,9999,99999,9,999999999,0.0,999,999,99
3021,3,25,15,0,*?*?*?*?*?*?*?*?*?*?*?*?*?*?*?*?*?*?*?*?*?*?,16.6,5.1,47,101034,568,1376,306,342.5,580.5,102.7,35576,55259,14482,2022,215,4.1,0,0,9999,99999,9,999999999,0.0,999,999,99
3021,3,25,16,0,*?*?*?*?*?*?*?*?*?*?*?*?*?*?*?*?*?*?*?*?*?*?,16.5,4.6,45,101034,390,1373,305,220.2,542.8,66.1,22821,47152,9755,1238,253,4.1,0,0,9999,99999,9,999999999,0.0,999,999,99
3021,3,25,17,0,*?*?*?*?*?*?*?*?*?*?*?*?*?*?*?*?*?*?*?*?*?*?,16.4,3.9,43,101034,189,1374,303,81.4,414.3,24.4,8399,29127,4006,503,292,4.1,0,0,9999,99999,9,999999999,0.0,999,999,99
3021,3,25,18,0,*?*?*?*?*?*?*?*?*?*?*?*?*?*?*?*?*?*?*?*?*?*?,14.6,5.3,54,101034,0,-0,327,0.0,-0.0,0.0,0,0,0,0,330,5.2,6,3,9999,99999,9,999999999,0.0,999,999,99
3021,3,25,19,0,*?*?*?*?*?*?*?*?*?*?*?*?*?*?*?*?*?*?*?*?*?*?,12.2,5.8,64,101034,0,-0,334,0.0,-0.0,0.0,0,0,0,0,282,4.1,10,5,9999,99999,9,999999999,0.0,999,999,99
3021,3,25,20,0,*?*?*?*?*?*?*?*?*?*?*?*?*?*?*?*?*?*?*?*?*?*?,10.4,6.4,76,101034,0,-0,326,0.0,-0.0,0.0,0,0,0,0,233,3.6,10,5,9999,99999,9,999999999,0.0,999,999,99
3021,3,25,21,0,*?*?*?*?*?*?*?*?*?*?*?*?*?*?*?*?*?*?*?*?*?*?,9.4,6.4,81,101034,0,-0,321,0.0,-0.0,0.0,0,0,0,0,185,3.6,10,5,9999,99999,9,999999999,0.0,999,999,99
3021,3,25,22,0,*?*?*?*?*?*?*?*?*?*?*?*?*?*?*?*?*?*?*?*?*?*?,8.2,5.8,85,101034,0,-0,316,0.0,-0.0,0.0,0,0,0,0,137,4.1,10,5,9999,99999,9,999999999,0.0,999,999,99
3021,3,25,23,0,*?*?*?*?*?*?*?*?*?*?*?*?*?*?*?*?*?*?*?*?*?*?,7.3,5.1,85,101034,0,-0,312,0.0,-0.0,0.0,0,0,0,0,88,3.6,10,5,9999,99999,9,999999999,0.0,999,999,99
3021,3,25,24,0,*?*?*?*?*?*?*?*?*?*?*?*?*?*?*?*?*?*?*?*?*?*?,6.8,5.1,89,101034,0,-0,310,0.0,-0.0,0.0,0,0,0,0,150,4.6,10,5,9999,99999,9,999999999,0.0,999,999,99
3021,3,26,1,0,*?*?*?*?*?*?*?*?*?*?*?*?*?*?*?*?*?*?*?*?*?*?,4.7,4.3,100,101933,0,-0,301,0.0,-0.0,0.0,0,0,0,0,82,5.2,10,5,9999,99999,9,999999999,0.0,999,999,99
3021,3,26,2,0,*?*?*?*?*?*?*?*?*?*?*?*?*?*?*?*?*?*?*?*?*?*?,3.5,3.4,100,101933,0,-0,296,0.0,-0.0,0.0,0,0,0,0,123,5.7,10,5,9999,99999,9,999999999,0.0,999,999,99
3021,3,26,3,0,*?*?*?*?*?*?*?*?*?*?*?*?*?*?*?*?*?*?*?*?*?*?,2.9,2.9,100,101933,0,-0,293,0.0,-0.0,0.0,0,0,0,0,165,4.1,10,5,9999,99999,9,999999999,0.0,999,999,99
3021,3,26,4,0,*?*?*?*?*?*?*?*?*?*?*?*?*?*?*?*?*?*?*?*?*?*?,2.3,2.3,100,101933,0,-0,291,0.0,-0.0,0.0,0,0,0,0,207,5.7,10,5,9999,99999,9,999999999,0.0,999,999,99
3021,3,26,5,0,*?*?*?*?*?*?*?*?*?*?*?*?*?*?*?*?*?*?*?*?*?*?,1.8,1.9,100,101933,0,-0,289,0.0,-0.0,0.0,0,0,0,0,248,4.6,10,5,9999,99999,9,999999999,0.0,999,999,99
3021,3,26,6,0,*?*?*?*?*?*?*?*?*?*?*?*?*?*?*?*?*?*?*?*?*?*?,2.4,2.5,100,101933,108,1368,282,17.2,55.0,12.9,1928,2471,1963,217,290,4.1,8,4,9999,99999,9,999999999,0.0,999,999,99
3021,3,26,7,0,*?*?*?*?*?*?*?*?*?*?*?*?*?*?*?*?*?*?*?*?*?*?,3.0,3.0,100,101933,316,1374,267,163.6,418.5,67.4,17257,33381,8938,1220,243,2.6,4,2,9999,99999,9,999999999,0.0,999,999,99
3021,3,26,8,0,*?*?*?*?*?*?*?*?*?*?*?*?*?*?*?*?*?*?*?*?*?*?,4.9,5.0,100,101933,505,1374,259,299.3,570.3,89.8,31055,52986,12853,1727,197,3.6,0,0,9999,99999,9,999999999,0.0,999,999,99
3021,3,26,9,0,*?*?*?*?*?*?*?*?*?*?*?*?*?*?*?*?*?*?*?*?*?*?,8.2,7.1,100,101933,663,1375,276,408.1,592.5,122.4,42498,57859,16872,2527,150,3.6,0,0,9999,99999,9,999999999,0.0,999,999,99
3021,3,26,10,0,*?*?*?*?*?*?*?*?*?*?*?*?*?*?*?*?*?*?*?*?*?*?,10.6,7.1,94,101933,778,1374,286,487.9,603.0,146.4,50980,60036,19642,3281,103,4.6,0,0,9999,99999,9,999999999,0.0,999,999,99
3021,3,26,11,0,*?*?*?*?*?*?*?*?*?*?*?*?*?*?*?*?*?*?*?*?*?*?,12.3,7.6,86,101933,844,1374,294,533.2,607.8,160.0,55837,60939,21152,3814,57,3.1,0,0,9999,99999,9,999999999,0.0,999,999,99
3021,3,26,12,0,*?*?*?*?*?*?*?*?*?*?*?*?*?*?*?*?*?*?*?*?*?*?,14.3,7.9,78,101933,855,1374,303,541.0,608.5,162.3,56677,61075,21408,3916,10,2.1,0,0,9999,99999,9,999999999,0.0,999,999,99
3021,3,26,13,0,*?*?*?*?*?*?*?*?*?*?*?*?*?*?*?*?*?*?*?*?*?*?,14.3,9.3,86,101933,811,1373,306,510.8,605.5,153.2,53430,60515,20408,3538,68,2.1,0,0,9999,99999,9,999999999,0.0,999,999,99
3021,3,26,14,0,*?*?*?*?*?*?*?*?*?*?*?*?*?*?*?*?*?*?*?*?*?*?,14.4,8.1,78,101933,716,1375,304,444.6,597.7,133.4,46372,58966,18160,2849,127,2.1,0,0,9999,99999,9,999999999,0.0,999,999,99
3021,3,26,15,0,*?*?*?*?*?*?*?*?*?*?*?*?*?*?*?*?*?*?*?*?*?*?,14.3,7.9,78,101933,574,1374,315,342.9,522.9,124.5,36514,50690,15887,2434,185,1.5,3,2,9999,99999,9,999999999,0.0,999,999,99
3021,3,26,16,0,*?*?*?*?*?*?*?*?*?*?*?*?*?*?*?*?*?*?*?*?*?*?,14.3,7.9,78,101933,397,1375,303,224.7,544.8,67.4,23289,47560,9938,1264,243,1.5,0,0,9999,99999,9,999999999,0.0,999,999,99
3021,3,26,17,0,*?*?*?*?*?*?*?*?*?*?*?*?*?*?*?*?*?*?*?*?*?*?,13.7,7.9,80,101933,196,1377,325,75.2,236.7,41.5,7911,14893,5620,739,302,2.6,6,3,9999,99999,9,999999999,0.0,999,999,99
3021,3,26,18,0,*?*?*?*?*?*?*?*?*?*?*?*?*?*?*?*?*?*?*?*?*?*?,11.3,8.3,96,101933,0,-0,326,0.0,-0.0,0.0,0,0,0,0,360,2.1,9,5,9999,99999,9,999999999,0.0,999,999,99
3021,3,26,19,0,*?*?*?*?*?*?*?*?*?*?*?*?*?*?*?*?*?*?*?*?*?*?,10.2,9.4,100,101933,0,-0,324,0.0,-0.0,0.0,0,0,0,0,345,2.6,10,5,9999,99999,9,999999999,0.0,999,999,99
3021,3,26,20,0,*?*?*?*?*?*?*?*?*?*?*?*?*?*?*?*?*?*?*?*?*?*?,7.4,7.4,100,101933,0,-0,312,0.0,-0.0,0.0,0,0,0,0,330,2.1,10,5,9999,99999,9,999999999,0.0,999,999,99
3021,3,26,21,0,*?*?*?*?*?*?*?*?*?*?*?*?*?*?*?*?*?*?*?*?*?*?,6.5,6.6,100,101933,0,-0,308,0.0,-0.0,0.0,0,0,0,0,315,3.1,10,5,9999,99999,9,999999999,0.0,999,999,99
3021,3,26,22,0,*?*?*?*?*?*?*?*?*?*?*?*?*?*?*?*?*?*?*?*?*?*?,6.4,6.4,100,101933,0,-0,308,0.0,-0.0,0.0,0,0,0,0,300,3.6,10,5,9999,99999,9,999999999,0.0,999,999,99
3021,3,26,23,0,*?*?*?*?*?*?*?*?*?*?*?*?*?*?*?*?*?*?*?*?*?*?,5.9,5.8,100,101933,0,-0,306,0.0,-0.0,0.0,0,0,0,0,285,4.1,10,5,9999,99999,9,999999999,0.0,999,999,99
3021,3,26,24,0,*?*?*?*?*?*?*?*?*?*?*?*?*?*?*?*?*?*?*?*?*?*?,6.5,4.6,100,101933,0,-0,308,0.0,-0.0,0.0,0,0,0,0,40,5.2,10,5,9999,99999,9,999999999,0.0,999,999,99
3021,3,27,1,0,*?*?*?*?*?*?*?*?*?*?*?*?*?*?*?*?*?*?*?*?*?*?,5.3,5.3,97,101516,0,-0,303,0.0,-0.0,0.0,0,0,0,0,245,1.0,10,5,9999,99999,9,999999999,0.0,999,999,99
3021,3,27,2,0,*?*?*?*?*?*?*?*?*?*?*?*?*?*?*?*?*?*?*?*?*?*?,5.2,5.1,97,101516,0,-0,303,0.0,-0.0,0.0,0,0,0,0,220,0.5,10,5,9999,99999,9,999999999,0.0,999,999,99
3021,3,27,3,0,*?*?*?*?*?*?*?*?*?*?*?*?*?*?*?*?*?*?*?*?*?*?,5.2,4.6,93,101516,0,-0,303,0.0,-0.0,0.0,0,0,0,0,195,0.5,10,5,9999,99999,9,999999999,0.0,999,999,99
3021,3,27,4,0,*?*?*?*?*?*?*?*?*?*?*?*?*?*?*?*?*?*?*?*?*?*?,4.9,4.6,95,101516,0,-0,301,0.0,-0.0,0.0,0,0,0,0,170,1.0,10,5,9999,99999,9,999999999,0.0,999,999,99
3021,3,27,5,0,*?*?*?*?*?*?*?*?*?*?*?*?*?*?*?*?*?*?*?*?*?*?,4.6,4.5,96,101516,0,-0,300,0.0,-0.0,0.0,0,0,0,0,145,0.5,10,5,9999,99999,9,999999999,0.0,999,999,99
3021,3,27,6,0,*?*?*?*?*?*?*?*?*?*?*?*?*?*?*?*?*?*?*?*?*?*?,4.3,4.1,97,101516,117,1373,290,21.2,62.7,15.9,2352,2703,2070,261,120,1.5,8,4,9999,99999,9,999999999,0.0,999,999,99
3021,3,27,7,0,*?*?*?*?*?*?*?*?*?*?*?*?*?*?*?*?*?*?*?*?*?*?,5.3,4.8,93,101516,324,1372,278,169.3,421.7,69.8,17844,34011,9222,1265,110,2.1,4,2,9999,99999,9,999999999,0.0,999,999,99
3021,3,27,8,0,*?*?*?*?*?*?*?*?*?*?*?*?*?*?*?*?*?*?*?*?*?*?,6.4,5.3,90,101516,513,1373,283,295.5,465.2,121.7,31081,43838,15401,2344,100,2.6,4,2,9999,99999,9,999999999,0.0,999,999,99
3021,3,27,9,0,*?*?*?*?*?*?*?*?*?*?*?*?*?*?*?*?*?*?*?*?*?*?,8.0,5.8,83,101516,670,1373,281,412.5,567.9,135.3,42685,55297,18266,2762,90,3.6,2,1,9999,99999,9,999999999,0.0,999,999,99
3021,3,27,10,0,*?*?*?*?*?*?*?*?*?*?*?*?*?*?*?*?*?*?*?*?*?*?,10.0,6.4,76,101516,786,1374,294,487.4,542.8,176.9,52221,55398,21792,3989,80,3.6,3,2,9999,99999,9,999999999,0.0,999,999,99
3021,3,27,11,0,*?*?*?*?*?*?*?*?*?*?*?*?*?*?*?*?*?*?*?*?*?*?,10.9,5.9,70,101516,851,1373,315,424.7,244.7,273.1,45598,26065,29923,7026,70,2.6,7,4,9999,99999,9,999999999,0.0,999,999,99
3021,3,27,12,0,*?*?*?*?*?*?*?*?*?*?*?*?*?*?*?*?*?*?*?*?*?*?,12.1,5.5,62,101516,862,1373,316,477.8,341.0,263.7,51514,36392,29042,6789,60,4.1,6,3,9999,99999,9,999999999,0.0,999,999,99
3021,3,27,13,0,*?*?*?*?*?*?*?*?*?*?*?*?*?*?*?*?*?*?*?*?*?*?,12.3,5.0,59,101516,818,1373,288,515.6,606.0,154.7,53946,60610,20568,3595,58,3.6,0,0,9999,99999,9,999999999,0.0,999,999,99
3021,3,27,14,0,*?*?*?*?*?*?*?*?*?*?*?*?*?*?*?*?*?*?*?*?*?*?,12.3,4.8,58,101516,722,1374,288,449.3,598.3,134.8,46865,59091,18319,2892,57,3.6,0,0,9999,99999,9,999999999,0.0,999,999,99
3021,3,27,15,0,*?*?*?*?*?*?*?*?*?*?*?*?*?*?*?*?*?*?*?*?*?*?,12.4,5.0,59,101516,580,1373,288,351.6,582.4,105.5,36529,55670,14814,2087,55,3.6,0,0,9999,99999,9,999999999,0.0,999,999,99
3021,3,27,16,0,*?*?*?*?*?*?*?*?*?*?*?*?*?*?*?*?*?*?*?*?*?*?,12.2,4.5,58,101516,403,1373,287,229.2,546.7,68.7,23751,47948,10114,1291,53,3.6,0,0,9999,99999,9,999999999,0.0,999,999,99
3021,3,27,17,0,*?*?*?*?*?*?*?*?*?*?*?*?*?*?*?*?*?*?*?*?*?*?,11.8,4.5,59,101516,202,1374,285,90.4,430.3,27.1,9281,30883,4415,547,52,2.6,0,0,9999,99999,9,999999999,0.0,999,999,99
3021,3,27,18,0,*?*?*?*?*?*?*?*?*?*?*?*?*?*?*?*?*?*?*?*?*?*?,11.0,3.0,57,101516,0,-0,319,0.0,-0.0,0.0,0,0,0,0,50,3.6,8,4,9999,99999,9,999999999,0.1,999,999,99
3021,3,27,19,0,*?*?*?*?*?*?*?*?*?*?*?*?*?*?*?*?*?*?*?*?*?*?,9.4,2.7,61,101516,0,-0,322,0.0,-0.0,0.0,0,0,0,0,52,3.6,10,5,9999,99999,9,999999999,0.1,999,999,99
3021,3,27,20,0,*?*?*?*?*?*?*?*?*?*?*?*?*?*?*?*?*?*?*?*?*?*?,7.6,2.9,70,101516,0,-0,314,0.0,-0.0,0.0,0,0,0,0,53,3.1,10,5,9999,99999,9,999999999,0.1,999,999,99
3021,3,27,21,0,*?*?*?*?*?*?*?*?*?*?*?*?*?*?*?*?*?*?*?*?*?*?,7.4,1.0,62,101516,0,-0,313,0.0,-0.0,0.0,0,0,0,0,55,2.6,10,5,9999,99999,9,999999999,0.1,999,999,99
3021,3,27,22,0,*?*?*?*?*?*?*?*?*?*?*?*?*?*?*?*?*?*?*?*?*?*?,7.1,1.7,67,101516,0,-0,312,0.0,-0.0,0.0,0,0,0,0,57,2.6,10,5,9999,99999,9,999999999,0.1,999,999,99
3021,3,27,23,0,*?*?*?*?*?*?*?*?*?*?*?*?*?*?*?*?*?*?*?*?*?*?,6.9,1.7,67,101516,0,-0,311,0.0,-0.0,0.0,0,0,0,0,58,2.6,10,5,9999,99999,9,999999999,0.0,999,999,99
3021,3,27,24,0,*?*?*?*?*?*?*?*?*?*?*?*?*?*?*?*?*?*?*?*?*?*?,5.4,5.3,97,101516,0,-0,303,0.0,-0.0,0.0,0,0,0,0,270,1.5,10,5,9999,99999,9,999999999,0.0,999,999,99
3021,3,28,1,0,*?*?*?*?*?*?*?*?*?*?*?*?*?*?*?*?*?*?*?*?*?*?,6.0,5.8,100,101796,0,-0,306,0.0,-0.0,0.0,0,0,0,0,63,1.0,10,5,9999,99999,9,999999999,0.0,999,999,99
3021,3,28,2,0,*?*?*?*?*?*?*?*?*?*?*?*?*?*?*?*?*?*?*?*?*?*?,5.7,5.6,100,101796,0,-0,305,0.0,-0.0,0.0,0,0,0,0,67,0.5,10,5,9999,99999,9,999999999,0.3,999,999,99
3021,3,28,3,0,*?*?*?*?*?*?*?*?*?*?*?*?*?*?*?*?*?*?*?*?*?*?,5.3,5.3,100,101796,0,-0,303,0.0,-0.0,0.0,0,0,0,0,70,0.5,10,5,9999,99999,9,999999999,0.1,999,999,99
3021,3,28,4,0,*?*?*?*?*?*?*?*?*?*?*?*?*?*?*?*?*?*?*?*?*?*?,5.3,5.3,100,101796,0,-0,303,0.0,-0.0,0.0,0,0,0,0,73,1.0,10,5,9999,99999,9,999999999,0.7,999,999,99
3021,3,28,5,0,*?*?*?*?*?*?*?*?*?*?*?*?*?*?*?*?*?*?*?*?*?*?,5.2,5.1,100,101796,0,-0,303,0.0,-0.0,0.0,0,0,0,0,77,1.0,10,5,9999,99999,9,999999999,0.9,999,999,99
3021,3,28,6,0,*?*?*?*?*?*?*?*?*?*?*?*?*?*?*?*?*?*?*?*?*?*?,5.6,5.6,100,101796,126,1378,296,25.2,69.3,18.8,2772,3111,2436,315,80,0.5,8,4,9999,99999,9,999999999,0.9,999,999,99
3021,3,28,7,0,*?*?*?*?*?*?*?*?*?*?*?*?*?*?*?*?*?*?*?*?*?*?,6.0,5.9,100,101796,333,1375,298,120.6,125.4,90.2,13151,10544,10418,1969,80,1.0,8,4,9999,99999,9,999999999,0.9,999,999,99
3021,3,28,8,0,*?*?*?*?*?*?*?*?*?*?*?*?*?*?*?*?*?*?*?*?*?*?,6.4,6.4,100,101796,521,1373,288,289.9,401.0,137.7,30190,37739,17124,2693,80,2.6,5,3,9999,99999,9,999999999,0.9,999,999,99
3021,3,28,9,0,*?*?*?*?*?*?*?*?*?*?*?*?*?*?*?*?*?*?*?*?*?*?,8.0,7.4,100,101796,678,1373,303,330.7,239.0,212.7,35229,24674,23759,4835,80,2.6,7,4,9999,99999,9,999999999,0.1,999,999,99
3021,3,28,10,0,*?*?*?*?*?*?*?*?*?*?*?*?*?*?*?*?*?*?*?*?*?*?,9.1,7.0,90,101796,793,1373,304,436.3,338.4,240.8,46890,35788,26717,5853,80,2.1,6,3,9999,99999,9,999999999,0.0,999,999,99
3021,3,28,11,0,*?*?*?*?*?*?*?*?*?*?*?*?*?*?*?*?*?*?*?*?*?*?,9.8,5.3,76,101796,858,1373,305,475.6,340.9,262.5,51272,36364,28922,6736,80,3.6,6,3,9999,99999,9,999999999,0.0,999,999,99
3021,3,28,12,0,*?*?*?*?*?*?*?*?*?*?*?*?*?*?*?*?*?*?*?*?*?*?,10.3,5.9,77,101796,869,1373,317,367.8,146.4,275.1,40281,15407,30695,7670,80,2.6,8,4,9999,99999,9,999999999,0.0,999,999,99
3021,3,28,13,0,*?*?*?*?*?*?*?*?*?*?*?*?*?*?*?*?*?*?*?*?*?*?,10.0,3.2,65,101796,824,1372,300,485.4,424.3,230.6,50944,43385,27054,5510,78,3.6,5,3,9999,99999,9,999999999,0.0,999,999,99
3021,3,28,14,0,*?*?*?*?*?*?*?*?*?*?*?*?*?*?*?*?*?*?*?*?*?*?,10.5,3.9,67,101796,728,1372,303,423.4,419.0,201.1,44288,42227,23983,4421,77,3.1,5,3,9999,99999,9,999999999,0.0,999,999,99
3021,3,28,15,0,*?*?*?*?*?*?*?*?*?*?*?*?*?*?*?*?*?*?*?*?*?*?,10.2,4.3,69,101796,587,1374,311,280.9,234.7,180.6,29813,23535,20390,3913,75,3.1,7,4,9999,99999,9,999999999,0.0,999,999,99
3021,3,28,16,0,*?*?*?*?*?*?*?*?*?*?*?*?*?*?*?*?*?*?*?*?*?*?,10.0,4.6,72,101796,409,1372,310,184.3,220.7,118.5,19460,19828,13699,2382,73,1.5,7,4,9999,99999,9,999999999,0.0,999,999,99
3021,3,28,17,0,*?*?*?*?*?*?*?*?*?*?*?*?*?*?*?*?*?*?*?*?*?*?,10.1,6.2,79,101796,208,1371,316,63.3,105.1,47.4,6750,6721,5749,863,72,2.6,8,4,9999,99999,9,999999999,0.0,999,999,99
3021,3,28,18,0,*?*?*?*?*?*?*?*?*?*?*?*?*?*?*?*?*?*?*?*?*?*?,9.3,7.0,88,101796,0,-0,316,0.0,-0.0,0.0,0,0,0,0,70,0.5,9,5,9999,99999,9,999999999,0.0,999,999,99
3021,3,28,19,0,*?*?*?*?*?*?*?*?*?*?*?*?*?*?*?*?*?*?*?*?*?*?,8.2,5.1,84,101796,0,-0,316,0.0,-0.0,0.0,0,0,0,0,70,0.5,10,5,9999,99999,9,999999999,0.0,999,999,99
3021,3,28,20,0,*?*?*?*?*?*?*?*?*?*?*?*?*?*?*?*?*?*?*?*?*?*?,8.1,5.8,88,101796,0,-0,315,0.0,-0.0,0.0,0,0,0,0,70,0.5,10,5,9999,99999,9,999999999,0.0,999,999,99
3021,3,28,21,0,*?*?*?*?*?*?*?*?*?*?*?*?*?*?*?*?*?*?*?*?*?*?,7.1,5.8,94,101796,0,-0,311,0.0,-0.0,0.0,0,0,0,0,70,0.0,10,5,9999,99999,9,999999999,0.0,999,999,99
3021,3,28,22,0,*?*?*?*?*?*?*?*?*?*?*?*?*?*?*?*?*?*?*?*?*?*?,6.8,6.7,100,101796,0,-0,309,0.0,-0.0,0.0,0,0,0,0,70,0.5,10,5,9999,99999,9,999999999,0.0,999,999,99
3021,3,28,23,0,*?*?*?*?*?*?*?*?*?*?*?*?*?*?*?*?*?*?*?*?*?*?,6.7,6.7,100,101796,0,-0,309,0.0,-0.0,0.0,0,0,0,0,70,1.0,10,5,9999,99999,9,999999999,0.0,999,999,99
3021,3,28,24,0,*?*?*?*?*?*?*?*?*?*?*?*?*?*?*?*?*?*?*?*?*?*?,6.7,3.9,85,101796,0,-0,309,0.0,-0.0,0.0,0,0,0,0,60,1.5,10,5,9999,99999,9,999999999,0.0,999,999,99
3021,3,29,1,0,*?*?*?*?*?*?*?*?*?*?*?*?*?*?*?*?*?*?*?*?*?*?,6.2,6.1,100,101709,0,-0,307,0.0,-0.0,0.0,0,0,0,0,70,1.0,10,5,9999,99999,9,999999999,0.1,999,999,99
3021,3,29,2,0,*?*?*?*?*?*?*?*?*?*?*?*?*?*?*?*?*?*?*?*?*?*?,6.1,6.1,100,101709,0,-0,306,0.0,-0.0,0.0,0,0,0,0,70,0.5,10,5,9999,99999,9,999999999,0.0,999,999,99
3021,3,29,3,0,*?*?*?*?*?*?*?*?*?*?*?*?*?*?*?*?*?*?*?*?*?*?,5.7,5.8,100,101709,0,-0,305,0.0,-0.0,0.0,0,0,0,0,70,1.5,10,5,9999,99999,9,999999999,0.0,999,999,99
3021,3,29,4,0,*?*?*?*?*?*?*?*?*?*?*?*?*?*?*?*?*?*?*?*?*?*?,5.6,5.6,100,101709,0,-0,304,0.0,-0.0,0.0,0,0,0,0,70,1.0,10,5,9999,99999,9,999999999,0.0,999,999,99
3021,3,29,5,0,*?*?*?*?*?*?*?*?*?*?*?*?*?*?*?*?*?*?*?*?*?*?,5.4,5.0,100,101709,0,-0,304,0.0,-0.0,0.0,0,0,0,0,70,0.5,10,5,9999,99999,9,999999999,0.0,999,999,99
3021,3,29,6,0,*?*?*?*?*?*?*?*?*?*?*?*?*?*?*?*?*?*?*?*?*?*?,5.8,5.5,100,101709,134,1372,297,29.1,75.1,21.8,3185,3543,2785,369,70,1.5,8,4,9999,99999,9,999999999,0.7,999,999,99
3021,3,29,7,0,*?*?*?*?*?*?*?*?*?*?*?*?*?*?*?*?*?*?*?*?*?*?,6.2,6.1,100,101709,341,1373,303,93.9,50.3,81.4,10308,4331,9213,2147,70,1.5,9,5,9999,99999,9,999999999,0.3,999,999,99
3021,3,29,8,0,*?*?*?*?*?*?*?*?*?*?*?*?*?*?*?*?*?*?*?*?*?*?,5.5,5.5,100,101709,529,1372,300,159.4,55.0,138.2,17510,5245,15588,3934,70,1.5,9,5,9999,99999,9,999999999,0.0,999,999,99
3021,3,29,9,0,*?*?*?*?*?*?*?*?*?*?*?*?*?*?*?*?*?*?*?*?*?*?,7.2,7.1,100,101709,686,1373,307,214.0,56.9,185.5,23536,5639,20906,5703,70,1.0,9,5,9999,99999,9,999999999,0.0,999,999,99
3021,3,29,10,0,*?*?*?*?*?*?*?*?*?*?*?*?*?*?*?*?*?*?*?*?*?*?,7.9,7.9,100,101709,800,1372,314,146.1,0.0,146.1,17381,0,17451,6784,70,0.0,10,5,9999,99999,9,999999999,0.0,999,999,99
3021,3,29,11,0,*?*?*?*?*?*?*?*?*?*?*?*?*?*?*?*?*?*?*?*?*?*?,8.2,7.6,100,101709,865,1372,312,276.4,58.3,239.6,30458,5894,27000,8161,70,0.5,9,5,9999,99999,9,999999999,0.0,999,999,99
3021,3,29,12,0,*?*?*?*?*?*?*?*?*?*?*?*?*?*?*?*?*?*?*?*?*?*?,8.6,8.0,100,101709,875,1371,306,438.5,245.3,282.0,47130,26206,30805,7426,70,1.0,7,4,9999,99999,9,999999999,0.0,999,999,99
3021,3,29,13,0,*?*?*?*?*?*?*?*?*?*?*?*?*?*?*?*?*?*?*?*?*?*?,8.7,6.6,98,101709,831,1372,306,414.2,244.2,266.4,44430,25949,29243,6741,70,0.0,7,4,9999,99999,9,999999999,0.0,999,999,99
3021,3,29,14,0,*?*?*?*?*?*?*?*?*?*?*?*?*?*?*?*?*?*?*?*?*?*?,8.3,6.4,100,101709,734,1371,312,231.0,57.4,200.3,25419,5725,22565,6317,70,1.0,9,5,9999,99999,9,999999999,0.0,999,999,99
3021,3,29,15,0,*?*?*?*?*?*?*?*?*?*?*?*?*?*?*?*?*?*?*?*?*?*?,8.5,6.7,100,101709,593,1373,309,240.7,140.4,180.0,26224,14032,20359,4291,70,1.5,8,4,9999,99999,9,999999999,0.0,999,999,99
3021,3,29,16,0,*?*?*?*?*?*?*?*?*?*?*?*?*?*?*?*?*?*?*?*?*?*?,8.5,7.4,100,101709,415,1371,317,69.0,0.0,69.0,8052,0,8074,2814,70,1.0,10,5,9999,99999,9,999999999,0.0,999,999,99
3021,3,29,17,0,*?*?*?*?*?*?*?*?*?*?*?*?*?*?*?*?*?*?*?*?*?*?,8.4,6.9,100,101709,215,1375,312,50.0,42.5,43.4,5541,2982,5137,918,70,1.0,9,5,9999,99999,9,999999999,0.0,999,999,99
3021,3,29,18,0,*?*?*?*?*?*?*?*?*?*?*?*?*?*?*?*?*?*?*?*?*?*?,8.2,7.4,100,101709,4,1400,315,0.0,0.0,0.0,0,0,0,0,70,0.5,10,5,9999,99999,9,999999999,0.0,999,999,99
3021,3,29,19,0,*?*?*?*?*?*?*?*?*?*?*?*?*?*?*?*?*?*?*?*?*?*?,7.1,5.3,100,101709,0,-0,311,0.0,-0.0,0.0,0,0,0,0,75,0.5,10,5,9999,99999,9,999999999,0.0,999,999,99
3021,3,29,20,0,*?*?*?*?*?*?*?*?*?*?*?*?*?*?*?*?*?*?*?*?*?*?,7.0,5.9,100,101709,0,-0,310,0.0,-0.0,0.0,0,0,0,0,80,0.5,10,5,9999,99999,9,999999999,0.0,999,999,99
3021,3,29,21,0,*?*?*?*?*?*?*?*?*?*?*?*?*?*?*?*?*?*?*?*?*?*?,7.2,7.1,100,101709,0,-0,311,0.0,-0.0,0.0,0,0,0,0,85,0.5,10,5,9999,99999,9,999999999,0.0,999,999,99
3021,3,29,22,0,*?*?*?*?*?*?*?*?*?*?*?*?*?*?*?*?*?*?*?*?*?*?,6.5,6.6,100,101709,0,-0,308,0.0,-0.0,0.0,0,0,0,0,90,1.0,10,5,9999,99999,9,999999999,0.0,999,999,99
3021,3,29,23,0,*?*?*?*?*?*?*?*?*?*?*?*?*?*?*?*?*?*?*?*?*?*?,6.2,6.2,100,101709,0,-0,307,0.0,-0.0,0.0,0,0,0,0,95,0.5,10,5,9999,99999,9,999999999,0.0,999,999,99
3021,3,29,24,0,*?*?*?*?*?*?*?*?*?*?*?*?*?*?*?*?*?*?*?*?*?*?,6.6,6.6,100,101709,0,-0,309,0.0,-0.0,0.0,0,0,0,0,70,1.0,10,5,9999,99999,9,999999999,0.1,999,999,99
3021,3,30,1,0,*?*?*?*?*?*?*?*?*?*?*?*?*?*?*?*?*?*?*?*?*?*?,5.1,1.7,78,101520,0,-0,303,0.0,-0.0,0.0,0,0,0,0,95,0.5,10,5,9999,99999,9,999999999,0.0,999,999,99
3021,3,30,2,0,*?*?*?*?*?*?*?*?*?*?*?*?*?*?*?*?*?*?*?*?*?*?,4.8,-0.6,67,101520,0,-0,302,0.0,-0.0,0.0,0,0,0,0,90,1.0,10,5,9999,99999,9,999999999,0.0,999,999,99
3021,3,30,3,0,*?*?*?*?*?*?*?*?*?*?*?*?*?*?*?*?*?*?*?*?*?*?,4.3,-0.4,70,101520,0,-0,300,0.0,-0.0,0.0,0,0,0,0,85,0.5,10,5,9999,99999,9,999999999,0.0,999,999,99
3021,3,30,4,0,*?*?*?*?*?*?*?*?*?*?*?*?*?*?*?*?*?*?*?*?*?*?,4.0,-0.8,69,101520,0,-0,298,0.0,-0.0,0.0,0,0,0,0,80,0.5,10,5,9999,99999,9,999999999,0.7,999,999,99
3021,3,30,5,0,*?*?*?*?*?*?*?*?*?*?*?*?*?*?*?*?*?*?*?*?*?*?,3.8,-0.6,71,101520,0,-0,298,0.0,-0.0,0.0,0,0,0,0,75,1.5,10,5,9999,99999,9,999999999,2.6,999,999,99
3021,3,30,6,0,*?*?*?*?*?*?*?*?*?*?*?*?*?*?*?*?*?*?*?*?*?*?,3.7,-1.5,67,101520,142,1367,292,24.9,31.9,21.6,2818,1783,2645,451,70,0.0,9,5,9999,99999,9,999999999,2.6,999,999,99
3021,3,30,7,0,*?*?*?*?*?*?*?*?*?*?*?*?*?*?*?*?*?*?*?*?*?*?,4.4,-1.3,65,101520,349,1371,300,55.8,0.0,55.8,6490,0,6506,2224,70,1.5,10,5,9999,99999,9,999999999,1.7,999,999,99
3021,3,30,8,0,*?*?*?*?*?*?*?*?*?*?*?*?*?*?*?*?*?*?*?*?*?*?,5.2,-1.3,62,101520,537,1372,298,162.3,55.1,140.7,17824,5271,15864,4019,70,3.1,9,5,9999,99999,9,999999999,0.0,999,999,99
3021,3,30,9,0,*?*?*?*?*?*?*?*?*?*?*?*?*?*?*?*?*?*?*?*?*?*?,6.7,-0.4,59,101520,693,1371,299,287.2,143.2,214.8,31336,14692,24160,5364,70,2.1,8,4,9999,99999,9,999999999,0.0,999,999,99
3021,3,30,10,0,*?*?*?*?*?*?*?*?*?*?*?*?*?*?*?*?*?*?*?*?*?*?,7.9,-0.2,56,101520,807,1371,299,401.7,243.5,258.3,43033,25800,28424,6416,70,3.1,7,4,9999,99999,9,999999999,0.0,999,999,99
3021,3,30,11,0,*?*?*?*?*?*?*?*?*?*?*?*?*?*?*?*?*?*?*?*?*?*?,8.6,1.0,58,101520,872,1372,303,436.8,245.3,280.9,46945,26175,30714,7374,70,1.5,7,4,9999,99999,9,999999999,0.1,999,999,99
3021,3,30,12,0,*?*?*?*?*?*?*?*?*?*?*?*?*?*?*?*?*?*?*?*?*?*?,9.1,0.6,55,101520,882,1371,310,374.3,146.7,280.0,41007,15440,31224,7893,70,3.6,8,4,9999,99999,9,999999999,0.1,999,999,99
3021,3,30,13,0,*?*?*?*?*?*?*?*?*?*?*?*?*?*?*?*?*?*?*?*?*?*?,9.2,1.3,57,101520,837,1371,311,353.7,146.0,264.5,38704,15310,29553,7210,68,4.1,8,4,9999,99999,9,999999999,0.0,999,999,99
3021,3,30,14,0,*?*?*?*?*?*?*?*?*?*?*?*?*?*?*?*?*?*?*?*?*?*?,8.8,1.7,60,101520,741,1372,304,365.3,241.4,234.9,39016,25293,26040,5556,67,2.1,7,4,9999,99999,9,999999999,0.0,999,999,99
3021,3,30,15,0,*?*?*?*?*?*?*?*?*?*?*?*?*?*?*?*?*?*?*?*?*?*?,8.8,1.5,59,101520,599,1372,309,243.7,140.6,182.3,26549,14081,20602,4356,65,2.6,8,4,9999,99999,9,999999999,0.0,999,999,99
3021,3,30,16,0,*?*?*?*?*?*?*?*?*?*?*?*?*?*?*?*?*?*?*?*?*?*?,9.3,1.9,58,101520,422,1373,316,122.1,52.8,105.9,13404,4810,11956,2877,63,3.1,9,5,9999,99999,9,999999999,0.0,999,999,99
3021,3,30,17,0,*?*?*?*?*?*?*?*?*?*?*?*?*?*?*?*?*?*?*?*?*?*?,9.0,1.7,59,101520,221,1372,315,52.2,43.1,45.3,5782,3067,5356,961,62,1.5,9,5,9999,99999,9,999999999,0.0,999,999,99
3021,3,30,18,0,*?*?*?*?*?*?*?*?*?*?*?*?*?*?*?*?*?*?*?*?*?*?,7.9,0.8,60,101520,10,1322,315,0.0,0.0,0.0,0,0,0,0,60,3.1,10,5,9999,99999,9,999999999,0.0,999,999,99
3021,3,30,19,0,*?*?*?*?*?*?*?*?*?*?*?*?*?*?*?*?*?*?*?*?*?*?,7.5,-0.4,56,101520,0,-0,314,0.0,-0.0,0.0,0,0,0,0,63,2.6,10,5,9999,99999,9,999999999,0.0,999,999,99
3021,3,30,20,0,*?*?*?*?*?*?*?*?*?*?*?*?*?*?*?*?*?*?*?*?*?*?,5.4,-0.0,67,101520,0,-0,304,0.0,-0.0,0.0,0,0,0,0,67,2.6,10,5,9999,99999,9,999999999,0.0,999,999,99
3021,3,30,21,0,*?*?*?*?*?*?*?*?*?*?*?*?*?*?*?*?*?*?*?*?*?*?,5.7,-0.0,65,101520,0,-0,306,0.0,-0.0,0.0,0,0,0,0,70,0.5,10,5,9999,99999,9,999999999,0.0,999,999,99
3021,3,30,22,0,*?*?*?*?*?*?*?*?*?*?*?*?*?*?*?*?*?*?*?*?*?*?,5.3,-0.2,66,101520,0,-0,304,0.0,-0.0,0.0,0,0,0,0,73,0.5,10,5,9999,99999,9,999999999,0.0,999,999,99
3021,3,30,23,0,*?*?*?*?*?*?*?*?*?*?*?*?*?*?*?*?*?*?*?*?*?*?,5.4,-0.0,67,101520,0,-0,304,0.0,-0.0,0.0,0,0,0,0,77,0.5,10,5,9999,99999,9,999999999,0.0,999,999,99
3021,3,30,24,0,*?*?*?*?*?*?*?*?*?*?*?*?*?*?*?*?*?*?*?*?*?*?,5.9,4.1,87,101520,0,-0,306,0.0,-0.0,0.0,0,0,0,0,100,2.6,10,5,9999,99999,9,999999999,0.0,999,999,99
3021,3,31,1,0,*?*?*?*?*?*?*?*?*?*?*?*?*?*?*?*?*?*?*?*?*?*?,5.5,4.8,94,101360,0,-0,304,0.0,-0.0,0.0,0,0,0,0,77,1.5,10,5,9999,99999,9,999999999,0.0,999,999,99
3021,3,31,2,0,*?*?*?*?*?*?*?*?*?*?*?*?*?*?*?*?*?*?*?*?*?*?,5.4,5.3,98,101360,0,-0,303,0.0,-0.0,0.0,0,0,0,0,73,2.1,10,5,9999,99999,9,999999999,0.0,999,999,99
3021,3,31,3,0,*?*?*?*?*?*?*?*?*?*?*?*?*?*?*?*?*?*?*?*?*?*?,4.8,4.8,98,101360,0,-0,301,0.0,-0.0,0.0,0,0,0,0,70,2.6,10,5,9999,99999,9,999999999,0.0,999,999,99
3021,3,31,4,0,*?*?*?*?*?*?*?*?*?*?*?*?*?*?*?*?*?*?*?*?*?*?,4.5,4.5,98,101360,0,-0,300,0.0,-0.0,0.0,0,0,0,0,67,2.1,10,5,9999,99999,9,999999999,0.0,999,999,99
3021,3,31,5,0,*?*?*?*?*?*?*?*?*?*?*?*?*?*?*?*?*?*?*?*?*?*?,4.9,4.8,97,101360,0,-0,301,0.0,-0.0,0.0,0,0,0,0,63,2.6,10,5,9999,99999,9,999999999,0.0,999,999,99
3021,3,31,6,0,*?*?*?*?*?*?*?*?*?*?*?*?*?*?*?*?*?*?*?*?*?*?,4.4,4.5,98,101360,151,1372,295,27.9,33.7,24.2,3136,1983,2927,505,60,2.1,9,5,9999,99999,9,999999999,0.0,999,999,99
3021,3,31,7,0,*?*?*?*?*?*?*?*?*?*?*?*?*?*?*?*?*?*?*?*?*?*?,3.9,3.9,98,101360,357,1370,284,156.2,214.0,100.4,16488,18206,11709,1979,65,3.6,7,4,9999,99999,9,999999999,0.0,999,999,99
3021,3,31,8,0,*?*?*?*?*?*?*?*?*?*?*?*?*?*?*?*?*?*?*?*?*?*?,6.1,4.6,88,101360,544,1369,285,305.7,403.8,145.2,31810,38579,17883,2870,70,3.1,5,3,9999,99999,9,999999999,0.0,999,999,99
3021,3,31,9,0,*?*?*?*?*?*?*?*?*?*?*?*?*?*?*?*?*?*?*?*?*?*?,8.2,4.8,78,101360,700,1369,276,435.5,590.4,133.7,45311,58027,18151,2816,75,4.1,1,0,9999,99999,9,999999999,0.0,999,999,99
3021,3,31,10,0,*?*?*?*?*?*?*?*?*?*?*?*?*?*?*?*?*?*?*?*?*?*?,10.5,4.6,65,101360,814,1370,285,514.3,599.7,157.9,53704,59887,20887,3649,80,5.7,1,0,9999,99999,9,999999999,0.0,999,999,99
3021,3,31,11,0,*?*?*?*?*?*?*?*?*?*?*?*?*?*?*?*?*?*?*?*?*?*?,11.9,4.1,57,101360,878,1370,289,558.6,603.8,171.5,58457,60655,22361,4241,85,4.6,1,0,9999,99999,9,999999999,0.0,999,999,99
3021,3,31,12,0,*?*?*?*?*?*?*?*?*?*?*?*?*?*?*?*?*?*?*?*?*?*?,13.1,4.5,55,101360,888,1370,310,547.7,496.8,225.7,58249,51231,26750,5736,90,4.6,4,2,9999,99999,9,999999999,0.0,999,999,99
3021,3,31,13,0,*?*?*?*?*?*?*?*?*?*?*?*?*?*?*?*?*?*?*?*?*?*?,13.1,3.6,51,101360,843,1370,288,534.5,607.9,160.3,55959,60952,21179,3828,88,4.6,0,0,9999,99999,9,999999999,0.0,999,999,99
3021,3,31,14,0,*?*?*?*?*?*?*?*?*?*?*?*?*?*?*?*?*?*?*?*?*?*?,13.5,3.8,51,101360,747,1371,290,467.6,600.7,140.3,48803,59554,18940,3068,87,4.6,0,0,9999,99999,9,999999999,0.0,999,999,99
3021,3,31,15,0,*?*?*?*?*?*?*?*?*?*?*?*?*?*?*?*?*?*?*?*?*?*?,13.6,4.1,52,101360,605,1371,311,357.8,476.6,147.4,37716,46590,18360,2964,85,3.6,4,2,9999,99999,9,999999999,0.4,999,999,99
3021,3,31,16,0,*?*?*?*?*?*?*?*?*?*?*?*?*?*?*?*?*?*?*?*?*?*?,13.4,3.6,51,101360,428,1372,305,243.9,497.9,88.5,24947,43977,12471,1613,83,4.6,3,2,9999,99999,9,999999999,0.0,999,999,99
3021,3,31,17,0,*?*?*?*?*?*?*?*?*?*?*?*?*?*?*?*?*?*?*?*?*?*?,13.5,4.8,54,101360,227,1370,297,108.0,451.9,33.2,10987,33602,5324,638,82,3.6,1,0,9999,99999,9,999999999,0.0,999,999,99
3021,3,31,18,0,*?*?*?*?*?*?*?*?*?*?*?*?*?*?*?*?*?*?*?*?*?*?,11.6,3.0,55,101360,17,1386,322,0.0,0.0,0.0,0,0,0,0,80,3.1,8,4,9999,99999,9,999999999,0.0,999,999,99
3021,3,31,19,0,*?*?*?*?*?*?*?*?*?*?*?*?*?*?*?*?*?*?*?*?*?*?,10.1,3.0,60,101360,0,-0,325,0.0,-0.0,0.0,0,0,0,0,83,3.1,10,5,9999,99999,9,999999999,0.0,999,999,99
3021,3,31,20,0,*?*?*?*?*?*?*?*?*?*?*?*?*?*?*?*?*?*?*?*?*?*?,8.7,2.7,65,101360,0,-0,319,0.0,-0.0,0.0,0,0,0,0,87,1.5,10,5,9999,99999,9,999999999,0.0,999,999,99
3021,3,31,21,0,*?*?*?*?*?*?*?*?*?*?*?*?*?*?*?*?*?*?*?*?*?*?,7.7,3.6,74,101360,0,-0,314,0.0,-0.0,0.0,0,0,0,0,90,1.5,10,5,9999,99999,9,999999999,0.0,999,999,99
3021,3,31,22,0,*?*?*?*?*?*?*?*?*?*?*?*?*?*?*?*?*?*?*?*?*?*?,7.5,4.3,79,101360,0,-0,313,0.0,-0.0,0.0,0,0,0,0,93,1.5,10,5,9999,99999,9,999999999,0.0,999,999,99
3021,3,31,23,0,*?*?*?*?*?*?*?*?*?*?*?*?*?*?*?*?*?*?*?*?*?*?,6.9,4.5,83,101360,0,-0,310,0.0,-0.0,0.0,0,0,0,0,97,2.1,10,5,9999,99999,9,999999999,0.0,999,999,99
3021,3,31,24,0,*?*?*?*?*?*?*?*?*?*?*?*?*?*?*?*?*?*?*?*?*?*?,5.6,2.7,79,101360,0,-0,305,0.0,-0.0,0.0,0,0,0,0,80,0.5,10,5,9999,99999,9,999999999,0.0,999,999,99
3021,4,1,1,0,*?*?*?*?*?*?*?*?*?*?*?*?*?*?*?*?*?*?*?*?*?*?,5.0,5.0,100,101535,0,-0,302,0.0,-0.0,0.0,0,0,0,0,98,5.7,10,5,9999,99999,9,999999999,0.0,999,999,99
3021,4,1,2,0,*?*?*?*?*?*?*?*?*?*?*?*?*?*?*?*?*?*?*?*?*?*?,4.0,3.9,100,101535,0,-0,298,0.0,-0.0,0.0,0,0,0,0,97,2.1,10,5,9999,99999,9,999999999,0.0,999,999,99
3021,4,1,3,0,*?*?*?*?*?*?*?*?*?*?*?*?*?*?*?*?*?*?*?*?*?*?,3.6,3.6,100,101535,0,-0,296,0.0,-0.0,0.0,0,0,0,0,95,0.5,10,5,9999,99999,9,999999999,0.0,999,999,99
3021,4,1,4,0,*?*?*?*?*?*?*?*?*?*?*?*?*?*?*?*?*?*?*?*?*?*?,3.5,3.4,100,101535,0,-0,296,0.0,-0.0,0.0,0,0,0,0,93,4.1,10,5,9999,99999,9,999999999,0.0,999,999,99
3021,4,1,5,0,*?*?*?*?*?*?*?*?*?*?*?*?*?*?*?*?*?*?*?*?*?*?,3.3,3.4,100,101535,0,-0,286,0.0,-0.0,0.0,0,0,0,0,92,6.2,8,4,9999,99999,9,999999999,0.0,999,999,99
3021,4,1,6,0,*?*?*?*?*?*?*?*?*?*?*?*?*?*?*?*?*?*?*?*?*?*?,3.6,3.6,100,101535,159,1368,278,53.5,206.4,29.6,5712,11607,4125,518,90,7.2,6,3,9999,99999,9,999999999,0.0,999,999,99
3021,4,1,7,0,*?*?*?*?*?*?*?*?*?*?*?*?*?*?*?*?*?*?*?*?*?*?,3.8,3.8,100,101535,365,1369,288,136.0,128.5,101.7,14807,11249,11680,2241,90,6.7,8,4,9999,99999,9,999999999,0.0,999,999,99
3021,4,1,8,0,*?*?*?*?*?*?*?*?*?*?*?*?*?*?*?*?*?*?*?*?*?*?,5.8,5.8,100,101535,552,1369,285,310.9,404.7,147.7,32355,38795,18159,2930,90,7.2,5,3,9999,99999,9,999999999,0.0,999,999,99
3021,4,1,9,0,*?*?*?*?*?*?*?*?*?*?*?*?*?*?*?*?*?*?*?*?*?*?,7.8,5.9,90,101535,708,1370,289,427.1,485.9,176.0,45132,48870,21483,3772,90,8.2,4,2,9999,99999,9,999999999,0.0,999,999,99
3021,4,1,10,0,*?*?*?*?*?*?*?*?*?*?*?*?*?*?*?*?*?*?*?*?*?*?,9.9,7.6,88,101535,821,1369,308,454.6,339.6,251.0,48920,36072,27739,6252,90,7.7,6,3,9999,99999,9,999999999,0.0,999,999,99
3021,4,1,11,0,*?*?*?*?*?*?*?*?*?*?*?*?*?*?*?*?*?*?*?*?*?*?,10.7,7.0,80,101535,885,1369,306,525.8,427.1,249.7,55301,43957,28992,6392,90,6.2,5,3,9999,99999,9,999999999,0.0,999,999,99
3021,4,1,12,0,*?*?*?*?*?*?*?*?*?*?*?*?*?*?*?*?*?*?*?*?*?*?,11.2,6.6,75,101535,895,1370,308,532.0,427.5,252.7,55993,43984,29336,6542,90,5.7,5,3,9999,99999,9,999999999,0.3,999,999,99
3021,4,1,13,0,*?*?*?*?*?*?*?*?*?*?*?*?*?*?*?*?*?*?*?*?*?*?,11.6,4.8,64,101535,850,1370,322,359.8,146.2,269.2,39398,15331,30074,7408,90,6.2,8,4,9999,99999,9,999999999,0.3,999,999,99
3021,4,1,14,0,*?*?*?*?*?*?*?*?*?*?*?*?*?*?*?*?*?*?*?*?*?*?,11.5,5.0,66,101535,753,1370,317,372.4,241.9,239.4,39792,25401,26503,5716,90,4.6,7,4,9999,99999,9,999999999,0.0,999,999,99
3021,4,1,15,0,*?*?*?*?*?*?*?*?*?*?*?*?*?*?*?*?*?*?*?*?*?*?,11.9,3.2,56,101535,611,1370,293,372.7,561.6,122.3,38505,53928,16727,2416,90,5.2,2,1,9999,99999,9,999999999,0.0,999,999,99
3021,4,1,16,0,*?*?*?*?*?*?*?*?*?*?*?*?*?*?*?*?*?*?*?*?*?*?,11.6,3.8,60,101535,434,1371,292,250.4,531.5,82.1,25790,47385,11766,1526,90,2.6,2,1,9999,99999,9,999999999,0.0,999,999,99
3021,4,1,17,0,*?*?*?*?*?*?*?*?*?*?*?*?*?*?*?*?*?*?*?*?*?*?,11.8,4.3,62,101535,233,1368,304,108.9,376.0,44.9,11121,26793,6670,800,90,3.1,4,2,9999,99999,9,999999999,0.0,999,999,99
3021,4,1,18,0,*?*?*?*?*?*?*?*?*?*?*?*?*?*?*?*?*?*?*?*?*?*?,10.2,4.5,69,101535,23,1357,302,0.0,0.0,0.0,0,0,0,0,90,3.1,5,3,9999,99999,9,999999999,0.0,999,999,99
3021,4,1,19,0,*?*?*?*?*?*?*?*?*?*?*?*?*?*?*?*?*?*?*?*?*?*?,9.0,5.5,81,101535,0,-0,319,0.0,-0.0,0.0,0,0,0,0,90,2.6,10,5,9999,99999,9,999999999,0.0,999,999,99
3021,4,1,20,0,*?*?*?*?*?*?*?*?*?*?*?*?*?*?*?*?*?*?*?*?*?*?,8.2,5.1,83,101535,0,-0,316,0.0,-0.0,0.0,0,0,0,0,90,2.6,10,5,9999,99999,9,999999999,0.0,999,999,99
3021,4,1,21,0,*?*?*?*?*?*?*?*?*?*?*?*?*?*?*?*?*?*?*?*?*?*?,6.6,4.5,88,101535,0,-0,309,0.0,-0.0,0.0,0,0,0,0,90,2.1,10,5,9999,99999,9,999999999,0.0,999,999,99
3021,4,1,22,0,*?*?*?*?*?*?*?*?*?*?*?*?*?*?*?*?*?*?*?*?*?*?,5.6,4.5,95,101535,0,-0,304,0.0,-0.0,0.0,0,0,0,0,90,1.5,10,5,9999,99999,9,999999999,0.0,999,999,99
3021,4,1,23,0,*?*?*?*?*?*?*?*?*?*?*?*?*?*?*?*?*?*?*?*?*?*?,6.0,4.1,90,101535,0,-0,306,0.0,-0.0,0.0,0,0,0,0,90,0.5,10,5,9999,99999,9,999999999,0.0,999,999,99
3021,4,1,24,0,*?*?*?*?*?*?*?*?*?*?*?*?*?*?*?*?*?*?*?*?*?*?,6.2,4.6,92,101535,0,-0,307,0.0,-0.0,0.0,0,0,0,0,100,0.5,10,5,9999,99999,9,999999999,0.0,999,999,99
3021,4,2,1,0,*?*?*?*?*?*?*?*?*?*?*?*?*?*?*?*?*?*?*?*?*?*?,6.5,4.3,84,101921,0,-0,308,0.0,-0.0,0.0,0,0,0,0,85,2.1,10,5,9999,99999,9,999999999,0.0,999,999,99
3021,4,2,2,0,*?*?*?*?*?*?*?*?*?*?*?*?*?*?*?*?*?*?*?*?*?*?,6.4,4.3,86,101921,0,-0,308,0.0,-0.0,0.0,0,0,0,0,80,3.1,10,5,9999,99999,9,999999999,0.0,999,999,99
3021,4,2,3,0,*?*?*?*?*?*?*?*?*?*?*?*?*?*?*?*?*?*?*?*?*?*?,6.1,2.9,79,101921,0,-0,307,0.0,-0.0,0.0,0,0,0,0,75,3.6,10,5,9999,99999,9,999999999,0.0,999,999,99
3021,4,2,4,0,*?*?*?*?*?*?*?*?*?*?*?*?*?*?*?*?*?*?*?*?*?*?,5.6,2.5,79,101921,0,-0,305,0.0,-0.0,0.0,0,0,0,0,70,4.1,10,5,9999,99999,9,999999999,0.0,999,999,99
3021,4,2,5,0,*?*?*?*?*?*?*?*?*?*?*?*?*?*?*?*?*?*?*?*?*?*?,5.8,3.2,82,101921,0,-0,296,0.0,-0.0,0.0,0,0,0,0,65,4.6,8,4,9999,99999,9,999999999,0.0,999,999,99
3021,4,2,6,0,*?*?*?*?*?*?*?*?*?*?*?*?*?*?*?*?*?*?*?*?*?*?,5.9,3.2,82,101921,167,1365,301,33.8,36.7,29.3,3774,2279,3515,613,60,5.2,9,5,9999,99999,9,999999999,0.0,999,999,99
3021,4,2,7,0,*?*?*?*?*?*?*?*?*?*?*?*?*?*?*?*?*?*?*?*?*?*?,6.3,2.7,77,101921,373,1368,303,105.5,51.5,91.5,11575,4550,10334,2438,62,4.1,9,5,9999,99999,9,999999999,0.0,999,999,99
3021,4,2,8,0,*?*?*?*?*?*?*?*?*?*?*?*?*?*?*?*?*?*?*?*?*?*?,8.6,3.0,67,101921,560,1369,308,226.2,139.3,169.2,24625,13769,19158,3980,63,5.2,8,4,9999,99999,9,999999999,0.0,999,999,99
3021,4,2,9,0,*?*?*?*?*?*?*?*?*?*?*?*?*?*?*?*?*?*?*?*?*?*?,11.2,3.2,57,101921,715,1368,325,224.8,57.2,194.9,24739,5696,21965,6089,65,5.7,9,5,9999,99999,9,999999999,0.0,999,999,99
3021,4,2,10,0,*?*?*?*?*?*?*?*?*?*?*?*?*?*?*?*?*?*?*?*?*?*?,12.2,4.8,60,101921,828,1368,320,413.9,244.2,266.2,44385,25945,29211,6737,67,6.2,7,4,9999,99999,9,999999999,0.0,999,999,99
3021,4,2,11,0,*?*?*?*?*?*?*?*?*?*?*?*?*?*?*?*?*?*?*?*?*?*?,13.4,6.4,62,101921,892,1369,331,379.6,146.8,283.9,41588,15479,31635,8079,68,5.7,8,4,9999,99999,9,999999999,0.0,999,999,99
3021,4,2,12,0,*?*?*?*?*?*?*?*?*?*?*?*?*?*?*?*?*?*?*?*?*?*?,14.3,7.3,62,101921,901,1369,344,166.8,0.0,166.8,19958,0,20044,7961,70,8.2,10,5,9999,99999,9,999999999,0.0,999,999,99
3021,4,2,13,0,*?*?*?*?*?*?*?*?*?*?*?*?*?*?*?*?*?*?*?*?*?*?,15.0,6.9,57,101921,856,1369,347,157.7,0.0,157.7,18814,0,18892,7436,67,6.7,10,5,9999,99999,9,999999999,0.0,999,999,99
3021,4,2,14,0,*?*?*?*?*?*?*?*?*?*?*?*?*?*?*?*?*?*?*?*?*?*?,15.1,6.2,55,101921,759,1369,339,318.1,144.6,237.9,34748,15017,26670,6166,63,7.2,8,4,9999,99999,9,999999999,0.0,999,999,99
3021,4,2,15,0,*?*?*?*?*?*?*?*?*?*?*?*?*?*?*?*?*?*?*?*?*?*?,15.0,5.5,52,101921,617,1369,343,190.5,56.2,165.2,20942,5497,18617,4904,60,6.7,9,5,9999,99999,9,999999999,0.0,999,999,99
3021,4,2,16,0,*?*?*?*?*?*?*?*?*?*?*?*?*?*?*?*?*?*?*?*?*?*?,14.8,6.7,58,101921,440,1370,342,128.7,53.3,111.6,14127,4901,12595,3055,57,8.2,9,5,9999,99999,9,999999999,0.0,999,999,99
3021,4,2,17,0,*?*?*?*?*?*?*?*?*?*?*?*?*?*?*?*?*?*?*?*?*?*?,14.9,5.3,52,101921,239,1367,342,58.8,44.7,51.0,6497,3306,6009,1087,53,6.7,9,5,9999,99999,9,999999999,0.0,999,999,99
3021,4,2,18,0,*?*?*?*?*?*?*?*?*?*?*?*?*?*?*?*?*?*?*?*?*?*?,13.5,5.3,56,101921,30,1388,340,0.0,0.0,0.0,0,0,0,0,50,7.2,10,5,9999,99999,9,999999999,0.0,999,999,99
3021,4,2,19,0,*?*?*?*?*?*?*?*?*?*?*?*?*?*?*?*?*?*?*?*?*?*?,12.0,6.4,68,101921,0,-0,333,0.0,-0.0,0.0,0,0,0,0,52,5.2,10,5,9999,99999,9,999999999,0.0,999,999,99
3021,4,2,20,0,*?*?*?*?*?*?*?*?*?*?*?*?*?*?*?*?*?*?*?*?*?*?,10.4,6.2,74,101921,0,-0,326,0.0,-0.0,0.0,0,0,0,0,53,7.2,10,5,9999,99999,9,999999999,0.0,999,999,99
3021,4,2,21,0,*?*?*?*?*?*?*?*?*?*?*?*?*?*?*?*?*?*?*?*?*?*?,9.8,6.1,76,101921,0,-0,323,0.0,-0.0,0.0,0,0,0,0,55,5.7,10,5,9999,99999,9,999999999,0.0,999,999,99
3021,4,2,22,0,*?*?*?*?*?*?*?*?*?*?*?*?*?*?*?*?*?*?*?*?*?*?,9.6,7.0,82,101921,0,-0,322,0.0,-0.0,0.0,0,0,0,0,57,6.2,10,5,9999,99999,9,999999999,0.0,999,999,99
3021,4,2,23,0,*?*?*?*?*?*?*?*?*?*?*?*?*?*?*?*?*?*?*?*?*?*?,8.7,7.3,89,101921,0,-0,318,0.0,-0.0,0.0,0,0,0,0,58,5.2,10,5,9999,99999,9,999999999,0.0,999,999,99
3021,4,2,24,0,*?*?*?*?*?*?*?*?*?*?*?*?*?*?*?*?*?*?*?*?*?*?,6.4,4.1,84,101921,0,-0,308,0.0,-0.0,0.0,0,0,0,0,90,1.0,10,5,9999,99999,9,999999999,0.0,999,999,99
3021,4,3,1,0,*?*?*?*?*?*?*?*?*?*?*?*?*?*?*?*?*?*?*?*?*?*?,6.4,4.6,86,102282,0,-0,308,0.0,-0.0,0.0,0,0,0,0,58,6.7,10,5,9999,99999,9,999999999,0.0,999,999,99
3021,4,3,2,0,*?*?*?*?*?*?*?*?*?*?*?*?*?*?*?*?*?*?*?*?*?*?,5.0,3.0,86,102282,0,-0,302,0.0,-0.0,0.0,0,0,0,0,57,7.7,10,5,9999,99999,9,999999999,0.0,999,999,99
3021,4,3,3,0,*?*?*?*?*?*?*?*?*?*?*?*?*?*?*?*?*?*?*?*?*?*?,4.6,2.7,86,102282,0,-0,300,0.0,-0.0,0.0,0,0,0,0,55,7.7,10,5,9999,99999,9,999999999,0.0,999,999,99
3021,4,3,4,0,*?*?*?*?*?*?*?*?*?*?*?*?*?*?*?*?*?*?*?*?*?*?,4.4,2.7,88,102282,0,-0,300,0.0,-0.0,0.0,0,0,0,0,53,5.7,10,5,9999,99999,9,999999999,0.0,999,999,99
3021,4,3,5,0,*?*?*?*?*?*?*?*?*?*?*?*?*?*?*?*?*?*?*?*?*?*?,4.2,3.0,90,102282,0,-0,299,0.0,-0.0,0.0,0,0,0,0,52,4.1,10,5,9999,99999,9,999999999,0.0,999,999,99
3021,4,3,6,0,*?*?*?*?*?*?*?*?*?*?*?*?*?*?*?*?*?*?*?*?*?*?,4.9,3.6,90,102282,176,1370,297,36.7,38.0,31.8,4091,2417,3807,668,50,5.2,9,5,9999,99999,9,999999999,0.0,999,999,99
3021,4,3,7,0,*?*?*?*?*?*?*?*?*?*?*?*?*?*?*?*?*?*?*?*?*?*?,5.5,4.5,91,102282,381,1368,291,169.7,217.4,109.1,17906,19021,12661,2171,52,7.2,7,4,9999,99999,9,999999999,0.0,999,999,99
3021,4,3,8,0,*?*?*?*?*?*?*?*?*?*?*?*?*?*?*?*?*?*?*?*?*?*?,7.9,5.6,84,102282,567,1367,302,271.6,233.7,174.6,28793,23271,19742,3757,53,7.7,7,4,9999,99999,9,999999999,0.0,999,999,99
3021,4,3,9,0,*?*?*?*?*?*?*?*?*?*?*?*?*?*?*?*?*?*?*?*?*?*?,10.3,5.9,73,102282,722,1367,312,356.3,240.8,229.1,38021,25091,25484,5365,55,5.2,7,4,9999,99999,9,999999999,0.4,999,999,99
3021,4,3,10,0,*?*?*?*?*?*?*?*?*?*?*?*?*?*?*?*?*?*?*?*?*?*?,12.1,6.1,65,102282,835,1368,316,463.6,340.1,255.9,49932,36061,28337,6456,57,6.2,6,3,9999,99999,9,999999999,0.7,999,999,99
3021,4,3,11,0,*?*?*?*?*?*?*?*?*?*?*?*?*?*?*?*?*?*?*?*?*?*?,14.1,6.1,58,102282,898,1368,325,501.8,342.4,277.0,54207,36601,30423,7416,58,8.8,6,3,9999,99999,9,999999999,0.4,999,999,99
3021,4,3,12,0,*?*?*?*?*?*?*?*?*?*?*?*?*?*?*?*?*?*?*?*?*?*?,14.5,5.9,56,102282,907,1368,336,387.0,147.0,289.5,42418,15514,32238,8349,60,8.8,8,4,9999,99999,9,999999999,0.1,999,999,99
3021,4,3,13,0,*?*?*?*?*?*?*?*?*?*?*?*?*?*?*?*?*?*?*?*?*?*?,15.6,6.2,53,102282,862,1368,341,365.9,146.4,273.7,40064,15386,30543,7607,60,7.7,8,4,9999,99999,9,999999999,0.1,999,999,99
3021,4,3,14,0,*?*?*?*?*?*?*?*?*?*?*?*?*?*?*?*?*?*?*?*?*?*?,15.3,6.1,53,102282,765,1369,340,321.0,144.7,240.1,35075,15037,26915,6246,60,5.2,8,4,9999,99999,9,999999999,0.1,999,999,99
3021,4,3,15,0,*?*?*?*?*?*?*?*?*?*?*?*?*?*?*?*?*?*?*?*?*?*?,15.8,7.6,57,102282,623,1369,347,192.7,56.3,167.1,21182,5511,18829,4975,60,7.7,9,5,9999,99999,9,999999999,0.0,999,999,99
3021,4,3,16,0,*?*?*?*?*?*?*?*?*?*?*?*?*?*?*?*?*?*?*?*?*?*?,15.5,8.0,60,102282,446,1369,349,75.3,0.0,75.3,8796,0,8820,3104,60,9.8,10,5,9999,99999,9,999999999,0.0,999,999,99
3021,4,3,17,0,*?*?*?*?*?*?*?*?*?*?*?*?*?*?*?*?*?*?*?*?*?*?,15.5,8.3,61,102282,245,1365,341,80.8,113.5,60.5,8847,8457,7044,1291,60,5.2,8,4,9999,99999,9,999999999,0.0,999,999,99
3021,4,3,18,0,*?*?*?*?*?*?*?*?*?*?*?*?*?*?*?*?*?*?*?*?*?*?,13.8,8.1,68,102282,36,1371,337,0.0,0.0,0.0,0,0,0,0,60,5.7,9,5,9999,99999,9,999999999,0.0,999,999,99
3021,4,3,19,0,*?*?*?*?*?*?*?*?*?*?*?*?*?*?*?*?*?*?*?*?*?*?,12.0,8.7,79,102282,0,-0,333,0.0,-0.0,0.0,0,0,0,0,57,6.2,10,5,9999,99999,9,999999999,0.0,999,999,99
3021,4,3,20,0,*?*?*?*?*?*?*?*?*?*?*?*?*?*?*?*?*?*?*?*?*?*?,10.2,8.7,88,102282,0,-0,324,0.0,-0.0,0.0,0,0,0,0,53,6.2,10,5,9999,99999,9,999999999,0.0,999,999,99
3021,4,3,21,0,*?*?*?*?*?*?*?*?*?*?*?*?*?*?*?*?*?*?*?*?*?*?,9.0,7.3,87,102282,0,-0,319,0.0,-0.0,0.0,0,0,0,0,50,4.6,10,5,9999,99999,9,999999999,0.0,999,999,99
3021,4,3,22,0,*?*?*?*?*?*?*?*?*?*?*?*?*?*?*?*?*?*?*?*?*?*?,8.3,7.3,92,102282,0,-0,316,0.0,-0.0,0.0,0,0,0,0,47,6.7,10,5,9999,99999,9,999999999,0.0,999,999,99
3021,4,3,23,0,*?*?*?*?*?*?*?*?*?*?*?*?*?*?*?*?*?*?*?*?*?*?,7.6,6.4,91,102282,0,-0,313,0.0,-0.0,0.0,0,0,0,0,43,7.7,10,5,9999,99999,9,999999999,0.0,999,999,99
3021,4,3,24,0,*?*?*?*?*?*?*?*?*?*?*?*?*?*?*?*?*?*?*?*?*?*?,7.9,5.9,86,102282,0,-0,314,0.0,-0.0,0.0,0,0,0,0,60,5.7,10,5,9999,99999,9,999999999,0.0,999,999,99
3021,4,4,1,0,*?*?*?*?*?*?*?*?*?*?*?*?*?*?*?*?*?*?*?*?*?*?,6.5,6.6,100,102085,0,-0,308,0.0,-0.0,0.0,0,0,0,0,38,4.6,10,5,9999,99999,9,999999999,0.0,999,999,99
3021,4,4,2,0,*?*?*?*?*?*?*?*?*?*?*?*?*?*?*?*?*?*?*?*?*?*?,6.2,6.2,100,102085,0,-0,307,0.0,-0.0,0.0,0,0,0,0,37,5.2,10,5,9999,99999,9,999999999,0.0,999,999,99
3021,4,4,3,0,*?*?*?*?*?*?*?*?*?*?*?*?*?*?*?*?*?*?*?*?*?*?,5.9,5.9,100,102085,0,-0,306,0.0,-0.0,0.0,0,0,0,0,35,7.7,10,5,9999,99999,9,999999999,0.0,999,999,99
3021,4,4,4,0,*?*?*?*?*?*?*?*?*?*?*?*?*?*?*?*?*?*?*?*?*?*?,5.9,5.8,100,102085,0,-0,306,0.0,-0.0,0.0,0,0,0,0,33,5.2,10,5,9999,99999,9,999999999,0.0,999,999,99
3021,4,4,5,0,*?*?*?*?*?*?*?*?*?*?*?*?*?*?*?*?*?*?*?*?*?*?,5.8,5.8,100,102085,0,-0,305,0.0,-0.0,0.0,0,0,0,0,32,4.6,10,5,9999,99999,9,999999999,0.0,999,999,99
3021,4,4,6,0,*?*?*?*?*?*?*?*?*?*?*?*?*?*?*?*?*?*?*?*?*?*?,6.3,6.2,100,102085,184,1368,307,22.8,0.0,22.8,2682,-0,2685,881,30,7.7,10,5,9999,99999,9,999999999,0.0,999,999,99
3021,4,4,7,0,*?*?*?*?*?*?*?*?*?*?*?*?*?*?*?*?*?*?*?*?*?*?,6.7,6.7,100,102085,389,1367,305,111.2,52.0,96.4,12198,4645,10886,2584,35,6.7,9,5,9999,99999,9,999999999,0.0,999,999,99
3021,4,4,8,0,*?*?*?*?*?*?*?*?*?*?*?*?*?*?*?*?*?*?*?*?*?*?,7.6,7.3,100,102085,575,1367,309,176.2,55.7,152.7,19357,5391,17218,4443,40,8.8,9,5,9999,99999,9,999999999,0.0,999,999,99
3021,4,4,9,0,*?*?*?*?*?*?*?*?*?*?*?*?*?*?*?*?*?*?*?*?*?*?,8.2,7.7,99,102085,730,1368,312,230.2,57.4,199.5,25327,5721,22482,6284,45,10.3,9,5,9999,99999,9,999999999,0.0,999,999,99
3021,4,4,10,0,*?*?*?*?*?*?*?*?*?*?*?*?*?*?*?*?*?*?*?*?*?*?,10.0,7.9,89,102085,842,1367,316,357.0,146.1,267.0,39070,15332,29816,7316,50,10.8,8,4,9999,99999,9,999999999,0.0,999,999,99
3021,4,4,11,0,*?*?*?*?*?*?*?*?*?*?*?*?*?*?*?*?*?*?*?*?*?*?,10.6,6.2,76,102085,905,1368,318,386.0,147.0,288.8,42309,15516,32153,8314,55,11.8,8,4,9999,99999,9,999999999,0.0,999,999,99
3021,4,4,12,0,*?*?*?*?*?*?*?*?*?*?*?*?*?*?*?*?*?*?*?*?*?*?,11.3,6.1,72,102085,913,1367,326,294.4,58.6,255.2,32459,5945,28755,8987,60,10.3,9,5,9999,99999,9,999999999,0.0,999,999,99
3021,4,4,13,0,*?*?*?*?*?*?*?*?*?*?*?*?*?*?*?*?*?*?*?*?*?*?,11.2,7.1,78,102085,868,1368,325,278.4,58.3,241.4,30680,5901,27192,8246,58,9.3,9,5,9999,99999,9,999999999,0.0,999,999,99
3021,4,4,14,0,*?*?*?*?*?*?*?*?*?*?*?*?*?*?*?*?*?*?*?*?*?*?,11.7,7.4,77,102085,770,1366,327,244.4,57.7,211.9,26910,5783,23876,6826,57,10.3,9,5,9999,99999,9,999999999,0.0,999,999,99
3021,4,4,15,0,*?*?*?*?*?*?*?*?*?*?*?*?*?*?*?*?*?*?*?*?*?*?,11.6,5.6,69,102085,628,1366,322,258.2,141.5,193.1,28137,14307,21786,4679,55,9.3,8,4,9999,99999,9,999999999,0.0,999,999,99
3021,4,4,16,0,*?*?*?*?*?*?*?*?*?*?*?*?*?*?*?*?*?*?*?*?*?*?,11.3,4.3,64,102085,451,1366,321,176.3,134.5,131.8,19176,12603,15031,2984,53,8.8,8,4,9999,99999,9,999999999,0.0,999,999,99
3021,4,4,17,0,*?*?*?*?*?*?*?*?*?*?*?*?*?*?*?*?*?*?*?*?*?*?,11.4,4.6,65,102085,252,1370,326,63.2,45.7,54.8,6971,3453,6440,1171,52,8.8,9,5,9999,99999,9,999999999,0.0,999,999,99
3021,4,4,18,0,*?*?*?*?*?*?*?*?*?*?*?*?*?*?*?*?*?*?*?*?*?*?,11.4,4.6,65,102085,42,1359,317,0.0,0.0,0.0,0,0,0,0,50,8.8,7,4,9999,99999,9,999999999,0.0,999,999,99
3021,4,4,19,0,*?*?*?*?*?*?*?*?*?*?*?*?*?*?*?*?*?*?*?*?*?*?,10.6,5.3,72,102085,0,-0,327,0.0,-0.0,0.0,0,0,0,0,47,6.7,10,5,9999,99999,9,999999999,0.0,999,999,99
3021,4,4,20,0,*?*?*?*?*?*?*?*?*?*?*?*?*?*?*?*?*?*?*?*?*?*?,9.0,6.1,84,102085,0,-0,319,0.0,-0.0,0.0,0,0,0,0,43,6.2,10,5,9999,99999,9,999999999,0.0,999,999,99
3021,4,4,21,0,*?*?*?*?*?*?*?*?*?*?*?*?*?*?*?*?*?*?*?*?*?*?,8.0,5.1,84,102085,0,-0,315,0.0,-0.0,0.0,0,0,0,0,40,7.7,10,5,9999,99999,9,999999999,0.0,999,999,99
3021,4,4,22,0,*?*?*?*?*?*?*?*?*?*?*?*?*?*?*?*?*?*?*?*?*?*?,7.0,4.5,86,102085,0,-0,311,0.0,-0.0,0.0,0,0,0,0,37,7.7,10,5,9999,99999,9,999999999,0.0,999,999,99
3021,4,4,23,0,*?*?*?*?*?*?*?*?*?*?*?*?*?*?*?*?*?*?*?*?*?*?,7.7,4.5,82,102085,0,-0,314,0.0,-0.0,0.0,0,0,0,0,33,7.2,10,5,9999,99999,9,999999999,0.0,999,999,99
3021,4,4,24,0,*?*?*?*?*?*?*?*?*?*?*?*?*?*?*?*?*?*?*?*?*?*?,6.9,6.6,100,102085,0,-0,310,0.0,-0.0,0.0,0,0,0,0,40,3.6,10,5,9999,99999,9,999999999,0.0,999,999,99
3021,4,5,1,0,*?*?*?*?*?*?*?*?*?*?*?*?*?*?*?*?*?*?*?*?*?*?,8.6,6.2,84,102119,0,-0,317,0.0,-0.0,0.0,0,0,0,0,30,13.9,10,5,9999,99999,9,999999999,0.0,999,999,99
3021,4,5,2,0,*?*?*?*?*?*?*?*?*?*?*?*?*?*?*?*?*?*?*?*?*?*?,8.7,7.0,88,102119,0,-0,318,0.0,-0.0,0.0,0,0,0,0,30,10.8,10,5,9999,99999,9,999999999,0.0,999,999,99
3021,4,5,3,0,*?*?*?*?*?*?*?*?*?*?*?*?*?*?*?*?*?*?*?*?*?*?,8.6,7.3,91,102119,0,-0,317,0.0,-0.0,0.0,0,0,0,0,30,9.3,10,5,9999,99999,9,999999999,0.0,999,999,99
3021,4,5,4,0,*?*?*?*?*?*?*?*?*?*?*?*?*?*?*?*?*?*?*?*?*?*?,8.4,7.3,91,102119,0,-0,316,0.0,-0.0,0.0,0,0,0,0,30,9.3,10,5,9999,99999,9,999999999,0.0,999,999,99
3021,4,5,5,0,*?*?*?*?*?*?*?*?*?*?*?*?*?*?*?*?*?*?*?*?*?*?,8.1,7.7,96,102119,0,-0,315,0.0,-0.0,0.0,0,0,0,0,30,10.3,10,5,9999,99999,9,999999999,0.0,999,999,99
3021,4,5,6,0,*?*?*?*?*?*?*?*?*?*?*?*?*?*?*?*?*?*?*?*?*?*?,8.3,8.3,98,102119,192,1366,312,42.4,40.2,36.8,4717,2674,4382,776,30,8.2,9,5,9999,99999,9,999999999,0.0,999,999,99
3021,4,5,7,0,*?*?*?*?*?*?*?*?*?*?*?*?*?*?*?*?*?*?*?*?*?*?,8.4,8.4,98,102119,397,1367,316,65.6,0.0,65.6,7648,0,7668,2658,32,7.7,10,5,9999,99999,9,999999999,0.0,999,999,99
3021,4,5,8,0,*?*?*?*?*?*?*?*?*?*?*?*?*?*?*?*?*?*?*?*?*?*?,10.2,9.3,93,102119,582,1365,324,103.0,0.0,103.0,12094,0,12134,4451,33,7.7,10,5,9999,99999,9,999999999,0.0,999,999,99
3021,4,5,9,0,*?*?*?*?*?*?*?*?*?*?*?*?*?*?*?*?*?*?*?*?*?*?,11.9,9.6,84,102119,737,1367,332,134.0,0.0,134.0,15875,0,15935,6101,35,7.2,10,5,9999,99999,9,999999999,0.0,999,999,99
3021,4,5,10,0,*?*?*?*?*?*?*?*?*?*?*?*?*?*?*?*?*?*?*?*?*?*?,13.4,7.9,68,102119,849,1367,339,156.5,0.0,156.5,18673,0,18751,7371,37,8.2,10,5,9999,99999,9,999999999,0.0,999,999,99
3021,4,5,11,0,*?*?*?*?*?*?*?*?*?*?*?*?*?*?*?*?*?*?*?*?*?*?,14.1,7.6,64,102119,911,1366,343,169.1,0.0,169.1,20248,0,20336,8093,38,8.2,10,5,9999,99999,9,999999999,0.0,999,999,99
3021,4,5,12,0,*?*?*?*?*?*?*?*?*?*?*?*?*?*?*?*?*?*?*?*?*?*?,14.9,7.6,61,102119,919,1366,347,170.8,0.0,170.8,20462,0,20552,8191,40,7.2,10,5,9999,99999,9,999999999,0.0,999,999,99
3021,4,5,13,0,*?*?*?*?*?*?*?*?*?*?*?*?*?*?*?*?*?*?*?*?*?*?,15.2,6.1,54,102119,873,1366,348,161.5,0.0,161.5,19298,0,19380,7657,37,7.7,10,5,9999,99999,9,999999999,0.0,999,999,99
3021,4,5,14,0,*?*?*?*?*?*?*?*?*?*?*?*?*?*?*?*?*?*?*?*?*?*?,15.3,8.1,61,102119,776,1366,348,142.0,0.0,142.0,16858,0,16924,6543,33,7.7,10,5,9999,99999,9,999999999,0.0,999,999,99
3021,4,5,15,0,*?*?*?*?*?*?*?*?*?*?*?*?*?*?*?*?*?*?*?*?*?*?,15.4,8.4,62,102119,634,1366,349,113.4,0.0,113.4,13356,0,13402,4991,30,5.7,10,5,9999,99999,9,999999999,0.0,999,999,99
3021,4,5,16,0,*?*?*?*?*?*?*?*?*?*?*?*?*?*?*?*?*?*?*?*?*?*?,15.4,6.9,56,102119,457,1365,345,135.2,53.7,117.2,14836,4983,13221,3230,27,7.2,9,5,9999,99999,9,999999999,0.0,999,999,99
3021,4,5,17,0,*?*?*?*?*?*?*?*?*?*?*?*?*?*?*?*?*?*?*?*?*?*?,14.7,7.9,63,102119,258,1369,346,37.6,0.0,37.6,4388,0,4396,1465,23,8.2,10,5,9999,99999,9,999999999,0.0,999,999,99
3021,4,5,18,0,*?*?*?*?*?*?*?*?*?*?*?*?*?*?*?*?*?*?*?*?*?*?,14.3,7.1,61,102119,49,1380,344,0.0,0.0,0.0,0,0,0,0,20,9.8,10,5,9999,99999,9,999999999,0.0,999,999,99
3021,4,5,19,0,*?*?*?*?*?*?*?*?*?*?*?*?*?*?*?*?*?*?*?*?*?*?,13.2,5.9,60,102119,0,-0,339,0.0,-0.0,0.0,0,0,0,0,68,13.4,10,5,9999,99999,9,999999999,0.0,999,999,99
3021,4,5,20,0,*?*?*?*?*?*?*?*?*?*?*?*?*?*?*?*?*?*?*?*?*?*?,12.0,7.1,71,102119,0,-0,333,0.0,-0.0,0.0,0,0,0,0,117,10.3,10,5,9999,99999,9,999999999,0.0,999,999,99
3021,4,5,21,0,*?*?*?*?*?*?*?*?*?*?*?*?*?*?*?*?*?*?*?*?*?*?,11.5,7.6,75,102119,0,-0,330,0.0,-0.0,0.0,0,0,0,0,165,7.7,10,5,9999,99999,9,999999999,0.0,999,999,99
3021,4,5,22,0,*?*?*?*?*?*?*?*?*?*?*?*?*?*?*?*?*?*?*?*?*?*?,10.3,7.7,83,102119,0,-0,325,0.0,-0.0,0.0,0,0,0,0,213,8.8,10,5,9999,99999,9,999999999,0.0,999,999,99
3021,4,5,23,0,*?*?*?*?*?*?*?*?*?*?*?*?*?*?*?*?*?*?*?*?*?*?,10.6,8.0,83,102119,0,-0,326,0.0,-0.0,0.0,0,0,0,0,262,9.8,10,5,9999,99999,9,999999999,0.0,999,999,99
3021,4,5,24,0,*?*?*?*?*?*?*?*?*?*?*?*?*?*?*?*?*?*?*?*?*?*?,8.4,5.5,80,102119,0,-0,317,0.0,-0.0,0.0,0,0,0,0,30,10.8,10,5,9999,99999,9,999999999,0.0,999,999,99
3021,4,6,1,0,*?*?*?*?*?*?*?*?*?*?*?*?*?*?*?*?*?*?*?*?*?*?,10.6,7.4,80,102501,0,-0,326,0.0,-0.0,0.0,0,0,0,0,307,9.8,10,5,9999,99999,9,999999999,0.0,999,999,99
3021,4,6,2,0,*?*?*?*?*?*?*?*?*?*?*?*?*?*?*?*?*?*?*?*?*?*?,10.5,7.1,80,102501,0,-0,326,0.0,-0.0,0.0,0,0,0,0,303,7.2,10,5,9999,99999,9,999999999,0.0,999,999,99
3021,4,6,3,0,*?*?*?*?*?*?*?*?*?*?*?*?*?*?*?*?*?*?*?*?*?*?,10.2,7.0,80,102501,0,-0,325,0.0,-0.0,0.0,0,0,0,0,300,7.7,10,5,9999,99999,9,999999999,0.0,999,999,99
3021,4,6,4,0,*?*?*?*?*?*?*?*?*?*?*?*?*?*?*?*?*?*?*?*?*?*?,10.1,6.9,80,102501,0,-0,324,0.0,-0.0,0.0,0,0,0,0,297,9.3,10,5,9999,99999,9,999999999,0.0,999,999,99
3021,4,6,5,0,*?*?*?*?*?*?*?*?*?*?*?*?*?*?*?*?*?*?*?*?*?*?,10.0,7.1,82,102501,0,-0,324,0.0,-0.0,0.0,0,0,0,0,293,11.3,10,5,9999,99999,9,999999999,0.0,999,999,99
3021,4,6,6,0,*?*?*?*?*?*?*?*?*?*?*?*?*?*?*?*?*?*?*?*?*?*?,10.4,8.1,85,102501,200,1365,325,26.1,0.0,26.1,3060,0,3065,1008,290,10.8,10,5,9999,99999,9,999999999,0.0,999,999,99
3021,4,6,7,0,*?*?*?*?*?*?*?*?*?*?*?*?*?*?*?*?*?*?*?*?*?*?,10.8,8.5,85,102501,404,1364,327,67.2,0.0,67.2,7835,0,7855,2729,260,9.3,10,5,9999,99999,9,999999999,0.0,999,999,99
3021,4,6,8,0,*?*?*?*?*?*?*?*?*?*?*?*?*?*?*?*?*?*?*?*?*?*?,11.9,8.7,80,102501,590,1366,332,104.5,0.0,104.5,12282,0,12323,4531,230,10.8,10,5,9999,99999,9,999999999,0.0,999,999,99
3021,4,6,9,0,*?*?*?*?*?*?*?*?*?*?*?*?*?*?*?*?*?*?*?*?*?*?,12.4,8.8,78,102501,744,1366,334,135.5,0.0,135.5,16057,0,16119,6183,200,10.8,10,5,9999,99999,9,999999999,0.0,999,999,99
3021,4,6,10,0,*?*?*?*?*?*?*?*?*?*?*?*?*?*?*?*?*?*?*?*?*?*?,14.0,8.8,71,102501,855,1365,342,158.0,0.0,158.0,18849,0,18928,7451,170,10.8,10,5,9999,99999,9,999999999,0.0,999,999,99
3021,4,6,11,0,*?*?*?*?*?*?*?*?*?*?*?*?*?*?*?*?*?*?*?*?*?*?,14.4,9.4,72,102501,917,1365,344,170.5,0.0,170.5,20419,0,20509,8171,140,12.4,10,5,9999,99999,9,999999999,0.0,999,999,99
3021,4,6,12,0,*?*?*?*?*?*?*?*?*?*?*?*?*?*?*?*?*?*?*?*?*?*?,14.9,9.7,71,102501,925,1365,346,172.1,0.0,172.1,20627,0,20718,8266,110,14.9,10,5,9999,99999,9,999999999,0.0,999,999,99
3021,4,6,13,0,*?*?*?*?*?*?*?*?*?*?*?*?*?*?*?*?*?*?*?*?*?*?,15.3,9.2,67,102501,879,1365,348,162.8,0.0,162.8,19456,0,19539,7729,147,11.8,10,5,9999,99999,9,999999999,0.0,999,999,99
3021,4,6,14,0,*?*?*?*?*?*?*?*?*?*?*?*?*?*?*?*?*?*?*?*?*?*?,14.9,9.3,69,102501,782,1366,342,248.8,57.8,215.7,27389,5801,24298,6997,183,14.9,9,5,9999,99999,9,999999999,0.0,999,999,99
3021,4,6,15,0,*?*?*?*?*?*?*?*?*?*?*?*?*?*?*?*?*?*?*?*?*?*?,15.4,8.3,62,102501,640,1366,349,114.6,0.0,114.6,13504,0,13551,5055,220,10.8,10,5,9999,99999,9,999999999,0.0,999,999,99
3021,4,6,16,0,*?*?*?*?*?*?*?*?*?*?*?*?*?*?*?*?*?*?*?*?*?*?,15.0,7.3,59,102501,463,1365,347,79.0,0.0,79.0,9230,0,9257,3275,257,11.8,10,5,9999,99999,9,999999999,0.0,999,999,99
3021,4,6,17,0,*?*?*?*?*?*?*?*?*?*?*?*?*?*?*?*?*?*?*?*?*?*?,15.2,7.9,61,102501,264,1368,348,38.8,0.0,38.8,4531,0,4539,1514,293,11.3,10,5,9999,99999,9,999999999,0.0,999,999,99
3021,4,6,18,0,*?*?*?*?*?*?*?*?*?*?*?*?*?*?*?*?*?*?*?*?*?*?,14.3,8.7,69,102501,55,1371,343,0.0,0.0,0.0,0,0,0,0,330,12.4,10,5,9999,99999,9,999999999,0.0,999,999,99
3021,4,6,19,0,*?*?*?*?*?*?*?*?*?*?*?*?*?*?*?*?*?*?*?*?*?*?,13.6,8.9,73,102501,0,-0,340,0.0,-0.0,0.0,0,0,0,0,318,11.8,10,5,9999,99999,9,999999999,0.0,999,999,99
3021,4,6,20,0,*?*?*?*?*?*?*?*?*?*?*?*?*?*?*?*?*?*?*?*?*?*?,12.7,8.9,77,102501,0,-0,336,0.0,-0.0,0.0,0,0,0,0,307,12.4,10,5,9999,99999,9,999999999,0.0,999,999,99
3021,4,6,21,0,*?*?*?*?*?*?*?*?*?*?*?*?*?*?*?*?*?*?*?*?*?*?,12.5,8.5,77,102501,0,-0,335,0.0,-0.0,0.0,0,0,0,0,295,11.3,10,5,9999,99999,9,999999999,0.0,999,999,99
3021,4,6,22,0,*?*?*?*?*?*?*?*?*?*?*?*?*?*?*?*?*?*?*?*?*?*?,11.8,8.9,83,102501,0,-0,332,0.0,-0.0,0.0,0,0,0,0,283,11.3,10,5,9999,99999,9,999999999,0.0,999,999,99
3021,4,6,23,0,*?*?*?*?*?*?*?*?*?*?*?*?*?*?*?*?*?*?*?*?*?*?,12.1,8.7,79,102501,0,-0,333,0.0,-0.0,0.0,0,0,0,0,272,12.4,10,5,9999,99999,9,999999999,0.0,999,999,99
3021,4,6,24,0,*?*?*?*?*?*?*?*?*?*?*?*?*?*?*?*?*?*?*?*?*?*?,10.9,7.7,80,102501,0,-0,328,0.0,-0.0,0.0,0,0,0,0,310,8.2,10,5,9999,99999,9,999999999,0.0,999,999,99
3021,4,7,1,0,*?*?*?*?*?*?*?*?*?*?*?*?*?*?*?*?*?*?*?*?*?*?,12.8,7.9,70,101920,0,-0,337,0.0,-0.0,0.0,0,0,0,0,253,2.1,10,5,9999,99999,9,999999999,0.0,999,999,99
3021,4,7,2,0,*?*?*?*?*?*?*?*?*?*?*?*?*?*?*?*?*?*?*?*?*?*?,12.6,7.6,70,101920,0,-0,336,0.0,-0.0,0.0,0,0,0,0,247,1.5,10,5,9999,99999,9,999999999,0.0,999,999,99
3021,4,7,3,0,*?*?*?*?*?*?*?*?*?*?*?*?*?*?*?*?*?*?*?*?*?*?,12.4,7.4,70,101920,0,-0,335,0.0,-0.0,0.0,0,0,0,0,240,2.6,10,5,9999,99999,9,999999999,0.0,999,999,99
3021,4,7,4,0,*?*?*?*?*?*?*?*?*?*?*?*?*?*?*?*?*?*?*?*?*?*?,12.5,8.0,72,101920,0,-0,335,0.0,-0.0,0.0,0,0,0,0,233,2.1,10,5,9999,99999,9,999999999,0.0,999,999,99
3021,4,7,5,0,*?*?*?*?*?*?*?*?*?*?*?*?*?*?*?*?*?*?*?*?*?*?,12.4,7.7,72,101920,0,-0,335,0.0,-0.0,0.0,0,0,0,0,227,1.0,10,5,9999,99999,9,999999999,0.0,999,999,99
3021,4,7,6,0,*?*?*?*?*?*?*?*?*?*?*?*?*?*?*?*?*?*?*?*?*?*?,12.2,8.0,74,101920,208,1364,330,48.1,42.0,41.7,5335,2908,4948,883,220,1.0,9,5,9999,99999,9,999999999,0.0,999,999,99
3021,4,7,7,0,*?*?*?*?*?*?*?*?*?*?*?*?*?*?*?*?*?*?*?*?*?*?,13.1,8.1,70,101920,412,1364,330,158.4,132.2,118.5,17229,12055,13542,2648,217,2.6,8,4,9999,99999,9,999999999,0.0,999,999,99
3021,4,7,8,0,*?*?*?*?*?*?*?*?*?*?*?*?*?*?*?*?*?*?*?*?*?*?,14.0,8.9,70,101920,597,1365,338,184.2,56.0,159.7,20249,5453,18004,4698,213,4.1,9,5,9999,99999,9,999999999,0.0,999,999,99
3021,4,7,9,0,*?*?*?*?*?*?*?*?*?*?*?*?*?*?*?*?*?*?*?*?*?*?,15.5,8.9,64,101920,750,1364,345,237.9,57.5,206.3,26186,5757,23238,6573,210,3.6,9,5,9999,99999,9,999999999,0.0,999,999,99
3021,4,7,10,0,*?*?*?*?*?*?*?*?*?*?*?*?*?*?*?*?*?*?*?*?*?*?,15.9,9.2,63,101920,862,1365,351,159.4,0.0,159.4,19026,0,19107,7532,207,4.1,10,5,9999,99999,9,999999999,0.0,999,999,99
3021,4,7,11,0,*?*?*?*?*?*?*?*?*?*?*?*?*?*?*?*?*?*?*?*?*?*?,17.2,8.9,57,101920,923,1364,354,298.5,58.7,258.8,32912,5956,29151,9182,203,3.6,9,5,9999,99999,9,999999999,0.0,999,999,99
3021,4,7,12,0,*?*?*?*?*?*?*?*?*?*?*?*?*?*?*?*?*?*?*?*?*?*?,18.1,8.5,52,101920,931,1364,354,399.2,147.4,298.6,43768,15586,33197,8817,200,3.1,8,4,9999,99999,9,999999999,0.0,999,999,99
3021,4,7,13,0,*?*?*?*?*?*?*?*?*?*?*?*?*?*?*?*?*?*?*?*?*?*?,18.2,9.1,54,101920,885,1365,354,377.7,146.8,282.5,41367,15466,31475,8011,178,5.2,8,4,9999,99999,9,999999999,0.0,999,999,99
3021,4,7,14,0,*?*?*?*?*?*?*?*?*?*?*?*?*?*?*?*?*?*?*?*?*?*?,17.8,8.1,52,101920,788,1366,352,332.5,145.2,248.7,36339,15143,27831,6570,157,5.2,8,4,9999,99999,9,999999999,0.0,999,999,99
3021,4,7,15,0,*?*?*?*?*?*?*?*?*?*?*?*?*?*?*?*?*?*?*?*?*?*?,18.0,7.1,48,101920,646,1366,357,201.2,56.6,174.5,22124,5567,19659,5258,135,4.6,9,5,9999,99999,9,999999999,0.0,999,999,99
3021,4,7,16,0,*?*?*?*?*?*?*?*?*?*?*?*?*?*?*?*?*?*?*?*?*?*?,18.3,6.6,45,101920,469,1365,354,184.7,135.5,138.1,20093,12834,15729,3145,113,5.2,8,4,9999,99999,9,999999999,0.0,999,999,99
3021,4,7,17,0,*?*?*?*?*?*?*?*?*?*?*?*?*?*?*?*?*?*?*?*?*?*?,18.3,7.3,48,101920,269,1362,363,40.1,0.0,40.1,4671,0,4680,1563,92,3.6,10,5,9999,99999,9,999999999,0.0,999,999,99
3021,4,7,18,0,*?*?*?*?*?*?*?*?*?*?*?*?*?*?*?*?*?*?*?*?*?*?,17.5,8.3,54,101920,61,1365,359,0.0,0.0,0.0,0,0,0,0,70,5.2,10,5,9999,99999,9,999999999,0.0,999,999,99
3021,4,7,19,0,*?*?*?*?*?*?*?*?*?*?*?*?*?*?*?*?*?*?*?*?*?*?,16.7,8.0,55,101920,0,-0,355,0.0,-0.0,0.0,0,0,0,0,70,4.1,10,5,9999,99999,9,999999999,0.0,999,999,99
3021,4,7,20,0,*?*?*?*?*?*?*?*?*?*?*?*?*?*?*?*?*?*?*?*?*?*?,15.3,8.3,61,101920,0,-0,348,0.0,-0.0,0.0,0,0,0,0,70,4.1,10,5,9999,99999,9,999999999,0.0,999,999,99
3021,4,7,21,0,*?*?*?*?*?*?*?*?*?*?*?*?*?*?*?*?*?*?*?*?*?*?,14.6,8.3,64,101920,0,-0,345,0.0,-0.0,0.0,0,0,0,0,70,3.1,10,5,9999,99999,9,999999999,0.0,999,999,99
3021,4,7,22,0,*?*?*?*?*?*?*?*?*?*?*?*?*?*?*?*?*?*?*?*?*?*?,14.5,8.5,66,101920,0,-0,344,0.0,-0.0,0.0,0,0,0,0,70,2.6,10,5,9999,99999,9,999999999,0.0,999,999,99
3021,4,7,23,0,*?*?*?*?*?*?*?*?*?*?*?*?*?*?*?*?*?*?*?*?*?*?,14.3,8.8,68,101920,0,-0,343,0.0,-0.0,0.0,0,0,0,0,70,2.6,10,5,9999,99999,9,999999999,0.0,999,999,99
3021,4,7,24,0,*?*?*?*?*?*?*?*?*?*?*?*?*?*?*?*?*?*?*?*?*?*?,12.5,8.3,73,101920,0,-0,335,0.0,-0.0,0.0,0,0,0,0,260,3.6,10,5,9999,99999,9,999999999,0.0,999,999,99
3021,4,8,1,0,*?*?*?*?*?*?*?*?*?*?*?*?*?*?*?*?*?*?*?*?*?*?,13.3,8.3,70,100905,0,-0,339,0.0,-0.0,0.0,0,0,0,0,72,9.8,10,5,9999,99999,9,999999999,0.0,999,999,99
3021,4,8,2,0,*?*?*?*?*?*?*?*?*?*?*?*?*?*?*?*?*?*?*?*?*?*?,12.3,7.9,73,100905,0,-0,334,0.0,-0.0,0.0,0,0,0,0,73,7.2,10,5,9999,99999,9,999999999,0.0,999,999,99
3021,4,8,3,0,*?*?*?*?*?*?*?*?*?*?*?*?*?*?*?*?*?*?*?*?*?*?,11.9,8.0,75,100905,0,-0,332,0.0,-0.0,0.0,0,0,0,0,75,7.7,10,5,9999,99999,9,999999999,0.0,999,999,99
3021,4,8,4,0,*?*?*?*?*?*?*?*?*?*?*?*?*?*?*?*?*?*?*?*?*?*?,11.7,6.9,71,100905,0,-0,332,0.0,-0.0,0.0,0,0,0,0,77,9.3,10,5,9999,99999,9,999999999,0.0,999,999,99
3021,4,8,5,0,*?*?*?*?*?*?*?*?*?*?*?*?*?*?*?*?*?*?*?*?*?*?,11.6,7.1,72,100905,7,1335,298,0.0,0.0,0.0,0,0,0,0,78,11.3,2,1,9999,99999,9,999999999,0.0,999,999,99
3021,4,8,6,0,*?*?*?*?*?*?*?*?*?*?*?*?*?*?*?*?*?*?*?*?*?*?,11.5,7.7,76,100905,216,1364,319,79.8,179.8,51.3,8480,11795,6191,945,80,10.8,7,4,9999,99999,9,999999999,0.0,999,999,99
3021,4,8,7,0,*?*?*?*?*?*?*?*?*?*?*?*?*?*?*?*?*?*?*?*?*?*?,13.0,8.4,72,100905,420,1365,299,242.7,552.1,72.8,25142,49060,10638,1370,80,9.3,0,0,9999,99999,9,999999999,0.0,999,999,99
3021,4,8,8,0,*?*?*?*?*?*?*?*?*?*?*?*?*?*?*?*?*?*?*?*?*?*?,14.5,8.5,66,100905,604,1363,321,359.3,476.9,148.0,37837,46717,18374,2982,80,10.8,4,2,9999,99999,9,999999999,0.0,999,999,99
3021,4,8,9,0,*?*?*?*?*?*?*?*?*?*?*?*?*?*?*?*?*?*?*?*?*?*?,16.8,8.3,56,100905,757,1364,347,318.6,144.6,238.3,34802,15020,26708,6181,80,10.8,8,4,9999,99999,9,999999999,0.0,999,999,99
3021,4,8,10,0,*?*?*?*?*?*?*?*?*?*?*?*?*?*?*?*?*?*?*?*?*?*?,17.7,8.1,53,100905,868,1364,352,370.1,146.5,276.8,40521,15419,30865,7748,80,10.8,8,4,9999,99999,9,999999999,0.0,999,999,99
3021,4,8,11,0,*?*?*?*?*?*?*?*?*?*?*?*?*?*?*?*?*?*?*?*?*?*?,19.6,9.6,51,100905,930,1365,342,590.0,551.5,214.2,63520,57156,25726,5727,80,12.4,3,2,9999,99999,9,999999999,0.0,999,999,99
3021,4,8,12,0,*?*?*?*?*?*?*?*?*?*?*?*?*?*?*?*?*?*?*?*?*?*?,19.5,8.7,49,100905,937,1364,340,595.3,551.8,216.1,64101,57224,25920,5841,80,14.9,3,2,9999,99999,9,999999999,0.0,999,999,99
3021,4,8,13,0,*?*?*?*?*?*?*?*?*?*?*?*?*?*?*?*?*?*?*?*?*?*?,20.5,9.2,47,100905,891,1364,341,568.4,584.9,186.4,59222,58610,23855,4652,80,11.8,2,1,9999,99999,9,999999999,0.0,999,999,99
3021,4,8,14,0,*?*?*?*?*?*?*?*?*?*?*?*?*?*?*?*?*?*?*?*?*?*?,20.9,10.2,49,100905,793,1364,338,502.2,604.6,150.7,52485,60321,20093,3435,80,14.9,0,0,9999,99999,9,999999999,0.0,999,999,99
3021,4,8,15,0,*?*?*?*?*?*?*?*?*?*?*?*?*?*?*?*?*?*?*?*?*?*?,20.6,10.1,50,100905,651,1364,363,318.4,238.1,204.7,33860,24434,22900,4601,80,10.8,7,4,9999,99999,9,999999999,0.0,999,999,99
3021,4,8,16,0,*?*?*?*?*?*?*?*?*?*?*?*?*?*?*?*?*?*?*?*?*?*?,20.8,10.4,50,100905,475,1365,353,272.0,459.7,112.1,28581,42490,14261,2130,80,11.8,4,2,9999,99999,9,999999999,0.0,999,999,99
3021,4,8,17,0,*?*?*?*?*?*?*?*?*?*?*?*?*?*?*?*?*?*?*?*?*?*?,20.3,10.7,53,100905,275,1362,365,95.0,118.6,71.1,10377,9308,8241,1530,80,11.3,8,4,9999,99999,9,999999999,0.0,999,999,99
3021,4,8,18,0,*?*?*?*?*?*?*?*?*?*?*?*?*?*?*?*?*?*?*?*?*?*?,19.4,10.7,55,100905,67,1360,364,0.0,0.0,0.0,0,0,0,0,80,12.4,9,5,9999,99999,9,999999999,0.0,999,999,99
3021,4,8,19,0,*?*?*?*?*?*?*?*?*?*?*?*?*?*?*?*?*?*?*?*?*?*?,17.2,11.3,67,100905,0,-0,357,0.0,-0.0,0.0,0,0,0,0,80,11.8,10,5,9999,99999,9,999999999,0.0,999,999,99
3021,4,8,20,0,*?*?*?*?*?*?*?*?*?*?*?*?*?*?*?*?*?*?*?*?*?*?,15.9,11.5,73,100905,0,-0,351,0.0,-0.0,0.0,0,0,0,0,80,12.4,10,5,9999,99999,9,999999999,0.0,999,999,99
3021,4,8,21,0,*?*?*?*?*?*?*?*?*?*?*?*?*?*?*?*?*?*?*?*?*?*?,15.4,12.1,79,100905,0,-0,348,0.0,-0.0,0.0,0,0,0,0,80,11.3,10,5,9999,99999,9,999999999,0.0,999,999,99
3021,4,8,22,0,*?*?*?*?*?*?*?*?*?*?*?*?*?*?*?*?*?*?*?*?*?*?,14.9,11.6,79,100905,0,-0,346,0.0,-0.0,0.0,0,0,0,0,80,11.3,10,5,9999,99999,9,999999999,0.0,999,999,99
3021,4,8,23,0,*?*?*?*?*?*?*?*?*?*?*?*?*?*?*?*?*?*?*?*?*?*?,13.4,11.2,85,100905,0,-0,339,0.0,-0.0,0.0,0,0,0,0,80,12.4,10,5,9999,99999,9,999999999,0.0,999,999,99
3021,4,8,24,0,*?*?*?*?*?*?*?*?*?*?*?*?*?*?*?*?*?*?*?*?*?*?,14.1,8.5,67,100905,0,-0,343,0.0,-0.0,0.0,0,0,0,0,70,8.2,10,5,9999,99999,9,999999999,0.0,999,999,99
3021,4,9,1,0,*?*?*?*?*?*?*?*?*?*?*?*?*?*?*?*?*?*?*?*?*?*?,8.3,5.9,83,100233,0,-0,316,0.0,-0.0,0.0,0,0,0,0,75,9.8,10,5,9999,99999,9,999999999,0.0,999,999,99
3021,4,9,2,0,*?*?*?*?*?*?*?*?*?*?*?*?*?*?*?*?*?*?*?*?*?*?,6.0,2.7,78,100233,0,-0,307,0.0,-0.0,0.0,0,0,0,0,70,7.2,10,5,9999,99999,9,999999999,0.0,999,999,99
3021,4,9,3,0,*?*?*?*?*?*?*?*?*?*?*?*?*?*?*?*?*?*?*?*?*?*?,6.0,2.3,76,100233,0,-0,307,0.0,-0.0,0.0,0,0,0,0,65,7.7,10,5,9999,99999,9,999999999,0.0,999,999,99
3021,4,9,4,0,*?*?*?*?*?*?*?*?*?*?*?*?*?*?*?*?*?*?*?*?*?*?,5.6,2.3,78,100233,0,-0,305,0.0,-0.0,0.0,0,0,0,0,60,9.3,10,5,9999,99999,9,999999999,0.0,999,999,99
3021,4,9,5,0,*?*?*?*?*?*?*?*?*?*?*?*?*?*?*?*?*?*?*?*?*?*?,5.3,2.3,79,100233,15,1337,294,0.0,0.0,0.0,0,0,0,0,55,11.3,8,4,9999,99999,9,999999999,0.0,999,999,99
3021,4,9,6,0,*?*?*?*?*?*?*?*?*?*?*?*?*?*?*?*?*?*?*?*?*?*?,5.6,1.9,76,100233,224,1364,300,53.7,43.5,46.6,5944,3123,5504,990,50,10.8,9,5,9999,99999,9,999999999,0.0,999,999,99
3021,4,9,7,0,*?*?*?*?*?*?*?*?*?*?*?*?*?*?*?*?*?*?*?*?*?*?,5.9,1.9,74,100233,427,1363,292,195.7,222.9,125.8,20660,20400,14488,2554,52,9.3,7,4,9999,99999,9,999999999,0.0,999,999,99
3021,4,9,8,0,*?*?*?*?*?*?*?*?*?*?*?*?*?*?*?*?*?*?*?*?*?*?,7.9,3.2,71,100233,611,1362,286,364.3,477.6,150.1,38370,46904,18603,3036,53,10.8,4,2,9999,99999,9,999999999,0.0,999,999,99
3021,4,9,9,0,*?*?*?*?*?*?*?*?*?*?*?*?*?*?*?*?*?*?*?*?*?*?,9.7,3.4,64,100233,764,1363,299,449.9,421.4,213.7,47089,42764,25272,4857,55,10.8,5,3,9999,99999,9,999999999,0.0,999,999,99
3021,4,9,10,0,*?*?*?*?*?*?*?*?*?*?*?*?*?*?*?*?*?*?*?*?*?*?,11.4,2.9,54,100233,875,1364,316,441.1,245.5,283.6,47404,26229,30953,7512,57,10.8,7,4,9999,99999,9,999999999,0.0,999,999,99
3021,4,9,11,0,*?*?*?*?*?*?*?*?*?*?*?*?*?*?*?*?*?*?*?*?*?*?,12.7,3.9,54,100233,936,1364,312,561.2,429.3,266.6,59130,44367,30644,7326,58,12.4,5,3,9999,99999,9,999999999,0.0,999,999,99
3021,4,9,12,0,*?*?*?*?*?*?*?*?*?*?*?*?*?*?*?*?*?*?*?*?*?*?,13.9,4.3,51,100233,943,1363,308,599.6,552.1,217.7,64578,57279,26079,5938,60,14.9,3,2,9999,99999,9,999999999,0.0,999,999,99
3021,4,9,13,0,*?*?*?*?*?*?*?*?*?*?*?*?*?*?*?*?*?*?*?*?*?*?,14.0,5.6,56,100233,896,1363,315,556.2,497.4,229.2,59146,51345,27080,5919,60,11.8,4,2,9999,99999,9,999999999,0.0,999,999,99
3021,4,9,14,0,*?*?*?*?*?*?*?*?*?*?*?*?*?*?*?*?*?*?*?*?*?*?,14.1,6.1,57,100233,799,1364,325,443.1,338.8,244.6,47619,35894,27076,6003,60,14.9,6,3,9999,99999,9,999999999,0.0,999,999,99
3021,4,9,15,0,*?*?*?*?*?*?*?*?*?*?*?*?*?*?*?*?*?*?*?*?*?*?,14.7,5.5,53,100233,657,1364,308,406.5,567.0,133.3,42032,55088,18012,2704,60,10.8,2,1,9999,99999,9,999999999,0.0,999,999,99
3021,4,9,16,0,*?*?*?*?*?*?*?*?*?*?*?*?*?*?*?*?*?*?*?*?*?*?,14.2,5.0,53,100233,480,1363,325,249.3,317.1,137.6,26456,30194,15820,2823,60,11.8,6,3,9999,99999,9,999999999,0.0,999,999,99
3021,4,9,17,0,*?*?*?*?*?*?*?*?*?*?*?*?*?*?*?*?*?*?*?*?*?*?,13.8,5.1,55,100233,281,1362,337,73.8,47.6,64.0,8128,3783,7490,1379,60,11.3,9,5,9999,99999,9,999999999,0.0,999,999,99
3021,4,9,18,0,*?*?*?*?*?*?*?*?*?*?*?*?*?*?*?*?*?*?*?*?*?*?,13.1,5.9,61,100233,73,1357,329,1.3,6.3,1.0,182,226,206,16,60,12.4,8,4,9999,99999,9,999999999,0.0,999,999,99
3021,4,9,19,0,*?*?*?*?*?*?*?*?*?*?*?*?*?*?*?*?*?*?*?*?*?*?,11.5,6.2,69,100233,0,-0,331,0.0,-0.0,0.0,0,0,0,0,65,11.8,10,5,9999,99999,9,999999999,0.0,999,999,99
3021,4,9,20,0,*?*?*?*?*?*?*?*?*?*?*?*?*?*?*?*?*?*?*?*?*?*?,10.5,5.5,70,100233,0,-0,326,0.0,-0.0,0.0,0,0,0,0,70,12.4,10,5,9999,99999,9,999999999,0.0,999,999,99
3021,4,9,21,0,*?*?*?*?*?*?*?*?*?*?*?*?*?*?*?*?*?*?*?*?*?*?,9.1,6.1,80,100233,0,-0,320,0.0,-0.0,0.0,0,0,0,0,75,11.3,10,5,9999,99999,9,999999999,0.0,999,999,99
3021,4,9,22,0,*?*?*?*?*?*?*?*?*?*?*?*?*?*?*?*?*?*?*?*?*?*?,8.4,5.6,81,100233,0,-0,317,0.0,-0.0,0.0,0,0,0,0,80,11.3,10,5,9999,99999,9,999999999,0.0,999,999,99
3021,4,9,23,0,*?*?*?*?*?*?*?*?*?*?*?*?*?*?*?*?*?*?*?*?*?*?,7.7,4.5,79,100233,0,-0,314,0.0,-0.0,0.0,0,0,0,0,85,12.4,10,5,9999,99999,9,999999999,0.0,999,999,99
3021,4,9,24,0,*?*?*?*?*?*?*?*?*?*?*?*?*?*?*?*?*?*?*?*?*?*?,11.8,8.8,80,100233,0,-0,332,0.0,-0.0,0.0,0,0,0,0,80,8.2,10,5,9999,99999,9,999999999,0.0,999,999,99
3021,4,10,1,0,*?*?*?*?*?*?*?*?*?*?*?*?*?*?*?*?*?*?*?*?*?*?,5.5,4.5,91,100386,0,-0,304,0.0,-0.0,0.0,0,0,0,0,92,9.8,10,5,9999,99999,9,999999999,0.0,999,999,99
3021,4,10,2,0,*?*?*?*?*?*?*?*?*?*?*?*?*?*?*?*?*?*?*?*?*?*?,4.1,4.1,97,100386,0,-0,298,0.0,-0.0,0.0,0,0,0,0,93,7.2,10,5,9999,99999,9,999999999,0.0,999,999,99
3021,4,10,3,0,*?*?*?*?*?*?*?*?*?*?*?*?*?*?*?*?*?*?*?*?*?*?,4.2,3.8,94,100386,0,-0,299,0.0,-0.0,0.0,0,0,0,0,95,7.7,10,5,9999,99999,9,999999999,0.0,999,999,99
3021,4,10,4,0,*?*?*?*?*?*?*?*?*?*?*?*?*?*?*?*?*?*?*?*?*?*?,4.4,3.0,88,100386,0,-0,300,0.0,-0.0,0.0,0,0,0,0,97,9.3,10,5,9999,99999,9,999999999,0.0,999,999,99
3021,4,10,5,0,*?*?*?*?*?*?*?*?*?*?*?*?*?*?*?*?*?*?*?*?*?*?,4.1,2.7,87,100386,23,1341,289,0.0,0.0,0.0,0,0,0,0,98,11.3,8,4,9999,99999,9,999999999,0.0,999,999,99
3021,4,10,6,0,*?*?*?*?*?*?*?*?*?*?*?*?*?*?*?*?*?*?*?*?*?*?,3.8,1.9,85,100386,232,1365,278,98.1,258.6,54.2,10228,17857,7160,979,100,10.8,6,3,9999,99999,9,999999999,0.0,999,999,99
3021,4,10,7,0,*?*?*?*?*?*?*?*?*?*?*?*?*?*?*?*?*?*?*?*?*?*?,5.3,2.5,79,100386,435,1364,294,169.1,133.6,126.5,18400,12394,14439,2849,115,9.3,8,4,9999,99999,9,999999999,0.0,999,999,99
3021,4,10,8,0,*?*?*?*?*?*?*?*?*?*?*?*?*?*?*?*?*?*?*?*?*?*?,6.9,2.7,72,100386,618,1361,306,192.1,56.3,166.5,21114,5508,18767,4950,130,10.8,9,5,9999,99999,9,999999999,0.0,999,999,99
3021,4,10,9,0,*?*?*?*?*?*?*?*?*?*?*?*?*?*?*?*?*?*?*?*?*?*?,8.2,2.5,64,100386,771,1363,287,471.9,490.5,194.4,49946,49917,23448,4397,145,10.8,4,2,9999,99999,9,999999999,0.0,999,999,99
3021,4,10,10,0,*?*?*?*?*?*?*?*?*?*?*?*?*?*?*?*?*?*?*?*?*?*?,10.5,3.9,62,100386,881,1363,298,546.1,496.7,225.0,58042,51204,26654,5705,160,10.8,4,2,9999,99999,9,999999999,0.0,999,999,99
3021,4,10,11,0,*?*?*?*?*?*?*?*?*?*?*?*?*?*?*?*?*?*?*?*?*?*?,11.7,3.6,56,100386,942,1363,307,565.4,429.5,268.6,59583,44411,30836,7449,175,12.4,5,3,9999,99999,9,999999999,0.0,999,999,99
3021,4,10,12,0,*?*?*?*?*?*?*?*?*?*?*?*?*?*?*?*?*?*?*?*?*?*?,13.2,3.4,50,100386,949,1363,314,570.0,429.8,270.8,60089,44458,31052,7589,190,14.9,5,3,9999,99999,9,999999999,0.0,999,999,99
3021,4,10,13,0,*?*?*?*?*?*?*?*?*?*?*?*?*?*?*?*?*?*?*?*?*?*?,13.3,2.7,47,100386,902,1363,319,506.2,342.6,279.4,54671,36728,30588,7541,177,11.8,6,3,9999,99999,9,999999999,0.0,999,999,99
3021,4,10,14,0,*?*?*?*?*?*?*?*?*?*?*?*?*?*?*?*?*?*?*?*?*?*?,13.2,1.9,45,100386,804,1362,312,476.1,423.6,226.2,49909,43230,26562,5334,163,14.9,5,3,9999,99999,9,999999999,0.0,999,999,99
3021,4,10,15,0,*?*?*?*?*?*?*?*?*?*?*?*?*?*?*?*?*?*?*?*?*?*?,13.5,1.7,43,100386,662,1362,319,360.3,332.1,198.9,38479,34219,22348,4454,150,10.8,6,3,9999,99999,9,999999999,0.0,999,999,99
3021,4,10,16,0,*?*?*?*?*?*?*?*?*?*?*?*?*?*?*?*?*?*?*?*?*?*?,12.9,3.2,50,100386,486,1363,323,228.0,228.3,146.6,24105,21804,16739,3048,137,11.8,7,4,9999,99999,9,999999999,0.0,999,999,99
3021,4,10,17,0,*?*?*?*?*?*?*?*?*?*?*?*?*?*?*?*?*?*?*?*?*?*?,12.8,3.6,52,100386,287,1362,327,100.6,120.3,75.3,10978,9614,8710,1624,123,11.3,8,4,9999,99999,9,999999999,0.0,999,999,99
3021,4,10,18,0,*?*?*?*?*?*?*?*?*?*?*?*?*?*?*?*?*?*?*?*?*?*?,11.0,3.8,59,100386,79,1355,324,3.2,7.2,2.7,389,234,415,41,110,12.4,9,5,9999,99999,9,999999999,0.0,999,999,99
3021,4,10,19,0,*?*?*?*?*?*?*?*?*?*?*?*?*?*?*?*?*?*?*?*?*?*?,10.7,3.4,58,100386,0,-0,328,0.0,-0.0,0.0,0,0,0,0,105,11.8,10,5,9999,99999,9,999999999,0.0,999,999,99
3021,4,10,20,0,*?*?*?*?*?*?*?*?*?*?*?*?*?*?*?*?*?*?*?*?*?*?,9.1,2.9,63,100386,0,-0,320,0.0,-0.0,0.0,0,0,0,0,100,12.4,10,5,9999,99999,9,999999999,0.0,999,999,99
3021,4,10,21,0,*?*?*?*?*?*?*?*?*?*?*?*?*?*?*?*?*?*?*?*?*?*?,7.5,2.7,69,100386,0,-0,313,0.0,-0.0,0.0,0,0,0,0,95,11.3,10,5,9999,99999,9,999999999,0.0,999,999,99
3021,4,10,22,0,*?*?*?*?*?*?*?*?*?*?*?*?*?*?*?*?*?*?*?*?*?*?,7.7,3.0,70,100386,0,-0,314,0.0,-0.0,0.0,0,0,0,0,90,11.3,10,5,9999,99999,9,999999999,0.0,999,999,99
3021,4,10,23,0,*?*?*?*?*?*?*?*?*?*?*?*?*?*?*?*?*?*?*?*?*?*?,7.1,2.7,71,100386,0,-0,311,0.0,-0.0,0.0,0,0,0,0,85,12.4,10,5,9999,99999,9,999999999,0.0,999,999,99
3021,4,10,24,0,*?*?*?*?*?*?*?*?*?*?*?*?*?*?*?*?*?*?*?*?*?*?,7.0,4.5,82,100386,0,-0,311,0.0,-0.0,0.0,0,0,0,0,90,8.2,10,5,9999,99999,9,999999999,0.0,999,999,99
3021,4,11,1,0,*?*?*?*?*?*?*?*?*?*?*?*?*?*?*?*?*?*?*?*?*?*?,5.3,2.9,83,99891.3,0,-0,303,0.0,-0.0,0.0,0,0,0,0,78,9.8,10,5,9999,99999,9,999999999,0.0,999,999,99
[truncated: 1,084,486 more chars]
