# Supplementary material for: Future weather dataset for fourteen UK sites
Source: Data Brief. 2016 Aug 3;8:1308–10. doi: 10.1016/j.dib.2016.07.057 (PMC4990658; doi:10.1016/j.dib.2016.07.057)
Supplement: Supplementary file 2 — Supplementary material [file mmc2.zip › 08_10th_PET_2050s_08 Manchester.epw]

LOCATION,3850385,-,UK,WG data,03321,53.34,-2.26,0,20
DESIGN CONDITIONS,0
TYPICAL/EXTREME PERIODS,0
GROUND TEMPERATURES,1,1.0,,,,6.7,10.0,13.5,15.9,19.1,19.4,17.8,14.6,10.8,7.4,5.3,5.0
HOLIDAYS/DAYLIGHT SAVINGS,No,0,0,0
COMMENTS 1,created by using UKCP09 weather generator outputs
COMMENTS 2,wind speed wind direction and pressure based on observations at station id 03321
DATA PERIODS,1,1,Data,Sunday,1/1,12/31
3019,1,1,1,0,*?*?*?*?*?*?*?*?*?*?*?*?*?*?*?*?*?*?*?*?*?*?,4.0,3.9,100,100665,0,-0,298,0.0,-0.0,0.0,0,0,0,0,287,2.6,10,5,9999,99999,9,999999999,1.4,999,999,99
3019,1,1,2,0,*?*?*?*?*?*?*?*?*?*?*?*?*?*?*?*?*?*?*?*?*?*?,3.8,3.8,100,100665,0,-0,297,0.0,-0.0,0.0,0,0,0,0,283,3.1,10,5,9999,99999,9,999999999,0.0,999,999,99
3019,1,1,3,0,*?*?*?*?*?*?*?*?*?*?*?*?*?*?*?*?*?*?*?*?*?*?,3.2,3.2,100,100665,0,-0,294,0.0,-0.0,0.0,0,0,0,0,280,2.1,10,5,9999,99999,9,999999999,0.3,999,999,99
3019,1,1,4,0,*?*?*?*?*?*?*?*?*?*?*?*?*?*?*?*?*?*?*?*?*?*?,3.1,3.0,100,100665,0,-0,294,0.0,-0.0,0.0,0,0,0,0,277,3.1,10,5,9999,99999,9,999999999,1.2,999,999,99
3019,1,1,5,0,*?*?*?*?*?*?*?*?*?*?*?*?*?*?*?*?*?*?*?*?*?*?,2.8,2.9,100,100665,0,-0,293,0.0,-0.0,0.0,0,0,0,0,273,2.6,10,5,9999,99999,9,999999999,0.1,999,999,99
3019,1,1,6,0,*?*?*?*?*?*?*?*?*?*?*?*?*?*?*?*?*?*?*?*?*?*?,3.0,1.9,96,100665,0,-0,294,0.0,-0.0,0.0,0,0,0,0,270,3.6,10,5,9999,99999,9,999999999,0.0,999,999,99
3019,1,1,7,0,*?*?*?*?*?*?*?*?*?*?*?*?*?*?*?*?*?*?*?*?*?*?,3.1,3.2,100,100665,0,-0,294,0.0,-0.0,0.0,0,0,0,0,272,4.1,10,5,9999,99999,9,999999999,0.4,999,999,99
3019,1,1,8,0,*?*?*?*?*?*?*?*?*?*?*?*?*?*?*?*?*?*?*?*?*?*?,3.3,3.2,100,100665,0,-0,295,0.0,-0.0,0.0,0,0,0,0,273,5.7,10,5,9999,99999,9,999999999,0.4,999,999,99
3019,1,1,9,0,*?*?*?*?*?*?*?*?*?*?*?*?*?*?*?*?*?*?*?*?*?*?,4.4,4.5,100,100665,146,1409,299,14.3,0.0,14.3,1710,-0,1711,559,275,3.6,10,5,9999,99999,9,999999999,0.7,999,999,99
3019,1,1,10,0,*?*?*?*?*?*?*?*?*?*?*?*?*?*?*?*?*?*?*?*?*?*?,4.4,3.8,99,100665,257,1412,299,35.8,0.0,35.8,4193,0,4200,1400,277,4.6,10,5,9999,99999,9,999999999,0.2,999,999,99
3019,1,1,11,0,*?*?*?*?*?*?*?*?*?*?*?*?*?*?*?*?*?*?*?*?*?*?,5.4,3.0,88,100665,320,1412,304,48.1,0.0,48.1,5618,0,5629,1908,278,6.7,10,5,9999,99999,9,999999999,0.1,999,999,99
3019,1,1,12,0,*?*?*?*?*?*?*?*?*?*?*?*?*?*?*?*?*?*?*?*?*?*?,5.5,2.1,81,100665,331,1411,304,50.3,0.0,50.3,5869,0,5881,1999,280,6.2,10,5,9999,99999,9,999999999,0.4,999,999,99
3019,1,1,13,0,*?*?*?*?*?*?*?*?*?*?*?*?*?*?*?*?*?*?*?*?*?*?,5.4,1.0,76,100665,290,1414,304,42.2,0.0,42.2,4928,0,4937,1660,280,6.7,10,5,9999,99999,9,999999999,0.6,999,999,99
3019,1,1,14,0,*?*?*?*?*?*?*?*?*?*?*?*?*?*?*?*?*?*?*?*?*?*?,5.7,0.8,74,100665,198,1411,306,24.4,0.0,24.4,2873,-0,2876,947,280,6.7,10,5,9999,99999,9,999999999,0.2,999,999,99
3019,1,1,15,0,*?*?*?*?*?*?*?*?*?*?*?*?*?*?*?*?*?*?*?*?*?*?,5.5,2.5,83,100665,63,1410,304,0.0,0.0,0.0,0,0,0,0,280,6.2,10,5,9999,99999,9,999999999,0.1,999,999,99
3019,1,1,16,0,*?*?*?*?*?*?*?*?*?*?*?*?*?*?*?*?*?*?*?*?*?*?,5.1,1.3,79,100665,0,-0,303,0.0,-0.0,0.0,0,0,0,0,280,6.7,10,5,9999,99999,9,999999999,0.0,999,999,99
3019,1,1,17,0,*?*?*?*?*?*?*?*?*?*?*?*?*?*?*?*?*?*?*?*?*?*?,4.3,0.4,79,100665,0,-0,299,0.0,-0.0,0.0,0,0,0,0,280,6.2,10,5,9999,99999,9,999999999,0.3,999,999,99
3019,1,1,18,0,*?*?*?*?*?*?*?*?*?*?*?*?*?*?*?*?*?*?*?*?*?*?,4.7,0.6,78,100665,0,-0,301,0.0,-0.0,0.0,0,0,0,0,280,5.7,10,5,9999,99999,9,999999999,0.3,999,999,99
3019,1,1,19,0,*?*?*?*?*?*?*?*?*?*?*?*?*?*?*?*?*?*?*?*?*?*?,5.1,3.2,91,100665,0,-0,303,0.0,-0.0,0.0,0,0,0,0,278,4.6,10,5,9999,99999,9,999999999,0.1,999,999,99
3019,1,1,20,0,*?*?*?*?*?*?*?*?*?*?*?*?*?*?*?*?*?*?*?*?*?*?,4.3,3.0,95,100665,0,-0,299,0.0,-0.0,0.0,0,0,0,0,277,5.7,10,5,9999,99999,9,999999999,0.0,999,999,99
3019,1,1,21,0,*?*?*?*?*?*?*?*?*?*?*?*?*?*?*?*?*?*?*?*?*?*?,3.7,2.1,93,100665,0,-0,297,0.0,-0.0,0.0,0,0,0,0,275,4.6,10,5,9999,99999,9,999999999,0.4,999,999,99
3019,1,1,22,0,*?*?*?*?*?*?*?*?*?*?*?*?*?*?*?*?*?*?*?*?*?*?,4.1,3.9,100,100665,0,-0,298,0.0,-0.0,0.0,0,0,0,0,273,5.2,10,5,9999,99999,9,999999999,0.6,999,999,99
3019,1,1,23,0,*?*?*?*?*?*?*?*?*?*?*?*?*?*?*?*?*?*?*?*?*?*?,3.0,2.9,100,100665,0,-0,294,0.0,-0.0,0.0,0,0,0,0,272,4.6,10,5,9999,99999,9,999999999,0.1,999,999,99
3019,1,1,24,0,*?*?*?*?*?*?*?*?*?*?*?*?*?*?*?*?*?*?*?*?*?*?,4.0,2.7,94,100665,0,-0,298,0.0,-0.0,0.0,0,0,0,0,290,4.6,10,5,9999,99999,9,999999999,0.2,999,999,99
3019,1,2,1,0,*?*?*?*?*?*?*?*?*?*?*?*?*?*?*?*?*?*?*?*?*?*?,0.4,-1.7,94,102074,0,-0,283,0.0,-0.0,0.0,0,0,0,0,262,2.6,10,5,9999,99999,9,999999999,0.2,999,999,99
3019,1,2,2,0,*?*?*?*?*?*?*?*?*?*?*?*?*?*?*?*?*?*?*?*?*?*?,-0.6,-4.2,82,102074,0,-0,280,0.0,-0.0,0.0,0,0,0,0,253,3.1,10,5,9999,99999,9,999999999,0.0,999,999,99
3019,1,2,3,0,*?*?*?*?*?*?*?*?*?*?*?*?*?*?*?*?*?*?*?*?*?*?,-0.8,-4.8,80,102074,0,-0,279,0.0,-0.0,0.0,0,0,0,0,245,2.1,10,5,9999,99999,9,999999999,0.0,999,999,99
3019,1,2,4,0,*?*?*?*?*?*?*?*?*?*?*?*?*?*?*?*?*?*?*?*?*?*?,-0.4,-5.0,75,102074,0,-0,281,0.0,-0.0,0.0,0,0,0,0,237,3.1,10,5,9999,99999,9,999999999,0.0,999,999,99
3019,1,2,5,0,*?*?*?*?*?*?*?*?*?*?*?*?*?*?*?*?*?*?*?*?*?*?,-1.5,-6.0,77,102074,0,-0,276,0.0,-0.0,0.0,0,0,0,0,228,2.6,10,5,9999,99999,9,999999999,0.0,999,999,99
3019,1,2,6,0,*?*?*?*?*?*?*?*?*?*?*?*?*?*?*?*?*?*?*?*?*?*?,-0.3,-3.4,87,102074,0,-0,281,0.0,-0.0,0.0,0,0,0,0,220,3.6,10,5,9999,99999,9,999999999,0.0,999,999,99
3019,1,2,7,0,*?*?*?*?*?*?*?*?*?*?*?*?*?*?*?*?*?*?*?*?*?*?,-0.6,-3.7,85,102074,0,-0,280,0.0,-0.0,0.0,0,0,0,0,235,4.1,10,5,9999,99999,9,999999999,0.0,999,999,99
3019,1,2,8,0,*?*?*?*?*?*?*?*?*?*?*?*?*?*?*?*?*?*?*?*?*?*?,-0.3,-3.1,88,102074,0,-0,281,0.0,-0.0,0.0,0,0,0,0,250,5.7,10,5,9999,99999,9,999999999,0.0,999,999,99
3019,1,2,9,0,*?*?*?*?*?*?*?*?*?*?*?*?*?*?*?*?*?*?*?*?*?*?,-0.6,-3.1,90,102074,147,1410,279,14.4,0.0,14.4,1731,-0,1732,565,265,3.6,10,5,9999,99999,9,999999999,0.0,999,999,99
3019,1,2,10,0,*?*?*?*?*?*?*?*?*?*?*?*?*?*?*?*?*?*?*?*?*?*?,1.4,-0.4,98,102074,258,1410,277,83.1,114.4,62.1,9106,8606,7251,1328,280,4.6,8,4,9999,99999,9,999999999,0.0,999,999,99
3019,1,2,11,0,*?*?*?*?*?*?*?*?*?*?*?*?*?*?*?*?*?*?*?*?*?*?,1.4,-1.9,86,102074,322,1413,277,111.5,123.3,83.4,12184,10182,9654,1811,295,6.7,8,4,9999,99999,9,999999999,0.0,999,999,99
3019,1,2,12,0,*?*?*?*?*?*?*?*?*?*?*?*?*?*?*?*?*?*?*?*?*?*?,3.2,-0.8,82,102074,334,1415,290,88.1,49.6,76.4,9665,4212,8648,2013,310,6.2,9,5,9999,99999,9,999999999,0.0,999,999,99
3019,1,2,13,0,*?*?*?*?*?*?*?*?*?*?*?*?*?*?*?*?*?*?*?*?*?*?,3.2,-0.2,88,102074,292,1411,285,98.2,119.6,73.5,10746,9495,8533,1584,310,6.7,8,4,9999,99999,9,999999999,0.0,999,999,99
3019,1,2,14,0,*?*?*?*?*?*?*?*?*?*?*?*?*?*?*?*?*?*?*?*?*?*?,3.3,0.8,94,102074,201,1412,285,57.4,101.6,42.9,6149,6244,5260,772,310,6.7,8,4,9999,99999,9,999999999,0.0,999,999,99
3019,1,2,15,0,*?*?*?*?*?*?*?*?*?*?*?*?*?*?*?*?*?*?*?*?*?*?,3.2,2.1,100,102074,66,1407,290,0.0,0.0,0.0,0,0,0,0,310,6.2,9,5,9999,99999,9,999999999,0.0,999,999,99
3019,1,2,16,0,*?*?*?*?*?*?*?*?*?*?*?*?*?*?*?*?*?*?*?*?*?*?,3.0,3.0,100,102074,0,-0,294,0.0,-0.0,0.0,0,0,0,0,310,6.7,10,5,9999,99999,9,999999999,0.0,999,999,99
3019,1,2,17,0,*?*?*?*?*?*?*?*?*?*?*?*?*?*?*?*?*?*?*?*?*?*?,1.6,1.5,100,102074,0,-0,288,0.0,-0.0,0.0,0,0,0,0,310,6.2,10,5,9999,99999,9,999999999,0.0,999,999,99
3019,1,2,18,0,*?*?*?*?*?*?*?*?*?*?*?*?*?*?*?*?*?*?*?*?*?*?,0.5,0.4,100,102074,0,-0,283,0.0,-0.0,0.0,0,0,0,0,310,5.7,10,5,9999,99999,9,999999999,0.0,999,999,99
3019,1,2,19,0,*?*?*?*?*?*?*?*?*?*?*?*?*?*?*?*?*?*?*?*?*?*?,0.2,0.2,100,102074,0,-0,282,0.0,-0.0,0.0,0,0,0,0,298,4.6,10,5,9999,99999,9,999999999,0.0,999,999,99
3019,1,2,20,0,*?*?*?*?*?*?*?*?*?*?*?*?*?*?*?*?*?*?*?*?*?*?,-0.0,-0.0,100,102074,0,-0,281,0.0,-0.0,0.0,0,0,0,0,287,5.7,10,5,9999,99999,9,999999999,0.0,999,999,99
3019,1,2,21,0,*?*?*?*?*?*?*?*?*?*?*?*?*?*?*?*?*?*?*?*?*?*?,-0.1,-0.0,100,102074,0,-0,281,0.0,-0.0,0.0,0,0,0,0,275,4.6,10,5,9999,99999,9,999999999,0.0,999,999,99
3019,1,2,22,0,*?*?*?*?*?*?*?*?*?*?*?*?*?*?*?*?*?*?*?*?*?*?,0.3,0.2,100,102074,0,-0,283,0.0,-0.0,0.0,0,0,0,0,263,5.2,10,5,9999,99999,9,999999999,0.0,999,999,99
3019,1,2,23,0,*?*?*?*?*?*?*?*?*?*?*?*?*?*?*?*?*?*?*?*?*?*?,-0.6,-0.6,100,102074,0,-0,279,0.0,-0.0,0.0,0,0,0,0,252,4.6,10,5,9999,99999,9,999999999,0.0,999,999,99
3019,1,2,24,0,*?*?*?*?*?*?*?*?*?*?*?*?*?*?*?*?*?*?*?*?*?*?,1.9,0.6,100,102074,0,-0,289,0.0,-0.0,0.0,0,0,0,0,270,4.6,10,5,9999,99999,9,999999999,0.3,999,999,99
3019,1,3,1,0,*?*?*?*?*?*?*?*?*?*?*?*?*?*?*?*?*?*?*?*?*?*?,-0.9,-1.5,94,103010,0,-0,278,0.0,-0.0,0.0,0,0,0,0,237,2.6,10,5,9999,99999,9,999999999,0.0,999,999,99
3019,1,3,2,0,*?*?*?*?*?*?*?*?*?*?*?*?*?*?*?*?*?*?*?*?*?*?,-0.4,-2.2,86,103010,0,-0,280,0.0,-0.0,0.0,0,0,0,0,233,3.1,10,5,9999,99999,9,999999999,0.0,999,999,99
3019,1,3,3,0,*?*?*?*?*?*?*?*?*?*?*?*?*?*?*?*?*?*?*?*?*?*?,-1.2,-2.4,88,103010,0,-0,277,0.0,-0.0,0.0,0,0,0,0,230,2.1,10,5,9999,99999,9,999999999,0.0,999,999,99
3019,1,3,4,0,*?*?*?*?*?*?*?*?*?*?*?*?*?*?*?*?*?*?*?*?*?*?,-1.2,-2.9,86,103010,0,-0,277,0.0,-0.0,0.0,0,0,0,0,227,3.1,10,5,9999,99999,9,999999999,0.0,999,999,99
3019,1,3,5,0,*?*?*?*?*?*?*?*?*?*?*?*?*?*?*?*?*?*?*?*?*?*?,-0.4,-2.4,84,103010,0,-0,280,0.0,-0.0,0.0,0,0,0,0,223,2.6,10,5,9999,99999,9,999999999,0.0,999,999,99
3019,1,3,6,0,*?*?*?*?*?*?*?*?*?*?*?*?*?*?*?*?*?*?*?*?*?*?,-1.7,-4.5,78,103010,0,-0,275,0.0,-0.0,0.0,0,0,0,0,220,3.6,10,5,9999,99999,9,999999999,0.0,999,999,99
3019,1,3,7,0,*?*?*?*?*?*?*?*?*?*?*?*?*?*?*?*?*?*?*?*?*?*?,-3.1,-4.8,86,103010,0,-0,270,0.0,-0.0,0.0,0,0,0,0,223,4.1,10,5,9999,99999,9,999999999,0.0,999,999,99
3019,1,3,8,0,*?*?*?*?*?*?*?*?*?*?*?*?*?*?*?*?*?*?*?*?*?*?,-1.7,-4.8,76,103010,0,-0,270,0.0,-0.0,0.0,0,0,0,0,227,5.7,9,5,9999,99999,9,999999999,0.0,999,999,99
3019,1,3,9,0,*?*?*?*?*?*?*?*?*?*?*?*?*?*?*?*?*?*?*?*?*?*?,-0.3,-3.4,76,103010,148,1409,232,50.5,333.5,15.5,5339,21587,2622,349,230,3.6,1,0,9999,99999,9,999999999,0.0,999,999,99
3019,1,3,10,0,*?*?*?*?*?*?*?*?*?*?*?*?*?*?*?*?*?*?*?*?*?*?,0.5,-3.1,74,103010,260,1413,235,125.4,472.3,38.5,13066,35315,5993,720,233,4.6,1,0,9999,99999,9,999999999,0.0,999,999,99
3019,1,3,11,0,*?*?*?*?*?*?*?*?*?*?*?*?*?*?*?*?*?*?*?*?*?*?,1.7,-1.7,76,103010,324,1413,241,168.3,508.7,51.7,17476,41254,7834,963,237,6.7,1,0,9999,99999,9,999999999,0.0,999,999,99
3019,1,3,12,0,*?*?*?*?*?*?*?*?*?*?*?*?*?*?*?*?*?*?*?*?*?*?,4.5,-1.1,67,103010,336,1413,263,174.3,467.0,63.3,17886,38013,9267,1148,240,6.2,3,2,9999,99999,9,999999999,0.0,999,999,99
3019,1,3,13,0,*?*?*?*?*?*?*?*?*?*?*?*?*?*?*?*?*?*?*?*?*?*?,4.7,-0.6,67,103010,295,1412,259,148.6,478.0,48.7,15371,37361,7379,899,240,6.7,2,1,9999,99999,9,999999999,0.0,999,999,99
3019,1,3,14,0,*?*?*?*?*?*?*?*?*?*?*?*?*?*?*?*?*?*?*?*?*?*?,4.5,0.6,76,103010,204,1411,290,58.8,102.4,44.0,6291,6357,5377,792,240,6.7,8,4,9999,99999,9,999999999,0.0,999,999,99
3019,1,3,15,0,*?*?*?*?*?*?*?*?*?*?*?*?*?*?*?*?*?*?*?*?*?*?,4.4,-0.0,72,103010,70,1423,295,0.0,0.0,0.0,0,0,0,0,240,6.2,9,5,9999,99999,9,999999999,0.0,999,999,99
3019,1,3,16,0,*?*?*?*?*?*?*?*?*?*?*?*?*?*?*?*?*?*?*?*?*?*?,4.6,-0.2,71,103010,0,-0,301,0.0,-0.0,0.0,0,0,0,0,240,6.7,10,5,9999,99999,9,999999999,0.0,999,999,99
3019,1,3,17,0,*?*?*?*?*?*?*?*?*?*?*?*?*?*?*?*?*?*?*?*?*?*?,3.9,-0.6,71,103010,0,-0,298,0.0,-0.0,0.0,0,0,0,0,240,6.2,10,5,9999,99999,9,999999999,0.0,999,999,99
3019,1,3,18,0,*?*?*?*?*?*?*?*?*?*?*?*?*?*?*?*?*?*?*?*?*?*?,1.2,-2.4,74,103010,0,-0,287,0.0,-0.0,0.0,0,0,0,0,240,5.7,10,5,9999,99999,9,999999999,0.0,999,999,99
3019,1,3,19,0,*?*?*?*?*?*?*?*?*?*?*?*?*?*?*?*?*?*?*?*?*?*?,1.9,-2.9,68,103010,0,-0,290,0.0,-0.0,0.0,0,0,0,0,240,4.6,10,5,9999,99999,9,999999999,0.0,999,999,99
3019,1,3,20,0,*?*?*?*?*?*?*?*?*?*?*?*?*?*?*?*?*?*?*?*?*?*?,1.1,-4.5,62,103010,0,-0,287,0.0,-0.0,0.0,0,0,0,0,240,5.7,10,5,9999,99999,9,999999999,0.0,999,999,99
3019,1,3,21,0,*?*?*?*?*?*?*?*?*?*?*?*?*?*?*?*?*?*?*?*?*?*?,-0.2,-4.8,67,103010,0,-0,281,0.0,-0.0,0.0,0,0,0,0,240,4.6,10,5,9999,99999,9,999999999,0.0,999,999,99
3019,1,3,22,0,*?*?*?*?*?*?*?*?*?*?*?*?*?*?*?*?*?*?*?*?*?*?,-1.7,-6.6,66,103010,0,-0,275,0.0,-0.0,0.0,0,0,0,0,240,5.2,10,5,9999,99999,9,999999999,0.0,999,999,99
3019,1,3,23,0,*?*?*?*?*?*?*?*?*?*?*?*?*?*?*?*?*?*?*?*?*?*?,-2.0,-7.3,63,103010,0,-0,274,0.0,-0.0,0.0,0,0,0,0,240,4.6,10,5,9999,99999,9,999999999,0.0,999,999,99
3019,1,3,24,0,*?*?*?*?*?*?*?*?*?*?*?*?*?*?*?*?*?*?*?*?*?*?,-1.5,-1.5,99,103010,0,-0,276,0.0,-0.0,0.0,0,0,0,0,240,4.6,10,5,9999,99999,9,999999999,0.0,999,999,99
3019,1,4,1,0,*?*?*?*?*?*?*?*?*?*?*?*?*?*?*?*?*?*?*?*?*?*?,-3.4,-5.6,100,103539,0,-0,268,0.0,-0.0,0.0,0,0,0,0,240,2.6,10,5,9999,99999,9,999999999,0.0,999,999,99
3019,1,4,2,0,*?*?*?*?*?*?*?*?*?*?*?*?*?*?*?*?*?*?*?*?*?*?,-4.5,-5.0,100,103539,0,-0,264,0.0,-0.0,0.0,0,0,0,0,240,3.1,10,5,9999,99999,9,999999999,0.0,999,999,99
3019,1,4,3,0,*?*?*?*?*?*?*?*?*?*?*?*?*?*?*?*?*?*?*?*?*?*?,-4.3,-4.2,100,103539,0,-0,265,0.0,-0.0,0.0,0,0,0,0,240,2.1,10,5,9999,99999,9,999999999,0.0,999,999,99
3019,1,4,4,0,*?*?*?*?*?*?*?*?*?*?*?*?*?*?*?*?*?*?*?*?*?*?,-4.3,-4.5,100,103539,0,-0,265,0.0,-0.0,0.0,0,0,0,0,240,3.1,10,5,9999,99999,9,999999999,0.0,999,999,99
3019,1,4,5,0,*?*?*?*?*?*?*?*?*?*?*?*?*?*?*?*?*?*?*?*?*?*?,-5.2,-6.0,100,103539,0,-0,261,0.0,-0.0,0.0,0,0,0,0,240,2.6,10,5,9999,99999,9,999999999,0.0,999,999,99
3019,1,4,6,0,*?*?*?*?*?*?*?*?*?*?*?*?*?*?*?*?*?*?*?*?*?*?,-6.1,-6.0,100,103539,0,-0,258,0.0,-0.0,0.0,0,0,0,0,240,3.6,10,5,9999,99999,9,999999999,0.0,999,999,99
3019,1,4,7,0,*?*?*?*?*?*?*?*?*?*?*?*?*?*?*?*?*?*?*?*?*?*?,-4.5,-4.5,100,103539,0,-0,264,0.0,-0.0,0.0,0,0,0,0,255,4.1,10,5,9999,99999,9,999999999,0.0,999,999,99
3019,1,4,8,0,*?*?*?*?*?*?*?*?*?*?*?*?*?*?*?*?*?*?*?*?*?*?,-3.0,-3.7,100,103539,0,-0,270,0.0,-0.0,0.0,0,0,0,0,270,5.7,10,5,9999,99999,9,999999999,0.0,999,999,99
3019,1,4,9,0,*?*?*?*?*?*?*?*?*?*?*?*?*?*?*?*?*?*?*?*?*?*?,-3.7,-3.7,100,103539,150,1417,246,45.0,190.2,24.8,4856,10149,3545,430,285,3.6,6,3,9999,99999,9,999999999,0.0,999,999,99
3019,1,4,10,0,*?*?*?*?*?*?*?*?*?*?*?*?*?*?*?*?*?*?*?*?*?*?,-2.1,-2.7,100,103539,262,1415,232,126.2,457.9,41.4,13086,34210,6363,767,300,4.6,2,1,9999,99999,9,999999999,0.0,999,999,99
3019,1,4,11,0,*?*?*?*?*?*?*?*?*?*?*?*?*?*?*?*?*?*?*?*?*?*?,-0.4,-1.9,100,103539,326,1412,239,169.3,492.9,55.5,17492,39924,8308,1024,315,6.7,2,1,9999,99999,9,999999999,0.0,999,999,99
3019,1,4,12,0,*?*?*?*?*?*?*?*?*?*?*?*?*?*?*?*?*?*?*?*?*?*?,1.8,-1.1,100,103539,338,1411,248,177.6,498.1,58.2,18342,40864,8676,1074,330,6.2,2,1,9999,99999,9,999999999,0.0,999,999,99
3019,1,4,13,0,*?*?*?*?*?*?*?*?*?*?*?*?*?*?*?*?*?*?*?*?*?*?,1.5,-0.2,100,103539,298,1413,263,140.8,350.5,66.9,14759,26888,8822,1212,312,6.7,5,3,9999,99999,9,999999999,0.0,999,999,99
3019,1,4,14,0,*?*?*?*?*?*?*?*?*?*?*?*?*?*?*?*?*?*?*?*?*?*?,1.9,0.4,100,103539,207,1410,279,60.2,103.3,45.0,6441,6475,5501,813,293,6.7,8,4,9999,99999,9,999999999,0.0,999,999,99
3019,1,4,15,0,*?*?*?*?*?*?*?*?*?*?*?*?*?*?*?*?*?*?*?*?*?*?,1.5,0.4,100,103539,73,1414,278,0.0,0.0,0.0,0,0,0,0,275,6.2,8,4,9999,99999,9,999999999,0.0,999,999,99
3019,1,4,16,0,*?*?*?*?*?*?*?*?*?*?*?*?*?*?*?*?*?*?*?*?*?*?,1.5,0.8,100,103539,0,-0,288,0.0,-0.0,0.0,0,0,0,0,257,6.7,10,5,9999,99999,9,999999999,0.0,999,999,99
3019,1,4,17,0,*?*?*?*?*?*?*?*?*?*?*?*?*?*?*?*?*?*?*?*?*?*?,0.0,-0.0,100,103539,0,-0,281,0.0,-0.0,0.0,0,0,0,0,238,6.2,10,5,9999,99999,9,999999999,0.0,999,999,99
3019,1,4,18,0,*?*?*?*?*?*?*?*?*?*?*?*?*?*?*?*?*?*?*?*?*?*?,-0.7,-0.6,100,103539,0,-0,279,0.0,-0.0,0.0,0,0,0,0,220,5.7,10,5,9999,99999,9,999999999,0.0,999,999,99
3019,1,4,19,0,*?*?*?*?*?*?*?*?*?*?*?*?*?*?*?*?*?*?*?*?*?*?,-0.8,-0.8,100,103539,0,-0,278,0.0,-0.0,0.0,0,0,0,0,213,4.6,10,5,9999,99999,9,999999999,0.0,999,999,99
3019,1,4,20,0,*?*?*?*?*?*?*?*?*?*?*?*?*?*?*?*?*?*?*?*?*?*?,-2.1,-2.2,100,103539,0,-0,273,0.0,-0.0,0.0,0,0,0,0,207,5.7,10,5,9999,99999,9,999999999,0.0,999,999,99
3019,1,4,21,0,*?*?*?*?*?*?*?*?*?*?*?*?*?*?*?*?*?*?*?*?*?*?,-2.8,-2.9,100,103539,0,-0,270,0.0,-0.0,0.0,0,0,0,0,200,4.6,10,5,9999,99999,9,999999999,0.0,999,999,99
3019,1,4,22,0,*?*?*?*?*?*?*?*?*?*?*?*?*?*?*?*?*?*?*?*?*?*?,-3.4,-3.4,100,103539,0,-0,268,0.0,-0.0,0.0,0,0,0,0,193,5.2,10,5,9999,99999,9,999999999,0.0,999,999,99
3019,1,4,23,0,*?*?*?*?*?*?*?*?*?*?*?*?*?*?*?*?*?*?*?*?*?*?,-3.0,-3.1,100,103539,0,-0,270,0.0,-0.0,0.0,0,0,0,0,187,4.6,10,5,9999,99999,9,999999999,0.0,999,999,99
3019,1,4,24,0,*?*?*?*?*?*?*?*?*?*?*?*?*?*?*?*?*?*?*?*?*?*?,-2.4,-6.6,98,103539,0,-0,273,0.0,-0.0,0.0,0,0,0,0,240,4.6,10,5,9999,99999,9,999999999,0.0,999,999,99
3019,1,5,1,0,*?*?*?*?*?*?*?*?*?*?*?*?*?*?*?*?*?*?*?*?*?*?,-1.4,-1.3,100,103273,0,-0,276,0.0,-0.0,0.0,0,0,0,0,180,2.6,10,5,9999,99999,9,999999999,0.0,999,999,99
3019,1,5,2,0,*?*?*?*?*?*?*?*?*?*?*?*?*?*?*?*?*?*?*?*?*?*?,-0.0,-0.0,100,103273,0,-0,281,0.0,-0.0,0.0,0,0,0,0,180,3.1,10,5,9999,99999,9,999999999,0.0,999,999,99
3019,1,5,3,0,*?*?*?*?*?*?*?*?*?*?*?*?*?*?*?*?*?*?*?*?*?*?,-1.1,-1.1,100,103273,0,-0,277,0.0,-0.0,0.0,0,0,0,0,180,2.1,10,5,9999,99999,9,999999999,0.0,999,999,99
3019,1,5,4,0,*?*?*?*?*?*?*?*?*?*?*?*?*?*?*?*?*?*?*?*?*?*?,-1.5,-1.5,100,103273,0,-0,276,0.0,-0.0,0.0,0,0,0,0,180,3.1,10,5,9999,99999,9,999999999,0.0,999,999,99
3019,1,5,5,0,*?*?*?*?*?*?*?*?*?*?*?*?*?*?*?*?*?*?*?*?*?*?,-1.3,-1.3,100,103273,0,-0,276,0.0,-0.0,0.0,0,0,0,0,180,2.6,10,5,9999,99999,9,999999999,0.0,999,999,99
3019,1,5,6,0,*?*?*?*?*?*?*?*?*?*?*?*?*?*?*?*?*?*?*?*?*?*?,-2.0,-1.9,100,103273,0,-0,274,0.0,-0.0,0.0,0,0,0,0,180,3.6,10,5,9999,99999,9,999999999,0.0,999,999,99
3019,1,5,7,0,*?*?*?*?*?*?*?*?*?*?*?*?*?*?*?*?*?*?*?*?*?*?,-2.7,-2.7,100,103273,0,-0,271,0.0,-0.0,0.0,0,0,0,0,180,4.1,10,5,9999,99999,9,999999999,0.0,999,999,99
3019,1,5,8,0,*?*?*?*?*?*?*?*?*?*?*?*?*?*?*?*?*?*?*?*?*?*?,-1.6,-1.7,100,103273,0,-0,275,0.0,-0.0,0.0,0,0,0,0,180,5.7,10,5,9999,99999,9,999999999,0.0,999,999,99
3019,1,5,9,0,*?*?*?*?*?*?*?*?*?*?*?*?*?*?*?*?*?*?*?*?*?*?,-0.6,-0.6,100,103273,151,1413,274,26.4,32.8,22.9,2975,1903,2780,477,180,3.6,9,5,9999,99999,9,999999999,0.0,999,999,99
3019,1,5,10,0,*?*?*?*?*?*?*?*?*?*?*?*?*?*?*?*?*?*?*?*?*?*?,1.0,1.0,100,103273,263,1410,281,64.4,45.9,55.8,7116,3495,6575,1194,180,4.6,9,5,9999,99999,9,999999999,0.0,999,999,99
3019,1,5,11,0,*?*?*?*?*?*?*?*?*?*?*?*?*?*?*?*?*?*?*?*?*?*?,1.0,1.0,100,103273,328,1411,281,86.3,49.4,74.8,9472,4175,8476,1968,180,6.7,9,5,9999,99999,9,999999999,0.0,999,999,99
3019,1,5,12,0,*?*?*?*?*?*?*?*?*?*?*?*?*?*?*?*?*?*?*?*?*?*?,2.8,1.0,100,103273,341,1412,288,90.6,49.9,78.6,9948,4266,8899,2076,180,6.2,9,5,9999,99999,9,999999999,0.0,999,999,99
3019,1,5,13,0,*?*?*?*?*?*?*?*?*?*?*?*?*?*?*?*?*?*?*?*?*?*?,2.6,-0.4,98,103273,301,1412,292,44.4,0.0,44.4,5184,0,5194,1751,210,6.7,10,5,9999,99999,9,999999999,0.0,999,999,99
3019,1,5,14,0,*?*?*?*?*?*?*?*?*?*?*?*?*?*?*?*?*?*?*?*?*?*?,2.9,0.6,100,103273,211,1414,293,26.8,0.0,26.8,3154,0,3158,1042,240,6.7,10,5,9999,99999,9,999999999,0.0,999,999,99
3019,1,5,15,0,*?*?*?*?*?*?*?*?*?*?*?*?*?*?*?*?*?*?*?*?*?*?,2.5,-0.0,100,103273,77,1422,287,1.2,2.9,1.0,154,89,168,15,270,6.2,9,5,9999,99999,9,999999999,0.0,999,999,99
3019,1,5,16,0,*?*?*?*?*?*?*?*?*?*?*?*?*?*?*?*?*?*?*?*?*?*?,2.8,-0.0,100,103273,0,-0,293,0.0,-0.0,0.0,0,0,0,0,300,6.7,10,5,9999,99999,9,999999999,0.0,999,999,99
3019,1,5,17,0,*?*?*?*?*?*?*?*?*?*?*?*?*?*?*?*?*?*?*?*?*?*?,0.5,-0.0,100,103273,0,-0,283,0.0,-0.0,0.0,0,0,0,0,330,6.2,10,5,9999,99999,9,999999999,0.0,999,999,99
3019,1,5,18,0,*?*?*?*?*?*?*?*?*?*?*?*?*?*?*?*?*?*?*?*?*?*?,1.4,-0.0,100,103273,0,-0,287,0.0,-0.0,0.0,0,0,0,0,360,5.7,10,5,9999,99999,9,999999999,0.0,999,999,99
3019,1,5,19,0,*?*?*?*?*?*?*?*?*?*?*?*?*?*?*?*?*?*?*?*?*?*?,0.3,-1.3,100,103273,0,-0,283,0.0,-0.0,0.0,0,0,0,0,330,4.6,10,5,9999,99999,9,999999999,0.1,999,999,99
3019,1,5,20,0,*?*?*?*?*?*?*?*?*?*?*?*?*?*?*?*?*?*?*?*?*?*?,0.3,-1.5,100,103273,0,-0,283,0.0,-0.0,0.0,0,0,0,0,300,5.7,10,5,9999,99999,9,999999999,1.8,999,999,99
3019,1,5,21,0,*?*?*?*?*?*?*?*?*?*?*?*?*?*?*?*?*?*?*?*?*?*?,-0.1,-1.7,100,103273,0,-0,281,0.0,-0.0,0.0,0,0,0,0,270,4.6,10,5,9999,99999,9,999999999,1.3,999,999,99
3019,1,5,22,0,*?*?*?*?*?*?*?*?*?*?*?*?*?*?*?*?*?*?*?*?*?*?,-0.9,-2.4,100,103273,0,-0,278,0.0,-0.0,0.0,0,0,0,0,240,5.2,10,5,9999,99999,9,999999999,1.4,999,999,99
3019,1,5,23,0,*?*?*?*?*?*?*?*?*?*?*?*?*?*?*?*?*?*?*?*?*?*?,-0.2,-1.7,100,103273,0,-0,281,0.0,-0.0,0.0,0,0,0,0,210,4.6,10,5,9999,99999,9,999999999,0.8,999,999,99
3019,1,5,24,0,*?*?*?*?*?*?*?*?*?*?*?*?*?*?*?*?*?*?*?*?*?*?,-2.7,-2.7,100,103273,0,-0,271,0.0,-0.0,0.0,0,0,0,0,180,4.6,10,5,9999,99999,9,999999999,0.0,999,999,99
3019,1,6,1,0,*?*?*?*?*?*?*?*?*?*?*?*?*?*?*?*?*?*?*?*?*?*?,1.1,-1.7,80,102983,0,-0,286,0.0,-0.0,0.0,0,0,0,0,160,2.6,10,5,9999,99999,9,999999999,1.1,999,999,99
3019,1,6,2,0,*?*?*?*?*?*?*?*?*?*?*?*?*?*?*?*?*?*?*?*?*?*?,0.8,-1.9,81,102983,0,-0,285,0.0,-0.0,0.0,0,0,0,0,140,3.1,10,5,9999,99999,9,999999999,1.2,999,999,99
3019,1,6,3,0,*?*?*?*?*?*?*?*?*?*?*?*?*?*?*?*?*?*?*?*?*?*?,0.5,-0.8,91,102983,0,-0,284,0.0,-0.0,0.0,0,0,0,0,120,2.1,10,5,9999,99999,9,999999999,1.6,999,999,99
3019,1,6,4,0,*?*?*?*?*?*?*?*?*?*?*?*?*?*?*?*?*?*?*?*?*?*?,1.6,-2.2,75,102983,0,-0,288,0.0,-0.0,0.0,0,0,0,0,100,3.1,10,5,9999,99999,9,999999999,1.3,999,999,99
3019,1,6,5,0,*?*?*?*?*?*?*?*?*?*?*?*?*?*?*?*?*?*?*?*?*?*?,2.6,-1.3,75,102983,0,-0,292,0.0,-0.0,0.0,0,0,0,0,80,2.6,10,5,9999,99999,9,999999999,1.4,999,999,99
3019,1,6,6,0,*?*?*?*?*?*?*?*?*?*?*?*?*?*?*?*?*?*?*?*?*?*?,1.0,-2.4,77,102983,0,-0,286,0.0,-0.0,0.0,0,0,0,0,60,3.6,10,5,9999,99999,9,999999999,0.1,999,999,99
3019,1,6,7,0,*?*?*?*?*?*?*?*?*?*?*?*?*?*?*?*?*?*?*?*?*?*?,1.3,-2.2,76,102983,0,-0,287,0.0,-0.0,0.0,0,0,0,0,82,4.1,10,5,9999,99999,9,999999999,0.1,999,999,99
3019,1,6,8,0,*?*?*?*?*?*?*?*?*?*?*?*?*?*?*?*?*?*?*?*?*?*?,1.9,-1.9,75,102983,-0,0,290,0.0,-0.0,0.0,0,0,0,0,103,5.7,10,5,9999,99999,9,999999999,0.0,999,999,99
3019,1,6,9,0,*?*?*?*?*?*?*?*?*?*?*?*?*?*?*?*?*?*?*?*?*?*?,2.2,-4.2,61,102983,153,1416,285,26.9,33.1,23.3,3035,1933,2835,487,125,3.6,9,5,9999,99999,9,999999999,0.0,999,999,99
3019,1,6,10,0,*?*?*?*?*?*?*?*?*?*?*?*?*?*?*?*?*?*?*?*?*?*?,2.9,-2.2,68,102983,266,1415,272,113.0,269.4,62.4,11787,19506,8223,1131,147,4.6,6,3,9999,99999,9,999999999,0.5,999,999,99
3019,1,6,11,0,*?*?*?*?*?*?*?*?*?*?*?*?*?*?*?*?*?*?*?*?*?*?,4.0,-1.3,68,102983,331,1413,282,136.5,208.0,87.8,14450,16810,10363,1692,168,6.7,7,4,9999,99999,9,999999999,0.5,999,999,99
3019,1,6,12,0,*?*?*?*?*?*?*?*?*?*?*?*?*?*?*?*?*?*?*?*?*?*?,5.0,0.8,75,102983,344,1413,292,121.4,125.6,90.8,13254,10644,10484,1983,190,6.2,8,4,9999,99999,9,999999999,0.0,999,999,99
3019,1,6,13,0,*?*?*?*?*?*?*?*?*?*?*?*?*?*?*?*?*?*?*?*?*?*?,4.9,2.1,83,102983,304,1411,292,103.6,121.2,77.5,11328,9764,8992,1675,187,6.7,8,4,9999,99999,9,999999999,0.3,999,999,99
3019,1,6,14,0,*?*?*?*?*?*?*?*?*?*?*?*?*?*?*?*?*?*?*?*?*?*?,5.1,0.4,72,102983,214,1411,303,27.5,0.0,27.5,3232,0,3237,1069,183,6.7,10,5,9999,99999,9,999999999,0.0,999,999,99
3019,1,6,15,0,*?*?*?*?*?*?*?*?*?*?*?*?*?*?*?*?*?*?*?*?*?*?,4.7,-0.0,72,102983,80,1409,296,2.4,5.7,2.1,304,181,327,31,180,6.2,9,5,9999,99999,9,999999999,0.0,999,999,99
3019,1,6,16,0,*?*?*?*?*?*?*?*?*?*?*?*?*?*?*?*?*?*?*?*?*?*?,4.4,-1.7,64,102983,0,-0,300,0.0,-0.0,0.0,0,0,0,0,177,6.7,10,5,9999,99999,9,999999999,0.0,999,999,99
3019,1,6,17,0,*?*?*?*?*?*?*?*?*?*?*?*?*?*?*?*?*?*?*?*?*?*?,4.2,-0.6,71,102983,0,-0,299,0.0,-0.0,0.0,0,0,0,0,173,6.2,10,5,9999,99999,9,999999999,0.0,999,999,99
3019,1,6,18,0,*?*?*?*?*?*?*?*?*?*?*?*?*?*?*?*?*?*?*?*?*?*?,2.8,-0.8,77,102983,0,-0,293,0.0,-0.0,0.0,0,0,0,0,170,5.7,10,5,9999,99999,9,999999999,0.1,999,999,99
3019,1,6,19,0,*?*?*?*?*?*?*?*?*?*?*?*?*?*?*?*?*?*?*?*?*?*?,3.7,0.4,79,102983,0,-0,297,0.0,-0.0,0.0,0,0,0,0,168,4.6,10,5,9999,99999,9,999999999,0.1,999,999,99
3019,1,6,20,0,*?*?*?*?*?*?*?*?*?*?*?*?*?*?*?*?*?*?*?*?*?*?,2.6,-0.0,83,102983,0,-0,292,0.0,-0.0,0.0,0,0,0,0,167,5.7,10,5,9999,99999,9,999999999,0.0,999,999,99
3019,1,6,21,0,*?*?*?*?*?*?*?*?*?*?*?*?*?*?*?*?*?*?*?*?*?*?,2.3,-0.0,86,102983,0,-0,291,0.0,-0.0,0.0,0,0,0,0,165,4.6,10,5,9999,99999,9,999999999,0.0,999,999,99
3019,1,6,22,0,*?*?*?*?*?*?*?*?*?*?*?*?*?*?*?*?*?*?*?*?*?*?,2.9,1.5,92,102983,0,-0,293,0.0,-0.0,0.0,0,0,0,0,163,5.2,10,5,9999,99999,9,999999999,0.0,999,999,99
3019,1,6,23,0,*?*?*?*?*?*?*?*?*?*?*?*?*?*?*?*?*?*?*?*?*?*?,2.3,-0.6,81,102983,0,-0,291,0.0,-0.0,0.0,0,0,0,0,162,4.6,10,5,9999,99999,9,999999999,0.0,999,999,99
3019,1,6,24,0,*?*?*?*?*?*?*?*?*?*?*?*?*?*?*?*?*?*?*?*?*?*?,0.5,-1.7,84,102983,0,-0,284,0.0,-0.0,0.0,0,0,0,0,180,4.6,10,5,9999,99999,9,999999999,2.1,999,999,99
3019,1,7,1,0,*?*?*?*?*?*?*?*?*?*?*?*?*?*?*?*?*?*?*?*?*?*?,0.6,-0.4,93,102303,0,-0,284,0.0,-0.0,0.0,0,0,0,0,155,2.6,10,5,9999,99999,9,999999999,0.0,999,999,99
3019,1,7,2,0,*?*?*?*?*?*?*?*?*?*?*?*?*?*?*?*?*?*?*?*?*?*?,0.3,-0.4,96,102303,0,-0,283,0.0,-0.0,0.0,0,0,0,0,150,3.1,10,5,9999,99999,9,999999999,0.0,999,999,99
3019,1,7,3,0,*?*?*?*?*?*?*?*?*?*?*?*?*?*?*?*?*?*?*?*?*?*?,-0.6,-3.7,78,102303,0,-0,280,0.0,-0.0,0.0,0,0,0,0,145,2.1,10,5,9999,99999,9,999999999,0.0,999,999,99
3019,1,7,4,0,*?*?*?*?*?*?*?*?*?*?*?*?*?*?*?*?*?*?*?*?*?*?,0.1,-2.9,80,102303,0,-0,282,0.0,-0.0,0.0,0,0,0,0,140,3.1,10,5,9999,99999,9,999999999,0.0,999,999,99
3019,1,7,5,0,*?*?*?*?*?*?*?*?*?*?*?*?*?*?*?*?*?*?*?*?*?*?,0.3,-2.4,81,102303,0,-0,283,0.0,-0.0,0.0,0,0,0,0,135,2.6,10,5,9999,99999,9,999999999,0.0,999,999,99
3019,1,7,6,0,*?*?*?*?*?*?*?*?*?*?*?*?*?*?*?*?*?*?*?*?*?*?,-0.5,-4.8,70,102303,0,-0,280,0.0,-0.0,0.0,0,0,0,0,130,3.6,10,5,9999,99999,9,999999999,0.0,999,999,99
3019,1,7,7,0,*?*?*?*?*?*?*?*?*?*?*?*?*?*?*?*?*?*?*?*?*?*?,-0.2,-3.9,75,102303,0,-0,281,0.0,-0.0,0.0,0,0,0,0,132,4.1,10,5,9999,99999,9,999999999,0.0,999,999,99
3019,1,7,8,0,*?*?*?*?*?*?*?*?*?*?*?*?*?*?*?*?*?*?*?*?*?*?,0.5,-3.7,72,102303,1,1200,284,0.0,0.0,0.0,0,0,0,0,133,5.7,10,5,9999,99999,9,999999999,0.0,999,999,99
3019,1,7,9,0,*?*?*?*?*?*?*?*?*?*?*?*?*?*?*?*?*?*?*?*?*?*?,0.3,-6.0,61,102303,154,1409,284,15.8,0.0,15.8,1891,-0,1892,618,135,3.6,10,5,9999,99999,9,999999999,0.0,999,999,99
3019,1,7,10,0,*?*?*?*?*?*?*?*?*?*?*?*?*?*?*?*?*?*?*?*?*?*?,0.5,-2.7,78,102303,268,1414,284,37.9,0.0,37.9,4433,0,4441,1484,137,4.6,10,5,9999,99999,9,999999999,0.0,999,999,99
3019,1,7,11,0,*?*?*?*?*?*?*?*?*?*?*?*?*?*?*?*?*?*?*?*?*?*?,1.8,-3.4,67,102303,333,1411,289,50.7,0.0,50.7,5918,0,5930,2017,138,6.7,10,5,9999,99999,9,999999999,0.0,999,999,99
3019,1,7,12,0,*?*?*?*?*?*?*?*?*?*?*?*?*?*?*?*?*?*?*?*?*?*?,3.0,-2.7,66,102303,347,1412,294,53.3,0.0,53.3,6228,0,6241,2131,140,6.2,10,5,9999,99999,9,999999999,0.0,999,999,99
3019,1,7,13,0,*?*?*?*?*?*?*?*?*?*?*?*?*?*?*?*?*?*?*?*?*?*?,2.9,-0.8,76,102303,308,1414,294,45.7,0.0,45.7,5335,0,5346,1805,143,6.7,10,5,9999,99999,9,999999999,0.0,999,999,99
3019,1,7,14,0,*?*?*?*?*?*?*?*?*?*?*?*?*?*?*?*?*?*?*?*?*?*?,2.7,-5.3,53,102303,218,1413,294,28.2,0.0,28.2,3315,0,3320,1097,147,6.7,10,5,9999,99999,9,999999999,0.0,999,999,99
3019,1,7,15,0,*?*?*?*?*?*?*?*?*?*?*?*?*?*?*?*?*?*?*?*?*?*?,3.1,-6.3,47,102303,84,1412,295,2.2,0.0,2.2,285,-0,285,89,150,6.2,10,5,9999,99999,9,999999999,0.0,999,999,99
3019,1,7,16,0,*?*?*?*?*?*?*?*?*?*?*?*?*?*?*?*?*?*?*?*?*?*?,2.7,-4.5,57,102303,0,-0,293,0.0,-0.0,0.0,0,0,0,0,153,6.7,10,5,9999,99999,9,999999999,0.0,999,999,99
3019,1,7,17,0,*?*?*?*?*?*?*?*?*?*?*?*?*?*?*?*?*?*?*?*?*?*?,2.3,-3.1,66,102303,0,-0,292,0.0,-0.0,0.0,0,0,0,0,157,6.2,10,5,9999,99999,9,999999999,0.0,999,999,99
3019,1,7,18,0,*?*?*?*?*?*?*?*?*?*?*?*?*?*?*?*?*?*?*?*?*?*?,2.7,-0.8,78,102303,0,-0,293,0.0,-0.0,0.0,0,0,0,0,160,5.7,10,5,9999,99999,9,999999999,0.0,999,999,99
3019,1,7,19,0,*?*?*?*?*?*?*?*?*?*?*?*?*?*?*?*?*?*?*?*?*?*?,0.7,-0.6,92,102303,0,-0,284,0.0,-0.0,0.0,0,0,0,0,165,4.6,10,5,9999,99999,9,999999999,0.0,999,999,99
3019,1,7,20,0,*?*?*?*?*?*?*?*?*?*?*?*?*?*?*?*?*?*?*?*?*?*?,0.6,-0.6,93,102303,0,-0,284,0.0,-0.0,0.0,0,0,0,0,170,5.7,10,5,9999,99999,9,999999999,0.0,999,999,99
3019,1,7,21,0,*?*?*?*?*?*?*?*?*?*?*?*?*?*?*?*?*?*?*?*?*?*?,0.7,0.2,97,102303,0,-0,284,0.0,-0.0,0.0,0,0,0,0,175,4.6,10,5,9999,99999,9,999999999,0.0,999,999,99
3019,1,7,22,0,*?*?*?*?*?*?*?*?*?*?*?*?*?*?*?*?*?*?*?*?*?*?,0.9,0.4,97,102303,0,-0,285,0.0,-0.0,0.0,0,0,0,0,180,5.2,10,5,9999,99999,9,999999999,0.0,999,999,99
3019,1,7,23,0,*?*?*?*?*?*?*?*?*?*?*?*?*?*?*?*?*?*?*?*?*?*?,0.6,-1.1,89,102303,0,-0,284,0.0,-0.0,0.0,0,0,0,0,185,4.6,10,5,9999,99999,9,999999999,0.0,999,999,99
3019,1,7,24,0,*?*?*?*?*?*?*?*?*?*?*?*?*?*?*?*?*?*?*?*?*?*?,1.7,-0.6,86,102303,0,-0,289,0.0,-0.0,0.0,0,0,0,0,160,4.6,10,5,9999,99999,9,999999999,0.0,999,999,99
3019,1,8,1,0,*?*?*?*?*?*?*?*?*?*?*?*?*?*?*?*?*?*?*?*?*?*?,-0.3,-4.2,70,102143,0,-0,281,0.0,-0.0,0.0,0,0,0,0,183,2.6,10,5,9999,99999,9,999999999,0.0,999,999,99
3019,1,8,2,0,*?*?*?*?*?*?*?*?*?*?*?*?*?*?*?*?*?*?*?*?*?*?,-0.9,-6.0,63,102143,0,-0,279,0.0,-0.0,0.0,0,0,0,0,177,3.1,10,5,9999,99999,9,999999999,0.0,999,999,99
3019,1,8,3,0,*?*?*?*?*?*?*?*?*?*?*?*?*?*?*?*?*?*?*?*?*?*?,-1.4,-6.9,61,102143,0,-0,277,0.0,-0.0,0.0,0,0,0,0,170,2.1,10,5,9999,99999,9,999999999,0.0,999,999,99
3019,1,8,4,0,*?*?*?*?*?*?*?*?*?*?*?*?*?*?*?*?*?*?*?*?*?*?,-1.1,-5.0,70,102143,0,-0,278,0.0,-0.0,0.0,0,0,0,0,163,3.1,10,5,9999,99999,9,999999999,0.0,999,999,99
3019,1,8,5,0,*?*?*?*?*?*?*?*?*?*?*?*?*?*?*?*?*?*?*?*?*?*?,-0.8,-5.0,68,102143,0,-0,279,0.0,-0.0,0.0,0,0,0,0,157,2.6,10,5,9999,99999,9,999999999,0.0,999,999,99
3019,1,8,6,0,*?*?*?*?*?*?*?*?*?*?*?*?*?*?*?*?*?*?*?*?*?*?,-1.2,-4.5,74,102143,0,-0,277,0.0,-0.0,0.0,0,0,0,0,150,3.6,10,5,9999,99999,9,999999999,0.0,999,999,99
3019,1,8,7,0,*?*?*?*?*?*?*?*?*?*?*?*?*?*?*?*?*?*?*?*?*?*?,0.4,-3.4,71,102143,0,-0,284,0.0,-0.0,0.0,0,0,0,0,150,4.1,10,5,9999,99999,9,999999999,0.0,999,999,99
3019,1,8,8,0,*?*?*?*?*?*?*?*?*?*?*?*?*?*?*?*?*?*?*?*?*?*?,-1.0,-4.5,72,102143,3,1544,278,0.0,0.0,0.0,0,0,0,0,150,5.7,10,5,9999,99999,9,999999999,0.0,999,999,99
3019,1,8,9,0,*?*?*?*?*?*?*?*?*?*?*?*?*?*?*?*?*?*?*?*?*?*?,-1.2,-5.0,70,102143,156,1409,277,16.2,0.0,16.2,1935,-0,1936,633,150,3.6,10,5,9999,99999,9,999999999,0.0,999,999,99
3019,1,8,10,0,*?*?*?*?*?*?*?*?*?*?*?*?*?*?*?*?*?*?*?*?*?*?,-0.5,-6.3,60,102143,270,1412,280,38.4,0.0,38.4,4486,0,4494,1503,150,4.6,10,5,9999,99999,9,999999999,0.0,999,999,99
3019,1,8,11,0,*?*?*?*?*?*?*?*?*?*?*?*?*?*?*?*?*?*?*?*?*?*?,1.3,-4.8,59,102143,336,1411,288,51.2,0.0,51.2,5982,0,5995,2041,150,6.7,10,5,9999,99999,9,999999999,0.0,999,999,99
3019,1,8,12,0,*?*?*?*?*?*?*?*?*?*?*?*?*?*?*?*?*?*?*?*?*?*?,1.6,-5.0,57,102143,350,1411,289,54.0,0.0,54.0,6300,0,6315,2158,150,6.2,10,5,9999,99999,9,999999999,0.0,999,999,99
3019,1,8,13,0,*?*?*?*?*?*?*?*?*?*?*?*?*?*?*?*?*?*?*?*?*?*?,1.1,-3.9,64,102143,311,1411,287,46.4,0.0,46.4,5415,0,5426,1834,175,6.7,10,5,9999,99999,9,999999999,0.0,999,999,99
3019,1,8,14,0,*?*?*?*?*?*?*?*?*?*?*?*?*?*?*?*?*?*?*?*?*?*?,1.1,-3.9,64,102143,222,1414,287,29.0,0.0,29.0,3401,0,3406,1126,200,6.7,10,5,9999,99999,9,999999999,0.0,999,999,99
3019,1,8,15,0,*?*?*?*?*?*?*?*?*?*?*?*?*?*?*?*?*?*?*?*?*?*?,1.4,-4.5,61,102143,88,1412,288,2.9,0.0,2.9,381,-0,380,120,225,6.2,10,5,9999,99999,9,999999999,0.0,999,999,99
3019,1,8,16,0,*?*?*?*?*?*?*?*?*?*?*?*?*?*?*?*?*?*?*?*?*?*?,1.6,-4.8,58,102143,0,-0,289,0.0,-0.0,0.0,0,0,0,0,250,6.7,10,5,9999,99999,9,999999999,0.0,999,999,99
3019,1,8,17,0,*?*?*?*?*?*?*?*?*?*?*?*?*?*?*?*?*?*?*?*?*?*?,1.3,-3.9,64,102143,0,-0,287,0.0,-0.0,0.0,0,0,0,0,275,6.2,10,5,9999,99999,9,999999999,0.0,999,999,99
3019,1,8,18,0,*?*?*?*?*?*?*?*?*?*?*?*?*?*?*?*?*?*?*?*?*?*?,0.0,-4.5,66,102143,0,-0,282,0.0,-0.0,0.0,0,0,0,0,300,5.7,10,5,9999,99999,9,999999999,0.0,999,999,99
3019,1,8,19,0,*?*?*?*?*?*?*?*?*?*?*?*?*?*?*?*?*?*?*?*?*?*?,0.5,-4.5,65,102143,0,-0,284,0.0,-0.0,0.0,0,0,0,0,302,4.6,10,5,9999,99999,9,999999999,0.0,999,999,99
3019,1,8,20,0,*?*?*?*?*?*?*?*?*?*?*?*?*?*?*?*?*?*?*?*?*?*?,0.5,-2.7,75,102143,0,-0,284,0.0,-0.0,0.0,0,0,0,0,303,5.7,10,5,9999,99999,9,999999999,0.0,999,999,99
3019,1,8,21,0,*?*?*?*?*?*?*?*?*?*?*?*?*?*?*?*?*?*?*?*?*?*?,0.2,-2.9,75,102143,0,-0,283,0.0,-0.0,0.0,0,0,0,0,305,4.6,10,5,9999,99999,9,999999999,0.0,999,999,99
3019,1,8,22,0,*?*?*?*?*?*?*?*?*?*?*?*?*?*?*?*?*?*?*?*?*?*?,-0.4,-3.7,73,102143,0,-0,280,0.0,-0.0,0.0,0,0,0,0,307,5.2,10,5,9999,99999,9,999999999,0.0,999,999,99
3019,1,8,23,0,*?*?*?*?*?*?*?*?*?*?*?*?*?*?*?*?*?*?*?*?*?*?,-1.2,-5.0,71,102143,0,-0,277,0.0,-0.0,0.0,0,0,0,0,308,4.6,10,5,9999,99999,9,999999999,0.0,999,999,99
3019,1,8,24,0,*?*?*?*?*?*?*?*?*?*?*?*?*?*?*?*?*?*?*?*?*?*?,0.2,-2.7,78,102143,0,-0,283,0.0,-0.0,0.0,0,0,0,0,190,4.6,10,5,9999,99999,9,999999999,0.0,999,999,99
3019,1,9,1,0,*?*?*?*?*?*?*?*?*?*?*?*?*?*?*?*?*?*?*?*?*?*?,-3.6,-3.7,100,102256,0,-0,267,0.0,-0.0,0.0,0,0,0,0,258,2.6,10,5,9999,99999,9,999999999,0.0,999,999,99
3019,1,9,2,0,*?*?*?*?*?*?*?*?*?*?*?*?*?*?*?*?*?*?*?*?*?*?,-4.9,-4.8,100,102256,0,-0,262,0.0,-0.0,0.0,0,0,0,0,207,3.1,10,5,9999,99999,9,999999999,0.0,999,999,99
3019,1,9,3,0,*?*?*?*?*?*?*?*?*?*?*?*?*?*?*?*?*?*?*?*?*?*?,-3.8,-3.9,100,102256,0,-0,267,0.0,-0.0,0.0,0,0,0,0,155,2.1,10,5,9999,99999,9,999999999,0.0,999,999,99
3019,1,9,4,0,*?*?*?*?*?*?*?*?*?*?*?*?*?*?*?*?*?*?*?*?*?*?,-2.7,-2.7,100,102256,0,-0,271,0.0,-0.0,0.0,0,0,0,0,103,3.1,10,5,9999,99999,9,999999999,0.0,999,999,99
3019,1,9,5,0,*?*?*?*?*?*?*?*?*?*?*?*?*?*?*?*?*?*?*?*?*?*?,-4.3,-4.2,100,102256,0,-0,265,0.0,-0.0,0.0,0,0,0,0,52,2.6,10,5,9999,99999,9,999999999,0.0,999,999,99
3019,1,9,6,0,*?*?*?*?*?*?*?*?*?*?*?*?*?*?*?*?*?*?*?*?*?*?,-4.7,-4.8,100,102256,0,-0,263,0.0,-0.0,0.0,0,0,0,0,0,3.6,10,5,9999,99999,9,999999999,0.0,999,999,99
3019,1,9,7,0,*?*?*?*?*?*?*?*?*?*?*?*?*?*?*?*?*?*?*?*?*?*?,-4.6,-4.5,100,102256,0,-0,264,0.0,-0.0,0.0,0,0,0,0,23,4.1,10,5,9999,99999,9,999999999,0.0,999,999,99
3019,1,9,8,0,*?*?*?*?*?*?*?*?*?*?*?*?*?*?*?*?*?*?*?*?*?*?,-4.3,-4.2,100,102256,4,1259,265,0.0,0.0,0.0,0,0,0,0,47,5.7,10,5,9999,99999,9,999999999,0.0,999,999,99
3019,1,9,9,0,*?*?*?*?*?*?*?*?*?*?*?*?*?*?*?*?*?*?*?*?*?*?,-3.2,-3.1,100,102256,159,1417,269,16.6,0.0,16.6,1984,-0,1985,649,70,3.6,10,5,9999,99999,9,999999999,0.0,999,999,99
3019,1,9,10,0,*?*?*?*?*?*?*?*?*?*?*?*?*?*?*?*?*?*?*?*?*?*?,-3.8,-3.9,100,102256,273,1414,267,38.9,0.0,38.9,4545,0,4553,1524,93,4.6,10,5,9999,99999,9,999999999,0.0,999,999,99
3019,1,9,11,0,*?*?*?*?*?*?*?*?*?*?*?*?*?*?*?*?*?*?*?*?*?*?,-0.8,-1.7,100,102256,339,1411,278,51.8,0.0,51.8,6050,0,6063,2066,117,6.7,10,5,9999,99999,9,999999999,0.0,999,999,99
3019,1,9,12,0,*?*?*?*?*?*?*?*?*?*?*?*?*?*?*?*?*?*?*?*?*?*?,-0.7,-0.8,100,102256,354,1414,279,54.6,0.0,54.6,6379,0,6393,2187,140,6.2,10,5,9999,99999,9,999999999,0.0,999,999,99
3019,1,9,13,0,*?*?*?*?*?*?*?*?*?*?*?*?*?*?*?*?*?*?*?*?*?*?,-0.7,-0.6,100,102256,315,1413,279,47.1,0.0,47.1,5500,0,5511,1865,143,6.7,10,5,9999,99999,9,999999999,0.0,999,999,99
3019,1,9,14,0,*?*?*?*?*?*?*?*?*?*?*?*?*?*?*?*?*?*?*?*?*?*?,-0.6,-0.6,100,102256,226,1414,279,29.7,0.0,29.7,3490,0,3495,1157,147,6.7,10,5,9999,99999,9,999999999,0.0,999,999,99
3019,1,9,15,0,*?*?*?*?*?*?*?*?*?*?*?*?*?*?*?*?*?*?*?*?*?*?,-1.0,-2.2,100,102256,92,1410,278,3.7,0.0,3.7,479,-0,478,152,150,6.2,10,5,9999,99999,9,999999999,0.0,999,999,99
3019,1,9,16,0,*?*?*?*?*?*?*?*?*?*?*?*?*?*?*?*?*?*?*?*?*?*?,-0.7,-3.7,100,102256,0,-0,279,0.0,-0.0,0.0,0,0,0,0,153,6.7,10,5,9999,99999,9,999999999,0.0,999,999,99
3019,1,9,17,0,*?*?*?*?*?*?*?*?*?*?*?*?*?*?*?*?*?*?*?*?*?*?,-1.5,-3.7,100,102256,0,-0,276,0.0,-0.0,0.0,0,0,0,0,157,6.2,10,5,9999,99999,9,999999999,0.0,999,999,99
3019,1,9,18,0,*?*?*?*?*?*?*?*?*?*?*?*?*?*?*?*?*?*?*?*?*?*?,-1.9,-3.9,100,102256,0,-0,274,0.0,-0.0,0.0,0,0,0,0,160,5.7,10,5,9999,99999,9,999999999,0.0,999,999,99
3019,1,9,19,0,*?*?*?*?*?*?*?*?*?*?*?*?*?*?*?*?*?*?*?*?*?*?,-2.3,-5.0,100,102256,0,-0,273,0.0,-0.0,0.0,0,0,0,0,165,4.6,10,5,9999,99999,9,999999999,0.0,999,999,99
3019,1,9,20,0,*?*?*?*?*?*?*?*?*?*?*?*?*?*?*?*?*?*?*?*?*?*?,-2.4,-6.0,100,102256,0,-0,272,0.0,-0.0,0.0,0,0,0,0,170,5.7,10,5,9999,99999,9,999999999,0.0,999,999,99
3019,1,9,21,0,*?*?*?*?*?*?*?*?*?*?*?*?*?*?*?*?*?*?*?*?*?*?,-3.2,-6.3,100,102256,0,-0,269,0.0,-0.0,0.0,0,0,0,0,175,4.6,10,5,9999,99999,9,999999999,0.0,999,999,99
3019,1,9,22,0,*?*?*?*?*?*?*?*?*?*?*?*?*?*?*?*?*?*?*?*?*?*?,-2.8,-8.4,98,102256,0,-0,271,0.0,-0.0,0.0,0,0,0,0,180,5.2,10,5,9999,99999,9,999999999,0.0,999,999,99
3019,1,9,23,0,*?*?*?*?*?*?*?*?*?*?*?*?*?*?*?*?*?*?*?*?*?*?,-3.2,-6.9,100,102256,0,-0,269,0.0,-0.0,0.0,0,0,0,0,185,4.6,10,5,9999,99999,9,999999999,0.0,999,999,99
3019,1,9,24,0,*?*?*?*?*?*?*?*?*?*?*?*?*?*?*?*?*?*?*?*?*?*?,-2.1,-4.5,100,102256,0,-0,274,0.0,-0.0,0.0,0,0,0,0,310,4.6,10,5,9999,99999,9,999999999,0.0,999,999,99
3019,1,10,1,0,*?*?*?*?*?*?*?*?*?*?*?*?*?*?*?*?*?*?*?*?*?*?,-3.3,-9.2,62,101639,0,-0,269,0.0,-0.0,0.0,0,0,0,0,190,2.6,10,5,9999,99999,9,999999999,0.0,999,999,99
3019,1,10,2,0,*?*?*?*?*?*?*?*?*?*?*?*?*?*?*?*?*?*?*?*?*?*?,-3.1,-10.4,54,101639,0,-0,270,0.0,-0.0,0.0,0,0,0,0,190,3.1,10,5,9999,99999,9,999999999,0.0,999,999,99
3019,1,10,3,0,*?*?*?*?*?*?*?*?*?*?*?*?*?*?*?*?*?*?*?*?*?*?,-4.1,-10.4,58,101639,0,-0,266,0.0,-0.0,0.0,0,0,0,0,190,2.1,10,5,9999,99999,9,999999999,0.0,999,999,99
3019,1,10,4,0,*?*?*?*?*?*?*?*?*?*?*?*?*?*?*?*?*?*?*?*?*?*?,-5.0,-11.4,57,101639,0,-0,263,0.0,-0.0,0.0,0,0,0,0,190,3.1,10,5,9999,99999,9,999999999,0.0,999,999,99
3019,1,10,5,0,*?*?*?*?*?*?*?*?*?*?*?*?*?*?*?*?*?*?*?*?*?*?,-6.0,-13.5,52,101639,0,-0,259,0.0,-0.0,0.0,0,0,0,0,190,2.6,10,5,9999,99999,9,999999999,0.0,999,999,99
3019,1,10,6,0,*?*?*?*?*?*?*?*?*?*?*?*?*?*?*?*?*?*?*?*?*?*?,-4.6,-12.9,50,101639,0,-0,264,0.0,-0.0,0.0,0,0,0,0,190,3.6,10,5,9999,99999,9,999999999,0.2,999,999,99
3019,1,10,7,0,*?*?*?*?*?*?*?*?*?*?*?*?*?*?*?*?*?*?*?*?*?*?,-3.2,-10.4,55,101639,0,-0,270,0.0,-0.0,0.0,0,0,0,0,187,4.1,10,5,9999,99999,9,999999999,0.6,999,999,99
3019,1,10,8,0,*?*?*?*?*?*?*?*?*?*?*?*?*?*?*?*?*?*?*?*?*?*?,-3.5,-9.2,62,101639,6,1323,268,0.0,0.0,0.0,0,0,0,0,183,5.7,10,5,9999,99999,9,999999999,1.6,999,999,99
3019,1,10,9,0,*?*?*?*?*?*?*?*?*?*?*?*?*?*?*?*?*?*?*?*?*?*?,-2.5,-8.4,61,101639,161,1414,272,17.1,0.0,17.1,2035,-0,2037,667,180,3.6,10,5,9999,99999,9,999999999,0.7,999,999,99
3019,1,10,10,0,*?*?*?*?*?*?*?*?*?*?*?*?*?*?*?*?*?*?*?*?*?*?,-2.2,-10.4,51,101639,275,1410,274,39.4,0.0,39.4,4606,0,4614,1545,177,4.6,10,5,9999,99999,9,999999999,0.1,999,999,99
3019,1,10,11,0,*?*?*?*?*?*?*?*?*?*?*?*?*?*?*?*?*?*?*?*?*?*?,-0.2,-6.0,62,101639,342,1411,281,52.4,0.0,52.4,6121,0,6135,2092,173,6.7,10,5,9999,99999,9,999999999,0.2,999,999,99
3019,1,10,12,0,*?*?*?*?*?*?*?*?*?*?*?*?*?*?*?*?*?*?*?*?*?*?,2.4,-5.0,56,101639,357,1412,292,55.3,0.0,55.3,6459,0,6473,2217,170,6.2,10,5,9999,99999,9,999999999,0.1,999,999,99
3019,1,10,13,0,*?*?*?*?*?*?*?*?*?*?*?*?*?*?*?*?*?*?*?*?*?*?,2.6,-3.9,61,101639,319,1413,293,47.8,0.0,47.8,5588,0,5599,1897,162,6.7,10,5,9999,99999,9,999999999,0.0,999,999,99
3019,1,10,14,0,*?*?*?*?*?*?*?*?*?*?*?*?*?*?*?*?*?*?*?*?*?*?,2.6,-2.4,69,101639,230,1413,293,30.5,0.0,30.5,3583,0,3588,1188,153,6.7,10,5,9999,99999,9,999999999,0.0,999,999,99
3019,1,10,15,0,*?*?*?*?*?*?*?*?*?*?*?*?*?*?*?*?*?*?*?*?*?*?,2.7,-3.1,65,101639,96,1406,293,4.6,0.0,4.6,578,-0,578,185,145,6.2,10,5,9999,99999,9,999999999,0.0,999,999,99
3019,1,10,16,0,*?*?*?*?*?*?*?*?*?*?*?*?*?*?*?*?*?*?*?*?*?*?,1.8,-2.4,73,101639,0,-0,289,0.0,-0.0,0.0,0,0,0,0,137,6.7,10,5,9999,99999,9,999999999,0.0,999,999,99
3019,1,10,17,0,*?*?*?*?*?*?*?*?*?*?*?*?*?*?*?*?*?*?*?*?*?*?,0.1,-1.3,92,101639,0,-0,282,0.0,-0.0,0.0,0,0,0,0,128,6.2,10,5,9999,99999,9,999999999,0.0,999,999,99
3019,1,10,18,0,*?*?*?*?*?*?*?*?*?*?*?*?*?*?*?*?*?*?*?*?*?*?,-0.4,-1.7,91,101639,0,-0,280,0.0,-0.0,0.0,0,0,0,0,120,5.7,10,5,9999,99999,9,999999999,0.0,999,999,99
3019,1,10,19,0,*?*?*?*?*?*?*?*?*?*?*?*?*?*?*?*?*?*?*?*?*?*?,-1.2,-1.5,99,101639,0,-0,277,0.0,-0.0,0.0,0,0,0,0,107,4.6,10,5,9999,99999,9,999999999,0.0,999,999,99
3019,1,10,20,0,*?*?*?*?*?*?*?*?*?*?*?*?*?*?*?*?*?*?*?*?*?*?,-1.7,-2.9,92,101639,0,-0,275,0.0,-0.0,0.0,0,0,0,0,93,5.7,10,5,9999,99999,9,999999999,0.0,999,999,99
3019,1,10,21,0,*?*?*?*?*?*?*?*?*?*?*?*?*?*?*?*?*?*?*?*?*?*?,-1.5,-2.9,91,101639,0,-0,276,0.0,-0.0,0.0,0,0,0,0,80,4.6,10,5,9999,99999,9,999999999,0.0,999,999,99
3019,1,10,22,0,*?*?*?*?*?*?*?*?*?*?*?*?*?*?*?*?*?*?*?*?*?*?,-2.7,-3.4,96,101639,0,-0,271,0.0,-0.0,0.0,0,0,0,0,67,5.2,10,5,9999,99999,9,999999999,0.0,999,999,99
3019,1,10,23,0,*?*?*?*?*?*?*?*?*?*?*?*?*?*?*?*?*?*?*?*?*?*?,-2.3,-2.4,100,101639,0,-0,272,0.0,-0.0,0.0,0,0,0,0,53,4.6,10,5,9999,99999,9,999999999,0.4,999,999,99
3019,1,10,24,0,*?*?*?*?*?*?*?*?*?*?*?*?*?*?*?*?*?*?*?*?*?*?,-3.5,-8.0,70,101639,0,-0,268,0.0,-0.0,0.0,0,0,0,0,190,4.6,10,5,9999,99999,9,999999999,0.0,999,999,99
3019,1,11,1,0,*?*?*?*?*?*?*?*?*?*?*?*?*?*?*?*?*?*?*?*?*?*?,-0.1,-0.0,100,101681,0,-0,281,0.0,-0.0,0.0,0,0,0,0,58,2.6,10,5,9999,99999,9,999999999,0.5,999,999,99
3019,1,11,2,0,*?*?*?*?*?*?*?*?*?*?*?*?*?*?*?*?*?*?*?*?*?*?,1.4,1.5,100,101681,0,-0,287,0.0,-0.0,0.0,0,0,0,0,77,3.1,10,5,9999,99999,9,999999999,0.0,999,999,99
3019,1,11,3,0,*?*?*?*?*?*?*?*?*?*?*?*?*?*?*?*?*?*?*?*?*?*?,-0.2,-0.2,100,101681,0,-0,281,0.0,-0.0,0.0,0,0,0,0,95,2.1,10,5,9999,99999,9,999999999,0.0,999,999,99
3019,1,11,4,0,*?*?*?*?*?*?*?*?*?*?*?*?*?*?*?*?*?*?*?*?*?*?,-1.2,-1.1,100,101681,0,-0,277,0.0,-0.0,0.0,0,0,0,0,113,3.1,10,5,9999,99999,9,999999999,0.0,999,999,99
3019,1,11,5,0,*?*?*?*?*?*?*?*?*?*?*?*?*?*?*?*?*?*?*?*?*?*?,-2.4,-2.4,100,101681,0,-0,272,0.0,-0.0,0.0,0,0,0,0,132,2.6,10,5,9999,99999,9,999999999,0.0,999,999,99
3019,1,11,6,0,*?*?*?*?*?*?*?*?*?*?*?*?*?*?*?*?*?*?*?*?*?*?,-1.4,-1.5,100,101681,0,-0,276,0.0,-0.0,0.0,0,0,0,0,150,3.6,10,5,9999,99999,9,999999999,0.0,999,999,99
3019,1,11,7,0,*?*?*?*?*?*?*?*?*?*?*?*?*?*?*?*?*?*?*?*?*?*?,-0.7,-0.6,100,101681,0,-0,279,0.0,-0.0,0.0,0,0,0,0,152,4.1,10,5,9999,99999,9,999999999,0.0,999,999,99
3019,1,11,8,0,*?*?*?*?*?*?*?*?*?*?*?*?*?*?*?*?*?*?*?*?*?*?,0.3,0.4,100,101681,8,1329,283,0.0,0.0,0.0,0,0,0,0,153,5.7,10,5,9999,99999,9,999999999,0.0,999,999,99
3019,1,11,9,0,*?*?*?*?*?*?*?*?*?*?*?*?*?*?*?*?*?*?*?*?*?*?,1.0,1.0,100,101681,163,1410,281,30.5,35.1,26.5,3430,2122,3200,554,155,3.6,9,5,9999,99999,9,999999999,0.0,999,999,99
3019,1,11,10,0,*?*?*?*?*?*?*?*?*?*?*?*?*?*?*?*?*?*?*?*?*?*?,2.7,2.7,100,101681,278,1411,288,69.4,46.9,60.2,7665,3654,7074,1292,157,4.6,9,5,9999,99999,9,999999999,0.0,999,999,99
3019,1,11,11,0,*?*?*?*?*?*?*?*?*?*?*?*?*?*?*?*?*?*?*?*?*?*?,5.4,5.1,100,101681,346,1413,299,92.2,50.1,80.0,10120,4298,9052,2115,158,6.7,9,5,9999,99999,9,999999999,0.0,999,999,99
3019,1,11,12,0,*?*?*?*?*?*?*?*?*?*?*?*?*?*?*?*?*?*?*?*?*?*?,7.6,5.1,100,101681,361,1413,309,97.4,50.7,84.4,10684,4398,9552,2244,160,6.2,9,5,9999,99999,9,999999999,0.0,999,999,99
3019,1,11,13,0,*?*?*?*?*?*?*?*?*?*?*?*?*?*?*?*?*?*?*?*?*?*?,7.8,3.8,100,101681,323,1413,314,48.6,0.0,48.6,5679,0,5691,1930,158,6.7,10,5,9999,99999,9,999999999,0.0,999,999,99
3019,1,11,14,0,*?*?*?*?*?*?*?*?*?*?*?*?*?*?*?*?*?*?*?*?*?*?,7.9,2.7,98,101681,234,1411,310,54.5,43.7,47.2,6038,3153,5593,1004,157,6.7,9,5,9999,99999,9,999999999,0.0,999,999,99
3019,1,11,15,0,*?*?*?*?*?*?*?*?*?*?*?*?*?*?*?*?*?*?*?*?*?*?,7.8,3.0,100,101681,101,1415,314,5.4,0.0,5.4,680,-0,680,218,155,6.2,10,5,9999,99999,9,999999999,0.0,999,999,99
3019,1,11,16,0,*?*?*?*?*?*?*?*?*?*?*?*?*?*?*?*?*?*?*?*?*?*?,7.8,4.5,100,101681,0,-0,314,0.0,-0.0,0.0,0,0,0,0,153,6.7,10,5,9999,99999,9,999999999,0.0,999,999,99
3019,1,11,17,0,*?*?*?*?*?*?*?*?*?*?*?*?*?*?*?*?*?*?*?*?*?*?,5.5,2.5,100,101681,0,-0,304,0.0,-0.0,0.0,0,0,0,0,152,6.2,10,5,9999,99999,9,999999999,0.0,999,999,99
3019,1,11,18,0,*?*?*?*?*?*?*?*?*?*?*?*?*?*?*?*?*?*?*?*?*?*?,4.5,3.2,100,101681,0,-0,300,0.0,-0.0,0.0,0,0,0,0,150,5.7,10,5,9999,99999,9,999999999,0.0,999,999,99
3019,1,11,19,0,*?*?*?*?*?*?*?*?*?*?*?*?*?*?*?*?*?*?*?*?*?*?,4.2,3.6,100,101681,0,-0,299,0.0,-0.0,0.0,0,0,0,0,148,4.6,10,5,9999,99999,9,999999999,0.0,999,999,99
3019,1,11,20,0,*?*?*?*?*?*?*?*?*?*?*?*?*?*?*?*?*?*?*?*?*?*?,2.7,2.1,100,101681,0,-0,292,0.0,-0.0,0.0,0,0,0,0,147,5.7,10,5,9999,99999,9,999999999,0.0,999,999,99
3019,1,11,21,0,*?*?*?*?*?*?*?*?*?*?*?*?*?*?*?*?*?*?*?*?*?*?,3.0,3.0,100,101681,0,-0,294,0.0,-0.0,0.0,0,0,0,0,145,4.6,10,5,9999,99999,9,999999999,0.0,999,999,99
3019,1,11,22,0,*?*?*?*?*?*?*?*?*?*?*?*?*?*?*?*?*?*?*?*?*?*?,1.9,1.9,100,101681,0,-0,289,0.0,-0.0,0.0,0,0,0,0,143,5.2,10,5,9999,99999,9,999999999,0.0,999,999,99
3019,1,11,23,0,*?*?*?*?*?*?*?*?*?*?*?*?*?*?*?*?*?*?*?*?*?*?,1.7,1.7,100,101681,0,-0,288,0.0,-0.0,0.0,0,0,0,0,142,4.6,10,5,9999,99999,9,999999999,0.0,999,999,99
3019,1,11,24,0,*?*?*?*?*?*?*?*?*?*?*?*?*?*?*?*?*?*?*?*?*?*?,-2.0,-1.9,100,101681,0,-0,274,0.0,-0.0,0.0,0,0,0,0,40,4.6,10,5,9999,99999,9,999999999,0.9,999,999,99
3019,1,12,1,0,*?*?*?*?*?*?*?*?*?*?*?*?*?*?*?*?*?*?*?*?*?*?,2.3,2.3,100,101423,0,-0,291,0.0,-0.0,0.0,0,0,0,0,138,2.6,10,5,9999,99999,9,999999999,0.0,999,999,99
3019,1,12,2,0,*?*?*?*?*?*?*?*?*?*?*?*?*?*?*?*?*?*?*?*?*?*?,2.7,2.5,100,101423,0,-0,292,0.0,-0.0,0.0,0,0,0,0,137,3.1,10,5,9999,99999,9,999999999,0.0,999,999,99
3019,1,12,3,0,*?*?*?*?*?*?*?*?*?*?*?*?*?*?*?*?*?*?*?*?*?*?,2.0,2.1,100,101423,0,-0,289,0.0,-0.0,0.0,0,0,0,0,135,2.1,10,5,9999,99999,9,999999999,0.0,999,999,99
3019,1,12,4,0,*?*?*?*?*?*?*?*?*?*?*?*?*?*?*?*?*?*?*?*?*?*?,1.1,1.0,100,101423,0,-0,286,0.0,-0.0,0.0,0,0,0,0,133,3.1,10,5,9999,99999,9,999999999,0.0,999,999,99
3019,1,12,5,0,*?*?*?*?*?*?*?*?*?*?*?*?*?*?*?*?*?*?*?*?*?*?,1.7,1.7,100,101423,0,-0,288,0.0,-0.0,0.0,0,0,0,0,132,2.6,10,5,9999,99999,9,999999999,0.0,999,999,99
3019,1,12,6,0,*?*?*?*?*?*?*?*?*?*?*?*?*?*?*?*?*?*?*?*?*?*?,2.2,2.3,100,101423,0,-0,290,0.0,-0.0,0.0,0,0,0,0,130,3.6,10,5,9999,99999,9,999999999,0.0,999,999,99
3019,1,12,7,0,*?*?*?*?*?*?*?*?*?*?*?*?*?*?*?*?*?*?*?*?*?*?,3.2,3.2,100,101423,0,-0,294,0.0,-0.0,0.0,0,0,0,0,125,4.1,10,5,9999,99999,9,999999999,0.0,999,999,99
3019,1,12,8,0,*?*?*?*?*?*?*?*?*?*?*?*?*?*?*?*?*?*?*?*?*?*?,3.6,3.6,100,101423,11,1443,296,0.0,0.0,0.0,0,0,0,0,120,5.7,10,5,9999,99999,9,999999999,0.0,999,999,99
3019,1,12,9,0,*?*?*?*?*?*?*?*?*?*?*?*?*?*?*?*?*?*?*?*?*?*?,3.1,3.0,100,101423,166,1412,289,31.4,35.6,27.3,3529,2167,3291,570,115,3.6,9,5,9999,99999,9,999999999,0.0,999,999,99
3019,1,12,10,0,*?*?*?*?*?*?*?*?*?*?*?*?*?*?*?*?*?*?*?*?*?*?,3.3,3.0,100,101423,281,1410,295,40.6,0.0,40.6,4742,0,4751,1593,110,4.6,10,5,9999,99999,9,999999999,0.0,999,999,99
3019,1,12,11,0,*?*?*?*?*?*?*?*?*?*?*?*?*?*?*?*?*?*?*?*?*?*?,6.1,5.1,100,101423,349,1411,302,93.4,50.2,81.0,10250,4322,9167,2144,105,6.7,9,5,9999,99999,9,999999999,0.0,999,999,99
3019,1,12,12,0,*?*?*?*?*?*?*?*?*?*?*?*?*?*?*?*?*?*?*?*?*?*?,7.5,6.9,100,101423,365,1413,308,98.7,50.8,85.5,10828,4423,9680,2278,100,6.2,9,5,9999,99999,9,999999999,0.0,999,999,99
3019,1,12,13,0,*?*?*?*?*?*?*?*?*?*?*?*?*?*?*?*?*?*?*?*?*?*?,7.5,7.4,100,101423,327,1412,309,85.9,49.3,74.5,9426,4166,8436,1958,92,6.7,9,5,9999,99999,9,999999999,0.0,999,999,99
3019,1,12,14,0,*?*?*?*?*?*?*?*?*?*?*?*?*?*?*?*?*?*?*?*?*?*?,7.6,7.6,100,101423,239,1415,313,32.2,0.0,32.2,3778,0,3784,1256,83,6.7,10,5,9999,99999,9,999999999,0.0,999,999,99
3019,1,12,15,0,*?*?*?*?*?*?*?*?*?*?*?*?*?*?*?*?*?*?*?*?*?*?,7.5,7.4,100,101423,105,1407,312,6.3,0.0,6.3,784,-0,784,253,75,6.2,10,5,9999,99999,9,999999999,0.0,999,999,99
3019,1,12,16,0,*?*?*?*?*?*?*?*?*?*?*?*?*?*?*?*?*?*?*?*?*?*?,7.5,7.0,100,101423,0,-0,312,0.0,-0.0,0.0,0,0,0,0,67,6.7,10,5,9999,99999,9,999999999,0.0,999,999,99
3019,1,12,17,0,*?*?*?*?*?*?*?*?*?*?*?*?*?*?*?*?*?*?*?*?*?*?,6.4,6.2,100,101423,0,-0,308,0.0,-0.0,0.0,0,0,0,0,58,6.2,10,5,9999,99999,9,999999999,0.0,999,999,99
3019,1,12,18,0,*?*?*?*?*?*?*?*?*?*?*?*?*?*?*?*?*?*?*?*?*?*?,4.9,5.0,100,101423,0,-0,301,0.0,-0.0,0.0,0,0,0,0,50,5.7,10,5,9999,99999,9,999999999,0.0,999,999,99
3019,1,12,19,0,*?*?*?*?*?*?*?*?*?*?*?*?*?*?*?*?*?*?*?*?*?*?,4.7,3.8,100,101423,0,-0,301,0.0,-0.0,0.0,0,0,0,0,95,4.6,10,5,9999,99999,9,999999999,0.0,999,999,99
3019,1,12,20,0,*?*?*?*?*?*?*?*?*?*?*?*?*?*?*?*?*?*?*?*?*?*?,4.1,3.4,100,101423,0,-0,298,0.0,-0.0,0.0,0,0,0,0,140,5.7,10,5,9999,99999,9,999999999,0.0,999,999,99
3019,1,12,21,0,*?*?*?*?*?*?*?*?*?*?*?*?*?*?*?*?*?*?*?*?*?*?,4.8,2.7,100,101423,0,-0,301,0.0,-0.0,0.0,0,0,0,0,185,4.6,10,5,9999,99999,9,999999999,0.0,999,999,99
3019,1,12,22,0,*?*?*?*?*?*?*?*?*?*?*?*?*?*?*?*?*?*?*?*?*?*?,3.9,1.5,98,101423,0,-0,298,0.0,-0.0,0.0,0,0,0,0,230,5.2,10,5,9999,99999,9,999999999,0.0,999,999,99
3019,1,12,23,0,*?*?*?*?*?*?*?*?*?*?*?*?*?*?*?*?*?*?*?*?*?*?,1.1,0.6,100,101423,0,-0,286,0.0,-0.0,0.0,0,0,0,0,275,4.6,10,5,9999,99999,9,999999999,0.0,999,999,99
3019,1,12,24,0,*?*?*?*?*?*?*?*?*?*?*?*?*?*?*?*?*?*?*?*?*?*?,1.5,1.5,100,101423,0,-0,287,0.0,-0.0,0.0,0,0,0,0,140,4.6,10,5,9999,99999,9,999999999,0.0,999,999,99
3019,1,13,1,0,*?*?*?*?*?*?*?*?*?*?*?*?*?*?*?*?*?*?*?*?*?*?,-1.1,-1.9,92,102084,0,-0,277,0.0,-0.0,0.0,0,0,0,0,282,2.6,10,5,9999,99999,9,999999999,0.0,999,999,99
3019,1,13,2,0,*?*?*?*?*?*?*?*?*?*?*?*?*?*?*?*?*?*?*?*?*?*?,-0.5,-3.4,78,102084,0,-0,280,0.0,-0.0,0.0,0,0,0,0,243,3.1,10,5,9999,99999,9,999999999,0.0,999,999,99
3019,1,13,3,0,*?*?*?*?*?*?*?*?*?*?*?*?*?*?*?*?*?*?*?*?*?*?,0.0,-3.4,74,102084,0,-0,282,0.0,-0.0,0.0,0,0,0,0,205,2.1,10,5,9999,99999,9,999999999,0.0,999,999,99
3019,1,13,4,0,*?*?*?*?*?*?*?*?*?*?*?*?*?*?*?*?*?*?*?*?*?*?,0.7,-2.9,74,102084,0,-0,285,0.0,-0.0,0.0,0,0,0,0,167,3.1,10,5,9999,99999,9,999999999,0.0,999,999,99
3019,1,13,5,0,*?*?*?*?*?*?*?*?*?*?*?*?*?*?*?*?*?*?*?*?*?*?,0.4,-2.2,81,102084,0,-0,283,0.0,-0.0,0.0,0,0,0,0,128,2.6,10,5,9999,99999,9,999999999,0.0,999,999,99
3019,1,13,6,0,*?*?*?*?*?*?*?*?*?*?*?*?*?*?*?*?*?*?*?*?*?*?,1.0,-1.7,80,102084,0,-0,286,0.0,-0.0,0.0,0,0,0,0,90,3.6,10,5,9999,99999,9,999999999,0.0,999,999,99
3019,1,13,7,0,*?*?*?*?*?*?*?*?*?*?*?*?*?*?*?*?*?*?*?*?*?*?,0.7,-1.3,84,102084,0,-0,285,0.0,-0.0,0.0,0,0,0,0,100,4.1,10,5,9999,99999,9,999999999,0.0,999,999,99
3019,1,13,8,0,*?*?*?*?*?*?*?*?*?*?*?*?*?*?*?*?*?*?*?*?*?*?,0.3,-1.7,85,102084,13,1390,278,0.0,0.0,0.0,0,0,0,0,110,5.7,9,5,9999,99999,9,999999999,0.0,999,999,99
3019,1,13,9,0,*?*?*?*?*?*?*?*?*?*?*?*?*?*?*?*?*?*?*?*?*?*?,0.9,-1.1,85,102084,169,1414,234,64.3,376.7,19.3,6729,25392,3220,420,120,3.6,0,0,9999,99999,9,999999999,0.0,999,999,99
3019,1,13,10,0,*?*?*?*?*?*?*?*?*?*?*?*?*?*?*?*?*?*?*?*?*?*?,3.3,1.0,84,102084,285,1414,285,94.9,118.6,71.0,10381,9307,8249,1526,130,4.6,8,4,9999,99999,9,999999999,0.0,999,999,99
3019,1,13,11,0,*?*?*?*?*?*?*?*?*?*?*?*?*?*?*?*?*?*?*?*?*?*?,4.6,1.9,82,102084,353,1413,277,175.2,368.2,83.2,18310,30354,10796,1530,140,6.7,5,3,9999,99999,9,999999999,0.0,999,999,99
3019,1,13,12,0,*?*?*?*?*?*?*?*?*?*?*?*?*?*?*?*?*?*?*?*?*?*?,7.9,2.5,69,102084,369,1413,266,198.6,532.3,59.6,20629,45126,8934,1117,150,6.2,0,0,9999,99999,9,999999999,0.0,999,999,99
3019,1,13,13,0,*?*?*?*?*?*?*?*?*?*?*?*?*?*?*?*?*?*?*?*?*?*?,7.9,2.5,68,102084,331,1411,266,173.4,517.4,52.0,18029,42338,7898,973,147,6.7,0,0,9999,99999,9,999999999,0.0,999,999,99
3019,1,13,14,0,*?*?*?*?*?*?*?*?*?*?*?*?*?*?*?*?*?*?*?*?*?*?,7.8,2.9,70,102084,243,1412,290,106.5,324.8,50.6,11232,22619,6820,903,143,6.7,5,3,9999,99999,9,999999999,0.0,999,999,99
3019,1,13,15,0,*?*?*?*?*?*?*?*?*?*?*?*?*?*?*?*?*?*?*?*?*?*?,8.0,3.4,72,102084,110,1412,306,16.6,53.7,12.4,1867,2393,1907,208,140,6.2,8,4,9999,99999,9,999999999,0.0,999,999,99
3019,1,13,16,0,*?*?*?*?*?*?*?*?*?*?*?*?*?*?*?*?*?*?*?*?*?*?,7.3,3.4,75,102084,0,-0,312,0.0,-0.0,0.0,0,0,0,0,137,6.7,10,5,9999,99999,9,999999999,0.0,999,999,99
3019,1,13,17,0,*?*?*?*?*?*?*?*?*?*?*?*?*?*?*?*?*?*?*?*?*?*?,5.3,1.9,78,102084,0,-0,304,0.0,-0.0,0.0,0,0,0,0,133,6.2,10,5,9999,99999,9,999999999,0.0,999,999,99
3019,1,13,18,0,*?*?*?*?*?*?*?*?*?*?*?*?*?*?*?*?*?*?*?*?*?*?,4.1,0.8,79,102084,0,-0,299,0.0,-0.0,0.0,0,0,0,0,130,5.7,10,5,9999,99999,9,999999999,0.0,999,999,99
3019,1,13,19,0,*?*?*?*?*?*?*?*?*?*?*?*?*?*?*?*?*?*?*?*?*?*?,3.8,0.8,80,102084,0,-0,297,0.0,-0.0,0.0,0,0,0,0,132,4.6,10,5,9999,99999,9,999999999,0.0,999,999,99
3019,1,13,20,0,*?*?*?*?*?*?*?*?*?*?*?*?*?*?*?*?*?*?*?*?*?*?,2.8,-1.1,74,102084,0,-0,293,0.0,-0.0,0.0,0,0,0,0,133,5.7,10,5,9999,99999,9,999999999,0.0,999,999,99
3019,1,13,21,0,*?*?*?*?*?*?*?*?*?*?*?*?*?*?*?*?*?*?*?*?*?*?,3.4,-0.0,78,102084,0,-0,296,0.0,-0.0,0.0,0,0,0,0,135,4.6,10,5,9999,99999,9,999999999,0.0,999,999,99
3019,1,13,22,0,*?*?*?*?*?*?*?*?*?*?*?*?*?*?*?*?*?*?*?*?*?*?,2.2,-1.1,77,102084,0,-0,291,0.0,-0.0,0.0,0,0,0,0,137,5.2,10,5,9999,99999,9,999999999,0.0,999,999,99
3019,1,13,23,0,*?*?*?*?*?*?*?*?*?*?*?*?*?*?*?*?*?*?*?*?*?*?,2.0,-1.1,79,102084,0,-0,290,0.0,-0.0,0.0,0,0,0,0,138,4.6,10,5,9999,99999,9,999999999,0.0,999,999,99
3019,1,13,24,0,*?*?*?*?*?*?*?*?*?*?*?*?*?*?*?*?*?*?*?*?*?*?,-1.9,-1.9,99,102084,0,-0,274,0.0,-0.0,0.0,0,0,0,0,320,4.6,10,5,9999,99999,9,999999999,0.0,999,999,99
3019,1,14,1,0,*?*?*?*?*?*?*?*?*?*?*?*?*?*?*?*?*?*?*?*?*?*?,0.8,0.8,100,101071,0,-0,285,0.0,-0.0,0.0,0,0,0,0,143,2.6,10,5,9999,99999,9,999999999,0.0,999,999,99
3019,1,14,2,0,*?*?*?*?*?*?*?*?*?*?*?*?*?*?*?*?*?*?*?*?*?*?,0.5,0.6,100,101071,0,-0,283,0.0,-0.0,0.0,0,0,0,0,147,3.1,10,5,9999,99999,9,999999999,0.0,999,999,99
3019,1,14,3,0,*?*?*?*?*?*?*?*?*?*?*?*?*?*?*?*?*?*?*?*?*?*?,0.3,0.2,100,101071,0,-0,283,0.0,-0.0,0.0,0,0,0,0,150,2.1,10,5,9999,99999,9,999999999,0.0,999,999,99
3019,1,14,4,0,*?*?*?*?*?*?*?*?*?*?*?*?*?*?*?*?*?*?*?*?*?*?,-1.1,-1.1,100,101071,0,-0,277,0.0,-0.0,0.0,0,0,0,0,153,3.1,10,5,9999,99999,9,999999999,0.0,999,999,99
3019,1,14,5,0,*?*?*?*?*?*?*?*?*?*?*?*?*?*?*?*?*?*?*?*?*?*?,-2.5,-2.4,100,101071,0,-0,272,0.0,-0.0,0.0,0,0,0,0,157,2.6,10,5,9999,99999,9,999999999,0.0,999,999,99
3019,1,14,6,0,*?*?*?*?*?*?*?*?*?*?*?*?*?*?*?*?*?*?*?*?*?*?,-1.4,-1.5,100,101071,0,-0,276,0.0,-0.0,0.0,0,0,0,0,160,3.6,10,5,9999,99999,9,999999999,0.0,999,999,99
3019,1,14,7,0,*?*?*?*?*?*?*?*?*?*?*?*?*?*?*?*?*?*?*?*?*?*?,-0.4,-0.4,100,101071,0,-0,280,0.0,-0.0,0.0,0,0,0,0,187,4.1,10,5,9999,99999,9,999999999,0.0,999,999,99
3019,1,14,8,0,*?*?*?*?*?*?*?*?*?*?*?*?*?*?*?*?*?*?*?*?*?*?,-0.5,-0.4,100,101071,16,1427,279,0.0,0.0,0.0,0,0,0,0,213,5.7,10,5,9999,99999,9,999999999,0.0,999,999,99
3019,1,14,9,0,*?*?*?*?*?*?*?*?*?*?*?*?*?*?*?*?*?*?*?*?*?*?,0.8,0.8,100,101071,172,1413,275,44.3,91.7,33.1,4781,5088,4122,581,240,3.6,8,4,9999,99999,9,999999999,0.0,999,999,99
3019,1,14,10,0,*?*?*?*?*?*?*?*?*?*?*?*?*?*?*?*?*?*?*?*?*?*?,1.8,1.7,100,101071,288,1412,261,139.9,403.1,57.6,14264,30856,8419,1025,267,4.6,4,2,9999,99999,9,999999999,0.0,999,999,99
3019,1,14,11,0,*?*?*?*?*?*?*?*?*?*?*?*?*?*?*?*?*?*?*?*?*?*?,4.8,3.8,100,101071,357,1413,283,166.7,295.6,92.0,17252,24433,11730,1711,293,6.7,6,3,9999,99999,9,999999999,0.0,999,999,99
3019,1,14,12,0,*?*?*?*?*?*?*?*?*?*?*?*?*?*?*?*?*?*?*?*?*?*?,6.9,3.8,100,101071,373,1412,297,158.9,214.7,102.1,16809,18381,11941,2003,320,6.2,7,4,9999,99999,9,999999999,0.0,999,999,99
3019,1,14,13,0,*?*?*?*?*?*?*?*?*?*?*?*?*?*?*?*?*?*?*?*?*?*?,7.4,3.9,99,101071,336,1413,294,154.4,290.8,85.2,15996,23462,10931,1576,320,6.7,6,3,9999,99999,9,999999999,0.0,999,999,99
3019,1,14,14,0,*?*?*?*?*?*?*?*?*?*?*?*?*?*?*?*?*?*?*?*?*?*?,7.3,3.9,99,101071,248,1414,298,92.5,188.3,59.5,9838,13126,7154,1104,320,6.7,7,4,9999,99999,9,999999999,0.0,999,999,99
3019,1,14,15,0,*?*?*?*?*?*?*?*?*?*?*?*?*?*?*?*?*?*?*?*?*?*?,7.3,3.9,100,101071,115,1415,308,14.1,23.1,12.3,1632,1165,1534,254,320,6.2,9,5,9999,99999,9,999999999,0.0,999,999,99
3019,1,14,16,0,*?*?*?*?*?*?*?*?*?*?*?*?*?*?*?*?*?*?*?*?*?*?,7.3,3.9,100,101071,0,-0,312,0.0,-0.0,0.0,0,0,0,0,320,6.7,10,5,9999,99999,9,999999999,0.0,999,999,99
3019,1,14,17,0,*?*?*?*?*?*?*?*?*?*?*?*?*?*?*?*?*?*?*?*?*?*?,4.4,2.9,100,101071,0,-0,300,0.0,-0.0,0.0,0,0,0,0,320,6.2,10,5,9999,99999,9,999999999,0.0,999,999,99
3019,1,14,18,0,*?*?*?*?*?*?*?*?*?*?*?*?*?*?*?*?*?*?*?*?*?*?,3.8,1.9,100,101071,0,-0,297,0.0,-0.0,0.0,0,0,0,0,320,5.7,10,5,9999,99999,9,999999999,0.0,999,999,99
3019,1,14,19,0,*?*?*?*?*?*?*?*?*?*?*?*?*?*?*?*?*?*?*?*?*?*?,3.1,1.5,100,101071,0,-0,294,0.0,-0.0,0.0,0,0,0,0,322,4.6,10,5,9999,99999,9,999999999,0.0,999,999,99
3019,1,14,20,0,*?*?*?*?*?*?*?*?*?*?*?*?*?*?*?*?*?*?*?*?*?*?,2.2,1.0,100,101071,0,-0,290,0.0,-0.0,0.0,0,0,0,0,323,5.7,10,5,9999,99999,9,999999999,0.0,999,999,99
3019,1,14,21,0,*?*?*?*?*?*?*?*?*?*?*?*?*?*?*?*?*?*?*?*?*?*?,0.9,-0.2,100,101071,0,-0,285,0.0,-0.0,0.0,0,0,0,0,325,4.6,10,5,9999,99999,9,999999999,0.0,999,999,99
3019,1,14,22,0,*?*?*?*?*?*?*?*?*?*?*?*?*?*?*?*?*?*?*?*?*?*?,1.9,0.2,100,101071,0,-0,289,0.0,-0.0,0.0,0,0,0,0,327,5.2,10,5,9999,99999,9,999999999,0.0,999,999,99
3019,1,14,23,0,*?*?*?*?*?*?*?*?*?*?*?*?*?*?*?*?*?*?*?*?*?*?,1.2,-0.6,100,101071,0,-0,286,0.0,-0.0,0.0,0,0,0,0,328,4.6,10,5,9999,99999,9,999999999,0.0,999,999,99
3019,1,14,24,0,*?*?*?*?*?*?*?*?*?*?*?*?*?*?*?*?*?*?*?*?*?*?,1.8,0.6,100,101071,0,-0,289,0.0,-0.0,0.0,0,0,0,0,140,4.6,10,5,9999,99999,9,999999999,0.0,999,999,99
3019,1,15,1,0,*?*?*?*?*?*?*?*?*?*?*?*?*?*?*?*?*?*?*?*?*?*?,1.2,1.0,100,101123,0,-0,286,0.0,-0.0,0.0,0,0,0,0,328,2.6,10,5,9999,99999,9,999999999,0.0,999,999,99
3019,1,15,2,0,*?*?*?*?*?*?*?*?*?*?*?*?*?*?*?*?*?*?*?*?*?*?,1.2,1.3,100,101123,0,-0,286,0.0,-0.0,0.0,0,0,0,0,327,3.1,10,5,9999,99999,9,999999999,0.0,999,999,99
3019,1,15,3,0,*?*?*?*?*?*?*?*?*?*?*?*?*?*?*?*?*?*?*?*?*?*?,1.2,0.4,100,101123,0,-0,286,0.0,-0.0,0.0,0,0,0,0,325,2.1,10,5,9999,99999,9,999999999,0.0,999,999,99
3019,1,15,4,0,*?*?*?*?*?*?*?*?*?*?*?*?*?*?*?*?*?*?*?*?*?*?,3.3,2.3,100,101123,0,-0,295,0.0,-0.0,0.0,0,0,0,0,323,3.1,10,5,9999,99999,9,999999999,0.0,999,999,99
3019,1,15,5,0,*?*?*?*?*?*?*?*?*?*?*?*?*?*?*?*?*?*?*?*?*?*?,2.4,1.9,100,101123,0,-0,291,0.0,-0.0,0.0,0,0,0,0,322,2.6,10,5,9999,99999,9,999999999,0.0,999,999,99
3019,1,15,6,0,*?*?*?*?*?*?*?*?*?*?*?*?*?*?*?*?*?*?*?*?*?*?,0.5,-1.1,99,101123,0,-0,284,0.0,-0.0,0.0,0,0,0,0,320,3.6,10,5,9999,99999,9,999999999,0.0,999,999,99
3019,1,15,7,0,*?*?*?*?*?*?*?*?*?*?*?*?*?*?*?*?*?*?*?*?*?*?,0.4,-1.3,99,101123,0,-0,283,0.0,-0.0,0.0,0,0,0,0,308,4.1,10,5,9999,99999,9,999999999,0.0,999,999,99
3019,1,15,8,0,*?*?*?*?*?*?*?*?*?*?*?*?*?*?*?*?*?*?*?*?*?*?,0.1,-0.8,100,101123,19,1441,282,0.0,0.0,0.0,0,0,0,0,297,5.7,10,5,9999,99999,9,999999999,0.0,999,999,99
3019,1,15,9,0,*?*?*?*?*?*?*?*?*?*?*?*?*?*?*?*?*?*?*?*?*?*?,1.9,0.8,100,101123,175,1412,284,34.5,37.0,29.9,3864,2317,3599,627,285,3.6,9,5,9999,99999,9,999999999,0.0,999,999,99
3019,1,15,10,0,*?*?*?*?*?*?*?*?*?*?*?*?*?*?*?*?*?*?*?*?*?*?,3.5,2.9,100,101123,292,1414,250,146.8,497.6,44.1,15292,38913,6790,825,273,4.6,0,0,9999,99999,9,999999999,0.0,999,999,99
3019,1,15,11,0,*?*?*?*?*?*?*?*?*?*?*?*?*?*?*?*?*?*?*?*?*?*?,6.2,4.6,100,101123,361,1413,268,193.1,523.9,59.3,20030,44051,8874,1107,262,6.7,1,0,9999,99999,9,999999999,0.0,999,999,99
3019,1,15,12,0,*?*?*?*?*?*?*?*?*?*?*?*?*?*?*?*?*?*?*?*?*?*?,6.4,5.1,100,101123,377,1411,265,204.3,535.2,61.3,21221,45704,9165,1150,250,6.2,0,0,9999,99999,9,999999999,0.0,999,999,99
3019,1,15,13,0,*?*?*?*?*?*?*?*?*?*?*?*?*?*?*?*?*?*?*?*?*?*?,6.5,4.8,100,101123,340,1410,265,179.5,521.3,53.9,18660,43052,8149,1008,225,6.7,0,0,9999,99999,9,999999999,0.0,999,999,99
3019,1,15,14,0,*?*?*?*?*?*?*?*?*?*?*?*?*?*?*?*?*?*?*?*?*?*?,6.4,5.1,100,101123,252,1409,282,116.8,383.8,48.1,11936,27942,7146,860,200,6.7,4,2,9999,99999,9,999999999,0.0,999,999,99
3019,1,15,15,0,*?*?*?*?*?*?*?*?*?*?*?*?*?*?*?*?*?*?*?*?*?*?,6.4,5.0,100,101123,120,1416,274,31.3,247.8,10.3,3356,15758,1732,310,175,6.2,2,1,9999,99999,9,999999999,0.0,999,999,99
3019,1,15,16,0,*?*?*?*?*?*?*?*?*?*?*?*?*?*?*?*?*?*?*?*?*?*?,6.0,5.3,100,101123,0,-0,306,0.0,-0.0,0.0,0,0,0,0,150,6.7,10,5,9999,99999,9,999999999,0.0,999,999,99
3019,1,15,17,0,*?*?*?*?*?*?*?*?*?*?*?*?*?*?*?*?*?*?*?*?*?*?,5.5,5.5,100,101123,0,-0,304,0.0,-0.0,0.0,0,0,0,0,125,6.2,10,5,9999,99999,9,999999999,0.0,999,999,99
3019,1,15,18,0,*?*?*?*?*?*?*?*?*?*?*?*?*?*?*?*?*?*?*?*?*?*?,4.3,4.3,100,101123,0,-0,299,0.0,-0.0,0.0,0,0,0,0,100,5.7,10,5,9999,99999,9,999999999,0.0,999,999,99
3019,1,15,19,0,*?*?*?*?*?*?*?*?*?*?*?*?*?*?*?*?*?*?*?*?*?*?,4.2,4.3,100,101123,0,-0,298,0.0,-0.0,0.0,0,0,0,0,113,4.6,10,5,9999,99999,9,999999999,0.0,999,999,99
3019,1,15,20,0,*?*?*?*?*?*?*?*?*?*?*?*?*?*?*?*?*?*?*?*?*?*?,3.2,3.2,100,101123,0,-0,294,0.0,-0.0,0.0,0,0,0,0,127,5.7,10,5,9999,99999,9,999999999,0.0,999,999,99
3019,1,15,21,0,*?*?*?*?*?*?*?*?*?*?*?*?*?*?*?*?*?*?*?*?*?*?,3.0,3.0,100,101123,0,-0,294,0.0,-0.0,0.0,0,0,0,0,140,4.6,10,5,9999,99999,9,999999999,0.0,999,999,99
3019,1,15,22,0,*?*?*?*?*?*?*?*?*?*?*?*?*?*?*?*?*?*?*?*?*?*?,1.6,1.7,100,101123,0,-0,288,0.0,-0.0,0.0,0,0,0,0,153,5.2,10,5,9999,99999,9,999999999,0.0,999,999,99
3019,1,15,23,0,*?*?*?*?*?*?*?*?*?*?*?*?*?*?*?*?*?*?*?*?*?*?,1.8,1.7,100,101123,0,-0,289,0.0,-0.0,0.0,0,0,0,0,167,4.6,10,5,9999,99999,9,999999999,0.0,999,999,99
3019,1,15,24,0,*?*?*?*?*?*?*?*?*?*?*?*?*?*?*?*?*?*?*?*?*?*?,0.5,0.4,100,101123,0,-0,283,0.0,-0.0,0.0,0,0,0,0,330,4.6,10,5,9999,99999,9,999999999,0.0,999,999,99
3019,1,16,1,0,*?*?*?*?*?*?*?*?*?*?*?*?*?*?*?*?*?*?*?*?*?*?,2.1,0.4,87,101300,0,-0,290,0.0,-0.0,0.0,0,0,0,0,177,2.6,10,5,9999,99999,9,999999999,0.0,999,999,99
3019,1,16,2,0,*?*?*?*?*?*?*?*?*?*?*?*?*?*?*?*?*?*?*?*?*?*?,2.0,-0.2,83,101300,0,-0,290,0.0,-0.0,0.0,0,0,0,0,173,3.1,10,5,9999,99999,9,999999999,0.0,999,999,99
3019,1,16,3,0,*?*?*?*?*?*?*?*?*?*?*?*?*?*?*?*?*?*?*?*?*?*?,2.2,-0.8,79,101300,0,-0,291,0.0,-0.0,0.0,0,0,0,0,170,2.1,10,5,9999,99999,9,999999999,0.0,999,999,99
3019,1,16,4,0,*?*?*?*?*?*?*?*?*?*?*?*?*?*?*?*?*?*?*?*?*?*?,1.3,-0.8,83,101300,0,-0,287,0.0,-0.0,0.0,0,0,0,0,167,3.1,10,5,9999,99999,9,999999999,0.0,999,999,99
3019,1,16,5,0,*?*?*?*?*?*?*?*?*?*?*?*?*?*?*?*?*?*?*?*?*?*?,0.3,-1.9,81,101300,0,-0,283,0.0,-0.0,0.0,0,0,0,0,163,2.6,10,5,9999,99999,9,999999999,0.0,999,999,99
3019,1,16,6,0,*?*?*?*?*?*?*?*?*?*?*?*?*?*?*?*?*?*?*?*?*?*?,1.3,-0.0,90,101300,0,-0,287,0.0,-0.0,0.0,0,0,0,0,160,3.6,10,5,9999,99999,9,999999999,0.0,999,999,99
3019,1,16,7,0,*?*?*?*?*?*?*?*?*?*?*?*?*?*?*?*?*?*?*?*?*?*?,2.1,0.4,88,101300,0,-0,261,0.0,-0.0,0.0,0,0,0,0,158,4.1,4,2,9999,99999,9,999999999,0.0,999,999,99
3019,1,16,8,0,*?*?*?*?*?*?*?*?*?*?*?*?*?*?*?*?*?*?*?*?*?*?,1.7,-0.6,83,101300,22,1439,238,0.0,0.0,0.0,0,0,0,0,157,5.7,0,0,9999,99999,9,999999999,0.0,999,999,99
3019,1,16,9,0,*?*?*?*?*?*?*?*?*?*?*?*?*?*?*?*?*?*?*?*?*?*?,2.3,-0.8,78,101300,178,1409,239,70.8,392.1,21.2,7365,26881,3520,453,155,3.6,0,0,9999,99999,9,999999999,0.0,999,999,99
3019,1,16,10,0,*?*?*?*?*?*?*?*?*?*?*?*?*?*?*?*?*?*?*?*?*?*?,3.7,-0.6,72,101300,295,1410,245,149.4,499.7,44.8,15550,39259,6893,838,153,4.6,0,0,9999,99999,9,999999999,0.0,999,999,99
3019,1,16,11,0,*?*?*?*?*?*?*?*?*?*?*?*?*?*?*?*?*?*?*?*?*?*?,5.5,0.4,69,101300,365,1413,253,196.0,530.9,58.8,20359,44855,8827,1102,152,6.7,0,0,9999,99999,9,999999999,0.0,999,999,99
3019,1,16,12,0,*?*?*?*?*?*?*?*?*?*?*?*?*?*?*?*?*?*?*?*?*?*?,7.5,0.4,61,101300,382,1413,260,207.3,536.7,62.2,21537,46006,9290,1168,150,6.2,0,0,9999,99999,9,999999999,0.0,999,999,99
3019,1,16,13,0,*?*?*?*?*?*?*?*?*?*?*?*?*?*?*?*?*?*?*?*?*?*?,7.6,1.3,64,101300,345,1411,273,182.2,500.9,59.8,18816,41368,8880,1103,148,6.7,2,1,9999,99999,9,999999999,0.0,999,999,99
3019,1,16,14,0,*?*?*?*?*?*?*?*?*?*?*?*?*?*?*?*?*?*?*?*?*?*?,7.7,2.3,68,101300,257,1409,289,115.5,332.6,54.9,12158,23834,7348,984,147,6.7,5,3,9999,99999,9,999999999,0.0,999,999,99
3019,1,16,15,0,*?*?*?*?*?*?*?*?*?*?*?*?*?*?*?*?*?*?*?*?*?*?,7.6,2.9,71,101300,125,1415,299,27.4,110.7,17.6,3011,5311,2601,300,145,6.2,7,4,9999,99999,9,999999999,0.0,999,999,99
3019,1,16,16,0,*?*?*?*?*?*?*?*?*?*?*?*?*?*?*?*?*?*?*?*?*?*?,7.6,2.5,69,101300,0,-0,304,0.0,-0.0,0.0,0,0,0,0,143,6.7,8,4,9999,99999,9,999999999,0.0,999,999,99
3019,1,16,17,0,*?*?*?*?*?*?*?*?*?*?*?*?*?*?*?*?*?*?*?*?*?*?,6.2,1.3,69,101300,0,-0,308,0.0,-0.0,0.0,0,0,0,0,142,6.2,10,5,9999,99999,9,999999999,0.0,999,999,99
3019,1,16,18,0,*?*?*?*?*?*?*?*?*?*?*?*?*?*?*?*?*?*?*?*?*?*?,4.9,1.3,77,101300,0,-0,302,0.0,-0.0,0.0,0,0,0,0,140,5.7,10,5,9999,99999,9,999999999,0.0,999,999,99
3019,1,16,19,0,*?*?*?*?*?*?*?*?*?*?*?*?*?*?*?*?*?*?*?*?*?*?,5.2,2.1,80,101300,0,-0,303,0.0,-0.0,0.0,0,0,0,0,140,4.6,10,5,9999,99999,9,999999999,0.0,999,999,99
3019,1,16,20,0,*?*?*?*?*?*?*?*?*?*?*?*?*?*?*?*?*?*?*?*?*?*?,4.2,2.5,87,101300,0,-0,299,0.0,-0.0,0.0,0,0,0,0,140,5.7,10,5,9999,99999,9,999999999,0.0,999,999,99
3019,1,16,21,0,*?*?*?*?*?*?*?*?*?*?*?*?*?*?*?*?*?*?*?*?*?*?,3.9,2.7,91,101300,0,-0,297,0.0,-0.0,0.0,0,0,0,0,140,4.6,10,5,9999,99999,9,999999999,0.0,999,999,99
3019,1,16,22,0,*?*?*?*?*?*?*?*?*?*?*?*?*?*?*?*?*?*?*?*?*?*?,3.5,3.6,99,101300,0,-0,296,0.0,-0.0,0.0,0,0,0,0,140,5.2,10,5,9999,99999,9,999999999,0.0,999,999,99
3019,1,16,23,0,*?*?*?*?*?*?*?*?*?*?*?*?*?*?*?*?*?*?*?*?*?*?,2.8,2.7,99,101300,0,-0,293,0.0,-0.0,0.0,0,0,0,0,140,4.6,10,5,9999,99999,9,999999999,0.0,999,999,99
3019,1,16,24,0,*?*?*?*?*?*?*?*?*?*?*?*?*?*?*?*?*?*?*?*?*?*?,1.9,1.0,93,101300,0,-0,289,0.0,-0.0,0.0,0,0,0,0,180,4.6,10,5,9999,99999,9,999999999,0.0,999,999,99
3019,1,17,1,0,*?*?*?*?*?*?*?*?*?*?*?*?*?*?*?*?*?*?*?*?*?*?,1.2,1.0,100,101454,0,-0,286,0.0,-0.0,0.0,0,0,0,0,142,2.6,10,5,9999,99999,9,999999999,0.0,999,999,99
3019,1,17,2,0,*?*?*?*?*?*?*?*?*?*?*?*?*?*?*?*?*?*?*?*?*?*?,0.6,0.2,98,101454,0,-0,284,0.0,-0.0,0.0,0,0,0,0,143,3.1,10,5,9999,99999,9,999999999,0.0,999,999,99
3019,1,17,3,0,*?*?*?*?*?*?*?*?*?*?*?*?*?*?*?*?*?*?*?*?*?*?,0.5,-1.5,86,101454,0,-0,284,0.0,-0.0,0.0,0,0,0,0,145,2.1,10,5,9999,99999,9,999999999,0.0,999,999,99
3019,1,17,4,0,*?*?*?*?*?*?*?*?*?*?*?*?*?*?*?*?*?*?*?*?*?*?,-0.2,-1.7,88,101454,0,-0,281,0.0,-0.0,0.0,0,0,0,0,147,3.1,10,5,9999,99999,9,999999999,0.0,999,999,99
3019,1,17,5,0,*?*?*?*?*?*?*?*?*?*?*?*?*?*?*?*?*?*?*?*?*?*?,-0.9,-2.4,88,101454,0,-0,278,0.0,-0.0,0.0,0,0,0,0,148,2.6,10,5,9999,99999,9,999999999,0.0,999,999,99
3019,1,17,6,0,*?*?*?*?*?*?*?*?*?*?*?*?*?*?*?*?*?*?*?*?*?*?,-0.1,-2.2,84,101454,0,-0,281,0.0,-0.0,0.0,0,0,0,0,150,3.6,10,5,9999,99999,9,999999999,0.0,999,999,99
3019,1,17,7,0,*?*?*?*?*?*?*?*?*?*?*?*?*?*?*?*?*?*?*?*?*?*?,0.8,-0.8,88,101454,0,-0,285,0.0,-0.0,0.0,0,0,0,0,150,4.1,10,5,9999,99999,9,999999999,0.0,999,999,99
3019,1,17,8,0,*?*?*?*?*?*?*?*?*?*?*?*?*?*?*?*?*?*?*?*?*?*?,0.1,-0.8,92,101454,25,1428,282,0.0,0.0,0.0,0,0,0,0,150,5.7,10,5,9999,99999,9,999999999,0.0,999,999,99
3019,1,17,9,0,*?*?*?*?*?*?*?*?*?*?*?*?*?*?*?*?*?*?*?*?*?*?,0.2,-1.1,90,101454,182,1413,282,21.2,0.0,21.2,2509,-0,2512,824,150,3.6,10,5,9999,99999,9,999999999,0.0,999,999,99
3019,1,17,10,0,*?*?*?*?*?*?*?*?*?*?*?*?*?*?*?*?*?*?*?*?*?*?,2.0,0.6,91,101454,299,1410,290,44.1,0.0,44.1,5149,0,5160,1738,150,4.6,10,5,9999,99999,9,999999999,0.0,999,999,99
3019,1,17,11,0,*?*?*?*?*?*?*?*?*?*?*?*?*?*?*?*?*?*?*?*?*?*?,3.0,0.4,83,101454,369,1411,294,57.7,0.0,57.7,6734,0,6749,2319,150,6.7,10,5,9999,99999,9,999999999,0.0,999,999,99
3019,1,17,12,0,*?*?*?*?*?*?*?*?*?*?*?*?*?*?*?*?*?*?*?*?*?*?,4.9,1.0,76,101454,386,1410,302,61.0,0.0,61.0,7128,0,7145,2468,150,6.2,10,5,9999,99999,9,999999999,0.0,999,999,99
3019,1,17,13,0,*?*?*?*?*?*?*?*?*?*?*?*?*?*?*?*?*?*?*?*?*?*?,5.0,0.8,74,101454,350,1412,302,54.0,0.0,54.0,6299,0,6313,2158,148,6.7,10,5,9999,99999,9,999999999,0.0,999,999,99
3019,1,17,14,0,*?*?*?*?*?*?*?*?*?*?*?*?*?*?*?*?*?*?*?*?*?*?,4.8,0.6,74,101454,262,1409,302,36.9,0.0,36.9,4318,0,4325,1443,147,6.7,10,5,9999,99999,9,999999999,0.0,999,999,99
3019,1,17,15,0,*?*?*?*?*?*?*?*?*?*?*?*?*?*?*?*?*?*?*?*?*?*?,4.9,0.4,73,101454,130,1414,302,11.1,0.0,11.1,1341,-0,1341,436,145,6.2,10,5,9999,99999,9,999999999,0.0,999,999,99
3019,1,17,16,0,*?*?*?*?*?*?*?*?*?*?*?*?*?*?*?*?*?*?*?*?*?*?,4.9,0.4,73,101454,0,-0,302,0.0,-0.0,0.0,0,0,0,0,143,6.7,10,5,9999,99999,9,999999999,0.0,999,999,99
3019,1,17,17,0,*?*?*?*?*?*?*?*?*?*?*?*?*?*?*?*?*?*?*?*?*?*?,4.0,0.2,77,101454,0,-0,298,0.0,-0.0,0.0,0,0,0,0,142,6.2,10,5,9999,99999,9,999999999,0.0,999,999,99
3019,1,17,18,0,*?*?*?*?*?*?*?*?*?*?*?*?*?*?*?*?*?*?*?*?*?*?,3.2,-0.2,79,101454,0,-0,295,0.0,-0.0,0.0,0,0,0,0,140,5.7,10,5,9999,99999,9,999999999,0.0,999,999,99
3019,1,17,19,0,*?*?*?*?*?*?*?*?*?*?*?*?*?*?*?*?*?*?*?*?*?*?,2.4,-1.3,76,101454,0,-0,292,0.0,-0.0,0.0,0,0,0,0,138,4.6,10,5,9999,99999,9,999999999,0.0,999,999,99
3019,1,17,20,0,*?*?*?*?*?*?*?*?*?*?*?*?*?*?*?*?*?*?*?*?*?*?,2.6,-1.7,73,101454,0,-0,293,0.0,-0.0,0.0,0,0,0,0,137,5.7,10,5,9999,99999,9,999999999,0.0,999,999,99
3019,1,17,21,0,*?*?*?*?*?*?*?*?*?*?*?*?*?*?*?*?*?*?*?*?*?*?,1.0,-2.2,77,101454,0,-0,286,0.0,-0.0,0.0,0,0,0,0,135,4.6,10,5,9999,99999,9,999999999,0.0,999,999,99
3019,1,17,22,0,*?*?*?*?*?*?*?*?*?*?*?*?*?*?*?*?*?*?*?*?*?*?,1.9,-2.2,73,101454,0,-0,290,0.0,-0.0,0.0,0,0,0,0,133,5.2,10,5,9999,99999,9,999999999,0.0,999,999,99
3019,1,17,23,0,*?*?*?*?*?*?*?*?*?*?*?*?*?*?*?*?*?*?*?*?*?*?,2.0,-1.3,78,101454,0,-0,290,0.0,-0.0,0.0,0,0,0,0,132,4.6,10,5,9999,99999,9,999999999,0.0,999,999,99
3019,1,17,24,0,*?*?*?*?*?*?*?*?*?*?*?*?*?*?*?*?*?*?*?*?*?*?,2.0,1.9,100,101454,0,-0,289,0.0,-0.0,0.0,0,0,0,0,140,4.6,10,5,9999,99999,9,999999999,0.0,999,999,99
3019,1,18,1,0,*?*?*?*?*?*?*?*?*?*?*?*?*?*?*?*?*?*?*?*?*?*?,3.1,-0.4,77,100181,0,-0,294,0.0,-0.0,0.0,0,0,0,0,128,2.6,10,5,9999,99999,9,999999999,0.0,999,999,99
3019,1,18,2,0,*?*?*?*?*?*?*?*?*?*?*?*?*?*?*?*?*?*?*?*?*?*?,4.0,-0.0,75,100181,0,-0,298,0.0,-0.0,0.0,0,0,0,0,127,3.1,10,5,9999,99999,9,999999999,0.0,999,999,99
3019,1,18,3,0,*?*?*?*?*?*?*?*?*?*?*?*?*?*?*?*?*?*?*?*?*?*?,4.1,0.2,76,100181,0,-0,299,0.0,-0.0,0.0,0,0,0,0,125,2.1,10,5,9999,99999,9,999999999,0.0,999,999,99
3019,1,18,4,0,*?*?*?*?*?*?*?*?*?*?*?*?*?*?*?*?*?*?*?*?*?*?,3.6,0.4,80,100181,0,-0,296,0.0,-0.0,0.0,0,0,0,0,123,3.1,10,5,9999,99999,9,999999999,0.0,999,999,99
3019,1,18,5,0,*?*?*?*?*?*?*?*?*?*?*?*?*?*?*?*?*?*?*?*?*?*?,3.3,-0.0,79,100181,0,-0,295,0.0,-0.0,0.0,0,0,0,0,122,2.6,10,5,9999,99999,9,999999999,0.0,999,999,99
3019,1,18,6,0,*?*?*?*?*?*?*?*?*?*?*?*?*?*?*?*?*?*?*?*?*?*?,3.2,1.9,90,100181,0,-0,295,0.0,-0.0,0.0,0,0,0,0,120,3.6,10,5,9999,99999,9,999999999,0.0,999,999,99
3019,1,18,7,0,*?*?*?*?*?*?*?*?*?*?*?*?*?*?*?*?*?*?*?*?*?*?,2.7,1.0,89,100181,0,-0,293,0.0,-0.0,0.0,0,0,0,0,120,4.1,10,5,9999,99999,9,999999999,0.0,999,999,99
3019,1,18,8,0,*?*?*?*?*?*?*?*?*?*?*?*?*?*?*?*?*?*?*?*?*?*?,2.1,0.8,91,100181,28,1411,290,0.0,0.0,0.0,0,0,0,0,120,5.7,10,5,9999,99999,9,999999999,0.0,999,999,99
3019,1,18,9,0,*?*?*?*?*?*?*?*?*?*?*?*?*?*?*?*?*?*?*?*?*?*?,3.5,1.3,85,100181,186,1415,296,21.9,0.0,21.9,2593,-0,2596,852,120,3.6,10,5,9999,99999,9,999999999,0.0,999,999,99
3019,1,18,10,0,*?*?*?*?*?*?*?*?*?*?*?*?*?*?*?*?*?*?*?*?*?*?,4.7,1.0,78,100181,303,1410,301,44.9,0.0,44.9,5241,0,5251,1772,120,4.6,10,5,9999,99999,9,999999999,0.7,999,999,99
3019,1,18,11,0,*?*?*?*?*?*?*?*?*?*?*?*?*?*?*?*?*?*?*?*?*?*?,6.7,2.1,72,100181,373,1410,310,58.5,0.0,58.5,6833,0,6850,2358,120,6.7,10,5,9999,99999,9,999999999,0.8,999,999,99
3019,1,18,12,0,*?*?*?*?*?*?*?*?*?*?*?*?*?*?*?*?*?*?*?*?*?*?,7.7,1.5,65,100181,391,1411,314,62.0,0.0,62.0,7238,0,7256,2510,120,6.2,10,5,9999,99999,9,999999999,0.0,999,999,99
3019,1,18,13,0,*?*?*?*?*?*?*?*?*?*?*?*?*?*?*?*?*?*?*?*?*?*?,8.0,3.2,71,100181,355,1411,315,54.9,0.0,54.9,6414,0,6428,2200,122,6.7,10,5,9999,99999,9,999999999,0.0,999,999,99
3019,1,18,14,0,*?*?*?*?*?*?*?*?*?*?*?*?*?*?*?*?*?*?*?*?*?*?,8.1,3.2,71,100181,268,1413,316,37.9,0.0,37.9,4436,0,4444,1485,123,6.7,10,5,9999,99999,9,999999999,0.0,999,999,99
3019,1,18,15,0,*?*?*?*?*?*?*?*?*?*?*?*?*?*?*?*?*?*?*?*?*?*?,7.9,3.0,71,100181,135,1411,315,12.1,0.0,12.1,1459,-0,1459,475,125,6.2,10,5,9999,99999,9,999999999,0.0,999,999,99
3019,1,18,16,0,*?*?*?*?*?*?*?*?*?*?*?*?*?*?*?*?*?*?*?*?*?*?,8.0,3.2,71,100181,0,-0,315,0.0,-0.0,0.0,0,0,0,0,127,6.7,10,5,9999,99999,9,999999999,0.2,999,999,99
3019,1,18,17,0,*?*?*?*?*?*?*?*?*?*?*?*?*?*?*?*?*?*?*?*?*?*?,7.4,3.8,78,100181,0,-0,313,0.0,-0.0,0.0,0,0,0,0,128,6.2,10,5,9999,99999,9,999999999,0.1,999,999,99
3019,1,18,18,0,*?*?*?*?*?*?*?*?*?*?*?*?*?*?*?*?*?*?*?*?*?*?,6.4,2.5,76,100181,0,-0,308,0.0,-0.0,0.0,0,0,0,0,130,5.7,10,5,9999,99999,9,999999999,1.6,999,999,99
3019,1,18,19,0,*?*?*?*?*?*?*?*?*?*?*?*?*?*?*?*?*?*?*?*?*?*?,5.7,1.7,75,100181,0,-0,305,0.0,-0.0,0.0,0,0,0,0,130,4.6,10,5,9999,99999,9,999999999,0.2,999,999,99
3019,1,18,20,0,*?*?*?*?*?*?*?*?*?*?*?*?*?*?*?*?*?*?*?*?*?*?,5.2,0.6,72,100181,0,-0,303,0.0,-0.0,0.0,0,0,0,0,130,5.7,10,5,9999,99999,9,999999999,0.0,999,999,99
3019,1,18,21,0,*?*?*?*?*?*?*?*?*?*?*?*?*?*?*?*?*?*?*?*?*?*?,5.0,0.8,74,100181,0,-0,302,0.0,-0.0,0.0,0,0,0,0,130,4.6,10,5,9999,99999,9,999999999,0.3,999,999,99
3019,1,18,22,0,*?*?*?*?*?*?*?*?*?*?*?*?*?*?*?*?*?*?*?*?*?*?,4.6,0.8,77,100181,0,-0,301,0.0,-0.0,0.0,0,0,0,0,130,5.2,10,5,9999,99999,9,999999999,1.6,999,999,99
3019,1,18,23,0,*?*?*?*?*?*?*?*?*?*?*?*?*?*?*?*?*?*?*?*?*?*?,4.5,0.6,76,100181,0,-0,300,0.0,-0.0,0.0,0,0,0,0,130,4.6,10,5,9999,99999,9,999999999,0.2,999,999,99
3019,1,18,24,0,*?*?*?*?*?*?*?*?*?*?*?*?*?*?*?*?*?*?*?*?*?*?,2.1,-0.8,80,100181,0,-0,290,0.0,-0.0,0.0,0,0,0,0,130,4.6,10,5,9999,99999,9,999999999,0.0,999,999,99
3019,1,19,1,0,*?*?*?*?*?*?*?*?*?*?*?*?*?*?*?*?*?*?*?*?*?*?,4.4,4.3,100,100072,0,-0,299,0.0,-0.0,0.0,0,0,0,0,125,2.6,10,5,9999,99999,9,999999999,0.2,999,999,99
3019,1,19,2,0,*?*?*?*?*?*?*?*?*?*?*?*?*?*?*?*?*?*?*?*?*?*?,4.5,4.5,100,100072,0,-0,300,0.0,-0.0,0.0,0,0,0,0,120,3.1,10,5,9999,99999,9,999999999,0.2,999,999,99
3019,1,19,3,0,*?*?*?*?*?*?*?*?*?*?*?*?*?*?*?*?*?*?*?*?*?*?,4.9,4.5,100,100072,0,-0,301,0.0,-0.0,0.0,0,0,0,0,115,2.1,10,5,9999,99999,9,999999999,1.3,999,999,99
3019,1,19,4,0,*?*?*?*?*?*?*?*?*?*?*?*?*?*?*?*?*?*?*?*?*?*?,3.9,3.2,98,100072,0,-0,297,0.0,-0.0,0.0,0,0,0,0,110,3.1,10,5,9999,99999,9,999999999,1.9,999,999,99
3019,1,19,5,0,*?*?*?*?*?*?*?*?*?*?*?*?*?*?*?*?*?*?*?*?*?*?,2.9,2.9,100,100072,0,-0,293,0.0,-0.0,0.0,0,0,0,0,105,2.6,10,5,9999,99999,9,999999999,0.2,999,999,99
3019,1,19,6,0,*?*?*?*?*?*?*?*?*?*?*?*?*?*?*?*?*?*?*?*?*?*?,3.4,3.4,100,100072,0,-0,295,0.0,-0.0,0.0,0,0,0,0,100,3.6,10,5,9999,99999,9,999999999,0.0,999,999,99
3019,1,19,7,0,*?*?*?*?*?*?*?*?*?*?*?*?*?*?*?*?*?*?*?*?*?*?,3.8,3.6,100,100072,0,-0,297,0.0,-0.0,0.0,0,0,0,0,88,4.1,10,5,9999,99999,9,999999999,0.0,999,999,99
3019,1,19,8,0,*?*?*?*?*?*?*?*?*?*?*?*?*?*?*?*?*?*?*?*?*?*?,3.9,3.0,96,100072,31,1390,297,0.0,0.0,0.0,0,0,0,0,77,5.7,10,5,9999,99999,9,999999999,0.0,999,999,99
3019,1,19,9,0,*?*?*?*?*?*?*?*?*?*?*?*?*?*?*?*?*?*?*?*?*?*?,4.4,4.1,100,100072,189,1408,299,22.7,0.0,22.7,2678,-0,2681,881,65,3.6,10,5,9999,99999,9,999999999,0.0,999,999,99
3019,1,19,10,0,*?*?*?*?*?*?*?*?*?*?*?*?*?*?*?*?*?*?*?*?*?*?,6.2,6.2,100,100072,308,1413,303,79.4,48.5,68.9,8715,4019,7805,1801,53,4.6,9,5,9999,99999,9,999999999,0.0,999,999,99
3019,1,19,11,0,*?*?*?*?*?*?*?*?*?*?*?*?*?*?*?*?*?*?*?*?*?*?,7.4,6.1,94,100072,378,1411,308,103.3,51.3,89.5,11334,4505,10129,2395,42,6.7,9,5,9999,99999,9,999999999,0.1,999,999,99
3019,1,19,12,0,*?*?*?*?*?*?*?*?*?*?*?*?*?*?*?*?*?*?*?*?*?*?,8.8,7.4,93,100072,396,1411,314,109.3,51.8,94.8,12000,4608,10719,2552,30,6.2,9,5,9999,99999,9,999999999,0.1,999,999,99
3019,1,19,13,0,*?*?*?*?*?*?*?*?*?*?*?*?*?*?*?*?*?*?*?*?*?*?,8.6,7.7,96,100072,360,1411,313,97.2,50.7,84.3,10666,4393,9536,2239,28,6.7,9,5,9999,99999,9,999999999,0.1,999,999,99
3019,1,19,14,0,*?*?*?*?*?*?*?*?*?*?*?*?*?*?*?*?*?*?*?*?*?*?,8.7,6.9,90,100072,273,1412,314,67.7,46.5,58.7,7475,3600,6901,1258,27,6.7,9,5,9999,99999,9,999999999,0.0,999,999,99
3019,1,19,15,0,*?*?*?*?*?*?*?*?*?*?*?*?*?*?*?*?*?*?*?*?*?*?,8.8,6.9,90,100072,140,1408,318,13.1,0.0,13.1,1579,-0,1580,515,25,6.2,10,5,9999,99999,9,999999999,0.1,999,999,99
3019,1,19,16,0,*?*?*?*?*?*?*?*?*?*?*?*?*?*?*?*?*?*?*?*?*?*?,8.6,7.1,93,100072,0,-0,317,0.0,-0.0,0.0,0,0,0,0,23,6.7,10,5,9999,99999,9,999999999,0.0,999,999,99
3019,1,19,17,0,*?*?*?*?*?*?*?*?*?*?*?*?*?*?*?*?*?*?*?*?*?*?,7.7,7.3,99,100072,0,-0,313,0.0,-0.0,0.0,0,0,0,0,22,6.2,10,5,9999,99999,9,999999999,0.0,999,999,99
3019,1,19,18,0,*?*?*?*?*?*?*?*?*?*?*?*?*?*?*?*?*?*?*?*?*?*?,7.0,5.8,95,100072,0,-0,310,0.0,-0.0,0.0,0,0,0,0,20,5.7,10,5,9999,99999,9,999999999,0.0,999,999,99
3019,1,19,19,0,*?*?*?*?*?*?*?*?*?*?*?*?*?*?*?*?*?*?*?*?*?*?,6.5,4.8,91,100072,0,-0,308,0.0,-0.0,0.0,0,0,0,0,73,4.6,10,5,9999,99999,9,999999999,0.0,999,999,99
3019,1,19,20,0,*?*?*?*?*?*?*?*?*?*?*?*?*?*?*?*?*?*?*?*?*?*?,5.8,5.8,100,100072,0,-0,305,0.0,-0.0,0.0,0,0,0,0,127,5.7,10,5,9999,99999,9,999999999,0.3,999,999,99
3019,1,19,21,0,*?*?*?*?*?*?*?*?*?*?*?*?*?*?*?*?*?*?*?*?*?*?,5.2,4.5,98,100072,0,-0,303,0.0,-0.0,0.0,0,0,0,0,180,4.6,10,5,9999,99999,9,999999999,0.0,999,999,99
3019,1,19,22,0,*?*?*?*?*?*?*?*?*?*?*?*?*?*?*?*?*?*?*?*?*?*?,5.7,5.5,100,100072,0,-0,305,0.0,-0.0,0.0,0,0,0,0,233,5.2,10,5,9999,99999,9,999999999,0.0,999,999,99
3019,1,19,23,0,*?*?*?*?*?*?*?*?*?*?*?*?*?*?*?*?*?*?*?*?*?*?,5.2,5.1,100,100072,0,-0,303,0.0,-0.0,0.0,0,0,0,0,287,4.6,10,5,9999,99999,9,999999999,0.0,999,999,99
3019,1,19,24,0,*?*?*?*?*?*?*?*?*?*?*?*?*?*?*?*?*?*?*?*?*?*?,4.3,2.7,91,100072,0,-0,299,0.0,-0.0,0.0,0,0,0,0,130,4.6,10,5,9999,99999,9,999999999,0.1,999,999,99
3019,1,20,1,0,*?*?*?*?*?*?*?*?*?*?*?*?*?*?*?*?*?*?*?*?*?*?,5.0,4.3,100,99892.1,0,-0,302,0.0,-0.0,0.0,0,0,0,0,340,2.6,10,5,9999,99999,9,999999999,0.2,999,999,99
3019,1,20,2,0,*?*?*?*?*?*?*?*?*?*?*?*?*?*?*?*?*?*?*?*?*?*?,5.1,3.8,100,99892.1,0,-0,302,0.0,-0.0,0.0,0,0,0,0,340,3.1,10,5,9999,99999,9,999999999,0.2,999,999,99
3019,1,20,3,0,*?*?*?*?*?*?*?*?*?*?*?*?*?*?*?*?*?*?*?*?*?*?,4.9,3.0,97,99892.1,0,-0,302,0.0,-0.0,0.0,0,0,0,0,340,2.1,10,5,9999,99999,9,999999999,0.2,999,999,99
3019,1,20,4,0,*?*?*?*?*?*?*?*?*?*?*?*?*?*?*?*?*?*?*?*?*?*?,4.7,0.8,84,99892.1,0,-0,301,0.0,-0.0,0.0,0,0,0,0,340,3.1,10,5,9999,99999,9,999999999,0.0,999,999,99
3019,1,20,5,0,*?*?*?*?*?*?*?*?*?*?*?*?*?*?*?*?*?*?*?*?*?*?,4.5,0.8,85,99892.1,0,-0,300,0.0,-0.0,0.0,0,0,0,0,340,2.6,10,5,9999,99999,9,999999999,0.0,999,999,99
3019,1,20,6,0,*?*?*?*?*?*?*?*?*?*?*?*?*?*?*?*?*?*?*?*?*?*?,4.3,0.8,87,99892.1,0,-0,299,0.0,-0.0,0.0,0,0,0,0,340,3.6,10,5,9999,99999,9,999999999,0.0,999,999,99
3019,1,20,7,0,*?*?*?*?*?*?*?*?*?*?*?*?*?*?*?*?*?*?*?*?*?*?,4.0,0.6,87,99892.1,0,-0,298,0.0,-0.0,0.0,0,0,0,0,340,4.1,10,5,9999,99999,9,999999999,0.3,999,999,99
3019,1,20,8,0,*?*?*?*?*?*?*?*?*?*?*?*?*?*?*?*?*?*?*?*?*?*?,4.4,0.4,83,99892.1,35,1406,300,0.0,0.0,0.0,0,0,0,0,340,5.7,10,5,9999,99999,9,999999999,0.2,999,999,99
3019,1,20,9,0,*?*?*?*?*?*?*?*?*?*?*?*?*?*?*?*?*?*?*?*?*?*?,4.8,0.2,79,99892.1,193,1408,297,40.8,39.6,35.4,4546,2604,4226,744,340,3.6,9,5,9999,99999,9,999999999,0.0,999,999,99
3019,1,20,10,0,*?*?*?*?*?*?*?*?*?*?*?*?*?*?*?*?*?*?*?*?*?*?,6.0,0.6,76,99892.1,312,1411,302,80.9,48.7,70.2,8880,4054,7950,1837,340,4.6,9,5,9999,99999,9,999999999,0.0,999,999,99
3019,1,20,11,0,*?*?*?*?*?*?*?*?*?*?*?*?*?*?*?*?*?*?*?*?*?*?,7.0,3.8,88,99892.1,383,1412,302,139.0,129.1,104.0,15159,11375,11957,2295,340,6.7,8,4,9999,99999,9,999999999,0.0,999,999,99
3019,1,20,12,0,*?*?*?*?*?*?*?*?*?*?*?*?*?*?*?*?*?*?*?*?*?*?,7.9,5.5,93,99892.1,401,1411,306,147.1,130.5,110.1,16045,11679,12639,2442,340,6.2,8,4,9999,99999,9,999999999,0.0,999,999,99
3019,1,20,13,0,*?*?*?*?*?*?*?*?*?*?*?*?*?*?*?*?*?*?*?*?*?*?,7.9,6.1,97,99892.1,365,1410,306,131.2,127.6,98.1,14309,11062,11300,2155,290,6.7,8,4,9999,99999,9,999999999,0.0,999,999,99
3019,1,20,14,0,*?*?*?*?*?*?*?*?*?*?*?*?*?*?*?*?*?*?*?*?*?*?,7.9,7.1,100,99892.1,278,1409,310,69.5,46.9,60.3,7676,3650,7087,1294,240,6.7,9,5,9999,99999,9,999999999,0.3,999,999,99
3019,1,20,15,0,*?*?*?*?*?*?*?*?*?*?*?*?*?*?*?*?*?*?*?*?*?*?,8.0,7.4,100,99892.1,146,1413,311,24.7,31.7,21.4,2790,1802,2611,446,190,6.2,9,5,9999,99999,9,999999999,0.5,999,999,99
3019,1,20,16,0,*?*?*?*?*?*?*?*?*?*?*?*?*?*?*?*?*?*?*?*?*?*?,7.9,7.9,100,99892.1,0,-0,314,0.0,-0.0,0.0,0,0,0,0,140,6.7,10,5,9999,99999,9,999999999,0.1,999,999,99
3019,1,20,17,0,*?*?*?*?*?*?*?*?*?*?*?*?*?*?*?*?*?*?*?*?*?*?,6.9,7.0,100,99892.1,0,-0,310,0.0,-0.0,0.0,0,0,0,0,90,6.2,10,5,9999,99999,9,999999999,0.1,999,999,99
3019,1,20,18,0,*?*?*?*?*?*?*?*?*?*?*?*?*?*?*?*?*?*?*?*?*?*?,6.7,6.7,100,99892.1,0,-0,309,0.0,-0.0,0.0,0,0,0,0,40,5.7,10,5,9999,99999,9,999999999,0.4,999,999,99
3019,1,20,19,0,*?*?*?*?*?*?*?*?*?*?*?*?*?*?*?*?*?*?*?*?*?*?,6.3,6.2,100,99892.1,0,-0,307,0.0,-0.0,0.0,0,0,0,0,88,4.6,10,5,9999,99999,9,999999999,0.1,999,999,99
3019,1,20,20,0,*?*?*?*?*?*?*?*?*?*?*?*?*?*?*?*?*?*?*?*?*?*?,6.1,6.1,100,99892.1,0,-0,306,0.0,-0.0,0.0,0,0,0,0,137,5.7,10,5,9999,99999,9,999999999,0.0,999,999,99
3019,1,20,21,0,*?*?*?*?*?*?*?*?*?*?*?*?*?*?*?*?*?*?*?*?*?*?,6.1,6.1,100,99892.1,0,-0,306,0.0,-0.0,0.0,0,0,0,0,185,4.6,10,5,9999,99999,9,999999999,0.0,999,999,99
3019,1,20,22,0,*?*?*?*?*?*?*?*?*?*?*?*?*?*?*?*?*?*?*?*?*?*?,5.7,5.8,100,99892.1,0,-0,305,0.0,-0.0,0.0,0,0,0,0,233,5.2,10,5,9999,99999,9,999999999,0.0,999,999,99
3019,1,20,23,0,*?*?*?*?*?*?*?*?*?*?*?*?*?*?*?*?*?*?*?*?*?*?,6.0,5.9,100,99892.1,0,-0,306,0.0,-0.0,0.0,0,0,0,0,282,4.6,10,5,9999,99999,9,999999999,0.0,999,999,99
3019,1,20,24,0,*?*?*?*?*?*?*?*?*?*?*?*?*?*?*?*?*?*?*?*?*?*?,4.8,4.8,100,99892.1,0,-0,301,0.0,-0.0,0.0,0,0,0,0,340,4.6,10,5,9999,99999,9,999999999,0.0,999,999,99
3019,1,21,1,0,*?*?*?*?*?*?*?*?*?*?*?*?*?*?*?*?*?*?*?*?*?*?,6.7,6.7,100,99385,0,-0,309,0.0,-0.0,0.0,0,0,0,0,333,2.6,10,5,9999,99999,9,999999999,0.0,999,999,99
3019,1,21,2,0,*?*?*?*?*?*?*?*?*?*?*?*?*?*?*?*?*?*?*?*?*?*?,6.9,6.9,100,99385,0,-0,310,0.0,-0.0,0.0,0,0,0,0,337,3.1,10,5,9999,99999,9,999999999,0.0,999,999,99
3019,1,21,3,0,*?*?*?*?*?*?*?*?*?*?*?*?*?*?*?*?*?*?*?*?*?*?,6.8,6.7,100,99385,0,-0,309,0.0,-0.0,0.0,0,0,0,0,340,2.1,10,5,9999,99999,9,999999999,0.0,999,999,99
3019,1,21,4,0,*?*?*?*?*?*?*?*?*?*?*?*?*?*?*?*?*?*?*?*?*?*?,6.3,6.2,100,99385,0,-0,307,0.0,-0.0,0.0,0,0,0,0,343,3.1,10,5,9999,99999,9,999999999,0.1,999,999,99
3019,1,21,5,0,*?*?*?*?*?*?*?*?*?*?*?*?*?*?*?*?*?*?*?*?*?*?,5.9,5.9,100,99385,0,-0,306,0.0,-0.0,0.0,0,0,0,0,347,2.6,10,5,9999,99999,9,999999999,0.1,999,999,99
3019,1,21,6,0,*?*?*?*?*?*?*?*?*?*?*?*?*?*?*?*?*?*?*?*?*?*?,5.5,5.5,100,99385,0,-0,304,0.0,-0.0,0.0,0,0,0,0,350,3.6,10,5,9999,99999,9,999999999,0.1,999,999,99
3019,1,21,7,0,*?*?*?*?*?*?*?*?*?*?*?*?*?*?*?*?*?*?*?*?*?*?,5.8,5.8,100,99385,0,-0,305,0.0,-0.0,0.0,0,0,0,0,342,4.1,10,5,9999,99999,9,999999999,0.2,999,999,99
3019,1,21,8,0,*?*?*?*?*?*?*?*?*?*?*?*?*?*?*?*?*?*?*?*?*?*?,6.1,6.1,100,99385,39,1414,306,0.0,0.0,0.0,0,0,0,0,333,5.7,10,5,9999,99999,9,999999999,0.1,999,999,99
3019,1,21,9,0,*?*?*?*?*?*?*?*?*?*?*?*?*?*?*?*?*?*?*?*?*?*?,7.0,7.0,100,99385,198,1414,310,24.3,0.0,24.3,2864,-0,2867,944,325,3.6,10,5,9999,99999,9,999999999,0.3,999,999,99
3019,1,21,10,0,*?*?*?*?*?*?*?*?*?*?*?*?*?*?*?*?*?*?*?*?*?*?,8.3,8.3,100,99385,316,1408,316,47.5,0.0,47.5,5541,0,5552,1880,317,4.6,10,5,9999,99999,9,999999999,0.8,999,999,99
3019,1,21,11,0,*?*?*?*?*?*?*?*?*?*?*?*?*?*?*?*?*?*?*?*?*?*?,9.2,8.7,100,99385,388,1412,320,61.3,0.0,61.3,7155,0,7172,2482,308,6.7,10,5,9999,99999,9,999999999,3.4,999,999,99
3019,1,21,12,0,*?*?*?*?*?*?*?*?*?*?*?*?*?*?*?*?*?*?*?*?*?*?,10.4,9.6,100,99385,406,1410,325,64.9,0.0,64.9,7587,0,7606,2643,300,6.2,10,5,9999,99999,9,999999999,0.2,999,999,99
3019,1,21,13,0,*?*?*?*?*?*?*?*?*?*?*?*?*?*?*?*?*?*?*?*?*?*?,10.1,9.4,100,99385,371,1412,324,58.0,0.0,58.0,6772,0,6788,2336,275,6.7,10,5,9999,99999,9,999999999,1.8,999,999,99
3019,1,21,14,0,*?*?*?*?*?*?*?*?*?*?*?*?*?*?*?*?*?*?*?*?*?*?,10.4,9.2,98,99385,284,1412,325,41.1,0.0,41.1,4803,0,4812,1615,250,6.7,10,5,9999,99999,9,999999999,0.2,999,999,99
3019,1,21,15,0,*?*?*?*?*?*?*?*?*?*?*?*?*?*?*?*?*?*?*?*?*?*?,10.3,9.6,100,99385,151,1407,325,15.3,0.0,15.3,1827,-0,1828,597,225,6.2,10,5,9999,99999,9,999999999,0.2,999,999,99
3019,1,21,16,0,*?*?*?*?*?*?*?*?*?*?*?*?*?*?*?*?*?*?*?*?*?*?,10.3,8.9,98,99385,0,-0,325,0.0,-0.0,0.0,0,0,0,0,200,6.7,10,5,9999,99999,9,999999999,0.1,999,999,99
3019,1,21,17,0,*?*?*?*?*?*?*?*?*?*?*?*?*?*?*?*?*?*?*?*?*?*?,9.5,7.7,95,99385,0,-0,321,0.0,-0.0,0.0,0,0,0,0,175,6.2,10,5,9999,99999,9,999999999,0.6,999,999,99
3019,1,21,18,0,*?*?*?*?*?*?*?*?*?*?*?*?*?*?*?*?*?*?*?*?*?*?,8.6,7.0,97,99385,0,-0,317,0.0,-0.0,0.0,0,0,0,0,150,5.7,10,5,9999,99999,9,999999999,0.6,999,999,99
3019,1,21,19,0,*?*?*?*?*?*?*?*?*?*?*?*?*?*?*?*?*?*?*?*?*?*?,8.3,6.2,93,99385,0,-0,316,0.0,-0.0,0.0,0,0,0,0,148,4.6,10,5,9999,99999,9,999999999,0.0,999,999,99
3019,1,21,20,0,*?*?*?*?*?*?*?*?*?*?*?*?*?*?*?*?*?*?*?*?*?*?,8.0,6.9,100,99385,0,-0,315,0.0,-0.0,0.0,0,0,0,0,147,5.7,10,5,9999,99999,9,999999999,0.0,999,999,99
3019,1,21,21,0,*?*?*?*?*?*?*?*?*?*?*?*?*?*?*?*?*?*?*?*?*?*?,8.0,5.9,94,99385,0,-0,315,0.0,-0.0,0.0,0,0,0,0,145,4.6,10,5,9999,99999,9,999999999,0.1,999,999,99
3019,1,21,22,0,*?*?*?*?*?*?*?*?*?*?*?*?*?*?*?*?*?*?*?*?*?*?,7.6,6.4,99,99385,0,-0,313,0.0,-0.0,0.0,0,0,0,0,143,5.2,10,5,9999,99999,9,999999999,0.4,999,999,99
3019,1,21,23,0,*?*?*?*?*?*?*?*?*?*?*?*?*?*?*?*?*?*?*?*?*?*?,7.3,6.6,100,99385,0,-0,312,0.0,-0.0,0.0,0,0,0,0,142,4.6,10,5,9999,99999,9,999999999,0.0,999,999,99
3019,1,21,24,0,*?*?*?*?*?*?*?*?*?*?*?*?*?*?*?*?*?*?*?*?*?*?,6.2,6.2,100,99385,0,-0,307,0.0,-0.0,0.0,0,0,0,0,330,4.6,10,5,9999,99999,9,999999999,0.0,999,999,99
3019,1,22,1,0,*?*?*?*?*?*?*?*?*?*?*?*?*?*?*?*?*?*?*?*?*?*?,6.4,3.2,80,100235,0,-0,308,0.0,-0.0,0.0,0,0,0,0,142,2.6,10,5,9999,99999,9,999999999,0.1,999,999,99
3019,1,22,2,0,*?*?*?*?*?*?*?*?*?*?*?*?*?*?*?*?*?*?*?*?*?*?,5.7,1.5,74,100235,0,-0,305,0.0,-0.0,0.0,0,0,0,0,143,3.1,10,5,9999,99999,9,999999999,0.0,999,999,99
3019,1,22,3,0,*?*?*?*?*?*?*?*?*?*?*?*?*?*?*?*?*?*?*?*?*?*?,5.3,2.3,81,100235,0,-0,304,0.0,-0.0,0.0,0,0,0,0,145,2.1,10,5,9999,99999,9,999999999,0.0,999,999,99
3019,1,22,4,0,*?*?*?*?*?*?*?*?*?*?*?*?*?*?*?*?*?*?*?*?*?*?,4.9,1.9,80,100235,0,-0,302,0.0,-0.0,0.0,0,0,0,0,147,3.1,10,5,9999,99999,9,999999999,0.0,999,999,99
3019,1,22,5,0,*?*?*?*?*?*?*?*?*?*?*?*?*?*?*?*?*?*?*?*?*?*?,5.3,0.6,72,100235,0,-0,304,0.0,-0.0,0.0,0,0,0,0,148,2.6,10,5,9999,99999,9,999999999,0.0,999,999,99
3019,1,22,6,0,*?*?*?*?*?*?*?*?*?*?*?*?*?*?*?*?*?*?*?*?*?*?,4.7,0.6,75,100235,0,-0,301,0.0,-0.0,0.0,0,0,0,0,150,3.6,10,5,9999,99999,9,999999999,0.0,999,999,99
3019,1,22,7,0,*?*?*?*?*?*?*?*?*?*?*?*?*?*?*?*?*?*?*?*?*?*?,4.0,0.6,78,100235,0,-0,298,0.0,-0.0,0.0,0,0,0,0,150,4.1,10,5,9999,99999,9,999999999,0.0,999,999,99
3019,1,22,8,0,*?*?*?*?*?*?*?*?*?*?*?*?*?*?*?*?*?*?*?*?*?*?,4.9,2.1,82,100235,43,1415,302,0.0,0.0,0.0,0,0,0,0,150,5.7,10,5,9999,99999,9,999999999,0.0,999,999,99
3019,1,22,9,0,*?*?*?*?*?*?*?*?*?*?*?*?*?*?*?*?*?*?*?*?*?*?,5.9,3.0,83,100235,202,1411,306,25.1,0.0,25.1,2961,-0,2965,977,150,3.6,10,5,9999,99999,9,999999999,0.0,999,999,99
3019,1,22,10,0,*?*?*?*?*?*?*?*?*?*?*?*?*?*?*?*?*?*?*?*?*?*?,6.8,4.5,85,100235,321,1410,310,48.4,0.0,48.4,5651,0,5663,1919,150,4.6,10,5,9999,99999,9,999999999,0.0,999,999,99
3019,1,22,11,0,*?*?*?*?*?*?*?*?*?*?*?*?*?*?*?*?*?*?*?*?*?*?,8.1,5.6,85,100235,393,1412,315,62.3,0.0,62.3,7281,0,7299,2526,150,6.7,10,5,9999,99999,9,999999999,0.0,999,999,99
3019,1,22,12,0,*?*?*?*?*?*?*?*?*?*?*?*?*?*?*?*?*?*?*?*?*?*?,9.6,5.6,76,100235,411,1409,322,66.0,0.0,66.0,7710,0,7730,2690,150,6.2,10,5,9999,99999,9,999999999,0.0,999,999,99
3019,1,22,13,0,*?*?*?*?*?*?*?*?*?*?*?*?*?*?*?*?*?*?*?*?*?*?,9.9,5.0,72,100235,376,1410,324,59.1,0.0,59.1,6904,0,6920,2383,163,6.7,10,5,9999,99999,9,999999999,0.0,999,999,99
3019,1,22,14,0,*?*?*?*?*?*?*?*?*?*?*?*?*?*?*?*?*?*?*?*?*?*?,10.1,5.0,71,100235,289,1408,325,42.2,0.0,42.2,4930,0,4940,1660,177,6.7,10,5,9999,99999,9,999999999,0.0,999,999,99
3019,1,22,15,0,*?*?*?*?*?*?*?*?*?*?*?*?*?*?*?*?*?*?*?*?*?*?,9.7,4.3,69,100235,157,1411,323,16.4,0.0,16.4,1955,-0,1956,640,190,6.2,10,5,9999,99999,9,999999999,0.0,999,999,99
3019,1,22,16,0,*?*?*?*?*?*?*?*?*?*?*?*?*?*?*?*?*?*?*?*?*?*?,9.8,5.1,73,100235,0,-0,323,0.0,-0.0,0.0,0,0,0,0,203,6.7,10,5,9999,99999,9,999999999,0.0,999,999,99
3019,1,22,17,0,*?*?*?*?*?*?*?*?*?*?*?*?*?*?*?*?*?*?*?*?*?*?,8.9,5.6,80,100235,0,-0,319,0.0,-0.0,0.0,0,0,0,0,217,6.2,10,5,9999,99999,9,999999999,0.7,999,999,99
3019,1,22,18,0,*?*?*?*?*?*?*?*?*?*?*?*?*?*?*?*?*?*?*?*?*?*?,7.9,5.3,83,100235,0,-0,315,0.0,-0.0,0.0,0,0,0,0,230,5.7,10,5,9999,99999,9,999999999,0.0,999,999,99
3019,1,22,19,0,*?*?*?*?*?*?*?*?*?*?*?*?*?*?*?*?*?*?*?*?*?*?,7.8,5.0,82,100235,0,-0,314,0.0,-0.0,0.0,0,0,0,0,198,4.6,10,5,9999,99999,9,999999999,0.0,999,999,99
3019,1,22,20,0,*?*?*?*?*?*?*?*?*?*?*?*?*?*?*?*?*?*?*?*?*?*?,6.4,4.1,86,100235,0,-0,308,0.0,-0.0,0.0,0,0,0,0,167,5.7,10,5,9999,99999,9,999999999,0.0,999,999,99
3019,1,22,21,0,*?*?*?*?*?*?*?*?*?*?*?*?*?*?*?*?*?*?*?*?*?*?,6.9,4.5,84,100235,0,-0,310,0.0,-0.0,0.0,0,0,0,0,135,4.6,10,5,9999,99999,9,999999999,0.0,999,999,99
3019,1,22,22,0,*?*?*?*?*?*?*?*?*?*?*?*?*?*?*?*?*?*?*?*?*?*?,6.4,5.0,90,100235,0,-0,308,0.0,-0.0,0.0,0,0,0,0,103,5.2,10,5,9999,99999,9,999999999,0.0,999,999,99
3019,1,22,23,0,*?*?*?*?*?*?*?*?*?*?*?*?*?*?*?*?*?*?*?*?*?*?,6.5,5.6,94,100235,0,-0,308,0.0,-0.0,0.0,0,0,0,0,72,4.6,10,5,9999,99999,9,999999999,0.0,999,999,99
3019,1,22,24,0,*?*?*?*?*?*?*?*?*?*?*?*?*?*?*?*?*?*?*?*?*?*?,7.1,5.0,86,100235,0,-0,311,0.0,-0.0,0.0,0,0,0,0,140,4.6,10,5,9999,99999,9,999999999,0.1,999,999,99
3019,1,23,1,0,*?*?*?*?*?*?*?*?*?*?*?*?*?*?*?*?*?*?*?*?*?*?,6.8,4.5,84,100983,0,-0,310,0.0,-0.0,0.0,0,0,0,0,93,2.6,10,5,9999,99999,9,999999999,0.0,999,999,99
3019,1,23,2,0,*?*?*?*?*?*?*?*?*?*?*?*?*?*?*?*?*?*?*?*?*?*?,6.7,3.8,81,100983,0,-0,309,0.0,-0.0,0.0,0,0,0,0,147,3.1,10,5,9999,99999,9,999999999,0.0,999,999,99
3019,1,23,3,0,*?*?*?*?*?*?*?*?*?*?*?*?*?*?*?*?*?*?*?*?*?*?,6.3,3.4,81,100983,0,-0,308,0.0,-0.0,0.0,0,0,0,0,200,2.1,10,5,9999,99999,9,999999999,0.0,999,999,99
3019,1,23,4,0,*?*?*?*?*?*?*?*?*?*?*?*?*?*?*?*?*?*?*?*?*?*?,6.6,3.6,80,100983,0,-0,309,0.0,-0.0,0.0,0,0,0,0,253,3.1,10,5,9999,99999,9,999999999,0.0,999,999,99
3019,1,23,5,0,*?*?*?*?*?*?*?*?*?*?*?*?*?*?*?*?*?*?*?*?*?*?,5.7,3.8,86,100983,0,-0,305,0.0,-0.0,0.0,0,0,0,0,307,2.6,10,5,9999,99999,9,999999999,0.1,999,999,99
3019,1,23,6,0,*?*?*?*?*?*?*?*?*?*?*?*?*?*?*?*?*?*?*?*?*?*?,5.3,3.4,87,100983,0,-0,303,0.0,-0.0,0.0,0,0,0,0,360,3.6,10,5,9999,99999,9,999999999,1.9,999,999,99
3019,1,23,7,0,*?*?*?*?*?*?*?*?*?*?*?*?*?*?*?*?*?*?*?*?*?*?,4.7,2.3,83,100983,0,-0,301,0.0,-0.0,0.0,0,0,0,0,322,4.1,10,5,9999,99999,9,999999999,1.6,999,999,99
3019,1,23,8,0,*?*?*?*?*?*?*?*?*?*?*?*?*?*?*?*?*?*?*?*?*?*?,5.6,1.7,75,100983,47,1410,305,0.0,0.0,0.0,0,0,0,0,283,5.7,10,5,9999,99999,9,999999999,0.2,999,999,99
3019,1,23,9,0,*?*?*?*?*?*?*?*?*?*?*?*?*?*?*?*?*?*?*?*?*?*?,6.3,1.0,68,100983,206,1408,298,59.9,103.1,44.8,6409,6444,5476,809,245,3.6,8,4,9999,99999,9,999999999,0.1,999,999,99
3019,1,23,10,0,*?*?*?*?*?*?*?*?*?*?*?*?*?*?*?*?*?*?*?*?*?*?,7.7,0.8,61,100983,326,1410,304,113.6,123.8,85.0,12407,10281,9826,1847,207,4.6,8,4,9999,99999,9,999999999,0.0,999,999,99
3019,1,23,11,0,*?*?*?*?*?*?*?*?*?*?*?*?*?*?*?*?*?*?*?*?*?*?,10.1,2.1,57,100983,398,1411,315,145.8,130.3,109.1,15901,11631,12529,2418,168,6.7,8,4,9999,99999,9,999999999,0.0,999,999,99
3019,1,23,12,0,*?*?*?*?*?*?*?*?*?*?*?*?*?*?*?*?*?*?*?*?*?*?,11.8,3.6,56,100983,417,1411,323,154.4,131.6,115.5,16829,11932,13242,2574,130,6.2,8,4,9999,99999,9,999999999,0.0,999,999,99
3019,1,23,13,0,*?*?*?*?*?*?*?*?*?*?*?*?*?*?*?*?*?*?*?*?*?*?,11.8,4.1,58,100983,382,1411,328,104.6,51.4,90.7,11489,4516,10269,2430,128,6.7,9,5,9999,99999,9,999999999,0.8,999,999,99
3019,1,23,14,0,*?*?*?*?*?*?*?*?*?*?*?*?*?*?*?*?*?*?*?*?*?*?,11.9,3.0,54,100983,295,1409,328,75.3,47.8,65.3,8268,3897,7410,1700,127,6.7,9,5,9999,99999,9,999999999,1.3,999,999,99
3019,1,23,15,0,*?*?*?*?*?*?*?*?*?*?*?*?*?*?*?*?*?*?*?*?*?*?,11.8,5.3,63,100983,163,1412,323,40.3,88.0,30.2,4367,4644,3796,524,125,6.2,8,4,9999,99999,9,999999999,1.3,999,999,99
3019,1,23,16,0,*?*?*?*?*?*?*?*?*?*?*?*?*?*?*?*?*?*?*?*?*?*?,11.8,5.9,67,100983,0,-0,332,0.0,-0.0,0.0,0,0,0,0,123,6.7,10,5,9999,99999,9,999999999,0.0,999,999,99
3019,1,23,17,0,*?*?*?*?*?*?*?*?*?*?*?*?*?*?*?*?*?*?*?*?*?*?,10.7,6.4,74,100983,0,-0,327,0.0,-0.0,0.0,0,0,0,0,122,6.2,10,5,9999,99999,9,999999999,0.1,999,999,99
3019,1,23,18,0,*?*?*?*?*?*?*?*?*?*?*?*?*?*?*?*?*?*?*?*?*?*?,9.5,6.4,80,100983,0,-0,322,0.0,-0.0,0.0,0,0,0,0,120,5.7,10,5,9999,99999,9,999999999,0.0,999,999,99
3019,1,23,19,0,*?*?*?*?*?*?*?*?*?*?*?*?*?*?*?*?*?*?*?*?*?*?,9.0,6.9,85,100983,0,-0,319,0.0,-0.0,0.0,0,0,0,0,122,4.6,10,5,9999,99999,9,999999999,0.0,999,999,99
3019,1,23,20,0,*?*?*?*?*?*?*?*?*?*?*?*?*?*?*?*?*?*?*?*?*?*?,8.7,7.3,90,100983,0,-0,318,0.0,-0.0,0.0,0,0,0,0,123,5.7,10,5,9999,99999,9,999999999,0.0,999,999,99
3019,1,23,21,0,*?*?*?*?*?*?*?*?*?*?*?*?*?*?*?*?*?*?*?*?*?*?,8.1,6.9,91,100983,0,-0,315,0.0,-0.0,0.0,0,0,0,0,125,4.6,10,5,9999,99999,9,999999999,0.0,999,999,99
3019,1,23,22,0,*?*?*?*?*?*?*?*?*?*?*?*?*?*?*?*?*?*?*?*?*?*?,8.0,6.2,87,100983,0,-0,315,0.0,-0.0,0.0,0,0,0,0,127,5.2,10,5,9999,99999,9,999999999,0.4,999,999,99
3019,1,23,23,0,*?*?*?*?*?*?*?*?*?*?*?*?*?*?*?*?*?*?*?*?*?*?,7.5,6.1,90,100983,0,-0,313,0.0,-0.0,0.0,0,0,0,0,128,4.6,10,5,9999,99999,9,999999999,0.0,999,999,99
3019,1,23,24,0,*?*?*?*?*?*?*?*?*?*?*?*?*?*?*?*?*?*?*?*?*?*?,6.6,5.0,89,100983,0,-0,309,0.0,-0.0,0.0,0,0,0,0,40,4.6,10,5,9999,99999,9,999999999,0.0,999,999,99
3019,1,24,1,0,*?*?*?*?*?*?*?*?*?*?*?*?*?*?*?*?*?*?*?*?*?*?,6.9,5.0,88,101742,0,-0,310,0.0,-0.0,0.0,0,0,0,0,145,2.6,10,5,9999,99999,9,999999999,0.0,999,999,99
3019,1,24,2,0,*?*?*?*?*?*?*?*?*?*?*?*?*?*?*?*?*?*?*?*?*?*?,7.1,4.5,83,101742,0,-0,311,0.0,-0.0,0.0,0,0,0,0,160,3.1,10,5,9999,99999,9,999999999,0.0,999,999,99
3019,1,24,3,0,*?*?*?*?*?*?*?*?*?*?*?*?*?*?*?*?*?*?*?*?*?*?,6.5,4.1,85,101742,0,-0,308,0.0,-0.0,0.0,0,0,0,0,175,2.1,10,5,9999,99999,9,999999999,0.0,999,999,99
3019,1,24,4,0,*?*?*?*?*?*?*?*?*?*?*?*?*?*?*?*?*?*?*?*?*?*?,5.8,3.4,84,101742,0,-0,306,0.0,-0.0,0.0,0,0,0,0,190,3.1,10,5,9999,99999,9,999999999,0.0,999,999,99
3019,1,24,5,0,*?*?*?*?*?*?*?*?*?*?*?*?*?*?*?*?*?*?*?*?*?*?,6.3,4.1,86,101742,0,-0,308,0.0,-0.0,0.0,0,0,0,0,205,2.6,10,5,9999,99999,9,999999999,0.1,999,999,99
3019,1,24,6,0,*?*?*?*?*?*?*?*?*?*?*?*?*?*?*?*?*?*?*?*?*?*?,6.7,3.6,80,101742,0,-0,309,0.0,-0.0,0.0,0,0,0,0,220,3.6,10,5,9999,99999,9,999999999,0.0,999,999,99
3019,1,24,7,0,*?*?*?*?*?*?*?*?*?*?*?*?*?*?*?*?*?*?*?*?*?*?,6.3,3.9,85,101742,0,-0,308,0.0,-0.0,0.0,0,0,0,0,208,4.1,10,5,9999,99999,9,999999999,0.0,999,999,99
3019,1,24,8,0,*?*?*?*?*?*?*?*?*?*?*?*?*?*?*?*?*?*?*?*?*?*?,6.4,3.9,84,101742,51,1402,304,0.0,0.0,0.0,0,0,0,0,197,5.7,9,5,9999,99999,9,999999999,0.0,999,999,99
3019,1,24,9,0,*?*?*?*?*?*?*?*?*?*?*?*?*?*?*?*?*?*?*?*?*?*?,6.3,3.0,80,101742,211,1410,308,26.9,0.0,26.9,3167,0,3172,1046,185,3.6,10,5,9999,99999,9,999999999,0.0,999,999,99
3019,1,24,10,0,*?*?*?*?*?*?*?*?*?*?*?*?*?*?*?*?*?*?*?*?*?*?,7.6,4.3,79,101742,331,1410,313,50.3,0.0,50.3,5876,0,5889,2002,173,4.6,10,5,9999,99999,9,999999999,0.0,999,999,99
3019,1,24,11,0,*?*?*?*?*?*?*?*?*?*?*?*?*?*?*?*?*?*?*?*?*?*?,8.4,4.5,76,101742,403,1410,317,64.4,0.0,64.4,7523,0,7542,2618,162,6.7,10,5,9999,99999,9,999999999,0.0,999,999,99
3019,1,24,12,0,*?*?*?*?*?*?*?*?*?*?*?*?*?*?*?*?*?*?*?*?*?*?,9.0,3.6,69,101742,422,1409,320,68.2,0.0,68.2,7966,0,7986,2788,150,6.2,10,5,9999,99999,9,999999999,0.0,999,999,99
3019,1,24,13,0,*?*?*?*?*?*?*?*?*?*?*?*?*?*?*?*?*?*?*?*?*?*?,9.1,4.6,74,101742,388,1412,320,61.4,0.0,61.4,7167,0,7185,2483,150,6.7,10,5,9999,99999,9,999999999,0.0,999,999,99
3019,1,24,14,0,*?*?*?*?*?*?*?*?*?*?*?*?*?*?*?*?*?*?*?*?*?*?,8.7,4.8,77,101742,301,1410,318,44.5,0.0,44.5,5195,0,5205,1755,150,6.7,10,5,9999,99999,9,999999999,0.0,999,999,99
3019,1,24,15,0,*?*?*?*?*?*?*?*?*?*?*?*?*?*?*?*?*?*?*?*?*?*?,8.9,5.0,76,101742,169,1414,315,32.4,36.1,28.1,3635,2215,3389,588,150,6.2,9,5,9999,99999,9,999999999,0.0,999,999,99
3019,1,24,16,0,*?*?*?*?*?*?*?*?*?*?*?*?*?*?*?*?*?*?*?*?*?*?,9.0,3.9,71,101742,0,-0,320,0.0,-0.0,0.0,0,0,0,0,150,6.7,10,5,9999,99999,9,999999999,0.0,999,999,99
3019,1,24,17,0,*?*?*?*?*?*?*?*?*?*?*?*?*?*?*?*?*?*?*?*?*?*?,8.7,4.5,75,101742,0,-0,318,0.0,-0.0,0.0,0,0,0,0,150,6.2,10,5,9999,99999,9,999999999,0.0,999,999,99
3019,1,24,18,0,*?*?*?*?*?*?*?*?*?*?*?*?*?*?*?*?*?*?*?*?*?*?,7.8,3.2,73,101742,0,-0,314,0.0,-0.0,0.0,0,0,0,0,150,5.7,10,5,9999,99999,9,999999999,0.0,999,999,99
3019,1,24,19,0,*?*?*?*?*?*?*?*?*?*?*?*?*?*?*?*?*?*?*?*?*?*?,7.9,3.2,72,101742,0,-0,315,0.0,-0.0,0.0,0,0,0,0,148,4.6,10,5,9999,99999,9,999999999,0.0,999,999,99
3019,1,24,20,0,*?*?*?*?*?*?*?*?*?*?*?*?*?*?*?*?*?*?*?*?*?*?,7.7,3.8,76,101742,0,-0,314,0.0,-0.0,0.0,0,0,0,0,147,5.7,10,5,9999,99999,9,999999999,0.0,999,999,99
3019,1,24,21,0,*?*?*?*?*?*?*?*?*?*?*?*?*?*?*?*?*?*?*?*?*?*?,7.3,3.0,75,101742,0,-0,312,0.0,-0.0,0.0,0,0,0,0,145,4.6,10,5,9999,99999,9,999999999,0.0,999,999,99
3019,1,24,22,0,*?*?*?*?*?*?*?*?*?*?*?*?*?*?*?*?*?*?*?*?*?*?,7.1,3.8,79,101742,0,-0,311,0.0,-0.0,0.0,0,0,0,0,143,5.2,10,5,9999,99999,9,999999999,0.0,999,999,99
3019,1,24,23,0,*?*?*?*?*?*?*?*?*?*?*?*?*?*?*?*?*?*?*?*?*?*?,6.6,3.6,81,101742,0,-0,309,0.0,-0.0,0.0,0,0,0,0,142,4.6,10,5,9999,99999,9,999999999,0.0,999,999,99
3019,1,24,24,0,*?*?*?*?*?*?*?*?*?*?*?*?*?*?*?*?*?*?*?*?*?*?,7.0,5.6,90,101742,0,-0,310,0.0,-0.0,0.0,0,0,0,0,130,4.6,10,5,9999,99999,9,999999999,0.0,999,999,99
3019,1,25,1,0,*?*?*?*?*?*?*?*?*?*?*?*?*?*?*?*?*?*?*?*?*?*?,5.5,1.9,78,100932,0,-0,304,0.0,-0.0,0.0,0,0,0,0,142,2.6,10,5,9999,99999,9,999999999,0.0,999,999,99
3019,1,25,2,0,*?*?*?*?*?*?*?*?*?*?*?*?*?*?*?*?*?*?*?*?*?*?,5.0,1.0,75,100932,0,-0,302,0.0,-0.0,0.0,0,0,0,0,143,3.1,10,5,9999,99999,9,999999999,0.0,999,999,99
3019,1,25,3,0,*?*?*?*?*?*?*?*?*?*?*?*?*?*?*?*?*?*?*?*?*?*?,5.4,0.2,69,100932,0,-0,304,0.0,-0.0,0.0,0,0,0,0,145,2.1,10,5,9999,99999,9,999999999,0.0,999,999,99
3019,1,25,4,0,*?*?*?*?*?*?*?*?*?*?*?*?*?*?*?*?*?*?*?*?*?*?,4.7,0.8,76,100932,0,-0,301,0.0,-0.0,0.0,0,0,0,0,147,3.1,10,5,9999,99999,9,999999999,0.1,999,999,99
3019,1,25,5,0,*?*?*?*?*?*?*?*?*?*?*?*?*?*?*?*?*?*?*?*?*?*?,4.9,1.9,82,100932,0,-0,302,0.0,-0.0,0.0,0,0,0,0,148,2.6,10,5,9999,99999,9,999999999,0.0,999,999,99
3019,1,25,6,0,*?*?*?*?*?*?*?*?*?*?*?*?*?*?*?*?*?*?*?*?*?*?,5.0,2.3,82,100932,0,-0,302,0.0,-0.0,0.0,0,0,0,0,150,3.6,10,5,9999,99999,9,999999999,0.0,999,999,99
3019,1,25,7,0,*?*?*?*?*?*?*?*?*?*?*?*?*?*?*?*?*?*?*?*?*?*?,4.8,1.5,79,100932,0,-0,301,0.0,-0.0,0.0,0,0,0,0,148,4.1,10,5,9999,99999,9,999999999,0.0,999,999,99
3019,1,25,8,0,*?*?*?*?*?*?*?*?*?*?*?*?*?*?*?*?*?*?*?*?*?*?,4.5,0.6,76,100932,56,1417,300,0.0,0.0,0.0,0,0,0,0,147,5.7,10,5,9999,99999,9,999999999,0.1,999,999,99
3019,1,25,9,0,*?*?*?*?*?*?*?*?*?*?*?*?*?*?*?*?*?*?*?*?*?*?,4.9,1.3,78,100932,216,1411,297,48.4,42.1,42.0,5379,2922,4990,889,145,3.6,9,5,9999,99999,9,999999999,0.0,999,999,99
3019,1,25,10,0,*?*?*?*?*?*?*?*?*?*?*?*?*?*?*?*?*?*?*?*?*?*?,5.2,1.9,80,100932,336,1409,293,118.2,124.9,88.4,12911,10448,10233,1927,143,4.6,8,4,9999,99999,9,999999999,0.8,999,999,99
3019,1,25,11,0,*?*?*?*?*?*?*?*?*?*?*?*?*?*?*?*?*?*?*?*?*?*?,5.7,1.5,74,100932,408,1408,295,150.7,131.0,112.7,16433,11786,12944,2507,142,6.7,8,4,9999,99999,9,999999999,0.3,999,999,99
3019,1,25,12,0,*?*?*?*?*?*?*?*?*?*?*?*?*?*?*?*?*?*?*?*?*?*?,6.3,2.5,77,100932,428,1409,298,159.5,132.3,119.3,17383,12102,13667,2668,140,6.2,8,4,9999,99999,9,999999999,0.0,999,999,99
3019,1,25,13,0,*?*?*?*?*?*?*?*?*?*?*?*?*?*?*?*?*?*?*?*?*?*?,6.3,3.0,79,100932,393,1408,303,108.6,51.8,94.2,11919,4598,10646,2532,140,6.7,9,5,9999,99999,9,999999999,0.0,999,999,99
3019,1,25,14,0,*?*?*?*?*?*?*?*?*?*?*?*?*?*?*?*?*?*?*?*?*?*?,6.1,2.7,79,100932,307,1410,302,79.3,48.4,68.7,8701,4016,7792,1797,140,6.7,9,5,9999,99999,9,999999999,0.0,999,999,99
3019,1,25,15,0,*?*?*?*?*?*?*?*?*?*?*?*?*?*?*?*?*?*?*?*?*?*?,6.3,0.4,66,100932,174,1406,303,34.4,37.0,29.9,3854,2313,3590,626,140,6.2,9,5,9999,99999,9,999999999,0.0,999,999,99
3019,1,25,16,0,*?*?*?*?*?*?*?*?*?*?*?*?*?*?*?*?*?*?*?*?*?*?,6.2,0.4,67,100932,5,1360,308,0.0,0.0,0.0,0,0,0,0,140,6.7,10,5,9999,99999,9,999999999,0.0,999,999,99
3019,1,25,17,0,*?*?*?*?*?*?*?*?*?*?*?*?*?*?*?*?*?*?*?*?*?*?,6.0,0.8,70,100932,0,-0,307,0.0,-0.0,0.0,0,0,0,0,140,6.2,10,5,9999,99999,9,999999999,0.0,999,999,99
3019,1,25,18,0,*?*?*?*?*?*?*?*?*?*?*?*?*?*?*?*?*?*?*?*?*?*?,5.9,1.5,73,100932,0,-0,306,0.0,-0.0,0.0,0,0,0,0,140,5.7,10,5,9999,99999,9,999999999,0.0,999,999,99
3019,1,25,19,0,*?*?*?*?*?*?*?*?*?*?*?*?*?*?*?*?*?*?*?*?*?*?,5.4,0.8,72,100932,0,-0,304,0.0,-0.0,0.0,0,0,0,0,143,4.6,10,5,9999,99999,9,999999999,0.4,999,999,99
3019,1,25,20,0,*?*?*?*?*?*?*?*?*?*?*?*?*?*?*?*?*?*?*?*?*?*?,5.3,-0.2,67,100932,0,-0,304,0.0,-0.0,0.0,0,0,0,0,147,5.7,10,5,9999,99999,9,999999999,0.4,999,999,99
3019,1,25,21,0,*?*?*?*?*?*?*?*?*?*?*?*?*?*?*?*?*?*?*?*?*?*?,4.8,-0.4,68,100932,0,-0,302,0.0,-0.0,0.0,0,0,0,0,150,4.6,10,5,9999,99999,9,999999999,0.2,999,999,99
3019,1,25,22,0,*?*?*?*?*?*?*?*?*?*?*?*?*?*?*?*?*?*?*?*?*?*?,5.0,-0.6,66,100932,0,-0,303,0.0,-0.0,0.0,0,0,0,0,153,5.2,10,5,9999,99999,9,999999999,0.0,999,999,99
3019,1,25,23,0,*?*?*?*?*?*?*?*?*?*?*?*?*?*?*?*?*?*?*?*?*?*?,5.7,-0.6,63,100932,0,-0,306,0.0,-0.0,0.0,0,0,0,0,157,4.6,10,5,9999,99999,9,999999999,0.0,999,999,99
3019,1,25,24,0,*?*?*?*?*?*?*?*?*?*?*?*?*?*?*?*?*?*?*?*?*?*?,6.0,2.7,80,100932,0,-0,307,0.0,-0.0,0.0,0,0,0,0,140,4.6,10,5,9999,99999,9,999999999,0.0,999,999,99
3019,1,26,1,0,*?*?*?*?*?*?*?*?*?*?*?*?*?*?*?*?*?*?*?*?*?*?,6.7,-0.8,58,100202,0,-0,310,0.0,-0.0,0.0,0,0,0,0,177,2.6,10,5,9999,99999,9,999999999,0.0,999,999,99
3019,1,26,2,0,*?*?*?*?*?*?*?*?*?*?*?*?*?*?*?*?*?*?*?*?*?*?,6.8,-1.3,56,100202,0,-0,311,0.0,-0.0,0.0,0,0,0,0,193,3.1,10,5,9999,99999,9,999999999,0.0,999,999,99
3019,1,26,3,0,*?*?*?*?*?*?*?*?*?*?*?*?*?*?*?*?*?*?*?*?*?*?,6.9,-1.5,54,100202,0,-0,311,0.0,-0.0,0.0,0,0,0,0,210,2.1,10,5,9999,99999,9,999999999,0.0,999,999,99
3019,1,26,4,0,*?*?*?*?*?*?*?*?*?*?*?*?*?*?*?*?*?*?*?*?*?*?,6.6,-1.5,56,100202,0,-0,310,0.0,-0.0,0.0,0,0,0,0,227,3.1,10,5,9999,99999,9,999999999,0.0,999,999,99
3019,1,26,5,0,*?*?*?*?*?*?*?*?*?*?*?*?*?*?*?*?*?*?*?*?*?*?,6.6,-0.6,59,100202,0,-0,310,0.0,-0.0,0.0,0,0,0,0,243,2.6,10,5,9999,99999,9,999999999,0.0,999,999,99
3019,1,26,6,0,*?*?*?*?*?*?*?*?*?*?*?*?*?*?*?*?*?*?*?*?*?*?,6.5,-0.0,64,100202,0,-0,309,0.0,-0.0,0.0,0,0,0,0,260,3.6,10,5,9999,99999,9,999999999,0.0,999,999,99
3019,1,26,7,0,*?*?*?*?*?*?*?*?*?*?*?*?*?*?*?*?*?*?*?*?*?*?,6.8,0.6,65,100202,0,-0,310,0.0,-0.0,0.0,0,0,0,0,255,4.1,10,5,9999,99999,9,999999999,0.0,999,999,99
3019,1,26,8,0,*?*?*?*?*?*?*?*?*?*?*?*?*?*?*?*?*?*?*?*?*?*?,7.0,1.3,67,100202,60,1402,311,0.0,0.0,0.0,0,0,0,0,250,5.7,10,5,9999,99999,9,999999999,0.0,999,999,99
3019,1,26,9,0,*?*?*?*?*?*?*?*?*?*?*?*?*?*?*?*?*?*?*?*?*?*?,6.9,1.0,66,100202,221,1411,311,28.9,0.0,28.9,3388,0,3393,1122,245,3.6,10,5,9999,99999,9,999999999,0.0,999,999,99
3019,1,26,10,0,*?*?*?*?*?*?*?*?*?*?*?*?*?*?*?*?*?*?*?*?*?*?,7.5,2.3,70,100202,341,1408,313,52.4,0.0,52.4,6115,0,6129,2089,240,4.6,10,5,9999,99999,9,999999999,0.0,999,999,99
3019,1,26,11,0,*?*?*?*?*?*?*?*?*?*?*?*?*?*?*?*?*?*?*?*?*?*?,7.7,2.5,70,100202,414,1409,314,66.6,0.0,66.6,7778,0,7798,2716,235,6.7,10,5,9999,99999,9,999999999,0.0,999,999,99
3019,1,26,12,0,*?*?*?*?*?*?*?*?*?*?*?*?*?*?*?*?*?*?*?*?*?*?,7.7,2.9,72,100202,434,1410,314,70.4,0.0,70.4,8233,0,8255,2892,230,6.2,10,5,9999,99999,9,999999999,0.1,999,999,99
3019,1,26,13,0,*?*?*?*?*?*?*?*?*?*?*?*?*?*?*?*?*?*?*?*?*?*?,8.0,3.6,74,100202,399,1408,315,63.7,0.0,63.7,7439,0,7457,2586,218,6.7,10,5,9999,99999,9,999999999,0.1,999,999,99
3019,1,26,14,0,*?*?*?*?*?*?*?*?*?*?*?*?*?*?*?*?*?*?*?*?*?*?,7.9,4.8,81,100202,313,1410,315,46.8,0.0,46.8,5468,0,5480,1853,207,6.7,10,5,9999,99999,9,999999999,0.0,999,999,99
3019,1,26,15,0,*?*?*?*?*?*?*?*?*?*?*?*?*?*?*?*?*?*?*?*?*?*?,8.1,4.3,77,100202,180,1405,316,21.0,0.0,21.0,2484,-0,2487,816,195,6.2,10,5,9999,99999,9,999999999,0.0,999,999,99
3019,1,26,16,0,*?*?*?*?*?*?*?*?*?*?*?*?*?*?*?*?*?*?*?*?*?*?,7.8,4.5,80,100202,11,1397,314,0.0,0.0,0.0,0,0,0,0,183,6.7,10,5,9999,99999,9,999999999,0.0,999,999,99
3019,1,26,17,0,*?*?*?*?*?*?*?*?*?*?*?*?*?*?*?*?*?*?*?*?*?*?,8.0,4.6,80,100202,0,-0,315,0.0,-0.0,0.0,0,0,0,0,172,6.2,10,5,9999,99999,9,999999999,0.0,999,999,99
3019,1,26,18,0,*?*?*?*?*?*?*?*?*?*?*?*?*?*?*?*?*?*?*?*?*?*?,8.0,6.1,88,100202,0,-0,315,0.0,-0.0,0.0,0,0,0,0,160,5.7,10,5,9999,99999,9,999999999,0.0,999,999,99
3019,1,26,19,0,*?*?*?*?*?*?*?*?*?*?*?*?*?*?*?*?*?*?*?*?*?*?,7.8,6.4,92,100202,0,-0,314,0.0,-0.0,0.0,0,0,0,0,162,4.6,10,5,9999,99999,9,999999999,0.0,999,999,99
3019,1,26,20,0,*?*?*?*?*?*?*?*?*?*?*?*?*?*?*?*?*?*?*?*?*?*?,7.4,6.6,95,100202,0,-0,312,0.0,-0.0,0.0,0,0,0,0,163,5.7,10,5,9999,99999,9,999999999,0.0,999,999,99
3019,1,26,21,0,*?*?*?*?*?*?*?*?*?*?*?*?*?*?*?*?*?*?*?*?*?*?,6.7,5.8,94,100202,0,-0,309,0.0,-0.0,0.0,0,0,0,0,165,4.6,10,5,9999,99999,9,999999999,0.0,999,999,99
3019,1,26,22,0,*?*?*?*?*?*?*?*?*?*?*?*?*?*?*?*?*?*?*?*?*?*?,6.7,6.7,100,100202,0,-0,309,0.0,-0.0,0.0,0,0,0,0,167,5.2,10,5,9999,99999,9,999999999,0.0,999,999,99
3019,1,26,23,0,*?*?*?*?*?*?*?*?*?*?*?*?*?*?*?*?*?*?*?*?*?*?,6.7,6.4,98,100202,0,-0,309,0.0,-0.0,0.0,0,0,0,0,168,4.6,10,5,9999,99999,9,999999999,0.0,999,999,99
3019,1,26,24,0,*?*?*?*?*?*?*?*?*?*?*?*?*?*?*?*?*?*?*?*?*?*?,6.5,-0.8,59,100202,0,-0,309,0.0,-0.0,0.0,0,0,0,0,160,4.6,10,5,9999,99999,9,999999999,0.0,999,999,99
3019,1,27,1,0,*?*?*?*?*?*?*?*?*?*?*?*?*?*?*?*?*?*?*?*?*?*?,6.0,5.0,92,99074.6,0,-0,306,0.0,-0.0,0.0,0,0,0,0,182,2.6,10,5,9999,99999,9,999999999,0.0,999,999,99
3019,1,27,2,0,*?*?*?*?*?*?*?*?*?*?*?*?*?*?*?*?*?*?*?*?*?*?,5.6,4.1,89,99074.6,0,-0,305,0.0,-0.0,0.0,0,0,0,0,193,3.1,10,5,9999,99999,9,999999999,0.0,999,999,99
3019,1,27,3,0,*?*?*?*?*?*?*?*?*?*?*?*?*?*?*?*?*?*?*?*?*?*?,5.1,2.9,84,99074.6,0,-0,303,0.0,-0.0,0.0,0,0,0,0,205,2.1,10,5,9999,99999,9,999999999,0.0,999,999,99
3019,1,27,4,0,*?*?*?*?*?*?*?*?*?*?*?*?*?*?*?*?*?*?*?*?*?*?,4.6,2.1,83,99074.6,0,-0,301,0.0,-0.0,0.0,0,0,0,0,217,3.1,10,5,9999,99999,9,999999999,0.0,999,999,99
3019,1,27,5,0,*?*?*?*?*?*?*?*?*?*?*?*?*?*?*?*?*?*?*?*?*?*?,4.1,1.5,83,99074.6,0,-0,298,0.0,-0.0,0.0,0,0,0,0,228,2.6,10,5,9999,99999,9,999999999,0.0,999,999,99
3019,1,27,6,0,*?*?*?*?*?*?*?*?*?*?*?*?*?*?*?*?*?*?*?*?*?*?,4.4,2.5,87,99074.6,0,-0,300,0.0,-0.0,0.0,0,0,0,0,240,3.6,10,5,9999,99999,9,999999999,0.0,999,999,99
3019,1,27,7,0,*?*?*?*?*?*?*?*?*?*?*?*?*?*?*?*?*?*?*?*?*?*?,4.7,1.9,82,99074.6,0,-0,301,0.0,-0.0,0.0,0,0,0,0,240,4.1,10,5,9999,99999,9,999999999,0.0,999,999,99
3019,1,27,8,0,*?*?*?*?*?*?*?*?*?*?*?*?*?*?*?*?*?*?*?*?*?*?,4.8,1.9,82,99074.6,65,1407,301,0.0,0.0,0.0,0,0,0,0,240,5.7,10,5,9999,99999,9,999999999,0.0,999,999,99
3019,1,27,9,0,*?*?*?*?*?*?*?*?*?*?*?*?*?*?*?*?*?*?*?*?*?*?,5.3,2.1,80,99074.6,226,1410,304,29.9,0.0,29.9,3503,0,3509,1161,240,3.6,10,5,9999,99999,9,999999999,0.0,999,999,99
3019,1,27,10,0,*?*?*?*?*?*?*?*?*?*?*?*?*?*?*?*?*?*?*?*?*?*?,6.2,3.4,82,99074.6,347,1410,307,53.5,0.0,53.5,6241,0,6255,2136,240,4.6,10,5,9999,99999,9,999999999,0.0,999,999,99
3019,1,27,11,0,*?*?*?*?*?*?*?*?*?*?*?*?*?*?*?*?*?*?*?*?*?*?,7.0,4.8,85,99074.6,420,1410,311,67.7,0.0,67.7,7912,0,7932,2768,240,6.7,10,5,9999,99999,9,999999999,0.0,999,999,99
3019,1,27,12,0,*?*?*?*?*?*?*?*?*?*?*?*?*?*?*?*?*?*?*?*?*?*?,8.5,5.8,82,99074.6,440,1410,317,71.6,0.0,71.6,8372,0,8394,2946,240,6.2,10,5,9999,99999,9,999999999,0.0,999,999,99
3019,1,27,13,0,*?*?*?*?*?*?*?*?*?*?*?*?*?*?*?*?*?*?*?*?*?*?,8.6,4.5,75,99074.6,405,1408,318,64.9,0.0,64.9,7580,0,7599,2640,243,6.7,10,5,9999,99999,9,999999999,0.0,999,999,99
3019,1,27,14,0,*?*?*?*?*?*?*?*?*?*?*?*?*?*?*?*?*?*?*?*?*?*?,8.4,3.0,69,99074.6,319,1409,317,48.0,0.0,48.0,5608,0,5620,1904,247,6.7,10,5,9999,99999,9,999999999,0.0,999,999,99
3019,1,27,15,0,*?*?*?*?*?*?*?*?*?*?*?*?*?*?*?*?*?*?*?*?*?*?,8.7,2.9,67,99074.6,187,1412,319,22.2,0.0,22.2,2622,-0,2625,862,250,6.2,10,5,9999,99999,9,999999999,0.0,999,999,99
3019,1,27,16,0,*?*?*?*?*?*?*?*?*?*?*?*?*?*?*?*?*?*?*?*?*?*?,8.6,3.0,68,99074.6,17,1402,318,0.0,0.0,0.0,0,0,0,0,253,6.7,10,5,9999,99999,9,999999999,0.3,999,999,99
3019,1,27,17,0,*?*?*?*?*?*?*?*?*?*?*?*?*?*?*?*?*?*?*?*?*?*?,7.5,4.1,79,99074.6,0,-0,313,0.0,-0.0,0.0,0,0,0,0,257,6.2,10,5,9999,99999,9,999999999,2.2,999,999,99
3019,1,27,18,0,*?*?*?*?*?*?*?*?*?*?*?*?*?*?*?*?*?*?*?*?*?*?,7.0,3.9,81,99074.6,0,-0,311,0.0,-0.0,0.0,0,0,0,0,260,5.7,10,5,9999,99999,9,999999999,1.0,999,999,99
3019,1,27,19,0,*?*?*?*?*?*?*?*?*?*?*?*?*?*?*?*?*?*?*?*?*?*?,6.6,2.9,77,99074.6,0,-0,309,0.0,-0.0,0.0,0,0,0,0,257,4.6,10,5,9999,99999,9,999999999,0.3,999,999,99
3019,1,27,20,0,*?*?*?*?*?*?*?*?*?*?*?*?*?*?*?*?*?*?*?*?*?*?,6.6,3.2,79,99074.6,0,-0,309,0.0,-0.0,0.0,0,0,0,0,253,5.7,10,5,9999,99999,9,999999999,0.0,999,999,99
3019,1,27,21,0,*?*?*?*?*?*?*?*?*?*?*?*?*?*?*?*?*?*?*?*?*?*?,6.0,2.7,79,99074.6,0,-0,307,0.0,-0.0,0.0,0,0,0,0,250,4.6,10,5,9999,99999,9,999999999,0.5,999,999,99
3019,1,27,22,0,*?*?*?*?*?*?*?*?*?*?*?*?*?*?*?*?*?*?*?*?*?*?,6.2,3.0,80,99074.6,0,-0,307,0.0,-0.0,0.0,0,0,0,0,247,5.2,10,5,9999,99999,9,999999999,0.3,999,999,99
3019,1,27,23,0,*?*?*?*?*?*?*?*?*?*?*?*?*?*?*?*?*?*?*?*?*?*?,5.7,3.9,88,99074.6,0,-0,305,0.0,-0.0,0.0,0,0,0,0,243,4.6,10,5,9999,99999,9,999999999,0.4,999,999,99
3019,1,27,24,0,*?*?*?*?*?*?*?*?*?*?*?*?*?*?*?*?*?*?*?*?*?*?,6.7,5.6,93,99074.6,0,-0,309,0.0,-0.0,0.0,0,0,0,0,170,4.6,10,5,9999,99999,9,999999999,0.0,999,999,99
3019,1,28,1,0,*?*?*?*?*?*?*?*?*?*?*?*?*?*?*?*?*?*?*?*?*?*?,4.9,4.5,100,99729.2,0,-0,301,0.0,-0.0,0.0,0,0,0,0,242,1.5,10,5,9999,99999,9,999999999,0.0,999,999,99
3019,1,28,2,0,*?*?*?*?*?*?*?*?*?*?*?*?*?*?*?*?*?*?*?*?*?*?,4.3,4.3,100,99729.2,0,-0,299,0.0,-0.0,0.0,0,0,0,0,243,1.0,10,5,9999,99999,9,999999999,0.0,999,999,99
3019,1,28,3,0,*?*?*?*?*?*?*?*?*?*?*?*?*?*?*?*?*?*?*?*?*?*?,4.8,4.8,100,99729.2,0,-0,301,0.0,-0.0,0.0,0,0,0,0,245,1.5,10,5,9999,99999,9,999999999,0.0,999,999,99
3019,1,28,4,0,*?*?*?*?*?*?*?*?*?*?*?*?*?*?*?*?*?*?*?*?*?*?,5.3,4.8,100,99729.2,0,-0,303,0.0,-0.0,0.0,0,0,0,0,247,0.0,10,5,9999,99999,9,999999999,0.1,999,999,99
3019,1,28,5,0,*?*?*?*?*?*?*?*?*?*?*?*?*?*?*?*?*?*?*?*?*?*?,5.0,4.6,100,99729.2,0,-0,302,0.0,-0.0,0.0,0,0,0,0,248,0.5,10,5,9999,99999,9,999999999,0.7,999,999,99
3019,1,28,6,0,*?*?*?*?*?*?*?*?*?*?*?*?*?*?*?*?*?*?*?*?*?*?,5.1,5.1,100,99729.2,0,-0,302,0.0,-0.0,0.0,0,0,0,0,250,0.0,10,5,9999,99999,9,999999999,0.3,999,999,99
3019,1,28,7,0,*?*?*?*?*?*?*?*?*?*?*?*?*?*?*?*?*?*?*?*?*?*?,5.4,5.5,100,99729.2,0,-0,303,0.0,-0.0,0.0,0,0,0,0,233,0.5,10,5,9999,99999,9,999999999,0.0,999,999,99
3019,1,28,8,0,*?*?*?*?*?*?*?*?*?*?*?*?*?*?*?*?*?*?*?*?*?*?,5.0,5.0,100,99729.2,70,1409,302,0.0,0.0,0.0,0,0,0,0,217,1.0,10,5,9999,99999,9,999999999,0.0,999,999,99
3019,1,28,9,0,*?*?*?*?*?*?*?*?*?*?*?*?*?*?*?*?*?*?*?*?*?*?,5.5,5.5,100,99729.2,231,1408,304,30.9,0.0,30.9,3621,0,3627,1202,200,0.5,10,5,9999,99999,9,999999999,0.3,999,999,99
3019,1,28,10,0,*?*?*?*?*?*?*?*?*?*?*?*?*?*?*?*?*?*?*?*?*?*?,6.0,5.9,100,99729.2,352,1407,302,94.8,50.4,82.2,10400,4349,9299,2177,183,1.0,9,5,9999,99999,9,999999999,0.0,999,999,99
3019,1,28,11,0,*?*?*?*?*?*?*?*?*?*?*?*?*?*?*?*?*?*?*?*?*?*?,7.5,7.6,100,99729.2,426,1410,309,119.6,52.6,103.7,13129,4767,11720,2823,167,1.0,9,5,9999,99999,9,999999999,0.1,999,999,99
3019,1,28,12,0,*?*?*?*?*?*?*?*?*?*?*?*?*?*?*?*?*?*?*?*?*?*?,8.8,7.7,100,99729.2,446,1409,314,126.4,53.1,109.6,13883,4862,12388,3009,150,1.5,9,5,9999,99999,9,999999999,0.2,999,999,99
3019,1,28,13,0,*?*?*?*?*?*?*?*?*?*?*?*?*?*?*?*?*?*?*?*?*?*?,8.7,8.0,100,99729.2,411,1407,314,114.8,52.3,99.6,12604,4698,11254,2695,163,1.5,9,5,9999,99999,9,999999999,0.0,999,999,99
3019,1,28,14,0,*?*?*?*?*?*?*?*?*?*?*?*?*?*?*?*?*?*?*?*?*?*?,8.9,8.4,100,99729.2,325,1408,315,85.6,49.3,74.2,9391,4159,8404,1949,177,1.5,9,5,9999,99999,9,999999999,0.0,999,999,99
3019,1,28,15,0,*?*?*?*?*?*?*?*?*?*?*?*?*?*?*?*?*?*?*?*?*?*?,8.8,8.4,100,99729.2,193,1410,314,40.7,39.5,35.3,4534,2599,4215,742,190,1.5,9,5,9999,99999,9,999999999,0.0,999,999,99
3019,1,28,16,0,*?*?*?*?*?*?*?*?*?*?*?*?*?*?*?*?*?*?*?*?*?*?,8.8,8.5,100,99729.2,23,1400,318,0.0,0.0,0.0,0,0,0,0,203,1.0,10,5,9999,99999,9,999999999,0.0,999,999,99
3019,1,28,17,0,*?*?*?*?*?*?*?*?*?*?*?*?*?*?*?*?*?*?*?*?*?*?,8.0,7.9,100,99729.2,0,-0,314,0.0,-0.0,0.0,0,0,0,0,217,0.0,10,5,9999,99999,9,999999999,0.3,999,999,99
3019,1,28,18,0,*?*?*?*?*?*?*?*?*?*?*?*?*?*?*?*?*?*?*?*?*?*?,7.8,7.9,100,99729.2,0,-0,314,0.0,-0.0,0.0,0,0,0,0,230,1.0,10,5,9999,99999,9,999999999,0.0,999,999,99
3019,1,28,19,0,*?*?*?*?*?*?*?*?*?*?*?*?*?*?*?*?*?*?*?*?*?*?,7.3,7.1,100,99729.2,0,-0,311,0.0,-0.0,0.0,0,0,0,0,232,2.1,10,5,9999,99999,9,999999999,0.3,999,999,99
3019,1,28,20,0,*?*?*?*?*?*?*?*?*?*?*?*?*?*?*?*?*?*?*?*?*?*?,6.6,6.6,100,99729.2,0,-0,309,0.0,-0.0,0.0,0,0,0,0,233,2.1,10,5,9999,99999,9,999999999,0.7,999,999,99
3019,1,28,21,0,*?*?*?*?*?*?*?*?*?*?*?*?*?*?*?*?*?*?*?*?*?*?,6.5,6.2,100,99729.2,0,-0,308,0.0,-0.0,0.0,0,0,0,0,235,1.5,10,5,9999,99999,9,999999999,0.7,999,999,99
3019,1,28,22,0,*?*?*?*?*?*?*?*?*?*?*?*?*?*?*?*?*?*?*?*?*?*?,6.4,4.3,98,99729.2,0,-0,308,0.0,-0.0,0.0,0,0,0,0,237,1.0,10,5,9999,99999,9,999999999,0.7,999,999,99
3019,1,28,23,0,*?*?*?*?*?*?*?*?*?*?*?*?*?*?*?*?*?*?*?*?*?*?,6.0,4.3,100,99729.2,0,-0,306,0.0,-0.0,0.0,0,0,0,0,238,0.5,10,5,9999,99999,9,999999999,0.3,999,999,99
3019,1,28,24,0,*?*?*?*?*?*?*?*?*?*?*?*?*?*?*?*?*?*?*?*?*?*?,5.2,4.3,100,99729.2,0,-0,303,0.0,-0.0,0.0,0,0,0,0,240,1.0,10,5,9999,99999,9,999999999,0.3,999,999,99
3019,1,29,1,0,*?*?*?*?*?*?*?*?*?*?*?*?*?*?*?*?*?*?*?*?*?*?,4.9,3.9,94,99618.3,0,-0,302,0.0,-0.0,0.0,0,0,0,0,222,1.5,10,5,9999,99999,9,999999999,0.0,999,999,99
3019,1,29,2,0,*?*?*?*?*?*?*?*?*?*?*?*?*?*?*?*?*?*?*?*?*?*?,4.5,3.6,95,99618.3,0,-0,300,0.0,-0.0,0.0,0,0,0,0,203,1.0,10,5,9999,99999,9,999999999,0.0,999,999,99
3019,1,29,3,0,*?*?*?*?*?*?*?*?*?*?*?*?*?*?*?*?*?*?*?*?*?*?,4.0,2.5,91,99618.3,0,-0,298,0.0,-0.0,0.0,0,0,0,0,185,1.5,10,5,9999,99999,9,999999999,0.0,999,999,99
3019,1,29,4,0,*?*?*?*?*?*?*?*?*?*?*?*?*?*?*?*?*?*?*?*?*?*?,3.4,2.7,95,99618.3,0,-0,295,0.0,-0.0,0.0,0,0,0,0,167,0.0,10,5,9999,99999,9,999999999,0.0,999,999,99
3019,1,29,5,0,*?*?*?*?*?*?*?*?*?*?*?*?*?*?*?*?*?*?*?*?*?*?,4.2,3.2,94,99618.3,0,-0,299,0.0,-0.0,0.0,0,0,0,0,148,0.5,10,5,9999,99999,9,999999999,0.0,999,999,99
3019,1,29,6,0,*?*?*?*?*?*?*?*?*?*?*?*?*?*?*?*?*?*?*?*?*?*?,4.1,2.9,92,99618.3,0,-0,298,0.0,-0.0,0.0,0,0,0,0,130,0.0,10,5,9999,99999,9,999999999,0.0,999,999,99
3019,1,29,7,0,*?*?*?*?*?*?*?*?*?*?*?*?*?*?*?*?*?*?*?*?*?*?,3.2,3.2,100,99618.3,0,-0,294,0.0,-0.0,0.0,0,0,0,0,133,0.5,10,5,9999,99999,9,999999999,0.0,999,999,99
3019,1,29,8,0,*?*?*?*?*?*?*?*?*?*?*?*?*?*?*?*?*?*?*?*?*?*?,2.3,2.1,98,99618.3,75,1408,286,0.8,1.9,0.7,102,57,112,10,137,1.0,9,5,9999,99999,9,999999999,0.0,999,999,99
3019,1,29,9,0,*?*?*?*?*?*?*?*?*?*?*?*?*?*?*?*?*?*?*?*?*?*?,4.0,2.9,94,99618.3,236,1406,289,73.5,110.4,55.0,7831,7500,6642,1012,140,0.5,8,4,9999,99999,9,999999999,0.0,999,999,99
3019,1,29,10,0,*?*?*?*?*?*?*?*?*?*?*?*?*?*?*?*?*?*?*?*?*?*?,5.6,3.6,88,99618.3,358,1408,296,128.2,127.0,95.9,13983,10936,11048,2102,143,1.0,8,4,9999,99999,9,999999999,0.0,999,999,99
3019,1,29,11,0,*?*?*?*?*?*?*?*?*?*?*?*?*?*?*?*?*?*?*?*?*?*?,7.7,4.3,80,99618.3,431,1407,305,161.2,132.6,120.6,17569,12157,13809,2700,147,1.0,8,4,9999,99999,9,999999999,0.0,999,999,99
3019,1,29,12,0,*?*?*?*?*?*?*?*?*?*?*?*?*?*?*?*?*?*?*?*?*?*?,9.3,5.1,76,99618.3,452,1409,316,128.5,53.3,111.4,14113,4894,12591,3067,150,1.5,9,5,9999,99999,9,999999999,0.0,999,999,99
3019,1,29,13,0,*?*?*?*?*?*?*?*?*?*?*?*?*?*?*?*?*?*?*?*?*?*?,9.2,4.8,74,99618.3,418,1409,316,117.0,52.4,101.4,12841,4731,11464,2753,163,1.5,9,5,9999,99999,9,999999999,0.0,999,999,99
3019,1,29,14,0,*?*?*?*?*?*?*?*?*?*?*?*?*?*?*?*?*?*?*?*?*?*?,9.6,4.3,70,99618.3,331,1406,318,87.7,49.6,76.1,9627,4206,8613,2002,177,1.5,9,5,9999,99999,9,999999999,0.0,999,999,99
3019,1,29,15,0,*?*?*?*?*?*?*?*?*?*?*?*?*?*?*?*?*?*?*?*?*?*?,9.5,4.1,70,99618.3,199,1408,317,42.8,40.3,37.1,4766,2691,4428,782,190,1.5,9,5,9999,99999,9,999999999,0.0,999,999,99
3019,1,29,16,0,*?*?*?*?*?*?*?*?*?*?*?*?*?*?*?*?*?*?*?*?*?*?,9.5,4.6,72,99618.3,29,1395,317,0.0,0.0,0.0,0,0,0,0,203,1.0,9,5,9999,99999,9,999999999,0.0,999,999,99
3019,1,29,17,0,*?*?*?*?*?*?*?*?*?*?*?*?*?*?*?*?*?*?*?*?*?*?,7.7,3.4,75,99618.3,0,-0,314,0.0,-0.0,0.0,0,0,0,0,217,0.0,10,5,9999,99999,9,999999999,0.0,999,999,99
3019,1,29,18,0,*?*?*?*?*?*?*?*?*?*?*?*?*?*?*?*?*?*?*?*?*?*?,6.8,3.4,80,99618.3,0,-0,310,0.0,-0.0,0.0,0,0,0,0,230,1.0,10,5,9999,99999,9,999999999,0.0,999,999,99
3019,1,29,19,0,*?*?*?*?*?*?*?*?*?*?*?*?*?*?*?*?*?*?*?*?*?*?,6.9,3.6,79,99618.3,0,-0,310,0.0,-0.0,0.0,0,0,0,0,227,2.1,10,5,9999,99999,9,999999999,0.0,999,999,99
3019,1,29,20,0,*?*?*?*?*?*?*?*?*?*?*?*?*?*?*?*?*?*?*?*?*?*?,5.9,3.0,83,99618.3,0,-0,306,0.0,-0.0,0.0,0,0,0,0,223,2.1,10,5,9999,99999,9,999999999,0.0,999,999,99
3019,1,29,21,0,*?*?*?*?*?*?*?*?*?*?*?*?*?*?*?*?*?*?*?*?*?*?,5.1,2.5,84,99618.3,0,-0,303,0.0,-0.0,0.0,0,0,0,0,220,1.5,10,5,9999,99999,9,999999999,0.0,999,999,99
3019,1,29,22,0,*?*?*?*?*?*?*?*?*?*?*?*?*?*?*?*?*?*?*?*?*?*?,5.4,2.5,82,99618.3,0,-0,304,0.0,-0.0,0.0,0,0,0,0,217,1.0,10,5,9999,99999,9,999999999,0.0,999,999,99
3019,1,29,23,0,*?*?*?*?*?*?*?*?*?*?*?*?*?*?*?*?*?*?*?*?*?*?,6.4,3.2,81,99618.3,0,-0,308,0.0,-0.0,0.0,0,0,0,0,213,0.5,10,5,9999,99999,9,999999999,0.0,999,999,99
3019,1,29,24,0,*?*?*?*?*?*?*?*?*?*?*?*?*?*?*?*?*?*?*?*?*?*?,5.5,4.1,91,99618.3,0,-0,304,0.0,-0.0,0.0,0,0,0,0,240,1.0,10,5,9999,99999,9,999999999,0.0,999,999,99
3019,1,30,1,0,*?*?*?*?*?*?*?*?*?*?*?*?*?*?*?*?*?*?*?*?*?*?,7.8,3.0,71,100214,0,-0,314,0.0,-0.0,0.0,0,0,0,0,217,1.5,10,5,9999,99999,9,999999999,0.0,999,999,99
3019,1,30,2,0,*?*?*?*?*?*?*?*?*?*?*?*?*?*?*?*?*?*?*?*?*?*?,8.1,2.9,69,100214,0,-0,316,0.0,-0.0,0.0,0,0,0,0,223,1.0,10,5,9999,99999,9,999999999,0.0,999,999,99
3019,1,30,3,0,*?*?*?*?*?*?*?*?*?*?*?*?*?*?*?*?*?*?*?*?*?*?,8.1,2.7,68,100214,0,-0,316,0.0,-0.0,0.0,0,0,0,0,230,1.5,10,5,9999,99999,9,999999999,0.0,999,999,99
3019,1,30,4,0,*?*?*?*?*?*?*?*?*?*?*?*?*?*?*?*?*?*?*?*?*?*?,8.0,3.6,73,100214,0,-0,315,0.0,-0.0,0.0,0,0,0,0,237,0.0,10,5,9999,99999,9,999999999,0.0,999,999,99
3019,1,30,5,0,*?*?*?*?*?*?*?*?*?*?*?*?*?*?*?*?*?*?*?*?*?*?,7.6,3.2,73,100214,0,-0,314,0.0,-0.0,0.0,0,0,0,0,243,0.5,10,5,9999,99999,9,999999999,0.0,999,999,99
3019,1,30,6,0,*?*?*?*?*?*?*?*?*?*?*?*?*?*?*?*?*?*?*?*?*?*?,8.3,2.7,68,100214,0,-0,317,0.0,-0.0,0.0,0,0,0,0,250,0.0,10,5,9999,99999,9,999999999,0.0,999,999,99
3019,1,30,7,0,*?*?*?*?*?*?*?*?*?*?*?*?*?*?*?*?*?*?*?*?*?*?,7.9,2.3,68,100214,0,-0,315,0.0,-0.0,0.0,0,0,0,0,248,0.5,10,5,9999,99999,9,999999999,0.0,999,999,99
3019,1,30,8,0,*?*?*?*?*?*?*?*?*?*?*?*?*?*?*?*?*?*?*?*?*?*?,7.4,2.5,71,100214,80,1404,313,1.5,0.0,1.5,198,-0,197,60,247,1.0,10,5,9999,99999,9,999999999,0.0,999,999,99
3019,1,30,9,0,*?*?*?*?*?*?*?*?*?*?*?*?*?*?*?*?*?*?*?*?*?*?,7.8,2.9,71,100214,242,1408,314,33.0,0.0,33.0,3869,0,3876,1287,245,0.5,10,5,9999,99999,9,999999999,0.0,999,999,99
3019,1,30,10,0,*?*?*?*?*?*?*?*?*?*?*?*?*?*?*?*?*?*?*?*?*?*?,8.2,2.9,69,100214,364,1409,316,56.8,0.0,56.8,6634,0,6650,2282,243,1.0,10,5,9999,99999,9,999999999,0.0,999,999,99
3019,1,30,11,0,*?*?*?*?*?*?*?*?*?*?*?*?*?*?*?*?*?*?*?*?*?*?,8.6,3.8,71,100214,437,1406,318,71.2,0.0,71.2,8326,0,8348,2928,242,1.0,10,5,9999,99999,9,999999999,0.0,999,999,99
3019,1,30,12,0,*?*?*?*?*?*?*?*?*?*?*?*?*?*?*?*?*?*?*?*?*?*?,8.8,3.0,67,100214,458,1408,319,75.2,0.0,75.2,8803,0,8827,3115,240,1.5,10,5,9999,99999,9,999999999,0.0,999,999,99
3019,1,30,13,0,*?*?*?*?*?*?*?*?*?*?*?*?*?*?*?*?*?*?*?*?*?*?,8.6,2.7,66,100214,424,1408,318,68.6,0.0,68.6,8018,0,8039,2808,245,1.5,10,5,9999,99999,9,999999999,0.0,999,999,99
3019,1,30,14,0,*?*?*?*?*?*?*?*?*?*?*?*?*?*?*?*?*?*?*?*?*?*?,9.1,3.6,68,100214,338,1408,320,51.8,0.0,51.8,6043,0,6056,2062,250,1.5,10,5,9999,99999,9,999999999,0.0,999,999,99
3019,1,30,15,0,*?*?*?*?*?*?*?*?*?*?*?*?*?*?*?*?*?*?*?*?*?*?,9.0,4.5,73,100214,205,1406,320,25.9,0.0,25.9,3045,0,3049,1005,255,1.5,10,5,9999,99999,9,999999999,0.0,999,999,99
3019,1,30,16,0,*?*?*?*?*?*?*?*?*?*?*?*?*?*?*?*?*?*?*?*?*?*?,8.9,4.6,75,100214,35,1389,319,0.0,0.0,0.0,0,0,0,0,260,1.0,10,5,9999,99999,9,999999999,0.0,999,999,99
3019,1,30,17,0,*?*?*?*?*?*?*?*?*?*?*?*?*?*?*?*?*?*?*?*?*?*?,8.7,5.1,78,100214,0,-0,318,0.0,-0.0,0.0,0,0,0,0,265,0.0,10,5,9999,99999,9,999999999,0.0,999,999,99
3019,1,30,18,0,*?*?*?*?*?*?*?*?*?*?*?*?*?*?*?*?*?*?*?*?*?*?,8.7,5.1,78,100214,0,-0,318,0.0,-0.0,0.0,0,0,0,0,270,1.0,10,5,9999,99999,9,999999999,0.0,999,999,99
3019,1,30,19,0,*?*?*?*?*?*?*?*?*?*?*?*?*?*?*?*?*?*?*?*?*?*?,8.3,5.1,81,100214,0,-0,316,0.0,-0.0,0.0,0,0,0,0,258,2.1,10,5,9999,99999,9,999999999,0.0,999,999,99
3019,1,30,20,0,*?*?*?*?*?*?*?*?*?*?*?*?*?*?*?*?*?*?*?*?*?*?,8.1,5.8,85,100214,0,-0,315,0.0,-0.0,0.0,0,0,0,0,247,2.1,10,5,9999,99999,9,999999999,0.0,999,999,99
3019,1,30,21,0,*?*?*?*?*?*?*?*?*?*?*?*?*?*?*?*?*?*?*?*?*?*?,7.8,5.6,86,100214,0,-0,314,0.0,-0.0,0.0,0,0,0,0,235,1.5,10,5,9999,99999,9,999999999,0.0,999,999,99
3019,1,30,22,0,*?*?*?*?*?*?*?*?*?*?*?*?*?*?*?*?*?*?*?*?*?*?,8.4,6.4,87,100214,0,-0,317,0.0,-0.0,0.0,0,0,0,0,223,1.0,10,5,9999,99999,9,999999999,0.0,999,999,99
3019,1,30,23,0,*?*?*?*?*?*?*?*?*?*?*?*?*?*?*?*?*?*?*?*?*?*?,8.2,6.1,87,100214,0,-0,316,0.0,-0.0,0.0,0,0,0,0,212,0.5,10,5,9999,99999,9,999999999,0.0,999,999,99
3019,1,30,24,0,*?*?*?*?*?*?*?*?*?*?*?*?*?*?*?*?*?*?*?*?*?*?,7.4,3.0,74,100214,0,-0,313,0.0,-0.0,0.0,0,0,0,0,210,1.0,10,5,9999,99999,9,999999999,0.0,999,999,99
3019,1,31,1,0,*?*?*?*?*?*?*?*?*?*?*?*?*?*?*?*?*?*?*?*?*?*?,8.2,4.8,80,100661,0,-0,316,0.0,-0.0,0.0,0,0,0,0,205,1.5,10,5,9999,99999,9,999999999,0.0,999,999,99
3019,1,31,2,0,*?*?*?*?*?*?*?*?*?*?*?*?*?*?*?*?*?*?*?*?*?*?,8.3,4.3,76,100661,0,-0,316,0.0,-0.0,0.0,0,0,0,0,210,1.0,10,5,9999,99999,9,999999999,0.0,999,999,99
3019,1,31,3,0,*?*?*?*?*?*?*?*?*?*?*?*?*?*?*?*?*?*?*?*?*?*?,8.8,4.3,73,100661,0,-0,319,0.0,-0.0,0.0,0,0,0,0,215,1.5,10,5,9999,99999,9,999999999,0.0,999,999,99
3019,1,31,4,0,*?*?*?*?*?*?*?*?*?*?*?*?*?*?*?*?*?*?*?*?*?*?,8.1,4.8,80,100661,0,-0,315,0.0,-0.0,0.0,0,0,0,0,220,0.0,10,5,9999,99999,9,999999999,0.0,999,999,99
3019,1,31,5,0,*?*?*?*?*?*?*?*?*?*?*?*?*?*?*?*?*?*?*?*?*?*?,8.1,5.6,85,100661,0,-0,315,0.0,-0.0,0.0,0,0,0,0,225,0.5,10,5,9999,99999,9,999999999,0.0,999,999,99
3019,1,31,6,0,*?*?*?*?*?*?*?*?*?*?*?*?*?*?*?*?*?*?*?*?*?*?,8.2,5.5,83,100661,0,-0,316,0.0,-0.0,0.0,0,0,0,0,230,0.0,10,5,9999,99999,9,999999999,0.0,999,999,99
3019,1,31,7,0,*?*?*?*?*?*?*?*?*?*?*?*?*?*?*?*?*?*?*?*?*?*?,8.1,5.3,82,100661,0,-0,315,0.0,-0.0,0.0,0,0,0,0,233,0.5,10,5,9999,99999,9,999999999,0.0,999,999,99
3019,1,31,8,0,*?*?*?*?*?*?*?*?*?*?*?*?*?*?*?*?*?*?*?*?*?*?,8.0,5.1,82,100661,86,1415,306,5.8,23.9,4.3,703,923,753,70,237,1.0,8,4,9999,99999,9,999999999,0.0,999,999,99
3019,1,31,9,0,*?*?*?*?*?*?*?*?*?*?*?*?*?*?*?*?*?*?*?*?*?*?,8.6,5.6,82,100661,248,1410,318,34.1,0.0,34.1,3998,0,4005,1332,240,0.5,10,5,9999,99999,9,999999999,0.0,999,999,99
3019,1,31,10,0,*?*?*?*?*?*?*?*?*?*?*?*?*?*?*?*?*?*?*?*?*?*?,9.3,6.2,81,100661,370,1409,321,58.0,0.0,58.0,6772,0,6788,2333,243,1.0,10,5,9999,99999,9,999999999,0.0,999,999,99
3019,1,31,11,0,*?*?*?*?*?*?*?*?*?*?*?*?*?*?*?*?*?*?*?*?*?*?,9.5,5.3,75,100661,444,1409,322,72.4,0.0,72.4,8473,0,8495,2986,247,1.0,10,5,9999,99999,9,999999999,0.0,999,999,99
3019,1,31,12,0,*?*?*?*?*?*?*?*?*?*?*?*?*?*?*?*?*?*?*?*?*?*?,9.6,4.8,72,100661,464,1406,322,76.5,0.0,76.5,8951,0,8976,3173,250,1.5,10,5,9999,99999,9,999999999,0.0,999,999,99
3019,1,31,13,0,*?*?*?*?*?*?*?*?*?*?*?*?*?*?*?*?*?*?*?*?*?*?,9.4,4.5,71,100661,430,1406,317,121.4,52.8,105.2,13325,4796,11892,2870,250,1.5,9,5,9999,99999,9,999999999,0.0,999,999,99
3019,1,31,14,0,*?*?*?*?*?*?*?*?*?*?*?*?*?*?*?*?*?*?*?*?*?*?,9.5,5.0,74,100661,344,1406,317,92.1,50.1,79.9,10111,4297,9043,2111,250,1.5,9,5,9999,99999,9,999999999,0.0,999,999,99
3019,1,31,15,0,*?*?*?*?*?*?*?*?*?*?*?*?*?*?*?*?*?*?*?*?*?*?,9.7,5.6,76,100661,212,1409,318,47.1,41.7,40.9,5239,2871,4862,864,250,1.5,9,5,9999,99999,9,999999999,0.0,999,999,99
3019,1,31,16,0,*?*?*?*?*?*?*?*?*?*?*?*?*?*?*?*?*?*?*?*?*?*?,9.6,6.4,81,100661,42,1417,322,0.0,0.0,0.0,0,0,0,0,250,1.0,10,5,9999,99999,9,999999999,0.0,999,999,99
3019,1,31,17,0,*?*?*?*?*?*?*?*?*?*?*?*?*?*?*?*?*?*?*?*?*?*?,9.0,6.4,84,100661,0,-0,319,0.0,-0.0,0.0,0,0,0,0,250,0.0,10,5,9999,99999,9,999999999,0.0,999,999,99
3019,1,31,18,0,*?*?*?*?*?*?*?*?*?*?*?*?*?*?*?*?*?*?*?*?*?*?,9.2,6.7,84,100661,0,-0,320,0.0,-0.0,0.0,0,0,0,0,250,1.0,10,5,9999,99999,9,999999999,0.0,999,999,99
3019,1,31,19,0,*?*?*?*?*?*?*?*?*?*?*?*?*?*?*?*?*?*?*?*?*?*?,8.6,6.7,88,100661,0,-0,317,0.0,-0.0,0.0,0,0,0,0,248,2.1,10,5,9999,99999,9,999999999,0.0,999,999,99
3019,1,31,20,0,*?*?*?*?*?*?*?*?*?*?*?*?*?*?*?*?*?*?*?*?*?*?,9.0,6.4,83,100661,0,-0,319,0.0,-0.0,0.0,0,0,0,0,247,2.1,10,5,9999,99999,9,999999999,0.0,999,999,99
3019,1,31,21,0,*?*?*?*?*?*?*?*?*?*?*?*?*?*?*?*?*?*?*?*?*?*?,8.5,5.8,83,100661,0,-0,317,0.0,-0.0,0.0,0,0,0,0,245,1.5,10,5,9999,99999,9,999999999,0.0,999,999,99
3019,1,31,22,0,*?*?*?*?*?*?*?*?*?*?*?*?*?*?*?*?*?*?*?*?*?*?,9.3,6.6,83,100661,0,-0,321,0.0,-0.0,0.0,0,0,0,0,243,1.0,10,5,9999,99999,9,999999999,0.0,999,999,99
3019,1,31,23,0,*?*?*?*?*?*?*?*?*?*?*?*?*?*?*?*?*?*?*?*?*?*?,8.6,5.9,83,100661,0,-0,318,0.0,-0.0,0.0,0,0,0,0,242,0.5,10,5,9999,99999,9,999999999,0.0,999,999,99
3019,1,31,24,0,*?*?*?*?*?*?*?*?*?*?*?*?*?*?*?*?*?*?*?*?*?*?,8.0,5.5,84,100661,0,-0,315,0.0,-0.0,0.0,0,0,0,0,200,1.0,10,5,9999,99999,9,999999999,0.0,999,999,99
3019,2,1,1,0,*?*?*?*?*?*?*?*?*?*?*?*?*?*?*?*?*?*?*?*?*?*?,7.2,6.2,93,100127,0,-0,311,0.0,-0.0,0.0,0,0,0,0,238,1.5,10,5,9999,99999,9,999999999,0.0,999,999,99
3019,2,1,2,0,*?*?*?*?*?*?*?*?*?*?*?*?*?*?*?*?*?*?*?*?*?*?,7.2,6.4,94,100127,0,-0,311,0.0,-0.0,0.0,0,0,0,0,237,1.0,10,5,9999,99999,9,999999999,0.0,999,999,99
3019,2,1,3,0,*?*?*?*?*?*?*?*?*?*?*?*?*?*?*?*?*?*?*?*?*?*?,6.8,6.7,99,100127,0,-0,309,0.0,-0.0,0.0,0,0,0,0,235,1.5,10,5,9999,99999,9,999999999,0.0,999,999,99
3019,2,1,4,0,*?*?*?*?*?*?*?*?*?*?*?*?*?*?*?*?*?*?*?*?*?*?,5.6,5.6,99,100127,0,-0,304,0.0,-0.0,0.0,0,0,0,0,233,0.0,10,5,9999,99999,9,999999999,0.0,999,999,99
3019,2,1,5,0,*?*?*?*?*?*?*?*?*?*?*?*?*?*?*?*?*?*?*?*?*?*?,6.2,5.6,95,100127,0,-0,307,0.0,-0.0,0.0,0,0,0,0,232,0.5,10,5,9999,99999,9,999999999,0.0,999,999,99
3019,2,1,6,0,*?*?*?*?*?*?*?*?*?*?*?*?*?*?*?*?*?*?*?*?*?*?,5.6,5.5,99,100127,0,-0,304,0.0,-0.0,0.0,0,0,0,0,230,0.0,10,5,9999,99999,9,999999999,0.0,999,999,99
3019,2,1,7,0,*?*?*?*?*?*?*?*?*?*?*?*?*?*?*?*?*?*?*?*?*?*?,4.9,4.8,99,100127,0,-0,301,0.0,-0.0,0.0,0,0,0,0,235,0.5,10,5,9999,99999,9,999999999,0.0,999,999,99
3019,2,1,8,0,*?*?*?*?*?*?*?*?*?*?*?*?*?*?*?*?*?*?*?*?*?*?,5.7,5.1,95,100127,91,1406,305,3.6,0.0,3.6,460,-0,460,146,240,1.0,10,5,9999,99999,9,999999999,0.0,999,999,99
3019,2,1,9,0,*?*?*?*?*?*?*?*?*?*?*?*?*?*?*?*?*?*?*?*?*?*?,6.6,5.8,93,100127,253,1405,309,35.3,0.0,35.3,4129,0,4136,1377,245,0.5,10,5,9999,99999,9,999999999,0.0,999,999,99
3019,2,1,10,0,*?*?*?*?*?*?*?*?*?*?*?*?*?*?*?*?*?*?*?*?*?*?,7.6,5.6,86,100127,376,1408,313,59.2,0.0,59.2,6912,0,6929,2386,250,1.0,10,5,9999,99999,9,999999999,0.0,999,999,99
3019,2,1,11,0,*?*?*?*?*?*?*?*?*?*?*?*?*?*?*?*?*?*?*?*?*?*?,8.9,5.9,81,100127,450,1407,319,73.7,0.0,73.7,8619,0,8643,3043,255,1.0,10,5,9999,99999,9,999999999,0.0,999,999,99
3019,2,1,12,0,*?*?*?*?*?*?*?*?*?*?*?*?*?*?*?*?*?*?*?*?*?*?,10.3,6.2,75,100127,471,1408,325,77.8,0.0,77.8,9104,0,9129,3235,260,1.5,10,5,9999,99999,9,999999999,0.0,999,999,99
3019,2,1,13,0,*?*?*?*?*?*?*?*?*?*?*?*?*?*?*?*?*?*?*?*?*?*?,10.2,6.4,77,100127,437,1407,325,71.2,0.0,71.2,8321,0,8343,2926,273,1.5,10,5,9999,99999,9,999999999,0.0,999,999,99
3019,2,1,14,0,*?*?*?*?*?*?*?*?*?*?*?*?*?*?*?*?*?*?*?*?*?*?,10.6,6.1,73,100127,351,1408,327,54.3,0.0,54.3,6343,0,6357,2173,287,1.5,10,5,9999,99999,9,999999999,0.0,999,999,99
3019,2,1,15,0,*?*?*?*?*?*?*?*?*?*?*?*?*?*?*?*?*?*?*?*?*?*?,10.3,5.3,70,100127,218,1406,325,28.4,0.0,28.4,3337,0,3342,1104,300,1.5,10,5,9999,99999,9,999999999,0.0,999,999,99
3019,2,1,16,0,*?*?*?*?*?*?*?*?*?*?*?*?*?*?*?*?*?*?*?*?*?*?,10.5,5.9,72,100127,48,1406,326,0.0,0.0,0.0,0,0,0,0,313,1.0,10,5,9999,99999,9,999999999,0.0,999,999,99
3019,2,1,17,0,*?*?*?*?*?*?*?*?*?*?*?*?*?*?*?*?*?*?*?*?*?*?,10.2,5.0,70,100127,0,-0,325,0.0,-0.0,0.0,0,0,0,0,327,0.0,10,5,9999,99999,9,999999999,0.0,999,999,99
3019,2,1,18,0,*?*?*?*?*?*?*?*?*?*?*?*?*?*?*?*?*?*?*?*?*?*?,8.5,5.6,81,100127,0,-0,317,0.0,-0.0,0.0,0,0,0,0,340,1.0,10,5,9999,99999,9,999999999,0.0,999,999,99
3019,2,1,19,0,*?*?*?*?*?*?*?*?*?*?*?*?*?*?*?*?*?*?*?*?*?*?,7.2,5.1,86,100127,0,-0,311,0.0,-0.0,0.0,0,0,0,0,337,2.1,10,5,9999,99999,9,999999999,0.0,999,999,99
3019,2,1,20,0,*?*?*?*?*?*?*?*?*?*?*?*?*?*?*?*?*?*?*?*?*?*?,7.7,5.1,83,100127,0,-0,314,0.0,-0.0,0.0,0,0,0,0,333,2.1,10,5,9999,99999,9,999999999,0.0,999,999,99
3019,2,1,21,0,*?*?*?*?*?*?*?*?*?*?*?*?*?*?*?*?*?*?*?*?*?*?,8.0,5.9,86,100127,0,-0,315,0.0,-0.0,0.0,0,0,0,0,330,1.5,10,5,9999,99999,9,999999999,0.0,999,999,99
3019,2,1,22,0,*?*?*?*?*?*?*?*?*?*?*?*?*?*?*?*?*?*?*?*?*?*?,7.1,5.0,86,100127,0,-0,311,0.0,-0.0,0.0,0,0,0,0,327,1.0,10,5,9999,99999,9,999999999,0.0,999,999,99
3019,2,1,23,0,*?*?*?*?*?*?*?*?*?*?*?*?*?*?*?*?*?*?*?*?*?*?,6.8,5.0,88,100127,0,-0,310,0.0,-0.0,0.0,0,0,0,0,323,0.5,10,5,9999,99999,9,999999999,0.0,999,999,99
3019,2,1,24,0,*?*?*?*?*?*?*?*?*?*?*?*?*?*?*?*?*?*?*?*?*?*?,7.9,6.1,87,100127,0,-0,314,0.0,-0.0,0.0,0,0,0,0,240,1.0,10,5,9999,99999,9,999999999,0.0,999,999,99
3019,2,2,1,0,*?*?*?*?*?*?*?*?*?*?*?*?*?*?*?*?*?*?*?*?*?*?,6.2,6.2,100,101893,0,-0,307,0.0,-0.0,0.0,0,0,0,0,318,1.5,10,5,9999,99999,9,999999999,0.0,999,999,99
3019,2,2,2,0,*?*?*?*?*?*?*?*?*?*?*?*?*?*?*?*?*?*?*?*?*?*?,6.1,6.1,100,101893,0,-0,306,0.0,-0.0,0.0,0,0,0,0,317,1.0,10,5,9999,99999,9,999999999,0.0,999,999,99
3019,2,2,3,0,*?*?*?*?*?*?*?*?*?*?*?*?*?*?*?*?*?*?*?*?*?*?,5.9,5.9,100,101893,0,-0,306,0.0,-0.0,0.0,0,0,0,0,315,1.5,10,5,9999,99999,9,999999999,0.0,999,999,99
3019,2,2,4,0,*?*?*?*?*?*?*?*?*?*?*?*?*?*?*?*?*?*?*?*?*?*?,5.7,5.8,100,101893,0,-0,305,0.0,-0.0,0.0,0,0,0,0,313,0.0,10,5,9999,99999,9,999999999,0.0,999,999,99
3019,2,2,5,0,*?*?*?*?*?*?*?*?*?*?*?*?*?*?*?*?*?*?*?*?*?*?,5.9,5.9,100,101893,0,-0,306,0.0,-0.0,0.0,0,0,0,0,312,0.5,10,5,9999,99999,9,999999999,0.0,999,999,99
3019,2,2,6,0,*?*?*?*?*?*?*?*?*?*?*?*?*?*?*?*?*?*?*?*?*?*?,6.0,5.9,100,101893,0,-0,306,0.0,-0.0,0.0,0,0,0,0,310,0.0,10,5,9999,99999,9,999999999,0.0,999,999,99
3019,2,2,7,0,*?*?*?*?*?*?*?*?*?*?*?*?*?*?*?*?*?*?*?*?*?*?,6.0,6.1,100,101893,0,-0,306,0.0,-0.0,0.0,0,0,0,0,315,0.5,10,5,9999,99999,9,999999999,0.0,999,999,99
3019,2,2,8,0,*?*?*?*?*?*?*?*?*?*?*?*?*?*?*?*?*?*?*?*?*?*?,6.0,6.1,100,101893,97,1411,302,8.1,15.7,7.1,963,729,910,145,320,1.0,9,5,9999,99999,9,999999999,0.0,999,999,99
3019,2,2,9,0,*?*?*?*?*?*?*?*?*?*?*?*?*?*?*?*?*?*?*?*?*?*?,6.0,5.9,100,101893,259,1405,306,36.5,0.0,36.5,4264,0,4272,1424,325,0.5,10,5,9999,99999,9,999999999,0.0,999,999,99
3019,2,2,10,0,*?*?*?*?*?*?*?*?*?*?*?*?*?*?*?*?*?*?*?*?*?*?,7.3,7.3,100,101893,382,1407,311,60.4,0.0,60.4,7056,0,7073,2440,330,1.0,10,5,9999,99999,9,999999999,0.0,999,999,99
3019,2,2,11,0,*?*?*?*?*?*?*?*?*?*?*?*?*?*?*?*?*?*?*?*?*?*?,6.7,6.7,100,101893,456,1406,305,130.2,53.4,112.9,14297,4916,12753,3111,335,1.0,9,5,9999,99999,9,999999999,0.0,999,999,99
3019,2,2,12,0,*?*?*?*?*?*?*?*?*?*?*?*?*?*?*?*?*?*?*?*?*?*?,6.9,6.9,100,101893,477,1406,310,79.1,0.0,79.1,9257,0,9283,3295,340,1.5,10,5,9999,99999,9,999999999,0.0,999,999,99
3019,2,2,13,0,*?*?*?*?*?*?*?*?*?*?*?*?*?*?*?*?*?*?*?*?*?*?,6.9,5.6,98,101893,444,1408,310,72.5,0.0,72.5,8477,0,8499,2987,333,1.5,10,5,9999,99999,9,999999999,0.0,999,999,99
3019,2,2,14,0,*?*?*?*?*?*?*?*?*?*?*?*?*?*?*?*?*?*?*?*?*?*?,7.2,6.2,100,101893,357,1405,311,55.6,0.0,55.6,6494,0,6509,2229,327,1.5,10,5,9999,99999,9,999999999,0.0,999,999,99
3019,2,2,15,0,*?*?*?*?*?*?*?*?*?*?*?*?*?*?*?*?*?*?*?*?*?*?,7.3,6.7,100,101893,225,1409,312,29.7,0.0,29.7,3486,0,3491,1155,320,1.5,10,5,9999,99999,9,999999999,0.0,999,999,99
3019,2,2,16,0,*?*?*?*?*?*?*?*?*?*?*?*?*?*?*?*?*?*?*?*?*?*?,7.4,7.1,100,101893,54,1396,312,0.0,0.0,0.0,0,0,0,0,313,1.0,10,5,9999,99999,9,999999999,0.0,999,999,99
3019,2,2,17,0,*?*?*?*?*?*?*?*?*?*?*?*?*?*?*?*?*?*?*?*?*?*?,6.9,6.6,100,101893,0,-0,310,0.0,-0.0,0.0,0,0,0,0,307,0.0,10,5,9999,99999,9,999999999,0.0,999,999,99
3019,2,2,18,0,*?*?*?*?*?*?*?*?*?*?*?*?*?*?*?*?*?*?*?*?*?*?,7.2,6.1,99,101893,0,-0,311,0.0,-0.0,0.0,0,0,0,0,300,1.0,10,5,9999,99999,9,999999999,0.0,999,999,99
3019,2,2,19,0,*?*?*?*?*?*?*?*?*?*?*?*?*?*?*?*?*?*?*?*?*?*?,6.2,6.1,100,101893,0,-0,307,0.0,-0.0,0.0,0,0,0,0,288,2.1,10,5,9999,99999,9,999999999,0.0,999,999,99
3019,2,2,20,0,*?*?*?*?*?*?*?*?*?*?*?*?*?*?*?*?*?*?*?*?*?*?,6.9,6.4,100,101893,0,-0,310,0.0,-0.0,0.0,0,0,0,0,277,2.1,10,5,9999,99999,9,999999999,0.0,999,999,99
3019,2,2,21,0,*?*?*?*?*?*?*?*?*?*?*?*?*?*?*?*?*?*?*?*?*?*?,6.6,6.6,100,101893,0,-0,309,0.0,-0.0,0.0,0,0,0,0,265,1.5,10,5,9999,99999,9,999999999,0.0,999,999,99
3019,2,2,22,0,*?*?*?*?*?*?*?*?*?*?*?*?*?*?*?*?*?*?*?*?*?*?,6.7,6.7,100,101893,0,-0,309,0.0,-0.0,0.0,0,0,0,0,253,1.0,10,5,9999,99999,9,999999999,0.0,999,999,99
3019,2,2,23,0,*?*?*?*?*?*?*?*?*?*?*?*?*?*?*?*?*?*?*?*?*?*?,8.4,7.6,100,101893,0,-0,316,0.0,-0.0,0.0,0,0,0,0,242,0.5,10,5,9999,99999,9,999999999,0.0,999,999,99
3019,2,2,24,0,*?*?*?*?*?*?*?*?*?*?*?*?*?*?*?*?*?*?*?*?*?*?,6.5,5.6,100,101893,0,-0,308,0.0,-0.0,0.0,0,0,0,0,320,1.0,10,5,9999,99999,9,999999999,0.0,999,999,99
3019,2,3,1,0,*?*?*?*?*?*?*?*?*?*?*?*?*?*?*?*?*?*?*?*?*?*?,10.8,7.9,82,101570,0,-0,327,0.0,-0.0,0.0,0,0,0,0,223,1.5,10,5,9999,99999,9,999999999,0.0,999,999,99
3019,2,3,2,0,*?*?*?*?*?*?*?*?*?*?*?*?*?*?*?*?*?*?*?*?*?*?,11.5,7.9,78,101570,0,-0,330,0.0,-0.0,0.0,0,0,0,0,217,1.0,10,5,9999,99999,9,999999999,0.0,999,999,99
3019,2,3,3,0,*?*?*?*?*?*?*?*?*?*?*?*?*?*?*?*?*?*?*?*?*?*?,11.0,8.4,84,101570,0,-0,328,0.0,-0.0,0.0,0,0,0,0,210,1.5,10,5,9999,99999,9,999999999,0.0,999,999,99
3019,2,3,4,0,*?*?*?*?*?*?*?*?*?*?*?*?*?*?*?*?*?*?*?*?*?*?,11.2,8.0,80,101570,0,-0,329,0.0,-0.0,0.0,0,0,0,0,203,0.0,10,5,9999,99999,9,999999999,0.0,999,999,99
3019,2,3,5,0,*?*?*?*?*?*?*?*?*?*?*?*?*?*?*?*?*?*?*?*?*?*?,11.5,8.5,82,101570,0,-0,330,0.0,-0.0,0.0,0,0,0,0,197,0.5,10,5,9999,99999,9,999999999,0.0,999,999,99
3019,2,3,6,0,*?*?*?*?*?*?*?*?*?*?*?*?*?*?*?*?*?*?*?*?*?*?,10.8,8.9,88,101570,0,-0,327,0.0,-0.0,0.0,0,0,0,0,190,0.0,10,5,9999,99999,9,999999999,0.0,999,999,99
3019,2,3,7,0,*?*?*?*?*?*?*?*?*?*?*?*?*?*?*?*?*?*?*?*?*?*?,10.0,8.0,87,101570,0,-0,323,0.0,-0.0,0.0,0,0,0,0,208,0.5,10,5,9999,99999,9,999999999,0.3,999,999,99
3019,2,3,8,0,*?*?*?*?*?*?*?*?*?*?*?*?*?*?*?*?*?*?*?*?*?*?,10.6,8.7,88,101570,102,1400,326,5.8,0.0,5.8,727,-0,726,234,227,1.0,10,5,9999,99999,9,999999999,0.4,999,999,99
3019,2,3,9,0,*?*?*?*?*?*?*?*?*?*?*?*?*?*?*?*?*?*?*?*?*?*?,11.0,7.6,79,101570,265,1405,328,37.7,0.0,37.7,4401,0,4409,1473,245,0.5,10,5,9999,99999,9,999999999,0.6,999,999,99
3019,2,3,10,0,*?*?*?*?*?*?*?*?*?*?*?*?*?*?*?*?*?*?*?*?*?*?,12.0,7.4,74,101570,388,1406,333,61.7,0.0,61.7,7198,0,7215,2495,263,1.0,10,5,9999,99999,9,999999999,1.4,999,999,99
3019,2,3,11,0,*?*?*?*?*?*?*?*?*?*?*?*?*?*?*?*?*?*?*?*?*?*?,13.2,6.4,64,101570,463,1407,339,76.3,0.0,76.3,8922,0,8947,3162,282,1.0,10,5,9999,99999,9,999999999,0.1,999,999,99
3019,2,3,12,0,*?*?*?*?*?*?*?*?*?*?*?*?*?*?*?*?*?*?*?*?*?*?,14.2,6.1,58,101570,484,1407,344,80.4,0.0,80.4,9414,0,9440,3358,300,1.5,10,5,9999,99999,9,999999999,0.2,999,999,99
3019,2,3,13,0,*?*?*?*?*?*?*?*?*?*?*?*?*?*?*?*?*?*?*?*?*?*?,14.2,6.7,60,101570,450,1405,343,73.8,0.0,73.8,8632,0,8656,3048,297,1.5,10,5,9999,99999,9,999999999,0.1,999,999,99
3019,2,3,14,0,*?*?*?*?*?*?*?*?*?*?*?*?*?*?*?*?*?*?*?*?*?*?,14.1,6.1,58,101570,364,1406,343,57.0,0.0,57.0,6650,0,6665,2287,293,1.5,10,5,9999,99999,9,999999999,0.0,999,999,99
3019,2,3,15,0,*?*?*?*?*?*?*?*?*?*?*?*?*?*?*?*?*?*?*?*?*?*?,14.1,7.6,65,101570,231,1405,343,31.0,0.0,31.0,3634,0,3640,1206,290,1.5,10,5,9999,99999,9,999999999,0.1,999,999,99
3019,2,3,16,0,*?*?*?*?*?*?*?*?*?*?*?*?*?*?*?*?*?*?*?*?*?*?,14.3,6.4,59,101570,61,1409,344,0.0,0.0,0.0,0,0,0,0,287,1.0,10,5,9999,99999,9,999999999,0.5,999,999,99
3019,2,3,17,0,*?*?*?*?*?*?*?*?*?*?*?*?*?*?*?*?*?*?*?*?*?*?,14.2,8.1,67,101570,0,-0,343,0.0,-0.0,0.0,0,0,0,0,283,0.0,10,5,9999,99999,9,999999999,0.5,999,999,99
3019,2,3,18,0,*?*?*?*?*?*?*?*?*?*?*?*?*?*?*?*?*?*?*?*?*?*?,13.2,7.4,68,101570,0,-0,338,0.0,-0.0,0.0,0,0,0,0,280,1.0,10,5,9999,99999,9,999999999,0.0,999,999,99
3019,2,3,19,0,*?*?*?*?*?*?*?*?*?*?*?*?*?*?*?*?*?*?*?*?*?*?,12.3,6.6,68,101570,0,-0,334,0.0,-0.0,0.0,0,0,0,0,278,2.1,10,5,9999,99999,9,999999999,0.1,999,999,99
3019,2,3,20,0,*?*?*?*?*?*?*?*?*?*?*?*?*?*?*?*?*?*?*?*?*?*?,12.5,7.7,73,101570,0,-0,335,0.0,-0.0,0.0,0,0,0,0,277,2.1,10,5,9999,99999,9,999999999,0.0,999,999,99
3019,2,3,21,0,*?*?*?*?*?*?*?*?*?*?*?*?*?*?*?*?*?*?*?*?*?*?,11.9,7.7,75,101570,0,-0,332,0.0,-0.0,0.0,0,0,0,0,275,1.5,10,5,9999,99999,9,999999999,1.1,999,999,99
3019,2,3,22,0,*?*?*?*?*?*?*?*?*?*?*?*?*?*?*?*?*?*?*?*?*?*?,11.5,7.3,75,101570,0,-0,331,0.0,-0.0,0.0,0,0,0,0,273,1.0,10,5,9999,99999,9,999999999,0.9,999,999,99
3019,2,3,23,0,*?*?*?*?*?*?*?*?*?*?*?*?*?*?*?*?*?*?*?*?*?*?,10.8,7.3,79,101570,0,-0,327,0.0,-0.0,0.0,0,0,0,0,272,0.5,10,5,9999,99999,9,999999999,0.0,999,999,99
3019,2,3,24,0,*?*?*?*?*?*?*?*?*?*?*?*?*?*?*?*?*?*?*?*?*?*?,10.0,7.7,85,101570,0,-0,324,0.0,-0.0,0.0,0,0,0,0,230,1.0,10,5,9999,99999,9,999999999,0.0,999,999,99
3019,2,4,1,0,*?*?*?*?*?*?*?*?*?*?*?*?*?*?*?*?*?*?*?*?*?*?,9.4,5.5,76,100956,0,-0,321,0.0,-0.0,0.0,0,0,0,0,273,1.5,10,5,9999,99999,9,999999999,0.0,999,999,99
3019,2,4,2,0,*?*?*?*?*?*?*?*?*?*?*?*?*?*?*?*?*?*?*?*?*?*?,8.7,4.5,74,100956,0,-0,318,0.0,-0.0,0.0,0,0,0,0,277,1.0,10,5,9999,99999,9,999999999,0.0,999,999,99
3019,2,4,3,0,*?*?*?*?*?*?*?*?*?*?*?*?*?*?*?*?*?*?*?*?*?*?,8.8,5.0,76,100956,0,-0,319,0.0,-0.0,0.0,0,0,0,0,280,1.5,10,5,9999,99999,9,999999999,0.0,999,999,99
3019,2,4,4,0,*?*?*?*?*?*?*?*?*?*?*?*?*?*?*?*?*?*?*?*?*?*?,9.0,5.0,75,100956,0,-0,320,0.0,-0.0,0.0,0,0,0,0,283,0.0,10,5,9999,99999,9,999999999,0.0,999,999,99
3019,2,4,5,0,*?*?*?*?*?*?*?*?*?*?*?*?*?*?*?*?*?*?*?*?*?*?,9.5,5.3,75,100956,0,-0,322,0.0,-0.0,0.0,0,0,0,0,287,0.5,10,5,9999,99999,9,999999999,0.0,999,999,99
3019,2,4,6,0,*?*?*?*?*?*?*?*?*?*?*?*?*?*?*?*?*?*?*?*?*?*?,8.8,5.1,78,100956,0,-0,319,0.0,-0.0,0.0,0,0,0,0,290,0.0,10,5,9999,99999,9,999999999,0.0,999,999,99
3019,2,4,7,0,*?*?*?*?*?*?*?*?*?*?*?*?*?*?*?*?*?*?*?*?*?*?,8.1,5.0,80,100956,0,-0,315,0.0,-0.0,0.0,0,0,0,0,287,0.5,10,5,9999,99999,9,999999999,0.0,999,999,99
3019,2,4,8,0,*?*?*?*?*?*?*?*?*?*?*?*?*?*?*?*?*?*?*?*?*?*?,8.9,5.3,77,100956,108,1401,310,16.1,52.5,12.0,1810,2324,1852,202,283,1.0,8,4,9999,99999,9,999999999,0.1,999,999,99
3019,2,4,9,0,*?*?*?*?*?*?*?*?*?*?*?*?*?*?*?*?*?*?*?*?*?*?,9.8,5.8,76,100956,271,1404,306,117.3,272.1,64.7,12206,19986,8484,1178,280,0.5,6,3,9999,99999,9,999999999,0.2,999,999,99
3019,2,4,10,0,*?*?*?*?*?*?*?*?*?*?*?*?*?*?*?*?*?*?*?*?*?*?,11.0,6.1,72,100956,395,1407,311,189.9,303.2,104.8,20168,26632,12274,2055,277,1.0,6,3,9999,99999,9,999999999,0.0,999,999,99
3019,2,4,11,0,*?*?*?*?*?*?*?*?*?*?*?*?*?*?*?*?*?*?*?*?*?*?,11.9,6.7,70,100956,469,1405,324,178.5,134.8,133.5,19459,12676,15253,3027,273,1.0,8,4,9999,99999,9,999999999,0.0,999,999,99
3019,2,4,12,0,*?*?*?*?*?*?*?*?*?*?*?*?*?*?*?*?*?*?*?*?*?*?,12.7,6.9,67,100956,491,1407,324,222.3,227.4,143.0,23556,21588,16408,2938,270,1.5,7,4,9999,99999,9,999999999,0.0,999,999,99
3019,2,4,13,0,*?*?*?*?*?*?*?*?*?*?*?*?*?*?*?*?*?*?*?*?*?*?,12.9,6.9,67,100956,457,1406,324,204.4,224.5,131.5,21645,20821,15158,2667,262,1.5,7,4,9999,99999,9,999999999,0.0,999,999,99
3019,2,4,14,0,*?*?*?*?*?*?*?*?*?*?*?*?*?*?*?*?*?*?*?*?*?*?,12.4,6.6,67,100956,371,1407,322,158.6,214.7,102.0,16776,18364,11917,2001,253,1.5,7,4,9999,99999,9,999999999,0.0,999,999,99
3019,2,4,15,0,*?*?*?*?*?*?*?*?*?*?*?*?*?*?*?*?*?*?*?*?*?*?,12.8,6.9,67,100956,238,1406,324,87.9,185.4,56.5,9348,12657,6809,1045,245,1.5,7,4,9999,99999,9,999999999,0.0,999,999,99
3019,2,4,16,0,*?*?*?*?*?*?*?*?*?*?*?*?*?*?*?*?*?*?*?*?*?*?,12.5,6.2,65,100956,67,1398,322,0.0,0.0,0.0,0,0,0,0,237,1.0,7,4,9999,99999,9,999999999,0.0,999,999,99
3019,2,4,17,0,*?*?*?*?*?*?*?*?*?*?*?*?*?*?*?*?*?*?*?*?*?*?,12.3,5.8,64,100956,0,-0,335,0.0,-0.0,0.0,0,0,0,0,228,0.0,10,5,9999,99999,9,999999999,0.0,999,999,99
3019,2,4,18,0,*?*?*?*?*?*?*?*?*?*?*?*?*?*?*?*?*?*?*?*?*?*?,11.2,5.8,69,100956,0,-0,329,0.0,-0.0,0.0,0,0,0,0,220,1.0,10,5,9999,99999,9,999999999,0.0,999,999,99
3019,2,4,19,0,*?*?*?*?*?*?*?*?*?*?*?*?*?*?*?*?*?*?*?*?*?*?,10.3,5.9,74,100956,0,-0,325,0.0,-0.0,0.0,0,0,0,0,227,2.1,10,5,9999,99999,9,999999999,0.0,999,999,99
3019,2,4,20,0,*?*?*?*?*?*?*?*?*?*?*?*?*?*?*?*?*?*?*?*?*?*?,10.2,5.6,73,100956,0,-0,325,0.0,-0.0,0.0,0,0,0,0,233,2.1,10,5,9999,99999,9,999999999,0.0,999,999,99
3019,2,4,21,0,*?*?*?*?*?*?*?*?*?*?*?*?*?*?*?*?*?*?*?*?*?*?,9.6,5.1,73,100956,0,-0,322,0.0,-0.0,0.0,0,0,0,0,240,1.5,10,5,9999,99999,9,999999999,0.0,999,999,99
3019,2,4,22,0,*?*?*?*?*?*?*?*?*?*?*?*?*?*?*?*?*?*?*?*?*?*?,10.6,4.8,67,100956,0,-0,327,0.0,-0.0,0.0,0,0,0,0,247,1.0,10,5,9999,99999,9,999999999,0.0,999,999,99
3019,2,4,23,0,*?*?*?*?*?*?*?*?*?*?*?*?*?*?*?*?*?*?*?*?*?*?,9.7,4.6,70,100956,0,-0,323,0.0,-0.0,0.0,0,0,0,0,253,0.5,10,5,9999,99999,9,999999999,0.1,999,999,99
3019,2,4,24,0,*?*?*?*?*?*?*?*?*?*?*?*?*?*?*?*?*?*?*?*?*?*?,10.2,6.4,77,100956,0,-0,325,0.0,-0.0,0.0,0,0,0,0,270,1.0,10,5,9999,99999,9,999999999,0.0,999,999,99
3019,2,5,1,0,*?*?*?*?*?*?*?*?*?*?*?*?*?*?*?*?*?*?*?*?*?*?,8.5,7.3,96,99722.5,0,-0,317,0.0,-0.0,0.0,0,0,0,0,262,1.5,10,5,9999,99999,9,999999999,0.0,999,999,99
3019,2,5,2,0,*?*?*?*?*?*?*?*?*?*?*?*?*?*?*?*?*?*?*?*?*?*?,8.1,8.1,100,99722.5,0,-0,315,0.0,-0.0,0.0,0,0,0,0,263,1.0,10,5,9999,99999,9,999999999,0.0,999,999,99
3019,2,5,3,0,*?*?*?*?*?*?*?*?*?*?*?*?*?*?*?*?*?*?*?*?*?*?,7.1,7.0,100,99722.5,0,-0,311,0.0,-0.0,0.0,0,0,0,0,265,1.5,10,5,9999,99999,9,999999999,0.0,999,999,99
3019,2,5,4,0,*?*?*?*?*?*?*?*?*?*?*?*?*?*?*?*?*?*?*?*?*?*?,6.0,5.9,100,99722.5,0,-0,306,0.0,-0.0,0.0,0,0,0,0,267,0.0,10,5,9999,99999,9,999999999,0.0,999,999,99
3019,2,5,5,0,*?*?*?*?*?*?*?*?*?*?*?*?*?*?*?*?*?*?*?*?*?*?,6.6,6.6,100,99722.5,0,-0,309,0.0,-0.0,0.0,0,0,0,0,268,0.5,10,5,9999,99999,9,999999999,0.0,999,999,99
3019,2,5,6,0,*?*?*?*?*?*?*?*?*?*?*?*?*?*?*?*?*?*?*?*?*?*?,7.1,7.1,100,99722.5,0,-0,311,0.0,-0.0,0.0,0,0,0,0,270,0.0,10,5,9999,99999,9,999999999,0.0,999,999,99
3019,2,5,7,0,*?*?*?*?*?*?*?*?*?*?*?*?*?*?*?*?*?*?*?*?*?*?,7.6,7.6,100,99722.5,0,-0,313,0.0,-0.0,0.0,0,0,0,0,270,0.5,10,5,9999,99999,9,999999999,0.0,999,999,99
3019,2,5,8,0,*?*?*?*?*?*?*?*?*?*?*?*?*?*?*?*?*?*?*?*?*?*?,7.4,7.4,100,99722.5,114,1401,308,14.2,23.2,12.3,1636,1168,1537,254,270,1.0,9,5,9999,99999,9,999999999,0.0,999,999,99
3019,2,5,9,0,*?*?*?*?*?*?*?*?*?*?*?*?*?*?*?*?*?*?*?*?*?*?,8.0,6.9,96,99722.5,278,1407,299,121.0,274.4,66.8,12588,20397,8729,1217,270,0.5,6,3,9999,99999,9,999999999,0.0,999,999,99
3019,2,5,10,0,*?*?*?*?*?*?*?*?*?*?*?*?*?*?*?*?*?*?*?*?*?*?,10.1,5.9,79,99722.5,401,1405,311,174.8,218.6,112.4,18485,19319,13063,2232,270,1.0,7,4,9999,99999,9,999999999,0.0,999,999,99
3019,2,5,11,0,*?*?*?*?*?*?*?*?*?*?*?*?*?*?*?*?*?*?*?*?*?*?,11.2,7.1,79,99722.5,476,1405,317,214.6,226.2,138.0,22730,21269,15868,2821,270,1.0,7,4,9999,99999,9,999999999,0.0,999,999,99
3019,2,5,12,0,*?*?*?*?*?*?*?*?*?*?*?*?*?*?*?*?*?*?*?*?*?*?,12.7,8.0,76,99722.5,497,1404,328,191.2,136.2,143.1,20845,13013,16308,3273,270,1.5,8,4,9999,99999,9,999999999,0.0,999,999,99
3019,2,5,13,0,*?*?*?*?*?*?*?*?*?*?*?*?*?*?*?*?*?*?*?*?*?*?,12.6,7.6,74,99722.5,464,1406,332,132.9,53.6,115.2,14601,4941,13024,3187,272,1.5,9,5,9999,99999,9,999999999,0.5,999,999,99
3019,2,5,14,0,*?*?*?*?*?*?*?*?*?*?*?*?*?*?*?*?*?*?*?*?*?*?,12.9,8.4,77,99722.5,378,1407,337,59.7,0.0,59.7,6962,0,6979,2406,273,1.5,10,5,9999,99999,9,999999999,1.0,999,999,99
3019,2,5,15,0,*?*?*?*?*?*?*?*?*?*?*?*?*?*?*?*?*?*?*?*?*?*?,12.7,8.0,76,99722.5,245,1408,328,77.4,112.1,57.9,8245,7708,7011,1071,275,1.5,8,4,9999,99999,9,999999999,1.1,999,999,99
3019,2,5,16,0,*?*?*?*?*?*?*?*?*?*?*?*?*?*?*?*?*?*?*?*?*?*?,12.5,8.1,77,99722.5,74,1408,331,0.4,1.1,0.4,59,32,66,5,277,1.0,9,5,9999,99999,9,999999999,0.8,999,999,99
3019,2,5,17,0,*?*?*?*?*?*?*?*?*?*?*?*?*?*?*?*?*?*?*?*?*?*?,12.1,9.7,89,99722.5,0,-0,333,0.0,-0.0,0.0,0,0,0,0,278,0.0,10,5,9999,99999,9,999999999,1.1,999,999,99
3019,2,5,18,0,*?*?*?*?*?*?*?*?*?*?*?*?*?*?*?*?*?*?*?*?*?*?,10.8,10.3,100,99722.5,0,-0,327,0.0,-0.0,0.0,0,0,0,0,280,1.0,10,5,9999,99999,9,999999999,0.9,999,999,99
3019,2,5,19,0,*?*?*?*?*?*?*?*?*?*?*?*?*?*?*?*?*?*?*?*?*?*?,10.1,9.7,100,99722.5,0,-0,324,0.0,-0.0,0.0,0,0,0,0,285,2.1,10,5,9999,99999,9,999999999,0.1,999,999,99
3019,2,5,20,0,*?*?*?*?*?*?*?*?*?*?*?*?*?*?*?*?*?*?*?*?*?*?,9.2,8.9,100,99722.5,0,-0,320,0.0,-0.0,0.0,0,0,0,0,290,2.1,10,5,9999,99999,9,999999999,0.1,999,999,99
3019,2,5,21,0,*?*?*?*?*?*?*?*?*?*?*?*?*?*?*?*?*?*?*?*?*?*?,8.9,8.9,100,99722.5,0,-0,318,0.0,-0.0,0.0,0,0,0,0,295,1.5,10,5,9999,99999,9,999999999,0.2,999,999,99
3019,2,5,22,0,*?*?*?*?*?*?*?*?*?*?*?*?*?*?*?*?*?*?*?*?*?*?,8.1,7.9,100,99722.5,0,-0,315,0.0,-0.0,0.0,0,0,0,0,300,1.0,10,5,9999,99999,9,999999999,0.3,999,999,99
3019,2,5,23,0,*?*?*?*?*?*?*?*?*?*?*?*?*?*?*?*?*?*?*?*?*?*?,9.6,8.9,100,99722.5,0,-0,321,0.0,-0.0,0.0,0,0,0,0,305,0.5,10,5,9999,99999,9,999999999,0.7,999,999,99
3019,2,5,24,0,*?*?*?*?*?*?*?*?*?*?*?*?*?*?*?*?*?*?*?*?*?*?,8.8,5.9,86,99722.5,0,-0,318,0.0,-0.0,0.0,0,0,0,0,260,1.0,10,5,9999,99999,9,999999999,0.0,999,999,99
3019,2,6,1,0,*?*?*?*?*?*?*?*?*?*?*?*?*?*?*?*?*?*?*?*?*?*?,11.1,9.9,94,101235,0,-0,328,0.0,-0.0,0.0,0,0,0,0,313,1.5,10,5,9999,99999,9,999999999,0.4,999,999,99
3019,2,6,2,0,*?*?*?*?*?*?*?*?*?*?*?*?*?*?*?*?*?*?*?*?*?*?,11.1,10.3,97,101235,0,-0,328,0.0,-0.0,0.0,0,0,0,0,317,1.0,10,5,9999,99999,9,999999999,0.0,999,999,99
3019,2,6,3,0,*?*?*?*?*?*?*?*?*?*?*?*?*?*?*?*?*?*?*?*?*?*?,11.3,11.0,100,101235,0,-0,329,0.0,-0.0,0.0,0,0,0,0,320,1.5,10,5,9999,99999,9,999999999,0.0,999,999,99
3019,2,6,4,0,*?*?*?*?*?*?*?*?*?*?*?*?*?*?*?*?*?*?*?*?*?*?,11.4,11.2,100,101235,0,-0,329,0.0,-0.0,0.0,0,0,0,0,323,0.0,10,5,9999,99999,9,999999999,0.0,999,999,99
3019,2,6,5,0,*?*?*?*?*?*?*?*?*?*?*?*?*?*?*?*?*?*?*?*?*?*?,11.6,10.7,96,101235,0,-0,330,0.0,-0.0,0.0,0,0,0,0,327,0.5,10,5,9999,99999,9,999999999,0.8,999,999,99
3019,2,6,6,0,*?*?*?*?*?*?*?*?*?*?*?*?*?*?*?*?*?*?*?*?*?*?,11.5,10.8,97,101235,0,-0,330,0.0,-0.0,0.0,0,0,0,0,330,0.0,10,5,9999,99999,9,999999999,1.6,999,999,99
3019,2,6,7,0,*?*?*?*?*?*?*?*?*?*?*?*?*?*?*?*?*?*?*?*?*?*?,11.5,10.4,95,101235,0,-0,330,0.0,-0.0,0.0,0,0,0,0,330,0.5,10,5,9999,99999,9,999999999,0.8,999,999,99
3019,2,6,8,0,*?*?*?*?*?*?*?*?*?*?*?*?*?*?*?*?*?*?*?*?*?*?,11.8,10.9,96,101235,121,1411,328,16.3,25.2,14.1,1869,1307,1754,293,330,1.0,9,5,9999,99999,9,999999999,0.0,999,999,99
3019,2,6,9,0,*?*?*?*?*?*?*?*?*?*?*?*?*?*?*?*?*?*?*?*?*?*?,12.2,11.8,100,101235,284,1404,327,95.3,118.7,71.3,10421,9328,8279,1533,330,0.5,8,4,9999,99999,9,999999999,0.0,999,999,99
3019,2,6,10,0,*?*?*?*?*?*?*?*?*?*?*?*?*?*?*?*?*?*?*?*?*?*?,11.6,11.3,100,101235,408,1406,327,113.9,52.2,98.7,12500,4683,11162,2670,330,1.0,9,5,9999,99999,9,999999999,0.0,999,999,99
3019,2,6,11,0,*?*?*?*?*?*?*?*?*?*?*?*?*?*?*?*?*?*?*?*?*?*?,12.3,12.2,100,101235,483,1406,330,139.4,54.0,120.9,15310,5028,13651,3369,330,1.0,9,5,9999,99999,9,999999999,0.1,999,999,99
3019,2,6,12,0,*?*?*?*?*?*?*?*?*?*?*?*?*?*?*?*?*?*?*?*?*?*?,12.2,11.8,99,101235,504,1404,333,84.5,0.0,84.5,9897,0,9926,3552,330,1.5,10,5,9999,99999,9,999999999,0.1,999,999,99
3019,2,6,13,0,*?*?*?*?*?*?*?*?*?*?*?*?*?*?*?*?*?*?*?*?*?*?,12.3,12.0,100,101235,471,1406,333,77.9,0.0,77.9,9117,0,9143,3240,328,1.5,10,5,9999,99999,9,999999999,0.1,999,999,99
3019,2,6,14,0,*?*?*?*?*?*?*?*?*?*?*?*?*?*?*?*?*?*?*?*?*?*?,12.4,11.7,97,101235,384,1403,334,61.0,0.0,61.0,7123,0,7141,2465,327,1.5,10,5,9999,99999,9,999999999,0.1,999,999,99
3019,2,6,15,0,*?*?*?*?*?*?*?*?*?*?*?*?*?*?*?*?*?*?*?*?*?*?,12.3,11.6,97,101235,251,1403,333,35.0,0.0,35.0,4092,0,4099,1364,325,1.5,10,5,9999,99999,9,999999999,0.0,999,999,99
3019,2,6,16,0,*?*?*?*?*?*?*?*?*?*?*?*?*?*?*?*?*?*?*?*?*?*?,12.2,11.1,95,101235,80,1397,333,1.5,0.0,1.5,208,-0,207,64,323,1.0,10,5,9999,99999,9,999999999,0.0,999,999,99
3019,2,6,17,0,*?*?*?*?*?*?*?*?*?*?*?*?*?*?*?*?*?*?*?*?*?*?,12.3,11.5,97,101235,0,-0,333,0.0,-0.0,0.0,0,0,0,0,322,0.0,10,5,9999,99999,9,999999999,0.0,999,999,99
3019,2,6,18,0,*?*?*?*?*?*?*?*?*?*?*?*?*?*?*?*?*?*?*?*?*?*?,11.9,11.7,100,101235,0,-0,331,0.0,-0.0,0.0,0,0,0,0,320,1.0,10,5,9999,99999,9,999999999,0.1,999,999,99
3019,2,6,19,0,*?*?*?*?*?*?*?*?*?*?*?*?*?*?*?*?*?*?*?*?*?*?,11.7,11.7,100,101235,0,-0,331,0.0,-0.0,0.0,0,0,0,0,320,2.1,10,5,9999,99999,9,999999999,0.0,999,999,99
3019,2,6,20,0,*?*?*?*?*?*?*?*?*?*?*?*?*?*?*?*?*?*?*?*?*?*?,11.5,11.6,100,101235,0,-0,330,0.0,-0.0,0.0,0,0,0,0,320,2.1,10,5,9999,99999,9,999999999,0.0,999,999,99
3019,2,6,21,0,*?*?*?*?*?*?*?*?*?*?*?*?*?*?*?*?*?*?*?*?*?*?,11.5,11.6,100,101235,0,-0,330,0.0,-0.0,0.0,0,0,0,0,320,1.5,10,5,9999,99999,9,999999999,0.0,999,999,99
3019,2,6,22,0,*?*?*?*?*?*?*?*?*?*?*?*?*?*?*?*?*?*?*?*?*?*?,11.9,11.9,100,101235,0,-0,331,0.0,-0.0,0.0,0,0,0,0,320,1.0,10,5,9999,99999,9,999999999,0.0,999,999,99
3019,2,6,23,0,*?*?*?*?*?*?*?*?*?*?*?*?*?*?*?*?*?*?*?*?*?*?,11.1,11.1,100,101235,0,-0,328,0.0,-0.0,0.0,0,0,0,0,320,0.5,10,5,9999,99999,9,999999999,0.0,999,999,99
3019,2,6,24,0,*?*?*?*?*?*?*?*?*?*?*?*?*?*?*?*?*?*?*?*?*?*?,11.1,9.4,91,101235,0,-0,328,0.0,-0.0,0.0,0,0,0,0,310,1.0,10,5,9999,99999,9,999999999,0.8,999,999,99
3019,2,7,1,0,*?*?*?*?*?*?*?*?*?*?*?*?*?*?*?*?*?*?*?*?*?*?,7.0,6.2,95,101921,0,-0,310,0.0,-0.0,0.0,0,0,0,0,313,1.5,10,5,9999,99999,9,999999999,0.7,999,999,99
3019,2,7,2,0,*?*?*?*?*?*?*?*?*?*?*?*?*?*?*?*?*?*?*?*?*?*?,5.5,3.4,87,101921,0,-0,304,0.0,-0.0,0.0,0,0,0,0,307,1.0,10,5,9999,99999,9,999999999,0.2,999,999,99
3019,2,7,3,0,*?*?*?*?*?*?*?*?*?*?*?*?*?*?*?*?*?*?*?*?*?*?,5.3,3.2,87,101921,0,-0,303,0.0,-0.0,0.0,0,0,0,0,300,1.5,10,5,9999,99999,9,999999999,0.9,999,999,99
3019,2,7,4,0,*?*?*?*?*?*?*?*?*?*?*?*?*?*?*?*?*?*?*?*?*?*?,4.8,3.0,88,101921,0,-0,301,0.0,-0.0,0.0,0,0,0,0,293,0.0,10,5,9999,99999,9,999999999,0.8,999,999,99
3019,2,7,5,0,*?*?*?*?*?*?*?*?*?*?*?*?*?*?*?*?*?*?*?*?*?*?,4.1,2.5,89,101921,0,-0,298,0.0,-0.0,0.0,0,0,0,0,287,0.5,10,5,9999,99999,9,999999999,0.0,999,999,99
3019,2,7,6,0,*?*?*?*?*?*?*?*?*?*?*?*?*?*?*?*?*?*?*?*?*?*?,4.2,1.7,84,101921,0,-0,299,0.0,-0.0,0.0,0,0,0,0,280,0.0,10,5,9999,99999,9,999999999,0.0,999,999,99
3019,2,7,7,0,*?*?*?*?*?*?*?*?*?*?*?*?*?*?*?*?*?*?*?*?*?*?,3.5,1.7,87,101921,0,-0,296,0.0,-0.0,0.0,0,0,0,0,265,0.5,10,5,9999,99999,9,999999999,0.0,999,999,99
3019,2,7,8,0,*?*?*?*?*?*?*?*?*?*?*?*?*?*?*?*?*?*?*?*?*?*?,3.0,1.3,89,101921,127,1407,294,10.6,0.0,10.6,1287,-0,1287,419,250,1.0,10,5,9999,99999,9,999999999,0.3,999,999,99
3019,2,7,9,0,*?*?*?*?*?*?*?*?*?*?*?*?*?*?*?*?*?*?*?*?*?*?,5.1,2.9,86,101921,291,1406,303,42.7,0.0,42.7,4984,0,4994,1679,235,0.5,10,5,9999,99999,9,999999999,0.5,999,999,99
3019,2,7,10,0,*?*?*?*?*?*?*?*?*?*?*?*?*?*?*?*?*?*?*?*?*?*?,7.4,3.4,76,101921,414,1403,313,66.9,0.0,66.9,7814,0,7834,2729,220,1.0,10,5,9999,99999,9,999999999,0.4,999,999,99
3019,2,7,11,0,*?*?*?*?*?*?*?*?*?*?*?*?*?*?*?*?*?*?*?*?*?*?,9.9,4.6,70,101921,490,1406,324,81.6,0.0,81.6,9559,0,9587,3417,205,1.0,10,5,9999,99999,9,999999999,0.3,999,999,99
3019,2,7,12,0,*?*?*?*?*?*?*?*?*?*?*?*?*?*?*?*?*?*?*?*?*?*?,11.5,6.4,71,101921,511,1404,331,85.8,0.0,85.8,10063,0,10092,3619,190,1.5,10,5,9999,99999,9,999999999,0.1,999,999,99
3019,2,7,13,0,*?*?*?*?*?*?*?*?*?*?*?*?*?*?*?*?*?*?*?*?*?*?,11.3,6.7,73,101921,478,1405,330,79.3,0.0,79.3,9282,0,9308,3305,212,1.5,10,5,9999,99999,9,999999999,0.1,999,999,99
3019,2,7,14,0,*?*?*?*?*?*?*?*?*?*?*?*?*?*?*?*?*?*?*?*?*?*?,11.7,6.4,70,101921,391,1403,332,62.4,0.0,62.4,7285,0,7303,2526,233,1.5,10,5,9999,99999,9,999999999,0.0,999,999,99
3019,2,7,15,0,*?*?*?*?*?*?*?*?*?*?*?*?*?*?*?*?*?*?*?*?*?*?,11.3,6.9,74,101921,258,1404,330,36.3,0.0,36.3,4248,0,4255,1419,255,1.5,10,5,9999,99999,9,999999999,0.0,999,999,99
3019,2,7,16,0,*?*?*?*?*?*?*?*?*?*?*?*?*?*?*?*?*?*?*?*?*?*?,11.4,6.2,71,101921,87,1403,330,2.8,0.0,2.8,370,-0,369,116,277,1.0,10,5,9999,99999,9,999999999,0.1,999,999,99
3019,2,7,17,0,*?*?*?*?*?*?*?*?*?*?*?*?*?*?*?*?*?*?*?*?*?*?,9.7,5.8,76,101921,0,-0,323,0.0,-0.0,0.0,0,0,0,0,298,0.0,10,5,9999,99999,9,999999999,0.0,999,999,99
3019,2,7,18,0,*?*?*?*?*?*?*?*?*?*?*?*?*?*?*?*?*?*?*?*?*?*?,8.6,4.8,77,101921,0,-0,318,0.0,-0.0,0.0,0,0,0,0,320,1.0,10,5,9999,99999,9,999999999,0.1,999,999,99
3019,2,7,19,0,*?*?*?*?*?*?*?*?*?*?*?*?*?*?*?*?*?*?*?*?*?*?,8.2,4.5,77,101921,0,-0,316,0.0,-0.0,0.0,0,0,0,0,320,2.1,10,5,9999,99999,9,999999999,0.2,999,999,99
3019,2,7,20,0,*?*?*?*?*?*?*?*?*?*?*?*?*?*?*?*?*?*?*?*?*?*?,7.3,4.5,83,101921,0,-0,312,0.0,-0.0,0.0,0,0,0,0,320,2.1,10,5,9999,99999,9,999999999,0.1,999,999,99
3019,2,7,21,0,*?*?*?*?*?*?*?*?*?*?*?*?*?*?*?*?*?*?*?*?*?*?,5.9,4.1,89,101921,0,-0,306,0.0,-0.0,0.0,0,0,0,0,320,1.5,10,5,9999,99999,9,999999999,0.0,999,999,99
3019,2,7,22,0,*?*?*?*?*?*?*?*?*?*?*?*?*?*?*?*?*?*?*?*?*?*?,5.9,3.8,86,101921,0,-0,306,0.0,-0.0,0.0,0,0,0,0,320,1.0,10,5,9999,99999,9,999999999,0.0,999,999,99
3019,2,7,23,0,*?*?*?*?*?*?*?*?*?*?*?*?*?*?*?*?*?*?*?*?*?*?,5.1,2.9,85,101921,0,-0,303,0.0,-0.0,0.0,0,0,0,0,320,0.5,10,5,9999,99999,9,999999999,0.0,999,999,99
3019,2,7,24,0,*?*?*?*?*?*?*?*?*?*?*?*?*?*?*?*?*?*?*?*?*?*?,9.3,8.9,97,101921,0,-0,320,0.0,-0.0,0.0,0,0,0,0,320,1.0,10,5,9999,99999,9,999999999,0.0,999,999,99
3019,2,8,1,0,*?*?*?*?*?*?*?*?*?*?*?*?*?*?*?*?*?*?*?*?*?*?,4.0,3.8,99,102136,0,-0,298,0.0,-0.0,0.0,0,0,0,0,318,1.5,10,5,9999,99999,9,999999999,0.0,999,999,99
3019,2,8,2,0,*?*?*?*?*?*?*?*?*?*?*?*?*?*?*?*?*?*?*?*?*?*?,3.8,3.8,100,102136,0,-0,297,0.0,-0.0,0.0,0,0,0,0,317,1.0,10,5,9999,99999,9,999999999,0.0,999,999,99
3019,2,8,3,0,*?*?*?*?*?*?*?*?*?*?*?*?*?*?*?*?*?*?*?*?*?*?,3.4,3.4,100,102136,0,-0,295,0.0,-0.0,0.0,0,0,0,0,315,1.5,10,5,9999,99999,9,999999999,0.0,999,999,99
3019,2,8,4,0,*?*?*?*?*?*?*?*?*?*?*?*?*?*?*?*?*?*?*?*?*?*?,2.7,2.7,100,102136,0,-0,292,0.0,-0.0,0.0,0,0,0,0,313,0.0,10,5,9999,99999,9,999999999,0.0,999,999,99
3019,2,8,5,0,*?*?*?*?*?*?*?*?*?*?*?*?*?*?*?*?*?*?*?*?*?*?,3.6,3.6,100,102136,0,-0,296,0.0,-0.0,0.0,0,0,0,0,312,0.5,10,5,9999,99999,9,999999999,0.4,999,999,99
3019,2,8,6,0,*?*?*?*?*?*?*?*?*?*?*?*?*?*?*?*?*?*?*?*?*?*?,2.8,2.9,100,102136,0,-0,293,0.0,-0.0,0.0,0,0,0,0,310,0.0,10,5,9999,99999,9,999999999,0.4,999,999,99
3019,2,8,7,0,*?*?*?*?*?*?*?*?*?*?*?*?*?*?*?*?*?*?*?*?*?*?,1.9,1.7,99,102136,0,-0,289,0.0,-0.0,0.0,0,0,0,0,310,0.5,10,5,9999,99999,9,999999999,0.0,999,999,99
3019,2,8,8,0,*?*?*?*?*?*?*?*?*?*?*?*?*?*?*?*?*?*?*?*?*?*?,2.7,1.0,90,102136,133,1402,288,20.6,28.9,17.9,2345,1577,2196,372,310,1.0,9,5,9999,99999,9,999999999,0.0,999,999,99
3019,2,8,9,0,*?*?*?*?*?*?*?*?*?*?*?*?*?*?*?*?*?*?*?*?*?*?,3.4,1.9,90,102136,297,1403,291,76.4,48.0,66.3,8386,3947,7511,1726,310,0.5,9,5,9999,99999,9,999999999,0.0,999,999,99
3019,2,8,10,0,*?*?*?*?*?*?*?*?*?*?*?*?*?*?*?*?*?*?*?*?*?*?,5.0,1.3,77,102136,421,1403,297,118.6,52.6,102.8,13016,4755,11618,2794,310,1.0,9,5,9999,99999,9,999999999,0.0,999,999,99
3019,2,8,11,0,*?*?*?*?*?*?*?*?*?*?*?*?*?*?*?*?*?*?*?*?*?*?,5.9,1.0,71,102136,497,1405,301,144.2,54.2,125.0,15837,5084,14117,3505,310,1.0,9,5,9999,99999,9,999999999,0.0,999,999,99
3019,2,8,12,0,*?*?*?*?*?*?*?*?*?*?*?*?*?*?*?*?*?*?*?*?*?*?,7.6,1.7,66,102136,518,1404,309,151.6,54.6,131.4,16649,5163,14835,3719,310,1.5,9,5,9999,99999,9,999999999,0.0,999,999,99
3019,2,8,13,0,*?*?*?*?*?*?*?*?*?*?*?*?*?*?*?*?*?*?*?*?*?*?,7.4,1.7,68,102136,485,1405,308,140.2,54.0,121.5,15394,5039,13724,3390,310,1.5,9,5,9999,99999,9,999999999,0.0,999,999,99
3019,2,8,14,0,*?*?*?*?*?*?*?*?*?*?*?*?*?*?*?*?*?*?*?*?*?*?,7.7,1.9,67,102136,398,1403,309,110.8,51.9,96.1,12161,4635,10860,2588,310,1.5,9,5,9999,99999,9,999999999,0.0,999,999,99
3019,2,8,15,0,*?*?*?*?*?*?*?*?*?*?*?*?*?*?*?*?*?*?*?*?*?*?,7.3,1.5,67,102136,265,1404,312,37.7,0.0,37.7,4405,0,4413,1473,310,1.5,10,5,9999,99999,9,999999999,0.0,999,999,99
3019,2,8,16,0,*?*?*?*?*?*?*?*?*?*?*?*?*?*?*?*?*?*?*?*?*?*?,7.5,1.0,64,102136,94,1407,313,4.2,0.0,4.2,529,-0,528,169,310,1.0,10,5,9999,99999,9,999999999,0.0,999,999,99
3019,2,8,17,0,*?*?*?*?*?*?*?*?*?*?*?*?*?*?*?*?*?*?*?*?*?*?,7.3,0.2,61,102136,0,-0,313,0.0,-0.0,0.0,0,0,0,0,310,0.0,10,5,9999,99999,9,999999999,0.0,999,999,99
3019,2,8,18,0,*?*?*?*?*?*?*?*?*?*?*?*?*?*?*?*?*?*?*?*?*?*?,5.8,0.6,70,102136,0,-0,306,0.0,-0.0,0.0,0,0,0,0,310,1.0,10,5,9999,99999,9,999999999,0.0,999,999,99
3019,2,8,19,0,*?*?*?*?*?*?*?*?*?*?*?*?*?*?*?*?*?*?*?*?*?*?,5.1,1.0,76,102136,0,-0,303,0.0,-0.0,0.0,0,0,0,0,303,2.1,10,5,9999,99999,9,999999999,0.0,999,999,99
3019,2,8,20,0,*?*?*?*?*?*?*?*?*?*?*?*?*?*?*?*?*?*?*?*?*?*?,4.5,1.5,82,102136,0,-0,300,0.0,-0.0,0.0,0,0,0,0,297,2.1,10,5,9999,99999,9,999999999,0.0,999,999,99
3019,2,8,21,0,*?*?*?*?*?*?*?*?*?*?*?*?*?*?*?*?*?*?*?*?*?*?,4.1,1.3,83,102136,0,-0,299,0.0,-0.0,0.0,0,0,0,0,290,1.5,10,5,9999,99999,9,999999999,0.1,999,999,99
3019,2,8,22,0,*?*?*?*?*?*?*?*?*?*?*?*?*?*?*?*?*?*?*?*?*?*?,4.3,1.3,82,102136,0,-0,299,0.0,-0.0,0.0,0,0,0,0,283,1.0,10,5,9999,99999,9,999999999,0.0,999,999,99
3019,2,8,23,0,*?*?*?*?*?*?*?*?*?*?*?*?*?*?*?*?*?*?*?*?*?*?,3.8,1.0,83,102136,0,-0,297,0.0,-0.0,0.0,0,0,0,0,277,0.5,10,5,9999,99999,9,999999999,0.0,999,999,99
3019,2,8,24,0,*?*?*?*?*?*?*?*?*?*?*?*?*?*?*?*?*?*?*?*?*?*?,4.3,3.2,94,102136,0,-0,299,0.0,-0.0,0.0,0,0,0,0,320,1.0,10,5,9999,99999,9,999999999,0.0,999,999,99
3019,2,9,1,0,*?*?*?*?*?*?*?*?*?*?*?*?*?*?*?*?*?*?*?*?*?*?,3.5,0.2,78,101754,0,-0,296,0.0,-0.0,0.0,0,0,0,0,250,1.5,10,5,9999,99999,9,999999999,0.0,999,999,99
3019,2,9,2,0,*?*?*?*?*?*?*?*?*?*?*?*?*?*?*?*?*?*?*?*?*?*?,3.9,-0.2,73,101754,0,-0,298,0.0,-0.0,0.0,0,0,0,0,230,1.0,10,5,9999,99999,9,999999999,0.0,999,999,99
3019,2,9,3,0,*?*?*?*?*?*?*?*?*?*?*?*?*?*?*?*?*?*?*?*?*?*?,2.9,-0.2,78,101754,0,-0,294,0.0,-0.0,0.0,0,0,0,0,210,1.5,10,5,9999,99999,9,999999999,0.0,999,999,99
3019,2,9,4,0,*?*?*?*?*?*?*?*?*?*?*?*?*?*?*?*?*?*?*?*?*?*?,3.3,0.2,79,101754,0,-0,295,0.0,-0.0,0.0,0,0,0,0,190,0.0,10,5,9999,99999,9,999999999,0.0,999,999,99
3019,2,9,5,0,*?*?*?*?*?*?*?*?*?*?*?*?*?*?*?*?*?*?*?*?*?*?,3.1,0.2,80,101754,0,-0,294,0.0,-0.0,0.0,0,0,0,0,170,0.5,10,5,9999,99999,9,999999999,0.0,999,999,99
3019,2,9,6,0,*?*?*?*?*?*?*?*?*?*?*?*?*?*?*?*?*?*?*?*?*?*?,3.3,0.4,80,101754,0,-0,295,0.0,-0.0,0.0,0,0,0,0,150,0.0,10,5,9999,99999,9,999999999,0.0,999,999,99
3019,2,9,7,0,*?*?*?*?*?*?*?*?*?*?*?*?*?*?*?*?*?*?*?*?*?*?,3.0,-0.0,79,101754,0,-0,294,0.0,-0.0,0.0,0,0,0,0,150,0.5,10,5,9999,99999,9,999999999,0.0,999,999,99
3019,2,9,8,0,*?*?*?*?*?*?*?*?*?*?*?*?*?*?*?*?*?*?*?*?*?*?,2.7,-0.0,82,101754,140,1406,288,22.9,30.5,19.8,2590,1708,2423,412,150,1.0,9,5,9999,99999,9,999999999,0.0,999,999,99
3019,2,9,9,0,*?*?*?*?*?*?*?*?*?*?*?*?*?*?*?*?*?*?*?*?*?*?,3.2,0.8,83,101754,304,1404,290,78.7,48.4,68.3,8641,4004,7738,1782,150,0.5,9,5,9999,99999,9,999999999,0.0,999,999,99
3019,2,9,10,0,*?*?*?*?*?*?*?*?*?*?*?*?*?*?*?*?*?*?*?*?*?*?,3.6,0.8,80,101754,428,1403,291,121.0,52.8,104.9,13279,4790,11851,2858,150,1.0,9,5,9999,99999,9,999999999,0.0,999,999,99
3019,2,9,11,0,*?*?*?*?*?*?*?*?*?*?*?*?*?*?*?*?*?*?*?*?*?*?,5.0,1.7,78,101754,504,1405,293,194.3,136.5,145.4,21182,13089,16564,3333,150,1.0,8,4,9999,99999,9,999999999,0.0,999,999,99
3019,2,9,12,0,*?*?*?*?*?*?*?*?*?*?*?*?*?*?*?*?*?*?*?*?*?*?,5.3,1.7,76,101754,525,1403,299,154.0,54.7,133.6,16921,5189,15075,3791,150,1.5,9,5,9999,99999,9,999999999,0.0,999,999,99
3019,2,9,13,0,*?*?*?*?*?*?*?*?*?*?*?*?*?*?*?*?*?*?*?*?*?*?,4.8,1.9,79,101754,492,1404,297,142.6,54.1,123.7,15665,5067,13964,3460,150,1.5,9,5,9999,99999,9,999999999,0.0,999,999,99
3019,2,9,14,0,*?*?*?*?*?*?*?*?*?*?*?*?*?*?*?*?*?*?*?*?*?*?,5.2,1.0,73,101754,405,1402,298,113.2,52.1,98.2,12428,4674,11097,2651,150,1.5,9,5,9999,99999,9,999999999,0.0,999,999,99
3019,2,9,15,0,*?*?*?*?*?*?*?*?*?*?*?*?*?*?*?*?*?*?*?*?*?*?,5.4,2.5,80,101754,272,1404,299,67.8,46.6,58.8,7488,3604,6912,1261,150,1.5,9,5,9999,99999,9,999999999,0.0,999,999,99
3019,2,9,16,0,*?*?*?*?*?*?*?*?*?*?*?*?*?*?*?*?*?*?*?*?*?*?,5.1,2.7,84,101754,100,1397,303,5.5,0.0,5.5,686,-0,685,220,150,1.0,10,5,9999,99999,9,999999999,0.0,999,999,99
3019,2,9,17,0,*?*?*?*?*?*?*?*?*?*?*?*?*?*?*?*?*?*?*?*?*?*?,5.1,2.5,82,101754,0,-0,303,0.0,-0.0,0.0,0,0,0,0,150,0.0,10,5,9999,99999,9,999999999,0.0,999,999,99
3019,2,9,18,0,*?*?*?*?*?*?*?*?*?*?*?*?*?*?*?*?*?*?*?*?*?*?,4.8,1.5,78,101754,0,-0,301,0.0,-0.0,0.0,0,0,0,0,150,1.0,10,5,9999,99999,9,999999999,0.0,999,999,99
3019,2,9,19,0,*?*?*?*?*?*?*?*?*?*?*?*?*?*?*?*?*?*?*?*?*?*?,4.3,0.6,75,101754,0,-0,299,0.0,-0.0,0.0,0,0,0,0,147,2.1,10,5,9999,99999,9,999999999,0.0,999,999,99
3019,2,9,20,0,*?*?*?*?*?*?*?*?*?*?*?*?*?*?*?*?*?*?*?*?*?*?,4.1,1.0,80,101754,0,-0,299,0.0,-0.0,0.0,0,0,0,0,143,2.1,10,5,9999,99999,9,999999999,0.0,999,999,99
3019,2,9,21,0,*?*?*?*?*?*?*?*?*?*?*?*?*?*?*?*?*?*?*?*?*?*?,3.9,0.8,79,101754,0,-0,298,0.0,-0.0,0.0,0,0,0,0,140,1.5,10,5,9999,99999,9,999999999,0.0,999,999,99
3019,2,9,22,0,*?*?*?*?*?*?*?*?*?*?*?*?*?*?*?*?*?*?*?*?*?*?,3.5,0.6,80,101754,0,-0,296,0.0,-0.0,0.0,0,0,0,0,137,1.0,10,5,9999,99999,9,999999999,0.0,999,999,99
3019,2,9,23,0,*?*?*?*?*?*?*?*?*?*?*?*?*?*?*?*?*?*?*?*?*?*?,3.4,-0.0,78,101754,0,-0,296,0.0,-0.0,0.0,0,0,0,0,133,0.5,10,5,9999,99999,9,999999999,0.0,999,999,99
3019,2,9,24,0,*?*?*?*?*?*?*?*?*?*?*?*?*?*?*?*?*?*?*?*?*?*?,3.3,0.6,82,101754,0,-0,295,0.0,-0.0,0.0,0,0,0,0,270,1.0,10,5,9999,99999,9,999999999,0.0,999,999,99
3019,2,10,1,0,*?*?*?*?*?*?*?*?*?*?*?*?*?*?*?*?*?*?*?*?*?*?,2.0,-0.8,80,99738.3,0,-0,290,0.0,-0.0,0.0,0,0,0,0,130,1.5,10,5,9999,99999,9,999999999,0.0,999,999,99
3019,2,10,2,0,*?*?*?*?*?*?*?*?*?*?*?*?*?*?*?*?*?*?*?*?*?*?,0.6,-1.3,85,99738.3,0,-0,284,0.0,-0.0,0.0,0,0,0,0,130,1.0,10,5,9999,99999,9,999999999,0.0,999,999,99
3019,2,10,3,0,*?*?*?*?*?*?*?*?*?*?*?*?*?*?*?*?*?*?*?*?*?*?,1.5,-0.4,86,99738.3,0,-0,288,0.0,-0.0,0.0,0,0,0,0,130,1.5,10,5,9999,99999,9,999999999,0.0,999,999,99
3019,2,10,4,0,*?*?*?*?*?*?*?*?*?*?*?*?*?*?*?*?*?*?*?*?*?*?,1.4,-0.6,86,99738.3,0,-0,287,0.0,-0.0,0.0,0,0,0,0,130,0.0,10,5,9999,99999,9,999999999,0.0,999,999,99
3019,2,10,5,0,*?*?*?*?*?*?*?*?*?*?*?*?*?*?*?*?*?*?*?*?*?*?,0.6,-1.5,84,99738.3,0,-0,284,0.0,-0.0,0.0,0,0,0,0,130,0.5,10,5,9999,99999,9,999999999,0.0,999,999,99
3019,2,10,6,0,*?*?*?*?*?*?*?*?*?*?*?*?*?*?*?*?*?*?*?*?*?*?,-0.1,-1.1,92,99738.3,0,-0,281,0.0,-0.0,0.0,0,0,0,0,130,0.0,10,5,9999,99999,9,999999999,0.0,999,999,99
3019,2,10,7,0,*?*?*?*?*?*?*?*?*?*?*?*?*?*?*?*?*?*?*?*?*?*?,0.5,-0.6,90,99738.3,0,-0,284,0.0,-0.0,0.0,0,0,0,0,127,0.5,10,5,9999,99999,9,999999999,0.0,999,999,99
3019,2,10,8,0,*?*?*?*?*?*?*?*?*?*?*?*?*?*?*?*?*?*?*?*?*?*?,1.2,-0.6,86,99738.3,146,1400,286,14.5,0.0,14.5,1732,-0,1733,566,123,1.0,10,5,9999,99999,9,999999999,0.0,999,999,99
3019,2,10,9,0,*?*?*?*?*?*?*?*?*?*?*?*?*?*?*?*?*?*?*?*?*?*?,1.1,-1.1,83,99738.3,311,1404,286,46.7,0.0,46.7,5450,0,5462,1846,120,0.5,10,5,9999,99999,9,999999999,0.0,999,999,99
3019,2,10,10,0,*?*?*?*?*?*?*?*?*?*?*?*?*?*?*?*?*?*?*?*?*?*?,3.3,-0.0,78,99738.3,435,1403,295,71.0,0.0,71.0,8304,0,8326,2918,117,1.0,10,5,9999,99999,9,999999999,0.0,999,999,99
3019,2,10,11,0,*?*?*?*?*?*?*?*?*?*?*?*?*?*?*?*?*?*?*?*?*?*?,4.5,0.4,74,99738.3,511,1404,300,85.8,0.0,85.8,10063,0,10093,3619,113,1.0,10,5,9999,99999,9,999999999,0.0,999,999,99
3019,2,10,12,0,*?*?*?*?*?*?*?*?*?*?*?*?*?*?*?*?*?*?*?*?*?*?,6.0,1.7,73,99738.3,532,1402,307,90.1,0.0,90.1,10572,0,10604,3827,110,1.5,10,5,9999,99999,9,999999999,0.0,999,999,99
3019,2,10,13,0,*?*?*?*?*?*?*?*?*?*?*?*?*?*?*?*?*?*?*?*?*?*?,6.0,1.5,72,99738.3,499,1403,307,83.5,0.0,83.5,9787,0,9815,3508,112,1.5,10,5,9999,99999,9,999999999,0.2,999,999,99
3019,2,10,14,0,*?*?*?*?*?*?*?*?*?*?*?*?*?*?*?*?*?*?*?*?*?*?,6.1,0.2,66,99738.3,412,1402,307,66.6,0.0,66.6,7778,0,7798,2715,113,1.5,10,5,9999,99999,9,999999999,0.1,999,999,99
3019,2,10,15,0,*?*?*?*?*?*?*?*?*?*?*?*?*?*?*?*?*?*?*?*?*?*?,6.2,-0.0,64,99738.3,279,1404,308,40.4,0.0,40.4,4718,0,4727,1585,115,1.5,10,5,9999,99999,9,999999999,2.0,999,999,99
3019,2,10,16,0,*?*?*?*?*?*?*?*?*?*?*?*?*?*?*?*?*?*?*?*?*?*?,5.8,-0.0,66,99738.3,107,1400,306,6.8,0.0,6.8,841,-0,841,272,117,1.0,10,5,9999,99999,9,999999999,4.7,999,999,99
3019,2,10,17,0,*?*?*?*?*?*?*?*?*?*?*?*?*?*?*?*?*?*?*?*?*?*?,5.1,0.2,71,99738.3,0,-0,303,0.0,-0.0,0.0,0,0,0,0,118,0.0,10,5,9999,99999,9,999999999,4.6,999,999,99
3019,2,10,18,0,*?*?*?*?*?*?*?*?*?*?*?*?*?*?*?*?*?*?*?*?*?*?,4.4,0.4,75,99738.3,0,-0,300,0.0,-0.0,0.0,0,0,0,0,120,1.0,10,5,9999,99999,9,999999999,2.4,999,999,99
3019,2,10,19,0,*?*?*?*?*?*?*?*?*?*?*?*?*?*?*?*?*?*?*?*?*?*?,3.0,-0.2,78,99738.3,0,-0,294,0.0,-0.0,0.0,0,0,0,0,120,2.1,10,5,9999,99999,9,999999999,1.3,999,999,99
3019,2,10,20,0,*?*?*?*?*?*?*?*?*?*?*?*?*?*?*?*?*?*?*?*?*?*?,3.1,0.6,83,99738.3,0,-0,294,0.0,-0.0,0.0,0,0,0,0,120,2.1,10,5,9999,99999,9,999999999,0.5,999,999,99
3019,2,10,21,0,*?*?*?*?*?*?*?*?*?*?*?*?*?*?*?*?*?*?*?*?*?*?,2.7,-0.0,81,99738.3,0,-0,293,0.0,-0.0,0.0,0,0,0,0,120,1.5,10,5,9999,99999,9,999999999,0.1,999,999,99
3019,2,10,22,0,*?*?*?*?*?*?*?*?*?*?*?*?*?*?*?*?*?*?*?*?*?*?,2.5,-0.4,80,99738.3,0,-0,292,0.0,-0.0,0.0,0,0,0,0,120,1.0,10,5,9999,99999,9,999999999,1.4,999,999,99
3019,2,10,23,0,*?*?*?*?*?*?*?*?*?*?*?*?*?*?*?*?*?*?*?*?*?*?,2.4,0.4,87,99738.3,0,-0,291,0.0,-0.0,0.0,0,0,0,0,120,0.5,10,5,9999,99999,9,999999999,1.8,999,999,99
3019,2,10,24,0,*?*?*?*?*?*?*?*?*?*?*?*?*?*?*?*?*?*?*?*?*?*?,3.2,-0.4,77,99738.3,0,-0,295,0.0,-0.0,0.0,0,0,0,0,130,1.0,10,5,9999,99999,9,999999999,0.0,999,999,99
3019,2,11,1,0,*?*?*?*?*?*?*?*?*?*?*?*?*?*?*?*?*?*?*?*?*?*?,2.8,1.7,92,100207,0,-0,293,0.0,-0.0,0.0,0,0,0,0,117,1.5,10,5,9999,99999,9,999999999,0.0,999,999,99
3019,2,11,2,0,*?*?*?*?*?*?*?*?*?*?*?*?*?*?*?*?*?*?*?*?*?*?,2.7,2.3,97,100207,0,-0,292,0.0,-0.0,0.0,0,0,0,0,113,1.0,10,5,9999,99999,9,999999999,0.0,999,999,99
3019,2,11,3,0,*?*?*?*?*?*?*?*?*?*?*?*?*?*?*?*?*?*?*?*?*?*?,2.8,2.7,99,100207,0,-0,293,0.0,-0.0,0.0,0,0,0,0,110,1.5,10,5,9999,99999,9,999999999,0.0,999,999,99
3019,2,11,4,0,*?*?*?*?*?*?*?*?*?*?*?*?*?*?*?*?*?*?*?*?*?*?,2.7,2.3,96,100207,0,-0,292,0.0,-0.0,0.0,0,0,0,0,107,0.0,10,5,9999,99999,9,999999999,0.3,999,999,99
3019,2,11,5,0,*?*?*?*?*?*?*?*?*?*?*?*?*?*?*?*?*?*?*?*?*?*?,3.4,2.7,95,100207,0,-0,295,0.0,-0.0,0.0,0,0,0,0,103,0.5,10,5,9999,99999,9,999999999,1.6,999,999,99
3019,2,11,6,0,*?*?*?*?*?*?*?*?*?*?*?*?*?*?*?*?*?*?*?*?*?*?,2.3,0.2,86,100207,0,-0,291,0.0,-0.0,0.0,0,0,0,0,100,0.0,10,5,9999,99999,9,999999999,0.7,999,999,99
3019,2,11,7,0,*?*?*?*?*?*?*?*?*?*?*?*?*?*?*?*?*?*?*?*?*?*?,1.0,-0.8,86,100207,0,-0,286,0.0,-0.0,0.0,0,0,0,0,100,0.5,10,5,9999,99999,9,999999999,0.0,999,999,99
3019,2,11,8,0,*?*?*?*?*?*?*?*?*?*?*?*?*?*?*?*?*?*?*?*?*?*?,2.7,-1.9,70,100207,153,1402,293,15.8,0.0,15.8,1885,-0,1887,616,100,1.0,10,5,9999,99999,9,999999999,0.0,999,999,99
3019,2,11,9,0,*?*?*?*?*?*?*?*?*?*?*?*?*?*?*?*?*?*?*?*?*?*?,4.2,0.2,74,100207,318,1404,299,48.1,0.0,48.1,5611,0,5623,1904,100,0.5,10,5,9999,99999,9,999999999,0.0,999,999,99
3019,2,11,10,0,*?*?*?*?*?*?*?*?*?*?*?*?*?*?*?*?*?*?*?*?*?*?,5.7,1.0,72,100207,442,1402,305,72.5,0.0,72.5,8471,0,8493,2983,100,1.0,10,5,9999,99999,9,999999999,0.1,999,999,99
3019,2,11,11,0,*?*?*?*?*?*?*?*?*?*?*?*?*?*?*?*?*?*?*?*?*?*?,7.4,2.7,72,100207,518,1403,313,87.3,0.0,87.3,10235,0,10265,3689,100,1.0,10,5,9999,99999,9,999999999,0.0,999,999,99
3019,2,11,12,0,*?*?*?*?*?*?*?*?*?*?*?*?*?*?*?*?*?*?*?*?*?*?,9.1,3.2,67,100207,540,1404,320,91.6,0.0,91.6,10747,0,10780,3899,100,1.5,10,5,9999,99999,9,999999999,0.0,999,999,99
3019,2,11,13,0,*?*?*?*?*?*?*?*?*?*?*?*?*?*?*?*?*?*?*?*?*?*?,9.4,2.9,64,100207,506,1402,322,85.0,0.0,85.0,9959,0,9988,3577,103,1.5,10,5,9999,99999,9,999999999,0.0,999,999,99
3019,2,11,14,0,*?*?*?*?*?*?*?*?*?*?*?*?*?*?*?*?*?*?*?*?*?*?,9.4,3.0,64,100207,420,1404,322,68.0,0.0,68.0,7946,0,7967,2780,107,1.5,10,5,9999,99999,9,999999999,0.1,999,999,99
3019,2,11,15,0,*?*?*?*?*?*?*?*?*?*?*?*?*?*?*?*?*?*?*?*?*?*?,9.2,3.0,66,100207,286,1404,321,41.8,0.0,41.8,4882,0,4891,1642,110,1.5,10,5,9999,99999,9,999999999,0.1,999,999,99
3019,2,11,16,0,*?*?*?*?*?*?*?*?*?*?*?*?*?*?*?*?*?*?*?*?*?*?,9.2,3.2,66,100207,114,1403,321,8.1,0.0,8.1,999,-0,999,324,113,1.0,10,5,9999,99999,9,999999999,0.1,999,999,99
3019,2,11,17,0,*?*?*?*?*?*?*?*?*?*?*?*?*?*?*?*?*?*?*?*?*?*?,8.4,3.6,72,100207,0,-0,317,0.0,-0.0,0.0,0,0,0,0,117,0.0,10,5,9999,99999,9,999999999,0.0,999,999,99
3019,2,11,18,0,*?*?*?*?*?*?*?*?*?*?*?*?*?*?*?*?*?*?*?*?*?*?,6.7,2.1,72,100207,0,-0,310,0.0,-0.0,0.0,0,0,0,0,120,1.0,10,5,9999,99999,9,999999999,0.0,999,999,99
3019,2,11,19,0,*?*?*?*?*?*?*?*?*?*?*?*?*?*?*?*?*?*?*?*?*?*?,5.7,0.4,69,100207,0,-0,306,0.0,-0.0,0.0,0,0,0,0,123,2.1,10,5,9999,99999,9,999999999,0.0,999,999,99
3019,2,11,20,0,*?*?*?*?*?*?*?*?*?*?*?*?*?*?*?*?*?*?*?*?*?*?,5.8,1.9,76,100207,0,-0,306,0.0,-0.0,0.0,0,0,0,0,127,2.1,10,5,9999,99999,9,999999999,0.0,999,999,99
3019,2,11,21,0,*?*?*?*?*?*?*?*?*?*?*?*?*?*?*?*?*?*?*?*?*?*?,4.5,1.5,81,100207,0,-0,300,0.0,-0.0,0.0,0,0,0,0,130,1.5,10,5,9999,99999,9,999999999,0.0,999,999,99
3019,2,11,22,0,*?*?*?*?*?*?*?*?*?*?*?*?*?*?*?*?*?*?*?*?*?*?,4.1,1.9,85,100207,0,-0,298,0.0,-0.0,0.0,0,0,0,0,133,1.0,10,5,9999,99999,9,999999999,0.0,999,999,99
3019,2,11,23,0,*?*?*?*?*?*?*?*?*?*?*?*?*?*?*?*?*?*?*?*?*?*?,3.1,0.6,83,100207,0,-0,294,0.0,-0.0,0.0,0,0,0,0,137,0.5,10,5,9999,99999,9,999999999,0.0,999,999,99
3019,2,11,24,0,*?*?*?*?*?*?*?*?*?*?*?*?*?*?*?*?*?*?*?*?*?*?,2.3,1.0,92,100207,0,-0,291,0.0,-0.0,0.0,0,0,0,0,120,1.0,10,5,9999,99999,9,999999999,1.9,999,999,99
3019,2,12,1,0,*?*?*?*?*?*?*?*?*?*?*?*?*?*?*?*?*?*?*?*?*?*?,0.9,0.8,100,101660,0,-0,285,0.0,-0.0,0.0,0,0,0,0,128,1.5,10,5,9999,99999,9,999999999,0.0,999,999,99
3019,2,12,2,0,*?*?*?*?*?*?*?*?*?*?*?*?*?*?*?*?*?*?*?*?*?*?,0.1,0.2,100,101660,0,-0,282,0.0,-0.0,0.0,0,0,0,0,117,1.0,10,5,9999,99999,9,999999999,0.0,999,999,99
3019,2,12,3,0,*?*?*?*?*?*?*?*?*?*?*?*?*?*?*?*?*?*?*?*?*?*?,0.4,0.4,100,101660,0,-0,283,0.0,-0.0,0.0,0,0,0,0,105,1.5,10,5,9999,99999,9,999999999,0.0,999,999,99
3019,2,12,4,0,*?*?*?*?*?*?*?*?*?*?*?*?*?*?*?*?*?*?*?*?*?*?,-0.1,-0.0,100,101660,0,-0,281,0.0,-0.0,0.0,0,0,0,0,93,0.0,10,5,9999,99999,9,999999999,0.0,999,999,99
3019,2,12,5,0,*?*?*?*?*?*?*?*?*?*?*?*?*?*?*?*?*?*?*?*?*?*?,-0.7,-0.6,100,101660,0,-0,279,0.0,-0.0,0.0,0,0,0,0,82,0.5,10,5,9999,99999,9,999999999,0.0,999,999,99
3019,2,12,6,0,*?*?*?*?*?*?*?*?*?*?*?*?*?*?*?*?*?*?*?*?*?*?,-0.4,-0.4,100,101660,0,-0,280,0.0,-0.0,0.0,0,0,0,0,70,0.0,10,5,9999,99999,9,999999999,0.0,999,999,99
3019,2,12,7,0,*?*?*?*?*?*?*?*?*?*?*?*?*?*?*?*?*?*?*?*?*?*?,-0.9,-0.8,100,101660,0,-0,278,0.0,-0.0,0.0,0,0,0,0,78,0.5,10,5,9999,99999,9,999999999,0.0,999,999,99
3019,2,12,8,0,*?*?*?*?*?*?*?*?*?*?*?*?*?*?*?*?*?*?*?*?*?*?,-1.4,-1.3,100,101660,160,1403,276,17.2,0.0,17.2,2041,-0,2043,668,87,1.0,10,5,9999,99999,9,999999999,0.0,999,999,99
3019,2,12,9,0,*?*?*?*?*?*?*?*?*?*?*?*?*?*?*?*?*?*?*?*?*?*?,0.7,0.6,100,101660,325,1403,275,113.9,123.9,85.2,12434,10293,9846,1852,95,0.5,8,4,9999,99999,9,999999999,0.0,999,999,99
3019,2,12,10,0,*?*?*?*?*?*?*?*?*?*?*?*?*?*?*?*?*?*?*?*?*?*?,2.9,2.9,100,101660,449,1401,271,237.7,389.4,112.9,24768,35073,14271,2138,103,1.0,5,3,9999,99999,9,999999999,0.0,999,999,99
3019,2,12,11,0,*?*?*?*?*?*?*?*?*?*?*?*?*?*?*?*?*?*?*?*?*?*?,3.8,2.9,100,101660,525,1402,283,241.4,230.1,155.2,25598,22311,17727,3240,112,1.0,7,4,9999,99999,9,999999999,0.0,999,999,99
3019,2,12,12,0,*?*?*?*?*?*?*?*?*?*?*?*?*?*?*?*?*?*?*?*?*?*?,5.2,3.8,100,101660,547,1402,294,214.1,138.3,160.2,23345,13538,18201,3730,120,1.5,8,4,9999,99999,9,999999999,0.0,999,999,99
3019,2,12,13,0,*?*?*?*?*?*?*?*?*?*?*?*?*?*?*?*?*?*?*?*?*?*?,5.2,1.3,100,101660,513,1401,283,260.8,319.1,144.0,27749,30758,16562,2959,127,1.5,6,3,9999,99999,9,999999999,0.0,999,999,99
3019,2,12,14,0,*?*?*?*?*?*?*?*?*?*?*?*?*?*?*?*?*?*?*?*?*?*?,5.3,1.3,100,101660,427,1403,284,209.5,308.5,115.7,22252,27957,13467,2297,133,1.5,6,3,9999,99999,9,999999999,0.0,999,999,99
3019,2,12,15,0,*?*?*?*?*?*?*?*?*?*?*?*?*?*?*?*?*?*?*?*?*?*?,5.2,1.0,99,101660,293,1403,288,117.5,200.9,75.5,12443,15390,8961,1437,140,1.5,7,4,9999,99999,9,999999999,0.0,999,999,99
3019,2,12,16,0,*?*?*?*?*?*?*?*?*?*?*?*?*?*?*?*?*?*?*?*?*?*?,5.3,3.0,100,101660,121,1404,294,21.8,63.8,16.3,2421,2770,2131,269,147,1.0,8,4,9999,99999,9,999999999,0.1,999,999,99
3019,2,12,17,0,*?*?*?*?*?*?*?*?*?*?*?*?*?*?*?*?*?*?*?*?*?*?,4.6,1.7,100,101660,0,-0,301,0.0,-0.0,0.0,0,0,0,0,153,0.0,10,5,9999,99999,9,999999999,0.3,999,999,99
3019,2,12,18,0,*?*?*?*?*?*?*?*?*?*?*?*?*?*?*?*?*?*?*?*?*?*?,3.4,0.6,100,101660,0,-0,296,0.0,-0.0,0.0,0,0,0,0,160,1.0,10,5,9999,99999,9,999999999,1.0,999,999,99
3019,2,12,19,0,*?*?*?*?*?*?*?*?*?*?*?*?*?*?*?*?*?*?*?*?*?*?,2.3,-0.2,100,101660,0,-0,291,0.0,-0.0,0.0,0,0,0,0,157,2.1,10,5,9999,99999,9,999999999,1.1,999,999,99
3019,2,12,20,0,*?*?*?*?*?*?*?*?*?*?*?*?*?*?*?*?*?*?*?*?*?*?,2.0,-0.8,100,101660,0,-0,290,0.0,-0.0,0.0,0,0,0,0,153,2.1,10,5,9999,99999,9,999999999,0.0,999,999,99
3019,2,12,21,0,*?*?*?*?*?*?*?*?*?*?*?*?*?*?*?*?*?*?*?*?*?*?,0.9,-0.2,100,101660,0,-0,285,0.0,-0.0,0.0,0,0,0,0,150,1.5,10,5,9999,99999,9,999999999,0.0,999,999,99
3019,2,12,22,0,*?*?*?*?*?*?*?*?*?*?*?*?*?*?*?*?*?*?*?*?*?*?,0.7,0.6,100,101660,0,-0,284,0.0,-0.0,0.0,0,0,0,0,147,1.0,10,5,9999,99999,9,999999999,0.0,999,999,99
3019,2,12,23,0,*?*?*?*?*?*?*?*?*?*?*?*?*?*?*?*?*?*?*?*?*?*?,1.1,1.0,100,101660,0,-0,286,0.0,-0.0,0.0,0,0,0,0,143,0.5,10,5,9999,99999,9,999999999,0.2,999,999,99
3019,2,12,24,0,*?*?*?*?*?*?*?*?*?*?*?*?*?*?*?*?*?*?*?*?*?*?,2.1,1.3,100,101660,0,-0,290,0.0,-0.0,0.0,0,0,0,0,140,1.0,10,5,9999,99999,9,999999999,0.0,999,999,99
3019,2,13,1,0,*?*?*?*?*?*?*?*?*?*?*?*?*?*?*?*?*?*?*?*?*?*?,1.8,-0.6,83,101543,0,-0,289,0.0,-0.0,0.0,0,0,0,0,142,1.5,10,5,9999,99999,9,999999999,0.2,999,999,99
3019,2,13,2,0,*?*?*?*?*?*?*?*?*?*?*?*?*?*?*?*?*?*?*?*?*?*?,1.8,-1.1,79,101543,0,-0,289,0.0,-0.0,0.0,0,0,0,0,143,1.0,10,5,9999,99999,9,999999999,0.2,999,999,99
3019,2,13,3,0,*?*?*?*?*?*?*?*?*?*?*?*?*?*?*?*?*?*?*?*?*?*?,1.2,-1.9,77,101543,0,-0,287,0.0,-0.0,0.0,0,0,0,0,145,1.5,10,5,9999,99999,9,999999999,1.7,999,999,99
3019,2,13,4,0,*?*?*?*?*?*?*?*?*?*?*?*?*?*?*?*?*?*?*?*?*?*?,1.1,-2.9,72,101543,0,-0,286,0.0,-0.0,0.0,0,0,0,0,147,0.0,10,5,9999,99999,9,999999999,0.6,999,999,99
3019,2,13,5,0,*?*?*?*?*?*?*?*?*?*?*?*?*?*?*?*?*?*?*?*?*?*?,0.9,-4.5,64,101543,0,-0,286,0.0,-0.0,0.0,0,0,0,0,148,0.5,10,5,9999,99999,9,999999999,0.7,999,999,99
3019,2,13,6,0,*?*?*?*?*?*?*?*?*?*?*?*?*?*?*?*?*?*?*?*?*?*?,0.2,-4.2,69,101543,0,-0,283,0.0,-0.0,0.0,0,0,0,0,150,0.0,10,5,9999,99999,9,999999999,0.8,999,999,99
3019,2,13,7,0,*?*?*?*?*?*?*?*?*?*?*?*?*?*?*?*?*?*?*?*?*?*?,-0.6,-3.9,75,101543,0,-0,280,0.0,-0.0,0.0,0,0,0,0,150,0.5,10,5,9999,99999,9,999999999,2.1,999,999,99
3019,2,13,8,0,*?*?*?*?*?*?*?*?*?*?*?*?*?*?*?*?*?*?*?*?*?*?,0.5,-2.9,74,101543,167,1402,284,18.5,0.0,18.5,2198,-0,2200,721,150,1.0,10,5,9999,99999,9,999999999,1.4,999,999,99
3019,2,13,9,0,*?*?*?*?*?*?*?*?*?*?*?*?*?*?*?*?*?*?*?*?*?*?,1.6,-1.9,75,101543,332,1402,288,50.9,0.0,50.9,5938,0,5951,2024,150,0.5,10,5,9999,99999,9,999999999,0.3,999,999,99
3019,2,13,10,0,*?*?*?*?*?*?*?*?*?*?*?*?*?*?*?*?*?*?*?*?*?*?,4.4,-1.1,66,101543,457,1403,295,130.9,53.4,113.5,14374,4919,12822,3129,150,1.0,9,5,9999,99999,9,999999999,0.3,999,999,99
3019,2,13,11,0,*?*?*?*?*?*?*?*?*?*?*?*?*?*?*?*?*?*?*?*?*?*?,7.0,-0.4,58,101543,532,1401,306,156.7,54.9,135.9,17217,5215,15336,3869,150,1.0,9,5,9999,99999,9,999999999,0.0,999,999,99
3019,2,13,12,0,*?*?*?*?*?*?*?*?*?*?*?*?*?*?*?*?*?*?*?*?*?*?,8.1,1.3,62,101543,554,1401,311,164.2,55.2,142.3,18040,5281,16065,4093,150,1.5,9,5,9999,99999,9,999999999,0.2,999,999,99
3019,2,13,13,0,*?*?*?*?*?*?*?*?*?*?*?*?*?*?*?*?*?*?*?*?*?*?,8.0,0.4,58,101543,521,1403,310,152.7,54.7,132.4,16780,5166,14952,3751,152,1.5,9,5,9999,99999,9,999999999,0.5,999,999,99
3019,2,13,14,0,*?*?*?*?*?*?*?*?*?*?*?*?*?*?*?*?*?*?*?*?*?*?,8.0,2.3,66,101543,434,1402,315,70.9,0.0,70.9,8284,0,8306,2911,153,1.5,10,5,9999,99999,9,999999999,0.1,999,999,99
3019,2,13,15,0,*?*?*?*?*?*?*?*?*?*?*?*?*?*?*?*?*?*?*?*?*?*?,8.1,2.1,65,101543,300,1403,316,44.6,0.0,44.6,5206,0,5216,1758,155,1.5,10,5,9999,99999,9,999999999,0.0,999,999,99
3019,2,13,16,0,*?*?*?*?*?*?*?*?*?*?*?*?*?*?*?*?*?*?*?*?*?*?,8.0,3.0,70,101543,128,1405,315,10.8,0.0,10.8,1312,-0,1312,427,157,1.0,10,5,9999,99999,9,999999999,0.0,999,999,99
3019,2,13,17,0,*?*?*?*?*?*?*?*?*?*?*?*?*?*?*?*?*?*?*?*?*?*?,6.5,1.9,71,101543,0,-0,309,0.0,-0.0,0.0,0,0,0,0,158,0.0,10,5,9999,99999,9,999999999,0.1,999,999,99
3019,2,13,18,0,*?*?*?*?*?*?*?*?*?*?*?*?*?*?*?*?*?*?*?*?*?*?,5.0,0.2,71,101543,0,-0,303,0.0,-0.0,0.0,0,0,0,0,160,1.0,10,5,9999,99999,9,999999999,0.1,999,999,99
3019,2,13,19,0,*?*?*?*?*?*?*?*?*?*?*?*?*?*?*?*?*?*?*?*?*?*?,4.1,-0.0,74,101543,0,-0,299,0.0,-0.0,0.0,0,0,0,0,160,2.1,10,5,9999,99999,9,999999999,0.3,999,999,99
3019,2,13,20,0,*?*?*?*?*?*?*?*?*?*?*?*?*?*?*?*?*?*?*?*?*?*?,4.1,0.6,77,101543,0,-0,299,0.0,-0.0,0.0,0,0,0,0,160,2.1,10,5,9999,99999,9,999999999,0.3,999,999,99
3019,2,13,21,0,*?*?*?*?*?*?*?*?*?*?*?*?*?*?*?*?*?*?*?*?*?*?,3.3,-0.8,73,101543,0,-0,295,0.0,-0.0,0.0,0,0,0,0,160,1.5,10,5,9999,99999,9,999999999,6.9,999,999,99
3019,2,13,22,0,*?*?*?*?*?*?*?*?*?*?*?*?*?*?*?*?*?*?*?*?*?*?,2.2,-1.5,75,101543,0,-0,291,0.0,-0.0,0.0,0,0,0,0,160,1.0,10,5,9999,99999,9,999999999,2.6,999,999,99
3019,2,13,23,0,*?*?*?*?*?*?*?*?*?*?*?*?*?*?*?*?*?*?*?*?*?*?,2.0,-0.2,85,101543,0,-0,290,0.0,-0.0,0.0,0,0,0,0,160,0.5,10,5,9999,99999,9,999999999,0.0,999,999,99
3019,2,13,24,0,*?*?*?*?*?*?*?*?*?*?*?*?*?*?*?*?*?*?*?*?*?*?,1.4,0.2,91,101543,0,-0,287,0.0,-0.0,0.0,0,0,0,0,140,1.0,10,5,9999,99999,9,999999999,0.2,999,999,99
3019,2,14,1,0,*?*?*?*?*?*?*?*?*?*?*?*?*?*?*?*?*?*?*?*?*?*?,2.0,1.0,92,100952,0,-0,290,0.0,-0.0,0.0,0,0,0,0,182,1.5,10,5,9999,99999,9,999999999,2.7,999,999,99
3019,2,14,2,0,*?*?*?*?*?*?*?*?*?*?*?*?*?*?*?*?*?*?*?*?*?*?,1.8,1.5,97,100952,0,-0,289,0.0,-0.0,0.0,0,0,0,0,203,1.0,10,5,9999,99999,9,999999999,1.0,999,999,99
3019,2,14,3,0,*?*?*?*?*?*?*?*?*?*?*?*?*?*?*?*?*?*?*?*?*?*?,2.5,2.3,97,100952,0,-0,292,0.0,-0.0,0.0,0,0,0,0,225,1.5,10,5,9999,99999,9,999999999,0.3,999,999,99
3019,2,14,4,0,*?*?*?*?*?*?*?*?*?*?*?*?*?*?*?*?*?*?*?*?*?*?,3.0,1.5,88,100952,0,-0,294,0.0,-0.0,0.0,0,0,0,0,247,0.0,10,5,9999,99999,9,999999999,0.0,999,999,99
3019,2,14,5,0,*?*?*?*?*?*?*?*?*?*?*?*?*?*?*?*?*?*?*?*?*?*?,3.0,0.8,85,100952,0,-0,294,0.0,-0.0,0.0,0,0,0,0,268,0.5,10,5,9999,99999,9,999999999,0.1,999,999,99
3019,2,14,6,0,*?*?*?*?*?*?*?*?*?*?*?*?*?*?*?*?*?*?*?*?*?*?,3.1,0.4,81,100952,0,-0,294,0.0,-0.0,0.0,0,0,0,0,290,0.0,10,5,9999,99999,9,999999999,0.0,999,999,99
3019,2,14,7,0,*?*?*?*?*?*?*?*?*?*?*?*?*?*?*?*?*?*?*?*?*?*?,2.6,0.6,86,100952,0,-0,292,0.0,-0.0,0.0,0,0,0,0,288,0.5,10,5,9999,99999,9,999999999,0.0,999,999,99
3019,2,14,8,0,*?*?*?*?*?*?*?*?*?*?*?*?*?*?*?*?*?*?*?*?*?*?,2.9,-0.6,75,100952,174,1401,294,19.9,0.0,19.9,2360,-0,2363,774,287,1.0,10,5,9999,99999,9,999999999,0.0,999,999,99
3019,2,14,9,0,*?*?*?*?*?*?*?*?*?*?*?*?*?*?*?*?*?*?*?*?*?*?,3.6,-0.0,77,100952,339,1400,297,52.3,0.0,52.3,6106,0,6120,2085,285,0.5,10,5,9999,99999,9,999999999,0.0,999,999,99
3019,2,14,10,0,*?*?*?*?*?*?*?*?*?*?*?*?*?*?*?*?*?*?*?*?*?*?,4.3,0.4,75,100952,464,1401,299,76.8,0.0,76.8,8987,0,9012,3187,283,1.0,10,5,9999,99999,9,999999999,0.0,999,999,99
3019,2,14,11,0,*?*?*?*?*?*?*?*?*?*?*?*?*?*?*?*?*?*?*?*?*?*?,5.2,2.5,82,100952,540,1402,303,91.7,0.0,91.7,10763,0,10796,3905,282,1.0,10,5,9999,99999,9,999999999,0.0,999,999,99
3019,2,14,12,0,*?*?*?*?*?*?*?*?*?*?*?*?*?*?*?*?*?*?*?*?*?*?,6.3,3.2,80,100952,562,1402,308,96.0,0.0,96.0,11277,0,11312,4119,280,1.5,10,5,9999,99999,9,999999999,0.0,999,999,99
3019,2,14,13,0,*?*?*?*?*?*?*?*?*?*?*?*?*?*?*?*?*?*?*?*?*?*?,6.4,3.6,81,100952,528,1401,308,89.4,0.0,89.4,10484,0,10515,3790,280,1.5,10,5,9999,99999,9,999999999,0.0,999,999,99
3019,2,14,14,0,*?*?*?*?*?*?*?*?*?*?*?*?*?*?*?*?*?*?*?*?*?*?,6.5,3.4,80,100952,441,1401,309,72.3,0.0,72.3,8455,0,8477,2977,280,1.5,10,5,9999,99999,9,999999999,0.0,999,999,99
3019,2,14,15,0,*?*?*?*?*?*?*?*?*?*?*?*?*?*?*?*?*?*?*?*?*?*?,6.4,3.0,78,100952,307,1402,308,46.0,0.0,46.0,5369,0,5380,1816,280,1.5,10,5,9999,99999,9,999999999,0.0,999,999,99
3019,2,14,16,0,*?*?*?*?*?*?*?*?*?*?*?*?*?*?*?*?*?*?*?*?*?*?,6.5,1.5,69,100952,135,1406,309,12.2,0.0,12.2,1469,-0,1470,479,280,1.0,10,5,9999,99999,9,999999999,0.0,999,999,99
3019,2,14,17,0,*?*?*?*?*?*?*?*?*?*?*?*?*?*?*?*?*?*?*?*?*?*?,5.4,1.7,76,100952,0,-0,304,0.0,-0.0,0.0,0,0,0,0,280,0.0,10,5,9999,99999,9,999999999,0.0,999,999,99
3019,2,14,18,0,*?*?*?*?*?*?*?*?*?*?*?*?*?*?*?*?*?*?*?*?*?*?,5.1,1.0,74,100952,0,-0,303,0.0,-0.0,0.0,0,0,0,0,280,1.0,10,5,9999,99999,9,999999999,0.0,999,999,99
3019,2,14,19,0,*?*?*?*?*?*?*?*?*?*?*?*?*?*?*?*?*?*?*?*?*?*?,4.3,1.3,80,100952,0,-0,299,0.0,-0.0,0.0,0,0,0,0,278,2.1,10,5,9999,99999,9,999999999,0.0,999,999,99
3019,2,14,20,0,*?*?*?*?*?*?*?*?*?*?*?*?*?*?*?*?*?*?*?*?*?*?,4.5,0.8,76,100952,0,-0,300,0.0,-0.0,0.0,0,0,0,0,277,2.1,10,5,9999,99999,9,999999999,0.0,999,999,99
3019,2,14,21,0,*?*?*?*?*?*?*?*?*?*?*?*?*?*?*?*?*?*?*?*?*?*?,3.8,0.4,78,100952,0,-0,297,0.0,-0.0,0.0,0,0,0,0,275,1.5,10,5,9999,99999,9,999999999,0.0,999,999,99
3019,2,14,22,0,*?*?*?*?*?*?*?*?*?*?*?*?*?*?*?*?*?*?*?*?*?*?,3.8,-0.2,74,100952,0,-0,297,0.0,-0.0,0.0,0,0,0,0,273,1.0,10,5,9999,99999,9,999999999,0.0,999,999,99
3019,2,14,23,0,*?*?*?*?*?*?*?*?*?*?*?*?*?*?*?*?*?*?*?*?*?*?,3.3,-0.6,74,100952,0,-0,295,0.0,-0.0,0.0,0,0,0,0,272,0.5,10,5,9999,99999,9,999999999,0.0,999,999,99
3019,2,14,24,0,*?*?*?*?*?*?*?*?*?*?*?*?*?*?*?*?*?*?*?*?*?*?,1.9,0.4,89,100952,0,-0,289,0.0,-0.0,0.0,0,0,0,0,160,1.0,10,5,9999,99999,9,999999999,0.6,999,999,99
3019,2,15,1,0,*?*?*?*?*?*?*?*?*?*?*?*?*?*?*?*?*?*?*?*?*?*?,2.0,-0.6,83,101925,0,-0,290,0.0,-0.0,0.0,0,0,0,0,272,1.5,10,5,9999,99999,9,999999999,0.0,999,999,99
3019,2,15,2,0,*?*?*?*?*?*?*?*?*?*?*?*?*?*?*?*?*?*?*?*?*?*?,1.0,-0.8,88,101925,0,-0,286,0.0,-0.0,0.0,0,0,0,0,273,1.0,10,5,9999,99999,9,999999999,0.0,999,999,99
3019,2,15,3,0,*?*?*?*?*?*?*?*?*?*?*?*?*?*?*?*?*?*?*?*?*?*?,1.7,-0.6,85,101925,0,-0,289,0.0,-0.0,0.0,0,0,0,0,275,1.5,10,5,9999,99999,9,999999999,0.0,999,999,99
3019,2,15,4,0,*?*?*?*?*?*?*?*?*?*?*?*?*?*?*?*?*?*?*?*?*?*?,1.1,-0.8,87,101925,0,-0,286,0.0,-0.0,0.0,0,0,0,0,277,0.0,10,5,9999,99999,9,999999999,0.0,999,999,99
3019,2,15,5,0,*?*?*?*?*?*?*?*?*?*?*?*?*?*?*?*?*?*?*?*?*?*?,0.9,-1.5,84,101925,0,-0,285,0.0,-0.0,0.0,0,0,0,0,278,0.5,10,5,9999,99999,9,999999999,0.0,999,999,99
3019,2,15,6,0,*?*?*?*?*?*?*?*?*?*?*?*?*?*?*?*?*?*?*?*?*?*?,0.2,-1.7,85,101925,0,-0,283,0.0,-0.0,0.0,0,0,0,0,280,0.0,10,5,9999,99999,9,999999999,0.0,999,999,99
3019,2,15,7,0,*?*?*?*?*?*?*?*?*?*?*?*?*?*?*?*?*?*?*?*?*?*?,-0.5,-2.4,87,101925,0,-0,280,0.0,-0.0,0.0,0,0,0,0,283,0.5,10,5,9999,99999,9,999999999,0.0,999,999,99
3019,2,15,8,0,*?*?*?*?*?*?*?*?*?*?*?*?*?*?*?*?*?*?*?*?*?*?,1.0,-0.8,87,101925,181,1399,281,37.1,38.1,32.2,4141,2437,3854,675,287,1.0,9,5,9999,99999,9,999999999,0.0,999,999,99
3019,2,15,9,0,*?*?*?*?*?*?*?*?*?*?*?*?*?*?*?*?*?*?*?*?*?*?,2.4,-0.2,84,101925,346,1399,286,93.5,50.2,81.0,10254,4324,9169,2142,290,0.5,9,5,9999,99999,9,999999999,0.0,999,999,99
3019,2,15,10,0,*?*?*?*?*?*?*?*?*?*?*?*?*?*?*?*?*?*?*?*?*?*?,3.8,1.0,83,101925,471,1400,292,136.0,53.8,117.9,14936,4990,13318,3271,293,1.0,9,5,9999,99999,9,999999999,0.0,999,999,99
3019,2,15,11,0,*?*?*?*?*?*?*?*?*?*?*?*?*?*?*?*?*?*?*?*?*?*?,6.2,3.0,81,101925,547,1400,303,161.9,55.1,140.4,17789,5265,15842,4024,297,1.0,9,5,9999,99999,9,999999999,0.0,999,999,99
3019,2,15,12,0,*?*?*?*?*?*?*?*?*?*?*?*?*?*?*?*?*?*?*?*?*?*?,7.9,2.7,70,101925,569,1400,310,169.4,55.4,146.8,18610,5331,16567,4251,300,1.5,9,5,9999,99999,9,999999999,0.0,999,999,99
3019,2,15,13,0,*?*?*?*?*?*?*?*?*?*?*?*?*?*?*?*?*?*?*?*?*?*?,8.0,2.1,67,101925,535,1400,316,90.9,0.0,90.9,10661,0,10693,3863,290,1.5,10,5,9999,99999,9,999999999,0.0,999,999,99
3019,2,15,14,0,*?*?*?*?*?*?*?*?*?*?*?*?*?*?*?*?*?*?*?*?*?*?,7.8,1.3,64,101925,448,1400,315,73.8,0.0,73.8,8626,0,8650,3044,280,1.5,10,5,9999,99999,9,999999999,0.0,999,999,99
3019,2,15,15,0,*?*?*?*?*?*?*?*?*?*?*?*?*?*?*?*?*?*?*?*?*?*?,8.1,2.7,69,101925,314,1401,316,47.4,0.0,47.4,5532,0,5544,1875,270,1.5,10,5,9999,99999,9,999999999,0.0,999,999,99
3019,2,15,16,0,*?*?*?*?*?*?*?*?*?*?*?*?*?*?*?*?*?*?*?*?*?*?,7.9,3.0,72,101925,141,1397,315,13.5,0.0,13.5,1626,-0,1626,530,260,1.0,10,5,9999,99999,9,999999999,0.0,999,999,99
3019,2,15,17,0,*?*?*?*?*?*?*?*?*?*?*?*?*?*?*?*?*?*?*?*?*?*?,6.8,3.4,79,101925,0,-0,310,0.0,-0.0,0.0,0,0,0,0,250,0.0,10,5,9999,99999,9,999999999,0.0,999,999,99
3019,2,15,18,0,*?*?*?*?*?*?*?*?*?*?*?*?*?*?*?*?*?*?*?*?*?*?,6.4,4.3,87,101925,0,-0,308,0.0,-0.0,0.0,0,0,0,0,240,1.0,10,5,9999,99999,9,999999999,0.0,999,999,99
3019,2,15,19,0,*?*?*?*?*?*?*?*?*?*?*?*?*?*?*?*?*?*?*?*?*?*?,4.6,3.4,93,101925,0,-0,300,0.0,-0.0,0.0,0,0,0,0,227,2.1,10,5,9999,99999,9,999999999,0.0,999,999,99
3019,2,15,20,0,*?*?*?*?*?*?*?*?*?*?*?*?*?*?*?*?*?*?*?*?*?*?,3.3,3.2,100,101925,0,-0,295,0.0,-0.0,0.0,0,0,0,0,213,2.1,10,5,9999,99999,9,999999999,0.0,999,999,99
3019,2,15,21,0,*?*?*?*?*?*?*?*?*?*?*?*?*?*?*?*?*?*?*?*?*?*?,3.2,3.0,99,101925,0,-0,294,0.0,-0.0,0.0,0,0,0,0,200,1.5,10,5,9999,99999,9,999999999,0.0,999,999,99
3019,2,15,22,0,*?*?*?*?*?*?*?*?*?*?*?*?*?*?*?*?*?*?*?*?*?*?,2.5,2.5,100,101925,0,-0,291,0.0,-0.0,0.0,0,0,0,0,187,1.0,10,5,9999,99999,9,999999999,0.0,999,999,99
3019,2,15,23,0,*?*?*?*?*?*?*?*?*?*?*?*?*?*?*?*?*?*?*?*?*?*?,1.8,1.9,100,101925,0,-0,289,0.0,-0.0,0.0,0,0,0,0,173,0.5,10,5,9999,99999,9,999999999,0.0,999,999,99
3019,2,15,24,0,*?*?*?*?*?*?*?*?*?*?*?*?*?*?*?*?*?*?*?*?*?*?,2.8,-0.6,78,101925,0,-0,293,0.0,-0.0,0.0,0,0,0,0,270,1.0,10,5,9999,99999,9,999999999,0.0,999,999,99
3019,2,16,1,0,*?*?*?*?*?*?*?*?*?*?*?*?*?*?*?*?*?*?*?*?*?*?,0.8,0.6,100,102206,0,-0,285,0.0,-0.0,0.0,0,0,0,0,158,1.5,10,5,9999,99999,9,999999999,0.0,999,999,99
3019,2,16,2,0,*?*?*?*?*?*?*?*?*?*?*?*?*?*?*?*?*?*?*?*?*?*?,0.5,0.4,100,102206,0,-0,283,0.0,-0.0,0.0,0,0,0,0,157,1.0,10,5,9999,99999,9,999999999,0.0,999,999,99
3019,2,16,3,0,*?*?*?*?*?*?*?*?*?*?*?*?*?*?*?*?*?*?*?*?*?*?,-1.1,-1.1,100,102206,0,-0,277,0.0,-0.0,0.0,0,0,0,0,155,1.5,10,5,9999,99999,9,999999999,0.0,999,999,99
3019,2,16,4,0,*?*?*?*?*?*?*?*?*?*?*?*?*?*?*?*?*?*?*?*?*?*?,-2.7,-2.7,100,102206,0,-0,271,0.0,-0.0,0.0,0,0,0,0,153,0.0,10,5,9999,99999,9,999999999,0.0,999,999,99
3019,2,16,5,0,*?*?*?*?*?*?*?*?*?*?*?*?*?*?*?*?*?*?*?*?*?*?,-1.6,-1.5,100,102206,0,-0,275,0.0,-0.0,0.0,0,0,0,0,152,0.5,10,5,9999,99999,9,999999999,0.0,999,999,99
3019,2,16,6,0,*?*?*?*?*?*?*?*?*?*?*?*?*?*?*?*?*?*?*?*?*?*?,-0.6,-0.6,100,102206,0,-0,279,0.0,-0.0,0.0,0,0,0,0,150,0.0,10,5,9999,99999,9,999999999,0.0,999,999,99
3019,2,16,7,0,*?*?*?*?*?*?*?*?*?*?*?*?*?*?*?*?*?*?*?*?*?*?,-1.1,-1.1,100,102206,0,-0,267,0.0,-0.0,0.0,0,0,0,0,148,0.5,8,4,9999,99999,9,999999999,0.0,999,999,99
3019,2,16,8,0,*?*?*?*?*?*?*?*?*?*?*?*?*?*?*?*?*?*?*?*?*?*?,-1.1,-1.1,100,102206,188,1397,277,22.8,0.0,22.8,2688,-0,2691,884,147,1.0,10,5,9999,99999,9,999999999,0.0,999,999,99
3019,2,16,9,0,*?*?*?*?*?*?*?*?*?*?*?*?*?*?*?*?*?*?*?*?*?*?,1.4,1.5,100,102206,354,1401,273,150.4,212.4,96.7,15899,17833,11323,1887,145,0.5,7,4,9999,99999,9,999999999,0.0,999,999,99
3019,2,16,10,0,*?*?*?*?*?*?*?*?*?*?*?*?*?*?*?*?*?*?*?*?*?*?,4.3,4.3,100,102206,479,1401,264,274.4,539.2,90.0,28312,49087,12825,1693,143,1.0,2,1,9999,99999,9,999999999,0.0,999,999,99
3019,2,16,11,0,*?*?*?*?*?*?*?*?*?*?*?*?*?*?*?*?*?*?*?*?*?*?,6.5,5.6,100,102206,555,1401,275,325.7,552.3,106.8,33644,51964,14931,2058,142,1.0,2,1,9999,99999,9,999999999,0.0,999,999,99
3019,2,16,12,0,*?*?*?*?*?*?*?*?*?*?*?*?*?*?*?*?*?*?*?*?*?*?,8.6,4.6,83,102206,577,1401,277,341.3,574.3,104.8,35440,54628,14760,2059,140,1.5,1,0,9999,99999,9,999999999,0.0,999,999,99
3019,2,16,13,0,*?*?*?*?*?*?*?*?*?*?*?*?*?*?*?*?*?*?*?*?*?*?,10.0,5.3,78,102206,543,1401,284,318.4,569.2,97.7,33038,53492,13882,1897,138,1.5,1,0,9999,99999,9,999999999,0.0,999,999,99
3019,2,16,14,0,*?*?*?*?*?*?*?*?*?*?*?*?*?*?*?*?*?*?*?*?*?*?,10.1,3.2,67,102206,456,1401,286,258.7,534.3,84.8,26684,48033,12166,1587,137,1.5,2,1,9999,99999,9,999999999,0.0,999,999,99
3019,2,16,15,0,*?*?*?*?*?*?*?*?*?*?*?*?*?*?*?*?*?*?*?*?*?*?,10.0,1.7,61,102206,321,1400,293,163.1,418.2,67.2,17230,33326,8939,1213,135,1.5,4,2,9999,99999,9,999999999,0.0,999,999,99
3019,2,16,16,0,*?*?*?*?*?*?*?*?*?*?*?*?*?*?*?*?*?*?*?*?*?*?,9.9,2.3,64,102206,148,1397,319,25.9,32.5,22.5,2923,1878,2731,468,133,1.0,9,5,9999,99999,9,999999999,0.0,999,999,99
3019,2,16,17,0,*?*?*?*?*?*?*?*?*?*?*?*?*?*?*?*?*?*?*?*?*?*?,8.8,1.7,66,102206,0,-0,309,0.0,-0.0,0.0,0,0,0,0,132,0.0,8,4,9999,99999,9,999999999,0.0,999,999,99
3019,2,16,18,0,*?*?*?*?*?*?*?*?*?*?*?*?*?*?*?*?*?*?*?*?*?*?,7.2,2.5,78,102206,0,-0,312,0.0,-0.0,0.0,0,0,0,0,130,1.0,10,5,9999,99999,9,999999999,0.0,999,999,99
3019,2,16,19,0,*?*?*?*?*?*?*?*?*?*?*?*?*?*?*?*?*?*?*?*?*?*?,5.5,2.3,86,102206,0,-0,304,0.0,-0.0,0.0,0,0,0,0,132,2.1,10,5,9999,99999,9,999999999,0.0,999,999,99
3019,2,16,20,0,*?*?*?*?*?*?*?*?*?*?*?*?*?*?*?*?*?*?*?*?*?*?,4.1,2.7,97,102206,0,-0,298,0.0,-0.0,0.0,0,0,0,0,133,2.1,10,5,9999,99999,9,999999999,0.0,999,999,99
3019,2,16,21,0,*?*?*?*?*?*?*?*?*?*?*?*?*?*?*?*?*?*?*?*?*?*?,3.2,3.0,100,102206,0,-0,294,0.0,-0.0,0.0,0,0,0,0,135,1.5,10,5,9999,99999,9,999999999,0.0,999,999,99
3019,2,16,22,0,*?*?*?*?*?*?*?*?*?*?*?*?*?*?*?*?*?*?*?*?*?*?,3.0,2.9,100,102206,0,-0,294,0.0,-0.0,0.0,0,0,0,0,137,1.0,10,5,9999,99999,9,999999999,0.0,999,999,99
3019,2,16,23,0,*?*?*?*?*?*?*?*?*?*?*?*?*?*?*?*?*?*?*?*?*?*?,1.7,1.7,100,102206,0,-0,288,0.0,-0.0,0.0,0,0,0,0,138,0.5,10,5,9999,99999,9,999999999,0.0,999,999,99
3019,2,16,24,0,*?*?*?*?*?*?*?*?*?*?*?*?*?*?*?*?*?*?*?*?*?*?,1.2,1.3,100,102206,0,-0,286,0.0,-0.0,0.0,0,0,0,0,160,1.0,10,5,9999,99999,9,999999999,0.0,999,999,99
3019,2,17,1,0,*?*?*?*?*?*?*?*?*?*?*?*?*?*?*?*?*?*?*?*?*?*?,-0.2,-0.4,98,101993,0,-0,281,0.0,-0.0,0.0,0,0,0,0,145,1.5,10,5,9999,99999,9,999999999,0.0,999,999,99
3019,2,17,2,0,*?*?*?*?*?*?*?*?*?*?*?*?*?*?*?*?*?*?*?*?*?*?,-1.3,-1.5,98,101993,0,-0,276,0.0,-0.0,0.0,0,0,0,0,150,1.0,10,5,9999,99999,9,999999999,0.0,999,999,99
3019,2,17,3,0,*?*?*?*?*?*?*?*?*?*?*?*?*?*?*?*?*?*?*?*?*?*?,-2.1,-2.2,99,101993,0,-0,273,0.0,-0.0,0.0,0,0,0,0,155,1.5,10,5,9999,99999,9,999999999,0.0,999,999,99
3019,2,17,4,0,*?*?*?*?*?*?*?*?*?*?*?*?*?*?*?*?*?*?*?*?*?*?,-2.0,-2.9,92,101993,0,-0,274,0.0,-0.0,0.0,0,0,0,0,160,0.0,10,5,9999,99999,9,999999999,0.0,999,999,99
3019,2,17,5,0,*?*?*?*?*?*?*?*?*?*?*?*?*?*?*?*?*?*?*?*?*?*?,-2.2,-2.9,93,101993,0,-0,273,0.0,-0.0,0.0,0,0,0,0,165,0.5,10,5,9999,99999,9,999999999,0.0,999,999,99
3019,2,17,6,0,*?*?*?*?*?*?*?*?*?*?*?*?*?*?*?*?*?*?*?*?*?*?,-2.1,-2.2,99,101993,0,-0,273,0.0,-0.0,0.0,0,0,0,0,170,0.0,10,5,9999,99999,9,999999999,0.0,999,999,99
3019,2,17,7,0,*?*?*?*?*?*?*?*?*?*?*?*?*?*?*?*?*?*?*?*?*?*?,-3.2,-4.5,89,101993,1,1542,269,0.0,0.0,0.0,0,0,0,0,168,0.5,10,5,9999,99999,9,999999999,0.0,999,999,99
3019,2,17,8,0,*?*?*?*?*?*?*?*?*?*?*?*?*?*?*?*?*?*?*?*?*?*?,-4.4,-6.6,83,101993,196,1401,237,78.0,292.7,37.0,7970,19156,5583,662,167,1.0,5,3,9999,99999,9,999999999,0.0,999,999,99
3019,2,17,9,0,*?*?*?*?*?*?*?*?*?*?*?*?*?*?*?*?*?*?*?*?*?*?,-0.6,-4.2,73,101993,361,1398,257,171.3,297.2,94.5,18178,25207,11120,1833,165,0.5,6,3,9999,99999,9,999999999,0.0,999,999,99
3019,2,17,10,0,*?*?*?*?*?*?*?*?*?*?*?*?*?*?*?*?*?*?*?*?*?*?,3.1,-0.4,76,101993,486,1399,264,271.6,459.6,111.9,28614,42483,14308,2121,163,1.0,4,2,9999,99999,9,999999999,0.0,999,999,99
3019,2,17,11,0,*?*?*?*?*?*?*?*?*?*?*?*?*?*?*?*?*?*?*?*?*?*?,7.2,1.0,64,101993,562,1399,286,309.6,404.5,147.0,32293,38757,18166,2907,162,1.0,5,3,9999,99999,9,999999999,0.0,999,999,99
3019,2,17,12,0,*?*?*?*?*?*?*?*?*?*?*?*?*?*?*?*?*?*?*?*?*?*?,9.6,0.8,54,101993,584,1399,296,323.3,406.7,153.6,33741,39304,18897,3066,160,1.5,5,3,9999,99999,9,999999999,0.0,999,999,99
3019,2,17,13,0,*?*?*?*?*?*?*?*?*?*?*?*?*?*?*?*?*?*?*?*?*?*?,9.7,1.3,55,101993,550,1399,313,216.0,138.5,161.6,23551,13577,18356,3770,155,1.5,8,4,9999,99999,9,999999999,0.0,999,999,99
3019,2,17,14,0,*?*?*?*?*?*?*?*?*?*?*?*?*?*?*?*?*?*?*?*?*?*?,9.8,2.3,59,101993,463,1400,308,208.7,225.2,134.2,22086,21009,15444,2733,150,1.5,7,4,9999,99999,9,999999999,0.0,999,999,99
3019,2,17,15,0,*?*?*?*?*?*?*?*?*?*?*?*?*?*?*?*?*?*?*?*?*?*?,10.0,1.5,55,101993,328,1399,314,115.7,124.3,86.5,12624,10377,9994,1883,145,1.5,8,4,9999,99999,9,999999999,0.0,999,999,99
3019,2,17,16,0,*?*?*?*?*?*?*?*?*?*?*?*?*?*?*?*?*?*?*?*?*?*?,9.9,0.6,52,101993,155,1397,308,44.3,142.6,28.5,4731,7803,3989,498,140,1.0,7,4,9999,99999,9,999999999,0.0,999,999,99
3019,2,17,17,0,*?*?*?*?*?*?*?*?*?*?*?*?*?*?*?*?*?*?*?*?*?*?,8.4,0.8,59,101993,0,-0,312,0.0,-0.0,0.0,0,0,0,0,135,0.0,9,5,9999,99999,9,999999999,0.0,999,999,99
3019,2,17,18,0,*?*?*?*?*?*?*?*?*?*?*?*?*?*?*?*?*?*?*?*?*?*?,5.7,-0.6,63,101993,0,-0,306,0.0,-0.0,0.0,0,0,0,0,130,1.0,10,5,9999,99999,9,999999999,0.0,999,999,99
3019,2,17,19,0,*?*?*?*?*?*?*?*?*?*?*?*?*?*?*?*?*?*?*?*?*?*?,4.0,-1.1,68,101993,0,-0,298,0.0,-0.0,0.0,0,0,0,0,137,2.1,10,5,9999,99999,9,999999999,0.0,999,999,99
3019,2,17,20,0,*?*?*?*?*?*?*?*?*?*?*?*?*?*?*?*?*?*?*?*?*?*?,3.2,-0.8,73,101993,0,-0,295,0.0,-0.0,0.0,0,0,0,0,143,2.1,10,5,9999,99999,9,999999999,0.0,999,999,99
3019,2,17,21,0,*?*?*?*?*?*?*?*?*?*?*?*?*?*?*?*?*?*?*?*?*?*?,2.3,-0.2,82,101993,0,-0,291,0.0,-0.0,0.0,0,0,0,0,150,1.5,10,5,9999,99999,9,999999999,0.0,999,999,99
3019,2,17,22,0,*?*?*?*?*?*?*?*?*?*?*?*?*?*?*?*?*?*?*?*?*?*?,1.3,-0.8,83,101993,0,-0,287,0.0,-0.0,0.0,0,0,0,0,157,1.0,10,5,9999,99999,9,999999999,0.0,999,999,99
3019,2,17,23,0,*?*?*?*?*?*?*?*?*?*?*?*?*?*?*?*?*?*?*?*?*?*?,0.9,-1.3,84,101993,0,-0,285,0.0,-0.0,0.0,0,0,0,0,163,0.5,10,5,9999,99999,9,999999999,0.0,999,999,99
3019,2,17,24,0,*?*?*?*?*?*?*?*?*?*?*?*?*?*?*?*?*?*?*?*?*?*?,0.5,0.4,99,101993,0,-0,283,0.0,-0.0,0.0,0,0,0,0,140,1.0,10,5,9999,99999,9,999999999,0.0,999,999,99
3019,2,18,1,0,*?*?*?*?*?*?*?*?*?*?*?*?*?*?*?*?*?*?*?*?*?*?,1.2,-0.2,96,101978,0,-0,286,0.0,-0.0,0.0,0,0,0,0,165,1.5,10,5,9999,99999,9,999999999,0.0,999,999,99
3019,2,18,2,0,*?*?*?*?*?*?*?*?*?*?*?*?*?*?*?*?*?*?*?*?*?*?,1.6,0.2,96,101978,0,-0,288,0.0,-0.0,0.0,0,0,0,0,160,1.0,10,5,9999,99999,9,999999999,0.0,999,999,99
3019,2,18,3,0,*?*?*?*?*?*?*?*?*?*?*?*?*?*?*?*?*?*?*?*?*?*?,1.1,-0.2,97,101978,0,-0,286,0.0,-0.0,0.0,0,0,0,0,155,1.5,10,5,9999,99999,9,999999999,0.0,999,999,99
3019,2,18,4,0,*?*?*?*?*?*?*?*?*?*?*?*?*?*?*?*?*?*?*?*?*?*?,0.3,-1.3,94,101978,0,-0,283,0.0,-0.0,0.0,0,0,0,0,150,0.0,10,5,9999,99999,9,999999999,0.0,999,999,99
3019,2,18,5,0,*?*?*?*?*?*?*?*?*?*?*?*?*?*?*?*?*?*?*?*?*?*?,-0.3,-2.2,90,101978,0,-0,281,0.0,-0.0,0.0,0,0,0,0,145,0.5,10,5,9999,99999,9,999999999,0.0,999,999,99
3019,2,18,6,0,*?*?*?*?*?*?*?*?*?*?*?*?*?*?*?*?*?*?*?*?*?*?,-1.1,-2.4,94,101978,0,-0,277,0.0,-0.0,0.0,0,0,0,0,140,0.0,10,5,9999,99999,9,999999999,0.0,999,999,99
3019,2,18,7,0,*?*?*?*?*?*?*?*?*?*?*?*?*?*?*?*?*?*?*?*?*?*?,-0.2,-2.2,90,101978,8,1366,281,0.0,0.0,0.0,0,0,0,0,143,0.5,10,5,9999,99999,9,999999999,0.0,999,999,99
3019,2,18,8,0,*?*?*?*?*?*?*?*?*?*?*?*?*?*?*?*?*?*?*?*?*?*?,0.6,-0.0,100,101978,203,1398,274,59.2,102.7,44.3,6332,6392,5409,799,147,1.0,8,4,9999,99999,9,999999999,0.0,999,999,99
3019,2,18,9,0,*?*?*?*?*?*?*?*?*?*?*?*?*?*?*?*?*?*?*?*?*?*?,1.6,0.4,97,101978,369,1399,278,134.1,128.2,100.3,14626,11182,11544,2208,150,0.5,8,4,9999,99999,9,999999999,0.0,999,999,99
3019,2,18,10,0,*?*?*?*?*?*?*?*?*?*?*?*?*?*?*?*?*?*?*?*?*?*?,5.0,2.1,86,101978,494,1399,293,190.7,136.1,142.7,20783,12998,16260,3262,153,1.0,8,4,9999,99999,9,999999999,0.0,999,999,99
3019,2,18,11,0,*?*?*?*?*?*?*?*?*?*?*?*?*?*?*?*?*?*?*?*?*?*?,7.2,1.9,73,101978,570,1399,302,225.1,139.2,168.4,24543,13757,19103,3957,157,1.0,8,4,9999,99999,9,999999999,0.0,999,999,99
3019,2,18,12,0,*?*?*?*?*?*?*?*?*?*?*?*?*?*?*?*?*?*?*?*?*?*?,8.2,3.2,74,101978,592,1400,311,177.3,55.8,153.7,19484,5395,17340,4498,160,1.5,9,5,9999,99999,9,999999999,0.0,999,999,99
3019,2,18,13,0,*?*?*?*?*?*?*?*?*?*?*?*?*?*?*?*?*?*?*?*?*?*?,9.0,2.9,69,101978,558,1400,315,165.7,55.3,143.6,18202,5298,16207,4138,153,1.5,9,5,9999,99999,9,999999999,0.0,999,999,99
3019,2,18,14,0,*?*?*?*?*?*?*?*?*?*?*?*?*?*?*?*?*?*?*?*?*?*?,9.1,3.6,72,101978,470,1399,315,135.8,53.7,117.7,14912,4987,13296,3264,147,1.5,9,5,9999,99999,9,999999999,0.0,999,999,99
3019,2,18,15,0,*?*?*?*?*?*?*?*?*?*?*?*?*?*?*?*?*?*?*?*?*?*?,9.0,2.9,69,101978,335,1398,310,118.9,125.1,89.0,12979,10529,10269,1940,140,1.5,8,4,9999,99999,9,999999999,0.0,999,999,99
3019,2,18,16,0,*?*?*?*?*?*?*?*?*?*?*?*?*?*?*?*?*?*?*?*?*?*?,9.0,4.1,76,101978,162,1398,315,30.7,35.2,26.6,3443,2128,3211,556,133,1.0,9,5,9999,99999,9,999999999,0.0,999,999,99
3019,2,18,17,0,*?*?*?*?*?*?*?*?*?*?*?*?*?*?*?*?*?*?*?*?*?*?,8.2,5.6,89,101978,0,-0,316,0.0,-0.0,0.0,0,0,0,0,127,0.0,10,5,9999,99999,9,999999999,0.0,999,999,99
3019,2,18,18,0,*?*?*?*?*?*?*?*?*?*?*?*?*?*?*?*?*?*?*?*?*?*?,6.5,6.6,100,101978,0,-0,308,0.0,-0.0,0.0,0,0,0,0,120,1.0,10,5,9999,99999,9,999999999,0.0,999,999,99
3019,2,18,19,0,*?*?*?*?*?*?*?*?*?*?*?*?*?*?*?*?*?*?*?*?*?*?,5.9,5.6,100,101978,0,-0,306,0.0,-0.0,0.0,0,0,0,0,120,2.1,10,5,9999,99999,9,999999999,0.0,999,999,99
3019,2,18,20,0,*?*?*?*?*?*?*?*?*?*?*?*?*?*?*?*?*?*?*?*?*?*?,4.2,4.1,100,101978,0,-0,298,0.0,-0.0,0.0,0,0,0,0,120,2.1,10,5,9999,99999,9,999999999,0.0,999,999,99
3019,2,18,21,0,*?*?*?*?*?*?*?*?*?*?*?*?*?*?*?*?*?*?*?*?*?*?,3.3,3.2,100,101978,0,-0,295,0.0,-0.0,0.0,0,0,0,0,120,1.5,10,5,9999,99999,9,999999999,0.0,999,999,99
3019,2,18,22,0,*?*?*?*?*?*?*?*?*?*?*?*?*?*?*?*?*?*?*?*?*?*?,3.3,3.2,100,101978,0,-0,295,0.0,-0.0,0.0,0,0,0,0,120,1.0,10,5,9999,99999,9,999999999,0.0,999,999,99
3019,2,18,23,0,*?*?*?*?*?*?*?*?*?*?*?*?*?*?*?*?*?*?*?*?*?*?,2.5,2.5,100,101978,0,-0,291,0.0,-0.0,0.0,0,0,0,0,120,0.5,10,5,9999,99999,9,999999999,0.0,999,999,99
3019,2,18,24,0,*?*?*?*?*?*?*?*?*?*?*?*?*?*?*?*?*?*?*?*?*?*?,0.5,-0.6,96,101978,0,-0,284,0.0,-0.0,0.0,0,0,0,0,170,1.0,10,5,9999,99999,9,999999999,0.0,999,999,99
3019,2,19,1,0,*?*?*?*?*?*?*?*?*?*?*?*?*?*?*?*?*?*?*?*?*?*?,1.8,1.9,100,101945,0,-0,289,0.0,-0.0,0.0,0,0,0,0,132,1.5,10,5,9999,99999,9,999999999,0.0,999,999,99
3019,2,19,2,0,*?*?*?*?*?*?*?*?*?*?*?*?*?*?*?*?*?*?*?*?*?*?,2.1,2.1,100,101945,0,-0,290,0.0,-0.0,0.0,0,0,0,0,143,1.0,10,5,9999,99999,9,999999999,0.0,999,999,99
3019,2,19,3,0,*?*?*?*?*?*?*?*?*?*?*?*?*?*?*?*?*?*?*?*?*?*?,1.2,1.0,100,101945,0,-0,286,0.0,-0.0,0.0,0,0,0,0,155,1.5,10,5,9999,99999,9,999999999,0.0,999,999,99
3019,2,19,4,0,*?*?*?*?*?*?*?*?*?*?*?*?*?*?*?*?*?*?*?*?*?*?,2.0,1.9,100,101945,0,-0,289,0.0,-0.0,0.0,0,0,0,0,167,0.0,10,5,9999,99999,9,999999999,0.0,999,999,99
3019,2,19,5,0,*?*?*?*?*?*?*?*?*?*?*?*?*?*?*?*?*?*?*?*?*?*?,1.5,1.5,100,101945,0,-0,287,0.0,-0.0,0.0,0,0,0,0,178,0.5,10,5,9999,99999,9,999999999,0.0,999,999,99
3019,2,19,6,0,*?*?*?*?*?*?*?*?*?*?*?*?*?*?*?*?*?*?*?*?*?*?,1.0,0.8,100,101945,0,-0,285,0.0,-0.0,0.0,0,0,0,0,190,0.0,10,5,9999,99999,9,999999999,0.0,999,999,99
3019,2,19,7,0,*?*?*?*?*?*?*?*?*?*?*?*?*?*?*?*?*?*?*?*?*?*?,1.4,1.0,98,101945,16,1436,282,0.0,0.0,0.0,0,0,0,0,183,0.5,9,5,9999,99999,9,999999999,0.0,999,999,99
3019,2,19,8,0,*?*?*?*?*?*?*?*?*?*?*?*?*?*?*?*?*?*?*?*?*?*?,1.8,1.3,97,101945,211,1400,275,74.0,175.4,47.6,7898,11164,5786,866,177,1.0,7,4,9999,99999,9,999999999,0.0,999,999,99
3019,2,19,9,0,*?*?*?*?*?*?*?*?*?*?*?*?*?*?*?*?*?*?*?*?*?*?,1.9,1.0,94,101945,376,1397,275,162.7,215.7,104.6,17198,18613,12197,2062,170,0.5,7,4,9999,99999,9,999999999,0.0,999,999,99
3019,2,19,10,0,*?*?*?*?*?*?*?*?*?*?*?*?*?*?*?*?*?*?*?*?*?*?,2.9,1.0,88,101945,502,1400,284,194.3,136.5,145.3,21172,13087,16556,3332,163,1.0,8,4,9999,99999,9,999999999,0.0,999,999,99
3019,2,19,11,0,*?*?*?*?*?*?*?*?*?*?*?*?*?*?*?*?*?*?*?*?*?*?,5.1,2.1,81,101945,578,1399,293,228.7,139.5,171.0,24934,13824,19397,4032,157,1.0,8,4,9999,99999,9,999999999,0.0,999,999,99
3019,2,19,12,0,*?*?*?*?*?*?*?*?*?*?*?*?*?*?*?*?*?*?*?*?*?*?,4.9,2.3,84,101945,599,1398,297,179.9,55.9,156.0,19779,5416,17600,4582,150,1.5,9,5,9999,99999,9,999999999,0.0,999,999,99
3019,2,19,13,0,*?*?*?*?*?*?*?*?*?*?*?*?*?*?*?*?*?*?*?*?*?*?,5.1,2.7,85,101945,565,1398,298,168.3,55.4,145.9,18492,5322,16462,4217,160,1.5,9,5,9999,99999,9,999999999,0.0,999,999,99
3019,2,19,14,0,*?*?*?*?*?*?*?*?*?*?*?*?*?*?*?*?*?*?*?*?*?*?,5.3,3.6,89,101945,477,1397,299,138.4,53.9,120.0,15194,5018,13545,3335,170,1.5,9,5,9999,99999,9,999999999,0.0,999,999,99
3019,2,19,15,0,*?*?*?*?*?*?*?*?*?*?*?*?*?*?*?*?*?*?*?*?*?*?,5.2,3.2,88,101945,342,1397,298,92.3,50.1,80.0,10123,4300,9052,2112,180,1.5,9,5,9999,99999,9,999999999,0.0,999,999,99
3019,2,19,16,0,*?*?*?*?*?*?*?*?*?*?*?*?*?*?*?*?*?*?*?*?*?*?,5.2,3.6,90,101945,169,1397,294,43.8,91.3,32.8,4727,5043,4076,575,190,1.0,8,4,9999,99999,9,999999999,0.0,999,999,99
3019,2,19,17,0,*?*?*?*?*?*?*?*?*?*?*?*?*?*?*?*?*?*?*?*?*?*?,5.0,3.4,90,101945,0,-0,298,0.0,-0.0,0.0,0,0,0,0,200,0.0,9,5,9999,99999,9,999999999,0.0,999,999,99
3019,2,19,18,0,*?*?*?*?*?*?*?*?*?*?*?*?*?*?*?*?*?*?*?*?*?*?,3.8,3.2,97,101945,0,-0,297,0.0,-0.0,0.0,0,0,0,0,210,1.0,10,5,9999,99999,9,999999999,0.0,999,999,99
3019,2,19,19,0,*?*?*?*?*?*?*?*?*?*?*?*?*?*?*?*?*?*?*?*?*?*?,3.9,3.2,96,101945,0,-0,297,0.0,-0.0,0.0,0,0,0,0,203,2.1,10,5,9999,99999,9,999999999,0.0,999,999,99
3019,2,19,20,0,*?*?*?*?*?*?*?*?*?*?*?*?*?*?*?*?*?*?*?*?*?*?,3.2,3.2,100,101945,0,-0,294,0.0,-0.0,0.0,0,0,0,0,197,2.1,10,5,9999,99999,9,999999999,0.0,999,999,99
3019,2,19,21,0,*?*?*?*?*?*?*?*?*?*?*?*?*?*?*?*?*?*?*?*?*?*?,3.0,3.0,100,101945,0,-0,294,0.0,-0.0,0.0,0,0,0,0,190,1.5,10,5,9999,99999,9,999999999,0.0,999,999,99
3019,2,19,22,0,*?*?*?*?*?*?*?*?*?*?*?*?*?*?*?*?*?*?*?*?*?*?,2.7,2.7,100,101945,0,-0,292,0.0,-0.0,0.0,0,0,0,0,183,1.0,10,5,9999,99999,9,999999999,0.0,999,999,99
3019,2,19,23,0,*?*?*?*?*?*?*?*?*?*?*?*?*?*?*?*?*?*?*?*?*?*?,2.4,2.3,100,101945,0,-0,291,0.0,-0.0,0.0,0,0,0,0,177,0.5,10,5,9999,99999,9,999999999,0.0,999,999,99
3019,2,19,24,0,*?*?*?*?*?*?*?*?*?*?*?*?*?*?*?*?*?*?*?*?*?*?,1.6,1.7,100,101945,0,-0,288,0.0,-0.0,0.0,0,0,0,0,120,1.0,10,5,9999,99999,9,999999999,0.0,999,999,99
3019,2,20,1,0,*?*?*?*?*?*?*?*?*?*?*?*?*?*?*?*?*?*?*?*?*?*?,1.9,1.9,100,102355,0,-0,289,0.0,-0.0,0.0,0,0,0,0,165,1.5,10,5,9999,99999,9,999999999,0.0,999,999,99
3019,2,20,2,0,*?*?*?*?*?*?*?*?*?*?*?*?*?*?*?*?*?*?*?*?*?*?,1.7,1.7,100,102355,0,-0,288,0.0,-0.0,0.0,0,0,0,0,160,1.0,10,5,9999,99999,9,999999999,0.0,999,999,99
3019,2,20,3,0,*?*?*?*?*?*?*?*?*?*?*?*?*?*?*?*?*?*?*?*?*?*?,0.7,0.6,100,102355,0,-0,284,0.0,-0.0,0.0,0,0,0,0,155,1.5,10,5,9999,99999,9,999999999,0.0,999,999,99
3019,2,20,4,0,*?*?*?*?*?*?*?*?*?*?*?*?*?*?*?*?*?*?*?*?*?*?,0.7,0.6,100,102355,0,-0,284,0.0,-0.0,0.0,0,0,0,0,150,0.0,10,5,9999,99999,9,999999999,0.0,999,999,99
3019,2,20,5,0,*?*?*?*?*?*?*?*?*?*?*?*?*?*?*?*?*?*?*?*?*?*?,1.4,1.3,100,102355,0,-0,287,0.0,-0.0,0.0,0,0,0,0,145,0.5,10,5,9999,99999,9,999999999,0.0,999,999,99
3019,2,20,6,0,*?*?*?*?*?*?*?*?*?*?*?*?*?*?*?*?*?*?*?*?*?*?,0.6,-0.0,97,102355,0,-0,274,0.0,-0.0,0.0,0,0,0,0,140,0.0,8,4,9999,99999,9,999999999,0.0,999,999,99
3019,2,20,7,0,*?*?*?*?*?*?*?*?*?*?*?*?*?*?*?*?*?*?*?*?*?*?,0.4,0.4,100,102355,23,1395,235,0.0,0.0,0.0,0,0,0,0,137,0.5,0,0,9999,99999,9,999999999,0.0,999,999,99
3019,2,20,8,0,*?*?*?*?*?*?*?*?*?*?*?*?*?*?*?*?*?*?*?*?*?*?,0.2,0.2,100,102355,218,1396,234,99.1,444.0,29.7,10153,32502,4816,593,133,1.0,0,0,9999,99999,9,999999999,0.0,999,999,99
3019,2,20,9,0,*?*?*?*?*?*?*?*?*?*?*?*?*?*?*?*?*?*?*?*?*?*?,2.1,2.1,100,102355,384,1397,244,211.5,538.8,63.5,21954,46387,9440,1191,130,0.5,0,0,9999,99999,9,999999999,0.0,999,999,99
3019,2,20,10,0,*?*?*?*?*?*?*?*?*?*?*?*?*?*?*?*?*?*?*?*?*?*?,4.0,3.2,96,102355,509,1397,253,296.4,569.5,88.9,30786,52856,12783,1713,127,1.0,0,0,9999,99999,9,999999999,0.0,999,999,99
3019,2,20,11,0,*?*?*?*?*?*?*?*?*?*?*?*?*?*?*?*?*?*?*?*?*?*?,4.8,3.2,91,102355,585,1397,256,347.9,581.7,104.4,36189,55553,14730,2067,123,1.0,0,0,9999,99999,9,999999999,0.0,999,999,99
3019,2,20,12,0,*?*?*?*?*?*?*?*?*?*?*?*?*?*?*?*?*?*?*?*?*?*?,6.2,3.2,83,102355,607,1398,261,362.5,584.6,108.8,37731,56196,15274,2174,120,1.5,0,0,9999,99999,9,999999999,0.0,999,999,99
3019,2,20,13,0,*?*?*?*?*?*?*?*?*?*?*?*?*?*?*?*?*?*?*?*?*?*?,6.2,3.6,85,102355,573,1399,262,339.3,579.9,101.8,35286,55155,14413,2006,118,1.5,0,0,9999,99999,9,999999999,0.0,999,999,99
3019,2,20,14,0,*?*?*?*?*?*?*?*?*?*?*?*?*?*?*?*?*?*?*?*?*?*?,5.9,1.9,77,102355,485,1398,257,279.8,564.7,83.9,29051,51816,12143,1606,117,1.5,0,0,9999,99999,9,999999999,0.0,999,999,99
3019,2,20,15,0,*?*?*?*?*?*?*?*?*?*?*?*?*?*?*?*?*?*?*?*?*?*?,6.3,1.3,72,102355,350,1400,258,188.1,526.4,56.4,19531,43992,8489,1055,115,1.5,0,0,9999,99999,9,999999999,0.0,999,999,99
3019,2,20,16,0,*?*?*?*?*?*?*?*?*?*?*?*?*?*?*?*?*?*?*?*?*?*?,5.9,1.5,75,102355,176,1397,256,70.4,391.3,21.1,7323,26789,3501,450,113,1.0,0,0,9999,99999,9,999999999,0.0,999,999,99
3019,2,20,17,0,*?*?*?*?*?*?*?*?*?*?*?*?*?*?*?*?*?*?*?*?*?*?,5.9,1.9,76,102355,0,-0,292,0.0,-0.0,0.0,0,0,0,0,112,0.0,7,4,9999,99999,9,999999999,0.0,999,999,99
3019,2,20,18,0,*?*?*?*?*?*?*?*?*?*?*?*?*?*?*?*?*?*?*?*?*?*?,4.6,0.2,75,102355,0,-0,301,0.0,-0.0,0.0,0,0,0,0,110,1.0,10,5,9999,99999,9,999999999,0.0,999,999,99
3019,2,20,19,0,*?*?*?*?*?*?*?*?*?*?*?*?*?*?*?*?*?*?*?*?*?*?,4.3,1.5,83,102355,0,-0,299,0.0,-0.0,0.0,0,0,0,0,113,2.1,10,5,9999,99999,9,999999999,0.0,999,999,99
3019,2,20,20,0,*?*?*?*?*?*?*?*?*?*?*?*?*?*?*?*?*?*?*?*?*?*?,2.8,1.9,95,102355,0,-0,293,0.0,-0.0,0.0,0,0,0,0,117,2.1,10,5,9999,99999,9,999999999,0.0,999,999,99
3019,2,20,21,0,*?*?*?*?*?*?*?*?*?*?*?*?*?*?*?*?*?*?*?*?*?*?,3.3,1.9,91,102355,0,-0,295,0.0,-0.0,0.0,0,0,0,0,120,1.5,10,5,9999,99999,9,999999999,0.0,999,999,99
3019,2,20,22,0,*?*?*?*?*?*?*?*?*?*?*?*?*?*?*?*?*?*?*?*?*?*?,2.7,1.3,91,102355,0,-0,293,0.0,-0.0,0.0,0,0,0,0,123,1.0,10,5,9999,99999,9,999999999,0.0,999,999,99
3019,2,20,23,0,*?*?*?*?*?*?*?*?*?*?*?*?*?*?*?*?*?*?*?*?*?*?,2.3,1.0,93,102355,0,-0,291,0.0,-0.0,0.0,0,0,0,0,127,0.5,10,5,9999,99999,9,999999999,0.0,999,999,99
3019,2,20,24,0,*?*?*?*?*?*?*?*?*?*?*?*?*?*?*?*?*?*?*?*?*?*?,2.1,2.1,100,102355,0,-0,290,0.0,-0.0,0.0,0,0,0,0,170,1.0,10,5,9999,99999,9,999999999,0.0,999,999,99
3019,2,21,1,0,*?*?*?*?*?*?*?*?*?*?*?*?*?*?*?*?*?*?*?*?*?*?,1.2,-0.4,88,102523,0,-0,286,0.0,-0.0,0.0,0,0,0,0,128,1.5,10,5,9999,99999,9,999999999,0.0,999,999,99
3019,2,21,2,0,*?*?*?*?*?*?*?*?*?*?*?*?*?*?*?*?*?*?*?*?*?*?,0.9,-1.1,86,102523,0,-0,285,0.0,-0.0,0.0,0,0,0,0,127,1.0,10,5,9999,99999,9,999999999,0.0,999,999,99
3019,2,21,3,0,*?*?*?*?*?*?*?*?*?*?*?*?*?*?*?*?*?*?*?*?*?*?,0.7,-0.8,89,102523,0,-0,284,0.0,-0.0,0.0,0,0,0,0,125,1.5,10,5,9999,99999,9,999999999,0.0,999,999,99
3019,2,21,4,0,*?*?*?*?*?*?*?*?*?*?*?*?*?*?*?*?*?*?*?*?*?*?,-0.5,-1.3,92,102523,0,-0,280,0.0,-0.0,0.0,0,0,0,0,123,0.0,10,5,9999,99999,9,999999999,0.0,999,999,99
3019,2,21,5,0,*?*?*?*?*?*?*?*?*?*?*?*?*?*?*?*?*?*?*?*?*?*?,-1.6,-1.7,98,102523,0,-0,275,0.0,-0.0,0.0,0,0,0,0,122,0.5,10,5,9999,99999,9,999999999,0.0,999,999,99
3019,2,21,6,0,*?*?*?*?*?*?*?*?*?*?*?*?*?*?*?*?*?*?*?*?*?*?,-1.0,-1.3,97,102523,0,-0,263,0.0,-0.0,0.0,0,0,0,0,120,0.0,7,4,9999,99999,9,999999999,0.0,999,999,99
3019,2,21,7,0,*?*?*?*?*?*?*?*?*?*?*?*?*?*?*?*?*?*?*?*?*?*?,-0.3,-0.4,98,102523,31,1415,231,0.0,0.0,0.0,0,0,0,0,118,0.5,0,0,9999,99999,9,999999999,0.0,999,999,99
3019,2,21,8,0,*?*?*?*?*?*?*?*?*?*?*?*?*?*?*?*?*?*?*?*?*?*?,-0.3,-0.2,99,102523,226,1397,232,104.3,451.5,31.3,10674,33418,5055,619,117,1.0,0,0,9999,99999,9,999999999,0.0,999,999,99
3019,2,21,9,0,*?*?*?*?*?*?*?*?*?*?*?*?*?*?*?*?*?*?*?*?*?*?,2.5,0.8,88,102523,392,1398,243,216.9,541.3,65.1,22511,46893,9657,1222,115,0.5,0,0,9999,99999,9,999999999,0.0,999,999,99
3019,2,21,10,0,*?*?*?*?*?*?*?*?*?*?*?*?*?*?*?*?*?*?*?*?*?*?,4.0,2.7,91,102523,517,1397,252,301.8,570.9,90.5,31352,53176,12991,1749,113,1.0,0,0,9999,99999,9,999999999,0.0,999,999,99
3019,2,21,11,0,*?*?*?*?*?*?*?*?*?*?*?*?*?*?*?*?*?*?*?*?*?*?,6.8,2.9,76,102523,593,1397,262,353.3,582.8,106.0,36758,55796,14931,2106,112,1.0,0,0,9999,99999,9,999999999,0.0,999,999,99
3019,2,21,12,0,*?*?*?*?*?*?*?*?*?*?*?*?*?*?*?*?*?*?*?*?*?*?,8.2,2.9,68,102523,614,1396,268,367.9,585.6,110.4,38292,56414,15466,2214,110,1.5,0,0,9999,99999,9,999999999,0.0,999,999,99
3019,2,21,13,0,*?*?*?*?*?*?*?*?*?*?*?*?*?*?*?*?*?*?*?*?*?*?,8.3,2.5,66,102523,580,1397,267,344.6,581.0,103.4,35836,55399,14605,2043,112,1.5,0,0,9999,99999,9,999999999,0.0,999,999,99
3019,2,21,14,0,*?*?*?*?*?*?*?*?*?*?*?*?*?*?*?*?*?*?*?*?*?*?,8.6,3.8,72,102523,492,1397,271,284.9,566.2,85.5,29584,52146,12340,1639,113,1.5,0,0,9999,99999,9,999999999,0.0,999,999,99
3019,2,21,15,0,*?*?*?*?*?*?*?*?*?*?*?*?*?*?*?*?*?*?*?*?*?*?,8.3,3.2,70,102523,357,1398,269,193.0,529.3,57.9,20041,44523,8690,1084,115,1.5,0,0,9999,99999,9,999999999,0.0,999,999,99
3019,2,21,16,0,*?*?*?*?*?*?*?*?*?*?*?*?*?*?*?*?*?*?*?*?*?*?,8.5,2.7,67,102523,183,1397,268,75.2,401.8,22.6,7796,27843,3723,474,117,1.0,0,0,9999,99999,9,999999999,0.0,999,999,99
3019,2,21,17,0,*?*?*?*?*?*?*?*?*?*?*?*?*?*?*?*?*?*?*?*?*?*?,7.9,2.7,69,102523,0,-0,300,0.0,-0.0,0.0,0,0,0,0,118,0.0,7,4,9999,99999,9,999999999,0.0,999,999,99
3019,2,21,18,0,*?*?*?*?*?*?*?*?*?*?*?*?*?*?*?*?*?*?*?*?*?*?,6.2,2.3,76,102523,0,-0,307,0.0,-0.0,0.0,0,0,0,0,120,1.0,10,5,9999,99999,9,999999999,0.0,999,999,99
3019,2,21,19,0,*?*?*?*?*?*?*?*?*?*?*?*?*?*?*?*?*?*?*?*?*?*?,3.6,1.7,87,102523,0,-0,296,0.0,-0.0,0.0,0,0,0,0,122,2.1,10,5,9999,99999,9,999999999,0.0,999,999,99
3019,2,21,20,0,*?*?*?*?*?*?*?*?*?*?*?*?*?*?*?*?*?*?*?*?*?*?,4.2,1.9,84,102523,0,-0,299,0.0,-0.0,0.0,0,0,0,0,123,2.1,10,5,9999,99999,9,999999999,0.0,999,999,99
3019,2,21,21,0,*?*?*?*?*?*?*?*?*?*?*?*?*?*?*?*?*?*?*?*?*?*?,2.4,0.6,88,102523,0,-0,291,0.0,-0.0,0.0,0,0,0,0,125,1.5,10,5,9999,99999,9,999999999,0.0,999,999,99
3019,2,21,22,0,*?*?*?*?*?*?*?*?*?*?*?*?*?*?*?*?*?*?*?*?*?*?,2.2,-0.0,86,102523,0,-0,291,0.0,-0.0,0.0,0,0,0,0,127,1.0,10,5,9999,99999,9,999999999,0.0,999,999,99
3019,2,21,23,0,*?*?*?*?*?*?*?*?*?*?*?*?*?*?*?*?*?*?*?*?*?*?,1.5,0.2,91,102523,0,-0,288,0.0,-0.0,0.0,0,0,0,0,128,0.5,10,5,9999,99999,9,999999999,0.0,999,999,99
3019,2,21,24,0,*?*?*?*?*?*?*?*?*?*?*?*?*?*?*?*?*?*?*?*?*?*?,1.8,0.2,89,102523,0,-0,289,0.0,-0.0,0.0,0,0,0,0,130,1.0,10,5,9999,99999,9,999999999,0.0,999,999,99
3019,2,22,1,0,*?*?*?*?*?*?*?*?*?*?*?*?*?*?*?*?*?*?*?*?*?*?,0.0,-0.0,100,102338,0,-0,281,0.0,-0.0,0.0,0,0,0,0,127,1.5,10,5,9999,99999,9,999999999,0.0,999,999,99
3019,2,22,2,0,*?*?*?*?*?*?*?*?*?*?*?*?*?*?*?*?*?*?*?*?*?*?,-1.1,-1.1,100,102338,0,-0,277,0.0,-0.0,0.0,0,0,0,0,123,1.0,10,5,9999,99999,9,999999999,0.0,999,999,99
3019,2,22,3,0,*?*?*?*?*?*?*?*?*?*?*?*?*?*?*?*?*?*?*?*?*?*?,-0.8,-0.8,100,102338,0,-0,278,0.0,-0.0,0.0,0,0,0,0,120,1.5,10,5,9999,99999,9,999999999,0.0,999,999,99
3019,2,22,4,0,*?*?*?*?*?*?*?*?*?*?*?*?*?*?*?*?*?*?*?*?*?*?,-1.0,-1.1,100,102338,0,-0,277,0.0,-0.0,0.0,0,0,0,0,117,0.0,10,5,9999,99999,9,999999999,0.0,999,999,99
3019,2,22,5,0,*?*?*?*?*?*?*?*?*?*?*?*?*?*?*?*?*?*?*?*?*?*?,-1.4,-1.5,100,102338,0,-0,276,0.0,-0.0,0.0,0,0,0,0,113,0.5,10,5,9999,99999,9,999999999,0.0,999,999,99
3019,2,22,6,0,*?*?*?*?*?*?*?*?*?*?*?*?*?*?*?*?*?*?*?*?*?*?,-2.3,-2.2,100,102338,0,-0,272,0.0,-0.0,0.0,0,0,0,0,110,0.0,10,5,9999,99999,9,999999999,0.0,999,999,99
3019,2,22,7,0,*?*?*?*?*?*?*?*?*?*?*?*?*?*?*?*?*?*?*?*?*?*?,-3.1,-3.1,100,102338,38,1387,259,0.0,0.0,0.0,0,0,0,0,108,0.5,8,4,9999,99999,9,999999999,0.0,999,999,99
3019,2,22,8,0,*?*?*?*?*?*?*?*?*?*?*?*?*?*?*?*?*?*?*?*?*?*?,-1.2,-1.3,100,102338,234,1398,247,106.2,373.1,43.8,10870,26447,6549,785,107,1.0,4,2,9999,99999,9,999999999,0.0,999,999,99
3019,2,22,9,0,*?*?*?*?*?*?*?*?*?*?*?*?*?*?*?*?*?*?*?*?*?*?,0.6,0.6,100,102338,400,1398,241,222.2,538.2,68.2,23026,46846,10058,1278,105,0.5,1,0,9999,99999,9,999999999,0.0,999,999,99
3019,2,22,10,0,*?*?*?*?*?*?*?*?*?*?*?*?*?*?*?*?*?*?*?*?*?*?,3.0,2.1,100,102338,525,1397,256,306.4,547.8,100.5,31626,50965,14138,1915,103,1.0,2,1,9999,99999,9,999999999,0.0,999,999,99
3019,2,22,11,0,*?*?*?*?*?*?*?*?*?*?*?*?*?*?*?*?*?*?*?*?*?*?,5.4,2.3,100,102338,601,1397,266,357.7,558.8,117.3,36985,53391,16203,2303,102,1.0,2,1,9999,99999,9,999999999,0.0,999,999,99
3019,2,22,12,0,*?*?*?*?*?*?*?*?*?*?*?*?*?*?*?*?*?*?*?*?*?*?,8.2,2.7,96,102338,622,1396,267,373.3,586.6,112.0,38859,56632,15664,2255,100,1.5,0,0,9999,99999,9,999999999,0.0,999,999,99
3019,2,22,13,0,*?*?*?*?*?*?*?*?*?*?*?*?*?*?*?*?*?*?*?*?*?*?,8.0,2.1,94,102338,588,1398,270,349.7,576.1,107.4,36322,55007,15074,2120,93,1.5,1,0,9999,99999,9,999999999,0.0,999,999,99
3019,2,22,14,0,*?*?*?*?*?*?*?*?*?*?*?*?*?*?*?*?*?*?*?*?*?*?,8.0,1.7,90,102338,500,1398,285,280.9,461.8,115.7,29597,43038,14755,2205,87,1.5,4,2,9999,99999,9,999999999,0.0,999,999,99
3019,2,22,15,0,*?*?*?*?*?*?*?*?*?*?*?*?*?*?*?*?*?*?*?*?*?*?,8.3,3.0,98,102338,364,1397,278,197.4,509.2,64.8,20363,42914,9531,1194,80,1.5,2,1,9999,99999,9,999999999,0.0,999,999,99
3019,2,22,16,0,*?*?*?*?*?*?*?*?*?*?*?*?*?*?*?*?*?*?*?*?*?*?,8.2,2.5,95,102338,190,1396,287,77.5,334.8,31.9,7987,21819,4926,583,73,1.0,4,2,9999,99999,9,999999999,0.0,999,999,99
3019,2,22,17,0,*?*?*?*?*?*?*?*?*?*?*?*?*?*?*?*?*?*?*?*?*?*?,7.0,4.3,100,102338,0,-0,297,0.0,-0.0,0.0,0,0,0,0,67,0.0,7,4,9999,99999,9,999999999,0.0,999,999,99
3019,2,22,18,0,*?*?*?*?*?*?*?*?*?*?*?*?*?*?*?*?*?*?*?*?*?*?,4.5,4.5,100,102338,0,-0,300,0.0,-0.0,0.0,0,0,0,0,60,1.0,10,5,9999,99999,9,999999999,0.0,999,999,99
3019,2,22,19,0,*?*?*?*?*?*?*?*?*?*?*?*?*?*?*?*?*?*?*?*?*?*?,3.9,3.9,100,102338,0,-0,297,0.0,-0.0,0.0,0,0,0,0,103,2.1,10,5,9999,99999,9,999999999,0.0,999,999,99
3019,2,22,20,0,*?*?*?*?*?*?*?*?*?*?*?*?*?*?*?*?*?*?*?*?*?*?,1.8,1.7,100,102338,0,-0,289,0.0,-0.0,0.0,0,0,0,0,147,2.1,10,5,9999,99999,9,999999999,0.0,999,999,99
3019,2,22,21,0,*?*?*?*?*?*?*?*?*?*?*?*?*?*?*?*?*?*?*?*?*?*?,2.0,2.1,100,102338,0,-0,289,0.0,-0.0,0.0,0,0,0,0,190,1.5,10,5,9999,99999,9,999999999,0.0,999,999,99
3019,2,22,22,0,*?*?*?*?*?*?*?*?*?*?*?*?*?*?*?*?*?*?*?*?*?*?,1.9,1.9,100,102338,0,-0,289,0.0,-0.0,0.0,0,0,0,0,233,1.0,10,5,9999,99999,9,999999999,0.0,999,999,99
3019,2,22,23,0,*?*?*?*?*?*?*?*?*?*?*?*?*?*?*?*?*?*?*?*?*?*?,1.1,1.0,100,102338,0,-0,286,0.0,-0.0,0.0,0,0,0,0,277,0.5,10,5,9999,99999,9,999999999,0.0,999,999,99
3019,2,22,24,0,*?*?*?*?*?*?*?*?*?*?*?*?*?*?*?*?*?*?*?*?*?*?,0.9,0.4,100,102338,0,-0,285,0.0,-0.0,0.0,0,0,0,0,130,1.0,10,5,9999,99999,9,999999999,0.0,999,999,99
3019,2,23,1,0,*?*?*?*?*?*?*?*?*?*?*?*?*?*?*?*?*?*?*?*?*?*?,0.2,0.2,100,102421,0,-0,282,0.0,-0.0,0.0,0,0,0,0,320,1.5,10,5,9999,99999,9,999999999,0.0,999,999,99
3019,2,23,2,0,*?*?*?*?*?*?*?*?*?*?*?*?*?*?*?*?*?*?*?*?*?*?,-0.0,-0.0,100,102421,0,-0,281,0.0,-0.0,0.0,0,0,0,0,320,1.0,10,5,9999,99999,9,999999999,0.0,999,999,99
3019,2,23,3,0,*?*?*?*?*?*?*?*?*?*?*?*?*?*?*?*?*?*?*?*?*?*?,0.7,0.6,100,102421,0,-0,284,0.0,-0.0,0.0,0,0,0,0,320,1.5,10,5,9999,99999,9,999999999,0.0,999,999,99
3019,2,23,4,0,*?*?*?*?*?*?*?*?*?*?*?*?*?*?*?*?*?*?*?*?*?*?,-0.3,-0.2,100,102421,0,-0,280,0.0,-0.0,0.0,0,0,0,0,320,0.0,10,5,9999,99999,9,999999999,0.0,999,999,99
3019,2,23,5,0,*?*?*?*?*?*?*?*?*?*?*?*?*?*?*?*?*?*?*?*?*?*?,-1.4,-1.3,100,102421,0,-0,276,0.0,-0.0,0.0,0,0,0,0,320,0.5,10,5,9999,99999,9,999999999,0.0,999,999,99
3019,2,23,6,0,*?*?*?*?*?*?*?*?*?*?*?*?*?*?*?*?*?*?*?*?*?*?,-0.9,-0.8,100,102421,0,-0,278,0.0,-0.0,0.0,0,0,0,0,320,0.0,10,5,9999,99999,9,999999999,0.0,999,999,99
3019,2,23,7,0,*?*?*?*?*?*?*?*?*?*?*?*?*?*?*?*?*?*?*?*?*?*?,-0.4,-0.4,100,102421,46,1396,280,0.0,0.0,0.0,0,0,0,0,275,0.5,10,5,9999,99999,9,999999999,0.0,999,999,99
3019,2,23,8,0,*?*?*?*?*?*?*?*?*?*?*?*?*?*?*?*?*?*?*?*?*?*?,-0.5,-0.4,100,102421,242,1399,275,58.0,44.5,50.2,6412,3277,5933,1070,230,1.0,9,5,9999,99999,9,999999999,0.0,999,999,99
3019,2,23,9,0,*?*?*?*?*?*?*?*?*?*?*?*?*?*?*?*?*?*?*?*?*?*?,1.2,1.3,100,102421,408,1398,263,212.4,382.0,100.9,22140,33369,12867,1888,185,0.5,5,3,9999,99999,9,999999999,0.0,999,999,99
3019,2,23,10,0,*?*?*?*?*?*?*?*?*?*?*?*?*?*?*?*?*?*?*?*?*?*?,3.3,3.2,100,102421,533,1397,277,273.7,321.3,151.1,29129,31331,17324,3135,140,1.0,6,3,9999,99999,9,999999999,0.0,999,999,99
3019,2,23,11,0,*?*?*?*?*?*?*?*?*?*?*?*?*?*?*?*?*?*?*?*?*?*?,4.8,4.8,100,102421,609,1397,284,318.7,327.5,175.9,34012,33025,19991,3779,95,1.0,6,3,9999,99999,9,999999999,0.0,999,999,99
3019,2,23,12,0,*?*?*?*?*?*?*?*?*?*?*?*?*?*?*?*?*?*?*?*?*?*?,6.4,3.8,100,102421,630,1396,285,353.2,411.0,167.8,36893,40357,20461,3431,50,1.5,5,3,9999,99999,9,999999999,0.0,999,999,99
3019,2,23,13,0,*?*?*?*?*?*?*?*?*?*?*?*?*?*?*?*?*?*?*?*?*?*?,6.6,4.8,100,102421,595,1396,296,280.1,234.6,180.1,29767,23519,20377,3886,100,1.5,7,4,9999,99999,9,999999999,0.0,999,999,99
3019,2,23,14,0,*?*?*?*?*?*?*?*?*?*?*?*?*?*?*?*?*?*?*?*?*?*?,6.7,3.8,100,102421,507,1396,300,197.1,136.8,147.4,21471,13153,16782,3387,150,1.5,8,4,9999,99999,9,999999999,0.0,999,999,99
3019,2,23,15,0,*?*?*?*?*?*?*?*?*?*?*?*?*?*?*?*?*?*?*?*?*?*?,6.6,2.5,100,102421,371,1396,304,102.3,51.2,88.7,11221,4490,10026,2364,200,1.5,9,5,9999,99999,9,999999999,0.0,999,999,99
3019,2,23,16,0,*?*?*?*?*?*?*?*?*?*?*?*?*?*?*?*?*?*?*?*?*?*?,6.6,1.9,98,102421,197,1396,299,56.6,101.1,42.3,6059,6175,5183,761,250,1.0,8,4,9999,99999,9,999999999,0.0,999,999,99
3019,2,23,17,0,*?*?*?*?*?*?*?*?*?*?*?*?*?*?*?*?*?*?*?*?*?*?,5.8,1.9,100,102421,0,-0,301,0.0,-0.0,0.0,0,0,0,0,300,0.0,9,5,9999,99999,9,999999999,0.0,999,999,99
3019,2,23,18,0,*?*?*?*?*?*?*?*?*?*?*?*?*?*?*?*?*?*?*?*?*?*?,5.0,3.4,100,102421,0,-0,302,0.0,-0.0,0.0,0,0,0,0,350,1.0,10,5,9999,99999,9,999999999,0.0,999,999,99
3019,2,23,19,0,*?*?*?*?*?*?*?*?*?*?*?*?*?*?*?*?*?*?*?*?*?*?,4.1,1.9,100,102421,0,-0,298,0.0,-0.0,0.0,0,0,0,0,345,2.1,10,5,9999,99999,9,999999999,0.0,999,999,99
3019,2,23,20,0,*?*?*?*?*?*?*?*?*?*?*?*?*?*?*?*?*?*?*?*?*?*?,2.8,2.5,100,102421,0,-0,293,0.0,-0.0,0.0,0,0,0,0,340,2.1,10,5,9999,99999,9,999999999,0.0,999,999,99
3019,2,23,21,0,*?*?*?*?*?*?*?*?*?*?*?*?*?*?*?*?*?*?*?*?*?*?,2.6,2.1,100,102421,0,-0,292,0.0,-0.0,0.0,0,0,0,0,335,1.5,10,5,9999,99999,9,999999999,0.0,999,999,99
3019,2,23,22,0,*?*?*?*?*?*?*?*?*?*?*?*?*?*?*?*?*?*?*?*?*?*?,1.4,1.5,100,102421,0,-0,287,0.0,-0.0,0.0,0,0,0,0,330,1.0,10,5,9999,99999,9,999999999,0.0,999,999,99
3019,2,23,23,0,*?*?*?*?*?*?*?*?*?*?*?*?*?*?*?*?*?*?*?*?*?*?,1.4,1.0,100,102421,0,-0,287,0.0,-0.0,0.0,0,0,0,0,325,0.5,10,5,9999,99999,9,999999999,0.0,999,999,99
3019,2,23,24,0,*?*?*?*?*?*?*?*?*?*?*?*?*?*?*?*?*?*?*?*?*?*?,0.4,0.4,100,102421,0,-0,283,0.0,-0.0,0.0,0,0,0,0,320,1.0,10,5,9999,99999,9,999999999,0.0,999,999,99
3019,2,24,1,0,*?*?*?*?*?*?*?*?*?*?*?*?*?*?*?*?*?*?*?*?*?*?,2.0,1.9,100,102820,0,-0,289,0.0,-0.0,0.0,0,0,0,0,325,1.5,10,5,9999,99999,9,999999999,0.0,999,999,99
3019,2,24,2,0,*?*?*?*?*?*?*?*?*?*?*?*?*?*?*?*?*?*?*?*?*?*?,2.5,2.5,100,102820,0,-0,291,0.0,-0.0,0.0,0,0,0,0,330,1.0,10,5,9999,99999,9,999999999,0.0,999,999,99
3019,2,24,3,0,*?*?*?*?*?*?*?*?*?*?*?*?*?*?*?*?*?*?*?*?*?*?,1.7,1.7,100,102820,0,-0,288,0.0,-0.0,0.0,0,0,0,0,335,1.5,10,5,9999,99999,9,999999999,0.0,999,999,99
3019,2,24,4,0,*?*?*?*?*?*?*?*?*?*?*?*?*?*?*?*?*?*?*?*?*?*?,1.3,1.3,100,102820,0,-0,287,0.0,-0.0,0.0,0,0,0,0,340,0.0,10,5,9999,99999,9,999999999,0.0,999,999,99
3019,2,24,5,0,*?*?*?*?*?*?*?*?*?*?*?*?*?*?*?*?*?*?*?*?*?*?,0.9,0.8,100,102820,0,-0,285,0.0,-0.0,0.0,0,0,0,0,345,0.5,10,5,9999,99999,9,999999999,0.0,999,999,99
3019,2,24,6,0,*?*?*?*?*?*?*?*?*?*?*?*?*?*?*?*?*?*?*?*?*?*?,1.1,1.0,100,102820,0,-0,286,0.0,-0.0,0.0,0,0,0,0,350,0.0,10,5,9999,99999,9,999999999,0.0,999,999,99
3019,2,24,7,0,*?*?*?*?*?*?*?*?*?*?*?*?*?*?*?*?*?*?*?*?*?*?,1.3,1.3,100,102820,54,1401,287,0.0,0.0,0.0,0,0,0,0,348,0.5,10,5,9999,99999,9,999999999,0.0,999,999,99
3019,2,24,8,0,*?*?*?*?*?*?*?*?*?*?*?*?*?*?*?*?*?*?*?*?*?*?,2.3,2.3,100,102820,249,1393,291,34.9,0.0,34.9,4085,0,4092,1361,347,1.0,10,5,9999,99999,9,999999999,0.0,999,999,99
3019,2,24,9,0,*?*?*?*?*?*?*?*?*?*?*?*?*?*?*?*?*?*?*?*?*?*?,2.2,0.4,98,102820,416,1397,291,67.6,0.0,67.6,7900,0,7921,2761,345,0.5,10,5,9999,99999,9,999999999,0.0,999,999,99
3019,2,24,10,0,*?*?*?*?*?*?*?*?*?*?*?*?*?*?*?*?*?*?*?*?*?*?,3.3,2.5,100,102820,541,1396,295,92.3,0.0,92.3,10830,0,10864,3932,343,1.0,10,5,9999,99999,9,999999999,0.0,999,999,99
3019,2,24,11,0,*?*?*?*?*?*?*?*?*?*?*?*?*?*?*?*?*?*?*?*?*?*?,3.9,1.5,93,102820,616,1395,298,107.2,0.0,107.2,12627,0,12669,4687,342,1.0,10,5,9999,99999,9,999999999,0.0,999,999,99
3019,2,24,12,0,*?*?*?*?*?*?*?*?*?*?*?*?*?*?*?*?*?*?*?*?*?*?,5.1,2.1,89,102820,638,1397,303,111.4,0.0,111.4,13134,0,13179,4905,340,1.5,10,5,9999,99999,9,999999999,0.0,999,999,99
3019,2,24,13,0,*?*?*?*?*?*?*?*?*?*?*?*?*?*?*?*?*?*?*?*?*?*?,5.5,3.6,97,102820,603,1396,304,104.5,0.0,104.5,12302,0,12342,4548,337,1.5,10,5,9999,99999,9,999999999,0.0,999,999,99
3019,2,24,14,0,*?*?*?*?*?*?*?*?*?*?*?*?*?*?*?*?*?*?*?*?*?*?,5.4,2.3,89,102820,514,1395,304,87.1,0.0,87.1,10208,0,10238,3676,333,1.5,10,5,9999,99999,9,999999999,0.0,999,999,99
3019,2,24,15,0,*?*?*?*?*?*?*?*?*?*?*?*?*?*?*?*?*?*?*?*?*?*?,5.0,3.0,97,102820,378,1394,302,60.3,0.0,60.3,7037,0,7054,2431,330,1.5,10,5,9999,99999,9,999999999,0.0,999,999,99
3019,2,24,16,0,*?*?*?*?*?*?*?*?*?*?*?*?*?*?*?*?*?*?*?*?*?*?,5.1,2.7,93,102820,204,1395,303,26.0,0.0,26.0,3055,0,3059,1007,327,1.0,10,5,9999,99999,9,999999999,0.0,999,999,99
3019,2,24,17,0,*?*?*?*?*?*?*?*?*?*?*?*?*?*?*?*?*?*?*?*?*?*?,5.2,2.7,93,102820,3,1244,303,0.0,0.0,0.0,0,0,0,0,323,0.0,10,5,9999,99999,9,999999999,0.0,999,999,99
3019,2,24,18,0,*?*?*?*?*?*?*?*?*?*?*?*?*?*?*?*?*?*?*?*?*?*?,4.2,3.4,100,102820,0,-0,299,0.0,-0.0,0.0,0,0,0,0,320,1.0,10,5,9999,99999,9,999999999,0.0,999,999,99
3019,2,24,19,0,*?*?*?*?*?*?*?*?*?*?*?*?*?*?*?*?*?*?*?*?*?*?,3.6,2.3,100,102820,0,-0,296,0.0,-0.0,0.0,0,0,0,0,322,2.1,10,5,9999,99999,9,999999999,0.0,999,999,99
3019,2,24,20,0,*?*?*?*?*?*?*?*?*?*?*?*?*?*?*?*?*?*?*?*?*?*?,3.5,3.4,100,102820,0,-0,296,0.0,-0.0,0.0,0,0,0,0,323,2.1,10,5,9999,99999,9,999999999,0.0,999,999,99
3019,2,24,21,0,*?*?*?*?*?*?*?*?*?*?*?*?*?*?*?*?*?*?*?*?*?*?,3.4,3.4,100,102820,0,-0,295,0.0,-0.0,0.0,0,0,0,0,325,1.5,10,5,9999,99999,9,999999999,0.0,999,999,99
3019,2,24,22,0,*?*?*?*?*?*?*?*?*?*?*?*?*?*?*?*?*?*?*?*?*?*?,3.2,3.2,100,102820,0,-0,294,0.0,-0.0,0.0,0,0,0,0,327,1.0,10,5,9999,99999,9,999999999,0.0,999,999,99
3019,2,24,23,0,*?*?*?*?*?*?*?*?*?*?*?*?*?*?*?*?*?*?*?*?*?*?,2.9,2.7,100,102820,0,-0,293,0.0,-0.0,0.0,0,0,0,0,328,0.5,10,5,9999,99999,9,999999999,0.0,999,999,99
3019,2,24,24,0,*?*?*?*?*?*?*?*?*?*?*?*?*?*?*?*?*?*?*?*?*?*?,1.3,1.3,100,102820,0,-0,287,0.0,-0.0,0.0,0,0,0,0,320,1.0,10,5,9999,99999,9,999999999,0.0,999,999,99
3019,2,25,1,0,*?*?*?*?*?*?*?*?*?*?*?*?*?*?*?*?*?*?*?*?*?*?,2.6,1.7,94,103207,0,-0,292,0.0,-0.0,0.0,0,0,0,0,328,1.5,10,5,9999,99999,9,999999999,0.0,999,999,99
3019,2,25,2,0,*?*?*?*?*?*?*?*?*?*?*?*?*?*?*?*?*?*?*?*?*?*?,2.7,1.0,90,103207,0,-0,293,0.0,-0.0,0.0,0,0,0,0,327,1.0,10,5,9999,99999,9,999999999,0.0,999,999,99
3019,2,25,3,0,*?*?*?*?*?*?*?*?*?*?*?*?*?*?*?*?*?*?*?*?*?*?,3.0,0.6,85,103207,0,-0,294,0.0,-0.0,0.0,0,0,0,0,325,1.5,10,5,9999,99999,9,999999999,0.0,999,999,99
3019,2,25,4,0,*?*?*?*?*?*?*?*?*?*?*?*?*?*?*?*?*?*?*?*?*?*?,2.9,0.8,87,103207,0,-0,293,0.0,-0.0,0.0,0,0,0,0,323,0.0,10,5,9999,99999,9,999999999,0.0,999,999,99
3019,2,25,5,0,*?*?*?*?*?*?*?*?*?*?*?*?*?*?*?*?*?*?*?*?*?*?,2.4,1.3,92,103207,0,-0,291,0.0,-0.0,0.0,0,0,0,0,322,0.5,10,5,9999,99999,9,999999999,0.0,999,999,99
3019,2,25,6,0,*?*?*?*?*?*?*?*?*?*?*?*?*?*?*?*?*?*?*?*?*?*?,2.4,1.5,94,103207,0,-0,291,0.0,-0.0,0.0,0,0,0,0,320,0.0,10,5,9999,99999,9,999999999,0.0,999,999,99
3019,2,25,7,0,*?*?*?*?*?*?*?*?*?*?*?*?*?*?*?*?*?*?*?*?*?*?,2.3,1.9,98,103207,62,1402,291,0.0,0.0,0.0,0,0,0,0,322,0.5,10,5,9999,99999,9,999999999,0.0,999,999,99
3019,2,25,8,0,*?*?*?*?*?*?*?*?*?*?*?*?*?*?*?*?*?*?*?*?*?*?,2.3,2.1,99,103207,257,1393,291,36.5,0.0,36.5,4269,0,4276,1425,323,1.0,10,5,9999,99999,9,999999999,0.0,999,999,99
3019,2,25,9,0,*?*?*?*?*?*?*?*?*?*?*?*?*?*?*?*?*?*?*?*?*?*?,2.4,2.3,100,103207,423,1393,291,69.3,0.0,69.3,8088,0,8109,2833,325,0.5,10,5,9999,99999,9,999999999,0.0,999,999,99
3019,2,25,10,0,*?*?*?*?*?*?*?*?*?*?*?*?*?*?*?*?*?*?*?*?*?*?,4.5,3.0,91,103207,549,1396,300,93.9,0.0,93.9,11023,0,11057,4011,327,1.0,10,5,9999,99999,9,999999999,0.0,999,999,99
3019,2,25,11,0,*?*?*?*?*?*?*?*?*?*?*?*?*?*?*?*?*?*?*?*?*?*?,3.6,2.5,92,103207,624,1394,296,108.8,0.0,108.8,12820,0,12863,4769,328,1.0,10,5,9999,99999,9,999999999,0.0,999,999,99
3019,2,25,12,0,*?*?*?*?*?*?*?*?*?*?*?*?*?*?*?*?*?*?*?*?*?*?,4.5,1.3,80,103207,645,1394,300,113.0,0.0,113.0,13323,0,13369,4986,330,1.5,10,5,9999,99999,9,999999999,0.0,999,999,99
3019,2,25,13,0,*?*?*?*?*?*?*?*?*?*?*?*?*?*?*?*?*?*?*?*?*?*?,4.3,3.0,92,103207,610,1394,299,106.1,0.0,106.1,12487,0,12528,4627,280,1.5,10,5,9999,99999,9,999999999,0.0,999,999,99
3019,2,25,14,0,*?*?*?*?*?*?*?*?*?*?*?*?*?*?*?*?*?*?*?*?*?*?,4.6,2.1,84,103207,522,1396,301,88.6,0.0,88.6,10387,0,10418,3749,230,1.5,10,5,9999,99999,9,999999999,0.0,999,999,99
3019,2,25,15,0,*?*?*?*?*?*?*?*?*?*?*?*?*?*?*?*?*?*?*?*?*?*?,4.4,-0.8,68,103207,385,1393,300,61.8,0.0,61.8,7206,0,7224,2495,180,1.5,10,5,9999,99999,9,999999999,0.0,999,999,99
3019,2,25,16,0,*?*?*?*?*?*?*?*?*?*?*?*?*?*?*?*?*?*?*?*?*?*?,4.5,-2.9,57,103207,211,1395,301,27.4,0.0,27.4,3215,0,3220,1062,130,1.0,10,5,9999,99999,9,999999999,0.0,999,999,99
3019,2,25,17,0,*?*?*?*?*?*?*?*?*?*?*?*?*?*?*?*?*?*?*?*?*?*?,4.4,-0.6,69,103207,10,1371,300,0.0,0.0,0.0,0,0,0,0,80,0.0,10,5,9999,99999,9,999999999,0.0,999,999,99
3019,2,25,18,0,*?*?*?*?*?*?*?*?*?*?*?*?*?*?*?*?*?*?*?*?*?*?,4.2,-0.4,71,103207,0,-0,299,0.0,-0.0,0.0,0,0,0,0,30,1.0,10,5,9999,99999,9,999999999,0.0,999,999,99
3019,2,25,19,0,*?*?*?*?*?*?*?*?*?*?*?*?*?*?*?*?*?*?*?*?*?*?,3.9,-0.8,71,103207,0,-0,298,0.0,-0.0,0.0,0,0,0,0,28,2.1,10,5,9999,99999,9,999999999,0.0,999,999,99
3019,2,25,20,0,*?*?*?*?*?*?*?*?*?*?*?*?*?*?*?*?*?*?*?*?*?*?,3.9,-0.0,76,103207,0,-0,298,0.0,-0.0,0.0,0,0,0,0,27,2.1,10,5,9999,99999,9,999999999,0.0,999,999,99
3019,2,25,21,0,*?*?*?*?*?*?*?*?*?*?*?*?*?*?*?*?*?*?*?*?*?*?,3.1,0.6,84,103207,0,-0,294,0.0,-0.0,0.0,0,0,0,0,25,1.5,10,5,9999,99999,9,999999999,0.0,999,999,99
3019,2,25,22,0,*?*?*?*?*?*?*?*?*?*?*?*?*?*?*?*?*?*?*?*?*?*?,3.4,1.3,87,103207,0,-0,296,0.0,-0.0,0.0,0,0,0,0,23,1.0,10,5,9999,99999,9,999999999,0.0,999,999,99
3019,2,25,23,0,*?*?*?*?*?*?*?*?*?*?*?*?*?*?*?*?*?*?*?*?*?*?,3.3,-0.4,77,103207,0,-0,295,0.0,-0.0,0.0,0,0,0,0,22,0.5,10,5,9999,99999,9,999999999,0.0,999,999,99
3019,2,25,24,0,*?*?*?*?*?*?*?*?*?*?*?*?*?*?*?*?*?*?*?*?*?*?,2.5,2.3,98,103207,0,-0,292,0.0,-0.0,0.0,0,0,0,0,330,1.0,10,5,9999,99999,9,999999999,0.0,999,999,99
3019,2,26,1,0,*?*?*?*?*?*?*?*?*?*?*?*?*?*?*?*?*?*?*?*?*?*?,3.6,1.9,93,103602,0,-0,296,0.0,-0.0,0.0,0,0,0,0,25,1.5,10,5,9999,99999,9,999999999,0.0,999,999,99
3019,2,26,2,0,*?*?*?*?*?*?*?*?*?*?*?*?*?*?*?*?*?*?*?*?*?*?,4.1,2.7,97,103602,0,-0,298,0.0,-0.0,0.0,0,0,0,0,30,1.0,10,5,9999,99999,9,999999999,0.0,999,999,99
3019,2,26,3,0,*?*?*?*?*?*?*?*?*?*?*?*?*?*?*?*?*?*?*?*?*?*?,3.1,2.1,99,103602,0,-0,294,0.0,-0.0,0.0,0,0,0,0,35,1.5,10,5,9999,99999,9,999999999,0.0,999,999,99
3019,2,26,4,0,*?*?*?*?*?*?*?*?*?*?*?*?*?*?*?*?*?*?*?*?*?*?,4.1,2.1,93,103602,0,-0,298,0.0,-0.0,0.0,0,0,0,0,40,0.0,10,5,9999,99999,9,999999999,0.0,999,999,99
3019,2,26,5,0,*?*?*?*?*?*?*?*?*?*?*?*?*?*?*?*?*?*?*?*?*?*?,3.7,1.0,88,103602,0,-0,297,0.0,-0.0,0.0,0,0,0,0,45,0.5,10,5,9999,99999,9,999999999,0.0,999,999,99
3019,2,26,6,0,*?*?*?*?*?*?*?*?*?*?*?*?*?*?*?*?*?*?*?*?*?*?,3.1,-0.2,84,103602,0,-0,294,0.0,-0.0,0.0,0,0,0,0,50,0.0,10,5,9999,99999,9,999999999,0.0,999,999,99
3019,2,26,7,0,*?*?*?*?*?*?*?*?*?*?*?*?*?*?*?*?*?*?*?*?*?*?,2.4,-0.6,86,103602,70,1402,292,0.0,0.0,0.0,0,0,0,0,48,0.5,10,5,9999,99999,9,999999999,0.0,999,999,99
3019,2,26,8,0,*?*?*?*?*?*?*?*?*?*?*?*?*?*?*?*?*?*?*?*?*?*?,3.2,1.0,92,103602,265,1392,290,66.2,46.3,57.4,7310,3553,6750,1230,47,1.0,9,5,9999,99999,9,999999999,0.0,999,999,99
3019,2,26,9,0,*?*?*?*?*?*?*?*?*?*?*?*?*?*?*?*?*?*?*?*?*?*?,4.0,3.4,100,103602,431,1393,289,163.1,132.8,122.0,17769,12216,13961,2736,45,0.5,8,4,9999,99999,9,999999999,0.0,999,999,99
3019,2,26,10,0,*?*?*?*?*?*?*?*?*?*?*?*?*?*?*?*?*?*?*?*?*?*?,5.3,3.8,95,103602,557,1395,285,288.2,323.5,159.1,30700,31930,18188,3339,43,1.0,6,3,9999,99999,9,999999999,0.0,999,999,99
3019,2,26,11,0,*?*?*?*?*?*?*?*?*?*?*?*?*?*?*?*?*?*?*?*?*?*?,7.2,4.3,86,103602,632,1394,294,333.2,329.2,183.9,35583,33478,20834,4001,42,1.0,6,3,9999,99999,9,999999999,0.0,999,999,99
3019,2,26,12,0,*?*?*?*?*?*?*?*?*?*?*?*?*?*?*?*?*?*?*?*?*?*?,8.1,6.1,93,103602,653,1394,299,345.6,330.6,190.8,36942,33838,21560,4196,40,1.5,6,3,9999,99999,9,999999999,0.0,999,999,99
3019,2,26,13,0,*?*?*?*?*?*?*?*?*?*?*?*?*?*?*?*?*?*?*?*?*?*?,8.4,7.3,99,103602,618,1395,305,292.7,235.8,188.2,31129,23849,21231,4107,42,1.5,7,4,9999,99999,9,999999999,0.0,999,999,99
3019,2,26,14,0,*?*?*?*?*?*?*?*?*?*?*?*?*?*?*?*?*?*?*?*?*?*?,8.5,6.9,96,103602,529,1394,305,245.1,230.6,157.6,25981,22437,17968,3303,43,1.5,7,4,9999,99999,9,999999999,0.0,999,999,99
3019,2,26,15,0,*?*?*?*?*?*?*?*?*?*?*?*?*?*?*?*?*?*?*?*?*?*?,8.3,6.6,95,103602,393,1396,304,171.9,218.0,110.6,18176,19158,12853,2194,45,1.5,7,4,9999,99999,9,999999999,0.0,999,999,99
3019,2,26,16,0,*?*?*?*?*?*?*?*?*?*?*?*?*?*?*?*?*?*?*?*?*?*?,8.3,7.0,97,103602,218,1394,308,66.2,106.7,49.5,7063,6951,6010,904,47,1.0,8,4,9999,99999,9,999999999,0.0,999,999,99
3019,2,26,17,0,*?*?*?*?*?*?*?*?*?*?*?*?*?*?*?*?*?*?*?*?*?*?,8.0,6.7,98,103602,17,1395,315,0.0,0.0,0.0,0,0,0,0,48,0.0,10,5,9999,99999,9,999999999,0.0,999,999,99
3019,2,26,18,0,*?*?*?*?*?*?*?*?*?*?*?*?*?*?*?*?*?*?*?*?*?*?,7.0,7.0,100,103602,0,-0,310,0.0,-0.0,0.0,0,0,0,0,50,1.0,10,5,9999,99999,9,999999999,0.0,999,999,99
3019,2,26,19,0,*?*?*?*?*?*?*?*?*?*?*?*?*?*?*?*?*?*?*?*?*?*?,5.6,5.6,100,103602,0,-0,304,0.0,-0.0,0.0,0,0,0,0,55,2.1,10,5,9999,99999,9,999999999,0.0,999,999,99
3019,2,26,20,0,*?*?*?*?*?*?*?*?*?*?*?*?*?*?*?*?*?*?*?*?*?*?,6.1,6.1,100,103602,0,-0,306,0.0,-0.0,0.0,0,0,0,0,60,2.1,10,5,9999,99999,9,999999999,0.0,999,999,99
3019,2,26,21,0,*?*?*?*?*?*?*?*?*?*?*?*?*?*?*?*?*?*?*?*?*?*?,4.9,5.0,100,103602,0,-0,301,0.0,-0.0,0.0,0,0,0,0,65,1.5,10,5,9999,99999,9,999999999,0.0,999,999,99
3019,2,26,22,0,*?*?*?*?*?*?*?*?*?*?*?*?*?*?*?*?*?*?*?*?*?*?,4.2,4.3,100,103602,0,-0,298,0.0,-0.0,0.0,0,0,0,0,70,1.0,10,5,9999,99999,9,999999999,0.0,999,999,99
3019,2,26,23,0,*?*?*?*?*?*?*?*?*?*?*?*?*?*?*?*?*?*?*?*?*?*?,3.6,3.6,100,103602,0,-0,296,0.0,-0.0,0.0,0,0,0,0,75,0.5,10,5,9999,99999,9,999999999,0.0,999,999,99
3019,2,26,24,0,*?*?*?*?*?*?*?*?*?*?*?*?*?*?*?*?*?*?*?*?*?*?,3.2,0.6,89,103602,0,-0,295,0.0,-0.0,0.0,0,0,0,0,20,1.0,10,5,9999,99999,9,999999999,0.0,999,999,99
3019,2,27,1,0,*?*?*?*?*?*?*?*?*?*?*?*?*?*?*?*?*?*?*?*?*?*?,0.8,-0.0,94,103725,0,-0,285,0.0,-0.0,0.0,0,0,0,0,82,1.5,10,5,9999,99999,9,999999999,0.0,999,999,99
3019,2,27,2,0,*?*?*?*?*?*?*?*?*?*?*?*?*?*?*?*?*?*?*?*?*?*?,-1.0,-1.9,92,103725,0,-0,278,0.0,-0.0,0.0,0,0,0,0,83,1.0,10,5,9999,99999,9,999999999,0.0,999,999,99
3019,2,27,3,0,*?*?*?*?*?*?*?*?*?*?*?*?*?*?*?*?*?*?*?*?*?*?,-1.1,-2.2,91,103725,0,-0,277,0.0,-0.0,0.0,0,0,0,0,85,1.5,10,5,9999,99999,9,999999999,0.0,999,999,99
3019,2,27,4,0,*?*?*?*?*?*?*?*?*?*?*?*?*?*?*?*?*?*?*?*?*?*?,-1.2,-2.2,92,103725,0,-0,277,0.0,-0.0,0.0,0,0,0,0,87,0.0,10,5,9999,99999,9,999999999,0.0,999,999,99
3019,2,27,5,0,*?*?*?*?*?*?*?*?*?*?*?*?*?*?*?*?*?*?*?*?*?*?,-0.8,-1.3,96,103725,0,-0,278,0.0,-0.0,0.0,0,0,0,0,88,0.5,10,5,9999,99999,9,999999999,0.0,999,999,99
3019,2,27,6,0,*?*?*?*?*?*?*?*?*?*?*?*?*?*?*?*?*?*?*?*?*?*?,-0.3,-1.9,87,103725,0,-0,280,0.0,-0.0,0.0,0,0,0,0,90,0.0,10,5,9999,99999,9,999999999,0.0,999,999,99
3019,2,27,7,0,*?*?*?*?*?*?*?*?*?*?*?*?*?*?*?*?*?*?*?*?*?*?,0.1,-3.1,76,103725,78,1400,282,1.1,0.0,1.1,153,-0,153,46,97,0.5,10,5,9999,99999,9,999999999,0.0,999,999,99
3019,2,27,8,0,*?*?*?*?*?*?*?*?*?*?*?*?*?*?*?*?*?*?*?*?*?*?,-0.5,-3.7,77,103725,273,1391,280,39.7,0.0,39.7,4640,0,4649,1555,103,1.0,10,5,9999,99999,9,999999999,0.0,999,999,99
3019,2,27,9,0,*?*?*?*?*?*?*?*?*?*?*?*?*?*?*?*?*?*?*?*?*?*?,-0.0,-3.9,72,103725,440,1395,282,72.5,0.0,72.5,8472,0,8495,2982,110,0.5,10,5,9999,99999,9,999999999,0.0,999,999,99
3019,2,27,10,0,*?*?*?*?*?*?*?*?*?*?*?*?*?*?*?*?*?*?*?*?*?*?,1.3,-3.1,70,103725,565,1395,287,97.2,0.0,97.2,11412,0,11448,4173,117,1.0,10,5,9999,99999,9,999999999,0.0,999,999,99
3019,2,27,11,0,*?*?*?*?*?*?*?*?*?*?*?*?*?*?*?*?*?*?*?*?*?*?,3.1,-1.1,74,103725,640,1394,289,194.6,56.4,168.7,21399,5521,19029,5056,123,1.0,9,5,9999,99999,9,999999999,0.0,999,999,99
3019,2,27,12,0,*?*?*?*?*?*?*?*?*?*?*?*?*?*?*?*?*?*?*?*?*?*?,3.9,-0.0,75,103725,661,1394,293,201.7,56.6,174.9,22185,5566,19722,5295,130,1.5,9,5,9999,99999,9,999999999,0.0,999,999,99
3019,2,27,13,0,*?*?*?*?*?*?*?*?*?*?*?*?*?*?*?*?*?*?*?*?*?*?,3.9,0.6,79,103725,625,1393,298,109.2,0.0,109.2,12860,0,12904,4786,160,1.5,10,5,9999,99999,9,999999999,0.0,999,999,99
3019,2,27,14,0,*?*?*?*?*?*?*?*?*?*?*?*?*?*?*?*?*?*?*?*?*?*?,4.0,1.7,85,103725,536,1393,293,159.1,55.0,138.0,17479,5239,15566,3936,190,1.5,9,5,9999,99999,9,999999999,0.0,999,999,99
3019,2,27,15,0,*?*?*?*?*?*?*?*?*?*?*?*?*?*?*?*?*?*?*?*?*?*?,3.7,0.4,79,103725,400,1394,297,64.7,0.0,64.7,7547,0,7566,2624,220,1.5,10,5,9999,99999,9,999999999,0.0,999,999,99
3019,2,27,16,0,*?*?*?*?*?*?*?*?*?*?*?*?*?*?*?*?*?*?*?*?*?*?,3.9,-0.2,74,103725,225,1394,298,30.2,0.0,30.2,3536,0,3542,1171,250,1.0,10,5,9999,99999,9,999999999,0.0,999,999,99
3019,2,27,17,0,*?*?*?*?*?*?*?*?*?*?*?*?*?*?*?*?*?*?*?*?*?*?,4.1,-0.2,74,103725,24,1405,299,0.0,0.0,0.0,0,0,0,0,280,0.0,10,5,9999,99999,9,999999999,0.0,999,999,99
3019,2,27,18,0,*?*?*?*?*?*?*?*?*?*?*?*?*?*?*?*?*?*?*?*?*?*?,2.7,0.4,84,103725,0,-0,293,0.0,-0.0,0.0,0,0,0,0,310,1.0,10,5,9999,99999,9,999999999,0.0,999,999,99
3019,2,27,19,0,*?*?*?*?*?*?*?*?*?*?*?*?*?*?*?*?*?*?*?*?*?*?,1.7,-0.6,83,103725,0,-0,289,0.0,-0.0,0.0,0,0,0,0,313,2.1,10,5,9999,99999,9,999999999,0.0,999,999,99
3019,2,27,20,0,*?*?*?*?*?*?*?*?*?*?*?*?*?*?*?*?*?*?*?*?*?*?,2.0,-1.1,80,103725,0,-0,290,0.0,-0.0,0.0,0,0,0,0,317,2.1,10,5,9999,99999,9,999999999,0.0,999,999,99
3019,2,27,21,0,*?*?*?*?*?*?*?*?*?*?*?*?*?*?*?*?*?*?*?*?*?*?,1.2,-1.3,82,103725,0,-0,287,0.0,-0.0,0.0,0,0,0,0,320,1.5,10,5,9999,99999,9,999999999,0.0,999,999,99
3019,2,27,22,0,*?*?*?*?*?*?*?*?*?*?*?*?*?*?*?*?*?*?*?*?*?*?,0.8,-1.1,86,103725,0,-0,285,0.0,-0.0,0.0,0,0,0,0,323,1.0,10,5,9999,99999,9,999999999,0.0,999,999,99
3019,2,27,23,0,*?*?*?*?*?*?*?*?*?*?*?*?*?*?*?*?*?*?*?*?*?*?,0.3,0.2,99,103725,0,-0,283,0.0,-0.0,0.0,0,0,0,0,327,0.5,10,5,9999,99999,9,999999999,0.0,999,999,99
3019,2,27,24,0,*?*?*?*?*?*?*?*?*?*?*?*?*?*?*?*?*?*?*?*?*?*?,3.0,1.9,92,103725,0,-0,294,0.0,-0.0,0.0,0,0,0,0,80,1.0,10,5,9999,99999,9,999999999,0.0,999,999,99
3019,2,28,1,0,*?*?*?*?*?*?*?*?*?*?*?*?*?*?*?*?*?*?*?*?*?*?,-0.3,-0.6,97,103340,0,-0,280,0.0,-0.0,0.0,0,0,0,0,333,1.5,10,5,9999,99999,9,999999999,0.0,999,999,99
3019,2,28,2,0,*?*?*?*?*?*?*?*?*?*?*?*?*?*?*?*?*?*?*?*?*?*?,-0.6,-0.8,97,103340,0,-0,279,0.0,-0.0,0.0,0,0,0,0,337,1.0,10,5,9999,99999,9,999999999,0.0,999,999,99
3019,2,28,3,0,*?*?*?*?*?*?*?*?*?*?*?*?*?*?*?*?*?*?*?*?*?*?,0.3,-0.0,97,103340,0,-0,283,0.0,-0.0,0.0,0,0,0,0,340,1.5,10,5,9999,99999,9,999999999,0.0,999,999,99
3019,2,28,4,0,*?*?*?*?*?*?*?*?*?*?*?*?*?*?*?*?*?*?*?*?*?*?,-0.8,-0.8,99,103340,0,-0,278,0.0,-0.0,0.0,0,0,0,0,343,0.0,10,5,9999,99999,9,999999999,0.0,999,999,99
3019,2,28,5,0,*?*?*?*?*?*?*?*?*?*?*?*?*?*?*?*?*?*?*?*?*?*?,-1.3,-1.3,98,103340,0,-0,276,0.0,-0.0,0.0,0,0,0,0,347,0.5,10,5,9999,99999,9,999999999,0.0,999,999,99
3019,2,28,6,0,*?*?*?*?*?*?*?*?*?*?*?*?*?*?*?*?*?*?*?*?*?*?,-1.9,-1.9,99,103340,0,-0,274,0.0,-0.0,0.0,0,0,0,0,350,0.0,10,5,9999,99999,9,999999999,0.0,999,999,99
3019,2,28,7,0,*?*?*?*?*?*?*?*?*?*?*?*?*?*?*?*?*?*?*?*?*?*?,-1.1,-1.9,92,103340,86,1397,277,2.7,0.0,2.7,354,-0,353,111,345,0.5,10,5,9999,99999,9,999999999,0.0,999,999,99
3019,2,28,8,0,*?*?*?*?*?*?*?*?*?*?*?*?*?*?*?*?*?*?*?*?*?*?,-0.6,-1.1,94,103340,282,1395,249,138.1,401.8,56.9,14077,30627,8305,1010,340,1.0,4,2,9999,99999,9,999999999,0.0,999,999,99
3019,2,28,9,0,*?*?*?*?*?*?*?*?*?*?*?*?*?*?*?*?*?*?*?*?*?*?,0.5,-1.3,86,103340,448,1394,233,255.6,556.9,76.7,26526,50116,11193,1454,335,0.5,0,0,9999,99999,9,999999999,0.0,999,999,99
3019,2,28,10,0,*?*?*?*?*?*?*?*?*?*?*?*?*?*?*?*?*?*?*?*?*?*?,3.4,1.0,84,103340,573,1394,247,340.6,580.1,102.2,35417,55209,14452,2014,330,1.0,0,0,9999,99999,9,999999999,0.0,999,999,99
3019,2,28,11,0,*?*?*?*?*?*?*?*?*?*?*?*?*?*?*?*?*?*?*?*?*?*?,3.9,0.4,77,103340,648,1393,247,391.9,589.8,117.6,40819,57333,16334,2400,325,1.0,0,0,9999,99999,9,999999999,0.0,999,999,99
3019,2,28,12,0,*?*?*?*?*?*?*?*?*?*?*?*?*?*?*?*?*?*?*?*?*?*?,6.4,1.9,72,103340,668,1392,259,405.9,592.1,121.8,42300,57819,16836,2514,320,1.5,0,0,9999,99999,9,999999999,0.0,999,999,99
3019,2,28,13,0,*?*?*?*?*?*?*?*?*?*?*?*?*?*?*?*?*?*?*?*?*?*?,6.4,0.8,67,103340,633,1393,257,381.7,588.1,114.5,39745,56955,15965,2319,318,1.5,0,0,9999,99999,9,999999999,0.0,999,999,99
3019,2,28,14,0,*?*?*?*?*?*?*?*?*?*?*?*?*?*?*?*?*?*?*?*?*?*?,6.4,1.5,70,103340,544,1394,258,321.0,575.7,96.3,33358,54231,13715,1877,317,1.5,0,0,9999,99999,9,999999999,0.0,999,999,99
3019,2,28,15,0,*?*?*?*?*?*?*?*?*?*?*?*?*?*?*?*?*?*?*?*?*?*?,6.5,2.3,73,103340,407,1393,265,227.9,540.6,70.0,23603,47330,10280,1311,315,1.5,1,0,9999,99999,9,999999999,0.0,999,999,99
3019,2,28,16,0,*?*?*?*?*?*?*?*?*?*?*?*?*?*?*?*?*?*?*?*?*?*?,6.4,1.7,71,103340,232,1393,269,108.5,438.0,35.6,11269,31354,5532,661,313,1.0,2,1,9999,99999,9,999999999,0.0,999,999,99
3019,2,28,17,0,*?*?*?*?*?*?*?*?*?*?*?*?*?*?*?*?*?*?*?*?*?*?,5.6,1.0,72,103340,31,1410,285,0.0,0.0,0.0,0,0,0,0,312,0.0,6,3,9999,99999,9,999999999,0.0,999,999,99
3019,2,28,18,0,*?*?*?*?*?*?*?*?*?*?*?*?*?*?*?*?*?*?*?*?*?*?,4.4,0.8,77,103340,0,-0,300,0.0,-0.0,0.0,0,0,0,0,310,1.0,10,5,9999,99999,9,999999999,0.0,999,999,99
3019,2,28,19,0,*?*?*?*?*?*?*?*?*?*?*?*?*?*?*?*?*?*?*?*?*?*?,3.3,1.0,84,103340,0,-0,295,0.0,-0.0,0.0,0,0,0,0,282,2.1,10,5,9999,99999,9,999999999,0.0,999,999,99
3019,2,28,20,0,*?*?*?*?*?*?*?*?*?*?*?*?*?*?*?*?*?*?*?*?*?*?,2.7,0.4,84,103340,0,-0,293,0.0,-0.0,0.0,0,0,0,0,253,2.1,10,5,9999,99999,9,999999999,0.0,999,999,99
3019,2,28,21,0,*?*?*?*?*?*?*?*?*?*?*?*?*?*?*?*?*?*?*?*?*?*?,2.1,-1.3,77,103340,0,-0,290,0.0,-0.0,0.0,0,0,0,0,225,1.5,10,5,9999,99999,9,999999999,0.0,999,999,99
3019,2,28,22,0,*?*?*?*?*?*?*?*?*?*?*?*?*?*?*?*?*?*?*?*?*?*?,1.7,-1.3,79,103340,0,-0,289,0.0,-0.0,0.0,0,0,0,0,197,1.0,10,5,9999,99999,9,999999999,0.0,999,999,99
3019,2,28,23,0,*?*?*?*?*?*?*?*?*?*?*?*?*?*?*?*?*?*?*?*?*?*?,0.9,-2.7,74,103340,0,-0,286,0.0,-0.0,0.0,0,0,0,0,168,0.5,10,5,9999,99999,9,999999999,0.0,999,999,99
3019,2,28,24,0,*?*?*?*?*?*?*?*?*?*?*?*?*?*?*?*?*?*?*?*?*?*?,-0.2,-0.2,99,103340,0,-0,281,0.0,-0.0,0.0,0,0,0,0,330,1.0,10,5,9999,99999,9,999999999,0.0,999,999,99
3019,3,1,1,0,*?*?*?*?*?*?*?*?*?*?*?*?*?*?*?*?*?*?*?*?*?*?,-0.5,-0.6,100,100164,0,-0,279,0.0,-0.0,0.0,0,0,0,0,138,1.5,10,5,9999,99999,9,999999999,0.0,999,999,99
3019,3,1,2,0,*?*?*?*?*?*?*?*?*?*?*?*?*?*?*?*?*?*?*?*?*?*?,-1.4,-1.3,100,100164,0,-0,276,0.0,-0.0,0.0,0,0,0,0,137,1.0,10,5,9999,99999,9,999999999,0.0,999,999,99
3019,3,1,3,0,*?*?*?*?*?*?*?*?*?*?*?*?*?*?*?*?*?*?*?*?*?*?,-1.7,-1.7,100,100164,0,-0,275,0.0,-0.0,0.0,0,0,0,0,135,1.5,10,5,9999,99999,9,999999999,0.0,999,999,99
3019,3,1,4,0,*?*?*?*?*?*?*?*?*?*?*?*?*?*?*?*?*?*?*?*?*?*?,-2.5,-2.4,100,100164,0,-0,272,0.0,-0.0,0.0,0,0,0,0,133,0.0,10,5,9999,99999,9,999999999,0.0,999,999,99
3019,3,1,5,0,*?*?*?*?*?*?*?*?*?*?*?*?*?*?*?*?*?*?*?*?*?*?,-3.1,-3.1,100,100164,0,-0,269,0.0,-0.0,0.0,0,0,0,0,132,0.5,10,5,9999,99999,9,999999999,0.0,999,999,99
3019,3,1,6,0,*?*?*?*?*?*?*?*?*?*?*?*?*?*?*?*?*?*?*?*?*?*?,-3.8,-3.9,100,100164,0,-0,235,0.0,-0.0,0.0,0,0,0,0,130,0.0,4,2,9999,99999,9,999999999,0.0,999,999,99
3019,3,1,7,0,*?*?*?*?*?*?*?*?*?*?*?*?*?*?*?*?*?*?*?*?*?*?,-2.2,-2.2,100,100164,94,1394,222,14.9,154.8,4.5,1632,9292,782,163,133,0.5,0,0,9999,99999,9,999999999,0.0,999,999,99
3019,3,1,8,0,*?*?*?*?*?*?*?*?*?*?*?*?*?*?*?*?*?*?*?*?*?*?,-0.6,-0.6,100,100164,290,1394,230,148.3,498.8,44.5,15423,39084,6832,831,137,1.0,0,0,9999,99999,9,999999999,0.0,999,999,99
3019,3,1,9,0,*?*?*?*?*?*?*?*?*?*?*?*?*?*?*?*?*?*?*?*?*?*?,2.3,2.3,100,100164,456,1393,245,261.3,558.8,78.4,27114,50531,11414,1489,140,0.5,0,0,9999,99999,9,999999999,0.0,999,999,99
3019,3,1,10,0,*?*?*?*?*?*?*?*?*?*?*?*?*?*?*?*?*?*?*?*?*?*?,6.3,6.2,100,100164,581,1393,267,346.3,581.3,103.9,36009,55470,14660,2054,143,1.0,0,0,9999,99999,9,999999999,0.0,999,999,99
3019,3,1,11,0,*?*?*?*?*?*?*?*?*?*?*?*?*?*?*?*?*?*?*?*?*?*?,9.4,7.4,100,100164,656,1393,282,397.5,590.8,119.2,41410,57532,16535,2445,147,1.0,0,0,9999,99999,9,999999999,0.0,999,999,99
3019,3,1,12,0,*?*?*?*?*?*?*?*?*?*?*?*?*?*?*?*?*?*?*?*?*?*?,11.6,8.3,100,100164,676,1392,293,411.4,593.0,123.4,42880,58001,17032,2560,150,1.5,0,0,9999,99999,9,999999999,0.0,999,999,99
3019,3,1,13,0,*?*?*?*?*?*?*?*?*?*?*?*?*?*?*?*?*?*?*?*?*?*?,12.0,7.1,98,100164,640,1391,292,387.1,589.0,116.1,40304,57152,16154,2361,158,1.5,0,0,9999,99999,9,999999999,0.0,999,999,99
3019,3,1,14,0,*?*?*?*?*?*?*?*?*?*?*?*?*?*?*?*?*?*?*?*?*?*?,12.1,7.7,100,100164,551,1392,293,326.2,576.9,97.9,33897,54495,13906,1912,167,1.5,0,0,9999,99999,9,999999999,0.0,999,999,99
3019,3,1,15,0,*?*?*?*?*?*?*?*?*?*?*?*?*?*?*?*?*?*?*?*?*?*?,11.9,6.9,96,100164,414,1392,291,232.9,548.3,69.9,24166,48305,10291,1316,175,1.5,0,0,9999,99999,9,999999999,0.0,999,999,99
3019,3,1,16,0,*?*?*?*?*?*?*?*?*?*?*?*?*?*?*?*?*?*?*?*?*?*?,11.8,6.1,93,100164,239,1393,288,113.6,463.7,34.1,11590,34944,5473,662,183,1.0,0,0,9999,99999,9,999999999,0.0,999,999,99
3019,3,1,17,0,*?*?*?*?*?*?*?*?*?*?*?*?*?*?*?*?*?*?*?*?*?*?,11.5,4.8,87,100164,37,1376,303,0.0,0.0,0.0,0,0,0,0,192,0.0,4,2,9999,99999,9,999999999,0.0,999,999,99
3019,3,1,18,0,*?*?*?*?*?*?*?*?*?*?*?*?*?*?*?*?*?*?*?*?*?*?,8.1,5.6,100,100164,0,-0,315,0.0,-0.0,0.0,0,0,0,0,200,1.0,10,5,9999,99999,9,999999999,0.0,999,999,99
3019,3,1,19,0,*?*?*?*?*?*?*?*?*?*?*?*?*?*?*?*?*?*?*?*?*?*?,6.2,5.6,100,100164,0,-0,307,0.0,-0.0,0.0,0,0,0,0,193,2.1,10,5,9999,99999,9,999999999,0.0,999,999,99
3019,3,1,20,0,*?*?*?*?*?*?*?*?*?*?*?*?*?*?*?*?*?*?*?*?*?*?,3.8,3.8,100,100164,0,-0,297,0.0,-0.0,0.0,0,0,0,0,187,2.1,10,5,9999,99999,9,999999999,0.0,999,999,99
3019,3,1,21,0,*?*?*?*?*?*?*?*?*?*?*?*?*?*?*?*?*?*?*?*?*?*?,3.0,2.9,100,100164,0,-0,294,0.0,-0.0,0.0,0,0,0,0,180,1.5,10,5,9999,99999,9,999999999,0.0,999,999,99
3019,3,1,22,0,*?*?*?*?*?*?*?*?*?*?*?*?*?*?*?*?*?*?*?*?*?*?,2.4,2.3,100,100164,0,-0,291,0.0,-0.0,0.0,0,0,0,0,173,1.0,10,5,9999,99999,9,999999999,0.0,999,999,99
3019,3,1,23,0,*?*?*?*?*?*?*?*?*?*?*?*?*?*?*?*?*?*?*?*?*?*?,1.6,1.5,100,100164,0,-0,288,0.0,-0.0,0.0,0,0,0,0,167,0.5,10,5,9999,99999,9,999999999,0.0,999,999,99
3019,3,1,24,0,*?*?*?*?*?*?*?*?*?*?*?*?*?*?*?*?*?*?*?*?*?*?,0.1,-1.5,100,100164,0,-0,282,0.0,-0.0,0.0,0,0,0,0,140,1.0,10,5,9999,99999,9,999999999,0.0,999,999,99
3019,3,2,1,0,*?*?*?*?*?*?*?*?*?*?*?*?*?*?*?*?*?*?*?*?*?*?,0.6,-1.9,80,98772.1,0,-0,284,0.0,-0.0,0.0,0,0,0,0,192,1.5,10,5,9999,99999,9,999999999,0.0,999,999,99
3019,3,2,2,0,*?*?*?*?*?*?*?*?*?*?*?*?*?*?*?*?*?*?*?*?*?*?,-0.2,-3.9,72,98772.1,0,-0,281,0.0,-0.0,0.0,0,0,0,0,223,1.0,10,5,9999,99999,9,999999999,0.0,999,999,99
3019,3,2,3,0,*?*?*?*?*?*?*?*?*?*?*?*?*?*?*?*?*?*?*?*?*?*?,0.3,-3.1,73,98772.1,0,-0,283,0.0,-0.0,0.0,0,0,0,0,255,1.5,10,5,9999,99999,9,999999999,0.0,999,999,99
3019,3,2,4,0,*?*?*?*?*?*?*?*?*?*?*?*?*?*?*?*?*?*?*?*?*?*?,-1.1,-3.7,79,98772.1,0,-0,277,0.0,-0.0,0.0,0,0,0,0,287,0.0,10,5,9999,99999,9,999999999,0.0,999,999,99
3019,3,2,5,0,*?*?*?*?*?*?*?*?*?*?*?*?*?*?*?*?*?*?*?*?*?*?,-1.8,-4.2,80,98772.1,0,-0,275,0.0,-0.0,0.0,0,0,0,0,318,0.5,10,5,9999,99999,9,999999999,0.0,999,999,99
3019,3,2,6,0,*?*?*?*?*?*?*?*?*?*?*?*?*?*?*?*?*?*?*?*?*?*?,-2.5,-3.9,87,98772.1,0,-0,240,0.0,-0.0,0.0,0,0,0,0,350,0.0,4,2,9999,99999,9,999999999,0.0,999,999,99
3019,3,2,7,0,*?*?*?*?*?*?*?*?*?*?*?*?*?*?*?*?*?*?*?*?*?*?,-1.2,-3.1,84,98772.1,102,1391,224,20.5,195.9,6.2,2229,12004,1062,211,318,0.5,0,0,9999,99999,9,999999999,0.0,999,999,99
3019,3,2,8,0,*?*?*?*?*?*?*?*?*?*?*?*?*?*?*?*?*?*?*?*?*?*?,-0.0,-3.4,75,98772.1,298,1392,227,153.9,503.4,46.2,16005,39852,7068,862,287,1.0,0,0,9999,99999,9,999999999,0.0,999,999,99
3019,3,2,9,0,*?*?*?*?*?*?*?*?*?*?*?*?*?*?*?*?*?*?*?*?*?*?,2.7,-1.5,71,98772.1,464,1392,240,267.0,560.7,80.1,27706,50936,11635,1524,255,0.5,0,0,9999,99999,9,999999999,0.0,999,999,99
3019,3,2,10,0,*?*?*?*?*?*?*?*?*?*?*?*?*?*?*?*?*?*?*?*?*?*?,6.1,1.3,70,98772.1,589,1393,257,351.9,582.5,105.6,36605,55727,14871,2095,223,1.0,0,0,9999,99999,9,999999999,0.0,999,999,99
3019,3,2,11,0,*?*?*?*?*?*?*?*?*?*?*?*?*?*?*?*?*?*?*?*?*?*?,9.7,0.4,52,98772.1,664,1392,269,403.1,591.7,120.9,42000,57723,16734,2490,192,1.0,0,0,9999,99999,9,999999999,0.0,999,999,99
3019,3,2,12,0,*?*?*?*?*?*?*?*?*?*?*?*?*?*?*?*?*?*?*?*?*?*?,11.1,1.5,50,98772.1,684,1392,276,416.9,593.8,125.1,43461,58178,17227,2606,160,1.5,0,0,9999,99999,9,999999999,0.0,999,999,99
3019,3,2,13,0,*?*?*?*?*?*?*?*?*?*?*?*?*?*?*?*?*?*?*?*?*?*?,11.5,2.1,52,98772.1,648,1392,279,392.4,589.9,117.7,40871,57349,16350,2404,163,1.5,0,0,9999,99999,9,999999999,0.0,999,999,99
3019,3,2,14,0,*?*?*?*?*?*?*?*?*?*?*?*?*?*?*?*?*?*?*?*?*?*?,11.6,1.3,48,98772.1,558,1391,278,331.4,578.1,99.4,34437,54753,14098,1948,167,1.5,0,0,9999,99999,9,999999999,0.0,999,999,99
3019,3,2,15,0,*?*?*?*?*?*?*?*?*?*?*?*?*?*?*?*?*?*?*?*?*?*?,11.4,1.7,50,98772.1,421,1391,278,237.9,550.3,71.4,24682,48720,10488,1346,170,1.5,0,0,9999,99999,9,999999999,0.0,999,999,99
3019,3,2,16,0,*?*?*?*?*?*?*?*?*?*?*?*?*?*?*?*?*?*?*?*?*?*?,11.4,1.7,50,98772.1,246,1393,278,118.5,469.4,35.5,12361,34561,5569,666,173,1.0,0,0,9999,99999,9,999999999,0.0,999,999,99
3019,3,2,17,0,*?*?*?*?*?*?*?*?*?*?*?*?*?*?*?*?*?*?*?*?*?*?,10.3,2.5,57,98772.1,44,1384,295,0.0,0.0,0.0,0,0,0,0,177,0.0,4,2,9999,99999,9,999999999,0.0,999,999,99
3019,3,2,18,0,*?*?*?*?*?*?*?*?*?*?*?*?*?*?*?*?*?*?*?*?*?*?,8.0,2.3,66,98772.1,0,-0,315,0.0,-0.0,0.0,0,0,0,0,180,1.0,10,5,9999,99999,9,999999999,0.0,999,999,99
3019,3,2,19,0,*?*?*?*?*?*?*?*?*?*?*?*?*?*?*?*?*?*?*?*?*?*?,5.6,1.0,72,98772.1,0,-0,305,0.0,-0.0,0.0,0,0,0,0,190,2.1,10,5,9999,99999,9,999999999,0.0,999,999,99
3019,3,2,20,0,*?*?*?*?*?*?*?*?*?*?*?*?*?*?*?*?*?*?*?*?*?*?,4.7,0.6,74,98772.1,0,-0,301,0.0,-0.0,0.0,0,0,0,0,200,2.1,10,5,9999,99999,9,999999999,0.0,999,999,99
3019,3,2,21,0,*?*?*?*?*?*?*?*?*?*?*?*?*?*?*?*?*?*?*?*?*?*?,4.6,0.8,75,98772.1,0,-0,301,0.0,-0.0,0.0,0,0,0,0,210,1.5,10,5,9999,99999,9,999999999,0.0,999,999,99
3019,3,2,22,0,*?*?*?*?*?*?*?*?*?*?*?*?*?*?*?*?*?*?*?*?*?*?,4.0,0.2,75,98772.1,0,-0,298,0.0,-0.0,0.0,0,0,0,0,220,1.0,10,5,9999,99999,9,999999999,0.0,999,999,99
3019,3,2,23,0,*?*?*?*?*?*?*?*?*?*?*?*?*?*?*?*?*?*?*?*?*?*?,3.0,-0.8,74,98772.1,0,-0,294,0.0,-0.0,0.0,0,0,0,0,230,0.5,10,5,9999,99999,9,999999999,0.0,999,999,99
3019,3,2,24,0,*?*?*?*?*?*?*?*?*?*?*?*?*?*?*?*?*?*?*?*?*?*?,0.8,-0.2,91,98772.1,0,-0,285,0.0,-0.0,0.0,0,0,0,0,160,1.0,10,5,9999,99999,9,999999999,0.0,999,999,99
3019,3,3,1,0,*?*?*?*?*?*?*?*?*?*?*?*?*?*?*?*?*?*?*?*?*?*?,2.5,1.7,96,98575.4,0,-0,292,0.0,-0.0,0.0,0,0,0,0,230,1.5,10,5,9999,99999,9,999999999,0.0,999,999,99
3019,3,3,2,0,*?*?*?*?*?*?*?*?*?*?*?*?*?*?*?*?*?*?*?*?*?*?,2.4,2.5,100,98575.4,0,-0,291,0.0,-0.0,0.0,0,0,0,0,220,1.0,10,5,9999,99999,9,999999999,0.3,999,999,99
3019,3,3,3,0,*?*?*?*?*?*?*?*?*?*?*?*?*?*?*?*?*?*?*?*?*?*?,2.4,2.3,100,98575.4,0,-0,291,0.0,-0.0,0.0,0,0,0,0,210,1.5,10,5,9999,99999,9,999999999,0.9,999,999,99
3019,3,3,4,0,*?*?*?*?*?*?*?*?*?*?*?*?*?*?*?*?*?*?*?*?*?*?,2.6,2.5,100,98575.4,0,-0,292,0.0,-0.0,0.0,0,0,0,0,200,0.0,10,5,9999,99999,9,999999999,0.6,999,999,99
3019,3,3,5,0,*?*?*?*?*?*?*?*?*?*?*?*?*?*?*?*?*?*?*?*?*?*?,2.7,2.7,100,98575.4,0,-0,292,0.0,-0.0,0.0,0,0,0,0,190,0.5,10,5,9999,99999,9,999999999,0.1,999,999,99
3019,3,3,6,0,*?*?*?*?*?*?*?*?*?*?*?*?*?*?*?*?*?*?*?*?*?*?,2.0,1.9,100,98575.4,0,-0,289,0.0,-0.0,0.0,0,0,0,0,180,0.0,10,5,9999,99999,9,999999999,0.0,999,999,99
3019,3,3,7,0,*?*?*?*?*?*?*?*?*?*?*?*?*?*?*?*?*?*?*?*?*?*?,1.1,1.0,100,98575.4,110,1387,281,13.2,22.1,11.4,1525,1100,1434,236,158,0.5,9,5,9999,99999,9,999999999,0.0,999,999,99
3019,3,3,8,0,*?*?*?*?*?*?*?*?*?*?*?*?*?*?*?*?*?*?*?*?*?*?,3.0,2.5,97,98575.4,306,1390,289,80.4,48.6,69.7,8824,4045,7898,1820,137,1.0,9,5,9999,99999,9,999999999,0.0,999,999,99
3019,3,3,9,0,*?*?*?*?*?*?*?*?*?*?*?*?*?*?*?*?*?*?*?*?*?*?,4.8,4.3,97,98575.4,472,1391,292,182.0,135.2,136.2,19827,12769,15532,3094,115,0.5,8,4,9999,99999,9,999999999,0.0,999,999,99
3019,3,3,10,0,*?*?*?*?*?*?*?*?*?*?*?*?*?*?*?*?*?*?*?*?*?*?,6.7,2.7,76,98575.4,597,1392,295,282.1,234.8,181.4,29974,23572,20505,3923,93,1.0,7,4,9999,99999,9,999999999,0.0,999,999,99
3019,3,3,11,0,*?*?*?*?*?*?*?*?*?*?*?*?*?*?*?*?*?*?*?*?*?*?,8.1,3.8,74,98575.4,672,1392,302,322.4,238.4,207.3,34353,24525,23228,4658,72,1.0,7,4,9999,99999,9,999999999,0.0,999,999,99
3019,3,3,12,0,*?*?*?*?*?*?*?*?*?*?*?*?*?*?*?*?*?*?*?*?*?*?,9.2,3.6,68,98575.4,692,1392,306,333.2,239.2,214.2,35532,24740,23951,4869,50,1.5,7,4,9999,99999,9,999999999,0.0,999,999,99
3019,3,3,13,0,*?*?*?*?*?*?*?*?*?*?*?*?*?*?*?*?*?*?*?*?*?*?,9.3,4.5,72,98575.4,655,1390,307,313.7,237.7,201.7,33408,24341,22644,4495,92,1.5,7,4,9999,99999,9,999999999,0.0,999,999,99
3019,3,3,14,0,*?*?*?*?*?*?*?*?*?*?*?*?*?*?*?*?*?*?*?*?*?*?,9.4,4.3,71,98575.4,566,1392,308,265.5,233.0,170.7,28173,23096,19367,3639,133,1.5,7,4,9999,99999,9,999999999,0.0,999,999,99
3019,3,3,15,0,*?*?*?*?*?*?*?*?*?*?*?*?*?*?*?*?*?*?*?*?*?*?,9.3,5.6,78,98575.4,428,1390,321,70.4,0.0,70.4,8227,0,8249,2886,175,1.5,10,5,9999,99999,9,999999999,0.0,999,999,99
3019,3,3,16,0,*?*?*?*?*?*?*?*?*?*?*?*?*?*?*?*?*?*?*?*?*?*?,9.3,5.1,76,98575.4,253,1392,321,35.7,0.0,35.7,4179,0,4187,1394,217,1.0,10,5,9999,99999,9,999999999,0.0,999,999,99
3019,3,3,17,0,*?*?*?*?*?*?*?*?*?*?*?*?*?*?*?*?*?*?*?*?*?*?,8.4,4.8,78,98575.4,51,1390,317,0.0,0.0,0.0,0,0,0,0,258,0.0,10,5,9999,99999,9,999999999,0.0,999,999,99
3019,3,3,18,0,*?*?*?*?*?*?*?*?*?*?*?*?*?*?*?*?*?*?*?*?*?*?,7.3,5.6,89,98575.4,0,-0,312,0.0,-0.0,0.0,0,0,0,0,300,1.0,10,5,9999,99999,9,999999999,0.0,999,999,99
3019,3,3,19,0,*?*?*?*?*?*?*?*?*?*?*?*?*?*?*?*?*?*?*?*?*?*?,5.4,4.5,95,98575.4,0,-0,304,0.0,-0.0,0.0,0,0,0,0,273,2.1,10,5,9999,99999,9,999999999,0.2,999,999,99
3019,3,3,20,0,*?*?*?*?*?*?*?*?*?*?*?*?*?*?*?*?*?*?*?*?*?*?,4.5,3.0,91,98575.4,0,-0,300,0.0,-0.0,0.0,0,0,0,0,247,2.1,10,5,9999,99999,9,999999999,0.7,999,999,99
3019,3,3,21,0,*?*?*?*?*?*?*?*?*?*?*?*?*?*?*?*?*?*?*?*?*?*?,4.5,2.3,86,98575.4,0,-0,300,0.0,-0.0,0.0,0,0,0,0,220,1.5,10,5,9999,99999,9,999999999,0.3,999,999,99
3019,3,3,22,0,*?*?*?*?*?*?*?*?*?*?*?*?*?*?*?*?*?*?*?*?*?*?,4.4,1.9,84,98575.4,0,-0,300,0.0,-0.0,0.0,0,0,0,0,193,1.0,10,5,9999,99999,9,999999999,0.0,999,999,99
3019,3,3,23,0,*?*?*?*?*?*?*?*?*?*?*?*?*?*?*?*?*?*?*?*?*?*?,4.1,2.9,92,98575.4,0,-0,298,0.0,-0.0,0.0,0,0,0,0,167,0.5,10,5,9999,99999,9,999999999,0.0,999,999,99
3019,3,3,24,0,*?*?*?*?*?*?*?*?*?*?*?*?*?*?*?*?*?*?*?*?*?*?,2.0,0.4,90,98575.4,0,-0,290,0.0,-0.0,0.0,0,0,0,0,240,1.0,10,5,9999,99999,9,999999999,0.0,999,999,99
3019,3,4,1,0,*?*?*?*?*?*?*?*?*?*?*?*?*?*?*?*?*?*?*?*?*?*?,3.4,2.9,100,100205,0,-0,295,0.0,-0.0,0.0,0,0,0,0,145,1.5,10,5,9999,99999,9,999999999,0.0,999,999,99
3019,3,4,2,0,*?*?*?*?*?*?*?*?*?*?*?*?*?*?*?*?*?*?*?*?*?*?,3.1,2.9,100,100205,0,-0,294,0.0,-0.0,0.0,0,0,0,0,150,1.0,10,5,9999,99999,9,999999999,0.0,999,999,99
3019,3,4,3,0,*?*?*?*?*?*?*?*?*?*?*?*?*?*?*?*?*?*?*?*?*?*?,2.4,2.5,100,100205,0,-0,291,0.0,-0.0,0.0,0,0,0,0,155,1.5,10,5,9999,99999,9,999999999,0.1,999,999,99
3019,3,4,4,0,*?*?*?*?*?*?*?*?*?*?*?*?*?*?*?*?*?*?*?*?*?*?,1.6,1.7,100,100205,0,-0,288,0.0,-0.0,0.0,0,0,0,0,160,0.0,10,5,9999,99999,9,999999999,0.0,999,999,99
3019,3,4,5,0,*?*?*?*?*?*?*?*?*?*?*?*?*?*?*?*?*?*?*?*?*?*?,2.1,2.1,100,100205,0,-0,290,0.0,-0.0,0.0,0,0,0,0,165,0.5,10,5,9999,99999,9,999999999,0.3,999,999,99
3019,3,4,6,0,*?*?*?*?*?*?*?*?*?*?*?*?*?*?*?*?*?*?*?*?*?*?,2.6,2.5,100,100205,0,-0,292,0.0,-0.0,0.0,0,0,0,0,170,0.0,10,5,9999,99999,9,999999999,0.3,999,999,99
3019,3,4,7,0,*?*?*?*?*?*?*?*?*?*?*?*?*?*?*?*?*?*?*?*?*?*?,2.6,2.5,100,100205,119,1395,287,16.1,25.0,13.9,1843,1289,1731,288,182,0.5,9,5,9999,99999,9,999999999,0.3,999,999,99
3019,3,4,8,0,*?*?*?*?*?*?*?*?*?*?*?*?*?*?*?*?*?*?*?*?*?*?,3.3,3.2,100,100205,314,1388,277,144.7,286.7,79.9,14982,22610,10274,1474,193,1.0,6,3,9999,99999,9,999999999,0.2,999,999,99
3019,3,4,9,0,*?*?*?*?*?*?*?*?*?*?*?*?*?*?*?*?*?*?*?*?*?*?,4.9,4.5,100,100205,480,1390,284,243.6,316.0,134.5,25885,29913,15516,2737,205,0.5,6,3,9999,99999,9,999999999,0.0,999,999,99
3019,3,4,10,0,*?*?*?*?*?*?*?*?*?*?*?*?*?*?*?*?*?*?*?*?*?*?,6.7,5.3,96,100205,605,1391,296,286.6,235.2,184.3,30459,23691,20809,4002,217,1.0,7,4,9999,99999,9,999999999,0.0,999,999,99
3019,3,4,11,0,*?*?*?*?*?*?*?*?*?*?*?*?*?*?*?*?*?*?*?*?*?*?,8.5,5.5,86,100205,679,1389,304,326.8,238.7,210.1,34831,24614,23519,4746,228,1.0,7,4,9999,99999,9,999999999,0.0,999,999,99
3019,3,4,12,0,*?*?*?*?*?*?*?*?*?*?*?*?*?*?*?*?*?*?*?*?*?*?,9.6,6.4,85,100205,699,1390,314,285.6,143.1,213.6,31188,14678,24057,5325,240,1.5,8,4,9999,99999,9,999999999,0.0,999,999,99
3019,3,4,13,0,*?*?*?*?*?*?*?*?*?*?*?*?*?*?*?*?*?*?*?*?*?*?,9.8,5.8,80,100205,663,1390,310,317.9,238.0,204.4,33866,24432,22927,4575,250,1.5,7,4,9999,99999,9,999999999,0.0,999,999,99
3019,3,4,14,0,*?*?*?*?*?*?*?*?*?*?*?*?*?*?*?*?*?*?*?*?*?*?,9.8,7.3,89,100205,573,1390,307,299.0,325.0,165.0,31855,32337,18816,3494,260,1.5,6,3,9999,99999,9,999999999,0.0,999,999,99
3019,3,4,15,0,*?*?*?*?*?*?*?*?*?*?*?*?*?*?*?*?*?*?*?*?*?*?,9.9,6.1,81,100205,435,1389,306,216.9,310.3,119.7,23021,28412,13899,2394,270,1.5,6,3,9999,99999,9,999999999,0.0,999,999,99
3019,3,4,16,0,*?*?*?*?*?*?*?*?*?*?*?*?*?*?*?*?*?*?*?*?*?*?,9.7,4.6,74,100205,260,1392,309,101.0,193.1,65.0,10713,13939,7760,1219,280,1.0,7,4,9999,99999,9,999999999,0.0,999,999,99
3019,3,4,17,0,*?*?*?*?*?*?*?*?*?*?*?*?*?*?*?*?*?*?*?*?*?*?,9.1,4.5,77,100205,58,1394,311,0.0,0.0,0.0,0,0,0,0,290,0.0,8,4,9999,99999,9,999999999,0.0,999,999,99
3019,3,4,18,0,*?*?*?*?*?*?*?*?*?*?*?*?*?*?*?*?*?*?*?*?*?*?,8.0,5.8,91,100205,0,-0,315,0.0,-0.0,0.0,0,0,0,0,300,1.0,10,5,9999,99999,9,999999999,0.0,999,999,99
3019,3,4,19,0,*?*?*?*?*?*?*?*?*?*?*?*?*?*?*?*?*?*?*?*?*?*?,6.5,5.0,95,100205,0,-0,308,0.0,-0.0,0.0,0,0,0,0,275,2.1,10,5,9999,99999,9,999999999,1.6,999,999,99
3019,3,4,20,0,*?*?*?*?*?*?*?*?*?*?*?*?*?*?*?*?*?*?*?*?*?*?,5.3,5.3,100,100205,0,-0,303,0.0,-0.0,0.0,0,0,0,0,250,2.1,10,5,9999,99999,9,999999999,2.7,999,999,99
3019,3,4,21,0,*?*?*?*?*?*?*?*?*?*?*?*?*?*?*?*?*?*?*?*?*?*?,5.5,5.5,100,100205,0,-0,304,0.0,-0.0,0.0,0,0,0,0,225,1.5,10,5,9999,99999,9,999999999,2.7,999,999,99
3019,3,4,22,0,*?*?*?*?*?*?*?*?*?*?*?*?*?*?*?*?*?*?*?*?*?*?,4.4,4.3,100,100205,0,-0,299,0.0,-0.0,0.0,0,0,0,0,200,1.0,10,5,9999,99999,9,999999999,2.7,999,999,99
3019,3,4,23,0,*?*?*?*?*?*?*?*?*?*?*?*?*?*?*?*?*?*?*?*?*?*?,4.5,4.5,100,100205,0,-0,300,0.0,-0.0,0.0,0,0,0,0,175,0.5,10,5,9999,99999,9,999999999,1.9,999,999,99
3019,3,4,24,0,*?*?*?*?*?*?*?*?*?*?*?*?*?*?*?*?*?*?*?*?*?*?,3.7,2.9,100,100205,0,-0,297,0.0,-0.0,0.0,0,0,0,0,140,1.0,10,5,9999,99999,9,999999999,0.0,999,999,99
3019,3,5,1,0,*?*?*?*?*?*?*?*?*?*?*?*?*?*?*?*?*?*?*?*?*?*?,4.6,3.2,90,101778,0,-0,300,0.0,-0.0,0.0,0,0,0,0,152,1.5,10,5,9999,99999,9,999999999,0.0,999,999,99
3019,3,5,2,0,*?*?*?*?*?*?*?*?*?*?*?*?*?*?*?*?*?*?*?*?*?*?,4.7,2.7,86,101778,0,-0,301,0.0,-0.0,0.0,0,0,0,0,153,1.0,10,5,9999,99999,9,999999999,0.0,999,999,99
3019,3,5,3,0,*?*?*?*?*?*?*?*?*?*?*?*?*?*?*?*?*?*?*?*?*?*?,4.6,2.5,86,101778,0,-0,300,0.0,-0.0,0.0,0,0,0,0,155,1.5,10,5,9999,99999,9,999999999,0.0,999,999,99
3019,3,5,4,0,*?*?*?*?*?*?*?*?*?*?*?*?*?*?*?*?*?*?*?*?*?*?,4.2,2.1,86,101778,0,-0,299,0.0,-0.0,0.0,0,0,0,0,157,0.0,10,5,9999,99999,9,999999999,0.0,999,999,99
3019,3,5,5,0,*?*?*?*?*?*?*?*?*?*?*?*?*?*?*?*?*?*?*?*?*?*?,5.1,3.0,86,101778,0,-0,303,0.0,-0.0,0.0,0,0,0,0,158,0.5,10,5,9999,99999,9,999999999,0.0,999,999,99
3019,3,5,6,0,*?*?*?*?*?*?*?*?*?*?*?*?*?*?*?*?*?*?*?*?*?*?,4.5,1.9,83,101778,0,-0,300,0.0,-0.0,0.0,0,0,0,0,160,0.0,10,5,9999,99999,9,999999999,0.0,999,999,99
3019,3,5,7,0,*?*?*?*?*?*?*?*?*?*?*?*?*?*?*?*?*?*?*?*?*?*?,3.8,1.5,84,101778,127,1391,297,10.9,0.0,10.9,1320,-0,1320,429,160,0.5,10,5,9999,99999,9,999999999,0.0,999,999,99
3019,3,5,8,0,*?*?*?*?*?*?*?*?*?*?*?*?*?*?*?*?*?*?*?*?*?*?,4.9,1.9,81,101778,323,1391,297,86.2,49.4,74.8,9460,4175,8463,1961,160,1.0,9,5,9999,99999,9,999999999,0.0,999,999,99
3019,3,5,9,0,*?*?*?*?*?*?*?*?*?*?*?*?*?*?*?*?*?*?*?*?*?*?,5.8,2.7,80,101778,488,1388,306,82.4,0.0,82.4,9645,0,9673,3447,160,0.5,10,5,9999,99999,9,999999999,0.0,999,999,99
3019,3,5,10,0,*?*?*?*?*?*?*?*?*?*?*?*?*?*?*?*?*?*?*?*?*?*?,7.1,3.2,77,101778,613,1390,307,185.9,56.1,161.2,20436,5462,18177,4768,160,1.0,9,5,9999,99999,9,999999999,0.0,999,999,99
3019,3,5,11,0,*?*?*?*?*?*?*?*?*?*?*?*?*?*?*?*?*?*?*?*?*?*?,8.8,4.3,73,101778,687,1389,314,211.5,56.9,183.4,23268,5624,20676,5629,160,1.0,9,5,9999,99999,9,999999999,0.0,999,999,99
3019,3,5,12,0,*?*?*?*?*?*?*?*?*?*?*?*?*?*?*?*?*?*?*?*?*?*?,9.1,3.9,70,101778,707,1390,320,125.7,0.0,125.7,14870,0,14924,5662,160,1.5,10,5,9999,99999,9,999999999,0.0,999,999,99
3019,3,5,13,0,*?*?*?*?*?*?*?*?*?*?*?*?*?*?*?*?*?*?*?*?*?*?,8.7,3.0,67,101778,670,1389,314,205.7,56.7,178.4,22627,5591,20111,5428,162,1.5,9,5,9999,99999,9,999999999,0.0,999,999,99
3019,3,5,14,0,*?*?*?*?*?*?*?*?*?*?*?*?*?*?*?*?*?*?*?*?*?*?,9.2,0.4,55,101778,580,1389,321,100.6,0.0,100.6,11821,0,11859,4343,163,1.5,10,5,9999,99999,9,999999999,0.0,999,999,99
3019,3,5,15,0,*?*?*?*?*?*?*?*?*?*?*?*?*?*?*?*?*?*?*?*?*?*?,8.9,1.0,57,101778,442,1388,314,127.4,53.2,110.4,13983,4881,12471,3026,165,1.5,9,5,9999,99999,9,999999999,0.0,999,999,99
3019,3,5,16,0,*?*?*?*?*?*?*?*?*?*?*?*?*?*?*?*?*?*?*?*?*?*?,9.1,0.2,53,101778,267,1392,315,66.9,46.4,58.0,7388,3576,6821,1244,167,1.0,9,5,9999,99999,9,999999999,0.0,999,999,99
3019,3,5,17,0,*?*?*?*?*?*?*?*?*?*?*?*?*?*?*?*?*?*?*?*?*?*?,8.5,2.3,65,101778,65,1397,318,0.0,0.0,0.0,0,0,0,0,168,0.0,10,5,9999,99999,9,999999999,0.0,999,999,99
3019,3,5,18,0,*?*?*?*?*?*?*?*?*?*?*?*?*?*?*?*?*?*?*?*?*?*?,7.8,3.6,74,101778,0,-0,314,0.0,-0.0,0.0,0,0,0,0,170,1.0,10,5,9999,99999,9,999999999,0.0,999,999,99
3019,3,5,19,0,*?*?*?*?*?*?*?*?*?*?*?*?*?*?*?*?*?*?*?*?*?*?,7.5,5.1,84,101778,0,-0,313,0.0,-0.0,0.0,0,0,0,0,162,2.1,10,5,9999,99999,9,999999999,0.0,999,999,99
3019,3,5,20,0,*?*?*?*?*?*?*?*?*?*?*?*?*?*?*?*?*?*?*?*?*?*?,6.4,5.5,93,101778,0,-0,308,0.0,-0.0,0.0,0,0,0,0,153,2.1,10,5,9999,99999,9,999999999,0.0,999,999,99
3019,3,5,21,0,*?*?*?*?*?*?*?*?*?*?*?*?*?*?*?*?*?*?*?*?*?*?,6.0,5.3,95,101778,0,-0,306,0.0,-0.0,0.0,0,0,0,0,145,1.5,10,5,9999,99999,9,999999999,0.0,999,999,99
3019,3,5,22,0,*?*?*?*?*?*?*?*?*?*?*?*?*?*?*?*?*?*?*?*?*?*?,5.1,5.0,99,101778,0,-0,302,0.0,-0.0,0.0,0,0,0,0,137,1.0,10,5,9999,99999,9,999999999,0.0,999,999,99
3019,3,5,23,0,*?*?*?*?*?*?*?*?*?*?*?*?*?*?*?*?*?*?*?*?*?*?,5.2,5.1,100,101778,0,-0,303,0.0,-0.0,0.0,0,0,0,0,128,0.5,10,5,9999,99999,9,999999999,0.0,999,999,99
3019,3,5,24,0,*?*?*?*?*?*?*?*?*?*?*?*?*?*?*?*?*?*?*?*?*?*?,4.6,3.9,95,101778,0,-0,300,0.0,-0.0,0.0,0,0,0,0,150,1.0,10,5,9999,99999,9,999999999,0.0,999,999,99
3019,3,6,1,0,*?*?*?*?*?*?*?*?*?*?*?*?*?*?*?*?*?*?*?*?*?*?,4.8,4.8,100,101844,0,-0,301,0.0,-0.0,0.0,0,0,0,0,127,1.5,10,5,9999,99999,9,999999999,0.0,999,999,99
3019,3,6,2,0,*?*?*?*?*?*?*?*?*?*?*?*?*?*?*?*?*?*?*?*?*?*?,4.2,4.1,100,101844,0,-0,298,0.0,-0.0,0.0,0,0,0,0,133,1.0,10,5,9999,99999,9,999999999,0.0,999,999,99
3019,3,6,3,0,*?*?*?*?*?*?*?*?*?*?*?*?*?*?*?*?*?*?*?*?*?*?,4.6,4.6,100,101844,0,-0,300,0.0,-0.0,0.0,0,0,0,0,140,1.5,10,5,9999,99999,9,999999999,0.0,999,999,99
3019,3,6,4,0,*?*?*?*?*?*?*?*?*?*?*?*?*?*?*?*?*?*?*?*?*?*?,5.1,5.0,100,101844,0,-0,302,0.0,-0.0,0.0,0,0,0,0,147,0.0,10,5,9999,99999,9,999999999,0.0,999,999,99
3019,3,6,5,0,*?*?*?*?*?*?*?*?*?*?*?*?*?*?*?*?*?*?*?*?*?*?,5.2,5.0,99,101844,0,-0,303,0.0,-0.0,0.0,0,0,0,0,153,0.5,10,5,9999,99999,9,999999999,0.0,999,999,99
3019,3,6,6,0,*?*?*?*?*?*?*?*?*?*?*?*?*?*?*?*?*?*?*?*?*?*?,4.7,4.8,100,101844,0,-0,301,0.0,-0.0,0.0,0,0,0,0,160,0.0,10,5,9999,99999,9,999999999,0.0,999,999,99
3019,3,6,7,0,*?*?*?*?*?*?*?*?*?*?*?*?*?*?*?*?*?*?*?*?*?*?,5.1,5.1,100,101844,135,1386,294,28.9,74.8,21.6,3167,3556,2763,366,162,0.5,8,4,9999,99999,9,999999999,0.0,999,999,99
3019,3,6,8,0,*?*?*?*?*?*?*?*?*?*?*?*?*?*?*?*?*?*?*?*?*?*?,4.9,4.8,100,101844,331,1389,293,118.1,124.9,88.3,12883,10489,10194,1926,163,1.0,8,4,9999,99999,9,999999999,0.0,999,999,99
3019,3,6,9,0,*?*?*?*?*?*?*?*?*?*?*?*?*?*?*?*?*?*?*?*?*?*?,6.5,5.1,91,101844,497,1390,300,193.6,136.4,144.8,21084,13067,16487,3318,165,0.5,8,4,9999,99999,9,999999999,0.0,999,999,99
3019,3,6,10,0,*?*?*?*?*?*?*?*?*?*?*?*?*?*?*?*?*?*?*?*?*?*?,9.3,6.4,83,101844,621,1389,312,250.2,141.0,187.1,27283,14190,21155,4499,167,1.0,8,4,9999,99999,9,999999999,0.0,999,999,99
3019,3,6,11,0,*?*?*?*?*?*?*?*?*?*?*?*?*?*?*?*?*?*?*?*?*?*?,9.7,5.6,76,101844,695,1389,314,284.0,143.0,212.5,31025,14624,23960,5287,168,1.0,8,4,9999,99999,9,999999999,0.5,999,999,99
3019,3,6,12,0,*?*?*?*?*?*?*?*?*?*?*?*?*?*?*?*?*?*?*?*?*?*?,10.6,5.3,70,101844,715,1390,322,221.0,57.1,191.6,24322,5674,21606,5968,170,1.5,9,5,9999,99999,9,999999999,0.0,999,999,99
3019,3,6,13,0,*?*?*?*?*?*?*?*?*?*?*?*?*?*?*?*?*?*?*?*?*?*?,10.7,4.5,66,101844,678,1389,318,276.1,142.6,206.6,30145,14561,23285,5097,172,1.5,8,4,9999,99999,9,999999999,0.0,999,999,99
3019,3,6,14,0,*?*?*?*?*?*?*?*?*?*?*?*?*?*?*?*?*?*?*?*?*?*?,10.3,4.1,66,101844,587,1388,316,234.9,140.0,175.7,25611,13936,19903,4166,173,1.5,8,4,9999,99999,9,999999999,0.0,999,999,99
3019,3,6,15,0,*?*?*?*?*?*?*?*?*?*?*?*?*?*?*?*?*?*?*?*?*?*?,10.5,1.7,55,101844,450,1390,316,172.1,134.0,128.7,18745,12482,14709,2905,175,1.5,8,4,9999,99999,9,999999999,0.1,999,999,99
3019,3,6,16,0,*?*?*?*?*?*?*?*?*?*?*?*?*?*?*?*?*?*?*?*?*?*?,10.7,0.2,48,101844,274,1391,323,69.4,46.8,60.1,7651,3649,7061,1291,177,1.0,9,5,9999,99999,9,999999999,0.1,999,999,99
3019,3,6,17,0,*?*?*?*?*?*?*?*?*?*?*?*?*?*?*?*?*?*?*?*?*?*?,10.1,1.3,55,101844,71,1381,325,0.0,0.0,0.0,0,0,0,0,178,0.0,10,5,9999,99999,9,999999999,0.1,999,999,99
3019,3,6,18,0,*?*?*?*?*?*?*?*?*?*?*?*?*?*?*?*?*?*?*?*?*?*?,9.8,3.0,63,101844,0,-0,324,0.0,-0.0,0.0,0,0,0,0,180,1.0,10,5,9999,99999,9,999999999,0.0,999,999,99
3019,3,6,19,0,*?*?*?*?*?*?*?*?*?*?*?*?*?*?*?*?*?*?*?*?*?*?,8.3,4.1,75,101844,0,-0,317,0.0,-0.0,0.0,0,0,0,0,175,2.1,10,5,9999,99999,9,999999999,0.0,999,999,99
3019,3,6,20,0,*?*?*?*?*?*?*?*?*?*?*?*?*?*?*?*?*?*?*?*?*?*?,6.9,4.1,83,101844,0,-0,310,0.0,-0.0,0.0,0,0,0,0,170,2.1,10,5,9999,99999,9,999999999,0.0,999,999,99
3019,3,6,21,0,*?*?*?*?*?*?*?*?*?*?*?*?*?*?*?*?*?*?*?*?*?*?,6.8,4.1,84,101844,0,-0,310,0.0,-0.0,0.0,0,0,0,0,165,1.5,10,5,9999,99999,9,999999999,0.1,999,999,99
3019,3,6,22,0,*?*?*?*?*?*?*?*?*?*?*?*?*?*?*?*?*?*?*?*?*?*?,7.1,5.0,87,101844,0,-0,311,0.0,-0.0,0.0,0,0,0,0,160,1.0,10,5,9999,99999,9,999999999,0.0,999,999,99
3019,3,6,23,0,*?*?*?*?*?*?*?*?*?*?*?*?*?*?*?*?*?*?*?*?*?*?,6.7,5.3,91,101844,0,-0,309,0.0,-0.0,0.0,0,0,0,0,155,0.5,10,5,9999,99999,9,999999999,0.0,999,999,99
3019,3,6,24,0,*?*?*?*?*?*?*?*?*?*?*?*?*?*?*?*?*?*?*?*?*?*?,5.3,5.3,100,101844,0,-0,303,0.0,-0.0,0.0,0,0,0,0,120,1.0,10,5,9999,99999,9,999999999,0.0,999,999,99
3019,3,7,1,0,*?*?*?*?*?*?*?*?*?*?*?*?*?*?*?*?*?*?*?*?*?*?,6.3,2.1,72,102029,0,-0,308,0.0,-0.0,0.0,0,0,0,0,152,1.5,10,5,9999,99999,9,999999999,0.0,999,999,99
3019,3,7,2,0,*?*?*?*?*?*?*?*?*?*?*?*?*?*?*?*?*?*?*?*?*?*?,6.3,0.4,64,102029,0,-0,308,0.0,-0.0,0.0,0,0,0,0,153,1.0,10,5,9999,99999,9,999999999,0.0,999,999,99
3019,3,7,3,0,*?*?*?*?*?*?*?*?*?*?*?*?*?*?*?*?*?*?*?*?*?*?,5.6,0.6,68,102029,0,-0,305,0.0,-0.0,0.0,0,0,0,0,155,1.5,10,5,9999,99999,9,999999999,0.0,999,999,99
3019,3,7,4,0,*?*?*?*?*?*?*?*?*?*?*?*?*?*?*?*?*?*?*?*?*?*?,5.8,0.2,65,102029,0,-0,306,0.0,-0.0,0.0,0,0,0,0,157,0.0,10,5,9999,99999,9,999999999,0.0,999,999,99
3019,3,7,5,0,*?*?*?*?*?*?*?*?*?*?*?*?*?*?*?*?*?*?*?*?*?*?,5.5,0.2,67,102029,0,-0,305,0.0,-0.0,0.0,0,0,0,0,158,0.5,10,5,9999,99999,9,999999999,0.0,999,999,99
3019,3,7,6,0,*?*?*?*?*?*?*?*?*?*?*?*?*?*?*?*?*?*?*?*?*?*?,5.2,0.6,70,102029,0,-0,303,0.0,-0.0,0.0,0,0,0,0,160,0.0,10,5,9999,99999,9,999999999,0.0,999,999,99
3019,3,7,7,0,*?*?*?*?*?*?*?*?*?*?*?*?*?*?*?*?*?*?*?*?*?*?,5.3,-0.0,66,102029,144,1391,304,14.2,0.0,14.2,1706,-0,1707,557,182,0.5,10,5,9999,99999,9,999999999,0.0,999,999,99
3019,3,7,8,0,*?*?*?*?*?*?*?*?*?*?*?*?*?*?*?*?*?*?*?*?*?*?,5.5,-0.4,63,102029,339,1387,305,53.0,0.0,53.0,6179,0,6193,2110,203,1.0,10,5,9999,99999,9,999999999,0.0,999,999,99
3019,3,7,9,0,*?*?*?*?*?*?*?*?*?*?*?*?*?*?*?*?*?*?*?*?*?*?,6.5,-0.4,59,102029,505,1389,309,85.8,0.0,85.8,10046,0,10075,3609,225,0.5,10,5,9999,99999,9,999999999,0.0,999,999,99
3019,3,7,10,0,*?*?*?*?*?*?*?*?*?*?*?*?*?*?*?*?*?*?*?*?*?*?,8.6,-0.2,52,102029,629,1388,319,110.3,0.0,110.3,13000,0,13044,4845,247,1.0,10,5,9999,99999,9,999999999,0.0,999,999,99
3019,3,7,11,0,*?*?*?*?*?*?*?*?*?*?*?*?*?*?*?*?*?*?*?*?*?*?,8.6,-0.8,50,102029,703,1388,319,125.0,0.0,125.0,14788,0,14842,5626,268,1.0,10,5,9999,99999,9,999999999,0.5,999,999,99
3019,3,7,12,0,*?*?*?*?*?*?*?*?*?*?*?*?*?*?*?*?*?*?*?*?*?*?,9.2,-0.6,48,102029,722,1388,321,128.8,0.0,128.8,15256,0,15312,5834,290,1.5,10,5,9999,99999,9,999999999,0.4,999,999,99
3019,3,7,13,0,*?*?*?*?*?*?*?*?*?*?*?*?*?*?*?*?*?*?*?*?*?*?,9.0,-0.6,49,102029,685,1388,320,121.5,0.0,121.5,14360,0,14412,5437,295,1.5,10,5,9999,99999,9,999999999,0.1,999,999,99
3019,3,7,14,0,*?*?*?*?*?*?*?*?*?*?*?*?*?*?*?*?*?*?*?*?*?*?,9.5,-1.1,46,102029,595,1389,323,103.6,0.0,103.6,12180,0,12220,4495,300,1.5,10,5,9999,99999,9,999999999,0.0,999,999,99
3019,3,7,15,0,*?*?*?*?*?*?*?*?*?*?*?*?*?*?*?*?*?*?*?*?*?*?,9.0,-1.5,45,102029,457,1390,321,76.2,0.0,76.2,8908,0,8933,3153,305,1.5,10,5,9999,99999,9,999999999,0.0,999,999,99
3019,3,7,16,0,*?*?*?*?*?*?*?*?*?*?*?*?*?*?*?*?*?*?*?*?*?*?,9.3,-2.2,43,102029,280,1386,322,41.3,0.0,41.3,4821,0,4831,1619,310,1.0,10,5,9999,99999,9,999999999,0.0,999,999,99
3019,3,7,17,0,*?*?*?*?*?*?*?*?*?*?*?*?*?*?*?*?*?*?*?*?*?*?,9.3,-2.4,42,102029,78,1385,322,1.3,0.0,1.3,174,-0,174,53,315,0.0,10,5,9999,99999,9,999999999,0.0,999,999,99
3019,3,7,18,0,*?*?*?*?*?*?*?*?*?*?*?*?*?*?*?*?*?*?*?*?*?*?,8.1,-0.0,55,102029,0,-0,316,0.0,-0.0,0.0,0,0,0,0,320,1.0,10,5,9999,99999,9,999999999,0.0,999,999,99
3019,3,7,19,0,*?*?*?*?*?*?*?*?*?*?*?*?*?*?*?*?*?*?*?*?*?*?,7.3,0.6,61,102029,0,-0,313,0.0,-0.0,0.0,0,0,0,0,288,2.1,10,5,9999,99999,9,999999999,0.0,999,999,99
3019,3,7,20,0,*?*?*?*?*?*?*?*?*?*?*?*?*?*?*?*?*?*?*?*?*?*?,7.0,0.6,62,102029,0,-0,311,0.0,-0.0,0.0,0,0,0,0,257,2.1,10,5,9999,99999,9,999999999,0.0,999,999,99
3019,3,7,21,0,*?*?*?*?*?*?*?*?*?*?*?*?*?*?*?*?*?*?*?*?*?*?,7.0,0.2,59,102029,0,-0,311,0.0,-0.0,0.0,0,0,0,0,225,1.5,10,5,9999,99999,9,999999999,0.0,999,999,99
3019,3,7,22,0,*?*?*?*?*?*?*?*?*?*?*?*?*?*?*?*?*?*?*?*?*?*?,6.5,-1.3,55,102029,0,-0,309,0.0,-0.0,0.0,0,0,0,0,193,1.0,10,5,9999,99999,9,999999999,0.0,999,999,99
3019,3,7,23,0,*?*?*?*?*?*?*?*?*?*?*?*?*?*?*?*?*?*?*?*?*?*?,7.0,-1.5,53,102029,0,-0,312,0.0,-0.0,0.0,0,0,0,0,162,0.5,10,5,9999,99999,9,999999999,0.0,999,999,99
3019,3,7,24,0,*?*?*?*?*?*?*?*?*?*?*?*?*?*?*?*?*?*?*?*?*?*?,6.3,3.8,82,102029,0,-0,308,0.0,-0.0,0.0,0,0,0,0,150,1.0,10,5,9999,99999,9,999999999,0.0,999,999,99
3019,3,8,1,0,*?*?*?*?*?*?*?*?*?*?*?*?*?*?*?*?*?*?*?*?*?*?,7.3,1.5,66,102050,0,-0,312,0.0,-0.0,0.0,0,0,0,0,133,1.5,10,5,9999,99999,9,999999999,0.0,999,999,99
3019,3,8,2,0,*?*?*?*?*?*?*?*?*?*?*?*?*?*?*?*?*?*?*?*?*?*?,6.9,2.9,75,102050,0,-0,310,0.0,-0.0,0.0,0,0,0,0,137,1.0,10,5,9999,99999,9,999999999,0.0,999,999,99
3019,3,8,3,0,*?*?*?*?*?*?*?*?*?*?*?*?*?*?*?*?*?*?*?*?*?*?,6.4,2.1,73,102050,0,-0,308,0.0,-0.0,0.0,0,0,0,0,140,1.5,10,5,9999,99999,9,999999999,0.0,999,999,99
3019,3,8,4,0,*?*?*?*?*?*?*?*?*?*?*?*?*?*?*?*?*?*?*?*?*?*?,6.4,2.3,74,102050,0,-0,308,0.0,-0.0,0.0,0,0,0,0,143,0.0,10,5,9999,99999,9,999999999,0.0,999,999,99
3019,3,8,5,0,*?*?*?*?*?*?*?*?*?*?*?*?*?*?*?*?*?*?*?*?*?*?,6.3,2.7,76,102050,0,-0,308,0.0,-0.0,0.0,0,0,0,0,147,0.5,10,5,9999,99999,9,999999999,0.0,999,999,99
3019,3,8,6,0,*?*?*?*?*?*?*?*?*?*?*?*?*?*?*?*?*?*?*?*?*?*?,6.1,2.9,79,102050,0,-0,307,0.0,-0.0,0.0,0,0,0,0,150,0.0,10,5,9999,99999,9,999999999,0.0,999,999,99
3019,3,8,7,0,*?*?*?*?*?*?*?*?*?*?*?*?*?*?*?*?*?*?*?*?*?*?,5.8,2.7,79,102050,152,1386,287,48.1,196.4,26.5,5162,10688,3751,462,150,0.5,6,3,9999,99999,9,999999999,0.0,999,999,99
3019,3,8,8,0,*?*?*?*?*?*?*?*?*?*?*?*?*?*?*?*?*?*?*?*?*?*?,6.7,3.4,79,102050,348,1389,286,175.9,368.5,83.6,18344,30403,10799,1540,150,1.0,5,3,9999,99999,9,999999999,0.0,999,999,99
3019,3,8,9,0,*?*?*?*?*?*?*?*?*?*?*?*?*?*?*?*?*?*?*?*?*?*?,7.6,3.8,76,102050,513,1387,300,237.9,229.7,153.0,25198,22181,17460,3192,150,0.5,7,4,9999,99999,9,999999999,0.0,999,999,99
3019,3,8,10,0,*?*?*?*?*?*?*?*?*?*?*?*?*?*?*?*?*?*?*?*?*?*?,10.0,3.8,65,102050,637,1388,305,337.9,329.8,186.5,36090,33617,21101,4078,150,1.0,6,3,9999,99999,9,999999999,0.0,999,999,99
3019,3,8,11,0,*?*?*?*?*?*?*?*?*?*?*?*?*?*?*?*?*?*?*?*?*?*?,11.6,4.3,60,102050,711,1388,312,382.1,334.1,210.9,40938,34751,23663,4809,150,1.0,6,3,9999,99999,9,999999999,0.0,999,999,99
3019,3,8,12,0,*?*?*?*?*?*?*?*?*?*?*?*?*?*?*?*?*?*?*?*?*?*?,11.6,4.6,61,102050,730,1388,317,354.8,240.7,228.1,37893,25127,25381,5315,150,1.5,7,4,9999,99999,9,999999999,0.0,999,999,99
3019,3,8,13,0,*?*?*?*?*?*?*?*?*?*?*?*?*?*?*?*?*?*?*?*?*?*?,11.6,4.8,62,102050,693,1388,322,283.2,143.0,211.9,30925,14649,23862,5268,152,1.5,8,4,9999,99999,9,999999999,0.0,999,999,99
3019,3,8,14,0,*?*?*?*?*?*?*?*?*?*?*?*?*?*?*?*?*?*?*?*?*?*?,11.9,4.8,61,102050,602,1388,328,182.5,55.9,158.2,20056,5437,17841,4656,153,1.5,9,5,9999,99999,9,999999999,0.0,999,999,99
3019,3,8,15,0,*?*?*?*?*?*?*?*?*?*?*?*?*?*?*?*?*?*?*?*?*?*?,11.6,5.1,64,102050,464,1389,318,211.2,225.7,135.8,22342,21117,15606,2776,155,1.5,7,4,9999,99999,9,999999999,0.0,999,999,99
3019,3,8,16,0,*?*?*?*?*?*?*?*?*?*?*?*?*?*?*?*?*?*?*?*?*?*?,11.5,4.8,63,102050,287,1386,317,116.2,200.3,74.7,12292,15276,8852,1422,157,1.0,7,4,9999,99999,9,999999999,0.0,999,999,99
3019,3,8,17,0,*?*?*?*?*?*?*?*?*?*?*?*?*?*?*?*?*?*?*?*?*?*?,11.2,4.8,64,102050,85,1388,325,4.6,9.9,3.9,548,333,579,60,158,0.0,9,5,9999,99999,9,999999999,0.0,999,999,99
3019,3,8,18,0,*?*?*?*?*?*?*?*?*?*?*?*?*?*?*?*?*?*?*?*?*?*?,10.4,4.8,67,102050,0,-0,326,0.0,-0.0,0.0,0,0,0,0,160,1.0,10,5,9999,99999,9,999999999,0.0,999,999,99
3019,3,8,19,0,*?*?*?*?*?*?*?*?*?*?*?*?*?*?*?*?*?*?*?*?*?*?,9.8,3.4,63,102050,0,-0,323,0.0,-0.0,0.0,0,0,0,0,158,2.1,10,5,9999,99999,9,999999999,0.0,999,999,99
3019,3,8,20,0,*?*?*?*?*?*?*?*?*?*?*?*?*?*?*?*?*?*?*?*?*?*?,9.1,3.4,66,102050,0,-0,320,0.0,-0.0,0.0,0,0,0,0,157,2.1,10,5,9999,99999,9,999999999,0.0,999,999,99
3019,3,8,21,0,*?*?*?*?*?*?*?*?*?*?*?*?*?*?*?*?*?*?*?*?*?*?,8.9,4.3,72,102050,0,-0,319,0.0,-0.0,0.0,0,0,0,0,155,1.5,10,5,9999,99999,9,999999999,0.0,999,999,99
3019,3,8,22,0,*?*?*?*?*?*?*?*?*?*?*?*?*?*?*?*?*?*?*?*?*?*?,8.1,4.3,76,102050,0,-0,316,0.0,-0.0,0.0,0,0,0,0,153,1.0,10,5,9999,99999,9,999999999,0.0,999,999,99
3019,3,8,23,0,*?*?*?*?*?*?*?*?*?*?*?*?*?*?*?*?*?*?*?*?*?*?,7.5,4.1,78,102050,0,-0,313,0.0,-0.0,0.0,0,0,0,0,152,0.5,10,5,9999,99999,9,999999999,0.0,999,999,99
3019,3,8,24,0,*?*?*?*?*?*?*?*?*?*?*?*?*?*?*?*?*?*?*?*?*?*?,7.5,-0.0,58,102050,0,-0,314,0.0,-0.0,0.0,0,0,0,0,130,1.0,10,5,9999,99999,9,999999999,0.0,999,999,99
3019,3,9,1,0,*?*?*?*?*?*?*?*?*?*?*?*?*?*?*?*?*?*?*?*?*?*?,5.4,3.0,82,101935,0,-0,304,0.0,-0.0,0.0,0,0,0,0,140,1.5,10,5,9999,99999,9,999999999,0.0,999,999,99
3019,3,9,2,0,*?*?*?*?*?*?*?*?*?*?*?*?*?*?*?*?*?*?*?*?*?*?,4.5,2.5,85,101935,0,-0,300,0.0,-0.0,0.0,0,0,0,0,130,1.0,10,5,9999,99999,9,999999999,0.0,999,999,99
3019,3,9,3,0,*?*?*?*?*?*?*?*?*?*?*?*?*?*?*?*?*?*?*?*?*?*?,4.2,2.7,88,101935,0,-0,299,0.0,-0.0,0.0,0,0,0,0,120,1.5,10,5,9999,99999,9,999999999,0.0,999,999,99
3019,3,9,4,0,*?*?*?*?*?*?*?*?*?*?*?*?*?*?*?*?*?*?*?*?*?*?,3.7,2.1,87,101935,0,-0,297,0.0,-0.0,0.0,0,0,0,0,110,0.0,10,5,9999,99999,9,999999999,0.0,999,999,99
3019,3,9,5,0,*?*?*?*?*?*?*?*?*?*?*?*?*?*?*?*?*?*?*?*?*?*?,3.2,1.7,88,101935,0,-0,295,0.0,-0.0,0.0,0,0,0,0,100,0.5,10,5,9999,99999,9,999999999,0.0,999,999,99
3019,3,9,6,0,*?*?*?*?*?*?*?*?*?*?*?*?*?*?*?*?*?*?*?*?*?*?,3.7,1.0,81,101935,0,-0,297,0.0,-0.0,0.0,0,0,0,0,90,0.0,10,5,9999,99999,9,999999999,0.0,999,999,99
3019,3,9,7,0,*?*?*?*?*?*?*?*?*?*?*?*?*?*?*?*?*?*?*?*?*?*?,4.3,1.3,79,101935,161,1390,270,58.9,298.9,24.3,6117,18231,3849,450,87,0.5,4,2,9999,99999,9,999999999,0.0,999,999,99
3019,3,9,8,0,*?*?*?*?*?*?*?*?*?*?*?*?*?*?*?*?*?*?*?*?*?*?,4.3,1.7,81,101935,356,1386,261,193.9,507.3,63.6,19986,42540,9360,1170,83,1.0,2,1,9999,99999,9,999999999,0.0,999,999,99
3019,3,9,9,0,*?*?*?*?*?*?*?*?*?*?*?*?*?*?*?*?*?*?*?*?*?*?,5.9,2.9,79,101935,521,1386,278,297.7,465.6,122.6,31346,43962,15534,2362,80,0.5,4,2,9999,99999,9,999999999,0.0,999,999,99
3019,3,9,10,0,*?*?*?*?*?*?*?*?*?*?*?*?*?*?*?*?*?*?*?*?*?*?,7.9,1.9,65,101935,645,1387,280,387.3,530.4,140.6,41342,52534,17770,2843,77,1.0,3,2,9999,99999,9,999999999,0.0,999,999,99
3019,3,9,11,0,*?*?*?*?*?*?*?*?*?*?*?*?*?*?*?*?*?*?*?*?*?*?,9.6,2.3,59,101935,719,1387,287,437.1,537.2,158.7,46758,54146,19812,3366,73,1.0,3,2,9999,99999,9,999999999,0.0,999,999,99
3019,3,9,12,0,*?*?*?*?*?*?*?*?*?*?*?*?*?*?*?*?*?*?*?*?*?*?,9.7,0.8,53,101935,738,1388,291,440.8,487.4,181.6,46676,49229,22154,3948,70,1.5,4,2,9999,99999,9,999999999,0.0,999,999,99
3019,3,9,13,0,*?*?*?*?*?*?*?*?*?*?*?*?*?*?*?*?*?*?*?*?*?*?,10.4,0.4,49,101935,700,1387,294,416.1,484.6,171.4,43997,48580,21035,3628,90,1.5,4,2,9999,99999,9,999999999,0.0,999,999,99
3019,3,9,14,0,*?*?*?*?*?*?*?*?*?*?*?*?*?*?*?*?*?*?*?*?*?*?,10.5,-0.4,45,101935,609,1387,287,363.0,526.5,131.8,38710,51580,16757,2612,110,1.5,3,2,9999,99999,9,999999999,0.0,999,999,99
3019,3,9,15,0,*?*?*?*?*?*?*?*?*?*?*?*?*?*?*?*?*?*?*?*?*?*?,10.3,-0.0,47,101935,471,1388,281,271.8,538.4,89.2,28027,48897,12694,1673,130,1.5,2,1,9999,99999,9,999999999,0.0,999,999,99
3019,3,9,16,0,*?*?*?*?*?*?*?*?*?*?*?*?*?*?*?*?*?*?*?*?*?*?,10.1,-0.4,47,101935,294,1387,280,151.6,480.3,49.7,15656,37713,7488,914,150,1.0,2,1,9999,99999,9,999999999,0.0,999,999,99
3019,3,9,17,0,*?*?*?*?*?*?*?*?*?*?*?*?*?*?*?*?*?*?*?*?*?*?,10.1,1.3,53,101935,92,1391,309,10.8,58.3,6.9,1183,2856,1271,139,170,0.0,7,4,9999,99999,9,999999999,0.0,999,999,99
3019,3,9,18,0,*?*?*?*?*?*?*?*?*?*?*?*?*?*?*?*?*?*?*?*?*?*?,8.9,1.3,57,101935,0,-0,320,0.0,-0.0,0.0,0,0,0,0,190,1.0,10,5,9999,99999,9,999999999,0.0,999,999,99
3019,3,9,19,0,*?*?*?*?*?*?*?*?*?*?*?*?*?*?*?*?*?*?*?*?*?*?,7.5,2.7,70,101935,0,-0,313,0.0,-0.0,0.0,0,0,0,0,183,2.1,10,5,9999,99999,9,999999999,0.0,999,999,99
3019,3,9,20,0,*?*?*?*?*?*?*?*?*?*?*?*?*?*?*?*?*?*?*?*?*?*?,6.6,3.0,77,101935,0,-0,309,0.0,-0.0,0.0,0,0,0,0,177,2.1,10,5,9999,99999,9,999999999,0.0,999,999,99
3019,3,9,21,0,*?*?*?*?*?*?*?*?*?*?*?*?*?*?*?*?*?*?*?*?*?*?,6.1,2.9,78,101935,0,-0,307,0.0,-0.0,0.0,0,0,0,0,170,1.5,10,5,9999,99999,9,999999999,0.0,999,999,99
3019,3,9,22,0,*?*?*?*?*?*?*?*?*?*?*?*?*?*?*?*?*?*?*?*?*?*?,6.3,2.9,77,101935,0,-0,308,0.0,-0.0,0.0,0,0,0,0,163,1.0,10,5,9999,99999,9,999999999,0.0,999,999,99
3019,3,9,23,0,*?*?*?*?*?*?*?*?*?*?*?*?*?*?*?*?*?*?*?*?*?*?,6.2,3.0,78,101935,0,-0,307,0.0,-0.0,0.0,0,0,0,0,157,0.5,10,5,9999,99999,9,999999999,0.0,999,999,99
3019,3,9,24,0,*?*?*?*?*?*?*?*?*?*?*?*?*?*?*?*?*?*?*?*?*?*?,6.8,3.6,78,101935,0,-0,310,0.0,-0.0,0.0,0,0,0,0,150,1.0,10,5,9999,99999,9,999999999,0.0,999,999,99
3019,3,10,1,0,*?*?*?*?*?*?*?*?*?*?*?*?*?*?*?*?*?*?*?*?*?*?,6.7,4.6,86,103037,0,-0,309,0.0,-0.0,0.0,0,0,0,0,178,1.5,10,5,9999,99999,9,999999999,0.0,999,999,99
3019,3,10,2,0,*?*?*?*?*?*?*?*?*?*?*?*?*?*?*?*?*?*?*?*?*?*?,7.1,5.1,87,103037,0,-0,311,0.0,-0.0,0.0,0,0,0,0,207,1.0,10,5,9999,99999,9,999999999,0.0,999,999,99
3019,3,10,3,0,*?*?*?*?*?*?*?*?*?*?*?*?*?*?*?*?*?*?*?*?*?*?,6.8,5.8,92,103037,0,-0,310,0.0,-0.0,0.0,0,0,0,0,235,1.5,10,5,9999,99999,9,999999999,0.0,999,999,99
3019,3,10,4,0,*?*?*?*?*?*?*?*?*?*?*?*?*?*?*?*?*?*?*?*?*?*?,6.5,5.3,92,103037,0,-0,308,0.0,-0.0,0.0,0,0,0,0,263,0.0,10,5,9999,99999,9,999999999,0.0,999,999,99
3019,3,10,5,0,*?*?*?*?*?*?*?*?*?*?*?*?*?*?*?*?*?*?*?*?*?*?,6.1,4.6,91,103037,0,-0,307,0.0,-0.0,0.0,0,0,0,0,292,0.5,10,5,9999,99999,9,999999999,0.0,999,999,99
3019,3,10,6,0,*?*?*?*?*?*?*?*?*?*?*?*?*?*?*?*?*?*?*?*?*?*?,6.3,5.3,94,103037,0,-0,307,0.0,-0.0,0.0,0,0,0,0,320,0.0,10,5,9999,99999,9,999999999,0.0,999,999,99
3019,3,10,7,0,*?*?*?*?*?*?*?*?*?*?*?*?*?*?*?*?*?*?*?*?*?*?,6.3,5.1,91,103037,169,1385,303,33.6,36.6,29.1,3757,2271,3500,610,318,0.5,9,5,9999,99999,9,999999999,0.0,999,999,99
3019,3,10,8,0,*?*?*?*?*?*?*?*?*?*?*?*?*?*?*?*?*?*?*?*?*?*?,6.3,4.6,89,103037,365,1388,303,100.9,51.0,87.5,11072,4467,9892,2327,317,1.0,9,5,9999,99999,9,999999999,0.0,999,999,99
3019,3,10,9,0,*?*?*?*?*?*?*?*?*?*?*?*?*?*?*?*?*?*?*?*?*?*?,7.9,5.6,85,103037,530,1387,310,157.8,54.9,136.8,17331,5227,15433,3893,315,0.5,9,5,9999,99999,9,999999999,0.0,999,999,99
3019,3,10,10,0,*?*?*?*?*?*?*?*?*?*?*?*?*?*?*?*?*?*?*?*?*?*?,8.7,6.6,87,103037,653,1386,310,265.4,142.0,198.6,28961,14417,22405,4845,313,1.0,8,4,9999,99999,9,999999999,0.0,999,999,99
3019,3,10,11,0,*?*?*?*?*?*?*?*?*?*?*?*?*?*?*?*?*?*?*?*?*?*?,10.2,7.0,81,103037,727,1387,316,299.0,143.7,223.7,32667,14830,25148,5662,312,1.0,8,4,9999,99999,9,999999999,0.0,999,999,99
3019,3,10,12,0,*?*?*?*?*?*?*?*?*?*?*?*?*?*?*?*?*?*?*?*?*?*?,10.0,7.4,84,103037,745,1386,324,133.6,0.0,133.6,15840,0,15900,6093,310,1.5,10,5,9999,99999,9,999999999,0.0,999,999,99
3019,3,10,13,0,*?*?*?*?*?*?*?*?*?*?*?*?*?*?*?*?*?*?*?*?*?*?,10.3,7.9,84,103037,707,1385,321,219.1,57.1,189.9,24102,5665,21410,5893,310,1.5,9,5,9999,99999,9,999999999,0.0,999,999,99
3019,3,10,14,0,*?*?*?*?*?*?*?*?*?*?*?*?*?*?*?*?*?*?*?*?*?*?,10.2,7.1,82,103037,616,1386,321,187.6,56.1,162.7,20623,5474,18341,4820,310,1.5,9,5,9999,99999,9,999999999,0.0,999,999,99
3019,3,10,15,0,*?*?*?*?*?*?*?*?*?*?*?*?*?*?*?*?*?*?*?*?*?*?,10.1,7.0,81,103037,477,1385,320,139.8,54.0,121.2,15352,5037,13683,3371,310,1.5,9,5,9999,99999,9,999999999,0.0,999,999,99
3019,3,10,16,0,*?*?*?*?*?*?*?*?*?*?*?*?*?*?*?*?*?*?*?*?*?*?,10.2,7.3,82,103037,301,1387,321,79.0,48.4,68.5,8665,4011,7757,1784,310,1.0,9,5,9999,99999,9,999999999,0.0,999,999,99
3019,3,10,17,0,*?*?*?*?*?*?*?*?*?*?*?*?*?*?*?*?*?*?*?*?*?*?,10.2,6.9,80,103037,98,1380,321,9.2,17.3,8.0,1084,813,1023,165,310,0.0,9,5,9999,99999,9,999999999,0.0,999,999,99
3019,3,10,18,0,*?*?*?*?*?*?*?*?*?*?*?*?*?*?*?*?*?*?*?*?*?*?,9.6,6.9,83,103037,0,-0,322,0.0,-0.0,0.0,0,0,0,0,310,1.0,10,5,9999,99999,9,999999999,0.0,999,999,99
3019,3,10,19,0,*?*?*?*?*?*?*?*?*?*?*?*?*?*?*?*?*?*?*?*?*?*?,8.3,6.1,86,103037,0,-0,316,0.0,-0.0,0.0,0,0,0,0,282,2.1,10,5,9999,99999,9,999999999,0.0,999,999,99
3019,3,10,20,0,*?*?*?*?*?*?*?*?*?*?*?*?*?*?*?*?*?*?*?*?*?*?,8.3,6.2,88,103037,0,-0,316,0.0,-0.0,0.0,0,0,0,0,253,2.1,10,5,9999,99999,9,999999999,0.0,999,999,99
3019,3,10,21,0,*?*?*?*?*?*?*?*?*?*?*?*?*?*?*?*?*?*?*?*?*?*?,8.0,5.5,84,103037,0,-0,315,0.0,-0.0,0.0,0,0,0,0,225,1.5,10,5,9999,99999,9,999999999,0.0,999,999,99
3019,3,10,22,0,*?*?*?*?*?*?*?*?*?*?*?*?*?*?*?*?*?*?*?*?*?*?,8.2,5.5,83,103037,0,-0,316,0.0,-0.0,0.0,0,0,0,0,197,1.0,10,5,9999,99999,9,999999999,0.0,999,999,99
3019,3,10,23,0,*?*?*?*?*?*?*?*?*?*?*?*?*?*?*?*?*?*?*?*?*?*?,7.1,4.8,85,103037,0,-0,311,0.0,-0.0,0.0,0,0,0,0,168,0.5,10,5,9999,99999,9,999999999,0.0,999,999,99
3019,3,10,24,0,*?*?*?*?*?*?*?*?*?*?*?*?*?*?*?*?*?*?*?*?*?*?,6.1,3.8,85,103037,0,-0,307,0.0,-0.0,0.0,0,0,0,0,150,1.0,10,5,9999,99999,9,999999999,0.0,999,999,99
3019,3,11,1,0,*?*?*?*?*?*?*?*?*?*?*?*?*?*?*?*?*?*?*?*?*?*?,4.7,0.4,74,103591,0,-0,301,0.0,-0.0,0.0,0,0,0,0,145,1.5,10,5,9999,99999,9,999999999,0.0,999,999,99
3019,3,11,2,0,*?*?*?*?*?*?*?*?*?*?*?*?*?*?*?*?*?*?*?*?*?*?,4.0,-1.7,65,103591,0,-0,299,0.0,-0.0,0.0,0,0,0,0,150,1.0,10,5,9999,99999,9,999999999,0.0,999,999,99
3019,3,11,3,0,*?*?*?*?*?*?*?*?*?*?*?*?*?*?*?*?*?*?*?*?*?*?,3.4,-2.7,63,103591,0,-0,296,0.0,-0.0,0.0,0,0,0,0,155,1.5,10,5,9999,99999,9,999999999,0.0,999,999,99
3019,3,11,4,0,*?*?*?*?*?*?*?*?*?*?*?*?*?*?*?*?*?*?*?*?*?*?,3.5,-1.9,66,103591,0,-0,296,0.0,-0.0,0.0,0,0,0,0,160,0.0,10,5,9999,99999,9,999999999,0.0,999,999,99
3019,3,11,5,0,*?*?*?*?*?*?*?*?*?*?*?*?*?*?*?*?*?*?*?*?*?*?,3.6,-1.7,67,103591,0,-0,297,0.0,-0.0,0.0,0,0,0,0,165,0.5,10,5,9999,99999,9,999999999,0.0,999,999,99
3019,3,11,6,0,*?*?*?*?*?*?*?*?*?*?*?*?*?*?*?*?*?*?*?*?*?*?,4.3,-1.5,64,103591,0,-0,300,0.0,-0.0,0.0,0,0,0,0,170,0.0,10,5,9999,99999,9,999999999,0.0,999,999,99
3019,3,11,7,0,*?*?*?*?*?*?*?*?*?*?*?*?*?*?*?*?*?*?*?*?*?*?,4.3,-2.2,61,103591,178,1389,294,36.5,37.9,31.7,4080,2411,3797,665,168,0.5,9,5,9999,99999,9,999999999,0.0,999,999,99
3019,3,11,8,0,*?*?*?*?*?*?*?*?*?*?*?*?*?*?*?*?*?*?*?*?*?*?,3.8,-2.7,62,103591,373,1386,292,103.9,51.3,90.0,11397,4520,10180,2402,167,1.0,9,5,9999,99999,9,999999999,0.0,999,999,99
3019,3,11,9,0,*?*?*?*?*?*?*?*?*?*?*?*?*?*?*?*?*?*?*?*?*?*?,5.1,-1.5,62,103591,538,1386,298,160.7,55.1,139.3,17654,5255,15718,3980,165,0.5,9,5,9999,99999,9,999999999,0.0,999,999,99
3019,3,11,10,0,*?*?*?*?*?*?*?*?*?*?*?*?*?*?*?*?*?*?*?*?*?*?,6.1,-0.4,63,103591,661,1385,302,203.2,56.6,176.2,22347,5576,19863,5339,163,1.0,9,5,9999,99999,9,999999999,0.0,999,999,99
3019,3,11,11,0,*?*?*?*?*?*?*?*?*?*?*?*?*?*?*?*?*?*?*?*?*?*?,6.9,-0.4,59,103591,734,1385,311,131.5,0.0,131.5,15586,0,15645,5979,162,1.0,10,5,9999,99999,9,999999999,0.0,999,999,99
3019,3,11,12,0,*?*?*?*?*?*?*?*?*?*?*?*?*?*?*?*?*?*?*?*?*?*?,7.0,0.4,63,103591,753,1386,311,135.2,0.0,135.2,16035,0,16096,6180,160,1.5,10,5,9999,99999,9,999999999,0.0,999,999,99
3019,3,11,13,0,*?*?*?*?*?*?*?*?*?*?*?*?*?*?*?*?*?*?*?*?*?*?,7.6,-0.2,57,103591,715,1386,314,127.6,0.0,127.6,15109,0,15164,5767,150,1.5,10,5,9999,99999,9,999999999,0.0,999,999,99
3019,3,11,14,0,*?*?*?*?*?*?*?*?*?*?*?*?*?*?*?*?*?*?*?*?*?*?,7.4,-0.2,58,103591,623,1385,313,109.5,0.0,109.5,12893,0,12936,4797,140,1.5,10,5,9999,99999,9,999999999,0.0,999,999,99
3019,3,11,15,0,*?*?*?*?*?*?*?*?*?*?*?*?*?*?*?*?*?*?*?*?*?*?,7.3,-1.3,54,103591,484,1384,313,81.9,0.0,81.9,9583,0,9611,3421,130,1.5,10,5,9999,99999,9,999999999,0.0,999,999,99
3019,3,11,16,0,*?*?*?*?*?*?*?*?*?*?*?*?*?*?*?*?*?*?*?*?*?*?,7.3,-1.3,54,103591,308,1387,307,81.4,48.7,70.5,8928,4067,7990,1842,120,1.0,9,5,9999,99999,9,999999999,0.0,999,999,99
3019,3,11,17,0,*?*?*?*?*?*?*?*?*?*?*?*?*?*?*?*?*?*?*?*?*?*?,7.4,-1.7,51,103591,105,1384,313,6.7,0.0,6.7,825,-0,824,266,110,0.0,10,5,9999,99999,9,999999999,0.0,999,999,99
3019,3,11,18,0,*?*?*?*?*?*?*?*?*?*?*?*?*?*?*?*?*?*?*?*?*?*?,6.4,-1.7,55,103591,0,-0,309,0.0,-0.0,0.0,0,0,0,0,100,1.0,10,5,9999,99999,9,999999999,0.0,999,999,99
3019,3,11,19,0,*?*?*?*?*?*?*?*?*?*?*?*?*?*?*?*?*?*?*?*?*?*?,6.5,-1.9,53,103591,0,-0,310,0.0,-0.0,0.0,0,0,0,0,113,2.1,10,5,9999,99999,9,999999999,0.0,999,999,99
3019,3,11,20,0,*?*?*?*?*?*?*?*?*?*?*?*?*?*?*?*?*?*?*?*?*?*?,4.9,-1.5,62,103591,0,-0,302,0.0,-0.0,0.0,0,0,0,0,127,2.1,10,5,9999,99999,9,999999999,0.0,999,999,99
3019,3,11,21,0,*?*?*?*?*?*?*?*?*?*?*?*?*?*?*?*?*?*?*?*?*?*?,4.9,-1.5,62,103591,0,-0,302,0.0,-0.0,0.0,0,0,0,0,140,1.5,10,5,9999,99999,9,999999999,0.0,999,999,99
3019,3,11,22,0,*?*?*?*?*?*?*?*?*?*?*?*?*?*?*?*?*?*?*?*?*?*?,4.7,-0.8,67,103591,0,-0,301,0.0,-0.0,0.0,0,0,0,0,153,1.0,10,5,9999,99999,9,999999999,0.0,999,999,99
3019,3,11,23,0,*?*?*?*?*?*?*?*?*?*?*?*?*?*?*?*?*?*?*?*?*?*?,5.1,-0.4,67,103591,0,-0,303,0.0,-0.0,0.0,0,0,0,0,167,0.5,10,5,9999,99999,9,999999999,0.0,999,999,99
3019,3,11,24,0,*?*?*?*?*?*?*?*?*?*?*?*?*?*?*?*?*?*?*?*?*?*?,6.0,2.9,80,103591,0,-0,307,0.0,-0.0,0.0,0,0,0,0,140,1.0,10,5,9999,99999,9,999999999,0.0,999,999,99
3019,3,12,1,0,*?*?*?*?*?*?*?*?*?*?*?*?*?*?*?*?*?*?*?*?*?*?,5.9,4.6,92,103355,0,-0,306,0.0,-0.0,0.0,0,0,0,0,173,1.5,10,5,9999,99999,9,999999999,0.0,999,999,99
3019,3,12,2,0,*?*?*?*?*?*?*?*?*?*?*?*?*?*?*?*?*?*?*?*?*?*?,6.0,5.9,100,103355,0,-0,306,0.0,-0.0,0.0,0,0,0,0,167,1.0,10,5,9999,99999,9,999999999,0.0,999,999,99
3019,3,12,3,0,*?*?*?*?*?*?*?*?*?*?*?*?*?*?*?*?*?*?*?*?*?*?,5.3,5.3,100,103355,0,-0,303,0.0,-0.0,0.0,0,0,0,0,160,1.5,10,5,9999,99999,9,999999999,0.0,999,999,99
3019,3,12,4,0,*?*?*?*?*?*?*?*?*?*?*?*?*?*?*?*?*?*?*?*?*?*?,6.1,6.1,100,103355,0,-0,306,0.0,-0.0,0.0,0,0,0,0,153,0.0,10,5,9999,99999,9,999999999,0.0,999,999,99
3019,3,12,5,0,*?*?*?*?*?*?*?*?*?*?*?*?*?*?*?*?*?*?*?*?*?*?,5.6,5.6,100,103355,0,-0,304,0.0,-0.0,0.0,0,0,0,0,147,0.5,10,5,9999,99999,9,999999999,0.0,999,999,99
3019,3,12,6,0,*?*?*?*?*?*?*?*?*?*?*?*?*?*?*?*?*?*?*?*?*?*?,5.1,3.9,93,103355,0,-0,302,0.0,-0.0,0.0,0,0,0,0,140,0.0,10,5,9999,99999,9,999999999,0.0,999,999,99
3019,3,12,7,0,*?*?*?*?*?*?*?*?*?*?*?*?*?*?*?*?*?*?*?*?*?*?,5.3,4.6,96,103355,186,1384,295,52.3,98.1,39.2,5612,5811,4811,700,140,0.5,8,4,9999,99999,9,999999999,0.0,999,999,99
3019,3,12,8,0,*?*?*?*?*?*?*?*?*?*?*?*?*?*?*?*?*?*?*?*?*?*?,5.4,5.1,98,103355,381,1384,291,167.3,216.9,107.6,17671,18886,12510,2132,140,1.0,7,4,9999,99999,9,999999999,0.0,999,999,99
3019,3,12,9,0,*?*?*?*?*?*?*?*?*?*?*?*?*?*?*?*?*?*?*?*?*?*?,6.5,5.5,93,103355,546,1385,296,256.2,232.0,164.8,27173,22767,18750,3490,140,0.5,7,4,9999,99999,9,999999999,0.3,999,999,99
3019,3,12,10,0,*?*?*?*?*?*?*?*?*?*?*?*?*?*?*?*?*?*?*?*?*?*?,8.8,6.1,83,103355,669,1384,310,273.1,142.4,204.3,29806,14499,23046,5024,140,1.0,8,4,9999,99999,9,999999999,0.3,999,999,99
3019,3,12,11,0,*?*?*?*?*?*?*?*?*?*?*?*?*?*?*?*?*?*?*?*?*?*?,9.2,5.5,77,103355,742,1384,316,231.3,57.4,200.5,25466,5712,22616,6339,140,1.0,9,5,9999,99999,9,999999999,0.6,999,999,99
3019,3,12,12,0,*?*?*?*?*?*?*?*?*?*?*?*?*?*?*?*?*?*?*?*?*?*?,9.6,3.4,65,103355,760,1384,318,237.5,57.5,205.9,26160,5736,23229,6575,140,1.5,9,5,9999,99999,9,999999999,0.8,999,999,99
3019,3,12,13,0,*?*?*?*?*?*?*?*?*?*?*?*?*?*?*?*?*?*?*?*?*?*?,9.9,2.7,61,103355,722,1385,314,297.3,143.7,222.4,32489,14755,25056,5617,145,1.5,8,4,9999,99999,9,999999999,0.8,999,999,99
3019,3,12,14,0,*?*?*?*?*?*?*?*?*?*?*?*?*?*?*?*?*?*?*?*?*?*?,9.8,1.5,56,103355,630,1384,319,192.7,56.3,167.1,21202,5490,18857,4986,150,1.5,9,5,9999,99999,9,999999999,1.0,999,999,99
3019,3,12,15,0,*?*?*?*?*?*?*?*?*?*?*?*?*?*?*?*?*?*?*?*?*?*?,9.5,-0.0,51,103355,491,1384,317,144.8,54.3,125.5,15920,5052,14194,3511,155,1.5,9,5,9999,99999,9,999999999,2.2,999,999,99
3019,3,12,16,0,*?*?*?*?*?*?*?*?*?*?*?*?*?*?*?*?*?*?*?*?*?*?,9.8,-0.2,49,103355,314,1383,318,83.8,49.1,72.6,9199,4096,8234,1899,160,1.0,9,5,9999,99999,9,999999999,1.5,999,999,99
3019,3,12,17,0,*?*?*?*?*?*?*?*?*?*?*?*?*?*?*?*?*?*?*?*?*?*?,9.8,0.4,52,103355,112,1387,318,13.9,22.9,12.0,1603,1148,1506,249,165,0.0,9,5,9999,99999,9,999999999,0.0,999,999,99
3019,3,12,18,0,*?*?*?*?*?*?*?*?*?*?*?*?*?*?*?*?*?*?*?*?*?*?,8.8,0.8,58,103355,0,-0,319,0.0,-0.0,0.0,0,0,0,0,170,1.0,10,5,9999,99999,9,999999999,0.0,999,999,99
3019,3,12,19,0,*?*?*?*?*?*?*?*?*?*?*?*?*?*?*?*?*?*?*?*?*?*?,8.0,-0.4,55,103355,0,-0,316,0.0,-0.0,0.0,0,0,0,0,142,2.1,10,5,9999,99999,9,999999999,0.0,999,999,99
3019,3,12,20,0,*?*?*?*?*?*?*?*?*?*?*?*?*?*?*?*?*?*?*?*?*?*?,7.7,-1.5,52,103355,0,-0,315,0.0,-0.0,0.0,0,0,0,0,113,2.1,10,5,9999,99999,9,999999999,0.0,999,999,99
3019,3,12,21,0,*?*?*?*?*?*?*?*?*?*?*?*?*?*?*?*?*?*?*?*?*?*?,7.3,-0.4,58,103355,0,-0,313,0.0,-0.0,0.0,0,0,0,0,85,1.5,10,5,9999,99999,9,999999999,0.0,999,999,99
3019,3,12,22,0,*?*?*?*?*?*?*?*?*?*?*?*?*?*?*?*?*?*?*?*?*?*?,6.7,0.4,64,103355,0,-0,310,0.0,-0.0,0.0,0,0,0,0,57,1.0,10,5,9999,99999,9,999999999,0.0,999,999,99
3019,3,12,23,0,*?*?*?*?*?*?*?*?*?*?*?*?*?*?*?*?*?*?*?*?*?*?,6.2,0.8,69,103355,0,-0,308,0.0,-0.0,0.0,0,0,0,0,28,0.5,10,5,9999,99999,9,999999999,0.0,999,999,99
3019,3,12,24,0,*?*?*?*?*?*?*?*?*?*?*?*?*?*?*?*?*?*?*?*?*?*?,5.5,2.3,80,103355,0,-0,304,0.0,-0.0,0.0,0,0,0,0,180,1.0,10,5,9999,99999,9,999999999,0.0,999,999,99
3019,3,13,1,0,*?*?*?*?*?*?*?*?*?*?*?*?*?*?*?*?*?*?*?*?*?*?,4.4,1.7,85,103176,0,-0,300,0.0,-0.0,0.0,0,0,0,0,53,1.5,10,5,9999,99999,9,999999999,0.0,999,999,99
3019,3,13,2,0,*?*?*?*?*?*?*?*?*?*?*?*?*?*?*?*?*?*?*?*?*?*?,3.7,2.1,92,103176,0,-0,297,0.0,-0.0,0.0,0,0,0,0,107,1.0,10,5,9999,99999,9,999999999,0.1,999,999,99
3019,3,13,3,0,*?*?*?*?*?*?*?*?*?*?*?*?*?*?*?*?*?*?*?*?*?*?,3.0,2.7,100,103176,0,-0,294,0.0,-0.0,0.0,0,0,0,0,160,1.5,10,5,9999,99999,9,999999999,0.2,999,999,99
3019,3,13,4,0,*?*?*?*?*?*?*?*?*?*?*?*?*?*?*?*?*?*?*?*?*?*?,3.3,2.9,100,103176,0,-0,295,0.0,-0.0,0.0,0,0,0,0,213,0.0,10,5,9999,99999,9,999999999,0.0,999,999,99
3019,3,13,5,0,*?*?*?*?*?*?*?*?*?*?*?*?*?*?*?*?*?*?*?*?*?*?,2.9,2.9,100,103176,0,-0,293,0.0,-0.0,0.0,0,0,0,0,267,0.5,10,5,9999,99999,9,999999999,0.0,999,999,99
3019,3,13,6,0,*?*?*?*?*?*?*?*?*?*?*?*?*?*?*?*?*?*?*?*?*?*?,2.4,2.5,100,103176,0,-0,291,0.0,-0.0,0.0,0,0,0,0,320,0.0,10,5,9999,99999,9,999999999,0.0,999,999,99
3019,3,13,7,0,*?*?*?*?*?*?*?*?*?*?*?*?*?*?*?*?*?*?*?*?*?*?,2.7,2.7,100,103176,195,1386,292,24.5,0.0,24.5,2878,-0,2882,947,318,0.5,10,5,9999,99999,9,999999999,0.0,999,999,99
3019,3,13,8,0,*?*?*?*?*?*?*?*?*?*?*?*?*?*?*?*?*?*?*?*?*?*?,3.0,3.0,100,103176,390,1385,289,109.8,51.9,95.2,12048,4620,10757,2555,317,1.0,9,5,9999,99999,9,999999999,0.0,999,999,99
3019,3,13,9,0,*?*?*?*?*?*?*?*?*?*?*?*?*?*?*?*?*?*?*?*?*?*?,4.1,3.8,100,103176,554,1383,272,320.2,470.2,131.9,33732,45083,16598,2579,315,0.5,4,2,9999,99999,9,999999999,0.0,999,999,99
3019,3,13,10,0,*?*?*?*?*?*?*?*?*?*?*?*?*?*?*?*?*?*?*?*?*?*?,6.0,4.6,93,103176,677,1384,293,327.2,238.8,210.4,34867,24622,23537,4758,313,1.0,7,4,9999,99999,9,999999999,0.0,999,999,99
3019,3,13,11,0,*?*?*?*?*?*?*?*?*?*?*?*?*?*?*?*?*?*?*?*?*?*?,6.2,4.1,89,103176,750,1384,289,406.6,336.2,224.4,43626,35261,25056,5255,312,1.0,6,3,9999,99999,9,999999999,0.0,999,999,99
3019,3,13,12,0,*?*?*?*?*?*?*?*?*?*?*?*?*?*?*?*?*?*?*?*?*?*?,7.2,2.3,73,103176,768,1385,282,461.8,489.6,190.3,48954,49656,23113,4242,310,1.5,4,2,9999,99999,9,999999999,0.3,999,999,99
3019,3,13,13,0,*?*?*?*?*?*?*?*?*?*?*?*?*?*?*?*?*?*?*?*?*?*?,7.5,2.9,75,103176,729,1383,284,436.4,486.9,179.8,46223,48902,22056,3890,313,1.5,4,2,9999,99999,9,999999999,1.1,999,999,99
3019,3,13,14,0,*?*?*?*?*?*?*?*?*?*?*?*?*?*?*?*?*?*?*?*?*?*?,7.7,2.5,71,103176,637,1383,290,361.5,412.1,171.7,37765,40482,20937,3541,317,1.5,5,3,9999,99999,9,999999999,0.8,999,999,99
3019,3,13,15,0,*?*?*?*?*?*?*?*?*?*?*?*?*?*?*?*?*?*?*?*?*?*?,7.5,2.5,73,103176,498,1384,284,283.0,462.3,116.6,29787,43152,14828,2227,320,1.5,4,2,9999,99999,9,999999999,0.0,999,999,99
3019,3,13,16,0,*?*?*?*?*?*?*?*?*?*?*?*?*?*?*?*?*?*?*?*?*?*?,7.2,4.6,86,103176,321,1383,303,114.1,123.9,85.4,12450,10301,9857,1857,323,1.0,8,4,9999,99999,9,999999999,0.0,999,999,99
3019,3,13,17,0,*?*?*?*?*?*?*?*?*?*?*?*?*?*?*?*?*?*?*?*?*?*?,7.6,3.8,79,103176,119,1390,300,25.4,105.8,16.3,2799,4985,2424,278,327,0.0,7,4,9999,99999,9,999999999,0.0,999,999,99
3019,3,13,18,0,*?*?*?*?*?*?*?*?*?*?*?*?*?*?*?*?*?*?*?*?*?*?,6.4,3.4,84,103176,0,-0,308,0.0,-0.0,0.0,0,0,0,0,330,1.0,10,5,9999,99999,9,999999999,0.0,999,999,99
3019,3,13,19,0,*?*?*?*?*?*?*?*?*?*?*?*?*?*?*?*?*?*?*?*?*?*?,5.0,3.4,92,103176,0,-0,302,0.0,-0.0,0.0,0,0,0,0,298,2.1,10,5,9999,99999,9,999999999,0.0,999,999,99
3019,3,13,20,0,*?*?*?*?*?*?*?*?*?*?*?*?*?*?*?*?*?*?*?*?*?*?,5.1,3.6,93,103176,0,-0,302,0.0,-0.0,0.0,0,0,0,0,267,2.1,10,5,9999,99999,9,999999999,0.0,999,999,99
3019,3,13,21,0,*?*?*?*?*?*?*?*?*?*?*?*?*?*?*?*?*?*?*?*?*?*?,4.4,4.3,100,103176,0,-0,299,0.0,-0.0,0.0,0,0,0,0,235,1.5,10,5,9999,99999,9,999999999,0.0,999,999,99
3019,3,13,22,0,*?*?*?*?*?*?*?*?*?*?*?*?*?*?*?*?*?*?*?*?*?*?,4.5,4.3,100,103176,0,-0,300,0.0,-0.0,0.0,0,0,0,0,203,1.0,10,5,9999,99999,9,999999999,0.0,999,999,99
3019,3,13,23,0,*?*?*?*?*?*?*?*?*?*?*?*?*?*?*?*?*?*?*?*?*?*?,4.9,4.1,97,103176,0,-0,301,0.0,-0.0,0.0,0,0,0,0,172,0.5,10,5,9999,99999,9,999999999,0.0,999,999,99
3019,3,13,24,0,*?*?*?*?*?*?*?*?*?*?*?*?*?*?*?*?*?*?*?*?*?*?,5.7,1.3,75,103176,0,-0,305,0.0,-0.0,0.0,0,0,0,0,0,1.0,10,5,9999,99999,9,999999999,0.0,999,999,99
3019,3,14,1,0,*?*?*?*?*?*?*?*?*?*?*?*?*?*?*?*?*?*?*?*?*?*?,5.9,1.0,71,102798,0,-0,306,0.0,-0.0,0.0,0,0,0,0,140,1.5,10,5,9999,99999,9,999999999,0.0,999,999,99
3019,3,14,2,0,*?*?*?*?*?*?*?*?*?*?*?*?*?*?*?*?*?*?*?*?*?*?,6.1,-0.4,62,102798,0,-0,307,0.0,-0.0,0.0,0,0,0,0,140,1.0,10,5,9999,99999,9,999999999,0.0,999,999,99
3019,3,14,3,0,*?*?*?*?*?*?*?*?*?*?*?*?*?*?*?*?*?*?*?*?*?*?,5.5,0.4,70,102798,0,-0,305,0.0,-0.0,0.0,0,0,0,0,140,1.5,10,5,9999,99999,9,999999999,0.0,999,999,99
3019,3,14,4,0,*?*?*?*?*?*?*?*?*?*?*?*?*?*?*?*?*?*?*?*?*?*?,5.5,0.8,72,102798,0,-0,305,0.0,-0.0,0.0,0,0,0,0,140,0.0,10,5,9999,99999,9,999999999,0.0,999,999,99
3019,3,14,5,0,*?*?*?*?*?*?*?*?*?*?*?*?*?*?*?*?*?*?*?*?*?*?,5.5,0.8,73,102798,0,-0,305,0.0,-0.0,0.0,0,0,0,0,140,0.5,10,5,9999,99999,9,999999999,0.0,999,999,99
3019,3,14,6,0,*?*?*?*?*?*?*?*?*?*?*?*?*?*?*?*?*?*?*?*?*?*?,5.2,1.9,79,102798,0,-0,303,0.0,-0.0,0.0,0,0,0,0,140,0.0,10,5,9999,99999,9,999999999,0.0,999,999,99
3019,3,14,7,0,*?*?*?*?*?*?*?*?*?*?*?*?*?*?*?*?*?*?*?*?*?*?,4.9,2.1,82,102798,203,1382,297,45.5,41.2,39.4,5050,2802,4688,833,175,0.5,9,5,9999,99999,9,999999999,0.0,999,999,99
3019,3,14,8,0,*?*?*?*?*?*?*?*?*?*?*?*?*?*?*?*?*?*?*?*?*?*?,5.8,2.5,79,102798,398,1383,301,112.8,52.1,97.8,12375,4668,11046,2632,210,1.0,9,5,9999,99999,9,999999999,0.0,999,999,99
3019,3,14,9,0,*?*?*?*?*?*?*?*?*?*?*?*?*?*?*?*?*?*?*?*?*?*?,6.6,3.6,81,102798,562,1382,309,97.6,0.0,97.6,11455,0,11492,4187,245,0.5,10,5,9999,99999,9,999999999,0.0,999,999,99
3019,3,14,10,0,*?*?*?*?*?*?*?*?*?*?*?*?*?*?*?*?*?*?*?*?*?*?,7.5,4.8,83,102798,685,1383,308,211.8,56.9,183.7,23302,5626,20704,5636,280,1.0,9,5,9999,99999,9,999999999,0.0,999,999,99
3019,3,14,11,0,*?*?*?*?*?*?*?*?*?*?*?*?*?*?*?*?*?*?*?*?*?*?,9.3,5.6,78,102798,758,1384,316,236.9,57.5,205.4,26076,5749,23149,6551,315,1.0,9,5,9999,99999,9,999999999,0.0,999,999,99
3019,3,14,12,0,*?*?*?*?*?*?*?*?*?*?*?*?*?*?*?*?*?*?*?*?*?*?,9.3,5.3,76,102798,775,1383,321,139.8,0.0,139.8,16612,0,16676,6439,350,1.5,10,5,9999,99999,9,999999999,0.0,999,999,99
3019,3,14,13,0,*?*?*?*?*?*?*?*?*?*?*?*?*?*?*?*?*?*?*?*?*?*?,9.4,4.8,73,102798,737,1384,321,132.2,0.0,132.2,15665,0,15724,6014,337,1.5,10,5,9999,99999,9,999999999,0.0,999,999,99
3019,3,14,14,0,*?*?*?*?*?*?*?*?*?*?*?*?*?*?*?*?*?*?*?*?*?*?,9.2,5.0,75,102798,644,1383,320,113.8,0.0,113.8,13423,0,13470,5025,323,1.5,10,5,9999,99999,9,999999999,0.0,999,999,99
3019,3,14,15,0,*?*?*?*?*?*?*?*?*?*?*?*?*?*?*?*?*?*?*?*?*?*?,8.9,4.8,75,102798,505,1383,319,86.1,0.0,86.1,10087,0,10117,3624,310,1.5,10,5,9999,99999,9,999999999,0.0,999,999,99
3019,3,14,16,0,*?*?*?*?*?*?*?*?*?*?*?*?*?*?*?*?*?*?*?*?*?*?,8.9,4.6,75,102798,328,1384,319,51.0,0.0,51.0,5939,0,5953,2022,297,1.0,10,5,9999,99999,9,999999999,0.0,999,999,99
3019,3,14,17,0,*?*?*?*?*?*?*?*?*?*?*?*?*?*?*?*?*?*?*?*?*?*?,8.7,4.6,76,102798,125,1381,318,10.7,0.0,10.7,1292,-0,1292,420,283,0.0,10,5,9999,99999,9,999999999,0.0,999,999,99
3019,3,14,18,0,*?*?*?*?*?*?*?*?*?*?*?*?*?*?*?*?*?*?*?*?*?*?,8.9,5.0,76,102798,0,-0,319,0.0,-0.0,0.0,0,0,0,0,270,1.0,10,5,9999,99999,9,999999999,0.0,999,999,99
3019,3,14,19,0,*?*?*?*?*?*?*?*?*?*?*?*?*?*?*?*?*?*?*?*?*?*?,7.5,5.3,86,102798,0,-0,313,0.0,-0.0,0.0,0,0,0,0,272,2.1,10,5,9999,99999,9,999999999,0.0,999,999,99
3019,3,14,20,0,*?*?*?*?*?*?*?*?*?*?*?*?*?*?*?*?*?*?*?*?*?*?,7.6,5.5,86,102798,0,-0,313,0.0,-0.0,0.0,0,0,0,0,273,2.1,10,5,9999,99999,9,999999999,0.0,999,999,99
3019,3,14,21,0,*?*?*?*?*?*?*?*?*?*?*?*?*?*?*?*?*?*?*?*?*?*?,5.9,5.0,93,102798,0,-0,306,0.0,-0.0,0.0,0,0,0,0,275,1.5,10,5,9999,99999,9,999999999,0.0,999,999,99
3019,3,14,22,0,*?*?*?*?*?*?*?*?*?*?*?*?*?*?*?*?*?*?*?*?*?*?,6.5,4.1,85,102798,0,-0,308,0.0,-0.0,0.0,0,0,0,0,277,1.0,10,5,9999,99999,9,999999999,0.0,999,999,99
3019,3,14,23,0,*?*?*?*?*?*?*?*?*?*?*?*?*?*?*?*?*?*?*?*?*?*?,6.4,3.9,85,102798,0,-0,308,0.0,-0.0,0.0,0,0,0,0,278,0.5,10,5,9999,99999,9,999999999,0.0,999,999,99
3019,3,14,24,0,*?*?*?*?*?*?*?*?*?*?*?*?*?*?*?*?*?*?*?*?*?*?,5.3,2.7,83,102798,0,-0,303,0.0,-0.0,0.0,0,0,0,0,140,1.0,10,5,9999,99999,9,999999999,0.0,999,999,99
3019,3,15,1,0,*?*?*?*?*?*?*?*?*?*?*?*?*?*?*?*?*?*?*?*?*?*?,6.1,4.8,92,102730,0,-0,307,0.0,-0.0,0.0,0,0,0,0,285,1.5,10,5,9999,99999,9,999999999,0.0,999,999,99
3019,3,15,2,0,*?*?*?*?*?*?*?*?*?*?*?*?*?*?*?*?*?*?*?*?*?*?,5.8,5.3,97,102730,0,-0,305,0.0,-0.0,0.0,0,0,0,0,290,1.0,10,5,9999,99999,9,999999999,0.0,999,999,99
3019,3,15,3,0,*?*?*?*?*?*?*?*?*?*?*?*?*?*?*?*?*?*?*?*?*?*?,5.5,5.5,100,102730,0,-0,304,0.0,-0.0,0.0,0,0,0,0,295,1.5,10,5,9999,99999,9,999999999,0.0,999,999,99
3019,3,15,4,0,*?*?*?*?*?*?*?*?*?*?*?*?*?*?*?*?*?*?*?*?*?*?,5.7,5.6,100,102730,0,-0,305,0.0,-0.0,0.0,0,0,0,0,300,0.0,10,5,9999,99999,9,999999999,0.0,999,999,99
3019,3,15,5,0,*?*?*?*?*?*?*?*?*?*?*?*?*?*?*?*?*?*?*?*?*?*?,5.7,5.0,95,102730,0,-0,305,0.0,-0.0,0.0,0,0,0,0,305,0.5,10,5,9999,99999,9,999999999,0.0,999,999,99
3019,3,15,6,0,*?*?*?*?*?*?*?*?*?*?*?*?*?*?*?*?*?*?*?*?*?*?,5.5,4.6,94,102730,-0,0,304,0.0,-0.0,0.0,0,0,0,0,310,0.0,10,5,9999,99999,9,999999999,0.0,999,999,99
3019,3,15,7,0,*?*?*?*?*?*?*?*?*?*?*?*?*?*?*?*?*?*?*?*?*?*?,5.4,4.8,97,102730,212,1384,304,27.9,0.0,27.9,3273,0,3278,1081,310,0.5,10,5,9999,99999,9,999999999,0.0,999,999,99
3019,3,15,8,0,*?*?*?*?*?*?*?*?*?*?*?*?*?*?*?*?*?*?*?*?*?*?,5.8,5.1,95,102730,407,1384,301,115.7,52.4,100.3,12701,4714,11335,2711,310,1.0,9,5,9999,99999,9,999999999,0.0,999,999,99
3019,3,15,9,0,*?*?*?*?*?*?*?*?*?*?*?*?*?*?*?*?*?*?*?*?*?*?,6.3,5.9,98,102730,571,1383,303,172.4,55.6,149.5,18947,5359,16861,4337,310,0.5,9,5,9999,99999,9,999999999,0.0,999,999,99
3019,3,15,10,0,*?*?*?*?*?*?*?*?*?*?*?*?*?*?*?*?*?*?*?*?*?*?,7.0,6.2,95,102730,693,1382,306,214.7,57.0,186.2,23619,5642,20983,5736,310,1.0,9,5,9999,99999,9,999999999,0.0,999,999,99
3019,3,15,11,0,*?*?*?*?*?*?*?*?*?*?*?*?*?*?*?*?*?*?*?*?*?*?,6.9,6.9,100,102730,765,1382,306,239.7,57.6,207.8,26384,5762,23420,6656,310,1.0,9,5,9999,99999,9,999999999,0.0,999,999,99
3019,3,15,12,0,*?*?*?*?*?*?*?*?*?*?*?*?*?*?*?*?*?*?*?*?*?*?,7.0,7.0,100,102730,783,1383,310,141.4,0.0,141.4,16804,0,16870,6526,310,1.5,10,5,9999,99999,9,999999999,0.0,999,999,99
3019,3,15,13,0,*?*?*?*?*?*?*?*?*?*?*?*?*?*?*?*?*?*?*?*?*?*?,6.9,6.9,100,102730,744,1383,310,133.7,0.0,133.7,15849,0,15909,6096,308,1.5,10,5,9999,99999,9,999999999,0.0,999,999,99
3019,3,15,14,0,*?*?*?*?*?*?*?*?*?*?*?*?*?*?*?*?*?*?*?*?*?*?,7.4,6.6,94,102730,651,1382,312,115.3,0.0,115.3,13598,0,13646,5101,307,1.5,10,5,9999,99999,9,999999999,0.0,999,999,99
3019,3,15,15,0,*?*?*?*?*?*?*?*?*?*?*?*?*?*?*?*?*?*?*?*?*?*?,7.0,6.6,97,102730,512,1383,310,87.5,0.0,87.5,10254,0,10285,3692,305,1.5,10,5,9999,99999,9,999999999,0.0,999,999,99
3019,3,15,16,0,*?*?*?*?*?*?*?*?*?*?*?*?*?*?*?*?*?*?*?*?*?*?,7.1,7.0,100,102730,335,1384,311,52.3,0.0,52.3,6098,0,6112,2080,303,1.0,10,5,9999,99999,9,999999999,0.0,999,999,99
3019,3,15,17,0,*?*?*?*?*?*?*?*?*?*?*?*?*?*?*?*?*?*?*?*?*?*?,7.0,7.0,100,102730,132,1385,310,12.0,0.0,12.0,1446,-0,1447,471,302,0.0,10,5,9999,99999,9,999999999,0.0,999,999,99
3019,3,15,18,0,*?*?*?*?*?*?*?*?*?*?*?*?*?*?*?*?*?*?*?*?*?*?,6.5,6.6,100,102730,0,-0,308,0.0,-0.0,0.0,0,0,0,0,300,1.0,10,5,9999,99999,9,999999999,0.0,999,999,99
3019,3,15,19,0,*?*?*?*?*?*?*?*?*?*?*?*?*?*?*?*?*?*?*?*?*?*?,6.4,5.8,96,102730,0,-0,308,0.0,-0.0,0.0,0,0,0,0,302,2.1,10,5,9999,99999,9,999999999,0.0,999,999,99
3019,3,15,20,0,*?*?*?*?*?*?*?*?*?*?*?*?*?*?*?*?*?*?*?*?*?*?,6.3,5.8,96,102730,0,-0,307,0.0,-0.0,0.0,0,0,0,0,303,2.1,10,5,9999,99999,9,999999999,0.0,999,999,99
3019,3,15,21,0,*?*?*?*?*?*?*?*?*?*?*?*?*?*?*?*?*?*?*?*?*?*?,6.1,5.0,93,102730,0,-0,307,0.0,-0.0,0.0,0,0,0,0,305,1.5,10,5,9999,99999,9,999999999,0.0,999,999,99
3019,3,15,22,0,*?*?*?*?*?*?*?*?*?*?*?*?*?*?*?*?*?*?*?*?*?*?,6.2,4.3,88,102730,0,-0,307,0.0,-0.0,0.0,0,0,0,0,307,1.0,10,5,9999,99999,9,999999999,0.0,999,999,99
3019,3,15,23,0,*?*?*?*?*?*?*?*?*?*?*?*?*?*?*?*?*?*?*?*?*?*?,6.4,4.6,88,102730,0,-0,308,0.0,-0.0,0.0,0,0,0,0,308,0.5,10,5,9999,99999,9,999999999,0.0,999,999,99
3019,3,15,24,0,*?*?*?*?*?*?*?*?*?*?*?*?*?*?*?*?*?*?*?*?*?*?,6.4,4.5,88,102730,0,-0,308,0.0,-0.0,0.0,0,0,0,0,280,1.0,10,5,9999,99999,9,999999999,0.0,999,999,99
3019,3,16,1,0,*?*?*?*?*?*?*?*?*?*?*?*?*?*?*?*?*?*?*?*?*?*?,6.0,3.9,85,102461,0,-0,306,0.0,-0.0,0.0,0,0,0,0,310,1.5,10,5,9999,99999,9,999999999,0.0,999,999,99
3019,3,16,2,0,*?*?*?*?*?*?*?*?*?*?*?*?*?*?*?*?*?*?*?*?*?*?,5.7,3.4,85,102461,0,-0,305,0.0,-0.0,0.0,0,0,0,0,310,1.0,10,5,9999,99999,9,999999999,0.0,999,999,99
3019,3,16,3,0,*?*?*?*?*?*?*?*?*?*?*?*?*?*?*?*?*?*?*?*?*?*?,5.4,3.4,86,102461,0,-0,304,0.0,-0.0,0.0,0,0,0,0,310,1.5,10,5,9999,99999,9,999999999,0.0,999,999,99
3019,3,16,4,0,*?*?*?*?*?*?*?*?*?*?*?*?*?*?*?*?*?*?*?*?*?*?,5.4,3.2,85,102461,0,-0,304,0.0,-0.0,0.0,0,0,0,0,310,0.0,10,5,9999,99999,9,999999999,0.0,999,999,99
3019,3,16,5,0,*?*?*?*?*?*?*?*?*?*?*?*?*?*?*?*?*?*?*?*?*?*?,5.1,2.7,84,102461,0,-0,303,0.0,-0.0,0.0,0,0,0,0,310,0.5,10,5,9999,99999,9,999999999,0.0,999,999,99
3019,3,16,6,0,*?*?*?*?*?*?*?*?*?*?*?*?*?*?*?*?*?*?*?*?*?*?,4.8,2.9,87,102461,8,1332,301,0.0,0.0,0.0,0,0,0,0,310,0.0,10,5,9999,99999,9,999999999,0.0,999,999,99
3019,3,16,7,0,*?*?*?*?*?*?*?*?*?*?*?*?*?*?*?*?*?*?*?*?*?*?,5.5,2.9,83,102461,220,1380,304,29.6,0.0,29.6,3471,0,3476,1148,310,0.5,10,5,9999,99999,9,999999999,0.0,999,999,99
3019,3,16,8,0,*?*?*?*?*?*?*?*?*?*?*?*?*?*?*?*?*?*?*?*?*?*?,6.2,2.7,78,102461,415,1382,307,68.3,0.0,68.3,7975,0,7996,2787,310,1.0,10,5,9999,99999,9,999999999,0.0,999,999,99
3019,3,16,9,0,*?*?*?*?*?*?*?*?*?*?*?*?*?*?*?*?*?*?*?*?*?*?,7.8,3.6,74,102461,579,1382,314,100.9,0.0,100.9,11861,0,11899,4358,310,0.5,10,5,9999,99999,9,999999999,0.0,999,999,99
3019,3,16,10,0,*?*?*?*?*?*?*?*?*?*?*?*?*?*?*?*?*?*?*?*?*?*?,8.6,3.2,68,102461,701,1382,318,125.2,0.0,125.2,14813,0,14867,5634,310,1.0,10,5,9999,99999,9,999999999,0.0,999,999,99
3019,3,16,11,0,*?*?*?*?*?*?*?*?*?*?*?*?*?*?*?*?*?*?*?*?*?*?,9.0,3.0,66,102461,773,1382,320,139.6,0.0,139.6,16576,0,16641,6423,310,1.0,10,5,9999,99999,9,999999999,0.0,999,999,99
3019,3,16,12,0,*?*?*?*?*?*?*?*?*?*?*?*?*?*?*?*?*?*?*?*?*?*?,10.3,3.8,63,102461,790,1382,326,143.0,0.0,143.0,16995,0,17062,6613,310,1.5,10,5,9999,99999,9,999999999,0.0,999,999,99
3019,3,16,13,0,*?*?*?*?*?*?*?*?*?*?*?*?*?*?*?*?*?*?*?*?*?*?,10.5,4.1,65,102461,751,1382,327,135.2,0.0,135.2,16031,0,16093,6178,307,1.5,10,5,9999,99999,9,999999999,0.1,999,999,99
3019,3,16,14,0,*?*?*?*?*?*?*?*?*?*?*?*?*?*?*?*?*?*?*?*?*?*?,10.7,4.5,65,102461,658,1381,327,116.7,0.0,116.7,13773,0,13821,5177,303,1.5,10,5,9999,99999,9,999999999,0.1,999,999,99
3019,3,16,15,0,*?*?*?*?*?*?*?*?*?*?*?*?*?*?*?*?*?*?*?*?*?*?,10.6,5.6,71,102461,518,1381,327,88.9,0.0,88.9,10419,0,10451,3759,300,1.5,10,5,9999,99999,9,999999999,0.1,999,999,99
3019,3,16,16,0,*?*?*?*?*?*?*?*?*?*?*?*?*?*?*?*?*?*?*?*?*?*?,10.4,6.1,74,102461,341,1381,326,53.7,0.0,53.7,6254,0,6269,2137,297,1.0,10,5,9999,99999,9,999999999,0.4,999,999,99
3019,3,16,17,0,*?*?*?*?*?*?*?*?*?*?*?*?*?*?*?*?*?*?*?*?*?*?,10.4,4.8,68,102461,138,1378,326,13.3,0.0,13.3,1598,-0,1599,521,293,0.0,10,5,9999,99999,9,999999999,1.5,999,999,99
3019,3,16,18,0,*?*?*?*?*?*?*?*?*?*?*?*?*?*?*?*?*?*?*?*?*?*?,9.6,4.3,69,102461,0,-0,322,0.0,-0.0,0.0,0,0,0,0,290,1.0,10,5,9999,99999,9,999999999,1.5,999,999,99
3019,3,16,19,0,*?*?*?*?*?*?*?*?*?*?*?*?*?*?*?*?*?*?*?*?*?*?,8.6,4.5,75,102461,0,-0,318,0.0,-0.0,0.0,0,0,0,0,288,2.1,10,5,9999,99999,9,999999999,2.1,999,999,99
3019,3,16,20,0,*?*?*?*?*?*?*?*?*?*?*?*?*?*?*?*?*?*?*?*?*?*?,7.4,5.1,84,102461,0,-0,312,0.0,-0.0,0.0,0,0,0,0,287,2.1,10,5,9999,99999,9,999999999,4.3,999,999,99
3019,3,16,21,0,*?*?*?*?*?*?*?*?*?*?*?*?*?*?*?*?*?*?*?*?*?*?,7.0,4.6,84,102461,0,-0,311,0.0,-0.0,0.0,0,0,0,0,285,1.5,10,5,9999,99999,9,999999999,3.5,999,999,99
3019,3,16,22,0,*?*?*?*?*?*?*?*?*?*?*?*?*?*?*?*?*?*?*?*?*?*?,7.0,4.3,82,102461,0,-0,311,0.0,-0.0,0.0,0,0,0,0,283,1.0,10,5,9999,99999,9,999999999,2.9,999,999,99
3019,3,16,23,0,*?*?*?*?*?*?*?*?*?*?*?*?*?*?*?*?*?*?*?*?*?*?,6.4,4.1,85,102461,0,-0,308,0.0,-0.0,0.0,0,0,0,0,282,0.5,10,5,9999,99999,9,999999999,1.8,999,999,99
3019,3,16,24,0,*?*?*?*?*?*?*?*?*?*?*?*?*?*?*?*?*?*?*?*?*?*?,6.6,4.3,84,102461,0,-0,309,0.0,-0.0,0.0,0,0,0,0,310,1.0,10,5,9999,99999,9,999999999,0.0,999,999,99
3019,3,17,1,0,*?*?*?*?*?*?*?*?*?*?*?*?*?*?*?*?*?*?*?*?*?*?,4.7,4.8,100,102058,0,-0,301,0.0,-0.0,0.0,0,0,0,0,237,1.5,10,5,9999,99999,9,999999999,0.0,999,999,99
3019,3,17,2,0,*?*?*?*?*?*?*?*?*?*?*?*?*?*?*?*?*?*?*?*?*?*?,3.9,3.9,100,102058,0,-0,297,0.0,-0.0,0.0,0,0,0,0,193,1.0,10,5,9999,99999,9,999999999,0.0,999,999,99
3019,3,17,3,0,*?*?*?*?*?*?*?*?*?*?*?*?*?*?*?*?*?*?*?*?*?*?,4.4,4.3,100,102058,0,-0,299,0.0,-0.0,0.0,0,0,0,0,150,1.5,10,5,9999,99999,9,999999999,0.0,999,999,99
3019,3,17,4,0,*?*?*?*?*?*?*?*?*?*?*?*?*?*?*?*?*?*?*?*?*?*?,4.1,4.1,100,102058,0,-0,298,0.0,-0.0,0.0,0,0,0,0,107,0.0,10,5,9999,99999,9,999999999,0.0,999,999,99
3019,3,17,5,0,*?*?*?*?*?*?*?*?*?*?*?*?*?*?*?*?*?*?*?*?*?*?,3.8,3.8,100,102058,0,-0,297,0.0,-0.0,0.0,0,0,0,0,63,0.5,10,5,9999,99999,9,999999999,0.0,999,999,99
3019,3,17,6,0,*?*?*?*?*?*?*?*?*?*?*?*?*?*?*?*?*?*?*?*?*?*?,3.6,3.6,100,102058,17,1384,296,0.0,0.0,0.0,0,0,0,0,20,0.0,10,5,9999,99999,9,999999999,0.0,999,999,99
3019,3,17,7,0,*?*?*?*?*?*?*?*?*?*?*?*?*?*?*?*?*?*?*?*?*?*?,3.5,3.6,100,102058,229,1382,291,54.4,43.7,47.2,6026,3150,5580,1003,55,0.5,9,5,9999,99999,9,999999999,0.0,999,999,99
3019,3,17,8,0,*?*?*?*?*?*?*?*?*?*?*?*?*?*?*?*?*?*?*?*?*?*?,4.8,3.9,97,102058,423,1380,292,161.2,132.6,120.6,17553,12152,13793,2701,90,1.0,8,4,9999,99999,9,999999999,0.0,999,999,99
3019,3,17,9,0,*?*?*?*?*?*?*?*?*?*?*?*?*?*?*?*?*?*?*?*?*?*?,6.0,4.3,91,102058,587,1381,293,279.2,234.5,179.5,29637,23489,20284,3879,125,0.5,7,4,9999,99999,9,999999999,0.0,999,999,99
3019,3,17,10,0,*?*?*?*?*?*?*?*?*?*?*?*?*?*?*?*?*?*?*?*?*?*?,6.6,2.3,75,102058,709,1381,295,345.2,240.1,221.9,36823,24960,24727,5120,160,1.0,7,4,9999,99999,9,999999999,0.0,999,999,99
3019,3,17,11,0,*?*?*?*?*?*?*?*?*?*?*?*?*?*?*?*?*?*?*?*?*?*?,8.1,3.0,72,102058,781,1382,301,384.0,242.6,246.9,41101,25571,27296,5974,195,1.0,7,4,9999,99999,9,999999999,0.0,999,999,99
3019,3,17,12,0,*?*?*?*?*?*?*?*?*?*?*?*?*?*?*?*?*?*?*?*?*?*?,8.1,4.6,81,102058,797,1381,307,332.6,145.2,248.8,36379,15149,27866,6574,230,1.5,8,4,9999,99999,9,999999999,0.0,999,999,99
3019,3,17,13,0,*?*?*?*?*?*?*?*?*?*?*?*?*?*?*?*?*?*?*?*?*?*?,8.2,2.1,67,102058,758,1381,311,237.4,57.5,205.8,26130,5752,23195,6567,232,1.5,9,5,9999,99999,9,999999999,0.0,999,999,99
3019,3,17,14,0,*?*?*?*?*?*?*?*?*?*?*?*?*?*?*?*?*?*?*?*?*?*?,8.0,0.6,61,102058,665,1381,316,118.2,0.0,118.2,13948,0,13997,5253,233,1.5,10,5,9999,99999,9,999999999,0.0,999,999,99
3019,3,17,15,0,*?*?*?*?*?*?*?*?*?*?*?*?*?*?*?*?*?*?*?*?*?*?,8.3,-0.4,55,102058,525,1381,301,245.7,230.7,158.0,26030,22456,17991,3320,235,1.5,7,4,9999,99999,9,999999999,0.0,999,999,99
3019,3,17,16,0,*?*?*?*?*?*?*?*?*?*?*?*?*?*?*?*?*?*?*?*?*?*?,8.4,-0.0,57,102058,348,1382,301,149.7,212.2,96.2,15810,17784,11255,1883,237,1.0,7,4,9999,99999,9,999999999,0.0,999,999,99
3019,3,17,17,0,*?*?*?*?*?*?*?*?*?*?*?*?*?*?*?*?*?*?*?*?*?*?,8.3,0.2,58,102058,145,1381,312,25.5,32.3,22.1,2872,1853,2684,460,238,0.0,9,5,9999,99999,9,999999999,0.0,999,999,99
3019,3,17,18,0,*?*?*?*?*?*?*?*?*?*?*?*?*?*?*?*?*?*?*?*?*?*?,7.6,-0.2,59,102058,0,-0,314,0.0,-0.0,0.0,0,0,0,0,240,1.0,10,5,9999,99999,9,999999999,0.0,999,999,99
3019,3,17,19,0,*?*?*?*?*?*?*?*?*?*?*?*?*?*?*?*?*?*?*?*?*?*?,6.1,0.8,71,102058,0,-0,307,0.0,-0.0,0.0,0,0,0,0,238,2.1,10,5,9999,99999,9,999999999,0.0,999,999,99
3019,3,17,20,0,*?*?*?*?*?*?*?*?*?*?*?*?*?*?*?*?*?*?*?*?*?*?,6.0,1.0,72,102058,0,-0,307,0.0,-0.0,0.0,0,0,0,0,237,2.1,10,5,9999,99999,9,999999999,0.0,999,999,99
3019,3,17,21,0,*?*?*?*?*?*?*?*?*?*?*?*?*?*?*?*?*?*?*?*?*?*?,5.3,0.8,74,102058,0,-0,304,0.0,-0.0,0.0,0,0,0,0,235,1.5,10,5,9999,99999,9,999999999,0.0,999,999,99
3019,3,17,22,0,*?*?*?*?*?*?*?*?*?*?*?*?*?*?*?*?*?*?*?*?*?*?,5.4,2.7,85,102058,0,-0,304,0.0,-0.0,0.0,0,0,0,0,233,1.0,10,5,9999,99999,9,999999999,0.0,999,999,99
3019,3,17,23,0,*?*?*?*?*?*?*?*?*?*?*?*?*?*?*?*?*?*?*?*?*?*?,5.1,4.3,97,102058,0,-0,302,0.0,-0.0,0.0,0,0,0,0,232,0.5,10,5,9999,99999,9,999999999,0.0,999,999,99
3019,3,17,24,0,*?*?*?*?*?*?*?*?*?*?*?*?*?*?*?*?*?*?*?*?*?*?,5.8,4.5,94,102058,0,-0,305,0.0,-0.0,0.0,0,0,0,0,280,1.0,10,5,9999,99999,9,999999999,0.0,999,999,99
3019,3,18,1,0,*?*?*?*?*?*?*?*?*?*?*?*?*?*?*?*?*?*?*?*?*?*?,4.4,3.4,92,101406,0,-0,299,0.0,-0.0,0.0,0,0,0,0,228,1.5,10,5,9999,99999,9,999999999,0.0,999,999,99
3019,3,18,2,0,*?*?*?*?*?*?*?*?*?*?*?*?*?*?*?*?*?*?*?*?*?*?,3.8,3.0,92,101406,0,-0,297,0.0,-0.0,0.0,0,0,0,0,227,1.0,10,5,9999,99999,9,999999999,0.0,999,999,99
3019,3,18,3,0,*?*?*?*?*?*?*?*?*?*?*?*?*?*?*?*?*?*?*?*?*?*?,4.7,3.8,92,101406,0,-0,301,0.0,-0.0,0.0,0,0,0,0,225,1.5,10,5,9999,99999,9,999999999,0.0,999,999,99
3019,3,18,4,0,*?*?*?*?*?*?*?*?*?*?*?*?*?*?*?*?*?*?*?*?*?*?,3.7,3.2,96,101406,0,-0,296,0.0,-0.0,0.0,0,0,0,0,223,0.0,10,5,9999,99999,9,999999999,0.0,999,999,99
3019,3,18,5,0,*?*?*?*?*?*?*?*?*?*?*?*?*?*?*?*?*?*?*?*?*?*?,3.4,3.4,98,101406,0,-0,295,0.0,-0.0,0.0,0,0,0,0,222,0.5,10,5,9999,99999,9,999999999,0.0,999,999,99
3019,3,18,6,0,*?*?*?*?*?*?*?*?*?*?*?*?*?*?*?*?*?*?*?*?*?*?,3.1,3.0,97,101406,26,1400,285,0.0,0.0,0.0,0,0,0,0,220,0.0,8,4,9999,99999,9,999999999,0.0,999,999,99
3019,3,18,7,0,*?*?*?*?*?*?*?*?*?*?*?*?*?*?*?*?*?*?*?*?*?*?,4.5,3.0,89,101406,237,1378,254,114.0,464.2,34.2,11614,34981,5485,661,227,0.5,0,0,9999,99999,9,999999999,0.0,999,999,99
3019,3,18,8,0,*?*?*?*?*?*?*?*?*?*?*?*?*?*?*?*?*?*?*?*?*?*?,5.7,3.0,81,101406,432,1382,263,247.3,548.2,75.9,25606,48901,11051,1428,233,1.0,1,0,9999,99999,9,999999999,0.0,999,999,99
3019,3,18,9,0,*?*?*?*?*?*?*?*?*?*?*?*?*?*?*?*?*?*?*?*?*?*?,7.3,1.7,67,101406,595,1380,287,335.5,408.6,159.4,34977,39746,19488,3217,240,0.5,5,3,9999,99999,9,999999999,0.0,999,999,99
3019,3,18,10,0,*?*?*?*?*?*?*?*?*?*?*?*?*?*?*?*?*?*?*?*?*?*?,9.5,0.8,54,101406,717,1381,269,443.2,597.5,133.0,46231,58938,18125,2837,247,1.0,0,0,9999,99999,9,999999999,0.0,999,999,99
3019,3,18,11,0,*?*?*?*?*?*?*?*?*?*?*?*?*?*?*?*?*?*?*?*?*?*?,10.3,2.3,56,101406,788,1380,305,430.7,338.0,237.7,46288,35697,26418,5732,253,1.0,6,3,9999,99999,9,999999999,0.0,999,999,99
3019,3,18,12,0,*?*?*?*?*?*?*?*?*?*?*?*?*?*?*?*?*?*?*?*?*?*?,11.5,1.3,49,101406,804,1379,283,503.4,598.5,154.5,52565,59692,20548,3523,260,1.5,1,0,9999,99999,9,999999999,0.0,999,999,99
3019,3,18,13,0,*?*?*?*?*?*?*?*?*?*?*?*?*?*?*?*?*?*?*?*?*?*?,11.9,2.5,52,101406,765,1381,281,476.3,601.7,142.9,49761,59786,19269,3161,263,1.5,0,0,9999,99999,9,999999999,0.0,999,999,99
3019,3,18,14,0,*?*?*?*?*?*?*?*?*?*?*?*?*?*?*?*?*?*?*?*?*?*?,11.9,0.8,46,101406,672,1381,317,325.3,238.6,209.2,34655,24583,23404,4723,267,1.5,7,4,9999,99999,9,999999999,0.0,999,999,99
3019,3,18,15,0,*?*?*?*?*?*?*?*?*?*?*?*?*?*?*?*?*?*?*?*?*?*?,11.9,2.5,52,101406,532,1381,307,295.0,401.9,140.1,30717,38118,17343,2748,270,1.5,5,3,9999,99999,9,999999999,0.0,999,999,99
3019,3,18,16,0,*?*?*?*?*?*?*?*?*?*?*?*?*?*?*?*?*?*?*?*?*?*?,11.8,2.5,52,101406,354,1379,328,97.9,50.7,84.9,10743,4412,9599,2248,273,1.0,9,5,9999,99999,9,999999999,0.0,999,999,99
3019,3,18,17,0,*?*?*?*?*?*?*?*?*?*?*?*?*?*?*?*?*?*?*?*?*?*?,11.5,4.1,60,101406,152,1384,326,27.8,33.6,24.1,3124,1977,2916,502,277,0.0,9,5,9999,99999,9,999999999,0.0,999,999,99
3019,3,18,18,0,*?*?*?*?*?*?*?*?*?*?*?*?*?*?*?*?*?*?*?*?*?*?,9.8,4.5,68,101406,0,-0,323,0.0,-0.0,0.0,0,0,0,0,280,1.0,10,5,9999,99999,9,999999999,0.0,999,999,99
3019,3,18,19,0,*?*?*?*?*?*?*?*?*?*?*?*?*?*?*?*?*?*?*?*?*?*?,8.5,4.1,73,101406,0,-0,317,0.0,-0.0,0.0,0,0,0,0,277,2.1,10,5,9999,99999,9,999999999,0.0,999,999,99
3019,3,18,20,0,*?*?*?*?*?*?*?*?*?*?*?*?*?*?*?*?*?*?*?*?*?*?,6.8,4.5,84,101406,0,-0,310,0.0,-0.0,0.0,0,0,0,0,273,2.1,10,5,9999,99999,9,999999999,0.0,999,999,99
3019,3,18,21,0,*?*?*?*?*?*?*?*?*?*?*?*?*?*?*?*?*?*?*?*?*?*?,6.4,4.1,84,101406,0,-0,308,0.0,-0.0,0.0,0,0,0,0,270,1.5,10,5,9999,99999,9,999999999,0.0,999,999,99
3019,3,18,22,0,*?*?*?*?*?*?*?*?*?*?*?*?*?*?*?*?*?*?*?*?*?*?,6.8,4.8,85,101406,0,-0,310,0.0,-0.0,0.0,0,0,0,0,267,1.0,10,5,9999,99999,9,999999999,0.0,999,999,99
3019,3,18,23,0,*?*?*?*?*?*?*?*?*?*?*?*?*?*?*?*?*?*?*?*?*?*?,6.3,5.0,90,101406,0,-0,307,0.0,-0.0,0.0,0,0,0,0,263,0.5,10,5,9999,99999,9,999999999,0.0,999,999,99
3019,3,18,24,0,*?*?*?*?*?*?*?*?*?*?*?*?*?*?*?*?*?*?*?*?*?*?,4.8,3.9,92,101406,0,-0,301,0.0,-0.0,0.0,0,0,0,0,230,1.0,10,5,9999,99999,9,999999999,0.0,999,999,99
3019,3,19,1,0,*?*?*?*?*?*?*?*?*?*?*?*?*?*?*?*?*?*?*?*?*?*?,6.4,4.5,86,101743,0,-0,308,0.0,-0.0,0.0,0,0,0,0,237,1.5,10,5,9999,99999,9,999999999,0.0,999,999,99
3019,3,19,2,0,*?*?*?*?*?*?*?*?*?*?*?*?*?*?*?*?*?*?*?*?*?*?,6.7,4.1,83,101743,0,-0,309,0.0,-0.0,0.0,0,0,0,0,213,1.0,10,5,9999,99999,9,999999999,0.0,999,999,99
3019,3,19,3,0,*?*?*?*?*?*?*?*?*?*?*?*?*?*?*?*?*?*?*?*?*?*?,6.4,3.6,82,101743,0,-0,308,0.0,-0.0,0.0,0,0,0,0,190,1.5,10,5,9999,99999,9,999999999,0.0,999,999,99
3019,3,19,4,0,*?*?*?*?*?*?*?*?*?*?*?*?*?*?*?*?*?*?*?*?*?*?,6.4,4.3,86,101743,0,-0,308,0.0,-0.0,0.0,0,0,0,0,167,0.0,10,5,9999,99999,9,999999999,0.0,999,999,99
3019,3,19,5,0,*?*?*?*?*?*?*?*?*?*?*?*?*?*?*?*?*?*?*?*?*?*?,6.1,2.9,78,101743,0,-0,307,0.0,-0.0,0.0,0,0,0,0,143,0.5,10,5,9999,99999,9,999999999,0.0,999,999,99
3019,3,19,6,0,*?*?*?*?*?*?*?*?*?*?*?*?*?*?*?*?*?*?*?*?*?*?,5.7,3.0,82,101743,34,1367,301,0.0,0.0,0.0,0,0,0,0,120,0.0,9,5,9999,99999,9,999999999,0.0,999,999,99
3019,3,19,7,0,*?*?*?*?*?*?*?*?*?*?*?*?*?*?*?*?*?*?*?*?*?*?,6.8,3.9,82,101743,246,1380,264,120.0,471.2,36.0,12509,34796,5624,674,140,0.5,0,0,9999,99999,9,999999999,0.0,999,999,99
3019,3,19,8,0,*?*?*?*?*?*?*?*?*?*?*?*?*?*?*?*?*?*?*?*?*?*?,7.7,4.1,77,101743,440,1380,268,253.3,556.0,76.0,26265,49916,11079,1437,160,1.0,0,0,9999,99999,9,999999999,0.0,999,999,99
3019,3,19,9,0,*?*?*?*?*?*?*?*?*?*?*?*?*?*?*?*?*?*?*?*?*?*?,10.1,5.5,72,101743,603,1379,280,365.4,585.1,109.6,37999,56279,15338,2191,180,0.5,0,0,9999,99999,9,999999999,0.0,999,999,99
3019,3,19,10,0,*?*?*?*?*?*?*?*?*?*?*?*?*?*?*?*?*?*?*?*?*?*?,11.3,6.2,71,101743,724,1379,308,418.6,418.5,198.8,43801,42125,23766,4344,200,1.0,5,3,9999,99999,9,999999999,0.0,999,999,99
3019,3,19,11,0,*?*?*?*?*?*?*?*?*?*?*?*?*?*?*?*?*?*?*?*?*?*?,13.0,5.9,61,101743,796,1380,324,392.6,243.0,252.4,42049,25686,27855,6182,220,1.0,7,4,9999,99999,9,999999999,0.0,999,999,99
3019,3,19,12,0,*?*?*?*?*?*?*?*?*?*?*?*?*?*?*?*?*?*?*?*?*?*?,13.6,6.1,60,101743,812,1380,309,502.8,544.3,182.5,53929,55725,22415,4200,240,1.5,3,2,9999,99999,9,999999999,0.0,999,999,99
3019,3,19,13,0,*?*?*?*?*?*?*?*?*?*?*?*?*?*?*?*?*?*?*?*?*?*?,13.6,7.7,67,101743,772,1380,324,421.2,337.3,232.5,45234,35532,25879,5541,235,1.5,6,3,9999,99999,9,999999999,0.0,999,999,99
3019,3,19,14,0,*?*?*?*?*?*?*?*?*?*?*?*?*?*?*?*?*?*?*?*?*?*?,13.7,6.7,62,101743,679,1380,319,389.2,415.4,184.9,40673,41406,22276,3914,230,1.5,5,3,9999,99999,9,999999999,0.0,999,999,99
3019,3,19,15,0,*?*?*?*?*?*?*?*?*?*?*?*?*?*?*?*?*?*?*?*?*?*?,13.8,8.0,67,101743,538,1378,301,321.0,575.7,96.3,33327,54199,13682,1873,225,1.5,0,0,9999,99999,9,999999999,0.0,999,999,99
3019,3,19,16,0,*?*?*?*?*?*?*?*?*?*?*?*?*?*?*?*?*?*?*?*?*?*?,13.7,7.6,65,101743,361,1380,324,174.1,298.2,96.1,18461,25430,11277,1872,220,1.0,6,3,9999,99999,9,999999999,0.0,999,999,99
3019,3,19,17,0,*?*?*?*?*?*?*?*?*?*?*?*?*?*?*?*?*?*?*?*?*?*?,13.7,7.1,64,101743,158,1379,337,30.1,34.9,26.1,3373,2096,3146,545,215,0.0,9,5,9999,99999,9,999999999,0.0,999,999,99
3019,3,19,18,0,*?*?*?*?*?*?*?*?*?*?*?*?*?*?*?*?*?*?*?*?*?*?,12.1,7.7,74,101743,0,-0,333,0.0,-0.0,0.0,0,0,0,0,210,1.0,10,5,9999,99999,9,999999999,0.0,999,999,99
3019,3,19,19,0,*?*?*?*?*?*?*?*?*?*?*?*?*?*?*?*?*?*?*?*?*?*?,10.3,7.7,83,101743,0,-0,325,0.0,-0.0,0.0,0,0,0,0,208,2.1,10,5,9999,99999,9,999999999,0.0,999,999,99
3019,3,19,20,0,*?*?*?*?*?*?*?*?*?*?*?*?*?*?*?*?*?*?*?*?*?*?,9.4,8.0,90,101743,0,-0,321,0.0,-0.0,0.0,0,0,0,0,207,2.1,10,5,9999,99999,9,999999999,0.0,999,999,99
3019,3,19,21,0,*?*?*?*?*?*?*?*?*?*?*?*?*?*?*?*?*?*?*?*?*?*?,9.1,8.3,93,101743,0,-0,319,0.0,-0.0,0.0,0,0,0,0,205,1.5,10,5,9999,99999,9,999999999,0.0,999,999,99
3019,3,19,22,0,*?*?*?*?*?*?*?*?*?*?*?*?*?*?*?*?*?*?*?*?*?*?,8.5,8.5,99,101743,0,-0,317,0.0,-0.0,0.0,0,0,0,0,203,1.0,10,5,9999,99999,9,999999999,0.0,999,999,99
3019,3,19,23,0,*?*?*?*?*?*?*?*?*?*?*?*?*?*?*?*?*?*?*?*?*?*?,7.5,7.6,99,101743,0,-0,312,0.0,-0.0,0.0,0,0,0,0,202,0.5,10,5,9999,99999,9,999999999,0.0,999,999,99
3019,3,19,24,0,*?*?*?*?*?*?*?*?*?*?*?*?*?*?*?*?*?*?*?*?*?*?,5.9,4.6,91,101743,0,-0,306,0.0,-0.0,0.0,0,0,0,0,260,1.0,10,5,9999,99999,9,999999999,0.0,999,999,99
3019,3,20,1,0,*?*?*?*?*?*?*?*?*?*?*?*?*?*?*?*?*?*?*?*?*?*?,4.4,3.2,90,100318,0,-0,299,0.0,-0.0,0.0,0,0,0,0,197,1.5,10,5,9999,99999,9,999999999,0.0,999,999,99
3019,3,20,2,0,*?*?*?*?*?*?*?*?*?*?*?*?*?*?*?*?*?*?*?*?*?*?,2.3,0.8,88,100318,0,-0,291,0.0,-0.0,0.0,0,0,0,0,193,1.0,10,5,9999,99999,9,999999999,0.0,999,999,99
3019,3,20,3,0,*?*?*?*?*?*?*?*?*?*?*?*?*?*?*?*?*?*?*?*?*?*?,2.6,0.8,86,100318,0,-0,292,0.0,-0.0,0.0,0,0,0,0,190,1.5,10,5,9999,99999,9,999999999,0.0,999,999,99
3019,3,20,4,0,*?*?*?*?*?*?*?*?*?*?*?*?*?*?*?*?*?*?*?*?*?*?,2.8,0.2,81,100318,0,-0,293,0.0,-0.0,0.0,0,0,0,0,187,0.0,10,5,9999,99999,9,999999999,0.0,999,999,99
3019,3,20,5,0,*?*?*?*?*?*?*?*?*?*?*?*?*?*?*?*?*?*?*?*?*?*?,3.2,0.2,80,100318,0,-0,295,0.0,-0.0,0.0,0,0,0,0,183,0.5,10,5,9999,99999,9,999999999,0.0,999,999,99
3019,3,20,6,0,*?*?*?*?*?*?*?*?*?*?*?*?*?*?*?*?*?*?*?*?*?*?,2.6,0.4,84,100318,43,1379,287,0.0,0.0,0.0,0,0,0,0,180,0.0,9,5,9999,99999,9,999999999,0.0,999,999,99
3019,3,20,7,0,*?*?*?*?*?*?*?*?*?*?*?*?*?*?*?*?*?*?*?*?*?*?,3.0,0.6,82,100318,254,1377,264,122.0,388.6,50.2,12439,28591,7401,893,180,0.5,4,2,9999,99999,9,999999999,0.0,999,999,99
3019,3,20,8,0,*?*?*?*?*?*?*?*?*?*?*?*?*?*?*?*?*?*?*?*?*?*?,4.6,0.8,75,100318,448,1378,281,226.8,312.5,125.2,24062,28992,14483,2524,180,1.0,6,3,9999,99999,9,999999999,0.0,999,999,99
3019,3,20,9,0,*?*?*?*?*?*?*?*?*?*?*?*?*?*?*?*?*?*?*?*?*?*?,7.3,2.1,68,100318,611,1378,283,359.5,476.9,148.1,37902,46733,18422,2980,180,0.5,4,2,9999,99999,9,999999999,0.0,999,999,99
3019,3,20,10,0,*?*?*?*?*?*?*?*?*?*?*?*?*?*?*?*?*?*?*?*?*?*?,9.8,3.4,63,100318,732,1379,304,397.6,335.4,219.5,42621,35080,24531,5092,180,1.0,6,3,9999,99999,9,999999999,0.0,999,999,99
3019,3,20,11,0,*?*?*?*?*?*?*?*?*?*?*?*?*?*?*?*?*?*?*?*?*?*?,12.0,1.9,49,100318,803,1379,313,440.2,338.6,243.0,47342,35853,26953,5930,180,1.0,6,3,9999,99999,9,999999999,0.0,999,999,99
3019,3,20,12,0,*?*?*?*?*?*?*?*?*?*?*?*?*?*?*?*?*?*?*?*?*?*?,11.7,2.1,51,100318,819,1379,306,479.4,423.8,227.7,50330,43294,26791,5390,180,1.5,5,3,9999,99999,9,999999999,0.0,999,999,99
3019,3,20,13,0,*?*?*?*?*?*?*?*?*?*?*?*?*?*?*?*?*?*?*?*?*?*?,12.6,2.7,49,100318,779,1379,310,453.7,421.7,215.5,47559,42845,25522,4918,187,1.5,5,3,9999,99999,9,999999999,0.0,999,999,99
3019,3,20,14,0,*?*?*?*?*?*?*?*?*?*?*?*?*?*?*?*?*?*?*?*?*?*?,12.8,3.4,52,100318,685,1378,307,408.9,483.7,168.5,43196,48371,20685,3542,193,1.5,4,2,9999,99999,9,999999999,0.0,999,999,99
3019,3,20,15,0,*?*?*?*?*?*?*?*?*?*?*?*?*?*?*?*?*?*?*?*?*?*?,12.5,2.9,51,100318,545,1379,315,285.0,323.0,157.3,30324,31797,17971,3302,200,1.5,6,3,9999,99999,9,999999999,0.0,999,999,99
3019,3,20,16,0,*?*?*?*?*?*?*?*?*?*?*?*?*?*?*?*?*?*?*?*?*?*?,12.7,3.4,52,100318,367,1377,312,189.9,374.2,90.2,19774,31611,11572,1674,207,1.0,5,3,9999,99999,9,999999999,0.0,999,999,99
3019,3,20,17,0,*?*?*?*?*?*?*?*?*?*?*?*?*?*?*?*?*?*?*?*?*?*?,12.5,4.1,55,100318,165,1382,307,62.2,306.2,25.6,6447,18903,4037,473,213,0.0,4,2,9999,99999,9,999999999,0.0,999,999,99
3019,3,20,18,0,*?*?*?*?*?*?*?*?*?*?*?*?*?*?*?*?*?*?*?*?*?*?,10.5,2.9,58,100318,0,-0,322,0.0,-0.0,0.0,0,0,0,0,220,1.0,9,5,9999,99999,9,999999999,0.0,999,999,99
3019,3,20,19,0,*?*?*?*?*?*?*?*?*?*?*?*?*?*?*?*?*?*?*?*?*?*?,9.2,3.2,65,100318,0,-0,321,0.0,-0.0,0.0,0,0,0,0,225,2.1,10,5,9999,99999,9,999999999,0.0,999,999,99
3019,3,20,20,0,*?*?*?*?*?*?*?*?*?*?*?*?*?*?*?*?*?*?*?*?*?*?,8.0,2.7,68,100318,0,-0,315,0.0,-0.0,0.0,0,0,0,0,230,2.1,10,5,9999,99999,9,999999999,0.0,999,999,99
3019,3,20,21,0,*?*?*?*?*?*?*?*?*?*?*?*?*?*?*?*?*?*?*?*?*?*?,6.1,1.7,72,100318,0,-0,307,0.0,-0.0,0.0,0,0,0,0,235,1.5,10,5,9999,99999,9,999999999,0.0,999,999,99
3019,3,20,22,0,*?*?*?*?*?*?*?*?*?*?*?*?*?*?*?*?*?*?*?*?*?*?,6.0,1.5,71,100318,0,-0,307,0.0,-0.0,0.0,0,0,0,0,240,1.0,10,5,9999,99999,9,999999999,0.0,999,999,99
3019,3,20,23,0,*?*?*?*?*?*?*?*?*?*?*?*?*?*?*?*?*?*?*?*?*?*?,6.1,2.5,76,100318,0,-0,307,0.0,-0.0,0.0,0,0,0,0,245,0.5,10,5,9999,99999,9,999999999,0.0,999,999,99
3019,3,20,24,0,*?*?*?*?*?*?*?*?*?*?*?*?*?*?*?*?*?*?*?*?*?*?,6.5,5.5,92,100318,0,-0,308,0.0,-0.0,0.0,0,0,0,0,200,1.0,10,5,9999,99999,9,999999999,0.0,999,999,99
3019,3,21,1,0,*?*?*?*?*?*?*?*?*?*?*?*?*?*?*?*?*?*?*?*?*?*?,6.8,4.8,87,100077,0,-0,310,0.0,-0.0,0.0,0,0,0,0,237,1.5,10,5,9999,99999,9,999999999,0.0,999,999,99
3019,3,21,2,0,*?*?*?*?*?*?*?*?*?*?*?*?*?*?*?*?*?*?*?*?*?*?,7.5,5.8,89,100077,0,-0,313,0.0,-0.0,0.0,0,0,0,0,223,1.0,10,5,9999,99999,9,999999999,0.0,999,999,99
3019,3,21,3,0,*?*?*?*?*?*?*?*?*?*?*?*?*?*?*?*?*?*?*?*?*?*?,6.8,5.3,89,100077,0,-0,310,0.0,-0.0,0.0,0,0,0,0,210,1.5,10,5,9999,99999,9,999999999,0.0,999,999,99
3019,3,21,4,0,*?*?*?*?*?*?*?*?*?*?*?*?*?*?*?*?*?*?*?*?*?*?,6.0,5.1,94,100077,0,-0,306,0.0,-0.0,0.0,0,0,0,0,197,0.0,10,5,9999,99999,9,999999999,0.0,999,999,99
3019,3,21,5,0,*?*?*?*?*?*?*?*?*?*?*?*?*?*?*?*?*?*?*?*?*?*?,6.3,5.5,94,100077,0,-0,307,0.0,-0.0,0.0,0,0,0,0,183,0.5,10,5,9999,99999,9,999999999,0.0,999,999,99
3019,3,21,6,0,*?*?*?*?*?*?*?*?*?*?*?*?*?*?*?*?*?*?*?*?*?*?,6.6,5.1,89,100077,52,1388,304,0.0,0.0,0.0,0,0,0,0,170,0.0,9,5,9999,99999,9,999999999,0.0,999,999,99
3019,3,21,7,0,*?*?*?*?*?*?*?*?*?*?*?*?*?*?*?*?*?*?*?*?*?*?,6.5,5.5,93,100077,263,1378,304,66.4,46.3,57.6,7328,3559,6765,1234,180,0.5,9,5,9999,99999,9,999999999,0.0,999,999,99
3019,3,21,8,0,*?*?*?*?*?*?*?*?*?*?*?*?*?*?*?*?*?*?*?*?*?*?,7.4,6.1,91,100077,456,1377,287,256.7,455.6,105.8,26994,41521,13545,1993,190,1.0,4,2,9999,99999,9,999999999,0.0,999,999,99
3019,3,21,9,0,*?*?*?*?*?*?*?*?*?*?*?*?*?*?*?*?*?*?*?*?*?*?,9.4,6.6,82,100077,619,1378,292,372.5,528.1,135.2,39710,51963,17133,2702,200,0.5,3,2,9999,99999,9,999999999,0.0,999,999,99
3019,3,21,10,0,*?*?*?*?*?*?*?*?*?*?*?*?*?*?*?*?*?*?*?*?*?*?,11.1,6.2,72,100077,740,1378,307,429.0,419.5,203.8,44911,42352,24287,4508,210,1.0,5,3,9999,99999,9,999999999,0.0,999,999,99
3019,3,21,11,0,*?*?*?*?*?*?*?*?*?*?*?*?*?*?*?*?*?*?*?*?*?*?,12.8,7.7,70,100077,810,1377,312,492.5,492.4,202.9,52240,50332,24399,4716,220,1.0,4,2,9999,99999,9,999999999,0.0,999,999,99
3019,3,21,12,0,*?*?*?*?*?*?*?*?*?*?*?*?*?*?*?*?*?*?*?*?*?*?,12.9,8.1,72,100077,826,1378,325,409.6,244.0,263.4,43928,25897,28957,6612,230,1.5,7,4,9999,99999,9,999999999,0.0,999,999,99
3019,3,21,13,0,*?*?*?*?*?*?*?*?*?*?*?*?*?*?*?*?*?*?*?*?*?*?,12.6,7.3,70,100077,786,1379,332,247.6,57.8,214.6,27259,5794,24189,6961,223,1.5,9,5,9999,99999,9,999999999,0.0,999,999,99
3019,3,21,14,0,*?*?*?*?*?*?*?*?*?*?*?*?*?*?*?*?*?*?*?*?*?*?,12.9,7.4,69,100077,692,1378,321,373.6,333.4,206.2,39981,34552,23153,4669,217,1.5,6,3,9999,99999,9,999999999,0.0,999,999,99
3019,3,21,15,0,*?*?*?*?*?*?*?*?*?*?*?*?*?*?*?*?*?*?*?*?*?*?,12.7,7.6,71,100077,552,1379,320,289.1,323.6,159.6,30768,31959,18214,3359,210,1.5,6,3,9999,99999,9,999999999,0.0,999,999,99
3019,3,21,16,0,*?*?*?*?*?*?*?*?*?*?*?*?*?*?*?*?*?*?*?*?*?*?,12.8,5.9,62,100077,374,1379,315,194.2,375.8,92.2,20219,31962,11815,1715,203,1.0,5,3,9999,99999,9,999999999,0.0,999,999,99
3019,3,21,17,0,*?*?*?*?*?*?*?*?*?*?*?*?*?*?*?*?*?*?*?*?*?*?,11.9,5.0,63,100077,171,1377,310,64.1,271.0,30.4,6580,16877,4669,550,197,0.0,5,3,9999,99999,9,999999999,0.0,999,999,99
3019,3,21,18,0,*?*?*?*?*?*?*?*?*?*?*?*?*?*?*?*?*?*?*?*?*?*?,11.4,5.1,65,100077,0,-0,326,0.0,-0.0,0.0,0,0,0,0,190,1.0,9,5,9999,99999,9,999999999,0.0,999,999,99
3019,3,21,19,0,*?*?*?*?*?*?*?*?*?*?*?*?*?*?*?*?*?*?*?*?*?*?,10.4,5.3,70,100077,0,-0,326,0.0,-0.0,0.0,0,0,0,0,195,2.1,10,5,9999,99999,9,999999999,0.0,999,999,99
3019,3,21,20,0,*?*?*?*?*?*?*?*?*?*?*?*?*?*?*?*?*?*?*?*?*?*?,9.6,5.8,77,100077,0,-0,322,0.0,-0.0,0.0,0,0,0,0,200,2.1,10,5,9999,99999,9,999999999,0.0,999,999,99
3019,3,21,21,0,*?*?*?*?*?*?*?*?*?*?*?*?*?*?*?*?*?*?*?*?*?*?,8.9,6.1,81,100077,0,-0,319,0.0,-0.0,0.0,0,0,0,0,205,1.5,10,5,9999,99999,9,999999999,0.0,999,999,99
3019,3,21,22,0,*?*?*?*?*?*?*?*?*?*?*?*?*?*?*?*?*?*?*?*?*?*?,7.7,5.3,85,100077,0,-0,314,0.0,-0.0,0.0,0,0,0,0,210,1.0,10,5,9999,99999,9,999999999,0.0,999,999,99
3019,3,21,23,0,*?*?*?*?*?*?*?*?*?*?*?*?*?*?*?*?*?*?*?*?*?*?,8.5,5.3,80,100077,0,-0,317,0.0,-0.0,0.0,0,0,0,0,215,0.5,10,5,9999,99999,9,999999999,0.0,999,999,99
3019,3,21,24,0,*?*?*?*?*?*?*?*?*?*?*?*?*?*?*?*?*?*?*?*?*?*?,6.2,3.8,84,100077,0,-0,307,0.0,-0.0,0.0,0,0,0,0,250,1.0,10,5,9999,99999,9,999999999,0.0,999,999,99
3019,3,22,1,0,*?*?*?*?*?*?*?*?*?*?*?*?*?*?*?*?*?*?*?*?*?*?,9.5,4.6,71,99560.4,0,-0,322,0.0,-0.0,0.0,0,0,0,0,217,1.5,10,5,9999,99999,9,999999999,0.0,999,999,99
3019,3,22,2,0,*?*?*?*?*?*?*?*?*?*?*?*?*?*?*?*?*?*?*?*?*?*?,9.5,4.3,70,99560.4,0,-0,322,0.0,-0.0,0.0,0,0,0,0,213,1.0,10,5,9999,99999,9,999999999,0.0,999,999,99
3019,3,22,3,0,*?*?*?*?*?*?*?*?*?*?*?*?*?*?*?*?*?*?*?*?*?*?,9.4,5.1,74,99560.4,0,-0,321,0.0,-0.0,0.0,0,0,0,0,210,1.5,10,5,9999,99999,9,999999999,0.0,999,999,99
3019,3,22,4,0,*?*?*?*?*?*?*?*?*?*?*?*?*?*?*?*?*?*?*?*?*?*?,9.2,5.8,79,99560.4,0,-0,320,0.0,-0.0,0.0,0,0,0,0,207,0.0,10,5,9999,99999,9,999999999,0.0,999,999,99
3019,3,22,5,0,*?*?*?*?*?*?*?*?*?*?*?*?*?*?*?*?*?*?*?*?*?*?,9.5,6.1,78,99560.4,0,-0,322,0.0,-0.0,0.0,0,0,0,0,203,0.5,10,5,9999,99999,9,999999999,0.0,999,999,99
3019,3,22,6,0,*?*?*?*?*?*?*?*?*?*?*?*?*?*?*?*?*?*?*?*?*?*?,9.7,6.1,78,99560.4,60,1371,318,0.0,0.0,0.0,0,0,0,0,200,0.0,9,5,9999,99999,9,999999999,0.0,999,999,99
3019,3,22,7,0,*?*?*?*?*?*?*?*?*?*?*?*?*?*?*?*?*?*?*?*?*?*?,9.6,6.2,79,99560.4,271,1375,309,108.7,196.9,69.9,11504,14633,8305,1325,202,0.5,7,4,9999,99999,9,999999999,0.0,999,999,99
3019,3,22,8,0,*?*?*?*?*?*?*?*?*?*?*?*?*?*?*?*?*?*?*?*?*?*?,10.3,5.8,74,99560.4,465,1378,312,213.7,226.1,137.4,22594,21223,15765,2819,203,1.0,7,4,9999,99999,9,999999999,0.0,999,999,99
3019,3,22,9,0,*?*?*?*?*?*?*?*?*?*?*?*?*?*?*?*?*?*?*?*?*?*?,11.6,6.9,72,99560.4,627,1377,331,111.0,0.0,111.0,13068,0,13113,4870,205,0.5,10,5,9999,99999,9,999999999,0.0,999,999,99
3019,3,22,10,0,*?*?*?*?*?*?*?*?*?*?*?*?*?*?*?*?*?*?*?*?*?*?,12.6,7.3,70,99560.4,747,1376,332,234.5,57.5,203.3,25811,5740,22913,6454,207,1.0,9,5,9999,99999,9,999999999,0.0,999,999,99
3019,3,22,11,0,*?*?*?*?*?*?*?*?*?*?*?*?*?*?*?*?*?*?*?*?*?*?,13.9,8.4,69,99560.4,818,1378,334,343.0,145.6,256.6,37532,15232,28705,6881,208,1.0,8,4,9999,99999,9,999999999,0.0,999,999,99
3019,3,22,12,0,*?*?*?*?*?*?*?*?*?*?*?*?*?*?*?*?*?*?*?*?*?*?,13.6,8.0,69,99560.4,833,1377,336,264.2,58.1,229.0,29102,5855,25809,7637,210,1.5,9,5,9999,99999,9,999999999,0.0,999,999,99
3019,3,22,13,0,*?*?*?*?*?*?*?*?*?*?*?*?*?*?*?*?*?*?*?*?*?*?,13.8,8.0,67,99560.4,792,1377,329,391.6,243.0,251.8,41930,25672,27781,6160,222,1.5,7,4,9999,99999,9,999999999,0.0,999,999,99
3019,3,22,14,0,*?*?*?*?*?*?*?*?*?*?*?*?*?*?*?*?*?*?*?*?*?*?,14.0,7.1,63,99560.4,699,1378,330,340.6,239.8,219.0,36324,24878,24421,5030,233,1.5,7,4,9999,99999,9,999999999,0.0,999,999,99
3019,3,22,15,0,*?*?*?*?*?*?*?*?*?*?*?*?*?*?*?*?*?*?*?*?*?*?,13.9,7.7,66,99560.4,558,1377,342,97.2,0.0,97.2,11403,0,11439,4164,245,1.5,10,5,9999,99999,9,999999999,0.0,999,999,99
3019,3,22,16,0,*?*?*?*?*?*?*?*?*?*?*?*?*?*?*?*?*?*?*?*?*?*?,13.7,8.1,69,99560.4,380,1376,337,107.2,51.6,92.9,11761,4578,10500,2484,257,1.0,9,5,9999,99999,9,999999999,0.0,999,999,99
3019,3,22,17,0,*?*?*?*?*?*?*?*?*?*?*?*?*?*?*?*?*?*?*?*?*?*?,13.9,9.1,72,99560.4,178,1381,341,21.2,0.0,21.2,2508,-0,2511,823,268,0.0,10,5,9999,99999,9,999999999,0.0,999,999,99
3019,3,22,18,0,*?*?*?*?*?*?*?*?*?*?*?*?*?*?*?*?*?*?*?*?*?*?,13.2,8.9,75,99560.4,0,-0,338,0.0,-0.0,0.0,0,0,0,0,280,1.0,10,5,9999,99999,9,999999999,0.0,999,999,99
3019,3,22,19,0,*?*?*?*?*?*?*?*?*?*?*?*?*?*?*?*?*?*?*?*?*?*?,12.2,9.2,81,99560.4,0,-0,333,0.0,-0.0,0.0,0,0,0,0,275,2.1,10,5,9999,99999,9,999999999,0.0,999,999,99
3019,3,22,20,0,*?*?*?*?*?*?*?*?*?*?*?*?*?*?*?*?*?*?*?*?*?*?,11.8,8.9,82,99560.4,0,-0,332,0.0,-0.0,0.0,0,0,0,0,270,2.1,10,5,9999,99999,9,999999999,0.0,999,999,99
3019,3,22,21,0,*?*?*?*?*?*?*?*?*?*?*?*?*?*?*?*?*?*?*?*?*?*?,11.2,8.7,84,99560.4,0,-0,329,0.0,-0.0,0.0,0,0,0,0,265,1.5,10,5,9999,99999,9,999999999,0.0,999,999,99
3019,3,22,22,0,*?*?*?*?*?*?*?*?*?*?*?*?*?*?*?*?*?*?*?*?*?*?,11.3,8.3,81,99560.4,0,-0,329,0.0,-0.0,0.0,0,0,0,0,260,1.0,10,5,9999,99999,9,999999999,0.0,999,999,99
3019,3,22,23,0,*?*?*?*?*?*?*?*?*?*?*?*?*?*?*?*?*?*?*?*?*?*?,11.0,7.6,79,99560.4,0,-0,328,0.0,-0.0,0.0,0,0,0,0,255,0.5,10,5,9999,99999,9,999999999,0.0,999,999,99
3019,3,22,24,0,*?*?*?*?*?*?*?*?*?*?*?*?*?*?*?*?*?*?*?*?*?*?,9.2,5.0,74,99560.4,0,-0,320,0.0,-0.0,0.0,0,0,0,0,220,1.0,10,5,9999,99999,9,999999999,0.0,999,999,99
3019,3,23,1,0,*?*?*?*?*?*?*?*?*?*?*?*?*?*?*?*?*?*?*?*?*?*?,10.4,7.4,81,100752,0,-0,325,0.0,-0.0,0.0,0,0,0,0,257,1.5,10,5,9999,99999,9,999999999,0.0,999,999,99
3019,3,23,2,0,*?*?*?*?*?*?*?*?*?*?*?*?*?*?*?*?*?*?*?*?*?*?,10.2,7.4,82,100752,0,-0,325,0.0,-0.0,0.0,0,0,0,0,263,1.0,10,5,9999,99999,9,999999999,0.0,999,999,99
3019,3,23,3,0,*?*?*?*?*?*?*?*?*?*?*?*?*?*?*?*?*?*?*?*?*?*?,10.0,7.0,80,100752,0,-0,324,0.0,-0.0,0.0,0,0,0,0,270,1.5,10,5,9999,99999,9,999999999,0.0,999,999,99
3019,3,23,4,0,*?*?*?*?*?*?*?*?*?*?*?*?*?*?*?*?*?*?*?*?*?*?,9.7,7.0,82,100752,0,-0,322,0.0,-0.0,0.0,0,0,0,0,277,0.0,10,5,9999,99999,9,999999999,0.0,999,999,99
3019,3,23,5,0,*?*?*?*?*?*?*?*?*?*?*?*?*?*?*?*?*?*?*?*?*?*?,9.8,7.6,84,100752,0,-0,323,0.0,-0.0,0.0,0,0,0,0,283,0.5,10,5,9999,99999,9,999999999,0.0,999,999,99
3019,3,23,6,0,*?*?*?*?*?*?*?*?*?*?*?*?*?*?*?*?*?*?*?*?*?*?,9.9,8.0,87,100752,69,1378,323,0.0,0.0,0.0,0,0,0,0,290,0.0,10,5,9999,99999,9,999999999,0.0,999,999,99
3019,3,23,7,0,*?*?*?*?*?*?*?*?*?*?*?*?*?*?*?*?*?*?*?*?*?*?,10.0,8.0,87,100752,280,1377,320,72.4,47.4,62.8,7977,3742,7355,1351,293,0.5,9,5,9999,99999,9,999999999,0.0,999,999,99
3019,3,23,8,0,*?*?*?*?*?*?*?*?*?*?*?*?*?*?*?*?*?*?*?*?*?*?,9.9,7.7,85,100752,473,1377,319,139.4,54.0,120.8,15303,5033,13637,3355,297,1.0,9,5,9999,99999,9,999999999,0.0,999,999,99
3019,3,23,9,0,*?*?*?*?*?*?*?*?*?*?*?*?*?*?*?*?*?*?*?*?*?*?,10.9,7.1,77,100752,635,1377,324,195.6,56.4,169.6,21508,5530,19119,5078,300,0.5,9,5,9999,99999,9,999999999,0.0,999,999,99
3019,3,23,10,0,*?*?*?*?*?*?*?*?*?*?*?*?*?*?*?*?*?*?*?*?*?*?,11.7,7.9,76,100752,755,1376,327,237.3,57.5,205.7,26119,5752,23184,6559,303,1.0,9,5,9999,99999,9,999999999,0.0,999,999,99
3019,3,23,11,0,*?*?*?*?*?*?*?*?*?*?*?*?*?*?*?*?*?*?*?*?*?*?,12.1,8.0,75,100752,825,1376,329,261.6,58.0,226.8,28812,5844,25555,7526,307,1.0,9,5,9999,99999,9,999999999,0.1,999,999,99
3019,3,23,12,0,*?*?*?*?*?*?*?*?*?*?*?*?*?*?*?*?*?*?*?*?*?*?,12.3,7.7,73,100752,840,1376,330,266.8,58.1,231.3,29397,5855,26072,7746,310,1.5,9,5,9999,99999,9,999999999,0.4,999,999,99
3019,3,23,13,0,*?*?*?*?*?*?*?*?*?*?*?*?*?*?*?*?*?*?*?*?*?*?,12.1,8.5,78,100752,799,1376,329,252.6,57.9,219.0,27821,5806,24685,7158,308,1.5,9,5,9999,99999,9,999999999,0.4,999,999,99
3019,3,23,14,0,*?*?*?*?*?*?*?*?*?*?*?*?*?*?*?*?*?*?*?*?*?*?,12.4,8.9,78,100752,705,1376,331,219.9,57.1,190.7,24198,5671,21491,5918,307,1.5,9,5,9999,99999,9,999999999,0.0,999,999,99
3019,3,23,15,0,*?*?*?*?*?*?*?*?*?*?*?*?*?*?*?*?*?*?*?*?*?*?,12.3,8.7,78,100752,564,1375,326,226.8,139.4,169.6,24703,13769,19226,3993,305,1.5,8,4,9999,99999,9,999999999,0.2,999,999,99
3019,3,23,16,0,*?*?*?*?*?*?*?*?*?*?*?*?*?*?*?*?*?*?*?*?*?*?,12.5,8.1,74,100752,387,1378,331,109.5,51.8,94.9,12018,4605,10730,2544,303,1.0,9,5,9999,99999,9,999999999,0.6,999,999,99
3019,3,23,17,0,*?*?*?*?*?*?*?*?*?*?*?*?*?*?*?*?*?*?*?*?*?*?,11.9,8.1,76,100752,184,1376,332,22.5,0.0,22.5,2657,-0,2660,873,302,0.0,10,5,9999,99999,9,999999999,0.1,999,999,99
3019,3,23,18,0,*?*?*?*?*?*?*?*?*?*?*?*?*?*?*?*?*?*?*?*?*?*?,12.1,8.4,77,100752,0,-0,333,0.0,-0.0,0.0,0,0,0,0,300,1.0,10,5,9999,99999,9,999999999,0.1,999,999,99
3019,3,23,19,0,*?*?*?*?*?*?*?*?*?*?*?*?*?*?*?*?*?*?*?*?*?*?,11.2,7.7,78,100752,0,-0,329,0.0,-0.0,0.0,0,0,0,0,285,2.1,10,5,9999,99999,9,999999999,0.0,999,999,99
3019,3,23,20,0,*?*?*?*?*?*?*?*?*?*?*?*?*?*?*?*?*?*?*?*?*?*?,10.6,7.7,81,100752,0,-0,326,0.0,-0.0,0.0,0,0,0,0,270,2.1,10,5,9999,99999,9,999999999,0.0,999,999,99
3019,3,23,21,0,*?*?*?*?*?*?*?*?*?*?*?*?*?*?*?*?*?*?*?*?*?*?,10.6,8.1,84,100752,0,-0,326,0.0,-0.0,0.0,0,0,0,0,255,1.5,10,5,9999,99999,9,999999999,0.0,999,999,99
3019,3,23,22,0,*?*?*?*?*?*?*?*?*?*?*?*?*?*?*?*?*?*?*?*?*?*?,10.5,8.4,85,100752,0,-0,326,0.0,-0.0,0.0,0,0,0,0,240,1.0,10,5,9999,99999,9,999999999,0.0,999,999,99
3019,3,23,23,0,*?*?*?*?*?*?*?*?*?*?*?*?*?*?*?*?*?*?*?*?*?*?,10.0,7.6,84,100752,0,-0,324,0.0,-0.0,0.0,0,0,0,0,225,0.5,10,5,9999,99999,9,999999999,0.0,999,999,99
3019,3,23,24,0,*?*?*?*?*?*?*?*?*?*?*?*?*?*?*?*?*?*?*?*?*?*?,10.7,7.4,80,100752,0,-0,327,0.0,-0.0,0.0,0,0,0,0,250,1.0,10,5,9999,99999,9,999999999,0.0,999,999,99
3019,3,24,1,0,*?*?*?*?*?*?*?*?*?*?*?*?*?*?*?*?*?*?*?*?*?*?,7.3,7.3,100,100943,0,-0,311,0.0,-0.0,0.0,0,0,0,0,202,1.5,10,5,9999,99999,9,999999999,0.0,999,999,99
3019,3,24,2,0,*?*?*?*?*?*?*?*?*?*?*?*?*?*?*?*?*?*?*?*?*?*?,5.9,5.9,100,100943,0,-0,306,0.0,-0.0,0.0,0,0,0,0,193,1.0,10,5,9999,99999,9,999999999,0.0,999,999,99
3019,3,24,3,0,*?*?*?*?*?*?*?*?*?*?*?*?*?*?*?*?*?*?*?*?*?*?,6.1,6.1,100,100943,0,-0,306,0.0,-0.0,0.0,0,0,0,0,185,1.5,10,5,9999,99999,9,999999999,0.0,999,999,99
3019,3,24,4,0,*?*?*?*?*?*?*?*?*?*?*?*?*?*?*?*?*?*?*?*?*?*?,5.6,5.6,100,100943,0,-0,304,0.0,-0.0,0.0,0,0,0,0,177,0.0,10,5,9999,99999,9,999999999,0.0,999,999,99
3019,3,24,5,0,*?*?*?*?*?*?*?*?*?*?*?*?*?*?*?*?*?*?*?*?*?*?,5.3,5.3,100,100943,0,-0,303,0.0,-0.0,0.0,0,0,0,0,168,0.5,10,5,9999,99999,9,999999999,0.0,999,999,99
3019,3,24,6,0,*?*?*?*?*?*?*?*?*?*?*?*?*?*?*?*?*?*?*?*?*?*?,5.7,5.6,100,100943,78,1384,305,1.3,0.0,1.3,176,-0,176,53,160,0.0,10,5,9999,99999,9,999999999,0.0,999,999,99
3019,3,24,7,0,*?*?*?*?*?*?*?*?*?*?*?*?*?*?*?*?*?*?*?*?*?*?,6.1,6.1,100,100943,288,1375,306,43.4,0.0,43.4,5059,0,5069,1702,157,0.5,10,5,9999,99999,9,999999999,0.0,999,999,99
3019,3,24,8,0,*?*?*?*?*?*?*?*?*?*?*?*?*?*?*?*?*?*?*?*?*?*?,6.5,5.5,100,100943,481,1376,308,81.9,0.0,81.9,9580,0,9608,3418,153,1.0,10,5,9999,99999,9,999999999,0.0,999,999,99
3019,3,24,9,0,*?*?*?*?*?*?*?*?*?*?*?*?*?*?*?*?*?*?*?*?*?*?,7.1,5.5,100,100943,643,1376,311,114.3,0.0,114.3,13461,0,13508,5042,150,0.5,10,5,9999,99999,9,999999999,1.1,999,999,99
3019,3,24,10,0,*?*?*?*?*?*?*?*?*?*?*?*?*?*?*?*?*?*?*?*?*?*?,8.9,5.9,96,100943,763,1376,319,138.2,0.0,138.2,16398,0,16461,6341,147,1.0,10,5,9999,99999,9,999999999,0.4,999,999,99
3019,3,24,11,0,*?*?*?*?*?*?*?*?*?*?*?*?*?*?*?*?*?*?*?*?*?*?,10.2,6.4,91,100943,832,1375,325,152.1,0.0,152.1,18125,0,18199,7125,143,1.0,10,5,9999,99999,9,999999999,0.1,999,999,99
3019,3,24,12,0,*?*?*?*?*?*?*?*?*?*?*?*?*?*?*?*?*?*?*?*?*?*?,10.7,7.6,95,100943,847,1376,327,155.0,0.0,155.0,18493,0,18570,7293,140,1.5,10,5,9999,99999,9,999999999,0.1,999,999,99
3019,3,24,13,0,*?*?*?*?*?*?*?*?*?*?*?*?*?*?*?*?*?*?*?*?*?*?,10.9,8.5,100,100943,806,1376,328,146.8,0.0,146.8,17469,0,17539,6825,140,1.5,10,5,9999,99999,9,999999999,0.0,999,999,99
3019,3,24,14,0,*?*?*?*?*?*?*?*?*?*?*?*?*?*?*?*?*?*?*?*?*?*?,11.2,5.9,82,100943,712,1377,329,128.0,0.0,128.0,15144,0,15200,5779,140,1.5,10,5,9999,99999,9,999999999,0.2,999,999,99
3019,3,24,15,0,*?*?*?*?*?*?*?*?*?*?*?*?*?*?*?*?*?*?*?*?*?*?,10.9,5.3,80,100943,571,1376,328,99.9,0.0,99.9,11716,0,11754,4299,140,1.5,10,5,9999,99999,9,999999999,2.0,999,999,99
3019,3,24,16,0,*?*?*?*?*?*?*?*?*?*?*?*?*?*?*?*?*?*?*?*?*?*?,11.0,6.6,87,100943,393,1376,328,64.3,0.0,64.3,7493,0,7512,2604,140,1.0,10,5,9999,99999,9,999999999,2.8,999,999,99
3019,3,24,17,0,*?*?*?*?*?*?*?*?*?*?*?*?*?*?*?*?*?*?*?*?*?*?,10.9,4.5,76,100943,190,1373,328,23.8,0.0,23.8,2802,-0,2806,922,140,0.0,10,5,9999,99999,9,999999999,2.9,999,999,99
3019,3,24,18,0,*?*?*?*?*?*?*?*?*?*?*?*?*?*?*?*?*?*?*?*?*?*?,9.8,6.7,95,100943,0,-0,323,0.0,-0.0,0.0,0,0,0,0,140,1.0,10,5,9999,99999,9,999999999,0.8,999,999,99
3019,3,24,19,0,*?*?*?*?*?*?*?*?*?*?*?*?*?*?*?*?*?*?*?*?*?*?,8.9,7.3,100,100943,0,-0,319,0.0,-0.0,0.0,0,0,0,0,140,2.1,10,5,9999,99999,9,999999999,0.7,999,999,99
3019,3,24,20,0,*?*?*?*?*?*?*?*?*?*?*?*?*?*?*?*?*?*?*?*?*?*?,7.4,7.4,100,100943,0,-0,312,0.0,-0.0,0.0,0,0,0,0,140,2.1,10,5,9999,99999,9,999999999,0.1,999,999,99
3019,3,24,21,0,*?*?*?*?*?*?*?*?*?*?*?*?*?*?*?*?*?*?*?*?*?*?,7.9,7.9,100,100943,0,-0,314,0.0,-0.0,0.0,0,0,0,0,140,1.5,10,5,9999,99999,9,999999999,0.3,999,999,99
3019,3,24,22,0,*?*?*?*?*?*?*?*?*?*?*?*?*?*?*?*?*?*?*?*?*?*?,7.6,7.6,100,100943,0,-0,313,0.0,-0.0,0.0,0,0,0,0,140,1.0,10,5,9999,99999,9,999999999,0.8,999,999,99
3019,3,24,23,0,*?*?*?*?*?*?*?*?*?*?*?*?*?*?*?*?*?*?*?*?*?*?,7.8,7.7,100,100943,0,-0,314,0.0,-0.0,0.0,0,0,0,0,140,0.5,10,5,9999,99999,9,999999999,0.6,999,999,99
3019,3,24,24,0,*?*?*?*?*?*?*?*?*?*?*?*?*?*?*?*?*?*?*?*?*?*?,9.4,8.3,100,100943,0,-0,321,0.0,-0.0,0.0,0,0,0,0,210,1.0,10,5,9999,99999,9,999999999,0.0,999,999,99
3019,3,25,1,0,*?*?*?*?*?*?*?*?*?*?*?*?*?*?*?*?*?*?*?*?*?*?,8.4,6.9,89,100961,0,-0,316,0.0,-0.0,0.0,0,0,0,0,140,1.5,10,5,9999,99999,9,999999999,0.2,999,999,99
3019,3,25,2,0,*?*?*?*?*?*?*?*?*?*?*?*?*?*?*?*?*?*?*?*?*?*?,8.5,6.6,86,100961,0,-0,317,0.0,-0.0,0.0,0,0,0,0,140,1.0,10,5,9999,99999,9,999999999,0.2,999,999,99
3019,3,25,3,0,*?*?*?*?*?*?*?*?*?*?*?*?*?*?*?*?*?*?*?*?*?*?,8.9,5.9,81,100961,0,-0,319,0.0,-0.0,0.0,0,0,0,0,140,1.5,10,5,9999,99999,9,999999999,0.2,999,999,99
3019,3,25,4,0,*?*?*?*?*?*?*?*?*?*?*?*?*?*?*?*?*?*?*?*?*?*?,8.5,5.8,82,100961,0,-0,317,0.0,-0.0,0.0,0,0,0,0,140,0.0,10,5,9999,99999,9,999999999,0.1,999,999,99
3019,3,25,5,0,*?*?*?*?*?*?*?*?*?*?*?*?*?*?*?*?*?*?*?*?*?*?,8.3,5.8,83,100961,0,-0,316,0.0,-0.0,0.0,0,0,0,0,140,0.5,10,5,9999,99999,9,999999999,0.0,999,999,99
3019,3,25,6,0,*?*?*?*?*?*?*?*?*?*?*?*?*?*?*?*?*?*?*?*?*?*?,8.0,5.6,85,100961,86,1373,311,5.2,11.1,4.5,624,381,658,69,140,0.0,9,5,9999,99999,9,999999999,0.0,999,999,99
3019,3,25,7,0,*?*?*?*?*?*?*?*?*?*?*?*?*?*?*?*?*?*?*?*?*?*?,9.0,5.9,80,100961,297,1377,311,103.8,121.3,77.7,11332,9786,8987,1679,177,0.5,8,4,9999,99999,9,999999999,0.0,999,999,99
3019,3,25,8,0,*?*?*?*?*?*?*?*?*?*?*?*?*?*?*?*?*?*?*?*?*?*?,10.0,6.6,79,100961,489,1374,315,192.4,136.3,143.9,20945,13035,16379,3296,213,1.0,8,4,9999,99999,9,999999999,0.0,999,999,99
3019,3,25,9,0,*?*?*?*?*?*?*?*?*?*?*?*?*?*?*?*?*?*?*?*?*?*?,10.2,6.7,79,100961,651,1376,316,266.8,142.1,199.5,29092,14432,22500,4876,250,0.5,8,4,9999,99999,9,999999999,0.0,999,999,99
3019,3,25,10,0,*?*?*?*?*?*?*?*?*?*?*?*?*?*?*?*?*?*?*?*?*?*?,11.4,7.4,76,100961,770,1375,322,321.7,144.8,240.7,35164,15052,26977,6267,287,1.0,8,4,9999,99999,9,999999999,0.0,999,999,99
3019,3,25,11,0,*?*?*?*?*?*?*?*?*?*?*?*?*?*?*?*?*?*?*?*?*?*?,13.1,8.4,72,100961,839,1374,334,266.9,58.1,231.4,29400,5864,26071,7749,323,1.0,9,5,9999,99999,9,999999999,0.0,999,999,99
3019,3,25,12,0,*?*?*?*?*?*?*?*?*?*?*?*?*?*?*?*?*?*?*?*?*?*?,13.4,8.0,69,100961,854,1375,331,360.3,146.2,269.5,39445,15357,30091,7421,360,1.5,8,4,9999,99999,9,999999999,0.0,999,999,99
3019,3,25,13,0,*?*?*?*?*?*?*?*?*?*?*?*?*?*?*?*?*?*?*?*?*?*?,13.2,7.4,67,100961,812,1374,334,257.5,58.0,223.2,28360,5832,25155,7357,358,1.5,9,5,9999,99999,9,999999999,0.0,999,999,99
3019,3,25,14,0,*?*?*?*?*?*?*?*?*?*?*?*?*?*?*?*?*?*?*?*?*?*?,13.5,7.6,67,100961,718,1375,332,297.8,143.7,222.7,32511,14813,25029,5630,357,1.5,8,4,9999,99999,9,999999999,0.0,999,999,99
3019,3,25,15,0,*?*?*?*?*?*?*?*?*?*?*?*?*?*?*?*?*?*?*?*?*?*?,13.1,8.0,70,100961,577,1375,338,101.2,0.0,101.2,11885,0,11923,4365,355,1.5,10,5,9999,99999,9,999999999,0.0,999,999,99
3019,3,25,16,0,*?*?*?*?*?*?*?*?*?*?*?*?*?*?*?*?*?*?*?*?*?*?,13.4,7.9,68,100961,399,1374,335,114.0,52.2,98.9,12512,4689,11165,2662,353,1.0,9,5,9999,99999,9,999999999,0.0,999,999,99
3019,3,25,17,0,*?*?*?*?*?*?*?*?*?*?*?*?*?*?*?*?*?*?*?*?*?*?,13.0,7.0,66,100961,197,1376,338,25.1,0.0,25.1,2955,-0,2959,973,352,0.0,10,5,9999,99999,9,999999999,0.0,999,999,99
3019,3,25,18,0,*?*?*?*?*?*?*?*?*?*?*?*?*?*?*?*?*?*?*?*?*?*?,12.3,7.4,71,100961,0,-0,334,0.0,-0.0,0.0,0,0,0,0,350,1.0,10,5,9999,99999,9,999999999,0.0,999,999,99
3019,3,25,19,0,*?*?*?*?*?*?*?*?*?*?*?*?*?*?*?*?*?*?*?*?*?*?,11.4,6.7,72,100961,0,-0,330,0.0,-0.0,0.0,0,0,0,0,348,2.1,10,5,9999,99999,9,999999999,0.0,999,999,99
3019,3,25,20,0,*?*?*?*?*?*?*?*?*?*?*?*?*?*?*?*?*?*?*?*?*?*?,11.3,8.0,79,100961,0,-0,329,0.0,-0.0,0.0,0,0,0,0,347,2.1,10,5,9999,99999,9,999999999,0.0,999,999,99
3019,3,25,21,0,*?*?*?*?*?*?*?*?*?*?*?*?*?*?*?*?*?*?*?*?*?*?,10.0,6.7,80,100961,0,-0,324,0.0,-0.0,0.0,0,0,0,0,345,1.5,10,5,9999,99999,9,999999999,0.0,999,999,99
3019,3,25,22,0,*?*?*?*?*?*?*?*?*?*?*?*?*?*?*?*?*?*?*?*?*?*?,9.6,7.3,85,100961,0,-0,322,0.0,-0.0,0.0,0,0,0,0,343,1.0,10,5,9999,99999,9,999999999,0.0,999,999,99
3019,3,25,23,0,*?*?*?*?*?*?*?*?*?*?*?*?*?*?*?*?*?*?*?*?*?*?,8.9,7.4,90,100961,0,-0,319,0.0,-0.0,0.0,0,0,0,0,342,0.5,10,5,9999,99999,9,999999999,0.0,999,999,99
3019,3,25,24,0,*?*?*?*?*?*?*?*?*?*?*?*?*?*?*?*?*?*?*?*?*?*?,8.0,7.3,95,100961,0,-0,315,0.0,-0.0,0.0,0,0,0,0,140,1.0,10,5,9999,99999,9,999999999,0.7,999,999,99
3019,3,26,1,0,*?*?*?*?*?*?*?*?*?*?*?*?*?*?*?*?*?*?*?*?*?*?,6.0,5.6,97,101965,0,-0,306,0.0,-0.0,0.0,0,0,0,0,340,1.5,10,5,9999,99999,9,999999999,0.0,999,999,99
3019,3,26,2,0,*?*?*?*?*?*?*?*?*?*?*?*?*?*?*?*?*?*?*?*?*?*?,4.5,4.5,100,101965,0,-0,300,0.0,-0.0,0.0,0,0,0,0,340,1.0,10,5,9999,99999,9,999999999,0.0,999,999,99
3019,3,26,3,0,*?*?*?*?*?*?*?*?*?*?*?*?*?*?*?*?*?*?*?*?*?*?,4.3,4.3,100,101965,0,-0,299,0.0,-0.0,0.0,0,0,0,0,340,1.5,10,5,9999,99999,9,999999999,0.0,999,999,99
3019,3,26,4,0,*?*?*?*?*?*?*?*?*?*?*?*?*?*?*?*?*?*?*?*?*?*?,4.9,4.5,97,101965,0,-0,301,0.0,-0.0,0.0,0,0,0,0,340,0.0,10,5,9999,99999,9,999999999,0.0,999,999,99
3019,3,26,5,0,*?*?*?*?*?*?*?*?*?*?*?*?*?*?*?*?*?*?*?*?*?*?,4.5,4.5,100,101965,0,-0,300,0.0,-0.0,0.0,0,0,0,0,340,0.5,10,5,9999,99999,9,999999999,0.0,999,999,99
3019,3,26,6,0,*?*?*?*?*?*?*?*?*?*?*?*?*?*?*?*?*?*?*?*?*?*?,4.3,4.3,100,101965,95,1378,295,8.2,15.9,7.1,973,736,918,147,340,0.0,9,5,9999,99999,9,999999999,0.0,999,999,99
3019,3,26,7,0,*?*?*?*?*?*?*?*?*?*?*?*?*?*?*?*?*?*?*?*?*?*?,4.8,4.8,100,101965,305,1374,292,107.7,122.3,80.6,11754,9986,9315,1746,285,0.5,8,4,9999,99999,9,999999999,0.0,999,999,99
3019,3,26,8,0,*?*?*?*?*?*?*?*?*?*?*?*?*?*?*?*?*?*?*?*?*?*?,5.4,5.5,100,101965,497,1373,283,274.3,397.9,130.3,28529,37125,16210,2524,230,1.0,5,3,9999,99999,9,999999999,0.0,999,999,99
3019,3,26,9,0,*?*?*?*?*?*?*?*?*?*?*?*?*?*?*?*?*?*?*?*?*?*?,6.7,5.8,94,101965,658,1373,276,404.0,566.6,132.5,41796,55030,17944,2685,175,0.5,2,1,9999,99999,9,999999999,0.0,999,999,99
3019,3,26,10,0,*?*?*?*?*?*?*?*?*?*?*?*?*?*?*?*?*?*?*?*?*?*?,8.5,5.6,82,101965,778,1375,300,426.5,337.7,235.4,45805,35623,26166,5650,120,1.0,6,3,9999,99999,9,999999999,0.0,999,999,99
3019,3,26,11,0,*?*?*?*?*?*?*?*?*?*?*?*?*?*?*?*?*?*?*?*?*?*?,9.1,4.5,72,101965,846,1373,297,499.0,425.3,237.0,52416,43592,27719,5788,65,1.0,5,3,9999,99999,9,999999999,0.0,999,999,99
3019,3,26,12,0,*?*?*?*?*?*?*?*?*?*?*?*?*?*?*?*?*?*?*?*?*?*?,9.5,4.1,69,101965,861,1375,299,508.1,425.9,241.3,53407,43724,28167,5982,10,1.5,5,3,9999,99999,9,999999999,0.0,999,999,99
3019,3,26,13,0,*?*?*?*?*?*?*?*?*?*?*?*?*?*?*?*?*?*?*?*?*?*?,9.4,4.3,70,101965,819,1374,317,259.9,58.0,225.4,28643,5829,25409,7457,62,1.5,9,5,9999,99999,9,999999999,0.6,999,999,99
3019,3,26,14,0,*?*?*?*?*?*?*?*?*?*?*?*?*?*?*?*?*?*?*?*?*?*?,9.5,2.3,61,101965,724,1373,307,355.6,240.8,228.6,37974,24968,25554,5345,113,1.5,7,4,9999,99999,9,999999999,1.2,999,999,99
3019,3,26,15,0,*?*?*?*?*?*?*?*?*?*?*?*?*?*?*?*?*?*?*?*?*?*?,9.9,-0.4,48,101965,583,1373,308,278.8,234.5,179.3,29597,23396,20307,3878,165,1.5,7,4,9999,99999,9,999999999,0.6,999,999,99
3019,3,26,16,0,*?*?*?*?*?*?*?*?*?*?*?*?*?*?*?*?*?*?*?*?*?*?,9.6,1.0,55,101965,406,1376,280,230.1,523.9,75.5,23703,45821,10913,1396,217,1.0,2,1,9999,99999,9,999999999,0.0,999,999,99
3019,3,26,17,0,*?*?*?*?*?*?*?*?*?*?*?*?*?*?*?*?*?*?*?*?*?*?,9.6,2.7,62,101965,203,1373,308,71.9,173.6,46.2,7663,10917,5615,842,268,0.0,7,4,9999,99999,9,999999999,0.0,999,999,99
3019,3,26,18,0,*?*?*?*?*?*?*?*?*?*?*?*?*?*?*?*?*?*?*?*?*?*?,8.6,3.0,68,101965,0,-0,313,0.0,-0.0,0.0,0,0,0,0,320,1.0,9,5,9999,99999,9,999999999,0.0,999,999,99
3019,3,26,19,0,*?*?*?*?*?*?*?*?*?*?*?*?*?*?*?*?*?*?*?*?*?*?,7.3,3.8,79,101965,0,-0,312,0.0,-0.0,0.0,0,0,0,0,323,2.1,10,5,9999,99999,9,999999999,0.0,999,999,99
3019,3,26,20,0,*?*?*?*?*?*?*?*?*?*?*?*?*?*?*?*?*?*?*?*?*?*?,6.9,3.0,76,101965,0,-0,310,0.0,-0.0,0.0,0,0,0,0,327,2.1,10,5,9999,99999,9,999999999,0.3,999,999,99
3019,3,26,21,0,*?*?*?*?*?*?*?*?*?*?*?*?*?*?*?*?*?*?*?*?*?*?,6.6,4.3,85,101965,0,-0,309,0.0,-0.0,0.0,0,0,0,0,330,1.5,10,5,9999,99999,9,999999999,0.4,999,999,99
3019,3,26,22,0,*?*?*?*?*?*?*?*?*?*?*?*?*?*?*?*?*?*?*?*?*?*?,6.7,3.6,80,101965,0,-0,309,0.0,-0.0,0.0,0,0,0,0,333,1.0,10,5,9999,99999,9,999999999,0.0,999,999,99
3019,3,26,23,0,*?*?*?*?*?*?*?*?*?*?*?*?*?*?*?*?*?*?*?*?*?*?,5.9,3.9,87,101965,0,-0,306,0.0,-0.0,0.0,0,0,0,0,337,0.5,10,5,9999,99999,9,999999999,0.0,999,999,99
3019,3,26,24,0,*?*?*?*?*?*?*?*?*?*?*?*?*?*?*?*?*?*?*?*?*?*?,8.1,6.6,89,101965,0,-0,315,0.0,-0.0,0.0,0,0,0,0,340,1.0,10,5,9999,99999,9,999999999,0.0,999,999,99
3019,3,27,1,0,*?*?*?*?*?*?*?*?*?*?*?*?*?*?*?*?*?*?*?*?*?*?,4.1,3.8,98,101420,0,-0,298,0.0,-0.0,0.0,0,0,0,0,302,1.5,10,5,9999,99999,9,999999999,0.2,999,999,99
3019,3,27,2,0,*?*?*?*?*?*?*?*?*?*?*?*?*?*?*?*?*?*?*?*?*?*?,3.4,3.4,100,101420,0,-0,295,0.0,-0.0,0.0,0,0,0,0,263,1.0,10,5,9999,99999,9,999999999,0.1,999,999,99
3019,3,27,3,0,*?*?*?*?*?*?*?*?*?*?*?*?*?*?*?*?*?*?*?*?*?*?,3.2,3.2,100,101420,0,-0,294,0.0,-0.0,0.0,0,0,0,0,225,1.5,10,5,9999,99999,9,999999999,0.2,999,999,99
3019,3,27,4,0,*?*?*?*?*?*?*?*?*?*?*?*?*?*?*?*?*?*?*?*?*?*?,2.5,2.5,100,101420,0,-0,291,0.0,-0.0,0.0,0,0,0,0,187,0.0,10,5,9999,99999,9,999999999,0.1,999,999,99
3019,3,27,5,0,*?*?*?*?*?*?*?*?*?*?*?*?*?*?*?*?*?*?*?*?*?*?,1.8,1.7,100,101420,0,-0,289,0.0,-0.0,0.0,0,0,0,0,148,0.5,10,5,9999,99999,9,999999999,0.0,999,999,99
3019,3,27,6,0,*?*?*?*?*?*?*?*?*?*?*?*?*?*?*?*?*?*?*?*?*?*?,2.1,1.7,98,101420,103,1370,285,11.2,19.9,9.7,1307,960,1231,201,110,0.0,9,5,9999,99999,9,999999999,0.1,999,999,99
3019,3,27,7,0,*?*?*?*?*?*?*?*?*?*?*?*?*?*?*?*?*?*?*?*?*?*?,2.5,2.5,100,101420,313,1372,269,156.0,359.0,74.1,16274,28492,9646,1356,110,0.5,5,3,9999,99999,9,999999999,0.0,999,999,99
3019,3,27,8,0,*?*?*?*?*?*?*?*?*?*?*?*?*?*?*?*?*?*?*?*?*?*?,4.4,3.6,95,101420,505,1373,255,299.8,570.4,89.9,31144,52931,12905,1730,110,1.0,0,0,9999,99999,9,999999999,1.1,999,999,99
3019,3,27,9,0,*?*?*?*?*?*?*?*?*?*?*?*?*?*?*?*?*?*?*?*?*?*?,6.5,5.0,91,101420,666,1373,265,410.8,592.9,123.2,42896,57787,17061,2549,110,0.5,0,0,9999,99999,9,999999999,2.1,999,999,99
3019,3,27,10,0,*?*?*?*?*?*?*?*?*?*?*?*?*?*?*?*?*?*?*?*?*?*?,8.6,5.0,78,101420,785,1374,273,492.8,603.6,147.8,51647,59985,19926,3334,110,1.0,0,0,9999,99999,9,999999999,2.1,999,999,99
3019,3,27,11,0,*?*?*?*?*?*?*?*?*?*?*?*?*?*?*?*?*?*?*?*?*?*?,10.7,5.5,71,101420,854,1374,287,540.0,602.2,165.8,56556,60279,21832,3981,110,1.0,1,0,9999,99999,9,999999999,1.1,999,999,99
3019,3,27,12,0,*?*?*?*?*?*?*?*?*?*?*?*?*?*?*?*?*?*?*?*?*?*?,11.7,6.1,69,101420,867,1373,314,481.0,341.2,265.5,51874,36434,29221,6869,110,1.5,6,3,9999,99999,9,999999999,0.0,999,999,99
3019,3,27,13,0,*?*?*?*?*?*?*?*?*?*?*?*?*?*?*?*?*?*?*?*?*?*?,11.9,6.4,70,101420,825,1373,320,410.8,244.0,264.2,44052,25910,29023,6650,98,1.5,7,4,9999,99999,9,999999999,0.0,999,999,99
3019,3,27,14,0,*?*?*?*?*?*?*?*?*?*?*?*?*?*?*?*?*?*?*?*?*?*?,11.9,6.1,68,101420,731,1374,306,441.0,487.4,181.7,46654,49207,22130,3955,87,1.5,4,2,9999,99999,9,999999999,0.1,999,999,99
3019,3,27,15,0,*?*?*?*?*?*?*?*?*?*?*?*?*?*?*?*?*?*?*?*?*?*?,12.0,5.3,64,101420,590,1374,288,358.0,583.7,107.4,37230,55917,15073,2134,75,1.5,0,0,9999,99999,9,999999999,0.5,999,999,99
3019,3,27,16,0,*?*?*?*?*?*?*?*?*?*?*?*?*?*?*?*?*?*?*?*?*?*?,11.6,5.0,64,101420,412,1374,290,235.2,543.6,72.2,24363,47860,10571,1352,63,1.0,1,0,9999,99999,9,999999999,0.8,999,999,99
3019,3,27,17,0,*?*?*?*?*?*?*?*?*?*?*?*?*?*?*?*?*?*?*?*?*?*?,11.6,6.4,70,101420,209,1371,314,83.6,245.6,46.2,8767,15959,6209,826,52,0.0,6,3,9999,99999,9,999999999,0.8,999,999,99
3019,3,27,18,0,*?*?*?*?*?*?*?*?*?*?*?*?*?*?*?*?*?*?*?*?*?*?,9.2,6.7,85,101420,0,-0,316,0.0,-0.0,0.0,0,0,0,0,40,1.0,9,5,9999,99999,9,999999999,0.7,999,999,99
3019,3,27,19,0,*?*?*?*?*?*?*?*?*?*?*?*?*?*?*?*?*?*?*?*?*?*?,7.4,6.7,97,101420,0,-0,312,0.0,-0.0,0.0,0,0,0,0,92,2.1,10,5,9999,99999,9,999999999,0.1,999,999,99
3019,3,27,20,0,*?*?*?*?*?*?*?*?*?*?*?*?*?*?*?*?*?*?*?*?*?*?,6.8,6.9,100,101420,0,-0,309,0.0,-0.0,0.0,0,0,0,0,143,2.1,10,5,9999,99999,9,999999999,0.6,999,999,99
3019,3,27,21,0,*?*?*?*?*?*?*?*?*?*?*?*?*?*?*?*?*?*?*?*?*?*?,6.4,6.2,99,101420,0,-0,308,0.0,-0.0,0.0,0,0,0,0,195,1.5,10,5,9999,99999,9,999999999,2.9,999,999,99
3019,3,27,22,0,*?*?*?*?*?*?*?*?*?*?*?*?*?*?*?*?*?*?*?*?*?*?,4.6,4.6,100,101420,0,-0,300,0.0,-0.0,0.0,0,0,0,0,247,1.0,10,5,9999,99999,9,999999999,2.0,999,999,99
3019,3,27,23,0,*?*?*?*?*?*?*?*?*?*?*?*?*?*?*?*?*?*?*?*?*?*?,4.7,4.6,100,101420,0,-0,301,0.0,-0.0,0.0,0,0,0,0,298,0.5,10,5,9999,99999,9,999999999,0.4,999,999,99
3019,3,27,24,0,*?*?*?*?*?*?*?*?*?*?*?*?*?*?*?*?*?*?*?*?*?*?,5.1,3.9,92,101420,0,-0,302,0.0,-0.0,0.0,0,0,0,0,340,1.0,10,5,9999,99999,9,999999999,0.0,999,999,99
3019,3,28,1,0,*?*?*?*?*?*?*?*?*?*?*?*?*?*?*?*?*?*?*?*?*?*?,4.6,4.6,100,101644,0,-0,300,0.0,-0.0,0.0,0,0,0,0,343,1.5,10,5,9999,99999,9,999999999,0.1,999,999,99
3019,3,28,2,0,*?*?*?*?*?*?*?*?*?*?*?*?*?*?*?*?*?*?*?*?*?*?,4.3,4.3,100,101644,0,-0,299,0.0,-0.0,0.0,0,0,0,0,337,1.0,10,5,9999,99999,9,999999999,0.1,999,999,99
3019,3,28,3,0,*?*?*?*?*?*?*?*?*?*?*?*?*?*?*?*?*?*?*?*?*?*?,3.7,3.8,100,101644,0,-0,296,0.0,-0.0,0.0,0,0,0,0,330,1.5,10,5,9999,99999,9,999999999,0.1,999,999,99
3019,3,28,4,0,*?*?*?*?*?*?*?*?*?*?*?*?*?*?*?*?*?*?*?*?*?*?,3.1,3.0,100,101644,0,-0,294,0.0,-0.0,0.0,0,0,0,0,323,0.0,10,5,9999,99999,9,999999999,0.0,999,999,99
3019,3,28,5,0,*?*?*?*?*?*?*?*?*?*?*?*?*?*?*?*?*?*?*?*?*?*?,3.7,3.8,100,101644,0,-0,296,0.0,-0.0,0.0,0,0,0,0,317,0.5,10,5,9999,99999,9,999999999,0.0,999,999,99
3019,3,28,6,0,*?*?*?*?*?*?*?*?*?*?*?*?*?*?*?*?*?*?*?*?*?*?,4.3,4.3,100,101644,112,1375,299,8.2,0.0,8.2,1003,-0,1003,325,310,0.0,10,5,9999,99999,9,999999999,0.0,999,999,99
3019,3,28,7,0,*?*?*?*?*?*?*?*?*?*?*?*?*?*?*?*?*?*?*?*?*?*?,4.1,4.1,100,101644,322,1374,298,50.2,0.0,50.2,5848,0,5861,1987,272,0.5,10,5,9999,99999,9,999999999,0.0,999,999,99
3019,3,28,8,0,*?*?*?*?*?*?*?*?*?*?*?*?*?*?*?*?*?*?*?*?*?*?,5.4,5.5,100,101644,513,1372,299,153.9,54.7,133.4,16900,5191,15048,3770,233,1.0,9,5,9999,99999,9,999999999,0.0,999,999,99
3019,3,28,9,0,*?*?*?*?*?*?*?*?*?*?*?*?*?*?*?*?*?*?*?*?*?*?,7.4,7.3,100,101644,674,1373,308,209.7,56.8,181.8,23067,5616,20493,5555,195,0.5,9,5,9999,99999,9,999999999,0.0,999,999,99
3019,3,28,10,0,*?*?*?*?*?*?*?*?*?*?*?*?*?*?*?*?*?*?*?*?*?*?,9.4,7.6,100,101644,792,1372,317,250.9,57.8,217.6,27640,5800,24524,7089,157,1.0,9,5,9999,99999,9,999999999,0.4,999,999,99
3019,3,28,11,0,*?*?*?*?*?*?*?*?*?*?*?*?*?*?*?*?*?*?*?*?*?*?,10.8,7.3,93,101644,860,1372,323,274.7,58.3,238.2,30375,5792,26966,8086,118,1.0,9,5,9999,99999,9,999999999,4.8,999,999,99
3019,3,28,12,0,*?*?*?*?*?*?*?*?*?*?*?*?*?*?*?*?*?*?*?*?*?*?,12.5,8.3,89,101644,874,1373,331,279.4,58.4,242.3,30851,5851,27368,8297,80,1.5,9,5,9999,99999,9,999999999,2.6,999,999,99
3019,3,28,13,0,*?*?*?*?*?*?*?*?*?*?*?*?*?*?*?*?*?*?*?*?*?*?,12.4,8.8,93,101644,832,1373,331,264.8,58.1,229.5,29174,5849,25874,7658,77,1.5,9,5,9999,99999,9,999999999,0.4,999,999,99
3019,3,28,14,0,*?*?*?*?*?*?*?*?*?*?*?*?*?*?*?*?*?*?*?*?*?*?,12.6,7.4,84,101644,737,1373,336,133.4,0.0,133.4,15807,0,15867,6073,73,1.5,10,5,9999,99999,9,999999999,0.0,999,999,99
3019,3,28,15,0,*?*?*?*?*?*?*?*?*?*?*?*?*?*?*?*?*?*?*?*?*?*?,12.4,7.6,87,101644,596,1373,331,182.6,56.0,158.3,20069,5440,17848,4651,70,1.5,9,5,9999,99999,9,999999999,0.0,999,999,99
3019,3,28,16,0,*?*?*?*?*?*?*?*?*?*?*?*?*?*?*?*?*?*?*?*?*?*?,12.4,6.7,81,101644,418,1373,331,120.7,52.7,104.7,13255,4783,11825,2840,67,1.0,9,5,9999,99999,9,999999999,0.4,999,999,99
3019,3,28,17,0,*?*?*?*?*?*?*?*?*?*?*?*?*?*?*?*?*?*?*?*?*?*?,12.1,9.2,98,101644,216,1375,329,50.4,42.6,43.7,5580,2996,5173,925,63,0.0,9,5,9999,99999,9,999999999,0.0,999,999,99
3019,3,28,18,0,*?*?*?*?*?*?*?*?*?*?*?*?*?*?*?*?*?*?*?*?*?*?,10.4,9.1,100,101644,3,1505,325,0.0,0.0,0.0,0,0,0,0,60,1.0,10,5,9999,99999,9,999999999,0.0,999,999,99
3019,3,28,19,0,*?*?*?*?*?*?*?*?*?*?*?*?*?*?*?*?*?*?*?*?*?*?,9.1,7.7,100,101644,0,-0,319,0.0,-0.0,0.0,0,0,0,0,102,2.1,10,5,9999,99999,9,999999999,0.0,999,999,99
3019,3,28,20,0,*?*?*?*?*?*?*?*?*?*?*?*?*?*?*?*?*?*?*?*?*?*?,7.7,7.6,100,101644,0,-0,313,0.0,-0.0,0.0,0,0,0,0,143,2.1,10,5,9999,99999,9,999999999,0.2,999,999,99
3019,3,28,21,0,*?*?*?*?*?*?*?*?*?*?*?*?*?*?*?*?*?*?*?*?*?*?,7.2,7.1,100,101644,0,-0,311,0.0,-0.0,0.0,0,0,0,0,185,1.5,10,5,9999,99999,9,999999999,0.2,999,999,99
3019,3,28,22,0,*?*?*?*?*?*?*?*?*?*?*?*?*?*?*?*?*?*?*?*?*?*?,6.2,6.1,100,101644,0,-0,307,0.0,-0.0,0.0,0,0,0,0,227,1.0,10,5,9999,99999,9,999999999,0.2,999,999,99
3019,3,28,23,0,*?*?*?*?*?*?*?*?*?*?*?*?*?*?*?*?*?*?*?*?*?*?,6.1,6.1,100,101644,0,-0,306,0.0,-0.0,0.0,0,0,0,0,268,0.5,10,5,9999,99999,9,999999999,0.2,999,999,99
3019,3,28,24,0,*?*?*?*?*?*?*?*?*?*?*?*?*?*?*?*?*?*?*?*?*?*?,4.8,4.8,100,101644,0,-0,301,0.0,-0.0,0.0,0,0,0,0,350,1.0,10,5,9999,99999,9,999999999,0.1,999,999,99
3019,3,29,1,0,*?*?*?*?*?*?*?*?*?*?*?*?*?*?*?*?*?*?*?*?*?*?,6.2,5.9,97,101414,0,-0,307,0.0,-0.0,0.0,0,0,0,0,293,1.5,10,5,9999,99999,9,999999999,0.0,999,999,99
3019,3,29,2,0,*?*?*?*?*?*?*?*?*?*?*?*?*?*?*?*?*?*?*?*?*?*?,6.1,5.9,97,101414,0,-0,306,0.0,-0.0,0.0,0,0,0,0,277,1.0,10,5,9999,99999,9,999999999,0.1,999,999,99
3019,3,29,3,0,*?*?*?*?*?*?*?*?*?*?*?*?*?*?*?*?*?*?*?*?*?*?,6.1,5.6,96,101414,0,-0,306,0.0,-0.0,0.0,0,0,0,0,260,1.5,10,5,9999,99999,9,999999999,0.6,999,999,99
3019,3,29,4,0,*?*?*?*?*?*?*?*?*?*?*?*?*?*?*?*?*?*?*?*?*?*?,6.0,5.0,92,101414,0,-0,306,0.0,-0.0,0.0,0,0,0,0,243,0.0,10,5,9999,99999,9,999999999,0.5,999,999,99
3019,3,29,5,0,*?*?*?*?*?*?*?*?*?*?*?*?*?*?*?*?*?*?*?*?*?*?,6.3,3.2,80,101414,0,-0,308,0.0,-0.0,0.0,0,0,0,0,227,0.5,10,5,9999,99999,9,999999999,0.4,999,999,99
3019,3,29,6,0,*?*?*?*?*?*?*?*?*?*?*?*?*?*?*?*?*?*?*?*?*?*?,6.5,4.6,87,101414,120,1369,308,9.9,0.0,9.9,1201,-0,1201,390,210,0.0,10,5,9999,99999,9,999999999,0.4,999,999,99
3019,3,29,7,0,*?*?*?*?*?*?*?*?*?*?*?*?*?*?*?*?*?*?*?*?*?*?,6.6,3.9,83,101414,330,1373,309,51.9,0.0,51.9,6043,0,6057,2058,195,0.5,10,5,9999,99999,9,999999999,0.4,999,999,99
3019,3,29,8,0,*?*?*?*?*?*?*?*?*?*?*?*?*?*?*?*?*?*?*?*?*?*?,7.0,4.3,82,101414,521,1371,311,90.2,0.0,90.2,10566,0,10599,3817,180,1.0,10,5,9999,99999,9,999999999,0.4,999,999,99
3019,3,29,9,0,*?*?*?*?*?*?*?*?*?*?*?*?*?*?*?*?*?*?*?*?*?*?,7.7,4.3,78,101414,681,1371,309,212.5,56.9,184.2,23380,5624,20771,5650,165,0.5,9,5,9999,99999,9,999999999,0.4,999,999,99
3019,3,29,10,0,*?*?*?*?*?*?*?*?*?*?*?*?*?*?*?*?*?*?*?*?*?*?,7.9,3.6,74,101414,799,1371,310,253.6,57.9,219.9,27938,5808,24787,7196,150,1.0,9,5,9999,99999,9,999999999,0.5,999,999,99
3019,3,29,11,0,*?*?*?*?*?*?*?*?*?*?*?*?*?*?*?*?*?*?*?*?*?*?,8.6,2.5,64,101414,867,1371,313,277.3,58.3,240.4,30606,5851,27149,8199,135,1.0,9,5,9999,99999,9,999999999,2.3,999,999,99
3019,3,29,12,0,*?*?*?*?*?*?*?*?*?*?*?*?*?*?*?*?*?*?*?*?*?*?,8.4,2.9,67,101414,881,1372,317,162.3,0.0,162.3,19392,0,19475,7705,120,1.5,10,5,9999,99999,9,999999999,0.4,999,999,99
3019,3,29,13,0,*?*?*?*?*?*?*?*?*?*?*?*?*?*?*?*?*?*?*?*?*?*?,8.9,3.9,70,101414,838,1371,315,267.1,58.1,231.6,29429,5865,26095,7757,117,1.5,9,5,9999,99999,9,999999999,0.0,999,999,99
3019,3,29,14,0,*?*?*?*?*?*?*?*?*?*?*?*?*?*?*?*?*?*?*?*?*?*?,9.0,4.6,73,101414,743,1371,320,134.7,0.0,134.7,15968,0,16030,6145,113,1.5,10,5,9999,99999,9,999999999,0.0,999,999,99
3019,3,29,15,0,*?*?*?*?*?*?*?*?*?*?*?*?*?*?*?*?*?*?*?*?*?*?,8.5,4.1,73,101414,602,1372,313,184.9,56.0,160.3,20318,5456,18067,4722,110,1.5,9,5,9999,99999,9,999999999,0.0,999,999,99
3019,3,29,16,0,*?*?*?*?*?*?*?*?*?*?*?*?*?*?*?*?*?*?*?*?*?*?,8.7,4.6,74,101414,424,1371,318,70.8,0.0,70.8,8256,0,8278,2895,107,1.0,10,5,9999,99999,9,999999999,1.0,999,999,99
3019,3,29,17,0,*?*?*?*?*?*?*?*?*?*?*?*?*?*?*?*?*?*?*?*?*?*?,8.8,5.3,78,101414,222,1372,319,30.3,0.0,30.3,3541,0,3547,1173,103,0.0,10,5,9999,99999,9,999999999,1.4,999,999,99
3019,3,29,18,0,*?*?*?*?*?*?*?*?*?*?*?*?*?*?*?*?*?*?*?*?*?*?,8.4,3.2,69,101414,9,1348,317,0.0,0.0,0.0,0,0,0,0,100,1.0,10,5,9999,99999,9,999999999,0.7,999,999,99
3019,3,29,19,0,*?*?*?*?*?*?*?*?*?*?*?*?*?*?*?*?*?*?*?*?*?*?,7.7,3.0,71,101414,0,-0,314,0.0,-0.0,0.0,0,0,0,0,108,2.1,10,5,9999,99999,9,999999999,0.0,999,999,99
3019,3,29,20,0,*?*?*?*?*?*?*?*?*?*?*?*?*?*?*?*?*?*?*?*?*?*?,7.9,2.1,66,101414,0,-0,315,0.0,-0.0,0.0,0,0,0,0,117,2.1,10,5,9999,99999,9,999999999,0.0,999,999,99
3019,3,29,21,0,*?*?*?*?*?*?*?*?*?*?*?*?*?*?*?*?*?*?*?*?*?*?,7.5,3.6,75,101414,0,-0,313,0.0,-0.0,0.0,0,0,0,0,125,1.5,10,5,9999,99999,9,999999999,0.0,999,999,99
3019,3,29,22,0,*?*?*?*?*?*?*?*?*?*?*?*?*?*?*?*?*?*?*?*?*?*?,6.9,2.5,72,101414,0,-0,311,0.0,-0.0,0.0,0,0,0,0,133,1.0,10,5,9999,99999,9,999999999,0.0,999,999,99
3019,3,29,23,0,*?*?*?*?*?*?*?*?*?*?*?*?*?*?*?*?*?*?*?*?*?*?,6.4,3.8,82,101414,0,-0,308,0.0,-0.0,0.0,0,0,0,0,142,0.5,10,5,9999,99999,9,999999999,0.0,999,999,99
3019,3,29,24,0,*?*?*?*?*?*?*?*?*?*?*?*?*?*?*?*?*?*?*?*?*?*?,6.1,6.1,98,101414,0,-0,306,0.0,-0.0,0.0,0,0,0,0,310,1.0,10,5,9999,99999,9,999999999,0.2,999,999,99
3019,3,30,1,0,*?*?*?*?*?*?*?*?*?*?*?*?*?*?*?*?*?*?*?*?*?*?,4.7,2.7,86,101263,0,-0,301,0.0,-0.0,0.0,0,0,0,0,152,1.5,10,5,9999,99999,9,999999999,0.2,999,999,99
3019,3,30,2,0,*?*?*?*?*?*?*?*?*?*?*?*?*?*?*?*?*?*?*?*?*?*?,3.7,2.1,88,101263,0,-0,297,0.0,-0.0,0.0,0,0,0,0,153,1.0,10,5,9999,99999,9,999999999,0.1,999,999,99
3019,3,30,3,0,*?*?*?*?*?*?*?*?*?*?*?*?*?*?*?*?*?*?*?*?*?*?,4.5,3.4,92,101263,0,-0,300,0.0,-0.0,0.0,0,0,0,0,155,1.5,10,5,9999,99999,9,999999999,2.5,999,999,99
3019,3,30,4,0,*?*?*?*?*?*?*?*?*?*?*?*?*?*?*?*?*?*?*?*?*?*?,4.0,3.8,98,101263,0,-0,298,0.0,-0.0,0.0,0,0,0,0,157,0.0,10,5,9999,99999,9,999999999,0.0,999,999,99
3019,3,30,5,0,*?*?*?*?*?*?*?*?*?*?*?*?*?*?*?*?*?*?*?*?*?*?,3.6,2.9,95,101263,0,-0,296,0.0,-0.0,0.0,0,0,0,0,158,0.5,10,5,9999,99999,9,999999999,0.0,999,999,99
3019,3,30,6,0,*?*?*?*?*?*?*?*?*?*?*?*?*?*?*?*?*?*?*?*?*?*?,3.1,3.0,99,101263,129,1374,294,11.6,0.0,11.6,1399,-0,1399,455,160,0.0,10,5,9999,99999,9,999999999,0.0,999,999,99
3019,3,30,7,0,*?*?*?*?*?*?*?*?*?*?*?*?*?*?*?*?*?*?*?*?*?*?,4.3,4.1,98,101263,338,1371,299,53.6,0.0,53.6,6239,0,6253,2130,160,0.5,10,5,9999,99999,9,999999999,0.0,999,999,99
3019,3,30,8,0,*?*?*?*?*?*?*?*?*?*?*?*?*?*?*?*?*?*?*?*?*?*?,5.5,4.5,93,101263,529,1371,304,91.9,0.0,91.9,10763,0,10797,3897,160,1.0,10,5,9999,99999,9,999999999,0.0,999,999,99
3019,3,30,9,0,*?*?*?*?*?*?*?*?*?*?*?*?*?*?*?*?*?*?*?*?*?*?,6.6,3.4,80,101263,689,1371,309,123.9,0.0,123.9,14641,0,14695,5554,160,0.5,10,5,9999,99999,9,999999999,0.0,999,999,99
3019,3,30,10,0,*?*?*?*?*?*?*?*?*?*?*?*?*?*?*?*?*?*?*?*?*?*?,8.5,4.6,76,101263,807,1372,317,147.5,0.0,147.5,17553,0,17624,6862,160,1.0,10,5,9999,99999,9,999999999,0.0,999,999,99
3019,3,30,11,0,*?*?*?*?*?*?*?*?*?*?*?*?*?*?*?*?*?*?*?*?*?*?,9.6,4.6,70,101263,874,1371,322,161.1,0.0,161.1,19245,0,19327,7636,160,1.0,10,5,9999,99999,9,999999999,0.0,999,999,99
3019,3,30,12,0,*?*?*?*?*?*?*?*?*?*?*?*?*?*?*?*?*?*?*?*?*?*?,10.3,4.6,67,101263,887,1371,326,163.7,0.0,163.7,19571,0,19655,7785,160,1.5,10,5,9999,99999,9,999999999,0.0,999,999,99
3019,3,30,13,0,*?*?*?*?*?*?*?*?*?*?*?*?*?*?*?*?*?*?*?*?*?*?,10.5,3.0,60,101263,845,1372,327,155.1,0.0,155.1,18502,0,18579,7295,152,1.5,10,5,9999,99999,9,999999999,0.0,999,999,99
3019,3,30,14,0,*?*?*?*?*?*?*?*?*?*?*?*?*?*?*?*?*?*?*?*?*?*?,10.6,1.0,51,101263,749,1370,328,136.0,0.0,136.0,16130,0,16192,6217,143,1.5,10,5,9999,99999,9,999999999,0.0,999,999,99
3019,3,30,15,0,*?*?*?*?*?*?*?*?*?*?*?*?*?*?*?*?*?*?*?*?*?*?,10.5,1.7,54,101263,608,1371,327,107.7,0.0,107.7,12669,0,12712,4697,135,1.5,10,5,9999,99999,9,999999999,0.0,999,999,99
3019,3,30,16,0,*?*?*?*?*?*?*?*?*?*?*?*?*?*?*?*?*?*?*?*?*?*?,10.2,-0.2,48,101263,430,1370,326,72.1,0.0,72.1,8408,0,8431,2952,127,1.0,10,5,9999,99999,9,999999999,0.0,999,999,99
3019,3,30,17,0,*?*?*?*?*?*?*?*?*?*?*?*?*?*?*?*?*?*?*?*?*?*?,9.9,-0.4,48,101263,228,1370,325,31.5,0.0,31.5,3689,0,3695,1222,118,0.0,10,5,9999,99999,9,999999999,0.0,999,999,99
3019,3,30,18,0,*?*?*?*?*?*?*?*?*?*?*?*?*?*?*?*?*?*?*?*?*?*?,8.9,3.0,66,101263,16,1410,319,0.0,0.0,0.0,0,0,0,0,110,1.0,10,5,9999,99999,9,999999999,0.0,999,999,99
3019,3,30,19,0,*?*?*?*?*?*?*?*?*?*?*?*?*?*?*?*?*?*?*?*?*?*?,7.8,3.0,71,101263,0,-0,314,0.0,-0.0,0.0,0,0,0,0,122,2.1,10,5,9999,99999,9,999999999,0.0,999,999,99
3019,3,30,20,0,*?*?*?*?*?*?*?*?*?*?*?*?*?*?*?*?*?*?*?*?*?*?,6.4,2.7,76,101263,0,-0,308,0.0,-0.0,0.0,0,0,0,0,133,2.1,10,5,9999,99999,9,999999999,0.0,999,999,99
3019,3,30,21,0,*?*?*?*?*?*?*?*?*?*?*?*?*?*?*?*?*?*?*?*?*?*?,6.2,3.2,81,101263,0,-0,307,0.0,-0.0,0.0,0,0,0,0,145,1.5,10,5,9999,99999,9,999999999,0.0,999,999,99
3019,3,30,22,0,*?*?*?*?*?*?*?*?*?*?*?*?*?*?*?*?*?*?*?*?*?*?,5.7,3.0,82,101263,0,-0,305,0.0,-0.0,0.0,0,0,0,0,157,1.0,10,5,9999,99999,9,999999999,0.0,999,999,99
3019,3,30,23,0,*?*?*?*?*?*?*?*?*?*?*?*?*?*?*?*?*?*?*?*?*?*?,5.4,3.4,86,101263,0,-0,304,0.0,-0.0,0.0,0,0,0,0,168,0.5,10,5,9999,99999,9,999999999,0.0,999,999,99
3019,3,30,24,0,*?*?*?*?*?*?*?*?*?*?*?*?*?*?*?*?*?*?*?*?*?*?,5.9,3.2,82,101263,0,-0,306,0.0,-0.0,0.0,0,0,0,0,150,1.0,10,5,9999,99999,9,999999999,0.0,999,999,99
3019,3,31,1,0,*?*?*?*?*?*?*?*?*?*?*?*?*?*?*?*?*?*?*?*?*?*?,4.9,3.9,95,101183,0,-0,302,0.0,-0.0,0.0,0,0,0,0,163,1.5,10,5,9999,99999,9,999999999,0.0,999,999,99
3019,3,31,2,0,*?*?*?*?*?*?*?*?*?*?*?*?*?*?*?*?*?*?*?*?*?*?,4.8,4.3,97,101183,0,-0,301,0.0,-0.0,0.0,0,0,0,0,147,1.0,10,5,9999,99999,9,999999999,0.0,999,999,99
3019,3,31,3,0,*?*?*?*?*?*?*?*?*?*?*?*?*?*?*?*?*?*?*?*?*?*?,4.8,4.1,96,101183,0,-0,301,0.0,-0.0,0.0,0,0,0,0,130,1.5,10,5,9999,99999,9,999999999,0.0,999,999,99
3019,3,31,4,0,*?*?*?*?*?*?*?*?*?*?*?*?*?*?*?*?*?*?*?*?*?*?,4.7,4.1,97,101183,0,-0,301,0.0,-0.0,0.0,0,0,0,0,113,0.0,10,5,9999,99999,9,999999999,0.0,999,999,99
3019,3,31,5,0,*?*?*?*?*?*?*?*?*?*?*?*?*?*?*?*?*?*?*?*?*?*?,5.0,4.3,97,101183,0,-0,302,0.0,-0.0,0.0,0,0,0,0,97,0.5,10,5,9999,99999,9,999999999,0.0,999,999,99
3019,3,31,6,0,*?*?*?*?*?*?*?*?*?*?*?*?*?*?*?*?*?*?*?*?*?*?,4.8,2.7,88,101183,137,1369,297,23.1,30.7,20.0,2613,1720,2443,417,80,0.0,9,5,9999,99999,9,999999999,0.0,999,999,99
3019,3,31,7,0,*?*?*?*?*?*?*?*?*?*?*?*?*?*?*?*?*?*?*?*?*?*?,4.4,1.9,84,101183,346,1370,281,166.6,295.6,92.0,17194,24417,11661,1717,90,0.5,6,3,9999,99999,9,999999999,0.0,999,999,99
3019,3,31,8,0,*?*?*?*?*?*?*?*?*?*?*?*?*?*?*?*?*?*?*?*?*?*?,5.1,2.1,82,101183,537,1371,283,282.1,322.6,155.7,29996,31676,17785,3265,100,1.0,6,3,9999,99999,9,999999999,0.0,999,999,99
3019,3,31,9,0,*?*?*?*?*?*?*?*?*?*?*?*?*?*?*?*?*?*?*?*?*?*?,5.7,2.3,80,101183,696,1370,286,378.6,333.8,209.0,40511,34666,23424,4760,110,0.5,6,3,9999,99999,9,999999999,0.0,999,999,99
3019,3,31,10,0,*?*?*?*?*?*?*?*?*?*?*?*?*?*?*?*?*?*?*?*?*?*?,7.1,1.3,67,101183,814,1371,296,405.4,243.7,260.7,43447,25845,28667,6511,120,1.0,7,4,9999,99999,9,999999999,0.0,999,999,99
3019,3,31,11,0,*?*?*?*?*?*?*?*?*?*?*?*?*?*?*?*?*?*?*?*?*?*?,7.6,2.5,71,101183,881,1370,309,282.4,58.4,244.8,31120,5912,27580,8427,130,1.0,9,5,9999,99999,9,999999999,0.0,999,999,99
3019,3,31,12,0,*?*?*?*?*?*?*?*?*?*?*?*?*?*?*?*?*?*?*?*?*?*?,8.0,4.8,82,101183,894,1371,315,165.1,0.0,165.1,19747,0,19832,7866,140,1.5,10,5,9999,99999,9,999999999,0.0,999,999,99
3019,3,31,13,0,*?*?*?*?*?*?*?*?*?*?*?*?*?*?*?*?*?*?*?*?*?*?,8.1,5.3,83,101183,851,1371,307,360.2,146.2,269.4,39431,15356,30080,7419,137,1.5,8,4,9999,99999,9,999999999,0.0,999,999,99
3019,3,31,14,0,*?*?*?*?*?*?*?*?*?*?*?*?*?*?*?*?*?*?*?*?*?*?,7.7,5.6,87,101183,755,1370,305,316.1,144.5,236.5,34553,14949,26565,6114,133,1.5,8,4,9999,99999,9,999999999,0.7,999,999,99
3019,3,31,15,0,*?*?*?*?*?*?*?*?*?*?*?*?*?*?*?*?*?*?*?*?*?*?,7.9,5.0,83,101183,614,1370,297,328.8,328.7,181.5,35073,33223,20596,3949,130,1.5,6,3,9999,99999,9,999999999,0.6,999,999,99
3019,3,31,16,0,*?*?*?*?*?*?*?*?*?*?*?*?*?*?*?*?*?*?*?*?*?*?,7.7,7.4,100,101183,436,1369,298,221.2,311.3,122.1,23457,28667,14137,2456,127,1.0,6,3,9999,99999,9,999999999,0.0,999,999,99
3019,3,31,17,0,*?*?*?*?*?*?*?*?*?*?*?*?*?*?*?*?*?*?*?*?*?*?,7.6,7.4,100,101183,234,1368,301,89.2,186.3,57.4,9467,12786,6884,1068,123,0.0,7,4,9999,99999,9,999999999,0.0,999,999,99
3019,3,31,18,0,*?*?*?*?*?*?*?*?*?*?*?*?*?*?*?*?*?*?*?*?*?*?,7.4,7.4,100,101183,22,1374,312,0.0,0.0,0.0,0,0,0,0,120,1.0,10,5,9999,99999,9,999999999,0.0,999,999,99
3019,3,31,19,0,*?*?*?*?*?*?*?*?*?*?*?*?*?*?*?*?*?*?*?*?*?*?,6.5,6.6,100,101183,0,-0,308,0.0,-0.0,0.0,0,0,0,0,118,2.1,10,5,9999,99999,9,999999999,0.0,999,999,99
3019,3,31,20,0,*?*?*?*?*?*?*?*?*?*?*?*?*?*?*?*?*?*?*?*?*?*?,6.0,6.1,100,101183,0,-0,306,0.0,-0.0,0.0,0,0,0,0,117,2.1,10,5,9999,99999,9,999999999,0.1,999,999,99
3019,3,31,21,0,*?*?*?*?*?*?*?*?*?*?*?*?*?*?*?*?*?*?*?*?*?*?,5.9,5.9,100,101183,0,-0,306,0.0,-0.0,0.0,0,0,0,0,115,1.5,10,5,9999,99999,9,999999999,0.1,999,999,99
3019,3,31,22,0,*?*?*?*?*?*?*?*?*?*?*?*?*?*?*?*?*?*?*?*?*?*?,6.0,6.1,100,101183,0,-0,306,0.0,-0.0,0.0,0,0,0,0,113,1.0,10,5,9999,99999,9,999999999,0.0,999,999,99
3019,3,31,23,0,*?*?*?*?*?*?*?*?*?*?*?*?*?*?*?*?*?*?*?*?*?*?,6.1,6.1,100,101183,0,-0,306,0.0,-0.0,0.0,0,0,0,0,112,0.5,10,5,9999,99999,9,999999999,0.0,999,999,99
3019,3,31,24,0,*?*?*?*?*?*?*?*?*?*?*?*?*?*?*?*?*?*?*?*?*?*?,5.0,3.6,92,101183,0,-0,302,0.0,-0.0,0.0,0,0,0,0,180,1.0,10,5,9999,99999,9,999999999,0.0,999,999,99
3019,4,1,1,0,*?*?*?*?*?*?*?*?*?*?*?*?*?*?*?*?*?*?*?*?*?*?,6.4,5.5,93,101418,0,-0,308,0.0,-0.0,0.0,0,0,0,0,107,1.5,10,5,9999,99999,9,999999999,0.0,999,999,99
3019,4,1,2,0,*?*?*?*?*?*?*?*?*?*?*?*?*?*?*?*?*?*?*?*?*?*?,6.4,5.3,92,101418,0,-0,308,0.0,-0.0,0.0,0,0,0,0,103,1.0,10,5,9999,99999,9,999999999,0.0,999,999,99
3019,4,1,3,0,*?*?*?*?*?*?*?*?*?*?*?*?*?*?*?*?*?*?*?*?*?*?,6.9,4.3,83,101418,0,-0,310,0.0,-0.0,0.0,0,0,0,0,100,1.5,10,5,9999,99999,9,999999999,0.1,999,999,99
3019,4,1,4,0,*?*?*?*?*?*?*?*?*?*?*?*?*?*?*?*?*?*?*?*?*?*?,6.4,4.1,85,101418,0,-0,308,0.0,-0.0,0.0,0,0,0,0,97,0.0,10,5,9999,99999,9,999999999,0.1,999,999,99
3019,4,1,5,0,*?*?*?*?*?*?*?*?*?*?*?*?*?*?*?*?*?*?*?*?*?*?,6.3,5.1,92,101418,0,-0,307,0.0,-0.0,0.0,0,0,0,0,93,0.5,10,5,9999,99999,9,999999999,0.0,999,999,99
3019,4,1,6,0,*?*?*?*?*?*?*?*?*?*?*?*?*?*?*?*?*?*?*?*?*?*?,6.2,4.3,87,101418,145,1365,307,15.0,0.0,15.0,1789,-0,1790,584,90,0.0,10,5,9999,99999,9,999999999,0.0,999,999,99
3019,4,1,7,0,*?*?*?*?*?*?*?*?*?*?*?*?*?*?*?*?*?*?*?*?*?*?,7.0,4.8,85,101418,354,1369,311,56.9,0.0,56.9,6626,0,6642,2273,90,0.5,10,5,9999,99999,9,999999999,0.0,999,999,99
3019,4,1,8,0,*?*?*?*?*?*?*?*?*?*?*?*?*?*?*?*?*?*?*?*?*?*?,7.8,3.9,76,101418,545,1371,314,95.1,0.0,95.1,11150,0,11185,4058,90,1.0,10,5,9999,99999,9,999999999,0.3,999,999,99
3019,4,1,9,0,*?*?*?*?*?*?*?*?*?*?*?*?*?*?*?*?*?*?*?*?*?*?,7.7,3.6,75,101418,704,1370,314,127.0,0.0,127.0,15024,0,15080,5723,90,0.5,10,5,9999,99999,9,999999999,0.0,999,999,99
3019,4,1,10,0,*?*?*?*?*?*?*?*?*?*?*?*?*?*?*?*?*?*?*?*?*?*?,8.6,2.9,67,101418,821,1370,318,150.5,0.0,150.5,17924,0,17997,7031,90,1.0,10,5,9999,99999,9,999999999,0.4,999,999,99
3019,4,1,11,0,*?*?*?*?*?*?*?*?*?*?*?*?*?*?*?*?*?*?*?*?*?*?,9.2,2.9,64,101418,888,1370,321,164.0,0.0,164.0,19608,0,19692,7801,90,1.0,10,5,9999,99999,9,999999999,0.0,999,999,99
3019,4,1,12,0,*?*?*?*?*?*?*?*?*?*?*?*?*?*?*?*?*?*?*?*?*?*?,9.6,3.9,67,101418,900,1369,322,166.5,0.0,166.5,19919,0,20005,7943,90,1.5,10,5,9999,99999,9,999999999,0.0,999,999,99
3019,4,1,13,0,*?*?*?*?*?*?*?*?*?*?*?*?*?*?*?*?*?*?*?*?*?*?,9.6,3.8,66,101418,857,1370,322,157.8,0.0,157.8,18835,0,18914,7447,92,1.5,10,5,9999,99999,9,999999999,0.0,999,999,99
3019,4,1,14,0,*?*?*?*?*?*?*?*?*?*?*?*?*?*?*?*?*?*?*?*?*?*?,9.7,4.5,69,101418,761,1369,323,138.6,0.0,138.6,16450,0,16514,6360,93,1.5,10,5,9999,99999,9,999999999,0.0,999,999,99
3019,4,1,15,0,*?*?*?*?*?*?*?*?*?*?*?*?*?*?*?*?*?*?*?*?*?*?,9.8,4.3,68,101418,620,1370,323,110.2,0.0,110.2,12976,0,13021,4828,95,1.5,10,5,9999,99999,9,999999999,0.0,999,999,99
3019,4,1,16,0,*?*?*?*?*?*?*?*?*?*?*?*?*?*?*?*?*?*?*?*?*?*?,9.2,4.6,73,101418,442,1369,320,74.6,0.0,74.6,8705,0,8729,3068,97,1.0,10,5,9999,99999,9,999999999,0.0,999,999,99
3019,4,1,17,0,*?*?*?*?*?*?*?*?*?*?*?*?*?*?*?*?*?*?*?*?*?*?,9.5,3.9,68,101418,240,1367,322,34.1,0.0,34.1,3979,0,3986,1322,98,0.0,10,5,9999,99999,9,999999999,0.0,999,999,99
3019,4,1,18,0,*?*?*?*?*?*?*?*?*?*?*?*?*?*?*?*?*?*?*?*?*?*?,9.2,4.1,70,101418,28,1356,321,0.0,0.0,0.0,0,0,0,0,100,1.0,10,5,9999,99999,9,999999999,0.0,999,999,99
3019,4,1,19,0,*?*?*?*?*?*?*?*?*?*?*?*?*?*?*?*?*?*?*?*?*?*?,8.4,6.1,84,101418,0,-0,317,0.0,-0.0,0.0,0,0,0,0,112,2.1,10,5,9999,99999,9,999999999,0.0,999,999,99
3019,4,1,20,0,*?*?*?*?*?*?*?*?*?*?*?*?*?*?*?*?*?*?*?*?*?*?,8.4,5.6,82,101418,0,-0,317,0.0,-0.0,0.0,0,0,0,0,123,2.1,10,5,9999,99999,9,999999999,0.0,999,999,99
3019,4,1,21,0,*?*?*?*?*?*?*?*?*?*?*?*?*?*?*?*?*?*?*?*?*?*?,7.4,5.6,88,101418,0,-0,312,0.0,-0.0,0.0,0,0,0,0,135,1.5,10,5,9999,99999,9,999999999,0.6,999,999,99
3019,4,1,22,0,*?*?*?*?*?*?*?*?*?*?*?*?*?*?*?*?*?*?*?*?*?*?,6.9,5.1,88,101418,0,-0,310,0.0,-0.0,0.0,0,0,0,0,147,1.0,10,5,9999,99999,9,999999999,1.2,999,999,99
3019,4,1,23,0,*?*?*?*?*?*?*?*?*?*?*?*?*?*?*?*?*?*?*?*?*?*?,6.8,4.3,83,101418,0,-0,310,0.0,-0.0,0.0,0,0,0,0,158,0.5,10,5,9999,99999,9,999999999,1.9,999,999,99
3019,4,1,24,0,*?*?*?*?*?*?*?*?*?*?*?*?*?*?*?*?*?*?*?*?*?*?,6.2,5.8,96,101418,0,-0,307,0.0,-0.0,0.0,0,0,0,0,110,1.0,10,5,9999,99999,9,999999999,0.0,999,999,99
3019,4,2,1,0,*?*?*?*?*?*?*?*?*?*?*?*?*?*?*?*?*?*?*?*?*?*?,5.3,5.3,100,101859,0,-0,303,0.0,-0.0,0.0,0,0,0,0,200,1.5,10,5,9999,99999,9,999999999,1.5,999,999,99
3019,4,2,2,0,*?*?*?*?*?*?*?*?*?*?*?*?*?*?*?*?*?*?*?*?*?*?,4.3,4.3,100,101859,0,-0,299,0.0,-0.0,0.0,0,0,0,0,230,1.0,10,5,9999,99999,9,999999999,0.7,999,999,99
3019,4,2,3,0,*?*?*?*?*?*?*?*?*?*?*?*?*?*?*?*?*?*?*?*?*?*?,4.6,4.6,100,101859,0,-0,300,0.0,-0.0,0.0,0,0,0,0,260,1.5,10,5,9999,99999,9,999999999,0.5,999,999,99
3019,4,2,4,0,*?*?*?*?*?*?*?*?*?*?*?*?*?*?*?*?*?*?*?*?*?*?,4.4,4.3,100,101859,0,-0,299,0.0,-0.0,0.0,0,0,0,0,290,0.0,10,5,9999,99999,9,999999999,0.0,999,999,99
3019,4,2,5,0,*?*?*?*?*?*?*?*?*?*?*?*?*?*?*?*?*?*?*?*?*?*?,4.3,4.3,100,101859,0,-0,299,0.0,-0.0,0.0,0,0,0,0,320,0.5,10,5,9999,99999,9,999999999,0.3,999,999,99
3019,4,2,6,0,*?*?*?*?*?*?*?*?*?*?*?*?*?*?*?*?*?*?*?*?*?*?,4.2,4.1,100,101859,154,1371,298,16.7,0.0,16.7,1983,-0,1984,648,350,0.0,10,5,9999,99999,9,999999999,0.0,999,999,99
3019,4,2,7,0,*?*?*?*?*?*?*?*?*?*?*?*?*?*?*?*?*?*?*?*?*?*?,5.2,5.0,100,101859,362,1368,303,58.5,0.0,58.5,6819,0,6835,2345,307,0.5,10,5,9999,99999,9,999999999,0.0,999,999,99
3019,4,2,8,0,*?*?*?*?*?*?*?*?*?*?*?*?*?*?*?*?*?*?*?*?*?*?,6.2,6.2,100,101859,552,1368,307,96.7,0.0,96.7,11340,0,11376,4136,263,1.0,10,5,9999,99999,9,999999999,0.4,999,999,99
3019,4,2,9,0,*?*?*?*?*?*?*?*?*?*?*?*?*?*?*?*?*?*?*?*?*?*?,5.9,4.5,92,101859,711,1369,306,128.6,0.0,128.6,15211,0,15267,5806,220,0.5,10,5,9999,99999,9,999999999,0.4,999,999,99
3019,4,2,10,0,*?*?*?*?*?*?*?*?*?*?*?*?*?*?*?*?*?*?*?*?*?*?,6.5,4.8,90,101859,828,1369,308,152.0,0.0,152.0,18111,0,18185,7115,177,1.0,10,5,9999,99999,9,999999999,0.0,999,999,99
3019,4,2,11,0,*?*?*?*?*?*?*?*?*?*?*?*?*?*?*?*?*?*?*?*?*?*?,7.7,4.5,82,101859,894,1368,314,165.4,0.0,165.4,19782,0,19867,7882,133,1.0,10,5,9999,99999,9,999999999,0.4,999,999,99
3019,4,2,12,0,*?*?*?*?*?*?*?*?*?*?*?*?*?*?*?*?*?*?*?*?*?*?,7.9,3.8,76,101859,906,1368,315,167.8,0.0,167.8,20086,0,20174,8022,90,1.5,10,5,9999,99999,9,999999999,0.5,999,999,99
3019,4,2,13,0,*?*?*?*?*?*?*?*?*?*?*?*?*?*?*?*?*?*?*?*?*?*?,7.8,3.2,74,101859,863,1369,314,159.1,0.0,159.1,18999,0,19079,7522,85,1.5,10,5,9999,99999,9,999999999,0.1,999,999,99
3019,4,2,14,0,*?*?*?*?*?*?*?*?*?*?*?*?*?*?*?*?*?*?*?*?*?*?,8.2,3.4,74,101859,767,1368,316,139.9,0.0,139.9,16607,0,16672,6431,80,1.5,10,5,9999,99999,9,999999999,0.1,999,999,99
3019,4,2,15,0,*?*?*?*?*?*?*?*?*?*?*?*?*?*?*?*?*?*?*?*?*?*?,7.9,2.7,71,101859,626,1369,315,111.5,0.0,111.5,13128,0,13173,4893,75,1.5,10,5,9999,99999,9,999999999,0.0,999,999,99
3019,4,2,16,0,*?*?*?*?*?*?*?*?*?*?*?*?*?*?*?*?*?*?*?*?*?*?,7.7,3.0,74,101859,448,1368,314,75.8,0.0,75.8,8852,0,8877,3126,70,1.0,10,5,9999,99999,9,999999999,0.0,999,999,99
3019,4,2,17,0,*?*?*?*?*?*?*?*?*?*?*?*?*?*?*?*?*?*?*?*?*?*?,8.1,0.2,58,101859,247,1371,316,35.3,0.0,35.3,4124,0,4131,1373,65,0.0,10,5,9999,99999,9,999999999,0.0,999,999,99
3019,4,2,18,0,*?*?*?*?*?*?*?*?*?*?*?*?*?*?*?*?*?*?*?*?*?*?,7.7,2.1,68,101859,35,1384,314,0.0,0.0,0.0,0,0,0,0,60,1.0,10,5,9999,99999,9,999999999,0.4,999,999,99
3019,4,2,19,0,*?*?*?*?*?*?*?*?*?*?*?*?*?*?*?*?*?*?*?*?*?*?,6.4,3.9,86,101859,0,-0,308,0.0,-0.0,0.0,0,0,0,0,58,2.1,10,5,9999,99999,9,999999999,0.8,999,999,99
3019,4,2,20,0,*?*?*?*?*?*?*?*?*?*?*?*?*?*?*?*?*?*?*?*?*?*?,6.0,3.4,85,101859,0,-0,306,0.0,-0.0,0.0,0,0,0,0,57,2.1,10,5,9999,99999,9,999999999,0.5,999,999,99
3019,4,2,21,0,*?*?*?*?*?*?*?*?*?*?*?*?*?*?*?*?*?*?*?*?*?*?,5.6,3.8,90,101859,0,-0,305,0.0,-0.0,0.0,0,0,0,0,55,1.5,10,5,9999,99999,9,999999999,0.5,999,999,99
3019,4,2,22,0,*?*?*?*?*?*?*?*?*?*?*?*?*?*?*?*?*?*?*?*?*?*?,5.5,3.2,87,101859,0,-0,304,0.0,-0.0,0.0,0,0,0,0,53,1.0,10,5,9999,99999,9,999999999,0.2,999,999,99
3019,4,2,23,0,*?*?*?*?*?*?*?*?*?*?*?*?*?*?*?*?*?*?*?*?*?*?,6.1,3.8,87,101859,0,-0,307,0.0,-0.0,0.0,0,0,0,0,52,0.5,10,5,9999,99999,9,999999999,0.1,999,999,99
3019,4,2,24,0,*?*?*?*?*?*?*?*?*?*?*?*?*?*?*?*?*?*?*?*?*?*?,6.6,4.8,90,101859,0,-0,309,0.0,-0.0,0.0,0,0,0,0,170,1.0,10,5,9999,99999,9,999999999,4.0,999,999,99
3019,4,3,1,0,*?*?*?*?*?*?*?*?*?*?*?*?*?*?*?*?*?*?*?*?*?*?,7.0,5.5,90,102210,0,-0,310,0.0,-0.0,0.0,0,0,0,0,93,1.5,10,5,9999,99999,9,999999999,0.0,999,999,99
3019,4,3,2,0,*?*?*?*?*?*?*?*?*?*?*?*?*?*?*?*?*?*?*?*?*?*?,7.3,6.2,93,102210,0,-0,312,0.0,-0.0,0.0,0,0,0,0,137,1.0,10,5,9999,99999,9,999999999,0.1,999,999,99
3019,4,3,3,0,*?*?*?*?*?*?*?*?*?*?*?*?*?*?*?*?*?*?*?*?*?*?,7.0,6.4,97,102210,0,-0,310,0.0,-0.0,0.0,0,0,0,0,180,1.5,10,5,9999,99999,9,999999999,0.0,999,999,99
3019,4,3,4,0,*?*?*?*?*?*?*?*?*?*?*?*?*?*?*?*?*?*?*?*?*?*?,6.8,6.2,97,102210,0,-0,309,0.0,-0.0,0.0,0,0,0,0,223,0.0,10,5,9999,99999,9,999999999,0.0,999,999,99
3019,4,3,5,0,*?*?*?*?*?*?*?*?*?*?*?*?*?*?*?*?*?*?*?*?*?*?,6.8,6.4,98,102210,0,-0,309,0.0,-0.0,0.0,0,0,0,0,267,0.5,10,5,9999,99999,9,999999999,0.0,999,999,99
3019,4,3,6,0,*?*?*?*?*?*?*?*?*?*?*?*?*?*?*?*?*?*?*?*?*?*?,6.6,6.7,100,102210,162,1368,305,31.9,35.8,27.6,3569,2183,3328,578,310,0.0,9,5,9999,99999,9,999999999,0.2,999,999,99
3019,4,3,7,0,*?*?*?*?*?*?*?*?*?*?*?*?*?*?*?*?*?*?*?*?*?*?,7.2,7.3,100,102210,370,1367,307,104.5,51.4,90.6,11471,4528,10243,2413,267,0.5,9,5,9999,99999,9,999999999,0.3,999,999,99
3019,4,3,8,0,*?*?*?*?*?*?*?*?*?*?*?*?*?*?*?*?*?*?*?*?*?*?,7.8,7.3,97,102210,560,1368,310,170.8,55.5,148.1,18774,5327,16708,4276,223,1.0,9,5,9999,99999,9,999999999,1.0,999,999,99
3019,4,3,9,0,*?*?*?*?*?*?*?*?*?*?*?*?*?*?*?*?*?*?*?*?*?*?,9.1,7.4,90,102210,718,1368,316,226.1,57.3,196.0,24873,5702,22083,6133,180,0.5,9,5,9999,99999,9,999999999,0.0,999,999,99
3019,4,3,10,0,*?*?*?*?*?*?*?*?*?*?*?*?*?*?*?*?*?*?*?*?*?*?,9.5,7.1,86,102210,834,1367,317,266.7,58.1,231.2,29375,5864,26045,7733,137,1.0,9,5,9999,99999,9,999999999,0.0,999,999,99
3019,4,3,11,0,*?*?*?*?*?*?*?*?*?*?*?*?*?*?*?*?*?*?*?*?*?*?,10.2,6.2,77,102210,901,1368,321,289.8,58.5,251.3,31947,5933,28306,8769,93,1.0,9,5,9999,99999,9,999999999,0.0,999,999,99
3019,4,3,12,0,*?*?*?*?*?*?*?*?*?*?*?*?*?*?*?*?*?*?*?*?*?*?,10.9,7.3,79,102210,913,1369,324,293.9,58.6,254.8,32405,5943,28708,8966,50,1.5,9,5,9999,99999,9,999999999,0.0,999,999,99
3019,4,3,13,0,*?*?*?*?*?*?*?*?*?*?*?*?*?*?*?*?*?*?*?*?*?*?,10.9,7.4,79,102210,869,1368,324,278.7,58.3,241.6,30716,5902,27224,8260,53,1.5,9,5,9999,99999,9,999999999,0.0,999,999,99
3019,4,3,14,0,*?*?*?*?*?*?*?*?*?*?*?*?*?*?*?*?*?*?*?*?*?*?,11.0,7.6,80,102210,773,1367,324,245.3,57.7,212.7,27002,5787,23958,6860,57,1.5,9,5,9999,99999,9,999999999,0.0,999,999,99
3019,4,3,15,0,*?*?*?*?*?*?*?*?*?*?*?*?*?*?*?*?*?*?*?*?*?*?,10.7,8.4,86,102210,632,1369,327,112.8,0.0,112.8,13277,0,13324,4958,60,1.5,10,5,9999,99999,9,999999999,0.3,999,999,99
3019,4,3,16,0,*?*?*?*?*?*?*?*?*?*?*?*?*?*?*?*?*?*?*?*?*?*?,10.7,8.5,87,102210,454,1368,323,133.9,53.6,116.1,14694,4967,13096,3196,63,1.0,9,5,9999,99999,9,999999999,0.0,999,999,99
3019,4,3,17,0,*?*?*?*?*?*?*?*?*?*?*?*?*?*?*?*?*?*?*?*?*?*?,10.8,8.9,89,102210,253,1370,323,63.5,45.7,55.1,7007,3464,6473,1177,67,0.0,9,5,9999,99999,9,999999999,0.0,999,999,99
3019,4,3,18,0,*?*?*?*?*?*?*?*?*?*?*?*?*?*?*?*?*?*?*?*?*?*?,10.4,9.7,96,102210,41,1371,322,0.0,0.0,0.0,0,0,0,0,70,1.0,9,5,9999,99999,9,999999999,0.0,999,999,99
3019,4,3,19,0,*?*?*?*?*?*?*?*?*?*?*?*?*?*?*?*?*?*?*?*?*?*?,9.4,9.2,99,102210,0,-0,321,0.0,-0.0,0.0,0,0,0,0,117,2.1,10,5,9999,99999,9,999999999,0.0,999,999,99
3019,4,3,20,0,*?*?*?*?*?*?*?*?*?*?*?*?*?*?*?*?*?*?*?*?*?*?,8.8,8.8,100,102210,0,-0,318,0.0,-0.0,0.0,0,0,0,0,163,2.1,10,5,9999,99999,9,999999999,0.0,999,999,99
3019,4,3,21,0,*?*?*?*?*?*?*?*?*?*?*?*?*?*?*?*?*?*?*?*?*?*?,8.6,8.4,99,102210,0,-0,317,0.0,-0.0,0.0,0,0,0,0,210,1.5,10,5,9999,99999,9,999999999,0.3,999,999,99
3019,4,3,22,0,*?*?*?*?*?*?*?*?*?*?*?*?*?*?*?*?*?*?*?*?*?*?,7.7,7.7,100,102210,0,-0,313,0.0,-0.0,0.0,0,0,0,0,257,1.0,10,5,9999,99999,9,999999999,0.0,999,999,99
3019,4,3,23,0,*?*?*?*?*?*?*?*?*?*?*?*?*?*?*?*?*?*?*?*?*?*?,7.9,7.9,99,102210,0,-0,314,0.0,-0.0,0.0,0,0,0,0,303,0.5,10,5,9999,99999,9,999999999,0.0,999,999,99
3019,4,3,24,0,*?*?*?*?*?*?*?*?*?*?*?*?*?*?*?*?*?*?*?*?*?*?,6.6,4.6,88,102210,0,-0,309,0.0,-0.0,0.0,0,0,0,0,50,1.0,10,5,9999,99999,9,999999999,0.0,999,999,99
3019,4,4,1,0,*?*?*?*?*?*?*?*?*?*?*?*?*?*?*?*?*?*?*?*?*?*?,7.4,6.9,96,102047,0,-0,312,0.0,-0.0,0.0,0,0,0,0,343,1.5,10,5,9999,99999,9,999999999,0.0,999,999,99
3019,4,4,2,0,*?*?*?*?*?*?*?*?*?*?*?*?*?*?*?*?*?*?*?*?*?*?,6.8,6.4,98,102047,0,-0,309,0.0,-0.0,0.0,0,0,0,0,337,1.0,10,5,9999,99999,9,999999999,0.0,999,999,99
3019,4,4,3,0,*?*?*?*?*?*?*?*?*?*?*?*?*?*?*?*?*?*?*?*?*?*?,6.9,6.7,99,102047,0,-0,310,0.0,-0.0,0.0,0,0,0,0,330,1.5,10,5,9999,99999,9,999999999,0.0,999,999,99
3019,4,4,4,0,*?*?*?*?*?*?*?*?*?*?*?*?*?*?*?*?*?*?*?*?*?*?,6.7,6.4,98,102047,0,-0,309,0.0,-0.0,0.0,0,0,0,0,323,0.0,10,5,9999,99999,9,999999999,0.0,999,999,99
3019,4,4,5,0,*?*?*?*?*?*?*?*?*?*?*?*?*?*?*?*?*?*?*?*?*?*?,6.6,6.4,99,102047,0,-0,309,0.0,-0.0,0.0,0,0,0,0,317,0.5,10,5,9999,99999,9,999999999,0.0,999,999,99
3019,4,4,6,0,*?*?*?*?*?*?*?*?*?*?*?*?*?*?*?*?*?*?*?*?*?*?,6.5,5.8,95,102047,170,1366,300,46.1,93.3,34.5,4952,5249,4261,610,310,0.0,8,4,9999,99999,9,999999999,0.0,999,999,99
3019,4,4,7,0,*?*?*?*?*?*?*?*?*?*?*?*?*?*?*?*?*?*?*?*?*?*?,7.2,6.7,96,102047,378,1367,295,186.5,302.1,102.9,19756,26370,12021,2025,265,0.5,6,3,9999,99999,9,999999999,0.0,999,999,99
3019,4,4,8,0,*?*?*?*?*?*?*?*?*?*?*?*?*?*?*?*?*?*?*?*?*?*?,7.9,6.7,92,102047,567,1366,298,301.4,325.3,166.3,32071,32417,18917,3542,220,1.0,6,3,9999,99999,9,999999999,0.0,999,999,99
3019,4,4,9,0,*?*?*?*?*?*?*?*?*?*?*?*?*?*?*?*?*?*?*?*?*?*?,8.6,5.3,79,102047,725,1366,309,303.0,143.9,226.7,33081,14867,25446,5766,175,0.5,8,4,9999,99999,9,999999999,0.0,999,999,99
3019,4,4,10,0,*?*?*?*?*?*?*?*?*?*?*?*?*?*?*?*?*?*?*?*?*?*?,9.3,5.1,75,102047,841,1367,321,155.0,0.0,155.0,18475,0,18552,7281,130,1.0,10,5,9999,99999,9,999999999,0.0,999,999,99
3019,4,4,11,0,*?*?*?*?*?*?*?*?*?*?*?*?*?*?*?*?*?*?*?*?*?*?,9.6,4.5,70,102047,907,1367,313,387.2,147.0,289.6,42438,15522,32245,8357,85,1.0,8,4,9999,99999,9,999999999,0.0,999,999,99
3019,4,4,12,0,*?*?*?*?*?*?*?*?*?*?*?*?*?*?*?*?*?*?*?*?*?*?,9.1,4.8,75,102047,919,1368,311,392.5,147.2,293.6,43040,15538,32691,8558,40,1.5,8,4,9999,99999,9,999999999,0.2,999,999,99
3019,4,4,13,0,*?*?*?*?*?*?*?*?*?*?*?*?*?*?*?*?*?*?*?*?*?*?,9.7,3.9,68,102047,875,1367,318,281.0,58.4,243.6,30977,5898,27457,8361,43,1.5,9,5,9999,99999,9,999999999,0.5,999,999,99
3019,4,4,14,0,*?*?*?*?*?*?*?*?*?*?*?*?*?*?*?*?*?*?*?*?*?*?,9.7,4.6,71,102047,779,1367,318,247.5,57.8,214.6,27253,5787,24181,6946,47,1.5,9,5,9999,99999,9,999999999,0.4,999,999,99
3019,4,4,15,0,*?*?*?*?*?*?*?*?*?*?*?*?*?*?*?*?*?*?*?*?*?*?,9.4,4.3,70,102047,638,1368,317,198.0,56.5,171.7,21770,5546,19347,5151,50,1.5,9,5,9999,99999,9,999999999,0.0,999,999,99
3019,4,4,16,0,*?*?*?*?*?*?*?*?*?*?*?*?*?*?*?*?*?*?*?*?*?*?,9.7,3.0,64,102047,460,1367,318,136.0,53.8,117.9,14929,4993,13304,3255,53,1.0,9,5,9999,99999,9,999999999,0.0,999,999,99
3019,4,4,17,0,*?*?*?*?*?*?*?*?*?*?*?*?*?*?*?*?*?*?*?*?*?*?,9.9,3.4,64,102047,259,1369,314,87.0,115.9,65.1,9513,8841,7566,1394,57,0.0,8,4,9999,99999,9,999999999,0.0,999,999,99
3019,4,4,18,0,*?*?*?*?*?*?*?*?*?*?*?*?*?*?*?*?*?*?*?*?*?*?,8.6,3.9,72,102047,47,1362,313,0.0,0.0,0.0,0,0,0,0,60,1.0,9,5,9999,99999,9,999999999,0.0,999,999,99
3019,4,4,19,0,*?*?*?*?*?*?*?*?*?*?*?*?*?*?*?*?*?*?*?*?*?*?,8.4,4.5,77,102047,0,-0,317,0.0,-0.0,0.0,0,0,0,0,105,2.1,10,5,9999,99999,9,999999999,0.0,999,999,99
3019,4,4,20,0,*?*?*?*?*?*?*?*?*?*?*?*?*?*?*?*?*?*?*?*?*?*?,8.1,3.9,75,102047,0,-0,316,0.0,-0.0,0.0,0,0,0,0,150,2.1,10,5,9999,99999,9,999999999,0.0,999,999,99
3019,4,4,21,0,*?*?*?*?*?*?*?*?*?*?*?*?*?*?*?*?*?*?*?*?*?*?,8.1,5.0,80,102047,0,-0,315,0.0,-0.0,0.0,0,0,0,0,195,1.5,10,5,9999,99999,9,999999999,0.0,999,999,99
3019,4,4,22,0,*?*?*?*?*?*?*?*?*?*?*?*?*?*?*?*?*?*?*?*?*?*?,8.0,6.1,87,102047,0,-0,315,0.0,-0.0,0.0,0,0,0,0,240,1.0,10,5,9999,99999,9,999999999,0.0,999,999,99
3019,4,4,23,0,*?*?*?*?*?*?*?*?*?*?*?*?*?*?*?*?*?*?*?*?*?*?,7.3,7.0,98,102047,0,-0,312,0.0,-0.0,0.0,0,0,0,0,285,0.5,10,5,9999,99999,9,999999999,0.0,999,999,99
3019,4,4,24,0,*?*?*?*?*?*?*?*?*?*?*?*?*?*?*?*?*?*?*?*?*?*?,8.2,7.3,94,102047,0,-0,315,0.0,-0.0,0.0,0,0,0,0,350,1.0,10,5,9999,99999,9,999999999,0.0,999,999,99
3019,4,5,1,0,*?*?*?*?*?*?*?*?*?*?*?*?*?*?*?*?*?*?*?*?*?*?,5.7,5.6,100,102110,0,-0,305,0.0,-0.0,0.0,0,0,0,0,328,1.5,10,5,9999,99999,9,999999999,0.0,999,999,99
3019,4,5,2,0,*?*?*?*?*?*?*?*?*?*?*?*?*?*?*?*?*?*?*?*?*?*?,4.9,5.0,100,102110,0,-0,301,0.0,-0.0,0.0,0,0,0,0,327,1.0,10,5,9999,99999,9,999999999,0.0,999,999,99
3019,4,5,3,0,*?*?*?*?*?*?*?*?*?*?*?*?*?*?*?*?*?*?*?*?*?*?,5.0,5.0,100,102110,0,-0,302,0.0,-0.0,0.0,0,0,0,0,325,1.5,10,5,9999,99999,9,999999999,0.0,999,999,99
3019,4,5,4,0,*?*?*?*?*?*?*?*?*?*?*?*?*?*?*?*?*?*?*?*?*?*?,5.0,5.0,100,102110,0,-0,302,0.0,-0.0,0.0,0,0,0,0,323,0.0,10,5,9999,99999,9,999999999,0.0,999,999,99
3019,4,5,5,0,*?*?*?*?*?*?*?*?*?*?*?*?*?*?*?*?*?*?*?*?*?*?,4.8,4.8,100,102110,0,-0,292,0.0,-0.0,0.0,0,0,0,0,322,0.5,8,4,9999,99999,9,999999999,0.0,999,999,99
3019,4,5,6,0,*?*?*?*?*?*?*?*?*?*?*?*?*?*?*?*?*?*?*?*?*?*?,4.7,4.6,100,102110,178,1364,296,37.6,38.4,32.6,4196,2461,3903,686,320,0.0,9,5,9999,99999,9,999999999,0.0,999,999,99
3019,4,5,7,0,*?*?*?*?*?*?*?*?*?*?*?*?*?*?*?*?*?*?*?*?*?*?,5.8,5.8,100,102110,386,1367,285,204.0,379.2,96.9,21212,32726,12343,1811,272,0.5,5,3,9999,99999,9,999999999,0.0,999,999,99
3019,4,5,8,0,*?*?*?*?*?*?*?*?*?*?*?*?*?*?*?*?*?*?*?*?*?*?,7.0,7.0,100,102110,575,1367,299,276.0,234.2,177.4,29265,23396,20040,3832,223,1.0,7,4,9999,99999,9,999999999,0.0,999,999,99
3019,4,5,9,0,*?*?*?*?*?*?*?*?*?*?*?*?*?*?*?*?*?*?*?*?*?*?,8.4,6.1,89,102110,732,1366,296,428.3,419.5,203.4,44792,42331,24208,4500,175,0.5,5,3,9999,99999,9,999999999,0.0,999,999,99
3019,4,5,10,0,*?*?*?*?*?*?*?*?*?*?*?*?*?*?*?*?*?*?*?*?*?*?,9.5,5.0,77,102110,848,1366,299,503.1,425.6,239.0,52829,43648,27888,5878,127,1.0,5,3,9999,99999,9,999999999,0.0,999,999,99
3019,4,5,11,0,*?*?*?*?*?*?*?*?*?*?*?*?*?*?*?*?*?*?*?*?*?*?,9.9,5.3,76,102110,914,1367,306,511.7,342.9,282.5,55310,36790,30906,7695,78,1.0,6,3,9999,99999,9,999999999,0.0,999,999,99
3019,4,5,12,0,*?*?*?*?*?*?*?*?*?*?*?*?*?*?*?*?*?*?*?*?*?*?,10.8,5.1,71,102110,925,1367,314,467.5,246.6,300.6,50366,26465,32645,8362,30,1.5,7,4,9999,99999,9,999999999,0.0,999,999,99
3019,4,5,13,0,*?*?*?*?*?*?*?*?*?*?*?*?*?*?*?*?*?*?*?*?*?*?,11.2,5.8,72,102110,881,1367,325,283.2,58.4,245.5,31213,5915,27661,8462,28,1.5,9,5,9999,99999,9,999999999,0.0,999,999,99
3019,4,5,14,0,*?*?*?*?*?*?*?*?*?*?*?*?*?*?*?*?*?*?*?*?*?*?,10.9,3.0,61,102110,785,1367,319,330.8,145.1,247.4,36154,15130,27697,6522,27,1.5,8,4,9999,99999,9,999999999,0.0,999,999,99
3019,4,5,15,0,*?*?*?*?*?*?*?*?*?*?*?*?*?*?*?*?*?*?*?*?*?*?,11.1,3.6,63,102110,643,1366,315,313.4,237.7,201.5,33325,24328,22572,4506,25,1.5,7,4,9999,99999,9,999999999,0.0,999,999,99
3019,4,5,16,0,*?*?*?*?*?*?*?*?*?*?*?*?*?*?*?*?*?*?*?*?*?*?,10.6,4.3,68,102110,466,1367,303,255.7,393.8,121.5,26584,36131,15193,2330,23,1.0,5,3,9999,99999,9,999999999,0.0,999,999,99
3019,4,5,17,0,*?*?*?*?*?*?*?*?*?*?*?*?*?*?*?*?*?*?*?*?*?*?,10.6,4.5,69,102110,265,1368,304,125.5,340.3,59.6,13143,25085,7890,1077,22,0.0,5,3,9999,99999,9,999999999,0.0,999,999,99
3019,4,5,18,0,*?*?*?*?*?*?*?*?*?*?*?*?*?*?*?*?*?*?*?*?*?*?,9.9,5.5,77,102110,53,1356,306,0.0,0.0,0.0,0,0,0,0,20,1.0,6,3,9999,99999,9,999999999,0.0,999,999,99
3019,4,5,19,0,*?*?*?*?*?*?*?*?*?*?*?*?*?*?*?*?*?*?*?*?*?*?,9.1,5.1,79,102110,0,-0,320,0.0,-0.0,0.0,0,0,0,0,70,2.1,10,5,9999,99999,9,999999999,0.0,999,999,99
3019,4,5,20,0,*?*?*?*?*?*?*?*?*?*?*?*?*?*?*?*?*?*?*?*?*?*?,8.0,5.3,87,102110,0,-0,315,0.0,-0.0,0.0,0,0,0,0,120,2.1,10,5,9999,99999,9,999999999,0.0,999,999,99
3019,4,5,21,0,*?*?*?*?*?*?*?*?*?*?*?*?*?*?*?*?*?*?*?*?*?*?,7.6,6.4,96,102110,0,-0,313,0.0,-0.0,0.0,0,0,0,0,170,1.5,10,5,9999,99999,9,999999999,0.0,999,999,99
3019,4,5,22,0,*?*?*?*?*?*?*?*?*?*?*?*?*?*?*?*?*?*?*?*?*?*?,6.7,6.2,100,102110,0,-0,309,0.0,-0.0,0.0,0,0,0,0,220,1.0,10,5,9999,99999,9,999999999,0.0,999,999,99
3019,4,5,23,0,*?*?*?*?*?*?*?*?*?*?*?*?*?*?*?*?*?*?*?*?*?*?,6.1,6.1,100,102110,0,-0,306,0.0,-0.0,0.0,0,0,0,0,270,0.5,10,5,9999,99999,9,999999999,0.0,999,999,99
3019,4,5,24,0,*?*?*?*?*?*?*?*?*?*?*?*?*?*?*?*?*?*?*?*?*?*?,6.7,6.7,100,102110,0,-0,309,0.0,-0.0,0.0,0,0,0,0,330,1.0,10,5,9999,99999,9,999999999,0.0,999,999,99
3019,4,6,1,0,*?*?*?*?*?*?*?*?*?*?*?*?*?*?*?*?*?*?*?*?*?*?,3.4,2.5,92,102557,0,-0,295,0.0,-0.0,0.0,0,0,0,0,320,1.5,10,5,9999,99999,9,999999999,0.0,999,999,99
3019,4,6,2,0,*?*?*?*?*?*?*?*?*?*?*?*?*?*?*?*?*?*?*?*?*?*?,1.9,0.4,89,102557,0,-0,289,0.0,-0.0,0.0,0,0,0,0,320,1.0,10,5,9999,99999,9,999999999,0.0,999,999,99
3019,4,6,3,0,*?*?*?*?*?*?*?*?*?*?*?*?*?*?*?*?*?*?*?*?*?*?,1.4,-0.2,88,102557,0,-0,287,0.0,-0.0,0.0,0,0,0,0,320,1.5,10,5,9999,99999,9,999999999,0.0,999,999,99
3019,4,6,4,0,*?*?*?*?*?*?*?*?*?*?*?*?*?*?*?*?*?*?*?*?*?*?,1.2,-0.2,89,102557,0,-0,286,0.0,-0.0,0.0,0,0,0,0,320,0.0,10,5,9999,99999,9,999999999,0.0,999,999,99
3019,4,6,5,0,*?*?*?*?*?*?*?*?*?*?*?*?*?*?*?*?*?*?*?*?*?*?,1.0,-0.8,86,102557,0,-0,286,0.0,-0.0,0.0,0,0,0,0,320,0.5,10,5,9999,99999,9,999999999,0.0,999,999,99
3019,4,6,6,0,*?*?*?*?*?*?*?*?*?*?*?*?*?*?*?*?*?*?*?*?*?*?,1.2,-0.6,87,102557,186,1363,266,70.3,230.9,38.8,7413,14201,5280,690,320,0.0,6,3,9999,99999,9,999999999,0.0,999,999,99
3019,4,6,7,0,*?*?*?*?*?*?*?*?*?*?*?*?*?*?*?*?*?*?*?*?*?*?,1.3,-0.6,85,102557,394,1367,267,196.2,305.0,108.3,20788,27062,12614,2144,318,0.5,6,3,9999,99999,9,999999999,0.0,999,999,99
3019,4,6,8,0,*?*?*?*?*?*?*?*?*?*?*?*?*?*?*?*?*?*?*?*?*?*?,3.6,-0.4,74,102557,582,1365,276,310.8,326.6,171.5,33089,32749,19469,3680,317,1.0,6,3,9999,99999,9,999999999,0.0,999,999,99
3019,4,6,9,0,*?*?*?*?*?*?*?*?*?*?*?*?*?*?*?*?*?*?*?*?*?*?,6.0,0.2,65,102557,739,1365,286,406.3,336.1,224.3,43546,35249,24996,5264,315,0.5,6,3,9999,99999,9,999999999,0.0,999,999,99
3019,4,6,10,0,*?*?*?*?*?*?*?*?*?*?*?*?*?*?*?*?*?*?*?*?*?*?,7.7,1.5,64,102557,855,1366,294,476.2,340.9,262.9,51323,36370,28938,6758,313,1.0,6,3,9999,99999,9,999999999,0.0,999,999,99
3019,4,6,11,0,*?*?*?*?*?*?*?*?*?*?*?*?*?*?*?*?*?*?*?*?*?*?,9.0,1.0,57,102557,920,1366,299,515.9,343.1,284.8,55773,36834,31131,7815,312,1.0,6,3,9999,99999,9,999999999,0.0,999,999,99
3019,4,6,12,0,*?*?*?*?*?*?*?*?*?*?*?*?*?*?*?*?*?*?*?*?*?*?,10.0,-0.4,48,102557,931,1366,297,557.0,429.0,264.6,58682,44323,30457,7205,310,1.5,5,3,9999,99999,9,999999999,0.0,999,999,99
3019,4,6,13,0,*?*?*?*?*?*?*?*?*?*?*?*?*?*?*?*?*?*?*?*?*?*?,10.2,0.2,49,102557,887,1366,309,446.9,245.7,287.4,48056,26285,31330,7687,312,1.5,7,4,9999,99999,9,999999999,0.0,999,999,99
3019,4,6,14,0,*?*?*?*?*?*?*?*?*?*?*?*?*?*?*?*?*?*?*?*?*?*?,10.5,1.5,53,102557,790,1365,300,466.2,422.8,221.4,48848,43063,26085,5146,313,1.5,5,3,9999,99999,9,999999999,0.0,999,999,99
3019,4,6,15,0,*?*?*?*?*?*?*?*?*?*?*?*?*?*?*?*?*?*?*?*?*?*?,10.0,2.1,58,102557,649,1366,309,316.7,237.9,203.6,33686,24400,22794,4569,315,1.5,7,4,9999,99999,9,999999999,0.0,999,999,99
3019,4,6,16,0,*?*?*?*?*?*?*?*?*?*?*?*?*?*?*?*?*?*?*?*?*?*?,10.1,3.0,61,102557,472,1367,300,259.6,394.7,123.3,26990,36349,15405,2370,317,1.0,5,3,9999,99999,9,999999999,0.0,999,999,99
3019,4,6,17,0,*?*?*?*?*?*?*?*?*?*?*?*?*?*?*?*?*?*?*?*?*?*?,10.2,4.5,67,102557,271,1368,302,129.5,343.1,61.5,13547,25563,8118,1113,318,0.0,5,3,9999,99999,9,999999999,0.0,999,999,99
3019,4,6,18,0,*?*?*?*?*?*?*?*?*?*?*?*?*?*?*?*?*?*?*?*?*?*?,7.4,3.9,77,102557,60,1375,308,0.0,0.0,0.0,0,0,0,0,320,1.0,9,5,9999,99999,9,999999999,0.0,999,999,99
3019,4,6,19,0,*?*?*?*?*?*?*?*?*?*?*?*?*?*?*?*?*?*?*?*?*?*?,7.4,3.6,76,102557,0,-0,313,0.0,-0.0,0.0,0,0,0,0,298,2.1,10,5,9999,99999,9,999999999,0.0,999,999,99
3019,4,6,20,0,*?*?*?*?*?*?*?*?*?*?*?*?*?*?*?*?*?*?*?*?*?*?,6.3,3.2,79,102557,0,-0,308,0.0,-0.0,0.0,0,0,0,0,277,2.1,10,5,9999,99999,9,999999999,0.0,999,999,99
3019,4,6,21,0,*?*?*?*?*?*?*?*?*?*?*?*?*?*?*?*?*?*?*?*?*?*?,4.1,2.1,86,102557,0,-0,298,0.0,-0.0,0.0,0,0,0,0,255,1.5,10,5,9999,99999,9,999999999,0.0,999,999,99
3019,4,6,22,0,*?*?*?*?*?*?*?*?*?*?*?*?*?*?*?*?*?*?*?*?*?*?,4.6,1.7,80,102557,0,-0,301,0.0,-0.0,0.0,0,0,0,0,233,1.0,10,5,9999,99999,9,999999999,0.0,999,999,99
3019,4,6,23,0,*?*?*?*?*?*?*?*?*?*?*?*?*?*?*?*?*?*?*?*?*?*?,4.9,1.3,76,102557,0,-0,302,0.0,-0.0,0.0,0,0,0,0,212,0.5,10,5,9999,99999,9,999999999,0.0,999,999,99
3019,4,6,24,0,*?*?*?*?*?*?*?*?*?*?*?*?*?*?*?*?*?*?*?*?*?*?,5.5,4.3,91,102557,0,-0,304,0.0,-0.0,0.0,0,0,0,0,320,1.0,10,5,9999,99999,9,999999999,0.0,999,999,99
3019,4,7,1,0,*?*?*?*?*?*?*?*?*?*?*?*?*?*?*?*?*?*?*?*?*?*?,5.6,2.1,77,101870,0,-0,305,0.0,-0.0,0.0,0,0,0,0,187,1.5,10,5,9999,99999,9,999999999,0.0,999,999,99
3019,4,7,2,0,*?*?*?*?*?*?*?*?*?*?*?*?*?*?*?*?*?*?*?*?*?*?,5.8,2.7,78,101870,0,-0,306,0.0,-0.0,0.0,0,0,0,0,183,1.0,10,5,9999,99999,9,999999999,0.0,999,999,99
3019,4,7,3,0,*?*?*?*?*?*?*?*?*?*?*?*?*?*?*?*?*?*?*?*?*?*?,5.8,2.5,78,101870,0,-0,306,0.0,-0.0,0.0,0,0,0,0,180,1.5,10,5,9999,99999,9,999999999,0.0,999,999,99
3019,4,7,4,0,*?*?*?*?*?*?*?*?*?*?*?*?*?*?*?*?*?*?*?*?*?*?,5.8,2.9,80,101870,0,-0,306,0.0,-0.0,0.0,0,0,0,0,177,0.0,10,5,9999,99999,9,999999999,0.0,999,999,99
3019,4,7,5,0,*?*?*?*?*?*?*?*?*?*?*?*?*?*?*?*?*?*?*?*?*?*?,5.5,2.1,77,101870,0,-0,300,0.0,-0.0,0.0,0,0,0,0,173,0.5,9,5,9999,99999,9,999999999,0.0,999,999,99
3019,4,7,6,0,*?*?*?*?*?*?*?*?*?*?*?*?*?*?*?*?*?*?*?*?*?*?,5.4,2.5,80,101870,194,1362,299,43.3,40.5,37.6,4814,2712,4471,792,170,0.0,9,5,9999,99999,9,999999999,0.0,999,999,99
3019,4,7,7,0,*?*?*?*?*?*?*?*?*?*?*?*?*?*?*?*?*?*?*?*?*?*?,5.2,2.3,80,101870,401,1364,294,153.3,131.4,114.7,16683,11886,13123,2555,165,0.5,8,4,9999,99999,9,999999999,0.0,999,999,99
3019,4,7,8,0,*?*?*?*?*?*?*?*?*?*?*?*?*?*?*?*?*?*?*?*?*?*?,6.9,2.9,74,101870,589,1364,301,240.6,140.4,180.0,26205,14028,20343,4289,160,1.0,8,4,9999,99999,9,999999999,0.0,999,999,99
3019,4,7,9,0,*?*?*?*?*?*?*?*?*?*?*?*?*?*?*?*?*?*?*?*?*?*?,8.4,2.7,66,101870,746,1364,307,313.4,144.4,234.4,34219,14970,26280,6038,155,0.5,8,4,9999,99999,9,999999999,0.0,999,999,99
3019,4,7,10,0,*?*?*?*?*?*?*?*?*?*?*?*?*?*?*?*?*?*?*?*?*?*?,8.8,2.9,65,101870,861,1365,309,366.6,146.4,274.2,40131,15396,30583,7630,150,1.0,8,4,9999,99999,9,999999999,0.0,999,999,99
3019,4,7,11,0,*?*?*?*?*?*?*?*?*?*?*?*?*?*?*?*?*?*?*?*?*?*?,10.0,2.7,59,101870,926,1365,314,396.7,147.3,296.7,43491,15573,33000,8718,145,1.0,8,4,9999,99999,9,999999999,0.0,999,999,99
3019,4,7,12,0,*?*?*?*?*?*?*?*?*?*?*?*?*?*?*?*?*?*?*?*?*?*?,9.3,1.7,58,101870,937,1365,321,174.5,0.0,174.5,20926,0,21019,8402,140,1.5,10,5,9999,99999,9,999999999,0.0,999,999,99
3019,4,7,13,0,*?*?*?*?*?*?*?*?*?*?*?*?*?*?*?*?*?*?*?*?*?*?,9.8,2.9,61,101870,892,1364,319,287.6,58.5,249.3,31700,5927,28087,8661,140,1.5,9,5,9999,99999,9,999999999,0.0,999,999,99
3019,4,7,14,0,*?*?*?*?*?*?*?*?*?*?*?*?*?*?*?*?*?*?*?*?*?*?,10.1,3.6,63,101870,796,1365,315,336.4,145.3,251.7,36779,15176,28152,6686,140,1.5,8,4,9999,99999,9,999999999,0.0,999,999,99
3019,4,7,15,0,*?*?*?*?*?*?*?*?*?*?*?*?*?*?*?*?*?*?*?*?*?*?,10.0,2.9,60,101870,655,1366,314,270.8,142.3,202.5,29522,14484,22816,4970,140,1.5,8,4,9999,99999,9,999999999,0.0,999,999,99
3019,4,7,16,0,*?*?*?*?*?*?*?*?*?*?*?*?*?*?*?*?*?*?*?*?*?*?,9.9,2.3,58,101870,477,1364,319,142.3,54.1,123.4,15625,5068,13919,3432,140,1.0,9,5,9999,99999,9,999999999,0.0,999,999,99
3019,4,7,17,0,*?*?*?*?*?*?*?*?*?*?*?*?*?*?*?*?*?*?*?*?*?*?,10.0,2.7,59,101870,276,1363,319,72.0,47.3,62.5,7934,3730,7314,1344,140,0.0,9,5,9999,99999,9,999999999,0.0,999,999,99
3019,4,7,18,0,*?*?*?*?*?*?*?*?*?*?*?*?*?*?*?*?*?*?*?*?*?*?,9.6,1.9,57,101870,66,1370,323,0.0,0.0,0.0,0,0,0,0,140,1.0,10,5,9999,99999,9,999999999,0.0,999,999,99
3019,4,7,19,0,*?*?*?*?*?*?*?*?*?*?*?*?*?*?*?*?*?*?*?*?*?*?,8.3,1.5,60,101870,0,-0,317,0.0,-0.0,0.0,0,0,0,0,133,2.1,10,5,9999,99999,9,999999999,0.0,999,999,99
3019,4,7,20,0,*?*?*?*?*?*?*?*?*?*?*?*?*?*?*?*?*?*?*?*?*?*?,8.1,1.7,62,101870,0,-0,316,0.0,-0.0,0.0,0,0,0,0,127,2.1,10,5,9999,99999,9,999999999,0.0,999,999,99
3019,4,7,21,0,*?*?*?*?*?*?*?*?*?*?*?*?*?*?*?*?*?*?*?*?*?*?,6.4,1.3,68,101870,0,-0,309,0.0,-0.0,0.0,0,0,0,0,120,1.5,10,5,9999,99999,9,999999999,0.0,999,999,99
3019,4,7,22,0,*?*?*?*?*?*?*?*?*?*?*?*?*?*?*?*?*?*?*?*?*?*?,5.9,1.0,69,101870,0,-0,306,0.0,-0.0,0.0,0,0,0,0,113,1.0,10,5,9999,99999,9,999999999,0.0,999,999,99
3019,4,7,23,0,*?*?*?*?*?*?*?*?*?*?*?*?*?*?*?*?*?*?*?*?*?*?,6.3,1.0,68,101870,0,-0,308,0.0,-0.0,0.0,0,0,0,0,107,0.5,10,5,9999,99999,9,999999999,0.0,999,999,99
3019,4,7,24,0,*?*?*?*?*?*?*?*?*?*?*?*?*?*?*?*?*?*?*?*?*?*?,5.2,1.7,77,101870,0,-0,303,0.0,-0.0,0.0,0,0,0,0,190,1.0,10,5,9999,99999,9,999999999,0.0,999,999,99
3019,4,8,1,0,*?*?*?*?*?*?*?*?*?*?*?*?*?*?*?*?*?*?*?*?*?*?,6.8,3.6,79,100679,0,-0,310,0.0,-0.0,0.0,0,0,0,0,137,1.5,10,5,9999,99999,9,999999999,0.0,999,999,99
3019,4,8,2,0,*?*?*?*?*?*?*?*?*?*?*?*?*?*?*?*?*?*?*?*?*?*?,6.7,4.6,86,100679,0,-0,309,0.0,-0.0,0.0,0,0,0,0,173,1.0,10,5,9999,99999,9,999999999,0.0,999,999,99
3019,4,8,3,0,*?*?*?*?*?*?*?*?*?*?*?*?*?*?*?*?*?*?*?*?*?*?,6.7,4.8,87,100679,0,-0,309,0.0,-0.0,0.0,0,0,0,0,210,1.5,10,5,9999,99999,9,999999999,0.0,999,999,99
3019,4,8,4,0,*?*?*?*?*?*?*?*?*?*?*?*?*?*?*?*?*?*?*?*?*?*?,6.9,4.6,85,100679,0,-0,310,0.0,-0.0,0.0,0,0,0,0,247,0.0,10,5,9999,99999,9,999999999,0.0,999,999,99
3019,4,8,5,0,*?*?*?*?*?*?*?*?*?*?*?*?*?*?*?*?*?*?*?*?*?*?,6.7,3.8,81,100679,0,-0,309,0.0,-0.0,0.0,0,0,0,0,283,0.5,10,5,9999,99999,9,999999999,0.0,999,999,99
3019,4,8,6,0,*?*?*?*?*?*?*?*?*?*?*?*?*?*?*?*?*?*?*?*?*?*?,6.4,3.4,80,100679,202,1362,304,46.2,41.4,40.0,5120,2829,4751,846,320,0.0,9,5,9999,99999,9,999999999,0.0,999,999,99
3019,4,8,7,0,*?*?*?*?*?*?*?*?*?*?*?*?*?*?*?*?*?*?*?*?*?*?,7.5,3.9,77,100679,409,1365,308,118.5,52.6,102.7,12999,4758,11595,2776,283,0.5,9,5,9999,99999,9,999999999,0.0,999,999,99
3019,4,8,8,0,*?*?*?*?*?*?*?*?*?*?*?*?*?*?*?*?*?*?*?*?*?*?,8.5,4.8,77,100679,597,1365,313,184.2,56.0,159.7,20248,5453,18003,4698,247,1.0,9,5,9999,99999,9,999999999,0.0,999,999,99
3019,4,8,9,0,*?*?*?*?*?*?*?*?*?*?*?*?*?*?*?*?*?*?*?*?*?*?,9.8,5.5,74,100679,753,1364,319,239.0,57.6,207.2,26309,5761,23346,6615,210,0.5,9,5,9999,99999,9,999999999,0.0,999,999,99
3019,4,8,10,0,*?*?*?*?*?*?*?*?*?*?*?*?*?*?*?*?*?*?*?*?*?*?,10.9,5.9,71,100679,868,1365,328,160.7,0.0,160.7,19185,0,19267,7605,173,1.0,10,5,9999,99999,9,999999999,0.0,999,999,99
3019,4,8,11,0,*?*?*?*?*?*?*?*?*?*?*?*?*?*?*?*?*?*?*?*?*?*?,11.9,6.6,69,100679,932,1364,328,301.7,58.7,261.6,33270,5964,29466,9342,137,1.0,9,5,9999,99999,9,999999999,0.0,999,999,99
3019,4,8,12,0,*?*?*?*?*?*?*?*?*?*?*?*?*?*?*?*?*?*?*?*?*?*?,12.2,5.6,64,100679,943,1365,334,175.8,0.0,175.8,21089,0,21183,8477,100,1.5,10,5,9999,99999,9,999999999,0.0,999,999,99
3019,4,8,13,0,*?*?*?*?*?*?*?*?*?*?*?*?*?*?*?*?*?*?*?*?*?*?,12.4,4.6,59,100679,898,1364,331,289.7,58.5,251.2,31940,5933,28298,8762,98,1.5,9,5,9999,99999,9,999999999,0.0,999,999,99
3019,4,8,14,0,*?*?*?*?*?*?*?*?*?*?*?*?*?*?*?*?*?*?*?*?*?*?,12.0,5.5,63,100679,802,1365,333,147.4,0.0,147.4,17527,0,17598,6847,97,1.5,10,5,9999,99999,9,999999999,0.0,999,999,99
3019,4,8,15,0,*?*?*?*?*?*?*?*?*?*?*?*?*?*?*?*?*?*?*?*?*?*?,12.1,5.0,61,100679,660,1364,329,206.4,56.7,179.0,22700,5598,20166,5434,95,1.5,9,5,9999,99999,9,999999999,0.0,999,999,99
3019,4,8,16,0,*?*?*?*?*?*?*?*?*?*?*?*?*?*?*?*?*?*?*?*?*?*?,12.1,3.8,56,100679,483,1364,334,83.1,0.0,83.1,9716,0,9745,3469,93,1.0,10,5,9999,99999,9,999999999,0.0,999,999,99
3019,4,8,17,0,*?*?*?*?*?*?*?*?*?*?*?*?*?*?*?*?*?*?*?*?*?*?,12.2,4.3,58,100679,282,1363,330,74.2,47.7,64.3,8163,3792,7522,1385,92,0.0,9,5,9999,99999,9,999999999,0.0,999,999,99
3019,4,8,18,0,*?*?*?*?*?*?*?*?*?*?*?*?*?*?*?*?*?*?*?*?*?*?,11.0,4.5,64,100679,72,1366,329,0.3,0.0,0.3,43,-0,42,12,90,1.0,10,5,9999,99999,9,999999999,0.0,999,999,99
3019,4,8,19,0,*?*?*?*?*?*?*?*?*?*?*?*?*?*?*?*?*?*?*?*?*?*?,10.0,5.1,72,100679,0,-0,324,0.0,-0.0,0.0,0,0,0,0,93,2.1,10,5,9999,99999,9,999999999,0.0,999,999,99
3019,4,8,20,0,*?*?*?*?*?*?*?*?*?*?*?*?*?*?*?*?*?*?*?*?*?*?,9.8,5.3,73,100679,0,-0,323,0.0,-0.0,0.0,0,0,0,0,97,2.1,10,5,9999,99999,9,999999999,0.0,999,999,99
3019,4,8,21,0,*?*?*?*?*?*?*?*?*?*?*?*?*?*?*?*?*?*?*?*?*?*?,8.3,5.5,81,100679,0,-0,316,0.0,-0.0,0.0,0,0,0,0,100,1.5,10,5,9999,99999,9,999999999,0.0,999,999,99
3019,4,8,22,0,*?*?*?*?*?*?*?*?*?*?*?*?*?*?*?*?*?*?*?*?*?*?,8.0,5.0,81,100679,0,-0,315,0.0,-0.0,0.0,0,0,0,0,103,1.0,10,5,9999,99999,9,999999999,0.0,999,999,99
3019,4,8,23,0,*?*?*?*?*?*?*?*?*?*?*?*?*?*?*?*?*?*?*?*?*?*?,8.2,5.1,80,100679,0,-0,316,0.0,-0.0,0.0,0,0,0,0,107,0.5,10,5,9999,99999,9,999999999,0.0,999,999,99
3019,4,8,24,0,*?*?*?*?*?*?*?*?*?*?*?*?*?*?*?*?*?*?*?*?*?*?,6.6,2.5,74,100679,0,-0,309,0.0,-0.0,0.0,0,0,0,0,100,1.0,10,5,9999,99999,9,999999999,0.0,999,999,99
3019,4,9,1,0,*?*?*?*?*?*?*?*?*?*?*?*?*?*?*?*?*?*?*?*?*?*?,8.2,5.6,83,100070,0,-0,316,0.0,-0.0,0.0,0,0,0,0,103,1.5,10,5,9999,99999,9,999999999,0.0,999,999,99
3019,4,9,2,0,*?*?*?*?*?*?*?*?*?*?*?*?*?*?*?*?*?*?*?*?*?*?,7.9,5.8,86,100070,0,-0,314,0.0,-0.0,0.0,0,0,0,0,97,1.0,10,5,9999,99999,9,999999999,0.0,999,999,99
3019,4,9,3,0,*?*?*?*?*?*?*?*?*?*?*?*?*?*?*?*?*?*?*?*?*?*?,7.6,5.1,84,100070,0,-0,313,0.0,-0.0,0.0,0,0,0,0,90,1.5,10,5,9999,99999,9,999999999,0.0,999,999,99
3019,4,9,4,0,*?*?*?*?*?*?*?*?*?*?*?*?*?*?*?*?*?*?*?*?*?*?,7.4,5.5,87,100070,0,-0,312,0.0,-0.0,0.0,0,0,0,0,83,0.0,10,5,9999,99999,9,999999999,0.0,999,999,99
3019,4,9,5,0,*?*?*?*?*?*?*?*?*?*?*?*?*?*?*?*?*?*?*?*?*?*?,7.1,5.3,87,100070,0,-0,311,0.0,-0.0,0.0,0,0,0,0,77,0.5,10,5,9999,99999,9,999999999,0.0,999,999,99
3019,4,9,6,0,*?*?*?*?*?*?*?*?*?*?*?*?*?*?*?*?*?*?*?*?*?*?,7.5,5.1,85,100070,210,1362,304,64.9,106.0,48.5,6909,6843,5878,888,70,0.0,8,4,9999,99999,9,999999999,0.0,999,999,99
3019,4,9,7,0,*?*?*?*?*?*?*?*?*?*?*?*?*?*?*?*?*?*?*?*?*?*?,7.8,5.8,86,100070,416,1362,306,160.6,132.5,120.1,17466,12126,13724,2689,68,0.5,8,4,9999,99999,9,999999999,0.0,999,999,99
3019,4,9,8,0,*?*?*?*?*?*?*?*?*?*?*?*?*?*?*?*?*?*?*?*?*?*?,9.7,6.2,78,100070,604,1364,314,247.6,140.9,185.2,26971,14143,20915,4442,67,1.0,8,4,9999,99999,9,999999999,0.0,999,999,99
3019,4,9,9,0,*?*?*?*?*?*?*?*?*?*?*?*?*?*?*?*?*?*?*?*?*?*?,11.6,6.7,71,100070,760,1363,327,241.5,57.6,209.4,26587,5772,23590,6711,65,0.5,9,5,9999,99999,9,999999999,0.0,999,999,99
3019,4,9,10,0,*?*?*?*?*?*?*?*?*?*?*?*?*?*?*?*?*?*?*?*?*?*?,12.5,7.1,69,100070,874,1363,323,440.8,245.5,283.4,47363,26226,30928,7502,63,1.0,7,4,9999,99999,9,999999999,0.0,999,999,99
3019,4,9,11,0,*?*?*?*?*?*?*?*?*?*?*?*?*?*?*?*?*?*?*?*?*?*?,14.3,8.7,68,100070,938,1363,332,476.0,246.9,306.1,51313,26532,33173,8669,62,1.0,7,4,9999,99999,9,999999999,0.0,999,999,99
3019,4,9,12,0,*?*?*?*?*?*?*?*?*?*?*?*?*?*?*?*?*?*?*?*?*?*?,15.2,7.7,61,100070,948,1363,344,307.5,58.8,266.6,33920,5977,30036,9636,60,1.5,9,5,9999,99999,9,999999999,0.0,999,999,99
3019,4,9,13,0,*?*?*?*?*?*?*?*?*?*?*?*?*?*?*?*?*?*?*?*?*?*?,15.4,6.2,54,100070,904,1364,345,291.9,58.6,253.1,32177,5939,28506,8863,62,1.5,9,5,9999,99999,9,999999999,0.0,999,999,99
3019,4,9,14,0,*?*?*?*?*?*?*?*?*?*?*?*?*?*?*?*?*?*?*?*?*?*?,15.4,6.9,56,100070,807,1363,345,258.1,58.0,223.8,28423,5836,25206,7370,63,1.5,9,5,9999,99999,9,999999999,0.0,999,999,99
3019,4,9,15,0,*?*?*?*?*?*?*?*?*?*?*?*?*?*?*?*?*?*?*?*?*?*?,15.0,6.7,57,100070,666,1364,338,276.3,142.6,206.6,30122,14555,23261,5100,65,1.5,8,4,9999,99999,9,999999999,0.0,999,999,99
3019,4,9,16,0,*?*?*?*?*?*?*?*?*?*?*?*?*?*?*?*?*?*?*?*?*?*?,15.1,6.1,54,100070,489,1365,339,194.1,136.5,145.2,21115,13073,16506,3328,67,1.0,8,4,9999,99999,9,999999999,0.0,999,999,99
3019,4,9,17,0,*?*?*?*?*?*?*?*?*?*?*?*?*?*?*?*?*?*?*?*?*?*?,14.7,7.4,61,100070,288,1363,337,101.0,120.5,75.6,11024,9637,8746,1632,68,0.0,8,4,9999,99999,9,999999999,0.0,999,999,99
3019,4,9,18,0,*?*?*?*?*?*?*?*?*?*?*?*?*?*?*?*?*?*?*?*?*?*?,13.7,8.1,68,100070,78,1363,341,1.5,0.0,1.5,206,-0,205,63,70,1.0,10,5,9999,99999,9,999999999,0.0,999,999,99
3019,4,9,19,0,*?*?*?*?*?*?*?*?*?*?*?*?*?*?*?*?*?*?*?*?*?*?,12.1,8.9,80,100070,0,-0,333,0.0,-0.0,0.0,0,0,0,0,68,2.1,10,5,9999,99999,9,999999999,0.0,999,999,99
3019,4,9,20,0,*?*?*?*?*?*?*?*?*?*?*?*?*?*?*?*?*?*?*?*?*?*?,11.7,8.7,81,100070,0,-0,331,0.0,-0.0,0.0,0,0,0,0,67,2.1,10,5,9999,99999,9,999999999,0.0,999,999,99
3019,4,9,21,0,*?*?*?*?*?*?*?*?*?*?*?*?*?*?*?*?*?*?*?*?*?*?,10.6,7.1,79,100070,0,-0,326,0.0,-0.0,0.0,0,0,0,0,65,1.5,10,5,9999,99999,9,999999999,0.0,999,999,99
3019,4,9,22,0,*?*?*?*?*?*?*?*?*?*?*?*?*?*?*?*?*?*?*?*?*?*?,10.3,7.9,84,100070,0,-0,325,0.0,-0.0,0.0,0,0,0,0,63,1.0,10,5,9999,99999,9,999999999,0.0,999,999,99
3019,4,9,23,0,*?*?*?*?*?*?*?*?*?*?*?*?*?*?*?*?*?*?*?*?*?*?,10.0,7.0,80,100070,0,-0,324,0.0,-0.0,0.0,0,0,0,0,62,0.5,10,5,9999,99999,9,999999999,0.0,999,999,99
3019,4,9,24,0,*?*?*?*?*?*?*?*?*?*?*?*?*?*?*?*?*?*?*?*?*?*?,8.5,5.5,80,100070,0,-0,317,0.0,-0.0,0.0,0,0,0,0,110,1.0,10,5,9999,99999,9,999999999,0.0,999,999,99
3019,4,10,1,0,*?*?*?*?*?*?*?*?*?*?*?*?*?*?*?*?*?*?*?*?*?*?,9.4,6.4,80,100309,0,-0,321,0.0,-0.0,0.0,0,0,0,0,73,1.5,10,5,9999,99999,9,999999999,0.0,999,999,99
3019,4,10,2,0,*?*?*?*?*?*?*?*?*?*?*?*?*?*?*?*?*?*?*?*?*?*?,9.2,6.2,80,100309,0,-0,320,0.0,-0.0,0.0,0,0,0,0,87,1.0,10,5,9999,99999,9,999999999,0.0,999,999,99
3019,4,10,3,0,*?*?*?*?*?*?*?*?*?*?*?*?*?*?*?*?*?*?*?*?*?*?,9.0,6.4,82,100309,0,-0,319,0.0,-0.0,0.0,0,0,0,0,100,1.5,10,5,9999,99999,9,999999999,0.0,999,999,99
3019,4,10,4,0,*?*?*?*?*?*?*?*?*?*?*?*?*?*?*?*?*?*?*?*?*?*?,8.7,6.4,84,100309,0,-0,318,0.0,-0.0,0.0,0,0,0,0,113,0.0,10,5,9999,99999,9,999999999,0.0,999,999,99
3019,4,10,5,0,*?*?*?*?*?*?*?*?*?*?*?*?*?*?*?*?*?*?*?*?*?*?,8.8,6.1,81,100309,8,1450,314,0.0,0.0,0.0,0,0,0,0,127,0.5,9,5,9999,99999,9,999999999,0.0,999,999,99
3019,4,10,6,0,*?*?*?*?*?*?*?*?*?*?*?*?*?*?*?*?*?*?*?*?*?*?,8.9,6.4,82,100309,218,1362,319,29.8,0.0,29.8,3485,0,3491,1152,140,0.0,10,5,9999,99999,9,999999999,0.0,999,999,99
3019,4,10,7,0,*?*?*?*?*?*?*?*?*?*?*?*?*?*?*?*?*?*?*?*?*?*?,9.3,6.6,81,100309,424,1363,296,238.1,450.2,98.1,25018,40217,12619,1834,140,0.5,4,2,9999,99999,9,999999999,0.0,999,999,99
3019,4,10,8,0,*?*?*?*?*?*?*?*?*?*?*?*?*?*?*?*?*?*?*?*?*?*?,10.9,5.9,70,100309,611,1363,302,364.2,477.6,150.1,38363,46901,18601,3034,140,1.0,4,2,9999,99999,9,999999999,0.0,999,999,99
3019,4,10,9,0,*?*?*?*?*?*?*?*?*?*?*?*?*?*?*?*?*?*?*?*?*?*?,12.7,6.2,63,100309,767,1363,306,478.7,541.9,173.8,51215,55195,21410,3876,140,0.5,3,2,9999,99999,9,999999999,0.0,999,999,99
3019,4,10,10,0,*?*?*?*?*?*?*?*?*?*?*?*?*?*?*?*?*?*?*?*?*?*?,14.0,5.6,55,100309,880,1362,329,444.5,245.6,285.8,47776,26261,31164,7617,140,1.0,7,4,9999,99999,9,999999999,0.0,999,999,99
3019,4,10,11,0,*?*?*?*?*?*?*?*?*?*?*?*?*?*?*?*?*?*?*?*?*?*?,14.9,5.6,53,100309,944,1362,319,588.8,499.6,242.6,62726,51754,28440,6692,140,1.0,4,2,9999,99999,9,999999999,0.0,999,999,99
3019,4,10,12,0,*?*?*?*?*?*?*?*?*?*?*?*?*?*?*?*?*?*?*?*?*?*?,15.7,5.1,48,100309,954,1362,332,537.9,344.2,296.9,58249,37049,32326,8502,140,1.5,6,3,9999,99999,9,999999999,0.0,999,999,99
3019,4,10,13,0,*?*?*?*?*?*?*?*?*?*?*?*?*?*?*?*?*?*?*?*?*?*?,16.0,6.1,51,100309,909,1362,343,389.5,147.1,291.4,42688,15534,32422,8444,142,1.5,8,4,9999,99999,9,999999999,0.0,999,999,99
3019,4,10,14,0,*?*?*?*?*?*?*?*?*?*?*?*?*?*?*?*?*?*?*?*?*?*?,16.0,5.9,50,100309,813,1363,352,149.8,0.0,149.8,17822,0,17894,6980,143,1.5,10,5,9999,99999,9,999999999,0.0,999,999,99
3019,4,10,15,0,*?*?*?*?*?*?*?*?*?*?*?*?*?*?*?*?*?*?*?*?*?*?,15.8,3.4,42,100309,671,1362,352,121.2,0.0,121.2,14301,0,14353,5401,145,1.5,10,5,9999,99999,9,999999999,0.0,999,999,99
3019,4,10,16,0,*?*?*?*?*?*?*?*?*?*?*?*?*?*?*?*?*?*?*?*?*?*?,16.1,3.6,42,100309,494,1362,348,148.5,54.5,128.8,16306,5137,14520,3608,147,1.0,9,5,9999,99999,9,999999999,0.0,999,999,99
3019,4,10,17,0,*?*?*?*?*?*?*?*?*?*?*?*?*?*?*?*?*?*?*?*?*?*?,16.0,3.9,43,100309,294,1363,353,45.1,0.0,45.1,5252,0,5263,1770,148,0.0,10,5,9999,99999,9,999999999,0.0,999,999,99
3019,4,10,18,0,*?*?*?*?*?*?*?*?*?*?*?*?*?*?*?*?*?*?*?*?*?*?,15.0,5.5,52,100309,84,1361,324,8.9,75.4,4.2,1020,4224,771,112,150,1.0,5,3,9999,99999,9,999999999,0.0,999,999,99
3019,4,10,19,0,*?*?*?*?*?*?*?*?*?*?*?*?*?*?*?*?*?*?*?*?*?*?,13.0,5.3,58,100309,0,-0,338,0.0,-0.0,0.0,0,0,0,0,143,2.1,10,5,9999,99999,9,999999999,0.1,999,999,99
3019,4,10,20,0,*?*?*?*?*?*?*?*?*?*?*?*?*?*?*?*?*?*?*?*?*?*?,12.3,6.2,65,100309,0,-0,334,0.0,-0.0,0.0,0,0,0,0,137,2.1,10,5,9999,99999,9,999999999,0.0,999,999,99
3019,4,10,21,0,*?*?*?*?*?*?*?*?*?*?*?*?*?*?*?*?*?*?*?*?*?*?,12.0,7.3,71,100309,0,-0,333,0.0,-0.0,0.0,0,0,0,0,130,1.5,10,5,9999,99999,9,999999999,0.2,999,999,99
3019,4,10,22,0,*?*?*?*?*?*?*?*?*?*?*?*?*?*?*?*?*?*?*?*?*?*?,11.0,7.1,75,100309,0,-0,328,0.0,-0.0,0.0,0,0,0,0,123,1.0,10,5,9999,99999,9,999999999,0.3,999,999,99
3019,4,10,23,0,*?*?*?*?*?*?*?*?*?*?*?*?*?*?*?*?*?*?*?*?*?*?,10.8,6.7,74,100309,0,-0,327,0.0,-0.0,0.0,0,0,0,0,117,0.5,10,5,9999,99999,9,999999999,0.1,999,999,99
3019,4,10,24,0,*?*?*?*?*?*?*?*?*?*?*?*?*?*?*?*?*?*?*?*?*?*?,9.8,6.7,79,100309,0,-0,323,0.0,-0.0,0.0,0,0,0,0,60,1.0,10,5,9999,99999,9,999999999,0.0,999,999,99
3019,4,11,1,0,*?*?*?*?*?*?*?*?*?*?*?*?*?*?*?*?*?*?*?*?*?*?,8.7,7.9,95,99726.7,0,-0,318,0.0,-0.0,0.0,0,0,0,0,113,1.5,10,5,9999,99999,9,999999999,0.4,999,999,99
3019,4,11,2,0,*?*?*?*?*?*?*?*?*?*?*?*?*?*?*?*?*?*?*?*?*?*?,7.5,7.6,100,99726.7,0,-0,312,0.0,-0.0,0.0,0,0,0,0,117,1.0,10,5,9999,99999,9,999999999,0.0,999,999,99
3019,4,11,3,0,*?*?*?*?*?*?*?*?*?*?*?*?*?*?*?*?*?*?*?*?*?*?,7.5,7.6,100,99726.7,0,-0,312,0.0,-0.0,0.0,0,0,0,0,120,1.5,10,5,9999,99999,9,999999999,0.0,999,999,99
3019,4,11,4,0,*?*?*?*?*?*?*?*?*?*?*?*?*?*?*?*?*?*?*?*?*?*?,7.1,7.1,100,99726.7,0,-0,311,0.0,-0.0,0.0,0,0,0,0,123,0.0,10,5,9999,99999,9,999999999,0.7,999,999,99
3019,4,11,5,0,*?*?*?*?*?*?*?*?*?*?*?*?*?*?*?*?*?*?*?*?*?*?,6.8,6.9,100,99726.7,16,1402,309,0.0,0.0,0.0,0,0,0,0,127,0.5,10,5,9999,99999,9,999999999,0.5,999,999,99
[truncated: 1,085,488 more chars]
